# Supplementary material for: Bayesian Inference of Sampled Ancestor Trees for Epidemiology and Fossil Calibration
Source: PLoS Comput Biol. 2014 Dec 4;10(12):e1003919. doi: 10.1371/journal.pcbi.1003919 (PMC4263412; doi:10.1371/journal.pcbi.1003919)
Supplement: File S1 — Sampled ancestor package setup instructions. (TXT) [file pcbi.1003919.s002.txt]

You need BEAST2 (http://www.beast2.org) version 2.1.3 and BDSKY (version 1.1.1) and SA (version 1.1.0) packages installed.

You can install the packages using the package manager in BEATi. 

The source code for BDSKY is here: 

https://code.google.com/p/bdssm-beast2/

and for SA (sampled-ancestors) is here: 

https://github.com/CompEvol/sampled-ancestors
