# Supplementary material for: Bayesian Inference of Sampled Ancestor Trees for Epidemiology and Fossil Calibration
Source: PLoS Comput Biol. 2014 Dec 4;10(12):e1003919. doi: 10.1371/journal.pcbi.1003919 (PMC4263412; doi:10.1371/journal.pcbi.1003919)
Supplement: File S4 — XML files for simulated fossilized birth-death process. (ZIP) [file pcbi.1003919.s005.zip]

Archive with 97 entries (94 files):
- simulations1/
- simulations1/.DS_Store
- __MACOSX/
- __MACOSX/simulations1/
- __MACOSX/simulations1/._.DS_Store
- simulations1/0.xml
- simulations1/1.xml
- simulations1/10.xml
- simulations1/11.xml
- simulations1/12.xml
- simulations1/13.xml
- simulations1/14.xml
- simulations1/15.xml
- simulations1/16.xml
- simulations1/17.xml
- simulations1/18.xml
- simulations1/19.xml
- simulations1/2.xml
- simulations1/20.xml
- simulations1/21.xml
- simulations1/23.xml
- simulations1/24.xml
- simulations1/25.xml
- simulations1/26.xml
- simulations1/27.xml
- simulations1/28.xml
- simulations1/29.xml
- simulations1/3.xml
- simulations1/30.xml
- simulations1/32.xml
- simulations1/33.xml
- simulations1/34.xml
- simulations1/35.xml
- simulations1/36.xml
- simulations1/37.xml
- simulations1/38.xml
- simulations1/39.xml
- simulations1/4.xml
- simulations1/40.xml
- simulations1/41.xml
- simulations1/42.xml
- simulations1/43.xml
- simulations1/44.xml
- simulations1/45.xml
- simulations1/46.xml
- simulations1/47.xml
- simulations1/48.xml
- simulations1/49.xml
- simulations1/5.xml
- simulations1/50.xml
- simulations1/51.xml
- simulations1/53.xml
- simulations1/54.xml
- simulations1/55.xml
- simulations1/56.xml
- simulations1/57.xml
- simulations1/58.xml
- simulations1/59.xml
- simulations1/6.xml
- simulations1/60.xml
- simulations1/61.xml
- simulations1/62.xml
- simulations1/63.xml
- simulations1/64.xml
- simulations1/65.xml
- simulations1/66.xml
- simulations1/68.xml
- simulations1/69.xml
- simulations1/7.xml
- simulations1/70.xml
- simulations1/71.xml
- simulations1/73.xml
- simulations1/74.xml
- simulations1/75.xml
- simulations1/76.xml
- simulations1/77.xml
- simulations1/78.xml
- simulations1/79.xml
- simulations1/8.xml
- simulations1/80.xml
- simulations1/81.xml
- simulations1/82.xml
- simulations1/84.xml
- simulations1/85.xml
- simulations1/86.xml
- simulations1/87.xml
- simulations1/88.xml
- simulations1/9.xml
- simulations1/90.xml
- simulations1/91.xml
- simulations1/92.xml
- simulations1/93.xml
- simulations1/94.xml
- simulations1/95.xml
- simulations1/96.xml
- simulations1/97.xml
- simulations1/99.xml
