# Supplementary material for: Bayesian Inference of Sampled Ancestor Trees for Epidemiology and Fossil Calibration
Source: PLoS Comput Biol. 2014 Dec 4;10(12):e1003919. doi: 10.1371/journal.pcbi.1003919 (PMC4263412; doi:10.1371/journal.pcbi.1003919)
Supplement: File S4 — XML files for simulated fossilized birth-death process. (ZIP) [file pcbi.1003919.s005.zip › simulations1/46.xml]

<?xml version="1.0" encoding="UTF-8" standalone="no"?><beast namespace="beast.core:beast.evolution.alignment:beast.evolution.tree.coalescent:beast.core.util:beast.evolution.nuc:beast.evolution.operators:beast.evolution.sitemodel:beast.evolution.substitutionmodel:beast.evolution.likelihood:beast.evolution.speciation:beast.core.parameter:beast.util" version="2.0">
    
    <data dataType="nucleotide" id="alignment" name="alignment">
    <sequence taxon='0' value='GGACTGGCGGAACAATACATTGCGATACGATTTGCAGTTTCACGAGATTCCTCAGCATCGTGCTGAACTGTGCATCTTACTATATTCAATGGAAAGGCTCGCCATGTCAAACGAGATAGGCACCGCGACTGCAAGTGGCCCCGATTGAATAATATACGCGTGTCTGCCCAGATAGCCAGCACGGGGACTTAGCGTCCGTGCAGTTCGACTATGCTCCTTTTTACGAAAAGGCCGCCTCCGTTGCGGTTGAGGCGATGCCGATTTCTTATGTTCGGCACCGAAGTCACATACTGATGCCGGACCGGTTAACGCCGTTACATCGTCTAGCACCGGTTATTAAGACAAGGCTTCCTTCCGTGAATCCGCTTGTGGTTGAATGCTAACGAATCTACAGACCAAATTGTAGTAGACAACCCTACACGACAGAGACGTGAGTATCGTCTGACTTTGCTAATGCTCGGAGGTACGTTTCCCCTGACATGTTTGTTTGAAAAAATAAACTCGAATCGTTGCTCCTAGCAAACGTTGGTTCCTTTACTGTCGCTACAAATTAGGTGGCGCCTTTTATCTCCTCAACTTGGCGGATCGGGCTGAGTGCCCGTACGCGTGTACGCAGAGGTATGCGGCCGGGATTATGAGTTATGTCCGCTCAGACGGAGCGAGTCCTAGGGCGCACCGAAACCTGCACCATACCCGTTAAAGAGAAATAGTTGTTCGAGTACTTGAGTGCTCATGTACTCGCCGGCACCACTATCCCGGGACATCACCGTGGCCGATCTTGTCCGCAGATGATAGTAGTTATCCGGACACCTGGTCACGGGCGTCCCGGGATACAAGTTCGATTACACCCCTGGAGGGATGATCTTGGCTGACTAGTTCGCCATTACTTGTAACACAAGATGAATACTTGTATGTTGTATGTTAAAAACTATACCTATCTCCCATGCATACGCGGTGTATTTAATCATGTTAGAGACGTTTGCGCACATGTGCCCTACCTAGGATCACTAGAGTGCTAGCCAGAAAACGGTCAGATATCCGGCATGGGGTCACACCGCCCACAGCCAACCGCACTTCAACTCGCCATTCCCTTATTGAACACATCCGTACGCTAACCCCATGTTCCGTACAGTTGATGCTCTGCCAACGCGAAAGGGATATGAGACCCACTGTTGCTGACCGACGCATCGACATGTGGAAACTCTCACATCTCGTAGCATGAGAGCGGCTAGTTAAAGGAATGGAAACCCCTCCAGGACACAGAGGCTTAAGAGCGGCGCTTGAGACGTTGGAAGACAAAAGAGAAATGACGCCTAAAGGGTTTTTGTGCAGTCCGTAGCCCCCAGATAGGCACCACTAGTCCGCAAATATTTTGAAGTAGCACCACTACTCTGCAAACGCGAATTCCACCCGAAGTCGCCAAATATCCCTTGTGGGAAAGCAGTGAGAACTAGGAGAACAGATACACCTGCATTCACGACCAGCGGCACAACCCACGGCCGTGGGGTGAATCCACTCAAGATATGAGCCACGCGGACGAGCGACCTAACAGGTCTGCCAATCTAGGCATTACGCGTATGGTCAACGAATGAGCCTCAAGAGGGTGACGACCGACGGAGCGGAACCAGGAATCGCAAGAGGTAAGCGGAGGAACGGCCACCTCCATGTCCAAGGTTGCGTGTCACCGTGCTCCGGCCCCATTTGAGCAACGCTCCAAGAGTGTTGGAGTCATGCGTTTACAAGGTTACACGTAATTTTTTACGGGACTCGGCAAGCTGAGGACTTCAGTCTTGGATCGTGGTTATTAGAAGGCCCCTCTCAGTATCCCTTGAGCGTTTACTAGACACTCGACACTGGAAATACCTTCGCGCCCAGGCTCGCAAAGCGTCCGTATATGGTAGGAAGCATCTTCGTGATTTGGTACTGCCGTTCGTGGCCACTGCCATACTGTGTGGACCAGGTGTTACTAAACACATCCAGGCTTTCGCGATCGTGCACGC'/>

    <sequence taxon='4' value='GGACTTGCGGAACAACACATTGCGATACGATTTGCAGTTTCACGAGATTCCTCAGCATCGTGCTGAACTGTGCATCTTACTATATTCAATGGAAAGGCTCGCCATGTCAAACGAGATAGGCACCGCGACTGCAAGTGGCCCCGATTGAATAATATACGCGTGTCTGCCCAGATAGCCAGCACGGGGACTTAGCGTCCGTGCAGTTCGACTATGCTCCTTTTTACGAAAAGGCCGCCTCCGTTGCGATTGAGGCAATGCCGATTTCTTATGTTCGGCACCGAAGTCACATACTGATGCTGGACCGGTTAACGCCGTTACATCGCCTAGCACCGGTTATTAAGACAAGGCTTCCTTCCGTGAATCCGCTTGTGGTTGAATGCTAACGAATCTACAGACCAAATTGTAGTAGACAACCCTACACGACAGAGACGTGAGTATCGTCTGACTTTGCTAATGCTCGGAGGTACGTTTCCCCTGACATGTTTGTTTGAAAAAATAAATTCGGATCGTTGCTCCTAGCAAACGTTGGTTCCTTTACTGTCGCTACAAATTAGGTGGCACCTTTTATCTCCTCAACTTGGCGGATCGGGCTAAGTGCCCGTACGCGTGTACGCAGAGGTATGCGGCCGGGATTATGAGTTATGTCCGATCAGACGGAGCGAGTCCTAGGACGCACCCAAACCTGCACCATACCCGTTAAAGAGAAATAGTTGTTCGAGTACTTGAGTGCTCATGTACTCGCCGGCACCACTATCCCGGAACATCACGGTGGCCGATCTTGTCCGCGGATGATAGTAGTTATCTGGACACCTGGTCACGGGCGTCCCGGGATACAAGTTCGATTACACCCCTGGAGGGATGATCTTGGCTGACTAGTTCGCCATTACTTGTAACACAAGATGAATACTTGTATGTTGTATGTTAAAAACTATACCTATCTCCCATGCATACGCGGTGTATTTAATCATGTTAGAGACGTTTGCGCACATGTGCCCTACCTAGGATCACTAGAGTGCTAGCCAGAAAACGGTCAGATATCCGGCATGGGGTCACACCGCCCACAGCCAACTGCACTTCAACTCGCCATTCCCTCATTGAACACATCCGTACGCTAACCCCATGTTCCGTACAGTTGATGCTCTGCCAACGCGAAAGGGATATGAGACCCACTGTTGCTGACCGACGCATCGACATGTGGAAACTCTCACATCTCGTAGCATGAGAGCGGCTAGTTAAAGGAATGGAAACCCCTCCAGGACACAGAGGCTTAAGAGCGGCGCTTGAGACGTTGGAAGACAAAAGAGAAATGACGCCTAAAGGGTTTTTGTGCAGTCCGTAGCCCCCAGATAGGCACCACTAGTCGGCAAATATTTTGAAGTAGCACCACTACTCTGCAAACGCGAATTCAACTCGAAGTCGCCAAATATCCCTTGCGGGAAAGCAGTGAGAACTAGGAGAATAGATACACCTGCATTCACGACCAGCGGAACAACCCACGGCCGTGGGGTGAATCCACTCAAGATATGAGCAACGCGGACGAGCGACCTAACAGGTCTGCCAATCTAGGCATTACGCGTATGGTCAACGAATGAGCCTCAAGAGGGTGACGACCGACGGAGCGGAACCAGGAATCGCAAGAGGTAAGCGGAGGAACGGCCACCTCCATGTGCAAGGTTGCGTGTCACCGTGCTCCGGCCCCATTTGAGCAACGCTCCAAGAATGTTGGAGTCATGCGTTTACAAGGTTACACGTAATTTTTTACGGGACTCGGCAAGCTGAGGACTTCAGTCTTGGATCGTGGTTATTAGAAGGCCCCTCTCAGTATCCCTTGAGCGTTTACTAGACACTCGACACTGGAAATACCTTCGCGCCCAGGCTCGCAAAGCGTCCGTATATGGTAGGAAGCATCTTCGTGATTTGGTACTGCCGTTCGTGGCCACTGCCATACTGTGTGGACCAGGTGTTACTAAACACATCCAGGCTTTCGCGATCGTGCACGC'/>

    <sequence taxon='6' value='GGACTTGCGGAACAACACATTGCGATACGATTCGCAGTTTCACGAGATTCCTCAGCATCGTGCTGAACTGTGCATTTTACTATATTCAATGGAAAGGCTCGCCATGTCAAACGAGATAGGCACCGCGACTGCGGGTGGCCCCGATTGAATAATATACGCGTGTCTGCCCAGATAGCCAGCACGGGGACTTAGCGTCCGTGCAGTTCGACTATGCTCCTTTTTACGAAAAGACCGCCTCCGTTGCGATTGAGGCAATGCCGATTTCTTATGTTCGGCACCGAAGTCACATACTGATGCTGGACCGGTTAACGCCGTTACATCGCCTAGCACCGGTTATTAAGACAAGGCTTCCTTCCGTGAATCCGCTTGTGGTTGAATGCTAACGAATCTACAGACCAAATTGTAGTAGACAACCCTACACGACAGAGACGTGAGTATCGTCTGACTTTGCTAATGCTCGGAGGTACGTTTCCCCTGACATGTTTGTTTGAAAAAATAAATTCGGATCGTTGCTCCTAACAAACGTTGGTTCCTTTACTGTCGCTACAAATTAGATGGCCCCTTTTATCTCCTCAACTTGGCGGATCGGGCTAAGTGCCCGTACGCGTGTACGCAGAGGTATGCGGCCGGGATTATGAGTTATGTCCGATCAGACGGAGCGAGTCCTAGGACGCACCCAAACCTGCACCATACCCGTTAAAGAGAAATAGTTGTTCGAGTACTTGAGTGCTCATGTACTCGCCGGCACCACTATCCCGGAACATCACGGTGGCCGATCTTGTCCGCGGATGATAGTAATTATCTGGACACCTGGTCACGGGCGTCCCGGGATACAAGGTCGATTACACCCCTGGAGGGATGATCTTGGCTGACTAGTTCGCCAGTACTTGTAACACAACATGAATACTTGTATGTTGTATGTTAAAAACTATACCTATCTCCCATGCATACGTGGTGTATTTAATCATGTTAGAGACGTTTGCGCACATGTGCCCTACCTAGGATCACTAGAGTGCTAGCCAGAAAACGGTCAGATATCCGGCAAGGGGTCACACCGCCCACAGCCAACTGCACTTCAACTCGCCATTCCCTCATTGAACACATCCGTACGCTAACCCCATGTTCCGTACAGTTGATGCTCCGCCAACGTGAAAGGGATATGAGACCCACTGTTGCTGACCGACGCATCGACATGTGGAAACTCTCACATCTCGTAGCATGAGAGCGGCTAGTTAAAGGAATGGAAACCCCTCCAGGACACAGAAGCTTAAGAGCGGCGTTTGAGACATTGGAAGACAAAAGAGAAATGACGCCTAAAGGGTTTTTGTGCAGTCCGTAGCCCCCAGATAGGCACCACTAGTCGGCAAATATTTTGAAGTAACACCACTACTCTGCCAACGCGAATTCAACTCGCGGTCGCCAAATATCCCTTGCGGGAAAGCAGTGAGAACTAGGAGAATAGATACAACTGCATTCACGACCAGCGGAACAACCCACGGCCGTGGGGTGAATCCACTTAACATATGAGCAACGCGGACAAGCGACCTAACAGGTGTGCCAATCTAGGCATTACGCGTATGGTCAACGAATGAGCCTCAAGAGGGTGACGACCGACGGAGCGGAACCAGGAATCGCAAGAGGTAAGCGGAGGAACGGCCACCTCCATGTGCAAGGTTGCGTGTCACCGTGCTCCGGCCCCATTTGAGCAACGCTCCAAGAATGTTGGAGTCATGCGTTTACAAGGTTACACGTAATTTTTTACGGGACTCGGCAAGCTGAGGACTTCAGTCTTGGATCGTGGTTATTAGAAGGCCCCTCTCAGTATCCCTTGAGCGTTTACTGGACACTCGACACTGGAAATACCTTCGCGCCCAGGCTCGCAAAGCGTCCGTATATGGTAGGAAGCATCTTCGTGATTTGGTACTGCCGTTCGTGGCCACTGCCATACTGTGTGGACCAGGTGTTACTAAACACATCCAGGCTTTCGCGATCGTGCACGT'/>

    <sequence taxon='2' value='GGACTGGTGGAACAATACATTGCGATACGATTTGCAGTTTCACGAGATTCCTCAGCATCGTGCTGAACTGTGCGTCTTACTATATTCAATGAAAAGGCTCGCCATGTCAAACGAGATAGGCACCGCGACTGCAAGTGGCCCCGATTGAATAATATACGCGTGTCTGCCCAGATAGCCAGCACGGGGACTTAGCGTCCGTGCAGTTCGACTATGCTCCTTTTTACGAAAAGGCCGCATCCGTTGCGGTCGAGGCGATGCCGATTTCTTATGTTCGGCACCGAAGTCACATACTGATGCCGGACAGGTTAACGCCGTTACATCGTCTAGCACCGGTTATTAAGACAAGGCTTCCTTCCGTGAATCCGCTTGTGGTTGAATGCTAACGAATCTACAGACCAAATTGTAGTAGACAACCCTACACGACAGAGACGTGAGTATCGTCTGACGTTGCTAATACTCGGAGGTACGTTTCCCCTGACATGTTTGTTTGAAAAAATAAACTCGAATCGTTGCTCCTAGCAAACGTTGGTTCCTTTACTGTCGCTACAAATTAGGTGGCGCCTTTTATCTCCTCAACTTGGCGGATCGGGCTGAGTGCCCGTACGCGTGTACGCAGAGGTATGCGGCCGGGATTATGAGTTATGTCCGCTCAGACGGAGCGAGTCCTAGGGCGCACCGAAACCTGCACCATACCCGTTAAAGAGAAATAGTTGTTCGAGTACTTGAGTGCTCATGTACTCGCCGGCACCACTATCCCGGAACATCACCGTGGCCGATCTTGTCCGCAGATGATAGTAGTTATCCGGACACCTGGTCACGGGCGTCCCGGGATACAAGTTCGATTACACCCCTGGAGGGATGATCTTGGCTGACTAGTTCGCCATTACTTGTAACACAAGATGAATACTTGTATGTTGTATGTTAAAAACTATACCTATCTCCCATGCATACGCGGTGTATTTAATCATGTTAGAGACGTTTGCGCACATGTGCCCTACCTAGGATCACTAGAGTGCTAGCCAGAAAACGGTCAGATATCCGGCATGGGGTCACACCGCCCACAGCCAACCGCACTTCAACTCGCCATTCCCTTATTGAACACATCCGTACGCTAACCCCATGTTCCGTACAGTTGATGCTCTGCCAACGCGAAAGGGATATGAGACCCACTGTTGCTGACCGACGCATCGACATGTGGCAACTCTCACATCTCGTAGCGTGAGAGCGGCTAGTTAAAGGAATGGAAACCCCTCCAGGACACAGAGGCTTAAGAGCGGCGCTTGAGACGTTGGAAGACAAAAGAGAAATGACGCCTAAAGGGTTTTTGTGCAGTCCGTAGCCCCCAGATAGGCACCACTAGTCCGCAAATATTTTGAAGTAGCACCACTACTCTGCAAACGCGAATTCCCCCCGAAGTCGCCAGATATCCCTTGTGGGAAAGCAGTGAGAACTAGGAGAACAGATACACCTGTATTCACGACCAGCGGCACAACCCACGGCCGTGGGGTGAATCCACTCAAGATATGAGCCACGCGGACGAGCGACCTAACAGGTCTGCCAATCTAGGCATTACGCGTATGGTCAACGAATGAGCCTCAAGAGGGTGACGACCGACGGAGCGGAACCAGGAATCGCAAGAGGTAAGCGGAGGAACGGCCACCTCCATGTCCAAGGTTGCGTGTCACCGTGCTCCGGCCCCATTTGAGCAACGCTCCAAGAGTGTTGGAGTCATGCGTTTACAAGGTTACACGTAATTTTTTACGGGACTCGGCAAGCTGAGGACTTTAGTCTTGGACCGTGGTTATTAGAAGGCCCCTCTCAGTATCCCTTGAGCGTTTACTAGACACTCGACACTGGAAATACCTTCGCGCCCAGGCTCGCAAAGCGTCCGTATATGGTAGGAAGCATCTTCGTGATTTGGTACTGCCGTTCGTGGCCACTGCCATACTGTGTGGACCAGGTGTTACTAAACACATCCAGGCTTTCGCGATCGTGCACGC'/>

    <sequence taxon='3' value='GGACTGGTGGAACAATACATTGCGATACGATTTGCAGTTTCACGAGATTCCTCAGCATCGTGCTGAACCGTGCGTCTTACTATATTCAATGAAAAGGCTCGCCATGTCAAACGAGATAGGCACCGCGACTGCAAGTGGCCCCGATTGAATAATATACGCGTGTCTGCCCAGAGAGCCAGCACGGGGACTTAGCGTCCGTGCAGCTCGACTATGCTCCTTTTTACGAAAAGGCCGCCTCCGTTGCGGTCGAGGCGATGCCGATTTCTTATGTTCGGCACCGAAGTCACATACTGATGCCGGACAGGTTAACGCCGTTACATCGTCTAGCACCGGTTATTAAGACAAGGCTTCCTTCCGTGAATCCGCTTGTGGTTGAATGCTAACGAATCTACAGACCAAATTGTAGTAGACAACCCTACACGACAGAGACGTGAGTATCGTCTGACGTTGCTAATACTCGGAGGTACGTTTCCCCTGACATGTTTGTTTGAAAAAATAAACTCGAATCGTTGCTCCTAGCAAACGTTGGTTCCTTTACTGTCGCTACAAATTAGGTGGCGCCCTTTATCTCCTCAACTTGGCGGATCGGGCTGAGTGCCCGTACGCGTGTACGCAGAGGTATGCGGCCGGGATTATGAGTTATGTCCGCTCAGACGGAGCGAGTCCTAGGGCGCACCGAAACCTGCACCATACCCGTTAAAGAGAAATAGTTGTTCGAGTACTTGAGTGCTCATGTACTCGCCGGCACCACTATCCCGGAACATCACCGTGGCCGATCTTGTCCGCAGATGATAGTAGTTATCCGGACACCTGGTCACGGGCGTCTCGGGATACAAGTTCGATTACACCCCTGGAGGGATGATCTTGGCTGACTAGTTCGCCATTACTTGTAACACAAGATGAATACTTGTATGTTGTATGTTAAAAACTATACCTATCTCCCATGCATACGCGGTGTATTTAATCATGTTAGAGACGTTTGCGCACATGTGCCCTACCTAGGATCACTAGAGTGCTAGCCAGAAAACGGTCAGATATCCGGCATGGGGTCACACCGCCCACAGCCAACCGCACTTCAACTCGCCATTCCCTTATTGAACACATCCGTACGCTAACCCCATGTTCCGTACAGTTGATGCTCCGCCAACGCGAAAGGGATATGAGACCCACTGTTGCTGACCGACGCATCGACATGTGGCAACTCTCACATCTCGTAGCGTGAGAGCGGCTAGTTAAAGGAATGGAAACCCCTCCAGGACACAGAGGCTTAAGAGCGGCGCTTGAGACGTTGGAAGACAAAAGAGAAATGACGCCTAAAGGGTTTTTGTGCAGTCCGTAGCCCCCAGCTAGGCACCACTAGTCCGCAAATATTTTGAAGTAGCACCACTACTCTGCAAACGCGAATTCCCCCCGAAGTCGCCAGATATCCCTTGTGGGAAAGCAGTGAGAACTAGGAGAACAGATACACCTGTATTCACGACCAGCGGCACAACCCACGGCCGTGGGGTGAATCCACTCAAGATATGAGCCACGCGGACGAGCGACCTAACAGGTCTGCCAATCTAGGCATTACGCGTATGGTCAACGAATGAGCCTCAAGAGGGTGACGACCGACGGAGCGGAACCAGGAATCGCAAGAGGTAAGCGGAGGAACGGCCACCTCCAGTTCCAGGGTTGCGTGTCACCGTGCTCCGGCCCCATTTGAGCAGCGCTCCAAGAGTGTTGGAGTCATGCGTTTACAAGGTTACACGTAATTTTTTACGGGACTCGGCGAGCTGAGGACTTTAGTCTTGGACCGTGGTTATTAGAAGGCCCCCCTCAGTATCCCTTGAGCGTTTACTAGACACTCGACACTGGAAATACCTTCGCGCCCAGGCTCGCAAAACGTCCGTATATGGTAGGAAGCATCTTCGTGATTTGGTACTGCTGTTCGTGGCCACTGCCATACTGTGTGGACCAGGTGTTACTAAACACATCCAGGCTTTCGCGATCGTGCACGC'/>

    <sequence taxon='10' value='GGACTGGTGGAACAATACATTGCGATACGATTTGCAGTTTCACGAGATCCCTCAGCATCGTGCTGAACCGTGCGTCTTACTATATTCAATGAAAAGGCTCGCCATGTCAAACGAGATTGGCACCGTGACTGCAAGTGGCCCCGATTGAATAATATACGCGTGTCTGCCCAGAGAGCCAGCGCGGGGACTTAGCGTCCGTGCAGCTCGACTATGCTCCTTTTTACGAAAAGGCCGCCTCCGTTGCGGTCGAGGCGATGCCGATTTCTTATGTTCGGCACCGAAGTCACATACTGATGCCGGACAGGTTAACGCCGTTACATCGTTTAGCACCGGTTATTAAGACAAGGCTTCCTTCCGTGAATCCGCTTGTGGTTGAATGCTAACGAATCTACAGACCAAATTGTAGTAGACAACCCTACACGACAGAGACGTGAGTATCGTCTGACGTTGCTAATACTCGGAGGTACGTTTCCCCTGACATGTTTGTTTGAAAAAATAAATTCGAATCGTTGCTCCTAGCAAACGTTGGTTACTTTACTGTCGCTACAAATTAGGTGGCGCCCTTTATCTCCTCAACTTGGCGGATCGGGCTGAGTGCCCGTACGCGTGTACGCAGAGGTATGCGGCCGGGATTATGAGTTATGTCCGCTCAGACGGAGCGAGTCCTAGGGCGCACCGAAACCTGCACCATACCCGTTAAAGAGAAATAGTTGTTCGAGTACTTGAGTGCTCATGTACTCGCCGGCACCACTATCCCGGAACATCACCGTGGCCGATCTTGTCCGCAGATGATAGTAGTTATCCGGACACCTGGTCACGGGCGTCTCGGGATACAAGTTCGATTACACCCCTGGAGGGATGATCTTGGCTGACTAGTTCGCCATTACTTGTAACACAAGATGAATACTTGTATGTTGTATGTTAAAAACTATACCTATCTCCCATGCCTACGCGGTGTATTTAATCATGTTAAAGACGTTTGCGCACATGTGCCCTACCTAGGATCACTAGAGTGCTAGCCAGAAAACGGTCAGATATCCGGCATGGGGTCACACCGCCCACAGCCAACAGCACTTCAACTCGCCATTCCCTTATTGAACACATCCGTACGCTAACCCCATGTTCCGTACAGTTCATGCTCCGCCAACGCGAAAGGGATATGAGACCCACTGTTGCTGACCGACGCATCGACATGTGGCAACTCTCACATCTCGTAGCGTAAGAGCGGCTAGTTAAAGGAATGGAAACCCCTCCAGGACACAGAGGTTTAAGAGCGGCGCTTGAGACGTTGGAAGACAAAAGAAAAACGACGCCTAAAGGGTTTTTGTGCAGTCCGTAGCCCCCAGCTAGGCACCACTAGTCCGCAAATATTTTGAAGTAGCACCACTACTCTGCAAACGCGAATTCCCCCCGAAGTCGCCAGATATCCATTGTGGGAAAGCAGTGAGAACTAGGAGAACAGATACACCTGTATTCACGACCAGCGGCACAACCCACGGCCGTGGGGTGAATCCACTCAAGATATGAGCCACGCGGACGAGCGACCTAACAGGTCTGCCAATCTAGGCATTACGCGTATGGTCAACGAATGAGCCTCAAGAGGGTGACGACCGACGGAGCGGAACCAGGAATCGCAAGAGGTAAGCGGAGGAACGGCCACCTCCAGTTCCAGGGTTGCGTGTCACCGTGCTCCGGCCCCATTTGAGCAGCGCTCCAAGAGTGTTGGAGTCATGCGTTTACAAGGTTACACGTAATTTTTGACGGGACTCGGCGAGCTGAGGACTTTAGTCTTGGACCGTGGTTATTAGAAGGCCCCCCTCAGTATCCCTTGAGCGTTTACTAGACACTCGACACTGGAAATACCTTCGCGCCCAGGCTCGCAAAACGTCCGTATATGATAGGAAGCATCTTCGTGATTTGGTACTGCTGCTCGTGGCCACTGCCATACTGTGTGGACCAGGTGTTACTAAACACATCCAGGCTTTCGCGATCGTGCACGC'/>

    <sequence taxon='11' value='GGACTGGTGGAACAATACATTGCGATACGATTTGCAGTTTCACGAGATCCCTCAGCATCGTGCTGAACCGTGCGTCTTACTATATTCAATGAAAAGGCTCGCCATGTCAAACGAGATTGGCACCGTGACTGCAAGTGGCCCCGATTGAATAATATACGCGTGTCTGCCCAGAGAGCCAGCGCGGGGACTTAGCGTCCGTGCAGCTCGACTATGCTCCTTTTTACGAAAAGGCCGCCTCCGTTGCGGTCGAGGCGATGCCGATTTCTTATGTTCGGTACCGAAGTCACATACTGATGCCGGACAGGTTAACGCCGTTACATCGTTTAGCGCCGGTTATTAAGACAAGGCTTCCTTCCGTGAATCCGCTTGTGGTTGAATGCTAACGAATCTACAGACCAAATTGTAGTAGACAACCCTACACGACAGAGACGTGAGTATCGTCTGACGTTGCTAATACTCGGAGGTACGTTTCCCCTGACATGTTTGTTTGAAAAAATAAATTCGAATCGTTGCTCCTAGCAAACGTTGGTTACTTTACTGTCGCTACAAATTAGGTGGCGCCCTTTATCTCCTCAACTTGGCGGATCGGGCTGAGTGCCCGTACGCGTGTACGCAGAGGTATGCGGCCGGGATTATGAGTTATGTCCGCTCAGACGGAGCGAGTCCTAGGGCGCACCGAAACCTGCACCATACCCGTTAAAGAGAAATAGTTGTTCGAGTACTTGAGTGCTCATGTACTCGCCGGCACCACTATCCCGGAACATCACCGTGGCCGATCTTGTCCGCAGATTATAGTAGTTATCCAGACACCTGGTCACGGGCGTCTCGGGATACAAGTTCGATTACACCCCTGGAGGGATGATCTTGGCTGACTAGTTCGCCATTACTTGTAACACAAGATGAATACTTGTATGTTGTATGTTAAAAACTATACCTATCTCCCATGCCTACGCGGTGTATTTAATCATGTTAAAGACGTTTGCGCACATGTGCCCTACCTAGGATCACTAGAGTGCTAGCCAGAAAACGGTCAGATATCCGGCATGGGGTCACACCGCCCACAGCCAACAGCACTTCAACTCGCCATTCCCTTATTGAACACATCCGTACGCTAACCCCATGTTCCGTACAGTTCATGCTCCGCCAACGCGAAAGGGATATGAGACCCACTGTTGCTGACCGACGCATCGACATGTGGCAACTCTCACATCTCGTAGCGTAAGAGCGGCTAGTTAAAGGAATGGAAACCCCTCCAGGACACAGAGGTTTAAGAGCGGCGCTTGAGACGTTGGAAGACAAAAGAAAAACGACGCCTAAAGGGTTTTTGTGCAGTCCGTAGCCCCCAGCTAGGCACCACTAGTCCGCAAATATTTTGAAGTAACACCACTACTCTGCAAACGCGAATTCCCCCCGAAGTCGCCAGATATCCATTGTGGGAAAGCAGTGAGAACTAGGAGAACAGATACACCTGTATTCACGACCAGCGGCACAACCCACGGCCGTGGGGTGAATCCACTCAAGATATGAGCCACGCGGACGAGCGACCTAACAGGTCTGCCAATCTAGGCATTACGCGTATGGTCAACGAATGAGCCTCAAGAGGGTGACGACCGACGGAGCGGAACCAGGAATCGCAAGAGGTAAGCGGAGGAACGGCCACCTCCAGTTCCAGGGTTGCGTGTCACCGTGCTCCGGCCCCATTTGAGCAGCGCTCCAAGAGTGTTGGAGTCATGCGTTTACAAGGTTACACGTAATTTTTGACGGGACTCGGCGAGCTGAGGACTTTAGTCTTGGACCGTGGTTATTAGAAGGCCCCCCTCAGTATCCCTTGAGCGTTTACTAGACACTCGACACTGGAAATACCTTCGCGCCCAGGCTCGCAAAACGTCCGTATATGATAGGAAGCATCTTCGTGATTTGGTACTGCTGCTCGTGGCCACTGCCATACTGTGTGGACCAGGTGTTACTAAACACATCCAGGCTTTCGCGATCGTGCACGC'/>

    <sequence taxon='8' value='GGACTGGTGGAACAATACATTGCGATACGATTTGCAGTTTCACGAGATTCCTCAGCATCGTGCTGAACCGTGCGTCTTACTATATTCAATGAAAAGGCTCGCCATGTCAAACGAGATAGGCACCGCGACTGCAAGTGGCCCCGATTGAATAATATACGCGTGTCTGCCCAGATAGCCAGCACGGGGACTTAGCGTCCGTGCAGCTCGACTATGCTCCTTTTTACGAAAAGGCCGCCTCCGTTGCGGTCGAGGCGATGCCGATTTCTTATGTTCGGCACCGAAGACACATACTGATGCCGGACAGGTTAACGCCGTTACATCGTCTAGCACCGGTTATTAAGACAAGGCTTCCTTCCGTGAATCCGCTTGTGGTTGAATGCTAACGAATCTACAGACCAAATTGTAGTAGACAACCCTACACGACAGAGACGTGAGTATCGTCTGACGTTGCTAATACTCGGAGGTACATTTCCCCTGACATGTTTGTTTGAAAAAATAAACTCGAATCGTTGCTCCTAGCAAACGTTGGTTCCTTTACTGTCGCTACAAATTAGGTGGCGCCCTTTATCTCCTCAACTTGGCGGATCGGGCTGAGTGCCCGTACGCGTGTACGCAGAGGTATGCGGCCGGGATTATGAGTTATGTCCGCTCAGACGGAGCGAGTCCTAGGGCGCACCGAAACCTGCACCGTACCCGTTAAAGAGAAATAGTTGTTCGAGTACTTGAGTGCTCATGTACTCGCCGGCACCACTATCCCGGAACATCACCGTGGCCGATCTTGTCCGCAGATGATAGTAGTTATCCGGACACCTGGTCACGGGCGTCTCGGGATACAAGTTCGATTACACCCCTGGAGGGATGATCTTGGCTGACTAGTTCGCCATTACTTGTAACACAAGATGAATACTTGTATGTTGTATGTTAAAAACTATACCTATCTCCCATGCATACGCGGTGTATTTAATCATGTTAGAGACGTTTGCGCACATGTGCCCTACCTAGGATCACTAGAGTGCTAGCCAGAAAACGGTCAGATATCCGGCATGGGGTCACACCGCCCACAGCCAACCGCACTTCAACTCGCCATTCCCTTATTGAACATATCCGTACGCTAACCCCATGTTCCGTACAGTTGATGCTCCGCCAACGCGAAAGGGATATGAGACCCACTGTTGCTGACCGACGTATCGACATGTGGCCACTCTCACATCTCGTAGCGTGAGAGCGGCTAGTTAAAGGAATGGAAACCCCTCCAGGACACAGAGGCTTAAGAGCGGCGCTTGAGACGTTGGAAGACAAAAGAGAAATGACGCCTAAAGGGTTTTTGTGCAGTCCGTAGCCCCCAGCTGGGCACCACTAGTCCGCAAATATTTTGAAGTAGCACCACTACTCTGCAAACGCGAATTCCCCCCGAAGTCGCCAGATATCCCTTGTGGGAAAGCAGTGAGAACTAGGAGAACAGATACACCTGTATTCACGACCAGCGGCACAACCCACGGCCGTGGGGTGAATCCACTCAAGATATGAGCCACGCGGACGAGCGACCTAACAGGTCTGCCAATCTAGGCATTACGCGTATGGTCAACGAATGAGCCTCAAGAGGGTGACGACCGACGGAGCGGAACCAGGAATCGCAAGAGGTAAGCGGAGGAACGGCCACCTCCAGGTCCAGGGTTGCGTGTCACCGTGCTCCGGCCCCATTTGAGCAGCGCTCCAAGAGTGTTGGAGTCATGCGTTTACAAGGTTACACGCAATTTTTTACGGGACTCGGCGAGCTGAGGACTTTAGTCTTGGACCGTGGTTATTAGAAGGCCCCCCTCAGTATCCCTTGAGCGTTTACTAGACACTCGACACTGGAAATACCTTCGCGCTCAGGCTCGCAAAACGTCCGTATATGGTAGGAAGCATCTTCGTGATTTGGTACTGCTGTTCGTGGCCACTGCCATACTGTGTGGACCAGGTGTTACTAAACACATCCAGGCTTTCGCGATCGTGCACGC'/>

    <sequence taxon='26' value='GGACTGGTGGAACAATACATTGCGATACGATTTGCAGTTTCACGAGATTCCTCAGCATCGTGCTGGACCGTGCGTCTTACTATATTCAATGAAAAGGCTCGCCATGTCAAACGAGATAAGCACCGCGACTGCAAGTGGCCCCGATTGAATAATATACGCGTGTCTGCCCAGATAGCCAGCACGGGGACTTAGCGTCCGTGCAGCTCGACTATGCTCCTTTTCACGAAAAGGCCGCCTCCTTTGCGGTCGAGGCGATGCTGCTTTCTTATGTTCGGCACCGAAGACACATACTGATGCCGGACAGGTTAACGCCGTTACGTCGTCTAGCACCGGTTATTAAAACAAGGCTTCCTTCCGTGAATCCGCTTGTGGTTGAATGCTAACGAATCTACAGACCAAATTGTAGTAGACAACCCTACACGACAGAGACGTGAGTATCGTCTGACGTTGCTAATACTCGGAGGTACATTTCCCCTGACATGTTTGTTTGAAAAAATAAACTCGAATCGTTGCTCCTAGCAAACGTTGGTTCCTTTACTGTCGCTACAAATTAGGTGGCGCCCTTTATCTCCTCAACTTGGCGGATCGGGCTGAGTGCCCGTACGCGTGTACGCAGAGGTATGCGGCCGGGATTATGAGTTATGTCCGCTCAGACGGAACGAGTCCTAGGGCGCACCGAAACCTGCACCGTACCCGTTAAAGAGAAATAGTTGTTCGAGTACTTGAGTGCTCATGTACTCGCCGGCACCACTATCCCGGAACATCACCGTGGCCGATCTTGGCCGCAGATGATAGTAGTTATCCGGACACCTGGTCACCGGCGTCTCGGGATACAAGTTCGATTACGCCCCTGGAGGGATGATCTTGGCTGACTAGTTCGCCATTACTTGTAACACAAGATGAATACTTGTATGTTGTACGTTAAAAACTATACCTATTTCCCATGCATACGCGGTGTATTTAATCATGTTAGAGACGTTTGAGCACATGTGCCCTACCTAGGATCACTAGAGTGCTAGCCAGAAAACGGTCAGATATCCGGCATGGGGTCACACCGCCCACAGCCAACCGCACTTCGACTCGCCATTCCCTTATTGAACATATCCGTACGCTAACCCCATGTTCCGTACAGTTGATGCTCCGCCAACGCGAAAGGGGTACGAGACCCACTGTTGCTGACCGACGTATCGACATGTGGCCACTCTCACATCTCGTAGCGTGAGAGCGGCTAGTTAAAGGAATGGAAACCCCTCCAGGACACAGAGGCTTAAGAGCGGCGCTTGAGACGTTGGAAGACAAAAGAGGAATGACGCCTAAAGGGTTTTTGTGCAGTCCGTAGCCCCCAGCTGGGCACCACTAGTCCGCAAATATTTTGAAGTAGCACCACTACTCTACAAACGCGAATTCCCCCCGAAGTCGCCAGATATCCCTTGTGGGAAAGCAGTGAGAACTAGGAGAACAGATACACCTGTATTCACGACCAGCGGCACAACCCACGGCCGTGGGGTGAATCCACTCAAGATATGGGCCACGCGGACGAGCGACCTAACAGGTCTGCCAATCTAGGCATTACGCGTATGGTCAACGAATGAGCCTCAAGAGGGTGACGACCGACGGAGCGGAACCAGGAATCGCAAGAGGTAAGCGGAGGAACGGGCACCTCCAGGTCCAGGGTTGCGTGTCACCGTGCTCCGGCCCCATTTGAGCAGCGCTCCAAGAGTGTTGGAGTCATGCGTTTACAAGGTTACACGCAATTTTTTACGGGACTCGGCGAGCTGAGGACTTTAGTCTTGGACCGTGGTTATTAGACGGCCCCCCTCAGTATCCCTTGAGCGTTTACTAGACACTCGACACTGGAAATACCTTCGCGCTCAGGCTCGCAAAACGTCCGTATATGGTAGGAAGCATCTTCGTGATTTGGTACTGCTGTTCGTGGCCACTGCCATACTGTGTGGACCAGGTGTTACTAAACACATCCAGGCTTTCGCGATCGTGCACGC'/>

    <sequence taxon='31' value='GGACTGGTGGAACAATACATTGCGATACGATTTGCAGTTTCACGAGATTCCTCAGCATCGTGCTGGACCGTGCGTCTTACTATATTCAATGAAAAGGCTCGCCATGTCAAACGAGATAAGCACCGCGACTGCAAGTGGCCCCGATTGAATAATATACGCGTGTCTGCCCAGATAGCCAGCACGGGGACTTAGCGTCCGTGCAGCTCGACTATGCTCCTTTTTACGAAAAGGCCGCCTCCGTTGCGGTCGAGGCGATGCCGCTTTCTTATGTTCGGCACCGAAGACACATACTGATGCCGGACAGGTTAACGCCGTTACGTCGTCTAGCACCGGTTATTAAGACAAGGCTTCCTTCCGTGAATCCGCTTGTGGTTGAATGCTAACGAATCTACAGACCAAATTGTAGTAGACAACCCTACACGACAGAGACGTGAGTATCGTCTGACGTTGCTAATACTCGGAGGTACATTTCCCCTGACATGTTTGTTTGAAAAAATAAACTCGAATCGTTGCTCCTAGCAAACGTTGGTTCTTTTACTGTCGCTACAAATTAGGTGGCGCCCTTTATCTCCTCAACTTGGCGGATCGGGCTGAGTGCCCGTACGCGTGTACGCAGAGGTATGCGGCCGGGATTATGAGTTATGTCCGCTCAGACGAAGCGAGTCCTAGGGCGCACCGAAACCTGCACCGTACCCGTTAAAGAGAAATAGTTGTTCGAGTACTTGAGTGCTCATGTACTCGCCGGCACCAATATCCCGGAACATCACCGTGGCCGATTTTGTCCGCAGATGATAGTAGTTATCCGGACACCTGGTCACCGGCGTCTCGGGATACAAGTTCGATTACACCCCTGGAGGGATGATCTTGGCTGACTAGTTCGCCATTACTTGTAACACAAGATGAATACTTGTATGTTGTACGTTAAAAACTATACCTATTTCCCATGCATACGCGGTGTATTTAATCATGTTAGAGACGTTTGAGCACATGTGCCCTACCTGGGATCACTAGAGTGCTAGCCAGAAAACGGTCAGATATCCGGCATGGGGTCACACCGCCCACAGCCAACCGCACTTCGACTCGCCATTCCCTTATTGAACATATCCGTACGCTAACCCCATGTTCCGTACAGTTAATGCTCCGCCAACGCGAAAGGGGTACGAGACCCACTGTTGCTGACCGACGTATCGACATGTGGCCACTCTCACATCTCGTAGCGTGAGAGCGGCTAATTAAAGGAATGGAAACCCCTCCAGGACACAGAGGCTTAAGAGCGGCGCTTGAGACGTTGGAAGACAAAAGAGAAATGACGCCTAAAGGGTTTTTGTGCAGTCCGTAGCCCCCAGCTGGGCACCACTAGTCCGCAAATATTTTGAAGTAGCACCACTACTCTGCAAACGCGAATTCCCCCCGAAGTCGTCAGATATCCCTTGTGGGAAAGCAGTGAGAACTAGGAGAACAGATACACCTGTATTCACGACCAGCGGCACAACCCACGGCCGTGGGGTGAATCCACTCAAGACATGAGCCACGCGGACGAGCGACCTAACAGATCTGCCAATCTAGGCATTACGCGTATGGTCAACGAATGAGCCTCAAGAGGGTGACGACCGACGGAGCGGAACCAGGAATCGCAAGAGGTAAGCGGAGGAACGGCCACCTTCAGGTCCAGGGTTGCGTGTCACCGTGCTCCGGCCCCATTTGAGCAGCGCTCCAAGAGTGTTGGAGTCATGCGTTTACAAGGTTACACGCAATTTTTTACGGGACTCGGCGAGCTGAGGACTTTAGTCTTGGACCGTGGTTATTAGAAGGCCCCCCTCAGTATCCCTTGAGCGTTTACTAGACACTCGACACTGGAAATACCTTCGCGCTCAGGCTCGCAAAACGTCCGTATATGGTAGGAAACATCTTCGTGATTTGGTACTGCTGTTCGTGGCCACTGCCATACTGTGTGGACCAGGTGTTACTAAACACATCCAGGCTTTCGCGATCGTGCACGC'/>

    <sequence taxon='32' value='GGACTGGTGGAACAATACATTGCGATACGATTTGCAGTTTCACGAGATTCCTCAGCATCGTGCTGGACCGTGCGTCTTACTATATTCAATGAAAAGGCTCGCCATGTCAAACGAGATAAGCACCGCGACTGCAAGTGGCCCCGATTGAATAATATGCGCGTGTCTGCCCAGATAGCCAGCACGGGGACTTAGCGTCCGTGCAGCTCGACTATGCTCCTTTTTACGAAAAGGCCGCCTCCGTTGCGGTCGAGGCGATGCCGCTTTCTTATGTTCGGCACCGAAGACACATACTGATGCCGGACAGGTTAACGCCGTTACGTCGTCTAGCACCGGTTATTAAGACAAGGCTTCCTTCCGTGAATCCGCTTGTGGTTGAATGCTAACGAATCTACAGACCAAATTGTAGTAGACAACCCTACACGACAGAGACGTGAGTATCGTCTGACGTTGCTAATGCTCGGAGGTACATTTCCCCTGACATGTTTGTTTGAAAAAATAAACTCGAATCGTTGCTCCTAGCAAACGTTGGTTCCTTTACTGTCGCTACAAATTAGGTGGCGCCCTTTATCTCCTCAACTTGGCGGATCGGGCTGAGTGCCCGTACGCGTGTACGCAGAGGTATGCGGCCGGGATTATGAGTTATGTCCGCTCAGACGGAGCGAGTCCTAGGGCGCACCGAAACCTGCACCGTACCCGTTAAAGAGAAATAGTTGTTCGAGTACTTGAGTGCTCATGTACTCGCCGGCACCACTATCCCGGAACATCACCGTGGCCGATCTTGTCCGCAGATGATAGTAGTTATCCGGACACCTGGTCACCGGCGTCTCGGGATACAAGTTCGATTACACCCCTGGAGGGATGATCTTGGCTGACTAGTTCGCCATTACTTGTAACACAAGATGAATACTTGTATGTTGTACGTTAAAAACTATACCTATTTCCCATGCATACGCGGTGTATTTAATCATGTTAGAGACGTTTGAGCACATGTGCCCTACCTGGGATCACTAGAGTGCTAGCCAGAAAACGGTCAGATATCCGGCATGGGGTCACACCGCCCACAGCCAACCGCACTTCGACTCGCCATTCCCTTATTGAACATATCCGTACGCTAACCCCATGTTCCGTACAGTTAATGCTCCGCCAACGCGAAAGGGGTACGAGACCCACTGTTGCTGACCGACGTATCGACATGTGGCCACTCTCACATCTCGTAGCGTGAGAGCGGCTAGTTAAAGGAATGGAAACCCCTCCAGGACACAGAGGCTTAAGAGCGGCGCTTGAGACGTTGGAAGACAAAAGAGAAATGACGCCTAAAGGGTTTTTGTGCAGTCCGTAGCCCCCAGCTGGGCACCACTAGTCCGCAAATATTTTGAAGTAGCACCACTACTCTGCAAACGCGAATTCCCCCCGAAGTCGTCAGATATCCCTTGTGGGAAAGCAGTGAGAACTAGGAGAACAGATACACCTGTATTCACGACCAGCGGCACAACCCACGGCCGTGGGGTGAATCCACTCAAGATATGAGCCACGCGGACGAGCGACCTAACAGGTCTGCCAATCTAGGCATTACGCGTATGGTCAACGAATGAGCCTCAAGAGGGTGACGACCGACGGAGCGGAACCAGGAATCGCAAGAGGTAAGCGGAGGAACGGCCACCTCCAGGTCCAGGGTTGCGTGTCACCGTGCTCCGGCCCCATTTGAGCAGCGCTCCAAGAGTGTTGGAGTCATGCGTTTACAAGGTTACACGCAATTTTTTACGGGACTCGGCGAGCTGAGGACTTTAGTCTTGGACCGTGGTTATTAGAAGGCCCCCCTCAGTATCCCTTGAGCGTTTACTAGACACTTGACACTGGAAATACCTTCGCGCTCAGGCTCGCAAAACGTCCGTATATGGTAGGAAGCATCTTCGTGATTTGGTACTGCTGTTCGTGGCCACTGCCATACTGTGTGGACCAGGTGTTACTAAACACATCCAGGCTTTCGCGATCGTGCACGC'/>

    <sequence taxon='55' value='GGACTGGTGGAACAATACATTGCGATACGATTTGCAGTTTCACGAGATTCCTCAGCATCGTGCTGGACCGTGCGTCTTACTATATTCAATGAAAAGGCTCGCCATGTCAAACGAGATAAGCACCGCGACTGCAAGTGGCCCCGATTGAATAATATACGCGTGTCTGCCCAGATAGCCAGCACGGGGACTTAGCGTCCGTGCAGCTCGACTATGCTCCTTTTTACGAAAAGGCCGCCTCCGTTGCGGTCGAGGCGATGCCGCTTTCTTATGTTCGGCACCGAAGACACATACTGATGCCGGACAGGTTAACGCCGTTACGTCGTCTAGCACCGGTTATTAAGACAAGGCTTCCTTCCGTGAATCCGCTTGTGGTTGAATGCTAACGAATCTACAGACCAAATTGTAGTAGACAACCCTACACGACAGAGACGTGAGTATCGTCTGACGTTGCTAATACTCGGAGGTACATTTCCCCTGACATGTTTGTTTGAAAAAATAAACTCGAATCGTTGCTCCTAGCAAACGTTGGTTCCTTTACTGTCGCTACAAATTAGGTGGCGCCCTTTATCTCCTCAACTTGGCGGATCGGGCTGAGTGCCCGTACGCGTGTACGCAGAGGTATGCGGCCGGGATTATGAGTTATGTCCGCTCAGACGGAGCGAGTCCTAGGGCGCACCGAAACCTGCACCGTACCCGTTAAAGAGAAATAGTTGTTCGAGTACTTGAGTGCTCATGTACTCGCCGGCACCACTATCCCGGAACATCACCGTGGCCGATCTTGTCCGCAGATGATAGTAGTTATCCGGACACCTGGTCACCGGCGTCTCGGGATACAAGTTCGATTACACCCCTGGAGGGATGATCTTGGCTGACTAGTTCGCCATTACTTGTAACACAAGATGAATACTTGTATGTTGTACGTTAAAAACTATACCTATTTCCCATGCATACGCGGTGTATTTAATCATGTTAGAGACGTTTGAGCGCATGTGCCCTACCTGGGATCACTAGAGTGCTAGCCAGAAAACGGTCAGATATCCGGCATGGGGTCACACCGCCCACAGCCAACCGCACTTCGACTCGCCATTCCCTTATTGAACATATCCGTACGCTAACCCCATGTTCCGTACAGTTAATGCTCCGCCAACGCGAAAGGGGTACGAGACCCACTGTTGCTGACCGACGTATCGACATGTGGCCACTCTCACATCTCGTAGCGTGAGAGCGGCTAGTTAAAGGAGTGGAAACCCCTCCAGGACACAGAGGCTTAAGAGCGGCGCTTGAGAGGTTGGAAGACAAAAGAGAAATGACGCCTAAAGGGTTTTTGTGCAGTCCGTAGCCCCCAGCTGGGCACCACTAGTCCGCAAATATTTTGAAGTAGCACCACTACTCTGCAAACGCGAATTCCCCCCGAAGTCGCCAGATATCCCTTGTGGGAAAGCAGTGAGAACTAGGAGAACAGATACACCTGTATTCACGACCAGCGGCACAACCCACGGCCGTGGGGTGAATCCACTCAAGATATGAGCCACGCGGACGAGCGACCTAACAGGTCTGCCAATCTAGGCATTACGCGTATGGTCAACGAATGAGCCTCAAGAGGGTGACGACCGACGGAGCGGAACCAGGAATCGCAAGAGGTAAGCGGAGGAACGGCCACCTCCAGGTCCAGGGTTGCGTGTCACCGTGCTCCGGCCCCATTTGAGCAGCGCTCTAAGAGTGTTGGAGTCATGCGTTTACAAGGTTACACGCAATTTTTTACGGGATTCGGCGAGCTGAGGACTTTAGTCTTGGACCGTGGTTATTAGAAGGCCCCCCTCAGTATCCCTTGAGCGTTTACTAGACACTCGACACTGGAAATACCTTCGCGCTCAGGCTCGCAAAACGTCCGTATATGGTAGGAAGCATCTTCGTGATTTGGTACTGCTGTTCGTGGCCACTGCCATACTGTGCGGACCAGGTGTTACTAAACACATCCAGGCTTTCGCGATCGTGCACGC'/>

    <sequence taxon='14' value='GGACTGGTGGAACAATACATTGCGATACGATTTGCAGTTTCACGAGATTCCTCAGCATCGTGCTGAACCGTGCGTCTTACTATATTCAATGAAAAGGCTCGCCATGTCAAACGAGATAGGCACCGCGACTGCAAGTGGCCCCGATTGAATAATATACGCGGGTCTGCCCAGATAGCCAGCACGGGGACTTAGCGTCCGTGCAGCTCGACTATGCTCCTTTTTACGAAAAGGCCGCCTCCGTTGCGGTCGAGGCGATGCCGATTTCTTATGTTCGGTACCGAAGACACATACTGATGCCGGACAGGTTAACGCCGTTACATCGTCTAGCACCGGTTATTAAGACAAGGCTTCCTTCCGTGAATCCGCTTGTGGTTGAATGCTAACGAATCTACAGACCAAATTGTAGTAGACAACCCTACACGACAGAGACGTGAGTATCGTCTGACGTTGCTAATACTCGGAGGTACATTTCCCCTGACATGTTTGTTTGAAAAAATAAACTCGAATCGTTGCTCCTAGCAAACGTTGGTTCCTTTACCGTCGCTACAAATTAGGTGGCGCCCTTTATCCCCTCAACTTGGCGGATCGGGCTGAGTGCCCGCACGCGTGTACGCAGAGGTATGCGGCCGGGATTATGAGTTATGTCCGCTCAGACGGAGCGAGTCCTAGGGCGCACCGAAACCTGCACCGTACCCGTTAAAGAGAAATAGTTGTTCGAGTGCTTGAGTGCTCATGTACTCGCCGGCACCACTATCCCGGAACATCACCGTGGCCGATCTTGTCCGCAGATGATAGTAGTTATCCGGACACCTGGTCACGGGCGTCTCGGGATACAAGTCCGATTACACCCCTGGAGGGATGATCTTGGCTGACTAGTTCGCCATTACTTGTAACACAAGATGAATACATGTATGTTGTATGTTAAAAATTATACCTATCTCCCATGCATACGCGGTGTATTTAATCATGTTAGAGACGTTTGCGCACATGTGCCCTACCTAGGATCACTAGAGTGCTAGCCAGAAAACGGTCAGATATCCGGCATGGGGTCACACCGCCCACAGCCAACCGCACTTCAACTCGCCATTCCCTTATTGAACATATCCGTACGCTAACCCCATGTTCCGTACAGTTGATGCTCCGCCAACGCGAAAGGGATATGAGACCCACTGTTGCTGACCGACGTATCGACATGTGGCCACTCTCACATCTCGTAGCGTGAGAGCGGCTAGTTAAAGGAATGGAAACCCCTCCAGGACACAGAGGCTTAAGAGCGGCGCTTGAGACGTTGGAAGACAAAAGAGAAATGACGCCTAAAGGGTTTTTGTGCAGTCCGTAGCCCCCAGCTGGGCACCACTAGTCCGCAAATATTTTGAAATAGCACCACTACTCTGCAAACGCGAATTCTCCCCGAAGTCGCCAGATATCCCTTGTGGGAAAGCAGTGAGAACTAGGAGAACAGATACACCTGTATTCACGACCAGCGGCACACCCCACGGCCGTGGGGTGAATCCACTCAAGATATGAGCCACGCGGACGAGCGACCTAACAGGTCTGCCAATCTAGGCATTACGCGTATGGTCACCGAATGAGCCTCAAGAGGGTGACGACCGACGGAGCGGAACCAGGAATCGCAAGAGGTAAGCGGAGGAACGGCCACCTCCAGGTCCAGGGTTGCGTGTCACCGTGCTCCGGCCCCATTTGAGCAGCGCTCCAAGAGTGTTGGAGTCATGCGTTTACAAGGTTACACGCAATTTTTTACGGGACTCGGCGAGCTGAGGACTTTAGTCTTGGACCGTGGTTATTAGAAGGCCCCCCTCAGTATCCCTTGAGCGTTTACTAGACACTCGACACTGGAAATACCTTCGCGCTCAGGCTCGCAAAACGTCCGTATATGGTAGGAAGCATCTTCGTGATTTGGTACTGCTGTTCGTGGCCGCTGCCATACTGTGTGGACCCGGTGTTACTAAACACATCCAGGCTTTCGTGATCGTGCACGC'/>

    <sequence taxon='17' value='AGACTGGTGGAACAATACATTGCGATACGATTTGCAGTTTCACGAGATTCCTCAGCATCGTGCTGAACCGTGCGTCGTACTATATTCAATGAAAAGGCTCGCCATGTCAAACGAGATAGGCACCGCGACTGCAAGTGGCCCCGATTGAATAATATACGCGTGTCTGCGCAGATGGCCAGCACGGGGACTTAGCGTCCGTGCAGCTCGACTATGCTCCTTTTTACGAAAAGGCCGCCTCCGTTGCGGTCGAGGCGATGCCGATTTCTTATGTTCGGCACCGAAGACACATACTGATGCCGGACAGGTTAACGCCGTTACATCGTCTAGCACCGGTTATTAAGACAAGGCTTCCTTCCGTGAATCCGCTTGTGGTTGAATGCTAACGAATCTACAGACCAAATTGTAGTAGACAACCCTACACGACAGAGACGTGAGTATCGTCTGACGTTGCTAATACTCGGAGGTACATTTCCCCTGACATGTTTGTTTGAAAAAATAAACTCGAATCGTTGCTCCTAGCAAACGTTGGTTCCTTTACTGTCGCTACAAATTAGGTGGCGCCCTTTATCCCCTCGACTTGGCGGATCGGGCTGAGTGCCCGTACGCGTGTACGCAGAGGTATGCGGCCGGGATTATGAGTTATGTCCGCCCAGACGGAGCGAGTCCTAGGGCGCACCGAAACCTGCACCGTACCCGTTAAAGAGAAATAGTTGTTCGAGTACTTGAGTGCTCATGTACTCGCCGGCACCACTATCCCGGAACATCACCGTGGCCGATCTTGTCCGCAGATGACAGTAGTTATCCGGACACCTGGTCACGGGCGTCTCGGGATACAAGTTCAATTACACCCCTGGAGGGATGATCTTGGCTGACTAGTTCGCCATTACTTGTAACACAAGATGAATACATGTATGTTGTATGTCAAAAACTATACCTATCTCCCATGCATACGCGGTGTATTTAATCATGTTAGAGACGTTTGCGCATATGTGCCCTACCTAGGATCACTAGAGTGCTAGCCAGAAAACGGTCAGATATCCGGCATGGGGTCACACCGCCCACAGCCAACCGCGCTTCAACTCGCCATTTCCTTATTGAACATATCCGTACGCTAACCCCATGCTCCGTACAGTTGATGCTCCGCCAACGCGAAAGGGATATGAGACCCACTGTTGCTGACCGACGTATCGACATGTGGCCACTCTCACATCTCGTAGCGTGAGAGCGGCTAGTTAAAGGAATGGAAACCCCTCCAGGACACAGAGGCTTAAGAGCGGTGCTTGAGACGTTGAAAGACAAAAGAGAAATGACGCCTAAAGGGTCTTTGTGCAGTCCGTAGCCCCCAGCTGGGCACCACTAGTCCGCAAATACTTTGAAGTAGCACCACTACTCTGCAAACGCGAATTCTCCCCGAAGTCGCCAGATATCCCTTGTGGGAAAGCAGTGAGAACTAGGAGAACAGATACACCTGTATTCACGACCAGCGGCACAACCCACGGCCGTGGGGTGAATCCACTCAAGATATGAGCCACGCGGACGAGCGACCTAACAGGTCTGCCAATCTAGGCATTACGCGTATGGTCAACGAATGAGCCTCAAGAGGGTGACGACCGACGGAGCGGGACCAGGAATCGCAAGAGGTAAGCGGAGGAACGGCCACCTCCAGGTCCAGGGTTGCGTGTCACCGTGCTCCGGCCCCATTTGAGCAGCACTCCAAGAGTGTTGGAGTCATGCATTTACAAGGTTACACGCAATTTTTTACGGGACTCGGCGAGCTGAGGACTTTAGTCTTGGACCGTGGTTATTAGAAGGCCCCCCTCAGTATCCCTTGAGCGTTTACTAGACACTCGACACTGGAAATACCTTCGCGCTCAGGCTCGCAAAACGTCCGTATATGGTAGGAAGCATCTTCGTGATTTGGTACTGCTGTTCGTGGCCACTGCCATACTGTGTGGACCAGGTGTTACTAAACACATCCAGGCTTTCGCGACTGTGCACGC'/>

    <sequence taxon='24' value='GGACTGGTGGAACAATACATTGCGATACGATTTGCAGTTTCACGAGATTCCTCAGCATCGTGCTGAACCGTGCGTCTTACTATATTCAATGAAAAGGCTCGCCATGTCAAACGAGATAGGCACCGCGACTGCAAGTGGCCCCGATTGAATAATATACGCGTGTCTGCCCAGATAGCCAGCACGGGGACTTAGCGTCCGTGCAGCTCGACTATGCTCCTTTTTACGAGAAGGCCGCCTCCGTTGCGGTCGAGGCGATGCCGATTTCTTATGTTCGGCACCGAAGACACATACTGATGCCGGACAGGTTAACGCCGTTACATCGTCTAGCACCGGTTATTAAGACAAGGCTTCCTTCCGTGAATCCGCCTGTGGTTGAATGCTAACGAATCTACAGACCAAATTGTAGAAGACAACCCTACACGACAGAGACGTGAGTATCGTCTGACGTTGCCAATACTCGGAGGTACATTTCCCCTGACATGTTTGTTTGAAAAAATAAACTCGAATCGTTGCTTCTAGCAAACGTTGGTTCCTTTACTGTCGCTACAAATTAGGTGGCGCCCTTTAGCTCCTCAACTTGGCGGATCGGGCTGAGTGCCCGTACGCGTGTACGCAGAGGTATGCGGCCGGGATTATGAGTTATGTCCGCTCAGACGGAGCGAGTCCTAGGGCGCACCGAAACCTGCACCATACCCGTTAGAGAGAAATAGTTGTTCGAGTACTTGAGTGCTCATGTACTCGCCGGCATCACTATCCCGGAACATCACCGCGGCCGATCTTGTCCGCAGATGATAGTAGTTATCCGGACACCTGGTCACGGGCGTCTCGGGATACAAGTTCGATTACACCCCTGGAGGGATGATCTTGGCTGACTAGTTCGCCATTACTTGTAACGCAAGATGAATACTTGTATGTTGTATGTTAAAAACTATATCTATCTCCCATGCATACGCGGTGTATTTAATCATGTTAGAGACATTTGCGCACATGTGCCCTACCTAGGATCACTAGAGTGCTAGCCAGAAAACGGTCAGATATCTGGCATGGGGTCACACCGCCCACAGCCAACCGCACTTCAACTCGCCATTCCCTTATTGAACATATCCGTACGCTAACCCCATGTTCCGTACAGTTGATGCTCCGCCAACGCGAAAGGGATATTAGACCCACCGTTGCTGACCGACGCAACGACCTGTGGCCACTCTCACATCTCGTAGCGTGAGAGCGGCTAGTTAAAGGAATGGAAACCCCTCCAGGACACAGAGGCTTAAGAGCGGCACTTGAGACGTTGGAAGACAAAAGAGAAATGACGCCTAAAGGGTTTTTGTGCAGTCCGTAGCCCCCAGCTAGGCACCACTAGTCCGCAAATATTTTGAAGTAGCACCACTACTCTGCAAACGCGAATTCCCCCCGAAGTCGCCAGATATCCCTTGTGGAAAAGCAGTGAGAACTAGGAGAACGGATACACCTGTATTCACGACCAGCGGCACAACCCACGGCCGTGGGGTGAATCCACTCAAGATATGAGTCACGCGGACGAGCGACCTAAGAGGACTGCCAATCTAGGCATTACGCGTATGGTCGACGAATGAGCCTCAAGAGGGTGACGACCGACGGAGCGGAACCAGGAATCGCAAGAGGTAAGCGGAGGAACGGCCACCTCCAGGTCCAGGGTTGCGTGTCACCGTGCTCCGGCCCCATTTGAGCAGCGCTCCAAGAGTGTTGGAGTCATGCGTTTACAAGGTTACACGTAATTTTTTACGGGACTCGGCGAGCTGAGGACTTTAGTCTTGGACCGTGGTTATTAGAAGGCCCCCCTCAGTATCCCTTGAGCGTTTACTAGACACTCGACACTGGAAATACCTTTGCGCTCAGGCCCGCAAAACGTCCGTATATGGTAGGAAGCATCTTCGTGATTTGGTACTGCTGTTCGTGGCCACTGCCATACTGTGTGGACCAGGTGTTACTAAACACATCCAGGCTTTCGCGATCGTGCACGC'/>

    <sequence taxon='48' value='GGACTGGTGGAACAATACATTGCGATACGATTTGCAGTTTCACGAGATTCCTCAGCATCGTGCTGAACTGTACGCCTTACTATATTCAATGAAAAGGCTCGCCATGTCAAACGAGATAGGCACCGCGACTGCAAGTGGCCCCGATTGAATAATATATGCGTGTCTGCCCAGATAGCCAGCACGGGGACTTAGCGTCCGTGCAGTTCGACTATACTCCTTTTTACGAAAAGGCCGCCTCCGTTGCGGTCGGGGCGATGCCGATTTCTTATGTTCGGCACCGAAGTCACATACTGATGCCGGACAGGTTAACGCCGTTACATCGTCTAGCACCGGTTATTAAGACAAGGCTTCTTTCCGTGAATCCGCTTGTGGTTGAATGCTAACGAATCTACAGACCAAATTGTAGTAGACAACCCTACACGACAGAGACGTGAGTATCGTCTGACGTTGCTAATACTCGGAGGTACGTTTCCCCTGACATGTTTGTTTGAAAAAATAAACTCGAATCGTTGCTCCTAGCAAACGTTGGTTCCTTTACTGTCGCTACAAATTAGGTGGCGCCTTTTATCTCCTCAACTTGGCGGATCGGGCTGAGTGCTCGTACGCGTGTACGCAGAGGTATGCGGCCGGGATTATGAGTTATGTCCGTTCAGGCGGAGCGAGTCCTAGGGCGCACCGGAACCTGCACCATACCCGTTAAAGAGAAATAGTTGTTCGAGTACTTGAGTGCTCATGTACTCGCCGGCACCACTATCCCGGAACATCACCGTGGCCAATCTTGTCCGCAGATGATAGTGATTATCCGGACACCTGGTCACGGGCGTCTCGGGATACAAGTTCAAGTACACCCCTGGAGGGATGATCTTGGCTGACTAGTTCGCCATTACTTGTAACACAAGATGAATACTTGTATGTTGTATGCTAAAAACTATACCTATCTCCCATGCATACGCGGTGTATTTAATCATGTTAGAGACGTTTGCGCACATGTGCCCTACCTAGGATCACTAGGGTACTAGCCAGAAAACGGTCCGATATCCGGCATGGGGTCACGCCGCCCACAGCCAACCGCACTTCAGCTCGCCACTCCCTGATTGAACACATCCGTGCGCTAACCCCATATTCCGTACAGTCGATGCTCTGCCAACGCGAAAGGGATATGAGACCCACTGTTGCTGACCGACGTATCGGCATGTGGCAACTCTCACATCTCGTAGCGTGAGAGCGGCTAGTTAAAGGAATGGAAACCCCTCCAGGACACAGCGGCTTAAGAGCGGCGCTTGAGACGTTGGAAGACAAAAGAGAAATGACGCCTAAAGGGTTTTTGTGCAGTCCGTAGCCCCCAGCTAGGCACCACTAGTCCGCAAATATTTTGAAGTGGCACCACTACTCTGCAAGCGCGAATTCCCCCCGAGGTCGCCAGATATCCCCTGTGGGAAAGCAGTGAGAGCTAGGAGAACAGATACACCTGTATTCACGACCAGCGTCACAACCCACGGCCGTGGGGTGAATCCACTCAAGATATGAGCCACGCGGACGAGCGACCTAACAGGTCTGCCAATCTAGGCATTACACGTATGGTCAACAAATGAGCCTCAAGAGGGTGACGACCGACGGAGCGGAACCAGGAATCGCAAGAGGTAAGCGGAGGAACGGCCACCTCCAGGTCCAGGGTTGCGTGTCACCGTGCTCCGACCCCATTTGAGCAGCGCTCCAAGAGTGTTGGAGTCATGCGTTTAAAAGGTTACACGTAATTTTTTACGGGACTCGGCGAGCTGAGGACTTTAGTCTTGGACCGTGGTTATTAGAAGGCCCCTCTCAGTATCCCTTGAGCGTTTAGTAGACACTCGACACTGGAAATGCCTTCGCGCCCAGGCTCGCAAAGCGTCCGTATATGGTAGGAAGCATCTTCGTGATTTGGTAATGCCGTTCGTGGCCACTGCCATACTGTGTGGACCAGGTGTTACTAAACACATCCAGGCTTTCGCGATCGTGCACGC'/>

    <sequence taxon='5' value='GGACTGGTGGAACAATACATTGCGATACGATTTGCAGTTTCACGAGATTCCTCAGCATCGTGCTGAACTGTGCGTCTTACTATATTCAATGGAAAGGCTCGCCATGTCAAACGAGATAGGCACCGCGACTGCAAGTGGCCCCGATTGAATAATATACGCGTGTCTGCCCAGATAGCCAGCACGGGGACTTGGCGTCCGTGCAGTTCGACTATGCTCCTTTTTACGAAAAGGCCGCCTCCGTTGCGGCTGAGGCGATGCCGATTTCTTATGTCCGGCACCGAAGTCACATACTGATGCCGGACAGGTTAACGCCGTTACATCGTCTAGCACCGGTTATTAAGACAAGGCTTCCTTCCGTGAATCCGCTTGTGGTTGAATGCTCACGAATCTACAGACCAAATTGTAGTAGACAACCCTACACGACAGAGACGTGAGTATCGTCTGACTTTGCTAATACTCGGAGGTACGTTTCCCCTGACATGTTTGTTTGAAAAAATAAACTCGAATCGTTGCTCCTAGCAAACGTTGGTTCCTTTACTGTCGCTACAAATTAGGTGGCGCCTTTTATCTCCTCAACTTGGCGGATCGGGCTGAGTGCCCGTACGCGTGTACGCAGAGGTATGCGGCCGGGATTATGAGTTATGTCCGCTCAGACGGAGCGCGTCCTAGGGCGCACCGAAACCTGCACCATACCCGTTAAAGAGAAATAGTTGTTCGAGTACTCGAGTGCTCATGTACTCGCCGGCACCACTATCCCGGAACATCACCGTGGCCGATCCTGTCCGCAGATGATAGTAGTTATCCGGACACCTGGTCACGGGCGTCCCGGGATACAAGTTCGATTACACCCCTGGAGGGATGATCTTGGCTGACTAGTTCGCCATTACTTGTAACACAAGATGAACACTTGTATGTTGTATGTTAAAAACTATACCTATCTCCCATGCATACGCGGTGTATTTAATCATGTTAGAGACGTTTGCGCACATGTGCCCTACCTAGGATCACTAGAGTGCTAGCCAGAAAACGGTCAGATATCCGGCATGGGGTCACACCGCCCACAGCCAAGCGCACTTCAACTCGCCATTCCCTTATTGAACACATCCGTACGCTAACCCCATGTTCCGTACAGTTGATGCTCTGCCAACGCGAAAGGGATATGAGACCCACTGTTGCTGACCGACGCATCGACATGTGGCAACTCTCACATCTCGTAGCGTGAGAGCAGCTAGTTAAAGGAATGGAAACCCCTCCAGGACACAGAGGCTTAAGAGCGGCGCTTGAGACGTTGGAAGACAAAAGAGAAATGATGCCTAAAGGGTTTTTGTGCAGTCCGTAGCCCCCAGATAGGCACCACTAATCCGCAAATATTTTGAAGTAGCACCACTACTCTGCAAACGCGAATTCCCCCCGAAGTCGCCAAATATCCCTTGTGGGAAAGCAGTGAGAACTAGGAGAACAGATACACCTGCATTCACGACCAGCGGCGCAACCCACGGCCGTGGGGTGAATCCACTCAAGATATGAGCCACGCGGACGAGCGACCTAACAGGTCTGCCAATCTAGGCATTACGCGTATGGTCAACGAATGAGCCTCAAGAGGGTGACGACCGACGGAGCGGAACCAGGAATCGCAAGAGGTAAGCGGAGGAACGGCCACCTCCATGTCCAAGGTTACGTGTCACCGTGCTCCGGCCCCATTTGAGCAACGCTCCGAGAGTGTTGGAGTCATGCGTTTACAAGGTTACACGTAATTTTTTACGGGACTCGGCAAGCTGAGGACTTTAGTCTTGGACCGTGGTTATTAGAAGGCCCCTCTCAGTATCCCTTGAGCATTTACTAGACACTCGACACTGGAAATACCTTCGCGCCCAGGCTCGTAAAGCGTCCGTATATGGTAGGAAGCATCTTCGTGATTTGGTACTGCCGTTCGTGGCCACTGCCATACTGTGTGGACCAGGTGTTACTAAACACATCCAGGCTTTCGCGATCGTGCACGC'/>

    <sequence taxon='18' value='GGACTGGTGGAACAATACATTGCGATACGATTCGCAGTTTCACGCGATTCCTCAGCATCGTGCTGAACTGTGCGTCTTACTATAATCACTGGAAAGGCTCGCCATGTCAAACGAGATAGGCGCCGCGACTGCAAGTGGCCCCGATTGAATAATATACGCGTGTCTGCCCAGATAGCCAGCACGGGGACCTGGCGTCCGTGCAGTTCGACTATGCTCCTTTTTACGAAAAGGCCACCTCCGTTGCGGCTGAGGCGATGCCGATTTCTTACGTCCGGCACCGAAGTCACATACTGATGCTGGACAGGTTAACGCCGTTACATCGTCTAGCACCGGTTATTAAGACAAGGCTTCCTTCCGTGAATCCGCTTGTGGTTGAATGCTCACGAATCTACAGACCAAATTGTAGTAGACAACCCTACACGACAGAGACGTGAATATCGTCTGACTTAGCTAATACTCGGAGGTACGTTTCCCTTGACATGTTTGTTTGAAAAAATAAACTCGAATCGTTGCTCCTAGCAAACGTTGGTTCCTTTACTGTCGCTACAAATTAGGTGGCGCCTTTTATCTCCTCAACGTGGCGGATCGGGCTGAGTACCCGTACGCGTGTACGCAGAGGTATACGGCCGGGATTATGAGTTATGTCCGCTCAGACGGAGCGCGTCCTAGGGCGCACCGAAACCTGCACCATACCCGTCAAAGAGAAATAGTTGTTCGAGTACTCGAGTGCTCATGTACTCGCCGGCACCACTATCCCGGAACATCACCGTGGCCGATCCTGTCCGCAGATGATAGTAGTTCTCCGGACACCTGGTCACGGGCGTCCCGGGATACAAGTTCGATTACACCCCTGGAGGGATGATCTTGGCTGACTAGTTCGCCATTACTTGTAACACAAGATGAAGACTTGTATGTTGTATGCTGAAAACTATACCTATCTCCCATGCATACGCGGTGTATTTAATCATGTTAGAGACGTTTGCGCACATGTGCCCTACCTAGGATCACTAGAGTGCTAGCCAGAAAACGGTCAGATATCCGGCATGGGGTCACACCGCCCACAGCCAAGCGCACTTCAACTCGCCATTCCCTTATTGAACACATCCGTACGCTAACCCCCTGTTCCGTACAGTTGATGCTCTGCCAACGCGAAAGGGATATGAGACCCACTGTTGCTGACCGACGCATCGACATGTGGCAACTCTCACATCTCGTAGCGTGAGAGCAGCAAGTTGAAGGAATGGAAACCCCTCCAGGACACAGAGGCTTAAGAGCGGCGCTTGAGACGCTGGAAGACAAAAGAGAAATGATGCCTAAAGGGTTTTTGTGCAGTGCGTAGCCCCCAGATAGGCACCACTAATCCGCAAACATTTTGAAGTAGCACCACTACTCTGCAAACGCGAATTCCCCCCGAAGTCGCCAAATATCCCTTGTGGGAAAGCAGTGAGAACTAGGAGAACAGATACACCTGCATTCACGACCAGCGGCGCAACCCACGGCCGCGGGGTGAATCCACTCAAGATATGAGCCACGCGGACGAGCGACCTAACAGGTCTGCCAATCTAGGCATTACGCGTATGGTCAGCGAATGAGCCTCAAGAGGGTGGCGACCGACGGAGCGGAACCAGGAATCGCAAGAGATAAGCGGAGGAACGGCCACCCCCATGTCCAAGGTTATGTGTCACCGTGCTCCGGCCCCATTTGAGCAACGCTCCGAGAGTGTTGGAGTCATGCGTTTACAAGGTTACACGTAATTTTTTACGGGACTCGGCAAGCTGAGGACTTTAGTCTTGGACCGTGGTTATTAGAAGGCCCCTCTCAGTATCCCTTGAGCATTTACTAGACACTCGACACTGGAAATACCTTCGCGCCCAGGCTCGTAAAGCGTCCGTATATGGTAGGAAGCATCTTCGTAATTTGGTACTGCCGTTCGTGGCCACTGCCATACTGTATGGACCAGGTGTTACTAAACACATCCAGGCTGTCGCGATCGTGCACGC'/>

    <sequence taxon='20' value='GGACTAGTGGAACAATACATTGCGATACGATTTGCAGTTTCACGAGATTCCTCAGCATCGTGCTGAACTGTGCGTCTTACTATATTCAATGGAAAGGCTCGCCATGTTAAACGAGATAGGCACCGCGACTGCAAGTGGCCCCGATTGAATAATATACGCGTGTCTGCCCAGATAGCCAGCACGGGGACTTGGCGTCCGTGCAGTTCGACTATGCTCCTTTTTACGAAAAGGCCGCCTCCGTTGCGGCTGAGGCGATGCCGATTTCTTATGTTCGGCACCGAAGTCACATACTGATGCCGGACAGGTTAACGCCGTTACATCGTCTAGCACCGGTTATTAAGACAAGGCGTCCTTCCGTGAATCCGCTTGTGGTTGAATGCTAACGAATCTACAGGCCAAATTGTAGTAGACAACCCTACACGACAGAGACGTGAGTATCGCCTGACTTTGCTAATACTCGGAGGTACGTTTCCCCTGACATGTTTGTTTGAAAAAATAAACTCGAATCGTTGCTCCTAGCAAACGTTGGTTCCTTTACTGTCGTTACAAATTAGGTGGCGCCTTTTATCTCCTCCACTTGGCGTATCGGGCTGAGTGCCCGTACGCGTGTACGCAGAGGTATGCGGCCGGGATTATGAGTTATGTCCGCTCAGACGGAGCGCGTCCTAGGGCGCACCGAAACCTGCACCATACCCGTTAAAGAGGAATAGTTGTTCGAGTACTCGAGTGCTCATGTACTTGCCGGCACCACTATCCCGGAACATCACCGTGGCCGATCCTGTCCGCAGATGATAGTAGCTATCCGGACACCTGGTCACGGGCGTACCGGGATACAAGGTCGATTACACCCCTGGAGGGATGATCTTGGCTGACTAGTCCGCCATTACTTGTAACACAAGATGAACACTTGTACGTTGTATGTTAAAAACTATACCTATCTCCCATGCATACGCGGTGTATTTAATCATGTTAGAGACGTTTGCGCACATGTGCCCTACCTAGGATCACTAGAGTGCTAGCCAGAAAACGGTCAGATATCCGGCATGGGGTCACACCGCCCACCGCCAAGCGCACTTCAACTCGCCATTCCCTTATTGAACACATCCGTACGCTAACCCCATGTTCCGTACAGTTGATGCTCTGCCAACGCGAAAGGGATATGAGACCCACTGTTGCTGACCGACGCATCGACATGTGGCAACTCTCACATCTCGTAGCGTGAGAGCAGCTAGTTAAAGGAATGGAAACCCCTCCAGGACACAGAGGTTTAAGAGCGGCGCTTGAGACGTTGGAAGACAAAAGAGAAATGATGCCTAAAGGGTTTTTGTGCAGTCCGTAGCCCCCAGATAGGCACCACTAGTCCGCAAACATTTTGAAGTAGCACCACTACTCTGCAAACGCGAATTCCCCCCGAAGTCGCCAAATATCCCTTGTGGGAAAGCAGTGAGAATTAGGAGAACAGATACACCTGCATTCACGACCGGCGGCGCAACCCACGGCCGTGGGGTGAATCCACTCAAGATATGAGCCACGCGGACGAGCGACCTAACAGGTCTGCCAATCTAGGCATTACGCGTATGGTCAACGAATGAGCCTCAAGAGGGTGACGACCGACGGAGCGGAACCAGGAATCGCAAGAGGTAAGCGGAGGAACGGCCACCTCCATGTCCAAGGCTACGTGTCACCGCGCTCCGGCCCCATTTGAGCAACGCTCCCAGAGTGTTGGAGTCATGCGTTTACAAGGTTACACGTAATTTTTTACGGGACTCGGCAAGCTGAGGACTCTAGTCTTGGACCGTGGTTATTAGAAGGCCCCTCTCAGTATCCCTTGAGCATTTACTAGACACTCGACACTGGAAATACCTTCGCGCCCAGGCTCGTACAGCGCCCGTATATGGTAGGAAGCATCTTCGTGATTTGGTACTGCCGTTCGTGGCCACTGCCATACTGTGTGGACCAGGTGTTACTAAACACATCCAGGCTTTCGCGATCGTGCACGC'/>

    <sequence taxon='40' value='GGACTAGTGGAACAATACATTGCGATACGATTTGCAGTTTCACGAGATTCCTCAGCATCGTGCTGAACTGTGCGTCTTACTATATTCAATGGAAAGGCTCGCCATGTTAAACGAGATAGGCACCGCGACTGCAAGTGGCCCCGATTGAATAATATACGCGTGTCTGCCCAGATAGCCAGCACGGGGACTTGGCGTCCGTGCAGTTCGACTATGCTCCTTTTTACGAAAAGGCCGCCTCCGTTGCGGCTGAGGCGATGCCGATTTCTTATGTTCGGCACCGAAGTCACATACTGATGCCGGACAGGTTAACGCCGTTACATCGTCTAGCACCGGTTATTAAGACAAGGCGTCCTTCCGTGAATCCGCTTGTGGTTGAATGCTAACGAATCTACAGGCCAAATTGTAGTAGACAACCCTACACGACAGAGACGTGAGTATCGCCTGACTTTGCTAATACTCGGAGGTACGTTTCCCCTGACATGTTTGTTTGAAAAAATAAACTCGAATCGTTGCTCCTAGCAAACGTTGGTTCCTTTACTGTCGTTACAAATTAGGTGGCGCCTTTTATCTCCTCCACTTGGCGTATCGGGCTGAGTGCCCGTACGCGTGTACGCAGAGGTATGCGGCCGGGATTATGAGTTATGTCCGCTCAGACGGAGCGCGTCCTAGGGCGCACCGAAACCTGCACCATACCCGTTAAAGAGGAATAGTTGTTCGAGTACTCGAGTGCTCATGTACTTGCCGGCATCACTATCCCGGAACATCACCGTGGCCGATCCTGTCCGCAGATGATAGTAGCTATCCGGACACCTGGTCACGGGCGTACCGGGATACAAGGTCGATTACACCCCTGGAGGGATGATCTTGGCTGACTAGTCCGCCATTACTTGTAACACAAGATGAACACTTGTACGTTGTATGTTAAAAACTATACCTATCTCCCATGCATACGCGGTGTATTTAATCATGTTAGAGACGTTTGCGCACATGTGCCCTACCTAGGATCACTAGAGTGCTAGCCAGAAAACGGTCAGATATCCGGCATGGGGTCACACCGCCCACCGCCAAGCGCACTTCAACTCGCCATTCCCTTATTGAACACATCCGTACGCTAACCCCATGTTCCGTACAGTTGATGCTCTGCCAACGCGAAAGGGATATGAGACCCACTGTTGCTGACCGACGCATCGACATGTGGCAACTCTCACATCTCGTAGCGTGAGAGCAGCTAGTTAAAGGCATGGAAACCCCTCCAGGACACAGAGGTTTAAGAGCGGCGCTTGAGACGTTGGAAGACAAAAGAGAAATGATGCCTAAAGGGTTTTTGTGCAGTCCGTAGCCCCCAGATAGGCACCACTAGTCCGCAAACATTTTGAAGTAGCACCACTACTCTGCAAACGCGAATTCCCCCCGAAGTCGCCAAATATCCCTTGTGGGAAAGCAGTGAGAATTAGGAGAACAGATACACCTGCATTCACGACCGGCGGCGCAACCCACGGCCGTGGGGTGAATCCACTCAAGATATGAGCCACGCGGACGAGCGACCTAACAGGTCTGCCAATCTAGGCATTACGCGTATGGTCAACGAATGAGCCTCAAGAGGGTGACGACCGACGGAGCGGAACCAGGAATCGCAAGAGGTAAGCGGAGGAACGGCCACCTCCATGTCCAAGGCTACGTGTCACCGCGCTCCGGCCCCATTTGAGCAACGCTCCCAGAGTGTTGGAGTCATGCGTTTATAAGGTTACACGTAATTTTTTACGGGACTCGGCAAGCTGAGGACTCTAGTCTTGGACCGTGGTTATTAGAAGGCCCCTCTCAGTATCCCTTGAGCATTTACTAGACACTCGACACTGGAAATACCTTCGCGCCCAGGCTCGTACAGCGCCCGTATATGGTAGGAAGCATCTTCGTGATTTGGTACTGCCGTTCGTGGCCACTGCCATACTGTGTGGACCAGGTGTTACTAAACACATCCAGGCTTTCGCGATCGTGCACGC'/>

    <sequence taxon='21' value='GGACTAGTGGAACAATACATTGCGATACGATTTGCAGTTTCACGAGATTCCTCAGCATCGTGCTGAACTGTGCGTCTTACTATATTCAATGGAAAGGCTCGCCATGTCAAACGAGATAGGCACCGCGACTGCAAGTGGCCCCGATTGAATAATATACGCGTGTCTGCCCAGATAGCCAGCACGGGGACTTGGCGTCCGTGCAGTTCGACTATGCTCCTTTTTACGAAAAGGCCGCCTCCGTTGCGGCTGAGGCGATGCCGATTTCTTATGTTCGGCACCGAAGTCACCTACTGATGCCGGACAGGTTAACGCCGTTACATCGTCTAGCACCGGTTATTAAGACAAGGCGTCCTTCCGTGAATCCGCTTGTGGTTGAATGCTAACGAATCTACAGGCCAAATTGTAGTAGACAACCCTACACGACAGAGAAGTGAGTATCGCCTGACTTTGCTAATACTCGGAGGTACGTTTCCCCTGACATGTTTGTTTGAGAAAATAAACTCGAATCGTTGCTCCTAGCAAACGTTGGTTCCTTTACTGTCGTTACAAATTAGGTGGCGCCTTTTATCTCCTCCACTTGGCGTATCGGGCTGAGTGCCCGTACGCGTGTACGCAGAGGTATGCGGCCGGGATTATGAGTTATGTCCGCTCAGACGGAGCGCGTCCTAGGGCGCACCGAAACCTGCACCATACTCGTTAAAGAGAAATAGTTGTTCGAGTACTCGAGTGCTCATGTACTTGCCGGCACCACTATCCCGGAACATCACCGTGGCCGATCCTGTCCGCAGATGATAGTAGCCATCCGGACACCTGGTCACGGGCGTCCCGGGATACAAGGTCGATTACACCCCTGGAGGGATGATCTTGGCTGACTAGTTCGCCATTACTTGTAACACAAGATGACCACTTGTATGTTGTATGTTAAAAACTATACCTATCTCCCATGCATACGCGGTGTATTTAATCATGTTAGAGACGTTTGCGCACATGTGCCCTACCTAGGATCACTAGAGTGCTAGCCAGAAAACGGTCAGATATCCGGCATGGGGTCACACCGCCCACCGCCAAGCGCACTTCAACTCGCCATTCCCTTATTGAACACATCCGTACGCTAACCCCATGTTCCGTACAGTTGATGCTCTGCCAACGCGAAAGGGATATGAGACCCACTGTTGCTGACCGACGCATCGACATGTGGCAACTCTCACATCTCGTAGCGTGAGAGCAGCTAGTTAAAGGAATGGAAACCCCTCCAGGACACAGAGGTTTAAGAGCGGCGCTTGAGACGTTGGAAGACAAAAGAGAAATGATGCCTAAAGGGTTTTTGTGCAGTCCGTAGCCCCCAGACAGGCACCACTAGTCCGCAAATATTTTGAAGTAGCACCACTACTCTGCAAACGCGAATTCCCCCCGAAGTCGCCAAATATCCCTTGTGGGAAAGCAGTGAGATCTAGGAGAACAGATACACCTGCATTCACGACCGGCGGCGCAACCCACGGCCGTGGGGTGAATCCACTCAAGATATGAGCCACGCGAACGAGCGACCTAACAGGTCTGCCAATCTAGGCATTACGCGTATGGTCAACGAATGAGCCTCAAGAGGGTGACGACCGACGGAGCGGAACCAGGAATCGCAAGAGGTAAGCGGAGGAACGGCCACCTCCATGTCCAAGGCTACGTGTCACCGCGCTCCGGCCCCATTTGAGCAACGCTCCCAGAGTGTTGGAGTCATGCGTTTACAAGGTTACACGTAATTTTTTACGGGACTCGGCAAGCTGAGGACTTTAGTCTTGGACCGTGGTTATTAGAAGGCCCCTCTCAGTATCCCTTGAGCATTTACTAGACACTCGACACTGGAAATACCTTCGCGCCCAGGCTCGTACAGCGCCCGTATATGGTAGGAAGCATCTTCGTGATTTGGTACTGCCGTTCGTGGCCACTGCCATACTGTGTGGACCAGGTGTTACTAAACACATCCAGGCTTTCGCGATCGTGCACGC'/>

    <sequence taxon='50' value='GGACTAGTGGAACAATACATTGCGATACGATTTGCAGTTTCACGAGATTCCTCAGCATCGTGCTGAACTGTGCGTCTTACTATATTCAATGGAAAGGCTCGCCATGTCAAACGAGATAGGCACCGCGACTGCAAGTGGCCCCGATTGAATAATATACGCGTGTCTGCCCAGATAGCCAGCACGGGGACTTGGCGTCCGTGCAGTTCGACTATGCTCCTTTTTACGAAAAGGCCGCCTCCGTTGCGGCTGAGGCGATGCCGATTTCTTATGTTCGGCACCGAAGTCACCTACTGATGCCGGACAGGTTAACGCCGTTACATCGTCTAGCACCGGTTATTAAGACAAGGCGTCCTTCCGTGAATCCGCTTGTGGTTGAATGCTAACGAATCTACAGGCCAAATTGTAGTAGACAACCCTACACGACAGAGAAGTGAGTATCGCCTGACTTTGCTAATACTCGGAGGTACGTTTCCCCTGACATGTTTGTTTGAGAAAATAAACTCGAATCGTTGCTCCTAGCAAACGTTGGTTCCTTTACTGTCGTTACAAATTAGATGGCGCCTTTTATCTCCTCCACTTGGCGTATCGGGCTGAGTGCCCGTACGCGTGTACGCAGAGGTATGCGGCCGGGATTATGAGTTATGTCCGCTCAGACGGAGCGCGTCCTAGGGCGCACCGAAACCTGCACCATACTCGTTAAAGAGAAATAGTTGTTCGAGTACTCGAGTGCTCATGTACTTGCCGGCACCACTATCCCGGAACATCACCGTGGCCGATCCTGTCCGCAGATGATAGTAGCCATCCGGACACCTGGTCACGGGCGTCCCGGGATACAAGGTCGATTACACCCCTGGAGGGATGATCTTGGCTGACTAGTTCGCCATTACTTGTAACACAAGATGACCACTTGTATGTTGTATGTTAAAAACTATACCTATCTCCCATGCATACGCGGTGTATTTAATCATGTTAGAGACGTTTGCGCACATGTGCCCTACCTAGGATCACTAGAGTGCTAGCCAGAAAACGGTCAGATATCCGGCATGGGGTCACACCGCCCACCGCCAAGCGCACTTCAACTCGCCATTCCCTTATTGAACACATCCGTACGCTAACCCCATGTTCCGTACAGTTGATGCTCTGCCAACGCGAAAGGGATATGAGACCCACTGTTGCTGACCGACGCATCGACATGTGGCAACTCTCACATCTCGTAGCGTGAGAGCAGCTAGTTAAAGGAATGGAAACCCCTCCAGGACACAGAGGTTTAAGAGCGGCGCTTGAGACGTTGGAAGACAAAAGAGAAATGATGCCTAAAGGGTTTTTGTGCAGTCCGTAGCCCCCAGACAGGCACCACTAGTCCGCAAATATTTTGAAGTAGCACCACTACTCTGCAAACGCGAATTCCCCCCGAAGTCGCCAAATATCCCTTGTGGGAAAGCAGTGAGATCTAGGAGAACAGATACACCTGCATTCACGACCGGCGGCGCAACCCACGGCCGTGGGGTGAATCCACTCAAGATATGAGCCACGCGAACGAGCGACCTAACAGGTCTGCCAATCTAGGCATTACGCGTATGGTCAACGAATGAGCCTCAAGAGGGTGACGACCGACGGAGCGGAACCAGGAATCGCAAGAGGTAAGCGGAGGAACGGCCACCTCCATGTCCAAGGCTACGTGTCACCGCGCTCCGGCCCCATTTGAGCAACGCTCCCAGAGTGTTGGAGTCATGCGTTTACAAGGCTACACGTAATTTTTTACGGGACTCGGCAAGCTGAGGACTTTAGTCTTGGACCGTGGTTATTAGAAGGCCCCTCTCAGTATCCCTTGAGCATTTACTAGACACTCGACACTGGAAATACCTTCGCGCCCAGGCTCGTACAGCGCCCGTATATGGTAGGAAGCATCTTCGTGATTTGGTACTGCCGTTCGTGGCCACTGCCATACTGTGTGGACCAGGTGTTACTAAACACATCCAGGCTTTCGCGATCGTGCACGC'/>

    <sequence taxon='33' value='GGACTGGTGGAACAATACATTGCGATACGATTTGCAGTTTCACGAGATTCCTCAGCATCGTTCTGAACTGTGCGTCTTACTATATTCAATGGAAAGGCTCGCCATGTCAAACGAGATAGGCACCGCGACTGCAAGTGGCCCCGATTGAATAATATACGCGTGTCTGCCCAGGTAGCCAGCACGGGGACTTGGCGTCCGTGCAGTTCGACTATGCTCCTTTTTACGAAAAGGCCGCCTCCGTTGCAGCTGAGGCGATGCCGATTTCTTATGTTCGGCACCGAAGTCACGTACTGATGCCGGACAGGTTAACGCCGTTACATCGTCTAGCACCGGTTATTAAGACAAGGCTTCCTTCCGTGAATCCGCTTGTGGTTGAATGCTAACGAATCTACAGGCCAAATTGTAGTAGACAACCCTACACGACAGAGACGTGAGTATCGTCTGACTTTGCTAATACTCGAAGGTACGTTTCCCCTGACATGTTTGTTTGAAAAAATAAACTCGAATCGTTGCTCCTAGCAAACGTTGGTTCCTTTACTGTCGTTACAAATTAGGTGGCGCCTTTTATCTCCTCAACTCGGCGTATCGGGCTGAGTGCCCGTACGCGTGTACGCAGAGGTATGCGGCCGGGATTATGAGTTATGTCCGCTCAGACGGAGCGCGTCCTCGGGCGCACCGAAACCTGCACCATACCCGTTAAAGAGAAATAGTTGTTCGAGTACTCGAGTGCTCATGTACTCGCCGGCACCACTATCCCGGAACATCACCGTGGTCGATCCTGTCCGCAGATGATAGTAGTTATCCGGACACCTGGTCACGGGCGTCCCGGGATACAAGGTCGATTACACCCCTGGAGGGATGATCTTGGCTGACTAGTTCGCCATTACTTGTAACACAAGATGAACACTTGTATGTTGTATGTTAAAAACTATACCTATCTCCCATGCATACGCGGTGTATTTAATCATGTTAGAGACGTTTGCGCACATGTGCCCTACCTCGGATCACTAGAGTGCTAGCCAGAAAACGGTCAGATATCCGGCATGGGGTCACACCGCCCACCGCCAAGCGTACTTCAACTCGCCATTCCCTTATTGAACACATCCGTACGCTAACCCCACGTTCCGTACAGTTGATGCTCTGCCAACGCGAAAGGGATATGAGACCCACTGTTGCTGACCGACGCATCGACATGTGGCAACTCTCACATCTCGTAGCGTGAGAGCAGCTAGTTAAAGGAATGGAAACCCCTCCAGGACGCAGAGGCTTAAGAGCGGCGCTTAAGACGTTGGAAGACAAAAGAGAAATGATGCCTAAAGGGTTTTTGTGCAGTCCGTCGCCCCCAGATAGGCACCACTAGTCCGCAAATATTTTGAAGCAGCACCACTCTTCTGCAAACGCGAATTCCCCCCGAAGTCGCCAAATATCCCTTGTGGGAAAGCAGTGAGAACTAGGAGAACAGATACACCTGCATTCACGACCGGCGGCGCAACCCACGGCCGTGGGGTGAATCCACTCAAGATATGAGCCACGCGGACGAGCGACCTAACAGGTCTGCCAATCTAGGCATTACGCGTATGGTCAACGAATGAGCCTCAAGAGGGTGACGACCGACGGAGCGGAACCAGGAATCGCAAGAGGTAAGCGGAGGAACGGCCACCTCCATGTCCAAGGCCACGTGTCACCGTGCTCCGGCCCCATTTGAGCAACGCTCCGAGGGTGTTGGAGTCATGCGTTTACAAGGTTACACGTAATTTTTTACGGGACTCGGCAAGCTGAGGACTTTAGTCTTGGACCGTGGTTATTAGAAGGCCCCTCTCAGTATCCCTTGAGCATTTACTGGATACTCGACACTGGAAATACCTTCGCGCCCAGGCTCGTACAGCGCCCGTATATGGTAGGAAGCATCTTCGTGATTTGGTACTGCCGTTCGTGGCCACTGCCATATTGTGTGGACCAGGTGTTACTAAACACATCCAGGCTTTCGCGATCGTGCATGC'/>

    <sequence taxon='41' value='GGACTGGTGGAACAATACATTGCGATACGATTTGCAGTTTCACGAGATTCCTCAGCATCGTTCTGAACTGTGCGTCTTACTATATTCAATGGAAAGGCTCGCCATGTCAAACGAGATAGGCACCGCGACTGCAAGTGGCCCCGATTGAATAATATACGCGTGTCTGCCCAGGTAGCCAGCACGGGGACTTGGCGTCCGTGCAGTTCGACTATGCTCCTTTTTACGAAAAGGCCGCCTCCGTTGCAGCTGAGGCGATGCCGATTTCTTAGGTTCGGCACCGAAGTCACGTACTGATGCCGGACAGGTTAACGCCGTTACATCGTCTAGCACCGGTTATTAAGACAAGGCTTCCTTCCGTGAATCCGCTTGTGGTTGAATGCTAACGAATCTACAGGCCAAATTGTAGTAGACAACCCTACACGACAGAGACGTGAGTATCGTCTGACTTTGCTAATACTCGAAGGTACGTTTCCCCTGACATGTTTGTTTGAAAAAATAAACTCGAATCGTTGCTCCTAGCAAACGTTGGTTCCTTTACTGTCGTCACAAATTAGGTGGCGCCTTTTATCTCCTCAACTCGGCGTATCGGGCTGAGTGCCCGTACGCGTGTACGCAGAGGTATGCGGCCGGGATTATGAGTAATGTCCGCTCAGACGGAGCGCGTCCTCGGGCGCACCGAAACCTGCACCATACCCGTTAAAGAGAAATAGTTGTTCGAGTACTCGAGTGCTCATGTACTCGCCGGCACCACTATCCCGGAACATCACCGTGGTCGATCCTGTCCGCAGATGATAGTAGTTATCCGGACACCTGGTCACGGGCGTCCCGGGATACAAGGTCGATTACACCCCTGGCGGGATGATCTTGGCTGACTAGTTCGCCATTACTTGTAACACAAGATGAACACTTGTATGTTGTATGTTAAAAACTATACCTATCTCCCATGCATACGCGGTGTATTTAATCATGTTAGAGACGTTTGCGCACATGTGCCCTACCTCGGATCACTAGAGTGCTAGCCAGAAAACGGTCAGATATCCGGCATGGGGTCACACCGCCCACCGCCAAGCGTACTTCAACTCGCCATTCCCTTATTGAACACATCCGTACGCTAACCCCACGTTCCGTACAGTTGATGCTCTGCCAACGCGAAAGGGATATGAGACCCACTGTTGCTGACCGACGCATCGACATGTGGCAACTCTCACATCTCGTAGCGTGAGAGCAGCTAGTTAAAGGAATGGAAACCCCTCCAGGACGCAGAGGCTTAAGAGCGGCGCTTAAGACGTTGGAAGACAAAAGAGAAATGATGCCTAAAGGGTTTTTGTGCAGTCCGTCGCCCCCAGATAGGCACCACTAGTCCGCAAATATTTTGAAGCAGCACCACTCTTCTGCAAACGCGAATTCCCCCCGAAGTCGCCAAATATCCCTTGTGGGAAAGCAGTGAGAACTAGGAGAACAGATACACCTGCATTCACGACCGGCGGCGCAACCTACGGCCGTGGGGTGAATCCACTCAAGATATGAGCCACGCGGACGAGCGACCTAACAGGTCTGCCAATCTAGGCATTACGCGTATGGTCAACGAATGAGCCTCAAGAGGGTGACGACCGACGGAGCGGAACCAGGAATCGCAAGAGGTAAGCGGAGGAACGGCCACCTCCGTGTCCAAGGCCACGTGTCACCGTGCTCCGGCCCCATTTGCGCAACGCTCCGAGGGTGTTGGAGTCATGCGTTTACAAGGTTACACGTAATTTTTTACGGGACTCGGCAAGCTGAGGACTTTAGTCTTGGACCGTGGTTATTAGAAGGCCCCTCTCAGTATCCCTTGAGCATTTACTGGATACTCGACACTGGAAATACCTTCGCGCCCAGGCTCGTACAGCGCCCGTATATGGTAGGAAGCATCTTCGTGATTTGGTACTGCCGTTCGTGGCCACTGCCATATTGTGTGGACCAGGTGTTACTAAACACATCCAGGCTTTCGCGATCGTGCATGC'/>

    <sequence taxon='42' value='GGACTGGTGGAACAATACATTGCGATACGATTTGCAGTTTCACGAGATTCCTCAGCATCGTTCTGAACTGTGCGTCTTACTATATTCAATGGAAAGGCTCGCCATGTCAAACGAGATAGGCACCGCGACTGCAAGTGGCCCCGATTGAATAATATACGCGTGTCTGCCCAGGTAGCCAGCACGGGGACTTGGCGTCCGTGCAGTTCGACTATGCTCCTTTTTACGAAAAGGCCGCCTCCGTTGCAGCTGAGGCGATGCCGATTTCTTATGTTCGGCACCGAAGTCACGTACTGATGCCGGACAGGTTAACGCCGTTACATCGTCTAGCACCGGTTATTAAGACAAGGCTTCCCTCCGTGAATCCGCTTGTGGTTGAATGCTAACGAATCTACAGGCCAAATTGTAGTAGACAGCCCTACACGACAGAGACGTGAGTATCGTCTGACTTTGCTAATACTCGAAGGTACGTTCCCCCTGACATGTTTGTTTGAAAAAATAAACTCGAATCGTTGCTCCTAGCAAACGTTGGTTCCTTTACTGTCGTTACAAATTAGGTGGCGCCTTTTATCTCCTCAACTCGGCGTATCGGGCTGAGTGCCCGTACGCGTGTACGCAGAGGTATGCGGCCGGGATTATGAGTTATGTCCGCTCAGACGGAGCGCGTCCTCGGGCGCACCGAAACCTGCACCATACCCGTTAAAGAGAAATAGTTGTTCGAGTACTCGAGTGCTCATGTACTCGCCGGCACCACTATCCCGGAACATCACCGTGGTCGATCCTGTCCGCAGATGATAGTAGTTATCCGGACACCTGGTCACGGGCGTCCCGGGATACAAGGTCGATTACACCCCTGGAGGGATGATCTTGGCTGACTAGTTCGCCATTACTTGTAACACAAGATGAACACTTGTATGTTGTATGTTAAAAACTATACCTATCTCCCATGCATACGCGGTGTACTTAATCATGTTAGAGACGTTTGCGCACATGTGCCCTACCTAGGATCACTAGAGTGCTAGCCAGAAAACGGTCAGATATCCGGCATGGGGTCACACCGCCCACCGCCAAGCGTACTTCAACTCGCCATTCCCTTATTGAACACATCCGTACGCTAACCCCACGTTCCGTACAGTTGATGCTCTGCCAACGCGAAAGGGATATGAGACCCACTGTTGCTGACCGACGCATCGACATGTGGCAACTCTCACATCTCGTAGCGTGAGAGCAGCTAGTTAAAGGAATGGAAACCCCTCCAGGACGCAGAGGCTTAAGAGCGGCGCTTAAGACGTTGGAAGACAAAAGAGAAATGATGCCTAAAGGGTTTTTGTGCAGTCCGTCGCCCCCAGATAGGCACCACTAGTCCGCAAATATTTTGAAGCAGCACCACTCTTCTGCAAATGCGAATTCCCCCCGAAGTCGCCAAATATCCCTTGTGGGAAAGCAGTGAGAACTAGGAGAACAGATACACCTGCATTCACGACCGGCGGCGCAACCCACGGCCGTGGGGTGAATCCACTCAAGATATGAGCCACGCGGACGAGCGACCTAACAGGTCTGCCAATCTAGGCATTACGCGTATGGTCAACGAATGAGCCTCAAGAGGGTGACGACCGACGGAGCGGAACCAGGAATCGCAAGAGGTAAGCGGAGGAACGGCCACCTCCATGTCCAAGGCCACGTGTCACCGTGCTCCGGCCCCATTTGAGCAACGCTCCGAGGGTGTTGGAGTCATGCGTTTACAAGGTTACACGTAATTTTTTACGGGACTCGGCAAGCTGAGGATTTTAGTCTTGGACCGTGGTTATTAGAAGGCCCCTCTCAGTATCCCTTGAGCATTTACTGGATACTCGACACTGGAAATACCTTCGCGCCCAGGCTCGTACAGCGCCCGTATATGGTAGGAAGCATCTTCGTGATTTGGTACTGCCGTTCGTGGCCACTGCCATATTGTGTGGACCAGGTGTTACTAAACACATCCAGGCTTTCGCGATCGTGCACGC'/>

    <sequence taxon='45' value='GGACTGGTGGAACAATACATTGCGATACGATTTGCAGTTTCACGAGATTCCTCAGCATCGTTCTGAACTATGCGTCTTACTATATTCAATGGAAAGGCTCGCCATGTCAAACGAGATAGGCACCGCGACTGCAAGTGGCCCCGATTGAATAATATACGCGTGTCTGCCCAGGTAGCCAGCACGGGGACTTGGCGTCCGTGCAGTTCGACTATGCTCCTTTTTACGAAAAGGCCGCCTCCGTTGCAGCTGAGGCGATGCCGATTTCTTATGTTCGGCACCGAAGTCACGTACTGATGCCGGACAGGTTAACGCCGTTACATCGTCTAGCACCGGTTATTAAGACAAGGCTTCCCTCCGTGAATCCGCTTGTGGTTGAATGCTAACGAATCTACAGGCCAAATTGTAGTAGACAACCCTACACGACAGAGACGTGAGTATCGTCTGACTTTGCTAATACTCGAAGGTACGTTTCCCCTGACATGTTTGTTTGAAAAAATAAACTCGAATCGTTGCTCCTAGCAAACGTTGGTTCCTTTACTGTCGTTACAAATTAGGTGGCGCCTTTTATCTCCTCAACTCGGCGTATCGGGCTGAGTGCCCGTACGCGTGTACGCAGAGGTATGCGGCCGGGATTATGAGTTATGTCCGCTCAGACGGAGCGCGTCCTCGGGCGCACCGAAACCTGCACCATACCCGTTAAAGAGAAATAGTTGTTCGAGTACTCGAGTGCTCATGTACTCGCCGGCACCACTATCCCGGAACATCACCGTGGTCGATCCTGTCCGCAGATGATAGTAGTTATCCGGACACCTGGTCACGGGCGTCCCGGGATACAAGGTCGATTACACCCCTGGAGGGATGATCTTGGCTGACTAGTTCGCCATTACTTGTAACACAAGATGAACACTTGTATGTTGTATGTTAAAAACTATACCTATCTCCCATGCATACGCGGTGTATTTAATCATGTTAGAGACGTTTGCGCACATGTGCCCTACCTAGGATCACTAGAGTGCTAGCCAGAAAACGGTCAGATATCCGGCATGGGGTCACACCGCCCACCGCCAAGCGTACTTCAACTCGCCATTCCCTTATTGAACACATCCGTACGCTAACCCCACGTTCCGTACAGTTGATGCTCTGCCAACGCGAAAGGGATATGAGACCCACTGTTGCTGACCGACGCATCGACATGTGGCAACTCTCACATCTCGTAGCGTGAGAGCAGCTAGTTAAAGGAATGGAAACCCCTCCAGGACGCAGAGGCTTAAGAGCGGCGCTTAAGACGTTGGAAGACAAAAGAGAAATGATGCCTAAAGGGTTTTTGTGCAGTCCGTCGCCCCCAGATAGGCACCACTAGTCCGCAAATATTTTGAAGCAGCACCACTCTTCTGCAAACGCGAATTCCCCCCGAAGTCGCCAAATATCCCTTGTGGGAAAGCAGTGAGAACTAGGAGAACAGATACACCTGCATTCACGACCGGCGGCGCAACCCACGGCCGTGGGGTGAATCCACTCAAGATATGAGCCACGCGGACGAGCGACCTAACAGGTCTGCCAATCTAGGCATTACGCGTATGGTCAACGAATGAGCCTCAAGAGGGTGACGACCGACGGAGCGGAACCAGGAATCGCAAGAGGTAAGCGGAGGAACGGCCACCTCCATGTCCAAGGCCACGTGTCACCGTGCTCCGGCCCCATTTGAGCAACGCTCCGAGGGTGTTGGAGTCATGCGTTTACAAGGTTACACGTAATTTTTTACGGGACTCGGCAAGCTGAGGACTTTAGTCGTGGACCGTGGTTATTAGAAGGCCCCTCTCAGTATCCCTTGAGCATTTACTGGATACTCGACACTGGAAATACCTTCGCGCCCAGGCTCGTACAGCGCCCGTATATGGTAGGAAGCATCTTCGTGATTTGGTACTGCCGTTCGTGGCCACTGCCATATTGTGTGGACCAGGTGTTACTAAACACATCCAGGCTTTCGCGATCGTGCACGC'/>

    <sequence taxon='51' value='GGACTGGTGGAACAATACATTGCGATACGATTTGCAGTTTCACGAGATTCCTCAGCATCGTTCTGAACTGTGCGTCTTACTATATTCAATGGAAAGGCTCGCCATGTCAAACGAGATAGGCACCGCGACTGCAAGTGGCCCCGATTGAATAATATACGCGTGTCTGCCCAGGTAGCCAGCACGGGGACTTGGCGTCCGTGCAGTTCGACTATGCTCCTTTTTACGAAAAGGCCGCCTCCGTTGCAGCTGAGGCGATGCCGATTTCTTATGTTCGGCACCGAAGTCACGTACTGATGCCGGACAGGTTAACGCCGTTACATCGTCTAGCACCGGTTATTAAGACAAGGCTTCCCTCCGTGAATCCGCTCGTGGTTGAATGCTAACGAATCTACAGGCCAAATTGTAGTAGACAACCCTACACGACAGAGACGTGAGTATCGTCTGACTTTGCTAATACTCGAAGGTACGTTTCCCCTGACATGTTTGTTTGAAAAAATAAACTCGAATCGTTGCTCCTAGCAAACGTTGGTTCCTTTACTGTCGTTACAAATTAGGTGGCGCCTTTTATCTCCTCAACTCGGCGTATCGGGCTGAGTGCCCGTACGCGTGTACGCAGAGGTATGCGGCCGGGATTATGAGTTATGTCCGCTCAGACGGAGCGCGTCCTCGGGCGCACCGAAACCTGCACCATACCCGTTAAAGAGAAATAGTTGTTCGAGTACTCGAGTGCTCATGTACTCGCCGGCACCACTATCCCGGAACATCACCGTGGTCGATCCTGTCCGCAGATGATAGTAGTTATCCGGACACCTGGTCACGGGCGTCCCGGGATACAAGGTCGATTACGCCCCTGGAGGGATGATCTTGGCTGACTAGTTCGCCATTACTTGTAACACAAGATGAACACTTGTATGTTGTATGTTAAAAACTATACCTATCTCCCATGCATACGCGGTGTATTTAATCATGTTAGAGACGTTTGCGCACATGTGCCCTACCTAGGATCATTAGAGTGCTAGCCAGAAAACGGTCAGATATCCGGCATGGGGTCACACCGCCCACCGCCAAGCGTACTTCAACTCGCCATTCCCTTATTGAACACATCCGTACGCTAACCCCACGTTCCGTACAGTTGATGCTCTGCCAACGCGAAAGGGATATGAGACCCACTGTTGCTGACCGACGCATCGACATGTGGCAACTCTCACATCTCGTAGCGTGAGAGCAGCTAGTTAAAGGAATGGAAACCCCTCCAGGACGCAGAGGCTTAAGAGCGGCGCTTAAGACGTTGGAAGACAAAAGAGAAATGATGCCTAAAGGGTTTTTGTGCAGTCCGTCGCCCCCAGATAGGCACCACTAGTCCGCAAATATTTTGAAGCAGCACCACTCTTCTGCAAACGCGAATTCCCCCCGAAGTCGCCAAATATCCCTTGTGGGAAAGCAGTGAGAACTAGGAGAACAGATACACCTGCATTCACGACCGGCGGCGCAACCCACGGCCGTGGGGTGAATCCACTCAAGATATGAGCCACGCGGACGAGCGACCTAACAGGTCTGCCAATCTAGGCATTACGCGTATGGTCAACGAATGAGCCTCAAGAGGGTGACGACCGACGGAGCGGAACCAGGAATCGCAAGAGGTAAGCGGAGGAACGGCCACCTCCATGTCCAAGGCCACGTGTCACCGTGCTCCGGCCCCATTTGAGCAACGCTCCGAGGGTGTTGGAGTCATGCGTTTACAAGGTTACACGTAATTTTTTACGGGACTCGGCAAGCTGAGGACTTTAGTCTTGGACCGTGGTTATTAGAAGGCCCCTCTCAGTATCCCTTGAGCATTTACTGGATACTCGACACTGGAAATACCTTCGCGCCCAGGCTCGTACAGCGCCCGTATATGGTAGGAAGCATCTTCGTGATTTGGTACTGCCGTTCGTGGCCACTGCCATATTGTGTGGACCAGGTGTTACTAAACACATCCAGGCTTTCGCGATCGTGCACGC'/>

    <sequence taxon='36' value='GGACTGGTGGAACAATACATTGCAATACGATTTGCAGTTTCACGAGATTCCTCAGCATCGTGCTGAACCGTGCGTCTTACTATATTCAATGGAAAGGCTCGCCATGTCAAACGAGATAGGCACCGCGACTGCAAGTGGCCCAGATTGAATAATATACGCGTGTCTGCCCAGATAGCCAGCACGGGGACTTGGCGTCCGTGCAGTTCGACTATGCTCCTTTTTACGAAAAGGCCGCCTCCGTTGCGGCTGAGGCGATGCCGATTTCTTATGTTCGGCACCGAAGTCACATATTGATGCCGGACAGGTTAACGCCGTTACATCGTCTAGCACCGGTTATTAAGACAAGGCTTCCTTCCGTGAATCCGCTTGTGGTTGAATGCTAACGAATCTACAGGCCAAGTTGTAGTAGACAACCCTACACGACAGAGACGTGAGTATCGTCTGACTTTGCCAGTACTCGGAGGTACGTTTCCCCTGGCATGTTTGTTTGAAAAAATAAACTCGAATCGTTGCTCCTAGCAAACGTTGGTTCCTTTACTGTCGTTACAAATTAGGTGGCGCCTTTTATCTCCTCAATTTGGCGTATCGGGCTGAGTGCCCGTACGCGTGTACGCAGAGGTATGCGGCCGGGATTATGAGTTATGTCCGCTCAGACGGAGCGCGTCCTAGGGCGCACCGAAACCTGCACCATACCCGTTAAAGAGAAATAGTTGTTCGAGTACTCGAGTGCTCATGTACTCGCCGGCACCACTATCCCGGAACATCACCGTGGCCGATCCTGTCCGCAGATGATAGCAGTTATCCGGACACCTGGTCACGGGCGTCCCGGGATACAAGGTCGATTACACCCCTGGAGGGATGATCTTGGCTGACTAGTTCGCCATTACTTGTAACACAAGATGAACACTTGTATGTTGTATGTTAAAAACTATACCTATCTCCCATGCATCCGCGGTGTATTTAATCATGTTAGAGACGTTTGCGCACATGTGCCCTACCTAGGATCACTAGAGTGCTAGCCAGAAAACGGTCAGATATCCGGCATGGGGTCACACCGCCCACCGCCAAGCGCACTTCAAATCGCCATTCCCTTATTGAACACATCCGTACGCTAACCCCATGTTCCGTACAGTTGATGCTCTGCCAACGCGAAAGGGATATGAGACCAACTGTTGCTGACCGACGCATCAACATGTGGCAACTCTCACATCTCGTAGCGTGAGAGCAGCTAGTTAAAGGAATGGAAACCCCTCCAGGACACAGAGGCTTAAGAGCGGCGCTTGAGACGTTGGAAGACAAAAGAGAAATGAGGCCTAAAGGGTTCTTGTGCAGTCCGTAGCCCCCAGATAGGCACCACTAGTCCGCAAATATTTTGAAGTAGCACCACTACTCTGCAAACGCGAATTCCCCCCGAAGTCGCCAAATATCCCTTGTGGGAAAGCAGTGAGAACTAGGAGAACAGATACACCTGCATTCACGACAAGCGGCGCAACCCACGGCCGTGGGGTGAATCCACTCAAGATATGAGCCACGCGGACGAGCGACCTAACAGGTCTGCCAATCTAGGCATTACGCGTATGGTCAACGAATGAGCCTCAAGAGGGTGACGACCGACGGAGCGGAACCAGTAATCGCAAGAGGTAAGCGGAGGAACGGCCACCTCCATATCCAAGGCTACGTGTCACCGTGCTCCGGCCCCATTCGAGCAACGCTCCGAGAGTGTTGGAGTCATGCGTTTACAAGGTTACACGTAATTTTTTACGGGACTCGGCAAGCTGAGGACTTTAGTCTTGGACCGTGGTTATTAGAAGGCCCCTCTCAGTATCCCTTGAGCATTTACTAGACACTCGACACTGGAAATACTTTCGCGCCCAGGCTCGTAAAGCGCCCGGATATAGTAGGAAGCATCTTGGTGATTTGGTACTGCCGTTCGTGGCCACTGCCATACTGTGTGGACCAGGTGTTACTAAACACATCCAGGCTTTCGCGATCGTGCACGC'/>

    <sequence taxon='1' value='GGACTGGCGAAACAATACATTTCGATACGATTTGCAGCTTCACGAGATTCCTCAGCATCGTGCTGAACTGTGCATCTTACTATATTCAATGGAAAGGCTCGCCATGTCAAACGAGATAGGCACCGCGACTGCAAGTGGCCCCGATTGAATAATATACGCGTGTCTGCCCAGATAGCCAGCACGGGGACTTAGCGTCCGTGCAGTTCGACTATGCTCCTTTTTACGAAAAGGCCGCCTCCGTTGCGGTTGAGGCGATGCCGATTTCTTATGTTCGGCACCGAAGTCACATACTGATGCCGGACCGGTTAACGCCGTTACATCGTCTAGCACCGGTTATTAAGACAAAGCTTCCTTCCGTGAATCCGCTTGTGGTTGAATGCTCACGAATCTACAGACCAAATTGTAGTAGACAACCCTACACGACAGAGACGTGGGTATCGTCTGAGTTTGCTAATACTCGGAGGTACGTTTCCCCTGACATGTTTGTTTGAAAAAATAAACTCGAATCGTTGCTCCTAGCAAACGTTGGTTCCTTTACTGTCGCTACAAATTAGGTGGCGCCTTTTATCTCCTCAACTTAGCGGATCGGGCTGAGTGCCCGTACGCGTGTACGCAGAGGTATGCGGCCGGGATTATGAGTTATGTCCGCTCAGACGGAGCGAGTCCTAGGGCGCACCGAAACCTGCACCATACCCGTTAAAGAGAAATAGTTGTTCGAGTACTTGAGTGCTCATGTACTCGCCGGCACCACTATCCCGGGACATCACCGTGGCCGATCTTGTCCGCAGATGATAGTAGTTATCCGGACACCTGGTCACGGGCGTCCCGGGATACAAGTTCGATTACACCCCTGGAGGGATGATCTTGGCTGACTAGTTTGCCATTACTTGTAACACAAGATGAATACTTGTATGTTGTATGTTAAAAACTATACCTGTTTCCCATGCATACGCGGTGTATTTAATCATGTTAGAGACGTTTGCGCACATGGGCCCTACCTAGGATCACTAGAGTGCTAGCCAGAAAACGGTCAGATATCCGGCATGGGGTCACACCGCCCACAGCCAACCGCACTTCAACTCGCCATTCCCTTATTGAACACATCCGTACGCTAACCCCATGTTCCGTACAGTTGATGCTCTGCCAACGCGAAAGGGATATGAGACCCACTGTTGCTGACCGACGCATCGACCTGTGGAAACTCTCACATCTCGTAGCATGAGAGCGGCTAGTTAAAGGAATGGAAACCCCTCCAGGACACGGAGGCTTAAGAGCGGTGCTTGAGACGTTGGAAGACAAAAGAGAAATGACGCCTAAAGGGTTTTTGTGCAGTCCGTAGCCCCCAGATAGGCACCACTAGTCCGCAAATATTTTGAAGTAGCACCACTACTCTGCAAACGCGAATTCCACCTGAAGTCGCCAAATATCCCTTGTGGGAAAGCCGTGAGAACTAGGAGAACAGATACACCTGCATTCACGACCAGCGGCACAACCCACGGCCGTGGGGTGAATCCACTCAAGATATGAGCCACGCGGACGAGCGACCTAACAGGTCTGCAAATCTAGGCATTACGCGTATGGTCAACGAATGAGCCTCAAGAGGGTGACGACCGACGGAGCGGAACCAGGAATCGCAAGAGGTAAGCGGAGGAACGGCCACCTCCATGTCCAAGGTTGCGTGTCACCGTGCTCCGGCCCCATTTGAGCAACGCTCCAAGAGTGTTGGAGTCATGCGTTTACAAGGTTACACGTAATCTTTTACGGGACTCGGCAAGCTGAGGACTTCAGTCTTGGATCGTGGTTATTAGAAGGCCCCTCTCAGTATCCCTTGAGCATTTACTAGACACTTGACACTGAAAATACCTTCGCGCCCAGGCTCGCAAAGCGTCCGTATATGGTAGGAAGCATCTTCGTGATTTGGTACTGCCGTTCGTGGCCACTGCCATACTGTGTGGACCAGGTGTTACTAAACACATCCAGGCTTTCGCGATCGTGCACGC'/>

    <sequence taxon='12' value='GGACTGGCGAAACAATACATTTCGATACGATTTGCAGCTTCACGAGATTCCTCAGCATCGTGCTGAACTGTGCATCTTACTATATTCAATGGAAAGGCCCGCCATGTCAAACGAGATAGGCACCGCGACTGCAAGTGGCCCCGATTGAATAATATACGCGTGTCTGCCCAGATAGCCAGCACGGGGACTTAGCATCCCTGCAGTTCGACTATGCTCCTTTTTACGAAGAGGCCGCCTCCGTTGCGGTTGAGGCGATGCCGATTTCTTATGTTCGGCACCGAAGTCACATACTGATGCCGGACCGGTTAACGCCGTTACATCGTCTAGCACCGGTTATGAAGATAAAGCTTCCTTCTGTGAATCCGCTTGTGGTTGAATGCTCACGAATCTACAGACCAAATTGTAGTGAACAACCCTACACGACAGAGACGTGGGGATCGTCTGAGTTTGCTAATACTCGGAGGTACGTTTCCCCTGACATGTTTGTTTGAAAAAATAAACTCGAATCGTTGCTCCTAGCAAACGTTGGTTCCTTTACTGTCGCTACAAATTAGGTGGCGCCTTTTATCTCCTCAACTTAGCAGATCGGGCTGAGTGCCCGTACGCGTGTACGCAGAGGTATGCGGCCGGGATTATGAGTTATGTCCGCTCAGACGGAGCGAGTCCTAGGGCGCACCGAAACCTGCACCATACCCGTTAAAGAGAAATAGTTGTTCGAGTACTTGAGTGCTCATGTACTCGCCGGCACCACTATCCCGGGACATCACCGTGGCCGATCTTGTCCGTAGATGATAGTAGTTATCCGGACACCTGGTCACGGGCGTCCCGGGAAACAAGTTCGATTACACCCCTGGAGGGATGATCTCGGCTGACTAGTTTGCCATTACTTGTAACACAAGATGAATACTTGTATGTTGTATGTTAAAAACTATACCTGTTTCCCATGCATACGCGGTGTATTTAATCATGTTAGAGACGTTTGCGCACATGGGCCCTACCTAGGATCACTAGAGTGCTAGCCAGAAAACGGACAGATATCCGGCATGGGGTCACACCGCCCACAGCCAACCGCGCTTCAACTCGCCATTCACTTATTGAACACATCCATGCGCTAACCCCATGTTCCGTACAGTTGATGCTCTGCCAACGCGAAAAGGATATGAGACCCACTGTTGCTGACCGACGCATCGACCTGTGGAAACTCTCACATCTCGTAGCATGAGAGCGGCTAGTTAAAGGAATAGAAACCCCTCCAGGACACGGAGGCTTAAGAGCGGTGCTTGAGACGTTGGAAGACAAAAGAGAAATGACGCCTAAAGGGTTTTTGTGCAGTCCGTAGCCCCCAGATAGGCACCACTAGTCCGAAAATATTTTGAAGTAACACCACTACTCTGCAAACGCGAATTCCACCTGAAGTCGCCAAATATCCCTTGTAGGAAAGCCGTGAGAACTAGGAGAACAGATACACCTGCATTCACGACCAACGGCACAACCCACGGCCGTGGGGTGAATCCACTCAAGATATGAGCCACGCGGACGAGCGACCTAACAGGTCTGCAAATCTAGGCATTACGCGTATGGTCAACGAATGAGCCTCAAGAGGGTGACGACCGACGGAGCGGAACCAGGAATCGCAAGAGGTAAGCGGAGGAACGGCCACTTCCATGTCCAAGGTTGCGTGTCACCGTGCTCCGGCCCCATTTGAGCAACGCTCCAAGAGTGTTGGAGTCATACGTTTACAAGGTTACACGTAATCTTTTACGGGACTCGGCGAGCTGAGGACTTCAGTCTTGGATCGTGGTTATTAGAAGGCCCCTCTCAGTATCCCTTGAGCATTTACTAGACACTTGACACTGAAAATACCTTCGCGCCCAGGCTCGCAAAGCGTCCGTATATGGTAGGAAGCATCTTCGTGATTTGGTACTGCCGTTCGTATCCACTGCCATACTGTGTGGACCAGGTGTTACTAAACACATCCAGGCTTTCGCGATCGTGCACGC'/>

    <sequence taxon='7' value='GGACTGGCGAAACAATACATTGCGATACGATTTGCAGCTTCACGAGATTCCTCAGCATCGTGCTGAACTGTGCATCTTACTATATTCAATGGAAAGGCTCGCCATGTCAAACGAGATAGGCACCGCGACTGCAAGTGGCCCCGATTGAATAATATACGCGTGTCTGCCCAGATAGCCAGCACGGGGACTTAGCGTCCGTGCAGTTCGACTATGCTCCTTTTTACGAAAAGGCCGCCTCCGTTGCGGTTGAGGCGATGCCGATTTTTTATGTTCGGCACCGAAGTCACATACTGATGCCGGACCGGTTAACGCCGTTACATCGTCTAGCACCGGTTATTAATACAAAGCTTCCTTCCGTGAATCCGCTTGTGGTTGAATGCTAACGAATCTACAGACCAAATTGTAGTAGACAACCCTACACGACAGAGACGCGGGTATTGTCTGAGTTTGCTAATACTCGGAGGTACGTTTCCCCTGACATGTTTGTTTGAAAAAATAAACTCGAATCGTTGCTCCTAGCAAGCGTTGGTTCCTTTACTGTCGCTACAAATTAGGTGGCGCCTTTTATCTCCTCAACTTAGCGGATCGGGCTGAGTGCCCGTACACGTGTACGCAGAGGTATGCGGCCGGGATTATGAGTTATGTCCGCTCAGACGGAGCGAGTCCTAGGGCGCACCGAAACCTGCACCATACCCATTAAAGAGAAATAGTTGTTCGAGTACTTGAGTGCTCATGTACTCGCCGGCACCACTATCCCGGGACATCACCGTGGCCGATCTTGTCCGCAGATGATAGTAGTTATCCGGACACCTGGTCACGGGCGTCCCGGGATACAAGTTCGATTACACCCCTGGAGGGATGATCCTGGCTGACTAGTTTGCCATTACTTGTAACACAAGATGAATACTTGTATGTTGTATGTTAAAAACTATACCTGTTTCCCATGCATACGCGGTGTATTTAATCATGTTAGAGACGTTTGCGCACATGGGCCCTACCTAGGATCACTAGAGTGCTAGCCAGAAAACGATCAGATATCCGGCATGGGGTCACACCGCCCACAGCCAACCGCACTTCAACTTGCCATTCCCTTATTGAATACATCCGTACGCTAACCCCATGTTCCGTACAGTGGATGCTCTGCCAACGCGAAAGGGATATGAGACCCACTGTTGCTGACCGACGCATCGACCTGTGGAAACTCTCACCTCTCGTAGCATGAGAGCGGCTAGTTAAAGGAATGGAAACCCCTCCAGGACACGGAGGCTTAAGAGCAGTGCTTGAGACGTTGGAAGACAAAAGAGAAATGACGCCTAAAGGGTTTTTGTGCAGTCCGTAGCCCCCAGATAGGCACCACTAGTCCGCAAATATTTTGAAGTAGCACCACTACTCTGCAAACGCGAATTCCACCTGAAGTCGCCAAATATCCCTTGTGGGAAAGCCGTGAGAACTAGGAGAACAGATACACCTGCATTCACGACCAGCGGCACAACCCACGGCCGTGGGGTGAATCCACTCAAGATATGAGCCACGCGGACGAGCGACCTAACAGGTCTGCAAATCTAGGCATTACGCGTATGGTCAACGAATGCGCCTCAAGAGGGTGACGACCGACGGAGCGGAACCAGGGATCGCAAGAGGTAAGCGGAGGAACGGCCACCTCCATGTCCAAGGTTGCGTGTCACCGTGCTCCGGCCCCATTTGAGCAACGCTCCAAGAGTGTTGGAGTCATGCGTTTACAAGGTTACACGTAATCTTTTACGGGACTCGGCAAGCTGAGGACTTCAGTCTTGGATCGTGGTTATTAGAAGGCCCCTCTCAGTATCCCTTGAGCATTTGCTAGACACTTGACACTGAAAATACCTTCGCGCCCAGGCTCGCAAAGCGTCCGTATATGGTAGGAAGCATCTTCGTGATTTGGTACTGCCGTTCGTGGCCACTGCCATACTGTGTGGACCAGGTGTTACTAAACACATCCAGGCTTTCACGATCGTGCACGC'/>

    <sequence taxon='16' value='GGACTGGCGAAACAATACATTGCGATACGATTTGCAGCTTCACGAGATTCCTCAGCATCGTGCTGACCTGTGCATCTTACTATATTCAATGGAAAGGCTCGCCATGTCAAACGAGACAGGCACCGCGACTGCAAGTGGCCCCGATTGAATAATATACGCGTGTCTACCCAGATAGCCAGCACGGGGACTTAGCGTCCGTGCAGTTCGACTATGCTCCTTTTTACGAAAAGGCCGCCTCCGTTGCGGTTGAGGCGATGCCGATTTTTTATGTTCGGCACCGAAGTCACATACTGATGCCGGACCGGTTAACGCCGTTACATCGTCTAGCACCGGTTATTAATACAAAGCTTCCTTCCGTGAATCCGCTTGTGGTTGAATGCTAACGAATCTACAGACCAAATTGTAGTAGACAACCCTACACGAGAGAGACGCGGGTATTGTCTGAGTTTGCTAATACTCGGAGGTACGTTTCCCCTGACATGTTTGTTTGAAAAAATAAACTCGAATCGTTGCTCCTAGCAAGCGTTGGTTCCTTTACTGTCGCTACAAATTAAGTGGCGCCTTTTATCTCCTCAACTTAGCGGATCGGGCTGAGTGCCCGTACACGTGTACGCAGAGGTATGCGGCCGGGATTATGAGTTATGTCCGCTCAGACGGAGCGAGTCCTAGGGCGCACCGAAACCTGCACCATACCCATTAAAGAGAAATAGTTGTTCGAGTACTTGAGTGCTCATGTACTCGCCGGCACCACTATCCCGGGACATCACCGTGGCCGATCTTGTCCGCAGATGATAGTAGTTATCCGGACACCTGGTCACGGGCGTCCCGGGATACAAGTTCGATTACACCCCTGGAGGGATGATCCTGGCTGACTAGTTTGCCATTACTTGTAACACAAGATGAATACTTGTATGTTGTATGTTAAAAACCATACCTGTTTCCCATGCATACGCGGTGTATTTAATCATGTTAGAGACGTTTGCGCACATGGGCCCTACCTAGGATCACTAGAGTGCTAGCCAGAAAACGATCAGATATCCGGCATGGGGTCACACCGCCCACAGCCAACCGCACTTCAAATTGCCATTCCCTTATTGAATACATCCGTACGCTAACCCCATGTTCCGTACAGTGGATGCTCTGCCAACGCGAAAGGGATATGAGACCCACTGTTGCTGACAGACGCATCGACCTGTGGAAACTCTCACCTCTCGTAGCATGAGAGCGGCTAGTTAAAGGAATGGAAACCCCTCCAGGGCACGGAGGCTTAAGAGCAGTGCTTGAGACGTTGGAAGACAAAAGAGAAATGACGTCTAAAGGGTTTTTGTGCAGTCCGTAGCCCCCAGATAGGCACCACTAATCCGCAAATATTTTGAAGTAGCACCACTACTCTGCAAACGCGACTTCCACCTGAAGTCGCCAAATATCCCTTGTGGGAAAGCCGTGAGAACTAGGAGAACAGATACACCTGCATTCACGACCAGCGGCACAACCCACGGCCGTGGGGTGAATCCACTCAAGATATGAGCCACGCGGACGAGCGACCTAACAGGTCTGCAAATCTAGGCATTACGCGTATGGTCAACGAATGCGCCTCAAGAGGGTGACGACCGACGGAGCGGAACCAGGGATCGCAAGAGGTAAGCGGAGGAACGGCCACCTCTATGTCCAAGGTTGCGTGTCACCGTGCTCCGGCCCCATTTGAGCAACGCTCCAAGAGTGTTGGAGTCATGCGTTTACAAGGTTACACGTAATCTTTTACGGGACTCGGCAAGCTGAGGGCTTCAGTCTTGGATTGTGGTTATTAGAAGGCCCCTCTCAGTATCCCTTGAGCATTTGCTAGACACTTGACACTGAAAATACCTTCGCGCCCAAGCTCGCAAAGCGTCCGTATGGGGTAGGAAGCATCTTCGTGATTTGGTACTGCCGTTCGTGGCCACTGCCATACTGTGTGGACCAGGTGTTACTAAACACATCCAGGCTTTCACGATCGTGCACGC'/>

    <sequence taxon='35' value='GGACTGGCGAAACAATACATTGCGATACGATTTGCAGCTTCACGAGATTCCTCAGCATCGTGCTGACCTGTGCATCTTACTATATTCAATGGAAAGGCTCGCCATGTCAAACGAGACAGGCACCGCGACTGCAAGTGGCCCCGATTGAATAATATACGCGTGTCTACCCAGATAGCCAGCACGGGGACTTAGCGTCCGTGCAGTTCGACTATGCTCCTTTTTACGAAAAGGCCGCCTCCGTTGCGGTTGAGGCGATGCCGATTTTTTATGTTCGGCACCGAAGTCACATACTGATGCCGGACCGGTTAACGCCGTTACATCGTCTAGCACCGGTTATTAATACAAAGCTTCCTTCCGTGAATCCGCTTGTGGTTGAATGCTAACGAATCTACAGACCAAATTGTAGTAGACAACCCTACACGAGAGAGACGCGGGTATTGTCTGAGTTTGCTAATACTCGGAGGTACGTTTCCCCTGACATGTTTGTTTGAAAAAATAAACTCGAATCGTTGCTCCTAGCAAGCGTTGGTTCCTTTACTGTCGCTACAAATTAAGTGGCGCCTTTTATCTCCTCAACTTAGCGGATCGGGCTGAGTGCCCGTACACGTGTACGCAGAGGTATGCGGCCGGGATTATGAGTTATGTCCGCTCAGACGGAGCGAGTCCTAGGGCGCACCGAAACCTGCACCATACCCATTAAAGAGAAATAGTTGTTCGAGTACTTGAGTGCTCATGTACTCGCCGGCACCACTATCCCGGGACATCACCGTGGCCGATCTTGTCCGCAGATGATAGTAGTTATCCGGACACCTGGTCACGGGCGTCCCGGGATACAAGTTCGATTACACCCCTGGAGGGATGATCCTGGCTGACTAGTTTGCCATTACTTGTAACACAAGATGAATACTTGTATGTTGTATGTTAAAAACCATACCTGTTTCCCATGCATACGCGGTGTATTTAATCATGTTAGAGACGTTTGCGCACATGGGCCCTACCTAGGATCACTAGAGTGCTAGCCAGAAAACGATCAGATATCCGGCATGGGGTCACACCGCCCACAGCCAACCGCACTTCAAATTGCCATTCCCTTATTGAATACATCCGTACGCTAACCCCATGTTCCGTACAGTGGATGCTCTGCCAACGCGAAAGGGATATGAGACCCACTGTTGCTGACAGACGCATCGACCTGTGGAAACTCTCACCTCTCGTAGCATGAGAGCGGCTAGTTAAAGGAATGGAAACCCCTCCAGGGCACGGAGGCTTAAGAGCAGTGCTTGAGACGTTGGAAGACAAAAGAGAAATGACGTCTAAAGGGTTTTTGTGCAGTCCGTAGCCCCCAGATAGGCACCACTAATCCGCAAATATTTTGAAGTAGCACCACTACTCTGCAAACGCGACTTCCACCTGAAGTCGCCAAATATCCCTTGTGGGAAAGCCGTGAGAACTAGGAGAACAGATACACCTGCATTCACGACCAGCGGCACAACCCACGGCCGTGGGGTGAATCCACTCAAGATATGAGCCACGCGGACGAGCGACCTAACAGGTCTGCAAATCTAGGCATTACGCGTATGGTCAACGAATGCGCCTCAAGAGGGTGACGACCGACGGAGCGGAACCAGGGATCGCAAGAGGTAAGCGGAGGAACGGCCACCTCTATGTCCAAGGTTGCGTGTCACCGTGCTCCGGCCCCATTTGAGCAACGCTCCAAGAGTGTTGGAGTCATGCGTTTACAAGGTTACACGTAATCTTTTACGGGACTCGGCAAGCTGAGGGCTTCAGTCTTGGATTGTGGTTATTAGAAGGCCCCTCTCAGTATCCCTTGAGCATTTGCTAGACACTTGACACTGAAAATACCTTCGCGCCCAAGCTCGCAAAGCGTCCGTATGGGGTAGGAAGCATCTTCGTGATTTGGTACTGCCGTTCGTGGCCACTGCCATACTGTGTGGACCAGGTGTTACTAAACACATCCAGGCTTTCACGATCGTGCACGC'/>

    <sequence taxon='19' value='GGACTGGCGAAACAATACATTGCGATACGATTTGCAGCTTCACGAGATTCCTCAGCATCGTGCTGACCTGTGCATCTTACTATATTCAATGGAAAGGCTCGCCATGTCAAACGAGACAGGCACCGCGACTGCAAGTGGCCCCGATTGAATAATATACGCGTGTCTACCCAGATAGCCAGCACGGGGACTTAGCGTCCGTGCAGTTCGACTATGCTCCTTTTTACGAAAAGGCCGCCTCCGTTGCGGTTGAGGCGGTGCCGATTTTTTATGTTCGGCACCGAAGTCACATACTGATGCCGGACCGGTTAACGCCGTTACATCGTCTAGCACCGGTTATTAATACAAAGCTTCCTTCCGTGAATCCGCTTGTGGTTGAATGCTAACGAATCTACAGACCAAATTGTAGTAGACAACCCTACACGAGAGAGACGCGGGTATTGTCTGAGTTTGCTAATACTCGGAGGTACGTTTCCCCTGACATGTTTGTTTGAAAAAATAAACTCGAATGGTTGCTCCTAGCAAGCGTTGGTTCCTTTACTGTCGCTACAAATTAGGTGGCGCCTTTTATCTCCTCAACTTAGCGGATCGGGCTGAGTGCCCGTACACGTGTACGCAGAGGTATGCGGCCGGGATTATGAGTTATGTCCGCTCAGACGGAGCGAGTCCTAGGGCGCACCGAAACCTGCACCATACCCATTAAAGAGAAATAGTTGTTCGAGTACTTGAGTGCTCATGTACTCGCCGGCACCACTATCCCGGGACATCACCGTGGCCGATCTTGTCCGCAGATGATAGTAGTTATCCGGACACCTGGTCACGGGCGTCCCGGGATACAAGTTCGATTACACCCCTGGAGGGATGATCCTGGCTGACTAGTTTGCCATTACTTGTAACACAAGATGAATACTTGTGTGTTGTATGTTAAAAACCATACCTGTTTCCCATGCATACGCGGTGTATTTAATCATGTTAGAGACGTTTGCGCACATGGGCCCTACCTAGGATCACTAGAGTGCTAGCCAGAAAACGCTCAGATATCTGGCATGGGGTCACACCGCCCACAGCCAACCGCACTTCAAATTGCCATTCCCTTATTGAATACATCCGTACGCTAACCCCATGTTCCGTACAGTGGATGCTCTGCCAACGCGAAAGGGATATGAGACCCACTGTTGCTGACAGACGCATCGACCTGTGGAAACTCTCACCTCTCGTAGCATGAGAGCGGCTAGTTAAAGGAATGGAAACCCCTCCAGGGCACGGAGGCTTAAGAGCAGTGCTTGAGACGTTGGAAGACAAAAGAGAAATGACGCCTAAAGGGTTTTTGTGCAGTCCGTAGCCCCCAGATAGGCACCACTAGTCCGCAAATATTTTGAAGTAGCACCACTACTCTGCAAACGCGAATTCCACCTGAAGTCGCCAAATATCCCTTGTGGGAAAGCCGTGAGAGCTAGGAGAACAGATACACCTGCATTCACGACTAGCGGCACAACCCACGGCCGTGGGGTGAATCCACTCAAGATATGAGCCACGCGGACGAGCGACCTAACAGGTCTGCAAATCTAGGCATTACGCGTATGGTCAACGAATGCGCCTCAAGAGGGTGACGACCGACGGAGCGGAACCAGGGATCGCAAGAGGTAAGCGGAGGAACGGCCACCTCTATGTCCAAGGTTGCGTGTCACCGTGCTCCGGCCCCATTCGAGCAACGCTCCAAGAGTGTTGGAGTCATGCGTTTACAAGGTTACACGTAATCTTTTACGGGACTCGGCAAGCTGAGGACTTCAGTCTTGGATTGTGGCTATTAGAAGGCCCCTCTCAGTATCCCTTGAGCATTTGCTAGACACTTGACACTGAAAATACCTTCGCGCCCAAGCTCGCAAAGCGTCCGTATGTGGTAGGAAGCATCTTCGTGATTTGGTACTGCCGTTCGTGGCCACTGCCATACTGTGTGGACCAGGTGTTACTAAACACATCCAGGCTTTCACGATCGTGCACGC'/>

    <sequence taxon='39' value='GGACTGGCGAAACAATACATTGCGATACGATTTGCAGCTTCACGAGATTCCTCAGCATCGTGCTGGCCTGTGCATCTTACTATATTCAATGGAAAGGCTCGCCATGTCAAACGAGACAGGCACCGCGACTGCAAGTGGCCCCGATTGAATAATATACGCGTGTCTACCCAGATAGCAAGCACGGGGACTTAGCGTCCGTGCAGTTCGACTATGCTCCTTTTTACGAAAAGGCCGCCTCCGTTGCGGTTGAGGCGGTGCCGATTTTTTATGTTCGGCACCGAAGTCACATACTGATGCCGGACCGGTTAACGCCGTTACATCGTCTAGCACCGGTTATTAATACAAAGCTTCCTTCCGTGAATCCGCTTGTGGTTGAATGCTAACGAATCTACAGACCAAATTGTAGTAGACAACCCTACACGAGAGAGACGCGGGTATTGTCTGAGTTTGCTAATACTCGGAGGTACGTTTCCCCTGCCATGTTTGTTTGAAAAAATAAACTCGAATGGTTGCTCCTAGCAAGCGTTGGTTCCTTTACTGTCGCTACAAATTAGGTGGCGCCTTTTATCTCCTCAACTTAGCGGATCGGGCTGAGTGCCCGTACACGTGTACGCAGAGGTATGCGGCCGGGATTATGAGTTATGTCCGCTCAAACGGAGCGAGTCCTAGGGCGCACCGAAACCTGCACCATACCCATTAAAGAGAAATAGTTGTTCGAGTACTTGAGTGCTCATGTACTCGCCGGCACCACTATCCCGGGACATCACCGTGGCCGATCCTGTCCGCAGATGATAGTAGTTATCCGGACACCTGGTCACGGGCATCCCGGGATACAAGTTCGATTACACCCCTGGAGGGATGATCCTGGCTGACTAGTTTGCCATTACTTGTAACACAAGATGAATACTTGTGTGTTGTATGTTAAAAACCATACCTGTTTCCCATGCATACGCGGTGTATTTAATCATGTTAGAGACGTTTGCGCACATGGGCCCTACCTAGGATCACTAGAGTGCTAGCCAGAAAACGCTCAGATATCTGGCATGGGGTCACACCGCCCACAGCCAACCGCACTTCAAATTGCCATTCCCTTATTGAATACATCCGTACGCTAACCCCATGTTCCGTACAGTGGATGCTCTGCCAACGCGAAAGGGATATGGGACCCACTGTTGCTGACAGACGCATCGACCTGTGGAAACTCTCACCTCTCGTAGCATGAGAGCGGCTAGTTAAAGGAATGGGAACCCCTCCAGGGCACGGAGGCTTAAGAGCAGTGCTTGAGACGTTGGAAGACAAAAGAGAAATGACGCCTAAAGGGTTTTTGTGCAGTCCGTAGCCCCCAGATAGGCACCACTAGTCCGCAAATATTTTGAAGTAGCACCACTACTCTGCAAACGCGAATTCCACCTGAAGTCGCCAAATATCCCTTGTGGGAAAGCCGTGAGAGCTAGGAGAACAGATACACCTGCATTCACGACTAACGGCACAACCCACGGCCGTGGGGTGAATCCACTCAAGATATGAGCCACGCGGACGAGCGACCTAACAGGTCTGCAAATCTAGGCATTACGCGTATGGTCAACGAATGCGCCTCAAGAGGGTGACGACCGACGGAGCGGAACCAGGGATCGCAAGAGGTAAGCGGAGGAACGGCCACCTCTATGTCCAAGGTTGCGTGTCACCGTGCTCCGGCCCCATTCGAGCAACGCTCCAAGAGTGTTGGAGTCATGCGTTTACAAGGTTACACGTAATCTTTTACGGGACTCGGCAAGCTGAGGACTTCAGTCTTGGATTGTGGCTATTAGAAGGCCCCTCTCAATATCCCTTGAGCATTTGCTAGACACTCGACACTGAAAATACCTTCGCGCCCAAGCTCGCAAAGCGTCCGTATGTGGTAGGAAGCATCTTCGTGATTTGGTACTGCCGTTCGTGGCCACTGCCATACTGTGTGGACCAGGTGTTACTAAACACATCCAGGCTTTCACGATCGTGCACGC'/>

    <sequence taxon='44' value='GGACTGGCGAAACAATACATTGCGATACGATTTGCAGCTTCACGAGATTCCTCAGCATCGTGCTGACCTGTGCATCTTACTATATTCAATGGAAAGGCTCGCCATGTCAAACGAGACAGGCACCGCGACTGCAAGTGGCCCCGATTGAATAATATACGCGTGTCTACCCAGATAGCAAGCACGGGGACTTAGCGTCCGTGCAGTTCGACTATGCTCCCTTTTACGAAAAGGCCGCCTCCGTTGCGGTTGAGGCGGTGCCGATTTTTTATGTTCGGCACCGAAGTCACATACTGATGCCGGACCGGTTAACGCCGTTACATCGTCTAGCACCGGTTATTAATACAAAGCTTCCTTCCGTGAATCCGCTTGTGGTTGAATGCTAACGAATCTACAGACCAAATTGTAGTAGACAACCCTACACGAGAGAGACGCGGGTATTGTCTGAGTTTGCTAATACTCGGAGGTACGTTTCCCCTGACATGTTTGTTTGAAAAAATAAACTCGAATGGTTGCTCCTAGCAAGCGTTGGTTCCTTTACTGTCGCTACAAATTAGGTGGCGCCTTTTATCTCCTCAACTTAGCGGATCGGGCTGAGTGCCCGTACACGTGTACGCAAAGGTATGCGGCCGGGATTATGAGTTATGTCCGCTCAGACGGAGCGAGTCCTAGGGCGCACCGAAACCTGCACAATACCCATTAAAGAGAAATAGTTGTTCGAGTACTTGAGTGCTCATGTACTCGCCGGCACCACTATCCCGGGACATCACCGTGGCCGATCCTGTCCGCAGATGATAGTAGTTATCCGGACACCTGGTCACGGGCATCCCGGGATACAAGTTCGATTACACCCCTGGAGGGATGATCCTGGCTGACTAGTTTGCCATTACTTGTAACACAAGATGAATACTTGTGTGTTGTATGTTAAAAACCATACCTGTTTCCCATGCATACACGGTGTATTTAATCATGTTAGAGACGTTTGCGCACATGGGCCCAACCTAGGATCACTAGAGTGCTAGCCAGAAAACGCTCAGATATCTGGCATGGGGTCACACCGCCCACAGCCAACCGCACTTCAAATTGCCATTCCCTTATTGAATACATCCGTACGCTAACCCCATGTTCCGTACAGTGGATACTCTGCCAACGCGAAAGGGATATGAGACCCACTGTTGCTGACAGACGCATCGACCTGTGGAAACTCTCACCTCTCGTAGCATGAGAGCGGCTAGTTAAAGGAATGGGAACCCCTCCAGGGCACGGAGGCTTAAGAGCAGTGCTTGAGACGTTGGAAGACAAAAGAGAAATGACGCCTAGAGGGTTTTTGTGCAGTCCGTAGCCTCCAGATAGGCACCACTAGTCCGCAAATATTTTGAAGTAGCACCACTACTCTGCAAACGCGAATTCCACCTGAAGTCGCCAAATATCCCTTGTGGGAAAGCCGTGAGAGCTAGGAGAACAGATACACCTGCATTCACGACTAGCGGCACAACCCACGGCCGTGGGGTGAATCCACTCAAGATATGAGCCACGCGGACGAGCGACCTAACAGGTCTGCAAATCTAGGCATTACGCGTATGGTCAACGAATGCGCCTCAAGAGGGTGACGACCGACGGAGCGGAACCAGGGATCGCAAGAGGTAAGCGGAGGAACGGCCACCTCTATGTCCAAGGTTGCGTGTCACCGTGCTCCGGCCCCATTCGAGCAACGCTCCAAGAGTGTTGGAGTCATGCGTTTACAAGGTTACACGTAATCTTTTACGGGACTCGGTAAGCTGAGGACTTCAGTCTTGGATTGTGGCTATTAGAAGGCCCCTCTCAGTATCCCTTGAGCATTTGCTAGACACTCGACACTGAAAATACCTTCGCGCCCAAGCTCGCAAAGCGTCCGTATGTGGTAGGAAGCATCTTCGTGATTTGGTACTGCCGTTCGTGGCCACTGCCATACTGTGTGGACCAGGTGTTACTAAACACATCCAGGCTTTCACGATCGTGCACGC'/>

    <sequence taxon='54' value='GGACTGGCGAAACAATACATTGCGATACGATTTGCAGCTTCACGAGATTCCTCAGCATCGTGCTGACCTGTGCATCTTACTATATTCAATGGAAAGGCTCGCCATGTCAAACGAGACAGGCACCGCGACTGCAAGTGGCCCCGATTGAATAATATACGCGTGTCTACCCAGATAGCAAGCACGGGGACTTAGCGTCCGTGCAGTTCGACTATGCTCCTTTTTACGAAAAGGCCGCCTCCGTTGCGGTTGAGGCGGTGCCGATTTTTTATGTTCGGCATCGAAGTCACATACTGATGCCGGACCGGTTAACGCCGTTACATCGTCTAGCACCGGTTATTAATACAAAGCTTCCTTCCGTGAATCCGCTTGTGGTTGAATGCTAACGAATCTACAGACCCAATTGTAGTAGACAACCCTACACGAGAGAGACGCGGGTATTGTCTGAGTTTGCTAATACTCGGAGGTACGTTTCCCCTGACATGTTTGTTTGAAAAAATAAACTCGAATGGTTGCTCCTAGCAAGCGTTGGTTCCTTTACTGTCGCTACAAATTAGGTGGCGCCTTTTATCTCCTCAACTTAGCGGATCGGGCTGAGTGCCCGTACACGTGTACGCAGAGGTATGCGGCCGGGATTATGAGTTATGTCCGCTCAGACGGAGCGAGTCCTAGGGCGCACCGAAACCTGCACCATACCCATTAAAGAGAAATAGTTGTTCGAGTACTTGAGTGCTCATGTACTCGCCGGCACCACTATCCCGGGACATCACCGTGGCCGATCCTGTCCGCAGATGATAGTAGTTATCCGGACACCTGGTCACGGGCATCCCGGGATACAAGTTCGATTACACCCCTGGAGGGATGATCCTGGCTGACTAGTTTGCCATTACTTGTAACACAAGATGAATACTTGTGTGTTGTATGTTAAAAACGATACCTGTTTCCCATGCATACGCGGTGTATTTAATCATGTTAGAGACGTTTGCGCACATGGGCCCTACCTAGGATCACTAGAGTGCTAGCCAGAAAACGCTCAGATATCTGGCATGGGGTCACACCGCCCACAGCCAACCGCACTTCAAATTGCCATTCCCTTATTGAATACATCCGTACGCTAACCCCATGTTCCGTACAGTGGATGCTCTGCCAACGCGAAAGGGATATGAGACCCACTGTTGCTGACAGACGCATCGACCTGTGGAAACTCTCACCTCTCGTAGCATGAGAGCGGCTAGTTAAAGGAATGGGAACCCCTCCAGGGCACGGAGGCTTAAGAGCAGTGCTTGAGACGTTGGAAGACAAAAGAGAAATGACGCCTAAAGGGTTTTCGTGCAGTCCGTAGCCTCCAGATAGGCACCACTAGTCCGCAAATATTTTGAAGTAGCACCACTACTCTGCAAACGCGAATTCCACCTGAAGTCGCCAAATATCCCTTGTGGGAAAGCCGTGAGAGCTAGGAGAACAGATACACCTGCATTCACGACTAGCGGCACAACCCACGGCCGTGGGGTGAATCCACTCAAGATATGAGCCACGCGGACGAGCGACCTAACAGGTCTGCAAATCTAGGCATTACGCGTATGGTCAACGAATGCGCCTCAAGAGGGTGACGACCGACGGAGCGGAACCAGGGATCGCAAGAGGTAAGCGGAGGAACGGCCACCTCTATGTCCAAGGTTGCGTGTCACCGTGCTCCGGCCCCATTCGAGCAACGCTCCAAGAGTGTTGGAGTCATGCGTTTACAAGGTTACACGTAATCTTTTACGGGACTCGGCAAGCTGAGGACTTCAGTCTTGGATTGTGGCTATTAGAAGGCCCCTCTCAGTATCCCTTGAGCATTTGCTAGACACTCGACACTGAAAATACCTTCGCGCCCAAGCTCGCAAAGCGTCCGTATGTGGTAGGAAGCATCTTCGTGATTTGGTACTGCCGTTCGTGGCCACTGCCATACTGTGTGGACCAGGTGTTACTAAACACATCCAGGCTTTCACGATCGTGCACGC'/>

    <sequence taxon='27' value='GGACTGGCGAAACAATACATTGCGATACGATTTGCAGCTTCACGAGATTCCTCAGCATCGTGCTGACCTGTGCACCTTACTATATTCAATGGAAAGGCTCGCCATGTCAAACGAGACAGGCACCGCGACTGCAAGTGGCCCCGATTGAATAATATACGCGTGTCTACCCAGATAGCCAGCACGGGGACTTAGCGTCCGTGCAGTTCGACTATGCTCCTTTTTACGAAAAGGCCGCCTCCGTTGCGGTTGAGGCGATGCCGATTTTTTATGTTCGGCACCGAAGTCACATACTGATGCCGGACCGGTTAACGCCGTTACATCGTCTAGCATCGGTTATTAATACAAAGCTTCCTTCCGTGAATCCGCTTGTGGTTGAATGCTAACGAATCTACAGACCAAATTGTAGTAGACAACCCTACACGAGAGAGACGCGGGTATTGTCTGAGTTTGCTAATACTCGGAGGTACGTTTCCCCTGACATGTTTGTTTGAAAAAATAAACTCGAATGGTCGCTCCTAGCAAGCGTTGGTTCCTTTACTGTCGCTACAAATTAGGTGGCGCCTTTTATCTCCTCAACTTAGCGGATCGGGCTGAGTGCCCGTACACGTGTACGCTGAGGTATGCGGCCGGGATTATGAGTTATGTCCGCTCAGACGGAGCGAGTCCTAGGGCGCACCGAAACCTGCACCATACCCATTAAAGAGAAATAGTTGTTCGAGTACTTGAGTGCTCATGTATTCGCCGGCACCACTATCCCGGGACATCACCGTGGCCGATCTTGTCCGCAGATGATAGTAGTTATCCGGACACTTGGTCACGGGCGTCCCGGGATACAAGTTCGATTACACCCCTGGAGGGATGATCCTGGCTGACTAGTTTGCCATTACTTGTAACACAAGATGAATACTTGTATGTTGTATGTTAAAAACCATACCTGTTTCCCATGCATACGCGGTGTATTTAATCATGTTAGAGACGTTTGCGCACATGGGCCCTACCTAGGATCACTAGAGTGCTAGCCAGAAAACGCTCAGATATCCGGCATGGGGTCACACCGCCCACAGCCAACCGCACTTCAAATTGCCATTCCCTTATTGAATACATCCGTACGCTAACCCCATGTTCCATACAGCGGATGCTCTGCCAACGCGAAAGGGATATGAGACCCACTGTTGCTGACAGACGCATCGACCTGTGGAAACTCTCACCTCTCGTAGCATGAGAGCGGCTAGTTAAAGGAATGGAAACCCCTCCAGGGCACGGAGGCTTAAGAGCAGTGCTTGAGACGTTGGAAGACAAAAGAGAAATGACGCCTAAAGGGTTTTTGTGCAGTCCGTAGCCCCCAGATAGGCACCACTAGTCCGCAAATATTTTGAAGTAGCACCACTACTCTGCAAACGCGAATTCCACCTGAAGTCGCCAAATATCCCTTGTGGGAAAGCCGTGAGAGCTAGGAGAACAGATACACCTGCATTCACGACCAGCGGCACAACCCACGGCCGTGGGGTGAATCCACTCAAGATATGAGCCACGCGGACGAGCGACCTAACAGGTCTGCAAATCTAGGCATTACGCGTATGGTCAACGAATGCGCCTCAAGAGGGTGACGACCGACGGAGCGGAACCAGGGATCGCAAGAGGTAAGCGGAGGAACGGCCACCTCTATGTCCAAGGTTGCGTGTCACCGTGCTCCGGCCCCATTCGAGCAACGCTCCAAGAGTGTTGGAGTCATGCGTTTACACGGTTACACGTAATCTTTTACGGGACTCGGCAAGCTGAGGACTTCAGTCTTGGATTGTGGTTATTAGAAGGCCCCTCTCAGTATCCCTTGAGCATTTGCTAGACACTTGACACTGAAAATACCTTCGCGCCCAAGCTCGCAAAGCGTCCGTATGTGGTAGGAAGCATCTTCGTGATTTGGTACTGCCGTTCGTGGCCACTGCCATACTGTGTGGACCAGGTGTTACTAAACACATCCAGGCTTTCACGATCGTGCACGC'/>

    <sequence taxon='29' value='GGACTGGCGAAACAATACATTGCGATACGATTTGCAGCTTCACGAGATTCCTCAGCATCGTGCTGACCTGTGCACCTTACTATATTCAATGGAAAGGCTCGCCATGTCAAACGAGACAGGCACCGCGACTGCAAGTGGCCCCGATTGAATAATATACGCGTGTCTACCCAGATAGCCAGCACGGGGACTTAGCGTCCGTGCAGTTCGACTATGCTCCTTTTTACGAAAAGGCCGCCTCCGTTGCGGTTGAGGCGATGCCGATTTTTTATGTTCGGCACCGAAGTCACATACTGATGCCGGACCGGTTAACGCCGTTACATCGTCTAGCACCGGTTATTAATACAAAGCTTCCTTCCGTGAATCCGCTTGTGGTTGAATGCTAACGAATCTACAGACCAAATTGTAGTAGACAACTCTACACGAGAGAGACGCGGGTATTGTCTGAGTTTGCTAATACTCGGAGGTACGTTTCCCCTGACATGTTTGTTTGAAAAAATAAACTCGAATGGTTGCTCCTAGCAAGCGTTGGTTCCTTTACTGTCGCTACAAATTAGGTGGCGCCTTTTATCTCCTCAACTTAGCGGATCGGGCTGAGTGCCCGTACACGTGTACGCAGAGGTATGCGGCCGGGATTATGAGTTATGTCCGCTCAGACGGAGCGAGTCCTAGGGCGCACCGAAACCTGCACCATACCCATTAAAGAGAAATAGTTGTTCGAGTACTTGAGTGCTCATGTACTCGCCGGCACCACTATCCCGGGACATCACCGTGGCCGATCTTGTCCGCAGATGATAGTAATTATCCGGACACCTGGTCACGGGCGTCCCGGGATACAAGTTCGATTACACCCCTGGAGGGATGATCCTGGCTGACTAGTTTGCCATTACTTGTAACACAAGATGAATACTTGTATGTTGTATGTTAAAAACCATACCTGTTTCCCATGCATACGCGGTGTATTTAATCATGTTAGAGACGTTTGCGCACATGGGCCCTACCTAGGATCACTAGAGTGCTAGCCAGAAAACGCTCAGATATCCGGCATGGGGTCACACCGCCCACAGCCAACCGCACTTCAGATTGCCATTCCCTTATTGAATACATCCGTACGCTAACCCCATGTTCCGTACAGTGGATGCTCTGCCAACGCGAAAGGGATATGAGACCCACTGTTGCTGACAGACGCATCGACCTGTGGAAACTCTCACCTCTCGTAGCATGAGAGCGGCTAGGTAAAGGAATGGAAACCCCGCCAGGGCACGGAGGCTTAAGAGCAGTGCTTGAGACGTTGGAAGACAAAAGAGAAATGACGCCTAAAGGGTTTTTGTGCAGTCCGTAGCCCCCAGATAGGCACCACTAGTCCGCAAATATTTTGAAGTAGCACCACTACTCTGCAAACGCGAATTCCACCTGAAGTCGCCAAATATCCCTTGTGGGAAAGCCGTGAGAGCTAGGAGAACAGATACACCTGCATTCACGACCAGCGGCACAACCCACGGCCGTGGGGTGAATCCACTCAAGATATGAGCCACGCGGACGAGCGACCTAACAGGTCTGCAAATCTAGGCATTACGCGTATGGTCAACGAATGCGCCTCAAGAGGGTGACGACCGACGGAGCGGAACCAGGGATCGCAAGAGGTAAGCGGAGGAACGGCCACCTCTATGTCCAAGGTTGCGTGTCACCGTGCTCCGGCCCCATTCGAGCAACGCTCCAAGAGTGTTGGAGTCATGCGTTTACACGGTTACACGTAATCTTTTACGGGACTCGGCAAGCTGAGGACTTCAGTCTTGGATTGTGGTTATTAGAAGGCCCCTCTCAGTATCCCTTGAGCATTTGCTAGACACTTGACACTGAAAATCCCTTCGCGCCCAAGCTCGCAAAGCGTCCGTATGTGGTAGGAAGCATCTTCGTGATTTGGTACTGCTGTTCGTGGCCACTGCCATACTGTGTGGACCAGGTGTTACTAAACACATCCAGGCTTTCACGATCGTGCACGC'/>

    <sequence taxon='34' value='GGACTGGCGAAACAATACATTGCGATACGATTTGCAGCTCCACGAGATTCCTCAGCATCGTGCTGACCTGTGCATCTTACTATATTCAATGGAAAGGCTCGCCGTGTCAAACGAGATAGGCACCGCGACTGCAAGTGGCCCCGATTGAATAATATACGCGTGTCTACCCAGATAGCCAGCACGGGGACTTAGCGTCCGTGCAGTTCGACTATGCTCCTTTTTACGAAAAGGCCGCCTCCGCTGCGGTTGAGGCGATGCCGATTTTTTATGTTCGGCACCGAAGTCACATACTGATGCCGGACCGGCTAACGCCGTTACATCGTCTAGCACCGGTTATTAATACAAAGCTTCCTTCCGTGAATCCGCTTGTGGTTGAATGCTAACGAATCTACAGACCAAATTGTAGTAGACAACCCTACACGAGAGAGACGCGGGTATTGTCTGAGTTTGCTAATACTCGGAGGTACGTTTCCCCTGACATGTTTGTTTGAGAAAATAAACTCGAATCGTTGCTCCTAGCAAGCGTTGGTTCCTTTACTGTCGCTACAAATTAGGTGGCGCCTTTCATCTCCTCAACTTAGCGGATCGGGCTGAGTGCCCGTACACGTGTACGCAGAGGTATGCGGCCGGGATTATGAGTTATGTCCGCTCAGACGGAGCGAGTTCTAGGGCGCACCGAAACCTGCACCATACCCATTAAAGAGAAATAGTTGTTCGAGTACTTGAGTGCTCATGTACTCGCCGGCACCACTATCCCGGGACATCACCGTGGCCGATCTTGTCCGCAGATGATAGTAGTTATCCGGACACCTGGTCACGGGCGTCCCGGGATACAAGTTCGATTACACCCCTGGAGGGATGATCCTGGCTGACTAGTTTGGCATTACTTGTAACACAAGATGAATACTTGTATGTTGTATGTTAAAAACCATACCTGTTTCCCATGCATACGCGGTGTATTTAATCATGTTAGAGACGTTTGCGCACATGGGCCCTACCTAGGATCACTAGAGTGCTAGCCAGAAAATGATCAGATATCCGGCATGGGGTCACACCGCCCACAGCCAACCGCACTTCAAATTGCCATTCCCTTATTGAATACATCCGTACGCTAACCCCATGTTCCGTACAGTGGATGCTCTGCCAACGCGAAAGGGATATGAGACCCACAGTTGCTGACAGACGCATCGACCTGTGGAAACTCTCACCTCTCGTAGCATGAGAGCGGCTAGTTAAAGGAATGGAAACCCCTCCAGGGCAGGGAGGCTTAAGAGCAGTGCTTGAGACGTTGGAAGACAAAAGAGAAATGACGCCTAAAGGGTTTTTGTGCAGTCCGTAGCCCCCAGATAGGCACCACTAGTCCGCAAATATTTTGAAGTAGCACCACTACTCTGCAAACGCGAATTCCACCTGAAGTCGCTAAATATCCCTTGTGGGAAAGCCGTGAGAACTAGGAGAATAGATACACCTGTATTCACGACCAGCGGCACAACCCACGGCCGTGGGGTGAATCCACTCAAGATATGAGCCACGCGGACGAGCGACCTAACAGGTCTGCAAATCTAGGCATTACGCGTATGGTCAATGAATGCGCCTCAAGAGGGTGACGACCGACGGAGCGGAACCAGGGATCGCAAGAGGTAAGCGGAGGAACGGCCAACTCTATGTCCAAGGTTGCGTGTCACCGTGCTCCGGCCCCATTTGAGCAACGCTCCAAGAGTGTTGGAGTCATGCGTTTACAAGGTTACACGTAATCTTTTACGGGACTCGGCAAGCTGAGGACTTCAGTCTTGGATTGTGGTTATTAGACGGCCCCTCTCAGTATCCCTTGAGCATTTGCTAGACACTTGACACTGAAAATACCTTCGCGCCCAAGCTCGCAAAGCGTCCGTATGTGGTAGGAAGCATCTTCGTGATTTGGTACTGCCGTTCGTGGCCACTGCCATACTGTGTGGACCAGGTGTTACTAAACACATCCAGGCTTTCACGATCGTGCACGC'/>

    <sequence taxon='13' value='GGACTGGCGAAACAATACATTGCGATACGATTTGCAGCTTCACGAGATTCCTCAGCATCGTGCTGAACTGTGCATCTTACTATATTAAATGGAAAGGCTCGACATGTCAAACGAGATAGGCACCGCGACTGCAAGTGGCCCCGATTGAATAATATACGCGTGTCTGCCCAGATAGCCAGCACGGGGACTTAGCGTCCGTGCAGTTCGACTATGCTCCTTTTTACGAAAAGGCCGCCTCCGTTGCGGTTGAGGCGATGCCGATTTTTTATGTTCGGCACCGAAGTCACATACTGATGCCGGACCGGTTAACGCCGTTACATCGTCTAGCACCGGTTATTAATACAAAGCTTCCTTCTGTGAATCCGCTTGTGGTTGAATGCTAACGAATCTACAGACCAAATTGCAGTAGACAACCCTACACGACAGAGACGTGGGTATTGTCTGAGTTTGCTAATACTCGGAGGTACGTTTCCCCTGACATGTTTGTTTGAAAAAATAAACTCGAATCGTTGCTCCTAGCAAGCGTTGGTTCCTTTACGGTCGCTACAAATTAGGTGGCGCCTTTTATCTCCTCAACTTAGCGGATCGGGCTGAATGCCCGTACGCGTGTACGCAGAGGTATGCGGCCGGGATTATGAGTTATGTCCGCTCAGACGGAGCGAGTCCTAGGGCGCACCGAAACCTGCACCATACCCATTAAAGAGAAATAGTTGTTCGAGTACTTGAGTGCTCATGTACTCGCCGGCACCACTATCCCGGGACATCACCGTGGCCGATCTTGTCCGCAGATGATAGTAGTTATCCGGACACCTGGTCACGGGCGTCCCAGAATACAAGTTCGATTACACCCCTGGAGGGATGATCCTGGCTGACTAGTTTGCCATTACTTGTAACACAAGATGAATACTTGTATGTTGTATGTTAAAAACTATACCTGTTTCCCATGCATACGCGGTGTATTTAATCATGTTAGAGACGTTTGCGCACATGGGCCCTACCTAGGATCACTAGAGTGCTAGCCAGAAAACGATCAGATATCCGGCATGGGGTCACACCGCCCACAGCCAACCGCACTTCAACTCGCCATTCCCTTATTGAATACATCCGTACGCTAACCCCATATTCCGTGCAGTGGATGCTCTGCCAACGCGAAAGGGATATGAGACCCACTGTTGCTGACCGACGCATCGACCTGTGGAAACTCTCACATCTCGTAGCATGAGAGCGGCTAGTTAAAGGAATGGAAACCCCTCCAGGACACGGAGGCTTAAGAGCAGTGCTTGACACGTTGGAAGACAAAAGAGAAATGACGCCTAAAGGGTTTTTGTGCAGTCCGTAGCCCCCAAGTAGGCACCACTAGTCCGCGAATATTTTGAAGTATCACCACTACTCTGCAAACGCGAATTCCACCTGAAGTCGTCAAATATCCCTTGTGGGAAAGCGGTGAGAACTAGGAGAACAGATACACCTGCATTCGCGACCAGCGGCACAACCCACGGCCGTGGGGCGAATCCACTCAAGATATGAGCCACGCGGACGAGCGACCTAACAGGTCTGCAAATCTCGGCATTACGCGTACGGTCAACGAATGCGCCTCAAGAGGGTGACGACCGACGGAGCGGAACCAGGGATCGCAAGAGGTAAGCGGAGGAACGGCCACCTCCATGTCCAAGGTTGCGTGTCACCGTGCTCCGGCCCCATTTGAGCAACGCTCCAAGAGTGTTGGAGTCATGCGTTTACAAGGTTACACGTAATCTTTTACGGGACTCGGCAAGCTGAGGACTTCAGTCTTGGATCGTGGTTATTAGAAGGCCCCTCTCAGTATCCCTTGAGCATTTGCTAGACACTTGACACTGAAAATACCTTCGCGCCCAGGCTCGCAAAGCGTCCGTATATGGTAGGAAGCATCTTCGTGATTTGGTACTGCCGTTCGTGGCCACTGCCATACTGTGTGGACCAGGTGTTACTAAACACATCCAGGCTTTCACGATCCTGCACGC'/>

    <sequence taxon='53' value='GGACTGGCGAAACAATACATTGCGATACGATTTGCAGCTTCACGAGATTCCTCAGCATCGTGCTGAACTGTGCATCTTACTATATTCAATGGAAAGGCTCGACATGTCAAACGAGATAGGCACCGCGACTGTAAGTGGCCCCGATTGAATAATATACTCGTGTCTGCCCAGATAGCCAGCACGGGGACTTAGCGTCCGTGCAGTTCGACTATGCTCCTTTTTACGAAAAGGCCGCCTCCGTTGCGGTTGAGGCGATGCCGATTTTTTATGTTCGGCACAGAAGTCACATACTGATGCCGGACCGGTTAACGCCGTTACATCGTCTAGCACCGGTTATTAATACAAAGCTTCCTTCCGTGAATCCGCTTGTGGTTGAATGCTAACGAATCTACAGACCAAATTGTAGTAGACAACCCTACACGACAGAGACGTGGGTATTGTCTGAGTTTGCTAATACTCGGAGGTACGTTTCCCCTAACATGTTTGTTTGAAAAAATAAACTCGAATCGTTGCTCTTAGCAAGCGTTGGTTCCTTTACGGTCGCTACAAATTAGGTGGCGCCTTTTATCTCCTCAACTTAGCGGATCGGGCTGAGTGCCCGTACGCGTGTACGCAGAGGTATGCGGCCGGGATTATGAGTTATGTCCGCTCAGACGGAGCGAGTCCTAGGGCGCACCGAAACCTGCACCACACCCATTAAAGAGAAATAGTTGTTCGAGTACTTGAGTGCTCATGTACTCGCCGGTACCACTAGCCCGGGACATCACCGTGGCCGATCTTGTCCGCAGATGATAGTAGTTATCCGGACACTTGGTCACGCGCGTCCCGGGATACAAGTTCGATTACACCCCTGGAGGGATGATCCTGGCTGACTAGTTTGCCATTACTTGTAACACAAGATGAATACTTGTATGTTGTATGTTAAAAACTATGCCTGTTTCCCATGCATACGCGGTGTATTTAGTCATGTTAGAGACGTTTGCGCACATGGGACCTACCTAGGATCACTAGAGTGCTAACCAGAAAACGATCAGATATCCGGCATGGGGTCACACCGCCCACAGCCAACCGCACTTCAACTCGCCATTCCCTTATTAAATACATCCGTACGCTAACCCCATGTTCCGTACAGTGGATGCTCTGCCAACGCGAAAGGGATATGAGACCCACTTTTGCTGACCGACGCATCGACCTGTGGAAACTCTCACATCTCGTAGCATGAGAGCGGCTAGTTAAAGGAATGGAAACCCCTCCAGGACACGGAGGCTTAAGAGCAGTGCTTGGGACGTTGGAAGACAAAGGAGAAATGACGCCTAAAGGGTTTTTGTGCAGTCCGTAGCCCCCAGGTAGGCACCACTAGTCCGCGAATAGTTTAAAGTATCACCACTACTCTGCAAACGCGAATTCCACCTGAAGTCGTCAAATATCCCTTGTGGGAAAGCCGTGAGAACTAGGAGAACAGATGCACCTGCATTCACGACCAGCGGCACAACCCACGGCCGTGGGGTGAATCCACTCAAGATATGAGCCACGCGGACGAGCGACCTAACAGGTCTGCAAATCTAGGCATTACGCGTACGGTCAACGAATGCGCCTCAAGAGGGTGACGACCGACGGAGCGGAACCAGGGATCACAAGAGGTAAGCGGAAGAACGGCCACCTCCATGTCCAAGGTTGCGTGTCACCGTGCTCCGGCCCCATTTGAGCAACGCTCCAAGAGTGTTGGAGTCATGCGTTTACAAGGTTACACGTAATCTTTTACGGGACTCGGTAAGCTGAGGACTTCAGTCTTGGATCGTGGCTATTAGAAGGCCCCTCTCAGTATCCCTTGAGCATTTGCTAGACACTTGACACTGAAAATACCTTCGCGCCCAGGCTCGCAAAGCGTCCGTATATGGTAGGAAGCATCTTCGTGATTTGGTACTGCCGTTCGGGGCCACTGCCATACTGTGTGGACCAGGTGTTACTAAACACATCCAGGCTTTAACGATCCTGCACGC'/>

    <sequence taxon='25' value='GGACTGGAGAAACAATACATTGCGATACGATTTGCAGCTTCACGAGATTCCTCAGCATCGTGCTGAATTGTGCATCTTACTATATTCAATGGAAAGGCTCGCCATGTCAAACGAGATAGGCACCGCGACTGCAAGTGGCCCCGATTGAATAATATACGCGTGTCTGCCCAGATAGCCAGCACGGGGACTTAGCGTCCGTGCAGTTCGACTATGCTCCTTTTTACGAAAAGGCCGCCTCCGTTGCGGTTGAGGCGATGCCGATTTTTTATGTTCGGCACCGAAGTCACATACTGATGCCGGACCGGTTAACGCCGTTACATCGTCTAGCACCGGTTATTAATACAAAGCTTCCTTCCGTGAATCCGCTTGTGGTTGAATGCTAACGAATCTACAGACCAAATTGTAGTAGACAACCCTACACGACAGAGACGTGGGTATTGTCTGAGTTTGCTAATACTCGGAGGTACGTTTCCCTTGACATGTTTGTTTGGAAAAATAAACTCGAATCGTTGCTCCTAGCAAGCGTTGGTTCCTTTACTGTCGCTACAAATTAGGTGGCGCCTTTTATCTCCTCAACTTAGCGGATCGGGCTGAGTGCCCGTACGCGTGTACGCAGAGGTATGCGGCCGGGATTATGAGTTATGTCCGCTCAGACGGAGCGAGTCCTAGAGCGCACCGAAACCTGCACCATACCCATTAAAGAGAAATAGTTGTTCGAGTACTTGAGTTCTCATGTACTCGCCGGCACCACTATCCCGGGACACCACCGTGGCCGATCTTGTCCAAAGATGATAGTAGTTATCCCGACACCTGGTCACGGGCGTCCCGGGATACAAGTTCGATTACACCCCTGGAGGGATGATCTTGGCTGACTAGTTTGCCATTACTTGTAACACAAGATGAATACTTGTATGTTGTATGTTAAAAACTATACCTGTTTCCCATGCATACGCGGTGTATTTAATCATGTTAGAGACGTTTGCGCACATGGGCCCTACCTAGGATCACTAGAGTGCTAGCCAGAAAACGGTCAGATATCTGGCATGGGGTCACACCGCCCACAGCCAACCGCACTTCAACTCGCCATTCCCTTATTGAACACATCCGTACGCTAACCCCATGTTCCATACAGTGGATGCTCTGCCAACGCGAAAGGGATATGAGACCCACTGTTGCTGACCGACGCATCGACCTGGGGAAACCCTCACATCTCGTAGCATGAGAGCGGCTAGTTAAAGGAATGGAAACCCCTCCAGGACACGGAGGCTTAAGAGCAGTGCTTAAGACGTTGGAAGACAAAAGAGAAATGACGCCTTAAGGGTTTTTGTGCAATCCGTAGCCCCCAGATGGGCACCACTAGTCCGCAAATATTTTGAAGTAGCACCACTACTCTGCAAACGCGAATTCCACCTGAAGTCGCCAAATATCCCTTGTGGGAAAGCCGTGAGAACTAGGAGAACAGATACACCTGCATTCACGACCAGCGGCACAACCCACGGCCGTGGGGTGAATCCACTCAAGATATAAGCCAAGCGGACGAGTGACCTAACAGATCTGCAAGTCTAGGCATTACGCGTATGGTCAACGAATGCGCCTCAAGAGGGTGACGACCGACGGAGCGGAACCAGGGATCGCAAGAGGTAAGCGGAGGAACGGCCACCTCCATGTCCGAGGTTGCGTGTCACCGTGCTCCGGCCCCATTTGAGCAACGCTCCAAGAGTGTTGGAGTCATGCGTTTACAAGGTTACACGTGATCCTTTACGGGACTCGGCAAGCTGAGGACTTCAGTCTTGGCTTGTGGTTATTAGAAGGCCCCTCTCAGTATCCCTTGAGCATTTGCTAGACACTTGACACTGAAAATACCTTCGCGCCCAGGCTCGCAAGGCGTCCGTATATGGTAGGAAGCATCTTCGTGATTTGGTACTGCCATTCGTGGCCACTGCCATACTGTGTGGACCAGGTGTTACTAAACACATCCAGGCTTTCGCGATCGTGCACGC'/>

    <sequence taxon='30' value='GGACTGGCGAAACAATACATTGCGATACGATTTCCAGCTTCACGAGATTCATCAGCATCGTGCTGAACTGTGCATCTTACTATATTCAATGGAAAGGCTCGCCGTGTCAAACGAGATAGGCACCGCGACTGCAAGTGGCCCCGATTGAATAATATACGCGTGTCTGCCCAGATAGCCAGCACGGGGACTTAGCGTCCGTGCAGTTCGACTATGCTCCTTTTTACGAAAAGGCCGCCTCCGTTGCGGTTGAGGCGATGCCGATTTTTTATGTTCGGCACCGAAGTCACATACTGATGCCGGACCGGTTAACGCCGTTACATCGTCTAGCACCGGTTATTAATACAAAGCTTCCTTCCGTGAATCCGCTTGTGGTTGAATGCTAACGAATCTACAGACCAAATTGTAGTAGACAACCCTACACGACAGAGACGTGGGTATTGTCTGAGTTTGCTAATACTCGGAGGTACGTTTCCCTTGACATGTTTGTTTGGAAAAATAAACTCGAATCGTTGCTCCTAGCAAGCGTTGGTTCCTTTACTGTCGCTACAAATTAGGTGGCGCCTTTTATCTCCTCAACTTAGCGGATCGGGCTGAGTGCCCGTACGCGTGTACGCAGAGGTATGCGGCCGGGATTATGAGTTATGTCCGCTCAGACGGAGCGAGTCCTAGAGCGCACCGAAACCTGCACCATACCCATTAAAGAGAAATAGTTGTTCGAGTACTTGAGTGCTCATGTACTCGCCGGCACCACTATCCCGGGACACCACCGTGGCCGATCTTGTCCACAGATGATAGTAGTTATCCCGACACCTGGTCACGGGCGTCCCGGGATACAAGTTCGATTACACCCCTGGAGGGATGATCTTGGCTGACTAGTTTGCCATTACTTATAACACAAGATGAATACTTGTATGTTGTATGTTAAAAACTATACCTGTTTCCCATGCATACGCGGTGTATTTAATCATGTTAGAGACGTTTGCGCACATGGGCCCTCCCTAGGATCACTAGAGTGCTAGCCAGAAAACGGTCAGATATCTGGCATGGGGCCACACCGCCCACAGCCAACCGCACTTCAACTCGCCATTCCCTTATTGAACACATCCGTACGCTAACCCCATGTTCCGTACAGTGGATGCTCTGCCAACGCGAAAGGGATATGAGACCCACTGTTGCTGACCGACGCATCGACCTGGGGAAACTCTCACATCTCGTGGCCTGAGAGCGGCTAGTTAAAGGAATGGAAACCCCTCCAGGACACGGAGGCTTAAGAGCAGTGCTTAAGACGTTGGAAGACAAAAGAGAAATGACGCCTTAAGGGTTTTTGTGCAGTCCGTAGCCCCCAGATAGGCACCACTAGTCCGCAAATATTTTGAAGTAGCACCACTACTCTGCAAACGCGAATTCCACCTGAAGTCGCCAAATATCCCTTGTGGGAAAGCCGTGAGAACTAGGAGAACAGATACACCTGCATTCACGCCCAGCGGCACAACCCACGGCCGTGGGGTGAATCCACTCAAGATATAAGCCAAGCGGACGAGTGACCTAACAGATCTGCAAATCTAGGCATTACGCGTATGGTCAACGAATGCGCCTCAAGAGGGTGACGACCGACGGAGCGGAGCCAGGGATCGCAAGAGGTAAGCGGAGGAACGGCCACCTCCATGTCCGAGGTTGCGTGTCACCGTGCTCCGGCCCCATTTGAGCAACGCTCCAAGAGTGTTGGAGTCATGCGTTTACAAGGTTACACGTGATCTTTTACGGGACTCGGCAAGCTGAGGACTTCAGTCTTGGATTGTGGTTATTAGAAGGCCCCTCTCAGTATCCCTTGAGCATTTGCTAGACACTTGACACTGAAAATACCTTCGCGCCCAGGCTCGCAAAGCGTCCGTATATGGTAGGAAGCATCTTCGTGATTTGGTACTGCCGTTCGTGGCCACTGCCATACTGTGTGGACCAGGTATTACTAAACACATCCAGGCTTTCGCGATCGTGCACGC'/>

    <sequence taxon='49' value='GGACTGGCGAAACAATACATTGCGATACGATTTCCAGCTTCACGAGATTCATCAGCATCGTGCTGAACTGTGCATCTTACTATATTCAATGGAAAGGCTCGCCGTGTCAAACGAGATGGGCACCGCGACTGCAAGTGGCCCCGATTGAATAATATACGCGTGTCTGCCCAGATAGCCAGCACGGGGACTTAGCGTCCGTGCAGTTCGACTATGCTCCTTTTTACGAAAAGGCCGCCTCCGTTGCGGTTGAGGCGATGCCGATTTTTTATGTTCGGCACCGAAGTCACATACTGATGCCGGACCGGTTAACGCCGTTACATCGTCTAGCACCGGTTATTAATACAAAGCTTCCTTCCGTGAATCCGCTTGTGGTTGAATGCTAACGAATCTACAGACCAAATTGTAGTAGACAACCCTACACGACAGAGACGTGGGTATTGTCTGAGTTTGCTAATACTCGGAGGTACGTTTCCCTTGACATGTTTGTTTGGAAAAATAAACTCGAATCGTTGCTCCTAGCAAGCGTTGGTTCCTTTACTGTCGCTACAAATTAGGTGGCGCCTTTTATCTCCTCAACTTAGCGGATCGGGCTGAGTGCCCGTACGCGTGTACGCAGAGGTATGCGGCCGGGATTATGAGTTATGTCCGCTCAGACGGAGCGAGTCCTAGAGCGCACCGAAACCTGCACCATACCCATTAAAGAGAAATAGTTGTTCGAGTACTTGAGTGCTCATGTACTCGCCGGCACCACTATCCCGGGACACCACCGTGGCCGATCTTGTCCACAGATGATAGTAGTTATCCCGACACCTGGTCACGGGCGTCCCGGGATACAAGTTCGATTACACCCCTGGAGGGATGATCTTGGCTGACTAGTTTGCCATTACTTATAACACAAGATGAATACTTGTATGTTGTATGTTAAAAACTATACCTGTTTCCCATGCATACGCGGTGTATTTAATCATGTTAGAGACGTTTGCGCACATGGGCCCTCCCTAGGATCACTAGAGTGCTAGCCAGAAAACGGTCAGATATCTGGCATGGGGCCACACCGCCCACAGCCAACCGCACTTCAACTCGCCATTCCCTTATTGAACACATCCGTACGCTAACCCCATGTTCCGTACAGTGGATGCTCTGCCAACGCGAAAGGGATATGAGACCCACTGTTGCTGACCGACGCATCGACCTGGGGAAACTCTCACATCTCGTGGCCTGAGAGCGGCTAGTTAAAGGAATGGAAACCCCTCCAGGACACGGAGGCTTAAGAGCAGTGCTTAAGACGTTGGAAGACAAAAGAGAAATGACGCCTTAAGGGTTTTTGTGCAGTCCGTAGCCCCCAGATAGGCACCACTAGTCCGCAAATATTTTGAAGTAGCACCACTACTCTGCAAACGCGAATTCCACCTGAAGTCGCCAAATATCCCTTGTGGGAAAGCCGTGAGAACTAGGAGAACAGATACACCTGCATTCACGCCCAGCGGCACAACCCACGGCCGTGGGGTGAATCCACTCAAGATATAAGCCAAGCGGACGAGTGACCTAACAGATCTGCAAATCTAGGCATTACGCGTATGGTCAACGAATGTGCCTCAAGAGGGTGACGACCGACGGAGCGGAGCCAGGGATCGCAAGAGGTAAGCGGAGGAACGGCCACCTCCATGTCCGAGGTTGCGTGTCACCGTGCTCCGGCCCCATTTGAGCAACGCTCCAAGAGTGTTGGAGTCATGCGTTTACAAGGTTACACGTGATCTTTTACGGGACTCGGCAAGCTGAGGACTTCAGTCTTGGATTGTGGTTATTAGAAGGCCCCTCTCAGTATCCCTTGAGCATTTGCTAGACACTTGACACTGAAAATACCTTCGCGCCCAGGCTCGCAAAGCGTCCGTATATGGTAGGAAGCATCTTCGTGATTTGGTACTGCCGTTCGTGGCCACTGCCATACTGTGTGGACCAGGTATTACTAAACACATCCAGGCTTTCGCGATCGTGCACGC'/>

    <sequence taxon='37' value='GGACTGGCGAAACAATACATTGCGATACGATTTGCAGCTTCACGAGATTCATCAGCATCGTGCTGAACTGTGCATCTTACTATATTCAATGGAAAGGCTCGCCGTGTCAAACGAGATAGGCACCGCGACTGCAAGTGGCCCCGATTGAATAATATACGCGTGTCTGCCCAGATAGCCAGCACGGGGACTTAGCGTCCGTGCAGTTCGACTATGCTCCTTTTTACGTAAAGGCCGCCTCCGTTGCGGTTGAGGCGATGCCGATTTTTTATGTTCGGCACCGAAGTCACATACTGATGCCGGACCGGTTAACGCCGTTACATCGTCTAGCACCGGTTATTAATACAAAGCTTCCTTCCGTGAATCCGCTTGTGGTTGAATGCTAACGAATCTACAGACCAAATTGTAGTAGACAACCCTACACGACAGAGACGTGGGTATTGTCTGAGTTTGCTAATACTCGGAGGTACGTTTCCCTTGACATGTTTGTTTGGAAAAATAAACTCGAATCGTTGCTCCTAGCAAGCGTTGGTTCCTTTACTGTCGCTACAAATTAGGTGGCGCCTTTTATCTCCTCAACTTAGCGGATCGGGCTGAGTGCCCGTACGCGTGTACGCAGAGGTATGCGGCCGGGATTATGAGTTATGTCCGCTCAGACGGAGCGAGTCCTAGAGCGCACCGAAACCTGCACCATACCCATTAAAGAGAAATAGTTGTTCGAGTACTTGAGTGCTCATGTACTCGCCGGCACCACTATCCCGGGACACCACCGTGGCCGATCTTGTCCACAGATGATAGTAGTTATCCCGACACCTGGTCACGGGCGTCCCGGGATACAAGTTCGATTACACCCCTGGAGGGATAATCTTGGCTGACTAGTTTGCCATTACTTATAACACAAGATGAATACTTGTATGTTGTATGTTAAAAACTATACCTGTTTCCCATGCATACGCGGTGTATTTAATCATGTTAGAGACGTTTGCGCACATGGGCCCTCCCTAGGATCACTAGAGTGCTAGCCAGAAAACGGTCAGATATCTGGCATGGGGTCACACCGCCCACAGCCAACCGCACTTCAACTCGCCATTCCCTTATTGAACACATCCGTACGCTAACCCCATGTTCCGTACAGTGGATGCTCTGCCAACGCGAAAGGGATATGAGACCCACTGTTGCTGACCGACGCATCGACCTGGGGAAACTCTCACATCTCGTAGCCTGAGAGCGGCTAGTTAAAGGAATAGAAACCCCTCCAGGACACGGAGGCTTAAGAGCAGTGCTTAAGACGTTGGAAGACAAAAGAGAAATAACGCCTTAAGGGTTTTTGTGCAGTCCGTAGCCCCCAGATAGGCACCACTAGTCCGCAAATATTTTGAAGTAGCACCACTACTCTGCAAACGCGAATTCCACCTGAAGTCGCCAAATATCCCTTGTGGGAAAGCCGTGAGAACTAGGAGAACAGATACACCTGCATTCACGCCCAGCGGCACAACCCACGGCCGTGGGGTGAATCCACTCAAGATATAAGCCAAGCGGACGAGTGACCTAACAGATCTGCAAATCTAGGCATTACGCGTATGGTCAACGAATGCGCCTCAAGAGGGTGACGACCGACGGAGCGGAACCAGGGATCGCAAGAGGTAAGCGGAGGAATGGCCACCTCCATGTCCGAGGTTGCGTGTCACCGTGCTCCGGCCCCATTTGAGCAACGCTCCAAGAGTGTTGGAGTCATGCGTTTACAAGGTTACACGTGATCTTTTACGGGACTCGGCAAGCTGAGGACTTCAGTCTTGGATTGTGGTTATTAGAAGGCCCCTCTCAGTATCCCTTGAGCATTTGCTAGACACTTGACACTGAAAATAACTTCGCGCCCAGGCTCGCAAAGCGTCCGTATATGGTAGGAAGCATCTTCGTGATTTGGTACTGCCGTTCGTGGCCACTGCCATACTGTGTGGACCAGGTGTTACTAAACACATCCAGGCTTTCGCGATCGTGCACGC'/>

    <sequence taxon='38' value='GGACTGGCGAAACAATACATTGCGATACGATTTGCAGCTTCACGAGATTCATCAGCATCGTGCTGAACTGTGCATCTTACTATATTCAATGGAAAGGCTCGCCGTGTCAAACGAGATAGGCACCGCGACTGCAAGTGGCCCCGATTGAATAATATACGCGTGTCTGCCCAGATAGCCAGCACGGGGCCTTAGCGTCCGTGCAGTTCGACTATGCTCCTTTTTACGTAAAGGCCGCCTCCGTTGCGGTTGAGGCGATGCCGATTTTTTATGTTCGGCACCGAAGTCACATACTGATGCCGGACCGGTTAACGCCGTTACATCGTCTAGCACCGGTTATTAATACAAAGCTTCCTTCCGTGAATCCGCTTGTGGTTGAATGCTAACGAATCTACAGACCAAATTGTAGTAGACAACCCTACACGACAGAGACGTGGGTATTGTCTGAGTTTGCTAATACTCGGAGGTACGTTTCCCTTGACATGTTTGTTTGGAAAAATAAACTCGAATCGTTGCTCCTAGCAAGCGTTGGTTCCTTTACTGTCGCTACAAATTAGGTGGCGCCTTTTATCTCCTCAACTTAGCGGATCGGGCTGAGTGCCCGTACGCGTGTACGCAGAGGTATGCGGCCGGGATTATGAGTTATGTCCGCTCAGACGGAGCGAGTCCTAGAGCGCACCGAAACCTGCACCATACCCATTAAAGAGAAATAGTTGTTCGAGTACTTGAGTGCTCATGTACTCGCCGGCACCACTATCCCGGGACACCACCGTGGCCGATCTTGTCCACAGATGATAGTAGTTATCCCGACACCTGGTCACGGGCGTCCCGGGATACAAGTTCGATTACACCCCTGGAGGGATAATCTTGGCTGACTAGTTTGCCATTACTTATAACACAAGATGAATACTTGTATGTTGTATGTTAAAAACTATACCTGTTTCCCATGCATACGCGATGTATTTAATCATGTTAGAGACGTTTGCGCACATGGGCCCTCCCTAGGATCACTAGAGTGTTAGCCAGAAAACGGTCAGATATCTGGCATGGGGTCACACCGCCCACAGCCAACCGCACTTCAACTCGCCATTCCCTTATTGAACACATCCGTACGCTAACCCCATGTTCCGTACAGTGGATGCTCTGCCAACGCGAAAGGGATATGAGACCCACTGTTGCTGACCGACGCATCGACCTGGGGAAACTCTCACATCTCGTAGCCTGAGAGCGGCTAGTTAAAGGAATGGAAACCCCTCCAGGACACGGAGGCTTAAGAGCAGTGCTTAAGACGTTGGAAGACAAAAGAGAAATGACGCCTTAAGGGTTTTTGTGCAGTCCGTAGCCCCCAGATAGGCACCACTAGTCCGCAAATATTTTGAAGTAGCACCACTACTCTGCAAACGCGAATTCCACCTGAAGTCGCCAAATATCCCTTGTGGGAAAGCCGTGAGAACTAGGAGAACAGATACACCTGCATTCACGCCCAGCGGCACAACCCACGGCCGTGGGGTGAATCCACTCAAGATATAAGCCAAGCGGACGAGTGACCTAACAGATCTGCAAATCTAGGCATTACGCGTATGGTCAACGAATGCGCCTCAAGAGGGTGACGACCGACGGAGCGGAACCAGGGATCGCAAGAGGTAAGCGGAGGAACGGCCACCTCCATGTCCGAGGTTGCGTGTCACCGTGCTCCGGCCCCATTTGAGCAACGCTCCAAGAGTGTTGGAGTCATGCGTTTACAAGGTTACACGTGATCTTTTACGGGACTCGGCAAGCTGAGGACTTCAGTCTTGGATTGTGGTTATTAGAAGGCCCCTCTCAGTATCCCTTGAGCATTTGCTAGACACTTGACACTGAAAATACCTTCGCGCCCAGGCTCGCAAAGCGTCCGTATATGGTAGGAAGCATCTTCGTGATTTGGTACTGCCGTTCGTGGCCACTGCCATACTGTGTGGACCAGGTGTTACTAAACACATCCAGGCTTTCGCGATCGTGCACGC'/>

    <sequence taxon='46' value='GGACTGGCGAAACAATACATTGCGATACGATTTGCAGCTTCACGAGATTCCTCAGCATCGTGCTGAACTGTGCATCTTACTATATTCAATGGAAAGGCTCGCCGTGTCAAGCGAGATAGGCACCGCGACTGCAAGTGGCCCCGATTGAATAATATACGCGTGTCTGCCCAGATAGCCAGCACGGGGACTTAGCGTCCGTGCAGTTCGACTATGCTCCTTTTTACGAAAAGGCCGCCTCCGTTGCGGTTGAGGCGATGGCGATTTTTTATGTTCGGCACCGAAGTCACATACTGATGCCGGACCGGTTAACGCCGTTACATCGTCTAGCACCGGTTATTAATACAAAGCTTCCTCCCGTGAATCCGCTTGTGGTTGAATGCTAACGAATCTACAGACCAAATTGTAGTAGACAACCCTACACGACAGAGACGTGGGTATTGTCTGAGCTTGCTAATACTCGGAGGTACGTTTCCCTTGACATGTTTGTTTGGAAAAATAAACTCGAATCGTTGCTCCTAGCAAGCGTTGGTTCCTTTACTGTCGCTACAAATTAGGTGGCGCCTTTTATCTCCTCAACTTAGCGGATCGGGCTGGGTGCCCGTACGCGTGTACGCAGAGGTATGCGGCCGGCATTATGAGTTATGTCCGCTCAGACGGAGCGAGTCCTAGAGCGCACCGAAACCTGCACCATACCCATTAAAGAGAAATAGTTGTTCGAGTACTTGAGTGCTCATGTACTCGCCGGCACCACTATCCCGGGACACCACCGTGGCCGATCTTGTCCACAGATGATAGTAGTTATCCCGACACCTGGTCACGGGCGTCCCGGGATACAAGTTCGATTACACCCCTGGAGGGATGATCTTGGCTGACTAGTTTGCCATTACTTGTAACACAAGATGAATACTTGTATGTTGTGTGTTAAAAACTATACCTGTTTCCCATGCATACGCGGTGTATTTAATCATGTTAGAGACGTTTGCGCACATGGGCCCTACCTAGGATCACTAGAGTGCTAGCCAGAAAACGGTCAGATATCTGGCATGGGGTCACACCGCCCACAGCCAACCGCACTTCAACTCGCCATTCCCTTATTGAACACATCCGTACGCTAACCCCATGTTCCGTACAGTGGATGCTCTGCCAACGCGAAAGGGATATGAGACCCACTGTTGCTGACCGACGCATCGACCTGGGGAAACTCTCACATCTCGTAGCCTGAGAGCGGCTAGTTAAAGGAATGTAAACCCCTCCAGGACACGGAGGCTTAAGAGCAGTGCTTAAGACGTTGGAAGACAAAAGAGAAATGACGCCTTAAGGGTTTTTGTGCAGTCCGTAGCCCCCAGATAGGCACCACTAGTCCGCAAATATTTTGAAGTAGCACCACTACTCTGCAAACGCGAATTCCACCTGAAGTCGCCAAATATCCCTTGTGGGAAAGCCGTGAGAACTAGAAGAACAGATACACCTGCATTCACGCCCAGCGGCACAACCCACGGCCGTGGGGTGAATCCACTCAAGATATAAGCCAAGCGGACGAGTGACCTAACAGATCTACAAATCTAGGCATTACGCGTATGGTCAACGAATGCGCCTCAAGAGGGTGACGACCGACGGAGCGGAACCAGGGATCGCAAGAGGTAAGCGGAGGAAGGGCCACCTCTATGTCCGAGGTTGCGTGTCACCGTGCTCCGGCCCCATTTGAGCAACGATCCAAGAGTGTTGGAGTCATGCGTTTACAAGGTTACACGTGATCTTTTACGGGACTCGGCAAGCTGAGGACTTCAGTCTTGGATTGTGGTTATTAGAAGGCCCCTCTCAGTATCCCTTGAGCATTTGCTAGACACTTGACACTGAAAATACCTTCGCGCCCAGGCTCGCAAAGCGTCCGTATATGGTAGGAAGCATCTTCGTGATTTGGTACTGCCGTTCGTGGCCACTGCCATATTGTGGGGACCAGGTGTTACTAAACACATCCAGGCTTTCGCGATCGTGCACGC'/>

    <sequence taxon='47' value='GGACTGGCGAAACAATACATTGCGATACGATTTGCAGCTTCACGAGATTCCTCAGCATCGTGCTGAACTGTGCATCTTACTATATTCAATGGAAAGGCTCGCCGTGTCAAGCGAGATAGGCACCGCGACTGCAAGTGGCCCCGATTGAATAATATACGCGTGTCTGCCCAGATAGCCAGCACGGGGACTTAGCGTCCGTGCAGTTCGACTATGCTCCTTTTTACGAAAAGGCCGCCTCCGTTGCGGTTGAGGCGATGCCGATTTTTTATGTTCGACACCGAAGTCACATACTGATGCCGGACCGGTTAACGCCGTTACATCGTCTAGCACCGGTTATTAATACAAAGCTTCCTTCCGTGAATCCGCTTGTGGTTGAATGCTAACGAATCTACAGACCAAATTGTAGTAGACAACCCTACACGACAGAGACGTGGGTATTGTCTGAGTTTGCTAATACTCGGAGGTACGTTTCCCTTGACATGTTTGTTTGGAAAAATAAACTCGAATCGTTGCTCCTAGCAAGCGTTGGTTCCTTTACTGTCGCTACAAATTAGGTGGCGCCTTTTATCTCCTCAACTTAGCGGATCGGGCTGAGTGCCCGTACGCGTGTACGCAGAGGTATGCGGCCGGGATTATGAGTTATGTCCGCTCAGACGGAGCGAGTCCTAGAGCGCACCGAAACCTGCACCATACCCATTAAAGAGAAATAGTTGTTCGAGTACTTGAGTGCTCATGTACTCGCCGGCACCACTATCCCGGGACACCACCGTGGCCGATCTTGTCCACAGATGATAGTAGTTATCCCGACACCTGGTCACGGGCGTCCCGGGATACAAGTTCGATTACACCCCTGGAGGGATGATCTTGGCTGACTAGTTTGCCATTACTTGTAACACAAGATGAATACTTGTATGTTGTGTGTTAAAAACTATACCTGTTTCCCATGCATACGCGGTGTATTTAATCATGTTAGAGACGTTTGCGCACATGGGCCCTACCTAGGATCACTAGAGTGCTAGCCAGAAAACGGTCAGATATCTGGCATGGGGTCACACCGCCCACAGCCAACCGCACTTCAACTCGCCATTCCCTTATTGAACACATCCGTACGCTAACCCCATGTTCCGTACAGTGGATGCTCTGCCAACGCGAAAGGGATATGAGACCCACTGTTGCTGACCGACGCATCGACCTGGGGAAACTCTCACATCTCGTAGCCTGAGAGCGGCTAGTTAAAGGAATGTAAACCCCTCCAGGACACGGAGGCTTAAGAGCAGTGCTTAAGACGTTGGAAGACAAAAGAGAAATGACGCCTTAAGGGTTTTTGTGCAGTCCGTAGCCCCCAGATAGGCACCACTAGTCCGCAAATATTTTGAAGTAGCACCACTACTCTGCAAACGCGAATTCCACCTGAAGTCGCCAAATATCCCTTGTGGGAAAGCCGTGAGAACTAGGAGAACAGATACACCTGCATTCACGCCCAGCGGCACAACCCACGGCCGTGGGGTGAATCCACTCAAGATATAAGCCAAGCGGACGAGTGACCTAACAGATCTACAAATCTAGGCATTACGCGTATGGTCAACGAATGCGCCTCAAGAGGGTGACGACCGACGGAGCGGAACCAGGGATCGCAAGAGGTAAGCGGAGGAACGGCCACCTCTATGTCCGAGGTTGCGTGTCACCGTGCTCCGGCCCCATTTGAGCAACGCTCCAAGAGTGTTGGAGTCATGCGTTTACAAGGTTACACGTGATCTTTTACGGGACTCGGCAAGCTGAGGACTTCAGTCTTGGATTGTGGTTATTAGAAGGCCCCTCTCAGTATCCCTTGAGCATTTGCTAGACACTTGACACTGAAAATACCTTCGCGCCCAGGCTCGCAAAGCGTCCGTCTATGGTAGGAAGCATCTTCGTGATTTGGTACTGCCGTTCGTGGCCACTGCCATATTGTGTGGACCAGGTGTTACTAAACACATCCAGGCTTTCGCGATCGTGCACGC'/>

    <sequence taxon='9' value='GGACTGGCGAAACAGTACATTGCGATACGATTTGCAGCTTCACGAGATTCCTCAGCATCGTGCTGAACTATGCATCTTACTATATTCAATGGAAAGGCTCGCCATGTCAAACAAGATAGGCACCGCGACTGCAAGTGGCCCCGATTGAATAATATACGCGTGTCTGCCCAGATAGCCAGCACGGGGACTTAGCGTCCGTGCAGTTCGACTATGCTCCTTTTTACGAAAAGGCCGCCTACGTTGCGGTTGAGGCGATGCCGATTTCTTATGTTCGGCACCGAAGTCACATACTGATGCCGGACCGGTTAACGCCGTTACATCGTCTAGCACCGGTTATTAAGACAAAGCTTCCTTCCGTGAATCCGCTTGTGGTTGAATGCTAACGAATCTACAGACCAAATTGTCGTAGACAACCCTACATGAGAGAGACGTGGGTATCGTCTGAGTTTGCTAATACTCGGAGGTACGTTTCCCCTGACATGTTTGTTTGAAAAAATAAACTCGAATCGTTGCTCCTAGCAAACGTTGGTTCCTTTACTGTCGCTACAAATTAGGTGGCGCCTTTTATCTCCTCCACTTAGCGGATCGGGCTGAGTGCCCGTACGCGTGTACGCAGAGGTATGCGGCCGGGATTATGAGCTATGTCCGCTCAGACGGAGCGAGTCCTAGGGCGCAACGAAACCTGCACCATACCCGTTAAAGATAAATAGTTGTTCGAGTACTTGAGTACTCATGTATTCGCCGGCACCACTACCCCGGAATATCACCCTGGCCGATCTTGTCCGCAGATGATAGTAGTTATCCGGACACCTGGTCACGGGCGTCCCGGGATACAAGTTCGATTACACCCCTGGAGGGATGATCTTGGTTGACTAGTTTGCCATTACTTGTAACACAAGATGAATACTTGTATGTTGTATGTTAAAAACTATACCTGCTTCCCATGCATACGCGGTGTATTTAATCATGTTAGAGACGTTTGCGCACATGGGCCCTACCTAGGATCACTAGAGTGCTAGCCAGAAAACGGTCAGATATCCGGCATGGGGTCACACCGCCCACAGCCAACCGCACTTCAACTCGCCATTCCCTTATTGAACACATCCGTACGCTAACCCCATGTTTCGTACAGTTGATGCTCTGCCAACGCGCAAGGGATATGAGACCCACTGTTGCCGACCGACGCATCGACCTGTGGAAACTCTCACATCTCGTAGCATGGGAGCGACTAGTTGAAGGAATGGAAACCCCTCCAGGACACGGAGGCTTAAGAGCGGTGCTTAAGACGTTGGAAGACAAAAGAGAAATGACGCCTAAAGGGTTTTTGTGCAGTCTGTAGCCCCCAGATAGGCACCATTAGTCCGCAAACATTTTGAAGTAGCACCACTACCCTGCAAACGCGAATTCCACCAGAAGTCGCCAAATATCCCTTGTGGGAAAGCCGTGAGAACTAGGAGAACAGATACACCTGCATTCACAACCAGCGGCACAACCCACGGCCGTGGGGTGAATCCACTCAAGATATGAGCCACGCGGACGAGCGACCTACCGGGTCTGCAAATCTAGGCATTACGCGTATAGTCAACGAATGAGCCTCAAGAGGGTGACGACCGACGGAGCGGGACCAGGAATCGCAGGAGGTAAGCGGAGGAACGGCTACCTCCATGTCTAAGGTTACGTGTCACCGTGCTCCGGCCCCATTTGAGCAACGCTCCAAGAGTGTTGGAGTCGTGCGTTTACATGGTTACACGTAATCTTTTACGGGACTCGGCAAGCTGAGGACTTCAGTCTTGGATCGTGGTTATTAGAAGGCCCCTATCAGTATCCCTTGAGCATTTACTAGACACTTGACACTGAAAATACCTTCGCGCCCAGGCTCGCAAAGCGTCCGTGTATGGTAGGAAGCATCTTCGTGATTTGGTACTGCCGTTCGTGGCCACCGCCATACTGTGTGGACCAGGTGTTACTAAACACATCCAGGCTTTCGCGATCGTGCACAC'/>

    <sequence taxon='22' value='GGACTGGCGAAATAATACATTGCGATACGATTTGCAGCTTCACGAGATTCCTCAGCACCGTGCTGAACTATGCGTCTTACTATATTCAATGGAAAGGCTCGCCATGTCAAACAAGATAGGCACCGCGACTGCAAGTGGCCCCGATTGAATAATATACGCGTGTCTGCCCAGATAGCCAGCACGGGGACTTAGCGTCCGTGCAGTTCGACTATGCTCCTTTTTACGAAAAGGCCGCCTACGTTGCGGTTGAGGCGATGCCGATTTCTTATGTTCGGCACCGAAGTCACATACTGATGCCGGACCGGTTAACGCCGTTACATCGTCTAGCACCGGTTATTAAGACAAAGCTTCCTTCCGTGAATCCGCTTGTGGTTGAATGCTAACGAATCTACAGACCAAATTGTCGTAGACAACCCTACATGACAGAGACGTGGGTATCGTCTGAGTTTGCTAATCCTCGGAGGTACGTTTCCCCTGACATGTTTGTTTGAAAAAATAAACTCGAATCGTTGCTCCTAGCAAACGTTGGTTCCTTTACTGTCGCTACAAATTAGGTGGCGCCTTTTATCTCCTCCACTTAGCGGATCGGGTTGAGTGCCCGTACGCGTGTACGCAGAGGTATGCGGCCGGGATTATGAGTTATGTCCGCTCAGACGGAGCGAGTCCTAGGGCGCACCGAAACCTGCACCATACCCGTTAAAGATAAATAGTTGTTCGAGTACTTGAGTGCTCATGTACTCGCCGGCACCACTACCCCGGAATATCACCGTGGCCGATCTTGTCCGCAGATGATAGTAGTTATCCGGACACCTGGTCACGGGCGTCCCGGGATACAAGTTCGATTACATCCCTGGAGGGATGATCTTGGTTGACTAGTTTGCCATTACTTGTAACACAAGATGAATACTTGTATGTCGTATGTTAAAAACTATACCTGCTTCCCATGCATACGCGGTGTATTTAATCATGTTAGAGACGTTTGTGCACATGGGCCCTACCTAGGATCACTAGAGTGCTAGCCAGAAAACGGTCAGATATCCGGCATGGGGTCACACCGCCCACAGCCACCCGCACGTCAACTCGCCATTCCCTTATTGAACACATCCGTACGCTAACCCCATGTTTCGTACAGTTGATGCTCTGCCAACGCGCAAGGGATATGAGACCCACTGTTGCCGACCGACGCATCGACCTGTGGAAACTCTCACGTCTCGTAGCATGGGAGCGACTAGTTAAAGGAATGGAAACCCCTCCAGGACACGGAGGCTTAAGAGCGGTGCTTAAGACGATGGAAGACAAAAGAGAAATGACGCCTAAAGGGTTTTTGTGCAGTCCGTAGCCCCCAGATAGGCACCATTAGTCCGCAAACATTTTGAAGTAGCACCACTACCCTGCAAACGCGAATTCCACCTGAAGTCGCCAAATATCCCTTGTGGGAAAGCCGTGAGAACTAGGAGAACAGATACACCTGCATTCACAACCAGCGGCACAACCCACGGCCGTGGGGTGAATCCATTCAAGATATGAGCCACGCGGACGAGCGACCTAATGGGTCTGCAAATCTAGGCATTACGCGTATGGTCAACGAATGAGCCTCAAGAGGGTGACGACCGACGGAGCGGAACCAGGAATCGCAGGAGCTAAGCGGAGGAACGGCTACCTCCATGTCCAAGGTTATGTGTCACCGTGCTCCGGCCCCATTTGAGCAACGCTCCAAGAGTGTTGGAGTCATGCGTTTACATGGTTACACGTAATCTTTTACGGGACTCGGCAAGCTGAGCACTTCAGTCTTGGATCGTGGTTATTAGAAGGCCCCTATCAGTATCCCTTGAGCATTTACTAGACACTTGACACTGAAAATACCTTCGCGCCCAGGCTCGCAAAGCGTCCGTGTATGGTAGGAAGCATCTTCGTGATTTGGTACTGCCGTTCGTGGCCACCGCCATACTGTGTGGACCAGGTGTTACTAAACACATCCAGGCTTTCGCGATCGTGCACAC'/>

    <sequence taxon='23' value='GGACTGGCGAAACAATACATTGCGATACGATTTGCAGCTTCACGAGATTCCTCAGCACCGTGCTGAACTATGCGTTTTACTATATTCAATGGAAAGGCTCGCCATGTCAAACAAGATAGGCACCGCGACTGCAAGTGGCCCCGATTGAATAATATACGCGTGTCTGCCCAGATAGCCAGCACGGGGACTTAGCGTCCGTGCAGTTCGACTATGCTCCTTTTTACGAAAAGGCCGCCTACGTTGCGGTTGAGACGATGCCGATTTCTTATGTTCGGCACCGAAGTCACATACTGATGCCGGACCGGCTAACGCCGTTACATCGTCTAGCACCGGTTATTAAGACAAAGCTTCCTTCCGTGAATCCGCGTGTGGTTTAATGCTAACGAATCTACAGACCAAATTGTCGTAGACAACCCTACATGACAGAGACGTGGGTATCGTCTGAGTTTGCTAATCCTCGGAGGTACGTTTCCCCTGACATGTTTGTTTGAAAAAATAAACTCGAATCGTTGCTCCTAGCAAACGTTGGTTCCTTTACTGTCGCTACAAATTAGGTGGCGCCTTTTATCTCCTCCACTTAGCGGATCGGGTTGAGTGCCCGTGCGCGTGTACGCAGAGGTATGCGGCCGGGATTATGAGTTATGTCCGCTCACACGGAGAGAGTCCTAGGGCGCACCGAAACCTGCACCATACCCGTTAAAGATAAATAGTTGTTCGAGTACTTGAGTGCTCATGTACTCGCCGGCACCACTACCCCGGAATATCACCGTGGCCGATCTTGTCCGCAGATGATAGTAGTTATCCGGAGACCTGGTCACGGGCGTCCCGGGATACAAGTTCGATTACACCCCTGGAGGGATGATCTTGGTTGACTAGTTTGCCATTACTTGTAACACAAGATGAATACTTGTATGTTGTATGTTAAAAACTATACCTGCCTCCCATGCATACGCGGTGTATTTAATCATGTTAGAGACGTTTGTGCACATGGGCCCTATCTAGGATCACTAGAGTGCTAGCTAGAAAACGGTCAGATATCCGGCATGGGGTCACACCGCCCACAGCCAACCGCACGTCAACTCGCCATTCCCTTATTGAGCACATCCGTACGCTAACCCCGTGTTTCGTACAGTTGATGCTCTGCCAACGCGCAAGGGATATGAGACCCACTGTTGCCGACCGACGCATCGACCTGTGGAAACTCTCACATCTCGTAGCATGGGAGCGACTAGTTAAAGGAATGGAAACCCCTCCAGGACACGGAGGCTTAAGAGCGGTGCTTAAGACGATGGAAGACAAAAGAGAAATGACGCCTAAAGGGTTTTTGTGCAGTCCGTAGCCCCCAGATAGGCACCATTAGTCCGCAAACATTTTGAAGTAGCACCACTACCCTGCAAACGCGAATTCCACCTGAAGTCGCCAAATATCCCTTGTGGGAAAGCCGTGAGAACTAGGAGAACAGATATACCTGCATTCACAACCAGCGGCACAACCCACGGCCGTGGGGTGAATCCACTCAAGATATGAGCCACGCGGACGAGCGACCTAACGGGTCTGCAAATCTAGGCATTACGCGTATGGTCAACGAATGAGCCTCAAGAGGGTGACGACCGACGGGGCGGAACCAGGAATCGCAGGAAGTAAACGGAGGAACGGCTACCTCCATGTCCAAGGTTACGTGTCACCGTGCTCCGGCCCCATTTGAGCAACGCTCCAAGAGTGTTGGAGTCATGCGTTTACATGGTTACACGTAATCTTTTACGGGACTCGGCAAGCTGAGGACTTCAGTCTTGGATCGTGGTTATTAGAAGGCCCCTATCAGTATCTCTTGAGCATTTACTAGACACTTGACACTGAAAATACCTTCGCGCCCAGGCTCGCAAAGCGTCCGTGTATGGTAGGAAGCATCTTCGTGATTTGGTACTGCCGTTCGTGGCCACCGCCATACTGTGTGGACCAGGTGTTACTAAATACATCCAGGCTTTCGCGATCGTGCACAC'/>

    <sequence taxon='15' value='GGACTGGCAAAACAATACATTGCGATACGATTTGCAGCTTCACGAGATTCCTCAGCATCGTGCTGGACTGTGCATATTACTATATTCAATGGAAAGGCTCGCCATGTCAAACGAGATAGGCACCGCGACTGCAAGTGGCCCCGATCGAATAATATACGCGTGTCTGCCCAGATAGCCAGCACGGGGACTTAGCGTCCGTGCAGTTCGACTATGCTCCTTTTTACGAGAAGGCCGCCTCCGTTGCGGTTGAGGCGATGCCGATTTCTTATGTTCGGCACCGAAGTCACATACTGATGCCGGACCGGTTAACGCCGTAACATCGTCTAGCACCGGTTATTAAGACAAAGCTTCCTTCCGTGAATCCGCTTGTGGTTGAATGCTAACGAATTTACAGACCAAATCGTAGTAGACAACCCTACACGACAGAGACGTGGGTATCGTCTGAGTTTGCTAATACTCGGAGGTACGTTTCCCCTGACACGTTTGTTTGAAAAAATAAACTCGAATCGTTGCTCCTAGCAAACGTTGGTTCCTTTACTGTCGCTACAAATTAGGTGGCGCCTTTTATCTCCTCAACTTAGCGGATCGGGCTGAGTGCCCGCACGCGTGTATGCGGAGGTATGCGGCCGGGATTATGAGTTATGTCCGCTCAGACGGAGCGAGTCCTAGGGCGCACCGAAACCTGCACCATACCCGTTAAAGAGAAATAGTTGTTCGAGTACTTGAGTGCTCATGTACTCGCCGGCACCACTATCCCGGAACATCACCGTGGCCGATCTTGTCCGCAGATGATAGTAGTTATCCGGGCACCTGGTCATGGGCGTCCCGGGATACAAGTTCGATTACACCCCTGGAGGGATGATCTTGGCCGACTAGTTTGCCATTACTTGTAACACAAGATGAATACTTGTATGTTGTATGTTAAAAACTATACCTGTTTCCCATGCATACGCGGTGTATTTAATCATGTTAGAGACGTTTGCGCCCATGGGCCCTACCTAGGATCACTAGAGTGCTAGCCAGAAAACGGTCAGATATCCGGCATGGGGTCACACCGCCCACAGCCACCCGCACTTCAACTCGCCATTCCCTTATTGAACACATCCGTACGCTAACCCCATGTTCCGTACAGTTGATGCTCTGCCAACGCGAAGGGGATATGAGACCCACTGTTGCTGACCGACGCATCGACCTGTGGAAACTCTCACATCTCGTAGCATGAGAGCGGCTAGTTAAAGGAATGGAAACCCCTCCAGGACACGGAGGCTTAAGAGCGGTGCTTGAGACGTGGGAAGACAAAAGAGAGATGACGCTTAGAGGGTTTTTGTGCAGTCCGTAGCCCCCAGACAGGCACCACTAGTCCGCAAATATTTTGAAGTAGCACCACTACTCTGCAAACGCGAATTCCACCTGACGTCGCCAAATATCCCTTGTGGGAAAGCCGTGAGAACTAGGAGAACAGATACACCTGCATTCACAACCAGCGGCACAACCCACGGCCGTGGGGTGAATCCACTCAAGATATGAGCCACGCGGACGAGCGACCTAACAGGTCTGCAAATCTAGGCATTACGCGTATGGTCAACGAATGAGCCTCAAGAGGGTGACGACTGACGGAGTGGAACCAGGAATCGCAGGAGGTAAGCGGGGGAACGGCTACCTCCATGTCCAAGGTTGCGTGTCACCGTGCTCCGGCCCCATTTGAGCAACGCTCCAAGAGTATTGGAGTCATGCGTTTACAAGGTTACACGTAATCTTTTACGGGATTCGGCAAGCTGAGGACTTCAGTCTTGGATCGTGGTTATTAGAAGGCCCCTCTCAGTATCCCTTGAGCATTTACTAGACACTTGACACTGAAAATACCTTCGCGCCCAGGCTCGCAAAGCGTCCGTATATGGTAGGAAGCATCTTCGTGATTTGGTATTGCCGTTCGTGGCCACTGCCATACTGTGTGGACCAGGTGTTATTAAACACATCCAGGCTTTCGCGATCGTGCACAC'/>

    <sequence taxon='28' value='GGACTGGCAAAACAATACATTGCGATACGATTTGCAGCTTCACGAGATTCCTCAGCATCGTGCTGGACTGTGCATATTACTATATTCAATGGAAAGGCTCGCCATGTCAAACGAGATAGGCACCGCGACTGCAAGTGGCCCCGATCGAATAATATACGCGTGTCTGCCCAGATAGCCAGCACGGGGACTTAGCGTCCGTGCAGTTCGACTATGCTCCTTTTTACGAGAAGGCCGCCTCCGTTGCGGTTGAGGCGATGCCGATTTCTTATGTTCGGCACCGAAGTCACATACTGATGCCGGACCGGTTAACGCCGTAACATCGTCTAGCACCGGTTATTAAGACAAAGCTTCCTTCCGTGAATCCGCTTGTGGTTGAATGCTAACGAATTTACAGACCAAATCGTAGTAGACAACCCTACACGACAGAGACGTGGGTATCGTCTGAGTTTGCTAATACTCGGAGGTACGTTTCCCCTGACACGTTTGTTTGAAAAAATAAACTCGAATCGTTGCTCCTAGCAAACGTTGGTTCCTTTACTGTCGCTACAGATTAGGTGGCGCCTTTTATCTCCTCAACTTAGCGGATCGGGCTGAGTGCCCGCACGCGTGTATGCGGAGGTATGCGGCCGGGATTATGAGTTATGTCCGCTCAGACGGAGCGAGTCCTAGGGCGCACCGAAACCTGCACCATACCCGTTAAAGAGAAATAGTTGTTCGAGTACTTGAGTGCTCATGTACTCGCCGGCACCACTATCCCGGAACATCACCGTGGCCGATCTTGTCCGCAGATGATAGTAGTTATCCGGGCACCTGGTCATGGGCGTCCCGGGATACAAGTTCGATTACACCCCTGGAGGGATGATCTTGGCCGACTAGTTTGCCATTACTTGTAACACAAGATGAATACTTGTATGTTGTATGTTAAAAACTATACCTGTTTCCCATGCATACGCGGTGTATTTAATCATGTTAGAGACGTTTGCGCCCATGGGCCCTACCTAGGATCACTAGAGTGCTAGCCAGAAAACGGTCAGATATCCGGCATGGGGTCACACCGCCCACAGCCACCCGCACTTCAACTCGCCATTCCCTTATTGAACACGTCCGTACGCTAACCCCATGTTCCGTACAGTTGATGCTCTGCCAACGCGAAGGGGATATGAGACCCACTGTTGCTGACCGACGCATCGACCTGTGGAAACTCTCACATCTCGTAGCATGAGAGCGGCTCGTTAAAGGAATGGAAACCCCTCCAGGACACGGAGGCTTAAGAGCGGTGCTTGAGACGTGGGAAGACAAAAGAGAGATGACGCTTAGAGGGTTTTTGTGCAGTCCGTAGCCCCCAGACAGGCACCACTAGTCCGCAAATATTTTGAAGTAGCACCACTACTCTGCAAACGCGAATTCCACCCGACGTCGCCAAATATCCCTTGTGGGAAAGCCGTGAGAACTAGGAGAACAGATACACCTGCATTCACAACCAGCGGCACAACCCACGGCCGTGGGGTGAATCCACTCAAGATATGAGCCACGCGGACGAGCGACCTAACAGGTCTGCAAATCTAGGCATTACGCGTATGGTCAACGAATGAGCCTCAAGAGGGTGACGACTGACGGAGTGGAACCAGGAATCGCAGGAGGTAAGCGGGGGAACGGCTACCTCCATGTCCAAGGTTGCGTGTCACCGTGCTCCGGCCCCATTTGAGCAACGCTCCAAGAGTATTGGAGTCATGCGTTTACAAGGTTACACGTAATCTTTTACGGGATTCGGCAAGCTGAGGACTTCAGTCTTGGATCGTGGTTATTAGAAGGCCCCTCTCAGTATCCCTTGAGCATTTACTAGACACTTGACACTGAAAATACCTTCGCGCCCAGGCTCGCAAAGCGTCCGTATATGGTAGGAAGCATCTTCGTGATTTGGTATTGCCGTTCGTGGCCACTGCCATACTTTGTGGACCAGGTGTTATTAAACACATCCAGGCTTTCGCGATCGTGCACAC'/>

    <sequence taxon='43' value='GGACTGGCAAAACAATACATTGCGATACGATTTGCAGCTTCACGAGATTCCTCAGCATCGTGCTGAACTGTGCATATTACTATATTCAATGGAAAGGCTCGCCATGTCAAATGAGATAGGCACCGCGACTGCAAGTGGCCCCGATCGAATAATATACGCGTGTCTGCCCAGATAGCCAGCACGGGGACTTAGCGTCCGTGCAGTTCGACTATGCTCCTTTTTACGAGAAGGCCGCCTCCGTTGCGGTTGAGGCGATGCCGATTTCTTATGTTCGGCACCGAAGTCACATACTGATGCCGGACCGGTTAACGCCGTTACATCGTCTAGCACCGGTTATTAAGACAAAGCTTCCTTCCGTGAATCTGCTTGTGGTTGAATGCTAACGAATTTACAGACCAAATCGTAGTAGACAAGCCTACACGACAGAGACGTGGGTATCGTCTGAGTTTGCTAATACTCGGAGGTACGTTTCCCCTGACACGTTTGTTTGAAAAAATAAACTCGAATCGTTGCTCCTAGCAAACGTTGGTTCCTTTACTGTCGCTACAAATTAGGTGGCGCCTTTTATCTCCTCAACTTAGCGGATCGGGCTGAGTGCCCGCACGCGTGTATGCGGAGGTATGCGGCCGGGATTATGAGTTATGTCCGCTCAGACGGAGCGAGTCCTAGGGCGCACCGAAACCTGCACCATACCCGTTAAAGAGAAATAGTTGTTCGAGTACTTGAGGGCTCATGTACTCGCCGGCACCACTATCCCGGAACATCACCGTGGCCGATCTTGTCCGCAGATGATAGTAGTTATCCGGGCACCTGGTCACGTGCGTCCCGGGATACAAGTTCGATTACACTCCTGGAGGGATGATCTTGGCCGACTAGTTTGCCATTACTTGTAACACAAGATGAATACTTGTATGTTGTATGTTAAAAACTATACCTGTTTCCCATGCATACGCGGTGTATTTAATCATGTTAGAGACGTTTGCGCCCATGGGCCCTACCTAGGATCACTAGAGTGCTAGCCAGAAAACGGTCAGATATCCGGCATGGGGTCACACCGCCCACAGCCACCCGCACTTCAACTCGCCATTCCCTTATTGAACACATCCGTACGCTAACCCCATGTTCCGCACAGTTGATGCTCTGCCAACGCGAAGGGGATATGAGACCCACTGTTGCTGACCGACGCATCGACCTGTGGAAACTCTCACATCTCGTAGCATGAGAGCGGCTAGTTAAAGGAATGGAAACCCCTCCAGGACACGGAGGCTTAAGAGCGGTGCTTGAGACGTGGGAAGACAAAAGAGAAATGACGCTTAAAGGGTTTTTGTGCAGTCCGTAGCCCCCAGACAGGCACCACTAGTCCGCAAATATTTTGAAGTAGCACCACTACTCTGCAAACGCGAATTCCACCTGACGTCGCCAAATATCCCTTGTGGGAAAGCCGTGAGAACTAGGAGAACAGATACACCTGCATTCACAACCAGCGGCACAACCCACGGCCGTGGGGTGAATCCACTCAAGATATGAGCCACGCGGACGAGCGACCTAACAGGTCTGCAAATCTAGGCATTACGCGTATGGTCAACGAATGAGCCTCAAGAGGGTGACGACTGACGGAGCGGAACCAGGAATCGCAGGAGGTAAGCGGAGGAACGGCTACCCCCATGTCCAAGGTTGCGTGTCACCGTGCTCCGGCCCCATTTGAGCAACGCTCCAAGAGTATTGGAGTCATACGTTTACAAGGTTACACGTAATCTTTTACGGGATTCGGCAAGCTGAGGACTTCAGTCTTGGATCGTGGTTATTAGAAGGCCCCTCTCAGTATCCCTTGAGCATTTACTAGACACTTGACACTGAAAATACCTTCGCGCCCAGGCTCGCAAAGCGTCCGTATATGGTAGGAAGCATCTTCGTGATTTGGTATTGCCGTTCGTGGCCACTGCCATACTGTGTGGACCAGGTGTTATTAAACACATCCAGGCTTTCGCGATCGTGCACAC'/>

    <sequence taxon='52' value='GGACTGGCAAAACAATACATTGCGATACGGTTTGCAGCTTCACGAGATTCCTCAGCATCGTGCTGAACTGTGCATATTACTATATTCAATGGAAAGGCTCGCCATGTCAAATGAGATAGGCACCGCGACTGCAAGTGGCCCCGATCGAATAATATACGCGTGTCTGCCCAGATAGCCAGCACGGGGACTTAGCGTCCGTGCAGTTCGACTATGCTCCTTTTTACGAGAAGGCCGCCTCCGTTGCGGTTGAGGCGATGCCGATTTCTTATGTTCGGCACCGAAGTCACATACTGATGCCGGACCGGTTAACGCCGTTACATCGTCTAGCACCGGTTATTAAGACAAAGCTTCCTTCCGTGAATCCGCTTGTGGTTGAATGCTAACGAATTTACAGACCAAATCGTAGTAGACAAGCCTACACGACAGAGACGTGGGTATCGTCTGAGTTTGCTAATACTCGGAGGTACGTTTCCCCTGACACGTTTGTTTGAAAAAATAAACTCGAATCGTTGCTCCTAGCAAACGTTGGTTCCTTTACTGTCGCTACAAATTAGGTGGCGCCTTTTATCTCCTCAACTTAGCGGATCGGGCTGAGTGCCCGCACGCGTGTATGCGGAGGTATGCGGCCGGGATTATGAGTTATGCCCGCTCAGACGGAGCGAGTCCTAGGGCGCACCGAAACCTGCACCATACCCGTTAAAGAGAAATAGTTGTTCGAGTACTTGAGGGCTCATGTACTCGCCGGCACCACTATCCCGGAACATCACCGTGGCCGATCTTGTCCGCAGATGATAGTAGTTATCCGGGCACCTGGTCACGTGCGTCCCGGGATACAAGTTCGATTACACTCCTGGAGGGATGATCTTGGCCGACTAGTTTGCCATTACTTGTAACACAAGATGAATACTTGTATGTTGTATGTTAAAAACTATACCTGTTTCCCATGCATACGCGGTGTATTTAATCATGTTAGAGACGTTTGCGCCCATGGGCCCTACCTAGGATCACTAGAGTGCTAGCCAGAAAACGGTCAGATATCCGGCATGGGGTCACACCGCTCACAGCCACCCGCACTTCAACTCGCCATTCCCTTATTGAACACATCCGTACGCTAACCCCATGTTCCGCACAGTTGATGCTCTGCCAACGCGAAGGGGATATGAGACCCACTGTTGCTGACCGACGCATCGACCTGTGGAAACTCTCACATCTCGTAGCATGAGAGCGGCTAGTTAAAGGAATGGAAACCCCTCCAGGACACGGAGGCTTAAGAGCGGTGCTTGAGACGTGGGAAGACAAAAGAGAAATGACGCTTAAAGGGTTTTTGTGCAGTCCGTAGCCCCCAGACAGGCACCACTAGTCCGCAAATATTTTGAAGTAGCACCACTACTCTGCAAACGCGAATTCCACCTGACGTCGCCAAATATCCCTTGTGGGAAAGCCGTGAGAACTAGGAGAACAGATACACCTGCATTCACAACCAGCGGCACAACCCACGGCCGTGGGGTGAATCCACTCAAGATATGAGCCACGCGGACGAGCGACCTAACAGGTCTGCAAATCTAGGCATTACGCGTATGGTCAACGAATGAGCCTCAAGAGGGTGACGACTGACGGAGCGGAACCAGGAATCGCAGGAGGTAAGCGGAGGAACGGCTACCCCCATGTCCAAGGTTGCGTGTCACCGTGCTCCGGCCCCATTTGAGCAACGCTCCAAGAGTATTGGAGTCATGCGTTTACAAGGTTACACGTAATCTTTTACGGGATTCGGCAAGCTGAGGACTTCAGTCTTGGATCGTGGTTATTAGAAGGCCCCTCTCAGTATCCCTTGAGCATTTACTAGACACTTGACACTGAAAATACCTTCGCGCCCAGGCTCGCAAAGCGTCCGTATATGGTAGGAAGCATCTTCGTGATTTGGTATTGCCGTTCGTGGCCACTGCCATACTGTGTGGACCAGGTGTTATTAAACACATCCAGGCTTTCGCGATCGTGCACAC'/>

</data>

    <trait id="tipDates" spec='beast.evolution.tree.TraitSet' traitname='date-backward' units='year' value='
14=0.0,
17=0.0,
26=0.0,
31=0.0,
32=0.030284144101780264,
55=0.0,
8=0.9091479022422231,
24=0.0,
3=1.5326804242408882,
10=0.8656461057946112,
11=0.6684667696599944,
48=0.0,
2=2.199259688362929,
36=0.0,
51=0.0,
45=0.0,
42=0.0,
41=0.0,
33=0.24284517206757616,
40=0.0,
20=0.247537296070639,
50=0.0,
21=0.1170404447598119,
18=0.0,
5=1.5152365744488467,
0=2.9709062147354017,
6=0.0,
4=1.476097976303246,
9=0.0,
22=0.0,
23=0.0,
43=0.0,
52=0.0,
28=0.0,
15=0.43484162507378565,
16=0.27919235303166623,
35=0.08449377890087151,
44=0.0,
54=0.0,
39=0.0,
19=0.526309651893782,
27=0.0,
29=0.0,
34=0.0,
7=1.3080205838490868,
53=0.0,
13=0.426131235304287,
38=0.0,
37=0.0,
49=0.0,
30=0.12335807995019232,
47=0.0,
46=0.0,
25=0.0,
1=2.124410650140324,
12=0.14294820815095832
            '>
        <taxa id='taxonSet' spec='beast.evolution.alignment.TaxonSet' alignment='@alignment'/>
    </trait>

    <BirthDeathSkylineModel spec="SABDSamplingThroughTimeModel" id="birthDeath" tree="@tree" conditionOnRhoSampling="true">
		<parameter name="origin" id="origin" value ="100." lower="0."/>
        <parameter name="diversificationRate" id="diversificationRate" value="0.5"/>
        <parameter name="turnover" id="turnover" value=".5"/>
        <parameter name="samplingProportion" id="samplingProportion" value="0.7"/>
        <parameter name="removalProbability" id="r" value="0.0" lower="0." upper="1."/>
        <parameter name="rho" id="rho" value="0.5" lower="0." upper="1."/>
	</BirthDeathSkylineModel>
    
    <siteModel gammaCategoryCount="1" id="SiteModel" spec="SiteModel">
		<parameter dimension="1"  id="mutationRate" name="mutationRate" value="1.0"/>
		<substModel id="gtr" rateAC="@rateAC" rateGT="@rateGT" rateAT="@rateAT" rateCG="@rateCG" rateCT="@rateCT" spec="GTR">
			<parameter dimension="1"  id="rateAG" lower="0.0" name="rateAG" value="1.0"/>
			<frequencies estimate="true" id="freqs" spec="Frequencies">
				<parameter name='frequencies' id='freqParameter' value='0.25' dimension='4' lower="0." upper="1."/>
			</frequencies>
		</substModel>
	</siteModel>
	<branchRateModel id="StrictClock" spec="beast.evolution.branchratemodel.StrictClockModel">
		<parameter dimension="1" id="clock.rate" name="clock.rate" value="0.05" lower="0."/>
	</branchRateModel>


   <!-- likelihood and priors: -->
    <distribution id="posterior" spec="util.CompoundDistribution">
		<distribution id="prior" spec="util.CompoundDistribution">
            <distribution  x="@clock.rate" id="clockRatePrior" spec='beast.math.distributions.Prior'>
				<distr spec='beast.math.distributions.LogNormalDistributionModel' id='clockRatePrior.exp' M="-4.6" S="1.25"/>
			</distribution>
			<distribution id="hky.frequencies.prior" spec="beast.math.distributions.Prior" x="@freqParameter">
				<distr id="Uniform " lower="0.0" upper="1.0" spec="beast.math.distributions.Uniform" />
			</distribution>
			<distribution id="diversificationRate_prior" spec="beast.math.distributions.Prior" x="@diversificationRate">
				<distr spec="beast.math.distributions.Uniform" lower="0." upper="1000." offset="0."/>
			</distribution>
			<distribution id="turnover_prior" spec="beast.math.distributions.Prior" x="@turnover">
				<distr spec="beast.math.distributions.Uniform" lower="0." upper="1." offset="0."/>
			</distribution>
			<distribution id="samplingProportion_prior" spec="beast.math.distributions.Prior" x="@samplingProportion">
				<distr spec="beast.math.distributions.Uniform" lower="0" upper="1." offset="0."/>
			</distribution>
			<distribution  id='origin_Prior' x="@origin" spec='beast.math.distributions.Prior'>
				<distr spec='beast.math.distributions.Uniform' lower="0." upper="1000." offset="0."/>
			</distribution>
			<distribution id="BDlikelihood" spec="util.CompoundDistribution">
				<distribution idref="birthDeath"/>		
			</distribution>
		</distribution>
        <distribution id="jointTreeLikelihood" spec="util.CompoundDistribution">
			<distribution data="@alignment" id="treeLikelihood" spec="TreeLikelihood" tree="@tree" siteModel="@SiteModel" branchRateModel="@StrictClock"/>
        </distribution>
    </distribution>

    
	<run chainLength="20000000" id="mcmc" spec="MCMC" storeEvery="100000" distribution="@posterior">
        
        <init spec='beast.evolution.tree.ZeroBranchSARandomTree' id='SARandomTree' nodetype="beast.evolution.tree.ZeroBranchSANode" initial='@tree' taxonset='@taxonSet'>
            <populationModel id='ConstantPopulation' spec='ConstantPopulation'>
                <popSize id='randomPopSize' spec='parameter.RealParameter' value='1'/>
            </populationModel>
        </init>
     
		<state id="state" storeEvery="100000">
            <stateNode spec='beast.evolution.tree.ZeroBranchSATree' nodetype="beast.evolution.tree.ZeroBranchSANode" id='tree' trait='@tipDates' taxonset='@taxonSet'/>
			<stateNode idref="origin"/>
			<stateNode idref="diversificationRate"/>
			<stateNode idref="turnover"/>
			<stateNode idref="samplingProportion"/>
            <stateNode idref="rho"/>
            <!--<stateNode idref="r"/> -->
            
            <stateNode idref="clock.rate"/>
			<stateNode idref="freqParameter"/>
			<parameter dimension="1"  id="rateAC" lower="0.0" upper="100.0" name="stateNode" value="1.0"/>
			<parameter dimension="1"  id="rateGT" lower="0.0" upper="100.0" name="stateNode" value="1.0"/>
			<parameter dimension="1"  id="rateAT" lower="0.0" upper="100.0" name="stateNode" value="1.0"/>
			<parameter dimension="1"  id="rateCG" lower="0.0" upper="100.0" name="stateNode" value="1.0"/>
			<parameter dimension="1"  id="rateCT" lower="0.0" upper="100.0" name="stateNode" value="1.0"/>
        </state>
        
		<operator id='origOperator' spec='ScaleOperator' scaleFactor=".75" weight="3" parameter="@origin"/>
		<operator id='diversificationRateOperator' spec='ScaleOperator' scaleFactor=".75" weight="10" parameter="@diversificationRate"/>
		<operator id='turnoverOperator' spec='ScaleOperator' scaleFactor=".75" weight="10" parameter="@turnover"/>
		<operator id='samplingProportionOperator' spec='ScaleOperator' scaleFactor=".75" weight="10" parameter="@samplingProportion"/>
        <operator id='rhoOperator' spec='ScaleOperator' scaleFactor=".75" weight="10" parameter="@rho"/>
        <!-- <operator id='rOperator' spec='ScaleOperator' scaleFactor=".9" weight="1" parameter="@r"/> -->
        
        <operator spec='TreeDimensionJump' weight="10" tree="@tree"/> 
        <operator spec='WilsonBaldingForZeroBranchSampledAncestorTrees' weight="10" tree="@tree"/> 
        <operator spec='ExchangeForZeroBranchSampledAncestorTrees' isNarrow="false" weight="10" tree="@tree"/>
        <operator spec='ExchangeForZeroBranchSampledAncestorTrees' weight="10" tree="@tree"/>
        <operator spec='UniformForZeroBranchSATrees' weight="20" tree="@tree"/>
        <operator id='rootScaler' spec='ScaleOperatorForZeroBranchSATrees' scaleFactor=".95" weight="1" tree="@tree" rootOnly='true'/>
        <operator id='treeScaler' spec='ScaleOperatorForZeroBranchSATrees' scaleFactor=".95" weight="10" tree="@tree"/>
        
        <operator id="clock.rateScaler" parameter="@clock.rate" scaleFactor="0.75" spec="ScaleOperator" weight="10"/>
        
		<operator spec='ScaleOperator' scaleFactor=".75" weight=".2" parameter="@rateAC"/>
		<operator spec='ScaleOperator' scaleFactor=".75" weight=".2" parameter="@rateAT"/>
		<operator spec='ScaleOperator' scaleFactor=".75" weight=".2" parameter="@rateCG"/>
		<operator spec='ScaleOperator' scaleFactor=".75" weight=".2" parameter="@rateCT"/>
		<operator spec='ScaleOperator' scaleFactor=".75" weight=".2" parameter="@rateGT"/>
		<operator autoOptimize="true" delta="0.2" id="FrequenciesExchanger" integer="false" spec="DeltaExchangeOperator" weight="0.1" parameter="@freqParameter"/>


			
		<logger fileName="$(seed).log" id="tracelog" logEvery="10000" mode="autodetect" model="@posterior">
			<distribution idref="posterior" name="log"/>
			<log idref="BDlikelihood"/>
            <log idref="jointTreeLikelihood"/>
            <log id="treeHeight" spec="beast.evolution.tree.TreeHeightLogger" tree="@tree"/>
			<log idref="origin"/>
            <log idref="diversificationRate"/>
			<log idref="turnover"/>
			<log idref="samplingProportion"/>
            <log idref="rho"/>
            <!--<log idref="r"/>-->
            <log id="SACount" spec="beast.evolution.tree.SALogger" tree="@tree"/>

            <log idref="clock.rate"/>
			<log idref="freqParameter"/>
			<log idref="rateAC"/>
			<log idref="rateAG"/>
			<log idref="rateAT"/>
			<log idref="rateCG"/>
			<log idref="rateCT"/>
			<log idref="rateGT"/>
		</logger>
        
        <!-- <logger fileName="$(seed).trees" id="treelog" logEvery="200000" mode="tree">
			<tree idref="tree" name="log"/>
		</logger> -->
	
	</run>

</beast>
