# Supplementary material for: Bayesian Inference of Sampled Ancestor Trees for Epidemiology and Fossil Calibration
Source: PLoS Comput Biol. 2014 Dec 4;10(12):e1003919. doi: 10.1371/journal.pcbi.1003919 (PMC4263412; doi:10.1371/journal.pcbi.1003919)
Supplement: File S4 — XML files for simulated fossilized birth-death process. (ZIP) [file pcbi.1003919.s005.zip › simulations1/53.xml]

<?xml version="1.0" encoding="UTF-8" standalone="no"?><beast namespace="beast.core:beast.evolution.alignment:beast.evolution.tree.coalescent:beast.core.util:beast.evolution.nuc:beast.evolution.operators:beast.evolution.sitemodel:beast.evolution.substitutionmodel:beast.evolution.likelihood:beast.evolution.speciation:beast.core.parameter:beast.util" version="2.0">
    
    <data dataType="nucleotide" id="alignment" name="alignment">
    <sequence taxon='0' value='TGGCGAATTCTGCAAAACGGTTTTACCATCTGTCTTCAGGAATCCTCGCGGTGGAATTCAAGCTGACTGTCGAACGTACGTGCCCACACTGTGACTCGCGGACGGCCTTGACTCTGATGTAACGCTACTGAACATGTCAGTGATGACCTCAGATATTTTGGTCCTATAGTTATCTTTGTATTGGTGCGTTATAAATTTTATGGCGCCTCGGAGGTGGGACGTGAAGCATTCATGGCGAGTCACCTTATAATGAACATGCAGTGCTCGATCTGACGAAGTGCGCGGAAATTTATAATATTGCTATGGCCACTTGCTCCCCCCTCACCACTAAAAACCTAGTCCACACAAACAAAGATAGCTTTTTGCGGTTGTATTACGTCTTAAAGGAGAACGTAAAAAAGGTGATTTATGTTCTGCCGCCGACTGCTAGGCATGTCCGCCGCCCGATGTTCAGCGCTGCGAGTAGAGCTGTGTAAGACTTTCTTCCAGCTGTTCTGACTCAAAATACTTTAGTCTGTGGGGGCTATCATTGCAACTGGCCCGCCAACGCCTCAAACGCGCCAGAATGAAGCTATCTTAAAGCGTGTAGGGGTTTGCCACTTAATACTCTATGTAAAGTATGCCTGGCGGTGTCACCACTCGTGAATTCACTAAAGTGGCACTCCTTAGACTCAGTACTAATTATGATCTCCATGTAGGAAAGTGGTGGACCTTTTTCACCATTATTGGGAGCACCTGGCTTACTGGTGATACGTGCAATTGCAGATCAAATACAGGAATTGTACGCATTGACTCGAATGAGAATGAAACCCCCGCGTGGCGTAGGTGTTCAACAAACTACAAAGCACGTACGCGAAGCTTGATTGGATTAATCTGGAGCGTAGTTATCGCGAGCACGACGGGTCATCTAGTTGATCGTTAGCGTGGCAGTATATACTATTTGAGCCCCTAGACAGCAGGACGCTATCGTTTGCGCGCATATACATAAGCGGCTCCGGACACCTGGTGTAATCAACGAGCGCGCCCTCGTCTAAAACTTAACCTTGTGGCTGCCGCTAGCTTCATCTCTCGCGACGACGGTCGCACATCGTATTGTCTCTTGTCATACTATTGCAAAGCAAGGACTGCCGGGGAACGCTGCCACTTATGTACAGATGATGCGCGACCTTATGACATCAAATAGAAGAACGGCCGGTAGGGGACTCCGTGGGACAAGTGTTGTTAGATCAGGCATACCCATGCACGTCATCCCCCGGTAGAACTAAGGTTCCACTTCGTCAAGCCCTTCATCATGCGATATGGGCCTACATTCCATAAGGGCGCTACAATTCGTTGCCCCTTTTATCGCCGAATCACATCTTGCTGGAATTTGCGGAGCATATACGCTGTACAAATCGCTAGCAAAGCATTTATCCGGCTAAGATAAAGGCTTACGTCCCTCACGAGAAGGATATTGATTTAACGCTACCGTGCCAGCCTGCTGTGAGGACGCTTGAGCTCCTCGAAGGCTGCGCCATTGCGCATTGACAGATCTTTCGACGCCTAAGACGAGCCTAATTGTTGGAAACTAATCGCAGATCGCACCAGATTAGACCCCCACGTCATTCAAGGGCTCAGTTCCTTATCTAACCTCTCCAGGCAGTCGATAGTGGCGGCTGCGCTACTAAAGTCTGTAGGCCATCGTGTGCATCTGCTTACGCTTGATCTTCTCTCTGTGGACGGAGTAGAGTCCTTGTCATTCTGTACCACGGCAGTTGCGTATTCAGTTACTCAGAACATGTTCTCGACACCTTCACTAAAATTGGTTGTATGCACATCAGGTATATACCTAACATATTCGAGCTATGATATCAATAACGCACTCAGAAGAGAAACGTGAGGAAGCAATCGCTTTTCGGCGGACCGTAGCTATTAGTACACTGTTCGATAGCAGCTCATCCGGAGGAACAGAATGGTTAAAAAGGCCTTCGAGGCAGTCCTACGTAGGGAATGTTCAATTC'/>

    <sequence taxon='1' value='TGGCGAATTCTGCAAAACGGTTTTACCATCTGTCTTCAGGAATCCTCGCGGTGGAATTCAAGCTGACTGTCGAACGTACGTGCCCACACTGTGACTCGCGGACGGCCTTGACTCTGATGTAACGCTACTGAACATGTCAGTGATGACCTCAGATATTTTGGTCCTATAGTTATCTTTGTATTGGTGCGTTATAAATTTTATGGCGCCTCGGAGGTGGGACGTGAAGCATTCATGGCGAGTCACCTTATAATGAACATGCAGTGCTCGATCTGACGAAGTGCGCGGAAATTTATAATATTGCTATGGCCACTTGCTCCCCCCTCACCACTAAAAACCTAGTCCACACAAACAAAGATAGCTTTTTGCGATTGTATTACGTCTTAAAGGAGAACGTAAAAAAGGTGATTTATGTTCTGCCGCCGACTGCTAGGCATGTCCGCCGCCCGATGTTCAGCGCTGCGAGTAGAGCTGTGTAAGACTTTCTTCCAGCTGTTCTGACTCAAAATACTTTAGTCTGTGGGGGCTATCATTGCAACTGGCCCGCCAACGCCTCAAACGCGCCAGAATGAAGCTATCTTAAAGCGTGTAGGGGTTTGCCACTTAATACTCTATGTAAAGTATGCCTGGCGGTGTCACCACTCGTGAATTCACTAAAGTGGCACTCCTTAGACTCGGTACTAATTATGATCTCCATGTAGGAAAGTGGTGGACCTTTTTCACCATTATTGGGAGCACCTGGCTTACTGGTGATACGTGCAATTGCAGATCAAATACGGGAATTGTACGCATTGACTCGAATGAGAATGAAACCCCCGCGTGGCGTAGGTGTTCAACAAACTACAAAGCACGTACGCGAAGCTTGATTGGATTAATCTGGAGTGTAGTTATCGCGAGCACGACGGGCCATCTAGTTGATCGTTAGCGTGGCAGTATATACTATTTGAGCCCCTAGACAGCAGGACGCTATCGTTTGTGCGCATATACATAAGCGGCTCCGGACACCTGGTGTAATCAACGAGCGCGCCCTCGTCTAAAACTTAACCTTGTGGCTGCCGCTAGCTTCATCTCTCGCGACGACGGTCGCACATCGTATTGTCCCTTGTCATACTATTGCAAAGCAAGGACTGCCGGGGAACGCTGCCACTTATGTACAGATGATGCGCGACCTTATGACATCAAATAGAAGAACGGCCGGTAGGGGACTCCGTGGGACAAGTGTTGTTAGATCAGGCATACCCATGCACGTCATCCCCCGGTAGAACTAAGGTTCCACTTCGTCAAGCCCTTCATCATGCGATATGGGCCTACATTCCATAAGGGCGCTACAATTCGTTGCCCCTTTTATCGCCGAATCACATCTTGCTGGAATTTGCGGAGCATATACGCTGTACAAATCGCTAGCAAAGCATTTATCCGGCTAAGATAAAGGCTTACGTCCCTCACGAGAAGGATATTGATTTAACGCTACCGTGCCAGCCTGCTGTGAGGACGCTTGAGCTCCTCGAAGGCTGCGCCATTGCGCATTGACAGATCTTTCGACGCCTAAGACGAGCCTAATTGTTGGAAACTAATCGCAGATCGCACCAGATTAGACCCCCACGTCATTCAAGGGCTCAGTTCCTTATCTAACCTCTCCAGGCAGTCGATAGTGGCGGCTGCGCTACTAAAGTCTGTAGGCCATCGTGTGCATCTGCTTACGCTTGATCTTCTCTCTGTGGACGGAGTAGAGTCCTTGTCATTCTGTACCACGGCAGTTGCGTATTCAGTTACTCAGAACATGTTCTCGACACCTTCACTAAAATTGGTTGTATGCACATCAGGTATATACCTAACATATTCGAGCTATGATATCAATAACGCACTCAGAAGAGAAACGTGAGGAAGCAATCGCTTTTCGGCGGACCGTAGCTCTTAGTACCCTGTTCGATAGCAGCTCATCCGGAGGAACAGAATGGTTAAAAAGGCCTTCGAGGCAGTCCTACGTAGGGAATGTTCAATTC'/>

    <sequence taxon='91' value='TGGCGAATTCTGCAAAACGGTTTTACCATCTGTCTTCAGGAGTCCTCGCGGTGGAATTCAAGCTGACTGTCGAACGTACGTGCCCACACTGTGACTCGCGGACGGCCTTGACTCTGATATAACGCTACTGAACATGTCAGTGATGACCTCAGATATTTTGGTTCTATAGTTATCTTTGTATTGGTGCGTTATAAATTTTATGGCGCCTCGGAGGTGGGACGTGAAGCATTCATGGCGAGTCACCTTATAATGAACATGCAGCGCTCGATCTGACGAAGTGCGCGGAAATTTATAATATTGCTATGGCCACTTGCTCCCCCCTAACCACTAAAAACCTAGTCCACACAAACAAAGATAACTTTTTGCGATTGTATTACGTCTTAAAGGAGAACGTAAAAAAGGTGATTTATGTTCTGCCGTCGACTGCTAGGCATGTCCGCCGCCCGATGTTCAGCGCTGCGAGTAGAGCTGTGTAAGACTTTCTTCCAGCTGTTCTGACTCGAAAGACTTTAGTCTGTGGGGGCTATCATTGCAACTGGCCCGCCAACGCCTCAAACGCGCTAGGATGAAGCTATCTTAAAGCGTGTAGGGGTTTGCCACTTAATACTCTATGTAAAGTCTGCCTGGCAGTGTCGCCACTCGTGAATTCACTAAAGTGGCACTCCTTAGACTCGGTACTAATTATGATCTCCATGTAGGAAAGTGGTGGACCTTTTTCACCATTATTGGGAGCACCTGGCTTACTGGTGATACATGCAATTGCAGGTCAAATACGGGAATTGTACGCATTGACTCGAATGAGAATGAAACCCCCGCGTGGCGTAGGTGTTCAACGAACTACAAAGCACGTACGCGAAGCCTGATTGGATTAGTCTGGAGTGTAGTTATTGCGAGCACGACGGGCCATCTAGTTGGTCGTTAGCGTGGCAGTATATACTATTTGAGCCCCTAGACGGCAGGACGCTATCGTTTGTGCGTATATATAGAAGCGGCTCCGGACACCTGGTGCAATCAACGAGCGCGCCCTCGTCTAAAACTTAACCTTGTGGCTGCCGCTAGCTTCATCTCTCGCGACGACGGTCGCACATCGTATTGTCCCTTGTCATACTATTGCAAAGCAAGGACTGCAGGGGAACGCTGCCACTTATGTACAAATGATGCGCGACCTTATGACATCAAATAGAAGAGCGGCCGGTAGGGGACTCCGTGGGACAATTGTTGTTAGATCAGGCATACCCATGCACGCCATCCCCCGGTAGAACTAAGGTTCCACCTCGTTAAGCCCTTCATCATGCGATATGGGCCTACATTCCATAAGGGCGCTACAATTCGTTGCCCCTTTTATCGCCGAATCACATCTTGCTGGCATTTGCGGAGCATATACGCTGTACAAATCGCTAGCAAAGCATTTATCCGGCTAAGATAAAGGCTTACGTCCCCCACGAGGAGGATATTGACTCAACGCTACCGTGCCAGCCTGCTGTGAGGACTCTTGAGCTCCTTGAAGGCTGCGCCATTGCGCATTGACAGATCTTTCGACGCCTAAGACGAGCCTAATTGTTGGAAACTAATAGCAGACCGCACCAGATTAGACCCCCACGTCATTCAAGGGCTCAGTTCCTTATCTAACCTCTCCAGGCAGTCGATCGTGGCGGCTGCGCTACTAAAGTCTGTAGGCCATCGTGCGCATCTGCTTACGTTTGATCTTCTCTCTGTGGACGGAGTAGAATCCTTGTCATTCTGTACCACGGCAGTTGCGTATTTAGTTACTCAGAACATGTTCTCGTCACCTTCACTAAAATTGATTGTATGCACATCAGGTATATACCTAACATATTCGAGCTATGATATCAATAACGCACTCAGAAGAGAAACGTGAGGAAGCAATCGCTTTTCGGCGGACCGTAGCTCTTAGTACCCTGTTCGATAGCAGCTCATCCGGAGGAACAGAATGGTTAAAAAGGCCTTCGAGGTAGTCCTACGTAGGGAATGTTCAATTC'/>

    <sequence taxon='10' value='TGGCGAATTCTGCAAAACGGCTTTACCATCTGTCTTCAGGAATCCTCGCGGTGGAATTCAAGCTGACTGTCGAACGTACGTGCCCACATTGTGACTCGCGGACGGCCTTGACTCTGATGTAACGCTACTGAACATGTCAGTGATGACCTCAGATATTTTGGTCCTATAGTTATCTTTGTATTGGCGCATTATAAATTTTATCGCGCCTCGGGGGTGGGACGTGAAGCATTCATGGCGAGTCATCCTATAATGAACATGCAGTGCTCGATCTGACGAAGTGCGCGGAAATTTATAATATCGCTATGGCCACTTACTCCCCCCTCACCACTAAAAACCTAGTCCACACAAACAAAGATAGCTTTCTGCGGTTGTATTACGTCTTAAAGGAGAACGTAAAAAAGGTGATTTATGTTCTGCCGCCGACTGCTAGGCATGTCCGCCGCCCGATGTTCAGCGCTGCGAGTAGAGCTGTGTAAGACTTTCTTCCAGCTGTTCTGACTCAAAATACTTTAGTCTGTGGGGGCTATCATTGCAACTGGCCCGCCAACGCCTCAAACGCGCCAGAATGAAGCTATCTTAAAGCGTGTAGGGGTTTGCAACTTAATACTCTATGTAAAGTATGCCTGGCGGTGTCACCACCCGTGAATTCACTAAAGTGGCACTCCTTAGACTCGGTACTAATTATGATATCCATGTAGGAAAGTGGTGGACCTTTTTCACCATGATTGGGAGCACCTGGCTTACTGGTGATACGTACAATTGCAGATCAAATACGGGAATTGTACGCATTGACTAGAATGAGAATGAAACCCCCGCGTGGCGTAGGTGTTCAACAAACTACAAAGCACGTACGCGAAGCCTGATTGGATTAATCTGGAGCGTAGTTATCGTGAGCACGATGGGTCATCTAGTTGATCGTTAGCGTGGCAGTATATACTATTTGAGCCCCTAGACAGCAGGACACTATCGTTTGTGCGCACATACATAAGCGGCTCCGGACACCTGGTGTAATCAACGAGCGCGCCCTCGTCTAAAACTTAACCTTGTGGCTGCCGCTAGCTTCATCTCTCGCGACGACGGTCGCACATCGTATTGTCTCTTGTCATACTATTGCAAAGCAAGGACTGCCGGGGAACGCTGCCACTTATGTACAGATGATGCGCGACCTTATGACATCAAATAGAAGAACGGCCGGTAGGAGACTCCGTGGGACAAGTGTTGTTAGATCAGGCATACCCATGCACGTCATCCCCCGGTAGAACTAAGGTTCCACTTCGTCAAGCCCTTCATCATGCGATATGGGCCTACATTCCATAGGGGCGCTACAATTCGTTGCCCCTTTTATCGCCGAATCACATCTTGCTGGGATTTGCGGAGGATATACGCTGTACAAATCGCTAGCAAAGCATTTATCCGGCTAAGATAAAGGCTTACGTCCCTCACGAGAAGGATATTGATTTAACGCTACCGTGCCAGCCTGCTGTGAGGACGCTTGAGCTCCTCGAAGGCTGCGCCATTGCGCATTGGCAGATCTTTCGACGCCTAAGACGAGCCCAATTGTTGGAAACTAATCGCAGATCGCACCAGATTAGACCCCCACGTCATTCAAGGGCTCAGTTCCTTATCTAACCTCTCCAGGCAGTCGATAGTGGCGGCTGCGCTACTAAAGTCTGTAGGCCATCGTGTGCATCTGCTTACGCTTGATCTTCTCTCTGTGGACGGAGTAGAGTCCTTGTCATTTTGTACCACGGCAGTTGCGTATTCAATTACTCAGAACATGTTCTCGACACCTTCACTAAAATTGGTTGTATGCACATCAGGTATATACCTAACATATTCGAGCTATGATATCAATAACGCACTCAGAAGAGAAACGTGAGGAAGCAATCGCTTTTCGGCGGACCGTAGCTCTTAGTACCCTGTTCGATAGCAGCTCATCCGGAGGAACAGAATGGTTAAAAAGGCCTTCGAGGCAGTCCTACGTAGGGAATGTTCAATTC'/>

    <sequence taxon='21' value='TGGCGAATCCTGCAAAACGGTTTTACCATCTGTCTTCAGGAATCCTCGCGGTGGAATTCAAGCTGACTGTCGAACGTACGTGCCCACATTGTGACTCGCGGACGGCCTTGACTCTGATGTAACGCTACTGAACATGTCAGTGATGACCTCAGATATTTTGGTCCTATAGTTATCTTTGTATTGGCGCATTATAAATTTTATCGCGCCTCGGGGGTGGGACGTGAAGCATTCACGGCGAGTCATCCTATAATGAACATGCAGTGCTCGATCTGACGAAGTGCGCGGAAATTTATAATATCGCTATGGCCACTTACTCCCCCCTCACCACTAAAAACCTAGTCCACACAAACAAAGATAGCTTTCTGCGGTTGTATTACGTCTTAAAGGAGAACGTAAAAAAGGTGATTTATGTTCTGCCGCCGACTGCTAGGCATGTCCGCCGCCCGATGTTCAGCGCTGCGAGTAGAGCTGTGTAAGACTTTCTTCCAGCTGTTCTGACTCAAACTACTTTAGTCTGTGGGGGCTATCATTGCAACTGGCCCGCCAACGCCTCAAACGCGCCAGAATGAAGCTATCTTAAAGCGTGTAGGGGTTTGCAACTTAATACTCTATGTAAAGTATGCCTGGCGGTGTCACCACCCGTGAATTCACTAAAGTGGCACTCCTTAGACTCGGTACTAATTATGATATCCATGTAGAAAAGTGGTGGACCTTTTTCACCATAATTGGGAGCACCTGGCTTACTGGTGATACGTACAATTGCAGATCAAATACGGGAATTGTACGCATTGACTAGAATGAGAATGAAACCCCCGCGTGGCGTAGGTGTTCAACAAACTACAAAGCACGTACGCGAAGCCTGATTGGATTAATCTGGAGCGTAGTTATCGCGAGCACGATGGGTCATCTAGTTAATCGTTAGCGTGGAAGTATATACTATTTGAGCCCCTAGTCAGCAGGACACTATCGTTTGTGAGCACATATATAAGCGGCTCCGGACACCTGGCGTAATCAACGAGCGCGCCCTCGTCTAAAACTTAACCCTGTGGCTGCCGCTCGCTTCATCTCTCGCGACGACGGTCGCACACCGTATTGTCTCTTGTCATGCTATTGCAAAGTAAGGACTGCCGGGGAACGCTGCCACTTATGTACAGATGATGCGCGACCTTATGACATCAAATAGAAGAACGGCCGGTAGGAGACTCCGTGGGACAAGTGTTGTTAGATCAGGCATACCCATGCACGTCATCCCCCGGTAGAACTAAGGTTCCACTTCGTCAAGCCCTTCATCATGCGATATGGGCCTACATTCCATAGGGGCGCTACAATTCGTTGCCCCTTTTATCGCCGAATCACATCTTGCTGGGATTTGCGGAGGATATACGCTGTACAAATCGCTAGCAAAGCATTTATCCGGCTAAGATAAAGGTTTACGTCCCTCACGAGAAGGATATTGATTTAACGCTACCGTGCCCGCCTGCTGTGAGGACGCTTGAGCTCCTCGAAGGCTGCGCCATTGCGCATTGGCAGATCTTTCGACGCCTAAGACGAGCCCAATTGTTGGAAACTAATCGCACATCGCACCAGATTAGACCTCCACATCATTCAAGGGCTCAGTTCCTTATCTAACCTCTCCAGGCAGTCGATAGTGGCGGCTGCGCTACTAAAGTCTGTAGGCCATCGTGTGCATCTGCTTACGCTTGATCTTCTCTCTGTGGACGGAGTAGAGTCCTTGTCATTCTGTACCACGGCAGTTGCGTATTCAGTTACTCAGAACATGTTCTCGACACCTTCACTAAAATTGGTTGTATGCACATCAGGTATATACCTAACATATTCGAGCTATGATATCAATAACGCACTCAGAAGAGAAACGTGAGGAAGCAATCGCTTTTCAGCGGACCGTAGCTCTTAGTACCCTGTTCAATAGCAGCTCATCCGGAGGAACAGAATGGTTAAAAAGGCCTTCGAGGCAGTCCTACGTAGGGAATGTTCAATTC'/>

    <sequence taxon='22' value='TGGCGAATCCTGCAAAACGGTTTTACCATCTGTCTTCAGGAATCCTCGCGGTGGAATTCAAGCTGACTGTCGAACGTACGTGCCCACATTGTGACTCGCGGACAGCCTTGACTCTGATGTAACGCTACTGAACATGTCAGTGATGACCTCAGATATTTTGGTCCTATAGTTATCTTTGTATTGGCGCATTATAAATTTTATCGCGCCTCGGGGGTGGGACGTGAAGCATTCACGGCGAGTCATCCTATAATGAACATGCAGTGCTCGATCTGACGAAGTGCGCGGAAATTTATAATATCGCTATGGCCACTTACTCCCCCCTCACCACTAAAAACCTAGTCCACACAAACAAAGATAGCTTTCTGCGGTTGTATTACGTCTTAAAGGAGAACGTAACAAAGGTGATTTATGTTCTGCCGCCGACTGCTAGGCATGTCCGCCGCCCGATGTTCAGCGCTGCGAGTAGAGCTGTGTAAGACTTTCTTCCAGCTGTTCTGACTCAAAATACCTTAGTCTGTGGGGGCCATCATTGCAACTGGCCCGCCAACGCCTCAAACGCGCCAGAATGAAGCTATCTTAAAGCGTGTAGGGGTTTGCAACTTAATACTCTATGTAAAGTATGCCTGGCGGTGTCATCACCCGTGAATTCACCAAAGTGGCACTCCTTAGACTCGGTACTAATTATGATATCCATGTAGGAAAGTGGTGGACCTTTTTCACCATAATTGGGAGCACCTGGCTTACTGATGATGCGTACAATTGCAGATCAAATACGGGAATTGTATGCATTGACTAGAATGAGAATGAAACCCCCGCGTGGCGTAGGTGTTCAACAAACTACAAAGCACGTACGCGAAGCCTGATTGGATTAATCTGGAGCGTAGTTATCGCGAGCACGATGGGTCATCTAGTAAATCGTTAGCGTGGCAGTATATACTATTTGAGCCCCTAGTCAGCAGGACACTATCGTTTGTGAGCACATATATAAGCGGCTCCGGACACCTGGCGTAATCAACGAGCGCGCCCTCGTCTAAAACTTAACCTTGTGGCTGCCGCTCGCTTCATCTCTCGCGACGACGGTCGCACACCGTATTGTCTCTTGTCATGCTCTTGCAAAGTAAGGACTGCCGGGGAACGCTGCCACTTATGTACAGATGATGCGCGACCTTATGACATCAAATAGAAGAACGGCCGGTAGGAGACTCCGTGGGACAAGTGTTGTTAGATCAGGCATACCCATGCACGTCATCCCCCGGTAGAACTAAGGTTCCACTTCGTCAAGCCCTTCATCATGCGATATGGGCCTACATTCCATAGGGGCGCTACGATTCGTTGCCCCTTCTATCGCCGAATCACATCTTGCTGGGATTTGCGGAGGATATACGCTGTACAAATCGCTAGCAAAGCATTTATCCGGCTATGATAAAGGTTTACGTCCCTCACGAGAAGGATATTGATCTAACGCTACCGTGCCCGCCTGCTGTGAGGACGCTTGAGCTCCTCGAAGGCTGCGCCATTGCGCATTGGCAGATCTTTCGACGCCTAAGACGAGCCCAATTGTTGGAAACTAATCGCACATCGCACCAGATTAGACCTCCACATCATTCAAGGGCTCAGTTCCTTATCTAACCTCTCCAGGCGGTCGATAGTGGCGGCTGCGCTACTAAAGCCTGTAGGCCATCGTGTGCATCTACTTACGCTTGATCTTCTCTCTGTGGACGGAGTAGAGTCCTTGTCATTCTGTACCACGGCAGTTGCGTATTCAGTTACTCAGAACATGTTCTCGACACCTTCATTAAAATTGGTTGTATGCACATCAGGTATATACCTAACATATTCGAGCTATGATATCAATAACGCACTCAGAAGAGAAACGTGAGGAAGCAATCACTTTTCAGCGGACCGTAGCTCTTAGTACCCTGTTCAATAGCAGCTCATCCGGCGGAACAGAATGGTTAAAAAGGACTTCGAGGCAGTCCTACGTAGGGAATGTTCAATTC'/>

    <sequence taxon='7' value='TGGCGAATTCTGCAAAACGGTTTTATCATCTGTCTTCAGGAATCCTCGCGGTGGAATTCAAGCTGACTGTCGAACGTATGTGCCCACACTGTGACTCGCGGACGGCCTTGACTCTGATGTAACGCTACTGAACATGTCAGTGATGACCTCAGATATTTTGGTCCTATAGTTATCTTTGTATTGGTGCGTTATAAATTTTATGGCGCCTCGGAGGTGGGACGTGAAGCATTCATGGCGAGTCACCTTATAATGAACATGCAGTGCTCGATCTGACGAAGTGCGCGGAAATTTATAATATTGCTATGGCCACTTGCTCCCCCCTCACCACTAAAAACCTAGTCCACACAAACAAAGATAGCTTTTTGCGGTTGTATTACGTCTTAAAGGAGAACGTAAAAAAGGTGATTTATGTTCTGCCGCCGACTGCTAGGCATGACCGCCGCCCGATGTTCAGCGCTGCGAGTAGAGCTGTGTAAGACTTTCTTCCAGCTGTTCTGACTCAAAATACTTTAGTCTGTGGGGGCTATCATTGCAACTGGCCCGCCAACGCCTCAAACGCGCCAGAATGAAGCTATCTTAAAGCGTGTAGGGGTTTGCCACTTAATACTCTATGTAAAGTATGCCTGGCGGTGTCACCACTCGTGAATTCACTAAAGTGGCACTCCTTAGACTCGGTACTAATTATGATCTCCATGTAGGAAAGTGGTGGACCTTTTTCACCATTATTGGGAGCACCTGGCTTACTGGTGATACGTGCAATTGCAGATCAAATACGGGAATTGTACGCATTGACTCGAATGAGAATGAAACCCTCGCGTGGCGTAGGTGTTCAACAAACTACAAAGCACGTACGCGAAGCTTGATTGGATTAATCTGGAGCGTAGTTATCGCGAGCACGACGGGTCATCTAGTTGATCGTTAGCGTGGCAGTATATACTATTTGAGCCCCTAGACAGCAGGACGCTATCGTTTGTGCGCATATACATAAGCGGCTCCGGACACCTGGTGTAATCAACGAGCGCGCCCTCGTCTAAAACTTAACCTTGTGGCTGCCGCTAGCTTCATTTCTCGCGACGGCGGTCGCACATCGTATTGTCTCTTGTCATACTATTGCAAAGCAAGGACTGCCGGGGAACGCTGCCACTTATGTACAGATGATGCGCGACCTTATGACATCAAATAGAAGAACGGCCGGTAGGGGACTCCGTGGGACAAGTGTTGTTAGATCAGGCATACCCATGCACGTCATCCCCCGGTAGAACTAAGGTTCCACTTCGTCAAGCCCTTCATCATGCGATATGGGCCTACATTCCATAAGGGCGCTACAATTCGTTGCCCCTTTTATCGCCGAATCACATCTTGCTGGAATTTGCGGAGCATATACGCTGTACAAATCGCTAGCAAAGCACTTATCCGGCTAAGATAAAGGCTTACGTCCCTCACGAGAAGGATATTGATTTAACGCTACCGTGCCAGCCTGCTGTGAGGACGCTTGAGCTCCTCGAAGGCTGCGCCATTGCGCATTGACAGATCTTTCGACGCCTAAGACGAGCCTAATTGTTGGAAACTAATCGCAGATCGCACCAGATTAGACCCCCACGTCATTCAAGGGCTCAGTTCCTTATCTAACCTCTCCAGGCAGTCGATAGTGGCGGCTGCGCTACTAAAGTCTGTAGGCCATCGAGTGCATCTGCTTACGCTTGATCTTCTCTCTGTGGACGGAGTAGAGTCCTTGTCATTCTGTACGACGGCAGTTGCGTATTCAGTTACTCAGAACATGTTCTCGACACCTTCACTAAAATTGGTTGTATGCACATCAGGTATATACCTAACATATTCGAGCTATGATATCAATAACGCACTCAGAAGAGAAACGTGAGGACGCAATCGCTTTTCGGCGGACCGTAGCTCTTAGTACACTGTTCGATAGCAGCTCATCCGGAGGAACAGAATGGTTAAAAAGGCCTTCGAGGCAGTCCTACATAGGGAATGTTCAATTC'/>

    <sequence taxon='8' value='TGGCGAATTCTGCAAAACGGTTTTATCATCTGTCTTCAGGAATCCTCGCGGTGGAATTCAAGCTGACTGTCGAACGTATGTGCCCACACTGTGACTCGCGGACGGCCTTGACTCTGATGTAACGCTACTGAACATGTCAGTGATGACCTCAGATATTTTGGTCCTATAGTTATCTTTGTATTGGTGCGTTATAAATTTTATGGCGCCTCGGAGGTGGGACGTGAAGCATTCATGGCGAGTCACCTTATAATGAACATGCAGTGCTCGATCTGACGAAGTGCGCGGAAATTTATAATATTGCTATGGCCACTTGCTCCCCCCTCACCACTAAAAACCTAGTCCACACAAACAAAGATAGCTTTTTGCGGTTGTATTACGTCTTAAAGGAGAACGTAAAAAAGGTGATTTATGTTCTGCCGCCGACTGCTAGGCATGACCGCCGCCCGATGTTCAGCGCTGCGAGTAGAGCTGTGTAAGACTTTCTTCCAGCTGTTCTGACTCAAAATACTTTAGTCTGTGGGGGCTATCATTGCAACTGGCCCGCCAACGCCTCAAACGCGCCAGAATGAAGCTATCTTAAAGCGTGTAGGGGTTTGCCACTTAATACTCTATGTAAAGTATGCCTGGCGGTGTCACCACTCGTGAATTCACTAAAGTGGCACTCCTTAGACTCGGTACTAATTATGATCTCCATGTAGGAAAGTGGTGGACCTTTTTCACCATTATTGGGAGCACCTGGCTTACTGGTGATACGTGCAATTGCAGATCAAATACGGGAATTGTACGCATTGACTCGAATGAGAATGAAACCCTCGCGTGGCGTAGGTGTTCAACAAACTACAAAGCACGTACGCGAAGCTTGATTGGATTAATCTGGAGCGTAGTTATCGCGAGCACGACGGGTCATCTAGTTGATCGTTAGCGTGGCAGTATATACTATTTGAGCCCCTAGACAGCAGGACGCTATCGTTTGTGCGCATATACATAAGCGGCTCCGGACACCTGGTGTAATCAACGAGCGCGCCCTCGTCTAAAACTTAACCTTGTGGCTGCCGCTAGCTTCATTTCTCGCGACGGCGGTCGCACATCGTATTGTCTCTTGTCATACTATTGCAAAGCAAGGACTGCCGGGGAACGCTGCCACTTATGTACAGATGATGCGCGACCTTATGACATCAAATAGAAGAACGGCCGGTAGGGGACTCCGTGGGACAAGTGTTGTTAGATCAGGCATACCCATGCACGTCATCCCCCGGTAGAACTAAGGTTCCACTTCGTCAAGCCCTTCATCATGCGATATGGGCCTACATTCCATAAGGGCGCTACAATTCGTTGCCCCTTTTATCGCCGAATCACATCTTGCTGGAATTTGCGGAGCATATACGCTGTACAAATCGCTAGCAAAGCACTTATCCGGCTAAGATAAAGGCTTACGTCCCTCACGAGAAGGATATTGATTTAACGCTACCGTGCCAGCCTGCTGTGAGGACGCTTGAGCTCCTCGAAGGCTGCGCCATTGCGCATTGACAGATCTTTCGACGCCTAAGACGAGCCTAATTGTTGGAAACTAATCGCAGATCGCACCAGATTAGACCCCCACGTCATTCAAGGGCTCAGTTCCTTATCTAACCTCTCCAGGCAGTCGATAGTGGCGGCTGCGCTACTAAAGTCTGTAGGCCATCGAGTGCATCTGCTTACGCTTGATCTTCTCTCTGTGGACGGAGTAGAGTCCTTGTCATTCTGTACGACGGCAGTTGCGTATTCAGTTACTCAGAACATGTTCTCGACACCTTCACTAAAATTGGTTGTATGCACATCAGGTATATACCTAACATATTCGAGCTATGATATCAATAACGCACTCAGAAGAGAAACGTGAGGACGCAATCGCTTTTCGGCGGACCGTAGCTCTTAGTACACTGTTCGATAGCAGCTCATCCGGAGGAACAGAATGGTTAAAAAGGCCTTCGAGGCAGTCCTACATAGGGAATGTTCAATTC'/>

    <sequence taxon='13' value='TGGCGAATTCTGCAAAACGGTTTTATCATCTGTCTTCAGGAATCCTCGCGGTGGAATTCAAGCTGACTGTCGAACGTATGTGCCCACACTGTGACTCGCGGACGGCCTTGACTCTGATGTAACGCTACTGAACATGTCAGTGATGACCTCAGATATTTTGGTCCTATAGTTATATTTGTATTGGTGCGTTATAAATTTTATGGCGCCTCGGAGGTGGGACGTGAAGCATTCATGGCGAGTCACCTTATAATGAACATGCAGTGCTCGATCTAACGAAGTGTGCGGAAATTTATAATATTGCTATGGCCACTTGCTCCCCCCTCACCACTAAAAACCTAGTCCACACAAACAAAGATAGCTTTTTGCGGTTGTATTACGTCTTAAAGGAGAACGTAAAAAAGGTGATTTATGTTCTGCCGCCGACTGCTAGGCATGATCGCCGCCCGATGTTCAGCGCTGCGAGTAGAGCTGTGTAAGACTTTCTTCCAGCTGTTCTGACTCAAAATACTTTAGTCTGTGGGGGCTATCATTGCAACTGGCCCGCCAACGCCTCAAACGCGCCAGAATGAAGCTATCTTAAAGCGTGTAGGGGTTTGCCACTTAATACTCTATGTAAAGTATGCCTGGCGGTGTCACCACTCGTGAATTCACTAAAGTGGCGCTCCTTAGACTCGGTACTAATTATGATCTCCATGTAGGAAAGTGGTGGACCTTTTTCACCATTATTGGGAGCACCTGGCTTACTGGTGATACGTGCAATTGCAGATCAAATACGGGAATTGTACGCATTGACTCGAATGAGAATGAAACCCTCGCGTGGCGTAGGTGTTCAACAAACTACAAAGCACGTACGCGAAGCTTGATTGGATTAATCTGGAGCGTAGTTATCGCGAGCACGACGGGTCATCTAGTTGATCGTTAGCGTGGCAGTATATACTATTTGAGCCCCTAGACAGCAGGACGCTATCGTTTGTGCGCATATACATAAGCGGCTCCGGACACCTGGTGTAATCAACGAGCGCGTCCTCGTCTAAAACTCAACCTTGTGGCTGCCGCTAGCTTCATTTCTCGCGACGGCGGTCGCACATCGTATTGTCTCTTGTCATACTATTGCAAAGCAAGGACTGCCGGGGAACGCTGCCACTTATGTACAGATGATGCGCGACCTTATGACATCAAATAGAAGAACGGCCGGTAGGGGACTCCGTGGGACAAGTGTTGTTAGATCAGGCATACCCATGCACGTCATCCCCCGGTGGAACTAAGGTTCCACTTCGTCAAGCCCTTCATCATGCGATATGGGCCTACATTCCATAAGGGCGCTACAATTCGTTGCCCCTTTTATCGCCGAATCACATCTTGCTGGAATTTGCGGAGCATATACGCTGTACAAATCGCTAGCAAAGCACTTATCCGGCTAAGATAAAGGCTTACGTCCCTCACGAGAAGGATATTGATTTAACGCTACCGTGCCAGCCTGCTGTGAGGACGCTTGAGCTCCTCGAAGGCTGCGCCATTGCGCATTGACAGATCTTTCGACGCCTAAGACGAGCCTAATTGTTGGAAACTAATCGCAGATCGCACCAGATTAGACCCCCACGTCATTCAAGGGCTCAGTTCCTTATCTAACCTCTCCAGGCAGTCGATAGTGGCGGCTGCGCTACTAAAGTCTGTAGGCCATCGAGTGCATCTGCTTACGCTTGATCTTCTCTCTGTGGACGGAGTAGAGTCCTTGTCATTCTGTACGACGGCAGTTGCGTATTCAGTTACTCAGAACATGTTCTCGACACCTTCACTAAAATTGGTTGTATGCACATCAGGCATATACCTAACATATTCGAGCTATGATATCAATAACGCACTCAGAAGAGAAACGTGAGGACGCAATCGCTTTTCGGCGGACCGTAGCTCTTAGTACACTGTTCGATAGCAGCTCATCCGGAGGAACAGAATGGTTAAAAAGGCCTTCGAGGCAGTCCTACATAGGGAATGTTCAGTTC'/>

    <sequence taxon='45' value='TGGCGAATTCTGCAAAACGGTTTTATCATCTGTCTTCAGGAATCCTCGCGGTGGAATTCAAGCTGACTGTCGAACGTATGTGCCCACACTGTGACTCGCGGACGGCCTTGACTCTGATGTAACGCTACTGAACATGTCAGTGATGACCTCAGATATTTTGGTCGTATAGTTATATTTGTATTGGTGCGTTATAAATTTTATGGCGCCTCGGAGGTGGGACGTGAAGCATTCATGGCGAGTCACCTTATAATGAACATGCAGTGCTCGCTCTAACGAAGTGTGCGGAAATTTATAATATTGCTATGGCCACTTGCTCCCCCCTCACCACTAAAAACCTAGTCCACACAAACAAAGATAGCTTTTTGCGGTTGTATTACCTCTTAAAGGAGAACGTAAAAAAGGTGATTTATATTCTGCCGCCGACTGCTAGGCATGATCGCCGCCCGATGTTCAGCGCTGCGAGTAGAGCTGTGTAAGACTTTCTTCCAGCTGTTCTGACTCAAAATACTTTAGTCTGTGGGGGCTATCATTGCAACTGGCCCGCCACCGCCTCAAACGCGCCAGAATGAAGCTATCTTAAAGCGTGTAGGGGTTTGCCACTTAATACTCTATGTAAAGTATGCCTGGCGGCGTAACCACTCGTGAATTCACTAAAGTGGCGCTCCTTAGACTCGGTACTAACTATGATCTCCATGTAGGAAAGTGGTGGACCTTTTTCACCATTATTGGGAGCACCTGGCTTACTGGTGATACGTGCAATTGCAGATCAAATACGGGAATTGTACGCATTGACTCGAATGAGAATGAAACCCTCGTGTGGCGTAGGTGTTCAACAAACTACAAAGCACGTACGCGAAGCTTGATTGGATTAATCTGGAGCGTAGTTATCGCGAGCACGACGGGTCATCTAGTTGATCGTTAGCGTGGCAGTATATACTATTTGAGCCCCTAGACAGCAGGACGCTATAGTTTGTGCGCCTATACATAAGCGGCTCCGGACACCTGGTGTAATCAACGAGCGCGTCCTCGTCTAAAACTCAACCTTGTGGCTGCCGCTAGCTTCATTTCTCGCGACGGCGGTCGCACATCGTATTGTCTCTTGTCATACTATTGCAAAGCAAGGACTGCCGGGGAACGCTGCCACTTATGTACAGACGATGCGCGACCTTATGACATCAAATAGAAGGACGGCCGGTAGGGGACTTCGTGGGACAAGTGTTGTTAGATCAGGCATACCCATGCACGTCATCCCCCGGTGGAACTAAGGTTCCACTTCGTCAAGCCCTTCATCATGCGATATGGGCCTCCATTCCATAAGGGCGTTACAATTCGTTGCCCCTTTTATCGCCGAATCACATTTTGCTTGAATTTGCGGAGCATATACGCTGTACAAATCGCTAGTAAAGCACTTATCCGGCTAAGATAAAGGCTTACGTCCCTCACGAGAAGGATATTGATTTAACGCTACCGTGCCAGCCTGCTGTGAGGACGCTTGAGCTCCTCGAAGGCTGCGCCATTGCGCATTGACAGATCTTTCGACGCCTAAGACGAGCCTAATTGTTGGAAACTAATCGCAGATCGCACCAGATTAGGCCCCTACGTCATTCAAGGGCTCAGTTCCTTATCTAACCTCTCCAGGCAGTCGATAGTGGCGGCTGCGCTACTAAAGTATGTAGGCCATCGAGTGCATCCGCTTACGCTTGATCTTCTCCCTGTGGACGGAGTAGAGTCCTTGTCATTCTGTACGACGACAGTTGCGTATTCAGTTACTCAGAACATGTTCTCGACACCTTCACTAAAATTGGTTGTATGCACATCAGGCATATACCTAACATATTCGAGCTATGATATCAATAACGCACTCAGAAGAGAAACGTGAGGACGCAATCGCCTTTCGGCGGACAGTAGCTCTTAGTACACTGTTCGATAGCAGCTCATCCGGAGGAACAGAATGGTTAAAAAGGCCTTCGAGGCAGTCCTACATAGGGAATGTTCAGTTC'/>

    <sequence taxon='85' value='TGGCGAATTCCGCAAAACGGTTTTATCATCTGTCTTCAGGAATCCTCGCGGTGGAATTCAAGCTGACTGTCGAACGTATGTGCCCACACTGTGACTCGCGGACGGCCTTGACTCTGATGTAACGCTACTGAACATGTCAGTGATGACCTCAGATATTTTGGTCGTATAGTGATATTTGTATTGGTGCGTTATAAATTTTATGGCGCCTCGGAGGTGGGACGTGAAGCATTCATGGCGAGTCACCTTATAATGAACATGTAGTGCTCGCTCTAACGAAGTGTGCGGAAATTTATAATATTGCTATGGCCACTTGCTCCCCCCTCACCACTAAAAACCTAGTCCACACAAACAAAGATAGCTTTTTGCGGTTGTATTACCTCTTAAAGGAGAACGTAAAAAAGGTGATTTATATTCTGCCGCCGACTGCTAGGCATGATCGCCGCCCGATGTTCAGCGCTGCGAGTAGAGCTGTGTAAGACTTTCTTCCAGCTGTTCTGACTCAAAATACTTTAGTCTGTGGGGGCTATCATTGCAACTGGCCCGCCACCGCCTCAAACGCGCCAGAATGAAGCTATCTTAAAGCGTGTAGGGGTTTGCCACTTAATACTCTATGTAAAGTATGCCTGGCGGCGTAACCACTCGTGAATTCACTAAAGTGGCGCTCCTTAGACTCGGTATTAACTATGATCTCCATGTAGGAAAGTGGTGGACCTTTTTCACCATTATTGGGAGCACCTGGCTTACTGGTGATACGTGCAATTGCAGATCAAATACGGGAATTGTACGCATTGACTCGAATGAAAATGAAACCCTCGCGTGGCGTAGGTGTTCAACAAACTACAAAGCACGTACGCGAAGCTTGATTGGATTAATCTGGAGCGTAGTTATCGCGAGCACGACGGGTCATCTAGTTGATCGTTAGCGTGGCAGTATATACTATTTGAGCCCCTAGACAGCAGGACGCTATCGTTTGTGCGCCTATACATAAGCGGCTCCGGACACCTGGTGTAATCAACGAGCGCGTCCTCGTCTAAAACTCAACCTTGTGGCTGCCGCTAGCTTCATTTCTCGCGACGGCGGTCGCACATCGTATTGTCTCTTGTCATACTATTGCAAAGCAAGGACTGCCGGGGAACGCTGCCACTTATGTACAGATGATGCGCGACCTTATGACATCAAATAGAAGAACGGCCGGTAGGGGACTCCGTGGGACAAGTGTTGTTAGATCAGGCATACCCATGCACGTCATCCCCCGGTGGAACTAAGGTTCCACTTCGTCAAGCCCTTCATCATGCGATATGGGCCTCCATTCCATAAGGGCGTTACAATTCGTTGCCCCTTTTATCGCCGAATCCCATCTTGCTGGAATTTGCGGAGCATATACGCTGTACAAATCGCTAGTAAAGCACTTATCCGGCTAAGATAAAGGCTTACGTCCCTCACGAGAAGGATATTGATTTAACGCTACCGTGCCAGCCTGCTGTGAGGACGCTTGAGCTCCTCGAAGGCTGCGCCATTGCGCATTGACAGATCTTTCGACGCCTAAGACGAGCCTAATTGTTGGAAACTAATCGCAGATCGCACCAGATTAGACCCCTACGTCATTCAAGGGCTCAGTTCCTTATCTAACCTCTCCAGGCAGTCGATAGTGGCGGCTGCGCTACTAAAGTATGTAGGCCATCGAGTGCATCCGCTTACGCTTGATCTTCTCCCTGTGGACGGAGTAGAGTCCTTGTCATCCTGTACGACGACAGTTGCGTATTCAGTTACTCAGAACATGTTCTCGACACCTTCACTAAAATTGGTTGTATGCACACCAGGCATATACCTAACATATTCGAGCTATGATATCAATAACGCACTCAGAAGAGAAACGTGAGGACGCAATCGCCTTTCGGCGGACAGTAGCTCTTAGTACACTGTTCGATAGCAGCTCATCCGGAGGAACAGAATGGTTAAAAAGGCCTTCGAGGCAGTCCTACCTAGGGAATGTTCAGTTC'/>

    <sequence taxon='36' value='TGGCGAATTCTGCAAAACGGTTTTATCATCTGTCTTCAGGAATCCTCGCGGTGGCATTCAAGCTGACTGTCGAACGTATGTGCCCACACTGTGACTCGCGGACGGCCTTGACTCTGATGTAACGCTACTGAACATGTTAGTGATGACCTCAGATATTTTGATCCTATAGTTATCTTTGTATTGGTGCGTTATAAATTTTATGATGTCTCGGAGGTGGGACGTGAAGCAGTCATGGCGAGTTACCTCATAATGAACATGCAGTGCTCGATCTGACGAAATGCGCGGAAATTTATAATATTGCTATGGCCACTTGCTCCCCCCTCACCACTAAAAACCTAGTCCACATAAACAAAGATAGCTTTTTGCGGTTGTATTACGTCTTGAAGGAGAACGTAAAAAAGGTGCATTATGTTCTGCCGCCGACTGCTAGGCATGACCGCCGCCCGATGTTCAGCGCTGCGAGTAGAGCTGTGTAAGACTTTCTTCCAGCTGTTCTGACTCAAAATACTTTAGTCTGTGGGGGCTATCATTGCAACTGGCCCGCCAACGCCCCAAATGCGCCAGAATGAAGCTATCTTAGAGCGTGTAGGGGTTTGCCACTTAATACTCTATGTAAATTATGCCTGGCGGTGTCACCACTCATGAATTCACTAAAGTGGAACTCCTTAGACTCGGTACTAATTATGATCTCCATGTAGGAAAGTGGTGGACCTTTCTCACCATTATTGGGAGCACCTGGCTTACTGGTGATACGTGCAATTGCAGATCAAATACGGGAATTGTCCGCATTGACTCGAATGAGAATGAAACCCTCGCGTGGCGTAGGTGTTTAACAAATTACAAAGCACGTACGCGACGCTTGATTGGATTAATCTGGAGCGTAGTTATCGCGAGCACGACGGGTCATCTAGTTGATCGTTAGCGTGGCAGTACACACTGTTTGAGCCCCTAGACAGCAGGACGCTACCGTTTGTGTGCATATACATAAGCGGCTCCGGACACCTGGTGTAATCAACGAGCGCGCCCTCGTGTAAAACTTAACCTTATGGCTGCCGCTAGCTCCATTTCTCGCGACGGCGGTCGCACATCGTATTGTCTCTTGTCATACTATCGCAAAGCAAGGATCGCCGGGGAACGCTGCCACCTATGTACAGATGATGCGCGACCTTATGACATCAAATAGAAGAACGGCCGGTAGGGGACTCCGTGGGACAAGTGTTGTTAGATCAGGCATACCCATGCACGTCATCCCCCGGTAGAACTAAGGTTCCACTTCGTCGAGCCCTTCATCATGCGATATGGGCCTACATTCCATAAGGGCGCTACAATTCGTTGCCCCTTTTGTCGCCGAATCACATCTTGCTGGAATTTGCGGAGCATATACGCTGTACAAAACGCTAGCAAAGCACTTATCCGGCTAAGATAAAGGCTTACGTCCCTCACGAGAAGGATATTGATTTAACGCTATCGTGCCAGCCTGCTGTGAGGGCGCTTGAGCTCCTCGAAGGCTGCGCCATTGCGCATTGACAGATCTTTCGACGCCTAAGACGAGCCTAATTGTTGGAAACTAATCGCAGATCGCACCAGATTAGACCCCCACGTCATTCAAGGGCTCAGTTCCTTATCTAACCTCTCCAGGCAGTCGATAGTGGCGGCTGCGCTACTAAAGTCTGTAGGCCATCGAGTGCATCTGATTACGCTTGATCTTCTCTCTGTGGACGGAGTAGAGTCCTTGTCATTCTGTACGACGGCAGTTGCGTATTCAGTTACTCAGAACATGTTCTCGACACTTCCACTAAAATTGGTTGTATGCACATCAGGTATATACCTAACATATTCGAGCTATGATATCGATAACGCACTCAGAAGAGAAACGTGAGGACGCAATCGCTTTTCGGCGGACCGTAGCTCTTAGTACACTGTTCGATAGCAGCTCATCCGGAGGAACAGAATGGTTAAAAAGGCCTTCGAGGCAGTCCTACATAGGGAATATTCAATTC'/>

    <sequence taxon='40' value='TGGCGAATTCTGCAAAACGGTTTTATCATCTGTCTTCAGGAATCCTCGCGGTGGAATTCAAGCTGACTGTCGAACGTATGTGCCCACACTGTGACTCGCGGACGGCCTTGACTCTGATGTAACGCTACTGAACATGTTAGTGATGACCTCAGATATTTTGATCCTATAGTTATCTTTGTATTGGTGCGTTATAAATTTTATGATGTCTCGGAGGTGGGACGTGAAGCATTCATGGCGAGTTACCTCATAATGAACATGCAGTGCTCGATCTGACGAAGTGCGCGGAAATTTATAATATTGCTATGGCCACTTGCTCCCCCCTCACCACTAAAAACCTAGTCCACACAAACAAAGATAGCTTTTTGCGGTTGTATTACGTCTTGAAGGAGAACGTAAAAAAGGTGCTTTATGTTCTGCCGCCGACTGCTAGGCATGACCGCCGCCCGATGTTCAGCGCTGCGAGTAGAGCTGTGTAAGACTTTCTTCCAGCTGTTCTGACTCAAAATACTTTAGTCTGTGGGGGCTATCATTGCAACTGGCCCGCCAACGCCCCAAATGCGCCAGAATGAAGCTATCTTAGAGCGTGTAGGGGTTTGCCACTTAATACTCTATGTAAATTATGCCTGGCGGTGTCACCACTCATGAATTCACTAAAGTGGCACTCCTTAGACTCGGTACTAATTATGATCTCCATGTAGGAAGGTGGTGGACCTTTCTCACCATTATTGGGAGCACCTGGCTTACTGGTGATACGTGCAATTGCAGATCAAATACGGGAATTGTGCGCATTGACTCGAATGAGAATGAAACCCTCGCGTGGCGTAGGTGTTTAACAAACTACAAAGCACGTACGCGACGCTTGATTGGATTAATCTGGAGCGTAGTTATCGCGAGCACGACGGGTCATCTAGTTGATCGTTAGCGTGGCAGTATACACTATTTGAGCCCCTAGACAGCAGGACGCTACCGTTTGTGTGCATATACATAAGCGGCTCCGGACACCTGGTGTAATCAACGAGCGCGCCCTCGTGTAAAACTTAACCTTATGGCTGCCGCTAGCTCCATTTCTCGCGACGGCGGTCGCACATCGTATTGTTTCTTGTCATACTATCGCAAAGCAAGGATCGCCGGGGAACGCTGCCACCTATGTACAGATGATGCGCGACCTTATGACATCAAATAGAAGAACGGCCGGTAGGGGACTCCGTGGGACAAGTGTTGTTAGATCAGGCATACCCATGCACGTCATCCCCCGGTAGAACTAAGGTTCCACTTCGTCGAGCCCTTCATCATGCGATATGGGCCTACATTCCATAAGGGCGCTACAATTCGTTGCCCCTTTTATCGCCGAATCACATCTTGCTGGAATTTGCGGAGCATATACGCTGTACAAAACGCTAGCAAAGCACTTATCCGGCTAAGATAAAGGCTTACGTCCCTCACGAGAAGGATATTGATTTAACGCTATCGTGCCAGCCTGCTGTGAGGGCGCTTGAGCTCCTCGAAGGCTGCGCCATTGCGCATTGACAGATCTTTCGACGCCTAAGACGAGCCTAATTGTTGGAAACTAATCGCAGATCGCACCAGATTAGACCCCCACGTCATTCAAGGGCTCAGTTCCTTATCTAACCTCTCCAGGCAGTCGATAGTGGCGGCTGCGCTACTAAAGTCTGTAGGCCATCGAGTGCATCTGATTACGCTTGATCTTCTCTCTGTGGACGGAGTAGAGTCCTTGTCATTCTGTACGACGGCAGTTGCGTATTCAGTTACTCAGAACATGTTCTCGACACCTCCACTAAAATTGGTTGTATGCACATCAGGTATATACCTAACATATTCGAGCTATGATATCGATAACGCACTCAGAAGAGAAACGTGAGGACGCAATCGCTTTTCGGCGGACCGTAGCTCTTAGTACACTGTTCGATAGCAGCTCATCCGGAGGAACAGAATGGTTAAAAAGGCCTTCGAGGCAGTCCTACATAGGGAATGTTCAATTC'/>

    <sequence taxon='11' value='TGGCGAATTCTGCAAAACGGTTTTATCATCGGTCTTCAGGAATCCTCGCGGTGGAATTCAAGCTGACTGTCGAACGTAGGTGCCCACACTGTGACTCGCGGACGGCCTTGACTCTGATGTAACGCTACTGAACATGCCAGTGATAATCTCAGATATTTTGGTCCTATAGTCATCTTTGTATTGGTGCGTTATAAATTTTATGGCGCCTCGGAGGTGGGACGTGGAGCATTCATGGCGAGTCACCTTATAATGAACATGCAGTGCTCGATCTGACGAAGTGCGCGGAAATTTATAATATTGCTATGGCCACTTGCTCCCCCCTCACCACTAAAAACCTAGTCCACACAAACCAAGATAGCTTTTTGCGGTTGTATTACGTCTTAAAGGAGAACGTAAAAAAGGTGATTTATGTTCTGCCACCGACTGCTAGGCATGTCCGCCGCCCGATGTTCAGCGCTGCGAGCAGAGCTGTGTAAGACTTTCTTCCAGCTGTTCCGACTCAAAATACTTTAGTCTGTGGGGGCTATCATTGCAACTAGCCCGCCAACGCCTCAAACGCGCCAGAATGAAGCTATCTTAAAGCGTGTAGGGGTTTGCCACTTAATACTCTATGTAAAGTATGCTTGGCGGTGTCACCATTCGTGAATTCACTAAAGTGGCAATCCTTAGGCTCGGTACTAATTATGATCTCCATGTAGGAAAGTGGTGGACCTTTTTCACCATTATTGGGGGCACCTGGCTTACTGGTGATACGTGCAATTGCAGATCAAATACGGGAATTGTACGCATTGACTCGAATGAGAATGAAACCCTCGCGTGGCGTAGGTGTTCAACAAACTACAAAGCACGTACGCGAAGCTTGATTGGATTAATTTGGAGCGTAATTATCGCGAGCACGACGGGTCATCTGGTTGATCGTTAGCGTGGCAGTATATACTACTTGAGCCCCTAGACAGCAGGACGCTATCGTTTGTGCGCATATACATAAGCGGCTCCGGACACCTGGTGTAATCAACGAGCGCGCCCTCGTCTAAAACTTAACCTTGTGGCTGCCGCTAGCTTCATTTCTCGCGACGGCGGTCGCACATCGGATTGTCTCTTGTCATACTATTGCAAAGCAAGGACTGCCGGGGAACACTGCCACTTATGTACTGATAATGCGCGACCTTACGACATCAAATGGAAGAACGGCCGGTAGGGGACTCCGTGGGACAAGTGTTGTTAGATTAGGCATACCGATGCACGTCATCCCGCGGTAGAACTAAGGTTCCACTTCGTCAAGCCCTTCCTCATGCGATATGGGCCTACATTCCATAAGGGCGCTACAATTCGTTGCCCCTTTTATCGCCGAATCACATCTTGCTGGAATTTGCGGAGCATATACGCTGTACAAATCGCTAGCAAAGCATTTATCCGGCTAAGATAAAGGCTTACGTCCCTCACGAGCGGGATGTTGATTTAACGCTACCGTGCCAGCCTGCTGTGAGGACGCTTGAGCTCCTCGAAGACTGCGCCATTGCGCATTGACAGATCTTTCGACGCCTAAGACGAGCCTAATTGTTGGAAACTAATAGAAGATCGCACCAGATTAGACCCCCACGTCATTCAAGCGCTCAGTTCCTTGTCTAAACTCTCCAGGCAGTCGACAGTGGCGGCTGCGCTACTAAAGTCTGTAGGCCATCGAGTACATCTGCTTACGCTTGATCTTCTCTCTGTGGACGGAGTAGAGTCCTTGTCGTTCTGTACCACGGCAGTTGCGTATTCAGTTACTCAGAACATGTTCTCGACACCTTCATTGAAATTGGTTGTATGCACATCAGGTATATACCTAACATATTCGAGCTATGATATTAATAACGCACTCAGAAGAGAAACGTGAGGACGCAATCGCTTTTCGGCGGACCGTAGCTCTTAGTACACTGTTCGATAGCAGCTCATCCGGAGGAACAGAATGGTTAAAAAGGCCATCGAGGCAGTCCTACATAGGGAATGTTCAATTC'/>

    <sequence taxon='46' value='TGGCGAATTCTGCAAAACGGTTTTATCATCTGTCTTCAGGAATCCTCGCGGTGGAATTCAAGCTGACTGTCGAACGTAGGTGCCCACACTGTGACGCGCGGACGGCCTTGACTCTGATGTAACGCTACTGAACATGCCAGTGATAATCTCAGATATTTTGGTCCTATAGTTATCTTTGTATTGGTGCGTTATAAATTTTATGGCGCCTCGGAAGTGGGACGTGAAGCATTCATGGCGCGTCACCTTATAATGAACATGCAGTGCTCGATCTGACGAAGTGCGCGGAAATTTATAATATTGCTATGGCCAATTGCTTCCCCCTCACCACTAAAAACCTAGTCCACACAAACAAAGATAGCTTTTTGCGGTTGTATTACATCTTAAAGGAGAACGTAAAAAAGGTGATTTATGTTCTGCCACCGACTGCTAGGCATGTCCGCCGCCCGATGTTCAGTGCTGCGAGCAGAGCTGTGTAAGACTTTCTTCCAGCTGTTCTGACTCAAAATACTTTAGTCTGTGAGGGCTATCATTGCAACTGGCCCGCCAACGCCCCAAACGCGCCAGAATGAAGCTATCTTAAAGCGTGTAGGGGTTTGCCACTTAATACTCTATGTAAAGTATGCCTGGCGGTGTCCCCATTCGTGAATCCACTAAAGTGGCAATCTTTAGACTCGGTACCAATTATGATCTTCATGTAGGAAAGTTGTGGACCTTTTTCACCATTATTGGGAGCACCTGGCTTACTGGTGATACGTGCAATTGCAAATCAAATACGGGAATTGTACGCATTGACTCGAATGAGAATGAAACCCTCGCGTGGCGTAGGTGTTCAACAAACTACAAAGCACGTACGCGAAGCTTGATTGGACTAATCTGGAGCGTAGTTATCGCGAGCACGACGGGTCATCTAGTTGATCGTTAGCGTGGCAGTATATACTGCTTGAGCCCCTAGACAGCAGGACGCTATCGTTCGTGCGCATATACATAAGCGGCTCCGGACACCTGGTGTAATCAACGAGCGCGCCCTCGTCTAAAACTTAACCTTGTGGCTGTCGCTAGCTTCATTTCTCGCGACGGCGGTCGCACATCGTATTATCTCTTGTCATACTATTGCAAAGCAAGGACTGCCGGGGAACACTGCCACTTATGTACAGATAATGCGCGACCTTATGACATCAAATAGAAGAACGGCCGGTAGGGGACTCCGTGGGACAAGTGTTGTTAGATTAGGCATACCCATGCACGTCATCCCGCGGTAGAACTAAGGTTCCACTTCGTCAAGTCCTTCATCATGCGATATGGGCCTACATTCCATAAGGGCGCTACGATTCGTTGCCCCTTTTATCGCCGAATCACATCTTGCTGGAATTTGCGGAGCATATACGCTGTACAAATCACTAGCAAAGCATTTATCCGGCTAAGATAAAGGCTTACGTCCCTCACGAGCAGGATGTTGATTTAACGCTACCGTGCCAGCCTGCTGTGAGGACGCTTGAGCTCCTCGAAGGCTGCGCCATTGCGCATTGACAGATCTTTCGACGCCTAAGACGAGCCTAATTGTTGGAAACTAATCGAAGATCGCACCAGATTAGACCCCCACGTCATTCAAGCGCTCAGTTCCTTGTCTAACCTCTCCAGGCAGTCGACAGTGGCGGCTGCGCTACTAAAGTCTGTAGGCCATCGAATGCATCTGCTTACGCTTGATCTTCTCTCTGTGGACGGAGTAGAGTCCTTGTCGTTCTGTACCACGGCAGTTGCGTATTCAGTTACTCAGAACATGTTCTCGACACCTTCATTAAAATTGGTTGTATGCACATCAGGTATATACCTAACATATTCGAGCTATGATATCAATAACGCACTCAGAAGAGAAACGTGAGGACGCAATCGCTTTCGGGCGGACCGTAGCCCTTAGTACACTATTCGATAGCAGCTCGTCCGGAGGAACAGAATGGTTAAAAAGGCCATCGAGGCAGTCCTACATAGGGAATGTTCAATTC'/>

    <sequence taxon='53' value='TGGCGAATTCTGCAAAACGGTTTTATCATCTGTCTTCAGGAATCCTCGCGGTGGAGTTCAAGCTGACTGTCGAACGTAGGTGCCCACACTGTGACGCGCGGACGGCCTTGACTCTGATGTAACGCTACTGAACATGCCAGTGATAATCTCAGATATTTTGGTCCTATAGTTATCTTTGTATTGGTGCGTTATAAATTTTATGGCGCCTCGGAAGTGGGACGTGAGGCATTCATGGCGAGTCACCTTATAATGAACATGCAGTGCTCGATCTGACGAAGTGCGCGGAAATTTATAATATTGCCATGGCCACTTGCTCCCCCCTCACCACTAAAAACCTAGTCCACACAAACAAAGATAGCTTTTTGCGGTTGTATTACGTCTTAAAGGAGAACGTAAAAAAGGTGATTTATGTTCTGCCACCGACTGCGAGGCATGTCCGCCGCCCGATGTTCAGCGCCGCGAGCAGAGCTGTGTAAGACTTTCTTCCAGCTGTTCTGACTCAAAATACTTTAGTCTGTGGGGGCTATCATTGCAACTGGCCCGCCAACGCTCCAAACGCGCCAGAATGAAGCTATCTTAAAGCGTGTAGGGGTTTGCCACTTAACACTCTATGTAAAGTATGCCTGGCGGTGTCACCATTCGTGAATTCACTAAAGTGGCAATCTTTAGACTCGGTACTAATTATGATCTCCATGTAGGAAAGTGGTGGACCTTTTTCACCATTATTGGGAGCACCTGGCTTACTGGTGATACGTGCAATTGCAGATCAAATACGGGAATTGTACGCATTGACTCGAATGAGAATGAAACCCTCGCGTGGCGTAGGTGTTCAACAAACTACAAAGCACGTACGCGAAGCTTGATTGGATTAATCTGGAGCGTAGTTATCGCGAGCACGACGGGTCATCTAGTTGATCGTTAGCGTGGCAGTATATACTACCTGAGCCCCTAGACAGCAGGAAGCTATCGTTTGTGCGCATATACATAAGCGGCTCCGGACACCTGGTGTAATCAACGAGCGCGCCCTCGTCTAAAACTTAACCTTGTGGCTGCCGCTAGCTTCATTTCTCGCGACCGCGGTCGCACATCGTATTGTCTCTTGTCATACTATTGCAAAGCAAGGACTGCCGGGGAACACTGCCACTTATGTACAGATAATGCGCGACCTTATGACATCAAATAGAAGAACGGCCGGTAGGGGACTCCGTGGGACAAGTGTTGTTAGATTAGGCATACCCATGCACGTCATCCCGCGGTAGAACTAAGGTTCCACTTCGTCAAGCCCTTCATCATGCGATATGGGCCTACATTCCATAAGGGCGCTACAATTCGTTGCCCCTTTTATCGCCGAATCACATCTTGCTGGAATTTGCGGAGCATATACGCTGTACAAATCGCTAGCAAAGCATTTATCCGGCTAAGATAAAGGCTTACGTCCCTCACGAGCAGGATGTTGATTTAACGCTACCGTGCCAGCCTGCTGTGAGGACGCTTGAGCTCCTCGAAGGCTGCGCCATTGCGCATTGACAGATCTTTCGACGCCTAAGACGAGCCTAATTGTTGGAAACTAACCGAAGATCGCACCAGATTAGACCCCCACGTCATTCAAGCGCTCAGTTCCTTGTCTAACCTCTCCAGGCAGTCGACAGTGGCGGCTGCGCTACTGAAGTCTGTAGGCCATCGAGTGCATCTGCTTACGCTTGATCTTCTCTCTGTGGACGGAGTAGAGTCCTTGTCGTTCTGTACCACGGCAGTTGCGTATTCAGTTACTCAGGACATGTTCTCGACACCTTCATTAAAATTGGTTGTATGCACATCAGGTATATACCTAACATATTCGAGCTATGATATCAATAACGCACTCAGAAGAGAAACGTGAGGACGCAATCGCTTTTCGGCGGACCGTAGCCCTTAGTACACTATTCGATAGCAGCTCATCCGGAGGAACATAATGGTTAAAAAGGCCGTCGAGGCAGTCCTACATAGGGAATGTTCAATTC'/>

    <sequence taxon='3' value='TGGCGAATTCTGCAAAACGGTTTTACCATCTGTCTTCAGGAATCCTCGCGGTGGAATTCAAGCTGACTGTCGAACGTACGTGCCCACACTGTGACTCGCGGACGGCCTTGACTCTGATGTAACGCTACTGAACATGTCAGTGATGACCTCAGATATTTTGGTCCTATAGTCATCTTTGTATTGGTGCGTTATAAATTTTATGGCGCCTCGGAGGTGGGACGTGTAGCATTCATGGCGAGTCACCTTATAATGAACATGCAGTGCTCGATCTGACGAAGTGCGCTGAAATTTATAATATTGCTATGGCCACTTGCTCCCCCCTCACCACTAAAAACCTAGTCCACACAAACAAAGATAGCTTTTTGCGGTTGTATTACGTCTTAAAGGAGAACGTCAAAAAGGTGATTTATGTTCTGCCGCCGACTGCTAGGCATGTCCGCCGCCCGATGTTCAGCGCTGCGAGTAGAGCTGTGTAAGACTTTCTTCCAGCTGTTCTGGCTCAAAATATTTTAGTCTGTGGGGGCTATCATTGCAACTGGCCCGCCAACGCCTCAAACGCGCCAGAATGAAGCTATCTTAAAGCGTGTAGGGGTTTGCCACTTAATACTCTATGTAAAGTATGCCTGGCGGTGTCACCACTCGTGAATTCACTAAAGTGGCACTCCTTAGACTCAGTACTAATTATGATCTCCATGTAGGAAAGTGGTGGACCTTTTTCACCATTATTGGGAGCACCTGGCTTACTGGTGATACGTGCAATTGCAGATCAAATACAGGAATTGTACGCATTGACTCGAATGAGAATGAAACCCCCGCGTGGCGTAGGTGTTCAACAAACTACAAAGCACGTACGCGAAGCTTGATTGGATTAATCCGGAGCGTAGTTATCGCGAGCACGACGGGTCATCTAGTTGATCGTTAGCGTGGCAGTATATACTATTTGAGCCCCTAGACAGCAGGACGCTATCGTTTGCGCGCATATACATAAGCGGCTCAGGACACCTGGTGTAATCAACGAGCGCGCCCTCGTCTAAAACTTAACCTTGTGGCTGCTGCTAGCTTCATCTCTCGCGACGACGGTCGCACATCGTATTGTCTCTTGTCATACTATTGCAAAGCAAGGACTGCCGGGGAACGCTGCCACTTATGTACAGATGATGCGCGACCTTATGACATCAAATAGAAGAACGGCCGGTAGGGGACTCCGTGGGACAAGTGTTGTTAGATCAGGCATACCCATGCACGTCATCCCCCGGTAGAACTAAGGTTCCACTTCGTCAAGCCCTTCATCATGCGATATGGGCCTACATTCCATAAGGGCGCTACAATTCGTTGCCGCTTTTATCGCCGAATCACATCTTACTGGAATTTGCGGAGCATATACGCTGTACAAATCGCTAGCAAAGCATTTATCCGGCTAAGATAAAGGCTTACGTCCCTCACGAGAAGGATATTGATTTAACGCTACCGTGCCAGCCTGCTGTGAGGACGCTTGAGCTCCTCGAAGGCTGCGCCATTGCGCATTGACAGATCTCTCGACGCCTAAGACGAGCCTAATTGTTGGAAACTAATCGCAGATCGCACCAGATTAGACCCCCACGTCATTCAAGGGCTCAGTTCCTTATCTAACCTCTCCAGGCAGTCGATAGTGGTGGCTGCGCTACTAAAGTCTGTAGGCCATCGTGTGCATCTGCTTACGCTTGATCTTCTCTCTGTGGACGGAGTAGAGTCCTTGTCATTCTGTACCAAGGCAGTTGCGTATTCAGTTACTCAGAACATGTTCTCGACACCTTCACTAAAATTGGTTGTATGCACATCAGGTATATACCTAACATATTCGAGCTATGATATCAATAACGCACTCAGAAGAGAAACGTGAGGAAGCAATCGCTTTTCGGCGGACCGTAGCTATTAGTACACTGTTCGATAGCAGTTCATCCGGAGGAACAGAATGGTTAAAAAGGCCTTCGAGGCAGTCCTACGTAGGGAACGTTCAATTC'/>

    <sequence taxon='9' value='TGGCGAATTCTGCAAAACGGTTTTACCATCTGTCTTCAGGAATCCTCGCGGTGGAATTCAAGCTGACTGTCGAACGTACGTGCGCACACTGTGACTCGCGGACGGCCTTGACTCTGATGTAACGCTACTGAACATGTCAGTGATGACCTCAGATATTTTGGTCCTATAGTCATCTTTGTATTGGTGCGTTATAAATTTTATGGCGCCTCGGAGGTGGGACGTGTAGCATTCATGGCGAGTCACCTTATAATGAACATGCAGTGCTCGATCTGACGAAGTGCGCTGAAATTTATAATCTTGCTATGGCCACTTGCTCCCCCCTCACCACGAAAAACCTAGTCCACACAAACAAAGATATCTTTTTGCGGTTGTATTACATCTTAAAGGAGAACGTCAAAAAGGTGATTTATGTTCTGCCGCCGACTGCTAGGCATGTCCGCCGCCCGATGTTCAGCGCTGCGAGTAGAGCTGTGTAAGACTTTCTTCCAGCTGTTCTGGCTCAAAATATTTTAGTCTGTGGGGGATATCATTGCAACTGGCCCGCCAACGCCTCAAACGCGCCAGAATGAAGCTATCTTAAAGCGTGTAGGGGTTTGCCACTTAATACTCTATGTAAAGTATGCCTGGCGGTGTCACCACTCGTGAATTCACTAAAGTGGCACTCCTTAGACTCAGTACTAATTATGGTCTCCATGTAGGAAAGTGGTGGACCTTTTTCACCATTATTGGGAGCACCTGGCTTACTGGTGATACGTGCAATTGCAGATCAAATACAGGAATTGTACGCATTGACTCGAATGAGAATGAAACCCCCGCGTGGCGTAGGTGTTCAACAAACTACAAAGCACGTACGCGAAGCTTGATTGGATTAATCCGGAGCGTAGTTATCGCGAGCACAACGGGTTATCTAGTTGATCGATAGCGTGGCAGTATATACTATTTGAGCCCCTAGACAGCAGGACGCTATCGTTTGCGCGCATATACATAAGCGGCTCAGGACACCTGGTGTAATCAACGAGCGCGCCCTCGTCTAAAACTTAACCTTGTGGCTGCTGCTAGCTTCATCTCTCGCGACGACGGTCGCACATCGTATTGTCTCTTGTCATACTATTGCAAAGCAAGGACTGCCGGGGAACGCTGCCACTTATGTACAGATGATGCGCGACCTTGTGACATCAAATAGAAGAACGGCCGGTAGGGGACTCCGTGGGACAAGTGTTGTTAGATCAGGCATACCCATGCACGTCATCCCCCGGTAGAACTAAGGTTCCACTACGTCAAGCCCTTCATCATGCGATACGGGCCTACATTCCATAAGGGCGCTACAATTCGTTGCCGCTTTTATCGCCGAATCACATCTTACTGGAATTTGCGGAGCATATACGCTGTACAAATCGCTAGCAAAGCATTTATCCGGCTAAGATAAAGGCTTACGTCCCTCACGAGAAGGATATTGATTTAACGCTACCGTGCCAGCCTGCTGTGAGGACGCTTGAGCTCCTCGAAGGCTGCGCCATTGCGCATTGACAGATCTCTCGACGCCTAAGACGAGCCTAATTGTTGGAAACTAATCGCAGATCGCACCAGATTAGACCCCCACGTCATTCAAGGGCTCAGTTCCTTATCTAACCTCTCCAGGCAGTCGATAGTGGTGGCTGCGCTACTAAAGTCTGTAGGCCATCGTGTGCATCTGCTTACGCTTGATCTTCTCTCTGTGGACGGAGTAGAGTCCTTGTCATTCTGTACCAAGGCAGTTGCGTATTCAGTTACTCAGACCATGTTCTCGACACCTTCACTAAAATTGGTTGTATGCACATCAGGTATATACCTAACATATTCGAGCTATGATATCAATAACGCACTCAGAAGAGAAACGTGAGGAAGCAATCGCTTTTCGGCGGACCGTAGCTATTAATACACTGTTCGATAGCAGTTCATCCGGAGGAACAGAATGGTTAAAAAGGCCTTCGAGGCAGTCCTACGTAGGGAACGTTCAATTC'/>

    <sequence taxon='5' value='TGGCGAATTCTGCAAAACGGTTTTACCATCTGTCTTCAGGAATCCTCGCGGTGGAATTCAAGCTGACGGTCGAACGTACGTGCCCACACTGTGACTCGCGGACGGCCTTGACTCTGATGTCACGCTACTGAACATGTCAGTGATGACCTCAGATATTTTGGTCCTATAGTCATCTTTGTATCGGTGCGTTATAAATTTTATGGCGCCTCGGAGGTGGGACGTGAAGCATTCATGTCGAGTCACCTTATAATGAACATGCAGTGCTCGATCTGACGAAGTGCGCTGAAATTTATAATATTGCTATGGCCACTTGCTCCCCCCTCACCACTAAAAACCTAGTTCACACAAACAAAGATAGCTTTTTGCGGTTGTATTACGTCTTAAAGGAGAACGTAAAAAAGGTGATTTATGTTCTGCCGCCGACTGCTAGGCATGTCCGCCGCCCGATGTTCAGCGCTGCGGGTAGAGCTGTGTAAGACTTTCTTCCAGCTGTTCTGGCTCAAAATACTTTAGTCTGTGGGGGCTATCATTGCAACTGGCCTGCCAACGCCTCAAACGCGCCAGAATGAAGCTATCTCAAAGCGTGTAGGAGTTTGCCACTTAATACTCTATGTAAAGTATGCCTGGCGGTGTCACCACTCGTGAATTCACTAAAGTGGCACTCCTTAGACTCAGTACTAATTATGATCTCCATGTAGGAAAGTGGTGGACCTTTTTCACCATTATTGGGAGCACCTGGCTTACTGGTGATACGTGCAATTGCAGATCAAATACAGGAATTGTACGCATTGACTCGAATGAGAATGAAACTCCCGCGTGGCGTAGGTGTTCAACAAACTACAAAGCACGTACGCGAAGCTTGATTGGATTAATCTGGAGCGTAGTTATCGCGAGCACGACGGGTCATCTAGTTGATCGTTAGTGTGGCAGTATATACTATTTGAACCCCTAGACAGCAGGACGCCATCGTTTGCGCGCATATACCTAAGCGGCTCAGGACACCTGGTGTAATCAACGAGCGCGCCCTCGTCTAAAACTTAACCTTGTGGCTGCCGTTAGCTTCATCTCTCACGACGACGGTCGCACATCGTATTGTCTCTTGTCATACTATTGCAAAGCAAGGACTGCCGGGGAACGCTGCCACTTATGTACAGATGATGCGCGACCTTATGACATCAAATAGAAGAACGGCCGGTAGGGGACTCCGTGGGACAAGTGTTGTTAGATCAGGCATACCCATGCACGTCATCCCCCGGTAGAACTTAGGTTCCACTTCGTCAAGCCCTTCATCATGCGATATGGGCCTACATTCCATAAGGGCGCTACAATTCGTTGCCGCTTTTATCGCCGAATCACATCTTGCTGGAATTTGCGGAGCATATACGCTGTACAAATCGCTAGCAAAGCATTTATCCGGCTAGGATAAAGGCTTACGTCCCTCACGAGAAGGATATTGATTTAACGCTACCGTGCCAGCCTGCTGTGAGGACGCTTGAGCTCCGCGAAGGCTGCGCCATTGCGCATTGATAGATCTTTCGACGCCTAAGACGAGCCTAATTGTTGGAAACTAATCGCAGATCGCACCAGATTAGACCCCCACGTCATTCAAGGGCTCAGTTCCTTATCTAACCTTTCCAGGCAGTCGATAGTGGTGGCTGCGCTACTAAAGTCTGTAGGCCATCGTGTGCATCTGCTTACGCTTGATCTTCTCTCTGTGGACGGAGTAGAGTTCTTGTCATTCTGTACCAAGGCAGCTGCGTATTCAGTTACTCAGAACATGTTCTCGACACCTTCACTAACATTGGTTGTATGCACATCAGGTACATACCTAACATATTCGAGCTATGATATCACTAACGCACTCAGAAGAGAAACGTGAGGAAGCAATCGCTTTTCGGCGGACCGTAGCTATTAGTACACTGTTCGATAGCAGCTCATCCGGAGGAACAGAATGGTTAAAAAGGCCTTCGAGGCAGTCCTACGTAGGGAATGTTCAACTC'/>

    <sequence taxon='16' value='TGGCAAATTCTGCAAAACGGTTTTACCATCTGTCTTCAGGAATCCTCGCGGTGGAATTCAAGCTGACGGTCGAACGTGCGTGCCCACACTGTGACTCGCGGACGGCCTTGACTCTGATGTCACGCTACTGAACATGTCAGTGATGACCTCAGATATTTTGGTCCTATAGTCATCTTTGTATCGGTGCGTTATAAATTTTATGGCGCCTCGGAGGTGGGACGTGAAGCATTCATGTCGAGTCACCTTATAATGAACATGCAGTGCTCGATCTGACGAAGTGCGCTGAAATTTATAATATTGCTATGGCCACTTGCTCCCCTCTCACCACTAAAAACCTAGTTCACACAAACAAAGATAGCTTTTTGCGGTTGTATTACGTCTTAAAGGAGAACGTAAAAAAGGTGATTTATGTTCTGCCGCCGACTGCTAGGCATGTCCGCCGCCCGATGTTCAGCGCTGCGGATAGAGCTGTGTAAGACTTTCTTCCAGCTGTTCTGGCTCAAAATACTTTAGTCTGTGGGGGCTATCATTGCAACTGGCCTGTCAACGCCTCAAACGCGCCAGAATGAAGCTATCTCAAAGCGTGTAGGAGTTTGCCACTTAATACTCTATGTAAAGTATGCCTGGCGGTGTCACCACTCGTGAATTCACTAAAGTGGCACTCCTTAGACTCAGTACTAATTATGATCTCCATGTAGGAAAGTGGTGGACCTTTTCCACCATTATTGGGAGCACCTGGCTTACTGGTGATACGTGCAATTGCAGATCAAATACAGGAATTGTACGCATTGACTCGAATGAGAATGAAACTCCCGCGTGGCGTAGGTGTTCAACAAACTACAAAGCACGTACGCGAGGCTTGATTGGATTAATCTGGAGCGTAGTTATCGCGAGCATGACGGGTCATCTAGTTGATCGTTAGTGTGGCAGTATATACTATTTGAACCCCTAAACAGCAGGACGCCATCGTTTGCGCGCATATACCTAAGCGGCTCAGGACACCTGGTGTAATCAACGAGCGCGCCCTCGTCTAAAACTTAACCTTGTGGCTGCCGTTAGCTTCATCTCTCACGACGACGGTCGCACATCGTATTGTCTCTTGTCATACTACTGCAAAGCAAGGACTGCCGGGGAACGCTGCCACTTATGTACAGATGATGCGCGACCTTATGACATCAAATAGAAGAACGGCCGGTAGGGGACTCCGTGGGACAAGTGTTGTTAGATCAGGCATACCCATGCACATCATCCCCCGGTAGAACTTAGGTTCCACTTCGTCAAGCCCTTCATCATGCGATATGGGCCTACATTCCATAAGGGCGCTACAATTCGTTGCCGCTTTTATCGCCGAATCACATCTTGCTGGAATTTGCGGAGCATATACGCTGTACAAATCGCTAGCAAAGCATTTATCCGGCTAGGATAAAGGCTTACGTCCCTCACGAGAAGGATATTGATTTAACGCTACCGTGCCAGCCTGCTGTGAGGACGTTTGAGCTCCGCGAAGACTGCGCCATTGCGCATTGATAGATCTTTCGACGCCTAAGACGAGCCTAATTGTTGGAAACTAATCGCAGATCGCACCAGATTAGACCCCCACGTCACTCAACGGCTCAGTTCCTTGTCTAACCTTTCCAGGCAGTCGATAGTGGTGGCTGCGCTACTAAAGTCTGTAGGCCATCGTGTGCATCTGCTTACGCTTGATCTTCTCTCTGTGGACGGAGTAGAGTTCTTGTCATTCTGTACCAAGGCAGCTGCGTATTCAGTTACTCAGAACATGTTCTCGACACCTTCACTAACATTGGTTGTATGCACATCAGGTACATACCTAACATATTCGAGCTATGATATCACTAACGCACTCAGAAGAGAAACGTGAGGAAGCAATCACTTTTCGGCGGTCCGTAGCTATTAGTACACTGTTCGATAGCAGCTCATCCGGCGGAACAGAATGGTTAAAAAGGCCTTCGAGGCAGTCCTACGTAGGGAATGTTCAACTC'/>

    <sequence taxon='80' value='TGGCAAATTCTGCAAAACGGTTTTACCATCTGTCTTCAGGAATCCTCGCGGTGGAATTCAAGCTGACGGTCGAACGTGCGTGCCCACACTGTGACTCGCGGACGGCCTTGACTCTGATGTCACGCTACTGAACATGTCAGTGATGACCTCAGATATTTTGGTCCTATAGTCATCTTTGTATCGGTGCGTTATAAATTTTATGGCGCCTCGGAGGTGGGACGTGAAGCATTCATGTCGAGTCACCTTATAATGAACATGCAGTGCTCGATCTGACGAAGTGCGCTGAAATTTATAATATTGCTATGGCCACTTGCTCCCCTCTCACCACTAAAAACCTAGTTCACACAAACAAAGATAGCTTTTTGCGGTTGTATTACGTCTTAAAGGAGAACGTAAAAAAGGTGATTTATGTTCTGCCGCCGACTGCTAGGCATGTCCGCCGCCCGATGTTCAGCGCTGCGGATAGAGCTGTGTAAGACTTTTTTCCAGCTGTTCTGGCTCAAAATACTTTAGTCTGTGGGGGCTATCATTGCAACTGGCCTGTCAACGCCTCAAACGCGCCAGAATGAAGCTATCTCAAAGCGTGTAGGAGTTTGCCACTTAATACTCTATGTAAAGTATGCCTGGCGGTGTCACCACTCGTGAATTCACTAAAGTGGCACTCCTTAGACTCAGTACTAATTATGATCTCCATGTAGGAAAGTGGTGGACCTTTTCCACCATTATTGGGAGCACCTGGCTTACTGGTGATACGTGCAATTGCAGATCAAATACAGGAATTGTACGCATTGACTCGAATGAGAATGAAACTCCCGCGTGGCGTAGGTGTTCAACAAACTACAAAGCACGTACGCGAGGCTTGATTGGATTAATCTGGAGCGTAGTTATCGCGAGCATGACGGGTCATCTAGTTGATCGTTAGTGTGGCAGTATATACTATTTGAACCCCTAAACAGCAGGACGCCATCGTTTGCGCGCATATACCTAAGCGGCTCAGAACACCTGGTGTAATCAACGAGCGCGCCCTCGTCTAAAACTTAACCTTGTGGCTGCCGTTAGCTTCATCTCTCACGACGACGGTCGCACATCGTATTGTCTCTTGTCATACTACTGCAAAGCAAGGACTGCCGGGGAACGCTGCCGCTTATGTACAGATGATGCGCGACCTTATGACATCAAATAGAAGAACGGCCGGTAGGGGACTCCGTGGGACAAGTGTTGTTAGATCAGGCATACCCATGCACATCATCCCCCGGTAGAACTTAGGTTCCACTTCGTCAAGCCCTTCATCATGCGATATGGGCCTACATTCCATAAGGGCGCTACAATTCGTTGCCGCTTTTATCGCCGAATCACATCTTGCTGGAATTTGCGGAGCATATACGCTGTACAAATCGCTAGCAAAGCATTTATCCGGCTAGGATAAAGGCTTACGTCCCTCACGAGAAGGATATTGATTTAACGCTACCGTGCCAGCCTGCTGTGAGGACGTTTGAGCTCCGCGAAGACTGCGCCATTGCGGATTGATAGATCTTTCGACGCCTAAGACGAGCCTAATTGTTGGAAACTAATCGCAGATCGCACCAGATTAGACCCCCACGTCACTCAACGGCTCAGTTCCTTGTCTAACCTTTCCAGGCAGTCGATAGTGGTGGCTGCGCTACTAAAGTCTGTAGGCCATCGTGTGCATCTGCTTACGCTTGATCTTCTCTCTGTGGACGGAGTAGAGTTCTTGTCATTCTGTACCAAGGCAGCTGCGTATTCAGTTACTCAGAACATGTTCTCGACACCTTCACTAACATTGGTTGTATGCACATCAGGTACATACCTAACATATTCGAGCTATGATATCACTAACGCACTCAGAAGAGAAACGTGAGGAAGCAATCACTTTTCGGCGGTCCGTAGCTATTAGTACACTGTTCGATAGCAGCTCATCCGGCGGAACAGAATGGTTAAAAAGGCCTTCGAGGCAGTCCTACGTAGGGAATGTTCAACTC'/>

    <sequence taxon='17' value='CGGCGAATTCTGCAAAACGATTTTACCATCTGTCTTCAGGAATCCTAGCGGTGGAATTCAAGCTGACGGTCGAACGCATGTGCCCACACTGTGCCTCGCGGACGGCCTTGACTCTGATGTAACGCTACTGAACATGTCAGTGATGACCTCAGATATTTTGGTCCTATAGTCATCTTTGTATTGGTGCGTTATAAATTTTATGGCGCCTCGGAGGTGGGACGTGAAGCATTTATGGCGAGTCACCTTATAATGAACATGCAGTGCTCGATCTGACGAAGTGCGCTGAAATTTATAATATTGCTATGGCCACTTGCTCCCCCCTCACCACTAAAAACCTAGTCCACACAAACAAAGATAGCTTTTTGCGGTTGTATTACGTCTTAAAGGAGAACGTAAAAAAGGTGATTTATGTTCTGCCGCCGACTGCCAGGCATTTCCGCCGCCCGATGTTCAGCGCTGCGAGTAGAGCTGTGTAAGAATATCTTCCAGCTGTTCTGGCTCAAAATATTTTAATCTGTGGGGGCTATCATTGCAACTGGCCTGCCAACGCCTCAAACGCGCCAGAATGAAGCTATCTTAAAGCGTGTAGGGGTTTGCCACTTAATACTCTATGTGAAGTATGCCTGGCGGTGTCACCACTCGTGAATTCACTAAAGTGGCACTCCTTAGACTCAGTACTAATTATGATCTCCATGTAGGAAAATGGTGGACCTTTTTCACCATTATTAGGAGCACCTGGCTTACTGGTGATACGTGCAATTGCAGATCAAATACAGGAATTGTACGCATTGACTCGAATGAGAATGAAACTCCCGCGTGGCGTAGGTGTTCAACAAACTACAAAGCACGTCCGCGAAGCTTGATTGGATTAATCTGGAGCGTAGTTATCGCGAGCACGACGGGTCATCTAGTTGATCGTTAGCGTGGCAGTATATACTATTTGAACCCCTAGACAGCAGGACGCTATCGTTTGCGCGCATATACATACGCGGCTCTGGACACCTGGCGTAATCAACGAGCGCACCCTCGTCTAAAACTTAACCTTGTGGCTGCCGCTAGCTTCATCTCTCGCGACGACGGTCGCACATCGTATTGTCTCTTGTCATACTATTGCAAAGCGAGGACTGCCGGGGAACGCTGCCACTTATGTACAGATGATGCGCGACCTTATGACATCAAATAGAAGAACGGCCGGTAGGGGACTCCGTGGGACAAGTGTTGTTAGATCAGGCATACCCATGCACGTCATCCCTCGGTAGAACTTAGGTTCCACTTCGTCAAGCCCTTCATCATGCAATATGGGCCTACATTCCATAAGGGCGCTACAATTCGTTGCCGCTTTTATCGCCGAATCACATCTTGCTGGAATTTGCGGAGCATATACGCTGTACAAATCGCTAGCAAAGCATTTATCCGGCTAAGATAAAGGCTTACGTCCCTCACGAGAAGGATATTGATTTAACGCTACCGTGCCAGCCTGTTGTGAGGACGCTTGAGCTCCTCGAAGGCTGCGCCATTGCGCATTGACAGATCTTTCGACGCCTAAGACGAGCCTAATTGTTGGAAACTAATCGCAGATCGCACCAGATTAGACCCCCACGTCATTCGAGGGCTCAGTTCCTTATCTAACCTTTCCAGGCAGTCGATAGTGGTGGCTGCGCTACTAAAGTCTGTAGGCCATCGTGTGCATCTGCTTACGCTTGATCTTCTCTCTGTGGACGGAGTAGAGTCCTTGTCATTCTGTACCAAGACAGTTGCGTATTCAGTTACCCAAAACATGTTCTCGACACCTTCACTAAAATTGGTTGTATGCACATCAGGTACATACCTAACATATTTGAGCTATGATATCAATAACGCACTCAGAAGAGAAGCGTGAGGAAGCAATCGCTTTTCGGCGGACCGTAGCTATTAGTACACTGTTCGATAGCAGCTCATCCGGAGGAACAGAATAGTTAAAAAGGCCTTCGAGGCAGTCCTACGTAGGGAATGTTCAATTC'/>

    <sequence taxon='49' value='TGGCGAATCCTACGAAACGATTTTACCATCCGTCTTCAGGAATCCTCGCGGTGGAATTTAAGCTGACGGTCGAACGCACGTGCCCACACTGTGCCTCGCGGACGGCCTTGACTCTGATGTAACGCTACTGAACAGGTCAGTGATGACCTCAGATAATTTGGTCCTATAGTCATCTTTGTATTGGTGCGTTATAAATTTTATGGCGCCTCGGAAGTGGGACGTGAAGCATTCATGGCGAGTCACCTTATAATGAACATGCAGTGCTCGATCTGACGAAGTGCGCTGAAATTTATAATATTGCTATGGCCACTTGCCCCCCCCTCACCACTAAAAACCTAGTCCACACAAACAAAGATAGCTTTTTGCGGTTGTATTACGTCTTAAAGGAGAACGTAAAAAAGGTGATTTATGTTCTGCCGCCGACTGCCAGGCATTTCCGCCGCCCGATGTTCAGCGCTGCGAGTAGAGCTGTGTAAGAATTTCTTCCAGCTGTTCTGGCTCAAAATACTCTAGTTTGTGGGGGCTATCATTGCAACTGGCCTGCCAACGCCTCAAACGCGCCAGAATGAAGCTATCTTAAAGCGTGTAGGGGTTTGCCACTTAATACTCTATGTAAAGTATGCCTGGCAGTGTCACCACTCGTGAATTCACTAAAGTGGCACTCCTTAGATTCAGTACTAATTATGATCTCCATGTAGGAAAATGGTGGACCTTTTTCACCATTATTAGGAGCACCTGGCTTACTGGTGATACGTGCAATTGCAGATCAAATACAGGAATTGTACGCATTGACTCGAATGAGAATGAAACTCCCGCGTGGCGTAGGTGTTCAACAAACTACAAAGCACGTCCGCGAAGCTTGATTGGATTAATCTGGAGCGTAGTTATCGCGAGCACGACGGGTCATCTAGTCGATCGTTAGCGTGGCAGTATATACTATTTGAACCCCTAGACAGCAGGACGCTATCGTTTGCGCGCATATACATACGCGGCTCTGGACACCTGGCGTAATCAACGAGCGCACCCTCGTCTAAAACTTAACCTTGTGGCTGCCGCTAGCTTCATCTCTCGCGACGACGGTCGCACATCGTATTGTCTCTTGTCATACTATTGCAAAGCGAGGACTGCCGGGGAACGCTGCCACTTATGTACAGATGATGCGCGACCTTATGACATCAAATAGAAGAACGGCCGGTAGGGGACTCCGTGGGACAAGTGTTGTTAGATCAGGCATACCCATGCACGTCACCCCTCGGTAGAACTTAGGTTCCACTTCGTCAAGCCCTTCATCATGCAATATGGGCCTACATTCCATAAGGGCGCTACAATTCGTCGCCGCTTTTGTGGCCGAATCACATCTTGCTGGAATTTGCGGAGCATATACGCTGTACAAATCGCTAGCAAAGCATTTATCCGGCTAAGATAAAGGCTTACGTCCCTCACGAGAAGGATATTGATTTAACGCTACCGTGCCAGCCTGTTGTGAGGACGCTTGAGCTCCTCGAAGGCTGCGTCATTGCGCATTGACAGATCTTTCGACGCCTAAGACGAGCCTAATTGTTGGAAACTAATCGCAGATCGCACCAGATTAGACCCCCACGTCATTCAAGGGCTCAGTTCCTTATCTAACCTTTCCAGGCAGTCGATAGTGGTGGCTGCGCTACTAAAGTCTGTAGGCCATCGTGTGCATCTGCTTACGCTTGATCTTCTCTCTGTGGACGGAGTAGAGTCCTTGTCATTCTGTACCAAGGCAGTTGCGTATTCAGTTACTCAAAACATGTTCTCGACACCTTCACTAAAATTGGTTGTATGCACATCAGGTACATACCTAACATATTTGAGCTATGATATCAATAACGCACTCGGAAGAGAAACGTGAGGAAGCAATCGCTTTTCGGCGGACCGTAGCTATTAGTACACTGTTCGATAGCAGCTCATCCGGAGGAACAGAATAGTTAAAAAGGCCTTCGAGGCAGTCTTACGTAGGGAATGTTCGATTC'/>

    <sequence taxon='18' value='TGGCGAATTCTGCAAAACGATTTTACCATCTGTCTTCAGGAATCCTCGCGGTGGAATTTAAGCTGACGGCCGAACGCACGTGCCCACACTGTGCCTCGCGGACGGCCTTGACTCTGATGTAACGCTACTGAACATGTCAGTGATGACCTCAGATATTTTGGTCCTATAGTCATCTTTGTGTTGGTGCGTTATAAATTTTGTGGCGCCTCGGAGGTGGGACGTGAAGCATTCATGGCGAGTCACCTTATAATGAACATGCAGTGCTCGATCTGACGAAGTGCGCTGAAATTTATAATATTGCTATGGCCACTTGCTCCCCCCTCACCACTAAAAACCTAGTCCACACAGACAAAGATAGCTTTTTGCGGTTGTATTACGTCTTAAAGGAGAACGTAAAAAAGGTGATTTATGTTCTGCCGCCGACTGCCAGGCATTTCCGCCGCCCGATGTTCAGCGCTGCGAGTAGAGCTGTGTAAGAATTTCTTCCAGCTGTTCTGGCTCAAAATACTTTAGTCTGTGGGGGCTATCATTGCAACTGGCCTGCCAACGCCTCAAACGCGCCAGAATGAATCTATCTTAAAGCGTGTAGGGGTTTGCCACTTAATACTCTATGTAAAGTATGCCTGGCGGTGTCACCACTCGTGAATTCACTAAAGTGGCACTCCTTAGACTCAGTACTAATCATGATCTCCATGTAGGAAAATGGTGGACCTTTTTCACCATTATTAGGAGCACCTGGCTTACTGGTGATACGTGCAATTGCAGATCAAATACAGGAATTGTACGCATTGACCCGAATGAGAATGAAACTCCCGCGTGGCGTAGGTGTTCAACAAACTACAAAGCACGTCCGCGAAGCTTGATTGGATTAATCTGGAGCGTAGTTATCGCGAGCACGACGGGTCATCTAGTTGATCGTTAGCGTGGCAGTACATACTATTTGAACCCCTAGACAGCAGGACGCTATCGTTTGCGCGCATATACATACGCGGCTCTGGACACCTGGCGTAATCAACGAGCGCACCCTCGTCTAAAACTTAACCTTGTGGCTGCCGCTAGCTTCATCTCTCGCGACGACGGTCGCACATCGTATTGTCTCTTGTCATACTATCGCAAAGCGAGGACTGCCGGGGAACGCTGCCACTTATGTACAGATGATGCGCGACCTTATGACATCAAATAGAAGAACGGCCGGTAGGGGACTCCGTGGGACAAGTGTTGTTAGATCAGGCATACCCATGCACGTCATCCCTCGGTAGAACTTAGGTTCCACTTCGTTAAGCCCTTCATCATGCAATATGGGCCTACATTCCATAAGGGCGCTACAATTCGTTGCCGCTTTTATCGCCGAATCACATCTTGCTGGAATTTGCGGAGTATATACGCTGTACAAATCGCTAGCAAAGCATTTATCCGGCTAAGATAAAGGCTTACGTCCCTCACGAGAAGGATATTGATTTAACGCTACCGTGCCAGCCTGTTGTGAGGACGCTTGAGCTCCTCGAAGGCTGCGCCATTGCGCATTGACAGATCTTTCGACGCCTAAGACGAGCCTAATTGTTGGAAACTAATCGCAGATCGCACCAGATTAGACCCCCACGTCATTCAAGGGCTCAGTTCCTTATCTAACCTTTCCAGGCAGTCGATAGTGGTGGCTGCGCTACTAAAGTCTGTAGGCCATCGTGTGCATCTGCTTACGCTTGATCTTCTCTCTGTGGACGGAGTAGAGTCCTTGTCATTCTGTACCAGGGCAGTTGCGTATTCAGTTACTCAAAACATGTTCTCGACACCTTCACTAAAATTGGTTGTATGCACATCAGGTACATACCTAACATACTTGAGCTATGATATCAATAACGCACTCGGAAGAGAAACGTAAGGAAGCAATCGCTTTTCGGCGGACCGTAGCTATTAGTACATTGTTCGATAGCAGCTCATCCGGAGGAACAGAATAGTTAAAAAGGCCTTCGAGGCAGTCCTACGTAGGGAATGTTCAATTC'/>

    <sequence taxon='29' value='TGGCGAATTCTGCAAAACGATTTTACCATCTGTCTTCAGGAATCCTCGCGGTGGAATTTACGCTGACGGTCGAACGCACGTGCCCACACTGTGCCTCGCGGACGGCCTTGACTCTGATGCAAAGCTACTGAACATGTCAGTGATGACCTCAGATATTTTGGTCCTATAGTCATCTTTGTATTGGTGCGTTATAAATTTTATGGCGCCTCGGAGGTGGGACGTGAAGCATTCATGGCGAGTCACCTTATAATGAACATGCAGTGCTCGATCTGACGAAGTGCGCTGAAATTTATAATATTGCTATGGCCACTTGCTCCCCCCTCACCACTAAAAACCTAATCCACACAAACAGAGATAGCTTTTTGCGGTTGTATTACGTCTTAAAGGAGAACGTAAAAAAGGTGATTTATGTTCTGCCGCCGACTGCTAGGCATTTCCGCCGCCCGATGTTCAGCGCTGCGAGTAGAGCTGTGTAAGAATTTCTTCCAGCTGTTCTGGCTCAAAATACCTTAGTCTGTGGGGGCTATCATTGCAACTGGCCTGCCAACGCCTCAAACGCGTCAGAATGAAGCTATCTTAAAGCGTGTAGGGGTTTGCCACTTAATACTCTATGTAAAGTATGCCTGGCGGTGTCACCACTCGTGAATTCACTAAAGTGGCACTCCTTAGACTCAGTACTAATTATGATCTCCATGTAGGAAAATGGTGGACCTTTTTCACCATTATTAGGAGCACCTCGCTTACTGGTGATACGTGCAATTGCAGATCAAATACAGGAATTGTACGCATTGACTCGAATGAGAATGAAACTCCCGCGTGGCGTAGGTGTTCAACAAACTACAAAGCACGTCCGCGAAGCTTGATTGAATTAATCTGGAGCGTAGTTATCGCGAGCACGACGGGTCATCTAGTTGATCGTTAGCGTGGCAGTATATACTATTTGAACCCCTAGACAGCAGGACGCTATCGTTTGCGCGCATATACATAAGCGGCTCTGGACACCTGGCATAATCAACGAGCGCACCCTCGTCTAAAACTTAACCTTGTGGCTGCCGCTAGCTTCATCTCTCGCGCCGACGGTCGCAAATCGTATTGTCTCTTGTCATACTATTGCAAAGCGAGGACTGCCGGGGAACGCTGCCACTTATGTACAGATGATGCGCGACCTTATGACATCAAATAGAAGAACGGCCGGTAGGGGACTCCATGGGACAAGTGTTGTTAGATCAGGCATACCCATGCACGTCATCCCTCGGTAGAACTTAGGTTCCACTTCGTCAAGCCCTTCATCATGCAATATGGGCCTACATTCCATAAGGGCGCTACAATTCGTTGCCGCTTTTATCGCCGAATCACATCTTGCTGGAATTTGCGGAGCATATACGCTGTACAAATCGCTAGCAAAGCATTTATCCGGCTAAGATAAAGGCTTACGCCCCTCACGAGAAGGATATTGATTTAACGCTACCGTGCCAGCCTGTTGTGAGGACGCTTGAGCTCCCCGAAGGCTGCGCCATTGCGCATTGACAGATCTTTCGACGCCTAAGACGAGCGTAATTGTTGGAAACTAATCGCAGATCGCACCAGATTAGACCCCCACGTCATTCAAGGGCTCAGTTCCTTATCTACCCTTTCCAGGCAGTCGATAGTGGTGGCTGAGCTACTAAAGTCTGTAGGCCATCGTGTGCATCTGCTTACGCTTGATCTTCTCTCTGTGGACGGAGTAGAGTCCTTGTCATTCTGTACTAAGGCAGTTGCGTATTTAGTTACTCAAAACATGTTCTCGACACCTTCACTGAAATTGGTTGTATGCACATCAGGTACATACCTAACATATTTGAGCTATGATATCAATAACGCACTCAGAAGAGAAACGTGAGGAGGCAATCGCTTTTCGGCGGACCGTAGCTATTAGTACACTGTTCGATAGCAGCTCATCCGGAGGAACAGAATAGTTGAAAAGGCCTTCGAGGCAGTCCTACGTAGGGAATGTTCAATTC'/>

    <sequence taxon='32' value='TGGCGAATTCTGCAGAACGATTTTACCATCTGTCTTCAGGAATCCTCGCGGTGGAATTTACGCTGACGGTCGAACGCACGTGCCCACACTGTGCCTCGCGGACGGCATTGACTCTGATGCAACGCTACTGAACATGTCAGTGATGACCTCAGATATTTTGGTCCTATAGTCATCTTTGTATTGGTGCGTTATGAATTTTATGGCGCCTCGGAGGTGGGACGTGAAGCATTCATGGCGAGTCACCTTATAATGAACATGCAGTGCTCGATCTGACGAAGTGCGCTGAAATTTATAATATTGCTATGGCCACTTGCTCCCCCCTCACCACTAAAAACCTAATCCACACAAACAAAGATAGCTTTTTGCGGTTGTATTACGTCTTAGAGGAGAACGTAAAAAAGGTGATTTATGTCCTGCCGCCGACTGCTAGGCATTTCCGCCGCCCGATGTTCAGCGCTGCGAGTAGAGCTGTGTAAGAATTTCTTCCAGCTGTTCTGGCTCAAAATACTTTAGTCTGTGGGGGCTATCATTGCAACTGGCCTGCCAACGCCTCAAACGCGCCAGAATGAAGCTATCTTAAAGCGTGTAGGGGTTTGCCACTTAATACTCTATGTAAAGTATGCCTGGCGGTGTCACCACTCGTGAATTCACTAAAGTGGCACTCCTTAGACTCAGTACTAATTATGATCTCCATGTAGGAAAATGGTGGACCTTTTTCACCGTTATTAGGAGCACCTCGCTTACTGGTGATTCGTGCAATTGCAGATCAAATACAGGAATTGTACGCATTGACTCGAATGAGAATGAAACTCCCGCGTGGCGTAGGTGTTCAACAAATTACAAAGCACGTCCGCGAAGCTTGATTGAATTAATCTGGAGCGTAGTTATCGCGAGCACGACGGGTCATCTAGTTGATCGTTAGCGTGGCAGTATATACTATTTGAACCCCTAGACAGCAGGACGCTATCGTTTGAGCGCATATACATAAGCGGCTCTGGACACCTGGCATAATCAACGAGCGCACCCTCGTCTAAAACTTAACCTTGTGGCTGCCGCTAGCTTCATCTCTCGCGACGACGGTCGCACATCGTATTGTCTCTTGTCATACTATTGCAAAGCGAGGACTGCCGGGGAACGCTGCCACTTATGTACAGATGATGCGCGACCTTATGACCTCAAATAGAAGAACGGCCGGTAGGGGACTCCGTGGGACAAGTGTTGTTAGATCAGGCATACCCATGCACGTCATCCCTCGGTAGAACTTAGGTTCCACTTCGTCAAGCCCTTCATCATGCAATATGGGCCTACATTCCATAAGGGCGCTACAATTCGTTGCCGCTTTTATCGTCGAATCACATCTTGCTGGAATTTGCGGAGCATATACGCTGTACAAATCGCTAGCAAAGCATTTATCCGGCTAAGATAAAGGCTTACGTCCCTCACGAGAAGGATATTGATTTAACGCTACCGTGCCAGCCTGTTGTGAGGACGCTTGAGCTCCCCGAAGGCTGCGCCATTGCGCATTGACAGATCTTTCGACGCCTAAGACGAGCCTAATTGTTGGAAACTAATCGCAGATCGCACCAGATTAGACCCCCACGTCATTCAAGGGCTCAGTTCCTTATCTAACCTTTCCAGGCGGTCGATAGTGGTGGCTGCGCTACTAAAGTCTGTAGGCCATCGTGTGCATCTGCTTACGCTTGATCTTCTCTCTGTGGACGGAGTAGAGTCCTTGTCATTCTGTACCAAGGCAGTTGCGTATCTAGTTACTCAAAACATGTTCTCGACACCTTCACTAAAATTGGTTGTATGCACATCAGGTACATACCTAACATATTTGAGCTATGATATCAATAACGCACTCAGAAGAGAAACGTGAGGAAGCAATCGCTTTTCGGCGGACCGTCGCTATTAGTACACTGTTCGATAGCAGCTCATCCGGAGGAACAGAATAGTTAAAAAGGCCTTCGAGGCAGTCCTACGTAGGAAATGTTCAATTC'/>

    <sequence taxon='34' value='TGGCGAATTCTGCAAAACGGTTTTACCATCTGTCTTCAGGAATCCTCGCGGTGGAATTTAAGCTGATGGTCGAATGTACGTGCCCACACTGTACCTCGTGGACGGCCTTGACTCTGATGTACCGCTACTGAACATGTCAGTGATGACCTCAGATATTTTGGTCCTACAGTCATCTTTGTATTGGTGCGTTCTAAATTTTATGGCGCCTCGGAGGTGGGACGTGAAGCATTCATGGCGAGTCACCTTATAATGAACATGCAGTGCTCGATCTGACGAAGTGCGCTGAGATTTATAATATTGCTATGGCCACTTGCTCCCCCCTCACCACTAAAAACCTAGTCCACACAAACAAAGATAGCTTTTTGCGGTTGTATTATGTCTTAAAGGAGAACGTAAAAAAGGTGATTTATGTTCTGCCGCCGACTGCTAGGCATTTCCGCCGCCCAATGCTCAGCGCTGCGAGTAAAGCTGTGTAAGAATTTCTTCCAGCTGTTCTGGCTCAAAATACTTTAGTCTGTGGGGGCTATCACTGCAACTGGCCTACCAACGCCTCAAACGCGCCAGAATGTAGCTATCTTAAAGCGTGTAGGCGTTTGTCACTTAATACTCTATGTAAAGTATGCCTGGTGGTGTCACCACTCGTGAATTCACTAAAGTGGCACTCCTTAGATTCAGTACTAATTATGATCTCCATATAGGAAAATGGTGGACCTTTTTCACCATTACTGGGAGCAGCTGGCTTACTGGTGATACGTGCAATTGCAGATCAAATACAGGAATTGTACGCATTGACTCAAATGAGAATGAAACTCCCGCGTGGCGTAGGTGTTCAACAAACTACAAAGCACGTCCGCGAAGCTTGATTGGATTAATCTGGAGCGTAGTTATCGCGAGCACGACGGGTCATCTAGTTGATCGTTAGCGTGGCAGTATATACTATTTGAACCCCAAGACAGCAGGACGCTATCGTTTGCGCGCATATACATAAGCGGCTCTGGACACCTGGTGTAATCAACGAGCACACCCTCGTCTAAAACTTAACCTTGCGGCTGCCGCTAGCTTCATCTCTCGCGACGACGGTCGCACATCGTATTGTCTCTTGTCATACTATTGCAAAGCAAGGACTGCCGGGGAACGCTGCCACTTATGTACAGATGATGCGCGACGTTATGAAATCAAATAGAAGGACGGCCAGTAGGGGACTCCGTGGGACAAGTGTTGTTAGATTAGGCATACCCATGCACGTCATCCCTCGATAGAGCTTGGGTTCCACTTCGTCAAGCCCTTCATCATGCAATATGGGCCTACATTCCATAAGGACGCTACAATTCGTTGCCGCTTTTATCGCCGAATTACATCTTGCTGGAATTTGCGGAGCATATACGCTGTACAAATCGCTATCAAAGCATTTATCCGGCTAAGATAAAGGCTTACGTCCCTCACGAGAAGGATATTGATTTAACGCTACTGTGCCAGCCTGTTGTGAGGACGCTTGAGCTCCTCGAAGGCTGCGCCATTGCGCATTGACAGATCTTTCGACGCCTAAGACGAGCCTAATTGTTGGAAACTAATCGCAGATCGCACCAGGTTGGACCCCCACGTCATTCAAGGGCTCAGTTCCTTATCTAACCTTTCCAGGCAGTCGACAGTGGTGGCTGCGCTACTAAAGTCTGTAGGCCATCGTGTGCATCTGCTTACGCCTGATCTTCTCTCTGTGGACGGAGTAGAGTCCTTGTCATTCTGTACCAAGGCAGTTGCGTATTCAGTTACTCAAAACATGTTCTCGACACCTTCACTAAAATTGGTTGTATGCACCTCAGGTACATACCTAACATATTCGAGCTATGATATCAATAACGCACTCAGAAAAGAAACGTGAGGAAGCAATCGCTTTTCGGCGGACCGTAGCTATTAGTACACTGTGCGATAGCAGCTCATCCGGAGGAACAGAATAGTTAAAAAGGCCTTCGAGGCAGTCCTACGTAGGAAATGTTCAATTC'/>

    <sequence taxon='15' value='TGGCGAATTCTGCAAAACGGTTTTACCATCTGTCTTCAGGAATCCTCGCGGTGGAATTCAAGCTGACTGTCGAACGTACGTGCCCACACTGTGACTCGCGGACGGCCTTGACTCTGATGTAACGCTACTGAACATGTCAGTGATGACCTCAGATATTTTGGTCCTCTAGTCATCTTTGTATTGGTGCGTTATAAATTTTATGGCGCCTCGGAGGTGGGACGTGAAGCATTCATGGCGAGTCACCTTATAACGAACATGCAGGGCTCGATCTGACGAAGTGCGCTGAAATTTATAATATTGCTATGGCCACTTGCTCCCCCCTCACCACTAAAAACCTAGTCCACACAAACAAAGATAGCTTTTTGCGGTTGTATTACGTCTTAAAGGAGGACGTAAAAAAGGTGATTTATGTTCTGCCGCCGACTGCTAGGCATGTCCGCCGCCCGATGTTCAGCGCTGCGAGTAGAGCTGTGTAAGACTTTCTTCCAGCTGTTCTGGCTCAAAATACTTTGGTCTGTGGGGGCTATCATTGCAACTGACCTGCCAACGCCTCAAACGCGCCAGAATGAAGCTATCTTAAAGCGTGTAGGGGTTTGCCACTTAATACTCTATGTAAAGTATGCCTGGCGGTGTCACCACTCGTGAATTCACTAAAGTGGCACTCCTTCGACTCAGTACTAATTATGATCTCCATGTAGGAAAGTGGTGGATCTTTTTCAACATTATTGGGAGCACCTGGCTTACTGGTGATACGTGCAATTGCAGATCAAATACAGGAGTTGTACGCATTGACTCGAATGAGAATGAAACTCCCGCGTGGCGTAGGTGTTCAACAAACTACAAAGCACGTACGCGAAGCTTGATTGGATTAATCTGGAGCGTAGTTATCGCGAGCACGACGGGTCATCTAGTTGATCGTTAGCGTGGCAGTATATACTATTTGAACCCCTAGACAGCAGGACGCTATCGTTTGCGCGCATATACATAAGCGGCTCAGGACACCTGGTGTAATCAACGAGCGCGCCCTCATCTAAAACTTAACCTTGTGGCTGCCGCTAGCTTCATCTCTCGCGACGACGGTCACACATCGTATTGTCTCTTGTCATACTACTGCAAAGCAAGGACTGCCGGGGAACGCTGCCACTTATGTACAGATGATGCGCGACCTTATGACATCAAATAGAAGAACGGCCGGTAGGGGACTCCGTGGGACAAGTGTTGTTAGATCAGGCATACCCATGCACGTCATCCCCCGGTAGAACTCAGGTTCCACTTCGTCAAGCCCTTCATCGTGCGATATGGGCCTACATTCCATAAGGGCGCTACAATTCGTTGCCGCTTTTATCGCCGAATCACATCTTGCTGGAATTTGCGGAGCATATACGCTGTACAAATCGCTAGCAAAGCATTTATCCGGCTAAGATAAAGGCTTACGTCCCTCACGAGAAGGATATTGATTTAACGCAACCGTGCCAGCCTGCTGTGAGGACGCTTGAGCTCCTCGAAGGCTGCGCCATTGCGCATTGACAGATCTTTCGACGCCTAAGGCGAGCCTAATTGTTGGAAACTAATCGCAAATCGCACCAGATTAGACCCCCACGTCATTCAAGGGCTCAGTTCCTTGTCTAACCTTTCCAGGCAGTCGATAGTGGTGGCTGCGCTACTAAAGTCTGTAGGCCATCGTGTGCATCTGCTTACGCTTGATCTTCTCTCTGTGGACGGAGTAGAGTCCTTGTCATTCTGTACCAAGACAGTTGCGTATTCGGTTACTCAGAACATGTTCTCGACACCTTCACCAAAATTGGTTGTATGCACATCAGGTACATACCTGACATATTCGAGCTATGATATCAATAACGCACTCAGAAGAGAAACGTGAGGAAGCAATCGCTTTTCGGCGGACCGTAGCTATTAGTACACTGTTCGATAGCAGCTCATCCGGAGGAACAGAATGGTTAAAAAGGCCTTCGCGGCAGTCCTACGTAGGGAATGTTCAATTC'/>

    <sequence taxon='42' value='TGGCGAATTCTGCAAAACGGTTTTACCATCTGTCTTCAGGAATCCTCGCGGTGGAATTCAAGCTGACTGTCGAACGTACGTGCCCACACTGTGACTCGCGGACGGCCTTGGCTCTGATGTAACGCTACTGAACATGTCAGTGATGACCTCAGATATTTTGGTCCTCTAGTCATCTTTGTATTGGTGCGTTATAAATTTTATGGCGCCTCGGAGGTGGGACGTGAAGCATTCATGGCGAGTCACCTTATAACGAACATGCAGGGCTTGATCTGACGAAGTGCGCTGAAATTTATAATATTGCTATGGCCACTTGCTCCCCCCTCACCACTAAAAACCTAGTCCACACAAACAAAGATAGCTTTTTGCGGTTGTATTACGTCTTAAAGGAGGACGTAAAAAAGGTGATTTATGTTCTGCCGCCGACTGCTAGGCATGTCCGCCGCCCGATGTTCAGCGCTGCGAGTAGAGCTGTGTAAGACTTTCTTCCGGCTGTTCTGGCTCAAAATACTTTGGTCTGTGGGGGCTATCATTGCAACTGACCTGCCAACGCCTCAAACGCGCCAGAATGAAGCTATCTTAAAGCGTGTAGGGGTTTGCCACTTAATACTCTATGTAAAGTATGCCTGGCGGTGTCACCACTCGTGAATTCACTAAAGTGGCACTCCTTCGACTCAGTACTAATTATGATTTCCATGTAGGAAAGTGGTGGATCTTTTTCAACATTATTGGGAGCACCTGGCTTACTGGTGATACGTGCAATTGCAGATCAAATACAGGAGTTGTACGCATTGACTCGAATGAGAATGAAACTCCCGCGTGGCGTAGGTGTTCAACAAACTACAAAGCACGTACGCGAAGCTTGATTGGATTAATCTGGAGCGTAGTTATCGCGAGCACGACGGGTCATCTAGTTGATCGTTAGCGTGGCAGTATATACTATTTGAACCCCTAGACAGCAGGACGCTATCGTTTGCGCGCATATACATAAGCGGCTCAGGACACCTGGTGTAATCAACGAGCGCGCCCTCATCTAAAACTTAACCTTGTGGCTGCCGCTAGCTTCATCTCCCGTGACGACGGTCACACATCGTATTGTCTCTTGTCATACTACTGCAAAGCAAGGACTGCCGGGGAACGCTGCCACTTATGTACAGATGATGCGCGACCTTATGACATCAAATAGAAGAACGGCCGGTAGGGGACTCCGTGGGACAAGTGTCGTTAGATCAGGCATACCCATGCACGTCATCCCCCGGTAGAACTCAGGTTCCACTTCGTCAAGCCCTTCATCGTGCGATATGGGCCTACATTCCATAAGGGCGCTACAATTCGTTGCCGCTTTTATCGCCGAATCACATCTTGCTGGAATTTGCGGAGCATATACGCTGTACAAATCGCTAGCAAAGCATTTATCCGGCTAAGATAAAGGCTTACGTCCCTCACGAGAAGGATATTGATTTAACGCAACCGTGCCAGCCTGCTGTGAGGACGCTTGAGCTCCTCGAAGGCTGCGCCATTGCGCATTGACAGATCTTTCGACGCCTAAGGCGAGCCTAATTGTTGGAAACTAATCGCAAATCGCACCAGATTAGACCCCCACGTCATTCAAGGGCTCAGTTCCTTGTCTAACCTTTCCAGGCAGTCGATAGTGGTGGCTGCGCTACTAAAGTCTGTAGGCCATCGTGTGCATCTGCTTACGCTTGATCTTCTCTCTGTGGACGGAGTAGAGTCCTTGTCATTCTGTACCAAGACAGTTGCGTATTCGGTTACTCAGAACATGTTCTCGACACCTTCACCAAAATTGGTTGTATGCACATCAGGTACATACCTGACATATTCGAGCTATGATATCCATAACGCACTCAGAAGAGAAACGTGAGGAAGCAATCGCTTTTCGGCGGACCGTAGCTATTAGTACACTGTTCGATAGCAGCTCATCCGGAGGAACAGAATGGTTAAAAAGGCCTTCGCGGCAGTCCTACGTAGGGAATGTTCAATTC'/>

    <sequence taxon='69' value='TGGCGAATTCTGCAAAACGGTTTTACCATCTGTCTTCAGGAATCCTCGCGGTGGAATTCAAGCTGACTGTCGAACGTACGTGCCCACACTGTGACTCGCGGACGGCCTTGACTCTGATGTAACGCTACTGAACATGTCAGTGATGACCTCAGATATTTTGGTCCTCTAGTCATCTTTGTATTGGTGCGTTATAAATTTTATGGCGCCTCGGAGGTGGGACGTGAAGCATTCATGGCGAGTCACCTTATAACGAACGTGCAGGGCTCGATCTGACGAAGTGCGCTGAAATTTATAATATTGCTATGGCCACTTGCTCCCCCCTCACCACTAAAAACCTAGTCCACACAAACAAAGATAGCTTTTTGCGGTTGTATTACGTCTTAAAGGAGGACGTGAAAAAGGTGATTTATGTTCTGCCGCCGACTGCTAGGCATGTCCGCCGCCCGATGTTCAGCGCTGCGAGTAGAGCTGTGTAAGACTTTCTTCCAGCTGTTCTGGCTCAAAATACTTTGGTCTGTGGGGGCTATCATTGCAACTGACCTGCCAACGCCTCAAACGCGCCAGAATGAAGCTATCTTAAAGCGTGTAGGGGTTTGCCACTTAATACTCTATGTAAAGTATGCCTGGCGGTGTCACCACTCGTGAATTCACTAAAGTGGCACTCCTTCGACTCAGTACTAATTATGATCTCCATGTAGGAAAGTGGTGGATCTTTTTCAACATTATTGGGAGCACCTGGCTTACTGGTGATACGTGCAATTGCAGATCAAATACAGGAGTTGTACGCATTGACTCGAATGAGAATGAAACTCCCGCGTGGCGTAGGTGTTCAACAAACTACAAAGCACGTACGCGAAGCTTGATTGGATTAATCTGGAGCGTAGTTATCGCGAGCACGACGGGTCATCTAGTTGATCGTTAGCGTGGCAGTATATACTATTTGAACCCCTAGACAGCAGGACGCTATCGTTTGCGCGCATATACATAAGCGGCTCAGGACACCTGGTGTAATCAACGAGCGCGCCCTCATCTAAAACTTAACCTTGTGGCTGCCGCTAGCTTCATCTCTCGCGACGACGGTCACACATCGTATTGTCTCTTGTCATACTACTGCAAAGCAAGGACTGCCGGGGAACGCTGCCACTTATGTACAGATGATGCGCGACCTTATGACATCAAATAGAAGAACAGCTGGTAGGGGACTCCGTGGGACAAGTGTTGTCAGATCAGGCATACCCATGCACGTCATCCCCCGGTAGAACTCAGGTTCCACTTCGTCAGGCCCTTCATCGTGCGATATGGGCCTACATTACATAAGGGCGCTACAATTCGTTGCCGCTTTTATCGCCGAATCACATCTTGCTGGAATTTGCGGAGCATATACGCTGTACAAATCGCTAGCAAAGCATTTATCCGGCTAAGATAAAGGCTTACGTCCCTCACGAGAAGGATATTGATTTAACGCAACCGTGCCAGCCTGCTGTGAGGACGCTTGAGCTCCTCGAGGGCTGCGCCATTGCGCATTGACAGATCTTTCGACGCCTAAGGCGAGCCTAATTGTTGGAAACTAATCGCAAATCGCACCAGATTAGACCCCCACGTCATTCAAGGGCTCAGTTCCTTGTCTAACCTTTCCAGGCAGTCGATAGTGGTGGCTGCGCTACTAAAGTCTGTAGGCCATCGTGTGCATCTGCTTACGCTTGATCTTCTCTCTGTGGACGGAGTAGAGTCCTTGTCATTCTGTACCAAGACAGTTGCGTATTCGGTCACTCAGAACATGTTCTCGACACCTTCACCAAAATTGGTTGTATGCACATCAGGTACATACCTGACATATTCGAGCTATGATATCAATAACGCACTCAGAAGAGAAACGTGAGGAAGCAATCGCTTTTCGGCGGACCGTAACTATTAGTACACTGTTCGATAGCAGCTCATCCGGAGGAACAGAATGGTTAAAAAGGCCTTCGCGGCAGTCCTACGTAGGGAATGTTCAATTC'/>

    <sequence taxon='106' value='TGGCGAATTCTGCAAAACGGTTTTACCATCTGTCTTCAGGAATCCTCGCGGTGGAATTCAAGCTGACTGTCGAACGTACGTGCCCACACTGTGACTCGCGGACGGCCTTGACTCTGATGTAACGCTACTGAACATGTCAGTGATGACCTCAGATATTTTGGTCCTCTAGTCATCTTTGTATTGGTGCGTTATAAATTTTATGGCGCCTCGGAGGTGGGACGTGAAGCATTCATGGCGAGTCACCTTATAACGAACGTGCAGGGCTCGATCTGACGAAGTGCGCTGAAATTTATAATATTGCTATGGCCACTTGCTCCCCCCTCACCACTAAAAACCTAGTCCACACAAACAAAGATAGCTTTTTGCGGTTGTATTACGTCTTAAAGGAGGACGTGAAAAAGGTGATTTATGTTCTGCCGCCGACTGCTAGGCATGTCCGCCGCCCGATGTTCAGCGCTGCGAGTAGAGCTGTGTAAGACTTTCTTCCAGCTGTTCTGGCTCAAAATACTTTGGTCTGTGGGGGCTATCATTGCAACTGACCTGCCAACGCCTCAAACGCGCCAGAATGAAGCTATCTTAAAGCGTGTAGGGGTTTGCCACTTAATACTCTATGTAAAGTATGCCTGGCGGTGTCACCACTCGTGAATTCACTAAAGTGGCACTCCTTCGACTCAGTACTAATTATGATCTCCATGTAGGAAAGTGGTGGATCTTTTTCAACATTATTGGGAGCACCTGGCTTACTGGTGATACGTGCAATTGCAGATCAAATACAGGAGTTGTACGCATTGACTCGAATGAGAATGAAACTCCCGCGTGGCGTAGGTGTTCAACAAACTACAAAGCACGTACGCGAAGCTTGATTGGATTAATCTGGAGCGTAGTTATCGCGAGCACGACGGGTCATCTAGTTGATCGTTAGCGTGGCAGTATATACTATTTGAACCCCTAGACAGCAGGACGCTATCGTTTGCGCGCATATACATAAGCGGCTCAGGACACCTGGTGTAATCAACGAGCGCGCCCTCATCTAAAACTTAACCTTGTGGCTGCCGCTAGCTTCATCTCTCGCGACGACGGTCACACATCGTATTGTCTCTTGTCATACTACTGCAAAGCAAGGACTGCCGGGGAACGCTGCCACTTATGTACAGATGATGCGCGACCTTATGACATCAAATAGAAGAACAGCTGGTAGGGGACTCCGTGGGACAAGTGTTGTCAGATCAGGCATACCCATGCACGTCATCCCCCGGTAGAACTCAGGTTCCACTTCGTCAGGCCCTTCATCGTGCGATATGGGCCTACATTACATAAGGGCGCTACAATTCGTTGCCGCTTTTATCGCCGAATCACATCTTGCTGGAATCTGCGGAGCATATACGCTGTACAAATCGCTAGCAAAGCATTTATCCGGCTAAGATAAAGGCTTACGTCCCTCACGAGAAGGATATTGATTTAACGCAACCGTGCCAGCCTGCTGTGAGGACGCTTGAGCTCCTCGAGGGCTGCGCCATTGCGCATTGACAGATCTTTCGACGCCTAAGGCGAGCCTAATTGTTGGAAACTAATCGCAAATCGCACCAGATTAGACCCCCACGTCATTCAAGGGCTCAGTTCCTTGTCTAACCTTTCCAGGCAGTCGATAGTGGTGGCTGCGCTACTAAAGTCTGTAGGCCATCGTGTGCATCTGCTTACGCTTGATCTTCTCTCTGTGGACGGAGTAGAGTCCTTGTCATTCTGTACCAAGACAGTTGCGTATTCGGTCACTCAGAACATGTTCTCGACACCTTCACCAAAATTGGTTGTATGCACATCAGGTACATACCTGACATATTCGAGCTATGATATCAATAACGCACTCAGAAGAGAAACGTGAGGAAGCAATCGCTTTTCGGCGGACCGTAACTATTAGTACACTGTTCGATAGCAGCTCATCCGGAGGAACAGAATGGTTAAAAAGGCCTTCGCGGCAGTCCTACGTAGGGAATGTTCAATTC'/>

    <sequence taxon='107' value='TGGCGAATTCTGCAAAACGGTTTTACCATCTGTCTTCAGGAATCCTCGCGGTGGAATTCAAGCTGACTGTCGAACGTACGTGCCCACACTGTGACTCGCGGACGGCCTTGACTCTGATGTAACGCTACTGAACATGTCAGTGATGACCTCAGATATTTTGGTCCTCTAGTCATCTTTGTATTGGTGCGTTATAAATTTTATGGCGCCTCGGAGGTGGGACGTGAAGCATTCATGGCGAGTCACCTTATAACGAACGTGCAGGGCTCGATCTGACGAAGTGCGCTGAAATTTATAATATTGCTATGGCCACTTGCTCCCCCCTCACCACTAAAAACCTAGTCCACACAAACAAAGATAGCTTTTTGCGGTTGTATTACGTCTTAAAGGAGGACGTGAAAAAGGTGATTTATGTTCTGCCGCCGACTGCTAGGCATGTCCGCCGCCCGATGTTCAGCGCTGCGAGTAGAGCTGTGTAAGACTTTCTTCCAGCTGTTCTGGCTCAAAATACTTTGGTCTGTGGGGGCTATCATTGCAACTGACCTGCCAACGCCTCAAACGCGCCAGAATGAAGCTATCTTAAAGCGTGTAGGGGTTTGCCACTTAATACTCTATGTAAAGTATGCCTGGCGGTGTCACCACTCGTGAATTCACTAAAGTGGCACTCCTTCGACTCAGTACTAATTATGATCTCCATGTAGGAAAGTGGTGGATCTTTTTCAACATTATTGGGAGCACCTGGCTTACTGGTGATACGTGCAATTGCAGATCAAATACAGGAGTTGTACGCATTGACTCGAATGAGAATGAAACTCCCGCGTGGCGTAGGTGTTCAACAAACTACAAAGCACGTACGCGAAGCTTGATTGGATTAATCTGGAGCGTAGTTATCGCGAGCACGACGGGTCATCTAGTTGATCGTTAGCGTGGCAGTATATACTATTTGAACCCCTAGACAGCAGGACGCTATCGTTTGCGCGCATATACATAAGCGGCTCAGGACACCTGGTGTAATCAACGAGCGCGCCCTCATCTAAAACTTAACCTTGTGGCTGCCGCTAGCTTCATCTCTCGCGACGACGGTCACACATCGTATTGTCTCTTGTCATACTACTGCAAAGCAAGGACTGCCGGGGAACGCTGCCACTTATGTACAGATGATGCGCGACCTTATGACATCAAATAGAAGAACAGCTGGTAGGGGACTCCGTGGGACAAGTGTTGTCAGATCAGGCATACCCATGCACGTCATCCCCCGGTAGAACTCAGGTTCCACTTCGTCAGGCCCTTCATCGTGCGATATGGGCCTACATTACATAAGGGCGCTACAATTCGTTGCCGCTTTTATCGCCGAATCACATCTTGCTGGAATTTGCGGAGCATATACGCTGTACAAATCGCTAGCAAAGCATTTATCCGGCTAAGATAAAGGCTTACGTCCCTCACGAGAAGGATATTGATTTAACGCAACCGTGCCAGCCTGCTGTGAGGACGCTTGAGCTCCTCGAGGGCTGCGCCATTGCGCATTGACAGATCTTTCGACGCCTAAGGCGAGCCTAATTGTTGGAAACTAATCGCAAATCGCACCAGATTAGACCCCCACGTCATTCAAGGGCTCAGTTCCTTGTCTAACCTTTCCAGGCAGTCGATAGTGGTGGCTGCGCTACTAAAGTCTGTAGGCCATCGTGTGCATCTGCTTACGCTTGATCTTCTCTCTGTGGACGGAGTAGAGTCCTTGTCATTCTGTACCAAGACAGTTGCGTATTCGGTCACTCAGAACATGTTCTCGACACCTTCACCAAAATTGGTTGTATGCACATCAGGTACATACCTGACATATTCGAGCTATGATATCAATAACGCACTCAGAAGAGAAACGTGAGGAAGCAATCGCTTTTCGGCGGACCGTAACTATTAGTACACTGTTCGATAGCAGCTCATCCGGAGGAACAGAATGGTTAAAAAGGCCTTCGCGGCAGTCCTACGTAGGGAATGTTCAATTC'/>

    <sequence taxon='75' value='TGGCGAATTCTGCAAAACGGTTTTACCATCTGTCTTCAGGAATCCTCGCGGTGGAATTCAAGCTGACTGTCGAACGTACGTGCCCACACTGTGACTCGCGGACGGCCTTGACTCTGATGTAACGCTACTGAACATGTCAGTGATGACCTCAGATATTTTGGTCCTCTAGTCATCTTTGTATTGGTGCGTTATAAATTTTATGGCGCCTCGGAGGTGGGACGTGAAGCATTCATGGCGAGTCACCTTATAACGAACATGCAGGGCTCGATCTGACGAAGTGCGCTGAAATTTATAATATTGCTATGGCCACTTGCTCCCCCCTCACCACTAAAAACCTAGTCCACACAAACAAAGATAGCTTTTTGCGGTTGTATTACGTCTTAAAGGAGGACGTAAAAAAGGTGATTTATGTTCTACCGCCGACTGCTAGGCATGTCCGCCGCCCGATGTTCAGCGCTGCGAGTAGAGCTGTGTAAGACTTTCTTCCAGCTGTTCTGGCTCAAAATACTTTGGTCTGTGGGGGCTATCATTGCAACTGACCTGCCAACGCCTCAAACGCGCCAGAATGAAGCTATCTTAAAGCGTGTAGGGGTTTGCCACTTAATACTCTATGTAAAGTATGCCTGGCGGTGTCACCACTCGTGAATTCACTAAAGTGGCACTCCTTCGACGCAGTACTAATTATGATCTCCATGTAGGAAAGTGGTGGATCTTTTTCAACATTATTGGGAGCACCTGGCTTACTGGTGATACGTGCAATTGCAGATCAAATACAGGAGTTGTACGCATTGACTCGAATGAGAATGAAACTCCCGCGTGGCGTAGGTGTTCAACAAACTACAAAGCACGTACGCGAAGCTTGATTGGATTAATCTGGAGCGTAGTTATCGCGAGCACGACGGGACATCTAGTTGATCGTTAGCGTGGCAGTATATACTATTTGAACCCCTAGACAGCAGGACGCTATCGTTTGCGCGCCTATACATAAGCGGCTCAGGACACCTGGTGTAATCAACGAGCGCGCCCTCATCTAAAACTTAACCTTGTGGCTGCCGCTAGCTTCATCTCTCGCGACGACGGTCACACATCGTATTGTCTCTTGTCATACTACTGCAAAGCAAGGACTGCCGGGGAACGCTGCCACTTATGTACAGATGATGCGCGACCTTATGACATCAAATAGAAGAACAGCCGGTAGGGGACTCCGTGGGACAAGTGTTGTCAGATCAGGCATACCCATGCACGTCATCCCCCGGTAGAACTCAGGTTCTACTTCGTCAAGCCCTTCATCGTGCGATATGGGCCTACATTACATAAGGGCGCTACAATTCGTTGCCGCTTTTATCGCCGAATCACATCTTGCTGGAATTTGCGGAGCATATACGCTGTACAAATCGCTAGCAAAGCATTTATCCGGCTAAGATAAAGGCTTACGTCCCTCACGAGAAGGATATTGATTTAACGCAACCGTGCCAGCCTGCTGTGAGGACGCTTGAGCTCCTCGAGGGCTGCGCCATTGCGCATTGACAGATCTTTCGACGCCTAAGGCGAGCCTAATTGTTGGAAACTAATCGCAAATCGCACCAGATTAGACCCCCACGTCATTCAAGGGCTCAGTTCCTTGTCTAACCTTTCCAGGCAGTCGATAGTGGTGGCTGCGCTACTAAAGTCTGTAGGCCATCGTGTGCATCTGCTTACGCTTGATCTTCTCTCTGTGGACGGAGTAGAGTCCTTGTCATTCTGTACCAAGACAGTTGCGTATTCGGTTACTCAGAACATGTTCTCGACACCTTCACCAAAATTGGTTGTATGCACATCAGGTACATACCTGACATATTCGAGCTATGATATCAATAACGCACTCAGAAGAGAAACGTGAGGAAGCAATCGCTTTTCGGCGGACCGTAACTATTAGTACACTGTTCGATAACAGCTCATCCGGAGGAACAGAATGGTTAAAAAGGCCTTCGCGGCAGTCCTACGTAGGGAATGTTCAATTC'/>

    <sequence taxon='76' value='TGGCGAATTCTGCAAAACGGTTTTACCATCTGTCTTCAGGAATCCTCGCGGTGGAATTCAAGCTGACTGTCGAACGTACGTGCCCACACTGTGACTCGCGGACGGCCTTGACTCTGATGTAACGCTACTGAACATGTCAGTGATGACCTCAGATATTTTGGTCCTCTAGTCATCTTTGTATTGGTGCGTTATAAATTTTATGGCGCCTCGGAGGTGGGACGTGAAGCATTCATGGCGAATCACCTTATAACGAACATGCAGGGCTCGATCTGACGAAGTGCGCTGAAATTTATAATATTGCTATGGCCACTTGCTCCCCCCTCACCACTAAAAACCTAGTCCACACAAACAAAGATAGCTTTTTGCGGTTGTATTACGTCTTAAAGGAGGACGTAAAAAAGGTGATTTATGTTCTGCCGCCGACTGCTAGGCATGTCCGCCGCCCGATGTTCAGCGCTGCGAGTAGAGCTGTGTAAGACTTTCTTCCAGCTGTTCTGGCTCAAAATACTTTGGTCTGTGGGGGCTATCATTGCAACTGACCTGCCAACGCCTCAAACGCGCCAGAATGAAGCTATCTTGAAGCGTGTAGGGGTTTGCCACTTAATACTCTATGTAAAGTATGCCTGGCGGTGTCACCACTCGTGAATTCACTAAAGTGGCACTCCTTCGACTCAGTACTAATTATGATCTCCATGTAGGAAAGTGGTGGATCTTTTTCAACATTATTGGGAGCACCTGGCTTACTGGTGATACGTGCAATTGCAGATCAAATACAGGAGTTGTACGCATTGACTCGAATGAGAATGAAACTCCCGCGTGGCGTAGGTGTTCACCAAACTACAAAGCACGTACGCGAAGCTTGATTGGATTAATCTGGAGCGTAGTTATCGCGAGCACGACGGGTCATCTAGTTGATCGTTAGCGTGGCAGTATATACTATTTGAACCCCTAGACAGCAGGACGCTATCGTTTGCGCGCCTATACATAAGCGGCTCAGGACACCTGGTGTAATCAACGAGCGCGCCCTCATCTAAAACTTAACCTTGTGGCTGCCGCTAGCTTCATCTCTCGCGACGACGGTCACACATCGTATTGTCTCTTGTCATACTACTGCAAAGCAAGGACTGCCGGGGAACGCTGCCACTTATGTACAGATGATGCGCGACCTTATGACATCAAATAGAAGAACAGCCGGTAGGGGACTCCGTGGGACAAGTGTTGTCAGATCAGGCATACCCATGCACGTCATCCCCCGGTAGAACTCAGGTTCCACTTCGTCAAGCCCTTCATCGTGCGATATGGGCCTACATTACATAAGGGCGCTACAATTCGTTGCCGCTTTTATCGCCGAATCACATCTTGCTGGAATTTGCGGAGCATATACGCTGTACAAATCGCTAGCAAAGCATTTATCCGGCTAAGATAAAGGCTTACGTCCCTCACGAGAAGGATATTGATTTAACGCAACCGTGCCAGCCTGCTGTGAGGACGCTTGAGCTCCTCGAGGGCTGCGCCATTGCGCATTGACAGATCTTTCGACGCCTAAGGCGAGCCTAATTGTTGGAAACTAATCGCAAATCGCACCAGATTAGACCCCCACGTCATTCAAGGGCTCAGTTCCTTGTCTAACCTTTCCAGGCAGTCGATAGTGGTGGCTGCGCTACTAAAGTCTGTAGGCCATCGTGTGCATCTGCTTACGCTTGATCTTCTCTCTGTGGACGGAGTAGAGTCCTTGTCATTCTGTACCAAGACAGTTGCGTATTCGGTTACTCAGAACATGTTCTCGACACCTTCACCAAAATTGGTTGTATGCACATCAGGTACATACCTGACATATTCGAGCTATGATATCAATAACGCACTCAGAAGAGAAACGTGAGGAAGCAATCGCTTTTCGGCGGACCGTAACTATTAGTACACTGTTCGATAGCAGCTCATCCGGAGGAACAGAATGGTTAAAAAGGCCTTCGCGGCAGTCCTACGTAGGGAATGTTCAATTC'/>

    <sequence taxon='24' value='TGGCGAATTCTGCAAAACGGTTTTACCATCTGTCTTCAGGAATCCTCGCGGTGGAATTCAAGCTGACCGTCGAACGTACGTGCCCACACTGTGACTCGCGGACGGCCTTGACTCTGATGTAACGCCACTGAACATGTCAGTGATGACCTCAGATATTTTGGTCCTATGGTCATCTTTGTATTGGTGCGTTATAAATTTTATGGCGCCTCGGAGGTGGGATGTGAAGCATTCATGGCGAGTCACCTTATAATGAACATGCAGGGCTCGATCTGACGAAGTGCGCTGAAATTTATAATATTGCTATGGCCACTTGCTCCCCCCTCACCACTAAAAACCTAGTCCACACAAACAAAGATAGCTCTTTGCGGTTGTATTACATCTTAAAGGAGAACGTAAAAAAGGTGATTTATGTTCTGCCGCCGACTGCTAGGCATGTCCGCCGCCCGATGTTTGGCGCTGCGAGTAGAGCTGTGTACGACTTTCTTCCAGCTGTTCTGGCTCAAGATACTTTAGTCTGTGGGGGCTATCATTGCAACTGGCCTGCCAACGCCTCAAACGCGACAGAATGAAGCTATCTTAAAGCGTGTAGGGGTTTGCCACTTAATACTCTATGTAAAGTATGCCTGGCGGTGTCACCACTCGTGAATTCACTAAAGTGGCACTCCTTCGACTCAGTACTAATTATGATCTCCATGTAGGAAAGTGGTGGACCTTTTTCACCATTATTGGGAGCACCTGGCTTACTGGTGATACGTGCAATTGCAGATCAAATACAGGAGTTGTACGCATTGACTCGAATGAGAATGAAACTCCCGCGTTGCGTAGGTGTCCAACAAACTACAAAGCACGTACGCGAAGCTTGATTGGATTAATCTGGAGCGTAGTTATCGCGAGCACGACGGGTCATCTAGTTGATCGTTAGCGTGGCAGTATATACTATTTGAACCCCTAGACAGCAGGACGCTATCGTTTGCGCGCATATACATAAGCGGCTCGGGACACCTGGTGTAATCAATGAGCGCGCCCTCGTCTAAAACTTATCCTTGTGGCTGCCGCTAGCTTCATCTCTCGCGACGACGGTCACACATCGTATTGTCTCTTGTCATACTATTGCAAAGCAAGGACTGCCGGGGAACGCTGCCACTTATGTACAGATGATGCGCGACCTTATGACATCAAATAGAAGAACGGCCGATAGGGGACTCCGTGGGACAAGTGTTGTTAGATCAGGCATACCCATGCACGCCATCCCCCGGTAGAACTCAGGTTCCACTTCGTCAAGCCCTTCATCATGCGATATGGGCCTACATTCCATAAGGGCGCTACAATTCGTTGCCGCTTTTATCGCCGAATCACATCTTGCTGGAATTTGCGGAGCATATACGCTGTACAAATCGCTAGCAAAGCATTTATCCGGCTAAGATAAAGGCTTACGTCCCTCACGAGAAGGATATTGATTTAACGCTACCGTGCCAGCCTGCTGTGAGGACGCTTGAGCTCCTTGAAGGCTGCGCCATTGCGCATTGACAGATCTTTCGACGCCTAAGACGAGCCTGATTGTTGGAAACTAATCGCAGATCGCACCAGATTAGACCCCCACGTCATTCAAAGGCTCAGTTCCTTATCTAACCTTTCCAGGCAGTCGATAGTGGTGGCTGCGCTACTAAAGTCTGTAGGCCATTGTGTGCATCTACTTACGCTTGATCTTCTCTCTGTGGCCGGAGTGGAGTCCTTGTCATTCTATACCAAGGCAGTTGCGTATTCAGTTACTCAGAACATGTTCTCGACACCTTCACTAAAATTGGTTGTATACACGTCAGGTACATACCTAACATATTCGAGCTATGATATCAATAACGCACTCAGGAGAGAAACGTGAGGAAGCAATCGCTTTTCGGCGGACCGTAGCTATTAGTACATTGTTCGACAGCAACTCATCCGGAGGAGCAGAATGGTTAAAAAGGCCTTCGAGGCAGTCCTACGCAGGGAATGTTCAATTC'/>

    <sequence taxon='67' value='TGGCGAATTCTGCAAAACGGTATTACCATCTGTCTTCAGGAATCCTCGCGGTGGAATTCAAGCTGACCGTCGAACGTACGTGCCCACACTGTGACTCGCGGACGGCCTTGACTCTGATGTAACGCCACTGAACATGTCAGTGATGACCTCAGATATTTTGGTCCTATAGTCATCTTTGTATTGGTGCGTTATAAATTTTATGGCGCCTCGGAGGTGGGACGTGAAGCATTCATGGCGAGTCACCTTATAATGAACATGCAGGGCTCGATCTGACGAAGTGCGCTGAAATTTATAATATTGCTATGGCCACTTGCTCCCCCCTCACCACTAAAAACCTAGTCCACACAAACAAAGATAGCTTTCTGCGGTTGTATTACATCTTAAAGGAGAACGTAAAAAAGGTGATTTATGTTCTGCCGCCGACTGCTAGGCATGTCCGCCGCCCGATGTTTGGCGCTGCGAGTAGAGCTGTGTAAGACTTTCTTCCAGCTGTTCTGGCTCAAAATACTTTAGTCTGTGGGGGCTATCATTGCAACTGGCCTGCCAACGCCTCAAACGCGCCAGAATGACGTTATCTTAAAGCGTGTAGGGGTTTGCCACTTAATACTCTATGTGAAGTATGCCTGGCGGTGTCACCACTCGTGAATTCACTAAAGTGGCACTCCTTCGACTCAGTACTAATTATGATCTCCATGTAGGAAAGTGGTGGACCTTTTTCACCATTATTGGGAGCACCTGGCTTACTGGTGATATGTGCAATTGCAGATCAAATACAGGAGTTGTACGCATTGACTCGAATGAGAATGAAACTCCCGCGTGGCGTAGGTGTTCAACAAACTACAAAGCACGTACGCGAAGCTTGATTGGATTAATCTGGAGCGTAGTTATCGCGAGCACGACGGGTCATTTAGTTGATCGTTAGCGTGGCAGTATATACTATTTGAACCCCTAGACAGCAGGACGCTATCGTTTGTGCGCATATACATGAGCGGCTCGGGACACCTGGTGTAATCAATGAGCGCGCCCTCGTCTAAAACTTAACCTTGTGGCTGCCGCTAGCTCCATCTCTCGCGACGAGGGTCACACATTGTATTGTCTCTTGTCATACTATTGCAAAGCAAGGACTGCCGGGGAACGCTGCCACTTATGTACAGATGATGCGCAACCTTATGACATCAAATAGAAGAACGGCCGATAGGGGACTCCGTGGGACAAGTGTTGTTAGATCAGGCATACCCATGCACGCCATCCCCCGGTAGAACTCAGGTTCCACTTCGTCAAGCCCTTCATCATGCGATATGGGCCTACATTCCATAAGGGCGCTACAATTCGTTGCCGCTTTTATCACCGAATCACATCTTGCTGGAATTTGCGGAGCATATACGCTGTACAAATCGCTAGCAAAGCATTTATCCGGCTAAGATAAAGGCTTACGTCCCTCACGAGAAGGATATTGATTTAACGCTACCGTACCAGCCTGCTGTGAGGACGCTTGAGCTCCTCGAAGGTTGCGCCATTGCGCATTGACAGATCTTTCGACGCCTAAGACGAGACTAATTGTTGGAAACTAATCGCAGATCGCACCAGATTAGACCCCCACGTCATTCAAGGGCGCAGTTCCTTATCTAACCTTTCCAGGCAGTCGATAGTGGTGGGTGCGCTACTAAAGTCTGTAGGCCATTGTGTGCATCTGCTTACGCTTGATCTTCTCTCTGTGGACGGAGTAGAGTCCTTGTCATTCTATACCAAGGCAGTTGCGTATTCAGTTACTCAGAACATGTTCTCGACACTTTCACTAAAATTGGTTGTATACACGTCAGGTACATACCTAACATATTCGAGCTATGATATCAATAACGCACTCAGAAGAGAAACGTGAGGAAGCAATCGCTTTTCGGCGGACCGTAGCTATTAGTACATTGTTCGACAGCAACTCATCCGAGGGAGCAGAATGGTTAAAAAGGCCTTCGAGGCAGTCCTACGTAGGGAATGTTCAATTC'/>

    <sequence taxon='82' value='TTGCGAATTCTGCAAAACGGTTTTACCATCTGTCTTCAGGAATCCTCGCGGTGGAATTCAAGCTGACCGTCGAACGTACGTGCCCACACTGTGACTCGCGGACGGCCTTGACTCTGATGTAACGCCACTGAACATGTCAGTGATGACCTCAGATATTTTGGTCCTATAGTCATCTTTGTATTGGTGCGTTATAAATTTTATGGCGCCTCGGAGGTGGGACGTGAAGCATTCATGGCGAGTCACCTTATAATGAACATGCAGGGCTCGATCTGACGAAGTGCGCTGAAATTTATAATATTGCTATGGCCACTTGCTCCCCCCTCACCACTAAAAACCTAGTCCACACAAACAAAGATAGCTTTTTGCGGTTGTATTACATCTTAAAGGAGAACGTAAAAAAGGTGATTTATGTTCTGCCGCCGACTGCTAGGCATGTCCGCCGCCCGATGTTTGGCGCTGCGAGTAGAGCTGTGTAAGACTTTCTTCCAGCTGTTCTGGCTCAAAATACTTTAGTCTGTGGGGGCTATCATTGCAACTGGCCTGCCAACGCCTCAAACGCGCCAGAATGAAGCTATCTTAAAGCGTGTAGGGGTTTGCCACTTAATACTCTATGTGAAGTATGCCTGGCGGTGTCACCACTCGTGAATTCACTAAAGTGGCACTCCCTCGACTCAGTACTAATTATGATCTCCATGTAGGAAAGTGGTGGACCTTTTTCACCATTATTGGGAGCACCTGGCTTACTGGTGATATGTGCAATTGCAGATCAAATACAGGAGTTGTACGCATTGACTCGAATGAGAATGAAACTCCCGCGTGGCGTAGGTGTTCAACAAACTACAAAGCACGTACGCGAAGCTTGATTGGATTAATCTGGAGCGTAGTTATCGCGAGCACGACGGGTCATTTAGTTGATCGTTAGCGTGGCAGTATATACTATTTGAACCCCTAGACAGCAGGACGCTATCGTTTGCGCGCATATACATGAGCGGCTCGGGACACCTGGTGTAATCAATGAGCGCGCCCTCGTCTAAAACTTAACCTTGTGGCTGCCGCTAGCTCCATCTCTCGCGACGACGGTCACACATCGTATTGTCTCTTGTCATACTATTGCAAAGCAAGGACTGCCGGGGAACGCTGCCACTTATGTACAGATGATGCGCAACCTTATGACATCAAATAGAAGAACGGCCGATAGGGGACTCCGTGGGACAAGTGTTGTTAGATCAGGCATACCCATGCACGCCATCCCCCGGTAGAACTCAGGTTCCACTTCGTCAAGCCATTCATCATGCGATATGGGCCTACATTCCATAAGGGCGCTACAATTCGTTGCCGCTTTTATCACCGAATCACATCTTGCTGGAATTTGCGGAGCATATACGCTGTACAAATCGCTAGCAAAGCATTTATCCGGCTAAGATAAAGGCTTACGTCCCTCACGAGGAGGATATTGATTTAACGCTACCGTACCAGCCTGCTGTGAGGACGCTTGAGCTCCTCTAAGGCTGCGCCATTGCGCATTGACAGATCTTTCGACGCCTAAGACGAGACTAATTGTTGGAAACTAATCGCAGATCGCACCAGATTAGACCCCCACGTCATTCAAGGGCGCAGTTCCTTATCTAACCTTTCCAGGCAGTCGATAGTGGTGGGTGCGCTACTAAAGTCTGTAGGCCATTGTGTGCATCTGCTTACGCTTGATCTTCTCTCTGTGGACGGAGTAGAGTCCTTGTCATTCTATACCAAGGCAGTTGCGTATTCAGTTACTCAGAACATGTTCTCGACACTTTCACTAAAATTGGTTGTATACACGTCAGGTACATACCTAACATATTCGAGCTATGATATCAATAACGCACTCAGAAGAGAAACGTGAGGAAGCAATCGCTTTTCGGCGGACCGTAGCTATTAGTACATTGTTCGACAGCAACTCATCCGAAGGAGCAGAATGGTTAAAAAGGCCTTCGAGGCAGTCCTGCGTAGGGAATGTTCAATTC'/>

    <sequence taxon='87' value='TGGCGAATTCTGCAAAACGGTTTTACCATCTGTCTTCAGGAATCCTCGCGGTGGAATTCAAGCTGACCGTCGAACGTACGTGCCCACACTGTGACTCGCGGACGGCCTTGACTCTGATGTAACGCCACTGAACATGTCAGTGATGACCTCAGATATTTTGGTCCTATAGTCATCTTTGTATTGGTGCGTTATAAATTTTATGGCGCCTCGGAGGTGGGACGTGAAGCATTCATGGTGAGTCACCTTATAATGAACATGCAGGGCTCGATCTGACGAAGTGCGCTGAAATTTATAATATTGCTATGGCCACTTGCTCCCCCCTCACCACTAAAAACCTAGTCCACACAAACAAAGATAGCTTTTTGCGGTTGTATTACATCTTAAAGGAGAACGTAAAAAAGGTGATTTATGTTCTGCCGCCGACTGCTAGGCATGTCCGCCGCCCGATGTTTGGCGCTGCGAGTAGAGCTGTGTAAGACTTTCTTCCAGCTGTTCTGGCTCAAAATACTTTAGTCTGTGGGGGCTATCATTGCAACTGGCCTGCCAACGCCTCAAACGCGCCAGAATGAAGCTATCTTAAAGCGTGTAGGGGTTTGCCACTTAATACTCTATGTAAAGTATGCCTGGCGGTGTCACCACTCGTGAATTCACTAAAGTGGCACTCCTTCGACTCAGTACTAATTATGATCTCCATGTAGGAAAGTGGTGGACCTTTTTCACCATTATTGGGAGCACCTGGCTTACTGGTGATATGTGCAATTGCAGATCAAATACAGGCGTTGTACGCATTGACTCGAATGCGAATGAAACTCCCGCGTGGCGTAGGTGTTCAACAAACTACAAAGCACGTACGCGAAGCTTGATTGGATTAATCTGGAGCGTAGTTATCGCGAGCACGACGGGTCATTTAGTTGATCGTTAGCGTGGCAGTATATACTATTTGAACCCCTAGACAGCAGGACGCTATCGTTTGCGCGCATATACATAAGCGGCTCGGGACACCTGGTGCAATCAATGAGCGCGCCCTCGTCTAAAACTTAACCTTGTGGCTGCCGCTAGCTCCATCTCTCGCGACGACGGTCACACATCGTATTGTCTCTTGTCATACTATTGCAAAGCAAGGACTGCCGGGGAACGCTGCCACTTATGTACAGATGATGCGCAACCTTATGACATCAAATAGAAGAACGGCCGATAGGGGACTCCGTGGGACAAGTGTTGTTAGATCAGGCATACCCATGCACGCCATCCCCCGGTAGAACTCAGGTTCCACCTCGTCAAGCCCTTCATCATGCGATATGGGCCTACATTCCATAAGGGCGCTACAATTCGTTGCCGCTTTTATCGCCGAATCACATCTTGCTGGAATTTGCGGAGCATATACGCTGTACAAATCGCTAGCAAAGCATTTATCCGGCTAAGATAAAGGCTTACGTCCCTCACGAGAAGGATATTGATTTAACGCTACCGTACCAGCCTGCTGTGAGGACGCTTGAGCTCCTCGAAGGCTGCGCCATTGCGCATTGACAGATCTTTCGACGCCTAAGACGAGACTAATTGTTGGAAACTAATCGCAGATCGCACCAGATTAGACCCCCACGTCATTCAAGGGCGCAGTTCCTTATCTAACCTTTCCAGGCAGTCGATAGTGGTGGGTGCGCTACTAAAGTCTGTAGGCCATTGTGTGCATCTGCTTACGCTTGATCTTCTCTCTGTGGACGGAGTAGAGTCCTTGTCATTCTATACCAAGGCAGTTGCGTATTCAGTTACTCAGAACATGTTCTCGACACCTTCACTAAAATTGGTTGTATACACGTCAGGTACATACCTAACATATTCGAGCTATGATATCAATAACGCACTCAGAAGAGAAACGTGAGGAAGCACTCGCTTTTCGGCGGACCGTAGCTATTAGTACATTGTCCGACAGCAACTCATCCGAAGGAGCAGAATGGTTAAAAAGGCCTTCGAGGCAGTCCTACGTAGGGAATGTTCAATTC'/>

    <sequence taxon='92' value='TGGCGAATTCTGCAAAACGGTTTTACCATCTGTCTTCAGGAATCCTCGCGGTGGAATTCAAGCTGACCGTCGAACGTACGTGCCCACACTGTGACTCGCGGACGGCCTTGACTCTGATGTAACGCCACTGAACATGTCAGTGATGACCTCAGATATTTTGGTCCTATAGTCATCTTTGTATTGGTGCGTTATAAATTTTATGGCGCCTCGGAGGTGGGACGTGAAGCATTCATGGTGAGTCACCTTATAATGAACATGCAGGGCTCGATCTGACGAAGTGCGCTGAAATTTATAATATTGCTATGGCCACTTGCTCCCCCCTCACCACTAAAAACCTAGTCCACACAAACAAAGATAGCTTTTTGCGGTTGTATTACATCTTAAAGGAGAACGTAAAAAAGGTGATTTATGTTCTGCCGCCGACTGCTAGGCATGTCCGCCGCCCGATGTTTGGCGCTGCGAGTAGAGCTGTGTAAGACTTTCTTCCAGCTGTTCTGGCTCAAAATACTTTAGTCTGTGGGGGCTATCATTGCAACTGGCCTGCCAACGCCTCAAACGCGCCAGAATGAAGCTATCTTAAAGCGTGTAGGGGTTTGCCACTTAATACTCTATGTAAAGTATGCCTGGCGGTGTCACCACTCGTGAATTCACTAAAGTGGCACTCCTTCGACTCAGTACTAATTATGATCTCCATGTAGGAAAGTGGTGGACCTTTTTCACCATTATTGGGAGCACCTGGCTTACTGGTGATATGTGCAATTGCAGATCAAATACAGGCGTTGTACGCATTGACTCGAATGCGAATGAAACTCCCGCGTGGCGTAGGTGTTCAACAAACTACAAAGCACGTACGCGAAGCTTGATTGGATTAATCTGGAGCGTAGTTATCGCGAGCACGACGGGTCATTTAGTTGATCGTTAGCGTGGCAGTATATACTATTTGAACCCCTAGACAGCAGGACGCTATCGTTTGCGCGCATATACATAAGCGGCTCGGGACACCTGGTGCAATCAATGAGCGCGCCCTCGTCTAAAACTTAACCTTGTGGCTGCCGCTAGCTCCATCTCTCGCGACGACGGTCACACATCGTATTGTCTCTTGTCATACTATTGCAAAGCAAGGACTGCCGGGGAACGCTGCCACTTATGTACAGATGATGCGCAACCTTATGACATCAAATAGAAGAACGGCCGATAGGGGACTCCGTGGGACAAGTGTTGTTAGATCAGGCATACCCATGCACGCCATCCCCCGGTAGAACTCAGGTTCCACCTCGTCAAGCCCTTCATCATGCGATATGGGCCTACATTCCATAAGGGCGCTACAATTCGTTGCCGCTTTTATCGCCGAATCACATCTTGCTGGAATTTGCGGAGCATATACGCTGTACAAATCGCTAGCAAAGCATTTATCCGGCTAAGATAAAGGCTTACGTCCCTCACGAGAAGGATATTGATTTAACGCTACCGTACCAGCCTGCTGTGAGGACGCTTGAGCTCCTCGAAGGCTGCGCCATTGCGCATTGACAGATCTTTCGACGCCTAAGACGAGGCTAATTGTTGGAAACTAATCGCAGATCGCACCAGATTAGACCCCCACGTCATTCAAGGGCGCAGTTCCTTATCTAACCTTTCCAGGCAGTCGATAGTGGTGGGTGCGCTACTAAAGTCTGTAGGCCATTGTGTGCATCTGCTTACGCTTGATCTTCTCTCTGTGGACGGAGTAGAGTCCTTGTCATTCTATACCAAGGCAGTTGCGTATTCAGTTACTCAGAACATGTTCTCGACACCTTCACTAAAATTGGTTGTATACACGTCAGGTACATACCTAACATATTCGAGCTATGATATCAATAACGCACTCAGAAGAGAAACGTGAGGAAGCAATCGCTTTTCGGCGGACCGTAGCTATTAGTACATTGTCCGACAGCAACTCATCCGAAGGAGCAGAATGGTTAAAAAGGCCTTCGAGGCAGTCCTACGTAGGGAATGTTCAATTC'/>

    <sequence taxon='97' value='TGGCGAATTCTGCAAAACGGTTTTACCATCTGTCTTCAGGAATCCTCGCGGTGGAATTCAAGCTGACCGTCGAACGTACGTGCCCACACTGTGACTCGCGGACGGCCTTGACTCTGATGTAACGCCACTGAACATGTCAGTGATGACCTCAGATATTTTGGTCCTATAGTCATCTTTGTATTGGTGCGTTATAAATTTTATGGCGCCTCGGAGGTGGGACGTGAAGCATTCATGGTGAGTCACCTTATAATGAACATGCAGGGCTCGATCTGACGAAGTGCGCTGAAATTTATAATATTGCTATGGCCACTTGCTCCCCCCTCACCACTAAAAACCTAGTCCACACAAACAAAGATAGCTTTTTGCGGTTGTATTACATCTTAAAGGAGAACGTAAAAAAGGTGATTTATGTTCTGCCGCCGACTGCTAGGCATGTCCGCCGCCCGATGTTTGGCGCTGCGAGTAGAGCTGTGTAAGACTTTCTTCCAGCTGTTCTGGCTCAAAATACTTTAGTCTGTGGGGGCTATCATTGCAACTGGCCTGCCAACGCCTCAAACGCGCCAGAATGAAGCTATCTTAAAGCGTGTAGGGGTTTGCCACTTAATACTCTATGTAAAGTATGCCTGGCGGTGTCACCACTCGTGAATTCACTAAAGTGGCACTCCTTCGACTCAGTACTAATTATGATCTCCATGTAGGAAAGTGGTGGACCTTTTTCACCATTATTGGGAGCACCTGGCTTACTGGTGATATGTGCAATTGCAGATCAAATACAGGCGTTGCACGCATTGACTCGAATGCGAATGAAACTCCCGCGTGGCGTAGGTGTTCAACAAACTACAAAGCACGTACGCGAAGCTTGATTGGATTAATCTGGAGCGTAGTTATCGCGAGCACGACGGGTCATTTAGTTGATCGTTAGCGTGGCAGTATATACTATTTGAACCCCTAGACAGCAGGACGCTATCGTTTGCGCGCATATACATAAGCGGCTCGGGACACCTGGTGCAATCAATGAGCGCGCCCTCGTCTAAAACTTAACATTGTGGCTGCCGCTAGCTCCATCTCTCGCGACGACGGTCACACATCGTATTGTCTCTTGTCATACTATTGCAAAGCAAGGACTGCCGGGGAACGCTGCCACTTATGTACAGATGATGCGCAACCTTGTGACATCAAATAGAAGAACGGCCGATAGGGGACTCCGTGGGACAAGTGTTGTTAGATCAGGCATACCCATGCACGCCATCCCCCGGTAGAACTCAGGTTCCACCTCGTCAAGCCCTTCATCATGCGATATGGGCCTACATTCCATAAGGGCGCTACAATTCGTTGCCGCTTTTATCGCCGAATCACATCTTGCTGGAATTTGCGGAGCATATACGCTGTACAAATCGCTAGCAAAGCATTTATCCGGCTAAGATAAAGGCTTACGTCCCTCACGAGAAGGATATTGATTTAACGCTACCGTACCAGCCTGCTGTGAGGACGCTTGAGCTCCTCGAAGGCTGCGCCATTGCGCATTGACAGATCTTTCGACGCCTAAGACGAGGCTAATTGTTGGAAACTAATCGCAGATCGCACCAGATTAGACCCCCACGTCATTCAAGGGCGCAGTTCCTTATCTAACCTTTCCAGGCAGTCGATAGTGGTGGGTGCGCTACTAAAGTCTGTAGGCCATTGTGTGCATCTGCTTACGCTTGATCTTCTCTCTGTGGACGGAGTAGAGTCCTTGTCATTCTATACCAAGGCAGTTGCGTATTCAGTTACTCAGAACATGTTCTCGACACCTTCACTAAAATTGGTTGTATACACGTCAGGTACATACCTAACATATTCGAGCTATGATATCAATAACGCACTCAGAAGAGAAACGTGAGGAAGCAATCGCTTTTCGGCGGACCGTAGCTATTAGTACATTGTCCGACAGCAACTCATCCGAAGGAGCAGAATGGTTAAAAAGGCCTTCGAGGCAGTCCTACGTAGGGAATGTTCAATTC'/>

    <sequence taxon='98' value='TGGCGAATTCTGCAAAACGGTTTTACCATCTGTCTTCAGGAATCCTCGCGGTGGAATTCAAGCTGACCGTCGAACGTACGTGCCCACACTGTGACTCGCGGACGGCCTTGACTCTGATGTAACGCCACTGAACATGTCAGTGATGACCTCAGATATTTTGGTCCTATAGTCATCTTTGTATTGGTGCGTTATAAATTTTATGGCGCCTCGGAGGTGGGACGTGAAGCATTCATGGTGAGTCACCTTATAATGAACATGCAGGGCTCGATCTGACGAAGTGCGCTGAAATTTATAATATTGCTATGGCCACTTGCTCCCCCCTCACCACTAAAAACCTAGTCCACACAAACAAAGATAGCTTTTTGCGGTTGTATTACATCTTAAAGGAGAACGTAAAAAAGGTGATTTATGTTCTGCCGCCGACTGCTAGGCATGTCCGCCGCCCGATGTTTGGCGCTGCGAGTAGAGCTGTGTAAGACTTTCTTCCAGCTGTTCTGGCTCAAAATACTTTAGTCTGTGGGGGCTATCATTGCAACTGGCCTGCCAACGCCTCAAACGCGCCAGAATGAAGCTATCTTAAAGCGTGTAGGGGTTTGCCACTTAATACTCTATGTAAAGTATGCCTGGCGGTGTCACCACTCGTGAATTCACTAAAGTGGCACTCCTTCGACTCAGTACTAATTATGATCTCCATGTAGGAAAGTGGTGGACCTTTTTCACCATTATTGGGAGCACCTGGCTTACTGGTGATATGTGCAATTGCAGATCAAATACAGGCGTTGTACGCATTGACTCGAATGCGAATGAAACTCCCGCGTGGCGTAGGTGTTCAACAAACTACAAAGCACGTACGCGAAGCTTGATTGGACTAATCTGGAGCGTAGTTATCGCGAGCACGACGGGTCATTTAGTTGATCGTTAGCGTGGCAGTATATACTATTTGAACCCCTAGACAGCAGGACGCTATCGTTTGCGCGCATATACATAAGCGGCTCGGGACACCTGGTGCAATCAATGAGCGCGCCCTCGTCTAAAACTTAACATTGTGGCTGCCGCTAGCTCCATCTCTCGCGACGACGGTCACACATCGTATTGTCTCTTGTCATACTATTGCAAAGCAAGGACTGCCGGGGAACGCTGCCACTTATGTACAGATGATGCGCAACCTTATGACATCAAATAGAAGAACGGCCGATAGGGGACTCCGTGGGACAAGTGTTGTTAGATCAGGCATACCCATGCACGCCATCCCCCGGTAGAACTCAGGTTCCACCTCGTCAAGCCCTTCATCATGCGATATGGGCCTACATTCCATAAGGGCGCTACAATTCGTTGCCGCTTTTATCGCCGAATCACATCTTGCTGGAATTTGCGGAGCATATACGCTGTACAAATCGCTAGCAAAGCATTTATCCGGCTAAGATAAAGGCTTACGTCCCTCACGAGAAGGATATTGATTTAACGCTACCGTACCAGCCTGCTGTGAGGACGCTTGAGCTCCTCGAAGGCTGCGCCATTGCGCATTGACAGATCTTTCGACGCCTAAGACGAGGCTAATTGTTGGAAACTAATCGCAGATCGCACCAGATTAGACCCCCACGTCATTCAAGGGCGCAGTTCCTTATCTAACCTTTCCAGGCAGTCGATAGTGGTGGGTGCGCTACTAAAGTCTGTAGGCCATTGTGTGCATCTGCTTACGCTTGATCTTCTCTCTGTGGACGGAGTAGAGTCCTTGTCATTCTATACCAAGGCAGTTGCGTATTCAGTTACTCAGAACATGTTCTCGACACCTTCACTAAAATTGGTTGTATACACGTCAGGTACATACCTAACATATTCGAGCTATGATATCAATAACGCACTCAGAAGAGAAGCGTGAGGAAGCAATCGCTTTTCGGCGGACCGTAGCTATTAGTACATTGTCCGACAGCAACTCATCCGAAGGAGCAGAATGGTTAAAAAGGCCTTCGAGGCAGTCCTACGTAGGGAATGTTCAATTC'/>

    <sequence taxon='70' value='TGGCGAATTCTGCGAAACGGTTTTACCATCTGCCTTCAGGAATCCTCGCGGTGGAATTCAGGCTGACCGTCGAACGTACGTGCCCACACTGTGACTCGCGGACGGCCTTGACTCTGATGTAACGCCACTGAACATGTCAGTGATGACCTCAGATATTTTGGTCCTATAGTCATCTTTGTATTGGTGCGTTATAAATTTTATGGCGCCTCGGAGGTGGGACGTGAAGCATTCACGGCGAGTCACCTTATAATGAACATGCAGGGCTCGATCTGACGAAGTGCGCTGAAATTTATAATATTGCTATGGCCACTTGCTCCCCCCTCACCACTAAAAACCTAGTCCACACAAACAAAGATAGCTTTTTGCGGTTGTATTACATCTTAAAGGAGAACGTAAAAAAGGTGATTTATGTTCTGCCGCCGACTGCTAGGCATGTCCGCCGCCCGATGTTTGGCGCTGCGAGTAGAACTGTGTAAGACTTTCTTCCAGCTGTTCTGGCTCAAAATACTTTAGTCTGTGGGGGCTATCATTGCAACTGGCCTGCCAACGCCTCAAACGCGCCAGAATGAAGCTATCTTAAAGTGTGTAGGGGTTTGCTACTTAATACTCTATGTAAAGTATGCCTGGCGGTGTCACCACTCGCGAATTCACTAAAGTGGCACTCCTTCGACTCAGTACTAATTATGATCTCCATGTAGGAAAGTGGTGGACCTTCTTCACCATTATTGGGAGCACCTGGCTTACTGGTGATACGTGCAATTGCAGATCAAATACAGGAGTTGTACGCATTGACTCGAATGAGAATGAAACTCCCGCGTGGCGTAGGTGTTCAACAAACTACAAAGCACGTACGCGAAGCTTGATTGGATTAATCTGGAGCGTAGTTATCGCGAGCACGACGGGTCATCTAGTTGATCGTTAGCGTGGCAGTATATACTATTTGAACCCCTAGACAGCAGGACGCTATCGTTTGCGCGCATATACATAAGCGGCTCGGGACACCTGGTGTAATCAATGAGCGCGCCCTCGTCTAAAACTTAACCTTGTGGCTGCCGCTAGCTTCATCTCTCGAGACGACGGTCACACATCGTATTGTCTCTTGTCATACTATTGCAAAGCAAGGACTGCCGGGGAACGCTGCCACTTATGTACAGATGATGCGCGACCTTATGACATCAAATAGAAGAACGGCCGATAGGGGACTCCGTGGGACAAGTGTTGTTAGATCAGGCATACCCATGCACGCCATCCCCCGGTAGAACTCAGGTTCCACTTCGTCAAGCCCTTCATCATGCGATATGGGCCTACATTCCATAAGGGCGCTACAATTCGTTGCCGCTTTTATCGCCGAATCACATCTTGCTGGAATTTGCGGAGCATATACGCTGTACAAATCGCTAGCAAAGCATTTATCCGGCTAAGATAAAGGCTTACGTCCCTCACGAGAAGGATATTGATTTAACGCTACCGTACCAGCCTGCTGTGAGGACGCTTGAGCTCCTCGAAGGCTGCGCCATTGCGCATTGACAGATCTTTCGACGCCTAAGACGAGCCTAATTGTTGGAAACTAATCGCAGATCGCACCAGATTAGACCCCCACGTCATTCAAGGGCTCAGTTCCTTATCTAACCTTTCCAGGCAGTCGATAGTGGTGGCTGCGCTACTAAAGTCTGTAGGCCATTGTGTGCATCTGCTTACGCTTGATCTTCTATCTGTGGACGGAGTAGAGTCCTTGTCATTCTATACCAAGGCAGTTGCGTATTCAGTTACTCAGAACATGTTCTCGACACCTTCACTAAAATTGGTTGTCTACACGTCAGGTACATACCTAACATATTCGAGCTATGATATCAATAACGCACTCAGAAGAGAAACGTGAGGAAGCAATCGCTTTTCGGCGGACCGTAGCTATTAGTACATTGTTCGACAGCAACCCATCCGGAGGAGCAGAATGGTTAAAAAGGCCTTCGAGGCAGTCCTACGTAGGAAATGTTCAATTC'/>

    <sequence taxon='43' value='TGGCGAATTCTACAAAACGGTTTTACCATCTGTCTTCAGGAATCCTCGCGGTGGAATTCAAGCTGACTGTCGAACGTACGTGCCCACACTGTGACTCGCGGACGGCCTTGACTCTGATGTAACGCTACCGAACATGTCAGTGATGACCTCAGATATTTTGGTCCTATAGTAATCTTTGTATTGGTGCGTTATAAATTTTATGGCGCCTCGGAGGTGGGACGTGAAGCATTCATGGCGAGTCACCTTATAATGAACATGCAGGGCTCGATCTGACGAAGTGCGCTGAAATTTATAATATTGCTATGGCCACTTGCTCCCCCCTCACCACTAAAAACCTAGTCCACACAAACAAAGATAGCTTTTTGCGGTTGTATTACGTCTTAAAGGAGACCGTAAAAAAGGTGATTTATGTTCTGCCGCCGACTGCTAGGCATGTCCGCCGCCCGATATTCAGCGCTGCGAGTAGAGCTGTGTAAGACTTTCTTCCAGCTGTTCTGGCTCAAAATGCTTTAGTCTGTGGGGGCTATCATTGCAACTGGCCTGCCAACGCCTCAAACGCGCCAGAATGAAGCTATCTTAAAGCGTGTAGGGGTTTGCCACTTAATACTCTATGTAAAGTGTGCCTGGCGGTGTCACCACTCGTGAATTCACTAAAGTGGCACTCCTTCGACTCAGTACTAATTATGATCTCCATGTAGGAAAGTGGTGGACCTTTTTCACCATTATTGGGAGCACCTGGCTTACTGGTGATACGTGCAATTGCAGATCAAATACAGGAGTTGTACGCATTGACTCGAATGAGAATGAAACTCCCGCGTGGCGTAGGCGTTCAACAAACTACAAAGCACGTACGCGAAGCTTGATTGGATTAATCTGGAGCGTAGTTATCGCGAGCGCGACGGGTCATCTAGTTGATCGTTAGCGTGGCAGTATATACTATTTGAACCCTTAGACAGCAGGACGCTATCGTTTGCACGCATATACATAAGCGGCTCAGGACACCTGGTGTAATCAACGAGCGCGCCCTCATCTAAAACTTAACCTTGTGGCTGCCGTTAGCTTCATCTCTCGCGACGACGGTCACACATCGTATTGTCTCTTGTCATACTATTGCAAAGCAAGGACTGCCGGGGAACGCTGCCACTTATGTACAGATGATGCGCGACCTTATGACATCAAATAGAAGAACGGCCGATAGGGGACTCCGTGGGACAAGTGTTGTTAGATCAGGCATACCCATGCACGTCATCCCCTGGTAGAACTCAGGTTCCACTTCGTCAAGCCCTTCATCATGCGATATGGGCCTACATTCCATAAGGGCGCTACAATTCGTTGCCGCTTTTATCGCCGAATCACATCTTGCTGGAATTTGCGGAGCATATACGCTGTACAAATCGCTCGCAAAGCATTTATCCGGCTAAGATGAAGGCTTACGTCCCTCACGAGAAGGCTATTGATTTAACGCTACCGTGCCAGCCTGCTGTGAGGACGCTTGAGCTCCTCGAAGACTGCGCCATTGCGCATTGACAGATCTTTCGACGCCTAAGACGAGCCTAATTGTTGGAAACTAATCGCAGATCGCACCAGATTAGACCCCCACGTCATTCAAGGGCTCAGTTCCTTGTCTAACCTTTCCAGGCAGTCGATAGTGGTGGCTGCGCTACTAAAGTCTGTAGGCCATCGTGTGCATCTGCTTACGCTTGATCTTCTCCCTGTGGACGGAGTAGAGTCCTTGTCATTGTGTACCAAGGCAGTTGCGTATTCAGTTACGCAGAACATGTTCTCGACACCTTCACTAAAATTGGTTATATGCACGTCAGGTACATACCTAGCATATTCGAGCTATGATATCAATAACGCACTCAGAAGAGAAACGTGAGGAAGCAATCGCTTTTCGGCGGACCGTAGCTATTAGTACACTGTTCGATAGCAGCTCATCCGGAGGAACAGAATGGTTAAAAAGGCCTTCGTGGCAGTCCTACGTATGGAATGTTCAATTC'/>

    <sequence taxon='89' value='TGGCGAATTCTACAAAACGGTTTTACCATCTGTCTTCAGGAATCCTAGCGGTGGAATTCAAGCTGACTGTCGAACGTACGTGCCCACACTGTGACTCGCGGACGGCCTTGACTCTGATGTAACGCTACCGAACATGTCAGTGATGACCTCAGATAATTTGGTCCTATAGTAATCTTTGTATTGGTGCGTTATAAATTTTATGGCGCCTCGGAGGTGGGACGTGAAGCATTCATGGCGAGTCACCTTATAATGAACATGCAGGGCTCGATCTGACGAAGTGCGCTGAAATTTATAATATTGCTATGGCCACTTGCTCCCCCCTCACCACTAAAAACCTAGTCCACACAAACAAAGATAGCTTTTTGCGGTTGTATTACGTCTTAAAGGAGACCGTAAAAAAGGTGATTTATGTTCTGCCGCCGACTGCTAGGCATGTCCGCCGCCCGATATTCAGCGCTGCGAGTAGAGCTGTGTAAGACTTTCTTCCAGCTGTTCTGGCTCAAAATGCTTTAGTCTGTGGGGGCTATCATTGCAACTGGCCTGCCAACGCCTCAAACGCGCCAGAATGAAGCTATCTTAAAGCGTGTAGGGGTTTGCCACTTAATACTCTATGTAAAGTGTGCCTGGCGGTGTCACCACTCGTGAATTCACTAAAGTGGCACTCCTTCGACTCAGTACTAATTATGATCTCCATGTAGGAAAGTGGTGGACCTTTTTCACCATTATTGGGAGCACCTGGCTTACTGGTGATACGTGCAATTGCAGATCAAATACAGGAGTTGTACGCATTGACTCGAATGAGAATGAAACTCCCGCGTGGCGTAGGCGTTCAACAAACTACAAAGCACGTACGCGAAGCTTGATTGGATTAATCTGGAGCGTAGTTATCGCGAGCGCGACGGGTCATCTAGTTGATCGTTAGCGTGGCAGTATATACTATTTGAACCCTTAGACAGCAGGACGCTATCGTTTGCACGCATATACATAAGCGGCTGAGGACACCTGGTGTAATCAACGAGCGCGCCCTCATCTAAAACTTAACCTTGTGGCTGCCGTTAGCTTCATCTCTCGCGACGACGGTCACACATCGTATTGTCTCTTGTCATACTATTGCAAGGCAAGGACTGCCGGGGAACGCTGCCACTTATGTACAGATGATGCGCGACCTTATGACATCAAATAGAAGAACGGCCGATAGGGGGCTCCGTGGGACAAGTGTTGTTAGATCAGGCATACCCATGCACGTCATCCCCTGGTAGAACTCAGGTTCCACTTCGTCAAGCCCTTCATCATGCGATATGGGCCTACATTCCATAAGGGCGCTACAATTCGTTGCCGCTTTTATCGCCGAATCACATCTTGCTGGAATTTGCGGAGCATATACGCTGTACAAATCGCTCGCAAAGCATTTATCCGGCTAAGATGAAGGCTTACGTCCCTCACGAGAAGGCTATTGATTTAACGCTACCGTGCCAGCCTGCTGTGAGGACGCTTGAGCTCCTCGAAGACTGCGCCATTGCGCATTGACAGATCTTTCGACGCCTAAGACGAGCCTAATTGTTGGAAACTAATCGCAGATCACACCAGATTAGACCCCCACGTCATTCAAGGGCTCAGTTCCTTGTCTAACCTTTCCAGGCAGTCGATAGTGGTGGCTGCGCTACTAAAGTCTGTAGGCCATCGTGTGCATCTGCTTACGCTTGATCTTCTCCCTGTGGACGGAGTAGAGTCCTTGTCATTGTGTACCAAGGCAGTTGCGTATTCAGTTACGCAGAATATGTTCTCGACACCTTCACTAAAATTGGTTATATGCACGTCAGGTACATACCTAGCATATTCGAGCTATGATATCAATAACGCACTCAGAAGAGAAACGTGAGGAAGCAATCGCTTTTCGGCGGACCGTAGCTATTAGTACACTGTTCGATAGCAGCTCATCCGGAGGAACAGAATGGTTAAAAAGGCCTTCGTGGCAGTCCTACGTATGGAATGTTCAATTC'/>

    <sequence taxon='90' value='TGGCGAATTCTACAAAACGGTTTTACCATCTGTCTTCAGGAATCCTAGCGGTGGAATTCAAGCTGACTGTCGAACGTACGTGCCCACACTGTGACTCGCGGACGGCCTTGACTCTGATGTAACGCTACCGAACATGTCAGTGATGACCTCAGATATTTTGGTCCTATAGTAATCTTTGTATTGGTGCGTTATAAATTTTATGGCGCCTCGGAGGTGGGACGTGAAGCATTCATGGCGAGTCACCTTATAATGAACATGCAGGGCTCGATCTGACGAAGTGCGCTGAAATTTATAATATTGCTATGGCCACTTGCTCCCCCCTCACCACTAAAAACCTAGTCCACACAAACAAAGATAGCTTTTTGCGGTTGTATTACGTCTTAAAGGAGACCGTAAAAAAGGTGATTTATGTTCTGCCGCCGACTGCTAGGCATGTCCGCCGCCCGATATTCAGCGCTGCGAGTAGAGCTGTGTAAGACTTTCTTCCAGCTGTTCTGGCTCAAAATGCTTTAGTCTGTGGGGGCTATCATTGCAACTGGCCTGCCAACGCCTCAAACGCGCCAGAATGAAGCTATCTTAAAGCGTGTAGGGGTTTGCCACTTAATACTCTATGTAAAGTGTGCCTGGCGGTGTCACCACTCGTGAATTCACTAAAGTGGCACTCCTTCGACTCAGTACTAACTATGATCTCCATGTAGGAAAGTGGTGGACCTTTTTCACCATTATTGGGAGCACCTGGCTTACTGGTGATACGTGCAATTGCAGATCAAATACAGGAGTTGTACGCATTGACTCGAATGAGAATGAAACTCCCGCGTGGCGTAGGCGTTCAACAAACTACAAAGCACGTACGCGAAGCTTGATTGGATTAATCTGGAGCGTAGTTATCGCGAGCGCGACGGGTCATCTAGTTGATCGTTAGCGTGGCAGTATATACTATTTGAACCCTTAGACAGCAGGACGCTATCGTTTGCACGCATATACATAAGCGGCTGAGGACACCTGGTGTAATCAACGAGCGCGCCCTCATCTAAAACTTAACCTTGTGGCTGCCGTTAGCTTCATCTCTCGCGACGACGGTCACACATCGTATTGTCTCTTGTCATACTATTGCAAGGCAAGGACTGCCGGGGAACGCTGCCACTTATGTACAGATGATGCGCGACCTTATGACATCAAATAGAAGAACGGCCGATAGGGGGCTCCGTGGGACAAGTGTTGTTAGATCAGGCATACCCATGCACGTCATCCCCTGGTAGAACCCAGGTTCCACTTCGTCAAGCCCTTCATCATGCGATATGGGCCTACATTCCATAAGGGCGCTACAATTCGTTGCCGCTTTTATCGCCGAATCACATCTTGCTGGAATTTGCGGAGCATATACGCTGTACAAATCGCTCGCAAAGCATTTATCCGGCTAAGATGAAGGCTTACGTCCCTCACGAGAAGGCTATTGATTTAACGCTACCGTGCCAGCCTGCTGTGAGGACGCTTGAGCTCCTCGAAGACTGCGCCATTGCGCATTGACAGATCTTTCGACGCCTAAGACGAGCCTAATTGTTGGAAACTAATCGCAGATCGCACCAGATTAGACCCCCACGTCATTCAAAGGCTCAGTTCCTTGTCTAACCTTTCCAGGCAGTCGATAGTGGTGGCTGCGCTACTAAAGTCTGTAGGCCATCGTGTGCATCTGCTTACGCTTGATCTTCTCCCTGTGGACGGAGTAGAGTCCTTGTCATTGTGTACCAAGGCAGTTGCGTATTCAGTTACGCAGAATATGTTCTCGACACCTTCACTAAAATTGGTTATATGCACGTCAGGTACATACCTAGCATATTCGAGCTATGATATCAATAACGCACTCAGAAGAGAAACGTGAGGAAGCAATCGCTTTTCGGCGGACCGTAGCTATTAGTACACTGTTCGATAGCAGCTCATCCGGAGGAACAGAATGGTTAAAAAGGCCTTCGTGGCAGTCCTACGTATGGAATGTTCAATTC'/>

    <sequence taxon='44' value='TGGCGAATTCTACAAAACGGTTTTACCATCTGTCTTCAGGAATCCTCGCGGTGGAATTCAAGCTGACTGTCGAACGTACGTGCCCACACTGTGACTCGCGGACGGCCTTGACTCTGATGTAACGCTACTGAACATGTCAGTGATGACCTCAGATATTTTGGTCCTATAGTAATCTTTGTATTGGTGCGTTATAAATTTTATGGCGCCTCGGAGGTGGGACGTGAAGCATTCATGGCGAGTCACCTTATAATGAACATGCAGGGCTCGATCTGACGAAGTGCGCTGAAATTTATAATATTGCTATGGCCACTTGCTCCCCCCTCACCACTAAAAATCTAGTCCACACAAACAAAGATAGCTTTTTGCGGTTGTATTACGTCTTAAAGGAGACCGTAAAAAAGGTGATTTATGTTCTGCCGCCGACTGCTAGGCATGTCCGCCGCCCGATATTCAGCGCTGCGAGTAGAGCTGTGTAAGACTTTCTTCCAGCTGTTCTGGCTCAAAATGCTTTAGTCTGTGGGGGCTATCATTGCAACTGGCCTGCCAACGCCTCAAACGCGCCAGAATGAAGCTATCTTAAAGCGTGTAGGGGTTTGCCACTTAATACTCTATGTAAAGTGTGCCTGGCGGTGTCACCACTCGTGAATTCACTAAAGTGGCACTCCTTCGACTCAGTACTAATTATGATCTCCATGTAGGAAAGTGGTGGACCTTTTTCACCATTATTGGGAGCACCTGGCTTACTGGTGATACGTGCAATTGCAGATCAAATACAGGAGTTGTACGCATTGACTCGAATGAGAATGAAACTCCCGCGTGGCGTAGGTGTTCAACAAACTACAAAGCACGTACGCGAAGCTTGATTGGATTAATCTGGAGCGTAGTTATCGCGAGCGCGACGGGTCATCTAGTTGATCGTTAGCGTGGCAGTATATACTATTTGAACCCCTAGACAGCAGGACGCTATCGTTTGCACGCATATACATAAGCGGCTCAGGACACCTGGTGTAATCAACGAGCGCGCCCTCATCTAAAACTTAACCTTGTGGCTGCCGTTAGCTTCATCTCTCGCGACGACGGTCACACATCGTATTGTCTCTTGTCATACTATTGCAAAGCAAGGACTGCCGGGGAACGCTGCCACTTATGTACAGATGATGCGCGACCTTATGACATCAAATAGAAGAACGGCCGATAGGGGACTCCGTGGGACAAGTGTGGTTAGATCAGGCATACCCATGCACGTCATCCCCCGGTAGAACTCAGGTTCCACTTCGTCAAGCCCTTCATCATGCGATATGGGCCTACATTCCATAAGGGCGCTACAATTCGTTGCCGCTTTTATCGCCGAATCACATCTTGCTGGAATTTGCGGAGCATATACGCTGTACAAATCGCTCGCAAAGCATTTATCCGGCTAAGATGAAGGCTTACGTCCCTCACGAGAAGGCTATTGATTTAACGCTACCGTGCCAGCCTGCTGTGAGGACGCTTGAGCTCCTCGAAGGCTGCGCCATTGCGCATTGACAGATCTTTCGACGCCTAAGACGAGCCTAATTGTTGGAAACTAATCGCAGATCGCACCAGATTAGACCCCCCCGTCATTCAAGGGCTCAGTTCCTTGTCTAACCTTTCCAGGCAGTCGATAGTGGTGGCTGCGCTACTAAAGTCTGTAGGCCATCGTGTGCATCTGCTTACGCTTGATCTTCTCCCTGTGGACGGAGTAGAGTCCTTGTCATTGTGTACCAAGGCAGTTGCGTATTCAGTTACGCAGAACATGTTCTCGACACCTTCACTAAAATTGGTTATATGCACGTTAGGTACATACCTAGCATATTCGAGCTATGATATCAATAACGCACTCAGAAGAGAAACGTGAGGAAGCAATCGCTTTTCGGCGGACCGTAGCTATTAGTACACTGTTCGATAGCAGCTCATCCGGAGGAACAGAATGGTTAAAAAGGCCTTCGTGGCAGTCCTACGTATGGAATGTTCAATTC'/>

    <sequence taxon='54' value='TGGCGAATTCTACAAAACGGTTTTACCATCTGTCTTCAGGAATCCTCGCGGTGGAATTCAAGCTGACTGTCGAACGTACGTGCCCACACTGTGACTCGCGGACGGCCTTGACTCTGATGTAACGCTACTGAACATGTCAGTGATGACCTCAGATATTTTGGTCCTATAGTAATCTTTGTATTGGTGCGTTATAAATTTTATGGCGCCTCGGAGGTGGGACGTGAAGCATTCATGGCGAGTCACCTTATAATGAACATGCAGGGCTCGATCTGACGAAGTGCGCTGAAATTTATAATATTGCTATGGCCACTTGCTCTCCCCTCACCACTAAAAACCTAGTCCACACAAACAAAGATAGCCTTTTGCGGTTGTATTACGTCTTAAAAGAGAACGTAAAAAAGGTGATTTATGTTCTGCCGCCGACTGCTAGGCATGTCCGCCGCCCGATATTCAGCGCTGCGAGTAGAGCTGTATAAGACTTTCTTCCAGCTGTTCTGGCTCAAAATGCTTTAGTCTGTGGGGGCTATCATTGCAACTGGCCTGCCAACGCCTCAAACGCGCCAGAATGAAGCTATCTTAAAGCGTGTAGGGGTTTGCCACTTAATACTCTATGTAAAGTATGCCTGGCGGTGTCACCACTCGTGAATTCACTAAAGTGGCACTCCTTCGACTCAGTACTAATTATGATCTCCATGTAGGAAAGTGGTGGACCTTTTTCACCATTATTGGGAGCACCTGGCTTACTGGTGATACGTGCAATTGCAGATCAAATACAGGAGTTGTACGCATTGACTCGAATGAGAATGAAACTCCCGCGTGGCGTAGGTGTTTAACAAACTACAAAGCACGTACGCGAAGCTTGATTGGATTAATCTGGAGCGTAGTTATCGCGAGCACGATGGGTCATCCAGTTGATCGTTAGCGTGGCAGTATATACTATTTGAACCCCTAGACAGCAGGACGCTATCGTTTGCACACATATACATAAGCGGCTCAGGACACCTGGTGTAATCAACGAGCGCGCCCTCATCTGAAACTTAACCTTGTGGTTGCCGTTAGCTTCATCTCTCGAGACGACGGTCACACATCGTATTGTCTCTTGTCATACTATTGCAAAGCAAGGACTGCCGGGGAACGCTGCCACTTATGTACAGATGATGCGCGACCTTATGACATCAAATACAAGAACGGCCGGTAGGGGACTCCGTCGGACAAGTGTTGTTAGATCAGGCATACCCATGCACGTCATCCCCCGGTAGAACTCAGGTTCCACTTCGTCAAGCCCTTCATCATGCGATATGGGCCTACATTCCATAAGGGCGCTACAATTCGTTGCCGCTTTTATCGCCGAATCACATCTTGCTGGAATTTGCGGAGCATATACGCTGTACAAATCGCTAGCAAAGCATCTATCCGGCTAAGATGAAGGCTTACGTCCCTCACGAGAAGGATATTGATTTAACGCTACCGTGCTAGCCTGCTGTGAGGACGCTTGAGCTCCTCGAAGGCTGCGCCATTGCGCATTGACAGATCTTTCGACGCCTAAGACGAGCCTACTTGTTGGAAACTAATCGCAGATCGCACCAGATTAGACCCCCACGTCATTCAAGGGCTCAGTTCCTTATCTAACCTTTCCAGGCAGTCGATAGTGGTGGCTGCGCTACTAAAGTCTGTAGGCCATCGTGTGCATCTGCTTACGCCTGATCTTCTCTCTGTGGACGGAGTAGAGTCCTTGTCATTGTGTACCAAGGCAGTTGCGTATTCAGTTACGCAGAACATGTTCTCGACACCTTCACTAAAATTGGTTATATGCACGTCAGGTACATACCTAGCATATTCGAGCTATGATATCAATAACGCACTCAGAAGAGAAACGTGAGGAAGCAATCGCTTTTCGGCGGACCGTAGCTATTAGTACACTGTTCGATAGCAGCTCATCCGGAGGAACAGAATGGTTAAAAAGGCCTTCGTGGCAGTCCTACGTATGGAATGTTCAATTC'/>

    <sequence taxon='56' value='TGGCGAATTCTACAAAACGGTTTTACCATCTGTCTCCAGGAATCCTCGCGGTGGAAGTCAAGCTGACTGTCGAACGTACGTGCCCACACTGTGACTCGCGGACGGCCTTGACTCTGATGTAACGCTACTGAACATGTCAGTGATGACCTCAGATATTTTGGTCCTATAGTAATCTTTGTATTGGTGCGTTATAAATTTTATGGCGCCTCGGAGGTGGGACGTGAAGCATTCATGGCGAGTCACCTTATAATGAACATGCAGGGCTCGATCTGACGAAGTGCGCTGAAATTTATAATATTGCTATGGCCACTTGCTCCCCCCTCACCACTAAAAACCTAGTCCACACAGACAAAGATAGCTTTTTGCGGTTGTATTACGTCTTAAAAGAGAACGTAAAAAAGGTGATTTATGTTCTGCCGCCGACTGCTAGGCATGTCCGCCGCCCGATATTCAGCGCTGCGAGTAGAGCTGTGTAAGACTTTCTTCCAGCTGTTCTGGCTCAAAATGCTTTAGTCTGTGGGGGCTATCATTGCAACTGGCCTGCCAACGCCTCAAACGCGCCAGAATGAAGCTATCTTAAAGCGTGTAGGGGTTTGCCACTTAATACTCTATGTAAAGTATGCCTGGCGGTGTCACCACTCGTGAATTCACTAAAGTGGCACTCCTTCGACTCAGTACTAATTATGATCTCCATGTAGGAAAGTGGTGGACCTTTTTCACCATTATTGGGAGCACCTGGCTTACTGGTGATACGTGCAATTGCAGATCAAATACAGGAGTTGTACGCATTGACTCGAATGAGAATGAAACTCCCGCGTGGCGTAGGTGTTCAACAAACTACAAAGCACGTACGCGAAGCTTGATTGGATTAATCTGGAGCGTAGTTATCGCGAGCACGATGGGTCATCTAGTTGATCGTTAGCGTAGCAGTATATACTATTTGAACCCCTAGACAGCAGGACGCTATCGTTTGCACACATATACATAAGCGGCTCAGGACACCTGGTGTAATCAACGAGCGCGCCCTCATCTAAAACTTAACCTTGTGGTTGCCGTTAGCTTCATCTCTCGAGACGACGGTCACACATCGTATTGTCTCTTGTCATACTATTGCAAAGCAAGGACTGCCGGGGAACGCTGCCACTTATGTACAGATGATGCGCGACCTTATGACATCAAATAGAAGAACGGCCGGTAGGGGACTCCGTCGGACAAGTGTTGTTAGATCAGGCATACCCATGCACGTCATCCCCCGGTAGAACTCAGGTTCCACTTCGTCAAGCCCTTCATCATGCGATATGGGCCTACATTCCATAAGGGCGCTACAATTCGTTGCCGCTTTTATCGCCGAATCACATCTTGCTGGAATTTGCGGAGCATATACGCTGTACAAATCGCTAGCAAAGCATTTATGCGGCTAAGATGAAGGCTTACGTCTCTCACGAGAAGGATATTGATTTAACGCTACCGTGCTAGCCTGCTGTGAGGACGCTTGAGCTCCTCGAAGGCTGCGCCATTGCGCATTGACAGATCTTTCGACGCCTAAGACGAGCCTAATTGTTAGAAACTAATCGCAGATCGCACCAGATTAGACCCCCACGTCATTCAAGGGCTCAGTTCCTTATCTAACCTTTCCAGGCAGTCGATAGTGGTGGCTGCGCTACTAAAGTCTGTAGGCCATCGTGTGCATCTGCTTACGCCTGATCTTCTCTCTGTGGACGGAGTAGAGTCCTTGTCATTGTGTACCAAGGCAGTTGCGTATTCAGTTACGCAGAACATGTTCTCGACACCTTCACTAAAATTGGTTATATGCACGTCAGGTACATACCTAGCATATACGAGCTATGATATCAATAACGCACTCAGAAGAGAAACGTGAGGAAGCAATCGCTTTTCGGCGGACCGTAGCTATTAGTACACTGCTCGATAGCAGCTCATCCGGAGGAACAGAATGGTTAAAAAGGCCTTCGTGGCAGCCCTACGTATGGAATGTTCAATTC'/>

    <sequence taxon='57' value='TGGCGAATTCTACAAAACGGTTTTACCATCTGTCTTCAGGAATCCTCGCGGTGGAATTCAAGCTGACTGTCGAACGTACGTGCCCACACTGTGACTCGCGGACGGCCTTGACTCTGATGTAACGCTACTGAACATGTCAGTGATGACCTCAGATATTTTGGTCCTATAGTAATCTTTGTATTGGTGCGTTATAAATTTTATGGCGCCTCGGAGGTGGGACGTGAAGCATTCATGGCGAGTCACCTTATAATGAACATGCAGGGCTCGATCTGACGAAGTGCGCTGAAATTTATAATATTGCTATGGCCACTTGCTCCCCCCTCACCACTAAAAACCTAGTCCACACAAACAAAGATAACTTTTTGCGGTTGTATTACGTCTTAAAAGAGAACGTAAAAAAGGTGATTTATGTTCTGCCGCCGACTGCTAGGTATGTCCGCCGCCCGATATTCAGCGCTGCGAGTAGAGCTGTGTAAGACTTTCTTCCAGCTGTTCTGGCTCAAAATGCTTTAGTCTGTGGGGGCTATCATTGCAACTGGCCTGCCAACGCCTCAAACGCGCCAGAATGAAGCTATCTTAAAGCGTGTAGGGGTTTGCCACTTAATACTCTATGTATAGTATGCCTGGTGGTGTCACCACTCGTGAATTCACTAAAGTGGCACTCCTTCGACTCAGTACTAATTATGATCTCCATGTAGGAAAGTGGTGGACCTTTTTCACCATTATTGGGAGCACCTGGCTTACTGGTGATACGTGCAATTGCAGATCAAATACAGGAGTTGTACGCATTGACTCGAATGAGAATGAAACTCCCGCGTGGCGTAGGTGTTCAACAAACTACAAAGCACGTACGCGAAGCTTGATTGGATTAATCTGGAGCGTAGTTATCGCGAGCATGATGGGTCATCTAGTTGATCGTTAGCGTGGCAGTATATACTATTTGAACCCCTAGACAGCAGGACGCTATCGTTTGCACACATATACATAAGCGGCTCAGGACACCTGGTGTAATCAACGAGCGCGCCCTCATCTAAAACTTAACCTTGTGGTTGCCGTTAGCTTCATCTCTCGAGACGACGGTCACACATCGTATTGTCTCTTGTCATACTATTGCAAAGCAAGGACTGCCGGGGAACGCTGCCACTTATGTACAGATGATGCGCGACCTTATGACATCAAATAGAAGAACGGCCGGTAGGGGACTCCGTCGGACAAGTGTTGTTAGATCAGGCATACCCATGCACGTCATCCCCCGGTAGAACTCAGGTTCCACTTCGTCAAGCCCTTCATCATGCGATATGGGCCTACATTCCATAAGGGCGCTACAATTCGTTGCCGCTTTTATCGCCGAATCACATCTTGCTGGAATTTGCGGAGCATATACGCTGTACAAATCGCTAGCAAAGCATTTATCCGGCTAAGATGAAGGCTTACGTCCCTCACGAGAAGGATATTGATTTAACGCTACCGTGCTAGCCTGCTGTGAGGACGCTTGAGCTCCTCGAAGGCTGCGCCATTGCGCATTGACAGATCTTTCGACGCCTAAGACGAGCCTAATTGTTGGAAACTAATCGCAGATCGTACCAGATTAGACCCCCACGTCATTCAAGGGCTCAGTTCCTTATCTAACCTTTCCAGGCAGTCGATAGTGGTGGCTGCGCTACTAAAGTCTGTAGGCCATCGTGTGCATCTGCTTACGCCTGATCTTCTCTCTGTGGACGGAGTAGAGTCCTTGTCATTGTGTACCAAGGCAGTTGCGTATTCAGTTACGCAGAACATGTTCTCGACACCTTCCCTAAAATTGGTTATATGCACGTCAGGTACATACCTAGCATATTCGAGCTATGATATCAATAACGCACTCAGAAGAGAAACGTGAGGAAGCAATCGCTTTTCGGCGGACCGTAGCTATTAGTACACTGTTCGATAGCAGCTCATCCGGAGGAACAGAATGGTTAAAAAGGCCTTCGTGGCAGTCCTACGTATGGAATGTTCAATTC'/>

    <sequence taxon='63' value='TGGCGAATTCTACAAAACGGTTTTACCATCTGTCTTCAGGAATCCTCGCGGTGGAATTCAAGCTGACTGTCGAACGTACGTGCCCACACTGTGACTCGCGGACGGCCTTGACTCTGATGTAACGCTACTGAACATGTCAGTGATGACCTCAGATATTTTGGTCCTATAGTAATCTTTGTATTGGTGCGTTATAAATTTTATGGCGCCTCGGAGGTGGGACGTGAAGCATTCATGGCGAGTCACCTTATAATGAACATGCAGGGCTCGATCTGACGAAGTGCGCTGAAATTTATAATATTGCTATGGCCACTTGCTCCCCCCTTACCACTAAAAACCTAGTCCACACAAACAAAGATAGCTTTTTGCGGTTGTATTACGTCTTAAAAGAGAACGTAAAAAAGGTGATTTATGTTCTGCCGCCGACTGCTAGGCATGTCCGCCGCCCGATATTCAGCGCTGCGAGTAGAGCTGTGTAAGACTTTCTTCCAGCTGTTCTGGCTCAAAATGCTTTAGTCTGTGGGGGCTATCATTGCAACTGGCCTGCCAACGCCTCAAACGCGCCAGAATGAAGCTATCTTAAAGCGTGTAGGGGTTTGCCACTTAATACTCTATGTAAAGTATGCCTGGCGGTGTCACCACTCGTGAATTCACTAAAGTGGCACTCCTTCGACTCAGTACTAATTATGATCTCCATGTAGGAAAGTGGTGGACCTTTTTCACCATTATTGGGAGCACCTGGCTTACTGGTGATACGTGCAATTGCAGATCAAATACAGGAGTTGTACGCATTGACTCGAATGAGAATGAAACTCCCGCGTGGCGTAGGTGTTCAACAAACTACAAAGCACGTACGCGAAGCTTGATTGGATTAATCTGGAGCGTAGTTATCGCGAGCACGACGGGTCATCTAGTTGATCGTTAGCGTGGCAGTATATACTATTTGAACCCCTAGACAGCAGGACGCTATCGTTTGCGCGCATATACATAAGCGGCTCAGGACACCTGGTGTAATCAACGAGCGCGCCCTCATCTAAAACTTAACCTTGTGGTTGCCGTTAGCTTCATCTCTCGCGACGACGGTCACACATCGTATTGTCTCTTGTCATACTATTGCAAAGCAAGGACTGCCGGGGAACGCTGCCACTTATGTACAGATGATGCGCGACCTTATGACATCAAATAGAAGAACGGCCGGTAGGGGACTCCGTGGGACAAGTGTTGTTAGATCAGGCATACCCATGCACGTCATCCCCCGGTAGAACTCAGGTTCCACTTCGTCAAGCCCTTCATCATGCGATATGGGCCTACATTCCATAAGGGCGCTACAATTCGTTGCCGCTTTTATCGCCGAATCACATCTTGCTGGAATTTGCGGAGCATATACGCTGTACAAATCGCTAGCAAAGCATTTATCCGGCTAAGATGAAGGCTTACGTCCCTCACGAGAAGGATATTGATTTAACGCTACCGTGCTAGCCTGCTGTGAGGACGCTTGAGCTCCTCGAAAGCTGCGCCATTGCGCATTGACAGATCTTTCGACGCCTAAGACGAGCCTAATTGTTGGAAACTAATCGCAGATCGCACCAGATTAGACCCCCACGTCATTCAAGGGCTCAGTTCCTTATCTAACCTTTCCAGGCAGTCGATAGTGGTGGCTGCGCTACTAAAGTCTGTAGGCCATCGTGTGCATCTGCTTACGCCTGATCTTCTCTCTGTGGACGGAGTAGAGTCCTTGTCATTGTGTACCAAGGCAGTTGCGTATTCAGTTACGCAGAACATGTTCTCGACACCTTCACTAAAATTGGTTATATGCACGTCAGGTACATACCTAGCATATTCGAGCTATGATATCAATAACGCACTCAGAAGAGAAACGTGAGGAAGCAATCGCTTTTCGGCGGACCGTAGCTATTAGTACACTGTTCGATAGCAGCTCATCCGGAGGAACAGAATGGTTAAAAAGGCCTTCGTGGCAGTCCTACGTATGGAATGTTCAATTC'/>

    <sequence taxon='77' value='TGGCGAATTCTACAAAACGGTTTTACCATCTGTCTTCAGGAATCCTCGCGGTGGAATTCAAGCTGACTGTCGAACGTACGTGCCCACACTGTGACTCGCGGACGGCCTTGACTCTGATGTAACGCTACTGAACATGTCAGTGATGACCTCAGATATTTTGGTCCTATAGTAATCTTTGTATTGGTGCGTTATAAATTTTATGGCGCCTCGGAGGTGGGACGTGAAGCATTCATGGCGAGTCACCTTATAATGAACATGCAGGGCTCGATCTGACGAAGTGCGCTGAAATTTATAATATTGCTATGGCCACTTGCTCCCCCCTTACCACTAAAAACCTAGTCCACACAAACAAAGATAGCTTTTTGCGGTTGTATTACGTCTTAAAAGAGAACGTAAAAAAGGTGATTTATGTTCTGCCGCCGACTGCTAGGCATGTCCGCCGCCCGATATTCAGCGCTGCGAGTAGAGCTGTGTAAGACTTTCTTCCAGCTGTTCTGGCTCAAAATGCTTTAGTCTGTGGGGGCTATCATTGCAACTGGCCTGCCAACGCCTCAAACGCGCCAGAATGAAGCTATCTTAAAGCCTGTAGGGGTTTGCCACTTAATACTCTATGTAAAGTATGCCTGGCGGTGTCACCACTCGTGAATTCACTAAAGTGGCACTCCTTCGACTCAGTACTAATTATGATCTCCATGTAGGAAAGTGGTGGACCTTTTTCACCATTATTGGGAGCACCTGGCTTACTGGTGATACGTGCAATTGCAGATCAAATACAGGAGTTGTACGCATTGACTCGAATGAGAATGAAACTCCCGCGTGGCGTAGGTGTTCAACAAACTACAAAGCACGTACGCGAAGCTTGATTGGATTAATCTGGAGCGTAGTTATCGCGAGCACGACGGGTCATCTAGTTGATCGTTAGCGTGGCAGTATATACTATTTGAACCCCTAGACAGCAGGACGCTATCGTTTGCGCGCATATACATAAGCGGCTCAGGACACCTGGTGTAATCAACGAGCGCGCCCTCATCTAAAACTTAACCTTGTGGTTGCCGTTAGCTTCATCTCTCGCGACGACGGTCACACATCGTATTGTCTCTTGTCATACTATTGCAAAGCAAGGACTGCCGGGGAACGCTGCCACTTATGTACAGATGATGCGCGACCTTATGACATCAAATAGAAGAACGGCCGGTAGGGGACTCCGTGGGACAAGTGTTGTTAGATCAGGCATACCCATGCACGTCATCCCCCGGTAGAACTCAGGTTCCACTTCGTCAAGCCCTTCATCATGCGATATGGGCCTACATTCCATAAGGGCGCTACAATTCGTTGCCGCTTTTATCGCCGAATCACATCTTGCTGGAATTTGCGGAGCATATACGCTGTACAAATCGCTAGCAAAGCATTTATCCGGCTAAGATGAAGGCTTACGTCCCTCACGAGAAGGATATTGATTTAACGCTACCGTGCTAGCCTGCTGTGAGGACGCTTGAGCTCCTCGAAAGCTGCGCCATTGCGCATTGACAGATCTTTCGACGCCTAAGACGAGCCTAATTGTTGGAAACTAATCGCAGATCGCACCAGATTAGACCCCCACGTCATTCAAGGGCTCAGTTCCTTATCTAACCTTTCCAGGCAGTCGATAGTGGTGGCTGCGCTACTAAAGTCTGTAGGCCATCGTGTGCATCTGCTTACGCCTGATCTTCTCTCTGTGGACGGAGTAGAGTCCTTGTCGTTGTGTACCAAGGCAGTTGCGTATTCAGTTACGCAGAACATGTTCTCGACACCTTCACTAAAATTGGTTATATGCACGTCAGGTACATACCTAGCATATTCGAGCTATGATATCAATAACGCACTCAGAAGAGAAACGTGAGGAAGCAATCGCTTTTCGGCGGACCGTAGCTATTAGTACACTGTTCGATAGCAGCTCATCCGGAGGAACAGAATGGTTAAAAAGGCCTTCGTGGCAGTCCTACGTATGGAATGTTCAATTC'/>

    <sequence taxon='104' value='TGGCGAATTCTACAAAACGGTTTTACCATCTGTCTTCAGGAATCCTCGCGGTGGAATTCAAGCTGACTGTCGAACGTACGTGCCCACACTGTGACTCGCGGACGGCCTTGACTCTGATGTAACGCTACTGAACATGTCAGTGATGACCTCAGATATTTTGGTCCTATAGTAATCTTTGTATTGGTGCGTTATAAATTTTATGGCGCCTCGGAGGTGGGACGTGAAGCATTCATGGCGAGTCACCTTATAATGAACATGCAGGGCTCGATCTGACGAAGTGCGCTGAAATTTATAATATTGCTATGGCCACTTGCTCCCCCCTCACCACTAAAAACCTAGTCCACACAAACAAAGATAGCTTTTTGCGGTTGTATTACGTCTTAAAAGAGAACGTAAAAAAGGTGATTTATGTTCTGCCGCCGACTGCTAGGCATGTCCGCCGCCCGATATTCAGCGCTGCGAGTAGAGCTGTGTAAGACTTTCATCCAGCTGTTCTGGCTCAAAATGCTTTAGTCTGTGGGGGCTATCATTGCAACTGGCCTGCCAACGCCTCAAACGCGCCAGAATGAAGCTATCTTAAAGCGTGTAGGGGTTTGCCACTTAATACTCTATGTAAAGTATGCCTGGTGGTGTCACCACTCGTGAATTCACTAAAGTGGCACTCCTTCGACTCAGTACTAATTATGATCTCCATGTAGGAAAGTGGTGGACCTTTTTCACCATTATTGGGAGCACCTGGCTTACTGGTGATACGTGCAATTGCAGATCAAATACAGGAGTTGTACGCATTGACTCGAATGAGAATGAAACTCCCGCGTGGCGTAGGTGTTCAACAAACTACAAAGCACGTACGCGAAGCTTGATTGGATTAATCTGGAGCGTAGTTATCGCGAGCACGACGGGTCATCTAGTTGATTGTTAGCGTGGCAGTATATACTATTTGAACCCCTAGACAGCAGGACGCTATCGTTTGCGCACATATACATAAGCGGCTCAGGACACCTGGTGTAATCAACGAGCGCGCCCTCATCTAAAACTTAACCTTGTGGTTGCCGTTAGCTTCATCTCTCGCGACGACGGTCACACATCGTATTGTCTCTTGTCATACTATTGCAAAGCAAGGACTGCCGGGGAACGCTGCCACTTATGTACAGATGATGCGCGACCTTATGACATCAAATAGAAGAACGGCCGGTAGGGGACTCCGTGGGACAAGTGTTGTTAGATCAGGCATACCCATGCACGTCATCCCCCGGTAGAACTCAGGTTCCACTTCGTCAAGCCCTTCATCATGCGATATGGGCCTACATTCCATAAGGGCGCTACAATTCGTTGCCGCTTTTATCGCCGAATCACATCTTGCTGGAATTTGCGGAGCATATACGCTGTACAAATCGCTAGCAAAGCATTTATCCGGCTAAGATGAAGGCTTACGTCCCTCACGAGAAGGATATTGATTTAACGCTACCGTGCTAGCCTGCTGTGAGGACGCTTGAGCTCCTCGAAAGCTGCGCCATTGCGCATTGACAGATCTTTCGACGCCTAAGACGAGCCTAATTGTTGGAAACTAATCGCAGATCGCACCAGATTAGACCCCCACGTCATTCAAGGGCTCAGTTCCTTATCTAACCTTTCCAGGCAGTCGATAGTGGTGGCTGCGCTACTAAAGTCTGTAGGCCATCGTGTGCATCTGCTTACGCCTGATCTTCTCTCTGTGGACGGAGTAGAGTCCTTGTCATTGTGTACCAAGGCAGTTGCGTATTCAGTTACGCAGAACATGTTCTCGACACCTTCACTAAAATTGGTTATATGCACGTCAGGTACATACCTAGCATATTCGAGCTATGATATCAATAACGCACTCAGAAGAGAAACGTGAGGAAGCAATCGCTTTTCGGCGGACCGTAGCTATTAGTACACTGTTCGATAGCAGCTCATCCGGAGGAACAGAATGGTTAAAAAGGCCTTCGTGGCAGTCCTACGTATGGAATGTTCAATTC'/>

    <sequence taxon='2' value='TGGCGAATTCTGCAACACGGTTTTACCATCTGTCCTCAGGAATCCTCGCAGTGGAATTCAAGCTGACTGTCGAACGTACGTGCCCACACTGTGACTCGCGGACGGCCTCGACTCTGATGTAACGCTACTGAACATGTCAGTGATGACCTCAGATATTTTGGTCCTATAGTTATCTTTGTATTGGTGCGCTATAAATTTTATGGCGCCTCGGAGGTGGGACGCGAAGCATTCATGGCGAGTCACCTTATAATGAACATGCAGTGCTCGATCTGACGAAGTGCGCGGAAATTTATAACATTGCTATGGCCACTTGCTCCCCCCTCACCACTAAAAACCTAGTCCACACAAACAAAGATAGCTTTTTGCGGTTGTATTACGTCCTGAAGGAGAACGTAAAAAAGGTGATTTATGTTATGCCGCCGACTGCTAGGCATATCCGCCGCCCGATGTTCAGCGCTGCGAGTAGAGCTGTGTAAGACTTTCTTCCAGCAGTTCTGACTCAAAATATTTTAGTCTGTGGGGGCTATCATTGCAACTGGCCTGCCAACGCCTCCAACGCGCCAGGATGAAGCTATCTTAAAGCGTGTAGGGGTTTGCCGCTTAATACTCTATGTAAAGTATGCCTGGCGGTGTCACCACTCGTGAATTCACTAAAGTGGCACTCCTCAGACTCAGTACTAATTATGTTCTCCATGTAGGAAAGTGGTGGACCTTTTTCACCATTATTGGGAGCACCTGGCTTACTGGTGATACGTGCAATTGCAGATCAAATACAGGAATTGTACGCATTGACTCGAATGAGAATCAGACCCCCGCGTGGCGTAGGTGTTCTACAAACTACAAAGCACGTACGCGAAGCTTGATTGGATTACTATGGAGCGTAGTTATCGCGAGCACGACGGGTCATCTAGTTGATCGTTAGCGTGGCAGTATATACTATTTGAGCCCCTAGACGGCAGGACGCTATCGTTTGCGCGCATATACATAAGCGGCTCCGGGCACTTGGTGTAATCAACGAGCGCGCCCTCGTCTAAAACTTAACCTTGTGGCTGCCGCTAGCTTCATCTCTCGCGACGACGGTCGCACATCGTATTGTCTCTTGTCATACTATTGTAAAGCAAGGACTGCCGGGGAACGCTGCCACTTATGTACAGATGATGCGCGACCTTATGACATCAAATAGAAGAACGGCCGGTAGGGGACTCCGTAGGACAAGTGTTGTTAGATCAGGCATACCCATGCACGTCATTCCCCGGTGGAACTAAGGTTCCACTTCGTCAGGCCCTTCATCATGCGGTATGGGCCTACATTCCATAAGGGCGCTACAATTCGTTGCCCCTTGTATCGCCGAATCACATCTTGCTGGAATTTTCGGAGCATATACGCTGTACAAATCGCTAGCAAAGCATTTATCCGGCTAAGATAAAGACTTACTTCCCTCACGAGAAGGATATTGATTTAACGCTACCGTGCCAGCCTGCTGTGAGGACGCTTGAGTTCCTCGAAGGCTGCGCCATTGCGCATTGACAGATCTTTCGACGCCTAAGACGAGCCTAATTGTTGGAAACTAATCGCAGATCGCACCAGATTAGACACCCACGTCATTCAAGGGCCCAGTTCCTTATCTAACCTCTCCAAGCATTCGATAGTGGCGGCTGCGTTACTAAAGTCTGCAGGCCATCGTGTGCATCTGCTTACGCTTGATCTTCTCTCTGTGGACGGAGTAGAGTCCTTGTGATTCTGTACCACGGCAGTTGCGTATTTAGTTACTAAGAACATGTTCTCGACACCTTCACTAAAATTGGTTGTATGCACATCAGGTATATACCTAACATATTCGAGCTATGATATCAATAACGCACTCAGAAGAGAAACGTGAGGAAGCAATCGCTTTTCGGCGGACCATAGCTATTAGTACACTATTCGATAGCAGCTCATCCGGAGGAACAGAATGGTTAAAAAGGCCCTCGAGGCAGTCCGACATAGGGAATGTTCAATTC'/>

    <sequence taxon='4' value='TGGCGAATTCTGCAAAACGGTTTTACCATCTGTCTTCAGGAATCCTCGCGGTGGAATTCAAGCTGACTGTCGAACGTACGTGCCCACACTGTGACTCGCGGACGGCCTCGACTCTGATGTAACGCTACTGAACATGTCAGTGATGACCTCAGATATTTTGGTCCTATAGTTATCTTTGTATTGGTGCGCTATCAATTTTATGGCGCCTCGGAGGCGGGACGCGAAGCATTCATGGCGAGTCACCTTATAATGAACATGCAGTGCTCGATCTGACGAAGTGCGCGGAAATTTATAACATTGCTATGGCCACTTGCTCCCCCTTCACCACTAGAAACCTAGTCCACACAACCAAAGATAGCTCTTTGCGGTTGTATCACGTCCTAAAGGAGAACGTAAAAAAGGTGATTTATGTTCTGCCGCCGACTGCTAGGCATATCCGCCGCCCGATGTCCAGCACTGCGAGTAGAGCTGTGTAAGACTTTCTTCCAGCTGTTCTGACTCAAAATATTTTAGTCTGTGGGGGCTATCATTGCAACTGGCCTGCCAACGCCTCCAGCGCGCCAGGATGAAGCTATGTTAAAGCGTGTAGGGGTTTGCCGCTTAATACTCTATGTAGAGTATGCCTGTCGGTGTCACTACTCGTGAATTCGCTAAAGTGGCACTCCTCAGACTCAGTACTAATTATGTTCTCCATGTAGGAAAGTGGTGGACCTTTTTCACCATTATTGGGACCACCTGGGTTACTGCTGATACGTGCAATTGCAGATCAAATACAGGAGTTGTACGCATTGACTCGAATGGGACTCAGACCCCCGCGTGGCGTAGGTGTTCTACAAACTACAAAGCACGTACGCGAAGCTTGATTGGATTACTCCGGAGCGTAGTTATCGCGAGCACGACGGGTCATCTAGTTGATCGTTAGCGTGGCAGTATATACTATTTGAGCCCCTAGACAGCAGGACGCTATCGTTTGCGCGCATATACATAAGCGGCTCCGGGCACTGGGTGTAATCAGCGAGCGCGTTCTCGTCTAAAACTTAACCTTGCGGCTGCCGCTAGTTTCATCTCTCGCGACGACGGTCGCACATCGTATTGTCTCTTGTCATACTATTGCAAAACAAGGACTGCGGGGGAACGCTGCCACTTATGTACAGATGATGCGCGACCTTATGACATCAAATAGAAGAACGGCCGGTAGGGGACTCCGTAGGACAAGTGTTGTTAGATCAGGCATACCCATGCACGTCATTCCCCGGTGGAACTAAGGTTCCACTTCGTCAAGCCCTTCATCATGCGGTATGAGCCTACATTCCATAAGGGCGCTACAATTCGTTGCCCCTTGTATCGCCGAATCACATCTTGCTGGAATTTTCGGAGCATGTACGCTGTACAAATCGCTAGCAAAGCATTTATCCGGCCAAGATGAAGACTTACTTCCCTCACGAGAAGGATATTGATTTAACGCTACCGTGCCAGCCTGCTGTGAGGACGCTTGAGTTCCTCGAAGGCTGCGCCATTGCGCATTGACAGATCTTTCGACGCCTAAGACGAGCCTAATTGTTGGAAACTAATCGCAGAGCGCACCAGATTAGACACCCACGTCATTCAAGAGCCCAGTTCCTTATCTAACCTCTCCAAACAGTCGATAGTGGCGGCTGCGTTACTAAAGTCTGTAGGCCATCGTGAGCATCTGCTTACGCTTGATCTTCTCTCTGTGGACGGAGTAGAGTTCTTGTGATTCTGTACCACGGCAGTTGCGTATTTAGTTACTAAGAACATGTTCTCGACACCTTCACTAAAATTGGTTGTATGCACATCAGGTATATACCTAACATATTCGAGCTATGATATCAATAACGCACTCAGAAGAGAAACGTGAGTAAGCAATCGCTTTTCGGCGGACCGTAGCTATTGGTACACTGTTCGATAGCAGCTCATCCGGAGGAACAGAATGGTTAAAAAGGCCCTCGAGGCAGTTCGACGTAGGGAGTGTTCAGTTC'/>

    <sequence taxon='12' value='TGGCGAATTCTGCAAAACGGTTTTACCATCTGTCTTCAGGAATCCTCGCGGTGGAATTCAAGCTGACTGTGGAACGTACGTGCCTACACTGTGACTCGCGGACGGCCTCGACTCTGATGTAACGCTACTGAACATGTCAGTGATGACCTCAGATATTTTGGTCCTATAGTTATCTTTGTATTGGTGCGCTATCAATTTTATGGCGCCTCGGAGGTGGGACGCGAAGCATTCATGGCGAGTCACCTTATAATGAACATGCAGTGCTTGATCTGACGAAGTGCGCGGAAATTTATAACATTGCTATGGCCACTTGCTCCCCCCTCACCACTAAAAACCTAGTCCACACAAACAAAGATAGCTTTTTGCGGTTGTATTACGTCCTAAAGGAGAACGTAAAAAAGGTGATTTATGTTCTGCCGCCGACTGCTAGGCATATCCGCCGCCCGATGTCCAGCGCTGCGAGTAGAGCTGTGTAAGACTTTCTTCCAGCTGTTCTGACTCAAAATATTTTAGTCTGTGGGGGCTATCATTGCAACTGGCCTGCCAACGCCTCCAACGCGCCAGGATGGAGCTATCTTAAAGCGTGTAGGGGTTTGCCGCTTAATACTCTATGTAAAGTATGCCTGGCGGTGTCACCACTCGTGAATTCACTAAAGTGGCACTCCTCAGACTCAGTACTAATTATGTTCTCCATGTAGGAAAGTGGTGGACCTTTTTCACCATTATTGGGAGCACCTGGCTTACTGGTGATACGTGCAATTGCAGATCAAATACAGGAATTGTACGCAGTGACTCGAATGAGAATAAGACCCCCGCGTGGCGTAGGTGGTCTACAAACTACAAAGCATGTACGCGAAGCTTGATTGGATTACTCTGGAGCGTAGTTATCGCGAGCACGACGGGTCATCTAGTTGATCGTTAGCGTGGCAGTATATACTATTTGAGCCCCTAGACAGCAGGACGCTATCGTTTGTGCGCATATACATAAGCGGCTCCGGGCACTTGGTGTAATCAACGGGCGCGCCCTCGTCTAAAACTTAACCTTGCGGCTGCCGCTAGCTTCACCTCTCGCGACGACGGTCGCACATCGTATTGTCTCTTGTCATACGATTGCAAAGCAAGGACTGCCGGGGAACGCTGCCACTTATGTACAGATGATGCGCGACCTTATGACATCAAATAGAAGAACGGCCGGTAGGGGACTCCGTAGGACAAGTGTTGTTAGATCAGGCATACCCATGCACGTCATTCCCCGGTGGAACTAAGGTTCCACTTCGTCAAGCCCTTCATCATGCGGCATGAGCCTACATTCCATAAGGGCGCTACAATTCGTTGCCCCTTGTATCGCCGAATCACATCTTGCTGGAATTTTCGGAGCATATACGCTGTACAAATCGCTAGCAAAGCATTTATCCGGCTAAGATAAAGACTTACTTCCCTCACGAGAAGGATATTGATTTAACGCTACCGTGCCAGCCTGCTGTGAGGACGCTTGAGCTCCTCGAAGGCTGCGTCATTGCGCATTGACAGATCTTTCGACGCCTAAGACGAGCCTAATTGTTGGAAACTAATCGCAGATCGCACCAGATTAGACACCCACGTCATTCAAGGGCCCAGTTACTTATCTAACCTCTCCAAGCAGTCGATAGTGGCGGCTGCGTTACTAAAGTCTGTAGGCCATCGTGTGCATCTGCTTACGCTTGATCTTCTCTCTGTGGACGGAGTAGAGTCCTTGTGATTCTGTACCACGGCAGTTGCGTATTTAGTTACTAAGAACATGTTCTCGACACCTTCACTAAAATTGGTTGTATGCACATCAGGTATATACCTAACATATTCGAGCTATGATATCAATAACGCACTCAGAAGAGAAACGTGAGGAAGCAATCGCTTTTCGGCGGACCGTAGCTATTAGTACACTGTTCGATAGCAGCTCATCCGGAGGAACAGAATGGTTAAAAAGGCCCTCGAGGCAGTCCGACGTAGGGAATGTTCAATTC'/>

    <sequence taxon='73' value='TGGCGAATTCTGCAAAACGGTTTTACCATCTGTCTTCAGGAATCCTCGCGGTGGAATTCGAGCTGACTGTGGAACGTACGTGCCTACACTGTGACTCGCGGACGGCCTCGACTCTGATGTAACGCTACTGAACATGTCAGTGATGACCTCAGATATTTCGGTCCTATAGTTATCTTTGTATTGGTGCGCTATCAATTTTATGGCGCCTCGGAGGTGGGACGCGAAGCATTCATGGCGAGTCACCTTATAATGAACATGCAATGCTTGATCTGACGAAGTGCGCGGAAATTTATAACATTGCTATGGCCACTTGCTCCCCCCTCACCACTAAAAACCTAGTCCACACAAACAAAGATAGCTTTTTGCGGTCGTATTACGTCCTAAAGGAGAACGTAAAAAAGGTGATTTATGTTCTGCCGCCGACTGCTAGGCATATCCGCCGCCCGATGCCTAGCGCTGCGAGTAGAGCTGTGTAAGACTTTCTTCCAGCTGTTCTGACTCAAAATATTTTAGTCTGTGGGGGCTATCATTGCAACTGGCCTGCCAACGCCTCCAACGCGCCAGGATGGAGCTATCTTAAAGCGTGTAGGGGTTTGCCGCTTAATACTCTATGTAAAGTATGCCTGGCGGTGTCACCAATCGTGAATTCATTAAAGTGGCACTCCTCAGACTCAGTACTAATTATGTTCTCCATGTAGGAAAGTGGTGGACCTTTTTCATCATTATTGGGAGCACCTGGCTTACTGGTGATACGTGCAATTGCAGATCAAATACAGGAATTGTACGCAGTGACTCGAATGAGAATAAGACCCCCGCGCGGCGTAGGTGGTCTACAAACTACAAAGCATGTACGCGAAGCTTGATTGGATTACTCTGGAGCGTAGTTATCGCGAGCACGACGGGTCATCTAGTTGATCGTTAGCGTGGCAGTATATACTATTTGAGCCCCTAGACAGCAGGACGCTATCGTTTGTGCGCATATACATAAGCGGCTCCGGGCACTTGGTGTAATAAACGGGCGCGCCCTCGTCTAAAACTTAACCTTGCGGCTGCCGCTAGCTTCACCTCTCGCGACGACGGTCGCACATCGTATTGTCTCTTGTCATACGATTGCAAAGCAAGGACTGCCGGAGAACGCTGCCACTTATGTACAGATGATGCGCGACCTTATGACATCAAATAGAAGAACGGCCGGTAGGGGACTCCGTAGGACAAGTGTTGTTAGATCAGGCATACCCATGCACGTCATTCCCCGGTGGAACTAAGGTTCCACTTCGTCAAGCCCTTCATCATGCGACATGAGCCTACATTCCATAAGGGCGCTACAATTCGTTGCCCCTTGTATCGCCGAATCACATCTTGCTGGAATTTTCGGAGCATATACGCTGTACAAATCGCTAGCAAAGCATTTATCCGGCTAAGATAAAGACTTACTTCACTCACGAGAAGGATATTGATTTAACGCTACCGTGCCAGCCTGCTGTGAGGACGCTTGAGCTCCTCGAAGGCTGTGTCATTGCGCATTGACAGATCTTTCGACGCCTAAGACGAGCCTAATTGTTGGAAACCAATCGCAGATCGCACCAGATTAGACACCCACGTCATTCAAGGGCCCAGTTACTTATCTAACCTCTCCAAGCAGTCGATAGTGGCGGCTGCGTTACTAAAGTCTGTAGGCCGTCGTGTGCATCTGCTTACGCTTGATCTCCTCTCTGTGGACGGAGTAGAGTCCTTGTGATTCTGTACCACGGCAGTTGCGTATTTAGTTACTAAGAACATGTTCTCGACACCTTCACTAAAATTGGTTATATGCACATCAGGTATATACCTAACATATTCGAGCTATGATATCAATAACGCACTCAGAAGAGAAACGTGAGGAAGCAATCGCTTTTCGGCGGACCGTAGCTATTAGTACACTGTTCGATAGCAGCTCATCCGGAGGAACAGAATGGTTAAAAAGGCCCTCGAGGCAGTCCGACGTAGAGAATGTTCAATTC'/>

    <sequence taxon='74' value='TGGCGAATTCTGCAAAACGGTTTTACCATCTGTCTTCAGGAATCCTCGCGGTGGAATTCGAGCTGACTGTGGAACGTACGTGCCTACACTGTGACTCGCGGACGGCCTCGACTCTGATGTAACGCTACTGAACATGTCAGTGATGACCTCAGATATTTCGGTCCTATAGTTATCTTTGTATTGGTGCGCTATCAATTTTATGGCGCCTCGGAGGTGGGACGCGAAGCATTCATGGCGAGTCACCTTATAATGAACATGCAATGCTTGATCTGACGAAGTGCGCGGAAATTTATAACATTGCTATGGCCACTTGCTCCCCCCTCACCACTAAAAACCTAGTCCACACAAACAAAGATAGCTTTTTGCGGTCGTATTACGTCCTAAAGGAGAACGTAAAAAAGGTGATTTATGTTCTGCCGCCGACTGCTAGGCATATCCGCCGCCCGATGCCTAGCGCTGCGAGTAGAGCTGTGTAAGACTTTCTTCCAGCTGTTCTGACTCAAAATATTTTAGTCTGTGGGGGCTATCATTGCAACTGGCCTGCCAACGCCTCCAACGCGCCAGGATGGAGCTATCTTAAAGCGTGTAGGGGTTTGCCGCTTAATACTCTATGTAAAGTATGCCTGGCGGTGTCACCAATCGTGAATTCATTAAAGTGGCACTCCTCAGACTCAGTACTAATTATGTTCTCCATGTAGGAAAGTGGTGGACCTTTTTCACCATTATTGGGAGCACCTGGCTTACTGGTGATACGTGCAATTGCAGATCAAATACAGGAATTGTACGCAGTGACTCGAATGAGAATAAGACCCCCGCGCGGCGTAGGTGGTCTACAAACTACAAAGCATGTACGCGAAGCTTGATTGGATTACTCTGGAGCGTAGTTATCGCGAGCACGACGGGTCATCTAGTTGATCGTTAGCGTGGCAGTATATACTATTTGAGCCCCTAGACAGCAGGACGCTATCGTTTGTGCGCATATACATAAGCGGCTCCGGGCACTTGGTGTAATAAACGGGCGCGCCCTCGTCTAAAACTTAACCTTGCGGCTGCCGCTAGCTTCACCTCTCGCGACGACGGTCGCACATCGTATTGTCTCTTGTCATACGATTGCAAAGCAAGGACTGCCGGAGAATGCTGCCACTTATGTACAGATGATGCGCGACCTTATGACATCAAATAGAAGAACGGCCGGTAGGGGACTCCGTAGGACAAGTGTTGTTAGATCAGGCATACCCATGCACGTCATTCCCCGGTGGAACTAAGGTTCCACTTCGTCAAGCCCTTCATCATGCGGCATGAGCCTACATTCCATAAGGGCGCTACAATTCGTTGCCCCTTGTATCGCCGAATCACATCTTGCTGGAATTTTCGGAGCATATACGCTGTACAAATCGCTAGCAAAGCATTTATCCGGCTAAGATAAAGACTTACTTCACTCACGAGAAGGATATTGATTTAACGCTACCGTGCCAGCCTGCTGTGAGGACGCTTGAGCTCCTCGAAGGCTGTGTCATTGCGCATTGACAGATCTTTCGACGCCTAAGACGAGCCTAATTGTTGGAAACCAATCGCAGATCGCACCAGATTAGACACCCACGTCATTCAAGGGCCCAGTTACTTATCTAACCTCTCCAAGCAGTCGATAGTGGCGGCTGCGTTACTAAAGTCTGTAGGCCGTCGTGTGCATCTGCTTACGCTTGATCTCCTCTCTGTGGACGGAGTAGAGTCCTTGTGATTCTGTACCACGGCAGTTGCGTATTTAGTTACTAAGAACATGTTCTCGACACCTTCACTAAAATTGGTTGTATGCACATCAGGTATATACCTAACATATTCGAGCTATGATATCAATAACGCACTCAGAAGAGAAACGTGAGGAAGCAATCGCTTTTCGGCGGACCGTAGCTATTAGTACACTGTTCGATAGCAGCTCATCCGGAGGAACAGAATGGTTAAAAAGGCCCTCGAGGCAGTCCGACGTAGAGAATGTTCAATTC'/>

    <sequence taxon='14' value='TGGCGAATTCTGCAAAACGGTTTTACCATCTGTCTTCAGGAATCCTCGCAGTGGAATTCAAGCTGACTGTGGAACGTACGTGCCTACACTGTGACTCGCGGACGGCCTCGACTCTGATGTAACGCTACTGAACATGTCAGTGATGACCTCAGATATTTTGGTCCTATAGCTATCTTTGTATTGGTGCGCTATCAATTTTATGGCGCCTCGGAGGTGGGACGCGAAGCATTCATGGCGAGTCACCTTATAATGAACATGCAGTGCTTGATCTGACGAAGTGCGCGGAAATTTATAACATTGCTATGGCCACTTGCTCCCCCCTCACCACTAAAAACCTAGTCCACACAAACAAAGATAGCTTTTTGCGGTTGTATTACGTCCTAAAGGAGAACGTAAAAAAGGTGATTTATGTTCTGCCGCCGACTGCTAGGCATATCCGCCGCCCGATGTCCAGCACTGCGAGTAGAGCTGTGTAAGACTTTCTTCCAGCTGCTCTGACTCAAAATATTTTAGTCTGTGGGGGCTATCATTGCAACTGGCCTGCCAACGCCTCCAACGCGCCAGGATGGAGCTATCTTAAAGGGTGTAGGGGTTTGCCGCTTAATACTCTATGTAAAGTATGCCTGGCGGTGTCACCACTCGTGAATTCACTAAAGTGGCACTCCTCAGACTCAGTACTAATTATGTTCTCCATGTAGGAAAGTGGTGGACCTTTTTCACCATTATTGGGAGCACCTGGCTTACTGGTGATACGTGCAATTGCAGATCAAATACAGGAATTGTACGCAGTGACTCGAATGAGAATAAGACCCCCGCGTGGCGTAGGTGGTCTACAAACTACAAAGCACGTACGCGAAGCTTGATTGGATTACTCTGGAGCGTAGTTATCGCGAGCACGACGGGTCATCTAGTTGATCGTTAGCGTGGCAGTATATACTATTTGAGCCCCTAGACAGCAGGACGCTATCGTTTGTGCGCATATACATAAGCGGCTCCGGGCACTTGGTGTAATCAACGGGCGCGCCCTCGTCTAAAACTTAACCTTGCGGCTGCCGCTAGCTTCACCTCTCGCGACGACGGTCGCACATCGTATTGTCTCTTGTCATACGATTGCAAAGCAAGGACTGCCGGGGAACGCTGCCACTTATGTACAGATGATGCGCGACCTTATGACATCAAATAGAAGAACGGCCGGTAGGGGACTCCGTAGGACAAGTGTTGTTAGATCAGGCATACCCATGCACGTCATTCCCCGGTGGAACTAAGGTTCCACTTCGTCAAGCCCTTCATCATGCGGCATGAGCCTACATTCCATAAGGGCGCCACAATTCGTTGCCCCTTGTATCGCCGAATCACATCTTGCTGGAATTTTCGGAGCATATACGCTGTACAAATCGCTAGCAAAGCATTTATCCGGCTAAGATAAAGACTTACTTCCCTCACGAGAAGGATATTGATTTAACGCTACCGTGCCAGCCTGCTGTGAGGACGCTTGAGCTCCTCGAAGGCTGCGTCATTGCGCATTGACAGATCTTTCGACGCCTAAGACGAGCCTAATTGTTGGAAACTAATCGCAGATCGCACCAGATTAGACACCCACGTCATTCAAGGGCCCAGTTACTTATCTAACCTCTCCAAGCAGTCGATAGTGGCGGCTGCGTTACTAAAGTCTGTAGGCCATCGTGTGCATCTGCTTACGCTTGATCTTCTCTCTGTGGACGGAGTAGAGTCCTTGTGATTCTGTACCACGGCAGTTGCGTATTTAGTTACTAAGAACATGTTCTCGACACCTTCACTAAAATTGGTTGTATGCACATCAGGTATATACCTAACATATTCGAGCTATGATATCAATAACGCACTCAGAAGAGAAACGTGAGGAAGCAATCGCTTTTCGGCGGACCGTAGCTATTAGTACACTGTTCGATAGCAGCTCATCCGGAGGAACAGAATGGTTAAAAAGGCCCTCGAGGCAGTCCGACGTAGGGAATGCTCAATTC'/>

    <sequence taxon='20' value='TGGCGAATTCTGCAAAACGGTTTTATCATCTGTCTTCAGGAATCCTCGCAGTGGAATTCAAGCTGACTGTGGAACGTACGTGCCTACACTGTGACTCGCGGACGGCCTCGACTCTGATGTAACGCTACTGAACATGTCAGTGATGACCTCAGATATTTTGGTCCTATAGCTATCTTTGTATTGGTGCGCTATCAATTCTATGGCGCCTCGGAGGTGGGACGCGAAGCATTCATGGCGAGTCACCTTATAATGAACATGCAGTGCTTGATCTGACCAAGTGCGCGGAAATTTATAACATTGCTATGGCCACTTGCTCCCCCCTCACCACTAAAAACCTAGTCCACACAAACAAAGATAGCTTTTTACGGTTGTATTACGTCCTAAAGGAGAACGTAAAAAAGGTGATTTATGTTCTGCCGCCGACTGCTAGGCATATCCGCCGCCCGATGTACAGCACTGCGAGTAGAGCTGTGTAAGACTTTCTTCCAGCTGCTCTGACTCAAAATATTTTAGTCTGTGGGGGCTATCATTGCAACTGGCCTGCCAACGCCTCCAACGCGCCAGGATGGAGCTATCTTAAAGGGTGTAGGGGTTTGCCGCTTAATACTCTATGTAAAGTATGCCTGGCGGTGTCACCACTCGTGAATTCACTAAAGTGGCACTCCTCAGACTCAGTACTAATTATGTTCTCCATGTAGGAAAGTGGTGGACCTTTTTCACCATTATTGGGAGCACCTGGCTTACTGGTGATACGTGCAATTGCAGATCAAATACAGGAATTGTGCGCAGTGACTCGAATGAGAATAAGACCCCCGCGTGGCGTAGGTGGTCTACAAACTACAAAGCACGTACGCGAAGCTTGATTGGATTACTCTGGAGCGTAGTTATCGCGAGCACGACGGGTCATCTAGTTGATCGTTAGCGTGGCAGTATATACTATTTGAGCCCCTAGACAGCAGGACGCTATCGTTTGTGCGCATATACATAAGCGGCTCCGGGCACTTGGTGTAATCAACGGGCGCGCCCTCGTCTAAAACTTAACCTTGCGGCTGCCGCTAGCTTCACCTCTCGCGACGACGGTCGCACATCGTATTGTCTCTTGTCATACGATTGCAAAGCAAGGACTGCCGGGGAACGCTGCCACTTATGTACAGATGATGCGCGACCTTATGACATCAAATAGAAGAACGGCCGGTAGGGGACTCCGTAGGACAAGTGTTGTTAGATCAGGCATACCCATGCACGTCATTCCCCGGTGGAACTAAGGTTCCACTTCGTCAAGCCCTTCATCATGCGGCATGAGCCTACATTCCATAAGGGCGCCACAATTCGTTGCCCCTTGTATCGCCGAATCACATCTTGCTGGAATTTTCGGAGCATATACGCTGTACAAATCGCTAGCAAAGCATTTATCCGGCTAAGATAAAGACTTACTTCCCTCACGAGAAGGATATTGATTTAACGCTACCGTGCCAGCCTGCTGTGAGGACGCTTGAGCTCCTCGAAGGCTGCGTCATTGCGCATTGACAGATCTTTCGACGCCTAAGACGAGCCTAATTGTTGGAAACTAATCGCAGATCGCACCAGATTAGACACCCACGTCATTCAAGGGCCCAGTTACTTATCTAACCTCTCCAAGCAGTCGATAGTGGCGGCTGCGTTACTAAAGTCTGTAGGCCATCGTGTGCATCTGCTTACGCTTGATCTTCTCTCTGTGGACGGAGTAGAGTCCTTGTGATTCTGTATCACGGCAGTTGCGTATTTAGTTACTAAGAACATGTTCTCGACACCTTCACTAAAATTGGTTGTATGCACATCAGGTATATACCTAACATATTCGAGCTATGATATCAATAACGCACTCAGAAGAGAAACGTGAGGAAGCAATCGCTTTTCGGCGGACCGTAGCTATTAGTACACTGTTCGACAGCAGCTCATCCGGAGGAACAGAATGGTTAAAAAGGCCCTCGAGGCAGTCCGACTTAGGGAATGCTCAATTC'/>

    <sequence taxon='50' value='TGGCGAATTCTGCAAAACGGTTTTATCATCTGGCTTCAGGAATCCTCGCAGTGGAATTCAAGCTGACTGTGGAACGTACGTGCCTACACTGTGACTCGCGGACGGCCTCGACTCTGATGTAACGCTACTGAACATGTCAGTGATGACCTCAGATATTTTGGTCCTATAGCTATCTTTGTATTGGTGCGCTATCAATTCTATGGCGCCTCGGAGGTGGGACGCGAAGCATTCATGGCGAGTCACCTTATAATGAACATGCAGTGCTTGATCTGACCAAGTGCGCGGAAATTTATAACATTGCTATGGCCACTTGCTCCCCCATCACCATTAAAAACCTAGTCCACACAAACAAAGATAGCTTTTTACGGTTGTATTACGTCCTAAAGGAGAACGTAAAAAAGGTGATTTATGTTCTGCCGCCGACTGCTAGGCATATCCGCCGCCCGATGTACAGCACTGCGAGTAGAGCTGTGTAAGACTTTCTTCCAGCTGCTCTGACTCAAAATATTTTAGTCTGTGGGGGCTATCATTGCAACTGGCCTGCCAACGCCTCCAACGCGCCAGGATGGAGCTATCTTAAAGGGTGTAGGGGTTTGCCGCTTAATACTCTATGTAAAGTATGCCTGGCGGTGTCACCACTCGTGAATTCACTAAAGTGGCACTCCTCAGACTCAGTACTAATTATGTTCTCCATGTAGGAAAGTGGTGGACCTTTTTCACCATTAGTGGGAGCACCTGGCTTACTGGTGATACGTGCAATTGCAGATCAAATACAGGAATTGTGCGCAGTGACTCGAAAGAGAATAAGACCCCCGCGTGGCGTAGGTGGTCTACAAACTACAAAGCACGTACGCGAAGCTTGATTGGATTACTCTGGAGCGTAGTTATCGCGAGCACGACGGGTCATCTAGTTGATCGTTAGCGTGGCAGTATATACTATTTGAGCCCCTAGACAGCAGGACGCTATCGTTTGTGCGCATATACATAAGCGGCTCCGGGCACTTGGTGTAATCAACGGGCGCGCCCTCGTCTAAAACTTAACCTTGCGGCTGCCGCTAGCTTCACCTCTCGCGACGACGGTCGCACATCGTATTGTCTCTTGTCATACGATTGCAAAGCAAGGACTGCCGGGGAACGCTGCCACTTATGTACAGATGATGCGCGACCTTATAACATCAAATAGAAGAACGGCCGGTAGGGGACTCCGTAGGACAAGTGTTGTTAGATCAGGCATACCCATGCACGTCATTCCCCGGTGGAACTAAGGTTCCACTTCGTCAAGCCCTTCATCATGCGGCATGAGCCTACATTCCATAAGGGCGCCACAATTCGTTGCCCCTTGTATCGCCGAATCACATCTTGCTGGAATTTTCGGAGCATATACGCTGTACAAATCGCTAGCAAAGCATTTATCCGGCTAAGATAAAGACTTACTTCCCTCACGAGAAGGATATTGATTTAACGCTACCGTGCCAGCCTGCTGTGAGGACGCTTGAGCTCCTCGAAGGCTGCGTCATTGCGCATTGACAGATCTTTCGACGCCTAAGACGAGCCTAATTGTTGGAAACTAATCGCAGATCGCACCAGATTAGACACCCACGTCATTCAAGGGCCCAGTTACTTATCTAACCTCTCCAAGCAGTCGATAGTGGCGGCTGCGTTACTAAAGTCTGTAGGCCATCGTGTGCATCTGCTTACGCTTGATCTTCTCTCTGTGGACGGAGTAGAGTCCTTGTGACTCTGTATCACGGCAGTTGCGTATTTAGTTACTAAGAAAATGTTCTCGCCACCTTCACTAAAATTGGTTGTATGCACATCAGGTATATACCTAACATATTCGAGCTATGATATCAATAACGCACTCAGAAGAGAAACGTGAGGAAGCAATCGCTTTTCGGCGGACCGTAGCTATTAGTACACTGTTCGACAGCAGCTCATCCGGAGGAGCAGAATGGTTAAAAAAGCCCTCGAGGCAGTCCGACTTAGGGAATGCTCAATTC'/>

    <sequence taxon='37' value='TGGCGAATTCTGCAAAACGGTTTTACCATCTGTCTTCAGGAATCCTCGCGGTGGAATTCAAGCTGACTGTGGAACGTAAGTGCCTACACTGTGACTCGCGGACGGCCTCGACTCTGATGTAACGCTACTGAACATGTCAGTGATGACCTCAGATATTTTGGTCCTATAGCTATCTTTGTATTGGTGCGCTATCAATTTTATGGCGCCTCGGAGGTGGGACGCGAAGCATTCATGGCGAGTCACCTTATAATGAACATGCAGTGCTTGATCTGACGAAGTGCGCGGAAATTTATAACATTGCTATGGCCACTTGCTCCCCCCTCACCACTAAAAACCTAGTCCACACAAACAAAGATAGCTTTTTGCGGTTGTATTACGTCCTAAAGGAGAAAGTAAAAAAGGTGATTTATGTTCTGCCGCCGACTGCTAGGCATATCCGCCGCCCGATGTCCAGCGCTGCGAGTAGAGCTGTGTAAGACTTTCTTCCAGCTGTTCTGACTCAAAATATTTTAGTCTGTGGGGGCTATCATTGCAACTGGCCTACCAACGCCTCCAACGCGCCAGGATGGAGCTATCTTAAAGCGTGTAGGGGTTTGCCGCTCAATACTCTATGTAAAGTATGCCTGACGGTGTCACCACTCGTGAGTTCACTAAAGTGGCACTCCTCAGACTCAGTACTAATTATGTTCTCCATGTAGGAAAGTGGTGGACCCTTTTCACCATTATTGGGAGCACCTGGCTTACTGGTGATACGTGCAATTGCAGATCAAATACAGGAATTGTACGCAGTGACTCGAATGAGAATAAGACCCCTGCGTGGCGTAGGTGGTCTACAGACCACAAAGCACGTACGCGAAGCTTGATTGGATTACTCTTGAGCGTAGTTATCGCGAGAACGACTGGTCATCTAGTTGATCGTTAGCGTGGCAGTATATACTATTTGAGCACCTAGACAGCCGGACGCTATCGTTTGTGCGCATATACATAAGCGGCTCCGGGCACTTGGTGTAATTAACGGGCGCGCCCTCGTCTAAAACTTAACCTTGCGGCTGCCGCTGGCTTCACCTCTCGCGACGACGGTCGCACATCGTATTGTCTCTTGTCATACGATTGCAAAGCAAGGACTGCCGGGGAACGCTGCCACTTATGTACAGATGATGCGCGACCTTATGACATCAAATAGGATAACGGCCGGCAGGGGACTCCGTAGGACAAGTGTTGTTAGATCAGGCATACCCATGCACGTCATTCCCCAGTGGAACTAAGGTTCCACTTCGTCAAGCCCTTCATCATGCGGCATGAGCCTACATTCCATAAGGGCGCTACAATTCGTTGCCCCTTGTATCGCCGAATCACATCTTGCTGGAATTTTCGGAGCATATACGCTGTACAAATCGCTAGCAAAGCATTTATCCGGCTAAGATAAAGACTTACTTCCCTCACGAGAAGGATATTGATTTAACGCTACCGTGCCGGCCTGCTGTGAGGACGCTTGAGCTCCTCGAAGGCTGCGTCATTGCGCATTGACAGATCTTTCGACGCCTAAGACGAGCCTAATTGTTGGAAACTAATCGCAGATCGCACCAGATTAGACACCCACGTCATTCAAAGGCCCAGTTACTTATCTAACCTCTCCAAGCAGTAGATAGTGGCGGCTACGTTACTAAAGTCTGTAGGCCATCGTGTGCATCTGCTTACGCTTGATCTTCTCTCTGTGGACGGAGTAGAGTCCTTGTGATTCTGTACCACGGCAGTTGCGTATTTAGTTACTAAGAGCATGTTCTCGACACCTTCACTAAAATTGGTTGTATGCACATCAGGTATATAACTAACATATTCGAGCTATGATATCAATAACGCACTCAGAAGAGAAACGTGAGGAAGCAATCGCTTTTCGGCGGACCGTAGTTATTAGTACACTGTTCGATAGCAGCTCATCCGGAGGAACAGAATGGTTAAAAAGGCCCTCGAGGCAGTCCGACGTAGGGAATGCTCAATTC'/>

    <sequence taxon='71' value='TGGCGAATTCTGCAAAACGGTTTTACCATCTGTCTTCAGGAATCCTCGCGGTGGAATTCAAGCTGACTGTGGAACGTAAGTGCCTACACTGTGACTCGCGGACGGCCTCGACTCTGATGTAACGCTACTGAACATGTCAGTGATGACCTCAGATATTTTGGTCCTATAGCTATCTTTGTATTGGTGCGCTATCAATTTTATGGCGCCTCGGAGGTGGGACGCGAAGCATTCATGGCGAGTCACCTTATAATGAACATGCAGTGCTTGATCTGACGAAGTGCGCGGAAATTTATAACATTGCTATGGCCACTTGCTCCCCCCTCACCACTAAAAACCTAGTCCACACAAACAAAGATAGCTTTTTGCGGTTGTATTACGTCCTAAAGGAGAAAGTAAAAAAGGTGATTTATGTTCTGCCGCCGACTGCTAGGCATATCCGCCGCCCGATGTCCAGCGCTGCGAGTAGAGCTGTGTAAGACTTCCTTCCAGCTGTTCTGACTCAAAATATTTTAGTCTGTGGGGGCTATCATTGCAACTGGCCTACCAACGCCTCCAACGCGCCAGGATGGAGCTATCTTAAAGCGTGTAGGGGTTTGCCGCTCAATACTCTATGTAAAGTATGCCTGACGGTGTCACCACTCGTGAGTTCACTAAAGTGGCACTCCTTAGACTCAGTACTAATTATGTTCTCCATGTAGGAAAGTGGTGGACCCTTTTCACCATTATTGGGAGCACCTGGCTTACTGGTGATACGTGCAATTGCAGATCAAATACAGGAATTGTACGCAGTGACTCGAATGAGAATAAGACCCCTGCGTGGCGTAGGTGGTCTACAGACCACAAAGCACGTACGCGAAGCTTGATTGGATTACTCTTGAGCGTAGTTATCGCGAGAACGACTGGTCATCTAGTTGATCGTTAGCGTGGCAGTATATACTATTTGAGCACCTAGACAGCCGGACGCTATCGTTTGTGCGCATATACATAAGCGGCTCCGGGCACTTGGTGTAATTAAGGGGCGCGCCCTCGTCTAAAACTTAACCTTGCGGCTGCCGCTGGCTTCACCTCTCGCGACGAGGGTCGCACATCGTATTGTCTCTTGTCATACGATTGCAAAGCAAGGACTGCCGGGGAACGCTGCCACTTATGTACAGATGATGCGCGACCTTATGACATCAAATAGGATAACGGCCGGCAGGGGACTCCGTAGGACAAGTGTTGTTAGATCAGGCATACCCATGCACGTCATTCCCCAGTGGAACTAAGGTTCCACTTCGTCAAGCCCTTCATCATGCGGCATGAGCCTACATTCCATAAGGGCGCTACAATTCGTTGCCCCTTGTATCGCCGAATCACATCTTGCTGGAATTTTCGGAGCATATACGCTGTACAAATCGCTAGCAAAGCATTTATCCGGCTAAGATAAAGACTTACTTCCCTCACGAGAAGGATATTGATTTAACGCTACCGTGCCGGCCTGCTGTGAGGATGCTTGAGCTCCTCGAAGGCTGCGTCATTGCGCATTGACAGATCTTTCGACGCCTAAGACGAGCCTAATTGTTGGAAACTAATCGCAGATCGCACCAGATTAGACACCCACGTCATTCAAAGGCCCAGTTACTTATCTAACCTCTCCAAGCAGTAGATAGTGGCGGCTACGTTACTAAAGTCTGTAGGCCATCGTGTGCATCTGCTTACGCTTGATCTTCTCTCTGTGGACGGAGTAGAGTCCTTGTGATTCTGTACCACGGCAGTTGCGTATTTAGTTACTAAGAGCATGTTCGCGACACCTTCACTAAAATTGGTTGTATGCACATCAGGTATATAACTAACATATTCGAGCTATGATATCAATAACGCACTCAGAAGAGAAACGTGAGGAAGCAATCGCTTTTCGGCGGACCGTAGTTATTAGTACACTGTTCGACAGCAGCTCATCCGGAGGAACAGAATGGTTAAAAAGGCCCTCGAGGCAGTCCGACGTAGGGAATGCTCAATTC'/>

    <sequence taxon='72' value='TGGCGAATTCTGCAAAACGGTTTTACCATCTGTCTTCAGGAGTCCTCGCGGTGGAATTCAAGCTGACTGTGGAACGTAAGTGCCTACACTGTGACTCGCGGACGGCCTCGACTCTGATGTAACGCTACTGAACATGTCAGTGATGACCTCAGATATTTTGGTCCTATAGCTATCTTTGTATTGGTGCGCTATCAATTTTATGGCGCCTCGGAGGTGGGACGCGAAGCATTCATGGCGAGTCACCTTATAATGAACATGCAGTCCTTGATCTGACGAAGTGCGCGGAAATTTATAACATTGCTATGGCCACTTGCTCCCCCCTCACCACTAAAAACCTAGTCCACACAAACAAAGATAGCTTTTTGCGGTTGTATTACGTCCTAAAGGAGAACGTAAAAAAGGTGATTTATGTTCTGCCGCCGACTGCTAGGCATATCCGCCGCCCGATGTCCAGCGCTGCGAGTAGAGCTGTGTAAGACTTTCTTCCAGCTGTTCTGACTCAAAATATTTTAGTCTGTGGGGGCTATCATTGCAACTGGCCTACCAACGCCTCCAACGCGCCAGGATGGAGCTATCTTAAAGCGTGTAGGGGTTTGCCGCTCAATACTCTATGTAAAGTATGCCTGACGGTGTCACCACTCGTGAGTTCACTAAAGTGGCACTCCTCAGACTCAGTACTAATTATGTTCTCCATGTAGGAAAGTGGTGGACCTTTTTCACCATTATTGGGAGCACCTGGCTTACTGGTGATACGTGCAATTGCAGATCAAATACAGGAATTGTACGCAGTGACTCGAATGAGAATAAGACCCCTGCGTGGCGTAGGTGGTCTACAGACCACAAAGCACGTACGCGAAGCTTGATTGGATTACTCTTGAGCGTAGTTATCGCGAGAACGACTGGTCATCTAGTTGATCGTTAGCGTGGCAGTATATACTATTTGAGCACCTAGACAGCAGGACGCTATCGTTTGTGCGCATATACATAAGCGGCTCCGGGCACTTGGTGTAATCAACGGGCGCGCCCTCGTCTAAAACTTAACCTTGCGGCTGCCGCTGGCTTCACCTCTCGCGACGACGGTCGCACATCGTATTGTCTCTTGTCATACGATTGCAAAGCAAGGACTGCCGGGGAACGCTGCCACTTATGTACAGATGATGCGCGACCTTATGACATCAAATAGGATAACGGCCGGCAGGGGACTCCGTAGGACAAGTGTTGTTAGATCAGGCATACCCATGCACGTCATTCCCCAGTGGAACTAAGGTTCCACTTCGTCAAGCCCTTCATCATGCGGCATGAGCCTACATTCCATAAGGGCGCTACAATTCGTTGCCCCTTGTATCGCCGAATCACATCTTGCTGGAATTTTCGGAGCATATACGCTGTACAAATCGCTAGCAAAGCATTTATCCGGCTAAGATAAAGACTTACTTCCCTCACGAGAAGGATATTGATTTAACGCTACCGTGCCAGCCTGCTGTGAGGACGCTTGAGCTCCTCGAAGGCTGCGTCATTGCGCATTGACAGATCTTTCGACGCCTAAGACGAGCCTAATTGTTGGAAACTAATCGCAGATCGCACCAGATTAGACACCCACGTCATTCAAAGGCCCAGTTACTTATCTAACCTCTCCAAGCAGTAGATAGTGGCGGCTACGTTACTAAAGTCTGTAGGCCATCGTGTGCATCTGCTTACGCTTGATCTTCTCTCTGTGGACGGAGTAGAGTCCTTGTGATTCTGTACCACGGCAGTTGCGTATTTAGTTACTAAGAGCATGTTCTCGACACCTTCACTAAAATTGGTTGTATGCACATCAGGTATATAACTAACATATTCGAGCTATGATATCAATAACGCACTCAGAAGAGAAACGTGAGGAAGCAATCGCTTTTCGGCGGACCGTAGTTATTAGTACACTGTTCGATAGCAGCTCATCCGGAGGAACAGAATGGTTAAAAAGGCCCTCGAGGCAGTCCGACGTAGGGAATGCTCAATTC'/>

    <sequence taxon='58' value='TGGCGAATTCTGCAAAACGGTTTTACCATCTGTCTTCAGGAATCCTCGCGGTGGAATTCAAGCTGACTGTGGAACGTAAGTGCCTACACTGTGACTCGCGGACGGCCTCGACTCTGATGTAACGCTACTGAACATGTCAGTGATGACCTCAGATATTTTGGTCCTATAGCTATCTTTGTATTGGCGCGCTATCAATTTTATGGCGCCTCGGAGGTGGGACGCGAAGCATTCATGGCGAGTCACCTTATAATGAACATGCAGTGCTTGATCTGACGAAGTGCGCGGAAATTTATAACATTGCTATGGCCACTTGCTCCCCCCTCACCACTAAAAACCTAGTCCACACAAACAAAGATAGCTTTTTGCGGTTGTATTACGTCCTAAAGGAGAACGTAAAAAAGGTGATTTATGTTCTGCCGCCGACTGCTAGGCATATCCGCCGCCCGATGTCCAGCGTTGCGAGTAGAGCTGTGTAAGACTTTCTTCCAGCTGTTCTGACTCAAAATATTTTAGTCTGTGGGGGCTATCATTGCAACTGGCCTGCCAACGCCTCCAACGCGCCAGGATGGAGCTATCTTAAAGCGTGTAGGGGTTTGCCGCTCAATACTCTATGTAAAGTATGCCTGACGGTGTCATCACTCGCGAATTCACTAAAGTGGCACTCCTCAGACTCAGTACTAATTATGTTCTCCATGTAGGAAAGTGGTGGACCTTTTTCACCATTATTGGGAGCACCTGGCTTACTGGTGATACGTGCAATTGCAGATCAAATACAGGAATTGTACGCAGTGACTCGAATGAGAATAAGACCCCTGCGTGGCGTCGGTGGTCTACAGACCACAAAGCACGTACGCGAAGCTTGATTGGATTACTCTGGAGCGTAGTTATCGCGAGAACGACTGGTCATCTAGTTGATCGTTAGCGTGGCAGTATATACTATTTGAGCCCCTAGACAGCAGGACGCTATCGTTTGTGCGCATATACATAAGCGGCTCCGGGCACTTGGTGTAATCAACGGGCGCGCCCTCGTCTAAAACTTAACCTTGCGGCTGCCGCTGGCTTCACCTCTCGCGACGACGGTCGCACATCGTATTGTCTCTTGTCATACGATTGCAAAGCGAGGACTGCCGGGGAACGCTGCCACTTATGTACAGATGATGCGCGACCTTATGACATCAAATAGGAGAACGGCCGGCAGGGGACTCCGTAGGACAAGTGTTGTTAGGTCAGGCATACCCATGCACGTCATTCCCCAGTGGAACTAAGGTTCCACTTCGTCAAGCCCTTCATCATGCGGCATGAGCCTACATTCCATAAGGGCGCTACAATTCGTTGCCCCTTGTATCGCCGAATCACATCTTGCTGGAATTTTCGGAGCATATACGCTGTACAAATCGCTAGCAAAGCATTTATCCGGCTAAGATAAAGACTTACTTCCCTCACGAGAAGGATATTGATTTAACGCTACCGTGCCAGCCTGCTGTGAGGACGCTTGAGCTCCTCGAAGGCTGCGTCATTGCGCATTGACAGATCTTTCGACGCCTAAGACGAGACTAATTGTTGGAAACTGATCGCAGATCGCACCAGATTAGACACCCACGTCATTCAAAGGCCCAGTTACTTATCTAACCTCTCCAAGCAGTCGATAGTGGCGGCTACGTTACTAAAGTCTGTAGGCCATCGTGTGCATCTGCTTACGCTTGATCTTCTCTCTGTGGACGGAGTAGAGTCCTTGTGATTCTGTACCACGGCAGTTGCGTATTTAGTTACTAAGAACATGTTCTCGACACCTTCACTAGACTTGGTTGTATGCACATCAGGTATATAACTAACATATTCGAGCTATGATATCAATAACGCACTCAGAAGAGAAACGTGAGGAAGCAATCGCTTTTCGGCGGACCGTAGCTATTAGTACACTGTTCGATAGCAGCTCATCCGGAGGAACAGAATGGTTAAAAAGGCCCTCGAGGCAGTCCGACGTAGGGAATGCTCAATTC'/>

    <sequence taxon='62' value='TGGCGAATTCTGCAAAACGGTTTTACCATCTGTCTTCAGGAATCCTCGCGGTGGAATTCAAGCTGACTGTGGAACGTAAGTGCCTACACTGTGACTCGCGGACGGCCTCGACTCTGATGTAACGCTACTGAACATGTCAGTGATGACCTCAGATATTTTGGTCCTATAGCTATCTTTGTATTGGCGCGCTATCAATTTTATGGCGCCTCGGAGGTGGGACGCGAAGCATTCATGGCGAGTCACCTTATAATGAACATGCAGTGCTTGATCTGACGAAGTGCGCGGAAATTTATAACATTGCTATGGCCACTTGCTCCCCCCTCACCACTAAAAACCTAGTCCACACAAACAAAGATAGCTTTTTGCGGTTGTATTACGTCCTAAAGGAGAACGTAAAAAAGGTGATTTATGTTCTGCCGCCGACTGCTAGGCATATCCGCCGCCCGATGTCCAGCGTTGCGAGTAGAGCTGTGTAAGACTTTCTTCCAGCTGTTCTGACTCAAAATATTTTAGTCTGTGGGGGCTATCATTGCAGCTGGCCTGCCAACGCCTCCAACGCGCCAGGATGGAGCTATCTTAAAGCGTGTAGGGGTTTGCCGCTCAATACTCTATGTAAAGTATGCCTGACGGTGTCATCACTCGCGAATTCACTAAAGTGGCACTCCTCAGACTCAGTACTAATTATGTTCTCCATGTAGGAAAGTGGTGGACCTTTTTCACCATTATTGGGAGCACCTGGCTTACTGGTGATACGTGCAATTGCAGATCAAATACAGGAATTGTACGCAGTGACTCGAATGAGAATAAGACCCCTGCGTGGCGTCGGTGGTCTACAGACCACAAAGCACGTACGCGAAGCTTGATTGGATTACTCTGGAGCGTAGTTATCGCGAGAACGACTGGTCATCTAGTTGATCGTTAGCGTGGCAGTATATACTATTTGAGCCCCTAGACAGCAGGACGCTATCGTTTGTGCGCATATACATAAGCGGCTCCGGGCACTTGGTGTAATCAACGGGCGCGCCCTCGTCTAAAACTTAACCTTGCGGCTGCCGCTGGCTTCACCTCTCGCGACGACGGTCGCACATCGTATTGTCTCTTGTCATACGATTGCAAAGCGAGGACTGCCGGGGAACGCTGCCACTTATGTACAGATGATGCGCGACCTTATGACATCAAATAGGAGAACGGCCGGCAGGGGACTCCGTAGGACAAGTGTTGTTAGGTCAGGCATACCCATGCACGTCATTCCCCAGTGGAACTAAGGTTCCACTTCGTCAAGCCCTTCATCATGCGGCATGAGCCTACATTCCATAAGGGCGCTACAATTCGTTGCCCCTTGTATCGCCGAATCACATCTTGCTGGAATTTTCGGAGCATATACGCTGTACAAATCGCTAGCAAAGCATTTATCCGGCTAAGATAAAGACTTACTTCCCTCACGAGAAGGATATTGATTTAACGCTACCGTGCCAGCCTGCTGTGAGGACGCTTGAGCTCCTCGAAGGCTGCGTCATTGCGCATTGACAGATCTTTCGACGCCTAAGACGAGACTAATTGTTGGAAACTGATCGCAGATCGCACCAGATTAGACACCCACGTCATTCAAAGGCCCAGTTACTTATCTAACCTCTCCAAGCAGTCGATAGTGGCGGCTACGTTACTAAAGTCTGTAGGCCATCGTGTGCATCTGCTTACGCTTGATCTTCTCTCTGTGGACGGAGTAGAGTCCTTGTGATTCTGTACCACGGCAGTTGCGTATTTAGTTACTAAGAACATGTTCTCGACACCTTCACTAGACTTGGTTGTATGCACAGCAGGTATATAACTAACATATTCGAGCTATGATATCAATAACGCACTCAGAAGAGAAACGTGAGGAAGCAATCGTTTTTCGGCGGACCGTAGCTATTAGTACACTGTTCGATAGCAGCTCATCCGGAGGAACAGAATGGTTAAAAAGGCCCTCGAGGCAGTCCGACGTAGGGAATGCTCAATTC'/>

    <sequence taxon='105' value='TGGCGAATTCTGCAAAACGGTTTTACCATCTGTCTTCAGGAATCCTCGCGGTGGAATTCAAGCTGACTGTGGAACGTAAGTGCCTACACTGCGACTCGCGGAAGGCCTCGACTCTGATGTAACGCTACTGAACATGTCAGTGATGACCTCAGATATTTTGGTCCTATAGCTATCTTTGTATTGGCGCGCTATCAATTTTATGGCGCCTCGGAGGTGGGACGCGAAGCATTCATGGCGAGTCACCTTATAATGAACATGCAGTGCTTGATCTGACGAAGTGCGCGGAAATTTATAACATTGCTATGGCCACTTGCTCCCCCCTCACCACTAAAAACCTAGTCCACACAAACAAAGATAGCTTTTTGCGGTTGTATTACGTCCTAAAGGAGAACGTAAAAAAGGTGATTTATGTTCTGCCGCCGACTGCTAGGCATATCCGCCGCCCGATGTCCAGCGTTGCGAGTAGAGCTGTGTAAGACTTTCTTCCAGCTGTTCTGACTCAAAATATTTTAGTCTGTGGGGGCTATCATTGCAACTGGCCTGCCAACGCCTCCAACGCGCCAGGATGGAGCTATCTTAAAGCGTGTAGGGGTTTGCCGCTCAATACTCTATGTAAAGTATGCCTGACGGTGTCATTACTCGCGAATTCACTAAAGTGGCACCCCTCAGACTCAGTACTGATTATGTTCTCCATGTAGGAAAGTGGTGGACCTTTTTCACCATTATTGGGAGCACCTGGCTTACTGGTGATACGTGCAATTGCAGATCAAATACAGGAATTGTACGTAGTGACTCGAATGAGAATAAGACCCCTGCGTGGCGTCGGTGGTCTACAGACCACAAAGCACGTACGCGAAGCTTGATTGGATTACTCTGGAGCGTAGTTATCGCGAGAACGACTGGTCATCTAGTTGATCGTTAGCGTGGCAGTATATACTATTTGAGCCCCTAGACAGCAGGACGCTATCGTTTGTGCGCATATACATAAGCGGCTCCGGGCACTTGGTGTAATCAACGGGCGCGCCCTCGTCTAAAACTTAACCTTGCGGCTGCCGCTGGCTTCACCTCTCGCAACGACGGTCGCACATCGTATTGTCTCTTGTCATACGATTGCAAAGCGAGGACTGCCGGGGAACGCTGCCACTTATGCACAGATGATGCGCGACCTTATGACATCAAATAGGAGAATGGCCGGCAGGGGACTCCGTAGGACAAGTGTTGTTAGGTCAGGCATACCCATGCACGTCATTCCCCAGTGGAACTAAGGTTCCACTTCGTCAAGCCCTTCATCATGCGGCATGAGACTACATTCCATAAGGGCGCTACAATTCGTTGCCCCTTGTATCGCCGAATCACATCTTGCTGGAATTTTCGGAGCATATACGCTGTACAAATCGCTAGCAAAGCATTTATCCGGCTAAGATAAAGACTTACTTCCCTCACGAGAAGGATATTGATTTAACGCTACCGTGCCAGCCTGCTGTGAGGACGCTTGAGCTCCTCGAAGGCTGCGTCATTGCGCATTGACAGATCTTTCGACGCCTAAGACGAGACTAATTGTTGGAAACTGATCGCAGATCGCACCAGATTAGACACCCACGTCATTCAAAGGCCCAGTTACTTATCTAACCTCTCCAAGCAGTCGATAGTGGCGGCTACGTTACTAAAGTCTGTAAGCCATCGTGTGCATCTGCTTACGCTTGATCTTCTCTCTGTGGACGGAGTAGAGTCCTTGTGATTCTGTACCACGGCAGTTGCGTATTTAGTTACTAAGAACATGTTCTCGACACCTTCACTAGACTTGGTTGTATGCACATCGGCTATATAACTAACATATTCGAGCTATGATATCAATAACGCACTCAGAAGAGAAACGTGAGGAAGCAATCGCTTTTCGGCGGACCGTAGCTATTAGTACACTGTTCGATAGCAGCTCATCCGGAGGAACAGAATGGTTAAAAAGGCCCTCGAGGCAGTCCGACGTAGGGAATGCTCAATTC'/>

    <sequence taxon='65' value='TGGCGAATTCTGCAAAACGGTTTTACCATCTGTCTTCAGGAATCCTCGCGGTGGAATTCAAGCTGACTGTGGAACGTAAGTGCCTACACTGTGACTCGCGGACGGCCTCGACTCTGATGTAACGCTACTGAACATGTCAGTGATGACCTCAGATATTTTGGTCCTATAGCTATCTTTGTATTGGTGCGCTATCAATTTTATGGCGCCTCGGGGGTGGGACGCGAAGCATTCATGGCGAGTCACCTTATAATGAACATGCAGTGCTTGATCTGACGAAGTGCGCGGAAATTTGTAACATTGCTATGGCCACTTGCTCCCCCCTCACCACTAAAAACCTAGTCCACACAAACAAAGATAGCTTTTTGCGGTTGTATTACGTCCTAAAGGAGAACGTAAAAAAGGTGATTTATGTTCTGCCGCCGACTGCTAGGCATATCCGCCGCCCGATGTCCAGCGCTGCGAGTAGAGCTGTGTAAGACTTTCTTCCAGCTGTTCTGACTCAAAATATTTTAGTCTGTGGGGGCTATCATTGCAACTAGCCTGCCAACGCCTCCAACGCGCCAGGATGGAGCTATCTTAAAGCGTGTAGGGGTTTGCCGCTCAATACTCTATGTAAAGTATGCCTGACGGTGTCACCACTCGTGAATTCACTAAAGTGGCACTCCTCAGACTCAGTACTAATTATGTTCTCCATGTAGGAAAGTGGTGGACCTTTTTCACCATTATTGGGAGCACCTGGCTTACTGGTGATACGTGCAATTGCAGATCAAATACAGGAATTGTACGCGGTGACTCGAATGAGAATAAGACCCCTGCGTGGCGTAGGTGGTCTACAGACCACAAAGCACGTACGCGAAGCTTGATTGGATTACTCTAGAGCGTAGTTATCGCGAGAACGACTGGTCATCTAGTTGATCGTTAGCGTGGCAGTATATACTATTTCAGCCCCTAGACAGCAGGACGCTATCGTTTGTGCGCATATACATAAGCGGCTCCGGGCACTTGGTGTAATCAACGGACGCGCCCTCGTCTAAAACTTAACCTTGCGGCTGCCGCTGGCTTCACCTCTCGTGACGACGGTCGCACATCGTATTGTCTCTTGTCATACGATTGCAAAGCAAGGACTGCCGGGGAACGCTGCCACTTATGTACAGATGATGCGCGACCTTATGACATCAAATAGGAGAACGGCCGGCAGGGGACTCCGTAGGACAAGTGTTGTTAGATCAGGCATACCCATGCACGTCATTCCCCAGTGGAACTAAGGTTCCACTTCGTCAAGCCCTTCATCATGCGGAATGAGCCTACATTCCATAAGGGCGCTACAATTCGTTGCCCCTTGTATCGCCGAATCACATCTTGCTGGAATTTTCGGAGCATATACGCTGTACAAACCGCTAGCAAAGCATTTATCCGGCTAAGATAAAGACTTACTTCCCTCACGAGAAGGATATTGATTTAACGCTACGGTGCCAGCCTGCTGTGAGGACGCTTGAGCTCCTCGAAGGCTGCGTCATTGCGCATTAACAGATCTTTCGACGCCTAAGACGAGCCTAATTGTTGGAAACTAATCGCAGATCGCACCAGATTAGCCACCCACGTCATTCAAGGGCCCAGTTACTTATCTACCCTCTCCAAGCACTCGATAGTGGCGGCTACGTTACTAAAGTCTGTAGGCCATCGTGTGCATCTGCTTACGCTTGATCTTCTCTCTGTGGACGGAGTAAAGTCCTTGTGATTCTGTACCACGGCAGTTGCGTATTTAGTTACTAAGAATATGTTCTCGACACCTTCACTAAAATTGGTTGTATGCACATCAGGTATATAACTAACATATTCGAGCTATGATATCAATAACGCACTCAGAAGAGAAACGTGAGGAAGCAATCGCTTTTCGGCGGACCGTAGCTATTAGTACACTGTTCGATAGCAGCTCATCCGGAGGAACAGAATGGTTAAAAAGGCCCTCGAGGCAGTCCGACGTAGGGAATGCTCAATTC'/>

    <sequence taxon='102' value='TGGCGAATTCTGCAAAACGGTTTTACCATCTGTCTTCAGGAATCCTCGCGGTGGAATTCAAGCTGACTGTGGAACGTACGTGCCTACACTGTGACTCGCGGACGGCCTCGACTCTGATGTAACGCTACTGAACATGTCAGTGATGACCTCAGATATTTTGGTCCTATAGCTATCTTTTTATTGGTGCGCTGTCAATTTTATGGCGCCTCGGAGGTGGGACGCGAAGCATTCATGGCGAGTCACCTTATAATGAACATGCAGTGCTTGATCTGACGAAGTGCGCGGAAATTTCTAACATTGCTATGGCAACTTGCTCCCCCCTCACCACTAAAAACCTAGTCCACACAAACAAAGATAGCTTTTTGCGGTTGTATTACGTCCTAAAGGAGAACGTAAAAAAGGTGATTTATGTTCTGCCGCCGACTGCTAGGCATATCCGCCGCCCGATGTCCAGCGCTGCGAGTAGAGCTGTGTAAGACTTTCTTCCAGCTGTTCTGACTCAAAATATTTTAGTCTGTGGGGATTATCATTGCAACTGGCCTGCCAACGCCTCCAACACGCCAGGATGGAGCTATCTTAAAGCGTGTAGGGGTTTGCCGCTTAATACTCTATGTAAAGTATGCCTGACGGTGTCACCACTCGTGAATTCACTAAAGTGGCACTCCTCAGACTCAGTACTAATTATGTTCTCCATGTAGGAAAGTGGTGGACCTTTTTCACCATTATTGGGAGCACCTGGCTTACTGGTGATACGTGCAATTGCAGATCCAATACAGGAATTGTACGCAGTGACTCGAATGAGAATAAGACCCCCGCGTGGCGTAGGTGGTCTACAAACTACAAAGCACGTACGCGAAGCTTGATTGGATTACTCTGGAGCGTAGTTATCGCGAGCACGACGGGTCATCTAGTTGATCGTTAGCGTGGCAGTATATACTATTTGAGCCCCGAGACAGCAGGACGCTATCGTTTGTGCGCATATGCATAAGCGGCTCCGGGCACTTGGTGTAATCAACGGGCGCGCCCTCGTCTAAAAGTTAACCTTGCGGCTGCCGCTAGCTTCACCTCTCGCGACGACGGTCGCACATCGTATTGTCTCTTGTCATACGATTGCAAAGCAAGGACTGCCGGGGAATGCTGCCACTTATGTACAGATGATGCGCGATCTTATGACATTAAATAGGAGAACGGCCGGCAGGGGACTCCGTAGGACAAGTGTTGTTAGATCAGGCATACCCATGCACGTCATTCCCCGGTGGAACTAAGGTTCCACTTCGTCAAGCCCTTCATCATGCGGCATGAGCCTACGTTCCATAAGGGCGCTACAATTCGTTGCCCCTTGTATCGCCGAATCACATCTTGCTGGAATTTTCGGAGCATATACGCTGTACAAATCGCTAGCAAAGCATTTATCCGGCTAAGATAAAGACTTACTTCCCTCACGAGAAGGATACTGATTTAACGCTACCGTGCCAGCCTGTTGTGAGGACGCTTGAGCTCCTCGAAGGCTGCGTCATTGCGCGTTGACAGATCTTTCGACGCCTAAGACGAGCCTAATTGTTGGAAACTAATCGCAGATCGCACCAGATTAGACACCCACGTCATTCAAGGGCCCAGTTACTTATCTAACCTCTCCAAGCAGTTGATAGTGGCGGCTGCGTTACTAAAGTCTGTAGGCCATCGTGTGCATCTGCTCACGCTTGATCTTCTCTCTGTGGACGGAGTAGAGTCCTTGTGATTCTGTACCACGGCAGTTGCGTATTTAGTTAATAAGACCATGTTCTCGACACCTTCACTAAAATTGGTTATATGCACATCTGGTATATACCTAACATATTCGAGCTATGATATCAATAACGCACTCAGAAGAGAAACGTGAGGAAGCAATCGCTTTTCGGCGGACCGTAGCTATTAGTACACTGTTCGATAGCAGCTCATCCGGAGGAACAGAATGGTTAAAAAGGCCCTCGAGGCAGTCCGACGTAGGGAATGCTCAATTC'/>

    <sequence taxon='25' value='TGGCGAATTCTGCAAAACGGTTTTACCATCTGTCTTCAGGAATCCTCGCCGTGGAATTCAAGCGGACTGTCAAACGTACGTGCCCACACTGTGACTCGCGGACGGCCTCGACTCTGATGTAACGCTACTGAACATGTCAGTGATGACCTCAGATATTTTGGTCCTATAGTTATCTTTGTATTGGTGCGCTGTAAACTTTATGGCGCCTCGGAGGTGGGACGCGAAGCATTCATGGCGAGTCACCTTATAATGAACATGCAGTGCTCGATCTGACGAAGTGCGCGGAAATTTATAACATTGCTATGGCCACTTGTTCCCCCCTCACCAATAAAAACCTAGTCCAAACCAACAAAGATAGCTTTTTGCGGTTGTATTACGTCCTAAAGGAGAGCGTAAAAAAGGTGATTTATGTCCTGCCGCCGACTGCTAGGCATATGCGCCGCCCGATGTTCAGCGCTGCGACTAGAGCTGCGTAAGACTTTCTTCCAGCTGTTCTGACTCAAAATATTTTAGTCTGTGGGGGCTATCATTGCAACTGGCCTGCCAACGCCTCCAACGCGCCAGGATGAAGCTATCTTAAAGCGTGTGGGGGTCTGCCGCTTAATACTCTATGTAAAGTATGCCTGGCGGTGCCACCACTCGTGAATTCACTAAAGTGGCACTCCTCAGACGCAGTACTAATTATGTTCTCCATGTAGGAAAGAGGTGGACCTTTTTCACCATTATTGGGAGCACCTGGCTTACTGGTGATACGTGCAATTGCAGATCAAATACAGGAATTGTACGCATTGACTCGAATGAGAATCAGACCCCTGCGTGGCGTAGGTTTTCTACAAACTACAAAGCACGTACGCGAAGCTTGATTGGATTACTCTGGAGCGTAGTTATCGCGAGCACGACGGGTCATCTAGTTGACCGTTAGCGTGGCAGCATATACTATTTGAGCCCCTAGACAGCAGGACGCTATCGTTTGCGCGCATATACATAAGCGGCTCCGGGCGCTTGATGTAATCAACGAGCGCGTCCTCGTCTAAAACTTAACCTTGTGGCTGCCGCTAGCTTCACCTCTCGCGACGACGGTCGCACATCGTATTATCTCTTGTCATACTATTGCAAAGCGAGGACTGCCGGGGAACGCTGCTCCTTATGTACAGATGATGCGCGACCTTATGACATCAAATAGAAGAATGGCCGGTAGGGGACTCCGTAGGACAAGTGTTGTTAGATCATGCATACCCATGCACGTCATTCCCCGGTGGAACTAAGGTTCCACTTCGTCAAGCCCTTCATCATGCGGTATGGGCCCACATTCCATAAGGGCGCTACAGTTCGTTGCCCCTTGTATCGCCGAATCACATCTTGCTGGAATTTTCGGAGCATATACGCTGTACAAATCGCTAGCAAAGCATTTATCCGGCTAAGACAAAGACTTACTTCCCTCACGAGAAGGATATTGATTTAACGCTACCGTGCCAGCCTGCTGTGAGGACGCTTGAGCTCCTCGAAGGCTGCGCCATTGCGCATTGACGGATCTTTCGACGCCTAAGACGAGCCTAATTGTTGGAAACTAATCGCAGATCGCACCAGATTAGACACCCACGTCATTCAAGGGCCCAGTTCCTTATCTAACCCCTCCAAGCAGTCAATAGTGGCGGCTGCGTTACTAAAGTCTGTAGGCCATCGTGTGCATCTGCTTATGCGTGATCTTCTCTCTGTGGACGGAGTAGAGTCCTTGTGATTCTGTATCACGGCAGTTGCGTATTCAGTTACTAAGAACATGTTCTCGACACCTTCACTAAAATTGGTTGTATGCACATCAGGTGTATACCTAACATATTCGAGCTATGATATCAATAACGCACTCAGAAGAGAAACGTGAGGAAGCAATCGCTTTTCGGCGGACCGTAGCTATTAGCACACTGTTCGATAGCAGCTCATCCGGAGGACCAGAATGGTTAAAAAGGCCCTCGAGGCAGTCCGACGTAGGGAATGTTCAATTC'/>

    <sequence taxon='28' value='TGGCGAATTCTGCAAAACGGTTTTACCATCTGTCTTCAGGAATCCTCGCCGTGGAATTCAAGCGGACTGTCAAACGTACGTGCCCACACTGTGACTCGCGGACGGCCTCGACTCTGATGTAACGCTACTGAACATGTCAGTGATGACCTCAGATATTTTGGTCCTATAGTTATCTTTGTATTGGTGCGCTGTAAATTTTATGGCGCCTCGGAGGTGGGACGCGAAGCATTCATGGCGAGTCACCTTATAATGAACATGCAGTGCTCGATCTGACGAAGTGCGCGGAAATTTATAACATTGCTATGGCCACTTGTTCCCCCCTCACCACTAAAAACCTAGTCCAAACCAACAAAGATAGCTTTTTGCGGTTGTATTACGTCCTAAAGGAGAACGTAAAAAAGGTGATTTATGTCCTGCCGCCGACTGCTAGGCATATGCGCCGCCCGATGTTCAGCGCTGCGAGTAGAGCTGCGTAAGACTTTCTTCCAGCTGTTCTGACTCAAAATATTTTAGTCTGTGGGGGCTATCATTGCAACTGGCCTGCCAACGCCTCCAACGCGCCAGGATGAAGCTATCTTAAAGCGTGTGGGGGTCTGCCGCTTAATACTCTATGTAAAGTATGCCTGGCGGTGTCACCACTCGTGAATTCACTAAAGTGGCACTCCTCAGACGCAGTACTAATTATATTCTCCATGTAGGAAAGTGGTGGACCTTTTTCACCATTATTGGGAGCACCTGGCTTACTGGTGATACGTGCAATTGCAGATCAAATACAGGAATTGTACGCATTGACTCGAATGAGAATCAGACCCCTGCGTGGCGTAGGTTTTCTACAAACTACAAAGCACGTACGCGAAGCTTGATTGGATTACTCTGGAGCGTAGTTATCGCGAGCACGACGGGTCATCTAGTTGACCGTTAGCGTGGCAGCATATACTATTTGAGCCCCTAGACAGCAGGACGCTATCGTTTGCGCGCATATACATAAGCGGCTCCGGGCACTTGGTGTAATCAACGAGCGCGTCCTCGTCTAAAACTTAACCTTGTGGCTGCCGCTAGCTTCATCTCTCGCGACGACGGTCGCACATCGTATTATCTCTTGTCATACTATTGCAAAGCAAGGACTGCCGGGGAACGCTGCTCCTTATGTACAGATGATGCGCGACCTTATGACATCAAATAGAAGAATGGCCGGTAGGGGACTCCGTAGGACAAGTGTTGTTAGATCAGGCATACCCATGCACGTCATTCCCCGGTGGAACTAAGGTTCCACTTCGTCAAGCCCTTCATCATGCGGTATGGGCCTACATTCCATAAGGGCGCTACAGTTCGTTGCCCCTTGTATCGCCGAATCACATCTTGCTGGAATTTTCGGAGCATATACGCTGTACAAATCGCTAGCAAAGCATTTATCCGGCTAAGACAAAGACTTACTTCCCTCACGAGAAGGATATTGATTTAACGCTACCGTGCCAGCCTGCTGTGAGGACGCTTGAGCTCCTCGAAGGCTGCGCCATTGCGCATTGACGGATCTTTCGACGCCTAAGACGAGCCTAATTGTTGGAAACTAATCGCAGATCGCACCAGATTAGACACCCACGTCATTCAAGGGCCCAGTTCCTTATCTAACCCCTCCAAGCAGTCAATAGTGGCGGCTGCGTTACTAAAGTCTGTAGGCCATCGTGTGCATCTGCTTACGCGTGATCTTCTCTCTGTGGACGGAGTAGAGTCCTTGTGATTCTGTACCACGGCAGTTGCGTATTCAGTTACTAAGAACATGTTCTCGACACCTTCACTAAAATTGGTTGTATGCACATCAGGTGTATACCTAACATATTCGAGCTATGATATCAATAACGCACTCAGAAGAGAAACGTGAGGAAGCAATCGCTTTTCGGCGGACCGTAGCTATTAGTACACTGTTCGATAGCAGCTCATCCGGAGGACCAGAATGGTTAAAAAGGCCCTCGAGGCAGTCCGACGTAGGGAATGTTCAATTC'/>

    <sequence taxon='48' value='TGGCGAATTCTGCAAAACGGTTTTACCATCTGTCTTCAGGAATCCTCGCCGTGGAATTCAAGCGGACTGTCAAACGTACGTGCCCACACTGTGACTCGCGGACGGCCTCGACTCTGATGTAACGCTACTGAACATGTCAGTGATGACCTCAGATATTTTGGTCCTATAGTTATCTTTGTATTGGTGCGCTGTAAATTTTATGGCGCCTCGGAGGTGGGACGCGAAGCATTCATGGCGAGTCACCTTATAATGAACATGCAGTGCTCGATCTGACGAAGTGCGCGGAAATTTATAACATTGCTATGGCCACTTGTTCCCCCCTCACCACTAAAAACCTAGTCCAAACCAACAAAGATAGCTTTTTGCGGTTGTATTACGTCCTAACGGAGAACGTAAAAATGGTGATTTATGTCCTGCCGCCGACTGCTAGGCATATGCGCCGCCCGATGTTCAGCGCTGCGAGTAGAGCTGCGTAAGACTTTCTTCCAGCTGTTCTGACTCAAAATATTTTAGTCTGTGGGGGCTATCATTGCAACTGGCCTGCCAACGCCTCCAACGCGGCAGGATGAAGCTATCTTAAAGCGTGTGGGGGTCTGCCGCTTAATACTCTATGTAAAGTATGCCTGGCGGTGTCACCACTCGTGAATTCACTAAAGTGGCACTCCTCAGACGCAGTACTAATTATATTCTCCATGTAGGAAAGTGGTGGACCTTTTTCACCATTATTGGGAGCACCTGGCTTACTGGTGATACGTGCAATTGCAGATCAAATACAGGAATTGTACGCATTGACTCGAATGAGAATCAGACCCCTGCGTGGCGTAGGTTTTCTACAAACTACAAAGCACGTACGCGAAGCTTGATTGGATTACTCTGGAGCGTAGTTATCGCGAGCACGACGGGTCATCTAGTTGACCGTTAGCGTGGCAGCATATACTATTTGAGCCCCTAGACAGCAGGACGCTATCGTTTGCGCGCATATACATAAGCGGCTCCGGGCACTTGGTGTAATCAACGAGCGCGTCCTCGTCTAATACTTAACCTTGTGGCTGCCGCTAGCTTCATCTCTCGCGACGACGGTCGCACATCGTATTATCTCTTGTCATACTATTGCAAAGCAAGGACTGCCGGGGGACGCTGCTCCTTATGTACAGATGATGCGCGACCTTATGACATCAAATAGAAGAATGGCCGGTAGGGGACTCCGTAGGACAAGTGTTGTTAGATCAGGCATACCCATGCACGTCATTCCCCGGTGGAACTAAGGTTCCACTTCGTCAAGCCCTTCATCATGCGGTATGGGCCTACATTCCATAAGGGCGCTACAGTTCGTTGCCCCTTGTATCGCCGAATCACATCTTGCTGGAATTTTCGGAGCATATACGCTGTACAAATCGCTAGCAAAGCATTTATCCGGCTAAGACAAAGACTTACTTCCCTCACGAGAAGGATATTGATTTAACGCTACCGTGCCAGCCTGCTGTGAGGACGCTTGAGCTCCTCGAAGGGTGCGCCATTGCGCATTGACGGATCTTTCGACGCCTAAGACGAGCCTAATTGTTGGAAACTAATCGCAGATCGCACCAGATTAGACACCCACGTCATTCAAGGGCCTAGTTCCTTATCTAACCCCTCCAAGCAGTCAATAGTGGCGGCTGCGTTACTAAAGTCTGTAGGTCATCGTGTGCATCTGCTTGCGCGTGATCTTCTCTCTGTGGACGGAGTAGAGTCCTTGTGATTCTGTACCACGGCAGTTGCGTATTCAGTTACTAAGAACATGTTCTCGACACCTTCACTAAAATTGGTTGTATGCACATCAGGTGTATACCTAACATATTCGAGCTATGATATCAATAACGCACTCAGAAGAGAAACGTGAGGAAACAATCGCTTTTCGGCGGACCGTAGCTATTAGTACACTGTTCTATAGCAGCTCATCCGGAGGACCAGAATGGTTAAAAAGGCCCTCGAGGCAGTCCGACGTAGGGAATGTTCAATTC'/>

    <sequence taxon='60' value='TGGCGAATTCTGCAAAACGGTTTTACCATCTGTCTTCAGGAATCCTCGCCGTGGAATTCAAGCGGACTGTCAAACGTACGTGCCCACACTGTGACTCGCGGACGGCCTCGACTCTGATGTAACGCTACTGAACATGTCAGTGATGACCTCAGATATTTTGGTCCTATAGTTATCTTTGTATTGGTGCGCTGTAAATTTTATGGCGCCTCGGAGGTGGGACGCGAAGCATTCATGGCGAGTCACCTTATAATGAACATGCAGTGCTCGATCTGACGAAGTTCGCGGAAATTTATAACATTGCTATGGCCACTTGTTCCCCCCTCACGACTAAAAACCTAGTCCAAACCAACAAAGATAGCTTTTTGCGGTTGTATTACGTCCTAAAGGAGAACGTAAAAAAGGTGATTTATGTCCTGCCGCCGACTGCTAGGCATATGCGCCGCCCGATGTTCAGCGCTGCGAGTAGAGCTGCGTAAGACTTTCTTCCAGCTGTTCTGACTCAAAATATTTTCGTCTGTGGGGGCTATCATTGCAACTGGCCTGCCAACGCCTCCAACGCGCCAGGATGAAGCTATTTTAAAGCGTGTGGGGGTCTGCCGCTTAATACTCTATGTAAAGTATGCCTGGCGGTGTCACCACTCGTGAATTCACGAAAGTGGCACTCCTCAGACGCAGTACTAATTATGTTCTCCATGTAGGAAAGTGGTGGACCTTTTTCACCATTATTGGGAGCACCTGGCTTACTGGTGATACGTGCAATTGCAGATCAAATACAGGAATTGTACGCATTGACTCGAATGAGAATCAGACCCCTGCGTGGCGTAGGTTTTCGACAAACTACAAAGCACGTACGCGAAGCTTGATTGGATTACTCTGGAGCGTAGTTATCGCGGGCACGACGGGTCATCTAGTTGACCGTTAGCGTGGCAGCATATACTATTTGAGCCCCTAGACAGCAGGACGCTATCGTTTGCGCGCATATACATAAGCGGTTCCGGGCACTTGGTGTAATTAACGAGCGCGTCCTCGTCTAAAACTTAACCTTGTGGCTGCCGCTAGCTTCATCTCTCGCGACGACGGTCGCACATCGTATTATCTCTTGTCATACTATTGCAAAGCAAGGACTGCCGGGGAACGCTGCTCCTTATGTACAGATGATGCGCGACCTTATGACATCCAATAGAAGAATGGCCGGTAGGGGACTCCGTAGGACAAGTGTTGTCAGATCAGGCATACCCATGCACGTCATTCCCCGGTGGAACTAAGGTTCCACTTCGTCAAGCCCTTCATCATGCGGTATGGGCCTACATTCCATAAGGGCGCTACAGTTCGTTGCCCCTTGTATCGCCGAATCACATCTTGCTGGAATTTTCGGAGCATATACGCTGTACAAATCGCTAGCAAAGCATTTATCCGGCTAAGACAAAGACTTACTTCCCTCACGAGAAGGATATTGATTTAACGCTACCGTGCCAGCCTGCTGTGAGGACGCTTGAGCTCCTCGAAGGCTGCGCCATTGCGCATTGACGGATCTTTCGACGCCTAAGACGAGCCTAATTGTTGGAAACTAATCGCAGATCGCACCAGATTAGACACCCACGTCATTCAAGGGCCCAGTTCCTTATCTAACCCCTCCAAGCAGTCAATAGTGGCGGCTGCGTTACTAAAGTCTGTAGGCCATCGTGTGCATCTGCTTACGCGTGATCTTCTCTCTGTGGACGGAGTAGAGTCCTTGTGATTCTGTACCACGGCAGTTGCGTATTCAGTTACTAAGAACATGTTCTCGACACCTTCACTAAAATTGGTTGTATGCACATCAGGTGTATACCTAACATATTCGAGCTATGATATCAATAACGCACTCAGAAGAGAAACGTGAGGAAGCAATCGCTTTTCGGCGGACCGTAGCTATCAGTAAACTGTTCGATAGCAGCTCATCCGGAGGACCAGAATGGTTAAAAAGGCCCTCGAGGCAGTCCGACGTAGGGAATGTTCAATTC'/>

    <sequence taxon='93' value='TGGCGAATTCTGCAAAACGGTTTTACCATCTGTCTTCAGGAATCCTCGCCGTGGAATTCAAGCGGACTGTCAAACGTACGTGCCCACACTGTGACTCGCGGACGGCCTCGACTCTGATGTAACGCTACTGAACATGTCAGTGATGACCTCAGATATTTTGGTCCTATAGTTATCTTTGTATTGGTGCGCTGTAAATTTTATGGCGCCTCGGAGGTGGGACGCGAAGCATTCATGGCGAGTCACCTTATAATGAACATGAAGTGCTCGATCTGACGAAGTTCGCGGAAATTTATAACATTGCTATGGCCACTTGTTCCCCCCTCACGACTAAAAACCTAGTCCAAACCAACAAAGATAGCTTTTTGCGGTTGTATTACGTCCTAAAGGAGAACGTAAAAAAGGTGATTTATGTCCTGCCGCCGACTGCTAGGCATATGCGCCGCCCGATGTTCAGCGCTGCGAGTAGAGCTGCGTAAGACTTTCTTCCAGCTGTTCTGACTCAAAATATTTTCGTCTGTGGGGGCTATCATTGCAACTGGCCTGCCAACGCCTCCAACGCGCCAGGATGAAGCTATTTTAAAGCGTGTGGGGGTCTGCCGCTTAATACTCTATGTAAAGTATGCCTGGCGGTGTCACCACTCGTGAATTCACGAAAGTAGCACTCCTCAGACGCAGTACTAATTATGTTCTCCATGTAGGAAAGTGGTGGACCTTTTTCACCATTATTGGGAGCACCTGGCTTACTGGTGATACGTGCAATTGCAGATCAAATACAGGAATTGTACGCATTGACTCGAATGAGAATCAGACCCCTGCGTGGCGTAGGTTTTCGACAAACTACAAAGCACGTACGCGAAGCTTGATTGGATTACTCTGGAGCGTAGTTATCGCGGGCACGACGGGTCATCTAGTTGACCGTTAGCGTGGCAGCATATACTATTTGAGCCCCTAGACAGCAGGACGCTATCGTTTGCGCGCATATACATAAGCGGTTCCGGGCACTTGGTGTAATTAACGAGCGCGTCCTCGTCTAAAACTTAACCTTGTGGCTGCCGCTAGCTTCATCTCTCGCGACGACGGTCGCACATCGTATTATCTCTTGTCATACTATTGCAAAGCAAGGACTGCCGGGGAACGCTGCTCCTTATGTACAGATGATGCGCGACCTTATGACATCCAATAGAAGAATGGCCGGTAGGGGACTCCGTAGGACAAGTGTTGTCAGATCAGGCATACCCATGCACGTCATTCCCCGGTGGAACTAAGGTTCCACTTCGTCAAGCCCTTCATCATGCGGTATGGGCCTACATTCCATAAGGGCGCTACAGTTCGTTGCCCCTTGTATCGCCGAATCACATCTTGCTGGAATTTTCGGAGCATATACGCTGTACAAATCGCTAGCAAAGCATTTATCCGGCTAAGACAAAGACTTACTTCCCTCACGAGAAGGATATTGATTTAACGCTACCGTGCCAGCCTGCTGTGAGGACGCTTGAGCTCCTCGAAGGCTGCGCCATTGCGCATTGACGGATCTTTCGACGCCTAAGACGAGCCTAATTGTTGGAAACTAATCGCAGATCGCACCAGATTAGACACCCACGTCATTCAAGGGCCCAGTTCCTTATCTAACCCCTCCAAGCAGTCAATAGTGGCGGCTGCGTTACTAAAGTCTGTAGGCCATCGTGTGCATCTGCTTACGCGTGATCTTCTCTCTGTGGACGGAGTAGAGTCCTTGTGATTCTGTACCACGGCAGTTGCGTATTCAGTTACTAAGAACATGTTCTCGACACCTTCACTAAAATTGGTTGTATGCACATCAGGTGTATACCTAACATATTCGAGCTATGATATCAATAACGCACTCAGAAGAGAAACGTGAGGAAGCAATCGCTTTTCGGCGGACCGTAGCTATCAGTAAACTGTTCGATAGCAGCTCATCCGGAGGACCAGAATGGTTAAAAAGGCCCTCGAGGCAGTCCGACGTAGGGAATGTTCAATTC'/>

    <sequence taxon='61' value='TGGCGAATTCTGCAAAACGGTTTTACCATCTGTCTTCAGGAATCCTCGCCGTGGAATTCAAGCGGACTGTCAAACGTACGTGCCCACACTGTGACTCGCGGACGGCCTCGACTCTGATGTAACGCTACTGAACATGTCAGTGATGACCTCAGATATTTTGGTCCTATAGTTATCTTTGTATTGGTGCGCTGTAAATTTTATGGCGCCTCGGAGGTGGGACGCGAAGCATTCATGGCGAGTCACCTTATAATGAACATGCAGTGCTCGATCTGACGAAGTTCGCGGAAATTTATAACATTGCTATGGCCACTTGTTCCCCCCTCACGACTAAAAACCTAGTCCAAACCAACAAAGATAGCTTTTTGCGGTTGTATTACGTCCTAAAGGAGAACGTAAAAAAGGTGATTTATGTCCTGCCGCCGACTGCTAGGCATATGCGCCGCCCGATGTTCAGCGCTGCGAGTAGAGCTGCGTAAGACTTTCTTCCAGCTGTTCTGACTCAAAATATTTTAGTCTGTGGGGGCTATCATTGCACCTGGCCTGCCAACGCCTCCAACGCGCCAGGATGAAGCTATTTTAAAGCGTGTGGGGGTCTGCCGCTTAATACTCTATGTAAAGTATGCCTGGCGGTGTCACCACTCGTGAATTCACGAAAGTGGCACTCCTCAGACGCAGTACTAATTATGTTCTCCATGTAGGAAAGTGGTGGACCTTTTTCACCATTATTGGGAGCACCTGGCTTACTGGTGATACGTGCAATTGCAGATCAAATACAGGAATTGTACGCATTGACTCGAATGAGAATCAGACCCCTGCGTGGCGTAGGTTTTCTACAAACTACAAAGCGCGTACGCGAAGCTTGATTGGATTACTCTGGAGCGTAGTTATCGCGGGCACGACGGGTCATCTAGTTGACCGTTAGCGTGGCAGCATATACTATTTGAGCCCCTAGACAGCAGGACGCTATCGTTTGCGCGCATATACATAAGCGGCTCCGGGCACTTGGTGTAATTAACGAGCGCGTCCTCGTCTAAAACTTAACCTTGTGGCTGCCGCTAGCTTCATCTCTCGCGACGACGGTCGCACATCGTATTATCTCTTGTCATACTATTGCAAAGCAAGGACTGCCGGGGAACGCTGCTCCTTATGTACAGATGATGCGCGACCTTATGACATCAAATAGAAGAATGGCCGGTAGGGGACTCCGTAGGACAAGTGTTGTTAGATCAGGCATACCCATGCACGTCATTCCCCGGTGGAACTAAGGTTCCACTTCGTCAAGCCCTTCATCATGCGGTATGGGCCTACATTCCATAAGGGCGCTACAGTTCGTTGCCCCTTGTATCGCCGAATCACATCTTGCTGGAATTTTCGGAGCATATACGCTGTACAAATCGCTAGCAAAGCATTTATCCGGCTAAGACAAAGACTTACTTCCCTCACGAGAAGGATATTGATTTAACGCTACCGTGCCAGCCTGCTGTGAGGACGCTTGAGCTCCTCGAAGGCTGCGCCATTGCGCATTGACGGATCTTTCGACGCCTAAGACGAGCCTAATTGTTGGAAACTAATCGCAGATCGCACCAGATTAGACACCCACGTCATTCAAGGGCCCAGTTCCTTATCTAACCCCTCCAAGCAGTCAATAGTGGCGGCTGCGTTACTAAAGTCTGTAGGCCATCGTGTGCATCTGCTTACGCGTGATCTTCTCTCTGTGGACGGAGTAGAGTCCTTGTGATTCTGTACCACGGCAGTTGCGTATTCAGTTACTAAGAACATGTTCTCGACACCTTCACTAAAATTGGTTGTATGCACATCAGGTGTATACCTAACATATTCGAGCTATGATATCAATAACGCACTCAGAAGAGAAACGTGAGGAAGCAATCGCTTTTCGGCGGACCGTAGCTATCAGTAAACTGTTCGATAGCAGCTCATCCGGAGGACCAGAATGGTTAAAAAGGCCCTCGAGGCAGTCCGACGTAGGGAATGTTCAATTC'/>

    <sequence taxon='64' value='TGGCGAATTCTGCAAAACGGTTTTACCATCTGTCTTCAGGAATCCTCGCCGTGGAATTCAAGCGGACTGTCAAACGTACGTGCCCACACTGTGACTCGCGGGCGGCCTCGACTCTGATGTAACGCTACTGAACCTGTCAGTGATGACCTCAGATATTTTGGTCCTATAGTTATCTTTGTATTGGTGCGCTGTAAATTTTATGGCGCCTCGGAGGTGGGACGCGAAGCATTCATGGCGAGTCACCTTATAATGAACATGCAGTGCTCGATCTGACGAAGTTCGCGGAAATTTATAACATTGCTATGGCCACTCGTTCCCCCCTCACGACTAAAAACCTAGTCCAAACCAACAAAGATAGCTTTTTGCGGTTGTATTACGTCCTAAAGGAGAACGTAAAAAAGGTGATTTATGTCCTGCCGCCGACTGCTAGGCATATGCGCCGCCCGATGTTCAGCGCTGCGAGTAGAGCTGCGTAAGACTTTCTTCCAGCTGTTCTGACTCAAAATATTTTAGTCTGTGGGGGCTATCATTGCACCTGGCCTGCCAACGCCTCCAACGCGCCAGGATGAAGCTATTTTAAAGCGTGTGGGGGTCTGCCGCTTAATACTCTATGTAAAGTATGCCTGGCGGTGTCACCACTCGTGAATTCACGAAAGTGGCACTCCTCAGACGCAGTACTAATTATGTTCTCCATGTAGGAAAGTGGTGGACCTTTTTCACCATTATTGGGAGCACCTGGCTTACTGGTGATACGTGCAATTGCAGATCAAATACAGGAATTGTACGCATTGACTCGAATGAGAATCAGACCCCTGCGTGGCGTAGGTTTTCTACAAACTACAAAGCGCGTACGCGAAGCTTGATTGGATTACTCTGGAGCGTAGTTATCGCGGGCACGACGGGTCATCTAGTTGACCGTTAGCGTGGCAGCATATACTATTTGAGCCCCTAGACAGCAGGACGCTATCGTTTGCGCGCATATACATAAGCGGCTCCGGGCACTTGGTGTAATTAACGAGCGCGTCCTCGTCTAAAACTTAACCTTGTGGCTGCCGCTAGCTTCATCTCTCGCGACGACGGTCGTACATCGTATTATCTCTTGTCATACTATTGCAAAGCAAGGACTGCCGGGGAACGCTGCTCCTTATGTACAGATGATGCGCGACCTTATGACATCAAATAGAAGAATGGCCGGTAGGGGACTCCGTAGGACAAGTGTTGTTAGATCAGGCATACCCATGCACGTCATTCCCCGGTGGAACTAAGGTTCCACTTCGTCAAGCCCTTCATCATGCGGTATGGGCCTACATTCCATAAGGGCGCTACAGTTCGTTGCCCCTTGTATCGCCGAATTACATCTTGCTGGAATTTTCGGAGCATATACGCTATACAAATCGCTAGCAAAGCATTTATCCGGCTAAGACAAAGACTTACTTCCCTCACGAGAAGGATATTGATTTAACGCTACCGTGCCAGCCTGCTGTGAGGACGCTTGAGCTCCTCGAAGGCTGCGCCATTGCGCATTGACGGATCTTTCGACGCCTAAGACGAGACTAATTGTTGGAAACTAATCGCAGATCGCACCAGATTAGACACCCAAGTCATTCAAGGGCCCAGTTCCTTATCTAACCCCTCCAAGCAGTCAATAGTGGCGGCTGCGTTACTAAAGTCTGTAGGCCATCGTGTGCATCTGCTTACGCGTGATCTTCTCTCTGTGGACGGAGTAGAGTCCTTGTGATTCTGTACCACAGCAGTTGCGTATTCAGTTACTAAGAACATGTTCTCGACACCTTCACTAAAATTGGTTGTATGCACATCAGGTGTATACCTAACATATTCGAGCTATGATATCAATAACGCACTCAGAAGAGAAACGTGAGGAAGCAATCGCTTTTCGGCGGACCGTAGCTATCAGTAAACTGTTCGATAGCAGCTCATCCGGAGGACCAGAATGGTTAAAAAGGCCCTCGAGGCAGTCCGACGTAGGGAATGTTCAATTC'/>

    <sequence taxon='31' value='TGGCGAATTCTGCAAAACGGTTTTACCATCTGTCTTCAGGAATCCTCGCCGTGGAATTCAAGCGGACTGTCAAACGTACGTGCCCACACTGTGACTCGCGGACGGCCTCGACTCTGATGTAACGCTACTGAACATGTCAGTGATGACCTCAGATATTTTGGTCCTATAGTTATCTTTGTATTGGTGCGCTGTAAATTTTATGGCGCCTCGGAGGTGGGACGCGAAGCATTCATGGCGAGTCACCTTATAATGAACATGCAGTGCTCGATCTGACGAAGTGCGCGGAAATTTATAACATTGCTATGGCCACTTGTTCCCCCCTCACCACTAAAAACCTAGTCCAAACCAACAAAGATAGCTTTTTGCGGTTGTATTACGTCCTAAAGGAGAACGTAAAAAAGGTGATTTATGTTCTGCCGCCGACTGCTAGGCATATGCGCCGCCCGATGTTCAGCGCTGCGAGTAGAGCTGCGTAAGACTTTCTTCCAGCTGTTCTGACTCAAAATATTTTAGTCTGTGGGGGCTATCATTGCAACTGGCCTGCCAACGCCTCCAACGCGCCAGGATGAAGCTATCTTAAAGCGTGTGGGGGTCTGCCGCTTAATACTCTATGTAAAGTATGCCTGGCGGTGTCACCACTCGTGAATTCACTAAAGTGGCACTCCTCAGACGCAGTACTAATTATGTTCTCCATGTAGGAAAGTGGTGGACCTTTTTCACCATTATTGGGAGCACCTGGCTTACTGGTGATACGTGCAATTGCAGATCAAATACAGGAATTGTACGCATCGACTCGAATGAGAATCAGACCCCTGCGTGGCGTAGGTTTTCTACAAACTACAAAGCACGTACGCGAAGCTTGATTGGATTACTCTGGAGCGTAGTTATCGCGAGCACGACGGGTCATCTAGTTGACCGTTAGCGTGGCAGCATATACTATTTGAACCCCTAGACAGCAGGACGCTATCGTTTGTGCGCATATACATAAGCGGCTCCGGGCACTTGGTGTAATCAACGAGCGCGTCCTCGTCTAAAACTTAACCTTGTGGCTGCCGCTAGCTTCATCTCTCGCGACGACGGTCGCACATCGTATTATCTCTTGTCATACTATTGCAAAGCAAGGACTGCCGGGGAACGCTGCTCCTTATGTACAGATGATGCGCGACCTTATGACATCAAATAGAAGAATGGCCGGTAGGGGACTCCGTAGGACAAGTGTTGTTAGATCAGGCATACCCATGCACGTCATTCCCCGGTGGAACTAAGGTTCCACTTCGTCAAGCCCTTCATCATGCGGTATGGGCCTACATTCCATAAGGGCGCTACAGTTCGTTGCCCCTTGTATCGCCGAATCACATCTTGCTGGAATTTTCGGAGCATATACGCTGTACAAATCGCTAGCAAAGCATTTATCCGGCTAAGACAAAGACTTACTTCCCTCACGAGAAGGATATTGATTTAACGCTACCGTGCCAGCCTGCTGTGAGGACGCTTGAGCTCCTCGAAGGCTGCGCCATTGCGCATTGACGGATCTTTCGACGCCTAAGACGAGCCTAATTGTTGGAAACTAATCGCAGATCGCACCAGATTAGACACCCACGTCATTCAAGGGCCCAGTTCCTTATCTAACCCCTCCAAGCAGTCAATAGTGGCGGCTGCGTTACTAAAGTCTGTAGGCCATCGTGTGCATCTGCTTACGCGTGATCTTCTCTCTGTGGACGGAGTAGAGTCCTTGTGATTCTGTACCACGGCAGTTGCGTATTCAGTTACTAAGAACATGTTCTCGACACCTTCACTAAAATTGGTTGTATGCACATCAGGTGTATACCTAACATATTCGAGCTATGATATCAATAACGCACTCAGAAGAGAAACGTGAGGAAGCAATCGCTTTTCGGCGGACCGTAGCTATTAGTACACTGTTCGATAGCAGCTCATCCGGAGGACCAGAATGGTTAAAAAGGCCCTCGAGGCAGTCCGACGTAGGGAATGTTCAATTC'/>

    <sequence taxon='100' value='TGGCGAATTCTGCAAAACGGTTTTACCATCTGTCTTCAGGAATCCTCGCCGTGGAATTCAAGCGGACTGTCAAACGTACGTGCCCACACTGTGACTCGCGGACGGCCTCGACTCTGATGTAACGCTACTGAACATGTCAGTGATGACCTCAGATATTTTGGTCCTATAGTTATCTTTGTATTGGTGCGCTGTAAATCTTATGGCGCCTCGGAGGTGGGACGCGAAGCATTCATGGCGAGTCACCTTATAATGAACATGCAGTGCTCGATCTGACGAAGTGCGCGGAAATTTATAACATTGCTATGGCCACTTGTTCCCCCCTCACCAGTAAAAACCTAGTCCAAACCAACAAAGATAGCTTTTTGCGGTTGTATTACGTCCTAAAGGAGAACGTAAAAAAGGTGATTTATGTTCTGCCGCCGACTGCTAGGCATATGCGCCGCCCGATGTTCAGCGCTGCGAGTAGAGCTGCGTAAGACTTTCTTCCAGCTGTTCTAACTCAAAATATTTTAGTCTGTGGGGGCTATCATTGCAACTGGCCTGCCAACGCCTCCAACGCGCCAGGATGAAGCTATCTTAAAGCGTGTGGGGGTCTGCCGCTTAATACTCTATGTAAAGTATGCCTGGCGGTGTCACCACTCGTGAATTAACTAAAGTGGCACTCCTCAGACGCAGTACTAATTATGTTCTCCATGTAGGAAAGTGGTGGACCTTTTTCACCATTATTGGGAGCACCTGGCTTACTGGTGATACGTGCAATTGCAGATCAAATACAAGAATTGTACGCATCGACTCGAATGAGAATCAGACCCCTGAGTGGCGTAGGTTTTCTACAAACTACAAAGCACGTACGCGAAGCTTGATTGGATTACTCTGGAGCGTAGTTATCGCGAGCACGACGGGTCATCTAGTTGACCGTTAGCGTGGCAGCATATACTATTTGAACCCCTAGACAGCAGGACGCTATCGTTTGTGCGCATATACATAAGCGGCTCCGGGCACTTGGTGTAATCAACGAGCGCGTCCTCGTCTAAAACTTAACCTTGTGGCTGCCGCTAGCTTCATCTCTCGCGACGACGGTCGCACATCGTATTATCTCTTGTCATACTATTGCAAAGCAAGGACTGCCGGGGAACGCTGCTCCTTATGTACAGATGATGCGCGACCTTATGACATCAAATAGAAGAATGGCCGGTAGGGGACTCCGTAGGACAAGTGTTGTTAGATCAGGCATACCCATGCACGTCATTCCCCGGTGGAACTAAGGTTCCACTTCGTCAAGCCCTTCATCATGCGGTATGGGCCTACATTCCATAAGGGCGCTACAGTTCGTTGCCCCTTGTATCGCCGAATCACATCTTGCTGGAATTTTCGGAGCATATACGCTGTACAAATCGCTAGCAAAGCATTTATCCGGCTAAGACAAAGACTTACTTCCCTCACGAGAAGGATATTGATTTAACGCTACCGTGCCAGCCTGCTGTGAGGACGCTTGAGCTCCTCGAAGGCTGCGCCATTGCGCATTGACGGATCTTTCGACGCCTAAGACGAGCCTAATTGTTGGAAACTAATCGCAGATCGCACCAGATTGGACACCCACGTCATTCAAGGGCCCAGTTCCTTATCTAACCCCTCCAAGCAGTCAATAGTGGCGGCTGCGTTACTAAAGTCTGTAGGCCATCGTGTGCATCTGCTTACGCGTGATCTTCTCTCTGTGGACGGAGTAGAGTCCTTGTGATTCTGTACCACGGCAGTTGCGCATTCAGTTACTAAGAACATGTTCTCGACACCTTCACTAAAATTGGTTGTATGCACATCAGGTGTATACCTAACATATTCGAGCTATGATATCAATAACGCACTCAGAAGAGAAACGTGAGGAAGCAATCGCTTTTCGGCGGACCGTAGCTATTAGTACACTGTTCGATAGCAGCTCATCCGGAGGACCAGAATGGTTAAAAAGGCCCTCGAGGCAGTCCGACGTAGGGAATGTTCAATTC'/>

    <sequence taxon='101' value='TGGCGAATTCTGCAAAACGGTTTTACCATCTGTCTTCAGGAATCCTCGCCGTGGAATTCAAGCGGACTGTCAAACGTACGTGCCCACACTGTGACTCGCGGACGGCCTCGACTCTGATGTAACGCTACTGAACATGTCAGTGATGACCTCAGATATTTTGGTCCTATAGTTATCTTTGTATTGGTGCGCTGTAAATCTTATGGCGCCTCGGAGGTGGGACGCGAAGCATTCATGGCGAGTCACCTTATAATGAACATGCAGTGCTCGATCTGACGAAGTGCGCGGAAATTTATAACATTGCTATGGCCACTTGTTCCCCCCTCGCCAGTAAAAACCTAGTCCAAACCAACAAAGATAGCTTTTTGCGGTTGTATTACGTCCTAAAGGAGAACGTAAAAAAGGTGATTTATGTTCTGCCGCCGACTGCTAGGCATATGCGCCGCCCGATGTTCAGCGCTGCGAGTAGAGCTGCGTAAGACTTTCTTCCAGCTGTTCTGACTCAAAATATTTTAGTCTGTGGGGGCTATCATTGCAACTGGCCTGCCAACGCCTCCAACGCGCCAGGATGAAGCTATCTTAAAGCGTGTGGGGGTCTGCCGCTTAATACTCTATGTAAAGTATGCCTGGCGGTGTCACCACTCGTGAATTAACTAAAGTGGCACTCCTCAGACGCAGTACTAATTATGTTCTCCATGTAGGAAAGTGGTGGACCTTTTTCACCATTATTGGGAGCACCTGGCTTACTGGTGATACGTGCAATTGCAGATCAAATACAAGAATTGTACGCATCGACTCGAATGAGAATCAGACCCCTGAGTGGCGTAGGTTTTCTACAAACTACAAAGCACGTACGCGAAGCTTGATTGGATTACTCTGGAGCGTAGTTATCGCGAGCACGACGGGTCATCTAGTTGACCGTTAGCGTGGCAGCATATACTATTTGAACCCCTAGACAGCAGGACGCTATCGTTTGTGCGCATATACATAAGCGGCTCCGGGCACTTGGTGTAATCAACGAGCGCGTCCTCGTCTAAAACTTAACCTTGTGGCTGCCGCTAGCTTCATCTCTCGCGACGACGGTCGCACATCGTATTATCTCTTGTCATACTATTGCAAAGCAAGGACTGCCGGGGAACGCTGCTCCTTATGTACAGATGATGCGCGACCTTATGACATCAAATAGAAGAATGGCCGGTAGGGGACTCCGTAGGACAAGTGTTGTTAGATCAGGCATACCCATGCACGTCATTCCCCGGTGGAACTAAGGTTCCACTTCGTCAAGCCCTTCATCATGCGGTATGGGCCTACATTCCATAAGGGCGCTACAGTTCGTTGCCCCTTGTATCGCCGAATCACATCTTGCTGGAATTTTCGGAGCATATACGCTGTACAAATCGCTAGCAAAGCATTTATCCGGCTAAGACAAAGACTTACTTCCCTCACGAGAAGGATATTGATTTAACGCTACCGTGCCAGCCTGCTGTGAGGACGCTTGAGCTCCTCGAAGGCTGCGCCATTGCGCATTGACGGATCTTTCGACGCCTAAGACGAGCCTAATTGTTGGAAACTAATCGCAGATCGCACCAGATTGGACACCCACGTCATTCAAGGGCCCAGTTCCTTATCTAACCCCTCCAAGCAGTCAATAGTGGCGGCTGCGTTACTAAAGTCTGTAGGCCATCGTGTGCATCTGCTTACGCGTGATCTTCTCTCTGTGGACGGAGTAGAGTCCTTGTGATTCTGTACCACGGCAGTTGCGCATTCAGTTACTAAGAACATGTTCTCGACACCTTCACTAAAATTGGTTGTATGCACATCAGGTGTATACCTAACATATTCGAGCTATGATATCAATAACGCACTCAGAAGAGAAACGTGAGGAAGCAATCGCTTTTCGGCGGACCGTAGCTATTAGTACACTGTTCGATAGCAGCTCATCCGGAGGACCAGAATGGTTAAAAAGGCCCTCGAGGCAGTCCGACGTAGGGAATGTTCAATTC'/>

    <sequence taxon='78' value='TGGCGAATTCTGCAAAACGGTTGTACCATCTGTCTTCAGGAATCCTCGCCGTGGAATTCAAGCGGACTGTCAAACGTACGTGCCCACACTGTGACTCGCGGACGGCCTCGACTCTGATGTAACGCTACTGAACATGTCAGTGATGACCTCAGATATTTTGGTCCTATAGTTATCTTTGTATTGGTGCGCTGTAAATTTTATGGCGCCTCGGAGGTGGGACGCGGAGCATTCATGGCGAGTCACCTTATAATGAACATGCAGTGCTCGATCTGACGAAGTGCGCGGAAATTTATAACATTGCTATGGCTACTTGTTCCCCCCTCACCACTAAAAACCTAGTCCAAACCAACAAAGATAGCTTTTTGCGGTTGTATTACGTCCTAAAGGAGAACGTAAAAAAGGTGATTTATGTTCTGCCGCCGACTGCTAGGCATATGCGCCGCCCGATGTTCAGCGCTGCGAGTAGAGCTGCGTAAGACTTTCTTCCAGCTGTTCTGACTCAAAATATTTTAGTCTGTGGGGGCTATCATTGCAACTGGCCTGCCAACGCCTCCAACGCGCCAGGATGAAGCTATCTTAAAGCGTGTGGGGGTCTGCCGCTTAATACTCTATGTAAAGTATGCCTGGCGGTGCCACCACTCGTGAATTCACTAAAGTGGCACTCCTCAGACGCAGTACTAATTATGTTCTCCATGTAGGAAAGTGGTGGACCTTTTTCACCATTATTGGGAGCATCTGGCTTACTGGTGATACGTGCAATTGCAGATCAAATACAGGAATTGTACGCATCGACTCGAATGAGAATCAGACCCCTGCGTGGCGTAGGTTTTCTACAAACTACAAAGCACGTACGCGAAGCTTGATTGGATTACTCTGGAGCGTAGTTATCGCGAGCACGACGGGTCATCTAGTTGACCGTTAGCGTGGCAACATATACTATTTGAACCCCTAGACAGCAGGACGCTATCGTTTGTGCGCATATACATAAGCGGCTCCGGGCACTTGGTGTAATCAACGAGCGCGTCCTCGTCTAAAACCTAACCTTGTGGCTGCCGCTAGCTTCATCTCTCGCGACGACGGTCGCACATCGCATTATCTCTTGTCATACTATTGCAAAGCAAGGACTGCCGGGGAACGCTGCTCCTTATGTACAGATGATGCGCGACCTTATGACATCAAATAGAAGAATGGCCAGTAGGGGACTCCGTAGGACAAGTGTCGTTAGATCAGGCATACCCATGCACGTCATTCCCCGGTGGAACTAAGGTTCCACTTCGTCAAGCCCTTCATCATGCGGTATGGGCCTATATTCCATAAGGGCGCTACAGTTCGTTGCCCCTTGTATCGCAGAATCACATCTTGCTGGAATTTTCGGAGCATATACGCTGTACAAATCGCTAGCAAAGCATTTATCCGGCTAAGACAAAGACTTACTTCCCTCACGAGAAGGATATTGATTTAACGCTACCGTGCCAGCCTGCTGTGAGGATGCTTGAGCTCCTCGAAGGCTGCGCCATTGCGCATTGACGGATCTTTCGACGCCTAAGACGAGCCTAATTGTTGGAAACTAATCGCAGATCGCACCAGATTAGACACCCACGTCATTCAAGGGCCCAGTTCCTTATCTAACCCCTCCAAGCAGTCAATAGTGGCGGCTGCGTTACTAAAGTCTGTAGGCCATCGTGTGCATCTGCTTACGCGTGATCTTCTCTCTGTGGACGGAGTAGAGTCCTTGTGATTCTGTACCACGGCAGTTGCGTATTCAGTTACTAAGAACATGTTCTCGACACCTTCACTAAAATTGGTTGTATGCACATCAGGTGTATACCTAACATATTCGAGCTATGATATCAATAACGCACTCAGAAGAGAAACGTGAGGAAGCAATCGCTTTTCGGCGGACCGTAGCTATTAGTACACTGTTCGATAGCAGCTCATCCGGAGGACCAGAATGGTTAAAAAGGCCCTCGAGGCAGTCCGACGTAGGGAATGTTCAATTC'/>

    <sequence taxon='79' value='TGGCGAATTCTGCAAAACGGTTGTACCATCTGTCTTCAGGAATCCTCGCCGTGGAATTCAAGCGGACTGTCAAACGTACGTGCCCACACTGTGACTCGCGGACGGCCTCGACTCTGATGTAACGCTACTGAACATGTCAGTGATGACCTCAGATATTTTGGTCCTATAGTTATCTTTGTATTGGTGCGCTGTAAATTTTATGGCGCCTCGGAGGTGGGACGCGGAGCATTCATGGCGAGTCACCTTATAATGAACATGCAGTGCTCGATCTGACGAAGTGCGCGGAAATTTATAACATTGCTATGGCTACTTGTTCCCCCCTCACCACTAAAAACCTAGTCCAAACCAACAAAGATAGCTTTTTGCGGTTGTATTACGTCCTAAAGGAGAACGTAAAAAAGGTGATTTATGTTCTGCCGCCGACTGCTAGGCATATGCGCCGCCCGATGTTCAGCGCTGCGAGTAGAGCTGCGTAAGACTTTCTTCCAGCTGTTCTGACTCAAAATATTTTAGTCTGTGGGGGCTATCATTGCAACTGGCCTGCCAACGCCTCCAACGCGCCAGGATGAAGCTATCTTAAAGCGTGTGGGGGTCTGCCGCTTAATACTCTATGTAAAGTATGCCTGGCGGTGTCACCACTCGTGAATTCACTAAAGTGGCACTCCTCAGACGCAGTACTAATTATGTTCTCCATGTAGGAAAGTGGTGGACCTTTTTCACCATTATTGGGAGCATCTGGCTTACTGGTGATACGTGCAATTGCAGATCAAATACAGGAATTGTACGCATCGACTCGAATGAGAATCAGACCCCTGCGTGGCGTAGGTTTTCTACAAACTACAAAGCACGTACGCGAAGCTTGATTGGATTACTCTGGAGCGTAGTTATCGCGAGCACGACGGGTCATCTAGTTGACCGTTAGCGTGGCAACATATACTATTTGAACCCCTAGACAGCAGGACGCTATCGTTTGTGCGCATATACATAAGCGGCTCCGGGCACTTGGTGTAATCAACGAGCGCGTCCTCGTCTAAAACCTAACCTTGTGGCTGCCGCTAGCTTCATCTCTCGCGACGACGGTCGCACATCGCATTATCTCTTGTCATACTATTGCAAAGCAAGGACTGCCGGGGAACGCTGCTCCTTATGTACAGATGATGCGCGACCTTATGACATCAAATAGAAGAATGGCCAGTAGGGGACTCCGTAGGACAAGTGTTGTTAGATCAGGCATACCCATGCACGTCATTCCCCGGTGGAACTAAGGTTCCACTTCGTCAAGCCCTTCATCATGCGGTATGGGCCTACATTCCATAAGGGCGCTACAGTTCGTTGCCCCTTGTATCGCAGAATCACATCTTGCTGGAATTTTCGGAGCATATACGCTGTACAAATCGCTAGCAAAGCATTTATCCGGCTAAGACAAAGACTTACTTCCCTCACGAGAAGGATATTGATTTAACGCTACCGTGCCAGCCTGCTGTGAGGATGCTTGAGCTCCTCGAAGGCTGCGCCATTGCGCATTGACGGATCTTTCGACGCCTAAGACGAGCCTAATTGTTGGAAACTAATCGCAGATCGCACTAGATTAGAAACCCACGTCATTCAAGGGCCCAGTTCCTTATCTAACCCCTCCAAGCAGTCAATAGTGGCGGCTGCGTTACTAAAGTCTGTAGGCCATCGTGTGCATCTGCTTACGCGTGATCTTCTCTCTGTGGACGGAGTAGAGTCCTTGTGATTCTGTACCACGGCAGTTGCGTATTCAGTTACTAAGAACATGTTCTCGACACCTTCACTAAAATTGGTTGTATGCACATCAGGTGTATACCTAACATATTCGAGCTATGATATCAATAACGCACTCAGAAGAGAAACGTGAGGAAGCAATCGCTTTTCGGCGGACCGTAGCTATTAGTACACTGTTCGATAGCAGCTCACCCGGAGGACCAGAATGGTTAAAAAGGCCCTCGAGGCAGTCCGACGTAGGGAATGTTCAATTC'/>

    <sequence taxon='99' value='TGGCGAATTCTGCAAAACGGTTGTACCATCTGTCTTCAGGAATCCTCGCCGTGGAATTCAAGCGGACTGTCAAACGTACGTGCCCACACTGTGACTCGCGGACGGCCTCGACTCTGATGTAACGCTACTGAACATGTCAGTGATGACCTCAGATATTTTGGTCCTATAGTTATCTTTGTATTGGTGCGCTGTAAATTTTATGGCGCCTCGGAGGTGGGACGCGGAGCATTCATGGCGAGTCACCTTATAATGAACATGCAGTGCTCGATCTGACGAAGTGCGCGGAAATTTATAACATTGCTATGGCTACTTGTTCCCCCCTCACCACTAAAAACCTAGTCCAAACCAACAAAGATAGCTTTTTGCGGTTGTATTACGTTCTAAAGGAGAACGTAAAAAAGGTGATTTATGTTCTGCCGCCGACTGCTAGGCATATGCGCCGCCCGATGTTCAGCGCTGCGAGTAGAGCTGCGTAAGACTTTCTTCCAGCTGTTCTGACTCAAAATATTTTAGTCTGTGGGGGCTATCATTGCAACTGGCCTGCCAACGCCTCCAACGCGCCAGGATGAAGCTATCTTAAAGCGTGTGGGGGTCCGCCGCTTAATACTCTATGTAAAGTATGCCTGGCGGTGTCACCACTCGTGAATTCACTAAAGTGGCACTCCTCAGACGCAGTACTAATTATGTTCTCCATGTAGGAAAGTGGTGGACCTTTTTCACCATTATTGGGAGCATCTGGCTTACTGGTGATACGTGCAATTGCAGATCAAATACAGGAATTGTACGCATCGACTCGAATGAGAATCAGACCCCTGCGTGGCGTAGGTTTTCTACAAACTACAAAGCACGTACGCGAAGCTTGATTGGATTACTCTGGAGCGTAGTTATCGCGAGCACGACGGGTCATCTAGTTGACCGTTAGCGTGGCAACATATACTATTTGAACCCCTAGACAGCAGGACGCTATCGTTTGTGCGCATATACATAAGCGGCTCCGGGCACTTGGTGTAATCAACGAGCGCGTCCTCGTCTAAAACCTAACCTTGTGGCTGCCGCTAGCTTCATCTCTCGCGACGACGGTCGCACATCGCATTATCTCTTGTCATACTATTGCAAAGCAAGGACTGCCGGGGAACGCTGCTCCTTATGTACAGATGATGCGCGACCTTATGACATCAAATAGAAGAATGGCCAGTAGGGGACTCCGTAGGACAAGTGTTGTTAGATCAGGCATACCCATGCACGTCATTCCCCGGTGGAACTAAGGTTCCACTTCGTCAAGCCCTTCATCATGCGGTATGGGCCTACATTCCATAAGGGCGCTACAGTTCGTTGCCCCTTGTATCGCAGAATCACATCTTGCTGGAATTTTCGGAGCATATACGCTGTACAAATCGCTAGCAAAGCATTTATCCGGCTAAGACAAAGACTTACTTCCCTCACGAGAAGGATATTGATTTAACGCTACCGTGCCAGCCTGCTGTGAGGATGCTTGAGCTCCTCGAAGGCTGCGCCATTGCGCATTGACGGATCTTTCGACGCCTAAGACGAGCCTAATTGTTGGAAACTAATCGCAGATCGCACTAGATTAGAAACCCACGTCATTCAAGGGCCCAGTTCCTTATCTAACCCCTCCAAGCAGTCAATAGTGGCGGCTGCGTTACTAAAGTCTGTAGGCCATCGTGTGCATCTGCTTACGCGTGATCTTCTCTCTGTGGACGGAGTAGAGTCCTTGTGATTCTGTACCACGGCAGTTGCGTATTCAGTTACTAAGAACATGTTCTCGACACCTTCACTAAAATTGGTTGTATGCACATCAGGTGTATACCTAACATATTCGAGCTATGATATCAATAACGCACTCAGAAGAGAAACGTGAGGAAGCAATCGCTTTTCGGCGGACCGTAGCTATTAGTACACTGTTCGATAGCAGCTCACCCGGAGGACCAGAATGGTTAAAAAGGCCCTCGAGGCAGTCCGACGTAGGGAATGTTCAATTC'/>

    <sequence taxon='26' value='TGGCCAATTCTGCAAAACGGTTTTACCATCTGTCTTCAGGAATCCTCGCCGTGGAATTCAAGCGGACTGTCGAACGTACGTGCCCACACTGTGACTCGCGGACGGCCTCGACTCTGATGTAACGCTACTGAACATGTCAGTGATGACCTCAGATATTTTGGTCCTATAGTTATCTTTGTATTGGTGCGCTGTAAATTTTATGGCGCCTCGGAGGTAGGACGCGAAGCATTCATGGCGCGTCACCTTATAATGAACATGCAGTGCTCGATCTGACGAAGTGCGCGGAAATTTATAACATTGCTATGGCCACTTGTTCCCCCCTCACCACTAAAAACCTAGTCCAAACCAACAAAGATAGCTTTTTGCGGTTGTATTATGTCCTAAAGGAGAACGTAAAAAAGGCGATTTATGTTCTGCCGCCGACTGCTAGGCATATGCGCCGCCCGATGTTCAGCGCTGCGAGTAGAGCTGCGTAAGACTTTCTTCCAGCTGTTCTGACTCAAAATATTTTAGTCTGTGGGGGCTATCATTGCAACCGGCCTGCCAACGCCTCCAACGCGCCAGGATGAAGCTATCTTAAAGCGTGTGGGGGTCTGCCGCTTAATACTCTATGTAAAGTATGCCTGGCGGTGTCACCACTCGTGAATTCACTAAAGTGGCACTCCTCAGACTCAGTACTAATTATGTTCTCCATATAGGAAAGTGGTGGACCTTTTTCACCATTATTGGGAGCACCTGGCTTACTGGTGATACGTGCAATTGCAGATCAAATACAGGAATTGTACGCATTGACTCGAATGAGAATCAGACCCCTGCGTGGCGTAGGTTTTCTACAAACTACAAAGCACGTACGCGAAGCTTGATTGGATTACTCTGGAGCGTAGTTATCGCGAGCACGACGGGTCATCTAGTTGATCGTTAGCGTGGCAGCATATACTATTTGAGCCCCTAGACAGCAGGACGCTATCGTTTGCGCGCATATGCATAAGCGGCTCCGGGCACTTGGTGTAATCGACGAGCGCGCCCTCGTCTAAAACTTAACCTTGTGGCTGCCGCTAGCTTCATCTCTCGCGACGACGGTCGCACATCGTATTATCTCTTGTCATACTATTGCAAAGCAAGGACTGCCGGGGAACGCTGCTACTTATGTACAGATGATGCGCGACCTTATGACATCAAATAGAAGAATGGCCGGTAGGGGACTCCGTAGGACAAGTGTTGTTAGATCAGGCATACCTATGCACGTCATTCCCCGATGGAACTAAGGTTCCACTTCGTCAAGCCCTTCATCATGCGGTATGGGCCTACATTCCATAAGGGCGCTACAGTTCGTTGCCCCTTGTATCGCCGAATCACATCTTGCTGGAATTTTCGGAGCATATACGCTGTACAAATCGCTAACAAAGCATTTATCCGGCTAAGATAAAGGCTTACTTCCCTCACGAGAAGGATATTGATTTAACGCTACCGTGCCAGCCTGCTGTGAGGACGCTTGAGCTCCTCGAAGGCTGCGCCATTGCGCACTGACGGATCTTTCGACGCCTAAGACGAGCCTAATTGTTGGAAACTAATCGCAGATCGCACCAGATTAGACACCCACGTCATTCAAGGGCCCAGTTCCTTATCTAACCCCTCCAAGCAGTCAATAGTGGCGGCTGCGTTACTAAAGTCTGTAGGCCATCGTGTGCATCTGCTTACGCGTGATCTTCTCTCTGTGGACGGAGTAGAGTCCTTGTGATTCTGTACCACGGCAGTTGCGTATTTAGTTACTAAGAACATGTTCTCGACACCTTCACTAAAATCGGTTGTATGCACATCAGGTGTATACCTAACATATTCGAGCTATGATATCAATAACGCACTCAGAAGAGAAACGTGAGGAAGCAATCGCTTTTCGGCGGACCGTAGCTATTAGTACACTGTTCGATAGCAGCTCATCCGGAGGACCAGAATGGTTAAAAAGGCCCTCGAGGCAGTCCGACGTAGGGAATGTTCAATTC'/>

    <sequence taxon='86' value='TGGCCAATTCTGCAAAACGGTTTTACCATCTGTCTTCAGGAATCCTCGCCGTGGAATTCAAGCGGACTGTCGAACGTACGTGCCCACACTGTGACTCGCGGACGGCCTCGACTCTGATGTAACGCTACTGAACATGTCAGTGATGACCTCAGATATTTTGGTCCTATAGTTATCTTTGTATTGGTGCGCTGTAAATTTTATGGCGCCTCGGAGGTAGGACGCGAAACATTCATGGCGCGTCACCTTATAATGAACATGCAGTGCTCGATCTGACGAAGTGCGCGGAAATTTATAACATTGCTATGGCCACTTGTTCCCCCCTCACCACTAAAAACCTAGTCCAAACCAACAAAGATAGCTTTTTGCGGTTGTATTATGTCCTAAAGGAGAACGTAAAAAAGGCGATTTATGTTCTGCCGCCGACTGCTAGGCATATGCGCCGCCCGATGTTCAGCGCTGCGAGTAGAGCTGCGTAAGACTTTCTTCCAGCTGTTCTGACTCAAAATATTTTAGTCTGTGGGGGCTATCATTGCAACCGGCCTGCCAACGCCTCCAACGCGCCAGGATGAAGCTATCTTAAAGCGTGTGGGGGTCTGCCGCTTAATACTCTATGTAAAGTATGCCTGGCGGTGTCACCACTCGTGAATTCACTAAAGTGGCACTCCTCAGACTCAGTACTAATTATGTTCTCCATATAGGAAAGTGGTGGACCTTTTTCACCATTATTGGGAGCACCTGGCTTACTGGTGATACGTGCAATTGCAGATCAAATACAGGAATTGTACGCATTGACTCGAATGAGAATCAGACCCCTGCGTGGCGTAGGTTTTCTACAAACTACAAAGCACGTACGCGAAGCTTGATTGGATTACTCTGGAGCGTAGTTATCGCGAGCACGACGGGTCATCTAGTTGATCGTTAGCGTGGCAGCATGTACTATTTGAGCCCCTAGACAGCAGGACGCTATCGTTTGCGCGCATATGCATAAGCGGCTCCGGGCACTTGGTGTAATCGACGAGCGCGCCCTCGTCTAAAACTTAACCTTGTGGCTGCCGCTAGATTCATCTCTCGCGACGACGGTCGCACATCGTATTATCTCTTGTCATACTATTGCAAAGCAAGGACTGCCGGGGAACGCTGCTACTTATGTACAGATGATGCGCGACCTTATGACATCAAATAGAAGAATAGCCGGTAGGGGACTCCGTAGGACAAGTGTTGTTAGATCAGGCATACCTATGCACGTCATTCCCCGATGGAACTAAGGTTCCACTTCGTCAAGCCCTTCATCATGCGGTATGGGCCTACATTCCATAAGGGCGCTACAGTTCGTTGCCCCTTGTATCGCCGAATCACATCTTGCTGGAATTTTCGGAGCATATACGCTGTACAAATCGCTAACAAAGCATTTATCCGGCTAAGGTAAAGGCTTACTTCCCTCACGAGGAGGATATTGATTTAACGCTACCGTGCCAGCCTGCTGTGAGGACGCTTGAGCTCCTCGAAGGCTGCGCCATTGCGCACTGACGGATCTTTCGACGCCTAAGACGAGCCTAATTGTTGGAAACTAATCGCAGATCGCACCAGATTAGACACCCACGTCATTCAAGGGCCCAGTTCCTCATCTAACCCCTCCAAACAGTCAATAGTGGCGGCTGCGTTACTAAAGTCTGTAGGCCATCGTGTGCATCTGCTTACGCGTGATCTTCTCTCTGTGGACGGAGTAGAGTCCTTGTGATTCTGTACCACGGCAGTTGCGTATTTAGTTACTAAGAACATGTTCTCGACAGCTTCACTAAAATCGGTTGTATGCACATCAGGTGTATACCTAACATATTCGAGCTATGATATCAATAACGCACTCAGAAGAGAAACGTGAGGAAGCAATCGCTTTTCGGCGGACCGTAGCTATTAGTACACTGTTCGATAGCAGCTCATCCGGAGGACCAGAATGGTTAAAAAGGCCCTCGAGGCAGTCCGACGTAGGGAATGTTCAATTC'/>

    <sequence taxon='94' value='TGGCCAATTCTGCAAAACGGTTTTACCATCTGTCTTCAGGAATCCTCGCCGTGGAATTCAAGCGGACTGTCGAACGTACGTGCCCACACTGTGACTCGCGGACGGCCTCGACTCTGATGTAACGCTACTGAACATGTCAGTGATGACCTCAGATATTTTGGTCCTATAGTTATCTTTGTATTGGTGCGCTGTAAATTTTATGGCGCCTCGGAGGTAGGACGCGAAGCATTCATGGCGCGTCACCTTATAATGAACATGCAGTGCTCGATCTGACGAAGTGCGCGGAAATTTATAACATTGCTATGGCCACTTGTTCCCCCCTCACCACTAAAAACCTAGTCCAAACCAACAAAGATAGCTTTTTGCGGTTGTATTATGTCCTAAAGGAGAACGTAAAAAAGGCGATTTATGTTCTGCCGCCGACTGCTAGGCATATGCGCCGCCCGATGTTCAGCGCTGCGAGTAGAGCTGCGTAAGACTTTCTTCCAGCTGTTCTGACTCAAAATATTTTAGTCTGTGGGGGCTATCATTACAACCGGCCTGCCAACGCCTCCAACGCGCCAGGATGAAGCTATCTTAAAGCGTGTGGGGGTCTGCCGCTTAATACTCTATGTAAAGTATGCCTGGCGGTGTCACCACTCGTGAATTCACTAAAGTGGCACTCCTCAGACTCAGTACTAATTATGTTCTCCATATAGGAAAGTGGTGGACCTTTTTCACCATTATTGGGAGCACCTGGCTTACTGGTGATACGTGCAATTGCAGATCAAATACAGGAATTGTACGCATTGACTCGAATGAGAATCAGACCCCTGCGTGGCGTAGGTTTTCTACAAACTACAAAGCACGTACGCGAAGCTTGATTGGATTACTCTGGAGCGTAGTTATCGCGAGCACGACGGGTCATCTAGTTGATCGTTAGCGTGGCAGCATATACTATTTGAGCCCCTAGACAGCAGGACGCTATCGTTTGCGCGCATATGCATAAGCGGCTCCGGGCACTTAGTGTAATCGACGAGCGCGCCCTCGTCTAAAACTTAACCTTGTGGCTGCCGCTAGCTTCATCTCTCGCGACGACGGTCGCACATCGTATTATCTCTTGTCATACTATTGCAAAGCAAGGACTGCCGGGGAACGCTGCTACTTATGTACAGATGATGCGCGACCTTATGACATCAAATAGAAGAATGGCCGGTAGGGGACTCCGTAGGACAAGTGTTGTTAGATCAGGCATACCTATGCACGTCATTCTCCGATGGAACTAAGGTTCCACTTCGCCAAGCCCTTCATCATGCGGTATGGGCCTACATTCCATAAGGGCGCTACAGTTCGCTGCCCCTTGTATCGCCGAATCACATCTTGCTGGAATTTTCGGAGCATATACGCTGTACAAATCGCTAACAAAGCATTTATCCGGCTAAGGTTAAGGCTTACTTCCCTCACGAGAAGGATATTGATTTAACGCTACCGTGCCAGCCTGCTGTGCGGACGCTTGAGCTCCTCGAAGGCTGCGCCATTGCGCACTGACGGATCTTTCGACGCCTAAGACGAGCCTAATTGTTGGAAACTAATCGCAGATCGCACCAGAGTAGGCACCCACGTCATTCAAGGGCCCAGTTCCTTATCTAACCCCTCCAAGCAGTCAATAGTGGCGGCTGCGTTACTAAAGTCTGTAGGCCATCGTGTGCATCTGCTTACGCGTGATCTTCTCTCTGTGGACGGAGTAGAGTCCTTGTGATTCTGTACCACGGCAGTTGCGTATTTAGTTACTAAGAACATGTTCTCGACACCTTCACTAAAATCGGTTGTATGCACATCAGGTGTATACCTAACATATTCGAGCTATGATATCAATAACGCACTCAGAAGAGAAACGTGAGGAAGCAATCGCTTTTCGGCGGACCGTAGCTATTAGTACACTGTTCGATAGCAGCTCATCCGGAGGACCAGAATGGTTAAAAAGGCCCTCGAGGCAGTCCGACGTAGGGAATGTTCAATTC'/>

    <sequence taxon='95' value='TGGCCAATTCTGCAAAACGGTTTTACCATCTGTCTTCAGGAATCCTCGCCGTGGAATTCAAGCGGACTGTCGAACGTACGTGCCCACACTGTGACTCGCGGACGGCCTCGACTCTGATGTAACGCTACTGAACATGTCAGTGATGACCTCAGATATTTTGGTCCTATAGTTATCTTTGTATTGGTGCGCTGTAAATTTTATGGCGCCTCGGAGGTAGGACGCGAAGCATTCATGGCGCGTCACCTTATAATGAACATGCAGTGCTCGATCTGACGAAGTGCGCGGAAATTTATAACATTGCTATGGCCACTTGTTCCCCCCTCACCACTAAAAACCTAGTCCAAACCAACAAAGATAGCTTTTTGCGGTTGTATTATGTCCTAAAGGAGAACGTAAAAAAGGCGATTTATGTTCTGCCGCCGACTGCTAGGCATATGCGCCGCCCGATGTTCAGCGCTGCGAGTAGAGCTGCGTAAGACTTTCTTCCAGCTGTTCTGACTCAAAATATTTTAGTCTGTGGGGGCTATCATTGCAACCGGCCTGGCAACGCCTCCAACGCGCCAGGATGAAGCTATCTTAAAGCGTGTGGGGGTCTGCCGCTTAATACTCTATGTAAAGTATGCCTGGCGGTGTCACCACTCGTGAATTCACTAAAGTGGCACTCCTCAGACTCAGTACTAATTATGTTCTCCATATAGGAAAGTGGTGGACCTTTTTCACCATTATTGGGAGCACCTGGCTTACTGGTGATACGTGCAATTGCAGATCAAATACAGGAATTGTACGCATTGACTCGAATGAGAATCAGACCCCTGCGTGGCGTAGGTTTTCTACAAACTACAAAGCACGTACGCGAAGCTTGATTGGATTACTCTGGAGCGTAGTTATCGCGAGCACGACGGGTCATCTAGTTGATCGTTAGCGTGGCAGCATATACTATTTGAGCCCCTAGACAGCAGGACGCTATCGTTTGCGCGCATATGCATAAGCGGCTCCGGGCACTTAGTGTAATCGACGAGCGCGCCCTCGTCTAAAACTTAACCTTGTGGCTGCCGCTAGCTTCATCTCTCGCGACGACGGTCGCACATCGTATTATCTCTTGTCATACTATTGCAAAGCAAGGACTGCCGGGGAACGCTGCTACTTATGTACAGATGATGCGCGACCTTATGACATCAAATAGAAGAATGGCCGGTAGGGGACTCCGTAGGACAAGTGTTGTTAGATCAGGCATACCTATGCACGTCATTCTCCGATGGAACTAAGGTTCCACTTCGCCAAGCCCTTCATCATGCGGTATGGGCCTACATTCCATAAGGGCGCTACAGTTCGCTGCCCCTTGTATCGCCGAATCACATCTTGCTGGAATTTTCGGAGCATATACGCTGTACAAATCGCTAACAAAGCATTTATCCGGCTAAGGTTAAGGCTTACTTCCCTCACGAGAAGGATATTGATTTAACGCTACCGTGCCAGCCTGCTGTGAGGACGCTTGAGCTCCTCGAAGGCTGCGCCATTGCGCACTGACGGATCTTTCGACGCCTAAGACGAGCCTAATTGTTGGAAACTAATCGCAGATCGCACCAGAGTAGGCACCCACGTCATTCAAGGGCCCAGTTCCTTATCTAACCCCTCCAAGCAGTCAATAGTGGCGGCTGCGTTACTAAAGTCTGTAGGCCATCGTGTGCATCTGCTTACGCGTGATCTTCTCTCTGTGGACGGAGTAGAGTCCTTGTGATTCTGTACCACGGCAGCTGCGTATTTAGTTACTAAGAACATGTTCTCGACACCTTCACTAAAATCGGTTGTATGCACATCAGGTGTATACCTAACATATTCGAGCTATGATATCAATAACGCACTCAGAAGAGAAACGTGAGGAAGCAATCGCTTTTCGGCGGACCGTAGCTATTAGTACACTGTTCGATAGCAGCTCATCCGGAGGACCAGAATGGTTAAAAAGGCCCTCGAGGCAGTCCGACGTAGGGAATGTTCAATTC'/>

    <sequence taxon='27' value='TGGCCAATTCTGCAAAACGGTTTTACCATCTGTCTTCAGGAATCCTCGCCGTGGAATTCAAGCGGACTGTCGAACGTAAGTGCCCACACTGTGACTCGCGGACGGCCTCGACTCTGATGTAACGCTACTGAACATGTCAGTGATGACCTCAGATATTTTGGTCCTATAGTTATCTTTGTATTGGTGCTCTGTAAATTTTATGGCGCCTCGGAGGTGGGACGCGAAGCATTCATGGCGAGTCACCTTATAATGAACATGCAGTGCTCGATCTGACGAAGTGCGCGGAAATTTATAACATTGCTATGGCCGCTTGTTCCCCCCTCACCACTAAAAACCTAGTCCAAACCAACAAAGATAGCTTTTTGCGGTTGTATTACGTCCTAAAGGAGAACGTAAAAAAGGCGATTTATGTTCTGCCGCCGACTGCTAGGCATATGCGCCGCCCGATGTTCAGCGCTGCAAGTAGAGCTGCGTAAGACTTTCTTCCAGCTGTTCTGACTCAAAATATTTTAGTCTGTGGGGGCTATCATTGCAACCGGCCTGCCAACGCCTCCAACGCGCCAGGATGAAGCTATCTTAAAGCGTGTGGGGGTCTGCCGCTTAATACTCTATGTAAAGTATGCCTGGCGGTGTCACCACTCGTGAATTCACTAAAGTGGCACTCCTCAGACTCAGTACTAATTATGTTCTCCATATAGGAAAGTGGTGGACCTTTTTCACCATTATTGGGAGCACCTGGCTTACTGGTGATACGTGCAATTGCAGATCAAATACAGGAATTGTACGCATTGACTCGAATGAGAATCAGACCCCTGCGTGGCGTAGGTTTTCTACAAACTACAAAGCACGTACGCGAAGCTTGATTGGATTACTCTGGAGCGTAGTTATCGCGAGCACGACGGGTTATCTAGTTGATCGTTAGCGTGGCAGCATATACTATTTGAGCCCCTAGACAGCAGGACGCTATCGTTTGCGCGCATATACATAAGCGGCTCCGGGCACTTGGTGTAATCAACGAGCGCGCCCTCGTCTAAAACTTAACCTTGTGGCTGCCGCTAGTTTCATCTCTCGCGACGACGGTCGCACATCGTATTATCTCTTGTCATACTATTGCAAAGCAAGGACTGCCGGGGAACGCTGCTACTTATGTACAGATGATGCGCGACCTTATGACATCAAATAGAAGAATGGCCGGTAGGGGACTCCGTAGGACAAGTGTTGTTAGATCAGGCATACCCATGCACGTCATTCCCCGGTGGAACTAAGGTTCCACTTCGTCAAGCCCTTCATCATGCGGTATGGGCCTACATTCCATAAGGGCGCTACAGTTCGTTGCCCCTTGTATCGCCGAATCACATCTTGCTGGAATTTTCGGAACATATACGCTGTACAAATCGCTAGCAAAGCATTTATCCGGCTAAGATAAAGGCTTACTTCCCTCACGAGAAGGATATTGATTTAACGCTACCGTGCCAGCCTGCTGTGAGGACGCTTGAGCTCCTCGAAGGCTGCGCCATTGCGCACTGACGGATCTTTCGACGCCTAAGACGAGCCTAATTGTTGGAAACTAATCGCAGATCGCACCAGATTAGACACCCACGTCATTCAAGGACCCAGTTCTTTATCTAACCCCTCCAAGCAGTCAATAGTGGCGGCTGCGTTACTAAAGTCTGTAGGCCATCGTGTGCATCTGTTTACGCGTGATCTTCTCTCTGTGGACGGAGTAGAGTCCTTGTGATTCTGTACCACGGCAGTTGCGTATTTAGTTACTAAGAACATGTTCTCGACACCTTCACTAAAATCGGTTGTATGCACATCAGGTGTATACCTAACATATTCGAGCTATGATATCAATAACGCACTCAGAAGAGAAACGTGAGGAAGCAATCGCTTTTCGGCGGACCGTAGCTATTAGTACACTGTTCGATAGCAGCTCATCCGGAGGACCAGAATGGTTAAAAAGGCCCTCGAGGCAGTCCGACGTAGGGAATGTTCAATTC'/>

    <sequence taxon='23' value='TGGCGAAGTCTGCAAAACGGTTTTACCATCTGTCTTCAGGAATCCTTGCGGTGGAGTTCAAGCTGACTGTCGAACGTACGTGCCCACACTGTGACTCGCGGACGGCCTCGACACTGATGTAACGCTACTGAACATGTCAGTGATGACCTCAGATATTTTGGTCCTATAGTTATCTTTGTATTGGTGCGCTATAAATTTTATGGCGCCTCGGAGGTGGGACGCCAAGCCTTCATGGCGAGTCACCTTATAATGAACATGCAGTGCTCGATCTGACAAAGTGCGCGGGAATTTATAATATTGCTATGGCCACTTGCTCCCCCCTCACCACTAAAAACCTAGTTCGCACAAACAAAGATAGCTTTTTGCGGTTGTATTACGTCCTAAAGGAGAACGTAAAAAAGGTGATTTATGTTCTGCCGCCGACTGCTAGGCATGTCCGCCGCCCGATGTTCAGTGCTGCGAGTAGAGCTGTGTAAGACTTTCTTCCAGCTGTTCTGACTCAAAATATTTTAGTCTGTGGGGGCTATCATTGCAACTGGCCTGCCAACGCCTCCAACGCGCCAGGATGAAGCTATCTTAAAGCGTGTAGGGGTTTGCCGCTTAATACTCTATGTAAAGTATGCCTGGCGGTGTCACCACTCGTGGATTCATTAAAGTGGCACTCCTCAGACTCAGCACTAATTATGTGCTCCATGTAGGAAAGTGGTGGACCTTTTTCACCATTATTGGGAGCACCTGGCTTACTGGTGATACGTGCAATTGCAGATCAAATACAGGAATTGTACGCATTGACTCGAATGAGAATGAAACCCCCGCGTGGCGTAGGTGTTCTACAAACTACAAAGCACGTACGCGAAGCTTGATTGGATTACTCTGGAGCGTAGTTATCGCGAGCACGACGGGTCATCTAGTTGATCGTTAGCGTGGCAGTATATACTATTTGAGCCCCTAGACAGCGGGACGCTATCGTTTGCGCGCATATACATAAGTGGCTCCGGACACTTGGTGTAATCAACGAGCGCGCCCTCGTCTAAAACTTAACCTTGTGGCTGCCGCTAGCTTCATCTCTCGCGACGACGGTCGCACATCGTATTGTCTCTTGTCATACTATTGCAAAGCAAGGACAGCCGGGGAACGCCGACACTTATGTACAGATGATGCGCGACCTTATGACATCAAATAGAAGAACGGCCGGTAGGGGACTCCGTAGGACAAGTGTTGTTAGATCAGGCATGCCCATGCACGTCATTCCCCGGTGGAACTAAGGTTCCACTTCGTCAAGCCCTTCATCATGCGGTATGGGACTACATTCCATAAGGGCGCTACAATTCGTTGCCCCTTGTATCGCCGAATCACATCTTGCTGGAATTTTCGGAGCATATACGCTGTACAAATCGCTAGCAAAGCATTTATCCAGCTAAGATAAAGACTTACTTCCCTCACGAGAAGGATATTGATTTAACGCTAACGTGCCAGCCTGCTGTGAGGACGCTTGAGCTCATCGAACGCTGCGGCATTGCGCATTGACAGATCTTTCGACGCCTAAGACGAGCCTAATTGTTGGAAACTGATCGCAGATCGAAACAGATTAGACACCCACGTCATTCAAGGGCCCAGTTCCTTATCTAACCTCTCCAGGCAGTCGATAGTGGTGGCTGCGTTACTAAAGTCTGTAGGCCATCGTGTGCATCTGCTTACGCTTGATCTTCTCTCTGTGGACGGAGTAGAGTCCTTGTGATTCTGTACCACGGCAGTTGCGTCTTTAGTTACTAAGAACACGTTCTCGACACCTTCACTAAAATTGGTTGTATGCACATCAGGTATATACCTAACATATTCGAGCTATGATATCAATAACGCACTCAGAAGAGAAACGTGAGGAAGCAATCGCTTTTCGGCGGACCGTAGCTATTAGTACACTGTTCGATAGCAGCTCATCCGGAGGAACAGAATGGTTAAAGAGACCCTCGAGGCAGTCCGACGAAGGGAATGTTCAATTC'/>

    <sequence taxon='33' value='TGGCGAAGTCTGCAAAACGGTTTTACCATCTGTCTTCAGGAATCCTTGCGGTGGAGTTCAAGCTGACTGTCGAACGTACGTGCCCACACTGTGACTCGCGGACGGCCTCGACACTGATGTAACGCTACTGAACATGTCAGTGATGACCTCAGATATTTTGGTCCTATAGTTATCTTTGTATTGGTGCGCTATAAATTTTATGGCGCCTCGGAGGTGGGACGCCAAGCCTTCATGGCGAGTCACCTTATAATGAACATGCAGTGCTCGATCTGACAAAGTGCGCGGAAATTTATAATATTGCTATGGCCACTTGCTCCCCCCTCACCACTAAAAACCTAGTTCGCACAAACAAAGATAGCTTTTTGCGGTTGTATTACGTCCTAAAGGAGAACGTAAAAAAGGTGATTTATGTTCTGCCGCCGACTGCTAGGCATGTCCGCCGCCCGATGTTCAGTGCTGCGAGTAGAGCTGTGTAAGACTTTCTTCCAGCTGTTCTGACTCAAAATATTTTAGTCTGTGGGGGCTATCATTGCAACTGGCCTGCCAACGCCTCCAACGCGCCAGGATGAAGCTATCTTAAAGCGTGTAGGGGTTTGCCGCTTAATACTCTATGTAAAGTATGCCTGGCGGTGTCACCACTCGTGGATTCATTAAAGTGGCACTCCTCAGACTCAGCACTAATTATGTGCTCCATGTAGGAAAGTGGTGGACCTTTTTCACCATTATTGGGAGCACCTGGCTTACTGGTGATACGTGCAATTGCAGATCAAATACAGGAATTGTACGCATTGACTCGAATGAGAATGAAACCCCCGCGTGGCGTAGGTGTTCTACAAACTACAAAGCACGTACGCGAAGCTTGATTGGATTACTCTGGAGCGTAGTTATCGCGAGGACGACGGGTCATCTAGTTGATCGTTAGCGTGGCAGTATATACTATTTGAGCTCCTAGACAGCGGGACGCTGTCGTTTGCGCGCATATACATAAGTGGCTCCGGACACTTGGTGTAATCAACGAGCGCGCCCTCGTCTAAAACTTAACCTTGTGGCTGCCGCTAGCTTCATCTCTCGCGACGACGGTCGCACATCGTATTGTCTCTTGTCATACTATTGCAAAGCAAGGACAGCCGGGGAACGCCGACACTTATGTACAGATGATGCGCGACCTTATGACATCAAATAGAAGAACGGCCGGTAGGGGACTCCGTAGGACAAGTGTTGTTAGATCAGGCATGCCCATGCACGTCATTCCCCGGTGGAACTAAGGCTCCACTTCGTCAAGCCCTTCATCATGCGGTATGGGACTACATTCCATAAGGGCGCTACAATTCGTTGCCCCTTGTATCGCCGAATCACATCTTGCTGGAATTTTCGGAGCATATACGCTGTACAAATCGCTAGCAAAGCATTTATCCAGCTAAGATAAAGACTTACTTCCCTCACGAGAAGGATATTGATTTAACGCTAACGTGCCAGCCTGCTGTGAGGACGCTTGAGCTCATCGAACGCTGCGGCATTGCGCATTGACAGATCTTTCGACGCCTAAGACGAGCCTAATTGTTGGAAACTGATCGCAGATCGAAACAGATTAGACACCCACGTCATTCAAGGGCCCAGTTCCTTATCTAACCTCTCCAGGCAGTCGATAGTGGTGGCTGCGTTACTAAAGTCTGTAGGCCATCGTGTGCATCTGCTTACGCTTGATCTTCTCTCTGTGGACGGAGTAGAGTCCTTGTGATTCTGTACCACGGCAGTTGCGTCTTTAGTTACTAAGAACACGTTCTCGACACCTTCACTAAAATTGGTTGTATGCACATCAGGTATATACCTAACATATTCGAGCTATGATATCAATAACGCACTCAGAAGAGAAACGTGAGGAAGCAATCGCTTTTCGGCGGACCGTAGCTATTAGTACACTGTTCGATAGCAGCTCATCCGGAGGAACAGAATGGTTAAAGAGACCCTCGAGGCAGTCCGACGAAGGGAATGTTCAATTC'/>

    <sequence taxon='41' value='TGGCGAAGTCTGCAAAACGGTTTTAGCATCTGTCTTCCGGAATCCTTGCGGTGGAGTTCAAGCTGACTGTCGAACGTACGTGCCCACACTGTGACTCGCGGACGGCCTCGACACTGATGTAACGCTACTGAACATGTCAGTGATGACCTCAGATATTTTGGTCCTATAGTTATCTTTGTATTGGTGCGCTATAAATTTTATGGCGCCTCGGAGGTGGGACGCCAAGCCTTCATGGCGAGTCACCTTATAATGAACATGCAGTGCTCGATCTGACAAAGTGCGCGGAAATTTATGATATTGCTATGGCCACTTGCTCCCCCCTCAACACTAAAAACCTAGTTCGCACAAACAAAGATAGCTTTTTGCGGTTGTATTACGTCCTAAAGGAGAACGTAAAAAAGGTGATTTATGTTCTGCCGCCGACTGCTAGGCATGTCCGCCGCCCGATGTTCAGTTCTGCGAGTAGAGCTGTGTAAGACTTTCTTCCAGCTGTTCTGACTCAAAATATTTTAGTCTGTGGGGGCTATCATTGCAACTGGCCTGCCAACGCCTCCAACGCGCCAGGATGAAGCTATCTTAAAGCGTGTAGGGGTTTGCCGCTTAATACTCTATGTAAAGTATGCCTGGCGGTGTCACCACTCGTGGATTCATTAAAGTGGCACTCCTCAGACTCAGCACTAATTACGTGCTCCATGTAGGAAAGTGGTGGACCTTTTTCACCATTATTGGGAGCACCTGGCTTACTGGTGATACGTGCAATTGCAGATCAAATACAGGAATTGTACGCATTGACTCGAATGAGAATGAAACCCCCGCGTGGCGTAGGTGTTCTACAAACTACAAAGCACGTACGCGAAGCTTGATTGGATTACTCTGGAGCGTAGTTATCGCGAGGACGACGGGTCATCTAGTTGATCGTTAGCGTGGCAGTATATACTATTTGAGCTCCTAGACAGCGGGACGCTGTCGTTTGCGCGCATATACATAAGTGGCTCCGGACACTTGGTGTAATCAACGAGCGCGCCCTCGTCTAAAACTTAACCTTGTGGCTGCCGCTAGCTTCATCTCTCGCGACGACGGTCGCACATCGTATTGTCTCTTGTCATACTATTGCAAAGCAAGGACAGCCGGGGAACGCCGACACTTATGTACAGATGATGCGCGACCTTATGACATCAAATAGAAGAACGGCCGGTAGGGGACTCCGTAGGACAAGTGTTGTTAGATCAGGCATGCCCATGCACGTCATTCCCCGGTGGAACTAAGGCTCCACTTCGTCAAGCCCTTCATCATGCGGTATGGGACTACATTCCATAAGGGCGCTACAATTCGTTGCCCCTTGTATCGCCGAATCACATCTTGCTGGAATTTTCGGAGCATATACGCTGTACAAATCGCTAGCAAAGCATTTATCCAGCTAAGATAAAGACTTACTTCCCTCACGAGAAGGATATTGATTTAACGCTAACGTGCCAGCCTGCTGTGAGGACGCTTGAGCTCATCGAACGCTGCGGCATTGCGCATTGACAGATCTTTCGACGCCTAAGACGAGCCTAATTGTTGGAAACTGATCGCAGATCGAAACAGATTAGACACCCACGTCATTCAAGGGCCCAGTTCCTCATCTAACCTCTCCAGGCAGTCGATAGTGGTGGCTGCGTTACTAAAGTCTGTAGGCCATCGTGTGCATCTGCTTACGCTTGATCTTCTCTCTGTGGACGGAGTAGAGTCCTTGTGATTCTGTACCACGGCAGTTGCGTCTTTAGTTACTAAGAACACGTTCTCGACACCTTCACTAAAATTGGTTGTATGCACATCAGGTATATACCTAACATATTCGAGCTATGATATCAATAACGCACTCAGAAGAGAAACGTGAGGAAGCAATCGCTTTTCGGCGGACCGAAGCTATTAGTACACTGTTCGATAGCAGCTCATCCGGAGGAACAGAATGGTTAAAGAGACCCTCGAGGCAGTCCGACGAAGGGAATGTTCAATTC'/>

    <sequence taxon='68' value='TGGCGAAGTCTGCAAAACGGTTTTAGCATCTGTCTTCCGGAATCCTTGCGGTGGAGTTCAAGCTGACTGTCGAACGTACGTGCCCACACTGTGACTCGCGGACGGCCTCGACACTGATGTAACGCTACTGAACATGTCAGTGATGACCTCAGATATTTTGGTCCTATAGTTATCTTTGTATTGGTGCGCTATAAATTTTATGGCGCCTCGGAGGTGGGACGCCAAGCCTTCATGGCGAGTCACCTTATAATGAACATGCAGTGCTCGATTTGACAAAGTGCGCGGAAATTTATGATATTGCTATGGCCACTTGCTCCCCCCTCAACACTAAAAACCTAGTTCGCACAAACAAAGATAGCTTTTTGCGGTTGTATTACGTCCTAAAGGAGAACGTAAAAAAGGTGATTTATGTTCTGCCGCCGACTGCTAGGCATGTCCGCCGCCCGATGTTCAGTTCTGCGAGTAGAGCTGTGTAAGACTTTCTTCCAGCTGTTCTGACTCAAAATATTTTAGTCTGTGGGGGCTATCATTGCAACTGGCCTGCCAACGCCTCCAACGCGCCAGGATGAAGCTATCTTAAAGCGTGTAGGGGTTTGCCGCTTAATACTCTATGTAAAGTATGCCTGGCGGTGTCACCACTCGTGGATTCATTAAAGTGGCACTCCTCAGACTCAGCACTAATTACGTGCTCCATGTAGGAAAGTGGTGGACCTTTTTCACCATTATTGGGAGCACCTGGCTTACTGGTGATACGTGCAATTGCAGATCAAATACAGGAATTGTACGCATTGACTCGAATGAGAATGAAACCCCCGCGTGGCGTAGGTGTTCTACAAACTACAAAGCACGTACGCGAAGCTTGATTGGATTACTCTGGAGCGTAGTTATCGCGAGGACGACGGGTCATCTAGTTGATCGTTAGCGTGGCAGTATATACTATTTGAGCTCCTAGACAGCGGGACGCTGTCGTTTGCGCGCATATACATAAGTGGCTCCGGACACTTGGTGTAATCAACGAGCGCGCCCTCGTCTAAAACTTAACCTTGTGGCTGCCGCTAGCTTCATCTCTCGCGACGACGGTCGCACATCGTATTGTCTCTTGTCATACTATTGCAAAGTAAGGACAGCCGGGGAACGCCGACACTTATGTACAGATGATGCGCGACCTTATGACATCAAATAGAAGAACGGCCGGTAGGGGACTCCGTAGGACAAGTGTTGTTAGATCAGGCATGCCCATGCACGTCATTCCCCGGTGGAACTAAGGCTCCACTTCGTCAAGCCCTTCATCATGCGGTATGGGACTACATTCCATAAGGGCGCTACAATTCGTTGCCCCTTGTATCGCCGAATCACATCTTGCTGGAATTTTCGGAGCATATACGCTGTACAAATCGCTAGCAAAGCATTTATCCAGCTAAGATAAAGACTTACTTCCCTCACGAGAAGGATATTGATTTAACGCTAACGTGCCAGCCTGCTGTGAGGACGCTTGAGCTCATCGAACGCTGCGGCATTGCGCATTGACAGATCTTTCGACGCCTAAGACGAGCCTAATTGTTGGAAACTGATCGCAGATCGAAACAGATTAGACACCCACGTCATTCAAGGGCCCAGTTCCTCATCTAACCTCTCCAGGCAGTCGATAGTGGTGGCTGCGTTACTAAAGTCTGTAGGCCATCGTGTGCATCTGCTTACGCTTGATCTTCTCTCTGTGGACGGAGTAGAGTCCTTGTGATTCTGTACCACGGCAGTTGCGTCTTTAGTTACTAAGAACACGTTCTCGACACCTTCACTAAAATTGGTTGTATGCACATCAGGTATATACCTAACATATTCGAGCTATGATATCAATAACGCACTCAGAAGAGAAACGTGAGGAAGCAATCGCTTTTCGGCGGACCGAAGCTATTAGTACACTGTTCGATAGCAGCTCATCCGGAGGAACAGAATGGTTAAAGAGACCCTCGAGGCAGTCCGACGAAGGGAATGTTCAATTC'/>

    <sequence taxon='81' value='TGGCGAAGTCTGCAAAACGGTTTTAGCATCTGTCTTCCGGAATCCTTGCGGTGGAGTTCAAGCTGACTGTCGAACGTACGTGCCCACACTGTGACTCGCGGACGGCCTCGACACTGATGTAACGCTACTGAACATGTCAGTGATGACCTCAGATATTTTGGTCCTATAGTTATCTTTGTATTGGTGCGCTATAAATTTTATGGCGCCTCGGAGGTGGGACGCCAAGCCTTCATGGCGAGTCACCTTATAATGAACATGCAGTGCTCGATTTGACAAAGTGCGCGGAAATTTATGATATTGCTATGGCCACTTGCTCCCCCCTCAACACTAAAAACCTAGTTCGCACAAACAAAGATAGCTTTTTGCGGTTGTATTACGTCCTAAAGGAGAACGTAAAAAAGGTGATTTATGTTCTGCCGCCGACTGCTAGGCATGTCCGCCGCCCGATGTTCAGTTCTGCGAGTAGAGCTGTGTAAGACTTTCTTCCAGCTGTTCTGACTCAAAATATTTTAGTCTGTGGGGGCTATCATTGCAACTGGCCTGCCAACGCCTCCAACGCGCCAGGATGAAGCTATCTTAAAGCGTGTAGGGGTTTGCCGCTTAATACTCTATGTAAAGTATGCCTGGCGGTGTCACCACTCGTGGATTCATTAAAGTGGCACTCCTCAGACTCAGCACTAATTACGTGCTCCATGTAGGAAAGTGGTGGACCTTTTTCACCATTATTGGGAGCACCTGGCTTACTGGTGATACGTGCAATTGCAGATCAAATACAGGAATTGTACGCATTGACTCGAATGAGAATGAAACCCCCGCGTGGCGTAGGTGTTCTACAAACTACAAAGCACGTACGCGAAGCTTGATTGGATTACTCTGGAGCGTAGTTATCGCGAGGACGACGGGTCATCTAGTTGATCGTTAGCGTGGCAGTATATACTATTTGAGCTCCTAGACAGCGGGACGCTGTCGTTTGCGCGCATATACATAAGTGGCTCCGGACACTTGGTGTAATCAACGAGCGCGCCCTCGTCTAAAACTTAACCTTGTGGCTGCCGCTAGCTTCATCTCTCGCGACGACGGTCGCACATCGTATTGTCTCTTGTCATACTATTGCAAAGTAAGGACAGCCGGGGAACGCCGACACTTATGTACAGATGATGCGCGACCTTATGACATCAAATAGAAGAACGGCCGGTAGGGGACTCCGTAGGACAAGTGTTGTTAGATCAGGCATGCCCATGCACGTCATTCCCCGGTGGAACTAAGGCTCCACTTCGTCAAGCCCTTCATCATGCGGTATGGGACTACATTCCATAAGGGCGCTACAATTCGTTGCCCCTTGTATCGCCGAATCACATCTTGCTGGAATTTTCGGAGCATATACGCTGTACAAATCGCTAGCAAAGCATTTATCCAGCTAAGATAAAGACTTACTTCCCTCACGAGAAGGATATTGATTTAACGCTAACGTGCCAGCCTGCTGTGAGGACGCTTGAGCTCATCGAACGCTGCGGCATTGCGCATTGACAGATCTTTCGACGCCTAAGACGAGCCTAATTGTTGGAAACTGATCGCAGATCGAAACAGATTAGACACCCACGTCATTCAAGGGCCCAGTTCCTCATCTAACTTCTCCAGGCAGTCGATAGTGGTGGCTGCGTTACTAAAGTCTGTAGGCCATCGTGTGCATCTGCTTACGCTTGATCTTCTCTCTGTGGACGGAGTAGAGTCCTTGTGATTCTGTACCACGGCAGTTGCGTCTTTAGTTACTAAGAACACGTTCTCGACACCTTCACTAAAATTGGTTGTATGCACATCAGGTATATACCTAACATATTCGAGCTATGATATCAATAACGCACTCAGAAGAGAAACGTGAGGAAGCAATCGCTTTTCGGCGGACCGAAGCTATTAGTACACTGTTCGATAGCAGCTCATCCGGAGGAACAGAATGGTTAAAGAGACCCTCGAGGCAGTCCGACGAAGGGAATGTTCAATTC'/>

    <sequence taxon='55' value='TGGCGAAGTCTGCAAAATGGTTTTACCATCTGTCTTCAGGAATCCTTGCGGTGGAGTTCAAGCTGACTGTCGAACGTACGTGCCCACACTGTGACTCGCGGACGGCCTCGACACTGATGTAACGCTACTGAACATGTCAGTGATGACCTCAGATATTTTGGTCCTATAGTTATCTTTGTATTGGTACGCTATAAATTTTATGGCGCCTCGGAGGTGGGACGCCAAGCCTTGATGGCGAGTCACCTTATAATGAACATGCAGTGCTCGATCTGACAAAGTGCGCGGAAATTTATAATATTGCTATGGCCACTTGCTCCCCCCTCACCACTAAAAACCTAGTCCGTACAAACAAAGATAGCTTTTTGCGGTTGTATTACGTCCTAAAGGAGAACGTAAAAAAGGTGATTTATGTTCTGCCGCCGACTGCTAGGCATGTCCGCCGCCCGATGTTCAGTGCTGCGAGTAGAGCTGTGTAAGACTTTCTTCCAGCTGTTCTGACTCAAAATATTTTAGTCTGTGGGGGCTATCATTGCAACTGGCCTGCCAACGCCTCCAACGCGCCAGGATGAAGCTATCTTAAAGCGTGTAGGGGTTTGCCGCTTAATACTCTATGTAAAGTATGCCTGGCGGTGTCACCACTCGTGGATTCATTAAAGTGGCACTCCTCAGACTCAGCACTAATTATGTGCTCCATGTAGGAAAGTGGTGGACCTTTTTCACCATTATTAGGAGCACCTGGCTTACTGGTGATACGTGCAATTGCAGATCAAATACAGGAATTGTACGCATTGACTCGAATGAGAATGAAACCCCCGCGTGGCGTAGGTGTTCTACAAACTACAAAGCACGTTCGCGAAGCTTGATTGGATTACTCTGGAGCGTAGTTATCGCGAGGACGACGGGTCATCTAGTTGATCGTTAGCGTGGCAGTATATACTATTTGAGCCCCTAGACAGCGGGACGCTATCGTTTGCGCGCATATACATAAGTGGCTCCGGACACTTGGTGTAATCAACGAGCGCGCCCTCGTCTAAAACTTAACCTTGTGGCTGCCGCTAGCTTCATCTCTCGCGACGACGGTCGCACATCGTATTGTCTCTTGTCATACTATTGCAAAGCAAGGACAGCCGGGGAACGCCGACACTTATGTACAGATGATGCGCGACCTTATGACATCAAATAGAAGAACGGCCGGTAGGGGACTCCGTAGGACAAGTGTTGTTAGATCAGGCATGCCCATGCACGTCATTCCCCGGTGGAACTAAGGCTCTACTTCGTCAAGCCCTTCATCATGCGGTATGGGACTACATTCCATAAGGGCGCTACAATTCGTTGCCCCTTGTATCGCCGAATCACATCTTGCTGGAATTTTCGGAGTATATACGCTGTACAAATCGCTAGCAAAGCATTTATCCAGCTAAGATAAAGACTTACTTCCCTCACGAGAAGGATATTGATTTAACGCTCACGTGCCAGCCTGCTGTGAGGACGCTTGAGCTCATCGGACGCTGCGGCATTGCGCATTGACAGATCTTTCGACGCCTAAGACGAGCCTAATTGTTGGAAACTGATCGCAGATCGAAACAGATTAGACGCCCACGTCATTCAAGGGCCCAGTTCCTTATCTAACCTCTCCAGGCAGTCGATAGTGGTGGCTGCGTTACTAAAGTCTGTAGGCCATCGTGTGCATCTGCTTACGCTTGATCTTCTCTCTGTGGACGGAGTAGAGTCCTTGTGATTCTGTACCACGGCAGTTGCGTCTTTAGTTACTAAGAACACGTTCTCGACACCTTCACTAAAATTGGTTGTATGCACATCAGGTATATACCTAACATATTCGAGCTATGATATCAATAACGCACTCAGAGGAGAAGCGTGAGGAAGCAATCGCTTTTCGGCGGACCGTAGCTATTAGTACACTGTTCGATAGCAGCTCATCCGGAGGAACAGAATGGTTAAAGAGACCCTCGAAGCAGTCCGACGAAGGGAATGTTCAATTC'/>

    <sequence taxon='59' value='TGGCGAAGTCTGCAAAACGGTTTTACCATCTGTCTTCGGGAATCCTTGCGGTGGAGTTCAAGCTGACTGTCGAACGTACGTGCCCACACTGTGACTCGCGGACGGCCTCGACACTGATGTAACGCTACTGAACATGTCAGTGATGACCTCAGATATTTTGGTCCTATAGTTATCTTTGTATTGGTGCGCTATAAATTTTATGGCGCCTCGGAGGTGGGACGCCAAGCCTTGATGGCGAGTCACCTTATAATGAACATGCAGTGCTCGATCTGACAAAGTGCGCGGAAATTTATAATATTGCTATGGCCACTTGCTCCCCCCTCACCACTAAAAACCTAGTTCGCACAAACAAAGATAGCTTTTTGCGGTTGTATTACGTCCTAAAGGAGAACGTAAAAAAGGTGATTTATGTTCTGCCGCCGACTGCTAGGCATGTCCGCCGCCCGATGTTCAGTGCTGCGAGTAGAGCTGTGTAAGACTTTCTTCCAGCTGTTCTGACTCAAAATATTTTAGTCTGTGGGGGCTATCATTGCAACTGACCTGCCAACGCCTCCAACGCGCCAGGATGAAGCTATCTTAAAGCGTGTAGGGGTTTGCCGCTTAATACTCTATGTAAAGTATGCCTGGCGGTGTCACCACTCGTGGATTCATTAAAGTGGCACTCGTCAGACTCAGCACTAATTATGTGCTCCCTGTAGGAAAGTGGTGGACCTTTTTCACCATTATTGGGAGCACCTGGCTTACTGGTGATACGTGCAATTGCAGATCAAATACAGGAATTGTACGCATTGACTCGAATGAGAATGAAACCCCCGCGTGGCGTAGGTGTTCTACAAACTACAAAGCACGTTCGCGAAGCTTGATTGGATTACTCTGGAGCGTAGTTATCGCGAGGACGACGGGTCATCTAGTTGATCGGTAGCGTGGCAGTATATACTATTTGAGCCCCTAGACAGCGGGACGCTATCGTTTGCGCGCATATACATAAGTGGCTCCGGACACTTGGTGTGATCAACGAGCGCGCCCTCGTCTAAAACTTAACCTTGTGGCTGCCGCTAGCTTCATCTCTCGCGACGACGGTCGCACATCGTATTGTCTCTTGTCATACTATTGCAAAGCAAGGACAGCCGGGGAACGCCGACACTTATGTACAGATGATGCGCGACCTTATGACATCAAATAGAAGAACGGCCGGTAGGGGACTCCGTAGGACAAGTGTTGTTAGATCAGGCATGCCCATGCACGTCATTCCCCGGTGGAACTAAGGCTCCACTTCGTCAAGCCCTTCATCATGCGGTATGGGACTACATTCCATAAGGGCGCTACAATTCGTTGCCCCTTGTATCGCCGAATCACATCTTGCTGGAATTTTCGGAGCATATACGCTGTACAAATCGCTAGCAAAGCATTTATCCAGCTAAGATAAAGACTTACTTCCCTCACGAGAAGGATATTGATTTAACACTCACGTGCCAGCCTGCTGTGAGGACGCTTGAGCTCATCGAACGCTGCGGCATTGCGCATTGACAGATCTTTCGACGCCTAAGACGAGCCTAATTGTTGGAAACTGATCGCAGATCGAAACAGATTAGACACCCACGTCATTCAAGGGCCCAGTTCCTTATCTAACCTCTCCAGGCAGTCGATAGTGGTGGCTGCGTTACTAAAGTCTGTAGGCCATCGTGTGCATCTGCTTACGCTTGATCTTCTATCTGTGGACGGAGTAGAGTCCTTGTGATTCTGTACCACGGCAGTTGCGTCTTTAGTTACTAAGAACACGTTCTCGACACCTTCACTAAAATTGGTTGTATGCACATCAGGTATATACCTAACATATTCGAGCTATGATATCAATAACGCACTCAGAAGAGAAGCGTGAGGAAGCAATCGCTTTTCGGCGGACCGTAGCTATTAGTACACTGTTCGATAGCAGCTCATCCGGAGGAACAGAATGGTTAAAGAGACCCTCGAAGCAGTCCGACGAAGGGAATGTTCAATTC'/>

    <sequence taxon='83' value='TGGCGAAGTCTGCAAAACGGTTTTACCATCTGTCTTCAGGAATCCTTGCGGTGGAGTTCAAGCTGACTGTCGAACGTACGTGCCCACACTGTGACTCGCGGACGGCCTCGACACTGATGTAACGCTACTGAACATGTCAGTGATGACCTCAGATATTTTGGTCCTATAGTTATCTTTGTATTGGTGCGCTATAAATTTTATGGCGCCTAGGAGGTGGGACGCCAAGCCTTCATGGCGAGTCACCTTATAATGAACATGCAGTGCTCGATCTGACAAAGTGCGCGGAAATTTATAATATTGCTATGGCCACTTGCTCCCCCCTCACCACTAAAAACCTAGTTCGCACAAACAAAGATAGCTTTTTGCGGTTGTATTACGTCCTAAAGGAGAACGTAAAAAAGGTGATTTATGTTCTGCCGCCGACTGCTAGGCATGTCCGCCGCCCGATGTTCAGTGCTGCGAGTAGAGCTGTGTAAGACTTTCTTCCAGCTGTTCTGACTCAAAATATTTTAGTCTGTGGGGGCTATCATTGCAACTGGCCTGCCAACGCCTCCAACGCGCCAGGATGAAGCTATCTTAAAGCGTGTAGGGGTTTGCCGCTTAATACTCTATGTAAAGTATGCCTGGCGGTGTCACCACTCGTGGATTCATTAAAGTGGCACTCCTCAGACTCAGCACTAATTATGTGCTCCATGTAGGAAAGTGGTGGACCTTTTTCACCATTATTGGGAGCACCTGGCTTACTGGTGATACGTGCAATTGCAGATCAAATACAGGAATTGTACGCATCGACTCGAATGAGAATGAAACCCCCGCGTGGCGTAGGTGTTCTACAAACTACAAAGCACGTACGCGAAGCTTGATTGGATTACTCTGGAGCGTAGTTATCGCGAGCACGACGGGTCATCTAGTTGATCGTTAGCGTGGCAGTATATACTATTTGAGCCCCTAGACAGCGGGGCGCTATCGTTTGCGCGCATATACATAAGTGGCTCCGGACACTTGGTGTAATCAACGAGCGCGCCCTCGTCTAAAACTTAACCTTGTGGCTGCCGCTAGCTTCATCTCTCGCGACGACGGTCGCACATCGTATTGTCTCTTGTCATACTATTGCAAAGCAAGGACAGCCGGGGAACGCCGACACTTATGTACAGATGATGCGCGACCTTATGACATCAAATAGAAGAACGGCCGGTAGGGGACTCCGTAGGACAAGTGTTGTTAGATCAGGCATGCCCATGCACGTCATTCCCCGGTGGAACTAAGGTTCCACTTCGTCAAGCCCTTCATCATGCGGTATGGGACTACATTCCATAAGGGCGCTACAATTCGTTGCCCCTTGTATCGCCGAGTCACATCTTGCTGGAATTTTCGGAGCATATACGCTGTACAAATCGCTAGCAAAGCATTTATCCAGCTAAGATAAAGACTTACTTCCCTCACGAGAAGGATATTGATTTAACGCTAACGTGCCAGCCTGCTGTGAGGACGCTTGAGCTCATCGAACGCTGCGGCATTGCGCATTGACAGATCTTTCGACGCCTAAGACGAGCCTAATTGTTGGAAACTGATCGCAGATTGAAACAGATTAGACACCCACGTCATTCAAGGGCCCAGTTCCTTATCTAACCTCTCCAGGCAGTTGATAGTGGTGGCTGCGTTACTAAAGTCTGTAGGCCATCGTGTGCATCTGCTTACGCTTGATCTTCTCTCTGTGGACGGAGTAGAGTCCTTGTGATTCTGTACCACGGCAGTTGCGTCTTTAGTTACTAAGAACACGTTCTCGACACCTTCACTAAAATTGGTTGTATGCACATCAGGTATATACCTAACATATTCGAGCTATGATATCAATAACGCACTCAGAAGAGAAACGTGAGGAAGCAATCGCTTTTCGGCGGACCGTAGCTATTAGTACACTGTTCGATAGCAGCTCATCCGGAGGAACAGAATGGTTAAAGAGACCCTCGAGGCAGTCCGACGGAGGGAATGTTCAATTC'/>

    <sequence taxon='84' value='TGGCGAAGTCTGCAAAACGGTTTTACCATCTGTCTTCAGGAATCCTTGCGGTGGAGTTCAAGCTGACTGTCGAACGTACGTGCCCACACTGTGACTCGCGGACGGCCTCGACACTGATGTAACGCTACTGAACATGTCAGTGATGACCTCAGATATTTTGGTCCTATAGTTATCTTTGTATTGGTGCGCTATAAATTTTATGGCGCCTAGGAGGTGGGACGCCAAGCCTTCATGGTGAGTCACCTTATAATGAACATGCAGTGCTCGATCTGACAAAGTGCGCGGAAATTTATAATATTGCTATGGCCACTTGCTCCCCCCTCACCACTAAAAACCTAGTTCGCACAAACAAAGATAGCTTTTTGCGGTTGTATTACGTCCTAAAGGAGAACGTAAAAAAGGTGATTTATGTTCTGCCGCCGACTGCTAGGCATGTCCGCCGCCCGATGTTCAGTGCTGCGAGTAGAGCTGTGTAAGACTTTCTTCCAGCTGTTCTGACTCAAAATATTTTAGTCTGTGGGGGCTATCATTGCAACTGGCCTGCCAACGCCTCCAACGCGCCAGGATGAAGCTATCTTAAAGCGTGTAGGGGTTTGCCGCTTAATACTCTATGTAAAGTATGCCTGGCGGTGTCACCACTCGTGGATTCATTAAAGTGGCACTCCTCAGACTCAGCACTAATTATGTGCTCCATGTAGGAAAGTGGTGGACCTTTTTCACCATTATTGGGAGCACCTGGCTTACTGGTGATACGTGCAATTGCAGATCAAATACAGGAATTGTACGCATCGACTCGAATGAGAATGAAACCCCCGCGTGGCGTAGGTGTTCTACAAACTGCAAAGCACGTACGCGAAGCTTGATTGGATTACTCTGGAGCGTAGTTATCGCGAACACGACGGGTCATCTAGTTGATCGTTAGCGTGGCAGTATATACTATTTGAGCCCCTAGACAGCGGGACGCTATCGTTTGCGCGCATATACATAAGTGGCTCCGGACACTTGGTGTAATCAACGAGCGCGCCCTCGTCTAAAACTTAACCTTGTGGCTGCCGCTAGCTTCATCTCTCGCGACGACGGTCGCACATCGTATTGTCTCTTGTCATACTATTGCAAAGCAAGGACAGCCGGGGAACGCCGACACTTATGTATAGATGATGCGCGACCTTATGACATCAAATAGAAGAACGGCCGGTAGGGGACTCCGTAGGACAAGTGTTGTTAGATCAGGCATGCCCATGCACGTCATTCCCCGGTGGAACTAAGGTTCCACTTCGTCGAGCCCTTCATCATGCGGTATGGGACTACATTCCATAAGGGCGCTACAATTCGTTGCCCCTTGTGTCGCCGAGTCACATCTTGCTGGAATTTTCGGAGCATATACGCTGTACAAATCGCTAGCAAAGCATTTATCCAGCTAAGATAAAGACTTACTTCCCTCACGAGAAGGATATTGATTTAACGCTAACGTGCCAGCCTGCTGTGAGGACGCTTGAGCTCATCGAACGCTGCGGCATTGCGCATTGACAGATCTTTCGACGCCTAAGACGAGCCTAATTGTTGGAAACTGATCGCAGATTGAAACAGATTAGACACCCACGTCATTCAAGGGCCCAGTTCCTTATCTAACCTCTTCAGGCAGTTGATAGTGGTGGCTGCGTTACTAAAGTCTGTAGGCCATCGTGTGCATCTGCTTACGCTTGATCTTCTCTCTGTGGACGGAGTAGAGTCCTTGTGATTCTGTACCACGGCAGTTGCGTCTTTAGTTACTAAGAACACGTTCTCGAAACCTTCACTAAAATTGGTTGTATGCACATCAGGTATATACCTAACATATTCGAGCTATGATATCAATAACGCACTCAGAAGAGAAACGTGAGGAAGCAATCGCTTTTCGGCGGACCGTAGCTATTAGTACACTGTTCGATAGCAGCTCATCCGGAGGAACAGAATGGTTAAAGAGACCCTCGAGGCAGTCCGACGGAGGGAATGTTCAATTC'/>

    <sequence taxon='96' value='TGGCGAAGTCTGCAAAACGGTTTTACCATCTGTCTTCAGGAATCCTTGCGGTGGAGTTCAAGCTGACTGTCGAACGTACGTGCCCACACTGTGACTCGCGGACGGCCTCGACACTGATGTAACGCTACTGAACATGTCAGTGATGACCTCAGATATTTTGGTCCTATAGTTATCTTTGTATTGGTGCGCTATAAATTTTATGGCGCCTAGGAGGTGGGACGCCAAGCCTTCATGGCGAGTCACCTTATAATGAACATGCAGTGCTCGATCTGACAAAGTGCGCGGAAATTTATAATATTGCTATGGCCACTTGCTCCCCCCTCACCACTAAAAACCTAGTTCGCACAAACAAAGATAGCTTTTTGCGGTTGTATTACGTCCTAAAGGAGAACGTAAAAAAGGTGATTTATGTTCTGCCGCCGACTGCTAGGCATGTCCGCCGCCCGATGTTCAGTGCTGCGAGTAGAGCTGTGTAAGACTTTCTTCCAGCTGTTCTGACTCAAAATATTTTAGTCTGTGGGGGCTATCAGTGCAACTGGCCTGCCATCGCCTCCAACGCGCCAGGATGAAGCTATCTTAAAGCGCGTAGGGGTTTGCCGCTTAATACTCTATGTAAAGTATGCCTGGCGGTGTCACCACTCGCGGATTCATTAAAGTGGCACTCCTCAGACTCAGCACTAATTATGTGCTCCATGTAGGAAAGTGGTGGACCTTTTTCACCATTATTGGGAGCACCTGGCTTACTGGTGATACGTGCAATTGCGGATCAAATACAGGAATTGTACGCATCGACTCGAATGAGAATGAAACCCCCGCGTGGCGTAGGTGTTCTACAAACTACAAAGCACGTACGCGAAGCTTGATTGGATTACTCTGGAGCGTAGTTATCGCGAGCACGACGGGTCATCTAGTTGATCGTTAGCGTGGCAGTATATACTATTTGAGCCCCTAGACAGCGGGACGCTATCGTTTGCGCGCATATACATAAGTGGCTCCGGACACTTGGTGTAATCAACGAGCGCGCCCTCGTCTAAAACTTAACCTTGTGGCTGCCGCTAGCTTCATCTCTCGCGACGACGGTCGCACATCGTATTGTCTCTTGTCATACTATTGCAAAGCAAGGACAGCCGGGGAACGCCGACACTTATGTACAGATGATGCGCGACCTTATGACATCAACTAGAAGAACGGCCGGTAGGGGACTCCGTAGGACAAGTGTTGTTAGATCAGGCATGCCCATGCACGTCATTCCCCGGTGGAACTAAGGTTCCACTTCGTCAAGCCCTTCATCATGCGGTATGGGACTACATTCCATAAGGGCGCTACAATTCGTTGCCCCTTGTATCGCCGAATCACATCTTGCTGGAATTTTCGGAGCATATACGCTGTACAAATCGCTAGCAAAGCATTTATCCAGCTAAGATAAAGACTTACTTCCCTCACGAGAAGGATATTGATTTAACGCTAACATGCCAGCCTGCTGTGAGGACGCTTGAGCTCATCGAACGCTGCGGCATTGCGCATTGACAGATCTTTCGACGCCTAAGACGAGCCTAATTGTTGGAAACTGATCGCAGATTGAAACAGATTAGACACCCACGTCATTCAAGGGCCCAGTTCCTTATCTAACCTCTCCAGGCAGTCGATAGTGGTGGCTGCGTTACTAAAGTCTGTAGGCCATCGTGTGCATCTGCTTACGCTTGATCTTCTCTCTGTGGACGGAGTAGAGTCCTTGTGATTCTGTACCACGGCAGTTGCGTCTTTAGTTACTAAGAACACGTTCTCGACACCTTCACTAAAATTGGTTGTATGCACATCAGGTATATACCTAACATATTCGAGCTATGATATCGATAACGCACTCAGAAGAGAAACGTGAGGAAGCAATCGCTTTTCAGCGGACCGTAGCTATTAGTATACTGTTCGATAGCAGCTCATCCGGAGGAACAGAATGGTTAAAGAGACCCTCGAGGCAGTCCGACGAAGGGAATGTTCAATTC'/>

    <sequence taxon='35' value='TGGCGAAGTCTGCAAAACGGTTTTACCATCTGTCTTCAGGAATCCTTGCGGTGGAGTTCAAGCTGACTGTCGAACGTACGTGCCCACACTGCGACTCGCGGACGGCCTCGACACTGATGTAACGCTACTGAACATGTCAGTGATGACCTCAGATATTTTGGCCCTATAGTTATCTTTGTATTGGTGCGCTATAAATTTTATGGCGCCTCGGAGGTGGGACGCCAAGCCTTCATGGCGAGTCACCGTATAATGAACATGCAGTGCTCGATCTGACAAAGTGCGCGGAAATTTATAATATTGCTATGGCCACTTGCTCCCCCCTCACCACTAAAAAACTAGTTCGCACAAACAAAGATAGCTTTTTGCGGTTGTATTACGTCCTAAAGGAGAACGTAAAAAAGGTAATTTATGTTCTGCCGCCGACTGCTAGGCATGTCCGCCGCCCGATGTTCAGTGCTGCGAGTAGAGCTGTGTAAGACTTTCTTCCAGCTGTTCTGACTCAAAATATTTTAGTCTGTGGGGGCTATCATTGCAACTGGCCTGCCAACGCCTCCAACGCGCCAGGATGAAGCTATCTTAAAGCGTGTAGGGGTTTGCCGCTTAATACTCTATGTAAAGTATGCCTGGCGGTGTCACCACTCGTGGATTCATTAAAGTGGCACTCCTCAGACTCAGCACTAATTATGTGCTCCATGTAGGAAAGTGGTGGACCTTTTTCACCATTATTGGGAGCACCTGGCTTACTGGTGATACGTGCAATTGCAGATCAAATACAGGAATTGTACGCATTGACTCGAATGAGAATGAAACCCCCGCGTGGCGTAGGTGTTCTACAAACTACAAAGCACGTACGCGAAGCTTGATTGGATTACTCTGGAGCGTAGTTATCGCGAGCACGACGGGTCATCTAGTTGATCGTTAGCGTGGCAGTATATACTATTTGAGCCCCTAGACAGCAGGACGCTATCGTTTGCGCGCATATACATAAGTGGCTCCGGACACTTGGTGTAATCAACGAGCGCGCCCTCGTCTAAAACTTAACCTTGTAGCTGCTGCTAGCTTCATCTCTCGCGACGACGGTCGCACATCGTACTGTCTCTTGTCATACTATTGCAAAGCAAGGACAGCCGGGGAACGCCGACAATTATGTACAAATGATGCGCGACCTTATGACATCAAATAGAAGAACGGCCGGTAGGGGACTCCGTGGGACAAGTGTTGTTAGATCAGGCATGCCCATGCGCGTCATTCCCCGGTGGAACTAAGGTTCCACTTCGTCAAGCCCTTCATCATGCGGTATGGGACTACATTCCATAAGGGCGCTACAATTCGTTGCCCCTTGTACCGCCGAATCACATCTTGCTGGAATTTTCGGAGCATATACGCTGTACAAATCGCTAGCAAAGCATTTATCCAGCTAAGATAAAGACTTACTTACCTCACGAGAAGGATATTGATTTAACGCTAACGTGCCAGCCTGCTGTGAGGACGCTTGAGCTCATCGAACGCTGCGCCATTGCGCATTGACAGATCTTTCGACGCCTAAGACGAGCCTAATTGTTGGAAACTGATCGCGGATCGAAACAGATTAGAAACCCACGTCATTCAAGGGCCCAGTTCCTTATCTAACCTCTCCAGGCAGTCGATAGTGGTGGCTGCGTTACTAAAGTCTGTAGGCCATCGTGTGCATCTGCTTACGCTTGATCTTCTCTCTGTGGACGGAGTAGAGTCCTTGTGATTCTGTACCACGGCAGTTGCGTCTTTAGTTACTAAGAACACGTTCTCGACACCTTCACTAAAATTGGTTGTATGCACATCAGGTATATACCTAACATATTCGAGCTATGATATCAATAACGCACTCAGAAGAGAAACGTGAGGAAGCAATCGCTTTTCGGCGGACCGTAGCTATTAGTACACTGTTCGATAGCAGCTCATCCGGAGGAACAGAATGGTTAAAGAGGCCCTCGAGGCAGTCCGACGAAGGGAATGTTCAATTC'/>

    <sequence taxon='38' value='TGGCGAAGTCTGCAAAACGGTTTTACCATCTGTCTTCAGGAATCCTTGCGGTGGAGTTCAAGCTGACTGTCGAACGTACGTGCCCACACTGCGACTCGCGGACGGCCTCGCCACTGATGTAACGCTACTGAACATGTCAGTGATGACCTCAGATATTTTGGCCCTATAGTTATCTTTGTATTGGTGCGCTATAAATTTTATGGCGCCTCGGAGGTGGGACGCCAAGCCTTCATGGCGAGTCACCGTATAATGAACATGCAGTGCTCGATCTGACAAAGTGCGCGGAAATTTATAATATTGCTATGGCCACTTGCTCCCCCCTCACCACTAAAAAACTAGTTCGCACAAACAAAGATAGCTTTTTGCGGTTGTATTACGTCCTAAAGGAGAACGTAAAAAAGGTGATTTATGTTCTGCCGCCGACTGCTAGGCATGTCCGCCGCCCGATGTTCAGTGCTGCGAGTAGAGCTGTGTAAGACTTTCTTCCAGCTGTTCTGACTCAAAATATTTTAGTCTGTGGGGGCTATCATTGCAACTGGCCTGCCAACGCCTCCAACGCGCCAGGATGAAGCTATCTTAAAGCGTGTAGGGGTTTGCCGCTTAATACTCTATGTAAAGTATGCCTGGCTGTGTCACCACTCGTGGATTCATTAAAGTGGTACTCCTCAGACTCAGCACTAATTATGTGCTCCATGTAGGAAAGTGGTGGACCTTTTTCACCATTATTGGGAGCACCTGGCTTACTGGTGATACGCGAAATTGCAGATCAAATACAGGAGTTGTACGCATTGACTCGAATGAGAATGAAACCCCCGCGTGGCGTAGGTGTTCTACAAACTACAAAGCACGTACGCGAAGCTTGATTGGATTACTCTGGAGCGTAGTTATCGCGAGCACGACGGGTCATCTAGTTGATCGTTAGCGTGGCAGTATATACTATTTGAGCCCCTAGACAGCAGGACGCTATCGTTTGCGCGCATATACATAAGTGGCTCCGGACACTTGGTGTAATCAACGAGCGCGCCCTCGTCTAAAACTTAACCTTGTGGCTGCCGCTAGCTTCATCTCTCGCGACGACGGTCGCACATCGTATTGTCTCTTGTCATACTATTGCAAAGCAAGGACAGCCGGGGAACGCCGACAATTATGTACAGATGATGCGCGACCTGATGACATCAAATAGAAGAACGGCCGGTAGGGGACTCCGTGGGACAAGTGTTGTTAGATCAGGCATGCCCATGCGCGTCATTCCCCGGTGGAACTAAGGTTCCACTTCGTCAAGCCCTTCATCATGCGGTATGGGACTACATTCCATAAGGGCGCTACAATTCGTTGCCCCTTGTATCGCCGAATCACATCTTGCTGGAATTTTCGGAGCATATACGCTGTACAAATCGCTAGCAAAGCATTTATCCAGCTAAGATAAAGACTTACTTACCTCACGAGAAGGATATTGATTTAACGCTAACGTGCCAGCCTGCTGTGAGGACGCTTGAGCTCATCGAACGCTGCGCCATTGCGCATTGACAGATCTTTCGACGCCTAAGACGAGCCTAATTGTTGGAAACTGATCGCAGATCGAAACAGATTAGACACCCACGTCATTCAAGGGCCCAGTTCCTTATCTAACCTCTCCAGGCAGTCGATAGTGGTGGCTGCGTTACTAAAGTCTGTAGGCCATCGTGTGCATCTGCTTACGCTTGATCTTCTCTCTGTGGACGGAGTAGAGTCCTTGTGATTCTGTACCACGGCAGTTGCGTCTTTAGTTACTAAGAACACGTTCTCGACACCTTCACTAAAATTGGTTGTATGCACATCAGGTATATACCTAACATATTCGAGTTATGATATCAATAACGCACTCAGAAGAGAAACGTGAGGAAGCAATCGCTTTTCGGCGGACCGTAGCTATTAGTACACTGTTCGATAGCAGCTCATCCGGAGGAACAGAATGGTTAAAGAGGCCCTCGAGGCAGTCCGACGAAGGGAATGTTCAATTC'/>

    <sequence taxon='66' value='TGGCGAAGTCTGCAAAACGGTTTTACCATCTGTCTTCAGGAATCCTTGCGGTGGAGTTCAAGCTGACTGTCGAACGTACGTGCCCACACTGCGACTCGCGGACGGCCTCGCCACTGATGTAACGCTACTGAACATGTCAGTGATGACCTCAGATATTTTGGCCCTATAGTTATCTTTGTATTGGTGCGCTATAAATTTTATGGCGCCTCGGAGGTGGGACGCCAAGCCTTCATGGCGAGTCACCGTATAATGAACATGCAGTGCTCGATCTGACAAAGTGCGCGGAAATTTATAATATTGCTATGGCCACTTGCTCCCCCCTCACCACTAAAAAACTAGTTCGCACAAACAAAGATAGCTTTTTGCGGTTGTATTACGTCCTAAAGGAGAACGTAAAAAAGGTGATTTATGTTCTGCCGCCGACTGCTAGGCATGTCCGCCGCCCGATGTTCAGTGCTGCGAGTAGAGCTGTGTAAGACTTTCTTCCAGCTGTTCTGACTCAAAATATTTTAGTCTGTGGGGGCTATCATTGCAACTGGCCTGCCAACGCCTCCAACGCGCCAGGATGAAGCTATCTTAAAGCGTGTAGGGGTTTGCCGCTTAATACTCTATGTAAAGTATGCCTGGCTGTGTCACCACTCGTGGATTCATTAAAGTGGTACTCCTCAGACTCAGCACTAATTATGTGCTCCATGTAGGAAAGTGGTGGACCTTTTTCACCATTATTGGGAGCACCTGGCTTACTGGTGATACGCGAAATTGCAGATCAAATACAGGAGTTGTACGCACTGACTCGAATGAGAATGAAACCCCCGCGTGGCGTAGGTGTTCTACAAACTACAAAGCACGTACGCGAAGCTTGATTGGATTACTCTGGAGCGTAGTTATCGCGAGCACGACGGGTCATCTAGTTGATCGTTAGCGTGGCAGTATATACTATTTGAGCCCCTAGACAGCAGGACGCTATCGTTTGCGCGCATATACATAAGTGGCTCCGGACACTTGGTGTAATCAACGAGCGCGCCCTTGTCTAAAACTTAACCTTGTGGCTGCCGCTAGCTTCATCTCTCGCGACGACGGTCGCACATCGTATTGTCTCTTGTCATACTATTGCAAAGCAAGGACAGCCGGGGAACGCCGACAATTATGTACAGATGATGCGCGACCTGATGACATCAAATAGAAGAACGGCCGGTAGGGGACTCCGTGGGACAAGTGTTGTTAGGTCAGGCATGCCCATGCGCGTCATTCCCCGGTAGAACTAAGGTTCCACTTCGTCAAGCCCTTCATCATGCGGTATGGGACTACATTCCATAAGGGCGCTACAATTCGTTGCCCCTTGTATCGCCGAATCACATCTTGCTGGAATTTTCGGAGCATATACGCTGTACAAATCGCTAGTAAAGCATTTATCCAGCTAAGATAAAGACTTACTTACCTCACGAGAAGGATATTGATTTAACGCTAACGTGCCAGCCTGCTGTGAGGACGCTTGAGCTCATCGAACGCTGCGCCATTGCGCATTGACAGATCTTTCGACGCCTAAGACGAGCCTAATTGTTGGAAACTGATCGCAGATCGAAACAGATTAGACACCCATGTCATTCAAGGGCCTAGTTCCTTATCTAACCTCTCCAGGCAGTCGATAGTGGTGGCTGCGTTACTAAAGTCTGTAGGCCATCGTGTGCATCTGCTTACGCTTGATCTTCTCTCTGTGGACGGAGTAGAGTCCTTGTGATTCTGTACCACGGCAGTTGCGTCTTTAGTTACTAAGAACACGTTCTCGACACCTTCACTAAAATTGGTTGTATGCACATCAGGTATATACCTAACATATTCGAGTTATGATATCAATAACGCACTCAGAAGAGAAACGTGAGGAAGCAATCGCTTTTCGGCGGACCGTAGCTATTAGTACACTGTTCGATAGCAGCTCATCCGGAGGAACAGAATGGTTAAAGAGGCCCTCGAGGCAGTCCGACGAAGGGAATGTTCAATTC'/>

    <sequence taxon='39' value='TGGCGAAGTCTGCAAAACGGCTTTACCATCTGTCTTCAGGAATCCTTGCGGTGGAGTTCAAGCTGACTGTCGAACGTACGTGCCCACACTGCGACTCGCGGACGGCCTCGCCACTGATGTAACGCTACTGAACATGTCAGTGATGACCTCAGATATTTTGGCCCTATAGTTATCTTTGTATTGGTGCGCTATAAATTTTATGGCGCCTCGGAGGTGGGACGCCAAGCCTTCATGGCGAGTCACCGTATAATGAACATGCAGTGCTCGATCTGACAAAGTGCGCGGAAATTTATAATATTGCTATGGCCACGTGCTCCCCCCTCACCACTAAAAAACTAGTTCGCACAAACAAAGATAGCTTTTTGCGGTTGTATTACGTCCTAAAGGAGAACGTAAAAAAGGTGATTTATGTTCTGCCGCCGACTGCTAGGCATGTCCGCCGCCCGATGTTCAGTGCTGCGAGTAGAGCTGTGTAAGACTTTCTTCCAGCTGTTCTGACTCAAAATATTTTAGTCTGTGGGGGCTATCATTGCAACTGGCCTGCCAACGCCTCAAACGCGCCAGGATGAAGCTATCTTAAAGCGTGTAGGGGTTTGCCGCTTAATACTCTATGTAAAGTATGCCTGGCGGTGTCACCACTCGTGGATTCATTAACGTGGCACTCCTCAGACTCAGCACTAATTATGTGCTCCATGTAGGAAAGTGGTGGACCTTTTTCACCATTATTGGGAGCACCTGGCTTACTGGTGATACGCGCAATTGCAGATCAAATACAGGAATTGTACGCATTGACTCGAATGAGAATGAAACCCCCGCGTGGCGTAGGTGTTCTACAAACTACAAAGCACGTACGCGAAGCTTGATTGGATTACTCTGGAGCGTAGTTATCGCGAGCACGACGGGTCATCTAGTTGATCGTTAGCGTGGCAGTATATACTATTTGAGCCCATAGACAGCAGGACGCTATCGTTTGCGCGCATATACATAAGTGGCTCCGGACACTTGGTGTAATCAACGAGCGCGCCCTCGTCTAAAACTTAACCTTGTGGCTGCCGCTAGCTTCATCTCTCGCGACGACGGTCGCACATCGTATTGTCTCTTGTCATACTATTGCAAAGCAAGGACAGCCGGGGAACGCCGACAATTATGTACAGATGATGCGCGACCTTATGACATCAAATAGAAGAACGGCCGGTAGGGGACTCCGTGGGACAAGTGTTGTTAGATCAGGCATGCCCATGCGCGTCATTCCCCGGTGGAACTAAGGTTCCACTTCGTCAAGCCCTTCATCATGCGGTATGGGACTACATTCCATAAGGGCGCTACAATTCGTTGCCCCTTGTATCGCCGAATCACATCTTGCTGGAATTTTCGGAGCATATACGCTGTACAAATCGCTAGCAAAGCATTTATCCAGCTAAGATAAAGACTTACTTACCTCACGAGAAGGATATTGATTTAACGCTAACGTGCCAGCCTGCTGTGAGGACGCTTGAGCTCATCGAACGCTGCGCCATTGCGCATTGACAGATCTTTCGACGCCTAAGACGAGCCTAATTGTTGGAAACTGATCGCAGATCGAAACAGATTAGACACCCACGTCATTCAAGGGCCCAGTTCCTTATCTAACCTCTCCAGGCAGTCGATAGTGGTGGCTGCGTTACTAAAGTCTGTAGGCCATCGTGTGCATCTGCTTACGCTTGATCTTCTCTCTGTGGACGGAGTGGAGTCCTTGTGATTCTGTACCACGGCAGTTGCGTCTTTAGTTACTAAGAATACGTTCTCGACACCTTCACTAAAATTGGTTGTATGCACATCAGGTATATACCTAACATATTCGAGCTATGATATCAATAACGCACTCAGAAGAGAAACGTGAGGAAGCAATCGCTTTTCGGCGGACCGTAGCTATTAGTACACTGTTCGATAGCAGCTCATCCGGAGGAACAGAATGGTTAAAGAGGCCCTCGAGGCAGTCCGACGAAGGGAATGTTCAATTC'/>

    <sequence taxon='6' value='TGGCGAATTCTGCAAAACGGTTTTACCATCTGTCTTCAGGAATCCTCGCGGTGGAATTCAAGCTGACTGTCGAACGTACGTGCCCACACTGTGACTCGCGGACGGCCTCGACTCTGATGTAACGCTACTGAACATGTCAGTGATGACCTAAGATATTTTGGTCCTATAGTTATCTTTGTATTGGTGCATTATAAATTTTATGGCGCCTCGGAGGTGGGACGTGAAGCATTCATGGCGAGTCACCTTATAATGAACATGCAGTGCTCGATCTGACGAAGTGCGCGGAAATTTATAATATTGCTATGGCCACTTACTCCCCCCTCACCACTAAAAACCTAGTCCATACAAACAAAGGTAGCTTTTTGCGGTTGTATTACGTCTTAAAGGAGAACGTAAAAAAGGTGATTTATGTTCTACCGCCGGCTGCTACGCATGTCCGCCGCCCGATGTTCAGCGCTGCGAGTAGAGCTGTGTAAGACTTTCTTCCAGCTGTTCTGACTCAAAATATTTTAGTCTGTGGGGGCTATCATTGCAACTGGCCCGCCAACGCCTCAAACGCGCCAGGATGAAGCTATCTTAAAGCGTGTAGGGGTTTGCCGCTTAATACTCTATGTAAAGTATGCCTGGCGGTGTCACCACTCGTGAATTCACTAAAGTGGCACTCCTTAGACTCAGTACTAATTATGATCTCCATGTAGGAAAGTGGTGGACCTTTTTCACCATTGTTGGGAGCACCTGGCTTACTGGTGATACGTGCAATTGCAGATCAAATACAGGAATTGTACGCATTGACTCGAATGAGAATGCAACCCCCGCGTGGCGTAGGTGTTCAACAGACTACAAGGCACGTACGCGAAGCTTGATTGGATTAATCTGGAGCGTAGTTATCGCGAGCACGACGGGTCATCTAGTTGATCGTTAGCGTGGCAGTATATACTATTTGAGCCCCTAGACAGCAGGACGCTATCGTTTGCGCGCATATACATAAGCGGCTCCGGACATCTGGTGTAATCAACGAGCGCGCCCTCGTCTAAAACTTAACCTTGTGGCTGCCGCTAGCTTCATCTCCCGCGACGACGGTCGCACATCGTATTGTCTCTTGTCATACTATTGCAAAGCAAGGACTGCCGGGGAACGCTGCCACTTATGTACAGATGATGCGTGACCTTATGACATCAAACAGAAGAACGGCCGGTAGGGGACTCCGTGGGACAAGTGTTGCTAGCTCAGGCATACCCATGCACGTCATCCCCCGGCGGAACTAAGGTTCCACTTCGTCAAGCCCTTCATCATGCGGTATGGGCCTACATTCCATAAGGGCGCTACAATTCGTTGCACCTTGTATCGCCGAATCACACCTTGCTGGAATTTTCGGAGCATATACACTGTACAAATCGCTAGCAAAGCATTTATCCGGCTAAGATAAAGGCTTACTTCCCTCACGAGAAGGATATTGATTTAACGCTACCTTGCCAGCCTGCTGTGAGGACGCTTGGGCTCCTCGAAGGCTGCGCCATTGCGCATTGACAGATCTTTCGACGCCTAAGACGAGCCTAATTGTTGGAAACTAACCGCAGATCGTACCAGATTAGACACCCACGTTATTCAAGGGCTCAGCTCCTTATCTAACCTCTCCAGGCAGTCGATAGTGGCGGCTGCGTTACTAAAGTATGTAGGCCATCGTGTGCATCTGCTTACGCTTGATCTTCTCTCTGTGGACGGAGTAGAGTCCTTGTCATTCTGTACCACGGCAGTTGCGTATTCAGTTACTAAGAACATGTTCTCGACACCTTCACTAAAATTGGTTGTATGCACATCAGGTATATACCTAACATATTCGAGCTATGATATCAATAACGCACTCAGAAGAGAAACGTGAGGAAGCAATCGCTTTTCGGCGGACCGTAGCTATTAGTACACTGTTCAATAACAGCTCATCCGGAGGAACAGAATGGTTAAAAAGGCACTCGAGGCAGTCCGACGTAGGGAGTGTTCAATTC'/>

    <sequence taxon='19' value='TAGCGAATTCTGCAAAACGGTTTTACCATCTGTCTTCAGGAATCCTCGCGGTGGAATTCAAGCTGACTGTCGAACGTACGTGCCCACACTGTGACTCGCGGACAGCCTCGACTCTGATGTAACGCTACTGAACATGTAAGTGATGACCTAAGATATTTTGGTCCTATAGTCCTCTTTGTATTGGTGCATTATAAATTTTATGGCGCCTCGGAGGTGGGACGTGAAATATTCATGGCGAGTCACCTTATAATGAACATGCAGTGTTCGGTCTGACGAAGTGCGCGGAAATTTATAATATTGCTATGGCCACTTGCTCCCCCCTCACCACTAAAAACCTAGTCAATACAAACAAAGATAGCTTTTTGCGGTTGTATTACGTCCTAAAGGAGAACGTAAAAAAGGTGATTTATGTTCTACCGCCGGCTGCTACGCATGTCCGCCGCCCGATGTTCAGCGCTGCGAGTCGAGCTGTGTAAGACTTTCTTCCAGCTGTTCTGACTCAAAATATTTTAGTCTGTGGGGGCTATCATTGCAACTGGCCCGCCAAAGCCTCAAAGGCGCCAGGATGAAGCTGTCTTAAAGCGTGTAGGGGTTTGCCGCTTAATACTCTATGTAAAATATGCCTGGCGGTGTCACCACTCGTGAATTCACTAAAGTGGCACTCCTTAGACTCAGTACTAATTATGATCTCCATGTAGGAAAGTGGTGGACCTTTTTCACCATTGTTGGGAGCACCTGGCTTACTGGTGATACGTGCAATTGCAGATAAAATACAGGAATTGTACGCATTGACTCGAATAAGAATGCAACCCCCGCGTGGCGTAGGTGTTCAACAGACTACAAGGCACGTACGCGAAGCTTCATTGAATTAATCTGGAGCGTAATTATCGCGAGTACGACGGGTCATCTAGTTGATCGTTAGCGTGGCAGTATATACTATTTGAGCCCCTAGACAACAGGACGCTATCGTTTGCGCGCATATACATGAGCGGCTCCGGACATCTGGTGTAATCAACGAGCGCGCCCTCGTCTAAAACTTAACCTTGTGGCTGCCGCTAGCTTCATCTCCCGCGACGACGGTCGCACATCGTATTGTCTCTTGTCATACTATTGCAAAGCAAGGACTGCCGGGGAATGCTGCCACTTATGTACAGATGATGCGTGATCTTATGACATCAAACAGAAGAACGGCCGATAGGGGACTCCGTGGGACAAGTGTTGCTAGCTGAGGCATACCCATGCAGGTCATCCCCCGGCGGAACTAAGGTTCCACTTTGTCAAACCCTTCAGCATGCGGTATGGGCCTACATTCCCTAAGGGCGCTAGAATTCGTTGCACCTTGTATCGCCGAATCACACCTTGCTGGAATTTTCGGAGCATATACACTGCACAAATCGCTAGCAAAGCAGTTATCCGGCTAAGATAAAGGCTTACTTCCCTCACGAGAAAGATATTGATTTAACGCTACCTTGCCAGCCTGCTGTGAGGACGCTTGAGCTCCTCGAAGGCTGCGCCATTGCGCATTGACAGATCTTTCGACGCCTAAGACGAGCCTAATTGTTGGAAACTAACCGCAGATCGTATCAGATTAGACACCCACGTTATTCAAGGGCTCAGTTCCTTATCTAACCTCTCCAGGCAGTCGATAGTGGCGGCTGCGTTACTAAAGTATGTAGGCCATCGTGTGCATCTGCTTACGCTTGATCTTCTCTCTGTGGACGGGGTAGAGTCCTTGTCATTTTGTACCACGGCAGTTGCGTATTCAGTTACTAAGAACATGTTCTCGACACCTTCACTAAAATTGGTTGTATGCACCTCAGGTATATACCTAACATATTCGAGCTATGATATCAATAACGCACTCAGAAGAGAAACGTGAGGAAGCAATCGCTTTTCGGCGGACTGTAGCTGTTAGTACACTGTTCAATAGCAGCTCATCCGGAGGAACAGAATGGCCAAAGAGGCACTCGAGGCAGTCCGATGTAGGGAGTGTTCAATTC'/>

    <sequence taxon='30' value='TAGCGAATTCTGCAAAACGGTTTTACCATCTGTCTTCAGGAATCCTCGCGGTGGAATTCAAGCTGACTGTCGAACGTACGTGCCCACACTGTGACTCGCGGACAGCCTCGACTCTGATGTAACGCTACTGAACATGTAAGTGATGACCTAAGATATTTTGGTCCTATAGTTCTCTTTGTATTGGTGCATTATAAATTTTATGGCGCCTCGGAGGTGGGACGTGAAGTATTCATGGCGAGTCACCTTATAATGAACATGCAGTGTTCGGTCTGACGAAGTGCGCGGAAATTTATAATATTGCTATGGCCACTTGCTCCCCCCTCACCACTAAAAACCTAGTCCATACAAACAAAGATAGCTTTTTGCGGTTGTATTACGTCCTAAAGGAGAACGTACGAAAGGTGATTTATGTTCTACCGCCGGCTGCTACGCATGTCCGCCGCCCGATGTTCAGCGCTGCGAGTCGAGCTGTGTAAGACTTTCTTCCAGCTGTTCTGACTCAAAATATTTTAGTCTGTGGGGGTTATCATTGCAACTGGCCCGCCAACGCCTCAAAGGCGCCAGGATGAAGCTATCTTAAAGCGTGTAGGGGTTTGCCGCTTAATACTCTATGTAAAGTATGCCTGGCGGGGTCACCACTCGTGAATTCACTAAAGTGGCACTCCTTAGACTCAGTACTAATTATGATCTCCATGGAGGAAAGTGGTGGACCTTTTTCACCATTGTTGGGAGCACCTGGCTTACTGGTGATACGTGCAATTGCAGATCAAATACAGGAATTGTACGCATTGACTCGAATGAGAATGCAACCCCCGCGTGGCGTAGGTGTTCAACAGACTACAAGGCACGTACGCGAAGCTTCATTGAATTAATCTGGAGCGTAGTTATCGCGAGCACGACGGGTCATCTAGTTGATCGTTAGCGTGGCAGTATATACTATTTGAGCCCCTAGACAACAGGACGCTATCGTTTGCGCGCATATACATGAGCGGCTCCGGACATCTGGTGTAATCAACGAGCGCGCCCTCGTCTAAAACTTAACCTTGTGGCTGCCGCTAGCTTCATCTCCCGCGACGACGGTCGCACATCGTATTGTCTCTTGTCATACTATTGCAAAGCAAGGACTGCCGGGGAATGCTGCCACTTATGTACAGATGATGCGTGATCTTATGACATCAAACAGAAGAACGGCCGATAGGGGACTCCGTGGGACAAGTGTTGCTAGCTCAGGCATACCCATGCACGTCATCCCCCGGCGGAACTAAGGTTCCACTTCGTCAAGCCCTTCAGCATGCGGTATGGGCCTACATTCCCTAAGGGCGCTACAATTCGTTGCACCTTGTATCGCCGAATCACACCTTGCTGGAATTTTCGGAGCATATACACTGCACAAATCGCTAGCAAAGCATTTATCCGGCTAAGATAAAGGCTTACTTCCCTCACGAGAAAGATATTGATTTAACGCTACCTTGCCAGCCTGCTGTGAGGACGCTTGAGCTCCTCGAAGGCTGCGCCATTGCGCATTGACAGATCTTTCGACGCCTAAGACGAGCCTAATTGTTGGAAACTAACCGCAGATCGTACCAGATTAGACACCCACGTTATTCAAGGGCTCAGTTCCTTATCTAACCTCTCCAGGCAGTCGATAGTGGCGGCTGCGTTACTAAAGTATGTAGGCCATCGTGTGCATCTGCTTACGCTTGATCTTCTCTCTGTGGACGGAGTAGAGTCCTTGTCATTTTGTACCACGGCAGTTGCGTATTCAGTTACTAAGAACATGTTCTCGACACCTTCACTAAGATTGGTTGTATGCACATCAGGTATATACCTAACATATTCGAGCTATGATATCAATAACGCACTCAGAAGAGAAACGTGAGGAAGCAATCGCTTTTCGGCGGACTGTAGCTATTAGTACACTGTTCAATTGCAGCTCATCCGGAGGAACAGAATGGCTAAAAAGGCACTCGAGGCAGTCCGATGTAGGGAGTGTTCAATTC'/>

    <sequence taxon='88' value='TAGCGAATTCTGCAAAACGGTTTTACCATCTGTCTTCAGGAATCCTCGCGGTGGAATTCAAGCTGACTGTCGAACGTACGTGCCCACACTGTGACTCGCGGACAGCCTCGACTCTGATGTAACGCTACTGAACATGTAAGTGATGACCTAAGATATTTTGGTCCTATAGTTCTCTTTGTATTGGTGCATTATAAATTTTGTGGCGCCTCGGAGGTGGGATGTGAAGTATTCATGGCGAGTCACCTTATAATGAACATGCAGTGTTCGGTCTGACGAAGTGCGCGGAAATTTATAATATTGCTATGGCCACTTGCTCCCCCCTCACCACTAAAAACCTAGTCCATACAAACAAAGATAGCTTTTTGCGGTTGTATTATGTCCTAAAGGAGAACGTACGAAAGGTGATTTATGTTCTACCGCCGGCTGCTACGCATGTCCGCCGCCCGATGTTCAGCGCTGCGAGTCGAGCTGTGTAAGACTTTCTTCCAGCTGTTCTGACTCAAAATATTTTAGTCTGTGGGGGTTATCATTGCGACTGGCCCGCCAACGCCTCAAAGGCGCCAGGATGAAGCTATCTTAAAGTGTGTAGGGGTTTGCCGCTTAATACTCTATGTAAAGTATGCCTGGCGGGATCACCACTCGTGAATTCACTAAAGTGGCACTCCTTAGACTCAGTACTAATTATGATCTCCATGGAGGAAAGTGGTGGACCTTTTTCACCATTGTTGGGAGCACCTGGCTTACTGGTGATACGTGCAATTGCGGATCAAATACAGGAATTGTACGCACTGACTCGAATGAGAATGCAACCCCCGCGTGGCGTAGGTGTTCAACAGACTATAAGGCACGTACGCGAAGCTTCATTGAATTAATCTGGAGCGTAGTTATCGCGAGCACGACGGGTCATCTAGTTGATCGTTAGCGTGGCAGTATATACTATTTGAGCCCCTAGACAACAGGACGCTATCGTTTGCGCGCATATACATGAGCGGCTCCGGACATCTGGTGTAATCAACGAGCGCGCCCTCGTCTAAAACTTAACCTTGTGGCTGCCGCTAGCTTCATCTCCCGCGACGACGGTCACACATCGTATTGTCTCTTGTCATACTATTGCAAAGCAAGGACTGCCGGGGAATGCTGCCACTTATGTACAGATGATGCGTGATCTTATGACATCAAACAGAAGAACGGCCGATAGGGGACTCCGTGGGACAAGTGTTGCTAGCTCAGGCATACCCATGCACGTCATCCCCCGGCGGAACTAAGGTTCCACTTCGTCAAGCCCTTCAGCATGCGGTATGGGTCTACATTCCCTAAGGGCGCTACAATTCGTTGCACCTTGTATCGCCGAATCACACCTTGCTGGAATTTTCGGAGCATATACACTGCACAAATCGCTAGCAAAGCATTTATCCGGCTAAGATAAAGGCTTACTTCCCTCACGAGAAAGATATTGATTTAACGCTACCTTGCCAGCCTGCTGTGAGGACGCTTGAGCTCCTCGAAGGCTGCGCCATTGCGCATTGACAGATCTTTCGACGCCTAAGACGAGCCTAATTGTTGGAAACTAACCGTAGATCGTACCAGATTAGACACCCACGTTATTCATGGGCTCAGTTCCTTATCTAACCTCTCCAGGCAGTCGATAGTGGCGGCTGCGTTACTAAAGTATGTAGGCCATCGTGTGCATCTGCTTACGCTTGATCTTCTCTCTGTGAACGGAGTAGAGTCCTTGTCATTTTGTACCACGGCAGTTGCGTATTCAGTTACTAAGAACATGTTCTCGACACCTTCACTAAGATTGGTTGTATGCACATCAGGTATATACCTAACATATTCGAGCTATGATATCAATAACGCACTCAGAAGAGAAACGTGAGGAAGCAATCGCTTTTCGGCGGACTGTAGCTATTAGTACACTGTTCAATTGCAGCTCATCCGGAGGAACAGAATGGCTAAAAAGGCACTCGAGGCAGTCCGATGTAGGGAGTGTTCAATTC'/>

    <sequence taxon='103' value='TAGCGAATTCTGCAAAACGGTTTTACCATCTGTCTTCAGGAATCCTCGCGGTGGAATTCAAGCTGACTGTCGAACGTACGTGCCCACACTGTGACTCGCGGACAGCCTCGACTCTGATGTAACGCTACTGAACATGTAAGTGATGACCTAAGATATTTTGGTCCTATAGTTCTCTTTGCATTGGTGCATTATAAATTTTATGGCGCCTCGGAGGTGGGACGTGAAGTATTCATGACGAGTCACCTTATAATGAACATGCAGTGTTCGGTCTGACGAAGTGCGCGGAAATTTATAACATTGCTATGGCCACTTGCTCCCCCCTCACCACTAAAAACCTAGTCCATACAAACAAAGATAGCTTTTTGCGGTTGTATTACGTCCTAAAGGAGAACGTACGAAAGGTAATTTATGTTCTACCGCCGGATGCTACGCATGTCCGCCGCCCGATGTTCAGCGCTGCGAGTCGAGCTGTGTAAGACTTTCTTCCAGCTGTTCTGACTCAAAATATTTTAGTCTGCGGGGGTTATCATTGCAACTGGCCCGCCAACGCCTCAAAGGCGCCAGGATGAAGCTATCTTAAAGCGTGTAGGGGTTTGCCGCTTAATACTCTATGTAAAGTATGCCTGGCGGGGTCACCACTCGTGAATTCACTAAAGTGGCACTCCTTAGACTCAGTACTAATTATGATCTCCATGGAGGAAAGTGGTGGACCTTTTTCACCATTGTTGGGAGCACCTGGCTTACTGGTGATACGTGCAATTGCAGATCAAATACAGGAATTGTACGCATTGACTCGAATGAGAATGCAACCCCCGCGTGGCGTAGGTGTTCAACAGACTACAAGGCACGTACGCGAAGCTTTATTGAATTAATCTGGAGCGTAGTTATCGCGAGCACGACGGGTCATCTAGTTGATCGTTAGCGTGGCAGTATATACTATTTGAGCCCCTAGACAACAGGACGCTATCGTTTGCGCGCATATACATGAGCGGCTCCGGACATCTGGTGTAATCGACGAGCGCGCCCTCGTCTAAAACTTAACCTTATGGCTGCCGCTAGCTTCATCTCCCGCGACGACGGTCGCACATCGTATTGTCTCTTGTCATACTATTGCAAAGCAAGGACTGCCGGGGAATGCTGCCACTTATGTACAGATGATGCGTGATCTTATGACATCAAACAGAAGAACGGCCGATAGGGGACTCCGTGGGACAAGTGTTGCTAGCTCAGGCATACCCATGCACGTCATCCCCCGGCGGAACTAAGGTTCCACTTCGTCAAGCCCTTCAGCATGCGGTATGGGCCTACATTCCCTAAGGGCGCTACAATTCGTTGCACCTTGTATCGCCGAATCACACCTTGCTGGAATTTTCGGAGCATATACACTGCACAAATCGCTAGCAAAGCATTTATCCGGCTAAGATAAAGGCTTACTTCCCTCACGAGAAAGATATTGATTTAACGCTACCTTGCCAGCCTGCTGTGAGGACGCTTGAGCTCCTCGAAGGCTGCGCCATTGCGCGTTGACAGATCTTTCGACGCCTAAGACGAGCCTAATTGTTGGAAACTAACCGCAGATCGTACCAGATTAGACACCCACGTTATTCAAGGGCTCAGTTCCTTATCTAACCTCTCCAGGCAGTCGATAGTGGCGGCGGCGTTACTAAAGTATGTAGGCCATCGTGTGCATCCGCTTACGCTTGATCTTCTCTCTGTGGACGGAGTAGAGTCCTTGTCATTTTGTACCACGGCAGTTGCGTATTCAGTTACTAAGACCATGTTCTCGACACCTTCACTAAGATTGGTTGTATGCACATCAGGTATATACCTAACATATCCGAGCTATGATATCAATAACGCACTCAGAAGAGAAACGTGAGGAAGCAATCGCTTTTCGGCGGACTGTAGCTATTAGTACACTGTTCAATTGCAGCTCATCCGGAGGAACAGAATGGCTAAAAAGGCACTCGAGGCAGTCCGATGTAGGGAGTGTTCAATTC'/>

    <sequence taxon='47' value='TAGCGAATTCTGCAAAACGGTTTTACCATCTGTCTTCAGGAATCCTCGCGGTGGAATTCAAGCTGACTGTCGAACGTACGTGCCCACACTGTGACTCGCGGGCAGCCTCGACTCTGATGTAACGCTACTGAACATGTAAGTGATGACTTAAGATACTTTGGTCCTATAGTTCTCTTTGTATTGGTGCATTATAAATTTTATGGCGCCTCGGAGGTGGGACGTGAAGTATTCATGGCGAGTCACCTTATAATGAACATGCAGTGTTCGGTCTGACGCAGTGCGCGGAAATTTACAATATTGCTATGGCCACTTACTCCCCCCTCACCACTAAAAACCTAGTCCATACAAACAAAGATAGCTTTTTGCGGTTGTATTACGTCCTAAAGGAGAACGTACGAAAGGTGATTTATGTTCTACCGCCGGCTGCTACGCATGTCCGCCGCCCGATGTTCAGCGCTGCGAGTCGAGCTGTGTAAGACTTTCTTCCAGCTGTTCTGACTCAAAATATTTTAGTCTGTGGGGGCTATCGTTGCAACTGGCCCGCCAACGCCTCAAAGGCGCCAGGATGAAGCTATCTTAAAGCGTGTAGGGGTTTGCCGCTTAATACTCTATGTAAACTATGCCTGGCGGTGTCACCACTCGTGAATTCACCAAAGTGGCACTCCTTAGACTCAGTACTAATTATGATCTCCATGTAGGAAAGTGGTGGACCTTTTTCACCATTGTTGGGAGCACCTGACTTACTGGTGATACGTGCAATTGCAGATCAAATACAGGAATTGTACGCATTGACTCGAATGAGAATGCAACCCCCGCGTGGCGTAGGTGTTCAACAGACTACAAGGCACGTACGCGAAGCTTCATTGAATTAATCTGGAGCGTAGTTATCGCGAGCACGACGGGTCATCTAGTTGATCGTTAGCGTGGCAGTATATACTATTTGAGCCTCTAGACAACAGGACGCTATCGTTTGCGCGCATATACATGAGCGGCTCCGGACATCTGGTGTAATCAACGAGCCCGCCCTCGTCTAAAACTTAACCTTGTGGCTGCCGGTAGCTTCATCTCCCGCGACGACGGTCGCACATCGTATTGTCTCTTGTCATACTACTGCAAAGCAAAGACTGCCGGGGAATGCTGCAACTTATGTACAGATGATGCGTGATCTTATGACATCAAACAGAAGAACGGCCGATAGGGGACTCCGTGGGACAAGTGTTGCTAGCTAAGGCATACCCATGCACCTCATCCCCCGGCGGAACTAAGGTTCCACTTCGTCAAGCTCTTCAGCATGCGGTATGGGCCTACATTCCCTAAGGGCGCTACAATTCGTTGCACCTTGTATCGCCGAATCACACCTTGCTGGAATTTTCGGAGCATATACACTGCACAAATCGCTAGCAAAGCATTTATCCGGCTAAGATAAAGGCTTACTTCCCTCACGAGAAAGATATTGATTCAACGCTACCTTGCCAGCCTGCTGTGAGGACGCTTGAGCTCCTCGAAGGCTGCGCCATTGCGCATTGACAGATCTTTCGACGCCTAAGACGAGCCTAATTGTTGGAAACTAACCGCAGATCGTACCAGATTAGACACCCACGTGATTCAAGGGCTCAGTTCCTTATCTAACCTCTCCAGGCAGTCGATAGTGGCGGCTGCGTTACTAAAATATGTAGGCCATCGTGTGCATCTGCTTACGCTTGATCTTCTCTCTGTGGACGGAGTAGAGTCCTTGTCATTTTGTACCACGGCAGTTGCGTATTCAGTTACTAAGAACATGTTCTCGACACCTTCACTAAAATTAGTTGTATGCACATCAGGTATATACCTAACATATTCGAGCTATGATATCAATAACGCACTCAGAAGAGAAACGTGAGGAAGCAATCGCTTTTCGGCGGACTGTAGCTATTAGTACACTGTTCAATAGCAGCTCATTCGGAGGAACAGAATGGCTAAAAAGGCACTCGAGGCAGTCCGATGTAGGGAGTGTTCAATTC'/>

    <sequence taxon='51' value='TAGCGAATTCTGCAGAACGGTTTTACCATCTGTCTTCAGGAATCCTCGCGGTGGAATTCAAGCTGACTGTCGAACGTACGTGCCCACACTGTGACTCGCGGACAGCCTCGACTCTGATGTAACGCTACTGAACATGTAAGTGATGACTTAAGATATTTTGGTTCTATAGTTCTCTTTGTATTGGTGCATTATAAATTTTATGGCGCCTCGGAGGTGGGACGTGAAGTATTCAGGGCGATTCACCTTATAATGAACATGCAGTGTTCGGTCTGACGAAGTGCGCGGAAATTTATAATATTGCTATGGCCACTTGCCCCCCCCTCACCACTAAAAACCTAGTCCATACAAACAAAGATAGCTTTTTGCGGTTGTATTACGTCCTAAAGGAGAACGTACGAAAGGTGATTTATGTTCTACCGCCGGCTGCTACGCATGTCCGCTGCCCGATGTTCAGCGCTGCGAGTCGAGCTGTGTAAGACTTTCTTCCAGCTGTTCTGACTCAAAATATTTTAGTCTGTGGGGGCTATCATTGCAACTGGCCCGCCAACGCCTCAAAGGCGCCAGGATGAAGCTATCCTAAAGCGTGTAGGGGTTTGCCGCTTCATACTCTATGTAAAGTATGCCTGGCGGTGTCACCACTCGTGAATTCACTAAAGTGGCACTCCTTAGACTCAGTACTAATTATGATCTCCATGTAGGAAAGTGGTGGACCTTTTTCACCATTGTTGGGAGCACCTGGCCTACTGGTGATACGTGCAATTGCAGATCAAATACAGGAATTGTACGCATTGACTCGAATGAGAATGCAACCCCCGCGTGGCGTAGGTGTTCAACAGACTACAAGGCACGTACGCGAAGCTTCATTGAATTAATCTGGAGCGTAGTTATCGCGAGCACGACGGGTCATCTAGTTGATCGTTAGCGTGGCAGTATATACTATTTGAGCCCCTAGACAACAGGACGCTATCGTTTGCGCGCATATACATGAGCGGCTCCGGACATCTGGTGTAATCAACGAGCGCGCCCTCGTCTAAAACTTAACCTTGTGGCTGCCGCTAGCTTCATCTCCCGCGACGACGGTCGCACATCGTATTGTCTCTTGTCATACTATTGCAAAGCAAGGACTGCCGGGGAATGCTGCCACTTATGTACAGATGATGCGTGATCTTATGATATCAAACAGAAGAACGGCCGATAGGGGACTCCGTGGGACAAGTGTTGCTAGCTCAGGCATACCCATGCACGTCATCCCCCGGCGGAACTAAGGTTCCATTTCGTCAAGCCCTTCAGCATGCGGTATGGGCCTACATTCCCTAAGGGCGCTACAATTCGTTGCACCTTGTAACGCCGAATCACACCTTGCTGGAATTTTCGGAGCATATACACTGCACAAATCGCTAGCAAAGCATTTATCCGGCTAAGATAAAGGCTTACTTCCCTCACGAGAAAGATATTGATTTAACGCTACCTTGGCAGCCTGCTGTGAGGACGCTTGAGCTCCTCGCAGGCTGCGCCATTGCGCATTGACAGATCTTTCGACGCCTAAGACGAGCCTAATTGTTGAAAACTAACCGCAGATCGTACCAGATTAGACACCCACGTTATTCAAGGGCTCAGTTCCTTATCTAACCTCTCCAGGCAGTCGATAGTGGCGGCTGCGTTACTAAAGTATGTAGGCCATCGTGTGCATCTGCTTACGCTTGATCTTCTCTCTGTGGACGGAGTAGAGTCCTTGTCATTTTGTACCACGGCAGTTGCGTATTCAGTTACTAAGAACATGTTCTCGACACCTTCACTAAAATTGGTTGTATGCACATCAGGTATATACCTAACATATTCGAGCTATGATATCAATAACACACTCAGAAGAGAAACGTGAGGAAGCAATCGCTTTTCGGCGGACTGTAGCTATTAGTACACTGTTCAATAGCAGCTCATCCGGAGGAATAGAATGGCTAAAAAGGCACTCAAGGCAGTCCGATGTAGGGAGTGTTCAATTC'/>

    <sequence taxon='52' value='TAGCGAATTCTGCAGAACGGTTTTACCATCTGTCTTCAGGAATCCTCGCGGTGGAATTCAAGCTGACTGTCGAACGTACGTGCCCACACTGTGACTCGCGGACAGCCTCGACTCTGATGTAACGCTACTGAACATGTAAGTGATGACTTAAGATATTTTGGTTCTATAGTTCTCTTTGTATTGGTGCATTATAAATTTTATGGCGCCTCGGAGGTGGGACGTGAAGTATTCAGGGCGATTCACCTTATAATGAACATGCAGTGTTCGGTCTGACGAAGTGCGCGGAAATTTATAATATTGCTATGGCCACTTGCTCCCCCCTCACCACCAAAAACCTAGTCCATACAAACAAAGATAGCTTTTTGCGGTTGTATTACGTCCTAAAGGAGAACGTACGAAAGGTGATTTATGTTCTACCGCCGGCTGCTACGCATGTCCGCTGCCCGATGTTCAGCGCTGCGAGTCGAGCTGTGTAAGACTTTCTTCCAGCTGTTCTGACTCAAAATATTTTAGTCTGTGGGGGCTATCATTGCAACTGGCCCGCCAACGCCTCAAAGGCCCCAGGATGAAGCTATCCTAAAGCGTGTAGGGGTTTGCCGCTTAATACTCTATGTAAAGTATGCCTGGCGGTGTCACCACTCGTGAATTCACTAAAGTGGCACTCCTTAGACTCAGTACTAATTATGATCTCCATGTAGGAAAGTGGTGGACCTTTTTCACCATTGTTGGGAGCACCTGGCCTACTGGTGATACGTGCAATTGCAGATCAAATACAGGAATTGTACGCATTGACTCGAATGAGAATGCAACCCCCGCGTGGCGTAGGTGTTCAACAGACTACAAGGCACGTACGTGAAGCTTCATTGAATTAATCTGGAGCGCAGTTATCGCGAGCACGACGGGTCATCTAGTTGATCGTTAGCGTGGCAGTATATACTATTTGAGCCCCTAGACAACAGGACGCTATCGTTTGCGCGCATATACATGAGCGGCTCCGGACATCTGGTGTAATCAACGAGCGCGCCCTCGTCTAAGACTTAACCTTGTGGCTGCCGCTAGCTTCATCTCCCGCGACGACGGTCGCACATCGTATTGTCTCTTGTCATACTATTGCAAAGCAAGGACTGCCGGGGAATGCTGCCACTTATGTACAGATGATGCGTGATCTTATGACATCAAACAGAAGAACGGCCGATAGGGGACTCCGTGGGACAAGTGTTGCTAGCTCAGGCATACCCATGCACGTCATCCCCCGGCGGAACTAAGGTTCCACTTCGTCAAGCCCTTCAGCATGCGGTATGGGCCTACATTCCCTAAGGGCGCTACAATTCGTTGCACCTTGTATCGCCGAATCACACCTTGCTGGAATTTTCGGAGCATATACACTGCACAAATCGCTAGCAAAGCATTTATCCGGCTAAGATAAAGGCTTACTTCCCTCACGAGAAAGATATTGATTTAACGCTACCTTGCCAGCCTGCTGTGAGGACGCTTGAGCTCCTCGCAGGCTGCGCCATTGCGCATTGACAGATCTTTCGACGCCTAAGACGAGCCTAATTGTTGAAAACTAACCGCAGATCGTACCAGATTAGACACCCACGTTATTCAAGGGCTCAGTTCCTTATCTAACCTCTCCAGGCAGTCGGTAGTGGCGGCTGCGTTACTAAAGTATGTAGGCCATCGTGTGCATCTGCTTACGCTTGATCTTCTCTCTGTGGACGGAGTAGAGTTCTTGTCATTTTGTACCACGGCAGTTGCGTATTCAGTTACTAAGAACATGTTCTCGACACCTTCACTAAAATTGGTTGTATGCACATCAGGTATATACCTAACATATTCGAGCTATGATATCAATAACGCACTCAGAAGAGAAACGTGAGGACGCAATCGCTTTTCGGCGGACTGTAGCTATTAGTACACTGTTCAATAGCAGCTCATCCGGAGGAACAGAATGGCTAAAAAGGCACTCAAGGCAGTCCGATGTAGGGAGTGTTCAATTC'/>

</data>

    <trait id="tipDates" spec='beast.evolution.tree.TraitSet' traitname='date-backward' units='year' value='
55=0.0,
59=0.0,
81=0.0,
68=0.17110666815830156,
41=0.2659911852768162,
33=0.49867148819708174,
84=0.0,
83=0.0,
96=0.0,
23=0.8177307080876668,
35=0.0,
39=0.0,
66=0.0,
38=0.2787513137793911,
48=0.0,
28=0.458451364235132,
64=0.0,
61=0.28963698722879183,
93=0.0,
60=0.09430327097658608,
25=0.0,
101=0.0,
100=0.0,
31=0.6542461847924792,
99=0.0,
79=0.05708534198678761,
78=0.0,
27=0.0,
95=0.0,
94=0.0,
86=0.0,
26=0.3501041491425876,
4=0.0,
12=1.2083715211507315,
74=0.0,
73=0.0,
102=0.0,
37=0.26297898085270477,
71=0.0,
72=0.145395339529645,
62=0.0,
58=0.3378587165659095,
105=0.0,
65=0.0,
50=0.0,
20=0.4307975714030272,
14=0.8959798597999509,
2=1.611352049858591,
52=0.0,
51=0.0,
47=0.0,
30=0.5872515490053809,
88=0.0,
103=0.0,
19=0.0,
6=1.8776746704306302,
1=2.374310854958023,
91=0.0,
22=0.0,
21=0.7114114964055025,
10=1.3772804958388511,
36=0.0,
40=0.4783366291125968,
8=1.8621731321202522,
13=1.2985922165308907,
45=0.0,
85=0.0,
7=1.8895584212095484,
53=0.0,
46=0.0,
11=0.0,
0=2.8387987199311286,
5=1.1136773027616704,
80=0.0,
16=0.18409609599848986,
17=0.3976631921644924,
49=0.0,
18=0.4018429471876055,
29=0.0,
32=0.0,
34=0.0,
90=0.0,
89=0.0,
43=0.24418472648285316,
44=0.2859067128207289,
63=0.22284948308442543,
77=0.0,
104=0.0,
57=0.0,
56=0.0,
54=0.0,
67=0.0,
82=0.0,
92=0.0,
98=0.0,
97=0.0,
87=0.0,
70=0.0,
24=0.0,
107=0.0,
106=0.0,
69=0.05577825031272754,
76=0.0,
75=0.0,
42=0.22884494743164518,
15=0.49639181187470527,
3=2.096884607031413,
9=1.64175358658732
            '>
        <taxa id='taxonSet' spec='beast.evolution.alignment.TaxonSet' alignment='@alignment'/>
    </trait>

    <BirthDeathSkylineModel spec="SABDSamplingThroughTimeModel" id="birthDeath" tree="@tree" conditionOnRhoSampling="true">
		<parameter name="origin" id="origin" value ="100." lower="0."/>
        <parameter name="diversificationRate" id="diversificationRate" value="0.5"/>
        <parameter name="turnover" id="turnover" value=".5"/>
        <parameter name="samplingProportion" id="samplingProportion" value="0.7"/>
        <parameter name="removalProbability" id="r" value="0.0" lower="0." upper="1."/>
        <parameter name="rho" id="rho" value="0.5" lower="0." upper="1."/>
	</BirthDeathSkylineModel>
    
    <siteModel gammaCategoryCount="1" id="SiteModel" spec="SiteModel">
		<parameter dimension="1"  id="mutationRate" name="mutationRate" value="1.0"/>
		<substModel id="gtr" rateAC="@rateAC" rateGT="@rateGT" rateAT="@rateAT" rateCG="@rateCG" rateCT="@rateCT" spec="GTR">
			<parameter dimension="1"  id="rateAG" lower="0.0" name="rateAG" value="1.0"/>
			<frequencies estimate="true" id="freqs" spec="Frequencies">
				<parameter name='frequencies' id='freqParameter' value='0.25' dimension='4' lower="0." upper="1."/>
			</frequencies>
		</substModel>
	</siteModel>
	<branchRateModel id="StrictClock" spec="beast.evolution.branchratemodel.StrictClockModel">
		<parameter dimension="1" id="clock.rate" name="clock.rate" value="0.05" lower="0."/>
	</branchRateModel>


   <!-- likelihood and priors: -->
    <distribution id="posterior" spec="util.CompoundDistribution">
		<distribution id="prior" spec="util.CompoundDistribution">
            <distribution  x="@clock.rate" id="clockRatePrior" spec='beast.math.distributions.Prior'>
				<distr spec='beast.math.distributions.LogNormalDistributionModel' id='clockRatePrior.exp' M="-4.6" S="1.25"/>
			</distribution>
			<distribution id="hky.frequencies.prior" spec="beast.math.distributions.Prior" x="@freqParameter">
				<distr id="Uniform " lower="0.0" upper="1.0" spec="beast.math.distributions.Uniform" />
			</distribution>
			<distribution id="diversificationRate_prior" spec="beast.math.distributions.Prior" x="@diversificationRate">
				<distr spec="beast.math.distributions.Uniform" lower="0." upper="1000." offset="0."/>
			</distribution>
			<distribution id="turnover_prior" spec="beast.math.distributions.Prior" x="@turnover">
				<distr spec="beast.math.distributions.Uniform" lower="0." upper="1." offset="0."/>
			</distribution>
			<distribution id="samplingProportion_prior" spec="beast.math.distributions.Prior" x="@samplingProportion">
				<distr spec="beast.math.distributions.Uniform" lower="0" upper="1." offset="0."/>
			</distribution>
			<distribution  id='origin_Prior' x="@origin" spec='beast.math.distributions.Prior'>
				<distr spec='beast.math.distributions.Uniform' lower="0." upper="1000." offset="0."/>
			</distribution>
			<distribution id="BDlikelihood" spec="util.CompoundDistribution">
				<distribution idref="birthDeath"/>		
			</distribution>
		</distribution>
        <distribution id="jointTreeLikelihood" spec="util.CompoundDistribution">
			<distribution data="@alignment" id="treeLikelihood" spec="TreeLikelihood" tree="@tree" siteModel="@SiteModel" branchRateModel="@StrictClock"/>
        </distribution>
    </distribution>

    
	<run chainLength="20000000" id="mcmc" spec="MCMC" storeEvery="100000" distribution="@posterior">
        
        <init spec='beast.evolution.tree.ZeroBranchSARandomTree' id='SARandomTree' nodetype="beast.evolution.tree.ZeroBranchSANode" initial='@tree' taxonset='@taxonSet'>
            <populationModel id='ConstantPopulation' spec='ConstantPopulation'>
                <popSize id='randomPopSize' spec='parameter.RealParameter' value='1'/>
            </populationModel>
        </init>
     
		<state id="state" storeEvery="100000">
            <stateNode spec='beast.evolution.tree.ZeroBranchSATree' nodetype="beast.evolution.tree.ZeroBranchSANode" id='tree' trait='@tipDates' taxonset='@taxonSet'/>
			<stateNode idref="origin"/>
			<stateNode idref="diversificationRate"/>
			<stateNode idref="turnover"/>
			<stateNode idref="samplingProportion"/>
            <stateNode idref="rho"/>
            <!--<stateNode idref="r"/> -->
            
            <stateNode idref="clock.rate"/>
			<stateNode idref="freqParameter"/>
			<parameter dimension="1"  id="rateAC" lower="0.0" upper="100.0" name="stateNode" value="1.0"/>
			<parameter dimension="1"  id="rateGT" lower="0.0" upper="100.0" name="stateNode" value="1.0"/>
			<parameter dimension="1"  id="rateAT" lower="0.0" upper="100.0" name="stateNode" value="1.0"/>
			<parameter dimension="1"  id="rateCG" lower="0.0" upper="100.0" name="stateNode" value="1.0"/>
			<parameter dimension="1"  id="rateCT" lower="0.0" upper="100.0" name="stateNode" value="1.0"/>
        </state>
        
		<operator id='origOperator' spec='ScaleOperator' scaleFactor=".75" weight="3" parameter="@origin"/>
		<operator id='diversificationRateOperator' spec='ScaleOperator' scaleFactor=".75" weight="10" parameter="@diversificationRate"/>
		<operator id='turnoverOperator' spec='ScaleOperator' scaleFactor=".75" weight="10" parameter="@turnover"/>
		<operator id='samplingProportionOperator' spec='ScaleOperator' scaleFactor=".75" weight="10" parameter="@samplingProportion"/>
        <operator id='rhoOperator' spec='ScaleOperator' scaleFactor=".75" weight="10" parameter="@rho"/>
        <!-- <operator id='rOperator' spec='ScaleOperator' scaleFactor=".9" weight="1" parameter="@r"/> -->
        
        <operator spec='TreeDimensionJump' weight="10" tree="@tree"/> 
        <operator spec='WilsonBaldingForZeroBranchSampledAncestorTrees' weight="10" tree="@tree"/> 
        <operator spec='ExchangeForZeroBranchSampledAncestorTrees' isNarrow="false" weight="10" tree="@tree"/>
        <operator spec='ExchangeForZeroBranchSampledAncestorTrees' weight="10" tree="@tree"/>
        <operator spec='UniformForZeroBranchSATrees' weight="20" tree="@tree"/>
        <operator id='rootScaler' spec='ScaleOperatorForZeroBranchSATrees' scaleFactor=".95" weight="1" tree="@tree" rootOnly='true'/>
        <operator id='treeScaler' spec='ScaleOperatorForZeroBranchSATrees' scaleFactor=".95" weight="10" tree="@tree"/>
        
        <operator id="clock.rateScaler" parameter="@clock.rate" scaleFactor="0.75" spec="ScaleOperator" weight="10"/>
        
		<operator spec='ScaleOperator' scaleFactor=".75" weight=".2" parameter="@rateAC"/>
		<operator spec='ScaleOperator' scaleFactor=".75" weight=".2" parameter="@rateAT"/>
		<operator spec='ScaleOperator' scaleFactor=".75" weight=".2" parameter="@rateCG"/>
		<operator spec='ScaleOperator' scaleFactor=".75" weight=".2" parameter="@rateCT"/>
		<operator spec='ScaleOperator' scaleFactor=".75" weight=".2" parameter="@rateGT"/>
		<operator autoOptimize="true" delta="0.2" id="FrequenciesExchanger" integer="false" spec="DeltaExchangeOperator" weight="0.1" parameter="@freqParameter"/>


			
		<logger fileName="$(seed).log" id="tracelog" logEvery="10000" mode="autodetect" model="@posterior">
			<distribution idref="posterior" name="log"/>
			<log idref="BDlikelihood"/>
            <log idref="jointTreeLikelihood"/>
            <log id="treeHeight" spec="beast.evolution.tree.TreeHeightLogger" tree="@tree"/>
			<log idref="origin"/>
            <log idref="diversificationRate"/>
			<log idref="turnover"/>
			<log idref="samplingProportion"/>
            <log idref="rho"/>
            <!--<log idref="r"/>-->
            <log id="SACount" spec="beast.evolution.tree.SALogger" tree="@tree"/>

            <log idref="clock.rate"/>
			<log idref="freqParameter"/>
			<log idref="rateAC"/>
			<log idref="rateAG"/>
			<log idref="rateAT"/>
			<log idref="rateCG"/>
			<log idref="rateCT"/>
			<log idref="rateGT"/>
		</logger>
        
        <!-- <logger fileName="$(seed).trees" id="treelog" logEvery="200000" mode="tree">
			<tree idref="tree" name="log"/>
		</logger> -->
	
	</run>

</beast>
