# Supplementary material for: Bayesian Inference of Sampled Ancestor Trees for Epidemiology and Fossil Calibration
Source: PLoS Comput Biol. 2014 Dec 4;10(12):e1003919. doi: 10.1371/journal.pcbi.1003919 (PMC4263412; doi:10.1371/journal.pcbi.1003919)
Supplement: File S4 — XML files for simulated fossilized birth-death process. (ZIP) [file pcbi.1003919.s005.zip › simulations1/78.xml]

<?xml version="1.0" encoding="UTF-8" standalone="no"?><beast namespace="beast.core:beast.evolution.alignment:beast.evolution.tree.coalescent:beast.core.util:beast.evolution.nuc:beast.evolution.operators:beast.evolution.sitemodel:beast.evolution.substitutionmodel:beast.evolution.likelihood:beast.evolution.speciation:beast.core.parameter:beast.util" version="2.0">
    
    <data dataType="nucleotide" id="alignment" name="alignment">
    <sequence taxon='0' value='TACGTGTACGCTATAATGACCTCATCATTCATTAGCCAGTAGTCAGATTTGAGCGACCGATATTTTACAGCTTCTGCTGGAAAAGGCGATAGGCTGTGTGGATCTCTCCGGCATGAAATCGCCTATGTTTGTTCTTCGTGGGATTAATTATTAGAGACGGTGATACTGTCATATTTGGCTTCGGGTAGTGATTCTATTGACACGTGCTTTGTGGTCGGGCGAGCTTATACTATGGGTTAGAGCATAGCGATGCCCACTAGTGTTGGTATGGTGTAGCCAGCGGTTTCGCAAGCGCTTTTTACTCGCCCCTCAACGATATCCGCCCATTCGATAGCGACTCCTGTATGAAACCCTCTCCGGACCCATCACGGTATGACGCGACCAGATCTACGAGGGCTAGCGCTGTGAAAAACAGCCCTTGGCGCAGTGACAGCTTTAAAAAGGACTGGGTCAAGACTATAAAAGCTATGGTCAAGAACAGCCGCTCTAATTTTGTCTCTACAGCCTCGTATTGACACAGTCCGAGGACCGCTGGAGGCTTTAGAGGAGTACACGGGCCATAACCCCCAAACTGCGACGGACGGGAGGTACCTAGCAATATAGGTTCGTATGGACCCGACGGGGTGTGAAATCTTCCGCTTGCTTACCTGCTCCACAATGAGATCTCCCACAGAGTTGACCTTATATGAGTCGCATCGCCTAAGCCACGCCTGCATCGTAAAATTGGGACCTCAGGTCGTGCTGATCCCACAGGGACTGATCGTCCTTTAGTTCGTTTTAACCAGCTCGTGGAATAGACCAACCACAGTTGCCCCTGCAATTTGTCTAGCATCAAAGTATAGCCGTGCGGATTGTTGAATAATACGAAGATACATCACACCCTAGGCCGTTACCGCCTACTAGATAGTGGAGCCTTTGTCATTTGAAGCTTACACCTTGCTCCCCCCCTACACGAATCGAACTTCATGGAAAAACAGACATAACGCATGACGTCCATCGCTTTTCCAATTCAGAGTGGGTATGGTTGTAACAGGGCAGCACCGTTTCCCGATCAGTCATGAGACGGAGACTCCTCGCCCGTTCTACCCAATACCCTTGTCAACAATACAGACGCCCCACGGACGGGCGTTCAAGGCCGCTGTTCTGCCACCACAAAGTATAGATGAGATCGTGTCGTCCCCGACCGGAAATGAGGGTGGTAATCTGAGCCATTGCGAAGCCCTTGACAGGCTCAGACGGCGCGACCTGACTATCCAAGTATAGCCCAAGGAATGGGCAGTTCATTGCAGGACCTGGATAAGCAGCTGTCCACGTAACCCGGTTGACGCGTGTGGTGGTTACTGTAATCGCTTACTGCCGGTATGTGGAGATATCTTCCTCGAATGGGCAAAACGATCTAGAAGAAGCCATTCGCAGCATGGACAGGTCGGCGAGTGCTCAGAATAGGGCAGTCCGCTCCTAGAACTATCTTCTCTTGCTCCAACAGATATTGGGTGGAAGCAGCAATAAAATTAATATACAAATAGTTTGCGAAGGATGTTCCTCGCCGAGGTTATACTACCATTTGGAGATTACTTTGGAGACTATTGATAAACATGATGGGGGCAGATTGCAAGCCTGCGTATTTTGGTGCTTTCACACGTATCCGATCCGTCGCAGGGCTGTGTTTTTACCACGCTTGGTAACCTTATTCGTGAGACAGTAATGTATCTCGAGTAGTACTCCGAACTTGTAGCCCCGCACACCAGTGGCTGCCCCCAGCGTGGTACGAAGATTTACGTTGGCACGACCCCAATACCGATTTACCCTGGGGATCATGGAGTAGGTGGCTCATACACTTGGCTTACCGATTTTCCAGTGGTCCGAGGTTTGCATATCTGTGCACTAATCCGTAAACCTCGACCCCCTATGCGATTAAGTTGGAGGCGGAACTACCTTATTCAACTGGTTAGTCTATGGCAAGAGCAAAGGATACCCCTGAGATCCACACCAAGAGTTGT'/>

    <sequence taxon='3' value='TACGTGTACGCTATAATGACCTTATCACTCATTAGCCAGTAGTCAGATTTGAGCGACCGATATTTTACAGCTTCTGCTGGAAAAGGCGATAGGCTGTGTGGATCTCTCCGGCATGAAATCGCCTATGTTTGTTCTTCGTGGGATTAATTATTAGAGACGGTGATACTGTCGTATTTGGCTTCGGGTAGTGATTCTATTGACACGTGCTTTGTGGTCGGGCGAGCTTATACTATGGGTTAGAGCATAGCGATGCCCACTAGTGTTGGTATGGTATAGCCAGCGGTTTCGCAAGCGCTTTTTACTCGCCCCTCAACGATATCCGCCCATTCGATAGCGACTCCTGTATGAAACCCTCTCCGGACCCATCACGGTATGACGCGACCAGATCTACGAGGGCTAGCGCTGTGAAAAACAGCCCTTGGCGCAGTGACAGCTTTAAAAAGGACTGGGTCAAGACTATAAAAGCTATGGTCAAGAACAGCCGCTCTAATTTTGTCTCTACAGCCTCGTATTGGCACAGTCCGAGGACCGCTGGAGGCTTTAGAGGAGTACACGGGCCATAACCCCCAAACTGCGACGGACGGGAGGTACCTAGCAATATAGGTTCGTATGGACCCGACGGGGTGTGAAATCTTCCGCTTGCTTACCTGCTCCACAATGAGATCTCCCACAGAGTTGACCTTATATGAGTCGCATCGCCTAAGCCACGCCTGCGTCGTAAAATTGGGACCTCAGGTCGTGCTGATCCCACAGGGACTGATCGTCCTTTAGTTCGTTTTAACCAGCTCGTGGAATAGGCCAACCACAGTTGCCCCTGCAATTTGTCTAGCATCAAAGTATAGCCGTGCGGATTGTTGAATAATACGAAGATACATCACACCCTAGGCCGTTACCGCCTACTAGATAGTGGAGCCTTTGTCATTTGAAGCTTACACCTTCCTCCCCCCCTACACGAATCGAACTTCATGGAAAAACAGACATAACGCATGACGTCCATCGCTTTTCCAATTCAGAGTGGGTATGGTTGTAACAGGGCAGCACCGTTTCCCGATCAGTCATGAGACGGAGACTCCTCGCCCGTTCTACCCAATACCCTTGTCAACAATACAGACGCCCCACGGAAGGGCGTTCAAGGCCGCTGTTCTGCCACCACAAAGTATAGATGAGATCGTGTCGTCCCCGACCGGAAATGAGGGTGGTAATCTGAGCTATTGCGAAGCCCTTGACAGGCTCAGACGGCGCGACCTGACTATCCAAGTATAGCCCAAGGAATGGGCAGTTCATTGCAGGACCTGGATAAGCAGCTGTCCACATAACCCGGTTGACGCGTGTGGTGGTTACTGTAATCGCTTACTACCGGTATGTGGAGATATCTTCCTCGAATGGGCAAAACGATCTAGAAGAAGCCATTCGCAGCATGGACAGGTCGGCGAGTGTTCAGAATAGGGCAGTCCGCTCCTAGAACTATCTTCTCTTGCTCCAACAGATATTGGGTGGAAGCAGCAATAAAATTAATATACAAATAGTTTGCGAAGGATGTTCCTCGCCGAGGCTATACTACAATTTGGAGATTACTTTGGAGACTATTGATAAACATGATGGGGGCAGATTGCAAGCCTGCGTATTTTGGTGCTTTCACACGTATCCGATCCGTCGCAGGGCTGTGTTTTTACCACGCTTGGTAACCTTATTCGTGAGACAGGAATGTATCTCGAGTAGTACTCCGAACTTGTAGCCCCGCACACCAGTGGCTGCCCCCAGCGTGGTACGAAGATTTACGTTGGCACGACCCCAATACCGATTTACCCTGGGGATCATGGAGTAGGTGGCTCATACACTTGGCTTACCGATTTTCCAGTGGTCCGAGGTTAGCATATCTGTGCACTAATCCGTAAACCTCGACCCCCTATGCGATTAAGTTGGAGGCGGAACTACCTTATTCAACTGGTTAGTCTATGGCAAGAGCAAAGGATACCCCTGAGATCCACACCAAGAGTTGT'/>

    <sequence taxon='12' value='TACGTGTACGCTATAATGACCTTATCACTCATTAGCCAGTAGTCAGATTTGAGCGACCGATATTTTACAGCTTCTGCTGGAAAAGGCGATAGGCTGTGTGGATCTCTCCGGCATGAAATCGCCTATGTTTGTTCTTCGTGGGATTAATTATTAGAGACGGTGATACTGTCGTATTTGGCTTCGGGTAGTGATTCTATTGACACGTGCTTTGTGGTCGGGCGAGCTTATACTATGGGTTAGAGCGTAGCGATGCCCACTAGTGTTGGTATGGTATAGCCAGCGGTTTCGCAAGCGCTTTTTACTCGCCCCTCAACGATATCCGCCCATTCGATAGCGACTCCTGTATGAAACCCTCTCCGGACCCATCACGGTATGACGCGACCAGATCTACGAGGGCTAGCGCTGTGAAAAACAGCCCTTGGCGCAGTGACAGCTTTAAAAAGGACTGGGTCAAGACTATAAAAGCTATGGTCAAGAACAGCCGCTCTAATTTTGTCTCTACAGCCTCGTATTGGCACAGTCCGAGGACCGCTGGAGGCTTTAGAGGAGTACACGGGCCATAACCCCCAAACTGCGACGGACGGGAGGTACCTAGCAATATAGGTTCGTATGGACCCGACGGGGTGTGAAATCTTCCACTTGCTTACCTGCTCCACAATGAGATCTCCCACAGAGTTGACCTTATATGAGTCGCATCGCCTAAGCCACGCCTGCGTCGTAAAATTGGGACCTCAGGTCGTGCTGATCCCACAGGGACTGATCGTCCTTTAGTTCGTTTTAACCAGCTCGTGGAATAGGCCAATCACAGTTGCCCCTGCAATTTGTCTAGCATCAAAGTATAGCCGTGCGGATTGTTGAATAATACGAAGATACATCACACCCTAGGCCGTTACCGCCTACTAGATAGTGGAGCCTTTGTCATTTGAAGCTTACACCTTCCTCCCCCCCTACACGAATCGAACTTCATGGAAAAACAGACATAACGCATGACGTCCATCACTTTTCCAATTCAGAGTGGGTATGGTTGTAACAGGGCAGCACCGTTTCCCGATCAGTCATGAGACGGAGACTCCTCGCCCGTTCTACCCAATACCCTTGTCAACAATACAGACGCCCCACGGAAGGGCGTTCAAGGCCGCTGTTCTGCCACCACAAAGTATAGATGAGATCGTGTCGTCCCCGACCGGAAATGAGGGTGGTAATCTGAGCTATTGCGAAGCCCTTGACAGGCTCAGACGGCGCGACCTGACTATCCAAGTATAGCCCAAGGAATAGGCAGTTCATTGCAGGACCTGGATAAGCAGCTGTCCACATAACCCGGTTGACGCGTGTGGTGGTTACTGTAATCGCTTACTACCGGTATGTGGAGATATCTTCCTCGAATGGGCAAAATGATCTAGAAGAAGCCATTCGCAGCATGGACAGGTCGGCGAGTGTTCAGAATAGGCCAGTCCGCTCCTAGAACTATCTTCTCTTGCTCCAACAGATATTGGGTGGAAGCAGCAATAAAATTAATATACAAATAGTTTGCGAAGGATGTTCCTCGCCGAGGCTATACTACAATTTGGAGATTACTTTGGAGACTATTGATAAACATGATGGGGGCAGATTGCAAGCCTGCGTATTTTGGTGCTTTCACACGTATCCGATCCGTCGCAGGGCTGTGTTTTTACCACGCTTGGTAACCTTATTCGTGAGACAGGAATGTATCTCGAGTAGTACTCCGAACTTGTAGCCCCGCACACCAGTGGCTGCCCCCAGCGTGGTACGAAGATTTACGTTGGCACGACCCCAATACCGATTTACCCTGGGGATCATGGAGTAGGTGGCTCATACACTTGGCTTACCGATTTTCCAGTGGTCCGAGGTTAGCATATCTGTGCACTAATCCGTAAACCTCGACCCCCTATGCGATTAAGTTGGAGGCGGAACTACCTTATTCAACTGGTTAGTCTATGGCAAGAGCAGAGGATACCCCTGAGATCCACACCAAGAGTTGT'/>

    <sequence taxon='21' value='TACGTGTACGCTATAATGACCTTATCACTCATTAGCCAGTAGTCAGATTTGAGCGACCGATATTTTACAGCTTCTGCTGGAAAAGGCGATAGGCTGTGTGGATCTCTCCGGCATGAAATCGCCTATGTTTGTTCTTCGTGGGATTAATTATTAGAGACGGTGATACTGTCGTATTTGGCTTCGGGTAGTGATTCTATTGACACGTGCTTTGTGGTCGGGCGAGCTTATACTATGGGTTAGAGCGTAGCGATGCCCACTAGTGTTGGTATGGTATAGCCAGCGGTTTCGCAAGCGCTTTTTACTCGCCCCTCAACGATATCCGCCCATTCGATAGCGACTCCTGTATGAAACCCTCTCCGGACCCATCACGGTATGACGCGACCAAATCTACGAGGGCTAGCGCTGTGAAAAACAGCCCTTGGCGCAGTGACAGCTTTAAAAAGGACTGGGTCAAGACTATAAAAGCTATGGTCAAGAACAGCCGCTCTAATTTTGTCTCTACAGCCTCGTATTGGCACAGTCCGAGGACCGCTGGAGGCTTTAGAGGAGTACACGGGCCATAACCCCCAAACTGCGACGGACGGGAGGTACCTAGCAATATAGGTTCGTATGGACCCGACGGGGTGTGAAATCTTCCACTTGCTTACCTGCTCCACAATGAGATCTCCCACAGAGTTGACCTTATATGAGTCGCATCGCCTAAGCCACGCCTGCGTCGTAAAATTGGGACCTCAGCTCGTGCTGATCCCACAGGGACTGATCGTCCTTTAGTTCGTTTTAACCAGCTCGTGGAATAGGCCAATTACAGTTGCCCCTGCAATTTGTCTAGCATCAAAGTATAGCCGTGCGGATTGTTGAATAATACGAAGATACATCACACCCTAGGCCGTTACCGCCTACTAGATAGTGGAACCTTTGTCATTTGAAGCTTACACCTTCCTCCCCCCCTACACGAATCGAACTTCATGGAAAAACAGACATAACGCATGACGTCCATCACTTTTCTAATTCAGAGTGGGTATGGTTGTAACAGGGCAGCACCGTTTCCCGATCAGTCATGAGACGGAGACTCCTCGTCCGTTCTACCCAATACCCTTGTCAACAATACAGACGCCCCACGGAAGGGCGTTCAAGGCCGCTGTTCTGCCACCACAAAGTATAGATGAGATCGTGTCGTCCCCGACCGGAAATGAGGGTGGTAATCTGAGCTATTGCGAAGCCCTTGACAGGCTCAGACGGCGCGACCTGACTATCCAAGTATAGCCCAAGGAATAGGCAGTTCATTGCAGGACCTGGATAAGCAGCTGTCCACATAACCCGGTTGACGCGTGTGGTGGTTACTGTAATCGCTTACTACCGGTATGTGGAGATATCTTCCTCGAATGGGCAAAATGATCTAGAAGAAGCCATTCGCAGCATGGACAGGTCGGCGAGTGTTCAGAATAGGCCAGTCCGCTCCTAGAACTATCTTCTCTTGCTCCAACAGATATTGGGTGGAAGCAGCAATAAAATTAATATACAAATAGTTTGCGAAGGATGTTCCTCGCCGAGGCTATACTACAATTTGGAGATTACTTTGGAGACTATTGATAAACATGATGGGGGCAGATTGCAAGCCTGCGTATTTTGGTGCTTTCACACGTATCCGATCCGTCGCAGGGCTGTGTTTTTACCACGCTTGGTAACCTTATTCGTGAGACAGGAATGTATCTCGAGTAGTACTCCGAACTTGTAGCCCCGCACACCAGTGGCTGCCCCCAGCGTGGTACGAAGATTTACGTTGGCACGACCCCAATACCGATTTACCCTGGGGATCATGGAGTAGGTGGCTCATACACTTGGCTTACCGATTTTCCAGTGGTCCGAGGTTAGCATATCTGTGCACTAATCCGTAAACCTCGACCCCCTATGCGATTAAGTTGGAGGCGGAACTACCTTATTCAACTGGTTAGTCTATGGCAAGAGCAGAGGATACCCCTGAGATCCACACCAAGAGTTGT'/>

    <sequence taxon='29' value='TACGTGTACGCTATAATGACCTTATCACTCATTAGCCAGTAGTCAGATTTGAGCGACCGATATTTTACAGCTTCTGCTGGAAAAGGCGATAGGCTGTGTGGATCTCTCCGGCATGAAATCGCCTATGTTTGTTCTTCGTGGGATTAATTATTAGAGACGGTGATACTGTCGTATTTGGCTTCGGGTAGTGATTCTATTGACACGTGCTTTGTGGTCGGGCGAGCTTATACTATGGGTTAGAGCGTAGCGATGCCCACTAGTGTTGGTATGGTATAGCCAGCGGTTTCGCAAGCGCTTTTTACTCGCCCCTCAACGATATCCGCCCATTCGATAGCGACTCCTGTATGAAACCCTCTCCGGACCCATCACGGTATGACGCGACCAAATCTACGAGGGCTAGCGCTGTGAAAAACAGCCCTTGGCGCAGTGACAGCTTTAAAAAGGACTGGGTCAAGACTATAAAAGCTATGGTCAAGAACAGCCGCTCTAATTTTGTCTCTACAGCCTCGTATTGGCACAGTCCGAGGACCGCTGGAGGCTTTAGAGGAGTACACGGGCCATAACCCCCAAACTGCGACGGACGGGAGGTACCTAGCAATATAGGTTCGTATGGACCCGACGGGGTGTGAAATCTTCCACTTGCTTACCTGCTCCACAATGAGATCTCCCACAGAGTTGACCTTATATGAGTCGCATCGCCTAAGCCACGCCTGCGTCGTAAAATTGGGACCTCAGCTCGTGCTGATCCCACAGGGACTGATCGTCCTTTAGTTCGTTTTAACCAGCTCGTGGAATAGGCCAATTACAGTTGCCCCTGCAATTTGTCTAGCATCAAAGTATAGCCGTGCGGATTGTTGAATAATACGAAGATACATCACACCCTAGGCCGTTACCGCCTACTAGATAGTGGAACCTTTGTCATTTGAAGCTTACACCTTCCTCCCCCCCTACACGAATCGAACTTCATGGAAAAACAGACATAACGCATGACGTCCATCACTTTTCTAATTCAGAGTGGGTATGGTTGTAACAGGGCAGCACCGTTTCCCGATCAGTCATGAGACGGAGACTCCTCGTCCGTTCTACCCAATACCCTTGTCAACAATACAGACGCCCCACGGAAGGGCGTTCAAGGCCGCTGTTCTGCCACCACAAAGTATAGATGAGATCGTGTCGTCCCCGACCGGAAATGAGGGTGGTAATCTGAGCTATTGCGAAGCCCTTGACAGGCTCAGACGGCGCGACCTGACTATCCAAGTATAGCCCAAGGAATAGGCAGTTCATTGCAGGACCTGGATAAGCAGCTGTCCACATAACCCGGTTGGCGCGTGTGGTGGTTACTGTAATCGCTTACTACCGGTATGTGGAGATATCTTCCTCGAATGGGCAAAATGATCTAGAAGAAGCCATTCGCAGCATGGACAGGTCGGCGAGTGTTCAGAATAGGCCAGTCCGCTCCTAGAACTATCTTCTCTTGCTCCAACAGATATTGGGTGGAAGCAGCAATAAAATTAATATACAAATAGTTTGCGAAGGATGTTCCTCGCCGAGGCTATACTACAATTTGGAGATTACTTTGGAGACTATTGATAAACATGATGGGGGCAGATTGCAAGCCTGCGTATTTTGGTGCTTTCACACGTATCCGATCCGTCGCAGGGCTGTGTTTTTACCACGCTTGGTAACCTTATTCGTGAGACAGGAATGTATCTCGAGTAGTACTCCGAACTTGTAGCCCCGCACACCAGTGGCTGCCCCCAGCGTGGTACGAAGATTTACGTTGGCACGACCCCAATACCGATTTACCCTGGGGATCATGGAGTAGGTGGCTCATACACTTGGCTTACCGATTTTCCAGTGGTCCGAGGTTAGCATATCTGTGCACTAATCCGTAAACCTCGACCCCCTATGCGATTAAGTTGGAGGCGGAACTACCTTATTCAACTGGTTAGTCTATGGCAAGAGCAGAGGATACCCCTGAGATCCACACCAAGAGTTGT'/>

    <sequence taxon='39' value='TACGTGTACGCTATAATGACCTTATCACTCATTAGCCAGTAGTCAGATTTGAGCGACCGATATTTTACAGCTTCTGCTGGAAAAGGCGATAGGCTGTGTGGATCTCTTCGGCATGAAATCGCCTATGTTTGTTCTTCGTGGGATTAATTATTAGTGACGGTGATACTGTCGTATTTGGCTTCGGGTAGTGATTCTATTGACACGTGCTTTGTGGTCGGGCGAGCTTATACTATGGGTTAGAGCGTAGCGATGCCTACTAGTGTTGGTATGGTATAGCCAGCGGTTTCGCAAGCGCTTTTTACTCGCCCCTCAACGATATCCGCCCATTCGATAGCGACTCCTGTATGAAACCCTCTCCGGACCCATCACGGTATGACGCGACCAAATCTACGAGGGCTAGCGCTGTGAAAAACAGCCCTTGGCGCAGTGACAGCTTTAAAAAGGACTGGGTCAAGACTATAAAAGCTATGGTCAAGAACACCCACTCTAATTTTGTCTCTACAGCCTCGTATTGGCACAGTCCGAGGACCGCTGGAGGCTTTAGAGGAGTACACGGGCCATAACCCCCAAACTGCGACGGACGGGAGGTACCTAGCAATATAGGTTCGTATGGACCCGACGGGGTGTGAAATCTTCCACTTGCTTACCTGTTCCACAATGAGATCTCCCACAGAGTTGACCTTATATGAGTCGCATCGCCTAAGCCACGCCTGCGTCGTAAAATTGGGACCTCAGCTCGTGCTGATCCCACAGGGACTGATCGTCCTTTAGTTCGTTTTAACCAGCTCGTGGAATAGGCCAATCACAGTTGCCCCTGCAATTTGTCTAGCATCAAAGTATAGCCGTGCGGATTGTTGAATAATACGAAGATATATCACACCCTAGGCCGTTACCGCCTACTAGATAGTGGAGCCTTTGTCATTTGAAGCTTACACCTTCCTCCCCCCCTACACGAATCGAACTTCATGGAAAAACAGACATAACGCATGACGTCCATCACTTTTCCAATTCAGAGTGGGTATGGTTGTAACAGGGCAGCACCGTTTCCCGATCAGTCATGAGACGGAGACTCCTCGTCCGTTCTACCCAATACCCTTGTCAACAATACAGACGCCCCACGGAAGGGCGTTCAAGGCCGCTGTTCTGCCACCACAAAGTATAGATGAGATCGTGTCGCCCCCGACCGGAAATGAGGGTGGTAATCTGAGCCATTGCGAAGCCCTTGACAGGTTCAGACGGCGGGACCTGACTATCCAAGTACAGCCCAAGGAATAGGCAGTTCATTGCAGGACCTGGATAAGCAGCTGTCCACATAACCCGGTTGACGCGTGTGGTGGTTACTGTAATCGCTTACTACCGGTATGTGGAGATATCTTCTTCAAATGGGCAAAATGATCTAGAAGAAGCCATTCGCAGCATGCACAGGTCGGCGAGTGTTCAGAATAGGCCAGTCCGCTCCTAGAACTATCTTCTCTTGCTCCAACAGATATTGGGTGGAAGCAGCAATGAAATTAATATACAAATAGTTTGCGAAGGATGTTCCTCGCCGAGGCTATACCACAATTTGGAGATTACTTTGGAGACTACTGATAAACATGATGGGGGCAGATTGCAACCCTGCGTATTTTGGTGCTTTCACACGTATCCGATCCGTCGCAGGGCTGTGTTTTTACCACGCTTGGTAACCTTATTCGTGAGACAGGAATGTATCTCGAGTAATACTCCGAACTTGTAGCCCCGCACACCAGTGGCTGCCCCCAGCGTGGTACGAAGATTTACGTTGGCACGACCCCAATACCGATTTACCCTGGGGATCATGGAGTAGGTGGCTCATACACTTGGCTCACCGATTTTCCAGTAGTCCGAGGTTAGCATATCTGCGCACTAATCCGTGAACCTCGACCCCCTATGCGATTAAGTTGGAGGCGGAACTACCTTATTCAACTGGTTAGTCTATGGCAAGAGCAGAGGATACCCCTGAGATCCACACCAAGAGTTGT'/>

    <sequence taxon='89' value='TACGTGTACGCTATAATGACCTTATCACTCATTAGCCAGTAGTCAGATTTGAGCGACCGATATTTTACAGCTTCTGCTGGAAAAGGCGATAGGCTGTGTGGATCTCTCCGGCATGAAATCGCCTATGTTTGTTCTTCGTGGGATTAATTAGTAGAGACGGTGATACTGTCGTATTTGGCTTCGGGTAGTGATTCTATTGACACGTGCTTTGTGGTCGGGCGAGCTTATACTATGGGTTAGAGTGTAGCGATGCCCACTAGTGTTGGTATGGTATAGCCAGCGGTTTCGCAAGCGCTTTTTACTCGCCCCTCAACGATATCCGCCCATTCGATAGCGACTCCTGTATGAAACCCTCTCCGGACCCATCACGGTATGACGCGACCAAATCTACGAGGGCTAGCGCTGTGAAAAACAGCCCTTGGCGCAGTGACAGCTTTAAAAAGGACTGGGTCAAGACTATAAAAGCTATGGTCAAGAACAGCCGCTCTAATTTTGTCTCTACAGCCTCGTATTGGCACAGTCCGAGGACCGCTGGAGGCTTTAGAGGAGTACACGGGCCATAACCCCCAAACTGCGACGGACGGGAGGTACCTAGCAATATAGGTTTGTATGGACCCGACGGGGTGTGAAATCTTCCACTTGCTTACCTGCTCCACAATGAGATCTCCCACAGAGTTGACCTTATATGAGTCGCATCGCCTTAGCCACGCCTGCGTCGTAAAATTGGGACCTCAGCTCGTGCTGATCCCACAGGGACTGATCGTCCTTTAGTTCGTTTTAACCAGCTCGTGGAATAGGCCAATCACAGTTGCCCCTGCAATTTGTCTAGCATCAAAGTATAGCCGTGCGGATTGTTGAGTAATACGAAGATACATCACACCCTAGGCCGTTACCGCCTACTAGATAGTGGAGCCTTTGTCATTTGAAGCTTACACCTTCCTCCCCCCCTACACGAATCGAACTTCATGGAAAAACAGACATAACGCATGACGTCCATCACTTTTCCAATTCAGAGTGGGTATGGTTGTAACAGGGCAGCACCGTTTCCCGATCAGTCATGAGACGGAGACTCCTCGTCCGTTCTACCCAATACCCTTGTCAACAATACAGACGCCCCACGGAAGGGCGTTCAAGGCCACTGTTCTGCCACCACAAAGTATAGATGAGATCGTGTCGTCCCCGACTGGAAATGAGGGTGGTAATCTGAGCTATTGCGAAGCCCTTGACAGGCTCAGACGGCGCGACCTGACTATCCAAGTATAGCCCAAGGAATAGGCAGTTCATTGCAGGACCTGGATAAGCAGCTGTCCACATAACCCGGTTGACGCGTGTGGTGGTTACTGTAATCGCTTACTACCGGTATGTGGAGATATCTTCCTCGAATGGGCAAAATGATCTAGAAGAAGCCATTCGCAGCATGGACAGGTCGGCGAGTGTTCAGAATAGGCCAGTCCGCTCCTCGAACTATCTTCTCTTGCTCCAACAGATATTGGGTGGAAGCAGCAATAAAATTAATATACAAATAGTTTGCGAAGGATGTTCCTCGCCGAGGCTATACTACAATTTGGAGATTACTTTGGAGACTATTGATAAACATGATGGGGGCAAATTGCAAGCCTGCGTATTTTGGTGCTTTCACACGTATCCGATCCGCCGCAGGGCTGTGTTTTTACCACGCTTGGTAACCTTATTCGTGAGACAGGAATGTATCTCGAGTAGTACTCCGAACTTGTAGCCCCGCACACCAGTGGCTGCCCCCAGCGTGGTACGAAGATTTACGTTGGCACGACCCCAATACCGATTTACCCTGGGGATCATGGAGTAGGTGGCTCATACACTTGGCTTACCGATTTTCCAGTGGTCCGAGGTTAGCATATCTGTGCACTAATCCGTAGACCTCGACCCCCTATGCGATTAAGTTGGAGGCGGAACTACCTTATTCAACTGGTTAGTCTATGGCAAGAGCAGAGGATACCCCTGAGATCCACACCAAGAGTTGT'/>

    <sequence taxon='96' value='TACGTGTACGCTATAATGACCTTATCACTCATTAGCCAGTAGTCAGATTTGAGCGACCGATATTTTACAGCTTCTGCTGGAAAAGGCGATAGGCTGTGTGGATCTCTCCGGCATGAAATCGCCTATGTTTGTTCTTCGTGGGATTAATTATTAGAGACGGTGATACTGTCGTATTTGGCTCCGGGTAGTGATTCTATTGACACGTGCTTTGTGGTCGGGCGAGCTTATACTATGGGTTAGAGTGTAGCGATGCCCACTAGTATTGGTATGGTATAGCCAGCGGTTTCGCAAGCGCTTTTTACTCGCCCCTCAACGATATCCGCCCATTCGATAGCGACTCCTGTATGAAACCCTCTCCGGACCCATCACGGTATGACGCGACCAAATCTACGAGGGCTAGCGCTGTGAAAAACAGCCCTTGGCGCAGTGACAGCTTTAAAAAGGACTGGGTCAAGACTATAAAAGCTATGGTCAAGAACAGCCGCTCTAATTTTGTCTCTACAGCCTCGTATTGGCACAGTCCGAGGACCGCTGGAGGCTTTAGAGGAGTACACGGGCCATAACCCCCAAACTGCGACGGACGGGAGGTACCTAGCAATATAGGTTTGTATGGACCCGACGGGGTGTGAAATCTTCCACTTGCTTACCTGCTCCACAATGAGATCTCCCACAGAGTTGACCTTATATGAGTCGCATCGCCTTAGCCACGCCTGCGTCGTAAAATTGGGACCTCAGCTCGTGCTGATCCCACAGGGACTGATCGTCCTTTAGTTCGTTTTAACCAGCTCGTGGAATAGGCCAATCACAGTTGCCCCTGCAATTTGTCTAGCATCAAAGTATAGCCGTGCGGATTGTTGAGTAATACGAAGATACATCACACCCTAGGCCGTTACCGCCTACTAGATAGTGGAGCCTTTGTCATTTGAAGCTTACACCTTCCTCCCCCCCTACACGAATCGAACTTCATGGAAAAACAGACATAACGCATGACGTCCATCACTTTTCCAATTCAGAGTGGGTATGGTTGTAACAGGGCAGCACCGTTTCCCGATCAGTCATGAGACGGAGACTCCTCGTCCGTTCTACCCAATACCCTTGTCAACAATACAGACGCCCCACGGAAGGGCGTTCAAGGCCACTGTTCTGCCACCACAAAGTATAGATGAGATCGTGTCGTCCCCGACTGGAAATGAGGGTGGTAATCTGAGCTATTGCGAAGCCCTTGACAGGCTCAGACGGCGCGACCTGACTATCCAAGTATAGCCCAAGGAATAGGCAGTTCATTGCAGGACCTGGATAAGCAGCTGTCCACATAACCCGGTTGACGCGTGTGGTGGTTACTGTAATCGCTTACTACCGGTATGTGGAGATATCTTCCTCGAATGGGCAAAATGATCTAGAAGAAGCCATTCGCAGCATGGACAGGTCGGCGAGTGTTCAGAATAGGCCAGTCCGCTCCTCGAACTGTCTTCTCTTGCTCCAACAGATATTGGGTGGAAGCAGCAATAAAATTAATATACAAATAGTTTGCGAAGGATGTTCCTCGCCGAGGCTATACTACAATTTGGAGATTACTTTGGAGACTATTGATAAACATGATGGGGGCAAATTGCAAGCCTGCGTATTTTGGTGCTTTCACACGTATCCGATCCGCCGCAGGGCTGTGTTTTTACCACGCTTGGTAACCTTATTCGTGAGACAGGAATGTATCTCGAGTAGTACTCCGAACTTGTAGCCCCGCACACCAGTGGCTGCCCCCAGCGTGGTACGAAGATTTACGTTGGCACGACCCCAATACCGATTTACCCTGGGGATCATGGAGTAGGTGGCTCATACACTTGGCTTACCGATTTTCCAGTGGTCCGAGGTTAGCATATCTGTGCACTAATCCGTAGACCTCGACCCCCTATGCGATTAAGTTGGAGGCGGAACTACCTTATTCAACTGGTTAGTCTATGGCAAGAGCAGAGGATACCCCTGAGATCCACACCAAGAGTTGT'/>

    <sequence taxon='97' value='TACGTGTACGCTATAATGACCTTATCACTCATTAGCCAGTAGTCAGATTTGAGCGACCGATATTTTACAGCTTCTGCTGGAAAAGGCGATAGGCTGTGTGGATCTCTCCGGCATGAAATCGCCTATGTTTGTTCTTCGTGGGATTAATTATTAGAGACGGTGATACTGTCGTATTTGGCTTCGGGTAGTGATTCTATTGACACGTGCTTTGTGGTCGGGCGAGCTTATACTATGGGTTAGAGTGTAGCGATGCCCACTAGTGTTGGTATGGTATAGCCAGCGGTTTCGCAAGCGCTTTTTACTCGCCCCTCAACGATATCCGCCCATTCGATAGCGACTCCTGTATGAAACCCTCTCCGGACCCATCACGGTATGACGCGACCAAATCTACGAGGGCTAGCGCTGTGAAAAACAGCCCTTGGCGCAGTGACAGCTTTAAAAAGGACTGGGTCAAGACTATAAAAGCTATGGTCAAGAACAGCCGCTCTAATTTTGTCTCTACAGCCTCGTATTGGCACAGTCCGAGGACCGCTGGAGGCTTTAGAGGAGTACACGGGCCATAACCCCCAAACTGCGACGGACGGGAGGTACCTAGCAATATAGGTTTGTATGGACCCGACGGGGTGTGAAATCTTCCACTTGCTTACCTGCTCCACAATGAGATCTCCCACAGAGTTGACCTTATATGAGTCGCATCGCCTTAGCCACGCCTGCGTCGTAAAATTGGGACCTCAGCTCGTGCTGATCCCACAGGGACTGATCGTCCTTTAGTTCGTTTTAACCAGCTCGTGGAATAGGCCAATCACAGTTGCCCCTGCAATTTGTCTAGCATCAAAGTATAGCCGTGCGGATTGTTGAGTAATACGAAGATACATCACACCCTAGGCCGTTACCGCCTACTAGATAGTGGAGCCTTTGTCATTTGAAGCTTACACCTTCCTCCCCCCCTACACGAATCGAACTTCATGGAAAAACAGACATAACGCATGACGTCCATCACTTTTCCAATTCAGAGTGGGTATGGTTGTAACAGGGCAGCACCGTTTCCCGATCAGTCATGAGACGGAGACTCCTCGTCCGTTCTACCCAATACCCTTGTCAACAATACAGACGCCCCACGGAAGGGCGTTCAAGGCCACTGTTCTGCCACCACAAAGTATAGATGAGATCGTGTCGTCCCCGACTGGAAATGAGGGTGGTAATCTGAGCTATTGCGAAGCCCTTGACAGGCTCAGACGGCGCGACCTGACTATCCAAGTATAGCCCAAGGAATAGGCAGTTCATTGCAGGACCTGGATAAGCAGCTGTCCACATAACCCGGTTGACGCGTGTGGTGGTTACTGTAATCGCTTACTACCGGTATGTGGAGATATCTTCCTCGAATGGGCAAAATGATCTAGAAGAAGCCATTCGCAGCATGGACAGGTCGGCGAGTGTTCAGAATAGGCCAGTCCGCTCCTCGAACTATCTTCTCTTGCTCCAACAGATATTGGGTGGAAGCAGCAATAAAATTAATATACAAATAGTTTGCGAAGGATGTTCCTCGCCGAGGCTATACTACAATTTGGAGATTACTTTGGAGACTATTGATAAACATGATGGGGGCAAATTGCAAGCCTGCGTATTTTGGTGCTTTCACACGTATCCGATCCGCCGCAGGGCTGTGTTTTTACCACGCTTGGTAACCTTATTCGTGAGACAGGAATGTATCTCGAGTAGTACTCCGAACTTGTAGCCCCGCACACCAGTGGCTGCCCCCAGCGTGGTACGAAGATTTACGTTGGCACGACCCCAATACCGATTTACCCTGGGGATCATGGAGTAGGTGGCTCATACACTTGGCTTACCGATTTTCCAGTGGTCCGAGGTTAGCATATCTGTGCACTAATCCGTAGACCTCGACCCCCTATGCGATTAAGTTGGAGGCGGAACTACCTTATTCAACTGGTTAGTCTATGGCAAGAGCAGAGGATACCCCTGAGATCCACACCAAGAGTTGT'/>

    <sequence taxon='62' value='TACGTGTACGCTATAGTGACCTTATCACTCATTAGCCAGTAGTCAGATTTGAGCGACCGATATTTTACAGCTTCTGCTGGAAAAGGCGATAGGCTGTGTGGATCTCTCCGGCATGAAATCGCCTATGTTTGTTCTTCGTGGGATTAATTATTAGAGACGGTGATACTGTCGTATTTGGCTTCGGGTAGTGATCCTATTGACACGTGCTTTGTGGTCGGGCGAGCTTATACTATGGGTTAGAGCGTAGCGATGCCCACTAGTATTGGTATGGTATAGCCAGCGGTTTCGCAAGCGCTTCTTACTCGCCCCTCAACGATATCCGCCCATTCGATAGCGACTCCTGTATGAAACCCTCTCCGGACCCATCACGGTATGACGCGACCAAATCTACGAGGGCTAGCGCTGTGAAAAACAGCCCTTGGCGCAGTGACAGCTTTAAAAAGGACTGGGTCAAGACTATAAAAGCTATGGTCAAGAACAGCCGCTCTAATTTTGTCTCTACAGCCTCGTATTGGCACAGTCCGAGGACCGCTGGAGGCTTTAGAGGAGTACACGGGCCATAACCCCCAAACTGCGACGGACGGGAGGTACCTAGCAATATAGGTTCGTATGGACCCGACGGGGTGTGAAATCTTCCACTTGCTTACCTGCTCCACAATGAGATCTCCCACAGAGTTGACCTTATATGAGTCGCATCGCCTAAGCCACGCCTGCGTCGTAAAACTGGGACCTCAGCTCGTGCTGATCCCACAGGGACTGATCGTCCTTTAGTTCGTTTTAACCAGCTCGTGGAATAGGCCAATCACAGTTGCCCCTGCAATTTGTCTAGCATCAAAGTATAGCCGTGCGGATTGTTGAATAATACGAAGATACATCACACCCTAGGCCGTTACCGCCTACTAGATAGTGGAGCCTTTGTCATCTGAAGCTTACACCTTCCTCCCCCCCTACACGAATCGAACTTCATGGAAAAACAGACATAACGCATGACGTCCATCACTTTTCCAACTCAGAGTGGGTATGGTTGTAACAGGGCAGCACCGCTTCCCGATCAGCCATGAGACGGAGACTCCTCGTCCGTTCTACCCAATACCCTTGTCAACAATACAGACGCCCCACGGAAAGGCGTTCAAGGCCGCTGTTCTGCCACCACAAAGTATAGATGAGATCGTGTCGTCCCCGACCGGAAATGAGGGTGGTAATCTGAGCTATTGCGAAGCCCTTGACAGGCTCAGACGGCGCGACCTGACTATCCAAGTATAGCCCAAGGAATAGGCAGTTCATTGCAGGACCTGGATAAGCAGCTGTCCACATAACCCGGTTGACGCGTGTGGTGGTTACTGTAATCGCTTACTACCGGTATGTGGAGATATCTTCCTCGAATGGGCAAAATGATCTAGAAGAAGCCATTCGCAGCATGGACAGGTCGGCGAGTGTTCAGACTAGGCCAGTCCGCTCCTAGAACTATCTTCTATTGCTCCAACAGATATTGGGTGGAAGCAGCAATAAAATTAATATACAAATAGTTTGCGAAGGATGTTCCTCGCCGAGGCTGTACTACAATTTGGAGATTACTTTGGAGACTATTGATAAACATGATGGGGGCAGATTGCAAGCCTGCGTATTTTGGTGCTTTCACACGTATCCGATCCGTCGCAGGGCTGTGTTTTTACCACGCTTGGTAACCTTATTCGTGAGACAGGAATGTATCTCGAGTAGTGCTCCGAACTTGTAGCCCCGCACACCAGTGGCTGCCCCCAGCGTGGTACGAAGATTTACGTTGGCACGACCCCAATACCGATTTACCCTGGGGATCATGGAGTAGGTGGCTCATACACTTGGCTTACCGATTATCCAGTGGTCCGAGGTTAGCATATCTGCGCACTAATCCGTAAACCTCGACCCCCTATGCGATTAAGTTGGAGGCGGAACTACCTTATTCAACTGGTTAGTCTATGGCAAGAGCGGAGGATACCCCTGAGATCCACACCAAGAGTTGT'/>

    <sequence taxon='63' value='TACGTGTACGCTATAATGACCTTATCACTCATTAGCCAGTAGTCAGATTTGAGCGACCGATATTTTACAGCTTCTGCTGGAAAAGGCGATAGGCTGTGTGGATCTCTCCGGCATGAAATCGCCTATGTTTGTTCTTCGTGGGATTAATTATTAGAGACGGTGATACTGTCGTATTTGGCTTCGGGTAGTGATCCTATTGACACGTGCTTTGTGGTCGGGCGAGCTTATACTATGGGTTAGAGCGTAGCGATGCCCACTAGTATTGGTATGGTATAGCCAGCGGTTTCGCAAGCGCTTCTTACTCGCCCCTCAACGATATCCGCCCATTCGATAGCGACTCCTGTATGAAACCCTCTCCGGACCCATCACGGTATGACGCGACCAAATCTACGAGGGCTAGCGCTGTGAAAAACAGCCCTTGGCGCAGTGACAGCTTTAAAAAGGACTGGGTCAAGACTATAAAAGCTATGGTCAAGAACAGCCGCTCTAATTTTGTCTCTACAGCCTCGTATTGGCACAGTCCGAGGACCGCTGGAGGCTTTAGAGGAGTACACGGGCCATAACCCCCAAACTGCGACGGACGGGAGGTACCTAGCAATATAGGTTCGTATGGACCCGACGGGGTGTGAAATCTTCCACTTGCTTACCTGCTCCACAATGAGATCTCCCACAGAGTTGACCTTATATGAGTCGCATCGCCTAAGCCACGCCTGCGTCGTAAAACTGGGACCTCAGCTCGTGCTGATCCCACAGGGACTGATCGTCCTTTAGTTCGTTTTAACCAGCTCGTGGAATAGGCCAATCACAGCTGCCTCTGCAATTTGTCTAGCATCAAAGTATAGCCGTGCGGATTGTTGAATAATACGAAGATACATCACACCCTAGGCCGTTACCGCCTACTAGATAGTGGAGCCTTTGTCATCTGAAGCTTACACCTTCCTCCCCCCCTACACGAATCGAACTTCATGGAAAAACAGACATAACGCATGACGTCCATCACTTTTCCAACTCAGAGTGGGTATGGTTGTAACAGGGCAGCACCGTTTCCCGATCAGCCATGAGACGGAGACTCCTCGGCCGTTCTACCCAATACCCTTGTCAACAATACAGACGCCCCACGGAAAGGCGTTCAAGGCCGCTGTTCTGCAACCACAAAGTATAGATGAGATCGTGTCGTCCCCGACCGGAAATGAGGGTGGTAATCTGAGCTATTGCGAAGCCCTTGACAGGCTCAGACGGCGCGACCTGACTATCCAAGTATAGCCCAAGGAATAGGCAGTTCATTGCAGGACCTGGATAAGCAGCTGTCCACATAACCCGGTTGACGCGTGTGGTGGTTACTGTAATCGCTTACTACCGGTATGTGGAGATATCTTCCTCGAATGGGCAAAATGATCTAGAAGAAGCCATTCGCAGCATGGACAGGTCGGCGAGTGTTCAGAATAGGCCAGTCCGCTCCTAGAACTATCTTCTATTGCTCCAACAGATATTGGGTGGAAGCAGTAATAAAATTAATATACAAATAGTTTGCGAAGGATGTTCCTCGCCGAGGCTGTACTACAATTTGGAGATTACTTTGGAGACTATTGATAAACATGATGGGGGCAGATTGCAAGCCTGCGTATTTTGGTGCTTTCACACGTATCCGATCCGTCGCAGGGCTGTGTTTTTACCACGCTTGGTAACCTTATTCGTGAGACAGGAATGTATCTCGAGTAGTGCTCCGAACTTGTAGCCCCGCACACCAGTGGCTGCCCCCAGCGTGGTACGAAGATTTACGTTGGCACGACCCCAATACCGATTTACCCTGGGGATCATGGAGTAGGTGGCTCATACACTTGGCTTACCGATTTTCCAGTGGTCCGAGGTTAGCATATCTGCGCACTAATCCGTAAACCTCGACCCCCTATGCGATTAAGTTGGAGGCGGAACTACCTTATTCAACTGGTTAGTCTATGGCAAGAGCGGAGGATACCCCTGAGATCAACACCAAGAGTTGT'/>

    <sequence taxon='19' value='TACGTGTACGCTATAATGACCTTATCACTCATTAGCCAGTAGTCAGATTTGAGCGACCGATATTTTACAGCTTCTGCTGGAAAAGGCGATAGGCTGTGTGGATCTCTCCGGCATGAAATCGCCTATGTTTGTTCTTCGTGGGATTAATTATTAGAGACGGTGATACTGTCGTATTTGGCTTCGGGTAGTGATTCTATTGACACGTGCTTTGTGGTCGGGCGAGCTTATACTATGGGTTAGAGCGTAGCGATGCCCACTAGTGTTGGTATGGTATAGCCAGCGGTTTCGCAAGCGCTTTTTGCTCGCCCCTCAACGATATCCGCCCATTCGATAGCGACTCCTGTATGAAACCCTCTCCGGACCCATCACGGTATGACGCGACCAGATCTACGAGGGCTAGCGCTGTGAAAAACAGCCCTTGGCGCAGTGACAGCTTTAAAAAGGACTGGGTCAAGACTATAAAAGCTATGGTCAAGAACAGCCGCTCTAATTTTGTCTCTACAGCCTCGTATTGGCACAGTCCGAGGACCGCTGGAGGCTTTAGAGGAGTACACGGGCCATAACCCCCAAACTGCGACGGACGGGAGGTACCTAGCAATATAGGTTCGTATGGACCCGACGGGGTGTGAAATCTTCCACTTGCTTACCTGCTCCACAATGAGATCTCCCACGGAGTTGACCTTATATGAGTCGTATCGCCTAAGCCACGCCTGCGTCGTAAAATTGGGACCTCAGGTCGTGCTGATCCCACAGGGACTGATCGTCCTTTAGTTCGTTTTAACCAGCTCGTGGAATAGGCCAATCACAGTTGCCCCTGCAATTTGTCTAGCATCAAAGTATAGCCGTGCGGATTGTTGAATAATACGAAGATACATCACACCCTAGGCCGTTACCGCCTACTAGATAGTGGAGCCTTTGTCATTTGAAGCTTACACCTTCCTCCCCCCCTACACGAATCGAACTTCATGGAAAAACAGACATAACGCATGACGTCCATCGCTTTTCCAATTCAGAGTGGGTATGGTTGTAACAGGGCAGCACCGTTTCCCGATCAGTCATGAGACGGAGACTCCTCGCCCGTTCTACCCAATACCCTTGTCAACAATACAGACGCCCCACGGAAGGGCGTTCAAGGCCGCTGTTCTGCCACCACAAAGTATAGATGAGATCGTGTCGTCCCCGACCGGAAATGAGGGTGGTAATCTGAGCTATTGCGAAGCCCTTGACAGGCTCAGACGGCGCGACCTGACTATCCAAGTATAGCCCAAGGAATAGGCAGTTCATTGCAGGACCTGGATAAGCAGCTGTCCACATAACCCGGTTGACGCGTGTGGTGGTTACTGTAATCGCTTACTACCGGTATGTGGAGATATCTTCCTCGAATGGGCAAAATGATCTAGAAGAAGCCATTCGCAGCATGGACAGGTCGGCGAGTGTTCAGAATAGGCCAGTCCGCTCCTAGAACTATCTTCTCTTGCTCCAACAGATATTGGGTGGAAGCAGCAATAAAATTAATATACAAATAGTTTGCGAAGGATGTTCCTCGCCGAGGCTATACTACAATTTGGAGATTACTTTGGAGACTATTGATAAACATGATGGGGGCAGATTGCAAGCCTGCGTATTTTGGTGCTTTCACACGTATCCGATCCGTCGCAGGGCTGTGTTTTTACCACGCTTGGTAACCTTATTCGTGAGACAGGAATGTCTCTCGAGTAGTACTCCGAACTTGTAGCCCCGCACACCAGTGGCTGCCCCCAGCGTGGTACGAAGATTTACGTTGGCACGACCCCAATACCGATTTACCCTGGGGATCATGGAGTAGGTGGCTCATACACTTGGCTTACCGATTTTCCAGTGGTCCGAGGTTAGCATATCTGTGCACTAATCCGTAAACCTCGACCCCCTATGCGATTAAGTTGGAGGCGGAACTACCTTATTCAACTGGTTAGTCTATGGCAAGAGCAGAGGATACCCCTGAGATCCACACCAAGAGTTGT'/>

    <sequence taxon='43' value='TACGTGTACGCTATAATGGCCTTATCACTCATTAGCCAGTAGTCAGATTTGAGCGGCCGATATTTTACAGCTTCTGCTGGAAAAGGCGATAGGCTGTGTGGATCTCTCCGGCATGAAATCGCCTATGTTTGTTCTTCGTGGGATTAATTATTAGAGACGGTGATACTGTCGTATTTGGCTTCGGGTAGTGATTCTATTGACACGTGCTTTGTGGTCGGGCGAGCTTATACTATGGGTTAGAGCGTAGCGATGCCCACTAGTGTTGGTATGGTATAGCCAGCGGTTTCGCTAGCGCTTTTTGCTCGCCCCTCAACGATATCCGCCCATTCGATAGCGACTCCTGTATGAAACCCTCTCCGGACCCATCACGGTATGACGCGACCAGATCTACGAGGGCTAGCGCTGTGAAAAACAGCCCTTGGCGCAGTGACAGCTTTAAAAAGGACTGGGTCAAGACTATAAAAGCTATGGTCAAGAACAGCCGCTCTAATTTTGTCTCTACAGCCTCGTATTGGCACAGTCCGAGGACCGCTGGAGGCTTTAGAGGAGTACACGGGCCATAACCCCCAAACTGCGACGGACGGGAGGTACCTAGCAATATAGGTTCGTATGGACCCGACGGGGTGTGAAATCTTCCACTTGCTTACCTGCTCCACAATGAGATCTCCCACGGAGTTGACCTTATATGAGTCATATCGCCTAAGCCACGCCTGCGTCGTAAAATTGGGACCTCAGGTCGTGCTGATCCCACAGGGACTGATCGTCCTTTAGTTCGTTTTAACCAGCTCGTGGAATAGGCCAATCACAGTTGCCCCTGCAATTTGTCTAGCATCAAAGTATAACCGTGCGGATTGTTGAATAATACGAAGATACATCACACCCTAGGCCGTTACCGCCTACTAGATAGTGGAGCCTTTGTCATTTGAAGCTTACACCTTCCTCCCCCCATACACGAATCGAACTTCATGGAAAAACAGACATAACGCATGACGTCCATCGCTTTTCCAATTCAGAGTGGGTATGGTTGTAACAGGGCAGCACCGTTTCCCGATCAGTCATGAAACGGAGACTCCTCGCCCGTTCTACCCAATACCCTTGTCAACAATACAGACGCCCCACGGAAGGGCGTTCAAGGCCGCTGTTCTGCCACCACAAAGTATAGATGAGATCGTGTCGTCCCCGACCGGAAATGAGGGTGGTAATCTGAGCTATTGCGAAGCCCTTGACAGGCTCAGACGGCGCGACCTGACTATCCAAGTATAGCCCAAGGAATAGGCAGTTCATTGCAGGACCTGGATAAGCAGCTGTCCACATAACCCGGTTGACGCGTGTGGTGGTTACTGTAATCGCTTACTACCGGTATGTGGAGATATCTTCCTCGAATGGGCAAAATGATCTAGAAGAAGCCATTCGCAGCATGGACAGGTCGGCGAGTGTTCAGAATAGGCCAGTCCGCTCCTAGAACTATCTTCTCTTGCTCCAACAGATATTGGGTGGAAGCAGCAATAAAATTAATATACAAATAGTTTGCGAAGGATGTTCCTCGCCGAGGCTATACTACAATTTGGAGATTACTTTGGAGACTATTGATAAACATGATGGGGGCAGATTGCAAGCCTGCGTATTTTGGTGCTTTCACACGTATCCGATCCGTCGCAGGGCTGTGTTTTTACCACGCTTGGTAACCTTATTCGTGAGACAGGAATGTCTCTCGAGTAGTACTCCGAACTTGTAGCCCCGCACACCAGTGGCTGCCCCCGGCGTGGTACGAAGATTTACGTTGGCACGACCCCAATACCGATTTACCCTGGGGATTATGGAGTAGGTGGCTCATACACTTGGCTTACCGATTTTCCAGTGGCCCGAGGTTAGCATATCTGTGCACTAATCCGTAAACCTCGACCCCCTATGCGATTAAGTTGGAGGCGGAACTACCTTATTCAACTGGTTAGTCTATGGCAAGAGCAGAGGATACCCCTGAGATCCACACCAAGAGTTGT'/>

    <sequence taxon='44' value='TACGTGTACGCTATAATGGCCTTATCACTCATTAGCCAGTAGTCAGATTTGAGCGGCCGATATTTTACAGCTTCTGCTGGAAAAGGCGATAGGCTGTGTGGATCTCTCCAGCATGAAATCGCCTATGTTTGTTCTTCGTGGGATTAATTATTAGAGACGGTGATACTGTCGTATTTGGCTTCTGGTAGTGATTCTATTGACACGTGCTTTGTGGTCGGGCGAGCTTATACTATGGGTTAGAGCGTAGCGATGCCCACTAGTGTTGGTATGGTAAAGCCAGCGGTTTCGCAAGCGCTTTTTGCTCGCCCCTCAACGATATCCGCCCATTCGATAGCGACTCCTGTATGAAACCCTCTCCGGACCCATCACGGTATGACGCGACCAGATCTACGAGGGCTAGCGCTGTGAAAAACAGCCCTTGGCGCAGTGACAGCTTTAAAAAGGACTGGGTCAAGACTATAAAAGCTATGGTCAAGAACAGCCGCTCTAATTTTGTCTCTACAGCCTCGTATTGGCACAGTCCGAGGACCGCTGGAGGCTTTAGAGGAGTACACGGGCCATAACCCCCAAACTGCGACGGACGGGAGGTACCTAGCAATATAGGTTCGTATGGACCCGACGGGGTGTGAAATCTTCCACTTGCTTACCTGCTCCAAAATGAGATCTCCCACGGAGTTGACCTTATATGAGTCATATCGCCTAAGCCACGCCTGCGTCGTAAAATTGGGACCTCAGGTCGTGCTGATCCCACAGGGACTGATCGTCCTTTAGTTCGTTTTAACCAGCTCGTGGAATAGGCCAATCACAGTTGCCCCTGCAATTTGTCTAGCATCAAAGTATAACCGTGCGGATTGTTGAATAATACGAAGATACATCACATCCTAGTCCGTTACCGCCTACTAGATAGTGGAGCCTTTGTCATTTGAAGCTTACACCTTCCTCCCCCCATACACGAATCGAACTTCATGGAAAAACAGACATAACGCATGACGTCCATCGCTTTTCCAATTCAGAGTGGGTATGGTTGTAACAGGGCAGCACCGTTTCCCGATCAGTCATGAAACGGAGACTCCTCGCCCGTTCTACCCAATACCCTTGTCAACAATACAGACGCCCCACGGAAGGGCGTTCAAGGCCGCTGTTCTGCCACCACAAAGTATAGATGAGATCGTGTCGTCCCCGACCGGAAATGAGGGTGGTAATCTGAGCTATTGCGAAGCCCTTGACAGGCTCAGACGGCGCGACCTGACTATCCAAGTATAGCCCAAGGAATAGGCAGTTCATTGCAGGACCTGGATAAGCAACTGTCCACATAACCCGGTTGACGCGTGTGGTGGTTACTGTAATCGCTTAATACCGGTATGTGGAGATATCTTCCTCGAATGGGCAAAATGATCTAGAAGAAGCCATTCGCAGCATGGACAGGTCGGCGAGTGTTCAGAATAGGCCAGTCCGCTCCTAGAACTATCTTCACTTGCTCCAACAGATATTGGGTGGAAGCAGCAATAAAATTAATATACAAATAGTTTGCGAAGGATGTTTCTTGCCGAGGCTATACTACAATTTGGAGATTACTTTGGAGACTATTGATAAACATGATGGGGGCAGATTGCAAGCCTGCGTATTTTGGTGCTTTCACACGTATCCGATCCGTCGCAGGGCTGTGTTTTTACCACGCTTGGTAACCTTATTCGTGAGACAGGAATGTCTCTCGAGTAGTACTCCGAACTTGTAGCCCCGCACACCAGTGGCTGCCCCCGGCGTGGTACGAAGATTTACGTTGGCACGACCCCAATACCGATTTACCCTGGGGATCATGGAGTAGGTGGCTCATACACTTGGCTTACCGATTTTCCAGTGGCCCGAGGTTAGCATATCTGTGCACTAATCCGTAAACCTCGACCCCCTATGCGATTAAGTTGGAGGCGGAACTACCTTATTCAACTGGTTAGTCTATGGCAAGAGCAGAGGATACCCCTGAGATCCACGCCAAGAGTTGT'/>

    <sequence taxon='57' value='TACGTGTACGCTATAATGGCCTTATCACTCATTAGCCAGTAGTCAGATTTGAGCGACCGATATTTTACAGCTTCTGCTGGAAGAGGCGATAGGCTGTGTGGATCTCTCCGGCATGAAATCGCCTATGTTTGTTCTTCGTGGGATTAATTATTAGAGACGGTGATACTGTCGTATTTGGCTTCGGGTAGTGATTCTATTGACACGTGCTTTGTGGTCGGGCGAGCTTATACTATGGGTTAGAGCGTAGCGATGCCCACTAGTGTTGGTATGGTATAGCCAGCGGTTTCGCAAGCGCTTTTTGCTCGCCCCTCAACGATATCCGCCCATTCGATAGCGACTCCTGTATGAAACCCTCTCCGGACCCATCACGGTATGACGCGACCAGATCTACGAGGGCTAGCGCTGTGAAAAACAGCCCTTGGCGCAGTGACAGCTTTAAAAAGGACTGGGTCAAGACTATAAAAGCTATGGTCAAGAACAGCCGCTCTAATTTTGTCTCTACAGCCTCGTATTGGCACAGTCCGAGGACCGCTGGAGGCTTTAGAGGAGTACACTGGCCATAACCCCCAAACTGCGACGGACGGGAGGTACCTAGCAATATAGGTTCGTATGGACCCGACGGGGTGTGTAATCTTCCACTTGCTTACCTGCTCCACAATGAGATCTCCCACGGAGTTGACCTTATATGAGTCGTATCGCCTAAGCCACGCCTGCGTCGTAAAATTGGGACCTCAGGTCGTGCCGATCCCACAGGGACTGATCGTCCTTTAGTTCGTTTTAACCAGCTCGTGGAATAGGCCAATCACAGTTGCCCCTGCAATTTGTCTAGCATCAAAGTATAGCCGTGCGGATTGTTGAATAATACGAAGATACATCACACCCTAGGCCGTTACCGCCTACTAGATAGTGGAGCCTTTGTCATCTGAAGCTTACACCTTCCTCCCCCCCTACACGAATCGGACTTCATGGAAAAACAGACATAACGCATGACGTCCATCGCTTTTCCAATTCAGAGTGGGTATGGTTGTAACAGGGCAGCACCGTTTCCCGATCAGTCATGAGACGGAGACTCCTCGCCCGTTCTACCCAATACCCTTGTCAACAATACAGACGCCCCACGGAAGGGCGTTCAAGGCCGCTGTTCTGCCACCACAAAGTATAGATGAGATCGTATCGTCCCCGACCGGAAATGAGGGTGGTAATCTGAGCTATTGCGAAGCCCTTGACAGGCTCAGACGGCGCGACCTGACTATCCAAGTATAGCCCAAGGAATAGGCAGTTCATTGCAGGACCTGGATAAGCAGCTGTCCACATAACCCGGTTGACGCGTGTGGTGGTTACTGTAATCGCTTACTACCGGTATGTGGAGATATCTTCCTCGAATGGGCAAAATGATCTAGAAGAAGACATTCGCAGCATGGACAGGTCGGCGAGTGTTCAGAATAGGCCAGTCCGCTCCTAGAACTATCTTCTCTTGCTCCAACAGATATTGGGTGGAAGCAGCAATAAAATTAATATACAAATAGTTTGCGAAGGATGTTCCTCGCCGAGGCTATACTGCAATTTGGAGATTACTTTGGAGACTATTGATAAACATGATGGGGGCAGATTGCAAGCCTGCGTATTTTGGTGCTTTCACACGTATCCGATCCGTCGCAGGGCTGTGTTTTTACCACGCTTGGTAACCTTATTCGTGAGACAGGAATGTCTCTCGAGTAGTACTCCGAACTTGTAGCCTCGCACACCAGTGGCTGCCCCCAGCGTGGTAGTAAGATTTACGTTGGCACGACCCCAATACCCATTTACCCTGGGGATCATGGAGTAGGTGGCTCATACACTTGGCTTACCGATTTTCCAGTGGTCCGAGGTTAGCATATCTGTGCACTAATCCGTAAACCTCGACCCCCTATGCGATTAAGTTGGAGGCGGAACTACCTTATTCAACTGGTTAGTCTATGGCAAGAGCAGAGGATACCCCTGAGATCCACACCAAGAGTTGT'/>

    <sequence taxon='58' value='TACGTGTACGCTATAATGGCCTTATCACTCATTAGCCAGTAGTCAGATTTGAGCGACCGATATTTTACAGCTTCTGCTGGAAGAGGCGATAGGCTGTGTGGATCTCTCCGGCATGAAATCGCCTATGTTTGTTCTTCGTGGGATTAATTATTAGAGACGGTGATACTGTCGTATTTGGCTTCGGGTAGTGATTCTATTGACACGTGCTTTGTGGTCGGGCGAGCTTATACTATGGGTTAGAGCGTAGCGATGCCCACTAGTGTTGGTATGGTATAGCCAGCGGTTTCGCAAGCGCTTTTTGTTCGCCCCTCAACGATATCCGCCCATTCGATAGCGACTCCTGTATGAAACCCTCTCCGGACCCATCACGGTATGACGCGACCAGATCTACGAGGGCTAGCGCTGTGAAAAACAGCCCTTGGCGCAGTGACAGCTTTAAAAAGGACTGGGTCAAGACTATAAAAGCTATGGTCAAGAACAGCCGCTCTAATTTTGTCTCTACAGCCTCGTATTGGCACAGTCCGAGGACCGCTGGAGGCTTTAGAGGAGTACACTGGCCATAACCCCCAAACTGCGACGGACGGGAGGTACCTAGCAATATAGGTTCGTATGGACCCGACGGGGTGTGTAATTTTCCACTTGCTTACCTGCTCCACAATGAGATCTCCCACGGAGTTGACCTTATATGAGTCGTATCGCCTAAGCCACGCCTGCGTCGTAAAATTGGGACCTCAGGTCGTGCCGATCCCACAGGGACTGATCGTCCTTTAGTTCGTTTTAACCAGCTCGTGGAATAGGCCAATCACAGTTGCCCCTGCAATTTGTCTAGCATCAAAGTATAGCCGTGCGGATTGTTGAATAATACGAAGATACATCACACCCTAGGCCGTTACCGCCTACTAGATAGTGGAGCCTTTGTCATCTGAAGCTTACACCTTCCTCCCCCCCTACACGAATCGAACTTCATGGAAAAACAGACATAACGCATGACGTCCATCGCTTTTCCAATTCAGAGTGGGTATGGTTGTAACAGGGCAGCACCGTTTCCCGATCAGTCATGAGGCGGAGACTCCTCGCCCGTTCTACCCAATACCCTTGTCAACAATACAGACGCCCCACGGAAGGGCGTTCAAGGCCGCTGTTCTGCCACCACAAAGTATAGATGAGATCGTGTCGTCCCCGACCGGAAATGAGGGTGGTAATCTGAGCTATTGCGAAGCCCTTGACAGGCTCAGACGGCGCGACCTGACTATCCAAGTATAGCCCAAGGAATAGGCAGTTCATTGCGGGACCTGGATAAGCAGCTGTCCACATAACCCGGTTGATGCGTGTGGTGGTTACTGTAATCGCTTACTACCGGTATGTGGAGATATCTTCCTCGAATGGGCAAAATGATCTAGAAGAAGACATTCGCAGCATGGACAGGTCGGCGAGTGTTCAGAATAGGCCAGTCCGCTCCTAGAACTATCTTCTCTTGCTCCAACAGATATTGGGTGGAAGCAGCAATAAAATTAATATACAAATAGTTTGCGAAGGATGTTCCTCGCCGAGGCTATACTACAATTTGGAGATTACTTTGGAGACTATTGATAAACATGATGGGGGCAGATTGCAAGTCTGCGTATTTTGGTGCTTTCACACGTATCCGATCCGTCGCAGGGCTGTGTTTTTACCACGCTTGGTAACCTTATTCGTGAGACAGGAATGTCTCTCGAGTAGTACTCCGAACTTGTAGCCTCGCACACCAGTGGCTGCCACCAGCGTGGTAGGAAGATTTACGTTGGCACGACCCCAATACCCATTTACCCTGGGGATCATGGAGTAGGTGGCTCATACACTTGGCTTACCGATTTTCCAGTGGTCCGAGGTTAGCATATCTGTGCACTAATCCGTAAACCTCGACCCCCTATGCGATTAAGTTGGAGGCGGAACTACCTTATTCAACTGGTTAGTCTATGGCAAGAGCAGAGGATACCCCTGAGATCCACACCAAGAGTTGT'/>

    <sequence taxon='24' value='TACGTGTACGCTATAATGACCTTATCACTCATTAGCCAGTAGTCAGATTTGAGCGACCGATATTTTACAGCTTCTGCTGGAAAAGGCGATAGGCTGTGTGGATCTCTCCGGCATGAAATCGCCTATGTTTGTTCTTCGTGGGATTAATTATTAGAGACGGTGATACTGTCGTATTTGGCTTCGGGTAGTGATTCTATTGACACGTGCTTTGTGGTCGGGCGAGCTTATACTATGGGTTAGAGCGTAGCGATGCCCACTAGTGTTGGTATGGTATAGCCAGCGGTTTCGCAAGCGCTTTTTGCTCGCCCCTCAACGATATCCGCCCATTCGATAGCGACTCCTGTATGAAACCCTCTCCGGACCCATCACGGTATGACGCGACCAGATCTACGAGGGCTAGCGCTGTGAAAAACAGCCCTTGGCGCAGTGACAGCTTTAAAAAGGACTGGGTCAAGACTATAAAAGCTATGGTCAAGAACAGCCGCTCTAATTTTGTCTCTACAGCCTCGTATTGGCACAGTCCGAGGACCGCTGGAGGCTTTAGAGGAGTACACGGGCCATAACCCCCAAACTGCGACGGACGGGAGGTACCTAGCAATATAGGTTCGTATGGACCCGACGGGGTGTGAAATCTTCCACTTGCTTACCTGCTCCACAATGAGATCTCCCACGGAGTTGACCTTATATGAGTCGTATCGCCTAAGCCACGCCTGCGTCGTAAAATTGGGACCTCAGGTCGTGCTGATCCCACAGGGACTGATCGTCCTTTAGTTCGTTTTAACCAGCTCGTGGAATAGGCCAATCACAGTTGCCCCTGCAATTTGTCTAGCATCAAAGTATAGCCGTGCGGATTGTTGAATAATACGAAGATACATCACACCCTAGGCCGTTACCGCCTACTAGATAGTGGAGCCTTTGTCATTTGAAGCTTACACCTTCCTCCCCCCCTACACGACTCGAACTTCATGGAAAAACAGACATAACGCATGACGTCCATCGCTTTTCCAATTCAGAGTGGGTATGGTTGTAACAGGGCAGCACCGTTTCCCGATCAGTCATGAGACGGAGACTCCTCGCCCGTTCTACCCAATACCCTTGTCAACAATACAGACGCCCCACGGAAGGGCGTTCAAGGCCGCTGTTCTGCCACCACAAAGTATAGATGAGATCGTGTCGTCCCCGACCGGAAATGAGGGTGGTAATCTGAGCTATTGCGAAGCCCTTGACAGGCTCAGACGGCGCGACCTGACTATCCAAGTATAGCCCAAGGAATAGGCAGTTCATTGCAGGACCTGGATAAGCAGCTGTCCACATAACCCGGTTGACGCGTGTGGTGGTTACTGTAATCGCTTACTACCGGTATGTGGAGATATCTTCCTCGAATGGGCAAAATGATCTAGAAGAAGCCATTCGCAGCATGGACAGGTCGGCGAGTGTTCAGAATAGGCCAGTCCGCTCCTAGAACTATCTTCTCTTGCTCCAACAGATATTGGGTGGAAGCAGCAATAAAATTAATATACAAATAGTTTGCGAAGGATGTTCCTCGCCGAGGCTATACTACAATTTGGAGATTACTTTGGAGACTATTGATAAACATGATGGGGGCAGATTGCAAGCCTGCGTATTTTGGTGCTTTCACACGTATCCGATCCGTCGCAGGGCTGTGTTTTTACCACGCTTGGTAACCTTATTCGTGAGACAGGAATGTCTCTCGAGTAGTACTCCGAACTTGTAGCCCCGCACACCAGTGGCTGCCCCCAGCGTGGTACGAAGATTTACGTTGGCACGACCCCAATACCGATTTACCCTGGGGATCATGGAGTAGGTGGCTCATACACTTGGCTTACCGATTTTCCAGTGGTCCGAGGTTAGCATATCTGTGCACTAATCCGTAAACCTCGATCCCCTATGCGATTAAGTTGGAGGCGGAACTACCTTATTCAACTGGTTAGTCTATGGCAAGAGCAGAGGATACCCCTGAGATCCACACCAAGAGTTGT'/>

    <sequence taxon='30' value='TACGTCTACGCTATAATAACCTTATCACTCATTAGCTAGTAGTCAGATTTGAGCAACCGATATTTTACAGCTTCTGCTGGAAAAGGCGATAGGCTGTGTGGATCTCTCCGGCATGAAATCGCCTATGTTTGTTCTTCGTGGGATTAATTATTAGAGACGGTGATACTGTCGTATTTGGCTTCGGGTAGTGATTCTATTGACACGTGCTTTGTGGTCGGGCGAGCTTATACTATGGGTTAGAGCGTAGCGATGCCCACTAGTGCTGGTATGGTATAGCCAGCGGTTTCGCAAGCGCTTTTTGCTCGCCCCTCAACGATATCCGCCCATTCGATAGCGACTCCTGTATGAAACCCTCTCCGGACCCATCACGGTATGACGCGACCAGATCTACGAGGGCTAGCGCTGTGAAAAACAGCCCTTGGCGCAGTGACAGCTTTAAAAAGGACTGGGTCAAGACTATAAAAGCTATGGTCAAGAACAGCCGCTCTAATTTTGTCTCTACAGCCTCGTATTGACACAGTCCGAGGACCGCTGGAGGCTTTAGAGGAGTACACGGGCCATAACCCCCAAACTGCGACGGACGGGAGGTACCTAGCAATATAGGTTCGTATGGACCCGACGGGGTGTGAAATCTTCCACTTGCTTACCTGCTCCACAATGAGATCTCCCACGGAGTTGACCTTATATGAGTCGTATCGCCTAAGCCACGCCTGCGTCGTAAAATTGGGACCTCAGGTCGTGCTGATCCCACAGGGACTGATCGTCCTTTAGTTCGTTTTAACCAGCTCGTGGAATAGGCCAATCACAGTTGCCCCTGCAATTTGTCTAGCATCAAAGTATAGCCGTGCGGATTGTTGAATAATACGAAGATACATCACACCCTAGGCCGTTACCGCCTACTAGATAGTGGAGCCTTTGTCATTTGAAGCTTACACCTTCCTCCCCCCCTACACGACTCGAACTTCATGGAAAAACAGACATAACGCATGACGTCCATCGCTTTTCCAATTCAGAGTGGGTATGGTTGTAACAGGGCAGCACCGTTTCCCGATCAGTCATGAGACGGAGACTCCTCGCCCGTTCTACCCAATACCCTTGTCAACAATACAGACGCCCCACGGAAGGGCGTTCAAGGCCGCTGTTCTGCCACCACAAAGTATAGATGAGATCGTGTCGTCCCCGACCGGAAATGAGGGTGGTAATCTGAGCTATTGCGAAGCCCTTGACAGGCTCAGACGGCGCGACCTGACTATCCAAGTATAGCCCAAGGAATAGGCAGTTCATTGCAGGACCTGGATAAGCAGCTGTCCACATAACCCGGTTGACGCGTGTGGTGGTTGCTGTAATCGCTTACTACCGGTATGTGGAGATATCTTCCTCGAATGGGCAAAATGATCTAGAAGAAGCCATTCGCAGCATGGACAGGTCGGCGAGTGTTCAGAATAGGCCAGTCCGCTCCTAGAACTATCTTCTCTTGCTCCAACAGATATTGGGTGGAAGCAGCAATAAAATTAATATACAAATAGTTTGCGAAGGATGTTCCTCGCCGAGGCTATACTACAATTTGGAGATTACTTTGGAGACTATTGATAAACATGATGGGGGCAGATTGCAAGCCTGCGTATTTTGGTGCTTTCACACGTATCCGATCCGTCGCAGGGCTGTGTTTTTACCACGCTTGGTAACCTTATTCGTGAGACAGGAGTGTCACTCGAGTAGTACTCCGAACTTGTAGCCCCGCACACCAGTGGCTGCCCCCAGCGTGGTACGAAGATTTACGTTGGCACGACCCCAATACCGATTTACCCTGGGGATCATGGAGTAGGTGGCTCATACACCTGGCTTACCGATTTTTCAGTGGTCCGAGGTTAGCATATCTGTGCACTAATCCGTAAACCTCGATCCCCTATGCGATTAAGTTGGAGGCGGAACTACCTTATTCAACTGGTTAGTCTATGGCAAGAGCAGAGGATACCCCTGAGATCCACACCAAGAGTTGT'/>

    <sequence taxon='41' value='TACGTGTACGCTATAATGACCTTATCACTCATTAGCCAGTAGTCAGATTTGAGCAACCGATATTTTACAGCTTCTGCTGGAAAAGGCGATAGGCTGTGTGGATCTCTCCGGCATGAAATCGCCTATGTTTGTTCTTCGTGGGATTAATTATTAGAGACGGTGATACTGTCGTATTTGGCTTCGGGTAGTGATTCTATTGACACGTGCTTTGTGGTCGGGCGAGCTTATACTATGGGTTAGAGCGTAGCGATGCCCACTAGTGCTGGTATGGTATAGCCAGCGGTTTCGCAAGCGCTTTTTGCTCGCCCCTCAACGATATCCGCCCATTCGATAGCGACTCCTGTATGAAACCCTCTCCGGACCCATCACGGTATGACGCGACCAGATCTACGAGGGCTAGCGCTGTGAAAAACAGCCCTTGGCGCAGTGACAGCTTTAAAAAGGACTGGGTCAAGACTATAAAAGCTATGGTCAAGAACAGCCGCTCTAATTTTGTCTCTACAGCCTCGTATTGGCACAGTCCGAGGACCGCTGGAGGCTTTAGAGGAGTACACGGGCCATAACCCCCAAACTGCGACGGACGGGAGGTACCTAGCAATATAGGTTCGTATGGACCCGACGGGGTGTGAAATCTTCCACTTGCTTACCTGCTCCACAATGAGATCTCCCACGGAGTTGACCTTATATGAGTCGTATCGCCTAAGCCACGCCTGCGTCGTAAAATTGGGACCTCAGGTCGTGCTGATCCCACAGGGACTGATCGTCCTTTAGTTCGTTTTAACCAGCTCGTGGAATAGGCCAATCACAGTTGCCCCTGCAATTTGTCTAGCATCAAAGTATAGCCGTGCGGATTGTTGAATAATACGAAGATACATCACACCCTAGGCCGTTACCGCCTACTAGATAGTGGAGCCTTTGTCATTTGAAGCTTACACCTTCCTCCCCCCCTACACGACTCGAACTTCATGGAAAAACAGACATAACGCATGACGTCCATCGCTTTTCCAATTCAGAGTGGGTATGGTTGTAACAGGGCAGCACCGTTTCCCGATCAGTCATGAGACGGAGACTCCTCGCCCGTTCTACCCAATACCCTTGTCAACAATACAGGCGCCCCACGGAAGGGCGTTCAAGGCCGCTGTTCTGCCACCACAAAGTATAGATGAGATCGTGTCGTCCCCGACCGGAAATGAGGGTGGTAATCTGAGCTATTGCGAAGCCCTTGACAGGCTCAGACGGCGCGACCTGACTATCCAAGTATAGCCCAAGGAATAGGCAGTTCATTGCAGGACCTGGATAAGCAGCTGTCCACATAACCCGGTTGACGCGTGTGGTGGTTACTGTAATCGCTTACTACCGGTATGTGGAGATATCTTCCTCGAATGGGCAAAATGATCTAGAAGAAGCCATTCGCAGCATGGACAGGTCGGCGAGTGTTCAGAATAGGCCAGTCCGCTCCTAGAACTATCTTCTCTTGCTCCAACAGATATTGGGTGGAAGCAGCAATAAAATTAATATACAAATAGTTTGCGAAGGATGTTCCTCGCCGAGGCTATACTACAACTTGGAGATTACTTTGGAGACTATTGATAAACATGATGGGGGCAGATTGCAAGCCTGCGTATTTTGGTGCTTTCACACGTATCCGATCCGTCGCAGGGCTGTGTTTTTACCACGCTTGGTAACCTTATTCGTGAGACAGGAATGTCTCTCGAGTAGTACTCCGAACTTGTAGCCCCGCACACCAGTGGCTGTCCCCAGCGTGGTACGAAGATTTACGTTAGCACGACCCCAATACCGATTTACCCTGGGGATCATGGAGTAGGTGGCTCATACACTTGGCTTACCGATTTTTCAGTGGTCCGAGGTTAGCATATCTGTGCACTAATCCGTAAACCTCGATCCCCTATGCGATTAAGTTGGAGGCGGAACTACCTTATTCAACTGGTTAGTCTATGGCAAGAGCAAAGGATACCCCTGAGATCCACACCAAGAGTTGT'/>

    <sequence taxon='42' value='TACGTGTACGCTATAATGACCTTATCACTCATTAGCCAGTAGTCAGATTTGAGCGACCGATATTTTACAGCTTCTGCTGGAAAAGGCGATAGGCTGTGTGGATCTCTCCGGCATGAAATCGCCTATGTTTGTTCTTCGTGGGATTAATTATTAGAGACGGTGATACTGTCGTATTTGGCTTCGGGTAGTGATTCTATTGACACGTGCTTTGTGGTCGGGCGAGCTTATACTATGGGTTAGAGCGTAGCGATGCCCACTAGTGTTGGTATGGTATAGCCAGCGGTTTCGCAAGCGCTTTTTGCTCGCCCCTCAACGATATCCGCCCATTCGATAGCGACTCCTGTATGAAACCCTCTCAAGACCCATCACGGTATGACGCGACCAGATCTACGAGGGCTAGCGCTGTGAAAAACAGCCCTTGGCGCAGTGACAGCTTTAAAAAGGACTGGGTCAAGACTATAAAAGCTACGGTCAAGAACAGCCGCTCTAATTTTGTCTCTACAGCCTCGTATTGGCACAGTCCGAGGACCGCTGGAGGCTTCAGAGGAGTACACGGTCCATAACCCCCAAACTGCGACGGACGGGAGGTACCTAGCAATATAGGTTCGTATGGACCCGACGGGGTGTGAAATCTTCCACTTGCCTACCTGCTCCACAATGAGATCTCCCACGGAGTTGACCTTATATGAGTCGTATCGCCTAAGCCACGCCTGCGTCGTAAAATTGGGACCTCAGGTCGTGCTGATCCCACAGGGACTGATCGTCCTTTAGCTCGTTTTAACCAGCTCGTGGAATAGGCCAATCACAGTTGCCCCTGCAATTTGTCTAGCATCAAAGTATAGCCGTGCGGATTGTTGAATAATACGAAGATACATCACACCCTAGGCCGTTACCGCCTACTAGATAGTGGAGCCTTTGTCATTTGAAGCTTACACCTTCCTCCCCCCCTACACGACTCGAACTTCATGGAAAAACAGACATAACGCATGACGTCCATCGATTTTCCAATTCAGAGTGGGTATGGTTGTAACAGGGCAGCACCGTTTCCCGATCAGTCATGAGACGGAGACTCCTCGCCCGTTCTACCCAATACCCTTGTCAACAATACAGACGCCCCACGGAAGGGCGTTCAAGGCCGCTGTTCTGCCACCACAAAGTATAGATGAGATAGTGTCGTCCCCGACCGGAAATGAGGGTGGTAATCTGAGCTATTGCGAAGCCCTTGACAGGCTCAGACGGCGCGACCTGACTATCCAAGTATAGCCCAAGGAATAGGCAGTTCATTGCAGGACCTGGATAAGCAGCTGTCCACATAACCCGGTTGACGCGTGTGGTGGTTACTGTAATCGCTTACTACCGGTATGTGGAGATATCTTCCTCGAATGGGCAAAATGATCTAGAAGAAGCCATTCGCAGCATGGACAGCTCGGCGAGTGTTCAGAATAGGCCAGTCCGCTCCTAGAACTATCTTCTCTTGCTCCAACAGATATTGGGTGGAAGCAGCAATAAAATTAATATGCAAATAGTTTGCGAAGGATCTTCCTCGCCGAGGCTATACTACAATTTGGAGATTACTTTGGAGACTATTGATAAACATGATGGGGGCAGATTGCAAGCCTGCGTATTTTGGTGCTTTCACACGTATCCGATCCGTCGCAGGGCTGTGTTTTTACCACGCTTGGTAACCTTATTCGTGAGACAGGAGTGTCTCTCGAGTAGTACTCCGAACTTGTAGCCCCGCACACCAGTGGCTGCCCCCAGCGTGGTACGAAGATTTACGTTGGCACGACCCCAATACCGATTTACCCTGGGGATCATGGAGTAGGTGGCTCATACACTTGGCTTACCGATTTTCCAGTGGTCCGAGGTTAGCATATCTGTGCACTAATCCGTAAACCTCGATCCCCTATGCGATTAAGTTGGAGGCGGAACTACCTTATTCAACTGGTTAGTCTATGGCAAGAGCAGAGGATACCCCTGAGATCCACACCAGGAGTTGT'/>

    <sequence taxon='55' value='TACGTGTACGCTATAATGACCTTATCACTCATTAGCCAGTAGTCAGATTTGAGCGACCGATATTTTACAGCTTCTGCTGGAAAAGGCGATAGGCTGTGTGGATCTCTCCGGCATGAAATCGCCTATGTTTGTTCTTCGTGGGATTAATTATTAGAGACGGTGATACTGTCGTATTTGGCTTCGGGTAGTGATTCTATTGACACGTGCTTTGTGGTCGGGCGAGCTTATACTATGGGTTAGAGCGTAGCGATGCCCACTAGTGTTGGTATGGTATAGCCAGCGGTTTCGCAAGCGCTTTTTGCTCGCCCCTCAACGATATCCGCCCATTCGATAGCGACTCCTGTATGAAACCCTCTCCAGACCCATCACGGTATGACGCGACCAGATCTACGAGGGCTAGCGCTGTGAAAAACAGCCCTTGGCGCAGTGACAGCTTTAAAAAGGACTGGGTCAAGACTATAAAAGCTACGGTCAAGAACAGCCGCTCTAATTTTGTCTCTACAGCCTCGTATTGGCACAGTCCGAGGACCGCTGGAGGCTTTAGAGGAGTACACGGTCCATAACCCCCAAACTGCGACGGACGGGAGGTACCTAGCAATATAGGTTCGTATGGACCCGACGGGGTGTGAAATCTTCCACTTGCTTACCTGCTCCACAATGAGATCTCCCACGGAGTTGACCTTATATGAGTCGTATCGCCTAAGCCACGCCTGCGTCGTAAAATTGGGACCTCAGGTCGTGCTGATCCCACAGGGACTGATCGTCCTTTAGTTCGTTTTAACCAGCTCGTGGAATAGGCCAATCACAGTTGCCCCTGCAATTTGTCTAGCATCAAAGTATAGCCGTGCGGATTGTTGAATAATACGAAGATACATCACACCCTAGGCCGTTACCGCCTACTAGATAGTGGAGCCTTTGTCATTTGAAGCTTACACCTTCCTCCCCCCCTACACGACTCGAACTTCATGGAAAAACAGACATAACGCATGACGTCCATCGCTTTTCCAATCCAGAGTGGGTATGGTTGTAACAGGGCAGCACCGTTTCCCGATCAGTCATGAGACGGAGACTCCTCGCCCGTTCTACCCAATACCCTTGTCAACAATACAGACGCCCCACGGAAGGGCGTTCAAGGCCGCTGTTCTGCCACCACAAAGTATAGATGAGATAGTGTCGTCCCCGACCGGAAATGAGGGTGGTAATCTGAGCTATTGCGAAGCCCTTGACAGGCTCAGACGGCGCGACCTGACTATCCAAGTATAGCCCAAGGAATAGGCAGTTCATTGCAGGACCTGGATAAGCAGCTGTCCACATAACCCGGTTGACGCGTGTGGTGGTTACTGTAATCGCTTACTACCGGTATGTGGAGATATCTTCCTCGAATGGGCAAAATGATCTAGAAGAAGCCATTCGCAGCATGGACAGGTCGGCGAGTGTTCAGAATAGGCCAGTCCGCTCCTAGAACTATCTTCTCTTGCTCCAACAGATATTGGGTGGAAGCAGCAATAAAATTAATATACAAATAGTTTGCGAAGGATGTTCCTCGCCGAGGCTATACTACAATTTGGAGATTACTTTGGAGACTGTTGATAAACATGATGGGGGCAGATTGCAAGCCTGCGTATTTTGGTGCTTTCACACGTATCCGATCCGTCGCAGGGCTGTGTTTTTACCACGCTTGGTAACCTTATTCGTGAGACAGGAGTGTCTCTCGAGTAGTACTCCGAACTTGTAGCCCCGCACACCAGTGGCTGCCCCCAGCGTGGTACGAAGATTTACGTTGGCACGACCCCAATACCGATTTACCCTGGGGATCATGGAGTAGGTGGCTCATACACTTGGCTTACCGATTTTCCAGTGGTCCGAGGTTAGCATATCTGTGCACTAATCCGTAAACCTCGATCCCCTATGCGATTAAGTTGGAGGCGGAACTACCTTATTCAACTGGTTAGTCTGTGGCAAGAGCAGAGGATACCCCTGAGATCCACACCAAGAGTTGT'/>

    <sequence taxon='93' value='TACGTGTACGCTATAATGACCTTATCACTCATTAGCCAGTAGTCAGATTTGAGCGACCGATATTTTACAGCTTCTGCTGGAAAAGGCGATAGGCTGTGTGGATCTCTCCGGCATGAAATCGCCTATGTTTGTTCTTCGTGGGATTAATTATTAGAGACGGTGATACTGTCGTATTTGGCTTCGGGTAGTGATTCTATTGACACGTGCTTTGTGGTCGGGCGAGCTTATACTATGGGTTAGAGCGTAGCGATGCCCACTAGTGTTGGTATGGTATAGCCAGCGGTTTCGCAAGCGCTTTTTGCTCGCCCCTCAACGATATCCGCCCATTCGATAGCGACTCCTGTATGAAACCCTCTCCAGACCCATCACGGTATGACGCGACCAGATCTACGAGGCCTAGCGCTGTGAAAAACAGCCCTTGGCGCAGTGACAGCTTTAAAAAGGACTGGGTCAAGACTATAAAAGCTACGGTCAAGAACAGCCGCTCTAATTTTGTCTCTACAGCCTCGTATTGGCACAGTCCGAGGACCGCTGGAGGCTTTAGAGGAGTACACGGTCCATAACCCCCAAACTGCGACGGACGGGAGGTACCTAGCAATATAGGTTCGTATGGACCCGACGGGGTGTGAAATCTTCCACTTGCTTACCTGCTCCACAATGAGATCTCCCACGGAGTTGACCTTATATGAGTCGTATCGCCTAAGCCACGCCTGCGTCGTAAAATTGGGACCTCAGGTCGTGCTGATCCCACAGGGACTGATCGTCCTTTAGTTCGTTTTAACCAGCTCGTGGAATAGGCCAATCACAGTTGCCCCTGCAATTTGTCTAGCATCAAAGTATAGCCGTGCGGATTGTTGAATAATACGAAGATACATCACACCCTAGGCCGTTACCGCCTACTAGATAGTGGAGCCTTTGTCATTTGAAGCTTACACCTTCCTCCCCCCCTACACGACTCGAACTTCATGGAAAAACAGACATAACGCATGACGTCCATCGCTTTTCCAATCCAGAGTGGGTATGGTTGTAACAGGGCAGCACCGTTTCCCGATCAGTCATGAGACGGAGACTCCTCGCCCGTTCTACCCAATACCCTTGTCAACAATACAGACGCCCCACGGAAGGGCGTTCAAGGCCGCTGTTCTGCCACCACAAAGTATAGATGAGATAGTGTCGTCCCCGACCGGAAATGAGGGTGGTAATCTGAGCTATTGCGAAGCCCTTGACAGGCTCAGACGGCGCGACCTGACTATCCAAGTATAGCCCAAGGAATAGGCAGTTCATTGCAGGACCTGGATAAGCAGCTGTCCACATAACCCGGTTGACGCGTGTGGTGGTTACTGTAATCGCTTACTACCGGTATGTGGAGATATCTTCCTCGAATGGGCAAAATGATCTAGAAGAAGCCATTCGCAGCATGGACAGGTCGGCGAGTGTTCAGAATAGGCCAGTCCGCTCCTAGAACTATCTTCTCTTGCTCCAACAGATATTGGGTGGAAGCAGCAATAAAATTAATATACAAATAGTTTGCGAAGGATGTTCCTCGCCGAGGCTATACTACAATTTGGAGATTACTTTGGAGACTGTTGATAAACATGATGGGGGCAGATTGCAAGCCTGCGTATTTTGGTGCTTTCACACGTATCCGATCCGTCGCAGGGCTGTGTTTTTACCACGCTTGGTAACCTTATTCGTGAGACAGGAGTGTCTCTCGAGTAGTACTCCGAACTTGTAGCCCCGCACACCAGTGGCTGCCCCCAGCGTGGTACGAAGATTTACGTTGGCACGACCCCAATACCGATTTACCCTGGGGATCATGGAGTAGGTGGCTCATACACTTGGCTCACCGATTTTCCAGTGGTCCGAGGTTAGCATATCTGTGCACTAATCCGTAAACCTCGATCCCCTATGCGATTAAGTTGGAGGCGGAACTACCTTATTCAACTGGTTAGTCTGTGGCAAGAGCAGAGGATACCCCTGAGATCCACACCAAGAGTTGT'/>

    <sequence taxon='53' value='TACGTGTACGCTATAATGACCTTATCACTCATTAGCCAGTAGTCAGATTTGAGCGACCGATATTTTACAGCTTCTGCTGGAAAAGGCGATCGGCTGTGTGGATCTCTCCGGCATGAAATTGCCTATGTTTGTTCTTCGTGGGATTAATTATTAGAGACGGTGATACTGTCGTATTTGGCATCGGGTAGTGATTCTATTGACACGTGCTTTGTGGTCGGGCGAGCTTATACTATGGGTTAGAGCGTAGCGATGCCCACTAGTGTTGGTATGGTATAGCCAGCGGTTTCGCAAGCGCTTTTTGCTCGCCCCTCAACGATATCCGCCCATTCGATAGCGACTCCTGTATGAAACCCTCTCCGGACCCATCACGGTATGACGCGACCAGATCTACGAGGGCTAGCGCTGTGAAAAACAGCCCTTGGCGCAGTGACAGCTTTAAAAAGGACTGGGTCAAGACTATAAAAGCTATGGTCAAGAACAGCCGCTCTAATTTTGTCTCTCCAGCCTCGTATTGGCACAGTCCGAGGACCGCTGGAGGCTTTAGAGGAGTACACGGGCCATAACCCCCAAACTGCGACGGACGGGAGGTACCTAGCAATATAGGTTCGTATGGACCCGACGGGGTGTGAAATCTTCCACTAGCTTACCTGCTCCACAATGAGATCTCCCACGGAGTTGACCTTATATGAGTCGTATCGCCTAAGCCACGCCTGCGTCGTAAAATTGGGACCTCAGGTCGTGCTGATCCCACAGGGACTGATCGTCCTTTAGTTCGTTTTAACCAGCTCGTGGAATAGGCCAATCACAGTTGCCCCTGCAATTTGTCTAGCATCAAAGTATAGCCGTGCGGAATGTTGAATAATACGAAGATACATCACACCCTAGGCCGTTACCGCCTACTAGATCGTGGAGCCTTTGTCATTTGAAGCTTACACCTTCCTCCCCCCCTACACGAATCGAACTTCATGGAAAAACAGACATAACGCATGACGTCCATCGCTTTTCCAATTCAGAGTGGGTATGCTTGTAACAGGGCAGCACCGTTTCCCGATCAGTCATGAGACGGAGACTCCTCGCCCGTTCTACCCAATACCCTTGTCAACAATACAGACGCCCCACGGAAGGGCGTTCAAGGCCGCTGTTCTGCCACCACAAAGTATAGATGAGATCGTGTCGTCCCCGACCGGAAATGAGGGTGGTAATCTGAGCTATTGCGAAGCCCTTGACAGGCTCAGACGGCGCGACCTGACTATCCAAGTATAGCCCAAGGAATAGGCAGTTCATTGCAGGACCTGGATAAGCAGCCGTCCACATAACCCGGTTGACGCGTGTGGTGGTTACTGTAATCGCTTACTACCGGTATGTGGAGATATCTTCCTCGAATGGGCAAAATGATTTAGAAGAAGCCATTCGCAGCATGGACAGGTCGGCGAGTGTTCAGAATAGGCCAGTCCGCTCCTAGAACTATCTTCTCTTGATCCAACAGATATTGGGTGGAAGCAGCAATAAAATTAATATACAAATAGTTTGCGAAGGATGTTCCTCGCCGAGGCTATACTACAATTTGGAGATTACTTTGGAGACTATTGATAAACATGATGGGGGCAGATTGCAAGCCTGCGTATTTTGGTGCTTTCACATGTATCCGATCCGTCGCAGGGCTGTGTTTTTACCACGCTTGGTAACCTTATTCGTGAGACAGGAATGTCTCTCGAGTAGTACTCTGAACTTGTAGCCCCGCACACCAGTGGCTGCCCCCAGCGTGGTACGAAGATTTACGTTGGCACGACCCCAATACCGATTTACCCTGGGGATCATGGAGTAGGTGGCTCATACACTTGGCTTACCGATTTTCCAGTGGTCCGAGGTTAGCATATCTGTGCACTAATCCGTAAACCTCGACCCCCTATGCGATTAAGTTGGAGACGGGACTACCTTGTTCAACTGGTTAGTCTATGGCAAGAGCAGAGGATACCCCTGAGATCCACACCAAGAGTTGT'/>

    <sequence taxon='88' value='TACGTGTACGCTATAATGACCTTATCACTCATTAGCCAGTAGTCAGATTTGAGCGACCGATATTTTACAGCTTCTGCTGGAAAAGGCGATCGGCTGTGTGGATCTCTCCGGCATGAAATTGCCTATGTTTGTTCTTCGTGGGATTAATTATTAGAGACGGTGATACTGTCGTATTTGGCATCGGGTAGTGATTCTATTGACACGTGCTTTGTGGTCGGGCGAGCTTATACTATGGGTTAGAGCGTAGCGATGCCCACTAGTGTTGGTATGGTATAGCCAGCGGTTTCGCAAGCGCTTTTTGCTCGCCCCTCAACGATATCCGCCCATTCGATAGCGACTCCTGTATGAAACCCTCTCCGGACCCATCACGGTATGACGCGACCAGATCTACGAGGGCTAGCGCTGTGAAAAACAGCCCTCGGCGCAGTGACAGCTTTAAAAAGGACTGGGTCAAGACTATCAAAGCTATGGTCAAGAACAGCCGCTCTAATTTTGTCTCTCCAGCCTCGTATTGGCACAGTCCGAGGACCGCTGGAGGCTTTAGAGGAGTACACGGGCCATAACCCCCAAACTGCGACGGACGGGAGGTACCTAGCAATATAGGTTCGTATGGACCCGACGGGGTGTGAAATCTTCCACTAGCTTACCTGCTCCACAATGAGATCTCCCACGGAGTTGACCTTATATGAGTCGTATCGCCTAAGCCACGCCTGCGTCGTAAAATTGGGACCTCAGGTCGTGCTGATCCCACAGGGACTGATCGTCCTTTAGTTCGTTTTAACCAGCTCGTGGAATAGGCCAATCACAGTTGCCCCTGCAATTTGTCTAGCATCAAAGTATAGCCGTGCGGAATGTTGAATAATACGAAGATACATCACACCCTAGGCCGTTACCGCCTACTAGATCGTGGAGCCTTTGTCATTTGAAGCTTACACCTTCCTCCCCCCCTACACGAATCGAACTTCATGGAAAAACAGACATAACGCATGACGTCCATCGCTTTTCCAATTCAGAGTGGGTATGCTTGTAACAGGGCAGCACCGTTTCCCGATCAGTCATGAGACGGAGACTCCTCGCCCGTTCTACCCAATACCCTTGTCAACAATACAGACGCCCCACGGAAGGGCGTTCAAGGCCGCTGTTCTGCCACCACAAAGTATAGATGAGATCGTGTCGTCCCCGACCGGAAATGAGGGTGGTAATCTGAGCTATTGCGAAGCCCTTGACAGGCTCAGACGGCGCGACCTGACTATCCAAGTATAGCCCAAGGAATAGGCAGTTCATTGCAGGACCTGGATAAGCAGCCGTCCACATAACCCGGTTGACGCGTGTGGTGGTTACTGTAATCGCTTACTACCGGTATGTGGAGATATCTTCCTCGAATGGGCAAAATGATTTAGAAGAAGCCATTCGCAGCATGGACAGGTCGGCGAGTGTTCAGAATAGGCCAGTCCGCTCCTAGAACTATCTTCTCTTGATCCAACAGATATTGGGTGGAAGCAGCAATAAAATTAATATACAAATAGTTTGCGAAGGATGTTCCTCGCCGAGGCTATACTACAATTTGGAGATTACTTTGGAGACTATTGATAAACATGATGGGGGCAGATTGCAAGCCTGCGTATTTTGGTGCTTTCACATGTATCCGATCCGTCGCAGGGCTGTGTTTTTACCACGCTTGGTAACCTTATTCGTGAGACAGGAATGTCTCTCGAGTAGTACTCTGAACTTGTAGCCCCGCACACCAGTGGCTGCCCCCAGCGTGGTACGAAGATTTACGTTGGCACGACCCCAATACCGATTTACCCTGGGGATCATGGAGTAGGTGGCTCATACACTTGGCTTACCGATTTTCCAGTGGTCCGAGGTTAGCATATCTGTGCACTAATCCGTAAACCTCGACCCCCTATGCGATTAAGTTGGAGACGGGACTACCTTGTTCAACTGGTTAGTCTATGGCAAGAGCAGAGGATACCCCTGAGATCCACACCAAGAGTTGT'/>

    <sequence taxon='115' value='TACGTGTACGCTATAATGACCTTATCACTCATTAGCCAGTAGTCAGATTTGAGCGACCGATATTTTACAGCTTCTGCTGGAAAAGGCGATCGGCTGTGTGGATCTATCCGGCATGAAATTGCCTATGTTTGTTCTTCGTGGGATTAATTATTAGAGACGGTGATACTGTCGTATTTGGCATCGGGTAGCGATTCTATTGACACGTGCTTTGTGGTCGGGCGAGCTTATACTATGGGTTAGAGCGTAGCGATGCCCACTAGTGTTGGTATGGTATAGCCAGCGGTTTCGCAAGCGCTTTTTGCTCGCCCCTCAACGATCTCCGCCCATTCGATAGCGACTCCTGTATGAAACCCTCTCCGGACCCATCACGGTATGACGCGACCAGATCTACGAGGGCTAGCGCTGTGAAAAACAGCCCTTGGCGCAGTGACAGCTTTAAAAAGGACTGGGTCAAGACTATAAAAGCTATGGTCAAGAACAGCCGCTCTAATTTTGTCTCTCCAGCCTCGTATTGGCACAGTCCGAGGACCGCTGGAGGCTTTAGAGGAGTACACGGGCCATAACCCCCAAACTGCGACGGACGGGAGGTACCTAGCAATATAGGTTCGTATGGACCCGACGGGGTGTGAAATCTTCCACTAGCTTACCTGCTCCACAATGAGATCTCCCACGGAGTTGACCTTATATGAGTCGTATCGCCTAAGCCACGCCTGCGCCGTAAAATTGGGACCTCAGGTCGTGCTGATCCCACAGGGACTGATCGCCCTTTAGTTCGTTTTAACCAGCTCGTGGAATAGGCCAATCACAGTTGCCCCTGCAATTTGTCTAGCATCAAAGTATAGCCGTGCGGAATGTTGAATAATACGAAGATACATCACACCCTAGGCCGTTACCGCCTACTAGATAGTGGAGCCTTTGTCATTTGAAGCTTACACCTTCCTCCCCCCCTACACGAATCGAACTTCATGGAAAAACAGACATAACGCATGACGTCCATCGCTTTTCCAATTCAGAGTGGGTATGCTTGTAACAGGGCAGCACCGTTTCCCGATCAGTCATGAGACGGAGACTCCTCGCCCGTTCTACCCAATACCCTTGTCAACAATACAGACGCCCCACGGAAGGGCGTTCAAGGCCGCTGTTCTGCCACCACAAAGTATAGATGAGATCGTGTCGTCCCCGACCGGAAATGAGGGTGGTAATCTGAGCTATTGCGAAGCCCTTGACAGGCTCAGACGGCGCGACCTGACTATCCAAGTATAGCCCAAGGAATAGGCAGTTCATTGCAGGACCTGGATAAGCAGCCGTCCACATAACCCGGTTGACGCGTGTGGTGGTTACTGTAATCGCTTACTACCGGTATGTGGAGATATCTTCCTCGAATGGGCAAAATGATCTAGAAGAAGCCATTCGCAGCATGGACAGGTCGGCGAGTGTTCAGAATAGGCCAGTCCGCTCCTAGAACTATCTTCTTTTGCTCCAACAGATATTGGGTGGAAGCAGCAATAAAATTAATATACAAATAGTTTGCGAAGGATGTTCCTCGCCGAGGCTATACTACAATTTGGAGATTACTTTGGAGACTATTGATAAACATGATGGGGGCAGATTGCAAGCCTGCGTATTTTGGTGCTTTCACATGTATCCGATCCGTCGCAGGGCTGTGTTTTTACCACGCTTGGTAACCTTATTCGTGAGACAGGAATGTCTCTCGAGTAGTACTCTGAACTTGTAGCCCCGCACACCAGTGGCTGCCCCCAGCGTGGTACGAAGATTTACGTTGGCACGACCCCAATACCGATTTACCCTGGGGATCATGGAGTAGGTGGCTCATACACTTGGCTTACCGATTTTCCAGTGGTCCGAGGTTAGCATATCTGTGCACTAATCCGTAAACCTCGACCCCCTATGCGATTAAGTTGGAGACGGGACTACCTTGTTCAACTGGTTAGTCTATGGCAAGAGCAGAGGATACCCCTGAGATCCACACCAAGAGTTGT'/>

    <sequence taxon='87' value='TACGTGTACGCTATAATGACCTTATCACTCATTAGCCAGTAGTCAGATTTGAGCGACCGATATTTTACAGCTTCTGCTGGAAAAGGCGATCGGCTGTGTGGATCTCTCCGGCATGAAATTGCCTATGTTTGTTCTTCGTGGGATTAATTATTAGAGACGGTGATACTGTCGTATTTGGCATCGGGTAGTGATTCTATTGACACGTGCTTTGTGGTCGGGCGAGCTTATACTATGGGTTAGAGCGTAGCGATGCCCACTAGTGTTGGTATGGTATAACCAGCGGTTTCGCAAGCGCTTTTTGCTCGCCCCTCAACGATATCCGCCCATTCGATAGCGATTCCTGTATGAAACCCTCTCCGGACCCATCACGGTATGACGCGACCAGGTCTACGAGGGCTAGCGCTGTGAAAAACAGCCCTTGGCGCAGTGACAGCTTTAGAAAGGACTGGGTCAAGACTATAAAAGCTATGGTCAAGAACAGCCGCCCTAATTTTGTCTCTCCAGCCTCGTATTGGCACAGTCCGAGGACCGCTGGAGGCTTTAGAGGAGTACACGGGCCATAACCCCCAAACTGCGACGGACGGGAGGTACCTAGCAATATAGGTTCGTATGGACCCGACGGGGTGTGAGATCTTCCACTTGCTTACCTGCTCCACAATGAGATCTCCCACGGAGTTGACCTTATATGAGTCGTATCGCCTAAGCCACGCCTGCGTCGTAAAATTGGGACCTCAGGTCGTGCTGATCCCACAGGGACTGATCGTCCTTTAGTTCGTTTTAACCAGCTCGTGGAATAGGCCAATCACAGTTGCCCCTGCAATTTGTCTAGCATCAAAGTATAGCCGTGCGGAATGTTGAATAATACGAAGATACATCACACCCTAGGCCGTTACCGCCTACTAGATAGTGGAGTCTTTGTCATTTGAAGCTTACACCTTCCTCCCCCCCTACACGAATCGAACTTCATGGAAAAACAGACATAACGCATGACGTCCATCGCTTTTCCAATTCAGAGTGGGTATGCTTGGAACAGGGCAGCACCGTTTCCCGATCAGTCATGAGACGGAGACTCCTCGCCCGTTCTACCCAATACCCTTGTCAACAATACAGACGCCCCACGGAAGGGCGTTCAAGGCCGCTGTTCTGCCACCACAAAGTATAGATGAGATCGTGTCGTCCCCGACCGGAAATGAGGGTGGTAATCTGAGCTATTGCGAAGCCCTTGACAGGCTCAGACGGCGTGACCTGACTATCCAAGTATAGCCCAAGGAATAGGCAGTTCATTGCAGGACCTGGATAAGCATCTGTCCACATAACCCGGTTGACGCGTGTGGTGGTTACTGTAATCGCTTACTACCGGTATGTGGAGATATCTTCCTCGAATGGGCAAAATGATCTAGAAGAAGCCATTCGCAGCATGGACAGGTCGGCGAGTGTTCAGAATAGGCCAGTCCGCTCCTAGAACTATCTTCTCTTGCTCCAACAGATATTGGGTGGAAGCAGCAATAAAATTAATATACAAATAGTTTGCGAAGGATGTTCCTCGCCGAGGCTATACTACAATTTGGAGATTACTTTAGAGACTATTGATAAACATGATGGGGGCAGATTGCAAGCCTGCGTATTTTGGTGCTTTCACACGTATCCGATCCGTCGCAGGGCTGTGTTTTTACCACACTTGGTAACCTTATTCGTGAGACAGGAATGTCTCTCGAGTAGTACTCCGAACTTGTAGCCCCGCACACCAGTGGCTGCCCCCAGCGTGGTACGAAGATTTACGTTGGCACGACCCCAATACCGATTTACCCTGGGGATCATGGAGTAGGTGGCTCATACACTTGGCTTACCGATTTTCCAGTGGTCCGAGGTTAGCATATCTGTGCACTAATCCGTAAACCTCGACCCCCTATGCGATTAAGTTGGAGACGGGACTACCTTGTTCAACTGGTTAGTCTATGGCAAGAGCAGAGGATACCCCTGAGATCCACACCAAGAGTTGT'/>

    <sequence taxon='69' value='TACGTGTACGCTATAATGACCTTATCACTCATTAGCCAGTAGTCAGATTTGAGCGACCGATATTTTACAGCTTCTGCTGGAAAAGGCGATAGGCTGTGTGGATCTCTCCGGCATGAAATTGCCTATGTTTGTTCTTCGTGGGATTAATTATTAGAGACGGTGATACTGTCGTACTTGGCATCGGGTAGTGATTCTATTGACAAGTGCTTTGTGGTCGGGCGAGCTTATACTATGGGTTAGAGCGTAGCGATGCCCACTAGTGTTGGTATGGTATAGCCAGCGGTTTCGCAAGCGCTTTTTGCTCGCCCCTCAACGATATCCGCCCATTCGATAGCGACTCCTGTATGAAACCCTCTCCGGACCCATCACGGTATGACGCGACCAGATCTACGAGGGCTAGCGCTGTGAAAAACAGCCCTTGGCGCAGTGACAGCTTTAAAAAGGACTGGGTCAAGACTATAAAAGCTATGGTCAAGAACAGCCGCTCTAATTTTGTCTCTACAGCCTCGTATTGGCACAGTCCGAGGACCGCTGGAGGCTTTAGAGGACTACACGGGCCATAACCCCCAAACTGCGACGGACGGGAGGTACCTAGCAATATAGGTTCGTATGGACCCGACGGGGTGTGAAATCTTCCACTTGCTCACCTGCTCGACAATGAGACCTCCCACGGAGTTGACCTTATATGAGTCGTATCGCCTAAGCCACGCCTGCGTCGTAAAATTGGGACCTGAGGTCGTGCTGATCTCACAGGGACTGATCGTCCTTTAGTTCGTTTTAACCAGCTCGTGGAATAGGCCAATCACAGTTGCCCTTGCAATTTGTCTAGCATCAAAGTATAGCCGTGCGGATTGTTGAATAATACGAAGCTACATCACACCCTAGGCCGTTACCGCATACTAGATAGTGGAGCCTTTGTCATTTGAAGCTTACACCTTCCTCCCCCCCTACACGAATCGAACTCCATGGAAAAACAGACATAACGCATGACGTCCATCGCTTTTCCAATTCAGAGTGGGTATGCTTGTAACAGGGCAGCACCGTTTCCCGATCAGTCATGAGACGGAGACTCCTCGCCCGTTCTACCCAATACCCTTGTCAACAATACGGACGCCCCACGGAAGGGCGTTCAAGGCCGCTGTTCTGCCACCACAAAGTATAGATGAGATCGTGTCGTCCCCGACCGGAAATGAGGTTGGTAATCTGAGCTATTGCGAAGCCCTTGACAGGCTCAGACGGCGCGACCTGACTACCCAAGTATAGCCCAAGGAATAGGCAGTTCATTGCAGGACCCGGATAAGCAGCTGTCCACATAACCCGGTTGACGCGTGTGGTGGTTACTGTAATCGCTTACTACCGGTATGTGGAGATATCTTCCTCGAATGGGCAAAATGATCTAGAAGAAGCCATTCGCAGCATGGACAGGTCGGCGAGTGTTCAGAATAGGCCAGTCCGCTCCTAGAACTATCTTCTCTTGCTCCAACAGATATTGGGTGGAAGCAGCAATAAAATTAATATACAAATAGTTTGCGAAGGATGTTCCTCGCCGAGGCTATACTACAATTTGGAGATTACTTTGGAGACTATTGATAAACATGATGGGGGCAGATTGCAAGCCTGCGTACTTTGGTGCTTTCACACGTATCCGATCCGTCGCAGGGCTGTGTTTTTACCACGCTTGGTAACCTTATTCGTGAGACAGGAATGTCTCTCGAGTAGTACTCAGAACTTGTAGCCCCGCACACCAGTGGCGGCCCCCAGCATGGTACGAAGATTTACGTTGGCACGACCCCAATACCGATTTACCCTGGGGATCATGGAGTAGGTGGCTCATACACTTGGCTTACCGATTTTCCAGTGGTCCGAGGTTAGCATATCTGTGCACTAATCCGTAAACCTCGACCCCCTATGCGATTAAGTTGGAGGCGGAACTACCTTGTTCAACTGGTTAGTCTATGGCAAGAGCAGAGGATACCCCTGAGATCCACACCAAGAGTTGT'/>

    <sequence taxon='76' value='TACGTGTACGCTATAATGACCTTATCACTCGTTAGCCAGTAGTCAGATTTGAGCGACCGATATTTTACAGCTTCTGCTGGAAAAGGCGATAGGCTGTGTGGATCTCTCCGGCATGAAATTGCCTATGTTTGTTCTTCGTGGGATCAATTATTAGAGACGGTGATACTGTCGTACTTGGCATCGGGTAGTGATTCTATTGACAAGTGCTTTGTGGTCGGGCGAGCTTATACTATGGGTTAGAGCGTAGCGATGCCCACTAGTGTTGGTATGGTATAGCCAGCGGTTTCGCAAGCGCTTTTTGCTCGCCCCTCAACGATATCCGCCCATTCGATAGCGACTCCTGTATGAAACCCTCTCCGGACCCATCACGGTATGACGCGACCAGATCTACGAGGGCTAGCGCTGTGAAAAACAGCCCTTGGCGCAGTGACAGCTTTAAAAAGGACTGGGTCAAGACTATAAAAGCTATGGTCAAGAACAGCCGCTCTAATTTTGTCTCTACAGCCTCGTATTGGCACACTCCGAGGACCGCTGGAGGCTTTAGAGGACTACACGGGCCATAACCCCCAAACTGCGACGGACGGGAGGTACCTAGCAATATAGGTTCGTATGGACCCGACGGGGTGTGAAATCTTCCACTTGCTTACCTGCTCGACAATGAGATCTCCCACGGAGTTGACCTTATATGAGTCGTATCGCCTAAGCCACGCCTGCGTCGTAAAATTGGGACCTCAGGTCGTGCTGATCTCACAGGGACTGATCGTCCTTTAGTTCGTTTTAACCAGCTCGTGGAATAGGCCAATCACGGTTGCCCCTGCAATTTGTCTAGCATCAAAGTATAGCCGTGCGGATTGTTGAATAATACGAAGATACATCACACCCTAGGCCGTTACCGCCTACTAGATAGTGGAGCCTTTGTCATTTGAAGCTTACACCTTCCTCCCCCCCTACACGAATCGAACTCCATGGAAAAACAGACATAACGCATGACGTCCATCGCTTTTCCAATTCAGAGTGGGTATGCTTGTAACAGGGCAGCACCGTTTCCCGATCAGTCATGAGACGGAGACTCCTCGCCCGTTCTACCCAATACCCTTGTCAACAATACAGACGCCCCACGGAAGGGCGTTCAAGGCCGCTGTTCTGCCACCACAAAGTATAGATGAGATCGTGTCATCCCCGACCGGAAATGAGGGTGGTAATCTGAGCTATTGCGAAGCCCTTGACAGGCTCAGACGGCGCGACCTGACTATCCAAGTATAGCCCAAGGAATAGGCAGTTCATTGCAGGACCTGGATAAGCAGCTGTCCACATAACCCGGTTGACGCGTGTGGTGGTTACTGTAATCGCTTACTACCGGTATGTGGAGATATCTTCCTCGAATGGGCAAAATGATCTAGAAGAAGCCATTCGCAGCATGGACAGGTCGGCGAGTGTTCAGAATAGGCCAGTCCGCTCCTAGAACTATCTTCTCTTGCTCCAACAGATATTGGGTGGAAGCAGCAATAAAATTAATATACAAATAGTTTGCGAAGGATGTTCCTCGCCGAGGCTATACTACAATTTGGAGATTACTTTGGAGACTATTGATAAACATGATGGGGGCAGATTGCAAGCCTGCGTACTTTGGTGCTTTCACACGTATCCGATCCGTCGCAGGGCTGTGTTTTTACCACGCTTGGTAACCTTATTCGTGAGACAGGAATGTCTCTCGAGTAGTACTCAGAACTTGTAGCCCCGCACACCAGTGGCGGCCCCCAGCATGGTACGAAGATTTACGTTGGCACGACCCCAATACCGATTTACCGTGGGGATCATGGAGTAGGTGGCTCATACACTTGGCTTACCGATTTTCCAGTGGTCCGAGGTTAGCATATCTGTGCACTAATCCGTAAACCTCGACCCCCTATGCGATTAAGTTGGAGGCGGAACTACCTTGTTCAACTGGTTAGTCTATGGCAAGAGCAGAGGATACCCCTGAGATCCACACCAAGAGTTGT'/>

    <sequence taxon='77' value='TACGTGTACGCTATAATGACCTTATCACTCGTTAGCCAGTAGTCAGATTTGAGCGACCGATATTTTACAGCTTCTGCTGGAAAAGGCGATAGGCTGTGTGGATCTCTCCGGCATGAAATTGCCTATGTTTGTTCTTCGTGGGATTAATTATTAGAGACGGTGATACTGTCGTACTTGGCATCGGGTAGTGATTCTATTGACAAGTGCTTTGTGGTCGGGCGAGCTTATACTATGGGTTAGAGCGTAGCGATGCCCACTAGTGTTGGTATGGTATAGCCAGCGGTTTCGCAAGCGCTTTTTGCTCGCCCCTCAACGATATCCGCCCATTCGATAGCGACTCCTGTATGAAACCCTCTCCGGACCCATCACGGTATGACGCGACCAGATCTACGAGGGCTAGCGCTGTGAAAAACAGCCCTTGGCGCAGTGACAGCTTTAAAAAGGACTGGGTCAAGACTATAAAAGCGATGGTCAAGAACAGCCGCTCTAATTTTGTCTCTACAGCCTCGTATTGGCACAGTCCGAGGACCGCTGGAGGCTTTAGAGGACTACACGGGCCATAACCCCCAAACTGCGACGGACGGGAGGTACCTAGCAATATAGGTTCGTATGGACCCGACGGGGTGTGAAATCTTCCACTTGCTTACCTGCTCGACAATGAGATCTCCCACGGAGTTGACCTTATATGAGTCGTATCGCCTAAGCCACGCCTGCGTCGTAAAATTGGGACCTCAGGTCGTGCTGATCTCACAGGGACTGATCGTCCTTTAGTTCGTTTTAACCAGCTCGTGGAATAGGCCAATCACAGTTGCCCCTGCAATTTGTCTAGCATCAAAGTATAGCCGTGCGGATTGTTGAATAATACGAAGATACATCACACCCTAGGCCGTTACCGCCTACTAGATAGTGGAGCCTTTGTCATTTGAAGCTTACACCTTCCTCCCCCCCTACACGAATCGAACTCCATGGAAAAACAGACATAACGCATGACGTCCATCGCTTTTCCAATTCAGAGTGGGTATGCTTGTAACAGGGCAGCACCGTTTCCCGATCAGTCATGAGACGGAGACTCCTCGCCCGTTCTACCCAATACCCTTGTCAACAATACAGACGCCCCACGGAAGGGCGTTCAAGGCCGCTGTTCTGCCACCACAAAGTATAGATGAGATCGTGTCGTCCCCGACCGGAAATGAGGGTGGTAATCTGAGCTATTGCGAAGCCCTTGACAGGCTCAGACGGCGCGACCTGACTATCCAAGTATAGCCCAAGGAATAGGCAGTTCATTGCAGGACCTGGATAAGCAGCTGCCCACATAACCCGGTTGACGCGTGTGGTGGTTACTGTAATCGCTTACTACCGGTATGTGGAGATATCTTCCTCGAATGGGCAAAATGATCTAGAAGAAGCCATTCGCAGCATGGACAGGTCGGCGAGTGTTCAGAATAGGCCAGTCCGCTCCTAGAACTATCTTCTCTTGCTCCAACAGATATTGGGTGGAAGCAGCAATAAAATTAATATACAAATAGTTTGCGAAGGATGTTCCTCGCCGAGGCTATACTACAATTTGGAGATTACTTTGGAGACTATTGATAAACATGATGGGGGCAGATTGCAAGCCTGCGTACTTTGGTGCTTTCACACGTATCCGATCCGTCGCAGGGCTGTGTTTTTACCACGCTTGGTAACCTTATTCGTGAGACAGGAATGTCTCTCGAGTAGTACTCAGAACTTGTAGCCCCGCACACCAGTGGCGGCCCCCAGCATGGTACGAAGATTTACGTTGGCACGACCCCAATACCGATTTACCCTGGGGATCATGGAGTAGGTGGCTCATACACTTGGCTTACCGATTTTCCAGTGGTCCGAGGTTAGCATATCTGTGCACTAATCCGTAAACCTCGACCCCCTATGCGATTAAGTTGGAGGCGGAACTACCTTGTTCAACTGGTTAGTCTATGGCAAGAGCAGAGGATACCCCTGAGATCCACACCAAGAGTTGT'/>

    <sequence taxon='110' value='TACGTGTATGCTATAATGACCTTATCACTCATTAGCCAGTAGTCAGATTTGAGCGACCGATATTTTACAGCTTCTGCTGGAAAAGGTGATAGGCTGTGTGGATCTCTCCGGCATGAAATCGCCTATGTTTGTTCTTCGTGGGATTAATTATTAGAGACGGTGATACTGTCGTATTTGGCATCGGGTAGTGATTCTATTGACACGTGCTTTGTGGTCGGGCGAGCTTATACTATGGGTTAGAGCGTAGCGATGCCCACTAGTGTTGGTATGGTATAGCCAGCAGTTTCGCAAGCGCTTTTTGCTCGCCCCTCAACGATATCCGCCCATTCGATAGCGACTCCTGTATGAAACCCTCTCCGGACCCATCACGGTATGACGCGACCAGATCTACGAGGGCTAGCGCTGTGAAAAGCAGCCCTTGGCGCAGTGACAGCTTTAAAAAGGACTGGGTCAAGACTATAAAAGCTATGGTCAAGAACAGCCGCTCTAATTTTGTCTCTACAGCCTCGTATTGGTACAGTCCGAGGACCGCTGGAGGCTTTAGAGGAGTACACGGGCCCTAACCCCCAAACTGCGACGGACGGGAGGTACCTAACAATATAGGTTCGTATGGACCCGACGGGGTGTGAAATCTTCCACTTGCTTACCTGCTCCACAATGAGATCTCCCACGGAGTTGACCTTATATGCGTCGTATCGCCTAAGCCACGCCTGCGTCGTAAAATTGGGACCTCAGGTCGTGCTGATCCCACAGGGACTAATCGTCCTTTAGTTCGTTTTAACCAGCTCGTGGAATAGGCCAATCACAGTTGCCCCTGGAATTTGTCTAGCATCAAAGTATAGCCGTGCGGATTGTTGAATAATACGAAGATACATCACACCCTAGGCCGTTACCGCCTACTAGATAGTGGAGCCTTTGTCATTTGAAGCCTACACCTTCCTCCCCCCCTACACGAATCGAACTTCATGGAAAAACAGACATAACGCATGACGTCCATCGCTTTTCCAATTCAGAGTGGGTATGCTTGTAACAGGGCAGCACCGTTTCCCGATCAGTCATGAGACGGAGACTCCTCGCCCGTTCTACCCAATACCCTTGTCAACAATACAGACGCCCCACGGAAGGGCGTTCAAGGCCGCTGTTCTGACACCACAAAGTATAGATGAGATCGTGTCGTCCCCGACCGGAAATGAGGGTGGTAATCTGAGCTATTGCGAAGCCCTTGACAGGCTCAGACGGCGCGACCTGACTATCCAAGTATAGCCCAAGGAATAGGCAGTTCATTGCAGGACCTGGATAAGCAGCTGTCCACATAACCCGGTTGACGCGTGTGGTGGTTACTGTAATCGCTTACTACCGATATGTGGAGATATCTTCCTCGAATGGGCAAAATGATCTAGAAGAAGCCATTCGCAGCATGGACAGGTCGGCGAGTGCTCAGAATAGGCCAGTCCGCTCCTAGAACTATCTTCTCTTGCTCCAACAGATATTGGGTGGAAGCAGCAATAAAATTAATATACAAATAGTTTGCGAAGGATGTTCCTCGCTGAGGCTATACTACAATTTGGAGATTACTTTGGAGACTATTGATAAACATGGTGGGGGCAGATTGCAAGCCTGCGTATTTTGGTGCTTTCACACGTATCCGATCCGTCGCAGGGCTGTGTTTTTACCACGCTTGGTAACCTTATTCGTGAGACAGGAATGTCTCTCGAGTGGTACTCCGAACTTGTAGCCCCGCACACCAGTGGCTGCCCCCAGCGTGGTACGAAGATTTACGTTGGCACGACCCCAATACCGATTTACCCTGGGGATCATGGAGTAGGTGGCTCATACACTTGGCTTACCGATTTTCCAGTGGTCCGAGGTTAGCATATCTGTGCACTAATCCGTAAACCTCGACTCCCTATGCGATTAAGTTGGAGGCGGAACTACCTTATTCAACTGGTTAGTCTATGGCAAGAGCAGAGGATACCCCTGAGATCCACACCAAGAGTTGT'/>

    <sequence taxon='10' value='TACGTCTACGCTTTAATGACCTCATCATTCATTAGCCAGTAGTCAGATTTGAGCGACCGATATTTTACAGCTTCTGCTGGAAAAGGCGATAGGCTGTGTGGAACTCTCCGGCATGAAATTGCCTATGTTTGTTCTTCGTGGGATTAATTATCAGAGACGGTGATACTGTCATATTTGGCTTCGGGTAGTGATTCTATTGACACGTGCTTTGTGGTCGGGCGAGCTTATGCTATGGGTTAGGGCATAGCAATGCCCACTAGTGTTGGTATGGTGTAGCCAGCAGTTTCGCAAGCGCTTTTTACTCGCCCCTCAACGATATCGGCCCATTAGATAGCGACTCCCGTATGAAACCCTCTCCGGACCCATCACGGTATGACGCGACCAGATCTACGAGGGCTAGCGCTGTGAAGAACAGCCCTTGGCGCAGTGACAGCTTTAAAAAGGACTGGGTCGAGACTATAAAAGCTATGGTCAAGAACAGCCGCTCTAATTTTGTCTCTACAGCCTCGTATTGACACAGTCCGAGGACCGCTGGAGGCTTTAGAGGAGTACACGGGCCATAACCCCCAAACTGCGACGGACGGGAGGTACCTAGCAGTCTAGGTTCGTATGGACCCGACGGGATGTGAAATCCTCCGCTTGCTTATCTACTCCACAATGAGATCTCCCACAGAGTTGACCTTCTATGAATCGCATCGCCTAAGCCACGCCTGCATCGTAAATTTGGGACATCAGGTCGTGCTGATCCCAAAGGGACTGATCGTCCTTTAGTTCGTTTTAACCAGCTCGTGGACTAGACCAACTACAGTTGCCCCTGCAATTTGTCTAGCATCAAAGTATAGCCGTGCGGATTGTTGAATAATACGAAGATACATCACACCCTAGGCCGTTACCGCCTACTAGATAGTGGAGCCTTTGTCATTTGAAGCTTACACCTTCCTCCCCCCCTACACGAATCGAACTTCATGGAAAAACAGACGTAACGCATGACGTCCATCGCTTTTCCAATTCAGAGTGGGTATGGTTGTAACAGGGTAGCACCGTTTCCCGATCAGTCATGAGACGGAGACTCCTCGCCCGTTTTACCCAATACCCTTGTCAACAATACAGACGCCCCACGGACGGGCGTTCAAGGCCGCTGTTCTGCCACCACAAAGTATAGATGAGATCGTGTCGTCCCCGACCGGAAATGAGGGTGGTAATCTGATCCATTGCGAAGCCCTTGACAGGCTCAGACGGCGCGACCTGACTATCCAAGTATAGCCCAAGGAATGGGCAGTTCATTGCTGGACCTGGATAAGCAGCTGTCCAAGTAACCCGGTTGACGCGTGTGGTGATTACTGTAATCGCTTACTACCGGTATGTGGAGATATCTTCCTCGAATGGGCAAAACGATCTAGGAGAAGCCATTCGCAGCATGGACAGGTCGGCGAGTGTTCAGAATAGGGCAGTCCGCTCCTAGAACTATCTTCTCTTGCTCCAACAGATATTGGGTGGAAGCAGCAATAAAATTAATATACAAGTAGTTTGCGAAGGATGTTCCCCGCCGAGGTTATACTACCATTTGGAGATTACTTTGGAGACTATTGATAAACATGATGGGGGCAGATTGCATGCCCGCGTATTTTGGTGCTTTTACACGTATCCGATCCGTGGCAGGGCTGTGTTTTTACCACGCCTGGTGACCTTATTCGTGAGACAGTAATGTATCTCGAGTAGTACTCCGAACTTGCAGCCACGCACACCAGTAGCTGCCCCCAGCGTGGTACGAAGATTTACGTTGGCACAACCCCAATCCCGATTTACCCTGGGGGTCATGGAGTAGGTGGCCCATACGCTTGGCTTATCGATTTCCCAGTGATCCGAGGTTAGCATATCTGTGCACTGATCCGTAAACCTCGACCCCCTATGCGATCAAGTTGGAGGCGGAACTACCTTATTCAACTGGTTAGTCTATGGCAAGAGCAAAAGATACCCCTGAGATCCACACCACGAGTTGT'/>

    <sequence taxon='28' value='TACGTGTACGCTATAATGACCTCATCATTCATTAGCCAGTAGTCAGATTTGAGCGACCGATATTTTACAGCTTCTGCTGGAAAAGGCGATAGGCTGTGTGGATCTCTCCGGCATGAAATCGCCTATATTTGTTCTTCGTGGGATTAATTATCAGAGACGGTGATACTGTCATATTTGGCTTCGGGTAGTGATTCTATTGACACGTGCTTTGTGGTCGGGCGAGGTTATACTATGGGTTAGAGCATAGCGATGCCCACTAGTGTTGGTATGGTGTAGCCAGCAGTTTCGCAAGCGCTTTTTACTCGCCCCTCAACGATATCCGCCCATTCGATAGCGACTCCCGTATGAAACCCTCTCCGGACCCATCACGGTATTACGCGACCAGATCTACGAGGGCCAGCGCTGTGAAAAACAGCCCTTGGCGCAGTGACAACTTCAAAAGGGACTGGGTCAAGACTATAAAAGCTATGGTCAAGAACAGCAGCTCTAACTTTGTCTCTACAGCCTCGTATTGACACAGTCCGAGGACCGCTGGAGGCTTTAGAGGAGTACACAGGCCATAACCCCCAAACTGCGACGGACGGGAGGTACCTAGCAATATAGGTTCGTATGGACCCGACGGGATGTGAAATCCTCCGCTTGCTTACCTACTCCACAATGAGATCTCCCACAGAGTTGACCTTCTATGAATCGCATCGCCTAAGCCACGCCTGCATCGTAAAATTGGGACATCAGGTCGTGCTGATCCCACAGGGACTGATCGTCCTTTAGTTCGTTTTAACCAGCTCGTGGACTAGACCAACTACAGTTGCCCCTGCAATTTGTCTAGCATCAAAGTATAGCCGTGCGGATTGTTGAATAATACGAAGATACATCACACCCTAGGCCGTTACCGCCTACTAGATAGTGGAGCCTTTGTCATTTGAAGCTTACACCTTCCTCCCCCCCTACACGAATCGAACTTCATGGAAAACGAGACGTAACGCATGACGTCCATCGCTTTTCCAATTCAGAGTGGGTATGGTTGTAACAAGGTAGCACCGTTTCCCGATCAGTCATGAGACGGAGACTCCTCGCCCGTTTTACCCAATACCCTTGTCAACAATACAGACGCCTCACGGACGGGCGTTCAAGGCCGCTGTTCTGCCACCACAAAGTATAGATGAGATCGTGTCGTCCCCGACCGGAAATGAGGGTGGTAATCTGAGCCATTGCGAAGCCCTTGACAGGCTCAGACGGCGCGACCTAACTATCCAAGTATAGCCCAAGGAATGGGCAGTTCATTGCTGGACCTGGATAAGCAGCTGTCCACGTAACCCGGTTGACGCGTGTGGTGATTACTGTAATCGCTTACTACCGGTATGTGGAGATATCTTCCTCGAATGAGCAAAACGATCTAGGAGAAGCCATTCGCAGCATGGACAGGTCGGCGAGTGCTCAGAATAGGGCAGTCCGCTCCTAGAACTATCTTCTCTTGCTCCAACAGATATTGGGTGGAACCAGCAATAAAATTAATATACAAATAGTTTGCGAAGGACGTTCCTCGCCGAGGTTATACTACCATTTGGAGATTACTTTGGAGACTATTGATAAACATGATGGGGGCAGATTGCATGCCTGCGTATTTTGGTGCTTTCACATGTATCCGATCCGTGGCGGGGCTGTGTTTTTACCACGCTTGGTAACCTTAGTCGTGAGACAGTAATGTATCTCGAGTAGTACTCCGACCTTGTAGCCACGCACACCAGTAGCTGCCCCCAGCGTGGTACGAAGATTTACGTTGGCACGACCCCAATCCCGATTTACCCTGGGGATCATGGAGTAGGTGGCTCATACACTTGGCTTACCGATTTCCCAGTGGTCCGAGGTTAGCATATCTGTGCACTGATACGTAAACCTCGACCCCCTATGCGATCAAGTTGGAGGCGGAACTACCTTATTCAACTGGTTAGTCTATGGCAAGAGCAAAGGATACCCCTGAGATCCATACCAAGAGTTGT'/>

    <sequence taxon='34' value='TACGTGTACGCTATAATGACCTCATCATTCATTAGCCAGTGGTCAGATTTGAGCGACCGACATTTTACAGCTTCTGCTGGAAAAGGCGATAGGATGTGTGGATCTCTCCGGCATGAAATCGCCTATGTTTGTTCTTCGTGGGATTAATTATTAGAGACGGTGATACTGTCATATTTGGCTTCGGGTAGTGATTCTATTGACACGTGCTTTGTGGTCGGGCGAGCTTATACTATGGGTTAGAGCATAGCGATGCCCACTAGTGTTGGTATGGTGTAGCCAGCAGTTTCGCAAGCGCTTTTTACTCTCCCCTCAACGATATCCGCCCATTCGATAGCGACTCCTGTATGAAACCCTCTCCGGACCCATCACGGTATTACGCGACCAGATCTACGAGGGCTAGCGCTGTGAAAAACAGCCCTTGGCGCAGTAACAGCTTTAAAAAGGACTGGGTCAAGACTATAAAAGCTATGGTCAAGAACAGCCGCTCTAATTTTGTCTCTACAGCCTCGTATTGACACAGTCCGAGGACCGCTGGAGGCTTTAGAGGAGTACACGGGCCATAACCCCCAAACTGCGACGGACAGGAGGTACCTAGCAATATAGGTTCGTATGGACCCGACGGGATGTGAAATCTTCCGCTTGCTTACCTACTCCACAATGAGATCTCCCACAGAGTTGACCTTCTATGAATCGCATCGCCTAAGCCACGCCTGCATCGTAAAATTGGGACATCAGGTCGTGCTGATCCCACAGGGACTGATCGTCCTTTAGTTCGTTTTAACCAGCTCGTGGACTAGACCAACTACAGTTGCCCCTGCAATTTGTATAGCATCAAAGTACAGCCGTGCGGATTGTTGAATAATACGAAGATACATCACACCCTAGGCCGTTACCGCCTACTAGATAGTGGAGCCTTTGTCATTTGAAGCTTACACCTTCCTCCCCCCCTACACGAATCGAACTTCATGGAAAAACAGACATAACGCATGACGTCCATCGCTTTTCCAATTCAGAGTGGGTATGGTTGTAACAGGGTCGCACCGTTTCCCGATCAGTCATGAGACGGAGACTCCTCGCCCGTTTTACCCAATACCCTTGTCAACAATACAGACGCCCCACGGACGGGCGTTCAAGGCCGCTGTTCTGCCACCACAAAGTATAGATGAGATCGTGTCGTCCCCGACCTGAAATGAGGGTGGTAATCTGAGCCATTGCGAAGCCCTTGACAGGCTCAGACGGCGCGACCTTACTATCCAAGTATAGCCCGAGGAATGGGCAGTTCATTGCTGGACCTGGATAAGCAGCTGTCCACGTAACCCGGTTGACGCGTGTGGTGATTACTGCAATCGCTTACTACCGGTATGTGGAGATATCTTCCTCGAATGGGCAAAACGATCTAGGAGAAGCCATTCGCAGCATGGACAGGTCGGCGAGTGCTTAGAATAGGGCAGTCCGCTCCTAGAACTATCCTCTCTTGCTCCAACAGATACTGGGTGGAAGCAGCAATAAAATTAATATACGAATAGTTTGCGAAGGATGTTCCTCGCCGAGGTTATACTACCATTTGGAGCTTACTTTGGAGACTATTGATAAACATGATGGGGGCAGATTGCATGCCTGCGTATTTTGGTGCTTTCACACGTATCCGATCCGTGGCAGGGCTGTGTTTTTACCACGCTTGGTAACCTTATTCGTGAGACAGTAATGTATCTCGAGTAGTACTCCGAACTTGTAGCCACGCACACCAGTAGCTGCCCTCAGCGTGGTACGAAGATTTACGTTGGCACGACCCCAATCCCGATTTACCCTGGGGATCATGGAGTAGGTGGCTCATACACTTGGCTTATCGATTTCCCAGTGGTCCGAGGTTAGCATATCTGTGCACTGATCCGTAAACCTCGACCCCCTATGCGATCAAGTTGGAGGCGGAACTGCCTTATTCAACTGGTTAGTCTATGGCAAGAGTAAAGGATATCCCTGAGATCCACACCAAGAGTTCT'/>

    <sequence taxon='56' value='TACGTGTACGCTATAATGACCTCATCATTCATTAGCCAGTGGTCAGATTTGAGCGACCGACATTTTACAGCTTCTGCTGGAAAAGGCGATAGGATGTGTGGATCTCTCCGGCATGAAATCGCCTATGTTTGTTCTTCGTGGGATTAATTATTAGAGACGGTGATACTGTCATATTTGGCTTCGGGTAGTGATTCTATTGACACGTGCTTTGTGGTCGGGCGAGCTTATACTATGGGTTAGAGCATAGCGATGCCCACTAGTGTTGGTATGGTGTAGCCAGCAGTTTCGCAAGCGCTTTTTACTCTCCCCTCAACGATATCCGCCCATTCGATAGCGACTCCTGTATGAAACCCTCTCCGGACCCATCACGGTATTACGCGACCAGATCTACGAGGGCTGGCGCTGTGAAAAACAGCCCTTGGCGCAGTAACAGCTTTAAAAAGGACTGGGTCAAGACTATAAAAGCTATGGTCAAGAACAGCCGCTCTAATTTTGTCTCTACAGCCTCGTATTGACACAGTCCGAGGACCGCTGGAGGCTTTAGAGGAGTACACGGGCCATAACCCCCAAACTGCGACGGACAGGAGGTACCTAGCAATATAGGTTCGTATGGACCCGACGGGATGTGAAATCTTCCGCTTGCTTACCTACTCCACAATGAGATCTCCCACAGAGTTGACCTTCTATGAATCGCATCGCCTAAGCCACGCCTGCATCGTAAAATTGGGACATCAGGTCGTGCTGATCCCACAGGGACTGATCGTCCTTTAGTTCGTTTTAACCAGCTCGTGGACTAGACCAACTACAGTTGCCCCTGCAATTTGTATAGCATCAAAGTACAGCCGTGCGGATTGTTGAATAATACGAAGATACATCACACCCTAGGCCGTTACCGCCTACTAGATAGTGGAGCCTTTATCATTTGAAGCTTACACCTTCCTCCCCCCCTACACGAATCGAACTTCATGGAAAAACAGACATAACGCATGACGTCCATCGCTTTTCCAATTCAGAGTGGGTATGGTTGTAACAGGGTCGCACCGTTTCCCGATCAGTCATGAGACGGAGACTCCTCGCCCGTTTTACCCAATACCCTTGTCAACAATACAGACGCCCCACGGACGGGCGTTCAAGGCCGCTGTTCTGCCACCACAAAGTATAGATGAGATCGTGTCGTCCCCGACCTGAAATGAGGGTGGTAATCTGAGCCATTGTGAAGCCCTTGACAGGCTCAGACGGCGCGACCTTACTATCCAAGTATAGCCCGAGGAATGGGCAGTTCATTGCTGGACCTGGATAAGCAGCTGTCCACGTAACCCGGTTGACGCGTGTGGTGATTACTGCAATCGCTTACTACCGGTATGTGGAGATATCTTCCTCGAATGGGCAAAACGATCTAGGAGAAGCCATTCGCAGCATGGACAGGTCGGCGAGTGCTTAGAATAGGGCAGTCCGCTCCTAGAACTATCCTCTCTTGCTCCAACAGATACTGGGTGGAAGCAGCAATAAAATTAATATACGAATAGTTTGCGAAGGATGTTCCTCGCCGAGGTTATACTACCATTTGGAGCTTACTTTGGAGACTGTTGATAAACATGATGGGGGCAGATTGCATGCCTGCGTATTTTGGTGCTTTCACACGTATCCGATCCGTGGCAGGGCTGTGTTTTTACCACGCTTGGTAACCTTATTCGTGAGACAGTAATGTATCTCGAGTAGTACTCCGAACTTGTAGCCACGCACACCAGTAGCTGCCCTCAGCGTGGTACGAAGATTTACGTTGGCACGACCCCACTCCCGATTTACCCTGGGGATCATGGAGTAGGTGGCTCATACACTTGGCTTATCGATTTCCCAGTGGTCCGAGGTTAGCATATCTGTGCACTGATCCGTAAACCTCGACCCCCTATGCGATCAAGTTGGAGGCGGAACTGCCTTATTCAACTGGTTAGTCTATGGCAAGAGTAAAGGATATCCCTGAGATCCACACCAAGAGTTCT'/>

    <sequence taxon='105' value='TACGTGTACGCTATAATGACCTCATCATTCATTAGCCAGTGGTCAGATTTGAGCGACCGACATTTTACAGCTTCTGCTGGAAAAGGCGATAGGATGTGTGGATCTCTCCGGCATGAAATCGCCTATGTTTGTTCTTCGTGGGATTAATTATTAGAGACGGTGATACTGTCATATTTGGCTTCGGGTAGTGATTCTATTGACACGTGCTTTGTGGTCGGGCGAGCTTATACTATGGGTTAGAGCATAGCGATGCCCACTAGTGTTGGTATGGTGTAGCCAGCAGTTTCGCAAGCGCTTTTTACTCTCCCCTCAACGATCTCCGCCCATTCGATAGCGACTCCTGTATGAAACCCTCTCTGGACCCATCACGGTATTACGCGACCAGATCTACGAGGGCTAGCGCTGTGAAAAACAGCCCTTGGCGCAGTGACAGCTTTAAAAAGGACTGGGTCAAGACTATAAAAGCTATGGTCAAGAACAGCCGCTCTAATTTTGTCTCTGCAGCCTCGTATTGACACAGTCCGAGGACCGCTGGAGGCTTTAGAGGAGTACACGGGCCATAACCCCCAAACTGCGACGGACAGGAGGTACCTAGCAATATAGGTTCGTATGGACCCGACGGCATGTGAAATCTTCCGCTTGCTTACCTACTCCACAATGAGATCTCCCACAGAGTTGACCTTCTATGAATCGCATCGCCTAAGCCACGCCTGCATCGTAAAATTGGGACATCAGGTCGTGCTGATCCCACAGGGACTGATCGTCCTTTAGTTCGTTTTAACCAGCTCGTGGACTAGACCAACTACAGTTGCCCCTGCAATTTGTATAGCATCAAAGTACAGCCGTGCGGATTGTTGAATAATACGAAGATACATCACACCCTAGGCCGTTACCGCCTACTAGATAGTGGAGCCTTGGTCATTTGAAGCTTACACCTTCCTCCCCCCCTACACGAATCGAACTTCATGGAAAAACAGACATAACGCATGACGTCCATCGCTTTTCCAATTCAGAGTGGGTATGGTTGTAACAGGGTCGCACCGTTTCCCGATCAGTTATGAGACGGAGACTCCTCGCCCGTTTTACCCAATACCCTTGTCAACAATACAGACGCCCCACGGACGGGCGTTCAAGGCCGCTGTTCTGCCACCACAAAGTATAGATGAGATCGTGTCGTCCCCGACCTGAAATGAGGGTGGTAATCTGAGCCATTGCGAAGCCCTTGACAGGCTCAGACGGCGCGACCTGACTATCCAAGTATAGCCCGAGGAATGGGCAGTTCATTGCTGGACCTGGATAAGCAGCTGTCCACGTAACCCGGTTGACGCGTGTGGTGATTACTGTAATCGCTTACTACCGGTATGTGGAGATATCTTCCTCGAATGGGCAAAACGATCTAGGAGAAGCCATTCGCAGCACGGACACGTCGGCGAGTGCTTAGAATAGGGCAGTCCGCTCATAGACCTATCTTCTCTTGCTCCAACAGATACTGGGTGGAAGCAGCAATAAAATTAATATACGAATAGTTTGCGAAGGATGTTCCTCGCCGAGGTTATACTACCATTTGGAGCTTACTTTGGAGACTATTGATAAACATGATGGGGGCAGATTGCATGCCTGCGTATTTTGGTGCTTTCACACGTATCCGATCCGTGGCAGGGCTGTGTTTTTACCACGCTTGGTAACCTTATTCGTGAGACAGTAATGTATCTCGAGTAGTACTCCGAACTTGTAGCCACGCACACCAGTAGCTGCCCTCAGCGTGGTACGAAGATTTACGTTGGCACGACCCCAATCCCGATTTACCCTGGGGATCATGGAGTAGGTGGCTCATACACTTGGCTTATCGATTTCCCAGTGGTCCGAGGTTAGCATATCTGTGCATTGATCCGTAAACCTCGACCCCCTATGCGATCAAGTTGGAGGCGGAACTGCCTTATTCAACTGGTTAGTCCATGGCAAGAGTAAAGGATATCCCTGAGATCCACACCAAGAGTTCT'/>

    <sequence taxon='106' value='TACGTGTACGCTATAATGACCTCATCATTCATTAGCCAGTGGTCAGATTTGAGCGACCGACATTTTACAGCTTCTGCTGGAAAAGGCGATAGGATGTGTGGATCTCTCCGGCATGAAATCGCCTATGTTTGTTCTTCGTGGGATTAATTATTAGAGACGGTGATACTGTCATATTTGGCTTCGGGTAGTGATTCTATTGACACGTGCTTTGTGGTCGGGCGAGCTTATACTATGGGTTAGAGCATAGCGATGCCCACTAGTGTTGGTATGGTGTAGCCAGCAGTTTCGCAAGCGCTTTTTACTCTCCCCTCAACGATCTCCGCCCATTCGATAGCGACTCCTGTATGAAACCCTCTCTGGACCCATCACGGTATTACGCGACCAGATCTACGAGGGCTAGCGCTGTGAAAAACAGCCCTTGGCGCAGTGACAGCTTTAAAAAGGACTGGGTCAAGACTATAAAAGCTATGGTCAAGAACAGCCGCTCTAATTTTGTCTCTGCAGCCTCGTATTGACACAGTCCGAGGACCGCTGGAGGCTTTAGAGGAGTACACGGGCCATAACCCCCAAACTGCGACGGACAGGAGGTACCTAGCAATATAGGTTCGTATGGACCCGACGGCATGTGAAATCTTCCGCTTGCTTACCTACTCCACAATGAGATCTCCCACAGAGTTGACCTTCTATGAATCGCATCGCCTAAGCCACGCCTGCATCGTAAAATTGGGACATCAGGTCGTGCTGATCCCACAGGGACTGATCGTCCTTTAGTTCGTTTTAACCAGCTCGTGGACTAGACCAACTACAGTTGCCCCTGCAATTTGTATAGCATCAAAGTACAGCCGTGCGGATTGTTGAATAATACGAAGATACATCACACCCTAGGCCCTTACCGCCTACTAGATAGTGGAGCCTTGGTCATTTGAAGCTTACACCTTCCTCCCCCCCTACACGAATCGAACTTCATGGAAAAACAGACATAACGCATGACGTCCATCGCTTTTCCAATTCAGAGTGGGTATGGTTGTAACAGGGTCGCACCGTTTCCCGATCAGTTATGAGACGGAGACTCCTCGCCCGTTTTACCCAATACCCTTGTCAACAATACAGACGCCCCACGGACGGGCGTTCAAGGCCGCTGTTCTGCCACCACAAAGTATAGATGAGATCGTGTCGTCCCCGACCTGAAATGAGGGTGGTAATCTGAGCCATTGCGAAGCCCTTGACAGGCTCAGACGGCGCGACCTGACTATCCAAGTATAGCCCGAGGAATGGGCAGTTCATTGCTGGACCTGGATAAGCAGCTGTCCACGTAACCCGGTTGACGCGTGTGGTGATTACTGTAATCGCTTACTACCGGTATGTGGAGATATCTTCCTCGAATGGGCAAAACGATCTAGGAGAAGCCATTCGCAGCATGGACACGTCGGCGAGTGCTTAGAATAGGGCAGTCCGTTCCTAGACCTATCTTCTCTTGCTCCAACAGATACTGGGTGGAAGCAGCAATAAAATTAATATACGAATAGTTTGCGAAGGATGTTCCTCGCCGAGGTTATACTACCATTTGGAGCTTACTTTGGAGACTATTGATAAACATGATGGGGGCAGATTGCATGCCTGCGTATTTTGGTGCTTTCACACGTATCCGATCCGTGGCAGGGCTGTGTTTTTACCACGCTTGGTAACCTTATTCGTGAGACAGTAATGTATCTCGAGTAGTACTCCGAACTTGTAGCCACGCACACCAGTAGCTGCCCTCAGCGTGGTACGAAGATTTACGTTGGCACGACCCCAATCCCGATTTACCCTGGGGATCATGGAGTAGGTGGCTCATACACTTGGCTTATCGATTTCCCAGTGGTCCGAGGTTAGCATATCTGTGCATTGATCCGTAAACCTCGACCCCCTATGCGATCAAGTTGGAGGCGGAACTGCCTTATTCAACTGGTTAGTCCATGGCAAGAGTAAAGGATATCCCTGAGATCCACACCAAGAGTTCT'/>

    <sequence taxon='107' value='TACGTGTACGCTATAATGACCTCATCATTCATTAGCCAGTGGTCAGATTTGAGCGACCGACATTTTACAGCTTCTGCTGGAAAAGGCGATAGGATGTGTGGATCTCTCCGGCATGAAATCGCCTATGTTTGTTCTTCGTGGGATTAATTATTAGAGACGGTGATACTGTCATATTTGGCTTCGGGTAGTGATTCTATTGACACGTGCTTTGTGGTCGGGCGAGCTTATACTATGGGTTAGAGCATAGCGATGCCCACTAGTGTTGGTATGGTGTAGCCAGCAGTTTCGCAAGCGCTTTTTACTCTCCCCTCAACGATCTCCGCCCATTCGATAGCGACTCCTGTATGAAACCCTCTCTGGACCCATCACGGTATTACGCGACCAGATCTACGAGGGCTAGCGCTGTGAAAAACAGCCCTTGGCGCAGTGACAGCTTTAAAAAGGACTGGGTCAAGACTATAAAAGCTATGGTCAAGAACAGCCGCTCTAATTTTGTCTCTGCAGCCTCGTATTGACACAGTCCGAGGACCGCTGGAGGCTTTAGAGGAGTACACGGGCCATAACCCCCAAACTGCGACGGACAGGAGGTACCTAGCAATATAGGTTCGTATGGACCCGACGGCATGTGAAATCTTCCGCTTGCTTACCTACTCCACAATGAGATCTCCCACAGAGTTGACCTTCTATGAATCGCATCGCCTAAGCCACGCCTGCATCGTAAAATTGGGACATCAGGTCGTGCTGATCCCACAGGGACTGATCGTCCTTTAGTTCGTTTTAACCAGCTCGTGGACTAGACCAACTACAGTTGCCCCTGCAATTTGTATAGCATCAAAGTACAGCCGTGCGGATTGTTGAATAATACGAAGATACATCACACCCTAGGCCGTTACCGCCTACTAGATAGTGGAGCCTTGGTCATTTGAAGCTTACACCTTCCTCCCCCCCTACACGAATCGAACTTCATGGAAAAACAGACATAACGCATGACGTCCATCGCTTTTCCAATTCAGAGTGGGTATGGTTGTAACAGGGTCGCACCGTTTCCCGATCAGTTATGAGACGGAGACTCCTCGCCCGTTTTACCCAATACCCTTGTCAACAATACAGACGCCCCACGGACGGGCGTTCAAGGCCGCTGTTCTGCCACCACAAAGTATAGATGAGATCGTGTCGTCCCCGACCTGAAATGAGGGTGGTAATCTGAGCCATTGCGAAGCCCTTGACAGGCTCAGACGGCGCGACCTGACTATCCAAGTATAGCCCGAGGAATGGGCAGTTCATTGCTGGACCTGGATAAGCAGCTGTCCACGTAACCCGGTTGACGCGTGTGGTGATTACTGTAATCGCTTACTACCGGTATGTGGAGATATCTTCCTCGAATGGGCAAAACGATCTAGGAGAAGCCATTCGCAGCATGGACACGTCGGCGAGTGCTTAGAATAGGGCAGTCCGTTCCTAGACCTATCTTCTCTTGCTCCAACAGATACTGGGTGGAAGCAGCAATAAAATTAATATACGAATAGTTTGCGAAGGATGTTCCTCGCCGAGGTTATACTACCATTTGGAGCTTACTTTGGAGACTATTGATAAACATGATGGGGGCAGATTGCATGCCTGCGTATTTTGGTGCTTTCACACGTATCCGATCCGTGGCAGGGCTGTGTTTTTACCACGCTTGGTAACCTTATTCGTGAGACAGTAATGTATCTCGAGTAGTACTCCGAACTTGTAGCCACGCACACCAGTAGCTGCCCTCAGCGTGGTACGAAGATTTACGTTGGCACGACCCCAATCCCGATTTACCCTGGGGATCATGGAGTAGGTGGCTCATACACTTGGCTTATCGATTTCCCAGTGGTCCGAGGTTAGCATATCTGTGCATTGATCCGTAAACCTCGACCCCCTATGCGATCAAGTTGGAGGCGGAACTGCCTTATTCAACTGGTTAGTCCATGGCAAGAGTAAAGGATATCCCTGAGATCCACACCAAGAGTTCT'/>

    <sequence taxon='1' value='TACGTGTACGCTATAATGACCTCATCATTCATTAGCCAGTAGTCAGATTTGAGCGACCGATATTTTACAGCTTCTGCTGGAAAAGGCGATAGGCTGTGTGCATCTCTCTGGCATGAAATCGCTTATGTGTGTTCTTCGTGGGATTAATTATTAGAGACGGTGATACTGTCATATTTGGCTTCGGGTAGTGATTCTATTGGCACGTGCTTTGTGGTCGGACGAGCTTATACTATGGGTTAGAGCATAGCGATGCCCACTAGTGTTGGTATGGTGTAGCCAGCGGTTTCGCAAGCGCTTTTTACTCGCCCCTCAACGATATCCGCCCATTCGATTGCGACCCCTGTATGAAACCCTCTCCGGACCCATCACGGTATGACGCGACCAGATCTACGAGGGCTAGCGCTGTGAAAAACAGCCCTTGGCGCAGTGACGGCTTTAAAAAGGACTGGATCAAGCCTATAAAAGCTATGGTCAAGAACAGCCGCTCTAATTTTGTCTCTACAGCCTCGTATTGACACAGTACGAGGACCGCTGGAGGCTTTAGAGGAGTACACGGGCCATAACCCCCAAACTGCGACAGACGGGAGGTACCTAGCAATATAGGTTCGTATGGACCCGACGTGGTGTGAAATCTTCCGCTTGCTTACCTACGCCACAATGAGATCTCTCACAGAGTTGACCTTATATGAGTCGCATCGCCTAAGCCAAGCCTGCATCGTAAAATTGGGACATCAGGTCGTGCTGATCCCACAGGGACTGATCGTCCTTTAGTTCGTTTCAACCAGCCCGTGGAATAGACCAACCACAGTTGCCCTTGCAATTTGTCTAGCATTAAAGTATGGCCGTGTGGATTGTTGAATAATACGAAGATACATCACACCCTAGGCCGTTACCGCTCACTAGGTAGTGGAGCCTTTGTCATTTGAAGCTTACACCTTCCTCCCCCCCTACACGAATCGAACTTCATGGAAAAACAGACATAACGCATGACGTCCATCGCTTTTCCAATTCAGAGTGGGTATGGCTGTAACAGGGTAGCACCGTTGCCCGATCAGTCATGAGACGGAGACTCCTCGCCCGTTCTACCCAATACCCTTGTCAACAATACAGACGCCCCACGGACGGGCGTTCAAGGCCGCTGTTCTGCCATCACGAAGTATAGATGAGATCGTGTCGTCCCCGACCGGAAATGAGGGTGGTAATCTAAGCCATTGCGAAGCCCTTGACAGGCTCAGACGGCGCGACCTGACTATCTAAGTATAGCCCAAGGAATGGGCAGTTCATTGCTGGACCTGGATCAGCAGCTGTCCACGTAACCCGGTTGACGCGTGTGGTGATTACTGTAATCGCTTACTACCGGTATGTAGAGATATCTTCCTCGAATGGGCAAAACGATCTAGAAGAAGCCATTCGCAGCATGGACAGGTCGGCGAGTGCTCAGAATAGGGCAGTCAGCTCCTAGAACTGTCTTCTCTTGCTCCAACAGATATTGGGTGGAAGCAGCAATAAAATTAATATACAAATAGTTTGCGAATGATGTTTCTAGCCGAGGTTATACTACCATTTGGAGATTACTTTGGCGACTATTGCTAAACATGACGGGGGCAGATTGCATGCCTGCGTATTTTGGTGCTTTCACACGTATCCGATCCGTCGTAGGGCTGTGTATTTACCATGCTTGGTAACTTTATTCGTGAGACAGTAATGTATCTCGAGTAGTACTCCGAACTTCTAGCCCCGCACACCAGTGGCTGCCCCCAGCGTGGTACGCAGATTTACGTTGGCACGACCCCAATACCGATTTACCCTGGGGATCATGGATTAGGTGGCTCATACACTTAGTTTACCGATTTTCCAGTGGTCCGAGGTTAGCATATCTGTGCACGAACCCGTAAACCTCGACCCCCTATGCGATTAAGTTGGACGCGGAACTACCTTATTCAACTGGTTAGTCTATGGCAAGAGCAAAGGATACCCCTGAGATCCACACCAAGAGTTGT'/>

    <sequence taxon='72' value='TACGTGTACGCTATAATGACCTCATCATTCATTAGCCAGTAGTCAGATTTGAGCGACCGATATTTTACAGCTTCTGCTGGAAAAGGCGATAGGCTGTGTGCATCTCTCTGGCATGAAATCGCTTATGTGTGTTCTTCGTGGGATTAATTATTAGAGACGGTGATACTGTCATATTTGGCTTCGGGTAGTGATTCTATTGGCACGTGCTTTGTGGTCGGACGAGCTTATACTATGGGTTAGAGCATAGCGATGCCCACTAGTGTTGGTATGGTGTAGCCAGCGGTTTCGCAAGCGCTTTTTACTCGCCCCTCAACGATATCCGCCCATTCGATTGCGACCCCTGTATGAAACCCTCTCCGGACCCATCACGGTATGACGCGACCAGATCTACGAGGGCTAGCGCTGTGAAAAGCAGCCCTTGGCGCAGTGACGGCTTTAAAAAGGACTGGATCAAGCCTATAAAAGCTATGGTCAAGAACAGCCGCTCTAATTTTGTCTCTACAGCCTCGTATTGACACAGTACGAGGACCGCTGGAGGCTTTAGAGGAGTACACGGGCCATAACCCCCAAACTGCGACAGACGGGAGGTACCTAGCAATATAGGTTCGTATGGACCCGACGTAGTGTGAAATCTTCCACTTGCTTACCTACGCCAAAATGAGATCTCTCACAGAGTTGACCTTATATGAGTCGCATCGCCTAAGCCAAGCCTGCATCGTAAAATCGGGACATCAGGTCGTGCTGATCCCACAGGGACTGATCGTCCTTTAGTTCGTTTCAACCAGCCCGTGGAATAGACCAACCACAGTTGCCCTTGCAATTTGTCTAGCATTAAAGTATGGTCGTGTGGATTGTTGAATAATACGAAGATACATCACACCCTAGGCCGTTACCGCTCACTAGGTAGTGGAGCCTTTGTCATTTGAAGCTTACACCTTCCTCCCCCCCTACACGAATCGAACTTCATGGAAAAACAGACATAACGCATGACGTCCATCGCTTTTCCAATTCAGAGTGGGTATGGCTGTAACAGGGTAGCACCGTTGCCCGATCAGTCATGAGACGGAGACTCCTCGCCCGTTCTACCCAATACCCTTGTCAACAATACAGACGCCCCACGGACGGGCGTTCAAGGCCGCTGTTCTGCCATCACGAAGTATAGATGAGATCGTGTCGTCCCCGACCGGAAATGAGGGTGGTAATCTAAGCCATTGCGAAGCCCTTGACAGGCTCAGACGGCGCGACCTGACTATCTAAGTATAGCCCAAGGAATGGGCAGTTCATTGCTGGACCTGGATCAGCAGCTGTCCACGTAACCCGGTTGGCGCGTGTGGTGATTACTGTAATCGCTTACTACCGGTATGTAGAGATATCTTCCTCGAATGGGCAAAACGATCTAGAAGAAGCCATTCGCAGCATGGACAGGTCGGCGAGTGCTCAGAATAGGGCAGTCAGCTCCTAGAACTGTCTTCTCTTGCTCCAACAGATATTGGGTGGAAGCAGCAATAAAATTAATATACAAATAGTTTGCGAATGATGTTTCTAGCCGAGGTTATACTACCATTTGGAGATTACTTTGGCGACTATTGCTAAACATGACGGGGGCAGATTGCATGCCTGCGTATTTTGGTGCTTTCACACGTATCCGATCCGTCGTAGGGCTGTGTATTTACCATGCTTGGTAACTTTATTCGTGAGACAGTAATGTATCTCGAGTAGTACTCCGAACTTCTAGCCCCGCACACCAGTGGCTGCCCCCAGCGTGGTACGCAGATTTACGCTGGCACGACCCCAATACCGATTTACCCTGGGGATCATGGATTAGGTGGCTCATACACTTAGTTTACCGATTTTTCAGTGGTCCGAGGTTAGCATATCTGTGCACGAACCCGTAAACCTCGACCCCCTATGCGATTAAGTTGGACGCGGAACTACCTTATTCAACTGGTTAGTCTATGGCAAGAGCAAACGATACCCCTGAGATCCACACCAAGAGTTGT'/>

    <sequence taxon='73' value='TACGTGTACGCTATAATGACCTCATCATTCATTAGCCAGTAGTCAGATTTGAGCGACCGATATTTTACAGCTTCTGCTGGAAAAGGCGATAGGCTGTGTGCATCTCTCTGGCATGAAATCGCTTATGTGTGTTCTTCGTGGGATTAATTATTAGAGACGGTGATACTGTCATATTTGGCTTCGGGTAGTGATTCTATTGGCACGTGCTTTGTGGTCGGACGAGCTTATACTATGGGTTAGAGCATAGCGATGCCCACTAGTGTTGGTATGGTGTAGCCAGCGGTTTCGCAAGCGCTTTTTACTCGCCCCTCAACGATATCCGCCCATTCGATTGCGACCCCTGTATGAAACCCTCTCCGGACCCATCACGGTATGACGCGACCAGATCTACGAGGGCTAGCGCTGTGAAAAGCAGCCCTTGGCGCAGTGACGGCTTTAAAAAGGACTGGATCAAGCCTATAAAAGCTATGGTCAAGAACAGCCGCTCTAATTTTGTCTCTACAGCCTCGTATTGACACAGTACGAGGACCGCTGGAGGCTTTAGAGGAGTACACGGGCCATAACCCCCAAACTGCGACAGACGGGAGGTACCTAGCAATATAGGTTCGTATGGACCCGACGTAGTGTGAAATCTTCCGCTTGCTTACCTACGCCACAATGAGATCTCTCACAGAGTTGACCTTATATGAGTCGCATCGCCTAAGCCAAGCCTGCATCGTAAAATCGGGACATCAGGTCGTGCTGATCCCACAGGGACTGATCGTCCTTTAGTTCGTTTCAACCAGCCCGTGGAATAGACCAACCACAGTTGCCCTTGCAATTTGTCTAGCATTAAAGTATGGTCGTGTGGATTGTTGAATAATACGAAGATACATCACACCCTAGGCCGTTACCGCTCACTAGGTAGTGGAGCCTTTGTCATTTGAAGCTTACACCTTCCTCCCCCCCTACACGAATCGAACTTCATGGAAAAACAGACATAACGCATGACGTCCATCGCTTTTCCAATTCAGAGTGGGTATGGCTGTAACAGGGTAGCACCGTTGCCCGATCAGTCATGAGACGGAGACTCCTCGCCCGTTCTACCCAATACCCTTGTCAACAATACAGACGCCCCACGGACGGGCGTTCAAGGCCGCTGTTCTGCCATCACGAAGTATAGATGAGATCGTGTCGTCCCCGACCGGAAATGAGGGTGGTAATCTAAGCCATTGCGAAGCCCTTGACAGGCTCAGACGGCGCGACCTGACTATCTAAGTATAGCCCAAGGAATGGGCAGTTCATTGCTGGACCTGGATCAGCAGCTGTCCACGTAACCCGGTTGGCGCGTGTGGTGATTACTGTAATCGCTTACTACCGGTATGTAGAGATATCTTCCTCGAATGGGCAAAACGATCTAGAAGAAGCCATTCGCAGCATGGACAGGTCGGCGAGTGCTCAGAATAGGGCAGTCAGCTCCTAGAACTGTCTTCTCTTGCTCCAACAGATATTGGGTGGAAGCAGCAATAAAATTAATATACAAATAGTTTGCGAATGATGTTTCTAGCCGAGGTTATACTACCATTTGGAGATTACTTTGGCGACTATTGCTAAACATGACGGGGGCAGATTGCATGCCTGCGTATTTTGGTGCTTTCACACGTATCCGATCCGTCGTAGGGCTGTGTATTTACCATGCTTGGTAACTTTATTCGTGAGACAGTAATGTATCTCGAGTAGTACTCCGAACTTCTAGCCCCGCACACCAGTGGCTGCCCCCAGCGTGGTACGCAGATTTACGCTGGCACGACCCCAATACCGATTTACCCTGGGGATCATGGATTAGGTGGCTCATACACTTAGTTTACCGATTTTCCAGTGGTCCGAGGTTAGCATATCTGTGCACGAACCCGTAAACCTCGACCCCCTATGCGATTAAGTTGGACGCGGAACTACCTTATTCAACTGGTTAGTCTATGGCAAGAGCAAAGGATACCCCTGAAATCCACACCAAGAGTTGT'/>

    <sequence taxon='4' value='TACGTGTACGCTATAATGACCTCATCATTCATTAGCCAGTAGTCAGATTTGAGCGACCGATATTTTACAGCTTCTGCTGGAAAAGGCGATAGGCTGTGTGCATCTCTCCGGCATGAAATCGCCTATGTGTGTTCTCCGTGGGATTAATTATTAGAGACGGTGATACTGTCATATTTGGCTTCGGGTAGTGATTCTATTGACACGTGCTTTGTGGTCGGACGAGCTTATACTATGGGTTAGAGCATAGCGATGCCCACTAGTGTTGGTATGGTGTAGCCAGCGGTTTCGCAAGCGCTTTTTACTCGCCCCTCAACGATATCCGCCCATTCGATTGCGACTCCTGTATGAAACCCTCTCCGAACCCATCACGGTATGACGCGACCAGATCTACGAGGGCTAGCGCTGTGAAAAACAGCCCTTGGCGCAGTGACGGCTTTAAAAAGGACTGGGTCAAGCCTATAAAAGCTATGGTCAAGAACAGCCGCTCTAATTTTGTCTCTACAGCTTCGTATTGACACAGTCCGAGGACCGCTGGAGGCTTTAGAGGAGTACACGGGCCATAACCCCCAAACTGCGACGGACGGGAGGTACCTAGCAATATAGGTTCGTATGGACCCGACGGGGTGTGAAATCTTCCGCTTGCTTACCTACTCCACAATGAGATCTCCCACAGAGTTGACCTTATATGAGTCGCATCGCCTAAGCCAAGCCTGCATCGTAAAATTGGGACATCAGGTCGTGCTGATCCCACAGGGACTGATCGTCCTTTAGTTCGTTTCAACCAGCTCGTGGAATAGACCAACCACAGTTGCCCCTGCAATTTGTCTAGCATCAAAGTATGGCCGTGTGGATTGTTGAATAATACGAAGATACATCACACCCTAGGCCGTTACCGCCTACTAGATAGTGGAGCCTTTGTCATTTGAAGCTTACACCTTCCTCCCCCCCTACACGAATCGAACTTCATGGAAAAACAGACATAACACATGACGTCCATCGCTTTTCCAATTCAGAGTGGGTATGGCTGTAACAGGGTAGCACCGTTTCCCGATCAGTCATGAGACGGAGACTCCTCGCCCGTTCTACCCAATACCCTTGTCAACAATACAGACGCCCCACGGACGGGTGTTCAAGGGCGCTGTTCTGCCACCACAAAGTATAGATGAGATCGTGTCGTCCCCGACCGGAAATGAGGGTGGTAATCTGAGCCATTGCGAAGCCCTTGACAGGCTCAGATGGCGCGACCTGACTATCCAAGTATAGCCCAAGGAATGGGCAGTTCATTGCTGGACCTGGATAAGCAGCTGTCCACGTAACCCGGTTGACGCGTGTGGTGATTACTGTAATCGCTTACTACCGGTATGTGGAGATATCTTCCTCGAATGGGCAAAACGATCTAGAAGAAGCCATCCGCAGCATGGACAGGTCGGCGAGTGCTCAGAATAGGGCAGTCCGCTCCTAGAACTGTCTTCTCTTGCTCCAACAGATATTGGGTGGAAGCAGCAATAAAATTAATATACAAATAGTTTGCGAAGGATGTTCCTCGCCGCGGTTATACTACCATTTGCAGATTACTTTGGAGACTATTGATAAACATGATGGGGGCAGATTGCATGCCTGCGTATTTTGGTGCTCTCACACGTATCCGATCCGTCGTAGGGCTGTGTTTTTACCACGCTTGGTAACCTTATTCGTGAGACAGTAATGTATCTCGAGTAGTACTCCGAACTTCTAGCCCCGCACACCAGTGGCTGCCCCCAGCGTGGTACGAAGATTTACGTTGGCACGACCCCAATACCGATTTACCCTGGGGATCATGGAGTAGGTGGCTCATACACTTAGCTTACCGATTTTCCAGTGGTCCGAGGTTAGCATATCTGTGCACTAATCCGTAAACCTCGACCCCCTATGCGATTAAGTTGGAGGCGGAACTACCTTATTCAACTGGTTAGTCTATGGCAAGAGCAAAGGATACCCCTGAGATCCACACCAAGAGTTGT'/>

    <sequence taxon='11' value='TACGTGTACGCTATAATGACCTCATCATTCGTTAGCCAGTAGTCAGATTTGAGCGACCGATATTTTACAGCTTCTGCTGGAAAAGGCGATAGGCTGTGTGCACCTCTCCGGCATGAAATCGCCTATGTGTGTTCTCCGTGGGATTAATTATTAGAGACGGTGATACTGTCATATTTGGCTTCGGGTAGTGATTCTATTGACACGTGCTTTGTGGTCGGACGAGCTTATACTATGGGTTAGAGCATAGCGATGCCCACTAGTGTTGGTATGGTGTAGCCAGCGGTTTCGCAAGCGCTTTTTACTCGCCCCTCAACGATATCCGCCCATTCGATTGCGACTCCTGTATGAAACCCTCTCCGAACCCATCACGGTATGACGCGACCAGATCTACGAGGGCTAGCGCTGTGAAAAACAGCCCTTGGCGCAGTGACGGCTTTAAAAAGGACTGGGTCAAGCCTATAAAAGCTATGGTCAAGAACAGCCGCTCTAATTTTGTCTCTACAGCTTCGTATTGACACAGTCCGAGGACCGCTGGAGGCTTTAGAGGAGTATACGGGCCATAACCCCCAAACTGCGACGGACGGGAGGTACCTAGCAGTATAGGTTCGTATGGACCCGACGGGGTGTGAAATCTTCCGCTTGCTTACCTACTCCACAATGAGATCTCCCACAGAGTTGACCTTATATGAGTTGCATCGCCTAAGCCAAGCCTGCATCGTAAAATTGGGACATCAGGTCGTGCTGATCCCACAGGGACTGATCGTCCTTTAGTTCGTTTCAACCAGCTCGTGGAATAGACCAACCACAGTTGCCCCTGCAATTTGTCTAGCATCAAAGTATGGCCGTGTGGATTGTTGAATAATACGAAGATACATCACACCCTAGGCCGTTACCGCCTACTAGATAGTGGAGCCTTTGTCATTTGAAGCTTACACCTTCCTCCCCCCCTACACGAATCGAACTTCATGGAAAAACAGACATAACACATGACGTCCATCGCTTTTCCAATTCAGAGTGGGTATGACTGTAACAGGGTAGCACCGTTTCCCGATCAGTCATGAGACGGAGACTCCTTGCCCGTTCTACCCAATACCCTTGTCAACAATACAGACGCCCCACGGACGGGTGTTCAAGGGCGCTGTTCTGCCACCACAAAGTATAGATGAGATCGTGTCGTCCCCGACCGGAAATGAGGGTGGTAATCTGAGCCATTGCGAAGCCCTTGACAGGCTCAGATGGCGCGACCTGACTATCCAAGTATAGCCCAAGGAATGGGCAGTTCATTGCTGGACCTGGATAAGCAGCTGTCAACGTAACCCGGTTGACGCGTGTGGTGATTACTGTAATCGCTTACTACCGGTATGTGGAGATATCTTCCTCGAATGGGCAAAACGATCTAGAAGAAGCCATCCGCAGCATGGACAGGTCGGCGAGTGCTCAGAATAGGGCAGTCCGCTCCTAGAACTGTCTTCTCTTGCTCCAACAGATATTGGGTGGAAGCAGCAATAAAATTAATATACAAATAGTTTGCGAAGGATGTTCCTCGCCGCGGTTATACTACCATTTGCAGATTACTTTGGAGACTATTGATAAACATGATGGGGGCAGATTGCATGCCTGCGTATTTTGGTGCTCTCACACGTATCCGATCCGTTGTAGGGCTGTGTTTTTACCACGCTTGGTAACCTTATTCGTGAGACAGTAATGTATCTCGAGTAGTACTCCGAACTTCTAGCCCCGCACACCAGTGGCTGCCCCCAGCGTGGTACGAAGATTTACGTTGGCACGACCCCAATAGCGATTTACCCTGGGGGTCATGGAGTAGGTGGCTCATACACTTAGCTTACCGATTTTCCAGTGGTCCGAGGTTAGCATATCTGTGCACTAATCCGTAAAACTCGACCCCCTATGCGATTAAGTTGGAGGCGGAACTGCCTTATTCAACTGGTTAGTCTATGGCAAGAGCAAAGGATACCCCTGAGATCCACACCAAGAGTTGT'/>

    <sequence taxon='27' value='TCCGTGTACGCTATAATGACCTCATCATTCGTTAGCCAGTAGTCAGATCTGAGCGACCGATATTTTACAGCTTCTGCTGGAAAAGGCGATAGGCTGTGTGCACCTCTCCGGCATGAAATCGCCTATGTGTGTTCTCCGTGGGATTAATTATTAGAGACGGTGATACTGTCATATTTGGCTTCGGGTAGTGATTCTATTGACACGTGCTTTGTGGTAGGACGAGCTTATACTATGGGTTAGAGCATAGCGATGCCCACTAGTGTTGGTATAGTGTAGCCAGCGGTTTCGCAAGCGCTTTTTACTCACCCCTCAACGGTACCTGCCCATTCGATTGCGACTCCTGTATGAAACCCTCTCCGAACCAATCACGGTATGACGCGATCAGATCTACGAGGGCTAGCGCTGTGAAAAACAGCCCTTGGCGCAGTGACGGCTTTAAAAAGGACCGGGTCAAGCCTATAAAAGCTATGGTCAAGAACAGCCGCTCTAATTTTGTCTCTACAGCTTCGTATTGACACAGTCCGAAGACCGCTGGAGGCTTTAGAGGAGTATACGGGCCATAACCCCCAAACTGCGACGGACGGGAGGTACCTTGCAGTATAGGTTCGTATGGACGCGACGGGGTGTGAAATCTTCCGCTTGCTTACCTACTCCACAATGAGATCTCCCACAGAGTTGACCTTATATGAGTTGCATCGCCTAAGCCAAGCCTGCATCGTAAAATCGGGAAATCAGGTCGTGCTGATCCCACAGGGACTGGTCGTCCTTTAGTTCGTTTCAACCAGCTCGTGGAATAGACCAACCACAGTTGCCCCTGCAACTTGTCTAGCATCAAAGTATGGCCGTGTGGATTGTTGAATAATACGAAGATACATCACACCCTAGGCCGTTACCGCCTACTAGATGGTGGAGCCTTTGTCATTTGAAGCTTACACCTTCCTCCCCCCCTACACGAATCGAACTTCATGGAAAAACAGACATAACACATGACGTCCATCGCTTTTCCAATTCAGAGTGGGTATGACTGTAACAGGGTAGCACCGTTTCCCGATCAGTCATGAGACGGAGACTCCTTGCCCGTTCTACCCAATACCCTTGTCAACAATACAGACGCCCCACGGACGGGTGTTCAAGGGCGCTGTTCTGCCACCACAAAGTATAGATGAGATCGTGTCGTCCCCGACCGGAAATGAGGGTGGTAATCTGAGCCATTGCGAAGCCCTTGACAGGCTCAGATGGCGCGACCTGACTATCCAAGTATAGCCCAAGGAATGGGCAGTTCATTGCTGGACCTGGACAAGCAGCTGTCAACGTAACCCGGTTGACGCGTGTGGTGATTACTGCAATCGCTTACTACCGGTATGTGGAGATATCTTCCTCGAATGGGCAAAACGATCTAGAAGAAGCCATCCGAAGCATGGACAGGTCGGCGAATGCTCAGAATAGGGCAGTCCGCTCCTAGAACTGTCTTCTCTTGCTCCAACAGATATTGGGTGGAAGCAGCAATAAAATTAATATACAAATAGTTTGCGAAGGATGTTCCTCGCCGCGGTTATACTACCATTTGCAGATTACTTTGGAGACTATTGATAAACATGATGGGGGCAGATTGCATGCCTGCGTATTTTGGTGCTCTCACACGTATCCGATCCGTCGTAGGGCTGTGTTTTTACCACGCTTGGTAACCTTATTCGTGAGACAGTAATGTATCTCGAATAGTACTCCGAACTTCTAGCCCCGCACACCAGTGGCTGCCCCCAGCGTGGTACGAAGATTTACGTTGGCACGACCCCAATAGCGATTTACCCTGGGGGTCATGGAGTAGGTGGCTCATACACTTAGCTTACCGATTTTCCAGTGGTCCGAGATTAGCGTATCTGTGCACTAATCCGTAAAACTCGACCCCCTATGCGATTAAGTTGGAGGCGGAACTGCCTTATTCAACTGGTTAGTCTATGGCAAGAGCAAAGGATACCCCTGAGATCCACACCAAGAGTTGT'/>

    <sequence taxon='45' value='TACGTGTACGCTATAATGACCTCATCATCCGTTAGCCAGTAGTCAGATCTGAGCGACCGATATTTTACAGCTTCTGCTGGAAAAGGCGATAGGCTGTGTGCACCTCTCCGGCATGTAATCGCCTATGTGTGTTCTCCGTGGGATTAATTATTAGAGACGGTGATACTGTCATATTTGGCTTCGGGTAGTGATTCTATTGACACGTGCTTTGTGGTCGGACGAGCTTATACCATGAGTTAGAGCATAGCGATGCCCACTAGTGTTGGTATGGTGTAGCCAGCGGTTTCGCAAGCGCTTTTTACTCACCCCTTAACGGTATCCGCCCATTCGATTGCGACTCCTGTATGAAACCCTCTCCGAACCCATCACGGTATGACGCGACCAGATCTACGAGGGCTAGCGCTGTGAAAAACAGCCCTTGGCGCAGTGACGGCTTTAAAAAGGACTGGGTCAAGCCTATAAAAGCTATGGTCAAGAACAGCCGCTCTAATTTTGTCTCTGCAGCTTCGTATTGACACAGTCCGAGGACCGCTGGAGGCTTTAGAGGAGTATACGGGCCATAACCCCCAAACTGCGACGGACGGGAGGTACCTAGCAGTATAGGTTCGTATGGACGCGACGGGGTGTGAAATCTTCCGCTTGCTTACCTACTCCACAATGAGATCTCCCACAGAGTTGACCTTATATGAGTTGCATCGCCTAAGCCAAGCCTGCATCGTAAAATTGGGACATCAGGTCGTGCTGATCCCACAGGGACTGGTCGTCCTTTAGTTCGTTTCAACCAGCTCGTGGAATAGACCAACCACAGTTGCCCCTGCAATTTGTCTAGCATCAAAGTATGGCCGTGTGGATTGTTGAATAATACGAAGATACATCACACCCTAGGCCGTTACCGCCTACTAGATGGTGGAGCCTTTGTCATTTGAAGCTTACACCTTCCTCCCCCCCTACACGAATCGAACTTCATGGAAAAACAGACATAACACATGACGTCCATCGCTTTTCCAATTCAGAGTGGGTATGACTGTAACAGGGTAGCACCGTTTCCCGATCAGTCATGAGACGGAGACTCCTTGCCCGTTCTACCCAATACCCTTGTCAACAATACAGACGCCCCACGGACGGGTGTTCAAGGGCGCTGTTCTGCCACCACAAAGTATAGATCAGATCGTGTCGTCCCCGACCGGAAATGAGGGTGGTAATCTGAGCCATTGCGAAGCCCTTGACAGCCTCAGATGGCGCGACCTAACTATCCAAGTATAGCCCAAGGAATGGGCAGTTCATTGCTGGACCTGGATAAGCAGCTGTCAACGTAACCCGGTTGACGCGTGTGGTGATTACTGCAATCGCCTACTACCGGTATGTGGAGATATCTTCCTCGAATGGGCAAAACGATCTAGAAGAAGCCATCCGCAGCATGGACAGGTCGGCGAGTGCTCAGAATAGGGCAGTCCGCTCCTAGAACTGTCTTCTCTTGCTCCAACAGATATTGGGTGGAAGCAGCAATAAAATTAATATACAAATAGTTTGCGAAGGATGTTCCTCGCCGCGGTTATACTACCCTTTGCAGATTACTTTGGAGACTATTGATAAACATGATGGAGGCAGATTGCATGCCTGCGTATTTTGGTGCTCTCACACGTATCCGATCCGTTGTAGGGCTGTGTTTTTACCACGCTTGGTAACCTTATTCGTGAGACAGTAATGTATCTCGAGTAGTACTCTGAACTTCTAGCCCCGCACACCAGTGGCTGCCCCCAGCGTGGTATGAAGATTTAGGTTGGCACGCCCCCAATAGCGATTTACCCTGGGGGTCATGGAGTAGGTGGCTCGTACACTTAGCTTACCGATTTTCCAGTGGTCCGAGGTTAGCATATCTGTGCATTAATCCGTAAAACTCGACCCCCTATGCGATTAACTTGGAGGCGGAACTGCCTTATTCAACTGGTTAGTCTATGGCAAGAGCAAAGGATACCCCTGAGATCCACACCAAGAGTTGT'/>

    <sequence taxon='46' value='TACGTGTACGCTATAATGACCTCATCATTCGTTAGCCAGTAGTCAGATCTGAGCGACCGATATTTTACAACTTCTGCTGGAAAAGGCGATAGGCTGTGTGCACCTCTCCGGCATGTAATCGCCTATGTGTGTTCTCCGTGGGATTAATTATTAGAGACGGTGATACTGTCATATTTGGCTTCGGGTAGTGATTCTATTGACACGTGCTTTGTGGTCGGACGAGCTTATACTATGGGTTAGAGCATAGCGATGCCCACTAGTGTTGGTATGGTGTAGCCAGCGGTTTCGCAAGCGCTTTTTACTCACCCCTCAACGGTATCCGCCCATTCGATTGCGACTCCTGTATGAAACCCTCTCCGAACCCATCACGGTATGACGCGACCAGATCTACGAGGGCTAGCGCTGTGAAAAACAGCCCTTGGCGCAGTGACGGCTTTAAAAAGGACTGGGTCAAGCCTATAAAAGCTATGGTCAAGAACAGCCGCTCTAATTTTGTCTCTGCAGCTTCGTATTGACACAGTCCGAGGACCGCTGGAGGCTTTAGAGGAGTATACGGGCCATAACCCCCAAACTGCGACGGACGGGAGGTACCTAGCAGTATAGGTTCGTATGGACGCGACGGGGTGTGAAATCTTCCGCTTGCTTACCTACTCCACAATGAGATCTCCCACAGAGTTGACCTTATATGAGTTGCATCGCCTAAGCCAAGCCTGCATCGTAAAATTGGGACATCAGGTCGTGCTGATCCCACAGGGACTGGTCGTCCTTTAGTTCGTTTCAACCAGCTCGTGGAATAGACCAACCACAGTTGCCCCTGCAATTTGTCTAGCATCAAAGTATGGCCGTGTGGATTGTTGAATAATACGAAGATACATCACACCCTAGGCCGTTACCGCCTACTAGATGGTGGAGCCTTTGTCATTTGAAGCTTACACCTTCCTCCCCCCCTACACGAATCGAACTCCATGGAAAAACAGACATAACACATGACGTCCATCGCTTTTCCAATTCAGAGTGGGTATGACTGTAACAGGGTAGCACCGTTTCCCGATCAGTCATGAGACGGAGACTCCTTGCCCGTTCTACCCAATACCCTTGTCAACAATACAGACGCCCCACGGACGGGTGTTCAAGGGCGCTGTTCTGCCACCACAAAGTATAGATCAGATCGTGTCGTCCCCGACCGGAAATGAGGGTGGTAATCTGAGCCATTGCGAAGCCCTTGACAGCCTCAGATGGCGCGACCTAACTATCCAAGTATAGCCCAAGGAATGGGCAGTTCATTGCTGGACCTGGATAAGCAGCCGTCAACGTAACCCGGTTGACGCGTGTGGTGATTACTGCAATCGCTTACTACCGGTATGTGGAGATATCTTCCTCGAATGGGCAAAACGATCTAGAAGAAGCCATCCGCAGCATGGACAGGTCGGCGAGTGCTCAGAATAGGGCAGTCCGCTCCTAGAACTGTCTTCTCTTGCTCCAACAGATATTGGGTGGAAGCAGCAATAAAATTAATATACAAATAGTTTGCGAAGGATGTTCCTCGCCGCGGTTATACTACCATTTGCAGATTACTTTGGAGACTATTGATAAACTTGATGGGGGCAGATTGCATGCCTGCGTATTTTGGTGCTCTCACACGTATCCGATCCGTTGTAGGGCTGTGTTTTTACCACGCTTGGTAACCTTATTCGTGAGACAGTAATGTATCTCGAGTAGTACTCCGAACTTCTAGCCCCGCACACCAGTGGCTGCCCCCAGCGTGGTATGAAGATTTAGGTTGGCACGCCCCCAATAGCGATTTACCCTGGGGGTCATGGAGTAGGTGGCTCATACACTTAGCTTACCGATTTTCCAGTGGTCCGAGGTTAGCATATCTGTGCATTAATCCGTAAAACTCGACCCCCTATGCGATTAAGTTGGAGGCGGAACTGCCTTATTCAACTGGTTAGTCTATGGCAAGAGCAAAGGATACCCCTGAGATCCACACCAAGAGTTGT'/>

    <sequence taxon='5' value='TGCGTGTACGCTATAATGACCTCATCCTTCATTAGCCAGTAGTCAGATTTGAGCGGCCGATATTTTACAGCTTCTGCTGGAAAAGGCGATAGGCTGTGTGCATCTCTCCGGCATGAAATCGCCTATGTGTGTTCTCCGTGGGATTAATTATTAGAGACGGTGATACTGTCATATTTGGCTTCGGGTAGTGATTCTGTTGACACGTGCTTTGTGGTCGGACGAGCTTATACTATGGGTTAGAGCATAGCGATGCCCACTAGTGTTGGTATGGTGTAGCCAGCGGTTTCGCAAGCGCTTTTTACTCGCCCCTCAACGATATCCGCCCATTCGATTGCGACTCCTGTATGAAACCCTCTCCGAACCCATCACGGTATGACGCGACCAGATCTACGAGGGCTAGCGCTGTGAAAAACAGCCCTTGGCGCAGTGACGGCTTTAAAAAGGACTGGGTCAAGCCTATAAAAGCTATGGTCAAGAGCAGCCGCTCTAATTTTGTCTCTACAGCTTCGTATTGACACAGTCCGAGGACCGCTGGAAGCTTTAGAGGAGTACACGGGCCATAACCCCCAAACTGCGACGGACGGGAGGTACCTAGCAATATAGGTTCGTATGGACCCGACGGGGTGTGAAATCTTCCGCTTGCTTACCTACTCCACAATGAGATCTCCCACAGAATTGACCTTATATGAGTCGCATCGCCTAAGCCAAGCCGGCATCGTAAAATTGGGACATCAGGTCGTGCTGATCCCACAGGGACTGATCGTCCTTTAGTTCGTTTCAACCAGCCCGTGGAATAGACCAACCACAGTTGCCCCTGCAATTTGTCTAGCATCAAAGTATGGCCGTGTGGATTGTTGAATAATACGAAGATACATCACACCCTAGGCCGTTACCGCCTACTAGATAGTGGAGCCTTTGTCATTTGAAGCTTACAACTTCCTCCCCCCCTACACGAATCGAACTTCATGGAAAAACAGACATAACACGTGACGTCCATCGCTTTTCCAATTCAGAGTGGGTATGGCTGTAACAGGGTAGCACCGTTTCCCGATCAGTCATGAGACGGAGACTCCTCGCCCGTTCTACCCAATACCCTTGTCAACAATACAGACGCCCCACGGACGGGTGTTCAAGGGCGCTGTTCTGCCACCACAAAGTATGGATGAGATCGTGTCGTCCCCGACCGGAAATGAGGGTGGTAATCTGAGCCATTGCGAAGCCCTTGACAGGCTCAGATGGCGTGACCTGACTATCCAAGTATAGCCCAAGGAATGGGCAGCTCATTGCTGGACCTGGATAAGCAGCTGTCCACGTAACCCGGTTGACGCGTGTGGTGATTACTGTAATCGCTTACTACCGGTATGTGGAGATATCTTCCTCGAATGGGCAAAACGATCTAGAAGAAGCCATCCGCAGCATGGACAGGTCGGCGAGTGCTCAGAATAGGGCAGTCCGCTCCTAGAACTGTCTCCTCTTGCTCCAACAGATATTGGGTGGAAGCAGCAATAAAATTAATATACAAATAGTTTGCGAAGGATGTTCCTCGCCGAGGTTATACTACCATTTGCAGATTACTTTGGAGACTATTGATAAACATGATGGGGGCAGATTGCATGCCTGCGTATTTTGGTGCTCTCACACGTATCCGATCCGTCGTAGGGCTGTGTTTTTACCACGCTTGGTAACCTTATTCGTGAGACAGTAATGTATCTCGAGTAGTACTCCGAACTTCTAGCCCCGCACACCAGTGGCTGCCCCCAGCGAGGTACGAAGATTTACGTTGGCACGACCCCAATACCGATTTACCCTGGGGATCATGGAGTAGGTGGCTCATACACTTAGCTTACCGATTTTCCAGTGGTCCGAGGTTAGCATATCTGTGCACTAATCCGTAAACCTCGACCCCCTATGCGATTAAGTTGGAGGCGGAACTACCTTATTCAACTGGTTAGTCTATGGCAAGAGCAAAGGATACCCCTGAGATCCACACCAAAAGTTGT'/>

    <sequence taxon='22' value='TACGTGTACGCCATAACGACCTCGTCCTTCATTAGCCAGTAGTCAGATTTGAGCGACCGATATTTTACAGCTTCTGCTGGAAAAGGCGATAGGCTGTGTGCATCTCTCCGGCATGAAATCGCCTATGTGTGTTCTCCGTGGGATTAATTATTAGAGACGGTGATACTGTCATATTTGGCTTCGGGTAGTGATTCTATTGACACGTGCTTTGTGGTCGGACGGGCTTATACTATGGGTTAGAGCATAGCGATGCCCACTAGTGTTGGTATGGTGTAGGTAGCGGTTTCGCAAGCGCTTTTCACTCGCCCCTCAACGATATCCGCCCATTCGATTGCGACTCCTGTATGAAACCCTCTCCGAATCCATCACGGTATGACGCGACCAGATCTACGAGGGCTAGCGCTGTGAAAAACAGCCCTTGGCGCAGTGACGGCTTTAAAAAGGACTAGGTCAAGCCTATGAAAGCTATGGTCAAGAACAGCCGCGCTAATTTTGTCTCTACAGCTTCGTATTGACGCAGTCCGAGGACCGCTGGAGGCTTTAGAGGAGTACACGGGCCATAACCCCCAAACTGCGACGGACGGGAGGTACCTAGCAATATAGGTTCGTATGGACCCGACGGGATGTGAAATCTTCCGCTTGCTTACCTACTCCACAATGAGATCTCCCACAGAGTTGACCTTATATGAGTCGCATCGCCTGAGCCAAGCCTGCATCGTAAAATTGGGACATCAGGTCGTGCTGATCCCACAGGGACTGATCGTCCTTTAGTTCGTTTCAACCAGTTCGCGGAATAGACCAACCACAGTCGCCCCTGCAATTTGTCTAGCATCAAAGTATGGCCGTGTGGATTGTTGAATAATACGAAGATACATCACACCCTAGGCCGTTACCGCCTACTAGATAGTGGAGCCTTTGTTATTTGAAGCTTACACCTTCCTCCCCCCCTACACGAATCAAACTTCATGGAAAAACAGACACAACACATGACGTCCATCGCTTTTCCAATTCAGAGTGGGTATGACTGTAACAGGGTAGCACCGTTTCCCGATCAGTCATGAGACGGAGACTCCTCGCCCGTTCTACCCAATACCCTTGTCAACAATACAGACGCCCCACGGACGGGCGTTCAAGGGCGCTGTTCTGCCACCACGAGGTATAGATGAGATCGTGTCGTCCCCAACCGGAAATGAGGGTGGTAATCTGAGCCATTGCGAAGCCCTTGACAGGCTCAGATGGCGCGACCTGACTATCCAAGTATAGCCCAAGGAATGGGCAGTTCATTGCTGGACCTGGATAAGTAGCTGTCCACGTAACCCGGTTGACGCGTGTGGTGATTACTGTAATCGCTTACTACCGGTATGTGGAGATATCTTCCTCGAATGGGCAAAACAATCTAGAAGAAGCCATCCGCAGCATGGACAGGTCGGCGAGTGCTCAGAATAGGGCAGTCCGCTCCTAGAACTGTCTTCTCTTGCTCCAACAGATATTGGGTGGAAGCAGCAATAAAATTAATATACAAATAGTTTGCGAAGGATGTTCCTCGCCGAGGTTATACTACCATTTGCAGATTACTTTGGAGACTATTGATAAACATGATGGGGGCAGATTGCATGCCTGCGTATTTTGGTGCTCTCACACGTATCCGATCCGTCGTAGGGCTGTGTTTTTACCACGCTTGGTAACCTTATTCGTGAGACAGTAATGTATCTCGAGTAGTACTCCGAACTTCTAGCCCCGCACACCAGTGGCTGCCCCCAGCGTGGTACGAAGATTTACGTTGGCACGACCCTAATACCGATTTACCCTGGGGATCAGGGAGTAGGTGGCTCATACACTTAGCTTACCGATTTTCCAATGGTCCGAGGTTAGCATATCTGTGCACTAATCCGTAAACCTCGACCCCCTATGCGATTAAGTTGGAGGCGGAACTAACTTATTCAGCTGGTTAGTCTACGGCAAGAGCAAAGGATACCCCTGAGATCCACACCAAGAGTTGT'/>

    <sequence taxon='54' value='TACGTGTACGCTATAATGACCTCGTCCTTCATTAGCCAGTAGTCAGATTTGAGCGACCGATATTTTACAGCTTCTGCTGGAAAAGGCGATAGGCTGTGTGCATCTCTCCGGGATGAAATCGCCTATGTGTGTTCTCTGTGGGATTAATTATTAGAGACGGTGATACTGTCATATTTGGCTTCGGGTAGTGATTCTATTGACGCGTGCTTTGTGGTCGGACGGGCTTATACTATGGGTTAGAGCATAGCGATGCCCACTAGTGTTGGTATGGTGTAGGCAGCGGTTTCGCAAGCGCTTTTCACTCGCCTCTCAACGATACTCGCCCATTCGATTGCGACTCCTGTATGAAACCCTCTCCGAACCCATCACGGTATGACGCGACCAGATCTACGAGGGCTAGCGCTGTGAAAAACAGCCCTTGGCGCAGCGACGGCTTTAAAAAGGACTGGGTCAAGCCTATGAAAGCTATGGTCAAGAACAGCCGCTCTAATTTTGTCTCTACAGCTTCGTATTGACGCAGTCTGAGGACCGCTGGAGGCTTTAGAGGAGTACACGGGCCATAACCCCCAAACTGCGACGGACGGGAGGTACCTAGCAATATAGGTTCGTATGGACCCGACGGGATGTGAAATCTTCCGCTTGCTTACCTACTCCACAATGAGATCTCCCACAGAGTTGACCTTATATGAGTCGCATCGCCTAAGCCAAGCCTGCATCGTAAACTTGGGACATCAGGTCGTGCTGATCCCACAGGGACTGATCGTCCTTTAGTTCGTTTCAACCAGTTCGTGGAATAGACCAACCACAGTCGCCCCTGCAATTTGTCTAGCATCAAAGTATGGCCGTGTGGATTGTTGAATAATACGAAGATACATCACACCCTAGGCCGCTACCGCCTACTAGATAGTGGAGCCTTTGTTATTTGAAGCTTACACCTTCCTCCCCCCCTACACGAATCAAACTTCATGGAAAAACAGACACAACACATGACGTCCATCGCTTTTCCAATTCAGAGTGGGTATGACTGTAACAGGGTAGCACCGTTTCCCGATCAGTCATGAGACGGAGACTCCTCGCCCGTTCTACCCAATACTCTTGTCAACAATACAGACGCCCCACGGACGGGCGTTCAAGGGCGCTGTTCTGCCACCACAAAGTATAGATGAGATCGTGTCGTCCCCGACCGGAAATGAGGGTGGTAATCTGAGCCATTGCGAAGCCCTTGACAGGCTCAGATGGCGCGACCTGACTATCCAAGTATAGCCCAAGGAATGGGCAGTTCATTGCTGGACCTGGATAAGCAGCTGTCCACGTGACCCGGTTGACGCGTGTGGTGATTACTGTAATCGCTTACTACCGGTATGTGGGGATATCTTCCTCGAATGGGCAAAACAATCTAGAAGAAGCCATCCGCAGCATGGACAGGTCGGCGAGTGCTCAGAATAGGGCAGTCCGCTCCTAGAACTGTCTTCTCTTGCTCCAACAGATATTGAGTGGAAGCAGCAATAAAATTAATATACAAATAGTTTGCGAAGGATGTTCCTCGCCGAGGTTATACTACCATTTGCAGATTACTTTGGAGACTATTGATAAACATGATGGGGGCAGATTGCATGCCTGCGTATTTTGGTGCTCTCACACGTATCCGATCCGTCGTAGGGCTGTGTTTTTACCACGCTTGGTAACCTTATTCGTGAGGCAGTAATGTATCTCGAGTAGTACTCCGAACTTCTAGCCCCGTACACCAGTGGCTGCCCCCAGCGTGGTACGAAGATTTACGTTGGCACGACCCTAATACCGATTTACCCTGGGGATCAGGGAGTAGGTGGCTCACACACTTAGCTTACCGATTTTCCAGTGGTCCGAGGTTAGCATATCTGTGCACTAATCCGTAAACCTCGACCCCCTATGCGATTAAGTTGGAGGCGGAACTAACTTATTCAACTGGTTAGTCTACGGCAAGAGCAAAGGATACCCCTGAGATCCACACCAAGAGTTGT'/>

    <sequence taxon='117' value='TACGTGTACGCTATAATGACCTCGTCCTTCATTAGCCAGTAGTCAGATTTGAGCGACCGATATTTTACAGCTTCTGCTGGAAAAGGCGATAGGCTGTGTGCATCTCTCCGGCATGAAATCGCCTATGTGTGTTCTCTGTGGGATTAATTATTAGAGACGGTGATACTGTCATATTTGGCTTCGGGTAGTGATTCTATTGACGCGTGCTTTGTGGTCGGACGGGCTTATACTATGGGTTAGAGCATAGCGATGCCCACTAGTGTTGGTATGGTGTAGGCAGCGGTTTCGCAAGCGCTTTTCACTCGCCCCTCAACGATATTCGCCCATTCGATTGCGACTCCTGTATGAAACCCTCTCCGAACCCATCACGGTATGACGCGACCAGATCTACGAGGGCTAGCGCTGTGAAAAACAGCCCTTGGCGCAGTGACGGCTTTAAAAAGGACTGGGTCAAGCCTATGAAAGCTATGGTCAAGAACAGCCGCTCTAATTTTGTCTCTACAGCTTCGTATTGACGCAGTCCGAGGACCGCTGGAGGCTTTAGAGGAGTACACGGGCCATAACCCCCAAACTGCGACGGACGGGAGGTACCTAGCAATATAGGTTCGTATGGACCCGACGGGATGTGAAATCTTCCGCTTGCTTACCTACTCCACAATGAGATCTCCCACAGAGTTGACCTTATATGAGTCGCATCGCCTAAGCTAAGCCTGCATCGTAAACTTGGGACATCAGGTCGTGCTGATCCCACAGGGACTGATCGTCCTTTAGTTCGTTTCAACCAGTTCGTGGAATAGACCAACCACAGTCGCCCCTGCAATTTGTCTAGCATCAAAGTATGGCCGTGTGGATTGTTGAATAATACGAAGATACATCACACCCTAGGCCGTTACCGCCTACTAGATAGTGGAGCCTTTGTTATTTGAAGCTTACACCTTCCTCCCCCCCTACACGAATCAAACTTCATGGAAAAACAGACACAACACATGACGTCCATCGCTTTTCCAATTCAGAGTGGGTATGACTGTAACAGGGTAGCACCGTTTCCCGATCAGTCATGAGACGGAGACTCCTCGCCCGTTCTACCCAATACTCTTGTCAACAATACAGACGCCCCACGGACGGGCGTTCAAGGGCGCTGTTCTGCCACCACAAAGTATAGATGAGATCGTGTCGTCCCCGACCGGAAATGAGGGTGGTAATCTGAGCCATTGCGAAGCCCTTGACAGGCTCAGATGGCGCGACCTGACTATCCAAGTATAGCCCAAGGAATGGGCAGTTCATTGCTGGACCTGGATAAGCAGCTGTCCACGTAACCCGGTTGAGGCGTGTGGTGATTACTGTAATCGCTTACTACCGGTATGTGGGGATATCTTCCTCGAATGGGCAAAACAATCTAGAAGAAGCCATCCGCAGCATGGACAGGTCGGCGAGTGCTCAGAATAGGGCAGTCCGCTCCTAGAACTGTCTTCTCTTGCTCCAACAGATATTGAGTGGAAGCAGCAATAAAATTAATATACAAATAGTTTGCGAAGGATGTTCCTCGCCGAGGTTATACTACCATTTGCAGATTACTTTGGAGACTATTGATAAACATGATGGGGGCAGATTGCATGCCTGCGTATTTTGGTGCTCTCACACGTATCCGATCCGTCGTAGGGCTGTGTTTTTACCACGCTTGGTAACCTTATTCGTGAGACAGTAATGTATCTCGAGTAGTACTCCGAACTTCTAGCCCCGTACACCAGTGGCTGCCCCCAGCGTGGTACGAAGATTTACGTTGGCACGACTCTAATACCGATTTACCCTGGGGATCAGGGAGTAGGTGGCTCACACACTTGGCTTACCGATTTTCCAGTGGTCCGAGGTTAGCATATCTGTGCACTAATCCGCAAACCTCGACCCCCTATGCGATTAAGTTGGAGGCGGAACTAACTTATTCAACTGGTTAGTCTACGGCAAGAGCAAAGGATACCCCTGAGATCCACACCCAGAGTTGT'/>

    <sequence taxon='118' value='TACGTGTACGCTATAATGACCTCGTCCTTCATTAGCCAGTAGTCAGATTTGAGCGACCGATATTTTACAGCTTCTGCTGGAAAAGGCGATAGGCTGTGTGCATCTCTCCGGCATGAAATCGCCTATGTGTGTTCTCTGTGGGATTAATTATTAGAGACGGTGATACTGTCATATTTGGCTTCGGGTAGTGATTCTATTGACGCGTGCTTTGTGGTCGGACGGGCTTATACTATGGGTTAGAGCATAGCGATGCCCACTAGTGTTGGTATGGTGTAGGCAGCGGTTTCGCAAGCGCTTTTCACTCGCCCCTCAACGATATTCGCCCATTCGATTGCGACTCCTGTATGAAACCCTCTCCGAACCCATCACGGTATGACGCGACCAGATCTACGAGGGCTAGCGCTGTGAAAAACAGCCCTTGGCGCAGTGACGGCTTTAAAAAGGACTGGGTCAAGCCTATGAAAGCTATGGTCAAGAACAGCCGCTCTAATTTTGTCTCTACAGCTTCGTATTGACGCAGTCCGAGGACCGCTGGAGGCTTTAGAGGAGTACACGGGCCATAACCCCCAAACTGCGACGGACGGGAGGTACCTAGCAATATAGGTTCGTATGGACCCGACGGGATGTGAAATCTTCCGCTTGCTTACCTACTCCACAATGAGATCTCCCACAGAGTTGACCTTATATGAGTCGCATCGCCTAAGCTAAGCCTGCATCGTAAACTTGGGACATCAGGTCGTGCTGATCCCACAGGGACTGATCGTCCTTTAGTTCGTTTCAACCAGTTCGTGGAATAGACCAACCACAGTCGCCCCTGCAATTTGTCTAGCATCAAAGTATGGCCGTGTGGATTGTTGAATAATACGAAGATACATCACACCCTAGGCCGTTACCGCCTACTAGATAGTGGAGCCTTTGTTATTTGAAGCTTACACCTTCCTCCCCCCCTACACGAATCAAACTTCATGGAAAAACAGACACAACACATGACGTCCATCGCTTTTCCAATTCAGAGTGGGTATGACTGTAACAGGGTAGCACCGTTTCCCGATCAGTCATGAGACGGAGACTCCTCGCCCGTTCTACCCAATACTCTTGTCAACAATACAGACGCCCCACGGACGGGCGTTCAAGGGCGCTGTTCTGCCACCACAAAGTATAGATGAGATCGTGTCGTCCCCGACCGGAAATGAGGGTGGTAATCTGAGCCATTGCGAAGCCCTTGACAGGCTCAGATGGCGCGACCTGACTATCCAAGTATAGCCCAAGGAATGGGCAGTTCATTGCTGGACCTGGATAAGCAGCTGTCCACGTAACCCGGTTGAGGCGTGTGGTGATTACTGTAATCGCTTACTACCGGTATGTGGGGATATCTTCCTCGAATGGGCAAAACAATCTAGAAGAAGCCATCCGCAGCATGGACAGGTCGGCGAGTGCTCAGAATAGGGCAGTCCGCTCCTAGAACTGTCTTCTCTTGCTCCAACAGATATTGAGTGGAAGCAGCAATAAAATTAATATACAAATAGTTTGCGAAGGATGTTCCTCGCCGAGGTTATACTACCATTTGCAGATTACTTTGGAGACTATTGATAAACATGATGGGGGCAGATTGCATGCCTGCGTATTTTGGTGCTCTCACACGTATCCGATCCGTCGTAGGGCTGTGTTTTTACCACGCTTGGTAACCTTATTCGTGAGACAGTAATGTATCTCGAGTAGTACTCCGAACTTCTAGCCCCGTACACCAGTGGCTGCCCCCAGCGTGGTACGAAGATTTACGTTGGCACGACTCTAATACCGATTTACCCTGGGGATCAGGGAGTAGGTGGCTCACACACTTGGCTTACCGATTTTCCAGTGGTCCGAGGTTAGCATATCTGTGCACTAATCCGCAAACCTCGACCCCCTATGCGATTAAGTTGGAGGCGGAACTAACTTATTCAACTGGTTAGTCTACGGCAAGAGCAAAGGATACCCCTGAGATCCACACCCAGAGTTGT'/>

    <sequence taxon='79' value='TACGTGTACGCTATAATGACCTCGTCCTTCATTAGCCAGTAGTCAGATTTGGGCGACCGATATTTTACAGCTTCTGCTGGAAAAGGCGATAGGCTGTGTGCATCTCTCCGGCATGAAATCGCCTATGTGTGTTCTCCGTGGGATTAATTATTAGAGACGGTGATACTGTCATATTTGGCTTCGGGTAGTGATTCTATTGACGCGTGCTTTGTGGTCGGACGGGCTTATACTATGGGTTAGAGCATAGCGATGCCCACTAGTGTTGGTATGGTGTAGGCAGCGGTTTTGCAAGCGCTTTTCACTCGCCCCTCAACGATATTCGCCCATTCGATTGCGACTCCTGTATGAAACCCTCTCCGAACCCATCACGGTATGATGCGACCAGATCTACGAGGGCTAGCGCTGTGAAAAACAGCCCTTGGCGCAGTGACGGCTTTAAAAAGGACTGGGTCAAGCCTATGAAAGCTATGGTCAAGAACAGCCGCTCTAATTTTGTCTCTACAGCTTCGTATTGACGCAGTCCGAGGACCGCTGGAGGCTTTAGAGGAGTACGCGGGCCATAACCCCCAAACTGCGACGGACGGGAGGTACCTAGCAATATAGGTTCGTATGGACCCGACGGGATGTGAAATCTTCCGCTTGCTTACCTACTCCACAATGAGATCTCCCACAGAGTTGACCTTATATGAGTCGCATCGCCTAAGCCAAGCCTGCATCGTAAAATTGGGACATCAGGTCGTGCTGATCCCACAGGGACTGATCGTCCTTTAGTTCGTTTCAACCAGTTCGTGGAATAGACCAACCACAGTCGCCCCTGCCATTTGTCTAGCATCAAAGTATGGCCGTGTGGATTGTTGAATAATACGAAGATACATCACACCCTAGGCCGTTACCGCCTACTAGATAGTGGAGCCTTTGTTATTTGAAGCTTACACCTTCCTCCGCCCCTACACGAATCAAACTTCATGGAAAAACAGACACAACACATGACGTCCATCGCTTTTTCAATTCAGAGTGGGTATGACTGTAACAGGGTAGCACCGTTTCCCGATCAGTTATGAGACGGAGACTCCTCGCCCGTTCTACCCAATACTCTTGTCAACAATACAGACGCCCCACGGACGGGCGTTCAAGGGCGCTGTTCTGCTACCACAAAGTATAGATGAGATCGTGTCGTCCCCGACCGGAAATGAGGGTGGTAATCTGAGCCATTGCGAAGCCCTTGACAGGCTCAGATGGCGCGACCTGACTATCCAAGTATAGCCCAAGGAATGGGCAGTTCGTTGCTGGACCTGGATAAGCAGCTGTCCACGTAACCCGGTTGACGCGTGTGGTGATTACTGTAATCGCTTACTACCGGTATGTGGGGATATCTTCCTCGAATGGGCAAAACAATCTAGAAGAAGCCATCCGCAGCATGGACAGGTCGGCGAGTGCTCAGAATAGGGCAGTCCGCTCCTAGAACTGTCTTCTCTTGCTCCAACAGATATTGGGTAGAAGCAGCAATAAAATTAATATACAAATAGTTTGCGAAGGATGTTCCTCGCCGAGGTTATACTACCATTTGCAGATTACTTTGGAGACTATTGATAAACATGATGGGGGCAGATTGCATGCCTGCGTATTTTGGTGCTCTCACACGTATCCGATCCATCGTAGGGCTGTGTTTTTACCACGCTTGGTAACCTTATTCGTGAGACAGTAATGTATCTCGAGTAGTACTCCGAACTTCTAGCCCCGCACACCAGTGGCTGCCCCCAGCGTGGTACGAAGATTTACGTTGGCACGACCCTAATACCGATTTCCCCTGGGGATCAGGGAGTAGGTGGCTCATACACTTAGCTTACCGATTTTCCAGTGGTCCGAGGTTAGCATATCTGTGCACTAATCCGTAAACCTCGACCCCCTATGCGATTAAGTTGGAGGCGGAACTAACTTATTCAACTGGTTAGTCTACGGCAAGAGCAAAGGATACCCCTGAGATCCACACCAAGAGTTGT'/>

    <sequence taxon='80' value='TACGTGTACGCTATAATGACCTCGTCCTTCATTAGCCAGTAGTCAGATTTGGGCGACCGATATTTTACAGCTTCTGCTGGAAAAGGCGATAGGCTGTGTGCATCTCTCCGGCATGAAATCGCCTATGTGTGTTCTCCGTGGGATTAATTATTAGAGACGGTGATACTGTCATATTTGGCTTCGGGTAGTGATTCTATTGACGCGTGCTTTGTGGTCGGACGGGCTTATACTATGGGTTAGAGCATAGCGATGCCCACTAGTGTTGGTATGGTGTAGGCAGCGGTTTCGCAAGCGCTTTTCACTCGCCCCTCAACGATATTCGCCCATTCGATTGCGACTCCTGTATGAAACCCTCTCCGAACCCATCACGGTATGACGTGACCAGATCTACGAGGGCTAGCGCTGTGAAAAACAGCCCTTGGCGCAGTGACGGCTTTAAAAAGGACTGGGTCAAGCCTATGAAAGCTATGGTCAAGAACAGCCGCTCTAATTTTGTCTCTACAGCTTCGTATTGACGCAGTCCGAGGACCGCTGGAGGCTTTAGAGGAGTACGCGGGCCATAACCCCCAAACTGCGACGGACGGGAGGTACCTAGCAATATAGGTTCGTATGGACCCGACGGGATGTGAAATCTTCCGCTTGCTTACCTACTCCACAATGAAATCTCCCACAGAGTTGACCTTATATGAGTCGCATCGCCTAAGCCAAGCCTGCATCGTAAAATTGGGACATCAGGTCGTGCTGATCCCACAGGGACTGATCGTCCTTTAGTTCGTTTCAACCAGTTCGTGGAATAGACCAACCACAGTCGCCCCTGCAATTTGTCTAGCATCAAAGTATGGCCGTGTGGATTGTTGAATAATACGAAGATACATCACACCCTAGGCCGTTACCGCCTACTAGATAGTGGAGCCTTTGTTATTTGAAGCTTACACCTTCCTCCGCCCCTACACGAATCAAACTTCATGGAAAAACAGACACAACACATGACGTCCATCGCTTTTCCAATTCAGAGTGGGTATGACTGTAACAGGATAGCACCGTTTCCCGATCAGTTATGAGACGGAGACTCCTCGCCCGTTCTACCCAATACTCTTGTCAACAATACAGACGCCCCACGGACGGGCGTTCAAGGGCGCTGTTCTGCTACCACAAAGTATAGATGAGATCGTGTCGTCCCCGACCGGAAATGAGGGTGGTAATCTGAGCCATTGCGAAGCCCTTGACAGGCTCAGATGGCGCGACCTGACTATCCAAGTATAGCCCAAGGAATGGGCAGTTCATTGCTGGACCTGGATAAGCAGCTGTCCACGTAACCCGGTTGACGCGTGTGGTGATTACTGTAATCGCTTACTACCGGTATGTGGGGATATCTTCCTCGAATGGGCAAAACAATCTAGAAGAAGCCATCCGCAGCATGGACAGGTCGGCGAGTGCTCAGAATAGGGCAGTCCGCTCCTAGAACTGTCTTCTCTTGCTCCAACAGATATTGGGTGGAAGCAGCAATAAAATTAATATACAAATAGTTTGCGAAGGATGTTCCTCGCCGAGGTTATACTACCATTTGCAGATTACTTTGGAGACTATTGATAAACATGATGGGGGCAGATTGCATGCCTGCGTATTTTGGTGCTCTCACACGTATCCGATCCATCGTAGGGCTGTGTTTTTACCACGCTTGGTAACCTTATTCGTGAGACAGTAATGTATCTCGAGTAGTACTCCGAACTTCTAGCCCCGCACACCAGTGGCTGCCCCCAGCGTGGTACGAAGATTTACGTTGGCACGGCCCTAATACCGATTTCCCCTGGGGATCAGGGAGTAGGTGGCTCATACACTTAGCTTACCGATTTTCCAGTGGTCCGAGGTTAGCATATCTGTGCACTAATCCGTAAACCTCGACCCCCTATGCGATTAAGTTGGAGGCGGAACTAACTTATTCAACTGGTTAGTCTACGGCAAGAGCAAAGGATACCCCTGAGATCCACACCAAGAGTTGT'/>

    <sequence taxon='60' value='TACGTGTGCGCTATAATGACCTCGTCCTTCATTAGCCAGTAGTCAGATTTGAGCGACCGATATTTTACAGCTTCTGCTGGAAAAGGCGATAGGCTGTGTGCATCTCTCCGGCATGAAATCGCCTATGTGTGTTCTCCGTGGGATTAATTATTAGAGACGGTGATACTGTCATATTTGGCTTCGGGTGGTGATTCTATTGACGCGTGCTTTGTGGTCGGACGGGCTTATACTATGGGTTAGAGCATAGCGATGCCCACTAGTGTTGGTATGGTGTAGGCAGCGGTTTCGCAAGCGCTTTTCACTCGCCCCTCAACGATATTCGCCCATTCGATTGCGACTCCTGTATGAAACCATCTCCGAACCCATCACGGTATGACGCGACCAGATCTACGAGGGCTAGCGCTGTGAAAAACAGCCCTTGGCGCAGTGACGGCTTTAAAAAGGACTGGGTCAAGCCTATGAAAGCTATGGTCAAGAACAGCCGCTCTAATTTTGTCGCTACAGCTTCGTATTGACGCAGTCCGAGGACCGCTGGAGGCTTTAGAGGAGTACACGGGCCATAACCCCCAAACTGCGACGGACGGGAGGTACCTAGCAATATAGGTTCGTATGGACCCGACGGGATGTGAAATCTTCCGCTTGCTTACCTACTCCACAATGAGATCTCCCACAAAGTTGACCTTATATGAGTCGCATCGCCTAAGCCAAGCCTGCATCGTAAAATTGGGACATCAGGTCGTGCTGATCCCACAGGGACTGATCGTCCTTTAGTTCGTTTCAACCAGTTCGTGGAATAGACCAACCACAGTCGCCCCTGCAATTTGTCTAGCATCAAAGTATGGCCGTGTGGATTGTTGAATAATACGAAGATACATCACACCCTAGGCCGTTACCGCCTACTAGATAGTGGAGCCTTTGTTATTTGAAGCTTACACCTCCCTCCCCCCCTACACGAATCAAACTTCATGGAAAAACAGACACAACACATGACGTCCATCGCTTTTCCAATTCAGAGTGGGTATGACTGTAACAGGGTAGCACCGTTTCCCGATCAGTCATGAGACGGAGACTCCTCGCCCGCTCTACCCAATACCCTTGTCAACAATACAGACGCCCTACGGACGGGCGTTCAAGGGCGCTGTTCTGCCACCACAAAGTATAGATGAGATCGTGTCGTCCCCGACCGGAAATGAGGGTGGTAATCTGAGCCATTGCGAAGCCCTTGACAGGCTCAGATGGCGCGACCTGACTATCCAAGTATAGCCCAAGGAATAGGCAGTTCATTGCTGGACCTGGATAAGCAGCTGTCCACGTAACCCGGTTGACGCGTGTGGTGATTACTGTAATCGCTTACTACCGGTATGTGAGGATATCTTCCTCGAATGGGCAAAACAATCTGGAAGAAGCCATCCGCAGCATGGACAGGTCGGCGAGTGCTCAGAATAGGGCAGTCCGCTCCTAGAACTGTCTTCTCTTGCTCCAACAGATATTGGGTGGAAGCAGCAATAAAATTAATATACAAATAGTTTGCGAAGGATGTTCCTCGCCGAGGGTATACTACCATTTGCAGATTACTTTGGAGACTATTGATAAACATGATGGGGGCAGATTGCATGCCTGCGTATTTTGGTGCTCTCACACGTATCCGATCCGTCGTCGGGCTGTGTTTTTACCACGCTTGGTAACCTTATTCGTGAGGCAGTAATGTATCTCGAGTAGTACTCCGAACTTCTAGCCCCGCACACCAGTGGCTGCCCCCAGCGTGGTACGAAGATTTACGTTGGCACGACCCTAATACCGATTTACCCTGGGGATCAGGGAGTAGGTGGCTCATACACTTAGCTTACCGATTTTCCAGTGGTCCGAGGTTAGCATATCTGTGCACTAATCCGTAAACCTCGACCCCCTATGCGATTAAGTTGGAGGTGGAACTAACTTATTCAACTGGTTAGTCTACGGCAAGAGCAAAGGATACCCCTGAGATCCACACCAAGAGTTGT'/>

    <sequence taxon='102' value='TACGTGTACGCTATAATGACCTCGACCTTCATTAGCCAGTAGTCAGATTTGAGCGACCGATATTTTACAGCTTCTGCTAGAAAAGGCGATAGGCTGTGTGCATCTCTCCGGCATGAAATCGCCTATGTGTGTTCTCCGTGGGATTAATTATTAGAGACGGTGATACTGTCATATTTGGCTTCGGGTAGTGATTCTATTGACGCGTGCTTTGTGGTCGGACGGACTTATACTATGGGTTAGAGCATAGCGATGCCCACTAGTGTTGGTATGGTGTAGGCAGCGGTTTCGCAAGCGCTTTTCACTCGCCCCTCAACGATATTCGCCCATTCGATTGCGACTCCTGTATGAAACCCTCTCCGAATCCATCACGGTATGACGCGACCAGATCTACGAGGGCTAGCGATGTGAAAAACAGCCCTTGGCGCAGTGACGGCTTTAAAAAGGACTGGGTCAAGCCTATGAAAGCTATGGTCAAGGACAGCCGCTCTAATTTTGTCTCTACAGCTTCGTATTGACGCAGTCCGAGGACCGCTGGAGGCTTTAGAAGAGTACACGGGCCATAACCCCCAAACTGCGACGGACGGGAGGTACCTAGCAATATAGGTTCGTATGGACCCGACGGGATGTGAAATCTTCCGCTTGCTTACCTACTCCACAATGAGATCTCCCACAGAGTTGACCTTATATGAGTCGCATCGCCTAAGCCAAGCCTGCATCGTAAAATTGGGACATCGGGTCGTGCTGATCCCACAGGGACTGATCGTCCTTTAGTTCGTTTCAACCAGTTCGTGGAATAGACCAGCCACAGTCGCCCCTGCAATTTGTCTAGCATCAAAGTATGGCCGTGTGGATTGTTGAATAATATGAAGATACATCACACCCTAGGCCGTTACCGCCTACTAGATAGTGGAGCCTTTGTTATTTGAAGCTTACACCTTCCTCCCCCCCTACACGAATCAAACTTCATGGAAAAACAGACACAACACATGACGTCCATCGCTTTTACAATTCAGAGTGGGTATGACTGTAACAGGGTAGCACCGTTTCCCGATCAGTCATGAGACAGAGACTCCTCGCCCGTTCTACCCAATACCCTTGTCAACAATACAGACGCCCCACGGACGGGCGTTCAAGGGCGCTGTTCTGCCACCACAAAGTATAGATGAGATCGTGTCGTCCCCGACCGGAAATGAGGGTGGTAATCTGAGCCATTGCGAAGCCCTTGACAGGCTCAGATGGCGCGACCTGACTATCCAAGTATAGCCCAAGGAATGGGCAGTTCATTGCTGGACCTGGATAAGCAGCTGTCCACGTAACCCGGTTGACGCGCGTGGTGATTACTGTAATCGCTTACTACCGGTATGTGGAGATGTCTTCCTCGAATGGGCAAAACAATCTAGAAGAAGCCATCCGCAGCATGGACAGGTCGGCGAGTGCTCAGAATAGGGCAGTCCGCTCCTAGAACTGTCTTCTCTTGCTCCAACAGATATTGGGTGGAAGCAGCAATAAAATTAATATACAAATAGTTTGCGAAGGATGTTCCTCGCCGAGGTTATACTACCATTTGCAGATTACTTTGGAGACTATTGATAAACATGATGGGGGCAGATTGCATGCCTGCGTATTTTGGTGCTCTCACACGTATCCGATCCGTCGTAGGGCTGTGTTTTTACCACGCTTGGTAACCTTATTCGTGAGACAATAATGTATCTCGAGTAGTACTCCGAACTTCTAGCCCCGCACACCAGTGGCTGCCCCCAGCGTGGTACGAAGATTTACGTTGGCACGACCCTAATACCGATTTACCCTGGGGATCAGGGAGTAGGTGGCTCATACACTTAGCTTACCGATTTTCCAGTGGTCCGAGGTTAGCATATCTGTGCACTAATCCGTAAACCTCGACCCCCTATGCGATTAAGTTGGAGGCGGAACTAACTTATTCAACTGGTTAGTCTACGGCAAGAGCAAAGGATACCCCCGAGATCCACACCAAGAGTTGT'/>

    <sequence taxon='37' value='TACGTGTACGCTATAATGACCTCGTGCTTCATTAGCCAGTAGTCAGATTTAAGCGACCGATATTTTACAGCTTCTGCTGGAAAAGGCGATAGGCTGTGTGCATCTCTCCGGCATGAAATCGCCTATGTGTGTTCTCCGTGGGATTAATTATTAGAGACGGTGATACTGTCATATTTGGCTTCGGGTAGTGATTCTATTGACACGTGCTTTGTGGTCGGACGGGCTTATACTACGGGTTAGAGCATAGCGATGCCCACTAGTGTTGGTATGGTGTGGGCAGCGGTTTCGCAAGCGCTTTTCACTCACCCCTCAACGATATCCGCCCATTCGATTGCGACTCCTGTATGAAACCCTCTCCGAACCCATCACGGTATGACGCGACCAGATCTACGAGGGCTAGCGCTGCGAAAAACAGCCCTTGGCGCAGTGACGGCTTTAAAAAGGACTGGGTCAAGCCTATGAAAGCTATGGTCAAGAACAGCCGCTCTTATTTTGTCTCTACAGCTTCGTATTGACACAGTCCGAGGACCGCTGGAGGCTTTAGAGGAGTACACGGGCCCTAACCCCCAGACTGCGACGGACGGGAGGTACCTAGCAATCTAGGTTCGTATGGACCCGACAGGATGTGAAATCTTCCGCTTGTTTACCTACTCCACAATGAAATCTCCCACAGAGTTGACCTTATATGAGTCGCATCGCCTAAGCCAAGCCTGCATCGTAAAATTGGGACATCAGGTCGTGCTGATCCCACAGGGACTGATCGTCCTTTAGTTCGTTTCAACCAGCTCGTGGAATAGACCAACCACAGTCGCCCCTGCAATTTGTCTAGCATCAAAGTATGGCCGTGTGGATTGTTGAATAATACGAAGATACATCACACCCTAGGCCGTTACCGCCTACTAGATAGTGGAGCCTTTGTCATTTGAAACTTACGCCTTCCTCCCCCCCTACACGAATCAAACTTCATGGAAAAACAGACATAACACATGACGTCCATCGCTTTTCCAATTCAGAGTGGGTATGACTGTAACAGGGTAGCACCGTTTCCCGGTCAGACATGAGACGGAGACTCCTCGCCCGTTCTACCCAATACACTTGTCAACAATACAGACGCCCCACGGACGGGTATTCAAGGGCGCTGCTCTGCCACCACAAAGTATAGAGGAGATCGTGTCGTCCCCGACCGGAAATGAGGGTGGTAATCTGAGCCATTGCGAAGCCCTTGACAGGCTCAGATGGCGCGACCTGACTATCCAAGTATAGCCCAAGGAATGGGCAGTTCATTGCTGGACCTGGATAAGCAGCTGTCCACGTAACCCGGTTGACGCGTGTGGTGATTACTGTAATCGCTCACTACCGGTATGTGGAGATATCTTCCTCGAATGGGCAAAACGATCTAGAAGAAGCCATCCGCAGCATGGACCGGTCGGCGAGTGCTCAGAATAGGGCAGTCCGCTCCTAGAACTGTCTTCTCTTGCTCCAACAGATATTGGGTGGAAGCAGCAATAAAATTAATACACAAATAGTTTGCGAAGGATGTTCCTCGCCGAGGTTATACTACCATTTGCAGATTACTTTGGAGACTATTGATAAACATGATGGGGGCAGATTACATGCCTGCGTATTTTGGTGCTCTCACACGTATCCGATCCGTCGTAGGGCTGTGTTTTTACCACGCTTGGTAACCTTATTCGTGAGACAGTAATGTATCTCGAGTAGTACTCCGAACTTTTAGCCTCGCACACCAGTGGCTGCCCCCAGCGTGGTACGAAGATTTGCGTTGGCACGACCCTAATACCGATTTACCCTGGGGATCAGGGAGTAGGTGGCTCATACACTTAGCTTACCGATTTTCCAGTGGTCCGAGGTTAGCATATCTGTGCACTAATCCGTAAACCTCGACCCCCTATGCGATTAAGTTGGAGGCGGAACTAACTTATTCAACTGGTTAGTCTACGGCAAGAGCAAAGGATACCCCTGAGATCCACACCAAGAGTTGT'/>

    <sequence taxon='66' value='TACGTGTACGCTATAATGACCTCGTGCTTCATTAGCCAGTAGTCAGATTTAAGCGACCGATATTTTACAGCTTCTGCTGGAAAAGGCGATAGGCTGTGTACATCTCTCCGGCATGAAATCGCCTATATGTGTTCTCCGTGGGATTAATTATTAGAGACGGTGATACTGTCATATTTGGCTTCGGGTAGTGATTCTATTGACACGTGCTTTGTGGTCGGACGGGCTTATACTATGGGTTAGAGCATAGCGATGCCCACTAGTGTTGGTATGGTGTAGGCAGCGGTTTCGCAAGCGCTTTTCACTCGCCCCTCAACGATATCCGCCCATTCGATTGCGACTCCTGTATGAAACCCTCTCCGAACCCATCACGGTATGACGCGACCAGATCTAGGAGGGCTAGCGCTGCGAAAAACAGCCCTTGGCGCAGTGACGGCTTTAAAAAGGACTGGGTCAAGCCTATGAAAGCTATGGTCAAGAACAGCCGCTCTAATTTTGTCTCTACAGCTTCGTATTGACACAGTCCGAGGACCGCTGGAGGCTTTAGAGGAGTACACGGGCCATAACCCCCAAACTGCGACGGACGGGAGGTACCTAGCAATCTAGGTTCGTATGGACCCGACGGGATGTGAAATCTTCCGCTTGCTTACCTACTCCACAATGAAATCTCCCACAGAGTTGACCTTATATGAGTCGCATCGCCTAAGCCAAGCCTGCATCGTAAAATTGGGACATCAGGTCGTGCTGATCCCACAGGGACTGATCGTCCTTTAGTTCGTTTCAACCAGCTCGTGGAATAGACCAACCACAGTCGCCCCTGCAATTTGTCTAGCATCAAAGTATGGCCGTGTGGATTGTTGAATAATACGAAGATACATCACACCCTAGGCCGTTACCGCCTACTAGATAGTGGAGCCTTTGTCATTTGAAGCTTACGCCTTCCTCCCCCCCTACACGAATCAAACTTCATGGAAAAACAGACATAACACATGACGTCCATCGCTTTTCCAATTCAGAGTGGGTATGACTGTAACAGGGTAGCACCGTTTCCCGATCAGTCATGAGACGGAGACTCCTCGCCCGTTCTACCCAATACACTTGTCAACAATACAGACGCCCCACGGACGGGTGTTCAAGGGCGCTGTTCTGCCACCACAAAGTATAGAGGAGATCGTGTCGTCCCCGACCGGAAATGAGGGTGGTAATCTGAGCCATTGCGAAGCCCTTGACAGGCTCAGATGGCGCGACCTGACTATCCAAGTATAGCCCAAGGAATGGGCAGTTCATTGCTGGACCTGGATAAGCAGCTGTCCACGTAACCCGGTTGACGCGTGTGGTGATTACTGTAATCGCTCACTACCGGTATGTGGAGATATCTTCCTCGAATGGGCAAAACGATCCAGAAGAAGCCATCCGCAGCATGGACCGGTCGGCGAGTGCTCAGAATAGGGCAGTCCGCTCCTAGAACTGTCTTCTCTTGCTCCAACAGATATTGGGTGGAAGCAGCAATAAAATTAATATACAAATAGTTTGCGAAGGATGTTCCTCGCCGAGGTCATACTACCATTTGCAGATTACTTTGGAGACTATTGATAAACATGATGGGGGCAGACTGCATGCCTGCGTATTTTGGTGCTCTCACACGTATCCGATCCGTCGTAGGGCTGTGTTTTTACCACGCTTGGTAACCTTATTCGTGAGACAGTAATGTATCTCGAGTAGTACTCCGAACTTTTAGCCCCGCACACCAGTGGCTGCCCCCAGCGTGGTACGAAGATTTGCGTTGGCACGACCCTAATACCGATTTACCCTGGGGATCAGGGAGTAGGTGGCTCATACACTTAGCTTACCGATTTTCCAGTGGTCCGAGGTTAGCATATCTGTGCACTAATCCGTAAACCTCGACCCCCTATGCGATTAAGTTGGAGGCGGAACTAACTTATTCAACTGGTTAGTCTACGGCAAGAGCAAAGGATACCCCTGAGATCCACACCAAGAGTTGT'/>

    <sequence taxon='74' value='TACGTGTACGCTATAATGACCTCGTGCTTCATTAGCCAGTAGTCAGATTTAAGCGACCGATATTTTACAGCTTCTGCTGGAAAAGGCGATAGGCTGTGTGCATCTCTCCGGCATGAAATCGCCTATGTGTGTTCTCCGTGGGATTAATTATTAGAGACGGTGATACTGTCATATTTGGCTTCGGGTAGTGATTCTATTGACACGTGCTTTGTGGTCGGACGGGCTTATACTATGGGTTAGAGCATAGCGATGCCCACTAGTGTTGGTATGGTGTAGGCAGCGGTTTCGCAAGCGCTTTTCACTCGCCCCTCAACGATATCCGCCCATTCGATTGCGACTCCTGTATGAAACCCTCTCCGAACCCATCACGGTATGACGCGACCAGATCTAGGAGGGCTAGCGCTGCGAAAAACAGCCCTTGGCGCAGTGACGGCTTTAAAAAGGACTGGGTCAAGCCTATGAAAGCTATGGTCAAGAACAGCCGCTCTAATTTTGTCTCTACATCTTCGTATTGACACAGTCCGAGGACCGCTGGAGGCTTTAGAGGAGTACACGGGCCATAACCCCCAAACTGCGACGGACGGGAGGTACCTAGCAATCTAGGTTCGTATGGACCCGACGGGATGTGAAATCTTCCGCTTGCTTACCTACTCCACAATGAAATCTCCCACAGAGTTGACCTTATATGAGTCGCATCGCCTAAGCCAAGCCTGCATCGTAAAATTGGGACATCAGGTCGTGCTGATCCCACAGGGACTGATCGTCCTTTAGTTCGTTTCAACCAGCTCGTGGAATAGACCAACCACAGTCGCCCCTGCAATTTGTCTAGCATCAAAGTATGGCCGTGTGGATTGTTGAATAATACGAAGATACATCACACCCTAGGCCGTTACCGCCTACTAGATAGTGGAGCCTTTGTCATTTGAAGCTTACGCCTTCCTCCCCCCCTACACGAATCAAACTTCATGGAAAAACAGACATAACACATGACGTCCATCGCTTTTCCAATTCAGAGTGGGTATGACTGTAACAGGGTAGCACCGTTTCCCGATCAGTCATGAGACGGAGACTCCTCGCCCGTTCTACCCAATACACTTGTCAACAATACAGACGCCCCACGGACGGGTGTTCAAGGGCGCTGTTCTGCCACCACAAAGTATAGAGGAGATCGTGTCGTCCCCGACCGGAAATGAGGGTGGTAATCTGAGCCATTGCGAAGCCCTTGACAGGCTCAGATGGCGCGACCTGACTATCCAAGTATAGCCCAAGGAATGGGCAGTTCATTGCTGGACCTGGATAAGCAGCTGTCCACGTAACCCGGTTGACGCGTGTGGTGATTACTGTAATCGCTCACTACCGGTATGTGGAGATATCTTCCTCGAATGGGCAAAACGATCTAGAAGAAGCCATCCGCAGCATGGACCGGTCGGCGAGTGCTCAGAATAGGGCAGTCCGCTCCTAGAACTGTCTTCTCTTGCTCCAACAGATATTGGGTGGAAGCAGCAATAAAATTAATATACAAATAGTTTGCGAAGGATGTTCCTCGCCGAGGTCATACTACCATTTGCAGATTACTTTGGAGACTATTGATAAACATGATGGGGGCAGATTGCATGCCTGCGTATTTTGGTGCTCTCACACGTATCCGATCCGTCGTAGGGCTGTGTTTTTACCACGCTTGGTAACCTTATTCGTGAGACAGTAATGTATCTCGAGTAGTACTCCGAACTTTTAGCCCCGCACACCAGTGGCTGCCCCCAGCGTGGTACGAAGATTTGCGTTGGCACGACCCTAATACCGATTTACCCTGGGGATCAGGGAGTAGGTGGCTCATACACTTAGCTTACCGATTTTCCAGTGGTCCGAGGTTAGCATATCTGTGCACTAATCCGTAAACCTCGACCCCCTATGCGATTAAGTTGGAGGCGGAACTAACTTATTCAACTGGTTAGTCTACGGCCAGAGCAAAGGATACCTCTGAGATCCACACCAAGAGTTGT'/>

    <sequence taxon='75' value='TACGTGTACGCTATAATGACCTCGTGCTTCATTAGCCAGTAGTCAGATTTAAGCGACCGATATTTTACAGCTTCTGCTGGAAAAGGCGATAGGCTGTGTGCATCTCTCCGGCATGAAATCGCCTATGTGTGTTCTCCGTGGGATTAATTATTAGAGACGGTGATACTGTCATATTTGGCTTCGGGTAGTGATTCTATTGACACGTGCTTTGTGGTCGGACGGGCTTATACTATGGGTTAGAGCATAGCGATGCCCACTAGTGTTGGTATGGTGTAGGCAGCGGTTTCGCAAGCGCTTTTCACTCGCCCCTCAACGATATCCGCCCATTCGATTGCGACTCCTGTATGAAACCCTCTCCGAACCCATCACGGTATGACGCGACCAGATCTAGGAGGGCTAGCGCTGCGAAAAACAGCCCTTGGCGCAGTGACGGCTTTAAAAAGGACTGGGTCAAGCCTATGAAAGCTATGGTCAAGAACAGCCGCTCTAATTTTGTCTCTACATCTTCGTATTGACACAGTCCGAGGACCGCTGGAGGCTTTAGAGGAGTACACGGGCCATAACCCCCAAACTGCGACGGACGGGAGGTACCTAGCAATCTAGGTTCGTATGGACCCGACGGGATGTGAAATCTTCCGCTTGCTTACCTACTCCACAATGAAATCTCCTACAGAGTTGACCTTATATGAGTCGCATCGCCTAAGCCAAGCCTGCATCGTAAAATTGGGACATCAGGTCGTGCTGATCCCACAGGGACTGATCGTCCTTTAGTTCGTTTCAACCAGCTCGTGGAATAGACCAACCACAGTCGCCCCTGCAATTTGTCTAGCATCAAAGTATGGCCGTGTGGATTGTTGCATAATACGAAGATACATCACACCCTAGGCCGTTACCGCCTACTAGATAGTGGAGCCTTTGTCATTTGAAGCTTACGCCTTCCTCCCCCCCTACACGAATCAAACTTCATGGAAAAACAGACATAACACATGACGTCCATCGCTTTTCCAATTCAGAGTGGGTATGACTGTAACAGGGTAGCACCGTTTCCCGATCAGTCATGAGACGGAGACTCCTCGCCCGTTCTACCCAATACACTTGTCAACAATACAGACGCCCCACGGACGGGTGTTCAAGGGCGCTGTTCTGCCACCACAAAGTATAGAGGAGATCGTGTCGTCCCCGACCGGAAATGAGGGTGGTAATCTGAGCCATTGCGAAGCCCTTGACAGGCTCAGATGGCGCGACCTGACTATCCAAGTATAGCCCAAGGAATGGGCAGTTCATTGCTGGACCTGGATAAGCAGCTGTCCACGTAACCCGGTTGACGCGTGTGGTGATTACTGTAATCGCTCACTACCGGTATGTGGAGATATCTTCCTCGAATGGGCAAAACGATCTAGAAGAAGCCATCCGCAGCATGGACCGGTCGGCGAGTGCTCAGAATAGGGCAGTCCGCTCCTAGAACTGTCTTCTCTTGCTCCAACAGATATTGGGTGGAAGCAGCAATAAAATTAATATACAAATAGTTTGCGACGGATGTTCCTCGCCGAGGTCATACTACCATTTGCAGATTACTTTGGAGACTATTGATAAACATGATGGGGGCAGATTGCATGCCTGCGTATTTTGGTGCTCTCACACGTATCCGATCCGTCGTAGGGCTGTGTTTTTACCACGCTTGGTAACCTTATTCGTGAGACAGTAATGTATCTCGAGTAGTACTCCGAACTTTTAGCCCCGCACACCAGTGGCTGCCCCCAGCGTGGTACGAAGATTTGCGTTGGCACGACCCTAATACCGATTTACCCTGGGGATCAGGGAGTAGGTGGCTCATACACTTAGCTTACCGATTTTCCAGTGGTCCGAGGTTAGCATATCTGTGCACTAATCCGTAAACCTCGACCCCCTATGCGATTAAGTTGGAGGCGGAACTAACTTATTCAACTGGTTAGTCTACGGCAAGAGCAAAGGATACCCCTGAGATCCACACCAAGAGTTGT'/>

    <sequence taxon='98' value='TACGTGTACGCTATAATGACCTCGTGCTTCATTAGCCAGTAGTCAGATTTAAGCGACCGATATTTTACAGCTTCTGCTGGAGAAGGCGATAGGCTGTGTGCATCTCTCCGGCATGAAATCGCCTATGTGTGTTCTCCGTGGGATTACTTATTAGAGACGGTGATACTGTCATATTTGGCTTCGGGTAGTGATTCTATTGACACGTGCTTTGTGGTCGGACGGGCTTATACTATGGGTTAGAGCATAGCGATGCCCGCTAGTGTTGGTATGGTGTAGGCAGCGGTTTCGCAAGCGCTTTTCACTCGCCCCTCAACAATATCCGCCCATTCGATTGCGACTCCTGTATGAAACCCTCTCCGAACCCATCACGGTATGACGCGACCAGATCTACGAGGGCTAGCGCTGCGAAAAACAGCCCTTGGCGCAGTGACGGCTTTAAAAAGGACTGGGTCAAGCCTATGAAAGCTATGGTCAAGAACAGCCGCTCTAATTTTGTCTCTACAGCTTCGTATTGACACAGTCCGAGGACCGCTGGAGGCTTTAGAGGAGTACACGGGCCATAACCCCCAAACTGCGACGGACGGGAGGTACCTAGCAATCTAGGTTCGTATGGACCCGACGGGATGTGAAATCTTCCGCTTGCTTACCTACTCCACAATGAAATCTCCCACAGAGTTGACCTTATATGAGTCGCATCGCCTAAGCCAAGCCTGCATCGTAAAATTGGGACATCAGGTCGTGCTGATCCCACAGGGACTGATCGTCCTTTAGTTCGTTTCAACCAGCTCGTGGAATAGACCAACCACAGTCGCCCCTGCAATTTGTCTAGCATCAAAGTATGGCCGTGTGGATTGTTGAATAATACGAAGATACATCACACCCTAGGCCGTTACCGCCTACTAGATAGTGGAGCCTTTGTCATTTGAAGCTTGCGCCTTCCTCCCCCCCTACACGAATCAAACTTCATGGAAAAACAGACATAACACATGACGTCCATCGCTTTTCCAATTCAGAGTGGGTATGACTGTAACAGGGTAGCGCCGTTTCCCGATCAGTCATGAGACGGAGACTCCTCGCCCGTTCTACCCAATACCCTTGTCAACAATACAGACGCCCCACGGACGGGTGTTCAAGGGCGCTGTTCTGCCACCACAAAGTATAGAGGAGATCGTGTCGTCCCCGACCGGAAATGAGGGTGGTAATCTGAGCCATTGCGAAGCCCTTGACAGGCTCAGATGGCGCGACCTGACTATCCAAGTATAGCCCAAGGAATGGGCAGTTCATTGCTGGACCTGGATAAGCAGCTGTCCACGTAACCCGGTTGACGCGTGTGGCGATTACTGTAATCGATCACTACCGGTATGTGGAGATATCTTCCTCGAATGGGCAAAACGATCTAGGAGAAGCCATCCGCAGCATGGACCGGTCGGCGAGTGCTCAGAATAGGGCAGTCCGCTCCTAGAACTGTCTTCTCTTGCTCCAACAGATATTGGGTGGAAGCAGCAATAAAATTAATATACAAATAGTTTGCGAAGGATGTTCATCGCCGAGGTTATACTACCATTTGCAGATTACTTTGGAGACTATTGATAAACATGATGGGGGCAGATTGCATGCCTGCGTATTTTGGTGCTCTCGCACGTATCCGATCCGTCGTAGGGCTGTGTTTTTACCACGCTTGGTAACATTATTCGTGAGACAGTAATGTATCTCGAGTATTACTCCGAACTTTTAGCCCCGCACACCAGTGGCTGCCCCCAGCGTGGTACGAAGATTTGCGTTGGCACGACCCTAATACCGATTTACCCTGGGGATCAGGGAGTAGGTGGCTCGTACACTTAGCTTACCGATTTTCCAGTGGTCCGAGGTTAGCATATCTGTGCACTAATCCGTAAACCTCGACCCCCTATGCGATTAAGTTGGAGACGGAACTAACTTATTCAACTGGTTAGTCTACGGCAAGAGCAAAGGATACCCCTGAGATCCACACCAAGAGTTGT'/>

    <sequence taxon='99' value='TACGTGTACGCTATAATGACCTCGTGCTTCATTAGCCAGTAGTCAAATTTAAGCGACCGATATTTTACAGCTTCTGCTGGAGAAGGCGATAGGCTGTGTGCATCTCTCCGGCATGAAATCGCCTATGTGTGTTCTCCGTGGGATTACTTATTAGAGACGGTGATACTGTCATATTTGGCTTCGGGTAGTGATTCTATTGACACGTGCTTTGTGGTCGGACGGGCTTATACTATGGGTTAGAGCATAGCGATGCCCGCTAGTGTTGGTATGGTGTAGGCAGCGGTTTCGCAAGCGCTTTTCACTCGCCCCTCAACAATATCCGCCCATTCGATTGCGACTCCTGTATGAAACCCTCTCCGAACCCATCACGGTATGACGCGACCAGATCTACGAGGGCTAGCGCTGCGAAAAACAGCCCTTGGCGCAGTGACGGCTTTAAAAAGGACTGGGTCAAGCCTATGAAAGCTATGGTCAAGAACAGCCGCTCTAATTTTGTCTCTACAGCTTCGTATTGACACAGTCCGAGGACCGCTGGAGGCTTTAGAGGAGTACACGGGCCATAACCCCCAAACTGCGACGGACGGGAGGTACCTAGCAATCTAGGTTCGTATGGACCCGACGGGATGTGAAATCTTCCGCTTGCTTACCTACTCCACAATGAAATCTCCCACAGAGTTGACCTTATATGAGTCGCATCGCCTAAGCCAAGCCTGCATCGTAAAATTGGGACATCAGGTCGTGCTGATCCCACAGGGACTGATCGTCCTTTAGTTCGTTTCAACCAGCTCGTGGAATAGACCAACCACAGTCGCCCCTGCAATTTGTCTAGCATCAAAGTATGGCCGTGTGGATTGTTGAATAATACGAAGATACATCACACCCTAGGCCGTTACCGCCTACTAGATAGTGGAGCCTTTGTCATTTGAAGCTTGCGCCTTCCTCCCCCCCTACACGAATCAAACTTCATGGAAAAACAGACATAACACATGACGTCCATCGCTTTTCCAATTCAGAGTGGGTATGACTGTAACAGGGTAGCACCGTTTCCCGATCAGTCATGAGACGGAGACTCCTCGCCCGTTCTACCCAATACCCTTGTCAACAATACAGACGCCCCACGGACGGGTGTTCAAGGGCGCTGTTCTGCCACCACAAAGTATAGAGGAGATCGTGTCGTCCCCGACCGGAAATGAGGGTGGTAATCTGAGCCATTGCGAAGCCCTTGACAGGCTCAGATGGCGCGACCTGACTATCCAAGTATAGCCCAAGGAATGGGCAGTTCATTGCTGGACCTGGATAAGCAGCTGTCCACGTAACCCGGTTGACGCGTGTGGCGATTACTGTAATCGATCACTACCGGTATGTGGAGATATCTTCCTCGAATGGGCAAAACGATCTAGGAGAAGCCATCCGCAGCATGGACCGGTCGGCGAGTGCTCAGAATAGGGCAGTCCGCTCCTAGAACTGTCTTCTCTTGCTCCAACAGATATTGGGTGGAAGCAGCAATAAAATTAATATACAAATAGTTTGCGAAGGATGTTCATCGCCGAGGTTATACTACCATTTGCAGATTACTTTGGAGACTATTGATAAACATGATGGGGGCAGATTGCATGCCTGCGTATTTTGGTGCTCTCGCACGTATCCGATCCGTCGTAGGGCTGTGTTTTTACCACGCTTGGTAACATTATTCGTGAGACAGTAATGTATCTCGAGTAGTACTCCGAACTTTTAGCCCCGCACACCAGTGGCTGCCCCCAGCGTGGTACGAAGATTTGCGTTGGCACGACCCTAATACCGATTTACCCTGGGGATCAGGGAGTAGGTGGCTCGTACACTTAGCTTACCGATTTTCCAGTGGTCCGAGGTTAGCATATCTGTGCACTAATCCGTAAACCTCGACCCCCTATGCGATTAAGTTGGAGACGGAACTAACTTATTCAACTGGTTAGTCTACGGCAAGAGCAAAGGATACCCCTGAGATCCACACCAAGAGTTGT'/>

    <sequence taxon='35' value='TACGTGTACGCTATAATGACCTCGTCCTTCATTAGCCAGTAGTCAGATTTGAGCGACCCATATTTTACAGCTTCTGCTGGAAAAGGCGATAGGCTGTGTGCATCTCTCCGGCATGAAATCGCCTATGTGTGTTCTCCGTGGGATTAATTATTAGAGACGGTGATACTGTCATATTTGGCTCCGGGTAGTGATTCTATTGACACGTGCTTTGTGGTCGGACGGGCTTATACTATGGGTTAGAGCATAGCGATGCCCACTAGTGTTGGTATGGTGTAGCCAGCGGTTTCGCAAGCGCTTTTCACTCGCCCATCAACGATATCCGCCCATTCGATTGCGACTCCTGTATGAAACCCTCTCCGAACCCATCACGGTATGACGCGACCAGATCTACGAGGGCTAGCGCTGTGAAAAGCAGCCCTTGGCGCAGTAACGGCTTTAAAAAGGACTGGGTCAAGCCTATGAAAGCTATGGTCAAGAACAGCCGCTTTAATTTTGTCTCTACAGCTTCGTATTGACACAGTCCGAGGACCGCTGGAGGCTTTGGAGTAGGACACGGGCCATAACCCCCAAACTGCGACGGACGGGAGGTACCTAGCAATATAGGTTCGTATGGACCCGACGGGGTGTGAAATCTTCCGCTTGCTTACCTACTCCACAATGAGATCTCCCACAGAGTTGATCTTATATGAGTCGCATCGCCTAAGTCAAGCCTGCATCGTAAAATTGGGACATCAGGTCGTGCTGATCCCACAGGGACTGATCGTCCTTTAGTTCGTTTCAACCAGCTCGTGGAATAGACCAACCACAGTCGCCCCTGCAATTTGTCTAGCATCAAAGTATGGCCGTGTGGATTGTTGAATAATACGAAGATACATCACACCCTAGGCCGTTACCGCCTACTAGATAGTGGAGCCTTTGTTATTTGAAGCTTACACTTTCCTCCCCCTCTACACGAATCAAACTTCATGGAAAAACAGACATAACCCATGACGTCCATCGCTTTTCCAATTCAGAGTGGGGATGACTGTAACAGGGTAGCACCGTTTCCCGATCAGTCATGAGACGGAGACTCCTCGCCCGTTCTACCCAATACCTTTGTCAACAATACGGACGCCCCACGGACGGGTGTTCAAGGGCGCTGTTCTGCCACCACAAAGTATAGATGGGATCGTGTCGTCCCCGACCGGAAATGAGGGTGGTAATCTGAGCCATTGCGAAGCCCTTGACAGGCTCAGATGGCGCGACCTGACTATCCAAGTATAGCCCAAGGAATGGGCAGTTCATTGCTGGACCTGGATAAGCAGCTGTCCACGTAACCCGGTTGACGCGTGTGGTGATTACTGTAATCGCTTACTACCGGTATGTGGAGATATCTTCCTCGAATGGGCAAAACGATCTAGAAGAAGCCATCCGCAGCATGGACAGGTCGGCGAGTGCTCAGAATAGGGCAGTCCGCTCCTAGAACTGTCTTCTCTTGCTCCAACAGATATTGGGTGGAAGCAGCAATAAAATTAATATACAAATAGTTTGCGAAAGATGTTCCTCGCCGAGGTTATACTACCATTTGCAGATTACTTTGGAGACTATTGATAAACATGATGGGGGCAGATTGCATGCCTGCGTATTTTGGTGCTCTCACACGTATCCGATCCGTCGTAGGGCTGTGTTTTTACCACGCTTGGTAACCTTATTCGTGAGACAGTAATGTATCTCGAGTAGTACTCCGAACTTCTAGCCCCGCACACCAGCGGCTGCCCCCAGCGTGGTACGAAGATTTACGTTGGCACGACCCTAATACCGATTTACCCTGGGGATCATGGAGTAGGTGGCTCATAAGCTTAGCTTACCGATTTTCCAGTGGTCCGAGGTTAGCATATCTGTGCACTGATCCGCAAACCTCGACCCCCTATGCGATTAAGTTGGAGGCGGAACTAACTTATTCAACTGGTTAGTCTATGGCAAGAGCAAAGGATACCCCTGAGATCCACACCAAGAGTTGT'/>

    <sequence taxon='47' value='TACGTGTACGCTATAATGACCTCGTCCTTCATTAGCCAGTAGTCAGATTTGAGCGACCGATATTTTACAGCTTCTGCTAGAAAAGGCGATAGGCTGTGTGCATCTCTCCGGCATGAAATCGCCTATGTGTGTTCTCCGTGGGATTAATTATTAGAGACGGTGATACTGTCATATTTGGCTTCGGGTAGTGATTCTATTGACACGTGCTTTGTGGTCGGACGGGCTTATACTATGGGTTAGAGCATAGCGATGCCCACTAGTGTTGGTATGGTGTAGCCAGCGGTTTCGCAAGCGCTTTTCACTCGCCCATCAACGATATCCGCCCATTCGATTGCGACTCCTGTATGAAACCCTCTCCGAACCCATCACGGTATGACGCGACCAGATCTACGAGGGCTAGCGCTGTGAAAAACAGCCCTTGGCGCAGTAACGGCTTTAAAAAGGACTGGGTCAAGCCTATGAAAGCTATGGTCAAGAACAGCCGCTTTAATTTTGTCTCTACAGCTTCGTATTGACACAGTCCGAGGCCCGCTGGAGGCTTTGGAGGAGGACACGGGCCATAACCCCCAAACTGCGACGGACGGGAGGTACCTAGCAATATAGGTTCGTATGGACCCGACGGGGTGTGGAATCTTCCGCTTGCTTACCTACTCCACAATGAGATCTCCCACAGAGTTGATCTTATATGAGTCGCATCGCCTAAGCCAAGCCTGCATCGTAAAATTGGGGCATCAGGTCGTGCTGATCCCACAGGGACTGGTCGTCCTTTAGTTCGTTTCAACCAGCTCGTGGAATAGACCAACCACAATCGCCCCTGCAATTTGTCTAGCATCAAAGTATGGCCGTGTGGATTGTTGAATAATACGAAGATACCTCACACCCTAGGCCGTTACCGCCTACTAGATAGTGGAGCCTTTGTCATTTGAAGCTTACACTTTCCTCCCCCCCTACACGAATCAAACTTCATGGAAAGACAGACATAACCCATGACGTCCATCGCTTTTCCAATTCAGAGTGGGGATGACTGTAACAGGGTAGCACCGTTTCCCGATCAGTCATGAGACGGAGACTCCTCGCCCGTTCTACCCAATACCCTTGTCAACAATACGGACGCCCCACGGACGGGTGTTCAAGGGCGCTGTTCTGCCACTACAAAGTATAGATGAGATCGTGTCATCCCCGACCGGAAATGAGGGTGGTAATCTGAGCCATTGCGAAGCCCTTGACAGGCTCAGATGGCGCGACCTGACTATCCAAGTATAGCCCAAGGAATGGGCAGTTCATTGCTGGACCTGGATAAGCAGCTGTCCACGTAACCCGGTTGAAGCGTGTGGTGATTATTGTAATCGCTTACTACCGGTATGTGGAGATATCTTCCTCGAATGGGAAAAACGATCTAGAAGAAGCCATCCGCAGCATGGACAGGTCGGCGAGTGCTCAGAATAGGGCAGTCCGCTCCTAGAACTGTCTTCTCTTGTTCCAACAGATATTGGGTGGAAGCAGCAATAAAATTAATATACAAATAGTTTGCGAAGGATGTTCCTCGCCGAGGTTATACTACCATTTGCAGATTACTTTGGAGACTATTGATAAACATGATGGGGGCAGATTGCATGCCTGCGTATTTTGGTGCTCTCACACGTATCCGATCCGTCGTAGGGCTGTGTTTTTACCACGCTTGGTAACCTTATTCGTGAGACAGTAATGTATCTCGAGTAGTACTCCGAACTTCTAGCCCCGCACACCAGCGGCTGCCCCCAGCGTGGTACGAAGATTTACGTTGGCACGACCCTAATACCGATTTACCCTGGGGATCATGGAGTAGGTGGCTCATAAGCTTAGCTTACCGATTTTCCAGTGGTCCGAGGTTAGCATATCTGTGCACTAATCCGCAAACATCGACCCCCTATGCGATTAAGTTGGAGGCGGAACTAACTTATTCAACTGGTTAGTCTATGACAAGAGCAAAGGATACCCCTGAGATCCACACCAAGAGTTGT'/>

    <sequence taxon='103' value='TACGTGTACGCTATAATGACCTCGTCCTTCATTAGCCAGTAGTCAGATTTGAGCGACCGATATTTTACAGCTTCTGCTAGAAAAGGCGATAGGCTGTGTGCATCTCTCCGGCATGAAATCGCCTATGTGTGTTCTCCGTGGGATTAATTATTAGAGACGGTGATACTGTCATATTTGGCTTCGGGTAGTGATTCTATTGACACGTGCTTTGTGGTCGGACGGGCTTATACTATGGGTTAGAGCATAGCGATGCCCACTAGTGTTGGTATGGTGTAGCCAGCGGTTTCGCAAGCGCTTTTCACTCGCCCATCAACGATATCCGCCCATTCGATTGCGACTCCTGTATGAAACCCTCTCCGAACCCATCACGGTATGACGCGACCAGATCTACGAGGGCTAGCGCTGTGAAAAACAGCCCTTGGCGCAGTAACGGCTTTAAAAAGGACTGGGTCAAGCCTATGAAAGCTATGGTCAAGAACAGCCGCTTTAATTTTGTCTCTACAGCTTCGTATTGACACAGTCCGAGGCCCGCTGGAGGCTTTGGAGGAGGACACGGGCCATAACCCCCAAACTGCGACGGACGGGAGGTACCTAGCAATATAGGTTCGTATGGACCCGACGGGGTGTGGAATCTTCCGCTTGCTTACCTACTCCACAATGAGATCTCCCACAGAGTTGATCTTATATGAGTCGCATCGCCTAAGCCAAGCCTGCATCGTAAAATTGGGGCATCAGGTCGTGCTGATCCCACAGGGACTGGTCGTCCTTTAGTTCGTTTCAACCAGCTCGTGGAATAGACCAACCACAATCGCCCCTGCAATTTGTCTAGCATCAAAGTATGGCCGTGTGGATTGTTGAATAATACGAAGATACCTCACACCCTAGGCCGTTACCGCCTACTAGATAGTGGAGCCTTTGTCATTTGAAGCTTACACTTTCCTCCCCCCCTACACGAATCAAACTTCATGGAAAGACAGACATAACCCATGACGTCCATCGCTTTTCCAATTCAGAGTGGGGATGACTGTAACAGGGTAGCACCGTTTCCCGATCAGTCATGAGACGGAGACTCCTCGCCCGTTCTACCCAATACCCTTGTCAACAATACGGACGCCCCACGGACGGGTGTTCAAGGGCGCTGTTCTGCCACTACAAAGTATAGATGAGATCGTGTCATCCCCGACCGGAAATGAGGGTGGTAATCTGAGCCATTGCGAAGCCCTTGACAGGCTCAGATGGCGCGACCTGACTATCCAAGTATAGCCCAAGGAATGGGCAGTTCATTGCTGGACCTGGATAAGCAGCTGTCCACGTAACCCGGTTGAAGCGTGTGGTGATTATTGTAATCGCTTACTACCGGTATGTGGAGATATCTTCCTCGAATGGGAAAAACGATCTAGAAGAAGCCATCCGCAGCATGGACAGGTCGGCGAGTGCTCAGAATAGGGCAGTCCGCTCCTAGAACTGTCTTCTCTTGTTCCAACAGATATTGGGTGGAAGCAGCAATAAAATTAATATACAAATAGTTTGCGAAGGATGTTCCTCGCCGAGGTTATACTACCATTTGCAGATTACTTTGGAGACTATTGATAAACATGATGGGGGCAGATTGCATGCCTGCGTATTTTGGTGCTCTCACACGTATCCGATCCGTCGTAGGGCTGTGTTTTTACCACGCTTGGTAACCTTATTCGTGAGACAGTAATGTATCTCGAGTAGTACTCCGAACTTCTAGCCCCGCACACCAGCGGCTGCCCCCAGCGTGGTACGAAGATTTACGTTGGCACGACCCTAATACCGATTTACCCTGGGGATCATGGAGTAGGTGGCTCATAAGCTTAGCTTACCGATTTTCCAGTGGTCCGAGGTTAGCATATCTGTGCACTAATCCGCAAACATCGACCCCCTATGCGATTAAGTTGGAGGCGGAACTAACTTATTCAACTGGTTAGTCTATGACAAGAGCAAAGGATACCCCTGAGATCCACACCAAGAGTTGT'/>

    <sequence taxon='48' value='TACGTGTACGCTATAATGACCTCGTCCTTCATTAGCCAGTAGTCAGATTTGAGCGACCGATATTTTACAGCTTCTGCTGGAAAAGGCGATAGGCTGTGTGCATCTCTCCGGCATGAAATCGCCTATGTGTGTTCTCCGTGGGATTAGTTATTAGAGACGGTGATACTGTCATATTTGGCTTCGGGTAGTGATTCTATTGACACGTGCTTTGTGGTCGGACGGGCTTATACTATGGGTTAGAGCATAGCGATGCCCACTAGTGTTGGTATGGTGTAGCCAGCGGTTTCGCAAGCGCTTTTCACTCGCCCATCAACGATATCCGCCCATTCGATTGCGACTCCTGTATGAAACCCTCTCCGAACCCATCACGGTATGACGCGACCAGATCTACGAGGGCTAGCGCTGTGAAAAACAGCCCTTGGCGCAGTAACGGCTTTAAAAAGGACTGGGCCAAGCCTATGAAAGCTATGGTCAAGAACAGCCGCTTTAATTTTGTCTCTACAGCTTCGTATTGACACAGTCCGAGGACCGCTGGAGGCTTTGGAGGAGGACACGGGCCATAACCCCCAAACTGCGACGGACGGGAGGTACCTAGCAATATAGGTTCGTATGGACCCGACGGGGTGTGAAATCTTCCGCTTGCTTACCTACTCCACAATGAGATCTCCCACAGAGTTGATCTTATATGAGTCGCATCGCCTAAGCCAAGCCTGCATCGTAAAATTGGGACATCAGGTCGTGCTGATCCCACAGGGACTGATCGTCCTTTAGTTCGTTTCAACCAGCTCGTGGAATAGACCAACCACAGTCGCCCCTGCAATTTGTCTAGCATCAAAGTATGGCCGTGTGGATTGTTGAATAATACGAAGATACCTCACACCCTAGGCCGTTACCGCCTACTAGATAGTGGAGCCTTTGTCATTTGAAGCTTACACTTTCCTCCCCCCCTACACGAATCAAACTTCATGGAAAAACAGACATAACCCATGACGTCCATCGCTTTTCCAATTCAGAGTGGGGATGACTGTAACAGGGTAGCACCGTTTCCCGATCAGTCATGAGACGGAGACTCCTCGCCCGTTCTACCCAATACCCTTGTCAACAATACGGACGCCCCACGGACGGGTGTTCAAGGGCGCTGTTCTGCCACCACAAAGTATAGATGAGATCGTGTCGTCCCCGACCGGAAATGAGGGTGGTAATCTGAGCCATTGCGAAGCCCTTGACAGGCTCAGATGGCGCGACCTGACTATCCAAGTATAGCCCAAGGAATGGGCAGTTCATTGCTGGACCTGGATAAGCAGCTGTCCACGTAACCCGGTTGACGCGTGTGGTGATTACTGTAATCGCTTACCACCGGTATGTGGAGATATCTTCCTCGAATGGGCAAAACGATCTAGAAGAAGCCATCCGCAGCATGGACAGGTCGGCGAGTGCTCAGAATAGGGCAGTCCGCTCCTAGAACTGTCTTCTCTTGCTCCAACAGATATTGGGTGGAAGCAGCAATAAAATTAATATACAAAAAGTTTGCGAAGGATGTTCCTCGCCGAGGTTATACTACCATTTGCAGATTACTTTGGAGACTATTGATAAACATGATGGGGGCAGATTGCATGCCTGCGTATTTTGGTGCTCTCACACGTATCCGATCCGTCGTAGGGCTGTGTTTTTACCACGCTTGGTAACCTTATTCGTGAGACAGTAATGTATCTCGAGTAGTACTCCGAACTTCTAGCCCCGCACACCAGCGGCTGCCCCCAGCGTGGCACGAAGATTTACGTTGGCACGACCCTAATACCGATTTACCCTGGGGATCATGGAGTAGTTGGCTCATAAGCTTAGCTTACCGATTTTCCAGTGGTCCGAGGTTAGCATATCTGTGCACTAATCCGCAAACCTCGACCCCCTATGCGATTAAGTTGGAGGCGGAACTAACTTATTCAACTGGTTAGTCTATGGCAAGAGCAAAGGATACCCCTGAGATCCACACCAAGAGTTGT'/>

    <sequence taxon='7' value='TACGTCTACGCTATAATGACCTCATCATTCATTAGCCAGTAGTCAGATTTGAGCGACCGATATTTTACAGCTTCTGCTGGAAAAGGCGATAGGCTGTGTGCATCTCTCCGGCATGAAATCGCCTATGTGTGTTCTTCGTGGGATTAATTATTAGAGACGGTGATACTGTCATATTTGGCTTCGGGTAGTGATTCTATTGACACGTGCTTTGTGGTCGGGCGAGCTTATACTATGGGTTAGAGCATAGCGATGCCCACTAGTGTTGGTATGGTGTAGCCAGCGGTTTCGCAAGCGCTTTTTACTCGCCCCTCAACGATATCCGCCCATTCGATTGCGACTCCTGTATGAAACCCTCTCCGGACCCATCACGGTATGACGCGACCAGATCTACGAGGGCTAGCGCTGTGAAAAACAGCCCTTGGCGCAGTGACAGCTTTAAAAAGGACTGGGTCAAGCCTATAAAAGCTATGGTCAAGAACAGCCGCTCTAATTTTGTCTCTACAGCCTCGTATTGACACAGTCCGAGGACCGCTGGAGGCTTCAGAGGAGTACACGGGCCATAACCCCCAAACTGCGACGGACGGGAGGTACCTAGCAATATAGGTTCGTATGGACCCGTCGGGGCGTGAAATCTTCCGCTTGCTTACCTACTCCACAATGAGATCTCCCACAGAGTTGACCTTATACGAGTCGCATCGCCTAAGCCAAGCCTGCATCGTAAAATTGGGACATCAGGTCGTGCTGATCCCACAGGGACTGATCGTCCTTTAGTTCGTTTCAACCAGCTCGTGGAATAGACCAACCACAGTTGCCCCTGCAATTTGTCTAGCATCAAAGTATGGCCGTGTGGATTGTTGAATAATACGAAGATACATCACACCCTAGGCCGTTACCGCCTACTAGATAGTGGAGCCTTTGTCATTTGAAGCTTACACCTTCCTCCCCCCCTACACGAATCGAACTTCATGGAAAAACAGACATAACGCATAACGTCCATCGCCTTTCCAATTCAGAGTGGGTATGGCTGTAACAGGGTAGCACCGTTTCCCGATCAGTCATGAGACGGAGACTCCTCGCCCGTTCTACCCAATACCCTTGTCAACAATACAGACGCCCCACGGACGGGCGTTCAAGGCCGCTGTTCTGCCACCACAAAGTATGGATGAGATCGTAGCGTCCCCGACCGGAAATGAGGGTGGTAATCTGAGCCATTGCGAAGCCCTTGACAGGCTCAGACGGCGCGACCTGACTATCCAAGTATAGCCCAAGGAATGGGCAGTTCATTGCTGGACCTGGATAAGCAGCTGTCCACGTAACCCGGTTGACGCGTGTGGTGATTACTGTAATCGCTTACTACCGGTATGTGGAGATATCTTCCTCGAATGGGCAAAACGATCTAGAAGAAGCCATTCGCAGCATGGACAGGTCGGCGAGTGCTCAGAATAAGGCAGTCCGCTCCTAGAACTGTCTTCTCTTGCTCCAACAGATATTGGGTGGAAGCAGCAATAAAATTAATATACAAATAGTTTGCGAAGGATGTTCCTCGCCGAGGTTATACTACCATTTGGAGATTACTTTGGAGAATATTGATAAACATGATGGGGGCAGATTGAATGCCTGCGTATTTTGGTGCTTTCACACGTATCCGATCCGTCGTAGGGCTGTGTTTTTACCACGCTTGGTAACCTTATTCGTGAGACAGTAATGTATCTCGAGTAGTACTCCGAACTTCTAGCCCCGCACACCAGTGGCTGCCCCCAGCGTGGTACGAAGATTTACGTTGGCACGACCCCAATACCGATTTACCCTGGGGATCATGGAGTAGGTGGCTCATACACTTAGCTTACCGATTTTCCAGTGGTCCGAGGTTAGCATATCTGTGCACTAATCCGTAAACTTCGACCCCCTATGCGATTAAGTTGGAGGCGGAACTACCTTATTCAACTGGTTAGTCTATGGCAAGAGCAAAGGATACCCCTGAGATCCACACCAAGAGTTGT'/>

    <sequence taxon='15' value='TACGTCTACGCTATAATGACCTCATCATTCATTAGCCAGTAATCAGATTTGAGCGACCGATATTTTACAGCTTCTGCTGGAAAAGGCGATAGGCTGTGTGCATCTCTCCGGCATGAAATCGCCTATGTGTGTTCTTCGTGGGATTAATTATTAGAGACGGTGATACTGTCATATTTGGCTTCGGGTAGTGATTCTATTGACACGTGCTTTGTGGTCGGGCGAGCTTATACTATGGGTTAGAGCATAGCGATGCCCACTAGTGTTGGTATGGCGTAGCCAGCGGTTTCGCAAGCGCTTTTTACTCGCCCCTCAACGATATCCACCCATTCGATTGCGACTCCTGTATGAATCTCTCTCCGGACCCATCACGGTATGACGCGACCAGATCTACGAGGGCTAGCGCTGTGAAAAACAGCCCCTGGCGCAGTGACAGCTTTAAAAAGGACTGGGTCAAGCCTATAAAAGCTATGGTCAAGAACAGCCGCTCTAATTTTGTCTCTACAGCCTCGTATTGACACAGTCCGAGGACCGCTGGAGGCTTCAGAGGAGTACACGGGCCATAACCCCCAAACTGCGACGGACGGGAGGTACCTAGCAATATAGGTTCGTATGGACCCGTCGGGGCGTGAAATCTTCCGCTTGCTTACCTACTCCACAATGAGATCTCCCACAGAGTTGACCTTATATGAGTCGCATCGCCTAAGCCAAGCCTGCATCGTAAAATTGGGACATCAGGTCGTGCTGATCCCACAGGGACTGATCGTCCTTTAGTTCGTTTCAACCAGCTCGTGGAATAGACCAACCACAGTTGCCCCTGCAATTTGTCTAGCATCAAAGTATGGCCGTGTGGATTGTTGAATAATACGAAGATACATCACACCCTAGGCCGTTACCGCCTACTAGATAGTGGAGCCTTTGTCATTTGAAGCTTACACCTTCCTCCCCACCTACACGAATCGAACTTCATGGAAAAACAGACATAACGCATAACGTCCATCGCCTTTCCAATTCAGAGTGGGTATGGCTGTAACAGGGTAGCACCGCTTCCCGATCAGTCATGAGACGGAGACTCCTCGCCCGTTCTACCCAATACCCTTGTCAACAATACAGACGCCCCACGGACGGGCGTTCAAGGCCGCTGTTCTGCCACCACAAAGTATGGATGAGATCGTAGCGTCCCCGACAGGAAATGAGGGTGGTAATCTGAGCCATTGCGAAGCCCTTGACAGGCTCAGACGGCGCGACCTGACTATCCAAGTATAGCCCAAGGAATGGGCAGTTCATTGCTGGACCTGGATAAGCAACTGTCCACGTAACCCGGTTGACGCGTGTGGTGATTACTGTAATCGCTTACTACCGGTATGTGGAGATATCTTCCTCGCATGGGCAAAACGATCTAGAAGAAGCCATTCGCAGCATGGACAGGTCGGCGAGTGCTCAGAATAAGGCAGTCCGCTCCTAGCACTGTCTTCTCTTGCTCCAACAGATATTGGGTGGAAGCAGCAATAAAATTAATATACAAATAATTTGCGAAGGACGTTCCTCGCCGAGGTTATACTACCATTTGGAGATTACTTTGGAGAATATTGATAAACATGATGGGAGCAGATTGCATGCCTGCGTATTTTGGTGCTGTCACACGTATCCGATCCGTCGTAGGGTTGTGTTTTTACCACGCTTGGTAACCTTATTCGTGAGACAGTAATGTATCTCGAGTAGTACTCCGAACCTCTAGCCCCGCACACCAGTGGCTGCCCCCAGCGTGGTACGAAGATTTACGTTGGCACGACCCCAATACCGATTTACCCTGGGGATCATGGAGTAGGTGGCTCATGCACTTAGCTTACCGATTTTCCAGTGGTCCGAGGTTAGCATATCTGTGCACTAATCCGTAAACCTCGACCCCCTAGGCGATTAAGTTGGAGGCGGAACTACCTTATTCAACTGGTTAGTCTATGGCCAGAACAAAGGATACCCCTGAGATCCACACCAAGAGTTGT'/>

    <sequence taxon='8' value='TACGTCTACGCTATAATGACCTCATCATTCATTAGCCAGTAGTCAGATTTGAGCGACCGATATTTTACAGCTTCTGCTGGAAAAGGCGATAGGCTGTGTGCATCTCTCCGGCATGAAATCGCCTATGTGTGTTCTTCGTGGGATTAATTATTAGAGACGGTGATACTGTCATATTTGGCTTCGGGTAGTGATTCTATTGACACGTGCTTTGGGGTCGGGCGAGCTTATACTATGGGTTAGAGCATAGCGATGCCCACTAGTGTTGGTATGGTGTAGCCAGCGGTTTCGCAAGCGCTTTTTACTCGCCCCTCAACGATATCCGCCCATTCGATTGCGACTCCTGTATGAAACCCTCTCCGGACCCATCACGGTATGACGCGACCAGACCTACGAGGGCTAGCGCTGTGAAAAACAGCCCTTGGCGCAGTGACAGCTTTAAAAAGGACTGGGTCAAGCCTATAAAAGCTATGGTCAAGAACAGCCGCTCTAATTTTGTCTCTACAGCCTCGTATTGACACAGTCCGAGGACCGCTGGAGGCTTCAGAGGAGTACACGGGCCATAACCCCCAAACTGCGACGGACGGGAGGTACCTAGCAATATAGGTTCGTATGGACCCGACGGGGCGTGAAATCTTCCGCTTGCTTACCTACTCCACAATGAGATCTCCCACAGAGTTGACCTTATACGAGTCGCATCGCCTAAGCCAAGCCTGCATCGTAAAATTGGGACATCAGGTCGTGCTGATCCCACAGGGACTGATCGTCCTTTAGTTCGTTTCAACCAGCTCGTGGAATAGACCAACCACAGTTGCCCCTGCAATTTGTCTAGCATCAAAGTATGGCCGTGTGGATTGTTGAATAATACGAAGATACATCACACCCTAGGCCGTTACCGCCTACTAGATAGTGGAGCCTTTGTCATTTGAAGCTTACACCTTCCTCCCCCCCTACACGAATCGAACTTCATGGAAAAACAGACATAACGCATAACGTCCATCGCCTTTCCAATTCAGAGTGGGTATGGCTGTAACAGGGTAGCACCGTTTCCCGATCAGTCATGAGACGGAGACTCCTCGCCCGTTCTACCCAATACCCTTGTCAACAATACAGACGCCCCACGGACGGGCGTTCAAGGCCGCTGTTCTGCCACCACAAAGTATGGATGAGATCGTAGCGTCCCCGACCGGAAATGAGGGTGGTAATCTGAGCCATTGCGAAGCTCTTGACAGGCTCAGACGGCGCGACCTGACTATCCAAGTATAGCCCAAGGAATGGGCAGTTCATTGCTGGACCTGGATAAGCAGCTGTCCACGTAACCCGGTTGACGCGTGTGGTGATTACTGTAATCGCTTACTACCGGTATGTGGAGATATCTTCCTCGAATGGGCAAAACGATCTAGAAGAAGCCATTCGCAGCATAGACAGGTCGGCGAGTGCTCAGAATAAGGCAGTCCGCTCCTAGAACTGTCTTCTCTTGCTCCAACAGATATTGGGTGGAAGCAGCAATAAAATTAATATACAAATAGTTCGCGAAGGATGTTCCTCGCCGAGGTTATACTACCATTTGGAGATTACTTTGGAGAATATTGATAAACATGATGGGGGCAGATTGCATGCCTGCGTATTTTGGTGCTTTCACACGTATCCGATCCGTCGTAGGGCTGTGTTTTTACCACGCTTGGTAACTTTATTCGTGAGACAGTAATGTATCTCGAGTAGTATTCCGAACTTCTAGCCCCGCACACCAGTGGCTTCCCCCAGCGTGGTACGAAGATTTACGTTGGCACGACCCCAATACCGATTTACCCTGGGGATCATGGAGTAGGTGGCTCATACACTTAGCTTACCGATTTTCCAGTGGTCCGAGGTTAGCATATCTGTGCACTAATCCGTAAACCTCGACCCCCTATGCGATTAAGTTGGAGGCGGAACTACCTTATTCAACTGGTTAGTCTATGGCAAGAGCAAAGGATACCCCTGAGATCCACACCAAGAGTTGT'/>

    <sequence taxon='25' value='TACGTCTACGCTATAATGACCTCATCATTCATTGGCCAGTAGTCAGATTTGAGCGACCGATATTTTACAGCTTCTGCTGGAAAAGGCGATAGGCTGTGTGCATCTCTCCGGCATGAAATCGCTTATGTGTGTTCTTCGTGGGATTAATTATTAGAGACGGTGATACTGTCATATTTGGCTTCGGGTCGTGATTCTATTGACACGTGCTTTGGGGTCGGGCGAGCTTATACTATGGGTTAGAGCATAGCGATGCCCACTAGTGTTGGTATGGTGTAGCCAGCGGTTTCGCAAGTGCTATTTACTCGCCCCTCAACGATATCCGCCCATTCGATTGCGACTCCTGTATGAAACCCTCTCCGGACCCATCACGGTATGACGCGACCAGACCTACGAGGGCTAGCGCTGTGAAAAACAGCCCTTGGCGCAGTGACAGCTTTAAAAAGGACTGGGTCAAGCCTATAAAAGCTATGGTCAAGAACAGCCGCTCTAATTTTGTCTCTATAGCCTCGTATTGCCAAAGTCCGAGGACCGCTGGAGGCTCCAGAGGAGTACACGGGCCATAACCCCCAAACTGCGACGGACGGGAGGTACCTAGCAATATAGGTTCGTATGGACCCGACGAGGCGTGAAATCTTCCGCTTGCTTATCTACTCCACAATGAGATCTCCCACAGAGTTGACCTTATACGAGTCGCATCGCCTAAGCCAAGCCTGCATCGTAAAATTGGGACATCAGGTCGTGCTGATCCCACAGGGACTGATCGTCCTTTAGTTCGTTTCAACCAGCTCGTGGAATAGACCAACCACAGTTGCCCCTGCAATTTGTCTAGCATCAAAGTATGGCCGTGTGGATTGTTGAATAATACGAAGATACATCACACCCTAGGCCGTTACCGCCTACTAGATAGTGGAGCCTTTGTCATTTAGAGCTTACACCTTCCTCCCCCCCTACACGAATCGAACTTCATGGAAAAACAGACATAACGCATAACGTCCATCGCCTTTCCAATTCAGAGTGGGTATGGCTGTAACAGGGTAGCACCGTTTCCCGATCAGTCATGAGACGGAGACTCCTCGCCCGTTCTACCCAATACCCTTGTCAACAATACAGACGCCCCACGGACGGGCGTTCGAGGCCGCTGTTCTGCCACCACAAAGTATGGATGAGATCGTAGCGCCCCCGACCGGAAATGAGGGTGGTAATCTGAGCCATTGCCAAGCTCTTGACAGGCTCAGACGGCGCGACCTGACTATCCAAGTATAGCCCAAGGAATGGGCAGTTCATTGCTGGACCTGGCTAAGCAGCTGTCCACGTAACCCGGTTGACGCGTGTGGTGATTACTGTAATCGCTTACTACCGGTATGTGGAGATATCTTCCTCGAATGGGCAAAACGATCTAGAAGAAGCCATTCGAAGCATAGACAGGTCGGCGAGTGCTCAGAATAAGGCAGTCCGCTTCTAGAACTGTCTTCTCTTGCTCCAACAGATATTGGGTGGAAGCAGCAATAAAATTAATATACAAATAGTTCGCGAAGGATGTTCCTCGCCGAGGTTATACTACCATTTGGAGATTACTTTGGAGAATATTGATAAACATGATGGGGGCAGATTGCATGCCTGCATATTTTGGCGCTTTCACACGTATCCGATCCGTCGTAGGGCTGTGTTTTTACCACGCTTGGTAACTTTATTCGTGAGACAGTAATGTATCTCGAGTAGTATTCCGAACTTCTAGCCCCGCACACCGGTGGCTTCCCCCAGCGTGGTACGAAGATTTACGTTGGCACGACCCCAATACCGATTTACCCTGGGGATCATGGAGTAGGTGGCTCATACACTTAGCTTACCGATTTTCCAGTGGTCCGAGGTTAGCATATCTGTGCACTAATCCGTAAACCTCGACCCCCTATGCGATTAAGTTGGAGGCGGAACTACCTTATTCAACCGGTTAGTCTACGGCAAGAGCAAAGGATACCCCTGAGATCCACACCAAGAGTTGT'/>

    <sequence taxon='61' value='TACGTCTAGGTTATAATGACCTCATCATTCATTAGCCAGTAGTCAGATTTGAGCGACCGATATTTTACAGCTTCTGCTGGAAAAGGCGATAGGCTGTGTGCATCTCTCCGGCATGAAATCGCCTATGTGTGTTCTTCGTGGGATTAATTATTAGAGACGGTGATACTGTCATATTTGGCTTCGGGTAGTGATTCTATTGACACGTGCTTTGGGGTCGGGCGAGCTTATACTATGGGTTAGAGCATAGCGATGCCCACTAGTGTTGGTATGGTGTAGCCAGCGGTTTCGCAAGTGCTTTTTACTCGCCCCTCAACGATATCCGCCCATTCGATTGCGACTCCTGTATGAAACCCTCTCCGGACCCATCATGGTATGACCCGACCAGACCTACGAGGGCTAGCGCTGTGAAAAACAGCCCTTGGCGCAGTGACAGCTTTAAAAAGGACTGGGTCAAGCCTATAAAAGCTATGGTCAAGAACAGCCGCTCTAATTTTGTCTCTACAGCCTCGTATTGACACAGTCCGAGGACCGTTGGAGGCTTCAGAGGAGTACCCGGGCCATAACCCCCAAACTGCGACGGACGGGAGGTACCTAGCAATATAGGTTCGTATGGACCCGACGGGGCGTGAAATCTTCCGCTTGCTTATCTACTCCACAATGAGATCTCCCACAGAGTTGACCTTATACGAGTCGCATCGCCTAAGCCAAGCCTGCATCGTAAAATTGGGACATCAGGTCGTGTTGATCCCACAGGGACTGATCGTCCTTTAGTTCGTTTCAACCAGCTCGTGGAATAGACCAACCACAGTTGCCTCTGCAATTTGTCTAGCATCAAAGTATGGCCGTGTGGATTGTTGAATAATACGAAGATACATCACACCCTAGGCCGTTACCGCCTACTAGATAGTGGAGCCTTTGTCATTTGGAGCTTACACCTTCCTCCCCCCCTACACGAATTGAACTTCATGGAAAAACAGACATAACGCATAACGTCCATCGCCTTTCCAATTCAGAGTGGGTATGGCTGTAACAGGGTAGCACCGTTTCCCGATCAGTCATGAGACGGAGACTCCTCGCCCGTTCTACCCAATACCCTTGTCAGCAATACAGACGCCCCACGGACGGGCGTTCAAGGCCGCTGTTCTGCCACCACAAAGTATGGATGAGATCGTAGCGTCCCCGACCGGAAATGAGGGTGGTAATCTGAGCCATTGCGAAGCTCTTGACAGGCTCAGACGGCGTGACCTGACCATCCAAGTATAGCCCAAGGAATGGGCAGTTCATTGCTGGACCTGGATAAGCAGCTGTCAACGTAACCCGGTTGACGCGTGTGGTGATTACTGTAATCGCTTACTACCGGTATGTGGAGATATCTTCCTCGAATGGGCAAAACGATCTAGAAGAAGCCATTCGAAGCATAGACGGGTCGGCGAGTGCTCAGAATAAGGCAGTCCGCTTCTAGAACTGTCTTCTCTTGTTCCAACAGATATTGGGTGGAAGCAGCAATAAAATTAATATACAAATAGTTCGCGAAGGATGTTCCTCGCCGAGGTTATACTACCATTTGGAGATTACTTTGGAGAATATTGATAAACATGATAGGGGCAGATTGCATGCCTGCGTATTTTGGCGCTTTCACACGTATCCGATCCGTCGTAGGGCTGTGTTTTTACCACGCTTGGTAACTTTATTCGTGAGACAGTAATATATCTCGAGTAGTATTCCGAACTTCTAGCCCCGCACACCGGTGGCTTCCCCCAGCGTGGTACGAAGATTTACGTTGGCACGACCCCAATACCGATTTACCCTGGGGATCATGGAGTAGGTGGCTCATACACTTAGCTTACCGATTTTCCAGTGGTCCGAGGTTAGCATATCTGTGCACTAATCCGTAAACCTCGACCCCCTCTGCGATTAAGTTGGAGGCGGAACTACCTTATTCAACCGGTTAGTCTACGGCAAGAGCAAAGGATACCTCTGAGGTCCACACCAAGAGTTGT'/>

    <sequence taxon='78' value='TGCGTCCACGTTATAATGACCTCATCATTCATTAGCCAGTAGTCAGATTTGAGCGACCGATATTTTACAGCTTCTGCTGGAAAAGGCGATAGGCTGTGTGCATCTCTCCGGCATGAAATCGCCTATGTGTGTTCTTCGTGGGATTAATTATTAGAGACGGTGATACTGTCATATTTGGTTTCGGGTAGTGATTCTATTGACACGTGCTTTGGGGTCGGGCGAGCTTATACTATGGGTTAGAGCATAGCGATGCCCACTAGTGTTGGTATGGTGTAGCCAGCGGTTTCGCAAGTGCTTTTTACTCGCCCCTCAACGATATCCGCCCATTCGATTGCGACTCCTGTATGAAAACCTCTCCGGACCCATCATGGTATGACCCGACCAGACCTACGAGGGCTAGCACTGTGAAAAACAGCCCTTGGCGCAGTGACAGCTTTAAAAAGGACTGGGTCAAGCCTATAAAAGCTATGGTCAAGAATAGCCGCTCTAATTTTGTCTCTACAGCCTCGTATTGACACAGTCCGAGGACCGTTGGAGGCTTCAGAGGAGTACCCGGGCCATAACCCCCAAACTGCGACGGACGGGAGTTACCTAGCAATATAGGTTCGTATGGACCCGACGGGGCGTGAAATCTTCCGCTTGCTTATCTACTCCACAATGAGATCTCCCACAGAGTTGACCTTATACGAGTCGCATCGCCTAAGCCAAGCCTGCATCGTAAAATTGGGACATCAGGTCGTGTTGATCCCACAGGGACTGGTCGTCCTTTAGTTCGTTTCAACCAGCTCGTGGAATAGACCAACCACAGTTGCCCCTGCAATTTGTCTAGCATCAAAGTATGGCCGTGTGGATTGTTGAATAATACGAAGATACATCACACCCTAGGCCGTTACCGCCTACTAGATAGTGGAGCCTTTGTCATTTGGAGCTTACACCTTCCTCCCCCCCTACACGAATTGAACTTCATGGAAAAACAGACATAACGCATAACGTCCATCGCCTTTCCAATTCAGAGTGGGTATGGCTGTAACGGGGTAGCACCGTTTCCCGATCAGTCATAAGACGGAGACTCCTCGCCCGTTCTACCCAATACCCTTGTCAACAACACAGACGCCCCACGGACGGGCGTTCAAGGCCGCTGTTCTGCCACCACAAAGTATGGATGAGATCGTAGCGTCCCCGACCGGAAATGAGGGTGGTAATCTGAGCCATTGCGAAGCTCTTGACAGGCTCAGACGGCGTGACCTGACCATCCAAGTATAGCCCAAGGAATGGGCAGTTCATTGCTGGACCTGGATAAGCAGCTGTCCACGTAACCCGGTTGACGCGTGTGGTGATTACTGTAATCGCTTACTACCGGTATGTGGAGATATCTTCCTCGAATGGGCAAAACGATCTAGAAGAAGCCATTCGAAGCATAGACGGGTCGGCGAGTGCTCAGAATAAGGCAGTCCGCTTCTAGAACTGTCTTCTCTTGCTCCAACAGATATTGGGTGGAAGCAGCAATAAAATTAATATACAAATAGTTCGCGAAGGATGTTCCTCGCCGAGGTTATACTACCATTTGGAGATTACTTTGGAGAATATTGATAAACATGATGGGGGCAGATTGCATGCCTGCGTATTTTGGCGCTTTCACACGTATCCGATCCGTCGTAGGGCTGTGTTTTTACCACGCTTGGTAACTTTATTCGTGAGACAGTAATATATCTCGAGTAGTATTCCGAACTTCTAGCCCCGCACACCGGTGGCTTCCCCCAGCGTGGTACGAAGATTTACGTTGGCACGACCCCAATACCGATTTACCCTGGGGATCATGGAGTAGGTGGCTCATACACTTAGCTTACCGATTTTCCAGTGGTCCGAGGTTAGCATATCTGTGCACTAATCCGTAAACCTCGACCCCCTCTGCGATTAAGTTGGAGGCGGAACTACCTTATTCAACCGGTTAGTCTACGGCAAGAGCAAAGGATACCCCTGAGATCCACACCAAGAGTTGT'/>

    <sequence taxon='86' value='TACGTCTACGTTATACTGACCTCATCATTCATTAGCCAGTAGTCAGATTTGAGCGACCGATATTTTACAGCTTCTGCTGGAAAAGGCGATAGGCTGTGTGCATCTCTCCGGCATGAAATCGCCTATGTGTGTTCTTCGTGGGATTAATTATTAGAGACGGTGATACTGTCATATTTGGTTTCGGGTAGTGATTCTATTGACACGTGCTTTGGGGTCGGGCGAGCTTATACTATGGGTTAGAGCATAGCGATGCCCACTAGTGTTGGTATGGTGTAGCCAGCGGTTTCGCAAGTGCTTTTTACTCGCCCCTCAACGATATCCGCCCATTCGATTGCGACTCCTGTATGAAACCCTCTCCGGACCCATCATGGTATGACCCGACCAGACCTACGAGGGCTAGCGCTGTGAAAAACAGCCCTTGGCGCAGTGACAGCTTTAAAAAGGACTGGGTCAAGCCTATAAAAGCTATGGTCAAGAATAGCCGCTCTAATTTTGTCTCTACAGCCTCGTATTGACACAGTCCGAGGACCGTTGGAGGCTTCAGAGGAGTACCCGGGCCATAACCCCCAAACTGCGACGGACGGGAGGTACCTAGCAATATAGGTTCGTATGGACCCGACGGGGCGTGAAATCTTCCGCTTGCTTATCTACTCCACAATGAGATCTCCCACAGAGTTGACCTTATACGAGTCGCATCGCCTAAGCCAAGCCTGCATCGTAAAATTGGGACATCAGGTCGTGTTGATCCCACAGGGACTGGTCGTCCTTTAGTTCGTTTCAACCAGCTCGTGGAATAGACCAACCACAGTTGCCCCTGCAATTTGTCTAGCATCAAAGTATGGCCGTGTGGATTGTTGAATAATACGAAGATACATCACACCCTAGGCCGTTACCGCCTACTAGATAGTGGAGCCTTTGTCATTTGGAGCTTACACCTTCCTCCCCCCCTACACGAATTGAACTTCATGGAAAAACAGACATAACGCATAACGTCCATCGCCTTTCCAATTCAGAGTGGGTATGGCTGTAACGGGGTAGCACCGTTTCCCGATCAGTCATGAGACGGAGACTCCTCGCCCGTTCTACCCAATACCCTTGTCAACAATACAGACGCCCCACGGACGGGCGTTCAAGGCCGCTGTTCTGCCACCACAAAGTATGGATGAGATCGTAGCGTCCCCGACCGGAAATGAGGGTGGTAATCTGAGCCATTGCGAAGCTCTTGACAGGCTCAGACGGCGTGACCTGACCATCCAAGTATAGCCCAAGGAATGGGCAGTTCATTGCTGGACCTGGATAAGCAGCTGTCCACGTAACCCGGTTGACGCGTGTGGTGATTACTGTAATCGCTTACTACCGGTATGTGGAGATATCTTCCTCGAATGGGCAAAACGATCTAGAAGAAGCCATTCGAAGCATAGACGGGTCGGCGAGTGCTCAGAATAAGGCAGTCCGCTTCTAGAACTGTCTTCTCTTGCTCCAACAGATATTGGGTGGAAGCAGCAATAAAATTAATATACAAATAGTTCGCGAAGGATGTTCCTCGCCGAGGTTATACTACCATTTGGAGATTACTTTGGAGAATATTGATAAACATGATGGGGGCAGATTGCATGCCTGCGTATTTTGGCGCTTTCACACGTATCCGATTCGTCGTAGGGCTGTGTTTTTACCACGCTTGGTAACTTTATTCGTGAGACAGTAATATATCTCGAGTAGTATTCCGAACTTCTAGCCCCGCACACCGGTGGCTTCCCCCAGCGTGGTACGAAGATTTACATTGGCACGACCCCAATACCGATTTACCCTGGGGATCATGGAGTAGGTGGCTCATACACTTAGCCTACCGATTTTCCAGTGGTCCGAGGTTAGCATATCTGTGCACTAATCCGTAAACCTCGACCCCCTCTGCGATTAAGTTGGAGGCGGAACTACCTTATTCAACCGGTTAGTCTACGGCAAGAGCAAAGGATACCCCTGAGATCCACACCAAGAGTTGT'/>

    <sequence taxon='92' value='TACGTCTACGCTATAATGACCTCATCATTCATTAGCCAGTAATCAGATTTGAGCGACCGATATTTTACAGCTTCTGCTGGAAAAGGCGATAGGCTGTGTGCATCTTTCCGGCATGAAATCGCCTATGTGTGTTCTTCGTGGGATTAATTATTAGAGACGGTGATACTGTCATATTTGGCTTCGGGTAGTGATTCTATTGACACGTGCTTTGGGGTCGGGCGAGCTTATACTATGGGTTAGAGCATAGCGATGCCCACTAGTGTTGGTATGGTATAGCCAGCGGTTTCGCAAGTGCTTTTTACTCGCCCCTCAACGATATCCGTCCATTCGATTGCGACTCCTGTATGAAACCCTCTCCGGACCCATCACGGTATGACCCGACCAGACCTACGAGGGCTAGCGCTGTGAAAAACAGCCCTTGGCGCAGTGACAGCTTTAAAAAGGACTGGGTCAAGCCTATAAAAGCTATGGTCAAGAACAGCCGCTCTAATTGTGTCTCTACAGCCTCGTATTGACACAGTCCGAGGACCGTTGGAGGCTTCAGAGGAGTACACGGGCCATAACCCCCAAACTGCGACGGACGGGAGGTACCTAGCAATATAGGTTCGTATGGACCCGACGGGGCGTGAAATCTTCCGCTTGCTTATCTACTCCACAATGAGATCTCCCACAGAGTTGACCTTATACGAGTCGCATCGCCTAAGCCAAGCCTGCATCGTAAAATTGGGACATCAGGTCGTGTTGATCCCACAGGGACTGATCGTCCTTTAGTTCGTTTCAACCAGCTCGTGGAATAGACTAACCACAGTTGCCCCTGCAATTTGTCTAGCATCAAAGTATGGCCGTGTGGATTGTTGAATAATACGAAGATACATCACACCCTAGGCCGTTACCGCCTACTAGATAGTGGAGCCTTTGTCATTTGGAGCTTACACCTTCCTCCCCCCCTACACGAATCGAACTTCATGGAAAAACAGACATAACGCATAACGTCCATCGCCTTTCCAATTCAGAGTGGGTATGGCTGTAACAGGGTAGCACCGTTTCCCGATCAGTCATGAGACGGAGACTCCTCGCCCGTTCTACCCAATACCCTTGTCAACAATACAGACGCCCCACGGACGGGCGTTCAAGGCCGCTGTTCTGCCACCACAAAGTATGGATGAGATCGTAGCGTCCCCGACCGGAAATGAGGGTGGTAATCTGAGCCATTGCGAAGCTCTTGACAGGCTCAGACGGCGTGACCTGACCATCCAAGTATAGCCCAAGGAATGGGCAGTTCATTGCTGGACCTGGATAAGCAGCTGTCCACGTAACCCGGTTGACGCGTGTGGTGATTACTGTAATCGCTTACTACCGGTATGTGGAGATATCTTCCTCGAATGGGCAAAACGATCTAGAAGAAGCCATTCGAAGCATAGATGGGTCGGCGAGTGCTCAGAATAAGGCAGTCCGCTTCTAGAACTGTCTTCTCTTGCTCCAACAGACATTGGGTGGAAGCAGCAATAAAATTAATATACAAATAGTTCGCGAAGGATGTTCCTCGCCGAGGTTATACTACCATTTAGAGATTACTTTGGAGAATATTGATAAACATGATGGGGGCAGATTGCATGCCTGCGTATTTTGGCGCTTTCACACGTATCCGATCCGTCGTAGGGCTGTGTTTTTACCACGCTTGGTAACTTTATTCGTGAGACAGTAATATATCTCGAGTAGTATTCCGAACTTCTAGCCCCGCACATCGGTGGCTTCCCCCAGCGTGGTACGAAGATTTACGTTGGCACGACCCCAATACCGATTTACCCTGGGGATCATGGAGTAGGTGGCCCATACACTTAGCTTACCGATTTTCCAGTGGTCCGAGGTTAGCATATCTGTGCACTAATCCGTAAACCTCGACCCCCTCTGCGATTAAGTTGGAGGCGGAACTACCTTATTCAACCGGTTAGTCTACGGCCAGAGCAAAGGATACCCCTGAGATCCACACCAAGAGTTGT'/>

    <sequence taxon='83' value='TACGTCTACGCTATAATGACCTCATCATTCATTAGCCAGTAGTCAGATTTGAGCGACCGATATTTTACAGCTTCTGCTGGAAAAGGCGATAGGCTGTGTGCATCTCTCCGACATGGAATCGCCTATGTGTGTTCTTCGTGGGATTAATTATTAGAGACGGTGATACTGTCATATTTGGCTTCGGGTAGTGATTCTATTGACACGTGCTTTGGGGTCGGGCGAGCTTATACTATGGGTTAGAGCATAGCAATGCCCACTAGTGTTGGTATGGTGTAGCCAGCGGTTTCGCAAGTGCTTTTTACTCGCCCCTCAACGATATCCGCCCATTCGATTGCGACTCCTGTATGAAACCCTCTCCGGACCCGTCACGGTATGACCGGACCAGACCTACGAGGGCTAGCGCTGTGAAAAACAGCCCTTGGCGCAGTGACAGCTTTAAAAAGGACTGGGTCAAGCCTATAAAAGCTATGGTCAAGAACAGCCGCTCTAATTTTGTCTCTACAGCCTCGTATTGACACAGTCCGAGGACCGTTGGAGGCTTCAGAGGAGTACACGGGCCATAACCCCCAAACTGCGACGGACGGGAGGTACCTAGCAATATAGGTTCGTATGGACCCGACGGGGCGTGAAATCTTCCGCTTGCTTATCTACTCCACAATGAGATCTCCCACAGAGTTGACCTTATACGAGTCGCATCGCCTAAGCCAAGTCTGCATCGTAAAATTGGGACATCAGGTCGTGTTGATCCCACAGGGACTGATCGCCCTTTAGTTCGTTTCAACCAGTTCGTGGAATAGACCAACCACAGTTGCCCCTGCAATTTGTCTAGCATCAAAGTATGGCCGTGTGGATTGTTGAATAATACGAAGATACATCACACCCTAGGCCGTTGCCGCCTACTAGATAGTGGATCCTTTGTCATTTGGAGCTTACACCTTCCTCCCCCCCTACACGAATTGAACTTCATGGAAAAACAGACATAACGCATAACGTCCATCGCCTTTCCAATTCAGAGTGGGTATGGCTGTAACAGGGTCGCACCGTTTCCCGATCAGTCATGAGATGGAGACTCCTCGCCCGTTCTACCCAATACCCTTGTCAACAATACAGACGCCCCGCGGACGGGCGTTCAAGGCCGCTGTTCTGCCACCACAAAGTATGGATGAGATCGTAGCGTCCCCGACCGGAAATGAGGGTGGTAATCTGAGCCATTGCGAAGCTCTTGACAGGCTCAGACGGCGTGACCTGACCATCCAAGTATAGCCCAAGGAATGGGCAGTTCATTGCTGGACCTGGATAAGCAGCTGTCCACGTAACCCGGTTGACGCGTGTGGTGATTACTGTAATCGCTTACTACCGGTATGTGGAGATATCTTCCTCGAATGGGCAAAACGATCTAGAAGAAGCCATTCGAAGCATAGACAGGTCGGCGAGTGCTCAGAATAAGGCAGTCCGCTTCTAGAACTGTCTTCTCTTGCTCCAACAGATATTGGGTGGAAGCAGCAATAAAATTAATATACAAATAGTTCGCGAAGGATGTTCCTCGCTGAGGTTATACTACCATTTGGAGATTGCTTTGGAGAATATTGATAAACATGATGGGGGCAGATTGCATGCCTGCGTATTTTGGCGCTTTCACACGTATCCGATCCGTCGTAGGGCTGTGTTTTTACCACGCTTGGTAACTTTATTCGTGAGACAGTAATATATCCCGAGTAGTATTCCGAACTTCTAGCCCCGCACACCGGTGGCTTCCCCCAGCGTGGTGCGAAGATTTACGTTGGCACGACCCCAATATCGATTTACCCTGGGGATCATGGAGTAGGTGGCTCATACACTTAGCTTACCGATTTTCCAGTGGTCCGAGGTTAGCATATCTGTGCACTAATCCGTAAACCTCGACCCCCTCTGCGATTAAGTTGGAGGCGGAACTACCTTATTCAACCGGTTAGTCTACGGCAAGAGCAAAGGATACCCCTGAGATCCACACCAAGAGTTGT'/>

    <sequence taxon='100' value='TACGTCTACGCTATAATGACCTCATCATTCATTAACCAGTAGTCAGATTTGAGCGACCGATATTTTACAGCTTCTGCTGGAAAAGGCGATAGGCTGTGTGCATCTCTCCGGCATGGAATCGCCTATGTGTGTTCTTCGTGGGATTGATTATTAGGGACGGTGATACTGTCATATTTGGCTTCGGGTAGTGATTCTATTGACACGTGCTTTGGGGTCGGGCGAGCTTATACTATGGGTTAGAGCATAGCGATGCCCACTAGTGTTGGTATGGTGTAGCCAGCGGTTTCGCAAGTGCTTTTTACTCGCCCCTCAACGATATCCGCCCATTCGATTGCGACTCCTGTATGAAACCCTCTCCGGACCCATCACGGTATGACCCGACCAGACCTACGAGGACTAGCGCTGTGAAAAACAGCCCTTGGCGCAGTGACAGCTTTAAAAAGGACTGGGTCAAGCCTATAAAAGCTATGGTCAAGAACAGCCGCTCTAATTTTGTCTCTACAGCCTCGTATTGACACAGTCCGAGGACCGTTGGAGGCTTCAGAGGAGTACACGGGCCATAACCCCCAAACTGCGACGGACGGGAGGTACCTAGCAATATAGGTTCGTATGGACCCGACGGGGCGTGAAATCTTCCGCTTGCTTATCTACTCCACAATGAGATCTCCCACAGAGTTGACCTTATACGAGTCGCATCGCCTAAGCCAAGCCTGCATCGTAAAATTGGGACATCAGGTCGTGTTGATCCCACAGGGACTGATCGTCCTTTAGTTCGTTTCAACCAGTTCGTGGAATAGACCAACCACAGTTGCCCCTGCAATTTGTCTAGCATCAAAGTATGGCCGTGTGGATTGTTGAATAATACGAAGATACATCACACCCTAGGCCGTTACCGCCTACTAGATAGTGGAGCCTTTGTCATTTGGAGCTTACACCTTCCTCCCCCCCTACACGAATCGAACTTCATGGAAAGACAGACATAACGCATAACGTCCATCGCCTTTCCAATTCAGAGTGGGTATGGCTGTAACAGGGTAGCACCGTTTCCCGATCAGTCATGAGACGGAGACTCCTCGCCCGTTCTACCCAATACCCTTGTCAACAATACAGACGCCCCACGGACGGGCGTTCAAGGCCGCTGTTCTGCCACCACAAAGTATGGATGAGATCGTAGCGTCCCCGACCGGAAATGAGGGTGGTAATCTGAGCCATTGCGAAGCTCTTGACAGGCTCAGACGGCGTGACCTGACCATCCAAGTATAGCTCAAGGAATGGGCAGTTCATTGCTGGACCTGGATAAGCAGCTGTCCACGTAACCCGGTTGACGCGTGTGGTGATTACTGTAATCTCTTACTACCGGTATGTGGAGATATCTTCCTCGAATGGGCAAAACGATCTAGAAGAAGCCATTCGAAGCATAGACAGGTCGGCGAGTGCTCAGAATAAGGCAGTCCGCTTCTAGAACTGTCTTCTCTTGCTCCAACAGATATTGGGTGGAAGCAGCAATAAAATTAATATACAAATAGTTCGCGAAGGATGTTCCTCGCCGAGGTTATACTACCATTTGGAGATTACTTTGGAGAATATTGATAAACATGATGGGGGCAGATTGCATGCCTGCGTATTTTGGCGCCTTCACACGTATCCGATCCGCCGTAGGGCTGTGTTTTTACCACGCTTGGTAACTTTATTCGTGAGACAGCAATATATCCCGAGTAGTATTCCGAACTTCTAGCCCCGCACACCGGTGGCTTCCCCCAGCGTGGTACGAAGATTTACGTTGGCACGACCCCAATACCGATTTACCCTGTGGATCATGGAGTAGGTGGCTCATACACTTAGCTTACCGATTTTCCAGTGGTCCGAGGTTAGCATATCTGTGCACTAATCCGTAAACCTCGACCCCCTCTGCGATTAAGTTGGAGGCGGAACTACCTTATTCAACCGGTTAGTCTACGGCAAGAGCAAAGGATACCCCTGAGATCCACACCAAGAGTTGT'/>

    <sequence taxon='101' value='TACGTCTACGCTATAATGACCTCATCATTCATTAACCAGTAGTCAGATTTGAGCGACCGATATTTTACAGCTTCTGCTGGAAAAGGCGATAGGCTGTGTGCATCTCTCCGGCATGGAATCGCCTATGTGTGTTCTTCGTGGGATTGATTATTAGGGACGGTGATACTGTCATATTTGGCTTCGGGTAGTGATTCTATTGACACGTGCTTTGGGGTCGGGCGAGCTTATACTATGGGTTAGAGCATAGCGATGCCCACTAGTGTTGGTATGGTGTAGCCAGCGGTTTCGCAAGTGCTTTTTACTCGCCCCTCAACGATATCCGCCCATTCGATTGCGACTCCTGTATGAAACCCTCTCCGGACCCATCACGGTATGACCCGACCAGACCTACGAGGGCTAGCGCTGTGAAAAACAGCCCTTGGCGCAGTGACAGCTTTAAAAAGGACTGGGTCAAGCCTATAAAAGCTATGGTCAAGAACAGCCGCTCTAATTTTGTCTCTACAGCCTCGTATTGACACAGTCCGAGGACCGTTGGAGGCTTCAGAGGAGTACACGGGCCATAACCCCCAAACTGCGACGGACGGGAGGTACCTAGCAATATAGGTTCGTATGGACCCGACGGGGCGTGAAATCTTCCGCTTGCTTATCTACTCCACAATGAGATCTCCCACAGAGTTGACCTTATACGAGTCGCATCGCCTAAGCCAAGCCTGCATCGTAAAATTGGGACATCAGGTCGTGTTGATCCCACAGGGACTGATCGTCCTTTAGTTCGTTTCAACCAGTTCGTGGAATAGACCAACCACAGTTGCCCCTGCAATTTGTCTAGCATCAAAGTATGGCCGTGTGGATTGTTGAATAATACGAAGATACATCACACGCTAGGCCGTTACCGCCTACTAGATAGTGGAGCCTTTGTCATTTGGAGCTTACACCTTCCTCCCCCCCTACACGAATCGAACTTCATGGAAAGACAGACATAACGCATAACGTCCATCGCCTTTCCAATTCAGAGTGGGTATGGCTGTAACAGGGTAGCACCGTTTCCCGATCAGTCATGAGACGGAGACTCCTCGCCCGTTCTACCCAATACCCTTGTCAACAATACAGACGCCCCACGGACGGGCGTTCAAGGCCGCTGTTCTGCCACCACAAAGTATGGATGAGATCGTAGCGTCCCCGACCGGAAATGAGGGTGGTAATCTGAGCCATTGCGAAGCTCTTGACAGGCTCAGACGGCGTGACCTGACCATCCAAGTATAGCTCAAGGAATGGGCAGTTCATTGCTGGACCTGGATAAGCAGCTGTCCACGTAACCCGGTTGACGCGTGTGGTGATTACTGTAATCTCTTACTACCGGTATGTGGAGATATCTTCCTCGAATGGGCAAAACGATCTAGAAGAAGCCATTCGAAGCATAGACAGGTCGGCGAGTGCTCAGAATAAGGCAGTCCGCTTCTAGAACTGTCTTCTCTTGCTCCAACAGATATTGGGTGGAAGCAGCAATAAAATTAATATACAAATAGTTCGCGAAGGATGTTCCTCGCCGAGGTTATACTACCATTTGGAGATTACTTTGGAGAATATTGATAAACATGATGGGGGCAGATTGCATGCCTGCGTATTTTGGCGCTTTCACACGTATCCGATCCGCCGTAGGGCTGTGTTTTTACCACGCTTGGTAACTTTATTCGTGAGACAGCAATATATCCCGAGTAGTATTCCGAACTTCTAGCCCCGCACACCGGTGGCTTCCCCCAGCGTGGTACGAAGATTTACGTTGGCACGACCCCAATACCGATTTACCCTGTGGATCATGGAGTAGGTGGCTCATACACTTAGCTTACCGATTTTCCAGTGGTCCGAGGTTAGCATATCTGTGCACTAATCCGTAAACCTCGACCCCCTCTGCGATTAAGTTGGAGGCGGAACTACCTTATTCAACCGGTTAGTCTACGGCAAGAGCAAAGGATACCCCTGAGATCCACACCAAGAGTTGT'/>

    <sequence taxon='16' value='TACGTCTACGCTATAATGACCTCATCATTCATTAGCCAGTAGTCAGATTTGAGCGACCGATATTTTACAGCTTCTGCTGGAAAAGGCGATAGGCTGTGTGCATCTCTCCGGCATGAAATCGACTATGTGTGTTCTTCGTGGGATTAATTATTAGAGACGGTGATACTGTCATATTTGGCTTCGGGTAGTGATTCTATTGACACGTGCTTTGGGGTCCGGCGAGCTTATACTATGGGTTAGAGCATAGCGATGCCCACTAGTGTTGGTATGGTGTAGCCAGCGGTTTCGCAAGCGCTTTTTACTCGCCCCTCAACGATATCCGCCCATTCGATTGCGACTCCTGTATGAAACCCTCTCCGGACCCATCACGGTATGACGCGACCAGATCTACGAGGGCTAGCGCTGTGAAAAACAGCCCTTGGCGCAGTGACAGCTTTAAAAAGGACTGGGTCAAGCCTATAAAAGCTATGGTCAAGAACAGCCGCTCTAATTTTGTCTCTACAGCCTCGTATTGACACAGTCCGAGGACCGCTGGAGGCTTCAGAGGAGTACACGGGCCATAACCCCCAAACTGCGACGGACGGGAGGTACCTAGCAATATAGGTTCGTATGGACCCGACGGGGCGTGAAATCTTCCGCTTGCTTACCTACTCCACAATGAGATCTCCCACAGAGTTGACCTTATACGAGTCGCATCGCCTAAGCCAAGCCTGCGTCGTAAAATTGGGACATCAGGTCGTGCTGATCCCACAGGGACTGATCGTCCTTTAGTTCGTTTCAACAAGTTCGTGGAATAGACCAACCACAGTTGCCCCTGCAATTTGTCTAGCATCAAAGTATGGCCGTGTGGATTGTTGAATAATACGAAGATACATCACACCCTAGGCCGTTACCGCCTACTAGATAGTGGAGCCTTTGTCATTTGAAGCTTACACCTTCCTCCCCCCCTACACGAATCGAACTTCATGGAAAAACAGACATAACGCATAACGTCCATCGCCTTTCCAATTCAGAGTGGGTATGGCTGTAACAGGGTAGCACCGTCTCCCGATCAGTCATGAGACGGAGACTCCTCGCCCGTCCTACCCAATACCCTTGTCAACAATACAGACGCCCCACGGACGGGCGTTCAAGGCCGCTGTTCCGCCACCACAAAGTATGGATGAGATCGTAGCGTCCCCGACCGGAAATGAGGGTGGTAATCTGAGCCATTGCGAAGCTCTTGACAGGCTCAGACGGCGCGACCTGACTATCCAAGTATAGCCCAAGGAATGGGCAGTTCATTGCTGGACCTGGATAAGCAGCTGTCCACGTAACCCGGTTGACGCGTGTGGTGATTACTGTAATCGCTTACTACCGGTATGTGGAGATATCTTCCTCGAATGGGCAAAACGATCTAGAAGAAGCCATTCGCAGCATAGACAGGTCGGCGAGTGCTCAGAATAAGGCAGTCCGCTCCTAGAACTGTCTTCTCTTGCTCCAACAGATATTGGGTGGAAGCAGCAATAAAATTAATATACAAATAGTTCGCGAAGGATGTTCTTCGCCGAGGTTATACTACCATTTGGAGATTACTTTGGAGAATATTGATAAACATGATGGGGGCAGATTGCATGCCTGCGTATTTTGGTGCTTTCACACGTATCCGATCCGTCGTAGGGCTGTGTTTTTACCACGCTTGGTAGCTTTATTCGTGAGACAGTAATGTATCTCGAGTAGTATTCCGAACTTCTAGCCCCGCACACCAGTGGCTTCCCCCAGCGTGGTACGAAGATTTACGTTGGCACGACCCCAATACCGATTTACCCTGGGGATCATGGAGTAGGTGGCTCATACACTTAGCTTACCGATTTTCCAGTGGTCCGAGGTTAGCATATCTGTGCACTAATCCGTAAACCTCGACCCCCTATGCGATTAAGTTGGAGGCGGAACTACCTTATTCAACTGGTTAGTCTATGGCAAGAGCAAAGGATACCCCTGAGATCCACACCAAGAGTTGT'/>

    <sequence taxon='31' value='TACGTCTACGCTATAATGACCTCATCATTCATTAGCCAGTAGTCAGATTTGAGCGACCGATATTTTACAGCTTCTGCTGGAAAAGGCGATAGGCTGTGTGCATCTCTCCGGCATGAAATCGACTATGTGTGTTCTTCGTGGGATTAATTCTTAGAGACGGTGATACTGTCATATTTGGCTTCGGGTAGTGATTCTATTGACACGTGCTTTGGGGTCCGGCGAGCTTATACTATGGGTTAAAGCATAGCGATGCCCACTAGTGTTGGTATGGTGTAGCCAGCGGTTTCGCAAGCGCTTTTTACTCGCCCCTCAACGATATCCGCCCATTCGATTGCGACTCCTGTATGAAACCCTCTCCGGACCCATCACGGTATGACGCGACCAGATCTACGAGGGCTAGCGCTGTGAAAAACAGCCCTTGGCGCAGCGACAGCTTTAAAAAGGACTGGGTCAAGCCTATAAAAGCTATGGTCAAGAACAGCCGCTCTAATTTTGTCTCTACAGCCTCGTATTGACACAGTCCGAGGACCGCTGGAGGCTTCAGAGGAGTACACGGGCCATAACCCCCAAACTGCGACGGACGGGAGGTACCTAGCAATATAGGTTCGTATGGACCCGACGGGGCGTGAAATCTTCCGCTTGCTTACCTACTCCACAATGAGATCTCCCACAGAGTTGACCTTATACGAGTCGCATCGCCTAAGCCAAGCCTGCGTCGTAAAATTGGGACATCAGGTCGTGCTGATCCCACAGGGACTGATCGTCCTTTAGTTCGTTTCAACAAGTTCGTGGAATAGACCAACCACAGTTGCCCCTGCAATTTGTCTAGCATCAAAGTATGGCCGTGTGGATTGTTGAATAATACAAAGATACATCACACCCTAGGCCGTTACCGCCTACTAGATAGTGGAGCCTTTGTCATTTGAAGCTTACACCTTCCTCCCCCCCTACACGAATCGAACTTCATGGAAAAACAGACATAACGCATAACGTCCATCGCCTTTCCAATTCAGAGTGGGTATGGCTGTAACAGGGTAGCACCGTCTCCCGATCAGTCATGAGACGGAGACTCCTCGCCCGTCCTACCCAATACCCTTGTCAACAATACAGACGCCCCACGGACAGGCGTTCAAGGCCGCTGTTCCGCCACCACAAAGTATGGATGAGATCGTAGCGTCCCCGACCGGAAATCAGGGTGGTAATCTGAGCCATTGCGAAGCTCTTGACAGGCTCAGACGGCGCGATCTGACTATCCAAGTATAGCCCAAAGAATGGGCAGTTCATTGCTGGACCTGGATAAGCAGCTGTCCACGTAACCCGGTTGACGCGTGTGGTGATTACTGTAATCGCTTACTACCGGTATGTGGAGATATCTTCCTCGAATGGGCAAAACGATCTAGAAGAAGCCATTCGCAGCATAGACAGGTCGGCGAGTGCTCAGAATAAGGCGGTTCGCTCCTAGAACTGTCTTCTCTTGCTCCAACAGATATTGGGTGGAAGCAGCAATAAAATTAATATACAAATAGTTCGCGAAGGATGTTCTTCGCCGAGGTTATACTACCATTTGGAGATTACTTTGGAGAATATTGATAAACATGATGGGGGCAGATTGCATGCCTGCGTATTTTGGTGCTTTCACACGTATCCGATCCGTCGTAGGGCTGTGTTTTTACCACGCTTGGTAGCTTTATTCGTGAGACAGTAATGTATCTCGAGTAGTATTCCGAACTTCTAGCCCCGCACACCAGTGGCTTCCCCCAGCGTGGTACGAAGATTTACGTTGGCACGACCCCAATACCGATTTACCCTGAGGATCATGGAGTAGGTGGCTCATACACTTAGCTTACCGATTTTCCAGTGGTCCGAGGTTAGCATATCTGTGCACTAATCCGTAAACCTCGACCCCCTATGCGATTAAGTTGGAGGCGGACCTACCTTATTCAACTGGTTAGTCTATGGCAAGAGCAAAGGATACCCCTGAGATCCACACCAAGAGTCGT'/>

    <sequence taxon='32' value='TACGTCTACGCTATAATGACCTCATCATTCATCAGCCAGTAGTCAGATTTAAGCGACCGATATTTTACAGCTTCTGCTGGAAAAGGCGATAGGCTGTGTGCATCTCTCCGGCATGAAATCGACTATGTGTATTCTTCGTGGGATTAATTATTAGAGACGGTGATACTGTCATATTTGGCTTCGGGTCGTGATTCTATTGACACGTGCTTTGGGGTCCGACGAGCTTATACTATGGGTTAGAGCATAGCGATGCCCACTAGTGTTGGTATGGTGTAGCCAGCGGTTTCGCAAGCGCCTTTTACTCGCCCCTCAACGATATCCGCCCATTCGATTGCGGCTCCTGTATGAAACCCTCTCCGGACCCATCACGGTATGACGCGACCAGATCTACGAGGGCTAGCGGTGTGAAAAACAGCCCTTGGCGTAGTGACAGCTTTAAAAAGGACTGGGTCAAGCCTATAAAAGCTATGGTCAAGAACAGCCGCTCTAATTTTGTCTCTACAGCCTCGTATTGACACAGTCCGAGGACCGCTGGAGGCTTCAGAGGAGTACACGGGCCATAACCCCCAAACTGCGACGGACGGGAGGTACCTAGCAATATAGGTTCGTATGGACCCGACGGGGCGTGAAATCTTCCGCTTGCTTACCTACTCCACAATGAGATCTCCCACAGAGTTGACCTTATACGAGTCGCATCGCCTAAGCCAAGCCTGCGTCGTAAAATTGGGACATCAGGTCGTGCTGATCCCACAGGGGCTGATCGTCCTTTAGTTCGTTTCAACAAGTTCGTGGAATAGACCAACCACAGTTGCCCCTGCAATTTGTCTAGCATCGAAGTATGGCCGTGTGGATTGTTGAATAATACGAAGATACATCACACCCTAGGCCGTTACCGCCTACTAGATAGTGGAGCCTTTGTCATTTGAAGCTTACACCTTCCTCCCCCCCTACACGAATCGAACTTCATGGAAAAACAAACATAACGCATAACGTCCATCGACTTTCCAATTCAGAGTGGGTATGGCTGTAACAGGGTAGCACCGTCTCCCGATCAGTCATGAGACGGAGACTCCTCGCCCGTCCTACCCAATAACCTTGTCAACAATACAGACGCCCCACGGGCAGGCGTTCAAGGCCGCTGTTCCGCCACCACAAAGTATGGATGAGATCGTAGCGTCCCTGACCGGAAATGAGGGTGGTAATCTGAGCCATTGCGAAGCTCTTGACAGGCTCAGACGGCGCGACCTGACTATCCAAGTATAGCCCAAGGAATGGGCAGTTCATTGCTGGACCTGGATAAGCAGCTGTCCACGTAACCCGGTTGACGCGTGTGGTGATTACTGTAATCGCTTACTACCGGTGTGTGGAGATATCTTCCTCGAATGGGCAAAACGATCTAGAAGAAGCCATTCGCAGCATAGACAGGTCGGCGAGTGCTCAGAATAAGGCAGTCCGCTCCTAGAACTGTCTTCTCTTGCTCCAACAGATATTGGGTGGAAGCAGCAATAAAATTAATATACAAATAGTTCGCGAAGGATGTTCTTCGCCGAGGTTATACTACCATTTGGAGATTACTTTGGAGAATATTGATAAACATGATGGGGGCAGATTGCATGCCTGCGTATTTTGGTGCTTTCACACGTATCCGATCCGTCGTAGGGCTGTGTTTTTACCACGCTTGGTAGCTTTATTCGTGAGCCAGTAATGTATCTCGAGTAGTATTCCGAACTTCTAGCCCCGCACACCAGTGGCTTCCCCCAGCGTGGTACGAAGATTTACGTTGGCACGACCCCAATACCGATTTACCCTGGGGATCATGGAGTAGGTGGCTCATCCACTTAGCTTACCGATTTTCCAGTGGTCCGAGGTTAGCATATCTGTGCACTAATCCGTAAACCTCGACCCCCTATGCGATTAAGTTGGAGGCGGAACTACCTTATTCAACTGGTTAGTCTATGGCAAGAGCAAAGGATACCCCTGAGATCCACACCAAGAGTCGT'/>

    <sequence taxon='40' value='TACGTCTACGCTATAATGACCTCATCATTCATTAGCCAGTAGTCAGATTTGAGCGACCGATATTTTACAGCTTCTGCTGGAAAAGGCGATAGGCTGTGTGCATCTCTCCGGCATGAAATCGACTATGTGTGTTCTTCGTGGGATTAGTTATTAGAGACGGTGATACTGTCATATTTGGCTTCGGGTCGTGATTCTATTGACACGTGCTTTGGGGTCCGACGAGCTTATACTATGGGTTAGAGCATAGCGATGCCCACTAGTGTTGGTATGGTGTAGCCAGCGGTTTCGCAAGCGCTTTTTACTCGCCCCTCAATGATATCCGCCCATTCGATTGCGACTCCTGTATGAAACCCTCTCCGGACCCATCACGGTATGACGCGACCAGATCTACGAGGGCTAGCGCTGTGAAAAACAGCCCTTGGCGCAGTGACAGCTTTAACAAGGACTGGGTCAAGCCTATAAAAGCTATGGTCAAGAACAGCCGCTCTAATTTTGTCTCTACAGCCTCGTATTGACACAGTCCGAGGACCGCTGGAGGCTTCAGAGGAGTACAAGGGCCATAACCCCCAAACTGCGACGGACGGGAGGTACCTAGCAATATAGGTTCGTATGGACCCGACGGGGCGTGAAATCTTCCGCTTGCTTACCTACTCCATAATGAGATCTCCCACAGAGTTGACCTTATACGAGTCGTATCGCCTAAGCCAAGCCTGCGTCGTAAAATTGGGACATCAGGTCGTGCTGATCCCACAGGGACTGATCGTCCTTTAGTTCGTTTCAACAAGTTCGTGGAATAGACCAACCACAGTTGCCCCTGCAATTTGTCTAGCATCAAAGTATGGCCGTGTGGATTGTTGAATAATACGAAGATACATCACACCCTAGGCCGTTACCGCCTACTAGATAGTGGAGCCTTTGTCATTTGAAGCTTACACCTTCCTCCCCCCCTACACGAATCGAACTTCATGGAAAAACAGACATAACGCATAACGTCCATCGCCTTTCCAATTCAGAGTGGGTATGGCTGTAACAGGGTAGCACCGTCTCCCGATCAGTCATGAGACGGAGACTCCTCGCCCGTCCTACCCAATACCCTTGTCAACAATACAGACGCCCCACGGAAAGACGTTCAAGGCCGCTGTTCCGCCACCACAAAGTATGGATGAGATCGTAGCGTCCCCGACCGGAAATGAGGGTGGTAATCTGAGCCATTGCGAAGCTCTTGACAGGCTCAGACGGCGCGACCTGACTATCCAAGTATAGCCCAAGGAATGGGCAGTTCATTGCTGGACCTGGATAAGCAGCTGTGCACGTAACCCGGTTGACGCGTGTGGTGATTACTGTAATCGCTTACTACCGGTATGTGGAGGTATCTTCCTCGAATGGGCAAAACGATCTAGAAGAAGCCATTCGCAGCATAGACAGGTCGGCGAGTGCTCAGAATAAGGCAGTCCGCTCCTAGAACTGTCTTCTCTTGCTCCAACAGATATTGGGTGGAAGCAGCAATAAAATTAATATACAAATAGTTCGCGAAGGATGTTCGTCGCCGAGGTTATACTACCATTTGGAGATTACTTTGGAGAATATTGATAAACACGATGGGGGCAGATTGCATGCCTGCGTATTTTGGTGCTTTCACACGTATCCGATCCGTCGTAGGGCTGTGTTTTTACCACGCTTGGTAGCTTTATTCGTGAGACAGTAATGTATCTCGAGTAGTATTCCGAACTTCTAGCCCCGCACACCAGTGGCTTCCCCCAGCGTGGTACGAAGATTTACGTTGGCACGACCCCAATACCGATTTACCCTGGGGATCATGGAGTAGGTGGCTCATCCACTTAGCTTACCGATTTTCCAGTGGTCCGAGGTTAGCATATCTGTGCACTAATCCGTAAACCTCGACCCCCTATGCGATTAAGTTGGAGGCGGAACTACCTTATTCAACTGGTTAGTCTATGGCAAGAGCAAAGGATACCCCTGAGATCCACACCAAGAGTCGT'/>

    <sequence taxon='18' value='TACGTCTACGCTATAATGACCTCATCATTCATTAGCCAGTAGTCAGATTTGAGCGACCGATATTTTACAGCTTCTGCTGGAAAAGGCGATAGGCTGTGTGCATCTCTTCGGCATGAAATCGCCTATGTGTGTTCTTCGTGGGATTAATTATTAGAGACGGTGATACTGTCATATTTGGCTTCGGGTAGTGATTCTATTGACACGTGCTTTGGGGTCGGGCGAGCTTATACTATGGGTTAGAGCACAGCGATGCCCACTAGTGTTGGTATGGTGTAGCCAGCGGTTTCGCAAGCGCTTTTTACTCGCCCCTCAACGATATCCGCCCATTCGATCGCGACTCCTGTATGAAACCCTCTCCGGACCCATCACGGTATGACGCGACCAGATCTACGAGGGCTAGCGCTGTGAAAAACAGCCCTTGGCGCAGTGACAGCTTTAAAAAGGACTGGGTCAAGCCTATAAAAGCTATGGTCAAGAACAGCCGCTCTAATTTTGTCTCTACAGCCTCGTATTGACACAGTCCGAGGACCGCTGGAGGCTTCAGAGGAGTACACGGGCCATAACCCCCAAACTGCGACGGACGGGAGGTACCTAGCAATATAGGTTCGTATGGACCCGACGGGACGTGAAATCTTCCGCTTGCTTACCTACTCCACAATGAGATCTCCCACAGAGTTGACCTTATACGAGTCGCATCGCCTGAGCCAAGCCTGCATCGTAAAATTGGGACATCAGGTCGTGCTGATCCCACAGGGACTGATCGTCTTTTAATTCGTTTCAACCAGCTCGTGGAATAGACCAACCACAGTTGCCCCTGCAATTTGTCTAGCATCAAAGTATGGCCGTGTGGATTGTTGAATAATACGAAGATCCATCACATCCTAGGCCGTTACCGCCTACTAGATAGTGGAGCCTTTGTCATTTGAAGCTTACACCTTCCTCCTCCCCTACACGAATCGAACTTCATGGAAAAACAGACATAACGCATGACGTCCATCGCCTTTCCAATTCAGAGTGGGTATGGCTGTAACAGGGTAGCACCGTTTCCCGATCAGTCATGAGACGGAGACTCCTCGCCCGTTCTACCCAATACCCTTGTCAACAATACAGACGCCCCACGGACGGGCGTTTAAGGCCGCTGTTCTGCCACCACAAAGTATGGATGAGATCGTAGCGTCCCCGACCGGAAATGAGGGTGGTAATCTGAGCCATTGCGAAGCTCTTGACAGGCTCAGACGGCGCGACCTGACTATCCAAGTATAGCCCAAGGAATGGGCAGTTCATTGCTGGACCTGGATAAGCAGCTGTCCACGTAACCCGGTTGACGCGTGTGGTGATTACTGTAATCGCTTACTACCGGTATGTGGAGATATCTTCCTCGAATGGGCAAAACGATCTAGAAGAAGCCATTCGCAGCATAGACAGGTCGGCGAGTGCTCAGAATAAGGCAGTCCGCTCCTAGAACTGTCTTCTCTTGCTCCAACAGATATTGGGTGGAAGCAGCAATAAAATTAATATACAAATAGTTCGCGAAGGATGTTCCTCGCCGAGGTTATACTACCATTTGGAGATTACTTTGGAGAATATTGATAAAAATGATGGGGGCAGATTGCATGCCTGCGTATTTTGGTGCTTTCACACGTATCCGATCCGTCGTAGGGCTGTGTTTTTACCACGCTTGGTAGCTTTATTCGTGAGACAGTAATGTATCTCGAGTAGTATTCCGAACTTCTAGCCCCGCACACCAGTGGCTTCCCCCAGCGTGGTACGAAGATTTACGTTGGCACGACCCCAATACCGATTTACCCTGGGGATCATGGAGTAGGTGGCTCATACACTTAGCTTACCGATTTTCCAGTGGTCCGAGGTTAGCATATCTGTGCACTAATCCGTAAACCTCGACCCCCTATGCGATTAAGTTGGAGGCGGAACTACCTTATTCAACTGGTTAGTCTATGGCAAGAGCAAAGGATACCCCTGAGATCCACACCAAGAGTTGT'/>

    <sequence taxon='26' value='TACGTCTACGCTATAATGACCTCATCATTCATTAGCCAGTAGTCAGATTTGAGCGACCGATATTTTACAGCTTCTGCTGGAAAAGGCGATAGGCTGTGTGCATCTCTTCGGCATGAAATCGCCTATGTGTGTTCTTCGTGGGATTAATCATTAGAGACGGTGATACTGTCATATTTGGCTTCGGGTAGTGATTCTATTGACATGTGCTTTGGGGTCGGGCGAGCTTATACTATGGGTTAGAGCACAGCGATGCCCACTAGTGTTGGTATGGTGTAGCCAGCGGTTTCGCAAGCGCTTTTTACTCGCCCCTCAACGATATCCGCCCATTCGATCGCGACTCCTGTATGAAACCCTCTCCAGACCCATCACGGTATCACGCGACCAGATCTACGAGGGCTAGCGCTGTGAAAAACAGCCCTTGGCGCAGTGACAGCTTTAAAAAGGACTGGGTCAAGCCTATAAAAGCTATGGTCAAGAACAGCCGCTCTAATTTTGTCTCTACAGCCTCGTATTGACACAGTCCGAGGGCCGCTGGAGGCTTCAGAGGAGTACACGGGCCATAACCCCCAAACCGCGACGGACGGGAGGTACCTAGCAATGTAGATTCGTATGGACCCGACGGGACGTGAAATCTTCCGCTTGCTTACCTACTCCACAATGAGATCTCCCACAGAGTTGACCTTATACTAGTCGCATCGCCTGAGCCAAGCCTGCATCGTAAAATTGGGACATCAGGTCGTGCTAATCCCACAGGGACTGATCGTCTTTTAATTCGTTTCAACCAGCTCGTGGAATAGACCAGCCACAGTTGCCCCTGCAGTTTGTCTAGCATCAAAGTATGGCCGTGTGGATTGTTGAATAATACGAAGATCCATCACATCCTAGGCCGTTACCGCCTACTAGATAGTGGAGCCTTTGTCATTTGAAGCTTACACCTTCCTCCTCCCCTACACGAATCGAACTTCATGGAAAAACAGACATAACGCATGACGTCCATCGCCTTTCCAATTCAGAGTGGGTATGGCTGTGACAGGGTAGCACCGTTTCCCGATCAGTCATGAGACGGAGACTCCTCGCCCATTCTACCCAATACCCTTGTCAACAATACAGAAGCCCCACGGACGGGCGTTTAAGGCCGCTGTTCTGCCACCACAAAGTATGGATGAGATCGTAGCGTCCCCGACCGGAAATGAGGGTGGTAATCTGAGTCATTGCGAAGCTCTTGACAGGCTCAGACGGCGCGACCTGACTATCCAAGTATAGCCCAAGGAATGGGCAGTTCATTGCTGGACCTGGATAAGCAGCTGTCCACGTAACCCGGTTGACGCGTGTGGTGATTACTGTAATCGCTTACTACCGGTATGTGGAGATATCTTCCTCGAATGGGCAAAACGATCTAGAAGAAGCCATTCGCAGCATAGACAGGTCGGCGAGTGCTCAGAATAAGGCAGTCCGCTCCTAGAACTGTCTTCTCTTGCTCCAACAGATATTGGGTGGAAGCAGCAATAAAATTAATATACAAATAGTTCGCGAAGGATGTTCCTCGCCGAGGTTATACTACCACTTGGAGATTACTTTGGAGAATATTGATAAAAATGATGGGGGCAGATTGCATGCCTGCGTATTTTGGTGCTTTCACACGTATCCGATCCGTCGTAAGGCTGTGTTTTTACCACGCTTGGTAGCTTTCTTCGTGAGACAGTAATGTATCTCGAGTAGTATTCCGAACTTCTAGCCCCGCACACCAGTGGCTTCCCCCAGCGTGGTACGAAGATTTACGTTGGCACGACCCCAATACCGACTTACCCTGGGGATCATGGAGTAGGTGGCTCATACACTTAGCTTACCGATTTTCCAGTGGTCCGAGGTTAGCATATCTGTGCACTAATCCGTAAACCTCGACCCCCTATGCGATTAAGTTGGAGGCGGAACTACCTTATTCAACTGGTTAGTCTATGGCAAGAGCAAAGGATACCCCTGAGATCCGCACCAAGAGTTGT'/>

    <sequence taxon='108' value='TACGTCTACGCTATAATGACCTCATCATTCATTAGCCAGTAGTCAGATTTGAGCGACCGATATTTGACAGCTTCTGCTGGAAAAGGCGATAGGCTGTGTGCATCTCTTCGGCATGAAATCGCCTATGTGTGTTCTTCGTGGGATTAATTATTAGAGACGGTGATACTGTCATATCTGGCTTCGGGTAGTGATTCTATTGACACGTGCTTTGAGGTCGGGCGAGCTTATACTATGGGTTAGAGCACAGCGATGCCCACTAGTGTTGGTATGGTGTAGCCAGCGGTTTCGCAAGCGCTTTTTACTCGCCCCTCACCGATGTCCGCCCATTCGATCACGACTCCTGTATGAAACCCTCTCCGGACCCATCACGGTATGACGCGGCCAGATCTACGAGGGCTAGCGCTGTGAAAAACAGCCCTTGGCGCAGTGACAGCTTTAAAAAGGACTGGGTCAAGCCTATAAAAGCTATGGTCAAGAACAGCCGCTCTAATTTTGTCTCTACAGCCTCGTATTGACACAGTCCGAGGACCGCTGGAGGCTTCAGAGGAGTACACGGGCCATAACCCCCAAACTGCGACGGACGGGAGGTACCTAGCAATATAGGTTCGTATGGACCCGACGGGACGTGAAATCTTCCGCTTGCTTACCTACTCCGCAATGAGATCTCCCACAGAGTTGACCTTATACGAGTCGCATCGCCTGAGTCAAGCCTGCATCGTAAAATTGGGACATCAGGTCGTGCTAATCCCACAGGGGCTGATCGTCTTTTAATTCGTTTCAACCAGCTCGTGGAATAGACCAACCACAGTTGCCCCTGCAATTTGTTTAGCATCAAAGTATGGTCGTGTGGATTGTCGAATAATACGAAGGTCCATCACATCCTAGGCCGTTACCGTCTACTAGATAGTGGACCCTTTGTCATTTGAAGCTTACACCTTCCTCCTCCCCTACACGAATCGAACTTCATGGAAAAACAGACATAACGCATGGTGTCCATCGCCTTTCCAATTCAGAGTGGGTATGGCTGTAACAGGGTAGCACCGTTTCCCGATCAGTCATGAGACGGAGACTCCTCGCCCGTTCCACCCAATACCCTTGTCAACAATACAGACGCCCCACGGACGGGCGTTTAAGGCCGCTGTTCTGCCACCACAAAGTATGGATGAGATCGTAGCGTCCCCGACCGGAAATGAGGGTGGTAATCTGAGCCATTGCGAAGCTCTTGACAGGCTCAGACGGCGCGACTTGACTATCCAAGTATAGCCCAAGGAATGGGCAGTTCATTGCTGGACCTGGATAAGCAGCTGTCCACGTAACCCGGTTGACGCGTGTGGTGATTACTGTAATCGCTTACTACCGGTATGTGGAGATATCTTCCTCGAATGGGCAAAACGATCTAGAAGAAGCCATTCGCAGCATAGACAGGTCGGCGAGTGCTCAGAATAAGGCAGTCCGCTCCTAGAACTGTCTTCTCTTGCTCCAACAGATATTGGGTGAAAGCAGCAATAAAATTAATATACAAATAGTTCGCGAAGGATGTTCCTCGCCGAGGTTATACTACCATTTGGAGATTACTTTGGAGAATATTGATAAAAATGATGGGGGCAGATTGCATGCCTGCGTATTTTGGTGCTTTCACACGTATCCGATCCGTCGTAGGGCTGTGTTTTTACCACGCTTGGTAGCTTTATTCGTGAGACAGTAATGTATCTCGAGTAGTATTCCGAACTTCTAGCCCCGCACACCAGTGGCTTCCCCCAGCGTGGTACGAAGATTTACGTTGGCACGACCCCAATACCGATTTACCCTGGGGATCATGGGGTAGGTGGCTCATACACTTAGCTTACCGATTTTCCAGTGGTCCGAGGTTAGCATATCTGTGCACTAATCCGTAAACCTCGACCCCCTATGCGATTAAGTTGGAGGCGGAACTACCTTATTCAACTGGTTAGTCTATGGCAAGAGCAAAGGATACCCCTGAGATCCACACCAAGAGTTGT'/>

    <sequence taxon='109' value='TACGTCTACGCTATAATGACCTCATCATTCATTAGCCAGTAGTCAGATTTGAGCGACCGATATTTGACAGCTTCTGCTGGAAAAGGCGATAGGCTGTGTGCATCTCTTCGGCATGAAATCGCCTATGTGTGTTCTTCGTGGGATTAATTATTAGAGCCGGTGATACTGTCATATCTGGCTTCGGGTAGTGATTCTATTGACACGTGCTTTGAGGTCGGGCGAGCTTATACTATGGGTTAGAGCACAGCGATGCCCACTAGTGTTGGTATGGTGTAGCCAGCGGTTTCGCAAGCGCTTTTTACTCGCCCCTCACCGATATCCGCCCATTCGATCACGACTCCTGTATGAAACCCTCTCCGGACCCATCACGGTATGACGCGGCCAGATCTACGAGGGCTAGCGCTGTGAAAAACAGCCCTTGGCGCAGTGACAGCTTTAAAAAGGACTGGGTCAAGCCTATAAAAGCTATGGTCAAGAACAGCCGCTCTAATTTTGTCTCTACAGCCTCGTATTGACACAGTCCGAGGACCGCTGGAGGCTTCAGAGGAGTACACGGGCCATAACCCCCAAACTGCGACGGACGGGAGGTACCTAGCAATATAGGTTCGTATGGACCCGACGGGACGTGAAATCTTCCGCTTGCTTACCTACTCCGCAATGAGATCTCCCACAGAGTTGACCTTATACGAGTCGCATCGCCTGAGTCAAGCCTGCATCGTAAAATTGGGACATCAGGTCGTGCTAATCCCACAGGGGCTGATCGTCTTTTAATTCGTTTCAACCAGCTCGTGGAATAGACCAACCACAGTTGCCCCTGCAATTTGTTTAGCATCAAAGTATGGTCGTGTGGATTGTCGAATAATACGAAGGTCCATCACATCCTAGGCCGTTACCGTCTACTAGATAGTGGACCCTTTGTCATTTGAAGCTTACACCTTCCTCCTCCCCTACACGAATCGAACTTCATGGAAAAACAGACATAACGCATGGTGTCCATCGCCTTTCCAATTCAGAGTGGGTATGGCTGTAACAGGGTAGCACCGTTTCCCGATCAGTCATGAGACGGAGACTCCTCGCCCGTTCCACCCAATACCCTTGTCAACAATACAGACGCCCCACGGACGGGCGTTTAAGGCCGCTGTTCTGCCACCACAAAGTATGGATGAGATCGTAGCGTCCCCGACCGGAAATGAGGGTGGTAATCTGAGCCATTGCGAAGCTCTTGACAGGCTCAGACGGCGCGACTTGACTATCCAAGTATAGCCCAAGGAATGGGCAGTTCATTGCTGGACCTGGATAAGCAGCTGTCCACGTAACCCGGTTGACGCGTGTGGTGATTACTGTAATCGCTTACTACCGGTATGTGGAGATATCTTCCTCGAATGGGCAAAACGATCTAGAAGAAGCCATTCGCAGCATAGACAGGTCGGCGAGTGCTCAGAATAAGGCAGTCCGCTCCTAGAACTGTCTTCTCTTGCTCCAACAGATATTGGGTGAAAGCAGCAATAAAATTAATATACAAATAGTTCGCGAAGGATGTTCCTCGCCGAGGTTATACTACCATTTGGAGATTACTTTGGAGAATATTGATAAAAATGATGGGGGCAGATTGCATGCCTGCGTATTTTGGTGCTTTCACACGTATCCGATCCGTCGTAGGGCTGTGTTTTTACCACGCTTGGTAGCTTTATTCGTGAGACAGTAATGTATCTCGAGTAGTATTCCGAACTTCTAGCCCCGCACACCAGTGGCTTCCCCCAGCGTGGTACGAAGATTTACGTTGGCACGACCCCAATACCGATTTACCCTGGGGATCATGGGGTAGGTGGCTCATACACTTAGCTTACCGATTTTCCAGTGGTCCGAGGTTAGCATATCTGTGCACTAATCCGTAAACCTCGACCCCCTATGCGATTAAGTTGGAGGCGGAACTACCTTATTCAACTGGTTAGTCTATGGCAAGAGCAAAGGATACCCCTGAGATCCACACCAAGAGTTGT'/>

    <sequence taxon='64' value='TACGTCTAGGCTATAATGACCTCATCATTCATTAGCCAGTAGTCAGATTTGAGCGACCGATATTTTACAGCTTCTGCTGGAAAAGGCGATAGGCTGTGTGCATCTCTTCGGCATGAAATCGCCTATGTGTGTTCTTCGTGGGATTAATTATTAGAGACGGTGATACTGTCATATTTGGCTTCGGGTAGTGATTCTATTGACACGTGCTTTGGGGTCGGGCGAGCTTATACTATGGGTTAGAGCATAGCGATGCCCACTAGTGTTGGTATGGTGTAGCCAGCGGTTTCGCAAGCGCTTTTTACTCGCCCCTCAACGATATCCGCCCATTCGATTGCGACTCCTGTATGAAACCCTCTCCGGACCCATCACGGTATGACGCGACCAGATCTACGAGGGCTAGCGCTGTGAAAAACGGCCCTTGGCGCAGTGACAGCTTTAAAAAGGACTGGGTCAAGCCTATAAAAGCTATGGTCAAGAACAGCCGCTCTAATTTTGTCTCTACAGCCTCGTATTGACACAGTCCGAGGACCGCTGAAGGCTTCAGAGGAGTACACGGGCCATAACCCCCAAACTGCGACCGACGGAAGGTACCTAGCAATATAGGTTCGTATGGACCCGACGGGACGTGAAATCTTCCGTTTGCTTACCTACTCCACAATGAGATCTCCCACAGAGTTGACCTTATACGAGTCGCATCGCCTAAGCCAAGCCTGCATCGTAAAATTGGGACATCAGGTCGTGCTGATCCCACAGGGACTGATCGTCCTTTAGTTCGTTTCAACCAGCTCGTGGAATAGACCAACCACAGTTACCCCTGCAATTTGTCTAGCATCAAAGTATGGCCGTGTGGATTGTTGAATAATACGAAGATACATCACACCCTAGGCCGTTACCGCCTACTAGATAGTGGAACCTTTGTCATTTGAAGCTTACACCTTCCTCCTCCCCTACACGAATCGAACTTCATGGAAAAACAGGCATAACGCATGACGTCCATAGCCTTTCCAATTCAGAGTGGGTATGGCTGTAACAGGGTAGCACCGTTTCCCGATCAGTCATGAGACGGAGACTCCTCGCCCGTTCTACCCAATACCCTTGTCAACAATACAGACGCCCCACGGACGGGCGTTTAAGGCCGCTGTTCTGCCACCACAAAGTATGGATGAGATCGTAGCGTCCCCGACCGGAAATGAGGGTGGTAATCTGAGCCATTGCGAAGCTCTTGACAGGCTCAGCCGGCGCGACCTGACTATCCAAGTATAGCCCAAGGAATGGGCAGTCCATTGCTGGACCTGGATAAGCAGCTGTCCACGCAACCCGGTTGACGCGTGTGGTGATTACTGTAATCGCTTACTACCGGTATACGGAGAGATCTTCCTCGGATGGGCAAAACGATCTAGAAGAAGCCATTAGCAGCATAGACAGGTCGGCGAGTGCTCAGAATAAGGCAGTCCGCTCCTAGAACTGTCTTCTCTTGCTCCAACAGATATTGGGTGGAAGCAGCAATAAAATTAATATACAAGTAGTTCGCGAAGGATGTTCCTCGCCGAGGTTATACTACCATTTGGAGATTACTTTGGAGAATAATGATAAAAATGATGGGGGCAGATTGCATGCCTGCGTATTTTGGTGCTTTCACACGTATCCGATCCATCGTAGGGTTGTGTTTTTACCACGCTTGGTAGCTTTATTCGTGAGACAGTAATGTATCTCGAGTAGTATTCCGAACTTCTAGCCCCGCACACCAGTGGCTTCCCCCAGCGTGGTGCGAAGATTTACGTTGGTACGACCCCAATACCGATTTACCCTGGGGATCATGGAGTAGGTGGCTCATACACTTAGCTTACCGATTTTCCAATGGTCCGAGGTTAGCATATCTGTGCACTAATCCGTAAACCTCGACCCCCTATGCGATTAAGTTGGAGGCGGAACTACCTTATTCAACTGGTTAGTCTATGGCAAGAGCAAAGGCTACCCCTTAGATCCACATCAAGAGTTGT'/>

    <sequence taxon='113' value='TACGTCTAGGCTATAATGACCTCATCATTCATTAGCCAGTAGTCAGATTTGAGCGACCGATATTTTACAGCTTCTGCTGGAAAAGGCGATAGGCTGTGTGCATCTCTTCGGCATGAAATCGCCTATGTGTGTTCTTCGTGGGATTAATTATTAGAGACGGTGATACTGTCATATTTGGCTTCGGGTAGTGATTCTATTGACACGTGCTTTGGGGTCGGGCGAGCTTATACTATGGGTTAGAGCATAGCGATGCCCACTAGTGTTGGTATGGTGTAGCCAGCGGTTTCGCAAGCGCTTTTTACTCGCCCCTCAACGATATCCGCCCATTCGATTGCGACTCCTGTATGAAACCCTCTCCGGACCCATCACGGTATGACGCGACCAGATCTACGAGGGCTAGCGCTGTGAAAAACGGCCCTTGGCGCAGTGACAGCTTTAAAAAGGACTGGGTCAAGCCTATAAAAGCTATGGTCAAGAACAGCCGCTCTAATTTCGTCTCTACAGCCTCGTATTGACACAGTCCGAGGACCGCTGGAGGCTTCAGAGGAGTACACGGGCCATAACCCCCAAACTGCGACCGACGGAAGGTACCTAGCAATATAGGTTCGTATGGACCCGACGGGACGTGAAATCTTCCGTTTGCTTACCTACTCCACAATGAGATCTCCCACAGAGTTGACCTTATACGAGTCGCATCGCCTAAGCCAAGCCTGCATCGTAAAATTGGGACATCAGGTCGTGCTGATCCCACAGGGACTGATCGTCCTTTAGTTCGTTTCAACCAGCTCGTGGAATAGACCAACCACAGTTACCCCTGCAATTTGTCTAGCATCAAAGTATGGCCGTGTGGATTGTTGAATAATACGAAGATACATCACACCCTAGGCCGTTACCGCCTACTAGATAGTGGAACCTTTGTCATTTGAAGCTTACACCTTCCTCCTCCCCTACACGAATCGAACTTCATGGAAAAACAGGCATAACGCATGACGTCCATAGCCTTTCCAATTCAGAGTGGGTATGGCTGTAACAGGGTAGCACCGTTTCCCGATCAGTCATGAGACGGAGACTCCTCGCCCGTTCTACCCAATACCCTTGTCAACAATACAGACGCCCCACGGACGGGCGTTTAAGGCCGCTGTTCTGCCACCACAAAGTATGGATGAGATCGTAGCGTCCCCGACCGGAAATGAGGGTGGTAATCTGAGCCATTGCGAAGCTCTTGACAGGCTCAGCCGGCGCGACCTGACTATCCAAGTATAGCCCAAGGAATGGGCAGTCCATTGCTGGACCTGGATAAGCAGCTGTCCACGCAACCCGGTTGACGCGTGTGGTGATTACTGTAATCGCTTACTACCGGTATACGGAGAGATCTTCCTCGGATGGGCAAAACGATCTAGAAGAAGCCATTAGCAGCATAGACAGGTCGGCGAGTGCTCAGAATAAGGCAGTCCGCTCCTAGAACTGTCTTCTCTTGCTCCAACAGATATTGGGTGGAAGCAGCAATAAAATTAATATACAAGTAGTTCGCGAAGGATGTTCCTCGCCGAGGTTATACTACCATTTGGAGATTACTTTGGAGAATAATGATAAAAATGATGGGGGCAGATTGCATGCCTGCGTATTTTGGTGCTTTCACACGTATCCGATCCATCGTAGGGTTGTGTTTTTACCACGCTTGGTAGCTTTATTCGTGAGACAGTAATGTATCTCGAGTAGTATTCCGAACTTCTAGCCCCGCACACCAGTGGCTTCCCCCAGCGTGGTGCGAAGATTTACGTTGGTACGACCCCAATACCGATTTACCCTGGGGATCATGGAGTAGGTGGCTCATACACTTAGCTTACCGATTTTCCAATGGTCCGAGGTTAGCATATCTGTGCACTAATCCGTAAACCTCGACCCCCTATGCGATTAAGTTGGAGGCGGAACTACCTTATTCAACTGGTTAGTCTATGGCAAGAGCAAAGGCTACCCCTTAGATCCACATCAAGAGTTGT'/>

    <sequence taxon='114' value='TACGTCTAGGCTATAATGACCTCATCATTCATTAGCCAGTAGTCAGATTTGAGCGACCGATATTTTACAGCTTCTGCTGGAAAAGGCGATAGGCTGTGTGCATCTCTTCGGCATGAAATCGCCTATGTGTGTTCTTCGTGGGATTAATTATTAGAGACGGTGATACTGTCATATTTGGCTTCGGGTAGTGATTCTATTGACACGTGCTTTGGGGTCGGGCGAGCTTATACTATGGGTTAGAGCATAGCGATGCCCACTAGTGTTGGTATGGTGTAGCCAGCGGTTTCGCAAGCGCTTTTTACTCGCCCCTCAACGATATCCGCCCATTCGATTGCGACTCCTGTATGAAACCCTCTCCGGACCCATCACGGTATGACGCGACCAGATCTACGAGGGCTAGCGCTGTGAAAAACGGCCCTTGGCGCAGTGACAGCTTTAAAAAGGACTGGGTCAAGCCTATAAAAGCTATGGTCAAGAACAGCCGCTCTAATTTTGTCTCTACAGCCTCGTATTGACACAGTCCGAGGACCGCTGAAGGCTTCAGAGGAGTACACGGGCCATAACCCCCAAACTGCGACCGACGGAAGGTACCTAGCAATATAGGTTCGTATGGACCCGACGGGACGTGAAATCTTCCGTTTGCTTACCTACTCCACAATGAGATCTCCCACAGAGTTGACCTTATACGAGTCGCATCGCCTAAGCCAAGCCTGCATCGTAAAATTGGGACATCAGGTCGTGCTGATCCCACAGGGACTGATCGTCCTTTAGTTCGTTTCAACCAGCTCGTGGAATAGACCAACCACAGTTACCCCTGCAATTTGTCTAGCATCAAAGTATGGCCGTGTGGATTGTTGAATAATACGAAGATACATCACACCCTAGGCCGTTACCGCCTACTAGATAGTGGAACCTTTGTCATTTGAAGCTTACACCTTCCTCCTCCCCTACACGAATCGAACTTCATGGAAAAACAGGCATAACGCATGACGTCCATAGCCTTTCCAATTCAGAGTGGGTATGGCTGTAACAGGGTAGCACCGTTTCCCGATCAGTCATGAGACGGAGACTCCTCGCCCGTTCTACCCAATACCCTTGTCAACAATACAGACGCCCCACGGACGGGCGTTTAAGGCCGCTGTTCTGCCACCACAAAGTATGGATGAGATCGTAGCGTCCCCGACCGGAAATGAGGGTGGTAATCTGAGCCATTGCGAAGCTCTTGACAGGCTCAGCCGGCGCGACCTGACTATCCAAGTATAGCCCAAGGAATGGGCAGTCCATTGCTGGACCTGGATAAGCAGCTGTCCACGCAACCCGGTTGACGCGTGTGGTGATTACTGTAATCGCTTACTACCGGTATACGGAGAGATCTTCCTCGGATGGGCAAAACGATCTAGAAGAAGCCATTAGCAGCATAGACAGGTCGGCGAGTGCTCAGAATAAGGCAGTCCGCTCCTAGAACTGTCTTCTCTTGCTCCAACAGATATTGGGTGGAAGCAGCAATAAAATTAATATACAAGTAGTTCGCGAAGGATGTTCCTCGCCGAGGTTATACTACCATTTGGAGATTACTTTGGAGAATAATGATAAAAATGATGGGGGCAGATTGCATGCCTGCGTATTTTGGTGCTTTCACACGTATCCGATCCATCGTAGGGTTGTGTTTTTACCACGCTTGGTAGCTTTATTCGTGAGACAGTAATGTATCTCGAGTAGTATTCCGAACTTCTAGCCCCGCACACCAGTGGCTTCCCCCAGCGTGGTGCGAAGATTTACGTTGGTACGACCCCAATACCGATTTACCCTGGGGATCATGGAGTAGGTGGCTCATACACTTAGCTTACCGATTTTCCAATGGTCCGAGGTTAGCATATCTGTGCACTAATCCGTAAACCTCGACCCCCTATGCGATTAAGTTGGAGGCGGAACTACCTTATTCAACTGGTTAGTCTATGGCAAGAGCAAAGGCTACCCCTTAGATCCACATCAAGAGTTGT'/>

    <sequence taxon='65' value='TACGTCTAGGCTATAATGACCTCATCATTCATTAGCCAGTAGTCAGATTTGAGCGACCGATATTTTACAGCTTCTGCTGGAAAAGGCGATAGGCTGTGTGCATCTCTTCGGCATGAAATCGCCTATGTGTGTTCTTCGTGGGATTAATTATTAGAGACGGTGATACTGTCATATTTGGCTTCGGGTAGTGATTCTATTGACACGTGCTTTGGGGTCGGGCGAGCTTATACTATGGGTTAGAGCATAGCGATGCCCACTAGTGTTGGTATGGTGTAGCCAGCGGTTTCGCAAGCGCTTTTTACTCGCCCCTCAACGATATCCGCCCATTCGATTGCGACTCCTGTATGAAACCCTCTCCGGACCCATCACGGTATGACGCGACCAGATCTACGAGGGCTAGCGCTGTGAAAAACGGCCCTTGGCGCAGTGACAGCTTTAAAAAGGACTGGGTCAAGCCTATAAAAGCTATGGTCAAGAACAGCCGCTCTAATTTTGTCTCTACAGCCTCGTATTGACACAGTCCGAGGACCGTTGGAGGCTTCAGAGGAGTACACGGGCCATAACCCCCAAACTGCGACCGACGGAAGGTACCTAGCAATATAGGTTCGTATGGACCCGACGGGACGTGAAATCTTCCGTTTGCTTACCTACTCCACAATGAGATCTCCCACAGAGTTGACCTTATACGAGTCGCATCGCCTAAGCCAAGCCTGCATCGTAAAATTGGGACATCAGGTCGTGCTGATCCCATAGGGACTGATCGTCCTTTAGTTCGTTTCAACCAGCTCGTGGGATAGACCAACCACAGTTACCCCTGCAATTTGTCTAGCATCAAAGTATGGCCGTGTGGATTGTTGAATAATACGAAGATACATCACACCCTAGGCCGTTACCGCCTACTAGATAGTGGAACCTTTGTCATTTGAAGCTTACACCTTCCTCCTCCCCTACACGAATCGAACTTCATGGAAAAACAGGCATAACGCATGACGTCCATCGCCTTTCCAATTCAGAGTGGGTATGGCTGTAACAGGGTAGCACCGTTTCCCGATCAGTCATGAGACGGAGACTCCTCGCCCGTTCTACCCAATACCCTTGTCAACAATACAGACGCCCCACGGACGGGCGTTTAAGGCCGCTGTTCTGCCACCACAAAGTATGGATGAGATCGTAGCGTCCCTGACCGGAAATGAGGGTGGTAATCTGAGCCATTGCGAAGCTCTTGACAGGCTCAGACGGCGCGACCTGACTATCCAAGTATAGCCCAAGGAATGGGCAGTTCATTGCTGGACCTGGATAAGCAGCTGTCCACGCAACCCGGTTGACGCGTGTGGTGATTACTGTAATCGCTTACTACCGGTATACGGAGAGATCTTCCTCGGATGGGCAAAACGATCTAGAAGAAGCCATTCGCAGCATAGACAGGTCGGCGAGTGCTCAGAATAAGGCAGTCCGCTCCTAGAACTGTCTTCTCTTGCTCCAACAGATATTGGGTGGAAGCAGCAATAAAATTAATATACAAGTAGTTCGCGAAGGATGTTCCTCGCCGAGGTTATACTACCATTTGGAGATTACTTTGGGGAATAATGATAAAAATGATGGGGGCAGATTGCATGCCTGCGTATTTTGGTGCTTTCACACGTATCCGATCCATCGTAGGGTTGTGTTTTTACCACGCTTGGTAGCTTTATTCGTGAGACAGTAGTGTATCTCGAGTAGTATTCCGAACTTCTAGCCCCGCACACCAGTGGCTTCCCCCAGCGTGGTGCGAAGATTTACGTTGGTACGACCCCAATACCGATTTACCCTGGGGATCATGGAGTAGGTGGCTCATACACTTAGCTTACCGATTTTCCAGTGGTCCGAGGTTAGCATATCTGTGCACTAATCCGTAAACCTCGACCCCCTATGCGATTAAGTTCGAGGCGGAACTACCTTATTCAACTGGTTAGTCTATGGCAAGAGCAAAGGATACCCCTGAGATCCACATCAAGAGTTGT'/>

    <sequence taxon='81' value='TACGTCTAGGCTATAATGACCTCATCATTCATTAGCCAGTAGTCAGATTTGAGCGACCGATATTTTACAGCTTCTGCTGGAAAAGGCGATAGGCTGTGTGCATCTCTTCGGCATGAAATCGCCTATGTGTGTTCTTCGTGGGATTAATTATTAGAGACGGTGATACTGTCATATTTGGCTTCGGGTAGTGATTCTATTGACACGTGCTTTGGGGTCGGGCGAGCTTATACTATGGGTTAGAGCATAGCGATGCCCACTAGTGTCGGTATGGTGTAGCCAGCGGTTTCGCAAGCGCTTTTTACTCGCCCCTCAACGATATCCGCCCATTCGATTGCGACTCCTGTATGAAACCCTCTCCGGACCCATCACGGTATGACGCGACCAGATCTACGAGGGCTAGCGCTGTGAAAAACAGCCCTTGGCACAGTGACAGCTTTAAAAAGGACTGGGTCAAGCCTATAAAAGCTATGGTCAAGAACAGCCGCTCTAATTTTGTCTCTACAGCCTCGTACTGACACAGTCCGAGGACCGCTGGAGGCTTCAGAGGAGTACACGGGCCATAACCCCCAAACTGCGACCGACGGGAGGTACCTAGCAATATAGGTTCGTATGGACACGACGGGACGTGAAATCTTCCGTTTGCTTACCTACTCCACAATGAGATCTCCCACAGAGTTGACCTTATACGAGTCGCATCGCCTAAGCCAAGCCTGCATCGTAAAATTGGGACATCAGGTCGTGCTGATCCCACAGGGACTGATCGTCCTTTAGTTCGTTTCAACCAGCTCGTGGAATAGACCAACCACAGTTACCCCTGCAATTTGTCTAGCATCAAAGTATGGCCGTGTGGATTGTTGAATAATACGAAGATACATCACACCCTAGGCCGTTACCGCCTACTAGATAGTGGAACCTTTGTCATTTGAAGCTTACACCTTCCTCCTCCCCTACACGAATCGAACTTCATGGAAAAACAGGCATAACGCATGACGTCCATCGCCTTTCCAATTCAGAGTGGGTATGGCTGTAACAGGGTAGCACCGTTTCCCGATCAGTCATGAGACGGAGACTCCTCGCCCGTTCTACCCAATACCCTTGTCAACAATACAGACGCCCCACGGACGGGCGTTTAAGGCCGCTGTTCTGCCACCACAAAGTATGGATGAGATCGTAGCGTCCCCGACCGGAAATGAGGGTGGTAATCTGAGCCATTGCGAAGCTCTTGACAGGCTCAGACGGCGCGACCTGACTATCCAAGTATAGCCCAAGGAATGGGCAGTTCATTGCTGGACCTGGATAAGCAGCTGTCCACGCAACCCGGTTGACGCGTGTGGTGATTACTGTAATCGCTTACTACCGGTATACGGAGATATCTTCCTCGGATGGGCAAAACGATCTAGAAGAAGCCATTCGCAGCATAGACAGGTCGGCGAGTGCTCAGAATAAGGCAGTCAGCTCCTAGAACTGTCTTCTCTTGCTCCAACAGATATTGGGTGGAAGCAGCAATAAAATTAATATACAAGTAGTTCGCGAAGGATGTTCCTCGCCGAGGTTATACTACCATTTGGAGACTACTTTGGAGAATAATGATAAAAATGATGGGGGCAGATTGCATGCCTGCGTATTTTGGTGCTTTCACACGTATCCGATCCATCGTAGGGTTGTGTTTTTACCACGCTTGGTAGCTTTATTCGTGAGACATTAATGTATCTCGAGTAGTATTCCGAACTTCTAGCCCCGCACACCAGTGGCTTCCCCCAGCGTGGTGCGAAGATTTACGTTGGCACGACCCCAATACCGATTTACCCTGGGGATCATGGAGTAGGTGGCTCATTCACTTAGCTTACCGATTTTCCAGTGGTCCGAGGTTAGCATATCTGTGCACTAATCCGTAAACCTCGACCCCCTATGCGATTAAGTTGGAGGCGGAACTACCTTATTCAACTGGTTAGTCTATGGCAAGAGCAAAGGATACCCCTGAGATCCACATCAAGAGTTGT'/>

    <sequence taxon='82' value='TACGTCTAGGCTATAATGACCTCATCATTCATTAGCCAGTAGTCAGATTTGAGCGACCGATATTTTACAGCTTCTGCTGGAAAAGGCGATAGGCTGTGTGCATCTCTTCGGCATGAAATCGCCTATGTGTGTTCTTCGTGGGATTAATTATTAGAGACGGTTATACTGTCATATTTGGCTTCGGGTAGTGATTCTATTGACACGTGCTTTGGGGTCGGGCGAGCTTATACTATGGGTTAGAGCATAGCGATGCCCACTAGTGTTGGTATGGTGTAGCCAGCGGTTTCGCAAGCGCTTTTTACTCGCCCCTCAACGATATCCGCCCATTCGATTGCGACTCCTGTATGAAACCCTCTCCGGACCCATCACGGTATGACGCGACCAGATCTACGAGGGCTAGCGCTGTGAAAAACAGCCCTTGGCACAGTGACAGCTTTAAAAAGGACTGGGTCAAGCCTATAAAAGCTATGGTCAAGAACAGCCGCTCTAATTTTGTCTCTACAGCCTCGGATTGACACAGTCCGAGGACCGCTGGAGGCTTCAGAGGAGTACACGGGCCATAACCCCCAAACTGCGACCGACGGGAGGTACCTAGCAATATAGGTTCGTATGGACACGACGGGACGTGAAATCTTCCGTTTGCTTACCTACTCCACAATGAGATCTCCCACAGAGTTGACCTTATACGAGTCGCATCGCCTAAGCCAAGCCTGCATCGTAAAATTGGGACATCAGGTCGTGCTGATCCCACAGGGACTGATCGTCCTTTAGTTCGTTTCAACCAGCTCGTGGAATAGACCAACCACAGTTACCCCTGCAATTTGTCTAGCATCAAAGTATGGCCGTGTGGATTGTTGAATAATACGAAGATACATCACACCCTAGGCCGTTACCGCCTACTAGATAGTGGAACCTTTGTCATTTGAAGCTTACACCTTCCTCCTCCCCTACACGAATCGAACTTCATGGAAAAACAGGCATAACGCATGACGTCCATCGCCTTTCCAATCCAGAGTGGGTATGGCTGTAACAGGGTAGCACCGTTTCCCGATCAGTCATGAGACGGAGACTCCTCGCCCGTTCTACCCAATACCCTTGTCAACAATACAGACGCCCCACGGACGGGCGTTTAAGGCCGCTGTTCTGCCACCACAAAGTATGGATGAGATCGTAGCGTCCCCGACCGGAAATGAGGGTGGTAATCTGAGCCATTGCGAAGCTCTTGACAGGCTCAGACGGCGCGACCTGACTATCCAAGTATAGCCCAAGGAATGGGCAGTTCATTGCTGGACCTGGATAAGCAGCTGTCCACGCAACCCGGTTGACGCGTGTGGTGATTACTGTAATCGCTTACTACCGGTATACGGAGATATCTTCCTCGGATGGGCAAAACGATCTAGAAGAAGCCATTCGCAGCATAGACAGGTCGGCGAGTGCTCAGAATAAGGCAGTCCGCTCCTAGAACTGTCTTCTCTTGCTCCAACAGATATTGGGTGGAAGCAGCAATAAAATTAATATACAAGTAGTTCGCGAAGGATGTTCCTCGCCGAGGTTATACTACCATTTGGAGACTACTTTGGAGAATAATGATAAAAATGATGGGGGCAGATTGCATGCCTGCGTATTTTGGTGCTTTCACACGTATCCGATCCATCGTAGGGTTGTGTTTTTACCACGCTTGGTAGCTTTATTCGTGAGACAGTAATGTATCTCGAGTAGTATTCCGAACTTCTAGCCCCGCACACCAGTGGCTTCCCCCAGCGTGGTGCGAAGATTTACGTTGGCACGACCCCAATACCGATTTACCCTGGGGATCATGGAGTAGGTGGCTCATACACTTAGCTTACCGATTTTCCAGTGGTCCGAGGTTAGCATATCTGTGCACTAATCCGTAAACCTCGACCCCCTATGCGATTAAGTTGGAGGCGGAACTACCTTATTCAACTGGTTAGTCTATGGCAAGAGCAAAGGATACCCCTGAGATCCACATCAAGAGTTGT'/>

    <sequence taxon='104' value='TACGTCTAGGCTATAATGACCTCATCATTCATTAGCCAGTAGTCAGATTTGAGCGACCGATATTTTACAGCTTCTGCTGGAAAAGGCGATAGGCTGTGTGCATCTCTTCGGCATGAAATCGCCTATGTGTGTTCTTCGTGGGATTCATTATTAGAGACGGTGACACTGTCATATTTGGCTTCGGGTAGTGATTCTATTGACACGTGCTTTGGGGCCGGGCGAGCTTATACTATGGGTTAGAGCATAGCGATGCCCACTAGTGTTGGTATGGTGTAGCCAGCGGTTTCGCAAGCGCTTTTTACTCGCCCCTCAACGATATCCGCCCATTCGATTGCGACTCCTGTATGAAACCCTCTCCGGACCCATCACGGTATGACGCGACCAGATCTACGAGGGCTAGCGCTGTGAAAAACAGCCCTTGGCACAGTGACAGCTTTAAAAAGGACTGGGTCAAGCCTATAAAAGCTATGGTCAAGAACAGCCGCTCTAATTTTGTCTCTACAGCCTCGTATTGACACAGTCCGAGGACCGCTGGAGGCTTCAGAGGAGTACACGGGCCATAACCCCCAAACTGCGACCGACGGGAGGTACCTAGCAATATAGGTTCGTATGGACCCGACGGGACGTGAAATCTTCCGTTTGCTTACCTACTCCACAATGAGACCTCCCACAGAGTTGACCTTATACGAGTCGCATCGCCTAAGCCAAGCCTGCATCGTAAAATTGGGACATCAGGTCGTGCTGATCCCACAGGGACTGATCGTCCTTTAGTTCGTTTCAACCAGCTCGTGGAATAGACCAACCACAGTTACCCCTGCAACTTGTCTAGCATCAAAGTATGGCCGTGTGGATTGTTGAATAATACGAAGATACATCACACCCTAGGCCGTTACCGCCTACTAGATAGTGGAACCTTTGTCATTTGAAGCTTACACCTTCCTCCTCCCCTACACGAATCGAACTTCATGGAAAAACAGGCATAACGCATGACGTCCATCGCCTTTCCAATTCAGAGTGGGTATGGCTGTAACAGGGTAGCACCGTTTCCCGATCAGTCATGAGACGGAGACTCCTCGCCCGTTCTACCCAATACCCTTGTCAACAATACAGACGCCCCACGGACGGGCGTTTAAGGCCGCTGTTCTGCCACCACAAAGTATGGATGAGATCGTAGCGTCCCCGACCGGAAATGAGGGTGGTAATCTGAGCCATTGCGAAGCTCTTGACAGGCTCAGACGGCGCGACCTGACTATCCAAGTATAGCCCAAGGAATGGGCAGTTCATTGCTGGACCTGGATAAGCAGCTGTCCACGCAACCCGGTTGACGCGTGTGGTGATTACTGTAATCGCTTACTACCGGTATACGGAGATATCTTCCTCGGATGGGCAAAACGATCTAGAAGAAGCCATTCGCAGCATAGACAGGTCGGCGAGTGCTCAGAATAAGGCAGTCCGCTCCTAGAACTGTCTTCTCTTGCTCCAACAGATATTGGGTGGAAGCAGCAATAAAATTAATATACAAGTAGTTCGCGAAGGATGTTCCTCGCCGAGGTTATACTACCATTTGGAGACTACTTTGGAGAATAATGATAAAAATGATGGGGGCAAATTGCATGCCTGCGTATTTTGGTGCTTTCACACGTATCCGATCCATCGTAGGGTTGTGTTTTTACCACGCTTGGTAGCTTTATTCGTGAGACAGTAATGTATCTCGAGTAGTATTCCGAACTTCTAGCCCCGCACACCAGTGGCTTCCCCCAGCGTGGTGCGAAGATTTACGTTGGCACGACCCCAATACCGATTTACCCTGGGGATCATGGAGTAGGTGGCTCATATACTTAGCTTACCGATTTTCCAGCGGTCCGAGGTTAGCATATCTGTGCACTAATCCGTAAACCTCGACCCCCTATGCGATTAAGTTGGAGGCGGAACTACCTTATTCAACTGGTTAGTCTATGGCAAGAGCAAAGGATACCCCTGAGATCCACATCAAGAGTTGT'/>

    <sequence taxon='2' value='TACGTGTACGCTATAATGACCTCATCATTCATTAGCCAGTAGTCAGATTTGAGCGACCGATATTTTACAGCTTCTGCTGGAAAAGGCGATAGGCTGTGTGGATCTCTCCGGCATGAAATCGCCTATGTTTGTTCTTCGTGGGATTAATTATTAGAGACGGTGATACTGTCATATTTGGCTTCGGGTAGTGATTCTATTGACACGTGCTTTATGGTCGGGCGAGCTTATACTATGGGTTAGAGCATAGCGATGCCCACTAGTGTTGGTATGGTGTAGCCAGCGGTTTCGCAAGCGCTTTTTACTCGCCCCTCAACGATATCCGCCCATTCGATTGCGACTCCTGTATGAAACCCTCTCCGGAACCATCACGGTATGACGCGACCAGATCTACGAGGGCTAGCGCTGTGAAAAACAGCCCTTGGCGCAGTGACAGCTTTAAAAAGGACTGGGTCAAGACTATAAAAGCTATGGTCAAGAACAGCCGCTCTAATTTTGTCTCTACAGCCTCGTATTGACACAGTCCGAGGACCGCTGGAGGCTTTAGAGGAGTACACGGGCCATAACCCCCAAACTGCGACGGACGGGAGGTACCTAGCAATATAGGTTCGTATGGACCCGACGGGGTGTGAAATCTTCCGCTTGCTTACCTACTCCACAATGAGATCTCCCACAGAGTTGACCTTATATGAGTCGCATCGCCTAAGCCACGCCTGCATCGTAAAATTGGGACATCAGGTCGTACTGATCCCACAGGGACCGATCGTCCTTTAGTTCGTTTCAACCAGCTCGTGGAATAGACCAACCACAGTTGCCCCTGCAATTTGTCCAGCATCAAAGTATAGCCGTGCGGATTGTTGAATAATACGAAGATACATCACACCCTAGGCCGTTACCGCCTACTAGATAGTGGAGCCTTTGTCATTTGAGGCTTACACCTTCCTCCCCCCCTACACGAATCGAACTTCATGGAAAAACAGACATAACGCATGACGTCCATCGCTTTTCCAATTCAGAGTGGGTATGGCTGCAACAGGGTAGCACCGTTTCCCGATCAGTCATGAGACGGAGACTCCTCGCCCGTTCTACCCAATACCCTTGTCAACAATACAGACGCCCCACGGACGGGCGTTCAAGGCCGCTGTTCTGCCACCACAAAGTATAGATGAGATCGTGTCGTCCCCGACCGGAAATGAGGGTGGTAATTTGAGCCATTGCGAAGCCCTTGACAGGCTCAGACGGCGCGACCTGACTATCCAAGTATAGCCCAAGGAATGGGCAGTTCATTGCTGGACCTGGATAAGCAGCTGTCCGCGTAACCCGGTTGACGCGTGTGGTGATTACTGTAATCGCTTACTACCGGTATGTGGAGATATCTTCCTCGAATGGGCAAAACGATCTAGAAGAAGCCATTCGCAGCATGGACAGGTCGGCGAGTGCTCAGAATAGGGCAGTCCGCTCCTAGAACTGTCTTCTCTTGCTCCAACAGATATTGGGTGGAAGCAGCAATAAAATTAGTATACAAATAGTTTGCGAAGGATATTCCTCGCCGAGGTTATACTACCATTTGGAGATTACTTTGGAGACTATTGATAAACATGATGGGGGCAGATTGCATGCCTGCGTATTTTGGTGCTTTCACACGTATCCGATCCGTCGCAGGGCTGTGTTTTTACCACGCTTGGTAACCTTATTCGTGAGACAGTAATGTATCTCAAGTAGTACTCCGAACTTGTAGCCCCGCACACCAGTGGCTGCCCCCAGCGTGGTACGAAGATTTACGTTGGCACGACCCCAATACCGATTTACCCTGGGGATCATGGAGTAGGTGGCTCATACACTTGGCTTACCGATTTTCCAGTGGTCCGAGGTTAGCATATCTGTGCACTAATCCGTAAACCTCGGCCCCCTATGCGATCAAGTTGGAGGCGGAACTACCTTATTCAACTGGTTAGTCTATGGCAAGAGCAAAGGATACCCCTGAGATTCACACCAAGAGTTGT'/>

    <sequence taxon='13' value='TACGTGTACGCTATAATGACCTCATCATTCATTAGCCAGTAGTCAGATTTGAGCGACCGATATTTTACAGCTTCTGCTAGAAAAGGCGATAGGCTGTGTGGATCTCTCCGGCATGAAATCGCCTATGTTTGTTCTTCGTGGGATTAATTATTAGAGACGGTGATACTGTCATATTTGGCTTCGGGTCATGATTCTATTGACACGTGCCTTATGGTCGGGCGAGCTTATACTATGGGTTAGAGCATAGCGATGCCCACTAGTGTTGGTACGGTGTAGCCAGCGGTTTCGCAAGCGCTTTTTACTCGCCCCTCAACGATATCCGCCCATTCGATTGTGACTCCTATATGAAACCCTCTCCGGCACCATCACGGTGTGACGCGACCAGATCTACGAGGGCTAGAGCTGTGAAAAACAGCCCTTGGCGCAGTGCCAGCTTTAAAAAGGACCGGGTCAAGACTATAAAAGCTATGGTCAAGAACATCCGCTCTCATTTTGTCTCTACAGCCTCGTATTGATACAGTCCGAGGACCGCTGGAGGCTTTAGAGGAGTGCACGGGCCATAACCCCCAAACTGCGACGGACGGGAGGTACCTAGCAATATAGGTTCGTATGGACCCGACGGGGTGTGAAATCTTCCGCTTGCTTACCTACTCCACAATGATATCTCTCACAGAGTTGACCTTATATGAGCCGCATCGCCTAAGCCACGCCTGCATCGTAAAATTGGGACATTAGGTCGTACTGATCACACAGGGACTGATCGTCCTTTAGTTCGTTTCAACCAGCTCGTGGAATAGATCAACCACAGTTGCCCCTGCAATTTGTCCAGCATCAAAGTATAGCCGTGCGGATTGTTGAATAATACGAAGATACATCACACCCTAGGCCGTTACCGCCTACTAGATAGTGGAGCCTTTGTCATTTGAAGCTTACACCTTCCTCCCCCCCTACACGAATCGAACTTCATGGAAAAACAGACACAACGCATGACGTCCATCGCTTTTCCAATTCAGAGTGGGTATGGCTGCAACAGGGTATCACCGTTTCCCGATCAGTCATGAGACGGAGACTCCTCGCCCGTTCTACCCAATAGCCTTGTCAACAATACAGACGCCCCACGGACGGGCGTTCAAGGCCGCCGTTCTGCCACCACAAAGTATAGATGAGATCGTATCGTCCCCGACCGGAAATGAGGGTGGTAATTTGAGCCATTGCGAAGACTTTGACAGGCTCAGACGGCGCGACGTGACTATCCAAGTATAGCCCAAGGAATGGACAGTTCATTGTTACACCTGGATAAGCAGCTGTCCGCGTAACCCGGTCGGCGCATGTGGTGATTACTGTAATCGCTCACTACAGGTATGTGGAGATATCTTCCTCGAGTGGGCAAAACGATCTAAGAGAAGCCATTCGCAGCATGGACAGGTCGGCGAGTGCTCAGAATAGGGCAGTCCGCTCCTAGAACTGACTTCTCTTGCTCCAACGGATATTGGGTGAAAGCAGAAATAAAATTAGTATACAAATAGTTTGCGAAGGATATTCCTCGCCGAGGTTATACTACAATTTGGAGATTACTTTGGAGACTATTGATAAACATGGTGGGGGCAGATTGCATGCCTGCATATTTTGGTGCTTTCACACGTATCCGATCCGTCGCGGGGCTGTGTTTTTACCACGCTTGGTAACCTTATTCGTGAGACAGTAATGTATCTCAAGTAGTACTCCGAACTTGTAGCCCCGCACACCAGTGGCTGCCCCAAGCGCGGTACGAAGATTTACGTTGGCACGACCCCAATACCGATTTACCCTGGGGATCATGGAGTAGGTGGCTCATACACTTGGCTTACCGATTTTCCAGTGGTCCGAGGTTCGCATATCTGTGCACTAATCCGTAAACCTCGGCCCACTATGCGATCAAGTTGGAGGCGGAACTACCTTATTCAACTGGTTAGTCTATGGCGAGAGCAAAGGATACCCCTGAGATTCACACCAAGAGTTGT'/>

    <sequence taxon='38' value='TACGTGTACGCTATAATGACCTCATCATTCATTAGCCAGTAGTCAGATTTGAGCGACCGATATTTTACAGCTTCTGCTGGAAAAGGCGATAGGCTGTGTGGATCTCTCCGGCATGAAACCGCCTATGTTTGTTCTTCGAGGGATTAATTATTAGAGACGGTGATACTGTCATATTTGGCTTCGGGTGGTGATTCTATTGACACGTGCCTTATGGTCGGGCGAGCTTATACTATGGGTTAGAGCATAGCGATGCCCACTAGTGTTGGTATGGTGTAGCCAGCGGTTTCGCAAGCGCTTTTTACTCGCCCCTCAACGATATCCGCCCATTCGATTGCGACTCCTATATGAAACCCTCTCTGGAACCATCACGGTATGACGCGACCAGATCTACGAGGGCTAGCGCTGTGAAAAACAGCCCTTGGCGCAGTGACAGCTTTAAAAAGGACTGGGTCAAGACTATAAAAGCTATGGTCAAGAACAGCCGCTCTCATTTTGTCTCTACAGCCTCGTATTGACACAGTCCGAGGACCGCTGGAGGCTTTAGAGGAGTACACGGGCCATAACGCCCAAACTGCGACGGACGGGAGGTACCTAGCAATATAGGTTCGTATGGACCCGACGGGGTGTGAAATCTTCCGCTTGCTTACCTACTCCACAATGAGATCTCTCACAGAGTTGACCTTATATGAGCCGCATCGCCTAAGCCACGCCTGCATCGTAAAATTGGGACATTAGGTCGTGCTGATAACACAGGGACTGATCGTCCTTTAGTTCGTTTCAACAAGCTCGTGGAATAGATCAACCACAGTTGCCCCTGCAATTTGTCCAGCATCAAAGTATAGCCGTGCGGATTGTTGAATAATACGAAGATACATCACACCCTAGGCCGTTACCGCCTACTAGCTAGTGGAGCCTTTGTCATTTGAAGCTTACACCTTCCTCCCCCCCTACACGAATCGAACTCCATGGAACAACAGACATAACGCATGACGTCCATCGCCTTTCCAATTCAGAGTGGGTATGGCTGCAACAGGGTAGCACCGTTTCCCGATCAGTCATGAGACGGAGACTCCTCGCCCGTTCTACCCAATACCCTTGTCAACAATACAGACGCCCCACGGACGGGCGTTCAAGGCTGCTGTTCTGCCACCACAAAGTATAGATGAGATCGTGTCGTCCCCGACCGGAAATGAGGGTGGTAATTTGAGCCATTGCGAAGCCTTTGACAGGCTCAGACGGCGCGACCTGACTATCCAAGTATAGCCCAAGGAATGGGCAGTTCATTGTTAGACCTGGATAAGCAGCTGTCCGCGTAACCCGGTTGACGCATGTGGTGATTACTGTAATCGCTCACTACAGGTATGTGGAGATATCTTCCTCGAGTGGGCAAAACGATCTAGAAGAAGCCATTCGCAGCATGGACAGGTCGGCGAGTGCTCAGAATAGGGCAGTCCGCTCCTAGAACTGACTTCTCTTGCTCCAACGGATGTTGGGTGGAAGCAGAAATAAAATTAGTATACAAATAGTTTGCGAAGGATATTCCTCGCCGAGGTTATACTACAATTTGGAGATTACTTTGGAGACTATTGATAAACATGGTGGGGGCAGATTGCATGCCTGCATATTTTGGTGCTTTCACACGTATCCGATCCGTCGCGGGGCTGCGTTTTTACCACGCTTGGTAACCTTATTCGTGAGACAGTAATGTATCTCAAGTAGTACTCCGAACTTCTAGCCCCGCACACCAGTGGCTGCCCCGAGCGTGGTACGAAGATTTACGTTGGCACGACCCCAATACCGATTTACCCTGGGGATCATGGAGTAGGTGGCTCATACACTTGGCTTACCGATTTTCCAGTGGTCCGAGATTCGCATATCTGTGCACTAATCCGTAAACCTCGGCCCACTATGCGATCAAGTTGGAGGCGGAACTACCTTATTCAACTGGTTAGTCTATGGCAAGAGCAAAAGATACCCCTGAGATTCACACCAAGAGTTGT'/>

    <sequence taxon='59' value='TACGTGTACGCTATAATGACCTCATCATTCATTAGCCAGTAGTCAGATTTGAGCGACCGATATTTTACAGCTTCTGCTGGAAAAGGCGATACGCTGTGTGGATCTCTCCGGCATGAAACCGCCTATGTTTGTTCTTCGAGGGATTAATCATTAGAGACGGTGATACTGTCATATTTGGCTTCGGGTGGTGATTCTATTGACACGTGCCTTATGGTCGGGCGAGCTTATACTATGGGTTAGAGCATAGCGATGCCCACTAGTGTTGGTATGGTGTAGCCAGCGGTTTCGCAAGCGCTTTTTACTCGCCCCTCAACGATATCCGCCCATTCGATTGCGACTCCTATATGAAACCCTCTCTGGAACCATCACGGTATGACGCGACCAGATCTACGAGGGCTAGCGCTGTGAAAAACAGCCCTTGGCGCAGTGACAGCTTTAAAAAGGACTGGGTCAAGACTATAAAAGCTATGGTCAAGAACAGCCGCTCTCATTTTGTCTCTACAGCCTCGTATTGACACAGTCCGAGGACCGCTGGAGGCTTTAGAGGAGTACACGGGCCATAACGCCCAAACTGCGACGGACGTGAGGTACCTAGCAATATAGGTTCGTATGGACCCGACGGGGTGTGAAATCTTCAGCTTGCTTACCTACTCCACAATGAGATCTCTCACAGAGTTGACCTTATATGAGCCGCATCGCCTAAGCCACGCCTGCATCGTAAAATTGGGACATTAGGTCGTGCTGATAACACAGGGACTGATCGTCCTTTAGTTCGTTTCAACAAGCTCGTGGAATAGATCAACCACAGTTGCCCCCGCAATTTGTCCAGCATCAAAGTATAGCCGTGCGGATTGTTGAATAATACGAAGATACATCACACCCTAGGCCGTTACCGCCTACTAGCTAGTGGAGCCTTTGTCATTTGAAGCTTACACCTTCCTCCCCCCCTACACGAATCGAACTCCATGGAACAACAGGCATAACGCATGACGTCCATCGACTTTCCAATTCAGAGTGGGTATGGCTGCGACAGGGTAGCACCGTTTCCCGATCAGTCATGAGACGGAGACCCCTCGCCCGTTCTACCCAATACCCTTGTCAACAATACAGACGCCCCACGGACGGGCGTTCAAGGCTGCTGTTCTGCCACCATAAAGTATAGATGAGATCGTGTCGTCCCCGACCGGAAATGAGGGTGGTAATTTGAGCCATTGCGAAGCCTTTGACAGGCTCAGACGGCGCGACCTGACTATCCAAGTATAGCCCAAGGAATGGGCAGTTCATTGTTAGACCTGGATAAGCAGCTGTCCGCGTAACCCGGTTGACGCATGTGGTGATTACTGTAATCGCTCACTACAGGTATGTGGAGATATCTTCCTCGAGTGGGCAAAACGATCTAGAAGAAGCCATTCGCAGCATGGACAGGTCGGCGAGTGCTCAGAATAGGGCAGTCCGCTCCTAGAACTGACTTCTCTTGCTCCAACGGATGTTGGGTTGAAGCAGAAATAAAATTAGTATACAAATAGTTTGCGAAGGATATTCCTCGCCGGGGTTATACTACAATTTGGAGATTACTTTGGAGACTATTGATAAACATGGTGGGGGCAGATTGCATGCCTGCATATTTTGGTGCTTTCACACGTATCCGATCCGTCGCGGGGCTGCGTTTTTACCACGCTTGGTAACCTTATTCGTGAGACAGTAATGTATCTCAAGTAGTACTCCGAACTTCTAGCCCCGCACACCAGTGGCTGCCCCGAGCGTGGTACGAAGATTTACATTGGCACGACCCCAATACCGATTTACCCTGGGGATCATGGAGTAGGTGGCTCATACACTTGGCTTACCGATTTTCCAGTGGTCCGAGATTCGCATATCTGTGCACTAATCCGTAAACCTCGGCCCACTATGCGATCAAGTTGGAGGCGGAACCACCTTATTCAACTGGTTAGTCTATGGCAAGAGCAAAAGATACCCCTGAGATTCACACCAAGAGTTGT'/>

    <sequence taxon='68' value='TACGTGTACGCTATAATGACCTCATCATTCATTAGCCAGTAGTCAGATTTGAGCGACCGATATTTTACAGCTTCTGCTGGAAAAGGCGATACGCTGTGTGGATCTCTCCGGCATGAAACCGCCTATGTTTGTTCTTCGAGGGATTAATTATTAGAGACGGTGATACTGTCATATTTGGCTTCGGGTGGTGATTCTATTGACACGTGCCTTATGGTCGGGCGAGCTTATACTATGGGTTAGAGCATAGCGATGCCCACTAGTGTTGGTATGGTGTAGCCAGCGGTTTCGCAAGCGCTTTTTACTCGCCCCTCAACGATATCCGCCCATTCGATTGCGACTCCTATATGAAACCCTCTCTGGAACCATCACGGTATGACGCGACCAGATCTACGAGGGCTAGCGCTGTGAAAAACAGCCCTTGGCGCAGTGACAGCTTTAAAAAGGACTGGGTCAAGACTATAAAAGCTATGGTCAAGAACAGCCGCTCTCATTTTGTCTCTACAGCCTCGTATTGACACAGTCCGAGGACCGCTGGAGGCTTTAGAGGAGTACACGGGCCATAACGCCCAAACTGCGACGGACGGGAGGTACCTAGCAATATAGGTTCGTATGGACACGACGGGGTGTGAAATCTTCCGTTTGCTTACCTACTCCACAATGAGATCTCTCACAGAGTTGACCTTATATGAGCCGCATCGCCTAAGCCACGCCTGCATCGTAAAATTGGGACATTAGGTCGTGCTGATAACACAGGGGCTGATCGTCCTTTAGTTCGTTTCAACAAGCTCGTGGAATAGATCAACCATAGTTGCCCCTGCAATTTGTCCAGCATCAAAGTATAGCCGTGCGGATTGTTGAATAATACGAAGATACATCACACCCTAGGCCGTTACCGCCTACTAGCTAGTGGAGCCTTTGTCATTTGAAGCTTACACCTTCCTCCCCCCCTACACGAATCGAACTCCATGGAACAACAGGCATAACGCATGACGTCCATCGACTTTCCAATTCAGAGTGGGTATGGCTGCGACAGGGTAGCACCGTTTCCCGATCAGTCATGAGACGGAGACTCCTCGCCCGTTCTACCCAATACCCTTGTCAACAATACAGACGCCCCACGGACGGGCGTTCAAGGCTGCTGTTCTGCCACCACAAAGTATAGATGAGATCGTGTCGTCCCCGACCGGAAATGAGGGTGGTAATTTGAGCCATTGCGAAGCCTTTGACAGGCTCAGACGGCGCGACCTGACTATCCAAGTATAGCCCAAGGAATGGGCAGTTCATTGTTAGACCTGGATAAGCAGCTGTCCGCGTAACCCGGTTGACGCATGTGGTGATTACTGTAATCGCTCACTACAGGTATGTGGAGATATCCTCCTCGAGTGGGCAAAACGATCTAGAAGAAGCCATTCGCAGCATGGACAGGTCGGCGAGTGCTCAGAATAGGGCAGTCCGCTCCTAGAACTGACTTCTCTTGCTCCAACGGATGTTGGGTGGAAGCAGAAATAAAATTAGTATACAAATAGTTTGCGAAGGATATTCCTCGCCGGGGCTATACTACAATTTGGAGATTACTTTGGAGACTATTGATAAACATGGTGGGGGCAGATTGCATGCCTGCATATTTTGGTGCTTTCACACGTATCCGATCCGTCGCGGGGCTGCGTTTTTACCACGCTTGGTAACCTTATTCGTGAGACAGTAATGTATCTCAAGTAGTACTCCGAACTTCTAGCCCCGCACACCAGTGGCTGCCCCGAGCGTGGTACGAAGATTTACGTTGGCACGACCCCAATACCGATTTACCCTGGGGATCATGGAGTAGGTGGCTCATACACTTGGCTTACCGATTTTCCAGTGGTCCGAGATTCGCATATCTGTGCACTAATCCGTAAACCTCGGCCCACTATGCGATCAAGTTGGAGGCGGAACCACCTTATTCAACTGGTTAGTCTATGGCAAGAGCAAAAGATACCCCTGAGATTCACACCAAGAGTTGT'/>

    <sequence taxon='51' value='TACGTGTACGCTATAATGACCTCATCATTCATTGGCCAGTAGTCAGATTTGAGCGACCGATATTTTACAGCTTCTGCTGGAAAAGGCGATAGGCTGTGTGGATCTCTCCGGCATGAAACCGCCTATGTTTGTTCTTCGAGGGATTAATTATTAGAGACGGTGATACTGTCATATTTGGCTTCGGGTAGTGATTCTATTGACACGTGCCTTATGGTCGGGCGAGCTTATACTATGGGTTAGAGCATAGCGATGCCCACTAGTGTTGGTATGGTGTAGCCAGCGGTTTCGCAAGCGCTTTTTACTCGCCCCTCAACGATATCCGCCCATTCGATTGCGACTCCTATATGAAACCCTCTCTGGAACCATCACGGTATGACGCGACCAGATCTACGAGGGCTAGCGCTGTGAAAAACAGCCCTTGGCGCAGTGACAGCTTTAAAAAGGACTGGGTCAAGACTATAAAAGCTATGGTCAAGAACAGCCGCTCTCATTTTGTCTCTACAGCCTCGTATCGACACAGTCCGAGGACCGCTGGAGGCTTTAGAGGAGTACACGGGCCATAACGCCCAAACTGCGACGGACGGGAGGTACCTAGCAATATAGGTTCGTATGGACCCGACGGGGTGTGAAATCTTCCGCTTGCTTACCTACTCCACAATGAGATCTCTCACAGAGTTGACCTTATATGAGCCGCATCGCCTAAGCCACGCCTGCATCGTAAAATTGGGACATTAGGTCGTGCTGATAACACAGGGACTGATCGTCCTTTAGTTCGTTTCAACAAGCTCGTGGAATAGATCAACCACAGTTGCCCCTGCAATTTGTCCAGCATCAAAGTATAGCCGTGCGGATTGTTGAATAGTACGAAGATACATCACACCCTAGGCCGTTACCGCCTACTAGCTAGTGGAGCCTTTGTCATTTGAAGCTTACACCTTCCTCCCCCCCTACACGAATCAAACTCCATGGAACAACAGACATAACGCATGACGTCCATCGCCTTTCCAATTCAGAGTGGGTATGGCTGCAACAGGGTAGCACCGTTTCCCGATCAGTCATGAGACGGAGACTCCTCGCCCGTTCTACCCAATACTCTTGTCAACAATACAGACGCCCCACGGACGGGCGTTCAAGGCTGCTGTTCTGCCACCACAAAGTATAGATGAGATCGTGTCGTCCCCGACCGGAAATGAGGGTGGTAATTTGAGCCATTGCGAAGCCTTTGACAGGCTCAGACGGCGCGACCTGACTATCCAAGTATAGCCCAAGGAATGGTCAGTTCATTGTTAGACCTGGATAAGCAGCTGTCCGCGTAACCCGGTTGACGCATGTGGTGATTACTGTAATCGCTCACTACAGGTATGTGGAGATATCTTCCTCGAGTGGGCAAAACGATCTAGAAGAAGCCATTCGCAGCATGGACAGGTCGGCGAGTGCTCAGAATAGGGCAGTCCGCTCCTAGAACTGACTTCTCTTGCTCCAACGGATGTTGGGTGGAAGCAGAAATAAAATTAGTATACAAATAGTTTGCGAAGGATATTCCTCGCCGAGGTTATACTACAATTTGGAGATTACTTTGGAGACTATTGATAAACATGGTGGGGGCAGATTGCATGCCTGCATATTTTAGTGCTTTCACACGTATCCGATCCGCCGCGGGGCTGCGTTTTTACCACGCTTGGTAACCTTATTCGTGAGACAGTAATGTATCTCAAGTAGTACTCCGAACTTCTAGCCCCGCACACCAGTGGCTGCCCCGAGCGTGGTACGAAGATTTACGTTGGCACGACCCCAATACCGATTTACCCTGGGGATCATGGAGTAGGTGGCTCATACACTTGGCTTACCGATTTTCCAGTGGTCCGAGATTCGCATATCTGTGCACTAATCCGTAAACCTCGGCCCACTATGCGATCAAGTTGGAGGCGGAACTACCTTATTCAACTGGTTAGTCTATGGCAAGAGCGAAAGATACCCCTGAGATTCACACCAAGAGTTGT'/>

    <sequence taxon='52' value='TACGTGAACGCTATAATGACCTCATCATTCATTAGCCAGTAGTCAGATTTGAGCGACCGATATTTTACAGCTTCTGCTGGAAAAGGCGATAGGCTGTGTGGATCTCTCCGGCATGAAATCGCCTATGTTTGTTCTTCGTGGGATTAATTATTGGAGACGGTGATACTGTCATATTTGGCTTCGGGTAGTGATTCTATTGACACGTGCCTCATGGTCGGGCGAGCTTATACTATGGGTTAGAGCATAGCGATGCCCACTAGTGTTGGTATGGTGTAGCCAGCGGTTTCGCAAGCGCTTTTTACTCGCCCCTCAACGATATCCGCCCATTCGATTGCGACTCCTATATGAAACCCTCTCTGGAACCATCACGGTATGACGCGACCAGATCTACGAGGGCTAGCGCTGTGAAAAACAGCCCTTGGCGCAGTGACAGCTTTAAAAAGGACTGGGTCAAAACTATAAAAGCTATGGTCAAGAACAGCCGCTCTCATTTTGTCTCTACAGCCTCGTATTGACACAGTCCGAGGACCGCTGGAGGCTTTAGGGGAGTACACGGGCCATAACCCCCAAACTGCGACGGACGGGAGGTACCTAGCAATATAGGTTCGTATGGACCCGACGGGGTGTGAAATCTTCCGCTTGCTTACCTACTCCACAATGAGATCTCTCACAGAGTTGACCTTATATGAGCCGCATCGCCTAAGCCACGCCTGCATCGTAAAATTGGGACATTAGGTCGTGCTGATCACACAGGGACTGATCGTCCTTTAGTTCGTTTCAACCAGCTCGTGGAATAGATCAACCACAGTTGCCCCTGCAATTTGTCCAGCATCAAAGTATAGCCGTGCGGATTGTTGAATAATACGAAGCTACATCACACCGTAGGCCGTTACCGCCTACTAGATAGTGGAGCCTTTGTCATTTGAAGCTTACACCTTCCTCCCCCCCTACACGAATCGAACTTCATGGAAAAACCGACATAACGCATGACGTCCATCGCCTTTCCAATTCAGAGTGGGTATGGCTGCAACAGGGTAGCACCGTTTCCCGATCAGTCATGAGACGGAGACTCCTCGCCCGTTCTACCCAATACCCTTGTCAACAATACAGACGCCCCACGGACGGGCGTTCAAGGCCGCTGTTCTGCCACCACAAAGTATAGATGAGATCGTGTCGTCCCCGACCGGAAATGAGGGTGGTAATTTGAGCCATTGCGAAGCCTTTGACAGGCTCAGACGGCGCGACCTGACTATCCAAGTATAGCCCAAGGAACGGGCAGTTCATTGTTAGACCTGGATAAGCAGCTGTCCGCGTAACCCGGTTGACGCATGTGGTGATTACTGTAATCGCTCACTACAGGTATGTGGAGATATCTTCCTCGAGTGGGCAAAACGATCTAGAAGAAGCCATTCGCAGCATGGACAGGTCGGCGAGTGCTCAGAATAGGGCAGTCCGCTCCTAGAACTGACTTCTCTTGCTCCAACGGATATTGGGTGGAAGCAGAAATAAAATTAGTATACAAATAGTTTGCGAAGGATATTCCTCGCCGAGGTTATACTACAATTTGGAGATTACTTTGGAGACTATTGATAAACATGGTGGGGGCAGATTGCATGCCTGCATATTTTGGTGCTTTCACACGTATCCGATCCGTCGCGAGGCTGTGTTTTTACCACGCTTGGTAACCTTATTCGTGAGACAGTAATGTATCTCAAGTAGTACTCCGAACTTCTAGCCCCGCACACCAGTGGCTGCCCCGAGCGTGGTACGAAGATTTACGTTGGCGCGACCCCAATACCGATTTACCCTGGGGATCATGGAGTAGGTGGCTCATACACTTGGCTTACCGATTTTCCAGTGGTCCGAGGTTCGCATATCTGTGCACTAATCCGTAAACCTCGGCCCACTATGCGATCAAGTTGGAGGCGGAACTACCTTATTCAACTGGTTAGTCTATGGCAAGAGCAAAAGATACCCCTGAGATTCACACCAAGAGTTAT'/>

    <sequence taxon='85' value='TACGTGAACGCTATAATGACCTCATCATTCATTAGCCAGTAGTCAGATTTGAGCGACCGATATTTTACAGCTTCTGCTGGAAAAGGCGATAGGCTGTGTGGATCTCTCCGGCATGAAATCGCCTATGTTTGTTCTTCGTGGGATTAATTATTGGAGACGGTGATACTGTCATATTTGGCTTCGGGTAGTGATTCTATTGACACGTGCCTCATGGTCGGGCGAGCTTATACTATGGGTTAGAGCATAGCGATGCCCACTAGTGTTGGTATGGTGTAGCCAGCGGTTTCGCAAGCGCTTTTTACTCGCCCCTCAACGATATCCGCCCATTCGATTGCGACTCCTATATGAAACCCTCTCTGGAACCATCACGGTATGACGCGACCAGATCTACGAGGGCTAGCGCTGTGAAAAACAGCCCTTGGCGCAGTGACAGCTTTAAAAAGGACTGGGTCAAAACTATAAAAGCTATGGTCAAGAACAGCCGCTCTCATTTTGTCTCTACAGCCTCGTATTGACACAGTCCGAGGACCGCTGGAGGCTTTAGGGGAGTACACGGGCCATAACCCCCAAACTGCGACGGACGGGAGGTACCTAGCAATATAGGTTCGTATGGACCCGACGGGGTGTGAAATCTTCCGCTTGCTTACCTACTCCACAATGAGATCTCTCACAGAGTTGACCTTATATGAGCCGCATCGCCTAAGCCACGCCTGCATCGTAAAATTGGGACATTAGGTCGTGCTGATCACACAGGGACTGATCGTCCTTTAGTTCGTTTCAACCAGCTCGTGGAATAGATCAACCACAGTTGCCCCTGCAATTTGTCCAGCATCAAAGTATAGCCGTGCGGATTGTTGAATAATACGAAGCTACATCACACCGTAGGCCGTTACCGCCTACTAGATAGTGGAGCCTTTGTCATTTGAAGCTTACACCTTCCTCCCCCCCTACACGAATCGAACTTCATGGAAAAACCGACATAACGCATGACGTCCATCGCCTTTCCAATTCAGAGTGGGTATGGCTGCAACAGGGTAGCACCGTTTCCCGATCAGTCATGAGACGGAGACTCCTCGCCCGTTCTACCCAATACCCTTGTCAACAATACAGACGCCCCACGGACGGGCGTTCAAGGCCGCTGTTCTGCCACCACAAAGTATAGATGAGATCGTGTCGTCCCCGACCGGAAATGAGGGTGGTAATTTGAGCCATTGCGAAGCCTTTGACAGGCTCAGACGGCGCGACCTGACTATCCAAGTATAGCCCAAGGAACGGGCAGTTCATTGCTAGACCTGGATAAGCAGCTGTCCGCGTAACCCGGTTGACGCATGTGGTGATTACTGTAATCGCTCACTACAGGTATGTGGAGATATCTTCCTCGAGTGGGCAAAACGATCTAGAAGAAGCCATTCGCAGCATGGACAGGTCGGCGAGTGCTCAGAATAGGGCAGTCCGCTCCTAGAACTGACTTCTCTTGCTCCAACGGATATTGGGTGGAAGCAGAAATAAAATTAGTATACAAATAGTTTGCGAAGGATATTCCTCGCCGAGGTTATACTACAATTTGGAGATTACTTTGGAGACTATTGATAAACATGGTGGGGGCAGATTGCATGCCTGCATATTTTGGTGCTTTCACACGTATCCGATCCGTCGCGAGGCTGTGTTTTTACCACGCTTGGTAACCTTATTCGTGAGACAGTAATGTATCTCAAGTAGTACTCCGAACTTCTAGCCCCGCACACCAGTGGCTGCCCCGAGCGTGGTACGAAGATTTACGTTGGCGCGACCCCAATACCGATTTACCCTGGGGATCATGGAGTAGGTGGCTCATACACTTGGCTTACCGATTTTCCAGTGGTCCGAGGTTCGCATATCTGTGCACTAATCCGTAAACCTCGGCCCACTATGCGATCAAGTTGGAGGCGGAACTACCTTATTCAACTGGTTAGTCTATGGCAAGAGCAAAAGATACCCCTGAGATTCACACCAAGAGTTAT'/>

    <sequence taxon='67' value='TACGTGAACGTTATAATGACCTCATCATTCATTAGCCAGTAGTCAGATTTGAGCGACCGATATTTTACAGCTTCTGCTGGAAAAGGCGATAGGCTGTGTGGATCTCTCCGGCATGAAATCGCCTATGTTTGTTCTTCGTGGGATTAATTATTGGAGACGGTGATACTGTCATATTTGGCTTCGGGTAGTGATTCTATTGACACGTGCCTCATGGTCGGGCGAGCTTATACTATGGGTTAGAGCATAGCGATGCCCACTAGTGTTGGTATGGTGTAGCCAGCGGTTTCGCAAGCGCTTTTTACTCGCCCCTCAACGATATCCGCCCATTCGATTGCGACTCATATATGAAACCCTCTCTGGAACCATCACGGTATGACGCGACCAGATCTACGAGGGCTAGCGCTGTGAAAAACAGCCCTTGGCGCAGTGACAGCTTTAAAAAGGACTGGGTCAAAACTATAAAAGCTATGGTCAAGAACAGCCGCTCTCATTTTGTCTCTACAGCCTTGTATTGACACAGTCCGAGGACCGCTGGAGGCTTTAGGGGAGTACACGGGCCATAACCCCCAAACTGCGACGGACGGGAGGTACCTAGCAATATAGGTTCGTATGGACCCGACGGGGTTTGAAATCTTCCGCTTGCTTACCTACTCCACAATGAGATCTCTCACAGAGTTGACCTTATATGAGCCGCATCGCCTAAGCCACGCCTGCATCGTAAAATTGGGACCTTAGGTCGTGCTGATCACACAGGGACTGATCGTCCTTTAGTTCCTTTCAACCAGCTCGTGGAATAGATCAACCACAGTTGCCCCTGCAATTTGTCCAGCATCAAAGTATAGCCGTGCGGATTGTTGAATAATACGAAGCTACATCACACCGTAGGCCGTTACCGCCTACTAGATAGTGGAGCCTTTGTCATTTGAAGCTTACACCTTCCTCCCCCCCTACACGAATCGAACTTCATGGAAAAACAGACATAACGCATGACGTCCATCGCCTTTCCAATTCAGAGTGGGTATGGCTGCAACAGGGTAGCACCGTTTCCCGATCAGTCATGAGACGGAGACTCCTCGCCCGTTCTACCCAATACCCTTGTCAACAATACAGACGCCCCACGGACGGGCGTTCAAGGCCGCTGTTCTGCCACCACAAAGTATAGATGAGATCGTGTCGTCCCCGACCGGAAATGAGGGTGGTAATTTGAGCCATTGCGAAGCCTTTGACAGGCTCAGACGGCGCGACCTGACTATCCAAGTATAGCCCAAGGAATGGGCAGTTCATTGTTAGACCTGGATAAGCAGCTGTCCGCGTAACCCGGTTGACGCATGTGGTGATTACTGTAATCGCTCACTACAGGTATGTGGAGATATCTTCCTCGAGTGGGCAAAACGATCTAGAAGAAGCCATTCGCAGCATGGACAGGTCGGCGAGTGCTCAGAATAGGGCAGTCTGCTCCTAGAACTGACTTCTCTTGCTCCAACGGATATTGGGTGGAAGCAGAAATAAAATTAGTATACAAATAGTTTGCGAAGGATATTCCTCGCCGAGGTTATACTACAATTTGGAGATTACTTTGGAGACTATTGATAAACATGGTGGGGGCAGATTGCATGCCTGCATATTTTGGTGCTTTCACACGTATCCGATCCGTCGCGGGGCTGTGTTTTTACCACGCTTGGTAACCTTATTCGTGAGACAGTAATGTATCTCAAGTAGTACTCCGAACTTCTAGCCCCGCACACCAGTGGCTGCCCCGAGCATGGTACGAAGATTTACGTTGGCGCGACCCCAATACCAATTTACCCTGGGGATCATGGAGTAGGTGGCTCATACACTTGGCTTACCGATTTTCCAGTGGTCCGAGGTTCGCATCTCTGTGCACTAATCCGTAAACCTCGGCCCACTATGCGATCAAGTTGGAGGCGGAACTACCTTATTCAACTGGTTAGTCTATGGCAAGAGCAAAAGATACCCCTGAGATTCACACCAAGAGTTAT'/>

    <sequence taxon='20' value='TACGTGTATGCTATAATGACCTCATCATTCATTAGCCAGTAGTCAGATTTGAGCGACCGATATTTTACAGCTTCTGCTGGAAAAGGCGATAGGCTGTATGGATCTCTCCGGCATGAAATCGCCTATGTTTGTTCTTCGTGGGATTAATTATTAGAGACGGTGATACTGTCATATTTGACTTCGGGTAGTGATTCTATTGACGCGTGCCTTATGGTCGGGCGAGCTTATACCTTGGGTTAGAGCATAGTGATGCACACTAGTGTTGGTATGGTGTAGCCAGCGGTTTCGCAAGCGCTTTTTACTCGCCCCTCAACGATATCCGCCCATTCGATTGCGACTCCTATATGAAACCCTCTCTGGAACCATCACGGTATGAGGCGACCAGATTTACGAGTGCTAGCGCTGTGAAAAACAGCCCTTGGCGCAGTGACAGCTTTAAAAAGGACTGAGTCAAGACTATAAAAGCTATGGTCAAGAACAGCCGCTCTAATTTCGTCTCTACAGCCTCGTATTGACACAGTCCGAGGACCGCTGGAGGCTTTAGAGGAGTACATGGGCCATAACCCCCAAACTGCGACGGACGGGAGGTACCTAGCCATATAGGTTCGTATGGACCCGACGGGATGTGAAATCTTCCGCTTGCTTACCTACTCCACCATGAGATCTCCCACAGAGTTGACCTTATATGAGCCGCATCGCCTAAGCCACGCCTGCATCGTAAAATTGGGACATTAGGTCGTGTTGATCACACAAGTACTGATCGTCCTTTAGTTCGTTTCAACCAGCTCGTGGAATAGATCAACCACAGTTGCCCCTGCAATTTGTCCAGCATCAAAGTATAGCCGTGCGGATTGTTGAATAATACGAAGATACATCACACCCTAGGCCGTTACCGCCTACTAGATAGTGGAGCCTTTGTCATTTGAAGCTTACACCTTCCTCCCCCCCTACACGAATCGAACTTCATGGAAAAACAGACATAACGCATGACGTCCATCGCTTTTCCAGTTCAGAGTGGGTATGGCTGCAACAGGGTAGCACCGTTTCCTGATCAGTCATGAGACGGAGACTCCTCGCCCGTTCTACCCAATACCCTTGTCAACAATACAGACGCCCCACGGACGGGCGTTCAAGGCCGCTGTTCTGCCACCACAAAGTATAGATGAGATCGTGTCGTCCCCGACCGGAAATGAGGGTGGTAATTTGAGCCATTGCGAAGCCTCTGACAGGCTCAGACGGCGCGACCTGACTATCCAAGTATAGCCCAAGGAATGGGCAGTTCATTGTTGGACCTGGATAAGCAGCTGTCCGCGTAACCCGGTTGACGCGTGTGGTGATTACTGTAATCGCTCACTACAAGTATGTGGAGATATCTTCCTCGAGTGGGCAAAACGATCTAGAAGAAGCCATTCGCAGCATGGACAGGTCGGCGAGTGCTCAGAACAGGGCAGTCCGCTCCTAGAACTGACTTCTCTTGCTCCAACGGATATTGGGTGGAAGCAGAAATAAAATTAGTATACAAATAGTTTGCGAAGGATATTCCTCGCCGAGGTTATACTACCATTTGGAGATTACTTTGGAGACTATTGATAAACATGACGGGGCCAGATTGCATGCCTGCATATTTTGGTGCTCTCACACGTATCCGATCCGTCGCAGGGCTGTGTTTTTACCACGGTTGGTACTCTTATTCGTGAGACAGTAATGTATCTCAAGTAGTACTCCGAACTTGTAGCCCCGCACACCAGTCGCTGCCCCGAGCGTGGTACGAAAATTTACGTTGGCACGACCCCGATACCGACTTACCCTGGGGATCATGGAGTAGGTGGCTCATACACTTGGCTTACCGATTTTCCAGTGGTCCGAGGTTCGCATATCTGTGCACTAATCCGTAAACCTCGGCCCCCTATGCGATCAAGTTGGAGGCGGAACTACCTTATTCAACTGGTTAGTCTATGGCAAGAGCAAAGGATACCCCTGAGATTCACACCAAGGGTTGT'/>

    <sequence taxon='6' value='TACGTGTACGCTATAATGACCTCATCATTCATTAGCCAGTAGTCAGATTTGAGCGACCGATATTTTACAGCTTCTGCTGGAAAAGGCGATAGGCTGTGTGGATCTCTCCGGCATGAAATCGCCTATGTTTGTTCTTCGTGGGATTAATTATTAGAGACGGTGATACTGTCATATTTGGCTTCGGGTAGTGATTCTATTGACACGTGCTTTGTGGTCGGGCGAGCTTATACTATGGGTTAGAGCATAGCGATGCCCACTAGTGTTGGTATGGTGTAGCCAGCGGTTTCGCAAGCGCTTTTTACTCGCCCCTCAACGATATCCGCCCATTCGATTGCGACTCCTGTATGAAACCCTCTCCGGACCCATCACGGTATGACGCGACCAGATCTACGAGGGCTAGCGCTGTGAAAACCAGCCCTTGGCGCAGTGACAGCTTTAAAAAGGACTGGGTCAAGACTATAAAAGCTATGGTCAAGAACAGCCGCTCTAATTTTGTCTCTACAGCCTCGTATTGACACAGTCCGAGGACCGCTGGAGGCTTTAGAGGAGTACACGGGCCATAACCCCCAAACTGCGACGGACGGGAGGTACCTAGCAATATAGGTTCGTATGGACCCGACGGGGTGTGAAATCTTCCGCTTGCTTACCTACTCCACAATGAGATCTCCCACAGAGTTGACCTTATATGAGTCGCATCGCCTAAGCCACGCCTGCATCGTAAAATTGGGACATCAGGTCGTGCTGATCCCACAGGGACTGATCGTCCTTTAGTTCGTTTCAACCAGCTCGTGGAATAGACCAACCACAGTTGCCCCTGCAATTTGTCTAGCATCAAAGTATAGCCGTGCGGATTGTTGAATAATACGAAGATACATCACACCCTAGGCCGTTACCGCCTACTAGATAGTGGAGCCTTTGTCATTTGAAGCTTACACCTTCCTCCCCCCCTACACGAATCGAACTTCATGGAAAAACAGACATAACTCATGACGTCCATCGCTTTTCCAATTCAGAGTGGGTATGGCTGCAACAGGGTAGCACCGTTTCCCGATCAGTCATGAGACGGAGACTCCTCGCCCGTTTTACCCAATACCCTTGTCAACAATACAAACGCCCCACGGACGGGCGTTCAAGGCCGCTGTTCTGCCACCACAAAGTATAGATGAGATCGTGTCGTCCCCGACCGGAAATGAGGGTGGTAATTTGAGCCATTGCGAAGCCCTTGACAGGCTCAGACGGCGCGACCTGACTATCCAAGTATAGCCCAAGGAATGGGCAGTTCATTGCTGGACCTGGACAAGCAGCTGTCCGCGTAACCCGGTTGACGCGTGTGGTGATTACTGTAATCGCTTACTACCGGTATGTGGAGATATCTTCCTCGAATGGGCAAAACGATCTAGAAGAAGCCATTCCCAGCATGGACAGGTCGGCGAGTGCTCAGAATACGGCAGTCCGCTCCTAGAACTGTCTTCTCTTGCTCCAAAAGATATTGGGTGGAAGCAGCAATAAAATTAGTATACAAATAGTTTGCGAAGGATATTCCTCGCCGAGGTTATACTACCATTTGGAGATTACTTTGGAGACTATTGATAAACATGATGGGGGCAGATTGCATGCCTGCGTATTTTGGTGCTTTCACACGTATCCGATCCGTCGCAGGGCTGTGTTTTTACCACGCTTGGTAACCTTATTCGTGAGACAGTAATGTATCTCAAGTAGTACTCCGAACTTGTAGCCCCGCACACCAGTGGCTGCCCCCAGCGTGGTACGAAGATTTACGTTGGCACGACCCCAATACCGATTTACCCTGGGGATCATGGAGTAGGTGGCTCATACACTTGGCTTACAGATTTTCCAGTGGTCCGAGGTTAGCATATCTGTGCACTAATCCGTAAACCTCGGCCCCCTATGCGATCAAGTTGGAGGCGGAACTACCTTATTCAACTGGTTAGTCTATGGCAAGAGCAAAGGATACCCCTGAGATTCACACTAAGAGTTGT'/>

    <sequence taxon='14' value='TACGTGTACGCTATAATGACCTCATCATTCATTAGCCAGTAGTCAGATTTGAGCGACCGATATTTTACAGCTTCTGCTGGAAAAGGCGATAGGCTGTGTGGATCTCTCCGGCATGAAATCGCCTATGTTTGTTCTTCGTGGGATTAATTATTAGAGACGGTGATACTGTCATATTTGGCTTCGGGTAGTGATTCTATTGACACGTGCTTTGTGGTCGGGCGAGCTTATACTATGGGTTAGAGCATAGCGATGCCCACTAGTGTTGGTATGGTGTAGCCAGCGGTTTCGCAAGCGCTTTTTACTCGCCCCTCAACGATATCCGCCCATTCGATTGCGACTCCTGTATGAAACCCTCTCCGGACCCATCACCGTATGACGCGACCAGATCTACGAGGGCTAGCGCTGTGAAAACCAGCCCTTGGCGCAGTGACAGCTTTAAAAAGGACTGGGTCAAGACTATAAAAGCTATGGTCAAGAACAGCCGCTCTAATTTTGTCTCTACAGCCTCGTATTGACACAGTCCGAGGACCGCTGGAGGCTTTAGAGGAGTACACGGGCCATAACCCCCAAACTGCGACGGACGGGAGGTACCTAGCAATATAGGTTCGTATGGACCCGACGGGGTGTGAAATCTTCCGCTTGCTTACCTACTCCACAATGAGATCTCCCACAGAGTTGACCTTATATGACTCGCATCGCCTAAGCCACGCCTGCATCGTAAAATTGGGACACCAGGTCGTGCTGATCCCACAGGGACTGATCGTCCTTTAGTTCGTTTCAACCAGCTCGTGGAATAGACCAACCACAGTTGCCCCTGCAATTTGTCTAGCATCAAAGTATAGCCGTGCGGATTGTTGACTAATACGAAGATACATCACACCCTAGGCCGTTACCGCCTACTAGATAGTGGAGCCTTTGTCATTTGAAGCTTACACCTTCCTCCCCCCCTACACGAATCGAACTTCATGGAAAAACAGACATAACTCATGACGTCCATCGCTTTTCCAATTCAGAGTGGGTATGGCTGCAACAGGGTAGCACCGTTTCCCGATCAGTCATGAGACGGAGACTCCTCGCCCGTTTTACCCAATACCCTTGTCAACAATACAAACGCCCCACGGACGGGCGTTCAAGGCCGCTGTTCTGCCACCACAAAGTATAGATGAGATCGTGTCGTCCCCGACCGGAAATGAGGGTGGTAATTTGAGCCATTGCGAAGCCCTTGACAGGCTCAGACGGCGCGACCTGACTATCCAAGTATAGCCCAAGGAATGGGCAGTTCATTGCTGGACCTGGACAAGCAGCTGTCCGCGTAACCCGGTTGACGCGTGTGGTGATTACTGTAATCGCTTACTACCGGTATGTGGAGATATCTTCCTCGAATGGGCAAAACGATCTAGAAGAAGCCATTCCCAGCATGGACAGGTCGGCGAGTGCTCAGAATACGGCAGTCCGCTCCTAGAACTGTCTTCTCTTGCTCCAAAAGATATTGGGTGGAAGCAGCAATAAAATTAGTATACAAATAGTTTGCGAAGGATATTCCTCGCCGAGGTTATACTACCATTTGGAGATTACTTTGGAGACTATTGATAAACATGATGGGGGCAGATTGCATGCCTGCGTATTTTGGTACTTTCACACGTATCCGATCCGTCGCAGGGTTGTGTTTTTACCATGCTTGGTAACCTTATTCGTGAGACAGTAATGTATCTCAAGTATTACTCCGAACTTGTAGCCCCGCACACCAGTGGCTGCCCCCAGCGTGGTACGAAGATTTACGTTGGCACGACCCCAATACCGATTTACACTGGGGATCATGGAGTAGGTGGCTCATACACTTGGCTTACAGATTTTCCAGTGGTCCGAGGTTAGCATATCTGTGCACTAATCCGTAAACCTCGGCCCCCTATGCGATCAAGTTGGAGGCGGAACTACCTTATTCAACTGGTTAGTCTATGGCAAGAGCAAAGGATACCCCTGAGATTCACACTAAGAGTTGT'/>

    <sequence taxon='90' value='TACGTGTATGCTATAATGACCTCATCATTCATTAGCCAGTAGTCAGATTTGAGCGACCGATATTTTACAGCTTCTGCTGGAAAAGGCGATAGGCTGTGTGGATCTCTCCGGCATGAAATCGCCTATGTTTGTTCTTCGTGGGATTAATTATTAGAGACGGTGATACTGTCATATTTGGCTTCGGGTAGTGATTCTATTGACACGTGCTTTGAGGTCGGGCGAGCTTATACTATGGGTTAGAGCATAGCGATGCCCACTAGTGTTGGTATGGTGTAGCCAGCGGTTTCGCAAGCGCTTTTTACTCGCCCCTCAACGATATCCGCCCATTCGATTGCGCCTCCTGTATGAAACCCTCTCCGGACCCATCACCGTATGACGCGACCAGATCTACGAGGGCTAGCGCTGTGAAAACCAGCCCTTGGCGCAGTGACAGCTTTAAAAATGACTGGGTCAAGACTATAAAAGCTATGGTCAAGAACAGCCGCTCTAATTTTGTCTCTACAGCCTCGTATTGGTACGGTCCGAGGACCGCTGGAGGCTTTAGAGGAGTACACGGGCCATAACCCCCAAACTGCGACGGACGGGAGGTACCTAGCAATATAGGTTCGTATGGACCCGACGGGGTGTAAAATCTTCCGCTTGCTTACCTACTCCACAATAAGATCTCCCACAGAGTTGACCTTATATGACTCGCATCGCCTAAGCCACGCCTGCGTCGTAAAATTGGGACACCAGGTCGTGCTGATCCCACAGGGACTGATCGTTCTTTAGTTCGTTTCAACCAGCTCGTGGAATAGACCAACCACAGTTGCCCCTGCAATTTGTCTAGCATCAAAGTATAGCCGTGCGGATTGTTGAATAATACGAAGATACATCACACCCTAGGCCGTTACCGCCTACTAGATAGTGGAGCCTTTGTCATTTGAAGCTTACACCTTCCTCCCCCCCTACACGAATCGAACTTCATGGAAAAACAGATATAACTCATGACGTCTATCGCTTTTCCAACTCAGAGTGGGTATGGCTGCAACAGGGTAGCACCGTTTCCCGATCAGTCATGAGACGGAGACTCCTCGCCCGTTTTACCCAATACCCTTGTCAACAATACAAACGCCCCACGGACGGGCGTTCAAGGCCGCTGTTCTGCCACCACAAAGTATAGATGAGATGGTGTCGTCCCCGACCGGAAATGAGGGTGGTAATTTGAGCCATTGCGAAGCCCTTGACAGGCTCAGACGGCGCGACCTGACTATCCAATTATAGCCCAAGGAATGGGCAGTTCATTGCTGGACCTGGACAAGCAGCTGTCCGCGTAACCCGGTTGACGCGTGTGGTGATTACTGTAATCACTTACTACCGGTATGTGGAGATATCTTCCTCGAATGGGCAAAACGATCTGGAAGAAGCCATTCCCAGCATGGACAGGTCGGCGAGTGCTCAGAATACGGCAGTCCGCTCCTAGAACTGTCTTCTCTTGCTCCAAAAGATATTGGGTGGAAGCAGCAATAAAATTAGTATACAAATAGTTTGCGAAGGATATTCCTCGCCGAGGTTATACTACCATCTGGAGATTACTTTGGAGACTATTGATAAACATGATGGGGGCAGATTGCATGCCTGCGTATTTTGGTACTTTCACACGTATCCGATCCGTCGCAGGGTTGTGTTTTTACCACGCTTGGTAACCTTATTCGTGAGACAGTAATGTATCTCAAGTATTACTCCGAACTTGTAGCTCCGCACACCAGTGGCTGCCCCCAGCGTGGTACGAAGATTTACGTTGGCACGACCCCAATACCGATTTACACTGGGGATCATGGAGTAGGTGGCTCATACACTTGGCTTACAGATTTTCCAGTGGTCCGAGGTTAGCATATCTGTGCACTAATCCGTAAACCTCGGCCCCCTATGCGATCAAGTTGGAGGCGGAACTACCTTATTCAACTGGTTAGTCTATGGCAAGAGCAAAGGATACCCCTAAGATTCACACTAAGAGTTGT'/>

    <sequence taxon='91' value='TACGTGTATGCTATAATGACCTCATCATTCATTAGCCAGTAGTCAGATTTGAGCGACCGATATTTTACAGCTTCTGCTGGAAAAGGCGATAGGCTGTGTGGATCTCTCCGGCATGAAATCGCCTATGTTTGTTCTTCGTGGGATTAATTATTAGAGACGGTGATACTGTCATATTTGGCTTCGGGTAGTGATTCTATTGACACGTGCTTTGAGGTCGGGCGAGCTTATACTATGGGTTAGAGCATAGCGATGCCCACTAGTGTTGGTATGGTGTAGCCAGCGGTTTCGCAAGCGCTTTTTACTCGCCCCTCAACGATATCCGCCCATTCGATTGCGCCTCCTGTATGAAACCCTCTCCGGACCCATCACCGTATGACGCGACCAGATCTACGAGGGCTAACGCTGTGAAAACCAGCCCTTGGCGCAGTGACAGCTTTAAAAATGACTGGGTCAAGACTATAAAAGCTATGGTCAAGAACAGCCGCTCTAATTTTGTCTCTACAGCCTCGTATTGGTACGGTCCGAGGACCGCTGGAGGCTTTAGAGGAGTACACGGGCCATAACCCCCAAACTGCGACGGACGGGAGGTACCTAGCAATATAGGTTCGTATGGACCCGACGGGGTGTAAAATCTTCCGCTTGCTTACCTACTCCACAATGAGATCTCCCACAGAGTTGACCTTATATGACTCGCATCGCCTAAGCCACGCCTGCATCGTAAAATTGGGACACCAGGTCGTGCTGATCCCACAGGGACTGATCGTTCTTTAGTTCGTTTCAACCAGCTCGTGGAATAGACCAACCACAGTTGCCCCTGCAATTTGTCTAGCATCAAAGTATAGCCGTGCGGATTGTTGAATAATACGAAGATACATCACACCCTAGGCCGTTACCGCCTACTAGATAGTGGAGCCTTTGTCATTTGAAGCTTACACCTTCCTCCCCCCCTACACGAATCGAACTTCATGGAAAAACAGATATAACTCATGACGTCTATCGCTTTTCCAACTCAGAGTGGGTATGGCTGCAACAGGGTAGCACCGTTTCCCGATCAGTCATGAGACGGAGACTCCTCGCCCGTTTTACCCAATACCCTTGTCAACAATACAAACGCCCCACGGACGGGCGTTCAAGGCCGCTGTTCTGCCACCACAAAGTATAGATGAGATGGTGTCGTCCCCGACCGGAAATGAGGGTGGTAATTTGAGCCATTGCGAAGCCCTTGACAGGCTCAGACGGCGCGACCTGACCATCCAATTATAGCCCAAGGAATGGGCAGTTCATTGCTGGACCTGGACAAGCAGCTGTCCGCGTAACCCGGTTGACGCGTGTGGTGATTACTGTAATCACTTACTACCGGTATGTGGAGATATCTTCCTCGAATGGGCAAAACGATCTGGAAGAAGCCATTCCCAGCATGGACAGGTCGGCGAGTGCTCAGAATACGGCAGTCCGCTCCTAGAACTGTCTTCTCTTGCTTCAAAAGATATTGGGTGGAAGCAGCAATAAAATTAGTATACAAATAGTTTGCGAAGGATATTCCTCGCCGAGGTTATACTACCATCTGGAGATTACTTTGGAGACTATTGATAAACATGATGGGGGCAGATTGCATGCCTGCGTATTTTGGTACTTTCACACGTATCCGATCCGTCGCAGGGTTGTGTTTTTACCACGCTTGGTAACCTTATTCGTGAGACAGTAATGTATCTCAAGTATTACTCCGAACTTGTAGCTCCGCACACCAGTGGCTGCCCCCAGCGTGGTACGAAGATTTACGTTGGCACGACCCCAATACCGATTTACACTGGGGATCATGGAGTAGGTGGCTCATACACTTGGCTTACAGATTTTCCAGTGGTCCGAGGTTAGCATATCTGTGCACTAATCCGTAAACCTCGGCCCCCTATGCGATCAAGTTGGAGGCGGAACTACCTTATTCAACTGGTTAGTCTATGGCAAGAGCAAAGGATACCCCTAAGATTCACACTAAGAGTTGT'/>

    <sequence taxon='36' value='TACGTGTACGCTATAATGACCTCATCATTCATTAGCCAGTAGTCAGATTTGAGCGACCGATATTTTACAGCTTCTGCTGGAAAAGGCGATAGGCTGTGTGGATCTCTCCGGCATGAAATCGCCTATGTTTGTTCTTCGTGGGATTAGTTATTAGAGACGGTGATACTGTCATATTTGGCTTCGGGTAGTGATTCTATTGACACGTGCTTTGTGGTCGGGCGAGCTTATACTATGGGTTAGAGCATAGCGATGCCCACTAGTGTTGGTATGGTGTAGCCAGCGGTTTCGCAAGCGCTTTTTACTCGCCCCTCAACGATATCCGCCCACTCGATTGTGACTCCTGTATGAAACCCTCTCCGGACCCATCACGGTATGACGCGACCAGATCTACGAGGGCTAGCGCTGTGAAAACCAGCCCTTGGCGCAGTGACAGCTTTAAAAAGGACTGGGTCAAGACTATAGAAGCTATGGTCAAGAACAGCCGCTCTAATTTTGTCTCTACAGCCTCGTATTGACGCAGTCCGAGGACCGCTGGAGGCTTCAGAGGAGTACACGGGCCATAACCCCCAAACTGCGACGGACGGGAGGTACCTAGCAATATAGGTTCGTATGGACCCGACGGGGTGTGAAATCTTCCGCTTGCTTACCTACTCCACAATGAGATCTCCCACAGAGTTGACCTTATATGAGTCGCATCGCCTAAGCCACGCCTGCATCGTAAAATTGGGACATCAGGTCGTGCTGATCCCACAGGGACTAATCGTCCTTTAGTTCGTTTCAACCAGCTCGTGGAATAGACCAACCACGGTTGCCCCTGCAATTTGTCTAGCATCAAAGTATAGCCGTGCGGATTGTTGAATAATACGAAGATAAATCACACCCTAGGCCGTTACTGCCTACTAGATAGTGGAGCCTTTGTTATTTGAAGCTTACACCTTCCTCCCCCCCTACACGAATCGAACTTCATGGAAAAACAGACATAACTCATGACGTCCATCGCTTTTCCAATTCAGAGTGGGTATGGCTGCAACAGGGTAGCACCGTTTCCCGATCAATCATGAGACGGAGACTCTTCGCCCGTTTTACCCAATACCCTTGTCAACGATACAAACGCCCCACGGACGGGCGTTCAAGGCCGCTGTTCTGCCACCACAAAGTATAGATGAGATCGTGTCGTCCCCGACCGGAAATGAGGGTGGTAATTTGAGCCATTGCGAAGCCCTTGACAGGCTCAGACGGCGCGACCTGACCATCCAAGTATAGCCCAAGGAATGGGCAGTTCATTACTGGACCTGAACAAGCAGCTGTCCGCGTAACCCGGTTGACGCGTGTGCTGATTACTGTAATCGCTTACTACCGGTATGTGGAGATATCTTCCTCGAATGGGCAAAACGATCTAGAAGAAGCCATTCCCAGCATGGACAGGTCGGCGAGTGCTCAGAATACGGCAGTCCGCTTCTAGAACTGTCTTCTCTTGCTCCAAAAGATATTGGGTGGAAGCAGCAATAAAATCAGTATACAAATAGTTTGCGAAGGATATTCCTCGCCGAGGTTATACTACCATTTGGAGATTACTTTGGAGACTATCGATAAACATGATGGGGGCAGATTGGATGCCTGCGTATTTTGGTGCTTTCACACGTATCCGATCCGTCGCAGGGCTGTGTTTTTACCACGCTTGGTAACCTTATTCGTGAGACAATAATGTATCTCAAGTAGTACTCCGAACTTGTAGCCCCGCACACCAGTGGCTGCCCCCAGCGTGGTACGAAGATTTACGTTGGCACGACCCCAATACCGATTTACCCTGGGGATAATGGAGTAGGTGGCTCATACACTTGGCTTACAGATTTTCCACTGGTCCGAGGTTAGCATATCTGTGCACTAATCCGTAAACCTCGGCCCCCTATGCGACCAAGTTGGAGGCGGAACTACCTTATTCAACTGGTTAGTCTATGGCAAGAGCAAAGGATATCCCTGAGATTCACACTGAGAGTTGT'/>

    <sequence taxon='49' value='TACGTGTACGCTATAATGACCTCATCATTCATTAGCCAGTAGTCAGATTTGAGCGACCGATATTTTACAGCTTCTGCTGGAAAAGGCGATAAACTGTGTGGATCTCTCCGGCATGAAATCGCCTATGTTTGTTTTTCGTGGGATTAATTATTAGAGACGGTGATACTGTCATATTTGGCTTCGGGTAGTGATTCTATTGACACGTGCTTTGTGGTCGGGCGAGCTTATACTATGGGTTAGAGCATAGCGATGCCCACTAGTGTTGGTATGGTGTAGCCAGCGGTTTCGCAAGCGCTCTTCACTCGCCCCTCAACGATATCCGCCCACTCGATTGTGACTCCTGTATGAAACCCTCTCCGGACCCATCACGGTATGACGCGACCAGATCTACGAGGGCTAGCGCTGTGAAAACCAGCCCTTGGCGCAGTGACAGCTTTAAAAAGGACTGGGTCAAGACTATAGAAGCTATGGTCAAGAACAGCCGCTCTAATTTTGTCTCTACAGCCTCGTATTGACGCAGTCCGAGGACCGCTGGAGGCTTTAGAGGAGTACACGGGCCATAACCCCCAAACTGCGACGGACGGGAGGTACCTAGCAATATAGGTTCGTATGGACCCGACGGGGTGTGAAATCTTCCGCTTGCTTACCTACTCCATAATGAGATCTCCCACAGAGTTGACCTTATACGAGTCGCATCGCCTAAGCCACGCCTGCATCGTAAAATTGGGACATCAGGTCGTGCTGATCCCACAGGGACTAATCGTCCTTTAGTTCGTTTCAACCAGCTCGTGGAATAGACCAACCACGGTTGCCCCTGCAATTTGTCTAGCATCGAAGTATAGCCGTGCGGATTGTTGAATAATACGAAGATAAATCACACCCTAGGCCGTTACTGCCTACTAGATAGTGGAGCCTTTGTCATTTGAAGCTTACACCTTCCTCCCTCCCTACACGAATCGAACTTCATGGAAAAACAGACATAACTCATGACGTCCATCGCTTTTCCAATTCAGAGTGGGTATGGCTGCAACAGGGTAACACCGTTTCCCGGTCAATCATGAGACGGAGACTCCTCGCCCGTTTTACCCAATACCCTTGTCAACGATACAAACGCCCCACGGACGGGCGTTCAAGGCCGCTGTTCTGCCACCACAAAGTATAGATGAGATCGTGTCGTCCCCGACCGGAAATGAGGGTGGTAATTTGAGCCATTGCGAAGCCCTTGACAGGCTCAGACGGCGCGACCTGACTATCCAAGTATAGCCCAAGGAATGGGCAGTTCATTACTGGACCTGAACAAGCAGCTGTCCGCGTAACCCGGTTGACGCGTGTGCTGATTACTGTAATCGCTTACTACCGGTATGTGGAGATATCTTCCTCGAATGGGCAAAACGATCTAGAAGAAGCCATTCCCAGCATGGACAGGTCGGCGAGTGCTCAGAATACGGCAGTCCGCTCCTAGAACTGTCTTCTCTTGCTCCAAAAGATATTGGGTGGAAGCAGCAATAAAATCAGTATACAAATAGTTTGCGAAGGATATTCCTCGCCGAGGTTATACTACCATTTGGAGATTACTTTGGAGACTATCGATAAACATGATGGGGACAGATTGGATGCCTGCGTATTTTGGTGCTTTCACACGTATCCGATCCGTCGCAGGGCTGTGTTTTTACCACGCTTGGTAACCTTATTCGTGAGACAGTAATGTATCTCAAGTAGTACTCCGAACTTGTAGCCCCGCACACCAGTGGCTGCCCCCAGCGTGGTACGAAGATTTACGTTGGCACGACCCCAATACCGATTTACCCTGGGGATAATGGAGTAGGTGGCTCATACACTTGGCTTACAGATTTTCCACTGGTCCGAGGTTAGCATATCTGTGCACTAATCCGTAAACCTCGGCCCCCTATGCGACCAAGTTGGAGGCGGAACTACCTTATTCAACTGGTTAGTCTATGGCAAGAGCAAAGGATACCCCTGAGATTCACACTGAGAGTTGT'/>

    <sequence taxon='50' value='TACGTGTACGCTATAATGACCTCATCATTCATTAGCCAGTAGTCAGATTTGAGCGACCGATATTTTACAGCTTCTGCTGGAAAAGGCGATAGGCTGTGTGGATCTCTCCGGCATGAAATCGCCTATGTTTGTTTTTCGTGGGATTAATTATTAGAGACGGTGATACTGTCATATTTGGCTTCGGGTAGTGATTTTATTGACACGTGCTTTGTGGTCGGGCGAGCTTATACTATGGGTTAGAGCATAGCGATGCCCACTAGTGTTGGTATGGTGTAGCCAGCGGTTTCGCAAGCGCTTTTTACTCGTCCCTCAACGATATCCGCCTACTCGATTGTGACTCCTGTATGAAACCCTCTCCGGACCCATCACGGTATGACGCGACCAGGTCTACGAGGGCTAGCGCTGTGAAAACCAGCCCTTGGCGCAGTGACAGCTTTAAAAAGGACTGGGTCAAGACTATAGAAGCTATGGTCAAGAACAGCCGCTCTAATTTTGTCTCTACAGCCTCGTATTGACGCAGTCCGAGGACCGCTGGAGGCTTTAGAGGAGTACACGGGCCATAACCCCCAAACTGCGACGGACGGGAGGTACCTAGCAATATAGGTTTGTATGGACCCGACGGGGTGTGAAATCTTCCGCTTGCTTACCTACTCCACAATGAGATCTCCCACAAAGTTGACCTTATATGAGTCGCATCGCCTAAGCCACGCCTGCATCGTAAAATTGGGACATCAGGTCGTGCTGATCCCACAGGGACTAATCGTCCTTTAGTTCGTTTCAACCAGCTCGTGGAATAGACCAACCACGGTTGCCCCTGCAATTTGTCTAGCATCGAAGTATAGCCGTGCGGATTGTTGAATAATACGAAGATAAATCACACCCTAGGCCGTTACTGCCTACTAGATAGTGGAGCCTTTGTCATTTGAAGCTTACACCTTCCTCCCCCCCTACACGAATCGAACTTCATGGAAAAACAGACATAACTCATGACGTCCATCGCTTTTCCAATTCAGAGTGGGTATGGCTGCAACAGGGTAACACCGTTTCCCGGTCAATCATGAGACGGAGACTCCTCGCCCGTTTTACCCAATACCCTTGCCAACGATACAAACGCCCCACGGACGGGCGTTCAAGGCCGCTGTTCTGCCACCACAAAGTATAGATGAGATCGTGTCGTCCCCGACCGGAAATGAGGGTGGTAATTTGAGCCATTGCGAAGCCCTTGACAGGCTCAGACGGCGCGACCTGACTATCCAAGTATAGCCCAAGGAATGGGCAGTTCATTACTGGACCTGAACAAGCAGCTGTCCGCGTAACCCGGTTGACGCGTGTGCTGATTACTGTAATCGCTTACTACCGGTATGTGGAGATATCTTCCTCGAATGGGCAAAACGATCTAGAAGAAGCCATTCCCAGCATGGACAGGTCGGCGAGTGCTCAGAATACGGCAGTCCGCTCCTAGAACTGTCTTCTCTTGCTCCAAAAGATATTGGGTGGAAGCAGCAATAAAATCAGTATACAAATAGTTTGCGAAGGATATTCCTCGCCGAGGTTATACTACCATTTGGAGATTACTTTGGAGACTATCGATAAACATGATGGGGGCAGATTGGATGCCTGCGTATTTTGGTGCTTTCACACGTATCCGATCCGTCGCAGGGCTGTGTTTTTACCACGCTTGGTAACCTTATTCGTGAGACAGTAATGTATCTCGAGTAGTACTCCGAACTTGTAGCCCCGCACACCAGTGGCTGCCCCCAGCGTGGTACGAAGATTTACGTTGGCACGACCCCAATACCGATTTACCCTGGGGATAATGGAGTAGGTGGCTCATACACCTGGCTTACAGATTTTCCACTGGTCCGAGGTTAGCATATCTGTGCACTAAACCGTAAACCTCGGCCCCCTATGCGACCAAGTTGGAGGCGGAACTACCTTATTCAACTGGTTAGTCTATGGCAAGAGCAAAGGATACCTCTGAGATTCACACTGAGAGTTGT'/>

    <sequence taxon='9' value='TACGTGTACGCTACAATGACCTCATCATTCATTAGCCAGTAGTCAGATTTGAGCGACCGATATTTTACAGCTTCTGCTGGAAAAGGCGATAGGCTGTGTGGATCTCTCCGGCATGAAATCGCCTATGTTTGTTCTTCGTGGGATTAATTATTAGAGACGGTGATACTGTCATATTTGGCTTCGGGTAGTGATTCTATTGACACGTGCTTTGTGGTCGGGCGAGCTTATACTATGGGTCAGAGCATAGCGATGCCCACTAGTGTTGGTATGGTGTAGCCAGCGGTTTCGCAAGCGCTTTTTACTCGCCCCTCAACGATATCCGCCCATTCGATTGCGACTCCTGTATGAAATCCTCTCCGGACCCATCACGGTATGACGCGACCAGATCTACGAGGGCTAGCGCTGTGAAAAACAGCCCTTGGCGCAGTGACAGCTTTAAAAAGGACTGGGTCAAGCCTATAAAAGCTATGGTCAAGAACAGCCGCTCTAATTTTGTCTCTACAGCCTCGTATTGACACAGTCCGAGGACCGCTGGAGGCTTTAGAGGAGTACACGGGCCATAACCCCCAAACTGCGACGGACGGGAGGTACCTAGCAATATAGGTTCGTATGGACCCGACGGGGTGTGAAATCTTCCGCTTGCTTACCTACTCCACAATGAGATCTCCCACAGAGTTGACCTTATATGAGTCGCATCGCCTAAGCCACGCCTGCATCGTAAAATTGGGACATCAGGTCGTGCTGATCCCACAGGGACTGATCGTCCTTTAGTTCGTTTCAACCAGCTCGTGGAATAGACCAACCACAGTTGCCCCTGCAATTTGTCTAGCATCAAAGTATAGCCGTGCGGATTGTTGAATAATACGAAGATACATCACACCCTAGGCCGTTACCGCCTACTAGATAGTGGAGCCTTTGTCATTTGAAGCTTACACCTTCCTCCCCCCCTACACGAATCGAACTTCATGGAAAAACAGACATAACTCATGACGTCCATCGCTTTTCCAATTCAGAGTGGGTATGGCTGCAACGGGGTAGCACCGTTTCCCGATCAGTCATGAGACGGAGACTCCTCGCCCGTTCTGCCCAATACCCTTGTCAACAATACAGACGCCCCACGGACGGGCGTTCAAGGCCGCTGTTCTGCCACCACAAAGTATAGATGAGATCGTGTCGTCCCCGACCGGAAATGAGGGTGGTAATTTGAGCCATTGCGAAGCCCTTGACAGGCTCAGACGGCGCGACCTGACTATCCAAGTATAGCCCAAGGAATGGGCAGTTCATTGCTGGACCTGGACAAGCAGCTGTCCGCGTAACCCGGTTGACGCGTGTGGTGATTACTGTAATCGCTTACTACCGGTATGTGGAGATATCTTCCTCGAATGGGCAGAACGATCTAGAAGAAGCCATTCCCAGCATAGACAGGTCGGCGAGTGCTCAGAATACGGCAGTCTGCTCCTAGAACTGTCTTCTCTTGCTCCAACAGATATTGTGTGGAAGCAGCAATAAAATTAGTATACAAATAGTTTGCGAAGGATATTCCTCGCCGAGGTTATACTACCATTTGGAGATTACTTTGGAGACTATTGATAAACATGATGGGGGCAGATTGCATGCCTGCGTATTTTGGTGCTTTCACACGTATCCGATCCGTCGCAGGGCTGTGTTTTTACCACGCTTGGTAACCTTATTCGTGAGACAGTAATGTATCTCAAGTAGTACTCCGAACTTGTAGCCCCGCACACCAGTGGCTGCCCCCAGCGTGGTACGAAGATTTACGTTGGCACGACCCCAATACCGATTTACCCTGGGGATCATGGAGTAGGTGGCTCATACACTTGGCTTACCGATTCTCCAGTGGTCCGAGGTTAGCATATCTGTGCACTAATCCGTAAACCTCGGCCCCCTATGCGATCAAGTTGGAGGTGGAACTACCTTATTCAACTGGTTAGTCTATGGCAAGAGCAAAGGATACCCCTGAGATTCACACTAAGAGTTGT'/>

    <sequence taxon='17' value='TACGTGTACGCTACAATGACTTCATCATTCATTAGCCAGTAGTCAGATTTAAGCGACCGATATTTTACAGCTTCTGCTGGAAAAGGCGATAGGCTGTGTGGATCTCTCCGGCATGAAATCGCCTATGTTTGTTCTTCGTGGGATTAATTATTAGAGACGGTGATACTGTCATATTTGGCTTCGGATAGTGATTCTATTGACACGTGCTTTGTGGTCGGGCGAGCTTATACTATGGGTCAGAGCATAGCGATGCCCACTAGTGTTGGTATGGTGTAGCCAGCGGTTTCGCAAGCGCTTTTTACTCGCCCCTCAACGATATCCGCCCATTCGATTGCGACTCCTGTATGAAATCCTCTCCGGACCCATCACGGTATGACGCGACCAGATCTACGAGGGCTAGCGCTGTGAAAAACAGCCCTTGGCGCAGTGACAGCTTTAAAAAGGACTGGGTCAAGCCTATAAAAGCTATGGTCAAGAACAGCCGCTCTAATTTTGTCTCTACAGCCTCGTATTGACACAGTCCGAGGACTGCTGGAGGCTTTAGAGGAGTACACGGGCCATAACCCCCAAACTGCGACGGACGGGAGGTACCTAGCAATATAGGTTCGTATGGACCCGACGGGGTGTGAAATCTTCCGCTTGCTTACCTACTCCACAATGAGATCTCCCACAGAGTTGACCTTATATGAGTCGCATCGCCTAAGCCACGCCTGCATCGTAAAATTGGGACATCAGGTCGTGCTGATCCCACAGGGACTGATCGTCCTTTAGTTCGTTTCAACCAGCTCGTGGAATAGACCAACCACAGTTGCCCCTGCAATTTGTCTAGCATCAAAGTATAGCCGTGCGGATTGTTGAATAATACGAAGATACATCACACCCTAGGCCGTTACCGCCTACTAGATAGTGGAGCCTTTGTCATTTGAAGCTTACACCTTCCTCCCCCCCTACACGAATCGAACTTCATGGAAAAACAGACATAACTCATGACGTCCATCGCTTTTCCAATTCAGAGTGGGTATGGCTGCAACGGGGTAGCACCGTTTCCCGATCAGTCATGAGACGGAGACTCCTCGCACGTTCTGCCCAATACCCTTGTCAACAATACAGACGCCCCACGGACGGGCGTTCAAGGCCGCTGTTCTGCCACCACAAAGTATAGATGAGATCGTGTTGTCCCCGACCGGAAATGAGGGTGGTAATTTGAGCCATTGCGAAGACCTTGACAGGCTCAGACGGCGCGACCTGACTATCCAAGTATAGCCCAAGGAATGGGCAGTTCATTGCTGGACCTGGACAAGCAGCTGTCCGCGTAACCCGGTTGACGCGTGTGGTGATTACTGTAATCGCTTACTACCGGTATGTGGAGATATCTTCCTCGAATGGGCAGAACGATCTAGAAGAAGCCATTCCCAGCATAGACAGGTCGGCGAGTGCTCAGAATACGGCAGTCTGCTCCTAGAACTGTCTTCTCTTGCTCCAACAGATATTGTGTGGAAGCAGCAATAAAATTAGTATACAAATAGTTTGCGAAGGATATTCCTCGCCGAGGTTATACTACCATTTGGAGATTACTTTGGAGACTATTGATAAACATGATGGGGGCAGATTGCATGCCTGCGTATTTTGGTGCTTTCACACGTATCCGATCCGTCGCAGGGCTGTGTTTTTACCACGCTTGGTAACCTTATTCGTGAGACAGTAATGTATCTCAAGTAGTACTCCGAACTTGTAGCTCCGCACACCAGTGGCTGCCCCCAGCGTGGTACGAAGATTTACATTGGCACGACCCCAATATCGATTTACCCTGGGGATCATGGAGTAGGTGGCTCATACACTTGGCTTACCGATTCTCCAGTGGTCCGAGGTTAGCATATCTGTGCACTAATCCGTAAACCTCGGCCCCCTATGCGATCAAGTTGGAGGTGGAACTACCTTATTCAACTGGTTGGTCTATGGCAAGAGCAAAGGATACCCCTGAGATTCACACTAAGAGTTGT'/>

    <sequence taxon='33' value='TACGTGTACGCTACAATGACTTCATCATTCATTAGCCAGTAGTCAGATTTAAGCGACCGATATTTTACAGCTTCTGCTGGAAAAGGCGATAGGCTGTGTGGATCTCTCCGGCATGAAATCGCCTATGTTTGTTCTTCGTGGGATTAATTATTAGAGACGGTGATACTGTCATATTTGGCTTCGGATAGTGATTCTATTGACACGTGCTTTGTGGTCGGGCGAGCTTATACTATGGGTCAGAGCATAGCGATGCCCACTGGTGTTGGTATGGTGTAGCCAGCGGTTTCGCAAGCGCTTTTTACTCGCCCCTTAACGATATCCGCCCATTCGATTGCGACTCCTGTATGAAATCCTCTCCGGACCCATCACGGTATGACGCGACCAGATCTACGAGGGCTAGCGCTGTGAAAAACAGCCCTTGGCGCAGTGACAGCTTTAAAAAGGACTGGGTCAAGCCTATAAAAGCTATGGTCAAGAACAGCCGCTCTAATTTTGTCTCTACAGCCTCGTATTGACACAGTCCGAGGACTGCTGGAGGCTTTAGAGGAGTACACGGGCCATAACCCCCAAACTGCGACGGACGGGAGGTACCTAGCAATATAGGTTCGTATGGACCCGACGGGGTGTGAAATCTTCCGCTTGCTTACCTACTCCACAATGAGATCTCCCACAGAGTTGACCTTATATGAGTCGCATCGCCTAAGCCACGCCTGCATCGTAAAATTGGGACATCAGGTCGTGCTGATCCCACAGGGACTGATCGTCCTTTAGTTCGTTTAAACCAGCTCGTGGAATAGACCAACCACAGTTGCCCCTGCAATTTGTCTAGCATCAAAGTATAGCCGTGCGGATTGTTGAATAATACGAAGATACATCACACCCTAGGCCGTTACCGCCTACTAGATAGTGGAGCCTTTGTCATTTGAAGCTTACACCTTCCTCCCCCCCTACACGAATCGAACTTCATGGAAAAACAGACATAACTCATGACGTCCATCGCTTTTCCAATTCAGAGTGGGTATGGCTGCAACGGGGTAGCACCGTTTCCCGATCAGTCATGAGACGGAGACTCCTCGCACGTTCTGCCCAATACCCTTGTCAACAATGCAGACGCCCCACGGACGGGCGTTCAAGGCCGCTGTTCTGCCACCACAAAGTATAGATGAGATCGTGTTGTCCCCGACCGGAAATGAGGGTGGTAATTTGAGCCATTGCGAAGACCTTGACAGGCTCAGACGGCGCGACCTGACTATCCAAGTATAGCCCAAGGAACGGGCAGTTCATTGCTGGACCTGGACAAGCAGCTGTCCGCGTAACCCGGTTGACGCGTGTGGTGATTACTGTAATCGCTTACTACCGGTATGTGGAGATATCTTCCTCGAATGGGCAGAACGATCTAGAAGAAGCCATTCCCAGCATAGACAGGTCGGCGAGTGCTCAGAATACGGCAGTCTGCTCCTAGAACTGTCTTCTCTTGCTCCAACAGATATTGTGTGGAAGCAGCAATAAAATTAGTATACAAATAGTTTGCGAAGGATATTCCTCGCCGAGGTTATACTACCATTTGGAGATTACTTTGGAGACTATTGATAAACATGATGGGGGCAGATTGCATGCCTGCGTATTTTGGTGCTTTCACACGTATCCGATCCGTCGCAGGGCTGTGTTTTTACCACGCTTGGTAACCTTATTCGTGAGACAGTAATGTATCTCAAGTAGTACTCCGAACTTGTAGCTCCGCACACCAGTGGCTGCCCCCAGCGTGGAACGAAGATTTACATTGGCACGACCCCAATATCGATTTACCCTGGGGATCATGGAGTAGGTGGCTCATACACTTGGCTTACCGATTCTCCAGTGGTCCGAGGTTAGCATATCTGTGCACTAATCCGTAAACCTCGGCCCCCTATGCGATCAAGTTGGAGGTGGAACTACATTATTCAACTGGTTGGTCTATGGCAAGAGCAAAGGATACCCCTGAGATTCACACTCAGAGTTGT'/>

    <sequence taxon='23' value='TACGTGTACGCTACAATGACCTCATCATTCATTAGCCAGTAGTCAGATTTGAGCGACCGATATTTTACAGCTTCTGCTGGAAAAGGCGATAGGCTGTGTGGATCTCTCCGGCATGAAATCGCCTACGTTTGTTCTTCGTGGGATTAATTATTAGAGACGGTGATACTGTCATATTTGGCTTCGGGTAGTGATTCTATTGACACGTGCTTTGTGGTCGGGCGAGCTTATATTATGGGTCAGAGCATAGCGATGCCCACTAGTGTTGGTATGGTGTAGCCAGCGGTTTCGCAAGCGCTTTTTACTCGCCCCTCAACGATATCCGCCCATTCGATTGCGACTCCTGTATGAAATCCTCTCCGGACCCATCACGGTATGACGCGACCAGATCTACGAGGGCTAGCGCTGTGAAAAAGAGCCTTTGGCGCAGTGACAGCTTTAAAAAGGACTGGGTCAAGCCTATAATAGCTATGGTCAAGAACAGCCGCTCTAATTTTGTCTCTACAGCCTCGTATTGACACAGTCCGAGGACCGCTGGAGGCTTTAGAGGAGTACACGGGCCATAACCCCCAAACTGCGACGGACGGGAGGTACCTAGCAATATAGGTTCGTATGGACCCGACGGGGTGTGAAATCTTCTGCTTGCTTACCTACTCCACAATGAGATCTCCCACAGAGTTGACCTTATATGAGTCGCATCGCCTAAGCCACGCCTGCATCGTAAAATTGGGACATCAGGTCGTGCTGATCCCACAGGGACTGATCGTCCTTTAGTTCGTTTCAACCAGCTCGTGGAATAGACCAACCACAGTTGCCCCTGCAATTTGTCTAGCATCAAAGTATAGCCGTGCGGATTGTTGAACAATACGAAGATACATCACACCCTAGGCCGTTACCGCCTACTAGATAGTGGAGCCTTTGTCATTTGAAGCTTACACCTTCCTCCCCCCCTACACGAATCGAACTTCATGGAAAAACAGACATAACTCATGACGTCCATCGCTTTTCCAATTCAGAGTGGGTATGGCTGCAACGGGGTAGCACCGTTCCCCGATCAGTCATGAGACGGAGACTCCTCGCACGTTCTGCCTAATACCCTTGTCAACAATACAGACGCCCCACGGACGGGCGTTCAAGGCCGCTGTTCTGCCACCACAAAGTATAGATGAGATCGTGTCGTCCCCGACCGGAGATGAGGGTGGTAATTTGAGCCATTGCGAAGACCTTGACAGGCTCAGACGGCGCGACCTGACTATCCAAGTATAGCCCAAGGAATGGGCAGTTCATTGCTGGACCTGGACAAGCAGCTGTCCGCGTAACCCGGTTGACGCGTGTGGTGATTACTGTAATCGCTTACTACCGGTATGTGGAGATATCTTCCTCGAATGGGCAGAACGATCTAGAAGAAGCCATTCCCAGCATAGACAGGTCGGCAAGTGCTCAGAATACGGCAGTCTGCTCCTAGAACTGTCTTCTCTTGCTCCAACGGATATTGTGTGGAAGCAGCAATAAAATTAGTATACAAATAGTTTGCGAAGGATATTCCTCGCCGAGGTTATACTACCATTTGGAGATTACTTTGGAGACTATTGATAAACATGATGGGGGCAGATTGCATGCCTGCGTATTTTGGTGCTTTCACACGTATCCGATCCGTCGCAGGGCTGTGTTTTTACCACGCTTGGTAACCTTATTCGTGAGACAGTAATGTATCTCAAGTAGTACTCCGAACTTGTAGCCCCGCACACCAGTGGCTGCCCCCAGCGTGGTACGAAGATTTACATTGGCACGACCCCAATACCGATTTACCCTGGGGATCATGGAGTAGGTGGCTCATACACTTGGCTTACCGATTCTCCAGTGGTCCGAGGTTAGCATATCTTTGCACTAATCCGTAAACCTCGGCCCCCTATGCGATCAAGTTGGAGGTGGAACTACCTTATTCAACTGGTTGCTCTATGGCAAGAGCAAAGGATACCCCTGAGATTCACACTAAGAGTTGT'/>

    <sequence taxon='94' value='TACGTGTACGCTACAATGACCTCATCATTCATTAGCCAGTAGTCAGATTTGAGCGACCGATATTTTACAGCTTCTGCTGGAAAAGGCGATAGGCTGTGTGGATCTCTCCGGCATGAAATCGCCTACGTTTGTTCTTCGTGGGATTAATTATTAGAGACGGTGATACTGTCATATTTGGCTTCGGGTAGTGATTCTATTGACACGTGCTTTGTGGTCGGGCGAGCTTATATTATGGGTCAGAGCATAGCGATGCCCACTAGTGTTGGTATGGTGTAGCCAGCGGTTTCGCAAGCGCTTTTTACTCGCCCCTCAACGATATCCGCCCATTCGATTGCGACTCCTGTATGAAATCCTCTCCGGACCCATCACGGTATGACGCGACCAGATCTACGAGGGCTAGCGCTGTGAAAAAGAGCCTTTGGCGCAGTGACAGCTTTAAAAAGGACTGGGTCAAGCCTATAATAGCTATGGTCAAGAACAGCCGCTCTAATTTTGTCTCTACAGCCTCGTATTGACACAGTCCGAGGACCGCTGGAGGCTTTAGAGGAGTACACGGGCCATAACCCCCAAACTGCGACGGACGGGAGGTACCTAGCAATATAGGTTCGTATGGACCCGACGGGGTGTGAAATCTTCTGCTTGCTTACCTACTCCACAATGAGATCTCCCACAGAGTTGACCTTATATGAGTCGCATCGCCTAAGCCACGCCTGCATCGTAAAATTGGGACATCAGGTCGTGCTGATCCCACAGGGACTGATCGTCCTTTAGTTCGTTTCAACCAGCTCGTGGAATAGACCAACCACAGTTGCCCCTGCAATTTGTCTAGCATCAAAGTATAGCCGTGCGGATTGTTGAACAATACGAAGATACATCACACCCTAGGCCGTTACCGCCTACTAGATAGTGGAGCCTTTGTCATTTGAAGCTTACACCTTCCTCCCCCCCTACACGAATCGAACTTCATGGAAAAACAGACATAACTCATGACGTCCATCGCTTTTCCAATTCAGAGTGGGTATGGCTGCAACGGGGTAGCACCGTTCCCCGATCAGTCATGAGACGGAGACTCCTCGCACGTTCTGCCTAATACCCTTGTCAACAATACAGACGCCCCACGGACGGGCGTTCAAGGCCGCTGTTCTGCCACCACAAAGTATAGATGAGATCGTGTCGTCCCCGACCGGAGATGAGGGTGGTAATTTGAACCATTGCGAAGACCTTGACAGGCTCAGACGGCGCGACCTGACTATCCAAGTATAGCCCAAGGAATGGGCAGTTCATTGCTGGACCTGGACAAGCAGCTGTCCGCGTAACCCGGTTGACGCGTGTGGTGATTACTGTAATCGCTTACTACCGGTATGTGGAGATATCTTCCTCGAATGGGCAGAACGATCTAGAAGAAGCCATTCCCAGCATAGATAGGTCGGCAAGTGCTCAGAATACGGCAGTCTGCTCCTAGAACTGTCTTCTCTTGCTCCAACGGATATTGTGTGGAAGCAGCAATAAAATTAGTATACAAATAGTTTGCGAAGGATATTCCTCGCCGAGGTTATACTACCATTTGGAGATTACTTTGGAGACTATTGATAAACATGATGGGGGCAGATTGCATGCCTGCGTATTTTGGTGCTTTCACACGTATCCGATCCGTCGCAGGGCTGTGTTTTTACCACGCTTGGTAACCTTATTCGTGAGACAGTAATGTATCTCAAGTAGTACTCCGAACTTGTAGCCCCGCACACCAGTGGCTGCCCCCAGCGTGGTACGAAGATTTACATTGGCACGACCCCAATACCGATTTACCCTGGGGATCATGGAGTAGGTGGCTCATACACTTGGCTTACCGATTCTCCAGTGGTCCGAGGTTAGCATATCTTTGCACTAATCCGTAAACCTCGGCCCCCTATGCGATCAAGTTGGAGGTGGAACTACCTTATTCAACTGGTTGCTCTATGGCAAGAGCAAAGGATACCCCTGAGATTCACACTAAGAGTTGT'/>

    <sequence taxon='70' value='TACGTGTACGCTACAATGACCTCATCATTCATTAGCCAGTAGTCAGATTTGAGCGACCGATATTTTACAGCTTCTGCTGGAAAAGGCGATAGGCTGTGTGGATCTCTCCGGCATGAAATCGCCTATGCTTGTTCTTCGTGGGATTAATTATTAGAGACGGTGATACTGTCATATTTGGCTTCGGGTAGTGATTCTATTGACACGTGCTTTGTGGTCGGGCGAGCTTATACTATGGGTCAGAGCATAGCGATGCCCACCAGTGTTGGTATGGTGTAGCCAGCAGTTTCGCAAGCGCTTTTTACTCGCCCCTCAACGATATCCGCCCATTCGATTGCGACTCCTGTATGAAATCCTCTCCGGACCCATCACGGTATGACGCGACCAGATCTACGAGGGCTAGCGCTGTGAAAAACAGCCCTTGGCGCAGTGACAGCTTTAAAAAGGACTAGGTCAAGCCTATAAAAGCTATGGTCAAGAACAGCCGCTCTAATTTTGTCTCTACAGCCTTGTATTGACACAGTCCGAGGACCGCTGGAGGCTTTAGAGGAGTACACGGGCCATAACCCCCAAACTGCGACGGACGGGAGGTACCTAGCAATATAGGTTCGTATGGACCCGACGGGGTGTGAAATCTTCTGCTTGCTTACCTACTCCACAGTGAGATCTCCCACAGAGTTGACCTTATATGAGTCGCATCGCCTAAGCCACGCCTGCATCGTAAAATTGGGACATCAGGTCGTGCTGATCCCACAGGGACTGATCGTCCTTTAGTTCGTTTCAACCAGCTCGTGGAATAGACCAACCACAGTTGCCCCTGCAATTTGTCTAGCATCAAAGTATAGCCGTGCGGATTGTTGAATAATACGAAGATACATCACACCCTAGGCCGTTACCGCCTGCTAGATAGTGGAGCCTTTGTCATTTGAAGCTTACACCTTCCTCCCCCCCTACACGAATCGAACTTCATGGAAAAACAGACATAACTCATGACGTCCATCGCTTTTCCAATTCAGAGTGGGTATGGCTGCAACGGGGTAGCACCGTTTCCCGATCAGTCATGAGACGGAGACTCCTCGCACGTTCTGCCCAATACCCTTGTCAACAATACAGACGCCCCACGGACGGGCGTTCAAGGCCGCTGTTCTGCCACCACAAAGTATAGATGAGATCGTGTCGTCCCCGACCGGAGATGAGGGTGGTAATTTGAGCCATTGCGAAGACCTTGACAGGCTCAGACGGCGCAACCTGACTATCCAAGTATAGCCCAAGGAATGGGCAGTTCATTGCTGGACCTGGACAAGCAGCTGTCCGCGTAACCCGGTTGACGCGTGTGGTGATTACTGTAATCGCTTACTACCGGTATGTGGAGATATCTTCCTCGAATGGGCAGAACGATCTAGAAGAAGCCATTCCCAGCATAGACAGGTCGGCGAGTGCTCAGAATACGGCAGTCTGCTCCTAGAACTGTCTTCTCTTGCTCCAACGGATATTGTGTGGAAGCAGCAATAAAATTAGTATACAAATAGTTTGCGAAGGATATTCCTCGCCGAGGTTATACTACCATTTGGAGATTACTTTGGAGACTATTGATAAACATGATGGGGGCAGATTGCATGCCTGCGTATTTTGGTGCTTTCACACGTATCCGATCCGTCGCAGGGCTGTGTTTTTACCACGCTTGGTAACCTTATTCGTGAGACAGTAATGTATCTCAAGTAGTACTCCGAACTTGTAGCCCCGCACACCAGTGGCTGCCCCCAGCGTGGTACGAAGATTTACATTGGCACGACCCCAATACCGATTTACCCTGGGGATCATGGAGTAGGTGGCTCATACACTTGGCTTACCGATTCTCCAGTGGTCCGAGGTTAGCATATCTGTGCACTAATCCGTAAACCTCGGCCCCCTATGCGATCAAGTTGGAGGTGGAACTACCTTATTCAACTGGTTGGTCTATGGCAAAAGCAAAGGATACCCCTGAGATTCACACTAAGAGTTGT'/>

    <sequence taxon='84' value='TACGTGTACGCTACAATGACCTCATCATTCATTAGCCAGTAGTCAGATTTGAGCGACCGATATTTTACAGCTTCTGCTGGAAAAGGCGATAGGCTGTGTGGATCTCTCCGGCATGAAATCGCCTATGCTTGTTCTTCGTGGGATTAATTATTAGAGACGGTGATACTGTCATATTTGGCTTCGGGTAGTGATTCTATTGACACGTGCTTTGTGGTCGGGCGAGCTTATACTATGGGTCAGAGCATAGCGATGCCCACCAGTGTTGGTATGGTGTAGCCAGCAGTTTCGCAAGCGCTTTTTACTCGCCCCTCAACGATATCCGCCCATTCGATTGCGACTCCTGTATGAAATCCTCTCCGGACCCATCACGGTATGACGCGACCAGATCTACGAGGGCTAGCGCTGTGAAAAACAGCCCTTGGCGCAGTGACAGCTTTAAAAAGGACTAGGTCAAGCCTATAAAAGCTATGGTCAAGAACAGCCGCTCTAATTTTGTCTCTACAGCCTTGTATTGACACAGTCCGAGGACCGCTGGAGGCTTTAGAGGAGTACACGGGCCATAACCCCCAAACTGCGACGGACGGGAGGTACCTAGCAATATAGATTCGTATGGACCCGACGGGGTGTGAAACCTTCTGCTTGCTTACCTACTCCACAGTGAGATCTCCCACAGAGTTGACCTTATATGAGTCGCATCGCCTAAGCCACGCCTGCATCGTAAAATTGGGACATCAGGTCGTGCTGATCCCACAGGGACTGATCGTCCTTTAGTTCGTTTCAACCAGCTCGTGGAATAGACCAACCACAGTTGCCCCTGCAATTTGTCTAGCATCAAAGTATAGCCGTGCGGATTGTTGAATAATACGAAGATACATCACACCCTAGGCCGTTACCGCCTGCTAGATAGTGGAGCCTTTGTCATTTGAAGCTTACACCTTCCTCCCCCCCTACACGAATCGAACTTCATGGAAAAACAGACATAACTCATGACGTCCATCGCTTTTCCAATTCAGAGTGGGTATGGCTGCAACGGGGTAGCACCGTTTCCCGATCAGTCATGAGACGGAGACTCCTCGCACGTTCTGCCCAATACCCTTGTCAACAATACAGACGCCCCACGGACGGGCGTTCAAGGCCGCTGTTCTGCCACCACAAAGTATAGATGAGATCGTGTCGTCCCCGACCGGAGATGAGGGTGGTAATTTGAGCCATTGCAAAGACCTTGACAGGCTCAGACGGCGCAACCTGACTATCCAAGTATAGCCCAAGGAATGGGCAGTTCATTGCTGGACCTGGACAAGCAGCTGTCCGCGTAACCCGGTTGACGCGTGTGGTGATTACTGTAATCGCTTACTACCGGTATGTGGAGATATCTTCCTCGAATGGGCAGAACGATCTAGAAGAAGCCATTCCCACCATAGACAGGTCGGCGAGTGCTCAGAATACGGCAGTCTGCTCCTGGAACTGTCTTCTCTTGCTCCAACGGATATTGTGTGGAAGCAGCAATAAAATTAGTATACAAATAGTTTGCGAAGGATATTCCTCGCCGAGGTTATACTACCATTTGGAGATTACTTTGGAGACTATTGATAAACATGATGGGGGCAGATTGCATGCCTGCGTATTTTGGTGCTTTCACACGTATCCGATCCGTCGCAGGGCTGTGTTTTTACCACGCTTGGTAACCTTATTCGTGAGACAGTAACGTATCTCAAGTAGTACTCCGAACTTGTAGCCCCGCACACCAGTGGCTGCCCCCAGCGTGGTACGAAGATTTACATTGGCACGACCCCAATACCGATTTACCCTGGGGATCATGGAGTAGGTGGCTCATACACTTGGCTTACCGATTCTCCAGTGGTCCGAGGTTAGCATATCTGTGCACTAATCCGTAAACCTCGGCCCCCTATGCGATCAAGTTGGAGGTGGAACTACCTTATTCAACTGGTTGGTCTATGGCAAAAGCAAAGGATACCCCTGAGATTCACACTAAGAGTTGT'/>

    <sequence taxon='71' value='TACGTGTACGCTACAATGACCTCATCATTCATTAGCCAGTAGTCAGATTTAAGCGACCGATATTTTACAGCTTCTGCTGGAAAAGGCGATAGGCTGTGTGGATCTCTCCGGCATGAAATCGCCTATGTTTGTTCTTCGTGGGATTAATTATTAGAGACGGTGATACTGTCATATTTGGCTTCGGGTAGTGATTCTATTGACACGTGCTTTGTGGTCGGGCGAGCTTATACTATGGGTCAGAGCATAGCGATGCCCACTAGTGTTGGTATGGTGTAGCCAGCAGTTTCGCAAGCGCTTTTTACTCGCCCCTCAACGATATCCGCCCATTCGATTGCGACTCCTGTATGAAATCCTCTCCGGACCCATCACGGTATGACGCGACCAGATCTACGAGGGCTAGCGCTGTGAAAAACAGCCCTTGGCGCAGTGACAGCTTTAAAAAGGACTAGGTCAAGCCTATAAAAGCTATGGTCAAGAACAGCCGCTCTAATTTTGTCTCTACAGCCTTGTATTGACACAGTCCGAGGACCGCTGGAGGCTTTAGAGGAGTACACGGGCCATAACCCCCAAACTGCGACGGACGGGAGGTACCTAGCAATATAGGTTCGTATGGACCCGACGGGGTGTGAAATCTTCTGCTTGCTTACCTACTCCACAGTGAGATCTCCCACAGAGTTGACCTTATATGAGTCGCATCGCCTAAGCCACGCCTGCATCGTAAAATTGGGACATCAGGTCGTGCTGATCCCACAGGGACTGATCGTCCTTTAGTTCGTTTCAACCAGCTCGTGGAATAGACCAACCACAGTTGCCCCTGCAATTTGTCTAGCATCAAAGTATAGCCGTGCGGATTGTTGAATAATACGAAGATACATCACACCCTAGGCCGGTACCGCCTGCTAGATAGTGGAGCCTTTGTCATTTGAAGCTTACACCTTCCTCCCCCCCTACACGAATCGAACTTCATGGAAAAACAGACATAACTCATGACGTCCATCGCTTTTCCAATTCAGAGTGGGTATGGCTGCAACGGGGTAGCACCGTTTCCCGATCAGTCATGAGACGGAGACTCCTCGCACGTTCTGCCCAATACCCTTGTCAACAATGCAGACGCCCCACGGACGGGCGTTCAAGGCCGCTGTTCTGCCACCACAAAGTACAGATGAGATCGTGTCGTCCCCGACCGGAGATGAGGGTGGTAATTTGAGCCATTGCGAAGACCTTGACAGGCTCAGACGGCGCAACCTGACTATCCAAGTATAGCCCAAGGAATGGGCAGTTCATTGCTGGACCTGGACAAGCAGCTGTCCGCGTAACCCGGTTGACGCGTGTGGTGATTACTGTAATCGCTTACTACCGGTATGTGGAGATATCTTCCTCGAATGGGCAGAACGATCTAGAAGAAGCCATTCCCAGCATAGACAGGTCGGCGAGTGCTCAGAATACGGCAGTCTGCTCCTAGAACTGTCTTCTCTTGCTCCAACGGATATTGTGTGGAAGCAGCAATAAAATTAGTATACAAATAGTTTGCGAAGGATATTCCTCGCCGAGGTTATACTACCATTTGGAGATTACTTTGGAGACTATTGATAAACATGATGGGGGCAGATTGCATGCCTGCGTATTTTGGTGCTTTCATACGTATCCGATCCGTCGCAGGGCTGTGTTTTTACCACGCTTGGTAACCTTATTCGTGAGACAGTAATGTATCTCAAGTAGTACTCCGAACTTGTAGCCCCGCACACCAGTGGCTGCCCCCAGCGTGGTACGAAGATTTACATTGGCACGACCCCAATACCGATTTACCCTGGGGATCATGGAGTAGGTGGCTCATACACTTGGCTTACCGATTCTCAAGTGGTCCGAGGTTAGTATATCTGTGCACTAATCCGTAAACCTCGGCCCCCTATGCGATCAAGTTGGAGGTGGAACTACCTTATTCAACTGGTTGGTCTATGGCAAAAGCAAAGGATACCCCTGAGATTCACACTAAGAGTTGT'/>

    <sequence taxon='111' value='TACGTGTACGCTACAATGACCTCATCATTCATTAGTCAGTAGTCAGATTTGAGCGACCGATATTTTACAGCTTCTGCTGGAAAAGGCGATAGGCTGTGTGGATCTCTCCGGCATGAAATCGCCTATGTTTGTTCTTAGTGGGATTAATTATTAGAGGCGGTGATACTGTCATATTTGGCTTCGGGTAGTGATTCTATTGACACGTGCTTTGTGGTCGGGCGAGCTTATACTATGGGTCAGAGCATAGCGATGGCCACTAGTGTTGGTATGGTGTAGCCAGCGGTTTCGCAAGCGCTTTTTACTCGACCCCCAACGATATCCGCCCATTCGATTGCGACTCCTGTATGAAATCCTCTCCGGACCCATCACGGTATGACGCGATCAGATCTACGAGGGCTAGCGCTGTGAAAAACAGCCCTTGGCGCAGTGACAGCTTTAAAAAGGACTGGGTCAAGCCTATAAAAGCTATGGTCAAGAACAGCCGCTCTAATTCTGTCTCTACAGCCTCGTATTGACACAGTCTGAGGACCGTTGGAGGCTTTAGAGGAGTACACGGGCCATAACCCCCAAACTGCGACGGACGGGAGGTACCTAGCAATATAGGTTCGTATGGACCCGACGGGGTGTGAAATCTTCCGCTTGCTTACCTACTCCACAATGAGATCTCCCACAGAGTTGACCTTATATGAGTCGCATCGCCTAAGCCACGCCTGCATCGTAAAATTGGGACATCAGGTCGTGCTGATCCCACAGGGACTGATCGTCCTTTAGTTCGTTTCAACCAGCTCGTGGAATAGACCAACCACAGTTGCCCCTGCAATTTGTCTAGCATCAAAGTATAGCCGTGCGGATTGTTGAATAATACAAAGATACATCACACCCTAGGCCGTTACCGCCTACTAGATAGTGGAGCCTTTGTCATTTGAAGCTTACACCTTCCTCCCCCCCTACACGAATCGAACTTCATGGAAAAACAGACATAACTCATGACGTCCATCGCTTTTCCAATTCAGAGTGGGTATAGCTGCAACGGGGTAGCACCGTTTCCCGATCAGTCATGAGACGGAGACTCCTCGCACGTTCTGACCAATACCCTTATCAACAATACAGACGCCCCACGGACGGGCGTTCAAGGCCGCTGTTCTGCCACCACAAAGTATAGATGAGATCGTGTCGTCCCCGACCGGAAATGAGGGTGGTGATTTGAGCCATTGCGAAGACCTTGACAGGCTCAGACGGCGCGACCTGACTATCCAAGTATAGCCCAAGGACTGGGCAGTTCATTGCTGGACCTGGACAAGCAGCTGTCCGCGTAACCCGGTTGACGCGTGTGGTGATTACTGTAATCGCTTACTGCCGGTATGTGGAGATATCTTCCTCGAATGGGCAGAACGATCTAGAAGAAGCCATTCCCAGCATAGACAGGTCGGCGAGTGCTCAGAATACGGCAGTCTGTTCCTAGAACTGTCTTCTCTTGCTCCAACAGATATTGTGTGGAAGCAGCAATAAAATTAGTATACAAATAGTTTGAGAAGGATATACCTCGCCGAGGTTATACTACCATTTAGAGATTACTTTGGAGATTATTGATAAACATGATGGGGGCAGATTGCATGCCTACGTATTTTGGTGCTTTCACACGTATCCGATCCGTCGCAGGGCTGTGTTTTTACCACGCTTGGTAACCTTATTCGTGAGACAGTAATGTATCTCAAGTAGTACTCCGAACTTGTAGCCCCGCACACCAGTGGCTGCCCCCAACGTGGTAAGAAGATTTACCTTGGCACGACCCCAATACCGATTTACCCTGGGGATCATGGAGTAGGTGGCTCATACACTTGGCTTACCGATTCTCCAGTGGTCTGAGGTTAGCATATCTGTGCACTAATCCGTAAACCTCGGCCCCCTATGCGATCAAGTTGGAGGTAGAACTACCTTATTTAACTGGTTGGTCTATGGTAAGAGCAAAGGATACCCCTGAGATTCACACTAAGAGTTGT'/>

    <sequence taxon='116' value='TACGTGTACGCTACAATGACCTCATCATTCATTAGTCAGTAGTCAGATTTGAGCGACCGATATTTTACAGCTTCTGCTGGAAAAGGCGATAGGCTGTGTGGATCTCTCCGGCATGAAATCGCCTATGTTTGTTCTTAGTGGGATTAATTATTAGAGGCGGTGATACTGTCATATTTGGCTTCGGGTAGTGATTCTATTGACACGTGCTTTGTGGTCGGGCGAGCTTATACTATGGGTCAGAGCATAGCGATGGCCACTAGTGTTGGTATGGTGTAGCCAGCGGTTTCGCAAGCGCTTTTTACTCGACCCCCAACGATATCCGCCCATTCGATTGCGACTCCTGTATGAAATCCTCTCCGGACCCATCACGGTATGACGCGATCAGATCTACGAGGGCTAGCGCTGTGAAAAACAGCCCTTGGCGCAGTGACAGCTTTAAAAAGGACTGGGTCAAGCCTATAAAAGCTATGGTCAAGAACAGCCGCTCTAATTCTGTCTCTACAGCCTCGTATTGACACAGTCTGAGGACCGTTGGAGGCTTTAGAGGAGTACACGGGCCATAACCCCCAAACTGCGACGGACGGGAGGTACCTAGCAATATAGGTTCGTATGGACCCGACGGGGTGTGAAATCTTCCGCTTGCTTACCTACTCCACAATGAGATCTCCCACAGAGTTGACCTTATATGAGTCGCATCGCCTAAGCCACGCCTGCATCGTAAAATTGGGACATCAGGTCGTGCTGATCCCACAGGGACTGATCGTCCTTTAGTTCGTTTCAACCAGCTCGTGGAATAGACCAACCACAGTTGCCCCTGCAATTTGTCTAGCATCAAAGTATAGCCGTGCGGATTGTTGAATAATACAAAGATACATCACACCCTAGGCCGTTACCGCCTACTAGATAGTGGAGCCTTTGTCATTTGAAGCTTACACCTTCCTCCCCCCCTACACGAATCGAACTTCATGGAAAAACAGACATAACTCATGACGTCCATCGCTTTTCCAATTCAGAGTGGGTATAGCTGCAACGGGGTAGCACCGTTTCCCGATCAGTCATGAGACGGAGACTCCTCGCACGTTCTGACCAATACCCTTATCAACAATACAGACGCCCCACGGACGGGCGTTCAAGGCCGCTGTTCTGCCACCACAAAGTATAGATGAGATCGTGTCGTCCCCGACCGGAAATGAGGGTGGTGATTTGAGCCATTGCGAAGACCTTGACAGGCTCAGACGGCGCGACCTGACTATCCAAGTATAGCCCAAGGACTGGGCAGTTCATTGCTGGACCTGGACAAGCAGCTGTCCGCGTAACCCGGTTGACGCGTGTGGTGATTACTGTAATCGCTTACTGCCGGTATGTGGAGATATCTTCCTCGAATGGGCAGAACGATCTAGAAGAAGCCATTCCCAGCATAGACAGGTCGGCGAGTGCTCAGAATACGGCAGTCTGTTCCTAGAACTGTCTTCTCTTGCTCCAACAGATATTGTGTGGAAGCAGCAATAAAATTAGTATACAAATAGTTTGAGAAGGATATACCTCGCCGAGGTTATACTACCATTTAGAGATTACTTTGGAGATTATTGATAAACATGATGGGGGCAGATTGCATGCCTACGTATTTTGGTGCTTTCACACGTATCCGATCCGTCGCAGGGCTGTGTTTTTACCACGCTTGGTAACCTTATTCGTGAGACAGTAATGTATCTCAAGTAGTACTCCGAACTTGTAGCCCCGCACACCAGTGGCTGCCCCCAACGTGGTAAGAAGATTTACCTTGGCACGACCCCAATACCGATTTACCCTGGGGATCATGGAGTAGGTGGCTCATACACTTGGCTTACCGATTCTCCAGTGGTCTGAGGTTAGCATATCTGTGCACTAATCCGTAAACCTCGGCCCCCTATGCGATCAAGTTGGAGGTAGAACTACCTTATTTAACTGGTTGGTCTATGGTAAGAGCAAAGGATACCCCTGAGATTCACACTAAGAGTTGT'/>

    <sequence taxon='112' value='TACGTGTACGCTACAATGACCTCATCATTCATTAGTCAGTAGTCAGATTTGAGCGACCGATATTTTACAGCTTCTGCTGGAAAAGGCGATAGGCTGTGTGGATCTCTCCGGCATGAAATCGCCTATGTTTGTTCTTAGTGGGATTAATTATTAGAGGCGGTGATACTGTCATATTTGGCTTCGGGTAGTGATTCTATTGACACGTGCTTTGTGGTCGGGCGAGCTTATACTATGGGTCAGAGCATAGCGATGGCCACTAGTGTTGGTATGGTGTAGCCAGCGGTTTCGCAAGCGCTTTTTACTCGACCCCCAACGATATCCGCCCATTCGATTGCGACTCCTGTATGAAATCCTCTCCGGACCCATCACGGTATGACGCGATCAGATCTACGAGGGCTAGCGCTGTGAAAAACAGCCCTTGGCGCAGTGACAGCTTTAAAAAGGACTGGGTCAAGCCTATAAAAGCTATGGTCAAGAACAGCCGCTCTAATTCTGTCTCTACAGCCTCGTATTGACACAGTCTGAGGACCGTTGGAGGCTTTAGAGGAGTACACGGGCCATAACCCCCAAACTGCGACGGACGGGAGGTACCTAGCAATATAGGTTCGTATGGACCCGACGGGGTGTGAAATCTTCCGCTTGCTTACCTACTCCACAATGAGATCTCCCACAGAGTTGACCTTATATGAGTCGCATCGCCTAAGCCACGCCTGCATCGTAAAATTGGGACATCAGGTCGTGCTGATCCCACAGGGACTGATCGTCCTTTAGTTCGTTTCAACCAGCTCGTGGAATAGACCAACCACAGTTGCCCCTGCAATTTGTCTAGCATCAAAGTATAGCCGTGCGGATTGTTGAATAATACAAAGATACATCACACCCTAGGCCGTTACCGCCTACTAGATAGTGGAGCCTTTGTCATTTGAAGCTTACACCTTCCTCCCCCCCTACACGAATCGAACTTCATGGAAAAACAGACATAACTCATGACGTCCATCGCTTTTCCAATTCAGAGTGGGTATAGCTGCAACGGGGTAGCACCGTTTCCCGATCAGTCATGAGACGGAGACTCCTCGCACGTTCTGACCAATACCCTTATCAACAATACAGACGCCCCACGGACGGGCGTTCAAGGCCGCTGTTCTGCCACCACAAAGTATAGATGAGATCGTGTCGTCCCCGACCGGAAATGAGGGTGGTGATTTGAGCCATTGCGAAGACCTTGACAGGCTCAGACGGCGCGACCTGACTATCCAAGTATAGCCCAAGGACTGGGCAGTTCATTGCTGGACCTGGACAAGCAGCTGTCCGCGTAACCCGGTTGACGCGTGTGGTGATTACTGTAATCGCTTACTGCCGGTATGTGGAGATATCTTCCTCGAATGGGCAGAACGATCTAGAAGAAGCCATTCCCAGCATAGACAGGTCGGCGAGTGCTCAGAATACGGCAGTCTGTTCCTAGAACTGTCTTCTCTTGCTCCAACAGATATTGTGTGGAAGCAGCAATAAAATTAGTATACAAATAGTTTGAGAAGGATATACCTCGCCGAGGTTATACTACCATTTAGAGATTACTTTGGAGATTATTGATAAACATGATGGGGGCAGATTGCATGCCTACGTATTTTGGTGCTTTCACACGTATCCGATCCGTCGCAGGGCTGTGTTTTTACCACGCTTGGTAACCTTATTCGTGAGACAGTAATGTATCTCAAGTAGTACTCCGAACTTGTAGCCCCGCACACCAGTGGCTGCCCCCAACGTGGTAAGAAGATTTACCTTGGCACGACCCCAATACCGATTTACCCTGGGGATCATGGAGTAGGTGGCTCATACACTTGGCTTACCGATTCTCCAGTGGTCTGAGGTTAGCATATCTGTGCACTAATCCGTAAACCTCGGCCCCCTATGCGATCAAGTTGGAGGTAGAACTACCTTATTTAACTGGTTGGTCTATGGTAAGAGCAAAGGATACCCCTGAGATTCACACTAAGAGTTGT'/>

    <sequence taxon='95' value='TACGTGTACGCTATAATGACCCCATCATCCATTAGCCAGTAATCAGATTTGAGCGACCAATATTTTACAGCTTCTGCTGGAAAAGGCGATAGGCTGTATGGATCTCTCCGGCATGAAATCGCCTATGTTTGTTCTTCGTGGGATTAATTATTAGAGACGGTGATACTGTCATATTTGGCTTCGGGTAGTGATTCTATTGACACGCGCTTTGTGGTCGGGCGAGCTTATACTATGGGTCAGAGCATACTGATGCCCACTAGTGTTGGTATGGTGTAGCCAGCGGTTTCGCAAGCGCTTTTTACTCGCCCCTCAACGATATCCGCCCATTCGATTGCGACTCCTGTATGAAACCCTCTCCGGACCCATCACGGTATGACGCGACCAGATCTACGAGGGCTAGCGCTGTGAAAAACAGCCCTTGGCGCAGTGACAGCTTTAAAAAGGACTGGGTCAAGCCTATAAAAGCTATGGTCAAGAACAGCCGCTCTAATGTTGTCTCTACAGCCTCGTATTGACACAGTCCGAGGACCGCTGGAGGCTTTAGAGGAGTACACGGGCCATAACCCCCAAACTGCGACGGACGGGAGGTACCTAGCAATATAGGTTCGTATGGACCCGACGGGGTGTGAAATCTTCCGCTTGCTTACCTACTCCACAATGAGATCTCCCACAGAGTTGACCTTATATGAGTCGCATCGCCTAAGCCACGCCTGCATCGTAAAATTGGGACATCAGGTCGTGCTGATCCCACAGGGGCTGATCGTCCTTTAGTTCGTTTCAACCAGCTCGTGGAATAGACCAACCACAGTTGCCCCTGCAATTTGTCTAGCATCAAAGTATAGCCGTGCGGATTGTTGAATAATACGAAGATACATCACACCCTAGGCCGTTACCGCCTACTAGATAGTGGAGCCTTTGTCATTTGAAGCTTGCACTTTCCTCCCCCCCTACACGAATCGAGCTTCATGGAAAAACAGACATAACTCATGACGCCCATCGCTTTTCCAATTCAGAGTGGGTATGGCTGCAACGGGGTAGCACCGTTTCCCGATCAGTCATGAGGCGGAGACTCCTCGCTCGTTCTGCCCAATATCCTTGTCAACAATACAGACGCCCCACGGACGGGCGTTCAAGGCCGCTGTTCTGCCACTACAAAGTATAGATGAGATCGTGTCGTCCCCGACCGGTAATGAGGGTGGTAATTTGAGCCATTGCGAAGCCCTTGACAGGCTCAGACGGCGCGACCTGACTATCCAAGTATAGCCCAAGGAATGGGCAGTTCATTGCTGGACCTGGACAAGCAGCTGTCCGCGTAACCCGGTTGACGCGTGTGGTGATTACTGTAATCGCTTACTACCGGTATGTGGAGATATCTTCCTCGAATGGGCAGAACGATCTAGAAGAAGCCGTCCCCAGCATAGACAGGTCGGCGAGTGCTCAGAATACGGCAGTCTGCTCCTAGAACTGTCTTCTCTTGCTCCAACAGATATTGGGTGGAAGCAGCAATATAATTAGTATACAAATAGTTTGCAAAGGATATTCCTCTCCGAGGTTATACTACCATTTGGAGATTACTTTGGAGACTATTGATAAACATGATGGGGGCAGATTGCATGCCTGCGTATTTTGGTGCTTTCACACGTATCCGATCCGTCGCAGGGCTGTGTTTTTACCACGCTTGGTAACCTTATTCGTGAGACAGTAATGTATCTCAAGTAGTACTCCGAACTTGTAGCCCCGCACACCAGTGGCTGCCCCCAGCGTGGTACGAAGATTTACGTTGGCACGACCCCAATACCGATTTGCCCTGGGGATCATGGAGTAGGTGGCTCATACACTTGGCTTACCGATTCTCCAGTGGTCCGAGGTTAGCATATCTGTGCACTAATCCGTAAACCTCGGCCCCCTATGCGATCAAGTTGGAGGCGGAATTACCTTATTCAACTGGTTAGTCTATGGCAAGAGCAAAGGATACCCCTGAGATTCACACTAAGGGTTGT'/>

</data>

    <trait id="tipDates" spec='beast.evolution.tree.TraitSet' traitname='date-backward' units='year' value='
13=0.0,
85=0.0,
52=0.15370789989541267,
67=0.0,
59=0.0,
68=0.0,
38=0.5506799328997349,
51=0.0,
20=0.0,
2=2.1754689569474097,
6=1.7353891962876384,
91=0.0,
90=0.0,
14=1.1756695066166833,
36=0.0,
50=0.0,
49=0.0,
94=0.0,
23=0.11444852251093618,
71=0.0,
84=0.0,
70=0.16872397128778793,
112=0.0,
116=0.0,
111=0.014202947729023752,
33=0.0,
17=0.637656117976861,
9=1.3387580226345976,
95=0.0,
73=0.0,
72=0.0,
1=0.3986008993848671,
35=0.0,
48=0.0,
103=0.0,
47=0.07315437703206484,
80=0.0,
79=0.0,
54=0.0,
118=0.0,
117=0.0,
60=0.0,
102=0.0,
22=0.0,
75=0.0,
74=0.0,
66=0.0,
37=0.0,
99=0.0,
98=0.0,
5=1.491109783081479,
4=1.923382912185898,
11=1.2042422273795816,
27=0.0,
45=0.0,
46=0.3740218602202181,
65=0.0,
114=0.0,
113=0.0,
64=0.02057200925941327,
82=0.0,
81=0.0,
104=0.0,
26=0.0,
109=0.0,
108=0.0,
18=0.9430246191718803,
32=0.0,
40=0.0,
31=0.0,
16=0.7688013968075955,
8=1.464341495684737,
25=0.0,
83=0.0,
101=0.0,
100=0.0,
78=0.0,
86=0.0,
61=0.0,
92=0.0,
15=0.578860822321376,
7=1.6537983207309177,
21=0.750819226795342,
29=0.6279556112998144,
97=0.0,
96=0.0,
89=0.0,
39=0.0,
63=0.0,
62=0.0,
12=1.317106770135223,
88=0.0,
53=0.13252462295915812,
115=0.0,
87=0.008402129012383686,
77=0.0,
76=0.0,
69=0.0,
110=0.0,
44=0.0,
43=0.4431775811705685,
58=0.0,
57=0.0,
19=1.078780837368221,
30=0.0,
41=0.42432137651747714,
24=0.8781606309841523,
42=0.0,
93=0.0,
55=0.11610453462208614,
3=1.720449202924084,
0=2.2656848529447196,
10=0.0,
28=0.4132004166109726,
56=0.0,
34=0.38281301853989724,
107=0.0,
106=0.0,
105=0.0
            '>
        <taxa id='taxonSet' spec='beast.evolution.alignment.TaxonSet' alignment='@alignment'/>
    </trait>

    <BirthDeathSkylineModel spec="SABDSamplingThroughTimeModel" id="birthDeath" tree="@tree" conditionOnRhoSampling="true">
		<parameter name="origin" id="origin" value ="100." lower="0."/>
        <parameter name="diversificationRate" id="diversificationRate" value="0.5"/>
        <parameter name="turnover" id="turnover" value=".5"/>
        <parameter name="samplingProportion" id="samplingProportion" value="0.7"/>
        <parameter name="removalProbability" id="r" value="0.0" lower="0." upper="1."/>
        <parameter name="rho" id="rho" value="0.5" lower="0." upper="1."/>
	</BirthDeathSkylineModel>
    
    <siteModel gammaCategoryCount="1" id="SiteModel" spec="SiteModel">
		<parameter dimension="1"  id="mutationRate" name="mutationRate" value="1.0"/>
		<substModel id="gtr" rateAC="@rateAC" rateGT="@rateGT" rateAT="@rateAT" rateCG="@rateCG" rateCT="@rateCT" spec="GTR">
			<parameter dimension="1"  id="rateAG" lower="0.0" name="rateAG" value="1.0"/>
			<frequencies estimate="true" id="freqs" spec="Frequencies">
				<parameter name='frequencies' id='freqParameter' value='0.25' dimension='4' lower="0." upper="1."/>
			</frequencies>
		</substModel>
	</siteModel>
	<branchRateModel id="StrictClock" spec="beast.evolution.branchratemodel.StrictClockModel">
		<parameter dimension="1" id="clock.rate" name="clock.rate" value="0.05" lower="0."/>
	</branchRateModel>


   <!-- likelihood and priors: -->
    <distribution id="posterior" spec="util.CompoundDistribution">
		<distribution id="prior" spec="util.CompoundDistribution">
            <distribution  x="@clock.rate" id="clockRatePrior" spec='beast.math.distributions.Prior'>
				<distr spec='beast.math.distributions.LogNormalDistributionModel' id='clockRatePrior.exp' M="-4.6" S="1.25"/>
			</distribution>
			<distribution id="hky.frequencies.prior" spec="beast.math.distributions.Prior" x="@freqParameter">
				<distr id="Uniform " lower="0.0" upper="1.0" spec="beast.math.distributions.Uniform" />
			</distribution>
			<distribution id="diversificationRate_prior" spec="beast.math.distributions.Prior" x="@diversificationRate">
				<distr spec="beast.math.distributions.Uniform" lower="0." upper="1000." offset="0."/>
			</distribution>
			<distribution id="turnover_prior" spec="beast.math.distributions.Prior" x="@turnover">
				<distr spec="beast.math.distributions.Uniform" lower="0." upper="1." offset="0."/>
			</distribution>
			<distribution id="samplingProportion_prior" spec="beast.math.distributions.Prior" x="@samplingProportion">
				<distr spec="beast.math.distributions.Uniform" lower="0" upper="1." offset="0."/>
			</distribution>
			<distribution  id='origin_Prior' x="@origin" spec='beast.math.distributions.Prior'>
				<distr spec='beast.math.distributions.Uniform' lower="0." upper="1000." offset="0."/>
			</distribution>
			<distribution id="BDlikelihood" spec="util.CompoundDistribution">
				<distribution idref="birthDeath"/>		
			</distribution>
		</distribution>
        <distribution id="jointTreeLikelihood" spec="util.CompoundDistribution">
			<distribution data="@alignment" id="treeLikelihood" spec="TreeLikelihood" tree="@tree" siteModel="@SiteModel" branchRateModel="@StrictClock"/>
        </distribution>
    </distribution>

    
	<run chainLength="20000000" id="mcmc" spec="MCMC" storeEvery="100000" distribution="@posterior">
        
        <init spec='beast.evolution.tree.ZeroBranchSARandomTree' id='SARandomTree' nodetype="beast.evolution.tree.ZeroBranchSANode" initial='@tree' taxonset='@taxonSet'>
            <populationModel id='ConstantPopulation' spec='ConstantPopulation'>
                <popSize id='randomPopSize' spec='parameter.RealParameter' value='1'/>
            </populationModel>
        </init>
     
		<state id="state" storeEvery="100000">
            <stateNode spec='beast.evolution.tree.ZeroBranchSATree' nodetype="beast.evolution.tree.ZeroBranchSANode" id='tree' trait='@tipDates' taxonset='@taxonSet'/>
			<stateNode idref="origin"/>
			<stateNode idref="diversificationRate"/>
			<stateNode idref="turnover"/>
			<stateNode idref="samplingProportion"/>
            <stateNode idref="rho"/>
            <!--<stateNode idref="r"/> -->
            
            <stateNode idref="clock.rate"/>
			<stateNode idref="freqParameter"/>
			<parameter dimension="1"  id="rateAC" lower="0.0" upper="100.0" name="stateNode" value="1.0"/>
			<parameter dimension="1"  id="rateGT" lower="0.0" upper="100.0" name="stateNode" value="1.0"/>
			<parameter dimension="1"  id="rateAT" lower="0.0" upper="100.0" name="stateNode" value="1.0"/>
			<parameter dimension="1"  id="rateCG" lower="0.0" upper="100.0" name="stateNode" value="1.0"/>
			<parameter dimension="1"  id="rateCT" lower="0.0" upper="100.0" name="stateNode" value="1.0"/>
        </state>
        
		<operator id='origOperator' spec='ScaleOperator' scaleFactor=".75" weight="3" parameter="@origin"/>
		<operator id='diversificationRateOperator' spec='ScaleOperator' scaleFactor=".75" weight="10" parameter="@diversificationRate"/>
		<operator id='turnoverOperator' spec='ScaleOperator' scaleFactor=".75" weight="10" parameter="@turnover"/>
		<operator id='samplingProportionOperator' spec='ScaleOperator' scaleFactor=".75" weight="10" parameter="@samplingProportion"/>
        <operator id='rhoOperator' spec='ScaleOperator' scaleFactor=".75" weight="10" parameter="@rho"/>
        <!-- <operator id='rOperator' spec='ScaleOperator' scaleFactor=".9" weight="1" parameter="@r"/> -->
        
        <operator spec='TreeDimensionJump' weight="10" tree="@tree"/> 
        <operator spec='WilsonBaldingForZeroBranchSampledAncestorTrees' weight="10" tree="@tree"/> 
        <operator spec='ExchangeForZeroBranchSampledAncestorTrees' isNarrow="false" weight="10" tree="@tree"/>
        <operator spec='ExchangeForZeroBranchSampledAncestorTrees' weight="10" tree="@tree"/>
        <operator spec='UniformForZeroBranchSATrees' weight="20" tree="@tree"/>
        <operator id='rootScaler' spec='ScaleOperatorForZeroBranchSATrees' scaleFactor=".95" weight="1" tree="@tree" rootOnly='true'/>
        <operator id='treeScaler' spec='ScaleOperatorForZeroBranchSATrees' scaleFactor=".95" weight="10" tree="@tree"/>
        
        <operator id="clock.rateScaler" parameter="@clock.rate" scaleFactor="0.75" spec="ScaleOperator" weight="10"/>
        
		<operator spec='ScaleOperator' scaleFactor=".75" weight=".2" parameter="@rateAC"/>
		<operator spec='ScaleOperator' scaleFactor=".75" weight=".2" parameter="@rateAT"/>
		<operator spec='ScaleOperator' scaleFactor=".75" weight=".2" parameter="@rateCG"/>
		<operator spec='ScaleOperator' scaleFactor=".75" weight=".2" parameter="@rateCT"/>
		<operator spec='ScaleOperator' scaleFactor=".75" weight=".2" parameter="@rateGT"/>
		<operator autoOptimize="true" delta="0.2" id="FrequenciesExchanger" integer="false" spec="DeltaExchangeOperator" weight="0.1" parameter="@freqParameter"/>


			
		<logger fileName="$(seed).log" id="tracelog" logEvery="10000" mode="autodetect" model="@posterior">
			<distribution idref="posterior" name="log"/>
			<log idref="BDlikelihood"/>
            <log idref="jointTreeLikelihood"/>
            <log id="treeHeight" spec="beast.evolution.tree.TreeHeightLogger" tree="@tree"/>
			<log idref="origin"/>
            <log idref="diversificationRate"/>
			<log idref="turnover"/>
			<log idref="samplingProportion"/>
            <log idref="rho"/>
            <!--<log idref="r"/>-->
            <log id="SACount" spec="beast.evolution.tree.SALogger" tree="@tree"/>

            <log idref="clock.rate"/>
			<log idref="freqParameter"/>
			<log idref="rateAC"/>
			<log idref="rateAG"/>
			<log idref="rateAT"/>
			<log idref="rateCG"/>
			<log idref="rateCT"/>
			<log idref="rateGT"/>
		</logger>
        
        <!-- <logger fileName="$(seed).trees" id="treelog" logEvery="200000" mode="tree">
			<tree idref="tree" name="log"/>
		</logger> -->
	
	</run>

</beast>
