# Supplementary material for: Bayesian Inference of Sampled Ancestor Trees for Epidemiology and Fossil Calibration
Source: PLoS Comput Biol. 2014 Dec 4;10(12):e1003919. doi: 10.1371/journal.pcbi.1003919 (PMC4263412; doi:10.1371/journal.pcbi.1003919)
Supplement: File S4 — XML files for simulated fossilized birth-death process. (ZIP) [file pcbi.1003919.s005.zip › simulations1/85.xml]

<?xml version="1.0" encoding="UTF-8" standalone="no"?><beast namespace="beast.core:beast.evolution.alignment:beast.evolution.tree.coalescent:beast.core.util:beast.evolution.nuc:beast.evolution.operators:beast.evolution.sitemodel:beast.evolution.substitutionmodel:beast.evolution.likelihood:beast.evolution.speciation:beast.core.parameter:beast.util" version="2.0">
    
    <data dataType="nucleotide" id="alignment" name="alignment">
    <sequence taxon='0' value='AAGCCTAGAGTGGCTCTTGGATCTGGTTAGTCATCCTCTTCCTAGCCGCGCGCATTTGTGTGGCTATTACTCTAGAAGCAGGCGGTAGTATAAATAACACGACAAGGGCCCATTAACCTAAGACACAAATTTCATGGGAGACAGCGGTTGGCTAGTTTATCTCTATTGCCTAGTAGAATGACCACCTTGTGGTAGGCAGCACACACCTTCTCTCAGTGATCATGGGGGATGCGAATAGGCTGTGGACCTAAAGTATCGGCCCCGCGGTAATATGATTAAGTGCTGCCTAATTAGACAGAAGGTGAGTGCGGACAAATATCCGCTCTAAAACCAAGCGTAATCTAATAAGTAATCCCCTTGTGTTCCACGGGCCCGGGGTCAGACTTGGGCGCAAGCCGACATGTCGAAGCAACGATGTGGGCAGACGTACTGGAAGGGAATCGTTTGCCTACTGAACAGGCGCAATATTGAAATTCTCGGTAAGTGTGTCAGGCACCATCCACGACATAAGAAGCATCGTAGTAAGTATCGCATTCGCCCTATTCTGCCACGCAATCGAAATGATGACCTTTGGTCCCGCGTAACTTATCCGAACTACATTCCGGGTCTAACTTATTACGCAAAATGTGATTGGTTCGACGGTAACGGAATCGTTCGGGGCGTACGGTACGCGATCTATAAGACCAGGTATCGATCGAGGCGCGGGCTCCCGAATGCATCTCATCGCGGTTCTGCGCGCGGATTCTTACTAGGCGACTCACAGTTTGAAGGTGTGGCACGAAGGCTGGGGCCCCCTGCGCATATACAGAAAGCAGCGATAGGCCCCGAATCGGCATCTTAGCCTCCGCTGTACACGTTTGGCGTACCGCAGCACTCGGGGCCATCCAGCAGGGATATAGACCCCGATGGGCGTCTGCGCTCCGAGTTCTTGGGCGAGTGTTTGAGGTCACCCCCGAGACGATGAATTTGAGTTCGATTGGGCTTAGCCAGACTATCTGGCTTCTGCCCCGTTTACATTCGTACCGTTCCAACTAGGAATTCCACTAAGCGACATTTATAGCTACCAGTGTGAGGATCGCCTAAAAGGGTTACTGTTATGACCTAGTCAGTAAGAGGTCCAGAGTTTGACAGGCCTTTTTATCCGTGCCTCACATAGCCGTCCCGGTCGAAGTACCCATGCACGTGGGTCCTTACTCAGGAAGGGTAATCGTACCGCGGACGAAGGCTTAGGATAATTCAGTGGGCCCTAATTTATTCCGGTCTTCCTGGTACAAAGTTGAAATGATTACCCAAAATTATCCTCGCCTTACTACTATGCGTTATTGGGTCTCTGTGCGGCTAAGTGGCAGCGAGAGTCTTCCTTTGGGGCCTCCGCCCCACGTTTCGGCATCGCAAGTATGGTCGTCTGCTTGTACAAGAGTTGCACGCTACTTGAGGAGTTGTGTTGTCTTAGGGCCATGTCTCAATCATTTGTCAAGTAAGCGGCCAGCAAGCCTCGGCATCGTGGCCGATCGCCAGAACCATCGAGGACCCCGACCGTAGTGTGGCTGCCACTAGAGATACTCAGCTAAAGGCTGGGAATCACCGTCTGTGGGACTAATTCCATCCTAGTTATGAATCTTAAAAGACGTAAGGCGAGACTTCTTGTATCAGGAGGCAACTGGACGGAGCAGAGCGATTCAACACAACCCATGTACAACAGATGGTGGTTGAAAAAGGCGTAACGACCAAGGAAGCCGCGACTGACGAACACTTCGCTTTGCTAAACTAGAGCTCCATGTCAGTCTTTCTCACTAGGATTAATAGGCGGGCGTAAGGTCTTCATGAATCTGGAGTCCTGGGACGCTTCCCGATAACTCTACACGTGGGGAGTGGGGAGGACGTCGAGCTCGACCCCGCGGGGGTGGTAAAGAAAGGGTCTAACGAGGCGCTCTCAGAGAAGGATCGTGTCGCCCGTCTACCAGTTGAGATTAATGAAAAAAGAAATACTGGTTAGAGAC'/>

    <sequence taxon='4' value='AAGCCTAGAGTGGCTCTTGGATCTGGTTAGTCATCCTCTTCCTAGCCGCGCGCATTTGTGTGGCTATTACTCTAGAAGCAGGCGGTAGTATAAATAACACGACAAGGGCCCATTAACCTAAGACACAAATTTCATGGGAGACAGCGGTTGGCTAGTTTATCTCTATTACCTAGTAGAATGACCACCTTGTGGTAGGCAGCACACACCTTCTCTCAGTAATCATGGGGGATGCGAATAGGCTGTGGACCTAAAGTATCGGCCCCGCGGTAATATGATTAAGTGCTGCCTAATTAGACAGAAGGTGAGTGCGGACAAATATCCGCTCTAAAACCAAGCGTAATATAATAAGTAATCCCCTTGTGTTCCACGGGCCCGGGGTCAGACTTGGGCGCAAGCCGACATGTCGAAGCAACGATGTGGGCAGCCGTACTGGAAGGGAATCGTTTGCCTACTGAACAGGCGCAATATTGAAATTCTCGGTAAGTGTGTCAGGCACCATCCACGACATAAGAAGCATCGTAGTAAGTATCGCATTCCCCCTATTCTGCCACGCAATCGAAATGATGACCTTTGGTCCCGCGTAACTTATCCGAACTACATTCCGGGTCTAACTTATTACGCAAAATGTGATTGGTTCGACGGTAACGGAATCGTTCGGGGCGTACGGTACGCGATCTATAAGACCAGGTATCGATCGAGGCGCGGGCTCCCGAATGCATCTCATCGCGGTTCTGCGCGCGGATTCTTACTAGGCGACTCACAGTTTGAAGGTGTGGCACGAAGGCTGGGGCCCCCTGCGCATATACAGAAAGCAGCGATAGGCCCCGAATCGGCATCTTAGCCTCCGCTGTACACGTTTGGCGTACCGCAGCACTCGGGGCCATCCAGCAGGGATATAGACCCCGATGGGCGTCTGCGCTCCGAGTTCTTGGGCGAGTGTTTGAGGTCACCCCCGAGACGATGAATTTGAGTTCGATTGGGCTTAGCCAGACTATCTGGCTTCTGCCCCGTTTACATTCGTACCGTTCCAACTAGGAATTCCACTAAGCGACATTTATAGCTACCAGTGTGAGGATCGCCTAAAAGGGTTACTGTTATGACCTAGTCAGTAAGAGGTCCAGAGTTTGACAGGCCTTTTTATCCGTGCCTCACATAGCCGTCCCGGTCGAAGTACCCATGCACGTGGGTCCTTACTCAGGAAGGGTAATCGTACCGCGGACGAAGGCTTAGGATAATTCAGTGGGCCCTAATTTATTCCGGTCTTCCTGGTACAAAGTTGAAATAATTACCCAAAATTATCCTCGCCTTACTACTATGCGTTATTGGGTCTCTGTGCGGCTAAGTGGCAGCGAGAGTCTTCCTTTGGGGCCTCCGCCCCACGTTTCGGCATCGCAAGTCTGGTCGTCTGCTTGTACAAGAGTTACACGCTACTTGAGGAGTTGTGTTGTCTTAGGGCCATGTCTCAATCATTTGTCAAGTAAGCGGCCAGCAAGCCTCGGCATCGTGGCCGATCGCCAGAACCATCGAGGACCCCGACCGTAGTGTGGCTGCCACTAGAGATACTCAGCTAAAGGCTGGGAATCACCGTCTGTGGGACTAATTCCATCCTAGTTATGAATCTTAAAAGACGTAAGGCGAGACTTCTTGTATCAGGAGGCAACTGGACGGAGCGGAGCGATTCAACACAACCCATGTACAACAGATGGTGGTTGAAAAAGGCGCAACGACCAAGGAAGCCGCGACTGACGAACACTTCGCTTTGCTAGACTAGAGCTCCATGTCAGTCTTTCTCACTAGGATTAGTAGGCGGGCGTAAGGTCTTCATGAATCTGGAGTCCTGGGACGCTTCCCGATAACTCTACACGTGGGGAGTGGGGAGGACGTCGAGCTCGACCCCGCGGGGGTGGTAAAGAAAGGGTCTAACGAGGCGCTCTCAGAGAAGGATCGTGTCGCCCGTCTACCAGTTGAGATTAATGAAAAAAGAAATACTGGTTAGAGAC'/>

    <sequence taxon='12' value='AAGACTAGAGTGGCTCTTGGATCTGGTTAGTCATCCTCTTCCTAGCCGCGCGCATTTGTGTGGCTATTACTCTAGAAGCAGGCGGTAGTATAAATAACACGACAAGGGCCCATTAACCTAAGACACAAATTTCATGGGAGACAGCGGTTGGCTAGTTTATCTCTATTGCCTAGTAGAATGACCACCTTGTGGTAGGCAGCACACACCTTCTGTCAGTAATCATGGGGGATGCGAATAGGCTGTGGACCTAAAGTATCGGCCCCGCGGTAATATGATTAAGTGCTGCCTAATTAGACAGAAGGTGAGTGCGGACAAATATCCGCTCTAAAACCAAGCGTAATATAATAAGTAATCCACTTGTGTTCCACGGGCCCGGGGTCAGACTTGGGCGCAAGCCGACATGTCGAAGCAACGATGTGCGCAGACGTACTGGAAGGGAATCGTTTGCCCACTGAACAGGCGCAATATTGAAATTCTCGGTAAGTGTGTCAGGCACCATCCACGACATAAGAAGCATCGTAGTAAGTATCGCATTCCCCCTATTCTGCCACGCAATCGAAATGATGACCTTTGGTCCCGCGTAACTTATCCGAACTACATTCCGGGTCTAACTTATTACGCAAAATGTGATTGGTTCGACGGTAACGGAATCGTTCGGGGCGCACGGTACGCGATCTATAAGACCAGGTATCGATCGAGGCGCGGGCTCCCGAATGCATCTCATCGCGGTTCTGCGCGCGGATTCTTACTAGGCGACTCACAGTTTGAAGGTGTGGCTCGAAGGCTGGGGCCCCCTGCGCATATGCAGAAAGCAGCGATAGGCCCCGAATCGGCATCCTAGCCTCCGCTGTACACGTTTGGCGTACCGCAGCATTCGGGGCCATCCAGCAGAGATATAGACCCCAATGGGCGTCTGCGTTCCGAGTTCTTGGGCGAGTGTTTGAGGTCACCCCCGAGACGATGAATTTGAGTCCGATTGGGCTTAGCCAGACTATCTGGCTTCTGCCCCGTTTACATTCGTACCGTTCCAACTAGGAATTCCACTAAGCGACGTTTATAGCTAACAGTGTGAGGATCGCCTAAAAGGGTTACTGTTATGACCTAGTCAGTAAGAGGTCCAGAGTTCGACAGGCCTTTTTATCCGTGCCTCACATAGCCGTCCCGGTCAAAGTACCCATGCACGTGGGTCCTTACTCAGGAAGGGTAATCGTACCGCGGACGAAGGCTTAGGATAATTCAGTGGGCCCTAATTTATTTCGGTCTTCCTGGTACAAAGTTGAAATGATTACCCAAAATTATCCTCCCCTTACTACTATGCGTTATTGGGTCTCTGTGCGGCTAAGTGGCAGCGAGAGTCTTCCTTTGGGGCCTCCGCTCCACGTTTCGGCATCGCAAGTATGGTCGTCTGCTTGTACAAGAGTTGCACGCTACTTGAGGAGTTGTGTTGTCTTAGGGCCCTGTCTCAATCATTTGTCAAGTAAGCGGCCAGCAAGCCTCGGCATCGTGGCCGATCGCCAGAACCATCGAGGACCCCGACCGTAGTGTGGCTGCCACTAGAGATACTCAGCTAAAGGCTGGGAATCACCGTCTGTGGGACTAATTCCATCCTAGTTATGAATCTTAAAAGATGTAAGGCGAGACTTCTTGTATCAGGGGGCAACTGGACGAAGCAGAGCGATTCAGCACAACCCATGTACAACAGATGGTGGTTGAAAAAGGCGCAACGACCAAGGAAGCCGCGACTGACGAACGCTTCGCTTTGCTAAACTAGACCTCCATGTCAGTCTTTCTCACTAGGATTAATAGGCGGGCGTAAGGTCTTCATGAATCTGGAGTCCTGGGACGCTTCCCGATAACTCTACATGTGGGGAGCGGGGACAACGTCGAGCTCGACCCCGCGGGGGTGGTAAAGAAAGGGTCTAACGAGGCGCTCTCAGAGAAGGATCGTGTCGCCCGCCTACCAGTTGAGATTAATGAAAAAAGAAATACTGGTTAGAGAC'/>

    <sequence taxon='56' value='AAGACTAGAGTGGCTCTTGGATCTGGTTAGTCATCCTCTTCCTAGCCGCGCGCACTTGTGTGGCTATTACTCTAGAAGCAGGCGGTAGTATAAATAACACGACAAGGGCCCATTAACCTAAGACACAAATTTCATGGGAGACAGCGGTTGGCTAGTTTATCTCTATTGCCTAGTAGAATGACCACCTTGTGGTAGGCAGCACACACCTTCTGTCAGTAATCATGGGGGATGCGAATAGGCTGTGGACCTGAAGTATCGGCCCCGCGGTAATATGATTAAGTGCTGCCTAATTAGACAGAAGGTGAGTGCGGACAAATATCCGCTCTAAAACCAAGCGTAATATAATAAGTAATCCACTTGTGTTCCACGGGCCCGGAGTCAGACTTGGGCGCAAGCCGACATGTCGAAGCAACGATGTGCGCAGACCTACTGGAAGGGAATCGTTTGCCCACTGAACAGGCGCAATATTGAAATTCTCGGTAAGTGTGTCAGGCACCATCCACGACATAAGAAGCATCGTAGTAAGTATCGCATTCCCCCTATTCTGCTACGCAATCGAAATGATGACCTTTGGTCCCGCGTAACTTATCCGAACTACATTCCGGGCCTAACTTATTACGCAAAATGTGATTGGTTCGACGGTAACGGAATCGTTCGGGGCGCACGGTACGCGATCTATAGGACCAGGTATCGATCGAGGCGCGGGCTCTCGAATGCATCTCATCGCGGTTCTGCGCGCGGATTCTTACTAGGCGACTCACAGTTTGAAGGTGTGTCTCGAAGGCTGGGGCCCCCTGCGCATATGCAGAAAGCAGCGATAGGCCCCGAATCGGCATCCTAGCCTCCGCTGTACACGTTTGGCGTACCGCAGCATTCGGGGCCATCCAGCAGAGATATAGACCCCAATGGCCGTCTGCGTTCCGAGTTCTTGGGCGAGTGTTTGAGGTCACCCCCGAGACGATGAATTTGAGTCCGATTGGGCTTAGCCAGACTATCTGGCTTCTGCCCCGTTTACATTCGTACCGTTCCAACTAGGAATTCCACTAAGCGACGTTTATAGCTAACAGTGTGAGGATCGCCTAAAAGGGTTACTGTTATGACCTAGTCAGTAAGAGGTCCAGAGTTCGACAGGCCTTTTTATCCGTGCCTCACATAGCCGTCCCGGTCAAAGTACCCATGCACGTGGGTCCTTACTCAGGAAGGGTAATCGTACCGCGGACGAAGGCTTAGGATAATTCAGTGGGCCCTAATTTATTTCGGTCTTCCTGGTACAAAGTTGAAATGATTACCCAAAATTATCCTCCCCTTACTACTATGCGTTATTGGGTTTCTGTGCGGCTAAGTGGCAGCGAGAGTCTTCCTTTGGGGCCTCCGCTCCACGTTTCGGCATCGCAAGTATGGTCGTCTGCTTGTACAAGAGTTGCACGCTACTTGAGGAGTTGTGTTGTCTTAGGGCCCTGTCTCAATCGTTTGTCAAGTAAGCGGCCAGCAAGCCTCGGCATCGTGGCCGATCGCCAGAACTATCGAGGACCCCGACCGTAGTGTGGCTGCCACTAGAGATACTCAGCTAAAGGCTGGGAATCACCGTCTGTGGGACTAATTCCATCCTAGTTATGAATCTTAAAAGATGTAAGGTGAGAGTTCTTGTATCAGGGGGCAACTGGACGAAGCAGAGCGATTCAGCACAACCCATGTACAACAGATGGTGGTTAAAAAAGGCGCAACAACCAAGGAAGCCGCGACTGACGAACGCTTCGCTTTGCTAAACTAGACCTCCATGTCAGTCTTTCTCACTAGGATTAATAGGCGGGCGTAAGGTCTTCATGAATCTGGAGTCCTGGGACGCTTACCGATAACTCTACATGTGGGGAGCGGGGACAACGTCGAGCTCGACCCCGCGGGGGTGGTAAAGAAAGGGTCTAACGAGGCGCTCTCAGAGAAGGATCGTGTCGCCCGCCTACCAGTTGAGATTAATGAAAAAAGAAATACTGGTTAGAGAC'/>

    <sequence taxon='112' value='AAGACTAGAGTGGCTCTTGGATCTGGTTAGTCATCCTCTTCCTAGCTGCGCGCATTTGTGTGGCTATTACTCTAGAAGCAGGCGGTAGTATAAATAACACGACAAGGGCCCATTAACCTAAGACACAAATTTCATGGGAGACAGCGGTTGGCTAGTTTATCTCTATTGCCTAGTAGAATGACCACCTTGTGGTAGGCAGCACACACCTTCTGTCAGTAATCATGGGGGATGCGAATAGGCTGTGGACCTAAAGTATCGGCCCCGCGGTAATATGATTAAGTGCTGCCTAATTAGACAGAAGGTGAGTGCGGACAAATATCCGCTCTAAAACCAAGCGTAATATAATAAGTAATCCACTTGTGTTCCACGGGCCCGGAGTCAGACTTGGGCGCAAGCCGACATGTCGAAGCAACGATGTGCGCAGACCTACTGGAAGGGAATCGTTTGCCCACTGAACAGGCGCAATATTGAAATTCTCGGTAAGTGTGTCAGGCACCATCCACGACATAAGAAGCATCGTAGTAAGTATCGCATTCCCCCTATTCTGCCACGCAATCGAAATGATGACCTTTGGTCCCGCGTAACTTATCCGAACTACATTCCGGGCCTAACTTATTACGCAAAATGTGATTGGTTCGACGGTAACGGAATCGTTCGGGGCGAACGGTACGCGATCTATAGGACCAGGTATCGATCGAGGCGCGGACTCCCGAATGCATCTCATCGCGGTTCTGCGCGCGGATTCTTACTAGGAGACTCACAGTTTGAAGGTGTGGCTCGAAGGCTGGGGCCCCCTGCGCATATGCAGAAAGCAGCGATAGGCCCCGAATCGGCATCCTAGCCTCCGCTGTACACGTTTGGCGTACCGCAGCATTCGGGGCCATCCAGCAGAGATATAGACCCCAATGGGCGTCTGCGTTCCGAGTTCTTGGGCGAGTGTTTGAGGTCACCCCCGAGACGATGAATTTGAGTCTGATTGGGCTTAGCCAGACTATCTGGCTTCTGCCCCGTTTACATTCGTACCGTTCCAACTAGGAATTCCACTAAGCGACGTTTATAGCTAACAGTGTGAGGATCGCCTAAAAGGGTTACTGTTATGACCTAGTCAGTAAGAGGTCCAGAGTTCGATAGGCCTTTTTATCCGTGCCTCACATAGCCGTCCCGGTCAAAGTACCCATGCACGTGGGTCCTTACTCAGGAAGGGTAATCGTACCGCGGACGAAGGCTTAGGATAATTCAGTGGGCCCTAATTTATTTCGGTCTTCCTGGTACAAAGTTGAAATGATTACCCAAAATTATCCTCCCCTTACTACTATGCGTTATTGGGTTTCTGTGCGGCTAAGTGGCAGCGAGAGTCTTCCTTTGGGGCCTCCGCTCCACGTTTCGGCATCGCAAGTATGGTCGTCTGCTTGTACAAGAGTTGCACGCTACTTGAGGAGTTATGTTGTCTTAGGGCCCTGTCTCAATCATTTGTCAAGTAAGCGGCCAGCGAGCCTCGGCATCGTGGCCGATCGCCAGAACTATCGAGGACCCCGACCGTAGTGTGGCTGCCACTAGAGATACTCAGCTAAAGGCTGGGAATCACCGTCTGTGGGACTAAGTCCATCCTAGTTATGAATCTTAAAAGATGTAAGGCGAGACTTCTTGTATCAGGGGGCAACTGGACGAAGCAGAGCGATTCAGCACAACCCATGTAAAACAGATGGTGGTTGAAAAAGGCGCAACGACCAAGGAAGCCGCGACTGACGAACGCTTCGCTTTGCTAAACTAGACCTCCATGTCAGTCTTTCTCACTAGGATTAATAGGCGGGCGTAAGGTCTTCATGAATCTGGAGTCCTGGGACGCTTCCCGATAACTCTACATGTGGGGAGCGGGGACAACGTCGAGCTCGACCCCGCGGGGGTGGTAAAGAAAGGGTCTAACGAGGCGCTCTCAGAGAAGGATCGTGTCGCCCGCCTACCAGTTGAGATTAATGAAAAAAGAAACACTGGTTAGAGAC'/>

    <sequence taxon='40' value='AAGACTAGAGTGGCTCTTGGATCTGGTTAGTCATCCTCTTCCTAGCCGCGCGCATTTGTGTGGCTATTACTCTAGAAGCAGGCGGTAGTATAAATAACACGACAAGGGCCCATTAACCTAAGACACAAATTTCATGGGAGACAGCGGTTGGCTAGTTTATCTCTATTGCCTAGTAGAATGACCACCTTGTGGTAGGCAGCACACACCTTCTCTCAGTAATCATGGGGGATGCGAATAGGCTGTGGACCTAAAGTATCGGCCCCGCGGTAATATGATTAAGTGCTGCCTAATTGGACAGAAGGTGAGTGCGGACAAATATCCGCTCTAAAACCAAGCGTAATATAATAAGTAATCCCCTTGTGTTCCACGGGCCCGGGGTCAGACTTGGGCGCAAGCCGACATGGCGAAGCAACGATGTGGGCAGACGTACTGGAAGGGAATCGTTTGCTTACTGAACAGGCGCAATATTGAAATTCTCGATAAGTGTGTCAGGCACCATCCACGACATAAGAAGCATCGTAGTAAGTATCGCATTCCCCCTATTCTGCCACGCAATCGAAATGATGACCTTTGGTCCCGCGTAACTTATCCGAACTACATTCCGGGTCTAACTTATTACGCAAAATGTGATTGGTTCGACGATAACGGAATCGTTCGGGGCGCACGGTACGCGATCTATAAGACCAGGTATCGATCGAGGCGCGGGCTCCCGAATGCATCTCATCGCGGTTCTGCGCGCGGATTCTTACTAGGCGACTCACAGTTTGAAGGTGTGGCACGAAGGTTGGGGCCCCCTGCGCATATACAGAAAGCAGCGATAGGCGCCGAATCGGCATCTTAGCCTCCGCTGTACCCGTTTGGCGTACCGCAGCACTCGGGGCCATCCAGCAGGGATATAGACTCCGATGGGCGTCTGCGCTCCGAGTTCTTGGGCGAGTGTTTGAGATCACCCCCGAGACGATGAATTTGAGTCCGATTGGGCTTAGCCAGACTATCTGGCTTCTGCCCCGTTTACATTCGTACCGTTCCAACTAGGAATTCCACTAAGCGACATTTATAGCTACCAGTGTGAGGATCGCCTAAAAGGGTTACTGTTATGACCTAGTCTGTAAGAGGTCCAGAGTCTGACAGGACTTTTTATCCGTGCCTCACATAGCCGTCCCGGTCAAAGTACCCATGCACGTGGGTCCTTACTCGGGAAGGGTAATCGTACCGCGGACGAAGGCTTAGGATAATTCAGTGGGCCCTAATTTATTTCGGTCCTCCTGGTACAAAGTTGAAATGATTACCCAAAATTATCCTCCCCTTACTACTATGCGTTATTGGGTCCCTGTGCGGCTAAGTGGCAGCGAGAGTCTTCCTTTGGGGCCTCCGCTCCACGTTTCGGCATCGCAAGTATGGTCGTCTGCTTGTACAAGAGTTGTACGCTACTTGAGGAGTTGTCTTGTCTTAGGGCCATGTCTCAATCATTTGTCAAGTAAGCGGCCAGCAAGCCTCGGCATCGTGGCCGATCGCCAGAACCATCGAGGACCCCGACCGTAGTGTGGCTGCCACTAGAGATACTCAGCTAAAGGCTGGGAATCACCGTCTGTGGGACTAATTCCATCCTAGTTATGAATCTTAAAAGATGTAAGGCGAGACTTCTTGTATCAGGGGGCAACTCGACGGGGCAGAGCGATTCAACACAACCCATGTACAACAGATGGTGGTTGAAAAAGGCGCAACGACCAAGGAAGCCGCGACTGACGAACACTTCGCTTTGCTAAACCAGACCTCCACGTCAGTCTTTCTCACTAGGATTAATAGGCGGGTGTAAGGTCTTCATGAATCTAGAGTCCTGGGACGCTTCCCGATAACTCTACACGTGGGGAGTGGGGACAACGTCGAGCTCGACCCCGCGGGGGTGGTAAAGAAAGGGTCTAACGAGGCGCTCTCAGAGAAGGACCGTGTCGCCCGCCTACCAGTTGAGATTAATGAAAAAAGAAATACTGGTTAGAGAC'/>

    <sequence taxon='29' value='AAGACTAGATTGGCTCTTGGATCTGGTTAGTCATCCTCTTCCTAGCCGCGCGCATTGGTGTGGCTATTACTCTAGAAGCAGGCGGTAGTATAAATAACACGACAAGGGCCCATTAACCTAAGACACAAATTTCATGGGAGACAGTGGTTGGCTAGTTTATCTCTATTGCCTAGTAGAATGACCACCTTGTGGTAGGCAGCACACACCTTCTCTCAGTAATCATGGGGGATCCGAATAGGCTGTGGACCTAAAGTATCGGCCCCGCGGTAATATGATTAAGTGCTGCCTAATTAGACAGAAGGTGAGTGCGGACAAATATCCGCTCTAGAACCAAGCGTAATATAATAAGTAATCCCCTTGTGTTCCACGGGCCCGGGGTCAGACTTGGGCGCAAGCCGACATGTCGAAGCAGCGATGTGGGCAGACGTACTGGAAGGGAATCGTTTGCCTACTGAACAGGCGCAATATTGAAATTCTCGGTAAGTGTGTCAGGCACCATCCACGACATAAGAAGCATCGTAGTAAGTATCGCATTCCCCCTATTCTGCCACGCAATCGAAATGATGACCTTTGGTCCCGCGTCACTTATCCGAACTACATTCCGGGTCTAACTTATTACGCAAAATGTGATTGGTTTGACGGTAACGGAATCGTTCGGGGCGCACGGTACGCGATCTATAAGACCAGGTATCGATCGAGGCGCGGGCTCCCGAATGCATCTCATCGCGGTTCTGCGCGCGGATTCTTACTAGGCGACTCACAGTTTGAAGGTGTGGCACGAAGGCTGGGGCCCCCTGCGCATATACAGAAAGCAGCGATAGGCCCCGAATCGGCATCTTAGCCTCCGCTGTACACGTTTGGCGTACCGCAGCACTCGGGGCCATCCAGCAGGGATATAGACCCCGATGGGCGTCTGCGCTCCGAGTTCTTGGGCGAGTGTTTGAGGTCACCCCCGAGACGATGAATTTGAGTCCGATTGGGCTTAGCCAGACTATCTGGCTTCTGCCCCGTTTACATTCGTACCGTTCCAACTAGGAATTCCACTAAGCGACATTTATAGCTACCAGTGTGAGGATCGCCTAAAAGGGTTACTGTTATGACCTAGTCAGTAAGAGGTCCAGAGTTTGACAGGCCCTTTTATCCGTACCTCACATAGCCGTCCCGGTCAAAGTACCCATGCACGTGGGTCCTTACTCAGGAAGGGTAATCGTACCGCGAACGAAGGCTTAGGATAATTCAGTGGGCCCTAATTTATTCCGGTCTTCCTGGTAAAAAGTTGAAATGATTACCCAAAATTATCCTCCCCTTACTACTATGCGTTATTGGGTCTCTGTGCGGCTAAGTGGCAGCGAGAGTCTTCCTTTGGGGCCTCCGCTCCACGTTTCGGCATCGCAAGTATGGTCGTCTGCTTGTACAAGAGTTGCACGCTACTTGAGGAGTTGTGTTGCCTTAGGGCCATGTCTCAATCATTTGTCAAGTAAGCGGCCAGCAAGCCTCGGCATCGTGGCCGATCGCCAGAACCATCGAGGACCCCGACCGTAGTGTGGCTGCCACTAGAGATACTCAGCTAAAGGCTGGGAATCACCGTCTGTGGGACTAATTCCATCCTAGTTATGAATCTTAAAAGATGTAAGGCGAGACCTCTTGTATCAGGAGGCAACTGGACGGAGCAGAGCGATTCAACACAACCCATGTACAACAGATGGTGGTTGAAAAAGGCGCAACGACCAAGGAAGCCGCGACTGACGAACACTTCGCTTTGCTAAACTAGAGCTCCATATCAGTCTTTCTCACTAGGATTAATAGGCGGGCGTAAGGTCTTCATGAATCTGGAGTCCTGGGACGCTTCCCGATAACTCTACACGTGGGGAGTGGGGACGACGTCGAGCTCGACCCCGCGGGGGTGGTAAAGAAAGGGTCTAACGAGGCGCTCTCAGAGAAGGATCGTGTCGCCCGCCTACCAGTTGAGATTAATGAAAAAAGAAATACTGGTTAGAGAT'/>

    <sequence taxon='79' value='AAGACTAGAGTGGCTCTTGGATCTGGTTAGTCATCCTCTCCCTAGCCGCGCGCATTTGTGTGGCTATTACTCTAGAAGCAGGCGGTAGTATAAATAACACGACAAGGGCCCATTAACCTAAGACACAAATTTCATGGGAGACAGTGGTTGGCTAGTTTATCTCTATTGCCTAGTAGAATGACCACCTTGTGGTAGGCAGCACACACCTTCTCTCAGTAATCATGGGGGATCCGAATAGGCTGTGTACCTAAAGTATCGGCCCCGCGGTAATATGATTAAGTGCTGCCTAATTAGACAGAAGGTGAGTGCGGACAAATATCCGCTCTAGAACCAAGCGTAATATAATAAGTAATCCCCTTGTGTTCCACGGGCCCGGGGTCAGACTTGGGCGCAAGCCGACATGTCGAAGCAGCGATGTGGGCAGACGTACTGGAAGGGAATCGTTTGCCTACTGAACAGGCGCAATATTGAAATTCTCGGTAAGTGTGTCAGGCACCATCCACGACATAAGAAGCATCGTAGTAAGTATCGCATTCCCCCTATTCTGCCACGCAATCGAAATGATGACCTTTGGTCCAGCGTAACTTATCCGAACTACATTCCGGGTCTAACTTATTACGCAAAATGTGATTGGTTTGACGGTAACGGAATCGTTCGGGGCGCACGGTACGCGATCTATAAGACCAGGTATCGATCGAGGCGCGGGCTCCCGAATGCATCTCATCGCGGTTCTGCGCGCGGATTCTTACTAGGCGACTCACAGTTTGAAGGTGTGGCACGAAGGCTGGGGCCCCCTGCGCATATACAGAAAGCAGCGATAGGCCCCGAATCGGCATCTTAGCCTCCGCTGTACACGTTTGGCGTACCGCAGCACTCGGGGCCATCCAGCAGGGATATAGACCCCGATGGGCGTCTGCGCTCCGAGTTCTTGGGCAAGTGTCTGAGGTCACCCCCGAGACGATGAATTTGAGTCCGATTGGGCTTAGCCAGACTATCTGGCTTCTGCCCCGTTTACATTCGTAGCGTTCCAACTAGGAATTCCACTAAGCGACATTTATAGCCACCAGTGTGAAGATCGCCTAAAAGGGTTACTGTTATGACCTAGTCAGTAAGAGGTCCAGAGTTTGACAGGCCCTTTTATCCGTACCTCACATAGCCGTCCCGGTCAAAATACCCATGCACGTGGGTCCTTACTCAGGAAGGGTAATCGTACCGCGAACGAAGGCTTAGGATAATTCAGTGGGCCCTAATTTATTCCGGTCTTCTTGGTACAAAGTTGAAATGATTACCCAAAATTATCCTCCCCTTACTACTATGCGTTATTGGGTCTCTGTGCGGCTAAGTGGCAGCGAGAGTCTTCCTTTGGGGCCTCCGCTCCACGTTTCGGCATCGCAAGTATGGTCGTCTGCTTGTACAAGAGTTGCACGCTACTTGAGGAGTTGTGTTGCCTTAGGGCCATGTCTCAATCATTTGTCAAGTAAGCGGCCAGCAAGCCTCGGCATCGTGGCCGATCGCCAGAACCATCGAGGACCCCGACCGTAGTGTGGCTGCCACTAGGGATACTCAGCTAAAGGCTGGGGATCACCGTCTGTGGGACTAATTCCATCCTAGTTATGAATCTTAAAAGATGTAAGGCGAGACCTCTTGTATCAGGGGGCAACTGGACGGAGCAGAGCGATTCAACACAACCCATGTACAGCAGATGGTGGTTGAAAAAGGCGCAACGACCAAGGAAGCCGCGACTGACGAACACTTCGCCTTGCTAAACTAGAGCTCCATATCAGTCTTTCTCACTAGGATTAATAGGCGGGCGTAAGGTCTTCATGAATCTGGAGTCCTGGGACGCTTCCCGATAACTCTACACGTGGGGAGTGGGGACGACGTCGAGCTCGACCCCGCGGGGGTGGTAAAGAAAGGGTCTAACGAGGCGCTCTCAGAGAAGGATCGTGTCGCCCGCCTACCAGTTGAGATTAATGAAAAAAGGAATACTGGTTAGAGAT'/>

    <sequence taxon='88' value='AAGACTAGAGTGGCTCTTGGATCTGGTTAGTCATCCTCTCCCTAGCCGCGCGCATTTGTGTGGCTATTACTCTAGAAGCAGGCGGTAGTATAAATAACACGACAAGGGCCCATTAACCTAAGACACAAATTTCATGGGAGACAGTGGTTGGCTAGTTTATCTCTATTGCCTAGTAGAATGACCACCTTGTGGTAGGCAGCACACACCTTCTCTCAGTAATCATGGGGGATCCGAATAGGCTGTGGACCTAAAGTATCGGCCCCGCGGTAATATGATTAAGTGCTGCCTAATTAGACAGAAGGTGAGTGTGGACAAATATCCGCTCTAGAACCAAGCGTAATATAATAAGTAATCCCCTTGTGTTCCACGGGCCCGGGGTCAAACTTGGGCGCAAGCCGACATGTCGAAGCAGCGATGTGGGCAGACGTACTGGAAGGGAATCGTTTGCCTACTGAACAGGCGCAATATTGAAATTCTCGGTAAGTGTGTCAGGCACCATCCACGACATAAGAAGCATCGTAGTAAGTATCGCATTCCCCCTATTCTGCCACGCAATCGAAATGATGACCTTTGGTCCAGCGTAACTTATCCGAACTACATTCCGGGTCTAACTTATTACGCAAAATGTGATTGGTTTGACGGTAACGGAATCGTTCGGGGCGCACGGTACGCGATCTATAAGACCAGGTATCGATCGAGGCGCGGGCTCCCGAATGCATCTCATCGCGGTTCTGCGCGCGGATTCTTACTAGGCGACTCACAGTTTGAAGGTGTGGCACGAAGGCTGGGGCCCCCTGCGCATATACAGAAAGCAGCGATAGGCCCCGAATCGGCATCTTAGCCTCCGCTGTACACGTTTGGCGTACCGCAGCACTCGGGGCCATCCAGCAGGGATATAGACCCCGATGGGCGTCTGCGCTCCGAGTTCTTGGGCGAGTGTCTGAGGTCACCCCCGAGACGATGAATTTGAGTCCGATTGGGCTTAGCCAGACTATCTGGCTTCTGCCCCGTTTACATTCGTACCGTTCCAACTAGGAATTCCACTAAGCGACATTTATAGCTACCAGTGTGAAGATCGCCTAAAAGGGTTACTGTTATGACCTAGTCAGTAAGAGGTCCAGAGTTTGACAGGCCCTTTTATCCGTACCTCACATAGCCGTCCCGGTCAAAATACCCATGCACGTGGGTCCTTACTCAGGAAGGGTAATCGTACCGCGAACGAAGGCTTAGGATAATTCAGTGGGCCCTAATTTATTCCGGTCTTCTTGGTAAAAAGTTGAAATGATTACCCAAAATTATCCTCCCCTTACTACTATGCGTTATTGGGTCTCTGTGCGGCTAAGTGGCAGCGAGAGTCTTCCTTTGGGGCCTCCGCTCCACGTTTCGGCATCGCAAGTATGGTCGTCTGCTTGTACAAGAGTTGCACGCTACTTGAGGAGTTGTGTTGCCTTAGGGCCATGTCTCAATCATTTGTCAAGTAAGCGGCCAGCAAGCCTCGGCATCGTGGCCGATCGCCAGAACCATCGAGGACCCCGACCGTAGTGTGGCTGCCACTAGAGATACTCAGCTAAAGGCTGGGGATCACCGTCTGTGGGACTAATTCCATCCTAGTTATGAATCTTAAAAGATGTAAGGCGAGACCTCTTGTATCAGGAGGCAACTGGACGGAGCAGAGCGATTCAACACAACCCATGTACAACAGATGGTGGTTGAAAAAGGCGCAACGACCAAGGAAGCCGCGACTGACGAACACTTCGCCTTGCTAAACTAGAGCTCCATATCAGTCTTTCTCACTAGGATTAATAGGCGGGCGTAAGGTCTTCATGAATCTGGAGTCCTGGGACGCTTCCCGATAACTCTACACGTGGGGAGTGGGGACGACGTCGAGCTCGACCCCGCGGGGGTGGTAAAGAAAGGGTCTAACGAGGCGCTCTCAGAGAAGGATCGTGTCGCCCGCCTACCAGTTGAGATTAATGAAAAAAGAAATACTGGTTAGAGAT'/>

    <sequence taxon='101' value='AAGACTAGAGTGGCTCTTGGATCTGGTTAGTCATCCTCTCCCTAGCCGCGCGCATTTGTGTGGCTATTACTCTAGAAGCAGGCGGTAGTATAAATAACACGACAAGGGCCCATTAACCTAAGACACAAATTTCATGGGAGACAGTGGTTGGCTAGTTTATCTCTATTGCCTAGTAGAATGACCACCTTGTGGTAGGCAGCACACACCTTCTCTCAGTAATCATGGGGGATCCGAATAGGCTGTGGACCTAAAGTATCGGCCCCGCGGTAATATGATTAAGTGCTGCCTAATTAGACAGAAGGTGAGTGCGGACAAATATCCGCTCTAGAACCAAGCGTAATATAATAAGTAATCCCCTTGTGTTCCACGGGCCCGGGGTTAAACTTGGGCGCAAGCCGACATGTCGAAGCAGCGATGTGGGCAGACGTACTGGAAGGGAATCGTTTGCCTACTGAACAGGCGCAATATTGAAATTCTCGGTAAGTGTGTCAGGCACCATCCACGACATAAGAGGCATCGTAGTAAGTATCGCATTCCCCCTATTCTGCCACGCAATCGAAATGATGACCTTTGGTCCAGCGTAACTTATCCGAACTACATTCCGGGTCTAACTTATTACGCAAAATGTGATTGGTTTGACGGTAACGGAATCGTTCGGGGCGCACGGTACGCGATCTATAAGACCAGGTATCGATCGAGGCGCGGGCTCCCGAATGCATCTCATCGCGGTTCTGCGCGCGGATTCTTACTAGGCGACTCACAGTTTGAAGGTGTGGCACGAAGGCTGGGGCCCCCTGCGCATATACAGAAAGCAGCGATAGGCCCCGAATCGGCATCTTAGCCTCCGCTGTACACGTTTGGCGTACCGCAGCACTCGGGGCCATCCAGCAGGGATATAGACCCCGATGGGCGTCTGCGCTCCGAGTTCTTGGGCGAGTGTCTGAGGTCACCCCCGAGACGATGAATTTGAGTCCGATTGGGCTTAGCCAGACTATCTGGCTTCTGCCCCGTTTACATTCGTACCGTTCCAACTAGGAATTCCACTAAGCGACATTTATAGCTACCAGTGTGAAGATCGCCTAAAAGGGTTACTGTTATGACCTAGTCAGTAAGAGGTCCAGAGTTTGACAGGCCCTTTTATCCGTACCTCACATAGCCGTCCCGGTCAAAATACCCATGCACGTGGGTCCTTACTCAGGAAGGGTAATCGTACCGCGAACGAAGGCTTAGGATAATTCAGTGGGCCCTAATTTATTCCGGTCTTCTTGGTAAAAAGTTGAAATGATTACCCAAAATTATCCTCCCCTTACTACTATGCGTTATTGGGTCTCTGTGCGGCTAAGTGGCAGCGAGAGTCTTCCTTTGGGGCCTCCGCTCCACGTTTCGGCATCGCAAGTATGGTCGTCTGCTTGTACAAGAGTTGCACGCTACTTGAGGAGTTGTGTTGCCTTAGGGCCATGTCTCAATCATTTGTCAAGTAAGCGGCCAGCAAGCCTCGGCATCGTGGCCGATCGCCAGAACCATCGAGGACCCCGACCGTAGTGTGGCTGCCACTAGAGATACTCAGCTAAAGGCTGGGGATCACCGTCTGTGGGACTAATTCCATCCTAGTTATGAATCTTAAAAGATGTAAGGCGAGACCTCTTGTATCAGGAGGCAACTGGACGGAGCAGAGCGATTCAACACAACCCATGTACAACAGATGGTGGTTGAAAAAGGCGCAACGACCAAGGAAGCCGCGACTGACGAACACTTCGCCTTGCTAAACTAGAGCTCCATATCAGTCTTTCTCACTAGGATTAATAGGCGGGCGTAAGGTCTTCATGAATCTGGAGTCCTGGGACGCTTCCCGATAACTCTACACGTGGGGAGTGGGGACGACGTCGAGCTCGACCCCGCGGGGGTGGTAAAGAAAGGGTCTAACGAGGCGCTCTCAGAGAAGGATCGTGTCGCCCGCCTACCAGTTGAGATTAATGAAAAAAGAAATACTGGTTAGAGAT'/>

    <sequence taxon='41' value='AAGACTAGAGTGGCTCTTGGATCTGGTTAGTCATCCTCTTCCTAGCCGCGCGCATTTGCGTGGCTATTACTCTAGAAGCAAGCGGTAGTATAAATAACACGACAAGGGCCCATTAACCTAAGACACAAATTTCATGGGAGACAGCGGTTGGCTAGTTTATCTCTATTGCCTAGTAGAACGACCACCTCGTGGTAGGCAACACACACCTTCTCTCAGTAATCATGGGGGATGCGAATAGGCTGTGGACCTAAAGTATCGGCCCCGCGGTAATATGATTAAGTGCTGCCTAATTAGACAGAAGATGAGTGCGGACAAATATCCGCTCTAAAACCAAGCGTAATATAATAAGTAATCCCCTTGTGTTCCACGGGCCCGGGGTCAGACTTGGGCGCAAGCCGACATGTCGAAGCAACGATGTGGGCAGACGTACTGGAAGGGAATCGTTTGCCTACTGAACAGGAGCAATATTGGAATTCTCGGTAAGTGTGTCAGGCGCCATCAACGACATAAGAAGCATCGTAGTAAGTATCGAATTCCCCCTATTCTGTTACGCAATCGAAATGATGACCTTTGGTCCCGCGTAACTTATCCGAACTACATTCCGGGTCTAACTTCTTACGCAAAATGTGATTGGTTCGACGGTAACGGAATCGTTCGGGGCGCACGGTACGCGATCTATAAAACCAGGTATCGATCGCGGCGCGGGCTCCCGAATGCATCTCATCGCGGTTCTGCGCGCGGATTCTTACTAGGCGATTCACAGTTTGAAGGTGTGGCACGAAGGCTGGGGCCCCCTGCGCATGTACAGAAAGCAGCGATAGGCCCCGAATCGGCATCTTAGCCTCCGCTGTACACGTTTGGTGTACCGCGGCACTCGGGGCCATCCAGCAGGGATATAGACCTCGATGGGCGTCTGCGATCCAAGTTCTTGGGCGAGTGTTTGAGGTCACCCCCGAGACGATGAATTTGAGTCCGATTGGGCTTAACCAGACTATCTGGCTTCTGCCCCGTTTACATTCGTACCGTTTCAACTAGGAATTCCACTAAGCGACATTTATAGCTACCAGTGTGAGGATCGCCTAAAAGGGTTACTGTTATGACCTAGTCAGTAAGAGGTCCAGAGTTTGACAGGCCTTTTTATCCGTGCCTCACATAGCCGTCCCGGTCAAAGTACCCATGCACGTGGGTCCTTACTCAGGAAGGGTAATCGCACCGCGGACGAAGGCTTAGGATAATTCAGTGGGCCCTAATTTATTCCGGTCTTCCTGGTACAAAGTTGAAATGATTACCCAAAACTATCCTCCCCTTACTACTATGCGTTATTGGGTCTCTGTGCGGCTAAGTGGCAGCGAGAGTCTTCCTTTGGGGCCTCCGCTCCACGTTTCGGCATCGCAAGTACGGTCGTCTGCTTGTACAAGAGTTGCACGCTACTTGAGGAGTTGTGTTGTCTTAGGGCCATGTCTCAATCATTTGTCAAGTAAGCGGCCAGCAGGCCTCAGCATCGTGGCCGATCGCCAGAACCATCGAGGACCCCGACCGTAGTGTGGCTGCCACTAGAGATACTCAGCTAAAGGCTGGGAATCACCGTTTGTGGGATTAATTCCACCCTAGTTATGAATCTTAAAAAACGTAAGGCGAGGCTTCTTGTATCAGGAGGCAACTGGACGGAGCGGAGCGCTTCAACACAACCCATGTACAACAGATGGTGGTTGAAAAAGGCGCAACGACCAAGGAAGCCGCGACTGACGAACACTTCGCTTTGCTAAACTAGAGCTCCATGGCAGTCTTTCTCACTAGGATTAATAGGCGGGCGTAAGGTCTTCATGAATCTGGAGTCCTGGGACGCTTCCCGATAACTCTACACGTGGGGAGTGGGGACGACGTCGAGCTCGACCCCGCGGGGGTGGTAAAGAAAGGGTCTAACGAGGCGCTCTCAGAGAAGGATCGTGTCGCCCGCCTGCCAGTTGAGATTAATGAAAAAAGAAATACTGGTTAGAGAC'/>

    <sequence taxon='50' value='AAGACTAGAGTGGCTCTTGGATCTGGTTAGTCATCCTCTTCCTAGCCGCGCGCATTTGCGTGGCTATTACTCTAGAAGCAGGCGGTAGTATAAATAACACGACAAGGGCCCATTAACCTAAGACACAAATTTCATGGGAGACAGCGGTTGGCTAGTTTATCTCTATTGCCTAGTAGAACGACCACCTCGTCGTAGGCAGCACACACCTTCTCTCAGTAATCATGGGGGATGCGAATAGGCTGTGGACCTAAAATATCGGCCCCGCGGTAATATGATTAAGTGCTGCCTAATTAGATAGAAGATGAGTGCGGACAAATATCCGCTCTAAAACCAAGCGTAATATAATAAGTAATCCCCTTGTGTTCCACGGGCCCGGGGTCAGACTTGGGCGCAAGCCGACATGTCGAAGCAACGATGTGGGCAGACGTACTGGAAGGGAATCGTTTGCCTACTGAACAGGCGCAATATTGGAATTCTCGGTAAGTGTGTCAGGCACCATCAACGACATAAGAAGCATCGTAGTAAGTATCGCATTCCCCCTATTCTGTTACGCAATCGAAATGATGACCTTTGGTCCCGCGTAACTTATCCGAACTACATTCCGGGTCTAACTTATTACGCAAAATGTGATTGGTTCGACGGTAACGGAATCGTTCGGGGCGCACGGTACGCGATCTATAAGACCAGGTATCGATCGAGGCGCGGGCTCCCGAATGCATCTCATCGCGGTTCTGCGCGCGGATTCTTACTAGGCGATTCACAGTTTGAAGGTGTGGCACGAAGGCTGGGGCCCCCTGCGCATGTACAGAAAGCAGCGATAGGCCCCGAATAGGCATCTTAGCCTCCGCTGTACACGTTTGGTGTACCGCAGCACTCGGGGCCATCCAGCAGGGATATAGACCTCGATGGGCGTCTGCGCTCCGAGTTCTTGGGCGAGTGTTTGAGGTCACCCCCGAGACGATGAATTTGAGTCCGATTGGGCTTAGCCAGACTATCTGGCTTCTGCCCCGTTTACATTCGTACCGTTTCAACTAGGAATTCCACTAAGCGACATTTATAGCTACCAGTGTGAGGATCGCCTAAAAGGGTTACTGTTATGACCTAGTCAGTAAGAGGTCCAGAGTTTGACAGGCCTTTTTATCCGTGCCTCACATAGCCATCCCGGTCAAAGTACCCATGCACGTGGATCCTTACTCAGGAAGGGTAATCGCACCGCGGACGAAGGCTTAGGATAATTCAGTGGGCCCTAATTTATTCCGGTCTTCCTGGTACAAAGTTGAAATGATTACCCAAAATTATCCTCCCCTTACTACTATGCGTTATTGGGTCTCTGTGCGGCTAAGTGGCAGCGAGAGTCTTCCTTTAGGGCCTCCGCTCCACGTTTCGGCATCGCAAGTACGGTCGTCTGCTTGTACAAGAGTTGCACGCTACTTGAGGAGTTGTGTTGTCTTAGGGCCATGTCTCAATCATTTGTCAAGTAAGCGGCCAGCAGGCCTCGGCATCGTGGCCGATCGCCAGAACCATCGAGGACCCCGACCGTAGTGTGGCTGCCACTAGAGATACTCAGCTAAAGGCTGGGAATCACCGTTTGTGGGATTAATCCCACCCTAGTTATGAATCTTAAAAAACGTAAGGCGAGGCTTCTTGTATCAGGAGGCAACTGGACGGAGCGGAGCGATTCAACACAACCCACGTACAACAGATGGTGGTTGAAAAAGGCGCAACGACCAAGGAAGCCGCGACTGGCGAACACTTCGCTTTGCTAAACTAGAGCTCCATGGCAGTCTTTCTCACTAGGATTAATAGGCGGGCGTAAGGTCTTCATGAATCTGGAGTCCTGGGACGCTTCCCGATAACTCTACACGTGGGGAGTGGGGACGACGTCGAGCTCGACCCCGCGGGGGTGGTAAAGAAAGGGTCTAACGAGGCGCTCTCAGAGAAGGATCGTGTCGCCCGCCTGCCAGTTGAGATTAATGAAAAAAGAAATACTGGTTAGAGAC'/>

    <sequence taxon='110' value='AAGACTAGAGTGGCTCTTGGATCTGGTTAGTCATCCTCTTCCTAGCCGCGCGCATTTGCGTGGCTATTACTCTAGAAGCAGGCAGTAGTATAAATAACACGACAAGGGCCCATTAACCTAAGACACAAATTTCATGGGAGACAGCGGTTGGCTAGTTTATCTCTATTGCCTAGTAGAACGACCACCTCGTCGTAGGCAGCACACACCTTCTCTCAGTAATCATGGGGGATGCGAATAGGCTGTGGACCTAAAATATCGGCCCCGCGGTAATATGATTAAGTGCTGCCTAATTAGATAGAAGATGAGTGCGGACAAATATCCGCTCTAAAACCAAGCGTAATATAATAAGTAATCCCCTTGTGTTCCACGGGCCCGGGGTCAGACTTGGGCGCAAGCCGACATGTCGAAGCAACGATGTGGGCAGACGTACTGGAAGGGAATCGTTTGCCTACTGAACAGGCGCAATATTGGAATTCTCGGTAAGTGTGTCAGGCACCATCAACGACATAAGAAGCATCGTAGTAAGTATCGCATTCCCCCTATTCTGTTACGCAATCGAAATGATGACCTTTGGTCCCGCGTAACTTATCCGAACTACATTCCGGGTCTAACTTATTACGCAAAATGTGATTGGTTCGACGGTAACGGAATCGTTCGGGGCGCACGGTACGCGATCTATAAGACCAGGTATCGATCGAGGCGCGGGCTCCCGAATGCATCTCATCGCGGTTCTGCGCGCGGATTCTTACTAGGCGATTCACAGTTTGAAGGTGTGGCACGAAGGCTGGGGCCCCCTGCGCATGTACAGAAAGCAGCGATAGGCCCCGAATAGGCATCTTAGCCTCCTCTGTACACGTTTGGTGTACCGCAGCACTCGGGGCCATCCAGCAGGGATATAGACCTCGATGGGCGTCTGCGCTCCGAGTTCTTGGGCGAGTGTTTGAGGTCACCCCCGAGACGATGAATTTGAGTCCGATTGGGCTTAGCCAGACTATCTGGCTTCTGCCCCGTTTACATTCGTACCGTTTCAACTAGGAATTCCACTAAGCGACATTTATAGCTACCAGTGTGAGGATTGCCTAAAAGGGTTACTGTTATGACCTAGTCAGTAAGAGGTCCAGAGTTTGACAGGCCTTTTTATCCGTGCCTCACATAGCCATCCCGGTCAAAGTACCCATGCACGTGGATCCTTACTCAGGAAGGGTAATCGCACCGCGGACGAAGGCTTAGGATAATTCAGTGGGCCCTAATTTATTCCGGTCTTCCTGGTACAAAGTTGAAATGATTACCCAAAATTATCCTCCCCTTACTACTATGCGTTATTGGGTCTCTGTGCGGCTAAGTGGCAGCGAGAGTCTTCCTTTAGGGCCTCCGCTCCACGTTTCGGCATCGCAAGTACGGTCGTCTGCTTGTACAAGAGTTGCACGCTACTTGAGGAGTTATGTTGTCTTAGGGCCATGTCTCAATCATTTGTCGAGTAAGCGGCCAGCAGGCCTCGGCATGGTGGCCGATCGCCAGAACCATCGAGGACCCCGACCGTAGTGTGGCTGCCACTAGAGATACTCAGCTAAAGGCTGGGAATCACCGTTTGTGGGATTAATCCCACCCTAGTTATGAATCTTAAAAAACGTAAGGCGAGGCTTCTTGTATCAGGAGGCAACTGGACGGAGCGGAGCGATTCAACACAACCCACGTACAACAGATGGTGGTTGAAAAAGGCGCAACGACCAAGGAAGCCGCGACTGGCGAACACTTCGCTTTGCTAAACTAGAGCTCCAGGGCAGTCTTTCTCACTAGGATTAATAGGCGGGCGTAAGGTCTTCATGAATCTGGAGTCCTGGGACGCTTCCCGATAACTCTACACGTGGGGAGTGGGGACGACGTCGAGCTCGACCCCGCGGGGGTGGTAAAGAAAGGGTCTAACGAGGCGCTCTCAGAGAAGGATCGTGTCGCCCGCCTGCCAGTTGAGATTAATGAAAAAAGAAATACTGGTTAGAGAC'/>

    <sequence taxon='9' value='AAGCCTAGAGTGGCTCTTGGATCTGGTTAGTCATCCTCTTCCTAGCCGCGCGCATTTGTGTGGCTATTACTCTAGAAGCAGGCGGTAGTATAAATAACACGACAAGGGCCCATTAACCTAAGACACAAATTTCATGGGATACAACGGTTGGCTAGTTTATCTCTATTGCCTAGTAGAATGACCACCTTGTGGTAGGCAGCACGCACCTTCTCTCAGTAATCATGGGGGATGCGAATAGGCTGTGGACCTAACGTATCGGCCCCGCGGTAATATGATTAAGTGCTGCCTAATTAGACAGAAGGTAAGTGCGGACAAATATCCGCTCTAAAACCAAGCGTAATCTAATAAGTAATCCCCTTGTGTTCCACGGGCCCGGGGCCAGACTTGGGCGCAAGCAGACATGTCGAAGCAACGATGTGGGCAGACGTACTGGAAGGGAATCGTTTGCCTACTGAACAGGCGCAATATTGAAGTTCTCGGTAAGTGTGTCAAGCACCATCCACGACATAAGAAGCATCGTAGTAAGTATCGCATTCGCCCTATTCTGCCACGCAATCGAAATGATGACCTTTGGTCCCGCGTAACTTATCCGAACTACATTCCGGGTCTAACTTATTACGCAAAATGTGATTGGTTCGACGGTAACGGAATCGTTCGGGGCGTACGGTACGCGATCTATAAGACCAGATATCGATCGAGGCGCGGGCTCCCGAATGCATCTCATCGCGGTTCTGCGCGCGGATTCTTACTAGGCGACTCACAGTTTGAAGGTGTGGCACGAAGGCTGGGGCCCCCTGCGCATATACAGAAAGCAGCGATAGGCCCCGAATCGGCATCTTAGCCTCCGCTGTACGCGCTTGGCGTACCGCAGCACTCGGGGCCATCCAGCAGGGATATAGACCCCGATGGGCGTCTGCGCTCCGAGTTCTTGGGCGAGTGTTTGAGGTCACCCCCGCGACGATGAATTTGAGTTCGATTGGGCTTAGCCAGACTATCTGGCTTCTGCCCCGTTTACATTCGTACCGTTCCAACTAGGAATTCCACTAAGCAACATTTATAGCTACCAGTGTGAAGATCGCCTAAAAGGGTTACTGTTATGACCTAGTCAGTAAGAGGTCCAGAGTTTGACAGGCCTTTTTATCCGTGGCTCACATAGCCGTCCCGGTCGAAGTACCCATGCACGTGGGTCCTTACTCAGGAAGGGTAATCGTACCGCGGACGAAGGCTTAGGATAATTCAGTGGGCCCTAATTTATTCCGGTCTTCCTGGTACAAAGTTGAAATGATTACCCAAAATTATCCTCGCCTTACTACTATGCGTTATTGGGTCTCTGTGCGGCTAAGTGGCAGCGAGAGTCTTCCTTTGGAGCCTCCGCCCCACGTTTCGGCATCGCAAGTATGGTCGTCTGCTTGTACAAGAGTTGCACGCTACTTGGGGAGTTGTGTTGTCTTAGGGCCATGTCTCAATCATTTGTCAAGTAAGCGGCCAGCAAGCCTCGGCATCGTGGCCGATCGCCAGAACCATCGAGGACCCCGACCGTAGTGTGGCTGCCACTAGAGGTACTCAGCTAAAGGCTGGGAATCACCGTCTGTGGGACTAATTGCATCCTAGTTATGAATCTTAAAAGACGTAAGGCGAGCCTTCTTGTATCAGGAGGCGACTGGACGGAGCAGAGCGATTCAACACAACCCATGTACAACAGATGGTGGTTGAAAAAGGCGCAACGACCAAGGAAGCCGCGACTGACGAACACTTCGCTTTACTAAACTGGAGCTCCATGTCAGTCTTTCTCACTAAGATTAATAGGCGGGCGTAAGGTCTTCATGAATCTGGAGTCCTGGGACGCTTCCCGATAACTCTACACGTGGGGAGTGGGGAGGACGTCGAGCTCGACCCCGCGGGGGTGGTAAAGAAAGGGTCTAACGAGGCGCTCTCAGAGAAGGATCGTGTCGCCCGTCTACCAGTTGAGATTAATGAAAAAAGAAATACTGGTTAGAGAC'/>

    <sequence taxon='17' value='AAGCCTAGAGTGGCTCTTGGATCTGGTTAGTCATCCTCTTCCTAGCCGCGCGCATTTGTGTGGCTATTACTCTAGAAGCAGGCGGTAGTATAAATAACACGACAAGGGCCCATTAACCTAAGACACAAATTTCATGGGATACAACGGTTGGCTAGTTTATCTCTATTGCCTAGTAGAATGACCACCTTGTGGTAGGCAGCACGCACCTTCTCTCAGTAATCATGAGGGATGCGAATAGGCTGTGGACTTAACGTATCGGCCCCGCGGTAATATGATTAAGTGCTGCCTAATTAGACAGAAGGTAAGTGCGGACAAATATCCGCTCTAAAACCAAGCGTAATCTAATAAGTAATCCCCTTGTGTTCCACGGGCCCGGGGCCAGACTTGGGCGCAAGCAGAACTGTCGAAGCAACGATGTGGGCAGACGTACTGGAAGGGAATCGTTTGCCTACTGAACAGGCGCAATATTGAAGTTCTCGGTAAGTGTGTCAAGCACCATCCACGACATAAGAAGCATCGTAGTAAGTATCGCATTCGCCCTATTCTGCCACACAATCGAAATGATGACCTTTGGTCCCGCGTAACTTATCCGAACTACATTCCGGGTCTAACTTATTACGCAAAATGTGATTGGTTCGACGGTAACGGAATCGTTCGGGGCGTACGGTACGCGATCTATAAGACCAGATATCGATCGAGGCGCGGGCTCCCGAATGCATCTCATCGCGGTTCTGCGCGCGGATTCTTACTAGGCGACTCACAGTTTGAAGGTGTGGCACGAAGGCCGGGGCCCCCTGCGCATATACAGAAAGCAGCGAGAGGCCCCGAATCGGCATCTTAGCCTCCGCTGTACGCGCTTGGCGTACCGCAGCACTCGGGGCCATCCAGCAGGGATATAGACCCCGATGGGCGTCTGCGCTCCGAGTTCTTGGGCGAGTGTTTGAGGTCACCCCCGCGACGATGAATTTGAGTTCGATTGGGCTTCGCCAGACTATCTGGCTCCTGACCCGTTTACATTCGTACCGTTCCAACTAGGAATTTCACTAAGCAACATTTATAGCTACCAGTGTGAAGATCGCCTAAAAGGGTTACTGTTATGACCTAGTCAGTAAGAGGTCCAGAGTTTGACAGGCCTTTTTATCCGTGGCTCACATAGCCGTCCCGGTCGAAGTACCCATGCACGTGGGTCCTTACTCAGGAAGGGTAATCGTACCGCGGACGAAGGCTTAGGATAATTCAGTGGGCCCTAATTTATTCCGGTCTTCCTGGTACAAAGTTGAAATGATTACCCAAAATTATCCTCGCCTTACTACTATGCGTTATTGGGTCTCTGTGCGGCTAAGTGGCAGCGAGAGTCTTCCTTTGGAGCCTCCGCCCCACGTTTCGGCATCGCAAGTATGGTCGTCTGCTTGTACAAGAGTTGCACGCTACTTGGGGAGTTGTGTTGTCTTAGGGCCATGTCTCAATCATTTGTCAAGTAAGCGGCCAACAAGCCTCGGCATCGTGGCCGATCGCCAGAACCATCGAGGACCCCGACCGTAGTGTGGCTGCCACTAGAGGTACTCAGCTAAAGGCTGGGAATCACCGTCTGTGGGACTAATTGCATCCTAGTTATGAATCTTAAAAGACGTAAGGCGAGCCTTCTTGTATCAGGAGGCGACTGGACGGAGCAGAGCGATTCAACACAACCTATGTACAACAGATGGTGGTTGAAAAAGGCGCAACGACCAAGGAAGCCGCGACTGACGAACACTTCGCTTTACTAAACGGGAGCTCCATGTCAGTCTTTCTCACTAAGATTAATAGGCGGGCGTAAGGTCTTCATGAATCTGGAGTCCTGGGACGCTTCCCGATAACTCTACACGTGGGGAGTGGGGAGGACGTCGAGCTCAACCCCGCGGGGGTGATAAAGAAAGGGTCTAACGAGGCGCTCTCAGAGAAGGATCGTGTCGCCCGTCTACCAGTTGAGATTAATGAAAAAAGAAATACTGGTTAGAGAC'/>

    <sequence taxon='121' value='AAGCCTAGAGTGGCTCTTGGATCTGGTTAGTCATCCTCTTCCTAGCCGCGCGCATTTGTGTGGCTATTACTCTAGAAGCAGGCGGTAGTATAAATAACACGACAAGGGCCCATTAACCTAAGACACAAATTTCATGGGATACAACGGCTGGCTAGTTTATCTCTATTGCCTAGTAGAATGACCACCTTGTGGTAGGCAGCACGCACCTTCTCTCAGTAATCATGAGGGATGCGAATAGGCTGTGGACTTAACGTATCGGCCCCGCGGTAATATGATTAAGTGCTGCCTAATTAGACAGAAGGTAAGTGCGGACAAATATCCGCTCTAAAACCAAGCGTAATCTAATAAGTAATCCCCTTGTGTTCCACGGGCCCGGGGCCAGACTTGGGCGCAAGCAGAACTGTCGAAGCAACGATGTGGGCAGACGTACTGGAAGGGAATCGTTTGCCTACTGAACAGGCGCAATATTGAAGTTCTCGGTAAGTGTGTCAAGCACCATCCACGACATAAGAAGCATCGTAGTAAGTATCGCATTCGCCCTATTCTGCCACACAATCGAAATGATGACCTTTGGTCCCGCGTAACTTATCCGAACTACATTCCGGGTCTAACTTATTACGCAAAATGTGATTGGTTCGACGGTAACGGAATCGTTCGGGGCGTACGGTACGCGATCTATAAGACCAGATATCGATCGAGGCGCGGGCTCCCGAATGCATCTCATCGCGGTTCTGCGCGCGGATTCTTACTAGGCGACTCACAGTTTGAAGGTGTGGCACGAAGGCCGGGGCCCCCTGCGCATATACAGAAAGCAGCGAGAGGCCCCGAATCGGCATCTTAGCCTCCGCTGTACGCGCTTGGCGTACCGCAGCACTCGGGGCCATCCAGCAGGGATATAGACCCCGATGGGCGTCTGCGCTCCGAGTTCTTGGGCGAGTGTTTGAGGTCACCCCCGCGACGATGAATTTGAGTTCGATTGGGCTTCGCCAGACTATCTGGCTCCTGACCCGTTTACATTCGTACCGTTCCAACTAGGAATTTCACTAAGCAACATTTATAGCTACCAGTGTGAAGATCGCCTAAAAGGGTTACTGTTATGACCTAGTCAGTGAGAGGTCCAGAGTTTGACAGGCCTTTTTATCCGTGGCTCACATAGCCGTCCCGGTCGAAGTACCCATGCACGTGGGTCCTTACTCAGGAAGGGTAATCGTACCGCGGACGAAGGCTTAGGATAATTCAGTGGGCCCTAATTTATTCCGGTCTTCCTGGTACAAAGTTGAAATGATTACCCAAAATTATCCTCGCCTTACTACTATGCGTTATTGGGTCTCTGTGCGGCTAAGTGGCAGCGAGAGTCTTCCTTTGGAGCCTCCGCCCCACGTTTCGGCATCGCAAGTATGGTCGTCTGCTTGTACAAGAGTTGCACGCTACTTGGGGAGTTGTGTTGTCTTAGGGCCATGTCTCAATCATTTGTCAAGTAAGCGGCCAACAAGCCTCGGCATCGTGGCCGATCGCCAGAACCATCGAGGACCCCGACCGTAGTGTGGCTGCCACTAGCGGTACGCAGCTAAAGGCTGGGAATCACCGTCTGTGGGACTAATTGCATCCTAGTTATGAATCTTAAAAGACGTAAGGCGAGCCTTCTTGTATCAGGAGGCGACTGGACGGAGCAGAGCGATTCAACACAACCTATGTACAACAGATGGTGGTTGAAAAAGGCGCAACGACCAAGGAAGCCGCGACTGACGAACACTTCGCTTTACTAAACGGGAGCTCCATGTCAGTCTTTCTCACTAAGATTAATAGGCGGGCGTAAGGTCTTCATGAATCTGGAGTCCTGGGACGCTTCCCGATAACTCTACACGTGGGGAGTGGGGAGGACGTCGAGCTCAACCCCGCGGGGGTGATAAAGAAAGGGTCTAACGAGGCGCTCTCAGAGAAGGATCGTGTCGCCCGTCTACCAGTTGAGATTAATGAAAAAAGAAATACTGGTTAGAGAC'/>

    <sequence taxon='42' value='AAGCCTAGAGTGGCTCTTGGATCTGGTTAGTCATCCTCTTCCTAGCCGCGCGCATTTGTGTGGCTATTACTCTAGAAGCAGGCGGTAGTATAAATAACACGACAAGGGCCCATTAACCTAAGACACAAATTTCATGGGATACAACGGTTGGCTAGTTTATCTCTCTTGCCTAGTAGAATGACCACCTTGTGGTAGGCAGCACGCACCTTCTCTCAGTAATCATGGGGGATGCGAATAGGCTGTGGACCTAACGTATCGGCCCCGCGGTGATATGATTAAGTGCTGCCTAATTAGACAGAAGGTAAGTGCGGACAAATATCCGCTCTAAAACCAAGCGTAATCTAATAAGTAATCCCCTTGTGTTCCACGGGCCCGGGGCCAGACTTGGGCGCAAGCAGACATGTCGAAGCAACGATGTGGGCAGACGTACTGGAAGGGAATCGTTTGCCTACTGAACAGGCGCAATATTGAAGTTTTCGGTAAGTGTGTCAAGCACCATTCACGACATAAGAAGCATCGTAGTAAGTATCGCATTCGCCCTATTCTGCCACGCAATCGAAATGATGACCTTTGGTCCCGCGTAACTTATCCGAACTACATTCCGGGTCTAACTTATTACGCAAAATGTGATTGGTTCGACGGTAACGGAATCGTTCGGGGCGTACCGTACGCGATCTATAAGACCAGATATCGATCGAGGCGCTGGCTCCCGAATGCATCTCATCGCGGTTCTGCGCGCGGATTCTTACTAGGCGACTCACAGTTTGAAGGTGTGGCACGAAGGCTGGGGCCCCCTGCGCATATACAGAAAGCAGCGATAGGCCCCGAATCGGCATCTTAGCCTCCGCTGTACGCGCTTGGCGTACCGCAGCACTCGGGGCCATCCAGCAGGGATATAGACCCCGATGGGCGTCTGCGCTCCGAGTTCTTGGGCGAGTGTTTGAGGTCACCCCCGCGACGATGAATTTGAGTTCGATTGGGCTTAGCCAGACTATCTGGCTTCTGACCCGTTTACATTCGTACCGTTCCAACTAGGAATTTCACTAAGCAACATTTATAGCTACCAGTGCGAAGATCGCCTAAAAGGGTTACTGTTATGACCTAGTCAGTAAGAGGTCCAGAGTTTGACAGGCCTTTTTATCCGTGGCTCACATAGCCGTCCCGGTCGAAGTACCCATGCACGTGGGTCCTTACTCAGGAAGGGTGATCGTACCGCGGACGAAGGCTTAGGATAATTCAGTGGGCCTTAATTTATTCCGGTCTTCCTGGTACAAAGTTGAAATGATTACCCAAAATTATCCTCGCCTTACTACTATGCGTTATTGGGTCTCTGTGCGGCTAAGTGGCAGCGAGAGTCTTCCTTTGGAGCCTCCGCCCCACGTTTCGGCATCGCAAGTATGGTCGTCTGCTTGTACAAGAGTTGCACGCTACTTGGGGAGTTGTGTTGTCTTAGGGCCATGTCTCAATCATTTGTCAAGTAAGCGGCCAGCAAGCCTCGGCATCGTGGCCGATCGCAAGAACCATCGAGGACCCCGACCGTAGTGTGGCTGCCACTAGAGGTACTCAGCTAAAGGCTGGGAATCACCGTCTGTGGGACTAATTGCATCCTAGTTATGAATCTTAAAAGACGTAAGGCGAGCCTTCTTGCATCAGGAGGCGACTGGACGGAGCAGAGCGATTCAACACAACCCATGTACAACAGATGGTGGTTGAAAAAGGCGCAACGACCAAGGAAGCCGCGAGTGACGAACACTTCGCTTTACTAAACGGGAGCTCCATGTCAGTCTTTCTCACTAAGATTAATAGGCGGGCGTAAGGTCTTCATGAATCTGGAGTCCTGGGACGCTTCCCGATAGCTCTACACGTGGGGAGTGGGGCGGACGTCGAGCTCGACCCCGCGGGGGTGGTAAAGAAAGGGTCTAACGAGGCGCTCTCAGAGAAGGATCGTGTCGCCCGTCTACCAGTTGAGATTAATGAAAAAAGAAATACTGGTTAGAGAC'/>

    <sequence taxon='132' value='AAGCCTAGAGTGGCTCTTGGATCTGGTTAGTCATCCTCTTCCTAGCCGCGCGCATTTGTGTGGCTATTACTCTAGAAGCAGGCGGTAGTATAAATAACACGACAAGGGCCCATTAACCTAAGACACAAATTTCATGGGATACAACGGTTGGCTAGTTTATCTCTCTTGCCTAGTAGGATGACCACCTTGTGGTAGGCAGCACGCACCTTCTCTCAGTAATCATGGGGGATGCGAATAGGCTGTGGACCTAACGTATCGGCCCCGCGGTGATATGATTAAGTGCTGCCTAATTAGACAGAAGGTAAGTGCGGACAAATATCCGCTCTAAAACCAAGCGTAATCTAATAAGTAATCCCCTTGTGTTCCACGGGCCCGGGGCCAGACTTGGGCGCAAGCAGACATGTCGAAGCAACGATGTGGGCAGACGTACTGGAAGGGAATCGTTTGCCTACTGAACAGGCGCAATATTGAAGTTTTCGGTAAGTGTGTCAAGCACCATTCATGACATAAGAAGCATCGTAGTAAGTATCGCGTTCGCCCTATTCTGCCACGCAATCGAAATGATGACCTTTGGTCCCGCGTAACTTATCCGAACTACATTCCGGGTCTAACTTATTACGCAAAATGTGATTGGTTCGACGGTAACGGAATCGTTCGGGGCGTACCGTACGCGATCTATAAGACCAGATATCGATCGAGGCGCTGGCTCCCGAATGCATCTCATCGCGGTTCTGCGCGCGGATTCTTACTAGGCGACTCACAGTTTGAAGGTGTGGCACGAAGGCTGGGGCCCCCTGCGCATATACAGAAAGCAGCGATAGGCCCCGAATCGGCATCTTAGCCTCCGCTGTACGCGCTTGGCGTACCGCAGCACTCGGGGCCATCCAGCAGGGATATAGACCCCGATGGGCGTCTGCGCTCCGAGTTCTTGGGCGAGTGTTTGAGGTCACCCCCGCGACGATGAATTTGAGTTCGATTGGGCTTAGCCAGACTATCTGGCTTCTGACCCGTTTACATTCGTACCGTTCCAACTAGGAATTTCACTAAGCAACATTTATAGCTACCAGTGCGAAGATCGCCTAAAAGGGTTACTGTTATGACCTAGTCAGTAAGAGGTCCAGAGTTTGACAGGCCTTTTTATCCGTGGCTCACATAGCCGTCCCGGTCGAAGTACCCATGCACGTGGGTCCTTACTCAGGAAGGGTGATCGTACCGCGGACGAAGGCTTAGGATAATTCAGTGGGCCTTAATTTATTCCGGTCTTCCTGGTACAAAGTTGAAATGATTACCCAAAATTATCCTCGCCTTACTACTATGCGTTATTGGGTCTCTGTGCGGCTAAGTGGCAGCGAGAGTCTTCCTTTGGAGCCTCCGCCCCACGTTTCGGCATCGCAAGTATGGTCGTCTGCTTGTACAAGAGTTGCACGCTACTTGGGGAGTTGTGTTGTCTTAGGGCCATGTCTCAATCATTTGTCAAGTAAGCGGCCAGCAAGCCTCGGCATCGTGGCCGATCGCAAGAACCATCGAGGACCCCGACCGTAGTGTGGCTGCCACTAGAGGTACTCAGCTAAAGGCTGGGAATCACCGTCTGTGGGACTAATTGCATCCTAGTTATGAATCTTAAAAGACGTAAGGCGAGCCTTCTTGCATCAGGAGGCGACTGGACGGAGCAGAGCGATTCAACACAACCCATGTACAACAGATGGTGGTTGAAAAAGGCGCAACGACCAAGGAAGCCGCGAGTGACGAACACTTCGCTTTACTAAACGGGAGCTCCATGTCAGTCTTTCTCACTAAGATTAATAGGCGGGCGTAAGGTCTTCATGAATCTGGAGTCCTGGGACGCTTCCCGATAGCTCTACACGTGGGGAGTGGGGCGGACGTCGAGCTCGACCCCGCGGGGGTGGTAAAGAAAGGGTCTAACGAGGCGCTCTCAGAGAAGGATCGTGTCGCCCGTCTACCAGTTGAGATTAATGAAAAAAGAAATACTGGTTAGAGAC'/>

    <sequence taxon='149' value='AAGCCTAGAGTGGCTCTTGGATCTGGTTAGTCATCCTCTTCCTAGCCGCGCGCATTTGTGTGGCTATTACTCTAGAAGCAGGCGGTAGTATAAATAACACGACAAGGGCCCATTAACCTAAGACACAAATTTCATGGGATACAACGGTTGGCTAGTTTATCTCTCTTGCCTAGTAGAATGACCACCTTGTGGTAGGCAGCACGCACCTTCTCTCAGTAATCATGGGGGATGCGAATAGGCTGTGGACCTAACGTATCGGCCCCGCGGTGATATGATTAAGTGCTGCCTAATTAGACAGAAGGTAAGTGCGGACAAATATCCGCTCTAAAACCAAGCGTAATCTAATAAGTAATCCCCTTGTGTTCCACGGGCCCGGGGCCAGACTTGGGCGCAAGCAGACATGTCGAAGCAACGATGTGGGCAGACGTACTGGAAGGGAATCGTTTGCCTACTGAACAGGCGCAATATTGAAGTTTTCGGTAAGTGTGTCAAGCACCATTCACGACATAAGAAGCATCGTAGTAAGTATCGCATTCGCCCTATTCTGCCACGCAATCGAAATGATGACCTTTGGTCCCGCGTAACTTATCCGAACTACATTCCGGGTCTAACTTATTACGCAAAATGTGATTGGTTCGACGGTAACGGAATCGTTCGGGGCGTACCGTACGCGATCTATAAGACCAGATATCGATCGAGGCGCTGGCTCCCGAATGCATCTCATCGCGGTTCTGCGCGCGGATTCTTACTAGGCGACTCACAGTTTGAAGGTGTGGCACGAAGGCTGGGGCCCCCTGCGCATATACAGAAAGCAGCGATAGGCCCCGAATCGGCATCTTAGCCTCCGCTGTACGCGCTTGGCGTACCGCAGCACTCGGGGCCATCCAGCAGGGATATAGACCCCGATGGGCGTCTGCGCTCCGAGTTCTTGGGCGAGTGTTTGAGGTCACCCCCGCGACGATGAATTTGAGTTCGATTGGGCTTAGCCAAACTATCTGGCTTCTGACCCGTTTACATTCGTACCGTTCCAACTAGGAATTTCACTAAGCAACATTTATAGCTACCAGTGCGAAGATCGCCTAAAAGGGTTACTGTTATGACCTAGTCAGTAAGAGGTCCAGAGTTTGACAGGCCTTTTTATCCGTGGCTCACATAGCCGTCCCGGTCGAAGTACCCATGCACGTGGGTCCTTACTCAGGAAGGGTGATCGTACCGCGGACGAAGGCTTAGGATAATTCAGTGGGCCTTAATTTATTCCGGTCTTCCTGGTACAAAGTTGAAATGATTACCCGAAATTATCCTCGCCTTACTACTATGCGTTATTGGGTCTCTGTGCGGCTAAGTGGCAGCGAGAGTCTTCCTTTGGAGCCTCCGCCCCACGTTTCGGCATCGCAAGTATGGTCGTCTGCTTGTACAAGAGTTGCACGCTACTTGGGGAGTTGTGTTGTCTTAGGGCCATGTCTCAATCATTTGTCAAGTAAGCGGCCAGCAAGCCTCGGCATCGTGGCCGATCGCAAGAACCATCGAGGACCCCGACCGTAGTGTGGCTGCCACTAGAGGTACTCAGCTAAAGGCTGGGAATCACCGTCTGTGGGACTAATTGCATCCTAGTTATGAATCTTAAAAGACGTAAGGCGAGCCTTCTTGCATCAGGAGGCGACTGGACGGAGCAGAGCGATTCAACACAACCCATGTACAACAGATGGTGGTTGAAAAAGGCGCAACGACCAAGGAAGCCGCGAGTGACGAACACTTCGCTTTACTAAACGGGAGCTCCATGTCAGTCTTTCTCACTAAGATTAATAGGCGGGCGTAAGGTCTTCATGAATCTGGAGTCCTGGGACGCTTCCCGATAGCTCTACACGTGGGGAGTGGGGCGGACGTCGAGCTCGACCCCGCGGGGGTGGTAAAGAAAGGGTCTAACGAGGCGCTCTCAGAGAAGGATCGTGTCGCCCGTCTACCAGTTGAGATTAATGAAAAAAGAAATACTGGTTAGAGAC'/>

    <sequence taxon='46' value='AAGCCTAGAGTGGCTCTTGGATCTGGTTAGTCATCCTCTTCCTAGCCGCGCGCATTTGTGTGGCTATTACTCTAGGAGCAGGCGGTAGTATAAATAACACGACAAGGGCCCATTAACCTAAGACACAAATTTCATGGGATACAACGGTTGGCTAGTTTATCTCTCTTGCCTAGTAGAATGACCACCTTGTGGTAGGCAGCACGCACCTCCTCTCAGTAATCATGGGGGATGCGAATAGGCTGTGGACCTAACGTATCGGCCCCGCGGTGATATGATTAAGTGCTGCCTAATTAGACAGAAGGTAAGTGCGGACAAATATCCGCTCTAAAACCAAGCGTAATCTAATAAGTAATCTCCTTGTGTTCCACGGGCCCGGGGCCAGACTTGGGCGCAAGCAGACATGTCGAAGCAACGATGTGGGCAGACGTACTGGAAGGGAATCGTTTGCCTACTGAACAGGCGCAATATTGAAGTTTTCGGTAAGTGTGTCAAGTACCATCCACGACATAAGAAGCATCGTAGTAAGTATCGCATTCGCCCTATTCTGCCACGCAATCGAAATGATGACCTTTGGTCCCGCGTAACTTATCCGAACTACATTCCGGGTCTAACTTATTACGCAATATGTGATTGGTTCGACGGTAACGGAATCGTTCGGGGCGTACCGTACGCGATCTATAAGACCAGATATCGATCGAGGCGCTGGCTCCCGAATGCATCTCATCGCGGTTCTGCGCGCGGATTCTTACTAGGCGACTCACAGTTTGAAGGTGTGGCACGAAGGCTGGGGCCCCCTGCGCATATACAGAAAGCAGCGATAGGCCCCGAATCGGCATCTTAGCCTCCGCTGTACGCGCTTGGCATACCGCAGCACTCGGGGCCATCCAGCAGGGATATAGACCCCGATGGGCGTCTGCGCTCCGAGTTCTTGGGCGAGTGTTTGAGGTCACCCCCGCGACGATGAATTTGAGTTCGATTGGGCTTAGCCAGACTATCTGGCTTCTGACCCGTTTACATTCGTACCGTTCCAACTAGGAATTTCACTAAGCAACATTTATAGCTACCAGTGCGAAGATCGCCTAAAAGGGATACTGTTATGACCTAGTCAGTAAGAGGTCCAGAGTTTGACAGGCCTTTTTATCCGTGGCTCACATAGCCGTCCCGGTCGAAGTACCCATGCACGTGGGTCCTTACTCAGGAAGGGTGATCGTACCGCGGATGAAGGCTTAGGATAATTCAGTGGGCCTTAATTTATTCCGGTCTTCCTGGTACAAAGTTGAAATGATTACCCAAAATTATCCTTGCCTTACTACTATGCGTTATTGGGTCTCTGTGCGGCTAAGTGGCAGCGAGAGTCTTCCTTTGGAGCCTCCGCCCCACGTTTCGGCATCGCAAGTATGGTCGTCTGCTTGTACAAGAGTTGCACGCTACTTGGGGAGTTGTGTTGTCTTAGGGCCATGTCTCAATCATTTGTCAAGTAAGCGGCCAGCAAGCCTCGGCATCGTGGCCGATCGCCAGAACCATCGAGGACCCCGACCGTAGTGTGGCTGCCACTAGAGGTACTCAGCTAAAGGCTGGGAATCACCGTCTGTGGGACTAATTGCATCCTAGTTATGAATCTTAAAAGACGTAAGGCGAGCCTTCTTGTATCAGGAGGCGACTGGACGGAGCAGAGCGATTCAACACAACCCATGTACAACAGATGGTGGTTGAAAAAGGCGCAACGACCAAGGAAGCCGCGAGTGACGAACACTTCGCTTTACTAAACGGGAGCTCCATGTCAGTCTTTCTCACTAAGATTAATAGGCGGGCGTAAGGTCTTCATGAATCTGGAGTCCTGGGACGCTTCCCGATAACTCTACACGTGGGGAGTGGGGAGGACGTCGAGCTCGACCCCGCGGGGGTGGTAAAGAAAGGGTCTAACGAGGCGCTCTCAGAGAAGGATCGTGTCGCCCGTCTACCAGTTGAGATTAATGAAAAAAGAAATACTGGTTAGAGAC'/>

    <sequence taxon='78' value='AAGCCTAGAGTGGCTCTTGGATCTGGTTAGTCATCCTCTTCCTAGCCGCGCGCATTTGTGTGGCTATTATTCTAGGAGCAGGCGGTAGTATAAATAACACGACAAGGGCCCATTAACCTAAGACACAAATTTCATGGGATACAACGGTTGGCTAGTTTATCTCTCTTGCCTAGTAGAATGACCACCTTGTGGTAGGCAGCACGCACCTCCTCTCAGTAATCATGGGGGATGCGAATAGGCTGTGGACCTAACGTATCGGCCCCGCGGTGATATGATTAAGTGCTGCCTAATTAGACAGAAGGTAAGTGCGGACAAATATCCGCTCTAAAACCAAGCGTAATCTAATAAGTAATCTCCTTGTGTTCCACGGGCCCGGGGCCAGACTTGGGCGCAAGCAGACATGTCGAAGCAACGATGTGGGCAGACGTACTGGAAGGGAATCGTTTGCCTACTGAACAGGCGCAATATTGAAGTTTTCGGTAAGTGTGTCAAGTGCCATCCACGACATAAGAAGCATCGTAGTAAGTATCGCATTCGCCCTATTCTGCCACGCAATCGAAATGATGACCTTTGGTCCCGCGTAACTTATCCGAACTACATTCCGGGTCTAACTTATTACGCAATATGTGATTGGTTCGACGGTAACGGAATCGTTCGGGGCGTACCGTACGCGATCTATAAGACCAGATATCGATCGAGGCGCTGGCTCCCGAATGCATCTCATCGCGGTTCTGCGCGCGGATTCTTACTAGGCGACTCACCGTTTGAAGGTGTGGCACGAAGGCTGGGGCCCCCTGCGCATATACAGAAAGCAGCGATAGGCCCCGAATCGGCATCTTAGCCTCCGCTGTACGCGCTTGGCATACCGCAGCACTCGGGGCCATCCAGCAGGGATATAGACCCCGATGGGCGTCTGCGCTCCGAGTTCTTGGGCGAGTGTTTGAGGTCACCCCCGCGACGATGAATTTGAGTTCGATTGGGCTTAGCCAGACTATCTGGCTTCTGACCCGTTTACATTCGTACCGTTCCAACTAGGAATTTCACTAAGCAACATTTATAGCTACCAGTGCGAAGATCGCCTAAAAGGGATACTGTTATGACCTAGTCAGTAAGAGGCCCAGAGTTTGACAGGCCTTTTTATCCGTGGCTCACATAGCCGTCCCGGTCGAAGTACCCATGCACGTGGGTCCTTACTCAGGAAGGGTGATCGTACCGCGGATGAAGGCTTAGGATAATTCAGTGGGCCTTAATTTATTCCGGTCTTCCTGGTACAAAGTTGAAATGATTACCCAAAATTATCCTTGCCTTACTACTATGCGTTATTGGGTCTCTGTGCGGCTAAGTGGCAGCGAGAGTCTTCCTTTGGAGCCTCCGCCCCACGTTTCGGCATCGCAAGTATGGTCGTCTGCTTGTACAAGAGTTGCACGCTACTTGGGGAGTTGTGTTGTCTTAGGGCCATGTCTCAATCATTTGTCAAGTAAGCGGCCAGCAAGCCTCGGCATCGTGGCCGATCGCCAGAACCATCGAGGACCCCGACCGTAGTGTGGCTGCCACTAGAGGTACTCAGCTAAAGGCTGGGAATCACCGTCTGTGGGACTAATTGCATCCTAGTTATGAATCTTAAAAGACGTAAGGCGAGCCTTCTTGTATCAGGAGGCGACTGGACGGAGCAGAGCGATTCAACACAACCCATGTACAACAGATGGTGGTTGAAAAAGGCGCAACGACCAAGGAAGCCGCGAGTGACGAACACTTCGCTTTACTAAACGGGAGCTCCATGTCAGTCTTTCTCACTAAGATTAATAGGCGGGCGTAAGGTCTTCATGAATCTGGAGTCCTGGGACGCTTCCCGATAACTCTACACGTGGGGAGTGGGGAGGACGTCGAGCTCGACCCCGCGGGGGTGGTAAAGAAAGGGTCTAACGAGGCGCTCTCAGAGAAGGATCGTGTCGCCCGTCTACCAGTTGAGATTAATGAAAAAAGAAATACTGGTTAGAGAC'/>

    <sequence taxon='145' value='AAGCCTAGAGTGGCTCTTGGATCTGGTTAGTCATCCTCTTCCTAGCCGCGCGCATTTGTGTGGCTATTATTCTAGGAGCAGGCGGTAGTATAAATAACACGACAAGGGCCCATTAACCTAAGACACAAATTTCATGGGATACAACGGTTGGCTAGTTTATCTCTCTTGCCTAGTAGAATGACCACCTTGTGGTAGGCAGCACGCACCTCCTCTCAGTAATCATGGGGGATGCGAATAGGCTGTGGACCTAACGTATCGGCCCCGCGGTGATATGATTAAGTGCTGCCTAATTAGACAGAAGGTAAGTGCGGACAAATATCCGCTCTAAAACCAAGCGTAATCTAATAAGTAATCTCCTTGTGTTCCACGGGCCCGGGGCCAGACTTGGGCGCAAGCAGACATGTCGAAGCAACGATGTGGGCAGACGTACTGGAAGGGAATCGTTTGCCTACTGAACAGGCGCAATATTGAAGTTTTCGGTAAGTGTGTCAAGTGCCATCCACGACATAAGAAGCATCGTAGTAAGTATCGCATTCGCCCTATTCTGCCACGCAATCGAAATGATGACCTTTGGTCCCGCGTAACTTATCCGAACTACATTCCGGGTCTAACTTATTACGCAATATGTGATTGGTTCGACGGTAACGGAATCGTTCGGGGCGTACCGTACGCGATCTATAAGACCAGATATCGATCGAGGCGCTGGCTCCCGAATGCATCTCATCGCGGTTCTGCGCGCGGATTCTTACTAGGCGACTCACCGTTTGAAGGTGTGGCACGAAGGCTGGGGCCCCCTGCGCATATACAGAAAGCAGCGATAGGCCCCGAATCGGCATCTTAGCCTCCGCTGTACGCGCTTGGCATACCGCAGCACTCGGGGCCATCCAGCAGGGATATAGACCCCGATGGGCGTCTGCGCTCCGAGTTCTTGGGCGAGTGTTTGAGGTCACCCCCGCGACGATGACTTTGAGTTCGATTGGGCTTAGCCAGACTATCTGGCTTCTGACCCGTTTACATTCGTACCGTTCCAACTAGGAATTTCACTAAGCAACATTTATAGCTACCAGTGCGAAGATCGCCTAAAAGGGATACTGTTATGACCTAGTCAGTAAGAGGTCCAGAGTTTGACAGGCCTTTTTATCCGTGGCTCACATAGCCGTCCCGGTCGAAGTACCCATGCACGTGGGTCCTTACTCAGGAAGGGTGATCGTACCGCGGATGAAGGCTTAGGATAATTCAGTGGGCCTTAATTTATTCCGGTCTTCCTGGTACAAAGTTGAAATGATTACCCAAAATTATCCTTGCCTTACTACTATGCGTTATTGGGTCTCTGTGCGGCTAAGTGGCAGCGAGAGTCTTCCTTTGGAGCCTCCGCCCCACGTTTCGGCATTGCAAGTATGGTCGTCTGCTTGTACAAGAGTTGCACGCTACTTGGGGAGTTGTGTTGTCTTAGGGCCATGTCTCAATCATTTGTCAAGTAAGCGGCCAGCAAGCCTCGGCATCGTGGCCGATCGCCAGAACCATCGAGGACCCCGACCGTAGTGTGGCTGCCACTAGAGGTACTCCGCTAAAGGCTGGGAATCACCGTCTGTGGGACTAATTGCATCCTAGTTATGAATCTTAAAAGACGTAAGGCGAGCCTTCTTGTATCAGGAGGCGACTGGACGGAGCAGAGCGATTCAACACAACCCATGTACAACAGATGGTGGTTGAAAAAGGCGCAACGACCAAGGAAGCCGCGAGTGACGAACACTTCGCTTTACTAAACGGGAGCTCCATGTCAGTCTTTCTCACTAAGATTAATAGGCGGGCGTAAGGTCTTCATGAATCTGGAGTCCTGGGACGCTTCCCGATAACTCTACACGTGGGGAGTGGGGAGGACGTCGAGCTCGACCCCGCGGGGGTGGTAAAGAAAGGGTCTAACGAGGCGCTCTCAGAGAAGGATCGTGTCGCCCGTCTACCAGTTGAGATTAATGAAAAAAGAAATACTGGTTAGAGAC'/>

    <sequence taxon='146' value='AAGCCTAGAGTGGCTCTTGGATCTGGTTAGTCATCCTCTTCCTAGCCGCGCGCATTTGTGTGGCTATTATTCTAGGAGCAGGCGGTAGTATAAATAACACGACAAGGGCCCATTAACCTAAGACACAAATTTCATGGGATACAACGGTTGGCTAGTTTATCTCTCTTGCCTAGTAGAATGACCACCTTGTGGTAGGCAGCACGCACCTCCTCTCAGTAATCATGGGGGATGCGAATAGGCTGTGGACCTAACGTATCGGCCCCGCGGTGATATGATTAAGTGCTGCCTAATTAGACAGAAGGTAAGTGCGGACAAATATCCGCTCTAAAACCAAGCGTAATCTAATAAGTAATCTCCTTGTGTTCCACGGGCCCGGGGCCAGACTTGGGCGCAAGCAGACATGTCGAAGCAACGATGTGGGCAGACGTACTGGAAGGGAATCGTTTGCCTACTGAACAGGCGCAATATTGAAGTTTTCGGTAAGTGTGTCAAGTGCCATCCACGACATAAGAAGCATCGTAGTAAGTATCGCATTCGCCCTATTCTGCCACGCAATCGAAATGATGACCTTTGGTCCCGCGTAACTTATCCGAACTACATTCCGGGTCTAACTTATTACGCAATATGTGATTGGTTCGACGGTAACGGAATCGTTCGGGGCGTACCGTACGCGATCTATAAGACCAGATATCGATCGAGGCGCTGGCTCCCGAATGCATCTCATCGCGGTTCTGCGCGCGGATTCTTACTAGGCGACTCACCGTTTGAAGGTGTGGCACGAAGGCTGGGGCCCCCTGCGCATATACAGAAAGCAGCGATAGGCCCCGAATCGGCATCTTAGCCTCCGCTGTACGCGCTTGGCATACCGCAGCACTCGGGGCCATCCAGCAGGGATATAGACCCCGATGGGCGTCTGCGCTCCGAGTTCTTGGGCGAGTGTTTGAGGTCACCCCCGCGACGATGACTTTGAGTTCGATTGGGCTTAGCCAGACTATCTGGCTTCTGACCCGTTTACATTCGTACCGTTCCAACTAGGAATTTCACTAAGCAACATTTATAGCTACCAGTGCGAAGATCGCCTAAAAGGGATACTGTTATGACCTAGTCAGTAAGAGGCCCAGAGTTTGACAGGCCTTTTTATCCGTGGCTCACATAGCCGTCCCGGTCGAAGTACCCATGCACGTGGGTCCTTACTCAGGAAGGGTGATCGTACCGCGGATGAAGGCTTAGGATAATTCAGTGGGCCTTAATTTATTCCGGTCTTCCTGGTACAAAGTTGAAATGATTACCCAAAATTATCCTTGCCTTACTACTATGCGTTATTGGGTCTCTGTGCGGCTAAGTGGCAGCGAGAGTCTTCCTTTGGAGCCTCCGCCCCACGTTTCGGCATTGCAAGTATGGTCGTCTGCTTGTACAAGAGTTGCACGCTACTTGGGGAGTTGTGTTGTCTTAGGGCCATGTCTCAATCATTTGTCAAGTAAGCGGCCAGCAAGCCTCGGCATCGTGGCCGATCGCCAGAACCATCGAGGACCCCGACCGTAGTGTGGCTGCCACTAGAGGTACTCAGCTAAAGGCTGGGAATCACCGTCTGTGGGACTAATTGCATCCTAGTTATGAATCTTAAAAGACGTAAGGCGAGCCTTCTTGTATCAGGAGGCGACTGGACGGAGCAGAGCGATTCAACACAACCCATGTACAACAGATGGTGGTTGAAAAAGGCGCAACGACCAAGGAAGCCGCGAGTGACGAACACTTCGCTTTACTAAACGGGAGCTCCATGTCAGTCTTTCTCACTAAGATTAATAGGCGGGCGTAAGGTCTTCATGAATCTGGAGTCCTGGGACGCTTCCCGATAACTCTACACGTGGGGAGTGGGGAGGACGTCGAGCTCGACCCCGCGGGGGTGGTAAAGAAAGGGTCTAACGAGGCGCTCTCAGAGAAGGATCGTGTCGCCCGTCTACCAGTTGAGATTAATGAAAAAAGAAATACTGGTTAGAGAC'/>

    <sequence taxon='47' value='AAGCCTAGAGTGGCTCTTGGATCTGGTTAGTCATCCTCTTCCTAGCCGCGCGCATTTGTGTGGCTATTACTCTAGAAGCAGGCGGTAGTATAAATAACACGACAAGGGCCCATTAACCTAAGACACAAATTTCATGGGATACAACGGTTGGCTAGTTTATCTCTCTTGCCTAGTAGAATGACCACCTTGTGGTAGGCAGCACGCACCTTCTCTCAGTAATCATGGGGGATGCGAATAGGCTGTGGACCTAACGTATCGGCCCCGCGGTGATATGATTAAGTGCTGCCTAATTAGACAGAAGGTAAGTGCGGACAAATATCCGCTCTAAAACCAAGCGTAATCTAATAAGTAATCCCCTTGTGTTCCACGGGCCCGGGGCCAGACTTGGGCGCAAGCAGACATGTCGAAGCAACGATGTGGGCAGACGTACTGGAAGGGAATCGTTTGCCTACTGAACAGGCGCAATATTGAAGTTTTCGGTAAGTGTGTCAAGTACCATCCACGACATAAGAAGCATCGTAGTAAGTATCGCATTCGCCCTATTCTGCCACGCAATCGAAATGATGACCTTTGGTCCCGCGTAACTTATCCGAACTACATTCCGGGTCTAACTTATTACGCAATATGTGATTGGTTCGACGGTAACGGAATCGTTCGGGGCGTACCGTACGCGATCTATAAGACCAGATATCGATCGAGGCGCTGGCTCCCGAATGCATCTCATCGCGGTTCTGCGCGCGGATTCTTACTAGGCGACTCACAGTTTGAAGGTGTGGCACGAAGGCTGGGGCCCCCTGCGCATATACAGAAAGCAGCGATAGGCCCCGAATCGGCATCTTAGCCTCCGCTGTACGCGCTTGGCGTACCGCAGCACTCGGGGCCATCCAGCAGGGATATAGACCCCGATGGGCGTCTGCGCTCCGAGTTCTTGGGCGAGTGTTTGAGGTCACCCCCGCGACGATGAATTTGAGTTCGATTGGGCTTAGCCAGACTATCTGGCTTCTGACCCGTTTACATTCGTACCGTTCCAACTAGGAATTTCACTAAGCAACATTTATAGCTACCAGTGCGAAGATCGCCTAAAAGGGTTACTGTTATGACCTAGTCAGTAAGAGGTCCAGAGTTTGACAGGCCTTTTTATCCGTGGCTCACATAGCCGTCCCGGTCGAAGTACCCATGCACGTGGGTCCTTACTCAGGAAGGGTGACCGTACCGCGGACGAAGGCTTAGGATAATTCAGTGGGCCTTAATTTATTCCGGTCTTCCTGGTACAAAGTTGAAATGATTACCCAAAATTATCCTTGCCTTACTACTATGCGTTATTGGGTCTCTGTGCGGCTAAGTGGCAGCGAGAGTCTTCCTTTGGAGCCTCCGCCCCACGTTTCGGCATCGCAAGTATGGTCGTCTGCTTGTACAAGAGTTGCACGCTACTTGGGGAGTTGTGTTGTCTTAGGGCCATGTCTCAATCATTTGTCAAGTAAGCGGCCAGCAAGCCTCGGCATCGTGGCCGATCGCCAGAACCATCGAGGACCCCGACCGTAGTGTGGCTGCCACTAGAGGTACTCAGCTAAAGGCTGGGAATCACCGTCTGTGGGACTAATTGCATCCTAGTTATGAATCTTAAAAGACGTAAGGCGAGCCTTCTTGTATCAGGAGGCGACTGGACGGAGCAGAGCGATTCAACACAACCCATGTACAACAGATGGTGGTTGAAAAAGGCGCAACGACCAAGGAAGCCGCGAGTGACGAACACTTCGCTTTACTAAACGGGAGCTCCATGTCAGTCTTTCTCACTAAGATTAATAGGCGGGCGTAAGGTCTTCATGAATCTGGAGTCCTGGGACGCTTCCCGATAACTCTACACGTGGGGAGTGGGGAGGACGTCGAGCTCGACCCCGCGGGGGTGGTAAAGAAAGGGTCTAACGAGGCGCTCTCAGAGAAGGATCGTGTCGCCCGTCTACCAGTTGAGATTAATGAAAAAAGAAATACTGGTTAGAGAC'/>

    <sequence taxon='134' value='ACGCCTAGAGTGGCTCTTGGATCTGGTTAGTCATCCTCTTCCTAGCCGCGCGCATTTGTGTGGCTATTACTCTAGAAGCAGGCGGTAGTATAAATAACACGACAAGGGCCCATTAACCTAAGACACAAATTTCCGGGGATACAACGGTTGGCTAGTTTATCTCTCTTGCCTAGTAGAATAACCACCTTGTGGTAGGCAGCACGCCCCTTCTCTCAGTAATCATGGGGGATGCGAATAGGCTGTGGACCTAACGTATCGGCCCCGCGGTGATATGATTAAGTGCTGCCTAATTAGACAGAAGGTAAGTGCGGACAAATATCCGCTCTAAAACCAAGCGTAATCTAATAAGTAATCCCCTTGTGTTCCACGGGCCCGGGGCCAGACTTGGGCGCAAGCAGACATGTCCAAGCAACGATGTGGGCAGACGTACTGGAAGGGAATCGTTTGCCTACTGAACAGGCGCAATATTGAAGTTTTCGGTAAGTGTGTCAAGCACCATCCACGACATAAGAAGCATCGTAGTAAGTATCGCATTCGCCCTATTCTGCCACGCAATCGAAATGATGACCTTTGGTCCCGCGTAACTTATCCGAACTACATTCCGGGTCTAACTTATTACGTAAAATGTGATTGGTTCGACGGTAACGGAATCGTTCGGGGCGTACCGTACGCCATCTATAAGACCAGATATCGATCGAGGCGCTGGCTCCCGAATGCATCTCATCGCGGTTCTGCGCGCGGATTCTTACTAGGCGACTCACAGTTTGAAGGTGTGGCACGAAGGCTGGGGCCCCCTGCGCATATACAGAAAGCAACGATAGGCCCCGAATCGGCATCTTAGCCTCCGCTGTACGCGCTTGGCGTACCGCAGCACTCGGGGCCATCCAGCAGGGATATAGACCCCGATGGGCGTCTGCGCTCCGAGTTCTTGGGCGAGTGTTTGAGGTCACCCCCGCGACGATGAATTTGGGTTCGATTGGGCTTAGCCAGACTATCTGGCTTCTGACCCGTTTACATTCGTACCGTTCCAACTAGGAATTTCACTAAGCAACATTTATAGCTACCAGTGCGAAGATCGCCTAAAAGGGTTACTGTTATGACCTAGTCAGTAAGAGGTCCAGAGTTTGACAGGCCTTTTTATCCGTGGCTCACATAGCCGTCCCGGTCGAAGTACCCATGCACGTGGGTCCTTACTCAGGAAGGGTGATCGTACCGCGGACGAAGGCTTAGGATAATTCAGTGGGCCTTAATTTATTCCGGTCTTCCTGGTACAAAGTTGAAATGATTACCCAAAATTATCCTCGCCTTACTACTATGCGTTATTGGGTCTCTGTGCGGCTAAGTGGCAGCGAGAGTCTTCCTTTGGAGCCTCCGCCCCACGTTTCGGCATCGCAAGTATGGTCGTCTGCTTGTACAAGAGTTGCACGCTACTTGGGGAGTTGTGTTGTCTTAGGGCCATGTCTCAATCATTTGTCAAGTAAGCGGCCAGCAAGCCTCGGCATCGTGGCCGATCGCCAGAACCATCGAGGACCCCGAGCGTAGTGTGGCTGCCACTGGAGGTACTCAGCTAAAGGCTGGGAATCACCGTCTGTGGGACTAATTGCATCCTAGTTATGAATCTTAAAAGACGTAAGGCGAGCCTTCTTGTATCAGGAGGCGACTGGACGGAGCAGAGCGATTCAACACAACCCATGTACAACAGATGGTGGTTGAAAAAGGCGCTACGACCAAGGAAGCCGCGAGTGACGAACACTTCGCTTTACTAAACGGGAGCTCCATGTCAGTCTTTCTCACTAAGATTAATCGGCGGGCGTAAGGTCTTCATGAATCTGGAGTCCTGGGACGCTTCCCGATAACTCTACACGTGGGGAGTGGGGAGGACGTCGAGCTCGACCCCGCGGGGGTGGAAAAGAAAGGGTCTAACGAGGCGCTCTCAGAGAAGGATCGTGTCGCCCGTCTACCAGTTGAGATTAATGAAAAAAGAAATACTGGTTAGAGAC'/>

    <sequence taxon='64' value='GAGCCTAGAGTGGCTTTTGGATCTGGTTAGTCATCCTCTTCCTAGCCGCGCGCATTTGTGTTGCTATTACTCTAGAAGCAGGCGGTAGTATAAATAACACGACAAGGGCCCATTAACCTGAGACACAAATTTCATGGGATACAACGGTTGGCTAGTTTATCTCTCTTGCCTAGTAGAATGGCCACCTTGTGGTAGGCAGCACGCACCTTCTCTCCGTAATCATGGGGGATGCGAATAGGCTGTGGACCTAACGTATCGGCCCCGCGGTAATATGATTAAGTGCTGCCTAATTAGACAGAAGGTAAGTGCGGACAAATATCCGCTCTAAAACCAAGCGTAATCTAATAAGTAATCCCCTTGTGTTCCACGGGCCCGGGGCCAGACTTGGGCGCAAGCAGACATGTCGAAGTAAAGATGTGGGCAGCCGTACTGGAAGGGAATCGTTTGCCTACTGAACAGGCGCAATATTGAAGTTCTCGGTAAGTGTGTCAAGAACCATCCACGACATAAGAAGCATCGTAGTAAGTATCGCATTCGCCCTATTCTGCCACGCAATCGAAATGATGACCTTTGGTCCCGCGTAACTTATCCGAACTACATTCCGGGTCTAACTTATTACGCAAAATGTGATTGGCTCGACGGCAACGGAATCGTTCGGGGCGTACGGTACGTGATCTATAAGACCAAAGATCGATCGAGGCGCTGGCTCCCGAATGCATCTCATCGCGGTTCTGCGCGCGGATTCTTACTGGGCGACTCACAGTTTGAAGGTGTGGCACGAAGGCTGGGGCCCCCTGCGCATATACAGAAAGCAGCGATAGGCCCCGAATCGGCATCTTAGCCTCCGCTGTACGCGCTTGGCGTACCGCAGTACTCGGGGCCATCCAGCAGGGATATAGACCCCGATGGGCGTCTGCGCTCCGAGTTCTTGGGCGAGTGTTTGAGGTCACCCCCGCGACGATGAATTTGAGTTCGATTGGGCTTAGCCAGACTATCTGGCTTCTGACCCGTTTACATTCGTACCGTTCCAACTAGGAATTTCACTAAGCAACATTTATAGCTACCAGTGTGAAGATCGCCTAAAAGGGTTACTGTTATGACCTAGTCAGTAAGAAGTCCAGAGTTTGACAGGCCTTTTTATCCGTGGCTCACATAGCCGTCCCGGTCGAAGTACCCATGCACGTGGGTCCTTACTCAGGAAGGGTGATCGTACCGGGGACGAAGGCTTAGGATAATTCAGTGGGCCCTAATTTATTCCGGTCTTCCTGGTACAAAGTTGAAATGATTACCCAAAATTATCCTCGCCTTACTACTATGCGTTATTGGGTCTCTGTGCGGCTAAGTGGCGGCGAGAGTCTTCCTTTGGAGCCTCCGCCCCACGTTTCGGCATCGCAAGTATGGTCGTCTGCTTGTACAAGAGTTGCACGCTACTTGGGGAGTTGTGTTGTCTTAGGGCCATGTCTCAATCATTTGTCAAGTAAGCGGCCAGCAAGCCTCGGCATCGTGGCCGATCGCCAGAACCATCGAGGACCCCGACCGTAGTGTGGCTGCCACTAGAGGTACTCAGCTAAAGGCTGGGAATCACCGTCTGTGGGACTAATTGCATCCTAGTTATGAATCTTAAAAGACGTAAGGCGAGCCTTCTTGTATCAGGAGGCGACTGGACGGAGCAGAGCGATTCAACACAAACCATGTACAACAGATGGTGGTTGAAAAAGGCGCAACGACCAAGGAAGCCGCGACTGACGAACACTTCGCTTTACTAAACGGGAGCTCCATGTCAGTCTTTCTCACCAAGATTAATAGGCGGGCGTAAGGTCTTCATGAATCTGGAGTCCTGGGACGCTTCCCGATAACTCTACACGTGGGGAGTGGGGAGGACGTCGAGCTCGACCCCGCGGGGGTGGTAAAGAAAGGGTCTAACGAGGCGCTCTCAGAGAAGGATCGTGTCGCCCGTCTACCAGTTGAGATTAATGAAAAAAGAAATACTGGTTAGAGAC'/>

    <sequence taxon='65' value='AAGCCTAGAGTGGCTTTTGGATCTGGTTAGTCATCCTCTTCCTAGCCGCGCGCATTTGTGTTGCTATTACTCTAGAAGCAGGCGGTAGTATAAATAACACGACAAGGGCCCATTAACCTGAGACACAAATTTCATGGGATACAACGGTTGGCTAGTTTATCTCTCTTGCCTAGTAGAATGACCACCTTGTGGTAGGCAGCACGCACCTTCTCTCCGTAATCATGGGGGATGCGAATAGGCTGTGGACCTAACGTATCGGCCCCGCGGTAATATGATTAAGTGCTGCCTAATTAGACAGAAGGTAAGTGCGGACAAATATCCGCTCTAAAACCAAGCGTAATCTAATAAGTAATCCCCTTGTGTTCCACGGGCCCGGGGCCGGACTTGGGCGCAAGCAGACATGTCGAAGCAACGATGTGGGCAGCCGTACTGGAAGGGAATCGTTTGCCTACTGAACAGGCGCAATATTGAAGTTCTCGGTAAGTGTGTCAAGAACCATCCACGACATAAGAAGCATCGTAGTAAGTATCGCATTCGCCCTATTCTGCCACGCAATCGAAATGATGACCTTTGGTCCCGCGTAACTTATCCGAACTACATTCCGGGTCTAACTTATTACGCAAAATGTGATTGGCTCGACGGCAACGGAATCGTTCGGGGCGTACGGTACGTGATCTATAAGATCAGATATCGATCGAGGCGCTGGCTCCCGAATGCATCTCATCGCGGTTCTGCGCGCGGATTCTTACTAGGCGACTCACAGTTTGAAGGTGTGGCACGAAGGCTGGGGCCCCCTGCGCATATACAGAAAGCAGCGATAGGCCCCGAATCGGCATCTTAGCCTCCGCTGTACGCGCTTGGCGTACCGCAGCACTCGGGGCCATCCAGCAGGGATATAGACCCCGATGGGCGTCTGCGCTCCGAGTTCTTGGGCGAGTGTTTGAGGTCACCCCCGCGACGATGAATTTGAGTTCGATTGGGCTTAGCCAGACTATCTGGCTTCTGACCCGTTTACATTCGTACCGTTCCAACTAGGAATTTCACTAAGCAACATTTATAGCTACCAGTGTGAAGATCGCCTAAAAGGGTTACTGTTATGACCTAGTCAGTAAGAGGTCCAGAGTTTGACAGGCCTTTTTATCCGTGGCTCACATAGCCGTCCCGGTCGAAGTACCCATGCACGTGGGTCCTCACTCAGGAAGGGTGATCGTACCGGGGACGAAGGCTTAGGATAATTCAGTGGGCCCTAATTTGTTCCGGTCTTCCTGGTACAAAGTTGAAATGATTACCCAAAATTATCCTCGCCTTACTACTATGCGTTATTGGGTCTCTGTGCGGCTAAGTGGCGGCGAGAGTCTTCCTTTGGAGCCTCCGCCCCACGTTTCGGCATCGCAAGTATGGTCGTCTGCTTGTACAAGAGTTGCACGCTACTTGGGGAGTTGTGTTGTCTTAGGGCCATGTCTCAATCATTTGTCAAGTAAGCGGCCAGCAAGCCTCGGCATCGTGGCCGATCGCCAGAACCATCGAGGACCCCGACCGTAGTGTGGCTGCCACTAGAGGTACTCAGCTAAAGGCTGGGAATCACCGTCTGTGGGACTAATTGCATCCTAGTTATGAATCTTAAAAGACGTAAGGCGAGCCTTCTTGTATCAGGAGGCGACTGGACGGAGCAGAGCGATTCAACACAAACCATGTACAACAGATGGTGGTTGAAAAAGGCGCAACGACCAAGGAAGCCGCGACTGACGAACACTTCGCTTTACTAAACGGGAGCTCCATGTCAGTCTTTCTCACCAAGATTAATAGGCGGGCGTAAGGTCTTCATGAATCTGGAGTCCTGGGACGCTTCCCGATAACTCTACACGTGGGGAGTGGGGAGGACGTCGAGCTCGACCCCGCGGGGGTGGTAAAGAAAGGGTCTAACGAGGCGCTCTCAGAGAAGGATCGTGTCGCCCGTCTACCAGTTGAGATTAATGAAAAAAGAAATACTGGTTAGAGAC'/>

    <sequence taxon='89' value='AAGCCTAGAGTGGCTTTTGGATCTGGTTAGTCATCCTCTTCCTAGCCGCGCGCATTTGTGTTGCTATTACTCTAGAAGCAGGCGGTAGTATAAATAACACGACAAGGGCCCATTAACCTGAGACACAAATTTCATGGGATACAACGGTTGGCTAGTTTATCTCTCTTGCCTAGTAGAATGACCACCTTGTGGTAGGCAGCACGCACCTTCTCTCCGTAATCATGGGGGATGCGAATAGGCTGTGGACCTAACGTATCGGCCCCGCGGTAATATGATTAAGTGCTGCCTAATTAGACAGAAGGTAAGTGCGGACAAATATCCGCTCTAAAACCAAGCGTAATCTAATAAGTAATCCCCTTGTGTTCCACGGGCCCGGGGCCGGACTTGGGCGCAAGCAGACATGTCGAAGCAACGATGTGGGCAGCCGTACTGGAAGGGAATCGTTTGCCTACTGAACAGGCGCAATATTGAAGTTCTCGGTAAGTGTGTCAAGAACCATCCACGACATAAGAAGCATCGTAGTAAGTATCGCATTCGCCCTATTCTGCCACGCAATCGAAATGATGACCTTTGGTCCCGCGTAACTTATCCGAACTACATTCCGGGTCTAACTTATTACGCAAAATGTGATTGGCTCGACGGCAACGGAATCGTTCGGGGCGTACGGTACGTGATCTATAAGATCAGATATCGATCGAGGCGCTGGCTCCCGAATGCATCTCATCGCGGTTCTGCGCGCGGATTCTTACTAGGCGACTCACAGTTTGAAGGTGTGGCACGAAGGCTGGGGCCCCCTGCGCATATACAGAAAGCAGCGATAGGCCCCGAATCGGCATCTTAGCCTCCGCTGTACGCGCTTGGCGTACCGCAGCACTCGGGGCCATCCAGCAGGGATATAGACCCCGATGGGCGTCTGCGCTCCGAGTTCTTGGGCGAGTGTTTGAGGTCACCCCCGCGACGATGAATTTGAGTTCGATTGGGCTTAGCCAGACTATCTGGCTTCTGACCCGTTTACATTCGTACCGTTCCAACTAGGAATTTCACTAAGCAACATTTATAGCTACCAGTGTGAAGATCGCCTAAAAGGGTTACTGTTATGACCTAGTCAGTAAGAGGTCCAGAGTTTGACAGGCCTTTTTATCCGTGGCTCACATAGCCGTCCCGGTCGAAGTACCCATGCACGTGGGTCCTCACTCAGGAAGGGTGATCGTACCGGGGACGAAGGCTTAGGATAATTCAGTGGGCCCTAATTTGTTCCGGTCTTCCTGGTACAAAGTTGAAATGATTACCCAAAATTATCCTCGCCTTACTACTATGCGTTATTGGGTCTCTGTGCGGCTAAGTGGCGGCGAGAGTCTTCCTTTGGAGCCTCCGCCCCACGTTTCGGCATCGCAAGTATGGTCGTCTGCTTGTACAAGAGTTGCACGCTACTTGGGGAGTTGTGTTGTCTTAGGGCCATGTCTCAATCATTTGTCAAGTAAGCGGCCAGCAAGCCTCGGCATCGTGGCCGATCGCCAGAACCATCGAGGACCCCGACCGTAGTGTGGCTGCCACTAGAGGTACTCAGCTAAAGGCTGGGAATCACCGTCTGTGGGACTAATTGCATCCTAGTTATGAATCTTAAAAGACGTAAGGCGAGCCTTCTTGTATCAGGAGGCGACTGGACGGAGCAGAGCGATTCAACACAAACCATGTACAACAGATGGTGGTTGAAGAAGGCGCAACGACCAAGGAAGCCGCGACTGACGAACACTTCGCTTTACTAAACGGGAGCTCCATGTCAGTCTTTCTCACCAAGATTAATAGGCGGGCGTAAGGTCTTCATGAATCTGGAGTCCTGGGACGCTTCCCGATAACTCTACACGTGGGGAGTGGGGAGGACGTCGAGCTCGACCCCGCGGGGGTGGTAAAGAAAGGGTCTAACGAGGCGCTCTCAGAAAAAGATCGTGTCGCCCGTCTACCAGTTGAGATTAATGAAAAAAGAAATACTGGTTAGAGAC'/>

    <sequence taxon='26' value='AAGCCTAGAGTGGCTCTTGGATCTGGTTAGTCATCCTCTTCCTAGCCGCGCGCATTTGTGTGGCTATTACTCTAGAAGCAAGCGGTAGTATAAATAACACGACAAGGGCCCATTAACCTAAGACACAAATTTCATGGGATACAACGGTTGGCTCGTTTATCTCTACTGCCTAGTAGAATGACCACCTTGTGGTAGGCAGCACGCACCTTCTCTCAATAATCATGGGGGATGCGAATAGGCTGTGGACCTAATGTATCGGCCCCGCGGTAATATGATTAAGTGCTGCCTAATTAGACAGAAGGTAAGTGCGGACAAATATCCGCTCTAAAACCAAGCGTAATCTAATAAGTAATCCCCTTGTGTTCCACGGGCCCGGGGCCAGACTTGGGCGCAAGCAGACATGTCGAAGCAACGATGTGGGCAGACGTACTGGAAGGGAATCGTTTGCCTACTGAACAGGCGCAATATTGAAGTTCTCGGTAAGTGTGTCAAGCACCATCCACGACATAAGAAGCATCGTAGTAAGTATCGCATTCGCCCTATTCTGCCACGCAATCGAAATGATGACCTTTGGTCCCGCGTAACTTATCCGAACTACATTCCGGGTCTAACTTATTACGCAAAATGTGATTGGTTCGACGGTAACGGAATCGTTCGGGGCGTACGGTACGCGATCTATAAGACCAGATATCGATCGACGCGCGGGCTCCCGAATGCATCTCATCGCGGTTCTGCGCGCGGATTCTTACTAGGCGACTCACAGTTTGAAGGTGTGGCACGAAGGCTGGGGCCCCCTGCGCATATACAGAAAGCAGCGATAGGCACCGAATCGGCATCTTAGCCTCCGCTGTACGCGCTTGGCGTACCGCAGCACTCGGGGCCATCCAGCAGGGATATAGACCCCGATGGGCGTCTGCGCTCCGAGTTCTTGGGCGAGTGTTTGAGGTCACCCCCGCGACGTTGAATTTGAGTTCGATTGGGCTTAGCCAGACTATCTGGCTTCTGACCCGTTTACATTCGTCCCGTTCCAACTAGGAATTTCACTAAGCAACATTTATAGCTACCAGTGTGAAGATCGCCTAAAAGGGTTACTGTTATGACCTAGTCAGTAAGAGGTCCAGAGTTTGACAGGCCTTTTTATCCGTGGCTCACATAGCCGTCCCGGTCGAAGTACCCATGCACGTGGGTCCTTACTCAGGAAGGGTAATCGTACCGCGGACGAAGGCTTAGGATAATTCAGTGGGCCCTAATTTATTCCGGTCTTCCTGGTACAAAGTTGAAATGATTGCCCAAAATTATCCTCGTCTTACTACTATGCGTTATTGGGTCTCTGTGCGGCTAAGTGGCAGCGAGAGTCTTCCTTTGGAGCCTCCGCCCCACGTTTCGGCATCGCAAGTATGGTCGTCTGCTTGTACAAGAGTTGCACGCTACTTGGGGAGTTGTGTTGTCTTAGGGCCATGTCTCAATCATTTGTCAAGTAAGCGGCCAGCAAGCCTCGGCATCGTGGCCGATCGCCAGAACCATCGAGGACCCCGACCGTAGTGTGGCTGCCACTATAGGTACTCAGCTAAAGGCTGGGAATCACCGTCTGTGGGACTAATTGCATCCTAGTTATGAATCTTAAAAGACGTAAGGCGAGCCTTCTTGTATCAGGAGGCGACTGGACGGAGCAGAGCGATTCAACACAACCCATGTACAACAGATGGTGGTTGAAAAAGGCGCAACGACCAAGGAAGCCGCGACTGACGAACACTTCGCTTTACTAAACGGGAGCTCCATGTCAGTCTTTCTCACTAAGATTAATAGGCGGGCGTAAGGTCTTCATGAATCTGGAGTCCTGGGACGCTTCCCGATAACTCTACACGTGGGGAGTGGGGAGGACGTCGAGCTCGACCCCGCGGGGGTGGTAAAGAAAGGGTCTAACGAGGCGCTCTCAGAGAAGGATCGTGTCGCCCGTCTACCAGTTGAGATTAATGAAAAAAGAAATACTGGTTAGAGAC'/>

    <sequence taxon='81' value='AAGCCTAGAGTGGCTCTTGGATCTGGTTAGTCATCCTCTTCCTAGCCGCGCGCATTTGTGTGGCTATTACTCCAGAAGCAAGCGGTAGTATAAATAACACGACAAGGCCCCATTAGCCCAAAACACAAATTTCATGGGAGACAACGGTTGGCTCGTTTCTCTCTACTGCCTAGTAGAATGACCACCTTGTGGTAAGCAGCACGCACCTTCTCTCAATAATCATGGGGGATGCGAATAGGCTGTGGACCTAATGTATCGGCCCCGCGGTAATATGATTAAGTGCTGCCTAATTAGACAGAAGGTAAGTGCGGACAAATATCCGCTCTAAAACCAAGCGTAATCTAATAAGTAATCCCCTTGTGTTCCACGGGCCCGGGGCCAGACTTGGGCGCAAGCAGACATGTCGAAGCAACGATGTGGGCAGACGTACTGGAAGGGAATCGTTTGCCTACTGAACAGGCGCAATATTGAAGTTCTCGGTAAGTGTGTCAAGCACCATCCACGACATAAGAAGCATCGTAGTAAGTATCGCATTCGCCCTATTCTGCCACGCAATCGAAATGATGACCTTTGGTCCCGCGTAACTTATCCGAACTACATTCCGGGTCTAACTTATTACGCAAAATGTGATTGGTTCGACGGTAACGGAATCGTTCGGGGCGTACGGTACGCGATCTATAAGACCAGATATCGGTCGACGCGCGGGCTCCCGAATGCATCTCATCGCGGTTCTGCGCGCGGATTCTTACTAGGCGACTCACAGTTTGAAGGTGTGGCACGAAGGCTGGGGCCCCCTGCGCATATACAGAAAGCAGCGATAGGCACCGAATCGGCATCTTAGCCTCCGCTGTACGCGCTTGGCGTACCGCAGCACTCGGGGCCATCCAGCAGGGATATAGACCCCGATGGGCGTCTGCGCTCCGAGTTCTTGGGCGAGTGTTTGAGGTCACCCCCGCGACGTTGAATTTGAGTTCGATTGGGCTTAGCCAGACTATCTGGCTTCTGACCCGTTTACATTCGTCCCGTTCCAACTAGGAATTTCACTAAGCAACATTTATAGCTACCAGTGTGAAGATCGCCTAAAAGGGTTACTGTTATGACCTAGTCAGTAAGAGGTCCAGAGTTTGACAGGCCTTTTTATCCGTGGCTCACATAGCCGTCCCGGTCGAAGTACCCATGCACGTGGGTCCTTACTCAGGAAGGGTAATCGTACCGCGGACGAAGGCTTAGGATAATTCAGTGGGCCCTAATTTATTCCGGTCTTCCTGGTACAAAGTTGAAATGATTGCCCAAAATTATCCTCGTCTTACTACTATGCGTTATTGGGTCCCTGTGCGGCTAAGTGGCAGCGAGAGTCTTCCTTTGGAGCCTCCGCCCCACGTTTCGGCATCGCAAGTATGGTCGTCTGCTTGTACAAGAGTTGCACGCTACTTGGGGAGTTGTGTTGTCTTAGGGCCATGTCTCAATCATTTGTCAAGTAAGCGGCCAGCAAGCCTCGGCATCGTGGCCGATCGCCAGAACCATCGAGGACCCCGACCGCAGTGTGGCTGCCACTATAGGTACTGAGCTAAAGGCTGGGAATCACCGTCTGTGGGACTAATTGCATCCTAGTTATGAATCTTAAAAGACGTAAGGCGAGCCTTCTTGTATCAGAAGGCGACTGGACGGAGCAGAGCGATTCAACACAACCCATGTACAACAGATGGTGGTTGAAAAAGGCGCAACGACCAAGGAAGCCGCGACTGACGAACACTTCGCTTTACTAAACGGGAGCTCCATGTCAGTCTTTCTCACTAAGATTAATAGGCGGGCGTAAGGTCTTCATGAATCTGGAGTCCTGGGACGCTTCCCGATAACTCTACACGTGGGGAGTGGGGAGGACGTCGAGCTCGACCCCGCGGGGGTGGTGAAGAAAGGGTCTAACGAGGCGCTCTCAGAGAAGGATCGTGTCGCCCGTCTACCAGTTGAGATTAATGAAAAAAGAAATACTGGTTAGAGAC'/>

    <sequence taxon='15' value='AAGCCTAGAGTGGCTCTTGGATCTGGTTAGTCATCCTCTTCCTAGCCGCGCGCATTTGTGTGGCTATTATTCTAGAAGCAGGCGGTAGTATAAATAACACGACAAGGGCCCATTAACCTAAGACACAAATTTCATGGGATACAACGGTTGGCTAGTTTATCTCTATTGCCTAGTAGAATGACCACCTTGTGGTAGGCAGCACGCACCTTCTCTCAGTAATCATGGGGGATGCGAATAGGCTGTGGACCTAACGTATCGGCCCCGCGGTAATATGATTAAGTGCTGCCTAATTAGACAGAAGGTGAGTGCGGACAAATATCCGCTCTAAAACCAGGCGTAATCTAATAAGTAATCCCCTTGTGTTCCACGGGCCCGGGGCCAGACTTGGGCGCAAGCAGACATGTCGAAGCAACGATGTGGGCAGACGTACTGGAAGGGAATCGTTTGCCTACTGAACAGGCGCAATATTGAAATTCTCGGTAAGTGTGTCAAGCACCATCCACGACATAAGAAGCATCGTAGTAAGTATCGCATTCGCCCTATTCTGCCACGCAATCGAAATGATGACCTTTGGTCCCGCGTAACTTATCCGAACTACATTCCGGGTCTAACTTATTACGCAAAATGTGATTGGTTCGACGGTAACGGAATCGTTCGGGGCGTACGGTACGCGATCTATAAGACCAGGTATCGATCGAGGCGCGGGCTCCCGAATGCATCTCATCGCGGTTCTGCGCGCGGATTCTTACTAGGCGACTCACAGTTTGAAGGTGTGGCACGAAGGCTGGGGCCCCCTGCGCATATACAGAAAGCAGCGATAGGCCCCGAATCGGCATCTTAGCCTCCGCTGTACGCGCTTGGCGTACCGCAGCACTCGGGGCCATCCAGCAGGGATATAGACCCCGATGGGCGTCTGCACTCCGAGTTCTTGGGCGAGTGTTTGAGGTCACCCCCGCGACGATGAATTTGAGTTCGATTGGGCTTAGCCAGACTATCTGGCTTCTGCCCCGTTTACATTCGTACCGTTCCAACTAGGAATTCCACTAAGCAACATTTATAGCTACCAGTGTGAAGATCGCCTAAAAGGGTTACTGTTATGACCTAGTCAGTAAGAGGTCCAGAGTTTGACAGGCCTTTTTATCCGTGGCTCACATAGCCGTCCCGGTCGAAGTACCCATGCACGTGGGTCCTTACTCAGGAAGGGTAATCGTACCGCGGACGAAGGCTTAGGATAATTCAGTGGGCCCTAATTTATTCCGGTCTTCCTGGTACAAAGTTGAAATGATTACCCAAAATTATCCTCGCCTTACTACTATGCGTTATTGGGTCTCTGTGCGGCTAAGTGGCAGCGAGAGTCTTCCTTTGGAGCCTCCGCCCCACGTTTCGGCATCGCAAGTATGGTCGTCTGCTTGTACAAGAGTTGCACGCTACTTGGGGAGTTGTGTTGTCTTAGGGCCATGTCTCAATCATTTGTCAAGTAAGCGGCCAGCAAGCCTCGGCATCGTGGCCGATCGCCAGAACCATCGAGGACCCCGACCGTAGTGTGGCTGCCACTAGAGGTACTCAGCTAAAGGCTGGGAATCACCGTCTGTGGGACTAATTGCATCCTAGTTATGAATCTTAAAAGACGTAAGGCGAGACTTCTTGTATCAGGAGGCGACTGGACGGAGCAGAGCGATTCAACACAACCCATGTACAACAGATGGTGGTTGAAAAAGGCGCAACGACCAAGGAAGCCGCGACTGACGAACACTTCGCTTTACTAAACTGGAGCTCCATGTCAGTCTTTCTCACTAAGATTAATAGGCGGGCGTAAGATCTTCATGAGTCTGGAGTCCTGGGACGCTTCCCGATAACTCTACACGTGGGGAGTGGGGAGGACGTCGAGCTCGACCCCGCGGGGGTGGTAAAGAAAGGGTCTAACGAGGCGCTCTCAGAGAAGGATCGTGTCGCCCGTCTGCCAGTTGAGATTAATGAAAAAAGAAATACTGGTTAGAGAC'/>

    <sequence taxon='52' value='AAGCCTAGAGTGGCTCTTGGATCTGGTTAGTCATCCTCTTCCTAGCCGCGCGCATTTGTGTGGCTATTATTCTAGAAGCAGGCGGTAGTATAAATAATACGACAAGGGCCCATTAACCTAAGACACAAATTTCATGGGATACAACGGTTGGCTAGTTTATCTCTATTGCCTGGTAGAATGACCACCTTGTGGTAGGCAGCACGCACCTTCTCTCAGTAATCATGGGGGATGCGAATAGGCTGTGGACCTAACGTATCGGCCCCGCGGTAATATGATTAAGTGCTGCCTAATTAGACAGAAGGTGAGTGCGGACAAATATCCGCTCTAAAACCAGGCGCAATCTAATAAGTAATCCCCTTGTGTTCCACGGGCCCGGGGCCAGACTTGGGCGCAAGCAGACATGTCGAAGCAACGATGTGGGCAGACGTACTGGAAGGGAACCGTTTGCCTACTGAACAGGCGCAATATTGAAATTCTCGGTAAGTGTGTCAAGCACCATCCACGACATAAGAAGCATCGTAGTAAGTATCGCATTCGCCCTATTCTGCCACGCAATCGAAATGATGACCTTTGGTCCCGCGTAACTTATCCGAACTACATTCCGGGTCTAACTTATTACGCAAAATGTGATTGGTTCGACGGTAACGGAATCGTTCGGGGCGTACGGTACGCGATCTATAAGACCAGGTATCGATCGAGGCGCGGGTTCCCGAATGCATCTCATCGCGGTTCTGCGCGCGGATTCTTACTAGGCGACTCACAGTTTGAAGGTGTGGCACGAAGGCTGGGGCCCCCTGCGCATATACAGAAAGCAGCGATAGGCCCCGAATCGGCATCTTAGCCTCCGCTGTACGCGCTTGGCGTACCGCAGCACTCAGGGCCATCCAGCAGGGATATAGACCCCGATGGGCGTGTGCACTCCGAGTTCTTGGGCGAGTGTTTGAGGTCACCCCCGCGACGATGAATTTGAGTTCGATTGGGCTTAGCCAGACTATCTGGCTTCTGCCCCGTTTACATTCGTACCGTTCCAACTAGGAATTCCACCAAGCAACATTTATAGCTACCAGTGTGAAGATCGCCTAAAAGGGTTACTGTTATGACCTAGTCAGTAAGAGGTCCAGAGTTTGACAGGCCTTTTTATCCGTGGCTCACATAGCCGTCCCGGTCGAAGTACCCATGCACGTGGGTCCTTACTCAGGAAGGGTAATCGTACCGCGGACGAAGGCTTAGGATAATTCAGTGGGCCCTAATTTATTCCGGTCTTCCTGGTACAAAGTTGAAATGATTACCCAAAATTATCCTCGCCTTACTACTATGCGTTATTGGGTCTCTGTGCGGCTAAGTGGCAGCGAGAGTCTTCCTTTGGAGCCTCCGCCCCACGTTTCGGCATCGCAAGTATGGTCGTCTGCTTGTACAAGAGTTGCACGCTACTTGGGGAGTTGTGTTGTCTTAGGGCCATGTCTCAATCATTTGTCAAGTAAGCGGCCAGCAAGCCTCGGCATCGTGGCCGATCGCCAGAACTATCGAGGACCCCGACCGTAGTGTGGCTGCCACTAGAGGTACTCAGCTAAAAGCTGGGAATCACCGTCTGTGGGACTAATTGCATCCTAGTTATGAATCTTAAAAGACGTAAGGCGAGACTTCTTGTATCAGGAGGCGACTGGACGGAGCAGAGCGATTCAACACAACCCATGTACAACAGATGGTGGTTGAAAAAGGCGCAACGACCAAGGAAGCCGCGACTGACGAACACTTCGCTTTACTAAACTGGAGCTCTATGTCAGTCTTTCTCACTAAGATTAATAGGCGGGCGTAAGATCTTCATGAGTCTGGAGTCCTGGGACGCTTCCCGATAACTCTACACGTGGGGAGTGGGGAGGACGTCGAGCTCGACCCCGCGGGGGTGGTAAAGAAAGGGTCTAACGAGGCGCTCTCAGAGAAGGATCGTGTCGCCCGCCTGCCAGTTGAGATTAATGAAAAAAGAAATACTGGTTAGAGAC'/>

    <sequence taxon='53' value='AAGCCTAGAGTGGCTCTTGGATCTGGTTAGTCATCCTCTTCCTAGCCGCGCGCATTTGTGTGGCTATTATTCTAGAAGCAGGCGGTAGTATAAATAATACGACAAGGGCCCATTAACCTAAGACACAAATTTCATGGGATACAACGGTTGGCTAGTTTATCTCTATTGCCTGGTAGAATGACCACCTTGTGGTAGGCAGCACGCACCTTCTCTCAGTAATCATGGGGGATGCGAATAGGCTGTGGACCTAACGTATCGGCCCCGCGGTAATATGATTAAGTGCTGCCTAATTAGACAGAAGGTGAGTGCGGACAAATATCCGCTCTAAAACCAGGCGCAATCTAATAAGTAATCCCCTTGTGTTCCACGGGCCCGGGGCCAGACTTGGGCGCAAGCAGACATGTCGAAGCAACGATGTGGGCAGACGTACTGGAAGGGAACCGTTTGCCTACTGAACAGGCGCAATATTGAAATTCTCGGTAAGTGTGTCAAGCACCATCCACGACATAATAAGCATCGTAGTAAGTATCGCATTCGCCCTATTCTGCCACGCAATCGAAATGATGACCTTTGGTCCCGCGTAACTTATCCGAACTACATTCCGGGTCTAACTTATTACGCAAAGTGTGATTGGTTCGACGGTAACGGAATCGTTCGGGGCGTACGGTACGCGATCTATAAGACCAGGTATCGATTGAGGCGCGGGCTCCCGAATGCATCTCATCGCGGTTCTGCGCGCGGATTCTTACTAGGCGACTCACAGTTTGAAGGTGTGGCACGAAGGCTGGGGCCCCCTGCGCATATACAGAAAGCAGCGATAGGCCCCGAATCGGCATCTTAGCCTCCGCTGTACGCGCTTGGCGTACCGCAGCACTCAGGGCCATCCAGCAGGGATATAGACCCCGATGGGCGTGTGCACTCCGAGTTCTTGGGCGAGTGTTTGAGGTCACCCCCGCGACGATGAATTTGAGTTTGATTGGGCTTAGCCAGACTATCTGGCTTCTGCCCCGTTTACATTCGTACCGTTCCAACTAGGAATTCCACCAAGCAACATTTATAGCTACCAGTGTGAAGATCGCCTAAAAGGGTTACTGTTATGACCTAGTCAGTAAGAGGTCCAGAGTTTGACAGGCCTTTTTATCCGTGGCTCACATAGCCGTCCCGGTCGAAGTACCCATGCACGTGGGTCCTTACTCAGGAAGGGTAATCGTACCGCGGACGAAGGCTTAGGATAATTCAGTGGGCCCTAATTTATTCCGGTCTTCCTGGTACAAAGTTGAAATGATTACCCAAAATTATCCTCGCCTTACTACTATGCATTATTGGGTCTCTGTGCGGCTAAGTGGCAGCGAGAGTCTTCCTTTGGAGCCTCCGCCCCACGTTTCGGCATCGCAAGTATGGTCGTCTGCTTGTACAAGAGTTGCACGCTACTTGGGGAGTTGTGTTGTCTTAGGGCCATGTCTCAATCATTTGTCAAGTAAGCGGCCAGCAAGCCTCGGCATCGTGGCCGATCGCCAGAACTATCGAGGACCCCGACCGTAGTGTGGCTGCCACTAGAGGTACTCAGCTAAAAGCTGGGAATCACCGTCTGTGGGACTAATTGCATCCTAGTTATGAATCTTAAAAGACGTAAGGCGAGACTTCTTGTATCAGGAGGCGACTGGACGGAGCAGAGCGATTCAACACAACCCATGTACAACAGATGGTGGTTGAAAAAGGCGCAACGACCAAGGAAGCCGCGACTGACGAACACTTCGCTTTACTAAACTGGAGCTCTATGTCAGTCTTTCTCACTAAGATTAATAGGCGGGCGTAAGATCTTCATGAGTCTGGAGTCCTAGGACGCTTCCCGATAACTCTACACGTGGGGAGTGGGGAGGACGTCGAGCTCGACCCCGCGGGGGTGGTAAAGAAAGGGTCTAACGAGGCGCTCTCAGAGAAGGATCGTGTCGCCCGCCTGCCAGTTGAGATTAATGAAAAAAGAAATACTGGTTAGAGAC'/>

    <sequence taxon='94' value='AAGCCTAGAGTGGCTCTTGGATCTGGTTAGTCATCCTCTTCCTAGCCGCGCGCATTTGTGTGGCTATTATTCTAGAAGCAGGCGGTAGTATAAATAATACGACAAGGGCCCATTAACCTAAGACACAAATTTCATGGGATACAACGGTTGGCTAGTTTATCTCTATTGCCTGGTAGAATGACCACCTTGTGGTAGGCAGCACGCACCTTCTCTCAGTAATCATGGGGGATGCGAATAGGCTGTGGACCTAACGTATCGGCCCCGCGGTAATATGATTAAGTGCTGCCTAATTAGACAGAAGGTGAGTGCGGATAAATATCCGCTCTAAAACCAGGCGCAATCTAATAAGTAATCCCCTTGTGTTCCACGGGCCCGGGGCCAGACTTGGGCGCAAGCAGACATGTCGAAGCAACGATGTGGGCAGACGTACTGGAAGGGAACCGTTTGCCTACTGAACAGGCGCAATATTGAAATTCTCGGTAAGTGTGTCAAGCACCATCCACGACATAATAAGCATCGTAGTAAGTATCGCATTCGCCCTATTCTGCCACGCAATCGAAATGATGACCTTTGGTCCCGCGTAACTTATCCGATCTACATTCCGGGTCTAACTTATTACGCAAAGTGTGATTGGTTCGACGGTAACGGAATCGTTCGGGGCGTACGGTACGCGATCTATAAGACCAGGTATCGATTGAGGCGCGGACTCCCGAATGCATCTCATCGCGGTTCTGCGCGCGGATTCTTACTAGGCGACTCACAGTTTGAAGGTGTGGCACGAAGGCTGGGGCCCCCTGCGCATATACAGAAAGCAGCGATAGGCCCCGAATCGGCATCTTAGCCTCCGCTGTACGCGCTTGGCGTACCGCAGCACTCAGGGCCATCCAGCAGGGATATAGACCCCGATGGGCGTGTGCACTCCGAGTTCTTGGGCGAGTGTTTGAGGTCACCCCCGCGACGATGAATTTGAGTTTGATTGGGCTTAGCCAGACTATCTGGCTTCTGCCCCGTTTACATTCGTACCGTTCCAACTAGGAATTCCACCAAGCAACATTTATAGCTACCAGTGTGAAGATCGCCTAAAAGGGTTACTGTTATGACCTAGTCAGTAAGAGGTCCAGAGTTTGACAGGCCTTTTTATCCGTGGCTCACATAGCCGTCCCGGTCGAAGTACCCATGCACGTGGGTCCTTACTCAGGAAGGGTAATCGTACCGCGGACGAAGGCTTAGGATAATTCAGTGGGCCTTAATTTATTCCGGTCTTCCTGGTACAAAGTTGAAATGATTACCCAAAATTATCCTCGCCTTACTACTATGCATTATTGGGTCTCTGTGCGGCTAAGTGGCAGCGAGAGTCTTCCTTTGGAGCCTCCGCCCCACGTTTCGGCATCGCAAGTATGGTCGTCTGCTTGTACAAGAGTTGCACGCTACTTGGGGAGTTGTGTTGTCTTAGGGCCATGTCTCAATCATTTGTCAAGTAAGCGGCCAGCAAGCCTCGGCATCGTGGCCGATCGCCAGAACTATCGAGGACCCCGACCGTAGTGTGGCTGCCACTAGAGGTACTCAGCTAAAAGCTGGGAATCACCGTCTGTGGGACTAATTGCATCCTAGTTATGAATCTTAAAAGACGTAAGGCGAGACTTCTTGTATCAGGAGGCGACTGGACGGAGCAGAGCGATTCAACACAACCCATGTACAACAGATGGTGGTTGAAAAAGGCGCAACGACCAAGGAAGCCGCGACTGACGAACACTTCGCTTTACTAAACTGGAGCTCTATGTCAGTCTTTCTCACTAAGATTAATAGGCGGGCGTAAGATCTTCATGAGTCTGGAGTCCTAGGACGCTTCCCGATAACTCTACACGTGGGGAGTGGGGAGGACGTCGAGCTCGACCCCGCGGGGGTGGTAAAGAAAGGGTCTAACGAGGCGCTCTCAGAGAAGGATCGTGTCGCCCGCCTGCCAGTTGAGATTAATGAAAAAAGAAATACTGGTTAGAGAC'/>

    <sequence taxon='102' value='AAGCCTAGAGTGGCTCTTGGATCTGGTTAGTCATCCTCTTCCTAGCCGCGCGCATTTGTGTGGCTATTATTCTAGAAGCAGGCGGTAGTATAAATAATACGACAAGGGCCCATTAACCTAAGACACAAATTTCATGGGATACAACGGTTGGCTAGTTTATCTCTATTGCCTGGTAGAATGACCACCTTGTGGTAGGCAGCACGCACCTTCTCTCAGTAATCATGGGGGATGCGAATAGGCTGTGGACCTAACGTATCGGCCCCGCGGTAATATGATTAAGTGCTGCCTAATTAGACAGAAGGTGAGTGCGGACAAATATCCGCTCTAAAACCAGGCGCAATCTAATAAGTAATCCCCTTGTGTTCCACGGGCCCGGGGCCAGACTTGGGCGCAAGCAGACATGTCGAAGCAACGATGTGGGCAGACGTACTGGAAGGGAACCGTTTGCCTACTGAACAGGCGCAATATTGAAATTCTCGGTAAGTGTGTCAAGCACCATCCACGACATAATAAGCATCGTAGTAAGTATCGCATTCGCCCTATTCTGCCACGCAATCGAAATGATGACCTTTGGTCCCGCGTAACTTATCCGAACTACATTCCAGGTCTAACTTATTACGCAAAGTGTGATTGGTTCGACGGTAACGGAATCGTTCGGGGCGTACGGTACGCGATCTATAAGACCAGGTATCGATTGAGGCGCAGGCTCCCGAATGCATCTCATCGCGGTTCTGCGCGCGGATTCTTACTAGGCGACTCACAGTTTGAAGGTGTGGCACGAAGGCTGGGGCCCCCTGCGCATATACAGAAAGCAGCGATAGGCCCCGAATCGGCATCTTAGCCTCCGCTGTACGCGCTTGGCGTACCGCAGCACTCAGGGCCATCCAGCAGGGATATAGACCCCGATGGGCGTGTGCACTCCGAGTTCTTGGGCGAGTGTTTGAGGTCACCCCCGCGACGATGAATTTGAGTTTGATTGGGCTTAGCCAGACTATCTGGCTTCTGCCCCGTTTACATTCGTACCGTTCCAACTAGGAATTCCACCAAGCAACATTTATAGCTACCAGTGTGAAGATCGCCTAAAAGGGTTACTGTTATGACCTAGTCAGTAAGAGGTCCAGAGTTTGACAGGCCTTTTTATCCGTGGCTCACATAGCCGTCCCGGTCGAAGTACCCATGCACGTGGGTCCTTACTCAGGAAGGGTAATCGTACCGCGGACGAAGGCTTAGGATAATTCAGTGGGCCCTAATTTATTCCGGTCTTCCTGGTACAAAGTTGAAATGATTACCCAAAATTATCCTCGCCTTACTACTATGCATTATTGGGTCTCTGTGCGGATAAGTGGCAGCGAGAGTCTTCCTTTGGAGCCTCCGCCCCACGTTTCGGCATCGCAAGTATGGTCGTCTGCTTGTACAAGAGTTGCACGCTACTTGGGGAGTTGTGTTGTCTTAGGGCCATGTCTCAATCATTTGTCAAGTAAGCGGCCAGCAAGCCTCGGCATCGTGGCCGATCGCCAGAACTATCGAGGACCCCGACCGTAGTGTGGCTGCCACTAGAGGTACTCAGCTAAAAGCTGGGAATCACCGTCTGTGGGACTAATTGCATCCTAGTTATGAACCTTAAAAGACGTAAGGCGAGACTTCTTGTATCAGGAGGCGACTGGACGGAGCAGAGCGATTCAACACAACCCATGTACAACAGATGGTGGTTGAAAAAGGCGCAACGACCAAGGAAGCCGCGACTGACGAACACTTCGCTTTACTAAACTGGAGCTCTATGTCAGTCTTTCTCACTAAGATTAATAGGCGGGCGTAAGATCTTCATGAGTCTGGAGTCCTAGGACGCTTCCCGATAACTCTACACGTGGGGAGTGGGGAGGACGTCGAGCTCGACCCCGCGGGGGTGGTAAAGAAAGGGTCTAACGAGGCGCTCTCAGAGAAGGATCGTGTCGCCCGCCTGCCAGTTGAGATTAATGAAAAAAGAAATACTGGTTAGAGAC'/>

    <sequence taxon='103' value='AAGCCTAGAGTGGCTCTTGGATCTGGTTAGTCATCCTCTTCCTAGCCGCGCGCATTTGTGTGGCTATTATTCTAGAAGCAGGCGGTAGTATAAATAATACGACAAGGGCCCATTAACCTAAGACACAAATTTCATGGGATACAACAGTTGGCTAGTTTATCTCTATTGCCTGGTAGAATGACCACCTTGTGGTAGGCAGCACGCACCTTCTCTCAGTAATCATGGGGGATGCGAATAGGCTGTGGACCTAACGTATCGGCCCCGCGGTAATATGATTAAGTGCTGCCTAATTAGACAGAAGGTGAGTGCGGACAAATATCCGCTCTAAAACCAGGCGCAATCTAATAAGTAATCCCCTTGTGTTCCACGGGCCCGGGGCCAGACTTGGGCGCAAGCAGACATGTCGAAGCAACGATGTGGGCAGACGTACTGGAAGGGAACCGTTTGCCTACTGAACAGGCGCAATATTGAAATTCTCGGTAAGTGTGTCAAGCACCATCCACGACATAATAAGCATCGTAGTAAGTATCGCATTCGCCCTATTCTGCCACGCAATCGAAATGATGACCTTTGGTCCCGCGTAACTTATCCGAACTACATTCCAGGTCTAACTTATTACGCAAAGTGTGATTGGTTCGACGGTAACGGAATCGTTCGGGGCGTACGGTACGCGATCTATAAGACCAGGTATCGATTGAGGCGCGGGCTCCCGAATGCATCTCATCGCGGTTCTGCGCGCGGATTCTTACTAGGCGACTCACAGTTTGAAGGTGTGGCACGAAGGCTGGGGCCCCCTGCGCATATACAGAAAGCAGCGATAGGCCCCGAATCGGCATCTTAGCCTCCGCTGTACGCGCTTGGCGTACCGCAGCACTCAGGGCCATCCAGCAGGGATATAGACCCCGATGGGCGTGTGCACTCCGAGTTCTTGGGCGAGTGTTTGAGGTCACCCCCGCGACGATGAATTTGAGTTTGGTTGGGCTTAGCCAGACTATCTGGCTTCTGCCCCGTTTACATTCGTACCGTTCCAACTAGGAATTCCACCAAGCAACATTTATAGCTACCAGTGTGAAGATCGCCTAAAAGGGTTACTGTTATGACCTAGTCAGTAAGAGGTCCAGAGTTTGACAGGCCTTTTTATCCGTGGCTCACATAGCCGTCCCGGTCGAAGTACCCATGCACGTGGGTCCTTACTCAGGAAGGGTAATCGTACCGCGGACGAAGACTTAGGATAATTCAGTGGGCCCTAATTTATTCCGGTCTTCCTGGTACAAAGTTGAAATGATTACCCAAAATTATCCTCGCCTTACTACTATGCATTATTGGGTCTCTGTGCGGCTAAGTGGCAGCGAGAGTCTTCCTTTGGAGCATCCGCCCCACGTTTCGGCATCGCAAGTATGGTCGTCTGCTTGTACAAGAGTTGCACGCTACTTGGGGAGTTGTGTTGTCTTAGGGCCATGTCTCAGTCATTTGTCAAGTAAGCGGCCAGCAAGCCTCGGCATCGTGGCCGATCGCCAGAACTATCGAGGACCCCGACCGTAGTGTGGCTGCCACTAGAGGTACTCAGCTAAAAGCTGGGAATCACCGTCTGTGGGACTAATTGCATCCTAGTTATGAATCTTAAAAGACGTAAGGCGAGACTTCTTGTATCAGGAGGCGACTGGACGGAGCAGAGCGATTCAACACAACCCATGTACAACAGATGGTGGTTGAAAAAGGCGCAGCGACCAAGGAAGCCGCGACTGACGAACACTTCGCTTTACTAAACTGGAGCTCTATGTCAGTCTTTCTCACTAAGATTAATAGGCGGGCGTAAGATCTTCATGAGTCTGGAGTCCTAGGACGCTTCCCGATAACTCTACACGTGGGGAGTGGGGAGGACGTCGAGCTCGACCCCGCGGGGGTGGTAAAGAAAGGGTCTAACGAGGCGCTCTCAGAGAAGGATCGTGTCGCCCGCCTGCCAGTTGAGATTAATGAAAAAAGAAATACTGGTTAGAGAC'/>

    <sequence taxon='20' value='AAGCCTAGAGTGGCTCTTGGATCTGGTTAGTCATCCTCTTCCTAGCCGCGCGCATTTGTGTGGCTATTATTCTAGAAGCAGGCGGTAGTATAAATAGCACGACAAGGGCCCATTAACTTAAGACACAAATTTCATGGGATACAACGGTTGGCTAGTTTATCTCTATTGCCTAGTAGAATGACCACCTTGTGGTAGGCAGCACGCACCTTCTCTCAGTAATCATGGGGGATGCGAATAGGCTGTGGACCTAACGTATCGGCCCCGCGGTATTATGATTAAGTGCTGCCTAATTAGACAGAAGGTGAGTGCGGACAAATATCCGCTCTAAAACCAAGCGTAATCTAATAAGTAATCCCCTTGTGTTCCACGGGCCCGGGGCCAGACTTGGGCGCAAGCAGACATGTCAAAGCAACGATGTGGGCAGACGTACTGGAAGGGAATCGTTTGCCTGCTGAACAGGCGCAATATTGAAATTCTCGGTAAGTGTGTCAAGCGCCATCCACGACATAAGAAGCATCGTAGTAAGTATCGCATTCGCCCTATTCTGCCACGCAATCGAAATGATGACCTTTGGTCCCGCGTAACTTATCCGAACTACATTCCGGGTCTAACTTATTACGCACAATGTGATTGGTTCGACGGTAACGGAATCGTTCGGGGCGTACGGTACGCGATCTATAAAACCAGGTATCGATCGAGGCGCGGGCTCCCGAATGCATCTCATCGCGGTTCTGCGCGCGGATTCTTACTAGGCGACTCACAGTTTGAAGGTGTGGCACGAAGGCTGGGGACCCCTGCGCATATACAGAAAGCAGCGATAGGCCCCGAATCGGCATCTTAGCCTCCGCTGTACGCGCTTGGCGTACCGCAGCACTCGGGGCCATCCAGCAGGGATATAGACCCCGATGGGCGTCTGCACTCCGAGTTCTTGGGCGAGTGTTTGAGGTCACCCCCGCGACGATGAACTTGAGTTCGATTGGGCTTAGCCAGACTATCTGGCTTCTGCCCCGTTTACATTCGTACCGTTCCAACTAGGAATTCCACTAAGCAACATTTATAGCTACCAGTGTGAAGATCGCCTAAAAGGGTTACTGTTATGACCTAGTCAGTAAGAGGTCCAGAGTTTGACAGGCCTTTTTATCCGTGGCTTACATAGCCGTCCCGGTCGAAGTACCCATGCACGTGGGTCCTTACTCAGGAAGGGTAATCGTACCGCGGACGAAGGCTTAGGATAATTCAGTGGGCCCTAATTTATTCCGGTCTTCCTGGTACAAAGTTGGAATGATTACCCAAAATTATCCTCGCCTTACTACTATGCGTTATTGGGTCTCTGTGCGGCTAAGTGGCAGCGAGAGTCTTCCTTTGGAGCCTCCGCCCCACGTTTCGGCATCGCAAGTATGGTCGTCTGCCTGTACAAGAGTTGCACGCTACTTGGGGAGTTGTGTTGTCTTAGGGCCATGTCTCAATCATTTGTCAAGTAAGCGGCCAGCAGGCCTCGGCATCGTGGCCGATCGCCAGAACCATCGAGGACCCCGACCGTAGTGTAGCTGCCGCTAGAGGTACTCAGCTAAAGGCTGGGAACCACCGTCTGTGGGACTAATTGCATCCTAGTTATAAATCTCAAAAGACGTAAGGCGAGACTTCTTGTATCAGGAGGCGACTGGACGGAGCAGAGCGATTCAACACAACCCATGTACTACAGATGGTGGTTGAAAAAGGCGCAACGACCAAGGAAGCCGCGACTGACGAACACTTCGCTTTACTAAACTGGAGCTCCATGTCAGTCTTTCTCACTAAGATTAATAGGCGGGCGTAAGGTCTTCATGAGTCTGGAGTCCTGGGACGCTTCCCGATAACTCTACACGTGGGGAGTGGGGAGGACGTCGAGCTCGACCCCGCGGGGGTGGTAAAGAAAGGGTCTAACGAGGCGCTCTCAGAGAAGGATCGTGTCGCCCGTCTACCAGTTGAGATTAATGAAAAAAGAAATACTGGTTAGAGAC'/>

    <sequence taxon='18' value='AAGCCTAGAGTGGCTCTTGGATCTGGTTAGTCATCCTCTTCCTAGCCGCGCGCATTTGTGTGGCTATTACTCTAGAAGCAGGCGGTAGTATAAATAACACGACAAGGGCCCATTAACCTAAGACACAAATTTCATGGGGTACAACGGTTGGCTAGTTTATCTCTATTGCCTAGTAGAATGACCACCTTGTGGTAGGCAGCACGCACCTTCTCTCAGTAATCATGGGGGATGCGAATAGGTTGTGGACCTAACGTATCGGCCCCGCGGTAATATGATTAAGTGCTGCCTAATTAGACAGAAGGTGAGTGCGGACAAATATCCGCTCTAAAACCAAGCGTAATCTAATAAGTAATCCCCTTGTGTTCCACGGGCCCGGGGCAAGACTTGGGCGCAAGCAGACATGTCGAAGCAACGATGTGGGCAGACGTACTGGAAGGGAATCGTTTGCCTACTGAACGGGCGCAATATTGAAATTCTCGGTAAGTGTGTCAAGCACCATCCACGACATAAGAAGCATCGTAGTAAGTATCGCATTCGCCCTATTCTGCCACGCAATCGAAATGATGACCTTTGGTCCCGCGTAACTTATCAGAACTACATTCCGGGTCTAACTTATTACGCAAAATGTGATTGGTTCGACGGTAACGGAATCGTTCGGGGCGTACGGTACGCGATCTATAAGACCAGGTATCGATCGAGGCGCGGGCTCCCGAATGCATCTCATTGCGGTTCTGCGCGCGGATTCTTACTAGGCGACTCACAGTTTGAAGGTGTGGCACGAAAGCTGGGGCCCCCTGCGCATATACAGAAAGCAGGGATAGGCCCCGAATCGGCATCTTAGCCTCCGATGTACGCGCTTGGCGTACCGCAGCACTCGGGGCCATCCAGCAGGGATATAGACCCCGATGGGCGTCTGCGCTCCGAGTTCTTGGGCGAGTGTTTGAGGTCACCCCCGCGACGATGAATTTGAGTTCGATTGGGCTTAGCCAGACTATCTGGCTTCTGCCCCGTTTACATTCGTACCATTCCAACTAGGAATTCCACTAAGCAACATTTATAGCTACCAGTGTGAAGATCGCCTAAAAGGGTTACTGTTATGACCTAGTCAGTAAGAGGTCCAGAGTTTGACAGGCCTTTTTATCCGTGGCTCACATAGCCGTCCCGGTCGAAGTACCCATGCACGTGGGTCCTTACTCAGGAAGGGTAATCGTACCGCGGACGAAGGCTTAGGATAATTCAGTGGGCCCTAATTTATTCCGGTCTTCCTGGTACAAAGTTGAAATGATTACCCAAAATTATCCTCGCCTTACTACTATGCGTTATTGGGTCTCTGTGCGGCTAAGTGGCAGCGAGAGTCTTCCTTTGGAGCCTCCGCCCCACGTTTCGGCATCGCAAGTATGGTCGTCTGCTTGTACAAGAGTTGCACGCTACTTGGGGAGTTGTGTTGTATTAGGGCCATGTCTCAATCATTTGTCAAGTAAGCGGCCAGCAAGCCTCGGCAGCGTGGCCGATCGCCAGAACCATCGAGGACCCCGACCGTAGTGTGGCTGCCACTAGAGGTACTCAGCTAAAGGCTGGGAATCACTGTCTGTGGGACTAATTGCATCCTAGTTATGAATCTTAAAAGACGTAAGGCGAGACTTCTTGTATCAGGAGGCGACTGGACGGAACAGAGCGATTCAACACAACCCATGTACAACAGATGGTGGTTGAAAAAGGCGCAACGACCAAGGAAGCCGCGACTGACGAACACTTCGCTTTACTAAACTGGAGCTCCATGTCAGTCTTTCTCACTAAGATTAATAGGCGGGCGTAAGGTCTTCATGAATCTGGAGTCCTGGGACGCTTCCCGATAACTCTACACGTGGGGAGTGGGGAGGACGTCAAGCTCGACCCCGCGGGGGTGGTAAAGAAAGGGTCTAACGAGGCGCTCTCAGAGAAGGATCGTGTCGCCCGTCTACCAGTTGAGATTAATGAAAAAAGAAATACTGGTTAGAGAC'/>

    <sequence taxon='30' value='AAGCCTAGAGTGGCTCTTGGATCTGGTTAGTCATCCTCTTCCTAGCCGCGCGCATTTGTGTGGCTATTACTCTAGAAGCAGGCGGTAGTATTAATAATACGACAAGGGCCCATTAACCTAAGACACAAATTTCATGGGGTACAACGGTTGGCTAGTTTATCTCTATTGCCTAGTAGAATGACCACCTTGTGGTAGGCAGCACGCACCTTCTCTCAGTAATCATGGGGGATGCGAATAGGTTGTGGACCTAACATATCGGCCCCGCGGTAATATGATTAAGTGCTGCCTAATTAGACAGAAGGCGAGTGCGGACAAATATCCGCTCTAAAACCAAGCGTAATCTAATAAGTAATCCCCTTGTGTTCCACGGGCCCGGGGCAAGACTTGGGCGCAAGCAGACATGTCGAAGCAACGATATGGGCAGACGTACTGGAAGGGAATCGTTTGCCTACTGAACGGGCGCAATATTGAAATTCTCGGTAAGTGTGTCAAGCACCATCCACGACATAAGAAGCATCGTAGCAAGTATCGCATTCGCCCTATTCTGCCACGCAGTCGAAATGATGACCTTTGGTCCCGCGTAACTTATCAGAACTACATTCCGGGTCTAACTTATTACGCAAAATGTGATTGGTTCGACGGTAACGGAATCGTTCGGGGTGTACGGTACGCGATCTATAAGACCAGGTATCGATCGAGGCGCGGGCTCCCGAATGCATCTCATTGCGGTTCTGCGCGCGGATTCTTACTAGGCGACTCACAGTTTGAAGGTGTGGCACGAAAGCTGGGGCCCCCTGCGCATATACAGAAAGCAGGGATAGGCCCCGAATCGGCATCTTAGCCTCCGATGTACGCGCTTGGCGTACCGCAGCACTCGGGGCCATCCAGCAGGGATATAGACCCCGATGGGCGTCTGCGCTCCGAGCTCTTGGGCGAGTGTTTGAGGTCACACCCGCGACGATGAATTTGAGTTCGATTGGGCTTAGCCAGACCATCTGGCTTCTGCCCCGTTTACATTCGTACCATTCCAACTAAGAATTCCACTAAGCAACATTTATAGCTACCAGTGTGAAGATCGCCTAAAAGGGTTACTGTTATGACCTAGTCAGTAAGAGGTCCAGAGTTTGACAGGCCTTTTTATCCGTGGCTCACATAGCCGTCCCGGTCGAAGTACCCATGCACGTGGGTCCTTACTCAGGAAGGGTAATCGTACCGCGGACGAAGGCTTAGGATAATTCAGTGGGCCCTAATTTATTCCGGTCTTCCTGGTACAAAGTTGAAATGATTACCCAAAATTATCCTCGCCTTACTACTATGCGTTATTGGGTCTCTGTGCGGCTAAGTGGCAGCGAGAGTCTTCTTTTGGAGCCTCCGCCCCACGTTTCGGCATCGCAAGTATGGTCGTCTGCTTGTACAAGAGTTGCACGCTACTTGGGGAGTTGTGTTGTATTAGGGCCATGTCTCAATCATTTGTCAAGTAAGCGGCCAGCAAGCCTCGGCAGCGTGGCCGATCGCCAGAACCATCGAGGACCCCGACCGTAGTGTGGCTGCCACTAGAGGTACTCAGCTAAAGGCTGGGAATCACTGTCTGTGGGACTAATTGCATCCTAGTTATGAATCTTAAAAGACGTAAGGCGAGACTTCTTGTATCAGGAGGCGACTGGACGGAACAGAGCGATTCAACACAACCCATGTACAACAGATGGTGGTTGAAAAAGGCGCAACGACCAAGGAAGCCGCGACTGACGAACACTTCGCTTTGCTAAACTGGAGCTCCATGTCAGTCTTTATCACTAAGATTAATAGGCGGGCGTAAGGTCTTCATGAATCTGGAGTCCTGGGACGCTTCCCGATAACTCTACACGTGGGGAGTGGGGAGGACGTCAAGCTCGACCCCGCGGGGGTGGTAAAGAACGGGTCTAACGAGGCGCTCTCAGAGAAGGATCGTGTCGCCCGTCTACCAGTTGAGATTAATGAAAAAAGAAATACTGGTTAGAGAC'/>

    <sequence taxon='126' value='AAGCCTAGAGTGGCTCTTGGATCTGGTTAGTCATCCTCTTCCTAGCCGCGCGCATTTGTGTGGCTATTACTCTAGAAGCAGGCGGTAGTATAAATAACACGACAAGGGCCCATTAACCTAAGACACAAATTTCATGGGGTACAACGGTTGGCTAGTTTATCTCTATTGCCTAGTAGAATGACCACCTTGTGGTAGGCAGCACGCACCTTCTCTCAGTAATCATGGGGGATGCGAATAGGCTGTGGACCTAACGTATCGGCCCCGCGGTAATATGATTAAGTGCTGCCTAATTAGACAGAAGGTGAGTGCGGACAAATATCCGCTCTAAAACCAAGCGTAATCTAATAAGTAATCCCCTTGTGTTCCACGGGCCCGGGGCAAGACTTGGGCGCAAGCAGACATGTCGAAGCAACGATGTGGGCAGACGTACTGGAAAGGAATCGTTTGCCTACTGAACGGGCGCAATATTGAAATTCTCGGTAAGTGTGTCAAGCACCATCCACGACATAAGAAGCATCGTAGTAAGTATCGCATTCGCCCTATTCTGCCACGCAATCGAAATAATGACCTTTGGTCCCGCGTAACTTATCAGAACTACATTCCGGGTCTAACTTATTACGCAAAATGTGATTGGTTCGACGGTAACGGAATCGTTCGGGGCGTACGGTACGCGGTCTATAAGACCAGGTATCGATCGAGGCGCGGGCTCCCGAATGCATCTCATTGCGGTTCTGCGCGCGGATTCTTACTAGGCGACTCACAGTTTGAAGGTGTGGCACGAAAGCTGGGGCCCCCTGCGCATATACAGAAAGTAGGGATAGGCCCCGAATCGGCATCTTAGCCTCCGCTGTGCGCGCTTGGCGTACCGCAGCACTCGGGGCCATCCAGCAGGGATATAGACCCCGATGGGCGTCTGCGCTCCGAGTTCTTGGGCGAGTGTTTGAGGTCACCCCCGCGACGATGAATTTGAGTTCGATTGGGCTTAGCCAGACTATCTGGCTTCTGCCCCGTTTACATTCGTACCATTCCAACTAGGAATTCCACTAAGCAACATTTATAGCTACCAGTGTGAAGATCGCCTAAAAGGGTTACTGTTATGACCTAGTCAATAAGAGGTCCAGAGTTTGACAGGCCTTTTTATCCGTGGCTCACATAGCCGTCCCGGTCGAAGTACCCATGCACGTGGGTCCTTACTCAGGAAGGGTAATCGTACCGCGGACGAAGGCTTAGGATAATTCAGTGGGCCCTAATTTATTCCGGTCTCCCTGGTACAAAGTTGAACTGATTACCCAAAATTATCCTCGCCTTACTACTATGCGTTATTGGGTCTCTGTGCGGCTGAGTGGCAGCGAGAGTCTTCCTTTGGAGCCTCCGTCCCACGTTTCGGCATCGCAAGTATGGTCGTCTGCTTGTACAAGAGTTGCACGCTACTTGGGGAGTTGCGTTGTATTAGGGCCATGTCTCAATCATTTGTCAAGTAAGCGACCAGCAAGCCTCGGCAGCGTGGTCGATCGCCAGAAACATCGAGGACCCCGACCGTAGTGTGGCTGCCACTAGAGGTACTCAGCTAAAGGCTGGGAATCACTGTCTGTGGAACTAATTGCATCCTAGTTATGAATCTTAAAAGACGTAAGGCGAGACTTCTTGTATCAGGAGGCGACTGGACGGAACAGAGCAATTCAACACAACCTATGTACAACAGATGGTGGTTGAAAAAGGCGCAACGACCAAGGAAGCCGCGACTGACGAACACTTCGCTTTACTAAACTGGAGCTCCATGTCAATCTTTCTCACTAAGATTAATAGGCGGGCGTAAGGTCTTCATGAATCTGGAGTCCTGGGACGCTTCCCGATAACTCTACACGTGGGGAGTGGGGAGGACGTCAAGCTCGACCCCGCGGGGGTGGTAAAGAAAGGGTCTAACGAGGCGCTCTCAGAGAAGGATCGTGTTGCCCGTCTACCAGTTGAGATTAATAAAAAAAGAAATACTGGTTAGAGAC'/>

    <sequence taxon='127' value='AAGCCTAGAGTGGCTCTTGGATCTGGTTAGTCATCCTCTTCCTAGCCGCGCGCATTTGTGTGGCTATTACTCTAGAAGCAGGCGGTAGTATAAATAACACGACAAGGGCCCATTAACCTAAGACACAAATTTCATGGGGTACAACGGTTGGCTAGTTTATCTCTATTGCCTAGTAGAATGACCACCTTGTGGTAGGCAGCACGCACCTTCTCTCAGTAATCATGGGGGATGCGAATAGGCTGTGGACCTAACGTATCGGCCCCGCGGTAATATGATTAAGTGCTGCCTAATTAGACAGAAGGTGAGTGCGGACAAATATCCGCTCTAAAACCAAGCGTAATCTAATAAGTAATCCCCTTGTGTTCCACGGGCCCGGGGCAAGACTTGGGCGCAAGCAGACATGTCGAAGCAACGATGTGGGCAGACGTACTGGAAAGGAATCGTTTGCCTACTGAACGGGCGCAATATTGAAATTCTCGGTAAGTGTGTCAAGCACCATCCACGACATAAGAAGCATCGTAGTAAGTATCGCATTCGCCCTATTCTGCCACGCAATCGAAATAATGACCTTTGGTCCCGCGTAACTTATCAGAACTACATTCCGGGTCTAACTTATTACGCAAAATGTGATTGGTTCGACGGTAACGGAATCGTTCGGGGCGTACGGTACGCGGTCTATAAGACCAGGTATCGATCGAGGCGCGGGCTCCCGAATGCATCTCATTGCGGTTCTGCGCGCGGATTCTTACTAGGCGACTCACAGTTTGAAGGTGTGGCACGAAAGCTGGGGCCCCCTGCGCATATACAGAAAGTAGGGATAGGCCCCGAATCGGCATCTTAGCCTCCGCTGTGCGCGCTTGGCGTACCGCAGCACTCGGGGCCATCCAGCAGGGATATAGACCCCGATGGGCGTCTGCGCTCCGAGTTCTTGGGCGAGTGTTTGAGGTCACCCCCGCGACGATGAATTTGAGTTCGATTGGGCTTAGCCAGACTATCTGGCTTCTGCCCCGTTTACATTCGTACCATTCCAACTAGGAATTCCACTAAGCAACATTTATAGCTACCAGTGTGAAGATCGCCTAAAAGGGTTACTGTTATGACCTAGTCAATAAGAGGTCCAGAGTTTGACAGGCCTTTTTATCCGTGGCTCACATAGCCGTCCCGGTCGAAGTACCCATGCACGTGGGTCCTTACTCAGGAAGGGTAATCGTACCGCGGACGAAGGCTTAGGATAATTCAGTGGGCCCTAATTTATTCCGGTCTCCCTGGTACAAAGTTGAACTGATTACCCAAAATTATCCTCGCCTTACTACTATGCGTTATTGGGTCTCTGTGCGGCTGAGTGGCAGCGAGAGTCTTCCTTTGGAGCCTCCGTCCCACGTTTCGGCATCGCAAGTATGGTCGTCTGCTTGTACAAGAGTTGCACGCTACTTGGGGAGTTGCGTTGTATTAGGGCCATGTCTCAATCATTTGTCAAGTAAGCGACCAGCAAGCCTCGGCAGCGTGGTCGATCGCCAGAAACATCGAGGACCCCGACCGTAGTGTGGCTGCCACTAGAGGTACTCAGCTAAAGGCTGGGAATCACTGTCTGTGGAACTAATTGCATCCTAGTTATGAATCTTAAAAGACGTAAGGCGAGACTTCTTGTATCAGGAGGCGACTGGACGGAACAGAGCAATTCAACACAACCTATGTACAACAGATGGTGGTTGAAAAAGGCGCAACGACCAAGGAAGCCGCGACTGACGAACACTTCGCTTTACTAAACTGGAGCTCCATGTCAATCTTTCTCACTAAGATTAATAGGCGGGCGTAAGGTCTTCATGAATCTGGAGTCCTGGGACGCTTCCCGATAACTCTACACGTGGGGAGTGGGGAGGACGTCAAGCTCGACCCCGCGGGGGTGGTAAAGAAAGGGTCTAACGAGGCGCTCTCAGAGAAGGATCGTGTTGCCCGTCTACCAGTTGAGATTAATAAAAAAAGAAATACTGGTTAGAGAC'/>

    <sequence taxon='133' value='AAGCCTAGAGTGGCTCTTGGATCTGGTTAGTCATCCTCTTCCTAGCCGCGCGCATTTGTGTGGCTATTACTCTAGAAGCAGGCGGTAGTATAAATAACACGACAAGGGCCCATTAACCTAAGACACAAATTTCATGGGGTACAACGGTTGGCTAGTTTATCTCTATTGCCTAGTAGAATGACCACCTTGTGGTAGGCAGCACGCACCTTCTCTCAGTAATCATGGGGGATGCGAATAGGCTGTGGACCTAACGTATCGGCCCCGCGGTAATATGATTAAGTGCTGCCTAATTAGACAGAAGGTGAGTGCGGACAAATATCCGCTCTAAAACCAAGCGTAATCTAATAAGTAATCCCCTTGTGTTCCACGGGCCCGGGGCAAGACTTGGGCGCAAGCAGACATGTCGAAGCAACGATGTGGGCAGACGTACTGGAAAGGAATCGTTTGCCTACTGAACGGGCGCAATATTGAAATTCTCGGTAAGTGTGTCAAGCACCATCCACGACATAAGAAGCATCGTAGTAAGTATCGCATTCGCCCTATTCTGCCACGCAATCGAAATAATGACCTTTGGTCCCGCGTAACTTATCAGAACTACATTCCGGGTCTAACTTATTACGCAAAATGTGATTGGTTCGACGGTAACGGAATCGTTCGGGGCGTACGGTACGCGGTCTATAAGACCAGGTATCGATCGAGGCGCGGGCTCCCGAATGCATCTCATTGCGGTTCTGCGCGCGGATTCTTACTAGGCGACTCACAGTTTGAAGGTGTGGCACGAAAGCTGGGGCCCCCTGCGCATATACAGAAAGTAGGGATAGGCCCCGAATCGGCATCTTAGCCTCCGCTGTGCGCGCTTGGCGTACCGCAGCACTCGGGGCCATCCAGCAGGGATATAGACCCCGATGGGCGTCTGCGCTCCGAGTTCTTGGGCGAGTGTTTGAGGTCACCCCCGCGACGATGAATTTGAGTTCGATTGGGCTTAGCCAGACTATCTGGCTTCTGCCCCGTTTACATTCGTACCATTCCAACTAGGAATTCCACTAAGCAACATTTATAGCTACCAGTGTGAAGATCGCCTAAAAGGGTTACTGTTATGACCTAGTCAATAAGAGGTCCAGAGTTTGACAGGCCTTTTTATCCGTGGCTCACATAGCCGTCCCGGTCGAAGTACCCATGCACGTGGGTCCTTACTCAGGAAGGGTAATCGTACCGCGGACGAAGGCTTAGGATAATTCAGTGGGCCCTAATTTATTCCGGTCTCCCTGGTACAAAGTTGAACTGATTACCCAAAATTATCCTCGCCTTACTACTATGCGTTATTGGGTCTCTGTGCGGCTGAGTGGCAGCGAGAGTCTTCCTTTGGAGCCTCCGTCCCACGTTTCGGCATCGCAAGTATGGTCGTCTGCTTGTACAAGAGTTGCACGCTACTTGGGGAGTTGCGTTGTATTAGGGCCATGTCTCAATCATTTGTCAAGTAAGCGACCAGCAAGCCTCGGCAGCGTGGTCGATCGCCAGAAACATCGAGGACCCCGACCGTAGTGTGGCTGCCACTAGAGGTACTCAGCTAAAGGCTGGGAATCACTGTCTGTGGAACTAATTGCATCCTAGTTATGAATCTTAAAAGACGTAAGGCGAGACTTCTTGTATCAGGAGGCGACTGGACGGAACAGAGCAATTCAACACAACCTATGTACAACAGATGGTGGTTGAAAAAGGCGCAACGACCAAGGAAGCCGCGACTGACGAACACTTCGCTTTACTAAACTGGAGCTCCATGTCAATCTTTCTCACTAAGATTAATAGGCGGGCGTAAGGTCTTCATGAATCTGGAGTCCTGGGACGCTTCCCGATAACTCTACACGTGGGGAGTGGGGAGGACGTCAAGCTCGACCCCGCGGGGGTGGTAAAGAAAGGGTCTAACGAGGCGCTCTCAGAGAAGGATCGTGTTGCCCGTCTACCAGTTGAGATTAATAAAAAAAGAAATACTGGTTAGAGAC'/>

    <sequence taxon='144' value='AAGCCTAGAGTGGCTCTTGGATCTGGTTAGTCATCCTCTTCCTAGCCGCGCGCATTTTTGTGGCTATTACTCTAAAAGCAGGCGGTAGTATAAATAACACGACAAGGGCCCATTAACCTAAGACACAAATTTCATGGGGTACAACGGTTGGCTAGTTTATCTCTATTGCCTAGTAGAATGACCACCTTGTGGTAGGCAGCACGCACCTTCTCTCAGTAATCATGGGGGATGCGAATAGGCTGTGGACCTAACGTATCGGCCCCGCGGTAATATGATTAAGTGCTGCCTAATTAGACAGAAGGTGAGTGCGGACAAATATCCGCTCTAAAACCAAGCGTAATCTAATAAGTAATCCCCTTGTGTTCCACGGGCCCGGGGCAAGACTTGGGCGCAAGCAGACATGTCGAAGCAACGATGTGGGCAGACGTACTGGAAAGGAATCGTTTGCCTACTGAACGGGCGCAATATTGAAATTCTCGGTAAGTGTGTCAAGCACCATCCACGACATAAGAAGCATCGTAGTAAGTATCGCATTCGCCCTATTCTGCCACGCAATCGAAATGATGACCTTTGGTCCCGCGTAACTTATCAGAACTACATTCCGGATCTAACTTATTACGCAAAATGTGATTGGTTCGACGGTAACGGAATCGTTCGGGGCGTACGGTACGCGGTCTATAAGACCAGGTATCGATCGAGGCGCGGGCTCCCGAATGCATCTCATTGCGGTTCTGCGCGCGGATTCTTACTAGGCGACTCACAGTTTGAAGGTGTGGCACGAAAGCTGGGGCCCCCTGCGCATATACAGAAAGTAGGGATAGGCCCCGAATCGGCATCTTAGCCTCCGCTGTGCGCGCTTGGCGTACCGCAGCACTCGGGGCCATCCAGCAGGGATATAGACCCCGATGGGCGTCTGCGCTCCGAGTTCTTGGGCGAGTGTTTGAGGTCACCCCCGCGACGATGAATTTGAGTTCGATTGGGCTTAGCCAGACTATCTGGCTTCTGCCCCGTTTACATTCGTACCATTCCAACTAGGAATTCCACTAAGCAACATTTATAGCTACCAGTGTGAAGATCGCCTAAAAGGGTTACTGTTATGACCTAGTCAATAAGAGGTCCAGAGTTTGACAGGCCTTTTTATCCGTGGCTCACATAGCCGTCCCGGTCGAAGTACCCATGCACGTGGGTCCTTACTCAGGAAGGGTAATCGTACCGCGGACGAAGGCTTAGGATAATTCAGTGGGCCCTAATTTATTCCGGTCTCCCTGGTACAAAGTTGAACTGATTACCCAAAATTATCCTCGCCTTACTACTATGCGTTATTGGGTCTCTGTGCGGCTGAGTGGCAGCGAGAGTCTTCCTTTGGAGCCTCCGCCCCACGTTTCGGCATCGCAAGTATGGTCGTCTGCTTGTACAAGAGTTGCACGCTACTTGGGGAGTTGCGTTGTATTAGGGCCATGTCTCAATCATTTGTCAAGTAAGCGACCAGCAAGCCTCGGCAGCGTGGTCGATCGCCAGAAACATCGAGGACCCCGACCGTAGTGTGGCTGCCACTAGAGGTACTCAGCTAAAGGCTGGGAATCACTGTCTGTGGAACTAATTGCATCCTAGTTATGAATCTTAAAAGACGTAAGGCGAGACTTCTTGTATCAGGAGGCGACTGGACGGAACAGAGCAATTCAACGCAACCTATGTACAACAGATGGTGGTTGAAAAAGGCGCAACGACCAAGGAAGCCGCGACTGACGAACACTTCGCTTTACTAAACTGGAGCTCCATGTCAGTCTTTCTCACTAAGATTAATAGGCGGGCGTAAGGTCTTCATGAATCTGGAGTCCTGGGATGCTTCCCGATAACTCTACACGTGGGGAGTGGGGAGGACGTCAAGCTCGACCCCGCGGGGGTGGTAAAGAAAGGGTCTAACGAGGCGCTCTCAGAGAAGGATCGTGTTGCCCGTCTACCAGTTGAGATTAATAAAAAAAGAAATACTGGTTAGAGAC'/>

    <sequence taxon='135' value='AAGCCTAGAGTGGCTCTTGGATCTGGTTAGTCATCCTCTTCCTAGCCGCGCGCATTTGTGTGGCTATTACTCTAGAAGCAGGCGGTAGTATAAATAACACGACAAGGGCCCATTAACCTAAGACACAAATTTCATGGGGTACAACGGTTGGCTAGTTTATCTCTATTACCTAGTAGAATGACCACCTTGTGGTAGGCAGCACGCACCTTCTCTCAGTAATCATGGGGGATGCGAATAGGCTGTGGACCTAACGTATCGGCCCCGCGGTAATATGATTAAGTGCTGCCTAATTAGACAGAAGGTGAGTGCGGACAAATATCCGCTCTAAAACCAAGCGTAATCTAATAAGTAATCCCCTTGTGTTCCACGGGCCCGAGGCAAGACTTGGGCGCAAGCAGACATGTCGAAGCAACGATGTAGGCAGACGTACTGGAAAGGAATCGTTTGCCTACTGAACGGGCGCAATATTGAAATTCTCGGTAAGTGTGTCAAGCACCATCCACGACATAAGAAGCATCGTAGTAAGTATCGCATTCGCCCTATTCTGCCACGCAATCGAAATGATGACCTTTGGTCCCGCGTAACTTGTCAGAACTACATTCCGGGTCTAACTTATTACGCAAAATGTGATTGGTTCGACGGTAACGGAATCGTTCGGGGCGTACGGTACGCGATCTATAAGACCAGGTATCGATCGAGGCGCGGGCTCCCGAATGCATCTCATTGCGGTTCTGCGCGCGGATTTTTACTAGGCGACTCACAGTTTGAAGGTGTGGCACGAAAGCTGGGGCCCCCTGCGCATATACAGAAAGTAGGGATAGGCCCCGAATCGGCATCTTAGCCTCCGCTGTGCGCGCTTGGCGTACCGCAGCACTCGGGGCCATCCAGCAGGGATATAGACCCCGATGGGCGTTTGCGCTCCGAGTTCTTGGGCGAGTGTTTGAGGTCACCCCCGCGACGATGAATTTGAGTTCGATTGGGCTTAGCCAGACTATCTGGCTTCTGCCCCGTTTACATTCGTACCATTCCAACTAGGAATTCCACTAAGCAACATTTATAGCTACCAGTGTGAAGATCGCCTAAAAGGGTTACTATTATGACCTAGTCAGTAAGAGGTCCAGAGTTTGACAGGCCTTTTTATCCGTGGCTCACATAGCCGTCCCGGTCGAAGTACCCATGCACGTGGGTCCTTACTCAGGAAGGGTAATCGTACCGCGGACGAAGGCTTAGGATAATTCAGTGGGCCCTAATTTATTCCGGTCTTCCTGGTACAAAGTTGAAATGATTACCCAAAATTATCCTCGCCTTACTACTATGCGTTATTGGGTCTCTGTGCGGCTAAGAGGCAGCGAGAGTCTTCCTTTGGAGCCTCCGCCCCACGTTTCGGCATCGCAAGTATGGTCGTCTGCTTGTACAAGAGTTGCACGCTACTTGGGGAGTTGCGTTGTATTAGGGCCATGTCTCAATCATTTGTCAAGTAAGCGACCAGCAAGCCTCGGCAGCGTGGTCGATCGCCAGAACCCTCGAGGACCCCGACCGTAGTGTGGCTGCCACTAGAGGTACTCAGCTAAAGGCTGGGAATCACTGTCTGTGGGACTAATTGCATCCTAGTTATGAATCTTAGAAGACGTAAGGCGAGACTTCTTGTATCAGGAGGCGACTGGACGGAACAGAGCAATTCAACACAACCTATGTACAACAGATGGTGGTTGAAAAAGGCGCAACGACCAAGGAAGCCGCGACTGACGAACACTTCGCTTTACTAAACTGGAGCTCCATGTCAGTCTTTCTCACTAAGATTAATAGGCGGGCGTAAGGTCTTCATGAATCTGGAGTCCTGGGACGCTTCCTGATAACTCTACACGTGGGGAGTGGGGAGGACGTCAAGCTCGACCCCGCGGGGGTGGTAAAGAAAGGGTCTAGCGAGGCGCTCTCAGAGAAGGATCGTGTCGCCCGTCTACCAGTTGAGATTAATAAAAAAAGAAATACTGGTTAGAGAC'/>

    <sequence taxon='51' value='AAGCCTAGAGTGGCTCTTGGATCTGGTTAGTCATCCTCTTCCTAGCCGCGCGCATTTGTGTGGCTATTACTCTAGAAGCAAGCGGTAGTATAAATAACACGGCAAGGGCTCATTAACCTAAGACACAAATTTCATGGGGTACAACGGTTGGCTAGTTTATCTCTATTGCTTAGTAGAATGACCACCTTGTGGTAGGCAGCACGTACCTTCTCTCAGTAATCATGGGGGATGCGAATAGGCTGTGGACCTAACGTATCGGCCCCGCGGTAATATGATTAAGTGCTGCCTAATTAGACAGAAGGTGAGTGCGGACAAATATCCGCTCTAAAACCAAGCGTAATCTAATAAGTAATCCCCTTGTGTTCCACGGGCCCGGGGCAAGACTTGGGCGCAAGCAGACATGTCGAAGCAACGATGTGGGCAGACGTACTGGAAGGGAATCGTTCGCCTACTGAACGGGCGCAATATTGAAATTCTCGGTAAGTGTGTCAAGCACCATCCACGACATAAGAAGCATCGTAGTAAGTATCGCATTCGCCCTATTCTGCCACGCAATCGAAATGATGACCTTTGGTCCCGCGTAACTTATCAGAACTACATTCCGGGTCTAACTTATTACGCAAAATGTGATTGGTTCGACGGCAACGGAATCGTTCGGGGCGTACGGTACGCGATCTATAGGACCAGGTATCGATCGGGGCGCGGGCTCCCGAATGCATCTCATTGCGGTTCCGCGCGCGGATTCTTACTAGGCGACTCACAATTTGAAGGTGTGGCACGAAAGCTGGGGCCCCCTGCGCATATACAGAAAGCAGGGATAGGCCCCGAATCGGCATCTTAGCCTCCGCTGTACGCGCTTGGCGTACCGCAGCACTCGGGGCCATCCAGCAGGGATATAGACCCCGATGGGCGTCTGCGCTCCGAGTTCTTGGGCGAGTGTTTGAGGTCACCCCCGCGACGATGAATTTGAGTTCGATTGGGCTTAGCCAGACTATCTGGCTTCTGCCCCGTTTACATTCGTACCATTCCAACTAGGAATTCCACTAAGCAACATTTATAGCTACCAGTGTGAAGATCGCCTAAAAGGGTTACTGTTATGACCTAGTCAGTAAGAGGTCCAGAGTTTGACAGGCCTTTTTATCCGTGGCTCACATAGCCGTCCCGGTCGAAGTACCCATGCACGTGGGTCCTTACTCAGGAAGGGTAATCGTACCGCGGACGAAGGCTTAGGATAATTCAGTGGGCCCTAATTTATTCCGGTCTTCCTGGTACAAAGTTGAAATGATTACCCAAAATTATCCTCGCCTTACTACTATGCGTTATTGGGTCTCTGTGCGGCTAAGTGACAGCGAGAGTCTTCCTTTGGAGCCTCCGCCCCACGTTTCGGCATCGCAAGTATGGTCGTCTGCTTGTACAAGAGTTGCACGCTACTTGGGGAGTTGTGTTGTATTAGGGCCATGTCTCAATCATTTGTCAAGTAAGCGGCCAGCAAGCCTCGGCATCGTGGCCGATCGCCAGAACCGTCGAGGACCCCGACCGTAGTGTGGCTGCCACTAGAGGTACTCAGCTAAAGGCTGGGAATCACTGTCTGTGGGACTAATTGCATCCTAGTTATGAATCTTAAAAGACGTAAGGCGAGACTTCTTGTATCAGGAGGCGACTGGACGGAACAGAGCGATTCAACACAACCCATGTACAACAGATGGTGATTGAAAAAGGCGCAACGACCAAGGAAGCCGCGACTGACGAACACTTCGCTTTACTAAACTGGAGCTCCAGGTCAGTCTTTCTCACTAAGATTAATAGGCGGGCGTAAGGTCTTCATGAATCTGGAGTCCTAGGACGCCTCCCGATAACTCTACACGTGGGGAGTGGGGAGGACGTCAAGCTCGAGCCCGCGGGGGTGGTAAAGAAAGGGTCTAACGAGGCGCTCTCAGAGAAGGATCGTGTCGCCCGTCTACCAGTTGAGATTAATGAAAAAAGAAATACTGGTTAGAGAC'/>

    <sequence taxon='67' value='AAGCCTAGAGTGGCTCTTGGATCTGGTTAGTCATCCTCTTCCTAGCCGCGCGCATTTGTGTGGCTATTACTCTAGAAGCAAGCGGTAGTATAAATAACACGGCAAGGGCTCATTAACCTAAGACACAAATTTCATGGGGTACAACGTTTGGCTAGTTTATCTCTATTGCTTAGTAGAATGACCACCTTGTGGTAGGCAGCACGTACCTTCTCTCAGTAATCATGGGGGATGCGAATAGGCTGTGGACCTAACGTATCGGCCCCGCGGTAATATGATTAAGTGCTGCCTAATTAGACAGAAGGTGAGTGCGGACAAATATCCGCTCTAAAACCAAGCGTAATCTAATAAGTAATCCCCTTGTGTTCCACGGGCCCGGGGCAAGACTTGGGCGCAAGCAGACATGTCGAAGCAACGATGTGGGCAGACGTACTGGAAGGGAATCGTTCGCCTACTGAACGGGCGCAATATTGAAATTCTCGGTAAGTGTGTCAAGCACCATCCACGACATAAGAAGCATCGTAGTAAGTATCGCATTCGCCCTATTCTGCCACGCAATCGAAATGATGACCTTTGGTCCCGCGTAACTTATCAGAACTACATTCCGGGTCTAACTTATTACGCAAAATGTGATTGGTTCGACGGCAACGGAATCGTTCGGGGCGTACGGTACGCGATCTATAGGACCAGGTATCGATCGGGGCGCGGGCTCCCGAATGCATCTCATTGCGGTTCCGCGCGCGGATTCTTACTAGGCGACTCACAATTTGAAGGTGTGGCACGAAAGCTGGGGCCCCCTGCGCATATACAGAAAGCAGGGATAGGCCCCGAATCGGCATCTTAGCCTCCGCTGTACGCGCTTGGCGTACCGCAGCACTCGGGGCCATCCAGCAGGGATATAGACCCCGATGGGCGTCTGCGCTCCGAGTTCTTGGGCGAGTGTTTGAGGTCACCCCCGCGACGATGAATTTGAGTTCGATTGGGCTTAGCCAGACTATCTGGCTTCTGCCCCGTTTACATTCGTACCATTCCAACTAGGAATTCCACTAAGCAACATTTATAGCTACCAGTGTGAAGATCGCCTAAAAGGGTTACTGTTATGACCTAGTCAGTAAGAGGTCCAGAGTTTGACAGGCCTTTTTATCCGTGGCTCACATAGCCGTCCCGGTCGAAGTACCCATGCACGTGGGTCCTTACTCAGGAAGGGTAATCGTACCGCGGACGAAGGCTTAGGATAATTCAGTGGGCCCTAATTTATTCCGGTCTTCCTGGTACAAAGTTGAAATGATCACCCAAAATTATCCTCGCCTTACTACTATGCGTTATTGGGTCTCTGTGCGGCTAAGTGACAGCGAGAGTCTTCCTTTGGAGCCTCCGCCCCACGTTTCGGCATCGCAAGTATGGTCGTCTGCTTGTACAAGAGTTGCACGCTACTTGGGGAGTTGTGTTGTATTAGGGCCATGTCTCAATCATTTGTCAAGTAAGCGGCCAGCAAGCCTCGGCATCGTGGCCGATCGCCAGAACCGTCGAGGACCCCGACCGTAGTGTGGCTGCCACTAGAGGTACTCAGCTAAAGGCTGGGAATCACTGTCTGTGGGACTAATTGCATCCTAGTTATGAATCTTAAAAGACGTAAGGCGAGACTTCTTGTATCAGGAGGCGACTGGACGGAACAGAGCGATTCAACACAACCCATGTACAACAGATGGTGATTGAAAAAGGCGCAACGACCAAGGAAGCCGCGACTGACGAACACTTCGCTTTACTAAACTGGAGCTCCAGGTCAGTCTTTCTCACTAAGATTAATAGGCGGGCGTAAGGTCTTCATGAATCTGGAGTCCTAGGACGCCTCCCGATAACTCTACACGTGGGGAGTGGGGAGGACGTCAAGCTCGAGCCCGCGGGGGTGGTAAAGAAAGGGTCTAACGAGGCGCTCTCAGAGAAGGATCGTGTCGCCCGTCTACCAGTTGAGATTAATGAAAAAAGAAATACTGGTTAGAGAC'/>

    <sequence taxon='93' value='AAGCCTAGAGTGGCTCTTGGATCTGGTTAGTCATCCTCTTCCTAGCCGCGCGCATTTGTGTGGCTATTACTCTAGAAGCAAGCGGTAGTATAAATAACACGGCAAGGGCTCATTAACCTAAGACACAAATTTCATGGGGTACAACGTTTGGCTAGTTTATCTCTATTGCTTAGTAGAATGACCACCTTGTGGTAGGCAGCACGTACCTTCTCTCAGTAATCATGGGGGATGCGAATAGGCTGTGGACCTAACGTATCGGCCCCGCGGTAATATGATTAAGTGCTGCCTAATTAGACAGAAGGTGAGTGCGGACAAATATCCGCTCTAAAACCAAGCGTAATCTAATAAGTAATCCCCTTGTGTTCCACGGGCCCGGGGCAAGACTTGGGCGCAAGCAGACATGTCGAAGCAACGATGTGGGCAGACGTACTGGAAGGGAATCGTTCGCCTACTGAACGGGCGCAATATTGAAATTCTCGGTAAGTGTGTCAAGCACCATCCACGACATAAGAAGCATCGTAGTAAGTATCGCATTCGCCCTATTCTGCCACGCAATCGAAATGATGACCTTTGGTCCCGCGTAACTTATCAGAACTACATTCCGGGTCTAACTTATTACGCAAAATGTGATTGGTTCGACGGCAACGGAATCGTTCGGGGCGTACGGTACGCGATCTATAGGACCAGGTATCGATCGGGGCGCGGGCTCCCGAATGCATCTCATTGCGGTTCCGCGCGCGGATTCTTACTAGGCGACTCACAATTTGAAGGTGTGGCACGAAAGCTGGGGCCCCCTGCGCATATACAGAAAGCAGGGATAGGCCCCGAATCGGCATCTTAGCCTCCGCTGTACGCGCTTGGCGTACCGCAGCACTCGGGGCCATCCAGCAGGGATATAGACCCCGATGGGCGTCTGCGCTCCGAGTTCTTGGGCGAGTGTTTGAGGTCACCCCCGCGACGATGAATTTGAGTTCGATTGGGCTTAGCCAGACTATCTGGCTTCTGCCCCGTTTACATTCGTACCATTCCAACTAGGAATTCCACTAAGCAACATTTATAGCTACCAGTGTGAAGATCGCCTAAAAGGGTTACTGTTATGACCTAGTCAGTAAGAGGTCCAGAGTTTGACAGGCCTTTTTATCCGTGGCTCACATAGCCGTCCCGGTCGAAGTACCCATGCACGTGGGTCCTTACTCAGGAAGGGTAATCGTACCGCGGACGAAGGCTTAGGATAATTCAGTGGGCCCTAATTTATTCCGGTCTTCCTGGTACAAAGTTGAAATGATCACCCAAAATTATCCTCGCCTTACTACTATGCGTTATTGGGTCTCTGTGCGGCTAAGTGACAGCGAGAGTCTTCCTTTGGAGCCTCCGCCCCACGTTTCGGCATCGCAAGTATGGTCGTCTGCTTGTACAAGAGTTGCACGCTACTTGGGGAGTTGTGTTGTATTAGGGCCATGTCTCAATCATTTGTCAAGTAAGCGGCCAGCAAGCCTCGGCATCGTGGCCGATCGCCAGAACCGTCGAGGACCCCGACCGTAGTGTGGCTGCCACTAGAGGTACTCAGCTAAAGGCTGGGAATCACTGTCTGTGGGACTAATTGCATCCTAGTTATGAATCTTAAAAGACGTAAGGCGAGACTTCTTGTATCAGGAGGCGACTGGACGGAACAGAGCGATTCGACACAACCCATGTACAACAGATGGTGATTGAAAAAGGCGCAACGACCAAGGAAGCCGCGACTGACGAACACTTCGCTTTACTAAACTGGAGCTCCAGGTCAGTCTTTCTCACTAAGATTAATAGGCGGGCGTAAGGTCTTCATGAATCCGGAGTCCTAGGACGCCTCCCGATAACTCTACACGTGGGGAGTGGGGAGGACGTCAAGCTCGAGCCCGCGGGGGTGGTAAAGAAAGGGTCTAACGAGGCGCTCTCAGAGAAGGATCGTGTCGCCCGTCTACCAGTTGAGATTAATGAAAAAAGAAATACTGGTTAGAGAC'/>

    <sequence taxon='28' value='AAGCCTAGAGTGGCTCTTGGATCTGGTTAGTCATCCTCTTCCTAGCCGCGCGCATTTGTGTGGCTATTACTCTAGAAGCAGGCGGTAGTATAAATAACACGACAAGGGCCCATTAACCTAAGACACAAATTTCATGGGATACAACGGTTGGCTAGTTTATCTCTATTGCCTAGTAGAATGACCACCTTGTGGTAGGCAGCACGCACCTTCTCTCAGTAATCATGGGGGATGCGAATAGGCTGTGGACCTAACGTATCGGCCCCGCGGTAATATGATTAAGTGCTGCCTAATTAGACAGAAGGTGAGTGCGGACAAATATCCGCTCTAAAACCAAGCGTAATCTAATAAGTAATCCCCTTGTGTTCCACGGGCCCGGGGCAAGACTTGGGCGCAAGCAGACATGTCGAAGCAACGATGTGGGCAGACGTACTGGAAGGGAATCGTTTGCCTACTGAACGGGCGCAATATTGAAATTCTCGGTAAGTGTGTCAAGCACCATCCACGACATAAGAAGCATCGTAGTAAGTATCGCATTCGCCCTATTCTGCCACGCAATCGAAATGATGACCTTTGGTCCCGCGTAACTTATCCGAACTACATTCCGGGTCTAACTTGTTACGCAAAATGTGATTGATTCGACGGTAACGGAATCGTTCGGGGCGTACGGTACGCGATCTATAAGACCAGGTATCGATCGAGGCGCGGGCTCCCGAATGCATCTCATTGCGGTTCTGCGCGCGGATTCTTACTAGGCGACTCACAGTTTGAAGGTATGGCACGAAGGCTGGGGCCCCCTGCGCATATACAGAAAGCAGGGATAGGCCCCGAATCGGCATCTTAGCCTCCGCTGTACGCGCTTGGCGTACCGCAGCACTCGGGGCCATCCAGCAGGGATATAGACCCCGATGGGCGTCTGCGCTCCGAGTTCTTGGGCGAGTGTTTGAGGTCACCCCCGCGACGATGAATTTGAGTTCGATTGGGCTTAGCCAGACTATCTGGCTTCTGCCCCGTTTACATTCGTACCATTCCAACTAGGAATTCCACTAAGCAACATTTATAGCTACCAGTGTGAAGATCGCCTAAAAGGGTTACTGTTATGACCTAGTCAGTAAGAGGTCCAGAGTTTGACAGGCCTTTTTAACCGTGGCTCACATAGCCGTCCCGGTCGAAGTACCCATGCACGTGGGTCCTTACTCAGGAAGGGTAATCGTACCGCGGACGAAGGCTTAGGATAATTCAGTGGGCCCTAATTTATTCCGGTCTTCCTGGTAAGAAGTTAAAATGATTACCCAAAATTATCCTCGCCTTACTACTATGCGTTATTGGGTCTCTGTGCGGCTAAGTGGCAGCGAGAGTCTTCCTTTGGAGCCTCCGCCCCACGTTTCGGCATCGCAAGTATGGTCGTCTGCCTGTACAAGAGTTGCACGCTATTTGGGGAGTTGTGTTGTATTAGGGCCATGTCTCAATCATTTGTCAAGTAAGCGGCCAGCAAGCCTCGGCATCGTGGCCGATCGCCAGAACCATCGAGGACCCCGACCGTAGTGTGGCTGCCACTAGAGGTACTCAGCTAAAGGCTGGGAATCACCGTCTGTGGGACTAATTGCATCCTAGTTATGAATCTTAAAAGACGTAAGGCGAGACTTCTTGTATCAGGAGGCGACTGGACGGAACAGAGCGATTCAACACAACCCATGTACAACAGATGGTGGTTGAAAAAGGCGCAACGACCAAGGAAGCCGCGACTGCCGAACACTTCGCTTTACTAAACTGGAGCTCCATGTCAGTCTTTCTCACTAAGATTAATAGGCGGGCGTAAGGTCTTCATGAATCTGGAGTCCTGGGACGCTTCCCGATAACTCCACACGTGGGGAGTGGGGAGGACGTCGAGCTCGACCCCGCAGGGGTGGTAAAGAAAGGGTCTAACGAGGCGCTCTCGGAGAAGGATCGTGTTGCCCGTCTACCAGTTGAGATTAATGAAAAAAGAAATACTGGTTAGAGAC'/>

    <sequence taxon='136' value='AAGCCTAGAGTGGCTCTTGGATCTGGTTAGTCATCCTCTTCCTAGCCGCGCGCATTTGTGTGGCTATTACTCTAGAAGCAGGCGGTAGTATAAATAACACGACAAGGGCCCATTAACCTAAGACACAAATTTCATGGGATACAACGGTTGGCTAGTTTCTCTCTATTGCCTAGTAGAATGACCACCTTGTGGTAGCCAGCACGCACCTTCTCTCAGTAATCATGGGGGATGCGAATAGGCGGTGGACCTAACGTATCGGCCCCGCGGTAATATGATTAAGTGCTGCCTAATTAGACAGAAGGTGAGTGCGGACAAATATCCGCTCTAAAACCAAGCGTAATCTAATAAGTAATCCCCTTGTGTTCCACGGGCCCGGGGCAAGACTTGGGCGCAAGCAGACATGTCGAAGCAACGATGTGGGCAGACGTACTGGAAGGGAATCGTTTGCCTATTGAAAGGGCGCAATATTGAAATTCTCGGTAAGTGTGTCAAGCACCATCCACGACATAAGAAGCATCGTAGTAAGTATGGCATTCGCCCTATTCTGTCACGCAATCGAAATGATGACCTTTGGTCCCGCGTAACTTATCCGAACTACATTCCGGGTCTAACTTGTTACGCAAAATGTGATTGATTCGACGGTAACGGAATCGTTCGGGGCGTACGGTACGCGATCTATAAGACCAGGTATCGATCGAGGCGCGGGCTCCCGAATGCATCTCATCGCGGTTCTGCGCGCGGATTCTTACTAGGCGACTCACAGTTTGAAGGTATGGCACGAAGGCTGGGGCCCCCTGCGCATATACAGAAAGCAGGGATAGGCCCCGAATCGGCATCTTAGCCTCCGCTGTACGCGCTTGGCGTACCGCAGCACTCGGGGCCATCCAGCAGGGATATAGACCCCGATGGGCGTCTACGCCCCGAGTTCTTGGGCGAGTGTTTGAGGTCACCCCCGCGACGATGAATTTGAGTTCGATTGGGCTTAGCCAGACTATCTGGCTTCTGCCCCGTTTACATTCGTACCATTCCAACTAGGAATTCCACTAAGCAACATTTATAGCTACCAGTGTAAAGATCGCCTAAAAGGGTTACTGTTATGACCTAGTCAGTAAGAGGTCCAGAGTTTGACAGGCCTTTTTAACCGTGGCTCACATAGCCGTCCCGGTCGAAGTACCCATGCACGTGGGTCCTTACTCAGGAAGGGTAATCGTACCGCGGACGAAGGCTTAGGATAATTCAGTGGGCCCTAATTTATTCCGGTCTTCCTGGTAAGAAGTTAAAATGATTACCCAAAATTATCCTCGCCTTACTACTATGCGTTATTGGGTCTCTGTGCGGCTAAGTGGCAGCGAGAGTCTTCCTTTGGAGCCTCCGCCCCACGTTTCGGCATCGCAAGTATGGTCGTCTGCCTGTACAAGAGTTGCACGCTATTTGGGGAGTTGTGTTGTATTAGGGCCATGTCTCAATCATTTGTCAAGTAAGCGGCCAGCAAGCCTCGGCATCGTGGCCGACCGCCAGAACCATCGAGGACCCCGACCGTAGTGTGGCTGCCACTAGAGGTACTCAGCTAAAGGCTGGGAATCACCGTCTGTGGGACTAATTGCATCCTAGTTAGGAATCTTAAAAGACGTAAGGCGAGACTTCTTGTATCAGGAGGCGACTGGACGGAACAGAGCGATTCAACACAACCCATGTACAACAGATTGTGGTTGAAAAAGGCGCAACGACCAAGGAAGCCGCGACTGCCGAACACTTCGCTTTACTAAACTGGAGCTCCATGTCAGTCTTTCTCACTAAGATTAATAGGCGGGCGTAAGGTCTTCATGAATCTGGAGTCCTGGGACGCTTCCCGATAACTCCACACGTGGGGAGTGGGGAGGACGTCGAGCTCGACCCCGCAGGGGTGGTAAAGAAAGGGTCTAACGAGGCGCTCTCGGAGAAGGATCGTGTTGCCCGTCTACCAGTTGAGATTAATGAAAAAAGAAATACTGGTTAGAGAC'/>

    <sequence taxon='139' value='AAGCCTAGAGTGGCTCTTGGATCTGGTTAGTCATCCTCTTCCTAGCCGCGCGCATTTGTGTGGCTATTACTCTAGAAGCAGGCGGTAGTATAAATAACACGACAAGGGCCCATTAACCTAAGACACAAATTTCATGGGATACAACGGTTGGCTAGTTTCTCTCTATTGCCTAGTAGAATGACCACCTTGTGGTAGCCAGCACGCACCTTCTCTCAGTAATCATGGGGGATGCGAATAGGCGGTGGACCTAACGTATCGGCCCCGCGGTAATATGATTAAGTGCTGCCTAATTAGACAGAAGGTGAGTGCGGACAAATATCCGCTCTAAAACCAAGCGTAATCTAATAAGTAATCCCCTTGTGTTCCACGGGCCCGGGGCAAGACTTGGGCGCAAGCAGACATGTCGAAGCAACGATGTGGGCAGACGTACTGGAAGGGAATCGTTTGCCTATTGAAAGGGCGCAATATTGAAATTCTCGGTAAGTGTGTCAAGCACCATCCACGACATAAGAAGCATCGTAGTAAGTATGGCATTCGCCCTATTCTGCCACGCAATCGAAATGATGACCTTTGGTCCCGCGTAACTTATCCGAACTACATTCCGGGTCTAACTTGTTACGCAAAATGTGATTGATTCGACGGTAACGGAATCGTTCGGGGCGTACGGTACGCGATCTATAAGACCAGGTATCGATCGAGGCGCGGGCTCCCGAATGCATCTCATCGCGGTTCTGCGCGCGGATTCTTACTAGGCGACTCACAGTTTGAAGGTATGGCACGAAGGCTGGGGCCCCCTGCGCATATACAGAAAGCAGGGATAGGCCCCGAATCGGCATCTTAGCCTCCGCTGTACGCGCTTGGCGTACCGCAGCACTCGGGGCCATCCAGCAGGGATATAGACCCCGATGGGCGTCTACGCCCCGAGTTCTTGGGCGAGTGTTTGAGGTCACCCCCGCGACGATGAATTTGAGTTCGATTGGGCTTAGCCAGACTATCTGGCTTCTGCCCCGTTTACATTCGTACCATTCCAACTAGGAATTCCACTAAGCAACATTTATAGCTACCAGTGTAAAGATCGCCTAAAAGGGTTACTGTTATGACCTAGTCAGTAAGAGGTCCAGAGTTTGACAGGCCTTTTTAACCGTGGCTCACATAGCCGTCCCGGTCGAAGTACCCATGCACGTGGGTCCTTACTCAGGAAGGGTAATCGTACCGCGGACGAAGGCTTAGGATAATTCAGTGGGCCCTAATTTATTCCGGTCTTCCTGGTAAGAAGTTAAAATGATTACCCAAAATTATCCTCGCCTTACTACTATGCGTTATTGGGTCTCTGTGCGGCTAAGTGGCAGCGAGAGTCTTCCTTTGGAGCCTCCGCCCCACGTTTCGGCATCGCAAGTATGGTCGTCTGCCTGTACAAGAGTTGCACGCTATTTGGGGAGTTGTGTTGTATTAGGGCCATGTCTCAATCATTTGTCAAGTAAGCGGCCAGCAAGCCTCGGCATCGTGGCCGACCGCCAGAACCATCGAGGACCCCGACCGTAGTGTGGCTGCCACTAGAGGTACTCAGCTAAAGGCTGGGAATCACCGTCTGTGGGACTAATTGCATCCTAGTTAGGAATCTTAAAAGACGTAAGGCGAGACTTCTTGTATCAGGAGGCGACTGGACGGAACAGAGCGATTCAACACAACCCATGTACAACAGATGGTGGTTGAAAAAGGCGCAACGACCAAGGAAGCCGCGACTGCCGAACACTTCGCTTTACTAAACTGGAGCTCCATGTCAGTCTTTCTCACTAAGATTAATAGGCGGGCGTAAGGTCTTCATGAATCTGGAGTCCTGGGACGCTTCCCGATAACTCCACACGTGGGGAGTGGGGAGGACGTCGAGCTCGACCCCGCAGGGGTGGTAAAGAAAGGGTCTAACGAGGCGCTCTCGGAGAAGGATCGTGTTGCCCGTCTACCAGTTGAGATTAATGAAAAAAGAAATACTGGTTAGAGAC'/>

    <sequence taxon='11' value='AAGCCTAGAGTGGCTCTTGGATCTGGTTAGTCATCCTCTTCCTAGCCGCGCGCATTTGTGTGGCTATTACTCTAGAAGCAGGCGGTAGTATAAATAACACGACAAGGGCCCATTAACCTAAGACACAAATTTCATGGGAGACAACGGTTGGCTAGTTTATCTCTATTGCCTAGTAGAATGACCACCTTGTGGTAGGCAGCACGCACCTTCTCTCAGTAATCATGGGGGATGCGAATAGGCTGTGGACCTAAAGTATCGGCCCCGCGGTAATATGATTAAGTGCTGCCTAATTAGACAGAAGGTGAGTGCGGACAAATATCCGCTCTAAAACCAAGCGTAATCTAATAAGTAATCCCATTGTGTTCCACGGGCCCGGGGCCAGACTTGGGCGCAAGCAGACATGTCGAAGCAACGATGCGGGCAGACATACTGGAAGGGAATCGTTTGCCTACTGAACAGGCGCAATATTGAAATTCTCGGTAAGTGTGTCAAGCACCATCCACGACATAAGAAGCATCGTAGTAAGTATCGCATTCGCCCTATTCTGCCACGCAATCGAAATGATGACCTTTGGTCCCGCGTAACTTATCCGAACTACATTCCGGGTCTAACTTATTACGCAAAATGTGATTGGTTCGACGGTAACGGAATCGTTCGGGGCGTACGGTACGCGATCTATAAGACCAGGTATCGATCGAGGCGCGGGCTCCCGAATGCATCTCATCGCGGTTCTGCGCGCGGATTCTTACTAGGCGACTCACAGTTTGAAGGTGTGGCACGAAGGCTGGGGCCCCCTGCGCATATACAGAAAGCAGCGATAGGCCCCGAATCGGCATCTTAGCCTCCGCTGTACGCGTTTGGCGTACCGCAGCACTCGGGGCCATCCAGCAGGGATATAGACCCCGATGGGCGTCTGCGCTCCGAGTTCTTGGGCGAGTGTTTGAGGTCACCCCCGCCACGATGAATTTGAGTTCGATTGGGCTTAGCCAGACTATCTGGCTTCTGCCCCGTTTACATTCGTACCGTTCCGACTAGGAATTCCACTAAGCAACATTTATAGCTACCAGTGTGAAGATCACCTAAAAGGGTTACTGTTATGACCTAGTCAGTAAGAGGTCCAGAGTTTGACAGGCCTTTTTATCCGTGGCTCACATAGCCGTCCCGGTCGAAGTACCCATGCACGTGGGTCCTTACTCAGGAAGGGTAATCGTCCCGCGGACGAAGGCTTAGGATAATTCAGTGGGCCCTAATTTATTCCGGTCTTCCTGGTACGAAGTTGAAATGATTACCCAAAATTATCCTCGCCTTACTACTATGCGTTATTGGGTCTCTGTGCGGCTAAGTGGCAGCGAGAGTCTTCCTTTGGGGCCTCCGCCCCACGTTTCGGCATCGCAAGTATGGTCGTCTGCTTGTACAAGAGTTGCACGCTACTTGGGGAGTTGTGTTGTCTTAGGGCCATGTCTCAATCATTTGTCAAGTAAGCGGACAGCAAGCCTCGGCATCGTGGCCGATCGCCAGAGCCATCGAGGACCCCGACCGTAGTGTGGCTGCCACTAGAGGTACTCAGCTAAAGGCTGGGAATCACCGTCTGTGGGACTAATTGCATCCTAGTTATGAATCTTAAAAGACGTAAGGCGAGACTTCTTGTATCAGGAGGCGACTGGACGGAGCAGAGCGATTCAACACAACCCATGTACAACAGATGGTGGTTGAAAAAGGCGCAACGACCAAGGAAGCCGCGACTGACGAACACTTCGCTTTACTAAACTAGAGCTCCATGTCAGTCTTTCTCACTAGGATTAATAGGCGGGCGTAAGGTCTTCATGAATCTGGAGTCCTGGGACGCTTCCCGATAACTCTACACGTGGGGAGTGGGGAGGACGTCGAGCTCGACCCCGCGGGGGTGGTAAAGAAAGGGTCTAACGAGGCGCTCTCAGAGAAGGATCGTGTCGCCCGTCTACCAGTTGAGATTAATGAAAAAAGAAATACTGGTTAGAGAC'/>

    <sequence taxon='36' value='AAGCCTAGAGTGGCTCTTGAATCTGGTTAGTCATCCTCTTCCTAGCCGCGCGCATTTGTGTGGCTATTACTCTAGAAGCACGCGGTAGTATAAATAACACGACAAGGGCCCATTAACCTAAGACACAAATTTTATGGGAGACAACGGTTGGCTAGTTTATCTCTATTGCCTAGTAGAATGACCACCTTGTGGTAGGCAGCACGCACCTTCTCCCAGTAATCATGGGGGATGCGAATAGGCTGTGGACCTAAAGTATCGGCCGCACGGTAATATGATTAAGTGCTGCCTAATTAGACAGAAGGTGAGTGCGGACAAATATCCGCTCTAAAACCAAGCGTAATCTAATAAGTAATCCCATTGTGTTCCACGGGCCCGGGGCCAGACTTGGGCGCAAGCAGACATGTTGAAGTAACGATGCGGGCAGACATACTGGAAGGGAATCGTTTGCCTACTGAACAGGCGCAATATTGAAATTCTCGGTAAGTGTGTCAAGCACCATCCACGACATAAGAAGCATCGTAGTAAGTATCGCATTCGCCCTATTCTGCCACGCAATCGAAATGGTGACCTTTGGTCCCGCGTAACTTATCCGAACTACATTCCGGGTCTAACTTATTACGCCAAATGTGATTGGTTCGACGGTAACGGAATCGTTCGGGGCGTACGGTACGCGATCTATAAGACCAGGTATCGATCGAGGCGCGGGCTCCCGAATGCATCTCATCGCGGTTCTGCGCGCGGATTCTTACTAGGCGACTCACAGTTTGAAGGTGTGGCACGAAGGCTGGGGCCCCCTGCGCATATACAGAAAGCAGCGATAGGCCCCGAATCGGCATCTTAGCCTCCGCTGTACGCGTTTGGCGTACCGCAGCACTCGGGGCCATCCAGCAGGGATATAGACCCCGATGGGCGTCTGCGCTCCGAGTTCTTGGGCGAGTGTTTGAGGTTACCCCCGCCACAATGAATTTGAGTTCGATTGGGCTTAGCCAGACTATCTGGCTTCTGCCCCGTTTACATTCGTACCGTTCCGACTAGGAATTCCACTAAGCAACATTTATAGCTACCAGTGTGAAGATCACCTAAAAGGGTTACTGTTATGACCTAGTCAGTAAGAGGTCCGGAGTTTGACAGGCCTTTTTATCCGTGGCTCACATAGCCGTCCCGGTCGAAGTACTCATGCACGTGGGTCCTTACTCAGGAAGGGTAATCGTCCCGCGGACGAAGGCTTAGGATAATTCAGTGGGCCCTAATTTATTCCGGTCTTCCTGGTACGAAGTTGAAATGATTACCCAAAATTATCCTCGCCTTACTACTATGCGTTATTGGGTCTCTGTGCGGCTAAGTGGCAGCGAGAGCCTTCCTTTGGGGCCTCCGCCCCACGTCTCGGCATTGCAAGTATGGTCGTCTGCTTGTACAAGAGTTGCACGCTGCTTGGGGAGTTGTGTTGTCTTAGAGCCATGTCTCAATCATTTGTCAAGTAAGCGGACAGCAAGCCTCGGCATCGTGGCCGATCGCCAGAGCCATCGAGGACCCCGACCGTAGCGTGGCTGCCACTAGAGGTACTCAGCTAAAGGCTGGGAATCACCGTCTGTGGGACTAATTGCATCCTAGTTATGAATCTTAAAAGACGTAAGTCGAGACTTTTTGTATCAGGAGGCGACTGGACGGAGCAGAGCGATTCAACACAACCCATGTACAACAGATGGTGGTTGAAAAAAGCGCAACGACCAAGGGAGCCGCGACTGACGAACACTTCGCTTTACTAAACTAGCGCTCCATGTCAGTCTTTCTCACTAGGATTAACAGGCAGGCGTAAGGTCTTCATGAATCTGGAGTCCTGGGACGCTTCCCGACAACTCTACACGTGGGGAGTGGGGAGGACGTCGAGCTCGAACCCGCGGGGGTGGTAAAGAAAGGGTCTAACGAGGCGCTGTCAGAGAAGGATCGTGTCGCCCGTCTACCAGTTGACATTAATGAAAAAAGAAATACTGGTTAGAGAC'/>

    <sequence taxon='66' value='AAGCCTAGAGTGGCTCTTGGATCTGGTTAGTCATCCTCTTCCTAGCCGCGCGCATTTGTGTGGCTCTTACTCTAGAAGCACGCGGTAGTATAAATAACACGACAAGGGCCCATTAACCTAAGACACAAATTTCATGGGAGACAACGGTTGGCTAGTTTATCTCTATTGCCTAGTAGAATGACCACCTTGTGGTAGGCAGCACGCACCTTCTCTCAGTAATCATGGGGGATGCGAATAGGCTGTGGACCTAAAGTATCGGCCCCGCGGTAATATGATTAAGTGCTGCCTAATTAGACAGAAGGTGAGTGCGGACAAATATCCGCTCTAAAACCAAGCGTAATCTAATAAGTAATCCCATTGTGTTCCACGGGCCCGGGGCCAGACTTGGGCGCAAGCAGAGATGTTGAAGTAACGATGCGGGCAGACATACTGGAAGGGAATCGTTTGCCTACTGAACAGGCGCAATATTGAAATTCTCGGTAAGTGTGTCAAGCACCATCCACGACATAAGAAGCATCGTAGTAAGTATCGCATTCGCCCTATTCTGCCACGCAATCGAAATGGTGACCTTTGGTCCCGCGTAACTTATCCGAACTACATTCCGGGTCTAACTTATTACACCAAATGTGATTGGTTCGACGGTAACGGAATCGTTCGGGGCGTACGGTACGCGATCTATAAGACCAGGTATCGATCGAGGCGCGGGCTCCCGAATGCATCTCATCGCGGTTCTGCGCGCGGATTCTTACAAGGCGACTCACAGTTTGAAGGTGTGGCACGAAGGCTGGGGCCCCCTGCGCATATACAGAAAGCAGCGGTAGGCCCCGAATCGGCATCTTAGCCTCCGCTGTACGCGTTTGGCGTACCGCAGCACTCGGGGCCATCCAGCAGGGATATAGACCCCGATGGGCGTCTGCGCTCCGAGTTCTTGGGCGAGTGTTTGAGGTTACCCCCGCCACGATGAATTTGAGTTCGATTGGGCTTAGCCAGACTATCTGGCTTCTGCCCCGTTTACATTCGTACCGTTCCGACTGGGAATTCCACTAAGCAACATTTATAGCTACCAGTGTGAAGATCACCTAAAAGGGTTACTGTTATGACCTAGTCAGTAAGAGGTCCGGAGTTTGACAGGCCTTTTTATCCGTGGCTCACATAGCCGTCCCGGTCGAAGTACCCATGCACGTGGGTCCTTACTCAGGAAGGGTAATCGTCCCGCGGACGAAGGCTTAGGATAATTCAGTGGGCCCTAATTTATTCCGGTCTTCCTGGTACGAAGTTGAAATGATTACCCAAAATTATCCTCGCCTTACTACTATGCGTTATTGGGTCTCTGTGCGGCTAAGTGGCAGCGAGAGCCTTCCTTTGGGGCCTCCGCCCCACGTCTCGGCATTGCAGGTAGGGTCGTCTGCTTGTACAAGAGTTGCACGCTGCTTGGGGAGTTGTGTTGTCTTAGGGCCATGTCTCAATCATTTGTCAAGTAAGCGGACAGCAAGCCTCGGCATCGTGGCCGATCGCCAGAGCCATCGAGGACCCCGACCGTAGCGTGGCTGCCACTAGAGGTACTCAGCTAAAGGCTGGGAATCACCGTCTGTGGGACTAATTGCATCCTAGTTATGAATCTTAAAAGACGTAAGTCGAGACTTTTTATATCAGGAGGCGACTGGACGGAGCAGAGCGATTCAACACAACCCATGTACAACAGATGGTGGTTGAAAAAAGCGCAACGACCAAGGGAGCCGCGACTGACGAACACTTCGCTTTACTAAACTAGAGCTCCATGTCAGTCTTTCTCACTAGGATTAACAGGCAGGCGTAAGGTCTTCCTGAATCTGGAGTCCTGGGACGCTTCCCGACAACTCTACACGTGGGGAGTGGGGAGGACGTCGAGCTCGACCCCGCGGGGGTGGTAAAGAAAGGGTCTAACGAGGCGCTGTCAGAGAAGGATCGTGTCGCCCGTCTACCAGTTGAGATTAATGAAAAAAGAAATACTGGTTAGAGAC'/>

    <sequence taxon='90' value='AAGCCTAGAGTGGCTCTTGGATCTGGTTAGTCATCCTCTTCCTAGCCGCGCGCATTTGTATGGCTCTTACTCTAAAAGCACGCGGTAGTATAAATAACACGACAAGGGCCCATTAACCTAAGACACAAATTTCATGGGAGACAACGGTTGGCTAGTTTATCTCTATTGCCTAGTAGAATGACCACCTTGTGGCAGGCAGCACGCACCTTCTCTCAGTAATCATGGGGGATGCGAATAGGCTGTGGACCTAAAGTATCGGCCCCGCGGTAATATGATTAAGTGCTGCCTAATTAGACAGAAGGTGAGTGCGGACAAATATCCGCTCTAAAACCAAGCGTAATCTAATAAGTAATCCCATTGTGTTCCACGGGCCCGGGGCCAGACTTGGGCGCAAGCAGAGATGTTGAAGTAACGATGCGGGCAGACATACTGGAAGGGAATCGTTTGCCTACTGAACAGGCGCAATATTGAAATTCTCGGTAAGTGTGTCAAGCACCATCCACGACATAAGAAGCATCGTAGTAAGTATCGCATTCGCCCTATTCTGCCACGCAATCGAAATGGTGACCTTTGGTCCCGCGTAACTTATCCGAACTACATTCCGGGTCTAACTTATTACACCAAATGTGATTGATTCGACGGTAACGGAATCGTTCGGGGCGTACGGTACGCGATCTGTAAGACCAGGTATCGATCGAGGCGCGGGCTCCCGAATGCATCTCATCGCGGTTCTGCGCGCGGATTCCTACAAGGCGACTCACAGTTTGAGGGTGTGGCACGAAGGCTGGGGCCCCCTGCGCATATACAGAAAGCAGCGGTAGGCCCCGAATCGGCATCTTAGCCTCCGCTGTACGCGTTTGGCGTACCGCAGCACTCGGGGCCATCCAGCAGGGATATAGACCCCGATGGGCGTCTGCGCTCCGAGTTCTTGGGCGAGTGTTTGGGGTTACCCCCGCCACGATGAATTTGAGTTCGATTGGGCTTAGCCAGACTATCTGGCTTCTGCCCCGTTTACATTCGTACCGTTCCGACTGGGAATTCCACTAAGCAACATTTATAGCTACCAGTGTGAAGATCACCTAAAAGGGTTACTGTTATGACCTAGTCAGTAAGAGGTCCGGAGTTTGACAGGCCTTTTTATCCGTGGCTCACATATCTGTCCCGGTCGAAGTACCCATGCACGTGGGTCTTTACTCAGGAAGGGTAATCGTCCCGCGGACGAAGGCTTAGGATAATTCAGTGGGCCCTAATTTATTCCGGTCTTCCTGGTACGAAGTTGAAATGATTACCCAAAATTATCCTCGCCTTACTACTATGCGTTATTGGGTCTCTGTGCGGCTAAGTGGCAGCGAGAGCCTTCCTTTGGGGCCTCCGCCCCACGTCTCGGCATTGCAGGTAGGGTCGTCTGCTTGTACAAGAGTTGCACGCTGCTTGGGGAGTTGTGTTGTCTTAGGGCCATGTCTCAATCATTTGTCAAGTAAGCGGACAGCAAGCCTCGGCATCGTGGCCGATCGCCAGAGCCATCGAGGACCCCGACCGTAGCGTGGCTGCCACTAGAGGTACTCAGCTAAAGGCTGGGAATCACCGTCTGTGGGACTAATTGCATCCTAGTTATGAATCTTAAAAGACGTAAGTCGAGACTTTTTATATCAGGAGGCGACTGGACGGAGCAGAGCGATTCAACACAACCCATGTACAACAGATGGTGGTTGAAAAAAGCGCAACGACCAAGGGAGCCGCGACTGACGAACACTTCGCTTTACTAAACTAGAGCTCCATGTCAGTCTTTCTCACTAGGATTAACAGGCAGGCGTAAGGTCTTCCTGAATCTGGAGTCCTGGGACGCTTCCCGACAACTCTACACGTGGGGAGTGGGGAGGACGTCGAGCTCGACCCCGCGGGGGTGGTAAATAAAGGGTCTAACGAGGCGCTGTCAGAGAAGGACCGTGTCGCCCGTCTACCAGTTGAGATTAACGAAAAAAGAAATACTGGTTAGAGAC'/>

    <sequence taxon='154' value='AAGCCTAGAGTGGCTCTTGGATCTGGTTAGTCATCCTCTTCCTAGCCGCGCGCATTTGTGTGGCTCTTACTCTAGAAGCACGCGGTAGTATAAATAACACGACAAGGGCCCATTAACCTAAGACACAAATTTCATGGGAGACAACGGTTGGCTAGTTTATCTCTATTGCCTAGTAGAATGACCATCTTGTAGTAGGCAGCACGCACCTTCTCTCAGTAATCATGGGGGATGCGAATAGGCTGTGGACCTAAAGTATCGGCCCCGCGGTAATATGATTAAGTGCTGCCTAATTAGACAGAAGGTGAGTGCGGACAAATATCCGCTCTAAAACCAAGCGTAATCTAATAAGTAATCCCATTGTGTTCCACGGGCCCGGGGCCAGACTTGGGCGCAAGCAGAGATGTTGAAGTAACGATGCGGGCAGACATACTGGAAGGGAATCGTTTGCCTACTGAACAGGCGCAATATTGAAATTCTCGGTAAGTGTGTCAAGCACCATCCACGACATAAGAAGCATCGTAGTAAGTATCGCATTCGCCCTATTCTGCCACGCAATCGAAATGGTGACCTTTGCTCCCGCGTAACTTATCCGAACTACATTCCGGGTCTAACTTATTACACCAAATGTGATTGGTTCGACGGTAACGGAATCGTTCGGGGCGTACGGTACGCGATCTATAAGACCAGGTATCGATCGAGGCGCGGGCTCCCGAATGCATCTCATCGCGGTTCTGCGCGCGGATTCTTACAAGGCGACTCACAGTTTGAAGGTGTGGCACGAAGGCTAGGGCCCCCTGCGCATATACAGAAAGCAGCGGTAGGCCCCGAATCGGCATCTTAGCCTCCGCTGTACGCGTTTGGCGTACCGCAGCACTCGGGGCCATCCAGCAGGGATATAGACCCCGATGAGCGTCTGCGCTCCGAGTTCTTGGGAGCGTGTTTGAGGTTACCCCCGCCACGATGAATTTGAGTTCGATTGGGCTTAGCCAGACTATCTGGCTTCTGCCCCGTTTACATTCGTACCGTTCCGACTGGGAATTCCACTAAGCAACATTTATAGCTACCAGTGTGAAGATCACCTAAAAGGGTTACTGTTATGACCTAGTCAGTAAGAGGTCCGGAGTTTGACAGGCCTTTTTATCCGTGGCTCACATAGCCGTCCCGGTCGAAGTACCCATGCACGTGGGTCCTTACTCAGGAAGGGTAATCGTCCCGCGGACGAAGGCTTAGGATAATTCAGTGGGCCCTAATTTATTCCGGTCTTCCTGGTACGAAGTTGAAATGATTACCCAAAATTATCCTCGCCTTACTACTATGCGTTATTGGGTCTCTGTGCGGCTAAGTGGCAGCGAGAGCCTTCCTTTGGGGCCTCCGCCCCACGTCTCGGCATTGCAGGTAGGGTCGTCTGCTTGTACAAGAGTTGCACGCTGCTTGGGGAGTTGTGTTGTCTTAGGGCCATGTCTCAATCATTTGTCAAGTAAGCGGACAGCAAGCCTCGGCATCGTGGCCGATCGCCAGAGCCATCGAGGACCCCGACCGTAGCGTGGCTGCCACTAGAGGTACTCAGCTAAAGGCTGGGAATCACCGTCTGTGGGACTAATTGCATCCTAGTTATGAATCTTAAAAGACGTAAGTCGAGACTTTTTATATCAGGAGGCGACTGGACGGAGCAGAGCGATTCATCACAACCCATGTACAACAGATGGTGGTTGAAAAAAGCGCAACGACCAAGGGAGCCGCGACTGACGAACACTTCGCTTTACTAAACTAGGGCTCCATGTCAGTCTTTCTCACTAGGATTAACAGGCAGGCGTAAGGTCTTCCTGAATCTGAAGTCCTGGGACGCTTCCCGACAACTCTACACGTGGGGAGTGGGGAGGACGTCGAGCTCGACCCCGCGGGGGTGGTAAAGAAAGGGTCTAACGAGGCGCTGTCAGAGAAGGATCGTGTCGCCCGTCTACCAGTTGAGATTAATGAAAAAAGAAATACTGGTTAGAGAC'/>

    <sequence taxon='31' value='AAGCCTAGAGTGGCTCTTGGATCTGGTTAGTCGTCCTCTTCCTAGCCGCGCGCATTTGTGTGGCTATTACTCTAAAAGCAGGCGGTAGTATAAATAACACGACGAGGGCCCATTAACCTAAGACACAAATTTCATGGGAGACAACGGTTGGCTAGTTTATCTTTATTGCCTAGTAGAATGACCACCTTGTGGTAGGCAGCACGCACCTTCTCTCAGTAATCATGGGGGATGCGAATAGGCTGTGGACCTAAAGTATCGGCCCCGCGGTAATATGATTAAGTGCTGCCTAATTAGACAGAAGGTGAGTGCTGACAAATATCCGCTCTAAAACCAAGTGTAATCTAATAAGTAGTCCCCTTGTGTTCCACGGGCCCGGGGCCAGACTTGTGCGCAAGCAGACATGTCGAAGCAACGATGTGGGCAGACGTACTGGAAGGGAATCGTTTGCCGACTGAACAGGCGCAATATTGAAATTCTCGGTAAGTGTGTCAAGCACCATCCACGACATAAGAAGCATCGTAGTAAGTATCGCATTCGCCCTATTCTGCCACGCAATCGAAATGATGACCTTTGGTCCCGCGTAACTTATCCGAACTACATTCCGGGTCTAACTTATTACGCAAAATGTGATTGGTTCGACGGTAATGGAATCGTTTGGGGCGTACGGTACGCGATCTATAAGACCAGGTATCGATCGAGGCGCGGGCTCCCGAATGCATCTCATCGCGGTTCTGCGCGCGGATTCTTACTAGGCGACTCACAATTTGAAGGTGTGGCACGAAGGCTGGGGCCCCCTGCGCATATACAGAAAGCAGCGATAGGCCCCGAATCGGCATCTTAGCCTCCGCTGTACGCGTTTGGCGTACCGCAGCACTCGGGGCCATCCAGCAGGGATAGAGACCCCGATGGGCGTCTACGCTCCGAGTTCCTGGGCGAGTATTTGAGGTCACCCCCGCGACGATGAATTTGAGTTCGATTGGGCTTAGCCAGACTATCTGGCTTCTGCCCCGTTTACATTCGTACCGTTCCATCTAGGAATTCCACTAAGCAACATTTATAGCCACCAGTGTGGAGATCGCCTAAAAGGGTTACTGTTATGACCTAGTCGGTAAGAGGTCCAGAGTTTGACAGGCCTTTTTATCCGTGGCTCACATAGCCGTCCCGGTCGAAGTACCCATGCACGTGGGTCCTTACTCAGGAAGGGTAATCGTACCGCGGGCGAAGGCTTAGGATAATTCAGTGGGCCCTAATTTATTCCGGTCTTCCTGGTACAAAGTTGAAATGATTACCCAAAATTATCCTCGCCTTACTACTATGCGTTATTGGGTCTCTGTGCGGCTAAGTGGCAGCGAGAGTCTTCCTTTGGGGCCTCCGCCCCACGTTTCGGCATCGCAAGTATGGTCGTCTGCTTGTACAAGAGTTGCACGCTACTTAGGGAGTTGTGTTGTCTTAGGGCCATGTCTCAATCATTTGTCAAGTAAGCGGCCAGCAAGCCTCGGCATCGTGGCCGATCGCCAGAACCATCGAGGACCCCGACCGTAGTGCGGCTGCCACTAGAGGTGCTCAGCTAAAAGCTGGGAATCACCATCTGTGGGACTAATTCCATCCTGGTCATGAATCTTAAAAGACGTAAGGCGAGACTTCTTGTATCAGGAGGCGACTGGACGGAACAGAGCGATTCAACACGACCCATGTACAACAGATGGTGGTTGAAAGAGGCGCAACGACCAAGGAAGCCGCGACTGCCGAACACTTCGCTTTGCTCAACTAGAGCTCCATGTCAGTCTTTCTCACTAGGATCAATAGGCGGGCGTAAGGTCTTCATGAATCTGGAGTCCTGGGAGGCTTCCCGATAACTCTACACGTGGGGAGTGGGGAGGACGTCGAGCTCGACCCCGCGGGGGTGGTAAAGAAAGGGTCTAACGAGGCGCTCTCAGAGAAGGATCGTGTCGCCCGTCTACCAGTTGAGATTAATGAAAAACGAAATACTGCTTAGAGAC'/>

    <sequence taxon='55' value='AAGCCTAGAGTGGCTCTTGGATCTGGTTAGTCGTCCTCTTCCTAGCCGCGCGCATTTGTGCGGCTATTACTCTAAAAGCAGGCGGTAGTATAAATAACACGACGAGGGCCCATTAACCTAAGACACAAATTTCATGGGAGACAACGGTTGGCTAGTTTATCTTTATTGCCTAGTAGAATGACCACCTTGTGGTAGGCAGCACGCACCTTCTCTCAGTAATCATGGGGGATGCGAATAGGCTGTGGACCTAAAGTATCGGCCCCGCGGTAATATGATTAAGTGCTGCCTAATTAGACAGAAGGTGAGTGCTGACAAATATCCGCTCTAAAACCAAGTGTAATCTAATAAATAGTCCCCTTGTGTTCCACGGGCCCGGGGCCAGACTTGTGCGCAAGCAGACATATCGAAGCAACGATGTGGGCAGACGTACTGGAAGGGAATCGTTTGCCGACTGAACAGGCGCAATATTGAAATTCTCGGTAAGTGTGTCAAGCACCATCCACGACATAAGAAGCATCGTAGTAAGTATCGCATTCGCCCTATCCTGCCACGCAATCGAAATGATGACCTTTGGTCCCGCGTAAATTATCCGAACTACATTCCGGGTCTAACTTATTACGCAAAATGTGATTGGTTCGACGGTAATGGAATCGTTTGGGGCGTACGGTACGCGATCTATAAGACCAGGTATCGATCGAGGCGCGGGCTCCCGAATGCATCTCATCGCGGCTCTGCGCGCGGATTCTTACTAGGCGACTCACAACTTGAAGGTGTGGCACGAAGGCTGGGGCCCCCTGCGCATATACAAAAAGCAGCGATAGGCCCCGAATCGGCATCTTAGCCTCCGCTGTACGCGTTTGGCGTACCGCAACACTCGGGGCCATCCAGCAGGGATAGAGACCCCGATGGGCGTCTACGCTCCGAGTTCCTGGGCGAGTATTTGAGGTCACCCCCGCGACTATGAATTTGAGTTCGATTGGGCTTAGCCAGACTATCTGGCTTCTGCCCCGTTTACATTCGTACCGTTCCATCTAGGAATTCCACTAAGCAACATTTATAGCCACCAGTGTGGAGATGGCCTAAAAGGGTTACTGTTATGACCTAGTCGGTAAGAGGTCCAGAGTTTGACAGGCCTTTTTATCCGTGGCTCACATAGCCGTCCCGGTCGAAGTACCCATGCACGTGGGTCCTTACTCAGGAAGGGTAATCGTACCGCGGGCGAAGGCTTAGGATAATTCAGTGGGCCCTAATTTATTCCGGTCTTCCTGGTACAAAGTTGAAATGATTACTCAAAATTATCCTCGCCTTACTACTATGCGTTATTGGGTCTCTGTGCGGCTAAGTGGCAGCGAGAGTCTTCCTTTGGGGCCTCCGCCCCACGTTTCGGCATCGCAAGTATGGTCGTCTGCTTGTACAAGAGTTGCACGCTACTTAGGGAGTTGTGTTGTCTTAGGGCCATGTGTCAATCATTTGTCAAGTAAGCGGCCAGCAAGCCTCGGCATCGTGGCCGATCGCCAGAACCATCGAGGACCCCGACCGTAGTGCGGCTGCCACTAGAGGTGCTCAGCTAAAAGCTGGGAATCACCATCTGTGGGACTAATTCCATCCTGGTCATGAATCTTAAAAGACGTAAGGCGAGACTTCTTGTATCAGGAGGCGACTGGACGGAACAGAGCGATTCAACACGACCCATGTACAACAGATGGTGGTTGAAAGAGGCGCAACGACCAAGGAAGCCGCGACTGCCGAACACTTCGCTTTGCTCAACTAGAGCTCCATGTCAGTCTTTCTCACTAGGATCAATAGGCGGGCGTAAGGTCTTCATGAATCTGGAGTCCTGGGAGGCTTCCCGATAACTCTACACGTGGGGAGTGGGGAGGACGTCGAGCTCGACCCCGCGGGGGTGGTAAAGAAAGGGTCTAATGAGGCGCTCTCAGAGAAGGATCGTGTCGCCCGTCTACCAGTTGAGATTAATGAAAAACGAACTACTGCTTAGAGAC'/>

    <sequence taxon='37' value='AAGCCTAGAGTGGCTCTTGGATCTGGTTAGTCGTCCTCTTCCTAGCCGCGCGCATTTGTGTGGCTATTACTCTAAAAGCAGGCGGTAGTATAAATAACACGACAAGGGCCCATTAACCTAAGACACAAATTTCATGGGAGACAACGGTTGGCTAGTTTATCTTTATTGCCTAGTAGAATGACCACCTTGTGGTAGGCAGCACGCACCTTCTCTCAGTAATCATGGGGGATGCGAATAGGCTGTGGACCTAAAGTATCGGCCCCGCGGTAATATGATTAAGTGCTGCCTAATTAGACAGAAGGTGAGTGCGGACAAATATCCGCTCTAAAACCAAGTGTAATCTAATAAGTAGTCCCCTTGTGTTCCACGGGCCCGGGGCCAGACTTGTGCGCAAGCAGACATGTCGAAGCAACGATGTGGGCAGACGTACTGGAAGGGAATCGTTTGCCGACTGAACAGGCGCAATATTGAAATTCTCGGTAAGTGTGTCAAGCACCATCCACGACATAAGAAGCATCGTAGTAAGTATCGCATTCGCCCTATTCTGCCACGCAATCGAAATGATGACCTTTGGTCCCGCGTAACTTATCCGAACTACATTCCGGGTCTAACTTATTACGCAAAATGTGATTGGTTCGACGGTAACGGAATCGTTTGGGGCGTACGGTACGCGATCTATAAGACCAGGTATCGATCGAGGCGCGGGCTCCCGAATGCATCTCATCGCGGTTCTGCGCGCGGATTCTTACTAGGCGACTCACAATTTGAAGGTGTGGCACGAAGGCTGGGGCCCCCTGCGCATATACAGAAAGCAGCGATAGGCCCCGAATCGGCATCTTAGCCTCCGCTGTACGCGTTTGGCGTACCGCAGCACTCGGGGCCATCCAGCAGGGATAGAGACCCCGATGGGCGTCTACGCTCCGAGTTCCTGGGCGAGTATTTGAGGTCACCCCCGCGACGATGAATTTGAGTTCGATTGGGCTTAGCCAGACTATCTGGCTTCTGCCCCGTTTACATTCGTACCGTTCCATCTAGGAATTCCACTAAGCAACATTTATAGCCACCAGTGTGGAGATCGCCTAAAAGGGTTACTGTTATGACCTAGTCGGTAAGAGGTCCAGAGTTTGACAGGCCTTTTTATCCGTGGCTCACATAGCCGTCCCGGTCGAAGTACCCATGCACGTGGGTCCTTACTCAGGAAGGGTAATCGTACCGCGGACGAAGGCTTAGGATAATTCAGTGGGCCCTAATTTATTCCGGTCTTCCTGGTACAAAGTTGAAATGATTACCCAAAATTATCCTCGCCTTACTACTATGCGTTATTGGGTCTCTGTGCGGCTAAGTGGCAGCGAGAGTCTTCCTTTGGGGCCTCCGCCCCACGTTTCGGCATCGCAAGTATGGTCGTCTGCTTGTACAAGAGTTGCACGCTACTTAGGGAGTTGTGTTGTCTTAGGGCCATGTCTCAATCATTTGTCAAGTAAGCGGCCAGCAAGCCTCGGCATCGTGGCCGATCGCCAGAACCATCGAGGACCCCGACCGTAGTGCGGCTGCCACTAGAGGTGCTCAGCTAAAAGCTGGGAATCACCGTCTGTGGGACTAATTCCATCCTGGTCATGAATCTTAAAAGACGTAAGGCGAGACTTCTTGTATCAGGAGGCGACTGGACGGAACAGAGCGATTCAACACGACCCATGTACAACAGATGGTGGTTGAAAGAGGCGCAACGACCAAGGAAGCCGCGACTGCCGAACACTTCGCTTTGCTCAACTAGAGCTCCATGTCAGTCTTTCTCACTAGGATCAATAGGCGGGCGTAAGGTCTTCATGAATCTGGAGTCCTGGGAGGCTTCCCGATAACTCTACACGTGGGGAGTGGGGAGGACGTCGAGCTCGACCCCGCGGGGGTGGTAAAGAAAGGGTCTAACGAGGCGCTCTCAGAGAAGGATCGTGTCGCCCGTCTACCAGTTGAGATTAATGAAAAACGAAATACTGCTTAGAGAC'/>

    <sequence taxon='75' value='AAGCCTAGAGTGGCTCTTGGATCTGGTTAGTCGTCCTCTTCCTAGCCGCGCGCATTTGTGTGACTATTACTCTAAAAGCAGGCGGTAGTATAAATAACACGACAAGGGCCCATTAACCTAAGACACAAATTTCATGGGAGACAACGGTTGGCTAGTTTATCTTTATTGCCTAGTAGAATGACCACCTTGTGGTAGGCAGCACGCACCTTCTCTCAGTAATCATGGGGGATGCGAATAGGCTGTGGACCTAAAGTATCGGCCCCGCGGTAATATGATTAAGTGCTGCCTAATTAGACAGAAGGTGAGTGCGGACAAATATCCGCTCTAAAACCAAGTGTAATCTAATAAGTAGTCCCCTTGTGTTCCACGGGCCCGGGGCCAGACTTGTGCGCAAGCAGACATGTCGAAGCAACGATGTGGGCAGACGTACTGGAAGGGAATCGTTTGCCGACTGAACAGGCGCAATATTGAAATTCTCGGTAAGTGTGTCAAGCACCATCCACGACATAAGAAGCATCGTAGTAAGTATCGCATTCGCCCTATTCTGCCACGCAATCGAAATGATGACCTGTGGTCCCGCGTAACTTATCCGAACTACATTCCGGGTCTAACTTATTACGCAAAATGTGATTGGTTCGACGGTAACGGAATCGTTTGGGGCGTACGGTACGCGATCTATAAGACCAGGTATCGATCGAGGCGCGGGCTCCCGAATGCATCTCATCGCGGTTCTGCGCGCGGATTCTTACTAGGCGACTCACAATTTGAAGGTGTGGCACGAAGGCTGGGGCCCCCTGCGCATATACAGAAAGCAGCGATAGGCCCCGAATCGGCATCTTAGCCTCCGCTGTACGCGTTTGGCGTACCGCAGCACTCGGGGCCATCCAGCAGGGATAGAGACCCCGATGGGCGTCTACGCTCCGAGTTCCTGGGCGAGTATTTGAGGTCACCCCCGCGACGATGAATTTGAGTTCGATTGGGCTTAGCCAGACTATCTGGCTTCTGCCCCGTTTACATTCGTACCGTTCCATCTAGGAATTCCACTAAGCAACATTTATAGCCACCAGTGTGGAGATCGCCTAAAAGGGTTACTGTTATGACCTAGTCGGTAAGAGGTCCAGAGTTTGACAGGCCTTTTTATCCGTGGCTCACATAGCCGTCCCGGTCGAAGTACCCATGCACGTGGGTCCTTACTCAGGAAGGGTAATCGTACCGCGGACGAAGGCTTAGGATAATTCAGTGGGCCCTAATTTATTCCAGTCTTCCTGGTACAAAGTTGAAATGATTACCCAAAATTATCCTCGCCTTACTACTATGCGTTATTGGGTCTCTGTGCGGCTAAGTGGCAGCGAGAGTCTTCCTTTGGGGCCTCCGCCCCACGTTTCGGCATCGCAAGTATGGTCGTCTGCTTGTACAAGAGTTGCACGCTACTTAGGGAGTTGTGTTGTCTTAGGGCCATGTCTCAATCATTTGTCAAGTAAGCGGCCAGCAAGCCTCGGCATCGTGACCGATCGCCAGAACCATCGAGGACCCCGACCGTAGTGCGGCTGCCACTAGAGGTGCTCAGCTAAAAGCTGGGAATCACCGTCTGTGGGACTAATTCCATCCTGGTCATGAATCTTAAAAGACGTAAGGCGAGACTTCTTGTATCAGGAGGCGACTGGACGGAACAGAGCGATTCAACACGACCCATGTACAACAGATGGTGGTTGAAAGAGGCGCAACGACCAAGGAAGCCGCGACTGCCGAACACTTCGCTTTGCTCAACTAGAGCTCCATGTCAGTCTTTCTCACTAGGATCAATAGGCGGGCGTAAGGTCTTCATGAATCTGGAGCCCTGGGAGGCTTCCCGATAACTCTACACGTGGGGAGTGGGGAGGACGTCGAGCTCGACCCCGCGGGGGTGGTAAAGAAAGGGTCTAACGAGGCGCTCTCAGAGAAGGATCGTGTCGCCCGTCTACCAGTTGAGATTAATGAAAAACGAAATACTGCTTAGAGAC'/>

    <sequence taxon='14' value='AAGCCTAGAGTGGCTCTCGGATCTGGGTAGTCATCCTCTTCCTGGCCGCGCGCATTTGTGTGGCTATTACTCTAGAAGCAGGCGGTAGTATAAATAACACGACAAGGGCCCATTAACCTAAGACACAAATTCCATGGGAGACAACGGTTGGCTAGTTTATCTCTATTGCCTAGTAGAATGACCACCTTGTGGTAGGCAGCACACACCTTCTCTCAATAATCATGGGGGATGCGAATAGGCTGTGGACCTAAAGTATCGGCCCCGCGGTAATATGATTAAGTGCTGCCTAATTAGACAGAAGGTGAGTGCGGACAAATATCCGCTCTAAAACCAAGCGTAAGCTAATAAGTAATCCCCTTGTGTTCCACGGGCCCGGGGCCAGACTTGGGCGCAAGCAGACATGTCGAAGCAACGATGTGGGCAGACGTACTGGAAGGGAATCGTTTGCCTACTGAACAGGCGCAATATTGAAATTCTCGGTAAATGTGTCAGGCACCATCCACGACATAAGAAGCATCGTAGTAAGTATCGCATTCGCCCTATTCTGCCACGCAATCGAAATGATGACCTTTGGTCCCGCGTAACTTCTCCGAACTACATTCCGGGTCCAACTTATCACGCAAAATGTGATTGGTTCGATGGTAACGGAATCGTTCGGGGCGTACGGTACGCGATCTACAAGACCAGGTATCGATCGAGGCGCGGGCTCCCGAATGCATCTCATCGCGGTTCTGCGCGCGGATTCTTACTAGGCGACTCACAGTTTGAAGGTGTGGCACGAAGGCTGGGGCCCCCTGCGCATATACAGAAAGCAGCGATAGGCCCCGAATCGGCATCTTAGCCTCCGCTGTACATGTTTGGCGTACCGCAGCACTCGGGGCCATCCAGCAGGGATGTAGACCCCGATGGGCGTCTGCGCTCCGAGTTCTTGGGCGAGTGCTTGAGGTCACCCCCGCGACGATGAATTTGAGTTCGATTGGGCTTAGCCAGACTATCTGGCTTCTGCCCCGTTTACATTCGTACCGTTCCAACTAGGAATTCCACTAAGCGACATTTATAGCTACCAGTGTGAGGATCGCCTAAAAGGGTTACTGTTATGACCTAGTCAGTAAGAGGTCCAGAGTTTGACAGGCGCTTTTATCCGTGGCTCACATAGCCATCCCGGTCGAAGTACCCATGCACGTGGGTCCTTACTCAGGAAGGGTAATCGTACCGCGGACGAAGACTTAGGATAATTCAGTGGGCCCTAATTTATTCCAGTCTTCCTGGTACAAAGTTGAAATGATTACCCAAAATTATCCTCGCCTTACTACTATGCGTTATTGGGTCTCTGTGCGGCTAAGTGGCAGCGAGAGTCTTCCTTTGGGGCCTCCGCCCCACGTTTCGGCATCGCAAGTATGGTCGTCTGCTTGTACAAGAGTTGCACGCTACTTGAGGAGTTGTGTTGTCTTAGGGCCATGTCTCAATCATTTGTCAAGTAAGCGGCCAGCAAGCCTCGGCATCGTGGCCGATCGCCAGAACCATCGAGGACCCCGACCGTAGTGTGGCTGCCACTAGAGATACTCAGCTAAAAGCTGGGAATCACCGTCTGTGGGACTAATTCCATCCTAGTTATGAATCTTAAAAGACGTAAGGCGAGACTTCTTGTATCAGGAGGCGACTGGACGGAGCAGAGCGATTCAACACAACCCATGTACAACAGATGGTGGTTGAAAAAGGCGCAACGACCAAGGAAGCCGCGACTGACGAACACTTCGCTTTGCTAAACTAGAGCTCCATGTCAGTCTTTCTCACTAGGATTGATAGGCGGGCGTAAGGTCTTCATGAATCTGGAGTCCTGGGACGCTTCCCGATAACTCTACACGTGGGGAGTGGGGAGGACGTCGAGCTCGACCCCGCGGGGGTGGTAAAGAAAGGGTCTAACGAGGCGCTCTCAGAGAAGGATCGTGTCGCCCGTCTACCAGTCGAGATTAATGAAAAAAGAAATACTGGTTGGAGAC'/>

    <sequence taxon='32' value='AAGCCTAGAGTGGCTCTCGGATCTGGGTAGTCATCCTCTTCCTGGCCGCGCGCATTCGTGTGGCTTTTACTCTAGAAGCAGGCGGTAGTATAAATAACACGACAAGGGCCCATTAACCTAAGACACAAATTCCATGGGAGACAACGGTTGGCTAGTTTATCTCTATTGCCTAGTAGAATGACCACCTTGTGGTAGGCAGCACACACCTTCTCTCAATAATCATGGGGGATGCGAATAGGCTGTGGACCTAAAGTATCGGCCCCGCGGTAATATGATTAAGTGCTGCCTAATTAGACAGAAGGTGAGTGCGGACAAATATCCGCTCTAAAACCAAGCGTAAGCTAATAAGTAATCCCCGTGTGTTCCACGGGCCCGGGGCCAGACTTGGGCGCAAGCAGACATGTCGAAGCAACGATGTGGGCAGACGTACTGGAAGGGAATCGTTTGCCTACTGAACAGGCGCAATATTGAAATTCTCGGTAAATGTGTCAGGCACCATCCACGACATAAGAAGCAGCGTAGTAAGTATCGCATTCGCCCTATTCTGCCACGCAATCGAAATGGTGACCTTTGGTCCCGCGTAACTTCTCCGAGCTACATTCCGGGTCCAACTTATCACGCAAAATGTGATTGGTTCGATGGTAACGGAATCGTTCGGGGCGTACGGTACGCGATCTACAAGACCAGGTATCGATCGAGGCGCGGGCTCCCGAATGCATCTCATCGCGGTTCTGCGCGCGGATTCTTACTTGGCGACTCACAGTTTGAAGGTGTGGCACGAAGGCTGGGGCCCCCTGCGCATATACAGAAAGCAGCGATAGGCCCCGAATCGGCATCTTAGCCTCCGCTGTACATGTTTGGCGTATCGCAGCACTCGGGGCCATCCAGCAGGGATGTAGACCCCGATGGGCGTCTGCGCTCCGAGTTCTTGGGCGAGTGCTTGAGGTCACCCCCGCGACGATGAATTTGAGTTCGATTGGGCTTAGCCAGACTATCTGGCTTCTGCCCCGTTTACATTCGTACCGTCCCAACTAGGAATTCCACTAAGCGACATTTATAGCTACCAGTGTGAGGATCGCCTAAAAGGGTTACTGTTATGACCTAGTCAGTAAGAGGTCCAGAGTTTGACAGGCGCTTTTATCCGTGGCTCACATAGCCATCCCGGTCGAAGTACCCATGCACGTGGGTCCTTACTCAGGAAGGGTAATAGTACCGCGGACGAAGACTTAGGATAATTCAGTGGGCCCTAATTTATTCCAGTCTTCCTGGTACAAAGTTGAAATGATTACCCAAAATTATCCTCGCCTTACTACTATGCGTTATTGGGTCTCTGTGCGGCTAAGTGGCAGCGAGAGTCTTCCTTTGGGGCCTCCGCCCCACGTTTCGGCATCGCAAGTATGGTCGTCTGCCTGTACAAGAGTTGCACGCTACTTGAGGAGTTGTGTTGTCTTAGGGCCATGTCTCAATCATTTGTCAAGTAAGCGGCCAACAAGCCTCGGCATCGTGGCCGATTGCCAGAACCATCGAGGACCCCGACCGTAGTGTGGCTGCCACTAGAGATACTCAGCTAAAAGCTGGGAATCACCGTCTGTGGGACTAATTCCATCCTAGTTATGAATCTTAAAAGACGTAAGGCGAGACTTTTTGTATCAGGAGGCGACTGGACGGAGCAGAGAGATTCAACACAACCCATGTACAACAGATGGTGGTTGAAAAAAGCGCAACGACCAAGGAAGCCGCGACTGACGAACACTTCGCTTTGCTAAACTAGAGCTCCGTGTCAGTCTTTCCCACTAGGATTGATAGGCGGGCGTAAGGTCTTCATGAATCTGGAGTCCTGGGACGCTTCCCGATAACTCTACACGTGGGGAGTGGGGAGGACGTCGAGCTCGACCCCGCGGGGGTGGTAAAGAAAGGGTCTAACGAGGCGCTCTCAAAGAAGGATCGTGTCGCCCGTCTACCAGTCGAGATTAATGAAAAAAGAAATACTGGTTGGAGAC'/>

    <sequence taxon='72' value='AAGCCTAGAGTGGCTCTCGGATCTGGGTAGTCATCCTCTTTCTGGCCGCGCGCATTTGTGTGGCTATTACTCTAGAAGCAGGCGGTAGTATAAATAACACGACAAGGGCCCATTAACCTAAGACACAAATTCCATGGGAGACAACGGTTGGCTAGTTTATCTCTATTGCCTAGTAGAATGACCACCTTGTGGTAGGCAGCACACACCTTCTCTCAATAATCATGGGGGATGCGAATAGGCTGTGGACCTAAAGTATCGGCCCCGCGGTAATATGATTAAGTGCTGCCTAATTAGACAGAAGGTGAGTGCGGACAAATATCCGCTCTAAAACCAAGCGTAAGCTAATAAGTAATCCCCTTGTGTTCCACGGGCCCGGGGCCAGACTTGGGCGCAAGCAGACATGTCGAAGCACCGATGTGGGCAGACGTACTGGAAGGGAATCGTTTGCCTACTGAACAGGCGCAATATTGAAATTCTCGGTAAATGTGTCAGGCACCATCCACGACATAAGAAGCATCGTAGTAAGTATCGCATTCGCCCTATTCTGCCACGCAATCGAAATGATGACCTTTGGTCCCGCGTAACTTCTCCGAACTACATTCCGGGTCCAACTTATCACGCAAAATGTGGTTGGTTCGATGGTAACGGAATCGTTCGGGGCGTACGGTACGCGATCTACAAGATCAGGTATCGATCGAGGCGCGGGCTCCCGAATGCATCTCATCGCGGTTCTGCGCGCGGATTCTTACTAGGCGACTCACAGTTTGAAGGTGTGGCACGAAGGCTGGGGCCCCCTGCGCACATACAGAAAGCAGCGATAGGCCCCGAATCGGCATCTTAGCCTCCGCTGTACATGTTTGGCGTATCGCAGCACTCGGGGCCATCCAGCAGGGATGAAGACCCCGATGGGCGTCTGCGCTCCGAGTTCTTGGGCGAGTGCTTGAGGTCACCCCCGCGACGATGAATTTGAGTTCGATTGGGCTTAGCCAGACTATCTGGCTTCTGCCCCGTTTACATTCGTACCGTTCCAACTAGGAATTCCACTAAGCGACATTTATAGCTACCAGTGTGAGGATCGCCTAAAAGGGTTACTGTTATGACCTAGTCAGTAAGAGGTCCAGAGTTTGAAAGGCGCTTTTATCCGTGGCTCACATAGCCATCCCGGTCGAAGTACCCATGCACGTGGGTCCTTACTCAGGAAGGGTAATCGTACCGCGGACGAAGACTTAGGATAATTCAGTGGGCCCTAATTTATTCCAGTCTTCCTGGTACAAAGTTGAAATGATTCCCCAAAATTATCCTCACCTTACTACTATACGTTATTGGGTCTCTGTGCGGCTAAGTGGCAGCGAGAGTCTTCCTTTGGGGCCTCCGCCCCACGTTTCGGCATCGCAAGTATGGGCGTCTGCTTGTACAAGAGTTGCACGCTACTTGAGGAGTTGTGTTGTCTTAGGGCCATGTCTCAATCATTTGTCAAGTAAGCGGCCAACAAGCCTCGGCATCGTGGCCGATCGCCAGAACCATCGAGGACCCCGACCGTAGTGTGGCTGCCACTAGAGATACTCAGCTAAAAGCTGGGAATCACCGTCTGTGGGACTAATTCCATCCTAGTTATGAATCTTAAAAGACGTAAGGCGAGACTTCTTGTATCAGGAGGCGACTGGACGGGGCAGAGCGATTCAACACAACCCATGTACAACAGATGGTGGTTGAAAAAGGCGCAACGACCAAGGAAGCCGCGACTGACGAACACTTCGCTTTGCTAAACTAGAGCTCCATGTCAGTCTTTCTCACTAGGATTGATAGGCGGGCGTAAGGTCTTCATGAATCTGGAGTCCTGGGACGCTTCCCGATAACTCTACACGTGGGGAGTGGGGAGGACGTCGAGCTCGACCCCGCGGGGGTGGTAAAGAAAGGGTCTAACGAGGCGCTCTCAGAGAAGGATCGTGTCGCCCGTCTACCAGTCGAGATTAATGAAAAAAGAAATACTGGTTGGAGAC'/>

    <sequence taxon='73' value='AAGCCTAGAGTGGCTCTCGGATCTGGGTAGTCATCCTCTTTCTGGCCGCGCGCATTTGTGTGGCTATTACTCTAGAAGCAGGCGGTAGTATAAATAACACGACAAGGGCCCATTAACCTAAGACACAAATTCCATGGGAGACAACGGTTGGCTAGTTTATCTCTATTGCCTAGTAGAATGACCACCTTGTGGTAGGCAGCACACGCCTTCTCTCAATAATCATGGGGGATGCGAATAGGCTGTGGACCTAAAGTATCGGCCCCGCGGTAATATGATTAAGTGCTGCCTAATTAGACAGAAGGTGAGTGCGGACAAATATCCGCTCTAAAACCAAGCGTAAGCTAATAAGTAATCACCTTGTGTTCCACGGGCCCGGGGCCAGACTTGGGCGCAAGCAGACATGTCGAAGCAACGATGTGGGCAGACGTACTGGAAGGGAATCGTTTGCCTACTGAACAGGCGCAATATTGAAATTCTCGGTAAATGTGTCAGGCACCATCCACGACATAAGAAGCATCGCAGTAAGTATCGCATTCGCCCTATTCTGCCACGCAATCGAAATGATGACCTTTGGTCCCGCGTAACTTCTCCGAACTACATTCCGGGTCCAACTTATCACGCAAAATGTGGTTGGTTCGATGGTAACGGAATCGTTCGGGGCGTACGGTACGCGATCTACAAGATCAGGTATCGATCGAGGCGCGGGCTCCCGAATGCATCTCATCGCGGTTCTGCGCGCGGATTCTTACTAGGCGACTCACAGTTTGAAGGTGTGGCACGAAGGCTGGGGCCCCCTGCGCATATACAGAAAGCAGCGATAGGCCCCGAATCGGCATCTTAGCCTCCGCTGAACATGTTTGGCGTACCGCAGCACTCGGGGCCATCCAGCAGGGATGAAGACCCCGATGGGCGTCTGCGCTCCGAGTTCTTGGGCGAGTGCTTGAGGTCACCCCCGCGACGATGAATTTGAGTTCGATTGGGCTTAGCCAGACTATCTGGCTTCTGCCCCGTTTACATTCGTACCGTTCCAACTAGGAATTCCACTAAGCGACATTTATAGCTACCAGTGTGAGGATCGCCTAAAAGGGTTACTGTTATGACCTAGTCAGTAAAAGGTCCAGAGTTTGACAGGCGCTTTTATCCGTGGCTCACATAGCCATCCCGGTCGAAGTACCCATGCACGTGGGTCCTTACTCAGGAAGGGTAATCGTACCGCGGACGAAGACTTAGGATAATTCAGTGGGCCCTAATTTATTCCAGTCTTCCTGGTACAAAGTTGAAATGATTCCCCAAAATTATCCTCGCCTTACTACTATGCGTTATTGGGTCTCTGTGCGGCTAAGTGGCAGCGAGAGTCTTCCTTTGGGGCCTCCGCCCCACGTTTCGGCATCGCAAGTATGGTCGTCTGCTTGTACAAGAGTTGCACGCTACTTGAGGAGTTGTGTTGTCTTAGGGCCATGTCTCAATCATTTGTCAAGTAAGCGGCCAACAAGCCTCGGCATCGTGGCCGATCGCCAGAACCATCGAGGACCCCGACCGTAGTGTGGCTGCCACTAGAGATACTCAGCTAAAAGCTGGGAATCACCGTCTGTGGGACTAATTCCATCCTAGTTATGAATCTTAAAAGACGTAAGGCGAGACTTCTTGTATCAGGAGGCGACTGGACGGAGCAGAGCGATTCAACACAACCCATGTACAACAGATGGTGGTTGAAAAAGGCGCAACGACCAAGGAAGCCGCGACTGACGAACACTTCGCTTTGCTAAACTAGAGCTCCATGTCAGTCTTTCTCACTAGGATTGATAGGCGGGCGTAAGGTCTTCATGAATCTGGAGTCCTGGGACGCTTCCCGATAACTCTACACGTGGGGAGTGGGGAGGACGTCGAGCTCGACCCCGCGGGGGTGGTAAAGAAAGGGTCTAACGAGGCGCTCTCAGAGAAGGATCGTGTCGCCCGTCTACCAGTCGAGATTAATGAAAAAAGAAATACTGGTTGGAGAC'/>

    <sequence taxon='95' value='AAGCCTAGAGTGGCTCTCGGATCTGGGTAGTCATCCTCTTCCTGGCCGCGCGCATTTGTGTGGCTATTACTCTAGAAGCAGGCGGTAGTATAAATAACACGACAAGGGCCCATTAACCTGAGACACAAATTCCACGGGAGACAACGGTTGGCTAGTTTATCTCTATTGCCTAGTAGAATGACCACCTTGTGGTAGGCAGCACACACCTTCTCTCAATAATCATGGGGGATGCGAATAGGCTGTGGACCTAAAGTATCGGCCCCGCGGTAATATGATTAAGTGCTGCCTAATTAGACAGAAGGTGAGTGCGGACAAATATCCGCTCTAAAACCAAGCGTAAGCTAATAAGTAATCCCCTTGTGTTCCACGGGCCCGGGGCCAGACTTGGGCGCAAGCAGACGTGTCGAAGCAACGATGTGGGCAGACGTACTGGAAGGGAATCGTTTGCCTACTGACCAGGCGCAATATTGAAATTCTCGGTAAATGCGTCAGGCACCATCCACGACATAAGAAGCATCGTAGTAAGTATCGCATTCGCCCTATTCTGCCACGCAATCGAAATGATGACCTTTGGTCCCGCGTAACTTCTCCGAACTACATTCCGGGTCCAACTTATCACGCAAAATGTGATTGGTTCGATGGTAACGGAATCGTTCGGGGCGTACGGTACGCGATCTACAAGATCAGGTATCGATCGAGGCGCGGGCTCCCGAATGCATCTCATCGCGGTTCTGCGCGCGGATTCTTACTAGGCGACTCACAGTTTGAAGGTGTGGCACGAAGGCTGGGGCCCCCTGCGCATATACAGAAAGCAGCGATAGGCCCCGAATCGGCATCTTAGCCTCCGCTGTACATGTTTGGCGTATCGCAGCACTCGGGGCCATCCAGCAGGGATGAAGACCCCGATGGGCGTCTGCGCTCCGAGTTCTTGGGCGAGTGCTTGAGGTCACCCCCGCGACGGTGAATTTGAGTTCGATTGGGCTTAGCCAGACTATCTGGCTTCTGCCCCGTTTACATTCGTACCGTTCCAACTAGGAATTCCACTAAGCGACATTTATAGCTACCAGTGTGAGGATCGCCTAAAAGGGTTACTGTTATGACCTAGTCAGTAAGAGGTCCAGAGTTTGACAGGCGCTTTTATCCGTGGCTCACATAGCCATCCCGGTCGAAGTACCCATGCACGTGGGTCCTTACTCAGGAAGGGTAATCGTACCGCGGACGAAGACTTAGGATAATTCAGTGGGCCCTAATTTATTCCAGTCTTCCTGGTACAAAGTTGAAATGATTCCCCAAAATTATCCTCGCCTTACTACTATGCGTTATTGGGTCTCTGTGCGGCTAAGTGGCAGCGAGAGTCTTCCTTTGGGGCCTCCGCCCCACGTTTCGGCATCGCAAGTATGGTCGTCTGCTTGCACAAGAGTTGCACGCTACTTGAGGAGTTGTGTTGTCTTAGGGCCATGTCTCAATCATTTGTCAAGTAAGCGGCCAACAAGCCTCGGCATCGTGGCCGATCGCCAGAACCATCGAGGACCCCGACCGTAGTGTGGCTGCCACTAGAGATACTCAGCTAAAAGCTGGGAATCACCGTCTGTGGGACTAACTCCATCCTAGTTATGAATCTTAAAAGACGTAAGGCGAGACTTCTTGTATCAGGAGGCGACTGGACGGAGCAGAGCGATTCAACACAACCCATGTACAACAGATGGTGGTTGAAAAAGGCGCAACGACCAAGGAAGCCGCGACTGACGAACACTTCGCTTTGCTAAACTAGAGCTCCATGTCAGTCTTTCTCACTAGGATTGATAGGCGGGCGTAAGGTCTTCATGAATCTGGAGTCCTGGGACGCTTCCCGATAACTCTACACGTGGGGAGTGGGGAGGACGTCGAGCTCGACCCCGCGGGGGTGGTAAAGAAAGGGTCTAACGAGGCGCTCTCAGAGAAGGATCGTGTCGCCCGTCTACCAGTCGAGATTAATGAAAAAAGAAATACTGGTTGGAGAC'/>

    <sequence taxon='137' value='AAGCCTAGAGTGGCTCTCGGATCTGGGTAGTCATCCTCTTCCTGGCCGCGCGCATTTGTGTGGCTATTACTCTAGAAGCAGGCGGTAGTATAAATAACACGACAAGGGCCCATTAACCTGAGACACAAATTCCACGGGAGACAACGGTTGGCTAGTTTATCTCTATTGCCTAGTAGAATGACCACCTTGTGGTAGGCAGCACACACGTTCTCTCAATAATCATGGGGGATGCGAATAGGCTGTGGACCTAAAGTATCGGCCCCGCGGTAATATGATTAAGTGCTGCCTAATTAGACAGAAGGTGAGTGCGGACAAATATTCGCTCTAAAACCAAGCGTAAGCTAATAAGTAATCCCCTTGTGTTCCACGGGCCCGGGGCCAGACTTGGGCGCAAGCAGACGTGTCGAAGCAACGATGTGGGCAGACGTACTGGAAGGGAATCGTTTACCTACTGATCAGGCGCAATATTGAAATTCTCGGTAAATGCGTCAGGCACCATCCACGACATAAGAAGCATCGTAGTAAGTATCGCATTCGCCCTATTTTGCCACGCAATCGAAATGATGACCTTTGGTCCCGCGGAACTTCTCCGAACTACATTCCGGGTCCAACTTATCACGCAAAATGTGATTGGTTCGATGGTAACGGAATCGTTCGGGGCGTACGGTACGCGATCTACAAGATCAGGTATCGATCGAGGCGCGGGCTCCCGAATGCATCTCATCGCGGTTCTGCGCGCGGGTTCTTACTAGGCGACTCACAGTTTGAAGGTGTGGCACGAAGGCTGGGGCCCCCTGCGCATATACAGAAAGCAGCGATAGGCCCCGAATCGGCATCTTAGCCTCCGCTGTACATGTTTGGCGTATCGCAGCACTCGGGGCCATCCAGCAGGGATGAAGACCCCGATGGGCGTCTGCGCTCCGAGTTCTTGGGCGAGTGCTTGAGGTCACCCCCGCGACGGTGAATTTGAGTTCGATTGGGCTTAGCCAGACTATCTGGCTTCTGCCCCGTTTACATTCGTACCGTTCCAACTAGGAATTCCACTAAGCGACATTTATAGCTACCAGTGTGAGGATCGCCTAAAAGGGTTACTGTTATGACCTAGTCAGTAAGAGGTCCAGAGTTTGACAGGCGCTTTTATCCGTGGCTCACATAGCCATCCCGGTCGAAGTACCCATGCACGTGGGTCCTTACTCAGGAAGGGTAATCGTACCGCGGACGAAGACTTAGGATAATTCAGTGGGCCCTAATTTATTCCAGTCTTCCTGGTACAAAGTTGAAATGATTCCCCAAAATTATCCTCGCCTTACTACTATGCGTTATTGGGTCTCTGTGCGGCTAAGTGGCAGCGAGAGTCTTCCTTTGGGGCCTCCGCCCCACGTTTCGGCATCGCAAGTATGGTCGTCTGCTTGCACAAGAGTTGCACGCTACTTGAGGAGTTGTGTTGTCTTAGGGCCATGTCTCAATCATTTGTCAAGTAAGCGGCCAACAAGCCTCGGCATCGTGGCCGATCGCCAGAACCATCGAGGACCCCGACCGTAGTGTGGCTGCCACTAGAGATACTCAGCTAAAAGCTGGGAATCACCGTCTGTGGGACTAACTCCATCCTAGTTATGAATCTTAAAAGACGTAAGGCGAGACTTCTTGTATCAGGAGGCGACTGGACGGAGCAGAGCGATTCAACACAACCCATGTACAACAGATGGTGGTTGAAAAAGGCGCAACGACCAAGGAAGCCGCGACTGACGAACACTTCGCTTTGCTAAACTAGAGCTCCATGTCAGTCTTTCTCACTAGGATTGATAGGCGGGCGTAAGGTCTTCATGAATCTGGAGTCCTGGGACGCTTCCCGATAACTCCACACGTGGGGAGTGGGGAGGACGTCGTGCTCGACCCCGCGGGGGTGGTAAAGAAAGGGTCTAACGAGGCGCTCTCAGAGAAGGATCGTGTCGCCCGTCTACCAGTCGAGATTAATGAAAAAAGAAATACTGGTTGGAGAC'/>

    <sequence taxon='138' value='AAGCCTAGAGTGGCTCTCGGATCTGGGTAGTCATCCTCTTCCTGGCCGCGCGCATTTGTGTGGCTATTACTCTAGAAGCAGGCGGTAGTATAAATAACACGACAAGGGCCCATTAACCTGAGACACAAATTCCACGGGAGACAACGGTTGGCTAGTTTATCTCTATTGCCTAGTAGAATGACCACCTTGTGGTAGGCAGCACACACGTTCTCTCAATAATCATGGGGGATGCGAATAGGCTGTGGACCTAAAGTATCGGCCCCGCGGTAATATGATTAAGTGCTGCCTAATTAGACAGAAGGTGAGTGCGGACAAATATTCGCTCTAAAACCAAGCGTAAGCTAATAAGTAATCCCCTTGTGTTCCACGGGCCCGGGGCCAGACTTGGGCGCAAGCAGACGTGTCGAAGCAACGATGTGGGCAGACGTACTGGAAGGGAATCGTTTACCTACTGACCAGGCGCAATATTGAAATTCTCGGTAAATGCGTCAGGCACCATCCACGACATAAGAAGCATCGTAGTAAGTATCGCATTCGCCCTATTTTGCCACGCAATCGAAATGATGACCTTTGGTCCCGCGGAACTTCTCCGAACTACATTCCGGGTCCAACTTATCACGCAAAATGTGATTGGTTCGATGGTAACGGAATCGTTCGGGGCGTACGGTACGCGATCTACAAGATCAGGTATCGATCGAGGCGCGGGCTCCCGAATGCATCTCATCGCGGTTCTGCGCGCGGATTCTTACTAGGCGACTCACAGTTTGAAGGTGTGGCACGAAGGCTGGGGCCCCCTGCGCATATACAGAAAGCAGCGATAGGCCCCGAATCGGCATCTTAGCCTCCGCTGTACATGTTTGGCGTATCGCAGCACTCGGGGCCATCCAGCAGGGATGAAGACCCCGATGGGCGTCTGCGCTCCGAGTTCTTGGGCGAGTGCTTGAGGTCACCCACGCGACGGTGAATTTGAGTTCGATTGGGCTTAGCCAGACTATCTGGCTTCTGCCCCGTTTACATTCGTACCGTTCCAACTAGGAATTCCACTAAGCGACATTTATAGCTACCAGTGTGAGGATCGCCTAAAAGGGTTACTGTTATGACCTAGTCAGTAAGAGGTCCAGAGTTTGACAGGCGCTTTTATCCGTGGCTCACATAGCCATCCCGGTCGAAGTACCCATGCACGTGGGTCCTTACTCAGGAAGGGTAATCGTACCGCGGACGAAGACTTAGGATAATTCAGTGGGCCCTAATTTATTCCAGTCTTCCTGGTACAAAGTTGAAATGATTCCCCAAAATTATCCTCGCCTTACTACTATGCGTTATTGGGTCTCTGTGCGGCTAAGTGGCAGCGAGAGTCTTCCTTTGGGGCCTCCGCCCCACGTTTCGGCATCGCAAGTATGGTCGTCTGCTTGCACAAGAGTTGCACGCTACTTGAGGAGTTGTGTTGTCTTAGGGCCATGTCTCAATCATTTGTCAAGTAAGCGGCCAACAAGCCTCGGCATCGTGGCCGATCGCCAGAACCATCGAGGACCCCGACCGTAGTGTGGCTGCCACTAGAGATACTCAGCTAAAAGCTGGGAATCACCGTCTGTGGGACTAACTCCATCCTAGTTATGAATCTTAAAAGACGTAAGGCGAGACTTCTTGTATCAGGAGGCGACTGGACGGAGCAGAGCGATTCAACACAACCCATGTACAACAGATGGTGGTTGAAAAAGGCGCAACGACCAAGGAAGCCGCGACTGACGAACACTTCGCTTTGCTAAACTAGAGCTCCATGTCAGTCTTTCTCACTAGGATTGATAGGCGGGCGTAAGGTCTTCATGAATCTGGAGTCCTGGGACGCTTCCCGATAACTCCACACGTGGGGAGTGGGGAGGACGTCGTGCTCGACCCCGCGGGGGTGGTAAAGAAAGGGTCTAACGAGGCGCTCTCAGAGAAGGATCGTGTCGCCCGTCTACCAGTCGAGATTAATGAAAAAAGAAATACTGGTTGGAGAC'/>

    <sequence taxon='100' value='AAGCCTAGAGTGGCTCTCGGATCTGGGTAGTCATCCTCTTCCTGGCCGCGCGCATTTGTGTGGCTATTACTCTAGAAGCAGGCGGTAGTATAAATAACACGACAAGGGCCCATTAACCTAAGACACAAATTCCACGGGAGACAACGGTTGGCTAGTTTATCTCTATTGCCTAGTAGAATGACCACCTTGTGGTAGGCAGCACACACCTTCTCTCAATAATCATGGGGGATGCGAATAGGCTGTGGACCTAAAGTATCGGCCCCGCGGTAATATGATTAAGTGCTGCCTAATTAGACAGAAGGTGAGTGCGGACAAATATCCGCTCTAAAACCAAGCGTAAGCTAATAAGTAATCCCCTTGTGTTCCACGGGCCCGGGGCCAGACTTGGGCGCAAGCAGACATGTCGAAGCAACGATGTGGGCAGACGTACTGGAAGGGAATCGTTTGCCTACTGACCAGGCGCAATATTGAAATTCTCGGTAAATGCGTCAGGCACCATCCACGACATAAGAAGCATCGTAGTAAGTATCGCATTCGCCCTATTCTGCCACGCAATCGAAATGATGACCTTTGGTCCCGCGTAACTTCTCCGAACTACATTCCGGGTCCAACTTATCGCGCAAAATGTGATTGGTTCGATGGTAACGGAATCGTTGGGGGCGTACGGTACGCGATCTACAAGATCAGGTATCGATCGAGGCGCGGGCTCCCGAATGCATCTCATCGCGGTTCTGCGCGCGGATTCTTACTAGGCGACTCACAGTTTGAAGGTGTGGCACGAAGGCTGGGGCCCCCTGCGCATATACAGAAAGCAGCGATAGGCCCCGAATCGGCATCTTAGCCTCCGCTGTACATGTTTGGCGTATCGCAGCACTCGGGGCCATCCAGCAGGGATGAAGACCCCGATGGGCGTCTGCGCTCCGAGTTCTTGGGCGAGTGCTTGAGGTCACCCCCGCGACGGTGAATTTGAGTTCGATTGGGCTTAGCCAGACTATCTGGCTTCTGCCCCGTTTACATTCGTACCGTTCCAACTAGGAATTCCACTAAGCGACATTTATAGCTACCAGTGTGAGGATCGCCTAAAAGGGTTTCTGTTATGACCTAGTCAGTAAGAGGTCCAGAGTTTGACAGGCGCTTTTATCCGTGGCTCACATAGCCATCCCGGTCGAAGTACCCATGCACGTGGGTCCTTACTCAGGAAGGGTAATCGTACCGCGGACGAAGACTTAGGATAATTCAGTAGGCCCTAATTTATTCCAGTCTTCCTGGTACAAAGTTGAAATGATTCCCCAAAATTATCCTCGCCTTACTACTATGCGTTATTGGGTCTCTGTGCGGCTAAGTGGCAGCGAGAGTCTTCCTTTGGGGCCTCCGCCCCACGTTTCGGCATCGCAAGTATGGTCGTCTGCTTGCACAAGAGTTGCACGCTACTTGAGGAGTTGTGTTGTCTTAGGGCCATGTCTCAATCATTTGTCAAGTAAGCGGCCAACAAGCCTCGGCATCGTGGCCGATCGCCAGAACCATCGAGGACCCCGACCGTAGTGTGGCTGCCACTAGAGATACTCAGCTAAAAGCTGGGAATCACCGTCTGTGGGACTAACTCCATCCTAGTTATGAATCTTAAAAGACGTAAGGCGAGACTTCTTGTATCAGGAGGCGACTGGACGGAGCAGAGCGATTCAACACAACCCATGTACAACAGATGGTGGTTGAAAAAGGCGCAACGACCAAGGAAGCCGCGACTGACGAACACTTCGCTTTGCTAAACTAGCGCTCCATGTCAGTCTTTCTCACTAGGATTGATAGGCGGGCGTAAGGTCTTCATGAACCTGGAGTCCTGGGACGCTTCCCGATAACTCTACACGTGGGGAGTGGGGAGGACGTCGAGCTCGACCCCGCGGGGGTGGTAAAGAAAGGGTCTAACGAGGCGCTCTCAGAGAAGGATCGTGTCGCCCGTCTACCAGTCGAGATTAATGAAAAAAGAAATACTGGTTGGAGAC'/>

    <sequence taxon='118' value='AAGCCTAGAGTGGCTCTCGGATCTGGGTAGTCATCCTCTTCCTGGCCGCGCGCATTTGTGTGGCTATTACTCTAGAAGCAGGCGGTAGTATAAATAACACGACAAGGGCCCATTAACCTAAGACACAAATTCCACGGGAGACAACGGTTGGCTAGTTTATCTCTATTGCCTAGTAGAATGACCACCTTGTGGTAGGCAGCACACACCTTCTCTCAATAATCATGGGGGATGCGAATAGGCTGTGGACCTAAAGTATCGGCCCCGCGGTAATATGATTAAGTGCTGCCTAATTAGACAGAAGGTGAGTGCGGACAAATATCCGCTCTAAAACCAAGCGTAAGCTAATAAGTAATCCCCTTGTGTTCCACGGGCCCGGGGCCAGACTTGGGCGCAAGCAGACATGTCGAAGCAACGATGTGGGCAGACGTACTGGAAGGGAATCGTTTGCCTACTGACCAGGCGCAATATTGAAATTCTCGGTAAATGCGTCAGGCACCATCCACGACATAAGAAGCATCGTAGTAAGTATCGCATTCGCCCTATTCTGCCACGCAATCGAAATGATGACCTTTGGTCCCGCGTAACTTCTCCGAACTACATTCCGGGTCCAACTTATCACGCAAAATGTGATTGGTTCGATGGTAACGGAATCGTTCGGGGCGTACGGTACGCGATCTACAAGGTCAGGTATCGATCGAGGCGCGGGCTCCCGAATGCATCTCATCGCGGTTCTGCGCGCGGATTCTTACTAGGCGACTCACAGTTTGAAGGTGTGGCACGAAGGCTGGGGCCCCCTGCGCATATAAAGAAAGCAGCGATAGGCCCCGAATCGGCATCTTAGCCTCCGCTGTACATGTTTGGCGTATCGCAGCACTCGGGGCCATCCAGCAGGGATGAAGACCCCGATGGGCGTCTGCGCTCCGAGTTCTTGGGCGAGTGCTTGAGGTCACCCCCGCGACGGTGAATTTGAATTCGATTGGGCTTAGCCAGACTATCTGGCTTCTGCCCCGTTTACATTCGTACCGTTCCAACTAGGAATTCCACTAAGCGACATTTATAGCTACCAGTGTGAGGATCGCCTAAAAGGGTTACTGTTATGACCTAGTCAGTAAGAGGTCCAGAGTTTGACAGGCGCTTTTATCCGTGGCTCACATAGCCATCCCGGTCGAAGTACCCATGCACGTGGGTCCTTACTCAGGAAGGGTAATCGTACCGCGGACGAAGACTTAGGATAATTCAGTGGGCCCTAATTTATTCCAGTCTTCCTGGTACAAAGTTGAAATGATTCCCCAAAATTATCCTCGCCTTACTACTATGCGTTATTGGGTCTCTGTGCGGCTAAGTGGCAGCGAGAGTCTTCCTTTGGGGCCTCAGCCCCACGTTTCGGCATCGCAAGTATGGTCGTCTGCTTGCACAAGAGTTGCACGCTACTTGAGGAGTTGTGTTGTCTTAGGGCCATGTCTCAATCATTTGTCAAGTAAGCGGCCAACAAGCCTCGGCATCGTGGCCGATCGCCAGAACCATCGAGGACCCCGACCGTAGTGTGGCTGCCACTAGAGATACTCAGCTAAAAGCTGGGAATCACCGTCTGTGGGACTAACTCCATCCTAGTTATGAATCTTAAAAGACGTAAGGCGAGACTTCTTGTATCAGGAGGCGACTGGACGGAGCAGAGCGATTCAACACAACCCATGTACAACAGATGGTGGTTGAAAAAGGCGCAACGACCAAGGAAGCCGCGACTGACGAACACTTCGCTTTGCTAAACTAGAGCTCCATGTCAGTCTTTCTCACTAGGATTGATAGGCGGGCGTAAGGTCTTCATGAATCTGGAGTCCTGGGACGCTTCCCGATAACTCTACACGTGGGGAGTGGGGAGGACGTCGAGCTCGACCCCGCGGGGGTGGTAAAGAAAGGGTCTAACGAGGCGCTCTCAGAGAAGGATCGTGTCGCCCGTCTACCAGTCGAGATTAATGAAAAAAGAAATACTGGTTGGAGAC'/>

    <sequence taxon='19' value='AAGCCTAGAGTGGCTCTTGGATCTGGTTAGTCATCCTCTTCCTAGCCGCGCGCATTTGTGTGGCTCTTACCCTAGAAGCAGGCGGTAGTATAAATAACACGACAAGGGCCCATTAACCTAAGACACAAATTTCATGAAAGACAGCGGTTGGCTAGTTTATCTCTATTGCCTAGTAGAATGACCACCTTGTGGTAGGAAGCACACACCTCCTCTCAGTAATCGTGGGGGCTGCGAATAGGCTGTGGACCTAAAGTATCGGCCCCGCGGTAATATGATTAAGTGCTGCCTAATTAGACAGAAGGTGAGTGCGGACAAATATCCGCTCTAAAACCAAGCGTAATCTAATAAGTAATCCCCTTGTGTTCCACGGGCCCGGGGTCAGACTTGGGCGCAAGTAGACATGTCGAAGCAACGATGTGGGCAGACGTACTGGAAGGGAATCGTTTGCCTACTGAACAGGCGCAATATTGAAATTCTCGGTAAGTGTGTCAGGCACCATCCACGACATAAGAAGCATCGTAGTAAGTATCGCACTCGCCCTATTCTGCCACGCAATCGAAATGATGACCTTTGGTCCCGCGTAACTTATCCGAACTACATTCCGGGCCTAACTTATTACGCAAAATGTGATTGGTTCGACGGTAACGGAATCGTTCGGCGCGTACGGTACGCGATCTAGAAGACCAGGTGTCGATCGAGGCGCGGGCTCCCGAATGCATCTCATCGCGGTTCTGCGCGCGGATTCTTACTAGGCGACTCACAGTTTGAGGGTGTGGCACGAAGGCTGGGGCCCCCTGCGCATATACAGAAAGCAGCGATAGGCCCCGAATCGGCATCTTGGCCTCCGCTGTACACGTTTGGCGTACCGCAGCACTCGGGGCCATCCAGCAGGGATATAGACCCCGATGGGCGTCTGCGCTCCGAGTTCTTGGGCGAGTGTTTGAGGTCACCCCCGCGACGATGAATTTGAGTTCGATTGGGTTTAGCCAGACTATCTGGCTTCTGCCCCGTTTACATTCGTACCGTTCCAACTAGGAATTCCACTAAGCGACATTCATAGCTACCAGCGTGAGGATCGCCTAAAAGGGTTACTGTTATGACCTAGTCAGTAAGAGGTCCAGAATTTGACAGGCCTTTTTATCCGTGGCTCACATAGCCGTCCCGGTCGAAGTACCCATGCACGTGGGTCCTTACTCAGGAAGGGTAATCGTACCGCGGACGAAGGCTTAGGATAATTCAGTGGGCCCTAATTTATTCCGGTCTTCCTAGTACAAAGTTGAAATGATTACCCAAAGTTGTCCTCGCCTTACTACTATGCGTTATTGGGTCTCTGTGCGGCTAAGTGGCAGCGAGAGTCTTCCTTTGGGGCCTCCGCCCCACGTTTCGGCATCGCAAGTATGGTCGTCTGCTTGTACAAGAGTTGCACGCTATTTGAGGAGTTGTGTTGTCTTAGGGCTATGTCTCAATCATTTGTCAAGTAAGCGACCAGCAAGCCTCGGCATCGTGGCCGATCGCCAGAATCATCGAGGACCCCGACCGTAGTGTGGCTGCCACTAGAGATAATCAGCTAAAGGCTGGGAATCACCGTCTGTGGGACTAATTCCATCCTAGTTATGAATCTTAAAAGACGTAAGGCGAGACTTCTTGTATCAGGAGGCAACTGGACGGAGCAGAGCGATTCAACACAACCCATGTACAACAGATGGTGGTTGAAAAAGGCGCAACGACCAAGGAAGCCCCGACTGACGAACACTTCGCTTTGCTAAACTAGAGCTCCATGTCAGTTTTTCTCACTAGGATTAATAGGCGGGCGTAAGGTCTTCATGAATCTGGAGTCCTGGGACGCTCCCCGATAACTCTACACGTGGGGAGTGGGGAGGACGTCGACCTCGACCCCGCGGGGGTGGTAAAGAAAGGGTCTAACGAGGCGCTCTCACAGAAGGATCGTGTCGCCCGTCTACCAGTTGAAATTAATGAAAAAAGAAATACTGGTTAGAGAC'/>

    <sequence taxon='27' value='AAGCCTAGAGTGGCTCTTGGATCTGGTTAGTCATCCTCTTCCTAGCCGCGCGCATTTGTGTGGCTATTACCCTAGAAGCAGGCGGTAGTATAAATAACACGACAAGGGCCCATTAACCTAAGACACAAATTTCATGAAAGACAGCGGTTGGCTAGTTTATCTCTATTGCCTAGTAGAATGACCACCTTGTGGTAGGAAGCACACACCTCCTCTCAGTAATCGTGGGGGCTGCGAATAGGCTGTGGACCTAAAGTATCGGCCCCGCGGTAATATGATTAAGTGCTGCCTAATTAGACAGAAGGTGAGTGCGGACAAATATCCGCTCTAAAACCAAGCGTAATCTGATAAGTAATCCCCTTGTGTTCCACGGGCCCGGGGTCAGACTTGGGCGCAAGTAGACATGTCGAAGCAACGATGTGGGCAGACGTACTGGAAGGGAATCGTTTGCCTACTGAACAGGCGCAATATTGAAATTCTCGGTAAGTGTGTCAGGCACCATCCACGACATAAGAAGCATCGTAGTAAGTATCGCACTCGCCCTATTCTGCCACGCAATCGAAATGATGAACTTTGGTCCCGCGTAACTTATCCGAACTACATTCCGGGCCTAACTTATTACGCAAAATGTGATTGGTTCGACGGTAACGGAATCGTTCGGCGCGTACGGTACGCGATCTAGAAGACCAGGTGTCGATCGAGGCGCGGGCTCCCGAATGCATCTCATCGCGGTTCTGCGCGCGGATTCTTACTAGGCGACTCACAGTTTGAGGGTGTGGCACGAAGGCTGGGGCCCCCTGCGCATATACAGAAAGCAGCGATAGGCCCCGAATCGGCATCTTGGCCTCCGCTGTACACGTTTGGCGTACCGCAGCACTCGGGGCCATCCAGCAGGGATATAGACCCCGATGGGCGTCTGCGGTCCGAGTTCTTGGGCGAGTGTTTGAGGTCACCCCCGCGACGATGAATTTGAGTTCGATTGGGCTTAGCCAGACTATCTGGCTTCTGCCCCGTTTACATTCGTACCGTTTCAACTAGGAATTCCACTAAGCGACATTCATAGCTACCAGCGTGAGGATCGCCTAAAAGGGTTACTGTTATGACCTAGTTAGTAAGAGGTCCAGAATTTGACAGGCCTTTTTATCCGTGGCTCACATAGCCGTCCCGGTCGAAGTACCCATGCACGTGGGTCCTTACTCAGGAAGGGTAATCGTACCGCGGACGAAGGCTTAGGATAATTCAGTGGGCCCTAATTTACTCCGGTCTTCCTAGTACAAAGTTGAAATGATTACCCAAAGTTGTCCTCGCCTTACTACTATGCGTTATTGGGTCTCTGTGCGGCTAAGTGGCAGCGAGAGTCTTCCTTTGGGGCCTCCGCCCCACGTTTCGGCATCGCAAGTATGGTCGTCTGCTTGTACAAGAGTTGCACGCTATTTGAGGAGTTGTGTTGTCTTAGGGCTATGTCTCAATCATTTGTCAAGTAAGCGACCAGCGAGCCTCGGCATCGTGGCCGATCGCCAGAATCATCGAGGACCCCGACCGTAGTGTGGCTGCCACTAGAGATAATCAGCTAAAGGCTGGGAATCACCGTCTGTGGGACTAATTCCATCCTAGTTGTGAATCTTAAAAGACGTAAGGCGAGACTTCTTGTATCAGGAGGCAACTGGACGGAGCAGAGCGATCCAACACAACCCATGTACAACAGATGGTGGTTGAAAAAGGCGCAACGACCAAGGAAGCCCCGACTGACGAACACTTCGCTTTGCTAAACTAGAGCTCCATGTCAGTTTTTCTCACTAGGATCAATAGGCGGGCGTAAGGTCTTCATGAATCTGGAGTCCTGGGACGCTCCCCGATAACTCTACACGTGGGGAGTGGGGAGGACGTCGACCTCGACCCCGCGGGGGTGGTAAAGAAAGGGTCTAACGAGGCGCTCTCACAGAAGGATCGTGTCGCCCGTCTACCAGTTGAAATTAATGAAAAAAGAAATACTGGTTAGAGAC'/>

    <sequence taxon='69' value='AAGCCTAGAGTGGCTCTTGGATCTGGTTAGTCATCCTCTTCCTAGCCGCGCGCATTTGTGTGGCTATTACCCTAGAAGCAGGCGGTAGTATAAATAACACGACAAGGGCCCATTAACCTAAGACACAAATTTCATGAAAGACAGCGGTTGGCTAGTTTATCTCTATTGCCTAGTAGAATGACCACCTTGTGGTAGGAAGCACACACCTCCTCTCAGTAATCGTGGGGGCTGCGAATAGGCTGTGGACCTAAAGTATCGGCCCCGCGGTAATATGATTAAGTGCTGCCTAATTAGACAGAAGGTGAGTGCAGACAAATATCCGCTCTAAAACCAAGCGTAATCTGATAAGTAATCCCCTTGTGTTCCACGGGCCCGGGGTCAGACTTGGGCGCAAGTAGACATGTCGAAGCAACGATGTGGGCAGACGTACTGGAAGGGAATCGTTTGCCTACTGAACAGGCGCAATATTGAAATTCTCGGTAAGTGTGTCAGGTACCATCCACGACATAAGAAGCATCGTAGTAAGTATAGCACTCGCCCTATTCTGCCACGCAATCGAAATGATGAACTTTGGTCCCGCGTAACTTATCCGAACTACATTCCGGGCCTAACTTATTACGCAAAATGTGATTGGTTCGACGGTAACGGAATCGTTCGGCGCGTACGGTACGCGATCTAGAAGACCAGGTGTCGATCGAGGCGCGGGCTCCCGAATGCATCTCATCGCGGTTCTGCGCGCGGATTCTTACTAGGCGACTCAGAGTTTGAGGGTGTGGCACGAAGGCTGGGGCCCCCTGCGCATATACAGAAAGCAGCGATAGGCCCCGGATCGGCATCTTGGCCTCCGCTGTACACGTTTGGCGTACCGCAGCACTCGGGGCCATCCAGCAGGGATATAGACCCCGATGGGCGTCTGCGGTCCGAGTTCTTGGGCGAGTGTTTGAGGTCACCCCCGCGACGATGAATTTGAGTTCGATTGGGCTTAGCCAGACGATCTGGCTTCTGCCCCGTTTACATTCGTACCGTTTCAACTAGGAATTCCACTAAGCGACATTCATAGCTACCAGCGTGAGGATCGCCTAAAAGGGTTACTGTTATGACCTAGTTAGTAAGAGGTCCAGAATTTGACAGGCCTTTTTATCCGTGGCTCACATAGCCGTCCCGGTCGAAGTACCCATGCACGTGGGTCCTTACTCAGGAAGGGTAATCGTACCGCGGACGAAGGCTTAGGATAATTCAGTGGGCCCTAATTTACTCCGGTCTTCCTAGTACAAAGTTGAAATGATTACCCAAAGTTGTCCTCGCCTTACTACTATGCGTTATTGGGTCTCTGTGCGGCTAAGTGGCAGCGAGAGTCTTCCTTTGGGGCCTCCGCCCCACGTTTCGGCATCGCAAGTATGGTCGTCTGCTTGTACAAGAGTTGCACGCTATTTGAGGAGTTGTGTTGTCTTAGGGCTATGTCTCAATCATTTGTCAAGTAAGCGACCAGCGAGCCTCGGCATCGTGGCCGATCGCCAGAATCATCGAGGACCCCGACCGTAATGTGGCTGCCACTAGAGATAATCAGCTAAAGGCTGGGAATCACCGTCTGTGGGACTAATTCCATCCTAGTTGTGAATCTTAAAAGACGTAAGGCGAGACTTCTTGTATCAGGAGGCAACCGGACGGAGCAGAGCGATCCAACACAACCCATGTACAACAGATGGTGGTTGAAAAAGGCGCAACAACCAAGGAAGCCCCGACTGACCAACACTTCGCTTTGCTAAACTAGAGCTCCATGTGAGTTTTTCTCACTAGGATCAATAGGCGGGCGTAAGGTCTTCATGAATCTGGAGTCCTGGGACGCTCCCCGATAACTCTACACGTGGGGAGTGGGGAGGACGTCGACCTCGACCCCGCGGGGGTGGTAAAGAAAGGGTCTAACGAGGCGCTCTCACAGAAGGATCGTGTCGCCCGTCTACCAGTTGAAATTAATGAAAAAAGAAATACTGGTTAGAGAC'/>

    <sequence taxon='60' value='AAGCCTAGAGTGGCTCTTGGATCTGGTTAGTCATCCTCTTCCTAGCCGCGCGCATTTGTGTGGCTATTACCCTAGAAGCAGGCGGTAGTATAAATAACACGACAAGGGCCCATTAACCTAAGACACAAATCTCATGAAGGACAGCGGTTGGCTATTTTATCTCTATTGCCTAGTAGAATGACCACCTTGTGGTAGGAAGAACACACCTCCTCTCAGTAATCGTGGGGGCTGCGAATAGGCTGTGGACCTAAAGTATCGGCCCCGCGGTAATATGATTAAGTGCTGCCTAATTAGACAGAAGGTGAGTGCGGACAAATATCCGCTCTAAAACCAAGCGTAATCTAATAAGTAATCCCCTTGTGTTCCACGGGCCCGGGGTCAGACTTGGGCGCAAGTAGACATGTCGAAGCAACGATGTGGGCAGACGTACTGGAAGGGAATCGTTTGCCTACTGAACAGACGCAATATTGAAATTCTCGGTAAATGTGTCAGGCACCATCCACGACATAAGAAGCATCGTAGTAAGTATCGCACTCGCCCTATTCTGCCACGCAATCGAAATGATGACCTTTGGTCCCGCGAAACTTATCCGAACTACATTTCGGGCCTAACTTATTACGCAAAGTGTGATTGGTTCGACGGTAACGGAATCGTTCGGCGCGTACGGTACGCGATCTAGAAGACCAGGTGTCGATCGAGGCGCGGGCTCCCGAATGCATCTCATCGCGGTTCTGCGCGCGGATTCTTACTAGGCGACTCACAGTTTGAGGGTGTGGCACGAAGGCTGGGGCCCCCTGCGCATATACAGAAAGCAGCGATAGGCCCCGAATCGGCATCTTGGCCTCCGCTGTACACGTTTGGCGTACCGCAGCACTCGGGGCCATCCAGCAGGGATATAGACCCCGCTGGGCGTCTGCGCTCTGAGTTCTTGGGCGAGTGTTTGAGGTCACCCCCGCGACGATGAATTTGAGTTCGATTGGGCTTAGTTAGACTATCTGGCTTCTGCCCCGTTTACATTCGTACCGTTCCAACTAGGAATTCCACTAAGCGACATTCGTAGCTACCAGCGTGAGGATCGCCTAAAAGGGTTACTGTTATGACCTAGTTAGTAAGAGGTCCAGGATTTGACAGGCCTTTTTATCCGTGGCTCACATAGCCGTCCCGGTCGAAGTACCCATGCACGTGGGTCCTTACTCAGGAAGGGTAATCGTACCGCGGACGAAGGCTTAGGATAATTCAGTGGGCCCTAATTTATTCCGGTCTTCCTAGTACAAAGTTGAAATGATTACCCAAAGTTGTCCTCGCCTTACTACTATGCGTTATTGGGTCTCTGTGCGGCTAAGTGGCAGCGAGAGTCTTCCTTTGGGGCCTCCGCCCCACGTTTCGGCATCGCAAGTATGGTCGTCTGCTTGTACAAGAGTTGCACGCTATTTGAGGAGTTGTGTTGTCTTAGGGCTATGTCTCAATCATTTGTCAAGTAAGCGACCAGCGAGCCTCGGCATCGTGGCCGATCGCCAGAATCATCGAGGACCCCGACCGTAGTGTGGCTGCCACTAGAGATAATCAGCTAAAGGCTGGGAATTACCGTCTGTGGGACTAATTCCATCTTAGTTATGCATCTCAAAAGACGTAAGGCGAGACTTCTTGTATCAGGAGGCAACTGGACGGAGCAGAGCGATCCAACACAACCCATGTACAACCGATGGTGGTCGAAAAAGGCGCAACGACCAAGGAAGCCCCGACTGACGAACACTTCGCTTTGCTAAACTAGAGCTCCATGTCAGTTTTTCTCACTAGGATTAATAGGCGGGCGTAAGGTCTTCATGAATCTGGAGTCCTGGGACGCTCCCCGATAACTCTACACGTGGGGAGTGGGGAGGACGTCGACCTCGACCCCGCGGGGGTGGTAAAGAAAGGGTCTAACGAGGCGCTCTCACAGACGGATCGTGTCGCCCGTCTACCAGTTGAAATTAATGAAAAAAGAAATACTGGTTAGAGAC'/>

    <sequence taxon='61' value='AAGCCTAGAGTGGCTCTTGGATCTGGTTAGTCATCCTCTTCCTAGCTGCGCGCATTTGTGTGGCTATTACCCTAGAAGCAGGCGGTAGTATAAATAACACGACAAGGGCCCATTAACCTAAGACACAAATTTCATGAAAGACAGCGGTTGGCTATTTTATCTCTATTGCCTAGTAGAATGACCACCTTGTGGTAGGAAGAACACACCTCCTCTCAGTAATCGTGGGGGCTGCGAATAGGCTGTGGACCTAAAGTATCGGCCCCGCGGTAATATGATTAAGTGCTGCCTAATTAGACAGAAGGTGAGTGCGGACAAATATCCGCTCTAAAACCAAGCATAATCTAATAAGTAATCCCCTTGTGTTCCACGGGCCCGGGGTCAGACTTGGGCGCAAGTAGACATGTCGAAGCAACGATGTGGGCAGACGTACTGGAAGGGAATCGTTTGCCTACTGAACAGGCGCAATATTGAAATTCTCGGTAAATGTGTCAGGCACCATCCACGACATAAGAAGCATCGGAGTAAGTATCGCACTCGCCCTATTCTGCCACGCAATCGAAATGATGACCTTTGGTCCCGCGTAACTTATCCGAACTACATTCCGGGCCTAACTTATTACGCAAAGTGTGATTGGTTCGACGGTAACGGAATCGTTCGGCGCGTACGGTACGCGATCTAGAAGACCAGGTGTCGATCGAGGCGCGGGCTCCCGAATGCATCTCATCGCGGTTCTGCGCGCGGATTCTTACTAGGCGACTCACAGTTTGAGGGTGTGGCACGAAGGCTGGGGCCCCCTGCGCATATACAGAAAGCAGCGATAGGCCCCGAATCGGCATCTTGGCCTCCGCTGTACACGTTTGGCGTACCGCAGCACTCGGGGCCATCCAGCAGGGATATAGACCCCGATGGGCGTCTGCGCTCTGAGTTCTTGGGCGAGTGTTTGAGGTCACCCCCGCGACGATGAATTTGAGTTCGATTGGGCTTAGCTAGACTATCTGGCTTCTGCCCCGTTTACATACGTACCGTTCCAACTAGGAATTCCACTAAGCGATATTCATAGCTACCAGCGTGAGGATCGCCTAAAAGGGTTACTGTTATGACCTAGTTAGTAAGAGGTCCAGGATTTGACAGGCCTTTTTATCCGTGGCTCACATAGGCGTCCCGGTCGAAGTACCCATGCACGTGGGTCCTTACTCAGGAAGGGTAATCGTACCGCGGACGAAGGCTTAGGATAATTCAGTGGGCCCTAATTTATTCCGGTCTTCCTAGTACAAAGTTGAAATGATTATCCAAAGTTGTCCTCGCCTTACTACTATGCGTTATTGGGTCTCTGTGCGGCTAAGTGGCAGCGAGAGTCTTCCTTTGGGGCCTCCGCCCCACGTTTCGGCATCGCAAGTATGGTCGTCTGCTTGTACAAGAGTTGCACGCTATTTGAGGAGTTGTGTTGTCTTAGGGCTATGTCTCAATCATTTGTCAAGTAAGCGACCAGCGAGCCTCGGCATCGTGGCCGATCGCCAGAATCATCGAGGACCCCGACCGTAGTGTGGCTGTCACTAGAGATAATCAGCTAAAGGCTGGGAATCACCGTCTGTGGGACTAATTCCATCCTAGTTATGAATCTCAAAAGACGTAAGGCGAGACTTCTTGTATCAGGAGGCAACTGGACGGAGCAGAGCGATCCAACACAACCCATGTACAACAGATGGTGGTCGAAAAAGGCGCAACGACCAAGGAAGCCCCGACTGACGAACACTTTGCTTTGCTAAACTAGAGCTCCATGTCAGTTTTTCTCACTAGGATTAATAGGCGGGCGTAAGGTCTTCATGAATCTGGAGTCCTGGGACGCTCCCCGATAACTCTACACGTGGGGAGTGGGGGGGACGTCGACCTCGACCCCGCGGGGGTGGTAAAGAAAGGGTCTAACGAGGCGCTCTCACAGAAGGATCGTGTCGCCCGTCTACCAGTTGAAATTAATGAAAAAAGAAATACTGGTTAGAGAC'/>

    <sequence taxon='76' value='AAGCCTAGAGTGGCTCTTGGATCTGGTTAGTCATCCTCTTCCTAGTCGCGCGCATTTGTGTGGCTATTACCCTAGAAGCAGGCGGTAGTATAAATAACACGACAAGGGCCCATTAACCTAAGACACAGATTTCATGAAAGACAGCGGTTGGCTAGTTTATCTCTATTGCCTAGTAGAATGACCACCTTGTGGTAGGAAGCACACACCTCCTCTCAGTAATCGTGGGGGCTGCGAATAGGCTGTGGACCTAAAGTATCGGCCCCGCGATAATATGATTAAGTGCTGCCTAATTAGACAGAAGGTGAGTGCGGACAAATATCCGCTCTAAAACCAAGCGTAATCTAATAAGTAATCCCCTTGTGTTCCACGGGCCCGGGGTCAGACTTGGGCGCAAGTAGACATGTCGAAGCAACGATGTGGGCAGACGTACTGGAAGGGAATCGTTTGCCTACTGAACAGGCGCAATATTGAAATTCTCGGTAAGTGTGTCAGGCACCATCCACGACATAAGAAGCATCGTAGTAAGTATCGCACTCGCCCTATTCTGCCACGCAATCGAAATGATGACCTTTGGTCCCGCGTAACTTATCCGAACTACATTCCGGGCCTAACTTATTACGCAAAATGTGATTGGTTCGACGGTAACGGAATCGTTCGGCGCGTACGGTACGCGATCTAGAAGACCAGGTGTCGATCGAGGCGCGGGCTCCCGAATGCATCTCATCGCGGTTCTGCGCGCGGATTCTTACTAGGCGACTCACAGTTTGAGGGTGTGGCACGAAGGCTGGGGCCCCCTGCGCATATACAGAAAGCAGCGATAGGCCCCGAATCGGCATCTTGGCCTCCGCTGTACACGTTTGGCGTACCGCAGCACTCGGGGCCATCCAGCAGGGATATAGACCCCGATGGGCGTCTGCGCTCTGAGTTCTTGGGCGAGTGTTTGAGGTCACCCCCGCGACGATGAATTTGAGTTCGATTGGGCTTAGCTAGACTATCTGGCTTCTGCCCCGTTTACATTCGTACCGTTCCAACTAGGAATTCCACTAAGCGACATTCATAGCTACCAGCGTGAGGATCGCCTAAAAGGGTTACTGTTATGACCTAGTTAGTAAGAGGTCCAGAATTTGACAGGCCTTTTTATCCGTGGCTCACATAGCCGTCCCGGTCGAAGTACCCATGCACGTGGGTCCTTACTCAGGAAGGGTAATCGTACCGCGGACGAAGGCTTAGGATAATTCAGTGGGCCCTAATTTATTCCGGTCTTCCTAGTACAAAGTTGAAATGATTACCCAAAGTTGTCCTCGCCTTACTACTATGCGTTATTGGGTCTCTGTGCGGCTAAGTGGCAGCGAGAGTCTTCCTTTGGGGCCTCCGCCCCACGTTTCGGCATCGCAAGTATGGTCGTCTGCTTGTACAAGAGTTGCACGCTATTTGAGGAGTTGTGCTGTCTTAGGGCTATGTCTCAATCATTTGTCAAGTAAGCGACCAGCGAGCCTCGGCATCGTGGCCGATCGCCAGAATCATCGAGGACCCCGACCGTAGTGTGGCTGCCACTAGAGATAATCAGCCAAAGGCTGGGAATCACCGTCTGTGGGACTAATTCCATCCTAGTTATGAATCTTAAAAGACGTAAGGCGAGACTTCTTGTATCAGGAGGCAACTGGACGGAGCAGAGCGATCCAACACAACCCATGTACAACAGATGGTGGTCGAAAAAGGCGCAACGACCAAGGAAGCCCCGACTGACGAACACTTCGCTTTGCTAAACTAGAGCTCCATGTCAGTTTTTCTCACTAGGATTAATAGGCGGGCGTAAGGTCTTCATGAATCTAGAGTCCTGGGACGCTCCCCGATAACTCTACACGTGGGGAGTGGGGAGGACGTCGACCTCGACCCCGCGGGGGTGGTAAAGAAAGGGTCTAACGAGGCGCTCTCACAGAAGGATCGTGTCGCCCGTCTACCAGTTGAAATTAATGAAAAAAGAAATACTGGTTAGAGAC'/>

    <sequence taxon='77' value='AAGCCTAGAGTGGCTCTTGGATCTGGTTAGTCATCCTCTTCCTAGTCGCGCGCATTTGTGTGGCTATTACCCTAGAAGCAGGCGGTAGTATAAATAACACGACAAGGGCCCATTAACCTAAGACACAGATTTCATGAAAGACAGCGGTTGGCTAGTTTATCTCTATTGCCTAGTAGAATGACCACCTTGTGGTAGGAAGCACACACCTCCTCTCAGTAATCGTGGGGGCTGCGAATAGGCTGTGGACCTAAAGTATCGGCCCCGCGATAATATGATTAAGTGCTGCCTAATTAGACAGAAGGTGAGTGCGGACAAATATCCGCTCTAAAACCAAGCGTAATCTAATAAGTAATCCCCTTGTGTTCCACGGGCCCGGGGTCAGACTTGGGCGCAAGTAGACATGTCGAAGCAACGATGTGGGCAGACGTACTGGAAGGGAATCGTTTGCCTACTGAACAGGCGCAATATTGAAATTCTCGGTAAGTGTGTCAGGCACCATCCACGACATAAGAAGCATCGTAGTAAGTATCGCACTCGCCCTATTCTGCCACGCAATCGAAATGATGACCTTTGGTCCCGCGTAACTTATCCGAACTACATTCCGGGCCTAACTTATTACGCAAAATGTGATTGGTTCGACGGTAACGGAATCGTTCGGCGCGTACGGTACGCGATCTAGAAGACCAGGTGTCGATCGAGGCGCGGGCTCCCGAATGCATCTCATCGCGGTTCTGCGCGCGGATTCTTACTAGGCGACTCACAGTTTGAGGGTGTGGCACGAAGGCTGGGGCCCCCTGCGCATATACAGAAAGCAGCGATAGGCCCCGAATCGGCATCTTGGCCTCCGCTTTACACGTTTGGCGTACCGCAGCACTCGGGGCCATCCAGCAGGGATATAGACCCCGATGGGCGTCTGCGCTCTGAGTTCTTGGGCGAGTGTTTGAGGTCACCCCCGCGACGATGAATTTGAGTTCGATTGGGCTTAGCTAGACTATCTGGCTTCTGCCCCGTTTACATTCGTACCGTTCCAACTAGGAATTCCACTAAGCGACATTCATAGCTACCAGCGTGAGGATCGCCTAAAAGGGTTACTGTTATGACCTAGTTAGTAAGAGGTCCAGAATTTGACAGGCCTTTTTATCCGTGGCTCACATAGCCGTCCCGGTCGAAGTACCCATGCACGTGGGTCCTTACTCAGGAAGGGTAATCGTACCGCGGACGAAGGCTTAGGATAATTCAGTGGGCCCTAATTTATTCCGGTCTTCCTAGTACAAAGTTGAAATGATTACCCAAAGTTGTCCTCGCCTTACTACTATGCGTTATTGGGTCTCTGTGCGGCTAAGTGGCAGCGAGAGTCTTCCTTTGGGGCCTCCGCCCCACGTTTCGGCATCGCAAGTATGGTCGTCTGCTTGTACAAGAGTTGCACGCTATTTGAGGAGTTGTGCTGTCTTAGGGCTATGTCTCAATCATTTGTCAAGTAAGCGACCAGCGAGCCTCGGCATCGTGGCCGATCGCCAGAATCATCGAGGACCCCGACCGTAGTGTGGCTGCCACTAGAGATAATCAGCCAAAGGCTGGGAATCACCGTCTGTGGGACTAATTCCATCCTAGTTATGAATCTTAAAAGACGTAAGGCGAGACTTCTTGTATCAGGAGGCAACTGGACGGAGCAGAGCGATCCAACACAACCCATGTACAACAGATGGTGGTCGAAAAAGGCGCAACGACCAAGGAAGCCCCGACTGACGAACACTTCGCTTTGCTAAACTAGAGCTCCATGTCAGTTTTTCTCACTAGGATTAATAGGCGGGCGTAAGGTCTTCATGAATCTAGAGTCCTGGGACGCTCCCCGATAACTCTACACGTGGGGAGTGGGGAGGACGTCGACCTCGACCCCGCGGGGGTGGTAAAGAAAGGGTCTAACGAGGCGCTCTCACAGAAGGATCGTGTCGTCCGTCTACCAGTTGAAATTAATGAAAAAAGAAATACTGGTTAGAGAC'/>

    <sequence taxon='116' value='AAGCCTAGAGTGGCTCTTGGATCTGGTTAGTCATCCTCTTCCTAGTCGCGCGCATTTGTGTGGCTATTACCCTAGAAGCAGGCGGTAGTATAAATAACACGACAAGGGCCCATTAACCTAAGACACAGATTTCATGAAAGACAGCGGTTGGCTAGTTTATCTCTGTTGCCTAGTAGAATGACCACCTTGTGGTAGGAAGCACACACCTCCTCTCAGTAATCGTGGGGGCTGCGAATAGGCTGTGGACCTAAAGCATCGGCCCCGCGATAATATGATTAAGTGCTGCCTAATTAGACAGAAGGTGAGTGCGGACAAATATCCGCTCTAAAACCAAGCGTAATCTAATAAGTAATCCCCTTGTGTTCCACGGGCCCGGGGTCAGACTTGGGCGCAAGTAGACATGTCGAAGCAACGATGTGGGCAGACGTACTGGAAGGGAATCGTTTGCCTACTGAACAGGCGCAATATTGAAATTCTCGGTAAGTGTGTCAGGCACCATCCACGACATAAGAAGCATCGTAGTAAGTATCGCACTCGCCCTATTCTGCCACGCAATCGAAATGATGACCTTTGGTCCCGCGTAACTTATCCGAACTACATTCCGGGCCTAACTTATTACGCAAAATGTGATTGGTTCGACGGTAACGGAATCGTTCGGCGCGTACGGTACGCGATCTAGAAGACCAGGTGTCGATCGAGGCGCGGGCTCCCGAATGCATCTCATCGCGGTTCTGCGCGCGGATTCTTACTAGGCGACTCACAGTTTGAGGGTGTGGCACGAAGGCTGGGGCCCCCTGCGCATATACAGAAAGCAGCGATAGGCCCCGAATCGGCATCTTGGCCTCCGCTTTACACGTTTGGCGTACCGCAGCACTCGGGGCCATCCAGCAGGGATATAGACCCCGATGGGCGTCTGCGCTCTGAGTTCTTGGGCGAGTGTTTGAGGTCACCCCCGCGACGATGAATTTGAGTTCGATTGGGCTTAGCTAGACTATCTGGCTTCTGCCCCGTTTACATTCGTACCGTTCCAACTAGGAATTCCACTAAGCGACATTCATAGCTACCAGCGTGAGGATCGCCTAAAAGGGTTACTGTTATGACCTAGTTAGTAAGAGGTCCAGAATTTGACAGGCCTTTTTATCCGTGGCTCACATAGCCGTCCCGGTCGAAGTACCCATGCACGTGGGTCCTTACTCAGGAAGGGTAATCGTACCGCGGACGAAGGCTTAGGATAATTCAGTGGGCCCTAATTTATTCCGGTCTTCCTAGTACAAAGTTGAAATGATTACCCAAAGTTGTCCTCGCCTTACTACTATGCGTTATTGGGTCTCTGTGCGGCTAAGTGGCAGCGAGAGTCTTCCTTTGGGGCCTCCGCCCCACGTTTCGGCATCGCAAGTATGGTCGTCTGCTTGTACAAGAGTTGCACGCTATTTGAGGAGTTGTGCTGTCTTAGGGCTATGTCTCAATCATTTGTCAAGTAAGCGACCAGCGAGCCTCGGCATCGTGGCCGATCGCCAGAATCATCGAGGACCCCGACCGTAGTGTGGCTGCCACTAGAGATAATCAGCCAAAGGCTGGGAATCACCGTCTGTGGGACTAATTCCATCCTAGTTATGAATCTTAAAAGACGTAAGGCGAGACTTCTTGTATCAGGAGGCAACTGGACGGAGCAGAGCGATCCAACACAACCCATGTACAACAGATGGTGGTCGAAAAAGGCGCAACGACCAAGGAAGCCCCGACTGACGAACACTTCGCTTTGCTAAACTAGAGCTCCATGTCAGTTTTTCTCACTAGGATTAATAGGCGGGCGTAAGGTCTTCATGAATCTAGAGTCCTGGGACGCTCCCCGATAACTCTACACGTGGGGAGTGGGGAGGACGTCGACCTCGACCCCGCGGGGGTGGTAAAGAAAGGGTCTAACGAGGCGCTCTCACAGAAGGATCGTGTCGTCCGTCTACCAGTTGAAATTAATGAAAAAGGAAATACTGGTTAGAGAC'/>

    <sequence taxon='150' value='AAGCCTAGAGTGGCTCTTGGATCTGGTTAGTCATCCTCTTCCTAGTCGCGCGCATTTGTGTGGCTATTACCCTAGAAGCAGGCGGTAGTATAAATAACACGACAAGGGCCCATTAACCTAAGACACAGATTTCATGAAAGACAGCGGTTGGCTAGTTTATCTCTATTGCCTAGTAGAATGACCACCTTGTGGTAGGAAGCACACACCTCCTCTCAGTAATCGTGGGGGCTGCGAATAGGCTGTGGACCTAAAATATTGGCCCCGCGATAATATGATTAAGTGCTGCCTAATTAGACAGAAGGTGAGTGCGGACAAATATCCGCTCTAAAACCAAGCGTAATCTAATAAGTAATCCCCTTGTGTTCCACGGGCCCGGGGTCAGACTTGGGCGCAAGTAGACATGTCGAAGCAACGATGTGGGCAGACGTACTGGAAGGGAATCGTTTGCCTACTGAACAGGCGCAATATTGAAATTCTCGGTAAGTGTGTCAGGCACCATCCACGACATAAGAAGCATCGTAGTAAGTATCGCACTCTCCCTATTATGCCACGCAATCGAAATGATGACCTTTGGTCCCGCGTAACTTATCCGAACTACATTCCGGGCCTAACTTATTACGCAAAATGTGATTGGTTCGACGGTAACGGAATCGTTCGGCGCGTACGGTACGCGATCTAGAAGACCAGGTGTCGATCGAGGCGCGAGCTCCCGAATGCATCTCATCGCGGTTCTGCGCGCGGATTCTTACTAGGCGACTCACAGTTTGAGGGTGTGGCACGAAGGCTGGGGCCCCCTGCGCATATACAGAAAGCAGCGATAGGCCCCGAATCGGCATCTTGGCCTCCGCTGCACACGTTTGGCGTACCGCAGCACTCGGGGCCATACAGCAGGGATATAGACCCCGATGGGCGTCTGCGCTCTGAGTTCTTGGGCGAGTGTTTGAGGTCACCCCCGCGACGATGAATTTGAGTTCGATTGGGCTTAGCTAGACTATCTGGCTTCTGCCCCGTTTACATTCGTACCGTTCCAACTAGGAATTCCACTAAGCGACATTCATAGCTACCAGCGTGAGGATCGCCTAAAAGGGTTACTGTTATGACCTAGTTAGTAAGAGGTCCAGAATTTGACAGGCCTTTTTATCCGTGGCTCACATAGCCGTCCCGGTCGAAGTACCCATGCACGTGGGTCCTTACTCAGGAAGGGTAATCGTACCGCGGACGAAGGCTTAGGATAATTCAGTGGGCCCTAATTTATTCCGGTCTTCCTAGTACAAAGTTGAAATGATTACCCAAAGTTGTCCTCGCCTTACTACTATGCGTTATTGGGTCTCTGTGCGGCTAAGTGGCAGCGAGAGTCTTCCTTTGGGGCCTCCGCCCCACGTTTCGGCATCGCAAGTATGGTCGTCTGCTTGTACAAGAGTTGCACGCTATTTGAGGAGTTGTGCTGTCTTAGGGCTATGTCTCAATCATTTGTCAAGTAAGCGACCAGCGAGCCTCGGCATCGTGGCCGATCGCCAGAATCATCGAGGACCCCGACCGTAGTGTGGCTGCCACTAGAGATAATCAGCCAAAGGCTGGGAATCACCGTCTGTGGGACTAATCCCATCCTAGTTATGAATCTTAAAAGACGTAAGGCGAGACTTCTTGTATCAGGAGGCAACTGGACGGAGCAGAGCGATCCAACACAACCCATGTACAACAGATGGTGGTCGAAAAAGGCGCAACGACCAAGGAAGCCCCGACTGACGAACACTTCGCTTTGCTAAACTAGAGCTCCATGTCAGTTTTTCTCACTAGGATTAATAGGCGGGCGTAAGGTCTTCATGAATCTAGAGTCCTGGGACGCTCCCCGATAACTCTACACGTGGGGAGTGGGGAGGACGTCGACCTCGACCCCGCGGGGGTGGTAAAGAAAGGGTCTAACGAGGCGCTCTCACAGAAGGATCGTGTCGCCCGTCTACCAGTTGAAATTAATGAAAAAAGAAATACTGGTTAGAGAC'/>

    <sequence taxon='22' value='AAGCCTAGAGTGGCTCTTGGATCTGGTTAGTCATCCTCTTCCTAGCCGCGCGCATTTGTGTGGCTATTACTCTAGAAGCAGGCGGTAGTATAAATAACACGACAAGGGCCCATTAACCTAAGACACAAATTTCATGAAAGACAGCGGTTGGCTAGTTTATCTCTATTGCCTAATAGAATGACCACCTTGTGGTAGGAAGCATACACCTCCTCTCAGTAATCGTGGGGGCTGCGGATAGGCTGTGGACCTAGAGTATCGGCCCCGCGGTAATATGACTAAGTGCTGCCTAATTAGACAGAAGGTGAGTGCGGACAAATATCCGCTCTAAAACCAAGCGTAATCTAATAAGTAGTCCCCTTGTATTCCAGGGGCGCGGGGTCAGACCTGGGCGCAAGTAAACATGTCGAAGCAACGATGTGGGCAGACGTACTGGAAGGGAATCGTTTGCCTACTGAACAGGCGCAATATCGAAATTCTCGGTAAGTGTGTCAGGCACCATCCACGACATAAGAAGCATCGTAGTAAGTATCGCACTCGCCCTATTCTGCCACGCAATCGAAATGATGACCTTTGGTCCCGCGTAACTTATCCGAACTACATTCCGGGCCTAACTTATTACGCAAAATGTGATTGGTTCGACGGTAACGGAATCGTTCGGGGCGTACGGTACGCGATCTAGAAGACCAGGTGTCGATCGAGGCGCGGGCTCCCGAATGCATCTCATCGCGGTTCTGCGCGCGGATTCTTACTAGGCGACTCACAGTTTGAGGGTGTGGCACGAAGGCTGGGGCCCCCTGCGCATATACAGAAAGCAGCGATAGGCCCCGAATCGGCATCTTGGCCTCCGCTGTACCCGTTTGGCGTACCGCAGCACTCGGGGCCATCCAGCAGGGATATAGACCCCGATGGGCGTCTGCGCTCCGAGTTCTTGGGCGAGTGTTTGAGGTCACCCCCGCGACGATGAATTTGAGTTCGATTGGGCTTAGCCAGACTATCTGGCTTCTGCCCCGTTTACATTCGTACCGTTCCAACTAGGAATCCCACTAAGCGACGTTCATAGCTACCAGCGTGAGGATCGCCTAAAAGGGTTACTGTTATGACCTAGTCAGTAAGAGGTCCAGAATTTGACAGGCCTTTTTATCCGTGGCTCACATAGCCGTCCCGGTCGAAGTACCCATGCACGTGGGTCCTTACTCAGGAAGGGTAATCGTACCGCGAACGAAGGCTTAGGATAATTCAGTGGGCCCTAATTTATTCCGGTCTTCCTAGTACAAAGTTGAAATGATTACCCAAAGTTGTCCTCGCCTTACTACTATGCGTTATTGGGTCTCTGTGCGGCTAAGTGGCAGCGAGAGTCTTCCTTTGGGGCCTCCGCCCCACGTTTCGGCATCGCAAGCATGGTCGTCTGCTTGTACAAGAGTTGCACGCTATTTGAGGAGTTGCGTTGTCTTAGGGCTATGTCTCAATCATTTGTCAAGTAAGCGACCAGCAAGCCTCGGCATCGTGGCCGATCGCCAGAATCGTCGAGGACCCCGACCGTAGTGTGGCTGCCACTAGAGATAATCAGCTAAAGGCTGGGAATCACCGTCTGTGGGACTAATTCCATCCTAGTTATGAATCTTAAAAGACGTAAGGCGAGACTTCTTGTATCAGGAGGCACCTGGACGGAGCAGAGCGATTCAACACAACCCATGTACAACAGATGGTGGTTGAAAAAGGCGCAACGACCAAGGAAGTCCCGACTGACGAACACTTCGCTTTGCTAAACTAGAGCTCCATGTCAGTTTTTCTCACTAGGATTAATAGGCGGGCGTAAGGTCTTCATGAATCTGGAGTCCTGGGACGCTCCCCGATAACTCTACACGTGGGGAGTGGGGAGGACGTCGACCTCGACCCCGCGGGGGTGGTAAAGAAAGGGTCTAACGAGGCGCTCTCATAGAAGGATCGTGTCGCCCGTCTACCAGCTGAAATTAGTGAAAAAAGAAATACTGGTTAGAGAC'/>

    <sequence taxon='23' value='AAGCCTAGAGTGGCTCCTGGATCTGGTTAGTCATCCTCTTCCTAGCCGCGCGCATTTGTGTGGCTATTACTCTAGAAGCAGGCGGTAGTATAAATAACACGACAAGGGCCCATTAACCTAAGACACAAATTTCATGAAAGACAGCGGTTGGCTAGTTTATCTCTATTGCCTAGTAGAATGACCACCTTGTGGTAGGAAGCACACACCTCCTCTCAGTAATCGTGGGGGCTGCGAATAGGCTGTGGACCTAAAGTATCGGCCCCGCGACAATATGATTAAGTGCTGCCTAATTAGACAGAAGGTGAGTGCGGACAAATATCCGCTCTAAAACCAAGCGTAATCTAATAAGTAATCCCCTTGTATTCCACGGGCCCGGGGTCAGACCTGGGCGCAAGTAGACATGTCGAAGCAACGATGTGGGCAGACGTACTGGAAGGGAATCGTTTGCCTACTGAACAGGCGCAATATTGAAATTCTCGGTAAGTGTGTCAGGCACCATCCCCGACATAAGAAGCATCGTAGTAAGTATCGCACTCGCCCTATTCTGCCACGCGATCGAAATGATGACCTTTGGTCCCGCGTAACTTATCCGAACTACATTCCGGGCCTAACTTATTACGCAAAATGTGATTGGTTCGACGGTAACGGAACCGTTCGGGGCGTACGGTACGCGATCTAGAAGACCAGGTGTCGATCGAGGCGCGGGCTGCCGAATGCATCTCATCGCGGTTCTGCGCGCGGATTCTTACTAGGCGACTCACAGTTTGAGGGTGTGGCACGAAGGCTGGGGCCCCCTGCGCATATACAGAAAGCAGCGATAGGCCCCGAATCGGCATCTTGGCCTCCGCTGTACACGTTTGGCGTACCGCAGCACTCGGGGCCATCCAGCAGGGATATAGACCCCGATGGGCGTCTGCGCTCCGAGTTCTTGGGCGAGTGTTTGAGGTCACCCCCGCGACGATGAATTTGAGTTCGATTGGGCTTAGCCAGACTATCTGGCTTCTGCCTCGTTTACATTCGTACCGTTCCAACTAGGAATTCCACTAAGCGACATTCATAGCTACCAGCGTGAGGATCGCCTAAAAGGGTTACTGTTATGACCTAGTCAGTAAGAGGTCCAGAATTTGACAGGCATTTTTATCCGTGGCTCACATAGCCGTCCCGGTCGAAGTACCCATGCACGTGGGTCCTTACTCAGGAAGGGTAATCGTACCGCGGACGAAGGCTTAGGATAATTCAGTGGGCCCTAATTTATTCCGGTCTTCCTAGTACAAAGTTGAAATGATTACCCAAAGTTGTCCTCGCCTTACTACTATGCGTTATTGGGTCTCTGTGCGGCTAAGTGGCAGCGAGAGTCTTCCTTTGGGGCCTCCGCCCCACGTTTCGGCATCGCAAGTATGGTCGTCTGCTTGTACAAGAGTTGCACGCTATTTGAGGAGTTGTGTTGTCTTAGGGCTATGTCTCAATCATTTGTCAAGTAAGCGACCAGCAAGCCTCGGCATCGTGGCCGATCGCCAGAATCATCGAGGACCCCGACCGTAGTGTGGCTGCCACTAGAGATAATCAGCTAAAGGCTGGGAATCACCGTCTGTGGGACTAATTCCATCCTAGTTATGAATCTTAAAAGACGTAAGGCGAGACTTCTTGTATCAGGAGGCAACTGGACGGAGCAGAGCGATTCAACACAACCCATGTACAACAGATGGTGGTTGAAAAAGGCGCAACGACCAAGGAAGCCCCGACTGACGAACACTTCGCTTTGCTAAACTAGAGCTCCATGTCAGTTTTTCTCACTAGGATTAATAGGCGGGCGTAAGGTCTTCATGAATCTGGAGTCCTGGGACGCTCCCCGATAACTCTACACGTGGGGAGTGGGGAGGACGTCGACCTCGACCCCGCGGGGGTGGTAAAGAAAGGGTCTAACGAGGCGCTCTCACAGAAGGATCGTATCGCCCGTCTACCAGTTGAAATTAGTGAAAAAAGAAATACTGGTTAGAGAC'/>

    <sequence taxon='108' value='AAGCCTAGAGTGGCTCTTGGATCTGGTTAGTCATCCTTTTCCTAGCTGCGCGCATTTGTGTGGCTATTACTCTAGGAGCAGGCGGTAGTATAAATAACACGACAAGGGCCCATTAACCTAAGACACAAATTTCATGAAAGACAGCGGTTGGCTAGTTTATCTCTATTGCCTAGTAGAATGACCACCTTGTGGTAGGAAGCACACACCTCCTCTCAGTAATCGTGGGGGCTGCGAATAGGCTGTGGACCTAAAGTATCGGCCCCGCGGCAATATGATTAAGTGCTGCCTAGTTAGACAGAAGGTGAGTGCGGACAAATATCCGCTCTAAAACCAAGCGTAATCTAATAAGTAATCCCCTTGTACTCCACGGGCCCGGGGTCAGACCTGGGCGCAAGTAGACATATCGAAGCAACGACGTGGGCAGACGTACTGGAAGGGAATCGTTTGCCTACTGAACAGGCGCAATATTGAAATTCTCGGTAAGTGTGTCAGGCACCATCCACGACATAAGAAGCATTGTAGTAAGTATCGCACTCGCCCTATTCTGCCACGCGATCGAAATGATGACCTTTGGTCCCGCGTAACTTATCCGCACTACATTCCGGGCCTAACTTATTACGCAAAATGTGATTGGTTCGACGGTAACGGAATCGTTCGGGGCGTACGGTACGCGATCTAGAAGACCAGGTGTCGATCGAGGCGCGGGCTCCCGAATGCGTCTCATCGCGGTTCTGCGCGCGGATTCTTACTAGGCGACTCACAGTTTGAGGGTGTGGCACGAAGGCTGGGGCCACCTGCGCATATACAGAAAGCCGCGATAGGCCCCGAATCGGCATCTTGGCCTCCGCTGTACACTTTTGGCGTACCGCAGCGCTCGGGGCCATCCAGCAGGGATATAGACCCCGATGGGCGTCTGCGCTCCGAGTTCTTGGGCGAGTGTTTGAGGTCACCCCCGCGACGATGAATTTGAGTTCGATTGGGCTTAGCCAGACTATCTGGCTTCTGCCCCGTTTACATTCGTACCGTTCCAACTAGGAATTCCACTAAGCGACATTCACAGCTACCAGCGTGAGGATCGCCTAAAAGGGTTACTGTTATGACCTAGTCAGTAAGAGGTCCAGAATTTGACAGGCATTTTTATCCGTGGCTCACATAGCCGTCCCGGTCGAAGTACCCATGCACGTGGGTCCTTACTCAGGAAGGGTAATCGTACCGCGGACGAAGGCTTAGGATAATTCAGTGGGCCCTAATCTATTCCGGTCTTCCTAGTACAAAGTTGAAATGATTACCCAAAGTTGTCCTCGCCTTACTACTATGCGTTATTGGGTCTCTGTGCGGCTAAGTGGCAGCGAGAGTCTTCCTTTGGGGCCTCCGCCCCACGTTTCGGCATCGCAAGTATGGTCGTCTGCTTGTACAAGAGTTGCACGCTATTTGAGGAGTTGTGTTGTCTTAGGGTTATGTCTCAATCATTTGTCAAGTAAGCGACCAGCAAGCCTCGGCATCGTGGCCGATCGCCAGAATCATCGAGGACCCCGACCGTAGTGTGGCTGCCACTAGAGATAATCAGCTAAAGGCTGGGAATCACCGTCTGTGGGACTAATTCCATCCTAGTTATGAATCTTAAAAGACTTAAGGCGAGACTTCTTGTATCAGGAGGCAACTGGACGGAGCAGAGCGATTCAACACAACCCATGTACAACAGATGGTGGTTGAAAAAGTCGCAACGACCAAGGAAGCCCCGACTGACGAACACTTCGCTTTGCTAAACTAGAGCTCCATGTCAGTTTTTCTCACTAGGATTAATAGGCGGGCGTAAGGTCTTCATGAATCTGGAGTCCTAGGACGCTCCCCGATAACTTTACACGTGGGGAGTGGGGAGGACGTCGACCTCGACCCCGCGGGGGTGGTAAAGAAAGGGTCTAACGAGGCGCTCTCACAGAAGGATCGTGTCGCCCGTCTACCAGTTGAAATTAATGAAAAAAGAAATACTGGTTAGAGGC'/>

    <sequence taxon='109' value='AAGCCTAGAGTGGCTCTTGGATCTGGTTAGTCATTCTCTTCCTAGCTGCGCGCATTTGTGTGGCTATTACTCTAGGAGCAGGCGGTAGTATAAATAACACGACAAGGGCCCATTAACCTAAGACACAAATTTCATGAAAGACAGCGGTTGGCTAGTTTATCTCTATTGCCTAGTAGAATGACCACCTTGTGGTAGGAAGCACACACCTCCTCTCAGTAATCGTGGGGGCTGCGAATAGGCTGTGGACCTAAAGTATCGGCCCCGCGGCAATATGATTAAGTGCTGCCTAGTTAGACAGAAGGTGAGTGCGGACAAATATCCGCTCTAAAACCAAGCGTAATCTAATAAGTAATCCCCTTGTACTCCACGGGCCCGGGGTCAGACCTGGGCGCAAGTAGACATATCGAAGCAACGACGTGGGCAGACGTACTGGAAGGGAATCGTTTGCCTACTGAACAGGCGCAATATTGAAATTCTCGGTAAGTGTGTCAGGCACCATCCACGACATAAGAAGCATTGTAGTAAGTATCGCACTCGCCCTATTCTGCCACGCGATCGAAATGATGACCTTTGGTCCCGCGTAACTTATCCGCACTACATTCCGGGCCTAACTTATTACGCAAAATGTGATTGGTTCGACGGTAACGGAATCGTTCGGGGCGTACGGTACGCGATCTAGAAGACCAGGTGTCGATCGAGGCGCGGGCTCCCGAATGCGTCTCATCGCGGTTCTGCGCGCGGATTCTTACTAGGCGACTCACAGTTTGAGGGTGTGGCACGAAGGCTGGGGCCCCCTGCGCATATACAGAAAGCCGCGATAGGCCCCGAATCGGCATCTTGGCCTCCGCTGTACACTTTTGGCGTACCGCAGCACTCGGGGCCATCCAGCAGGGATATAGACCCCGATGGGCGTCTGCGCTCCGAGTTCTTGGGCGAGTGTTTGAGGTCACCCCCGCGACGATGAATTTGAGTTCGATTGGGCTTAGCCAGACTATCTGGCTTCTGCCCCGTTTACATTCGTACCGTTCCAACTAGGAATTCCACTAAGCGACATTCACAGCTACCAGCGTGAGGATCGCCTAAAAGGGTTACTGTTATGACCTAGTCAGTAAGAGGTCCAGAATTTGACAGGCATTTTTATCCGTGGCTCACATAGCCGTCCCGGTCGAAGTACCCATGCACGTGGGTCCTTACTCAGGAAGGGTAATCGTACCGCGGACGAAGGCTTAGGATAATTCAGTGGGCCCTAATCTATTCCGGTCTTCCTAGTACAAAGTTGAAATGATTACCCAAAGTTGTCCTCGCCTTACTACTATGCGTTATTGGGTCTCTGTGCGGCTAAGTGGCAGCGAGAGTCTTCCTTTGGGGCCTCCGCCCCACGTTTCGGCATCGCAAGTATGGTCGTCTGCTTGTACAAGAGTTGCACGCTATTTGAGGAGTTGTGTTGTCTTAGGGCTATGTCTCAATCAGTTGTCAAGTAAGCGACCAGCAAGCCTCGGCATCGTGGCCGATCGCCAGAATCATCGAGGACCCCGACCGTAGTGTGGCTGCCACTAGAGATAATCAGCTAAAGGCTGGGAATCACCGTCTGTGGGACTAATTCCATCCTAGTTATGAATCTTAAAAGACTTAAGGCGAGACTTCTTGTATCAGGAGGCAACTGGACGGAGCAGAGCGATTCAACACAACCCATGTACAACAGATGGTGGTTGAAAAAGTCGCAACGACCAAGGAAGCCCCGACTGACGAACACTTCGCTTTGCTAAACTAGAGCTCCATGTCAGTTTTTCTCACTAGGATTAATAGGCGGGCGTAAGGTCTTCATGAATCTGGAGTCCTAGGACGCTCCCCGATAACTTTACACGTGGGGAGTGGGGAGGACGTCGACCTCGACCCCGCGGGGGTGGTAAAGAAAGGGTCTAACGAGGCGCTCTCACAGAAGGATCGTGTCGCCCGTCTACCAGTTGAAATTAATGAAAAAAGAAATACTGGTTAGAGGC'/>

    <sequence taxon='21' value='AAGCCTAGAGTGGCTCTTGGATCTGGTTAGTCATCCTCTTCCTAGCCGCGCGCATTTGTGTGGCTATTACTCTAGAAGCAGGCGGTAGTATAAATAACACGACAAGGGCTCATTAACCTAAGACACAAATTTCATGAAAGACAGCGGTTGGCTAGTTTATCTCTATTGCCTAGTAGAATGACCACCTTGTGGTAGGAAGCACACACCTCCTCTCAGTAATCGTGGGGGCTGCGAATAGGCTGTGGACCTAAAGTATCGGCCCCGCGGTAATATGATTAAGTGCTGCCTAATTAGACAGAAGGTGAGTGCGGACAAATATCCGCTCTAAAACCAAGCGTAATCTGATAAGTAATCCCCTTGTGTTCCACGGGCCCGGGGTCAGACTTGGGCGCAAGTAGACATGTCGAAGCAACGATGTGGGCAGACGTACTGGAAGGGAATCGTTTGCCTACTGAACAGGCGCAATATTGAAGTTCTCGGTAAGTGTGTCAGGCACCATCCACGACATAAGAAGCATCGTACTAAGTATCGCACTCGCCCTATTCTGCCACACAATCGAAATGATGACCTTTGGTCCCGCGTAACTTATCCGAACTACATTCCGGGCCTAACTTATTACGCAAAGTGTGATTAGTTCGACGGTAACGGAATCGTTCGAGGCGTACGGTACGCGATCTATAAGACCAGGTATCGATCGAGGCGCGGGCTCCCGAATGCATCTCATCGCGGTTCTGCGCGCGGATTCTTGCTAGGCGACTCACAGTTTGAGGGTGTGGCACGAAGGCTGGGGCCCCCTGCGCATATACAGAAAGCAGCGATAGGCCCCGAATCGGCATCTTGGCCTCCGCTGTACACGTTTGGCGTACCGCAGCACTCGGGGCCATCCAGCAGGGATATAGACTCCGATGGGCGTCTGCGCTCCGAGTTCTTGGGCGAGTGTTTGAGGTCACCCCCGCGACGATGAATTTGAGTTCGACTGGGCTTAGCCAGACTATCTGGCTTCTGCCCCGTTTACATTCGTACCGTTCCAACTAGGAATTCCACTAAGCGACATTCATAGCTACCAGCGTGAGGATCGCCTAAAAGGGTTACTGTTATGACCTAGTCAGTAAGAGGTCCAGAATTTGACAGGCCTTTTTATCCGTGGCTCACATAGCCGTCCCGGTCGAAGTACCCATGCACGTGGGTCCTTACTCAGGAAGGGTAATCGTACCGCGGACGAAGGCTTAGGATAATTCAGTGGGCCCTAATTTATTCCGGTCTTCCTAGTACAAAGTTGAAATGATTACCCAAAGTTATCCTCGCCTTACTACTATGCGTTATTGGGTCTCTGTGCGGCTAAGTGGCAGCGAGAGTCTTCCTTTGGGGCCTCCGCCCCACGTTTCGGCATCGCAAGTATGGTCGTCTGCTTGTACAAGAGTTGCACGCTATTTGAGGAGTTGTGTTGTCTTAGGGCTATGTCTCAATCATTTGTCAAGTAAGCGACCAGCAAGCCCCGGCATCGTGGCCGATCGCCAGAATCATCGAGGACCCCGACCGTAGTGTGGCTGCCACTAGAGATAATCAGCTAAAGGCTGGGAATCACCGTCTGTGGGACTAATTCCATCCTAGTTATGAATCTTAAAAGACGTAAGGCGAGACTTCTTGAATCAGGAGGCAACTGGACGGAGCAGAGCGATTCAACACAACCCATGTACAACAGATGGTGGTTGAAAAAGGCGCAACGACCAAGGAAACCCCGACTGACGAACACTTCGCTTTGCTAAACTAGAGCTCCATGTCAGTTTTTCTCACTAGGATTAATAGGCGGGCGTAAGGTCTTCATGAATCTGGAGTCCTGGGACGCTCCCCGATAACTCTACACGTGGGGAGTGGGGAGGACGTCGACCTCGACCCCGCGGGGGTGGTAAAGAAAGGGTCTAACGAGGCGCTCTCAGAGAAGGATCGTGTCGCCCGTCTACCAGTTGAAATTAATGAAAAAAGAAATACTGGTTAGAGAC'/>

    <sequence taxon='54' value='AAGCCTAGAGTGGCTCTTGGATCTGGTTAGTCATCCTCTTCCTAGCCGCGCGCATTTGTGTGGCTATTACTCTAGAAGCAGGCGGTAGTATAAATAACACGACAAGGGCCCATTAACCTAAGACACAAATTTCATGAAAGACAGCGGTTGGCTAGTTTATCTCTATTGCCTAGTAGAATGACCACCTTGTGGTAGGAAGCACACACCTCCTCTCAGTAATCGTGGGGGCTGCGAATAGGCTGTGGACCTAAAGTATCGGCCCCGCGGTAATATGATTAAGTGCTACCTAATTAGACAGAAGGTGAGTGCGGACAAATATCCGCTCTAAAACCAAGTGTAATCTGATAAGTAATCCCCTTGTGTTCCACGGGCCCGGGGTCAGACTTGGGCGCAAGTAGACATGTCGAAGCAACGATGTGGGCAGACGTACTGGAAGGGAATCGTTTGCCTACTGAACAGGCGCAATACTGAAATTCTCGGTAAGTGTGTCAGGCGCAATCCACGACATAAGAAGCATCGTAGTAAGTATCGCACTCGCCCTATTCTGCCACGCAATCGAAATGATGACCTTTGGTCCCGCGTAACTTATCCGAACTACATTCCGGGCCTAACTTATTACGCAAAATGTGATTAGTTCGACGGTAACGGAAGCGTTCGGGGCGTACGGTACGCGACCTATAAGACCAGGTGTCGATCGAGGCGCGGGCTCCCGAATGCATCTCATCGCGGTTCTGCGCGCGGATTCTTGCTAGGCGACTCACAGTTTGAGGGTGTGGCACGAAGGCTGGGGCCCCCTGCGCATATACAGAAAGCAGCGATAGGCCCCGCATTGGCATCTTGGCCTCCGCTGTACACGTTTGGCGTACCGCAGCACTCGGGGCCATCCAGCAGGGATATAGACCCCGATGGGCGTCTGCGCTCCGAGTTCTTGGGCGAGTGTTTGAGGTCACCCCCGCGACGATGAATTTGAGTTCGATTGGGCTTAGCCAGACTATCTGGCTTCTGCCCCGTTTACATTCGTACCGTTCCAACTAGGAATTCCACTAAGCGACATTCATAGCTACCAGCGTGAGGATCGCCTAAAAGGGTTACTGTTATGACCTAGTCAGTAAGAGGTCCAGAATTTGACAGGCCTTTTTATCCGTGGCTCACATAGCCGTCCCGGTCGAAGTACCCATGCCCGTGGGTCCTGACTCAGGAAGGGTAATCGTACCGCGGACCAAGGCTTAGGATAATTCAGTGGGCCCCAATTTATTCCGGTCTTCCTAGGACAAAGTTGAAATGATTACCCAAAGTTATCCTCGCCTTACTACTATGCGTTATTGGGTCTCTGTGCGGCTAAGTGGCAGCGAGAGTCTTCCTTTGGGGCCTCCGCCCCACGTTTCGGCATCGCAAGTATGGTCGTCTGCTTGTACAAGAGTTGCACGCTATTTGAGGAGTTCTGTTGTTTTAGGGCTATGTCTCAATCATTTGTCAAGCAAGCGACCAGCAAGCCTCAGCATCGTGGCCGATCGCCAGAATCATCGAGGACCCCGACCGTAGTGTGGCTGCCACTAGAGATAATCAGCTAAAGGCTGGGAATCACCGTCTGTGGGCCTAATTCCATCCTAGTTATGAATCTTAAAAGACGTAAGGCGAGACTTCTTGTATCAGGAGGCAACTGGACGGAGCAGAGCGATTCAACACAACCCATGTACAACAGATGATGGTTGAAAAAGGCGCAACGACCAAGGAAGCCCCGACTGACGAACACTTCGCTTTGCTAAACTAGAGCTCCATGTCAGTTTTTCTCACTAGGATTAATAGGCGGGCGTAAGGTCTTCATGAATCTGGAGTCCTGGGACGCTCCCCGATAACTCTACACGTGGGGAGTGGGGAGGACGTCGACCTCGACCCCGCGGGGGTGGTAAAGAAAGGGTCTAACGAGGCGCTCTCAGAGAAGGATCGTGTCGCCCGTCTACCAGTTGAAATTAATGAAAAAAGAAATACTGGTTAGAGAC'/>

    <sequence taxon='140' value='AAGCCTAGAGTGGCTCTTGGATCTGGTTAGTCATCCTCTTCCTAGCCGCGCGCATTTGTGTGGCTATTACTCTAGAAGCAGGCGGTAGTATAAATAACACGACAAGGGCCCATTAACCTAAGACACAAATTTCATGAAAGACAGCGGTTGGCTAGTTTATCTCTATTGCCTAGTAGAATGACCACCTTGTGGTAGGAAGCACACACCTCCTCTCAGTAATCGTGGGGGCTGCGAATAGGCTGTGGACCTAAAGTATCGGCCCCGCGGTAATATGATTAAGTGCTACCTAATTAGACAGAAGGTGAGTGCGGACAAATATCCGCTCTAAAACCAAGTGTAATCTGATAAGTAATCCCCTTGTGTTCCACGGGCCCGGGGTCAGACTTGGGCGCAAGTAGACATGTCGAAGCAACGATGTGGGCAGACGTACTGGAAGGGAATCGTTTGCCTACTGAACAGGCGCAATACTGAAATTCTCGGTAAGTGTGTCAGGCGCAATCCACGACATAAGAAGCATCGTAGTAAGTATCGCACTCGCCCTATTCTGCCACGCAATCGAAATGATGACCTTTGGTCCCGCGTAACTTATCCGAACTACATTCCGGGCCTAACTTATTACGCAAAATGTGATTAGTTCGACGGTAACGGAAGCGTTCGGGGCGTACGGTACGCGACCTATAAGACCAGGTGTCGATCGAGGCGCGGGCTCCCGAATGCATCTCATCGCGGTTCTGCGCGCGGATTCTTGCTAGGCGACTCACAGTTTGAGGGTGTGGCACGAAGGCTGGGGCCCCCTGCGCATATACAGAAAGCAGCGATAGGCCCCGCATTGGCATCTTGGCCTCCGCTGTACACGTTTGGCGTACCGCAGCACTCGGGGCCATCCAGCAGGGATATAGACCCCAATGGGCGTCTGCGCTCCGGGTTCTTGGGCGAGTGTTTGAGGTCACCCCCGCGACGATGAATTTGAGTTCGATTGGGCTTAGCCAGACTATCTGGCTTCTGCCCCGTTCACATTCGTACGGTTCCAACTAGGAATTCCACTAAGCGACATTCATAGCTACCAGCGTGAGGATCGCCTAAAAGGGTTACTGTTATGACCTAGTCAGTAAGAGGTCCAGAATTTGACAGGCCTTTTTATCCGTGGCTTACATAGCCGTCCCGGTCGAAGTACCCATGCCCGTGGGTCCTGACTCAGGAAGGGTAATCGTACCGCGGACCAAGGCTTAGGATAATTCAGTGGGCCCCAATTCATTCCGGTCTTCCTAGGACAAAGTTGAAATGATTACCCAAAGTTATCCTCGCCTTACTACTATGCGTTATTGGGTCTCTGTGCGGCTAAGTGGCAGCGAGAGTCTTCCTTTGGGGCCTCCGCCCCACGTTTCGGCATCGCAAGTATGGTCGTCTGCTTGTACAAGAGTTGCACGCTATTTGAGGAGTTCTGTTGTTTTAGGGCTATGTCTCAATCATTTGTCAAGCAAGCGACCAGCAAGCCTCAGCATCGTGGCCGATCGCCAGAATCATCGAGGACCCCGACCGTAGTGTGGCTGCCACTAGAGATAATCAGCTAAAGGCTGGGAATCACCGTCTGTGGGCCTAATTCCATCCTAGTTATGAATCTTAAAAGACGTAAGGCGAGACTTCTTGTATCAGGAGGCAACTGGACGGAGCAGAGCGATTCAACACAACCCATGTACAACAGATGATGGTTGAAAAAGGCGCAACGACCAAGGAAGCCCCGACTGACGAACACTTCGCTTTGCTAAACTAGAGCTCCATGTCAGTTTTTCTCACTAGGATTAATAGGCGGGCGTAAGGTCTTCATGAATCTGGAGTCCTGGGACGCTCCCCGATAACTCTACACGTGGGGAGTGGGGAGGACGTCGACCTCGACCCCGCGGGGGTGGTAAAGAAAGGGTCTAACGAGGCGCTCTCAGAGAAGGATCGTGTCGCCCGTCTACCAGTTGAAATTAATGAAAAAAGAAATACTGGTTAGAGAC'/>

    <sequence taxon='141' value='AAGCCTAGAGTGGCTCTTGGATCTGGTTAGTCATCCTCTTCCTAGCCGCGCGCATTTGTGTGGCTATTACTCTAGAAGCAGGCGGTAGTATAAATAACACGACAAGGGCCCATTAACCTAAGACACAAATTTCATGAAAGACAGCGGTTGGCTAGTTTATCTCTATTGCCTAGTAGAATGACCACCTTGTGGTAGGAAGCACACACCTCCTCTCAGTAATCGTGGGGGCTGCGAATAGGCTGTGGACCTAAAGTATCGGCCCCGCGGTAATATGATTAAGTGCTACCTAATTAGACAGAAGGTGAGTGCGGACAAATATCCGCTCTAAAACCAAGTGTAATCTGATAAGTAATCCCCTTGTGTTCCACGGGCCCGGGGTCAGACTTGGGCGCAAGTAGACATGTCGAAGCAACGATGTGGGCAGACGTACTGGAAGGGAATCGTTTGCCTACTGAACAGGCGCAATACTGAAATTCTCGGTAAGTGTGTCAGGCGCAATCCACGACATAAGAAGCATCGTAGTAAGTATCGCACTCGCCCTATTCTGCCACGCAATCGAAATGATGACCTTTGGTCCCGCGTAACTTATCCGAACTACATTCCGGGCCTAACTTATTACGCAAAATGTGATTAGTTCGACGGTAACGGAAGCGTTCGGGGCGTACGGTACGCGACCTATAAGACCAGGTGTCGATCGAGGCGCGGGCTCCCGAATGCATCTCATCGCGGTTCTGCGCGCGGATTCTTGCTAGGCGACTCACAGTTTGAGGGTGTGGCACGAAGGCTGGGGCCCCCTGCGCATATACAGAAAGCAGCGATAGGCCCCGCATTGGCATCTTGGCCTCCGCTGTACACGTTTGGCGTACCGCAGCACTCGGGGCCATCCAGCAGGGATATAGACCCCAATGGGCGTCTGCGCTCCGGGTTCTTGGGCGAGTGTTTGAGGTCACCCCCGCGACGATGAATTTGAGTTCGATTGGGCTTAGCCAGACTATCTGGCTTCTGCCCCGTTCACATTCGTACGGTTCCAACTAGGAATTCCACTAAGCGACATTCATAGCTACCAGCGTGAGGATCGCCTAAAAGGGTTACTGTTATGACCTAGTCAGTAAGAGGTCCAGAATTTGACAGGCCTTTTTATCCGTGGCTTACATAGCCGTCCCGGTCGAAGTACCCATGCCCGTGGGTCCTGACTCAGGAAGGGTAATCGTACCGCGGACCAAGGCTTAGGATAATTCAGTGGGCCCCAATTCATTCCGGTCTTCCTAGGACAAAGTTGAAATGATTACCCAAAGTTATCCTCGCCTTACTACTATGCGTTATTGGGTCTCTGTGCGGCTAAGTGGCAGCGAGAGTCTTCCTTTGGGGCCTCCGCCCCACGTTTCGGCATCGCAAGTATGGTCGTCTGCTTGTACAAGAGTTGCACGCTATTTGAGGAGTTCTGTTGTTTTAGGGCTATGTCTCAATCATTTGTCAAGCAAGCGACCAGCAAGCCTCAGCATCGTGGCCGATCGCCAGAATCATCGAGGACCCCGACCGTAGTGTGGCTGCCACTAGAGATAATCAGCTAAAGGCTGGGAATCACCGTCTGTGGGCCTAATTCCATCCTAGTTATGAATCTTAAAAGACGTAAGGCGAGACTTCTTGTATCAGGAGGCAACTGGACGGAGCAGAGCGATTCAACACAACCCATGTACAACAGATGATGGTTGAAAAAGGCGCAACGACCAAGGAAGCCCCGACTGACGAACACTTCGCTTTGCTAAACTAGAGCTCCATGTCAGTTTTTCTCACTAGGATTAATAGGCGGGCGTAAGGTCTTCATGAATCTGGAGTCCTGGGACGCTCCCCGATAACTCTACACGTGGGGAGTGGGGAGGACGTCGACCTCGACCCCGCGGGGGTGGTAAAGAAAGGGTCTAACGAGGCGCTCTCAGAGAAGGATCGTGTCGCCCGTCTACCAGTTGAAATTAATGAAAAAAGAAATACTGGTTAGAGAC'/>

    <sequence taxon='33' value='AAGCCTAGAGTGGCTCTTGGATCTGGTTAGTCATCCTCTTCCTAGCCGCGCGCATTTGTGTGGCTATTACTCTAGAAGCAGGCGGTAGTATAAATAACACGACAAGGGCCCATTAACCTAAGACACAAATTTCATGAAAGACAGCGGTTGGCTAGTTTATCTCTATTGCCTAGTAGAATGACCACCTTGTGGTAGGAAGCACACACCTCCTCTTAGTAATCGTGGGGGCTGCGAATAGGCTGTGGACCTAAAGTATCGGCCCCGCGGTAATATGATTAAGTGCTGCTTAATTAGACAGAAGGTGAGTGCGGACAAATATCCGCTTTAAAACCAAGCGTAATCTGATAAGTAATCCCCTTGTGTTCCACGGGCCCGGGGTCAGACTTGGGCGCAAGTAGACATGTCGAAGCAACGATGTGGGCAGACGTACTGGAAGGGAATCGCTTGCGTACTGAACAGGCGCAATATTGAAATTCTCGGTAAGTGTGTCAGGCACCATCCACGACATAAGAAGCATCGTAGTAATTATCGCACTCTCCCTATTCTGCCACGCAATTGAAATGATGACCTTTGGTCCCGCGTAACTTATTCGAACTACATTCCGGGCCTAACTTATTACGCAAAATGTGATTAGTTCGACGGTAACGGAATCGTTCGGGGCGTACGGTACGCGATCTATAAGACCAGGTGTCGATCGAGGCGCGGGCTCCCGAATGCATCTCATCGCGGTTCTGCGCGCGGATTCTTGCTAGGCGACTCACAGTTTGAGGGTGTGGCACGAAGGCTGGGGCCCCCTGCGCATATACAGAAAGCAGCGATAGGCCCCGAATCGGCATCTTGGCCTCCGCTGTACACGTTTGGCGTACCGCAGCACTCGGGGCCATCCAGCAGGGATATAGACCCCGATGGGCGTCTGCGCTCCGAGTTCTTGGGCGAGTGTTTGAGGTCACCCCCGCGACGATGAATTTGAGTTCGATTGGGCTTAGCCAGACTATCTGGCTTCTGCCCCGTTTACATTCGTACCGTTCCAACTAGGAATTCCACTAAGCGACATTCATAGCTACCAGCGTGAGGATCGCCTAAAAGGGTTACTGTTATGACCTAGTCAGTAAGAGGTCCAGAATTTGACAGGCCTTTTTATCCGTGGCTCACATAGCCGTCCCGGTCGAAGTACCCATGCACGTGGGTCCTTACTCAGGAAGGGTAATCGTACCGCGGACGAAGGCTTAGGATAATTCGGTGGGCCCTAATTTATTCCGGTCTTCCTAGTACAAAGTTGAAATGATTACCCAAAGTTATCCTCGCCTTACTACTATGCGTTATTGGGTCTCTGTGCGGCTAAGTGGCAGCGAGAGTCTTCCTTTGGGGCCTCCGCCCCACGTTTCGGCATCGCAAGTATGGTCGTCTGCTTGTACAAGAGTTGCACGCTATTTGAGGAGTTGTGTTGTCTTAGGGCTATGTCTCAATCATTTGTCAAGTAAGCGACCAGCAAGCCTCGGCATCGTGGCCGATCGCCAGAATCATCGAGGACCCCGACCGTAGTGTGGCTGCCACTAGCGATAATCAGCTAAAGGCTGGGAATCACCGTCTGTGGGACTAATTCCATCCTAGTTATGAATCTTAAAAGACGTAAGGCGAGACTTCTTGTATCAGGAGGCAACTGGACGGAGCAGAGTGATTTAACACAACCCATGTACAACAGATGGTGGTTGAAAAAGGCGCAACGACCAAGGAAGCCCCGACTGACGAACACTTCGCTTTGCTAAACTAGAGCTCCATGTCAGTTTTTCTTACTAGGATTAATAGGCGGGCGTAAGGTCTTCATGAATCTGGAGTCCTGGGACGCTCCCCGATAACTCTACACGTGGGGAGTGGGGAGGACGTCGACCTCGACCCCGCGGGGGTGGTAAAGAAAGGGTCTAACGAGGCGCTCTCAGAGAAGGATCGTGTCGCCCGTCTACTAGTTGAAATTAATGAAAAAAGAAATACTGGTTAGAGAC'/>

    <sequence taxon='152' value='AAGCCTAGAGTGGCTCTTGGATCTGGTTAGTCATCCTCTTCCTAGCCGCGCGCATTTGTGTGGCTATTACTCTAGAAGCAGGCGGTAGTATAAATAACACGACAAGGGCCCATTAACCTAAGACACAAATTTCATGAAAGACAGCGGTTGGCTAGTTTATCTCTATTGCCTAGTAGAATGACCACCTTGTGGTAGGAAGCACACACCTCCTCTTAGTAATCGTGGGGGCTGCGAATAGGCTGTGGACCTAAAGTATCGGCCCCGCGGTAATATGATTAAGTGCTGCTTAATTAGACAGAAGGTGAGTGCGGACAAATATCCGCTTTAAAACCAAGCGTAATCTGATAAGTAATCCCCTTGTGTTCCACGGGCCCGGGGTCAGACTTGGGCGCAAGTAGACATGTCGAAGCAACGATGTGGGCAGACGTACTGGAAGGGAATCGCTTGCGTACTGAACAGGCGCAATATTGAAATTCTCGGTAAGTGTGTCAGGCACCATCCACGACATAAGAAGCATCGTAGTAATTATCGCACTCTCCCTATTCTGCCACGCAATTGAAATGATGACCTTTGGTCCCGCGTAACTTATTCGAACTACATTCCGGGCCTAACTTATTACGCAAAATGTGATTAGTTCGACGGTAACGGAATCGTTCGGGGCGTACGGTACGCGATCTATAAGACCAGGTGTCGATCGAGGCGCGGGCTCCCGAATGCATCTCATCGCGGTTCTGCGCGCGGATTCTTGCTAGGCGACTCACAGTTTGAGGGTGTGGCACGAAGGCTGGGGCCCCCTGCGCATATACAGAAAGCAGCGATGGGCCCCGAATCGGCATCTTGGCCTCCGCTGTACACGTTTGGCGTACCGCAGCACTCGGGGCCATCCAGCAGGGATATAGACCCCGATGGGCGTCTGCGCTCCGAGTTCTTGGGCGAGTGTTTGAGGTCACCCCCGCGACGATGAATTTGAGTTCGATTGGGCTTAGCCAGACTATCTGGCTTCTGCCCCGTTTACATTCGTACCGTTCCAACTAGGAATTCCACTAAGCGACATTCATAGCTACCAGCGTGAGGATCGCCTAAAAGGGTTACTGTTATGACCTAGTCAGTAAGAGGTCCAGAATTTGACAGGCCTTTTTATCCGTGGCTCACATAGCCGTCCCGGTCGAAGTACCCATGCACGTGGGTCCTTACTCAGGAAGGGTAATCGTACCGCGGACGAAGGCTTAGGATAATTCGGTGGGCCCTAATTTATTCCGGTCTTCCTAGTACAAAGTTGAAATGATTACCCAAAGTTATCCTCGCCTTACTACTATGCGTTATTGGGTCTCTGTGCGGCTAAGTGGCAGCGAGAGTCTTCCTTTGGGGCCTCCGCCCCACGTTTCGGCATCGCAAGTATGGTCGTCTGCTTGTACAAGAGTTGCACGCTATTTGAGGAGTTGTGTTGTCTTAGGGCTATGTCTCAATCATTTGTCAAGTAAGCGACCAGCAAGCCTCGGCATCGTGGCCGATCGCCAGAATCATCGAGGACCCCGACCGTAGTGTGGCTGCCACTAGCGATAATCAGCTAAAGGCTGGGAATCACCGTCTGTGGGACTAATTCCATCCTAGTTATGAATCTTAAAAGACGTAAGGCGAGACTTCTTGTATCAGGAGGCAACTGGACGGAGCAGAGTGATTTAACACAACCCATGTACAACAGATGGTGGTTGAAAAAGGCGCAACGACCAAGGAAGCCCCGACTGACGAACACTTCGCTTTGCTAAACTAGAGCTCCATGTCAGTTTTTCTTACTAGGATTAATAGGCGGGCGTAAGGTCTTCATGAATCTGGAGTCCTGGGACGCTCCCCGATAACTCTACACGTGGGGAGTGGGGAGGACGTCGACCTCGACCCCGCGGGGGTGGTAAAGAAAGGGTCTAACGAGGCGCTCTCAGAGAAGGATCGTGTCGCCCGTCTACTAGTTGAAATTAATGAAAAAAGAAATACTGGTTAGAGAC'/>

    <sequence taxon='153' value='AAGCCTAGAGTGGCTCTTGGATCTGGTTAGTCATCCTCTTCCTAGCCGCGCGCATTTGTGTGGCTATTACTCTAGAAGCAGGCGGTAGTATAAATAACACGACAAGGGCCCATTAACCTAAGACACAAATTTCATGAAAGACAGCGGTTGGCTAGTTTATCTCTATTGCCTAGTAGAATGACCACCTTGTGGTAGGAAGCACACACCTCCTCTTAGTAATCGTGGGGGCTGCGAATAGGCTGTGGACCTAAAGTATCGGCCCCGCGGTAATATGATTAAGTGCTGCTTAATTAGACAGAAGGTGAGTGCGGACAAATATCCGCTTTAAAACCAAGCGTAATCTGATAAGTAATCCCCTTGTGTTCCACGGGCCCGGGGTCAGACTTGGGCGCAAGTAGACATGTCGAAGCAACGATGTGGGCAGACGTACTGGAAGGGAATCGCTTGCGTACTGAACAGGCGCAATATTGAAATTCTCGGTAAGTGTGTCAGGCACCATCCACGACATAAGAAGCATCGTAGTAATTATCGCACTCTCCCTATTCTGCCACGCAATTGAAATGATGACCTTTGGTCCCGCGTAACTTATTCGAACTACATTCCGGGCCTAACTTATTACGCAAAATGTGATTAGTTCGACGGTAACGGAATCGTTCGGGGCGTACGGTACGCGATCTATAAGACCAGGTGTCGATCGAGGCGCGGGCTCCCGAATGCATCTCATCGCGGTTCTGCGCGCGGATTCTTGCTAGGCGACTCACAGTTTGAGGGTGTGGCACGAAGGCTGGGGCCCCCTGCGCATATACAGAAAGCAGCGATGGGCCCCGAATCGGCATCTTGGCCTCCGCTGTACACGTTTGGCGTACCGCAGCACTCGGGGCCATCCAGCAGGGATATAGACCCCGATGGGCGTCTGCGCTCCGAGTTCTTGGGCGAGTGTTTGAGGTCACCCCCGCGACGATGAATTTGAGTTCGATTGGGCTTAGCCAGACTATCTGGCTTCTGCCCCGTTTACATTCGTACCGTTCCAACTAGGAATTCCACTAAGCGACATTCATAGCTACCAGCGTGAGGATCGCCTAAAAGGGTTACTGTTATGACCTAGTCAGTAAGAGGTCCAGAATTTGACAGGCCTTTTTATCCGTGGCTCACATAGCCGTCCCGGTCGAAGTACCCATGCACGTGGGTCCTTACTCAGGAAGGGTAATCGTACCGCGGACGAAGGCTTAGGATAATTCGGTGGGCCCTAATTTATTCCGGTCTTCCTAGTACAAAGTTGAAATGATTACCCAAAGTTATCCTCGCCTTACTACTATGCGTTATTGGGTCTCTGTGCGGCTAAGTGGCAGCGAGAGTCTTCCTTTGGGGCCTCCGCCCCACGTTTCGGCATCGCAAGTATGGTCGTCTGCTTGTACAAGAGTTGCACGCTATTTGAGGAGTTGTGTTGTCTTAGGGCTATGTCTCAATCATTTGTCAAGTAAGCGACCAGCAAGCCTCGGCATCGTGGCCGATCGCCAGAATCATCGAGGACCCCGACCGTAGTGTGGCTGCCACTAGCGATAATCAGCTAAAGGCTGGGAATCACCGTCTGTGGGACTAATTCCATCCTAGTTATGAATCTTAAAAGACGTAAGGCGAGACTTCTTGTATCAGGAGGCAACTGGACGGAGCAGAGTGATTTAACACAACCCATGTACAACAGATGGTGGTTGAAAAAGGCGCAACGACCAAGGAAGCCCCGACTGACGAACACTTCGCTTTGCTAAACTAGAGCTCCATGTCAGTTTTTCTTACTAGGATTAATAGGCGGGCGTAAGGTCTTCATGAATCTGGAGTCCTGGGACGCTCCCCGATAACTCTACACGTGGGGAGTGGGGAGGACGTCGACCTCGACCCCGCGGGGGTGGTAAAGAAAGGGTCTAACGAGGCGCTCTCAGAGAAGGATCGTGTCGCCCGTCTACTAGTTGAAATTAATGAAAAAAGAAATACTGGTTAGAGAC'/>

    <sequence taxon='99' value='AAGCCTAGAGTGGCTCTTGGATCTGGTTAGTCATCCTCTTCCTAGCCGCGCGCATTTGTGTGGCTATTACTCTAGAAGCAGGCGGTAGTATAAATAACACGACAAGGGCCCATTAACCTAAGACACAAATTTCATGAAAGACAGCGGTTGGCTAGTTTATCTCTATTGCCTAGTAGAATGACCACCTTGTGGTAGGAAGCACACACCTCCTCTCAGTAATCGTGGGGGCTGCGAATAGGCTGTGAACCTACACTATCGGCCCCGCGGTAATATGATTAAGTGCTGCCTAATTAGACAGAAGGTGAGTGCGGACAAATATCCGCTCTAAAACCAAGCGTAATCTGATAAGTAATCCCCTTGTGTTCCACGGGCCCGGGGTCAGACTTGGGCGCAAGTAGACATGTCGAAGCAACGATGTGGGCAGACGTACTGGAAGGGAATCGCTTGCCTACTGAACAGGCGCAAGATTGAAATTCTCGGTAAGTGTGTCAGGCACCATCCACGACATAAGAAGCATCGTAGTAATTATCGCACTCTCCCTATTCTGCCACGCAATCGAAATGATGACCTTTGGTCTCGCGTAACTTATTCGAACTACATTCCGGGCCTAACTTATTACGCAAAATGTGATTAGTTCGACGGTAACGGAATCGTTCGGGGCGTACGGTACGCGATCTATAAGACCAGGTGTCGATCGAGGCGCGGGCTCCCGAATGCATCTCATCGCGGTTCTGCGCGCGGATTCTTGCTAGGCGACTCACAGTTTGAGGGTGTGGCACGAAGGCTGGGGCCCCCTGCGCATATACAGAAAGCAGCGATAGGCCCCGAATCGGCATCTTGGCCTCCGCTGTACACGTTTGGCGTACCGCAGCACTCGGGGCCATCCAGCAGGGATATAGACCCCGATGGGCGTCTGCGCTCCGAGGTCTTGGGCGAGTGTTTGAGGTCACCTCCGCGACGATGAATTTGAGTTCGATTGGGCTTAGCCAGACTATCTGGCTTCTGCCCCGTTTACATTCGTACCGTTCCAACTAGGAATTCCACTAAGCGACATTCATAGCTACCAGCGTGAGGATCGCCTAAAAGGGTTACTGTTATGACCTACTCAGTAAGAGGTCCAGAATTTGACAGGCCTTTTTATCCGTGGCTCACATAGCCGTCCCGGTCGAAGTACCCATGCACGTGGCTCCTTACTCAGGAAGGGTAATCGTACCGCGGACGAAGGCTTAGGATAATTCGGTGGGCCCTAATTTATTCCGGTCTTCCTAGTACAAAGTTGAAAGGATTACCCAAAGTTATCCTCGCCTTACTACTATGCGTTATTGGGTCTCTGTGCGGCTAAGTGGCAGCGAGAGTCTTCCTTTGGGGCCTCCGCCCCACGTTTCGGCATCGCAAGTATGGTCGTCTGCTTGTACAAGAGTTGCACGCTATTTGAGCAGTTGTGTTGTCTTAGGGCTATGTCTCAATCATTTGTCAAGTAAGCGACCAGCAAGCCTCGGCATCGTGGCCGATCGCCAGAATCATCGAGGACCCCGACCGTAGTGTGGCTGCCACTAGAGACAATCAGCTAAAGGCTGGGACTCACCGTCTGTGGGACTAATTCCATCCTAGTTATGAATCTTAAAAGATGTAAGGCGAGACTTCTTGTATCAGGAGGCAACTGGACGGAGCAGAGCGATTCAACACAACCCATGTACAACAGATGGTGGTTGAAAAAGGCGCAACGACCAAGGAAGCCCCGACTGACAAACACTTCGCTTTGCTAAACTAGAGCTCCATGTCAGTTTTTCTCACTAGGATTAATAGGCGGGCGTAAGGTCTTCATGAATTTGGAGTCCTGGGACGCTCCCCGATAACTCTACACGTGGGGAGTGGGGAGGACGTCGACCTCGACCCCGCGGGGGTGGTAAAGAAAGGGTCTAACGAGGCGCTCTCAGAGAAGGATCGTGTCGCCCGTCTACCAGTTGAAATTAATGAAAAAAGAAATACTGGTTAGAGAC'/>

    <sequence taxon='39' value='AAGCCTAGAGTGGCTCTTGGATCTGGTTAGTCATCCTCTTCCTAGCCGCGCGCATTTGTGTGGCTATTACTCTAGAAGCAGGCGGTAGTATAAATAACACGACAAGGGCCCATTAACCTAAGACACAAATTTCATGAAAGACAGCGGTTGGCTAGTTTATCTCTATTGCCTAGTAGAATGACCACCTTGTGGTAGGAAGCACACTCCTCCTCTCAGTAATCGTGGGGGCTACGAATAGGCTGTGGACCTAAAGTATCGGCCCCGCGGTAATATGATTAAGTGCTGCCTAATTAGACAGAAGGTGAGTGCGCACAAATATCCGCTCTAAAACCAAGCGTAATCTAATAAGTAATCCCCTTGTGTTCCACGGGCCCGGGGTCAGACTTGGGCGCAAGTAGACATTTGGAAGCAACGATGTGGGCAGACGTACTGGAAGGGAATCGTTTGCCTACTGAACAGGCGCAATATTGAAATTCTCTGTAAGTGCGTCAGGCACCATCCACGACATAAGAAGCATCGCAGTAAGTATCGCACTCGCCCTATTCTGCCACGCAATCGAAATGATGACCTTTGGTCCCGCGTAACTTATCCGAACTACATTCCGGGCCTAACTTATTACGCAAAATGTGATTGGTTCGACGGTAACGGAATCGTTCGGGGCGTACGGTACGCGATCTATAAGACAAGGTGTCAATCGAGGCGCGGGCTCCCGAATGCATCTCATTGCGGTTCTGCGCGCGGATTCTTGCTAGGCGACTCGCAGTTTGAGGGTGTGGCACGAAGGCTGGGGCCCCCTGCGCATATACAGAAAGCAGCGATAGGCCCCGAATCGGCATCTTGGCCTCCGGTGTACACGTTTGGCGTACCGCAGCACTCGGGGCCATCCAGCAGGGATATAGACCCCGATGGGCGTCTGCGCTCCGAGTTCTTGGGCGAGTGTTTGAGGTCACCCCCGCGACGATGAATTTGAGTTCGATTGGCCTTAGCCAGACTATCTGGCTTCTGCCCCGTTTACATTCGTACCGTTCCAACTAGGAATTCCACTAAGCGACATTCATAGCTACCAGCGTGAGGATCGCCTAAAAGGGTTACTGTTATGACCTAGTCAGTAAGAGGTCCAGAATTTGACAGGCCTTTTTATCCGTGGCTCACATAGCCGTCCCGGTCGAAGTACCCATGCACGTGGGTCCTTACTCAGGAAGGGTAATCGTACCGCGGACGAAGGCTTAGGATAATTCAGTGGGCCCTAATTTATTCCGGTCTTCCTAGTACAAAGTTGAAATGATTACCCAAAGTTATCCTCGCCTTACTACTATGCGTTATTGGGTCTCTGTGCGGCTAAGTGGCAGCGAGAGTCTTCCTTTGGGGCCTCCGCCCCACGTTTCGGCATCGCAAGTATGGTCGTCTGCTTGTACAAGAGTTGCACGCTATTTGAGGAGTTGTGTTGTCTTAGGGCTATGTCTCAATCATTTGTCAAGTAAGCGACCAGCAAGCCTCGGCATCGTGCCCGATCGCCAGAATCATCGAGGACCCCGACCGTAGTGTGGCTGCCACTAGAGATAATCAGCTAAAGGCTGGGAATCACCGTCTGTGGGACTAATTCCGTCCTAGTTATGAATCTTAAAAGACGTAAGGCGAGACTTCTTGTATCAGGAGGCAACTGGACGGAGCAGAGCGATTCAACACAACCCATGTACAACAGATGGTGGTTGAAAAAGGCGCAACGACCAAGGAAGCCCCGACTGACGAACACTTCGCTTTGCTAAACTAGAGCTCCATGTCAGTTTTTCTCACTAGGATTAATAGGCGGGCGTAAGGTCTTCATGAATCTGGAGTCCTGGGACGCTCCCCGATAACTCTACACGTGGGGAGTGGGGAGGACGTCGACCTCGACCCCGCGGGGGTGGTAAAGAAAGGGTCTGACGAGGCGCTCTCAGAGAAGGATCGTGTCGCCCGTCTACCAGTTGAAATTAATGAAAAAAGAAATACTGGTTAGAGAC'/>

    <sequence taxon='82' value='AAGCCTAGAGTGGCTCTTGGATCTGGTTAGTCATCCTCTTCCTAGCCGCGCGCATTTGTGTGGCTATTACTCTAGAAGCAGGCGGTAGTATAAATAACACGACAAGGGCCCATTAACCTAAGACACAAATTTCATGAAAAACAGCGGTTGGCTAGTTTATCTCTATTGCCTAGTAGAATGACCACCTTGTGGTAGGAAGCACACTCCTCCTCTCAGTAATCGTGGGGGCTACGAATAGGCTGTGGACCTAAAGTATCGGCCCCGCGGTAATATGATTAAGTGCTGCCTAATTAGACAGAAGGTGAGTGCGCACAAATATCCGCTCTAAAACCAAGCGTAATCTAATAAGTAATCCCCTTGTGTTCCACGGGCCCGGGGTCAGACTTGGGCGCAAGTAGACATTTGGAAGCAACGATGTGGGCAGACGTACTGGAAGGGAATCGTTTGCCTACTGAACAGGCGCAATATTGAAATTCTCTGTAAGTGCGTCAGGCACCATCCACGACATAAGAAGCATCGCAGTAAGTATCGCACTCGCCCTATTCTGCCACGCAATCGAAATGATGACCTTTGGTCCCGCGTAACTTATCCGAACTACATTCCGGGCCTAACTTATTACGCAAAATGTGATTGGTTCGACGGTATCGGAATCGTTCGGGGCGTACGGTACGCGATCTATAAGACAAGGTGTCAATCGAGGCGCGGGCTCCCGAATGCATCTCATTGCGGTTCTGCGCGCGGATTCTTGCTAGGCGACTCGCAGTTTGAGGGTGTGGCACGAGGGCTGGGGCCCCCTGCGCATATACAGAGAGCAGCGATAGGCCCCGAATCGACATCTTGGCTTCCGGTGTACACGTTTGGCGTACCGCAGCACTCGGGGCCATCCAGCAGGGATATAGACCCCGATGGGCGTCTGCGCTCCGAGTTCTTGGGCGAGTGTTTGAGGTCACCCCCGCGACGATGAATTTGATTTCGATTGGCCTTAGCCAGACTATCTGGCTTCTGCCCCGTTTACATTCGTACCGTTCCAACTAGGAATTCCACTAAGCGACATTCATAGCTACCAGCGTGAGGATCGCCTAAAAGGGTTACTGTTATGACCTAGTCAGTAAGAGGTCCAGAATTTGACAGGCCTTTTTATCCGTGGCTCACATAGCCGTCCCGGTCGAAGTACCCATGCACGTGGGTCCTTACTCAGGAAGGGTAATCGTACCGCGGACGAAGGCTTAGGATAATTCAGTGGGCCCTAATTTATTCCGGTCTTCCTAGTACAAAGTTGAAATGATTACCCAAAGTTATCCTCGCCTTACTACTATGCGTTATTGGGTCTCTGTGCGGCTAAGTGGCAGCGAGAGTCTTCCTTTGGGGCCTCCGTCCCACGTTTCGGCATCGCAAGTATGGTCGTCTGCTTGTAGAAGAGTTGCACGCTATTTGAGGAGTTGTGTTGTCTTAGGGCTATGTCTCAATCATTTGTCAAGTAAGCGACCAGCAAGTCTCGGCATCGTGCCCGATCGCCAGAATCATCGAGGGACCCGACCGTAGTGTGGCTGCCACTAGAGATAATCAGCTAAAGGCTGGGAATCACCGTCTGTGGGACTAATTCCGTCCTAGTTATGAATCTTAAAAGACGTAAGGCGAGACTTCTTGTATCAGGAGGCAACTGGACGGAGCAGAGCGATTCAACGCAACCCATGTACAACAGATGGTGGTTGAAAAAGGCGCAACGACCAAGGAAGCCCCGACTGACAAACACTTCGCTTTGCTAAACTAGAGCTCCATGTCAGTTTTTCTCACTAGGATTAATAGGCGGGCGTAAGGTCTTCATGAATCTGGAGTCCTGGGACGCTCCCCGATAACTCTACACGTGGGGAGTGGGGAGGACGTCGACCTCGACCCCGCGGGGGTGGTAAAGAAAGGGTCTGACGAGGCGCTCTCAGAGAAGGATCGTGTCGCCCGTCTACCAGTTGAAATTAATGAAAAAAGAAATACTGGTTCGAGAC'/>

    <sequence taxon='85' value='AAGCCTAGAGTGGCTCTTGGATCTGGTTAGTCATCCTCTTCCTAGCCGCGCGCATTTGTGTGGCTATTACTCTAGAAGCAGGCGGTAGTATAAATAACACGACAAGGGCCCATTAACCTAAGACACAAATTTCATGAAAGACAGCGGTTGGCTAGTTTATCTCTATTGCCTAGTAGAATGACCACCTTGTGGTAGGAAGCACACTCCTCCTCTCAGTAATCGTGGGGGCTACGAATAGGCTGTGGACCTAAAGTATCGGCCCCGCGGTAATATGATTAAGTGCTGCCTAATTAGACAGAAGGTGAGTGCGCACAAATATCCGCTCTAAAACCAAGCGTAATCTAATAAGTAATCCCCTTGTGTTCCACGGGCCCGGGGTCAGACTTGGGTGCAAGTAGACATTTGGAAGCAACGATGTGGGCAGACGTACTGGGAGGGAATCGTTTGCCTACTGAACAGGCGCAATATTGAAATTCTCGGTAAGTGCGTCAGGCACCATCCACGACATAAGAAGCATCGCAGTAAGTATCGCACTCGCCCTATTCTGCCACGCAATCGAAATGATGACCTTTGGTCCCGCATAACTTATCCGAACTACATTCCGGGCCTAACTTATTACGCAAAATGTGATTGGTTCGACGGTAACGGAATCGTTCGGGGCGTACGGTACGCGATCTATAAGACAAGGTGTCAATCGAGGCGCGGGCTCCCGAATGCATCTCATTGCGGTTCTGCGCGCGGATTCTTGCTAGGCGACTCGCAGTTTGAGGGTGTGGCACGAAGGCTGGGGCCCCCTGCGCATATACAGAAAGCAGCGATAGGCCGCGAATCGGCATCTTGGCCTCCGGTGTACACGTTTGGCGTACCGCAGCACTCGGGGCCATCCAGCAGGGATATAGACCCCGATGGGCGTCTGCGCTCCGAGTTCTTGGGCGAGTGTTTGAGGTCACCCCCGCGACGATGAATTTGAGTTCGATTGGCCTTAGCCAGACTATCTGGCTTCTGCCCCGTTTACATTCGTACCGTTCCAACTAGGAATTCCACTAAGCGACATTCATAGCTACCAGCGTGAGGATCGCCTAAAAGGGTTACTGTTATGACCTAGTCAGTAAGAGGTCCAGAATTTGACAGGCCTTTTTATCCGTGGCTCACATAGCCGTCCCGGTCGAAGTACCCATGCACGTGGGTCCCTACTCAGGAAGGGTAATCGTACCGCGGACGAAGGCTTAGGATAATTCAGTGGGCCCTAATTTATTCCGGTCTTCCTAGTACAAAGTTGAAATGATTACCCAAAGTTATCCTCGCCTTACTACTATGCGTTATTGGGTCTCTGTGCGGCTAAGTGGCAGCGAGAGTCTTCCTTTGGGGCCTCCGCCCCACGTTTCGGCATCGCAAGTATGGTCGTCTGCTTGTACAAGAGTTGCACGCTATTTGAGGAGTTGTGTTGTCTTAGCGCTATGTCTCAATCATTTGTCAAGTAAGCGACCAGCAAGCCTCGGCATCGTGCCCGATCGCCAGAATCATCGAGGACCCCGACCGTAGTGTGGCTGCCACTAGAGATAATCAGCTAAAGGCTGGGAATCACCGTCTGTGGGACTAATTCCGTCCTAGTTATGAATCTTAAAAGACGTAAGGCGAGACTTCTTGTATCAGGAGGCAACTGGACGGAGCAGAGCGATTCAACACAACCCATGTACAGCAGATGGTGGTTGAAAAAGGCGCAACGACCAAGGAAGCCCCGACTGACGAACACTTCGCTTTGCTAAACTAGAGCTCCATGTCAGTTTTTCTCACTAGGATTAATAGGCGGGCGTAAGGTCTTCATGAATCTGGAGTCCTGGGACGCTCCCCGATAACTCTACACGTGGGGAGTGGGGAGGACGTCGACCTCGACCCCGCGGGGGTGGTAAAGAAAGGGTCTAACGAGGCGCTCTCAGAGAAGGATCGTGTCGCCCGTCTACCAGTTGAAATTAATGAAAAAAGAAATACTGGTTAGAGAC'/>

    <sequence taxon='35' value='AAGCCTAGAGTGGCTCTTGGATCTGGTTAGTCATCCTCTTCCTAGCCGCGCGCATTTGTGTGGCTATTACTCTAGAAGCAGGCGGTAGTATAAATAACACGACAAGGGCCCATTAACCTAAGATACAAATTTCGTGAAAGACAGCGGTTGGCTAGTTTATCTCTATTGCCTAGTAGAATGACCACCTTGTGGTAGGAAGCACACACCTCCTCTCAGTAATCGTGGGGGCTGCGGATAGGCTGTGGACCTAAAGTATCGGCCCCGCGGTAATATGATTAAGTGCTGCCTAATTAGACAGAAGGCGAGTGCGGACAAATATCCGCTCTAAAACCAAGCGTAATCTAATAAGTAATCCCCTTGTGTTCCACGGGCCCGGGGTCAGACTTGGGCGCAAGTAGACATGTCGAAGCAACGATGTGGGCAGACGTACTGGAAGGGAGTCGTTTGCCTACTGAACAGGCGCAATATTGAAATTCTAGGTAAGTGTGTCAGGCACCATCCACGACATAAGAAGCATCGTAGTAAGTATCGCACTCGCCCTATTCTGCCACGCAATCGAAATGATGACCTTTGGTCCCGCGTAACTTATCCAAACTACATTCCGGGCCTAACTTATTACGCAAAATGTGATTGGTTCGACGGTAACGGGATCGTTCGGGGCGTACGGTACGCGATCTATAAGACCAGGTGTCGATCGAGGCGCGGCCTCCCGAATGCATCTCATCGCGGTTCTGCGCGCGGATTCTTACTAGGCGACTCCCAGTTTGAGGGTGTGGCACGAAGGCTGGGGCCCCCTGCGCATATACAGAAAGCAGCGATAGGCCCCGAATCGGCATCTTGGCCTCCGCTGTACACGTTTGGCGTACCGCAGCACTCGGGGCCATCCAGCAGGGATATAGACCCCGATGGGCGTCTGCGCTCCGAGTTCTTGGGCGAGTGTTTGAGGTCACCCCCGCGACGATGAATTTGAGTTCGATTGGGCTTAGCCAGACTATCTGGCTTCTGCCCCGTTTACATTCGTACCGTTCCAACTAGGAATTCCACTAAGCGACATTCATAGCTACCAGCGTGAGGATCGCCTAAGAGGGTTACTGTTATGACCTAGTCAGTAAGAGGTCCAGAATTTGACAGGCCTTTTTGTTCGTGACTCACATAGCCGTCCCGGTCGAAGTACCCATGCACGTGGGTCCTTACTCAGGAAGGGTAATCGTACCGCGGACGAAGGCTTAGGATAAGTCAGTGGGCCCTAATTTATTCCGGTCTTACTAGTACAAAGTTGAAATGATCACCCAAAGTTATCCTCGCTTTATTACTATGCGTTATTGGGTCTCTGTGCGGCTAAGTGGCAGCGAGAGTCTTCCTTTGGGGCCTCCGCCCCACGTTTCGGCATCGCAAGTATGGTCGTCTGCTTGTACAAGAGTTGCACGCTATTTGAGGAGTTGTGTTGTCTTAGGGCTATGTCTCAATCACTTGTCAAGTAAGCGACCAGCAAGCCTCGGCATCGTGGCCGATCTCCAGAATCATCGAGGACCCCGACCGTAGTGTGGCTGCCACTAGAGATAATCAGCTAAAGGCTGGGAATCACCGTCTGTGGGACTAATTCCATCCTAGTTATGAATCTTAAAAGACGTAAGGCGAGACTCCTTGTATCAGGAGGCAACTGGACGGAGCAGAGCGATTCAACACAACCCATGTACAGCAGATGGTGGTTGAAAAAGGCGCAACGACCAAGGAAGCCCCGACTGACGAACACTTCGCTTTGCTAAACTAGAGCTCCATGTCAGTTTTTCTCACTAGGATTAATAGGCGGGCGTAAGGTCTTCATGAATCTGGAGTCCTGGGACGCTCCCCGATAACTCTACACATGGGGAGTGGGGAGGACGTTGACCTCGACCCCGCGGGGGTGGTAAAGAAAGGGTCTAACGAGGCGCTCTCAGAGAAGGATCGTGTCGCCCGTCTACCAGTTGAAACTAATGAAAAAAGAAATACTGGTTAGAGAC'/>

    <sequence taxon='59' value='AAGCCTAGAGTGGCTCTTGGATCTGGTTAGTTATCCTCTTCCTAGCCGCGCGCATTTGTGTGGCTATTACTCTAGAAGCAGGCGGTAGTATAAATAACACGACAAGGGCCCATTAACCTAAGATACAAATTTCATGAAAGACAGCGGTTGGCTAGTTTATCTCTATTGCCTAGTAGAATGACCACCTTGTGGTAGGAAGCACACACCTCCTCTCAGTAATCGTGGGGGCTGCGAATAGGCTGTGGACCTAAAGTATCGGCCCCGCGGTAATATGATTAAGTGCTGCCTAATTAGACAGAAGGCGAGTGCGGACAAATATCCGCTCTAAAACCAAGCGTAATCTAATAAGTAATCCCCTTGTGTTCCACGGGCCCGGGGTCAGACTTGGGCGCAAGTAGACATGTCGAAGCAACGATGTGGGAAGACGTACTGGAAGGGAATCGTTTGCCTACTGAACAGGCGCAATATTGAAATTCTCGGTAAGTGTGTCAGGCACCATCCACGACATAAGAAGCATCGTAGTAAGTATCGCACTCGCCCTATTCTGCCACGCAGTCGAAATGATGACCTTTGGTCCCGCGTAACTTATCCGAACTACATTCCGGGCCTAACTTATTACGCAAAATGTGATTGGTTCGACGGTAACGGGATCGTTCGGGGCGTACGGTACGCGATCTATAAGACCAGGTGTCGATCGAGGCGCGGCCTCCCGAATGCATCTCATCGCGGTTCTGCGCGCGGATTCTTACTAGGCGACTCACAGTTTGAGGGTGTGGCACGAAGGCTGGGGCCCCCTGCGCATATACAGAAAGCAGCGATAAGCCCCGAATCGGCATCTTGGCCTCCGCTGTACCCGTTTGGCGTACCGCAGCACTCGGGGCCATCCAGCAGGGATATAGACCCCGATGGGCGTCTGCGCTCCGAGTTCTTGGGCGAGTGTTTGAGGTCACCCCCGCGACGATGAATTTGAGTTCGATTGGGCTTAGCCAGACTATCTGGCTTCTGCCCCGTTTACATTCGTACCGTTCCAACTAGGAATTCCACTAAGCGACATTCATAGCTACCAGCGTGAGGATCGCCTAAAAGGGTTACTGTTATGACCTAGTCAGTAAGAGGTCCAGAATTTGACAGGCCTTTTTATCCGTGATTCACATAGCCGTCCCGGTCGAAGTACCCATGCACGTGGGTCCTTACTCAGGAAGGGTAATCGTACCGCGGACGAAGGCTTAGGATAATTCAGTGGGCCCTAATTTATTCCGGTCTTCCTAGTACAAAGTTGAAATGATTACCCAAAGTTATCCTCGCCTTACTACTATGCGTTATTGGGTCTCTGTGCGGCTAAGTGGCAGCGAGAGTCTTCCTTTGGGGCCTCCGCCCCACGTTTCGGCATCGCAAGTATGGTCGTCTGCTTGTACGAGAGTTGCACGCTATTTGAGGAGTTGTGTTGTCTTAGGGCTATGTCTCAATCACTTGTCAAGTAAGCGACCAGCAAGCCTCGGCATCGTGGCCGATCTCCAGAATCATCGAGGACCCCGACCGTAGTGTGGCTGCCACTAGAGATAATCAGCTAAAGGCTGGGAATCACCGTCTGTGGGACTAATTCCATCCTAGTTATGAATCTTAAAAGACGTAAGGCGAGACTTCTTGTATCAGGAGGCAACTGGACGGAGCAGAGCGATTCAACACAACCCATGTACAGCAGATGGTGGTTGAAAAAGGCGCAACGACCAAGGAAGCCCCGACTGACGAACACTTCGCTTTGCTAAACTAGAGCTCCATGTCAGTTTTTCTCACTAGGATTAATAGGCGGGCGTAAGGTCTTCATGAATCTGGAGTCCTGGGACGCTCCCCGATAACTCTACACATGGGGAGTGGGGAGGACGTCGACCTCGACCCCGCGGGGGTGGTAAAGAAAGGGTCTAACGAGGCGCTCTCAGAGAAGGATCGTGTCGCCCGTCTACCAGTTGAAATTAATGAAAAAAGAAATACTGGTTAGAGAC'/>

    <sequence taxon='71' value='AAGCCTAGAGTGGCTCTTGGATCTGGTTAGTTATCCTCTTCCTAGCCGCGCGCATTTGTGTGGCTATTACTCTAGAAGCAGGCGGTAGTATAAATAACACGACAAGGGCCCATTAACCTAAGATACAAATTTCATGAAAGACAGCGGTTGGCTAGCTTATCTCTATTGCCTAGTAGAATGACCACCTTGTGGTAGGAAGCACACACCTCCTCTCAGTAATCGTGGGGGCTGCGAATAGGCTGTGGACCTAAAGTATCGGCCTCGCGGTAATATGATTAAGTGCTGCCTAATTAGACAGAAGGCGAGTGCGGACAAATATCCGCTCTAAAACCAAGCGTAATCTAATAAGTAATCCCCTTGTGTTCCACGGGCCCGGGGTCAGACTTGGGCGCAAGTAGACATGTCGAAGCAACGTTGTGGGAAGACGTACTGGAAGGGAATCGTTTGCCTACTGAACAGGCGCAATATTGAAATTCTCGGTAAGTGTGTCAGGCACCATCCACGACATAAGAAGCATCGTAGTAAGTATCGCACTCGCCCTATTCTGCCACGCAGTCGAAATGATGACCTTTGGTCCCGCGTAACTTATCCGAACTACATTCCGGGCCTAACTTATTACGCAAAATGTGATTGGTTCGACGGTAACGGGATCGTTCGGGGCGTACGGTACGCGATCTATAAGACCAGGTGTCGATCGAGGCGCGGCCTCCCGAATGCATCTCATCGCGGTTCTGCGCGCGGATTCTTACTAGGCGACTCACAGTTTGAGGGTGTGGCACGAAGGCTGGGGCCCCCTGCGCATATACAGAAAGCAGCGATAAGCCCCGAATCGGCATCTTGGCCTCCGCTGTACCCGTTTGGCGTACCGCAGCACTCGGGGCCATCCAGCAGAGATATAGACCCCGATGGGCGTCTGCGCTCCGAGTTCTTGGGCGAGTGTTTGAGGTTACCCCCGCGACGATGAATTTGAGTTCGATTGGGCTTAGCCAGACTATCTGGCTTCTGCCCCGTTTACATTCGTACCGTTCCAACTAGGAATTCCACTAAGCGACATTCATAGCTACCAGCGTGAGGATCGCCTAAAAGGGTTACTGTTATGACCTAGTCAGTAAGAGGTCCAGAATTTGACAGGCCTTTTTATCCGTGATTCACATAGCCATCCCGGTCGAAGTACCCATGCACGTGGGTCCTTACTCAGGAAGGGTAATCGTACCGCGGACGAAGGCTTAGGATAATTCAGTGGGCCCTAATTTATTCCGGTCTTCCTAGTACAACGTTGAAATGATTACCCAAAGTTATCCTCGCCTTACTACTATGCGTTATTGGGTCTCTGTGCGGCTAAGTGGCAGCGAGAGTCTTCCTTTGGGGCCTCCGCCCCACGTTTCGGCATCGCAAGTATGGTCGTCTGCTTGTACGAGAGTTGCACGCTATTTGAGGAGTTGTGTTGTCTTAGGGCTATGTCTCAATCACTTGTCAAGTAAGCGACCAGCAAGCCTCGGCATCGTGGCCGATCTCCAGGATCATCGAGGACCCCGACCGTAGTGTGGCTGCCACTAGAGATAATCAGCTAAAGGCTGGGAATCACCGTCTGTGGGACTAATTCCATCCTAGTTATGAATCTTAAAAGACGTAAGGCGAGACTTCTTGTATTAGGAGGCAACTGGACGGAGCAGAGCGATTCAACACAACCCATGTACAGCAGATGGTGGTTGAAAAAGGCGCAACGACCAAGGAAGCCCCGACTGACGAACACTTCGCTTTGCTAAACTAGAGCTCCATGTCAGTTTTTCTCACTAGGATTAATAGGCGGGCGTAAGGTCTTCATGAATTTGGAGTCCTGGGACGCTCCCCGATAACTCTACACATGGGGAGTGGGGAGGACGTCGACCTCGACCCCGCGGGGGTGGTAAAGAAAGGGTCTAACGAGGCGCTCTCAGAGAAGGATCGTGTCGCCCGTCTACCAGTTGAAATTAATGAAAAAAGAAATACTGGTTAGAGAC'/>

    <sequence taxon='84' value='AAGCCTAGAGTGGCTCTTGGATCTGGTTAGTCATCCTCTTCCTAGCCGCGCGCATTTGTGTGGCTATTACTTTAGAAGCAGGCGGTAGTATAAATAACACGACAAGGGCCCATTAACCTAAGATACAAATTTCATGAAAGACAGCGGTTGGCTAGTTTATCTCTATTGCCTAGTAGAATGACCACCTTGTGGTAGGAAGCACACACCTCCTCTCAGTAATCGTGGGGGCTGCGAATAGGCTGTGGACCTAAAGTATCGGCCCCGCGGTAATATGATTAAGTGCTGCCTAATTAGACAGAAGGCGAGTGCGGACAAATATCCGCTCTAAAACCAAGCGTAATCTAATAAGTAATCCCCTTGTGTTCCACGGGCCCGGGGTCAGACTTGGGCGCAAGTAGACATGTCGAAGCAACGATGTGGGAAGACGTACTGGAAGGGAATCGTTTGCCTACTGAACAGGCGCAATATTGAAATTCTCCGTAAGTGTGTCAGGCACCATCCACGACATAAGAAGCATCGTAGTAAGTATCGCACTCGCCCTATTCTGCCACGCAATCGAAATGATGACCTTTGGTCCCGCGTAACTTATCCGAACTACATTCCGGGCCTAACTTATTACGCAAAATGTGATTGGTTCGACGGTAACGGGATCGTTCGGGGCGTACGGTACGCGATCTATAAGACCAGGTGTCGATCGAGGCGCGGCCTCCCGAATGCATCTCATCGCGGTTCTGCGCGCGGATTCTTACTAGGCGACTCACAGTTTGAGGGTGTGGCACGAAGGCTGGGGCCCCCTGCGCATATACAGAAAGCAGCGATAAGCCCCGAATCGGCATCTTGGCCTCCGCTGTACCCGTTTGGCGTACCGCAGCACTCGGGGCCATCCAGCAGGGATATAGACCCCGATGGGCGTCTGCGCTCCGAGTTCTTGGGCGAGTGTTTGAGGTCACCCCCGCGACGATGAATTTGAGTTCGATTGGGCTTAGCCAGACTATCTGGCTTCTGCCCCGTTTACATTCGTACCGTTCCAACTAGGAATTCCACTAAGCGACATTCATAGCTACCAGCGTGAGGATCGCCTAAAAGGGTTACTGTTATGACCTAGTCAGTAAGAGGTCCAGAATTTGACAGGCCTTTTTATCCGTGATTCACATAGCCGTCCCGGTCGAAGTACCCATGCACGTGGGTCCTTACTCAGGAAGGGTAATCGTACCGCGGACGAAGGCTTAGGATAATTCAGTGGGCCCTAATTTATTCCGGTCTTCCTAGTACAAAGTTGAAATGATTACCCAAAGTTATCCTCGCCTTACTACTATGCGTTATTGGGTCTCTGTGCGGCTAAGTGGCAGCGAGAGTCTTCCTTTGGGGCCTCCGCCCCACGTTTCGGCATCGCAAGTATGGTCGTCTGCTTGTACAAGAGTTGCACGCTATTTGAGGAGTTGTGTTGTCTTAGGGCTATGTCTCAATCACTTGTCAAGTAAGCGACCAGCAAGCCTCGGCATCGTGGCCGATCTCCAGAATCATCGAGGACCCCGACCGTAGTGTGGCTGCCACTAGAGATAATCAGCTAAAGGCTGGGAATCACCGTCTGTGGGACTAATTCCATCCTAGTTATGAATCTTAAAAGACGTAAGGCGAGACTTCTTGTATCAGGAGGCAATTGGACGGAGCAGAGCGATTCAACACAACCCATGTACAGCAGATGGTGGTTGAAAAAGGCGCAACGACCAAGGAAGCCCCGACTGACGAACACTTCGCTTTGCTAAACTAGAGCTCCATGTCAGTTTTTCTCACTAGGATTAATAGGCGGGCGTAAGGTCTTCATGAATCTGGAGTCCTGGGACGCTCCCTGATAACTCTACACATGGGGAGTGGGGAGGACGTCGACCTCGACCCCGCGGGGGTGGTAAAGAAAGGGTCTAACGAGGCGCTCTCAGAGAAGGATCGTGTCGCCCGTCTACCAGTTGAAATTAATGAAAAAAGAAATACTGGTTAGAGAC'/>

    <sequence taxon='113' value='AAGCCTAGAGTGGCTCTTGGATCTGGTTAGTCATCCTCTTCCTAGCCGCGCGCATTTGTGTGGCTATTACTTTAGAAGCAGGCGGTAGTATAAATAACACGACAAGGGCCCATTAACCTAAGATACAAATTTCATGAAAGACAGCGGTTGGCTAGTTTATCTCTATTGCCTAGTAGAATGACCACCTTGTGGTAGGAAGCACACACCTCCTCTCAGTAATCGTGGGGGCTGCGAATAGGCTGTGGACCTAAAGTATCGGCCCCGCGGTAATATGATTAAGTGCTGCCTAATTAGACAGAAGGCGAGTGCGGACAAATATCCGCTCTAAAACCAAGCGTAATCTAATAAGTAATCCCCTTGTGTTCCACGGGCCCGGGGTCAGACTTGGGCGCAAGTAGACATGTCGAAGCAACGATGTGGGAAGACGTACTGGAAGGGAATCGTTTGCCTACTGAACAGGCGCAATATTGAAATTCTCCGTAAGTGTGTCAGGCACCATCCACGACATAAGAAGCATCGTAGTAAGTATCGCACTCGCCCTATTCTGCCACGCAATCGAAATGATGACCTTTGGTCCCGCGTAACTTATCCGAACTACATTCCGGGCCTAACTTATTACGCAAAATGTGATTGGTTCGACGGTAACGGGATCGTTCGGGGCGTACGGTACGCGATCTATAAGACCAGGTGTCGATCGAGGCGCGGCCTCCCGAATGCATCTCATCGCGGTTCTGCGCGCGGATTCTTACTAGGCGACTCACAGTTTGAGGGTGTGGCACGAAGGCTGGGGCCCCCTGCGCATATACAGAAAGCAGCGATAAGCCCCGAATCGGCATCTTGGCCTCCGCTGTACCCGTTTGGCGTACCGCAGCACTCGGGGCCATCCAGCAGGGATATAGACCCCGATGGGCGTCTGCGCTCCGAGTTCTTGGGCGAGTGTTTGAGGTCACCCCCGCGACGATGAATTTGAGTTCGATTGGGCTTAGCCAGACTATCTGGCTTCTGCCCCGTTTACATTCGTACCGTTCCAATTAGGAATTCCACTAAGCGACATTCATAGCTACCAGCGTGAGGATCGCCTAAAAGGGTTACTGTTATGAACTAGTCAGTAAGAGGTCCAGAATTTGACAGGCCTTTTTATCCGTGATTCACATAGCCGTCCCGGTCGAAGTACCCATGCACGTGGGTCCTTACTCAGGAAGGGTAATCGTACCGCGGACGAAGGCTTAGGATAATTCAGTGGGCCCTAATTTATTCCGGTCTTCCTAGTACAAAGTTGAAATGATTACCCAAAGTTATCCTCGCCTTACTACTATGCGTTATTGGGTCTCTGTGCGGCTAAGTGGCAGCGAGAGTCTTCCTTTGGGGCCTCCGCCCCACGTTTCGGCATCGCAAGTATGGTCGTCTGCTTGTACAAGAGTTGCACGCTATTTGAGGAGTTGTGTTGTCTTAGGGCTATGTCTCAATCACTTGTCAAGTAAGCGACCAGCAAGCCTCGGCATCGTGGCCGATCTCCAGAATCATCGAGGACCCCGACCGTAGTGTGGCTGCCACTAGAGATAATCAGCTAAAGGCTGGGAATCACCGTCTGTGGGACTAATTCCATCCTAGTTATGAATCTTAAAAGACGTAAGGCGAGACTTCTTGTATCAGGAGGCAACTGGACGGAGCAGAGCGATTCAACACAACCCATGTACAGCAGATGGTGGTTGAAAAAGGCGCAACGACCAAGGAAGCCCCGACTGACGAACACTTCGCTTTGCTAAACTAGAGCTCCATGTCAGTTTTTCTCACTAGGATTAATAGGCGGGCGTAAGGTCTTCATGAATCTGGAGTCCTGGGACGCTCCCTGATAACTCTACACATGGGGAGTGGGGAGGACGTCGACCTCGACCCCGCGGGGGTGGTAAAGAAAGGGTCTAACGAGGCGCTCTCAGAGAAGGATCGTGTCGCCCGTCTACCAGTTGAAATTAATGAAAAAAGAAATACTGGTTAGAGAC'/>

    <sequence taxon='147' value='AAGCCTAGAGTGGCTCTTGGATCTGGTTAGTCATCCTCTTCCTAGCCGCGCGCATTTGTGTGGCTATTACTTTAGAAGCATGCGGTAGTATAAATAACACGACAAGGGCCCATTAACCTAAGATACAAATTTCATGAAAGACAGCGGTTGGCTAGTTTATCTCTATTGCCTAGTAGAATGACCACCTTGTGGTAGGAAGCACACACCTCCTCTCAGTAATCGTGGGGGCTGCGAATAGGCTGTGGACCTAAAGTATCGGCCCCGCGGTAATATGATTAAGTGCTGCCTAATTAGACAGAAGGCGAGTGCGGACAAATATCCGCTCTAAAACCAAGCGTAATCTAATAAGTAATCCCCTTGTGTTCCACGGGCCCGGGGTCAGACTTGGGCGCAAGTAGACATGTCGAAGCAACGATGTGGGAAGACGTACTGGAAGGGAATCGTTTGCCTACTGAACAGGCGCAATATTGAAATTCTCCGTAAGTGTGTCAGGCACCATCCACGACATAAGAAGCATCGTAGTAAGTATCGCACTCGCCCTATTCTGCCACGCAATCGAAATGATGACCTTTGGTCCCGCGTAACTTATCCGAACTACATTCCGGGCCTAACTTATTACGCAAAATGTGATTGATTCGACGGTAACGGGATCGTTCGGGGCGTACGGTACGCGATCTATAAGACCAGGTGTCGATCGAGGCGCGGCCTCCCGAATGCATCTCATCGCGGTTCTGCGCGCGGATTCTTACTAGGCGACTCACAGTTTGAGGGTGTGGCACGAAGGCTGGGGCCCCCTGCGCATATACAGAAAGCAGCGATAAGCCCCGAATCGGCATCTTGGCCTCCGCTGTACCCGTTTGGCGTACCGCAGCACTCGGGGCCATCCAGCAGGGATATAGACCCCGATGGGCGTCTGCGCTCCGAGTTCTTGGGCGAGTGTTTGAGGTCACCCCCGCGACGATGAATTTGAGTTCGATTGGGCTTAGCCAGACTATCTGGCTTCTGCCCCGTTTACATTCGTACCGTTCCAACTAGGAATTCCACTAAGCGACATTCATAGCTACCAGCGTGAGGATCGCCTAAAAGGGTTACTGTTATGACCTAGTCAGTAAGAGGTCCAGAATTTGACAGGCCTTTTTATCCGTGATTCACATAGCCGTCCCGGTCGAAGTACCCATGCACGTGGGTCCTTACTCAGGAAGGGTAATCGTACCGCGGACGAAGGCTTAGGATAATTCAGTGGGCCCTAATTTATTCCGGTCTTCCTAGTGCAAAGTTGAAATGATTACCCAAAGTTATCCTCGCCTTACTACTATGCGTTATTGGGTCTCTGTGCGGCTAAGTGGCAGCGAGAGTCTTCCTTTGGGGCCTCCGCCCCACGTTTCGGCATCGCAAGTATGGTCGTCTGCTTGTACAAGAGTTGCACGCTATTTGAGGAGTTGTGTTGTCTTAGGGCTATGTCTCAATCACTTGTCAAGTAAGCGACCAGCAAGCCTCGGCATCGTGGCCGATCTCCAGAATCATCGAGGACCCCGACCGTAGTGTGGCTGCCACTAGAGATAATCAGCTAAAGGCTGGGAATCACCGTCTGTGGGACTAATTCCATCCTAGTTATGAATCTTAAAAGACGTAAGGCGAGACTTCTTGTATCAGGAGGCAATTGGACGGAGCAGAGCGATTCAACACAACCCATGTACAGCAGATGGTGGTTGAAAAAGGCGCAACGACCAAGGAAGCCCCGACTGACGAACACTTCGCTTTGCTAAACTAGAGCTCCATGTCAGTTTTTCTCACTAGGATTAATAGGCGGGCGTAAGGTCTTCATGAATCTGGAGTCCTGGGACGCTCCCCGATAACTCTACACATGGGGAGTGGGGAGGACGTCGACCTCGACCCTGCGGGGGTGGTAAAGAAAGGGTCTAACGAGGCGCTCTCAGAGAAGGATCGTGTCGCCCGTCTACCAGTTGAAATTAATGAAAAAAGAAATACTGGTTAGAGAC'/>

    <sequence taxon='148' value='AAGCCTAGAGTGGCTCTTGGATCTGGTTAGTCATCCTCTTCCTAGCCGCGCGCATTTGTGTGGCTATTACTTTAGAAGCATGCGGTAGTATAAATAACACGACAAGGGCCCATTAACCTAAGATACAAATTTCATGAAAGACAGCGGTTGGCTAGTTTATCTCTATTGCCTAGTAGAATGACCACCTTGTGGTAGGAAGCACACACCTCCTCTCAGTAATCGTGGGGGCTGCGAATAGGCTGTGGACCTAAAGTATCGGCCCCGCGGTAATATGATTAAGTGCTGCCTAATTAGACAGAAGGCGAGTGCGGACAAATATCCGCTCTAAAACCAAGCGTAATCTAATAAGTAATCCCCTTGTGTTCCACGGGCCCGGGGTCAGACTTGGGCGCAAGTAGACATGTCGAAGCAACGATGTGGGAAGACGTACTGGAAGGGAATCGTTTGCCTACTGAACAGGCGCAATATTGAAATTCTCCGTAAGTGTGTCAGGCACCATCCACGACATAAGAAGCATCGTAGTAAGTATCGCACTCGCCCTATTCTGCCACGCAATCGAAATGATGACCTTTGGTCCCGCGTAACTTATCCGAACTACATTCCGGGCCTAACTTATTACGCAAAATGTGATTGATTCGACGGTAACGGGATCGTTCGGGGCGTACGGTACGCGATCTATAAGACCAGGTGTCGATCGAGGCGCGGCCTCCCGAATGCATCTCATCGCGGTTCTGCGCGCGGATTCTTACTAGGCGACTCACAGTTTGAGGGTGTGGCACGAAGGCTGGGGCCCCCTGCGCATATACAGAAAGCAGCGATAAGCCCCGAATCGGCATCTTGGCCTCCGCTGTACCCGTTTGGCGTACCGCAGCACTCGGGGCCATCCAGCAGGGATATAGACCCCGATGGGCGTCTGCGCTCCGAGTTCTTGGGCGAGTGTTTGAGGTCACCCCCGCGACGATGAATTTGAGTTCGATTGGGCTTAGCCAGACTATCTGGCTTCTGCCCCGTTTACATTCGTACCGTTCCAACTAGGAATTCCACTAAGCGACATTCATAGCTACCAGCGTGAGGATCGCCTAAAAGGGTTACTGTTATGACCTAGTCAGTAAGAGGTCCAGAATTTGACAGGCCTTTTTATCCGTGATTCACATAGCCGTCCCGGTCGAAGTACCCATGCACGTGGGTCCTTACTCAGGAAGGGTAATCGTACCGCGGACGAAGGCTTAGGATAATTCAGTGGGCCCTAATTTATTCCGGTCTTCCTAGTGCAAAGTTGAAATGATTACCCAAAGTTATCCTCGCCTTACTACTATGCGTTATTGGGTCTCTGTGCGGCTAAGTGGCAGCGAGAGTCTTCCTTTGGGGCCTCCGCCCCACGTTTCGGCATCGCAAGTATGGTCGTCTGCTTGTACAAGAGTTGCACGCTATTTGAGGAGTTGTGTTGTCTTAGGGCTATGTCTCAATCACTTGTTAAGTAAGCGACCAGCAAGCCTCGGCATCGTGGCCGATCTCCAGAATCATCGAGGACCCCGACCGTAGTGTGGCTGCCACTAGAGATAATCAGCTAAAGGCTGGGAATCACCGTCTGTGGGACTAATTCCATCCTAGTTATGAATCTTAAAAGACGTAAGGCGAGACTTCTTGTATCAGGAGGCAATTGGACGGAGCAGAGCGATTCAACACAACCCATGTACAGCAGATGGTGGTTGAAAAAGGCGCAACGACCAAGGAAGCCCCGACTGACGAACACTTCGCTTTGCTAAACTAGAGCTCCATGTCAGTTTTTCTCACTAGGATTAATAGGCGGGCGTAAGGTCTTCATGAATCTGGAGTCCTGGGACGCTCCCCGATAACTCTACACATGGGGAGTGGGGAGGACGTCGACCTCGACCCCGCGGGGGTGGTAAAGAAAGGGTCTAACGAGGCGCTCTCAGAGAAGGATCGTGTCGCCCGTCTACCAGTTGAAATTAATGAAAAAAGAAATACTGGTTAGAGAC'/>

    <sequence taxon='1' value='AAGCCTAGAGTGGCTCTTGGATCTGGTTAGTCATCCTCTTCCTAGCCGCGCGCATTTGTGTGGCTATTACTCTAGAAGCAGGCGGTAGTATAAATAACACGACAAGGGCCCATTAACCTAAGACACAAATTTCATGGGAGACAGCGGTTGGCTAGTTTATCTCTATTGCCTAGTAGAATGACCACCTTGTGGTAGGCAGCACACACCTTCTCTCAGTGATCATGGGGGATGCGAATAGGCTGTGGACCTAAAGTATCGGCCCCGCGGTAATATGATTAAGTGCTGCCTAATTAGACAGAAGGTGAGTGCGGACAAATATCCGCTCTAAAACCAAGCGTAATCTAATAAGTAATCCCCTTGTGTTCCACGGGCCCGGGGTCAGACTTGGGCGCAAGCCGACATGGCGAAGCAACGATGTGGGCAGACGTTCTGGAAGGGAATCGTTTACCTACTGAACAGGCGCAATATTGAAATTCTCGGTAAGTGTGTCAGGCACCATCCACGACATAAGAAGCATCGTAGTAAGTATCGCATTCGCCCTATTCTGCCACGCAATCGAAATGATGACCTTTGGTCCCGCGTAACTTATCCGAACTACATTCCGGGTCTAACTTATTACGCAAAATGTGATTGGTTCGACGGTAACGGAATCGTTCGGGGCGTACGGTACCCGATCTATAAGACCAGGTATCGATCGAGGCGCGGGCTCCCGAATGCATCTCATCGCGGTTCTGCGCGCGGATTCTTACTAGGCGACTCACAGTTTGAAGGTGTGGCACGAAGGCTGGGGCCCCCTGCGCATATACAGAAAGCAGCGATAGGCCCCGAATCAGCACCTTAGCCTCCGCTGTACACGTTTGGCGTACCGCAGCACTCGGGGCCATCCAGCAGGGATATAGACCCCGATGGGCGTCTGCGCTCCGAGTTCTTGGGCGAGTGTTTGAGGTCACCCCCGAGACGATGAATTTGAGTTCGATTGGGCTTAGCAAGACTATCTGGCTTCTGCCCCGTTTACATTCATACCGTTCCAACTAGGAATTCCACTAAGCGACATTTATAGCTACCAGTGTGAGGATCGCCTAAAAGGGTTACTGTTATGGCCTACTCAGTAAGAGGTCCAGAGTTTGACAGGCCTCTTTATCCGTGCCTCACATAGCCGTCCCGGTCGAAGTACCCATGCACGTGGGTCCTTACTCAGGAAGGGTAATCGTACCGCGGACGGAGGCTTAGGATAATTCAGTGGGCCCTAATTTATTCCGGTCTTCCTGGTACAAAGTTGAAATGATTACCCAAAATTATCCTCGCCTTACTACTATGCGTTATTGGGTCTCTGTGCGGCTAAGTGGCAGCGAGAGTCTTCCTTTGGGGCCTCCGCCCCACGTTTCGGCATCGCAAGTATGGTCGTCTGCTTGTACAAGAGTTGCACGCTACTTGAGGCGTTGTGTTGTCTTAGGGCCATGTCTCAATCATTTGTCAAGTAAGCGGCCAGCAAGCCTTGGCATCGTGGCCGATCGCCAGAACCATCGAGGACCCCGACCGTAGTGTGGCTGCCACTAGAGATACTCAGCTAAAGGCTGGGAATCACCGTCTGTGGGACTAATTCCATCCTAGTTATGAATCTTAAAAGACGTAAGGCGAGACTTCTTGTATCAGGAGGCAACTGGACGGAGCAGAGCGATTCAACACAACCCACGTACAACAGATGGTGGTTGAAAAAAGCGTAACGACCAACGAAGCCGCGACTGACGAACACTTCGCTTTGCTAAACTAGAGCTCCATGTCAGTCTTTCTCACTAGGATTAAGAGGCGGGCGTAAGGTCTTCATGAATCTGGAGTCCTGGGACGCTTCCCGATAACTCTACACGTGGGGAGTGGGGAGGACGTCGAGCTCGACCCCGCGGGGGTGGTAAAGAAAGGGTCTAACGAGGCGCTATCAGAGAAGGATCGTGTCGCCCGTCTACCAGTTGAGATTAATGAAAAAAGAAATACTGGTTAGAGAC'/>

    <sequence taxon='2' value='AAGCCTAGAGTGGCTCTTGGATCTGGTTAGTCATCCTCTTCCTAGCCGCGCGCATTTGTGTGGCTATTACTCTAGAAGCAGGCGGTAGTATAAATAACACGACAAGGGCCCATTAACCTAAGACACAAATTTCATGGGAGACAGCGGTTGGCTAGTTTATCTCTATTGCCTAGTAGAATGACCACCTTGTGGTAGGCAGCACACACCTTCTCTCAGTGATCATGGGGGATGCGAATAGGCTGTGGACCTAAAGTATCGGCCCCGCGGTAATATGATTAAGTGCTGCCTAATTAGACAGAAGGTGAGTGCGGACAAATATCCGCTCTAAAACCAAGCGTAATCTAATAAGTAATCCCCTTGTGTTCCACGGGCCCGGGGTCAGACTTGGGCGCAAGCCGACATGGCGAAGCAACGATGTGGGCAGACGTTCTGGAAGGGAATCGTTTACCTACTGAACAGGCGCAATATTGAAATTCTCGGTAAGTGTGTCAGGCACCATCCACGACATAAGAAGCATCGTAGTAAGTATCGCATTCGCCCTATTCTGCCACGCAATCGAAATGATGACCTTTGGTCCCGCGTAACTTATCCGAACTACATTCCGGGTCTAACTTATTACGCAAAATGTGATTGGTTCGACGGTAACGGAATCGTTCGGGGCGTACGGTACCCGATCTATAAGACCAGGTATCGATCGAGGCGCGGGCTCCCGAATGCATCTCATCGCGGTTCTGCGCGCGGATTCTTACTAGGCGACTCACAGTTTGAAGGTGTGGCACGAAGGCTGGGGCCCCCTGCGCATATACAGAAAGCAGCGATAGGCCCCGAATCAGCACCTTAGCCTCCGCTGTACACGTTTGGCGTACCGCAGCACTCGGGGCCATCCAGCAGGGATATAGACCCCGATGGGCGTCTGCGCTCCGAGTTCTTGGGCGAGTGTTTGAGGTCACCCCCGAGACGATGAATTTGAGTTCGATTGGGCTTAGCAAGACTATCTGGCTTCTGCCCCGTTTACATTCATACCGTTCCAACTAGGAATTCCACTAAGCGACATTTATAGCTACCAGTGTGAGGATCGCCTAAAAGGGTTACTGTTATGGCCTACTCAGTAAGAGGTCCAGAGTTTGACAGGCCTCTTTATCCGTGCCTCACATAGCCGTCCCGGTCGAAGTACCCATGCACGTGGGTCCTTACTCAGGAAGGGTAATCGTACCGCGGACGGAGGCTTAGGATAATTCAGTGGGCCCTAATTTATTCCGGTCTTCCTGGTACAAAGTTGAAATGATTACCCAAAATTATCCTCGCCTTACTACTATGCGTTATTGGGTCTCTGTGCGGCTAAGTGGCAGCGAGAGTCTTCCTTTGGGGCCTCCGCCCCACGTTTCGGCATCGCAAGTATGGTCGTCTGCTTGTACAAGAGTTGCACGCTACTTGAGGCGTTGTGTTGTCTTAGGGCCATGTCTCAATCATTTGTCAAGTAAGCGGCCAGCAAGCCTTGGCATCGTGGCCGATCGCCAGAACCATCGAGGACCCCGACCGTAGTGTGGCTGCCACTAGAGATACTCAGCTAAAGGCTGGGAATCACCGTCTGTGGGACTAATTCCATCCTAGTTATGAATCTTAAAAGACGTAAGGCGAGACTTCTTGTATCAGGAGGCAACTGGACGGAGCAGAGCGATTCAACACAACCCACGTACAACAGATGGTGGTTGAAAAAAGCGTAACGACCAACGAAGCCGCGACTGACGAACACTTCGCTTTGCTAAACTAGAGCTCCATGTCAGTCTTTCTCACTAGGATTAAGAGGCGGGCGTAAGGTCTTCATGAATCTGGAGTCCTGGGACGCTTCCCGATAACTCTACACGTGGGGAGTGGGGAGGACGTCGAGCTCGACCCCGCGGGGGTGGTAAAGAAAGGGTCTAACGAGGCGCTATCAGAGAAGGATCGTGTCGCCCGTCTACCAGTTGAGATTAATGAAAAAAGAAATACTGGTTAGAGAC'/>

    <sequence taxon='5' value='AAGCCTAGAGTGGCTCTTGGATCTGGTTAGTCATCCTCTTCCTAGCCGCGCGCATTTGTGTGGTTATTACTCTAGAAGCAGGCGGTAGTATAAATAACACGACAAGGACCCATTAACCTAAGACACAAATTTCATGGGAGACAGCGGTCGGCTAGTTTATCTCTATTGCCTAGTAGCATGACCAACTTGTGGTAGGCAGCACACACCTTCTCTCAGTGATCATGGGGGATGCGAATAGGCTGTGGACCTAAAGTATCGGCCCCGCGGTAATATGATTAAGTGCTGCCTAGTTAGACAGAAGGTGAGTGCGGACAAATATCCGCTCTAAAACCAAGCGTAATCTAATAAGTAACCCCCTTGTGTTCCACGGGCCCGGGGTCAGACTTGGGCGCAAGCCGACATGGTGAAGCAACGATGTGGGCAGACGTTCTGGAAGGGAATCGTTTACCTACTGAACAGGCGCAATATTGAAATTCTCGGTAAGTGTGTCAGGCACCATCCACGACATAAGAAGCATCGTAGTAAGTATCGCATTCGCCCTATTTTGTCACGCAATCGAAATGATGACCTTTGGTCCCGCGTAACTTATCCGAACTACATTTCGGGTCTAACTTATTCCGCAAAATGTGATTGGTTCGACGGTAACGGAATCGTTCGGGACGTACGGGACCCGATCTATAAGACCAGGTATCGATCGAGGCGCGGGCTCCCGAATGCATCTCATCGCGGTTCTGCGCGCGGATTCTTACTAGGCGACTCACAGTTTGAAGGTGTGGCGCGAAGGCTGGGGCCCCCTGCGCATATACAGAAAGCAGCGATGGGCCCCGAATCAGCACCTTAGCCTCCGCTGTACACGTTTGGCGTACCGCAGCACTCGGGGCCATCCAGCAGGGATATAGACCCCGATGGGCGTCTGCGCTCCGAGTTCTTGGGCGAGTGCTTGAGGTCACCCCCGAGACGATGAATTTGAGTTCGATTGGGCTTAGCAAGACTATCTGGCTTCTGCCCCGTTTACATTCATACCGTTCCAACTAGGAATTCCACTAAGCGACATTTATAGCTACCAGTGTGAGGATCGCCTAAAAGGGTTACTGTTATGGCCTACTCAGTAAGAGGTCCAGAGTTTGACAGGCCTCTTTAGCCGTGCCTCACATAGCCGTCCCGGTCGAAGTACCCATGCACGTGGGTCCTTACTCAGGAAGGGTAATTGTACCGCGGACGGAGGCTTAGGATAATTCAGTGGGCCCTAATTTATTCCGGTCTTCCTGGTACAAAGTTGAAATGATTACCCAAAATTATCCTCGCCTTACTACTATGCGTTATTGGGTCTCTGTGCGGCTAAGTGGCAGCGCGAGTCTTCCTTTGGGGCCTCCGCCCCACGTTTCGGCATCGCAAGTATGGTCGTCTGCCTGTACAAGAGTTGCACGCTACTTGAGGCGTTGTGTTGTCTTAGGGCCATGTCTCAATCATTTGTCAAGTAAGCGGCCAGCAAGCCTTGGCATCGTGGCCGATCGCCAGAACCATCGAGGACCCCGACCGTAGTGTGGCTACCACTAGAGATACTCAGCTAAAGGCTGGGAATCACCGTCTGTGGGACTAATTCCATCCTAGTTATGAATCTTAAAAGACGTAAGGCGAGACTTCTTGTATCAGGAGGCAACTGGACGGAGCAGAGCGATTCAACACAACCCACGTACAACAGATGGTGGTTGAAAAAAGCGTAACGACCAACGAAGCCACGACTGACGAACACTTCGCTTTGTTAAACTAGAGCTCCATGTCAGTCTTTCTCACTAGGATTAAGAGGCGGGCGTAAGGTCTTCATGAATCTGGAGTCCTGGGACGCTTCCCGATAACTCTACACGTGGGGAGTGGGGAGGACGTCGAGCTCGACCCCGCGGGGGTGGTAAAGAAAGGGCCTAACGAGGCGCTATCAGAGAAGGATCGTGTCGCCCGTCTACCAGTTGAGATTAATGAAAAAAGAAATACTGGTTAGAAAC'/>

    <sequence taxon='7' value='AAGCCTAGAGTGGCTCTTGGATCTGGTTAGTCATCCTCTTCCTAGCCGCGCGCATTTGTGTGGCTATTACTCTAGAAGCAGGCGGTAGTATAAATAACACGACAAGGGCCCATTAACCTAAGACACAAATTTCATGGGAGACAGCGGTTGGCTAGTTTATCTCTATTGCCTAGTAGAATGACCACCTTGTGGTAGGCAGCACACACCTTCTCTCAGTGATCATGGGGGATGCGAATAGTCTGTGGACCTAAAGTATCGGCCCCGCGGTAATATGATTAAGTGCTGCCTAATTAGACAGAAGGTGAGTGCGGACAAATATCCGCTCTAAAACCAAGCGTAATCTAATAAGTAATCCCCTTGTGTTCCACGGGCCCGGGGTCAGACTTGGGCGCAAGCCGACATGGCGAAGCAACGATGTGGGCAGACGTTCTGGAAGGGAATCGTTTACCTACTGAACAGGCGCAATATTGAGATTCTCGGTAAGTGTGTCAGGCACCATCCACGACATAAGAAGCATCGTAGTAAGTATCGCATTCGCCCTATTTTGTCATGCAATCGAAATGATGACCTTTGGTCCCGCGTAACTTATCCGAACTACATTCCGGGTCTAACTTATTACGCAAAATGTGATTGGTTCGACGGTAACGGAATCGTTCGGGGCGTACGGGACCCGATCTATAAGACCAGGTATCGATCGAGGCGCGGGCTCCCGAATGCATCTCATCGCGGTTCTGCGCGCGGATTCTTACTAGGCGACTCACAGTTTGAAGGTGTGGCACGAAGGCTGGGGCCCCCTGCGCATATACAGAAAGCAGCGATGGGCCCCGAACCAGCACCTTAGCCTCCGCTGTACACGTTTGGCGTACCGCAGCACTCGGGGCCATCCAGCAGGGATATAGACCCCGATGGGCGTCTGCGCTCCGAGTTCTTGGGCGAGTGTTTGAGGTCACCCCCGAGACGATGAATTTGAGTTCGATTGGGCTTAGCAAGACTATCTGGCTTCTGCCCCGTTTACATTCATATCGTTCCAACTAGGAATTCCACTAAGCGACATTTATAGCTACCAGTGTGAGGATCGCCTAAAAGGGTTACTGTTATGGCCTACTCAGTAAGAGGTCCAGAGTTTGACAGGCCTCTTTAGCCGTGCCTCACATAGCCGTCCCGGTCGAAGTACCCATGCACGTGGGTCCTTACTCAGGAAGGGTAATTGTACCGCGGACGGAGGCTTAGGATAATTCAGTGGGCCCTAATTTATTCCGGTCTTCCTGGTACAAAGTTGAAATGATTACCCAAAATTATCCTCGCCTTACTACTATGCGTTATCGGGTCTCTGTGCGGCTAGGTGGCAGCGCGAGTCTTCCTTTGGGGCCTCCGCCCCACGTTTCGGCATCGCAAGCATGGTCGCCTACTTGTACAAGAGTTGCACGCTACTTGAGGCGTTGTGTTGTCTTAGGGCCATGTCTCAATCATTTGTCAAGTAAGCGGCCAGCAAGCCTTGGCATCGTGGCCGATCGCCAGAACCATCGAGGACCCCGACCGTAGTGTGGCTACCACTAGAGATACTCAGCTAAAGGCTGGGAATCACCGTCTGTGGGACTAATTCCATCCTAGTTATGAATCTTAAAAGACGTAAGGCGAGACTTCTTGTATCAGGAGGCAACTGGACGGAGCAGAGCGATTCAACACAACCCACGTACAACAGATGGTGGTTGAAAAAAGCGTAACGACCAACGAAGCCGCGACTGACGAACACTTCGCTTTGTTAAACTAGAGCTTCATGTCAGTCTTTCTCACTAGGATTAAGAGCCGGGCGTAAGGTCTTCATGAATCTGGAGTCCTGGGACGCTTCCCGATAACTCTACACGTGGGGAGTGGGGAGAACGTCGAGCTCGACCCCGCGGGGGTGGTAAAGAAAGGGCCTAACGAGGCGCTATCAGAGAAGGATCGTGCCGCCCGTATACCAGTTGAGATTAATGAAAAAAGAAATACTGGTTAGAGAC'/>

    <sequence taxon='8' value='AAGCCTAGAGTGGCTCTTGGATCTGGTTAGTCATCCTCTTCCTAGCCGCGCGCATTTGTGTGGCTATTACTCTAGAAGCAGGCGGTAGTATAAATAACACGACAAGGGCCCATTAACCTAAGACACAAATTTCATGGGAGACAGCGGTTGGCTAGTTTATCTCTATTGCCTAGTAGAATGACCACCTTGTGGTAGGCAGCACACACCTTCTCTCAGTGATCATGGGGGATGCGAATAGTCTGTGGACCTAAAGTATCGGCCCCGCGGTAATATGATTAAGTGCTGCCTAATTAGACAGAAGGTGAGTGCGGACAAATATCCGCTCTAAAACCAAGCGTAATCTAATAAGTAATCCCCTTGTGTTCCACGGGCCCGGGGTCAGACTTGGGCGCAAGCCGACATGGCGAAGCAACGATGTGGGCAGACGTTCTGGAAGGGAATCGTTTACCTACTGAACAGGCGCAATATTGAGATTCTCGGTAAGTGTGTCAGGCACCATCCACGACATAAGAAGCATCGTAGTAAGTATCGCATTCGCCCTATTTTGTCATGCAATCGAAATGATGACCTTTGGTCCCGCGTAACTTATCCGAACTACATTCCGGGTCTGACTTATTACGCAAAATGTGATTGGTTCGACGGTAACGGAATCGTTCGGGGCGTACGGGACCCGATCTATAAGACCAGGTATCGATCGAGGCGCGGGCTCCCGAATGCATCTCATCGCGGTTCTGCGCGCGGATTCTTACTAGGCGACTCACAGTTTGAAGATGTGGCACGAAGGCTGGGGCCCCCTGCGCATATACAGAAAGCAGCGATGGGCCCCGAACCAGCACCTTAGCCTCCGCTGTACACGTTTGGCGTACCGCAGCACTCGGGGCCATCCAGCAGGGATATAGACCCCGATGGGCGTCTGCGCTCCGAGTTCTTGGGCGAGTGTTTGAGGTCACCCCCGAGACGATGAATTTGAGTTCGATTGGGCTTAGCAAGACTATCTGGCTTCTGCCCCGTTTACATTCATATCGTTCCAACTAGGAATTCCACTAAGCGACATTTATAGCTACCAGTGTGAGGATCGCCTAAAAGGGTTACTGTTATGGCCTACTCAGTAAGAGGTCCAGAGTTTGACAGGCCTCTTTAGCCGTGCCTCACATAGCCGTCCCGGTCGAAGTACCCATGCACGTGGGTCCTTACTCAGGAAGGGTAATTGTACCGCGGACGGAGGCTTAGGATAATTCAGTGGGCCCTAATTTATTCCGGTCTTCCTGTTACAAAGTTGAAATGATTACCCAAAATTATCCTCGCCTTACTACTATGCGTTATCGGGTCTCTGTGCGGCTAGGTGGCAGCGCGAGTCTTCCTTTGGGGCCTCCGCCCCACGTTTCGGCATCGCAAGCATGGTCGCCTACTTGTACAAGAGTTGCACGCTACTTGAGGCGTTGTGTTGTCTTAGGGCCATGTCTCAATCATTTGTCAAGTAAGCGGCCAGCAAGCCTTGGCATCGTGGCCGATCGCCAGAACCATCGAGGACCCCGACCGTAGTGTGGCTACCACTAGAGATACTCAGCTAAAGGCTGGGAATCACCGTCTGTGGGACTAATTCCATCCTAGTTATGAATCTTAAAAGACGTAAGGCGAGACTTCTTGTATCAGGAGGCAACTGGACGGAGCAGAGCGATTCAACACAACCCACGTACAACAGATGGTGGTTGAAAAAAGCGTAACGACCAACGAAGCCGCGACTGACGAACACTTCGCTTTGTTAAACTAGAGCTTCATGTCAGTCTTTCTCACTAGGATTAAGAGCCGGGTGTAACGTCTTCATGAATCTGGAGTCCTGGGACGCTTCCCGATAACTCTACACGTGGGGAGTGGGGAGAACGTCGAGCTCGACCCCGCGGGGGTGGTAAAGAAAGGGCCTAACGAGGCGCTATCAGAGAAGGATCGTGCCGCCCGTATACCAGTTGAGATTAATGAAAAAAGAAATACTGGTTAGAGAC'/>

    <sequence taxon='58' value='AAGCCTAGAGTGGCTCTTGGATCTGGTTAGTCATCCTCTTCCTAGCCGCGCGCATTTGTGTGGCTATTACTCTAGAAGCAGGCGGTAGTATAAATAACACGACAAGGGCCCATTAACCTAAGACACAAATTTCATGGGAGACAGCGGTTGGCTAGTTTATCTCTATTGCCTAGTAGAATGACCACCTTGTGGTAGGCAGCACACACCTTCTCTCAGTGATCATGGGGGATGCGAATAGTCTGTGGACCTAAAGTATCGGCCCCGCGGTAATATGATTAAGTACTGCCTAATTAGACAGAAGGTGAGTGCGGACAAATATCCGCTCTAAAACCAAGCGTAATCTAATAAGTAATCCCCTTGTGTTCCACGGGCCCGGGCTCAGACTTGGGCGTAAGCCGACATGGCGAAGCAACGATGTGGGCAGACGTTCTGGAAGGGAATCGTTTACCTACTGAACAGGCGCAATATTGAGAGTCTCGGTAAGTGTGTCAGGTACCATCCACGACATAAGAAGCATCGTAGTAAGTATCGCATTCGCCCTATTTTGTCATGCAATCGAAATGATGACCTTTGGTCCCGCGTAACTTATCCGAACTACATTCCGGGTCTGATTTATTGCGCAAAATGTGATTGGTTCGACGGTAACGGAATCGTTCGGGGCGTACGGGACCCGATCTATAAGACCAGGTATCGATCGAGGCGCGGGCTCCCGAGTGCATCTCATCGCGGTTCTGCGCGCGGATTCTTACTAGGCGACTCACAGTTTGAAGATGTGGTACGAAGGCTGGGGCCCCCTGCGCATATACAGAAAGCAGCGATGGGCCCCGAACCAGCACCTTAGCCTCCGCTGTACACGTTTGGCGTACTGCTGCACTCGGGGCCATCCAGCAGGGATATAGACCCCAATGGGCGTCTGCGCTCCGAGTTCTTGGGCGAGTGTTTGAGGTCACCCCCGAGACGATGAATTTGAGTTCGATTGGGCTTAGCAAGACTATCTGGCTTCTGCCCCGTTTACATTCATATCGTTCCAACTAGGACATCCACTAAGCGACATTTATAGCTACCAGTGTGAGGATCGCCTAAAAGGGTTACTGTTATGGCCTATTCAGTAAGAGGTCCAGAGTTTGACAGGCCTCTTTAGCCGTGCCTCACATAGCCGTCCCGGTCGAAGTACCCATGCACGTGGGTCCTTACTCAGGAAGGGTAATTGTACCGCGGACGGAAGCTTAGGATAATTCAGTGGGCCCTAATTTATTCCGGTCTTCCTGTTACAAAGTTGAAATGATTACCCAAAATTATCCTCGCCTTACTACTATGCGTTACCGGGTCTCTGTGCGGCTAGGTGGCAGCGCGAGTCTTCCTTTGGGGCCTCCGCCCCACGTTTCGGCATCGCAAGCATGGTCGACTACTTGTACAAGAGTTGTAAGCTACTTGAGGCGTTGTGTTGTCTTAGGGCCATGTCTCAATCATTTGTCAAGTAAGCGGCCAGCAAGCCTTGGCATCGTGGCCGATCGCCAGAACCATCGAGGACCCCGACCGTAGTGTGGCTACCACTAGAGATACTCAGCTAAAGGCTGGGAATCACCGTCTGTGGGACTAATTCCATCCTAGTTATGAATCTTAAAAGACGTAAGGCGAGACTTCTTGTATCAGGAGGCAACTGGACGGAGCAGAGCGATTCAACACAAACCACGTACAACAGATGGTGGTTGAAAAAAGCGTAACGACCAACGAAGCCGCGACTGACGAACACTTCGCTTTGTTAAACTAGAGCTTCATGTCAGTCTTTCTCACTAGGATTAAGAGCCGGGTGTAACGTCTTCATGAATCTGGAGTCCTGGGACGCTTCCCGATAACTCTACACGTGGGGAGTGGGAAGAACGTCGAGCTCGACCCCGCGGGGGTGGTAAAAAAAGGGCCTAACGAGGCGCTATCAGAGAAGGATCGTGCCGCCCGTATACCAGTTGAGATTAATGAAAAAAGAAATACTGGTTAGAGAC'/>

    <sequence taxon='96' value='AAGCCTAGAGTGGCTCTTGGATCTGGTTAGTCATCCTCTTCCTAGCCGCGCGCATTTGTGTGGCTATTACTCTAGAAGCAGGCGGTAGTATAAATAACACGACAAGGGCCCATTAACCTAAGACACAAATTTCATGGGAGACAGCGGTTGGCTAGTTTATCTCTATTGCCTAGTAGAATGACCACCTTGTGGTAGGCAGCACACACCTTCTCTCAGTGATCATGGGGGATGCGAATAGTCTGTGGACCTAAAGTATCGGCCCCGCGGTAATATGATTAAGTACTGCCTAATTAGACAGAAGGTGAGTGCGGACAAATATCCGCTCTAAAACCAAGCGTAATCTAATAAGTAATCCCCTTGTGTTCCACGGGCCCGGGCTCAGACTTGGGCGTAAGTCGACATGGCGAAGCAACGATGTGGGCAGACGTTCTGGAAGGGAATCGTTTACCTACTGAACAGGCGCAATATTGAGAGTCTCGGTAAGTGTGTCAGGTACCATCCACGACATAAGAAGCATCGTAGTAAGTATCGCATTCGCCCTATTTTGTCATGCAATCGAAATGATGACCTTTGGTCCCGCGTAACTTATCCGAACTACATTCCGGGTCTGATTTATTGCGCAAAATGTGATTGGCTCGACGGTAACGGAATCGTTCGGGGCGTACGGGACCCGATCTATAAGACCAGGTATCGATCGAGGCGCGGGCTCCCGAGTGCATCTCATCGCGGTTCTGCGCGCGGATTCTTACTAGGCGACTCACAGTTTGAAGATGTGGTACGAAGGCTGGGGCCCCCTGCGCATATACAGAAAGCAGCGATGGGCCCCGAACCAGCACCTTAGCCTCCGCTGTACACGTTTGGCGTACTGCTGCACTCGGGGCCATCCAGCAGGGATATAGACCCCAATGGGCGTCTGCGCTCCGAGTTCTTGGGCGAGTGTTTGAGGTCACCCCCGAGACGATGAATTTGAGTTCGATTGGGCTTAGCAAGACTATCTGGCTTCTGCCCCGTTTACATTCATATCGTTCCAACTAGGACATCCACTAAGCGACATTTATAGCTACCAGTGTGAGGATCGCCTAAAAGGGTTACTGTTATGGCCTATTCAGTAAGAGGTCCAGAGTTTGACAGGCCTCTTTAGCCGTGCCTCACATAGCCGTCCCGGTCGAAGTACCCATGCACGTGGGTCCTTACTCAGGAAGGGTAATTGTACCGCGGACGGAAGCTTAGGATAATTCAGTGGGCCCTAATTTATTCCGGTCTTCCTGTTACAAAGTTGAAATGATTACCCAAAATTATCCTCGCCTTACTACTATGCGTTACCGGGTCTCTGTGCGGCTAGGTGGCAGCGCGAGTCTTCCTTTGGGGCCTCCGCCCCACGTTTCGGCATCGCAAGCATGGTCGACTACTTGTACAAGAGTTGTAAGCTACTTGAGGCGTTGTGTTGTCTTAGGGCCATGTCTCAATCATTTGTCAAGTAAGCGGCCAGCAAGCCTTGGCATCGTGGCCGATCGCCAGAACCATCGAGGACCCCGACCGTAGTGTGGCTACCACTAGAGATAGTCAGCTAAAGGCTGGGAATCACCGTCTGTGGGACTAATTCCATCCTAGTTATGAATCTTAAAAGACGTAAGGCGAGACTTCTTGTATCAGGAGGCAACTGGACGGAGCAGAGCGATTCAACACAAACCACGTACAACAGATGGTGGTTGAAAAAAGCGTAACGACCAACGAAGCCGCGACTGACGAACACTTCGCTTTGTTAAACTAGAGCTTCATGTCAGTCTTTCTCACTAGGATTAAGAGCCGGGTGTAACGTCTTCATGAATCTGGAGTCCTGGGACGCTTCCCGATAACTCTACACGTGGGGAGTGGGAAGAACGTCGAGCTCGACCCCGCGGGGGTGGTAAAAAAAGGGCCTAACGAGGCGCTATCAGAGAAGGATCGTGCCGCCCGTATACCAGTTGAGATTAATGAAAAAAGAAATACTGGTTAGAGAC'/>

    <sequence taxon='74' value='AAGCCTAGAGTGGCTCTTGGATCTGGTTAGTCATCCTCTTCCTAGCCGCGCGCATTTGTGTGGCTATTACTCTAGAAGCAGGCGGTAGTATAAATAACACGACAAGGGCCCATTAATCTAGGACACAAATTTCATGGGAGACAGCGGTTGGCTAGTTTATCTCTATTGCCTAGTAGAATGACCACCTTGTGGTAGGCAGCACACACCTTCTCTCAGTGATCATGGGGGATGCGAATAGTCTGTGGACCTAAAGTATCGGCCCCGCGGCAATATGATTAAGTACTGCCTAATTAGACAGAAGGTGAGTGCGGACAAATATCCGCTCTAAAACCAAGCGTAATCTAATAAGTAATCCCCTTGTGTTCCACGGGCCCGGGGTCAGACTTGGGCGTAAGCCGACATGGCGAAGCAACGATGTGGGCAGACGTTCTGGAAGGGAATCGTTTACCTACTGAACAGGCGCAATATTGAGAGTCTCGGTAAGTGTGTCAGGTACCATCCACGACATAAGAAGCATCGTAGTAAGTATCGCATTTGCCCTATTTTGTCATGCAATCGAAATGATGACCTTTGGTCCCGCGTAACTTATCCGAACTACATTCCGGGTCTGATTTATTGCGCAAAATGTGATTGGTTCGACGGTAACGGAATCGTTCGGGGCGTACGGGACCCGATCTATAAGACCAGGTATCGATCGAGGCGCGGGCTCCCGAGTGCATCTCATCGCGGTTCTGCGCGCGGATTCTTACTAAGCGACTCACAGTTTGAAGATGTGGTACGAAGGCTGGGGCCCCCTGCGCATATACAGAAAGCAGCGATGGGCCCCGAACCAGCACCTTAGCCTCCGCTGTACACGTTTGGCGTACTGCAGCACTCGGGGCCATCCAGCAGGGATATAGACCCCAATGGGCGTCTGCGCTCCGAGTTCTTGAGCGAGTGTTTGAGGTCACCCCCGAGACGATGAATTTGAGTTCGATCGGGCTCAGCAAGACTATCTGGCTTCTGCCCCGTTTACATTCATATCGTTCCAACTAGGACTTCCACTAAGCGACATTTATAGCTACCAGTGTGAGGATCGCCTAAAAGGGTTACTGTTATGGCCTATTCAGTAAGAGGTCCAGAGTTTGACAGGCCTCTTTAGCCGTGCCTCACATAGCCGTCCCGGTCGAAGTACGCATGCACGTGGGTCCTTACTCAGGAAGGGTAATTGTACCGCGGACGGAAGCTTAGGATAATTCAGTGGGCCCTAATTTATTCCGGTCTTCTTGTTACAAAGTTGAAATGATTACCCAAAATTATCCTCGCCTTACTACTATGCGTTATCGGGTCCCTGTGCGGCTAGGTGGCAGCGCGAGTCTTCCTTTGGGGCCTCCGCCCCACGTTTCGGCATCGCAAGCATGGTCAACTACTTGTACAAGAGTTGTAAGCTACTTGAGGCGTTGTGTTGTCTTAGGGCCATGTCTCAATCATTTGTCAAGTAAGCGGCCAGCAAGCCTTGGCATCGTGACCGATCGCCAGAACCATCGAGGACCCCGACTGTAGTGTGGCTACCACTAGAGATACTCAGCTAAAGGCTGGGAATCACCGTCTGTGGGACTAATTCCATCCTAGTTATGAATCTTAAAAGACGTAAGGCTAGACTTCTTGTATCAGGAGGCAACTGGACGGAGCAGAGCGATTCAACACAAACCACGTACAACAGATGGTGGTTGAAAAAAGCGTAACGACCAACGAAGCCGCGACTGACGAACACTTCGCTTTGTTAAACTAGAGCTTCATGTCAGTCTTTCTCACTAGGATTAAGAGCCGGGTGTAACGTCTTCATGAATCTGGAGTCCTGGGACGCTTCCCGATAACTCTACACGTGGGGAGTGGGGAGAACGTCGAGCTCGACCCCGCGGGGGTGGTAAAAAAAGGGCCTAACGAGGCGCTATCAGAGAAGGATCGTGCCGCCCGTATATCAGTTGAGATTAATGAAAAAAGAAATACTGGTTAGAGAC'/>

    <sequence taxon='63' value='AAGCCTAGAGTGGCTGTTGGATCTGGTTAGTCATCCTCTTTCTAGCCGCGCGCATTTGTGTGGCTATTACTCTAGAAGCAGGCGGTAGTATAAATAACACGGCAAGGGCCCATTAACCTACGACACAAATTTCATGGGAGACAGCGGTTGGCTAGTTTATCTCTATTGCCTAGCAGAATGAGCACCTTGTGGTAGGCAGCACACACCTTCTCTCAGTGATCATGGGGGATGCGAATAGGCTGTGGACCTAAAGTATCGGCCCCGCGGTAATATGATTAAGTGCTGCCTAATTAGACAGAAGGTGAGTGCGGACAAATATCCGCTCTAAAACCAAGCGTAATCTAATAAGTAATCCCCTTGTGTTCCACAGGCCCGGGGTCAGACTTAGGCGCAAGCCGACATGGCGAAGGAACGATGTGGGCAGACGTTCTGGAAGGGAATCGTTTACCTACTGAACAGGCGCAACATTGAAATTCTCGGTAAGTGTGTCAGGCACCATCCACAACATAAGAAGCCTCGTAGTAAGTATCGCATTCGCCCTATTTTGTCATGCAATCGAAATGATGGCCTTTGGTCCCGCGTAACTTGTTCGAACTACATTCCGGGTCTAACTTATTACGCAAAATGTGATTGGTTCGACGGTAACGGAGTCGTTCGGGGCGTACGAGACCCGATCTATAAGACCAGGTATCGATCGAGGCGCGGGCTCCCGAGTGCATCTCATCGCGGTTCTGCGCGCGGATTTTTACTAGGCGACTCACAGTTTGAAGGTGTGGCACGAAGGCTGGGGCCCCCTGCGCATATACAGAAAGCAGCGATGGGCCCCGAACCAGCACCTTGGCCTCCGCTGTACACGTTTGGCGTACCGCAGCACTCGGGGCCATCCAGCGGGGATATAGACCCCGATGGGCGTCTGCGCTCCGAGTTCTTGGGCGAGTGTTTGAGGTCACCCGCGAGACGATGAATTTGAGTTCGATTGGGTTTAGCAAGACTATCTGGCTTCTGCCCCGTTTACATTCATATCGTTCCAACTAGGAATTCCACTAAGCGACATTTATAGCTGCCAGTGTGAGGGTCGCCTAAAAGGGTTACTGTTATGGCCTACTCAGTAAGAGGTCCAGAGTTTGACAGGCCTCTTTAGCCGTGCCTCACATAGCCGTCCCGGTCGAAGTACCCATGCACGCGGGTCCTTACTCAGGAAGGGTAATTGTACCGCGGACGGAGGCTTAGGATAATTCAGTGGGCCCTAATTTATTCCGGTCTTCCTGGTACAAAGTTGAAATGATTACCCAAAATTATCCTCGCCTTACTACTATGCGTTATCGGGTCTCCGTGCGGCTAGGTGGCAGCGCGAGTCTTCCTTTGGGGCCTCCGCCCCACGTTTCGGCATCGCAAGCACGGTCGCCTACTTGTACAAGAGTTGCACGCTACTTGAGGCGTTGTGTTGTCTTAGGGCCATGTCTCAATCATTTGTCAAGTAAGCGGCCAGCAAGCCTTGGCATCGTGGCCAATCGCCAGAACCATCGAGGACCCCGACCGTCGTGTGGCTACCACTAGAGATACTCAGCTAAAGGCTGGGAATCACCGTCTGTGGGACTAATTCCATCCTAGTTATGAATCTTAAAAGACGTAAGGTGAGACTTCTTGTATCAGGAGGCAACTGGACGGAGCAGAGCGATTCAACACAACCCACGTACAACAGATGGTGGTTGAAAAAAGCGTAACGACCAACGAAGCCGCGACTGACGAACACTTCGCTTTGTTAAACTAGAGCTTCATGTCAGTTTTTCTCACTAGGATTAAGAGCCGGGCGTAAGGTCTTCATGAATCTGGAGTCCTGGGACGCTTCCCGATAACTCTACACGTGGGGAGTGGGGAAAACGTCGAGCTCGACCCCACGGGGGTGGTAAAGAAAGGGCCTAACGAGGCGCTATCAGAGAAGGATCGTGCCGTCCGTATACCAGTTGAGATTAATGAAAAAAGAAATACTGGTTAGAGAC'/>

    <sequence taxon='3' value='AAGCCTAGAGTGGCTCTTGGATCTGGTTAGTCATCCTCTTCCTAGCCGCGCGCATTTGTGTGGCTATTACTCTAGAAGCAGGCGGTAGTATAAATAACACGACAAGGGCCCATTAACCTAAGACACAAATTTCATGGGAGACAGCGGTTGGCTAGTTTATCTCTATTGCCTAGTAGAATGACCACCTTGTGGTAGGCAGCACACACCTTCTCTCAGTGATCATGGGGGGTGCGAATAGGCTGTGGACCTAAAGTATCGGCCCCGCGGTAATATGATTAAGTGCTGTCTAATTAGACAGAAGGTGAGTGCGGACAAATATCCGCTCTAAAACCAAGCGTAATCTAATAAGTAATCCCCTTGTGTTCCACGGGCCCGGGGTCAGACTTGGGCGCAAGCCGACATGGCGAAGCAACGATGTGGGCAGACGTTCTGGAAGGGAATCGTTTACCTACTGAACAGGCGCAATATTGAAATTCTCGGTGAGTGTGTCAGGCACCATCCACGACATAAGAAGCATCGTAGTAAGTATCGCATTCGCCCTATTCTGCCACGCAATCGAAATGATGACCTTTGGTCCCGCGTAATTTATCCGAACTACATTCCGGGTCTAACTTATTACGCAAAATGTGATTGGTTCGACGGTAACGGAATCGTTCGGGGCGTACGGTACCCGATCTATAAGACCAGGTATCGATCGAGGCGCAGGCTCCCGAATGCATCTCATCGCGGTTCTGCGCGCGGGTTCTTACTAGGCGACTCACAGTTTGAAGGTGTGGCATGAAGGCTGGGGCCCCCTGCGCATATACAGAAAGCAGCGATAGGCCCCGAATCGGCACCTTAGCCTCCGCTGTACAAGTTCGGCGTACCGCAGCACTCGGGGCCATCCAGCAGGGATATAGACCCCGATGGGCGTCTGCGCTCCGAGTTCTTGGGCGAGTGTTTGAGGTCACCCCCGAGACGATGAATTTGAGTTCGATTGGGCTTAGCAAGACTATCTGGCTCCTGCCCCGTTTACATTCATACCGTTCCAACTAGGAATTCCACTAAGCGACATTTATAGCTACCAGTGTGAGGATCGCCTAAAAGGGTTACTGTTATGGCCTACTCAGTAAGAGGTCCAGAGTTTGACAGGCCTCTTTATCCGTGCCTCACATAGCCGTCCCGGTCGAAGTACCCATGCACGTGGGTCCTTACTCAGGAAGGGTAATCGTACCGCGGACGGAGGCTTAGGATAATTCAGTGGGCCCTAATTTATTCCGGTCTTCCTGGTACAAAGTTGAAATGATTACCCAAAATTATCCTCGCCTTACTACTATGCGTTATTGGGTCTCTGTGCGGCTAAGTGGCAGTGAGAGTCTTCCTTTGGGGCCTCCGCCCCATGTTTCGGCATCGCAAGTATGGTCGTCTGCTGGTACAAGAGTTGCACGCTACTTGAGGCGTTGTGTTGTCTTAGGGCCATGTCTCAATCATTTGTCAAGTAAGCGGCCAGCAAGCCTTGGCATCGTGGCCGATCGCCAGAACCATCGAGGACCCCGACCGTAGTGTGGCTGCCACTAGAGATACTCAGCTAAAGGCTGGGAATCACCGTCTGTGGGACTAATTCCATCCTAGTCATGAATCTTAAAAGACGTAAGGCGAGACTTCTTGTATCAGGAGGCAACTGGACGGAGCAGAGCGATTCAACACAACCCACGTACAACAGATGGTGGTTGAAAAAAGCGTAACGACCAACGAAGCCGCGACTGACGAACACTTCGCTTTGCTAAACTAGAGCTCCATGTCAGTCTTTCTCACTAGGATTAAGAGGCGGGCGTAAGGTCTTCATCAATCTGGAGTCCTGGGACGCTTTCCGATAACTATACACGTGGGGAGTGGGGAGGACGTCGAGCTCGACCCCGCGGGGGTGGTAAAGAAAGGGTCTAACGAGGCGCTATCAGAGAAGGATCGTGTCGCCCGTCTACCAGTTGAGATTAATGAAAAAAGAAATACTGGTTAGAGAC'/>

    <sequence taxon='34' value='AAGCCTGGAGTGGCCCTTGGATCTGGTTAGTCATCCTCTTCCTAGCCGCGCGCATTTGTGTGGCTATTACTCTAGAAGCAAGCGGTAGTATAAATAACACGACAAGGGCCCATTAACCTAAGACACAAATTTCATGGGAGACAGCGGTTGGCTAGTTTATCTCTATTGCCTAGTAGAATGACCACCTTGTGGTAGGCAGCACACACCTTCTCTCAGTGATCATGGGGAGTGCGAATAGGCTGTGGACCTAAAGTATCGGCCCCGCGGTAATATGATTAAGTGCTGTCTAATTAGACAGAAGGTGAGTGCGGACAAATGTCCGCTCTAAAACCAAGCGTAATCTAATAAGTAATCCCCTTGTGTTCCACGGGCCCGGGGTCAGACTTAGGCGCAAGCCGACATGGCGAAGCAACGATGTGGGCAGACGTTCTGGAAGGGAATCGTTTACCTACTGAACAGGCGCAATATTGAAATTCTCGGTGAGTGTGTCAGGCACCATCCACGACATAAGAAGCATCGTAGTAAGTATCGCATTCGCCCTATTCTGCCACGCAATCGAAATGATGACCTTTGGTCCCGCGTAATTTATCCGAACTAAATTCCGGGTCTAACTTATTACGCAAAATGTGATTGGTTCGACGGTAACGGAATCGTTCAGGGCATACGGTACCCGATCTATAAGACCAGGTATCGCTCGAGGCGCAGGCTCCCGAATGCATCTCATCGCAGTTCTGCGCGCGGGTTCTTACTAGGCGACTCACAGTTTGAAGGTGTGGCATGAAGGCTGGGGCCCCCTGCGCATATACAGAAAGCAGCGATAGGCCCCGAATCGGCACCTTGGCCTCCGCTGTACAAGTTCGGCGTACCGCAGCGCTCGGGGCCATCCAGCAGGGATATAGACCCCGATGGGCGTCTGCGCTCCGAGTTCTTGGGCGAGTGTTTGAGGTCACCCCCGAGACGATGAATTTGAGTTCGATTGGGCTTAGCAAGACCATCTGGCTCCTGCCCCGTTTACATTCATACCGTTCTAACTAGGAATTCCACTAAGCGACATTTATAGCTACCAGTGTGAGGGTCGCCTAAAAGGGTTACTGTTATGGCCTACTCAGTAAGAGGTCCAGAATTTGACAGGCCTCTTTATCCATGCCTCACATAGCCGTCCCGGTCGAAGTACCCATGCACGTGGGTCCTTACTCAGGAAGGGTAATCGTACCGCGGACAGAGGCTTAGGATAATTCAGTGGGCCCTAATTTATTCCGGTCTTCCTGGTACAAAGTTGAAATGATTACCAAAAATTATCCTCGCCTTACTACTATGCGTTATTGGGTCTCTGTGCGGCTAAGTGGCAATGAGAGTCTTCCTTTGGGGCCTCCGCCCCATGTTTCGGCATCGCAAGTATGGTCGTCTGCTCGTACAAGAGTTGCACGCTACTTGAGGCGTTGCGTTGTCTTAGGGCCGTGTCTCCATCATTTGTCAAGTAAGCGGCCAGCAAGCCTGGGCATCGTGGCCGATCGCCAGAACCATCGAGGACCCCGACCGTAGTGTGGCTGCCACTAGAGATACTCAGCTAAAGGCTGGGAATCACCGTCTGTGGGACTAATTCCACCCTAGTCATGAATCTTAAAAAACGTAAGGCGAGACTTCTTGTATCAGGAGGCAACTGGACGGAGCAGAGCGATTCAACACAACCCACGTACAACAGATGGTGGTTGAAAAAAGTGTAACGACCAACGAAGCCGCGACTGACGAACACTTCGCTTTGCTAAACTAGAGCTCCATGTCAGTCTTTCTCACTAGGATTAAGAGGCGGGCGTAAGGTCTTCATCAATCTGGAGTCCTGGGACGCTTTCCGATAACTATACACGTGGGGAGTGGGGAGGACGTCGAGCTCGACCCCGCGGGGGTGGTAAAGAAAGGGTCTAACGAGGCGCTATCAGAGAAGGATCGTGTCGCCCGTCTACCAGTTGAGATTAATGAAAAAAGAAATACTGGTTAGAGAC'/>

    <sequence taxon='62' value='AAGCCTGGAGTGGCCCTTGGATCTGGTTAGTCATCCTCTTCCTAGCCGCGCGCATTTGTGTGGCTATTACTCTAGAAGCAAGCGGTAGTATAAATAACACGACAAGGGCCCATTAACCTAAGACACAAATTTCATGGGAGACAGCGGTTGGCTAGTTTATCTCTATTGCCTAGTAGAATGACCACCTTGTGGTAGGCAGCACACACCTTCTCTCAGTGATCATGGGGAGTGCGAATAGGCTGTGGACCTAAAGTATCGGCCCAGCGGTAATATGATTAAGTGCTGTCTAATTAGACAGAAGGTGAGTGCGGACAAATGTCCGCTCTAAAACCAAGCGTAATCTAATAAGTAATCCCCTTGTGTTCCACGGGCCCGGGGTAAGACTTAGGCGCAAGCCGACATGGCGAAGCAACGATGTGGGCAGACGTTCTGGAAGGGAATCGTTTACCTACTGAACAGGCGCAATATTGAAATTCTCGGTGAGTGTGTCAGGCACCATCCACGACATAAGAAGCATCGTAGTAAGTATCGCATTCGCCCTATTCTGCCACGCAATCGAAATGATGACCTTTGGTCCCGCGTAATTTATCCGAACTAAATTCCGGGTCTAACTTATTACGCAAAATGTGATTGGTTCGACGGTAACGGAATCGTTCAGGGCATACGGTACCCGATCTATAAGACCAGGTATCGCTCGAGGCGCAGGCTCCCGAATGCATCTCATCGCAGTTCTGCGCGCGGGTTCTTACTAGGCGACTCACAGTTTGAAGGTGTGGCATGAAGGCTGGGGCCCCCTGCGCATATACAGAAAGCAGCGATAGGCCCCGAATCGGCACCTTGGCCTCCGCTGTACAAGTTCGGCGTACCGCAGCGCTCGGGGCCATCCAGCAGGGATATAGACCCCGATGGGCGTCTGCGCTCCGAGTTCTTGGGCGAGTGTTTGAGGTCACCCCCGAGACGATGAATTTGAGTTCGATTGGGCTTAGCAAGACCATCTGGCTCCTGCCCCGTTTACATTCATACCGTTCTAACTAGGAATTCCACTAAGCGACATTTATAGCTACCAGTGTGAGGGTCGCCTAAAAGGGTTACTGTTATGGCCTACTCAGTAAGAGGTCCAGAATTTGACAGGCCTCTTTATCCATGCCTCACATAGCCGTCCCGGTCGAAGTACCCATGCACGTGGGTCCTTACCCAGGAAGGGTAATCGTACCGCGGACAGAGGCTTGGGATAATTCAGTGGGCCCTAATTTATTCCGGTCTTCCTGGTACAAAGTTGAAATGATCACCAAAAATTATCCTCGCCTTACTACTATGCGTTATTGGGTCTCTGTGCGGCTAAGTGGCAATGAGAGTCTTCCTTTGGGGCCTCCGCCCCATGTTTCGGCATCGCAAGTATGGTCGTCTGCTCGTACAAGAGTTGCACGCTACTTGAGGCGTTGCGTTGTCTTAGGGCCGTGTCTCCATCATTTGTCAAGTAAGCGGCCAGCAAGCCTGGGCATCGTGGCCGATCGCCAGAACCATCGAGGACCCCGACCGTAGTGTGGCTGCCACTAGAGATACTTAGCTAAAGGCTGGGAATCACCGTCTGTGGGACTAATTCCACCCTAGTCATGAATCTTAAAAAACGTAAGGCGAGACTTCTTGTATCAGGAGGCAACTGGACGGAGCAGAGCGATTCAACACAACCCACGTACAACAGATGGTGGTTGAAAAAAGTGTAACGACCAACGAAGCCGCGACTGACGAACACTTCGCTTTGCTAAACTAGAGCTCCATGTCAGTCTTTCTCACTAGGATTATGAGGCGGGCGTAAGGTCTTCATCAATCTGGAGTCCTGGGACGCTTTCCGATAACTATACACGTGGGGAGTGGGGAGGACGTCGAGCTCGACCCCGCGGGGGTGGTAAAGAAAGGGTCTAACGAGGCGCTATCAGAGAAGGATCGTGTCGCCCGTCTACCAGTTGAGATTAATGAAAAAAGAAATACTGGTTAGAGAC'/>

    <sequence taxon='128' value='AAGCCTGGAGTGGCCCTTGGATCTGGTTAGTCATCCTCTTCCTAGCCGCGCGCATTTGTGTGGCTATTACTCTAGAAGCAAGCGGTAGTATAAATAACACGACAAGGGCCCATTAACCTAAGACACAAATTTCATGGGAGACAGCGGTTGGCTAGTTTATCTCTATTGCCTAGTAGAATGACCACCTTGTGGTAGGCAGCACACACCTTCTCTCAGTGATAATGGGGAGTGCGAATAGGCTGTGGACCTAAAGTATCGGCCCCGCGGTAATATGATTAAGTGCTGTCTAATTAGACAGAAGGTGAGTGCGGACAAATGTCCGCTCTAAAACCAAGCGTAATCTAATAAGTAATCCCCTTGTGTTCCACGGGCCCGGGGTCAGACTTAGGCGCAAGCCGACATGGCGAAGCAACGATATGGGCAGACGTTCTGGAAGGGAATCGTTTACCTCCTGAACAGGCACAATATTGAAATTCTCGGTGAGTGTGTCAGGCACCATCCACGACATAAGAAGCATCGTAGTAAGTGTCGCATTCGCCCTATTCTGCCACGCAATCGAAATGATGACCTTTGGTCCCGCGTAATTTATCCGAACTAAATTCCGGGTCTAACTTATTACGCAAAATGTGATTGGTTCGACGGTAACAGAATCGTTCAGGGCATACGGTACCCGATCTATAAGACCAGGTATCGATCGAGGCGCGGGCTCCCGAATGCATCTCATCGCAGTTCTGCGCGCGGGTTCTTACTAGGCGACTCACAGTTTGAAGGTGTGGCATGAAGGCTGGGGCCCCCTGCGCATGTACAGAAAGCAGCGATAGGCCCCGAACCGGCACATTGGCCTCCGCTGTATAAGTTCGGCGTACCGCAGCGCTCGGGGCCATCCGGCAGGGATATAGACCCCGATGGGCGTCTGCGCTCCGAGCTCTTGGGCGAGTGTTTGAGGTCACCCCCGAGACGATGAATTTGAGTTCGATTGGGCTTAGCAAGACTATCTGGCTCCTGCCCCGTTTACATTCATACCGTTCCAACTAGGAATTCCACTAAGCGACATTTATAGCTACCAGTGTGAGGGTCGCCTAAAAGGGTTACTGTTATGGCCTACTCAGTAAGAGGTCCAGAATTTGACAGGCCTCTTTATCCATGCCTCACATAGCCGTCCCGGTCGAAGTACCCATGCACGTGGGTCCTTACTCAGGAAGGGTAATCGTACCGCGGACAGAGGCTTAGGATAGTTCAGTGGGCCCTAATTTATTCCGGTCTTCCTGGTACAAAGTTGAAATGATTACCAAAAATTATCCTCGCCTTACTACTATGCGTTATTGGGTCTCTGTGCGGCTAAGTGGCAGTGAGAGTCTTCCTTTGGGGCCTCCGCCCCATGTTTAGGCATCGCAAGTATGGTCGTCTGCTCGTACAAGAGTTGCACGCTACTTGAGGCGTTGCGTTGTCTTAGGGCCGTGTCTCCATCATTTGTCAAGTAAGCGGCCAGCAAGCCTGGGCATCGTGGCCGATCGCCAGAACCATCGAGGACCCCGACCGTAGTGTGGCTGCCACTAGAGATACTCAGCTAAAGGCTGGGAATCATCGTCTGTGGGACTAATTCCACCCTAGTCATGAATCTTAAAAAACGTAAGGCGAGACTTCTTGTATCAGGAGGCAACTGGACGGAGCAGAGCGATTCAACACAACCCACGTACAATAGATGGTGGTTGAAAAAAGTGTAACGACCAACGAAGCCGCGACTGACGAACACTTCGCTTTGCTAAACTAGAGCTCCATGTCAGTCTTTCTCACTAGGATTAAGAGGCGGGCGTAAGGTCTTCATCAATCTGGAGTCCTGGGACGCTTTCCGATAACTATACACGTGGGGAGTGGGGAGGACGTCGAGCTCGACCCCGCGGGGGTGGTAAAGAAAGGGTCTAACGAGGCGCTATCAGAGAAAGATCGTGTCGCCCGTCTACCAGTTGAGATTGATGAAAAAAGAAATACTGGTTAGAGAC'/>

    <sequence taxon='68' value='AAGCCTGGAGTGGCCCTTGGATCTGGTTAGTCATCCTCTTCCTAGCCGCGCGCATTTGTGTGGCTATTACTCTAGAAGCAAGCGGTAGTATCAATAACACGACAAGGGCCCATTAACCTAAGACACAAATTTCATGGGAGACAGCGGTTGGCTAGTTTATCTCTATTGCCTAGTAGAATGACCACCTTGTGGTAGGCAGCACACACCTTCTCTCAGTGATCATGGGGAGTGCGAATAGGCTGTGGACCTAAAGTATCGGCCCCGCGGTAATATGATTAAGTGCTGTCTAATTAGACAGAAGGTGAGTGCGGACAAATGTCCGCTCTAAAACCAAGCGTAATCTAATAAGTAATCCCCTTGTGTTCCACGGGCCCGGGGTCAGACTTAGGCGCAAGCCGGCATGGCGAAGCAACGATGTGGGCAGACGTTCTGGAAGGGAATCGTTTACCTACTGAACAGGCGCAATATTGAAATTCTCGGTGAGTGTGTCAGGCACCATCCACGACATAAGAAGCATCGCAGTAAGTATCGCATTCGCCCTATTCTGCCACGCAATCGAAATGATGACCTTTGGTCCCGCGTAATTTATCCGAACTACATTCCGGGTCTAACTTATTACGCAAAATGTGATTGGTTCGACGGTAACGGAATCGTTCGGGGCATACGGTACCCGATCTATAAGACCAGGTATCGATCGAGGCGCAGGCTCCCGAATGCATCTCATCGCAGTTCTGCGCGCGGGTTCTTACTTGGCGACTCACAGTTTGAAGGTGTGGCATGAAGGCTGGGGCCCCCTGCGCATATACAGAAAGCAGCGATAGGCCCCGAATCCGCACCTTAGCCTCCGCTGTACAAGTTCGGCGTACCGCAGCGCTCGGGGCCATCCAGCAGGGATATAGACCCCCATGGGCGTCTGCGCTCCGAGTTCTTGGGCGAGTGTTTGAGGTCACCCCCGAGACGATGAATTTGAGTTCGATTGGGCTTAGCAAGACTATCTGGCTCCTGCCCCGTTTACATTCATACCGCTCCAACTAGGAATTCCACTAAGCGACATTTATAGCTACCAGTGTGAGGGTCGCCTGAAAGGGTTACTGTTATGGCCTACTCAGTAAGAGGTCCAGAATTTGACAGGCCTCTTTATCCATGCCTCACATAGCCGTCCCGGTCGAAGTACCTATGCACGTGGGTCCTTACTCAAAAAGGGTAATCGTACCGCGGACAGAGGCTTAGGATGATTCAGTGGGCCCTAACTTATTCCGGTCTTCCTGGTACAAGGTTGAAATGATTACCAAAAATTATCCTCGCCTTACTACTATGCGTTATTGGGTCTCTGTGCGGTTAAGTGGCAGTGAGAGTCTTCCTTTGGGGCCTCCGTCCCATGTTTCGGCATCGCAAGTATGGTCGTCTGCTCGTACAAGAGTTGCACGATACTTGAGGCGTTGCGTTGTCTTACGGCCGTGTCTCCATCATTTGTCAAGTAAGCGGCCAGCAAGCCTTGGCATCGTGGCCGATCGCCAGAACCATCGAGGACCCCGACCGTAGTGTGGCTGCCACTAGAGATACTCAGCTAAAGGCTGGGAATCACCGTCTGTGGGACTAATTCCACCCTAGTCATGAATCTTAAAAAACGTAAGGCGAGACTTCTTGTATCAGGAGGCAACTGGACGGAGCAGAGCGATTCAACACAACCCACGTACAACAGATGGTGGTTGAAAAAAGTGTAACGACCAACGAAGCCGCGACTGACGAACACTTCGCTTTGCTAAACTAGAGCTCCATGTCAGTCTTTCTCACTAGGATTAAGAGGCGGGCGTAATGTCTTCATCAATCTGGAGTCCTGGGACGCTTTCCGATAACTATACACGTGGGGAGTTGGGAGGACGTCGAGCTCGACCCCGCGGGGGTGGTAAAGAAAGGGTCTAACGAGGCGCTATAAGAGAAGGATCGTGTCGCCCGTCTACCAGTTGAGATTAATGAAAAAAGAAATACTGGTTAGAGAC'/>

    <sequence taxon='80' value='AAGCCTGGAGTGGCCCTTGGATCTGGTTAGTCATCCTCTTCCTAGCTGCGCGCATTTGTGTGGCTATTACTCTAGAAGCAAGCGGTAGTATAAATGACACGACAAGGGCCCATTAACCTAAGACACAAATTTCATGGGAGACAACGGTTGGCTAGTTTATCTCTATTGCCTAGTAGAATGACCACCTTGTGGTAGGCAGCACACACCTTCTCTCAGTGATCATGGGGAGTGCGAATAGGCTGTGGACCTAAAGTATCGGCCCCGCGGTAATATGATTAAGTGCTGTCTAATTAGACAGAAGGTGAGTGCGGACAAATGTCCGCTCTAAAACCAAGCGTAATCTAATAAGTAATCCCCTTGTGTTCCACGGGCCCGGGGTCAGACTTAGGCGCAAGCCGACATGGCGAAGCAACGATGTGGGCAGACGTTCTGGAAGGGAATCGTTTACCTACTGAACAGGCGCAATATTGAAATTCTCGGTGAGTGCGTCAGGCACCATCCACGACATAAGAAGCATCGCAGTAAGTATCGCATTCGCCCTATTCTGCCACGCAATCGAAATGATGACCTTTGGTCCCGCGTAATTTATCCGAACTACATTCCGGGTCTAACTTATTACGCAAAATGTGATTGGTTCGACGGTAACGGAATCGTTCGGGGCATACGGTACCCGATCTATAAGACCAGGTATCGATCGAGACGCAGGCTCCCGAATGCATCTCATCGCAGTTCTGCGCGCGGGTTCTTACTTGGCGACTCACAGTTTGAAGGTGTGGCATGAAGGCCGGGGCCCCCTGCGCATATACAGAAAGCAGCGATAGGCCCCGAATCCGCACCTTAGCCTCCGCTGTACAAGTTCGGCGTACCGCAGCGCTCGGGGCCATCCAGCAGGGATATAGACCCCCATGGGCGTCTGCGCTCCGAGTTCTTGGGCGAGTGTTTGAGGTCACCCCCGAGGCGATGAATTTGAGTTCGATTGGGCTTCGCAAGACTATCTGGCTCCTGCCCCGTTTACATTCATACCGCTCCAACTAGGAATTCCACTAAGCGACATTTATAGCTACCAGTGTGAGGGTCGCCTAAAAGGGTTACTGTTATGGCCTACTCAGTAAGAGGCCCAGAATTTGACAGGCCTCTTTATCCATGCCTCACATAGCCGTCCCGGTCGAAGTACCCATGCACGTGGGTCCTTACTCAAAAAGGGTAATCGTACCGCGGACAGAGGCTTAGGATGATTCAGTGGGCCCTAACTTATTCCGGTCTTCCTGGTACAAGGTTGAAATGATTACCAAAAATTATCCTCGCCTTACTACTATGCGTTATTGGGTCTCTGTGCGGTTAAGTGGCAGTGAGAGTCTTCCTTCGGGGCCTCCGTCCCATGTTTCGGCATCGCAAGTATGGTCGTCTGCTCGTACAAGAGTTGCACGCTACTTGAGGCGTTGCGTTGTCTTACGGCCGTGTCTCCATCATTTGTCAAGTAAGCGGCCAGCAAGCCTTGGCATCGTGGCCGATCGCCAGAACCATCGAGGACCCCGACCGTAGTGTGGCTGCCACTAGAGATACTCAGCTAAAGGCTGGGAATCACCGTCTGTGGGACTAATTCCACCCTAGTCATGAATCTTAAAAAACGTAAGGCGAGACTTCTTGTATCAGGAGGCAACTGGACGGAGCAGAGCGATTCAACACAACCCACGTACAACAGATGGTGGTTGAAAAAAGTGTAATGACCAACGAAGCCGCGACTGACGAACACTTCGCTTTGCTAAACTAGAGCTCCATGTCAGTCTTTCTCATTAGGATTAAGAGGCGGGCGTAAGGTCTTCATCAATCTGGAGTCCTGGGACGCTTTCCGATAACTATACACGTGGGGAGTTGGGAGGACGTCGAGCTCGACCCCGCGGGGGTGGTAAAGAAAGGGTCTAACGAGGCGCTATCAGAGAAGGATCGTGTCGCCCGTCTACCAGTTGAGATTAATGAAAAAAGAAATACTGGTTAGAGAC'/>

    <sequence taxon='43' value='AGGCCTAGAGTGGCTCTTGGATCTGGTTAGTCACCCTCTTCCTAGCCGCGCGCATTTGTGTGGCTATTACTCTAGAAGCAGGCGGTAGAATAAATAACACGACAAGGGCCCATTAACCTAAGACACAAATTTCATGGGAGACAGCGGTTGGTTAGTTTATCTCTATTGCCTAGTCGAATGACCACCTTGTGGTAGGCAGCACACACCTTCTCTCAGTGATCATGGGGGATGCGAATAGGCTGTGGGCCTAAAGTATCGGCCCCGCGGTAATATGATTAAGTGCTGTCTAATCAGACAGAAGGTGAGTGCGGACAAATATCCGCTCTAAAACCCGGCGTAATCTAATAAGTAATCCCCTTGTGTTCCACGGGCCCGGGGTCAGACTTGGGCGCAAGCCGACATGGCGAAGCAACGATGTGGGCAGACGTTCTGCAAGGGAATCGTTTACCTACTGAACAGGCGCAATATTGAAATTCTCGGTGAGTGTGTCAGGCACCATCCACGACATAAGAAGCATCGTAGTAAGTATCCCATTCGTCCTATTCTGCCACGCAATAAAAATGATGACCTCTGGTCCCGCGTAATTTATCCGAACTACATTCCGGGTCTAACTTATTACGCAAAATGTGATTGGTTCGACGGTAACGGAATCGTTCGGGGCGTACGGTACCCGATCTATAAGACCAGGTATCGATCGAGGCGCAGGCTCCCGAATGCATCTCATCGCGGTTCTGCGCGCGGGTTCTTACTAGGCGACTTACAGTTTGAAGGTGTGGCATGACGGCTGGGGCTCCCTGCGCATATACAGAAAGCAGCGATAGGCCCCGAATCGGCACCTTAGCCTCCGCTGTACAAGTTCGGCGTACCGCAGCACTCGGGGCCATCCAGCAGGGGTATAGACCCCGATGGGCGTCTGCGCTCCGAGTTCTTGGGCGAGTGTTTGAGGTCACCCCCGAGACGATAGATTTGAGTTCGATTGGGCTTAGCAAGACTATCTGGCTCCTGCCCCGTTTACATTCATACCGTTCCAACTAGGAATTCCACTAAGCGACATTTATAGCTACCAGTGTGAGGATCGCCTAAAAGGGTCACTGTTATGGCCTACTCAGTAAGAGGTCCAGAGTCTGACAGGCCTCTTTATCCGTGCCTCACATAGCCGTCCCGGTCGAAGTACCCATGCACGTGGGTCCTTACTCAGGAAGGGTAATCGTACCGCGGACGGAGGCTTAGGATAATTCAGTGGGCCCTAATTTATTCTGGTCTTCCTGGTACAAAGTTGAAATGATTACCCAAAATTATCCTCGCCTTACTACTATGCGTTATTGGGTCTCTGTGCGGCTAAGTGGCAGTGAGAGTCTTCCTTTGGGGCCTCCGCCCCATGTTTCGGCATCGCAAGTATGGTCGTCTGCTGGTACAAGAGTCGCACGCTACTTGAGGCGTTGTGTTGTCTTAGGGCCATGTCTCAATCATTTGTCAAGTAAGCGGCCAGCAAGCCTTGGCATCGTGGCCGATCGCCAGAACCATCGAGGACCCCGACCGTAGTGTGGCTGCCACTAGAGATACTCAGCTAAAGGCTGGGAATCACCGTCTGTGGGACTAATTCCATCCTAGTCATGAATCTTAAAAGACGTAAGGCGAGACCTCTTGTATCAGGAGGCAACTGGACGGAGCAGAGCGATTCAACACAACCCACGTACAACAGATGGCGGTTGAAAAGAGCGTAACGACCAACGAAGCCGCGACTGACGAACACTTCGCTCTGCTAAACTAGAGCTCCATGTCAGTCTTTCTCACTAGGATTAGGAGGCGGGCGTAAGGTCTTCATCAATCTGGAGTCCTGGGACGCTTTCCGATAACTATACACGTGGGGAGTGGGGAGGACGTCGAGCTCGACCCCGCGGGGGTGGTAAAGAAAGGGTCTAACGAGGCGCTATGAGAAAAGGATCGTGTCGCCCGTCTACCAGTAGAGATTAATGAAAAAAGAAATACTGGTTAGAGAC'/>

    <sequence taxon='44' value='AGGCCTAGAGTGGCTCTTGGATCTGGTTAGTCACCCTCTTCCTAGCCGCGCGCATTTGTGTGGCTATTACTCTAGAAGCAGGCGGTAGAATAAATAACACGACAAGGGCCCATTAACCTAAGACACAAATTTCATGGGAGACAGCGGTTGGTTAGTTTATCTCTATTGCCTAGTCGAATGACCACCTTGTGGTAGGCAGCACACACCTTCTCTCAGTGATCATGGGGGATGCGAATAGGCTGTGGGCCTAAAGTATCGGCCCCGCGGTAATATGATTAAGTGCTGTCTAATCAGACAGAAGGTGAGTGCGGACAAATATCCGCTCTAAAACCCGGCGTAATCTAATAAGTAATCCCCTTGTGTTCCACGGGCCCGGGGTCAGACTTGGGCGCAAGCCGACATGGCGAAGCAACGATGTGGGCAGACGTTCTGCAAGGGAATCGTTTACCTACTGAACAGGCGCAATATTGAAATTCTCGGTGAGTGTGTCAGGCACCATCCACGACATAAGAAGCATCGTAGTAAGTATCCCATTCGTCCTATTCTGCCACGCAATAAAAATGATGACCTCTGGTCCCGCGTAATTTATCCGAACTACATTCCGGGTCTAACTTATTACGCAAAATGTGATTGGTTCGACGGTAACGGAATCGTTCGGGGCGTACGGTACCCGATCTATAAGACCAGGTATCGATCGAGGCGCAGGCTCCCGAATGCATCTCATCGCGGTTCTGCGCGCGGGTTCTTACTAGGCGACTTACAGTTTGAAGGTGTGGCATGACGGCTGGGGCTCCCTGCGCATATACAGAAAGCAGCGATAGGCCCCGAATCGGCACCTTAGCCTCCGCTGTACAAGTTCGGCGTACCGCAGCACTCGGGGCCATCCAGCAGGGGTATAGACCCCGATGGGCGTCTGCGCTCCGAGTTCTTGGGCGAGTGTTTGAGGTCACCCCCGAGACGATAGATTTGAGTTCGATTGGGCTTAGCAAGACTATCTGGCTCCTGCCCCGTTTACATTCATACCGTTCCAACTAGGAATTCCACTAAGCGACATTTATAGCTACCAGTGTGAGGATCGCCTAAAAGGGTCACTGTTATGGCCTACTCAGTAAGAGGTCCAGAGTCTGACAGGCCTCTTTATCCGTGCCTCACATAGCCGTCCCGGTCGAAGTACCCATGCACGTGGGTCCTTACTCAGGAAGGGTAATCGTACCGCGGACGGAGGCTTAGGATAATTCAGTGGGCCCTAATTTATTCTGGTCTTCCTGGTACAAAGTTGAAATGATTACCCAAAATTATCCTCGCCTTACTACTATGCGTTATTGGGTCTCTGTGCGGCTAAGTGGCAGTGAGAGTCTTCCTTTGGGGCCTCCGCCCCATGTTTCGGCATCGCAAGTATGGTCGTCTGCTGGTACAAGAGTCGCACGCTACTTGAGGCGTTGTGTTGTCTTAGGGCCATGTCTCAATCATTTGTCAAGTAAGCGGCCAGCAAGCCTTGGCATCGTGGCCGATCGCCAGAACCATCGAGGACCCCGACCGTAGTGTGGCTGCCACTAGAGATACTCAGCTAAAGGCTGGGAATCACCGTCTGTGGGACTAATTCCATCCTAGTCATGAATCTTAAAAGACGTAAGGCGAGACCTCTTGTATCAGGAGGCAACTGGACGGAGCAGAGCGATTCAACACAACCCACGTACAACAGATGGCGGTTGAAAAGAGCGTAACGACCAACGAAGCCGCGACTGACGAACACTTCGCTCTGCTAAACTAGAGCTCCATGTCAGTCTTTCTCACTAGGATTAGGAGGCGGGCGTAAGGTCTTCATCAATCTGGAGTCCTGGGACGCTTTCCGATAACTATACACGTGGGGAGTGGGGAGGACGTCGAGCTCGACCCCGCGGGGGTGGTAAAGAAAGGGTCTAACGAGGCGCTATGAGAAAAGGATCGTGTCGCCCGTCTACCAGTAGAGATTAATGAAAAAAGAAATACTGGTTAGAGAC'/>

    <sequence taxon='49' value='AGGCCTAGAGTGGCTCTTGGATCTGGTTAGTCACCCTCTTCCTAGCCGCGCGCATTTGTGTGGCTATTACTCTAGAAGCAGGCGGTAGAATAAATAACACGACAAGGGCCCATTAACCTAAGACACAAATTTCATGGGAGACAGCGGTTGGTTAGTTTATCTCTATTGCCTAGTCGAATGACCACCTTGTGGTAGGCAGCACACACCTTCTCTCAGTGATCATGGGGGATGCGAATAGGCTGTGGGCCTAAAGTATCGGCCCCGCGGTAATATGATTAAGTGCTGTCTAATCAGACAGAAGGTGAGTGCGGACAAATATCCGCTCTAAAACCCGGCGTAATCTAATAAGTAATCCCCTTGTGTTCCACGGGCCCGGGGTCAGACTTGGGCGCAAGCCGACATGGCGAAGCAACGATGTGGGCAGACGTTCTGCAAGGGAATCGTTTACCTACTGAACAGGCGCAATATTGAAATTCTCGGTGAGTGTGTCAGGCACCATCCACGACATAAGAAGCATCGTAGTAAGTATCCCATTCGTCCTATTCTGCCACGCAATAAAAATGATGACCTCTGGTCCCGCGTAATTTATCCGAACTACATTCCGGGTCTAACTTATTACGCAAAATGTGATTGGTTCGACGGTAACGGAATCGTTCGGGGCGTACGGTACCCGATCTATAAGACCAGGTATCGATCGAGGCGCAGGCTCCCGAATGCATCTCATCGCGGTTCTGCGCGCGGGTTCTTACTAGGCGACTTACAGTTTGAAGGTGTGGCATGACGGCTGGGGCTCCCTGCGCATATACAGAAAGCAGCGATAGGCCCCGAATCGGCACCTTAGCCTCCGCTGTACAAGTTCGGCGTACCGCAGCACTCGGGGCCATCCAGCAGGGGTATAGACCCCGATGGGCGTCTGCGCTCCGAGTTCTTGGGCGAGTGTTTGAGGTCACCCCCGAGACGATAGATTTGAGTTCGATTGGGCTTAGCAAGACTATCTGGCTCCTGCCCCGTTTACATTCATACCGTTCCAACTAGGAATTCCACTAAGCGACATTTATAGCTACCAGTGTGAGGATCGCCTAAAAGGGTCACTGTTATGGCCTACTCAGTAAGAGGTCCAGAGTCTGACAGGCCTCTTTATCCGTGCCTCACATAGCCGTCCCGGTCGAAGTACCCATGCACGTGGGTCCTTACTCAGGAAGGGTAATCGTACCGCGGACGGAGGCTTAGGATAATTCAGTGGGCCCTAATTTATTCTGGTCTTCCTGGTACAAAGTTGAAATGATTACCCAAAATTATCCTCGCCTTACTACTATGCGTTATTGGGTCTCTGTGCGGCTAAGTGGCAGTGAGAGTCTTCCTTTGGGGCCTCCGCCCCATGTTTCGGCATCGCAAGTATGGTCGTCTGCTGGTACAAGAGTCGCACGCTACTTGAGGCGTTGTGTTGTCTTAGGGCCATGTCTCAATCATTTGTCAAGTAAGCGGCCAGCAAGCCTTGGCATCGTGGCCGATCGCCAGAACCATCGAGGACCCCGACCGTAGTGTGGCTGCCACTAGAGATACTCAGCTAAAGGCTGGGAATCACCGTCTGTGGGACTAATTCCATCCTAGTCATGAATCTTAAAAGACGTAAGGCGAGACCTCTTGTATCAGGAGGCAACTGGACGGAGCAGAGCGATTCAACACAACCCACGTACAACAGATGGCGGTTGAAAAGAGCGTAACGACCAACGAAGCCGCGACTGACGAACACTTCGCTCTGCTAAACTAGAGCTCCATGTCAGTCTTTCTCACTAGGATTAGGAGGCGGGCGTAAGGTCTTCATCAATCTGGAGTCCTGGGACGCTTTCCGATAACTATACACGTGGGGAGTGGGGAGGACGTCGAGCTCGACCCCGCGGGGGTGGTAAAGAAAGGGTCTAACGAGGCGCTATGAGAAAAGGATCGTGTCGCCCGTCTACCAGTAGAGATTAATGAAAAAAGAAATACTGGTTAGAGAC'/>

    <sequence taxon='122' value='AGGCCTAGAGTGGCTCTTGGATCTGGTTAGTCACCCTCTTCCTAGCCGCGCGCATTTGTGTGGCTATTACTCTAGAAGCAGGCGGTAGAATGAATAACACGACAAGGGCCCATTAACCTAAGACACAAATTTCATGGGAGACAGCGGTTGGTTAGTTTATCTCTATTGCCTAGTCGAATGACCACCTTGTGGTAGGCAGCACACACCTTCTCTCAGTGATCATGGGGGATGCGAATAGGCTGTGGGCCTAAAGTATCGGCCCCGCGGTAATATGATTAAGTGCTGTCTAATCAGACAGAAGGTGAGTGCGGACAAATATCCGCTCTAAAACCCGGCGTAATCTAATAAGTAATCCCCTTGTGTTCCACGGGCCCGGGGTCAGACTTGGGCGCAAGCCGACATGGCGAAGCAACGATGTGGGCAGACGTTCTGCAAGGGAATCGTTTACCTACTGAACAGGCGCAATATTGAAATTCTCGGTGCGTGTGTCAGGCACCATCCACGACATAAGAAGCATCGTAGTAAGTATCCCATTCGTCCTATTCTGCCACGCAATAAAAATGATGACCTCTGGTCCCGCGTAATTTATCCGAACTACATTCCGGGTCTAACTTATTACGCAAAATGTGATTGGTTCGACGGTAACGGAATCGTTCGGGGCGTACGGTACCCGATCTATAAGACCAGGTATCGATCGAGGCGCAGGCTCCCGAATGCATCTCATCGCGGTTCTGCGCGCGGGTTCTTACTAGGCGACTTACAGTTTGAAGGTGTGGCATGAGGGCTGGGGCTCCCTGCGCATATACAGAAAGCAGCGATAGGCCCCGAATCGGCACCTTAGCCTCCGCTGTACAAGTTCGGCGTACCGCAGCACTCGGGGCCATCCAGCAGGGGTATAGACCCCGATGGGCGTCTGCGCTCCGAGTTCCTGGGCGAGTGTTTGAGGTCATCCCCGAGACGATAGATTTGAGTTCGATTGGGCTTAGCAAGACTATCTGGCTCCTGCCCCGTTTACATTCATACCGTTCCAACTAGGAATTCCACTAAGCGACATTTATAGCTACCAGTGTGAGGATCGCCTAAAAGGGTCACTGTTATGGCCTACTCAGTAAGAGGTCCAGAGTCTGACAGGCCTCTTTATCCGTGCCTTACATAGCCGTCCCGGTCGAAGTACCCATGCACGTGGGTCCTTACTCAGGAAGGGTAATCGTACCGCGGACGGAGGCTTAGGATAATTCAGTGGGCCCTAATTTATTCTGGTCTTCCTGGTACAAAGTTGAAATGATTACCCAAAATTATCCTCGCCTTACTACTATGCGTTATTGGGTCTCTGTGCGGCTAAGTGGCAGTGAGAGTCTTCCTTTGGGGCCTCCGCCCCATGTTTCGGCATCGCAAGTATGGTCGTCTGCTGGTACAAGAGTCGCACGCTATTTGAGGCGTTGTGTTGTCTTAGGGCCATGTCTCAATCACTTGTCAAGTAAGCGGCCAGCAAGCCTTGGCATCGTGGCCGATCGCCAGAACCATCGAGGACCCCGACCGTAGTGTGGCTGCCACTAGAGATACTCAGCTAAAGGCTGGGAATCACCGTCTGTGGGACTAATTCGATCCTAGTCATGAATCTTAAAAGACGTAAGGCGAGACCTCTTGTATCAGGAGGCAACTGGACGGAGCAGAGCGATTCAACACAACCCACGTACAACAGATGGCGGTTGAAAAGAGCGTAACGACCAACGAAGCCGCGATTGACGAAAACTTCGCTCTGCTAAACTAGAGCTCCATGTCAGTCTTTCTCACTAGGATTAGGAGGCGGGCGTAAGGTCTTCATCAATCTGGAGTCCCGGGACGCTTTCCGATAACTATACACGTGGGGAGTGGGGAGGACGTCGAGCTCGACCCCGCGGGGGTGGTAAAGAAAGGGTCTAACGAGGCGCTATGAGAAAAGGATCGTGTCGCCCGTCTACCAGTAGAGATTAATGAAAAAAGAAATACTGGTTAGAGAC'/>

    <sequence taxon='123' value='AGGCCTAGAGTGGCTCTTGGATCTGGTTAGTCACCCTCTTCCTAGCCGCGCGCATTTGTGTGGCTATTACTCTAGAAGCAGGCGGTAGAATGAATAACACGATAAGGGCCCATTAACCTAAGACACAAATTTCATGGGAGACAGCGGTTGGTTAGTTTATCTCTATTGCCTAGTCGAATGACCACCTTGTGGTAGGCAGCACACACCTTCTCTCAGTGATCATGGGGGATGCGAATAGGCTGTGGGCCTAAAGTATCGGCCCCGCGGTAATATGATTAAGTGCTGTCTAATCAGACAGAAGGTGAGTGCGGACAAATATCCGCTCTAAAACCCGGCGTAATCTAATAAGTAATCCCCTTGTGTTCCACGGGCCCGGGGTCAGACTTGGGCGCCAGCCGACATGGCGAAGCAACGATGTGGGCAGACGTTCTGCAAGGGAATCGTTTACCTACTGAACAGGCGCAATATTGAAATTCTCGGTGCGTGTGTCAGGCACCATCCACGACATAAGAAGCATCGTAGTAAGTATCCCATTCGTCCTATTCTGCCACGCAATAAAAATGATGACCTCTGGTCCCGCGTAATTTATCCGAACTACATTCCGGGTCTAACTTATTACGCAAAATGTGATTGGTTCGACGGTAACGGAATCGTTCGGGGCGTACGGTACCCGATCTATAAGACCAGGTATCGATCGAGGCGCAGGCTCCCGAATGCATCTCATCGCGGTTCTGCGCGCGGGTTCTTACTAGGCGACTTACAGTTTGAAGGTGTGGCATGAGGGCTGGGGCTCCCTGCGCATATACAGAAAGCAGCGATAGGCCCCGAATCGGCACCTTAGCCTCCGCTGTACAAGTTCGGCGTACCGCAGCACTCGGGGCCATCCAGCAGGGGTATAGACCCCGATGGGCGTCTGCGCTCCGAGTTCTTGGGCGAGTGTTTGAGGTCACCCCCGAGACGATAGATTTGAGTTCGATTGGGCTTAGCAAGACTATCTGGCTCCTGCCCCGTTTACATTCATACCGTTCCAACTAGGAATTCCACTAAGCGACATTTATAGCTACCAGTGTGAGGATCGCCTAAAAGGGTCACTGTTATGGCCTACTCAGTAAGAGGTCCAGAGTCTGACAGGCCTCTTTATCCGTGCCTTACATAGCCGTCCCGGTCGAAGTACCCATGCACGTGGGTCCTTACTCAGGAAGGGTAATCGTACCGCGGACGGAGGCTTAGGATAATTCAGTGGGCCCTAATTTATTCTGGTCTTCCTGGTACAAAGTTGAAATGATTACCCAAAATTATCCTCGCCTTACTACTATGCGTTATTGGGTCTCTGTGCGGCTAAGTGGCAGTGAGAGTCTTCCTTTGGGGCCTCCGCCCCATGTTTCGGCATCGCAAGTATGGTCGTCTGCTGGTACAAGAGTCGCACGCTATTTGAGGCGTTGTGTTGTCTTAGGGCCATGTCTCAATCACTTGTCAAGTAAGCGGCCAGCAAGCCTTGGCATCGTGGCCGATCGCCAGAACCATCGAGGACCCCGACCGTAGTGTGGCTGCCACTAGAGATACTCAGCTAAAGGCTGGGAATCACCGTCTGTGGGACTAATTCGATCCTAGTCATGAATCTTAAAAGACGTAAGGCGAGACCTCTTGTATCAGGAGGCAACTGGACGGAGCAGAGCGATTCAACACAACCCACGTACAACAGATGGCGGTTGAAAAGAGCGTAACGACCAACGAAGCCGCGATTGACGAAAACTTCGCTCTGCTAAACTAGAGCTCCATGTCAGTCTTTCTCACTAGGATTAGGAGGCGGGCGTAAGGTCTTCATCAATCTGGAGTCCCGGGACGCTTTCCGATAACTATACACGTGGGGAGTGGGGAGGACGTCGAGCTCGACCCCGCGGGGGTGGTAAAGAAAGGGTCTAACGAGGCGCTATGAGAAAAGGATCGTGTCGCCCGTCTACCAGTAGAGATTAATGAAAAAAGAAATACTGGTTAGAGAC'/>

    <sequence taxon='124' value='AAGCCTAGAGTGGCTCTTGGATCTCGTTAGTCACCCTCTTCCTAGCCGCGCGCATTTGTGTGGCTATTACTCTAGAAGCAGGCGGTAGAATAAATAACACGACAAGGGCCCATTAACCTAAGACACAAATTTCATGGGAGACAGCGGTTGGTTAGTTTATCTCTATTGCCTAGTCGAATGACCACCTTGTGGTAGGCAGCACACATCTTCTCTCAGTGATCATGGGGGATGCGAATAGGCTGTGGGCCTAAAGTATCGGCCCCGCGGTAATATGATTAAGTGCTGTCTAATCAGACAGAAGGTGAGTGCGGACAAATATCCGCTCTAAAACCCGGCGTAATCTAATAAGTAATCCCCTTGTGTTCCACGGGCCCGGGGTCAGACTTGGGCGCAAGCCGACATGGCGAAGCAACGATGTGGGCAGACGTTCTGCAAGGGAATCGTTTACCTACTGAACAGGCGCAATATTGAAATTCTCGGTGCGTGTGTCAGGCACCATCCACGACATAAGAAGCATTGTAGTAAGTATCCCATTCGTCCTATTCTGCCACGCAATAAAAATGATGACCTCTGGTCCCGCGTAATTTATCCGAACTACATTCCGGGTCTAACTTATTACGCAAAATGTGATTGGTTCGACGGTAACGGAATCGTTCGGGGCGTACGGTACCCGATCTATAAGACCAGGTATCGATCGAGGCGCGGGCTCCCGAATGCATCTCATCGCGGTTCTGCGCGCGGGTTCTTACTAGGCGACTTACAGTTTGAAGGTGTGGCATGACGGCTGGGGCTCCCTGCGCATATACAGAAAGCAGCGATAGGCCCCGAATCGGCACCTTAGCCTCCGCTGTACAAGTTCGGCGTACCGCAGCACTCGGGGCCATCCAGCAGGGGTATAGACCCCGATGGGCGTCTGCGCTCCGAGTTCTTGGGCGAGTGTTTGAGGTCACCCCCGAGACGATAGATTTGAGTTCGATTGGGCTTAGCAAGACTATCTGGCTCCTGCCCCGTTTACATTCATACCGTTCCAACTAGGAATTCCACTAAGCGACATTTATAGCTACCAGTGTGAGGATCGACTAAAAGGGTCACTGTTATGGCCTACTCAGTAAGAGGTCCAGAGTCTGACAGGCCTCTTTATCCGTGCCTCACATAGCCGTCCCGGTCGAAGTACCCATGCACGTGGGTCCTTACTCAGGAAGGGTAATCGTACCGCGGACGGAGGCTTAGGATAATTCAGTGGGCCCTAATTTATTCTGGTCTTCCTGGTACAAAGTTGAAATGATTACCCAAAATTATCCTCGCCTTACTACTATGCGTTATTGGGTCTCTGTGCGGCTAAGTGGCAGTGAGAGTCTTCCTTTGGGGCCTCCGCCCCATGTTTCGGCATCGCAAGTATGGTCGTCTGCTGGCACAAGAGTCGCACGCTACTTGAGGCGTTGTGTTGTCTTAGGGCCATGTCTCAATCATTTGTCAAGTAAGCGGCCAGCAAGCCTTGGCATCGTGGCCGATCGCCAGAACCATCGAGGACCCCGACCGTAGTGTGGCTGCCACTAGAGATACTCAGCTAAAGGCTGGGAATCACCGTCTGTGGGACTAATTCCATCCTAGTCATGAATCTTAAAAGACGTAAGGCGAGACCTCTTGTATCAGGAGGCAACTGGACGGAGCAGAGCGATTCAACGCAACCCACGTACAACAGATGGCGGTTGAAAAGAGCGTAACGACCAACGAAGCCGCGACTGACGAACACTTCGCTCTGCTAAACTAGAGCTCCATGTCAGTCTTTCTCACTAGGATTAGGAGGCGGGCGTAAGGTCTTCATCAATCTGGAGTCCTGGGACGCTTTCCGATAACTATACACGTGGGGAGTGGGGAGGACGTCGAGCTCGACCCCGCGGGGGTGGTAAAGAAAGGGTCTAACGAGGCGCTATGAGAAAAGGATCGTGTCGCCCGTCTACCAGTAGAGATTAATGAAAGAAGAAATACTGGTTAGAGAC'/>

    <sequence taxon='142' value='AAGCCTAGAGTGGCTCTTGGATCTCGTTAGTCACCCTCTTCCTAGCCGCGCGCATTTGTGTGGCTATTACTCTAGAAGCAGGCGGTAGAATAAATAACACGACAAGGGCCCATTAACCTAAGACACAAATTTCATGGGAGACAGCGGTTGGTTAGTTTATCTCTATTGCCTAGTCGAATGACCACCTTGTGGTAGGCAGCACACATCTTCTCTCAGTGATCATGGGGGATGCGAATAGGCTGTGGGCCTAAAGTATCGGCCCCGCGGTAATATGATTAAGTGCTGTCTAATCAGACAGAAGGTGAGTGCGGACAAATATCCGCTCTAAAACCCGGCGTAATCTAATAAGTAATCCCCTTGTGTTCCACGGGCCCGGGGTCAGACTTGGGCGCAAGCCGACATGGCGAAGCAACGATGTGGGCAGACGTTCTGCAAGGGAATCGTTTACCTACTGAACAGGCGCAATATTGAAATTCTCGGTGCGTGTGTCAGGCACCATCCACGACATAAGAAGCATTGTAGTAAGTATCCCATTCGTCCTATTCTGCCACGCAATAAAAATGATGACCTCTGGTCCCGCGTAATTTATCCGAACTACATTCCGGGTCTAACTTATTACGCAAAATGTGATTGGTTCGACGGTAACGGAATCGTTCGGGGCGTACGGTACCCGATCTATAAGACCAGGTATCGATCGAGGCGCGGGCTCCCGAATGCATCTCATCGCGGTTCTGCGCGCGGGTTCTTACTAGGCGACTTACAGTTTGAAGGTGTGGCATGACGGCTGGGGCTCCCTGCGCATATACAGAAAGCAGCGATAGGCCCCGAATCGGCACCTTAGCCTCCGCTGTACAAGTTCGGCGTACCGCAGCACTCGGGGCCATCCAGCAGGGGTATAGACCCCGATGGGCGTCTGCGCTCCGAGTTCTTGGGCGAGTGTTTGAGGTCACCCCCGAGACGATAGATTTGAGTTCGATTGGGCTTAGCAAGACTATCTGGCTCCTGCCCCGTTTACATTCATACCGTTCCAACTAGGAATTCCACTAAGCGACATTTATAGCTACCAGTGTGAGGATCGACTAAAAGGGTCACTGTTATGGCCTACTCAGTAAGAGGTCCAGAGTCTGACAGGCCTCTTTATCCGTGCCTCACATAGCCGTCCCGGTCGAAGTACCCATGCACGTGGGTCCTTACTCAGGAAGGGTAATCGTACCGCGGACGGAGGCTTAGGATAATTCAGTGGGCCCTAATTTATTCTGGTCTTCCTGGTACAAAGTTGAAATGATTACCCAAAATTATCCTCGCCTTACTACTATGCGTTATTGGGTCTCTGTGCGGCTAAGTGGCAGTGAGAGTCTTCCTTTGGGGCCTCCGCCCCATGTTTCGGCATCGCAAGTATGGTCGTCTGCTGGCACAAGAGTCGCACGCTACTTGAGGCGTTGTGTTGTCTTAGGGCCATGTCTCAATCATTTGTCAAGTAAGCGGCCAGCAAGCCTTGGCATCGTGGCCGATCGCCAGAACCATCGAGGACCCCGACCGTAGTGTGGCTGCCACTAGAGATACTCAGCTAAAGGCTGGGAATCACCGTCTGTGGGACTAATTCCATCCTAGTCATGAATCTTAAAAGACGTAAGGCGAGACCTCTTGTATCAGGAGGCAACTGGACGGAGCAGAGCGATTCAACGCAACCCACGTACAACAGATGGCGGTTGAAAAGAGCGTAACGACCAACGAAGCCGCGACTGACGAACACTTCGCTCTGCTAAACTAGAGCTCCATGTCAGTCTTTCTCACTAGGATTAGGAGGCGGGCGTAAGGTCTTCATCAATCTGGAGTCCTGGGACGCTTTCCGATAACTATACACGTGGGGAGTGGGGAGGACGTCGAGCTCGACCCCGCGGGGGTGGTAAAGCAAGGGTCTAACGAGGCGCTATGAGAAAAGGATCGTGTCGCCCGTCTACCAGTAGAGATTAATGAAAGAAGAAATACTGGTTAGAGAC'/>

    <sequence taxon='143' value='AAGCCTAGAGTGGCTCTTGGATCTCGTTAGTCACCCTCTTCCTAGCCGCGCGCATTTGTGTGGCTATTACTCTAGAAGCAGGCGGTAGAATAAATAACACGACAAGGGCCCATTAACCTAAGACACAAATTTCATGGGAGACAGCGGTTGGTTAGTTTATCTCTATTGCCTAGTCGAATGACCACCTTGTGGTAGGCAGCACACATCTTCTCTCAGTGATCATGGGGGATGCGAATAGGCTGTGGGCCTAAAGTATCGACCCCGCGGTAATATGATTAAGTGCTGTCTAATCAGACAGAAGGTGAGTGCGGACAAATATCCGCTCTAAAACCCGGCGTAATCTAATAAGTAATCCCCTTGTGTTCCACGGGCCCGGGGTCAGACTTGGGCGCAAGCCGACATGGCGAAGCAACGATGTGGGCAGACGTTCTGCAAGGGAATCGTTTACCTACTGAACAGGCGCAATATTGAAATTCTCGGTGCGTGTGTCAGGCACCATCCACGACATAAGAAGCATTGTAGTAAGTATCCCATTCGTCCTATTCTGCCACGCAATAAAAATGATGACCTCTGGTCCCGCGTAATTTATCCGAACTACATTCCGGGTCTAACTTATTACGCAAAATGTGATTGGTTCGACGGTAACGGAATCGTTCGGGGCGTACGGTACCCGATCTATAAGACCAGGTATCGATCGAGGCGCGGGCTCCCGAATGCATCTCATCGCGGTTCTGCGCGCGGGTTCTTACTAGGCGACTTACAGTTTGAAGGTGTGGCATGACGGCTGGGGCTCCCTGCGCATATACAGAAAGCAGCGATAGGCCCCGAATCGGCACCTTAGCCTCCGCTGTACAAGTTCGGCGTACCGCAGCACTCGGGGCCATCCAGCAGGGGTATAGACCCCGATGGGCGTCTGCGCTCCGAGTTCTTGGGCGAGTGTTTGAGGTCACCCCCGAGACGATAGATTTGAGTTCGATTGGGCTTAGCAAGACTATCTGGCTCCTGCCCCGTTTACATTCATACCGTTCCAACTAGGAATTCCACTAAGCGACATTTATAGCTACCAGTGTGAGGATCGACTAAAAGGGTCACTGTTATGGCCTACTCAGTAAGAGGTCCAGAGTCTGACAGGCCTCTTTATCCGTGCCTCACATAGCCGTCCCGGTCGAAGTACCCATGCACGTGGGTCCTTACTCAGGAAGGGTAATCGTACCGCGGACGGAGGCTTAGGATAATTCAGTGGGCCCTAATTTATTCTGGTCTTCCTGGTACAAAGTTGAAATGATTACCCAAAATTATCCTCGCCTTACTACTATGCGTTATTGGGTCTCTGTGCGGCTAAGTGGCAGTGAGAGTCTTCCTTTGGGGCCTCCGCCCCATGTTTCGGCATCGCAAGTATGGTCGTCTGCTGGCACAAGAGTCGCACGCTACTTGAGGCGTTGTGTTGTCTTAGGGCCATGTCTCAATCATTTGTCAAGTAAGCGGCCAGCAAGCCTTGGCATCGTGGCCGATCGCCAGAACCATCGAGGACCCCGACCGTAGTGTGGCTGCCACTAGAGATACTCAGCTAAAGGCTGGGAATCACCGTCTGTGGGACTAATTCCATCCTAGTCATGAATCTTAAAAGACGTAAGGCGAGACCTCTTGTATCAGGAGGCAACTGGACGGAGCAGAGCGATTCAACGCAACCCACGTACAACAGATGGCGGTTGAAAAGAGCGTAACGACCAACGAAGCCGCGACTGACGAACACTTCGCTCTGCTAAACTAGAGCTCCATGTCAGTCTTTCTCACTAGGATTAGGAGGCGGGCGTAAGGTCTTCATCAATCTGGAGTCCTGGGACGCTTTCCGATAACTATACACGTGGGGAGTGGGGAGGACGTCGAGCTCGACCCCGCGGGGGTGGTAAAGCAAGGGTCTAACGAGGCGCTATGAGAAAAGGATCGTGTCGCCCGTCTACCAGTAGAGATTAATGAAAGAAGAAATACTGGTTAGAGAC'/>

    <sequence taxon='125' value='AAGCCTAGAGTGGCTCTTGGATCTCGTTAGTCACCCTCTTCCTAGCCGCGCGCATTTGTGTGGCTATTACTCTAGAAGCAGGCGGTAGAATAAATAACACGACAAGGGCCCATTAACCTAAGACACAAATTTCATGGGAGACAGCGGTTGGTTAGTTTATCTCTATTGCCTAGTCGAATGACCACCTTGTGGTAGGCAGCACACATCTTCTCTCAGTGATCATGGGGGATGCGAATAGGCTGTGGGCCTAAAGTATCGGCCCCGCGGTAATATGATTAAGTGCTGTCTAATCAGACAGAAGGTGAGTGCGGACAAATATCCGCTCTAAAACCCGGCGTAATCTAATAAGTAATCCCCTTGTGTTCCACGGGCCCGGGGTCAGACTTGGGCGCAAGCCGACATGGCGAAGCAACGATGTGGGCAGACGTTCTGCAAGGGAATCGTTTACCTACTGAACAGGCGCAATATTGAAATTCTCGGTGCGTGTGTCAGGCACCATCCACGACATAAGAAGCATTGTAGTAAGTATCCCATTCGTCCTATTCTGCCACGCAATAAAAATGATGACCTCTGGTCCCGCGTAATTTATCCGAACTACATTCCGGGTCTAACTTATTACGCAAAATGTGATTGGTTCGACGGTAACGGAATCGTTCGGGGCGTACGGTACCCGATCTATAAGACCAGGTATCGATCGAGGCGCGGGCTCCCGAATGCATCTCATCGCGGTTCTGCGCGCGGGTTCTTACTAGGCGACTTACAGTTTGAAGGTGTGGCATGACGGCTGGGGCTCCCTGCGCATATACAGAAAGCAGCGATAGGCCCCGAATCGGCACCTTAGCCTCCGCTGTACAAGTTCGGCGTACCGCAGCACTCGGGGCCATCCAGCAGGGGTATAGACCCCGATGGGCGTCTGCGCTCCGAGTTCTTGGGCGAGTGTTTGAGGTCACCCCCGAGACGATAGATTTGAGTTCGATTGGGCTTAGCAAGACTATCTGGCTCCTGCCCCGTTTACATTCATACCGTTCCAACTAGGAATTCCACTAAGCGACATTTATAGCTACCAGTGTGAGGATCGACTAAAAGGGTCACTGTTATGGCCTACTCAGTAAGAGGTCCAGAGTCTGACAGGCCTCTTTATCCGTGCCTCACATAGCCGTCCCGGTCGAAGTACCCATGCACGTGGGTCCTTACTCAGGAAGGGTAATCGTACCGCGGACGGAGGCTTAGGATAATTCAGTGGGCCCTAATTTATTCTGGTCTTCCTGGTACAAAGTTGAAATGATTACCCAAAATTATCCTCGCCTTACTACTATGCGTTATTGGGTCTCTGTGCGGCTAAGTGGCAGTGAGAGTCTTCCTTTGGGGCCTCCGCCCCATGTTTCGGCATCGCAAGTATGGTCGTCTGCTGGCACAAGAGTCGCACGCTACTTGAGGCGTTGTGTTGTCTTAGGGCCATGTCTCAATCATTTGTCAAGTAAGCGGCCAGCAAGCCTTGGCATCGTGGCCGATCGCCAGAACCATCGAGGACCCCGACCGTAGTGTGGCTGCCACTAGAGATACTCAGCTAAAGGCTGGGAATCACCGTCTGTGGGACTAATTCCATCCTAGTCATGAATCTTAAAAGACGTAAGGCGAGACCTCTTGTATCAGGAGGCAACTGGACGGAGCAGAGCGATTCAACGCAACCCACGTACAACAGATGGCGGTTGAAAAGAGCGTAACGACCAACGAAGCCGCGACTGACGAACACTTCGCTCTGCTAAACTAGAGCTCCATGTCAGTCTTTCTCACTAGGATTAGGAGGCGGGCGTAAGGTCTTCATCAATCTGGAGTCCTGGGACGCTTTCCGATAACTATACACGTGGGGAGTGGGGAGGACGTCGAGCTCGACCCCGCGGGGGTGGTAAAGAAAGGGTCTAACGAGGCGCTATGAGAAAAGGATCGTGTCGCCCGTCTACCAGTAGAGATTAATGAAAGAAGAAATACTGGTTAGAGAC'/>

    <sequence taxon='45' value='AGGCCTAGGGTGGCTCTTGGATCTGGTTAGTCACCCTCTTCCTAGCCGCGCGCATTTGTGTGGCTATTACTCTAGAAGCAGGCGGTAGAATAAATAACACGACAAGGGCCCATTAACCTAAGACACAAATTTCATGGGAGACAGCGGTTGGTTAGTTTATCTCTATTGCCTAGTCGAATGACCACCTTGTGGTAGGCAGCACACACCTTCTCTCAGTGATCATGGGGGATGCGAATAGGCTGTGGGCCTAAAGTATCGGCCCCGCGGTAATATGATTAAGTGCTGTCTAATCAGACAGAAGGTGAGTGCGGACAAATATCCGCTCTAAAACCCGGCGTAATCTAATAAGTAATCCCCTTGTGTTCCACGGGCCCGGGGTCAGACTTGGGCGCAAGCCGACATGGCGAAGCAACGATGTGGGCAGACGTTCTGCAAGGGAATCGTTTACCTACTGAACAGGCGCAATATTGAAATTCTCGGTGAGTGTGTCAGGCACCATCCACGACATAAGAAGCATCGTAGTAAGTATCCCATTCGTCCTATTCTGCCACGCGATAAAAATGATGACCTCTGGTCCCGCGTAATTTATCCGAACTACATTCCGGGTCTAACTTATTACGCAAAATGTGATTGGTTCGACGGTAACGGAATCGTTCGGGGCGTACGGTACCCGATCTATAAGACCAGGTATCGATCGAGGCGCAGGCTCCCGCATGCATCTCATCGCGGTTCTGCGCGCGGGTTCTTACTAGGCGACTTACAGTTTGAAGGTGTGGCATGACGGCTGGGGCTCCCTGCGCATATACAGAAAGCAGCGATAGGCCCCGAATCGGCACCTTAGCCTCCGCTGTACAAGTTCGGCGTACCGCAGCACTCGGGGCCATCCAGCAGGGGTATAGACCCCGATGGGCGTCTGCGCTCCGAGTTCTTGGGCGAGTGTTTGAGGTCACCCCCGAGACGATAGATTTGAGTTCGATTGGGCTTAGCAAGACTATCTGGCTCCTGCCCCGTTTACATTCATACCGTTCCAACTAGGAATTCCACTAAGCGACATTTATAGCTACCAGTGTGAGGATCGCCTAAAAAGGTCACTGTTATGGCCTACTCAGTAAGAGGTCCAGAGTCTGACAGGCCTCTTTATCCGTGCCTCACATAGCCGTCCCGGTCGAAGTACCCATGCACGTGGGTCTTTACTCAGGAAGGGTAATCGTACCGCGGACGGAGGCTTAGGATAATTCAGTGGGCCCTAATTTATTCTGGTCTTCCTGGTACAAAATTGAAATGATTACCCAAAATTATCCTCGCCTTACTACTATGAGTTATTGGGTCTCTGTGCGGCTAAGTGGCAGTGAGAGTCTTCCTTTGGGGCCTCCGCCCCATGTTTCGGCATCGCAAGTATGGTCGTCTGCTGGTACAAGAGTCGCACGCTACTTGAGGCGTTGTGTTGTCTTAGGGCCATGTCTCAATCATTTGTCAAGTAAGCGGCCAACAAGCCTTGGCATCGTGGCCGATCGCCAGAACCATCGAGGACCCCGACCGTAGTGTGGCTGCCACTAGAGATACTCAGCTAAAGGCTGGGAATCACCGTCTGTGGGACTAATTCCATCCTAGTCATGAATCTTAAAAGACGTAAGGCGAGACCTCTTGTATCAGGAGGCAACTGGACGGAGCAGAGCTATTTAACACAACCCACGTACGAAAGATGGCGGTTGAAAAGAGCGTAACGACCAACGAAGCCGCGACTGACGAACATTTCGCTCTGCTAAACTAGAGCTCCATGTCAGTCTTTCTCACTAGGATTAGGAGGCGGGCGTAAGGTCTTCATCAATCTGGAGTCCTGGGACGCTTTCCGATAACTATACACGTGGGGAGTGGGGAGGACGTCGAGCTCGACCCCGCGGGGGTGGTAAAGAAAGGGTCTAACGAGGCGCTATGAGAAAAGGATCGTGTCGCCCGTCTACCAGTAGAGATTAATGAAAAAAGAAATACTGGTTAGAGAC'/>

    <sequence taxon='119' value='AGGCCTAGGGTGGCTCTTGGATCTGGTTAGTCACCCCCTTCCTAGCCGCGCGCATTTGTGTGGCTATTACTCTAGAAGCAGGCGGTAGAATAAATAACACGACAAGGGCCCATTAACCTAAGACACAAATTTCATGGGAGGCAGCGGTTGGTTAGTTTATCTCTATTGCCTAGTAGAATGACCACCTTGTGGTAGGCAGCACACACCTTCTCTCAGTGATCATGGGGGATGCGAATAGGCTGTGGGCCTAAAGTATCGGCCCCGCGGTAATATGATTAAGTGCTGTCTAATCAGACAGAAGGTGAGTGCGGACAAATATCCGCTCTAAAACCCAGCGTAATCTAATAAGTAATCCCCTTGTGTTCCACGGGCCCGGGGTCAGATTTGGGCGCAAACCGACATGGCGAAGCAACGATGTGGGTAGACGTTCTGGAAGGGAATCGTTTACCTACTGAACAGGCGCAATATTGAAATTCTCGGTGAGTGTGTCAGGCACCATCCACGACATAAGAGGCATCGTAGTAAGTATCGCATTCGCCCTATTCTGCCACGCAATAAAAATGATGACCTCTGGTCCCGCGTAATTTATCCGAACTACATTCCGGGTCTAACTTATTACGCAAAATGTGATTGGTTCGACGGTAACGGAATCGTTCGGGGCGTACGGTACCCGATCTATAAGACCAGGTATCGATCGAGGCGCAGGCTCCCGAATGCATCTCATCGCGGTTCTGCGCGCGGATTCTTACTAGGCGACTTACAGTTTGAAGGTGTGGCATGACGGCTGGGGCTCCCTGCGCATATACAGAAAGCAGCGATAGGCCCCGAATCGGCACCTTAGCCTCCGCTGTACAAGTTCGGCGTACCGCAGCACTCGGGGCCATCCAGCAGGGGTATAGACCCCGATGGGCGTCTGCGCTCCGAGTTCTTGGGCGAGTGTTTGAGGTCACCCCCGAGACGATAGATTTGAGTTGGCTTGGGCTTAGCAAGACTATCTGGCTCCTGCCCCGTTTACATTCATACCGTTCCAACTAGGAATTCCACTAAGCGACATTTATAGCTACCAGTGTGAGGATCCCCTAAAAGGGTCACTGTTATGGCCTACTCAGTAAGAGGTCCAGAGTCTGACAGGCCTCTTTATCCGTGCCTCACATAGCCGTCCCGGTCGAAGTACCCATGCACGTGGGTCCTTACTCAGAAAGGGTAATCGTGCCGCGGACGGAGGCTTAGGATAATTCAGTGGGCCCTAATTTATTCTGGTCTTCCTGGTACAAAGTTGAAATGATTACCCAAAATTATCCTCGCCTTACTACTATGCGTTATTGGGTCTCTGTGCGGCTAAGTGGCAGTGAGAGTCTTCCTTTGGGGCCTCCGCCCCATGTTTCGGCATCGCAAGTATAGTCGTCTGCTAGTACAAGAGTCGCACGCTACTTGAGGCGTTGTGTTGTCTTAGGGCCATGTCTCAATCATTTGTCAAGTAAGCGGCCAGCAAGCCTTGGCATCGTAGCCGATCGCCAGAACCATCGAGGACCCCGACCGTAGTGTGGCTGCCACTAGAGATACTCAGCTAAAGGCTGGGAATCACCGTCTGTGGGACTAATTCCATCCGAGTCATGAATCTTAAAAGACGTAAGGCGAGACCTCTTGTATCAGGAGGCAACTGGACGGAGCAGAGCGATTCAACACAACCCACGTACAACAGACGGCGGTTGAAAAGAGCGTAACGACCAACGAAGCCGCGACTGACGAACACTTCGCTCTGCTAAACTAGAGCTCCATGTCAGTCTTTCTCACTAGGATTAGGAGGCAGGCGTAAGGTCTTCATCAATCTGGAGTCCTGGGACGCTTTCCGATAACTATACACGTGGGGAGTGGGGAGGACGTCGAGCTCGACCCCGCGGGGGTGGTAAAGAAAGGGTCGAACGAGGCGCTATGAGAAAAGGATCGTGTCGCCCGTCTACCAGTAGAGATTAATGAAAAAAGAAATACTGGTTAGAGAC'/>

    <sequence taxon='120' value='AGGCCTAGAGTGGCTCTTGGATCTGGTTAGTCACCCCCTTCCTAGCCGCGCGCATTTGTGTGGCTATTACTCTAGAAGCAGGCGGTAGAATAAATAACACGACAAGGGCCCATTAACCTAAGACACAAATTTCATGGGAGGCAGCGGTTGGTTAGTTTATCTCTATTGCCTAGTAGAATGACCACCTTGTGGTAGGCAGCACACACCTTCTCTCAGTGATCATGGGGGATGCGAATAGGCTGTGGGCCTAAAGTATCGGCCCCGCGGTAATATGATTAAGTGCTGTCTAATCAGACAGAAGGTGAGTGCGGACAAATATCCGCTCTAAAACCCAGCGTAATCTAATAAGTAATCCCCTTGTGTTCCACGGGCCCGGGGTCAGATTTGGGCGCAAACCGACATGGCGAAGCAACGATGTGGGTAGACGTTCTGGAAGGGAATCGTTTACCTACTGAACAGGCGCAATATTGAAATTCTCGGTGAGTGTGTCAGGCACCATCCACGACATAAGAGGCATCGTAGTAAGTATCGCATTCGCCCTATTCTGCCACGCAATAAAAATGATGACCTCTGGTCCCGCGTAATTTATCCGAACTACATTCCGGGTCTAACTTATTACGCAAAATGTGATTGGTTCGACGGTAACGGAATCGTTCGGGGCGTACGGTACCCGATCTATAAGACCAGGTATCGATCGAGGCGCAGGCTCCCGAATGCATCTCATCGCGGTTCTGCGCGCGGATTCTTACTAGGCGACTTACAGTTTGAAGGTGTGGCATGACGGCTGGGGCTCCCTGCGCATATACAGAAAGCAGCGATAGGCCCCGAATCGGCACCTTAGCCTCCGCTGTACAAGTTCGGCGTACCGCAGCACTCGGGGCCATCCAGCAGGGGTATAGACCCCGATGGGCGTCTGCGCTCCGAGTTCTTGGGCGAGTGTTTGAGGTCACCCCCGAGACGATAGATTTGAGTTGGCTTGGGCTTAGCAAGACTATCTGGCTCCTGCCCCGTTTACATTCATACCGTTCCAACTAGGAATTCCACTAAGCGACATTTATAGCTGCCAGTGTGAGGATCCCCTAAAAGGGTCACTGTTATGGCCTACTCAGTAAGAGGTCCAGAGTCTGACAGGCCTCTTTATCCGTGCCTCACATAGCCGTCCCGGTCGAAGTACCCATGCACGTGGGTCCTTACTCAGGAAGGGTAATCGTGCCGCGGACGGAGGCTTAGGATAATTCAGTGGGCCCTAATTTATTCTGGTCTTCCTGGTACAAAGATGAAATGATTACCCAAAATTATCCTCGCCTTACTACTATGCGTTATTGGGTCTCTGTGCGGCTAAGTGGCAGTGAGAGTCTTCCTTTGGGGCCTCCGCCCCATGTTTCGGCATCGCAAGTATAGTCGTCTGCTAGTACAAGAGTCGCACGCTACTTGAGGCGTTGTGTTGTCTTAGGGCCATGTCTCAATCATTTGTCAAGTAAGCGGCCAGCAAGCCTTGGCATCGTGGCCGATCGCCAGAACCATCGAGGACCCCGACCGTAGTGTGGCTGCCACTAGAGATACTCAGCTAAAGGCTGGGAATCACCGTCTGTGGGACTAATTCCATCCGAGTCATGAATCTTAAAAGACGTAAGGCGAGACCTATTGTATCAGGAGGCAACTGGACGGAGCAGAGCGATTCAACACAACCCACGTACAACAGACGGCGGTTGAAAAGAGCGTAACGACCAACGAAGCCGCGACTGACGAACACTTCGCTCTGCTAAACTAGAGCTCCATGTCAGTCTTTCTCACTAGGATTAGGAGGCGGGCGTAAGGTCTTCATCAATCTGGAGTCCTGGGACGCTTTCCGATAACTATACACGTGGGGAGTGGGGAGGACGTCGAGCTCGACCCCGCGGGGGTGGTAAAAAAAGGGTCGAACGAGGCGCTATGAGAAAAGGATCGTGTCGCCCGTCTACCAGCAGAGATTAATGAAAAAAGAAATACTGGTTAGAGAC'/>

    <sequence taxon='6' value='GAGCCTAGAGTGGCTCCTGGATCTGGTCAGTCATTCTCTTCCTAGCCGCGCGCATTTGTGTGGCAATTACTCTAGAACCAGGCGGTAGTATAAATAACACGACAAGGGCCCATTAACCTAAGACACAAATTTCATGGGAGACAGCGGTTGGCTAGTTTATCTCTATTGCCTAGTAGAATGACCACCTTGTGGTAGGCAGCACACACCTTCTCTCAGTGATCGTGGGGGATGCGAATAGGCTGTGGACCTAAAGTATCGGCCCCGCGGTAATATGATTAAGTGCTGCCTAATTAGACAGAAGGTGAGTGCGGACAAATATCCGCTCTAAAACCAAGCGTAATCTAATAAGTAATCCCCTTGTGTTCCACGGGCCCGGGGTCAGACTTGGGCGCAAGCCGACACGGCGAAGCAACGATGTGGGCAGACGTTCTGGAAGGGAATCATTTACCTACTGAGCAGGCGCAATATTGAAATTCTCGGTAAGTGTGTCAGGCACCATCCACGACATAAGAAGCATCGTAGTAAGTATCGCATTCGCCCTATTCTGCCACGCAATCGAAATGATGACCTTTGGTCCCGCGTAACTTATCCGAACTACATTCCGGGTCTAACTTATTACGCAAAATGTGATTGGTTCGACGGCAACGGAATCGTTCGGGGCGTACGGTACCTGATCTATAAGACCAGGTATCGATCGAGGCGCGGGCTCCCGAATGCATCTCATCGCGGTTCCGCGCGCGGATTCTTACTAGGCGACTCACAGTTTGAAGGTGTGGCACGAAGGCTGGGGCCCCCTGCGCATATACAGAAAGCAGCGATAGGCCCCGAATCGGCACCTTAGCCTCCGCTGTACACGTTTGGCGTACCGCAGCACTCGGGGCCATCCAGCAGGGATATAGACCCCGATGGGCGTCTGCGCTCCGAGTTCTTGGGCGAGTGTTTGAGGTCACCCCCGAGACGATGAATTTGAGTTCGATTGGGCTTAGCAAGACTATTTGGCTTCTGCCCCGTTTACATTCATACCGTTCCAACTAGGAATCCCACTAAGCGACATTTATAGCTACCAGTGTGAGGATCGCCTGAGAGGGTTACTGTTATGGCCTACTCTGTAAGAGGTCCAGAGTTTGACAGGCCTCTTTATCCGTGCCTCACATAGCCGTCCCGGTCGAAGTACCCATGTACGTGGGTCCTTACTCAGGAAGGGTAATCGTACCGCGGACGGAGGCTTAGGATAATTCAGTGGGCCCTAATTTATACCGGTCTTCCTGGTACAAAGTTGAAATGATTACCCAAAATTATCCTCGCCTTGCTGCTATGCGTTATTGGGTCTCTGCGCGGCTAAGTGGCAGCGAGAGTCTTCCTTTGGGGCCTCCGCCCCACGTTTCGGCATCGCAAGTATGGTCGTCTGCTTGTACAAGAGTTGCACGCTACTTGAGGCGTTGTGTTGTCTTAGGGCCATGTCTCAATCATTTGTCAAGTAAGCGGCCAGCAAGCCTTGGCATCGTGGCCGATCGCCAGAACCATCGAGGACCCCGACCGTAGTGTGGCTGCCACTGGAGATACTCAGCTAAAGGCTGGGCATCACCGTCTGTGGGACTAATTCCATCCTAGTTATGAATCTTAAAAGACGTAAGGCGAGACTTCTTGTATCAGGAGGCAACTGGACGGAGCAGAGCGATTCAATACAACCCACGTACAACAGATGGTGGTTGAAAAAAGCGTAACGACCAACGAAGCCGCGACTGACGAACACTTCGCTTTGCTAAACTAGAGCTCCATGTCAGTCTTTCTCACTAGGATTAAGAGGCGGGCGTAAGGTTTTCATGAATCTGGAATCCTGGGACGCTTCCCGATAACTCCACACGTGGGGAGTGGGGAGGACGTCGAGCTCGACCCCGCGGGGGTGGTAAAGAAAGGGTCTAACGAGGCGCTATCAGAAAAGGATCGTGTCGCCCGTCTGCCAGTTGAGATTAATGAAAAAAGAAATACTGGTTAGAGAC'/>

    <sequence taxon='13' value='GAGCCTAGAGTGGCTCCTGGATCTGGTCAGTCATTCTCTTCCTAGCCGCGCGCACTTGTGTGGCAATTACTCTAGAACCAGGCGGTAGTATAAATAACACGACAAGGGCCCATTAACCTAAGACACAAACTTCATGGGAGACAGCGGTTGGCTAGTTTATCTCTATTGCCTAGTAGAATGACCGCCTTGTGGTAGGCAGCACACACCTTCTCTCAGTGATCGTGGGGGATGCGAATAGGCTGTGGACCTAAAGTATCGGCCCCGCGGTAATATGATCAAGTGCTGCCTAATCAGACAGAAGGTGAGTGCGGACAAATATTCGCTCTAAAACCAAGCGGAATCTAATAAGTAATCCCCTTGTGTTCCACGGGCCCGGGGTCAGACTTGGGCGCAAGCCGACACGGCGAAGCAACGATGTGGGCAGACGTTCTGGAAGGGAATCATTTACCTACTGAGCAGGCGCAATATTCAAATTCTCGGTAAGTGTGTCAGGCACCATCCACGACATAAGAAGCATCGTAGTAAGTATCGCATTCGCCCTATTCTGCCACGCAATCGAAATGATGACCTTTGGTCCCGCGTAGCTTATCCGAACTACATTCCGGGTCTAACTTATTACGCAAAATGTGATTGGTTCGACGGCAATGGAATCGTTCGGGGCGTACGGTACCTGATCTATAAGATCAGGTATCGATCGAGGCGCGGGCTCCCGAATGCATCTCATCGCGGTTCCGCGCGCGGATTCTTACTAGGCGACTCACAGTTTGAAGGTGTGGCACGAAGGCTGGGGCCCCCTGCGTGTATACAGAAAGCAGCGATAGGCCCCGAACCGGCACCTTAGCCTCCGCTGTACACGTTTGGCGTACCGCAGCACTCGGGGCCATCCAGCAGGGATATAGATCCCGATGGGCGTCTGCGCTCCGAGTTATTGGGCGAGTGTTTGAGGTCACCCCCGAGACGATGAATTTGGGTTCGATTGGGCTTAGCAAGACTATTTGGCTTCTGCCCCGTTTACATTCATACCGTTCCAACTAGGAATCCCACTAAGCGACATTTATAGCTACCAGTGTGAGGATCGCCTGAGAGGGTTACTGTTATGGCCTACTCTGTAAGAGGTCCAGAGTTTGACAGGCCTCTTTATCCGTGCCTCACATAGCCGTCCCGGTCGAAGTACCCATGTACGTGGGTCCTTACTCGGAAAGGGTAATCGTACCGCGGACGGAGGCTTAGGATAATTCAGTGGGCCCTAATTTATACCGGTCTTCCTGGTACAAAGTTGAGATGATTACCCAAAATTATCCTCGCCTTGCTGCTACGCGTTCTTGGGTCTCTGCGCGGCTAAGTGGCAGCGAGAGTCTTCCTTTGGGGCCTCCGCCCCACGTTTCGGCATCGCAAGTATGGTCGTCTGCTTGTACAAGAGTTGCACGCTACTTGAGGCGTTGTGTTGTCTTAGGGCCATGTCTCAATCATTTGTCAAGTAAGCGGCCAGCAAGCCTTGGCATCGTGGCCGATCGCCAGAACCATCGAGGACCCCGACCGTAGTGTGGCTGCCACTGGAGATACTCAGCTAAAAGCTGGGCATCACCGTCTGTGGGACTAATTCCATCCTAGTTATGAATCTTAAAAGACGTAAGGCGAGACTTCTTGTATCAGGAGGCAACTGGACGGAGCAGAGCGATTCAATACAACCCACGTACAACGGATGGTAGTTGAAAAAAGCGTAACGACCAACGAAGCCGCGACTGACGAACACTTCGCTTTGCTAAACTAGAGCTCCATGTCAGTCTTTCTCACTAGGATTAAGAGGCGGGCGTAAAGTTTTCATGAATCTGGAATCTTGGGACGCTTCCCGATAACTCCACACGTGGGGAGTGGGGAGGACGTCGAGCTCGACCCCGCGGGGGTGGTAAAGAAAGGCTCTAACGAGGCACTATCAGAAAAGGATCGTGTCGCCCGTCTGCCAGTTGAGATTAATGAAAAAAGAAATACTGGTTAGAGAC'/>

    <sequence taxon='16' value='GAGCCTAGAGTGGCTCCTGGATCTGGTCAGTCATTCTCTTCCTAGCCGCGCGCATTTGTGTGGCAATTACTCTAGAACCAGGCGGTAGTATAAATAACACGACAAGGGCCCATTAACCTAAGACACAAATTTCATGGGAGACAGCGGTTGGCTAGTTTATCTCTATTGCCTAGTAGAGTGACCACCTTGTGGTAGGCAGCACACACCTTCTCTCAGTGATCGTGGGGGATGCGAATAGGCTGTGGACCTAAAGTATCGGCCCCGCGGTAATATGATTAAGTGCTGCCTAATTAGACAGAAGGTGAGTGCGGACAAATATTCGCTCTAAAACCAAGCGTAATCTAATAAGTAATCCCCTTGTGTTCCACGGGCCCGGGGTCAGACTTGGGCGCAAGCCGACACGGCGAAGCAACGATGTGGGCAGACGTTCTGGAAGGGAATCATTTACCTACTGAGCAGGCGCAATATTCAAATTCTCGGTAAGTGTGTCAGGCACCATCCACGACATAAGAAGCATCGTAGTAAGTATCGCATTCGCCCTATTCTGCCGCGCAATCGAAATGATGACCTTTGGTCCCGCGTAACTTATCCGAACTACATTCCGGGTCTAACTTATTACGCAAAATGTGAGTGGTTCGACGGCAACGGAATCATTCGGGGCGTACGGTACCTGATCTATAAGATCAGGTATCGATCGAGGCGCGGGCTCCCGAATGCATCTCATCGCGGTTCCGCGCGCGGATTCTTACTAGGCGACTCACAGTTTGAAGGTGTGGCACGAAGGCTGGGGCCCCCTGCGTATATACAGAAAGCAGCGATAGGCCCCGAACCGGCACCTTAGCCTCCGCTGTACACGTTTGGCGTACCGCAGCACTCGGGGCCATCCAGCAGGGATATAGACCCCGATGGGCGTCTGCGCTCCGAGTTCTTGGGCGAGTGTTTGAGGTCCCCCCCGAGACGATGAATTTGAGTTCGATTGGGCTTAGCAAGACTATTTGGCTTCTGCCCCGTTTACATTCATACCATTCCAACTAGGAATCCCACTAAGCGACATTTATAGCTACCAGTGTGAGGATCGCCTGAGAGGGTTACTATTATGGCCTACTCTGTAAGAGGTCCAGAGTTTGACAGGCCTCTTTATCCGTGCCTCACATAGCCGTCCCGGTCGAAGTACCCATGTACGTGGGTCCTTACTCAGGAAGGGTAATCGTACCGCGGACGGAGGCTTAGGATAATTCAGTGGGCCCTAATTTATACCGGTCTTCCTGGTACAAAGTTGAAATGGTTACCCAAAATTATCCTCGCCTTGCTGCTACGCGTTCTTGGGTCTCTGCGCGGCTCAGTGGCAGCGAGAGTGTTCCTTTGGGGCCTCCGCCCCACGTTTCGGCATCGCAAGTATGGTCGTCTGCTTGTACAAGAGTTGCACGCTACTTGAGGCGTTGTGTTGTCTTAGGGCCATGTCTCAATCATTTGTCAAGTAAGTGGCCAGCAAGCCTTGGCATCGTGGCCGATCGCCAGAACCATCGAGGACCCCGACCGTAGTGTGGCTGCCACTGGAGATACTCAGCTAAAAGCTGGGCATCACCGTCTGTGGGACTAATTCCATCCTAGTTATGAATCTTAAAAGACGTAAGGCGAGACTTCTTGTATCAGGAGGCGACTGGACGGAGTAGAGCGATTCAATACAACCCACGTACAACGGATGGTGGTTGAAAAAAGCGTAACGACCAACGAAGCCGCGACTGACGAACACTTCGCTTTGCTAAACTAGAGCTCCATGTCAGTCTTTCTCACTAGGATTAAGAGGCGGGCGTAAGGTTTTCATGAATCTGGAATCCTGGGACGCTTCCCGATAACTCCACACGTGGGGAGTGGGGAGGACGTCGAGCTCGACCCCGCGGGGGTGGTAAAGAAAGGCTCTAACGAGGCGCTATCAGAAAAGGATCGTGTCGCCCGTCTGCCAGTTGAGATTAATGAAAAAAGAAATACTGGTTAGAGAT'/>

    <sequence taxon='25' value='GAGCCTAGAGTGGCTCCTGGATCTGGTCAGTCATTCTTTTCCTAGCCGCGCGCATTTGCGTGGCAATTACTGTAGAACCAGGCGGTAGTATAAATAACACGACAAGGGCCCATTAACCTAAGACACAAATTCCATGGGAGACAGCGGTTGGCTAGTTTATCTCTATTGCCTAGTAGAGTGACCACCTTGTGGTAGGCAGCACACACCTTCTCTCAGTGATCGTGGGGGATGCGAATAGGCTGTGGACCTAAAGTATCGGCCCCGCGGTAATATGATTAAGTGCTGCCTAATTAGAAAGAAGGTGAGTGCGGACAAATAATCGCTCTAAAACCAAGCGTAATCTAATAAGTAATCCCCTTGTGTCCCGCGGGCCCGGGGTCAGACTTGGGCGCAAGCCGACACCGCGAAGCAACGATGTGGGCAGACGTTCTGGAAGGGAATCATTTACCTACTGAGCAGGCGCAATATTCAAATTCTCGGTAAGTGTGTCAGGCACCATCCACGACATAAGAGGCATCGTAGTAAGTATCACATTCGCCCTATTCTGCCGCGCAATCGAAATGATGACCTTTGGTTCCGCGTAACTTATCCGAACTACATTCCGGGTCTAACTTATTACGCAAAATGTGAGTGGTTCGACGGCGACGGAATCATTCGGGGCGTACGGTACCTGATCTATAAGATCAGGTATCGATCGAAGCGCGGGCTCCCGAATGCATCTCATCGCGGTTCCGCGCGCGGATTCTTACTAGGCGACTCACAGTTTGAAGGTGTGACACGAAGGCTGGGGCCCCCTGCGTATATACAGAAAGCAGCGATAGGCCCCGAACCGGCACCTTAGCCTCCGCTGTACACGTTTGGCGTACCGCAGCACTCGGGGCCATCCAGCAGGGATATAGACCTCGATGGGCGTCTGCGCTCCGAGTTCTTGGGCGAGTGTTTGAGGTCCCCCCCGAGACGATGAATTTGAGTTCGATTGGGCTTAGCAAGACTATTTGGCTTCTGCCCCGTTTACATTCATACCATTCCAACTAGGAATCCCACTAAGCGACATTTATAGCTACCAGTGTGAGGATCGCCTGAGAGGGTTACTATTATGGCCTACTCTGTAAGAGGTCCAGAGTTTGACAGGCCTCTTTATCCGTGCCTCACATAGCCGTCCCGGTCGAAGTACCCATGTACGTGGGTCCTTACTCAGGAAGGGTAATCGTACCGCGGACGGAGGCTTAGGATAATTCAGTGGGCCCTAATTTATACCGGTCTTCATGGTACAAAGTTGAAATGGTTACCCAAAATTATCCTCGCCTTGCTGCTACGCGTTGTTGGGTCTCTGCGCGGCTCAGTGGCAGCGAGAGTGTTCCTTTGGGGCCTCCGCCCCACGTTTCGGCATCGCAAGTATGGTCGTCTGCTTGTACAAGAGTTGCACGCTACTTGAGGCGTTGTGTTGTCTTAGGGCCATGTCTCAATCATTTGTCAAGTAAGTGGACAGCAAGCCTTGGCATCGTGGCCGATCGCCAGAACCATCGAGGACCCCGACCGTAGTGTGGCTGCCACTGGAGATACTCAGCTAAAAGCTGGGCATCACCGTCTGTGGGACTAATTCCATCCTAGTTATGAATCTTAAAAGACGTAAGGCGAGACTTCTTGTATCAGGAGGCGAATGGACGGAGTCGGGCGATTCAATATAACCCACGTACAACGGATGGTGGTTGAAAAAAGCGTAACGACCAACGAAGCCGCGACTGACGAACACTTCGCTTTGCTAAACTAGAGCTCCATGTCAGTCTTTCTCACTAGGATTAAGAGGCGGGCGTAAGGTTTTCCTGAATCTGGAATCCTGGGACGCTTCCCGATAACTCCACACGTGGGGAGTGGGGAGGACGTCGAGCTCGACCCCGCGGGGGTGGTAAAGAAAGGCTCTAACGAGGCGCTATCAGAAAAGGATCGTGTCGCCCGTCTGCCAGTTGAGATTAATGAAAAAAGAAATACTGGTTAGAGAT'/>

    <sequence taxon='129' value='GAGCCTAGAGTGGCTCCTGGATCTGGTCAGTCATTCTCTTCCTAGCCGCGCGCAGTTGTGTGGCAATTACTCTAGAACCAGGCGGTAGTATAAATAACACGACAAGGGCCCATTAACCTAAGACACAAATTTCATGGGAGGCAGCGGTTGGCTAGTTTATCTCTATTGCCTAGTAGAATGACCACCTTGTGGTAGGCAGCACACACCTTCTCTCAGTGATCGTGGGGGATGCGAATAGGCTGTGGACCTAAAGTATCGGCCCCGCGGTAATATGATTAAGTGCTGCCTAATTAGACAGAAGGTGAGTGCGGACAAATATTCGCTCTAAAACCAAGCGTAATCTAATAAGTAATCCTATTGTGTTCCACGGGCCCGGGGTCAGACTTGGGCGCAAGCCGACACGGCGAAGCAACGATGTGGGCAGACGTTCTGGAAGGGAATCATTTACCTACTGAGCAGGCGCAATATTCAAATTCTCGGTAAGTGTGTCAGGTACCATCCACGACATAAGAAGCATCGTAGTAAGTATCGCATTCGCCCTATTCTGCTACGCAATCGAAATGATGACCTTTGGTCCCGCGTAACTTATCCGAACTACATTCCGGGTCTAACTTATTACGCAAAATGTGAGTGGTTCGACGGCAACGGAATCAATCGGGGCGTACGGTACCTGATCTATAAGATCAGGTATCGATCGAGGCGCGGGCTCCCGAATGCATCTCATCGCGGTTCCGCGCGCGGATTCTTACTAGGCGACTCACAGTTTGAAGATGTGGCACGAAGGCTGGGGCCCCCTGCGTATATACAGAAAGCAGCGATAGGCCCCGAACCGGCACCTTAGCCTCCGCTGTACACGTTTGGCGTACCGCAGCACTCGGGGCCACCCAGCAGGGATATAGGCCCCGATGGGCGTCTGCACTCCGAGTTCTTGGGCGAGTGTTTGAGGTCCCCCCCGAGACGATGAATTTGAGTTCGATTGGGCTTAGCAAGACTATTTGGCTTCTGCCCCGTTTACATTTATACCATTCCAACTAGGAATCCCACTAAGCGACATTTATAGCTACCAGTGTGAGGATCGCCTGAGAGGGTTACTATTATGGCCTACTCTGTAAGAGGTCCAGAGTTTGACAGGCCTCTTTATCCGGGCCTCACATAGCCGTCCCGGTCAAAGTACCCATGTACGTGGGTCCTTACTCAGGAAGGGTAATCGTACCGCGGACGGAGGCTTAGGATAATGCAGTGGGCCCTAATTTATACCGGTCTTCCTGGTACAAAGTTGAACTGGTTACCCAAAATTATCCTCGCCTTGCTGCTACGCGTTCTTGGGTCTCTGCGCGGCTCAGTGGCAGCCAGAGTCTTCCTTTGGGGCCTCCGCCCCACGTTTCGGTATCGCAAGTATGGTCGTCTGCTTGTACAAGAGTTGCACGCTACTTGAGGCGTTGTGTTGTCTTAGGGCCATGTCTCAATCATTTGTCAAGTAAGTGGCCAGCAAGCCTTGGCATCGTGACCGATCGCCAGAACCATCGAGGACCCCGACCGTAGTGTGGCTGCCACTGGAGATACTCAGCTAAAAGCTGGGCATCACCGTCTGTGGGACTAATTCCATCCTAGTTATGAATCTTAAAAGACGTAAGGCGAGACTTCCTGTATCAGGAGGCGACTGGACGGAGCAGAGCGATTCAATACAACCCACGTACAACGGATGGTGGTTGAAAAAAGCGTAACGACCAACGAAGCCGCGACTGACGAACACTTCGCTTTGCTAAACTAGAGCTCCATGTCAGTCTTTCTCACTAGCATTAAGAGGCGGGCGTAAGGTTTTCATGAATCTGGAATCCTGGGACGCTTCCCGATAACTCCACACGTGGGGAGTGGGGAGGACGTCGAGCTCGACCCCGCGGGGGTGGTAAAGAAAGGCTCTAACGAGGCGCTATCAGAAAAGGATCGTGTCGCCCGTCTGCCAGTTGAGATTAATGAAAAAAGAAATACTGGTTAGAGAT'/>

    <sequence taxon='130' value='GAGCCTAGAGTGGCTCCTGGATCTGGTCAGTCATTCTCTTCCTAGCCGCGCGCAGTTGTGTGGCAATTACTCTAGAACCAGGCGGTAGTATAAATAACACGACAAGGGCCCATTAACCTAAGACACAAATTTCATGGGAGGCAGCGGTTGGCTAGTTTATCTCTATTGCCTAGTAGAATGACCACCTTGTGGTAGGCAGCACACACCTTCTCTCAGTGATCGTGGGGGATGCGAATAGGCTGTGGACCTAAAGTATCGGCCCCGCGGTAATATGATTAAGTGCTGCCTAATTAGACAGAAGGTGAGTGCGGAAAAATATTCGCTCTAAAACCAAGCGTAATCTAATAAGTAATCCTATTGTGTTCCACGGGCCCGGGGTCAGACTTGGGCGCAAGCCGACACGGCGAAGCAACGATGTGGGCAGACGTTCTGGAAGGGAATCATTTACCTACTGAGCAGGCGCAATATTCAAATTCTCGGTAAGTGTGTCAGGTACCATCCACGACATAAGAAGCATCGTAGTAAGTATCGCATTCGCCCTATTCTGCTACGCAATCGAAATGATGACCTTTGGTCCCGCGTAACTTATCCGAACTACATTCCGGGTCTAACTTATTACGCAAAATGTGAGTGGTTCGACGGCAACGGAATCAATCGGGGCGTACGGTACCTGATCTATAAGATCAGGTATCGATCGAGGCGCGGGCTCCCGAATGCATCTCATCGCGGTTCCGCGCGCGGATTCTTACTAGGCGACTCACAGTTTGAAGATGTGGCACGAAGGCTGGGGCCCCCTGCGTATATACAGAAAGCAGCGATAGGCCCCGAACCGGCACCTTAGCCTCCGCTGTACACGTTTGGCGTACCGCAGCACTCGGGGCCACCCAGCAGGGATATAGGCCCCGATGGGCGTCTGCACTCCGAGTTCTTGGGCGAGTGTTTGAGGTCCCCCCCGAGACGATGAATTTGAGTTCGATTGGGCTTAGCAAGACTATTTGGCTTCTGCCCCGTTTACATTTATACCATTCCAACTAGGAATCCCACTAAGCGACATTTATAGCTACCAGTGTGAGGATCGCCTGAGAGGGTTACTATTATGGCCTACTCTGTAAGAGGTCCAGAGTTTGACAGGCCTCTTTATCCGGGCCTCACATAGCCGTCCCGGTCAAAGTACCCATGTACGTGGGCCCTTACTCAGGAAGGGTAATCGTACCGCGGACGGAGGCTTAGGATAATGCAGTGGGCCCTAATTTATACCGGTCTTCCTGGTACAAAGTTGAACTGGTTACCCAAAATTATCCTCGCCTTGCTGCTACGCGTTCTTGGGTCTCTGCGCGGCTCAGTGGCAGCCAGAGTCTTCCTTTGGGGCCTCCGCCCCACGTTTCGGTATCGCAAGTATGGTCGTCTGCTTGTACAAGAGTTGCACGCTACTTGAGGCGCTGTGTTGTCTTAGGGCCATGTCTCAATCATTTGTCAAGTAAGTGGCCAGCAAGCCTTGGCATCGTGACCGATCGCCAGAACCATCGAGGACCCCGACCGTAGTGTGGCTGCCACTGGAGATACTCAGCTAAAAGCTGGGCATCACCGTCTGTGGGACTAATTCCATCCTAGTTATGAATCTTAAAAGACGTAAGGCGAGACTTCCTGTATCAGGAGGCGACTGGACGGAGCAGAGCGATTCAATACAACCCACGTACAACGGATGGTGGTTGAAAAAAGCGTAACGACCAACGAAGCCGCGACTGACGAACACTTCGCTTTGCTAAACTAGAGCTCCATGTCAGTCTTTCTCACTAGGATTAAGAGGCGGGCGTAAGGTTTTCATGAATCTGGAATCCTGGGACGCTTCCCGATAACTCCACACGTGGGGAGTGGGGAGGACGTCGAGCTCGACCCCGCGGGGGTGGTAAAGAAAGGCTCTAACGAGGCGCTATCAGAAAAGGATCGTGTCGCCCGTCTGCCAGTTGAGATTAATGAAAAAAGAAATACTGGTTAGAGAT'/>

    <sequence taxon='10' value='GAGCCTAGAGTGGCTCCTGGATCTGGTCAGTCATTCTCTTCCTAGCCGCGCGCATTTGTGTGGCAATTACTCTAGAGCCAGGCGGTAGTATAAATAACACGACAAGGGCCCATTAACCTAAAACACAAATTTCATGGGAGACAGCGGTTGGCTAGTTTATCTCTATTGCCTAGTAGAATGACCACCTTGTGGTAGGCAGAACACACGTTCTCTCAGTGATCGTGGGGGATGCGAATAGGCTGTGGACCTAAAGTATCGGCCCCGCGGTAATATGATTAAGTGCTGCCTAATTAGACAGAAGGTGAGTGCGGACAAATATCCGCTCTAAAACCAAGCGTAATCCAATAAGTAATCCCCTTGTGTTCCACGGGCCCGGGGTCAAACTTGGGCGCAAGCCGACACGGCGAAGCAACGATGTGGGCAGACGTTCTGGAAGGGAATCATTTACCTACTGAGCAGGCGCAATATTGAAATTCTCGGTAAGTGTGTCAGGCACCATCCACGACATAAGAAGCATCGTAGTAAGTATCGCATTCGCCCTATTCTGTCACGCAATCGAAATGATGACCTTTGGTCCCGCGTAACTTATCCGAACTACATTCCGGGTCTAACTGATTACGCAAAATGTGATTGGTTCGACGGCAACGGAATCGTTCGGGGCGTACGGTACCTGATCTATAAGACCAGGTATCGATCGAGGCGCGGGCTCCCGAATGCATCTCATCGCGGTTCCGCGCGCGGATTCTTACTAGGCGACTCACAGTTTGAAGGTGTGGCATGAGGGCTGGGGCCCCCTGCGCATATACAGAAAGCAGCGATAGGCCCCGAGTCGGCACCTTAGCCTCCGCTGTACACGTTTGGCGTACCGTAGCACTCGGGGCCATCCAGCCGGGATATAGACCCCGATGGGCGTCTGCGCTCCGAGTTCTTGGGCGAGTGTTTGAGGTCACCCCCGAGACGATGAATTTGAGTTCGATTGGGCTTAGCAAGACTATTTGGCTTCTGCCCCATTTACATTCATACCGTTCCAACTAGGAATCCCACTAAGCGACATTTATAGCTACCAGTGTGAGGATCGCCTGAGAGGGTTACTGTTATGGCCTACTCTGTAAGAGGTCCAGAGTTTGACAGGCCTCTTTGTCCGTGCCTCACATAGCCGTCCCGGTCGAAGTACCCATGTACGTGGGTCCTTACTCAGGAAGGGTAATCGTAACGCGGACGGAGGCTTAGGATAATTCAGTGGGCCCTAATTTATACCGGTCTTCCTGGTACAAAGTTGAAATGATTACCCAAAATTATCCTCGCCTTGCTGCTATGCGTTATTGGGTCTCTGCGCGGCTAAGTGGCAGCGAGAGTCTTCCTTTGGGGCCTCCGCCCCACGTTTCGGCATCGCAAGTATGGTCGTCTGCTCGTACAAGAGTTGCACGCTACTTGAGGCGTTGTGTTGTCTTAGGGCCATGTCTCAATCATTTGTTAAGTGAGCGGCCAGCAAGCCTTGGCATCGTGGCCGATCGCCAGAACCATCGAGGTCCCCGACCGTAGTGTGGCTGCCACTGGAGATACTCAGCTAAAGGCTGGGCATCACCGTTTGTGGGACCAATTCCATCCTAGTTATGGATCTTAAAAGACGTAAGGCGAGACTTCTTGCATCAGGAGGCAACTGGACGGAGCAGAGCGATTCAATACAACCCACGTACAACAGATGGTGGTTGAAAAAAGCGTAACGACCAACGAAGCTGCGACTGACGAACACTTCGCTTTGCTAGACTAGAGCTCCATGTCAGTCTTTCTCACTAGGATTAAGAGGCGGGCGTAAGGTTTTCATGAATCTGGAATCCTGGGACGCTTCCCGATAACTCCACACGTGGGGAGTGGGGAGGACGTCGAGCTCGACCCCGCGGGGGTGGTAAAGAAGGGGTCTAACGAGGCGCTATCAGAAAAGGATCGTGTCGCCCGTATGCCAGTTGAGATTAATGAAAAAAGAAATACTGGTTAGAGAC'/>

    <sequence taxon='91' value='GAGCCTAGAGTGGCTCCTGGATCTGGTCAGTCATTCTCTTCCTAGCCGCGCGCATTTGTGTGGCAATTACTCTAGAGCCAGGCGGTAGTATAAATAACACGACAAGGGCCCATTAACCTAAAACACAAATTTCATGGGAGACAGCGGTTGGCTAGTTCATCTCTATTGCCTAGTAGAATGACCACCTTGTGGTAGGCAGAACACACGTTCTCTCAGTGATTGTGGGGGATGCGAATAGGCTGTGGACCTAAAGTATCGGCCCCGCGGTAATATGATTAAGTGCTGCCTAATTAGACAGAAGGTGAGTGCGGACAAATATCCGCTCTAAAACCAAGCGTAATCCAATAAGTAATCCCCTTGTGTTCCACGGGCCCGGGGTCAAACTTGGGCGCAAGCCGACACGGCGAAGCAACGATGTGGGCAGACGTTCTGGAAGGGAATCATTTACCTACTGAGCAGGCGCAATATTGAAATTCTCGGTAAGTGTGTCAGGCACCATCCACGACATTAGAAGCATCGTAGTAAGTATCGCATTCGCCCTATTCTGTCACGCAATCGAAATGATGACCTTTGGTCCCGCGTAACTTATCCGAACTACATTCCGGGTCTAACTGATTTCGCAAAATGTGATTGGTTCGACGGCAACGGAATCGTTCGGGGCGTACGGTACCTGATCTATAAGACCAGGTATCGATCGAGGCGCGGGCTCCCGAATGCATCTCATCGCGGTTCCGCGCGCGGATTCTTACTAGGCGACTCACAGTTTGAAGGTGTGGCATGAGGGCTGGGGCCCCCTGCGCATATACAGAAAGCAGCGATAGGCCCCGAGTCGGCACCTTAGCCTCCGCTGTACACGTTTGGCGTACCGTAGCACTCGGGGCCATCCAGCCGGGATATAGACCCCGATGGGCGTCTGCGCTCCGAGTTCTTGGGCGAGTGTTTGAGATCACCCCCGAGGCGATGAATTTGAGTTCGATTGGGCTTAGCAAGACTATTTGGCTTCTGCCCCATTTACATTCATACCGTTCCAACTAGGAATCCCACTAAGCGACATTTATAGCTACCAGTGTGAGGATCGCCTGAGAGGGTTACTGTTATGCCCTACTCTGTAAGAGGTCCAGAGTTTGACAGGCCTCTTTGTCCGTGCCTCACATAGCCGTCCCGGTCGAAGTACCCATGTACGTGGGTCCTTACTCAGGAAGGGTAATCGTAACGCGGACGGAGGCTTAGGATAATTCAGTGGGCCCTAATTTATACCGGTCTTCCTGGTACAAAGTTGAAATGATTACCCAAAATTATCCTCGCCTTGCTGCTATGCGTTATTGGGTCTCTGCGCGGCTAAGTGGCAGCGAGAGTCTTCCTTTGGGGCCTCCGCCCCACGTTTCGGCATCGCAAGTATGGTCGTCTGCTCGTACAAGAGTTGCACGCTACTTGAGGCGTTGTGTTGTCTTAGGGCCATGTCTCAATCATTTGTTAAGTGAGCGGCCAGCAAGCCTTGGCATCGTGGCCGATCGCCAGAACCATCGAGGTCCCCGACCGTAGTGTGGTTGCCACTGGAGATACTCAGCTAAAGGCTGGGCATCACCGTTTGTGGGACCAATTCCATCCTAGTTATGGATCTTAAAAGACGTAAGGCGAGACTTCTTGCATCACGAGGCAACTGGACGGAGCAGAGCGATTCAATACAACCCACGTACAACAGATGGTGGTTGAAAAAAGCGTAACGACCAACGAAGCTGCGACTGACGAACACTTCGCTTTGCTAGACTAGAGCTCCATGTCAGTCTTTCTCACTAGGATTAAGAGGCGGGCGTAAGGTTTTCATGAATCTGGAATCCTGGGACGCTTCCCGATAGCTCCACACGTGGGGAGTGGGGAGGACGTCGCACTCGACCCCGCGGGGGTGGTAAAGAAGGGGTCTAACGAGGCGCTATCAGAAAAGGATCGTGTCGCCCGTATGCCAGTTGAGATTAATGAAAAAAGAAATACTGGTTAGAGAC'/>

    <sequence taxon='106' value='GAGCCTAGAGTGGCTCCTGGATCTGGTCAGTCATTCTCTTCCTAGCCGCGCGCATTTGTGTGGCAATTACTCTAGAGCCAGGCGGTAGTATAAATAACACGACAAGGGCCCATTAACCTAAAACACAAATTTCATGGGAGACAGCGGTTGGCTAGTTCATCTCTATTGCCTAGTAGAATGACCACCTTGTGGTAGGCAGAACACACGTTCTCTCAGTGATTGTGGGGGATGCGAATAGGCTGTGGACCTAAAGTATCGGCCCCGCGGTAATATGATTAAGTGCTGCCTAATTAGACAGAAGGTGAGTGCGGACAAATATCCGCTCTAAAACCAAGCGTAATCCAATAAGTAATCCCCTTGTGTTCCACGGGCCCGGGGTCAAACTTGGGCGCAAGCCGACACGGCGAAGCAACGATGTGGGCAGACGTTCTGGAAGGGAATCATTTACCTACTGAGCAGGCGCAATATTGAAATTCTCGGTAAGTGTGTCAGGCACCATCCACGACATTAGAAGCATCGTAGTAAGTATCGCATTCGCCCTATTCTGTCACGCAATCGAAATGATGACCTTTGGTCCCGCGTAACTTATCCGAACTACATTCCGGGTCTAACTGATTTCGCAAAATGTGATTGGTTCGACGGCAACGGAATCGTTCGGGGCGTACGGTACCTGATCTATAAGACCAGGTATCGATCGAGGCGCGGGCTCCCGAATGCATCTCATCGCGGTTCCGCGCGCGGATTCTTACTAGGCGACTCACAGTTTGAAGGTGTGGCATGAGGGCTGGGGCCCCCTGCGCATATACAGAAAGCAGCGATAGGCCCCGAGTCGGCACCTTAGCCTCCGCTGTACACGTTTGGCGTACCGTAGCACTCGGGGCCATCCAGCCGGGATATAGACCCCGATGGGCGTCTGCGCTCCGAGTTCTTGGGCGAGTGTTTGAGGTCACCCCCGAGGCGATGAATTTGAGTTCGATTGGGCTTAGCAAGACTATTTGGCTTCTGCCCCATTTACATTCATACCGTTCCAACTAGGAATCCCACTAAGCGACATTTATAGCTACCAGTGTGAGGATCGCCTGAGAGGGTTACTGTTATGCCCTACTCTGTAAGAGGTCCAGAGTTTGACAGGCCTCTTTGTCCGTGCCTCACATAGCCGTCCCGGTCGAAGTACCCATGTACGTGGGTCCTTACTCAGGAAGGGTAATCGTAACGCGGACGGAGGCTTAGGATAATTCAGTGGGCCCTAATTTATACCGGTCTTCCTGGTACAAAGTTGAAATGATTACCCAAAATTATCCTCGCCTTGCTGCTATGCGTTATTGGGTCTCTGCGCGGCTAAGTGGCAGCGAGAGTCTTCCTTTGGGGCCTCCGCCCCACGTTTCGGCATCGCAAGTATGGTCGTCTGCTCGTACAAGAGTTGCACGCTACTTGAGGCGTTGTGTTGTCTTAGGGCCATGTCTCAATCATTTGTTAAGTGAGCGGCCAGCAAGCCTTGGCATCGTGGCCGATCGCCAGAACCATCGAGGTCCCCGACCGTAGTGTGGTTGCCACTGGAGATACTCAGCTAAAGGCTGGGCATCACCGTTTGTGGGACCAATTCCATCCTAGTTATGGATCTTAAAAGACGTAAGGCGAGACTTCTTGCATCAGGAGGCAACTGGACGGAGCAGAGCGATTCAATACAACCCACGTACAACAAATGGTGGTTGAAAAAAGCGTAACGACCAACGAAGCTGCGACTGACGAACACTTCGCTTTGCTAGACTAGAGCTCCATGTCAGTCTTTCTCACTAGGATTAAGAGGCGGGCGTAAGGTTTTCATGAATCTGGAATCCTGGGACGCTTCCCGATAACTCCACACGTGGGGAGTGGGGCGGACGTCGCGCTCGACCCCGCGGGGGTGGTAAAGAAGGGGTCTAACGAGGCGCTATCAGAAAAGGATCGTGTCGCCCGTATGCCAGTTGAGATTAATGAAAAAAGAAATACTGGTTAGAGAC'/>

    <sequence taxon='107' value='GAGCCTAGAGTGGCTCCTGGATCTGGTCAGTCATTCTCTTCCTAGCCGCGCGCATTTGTGTGGCAATTACTCTAGAGCCAGGCGGTAGTATAAATAACACGACAAGGGCCCATTAACCTAAAACACAAATTTCATGGGAGACAGCGGTTGGCTAGTTCATCTCTATTGCCTAGTAGAATGACCACCTTGTGGTAGGCAGAACACACGTTCTCTCAGTGATTGTGGGGGATGCGAATAGGCTGTGGACCTAAAGTATCGGCCCCGCGGTAATATGATTAAGTGCTGCCTAATTAGACAGAAGGTGAGTGCGGACAAATATCCGCTCTAAAACCAAGCGTAATCCAATAAGTAATCCCCTTGTGTTCCACGGGCCCGGGGTCAAACTTGGGCGCAAGCCGACACGGCGAAGCAACGATGTGGGCAGACGTTCTGGAAGGGAATCATTTACCTACTGAGCAGGCGCAATATTGAAATTCTCGGTAAGTGTGTCAGGCACCATCCACGACATTAGAAGCATCGTAGTAAGTATCGCATTCGCCCTATTCTGTCACGCAATCGAAATGATGACCTTTGGTCCCGCGTAACTTATCCGAACTACATTCCGGGTCTAACTGATTTCGCAAAATGTGATTGGTTCGACGGCAACGGAATCGTTCGGGGCGTACGGTACCTGATCTATAAGACCAGGTATCGATCGAGGCGCGGGCTCCCGAATGCATCTCATCGCGGTTCCGCGCGCGGATTCTTACTAGGCGACTCACAGTTTGAAGGTGTGGCATGAGGGCTGGGGCCCCCTGCGCATATACAGAAAGCAGCGATAGGCCCCGAGTCGGCACCTTAGCCTCCGCTGTACACGTTTGGCGTACCGTAGCACTCGGGGCCATCCAGCCGGGATATAGACCCCGATGGGCGTCTGCGCTCCGAGTTCTTGGGCGAGTGTTTGAGGTCACCCCCGAGGCGATGAATTTGAGTTCGATTGGGCTTAGCAAGACTATTTGGCTTCTGCCCCATTTACATTCATACCGTTCCAACTAGGAATCCCACTAAGCGACATTTATAGCTACCAGTGTGAGGATCGCCTGAGAGGGTTACTGTTATGCCCTACTCTGTAAGAGGTCCAGAGTTTGACAGGCCTCTTTGTCCGTGCCTCACATAGCCGTCCCGGTCGAAGTACCCATGTACGTGGGTCCTTACTCAGGAAGGGTAATCGTAACGCGGACGGAGGCTTAGGATAATTCAGTGGGCCCTAATTTATACCGGTCTTCCTGGTACAAAGTTGAAATGATTACCCAAAATTATCCTCGCCTTGCTGCTATGCGTTATTGGGTCTCTGCGCGGCTAAGTGGCAGCGAGAGTCTTCCTTTGGGGCCTCCGCCCCACGTTTCGGCATCGCAAGTATGGTCGTCTGCTCGTACAAGAGTTGCACGCTACTTGAGGCGTTGTGTTGTCTTAGGGCCATGTCTCAATCATTTGTTAAGTGAGCGGCCAGCAAGCCTTGGCATCGTGGCCGATCGCCAGAACCATCGAGGTCCCCGACCGTAGTGTGGTTGCCACTGGAGATACTCAGCTAAAGGCTGGGCATCACCGTTTGTGGGACCAATTCCATCCTAGTTATGGATCTTAAAAGACGTAAGGCGAGACTTCTTGCATCAGGAGGCAACTGGACGGAGCAGAGCGATTCAATACAACCCACGTACAACAGATGGTGGTTGAAAAAAGCGTAACGACCAACGAAGCTGCGACTGACGAACACTTCGCTTTGCTAGACTAGAGCTCCATGTCAGTCTTTCTCACTAGGATTAAGAGGCGGGCGTAAGGTTTTCATGAATCTGGAATCCTGGGACGCTTCCCGATAACTCCACACGTGGGGAGTGGGGAGGACGTCGCGCTCGACCCCGCGGGGGTGGTAAAGAAGGGGTCTAACGAGGCGCTATCAGAAAAGGATCGTGTCGCCCGTATGCCAGTTGAGATTAATGAAAAAAGAAATACTGGTTAGAGAC'/>

    <sequence taxon='24' value='GAGCCTAGAGTGGCTTCTGGGTCTGGTCAGTCATTCTCTTCCTAGCCGCGCGTATTTGTGTGGCAATTACTCTAGAACCAGGCGGTAGTATAAATAACACGACAAGGGCCCACTAACCTAAGACACAAATTTCATGGGAGACAGCGGTTGGCTAGTTTATCTCTATTGCCTAGTAGAATGACCACCTTGTGGTAGGCAGCACACACCTTCTCTCAGTGAACGTGGGGGATGCGAATAGGCTGTGGACCTAAAGTATCGGCCCCGCGGTAATATGATTAAGTGCCGCCTAATTAGACAGAAGGTGAGTGCGGACAAATATCCGCTCTAAAACCAAGCGTAATCTAATAAACAATCCCCTTGTGTTCCACGGGCCCGGGGTCAGACTTGGGCGCAAGCCGACACGGCGAAGCAACGATGTGGGCAGACGTTCTGGAAGGGGATCATTTACCTACTGAGCAGGCACAATATTGAAATTCTCGGTAAGTGTGTCAGGCACCATCCACGACATAAGAAGCATCGTAGTAAGTATCGCATTCGCCCTATTCTGCCACGCAATCGAAATGATGGCCTTTGGTCCCGCGTAACTTATCCGAACTACATTCCGGGTCTAACTTATTACGCAAAATGTGCTTGGTTCGACGGCAACGGAATCGTTCGGGGCGTACAGTACCTGATCTCTAAGACCAGGTATCGATCGAGGCGCGGGCTCCCGAATGCATCTCATCGCGGTTCCGCGCGCGGATTCTTACTAGGCGACTCACAGTTTGAAGGTGTGGCACGAAGGCTGGGGCCCCCTGCGCATATACAGAAAGCAGCGATAGGCCCCGAATCGGCACCTTAGCCTTCGCTGCACACGTTTGGCGTACCGCAGCACTCGGGGCCATCCAGCAGGGATATAGACCCCGATGGGCGTCTGCGCTCCGAGTTCTTGGGCGGGTGTTTGAGGTCACCCCCGAGACGATGAATTTGAGTTCGATTGGGCTTAGCAAGACTATTTGGCTTCTGCCCCGTTTACATTCATACCGTTCCAACTAGGAATCCCACTAAGCGACATTTATAGCTACCAGTGTGAGGATCGCCTGAGAGGGTTACTGTTATGGCCTACTCTGTAAGAGGTCCAGAGTTTGACAGGCCTCTTTATCCGTGCATCACATAGCCGTCCCGGTCGAAGTACCCATGTACGTGGGTCCTTACTCAGGAAGGGTAATCGTACCGCGGACGGAGGCTTAGGATAATTCAGTGGGCCCTAATTTATACCGGTCTTCCTGGTACAAAGTTGAAATGATTACCCAAAATTATCCTCGCCTTGCTGCTATGCGTTATTGGGTCTCTGCGCGGCTAAGTGGCAGCGAGAGTCTTCCTTTGGGGCCTCCGCCCCACGTTTCGGCATCGCAAGTATGGTCGTCTGCTCGTACAAGAGTTGCACGCTACTTGAGGCGTTGTGTTGTCTTAGGGCCATGTCTCAACCATTTGTCAAGTAAGCGGCCAGCAAGCCTTGGCATCGTGACCGATCGCCAGAACCATCGCGGTCCCCGACCGTAGTGTGGCTGCCACTGGAGATACTCAGCTAAAGGCTGGGCATCACCGTCTGTGGGACTAATTCCATCCTAGTTATGAATCTTAAAAGACGTAAGGTGAGACTTCTTGTATCAGGAGGCAACTGGACGGAGCAGAGCGATCCAATACAACCCACGTACAACAGATGGTGGTTGAAAAAAGCGTAACGACCAACGAAGCCGCGACTGACGAACACTTCGCTTTGCTAAACTAGAGCTCCATGTCAGTCTTTCTCACTAGGATTAAGAGGCGGGCGTCAGGTTTTCATGAATCTGGAATCCTGGGACGCTTCCCGATAACTCCACACGTGGGGAGTGGGGAGGACGTCGAGCTCGACCCCGCGGGGGTGGTAAAGAAAGGGTCTAACGAGGCGCTATCAGACAAGGATCGTGTCGCCCGTCTGCCACTTGAGATTAATGAAAAAAGAAATACTGGTTAGAGAC'/>

    <sequence taxon='38' value='GAGCCTAGAGTGGCTTCTGGATCTGGTCAGTCATTCTCTTCCTAGCCGCACGTATTTGTGTGGCAATTACTCTAGAACCAGGCGGTAGTATAAATAACACGACAAGGGCCCACTAACCTAAGACACAAATTTCATGGGAGACAGCGGTTGGCTAGTTTATCTCTATTGCCTAGTAGAATGACCACCTTGTGGTAGGCAGCACACACCTTCTCTCAGTGAACGTGGGGGATGCGAATAGGCTGTGGACCTAAAGTATCGGCCCCGCGGTAATATGATTAAGTGCCGCCTAATTAGACAGAAGGTGAGTGCGGACAAATATCCGCTCTAAAACCAAGCGTAATCTAATAGACAATCCCCTTGTGTTCCACGGGCCCGGGGTCAGACTTGGGCGCAAGCCGACACGGCGAAGCAACGATGTGGGCAGACGTTCTGGAAGGGGATCATTTACCTACTGAGCAGGCGCAATATTGAAATTCTCGGTAAGTGTGTCAGGCACCATCCACGACATAAGAAGCATCGCAGTAAGTATCGCATTCGCCCTATTCTGCCACGCAATCGAAATGATGGCCTTTGGTCCCGCGTAACTTATCCGAACTACATTCCGGGTCTAACTTATTACGCAAAATATGATTGGTTCGACGGCAACGGAATCGTTCGGGGCGTACAGTACCTGATCTCTAAGACCAGGTATCGATCGAGGCGCGGGCTCCCGAATGCATCTCATCGCGGTTCCGCGCGCGGATTCTTACTAGGCGACTCACAGTTTGAAGGTGTGGCACGAAGGCTGGGGCCCCCTGCGCATATACAGAACGCAGCGATAGGCCCCGAATCGGCACCTTAGCCTCCGCTGCACACGTTTGGCGTACCGCAGCACTCGGGGCCATCCAGCAGGGATATAGACCCCGATGGGCGCCTGCGCTCCGAGTTCTTGGGCGGGTGTTTGAGGTCACCCCCGAGACGATGAATTTGAGTTCGATTGGGCTTAGCAAGACTATTTGGCTTCTGCCCCGTTTACGTTCATACCGTTCCAACTAGGAATCCCACTAAGCGACATTTATAGCTACCAGTGTGAGGATCGCCTGAGAGGGTTACTGTTATGGCCTACTCTGTAAGAGGTCCAGAGTTTGGCAGGCCTCTTTATCCGTGCCTCACATAGCCGTCCCGGTCGAAGTACCCATGTACGTGGGTCCTTACTCAGGAAGGGTAATCGTACCGCGGACGGAGGCTTAGGATAATTCAGTGGGCCCTAATTTATACCGGTCTTCCTGGTACAAAGTTGAAATGATTACCCAAAATTATCCTCGCCTTGCTGCTATGCGTTATTGGGTCTCTGCGCGGCTAAGTGGCAGCGAGAGTCTTCCTTTGGGGCCTCCGCCCCACGTTTCGGCATCGCAAGTATGGTCGTCTGCTCGTACAAGAGTTGCACGCTACTTGAGGCGTTGTGTTGTCTTAGGGCCATGTCTCAACCATTTGTCAAGTAAGCGGCCAGCAAGCCTTGGCATCGTGACCGATCGCCAGAACCATCGAGGTCCCCGACCGTAGTGTGGCTGCCACTGGAGATACTCAGCTAAAGACTGGGCATCACCGTCTGTGGGACTAATTCCATCCTAGTTATGAATCTTAAAAGACGTAAGGTGAGACTTCTTGTATCAGGAGGCAACTGGACGGAGCAGAGCGATCCAATACAACCAACGTACAACAGATGGTGGTTGAAAAAAGCGTAACGACCAACGAAGCCGCGACTGACGAACACTTCGCTTTGCTAAACTAGAGCTCCATGTCAGTCTTTCTCACTAGGACTAAGAGGCGGGCGTCAGGTTTTCATGAATCTGGAATCCTGGGACGCTTCCCGATAACTCCACACGTGGGGAGTGGGGAGGACGTCGAGCTCGACCCCGCGGGGGTGGTAAAGAAAGGGTCTAACAAGGCGCTATCAGAAAAGGATCGTGTCGCCCGTCTGCCAGTTGAGATTAATGAAAAAAGAAATACTGGTTAGAGAC'/>

    <sequence taxon='86' value='GAGCCTAGAGTGGCTTCTGGATCTGGTCAGTCATTCTCTTCCTAGCCGCGCGTATTTGTGTGGCAATTGCTCTAGAACCAGGCGGTAGTATAAATAACACGACAAGGGCCCACTAACCTAAGACACAAATTTCATGGGAGACAGCGGTTGGCTAGTTTATCTCTATTGCCTAGTAGAATGACCACCTTGTGGTAGGCAGCACACACCTTCTCCCAGTGAACGTGGGGGATGCGAATAGGCTGTGGACCTAAAGTATCGGCCCCGCGGTAATATGATTAAGTGCCGCCTAATTAGACAGAAGGTGAGTGCGGACAAATATCCGCTCTAAAACCAAGCGTAATCTAATAAACAATCCCCTTGTGTTCCACGGGCCCGGGGTCAGACTTGGGCGCAAGCCGACACGGCGAAGCAACGATGTGGGCAGACGTTCTGGAAGGGGATCATTTACTTCCTGAGCAAGCGCAATATTGAAATTCTCGGTAAGTGTGTCAGGCACCATCCACGACATAAGAAGCATCGCAGTAAGTATCGCATTCGCCCTATTCTGCCACGCAATCGAAATGATGGCCTTTGGTCCCGCGTAACTTATCCGAACTACATTCCGGGTCTAACTTATTACGCAAAATATGATTGGTTCGACGGCAACGGAATCGTTCGGGGCGTACAGTACCTGATCTCTAAGACCAGGTATCGATCGAGGCGCGGGCTGCCGAATGCATCTCATCGCGGTTCCGCGCGCGGATTCTTACTAGGCGACTCACAGTTTGAAGGTGTGGCACGAAGGCTGGGGCCCCCTGCGCATATACAGAACGCAGCGATAGGGCCCGAATCGGCACCTTAGCCTCCGCTGCACACGTTTGGCGTACCGCAGCACTCGGGGCCATCCAGCAGGGATATAGACCCCGATGGGCGTCTGCGCTCCGAGTTCTTGGGCGGGTGTTTGAGGTCACCCCCGAGACGATGAATTTGAGTTCGATTGGGCTTAGCAAGACTATTTGGCTTCTGCCCCGTTTACATTCGTACCGTTCCAACTAGGAATCCCACTAAGCGACATTTATAGCTACCAGTGTGAGGATCGCCTGAGAGGGTTACTGTTATGGCCTACTCTGTAAGAGGTCCAGAGTTTGACAGGCCTCTTTATCCGTGCCTCACATAGCCGTCCCGGTCGAAGTACCCATGTACGTGGGTCCTTACTCAGGAAGGGTAATCGTACCGCGGACGGAGGCTTAGGATAATTCAGTGGGCCCTAATTTATACCGGTCTTCCTGGTACAAAGTTGAAATGACTACCCAAAATTATCCTCGCCTTGCTGCTATGCGTTATTGGGTCTCTGCGCGGCTAAGTGGCAGCGAGAGTCTTCCTTTGGGGCCTCCGCCCCACGTTTCGGCATCGCAAGTATGGTCGTCTGCTCGTACAAGAGTTGCACGCTACTTGATGCGTTGTGTTGTCTTAGGGCCATGTCTCAACCATTTGTCAAGTAAGCGGCCAGCAAGCCTTGGCATCGTGGCCGATCGCCAGAACCATCGAGGTCCCCGACCGTAGTGTGGCTGCCACTGGAGATACTCAGCTAAAGGCTGGGCATCACCGTCTGTGGGACTAATTCCATCCTAGTTATGAATCTTAAAAGACGTAAGGTGAGACTTCTTGTATCAGGAGGCAACTGGACGGAGCAGAGCGATCCAATACAACCAACGTACAACAGATGGTGGTTGAAAAAAGCGTAACGACCAACGAAGACGCGACTGACGAACACTTCGCTTTGCTAAACTAGAGCTCCATGTCAGTCTTTCTCACTAGGATTAAGAGGCGGGCGTCAGGTTTTCATGAATCTGGAATCCTGGGACGCTTCCCGATAACTCCACACGTGGGGAGTGGGGAGGACGTCGAGCTCGACCCCGCGGGGGTGGTAAAGAAAGGGTCTAACGAGGCGCTATCAGAAAAGGATCGTGTCGCCCGTCTGCCAGTTGAGATTAATGAAAAAAGAAATACTGGTTAGAGAC'/>

    <sequence taxon='87' value='GAGCCTAGAGTGGCTTCTGGATCTGGTCAGTCATTCTCTTCCTAGCCGCGCGTATTTGTGTGGCAATTACTCTAGAACCAGGCGGTAGTATAAATAACACGACAAGGGCCCACTAACCTAAGACACAAATTTCATGGGAGACAGCGGTTGGCTAGTTTATCTCTATTGCCTAGTAGAATGACCACCTTGTGGTAGGCAGCACACACCTTCTCCCAGTGAACGTGGGGGATGCGAATAGGCTGTGGACCTAAAGTATCGGCCCCGCGGTAATATGATTAAGTGCCGCCTAATTAGACAGAAGGTGAGTGCGGACAAATATCCGCTCTAAAACCAAGCGTAATCTAATAAACAATCCCCTTGTGTTCCACGGGCCCGGGGTCAGACTTGGGCGCAAGCCGACACGGCGAAGCAACGATGTGGGCAGACGCTCTGGAAGGGGATCATTTACTTCCTGAGCAAGCGCAATATTGAAATTCTCGGTAAGTGTGTCAGGCACCATCCACGACATAAGAAGCATCGCAGTAAGTATCGCATTCGCCCTATTCTGCCACGCAATCGAAATGATGGCCTTTGGTCCCGCGTAACTTATCCGAACTACATTCCGGGTCTAACTTATTACGCAAAATATGATTGGTTCGACGGCAACGGAATCGTTCGGGGCGTACAGTACCTGATCTCTAAGACCAGGTATCGATCGAGGCGCGGGCTGCCGAATGCATCTCATCGCGGTTCCGCGCGCGGATTCTTACTAGGCGACTCACAGTTTGAAGGTGTGGCACGAAGGCTGGGGCCCCCTGCGCATATACAGAACGCAGCGATAGGGCCCGAATCGGCACCTTAGCCTCCGCTGCACACGTTTGGCGTACCGCAGCACTCGGGGCCATCCAGCAGGGATATAGACCCCGATGGGCGTCTGCGCTCCGAGTTCTTGGGCGGGTGTTTGAGGTCACCCCCGAGACGATGAATTTGAGTTCGATTGGGCTTAGCAAGACTATTTGGCTTCTGCCCCGTTTACATTCATACCGTGCCAACTAGGAATCCCACTAAGCGACATTTATAGCTACCAGTGTGAGGATCGCCTGAGAGGGTTACTGTTATGGCCTACTCTGTAAGAGGTCCAGAGTTTGACAGGCCTCTTTATCCGTGCCTCACATAGCCGTCCCGGTCGAAGTACCCATGTACGTGGGTCCTTACTCAGGAAGGGTAATCGTACCGCGGACGGAGGCTTAGGATAATTCAGTGGGCCCTAATTTATACCGGTCTTCCTGGTACAAAGTTGAAATGACTACCCAAAATTATCCTCGCCTTGCTGCTATGCGTTATTGGGTCTCTGCGCGGCTAAGTGGCAGCGAGAGTCTTCCTTTGGGGCCTCCGCCCCACGTTTCGGCATCGCAAGTATGGTCGTCTGCTCGTACAAGAGTTGCACGCTACTTGATGCGTTGTGTTGTCTTAGGGCCATGTCTCAACCATTTGTCAAGTAAGCGGCCAGCAAGCCTTGGCATCGTGGCCGATCGCCAGAACCATCGAGGTCCCCGACCGTAGTGTGGCTGCCACTGGAGATACTCAGCTAAAGGCTGGGCATCACCGTCTGTGGGACTAATTCCATCCTAGTTATGAATCTTAAAAGACGTAAGGTGAGACTTCTTGTATCAGGAGGCAACTGGACGGAGCAGAGCGATCCAATACAACCAACGTACAACAGATGGTGGTTGAAAAAAGCGTAACGACCAACGAAGACGCGACTGACGAACACTTCGCTTTGCTAAACTAGAGCTCCATGTCAGTCTTTCTCACTAGGATTAAGAGGCGGGCGTCAGGTTTTCATGAATCTGGAATCCTGGGACGCTTCCCGATAACTCCACACGTGGGGAGTGGGGAGGACGTCGAGCTCGACCCCGCGGGGGTGGTAAAGAAAGGGTCTAACGAGGCGCTATCAGAAAAGGATCGTGTCGCCCGTCTGCCAGTTGAGATTAATGAAAAAAGAAATACTGGTTAGAGAC'/>

    <sequence taxon='48' value='GAGCCTAGAGTGGCTCCTGGATCTGGTCAGTCATTCTCTTCCTAGCCGCACGCATTTGTGTGGCAATTACTCTAGAACCAGACGGTAGTATAAATAACACGACAAGGACCCATTAACCTAAGACACAAATTTCATGGGAGACAGCGGTTGGCTAGTTTATCTCTATTGCCTAGTAGAATGACCACCTTGTGGTAGGCAGTACACACCTTCTCTCAGTGATCGTGGGGGATGCGAATAGGCTGTGGACCTAGAGTATCGGCCCCGCGGTAATATGATTAAGTGCTGCCTAATTAGACAGAAGGTGAGTGCGGACAAATATCCGCTCTAAAACCAAGCGTAATCCAATAAGTAATCCCCTTGTGTTCCACGGGCCCGGGGTCAGACTTGGGCGCAAGCCGACACGGCGAAGCAACGATGTGGGCAGACGTTCTGGAAGGGAATCATTTACCTATTGCGCAGGCGCAATATTGAAATTCTCGGTAAGTGTGTCAGGCACCATCCACGACATAAGAAGCATCGTAGTAAGTATCGCATTCGCCCTATTCTGCCACGCAATCGAAATGATGGCCCTTGGTCCCGCGTAACTTATCCGAACTACATTCCGGGTCTAACTTATTACGCAAAATGTGATTGGTTCGACGGCAACGGAATCGTTCGGGGCGTACAGTAGCTGATCTCTAAGACCAGGTATCGATCGAGGCGCGGGCTCCCGAATGCATCTCATCGCGGTTCCGCGCGCGGATTCTTACTAGGCGACTCACAGTTTGAAGGTGTGGCACGAAGGCTGGGGCCCCCTGCGCATATACAGAAAGCAGCGATAGGCCCCGAATCGGCACCTTAGCCTCCGCTGTACACGGTTGGCGTACCGCAGCACTCGGGGCCATCCAGCAGGGATATAGACCCCGATAGGCGTCTGCGCTCCGAGTTCTTGGGCGAGTGTTTGAGGTCACCCCCGAGTCGATGAATTTGAGTTCGATTGGGCTTAGCAAGACTATTTGGCTTCTGCCCCGTCTACATTCATACTGTTCCAACTAGGAATCCCCCTAAGCGACATTTATAGCTACCAGTGTGAGGATCGTCTGAGAGGGTTACTGTTATGGCCTACTCTGTAAGAGGTCCAGAGTTTGACAGGCCTCTTTATCCGTGCCTCACATAGCCGTCCCGGTCGAAATACCCATGTACGTGGGTCCTTACTCAGGAAGGGTAATCGTACCGCGGACGGAGGCTTAGGATAATTCAGTGGGCCCTAATTTATACCGGTCTTCCTGGTACAAAGTTGAAATGATTACCCAAAATTATCCTCGCCTTGCTGCTACGCGTTATCGGGTTTCTGCGCGGCTGAGTGGCAGCGAGAGTCTTCCTTTGGGGCCTCCGCCCCACGTTTCGGCATCGCAGATATGGTCGTCTGCTCGCACAAGAGTTGCACGCTACTTGAGGCGTTGTGTTGTCTTAGGGCCATGTCTCACTCATTTGTCAAGTAAGCGGCCAGCAAGCCTTGGCATCGTGACCGATCGCCAGAACCATTGAGGTCCCCGACCGTAGTGTGGCTGCCACTGGAGATACTCAGCTAAAGGCTGGGCATCACCGTCTGTGGGACTAATTCCATCCTAGTTATGAATCTTAAAAGACGTAAGGCGAGGCTTCTTGTATCAGGAGGCAACTGGACGGAGCAGAGCGATTCAATACAACCCACGTGCAAAGGATGGTGGTTGAAAAAAGCGTAAGGACCAACGAAGCCGCGAGTGACGAACACTTCGCTTTGCTGAACTAGAGTTCCATGTCAGTCTTTCTCACTAGGATTAAGAGGCGGGCGTAAGGTTTTCATGAATCTGGAATCCTGGGACGCTTCCCGATAACTCCACACGTGGGGAGTGGGGAGGACGTCGAGCTCGACCCCGCGGGGGTGGTAAAGAAAGGGTCTAACGAGGCGCTATCAGAAAAGCATCGTGTCGCCCGTCTGCCAGTTGAGATTAATGCAAAAAGAAATACTGGTTAGAGAC'/>

    <sequence taxon='57' value='GAGCCTAGAGTGGCTCCTGGATCTGGTCAGTCATTCTCATCCTAGCCGCACGCATTTGTGTGGCAATTACTCTAGAACCAGACGGTAGTATAAATAACACGACAAGGACCCATTAACCTAAGACACAAATTTCATGGGAGACAGCGGTTGGCTAGTTTATCTCTATTGCCTAGTAGAATGACCACCTTGTGGTAGGCAGTACACACCTTCTCTCAGTGATCGTGGGGGATGCGAATAGGCTGTGGACCTAAAGTATCGGCCCCGCGGTAATATGATTAAGTGCTGCCTAATTAGACAGAAGGTGAGTGCGGACAAATATCCGCTCTAAAACCAAGCGTAATCCAATAAGTAATCCCCTTGTGTTCCACGGGCCCGGGGTCAGACTTGGGCGCAAGCCGACACGGCGAAGCAACGATGTTGGCAGACGTTCTGGAAGGGAATCATTTACCTATTGAGCAGGCGCAATATTGAAATTCTCGGTAAGTGTGTCAGGCACCATCCACGACATAAGAAGCATCGTAGTAAGTATCGCATTCGCCCTATTCTGCCACGCAATCGAAATGATGGCCCTTGGTCCCGCGTAACTTATCCGAACTACATTCCGGGTCTAACTTATTACGCAAAATGTGATTGGTTCGACGGCAACGGAATCGTTCGGGGCGTACAGTAGCTGATCTCTAAGACCAGGTATCGATCGAGGCGCGGGCTCCCGAATGCATCTCATCGCGGTTCCGCGCGCGGATTCTTACTAGGCGACTCACAGTTTGAAGGTGTGGCACGAAGGCTGGGGCCCCCTGCGCATATACAGAAAGCAGCGATAGGCCCCGAATCGGCACCTTAGCCTCCGCTGTACACGTTTGGCGTACCGCAGCACTCGGGGCCATCCAGCAGGGATATGGACCCCGATAGGCGTCTGCGCTCCGAGTTCTTGGGCGAGTGTTTGAGGTCACCCCCGAGACGATGAATTTGAGTTCGATTGGGCTTAGCAAGACTATTTGGCTTCTGCCCCGTTTACATTCATACTGTTCCAACTAGGAATCCCCCCAAGCGACATTTATAGCTACCAGTGTGAGGATCGCCTGAGAGGGTTACTGTTATGGCCTACTCTGTAAGAGGTCCAGAGTTTGACAGGCCTCTTTATCCGTGCCTCACGTAGCCGTCCCGGTCGAAATACCCATGTACGTGGGTCCTTACTCAGGAAGGGTAATCGTACCGCGGACGGAGGCTTAGGATAATTCAGTGGGCCCTAATTTATACCGGTCTTCCTGGTACAAAGTTGAAATGATTACCCAAAATTATCCTCGCCTTGCTGCTACGCGTTATCGGGTTTCTGCCCGGCTGAGTGGCAGCGAGAGTCTTCCTTTGGGGCCTCCGCCCCACGTTTCGGCATCGCAAATATGGTCGTCTACTCGCACAAGAGTTGCACGCTACTTGAGGCGTTGTGTTGTCTTAGGGCCATGTCTCACTCATTTGTCAAGTAAGCGGCCAGCAAGCCTTGGCATCGTGACCGATCGCCAGAACCATTGAGGTCCCCGACCGTAGTGTGGCTGCCACTGGAGATACTCAGCTAAAGGCTAGGCATCACCGTCTGTGGGACTATTTCCATCCTAGTTATGAATCTTAAAAGACGTAAGGCGAGACTTCTTGTATCAGGAGGCAATTGGACGGAGCAGAGCGATTCAATACAACCCACGTACAAAGGATGGTGGTTGAAAAAAGCGTAAGGACCAACGAAGCCGCGAGTGACGAACACTTCGCTTTGCTAAACTAGAGTTCCATGTCAGTCTTTCTCACTAGGATTAAGAGGCGGGCGTAAGGTTTTCACGAATCTGGAATCCTGGGACGCTTCCCGATAACTCCACACGTGGGGAGTGGGGAGGACGTCGAGCTCGACCCCGCGGGGGTGGTAAAGAAAGGGTCTAACGAGGCGCTATCAGAAAAGGATCGTGTCGCCCGTCTGCCAGTTGAGATTAATGCAAAAAGAAATACTGGTTAGAGAC'/>

    <sequence taxon='114' value='GAGCCTAGAGTGGCTCCTGGATCTGGTCAGTCATTCTCATCCTAGCCGCACGCATTTGTGTGGCAATTACTCTAGAACCAGACGGTAGTATAAATAACACGACAAGGACCCATTAACCTAAGACACAAATTTCATGGGAGACAGCGGTTGGCTAGTTTATCTCTATTGCCTAGTAGAATGACCACCTTGTGGTAGGCAGTACACACCTTCTCTCAGTGATCGTGGGGGATGCGAATAGGCTGTGGACCTAAAGTATCGGCCCCGCGGTAATATGATTAAGTGCTGCCTAATTAGACAGAAGGTGAGTGCGGACAAATATCCGCTCTAAAACCAAGCGTAATCCAATAAGTAATCCCCTTGTGTTCCACGGGCCCGGGGTCAGACTTGGGCGCAAGCCGACACGGCGAAGCAACGATGTTGGCAGACGTTCTGGAAGGGAATCATTTACCTATTGAGCAGGCGCAATATTGAAATTCTCGGTAAGTGTGTCAGGCACCATCCACGACATAAGAAGCATCGTAGTAAGTATCGCATTCGCCCTATTCTGCCACGCAATCGAAATGATGGCCCTTGGTCCCGCGTAACTTATCCGAACTACATTCCGGGTCTAACTTATTACGCAAAATGTGATTGGTTCGACGGCAACGGAATCGTTCGGGGCGTACAGTAGCTGATCTCTAAGACCAGGTATCGATCGAGGCGCGGGCTCCCGAATGCATCTCATCGCGGTTCCGCGCGCGGATTCTTACTAGGCGACTCACAGTTTGAAGGTGTGGCACGAAGGCTGGGGCCCCCTGCGCATATACAGAAAGCAGCGATAGGCCCCGAATCGGCACCTTAGCCTCCGCTGTACACGTTTGGCGTACCGCAGCACTCGGGGCCATCCAGCAGGGATATGGACCCCGATAGGCGTCTGCGCTCCGAGTTCTTGGGCGAGTGTTTGAGGTCACCCCCGAGACGATGAATTTGAGTTCGATTGGGCTTAGCAAGACTATTTGGCTTCTGCCCCGTTTACATTCATACTGTTCCAACTAGGAATCCCCCCAAGCGACATTTATAGCTACCAGTGTGAGGATCGCCTGAGAGGGTTACTGTTATGGCCTACTCTGTAAGAGGTCCAGAGTTTGACAGGCCTCTTTATCCGCGCCTCACGTAGCCGTCCCGGTCGAAATACCCATGTACGTGGGTCCTTACTCAGGAAGGGTAATCGTACCGCGGACGGAGGCTTAGGATAATTCAGTGGGCCCTAATTTATACCGGTCTTCCTGGTACAAAGTTGAAATGATTACCCAAAATTATCCTCGCCTTGCTGCTACGCGTTATCGGGTTTCTGCCCGGCTGAGTGGCAGCGAGAGTCTTCCTTTGGGGCCTCCGCCCCACGTTTCGGCATCGCAAATATGGTCGTCTACTCGCACAAGAGTTGCACGCTACTTGAGGCGTTGTGTTGTCTTAGGGCCATGTCTCACTCATTTGTCAAGTCAGCGGCCAGCAAGCCTTGGCATCGTGACCGATCGCCAGAACCATTGAGGTCCCCGACCGTAGTGTGGCTGCCACTGGAGATACTCAGCTAAAGGCTAGGCATCACCGTCTGTGGGACTATTTCCATCCTAGTTATGAATCTTAAAAGACGTAAGGCGAGACTTCTTGTATCAGGAGGCAATTGGACGGAGCAGAGCGATTCAATACAACCCACGTACAAAGGATGGTGGTTGAAAAAAGCGTAAGGACCAACGAAGCCGCGAGTGACGAACACTTCGCTTTGCTAAACTAGAGTTCCATGTCAGTCTTTCTCACTAGGATTAAGAGGCGGGCGTAAGGTTTTCACGAATCTGGAATCCTGGGACGCTTCCCGATAACTCCACACGTGGGGAGTGGGGAGGACGTCGAGCTCGACCCCGCGGGGGTGGTAAAGAAAGGGTCTAACGAGGCGCTATCAGAAAAGGATCGTGTCGCCCGTCTGCCAGTTGAGATTAATGCAAAAAGAAATACTGGTTAGAGAC'/>

    <sequence taxon='115' value='GAGCCTAGAGTGGCTCCTGGATCTGGTCAGTCATTCTCATCCTAGCCGCACGCATTTGTGTGGCAATTACTCTAGAACCAGACGGTAGTATAAATAACACGACAAGGACCCATTAACCTAAGACACAAATTTCATGGGAGACAGCGGTTGGCTAGTTTATCTCTATTGCCTAGTAGAATGACCACCTTGTGGTAGGCAGTACACACCTTCTCTCAGTGATCGTGGGGGATGCGAATAGGCTGTGGACCTAAAGTATCGGCCCCGCGGTAATATGATTAAGTGCTGCCTAATTAGACAGAAGGTGAGTGCGGACAAATATCCGCTCTAAAACCAAGCGTAATCCAATAAGTAATCCCCTTGTGTTCCACGGGCCCGGGGTCAGACTTGGGCGCAAGCCGACACGGCGAAGCAACGATGTTGGCAGACGTTCTGGAAGGGAATCATTTACCTATTGAGCAGGCGCAATATTGAAATTCTCGGTAAGTGTGTCAGGCACCATCCACGACATAAGAAGCATCGTAGTAAGTATCGCATTCGCCCTATTCTGCCACGCAATCGAAATGATGGCCCTTGGTCCCGCGTAACTTATCCGAACTACATTCCGGGTCTAACTTATTACGCAAAATGTGATTGGTTCGACGGCAACGGAATCGTTCGGGGCGTACAGTAGCTGATCTCTAAGACCAGGTATCGATCGAGGCGCGGGCTCCCGAATGCATCTCATCGCGGTTCCGCGCGCGGATTCTTACTAGGCGACTCACAGTTTGAAGGTGTGGCACGAAGGCTGGGGCCCCCTGCGCATATACAGAAAGCAGCGATAGGCCCCGAATCGGCACCTTAGCCTCCGCTGTACACGTTTGGCGTACCGCAGCACTCGGGGCCATCCAGCAGGGATATGGACCCCGATAGGCGTCTGCGCTCCGAGTTCTTGGGCGAGTGTTTGAGGTCACCCCCGAGACGATGAATTTGAGTTCGATTGGGCTTAGCAAGACTATTTGGCTTCTGCCCCGTTTACATTCATACTGTTCCAACTAGGAATCCCCCCAAGCGACATTTATAGCTACCAGTGTGAGGATCGCCTGAGAGGGTTACTGTTATGGCCTACTCTGTAAGAGGTCCAGAGTTTGACAGGCCTCTTTATCCGTGCCTCACGTAGCCGTCCCGGTCGAAATACCCATGTACGTGGGTCCTTACTCAGGAAGGGTAATCGTACCGCGGACGGAGGCTTAGGATAATTCAGTGGGCCCTAATTTATACCGGTCTTCCTGGTACAAAGTTGAAATGATTACCCAAAATTATCCTCGCCTTGCTGCTAAGCGTTATCGGGTTTCTGCCCGGCTGAGTGGCAGCGAGAGTCTTCCTTTGGGGCCTCCGCCCCACGTTTCGGCATCGCAAATATGGTCGTCTACTCGCACAAGAGTTGCACGCTACTTGAGGCGTTGTGTTGTCTTAGGGCCATGTCTCACTCATTTGTCAAGTAAGCGGCCAGCAAGCCTTGGCATCGTGACCGATCGCCAGAACCATTGAGGTCCCCGACCGTAGTGTGGCTGCCACTGGAGATACTCAGCTAAAGGCTAGGCATCACCGTCTGTGGGACTATTTCCATCCTAGTTATGAATCTTAAAAGACGTAAGGCGAGACTTCTTGTATCAGGAGGCAATTGGACGGAGCAGAGCGATTCAATACAACCCACGTACAAAGGATGGTGGTTGAAAAAAGCGTAAGGACCAACGAAGCCGCGAGTGACGAACACTTCGCTTTGCTAAACTAGAGTTCCATGTCAGTCTTTCTCACTAGGATTAAGAGGCGGGCGTAAGGTTTTCACGAATCTGGAATCCTGGGACGCTTCCCGATAACTCCACACGTGGGGAGTGGGGAGGACGCCGAGCTCGACCCCGCGGGGGTGGTAAAGAAAGGGTCTAACGAGGCGCTATCAGAAAAGGATCGTGTCGCCCGTCTGCCAGTTGAGATTAATGCAAAAAGAAATACTGGTTAGAGAC'/>

    <sequence taxon='70' value='GAGCCTAGAGTGGCTCCTGGATCTGGTCAGTCATTCTCTTCCTAGCCGCACGCATTTGTGTGGCAATTACTCTAGAACCAGACGGTAGTATAAATAACACGACAAGGACCCATTAACCTAAGACACAAATTTCATGGGAGACAGCGGTTGGCTAGTTTATCTCTATTGCCTAGTAGAATGACCACCTTGTGGTAGGCAGTACACACCTTCTCTCAGTGATCGTGGGGGATGCGAATAGGCTGTGGACCTAAAGTATCGGCCCCGCGGTAATATGATTAAGTGCTGCCTAATTAGACAGAAGGTGAGTGCGGACAAATATCCGCTCTAAAACCAAGCGTAATCCAATAAGTAATCCCCTTGTGTTCCACGGGCCCGGGGTCAGACTTGGGCGCAAGCCGACGCGGCGAAGCAACGATGTCGGCAGACGTTCTGGAAGGGAATCATGTACCTATTGAGCAGGCGCAATATTGAAATTCTCGGTAAGTGTGTCAGGCACCATCCACGACATAAGAAGCATCGTAGTAAGTATCGCATTCGCCCTATTCTGCCACGCAATCGAAATGATGGCCCTTGGTCCCGCGTAACTTATCCGAACTAAATTCCGGGTCTAACTTATTACGCAAAATGTGATTGGTTCGACGGCAACGGAATCGTTCGGGGCGTACAGTAGCTGATCTCTAAGACCAGGTATCGATCGAGGCGCGGGCTCCCGAATGCATCTCATCGCGGTTCCGCGCGCGGATTCTTACTAGGCGACTCACAGTTTGAAGGTGTGGCACGAAGGCTGGGGCCCCCTGCGCATATACAGAAAGCAGCGATAGGCCCCGAATCGGCACCTTAGCCTCCGCTGTACACGTTTGGCGTACCGCAGCACTCGGGGCCATCCAGCAGGGATATAGACCCCGATAGGCGTCTGCGCTCCGAGTTCTTGGGCGAGTGTTTGAGGTCACCCCCGAGACGATGAATTTGAGTTCGATCGGGCTTAGCAAGACTATTTGGCTTCTGCCCCGTTTACATTCATACTGTCCCAACTAGGAATCCCCCTAAGCGACATTTATAGCTACCAGTGTGAGGATCGCCTGAGAGGGTTACTGTTATGGCCTACTCTGTAAGAGGTCCAGAGTTTGACAGGCCTCTTTATCCGTGCCTCACGTAGCCGTCCCGGTCGAAATACCCATGTACGTGGGTCCTTACTCAGGAAGGGTAATCGTACCGCGGACGGAGGCTTAGGATAATTCAGTGGGCCCTAATTTATACCGGTCTTCCTGGTACAAAGTTGAAATGATTACCCAAAATTATCCTCGCCTTGCTGCTACGCGTTATCGGGTTTCTGCGCGGCTGAGTGGCAGCGAGAGTCTTCCTTTGGGGCCTCCGCCCCACGTTTCGGCATCGCAAGTATGGTCGTCTACTCGCACAAGAGTTGCACGCTACTTGAGGCGTTGTGTTGTCTTAGGGCCATGTCTCACTCATTTGTCAAGTAAGCGGCCAGCAAGCCTTGGCATCGTGACCGATCGCCAGAACCATTGAGGTCCCCGACCGTAGTGTGGCTGCCACTGGAGATACTCAGCTAAAGGCTGGGCATCACCGTCTGTGGGACTAATTCCATCCTAGTTATGAATCTTAAGAGACGTAAGGCGAGACTTCTTGTATCAGGAGGCAACTGGACGGAGCAGAGCGATTCAATACAACCCACGTACAAAGGATGGTGGTTGAAAAAAGCGTAAGGACCAACGAAGCCGCGAGTGACGAACACTTCGCTTTGCTAAACTAGAGTTCCATGTCAGTCTTTCTCACTAGGATTAAGAGGCGGGCGTAAGGTTTTCATGAATCTGGAATCCTGGGACGCTTCCCGATAGCTCCACACGTGGGGAGTGGGGAGGACGTCGAGCTCGACCCCGCGGGGGTGGTAAAGAAAGGGTCTAACGAGGCGTTATCAGAAAAGGATCGTGTCGCCCGTCTGCCAGTTGAGATTAATGCAAAAAGAAATACTGGTTAGAGAC'/>

    <sequence taxon='111' value='GAGCCTAGAGTGGCTCCTGGATCTGGTCAGTCATTCTCTTCCTAGCCGCACGCATTTGTGTGGCAATTACTCTAGAACCAGACGGTAGTATAAATAACACGACAAGGACCCATTAACCTAAGACACAAATTTCATGGGAGACAGCGGTTGGCTAGTTTATCTCTATTGCCTAGTAGAATGACCACCTTGTGGTAGGCAGTACACACCTTCTCTCAGTGATCGTGGGGGATGCGAATAGGCTGTGGACCTAAAGTATCGGCCCCGCGGTAATATGATTAAGTGCTGCCTAATTAGACAGAAGGTGAGTGCGGACAAATATCCGCTCTAAAACCAAGCGTAATCCAATAAGTAATCCCCTTGTGTTCCACGGGCCCGGGGTCAGACTTGGGCGCAAGCCGACACGGCGAAGCAACGATGTCGGCAGACGTTCTGGAAGGGAATCATTTACCTATTGAGCAGGCGCAATATTGAAATTCTCGGTAAGTGTGTCAGGCACCATCCACGACATAAGAAGCATCGTAGTAAGTATCGCATTCGCCCTATTCTGCCACGCAATCGAAATGATGGCCCTTGGTCCCGCGTAACTTATCCGAACTACATTCCGGGTCTAACTTATTACGCAAAATGTGATTGGTTCGACGGCAACGGAATCGTTCGGGGCGTACAGTAGCTGATCTCTAAGACCAGGTATCGATCGAGGCGCGGGCTCCCGAATGCATCTCATCGCGGTTCCGCGCGCGGATTCTTACTAGGCGACTCACAGTTTGAAGGTGTGGCACGAAGGCTGGGGCCCCCTGCGCATATACAGAAAGCAGCGATAGGCCCCGAATCGGCACCTTAGCCTCCGCTGTACACGTTTGGCGTACCGCAGCACTCGGGGCCATCCAGCAGGGATATAGACCCCGATAGGCGTCTGCGCTCCGAGTTCTTGGGCGAGTGTTTGAGGTCACCCCCGAGACGATGAATTTGAGTTCGATTGGGCTTAGCAAGACTATTTGGCTTCTGCCCCGCTTACATTCATACTGTTCCAACTAGGAATCCCCCTAAGCGACATTTATAGCTATCAGTGTGAGGATCGCCTGAGAGGGTTACTGTTATGGCCTACTCTGTAAGAGGTCCAGAGTTTGACAGGCCTCTTTGTCCGTGCCTCACGTAGCCGTCCCGGTCGAAATACCCATGTACGTGGGTCCTTACTCAGGAAGGGTAATCGTACCGCGGACGGAGGCTTAGGATAATTCAGTGGGCCCTAATTTATACCGGTCTTCCTGGTACAAAGTTGAAATGATTACCCAAAATTATCCTCGCCTTGCTGCTACGCGTTATCGGGTTTCTGCGCGGCTGAGTGGCAGCGAGAGTCTTCCTTTGGGGCCTCCGCCACACGTTTCGGCATCGCAAATATGGTCGTCTACTCGCACAAGAGTTGCACGCTACTTGAGGCGTTGTGTTGTCTTAGGGCCATGTCTCACTCATTTGTCAAGTAAGCGGCCAGCAAGCCTTGGCATCATGACCGATCGCCAGAACCATTGAGGTCCCCGACCGTAGTGTGGCTGCCACTGGAGATACTCAGCTAAAGGCTGGGCATCACCGTCTGTGGGACTAACTCCATCCTAGTTATGAATCTTAAAAGACGTAAGGCGAGACTTCTTGTATCAGGAGGCAACTGGACGGAGCAGAGCGATTCAATACAACCCACGTACAAAGGATGGTGGTTGAAAAAAGCGTAAGGACCAACGAAGCCGCGAGTGACGAACACTTCGCTTTGCTAAACTAGAGTTCCATGTCAGTCTTTCTCACTAGGATTAAGAGGCGGGCGTAAGGCTTTCATGAATCTGGAATCCTGGGACGCCTCCCGATAACTCCACACGTGGGGAGTGGGGAGGACGTCGAGCTCGACCCCGCGGGGGTGGTAAAGAAAGGGTCTAACGAGGCGCTATCAGAAAAGGATCGTGTCGCCCGTCTGCCAGTTGAGATTAATGCAAAAAGAAATACTGGTTAGAGAC'/>

    <sequence taxon='83' value='GAGCCTAGAGTGGCTCCTGGATCTGGTCAGTCATTCTCTTCCTAGCCGCACGCATTTGTGTGGCAATTACTCTAGAACCAGACGGTAGTATAAATAACACGACAAGGACCCATTAACCTAAGACACAAATTTCATGGGAGACAGCGGTTGGCTAGTTTATCTCTATTGCCTAGTAGAATGACCACCTTGTGGTAGGCAGTACACACCTTCTCTCAGTGATCGTGGGGGATGCGAATAGGCTGTGGACCTAAAGTATCGGCCCCGCGGTAATATGATTAAGTGCTACCTAATTAGACAGAAGGTGAGTGCGGACAAATATCCGCTCTAAAACCAAGCGTAATCCAATAAGTAATCCCCTTGTGTTCCACGGGCCCGGGGTCAGACTTGGGCGCAAGCCGACACGGCGAAGCAACGATGTCGGCAGACGTTCTGGAAGGGAATCATTTACCTATTGAGCAGGCGCAATATTGAAATTCTCGGTAAGTGTGTCAGGCACCATCAACGACATAAGAAGCATCGTAGTAAGTATCGCATTCGCCCTATTCTGCCACGCAATCGAAATGATGGCCCTTGGTCCCGCGTAGCTTATCCGAACTACATTCCGGGTCTAACCTATTACGCAAAATGTGATTGGTTCGACGGCAACGGAATCGTTCGGGGCGTACAGTAGCTGATCTCTAAGGCCAGGTATCGATCGAGGCGCGGGCTCCCGAATGCATCTCATCGCGGTTCCGCGCGCGGATTCTTACTAGGCGACTCACAGTTTGAAGGTGTGGCACGAAGGCTGGGGCCCCCTGCGCATATACAGAAAGCAGCGATAGGCCCCGAATCGGCACCTTAGCCTCCGCTGTACACGTTTGGCGTACCGCAGCACTCGGGGCCATCCAGCAGGGATATAGACCCCGATAGGCGTCTGCGCTCCGAGTTCTTGGGCGAGTGTTTGAGGTCACCCCCGAGACGATGAATTTGAGTTCGATTGGGCTTAGCAAGACTATTTGGCTTCTGCCCCGTTTACATTCATACTGTTCCAACTAGGAATCCCCCTAAGCGACATTTATAGCTACCAGTGTGAGGATCGCCTGAGAGGGTTACTGTTATGGCCTACTCTGTAAGAGGTCCAGAGTTTGACAGGCCTCTTTATTCGTGCCTCACGTAGCCGTCCCGGTCGAAATACCCATGTACGTGGGTCCTTACTCAGGAAGGGTAATCGTACCGCGGACGGAGGCTTAGGATAATTCAGTGGGCCCTAATTTATACCGGTCTTCCTGGTACAAAGTTGAAATGATTACCCAAAATTATCCTCGCCTTGCTGCTACGCGTTATCGGGTTTCTACGCGGCTGAGTGGCAGCGAGAGTCTTCCTTTGGGGCCTCCGCCCCACGTTTCGGCATCGCAAATATGGTCGTCTACTCGCACAAGAGTTGCACGCTACTTGAGGCGTTGTGTTGTCTTAGGGCCATGTCTCACTCATTTGTCAAGTAAGCGGCCAGCAAGCCTTGGCATCGTGACCGATCGCCAGAACCATTGAGGTCCCCGACCGTAGTGTGGCTGCCACTGGAGATACTCAGCTAAAGGCTGGGCATCACCGTCTGTGGGACTAATTCCATCCTAGTTATGAATCTTAAAAGACGTAAGGCGAGACTTCTTGTATCAGGAGGCAACTGGACGGAGCAGAGCGATTCAATACAACCCACGTACAAAGGATGGTGGTTGAAAAAAGCGTAAGGACCAACGAAGCCGCGAGTGACGAACACTTCGCTTTGCTAAACTAGAGTTCCATGTCAGTCTTTCTCACTAGGATTAAGAGGCGGGCGTAAGGTTTTCATGAATCTGGAATCCTGAGACGCTTCCCGATAACTCCACACGTGGGGAGTGGGGAGGACGTCGAGCTCGACCCCGCGGGGGTGGTAAAGAAAGGGTCTAACGAGGCGCTATCAGAAAAGGATCGTGTCGCCCGTCTGCCAGTTGAGATTAATGCAAAAAGAAATACTGGTTAGAGAC'/>

    <sequence taxon='117' value='GAGCCTAGAGTGGCTCCTGGATCTGGTCAGTCATTCTCTTCCTAGCCGCACGCATTTGTGTGGCAATTACTCTAGAACCAGACGGTAGTATAAATAACACGACAAGGACCCATTAACCTAAGACACAAATTTCATGGGAGACAGCGGTTGGCTAGTTTATCTCTATTGCCTAGTAGAATGACCACCTTGTGGTAGGCAGTACACACCTTCTCTCAGTGATCGTGGGGGATGCGAATAGGCTGTGGACCTAAAGTATCGGCCCCGCGGTAATATGATTAAGTGCTACCTAATTAGACAGAAGGTGAGTGCGGACAAATATCCGCTCTAAAACCAAGCGTAATCCAATAAGTAATCCCCTTGTGTTCCACGGGCCCGGGGTCAGACTTGGGCGCAAGCCGACACGGCGAAGCAACGATGTCGGCAGACGTTCTGGAAGGGAATCATTTACCTATTGAGCAGGCGCAATATTGAAATTCTCGGTAAGTGTGTCAGGCACCATCAACGACATAAGAAGCATCGTAGTAAGTATCGCATTCGCCCTATTCTGCCACGCAATCGAAATGATGGCCCTTGGTCCCGCGTAGCTTATCCGAACTACATTCCGGGTCTAACCTATTACGCAAAATGTGATTGGTTCGACGGCAACGGAATCGTTCGGGGCGTACAGTAGCTGATCTCTAAGGCCAGGTATCGATCGAGGCGCGGGCTCCCGAATGCATCTCATCGCGGTTCCGCGCGCGGATTCTTACTAGGCGACTCACAGTTTGAAGGTGTGGCACGAAGGCTGGGGCCCCCTGCGCATATACAGAAAGCAGCGATAGGCCCCGAATCGGCACCTTAGCCTCCGCTGTACACGTTTGGCGTACCGCAGCACTCGGGGCCATCCAGCAGGGATATAGACCCCGATAGGCGTCTGCGCTCCGAGTTCTTGGGCGAGTGTTTGAGGTCACCCCCGAGACGATGAATTTGAGTTCGATTGGGCTTAGCAAGACTATTTGGCTTCTGCCCCGTTTACATTCATACTGTTCCAACTAGGAATCCCCCTAAGCGACATTTATAGCTACCAGTGTGAGGATCGCCTGAGAGGGTTACTGTTATGGCCTACTCTGTAAGAGGTCCAGAGTTTGACAGGCCTCTTTATTCGTGCCTCACGTAGCCGTCCCGGTCGAAATACCCATGTACGTGGGTCCTTACTCAGGAAGGGTAATCGTACCGCGGACGGAGGCTTAGGATAATTCAGTGGGCCCTAATTTATACCGGTCTTCCTGGTACAAAGTTGAAATGATTACCCAAAATTATCCTCGCCTTGCTGCTACGCGTTATCGGGTTTCTACGCGGCTGAGTGGCAGTGAGAGTCTTCCTTTGGGGCCTCCGCCCCACGTTTCGGCATCGCAAATATGGTCGTCTACTCGCACAAGAGTTGCACGCTACTTGAGGCGTTGTGTTGTCTTAGGGCCATGTCTCACTCATTTGTCAAGTAAGCGGCCAGCAAGCCTTGGCATCGTGACCGATCGCCAGAACCATTGAGGTCCCCGACCGTAGTGTGGCTGCCACTGGAGATACTCAGCTAAAGGCTGGGCATCACCGTCTGTGGGACTAATTCCATCCTAGTTATGAATCTTAAAAGACGTAAGGCGAGACTTCTTGTATCAGGAGGCAACTGGACGGAGCAGAGCGATTCAATACAACCCACGTACAAAGGATGGTGGTTGAAAAAAGCGTAAGGACCAACGAAGCCGCGAGTGACGAACACTTCGCTTTGCTAAACTAGAGTTCCATGTCAGTCTTTCTCACTAGGATTAAGAGGCGGGCGTAAGGTTTTCATGAATCTGGAATCCTGAGACGCTTCCCGATAACTCCACACGTGGGGAGTGGGGAGGACGTCGAGCTCGACCCCGCGGGGGTGGTAAAGAAAGGGTCTAACGAGGCGCTATCAGAAAAGGATCGTGTCGCCCGTCTGCCAGTTGAGATTAATGCAAAAAGAAATACTGGTTAGAGAC'/>

    <sequence taxon='131' value='GAGCCTAGAGTGGCTCCTGGATCTGGTCAGTCATTCTCTTCCTAGCCGCACGCATTTGTGTGGCAATTACTCTAGAACCAGACGGTAGTATAAATAACACGACAAGGACCCATTAACCTAAGACACAAATTTCATGGGAGACAGCGGTTGGCTAGTTTATCTCTATTGCCTAGTAGAATGACCACCTTGTGGTAGGCAGTACACACCTTCTCTCAGTGATCGTGGGGGATGCGAATAGGCTGTGGACCTAAAGTATCGGCCCCGCGGTAATATGATTAAGTGCTACCTAATTAGACAGAAGGTGAGTGCGGACAAATATCCGCTCTAAAACCAAGCGTAATCCAATAAGTAATCCCCTTGTGTTCCACGGGCCCGGGGTCAGACTTGGGCGCAAGCCGACACGGCGAAGCAACGATGTCGGCAGACGTTCTGGAAGGGAATCATTTACCTATTGAGCAGGCGCAATATTGAAATTCTCGGTAAGTGTGTCAGGCACCATCAACGACATAAGAAGCATCGTAGTAAGTATCGCATTCGCCCTATTCTGCCACGCAATCGAAATGATGGCCCTTGGTCCCGCGTAGCTTATCCGAACTACATTCCGGGTCTAACCTATTACGCAAAATGTGATTGGTTCGACGGCAACGGAATCGTTCGGGGCGTACAGTAGCTGATCTCTAAGGCCAGGTATCGATCGAGGCGCGGGCTCCCGAATGCATCTCATCGCGGTTCCGCGCGCGGATTCTTACTAGGCGACTCACAGTTTGAAGGTGTGGCACGAAGGCTGGGGCCCCCTGCGCATATACAGAAAGCAGCGATAGGCCCCGAATCGGCACCTTAGCCTCCGCTGTACACGTTTGGCGTACCGCAGCACTCGGGGCCATCCAGCAGGGATATAGACCCCGATAGGCGTCTGCGCTCCGAGTTCTTGGGCGAGTGTTTGAGGTCACCCCCGAGACGATGAATTTGAGTTCGATTGGGCTTAGCAAGACTATTTGGCTTCTGCCCCGTTTACATTCATATTGTTCCAACTAGGAATCCCCCTAAGCGACATTTATAGCTACCAGTGTGAGGATCGCCTGAGAGGGTTACTGTTATGGCCTACTCTGTAAGAGGTCCAGAGTTTGACAGGCCTCTTTATTCGTGCCTCACGTAGCCGTCCCGGTCGAAATACCCATGTACGTGGGTCCTTACTCAGGAAGGGTAATCGTACCGCGGACGGAGGCTTAGGATAATTCAGTGGGCCCTAATTTATACCGGTCTTCCTGGTACAAAGTTGAAATGATTACCCAAAATTATCCTCGCCTTGCTGCTACGCGTTATCGGGTTTCTACGCGGCTGAGTGGCAGTGAGAGTCTTCCTTTGGGGCCTCCGCCCCACGTTTCGGCATCGCAAATATGGTCGTCTACTCGCACAAGAGTTGCACGCTACTTGAGGCGTTGTGTTGTCTTAGGGCCATGTCTCACTCATTTGTCAAGTAAGCGGCCAGCAAGCCTTGGCATCGTGACCGATCGCCAGAACCATTGAGGTCCCCGACCGTAGTGTGGCTGCCACTGGAGATACTCAGCTAAAGGCTGGGCATCACCGTCTGTGGGACTAATTCCATCCTAGTTATGAATCTTAAAAGACGTAAGGCGAGACTTCTTGTATCAGGAGGCAACTGGACGGAGCAGAGCGATTCAATACAACCCACGTACAAAGGATGGTGGTTGAAAAAAGCGTAAGGACCAACGAAGCCGCGAGTGACGAACACTTCGCTTTGCTAAACTAGAGTTCCATGTCAGTCTTTCTCACTAGGATTAAGAGGCGGGCGTAAGGTTTTCATGAATCTGGAATCCTGAGACGCTTCCCGATAACTCCACACGTGGGGAGTGGGGAGGACGTCGAGCTCGACCCCGCGGGGGTGGTAAAGAAAGGGTCTAACGAGGCGCTATCAGAAAAGGATCGTGTCGCCCGTCTGCCAGTTGAGATTAATGCAAAAAGAAATACTGGTTAGAGAC'/>

    <sequence taxon='104' value='GAGCCTAGAGTGGCTCCTGGATCTGGTCAGTCATTCTCTTCCTAGCCGCACGCATTTGTGTGGCAATTACTCTAGAACCAGACGGTAGTATAAATAACACGACAAGGACCCATTAACCTAAGACACAAATTTCATGGGAGACAGCGGTTGGCTAGCTTATCTCTATTGCCTAGTAGAATGACCACCTTGTGGTAGGCAGTACACACCTTCTCTCAGTGATCGTGGGGGATGCGAATAGGCTGTGGACCTAAAGTATCGGCCCCGCGGTAATATGATTAAGTGCTGCCTAATTAGACAGAAGGTGAGTGCGGACAAATATCCGCTCTAAAACCAAGCGTAATCCAATAAGTAATCCCCTTGTGTTCCACGGGCCCGGGGTCAGACTTGGGCGCAAGCCGACACGGCGAAGCAACGATGTCGGCAGACGTTCTGGAAGGGAATCATTTACCTATTGAGCAGGCGCAATATTGAAATTCTCGGTAAGTGTGTCAGGCACCATCAACGACATAAGAAGCATCGTAGTAAGTATCGCATTCGCCCTATTCTACCACGCAATCGAAATGATGGCCCTTGGTCCCGCGTAACTTATCCGAACTACATTCCGGGTCTAACCTATTACGCAAAATGTGATTGGTTCGACGGCAACGGAATCGTTCGGGGCGTACAGTAGCTGATCTCTAAGGCCAGGTATCGATCGAGGCGCGGGCTCCCGAATGCATCTCATCGCGGTTCCGCGCGCGGATTCTTACTAGGCGACTCACAGTTTGAAGGTGTGGCACGAAGGCTGGGGCCCCCTGCGCATATACAGAAAGCAGCGATAGGCCCCGAATCGGCACCTTAGCCTCCGCTGTACACGTTTGGCGTACCGCAGCACTCGGGGCCATCCAGCAGGGATATAGACCCCGATAGGCGTCTGCGCTCCGAGTTCTTGGGCGAGTGTTTGAGGTCACCCCCGAGACGATGAATTTGAGTTCGATTGGGCTTAGCAAGACTATTTGGCTTCTGCCCCGTTTACATTCATACTGTTCCAACTAGGAATCCCCCTAAGCGACATTTATAGCTACCAGTGTGAGGATCGCCTGAGAGGGTTACTGTTATGGCCTACTCTGTAAGAGGTCCAGAGTTTGACAGGCCTCTTCATTCGTGCCTCACGTAGCCGTCCCGGTCGAAATACCCATGTACGTGGGTCCTTACTCAGGAAGGGTAATCGTACCGCGGACAGAGGCTTAGGATAATTCAGTGGGCCCTAATTTATACCGGTCTTCCTGGTACAAAGTTGAAATGATTACCCAAAATTATCCTCGCCTTGCTGCTACGCGTTATCGGGTTTCTGCGCGGCTGAGTGGCAGCGAGAGTCTTCCTTTGGGGCCTCCGCCCCACGTTTCGGCATCGCAAATATGGTCGTCTACTCGCACAAGAGTTGCACGCTACTTGAGGCGTTGTGTTGTCTTAGGGCCATGTCTCACTCATTTGTCAAGTAAGCGGCCAGCTAGCCTTGGCATCGTGACCGATCGCCAGAACCATTGAGGTCCCCGACCGTAGTGTGGCTGCCACTGGAGATACTCAGCTAAAGGCTGGGCATCACCGTCTGTGGGACTAATTCCATCCTAGTTATGAATCTTAAAAGACGTAAGGCGAGACTTCTTGTATCAGGAGGCAACTGGACGGAGCAGAGCGATTCAATACAACCCACGTACAAAGGATGGTGGTTGAAAAAAGCGTAAGGACCAACGAAGCCGCGAGTGACGAACACTTCGCTTTGCTAAACTAGAGTTCCATGTCAGTCTTTCTCACTAGGATTAAGAGGCGGGCGTAAGGTTTTCATGAATCTGGAATCCTGGGACGCTTCCCGATAACTCCACACGTGGGGAGTGGGGAGGACGTCGAGCTCGACCCCGCGGGGGTGGTAAAGAAAGGGTCTAACGAGGCGCTATCAGAAAAGGATCGTGTCGCCCGTCTGCCAGTTGAGATTAATGCAAAAAGAAATACTGGTTAGAGAC'/>

    <sequence taxon='105' value='GAGCCTAGAGTGGCTCCTGGATCTGGTCAGTCATTCTCTTCCTAGCCGCACGCATTTGTGTGGCAATTACTCTAGAACCAGACGGTAGTATAAATAACACGACAAGGACCCATTAACCTAAGACACAAATTTCATGGGAGACAGCGGTTGGCTAGTTTATCTCTATTGCCTAGTAGAATGACCACCTTGTGGTAGGCAGTACACACCTTCTCTCAGTGATCGTGGGGGATGCGAATAGGCTGTGGACCTAAAGTATCGGCCCCGCGGTAATATGATTAAGTGCTGCCTAATTAGACAGAAGGTGAGTGCGGACAAATATCCGCTCTAAAACCAAGCGTAATCCAATAAGTAATCCCCTTGTGTTCCACGGGCCCGGGGTCAGACTTGGGCGCAAGCCGACACGGCGAAGCAACGATGTCGGCAGACGTTCTGGAAGGGAATCATTTACCTATTGAGCAGGCGCAATATTGAAATTCTCGGTAAGTGTGTCAGGCACCATCAACGACATAAGAAGCATCGTAGTAAGTATCGCATTCGCCCTATTCTACCACGCAATCGAAATGATGGCCCTTGGTCCCGCGTAACTTATCCGAACTACATTCCGGGTCTAACCTATTACGCAAAATGTGATTGGTTCGACGGCAACGGAATCGTTCGGGGCGTACAGTAGCTGATCTCTAAGGCCAGGTATCGATCGAGGCGCGGGCTCCCGAATGCATCTCATCGCGGTTCCGCGCGCGGATTCTTACTAGGCGACTCACAGTTTGAAGGTGTGGCACGAAGGCTGGGGCCCCCTGCGCATATACAGAAAGCAGCGATAGGCCCCGAATCGGCACCTTAGCCTCCGCTGTACACGTTTGGCGTACCGCAGCACTCGGGGCCATCCAGCAGGGATATAGACCCCGATAGGCGTCTGCGCTCCGAGTTCTTGGGCGAGTGTTTGAGGTCACCCCCGAGACGATGAATTTGAGTTCGATTGGGCTTAGCAAGACTATTTGGCTTCTGCCCCGTTTACATTCATACTGTTCCAACTAGGAATCCCCCTAAGTGACATTTATAGCTACCAGTGTGAGGATCGCCTGAGAGGGTTACTGTTATGGCCTACTCTGTAAGAGGCCCAGAGTTTGACAGGCCTCTTCATTCGTGCCTCACGTAGCCGTCCCGGTCGAAATACCCATGTACGTGGGTCCTTACTCGGGAAGGGTAATCGTACCGCGGACAGAGGCTTAGGATAATTCAGTGGGCCCTAATTTATACCGGTCTTCCTGGTACAAAGTTGAAATGATTACCCAAAATTATCCTCGCCTTGCTGCTACGCGTTATCGGGTTTCTGCGCGGCTGAGTGGCAGCGAGAGTCTTCCTTTGGGGCCTCCGCCCCACGTTTCGGCATCGCAAATATGGTCGTCTACTCGCACAAGAGTTGCACGCTACTTGAGGCGTTGTGTTGTCTTAGGGCCATGTCTCACTCATTTGTCAAGTAAGCGGCCAGCAAGCCTTGGCATCGTGACCGATCGCCAGAACCATTGAGGTCCCCGACCGTAGTGTGGCTGCCACTGGAGATACTCAGCTAAAGGCTGGGCATCACCGTCTGTGGGACTAATTCCATCCTAGTTATGAATCTTAAAAGACGTAAGGCGAGACTTCTTGTATCAGGAGGCAACTGGACGGAGCAGAGCGATTCAATACAACCCACGTACAAAGGATGGTGGTTGAAAAAAGCGTAAGGACCAACGAAGCCGCGAGTGACGAACACTTCGCTTTGCTAAACTAGAGTTCCATGTCAGTCTTTCTCACTAGGATTAAGAGGCGGGCGTAAGGTTTTCATGAATCTGGAATCCTGGGACGCTTCCCGATAACTCCACACGTGGGGAGTGGGGAGGACGTCGAGCTCGACCCCGCGGGGGTGGTAAAGAAAGGGTCTAACGAGGCGCTATCAGAAAAGGATCGTGTCGCCCGTCTGCCAGTTGAGATTAATGCAAAAAGAAATACTGGTTAGAGAC'/>

    <sequence taxon='97' value='GAGCCTAGAGTGGCTCCTGGATCTGGTCAGTCATTCTCTTCCTAGCCGCACGCATTTGTGTGGCAATTACTCTAGAACCAGACGGTAGTATAAATAACACGACAAGGACCCATTAACCTAAGACACAAATTTCATGGGAGACAGCGGTTGGCTAGTTTATCTCTTTTGCCTAGTAGAATGACCACCTTGTGGTAGGCAGTACACACCTTCTCTCAGTGATCGTGGGGGATGCGAATAGGCTGTGGACCTAAAGTATCGGCCCCGCGGTAATATGATTAAGTGCTGCCTAATTAGACAGAAGGTGAGTGCGGACAAATATCCGCTCTAAAACCAAGCGTAATCCAATAAGTAATCCCCTTGTATTCCACGGGCCCGGGGTCAGACTTGGGCGCAAGCCGACACGGCGAAGCAACGATGTCGGCAGACGTTCTGGAAGGGAATCATTTACCTATTGAGCAGGCGCAATATTGAAATTCTCGGTAAGTGTGTCAGGCACCATCCACGACATAAGAAGCATCGTAGTAAGTATCGCATTCGCCCTATTCTGCCACGCAATCGAAATGATGGCCCTTGGTCCCGCGTAACTTATCCGAACTACATTCCGGGTCTAACTTATTACGCAAAATGTGATTGGTTCGACGGCAACGGAATCGTTCGGGGCGTACAGTAGCTGATCTCTAAGACCAGGTATCGATCGAGGCGCGGGCTCCCGAATGCATCTCATCGCGGTTCCGCGCGCGGATTCTTACTAGGCGACTCACAGTTTGAAGGCGTGGCACGAAGGCTGGGGCTCCCTGCGCATATACAGAAAGCAGCGATAGGCCCCGAATCGGCACCTTAGCCTCCGCTGTACACGTTTGGCGTACCGCAGCACTCGGGGCCATCCAGCAGGGATATAGACCCCGATAGGCGTCTGCGCTCCGAGTTCTTGGGCGAGTGTTTGAGGTCACCCCCGAGACGATGAATTTGAGTTCGATTGGGCTTAGCAAGACTATTTGGCTTCTGCCCCGTTTACATTCATACTGTTCCAACTAGGAATCCGCCTAAGCGACATTTATAGCTACCAGTGTGAGGATCGCCTGAGAGGGTTACTGTTATGGCCTACTCTGTAAGAGGTCCAGAGTTTGACAGGCCTCTTTATCCGTGCCTCACGTAGCCGTCCCGGTCGAAATACCCATGTACGTGGGTCCTTACTCAGGAAGGGTAATCGTACCGCGGACGGAGGCTTAGGAGAATTCAGTGGGCCCTAATTTATACCGGTCTTCCTGGTACAAAGTTGAAATGATTACCCAAAATTATCCTCGCCTTGCTGCTACGCGTTATCGGGTTTCTGCGCGGCTGAGTGGCAGCGAGAGTCTTCCTTTGGGGCCTCCGCCCCACGTTTCGGCATCGCAAATATGGTCGTCTACTCGCACAAGAGTTGCACGCTACTTGAGGCGTTGTGTTGTCTTAGGGCCATGTCTCACTCATTTGTCAAGTAAGCGGCCAGCAAGCCTTGGCATCGTGACCGATCGCCAGAACCATTGAGGTCCCCGACCGTAGTGTGGCTGCCACTGAAGATACTCAGCTAAAGGCTGGGCATCACCGTCTGTGGGACTAATTCCATCCTAGTTATGAATCTTAAAAGACGTAAGGCGAGGCTTCTTGTATCAGGAGGCAACTGGACGGAGCAGAGCGATTCAATACAACCCACGTACAAAGGATGGTGGTTGAAAAAAGCGTAAGGACCAACGAAGCCGCGAGTGAAGAACACTTCGCTTTGCTAAACTAGAGTTCCATGTCAGTCTTTCTCACTAGGATTAAGAGGCGGGCGTAAGGTTTTCATGAATCTGGAATCCTGGGACGCTTCCCGATAACTCCACACGTGGGGAGTGGGGAGGACGTCGAGCTCGACCCCGCGGGGGTGGTAAAGAAAGGGTCTAACGAGGCGCTATCAGAAAAGGATCGTGTCGCCCGTCTGCCAGTTGAGATTAATGCAAAAAGAAATACTGGTTAGAGAC'/>

    <sequence taxon='98' value='GAGCCTAGAGTGGCTCCTGGATCTGGTCAGTCATTCTCTTCCTAGCCGCACGCATTTGTGTGGCAATTACTCTAGAACCAGACGGTAGTATAAATAACACGACAAGGACCCATTAACCTAAGACACAAATTTCATGGGAGACAGCGGTTGGCTAGTTTATCTCTATTGCCTAGTAGAATGACCACCTTGTGGTAGGCAGTACACACCTTCTCTCAGTGATCGTGGGGGATGCGAATAGGCTGCGGACCTAAAGTATCGGCCCCGCGGTAATATGATTAAGTGCTGCCTAATTAGACAGAAGGTGAGTGCGGACAAATATCCGCTCTAAAACCAAGCGTAATTCAATAAGTAATCCCCTTGTATTCCACGGGCCCGGGGTCAGACTTGGGCGCAAGCCGACACGGCGAAGCAACGATGTCGGCAGACGTTCTGGAAGGGAATCATTTACCTATTGAGCAGGCGCAATATTGAAATTCTCGGTAAGTGTGTCAGGCACCATCCACGACATAAGAAGCATCGTAGTAAGTATCGCATTCGCCCTATTCTGCCACGCAATCGAAATGATGGCCCTTGGTCCCGCGTAACTTATCCGAACTACATTCCGGGTCTAACTTATTACACAAAATGTGATTGGTTCGACGGCAACGGAATCGTTCGGGGCGTACAGTAGCTGATCTCTAAGACCAGGTATCGATCGAGGCGCGGGCTCCCGAATGCATCTCATCGCGGTTCCGCGCGCGGATTCTTACTAGGCGACTCACAGTTTGAAGGTGTGGCACGAAGGCTGGGGCTCCCTGCGCATATACAGAAAGCAGCGATAGGCCCCGAATCGGCACCTTAGCCTCCGCTGTACACGTTTGGCGTACCGCAGCACTCGGGGCCATCCAGCAGGGATATAGACCCCGATAGGCGTCTGCGCTCCGAGTTCTTGGGCGAGTGTTTGAGGTCACCCCCGAGACGATGAATTTGAGTCCGATTGGGCTTAGCAAGACTATTTGGCTTCTGCCCCGTTTACATTCATACTGTTCCAACTAGGAATCCCCCTAAGCGACATTTATAGCTACCAGTGTGAGGATCGCCTGAGAGGGTTACTGTTATGGCCTACTCTGTAAGAGGTCCAGAGTTTGACAGGCCTCTTTATCCGTGCCTCACGTAGCCGTCCCGGTCGAAATACCCATGTACGTGGGTCCTTACTCAGGAAGGGTAATCGTACCGCGGACGGAGGCTTAGGAGAATTCAGTGGGCCCTAATTTATACCGGTCTTCCTGGTACAAAGTTGAAATGATTACCCAAAATTATCCTCGCCTTGCTGCTACGCGTTATCGGGTTTCTGCGCGGCTGAGTGGCAGCGAGAGTCTTCCTTTGGGGCCTCCGCCCCACGTTTCGGCATCGCAAATATGGTCGTCTACTCGCACAAGAGTTGCACGCTACTTGAGGCGTTGTGTTGTCTTAGGGCCATGTCTCACTCATTTGTCAAGTAAGCGGCCAGCAAGCCTTGGCATCGTGACCGATCGCCAGAACCATTGAGGTTCCCGACCGTAGTGTGGCTGCCACTGGAGATACTCAGCTAAAGGCTGGGCATCACCGTCTGTGGGACTAATTCCATCCTAGTTATGAATCTTAAAAGACGTAAGGCGAGGCGTCTTGTATCAGGAGGCAACTGGACGGAGCAGAGCGATTCAATACAACCCACGTACAAAGGATGGTGGTTGAAAAAAGCGTAAGGACCAACGAAGCCGCGAGTGACGAACACTTCGCTTTGCTAAACTAGAGTTCCATGTCAGTCTTTCTCACTAGGATTAAGAGGCGGGCGTAAGGTTTTCATGAATCTGGAATCCTGGGACGCTTCCCGATAACTCCACACGTGGGGAGTGGGGAGGACGTCGAGCTCGACCCCGCGGGGGTGGTAAAGAAAGGGTCTAACGCGGCGCTATCAGAAAAGGATCGTGTCGCCCGTCTGCCAGTTGAGATTAATGCAAAAAGAAATACTGGTTAGAGAC'/>

    <sequence taxon='92' value='GAGCCTAGAGTGGCTCTTGGATCTGGTTAGTCATTCTCTTCCTAGTTGCGCGCATTTGTGTGGCTATTACTCTGGGAGCAGGCGGTAGTCTAAATAACGCGACAAGGGCCCATTAACCTAAGACACAAATTTCATGGGAGACAGCGGTTGGCTTGTTTATCTCTATTGCCTAGTAGAATGACCACCTTGTGGTAGGCAGCACACACGTTCTCTCAGTGATCATGGGGGATGCGAATAGGCTGTGGGCCTAAGGTATCGGCCCCGCGGTAATATGATTAAGTGCTGCCTAATTAGACAGAAGGTGAGTGCGGCCAAGTACCCGCTCTAAGGCCAAGCGTAATCTAATAAGTAATCCCCTTGTGTTCCACGGGCCCGGGGTCAGACTCGGGCGCAAGCCGACATGGAGAAGCAACGATGTGGGCAGGCGTTCTGGAAGGGAATCGTTTACCTACTGAACAGGCGCAATATTGGAATTCTCGGTAAGTGTGTCAGGCACCATCCACGACATAAGAAGCATCGTAGTAAGTATCGCATTCGCCCTATTCTGCCACGCAATCGCAATGGTGACCTTTGGTCCCGCGTAACTTATCCGAACTACATTCCGGGTCTAACTTATTACGCAAAATGTGATTGGTTCGACGGTAACGGAATCGCTAGAGGCGTACGGTACCCGATCTATAAGACCAGGTATCGATCGAGGCGCGGGCTCCCGAATGCATCTCATCGCGGTTCTGCGCGCGGATTCTTGCTAGGCGACTCACAGTTTGGAGGTGTGGCACGAAGGCTGGGGCCCCCTGCGCATATACAGAAAGCAGCGATAGGCCCCGAATCGGCACCTTAACCTCCGATGTACACGTTTGGCGTACCGCAGCACTCGGGGCCATCCAGCAGGGATATAGACCCCGATGGGCGTCTGCGCTCCGAGTTCTTGGGCGAGTGTTTGAGGTCACCCCCGAGACGATGAGTTTGAGTTCGATTGGGCTTAGCAAGACTATTTGGCTTCTGCCCCGTTCACATTCATACCGTTCCAACTAGGAATTCTACTATGCGACATTTATAGCTACCAGTGTGAGGATAGCCTGAAAGGGTTACTGTTATGGCCTACTCAGTAAGAGGTCCAGAGTTTGACAGGCCTCTTTATCCGTTCCTCACATAGCCGTCCCGGTCGAAGTACCCATGCATGTGGGTCCTTACTCAGGAAGGGTAATCGTACCGCGGACAGATGCTTAGTATAATTCAGTGGGCCCTAATTTATTCCGGTCTTCCTGGTACAAAGTTGAAATAATTACCCAAAATTATCCTCGCCTTACTGCTATGCGTTATTGGGTCTCTGTGCTGCTAAGTGGCAGCGAGAGTCCTCCCTTGGGGCCTCCGCCCCACGTTTCGGCATCGCAAGGACGGCCGGCTGCCTGTACAGGAGTTGCAAGCTACTTGAGGCGTCGTGTTGTCTTAGGGCCATGTCTCAATCATTTGTCAAGTAAGCGGCCAGCAAGCCTTGGCATCGTGGCCGATCGCCAGAACCATCGAGGACCCCGACCGTAGTGTCGCTGCCACTAGAGATACTCAGCTAAAGGCTGGGAATCACCGTCTGTGGGACTAATTCCATCCTAGTTATGAATCTCAAAAGACGTGAGGCGAGACTTCTCGTATCAGGAGGCAACTGGACAGAGCAGAGCGATTCAACACAACCCACGTACAACAGATGGTGGTTGAAAAAAGCGTAACGAACAACGAAGCCGCGATTGACGAACACTTCGCTTTGCTAAACTAGAGCTCCATGTCAGTCTTTCTCGCTAGGATTAAGAGGCAGGCGTAAGGTTTTCATGAATCTGGAGTTCTGGGACGCTTCCCGATAACTCTACACGTGGGGAGTGGGGAGGCCGTCGAGCTCGACCCCGCGGGGGTGGTAAAGAAAGGGTCTGCCGAGGCGCTATCAGAGAAGGATCGTGTCGCCCGTCTACCAGTTGAGATTAATGAAAAAAGAAATACTGGTTAGAGAC'/>

    <sequence taxon='151' value='GAGCCTAGAGTGGCTCTTGGATCTGGTTAGTCATTCTCTTCCTAGTTGCGCGCATTTGTGTGGCTATTACTCTGGGAGCAGGCGGTAGTCTAAATAACGCGACAAGGGCCCATTAACCTAAGACACAAATTTCATGGGAGACAGCGGTTGGCTTGTTTATCTCTATTGCCTAGTAGAATGACCACCTTGTGGTAGGCAGCACACACGTTCTCTCAGTGATCATGGGGGATGCGAATAGGCTGTGGGCCTAAGGTATCGGCCCCGCGGTAATATGATTAAGTGCTGCCTAATTAGACAGAAGGTGAGTGCGGCCAAGTACCCGCTCTAAGGCCAAGCGTAATCTAATAAGTAATCCCCTTGTGTTCCACGGGCCCGGGGTCAGACTCGGGCGCAAGCCGACATGGAGAAGCAACGATGTGGGCAGGCGTTCTGGAAGGGAATCGTTTACCTACTGAACAGGCGCAATATTGGAATTCTCGGTAAGTGTGTCAGGCACCATCCACGACATAAGAAGCATCGTAGTAAGTATCGCATTCGCCCTATTCTGCCACGCAATCGCAATGGTGACGTTTGGTCCCGCGTAACTTATCCGAACTACATTCCGGGTCTAACTTATTACGCAAAATGTGATTGGTTCGACGGTAACGGAATCGTTAGAGGCGTACGGTACCCGATCTATAAGACCAGGTATCGATCGAGGCGCGGGCTCCCGAATGCATCTCATCGCGGTTCTGCGCGCGGATTCTTGCTAGGCGACTCACAGTTTGGAGGTGTGGCACGAAGGCTGGGGCCCCCTGCGCATATACAGAAAGCAGCGATAGGCCCCGAATCGGCACCTTAGCCTCCGATGTACACGTTTGGCGTACCGCAGCACTCGGGGCCATCCAGCAGGGATATAGACCCCGATGGGCGTCTGCGCTCCGAGTTCTTGGGCGAGTGTTTGAGGTCACCCCCGAGACGATGAGTTTGAGTTCGATTGGGCTTAGCAAGACTATTTGGCTTCTGCCCCGTTCACATTCATACCGTTCCAACTAGGAATTCTACTATGCGACATTTATAGCTACCAGTGTGAGGATGGCCTGAAAGGGTTACTGTTATGGCCTACTCAGTAAGAGGTCCAGAGTTTGACAGGCCTCTTTATCCGTTCCTCACATAGCCGTCCCGGTCGAAGTACCCATGCATGTGGGTCCTTACTCAGGAAGGGTAATCGTACCGCGGACAGATGCTTAATATAATTCAGTGGGCCCTAATTTATTCCGGTCTTCCTGGTACAAAGTTGAAATAATTACCCAAAATTATCCTCGCCTTACTGCTATGCGTTATTGGGTCTCTGTGCGGCTAAGTGGCAGCGAGAGTCCTCCCTTGGGGCCTCCGCCCCACGTTTCTGCATCGCAAGGATGGCCGGCTGCCTGTACAGGAGTTGCAAGCTACTTGAGGCGTTGTGTTGTCTTAGGGCCATGTCTCAATCATTTGTCAAGTAAGCGGCCAGCAAGCCTTGGCATCGTGGCCGATCGCCAGAACCATCGAGGACCCCGACCGTAGTGTCGCTGCCACTAGAGATACTCAGCTAAAGGCTGGGAATCACCGTCTGTGGGACTAATTCCATCCTAATTATGAATCTTAAAAGACGTGAGGCGAGACTTCTCGTATCAGGAGGCAACTGGACAGAGCAGAGCGATTCAACACAACCCACGTACAACAGATGGTGGTTGAAAAAAGCGTAACGAACAACGAAGCCGCGATTGACGAACACTTCGCTTTGCTAAACTAGAGCTCCATGTCAGTCTTTCTCGCTAGGATTAAGAGGCAGGCGTAAGGTTTTCATGAATCTGGAGTTCTGGGACGCTTCCCGATAACTCTACACGTGGGGAGTGGGGAGGCCGTCGAGCTCGACCCCGCGGGGGTGGTAAAGAAAGGGTCTGCCGAGGCGCTATCAGAGAAGGATCGTGTCGCCCGTCTACCAGTTGAGATTAATGAAAAAAGAAATACTGGTTAGAGAC'/>

</data>

    <trait id="tipDates" spec='beast.evolution.tree.TraitSet' traitname='date-backward' units='year' value='
112=0.0,
56=0.0,
12=0.7562642063490745,
40=0.0,
29=0.7796337636910144,
88=0.0,
101=0.0,
79=0.0,
41=0.0,
110=0.0,
50=0.1724432559386444,
4=1.8863723829694907,
89=0.0,
65=0.27473808274632683,
64=0.0,
132=0.0,
149=0.0,
42=0.1327794428621707,
146=0.0,
145=0.0,
78=0.28720275785995764,
46=0.3648774441203426,
47=0.5992337063543607,
134=0.0,
121=0.0,
17=0.13004926698274266,
26=0.5495537790810126,
81=0.0,
9=1.3889884107356436,
15=1.1214939730905384,
103=0.0,
102=0.0,
94=0.0,
53=0.2784503792066255,
52=0.5421906275717125,
20=0.0,
30=0.0,
18=0.8179354140075343,
135=0.0,
133=0.0,
127=0.08258082636911235,
126=0.0,
144=0.0,
93=0.0,
67=0.25336717037022405,
51=0.4421432730524062,
136=0.0,
139=0.0,
28=0.6245448430512215,
36=0.0,
66=0.41346579216223933,
90=0.0,
154=0.0,
11=1.3233406826196537,
55=0.0,
31=0.5566513038664458,
37=0.6038573478054214,
75=0.0,
32=0.0,
100=0.0,
118=0.0,
138=0.0,
137=0.0,
95=0.21061813230960746,
73=0.0,
72=0.0,
14=0.9465032633722186,
35=0.0,
113=0.0,
84=0.15741742698788652,
148=0.0,
147=0.0,
71=0.0,
59=0.4018664669713701,
39=0.6024839844181562,
82=0.0,
85=0.28826347086279513,
141=0.0,
140=0.0,
54=0.2470870318040701,
21=0.8303408886184607,
153=0.0,
152=0.0,
33=0.232996389975634,
99=0.0,
22=0.0,
109=0.0,
108=0.0,
23=0.4434036748131538,
116=0.0,
77=0.15080914168756188,
76=0.36838065257794295,
150=0.0,
61=0.0,
60=0.0,
69=0.0,
27=0.415283445305795,
19=1.0492714380481352,
0=2.621825618718073,
3=2.3657191107575324,
80=0.0,
68=0.4157147441175617,
62=0.0,
34=0.49843765623292313,
128=0.0,
123=0.0,
122=0.0,
125=0.0,
143=0.0,
142=0.0,
124=0.07413095037766437,
49=0.5378536942796601,
44=0.6144308311835096,
43=0.672578238027989,
45=0.0,
120=0.0,
119=0.0,
2=3.0442822162111196,
96=0.0,
58=0.22998470192996345,
74=0.0,
8=1.4166275587825714,
7=1.5714221402873874,
63=0.0,
5=1.6166220962981952,
1=3.0505469577668913,
6=2.0644731918745656,
25=0.0,
16=0.8768100556776033,
130=0.0,
129=0.0,
13=0.15601254893743022,
48=0.0,
114=0.0,
115=0.10947753642823965,
57=0.17022274015997985,
98=0.0,
97=0.0,
131=0.0,
117=0.08597690677401237,
83=0.1476747327102914,
105=0.0,
104=0.0,
70=0.0,
111=0.0,
38=0.0,
87=0.0,
86=0.0,
24=0.4744929233196178,
91=0.0,
107=0.0,
106=0.0,
10=0.6695512852847347,
92=0.0,
151=0.0
            '>
        <taxa id='taxonSet' spec='beast.evolution.alignment.TaxonSet' alignment='@alignment'/>
    </trait>

    <BirthDeathSkylineModel spec="SABDSamplingThroughTimeModel" id="birthDeath" tree="@tree" conditionOnRhoSampling="true">
		<parameter name="origin" id="origin" value ="100." lower="0."/>
        <parameter name="diversificationRate" id="diversificationRate" value="0.5"/>
        <parameter name="turnover" id="turnover" value=".5"/>
        <parameter name="samplingProportion" id="samplingProportion" value="0.7"/>
        <parameter name="removalProbability" id="r" value="0.0" lower="0." upper="1."/>
        <parameter name="rho" id="rho" value="0.5" lower="0." upper="1."/>
	</BirthDeathSkylineModel>
    
    <siteModel gammaCategoryCount="1" id="SiteModel" spec="SiteModel">
		<parameter dimension="1"  id="mutationRate" name="mutationRate" value="1.0"/>
		<substModel id="gtr" rateAC="@rateAC" rateGT="@rateGT" rateAT="@rateAT" rateCG="@rateCG" rateCT="@rateCT" spec="GTR">
			<parameter dimension="1"  id="rateAG" lower="0.0" name="rateAG" value="1.0"/>
			<frequencies estimate="true" id="freqs" spec="Frequencies">
				<parameter name='frequencies' id='freqParameter' value='0.25' dimension='4' lower="0." upper="1."/>
			</frequencies>
		</substModel>
	</siteModel>
	<branchRateModel id="StrictClock" spec="beast.evolution.branchratemodel.StrictClockModel">
		<parameter dimension="1" id="clock.rate" name="clock.rate" value="0.05" lower="0."/>
	</branchRateModel>


   <!-- likelihood and priors: -->
    <distribution id="posterior" spec="util.CompoundDistribution">
		<distribution id="prior" spec="util.CompoundDistribution">
            <distribution  x="@clock.rate" id="clockRatePrior" spec='beast.math.distributions.Prior'>
				<distr spec='beast.math.distributions.LogNormalDistributionModel' id='clockRatePrior.exp' M="-4.6" S="1.25"/>
			</distribution>
			<distribution id="hky.frequencies.prior" spec="beast.math.distributions.Prior" x="@freqParameter">
				<distr id="Uniform " lower="0.0" upper="1.0" spec="beast.math.distributions.Uniform" />
			</distribution>
			<distribution id="diversificationRate_prior" spec="beast.math.distributions.Prior" x="@diversificationRate">
				<distr spec="beast.math.distributions.Uniform" lower="0." upper="1000." offset="0."/>
			</distribution>
			<distribution id="turnover_prior" spec="beast.math.distributions.Prior" x="@turnover">
				<distr spec="beast.math.distributions.Uniform" lower="0." upper="1." offset="0."/>
			</distribution>
			<distribution id="samplingProportion_prior" spec="beast.math.distributions.Prior" x="@samplingProportion">
				<distr spec="beast.math.distributions.Uniform" lower="0" upper="1." offset="0."/>
			</distribution>
			<distribution  id='origin_Prior' x="@origin" spec='beast.math.distributions.Prior'>
				<distr spec='beast.math.distributions.Uniform' lower="0." upper="1000." offset="0."/>
			</distribution>
			<distribution id="BDlikelihood" spec="util.CompoundDistribution">
				<distribution idref="birthDeath"/>		
			</distribution>
		</distribution>
        <distribution id="jointTreeLikelihood" spec="util.CompoundDistribution">
			<distribution data="@alignment" id="treeLikelihood" spec="TreeLikelihood" tree="@tree" siteModel="@SiteModel" branchRateModel="@StrictClock"/>
        </distribution>
    </distribution>

    
	<run chainLength="20000000" id="mcmc" spec="MCMC" storeEvery="100000" distribution="@posterior">
        
        <init spec='beast.evolution.tree.ZeroBranchSARandomTree' id='SARandomTree' nodetype="beast.evolution.tree.ZeroBranchSANode" initial='@tree' taxonset='@taxonSet'>
            <populationModel id='ConstantPopulation' spec='ConstantPopulation'>
                <popSize id='randomPopSize' spec='parameter.RealParameter' value='1'/>
            </populationModel>
        </init>
     
		<state id="state" storeEvery="100000">
            <stateNode spec='beast.evolution.tree.ZeroBranchSATree' nodetype="beast.evolution.tree.ZeroBranchSANode" id='tree' trait='@tipDates' taxonset='@taxonSet'/>
			<stateNode idref="origin"/>
			<stateNode idref="diversificationRate"/>
			<stateNode idref="turnover"/>
			<stateNode idref="samplingProportion"/>
            <stateNode idref="rho"/>
            <!--<stateNode idref="r"/> -->
            
            <stateNode idref="clock.rate"/>
			<stateNode idref="freqParameter"/>
			<parameter dimension="1"  id="rateAC" lower="0.0" upper="100.0" name="stateNode" value="1.0"/>
			<parameter dimension="1"  id="rateGT" lower="0.0" upper="100.0" name="stateNode" value="1.0"/>
			<parameter dimension="1"  id="rateAT" lower="0.0" upper="100.0" name="stateNode" value="1.0"/>
			<parameter dimension="1"  id="rateCG" lower="0.0" upper="100.0" name="stateNode" value="1.0"/>
			<parameter dimension="1"  id="rateCT" lower="0.0" upper="100.0" name="stateNode" value="1.0"/>
        </state>
        
		<operator id='origOperator' spec='ScaleOperator' scaleFactor=".75" weight="3" parameter="@origin"/>
		<operator id='diversificationRateOperator' spec='ScaleOperator' scaleFactor=".75" weight="10" parameter="@diversificationRate"/>
		<operator id='turnoverOperator' spec='ScaleOperator' scaleFactor=".75" weight="10" parameter="@turnover"/>
		<operator id='samplingProportionOperator' spec='ScaleOperator' scaleFactor=".75" weight="10" parameter="@samplingProportion"/>
        <operator id='rhoOperator' spec='ScaleOperator' scaleFactor=".75" weight="10" parameter="@rho"/>
        <!-- <operator id='rOperator' spec='ScaleOperator' scaleFactor=".9" weight="1" parameter="@r"/> -->
        
        <operator spec='TreeDimensionJump' weight="10" tree="@tree"/> 
        <operator spec='WilsonBaldingForZeroBranchSampledAncestorTrees' weight="10" tree="@tree"/> 
        <operator spec='ExchangeForZeroBranchSampledAncestorTrees' isNarrow="false" weight="10" tree="@tree"/>
        <operator spec='ExchangeForZeroBranchSampledAncestorTrees' weight="10" tree="@tree"/>
        <operator spec='UniformForZeroBranchSATrees' weight="20" tree="@tree"/>
        <operator id='rootScaler' spec='ScaleOperatorForZeroBranchSATrees' scaleFactor=".95" weight="1" tree="@tree" rootOnly='true'/>
        <operator id='treeScaler' spec='ScaleOperatorForZeroBranchSATrees' scaleFactor=".95" weight="10" tree="@tree"/>
        
        <operator id="clock.rateScaler" parameter="@clock.rate" scaleFactor="0.75" spec="ScaleOperator" weight="10"/>
        
		<operator spec='ScaleOperator' scaleFactor=".75" weight=".2" parameter="@rateAC"/>
		<operator spec='ScaleOperator' scaleFactor=".75" weight=".2" parameter="@rateAT"/>
		<operator spec='ScaleOperator' scaleFactor=".75" weight=".2" parameter="@rateCG"/>
		<operator spec='ScaleOperator' scaleFactor=".75" weight=".2" parameter="@rateCT"/>
		<operator spec='ScaleOperator' scaleFactor=".75" weight=".2" parameter="@rateGT"/>
		<operator autoOptimize="true" delta="0.2" id="FrequenciesExchanger" integer="false" spec="DeltaExchangeOperator" weight="0.1" parameter="@freqParameter"/>


			
		<logger fileName="$(seed).log" id="tracelog" logEvery="10000" mode="autodetect" model="@posterior">
			<distribution idref="posterior" name="log"/>
			<log idref="BDlikelihood"/>
            <log idref="jointTreeLikelihood"/>
            <log id="treeHeight" spec="beast.evolution.tree.TreeHeightLogger" tree="@tree"/>
			<log idref="origin"/>
            <log idref="diversificationRate"/>
			<log idref="turnover"/>
			<log idref="samplingProportion"/>
            <log idref="rho"/>
            <!--<log idref="r"/>-->
            <log id="SACount" spec="beast.evolution.tree.SALogger" tree="@tree"/>

            <log idref="clock.rate"/>
			<log idref="freqParameter"/>
			<log idref="rateAC"/>
			<log idref="rateAG"/>
			<log idref="rateAT"/>
			<log idref="rateCG"/>
			<log idref="rateCT"/>
			<log idref="rateGT"/>
		</logger>
        
        <!-- <logger fileName="$(seed).trees" id="treelog" logEvery="200000" mode="tree">
			<tree idref="tree" name="log"/>
		</logger> -->
	
	</run>

</beast>
