# Supplementary material for: Bayesian Inference of Sampled Ancestor Trees for Epidemiology and Fossil Calibration
Source: PLoS Comput Biol. 2014 Dec 4;10(12):e1003919. doi: 10.1371/journal.pcbi.1003919 (PMC4263412; doi:10.1371/journal.pcbi.1003919)
Supplement: File S4 — XML files for simulated fossilized birth-death process. (ZIP) [file pcbi.1003919.s005.zip › simulations1/93.xml]

<?xml version="1.0" encoding="UTF-8" standalone="no"?><beast namespace="beast.core:beast.evolution.alignment:beast.evolution.tree.coalescent:beast.core.util:beast.evolution.nuc:beast.evolution.operators:beast.evolution.sitemodel:beast.evolution.substitutionmodel:beast.evolution.likelihood:beast.evolution.speciation:beast.core.parameter:beast.util" version="2.0">
    
    <data dataType="nucleotide" id="alignment" name="alignment">
    <sequence taxon='0' value='CCTGCGCGACTTCGAAATGGATTATACTATGGGCTAACTACTAGCGAACCAAGTCCAGTTGATAGCTCTTGAGCTAGGTTAACAGCATTAGTACGTAGCTAGCCATCCAGATAATCCAGTGTCGCCTTGAGTATACAATTGGTGCAGACCCCGAAGCTAGTTTGATACGTCGCCCGCTCAGCGAAGTGCCTATCTTGATTAATGCGCTCAATATACGACGAACGTAGAGGCTACTACGTTATGTGATGGCCAGTAATGTAGTATCAGGATTTCCCCTAGGGATTACCGCTATACATCTGCCTTATTCTTAGCTTAACATGTGTAGCCGACCGTCGTCCCGCCTTTGTGCGTATGCCTCCGTACAATCATTTTCAGAAGTGGGAGCCCTGGACCAGGGGCCCGGAATGACCGTCCGGCAGCGGGCGAAATCACAGTTCGCGCTTAAACTTGGTGGTGCGTCAAAGGCAAAGCGTTTGGTGGTTCGACATTCCTTGGCCTCCCTACGGCCCCACATGGAGTTAGTAAGGTTTGCCTGGGTAGGGGTTCGCACTGCCGCCCATCTTCTTTATGACAATGCTTTAGGCGATCGTCCCTGATCGCTGCCTAGGTCGACGGCCTTACTGCATACTCCGCCGAGGCGTCCATGTGATTCTCTAGTCTTTGGGGTGAACGACTCGATAAGACCCAATATTCATATGCGATGGCCTGGGTCGTACTTCTCGTGTAGGTAGGAGCCCGAGTTGGCTTCGAGCCCTGCCTCAATACTTCACAAGACCACGTTGGCAACTCTCGAGTTAGCCTGTAAACTCCTCTTGCCTCTCTGAGGTGTGCTGTACGCGTGCGATGGCCCATCTGTCCCGCTAAGTGGGCTTCTGGCGGTCAGACTCCGCGCGAAGGCCTTTCGGAGGAAGTAGTTCGGGTCGGCCATAATCCCCTTTGGGGGGCACGAAATCATTTATAGCATTCTAGCCGGAAAGCAATCTCCCAAGTATATGGCGTTCAAAGACGCCTTCTGTAGAGACTGCATACATCAAACGGATTCTCGTCAGAGAGGATAATCGATACGGTTAACGAGCTTAACTGTCGGGCGAGAGCGCAGTCTCCCTAGCAGTCGGCAGTTTTTGTTACTGTGTCAATGGCAACCAAACGCTAGACGTCCGGAGGTCGAAAGGGCGTCGCCAATGGGCACTGTTTTAATTTCCATGAGAGGCTAATCGGACTCCCGAATATCGCCCTAAAGTTTGAATTCCTTGTAGCCACTGTCTAGGTGTCAAGTCCTGAAACCTACCAGTCGGACGAATGACCTCGAACACATTATTCAACTTTTAAGGTTGGTTATTATGTATTAGAAGGTCGGCAGCTGACATCCTCGGATTAATCCAAGGCACTCCTCCCTTCCAACCAATCCACTAACATGAACACGTCTCCGCGGCCGTCGCTTCGGTTGTTAGCGTGGGCACCTGGTACAGCGTTGTAATCACCCGTCACAATACGTAATCGTTGTAAGTGCTGAGGCCCATGTAATAAGCCGGGGGAGACTTGGGCTAGTCTACAATTTGATGACGTATCCCACGGATTTTTCTTATTGTCAGTTGAAGTCCCGGTCTCGTTCTCACGACCATCATGTCTGGGAGTATTCGTGCCAAATTTAGATTCTTTTACCCGATAATATTGTTGCACTCGTGGAATACATGCGCGAGGACTGGGGATGCCCGGTCACTGAATGGGAAGGCGGAGTGGGAACACCGTACCGGGTATGTTTTAGGAGAGAGTGATCGTGGACGACGACCTGCCTACGGATGGCATGCCTTCGGGCGGTATGCTCCGCGTTACTCCTACCTAAGCGCAACGCAAGGCGGCACTGGACATTAAGAGAACATGGAGGCCGCCGGGCGAAACAGGGGAGAAGGCCACGAGCTCCCACTTAACAATCCCGCTGTTCCATATACACGTAGATTCCACGCATGCTTCTCTCGCCGGCGTAATAGCCTAGCCCGCAC'/>

    <sequence taxon='1' value='CCTGCGCGACTTCGAAATGGATTATACTATGGGCTAACTACTAGCGAACCAAGGCCAGTTGATAGCTCTTGAGCTAGGTTAACAGCATTAGTACGTAGCTAGCCATCCAGATAATCCAGTGTCGCCTTGAGTATACAATTGGTGCAGACCCCGAAGCTAGTTTGATACGTCGCCCGCTCAGCGAAGTGCCTATCTTGATTAATGCGCTCAATATACGACGAACGTAGAGGCTACTATGTTATGTGATGGCCAGTAATGTAGTATCAGGATTTCCCCTAGGGATTACCGCTATACATCTGCCTTATTCTTAGCTTAACATGTGTAGCCGACCGTCGTCCCGCCTTTGTGCGTATGCCTCCGTACAATCATTTTCAGAAGTGGGAGCCCTGGACCAGGGGCCCGGAATGACCGTCCGGCAGCGGGCGAAATCACAGTTCGCGCTTAAACTTGGTGGTGCGTCAAAGGCAAAGCGTGTGGTGGTTCGACATTCCTTGGCCTCCCTACGGCCCCACATGGAGTTAGTAAGGTTTGCCTGGGTAGGGGTTCGCACTGCCGCCCATCTTCTTTATGACAATGCTTTAGGCGATCGTCCCTGATCGCTGCCTAGGTCGACGGCCTTACTGCATACTCCGCCGAGGCGTCCATGTGATTCTCTAGTCTTTGGGGTGAACGACTCGATAAGACCCAATACTCATATGCGATGGCCTGGGTCGTACTTCTCGTGTAGGTAGGAGCCCGAGTTGGCTTCGAGCCCTGCCTCAATACTTCACAAGACCACGTTGGCAACTCTCGAGTTAGCCTGTAAACTCCTCTTGCCTCTCTGAGGTGTGCTGTACGCGTGCGATGGCCCATCTGTCCCGCTAAGTGGGCTTCTGGCGGTCAGACTCCGCGCGAAGGCCTTTCGGAGGAAGTAGTTCGGGTCGGCCATAATCCCCTTTGGAGGGCACGAAATCATTTATAGCATTCTAGCCGGAAAGCAATCTCCCAAGTATATGGCGTTCAAAGACGCCTTCTGTAGAGACTGCATACATCAAACGGATTCTCGTCAGAGAGGATAATCGATACGGTTAACGAGCTTAACTGTCGGGCGAGAGCGCAGTCTCCCTAGCAGTCGGCAGTTTTTGTTACTGCGTCAATGGCAACCAAACGCTAGACGTCCGGAGGTCGAAAGGGCGTCGCCAATGGGCACTGTTTTAATTTCCATGAGAGGTTAATCGGACTCCCGAATATCGCCCTAAAGTTTGAATTCCTTGTAGCCACTGTCTAGGTGTCAAGTCCTGAAACCTACCAGTCGGACGAATGACCTCGAACACATTATTCAACTTTTAAGGTTGGTTATTATGTATTAGAAGGTCGGCAGCTGACATCCTCGGATTAATCTAAGGCACTCCTCCCTTCCAACCAATCCACTAACATGAACACGTCTCCGCGGCCGTCGCTTCGGTTGCTAGCGTGGGCACCTGGTACAGCGTTGTAATCACCCGTCACAATACGTAATCGTTGTAAGTGCTGAGGCCCATGTAATAAGCCGGGGGAGACTTGGGCTAGTCTACAATTTGATGACGTATCCCACGGATTTTTCTTATTGTCAGTTGAAGTCCCGGTCTCGTTCTCACGACCATCATGTCTGGGAGTATTCGTGCCAAATTTAGATTCTTTTACCCGATAATATTGTTGCACTCGTGGAATACATGCGCGAGGACTGGGGATGCCCGGTCACTGAATGGGAAGGCGGAGTGGGAACACCGTACCGGGTATGTTTTAGGAGAGAGTGATCGTGGACGACGACCTGCCTACAGATGGCATGCCTTCGGGCGGTATGTTCCGCGTTACTCCTACCTAAGCGCAACGCAAGGCGGCACTGGACATTAAGAGAACATGGAGGCCGCCGGGCGAAACAGGGGAGAAGGCCACGAGCTCCCACTTAACAATCCCGCTGTTCCATATACACGTAGATTCCACGCATGCTTCTCTCGCCGGCGTAATAGCCTAGCCCGCAC'/>

    <sequence taxon='3' value='CCTGCGCGACTTCGAAATGGATTATACTATGGACTAACTACTAGCGAACCAAGGCCAGTTGATAGCTCTTGAGCTAGGTTAACAGCATTAGTACGTAGCTAGCCATCCAGATAATCCAGTGTCGCCTTGAGTATACAATTGGTGCAGACCCCGAAGCTAGTTTGATACGTCGCCCGCTCAGCGAAGTGCCTATCTTGATTAATGCGCTCAATATACGACGCACGTAGAGGCTACTATGTTATGTGATGGCCAGTAATGTAGTATCAGGATTTCCCCTAGGGATTACCGCTATACATCTGCCTTATTCTTAGCTTAACATGTGTAGCCGACCGTCGTCCCGCCTTTGTGCGTATGCCTCCGTACAATCCTTTTCAGAAGTGGGAGCCCTGGACCAGGGGCCCGGAATGACCGTCCGGCAGCGGGCGAAATCACAGTTCGCGCTTAAACTTGGTGGTGCGTCAAAGGCAAAGCGTGTGGTGGTTCGACATTCCTTGGCCTCCCTACGGCCCCACATGGAGTTAGTAAGGTTTGCCTGGGTAGGGGTTCGCACTGCCGCCCATCTTCTTTATGACAATGCTTTAGGCGATCGTCCCTGATCGCTGCCTAGGTCGACGGCCTTACTGCATACTCCGCCGAGGCGTCCATGTGATTCTCTAGTCTTTGGGGTGAACGACCCGATAAGACCCAATACTCATATGCGATGGCCTGGGTCGTACTTCTCGTGTAGGTAGGAGCCCGAGTTGGCTTCGAGCCCTGCCTCAATACTTCACAAGACCACGTTGGCAACTCTCGAGTTAGCCTGTAAACTCCTCTTGCCTCTCTGAGGTGTGCTGTACGCGTGCGATGGCCCATCTGTCCCGCTAAGTGGGCTTCTGGCGGTCAGACTCCGCGCGAAGGCCTTTCGGAAGAAGTAGTTCGGGTCGGCCATAATCCCCTTTGGAGGGCACGAAATCATTTATAGCATTCTAGCCGGAAAGCAATCTCCCAAGTATATGGCGTTCAAAGACGCCTTCTGTAGAGACTGCATACATCAAACGGATTCTCGTCAGAGAGGATAATCGATACGGTTAACGAGCTTAACTGTCGGGCGAGAGCGCAGTCTCCCTAGCAGTCGGCAGTTTTTGTTACTGCGTCAATGGCAACCAAACGCTAGACGTCCGGAGGTCGAAAGGGCGTCGCCAATGGGCACTGTTTTAATTTCCATGAGAGGTTAATCGGACTCCCGAATCTCGCCCTAAAGTTTGAATTCCTTGTAGCCACTGTCTAGGTGTCAAGTCCTGAAACCTACCAGTCGGACGAATGACCTCGAACACATTATTCAACTTTTAAGGTTGGTTATTATGTATTAGAAGGTCGGCAGCTGACATCCTCGGATTAATCTAAGGCACTCCTCCCTTCCAACCAATCCACTAAAATGAACACGTCTCCGCGGCCGCCGCTTCGGTTGCTAGCGTGGGCACCTGGTACAGCGTTGTAATCACCCGTCACAATACGTAATCGTTGTAAGTGCTGAGGCCCATGTAATAAGCCGGGGGAGACTTGGGCTAGTCTACAATTTGATGACGTATCCCACAGATTTTTCTTATTGTCAGTTGAAGTCCCGGTCTCGTTCTCACGACCATCATGTCTGGGAGTATTCGTGCCAAATTTAGATTCTTTTACCCGATAATATTGTTGCACTCGTGGAATACATGCGCGAGGACTGAGGATGCCCGGTCACTGAATGGGAAGGCGGAGTGGGAACACCGTACCGGGTATGTTTTAGAAGAGAGTGATCGTGGACGACGACCTGCCTACAGATGGCATGCCTTCGGGCGGTATGTTCCGCGTTACTCCTACCTAAGCGCAACGCAAGGCGGCACTGGACATTAAGAGAACATGGAGGCCGCCGGGCGAAACAGGGGAGAAGGCCACGAGCTCCCACTTAACAATCCCGCTGTTCCATATACGCGTAGATTCCACGCATGCTTCTCTCGCCGGCGTAATAGCCTAGCCCGCAC'/>

    <sequence taxon='22' value='CCTGCGCGACTTCGAAATGGATTATACTATGGACTAACTACTAGCGAACCAAGGCCAGTTGATAGCTCTTGAGCTAGATTAACAGCATTAGTACGTAGCTAGCCATCCAGATAATCCAGTGTCGCCTTGAGTATACAATTGGTGCAGACCCCGAAGCTAGTTTGATACGTCGCCCGCTCAGCGTAGTGCCTATCTTGATTACTGCGCTCAATATACGACGCACGTAGAGGCTACTATGTTATGTGATGGCCAGTAATGTAATATCAGGATTTCCCCTAGGGATTACCGCTATACATCTGCCTTATTCTTAGCTTAACATGTGTAGCCGACCGTTGTCCCGCCTTTGTGCGTATGCCTCCGTACAATCCTTTTCAGAAGTGGAAGCCCTGGACCAGGGGCCCGGAATGACCGTCCGGCAGCGGGCGAAATCACACTTCGCGCTTAAACTTGGTGGTGCGTCAAAGGCAAAGCGTGTGGTGGTTCGACATTCCTTGGCCTCCCTACGGCCTCACATGGAATTAGTAAGGTTTGCCTGGGTAGGGGTTCGCACTGCCGCTCATCTTCTTTATGACAATGCTTTAGGCGATCGTCCTTGATCGCTGCCTAGGTCGACGGCCTTACTGCATACTCCGCCGAGGTGTCCATGTGATTCTCTAGTCTTTGGGGTGAACGACCCGATAAGACCCAATACTCATATGCGATAGCCTGGGTCGAACTTCTCGTGTAGGTAGGAGCCGGAGTTGGCTTCGAGCCCTGCCTCAATACTTTACAAGACCACGTTGGCAACTCTCGAGTTAGCCTGTAAAGTCCTCTTGCCTATCTGAGGTGTGCTGTACGCGTGCGATGGCCCATCTGTCCCGCTAAGTGGGCTTCTGGCGGTCAGACTCCGCGCGAAGGCCTTTCGGAAGAAGTAGTTCGGGTCGGCCATAATCCCCTTTGGAGGGCACGAAATCATTTATAGCATTCTAGCCGGAAAGCAATCTCCCAAGTATATGGCGTTCAAAGACGCCTTCTGTAGAGACTGCATACATCAAACGGATTCTCGTCAGAGAGGATAATCGATACGGTTAATGAGCTTAACTGTCGGGCGAGAGCGCAGTCTCCCTAGCAGTCGGCAGTTTTCGTTACTGCGTCGATGGCAACCAAACGCTATGCGTCCGGAGGTCGAAAGGGCGTCGCCAATGGGCACTGTTTTAATTTCCATGAGGGGTTAATCGGACTCCCGGATCTCGCCCTAAAGTTTGAATTCCTTGTAGCCAATGTCTAGGTGTCAAGTCCTGAAACCTACCAGTCGGACGATTCACCTCGAACACATTATTCAACTTTTAAGGTTGGTTATTATGTATTAGAAGGTCAGCAGCTGACATCCTCGGATTAATCTAAGGCACTCCTCACTTCCAACCAATCCACTGAAATGAACACGTCTCCGCGCCCGCCGCTTCGGTTGCTAGCCTGGGCACCTGGTACAGCGTTGTAATCTCCCGTCACAATACGTAATCGTTGTAAGTGCTGAGGCCCATTTAATAAGCCGGGGGAGACTTGGGCTAGTCTACAATATGATGACGTATCCCACAGATTTTTCTTATTCTCAGTTGAAGTCCCGGTCTTGTTCTCACGACCGTCATGTCTGGGAGTATGCGTGCCAAATTTAGATTCTTTTACCCGATAATATTGTTACACTCGTGGAATACATGCGCGAGGACTGAGGATGCCCGGTCACTGAATGGGGAGGCGGAGTGGGAACACCGTACTGGGTATGTTTTAGAAGAGAGCGATCGTGGACGACGACCTGCCTACAGATGGCATGCCTTCGGGCGGTATGTTCCGCGTTACTCCTACCTAAGCGCAACGCAAGGCGGCACTGGACATTAAGAGAATATGGAGGCCGCCGGGCGAAACAGGGGAGAAGGCCACGAGCTCCCACTTAACAATCCCACTGTTCCATATACGCGTAGATTCCACGCATGCTTCTCTAGCCGGCTTAATAGCCTAGCCCGCAC'/>

    <sequence taxon='28' value='CCTGCGCGACTTCGAAATGGATTATACTATGGACTAACTACTAGCGAACCAAGGCCAGTTGATAGCTCTTGAGCTAGGTTAACAGCATTAGTACGTAGCTAGCCATCCAGATAATCCAGTGTCGCCTTGAGTATACAATTGGTGCAGACCCCGAAGCTAGTTTGATACGTCGCCCGCTCAGCGTAGTGCCTATCTTGATTAATGCGCTCAATATACGACGCACGTAGAGGCTACTATGTTATGTGATGGCCAGTAATGTAGTATCAGGATTTCCCCTAGGGATTACCGCTATACATTTGCCTTATTCTTAGCTTAACATGTGTAGCCGACCGCCGTCCCGCCTTTGTGCGTATGCCTCCGTACAATCCTTTTCAGAACTGGAAGCCCTGGACCAGGGGCCCGGAATGACCGTCCGGCAGCGGGCGAAATCACACTTCGCGCTTAAACTTGGTGGTGCGTCAAAGGCAGAGCGTGTGGTGGTTCGACATTCCTTGGCCTCCCTACGGCCCCACATGGAGTTAGTAAGGTTTGCCTGGGTAGGGGTTCGCACTGCCGCCCATCTTCTTTATGACAATGCTTTAGGCGATCGTCCTTAATCGCTGCCTAGGTCGACGGCCTTACTGCATAGTCCGCCGAGGCGTCCATGTGATTCTCTAGTCTTTGGGGTGAACGACCCGGTAAGACCCAATACTCATATGCGATGGCCTGGGTCGTACTTTTCGTGTAGGTAGGAGCCGGAGTTGGCTTCGAGCCCTGCCTCAATACTTCACAAGACCACGTTAGCAACTCTCGAGTTAGCCTGTAAACTCCTCTTGCCTATCTGAGGTGTGCTGTACGCGTGCGATGGCCCATCTGTCCCGCTAAGTGGGCTTCTGGCGGTCAGACTCCGCGCGAAGGCCTTTCGGAAGAAGTAGTTCGGGTCGGCCATAATCCCCTTTGGAGGGCACGAAATCATTTATAGCATTCTAGCCGGAAAGCAATCTCCCAAGTATATGGCGTTCAAAGACGCCTTCTGTAGAGACTGCATACATCAAACGGATTCTCGTCAGAGAGGATAATCGATACGGTTAATGAGCTTAACTGTCGGGCGAGAGCGCAGTCTCCCTAGCAGTCGGCAGTTTTTGTTACTGCGTCAATGGCAACCAAACGCTAGACGTCCGGAGGTCGAAAGGGCGTCGCCAATGGGCACTGTTTTAATTTCCATGAGAGGTTAATCGGACTCCCGGATCTCGCCCTAAAGTTTGAATTCCTTGTAACCAATGTCTAGGTGTCAAGTCCTGAAACCTACCAGTCGGACGATTGACCTCGAACACATTATTCAACTTTTAAGGTTGGTTATCATGTATTAGAAGGTCGGCAGCTGACATCCTCGGATTAATCTAAGGCACTCCTCCCTTCCAACCAATCCACTGAAATGAACACGTCTCCGCGGCCGCCTCTTCGGTTGCTAGCCTGGGCACCTGGTACAGCGTTGTAATCACCCGTCACAATACGTAATCGTTGTAAGTGCTGAGGCCCATGTAATAAGCCGGGGGAGACTTGGGCTAGTCTACAATATGATGACGTATCCCACAGATTTTTCTTATTGTCAGTTGAAGTCCCGATCTTGTTCTCACGACCATCATGTCTGGGAGTATTCGTGCTAAATTTAGATTCTTTTACCCGATAATATTGTTACACTCGTGGAATACATGCGCGAGGACTGAGGATGCCCGGTCACTGAATGGGGAGGCGGAGTGGAAACACCGTACCGGGTATGTTTTAGAAGAGAGTGATGGTGGACGACGACCTGCCTACAGATGGCATGCCTTCGGGCGGTATGTTCCGCGTTACTCCTACCTAAGCGCAACGCAAGGCGGCACTGGACATTAAGCGAATATGGAGGCCGCCGGGCGAAACAGAGGAGAAGGCCACGAGCTCCCACTTAACAATCCCGCTGTTCCATATACGCGTAGATTCCACGCATGCTTCTCTCGCCGGCGTAATAGCCTAGCCCGCAC'/>

    <sequence taxon='77' value='CCTGCGCGACTTCGAAATGGATTATACTATGGACTAACTACTAGCGAACCAAGGCCAGTTGATAGCTCTTGAGCTAGGTTAACAGCATTAGTACGTAGCTAGCCATCCAGATAATCCAGTGTCGCCTTGAGTATACAATTGGTGCAGACCCCGAAGCTAGTTTGATACGTCGCCCGCTCAGCGTAGTGCCTATCTTAATTAGTGCGCTCAATATACGACGCACGTAGAGGCTACTATGTTATGTGATGGCCAGTAATGTAGTATCAGGATTTCCCCTAGGGATTACCGCTATACATTTGCCTTATTCTTAGCTTAACATGTGTAGCCGACCGCCGTCCCGCCTTTATGCGTATGCCTCCGTACAATCCTTTTCAGAACTGGAAGCCCTGGACCAGGGGCCCGGAATGACCGTCCGGCAGCGGGCGAAATCACACTTCGCGCTTAAACTTGGTGGTGCGTCAAAGGCAGAGCGTGTGGTGGTTCGACATTCCTTGGCCTCCCTACGGCCTCACATGGAGTGAGTAAGGTTTGCCTGGGTAGGGGTTCGCACTGCCGCCCATCTTCTTTATGACAATGCTTTAGGCGATCGTCCTTAATCGCTGCCTAGGTCGACGGCCTTACTGCATAGTCCGCCGAGGCGTCCATATGATTCTCTAGTCTTTGGGGTGAACGACCCGGTAAGACCCAATACTCATATGCGATGGCCTGGGTCGTACTTTTCGTGTAGGTAGGAGCCGGAGTTGGCTTCGAGCCCTGCCTCAATACTTCACAAGACCACGTTAGCAACTCTCGAGTTAGCCTGTAAACTCCTCTTGCCTATCTGAGGTGTGCTGTACGCGTGCGATGGCCCATCTGTCCTGCTAAGTGGGCTTCTGGCGGTCAGACTCCGCGCGAAGGCCTTTCGGAAGAAGTAGTTCGGGTCGGCCATAATCCCCTTTGGAGGGCACGAAATCATTTATAGCATTCTAGCCGGAAAGCAATCTCCCAAGTATATGGCGTTCAAAGACGCCTTCTGTAGAGACTGCATACATCAAACGGATTCTCGTCAGAGAGGATAATCGATACGGTTAATGAGCTTAACTGTCGGGCGAGAGCGCAGTCTCCCTAGCAGTCGGCAGTTTTTGTTACTGCGTCAATGGCAACCAAACGCTAGACGTCCGGAGGTCGAAAGGGCGTCGCCAATGGGCACTGTTTTAATTTCCATGAGAGGTTAATCGGACTCCCGGATCTCGCCCTAAAGTTTGAATTCCTTGTAACCAATGTCTAGGTGTCAAGTCCTGAAACCTACCAGTCGGACGATTGACCTCGAACACATTATTCAACTTTTAAGGTTGGTTATCATGTATTAGAAGGTCGGCAGCTGACATCCTCGGATTAATCTAAGGCACTCCTCCCTTCCAACCAATCCACTGAAATGAACACGTCTCCGCGGCCGCCTCTTCGGTTGCTAGCCTGGGCACCTGGTACAGCGTTGTAATCACCCGTCACAATACGTAATCGTTGTAAGTGCTGAGGCCCATGTAATAAGCCGGGGGAGACTTGGGCTAGTCTACAATATGATGACGTATCCCATAGATTTTTCTTATTGTCAGTTGAAGTCCCGATCTTGTTCTCACGACCATCATGTCTGGGAGTATTCGTGCTAAATTTAGATTCTTTTACCCGATAATATTGTTACACTCGTGGAATACATGCGCGAGGACTGAGGATGCCCGGTCACTGAATGGGGAGGCGGAGTGGAAACACCGTACCGGGTATGTTTTAGAAGAGAGTGATGGTGGACGACGACCTGCCTACAGATGGCATGCCTTCGGGCGGTATGTTCCGCGTTACTCCTACCTAAGCGCAACGCAAGGCGGCACTGGACATTAAGCGAATATGGAGGCCGCCGGGCGAAACAGAGGAGAAGGCCACGAGCTCCCACTTAACAATCCCGCTGTTCCATATACGCGTAGATTCCACGCATGCTTCCCTCGCCGGCGTAATAGCCTAGCCCGCAC'/>

    <sequence taxon='78' value='CCTGCGCGACTTCGAAATGGATTATACTATGGACTAACTACTAGCGAACCAAGGCCAGTTGATAGCTCTTGAGCTAGGTTAACAGCATTAGTACGTAGCTAGCCATCCAGATAATCCAGTGTCGCCTTGAGTATACAATTGGTGCAGACCCCGAAGCTAGTTTGATACGTCGCCCGCTCAGCGTAGTGCCTATCTTAATTAGTGCGCTCAATATACGACGCACGTAGAGGCTACTATGTTATGTGATGGCCAGTAATGTAGTATCAGGATTTCCCCTAGGGATTACCGCTATACATTTGCCTTATTCTTAGCTTAACATGTGTAGCCGACCGCCGTCCCGCCTTTATGCGTATGCCTCCGTACAATCCTTTTCAGAACTGGAAGCCCTGGACCAGGGGCCCGGAATGACCGTCCGGCAGCGGGCGAAATCACACTTCGCGCTTAAACTTGGTGGTGCGTCAAAGGCAGAGCGTGTGGTGGTTCGACATTCCTTGGCCTCCCTACGGCCTCACATGGAGTGAGTAAGGTTTGCCTGGGTAGGGGTTCGCACTGCCGCCCATCTTCTTTATGACAATGCTTTAGGCGATCGTCCTTAATCGCTGCCTAGGTCGACGGCCTTACTGCATAGTCCGCCGAGGCGTCCATATGATTCTCTAGTCTTTGGGGTGAACGACCCGGTAAGACCCAATACTCATATGCGATGGCCTGGGTCGTACTTTTCGTGTAGGTAGGAGCCGGAGTTGGCTTCGAGCCCTGCCTCAATACTTCACAAGACCACGTTAGCAACTCTCGAGTTAGCCTGTAAACTCCTCTTGCCTATCTGAGGTGTGCTGTACGCGTGCGATGGCCCATCTGTCCTGCTAAGTGGGCTTCTGGCGGTCAGACTCCGCGCGAAGGCCTTTCGGAAGAAGTAGTTCGGGTCGGCCATAATCCCCTTTGGAGGGCACGAAATCATTTATAGCATTCTAGCCGGAAAGCAATCTCCCAAGTATATGGCGTTCAAAGACGCCTTCTGTAGAGACTGCATACATCAAACGGATTCTCGTCAGAGAGGATAATCGATACGGTTAATGAGCTTAACTGTCGGGCGAGAGCGCAGTCTCCCTAGCAGTCGGCAGTTTTTGTTACTGCGTCAATGGCAACCAAACGCTAGACGTCCGGAGGTCGAAAGGGCGTCGCCAATGGGCACTGTTTTAATTTCCATGAGAGGTTAATCGGACTCCCGGATCTCGCCCTAAAGTTTGAATTCCTTGTAACCAATGTCTAGGTGTCAAGTCCTGAAACCTACCAGTCGGACGATTGACCTCGAACACATTATTCAACTTTTAAGGTTGGTTATCATGTATTAGAAGGTCGGCAGCTGACATCCTCGGATTAATCTAAGGCACTCCTCCCTTCCAACCAATCCACTGAAATGAACACGTCTCCGCGGCCGCCTCTTCGGTTGCTAGCCTGGGCACCTGGTACAGCGTTGTAATCACCCGTCACAATACGTAATCGTTGTAAGTGCTGAGGCCCATGTAATAAGCCGGGGGAGACTTGGGCTAGTCTACAATATGATGACGTATCCCATAGATTTTTCTTATTGTCAGTTGAAGTCCCGATCTTGTTCTCACGACCATCATGTCTGGGAGTATTCGTGCTAAATTTAGATTCTTTTACCCGATAATATTGTTACACTCGTGGAATACATGCGCGAGGACTGAGGATGCCCGGTCACTGAATGGGGAGGCGGAGTGGAAACACCGTACCGGGTATGTTTTAGAAGAGAGTGATGGTGGACGACGACCTGCCTACAGATGGCATGCCTTCGGGCGGTATGTTCCGCGTTACTCCTACCTAAGCGCAACGCAAGGCGGCACTGGACATTAAGCGAATATGGAGGCCGCCGGGCGAAACAGAGGAGAAGGCCACGAGCTCCCACTTAACAATCCCGCTGTTCCATATACGCGTAGATTCCACGCATGCTTCCCTCGCCGGCGTAATAGCCTAGCCCGCAC'/>

    <sequence taxon='29' value='CCTGCGCGACTTCGACATGGATTATACTATGGACTAACTACTAGCGAACCAAGGCCAGTTGATAGCTTTTGAGCTAGGTTAACAGCATTAGTACGTAGCTAGCCATCCAGATAATCCAGTGTCGCCTTGAGTATACAATTGGTGCAGACCCCGAAGCTAGTTTGATACGTCGCCCGCTCAGCGTAGTGCCTATCTTGATTAATGCGCTCAATATACGACGCACGTAGAGGCTACTATGTTATGTGATGGCCAGTAATGTAGTATCAGGATTTCCCCTAGGGATTACCGCTATACATCTGCCTTATTCTTAGCTTAACATGTGTAGCCGACCGCCGTCCCGCCTTTGTGCGTATGCCTCCGTACAATCCTTTTCAGAAGTGGAAGCCCTGGACCAGGGGCCCGGAATGACCGTCCGGCAGCGGGCGAAATCACACTTCGCGCTTAAACTTGGTGGTGCGTCAAAGGCAAAGCGTGTGGTGGTTCGACATTCCTTGGCCTCCCTACGGCCCCACATGGAGTTAGTAAGGTTTGCCTGGGTAGGTGTTCGCACTGCCGCCCATCTTCTTTATGACAATGCTTTAGGCGATCGTCCTTAATCGCTGCCTAGGTCGACGGCCTTACTGCATAGTCCGCCGAGGCGTCCATGTGATTCTCTAGTCTTTGGGGTGAACGACCCGGTAAGACCCAATACTCATATGCGATGGCCTGGGTCGTACTTTTCGTGTAGGTAGGAGCCGGAGTTGGCTTCGAGCCCTGCCTCAATACTTCACAAGACCACGTTAGCAACTCTCGAGTTAGCCTGTAAACTCCTCTTGCCTATCTGAGGTGTGCTGTACGCGTGCGATGGCCCATCTGTCCCGCTAAGTGGGCTTCTGGCGGTCAGACTCCGCGCGAAGGCCTTTCGGAAGAAGTAGTTCGGGTCAGCCATAATCCCCTTTGGAGGGCACGAAATCATTTATAGCATTCCAGCCGGAAAGCAATCTCCCAAGTATATGGCGTTCAAAGACGCCTTCTGTAGAGACTGCATACATCAAACGGATTCTCGTCAGAGAGGATAATCGATACGGTTAATGAGCTTAACTGTCGGGCGAGAGCGCAGTCTCCCTAGCAGTCGGCAGTTTTTGTTACTGCGTCAATGGCAACCAAACGCTAGACGTCCGGAGGTCGAAAGGGCGTCGCCAATGGGCACTGTTTTAATTTCCATGAGAGGTTAATCGGACTCCCGGATCTCGCCCTAAAGTTTGAATTCCTTGTAACCAATGTCTAGGTGTCGAGTCCTGAAACCTACCAGTCGGACGATTGACCTCGAACACATTATTCAACTTTTAAGGTTGGTTATCATGTATTAGAAGGTCGGCAGCTGACATCCTCGGATTAATCTAAGGCACTCCTCCCTTCCAACCAATCCACTGAAATGAACACGTCTCCGCGGCCGCCTCTTCGGTTGCTAGCCTGGGCACCTGGTACAGCGTTGTAATCACCCGTCACAATACGTAATCGTTGTAAGTGCTGAGGCCCATGTAATAAGCCGGGGGAGACTTGGGCTAGTCTACAATATGATGACGTATCCCACAGATTTTTCTTATTGTCAGTTGAAGTCCCGATCTTGTTCTCACGACCATCATGTCTGGGAGTATTCGTGCTAAATTTAGATTCTTTTACCCGATAATATTGTTACACTCGTGGAATACATGCGCGAGGACTGAGGATGCCCGGTCACTGAATGGGGAGGCGGAGTGGAAACACCGTACCGGGTATGTTTTAGAAGCGAGTGATGGTGGACGACGACCTGCCTACAGATGGCATGCCTTCGGGCGGTATGTTCCGCGTTACTCCTACCTAAGCGCAACGCAAGGCGGCACTGGACATTAAGCGAATATGGAGGCCGCCGGGCGAAACAGAGGAGAAGGCCACGAGCTCCCACTTAACAATCCCGCTGTTCCATATACGCGTAGATTCCACGCATGCTTCCCTCGCCGGCGTAATAGCCTAGCCCGCAC'/>

    <sequence taxon='5' value='CCTGCGCGACTTCGAAATGGATTATACTATGGGCTAACTACTAGCGAACCAAGTCCAGTTGATAGCTCTTGAGCTAGGTTAACAGCATTAGCACGTAGCTAGCCATCCAGATAATCCAGTGTCGCCTTGAGTATACGATTGGTGCAGACCCCGAAGCTAGTTCGATACGTCGCCCGCTCAGCGAAGTGCCTATCTTGATTAATGCGCTCAATATACGACGAACGTAGAGGCTACTATGTTATGTGATGGCCAGTAATGTAGTATCAGGATTTCCCCTAGGGATTACCGCTACACATCTGCCTTATTCTTAGCTTAACATGTGTAGCCGTCCGTCGTCCCGCATTTGTGCGTATGCCTCCGTACAATCATTTTCAGAAGTGGGAGCCCTGGACCAGGGGCCCGGAATGACCGTCCGGCAGCGGGCGCAATCACAGTTCGCGCTTAAACTTGGTGGTGCGTCAAAGGAAAAGCGTGTGGTGGTTCGACATTCCTTGGCCTCCCTACGGCCCCACATGGAGTTAGTAAGGTTTGCCTGGGTAGGGGTTCGCACTGCCGCCCATCTTCTTTATGACAATGCTTTAGGCGATCGTCCCTGATCGCTGCCTAGGTCGACGGCCTTACTGCATACTCCGCCGAGGCGTCCATGTGATTCTCTAGTCTTTGGGGTGAACGATTCGATAAGACCGAATATTCATATGCGATGGCCTGGGTCGTACTTCTCGTGTAGGTAGGAGCCCGAGTTGGCTTCGAGCCCTGCCTCAATACTTCACAAGACCACGTTGGCAACTCTCGAGTTAGCCTGTAAACTCCTCTTGCCTCTCTGAGGTGTGCTGTACGCGTGCGATGGCCCATCTGTCCCGCTAAGTGGGCTTCTGGCGGTCAGATTCCGCGCGAAGGCCTTTCGGAGGAAGTAGTTCGGGTCGGCCATAATCCCCTTTGGGGGGCACGAAATCATTTATAGCATTCTAGCCGGAAAGCAATCTCCCAAGTATATAGCGTTCAAAGACGCCTTCTGTAGAGACTGCATACATCAAACGGATTCTCGTCAGAGAGGATAATCGATCCGGTTAACGAGCTTAACTGTCGGACGAGAGCGCAGTCTCCCTAGCAGTCGGCAGTTTTTATTACTGCGTCAATGGCAACTAAATGCTAGACGTCCGGAGGTCGAAAGGGCGTCGCCAATGGGCACTGTTTTAATTTCCATGAGAGGTTAATCGGACTCCCGAGTATCGCCCTAAAGTTTGAATTCCTTGTAGCCACTGTCTAGGTGTCAAGTCCTGAAACCTACCAGTCGGACGAATGACCTCGAACACATTATTCAACGTTTAAGGTTGGTTATTATGTATTAGAAGGTCGGCAGCTGACATCCTCGGATTAATCTAAGGCACTCCTCCCTTCCAACCAATCCACTAACATGAACACGTCTCCGCGGCCGTCGCTTCGGTTGTTAGCGTGGGCACCTGGTACAGCGTTGTAACCACCCGTCACAATACGTAATCGTTGTAAGTGCTGAGGCCCATGTAATAAGCCGGGGGAGACTTGGGCTAGTCTACAATTTGATGACGTATCCCACGGATTTTTTTTATTGTCAGTTGAAGTCCCGGTCTCGTTCTCACGACCATCATGTCTGGGAGTATTCGTGCCAAATTTAGATTCTTTTACCCGGTAATATTGTTGCACTCGTGGAATACATGCGCGAGGACTGGGGATGCCCGGTCACTGAATGGGAAGGCGGAGTGGGACCACCGTACCGGGTATGTTTTAGGAGAGAGTGATCGTGGACGACGACCTGCCTACGGATGGCATGCCTTCGGGCGGTATGTTCCGCGTTACCCCTACCTAAGCGCAACGCAAGGCGGCAATGGACATTAAGAGAACATGGAGGCCGCCGGGCGAAACAGGGGAGAGGGCCACGAGCTCCCACTTAACGATCCCGCCGTTCCATATACACGTAGATTCCACGCATGCTTGTCTCGCCGGCGTAATAGCCTAGCCCGCAC'/>

    <sequence taxon='14' value='CCTGCGCGACTTCGAAATAGATTATACTATGGGCTAACTCCTAGCGAACCAAGTCCAGTTGATAGCTCTTGAGCTAGGTTAACAGCATTAGCACGTAGCTAGCCATCCAGATAATCCAGTGTCGCCTTGAGTATACGATTGGTGCAGACCCCGAAGCTAGTTCGATACGTCGCCCGCTCAGCGAAGTGCCTATCTTGATTAATGCGCTCAATATACGACGAACGTAGAGGCTACTATGTTATGTGATGGCCAGTAATGTAGTATCAGGATTTCCCCTAGGGATTACCGCTACACATCTGCCTTATTCTTAGCTTAACATGTGTAGCCGTCCGTCGTCCCGCATTTGTGCGTATGCCTCCGTACAATCATTTTCAGAAGTGGGAGCCCTGGACCAGGGGCCCGGAATGACCGTCCGGCAGCGGGCGCAATCACAGTTCGCGCTTAAACTTGGTGGTGCGTCAAAGGAAAAGCGTGTGGTGGTTCGACATTCCTTGGCCTCCCTACGACCCCACGTGGAGTTAGTAAGGTTTGCCTGGGTAGGGGTTTGCACTGCCGCCCATCTTCTTTATGACAATGCTTTAGGCGATCGTCCCTGATCGCTGCCTAGGTCGACGGCCTTACTGCATACTCCGCCGAGGCGTCCATGTGATTCTCTAGTCTTTGGGGTGAACGATTCGATAAGACCGAATATTCATATGCGATGGCCTGGGTCGTACTTCTCGTGTAGGTAGGAGCCCGAGTTGGCTTCGAGCCCTGCCTCAATACTTCACAAGACCACGTTGGCAACTCTCGAGTTAGCCTGTAAACTCCTCTTGCCTCTCTGAGGTGTGCTGTACGCGTGCGATGGCCCATCTGTCCCGCTAAGTGGGCTTCTGGCGGTCAGATTCCGCGCGAAGGCCTTTCGGAGGAAGTAGTTCGGGTCGGCCATAATCCCCTTTGGAGGGCACGAAATCATTTATAGCATTCTAGCCGGAAAGCAATCTCCCAAGTATATAGCGTTCAAAGACGCCTTCTGTAGAGACTGCATACATCAAACGGATTCTCGTCAGAGAGGATAATCGATCCGGTTAACGAGCTTAACTGTCGGACGAGAGCGCAGTCTCCCTAGCAGTCGGCAGTTTTTATTACTGCGTCAATGGCAACTAAATGCTAGACGTCCGGAGGTCGAAAGGGCGTCGCCAATGGGCACTGTTTTAATTTCCATGAGAGGTTAATCGGACTCCCGAGTATCGCCCTAAAGTTTGAATTCCTTGTAGCCACTGTCTAGGTGTCAAGTCCTGAAACCTACCAGTCGGACGAATGACCTCGAACACATTATTCAACGTTTAAGGTTGGTTATTATGTATTAGAAGGTCGGCAGCTGACATCCTCGGATTAATCTAAAGCACTCCTCCCTTCCAACCAATCCACTAACATGAACACGTCTCCGCGGACGTCGCTTCGGTTGTTAGCGTGGGCACCTGGTACAGCGTTGTAACCACCCGGCACAATACGTAATCGTTGTAAGTGCTGAGGCCCATGTAATAAGCCGGGGGAGACTTGGGCTAGTCTACAATTTGATGACGTATCCCACGGATTTTTTTTATTGTCAGTTGAAGTCCCGGTCTCGTTCTCACGACCATCATGTCTGGGAGTATTCGTGCCAAATTTAGATTATTTTACCCGGTAATATTGTTGCACTCGTGGAATACATGCGCGAGGACTGGGGATGCCCGGTCACTGAATGGGAAGGCGGAGTGGGACCACCGTACCGGGTATGTTTTAGGAGAGAGTGATCGTGGACGACGACCTGCCTACGGATGGCATGCCTTCGGGCGGTATGTTCCGCGTTACCCCTACCTAAGCGCAACGCAAGGCGGCAATGGACATTAAGAGAACATGGAGGCCGCCGGGCGAAACAGGGGAGAGGGCCACGAGCTCCCACTTAACGATCCCGCCGTTCCATATACACGTAGATTCCACGCATGCTTGTCTCGCCGGCGTAATAGCCTAGCCCGCAC'/>

    <sequence taxon='27' value='CCTGCGTGACTTCGAAATAGATTATACTATGGGCTAACTCCTAGCGAACCAAGTCCAGTTGATAGCTCTTGAGCTAGGTTAACAGCATTAGCACGTAGCTAGCCATCCAGATAATCCAGTATCGCCTTGAGTATACGATTGGTGCAGACCCCGAAGCTAGTTCGATACGTCGCCCGCTCAGCGAAGTGCCTATCTTGATTAATGCGCTCAATATACGACGAACGTAGAGGCTACTATGTTACGTGATGGCCAGTAATGTAGTATCAGGGTTTCCCCTAGGGATTACCGCTACACATCTGCCTTATTCTTAGCTTAACATGTGTAGCCGTCCGTCGTCCCGCATTCGTGCGTATGCCTCCGTACAATCATTTTCAGAAGTGGGAGCCCTGGACCAGGGGCCCGGAGTGACCGTCCGGCAGCCGGCGCAATCACAGTTCGCGCTTAAACTTGGTGGTGCGTCAAAGGAAAAGCGTGTGGTGGTTCGACATTCCTTGGCCTCCCTACGACCCCACGTGGAGTTAGTAAGGTTTGCCTGGGTAGGGGTTTGCACTGCCGCCCATCCTCTTTATGACAATGCTTTAGGCGATCGTCCCTGATCGCTGCCTAGGTCGACGGCCTTACTGCATACTCCGCCGAGGCGTCCATGTGATTCTCTAGTCTTTGGGGTGAACGATTCGATAAGACCGAATATTCATATGCGATGGCCTGAGTCGTACTTCTCGTGTAGGTAGGAGCCCGAGTTGGCTTCGAGCCCTGCCTCAATACTTCACAAGACCACGTTGGCAACTCTCGAGTTAGCCTGTAAACTGCTCTTGCCTCTCTGAGGTGTGCTGTACGCTTGCGCTGGCCCATCTGTCCCGCTAAGTGGGCTTCTCGCGGTCAGATTCCGAGCGAAGGCCTTTCGGAGGAAGTAGTTCGGGTCGGCCATAATCCCCTTTGGAGAGCACGAAATCATTTATAGCATTCTAGCCGGAAAGCAATCTCCCAAGTATATAGCGTTCAAAGACGCCTTCTGTCGAGACTGTATACATCACACGGATTCTCGTCAGAGAGGATAATCGATCCGGTTAACGAGCTTAACTGTCGGACGAGAGCGCAGTCTCCCTAGCAGTCGGCAGTTTTTATTACTACGTCAATGGCAACTAAATGCTAGACGTCCGGAGGTCGAAAGGGCGTCGCCAATGGGCACTGTTTTAATTTCCATGAGAGGTTAATCGGACTCCCGAGTATCGCCCTAAAGTTTGAATTCCTTGTAACCACTGTCTAGGTGTCAAGTCCTAAAACCTACCAGTCGGACGAATGACCTCGAACACATTATTCAACGTTTAAGGTTGGTTATTATGTATTAGAAGGTCGGCAGCTGACATCCTCGGATTAATCTAAAGCACTCCTCCCTTCCAACCAATCCACTAACATGAACACGTCTCCGCGGACGTCGCTTCGGTTGTTAGCGTGGGCACCTGGTACAGCGTTGTAACCACCCGGCACAATACGTAATCGTTGTAAGTGCCGAGGCCCATGTAAGAAGCCGGGAGAGACTTGGGCTAGTCTACAATTTGATGACGTATCCCACGGATTTTTTTTATTGTCAGTTGAAGTCCCGGCCTCGTTCTCACGACCATCATGTCTGGGAGTATTCGTGCCAAATTTAGATTATTTTACCCGGTAATATTGTTGCACTCGTGGAATACATGAGCGAGGACTGGGGATGCCCGGTCACTGAATGGGAAGGCGGAGTGGGACCACCGTACCGGGTATGTTTTAGGAGAGAGTGATCGTGGACGACGACCTGCCTACGGATGGCGTGCCTTCGGGCGGTATGTTCCGCGTTACCCCTACCTAAGCGCAACGCAAGGCGGCAATGGACATTAGGAGAACATGGAGGCCGCCGGGCGAAACAGGGGAGAGGGCCACGAGCTCCCACTTAACGATCCCGCCGTTCCATATACACGTAGATTCCACGCATGCTTGTCTCGCCGGCGTAATAGCCCAGCCCGCAC'/>

    <sequence taxon='52' value='CCTGCGCGACTTCGAAATAGATTATACTATGGGCTAACTCCTAGCGAACCAAGTCCAGTTGATAGCTCTTGAGCTAGGTTAACAGCATTAGCACGTAGCTAGCCATCCCGATAATCCAGTGTCGCCTTGAGTATACGATTGGTGCAGACCCCGAAGCTAGTTCGATACGTCGCCCGCTCAGCGAAGTGCCTATCTTGATTAATGCGCTCAATATACGACGAACGTCGAGGCTACTATGTTATGTGATGGCCAGTAATGTAGTATCAGGATTTCCACTAGGGATTACCGCTACACATCTGCCTTATTCTTAGCTTAACATGTGTAGCCGTCCGTCGTCCCGCATTTGTGCGTATGCCTCCGTACAATCATTTTCAGAAGTGGAAGCCCTGGACCAGGGGCCCGGAATGACCGTCCGGCAGCGGGCGCAATCACAGTTCGCGCTTAAACTTGGTGGTGCGTCAAGGGAAAAGCGTGTGGTGGTTCGACATTCCTTGGCCTCCCTACGATCCCACATGGAGTTAGTAAGGTTTGCCTGGGTAGGGGTTTGCACTGCCGCCCATCTTCTCTATGACAATGATTTAGGCGATCGTCCCTGATCGCTGCCTAGGTCGACGGCCTTACTGCATACTCCGCCGAGGCGTCCATGTGATTCTCTAGTCTTTGGGGTGAACGATTCGATAAGACCGAATATTCATATGCGATGGCCTGGGTCGTACTTCCCGTGTAGGTAGGAGCCCGAGTTGGCTTCGAGCCCTGCCTCAATACTTCACAAGATCACGTTGGCAACTCTCGAGTTAGCCTGTAAACTCATCTTGCCTCTCTGGGGTGTGATGTACGCGTGCGATGGCCCATCTGTCCCGCTAAGTGGGCTTCTGGCGGTCAGATTCCGCGCGAAGGCCTTTCGGAGGAAGTAGTTCGGGTCGGCCATAATCCCCTTTGGAGGGCACGAGATCATTTATAGCATTCTAGCCGGAAAGCAATCTCCCAAGTATATAGCGTTCAAAGACGCCTTCTGTAGAGACTGCATACATCAAACGGATTCTCGTCAGAGAGGATAATCGATTCGGTTAACGAGCTTAACCGTCGGACGAGAGCGCAGTCTCCCTAGCAGTCGGCAGTTTTTATTACTGCGTCAATGGCAACTAAATGCTAGACGTCCGGAGGTCGAAAGGGCGTCGCCAATGGGCACTGTTTTAATTTCCATGAGAGGTTAATAGGACTCCCGAGTATCGCCCTAAAGTTTGAATTCCTTGTAGCCACTGTCTAGGTGTAAAGTCCTGAAACCTACCAGTCGGACGAATGACCTCGAACACATTATTCAACGTTTAAGGTTGGTTATTATGTATTAGAAGGTCGGCAGCTGACATCCTCGGATTAATCTAAAGCACTCCTCCCTTCCAACCAATCCACTAACATGAACACGTCTCCGCGGACGTCGCTTCGGTTGTTAGCGTGGGCACCTGGTACAGCGTTGTAACCACCCGGCACAGTACGTAATCGTTGTAAGTGCTGAGGCCCATGTAATAAGCCGGGGGAGACTTGGGCTAGTCTACAATTTGATGACGTATCCCACGGATTTTTTTTATTGTCAGTTGAAGTCCCGGTCTCGTTCTCACGACCATCATGTCTGGGAGTATTCGTGCCAAATTTAGCTTATTTTACCCGGTAATATTGTTGCACTCGTGGAATACATGCGCGAGGACTGGGGATGCCCGGCCACTGAATGGGAAGGCGGAGTGGGACCACCGTACCGGGTATGCTTTAGGAGAGAGTGATCGTGGACGACGACCTGCCTACGGATAGCATGCCTTCGGGCGGTATGTTCCGCGTTACCCCTACCTAAGCGCGACGCAAGGCGGCAATGGACATTAAGAGAACATGGAGGCCGCCGGGCGAAACAGGGGAGAGGGCCACGAGCTCCCACTTAACGATCCCGCCGTTCCATATACACGTAGATTCCACGCATGCTTGTCTCGCCGGCGTAATAGCCTAGCCCGCAC'/>

    <sequence taxon='57' value='CCTGCGCGACTTCGAAATAGATTATACTATGGGCTAACTCCTAGCGAACCAAGTCCAGTTGACAGCTCTTGAGCTAGGTTAACAGCATTAGCACGTAGCTAGCCATCCAGATAATCCAGTGTCGCCTTGAGTATACGATCGGTGCAGACCCCGAAGCTAGTTCGATACGTCGCCCGCTCAGCGAAGTGCCTATCTTGATTAATGCGCTCAATATACGACGAACGTAGAGGTTACTATGTTATGTGATGGCCAGTAATGTAGTATCAGGATTTCCCCTAGGGATTACCGCTACACATCTGCCTTATTCTTAGCTTAACATGTGTAGCCGTCCGTCGTCCCGCATTTGTGCGTATGCCTCCGTACAATCATTTTCAGAAGTGGGAGCCCTGGACCAGGGGCCCGGAATGACCGTCCGGCAGCGGGCGCAATCACAGTTCGCGCTTAAACTTGGTGGTGCGTCAAGGGAAAAGCGTGTGGTGGTTCGACATTCCTTGGCCTCCCTACGACCCCACATGGAGTTAGTAAGGTTTGCCTGGGTAGGGGTTTGCACTGCCGCCCATCTTCTCTATGACAATGCTTTAGGCGATCGTCCCTGATCGCTGCCTAGGTCGACGGCCTTACTGCATACTCCGCCGAGGCGTCCATGTGATTCTCTAGTCTTTGGGGTGAACGATTCGGTAAGACCGAATATTCATATGCGATGGCCTGGGTCGTACTTCCCGCGTAGGTAGGAGCCCGAGTTGGCTTCGAGCCCTGCCTCAATACTTCACAAGATCACGTTGGCAACTCTCGAGTTAGCCTGTAAACTCATCTTGCCTCTCTGAGGTGTGATGTACGCGTGCGATGGCCCATCTGTCCCGCTAAGTGGGCTTCTGGCGGTCAGATTCCGCGCGAAGGCCTTTCGGAGGAAGTAGTTCGGGTCGGCCATAATCCCCTTTGGAGGGCACGAGATCATTTATAGCATTCTAGCCGGAAAGCAATCTCCCAAGTATATAGCGTTCAAAGACGCCTTCTGTAGAGACTGCATACATCAAACGGATTCTCGTCAGAGAGGATAATCGATTCGGTTAACGAGCTTAACTGTCGGACGAGAGCGCAGTCTCCCTGGCAGTCGGCAGTTTTTATTACTGCGTCAATGGCAACTAAATGCTAGACGTCCGGAGGTCGAAAGGGCGTCGCCAATAGGCACTGTTTTAATTTCCATGAGAGGTTAATAGGACTCCCGAGTATCGCCCTAAAGTTTGAATTCCTTGTAGCCACTGTCTAGGTGTCAAGTCCTGAAACCTACCAGTCGGACGAATGACCTCGAACACATTATTCAACGTTTAAGGTTGGTTATTGTGTATTAGAAGGTCGGCAGCTGACATCCTCGGATTAATCTAAAGCACTCCTCCCTTCCAACCAATCCACTAACATGAACACGTCTCCGCGGACGTCGCTTCGGTTGTTAGCGTGGGCACCTGGTACAGCGTTGTAACCACCCGGCACAATACGTAATCGTTGTAAGTGCTGAGGCCCATGTAATAAGCCGGGGGAGACTTGGGCTAGTCTACAATTTGATGACGTATCCCACGGATTTTTTTTATTGTCAGTTGAAGTCCCGGTCTCGCTCTCACGACCATCATGTCTGGGAGTATTCGTGCCAAATTTAGCTTATTTTACCCGGTAATATTGTTGCACTCGTGGAATACATGCGCGAGGACTGGGGATGCCCGGCCACTGAATGGGAAGGCGGAGTGGGACCACCGTACCGGGTATGCTTTAGGAGAGAGTGATCGTGGACGACGACCTGCCTACGGATAGCATGCCTTCGGGCGGTATGTTCCGCGTTACCCCTACCTAAGCGCGACGCAAGGCGGCAATGGACATTAAGAGAACATGGAGGCCGCCGGGCGAAACAGGGGAGAGGGCCACGAGCTCCCACTTAACGATCCCGCCGTTCCATATACACGTAGATTCCACGCATGCTTGTCTCGCCGGCGTAATAGCCTAGCCCGCAC'/>

    <sequence taxon='47' value='CCTGCGCGACTTCGAAATAGATTATACTATGGGCTAACTCCTAGCGAACCAAGTCCAGTTGATAGCTCTTGAGCTAGGTTAACAGCATTAGCACGTAGCTAGCCATACAGATAATCCAATGTCGCCTTGAGTATACGATTAGTGCAGACCCCGAAGCTAGTTCGATACGTCGCCCGCTCAGCGAAGTGCCTATCTTGATTAATACGCTCAATATACGACGAACGTAGAGGCTGCTATGTTATGTGATGGCCAGTAATGTAGTATCAGGATTTCCCCTAGGGATTACCGCTACACATCTGCCTTATTCTTAGCTTAACATGTGTAGCCGTCCGTCGTCCCGCATTTGTGCGTATGCCTCCGTACAATCATTTTCAGAAGTGGGAACCCTGGACCGGGGGCCCGGAATGACCGTCCGGCAGCGGGCGCAATCACAGTTCGCGCTTAAACTTGGTGGTGCGTCAAAGGAAAAGCGTGTGGTGGTTCGACATTCCTTGGCCTCCCTACGACCCCACATGGAGTTAGTAAGGTTTGCCTGGGTAGGGGTTTGCACTGCCGCCCATCTTCTTTATGACAATGCTTTAGTCGATCGTCCCTGATCGCTGCCTAGGTCGACGGCCTTACTGCATACTCCGTCGAGGCGTCCATGTGATTCTCTAGTCTTTGGGATGAACGATTCGATAAGACCGAATATTCATATGCGATGGCCTGGGTCGTACTTCTCGTGTAGGTAGGAGCCCGAGTTGGCTTCGAGCCCTGCCTCAATACTTCACACGACCACGTTGGCAACTCTCGAGTTAGCCTGTAAACTCCTCTTGCCTCTCTGAGGTGTGCTGTACGCGTGCGATGGCCCATCTGTCCCGCTAAGTGGGCTTCTGGCGGTCAGATTCCGCGCGAAGGCCTTTCGGAGAAAGTAGTTCGGGTCGGCCATAATACCCTTTGGAGGGCACGGAATCATTTGTAGCATTCTAGCCGGAAAGCAATCTCCCAAGTATATAGCGTTCAAAGACGCCTTCTGTAGAGACTGCATACATCAAACGTATTCTCGTCAGAGAGGATAATCGATCCGGTTAACGAGCTTAACTGTCGGACGAGAGCGCAGTCTCCCTAGCAGTCGGCAGTTTTTATTACTGCGTCAATGGCAACTAAATGCTAGACGTCCGGAGGTCGAAAGGGCGTCGCCAGTGGGCACTGTTTTAATTTCCATGAGAGGTTAATCGGACTCCCGAGTATCGCCCTAAAGTTTGAATTCCTTGTAGCCACTGTCTAGGTGTCAAGTCCTGAAACCTACCAGTCGGACGAATGACCTCGAACACATTATTCAACGTTTAAGGTTGGGTATTATGTATTAGAAGGTCGGCAACTGACATCCTCGGATTAATCTAAAGCACTCCTCCCTTCCAACCAATCCACTGACATGAACACGTCTCCGCGGACGTCGCTTCGGTTGTTAGCGTGGGCACCTGGCACAGCGTTGTAACCACCCGGCACAATACGTAATTGTTGTAAGTGCTGAGGCCCATGTAATAAGCCGGGGGAGACTTGGGCTAGTCTACGATTTGATGACGTATCCCACGGATTTTTTTTATTGTCAGTTGAAGTCCCGGTCTCGTTCTCACGACCATCATGTCTGGGAGTATTCGTGCCAAATTTAGATTATTTTACCCGGTAATATTGTTGCACTCGTGGAATACATGCGCGAGGACTGGGGATGCCCGGTCACTGAATGGGAAGGCGGAGTGGGACCACCGTACCGGGTATGTTTTAGGAGAGAGTGATCGTGGACGACGACCTGCCTACGGATGGCATGCCTTCGGGCGGTATGTTCCGCGTTACCCCTACCTAAGCGCAACGCAAGGCGGCAATGGACATTAAGAGAACATGGAGGCCGCCGGGAGAAACAGGGGAGAGGGCCACGAGCTCCCACTTAACGATCCCGCCGTTCCATATACACGTAGATTCCACGCGTGCTTGTCTCGCTGGCGTAATAGCCTAGCCCGCAC'/>

    <sequence taxon='32' value='CCTGCGCGACTTCGAAATGGATTATACTATGGGCTAACTCCTAGCGAACCAAGTCCAGTTGATAGCTCTTGAGCTAGGTTAACAGCATTAGCACGTAGCTAGCCATCCAGATAATCCAGTGTCGCCTTGAGTATACGATTGGTGCAGACCCCGAAGCTAGTTCGATACGTCGCCCGCTCAGCGAAGTGCCTGTCTTGATTAATGCGCTCAATATACGGCGAACGTAGAGGCTACTATGTTATGTGATGGCCAGTAATGTAGTATCAGGATTTCCCCTAGGGATTACCGCTACACATCTGCCTTATTCTTAGCTTAACATGTGTAGCCGTCCGTCGTCCCGCATTTGTGCGTATGCCTCCGTACAATCATTTTCAGAAGTGGGAGCCCTGGACCAGGGGCCCGGAATGACCGTCCGGCAGCAGGCGCAATCACAGTTCGCGCTTAAACTTGGTGGTGCGTCAAAGGAAAAGCGTGTGGTGGTTCGACATTCCTCGGCCTCCCTCCGAACCCACATGGAGTTAGTAAGGTTTGCCTGGGTAGGGGTTTGGACTGCCGCCCATCTTCTTTATGACAATGCTTTAGGCGATCGTCCCTGATCCCTGCCTAGGTCGACGGCCTTACTGCATACTCCGCCGAGGCGTCCATGTGATTCTCTAGTCTTTGGGGTGAACGATTCGCTAAGACCGAATATTCATATGCGATGGCCTGGGTCGTACTTCTCGTGTAGGTAGGAGCCCGAGTTGGCTTCGAGCCCTGCCTCAATACTTCACAAGACCACGTTGGCAACTCTAGAGTTAGCCTGTAAACTCCTCTTGCCTCTCTGAGGTGTGCTGTACGCGTGCGATGGCCCATCTGTCCCGCTAAGCGGGCTTCTGGCGGTCAGATTCCGCGCGAAGGCCTTTCGGAGGAAGTAGTTCGGGTCGGCCATAATCCCCTTTGGAGGGCACGAAATCATTTATAGCATTCTAGCCGGAAAGCAATCTCCCAAGTATATAGCGTTCAAAGACGCCTTCTGTAGAGACTGCATACATCAAACGGATTCTCGTCAGAGAGGATAATCGATCCGGTTAACGAGCTTAACTGTCGGACGAGAGCGCGGTCTTCCTAGCAGTCGGCAGTTTTTTTTACTGCGTCAATGGCAACTAAATGCTGGACGTCCGGAGGTCGAAAGGGCGTCGCCAATGGGCACTGTTTTAATTTCCATGAGAGGTTAATCGGGCTCCCGAGTATCGCCCTAAAGTTTGAATTCCTTGTAGCCACTGTCTAGGTGTCAAGTCCTGAAACCTACCAGTCGGACGAATGACCTCGAACACATTATTCAACGTTTAAGGTTGGTTATTATGTATTAGAAGGTCGACAGCTGACATCCTCGGATTAATCTAAAGCACTCCTCCCTTCCAACCAATCCACTAACATGAACACGTCTCCGCGGCCGTCGCTTCGGTTGTTAGCGTGGGCACCTGGTACAGCGTTGTAACCACCCGTCACAATACGTAATCGTTGTAAGTGCTGAGGCCCATGTAATAAGCCGGGGGAGACTTGGGCTAGTCTACAATTTGATGACGTATCCCACGGATTTTTTTTATTGTCAGTTGAAGTCCCGGTCTCGTTCTCACGACCATCATGTCTGGGAGTATTCGTGCCAAATTTAGATTCTTTTACCCGGTAATATTGTTGCACTCGTGGAATACATGCGCGAAGACTGGGGATGCCCGGTCACTGAATGGGAAGGCGGAGTGGGACCACCGTACCGGGTATGTTTTAGGAGAGAGTGATCGCGGACGACGACCTGCCTACGGATGGCATGCCTTCGGGCGGTATGTTCCGCGTTACCCCTACCTAAGCGCACCTCAAGGCGGCAATGGACATTAAGAGAACATGGAGGCCGCCGGGCGAAACAGGGGAGAGAGCCACGAGCTCCCACTTAACGATCCCGCCGTTCCATATACACGTAGATTCCACGCATGCTTGTCTCGCCGGCGTAATAGCCTAGCCCGCAC'/>

    <sequence taxon='55' value='CCTGCGCGACTTCGAAATGGATTATACTATGGGCTAACTCCTAGCGAACCAAGTCCAGTTGATAGCTCTTGAGCTAGGTTGACAGCATTAGCACGTAGCTAGCCATCCAGATAATCCAGTGTCGCCTTGAGTATACGATTGGTGCAGACCCCGAAGCTAGTTCGATACGTCGCCCGCTCAGCGAAGTGCCTGTCTTGATTAATGCGCTCAATATACGGCGAACGTAGAGGCTACTATGTTATGTGATGGCCAGTAATGTAGTATCAGGATTTCCCCTAGGGATTACCGCTACACATCTGCCTTATTCTTAGCTTAACATGTGTAGCCGTCCGTCGTCCCGCATTTGTGCGTATGCCTCCGTACAATCATTTTCAGAAGTGGGAGCCCTGGACCAGGGGCCCGGAATGACCGTCCGGCAGCAGGCGCAATCACAGTTCGCGCTTAAACTTGGTGGTGCGTCAAAGGAAAAGCGTTTGGTGGTTCGACATTCCTCGGCCTCCCTCCGAACCCACATGGAGTTAGTAAGGTTTGCCTGGGTAGGGGTTTGGACTGCCGCCCATCTTCTTTATGACAATGCTTTAGGCGATCGTCCCTGATCCCTGCCTAGGTCGACGGCCTTACTGAATACTCCGCCGAGGCGTCCATGTGATTCTCTAGTCTTTGGGGTGAACGATTCGCTAAGACCGAATATTCATATGCGATGGCCTGGGTCGTACTTCTCGTGTAGGTAGGAGCCCGAGTTGGCTTCGAGCCCTGCCTCAATACTTCACAAGACCACGTTGGCAACTCTAGAGTTAGCCTGTAAACTCCTCTTGCCTCTCTGAGGTGTGCTGTACGCGTGCGATGGCCCATCTGTCCCGCTAAGCGGGCTTCTGGCGGTCAGATTCCGCGCGAAGGCCTTTCGGAGGAAGTAGTTCGGGTCGGCCATAATCCCCTTTGGAGGGCACGAAATCATTTATAGCATTCTAGCCGGAAAGCAATCTCTCAAGTATATAGCGTTCAAAGACGCCTTCTGTAGAGACTGCATACATCAAACGGATTCTCGTCAGAGAGGATAATCGATCCGGTTAACGAGCTTAACTGTCGAACGAGAGCGCGGTCTTCCTAGCAGTCGGCAGTTTTTTTTACTGCGTCAATGGCAACTAAATGCTGGACGTCCGGAGGTCGAAAGGGCGTCGCCAATGGGCACTGTTTTAATTTCCATGAGAGGTTAATCGGGCTCCCGAGTATCGCCCTAAAGTTTGAATTCCTTGTAGCCACTGTCTAGGTGTCAAGTCCTGAAACCTACCAGTCGGACGAATGACCTCGAACACATTATTCAACGTTTAAGGTTGGTTATTATGTATTAGAAGGTCGACAGCTGACATCCTCGGATTAATCTAAAGCACTCCTCCCTTCCAACCAATCCACTAACATGAACACGTCTCCGCGGCCGTCGCTTCGGTTGTTAGCGTGGGCACCTGGTACAGCGTTGTAACCACCCGTCACAATACGTAATCGTTGTAAGTGCTGAGGCCCATGTAATAAGCCGGGGGAGACTTGGGCTAGTCTACAATTTGATGACGTATCCCACGGATTTTTTTTATTGTCAGTTGAAGTCCCGGTCTCGTTCTCACGACCATCATGTCTGGGAGTATTCGTGCCAAATTTAGATTCTTTTACCCGGTAATATTGTTGCACTCGTGGAATACATGCGCGAAGACTGGGGATGCCCGGTCACTGAATGGGAAGGCGGAGTGGGACCACCGTACCGGGTATGTTTTAGGAGAGAGTGATCGCGGACGACGACCTGCCTACGGATGGCATGCCTTCGGGCGGTATGTTCCGCGTTACCCCTACCTAAGCGCACCTCAAGGCGGCAATGGACATTAAGAGAACATGGAGGCCGCCGGGCGAAACAGGGGAGAGAGCCACGAGCTCCCACTTAACGATCCCGCCGTTCCATATACACGTAGATTCCACGCATGCTTGTCTCGCCGGCGTAATAGCCTAGCCCGCAC'/>

    <sequence taxon='45' value='CCTGCGCGACTTCGAAATGGATTATACTATGGGCTAACTCCTAGCGAACCAAGTCCAGTTGATAGCTCTTGAGCTAGGTTAACAGCATTAGCACGTAGCTAGCCATCCAGATAATCCAGTGTCGCCTTGAGTATACGATTGGTGCAGACCCCGAAGCTAGTTCGATACGTCGCCCGCTCAGCGAAGTGCCTATCTTGATTAATGCGCTCAATATACGGCGAACGTAGAGGCTACTATGTTATGTGATGGCCAGTAATGTAGTATTAGGATTTCCCCTAGAGATTACAGCTACACATCTGCCTTATTCTTAGCTTAACATGTGTAGCCGTCCGTCGTCCCGCATTTGTGCGTATGCCTCCGTACAATCATTTTCAGAAGTGGGAGCCCTGGACCAGGGGCCCGGAATGACCGTCCGGCAGCGGGCGCAATCACAGTTCGCGCTTAAACTTGGTGGTGCGTCAAAGGAAAAGCGTGTGGTGGTTCGACATTCCTTGGCCTCCCTCCGAACCCACATGGAGTTAGTAAGGTTTGCCTGGGTAGGGGTTTGGACTGCCGCCCATCTTCTTTATGACAATGCTTTAGGCGATCGTCCCTGATCCCTGCCTAGGTCGACGGCCTTACTGCATACTCCGCCGAGGCGTCCATGTGATTCTCTAGTCTTTGGGGTGAACGATTCGCTAAGACCGAATATTCATATGCGATGGCCTGGGTCGTACTTCTCGTGTAGGTAGGAACCCGAGTTGGCTTCGAGCCCTGCCTCAATACTTCACAAGACCACGTTGGCAACTCTCGAGTTAGCCTGTAAACTCCTCTTGCCTCTCTGAGGTGTGCTGTACGCGTGCGATGGCCCATCTGTCCCGCTAAGCGGGCTTCTGGCGGTCAGATTCCGCGCGAAGGCCTTTCGGAGGAAGTAGTTCGGGTCGGCCATAATCCCTTTTGGAGGGCACGAAATCATTTATAGCATTCTAGCCGGAAAGCAATCTCCCAAGTATATAGCGTTCAAAGACGCCTTCTGTAGAGACTGCATACATCAAACGGATTCTCGTCAGAGAGGATAATCGATCCGGTTAACGAGCTTAACTGTCGGACGAGAGCGCGGTCTTCCTAGCAGTCGGCAGTTTTTTTTACTGCGTCAATGGCAACTAAATGCTGGACGTCCGGAGGTCGAAAGGGCGTCGCCAATGGGCACTGTTTTAATTTCCATGAGAGGTTAATCGGACTCCCGAGTATCGCCCTAAAGTTTGAATTCCTTGTAGCCACTGTCTAGGTGTCAAGTCCTGAAACCTACCAGTCGGACGAATGACCTCGAACACATTATTCAACGTTTAAGGTTGGTTATTATGTATTAGAAGGTCGACAGCTGACATCCTCGGATTAATCTAAAGCACTCCTCCCTTCCAACCAATCCACTAACATGAACACGTCTCCGCGGCCGTCGCTTCGGTTGTTAGCGTGGGCACCTGGTACAGCGTTGTAACCACCCGTCACAATACGTAATCGTTGTAAGTGCTGAGGCCCATGTAATAAGCCGGGGGAGACTTGGGCTAGTCTACAATTTGATGACGTATCCCACGGATTTTTTTTATTGTCAGTTGAAGTCCCGGTCTCGTTCTCACGACCATCATGTCTGGGAGTATTCGTGCCAAATTTAGATTCTTTTACCCGGTAATATTGTTGCACTCGTGGAATACATGCGCGAAGACTGGGGATGCCCGGTCACTGAATGGGAAGGCGGAGTGGGACCACCGTACCGGGTATGTTTTAGGAGAGAGTGATCGCGGACGACGACCTGCCTACGGATGGCATGCCTTCGGGCGGTATGTTCAGCGTTACCCCTACCTAAGCGCAACTCAAGGCGGCAATGGACATTAAGAGAACATGGAGGCCGCCGGGCGAAACAGGGGAGAGGGCCACGAGCTCCCACTTAACGATCCCGCCGTTCCATATACACGTAGATTCCACGCATGCTTGTCTCGCCGGCGTAATAGCCTAGCCCGCAC'/>

    <sequence taxon='46' value='CCTGCGCGACTTCGAAATGGATTATACTATGGGCTAACTCCTAGCGAACCAAGTCCAGTTGATAGCTCTTGAGCTAGGCTAACAGCATTAGCACGTAGCTAGCCATCCAGATAATCCAGTGTCGCCTTCAGTATACGATTGGTGCAGACCCCGAAGCTAGTTCGATACGTCGCCCGCTCAGCGAAGTGCCTATCTTGATTAATGCGCTCAATATACGGCGAACGTAGAGGCTACTATGTTATGTGATGGCCAGTAATGTAGTATTAGGATTTCCCCTAGAGATTACAGCTACACATCTGCCTTATTCTTAGCTTAACATGTGTAGCCGTCCGTCGTCCCGCATTTGTGCGTATGCCTCCGTACAATCATTTTCAGAAGTGGGAGCCCCGGACCAGGGGCCCGGGATGACCGTCCGGCAGCGGGCGCAATCACAGTTCGCGCTTAAACTTGGTGGTACGTCAAAGGAAAAGCGTGTGGTGGTTCGACATTCCTTGGCCTCCCTCCGAACCCACATGGAGTTAGTAAGGTTTGCCTGGGTAGGGGTTTGGACTGCCGCCCATCTTCTTTATGACAATGCTTTAGGCGATCGTCCCTGATCCCTGCCTAGGTCGACGGCCTTACTGCATACTCCGCCGAGGCGTCCATGTGATTCTCTAGTCTTTGGGGTGAACGATTCGCTAAGACCGAATATTCATATGCGATGGCCTGGGTCGTACTTCTCGTGTAGGTAGGAACCCGAGTTGGCTTCGAGCCCTGCCTCAATACTTCACAAGACCACGTTGGCAACTCTCGAGTTAGCCTGTAAACTCCTCTTGCCTCTCTGAGGTGTGCTGTACGCGTGCGATGGCCCATCTGTCCCGCTAAGCGGGCTTCTGGCGGTCAGATTCCGCGCGAAGGCCTTTCGGAGGAAGTAGTTCGGGTCGGCCATAATCCCTTTTGGAGGGCACGAAATCATTTATAGCATTCTAGCCGGGAAGCAATCTCCCAAGTATATAGCGTTCAAAGACGCCTTCTGTAGAGACTGCATACATCAAACGGATTCTCGTCAGAGAGGATAATCGATCCGGTTAACGAGCTTAACTGTCGGACGAGAGCGCGGTCTTCCTAGCAGTCGGCAGTTTTTTTTACTGCGTCAATGGCAACTAAATGCTGGACGTCCGGAGGTCGAAAGGGCGTCGCCAATGGGCACTGTTTTAATTTCCATGAGAGGTTAATCGGACTCCCGAGTATCGCCCTAAAGTTTGAATTCTTTGTAGCCACTGTCTAGGTGTCAAGTCCTGAAACCTACCAGTCGGACGAATGACCTCGAACACATTATTCAACGTTTAAGGTTGGTTATTATGTATTAGAAGGTCGACAGCTGACATCCTCGGATTAATCTAAAGCACTCCTCCCTTCCAACCAATCCACTAACATGAACACGTCTCCGCGGCCGTCGCTTCGGTTGTTAGCGTGGGCACCTGGTACAGCGTTGTAACCACCCGTCACAATACGTAATCGTTGTAAGTGCTGAGGCCCATGTAATAAGCCGGGGGAGACTTGGGCTAGTCTACAATTTGATGACGTATCCCACGGATTTTTTTTATTGTCAGTTGAAGTCCCGGTCTCGTTCTCACGACCATCATGTCTGGGAGTATTCGTGCCAAATTTAGATTCTTTTACCCGGTAATATTGTTGCACTCGTGGAATACATGCGCGAAGACTGGGGATGCCCGGTCACTGAATGGGAAGGCGGAGTGGGACCACCGTACCGGGTATGTTTTAGGAGAGAGTGATTGCGGACGACGACCTGCCTACGGATGGCATGCCTTCGGGCGGTATGTTCAGCGTTACCCCTACCTAAGCGCAACTCAAGGCGGCAATGGACATTAAGAGAACATGGAGGCCGCCGGGCGAAACAGGGGAGAGGGCCACGAGCTCCCACTTAACGATCCCGCCGTTCCATATACACGTAGATTCCACGCATGCTTGTCTCGCCGGCGTAATAGCCTAGCCCGCAC'/>

    <sequence taxon='41' value='CCTGCGCGACTTCGAAATGGATTATACTATGGGCTAACTACTAGCGAACCAAGTCAAGTTGATAGCTCTTGAGTTAGGTTAACAGCATTAGCACGTAGCTAGCTATCCAGATAATCCAGTGTCGCCTTGAGTATACGATTGGTGCAGACCCCGAAGCTAGTTCGATACGTCGCCCGCTCAGCGAAGTGCCTATCTTGATTAATGCGCTCAATATACGACGAACGTAGAGGCTACTATGTTATGTGATGGCCAGTAATGTAGTATCAGGATTTCCCCTAGGGATTACCGCTATACATCTGCCTTATTCTTAGCTTAACATGTGTAGCCGTCCGTCGTCCCGCATTTGTGCGTATGCCTCCGTACAATCATTTTCAGAAGTGGGAGCCCTGGACCAGGGGCCCGGAATGACCGTCCGGCAGCGGGCGCGATCACAGTTCGCGCTTAAACTTGGTGGTGCGTCAAAGGAAAAGCGTGCGGTGGTTCGACATTCCTTGGCCTCCCTACGGCCCCACATGGAGATAGTAAGGTTTGCCTGGGTAGGGGTTCGCACTGCCGCCCATCTTCTTTATGACAATGCTTTAGGCGATCCTCACTGATCGCTGCCTAGATCAACGGCCTTACTGCATACTCCGCCGAGGCGTCCATGTGATTCTCTAGTCTTTGGGGTGAACGATTCGATAAGACCGAATATTCATATGCGATGGCCTGGGTCGTACTTCTCGTGTAGGTAGGAGCCCGAGTTGGCTTCGAGCCCTGCCTCAATACTTCACAAGACCACGTTGGCAACTCTCGAGTTAGCCTGTAAACTCCTCTTGCCTCTCTGAGGTGTGCTGTACACGTGCGATGGCCCATCTGTCCCGCTAAGTGGGCTTCTGGTGGTCAGATTCCGCGCGAAGGCCCTTCGGAGGACGTAGTTCGGGTCGGCCATAATCCCCTTTGGGGGGCACGAAATCATTTATAGCATTCTAGCCGGAAAGCAATCTCCCAAGTATATAGCGTTCAAAGACGCCTTCTGTAGCGACTGCATACATCAAACGGACTCTCGTCAGAGAGGATAATCGATACGGTTAACGAGCTTGACTGTCGGACGAGAGCGCAGTCTCCCTAGCAGTCGGCAGTTTTTATTACTGCGTCAATGGCAACTAAATGCTAGACGTCCGGAGGTCGAAAGGGCGTCGCCAATGGGTACTGTTTTAATTTCCATGAGAGGTTAATTGGACTCCCGAGTATCGCCCTAAAGTTTGAATTCCTTGTAGCCACTGTCTAGGTGTCAAGTCCTGAAACCTACCAGTCGGACGAATGACCTCGAACACATTATTCAACGTTTAAGGTTGGTTATTATGTATTAGATGGTCGGCAGCTGACATCCTCGAATTAATCTAAGGTACTCCTCCCTCCCAACCAATCCACTAACATGAACACGTCTCCGTGGCCGTCGCTTCGGTTGTTAGCGTGGGCACCTGGTACAGCGTTGTAATCACCCGTCACAATACGTAATCGTTGTAAGTGCTGAGGCCCATGTAATAAGCCGGGGGAGACTTGGGCTAGTCTACAATTTGATGATGTATCCCGCGGATTTTTTTTATTGTCAGTTGAAGTCCCGGTCTCGTTCTCACGACCATCATGTCTTGGAGTATTCGTGCCGAATTTAGATTCTTTTACCCGGTAATATTGTTGCACTCGTGGAATACATGCGCGAGGACTGGGGATGCCCGGTCACTGAATGGGAAGGTGGAGTGGGACCACCGTATCGGGTATGTTTTAGGAGAGAGTGATCGTGGACGACGACCTGCCTACGGATGGCATGCCTTCGGGCGGTATGTTCCGCGTTACCCCTACCTAAGCGCAACGCAAGGCGGTAATGGACATTAAGAGAACATGGAGGCCGTCGGGCGAAATAGGGGAGAGGGCCACGAGCTCCCACTTACCGATCCCGCTGTTCCATATACACGTAGTTTCCACGCACGTTTCTCTCTCCGGCGTAATAGCCTAGCACGCAC'/>

    <sequence taxon='49' value='CCTGCGCGACTTCGAAATGGTTTATACTATGGGCTAACTACTAGCGAACCAAGTCCAGTTGATAGCTCTTGAGCTAGGTTAACAGCATTAGCACGTAGCTAGCCATCCAGATAATCCATTGTCGCCTTGAGTATACGATTGGTATAGACCCCGAAGATAGTTCGATACGTCGCCCGCTCAGCGGAGTGCCTATCTTGATTAATGCGCTCAATATACGACGAACGTAGAGGCTACTATGTTATGTGATGGCCAGTAATGTAGTATCAGGATTTCCCCTAGGGATTACCGCTATACATCTGCCTTATTCTTAGCTTAACATGTGTAGCCGTCCGTCGTCCCGCATTTGTGCGTATGCCTCCGTACAATCATTTTCAGAAGTGGGAGCCCTGGACCAGGGGCCAGGAATGACCGTCCGGAAGCGGGCGCAATCACAGTTCGCGCTTAAACTTGGTGGTGCGTCAAAGGAAAAGCGTGTGGTGGTTCGACATCCCTTGGCCTCCCTACGGCCCCACATGGAGTTAGTAAGGTTTGCCTGGGTAGGGGTTCGCACTGCCGCCCATCTTCTTTATGACAATGCTTTAGGCGATCGTCCCTGATCGCTGCCTAGGTCGACGGCCTTACTGCATACTCCGCCGAGGCGTCCATGTGATTCTCTAGTCTTTGGGGTGAACGATTCGACAAGACCGAATATTCATATGCGATGGCCTGGGTCGTACTTCTCGTGTAGGTAGGAGCCCGAGTTGGCTTCGAGCCCTGCCCCAATACTTCACAAGACCACGTTGGCAACTCTCGAGTTAGCCTGTAAACTCCTCTCGCCTCTCTGAGGTGTGCTGTACGCGTGCGATGGCCCATCTGTCCCGCTAAGTGGGCTTCTGGCGGTCAGATTCCGCGCGAAGGCCTTTCGGAGGAAGTAGTTCGGGTCGGCCGTAATCCCCTTTGGGGGGCACGAAATCATTCATAGCATTCTAGCCGCAAAGCAATCTCCCAAGTATATAGCGTTCAAAGACGCCTTCTGTAGGGACTGCATACATCAAACGGATTCTCGTCAGAGAGGCTAATCGACACGGTTAACGAGCTTAACTGTCGGACGAGAGCGTAGTCTCCCTAGCAGTCGGCAGTTTTTATTACTGCGTCAATGGCAACTAAATGCTAGACGTCCGGAGGTCGAAAGGACGTCGCCAATGGGCACTGTTTTAATTTCCATGAGAGGTTAGTCGGACTCCCGAGTATCGCCCTAAAGTTTGAATTCCTTGTAACCACTGTCTAGGTGTCAAGTCCTGAAACCTACCAGTCGGACGAATGACCTCGAACACATTATTCAACGTTTAAGGTTGGTTATTATGTATTAGGAGGTCGGCAGCTGACATCCTCGGATTAATCTAAGGCACTCCTCCTTTCCAACCAATCCACTAACATGAACACGTCTCCGCGGCCGTCGCTTCGGTTGTTAGCGTGGGCACCTGGTACAGCGTTGTAATCACCCGTCACAATACGTAATCGTTGTAAGTGCCGAGGCCCATGTAATAAGCCGGGGGAGACTTGGGCTAGTCTACAATTTGATGACGTATCCCACGGATTTTTTTTATTGTCAGTTGAAGTCCCGGTCTCGTTCTCACGACCATCATGTCTGGGAGTATTCGTGCCAAATTTAGATTCTTTTACCCGGTAATATTGTTGCACTCGTGGAATACATGCGCGAGGACTGGGGATGCCCGGTCACTGAATGGGAAGGCGGAGTGGGACCACCGTACCGGGTATGTTTTAGGAGAGAGTGATCGTGGACGACGACCTGCCTACGGATGGCATGCCTTCGGGCGGTATGTTCCGCGTTACCCCTACCTAAGCGCAACGCAAGGCGGCACTGGACATTAAGAGAACATGGAGGCCGCCGGGCGAAACAGGGGAGAGGGCCACGAGCTCCCACTTAACGATCCCGCTGTTCCATATACACGTAGATTCCACGCATGCTTCTCTCGCCGGCGTAATAGCCTAGCCCGCAC'/>

    <sequence taxon='79' value='CCTGCGCGACTTCGAAATGGTTTATACTATGGGCTAACTACTAGCGAACCAAGTCCAGTTGATAGCTCTTGAGCTAGGTTAGCAGCATTAGCACGTAGCTAGCCATCCAGATAATCCATTGTCGCCTTGAGTATACGATTGGTGTAGACCCCGAAGATAGTTCGATACGTCGCCCGCTCAGCGGAGTGCCTATCTTGATTAATGCGCTCAATATACGACGAACGTAGAGGCTACTATGTTATGTGATGGCCAGTAATGTAGTATCAGGATTTCCCCTAGGGATTACCGCTATACATCTGCCTTATTCTTAGCTTAACATGTGTAGCCGTCCGTCGTCCCGCATTTGTGCGTATGCCTCCGTACAATCATTTTCAGAAGTGGGAGCCCTGGACCAGGGGCCAGGAATGACCGTCCGGAAGCGGGCGCAATCACAGTTCGCGCTTAAACTTGGTGGTGCGTCAAAGGAAAAGCGTGTGGTGGTTCGACATCCCTTGGCCTCCCTACGGCCCCACATGGAGTTAGTAAGGTTTGCCTGGGTAGGGGTTCGCACTGCCGCCCATCTTCTTTATGACAATGCTTTAGGCGATCGTCCCTGATCGCTGCCTAGGTCGACGGCCTTACTGCATACTCCGCCGAGGCATCCATGTGATTCTCTAGTCTTTGGGGTGAACGATTCGACAAGACCGAATATTCATATGCGATGGCCTGGGTCGTACTTCTCGTGTAGGTAGGAGCCCAAGTTGGCTTCGAGCCCTGCCTCAATACTTCACAAGACCACGTTGGCAACTCTCGAGTTAGCCTGTAAACTCCTCTCGCCTCTCTGAGGTGTGCTGTACGCGTGCGATGGCCCATCTGTCCCGCTAAGTGGGCTTCTGGCGGTCAGATTCCGCGCGAAGGCCTTTCGGAGGAAGTAGTTCGGGTCGGCCGTAATCCCCTTTGGGGGGCACGAAATCATTTATAGCATTCTAGCCGCAAAGCAATCTCCCAAGTATATAGCGTTCAAAGACGCCTTCTGTAGAGACTGCATACATCAAACGGATTCTCGTCAGAGAGGATAATCGACACGGTTAACGAGCTTAACTGTCGGACGAGAGCGTAGTCTCCCTAGCAGTCGGCAGTTTTTATTACTGCGTCAATGGCAACTAAATGCTAGACGTCCGGAGGTCGAAAGGGCGTCGCCAATGGGCACTGTTTTAATTTCCATGAGAGGTTAGTCGGACTCCCGAGTATCGCCCTAAAGTTTGAATTCCTTGTAACCACTGTTTAGGTGTCAAGTCCTGAAACCTACCAGTCGGACGAATGACCTCGAACACATTATTCAACGTTTAAGGTTGGTTATTATGTATTAGAAGGTCGGCAGCTGACATCCTCGGATTAATCTAAGGCACTCCTCCTTTCCAACCAATCCACTAACATGAACACGTCTCCGCGGCCGTCGCTTCGGTTGTTAGCGTGGGCACCTGGTACAGCGTTGTAATCACCCGTCACAATACGTAATCGTTGTAAGTGCCGAGGCCCATGTAATAAGCCGGGGGAGACTTGGGCTAGTCTACAATTTGATGACGTATCCCACGGATTTTTTTTATTGTCAGTTGAAGTCCCGGTCTCGTTCTCACGACCATCATGTCTGGGAGTATTCGTGCCAAATTTAGATTCTTTTACCCGGTAATATTGTTGCACTCGTGGAATACATGCGCGAGGACTGGGGATGCCCGGTCACTGAATGGGAAGGCGGAGTGGGACCACCGTACCGGGTATGTTTTAGGAGAGAGTGATCGTGGACGACGACCTGCCTACGGATGGCATGCCTTCGGGCGGTATGTTCCGCGTTGCCCCTACCTAAGCGCAACGCAAGGCGGCACTGGACATTAAGAGAACATGGAGGCCGCCGGGCGAAACAGGGGAGAGGGCCACGAGCTCCCACTTAACGATCCCGCTGTTCCATATACACGTAGATTCCACGCATGCTTCTCTCGCCGGCGTAATAGCCTAGCCCGCAC'/>

    <sequence taxon='80' value='CCTGCGCGACTTCGAAATGGTTTATACTATGGGCTAACTACTAGCGAACCAAGTCCAGTTGATAGCTCTTGAGCTAGGTTAGCAGCATTAGCACGTAGCTAGCCATCCAGATAATCCATTGTCGCCTTGAGTATACGATTGGTGTAGACCCCGAAGATAGTTCGATACGTCGCCCGCTCAGCGGAGTGCCTATCTTGATTAATGCGCTCAATATACGACGAACGTAGAGGCTACTATGTTATGTGATGGCCAGTAATGTAGTATCAGGATTTCCCCTAGGGATTACCGCTATACATCTGCCTTATTCTTAGCTTAACATGTGTAGCCGTCCGTCGTCCCGCATTTGTGCGTATGCCTCCGTACAATCATTTTCAGAAGTGGGAGCCCTGGACCAGGGGCCAGGAATGACCGTCCGGAAGCGGGCGCAATCACAGTTCGCGCTTAAACTTGGTGGTGCGTCAAAGGAAAAGCGTGTGGTGGTTCGACATCCCTTGGCCTCCCTACGGCCCCACATGGAGTTAGTAAGGTTTGCCTGGGTAGGGGTTCGCACTGCCGCCCATCTTCTTTATGACAATGCTTTAGGCGATCGTCCCTGATCGCTGCCTAGGTCGACGGCCTTACTGCATACTCCGCCGAGGCATCCATGTGATTCTCTAGTCTTTGGGGTGAACGATTCGACAAGACCGAATATTCATATGCGATGGCCTGGGTCGTACTTCTCGTGTAGGTAGGAGCCCGAGTTGGCTTCGAGCCCTGCCTCAATACTTCACAAGACCACGTTGGCAACTCTCGAGTTAGCCTGTAAACTCCTCTCGCCTCTCTGAGGTGTGCTGTACGCGTGCGATGGCCCATCTGTCCCGCTAAGTGGGCTTCTGGCGGTCAGATTCCGCGCGAAGGCCTTTCGGAGGAAGTAGTTCGGGTCGGCCGTAATCCCCTTTGGGGGGCACGAAATCATTTATAGCATTCTAGCCGCAAAGCAATCTCCCAAGTATATAGCGTTCAAAGACGCCTTCTGTAGAGACTGCATACATCAAACGGATTCTCGTCAGAGAGGATAATCGACACGGTTAACGAGCTTAACTGTCGGACGAGAGCGTAGTCTCCCTAGCAGTCGGCAGTTTTTATTACTGCGTCAATGGCAACTAAATGCTAGACGTCCGGAGGTCGAAAGGGCGTCGCCAATGGGCACTGTTTTAATTTCCATGAGAGGTTAGTCGGACTCCCGAGTATCGCCCTAAAGTTTGAATTCCTTGTAACCACTGTTTAGGTGTCAAGTCCTGAAACCTACCAGTCGGACGAATGACCTCGAACACATTATTCAACGTTTAAGGTTGGTTATTATGTATTAGAAGGTCGGCAGCTGACATCCTCGGATTAATCTAAGGCACTCCTCCTTTCCAACCAATCCACTAACATGAACACGTCTCCGCGGCCGTCGCTTCGGTTGTTAGCGTGGGCACCTGGTACAGCGTTGTAATCACCCGTCACAATACGTAATCGTTGTAAGTGCCGAGGCCCATGTAATAAGCCGGGGGAGACTTGGGCTAGTCTACAATTTGATGACGTATCCCACGGATTTTTTTTATTGTCAGTTGAAGTCCCGGTCTCGTTCTCACGACCATCATGTCTGGGAGTATTCGTGCCAAATTTAGATTCTTTTACCCGGTAATATTGTTGCACTCGTGGAATACATGCGCGAGGACTGGGGATGCCCGGTCACTGAATGGGAAGGCGGAGTGGGACCACCGTACCGGGTATGTTTTAGGAGAGAGTGATCGTGGACGACGACCTGCCTACGGATGGCATGCCTTCGGGCGGTATGTTCCGCGTTACCCCTACCTAAGCGCAACGCAAGGCGGCACTGGACATTAAGAGAACATGGAGGCCGCCGGGCGAAACAGGGGAGAGGGCCACGAGCTCCCACTTAACGATCCCGCTGTTCCATATACACGTAGATTCCACGCATGCTTCTCTCGCCGGCGTAATAGCCTAGCCCGCAC'/>

    <sequence taxon='81' value='CCTGCGCGACTTCGAAATGGTTTATACTATGGGCTAACTACTAGCGAACCAAGTCCAGTTGATAGCTCTTGAGCTAGGTTAGCAGCATTAGCACGTAGCTAGCCATCCAGATAATCCATTGTCGCCTTGAGTATACGATTGGTGTAGACCCCGAAGATAGTTCGATACGTCGCCCGCTCAGCGGAGTGCCTATCTTGATTAATGCGCTCAATATACGACGAACGTAGAGGCTACTATGTTATGTGATGGCCAGTAATGTAGTATCAGGATTTCCCCTAGGGATTACCGCTATACATCTGCCTTATTCTTAGCTTAACATGTGTAGCCGTCCGTCGTCCCGCATTTGTGCGTATGCCTCCGTACAATCATTTTCAGAAGTGGGAGCCCTGGACCAGGGGCCAGGAATGACCGTCCGGAAGCGGGCGCAATCACAGTTCGCGCTTAAACTTGGTGGTGCGTCAAAGGAAAAGCGTGTGGTGGTTCGACATCCCTTGGCCTCCCTACGGCCCCACATGGAGTTAGTAAGGTTTGCCTGGGTAGGGGTTCGCACTGCCGCCCATCTTCTTTATGACAATGCTTTAGGCGATCGTCCCTGATCGCTGCCTAGGTCGACGGCCTTACTGCATACTCCGCCGAGGCATCCATGTGATTCTCTAGTCTTTGGGGTGAACGATTCGACAAGACCGAATATTCATATGCGATGGACTGGGTCGTACTTCTCGTGTAGGTAGGAGCCCGAGTTGGCTTCGAGCCCTGCCTCAATACTTCACAAGACCACGTTGGCAACTCTCGAGTTAGCCTGTAAACTCCTCTCGCCTCTCTGAGGTGTGCTGTACGCGTGCGATGGCCCATCTGTCCCGCTAAGTGGGCTTCTGGCGGTCAGATTCCGCGCGAAGGCCTTTCGGAGGAAGTAGTTCGGGTCGGCCGTAATCCCCTTTGGGGGGCACGAAATCATTTATAGCATTCTAGCCGCAAAGCAATCTCCCAAGTATATAGCGTTCAAAGACGCCTTCTGTAGAGACTGCATACATCAAACGGATTCTCGTCAGAGAGGATAATCGACACGGTTAACGAGCTTAACTGTCGGACGAGAGCGTAGTCTCCCTAGCAGTCGGCAGTTTTTATTACTGCGTCAATGGCAACTAAATGCTAGACGTCCGGAGGTCGAAAGGGCGTCGCCAATGGGCACTGTTTTAATTTCCATGAGAGGTTAGTCGGACTCCCGAGTATCGCCCTAAAGTTTGAATTCCTTGTAACCACTGTTTAGGTGTCAAGTCCTGAAACCTACCAGTCGGACGAATGACCTCGAACACATTATTCAACGTTTAAGGTTGGTTATTATGTATTAGAAGGTCGGCAGCTGACATCCTCGGATTAATCTAAGGCACTCCTCCTTTCCAACCAATCCACTAACATGAACACGTCTCCGCGGCCGTCGCTTCGGTTGTTAGCGTGGGCACCTGGTACAGCGTTGTAATCACCCGTCACAATACGTAATCGTTGTAAGTGCCGAGGCCCATGTAATAAGCCGGGGGAGACTTGGGCTAGTCTACAATTTGATGACGTATCCCACGGATTTTTTTTATTGTCAGGTGAAGTCCCGGTCTCGTTCTCACGACCATCATGTCTGGGAGTATTCGTGCCAAATTTAGATTCTTTTACCCGGTAATATTGTTGCACTCGTGGAATACATGCGCGAGGACTGGGGATGCCCGGTCACTGAATGGGAAGGCGGAGTGGGACCACCGTACCGGGTATGTTTTAGGAGAGAGTGATCGTGGACGACGACCTGCCTACGGATGGCATGCCTTCGGGCGGTATGTTCCGCGTTACCCCTACCTAAGCGCAACGCAAGGCGGCACTGGACATTAAGAGAACATGGAGGCCGCCGGGCGAAACAGGGGAGAGGGCCACGAGCTCCCACTTAACGATCCCGCTGTTCCATATACACGTAGATTCCACGCATGCTTCTCTCGCCGGCGTAATAGCCTAGCCCGCAC'/>

    <sequence taxon='82' value='CCTGCGCGACTTCGAAATGGTTTATACTATGGGCTAACTACTAGCGAACCAAGTCCAGTTGATAGCTCTTGAGCTAGGTTAGCAGCATTAGCACGTAGCTAGCCATCCAGATAATCCATTGTCGCCTTGAGTATACGATTGGTGTAGACCCCGAAGATAGTTCGATACGTCGCCCGCTCAGCGGAGTGCCTATCTTGATTAATGCGCTCAATGTACGACGAACGTAGAGGCTACTATGTTATGTGATGGCCAGTAATGTAGTATCAGGATTTCCCCTAGGGATTACCGCTATACATCTGCCTTATTCTTAGCTTAACATGTGTAGCCGTCCGTCGTCCCGCATTTGTGCGTATGCCTCCGTACAATCATTTTCAGAAGTGGGAGCCCTGGACCAGGGGCCAGGAATGACCGTCCGGAAGCGGGCGCAATCACAGTTCGCGCTTAAACTTGGTGGTGCGTCAAAGGAAAAGCGTGTGGTGGTTCGACATCCCTTGGCCTCCCTACGGCCCCACATGGAGTTAGTAAGGTTTGCCTGGGTAGGGGTTCGCACTGCCGCCCATCTTCTTTATGACAATGCTTTAGGCGATCGTCCCTGATCGCTGCCTAGGTCGACGGCCTTACTGCATACTCCGCCGAGGCATCCATGTGATTCTCTAGTCTTTGGGGTGAACGATTCGACAAGACCGAATATTCATATGCGATGGACTGGGTCGTACTTCTCGTGTAGGTAGGAGCCCGAGTTGGCTTCGAGCCCTGCCTCAATACTTCACAAGACCACGTTGGCAACTCTCGAGTTAGCCTGTAAACTCCTCTCGCCTCTCTGAGGTGTGCTGTACGCGTGCGATGGCCCATCTGTCCCGCTAAGTGGGCTTCTGGCGGTCAGATTCCGCGCGAAGGCCTTTCGGAGGAAGTAGTTCGGGTCGGCCGTAATCCCCTTTGGGGGGCACGAAATCATTTATAGCATTCTAGCCGCAAAGCAATCTCCCAAGTATATAGCGTTCAAAGACGCCTTCTGTAGAGACTGCATACATCAAACGGATTCTCGTCAGAGAGGATAATCGACACGGTTAACGAGCTTAACTGTCGGACGAGAGCGTAGTCTCCCTAGCAGTCGGCAGTTTTTATTACTGCGTCAATGGCAACTAAATGCTAGACGTCCGGAGGTCGAAAGGGCGTCGCCAATGGGCACTGTTTTAATTTCCATGAGAGGTTAGTCGGACTCCCGAGTATCGCCCTAAAGTTTGAATTCCTTGTAACCACTGTTTAGGTGTCAAGTCCTGAAACCTACCAGTCGGACGAATGACCTCGAACACATTATTCAACGTTTAAGGTTGGTTATTATGTATTAGAAGGTCGGCAGCTGACATCCTCGGATTAATCTAAGGCACTCCTCCTTTCCAACCAATCCACTAACATGAACACGTCTCCGCGGCCGTCGCTTCGGTTGTTAGCGTGGGCACCTGGTACAGCGTTGTAATCACTCGTCACAATACGTAATCGTTGTAAGTGCCGAGGCCCATGTAATAAGCCGGGGGAGACTTGGGCTAGTCTACAATTTGATGACGTATCCCACGGATTTTTTTTATTGTCAGTTGAAGTCCCGGTCTCGTTCTCACGACCATCATGTCTGGGAGTATTCGTGCCAAATTTAGATTCTTTTACCCGGTAATATTGTTGCACTCGTGGAATACATGCGCGAGGACTGGGGATGCCCGGTCACTGAATGGGAAGGCGGAGTGGGACCACCGTACCGGGTATGTTTTAGGAGAGAGTGATCGTGGACGACGACCTGCCTACGGATGGCATGCCTTCGGGCGGTATGTTCCGCGTTACCCCTACCTAAGCGCAACGCAAGGCGGCACTGGACATTAAGAGAACATGGAGGCCGCCGGGCGAAACAGGGGAGAGGGCCACGAGCTCCCACTTAACGATCCCGCTGTTCCATATACACGTAGATTCCACGCATGCTTCTCTCGCCGGCGTAATAGCCTAGCCCGCAC'/>

    <sequence taxon='11' value='CCTGCGCGACTTCGAAATGGATTATACTATGGGCTAACTACTAGCGAACCAAGTCCAGTTGATAGCTCTTGAGCTAGGTTAACAGCATTAGCACGTAGCTAGCCATCCAGATAATCCAGTGTCGCCTTGAGTATACGATTGGTGCAGACCCCGAAGCTAGTTCGATACGTCGTCCGCTCAGCGAAGTGCCTATCTTGATTAATGCGCTCAATATACGACGAACGTAGAGGCTACTATGTTATGTGATGGCCAGTAATGTAGTATCAGGATTTCCCCTAGGGATTACCGCTATACATCTGCCTTATTCTTAGCTTAACATGTGTAGCCGTCCGTCGTCCCGCATTTGTGCGTATGCCTCCGTACAATCATTTTCAGAAGTGGGAGCCCTGGACCAGGGGCCCGGAATGACCGTCCGGCAGCGGGCGCAATCACAGTTCGCGCTTAAACTTGGTGGTGCGTCAAAGGAAAAGCGTGTGGTGGTTCGACATTCCTTGGCCTCCATACGGCCCCACATGGAGTTAGTAAGGTTTGCCTGGGTAGGGGTTCGCACTGCCGCCCATCTTCTTTATGACAATGCTTTAGGCGACCGTCCCTGATCGCTGCCTAGGTCGACGGCCTTACTGCATACTCCGCCGAGGCGTCCATGTAATTCTCTAGTCTTTGGGGTGAACGATTCGATAAGACCGAATATTCATATGCGATGGCCTGGGTCGTACTTCTCGTGTAGGTAGGAGCCCGAGTTGGCTTCGAGCCCTGCCTCAATACTTCACAAGACCACGTTGGCAACTCTCGAGTTAGCCTGTAAACTCCTCTTGCCTCTCTGAGGTGTGCTGTACGCGTGCGATGGCCCATCTGTCCCGCTAAGTGGGCTTCTGGCGGTCAGATTCCGCGCGAAGGCCTTTCGGAGGAAGTAGTTCGGGTCGGCCATAATCCCCTTTGGGGGGCACGAAATCATTTATAGCAGTCTAGCCGGAAAGCAATCTCCCAAGTATATAGCGTTCAAAGACGCCTTCTGTAGAGACTGCATACATCAAACGGATTCTCGTCAGAGAGGATAATCGATACGGTTAACGAGCTTGACTGTCGGACGAGAGCGCAGTCTCCCTAGCAGTCGGCAGTTTTTATTACTGCGTCGATGGCAACTAAATGCTAGACATCCGGAGGTCGAAAGGGCGTTGCCAATGGGCACTGTTTTAATTTCCATGAGAGATTAATCGGACTCCCGAGTATCGCCCTAAAGTTTGAATTCCTTGTAGCCACTGTCTAGGCGTCAAGTCCTGAAACCTACCAGTCGGACGAATGACCTCGAACACATTATTCAACTTTTAAGGTTGGTTATTATGTATTAGAAGGTCGGCAGCTGACATCCTCGGATTAATCTAAGGCACTCCCCCCTTCCAACTAATCCACTAACATGAACACGTCTCCGCGGCCGTCGCTTCGGTTGTTAACGTGGGCACCTGGTATAGCGTTGTAATCACCCGTCACAATACGTAATCGTTGTAAGTGCTGCGGCCCATGTAATAAGCCGGGGGAGACTTGGGCTAGTCTACAATTTGATGACGTATCCCACGGATTTTTTTTATTGTCAGTTGAAGTCCCGGTCTCGTTCTCACGACCATCATGTCTGGGAGTATTCGTGCCAAATTTAGATTCTTTTACCCGGTAATATTGTTGCACTCGTGGAATACATGCGCGAGGACTGGGGATGCCCGGTCACTGAATGGGAAGGCGGAGTGGGACCACCGTACCGGGTATGTTTTAGGAGAGAGTGATCGTGGACGACGACCTGCCTACGAATGGCATGCCTTCGGGCGGTATGTTCCGCGTTACCCCTACCTAAGCGCAACGCAAGGCGGCACTGGACATTAAGAGAACATGGAGGCCGCCGGGCGAAACAGGGGAGAGGGCCACGAGCACCTACTTAACGATCCCGCTGTTCCATATACACGTAGATTCCACGCATGCTTCTCTCGCCGGCGTAATAGCCTAGCCCGCAC'/>

    <sequence taxon='37' value='CCTGCGCGACTTCGAAATGGATTATACTATGGGCTAACTACTAGCGAACCAAGTCCAGTTGATAGCTCTTGAGCTAGGTTAACAGCATTAGCACGTAGCTAGCCATCCAGATAATCCAGTGTCGCCTTGAGCATACGATTGGTACAGACCCCGAAGCTAGTTCGATACGTCGTCCGCTCAGCGAAGTGCCTATCTTGATTAATGCGCTCAATATACGACGAACGTAGAGGCTACTATGTTATGTGATGGCCAGTAATGTAGTATCAGGATTTCCCCTAGGGATTACCGCTATACATCTGCCTTATTCTTAGCTTAACATGTGTAGCCGTCCGTCGTCCCGCATTTGTGCGTATGCCTCCGTACAATCATTTTCAGAAGTGGGAGCCCTGGACCAGGGGCCCGGAATGACCGTCCGGCAGCGGGCGCAATCACAGTTCGCGCTTAAACTTGGTGGTGCGTCAAAGGAAAAGCGTGTGGTGGTTCGACATTCCTTGGCCTCCATACGGCCCCGCATGGAGTTAGTGAGGTTTGCCTGGGTAGGGGTTCGCACTGCCGCCCATCTTCTTTATGACAATGCTTTAGGCGACCGTCCCTGATCGCTGCCTAGGTCGACGGCCTTACTGCATACTCCGCCGAGGCGTCCATGTAATTCTCTAGTCTTTGGGGTGAACGATTCGATAAGACCGAATATTCACATGCGATGGCCTGGGTCGTATTTCTCGTGTAGGTAGGAGCCCGAGTTGGCTTCGAGCCCTGCCTCAATACTTCACAAGACCACGTTGGCAACTCTCGAGTTAGCCTGTAAACTCCTCTTGTCTCTCTGAGGTGTGCTGTACGCGTGCGATGGCCCATCTGTCCCGCTAAGTGGGCTTCTGGCGGTCAGATTCCGCGCGACGGCCTTTCGGAGGAAGTAGTTCGGGTCGGCCATAATCCCCTTTGGGGGGCACGAAATCATTTATAGCAGTCTAGCCGGAAAGCAATCTCCCAAGTATATAGCGTTCAAAGACGCCTTCTGTAGAGACTGCATACATCAAACGGATTCTCGTCAGAGAGGATAATCGATACGGTTAACGAGCTTGACTGTCGGACGAGAGCGCAGTCTCCCTAGCAGTCGGCAGTTTTTATTACTGCGTCGATGGCAACTAAATGCTAGACATCCGGAGGTCGAAAGGGCGTTGCCAATGGGCACTGTTTTAATTTCCATGAGAGATTAATCGGACTCCCGAGTATCGCCCTAAAGTTTGAATTCCTTGTAGCCACTGTCTAGGCGTCAAGTCCTGGAACCTACCAGTCGGACGAATGACCTCGAACACATTATTCAACTTTTAAGGTTGGTTATTATGTATTAGAAGGTCGGCAGCTGACATCCTCGGATTAATCTAAGGCACTCCCCCCTTCCAACTAATCCACTAACATGAACACGTCTCCGCGGCCGTCGCTTCGGTTGTTAACGTGGGCAGCTGGTATAGCGTTGTAATCACCCGTCACAATACGTAATCGTTGTAAGTGCTGCGGCCCATGTAATAAGCCGGGGGAGACTTGGGCTAGTCTACAATTTGATGACGTATCCCACGGATTTTTTTTATTGTCAGTTGAAGTCCCGGTCTCGTTCTCACGACCATCATGTCTGGGAGTATTCGTGCCAAATTTAGATTCTTTTACCCGGTAATATTGTTGCACTCGTGGAATACATGCGCGAGGACTGGGGATGCCCGGTCACTGAATGGGAAGGCGGAGTGGAACCACCGTACCGGGTATGTTTTAGGAGAGAGTGATCATGGACGACGACCTGCTTACGAATGGCATGCCTTCGGGCGGTATGTTCCACGTTACCCCTACCTAAGCGCAACGCAAGGCGGCACTGGACATTAAGAGAACATGGAGGCCGCCGGGCGAAACAGGGGAGAGGGCCATGAGCACCTACTTAAAGATTCCGCTGTTCCATATACACGTAGATTCCACGCATGCTTCTCTCGCCGGCGTAATAGCCTAGCCCGCAC'/>

    <sequence taxon='87' value='CCTGCGCGACTTCGAAATGGATTATACTATGGGCTAACTACTAGCGAACCAAGTCCAGTTGATAGCTCTTGAGCTAGGTTAACAGCATTAGCACGTAGCTAGCCATCCAGATAATCCAGTGTCGCCTTGAGCATACGATTGGTACAGACCCCGAAGCTAGTTCGATACGTCGTCCGCTCAGCGAAGTGCCTATCTTGATTAATGCGCTCAATATACGACGAACGTAGAGGCTACTATGTTATGTGATGGCCAGTAATGTAGTATCAGGATTTCCCCTAGGGATTACCGCTATACATCTGCCTTATTCTTAGCTTAACATGTGTAGCCGTCCGTCGTCCCGCATTTGTGCGTATGCCTCCGTACAATCATTTTCAGAAGTGGGAGCCCTGGACCAGGGGCCCGGAATGACCGTCCGGCAGCGGGCGCAATCACAGTTCGCGCTTAAACTTGGTGGTGCGTCAAAGGAAAAGCGTGTGGTGGTTCGACATTCCTTGGCCTCCATACGGCCCCGCATGGAGTTAGTGAGGTTTGCCTGGGTAGGGGTTCGCACTGCCGCCCATCTTCTTTATGACAATGCTTTAGGCGACCGTCCCTGATCGCTGCCTAGGTCGACGGCCTTACTGCATACTCCGCCGAGGCGTCCATGTAATTCTCTAGTCTTTGGGGTGAACGATTCGATAAGACCGAATATTCACATGCGATGGCCTGGGTCGTATTTCTCGTGTAGGTAGGAGCCCGAGTTGGCTTCGAGCCCTGCCTCAATACTTCACAAGACCACGTTGGCAACTCTCGAGTTAGCCTGTAAACTCCTCTTGTCTCTCTGAGGTGTGCTGTACGCGTGCGATGGCCCATCTGTCCCGCTAAGTGGGCTTCTGGCGGTCAGATTCCGCGCGACGGCCTTTCGGAGGAAGTAGTTCGGGTCGGCCATAATCCCCTTTGGGGGGCACGAAATCATTTATAGCAGTCTAGCCGGAAAGCAATCTCCCAAGTATATAGCGTTCAAAGACGCCTTCTGTAGAGACTGCATACATCAAACGGATTCTCGTCAGAGAGGATAATCGATACGGTTAACGAGCTTGACTGTCGGACGAGAGCGCAGTCTCCCTAGCAGTCGGCAGTTTTTATTACTGCGTCGATGGCAACTAAATGCTAGACATCCGGAGGTCGAAAGGGCGTTGCCAATGGGCACTGTTTTAATTTCCATGAGAGATTAATCGGACTCCCGAGTATCGCCCTAAAGTTTGAATTCCTTGTAGCCACTGTCTAGGCGTCAAGTCCTGGAACCTACCAGTCGGACGAATGACCTCGAACACATTATTCAACTTTTAAGGTTGGTTATTATGTATTAGAAGGTCGGCAGCTGACATCCTCGGATTAATCTAAGGCACTCCCCCCTTCCAACTAATCCACTAACATGAACACGTCTCCGCGGCCGTCGCTTCGGTTGTTAACGTGGGCAGCTGGTATAGCGTTGTAATCACCCGTCACAATACGTAATCGTTGTAAGTGCTGCGGCCCATGTAATAAGCCGGGGGAGACTTGGGCTAGTCTACAATTTGATGACGTATCCCACGGATTTTTTTTATTGTCAGTTGAAGTCCCGGTCTCGTTCTCACGACCATCATGTCTGGGAGTATTCGTGCCAAATTTAGATTCTTTTACCCGGTAATATTGTTGCACTCGTGGAATACATGCGCGAGGACTGGGGATGCCCGGTCACTGAATGGGAAGGCGGAGTGGAACCACCGTACCGGGTATGTTTTAGGAGAGAGTGATCATGGACGACGACCTGCTTACGAATGGCATGCCTTCGGGCGGTATGTTCCACGTTACCCCTACCTAAGCGCAACGCAAGGCGGCACTGGACATTAAGAGAACATGGAGGCCGCCGGGCGAAACAGGGGAGAGGGCCATGAGCACCTACTTAAAGATTCCGCTGTTCCATATACACGTAGATTCCACGCATGCTTCTCTCGCCGGCGTAATAGCCTAGCCCGCAC'/>

    <sequence taxon='38' value='CCTGCGCGACTTCGAAATGGATTATACTATGGGCTAACTACTAGCGAACCAAGTCCAGTTAATAGCTCTTGAGCTAGGTTAACAGCATTAGCACGTAGCTAGCCATCCAGATAATCCAGTGTCGCCTTGAGTATACGATTGGTGCAGACCCCGAAGCTAGTTCGATACGTCGTCCGCTCAGCGAAGTGCCTATCTTGATTAATGCGCTCAATATACGAAGAACGTAGAGGCTACTATGTTATGTGATGGCCAGTAATGTAGTATCAGGATTTCCCCTAGGGATTACCGCTATACATCTGCCTTATTCTTAGCATAACATGTGTAGCCGTCCGTCGTCCCGCATTTGTGCGTATGCCTCCGTACAATCATTTTCAGAAGTGGGAGCCCTGGACCAGGGGCCCGGAATGACCGTCCGGCAGCGGGCGCAATCACAGTTCGCGCTTAAACTTGGTGGTGCGTCAAAGGAAAAGCGTGTGGTGGTTCGACATTCCTTGGCCTCCATACGGCCCCACATGGAGTTAGTAAGGTTTGCCTGGGTAGGGGTTCGCACTGCCGCCCATCTTCTTTATGACAATGCTTTAGGCGACCGTCCCTGATCGCTGCGTAGGTCGACGGACTTACTGCATACTCCGCCGAGGCGTCCATGTAATTCTCTAGTCTTTGGGGTGAACGATTCGATAAGACCGAATATTCACATGCGATGGCCTGGGTCGTACTTCTCGTGTAGGTAGGAGCCCGAGTTGGCTTCGAGCCCTGCCTCAATACTTCATAAGACCACGTTGGCTACTCTCGAGTTAGCCTGTAAACTCCTCTTGTCTCTCTGAGGTGTGCTGTACGCGTGCGATGGCCCATCTGTCCCGCTAAGTGGACTTCTGGCGGTCAGATTCCGCGCGACGGCCTTTCGGAGAAAGTAGTTCGGGTCGGCCATAATCCCCTTTGGGGGGCACGAAATCATTTATAGCAGTCTAGCCGGAAAGCAATCTCCCAAGTATATAGCGTTCAAAGACGCCTTCTGTAGAGACTGCATACATCAAACGGATTCTCGTCAGAGAGGATAATCGATACGGTTAACGAGCTTGACTGTCGGACGAGAGCGCAGTCTCCCTAGCAGTCGGCAGTTTTTAGTACTGCGTCGATGGCAACTAAATGCTAGACATCCGGAGGTCGAAAGGGCGTTGCCAATGGGCACTGTTTTAATTTCCATGAGAGATTAATCGGACTCCCGAGTATCGCCCTAAAGTTTGAATTTCTTGTAGCCACTGTCTAGGCGTCAAGTCCTGGAACCTACCAGTCGGACGAATGACCTCGAACACATTATTCAACTTTTAAGGTTGGTTATTATGTATTAGAAGGTCGGCAGCTGACATCCTCGGATTAATCTAAGGCACTCCCCCCTTCCAACTAATCCACTAACATGAACACGTCTCCGCGGCCGTCGCTTCGGTTGTTAACGTGGGCAGCTGGTATAGCGTTGTAATCACCCGTCACAATACGTAATCGTTGTAAGTGCTGCAGCCCATGTAATAAGCCGGGGGAGACTTGGGCTAGTCTACAATTTGATGACGTATCCCACGGATTTTTTTTATTGTCAGTTGAAGTCCCGGTCTCGTTCTCACGACCATCATGTCTGGGAGTGTTCGTGCCAAATTTAGATTCTTTTACCCGGTAATATTGTTGCACTCGTGGAATACATGCGCGAGGACTGGGGATGCCCGGTCACTGAATGGGAAGGCGGAGTGGGACCACCGTACCGGGTATGTTTTAGGAGAGAGTGATCATGGACGACGACCTGCCTACGAATGGCATGCCTTCGGGCGGTATGTTCCACGTTACCCCTACCTAAGCGCAACGCAAGGCGGCACTGGACATTAGGAGAACATGGAGGCCGCCGGGCGAAACAGGGGAGAGGGCCACGAGCACCTACTTAAAGATTCCGCTGTTCCATATAGACGTAGATTCCACGCATGCTTCTCTCGCCGGCGTAATAGCCTAGCCCGCAC'/>

    <sequence taxon='90' value='CCTGCGCGACTTCGAAATGGATTATACTATGGGCTAACTACTAGCGAACCAAGTCCAGTTAATAGCTCTTGAGCTAGGTTAACAGCATTAGCACGTAGCTAGCCATCCAGATAATCCAGTGTCGCCTTGAGTATACGATTGGTGCAGACCCCGAAGCTAGTTCGATACGTCGTCCGCTCAGCGAAGTGCCTATCTTGATTAATGCGCTCAATATACGAAGAACGTAGAGGCTACTATGTTATGTGATGGCCAGTAATGTAGTATCAGGATTTCCCCTAGGGATTACCGCTATACATCTGCCTTATTCTTAGCATAACATGTGTAGCCGTCCGTCGTCCCGCATTTGTGCGTATGCCTCCGTACAATCATTTTCAGAAGTGGGAGCCCTGGACCAGGGGCCCGGAATGACCGTCCGGCAGCGGGCGCAATCACAGTTCGCGCTTAAACTTGGTGGTGCGTCAAAGGAAAAGCGTGTGGTGGTTCGACATTCCTTGGCCTCCATACGGCCCCACATGGAGTTAGTAAGGTTTGCCTGGGTAGGGGTTCGCACTGCCGCCCATCTTCTTTATGACAATGCTTTAGGCGACCGTCCCTGATCGCTGCGTAGGTCGACGGACTTACTGCATACTCCGCCGAGGCGTCCATGTAATTCTCTAGTCTTTGGGGTGAACGATTCGATAAGACCGAATATTCACATGCGATGGCCTGGGTCGTACTTCTCGTGTAGGTAGGAGCCCGAGTTGGCTTCGAGCCCTGCCTCAATACTTCATAAGACCACGTTGGCTACTCTCGAGTTAGCCTGTAAACTCCTCTTGTCTCTCTGAGGTGTGCTGTACGCGTGCGATGGCCCATCTGTCCCGCTAAGTGGACTTCTGGCGGTCAGATTCCGCGCGACGGCCTTTCGGAGAAAGTAGTTCGGGTCGGCCATAATCCCCTTTGGGGGGCACGAAATCATTTATAGCAGTCTAGCCGGAAAGCAATCTCCCAAGTATATAGCGTTCAAAGACGCCTTCTGTAGAGACTGCATACATCAAACGGATTCTCGTCAGAGAGGATAATCGATACGGTTAACGAGCTTGACTGTCGGACGAGAGCGCAGTCTCCCTAGCAGTCGGCAGTTTTTAGTACTGCGTCGATGGCAACTAAATGCTAGACATCCGGAGGTCGAAAGGGCGTTGCCAATGGGCACTGTTTTAATTTCCATGAGAGATTAATCGGACTCCCGAGTATCGCCCTAAAGTTTGAATTTCTTGTAGCCACTGTCTAGGCGTCAAGTCCTGGAACCTACCAGTCGGACGAATGACCTCGAACACATTATTCAACTTTTAAGGTTGGTTATTATGTATTAGAAGGTCGGCAGCTGACATCCTCGGATTAATCTAAGGCACTCCCCCCTTCCAACTAATCCACTAACATGAACACGTCTCCGCGGCCGTCGCTTCGGTTGTTAACGTGGGCAGCTGGTATAGCGTTGTAATCACCCGTCACAATACGTAATCGTTGTAAGTGCTGCAGCCCATGTAATAAGCCGGGGGAGACTTGGGCTAGTCTACAATTTGATGACGTATCCCACGGATTTTTTTTATTGTCAGTTGAAGTCCCGGTCTCGTTCTCACGACCATCATGTCTGGGAGTGTTCGTGCCAAATTTAGATTCTTTTACCCGGTAATATTGTTGCACTCGTGGAATACATGCGCGAGGACTGGGGATGCCCGGTCACTGAATGGGAAGGCGGAGTGGGACCACCGTACCGGGTATGTTTTAGGAGAGAGTGATCATGGACGACGACCTGCCTACGAATGGCATGCCTTCGGGCGGTATGTTCCACGTTACCCCTACCTAAGCGCAACGCAAGGCGGCACTGGACATTAGGAGAACATGGAGGCCGCCGGGCGAAACAGGGGAGAGGGCCACGAGCACCTACTTAAAGATTCCGCTGTTCCATATAGACGTAGATTCCACGCATGCTTCTCTCGCCGGCGTAATAGCCTAGCCCGCAC'/>

    <sequence taxon='48' value='CCTGCGCGACTTCGAAATGGATTATACTATGGGCTAACTACTAGCGAACCAAGTCCAGTTGATAGCTCTTGAGCTAGGTTAACAGCATTAGCAAGTAGCTAGCCATCCAGATAATCCAGTGTCGCCTTGAGTATACGATTGGTACAGACCCCGAAGCTAGTTCGATATGTCGTCCGCTCAGCGAAGTGCCTATCTTGATTAATGCGCTCAATATACGACGAACGTAGAGGCTACTATGTTATGTGATGGCCAGTAATGTAGTATCAGGATTTCCCCTAGGGATTACCGATATACATCTGCCTTATTGTTAGCTTAACATGTGTAGCCGTCCGTCGTCCCGCATTTGTGCGTATGCCTCCGTACAATCATTTTCAGAAGTGGGAGCCCTGGACCAGGGGCCCGGAATGACCGTCCGGCAGCGGGCGCAATCACAGTTCGCGCTTAAACTTGGTGGTGCGTCAAAGGAAAAGCGTGTGGTGGTTCGACATTCCTTGGCCTCCATACGGCCCCACATGGAGTTAGTAAGGTTTGCCTGGGTAGGGGTTCGCACTGCCGCCCATCTTCTTTATGACAATGCTCTAGGCGACCGTCCCTGATCGCTGCCTAGGTCGACGGCCTTACTGCATACTCCGCCGAGGCGTCCATGTAATTCTCTAGTCTTTGGGGTGAACGATTCGATAAGACCGAATATTCACATGCGATGGCCTGGGTCGTACTTCTCGTGTAGGTAGGAGCCCGAGTTGGCTTCGAGCCCTGCCTCAATACTTCACAAGACCACGTTGGCAACTCTCGAGTTAGCCTGTAAACTCCTCTTGTCTCTCTGAGGTGTGCCGTACGCGTGCGATGGCCCATCTGTACCGCTAAGTGGGCTTCTGGCGGTCAGATTCCGCGCGAAGGCCTTTCGGAGGAAGTAGTTCGGGTCGGCCATAATCCCCTTTGGGGGGCACGAAATCATTTATAGCAGTCTAGCCGGAAAGCAATCTCCCGAGTATATAGCGTTCAAAGACGCCTTCCGTAGAGACTGCATACATCAAACGGATTCTCGTCAGAGAGAATAATCGATACGGTTAACGAGCTTGACTGTCGGACGAGAGCGCAGTCTCCCTAGCAGTCGGCAGTTTTTATTACTGCGTCGATGGCAACTAAATGCTAGACATCCGGAGGTCGAAAGGGCGTTGCCAATGGGCACTGTTTTAATTTCCATGAGAGATTAATCGGACTCCCGAGTATCGCCCTAAAGTTTGAATTCCTTGTAGCCACTGTCTAGGCGTCAAGTCCTGGAACCTACTAGTCGGACGAATGGCCTCGAACACATTATTCAACTTTTAAGGTTGGTTATTATGTATTAGAAGGTCGGCAGCTGACATCCTCGGATTAATCTAAGGCACTCCCCCCTTCCAACTAATCCACTAACATGAACACGTCTCCGCGGCCGTCGCTTCGGTTGTTAACGTGGGCAGCTGGTATAGCGTTGTAATCACCTGTCACAATACGTAATCGTTGTAAGTGCTGCGGCCCATGTAATAGGCCGGGGGAGACTTGGGCTAGTCTACAATTTGATGACGTATCCCACGGATTTTTTTTATTGTCAGTCGAAGTCCCGGTCTCGTTCTCACGACCATCATGTCTGGGAGTATTCGTGCCAAATTTAGATTCTTTTACCCGGTAATATTGTTGCACTCGTGGAATACATGCGCGAGGACTGGGGATGCCCGGTCACTGAATGGGAAGGCGGAGTGGGACCACCGTACCGGGTATGTTTTAGGAGAGAGTGATCATGGACGACGACCTGCCTACGAATGGCATGCCTTCGGGCGGTATGTTCCGCGTTACCCCTACCTAAGCGCAACGCAAGGCGGCACTGGACATTAAGAGAACATGGAGGCCGCCGGGCGAAACAGGGGAGGGGGCCACGAGCACCTACTTAAAGATTCCGCTGTTCCATATACACGTAGCTTCCACGCATGCTTCTCTCGCCGGCGTAATAGCCTAGCCCGCAC'/>

    <sequence taxon='53' value='CCTGCGCGACTTCGAAATGGATTATACTATGGGCTAACTAATAGCGAACCAAGTCCAGTTGATAGCTCTTGAGCTAGGTTAACAGCATTAGCACGTAGCTAGCCATCCAGATAATCCAGTGTCGCCTTGAGTATAAGATTGGTGCAGACCCCGAAGCTAGTTCGATCCGTGGTCCGCTCAGCGAAGTGCCTATCTTGATTAATGCGCTCAATATACGACGAACGTAGAGGCTACTATGTTATGTGATGGCCAGTAATGTAGTATCAGGATTTCCCCTAGGGATTACCGCTATACATCTGCCTTATTCTTAGCTTAACATGTGTAGCCGTCCGTCGTCCCGCATTTGTGCGTATGCCTCCGTACAATCATTTTCAGAAGTGGGAGCCCTGGACCAGGGGCCCGGAATGACCGTCCGGCAGCGGGCGCAATCACAATTCGCGCTTAAACTTGGTGGTGCGTCAAAGGAAAAGCGTGTGGTGGTTCGACATTCCTTGGCCTCCCTACGGCCCCAAATGGAGTTAGTAAGGTTTGCCTGGGTAGGGGTTCGCACTGCCGCCCATCTTCTTTATGACAATGCTTTAGGCGACCGTCCCTGACCGCTGCCTAGGTCGACGGCCTTACTGCATACTCCGCCGAGGCGTCCATGTAATTCTCTAGTCTTTGGGGTGAACGATTCGATAAGACCGAATATTCATATGCGATGGCCTGGGTCATACTTCTCGTGTAGGTAGGAGCCCGAGTTGGCTTCGAGCCCTGCCTCAATACTTCACAAGACCACGTTGGCAACTCTCGAGTTAGCCTGTAAACTCCTCTTGCCTCTTTGAGGTGTGCTGTACGCGTGCGATGGCCCATCTGTCCCGCTAAGTTGGCTTCTGGCGGTCAGATTCCGCGCGAAGGCCTTTCGGAGGAAGTAGTTCGGGTCGGCCATAATCCCCTTTGGAGGGCACGAAATCATTTATAGCAGTCTAGCCGGAAAGCAATCTCCCAAGTATATAGCGTTCAAAGACGCCTTCTGTAGAGACTGCATACATCAAACGGATTCTCGTCAGAGAGGATAATCGATACGGTTAACGAGCTTGACTGTCGGACGAGAGCGCAGTCTCCCTAGCAGTCGGCAGTTTTCATTACTGCGTCGATGGCAACTAAAGGCTAGACATCCGGAGGTCGAAAGGGCGTTGCCAATGGGCACTGTTTTAATTTCCATGAGAGATTAATCGGACTCCCGAGTATCGCCCTAAAGTTTGAATTCCTTGTAGCCACTGTCTAGGCGTCAAGTCCTGAAACCTACCAGTCGGACGAATAACCTCGAACACATTATTCAACTTTTAAGGTTGGTTATTATGTATTAGAAGGTCGGCAGCTGACATCCTCGGATTAATCTAAGGCACTCCCCCCTTCCAACCAATCCACTAACATGAACACGTCTCCGCGGCCGTCGCTTCGGTTGTTAACGTGGGCACCTGGTATAGCGTTGTAATCACCCGTCACAATACGTAACCGTTGTAAGTGCTGCGGCCCATGTAATAAGCCGGGGGAGACTTGGGCTAGTCTACAATTTGATGACGTATCCCACGGATTTTTTTTATTGTCAGTTGAAGTCCCGGTTTCGTTCTCACGACCATCATGTCTGGGAGTATTCGTGCCAAATTTAGATTCTTTTACCCGGTAATATTGTTGCACTCGTGGAATACATGCGCAAGGACTGGGGGTGCCCGGTCACTGAATGGGAAGGCAGAGTGGGACCACCGTACCGGGTATGTTTTAGGAGAGAGTGATCGTGGACGACGACCTGCCTACGAATGGCATGCATTCGGGCGCTATGTTCCGCGTTACTCCTACCTAAGCGCAACGCAAGGCGGCACTGGACATCAAGAGAACATAGAGGCCGCCGGGCGCAACAGGGGAGAGGGCCACGAGCACCTACTTAACGATCCCGCTGTTCCATATACACGTAGATTCCACGCATGCTTCTCTCGTCGGCGTAATAGCCTAGCCCGCAC'/>

    <sequence taxon='17' value='CCTGCGCGACTTCGAAATGGATTATACTATGGGCTAACTACTAGCGAACCAAGTCCAGTTCATAGCTCTTGAGCTAGGTTAACAGCATTAGCACGTAGCTATCCATCCAGATAATCCAGTGTCGCCTTGAGTATACGATTGGTGCAGACCCCGAAGCTAGTTCGATACGTCGTCCGTTCAGCGAAGTGCCTATCTTGATTAGTGCGCTCAATATACGACGAACGTAGAGGCTACTATGTTATGTGATGGCCAGTAATGTAGTATCAGGATTTCCCCTAGGGATTACCGCTATACATCTGCCTTATTCTTAGCTTAACATGTGTAGCCGTCCGTCGACCCGCCTCTGTGCGTATGCCTCCGTACAATCATTTTCAGAAGTGGGAGCCCTGGACCAGGGGCCCGGAATGACCGTCCGGCAGTGGGCGCAATCACACTTCGCGCTTAAACTTGGTGGTGCGTCAAAGGAAAAGCGCGTGGTGGTTCGACATTCCTTGGCTTCCATACGGCCCCACATGGGATTAGTAAGGTTTGCCTGGGTAGGGGTTCGCACTGCCGCCCATCTTCTTTATGACAATGCTTTAGGCGATCGTCCCTGATCGCTGCCTAGGTCGACGACCTTACTGCATACTCCGCCGAGACGTCCATGTAATTCTCTAGTCTTTGGGATGAACGATTCGATAAGACCGAATATTCATATGCGATGGCATGGGTCGTACTTCTCGTGTAGGTAGGAGCCCGAGTTGGTTTCGAGCCCTGCCTCAATACTTCACAAGACCACGTTGGCAACTCTCGGGTTAGCCTGTAAACTCCTCTTGCCTCTCTGAGGTGTGCTGTACGCGTGCGATGGCCCATCTGTCCCGCTAACTGGGCTTCTGGCGGTCAGATTCCGCGCGAAGGCCTTTCGGAGGAAGTAGTTCTGGTCGGCCATAATCCCCTTTGGGGGGCACGAAATCATTTATAGCAGTCTAGCCGGAAAGCAACCTCCCAAGTACATAGCGTTCAAAGACGCCTTCTGTAGAGACTGCATACATCAAACGGATTCTCGTCAGAGAGGATAATCGATACGGTTAACGAGCTTAACTGTCGGACGAGAGTGCAGTCTCCCTAGCAGTCGGCATTTTTTATTATTGCGTCGGTGGCAACTAAATGCTAGACATCCGGAGGTCGAAAGGGCGTTGTCAATGGGCACTGTTTTAATTTCCATGAGAGATTAATCGGACTCCCGAGTATCGCCCTAAAGTTTGAATTCCTTGTAGCTACTGTCTAGGCGTCAAGTCCTGAAACCTACCAGTCGGACGACTGACCTCGAACACATTATTTAACTTTTAAGGTTGGTTATTATGTATTAGAAGGTCGGCAGCTGACATCCTCGGATTAATCTAAGGCACTCCCCCCTTCCAACCAATCCACTAACATGAACACGTCTCCGCGGCCGTCGATTCGGTTGTTAACGTGGGCACCTGGTATAGCGTTGTAATCACCCGTCACAATACGTAATCGTTGTAAGTGCTGCGGCCCATGTGATAAGCCGGGGGAGACTTGGGCTAGTCTACAATTTGATGACGTATCCCACGGATTTTTTTTATTGTCAGTTGAAGTCCCGGTCTCGTTCTCACGACCATCATGTCTGGGAGTATTCGTGCCGAATTTAGATCCTTTTACCCGATAATATTGTTGCACTCGTGGAATACATGTGCGAGGACTGGGGATGCCCGGTCACTGAATGGGAAGGCGGGGTGGGACCACCGTACCGGGTATGTTTTAGGAGAGAGTGATCGTGGACGACGACCTGCCTACAGATGGCATGCCTTCGGGCGGTATGTTCCGCGTTACCCCTACCTAAGCGCAACGCAAGGCGGCACTGGACATTAAGAGAACATGGAGGCCGCCGGGCGAAACAGGGGAGAGGGCCACGAGCACCTACTTAACGATCCCGCTGTTCCATATACACGTAGATTCCACGCATGCTTCTCTCGCCGGCGTAATAGCCTAGCCCGCAC'/>

    <sequence taxon='71' value='CCTGCGCGACTTCGAAATGGATTATACTATGGGCTAACTACCAGCGAACCAAGTCCAGTTCATAGCTCTTGAGCTAGGTTAACAGCATTAGCACGTAGCTAGCCATCCAGATAATCCAATGTCGCCTTGAGTCTACGATTGGTGCAGACCCCGAAGCTAGTTCGATACGTCGTCCGCTCAGCGAAGTGCCTATCTTGATTAGTGCGCTCAATATACGACGAACGTAGAGGCTACTATGTTATGTGATGGCCAGTAATGTAGTATCAGGATTTCCCCTAGGGATTACCGCTATACATCTGCCTTATTCTTAGCTTAACATGTGTAGCCGTCCGTCGTCCCGCCTTTGTGCGTATGCCTCCGTACAATCATTTTCAGAAGTGGGAGCTCTGGACCAGGGGCCCGGAATGACCGTCCGGCAGTGGGCGCACTCACAGTTCGCGCTTAAACTTGGTGGTGCGTCAAAGGAAAAGCGCGTGGTGGTTCGACATTCCTTGGCCTCCATACGGCCCCACATGGGGTTAGTAAGGTTTGCCTGGGTAGGGGTTCGCACTGCCGCCCATCTTCTTTATGACAATGCTTTAGGCGATCGTCCCTGATCGCTGCCTAGGTCGACGGCCTTACTGCATACTCCGCCGAGACGTCCATGTAATTCTCTAGTCTTTGGGGTGAACGATTCGATAAGACCGAATATTCATATGCGATGACCTGGGTCGTACTTCTCGTGTAGGTAGGAGCCCGAGTTGGTTTCGAGCCCTGCCTCAATACTTCACAAGACCAGGTTGGTAACTCTCGAGTTAGCCTGTAAACTCCTCTTGCCTCTCTGAGGTGTGCTGTACGCGTGCGATGGCCCATCTGTCCCGCTAACTGGGCTTCTGGCAGTCAGATTCCGCGCGAAGGCCTTTCGGAGGAAGTAGTTCGGGTCGGCCATAATCCCCTTTGGGGGGCACGAAATCATTTATAGCAGTCTAGCCGGAAAGCAATCTCCCAAGTATATAGCGTTCAAAGACGCCTTCTGTAGAGACTGCATACATCAAACGGATTCTCGTCAGAGAGGATAATCGATACGGTTAACGAGCTTAACTGTCGGACGAGAGTGCAGTCTCCCTAGCAGTCGGCAGTTTTTATTACTGCGTCGGTGGCAACTAAATGCTAGACATCCGGAGGTCGAAAGGGCGTTGCCAATGGGCACTGTTTTAATTTCCATGAGAGATTAATCGGACTCCCGAGTATCGCCCTAAAGTTTGAATTCCTTGTAGCTACTGTCTAGGCGTCAAGTCCTGAAACCTACCAGTCGGACGACTGACCTCGAACACATTATTCAACTTTTAAGGTTGGTTATTATGTATTAGAAGGTCGGCAGCTGACATCCTCGGATTAATCTAAGGCACTCCCCCCTTCCAACCAATCCACTAACATGAACACGTCTCCGCGGCCGTCGATTCGGTTGTTAACGTGGGCACCTGGTATAGCGTTGTAATCACCCGTCACAATACGTAACCGCTGTAAGTGCTGCGGCCCATGTGATAAGCCGGGGGAGACTTGGACTAGTCTACAATTTGATGACGTACCCCACGGATTTTTTTTATTGTCAGTTGAAGTCCCGGTCTCGTTCTCACAACCATCATGTCTGGGAGTATTCGTGCCGAATTTAGATTCTTTTACCCGATAATATTGTTGCACTCGTGGAATACATGCGCGAGGACTGGGGATGCCCGGTCACTGAATGGGAAGGCGGAGTGGGGCCATCGTACCGGGTATGTTTTAGGAGAGAGTGATCGTGGACGACGACCTGCCTACAGATGGCATGCCTTCGGGCGGTATGTTCCGCGTTACCCCTACCTAAGCGCAACGCAAGGCGGCACTGGACATTAAGAGAACATGGAGGCCGCCGGGCGAAACAGGGGAGAGGGCCACGAGCACCTACTTAACGATCCCGCTGTTCCATATACACGTAGATTCCACGCATGCTTCTCTCGCCGGCGTAATAGCCTAGCCCGCAC'/>

    <sequence taxon='72' value='CCTGCGCGACTTCGAAATGGATTATACTATGGGCTAACTACCAGCGAACCAAGTCCAGTTCATAGCTCTTGAGCTAGGTTAACAGCATTAGCACGTAGCTAGCCATCCAGATAATCCAATGTCGCCTTGAGTCTACGATTGGTGCAGACCCCGAAGCTAGTTCGATACGTCGTCCGCTCAGCGAAGTGCCTATCTTGATTAGTGCGCTCAATATACGACGAACGTAGAGGCTACTATGTTATGTGATGGCCAGTAATGTAGTATCAGGATTTCCCCTAGGGATTACCGCTATACATCTGCCTTATTCTTAGCTTAACATGTGTAGCCGTCCGTCGTCCCGCCTTTGTGCGTATGCCTCCGTACAATCATTTTCAGAAGTGGGAGCTCTGGACCAGGGGCCCGGAATGACCGTCCGGCAGTGGGCGCAATCACAGTTCGCGCTTAAACTTGGTGGTGCGTCAAAGGAAAAGCGCGTGGTGGTTCGACATTCCTTGGCCTCCATACGGCCCCACATGGGGTTAGTAAGGTTTGCCTGGGTAGGGGTTCGCACTGCCGCCCATCTTCTTTATGACAATGCTTTAGGCGATCGTCCCTGATCGCTGCCTAGGTCGACGGCCTTACTGCATACTCCGCCGAGACGTCCATGTAATTCTCTAGTCTTTGGGGTGAACGATTCGATAAGACCGAATATTCATATGCGATGACCTGGGTCGTACTTCTCGTGTAGGTAGGAGCCCGAGTTGGTTTCGAGCCCTGCCTCAATACTTCACAAGACCAGGTTGGTAACTCTCGAGTTAGCCTGTAAACTCCTCTTGCCTCTCTGAGGTGTGTTGTACGCGTGCGATGGCCCATCTGTCCCGCTAACTGGGCTTCTGGCAGTCAGATTCCGCGCGAAGGCCTTTCGGAGGAAGTAGTTCGGGTCGGCCATAATCCCCTTTGGGGGGCACGAAATCATTTATAGCAGTCTAGCCGGAAAGCAATCTCCCAAGTATATAGCGTTCAAAGACGCCTTCTGTAGAGACTGCATACATCAAACGGATTCTCGTCAGAGAGGCTAATCGATACGGTTAACGAGCTTAACTGTCGGACGAGAGTGCAGTCTCCCTAGCAGTCGGCAGTTTTTATTACTGCGTCGGTGGCAACTAAATGCTAGACATCCGGAGGTCGAAAGGGCGTTGCCAATGGGCACTGTTTTAATTTCCATGAGAGATTAATCGGACTCCCGAGTATCGCCCTAAAGTTTGAATTCCTTGTAGCTACTGTCTAGGCGTCAAGTCCTGAAACCTACCAGTCGGACGACTGACCTCGAACACATTATTCAACTTTTAAGGTTGGTTATTATGTATTAGAAGGTCGGCAGCTGACATCCTCGGATTAATCTAAGGCACTCCCCCCTTCCAACCAATCCACTAACATGAACACGTCTCCGCGGCCGTCGATTCGGTTGTTAACGTGGGCACCTGGTATAGCGTTGTAATCACCCGTCACAATACGTAACCGCTGTAAGTGCTGCGGCCCATGTGATAAGCCGGGGGAGACTTGGACTAGTCTACAATTTGATGACGTACCCCACGGATTTTTTTTATTGTCAGTTGAAGTCCCGGTCTCGTTCTCACAACCATCATGTCTGGGAGTATTCGTGCCGAATTTAGATTCTTTTACCCGATAATATTGTTGCACTCGTGGAATACATGCGCGAGGACTGGGGATGCCCGGTCACTGAATGGGAAGGCGGAGTGGGGCCATCGTACCGGGTATGTTTTAGGAGAGAGTGATCGTGGACGACGACCTGCCTACAGATGGCATGCCTTCGGGCGGTATGTTCCGCGTTACCCCTACCTAAGCGCAACGCACGGCGGCACTGGACATTAAGAGAACATGGAGGCCGCCGGGCGAAACAGGGGAGAGGGCCACGAGCACCTACTTAACGATCCCGCTGTTCCATATACACGTAGATTCCACGCATGCTTCTCTCGCCGGCGTAATAGCCTAGCCCGCAC'/>

    <sequence taxon='12' value='CCTGCGCGACTTCGAAATGGATTATACTATGGGCTAACTACTAGCGAACCAAGTCCAGTTGATAGCTCTTGAGCTAGGTTAACAGCATTAGGACGTAGCTAGCCATCCAGATAATCCAGTGTCGCCTTGAGTATACGATTGGTGCAGACCCCGAAGCTAGTTCGATACGTCGTCCGCTCAGCGAAGTGCCTATCTTGATTAATGCGCTCAATATACGACGAACGTAGAGGCTACTATGTTATGTGATGGCCAGTAATGTAGTATCAGGATTTCCCCTAGGGATTACCGCTATACATCTGCCTTATTCTTAGCTTAACATGTGTAGCCGTCCGTCGTCCCGCATTTGTGCGTATGCCTCCGTACAATCATTTTCAGAAGTGGGAGCCCTGGACCAGGGGCCCGGAATGACCGTCCGGCAGCGGGCGCAATCACAGTTCGCGCTTAAACTTGGTGGTGCGTCAAAGGAAAAGCGTGTGGTGGTTCGACATTCCTTGGCCTCCATACGGCCCCACATGGAGTTAGTAAGGTTTGCCTGGGTAGGGGTTCGCACTGCCGCCCATCTTCTTTATGACAATGCTTTAGGCGATCGTCCCTGATCGCTGCCTAGGTCGACGGCCTTACTGCATACTCCGCCGAGGCGTCCATGTGATTCTCTAGGCTTTGGGGTGAACGATTCGATAAGACCGAATATTCATATGCGATGGCCTGGGTCGTACTTCTCGTGTAGGTAGGAGCCCGAGTTGGCTTCGAGCCCTGCCTCAACACTTCACAAGACCACGTTGGCAACTCTCGAGTTAGCCTGTAAACTCCTCTTGCCTCTCTGAGGTGTGCTGTACGCGTGCGATGGCCCATCTGTCCCGCTAAGTGGGCTTCTGGCGGTCAGATTCCGCGCGAAGGCCTTTCGGAGGAAGTAGTTCGGGTCGGCCATAATCCCCTTTGGGGGGCACGAAATCATTTATAGCATTCTAGCCGGAAAGCAATCTCCCAAGTATATAGCGTTCAAAGACGCCTTCTGTAGAGACTGCATACATCAAACGGATTCTCGTCAGAGAGGATAATCGATACGGTTAACGAGCTTAACTGTCGGACGAGAGCGCAGTCTCCCTAGCAGTCGGCAGTTTTTATTACTGCGTCGATGGCAACTAAATGCTAGACGTCCGGAGGTCGAAAGGGCGTTGCCAATGGGCACTGTTTTAATTTCCATGAGAGATTAATCGGACTCCCGAGTATCGCCCTAAAGTTTGAATTCCTTGTAGCCACTGTCTAGGCGTCAAGTCCTGAAACCTACCAGTCGGACGAATGACCTCGAACACATTATTCAACTTTTAAGGTTGGTTATTATGTATTAGAAGGTCGGCAGCTGACATCCTCGGATTAATCTAAGGCACTCCCCCCTTCCAACCAATCCACTAACATGAACACGTCTCCGCGGCCGTCGCTTCGGTTGTTAGCGTGGGCACCTGGTACAGCGTTGTAATCACCCGTTACAATACGTAATCGTTGTAAGTGCTGCGGCCCATGTAATAAGCCGGGGGAGACTTGGGTTAGTCTACAATTTGATGACGTATCCCACGGATTTTTTTTATTGTCAGTTGAAGTCCCGGTCTCGTTCTCACGACCATCATGTCTGGGAGTATTCGTGCCAAATTTAGATTCTTTTACCCGGTAATATTGTTGCACTCGTGGAACACATGCGCGAGGACTGGGGATGCCCGGTCACTGAATGGGAAGGCGGAGTGGGACCACCGTACCGGGTATGTTTTAGGAGAGAGTGATCGTGGACGACGACCTGCCTACGGATGGCACGCCTTCGGGCGGTATGTTCCGCGTTACCCCTACCTAAGCGCAACGCAAGGCGGCACTGGACATTAAGAGAACATGGAGGCCGCCGGGCGAAACAGGGGAGAGGGCCACGAGCTCCCACTTAAAGATCCCGCTGTTCCATATACACGTAGATTCCACGCATGCTTCTCTCGCCGGCGTAATAGCCTAGCCCGCAC'/>

    <sequence taxon='15' value='CCTGCGCGACTTCGAAATGGATTATACTATGGGCTAACTACTAGCGAACCAAGTCCAGTTGATAGCTCTTGAGCTAGGTTAACAGCATTAGGACGTAGCTAGCCATCCAGATAATCCAGTGTCGCCTTGAGTATACGATTGGTGCAGACCCCGAAGCTAGTTCGTTACGTCGCCCGCTCAGCGAAGTGCCTATCTTGATTAATGCGCTCAATATACGACGAACGTAGAGGCTACTATGTTATGTGATGGCCAGTAATGTAGTATCAGGATTTCCCCTAGGGATTACCGCTATACATCTGCCTTATTCTTAGCTTAACATGTGTAGCCGTCCGCCGTCCCGCATTTGTGCGTATGCCTCCGTACAATCATTTTCAGAAGTGGGAGCCCTGGACCAGGGGCCCGGAATGACGGTCCGGCAGCGGGCGCAATCACAGTTCGCGCTTAAACTTGGTGGTGCGTCAAAGGAAAAGCGTGTGGTGGTTCGACATTCCTTGGCCTCCATACGGCCCCACATGGAGTTAGTAAGGTTTGCCTGGGTAGGGGTTCGCACTGCCGCCCATCTTCTTTATGACAATGCTTTAGGCGATCGTCCCTGATCGCTGCCTAGGTCGACGGCCTTACTGCATACTCCGCCGAGGCGTCCATGTGATTCTCTAGGCTTTGGGGTGAACGATTCGATAAGACCGAATATTCATATGCGATGGCCTGGGTCGTACTTCTCGTGTAGGTGGGAGCCCGAGTTGGCTTCGAGCCCTGCCTCAACACTTCACAAGACCACGTTGGCAACTCTCGAGTTAGCTTATAAACTCCTCTTGCCTCTCTGAGGTGTGCTGTACGCGTGCGATGGCCCATCTGTCCCGTTAAGTGGGCTTCGGGCGGTCAGATTCCGCGCGAAGGCCTTCCGGAGAAAGTAGTTCGGGTCAGACATAATCCCCTTTGGGGGGCACGAAATCATTTATAGCATTCTAGCCGGAAAGCAATCTCCCAAGTATATAGCGTTCAAAGACGCCTTCTGTAGAGACTGCATACATCAAACGGATTCTCGTCAGAGAGGATAATCGATCCGGTTAACGAGCTTAACTGTCGGACGAGAGCGCAGTCTCCCTAGCAGTCGGCAGTTTTTATTACTGCGTCGATGGCAACTAAATGCTAGACGTCCGGAGGTCGAAAGGGCGTTGCCAATGGGCACTGTTTTAATTTCCATGAGAGATTAGTCGGATTCCCGAGTATCGCCCTAAAGTTTGAATTTCTTGTAGCCACTGTCTAGGCGTCAAGTCCTGAAACTTACCAGTCGGACGAATGACCTCGAACACATTATTCAACTTTTAAGGTTGGTTATTATGTATTAGAAGGTCGGCAGCTGACATCCTCGGATTAATCTAAGGCACTCCCCCCTTCCAACCAATCCACTAACGTGAACACGTCTCCGCGGCCGTCGCTTCGGTTGTTAGCGTGGGCACCTGGTACAGCGTTGTAATCACCCGTTACAATACGTAATCGTTGTAAGTGCTGCGGCCCATGTAATAAGCCGGGGGAGACTTGGGTTAGTCTACAATTTGATGGCGTATCCCACGGATTTTTTTTATTGTCAGTTGAAGTCCCGGTCTCGTTCTCACGACCATCATGTCTGGGAGTATTCGTGCCAAATTTAGATTCTTTTACCCGGTAATATTGTTGCACTCGTGGAACACATGCGCGAGGACTGGGGATGCCCGGTCAGTGAATGGGAAGGCGGAGTGGGACCACCGTACCGGGTATGTTTTAGGAGAGAGTGATCGTGGACGACGACCTGCCTACGGATGGCACGCCTTCGGGCGGTATGTTCCGCGTTACCCCTACCTAAGCGCAACGCAAGGTAGCACTGGACATTAAGAGAACATGGAGGCCGCCGGGTGAAACAGGGGAGAGGGCCACGGGCTCCCACTTAAAGATCCCGCTGTTCCATATACACGTAGATCCCACGCATGCTTCTCTCGCCGGCGTAATAGCCTAGCCCGCAC'/>

    <sequence taxon='4' value='CCTGCGCGACTTCGAAATGGATTATACTATGGGCTAACTACTAGCGAACCAAGTCCAGTTGATAGCTCTTGAGCTAGGTTAAGAGCATTAGTACGTAGCTAGCCATCCAGATAATCCAGTGTCGCCTTGAGTATACAATTGGTGCAGACCCGGAAGCTAGTTTGATACGTCGCCCGCTCAGCGAGGTGCCTATCTTGATTAATGCGCTCAATATACGACGAACGTAGAGGCTACTATGTTATGTGATGGCCAGTAATGTAGTATCAGGATTTTCCCTAGGGATTACCGCTATACATCTGCCCTATTCTTAGCTCAACATGTGTAGCCGAACGTCGTCCCGCCTTTGTGCGTATGCCTCCGTACAATCATTTTCAGAAGTGGGAGCCCTGGACCAGGGGCCCGGAATGACCGTCCGGCAGCGGACGAAATCACAGTTCGCGCTTAAACTTGGTGGTGCGTCAAAGGCAAAGCGCGTGGTGGTTCGACATCCCTTGGCCTCCCTACGGCCCCACATGGAGTTAGTAAGGTTTGCCTGGGTAGGGGTTCGCACTGCCGCCCATCTTCTTTATGACAATGCTTTAGGCGATCGTCCCTGATCGCTGCCTAGGTCGACGGCCTTACTGCATACTCCGCCGAGGCGTCCATGTGATTCTCTAGTCTTTGGGGTGAACGACTCGATAAGACCCAATATTCATATGCGATGGCCTGGGTCGTACTTCTCGTGTAGGTAGGAGCCCGAGTTGGCTTCGAGCCCTGCCTCAATACTTCACAAGACCACGTTGGCAACGCTCGAGTTAGCCTGTAAACTCCTCTTGCCTCTCTGAGGCGTGCTGTACGCGTGCGATGGTCCGTCTGTCCCGCTAAGTGGGCCTCTGGCGGTCAGACTCCGCGCGAAGGCCTTTCGGAGGAAGTAGTTCGGGTCGGCCATAATCCCCTTTGGGGGGCACGAAATCATTTATAGCATTCTAGCCGGAAAGCAATCTCCCAAGTATATGGCGTTCAAAGACGCCTTCTGTAGAGACTGCATACATCAAACGGATTCTCGTCAGAGAGGATAATCGATACGGTTAACGAGCTTAACTGTCGGGCGAGAGCGCAGTCTCCCTAGCAGTCGGCAGTTTTTGTTACTGCGTCAATGGCAACTAAACGCTAGACGTCCGGAGGTCGAAAGGGCGTCGCCAATGGGCACTGTTTTAATTTCCATGAGAGGTTAATCGGACTCCCGAATATCGCCCTAAGGTTTGAATTCCTTGTAGCCACTGTCTAGGTGTCAAGTCCTGAAACCTACCAGTCGGACGAATGACCTCGAACACATTATTCAACTTTTAAGGTTGGTTATTATGTATTAGAAGGTCGGCAGCTGACATCCTCGGATTAATCCAAGGCACTCCTCCCTTCCAACCAATCCACTAACATGAACACGTCTGCGCGGCCGTCGCTTCGGTTGTTAGCGTGGGCGCCTGGTACAGTGTTGTAGTCACCCGTCACAATACGCAATCGTTGTAAGTGCTGAGGCCCATGTAATAAGCCGGGGGAGACTTGGGCTAGTCTACAATTTGATAACGTAGCCCACGGATTTTTCTTATTGTCAGTTGAAGTCCCGGTCTCGGTCTCACGACCATCACGTCTGGGAGTATTCGTGCCAAATTTAGATTCTTTTACCCGATAATATTGTTGCACTCGTGGAATACATGCGCGAGGACTGGGGATGCCCGGTCACTGAATGGGAAGGCGGAGTGGGAACACCGTACCGGGTATGTTTTAGGAGAGAGTGATCGTGGACAACGACCTGCCTACGGATGGCATGCCTTCGGGCGGTATGTTCCGCGTTACTCCTAACTACGCGCAACGCAAGGCGGCATTGGACATTAAGAGAACATGGAGGCCGCCGGGCGAAACAGGGGAGACGGCCACGGGCTCCCACTTAACAATCCCGCTGTTCCATATACACGTAGATTCCACGCATGCTTCTCTCGCCGGCGTAATAGCCTAGCCCGAAC'/>

    <sequence taxon='24' value='CCTGCGCGACTTCGAAATGGATTATACTATGGGCTAACTACTAGAGAACCAAGTCCGGTCGATAGCTCTTGAGCTAGGTTAAGAGCATTAGTACGTAGCTAGCCATCCAGATAATTCAGTGTCGCCTTGAGTATACAATTGGTGCAGACCCGGAAGCTAGTTTGATACGTCGCCCGCTCAGCGAGGTGCCTATCTTGATTAATGCGCTCAATATACGACGAACGTAGAGGCTACTATGCTATGTGATGGCCAGTAATGTAGTATCAGGACTTTCCATAGGGATTACCGCTATACATCTGCCCTATTCTTAGCTCAACATGTGTAGCCGAACGTCGTCCCGCCTTTGTGCGTATGCCTCCGTACAATCATTTTCAGACGTGGGAGCCCTAGACCAGGGGCCCGGAATGACCGTCCGGCAGCGGACGAAATCACAGTTCGCGCTTAAACTTGGTGGTGCGTCAAAGGCAAAGCGCGTGGTGGTTCGACATCCCTTGGCCTCCCTACGGTCCCACATGGAGTTAGTAAGGTTTGCCTGGGTAGGGGTTCTCACTGCCGCCCATCTTCTTTATGACGATGCTTTAGGCGATCGTCCCTGATCGCTGCCTAGGTCGACGGCCTTACTGCATACTCCGCCGAGGCGTCCATGTGATTCTCTAGTCTTTGGGGTGAACGACTCGATAAGACCCAATATTCATATGCGATGGCCTGGGTCGTACTTCTCGTGTAGGTAGGAGCCCGAGTTGGCTTCGAGCCCTGCCTCAATACTTCACCAGACCACGTTGGCAACGCTCGAGTTAGCCTGTAAACTCCTCTTGCCTCTCTCAGGCGTGCTGTACGCGTGCGATGGTCCGTCTGTCCCGCTAAGTGGGCCTCTGGCGGTCAGACTCCACGCGAAGGCCTTTCGGAGGAAGTAGTTCGGGTCGGCCATAATCCCCTTTGGGGGGCACGAAATCATTTATAGCATTCTAGCCGGAAAGCAATCTCCCAAGTATATGGCGTTCAAAGACGCCTTCTGTAGAGACTGCATTCATCAAACGGATTCTCGTCAGAGAGGAAAATCGATACGGTTAACGAGCTTAACTGTCGGGCGAGAGCGCAGTCTCCCTAGCAGTCGGCAGTTTTTGTTACTGCGTCAATGGCAACTAAACGCTAGACGTCCGGAGGTCGAAAGGACGTCGCCAATGGGCACTGTTTTAATTTCCATGCGAGGTTAATCGGACTCCCGAATATCGCCCTAAGGTTTGAATTCCTTGTAGCCACTGTCTAGGTGTCAAGTCCTGAAACCTACCAGTCGGACGAATGACCTCGAACACATTATTCAACTTTTAAGGTTGGTTATTATGTATTAGAAGGTCGGCAGCTGACATCCTCGGATTAATCCAAGGCACTCCTCCCTTCCAACCAATCCACTAACATGAACACGTCTGCGCGGCCGTCGCTTCGGTTGTTAGCGTGGGCGCCTGGTACAGTGTTGTAGTCACCCGTCACAATACGCAATCGTTGTAAGTGCTGAGGCCCATGTAATAAGCCGGGGGAGACTTGGGCTAGTCTACAATTTGATAACGTAGCCCACGGATTTTTCTTATTGTCAGTTGAAGTCCCGGTCTCGGTCTCACGACCATCACGTCTGGGAGTATTCGTGCCAAATTTAGATTCTTTTACCCGATAATATTGTTGCACTCGTGGAATACATGCGCGAGGACTGGGGATGCCCGGTCACTGAATGGGAAGGCGGAGTGGGAACACCGTACCGGGTATGTTTTAGGAGAGAGTGATCGTGGACAACGACTTGCCTACGGATGGCATGCCTTCGGGCGGTATGTTCCGCGTTACTCCTAACTACGCGCAACGCAAGGCGGCATTGGACATTAAGAGAACATGGGGGCCGCCGGGCGAAACAGGGGAGACGGCCACGGGCTCCCACTTAACAATCCCGCTATTCCATATACACGTGGATTCCACGCATGCTTCTCTCGCCGGCGTAATAGCCTAGCCCGAAC'/>

    <sequence taxon='7' value='CCTGCGCGACTTCGAAATGGATTATACTATGGGCTAACTACTAGCGAACCAAGTCCAGTTGATAGCTCTTGAGCTAGGTTAACAGCATTAGTACGTAGCTAGCCATCCAGATAATCCAGTGTCGCCTTGAGTATACAATTGGTGCAGACCCCGAAGCTAGTTTGATACGTCGCCCGCTCAGCGAGGTGCCTATCTTGATTAATGCGCTCAATATACGACGAACGTAGAGGCTACTATGTTATGTGATGGCCAGTAATGTAGTATCAGGATTTTCCCCAGGGATTACCGCTATACATCTGCCCTATTCTTAGCTTAACATGTGTAGCCGAACGTCGTCCCGCCTCTGTGCGTATGCCTCCGTACAATCATTTTCAGAAGTGGGAGCCCTGGACCAGGGGCCCGGAATGACCGTCCGGCAGCGGACGAAATCACAGTTCGCGCTTAAACTTGGTGGTGCGTCAAAGGCAAAGCGCGTGGTGGTTCGACATCCCTTGGCCTCCCTACGGCCCCACATGGAGTTAGTAAGGTTTGCCTGGGTAGGGGTTCGCACTGCCGCCCATCTTCTTTATGATAATGCTTTAGGCGATCGTCCCTGATCGCTGCCTAGGTCGACGGCCTTACTGCATACTCCGCCGAGGCGTCCATGTGATTCTCTAGTCTTTGGGGTGAACGACTCGACAAGACCCAATATTCATATGCGATGGCCTGGGTCGTACTTCTCGTGTAGGTAGGAGCCCGAGTTGGCTTCGAGCCCTGCCTCAATACTTCACAAGACCACGTTGGCAACGCTCGAGTTAGCCTGTAAACTCCTCTTGCCTCTCTGAGGTGTGCTGTACGCGTGCGATGGTCCGTCTGTCCCGCTAAGTGGGCCTCTGGCGGTCAGACTCCGCGCGAAGGCCTTTCGGAGGAAGTAGTTCGGGTCGGCCATAATCCCCTTTGGGGGGCACGAAATCATTCATAGCATTCTGGCCGGAAAGCAATCTCCCAAGTATATGGCGTTCAAAGACGCCTTCTGTAGAGACTGCATACATCAAACGGATTCTCGTCAGAGAGGATAATCGATACGGTTAACGAGCTTAACTGTCGGGCGAGAGCGCAGTCTCCCTAGCAGTCGGCAGTTTTTGTTACTGCGTCAATGGCAACCAAACGCTAGACGTCCGGAGGTCGAAAGGGCGTCGCCAATGGGTACTGTTTTAATTTCCATGAGAGGTTAATCGGACTCCCGAATATCGCCCTAAAGTTTGAATTCCTTGTAGCCACTGTCTAGGTGTCAAGTCCTGAAACCTACCAGTCGGACGAATGACCTCGAACACATTATTCAACTTTTAAGGTTGGTTATTGTGTATTAGAAGGTCGGCAGCTGACATCCTCGGATTAATCCAAGGCACTCCTCCCTTCCAACCAATCCACTAACATGAACACGTCTGCGCGGCCGTCGCTTCGGTTGTTAGCGTGGGCGCCTGGTACAGTGTTGTAATCACCCGTCACAATACGCAATCGTTGTAAGTGCTGAGGCCCATGTAATAAGCCGGGGGAGACTTGGGCTAGTCTACAATTTGATAACGTATCCCACGGATTTTTCTTATTGTCAGTTGAAGTCCCGGTCTCGTTCTCACGACCATCATGTCTGGGAGTATTCGTGCCAAATTTAGATTCTTTTACCCGATAATATTGTTGCGCTCGTGGAATACATGCGCGAGGACTGGGGATGCCCGGTCACTGAATGGGAAGGCGGAGTGGGAACACCGTACCGGGTATGTTTTAGGAGAGAGTGATCGTGGACGACGACCTGCCTACGGATGGCATGCCTTCGGGCGGTATGTTCCGCGTTACTCCTAACTAAGCGCAACGCAAGGCGGCATTGGACATTAAGAGAACATGGAGGCCGCCGGGCGAAACAGGGGAGACGGCCACGAGCTCCCACTTAACAATCCCGCTGTTCCATATACACGTAGATTCCACGCATGCTTCTCTCGCCGGCGTAATAGCCTAGCCCGCAC'/>

    <sequence taxon='16' value='CCTGCGCGACTTCGAAATGGATTATACTATGGGCTAACTACTAGCGAACCAAGTCCAGTTGATAGCTCTTGAGCTAGGTTAACAGCATTAGTACGTAGCTAGCCATCCAGATAATCCAGTGTCGCCTTGAGTATACAATTGGTGCAGACCCCGAAGCTAGTTTGATACGTCGCCCGCTCAGCGAGATGCCTATCTTGATTAATGCGCTCAATATACGACGAACGTAGAGGCTACTATGTTATGTGATGGCCAGTAATGTAGTATCAGGATTTTCCCCAGGGATTACCGCTATGCATCTGCCCTATTCTTAGCTTAACATGTGTAGCCCAACGTCGTCCCGCCTCTGTGCGTATGCCTCCGTACAATCATTTTCAGAAGTGGGAGCCCTGGACCAGGGGCCCGGAATGACCGTCCGGCAGCGGACGAAATCACAGTTCGCGCTTAAACTTGGTGGTGCGTCAAAGACAAAGCGCGTGGTGGTTCGACATCCCTTGGCCTCCCTACGGCCCCACATGGAGTTAGTAAGGTTTGCCTGGGTAGGGGTTCGCACTGCCGCCCATCTTCTTTATGATAATGCTTTAGGCGATCGTCCCTGATCGCTGCCTAGGTCGACGGCCTTACTGCATACTCCGCCGAGGCGTCCATGTGATTCTCTAGTCTTTGGGGTGAACGACTCGACAAGACCCAATATTCATATGCGATGGCCTGGGTCGTACTTCTCGTGTAGGTAGGAGCCCGAGTTGGCTTCGAGCCCTGCCTCAATACTTCACAAGACCACGTTGGCAACGCTCGAGTTAGCCTGTAAACTCCTCTTGCCTCTCTGAGGTGTGCTGTACGCGTGCGATGGTCCGTCTGTCCCGCTAAGTGGGCCTCTGGCGGTCAGACTCCGCGCGAAGGCCTTTCGGAGGAAGTAGTTCGGGTCGGCCATAATCCCCTTTGGGGGGCACGAAATCATTCATAGCATTCTGGCCGGAAAGCAATCTCCCAAGTATATGGCGTTCAAAGACGCCTTCTGTAGAGACTGCATACATCAAACGGATTCTCGTCAGAGAGGATAATCGATACGGTTAACGAGCTTAACTGTCGGGCGAGAGCGCAGTCTCCCTAGCAGTCGGCAGTTTTTGTTACTGCGTCAATGGCAACCAAACGCTAGACGTCCGGAGGTCGAAAGGGCGTCGCCAATGGGTACTGTTTTAATTTCCATGAGAGGTTAATCGGACTCCCGAATATCGCCCTAAAGTTTGAATTCCTTGTAGCCACTGTCTAGGTGTCAAGTCCTGAAACCTACCAGTCGGACGAATGACCTCGAACACATTATTCAACTTTTAAGGTTGGTTATTGTGTATTAGAAGGTCGGCAGCTGACATCCTCGGATTAATCCAAGGCACTCCTCCCTTCCAACCAATCCACTAACATGAACACGTCTGCGCGGCCGTCGCTTCGGTTGTTAGCGTGGGCGCCTGGTACAGTGTTGTAATCACCCGTCACAATACGCAATCGTTGTAAGTGCTGAGGCCCATGTAATAAGCCGGGGGAGACTTGGGCTAGTCTACAATTTGATAACGTATCCCACGGATTTTTCTTATTGTCAGTTGAAGTCCCGGTCTCGTTCTCACGACCATCATGTCTGGGAGTATTCGTGCCAAATTTAGATTCTTTTACCCGATAATATTGTTGCGCTCGTGGAATACATGCGCGAGGACTGGGGATGCCCGGTCACTGAATGGGAAGGCGGAGTGGGAACACCGTACCGGGTATGTTTTAGGAGAGAGTGATCGTGGACGACGACCTGCCTACGGATGGCATGCCTTCGGGCGGTATGTTCCGCGTTACTCCTAACTAAGCGCAACGCAAGGCGGCATTGGACATTAAGAGAACATGGAGGCCGCCGGGCGAAACAGGGGAGACGGCCACGAGCTCCCACTTAACAATCCCGCTGTTCCATATACACGTAGATTCCACGCATGCTTCTCTCGCCGGCGTAATAGCCTAGCCCGCAC'/>

    <sequence taxon='63' value='CCTGCGCGACTTCGAAATGGATTATACTATGGGCTAACTAATAGCGAACCAAGTCCAGTTGATAGCTCTTGAGCTAGGTTAACAGCATTAGTACGTAGCTAGCCATCCAGATAATCCAGTGTCGCCTTGAGTATACAATTGGTGCAGACCCCGAAGCTAGTTTGATACGTCGCCCGCTCAGCGAGATGCCTATCTTGATTAATGCGCTCAATATACGACGAACGTAGAGGCTACTATGTTATGTGATGGCCAGTAATGTAGTATCAGGATTTTCCCCAGGGATTACCGCTATGCATCTGCCCTATGCTTAGCTTAACATGTGTAGCCCAACGTCGTCCCGCCTCTGTGCGTATGCCTCCGTACAATCATTTTCAGAAGTGGGAGCCCTGGACCAGGGGCCCGGAATGACCGTCCGGCAGCGGACGAAATCACAGTTCGCGCTTAAACTTGGTGGTGCGTCAAAGACAAAGCGCGTGGTGGGTCGACATCCCTTAGCCTCCCTACGGCCCCACATGGAGTTAGTAAGGTTTGCCTGGGTAGGGGTTCGCACTGCCGCCCATCTTCTTTATGATAATGCTTTAGGCGATCGTCCCTGATCGCTGCCTAGGTCGACGGCCTTACTGCATACTCCGCCGAGGCGTCCATGTGATTCTCAAGTCTTTGGGGTGAACGACTCGACAAGACCCAATATTCATATGCGATGGCCTGGGTCGTACTTCTCGTGTAGGTAGGAGCCCGAGTTGGCTTCGAGCCCTGCCTCAATACTTCACAAGACCACGTTGGCAACGCTCGAGTTAGCCTGTAAACTCCTCTTGCCTCTCTGGGGTGTGCTGTACGCGTGCGATGGTCCGTCTGCCCCGCTAAGTGGGCCTCTGGCGGTCAGACTCCGCGCGAAGGCCTTTCGGAGGAAGTAGTTCGGGTCGGCCATAATCCCCTTTGGGGGGCACGGAATCATTCATAGCATTCTGGCCGGAAAGCAATCTCCCAAGTATATGGCGTTCAAAGACGCCTTCTGTAGAGACTGCATACATCAAGCGGATTCTCGTCAGAGAGGATAATCGATACGGTTAACGAGCTTAACTGTCGGGCGAGAGCGCAGTCTCCCTAGCAGTCGGCAGTTTTTGTTACTGCGTCAATGGCAACCAAACGCTAGACGTCCGGAGGTCGAAAGGGCGTCGCCAATGGGTACTGTTTTAATTTCCATGGGAGGTTAATCGGACTCCCGAATATCGCCCTAAAGTTTGAATTCCTTGTAGCCACTGTCTAGGTCTCAAGTCCTGAAACCTACCAGTCGGACGAATGACCTCGAACACATTATTCAACTTTTAAGGTTGGTTATTGTGTATTAGAAGGTCGGCAGCTGACATCCTCGGATTAATCCAAGGCACTCCTCCCTTCCAACCAATCCACTAACATGAACACGTCTGCGCGGCCGTCGCTTCGGTTGTTAGCGTGGGCGCCTGGTACAGTGTTGTAATCACCCGTCACAATACGCAATTGTTGTAAGTGCTGAGGCCCATGTAATAAGCCGGGGGAGACTTGGGCTAGTCTACAATTTGATAACGTATCCCACGGATTTTTCTTATTGTCAGTTGAAGTCCCGGTCTCGTTCTCACGACCATCATGTCTGGGAGTATTCGTGCCAAATTTAGATTCTTTTACCCGATAATATTGTTGCGCTCGTGGAATACATGCGCGAGGACTGGGGATGCCCGGTCACTGAATAGGAAGGCGGAGTGGGAACACCGTACCGGGTATGTTTTGGGAGAGAGTGATCGTGGACGACGACCTGCCTACGGATGGCATGCCTTCGGGCGGTATCTTCCGCGTTACTCCTAACTAAGCGCAACGCAAGGCGGCATTGGACATTAAGAGAACATGGAGGCCGCCGGGCGAAACAGGGGAGACGGCCACGAGCTCCCACTTAACAATCCCGCTGTTCCATATACACGTAGATTCCACGCATGCTTCTCTCGCCGGCGTAATAGCCTAGCCCGCAC'/>

    <sequence taxon='20' value='CCTGCGCGACTTCGAAATGGATTATACTATGAGCTAACTACTAGCGAACCAAGTCCAGTTGATAGCTCTTGAGCTAGGTTAACAGCATTAGTACGTAGCTAGCCATCCAGATAATCCAGTGTCGCCTTGAGTATACAATTGGTGCAGACCCCGAAGCTAGTTTGATACGTCGCCCGCTCAGCGAGATGCCTATCTTGATTAATGCGCTCAATATACGACGAACGTAGAGGCTACTATGTTATGTGATGGCCAGTAATGTAGTATCAGGATTTTCCCCAGGGATTACCGCTATACATCTGCCCTATTCTTGGCTTAACATGTGTAGCCGAACGTCGTCCCGCCTCTGTGCGTATGCCTCCGTACAATCATTTTCAGAAGTGGGAGCCCTGGACCAGGGGCCCGGAATGACCGTCCGGCAGCGGACGAAATCACAGTTCGCGCTTAAACTTGGTGGTGCGTCAAAGGCAAAGCGCGTGGTGGTTCGACATCCCTTGGCCTCCCTACGGCCCCACATGGAGTTAGTAAGGTTTGCCTGGGTAGGGGTTCGCACTGCCGCCCATCTTCTTTATGATAATGCTTTAGGCGATCGTCCCTGATCGCTGCCTAGGTCGACGGCCTTACTGCATACTCCGCCGAGGCGTCCATGTGATTCTCTAGTCTTTGGGGTGAACGACTCGACAAGACCCAATATTCATATGCGATGGCCTGGGTCGTACTTCTCGTGTAGGTAGGAGCCCGAGTTGGCTTCGAGCCCTGCCTCAATACTTCACAAGACCACGTTGGCAACGCTCGAGTTAGCCTGTAAACTCCTCTTGCCTCTCTGAGGTGTGCTGTACGCGTGCGATGGTCCGTCTGTCCCGCTAAGTGGGCCTCTGGCGGTCAGACTCCGCGCGAAGGCCTTTCGGAGGAAGTAGTTCGGGTCGGCCATAATCCCCTTTGGGGGGCACGAAATCATTCATAGCATTCTGGCCGGAAAGCAATCTCCCAAGTATATGGCGTTCAAAGACGCCTTCTGTAGAGACTGCATACATCAAACGGATTCTCGTCAGAGAGGATAATCGATACGGTTAACGAGCTTAACTGTCGGGCGAGAGCGCAGTCTCCCTAGCAGTCGGCAGTCTTTGTTACTGCGTCAATGGCAACCAAACGCTAGACGTCCGGAGGTCGAAAGGGCGTCGCCAATGGGTACTGTTTTAATTTCCATGAGAGGTTAATCGGACTCCCGAATATCGCCCTAAAGTTTGAATTCCTTGTAGCCACTGTCTAGGTGTCAAGTCCTGAAACCTACCAGTCGGACGAATGACCTCGAACACATTATTCAACTTTTAAGGTTGGTTATTGTGTATTAGAAGGTCGGCAGCTGACATCCTCGGATTAATCCAAGGCACTCCTCCCTTCCAACCAATCCACTAACATGAACACGTCTGCGCGGCCGTCGCTTCGGTTGTTAGCGTGGGCGCCTGGTACAGTGTTGTAATCACCCGTCACAATACGCAATCGTTGTAAGTGCTGAGGCCCATGTAATAAGCCGGGGGAGACTTGGGCTAGTCTACAATTTGATAACGTATCCCACGGATTTTTCTTATTGTCAGTTGAAGTCCCGGTCTCGTTCTCACGACCATCATGTCTGGGAGTATTCGTGCCAAATTTAGATTCTTTTACCCGATAATATTGTTGCGCTCGTGGAATACATGCGCGAGGACTGGGGATGCCCGGTCACTGAATGGGAAGGCGGAGTGGGAACACCGTACCGGGTATGTTTTAGGAGAGAGTGATCGTGGACGACGACCCGCCTACGGATGGCATGCCTTAGGGCGGTATGTTCCGCGTTACTCCTAACTAAGCGCAACGCAAGGCGGCATTGGACATTAAGAGAACATGGAGGCCGCCGGGCGAAACAGGGGAGACGGCCACGAGCTCCCACTTAACAATCCCGCTGTTCCATATACACGTAGATTCCACGCATGCTTCTCTCGCCGGCGTAATAGCCTAGCCCGCAC'/>

    <sequence taxon='54' value='CCTGCGCGACTTCGAAATGGATTATACTATGAGCTAACTACTAGCGAACCAAGTCCAGTTGATAGCTCTTGAGCTAGGTTAACAGCGTTAGTACGTAGCTAGCCATCCAGATAATCCAGTGTCGCCTTGAGTATACAATTGGTGCAGACCCCGAAGCTAGTTTGATACGTCGCCCGCTCAGCGAGATGCCTATCTTGATTAATGCGCTCAATATACGACGAACGTAAAGGCTGCTATGTTATGTGATGGCCAGTAATGTAGTATCAGGATTTTCCCCAGGGATTACCGCTATACATCTGCCCTATTCTTGGCTTAACATGTGTAGCCGAACGTCGTCCCGCCTCTGTGCGTATGCCTCCGTACAATCATTTTCAGAAGTGGGAGCCCTGGACCAGGGGCCCGGAATGACCGTCCGGCAGCGGACGAAATCACAGTTCGCGCTTAAACTTGGTGGTGCGTCAAAGGCAAAGCGCGTGGTGGTTCGACATCCCTTCGCCTCCCTACGGCCCCACATGGAGTTAGTAAGGTTTGCCTGGGTAGGGGTTCGCACTGCCGCCCATCTTCTTTATGATAATGCTTTAGGCGATTGTCCCTGATCGCTGCCTAGGTCGACGGCCTTCCTGCATACTCCGCCGAGGCGTCCATGTGATTCTCTAGTCTTTGGGGTGAACGACTCGACAAGACCCAATATTCATATGCGATGGCCTGGGTCGTACTTCTCGTGTAGGTAGGAGCCCGAGTTGGCTTCGAGCCCTGCCTCAATACTTCACAAGACCACGTTGGCAACGCTCGAGTTAGCCTGTAAACTCCTCTTGCCTCTCTGAGGTGTGCTGTACGCGTGCGATGGTCCGTCTGTCCCGCTAAGTGGGCCTCTGGCGGTCAGACTCCGCACGAAGGCCTTTCGGAGGAAGTAGTTCGGGTCGGCCATACTCCCCTTTGGGGGGCACGAAATCATTCATAGCATTCTGGCCGGAAAGCAATCTCCCAAGTATATGGCGTTCAAAGACGCCTTCTGTAGAGACTGCATACATCAAACGGATTCTCGTCAGAGGGGATAATCGATACGGTTAACGAGCTTAACTGTCGGGCGAGAGCACAGTCCCCCTAGCAGTCGGCAGTCTTTGTTACTGCGCCAATGGCAACCAAACGCTAGACGTCCGGAGGTCGAAAGGGCGTCGCCAATGGGTACTGTTTTAATTTCCATGAGAGGTTAATCGGACTCCCGAATATCGCCCTAAAGTTTGAATTCCTTGTAGCCACTGTCTAGGTGTCAAGTCCTGAAACCTACCAGTCGGACGAATAACCTCGAACACATTATTCAACTTTTAAGGTTGGTTATTGTGTATTAGAAGGTCGGCAGCTGACATCCTCGGATTAATCCAAGGCACTCCTCCCTTCCAACCAATCCACTAACATGAACACGTCTGCGCGGCCGTCGCTTCGGTTGTTAGCGTGGGCGCCTGGTACAGTGTTGTAATCACCCGTCACAATACGCAATCGTTGTAAGTGCTGAGGCCCATGTAATAAGCCGGGGGAGACTTGGGCTAGTCTACGATTTGATAACGTATCCCACGGATTTTTCTTTTTGTCAGTTGAAGTCCCGGTCTCGTTCTCACGACCATCATGTCTGGGAGTATTCGTGCCAAATTTAGATTCTTTTACCCGATAATATTGTTGCGCTCGTGGAATACATACGCGAGGACTGGGGATGCCCGGTCACTGAATGGGAAGGCGGAGAGGGAACACCGTACCGGGTATGTTTTAGGAGAGAGTGATCGTGGACGACGACCCGCCTACGGATGGCATGCCTTAGGGCGGTATGTTCCGCGTTACTCCTAACTAAGCGCAACGCAAGGCGGCATTGGACATTAAGAGAACATGGAGGCCGCCGGGCGAAACAGGGGAGACGGCCACGAGTTCCCACTTAACAATCCCGCTGTTCCATATACACGTAGATTCCACGCATGCTTCTCTCGCCGGCGTAATAGCCTAGCCCGCAC'/>

    <sequence taxon='64' value='CCTGCGCGACTTCGAAATGGATTATACTATGAGCTAACTACTAGCGAACCAAGTCCAGTTGATAGCTCTTGAGCTAGGTTAACAGCGTTAGTACGTAGCTAGCCATCCAGATAATCCAGTGTCGCCTTGAGTATACAATTGGTGCAGACCCCGAAGCTAGTTTGATACGTCGCCCGCTCAGCGAGATGCCTATCTTGATTAATGCGCTCAATATACGACGAACGTAAAGGCTACTATGTTATGTGATGGCCAGTAATGTAGTATCAGGATTTTCCCCAGGGATTACCGCTATACATCTGCCCTATTCTTGGCTTAACATGTGTAGCCGAACGTCGTCCCGCCTCTGTGCGTATGCCTCCGTACAATCATTTTCAGAAGTGGGAGCCCTGGACCAGGGGCCCGGAATGACCGTCCGGCAGCGGACGAAATCACAGTTCGCGCTTAAACTTGGTGGTGCGTCAAAGGCAAAGCGCGTGGTGGTTCGACATCCCTTCGCCTCCCTACGGCCCCACATGGAGTTAGTAAGGTTTGCCTGGGTAGGGGTTCGCACTGCCGCCCATCTTCTTTATGATAATGCTTTAGGCGATTGTCCCTGATCGCTGCCTAGGTCGACGGCCTTACTGCATACTCCGCCGAGGCGTCCATGTAATTCTCTAGTCTTTGGGGTGAACGACTCGACAAGACCCAATATTCATATGCGATGGCCTGGGTCGTACTTCTCGTGTAGGTAGGAGCCCGAGTTGGCTTCGAGCCCTGCCTCAATACTTCACAAGACCACGTTGGCAACGCTCGAGTTAGCCTGTAAACTCCTCTTGCCTCTCTGAGGTGTGCTGTACGCGTGCGATGGTCCGTCTGTCCCGCTAAGTGGGCCTCTGGCGGTCAGACTCCGCGCGAAGGCCTTTCGGAGGAAGTAGTTCGGGTTGGCCATAATCCCCTTTGGGGGGCACGAAATCATTCATAGCATTCTGGCCGGGAAGCAATCTCCCAAGTATATGGCGTTCAAAGACGCCTTCTGTAGAGACTGCATACATCAAACGGATTCTCGTCAGAGGGGATAATCGATACGGTTAACGAGCTTAACTGTCGGGCGAGAGCACAGTCTCCCTAGCAGTCGGCAGTCTTTGTTACTGCGCCAATGGCAACCAAACGCTAGACGTCCGGAGGTCGAAAGGGCGTCGCCAATGGGTACTGTTTTAATTTCCATGAGAGGTTAATCGGACTCCCGAATATCGCCCTAAAGTTTGAATTCCTTGTAGCCACTGTCTAGGTGTCAAGTCCTGAAACCTACCAGTCGGACGAATAACCTCAAACACATTATTCAACTTTTAAGGTTGGTTATTGTGTATTAGAAGGTCGGCAGCTGACATCCTCGGATTAATCCAAGGCACTCCTCCCTTCCAACCAATCCACTAACATGAACACGTCTGCGCGGCCGTCGCTTCGGTTGTTAGCGTGGGCGCCTGGTACAGTGTTGTAATCACCCGTCACAATACGCAATCGTTGTAAGTGCTGAGGCCCATGTAATAAGCCGGGGGAGACTTGGGCTAGTCTACAATTTGATAACGTATCCCACGGATTTTTCTTTTTGTCAGTTGAAGTCCCGGTCTCGTTCTCACGACCATCATGTCTGGGAGTATTCGTGCCAAATTTAGATTCTTTTACCCGATAATATTGTTGCGCTCGTGGAATACATGGGCGAGGACTGGGGATGCCCGGTCACTGAATGGGAAGGCGGAGAGGGAACACCGTACCGGGTATGTTTTAGGAGAGAGTGATCGTGGACGACGACCCGCCTACGGATGGCATGCCTTAGGGCGGTATGTTCCGCGTTACTCCTAACTAAGCGCAACGCAAGGCGGCATTGGACATTAAGAGAACATGGAGGCCGCCGGGCGAAACAGGGGAGACGGCCACGAGCTCCCACTTAACAATCCCGCTGTTCCATATACACGTAGATTCCACGCATGCTTCTCTCGCCGGCGTAATAGCTTAGCCCGCAC'/>

    <sequence taxon='65' value='CCTGCGCGACTTCGAAATGGATTATACTATGAGCTAACTACTAGCGAACCAAGTCCAGTTGATAGCTCTTGAGCTAGGTTAACAGCGTTAGTACGTAGCTAGCCATCCAGATAATCCAGTGTCGCCTTGAGTATACAATTGGTGCAGACCCCGAAGCTAGTTTGATACGTCGCCCGCTCAGCGAGATGCCTATCTTGATTAATGCGCTCAATATACGACGAACGTAAAGGCTACTATGTTATGTGATGGCCAGTAATGTAGTATCAGGATTTTCCCCAGGGATTACCGCTATACATCTGCCCTATTCTTGGCTTAACATGTGTAGCCGAACGTCGTCCCGCCTCTGTGCGTATGCCTCCGTACAATCATTTTCAGAAGTGGGAGCCCTGGACCAGGGGCCCGGAATGACCGTCCGGCAGCGGACGAAATCACAGTTCGCGCTTAAACTTGGTGGTGCGTCAAAGGCAAAGCGCGTGGTGGTTCGACATCCCTTCGCCTCCCTACGGCCCCACATGGAGTTAGTAAGGTTTGCCTGGGTAGGGGTTCGCACTGCCGCCCATCTTCTTTATGATAATGCTTTAGGCGATTGTCCCTGATCGCTGCCTAGGTCGACGGCCTTACTGCATACTCCGCCGAGGCGTCCATGTGATTCTCTAGTCTTTGGGGTGAACGACTCGACAAGACCCAATATTCATATGCGATGGCCTGGGTCGTACTTCTCGTGTAGGTAGGAGCCCGAGTTGGCTTCGAGCCCTGCCTCAATACTTCACAAGACCACGTTGGCAACGCTCGAGTTAGCCTGTAAACTCCTCTTGCCTCTCTGAGGTGTGCTGTACGCGTGCGATGGTCCGTCTGTCCCGCTAAGTGGGCCTCTGGCGGTCAGACTCCGCGCGAAGGCCTTTCGGAGGAAGTAGTTCGGGTTGGCCATAATCCCCTTTGGGGGGCACGAAATCATTCATAGCATTCTGGCCGGGAAGCAATCTCCCAAGTATATGGCGTTCAAAGACGCCTTCTGTAGAGACTGCATACATCAAACGGATTCTCGTCAGAGGGGATAATCGATACGGTTAACGAGCTTAACTGTCGGGCGAGAGCACAGTCTCCCTAGCAGTCGGCAGTCTTTGTTACTGCGCCAATGGCAACCAAACGCTAGACGTCCGGAGGTCGAAAGGGCGTCGCCAATGGGTACTGTTTTAATTTCCATGAGAGGTTAATCGGACTCCCGAATATCGCCCTAAAGTTTGAATTCCTTGTAGCCACTGTCTAGGTGTCAAGTCCTGAAACCTACCAGTCGGACGAATAACCTCAAACACATTATTCAACTTTTAAGGTTGGTTATTGTGTATTAGAAGGTCGGCAGCTGACATCCTCGGATTAATCCAAGGCACTCCTCCCTTCCAACCAATCCACTAACATGAACACGTCTGCGCGGCCGTCGCTTCGGTTGTTAGCGTGGGCGCCTGGTACAGTGTTGTAATCACCCGTCACAATACGCAATCGTTGTAAGTGCTGAGGCCCATGTAATAAGCCGGGGGAGACTTGGGCTAGTCTACAATTTGATAACGTATCCCACGGATTTTTCTTTTTGTCAGTTGAAGTCCCGGTCTCGTTCTCACGACCATCATGTCTGGGAGTATTCGTGCCAAATTTAGATTCTTTTACCCGATAATATTGTTGCGCTCGTGGAATACATGGGCGAGGACTGGGGATGCCCGGTCACTGAATGGGAAGGCGGAGAGGGAACACCGTACCGGGTATGTTTTAGGAGAGAGTGATCGTGGACGACGACCCGCCTACGGATGGCATGCCTTAGGGCGGTATGTTCCGCGTTACTCCTAACTAAGCGCAACGCAAGGCGGCATTGGACATTAAGAGAACATGGAGGCCGCCGGGCGAAACAGGGGAGACGGCCACGAGTTCCCACTTAACAATCCCGCTGTTCCATATACACGTAGATTCCACGCATGCTTCTCTCGCCGGCGTAATAGCCTAGCCCGCAC'/>

    <sequence taxon='68' value='CCTGCGCGACTTCGAAATGGATTATACTATGAGCTAACTACTAGCGAACCAAGTCCAGTTGATAGCTCTTGAGCTAGGTTAACAGCGTTAGTACGTAGCTAGCCATCCAGATAATCCAGTGTCGCCTTGAGTATACAATTGGTGCAGACCCCGAAGCTAGTTTGATACGTCGCCCGCTCAGCGAGATGCCTATCTTGATTAATGCGCTCAATATACGACGAACGTAAAGGCTACTATGTTATGTGATGGCCAGTAATGTAGTATCAGGATTTTCCCCAGGGATTACCGCTATACATCTGCCCTATTCTTGGCTTAACATGTGTAGCCGAACGTCGTCCCGCCTCTGTGCGTATGCCTCCGTACAATCATTTTCAGAAGTGGGAGCCCTGGACCAGGGGCCCGAAATGACCGTCCGGCAGCGGACGAAATCACAGTTCGCGCTTAAACTTGGTGGTGCGTCAAAGGCAAAGCGCGTGGTGGTTCGACATCCCTTCGCCTCCCTACGGCCCCACATGGAGTTAGTAAGGTTTGCCTGGGTAGGGGTTCGCACTGCCGCCCATCTTCTTTATGATAATGCTTTAGGCGATTGTCCCTGATCGCTGCCTAGGTCGACGGCCTTACTGCATACTCCGCCGAGGCGTCCATGTGATTCTCTAGTCTTTGGGGTGAACGACTCGACAAGACCCAATATTCATATGCGATGGCCTGGGTCGTACTTCTCGTGTAGGTAGGAGCCCGAGTTGGCTTCGAGCCCTGCCTCAATACTTCACAAGACCACGTTGGCAACGCTCGAGTTAGCCTGTAAACTCCTCTTGCCTCTCTGAGGTGTGCTGTACGCGTGCGATGGTCCGTCTGTCCCGCTAAGTGGGCCTCTGGCGGTCAGACTCCGCGCGAAGGCCTTTCGGAGGAAGTAGTTCGGGTCGGCCATAATCCCCTTTGGGGGGCACGAAATCATTCATAGCATTCTGGCCGGAAAGCAATCTCCCAAGTATATGGCGTTCAAAGACGCCTTCTGTAGAGACTGCATACATCAAACGGATTCTCGTCAGAGGGGATAATCGATACGGTTAACGAGCTTAACTGTCGGGCGAGAGCACAGTCTCCCTAGCAGTCGGCAGTCTTTGTTACTGCGTCAATGGCAACCAAACGCTAGACGTCCGGAGGTCGAAAGGGCGTCGCCAATGGGTACTGTTTTAATTTCCATGAGAGGTTAATCGGACTCCCGAATATCGCCCTAAAGTTTGAATTCCTTGTAGCCACTGTCTAGGTGTCAAGTCCTGAAACCTACCAGTCGGACGAATAACCTCGAACACATTATTCAACTTTTAAGGTTGGTTATTGTGTATTAGAAGGTCGGCAGCTGACATCCTCGGCTTAATCCAAGGCACTCCTCCCTTCCAACCAATCCACTAACATGAACACGTCTGCGCGGCCGTCGCTTCGGTTGTTAGCGTGGGCGCCTGGTACAGTGTTGTAGTCACCCGTCACAATACGCAATCGTTGTAAGTGCTGAGGCCCATGTAATAAGCCGGGGGAGACTTGGGCCAGTCTACAATTTGATAACGTATCCCACGGATTTTTCTTTTTGTCAGTTGAAGTCCCGGTCTCGTTCTCACGACCATCATGTCTGGGAGTATTCGTGCCAAACTTAGATTCTTTTACCCGATAATATTGTTGCGCTCTTGGAATACATGCGCGAGGACTGGGGATGCCCGGTCACTGAATGGGAAGGCGGAGAGGGAACACCGTACCGGGTATGTTTTAGGAGAGAGTGATCGTGGACGACGACCCGCCTACGGATGGCATGCCTTAGGGCGGTATGTTCCGCGTTACTCCTAACTAAGCGCAACGCAAGGCGGCATTGGACATTAAGAGAACATGGAGGCCGCCGGGCGAAACAGGGGAGACGGCCACGAGCTCCCACTTAACAATCCCGCTGTTCCATATACACGTAGATTCCACGCATGCTTCTCTCGCCGGCGTAATAGCCTAGCCCGCAC'/>

    <sequence taxon='85' value='CCTGCGCGACTTCGAAATGGATTATACTATGAGCTAACTACTAGCGAACCAAGTCCAGTTGATAGCTCTTGAGCTAGGTTAACAGCGTTAGTACGTAGCTAGCCATCCAGATAATCCAGTGTCGCCTTGAGTATACAATTGGTGCAGACCCCGAAGCTAGTTTGATACGTCGCCCGCTCAGCGAGATGCCTATCTTGATTAATGCGCTCAATATACGACGAACGTAAAGGCTACTATGTTATGTGATGGCCAGTAATGTAGTATCAGGATTTTCCCCAGGGATTACCGCTATACATCTGCCCTATTCTTGGCTTAACATGTGTAGCCGAACGTCGTCCCGCCTCTGTGCGTATGCCTCCGTACAATCATTTTCAGAAGTGGGAGCCCTGGACCAGGGGCCCGGAATGACCGTCCGGCAGCGGACGAAATCACAGTTCGCGCTTAAACTTGGTGGTGCGTCAAAGGCAAAGCGCGTGGTGGTTCGACATCCCTTCGCCTCCCTACGGCCCCACATGGAGTTAGTAAGGTTTGCCTGGGTAGGGGTTCGCACTGCCGCCCATCTTCTTTATGATAATGCTTTAGGCGATTGTCCCTGATCGCTGCCTAGGTCGACGGCCTTACTGCATACTCCGCCGAGGCGTCCATGTGATTCTCTAGTCTTTGGGGTGAACGACTCGACAAGACCCAATATTCATATGCGATGGCCTGGGTCGTACTTCTCGTGTAGGTAGGAGCCCGAGTTGGCTTCGAGCCCTGCCTCAATACTTCACAAGACCACGTTGGCAACGCTCGAGTTAGCCTGTAAACTCCTCTTGCCTCTCTGAGGTGTGCTGTACGCGTGCGATGGTCCGTCTGTCCCGCTAAGTGGGCCTCTGGCGGTCAGACTCCGCGCGAAGGCCTTTCGGAGGAAGTAGTTCGGGTCGGCCATAATCCCCTTTGGGGGGCACGAAATCATTCATAGCATTCTGGCCGGAAAGCAATCTCCCAAGTATATGGCGTTCAAAGACGCCTTCTGTAGAGACTGCATACATCAAACGGATTCTCGTCAGAGGGGATAATCGATACGGTTAACGAGCTTAACTGTCGGGCGAGAGCACAGTCTCCCTAGCAGTCGGCAGTCTTTGTTACTGCGTCAATGGCAACCAAACGCTAGACGTCCGGAGGTCGAAAGGGCGTCGCCAATGGGTACTGTTTTAATTTCCATGAGAGGTTAATCGGACTCCCGAATATCGCCCTAAAGTTTGAATTCCTTGTAGCCACTGTCTAGGTGTCAAGTCCTGAAACCTACCAGTCGGACGAATAACCTCGAACACATTATTCAACTTTTAAGGTTGGTTATTGTGTATTAGAAGGTCGGCAGCTGACATCCTCGGATTAATCCAAGGCACTCCTCCCTTCCAACCAATCCACTAACATGAACACGTCTGCGCGGCCGTCGCTTCGGTTGTTAGCGTGGGCGCCTGGTACAGTGTTGTAGTCACCCGTCACAATACGCAATCGTTGTAAGTGCTGAGGCCCATGTAATAAGCCGGGGGAGACTTGGGCTAGTCTACAATTTGATAACGTATCCCACGGATTTTTCTTTTTGTCAGTTGAAGTCCCGGTCTCGTTCTCACGACCATCATGTCTGGGAGTATTCGTGCCAAACTTAGATTCTTTTACCCGATAATATTGTTGCGCTCTTGGAATACATGCGCGAGGACTGGGGATGCCCGGTCACTGAATGGGAAGGCGGAGAGGGAACACCGTACCGGGTATGTTTTAGGAGAGAGTGATCGTGGACGACGACCCGCCTACGGATGGCATGCCTTAGGGCGGTATGTTCCGCGTTACTCCTAACTAAGCGCAACGCAAGGCGGCATTGGACATTAAGAGAACATGGAGGCCGCCGGGCGAAACAGGGGAGACGGCCACGAGCTCCCACTTAACAATCCCGCTGTTCCATATACACGTAGATTCCACGCATGCTTCTCTCGCCGGCGTAATAGCCTAGCCCGCAC'/>

    <sequence taxon='86' value='CCTGCGCGACTTCGAAATGGATTATACTATGAGCTAACTACTAGCGAACCAAGTCCAGTTGATAGCTCTTGAGCTAGGTTAACAGCGTTAGTACGTAGCTAGCCATCCAGATAATCCAGTGTCGCCTTGAGTATACAATTGGTGCAGACCCCGAAGCTAGTTTGATACGTCGCCCGCTCAGCGAGATGCCTATCTTGATTAATGCGCCCAATATACGACGAACGTAAAGGCTACTATGTTATGTGATGGCCAGTAATGTAGTATCAGGATTTTCCCCAGGGATTACCGCTATACATCTGCCCTATTCTTGGCTTAACATGTGTAGCCGAACGTCGTCCCGCCTCTGTGCGTATGCCTCCGTACAATCATTTTCAGAAGTGGGAGCCCTGGACCAGGGGCCCGGAATGACCGTCCGGCAGCGGACGAAATCACAGTTCGCGCTTAAACTTGGTGGTGCGTCAAAGGCAAAGCGCGTGGTGGTTCGACATCCCTTCGCCTCCCTACGGCCCCACATGGAGTTAGTAAGGTTTGCCTGGGTAGGGGTTCGCACTGCCGCCCATCTTCTTTATGATAATGCTTTAGGCGATTGTCCCTGATCGCTGCCTAGGTCGACGGCCTTACTGCATACTCCGCCGAGGCGTCCATGTGATTCTCTAGTCTTTGGGGTGAACGACTCGACAAGACCCAATATTCATATGCGATGGCCTGGGTCGTACTTCTCGTGTAGGTAGGAGCCCGAGTTGGCTTCGAGCCCTGCCTCAATACTTCACAAGACCACGTTGGCAACGCTCGAGTTAGCCTGTAAACTCCTCTTGCCTCTCTGAGGTGTGCTGTACGCGTGCGATGGTCCGTCTGTCCCGCTAAGTGGGCCTCTGGCGGTCAGACTCCGCGCGAAGGCCTTTCGGAGGAAGTAGTTCGGGTCGGCCATAATCCCCTTTGGGGGGCACGAAATCATTCATAGCATTCTGGCCGGAAAGCAATCTCCCAAGTATATGGCGTTCAAAGACGCCTTCTGTAGAGACTGCATACATCAAACGGATTCTCGTCAGAGGGGATAATCGATACGGTTAACGAGCTTAACTGTCGGGCGAGAGCACAGTCTCCCTAGCAGTCGGCAGTCTTTGTTACTGCGTCAATGGCAACCAAACGCTAGACGTCCGGAGGTCGAAAGGGCGTCGCCAATGGGTACTGTTTTAATTTCCATGAGAGGTTAATCGGACTCCCGAATATCGCCCTAAAGTTTGAATTCCTTGTAGCCACTGTCTAGGTGTCAAGTCCTGAAACCTACCAGTCGGACGAATAACCTCGAACACATTATTCAACTTTTAAGGTTGGTTATTGTGTATTAGAAGGTCGGCAGCTGACATCCTCGGATTAATCCAAGGCACTCCTCCCTTCCAACCAATCCACTAACATGAACACGTCTGCGCGGCCGTCGCTTCGGTTGTTAGCGTGGGCGCCTGGTACAGTGTTGTAGTCACCCGTCACAATACGCAATCGTTGTAAGTGCTGAGGCCCATGTAATAAGCCGGGGGAGACTTGGGCTAGTCTACAATTTGATAACGTATCCCACGGATTTTTCTTTTTGTCAGTTGAAGTCCCGGTCTCGTTCTCACGACCATCATGTCTGGGAGTATTCGTGCCAAACTTAGATTCTTTTACCCGATAATATTGTTGCGCTCTTGGAATACATGCGCGAGGACTGGGGATGCCCGGTCACTGAATGGGAAGGCGGAGAGGGAACACCGTACCGGGTATGTTTTAGGAGAGAGTGATCGTGGACGACGACCCGCCTACGGATGGCATGCCTTAGGGCGGTATGTTCCGCGTTACTCCTAACTAAGCGCAACGCAAGGCGGCATTGGACATTAAGAGAACATGGAGGCCGCCGGGCGAAACAGGGGAGACGGCCACGAGCTCCCACTTAACAATCCCGCTGTTCCATATACACGTAGATTCCACGCATGCTTCTCTCGCCGGCGTAATAGCCTAGCCCGCAC'/>

    <sequence taxon='83' value='CCTGCGCGACTTCGAAATGGATTATACTATGAGCTAACTACTAGCGAACCAAGTCCAGTTGATAGCTCTTGAGCTAGGTTAACAGCGTTAGTACGTAGCTAGCCATCCAGATAATCCAGTGTCGCCTTGAGTATACAATTGGTGCAGACCCCGAAGCTAGTTTGATACGTCGCCCGCTCAGCGAGATGCCTATCTTGATTAATGCGCTCAATATACGACGAACGTAAAGGCTACTATGTTATGTGATGGCCAGTAATGTAGTATCAGGATTTTCCCCAGGGATTACCGCTAAATATCTGCCCTATTCTTGGCTTAACATGTGTAGCCGAACGTCGTCCCGCCTCTGTGCGTATGCCTCCGTACAATCATTTTCAGAAGTGGGAGCCCTGGACCAGGGGCCCGGAATGACCGTCCGGCAGCGGACGAAATCACAGTTCGCGCTTAAACTTGGTGGTGCGTCAAAGGCAAAGCGCGTGGTGGTTCGACATCCCTTCGCCTCCCTACGGCCCCACATGGAGTTAGTAAGGTTTGCCTGGGTAGGGGTTCGCACTGCCGCCCATCTTCTTTATGATAATGCTTTAGGCGATTGTCCCTGATCGCTGCCTAGGTCGACGGCCTTACTGCATACTCCGCCGAGGCGTCCATGTGATTCTCTAGTCTTTGGGGTGAACGACTCGACAAGACCCAATATTCATATGCGATGGCCTGGGTCGTACTTCTCGTGTAGGTAGGAGCCCGAGTTGGCTTCGAGCCCTGCCTCAATACTTCACAAGACCACGTTGGCAACGCTCGAGTTAGCCTGTAAACTCCTCTTGCCTCTCTGAGGTGTGCTGTACGCGTGCGATGGTCCGTCTGTCCCGCTAAGTGGGCCTCTGGCGGTCAGACTCCGCGCGAAGGCCTTTCGGAGGAAGTAGTTCGGGTCGGCCATAATCCCCTTTGGGGGGCACGAAATCATTCATAGCATTCTGGCCGGAAAGCAATCTCCCAAGTATATGGCGTTCAAAGACGCCTTCTGTAGAGACTGCATACATCAAACGGATTCTCGTCAGAGGGGATAATCGATACGGTTAACGAGCTTAACTGTCGGGCGAGAGCACAGTCTCCCTAGCAGTCGGCAGTCTTTGTTACTGCGTCAATGGCAACCAAACGCTAGACGTCCGGAGGTCGAAAGGGCGTCGCCAATGGGTACTGTTTTAATTTCCATGAGAGGTTAATCGGACTCCCGAATATCGCCCTAAAGTTTGAATTCCTTGTAGCCACTGTCTAGGTGTCAAGTCCTGAAACCTACCAGTCGGACGAATAACCTCGAACACATTATTCAACTTTTAAGGTTGGTTATTGTGTATTAGAAGGTCGGCAGCTGACATCCTCGGATTAATCCAAGGCACTCCTCCCTTCCAACCAATCCACTAACATGAACACGTCTGCGCGGCCGTCGCTTCGGTTGTTAGCGTGGGCGCCTGGTACAGTGTTGTAGTCACCCGTCACAATACGCAATCGTTGTAAGTGCTGAGGCCCATGTAATAAGCCGGGGGAGACTTGGGCTAGTCTACAATTTGATAACGTATCCCACGGATTTTTCTTTTTGTCAGTTGAAGTCCCGGTCTCGTTCTCACGACCATCATGTCTGGGAGTATTCGTGCCAAACTTAGATTCTTTTACCCGATAATATTGTTGCGCTCTTGGAATACATGCGCGAGGACTGGGGATGCCCGGTCACTGAATGGGAAGGCGGAGAGGGAACACCGTACCGGGTATGTTTTAGGAGAGAGTGATCGTGGACGACGACCCGCCTACGGATGGCATGCCTTAGGGCGGTATGTTCCGCGTTACTCCTAACTAAGCGCAACGCAAGGCGGCATTGGACATTAAGAGAACATGGAGGCCGCCGGGCGAAACAGGGGAGACGGCCACGAGCTCCCACTTAACAATCCCGCTGTTCCATATACACGTAGATTCCACGCATGCTTCTCTCGCCGGCGTAATAGCCTAGCCCGCAC'/>

    <sequence taxon='84' value='CCTGCGCGACTTCGAAATGGATTATACTATGAGCTAACTACTAGCGAACCAAGTCCAGTTGATAGCTCTTGAGCTAGGTTAACAGCGTTAGTACGTAGCTAGCCATCCAGATAATCCAGTGTCGCCTTGAGTATACAATTGGTGCAGACCCCGAAGCTAGTTTGATACGTCGCCCGCTCAGCGAGATGCCTATCTTGATTAATGCGCTCAATATACGACGAACGTAAAGGCTACTATGTTATGTGATGGCCAGTAATGTAGTATCAGGATTTTCCCCAGGGATTACCGCTATACATCTGCCCTATTCTTGGCTTAACATGTGTAGCCGAACGTCGTCCCGCCTCTGTGCGTATGCCTCCGTACAATCATTTTCAGAAGTGGGAGCCCTGGACCAGGGGCCCGGAATGACCGTCCGGCAGCGGACGAAATCACAGTTCGCGCTTAAACTTGGTGGTGCGTCAAAGGCAAAGCGCGTGGTGGTTCGACATCCCTTCGCCTCCCTACGGCCCCACATGGAGTTAGTAAGGTTTGCCTGGGTAGGGGTTCGCACTGCCGCCCATCTTCTTTATGATAATGCTTTAGGCGATTGTCCCTGATCGCTGCCTAGGTCGACGGCCTTACTGCATACTCCGCCGAGGCGTCCATGTGATTCTCTAGTCTTTGGGGTGAACGACTCGACAAGACCCAATATTCATATGCGATGGCCTGGGTCGTACTTCTCGTGTAGGTAGGAGCCCGAGTTGGCTTCGAGCCCTGCCTCAATACTTCACAAGACCACGTTGGCAACGCTCGAGTTAGCCTGTAAACTCCTCTTGCCTCTCTGAGGTGTGCTGTACGCGTGCGATGGTCCGTCTGTCCCGCTAAGTGGGCCTCTGGCGGTCAGACTCCGCGCGAAGGCCTTTCGGAGGAAGTAGTTCGGGTCGGCCATAATCCCCTTTGGGGGGCACGAAATCATTCATAGCATTCTGGCCGGAAAGCAATCTCCCAAGTATATGGCGTTCAAAGACGCCTTCTGTAGAGACTGCATACATCAAACGGATTCTCGTCAGAGGGGATAATCGATACGGTTAACGAGCTTAACTGTCGGGCGAGAGCACAGTCTCCCTAGCAGTCGGCAGTCTTTGTTACTGCGTCAATGGCAACCAAACGCTAGACGTCCGGAGGTCGAAAGGGCGTCGCCAATGGGTACTGTTTTAATTTCCATGAGAGGTTAATCGGACTCCCGAATATCGCCCTAAAGTTTGAATTCCTTGTAGCCACTGTCTAGGTGTCAAGTCCTGAAACCTACCAGTCGGACGAATAACCTCGAACACATTATTCAACTTTTAAGGTTGGTTATTGTGTATTAGAAGGTCGGCAGCTGACATCCTCGGATTAATCCAAGGCACTCCTCCCTTCCAACCAATCCACTAACATGAACACGTCTGCGCGGCCGTCGCTTCGGTTGTTAGCGTGGGCGCCTGGTACAGTGTTGTAGTCACCCGTCACAATACGCAATCGTTGTAAGTGCTGAGGCCCATGTAATAAGCCGGGGGAGACTTGGGCTAGTCTACAATTTGATAACGTATCCCACGGATTTTTCTTTTTGTCAGTTGAAGTCCCGGTCTCGTTCTCACGACCATCATGTCTGGGAGTATTCGTGCCAAACTTAGATTCTTTTACCCGATAATATTGTTGCGCTCTTGGAATACATGCGCGAGGACTGGGGATGCCCGGTCACTGAATGGGAAGGCGGAGAGGGAACACCGTACCGGGTATGTTTTAGGAGAGAGTGATCGTGGACGACGACCCGCCTACGGATGGCATGCCTTAGGGCGGTATGTTCCGCGTTACTCCTAACTAAGCGCAACGCAAGGCGGCATTGGACATTAAGAGAACATGGAGGCCGCCGGGCGAAACAGGGGAGACGGCCACGAGCTCCCACTTAACAATCCCGCTGTTCCATATACACGTAGATTCCACGCATGCTTCTCTCGCCGGCGTAATAGCCTAGCCCGCAC'/>

    <sequence taxon='30' value='CCTGCGCGACTTCGAAATGGATTATACTATGGGCTAACTACTAGCGAACCAAGTCCAGTTGATAGCTCTTGAGCTAGGTTAACAGCATTAGTACGTAGCTAGCCATCCAGATAATCCAGTGTCGCCTTGAGTATACAATTGGTGCAGACCCCGAAGCTAGTTTGATACGTCGCCCGCTCAGCGAGATGCCTATCTTGATTAATGCGCTCAATATACGACGAACGTAGAGGCTACTATGTTATGTGATGGCCAGTAATGTAGTATCAGGATTTTCCCCGGGGATTACCGCTATACATCTGCCCTATTCTTAGCTTAACATGTGTAGCCGAACGTCGTCCCGCCTCTGTGCGTATGCCTCCGTACAATCATTTTCAGAAGTGGGAGCCCTGGACCAGGGGCCCGGAATGACCGTCCGGCAGCGGACGAAATCACAGTTCGCGCTTAAACTTGGTGGTGCGTCAAAGGCAAAGCGCGTGGTGGTTCGACATCCCTTGGCCTCCCTACGGCCCCACATGGAGTTAGTAAGGTTTGCCTGGGTAGGGGTTCGCACTGCCGCCCATCTTCTTTATGATAATGCTTTAGGCGATCGTCCCTGATCGCTGCCTAGGTCGACGGCCTTACTGCATACTCCGCCGAGGCGTCCATGTGATTCTCTAGTCTTTGGGGTGAACGACTCGACAAGACCCAATATTCATATGCGATGGCCTGGGTCGTACTTCTCGTGTAGGTAGGAGCCCGAGTTGGCTTCGAGCCCTGCCTCAATACTTCACAAGACCACGTTGGCAACGCTCGAGTTAGCCTGTAAACTCCTCTTGCCTCTCTGAGGTGTGCTGTACGCGTGCGATGGTCCGTCTGTCCCGCTAAGTGGGCCTCTGGCGGTCAGACTCCGCGCGAAGGCCTTTCAGAGGAAGTAGTTCGGGTCGGCCATAATCCCCTTTGGGGGGCACGAAATCATTCATAGCATTCTGGCCGGAAAGCAATCTCCCAAGTATATGGCGTTCAAAGACGCCTTCTGTAGAGACTGCATACATCAAACGGATTCTCGTCAGAGAGGATAATCGATACGGTTAACGAGCTTAACTGTCGGGCGAGAGCGCAGTCTCCCTAGCAGTCGGCAGTTTTTGTTACTGCGTCAATGGCAACCAAACGCTAGACGTCCGGAGGTCGAAAGGGCGTCGCCAATGGGTACTGTTTTAATTTCCATGAGAGGTTAATCGGACTCCCGAATATCGCCCTAAAGTTTGAATTCCTTGTAACCACTGTCTAGGTATCAAGTCCTGAAACCTACCAGTCGGACGAATGACCTCGAACACATTATTCAACTTTTAAGGTTGGTTATTGTGTATTAGAAGGTCGGCAGCTAACATCCTCGGATTAATCCAAGGCACTCCTCCCTTCCAACCAATCCACTAACATGAACACGTCTGCGCGGCCGTCGCTTCGGTTGTTAGCGTGGGCGCCTGGTATAGTGTTGTAATCACCCGTCACAATACGCAATCGTTGTAAGTGCTGAGGCCCACGTAATAAGCCGGGGGAGACTTGGGCTAGTCTACAATTTGATAACGTATCCCACGGATTTTTCTTATTGTCAGTTGAAGTCCCGGTCTCGTTCTCACGACCATCATGTCTGGGAGTATTCGTGCCAAATTTAGATTCTTTTACCCGATAATATTGTTGCGCTCGTGGAATAAATGCGCGAAGACTGGGGATGCCCGGTCACTGAATGGGGAGGCAGAGTGGGAACACCGTATCGGGTATGTTTTAGGAGAGAGTGATCGTGGACGACGACCTGCCTACGGATGGCATGCCTTCGGGCGGTATGTTCCGCGTTACCCCTAACTAAGCGCAACGCAAGGCGGCATTGGACATTAAGAGAACATGGAGGCCGCCGGGCGAAACAGGGGAGACGGCCACGAGCTCCCACTTAACAATCCCGCTGTTCCATATACACGTAGATTCCACGCATGCTTCTCTCGCCGGCGTAATAGCCTAGCCCGCAC'/>

    <sequence taxon='59' value='CCTGCGCGACTTCGAAATGGATTATACTATGGGCTGACTATTAGCGAACCAAGTCCAGTTGATAGCTCTTGAGCTAGGTTAACAGCATTAGTACGTAGCTAGTCATCCAGATAATCCAGTGTCGCCTTGAGTATACAATTGGTGCAGACCCCGAAGCTAGTTTGATACGTCGCCCGCTCAGCGAGATGTCTATCTTGATTAATGCACTCAATATACGACGAACGTAGAGGCTACTATGTTATGTGATGGCCAGTAATGTAGTATCAGGATTTTCCCCAGGGATTACCGCTATACATCTGCCCTATTCTTAGCTTAACATGTGTAGCCGAACGTCGTCCCGCCTCTGTGCGTATGCCTCCGTACAATCATTTTCAGAAGTGGGAGCCCTGGACCAGGGGCCCGGAATGACCGTCCGGCAGCGGACGAAATCACAGTTCGCGCTTAAACTTGGTGGTGCGTCAAAGGCAAAGCGCGTGGTGGTTCGACATCCCTTGGCCTCCTTACGGCCCCACATGGAGTTAGTAAGGTTTGCCTGGGTAGGGGTTCGCACTGCCGCCCATCTTCTTCATGATAATGCTTTAGGCGATCGTCCCTGATCGCTGCCTAGGTCGACGGCCTTACTGCATACTCCGCCGAGGCGTCCATGTGATTCTCTAGTCTTTGGGGTGAACGACTCGACCAGACCCAATATTCATATGCGATGGCCTGGGTCGTACTTCTCGTGTAGGTAGGAGCCCGAGTTGGCTTCGAGCCCTGCCTCAATACTTCACAAGACCACGTTGGCAACGCTCGAGTTAGCCTGTAAACTCCTCTTGCCTCTCTGAGGTGTGCTATACGCGTGCGATGGTCCGTCTGTCCCGCTAAGTGGGCCTCTGGCGGTCAGACTCCGCGCGAAGGCCTTTCGGAGGAAGTAGTTCGGGTCGGCCATAATCCCCTTTGGGGGGCACGAAATCATTCATAGCATTCTGGCCGGAAAGCAATCTCCCAAGTATATGGCGTTCAAAGACGCCTTCTGTAGAGACTGCATACATCAAACGGATTCTCGTCAGAGAGGATAATCGATACGGTTAACGAGCTTAACTGTCGGGCGAGGGCGCAGTCTCCCTAGCAGTCGGCAGTTTTTGTTACTGCGTCAATGGCAACCAAACGCTAGACGTCCGGAGGTCGAAAGGGCGTCGCCAATGGGTACTGTTTTAATTTCCATGAGAGGTTAATCGGACTCCCGAATATCGCCCCAAAGTTTGAATTCCTTGTAGCCACTGTCTAGGTGTCAAGTCCTGAAACCTACCAGTCGGACGAATGACCTCGAACACATTATTCAACTTTTAAGGTTGGTTATTGTGTATTAGAAGGTCGGCAGCTGACATCCTCGGATTAGTCCAAGGCACTCCTCCCTTCCAACCAATCCACTAACATGAACACGTCTGCGCGGCCGTCGCTTCGGTTGTTAGCGTGGGCGCCTGGTACAGTGTTGTAATCACCCGTCACAATACGCAATCGTTGTAAGTGCTGAGGCCCATGTAATAAGCCGGGGGAGACTTGGGCTAGTCTACAATTTGATAACGTATCCCACGGATTTTTCTTATTGTCAGTTGAAGTCCCGGTCTCGTTCTCACGACCATCATGTCTGGGAGTATTCGTGCCAAATTTAGATTCTTTTACCCGATAATATTGTTGCGCTCGTGGAATACATGCGCGAGGACTGGGGATGCCCGGTCACTGAATGGGAAGGCAGAGTGGGAACACCGTACCGGGTATGTTTTAGGAGAGAGTGATCGTGGACGACGACCTGCCTACGGATGGCATGCCTTCGGGCGGTATATTCCGCGTTACTCCTAACTAAGCGCAACGCAAGGCGGCATTGGACATTAAGAGAACATGGAGGCCGCCGGGCGAAACAGGGGAGACGGCCACGAGCTCCCACTTAACAATCCCGCTGTTCCATATACACGTAGATTCCACGCATGCTTCTGTCGCCGGCGTAATAGCCTAGCCAGAAC'/>

    <sequence taxon='60' value='CCTGCGCGACTTCGAAATGGATTATACTATGGGCTGACTATTAGCGAACCAAGTCCAGTTGATAGCTCTTGAGCTAGGTTAACAGCATTAGTACGTAGCTAGCCATCCAGATAATCCAGTGTCGCCTTGAGTATACAATTGGTGCAGACCCCGAAGCTAGTTTGATACGTCGCCCGCTCAGCGAGATGTCTATCTTGATTAATGCACTCAATATACGACGAACGTAGAGGCTACTATGTTATGTGATGGCCAGTAATGTAGTATCAGGATTTTCCCCAGGGATTACCGCTATACATCTGCCCTATTCTTAGCTTAACATGTGTAGCCGAACGTCGTCCCGCCTCTGTGCGTATGCCTCCGTACAATCATTTTCAGAAGTGGGAGCCCTGGACCAGGGGCCCGGAATGACCGTCCGGCAGCGGACGAAATCACAGTTCGCGCTTAAACTTGGTGGTGCGTCAAAGGCAAAGCGCGTGGTGGTTCGACATCCCTTGGCCTCCTTACGGCCCCACATGGAGTTAGTAAGGTTTGCCTGGGTAGGGGTTCGCACTGCCGCCCATCTTCTTCATGATAATGCTTTAGGCGATCGTCCCTGATCGCTGCCTAGGTCGACGGCCTTACTGCATACTCCGCCGAGGCGTCCATGTGATTCTCTAGTCTTTGGGGTGAACGACTCGACCAGACCCAATATTCATATGCGATGGCCTGGGTCGTACTTCTCGTGTAGGTAGGAGCCCGAGTTGGCTTCGAGCCCTGCCTCAATACTTCACAAGACCACGTTGGCAACGCTCGAGTTAGCCTGTAAACTCCTCTTGCCTCTCTGAGGTGTGCTATACGCGTGCGATGGTTCGTCTGTCCCGCTAAGTGGGCCTCTGGCGGTCAGACTCCGCGCGAAGGCCTTTCGGAGGAAGTAGTTCGGGTCGGCCATAATCCCCTTTGGGGGGCACGAAATCATTCATAGCATTCTGGCCGGAAAGCAATCTCCCAAGTATATGGCGTTCAAAGACGCCTTCTGTAGAGACTGCATACATCAAACGGATTCTCGTCAGAGAGGATAATCGATACGGTTAACGAGCTTAACTGTCGGGCGAGAGCGCAGTCTCCCTAGCAGTCGGCAGTTTTTGTTACTGCGTCAATGGCAACCAAACGCTAGACGTCCGGAGGTCGAAAGGGCGTCGCCAATGGGTACTGTTTTAATTTCCATGAGAGGTTAGTCGGACTCCCGAATATCGCCCTAAAGTTTGAATTCCTTGTAGCCACTGTCTAGGTGTCAAGTCCTGAAACCTACCAGTCGGACGAATGACCTCGAACACATTATTCAACTTTTAAGGTTGGTTATTGTGTATTAGAAGGTCGGCAGCTGACATCCTCGGATTAGTCCAGGGCACTCCTCCCTTCCAACCAATCCACTCACATGAACACGTCTGCGCGGCCGTCGCTTCGGTTGTTAGCGTGGGCGCCTGGTACAGTGTTGTAATCACCCGTCACAATACGCAATCGTTGTAAGTGCTGAGGCCCATGTAATAAGCCGGGGGAGACTTGGGCTAGTCTACAATTTGATAACGTATCCCACGGATTTTTCTTATTGTCAGTTGAAGTCCCGGTCTCGTTCTCACGACCATCATGTCTGGGAGTATTCGTGCCAAATTTAGATTCTTTTACCCGATAATATTGTTGCGCTCGTGGAATACATGCGCGAGGACTGGGGATGCCCGGTCACTGAATGGGAAGGCAGAGTGGGAACACCGTACCGGGTATGTTTTAGGAGAGAGTGATCGTGGACGACGACCTGCCTACGGATGGCATGCCTTCGGGCGGTATGTTCCGCGTTACTCCTAACTAAGCGCAACGCAAGGCGGCATTGGACATTAAGAGAACATGGAGGCCGCCGGGCGAAACAGGGGAGACGGCCACGAGCTCCCACTTAACAATCCCGCTGTTCCATATACACGTAGATTCCACGCATGCTTCTCTCGCCGGCGTAATAGCCTAGCCAGAAC'/>

    <sequence taxon='75' value='CCTGCGCGACTTCGAAATGGATTATACTATGGGCTGACTATTAGCGAACCAAGTCCAGTTGATAGCTCTTGAGCTAGGTTAACAGCATTAGTACGTAGCTAGCCATCCAGATAATCCAGTGTCGCCTTGAGTATACAATTGGTGCAGACCCCGAAGCTAGTTTGATACGTCGCCCGCTCAGCGAGATGTCTATCTTGATTAATGCACTCAATATACGACGAACGTAGAGGCTACTATGTTATGTGATGGCCAGTAATGTAGTATCAGGATTTTCCCCAGGGATTACCGCTATACATCTGCCCTATTCTTAGCTTAACATGTGTAGCCGAACGTCGTCCCGCCTCTGTGCGTATGCCTCCGTACAATCATTTTCAGAAGTGGGAGCCCTGGACCAGGGGCCCGGAATGACCGTCCGGCAGCGGACGAAATCACAGTTCGCGCTTAAACTTGGTGGTGCGTCAAAGGCAAAGCGCGTGGTGGTTCGACATCCCTTGGCCTCCCTACGGCCCCACATGGAGTTAGTAAGGTTTGCCTGGGTAGGGGTTCGCACTGCCGCCCATCTTCTTCATGATAATGCTTTAGGCGATCGTCCCTGATCGCTGCCTAGGTCGACGGCCTTACTGCATACTCCGCCGAGGCGTCCATGTGATTCTCTAGTCTTTGGGGTGAACGACTCGACCAGACCCAATATTCATATGCGATGGCCTGGGTCGTGCTTCTCGTGTAGGTAGGAGCCCGAGTTGGCTTCGAGCCCTGCCTCAATACTTCACAAGACCACGTTGGCAACGCTCGAGTTAGCCTGTAAACTCCTCTTGCCTCTCTGAGGTGTGCTATACGCGTGCGATGGTCTGTCTGTCCCGCTAAGTGGGCCTCTGGCGGTCAGACTCCGCGCGAAGGCCTTTCGGAGGAAGTAGTTCGGGTCGGCCATAATCCCCTTTGGGGGGCACGAAATCATTCATAGCATTCTGTCTGGAAAGCAATCTCCCAAGTATATGGCGTTCAAAGACGCCTTCTGTAGAGACTGCATACATCAAACGGATTCTCGTCAGAGAGGATAATCGATACGGTTAACGAGCTTAACTGTCGGGCGAGAGCGCAGTCTCCCTAGCAGTCGGCAGTTTTTGTTACTGCGTCAATGGCAACCAAACGCTAGACGTCCGGAGGTCGAAAGGGCGTCGCCAATGGGTACTGTTTTAATTTCCATGAGAGGTTAATCGGACTCCCGAATATCGCCCTAAAGTTTGAACTCCTTGTAGCCACTGTCTAGGTGTCAAGTCCTGAAACCTACCAGTCGGACGAATGACCTCGAACACATTATTCAACTTTTAAGGTTGGTTATTGTGTATTAGAAGGTCGGCAGCTGACATCCTCGGATTAGTCCAAGGCACTCCTCCCTTCCAACCAATCCACTAACATGAACACGTCTGCGCGGCCGTCGCTTCGGTTGTTAGCGTGGGCGCCTGGTACAGTGTTGTAATCACCCGTCACAATACGCAATCGTTGTAAGTGCTGAGGCCCATGTAATAAGCCGGGGGAGACTTGGGCTAGTCTACAATTTGATAACGTATCCCACGGATTTTTCTTATTGTCAGTTGAAGTCCCGGTCTCGTTCTCACGACCATCATGTCTGGGAGTATTCGTGCCAAATTTAGATTCTTTTACCCGATAATATTGTTGCGCTCGTGGAATACATGCGCGAGGACTGGGGATGCCCGGTCACTGAATGGGAAGGCAGAGTGGGAACACCGTACCGGGTATGTTTTAGGAGAGAGTGATCGTGGACGACGACCTGCCTACGGATGGCATGCCTTCGGGCGGTATGTTCCGCGTTACTCCTAACTAAGCGCAACGCAAGGCGGCATTGGACATTAAGAGAACATGGAGGCCGCCGGGCGAAACAGGGGAGACGGCCACGCGCTCCCACTTAACAGTCCCGCTGTTCCATATACACGTAGATTCCACGCATGCTTCTCTCGCCGGCGTAATAGCCTAGCCAGAAC'/>

    <sequence taxon='31' value='CCTGCGCGACTTCGAAATGGATTATACTATGGGCTAACTACTAGCGAACCAAGTCCAGTTGATAGCTCTTGAGCTAGGTTAACAGCATTAGTACGTAGCTAGCCATCCAGATAATCCAGTGTCGCCTTGAGTATACAATTGGTGCAGACCCCGAAGCTAGTTTGATACGTCGCCCGCTCAGCGAGATGCCTATCTTGATTAATGCGCTCAATATACGACGAACGTAGAGGCTACTATGTTATGTGATGGCCAGTAATGTAGTATCAGGATTTTCCCCAGGGATTACCGCTATACATCTGCCCTATTCTTAGCTTAACATGTGTAGCCGAACGTCGTCCCGCCTCTGTGCGTATGCCTCCGTACAATCATTTTCAGAAGTGGGAGCCCTGGACCAGGGGCCCGGAATGACCGTCCGGCAGCGGACGAAATCACAGTTCGCGCTTAAACTTGGTGGTGCGTCAAAGGCAAAGCGCGTGGTGGTTCGACATCCCTTGGCCTCCCTACGGCCCCACATGGAGTTAGTAAGGTTTGCCTGGGTAGGGGTTCGCACTGCCGCCCATCTTCTTTATGATAATGCTTTAGGCGATCGTCCCTGATCGCTGCCTAGGTCGACGGCCTTACTGCATACTCCGCCGAGGCGTCCATGTGATTCTCTAGTCTTTGAGGTGAACGACTCGACAAGACCCAATATTCATATGCGATGGCCTGGGTCGTACTTCTCGTGTAGGTAGGAGCCCGAGTTGGCTTCGAGCCCTGCCTCAATACTTCACAAGACCACGTTGGCAACGCTCGAGTTAGCCTGTAAACTCCTCTTGCCTCTCTGAGGTGTGCTGTACGCGTGCGATGGTCCGTCTGTCCCGCTAAGTGGGCCTCTGGCGGTCAGACTCCGCGCGAAGGCCTTTCGGAGGAAGTAGTTCGGGTCGGCCATAATCCCCTTTGGGGGGCACGAAATCATTCATAGCATTCTGGCCGGAAAGCAATCTCCCAAGTATATGGCGTTCAAAGACGCCTTCTGTAGAGACTGCATACATCAAACGGATTCTCGTCAGAGAGGATAATCGATACGGTTAACGAGCTTAACTGTCGGGCGAGAGCGCAGTCTCCCTAGCAGTCGGCAGTTTTTGTTACTGCGTCAATGGCAACCAAACGCTAGACGTCCGGAGGTCGAAAGGGCGTCGCCAATGGGTACTGTTTTAATTTCCATGAGAGGTTAATCGGACTCCCGAATATCGCCCTAAAGTTTGAATTCCTTGTAGCCACTGTCTAGGTGTCAAGTCCTGAAACCTACCAGTCGGACGAATGACCTCGAACACATTATTCAACTTTTAAGGTTGGTTATTGTGTATTAGAAGGTCGGCAGCTGACATCCTCGGATTAATCCAAGGCACTCCTCCCTTCCAACCAATCCACTAACATGAACACGTCTGCGCGGCCGTCGCTTCGGTTGTTAGCGTGGGCGCCTGGTACAGTGTTGTAATCACCCGTCACAATACGCAATCGTTGTAAGTGCTGAGGCCCATGTAATAAGCCGGGGGAGACTTGGGCTAGTCTACAATTTGATAACGTATCCCACGGATTTTTCTTATTGTCAGTTGAAGTCCCGGTCTCGTTCTCACGACCATCATGTCTGGGAGTATTCGTGCCAAATTTAGATTCTTTTACCCGATAATATTGTTGCGCTCGTGGAATACATGCGCGAGGACTGGGGATGCCCGGTCACTGAATGGGAAGGCAGAGTGGGAACACCGTACCGGGTATGTTTTAGGAGAGAGTGATCGTGGACGACGACCTGCCTACGGATGGCATGCCTTCGGGCGGTATGTTCCGCGTTACTCCTAACTAAGCGCAACGCAAGGCGGCATTGGACATTAAGAGAACATGGAGGCCGCCGGGCGAAACAGGGGAGACGGCCACGAGCTCCCACTTAACAATCCCGCTGTTCCATATACACGTAGATTCCACGCATGCTTCTCTCGCCGGCGTAATAGCCTAGCCCGCAC'/>

    <sequence taxon='50' value='CCTGCGCGACTTCGAAATGGATTATACTATGGGCTAACTACTAGCGAACCAAGTCCAGTTGATAGCTCTTGAGCTAGGTTAACAGCATTAGTACGTAGCTAGCCATCCAGATAATCCAGTGTCGCCTTGAGTATACAATTGGTGCAGACCCCGAAGCTAGTTTGATACGTCGCCCGCTCAGCGAGATGCCTATCTTGATTAATGCGCTCAATATACGACGAACGTAGAGGCTACTATGTTATGTGATGGCCAGTAATGTAGTATCAGGATTTTCCCCAGGGATTACCGCTATACATCTGCCCTATTCTTAGCTTAACATGTGTAGCCGAACGTCGTCCCGCCTCTGTGCGTATGCCTCCGTACAATCACTTTCAGAAGTGGGAGCCCTGGACCAGGGGCCCGGAATCACCGTCCGGCAGCGGACGAAATCACAGTTCGCGCTTAAACTTGGTGGTGCGTCAAAGGCAAAGCGCGTGGTGGTTCGACATCCCTTGGCCTCCCTACGGCCCCACATGGAGTTAGTAAGGTTTGCCTGGGTAGGGGTTCGCACTGCCGCCCATCTTCTTTATGATAATGCTTTAGGCGACCGTCCCTGATCGCTGCCTAGGTCGACGGCCTTACTGCATACTCCGCCGAGGCGTCCATGTGATTCTCTAGTCTTTGAGGTGAACGACTCGACAAGACCCAATATTCATATGCGATGGCCTGGGTCGTACTTCTCGTGTAGGTAGGAGCCCGAGTTGGCTTCGAGCCCTGCCTCAATACTTCACAAGACCACGTTGGCAACGCTCGAGTTAGCCTGTAAACTCCTCTTGCCTCTCTGAGGTGTGCTGTACGCGTGCGATGGTCCGTCTGTCCCGCTAAGTGGGCCTCTGGCGGTCAGACTCCGCGCGAAGGCCTTTCGGAGGAAGTAGTTCGGGTCGGCCATAATCCCCTTTGGGGGGCACGAAATCATTCATAGCATTCTGGCCGGAAAGCAATCTCCCAAGTATATGGCGTTCAAAGACGCCTTCTGTAGAGACTGCATACATCAAACGGATTCTCGTCAGAGAGGATAATCGATACGGTTAACGAGCTTAACTGTCGGGCGAGAGCGCAGTCTCCCTAGCAGTCGGCAGTTTTTGTTACTGCGTCAATGCCAACCAAACGCTAGACGTCCAGAGGTCGAAAGGGCGTCGCCAATGGGTACTGTTTTAATTTCCATGAGAGGTTAATCGGACTCCCGAATATCGCCCTAAAGTTTGGATTCCTTGTAGCCACTGTCTAGGTGTCAAGTCCTGAAACCTACCAGTCGGACGAATGACCTCGAACACATTATTCAACTTTTAAGGTTGGTTATTGTGTATTAGAAGGTCGGCAGCTGACATCCCCGGATTAATCCAAGGCACTCCTCCCTTCCAACCAATCCACTAACATGAACACGTCTGCGCGGCCGTCGCTTCGGTTGTTAGCGTGGGCGCCTGGTATAGTGTTGTAATCACCCGTCACAATACGCAATCGTTGTAAGTGCTGAGGCCCATGTAATAAGCCGGGGGAGACTTGGGCTAGTCTACAATTTGATAACGTATCCCACGGATTTTTCTTATTGTCAGTTGAAGTCCCGGTCTCGTTCTCACGACCATCATGTCTGGGAGTATTCGTGCCAAATTTAGATTCTTTTACCCGATAATATTGTTGCGCTCGTGGAATACATGCGCGAGGACTGGGGATGCCCGGTCACTGAATGGGAAGGCAGAGTGGAAACACCGTACCGGGTATGTTTTAGGAGAGAGTGATCGTGGACGACGACCTGCCTACGGATGGCATGCCTTCGGGCGGTATGTTCCGCGTTACTCCTAACTAAGCGTAACGCAAGGCGGCATTGGACATTAAGAAAACATGGAGGCCGCCGGGCGAAACAGGGGAGACGGCCACGAGCTCCCACTTAACAATCCCGCTGTTCCATATACACGTAGATTCCACGCATGCTTCTCTCGCCGGCGTAATAGCCTAGCCCGCAC'/>

    <sequence taxon='62' value='CCTGCGCGACTTCGAAATGGATTATACTATGGGCTAACTACTAGCGAACCAAGTCCAATTGATAGCTCTTGAGCTAGGTTAACAGCATTAGTACGTAGCTAGCCATCCAGATAATCTAGTGTCGCCTTGAGTATACAATTGGTGCAGACCCCGAAGCTAGTTTGATACGTCGCCCGCTCAGCGAGATGCCTATCTTGATTAATGCGCTCAATATACGACGAACGTAGAGGCTACTATGTTATGTGATGGCCAGTAATGTAGTATCAGGATTTTCCCCAGGGATTACCGCTATACATCTGCCCTATTCTTAGCTTAACATGTGTAGCCGAACGTCGTCCCGCCTCTGTGCGTACGCCTCCGTACAATCACTTTCAGAAGTGGGAGCCCTGGACCAGGGGCCCGGAATCACCGTCCGGCAGCGGACGAAATCACAGTTCGCGCTTAAACTTGGTGGTGCGTCAAAGGCAAAGCGCGTGGTGGTTCGACATCCCTTGGCCTCCCTACGGCCCCACATGGAGTTAGTAAGGTTTGCCTGGGTAGGGGTTCGCACTGCCGCCCATCTTCTTTATGATAATGCTTTAGGCGACCGTCCCTGATCGCTGCCTAGGTCGACGGCCTTACTGCATACTCCGCCGAGGCGTCCATGTGATTCTCTAGTCTTTGAGGTGAACGACTCGACAAGACCCAATATTCATATGCGATGGCCTGGGTCGTACTTCTCGTGTAGGTAGGAGCCCGAGTTGGCTTCGAGCCCTGCCTCAATACTTCACAAGACCACGTTGGCAACGCTCGAGTTAGCCTGTAAACTCCTCTTGCCTCTCTGAGGTGTGCTGTACGCGTGCGATGGTCCGTCTGTCCCGCTAAGTGGGCCTCTGGCGGTCAGACTCCGCGCGAAGGCCTTTCGGAGGAAGTAGTTCGGGTCGGCCATAATCCCCTTTGGGGGGCACGAAATCATTCATAGCATTCTGGCCGGAAAGCAATCTCCCAAGTATATGGCGTTCAAAGACGCCTTCTGTAGAGACTGCATACATCAAACGGATTCTCGTCAGAGAGGATAATCGATACGGTTAACGAGCTTAACTGTCGGGCGAGAGCGCAGTCTCCCTAGCAGTCGGCAGTTTTTGTTACTGCGTCAATGCCAACCAAACGCTAGACGTCCAGAGGTCGAAAGGGCGTCGCCAATGGGTACTGTTTTAATTTCCATGAGAGGTTAATCGGACTCCCGAATATCGCCCTAAAGTTTGGATTCCTTGTAGCCACTGTCTAGGTGTCAAGTCCTGAAACCTACCAGTCGGACGAATGACCTCGAACACATTATTCAACTTTTAAGGTTGGTTATTGTGTATTAGAAGGTCGGCAGCTGACATCCCCGGATTAATCCAAGGCACTCCTCCCTTCCAACCAATCCACTAACATGAACACGTCTGCGCGGCCGTCGCTTCGGTTGTTAGCGTGGGCGCCTGGTATGGTGTTGTAATCACCCGTCACAATATGCAATCGTTGTAAGTGCTGAGGCCCATGTAATAAGCCGGGGGAGACTTGGGCTAGTCTACAATTTGATAACGTATCCCACGGATTTTTCTTATTGTCAGTTGAAGTCCCGGTCTCGTTCTCACGACCATCATGTCTGGGAGTATTCGTGCCAAATTTAGATTCTTTTACCCGATAATATTGTTGCGCTCGTGGAATACATGCGCGAGGACTGGGAATGCCCGGTCACTGAATGGGAAGGCAGAGTGGAAACACCGTACCGGGTATGTTTTAGGAGAGAGTGATCGTGGATGACGACCTGCCTACGGATGGCATGCCTTCGGGCGGTATGTTCCGCGTTACTCCTAACTAAGCGTAACGCAAGGCGGCATTGGACATTAAGAAAACATGGAGGCCGCCGAGCGAAACAGGGGAGACGGCCACGAGCTCCCACTTAACAATCCCGCTGTCCCATATACACGTAGATTCCACGCATGCTTCTCTCGCCGGCGTAATAGCCTAGCCCGCAC'/>

    <sequence taxon='39' value='CCTGCGCGACTTCGAAATGGATTATACTATGGGCTAACTACTAGCGAACCAAGTCCAGTTGATAGCTCTTGAGCTAGGTTAACAGCATTAGTACGTAGCTAGCCATCCAGATAATCCAGTGTCGCCTTGAGTATACAATGGGTGCAGACCCCGAAGCTAGTTTGATACGTCGCCCGCTCAGCGAGATGCCTATCTTGATTAATGCGCTCAATATACGACGAACGTAGAGGCTACTATGTTATGTGATGGCCAGTAATGTAGTATCAGGATTTTCCCCAGGGATTACCGCTATACATCTGCCCTATTCTTAGCTTAACATGTGTAGCCGAACGTCGTCCCGCCTCTGTGCGTATGCCTCCGTACAATCATTTTCAGAAGTGGGAGCCCTGGACCAGGGGCCCGGAATGACCGTCCGGCAGCGGACGAAATCACAGTTCGCGCTTAAACTTGGTGGTGCGTCAAAGGCAAAGCGCGTGGTGGTTCGACATCCCTTGGCCTCCCTACGGCCCCACATGGAGTTAGTAAGGTTTGCCTGGGTAGGGGTTCGCACTGCCGCCCTTCTTCTTTATGATAATGCTTTAGGCGATCGTCCCTGATCGCTGCCTAGGTCGACGGCCTTACTGCATACTCCGCCGAGGCGTCCATGTGATTCTCTAGTCTTTGGGGTGAACGACTCGACAAGACCCAATATTCATATGCGATGGCCTGGGTCGTACTTCTCGTGTAGGTAGGAGCCCGAGTTGGCTTCGAGCCCTGCCTCAATACTTCACAAGACCACGTTGGCCACGCTCGAGTTAGCCTGTAAACTCCTCTTGCCTCTCTGAGGTGTGCTGTACGCGTGCGATGGTCAGTCTGTCCCGCTAAGTGGGCCTCTGGCGGTCAGACTCCGCGCGAAGGCCTTTCGGAGGAAGTAGTTCGGGTCGGCCATAATCCCCTTTGGGGGGCACGAAATCATTCATAGCATTCTGGCCGGAAAGCAATCTCCCAAGTATATGGCGTTCAAAGCCGCCTTCTGTAGAGACTGCATACATCAAACGGATTCTCGTCAGAGAGGATAATCGATACGGTTAACGAGCTTAACTGTCGGGCGAGAGCGCAGTCTCCCTAGCAGTCGGCAGTTTTTGTTACTGCGTCAATGGCAACCAAACGCTAGACGTCCGGAGATCGAAAGGGCGTCGCCAATGGGTACTGTTTTAATTTCCATGAGAGGTTAATCGGACTCCCGAATATCGCCCTAAAGTTTGAATTCCTTGTAGCCACTGTCTAGGTGTCAAGTCCTGAAACCTACCAGTCGGACGAATGACCTCGAACACATTATTCAACTTTTAAGGTTGGTTATTGTGTATTAGAAGGTCGGCAGCTGACATCCTCGGATTAATCCAAGGCACTCCTCCCTTCCAACCAATCCACTAACATGAACACGTCTGCGCGGCCGTCGCTTCGGTTGTTAGCGTGGGCGCCTGGTACAGTGTTGTAATCACCCGTCACAATACGCAATCGTTGTAAGTGCTGAGGCCCATGTAATAAGCCGGGGGAGACTTGGGCTAGTCTACAATTTGATAACGTATCCCACGGATTTTTCTTATTGTCAGTTGAAGTCCCGGTCTCGTTCTCACGACCATCATGTCTGGGAGTATTCGTGCCAAATTTACATTCTTTTACCCGATAATATTGTTGCGCTCGTGGAATACATGCGCGAGGACCGGGGATGCCCGGTCACTGAATGGGAAGGCAGAGTGGGAACACTGTACCGGGTATGTTTTAGGAGAGAGTGATCGTGGACGACGACCTGCCTACGGATGGCATGCCTTCGGGCGGTATGTTCCGCGTTACTCCTAACTAAGCGCAACGCAAGGCGGCATTGGACATTAAGAGAACATGGAGGCCGCCGGGCGAAACAGGGGAGACGGCCACGAGCTCCCACTTAACAATCCCGCTGTTCCATATACACGTAGATTCCACGCATGCTTCTCTCGCCGGCGTAATAGCCTAGCCCGCAC'/>

    <sequence taxon='40' value='CCTGCGCGACTTCGAAATGGATTATACTATGGGCTAACTACTAGCAAACCAAGTCCAGTTGATAGCTCTTGAGCTAGGTTAACAGCATTAGTACGTAGCTAGCCATCCAGATAATCCAGTGTCGCCTTGAGTATACAATGGGTGCAGACCCCGAAGCTAGTTTGATACGTCGCCCGCTCAGCGAGATGCCTATCTTGATCAATGCGCTCAATATACGACGAACGTAGAGGCTACTATGTTATGTGATGGCCAGTAATGTAGTATCAGGATTTTCCCCAGGGATTACCGCTATACATCTGCCCTATTCTTAGCTTAACATGTGTAGCCGAACGTCGTCCCGCCTCTGTGCGTATGCCTCCGTACAACCATTTTCAGAAGTGGGAGCCCTGGACCAGGGGCCCGGAATGACCGTCCGGCAGCGGACGAAATCACAGTTCGCGCTTAAACTTGGTGGTGCGTCAAAGGCAAAGCGCGTGGTGGTTCGACATCCCTTGGCCTCCCTACGGCCCCACATGGAGTTAGTAAGGTTTGCCTGGGTAGGGGTTCGCACTGCCGCCCATCTTCTTTATGATAATGCTTTAGGCGATCGTCCCTGATCGCTGCCTAGGTCGACGGCCTTACTGCATACTCCGCCGAGGCGTCCATGTGATTCTCTAGTCTTTGGGGTGAACGACTCGACAAGACCCAATATTCATATGCGATGGCCTGGGTCGTACTTCTCGTGTAGGTAGGAGCCCGAGTTGGCTTCGAGCCCTGCCTTAATACTTCACAAGACCACGTTGGCCACGCTCGAGTTAGCCTGTAAACTCCTCTTGCCTCTCTGAGGTGTGCTGTACGCGTGCGATGGTCCGTCTGTCCCGCTAAGTGGGCCTCTGGCGGTCAGACTCCGCGCGAAGGCCTTTCGGAGGAAGTAGTTCGGGTCGGCCATAATCCCCTTTGGGGGGCACGAAATCATTCATAGCATTCTGGCCGGAAAGCAATCTCCCAAGTATATGGCGTTCAAAGACGCCTTCTGTAGAGACTGCATACATCAAACGGATTCTCGTCAGAGAGGATAATCGATACGGTTAACGAGCTTAACTGTCGGGCGAGAGCGCAGTCTCCCTAGCAGTCGGCAGTTTTTGTTACTGCGTCAATGGCAACCAAACGCTAGACGTCCGGAGGTCGAAAGGGCGTCGCCAATGGGCATTGTTTTAATTTCCATGAGAGGTTAATCGGACTCCCGAATATCGCCCTAAAGTTTGAATTCCTTGTAGCCACTGTCTAGGTGTCAAGTCCTGAAACCTACCAGTCGGACGAATGACCTCGAACACATTATTCAACTTTTAAGGTTGGTTATTGTGTATTAGAAGGTCGGCAGCTGACATCCTCGGATTAATCCAAGGCACTCCTCCCTTCCAACCAATCCACCAACATGAACACGTCTGCGCGGCCGTCGCTTCGGTTGTTAGCGTGGGCGCCTGGTACAATGTTGTAATCACCCGTCACAATACGCAATCGTTGTAAGTGCTGAGGCCCATGTAATAAGCCGGGGGAGACTTGGGCTAGTCTACAATTTGATAACGTATCCCACGGATTTTTCTTATTGTCAGTTGAAGTCCCGGTCTCGTTCTCACGACCATCATGTCTGGGAGTATTCGTGCCAAATTTAGATTCTTTTACCCGATAATATTGTTGCGCTCGTGGAATACATGCGCGAGGACCGGGGATGCCCGGTCACTGAATGGGAAGGCAGAGTGGGAACACCGTACCGGGTATGTTTTAGGAGAGAGTGATCGTGGACGACGACCTGCCTACGGATGGCATGCCTTCGGGCGGTATGTTCCGCGTTACTCCTAACTAAGCGCAACGCAAGGCGGCATTGGACATTAAGAGAACATGGAGGCCGCCGGGCGAAACAGGGGAGACGGCCACGAGCTCCCACTTAACAATCCCGCTGTTCCATATACACGTAGATTCCACGCATGCTTCTCTCGCCGGCGTAATAGCCTAGCCCGCAC'/>

    <sequence taxon='76' value='CCTGCGCGACTTCGAAATGGATTATACTATGGGCTAACTACTAGCAAACCAAGTCCAGTTGATAGCTCTTGAGCTAGGTTAACAGCATTAGTACGTAGCTAGCCATCCAGATAATCCAGTGTCGCCTTGAGTATACAATGGGTGCAGACCCCGAAGCTAGTTTGATACGTCGCCCGCTCAGCGAGATGCCTATCTTGATCAATGCGCTCAATATACGACGAACGTAGAGGCTACTATGTTATGTGATGGCCAGTAATGTAGTATCAGGATTTTCCCCAGGGATTACCGCTATACATCTGCCCTATTCTTAGCTTAACATGTGTAGCCGAACGTCGTCCCGCCTCTGTGCGTATGCCTCCGTACAACCATTTTCAGAAGTGGGAGCCCTGGACCAGGGGCCCGGAATGACCGTCCGGCAGCGGACGAAATCACAGTTCGCGCTTAAACTTGGTGGTGCGTCAAAGGCAAAGCGCGTGGTGGTTCGACATCCCTTGGCCTCCCTACGGCCCCACATGGAGTTAGTAAGGTTTGCCTGGGTAGGGGTTCGCACTGCCGCCCATCTTCTTTATGATAATGCTTTAGGCGATCGTCCCTGATCGCTGCCTAGGTCGACGGCCTTACTGCATACTCCGCCGAGGCGTCCATGTGATTCTCTAGTCTTTGGGGTGAACGACTCGACAAGACCCAATATTCATATGCGATGGCCTGGGTCGTACTTCTCGTGTAGGTAGGAGCCCGAGTTGGCTTCGAGCCCTGCCTTAATACTTCACAAGACCACGTTGGCCACGCTCGAGTTAGCCTGTAAACTCCTCTTGCCTCTCTGAGGTGTGCTGTACGCGTGCGATGGTCCGTCTGTCCCGCTAAGTGGGCCTCTGGCGGTCAGACTCCGCGCGAAGGCCTTTCGGAGGAAGTAGTTCGGGTCGGCCATAATCCCCTTTGGGGGGCACGAAATCATTCATAGCATTCTGGCCGGAAAGCAATCTCCCAAGTATATGGCGTTCAAAGACGCCTTCTGTAGAGACTGCATACATCAAACGGATTCTCGTCAGAGAGGATAATCGATACGGTTAACGAGCTTAACTGTCGGGCGAGAGCGCAGTCTCCCTAGCAGTCGGCAGTTTTTGTTACTGCGTCAATGGCAACCAAACGCTAGACGTCCGGAGGTCGAAAGGGCGTCGCCAATGGGCATTGTTTTAATTTCCATGAGAGGTTAATCGGACTCCCGAATATCGCCCTAAAGTTTGAATTCCTTGTAGCCACTGTCTAGGTGTCAAGTCCTGAAACCTACCAGTCGGACGAATGACCTCGAACACATTATTCAACTTTTAAGGTTGGTTATTGTGTATTAGAAGGTCGGCAGCTGACATCCTCGGATTAATCCAAGGCACTCCTCCCTTCCAACCAATCCACCAACATGAACACGTCTGCGCGGCCGTCGCTTCGGTTGTTAGCGTGGGCGCCTGGTACAATGTTGTAATCACCCGTCACAATACGCAATCGTTGTAAGTGCTGAGGCCCATGTAATAAGCCGGGGGAGACTTGGGCTAGTCTACAATTTGATAACGTATCCCACGGATTTTTCTTATTGTCAGTTGAAGTCCCGGTCTCGTTCTCACGACCATCATGTCTGGGAGTATTCGTGCCAAATTTAGATTCTTTTACCCGATAATATTGTTGCGCTCGTGGAATACATGCGCGAGGACCGGGGATGCCCGGTCACTGAATGGGAAGGCAGAGTGGGAACACCGTACCGGGTATGTTTTAGGAGAGAGTGATCGTGGACGACGACCTGCCTACGGATGGCATGCCTTCGGGCGGTATGTTCCGCGTTACTCCTAACTAAGCGCAACGCAAGGCGGCATTGGACATTAAGAGAACATGGAGGCCGCCGGGCGAAACAGGGGAGACGGCCACGAGCTCCCACTTAACAATCCCGCTGTTCCATATACACGTAGATTCCACGCATGCTTCTCTCGCCGGCGTAATAGCCTAGCCCGCAC'/>

    <sequence taxon='9' value='CCTGCGCGACTTCGAAATGGGTTATACTATGGGCTAATTACTAGCGAACCAAGTCCAGTTGATAGCTCTTGAGCTAGGTTAACAGCATTAGTACGTAGCTAGCCATCCAGATAATCCAGTGTCGCCTTGAGTATACAATTGGTGCAGACCCCGAAGCTAGTTTGATACGTCGCCCGCTCAGCGAGGTGCCTATCTTGATTAATGCGCTCAATATACGACGAACGTAGAGGCTACTATGTTATGTGGTGGCCAGTAATGTAGTATCAGGATTTTCCCTAGGGATTACCGCCATACATCTGCCCTATTCTTAGCTTAACATGTGTAGCCGAACGTCGTCCCGCCTTTGTACGTATGCCTCCGTACAATCATTTTCAGAAGTGGGAGCCCTGGACCAGGGGCCCGGAATGACCGTCCGGCAGCGGACGAAACCACAGTTCGCGCTTAAACTTGGTGGTGCGTCAAAGGCAAAGCGCGTGGTGGTTCGACATCCCTTGGCCTCCCTACGGCCCCACATGGAGTTAGTAAGATCTGCCTGGGTAGGGGTTCGCACTGCCGCCCATCTTTTTTATGATAATGCTTTAGGCGATCGTCCCTGATCGCTGCCTAGGTCGACGGCCTTACTGCATACTCCGCCGAGGCGTCCATGTGATTCTCTAGTCTTTGGGGTGAACGACTCGATAGGACCCAATATTCCTATGCGATGGCCTGGGTCGTACTTCTCGTGTAGGTAGGAGCCCGAGTTGGCTTCGAGCCCTGCCTCAATACTTCACAAGACCACGTTGGCAACGCTCGAGTTAGCCTGTAAACTTCTCTTGCCTCTCTGAGGTGTGCTGTACGCGTGCGATGGTCCGTCTGTCCCGCTAAGTGGGCCTCTGGCGGTCAGACTCCGCGCGAAGGCCTTTCGGAGGAAGTAGTTCGGGTCGGCCATAATCCCCTTTGGGGGGCACGAAATCATTTATAGCATTCTAGCCGGAAAGCAATCTCCCAAGTATATGGCGTTCAAAGACGCCTTCTGTAGAGACTGCATACATCAAACGGATTCTCGTCAGAGAGGATAATCGATACGGTTAACGAACTTAACTGTCGGGCGAGAGCGCAGTCTCCCTAGCAGTCGGCAGTTTTTGTTACTGCGTCAATGGCAACCAAACGCTAGACGTCCGGAGGTCGAAAGGGCGTCGCCAATGGGCACTGTTTTAATTTCCATGAGAGGTTAATCGGACTCCCGGATATCGCCCTAAAGTTTGAATTCCTTGTAGCCACTGTCTAGGTGTCAAGCCCTGAAACCTACCAGTCGGACGAATGACCTCGAACACATTATTCAACTTTTAAGGTTGGTTATTATGTATTAGAAGGCCGGCAGCTGGCATCCTCGGATTAATCCAAGGCACTCCTCCCTTCCAACCAATCCACTAACATGAACACGTCTGCGCGGCCGTCGCTTCGGTTGTTAGCGTGGGCGCCTGGTACAGTGTTGTAATCACCCGTCACAATACGCAATCGTTGTAAGTGCTGAGGCCCATGTAATAAGCCGGGGGAGGCTTGGGCTAGTCTACAATTTGATAACGTATCCCACGGATTTTTTTTATTGTCAGTTGAAGTCCCGGTCTCGTTCTCACGACCATCATGTCTGGGAGTATTCGTGCCAAATTTAGATTCTTTTACCCGATAATATTGTTGCACTCGTGGAATACATGCGCGAGGACTGGGGATGCCCGGTCACTGAATGGGAAGGCGGAGTGGGAACACCGTACCGGGTATGTTTTAGGAGAGAGTGATCGTGGACGACGACCTGCCTACGGATGGCATGCCTTAGGGCGGTATGTTCCGCGTTACTCCTAACTAAGCGCAACGCAAGGCGGCATTGGACATTAAGAGAACATGGAGGCCGCCGGGCGAAACAGGGGAGACGGCCACGAGCTCCCACTTAACAATCCCGCTGTTCCATATACACGTAGATTCCACGAATGCTTCTCTCGCCGGCGTAATAGCCTAGCCCGCAC'/>

    <sequence taxon='21' value='CCTGCGCGACTTCGAAATGGGTTATACTATGGGCTAATTACTAGCGAACCAAGTCCAGTTGATAGCTCTTGAGCTAGGTTAACAGCATTAGTACGTAGCTAGCCATCCAGATAATCCAGTGCCGCCTTGAGTATACAATTGGTGCAGACCCCGAAGCTAGTTTGATACGTCGCCCGCTCAGCGAGGTGCCTATCTTGATTAATGCGCTCAATATACGACGAACGTAGAGGCTACTATGTTATGTGGTGGCCAGTAATGTAGTATCAGGATTTTCCCTAGGGATTACCGCCGTACATCTGCCCTATTCTTAGCTTAACATGTGTAGCCGAACGTCGTCCCGCCTTTGTACGTATGCCTCCGTACAATCATTTTCAGAAGTGGGAGCCCTGGACCAGGGGCCCGGAACGACCGTCCGGCAGCGGACGAAACCACAGTTCGCGCTTAAACTTGGTGGTGCGTCAAAGGCAAAGCGCGTGGTGGTTCGACATCCCTTGGCCTCCCTACGGCCCCACATGGAGTTAGTAAGATCTGCCTGGGTAGGGGTTCGCACTGCCGCCCATCTTTTTTATGATAATGCTTTAGGCGATCGTCCCTGATCGCTGCCTAGGTCGACGGCCTTACTGCATACTCCGCCGAGGCGTCCATGTGATTCTCTAGTCTTTGGGGTGAACGACTCGATAGGACCCAATATTCCTATGCGATGGCCTGGGTCGTACTTCTCGTGTAGGTAGGAGCCCGAGTTGGCTTCGAGCCCTGCCTCAATACTTCACAAGACCACGTTGGCAACGCTCGAGTTAGCCTATAAACTTCTCTTGCCTCTCTGAGGTGTGCTGTACGCGTGCGATGGTCCGTCTGTCCCGCTAAGTGGGCCTCTGGCGGTCAGACTTCGCGCAAAGGCCTTTCGGAGGAAGTAGTTCGGGTCGGCCATAATCCCCTTTGGGGGGCACGAAATCATTTATAGCATTCTAGCCGGAAAGCAATCTCCCAAGTATATGGCGTTTAAAGACGACTTCTGTAGAGACTGCATACATCAAACGGATTCTCGTCAGAGAAGATAATCGATACGGTTAACGAACTTAACTGTCGGGCGAGAGCGCAGTCTCCCTAGCAGTCGGCAGTTTTTGTTACTGCGTCAATGGCAACCAAACGCTAGACGTCCGGAGGTCGAAAGGGCGTCGCCAATGGGCACTGCTTTAATTTCCATGAGAGGTTAATCGGACTCCCGGATATCGCCCTAAAGTTTGAATTCCTTGTAGCCACTGTCTAGGTGTCAAGCCCTGAAACCTACCAGTCGGACGAATGACCTCGAACGCATTATTCAACTTTTAAGGTTGGTTATTATGTATTAGAAGGCCGGCAGCTGGCATCCTCGGATTAATCCAAGGCACTCCTCCCTTCCAACCAATCCACTAACATGAACACGTCTGCGCGGCCGTCGCTTCGGTTGTTAGCGTGGGCGCCTGGTACAGTGTTGTAATCACCCGTCACAATACGCAATCGTTGTAAGTGCTGAGGCCCATGTAATAAGCCGGGGGAGGCTTGAGCTAGTCTACAATTTGATAACGTATCCCACAGATTTTTTTTATTGTCAGTTGAAGTCCCGGTCTCGTTCTCACGACCATCATGTCTGGGAGTATTCGTGCCAAATTTAGATTCTTTTACCCGATAATATTGTTGCACTCGCGGAATACATGCGCGAGGACTGGGGATGCCCGGTCACTGAATGGGAAGGCGGAGTGGGAACACCGTACCGAGTATGTTTTAGGAGAGAGTGATCGTGGACGACGACCTGCCTACGGATGGCATGCCTTAGGGCGGTATGTTCCGCGTTACTCCTAACTAAGCGCAACGCAAGGCGGCATTGGACATTACGAGAACATGGAGGCCGCCGGGCGAAACAGGGGAGACGGCCACGAGCTCCCACTTAACAATCCCGCTGTTCCATATACACGTAGATTCCACGAATGCTTCTCTCGCCGGCGTAATAGCCTAGCCCGCAC'/>

    <sequence taxon='10' value='CCTGCGCGACTTCGAAATGGATTATACTATGGGCTAACTACTAGCGAACCAAGTCCAGTTGATAGCTCTTGAGCTAGGTTAACAGCATTAGTACGTAGCTAGCCATCCAGATAATCCAGTGTCGCCTTGAGTATACAATTGGTGCAGACCCCGAAGCTAGTTTGATACGTCGCCCGCTCAGCGAGGTGCCTATCTTGATTAATGCGCTCAATATACGACGAACGTAGAGGCTACTATGTTATGTGATGGCCAGTAATGTAGTATCAGGATTTTCCCTAGGGATTACCGCTATACATCTGCCCTATTCTTAGCTTAACATGTGTAGCCGAACGTCGTCCCGCCTTTGTACGTATGCCTCCGTACAATCATTTTCAGAAGTGGGAGCCCTGGACCAGGGGCCCGGAATGACCGTCCGGCAGCGGACGAAATCACAGTTCGCGCTTAAACTTGGTGGTGCGTCAAAGGCAAAGCGCGTGGTGGTTCGACATCCCTTGGCCTCCCTACGGCCCCACATGGAGTTAGTAAGATCTGCCTGGGTAGGGGTTCGCACTGCCGCCCATCTTCTTTATGATAACGCTTTAGGCGATCGTCCCTGATCGCTGCCTAGGTCGACGGCCTTACTGCATACTCCGCCGAGGCGTCCATGTGATTCTCTAGTCTTTGGGGTGAACGACTCGATAAGACCCAATATTCCTATGCGATGGCCTGGGTCGTACTTCTCGTGTAGGTAGGAGCCCGAGTTGGCTTCGAGCCCTGCCTCAATACTTCACAAGACCACGTTGGCAACGCTCGAGTTAGCCTGTAAACTCCTCTTGCCTCTCTGAGGTGTGCTGTACGCGTGCGATGGTCCGTCTGTCCCGCTAAGTGGGCCTCTGGCGGTCAGACTCCGCGCGAAGGCCTTTCGGAGGAAGTAGTTCGGGTCGGCCATAATCCCCTTTGGGGGGCACGAAATCATTTATAGCATTCTAGCCGGAAAGCAATCTCCCAAGTATATGGCGTTCAAAGACGCCTTCTGTAGAGACTGCATACATCAAACGGATTCTCGTCAGAGAGGATAATCGATACGGTTAACGAGCTTAACTGTCGGGCGAGAGCGCAGTCTCCCTAGCAGTCGGCAGTTTTTGTTACTGCGTCAATGGCAACCAAACGCTAGACGTCCGGAGGTCGAAAGGGCGTCGCCAATGGGCACTGTTTTAATTTCCATGAGAGGTTAATCGGACTCCCGAATATCGCCCTAAAGTTTGAATTCCTTGTAGCCACTGTCTAGGTGTCAAGTCCTGAAACCTACCAGTCGGACGAATGACCTCGAACACATTATTCAACTTTTAAGGTTGGTTATTATGTATTAGAAGGTCGGCAGCTGACATCCTCGGATTAATCCAAGGCACTCCTCCCTTCCAACCAATCCACTAACATGAACACGTCTGCGCGGCCGTCGCTTCGGTTGTTAGCGTGGGCGCCTGGTACAGTGCTGTAATCACCCGTCACAATACGCAATCGTTGTAAGTGCTGAGGCCCATGTAATCAGCCGGGGGAGACTTGGGCTAGTCTACAATTTGATAACGTATCCCACGGATTTTTCTTATTGTCAGTTGAAGTCCCGGTCTCGTTCTCACGACCATCATGTCTGGGAGTATTCGTGCCAAATTTAGATTCTTTTACCCGATAATATTGTTGCACTCGTGGAATACATGCGCGAGGACTGGGGATGCCCGGTCACTGAATGGGAAGGCGGAGTGGGAACACCGTACCGGGTATGTTTTAGGAGAGAGTGATCGTGGACGACGACCTGCCTACGGATGGCATGCCTTAGGGCGGTATGTTCCGCGTTACTCCTAACTAAGCGCAACGCAAGGCGGCATTGGACATTAAGAGAACATGGAGGCCGCCGGGCGAAACAGGAGAGACGGCCACGAGCTCCCACTTAACAATCCCGCTGTTCCATATACACGTAGATTCCACGCATGCTTCTCTCGCCGGCGTAATAGCCTAGCCCGCAC'/>

    <sequence taxon='13' value='CCTGCGCGACTTCGAAATGGATTATACTATGGGCTAACTACTAGCGAACCAAGTCCAGTTGATAGCTCTTGAGCTAGGTTAACAGCATTAGTACGTAGCTAGCCATCCAGATAATCCAGTGTCGCCTTGAGTATACAATTGGTGCAGACCCCGAAGCTAGTTTGATACGTCGCCCGCTCAGCGAGGTGCCTATCTTGATTAATGCGCTCAATATACGACGAACGTAGAGGCTACTATGTTATGTGATGGCCAGTAATGTAGTATCAGGATTTTCCCTAGGGATTACCGCTATACATCTGCCCTATTCTTAGCTTAACATGTGTAGCCGAACGTCGTCCCGCCCTTGTACGTATGCCTCCGTACAATCATTTTCAGAAGTGGGAGCCCTGGACCAGGGGCCCGGAATGACCGTCCGGCAGCGGACGAAATCACAGTTCGCGCTTAAACTTGGTGGTGCGTCAAAGGCAAAGCGCGTGGTGGTTCGACATCCCTTGGCCTCCCTACGGCCCCACATGGAGTTAGTATGATCTGCCTGGGTAGGGGTTCGCACTGCCGCCCACCTTCTTTATGATAACGCTTTAGGCGATCGTCCCTGATCGCTGCCTAGGTCGACGGCCTTACTGCATACTCCGCCGAGGCGTCCATGTGATTCTCTAGTCTTTGGGGTGAACGACTCGATAAGACCCAATATTCCTATGCGATGGCCTGGGTCGTACTTCTCGTGTAGGTAGGAGCCCGAGTTGGCTTCGAGCCCTGCCTCAATACTTCACAAGACCACGTTGGCAACGCTCGAGTTAGCCTGTAAACTCCTCTTGCCTCTCTGAGGTGTGCTGTACGCGTGCGATGGTCCGTCTGTCCCGCTAAGTGGGCCTCTGGCGGTCAGACTCCGCGCGAAGGCCTTTCGGAGGAAGTAGTTCGGGTCGGCCATAATCCCCTTTGGGGGGCACGAAATCATTTATAGCATTCTAGCCGGAAAGCAATCTCCCAAGTATATGGCGTTCAAAGACGCCTTCTGTAGAGACTGCATACATCAAACGGATTCTCGTCAGAGAGGATAATCGATACGGTTAACGAGCTTAACTGTCGGGCGAGAGCGCAGTCTCCCTAGCAGTCGGCAGTTTTTGTTACTGCGTCAATGGCAACCAAACGCTAGACGTCCGGAGGTCGAAAGGGCGTCGCCAATGGGCACTGTTTTAATTTCCATGAGAGGTTAATCGGACTCCCGAATATCGCCCTAAAGTTTGAATTCCTTGTAGCCACTGTCTAGGTGTCAAGTCCTGAAACCTACCAGTCGGACGAATGACCTCGAACACATTATTCAACTTTTAAGGTTGGTTATTATGTATTAGAAGGTCTGCAGCTGACATCCTCGGATTAATCCAAGGCACTCCTCCCTTCCAACCAATCCACTAACATGAACACGTCTGCGCGGCCGTCGCTTCGGTTGTTAGCGTGGGCGCCTGGTACAGTGCTGTAATCACCCGTCACAATACGCAATCGTTGTAAGTGCTGAGGCCCATGTAATCAGCCGGGGGAGACTTGGGCTAGTCTACAATTTGATAACGTATCCCACGGATTTTTCTTATTGTCAGTTGAAGTCCCGGTCTCGTTCTCACGACCATCATGTCTGGGAGTATTCGTGCCAAATTTAGATTCTTTTACCCGATAATATTGTTGCACTCGTGGAATACATGCGCGAGGACTGGGGATGCCCGGTCACTGAATGGGAAGGCGGAGTGGGAACACCGTACCGGGTATGTTTTAGGAGAGAGTGATCGTGGACGACGACCTGCCTACGGATGGCATGCCTTAGGGCGGTATGTTCCGCGTTACTCCTAACTAAGCGCAACGCAAGGCGGCATTGGACATTAAGAGAACATGGAGGCCGCCGGGCGAAACAGGAGAGACGGCCACGAGCTCCCACTTAACAATCCCGCTGTTCCATATACACGTAGATTCCACGCATGCTTCTCTCGCCGGCGTAATAGCCTAGCCCGCAC'/>

    <sequence taxon='25' value='CCTGCGCGACTTCGAAATGGATTATACTATGGGCTAACTACTAGCGAACCAAGTCCAGTTGATAGCTCTTGAGCTAGGTTAACAGCATTAGTACGTAGCTAGCCATCCAGATAATCCAGTGTCGCCTTGAGTATACAATTGGTGCAGACCCCGAAGCTAGTTTGATGCGTCGCCCGCTCAGCGAGGTGCCTATCTTGATTAATGCGCTCAATATACGACGAACGTAGAGGCTACTATGTTATGTGATGGCCAGTAATGTAGTATCAGGATTTTCCCTAGGGATTACCGCTATACATCTGCCCTATTCTTGGCTTAACATGTGTAGCCGAACGTCGTCCCGCCCTTGTACGTGTGCCTCCGTACAATCATTTTCAGAAGTGGGAGCCCTGGACCAGGGGCCCGGAATGACCGTCCGGCAGCGGACGAAATCACAGTTCGCGCTTAAACTTGGTGGTGAGTCAAAGGCAAAGCGCGTGGTGGTTCGACATCCCTTGGCCTCCCTACGGCCCCACATGGAGTTAGTATGATCTGCCTGGGTAGGGGTTCGCACTGCCGCCCACCTTCTTTATGATAACGCTTTAGGCGATCGTCCCTGATCGCTGCCTAGGTCGACGGCCTTACTGCATACTCCGCCGAGGCGTCCATGTGATTCTCTAGTCTTTGGGGTGAACGACTCGATAAGACCCAATATTCCTATGCGATGGCCTGGGTCGTACTTCTCGTGTAGGTAGGAGCCCCAGTTGGCTTCGAGCCCTGCCTCAATACTTCACAAGACCACGTTGGCAACGCTCGAGTTAGCCTGTAAACTCCTCTTGCCTCTCTGAGGTGTGCTGTACGCGTGCGATGGTCCGTCTGTCCCGCTAAGTGGGCCTCTGGCGGTCAGACTCCGCGCGAAGGCCTTTCGGAGGAAGTAGTTCGGGTCGGCCATAATCCCCTTTGGGGGGCACGAAATCATTTATAGCATTCTAGCCGGAAAGCAATCTCCCAAGTATATGGCGTTCAAAGACGCCTTCTGTAGAGACTGCATACATCAAACGGATTCTCGTCAGAGAGGATAATCGATACGGTTAACGAGCTTAACTGTCGGGCGAGAGCGCAGTCTCCCTAGCAGTCGGCAGTTTTTGTTACTGCGTCAATGGCAACCAAACGCTAGACGTCCGGAGGTCGAAAGGGAGTCGCCAATGGGCACTGTTTTAATTTCCATGAGAGGTTAATCGGACTCCCGAATATCGCCCTAAAGTTTGAATTCCTTGTAGCCACTGTCTAGGTGTCAAGTCCTGAAACCTACCAGTCGGACGAATGACCTCGACCACATTATTCAACTTTTAAGGTTGGTTATTATGTATTAGAAGGTCTGCAGCTGACATCCTCGGATTAATCCAAGGCACTCCTCCCTTCCAACCAATCCACTAACATGAACACGTCTGCGCGGCCGTCGCTTCGGTTGTTAGCGTGGGCGCCTGGTACAGTGCTGTAATCACCCGTCACAATACGCAATCGTTGTAAGTGCTGAGGCCCATGTAATCAGCCGGGGGAGACTTGGGCTAGTCTACAATTTGATAACGTATCCCACGGATTTTTCTTATTGTCAGTTGGAGTCCCGGTCTCGTTCTCACGACCATCATGTCTGGGAGTATTCGTGCCAAATTTAGATTCTTTTACCCGATAATATTGTTGCACTTGTGGAATACATGCGCGAGGACTGGGGATGCCCGGTCACTGAATGGGAAGGCGGAGTGGGAACACCGTACCGGGTATGTTTTAGGAGAGAGTGATCGTGGACGACGACTTGCCTACGGCTGGCATACCTTAGGGCGGTATGTTCCGCGTTACTCCTAACTAAGCGCAACGCAAGGCGGCATTGGACATTAAGAGAACATGGAGGCCGCCGGGCGAAACAGGAGAGACGGCCACGAGCTCCCACTTAACAATCCCGCTGTTCCATATACACGTAGATTCCACGCATGCTTCTCTCGCCGGCGTAATAGCCTAGCCCGCAC'/>

    <sequence taxon='58' value='CCTGCGCGACTCCGAAATGGATTATACTATGGGCTAACTACTAGCGAACCAAGTCCAGTTGATAGCTCTTGAGCTAGGTTAACAGCATTAGTACGTAGCTAGCCATCCAGATAATCCAGTGTCGCCTTGAGTATACAATTGGTGCAGACCCCGAAGCTAGTTTGATGCGTCGCCCGCTCAGCGAGGTGCCTATCTTGATTAATGCGCTCAATATACGACGAACGTAGAGGCTACTATGTTATGTGATGGCCAGTAATGTAGTATCAGGATTTTCCCTAGGGATTACCGCTATACATCTGCCCTATTCTTGGCTTAACATGTGTAGCCGAACGTCGTCCCGCCCTTGTACGTGTGCCTCCGTACAATCATTTTCAGAAGTGGGAGCCCTGGACCAGGGGCCCGGAATGACCGTCCGGCAGCGGACGAAATCACAGTTCGCGCTTAAACTTGGTGGTGAGTCAAAGGCAAAGCGCGAGGTGGTTCGACATCCCTTGGCCTCCCTACGGCCCCACGTGGAGTTAGTATGATCTGCCTGGGTAGGGGTTCGCACTGCCGCCCACCTTCTTTATGATAACGCTTTAGGCGATCGTCCCTGATCGCTGCCTAGGTCGACGGCCTTACTGCATACTCCGCCGAGGCGTCCATGTGATTCTCTAGTCTTTGGGGTGAACGACTCGATAAGACCCAATATTCCTATGCGATGGCCTGGGTCGTACTTCTCGTGTAGGTAGGAGCCCCAGTTGGCTTCGAGCCCTGCCTCAATACTTCACAAGACCACGTTGGCAACGCTCGAGTTAGCCTGTAAACTCCTCTTGCCTCTCTGAGGTGTGCTGTACGCGTGCGATGGTCCGTCTGTCCCGCTAAGTGGGCCTCTGGCGGTCAGACTCCGCGCGAAGGCCTTTCGGAGGAAGTAGTTCGGGTCGGCCATAATCCCCTTTGGGGGGCACGAAATCATTTATAGCATTCTAGCCGGAAAGCAATCTCCCAAGTATATGGCGTTCAAAGACGCCTTCTGTAGAGACTGCATACATCAAACGGATTCTCGTCAGAGAGGATAATCGATACGGTTAACGAGCTTAACTGTCGGGCGAGAGCGCAGTCTCCCTAGCAGTCGGCAGTTTTTGTTACTGCGTCAATGGCAACCAAACGCTAGACGTCCGGAGGTCGAAAGGGAGTCGCCAATGGGCACTGTTTTAATTTCCATGAGAGGTTAATCGGACTCCCGAATATCGCCCTAAAGTTTGAATTCCTTGTAGCCACTGTCTAGGTGTCAAGTCCTGAAACCTACCAGTCGGACGAATGACCTCGTCCACATTATTCAACTTTTAAGGTTGGTTATTATGTATTAGAAGGTCTGCAGCTGACATCATCGGATTAATCCAAGGCACTCCTCCCTTCCAACCAATCCACTAACATGAACACGTCTGCGCGGCCGTCGCTTCGGTTCTTAGCGTGGGCGCCTGGTACAGTGCTGTAATCACCCGTCACAATACGCAATCGTTGTAAGTGCTGAGGCCCATGTAATCAGCCGGGGGAGACTTGGGCTAGTCTACGATTTGATAACGTATCCCACGGATTTTTCTTATTGTCAGTTGGAGTCCCGGTCTCGTTCTCACGACCATCATGTCTGGGAGTATTCGTGCCAAATTTAGATTCTTTTACCCGATAATATTGTTGCACTTGTGGAATACATGCGCGAGGACTGGGGATGCCCGGTCACTGAATGGGAAGGCGGAGTGGGAACACCGTACCGGGTATGTTTTAGGAGAGAGTGATCGTGGACGACGACTTGCCTACGGCTGGCATACCTTAGGGCGGTATGTTCCGCGTTACTCCTAACTAAGCGCAACGCAAGGCGGCATTGGACATTAAGAGAACATGGAGGCCGCCGGGCGAAACAGGAGAGACGGCCACGAGCTCCCACTTAACAATCCCGCTGTTCCATATACACGTAGATTCCACGCATGCTTCTCTCGCCGGCGTAATAGCCTAGCCCGCAC'/>

    <sequence taxon='2' value='CCTGCGCGACTTCGAAATGGATTATACTATGGGCTAACTACTAGCGGACCAAGTCCAGTTGATAGCTCTTGAGCTAGGTTAACAGCATTAGTACGTAGCTAGCCATCCAGATAATCCAGCGTCGCCTTGAGTATACAATTGGTGCAGACCCCGAAGATAGTTTGATACGTCGTACGCTCAGCGAAGTGCCTATCTTGATTAATGCGCTCAATATACGACGAACGTAGAGGCTACTACGTTATGTGATGGCCAGTAATGTAGTATCAGGATTTCCCCTAGGGATTACCGCTATACATCTGCCTTATTCTTAGCTTAATATGTGTAGCCGACCGTCGTCCCGCCTTCGTGCGTATGCCTCCGTACAATCATTTTCAGAAGTGGGAGCCCTGGACCGGGGGCCCGGAATGACCGTCCGGCAGCGGGCGAAATCAAAGTTCGCGCTTAAACTTGGTGGTGCGTCAAAGGCAAAGCGTTTGGTGGTTCGACATTCCTTGGCCTCCCTACGGCCCCACATGGAGTTAGTAAGGTTTGCCTGGGTAGGGGTTCGCACTGCCGCCCATCTTCTTTATGACAATGTTTTAGGCAATCGTCCCTGATCGCTGCCTAGTTCGACGGCCTTACTGCATACTCCGCCGAGGCGTCCATGTGATTCTCTAGTCTTTGGGGTGAACGACTCGATAAGACCCAATATTCATATGCGATGGCCTAGGTCGTACTTCTCGTGTAGGTAGCAGCCCGAGTTGGCTTCGAGCCCTGCCTCAATACTTCACAAGACCACGTTGGCAACTCTCGAGTTAGCCTGTAAACTCCTCTTGCCTCTCTGAGGTGTGCTGTACGCGTGCGATGGCCCATCTGTCCCGCTAAGTGGGCTTCTGGCGGTCAGACTCCGCGCGAAGGCCTTTCGGAGGAAGTAGTTCGGGTCGGCCATAATCCCCTTTGGGGGGCACGAAATCATTTATAGCATTCTAGCCGGAAAGCAATCTCCCAAGTGTCTGGCGTTCAAAGACGCCTTCTGTAGAGACTGCATACATCAAACGGATTCTCGTCAGAGAGGATAATCGATACGGTTAACGAGCTTAACTGTCGGGCGAGAGCGAAGTCTCCCTAGCAGTCGGCAGTTTTTGTTACTGTGTCAATGGCAACCAAACGCTAGACGTCCGGAGGTCGAAAGGGCGTCGCCAATGGGCACTGTTTTAATTTCCATGAGAGGCTAATCGGACTCCCGAATATCGCCCTAAAGTTTGAATTCCTTGTAGCCACTGTCTAGGTGTCAAGTCCTGAAACCTACCAGTCGGACGAATGCCCTCGAACACATTATTCAACTTTTAAGGTTGGTTATTATGTATTAGAAGGTCGGCAGCTGACATCCTCGGATTAGTCCAAGGCACTCCTCCCTTCTAACCAATCCACTAACATGAACACGTCTCCGCGGCCGTCGCTTCGGTTGTTAGCGTGGGCACCTGGTACAGCGTTGTAATCACCCGTCACAATCCGTAATCGTTGTAAGTGCTGAGGCCCATGTAATAAGCCGGGGGAGACTTGGGCTAGTCTACAATTTGATGACGTATCCCACGGATTTTCCTTATTGTCAGTCGGAGTCCCGGTCTCGTTCTCACGACCATCGTGTCTAGGAGTATTCGTGCCAAATTTAGATTCTTTTACCCGATAATATTGTTGCACTCGTGGAATACATGCGCGCGGACTGGGGATGCCCGGTCACTGAATGGGAAGGCGGAGTGGGAACACCGTACCGGGTATGTTTTAGGAGAGAGTGATCGTGGACGACGACCTGCCTACGGATGGCATGCCTTCGGGCGGTATGCTCCGCGTTACTCCTACCTAAGCGCAACGCAAGGCGGCACTGGACATTAAGAGAACATGGAGGCCGCCGGGCGAAACAGGGGAGAAGGCCACGAGCTCCCACTTAACAATCCCGCTGTTCCATATACACGTAGATCCCACGCATGCTTCCCTCGCCGGCGTAATAACCCAGCCCGCAC'/>

    <sequence taxon='8' value='CCTGCGCGACTTCGAAATGGATTATACTATGGGCTAACTACTAGCGGACCAAGTCCAGTTGATAGCTCTTGAGCTAGGTTAACAGCATTAGTACGTAGCTAGCCATCCAGATAATCCAGCGTCGCCTTGAGTATACAATTGGTGCAGACCCCGAAGATAGTTTGATACGTCGTACGCTCAGCGAAGTGCCTATCTTGATTAATGCGCTCAATATACGACGAACGTAGAGGCTACTACGTTATGTGATGGCCAGTAATGTAGTATCAGGATTTCCCCTAGGGATTACCGCTATACATCTGCCTTATTCTTAGCTTAATATGTGTAGCCGACCGTCGTCCCGCCTTCGTGCGTATGCCTCCGTACAATCATTTTCAGAAGTGGGAGCCCTGGACCGGGGGCCCGGAATGACCGTCCGGCAGCGGGCGAAATCAAAGTTCGCGCTTAAACTTGGTGGTGCGTCAAAGGCAAAGCGTTTGGTGGTTCGACATTCCTTGGCCTCCCTACGGCCCCACATGGAGTTAGTAAGGTTTGCCTGGGTAGGGGTTCGCACTGCCGCCCATCTTCTTTATGACAATGTTTTAGGCAATCGTCCCTGATCGCTGCCTAGTTCGACGGCCTTACTGCATACTCCGCCGAGGCGTCCATGTGATTCTCTAGTCTTTGGGGTGAACGACTCGATAAGACCCAATATTCATATGCGATGGCCTAGGTCGTACTTCTCGTGTAGGTAGCAGCCCGAGTTGGCTTCGAGCCCTGCCTCAATACTTCACAAGACCACGTTGGCAACTCTCGAGTTAGCCTGTAAACTCCTCTTGCCTCTCTGAGGTGTGCTGTACGCGTGCGATGGCCCATCTGTCCCGCTAAGTGGGCTTCTGGCGGTCAGACTCCGCGCGAAGGCCTTTCGGAGGAAGTAGTTCGGGTCGGCCATAATCCCCTTTGGGGGGCACGAAATCATTTATAGCATTCTAGCCGGAAAGCAATCTCCCAAGTGTCTGGCGTTCAAAGACGCCTTCTGTAGAGACTGCATACATCAAACGGATTCTCGTCAGAGAGGATAATCGATACGGTTAACGAGCTTAACTGTCGGGCGAGAGCGAAGTCTCCCTAGCAGTCGGCAGTTTTTGTTACTGTGTCAATGGCAACCAAACGCTAGACGTCCGGAGGTCGAAAGGGCGTCGCCAATGGGCACTGTTTTAATTTCCATGAGAGGCTAATCGGACTCCCGAATATCGCCCTAAAGTTTGAATTCCTTGTAGCCACTGTCTAGGTGTCAAGTCCTGAAACCTACCAGTCGGACGAATGCCCTCGAACACATTATTCAACTTTTAAGGTTGGTTATTATGTATTAGAAGGTCGGCAGCTGACATCCTCGGATTAGTCCAAGGCACTCCTCCCTTCTAACCAATCCACTAACATGAACACGTCTCCGCGGCCGTCGCTTCGGTTGTTAGCGTGGGCACCTGGTACAGCGTTGTAATCACCCGTCACAATCCGTAATCGTTGTAAGTGCTGAGGCCCATGTAATAAGCCGGGGGAGACTTGGGCTAGTCTACAATTTGATGACGTATCCCACGGATTTTCCTTATTGTCAGTCGGAGTCCCGGTCTCGTTCTCACGACCATCGTGTCTAGGAGTATTCGTGCCAAATTTAGATTCTTTTACCCGATAATATTGTTGCACTCGTGGAATACATGCGCGCGGACTGGGGATGCCCGGTCACTGAATGGGAAGGCGGAGTGGGAACACCGTACCGGGTATGTTTTAGGAGAGAGTGATCGTGGACGACGACCTGCCTACGGATGGCATGCCTTCGGGCGGTATGCTCCGCGTTACTCCTACCTAAGCGCAACGCAAGGCGGCACTGGACACTAAGTGAACATGGAGGCCGCCGGGCGAAACAGGGGAGAAGGCCACGAGCTCCCACTTAACAATCCCGCTGTTCCATATACACGTAGATCCCACGCATGCTTCCCTCGCCGGCGTAATAACCCAGCCCGCAC'/>

    <sequence taxon='26' value='CCTGCGCGACTTCGAAATGGATTATACTATGGGCTAACTACTAGCGGACCAACTCCAGTTGATAGCTCTTGAGCTAGGTTAACAACATTAGTACGTAGCTAGCCATCCAGATAATCCAGCGTCGCCTTGAGTATACAATTGGTGCAGACCCCGAAGATAGTTTGATACGTCGTACGCTCAGCGAAGTGCCTATCTTGATTAATGCGCTCAATATACGACGAACGTAGAGGCTACTACGTTATGTGATGGCCAGTAATGTAGTATCAGGATTTCCCCTAGGGGTTACCGCTATACATCTGCCTTATTCTTAGCTTAATATGTGTAGCCGACCGTCGTCCCGCCTTCGTGCGTATGCCTCCGTACAATCATTTTCAAAAGTGGGAGCCCTGGACCGGGGGCCCGGAATGACCGTCCGGCAGCGGGCGAAATCAAAGTTCGCGCTTAAACTTGGTGGTGCGTCAAAGGCAAAGCGTTTGGTGGTTCGACATTCCTTGGCCTCCCTACGGCCCCACATGGAGTTAGTAAGGTTTGCCTGGGTAGGGGTTCGCACTGCCGCCCATCTTCTTTATGACAATGTTTTAGGCAATCGTCCCTGATCGCTGCCTAGTTCGACGGCCTTACTGCATACTCCGCCGAGGCGTCCATGTGATTCTCTAGTCTTTGGGGTGAACGACTCGATAAGACCCAATATTCATATGCGATGGCCTAGGTCGTACTTCTCGTGTAGGTAGCAGCCCGAGTTGGCTTCGAGCCCTGCCTCAATACTTCACAAGACCACGTTGGCAACTCTCGAGTTAGCCTGTAAACTCCTCTTGCCTCTCTGAGGTGTGCTGTACGCGTGCGATGGTCCATCTGTCCCGCTAAGTGGGCTTCTGGCGGTTAGACTCCGCGCGAAGGCCTTTCGGAGGAAGTAGTTCGGGTCGGCCATAATCTCCTTTGGGGGGCACGAAATCATTTATAGCATTCTAGCCGGAAAGCAATCTCCCAAGTGTCTGGCGTTCAAAGACGCCTTCTGTAGAGACTGCATACATCAAACGGATTCTCGTCGGAGAGGATAATCGATACGGTTAACGAGCTTAATTGTCGGGCGAGAGCGAAGTCTCCCTAGCAGTCGGCAGTTTTTGTTACTGTGTCAATGTCAACCAAACGCTATACGTCCGGAGGTCGAAAGGGCGTCGCCGATGGGCACTGTTTTAATTTCCATGAGAGGCTAATCGGACTCCCGAATATCGCCCTAAAGTTTGAATTCCTTGTAGCCACTGTCTAAGTGTCAAGTCCTGAAACCTACCAGTCGGACGAATGCCCTCGAACACATTATTCAACTTTTAAGGTTGGTTATTATGTATTAGAAGGGCGGCAGCTGACATCCTCGGATTAGTCCAAGGCACTCCTCCCTTCTAACCAATCCACTAACATGAACACGTCTCCGCGGCCGTCGCTTCGGTTGTTAGCGTGGGCACCTGGTACAGCGTTGTAATCACCCGTCACAAGCCGTAATCGTTGTAAGTGCTGAGGCCCATGTAATAAGCCGGGGGAGACTTGGGCTAGTCTACAATTTGATGACGTATCCCACGGATTTTCCTTATTGTCAGTCGGAGTCCCGGTCTCGTTCTCACGACCATCGTGTCTAGGAGTATTCGTGCCAAATTTAGATTCTTTTACCCGATAATATTGTTGCACTCGTGGAATACATGCGCGCGGACTGGGGATGCCCGGTCACTGAATGGGAAGGCGGAGTGGGAACGCCGTACAGGGTATGTTTTAGGAGAGAGTTATCGTGGACGCCGACCTGCCTACGGATGGCATGCCCTCGGGCGGTATGCTCCGCGTTACTCCTACCTAAGCGCAACACAAGGCGGCACTGGACACTAAGTGAACATGGAGGCCGCCGGGCGAAACAGGGGAGAAGGCCACGAGCTCCCACTTAACAATCCCGCTGTTCCATATACACGTAGATCCCACGCATGCTCCCCTCGCCGGCGTAATAACCCAGCCCGCAC'/>

    <sequence taxon='42' value='CCTGCGCGACTTCGAAATGGATTATACTATGGGCTAACTACTAGCGGACCAACTCCAGTTGATAGCTCTTGAGCTAGGTTAACAACATTAGTACGTAGCTAGCCATCCAGATAATCCAGAGTCGCCTTGAGTATACAATTGGTGCAGACCCCGAAGATAGTTTGATACGTCGTACGCTCAGCGAAGTGCCTATCTTGATTAATGCGCTCAATATACGACGAACGTAGAGGCTACTACGTTATGTGATGGCCAGTAATGTAGTATCAGGATTTCCCCTAGGGGTTCCCGCTATACATCTGCCTTATTCTTAGCTTAATATGTGTAGCCCACCGTCGTCCCGCCTTCGTGCGTATGCCTTCGTACAATCATTTTCAAAAGTGGGAGCCCTGGACCGGGGGCCCGGAATGACCGTCCGGCAGCGGGCGAAATCAAAGTTCGCGCTTAAACTTGGTGGTGCGTCAAAGGCAAAGCGTTTGGTGGTTCGACATTCCTTGGCCTCCCTACGGCCCCACATGGAGTTAGTAAGGCTTGCCTGGGTAGGGGTTCGCACTGCCGCCCATCTTCTTTATGACAATGTTTTAGGCAATCGTCCCTGATCGCTGCCTAGTTCGACGGCCTTACTGCATACTCCGCCGAGGCGTCCATGTGATTCTCTAGTCTTTGGGGTGAACGACTCGATAAGACCCAATATTCATATGCGATGGCCTAGGTCGTACTTCTCGTGTAGGTAGCAGCCAGAGTTGGCTTCGAGCCCTGCCTCAATACTTCACAAGACCACGTTGGCAACTCTCGAGTTAGCCTGTAAACTCCTCTTGCCTCTCTGAGGTGTGCTGTACGCGTGCGATGGTCCATCTGTCCCGCTAAGTGGGCTTCTGGAGGTTAGACTCCGCGCGAAGGCCTTTCGGAGGAAGTAGTTCGGGTCGGCCATAACCTCCTTTGGGGGGCACGAAATCATTTATAGCATTCTAGCCGGAAAGCAATCTCCCAAGTGTCTGGCGTTCAAAGACGCCTTCTGTAGAGACTGCATACATCAAACGGATTCTCGTCGGAGAGGATAATCGATACGGTTAACGAGCTTAATTGTCGGGCGAGAGCGAAGTCTCCCTAGCAGTCGGCAGTTTTTGTTACTGTGTCAATGTCAACCAAACGCTATACGTCCGGAGGTCGAAAGGGCGTCGCCGATGGGCACTGTTTTAATTTCCATGAGAGGCTAATCGAACTCCCGAATATCGCCCTAAAGTTTGAATTCCTTGTAGCCACTGTCTGAGTGTCAAGTCCTGAAACCTACCAGTCGGACGAATGCCCTCGAACACATTATTCAACTTTTAAGGTTGGTTATTATGTATTAGAAGGGCGGCAGCTGACATCCTCGGATTAGTCCAAGGCACTCCTCCCTTCTAACCAATCCACTAACATGAACACGTCTCCGCGGCCGTCGCTTCGGTTGTTAGCGTGGGCACCTAGTACAGCGTTGTAATCACCCGTCACAAGCCGTAATCGTTGTAAGTGCTGAGGCCCATGTAATAAGCCGGGGGAGACTTGGGCTAGTCTACAATTTGATGACGTATCCCACGGATTTTCCTTATTGTCAGTCGGAGTCACGGTCTCGTTCTCACGACCATCGTGTCTAGGAGTATTCGTGCCAAATTTAGATTCTTTTACCCGATAATATTGTTGCACTCGTGGAATACATGCGCGCGGACTGGGGATGCCCGGTCACTGAATGGGAAGGCGGAGTGGGAACGCCGTACAGGGTATGTTTTAGGAGAGAGTTATCGTGGACGCCGACCTGCCTACGGATGGCATGCACTCGGGCGGTATGCTCCGCGTTACTCCTACCTAAGCGCAACACAAGGCGGCACTGGACACTAAGTGAACATGGAGGCCGCCGGGCGAAACAGGGGAGAAGGCCACGAGCTCCCACTTAACAATCCCGCTGTTCCATATACACGTAGATCCCACGCATGCTCCCCTCGCCGGCGTAATAACCCAGCCCGCAC'/>

    <sequence taxon='66' value='CCTGCGCGACTTCGAAATGGATTATACTATGGGCTAACTACTAGCGGACCAACTCCAGTTGATAGCTCTTGAGCTAGGTTAACAACATTAGTACGTAGCTAGCCATCCAGATAATCCAGAGTCGCCTTGAGTATACAATTGGTGCAGACCCCGAAGATAGTTTGATACGTCGTACGCTCAGCGAAGTGCCTATCTTGATTAATGCGCTCAATATACGACGAACGTAGAGGCTACTACGTTATGTGATGGCCAGTAATGTAGTATCAGGATTTCCCCTAGGGGTTCCCGCTATACATCTGCCTTATTCTTAGCTTAATATGTGTAGCCCACCGTCGTCCCGCCTTCGTGCGTATGCCTTCGTACAATCATTTTCAAAAGTGGGAGCCCTGGACCGGGGGCCCGGAATGACCGTCCGGCAGCGGGCGAAATCAAAGTTCGCGCTTAAACTTGGTGGTGCGTCAAAGGCAAAGCGTTTGGTGGTTCGACATTCCTTGGCCTCCCTACGGCCCCACATGGAGTTAGTAAGGCTTGCCTGGGTAGGGGTTCGCACTGCCGCCCATCTTCTTTATGACAATGTTTTAGGCAATCGTCCCTGATCGCTGCCTAGTTCGACGGCCTTACTGCATACTCCGCCGAGGCGTCCATGTGATTCTCTAGTCTTTGGGGTGAACGACTCGATAAGACCCAATATTCATATGCGATGGCCTAGGTCGTACTTCTCGTGTAGGTAGCAGCCAGAGTTGGCTTCGAGCCCTGCCTCAATACTTCACAAGACCACGTTGGCAACTCTCGAGTTAGCCTGTAAACTCCTCTTGCCTCTCTGAGGTGTGCTGTACGCGTGCGATGGTCCATCTGTCCCGCTAAGTGGGCTTCTGGAGGTTAGACTCCGCGCGAAGGCCTTTCGGAGGAAGTAGTTCGGGTCGGCCATAACCTCCTTTGGGGGGCACGAAATCATTTATAGCATTCTAGCCGGAAAGCAATCTCCCAAGTGTCTGGCGTTCAAAGACGCCTTCTGTAGAGACTGCATACATCAAACGGATTCTCGTCGGAGAGGATAATCGATACGGTTAACGAGCTTAATTGTCGGGCGAGAGCGAAGTCTCCCTAGCAGTCGGCAGTTTTTGTTACTGTGTCAATGTCAACCAAACGCTATACGTCCGGAGGTCGAAAGGGCGTCGCCGATGGGCACTGTTTTAATTTCCATGAGAGGCTAATCGAACTCCCGAATATCGCCCTAAAGTTTGAATTCCTTGTAGCCACTGTCTGAGCGTCAAGTCCTGAAACCTACCAGTCGGACGAATGCCCTCGAACACATTATTCAACTTTTAAGGTTGGTTATTATGTATTAGAAGGGCGGCAGCTGACATCCTCGGATTAGTCCAAGGCACTCCTCCCTTCTAACCAATCCACTAACATGAACACGTCTCCGCGGCCGTCGCTTCGGTTGTTAGCGTGGGCACCTAGTACAGCGTTGTAATCACCCGTCACAAGCCGTAATCGTTGTAAGTGCTGAGGCCCATGTAATAAGCCGGGGGAGACTTGGGCTAGTCTACAATTTGATGACGTATCCCACGGATTTTCCTTATTGTCAGTCGGAGTCACGGTCTCGTTCTCACGACCATCGTGTCTAGGAGTATTCGTGCCAAATTTAGATTCTTTTACCCGATAATATTGTTGCACTCGTGGAATACATGCGCGCGGACTGGGGATGCCCGGTCACTGAATGGGAAGGCGGAGTGGGAACGCCGTACAGGGTATGTTTTAGGAGAGAGTTATCGTGGACGCCGACCTGCCTACGGATGGCATGCACTCGGGCGGTATGCTCCGCGTTACTCCTACCTAAGCGCAACACAAGGCGGCACTGGACACTAAGTGAACATGGAGGCCGCCGGGCGAAACAGGGGAGAAGGCCACGAGCTCCCACTTAACAATCCCGCTGTTCCATATACACGTAGATCCCACGCATGCTCCCCTCGCCGGCGTAATAACCCAGCCCGCAC'/>

    <sequence taxon='61' value='CCTGCGCGACTTCGAAATGGATTATACTATGGGCTAACTACTAGCGGACCAACTCCAGTTGATAGCTCTTGAGCTAGGTTAACAGCATTAGTACGTAGCTAGCCATCCAGATAATCCAGCGTCGCCTTGAGTATACAATTGGTGCAGACCCCGAAGATAGTTTGATACGTCGTACGCTCAGCGAAGTGCCTATCTTGATTAATGCGCTCAATATACGACGAACGTAGAGGCTACTACGTTATGTGATGGCCAGTAATGTAGTATCAGGATTTCCCCTAGGGATTACCGCTATACATCTGCCTTATTCTTAGCTTAATATGTGTAGCCGACCGTCGTCCCGCCTTCGTACGTATGCCTCCGTACAATCATTTTCAAAAGTGGGAGCCCTGGACCGGGGGCCCGGAATGACCGTCCGGCAGCGGGCGAAATCGAAGTTCGCGCTTAAACTTGGTGGTGCGTCAAAGGCAAAGCGTTTGGTGGTTCGACATTCCTTGGCCTCCCTACGGTCCCACATGGAGTTAGTAAGGTTTGCCTGGGTAGGGGTTCGCACTGCCGCCCATCTTCTTTATGACAATGTTTTAGGCAATCGTCCCTGATCGCTGCCTAGTTCGACGGCCTTACTGCATACTCCGCCGAGGCGTCCATGTGATTCTCTAGTCTTTGGGGTGAACGACTCGATAAGACCCAATATTCATATGCGATGGCCTAGGTCGTACTTCTCGTGTAGGTAGCAGCCCGAGTTGGCTTCGAGCCCTGCCTCAATACTTCACAAGACCACGTTGGCAACTCTCGAGTTAGCCTGTAAACTCCTTTTGCCTCTCTGAGGTGTGCTGTACGCGTGCGATGGTCCATCTGTCCCGCTAAGTGGGCTTCTGGCGGTTAGACTCCGCGCGAAGGCCTTTCGGAGGAAGTAGTTCGGGTCGGCCATAATCTCCTTTGGGGGGCACGAAATCATTTATAGCATTCTAGCCGGAAAGCAATCTCCCAAGTGTTTGGCGTTCAAAGAAGCCTTCTGTAGAGACTGCATACATCAAACGGATTCTCGTCGGAGAGGATAATCGATACGGTTAACGAGCTTAACTGCCGGGCGAGAGCGAAGTCTCCCTAGCAGTCGGCAGTTTTTGTTACTGTGTCAATGTCAACCAAACGCTAGACGTCCGGAGGTCGAAAGGGCGTCGCCAATGGGCACTGTTTTAATTTCCATGAGAGGCTAATCGGACTCCCGAATATCGCCCTAAAGTTTGAATTCCTTGTAGCCACTGTCTAAGTGTCAAGTCCTGAAACCTACCAGTCGGACGAATGCCCTCGAACACATTATTCAACTTTTAAGGTTGGTTATTATGTATTAGAAGGTCGGCAGCTGACATCCTCGGATTAGTCCAAGGCACTCCTCCCTTCTAACCAATCCACTAACATGAACACGTCTCCGCGGCCGTCGCTTCGGTTGTTAGCGTGGGCACCTGGTACAGCGTTGTAATCACCCGTCACAAGCCGTAATCGTTGTAAGTGCTGAGGCCCATGTAATAAGCCGGGGGAGACTTGGGCTAGTCTACAATTTGATGACGTATCCCACGGATTTTCCTTATTGTCAGTCGGAGTCCCGGTCTCGTTCTCACGACCATCGTGTCTAGGAGTATTCGTGCCAAATTTAGATTCTTTTACCCGATAATATTGTTGCACTCGTGGAATACATGCGCGCGAACTGGGGATGCCCGGTCGCTGAATGGGAAGGCGGAGTGGGAACGCCGTACCGGGTATGTTTTAGGAGAGAGTTATCGTGGACGACGACCTGCCTACGGATGGCATGCCTTCGGGCGGTATGCTCCGCGTTACTCCTACCTAAGCGCAACACAAGGCGGCACTGGACACTAAGTGAACATGGAGGCCGCCGGGCGAAACAGGGGAGAAGGCCACGAGCTCCCACTTAACAATCCCGCTGTTCCATATACACGTAGATCCCACGCATGCTCCCCTCGCCGGCGTAATAACCCAGCCCGCAC'/>

    <sequence taxon='70' value='CCTGCGCGACTTCGAAATGGATTATACTATGGGCTAACTACTAGCGGACCAACTCCAGTTGATAGCTCTTGAGCTAGGTTAACAGCATTAGTACGTAGCTAGCCATCCAGATAATCCAGCGTCGCCTTGAGTATACAATTGGTGCAGGCCCCGAAGATAGTTTGATACGTCGTACGCTCAGCGAAGTGCCTATCTTGATTAATGCGCTCAATATACGACGAACGTAGAGGCTACTACGTTATGTGATGGCCAGTAATGTAGTATCAGGATTTCCCCTAGGGATTACCGCTATACATCTGCCTTATTCTTAGCTTAGTATGTGTAGCCGACCGTCGTCCCGCCTTCGTGCGTATGCCTCCGTACAATCATTTTCAAAAGTGGGAGCCCTGGACCGGGGGCCCGGAATGACCGTCCGGCAGCGGGCGAAATCAAAGTTCGCGCTTAAAATTGGTGGTGCGTCAAAGGCAAAGCGTTTGGTGGTTCGACATTCCTTGGCCTCCCTACGGCCCCACATGGAGTTAGTAAGGTTTGCCTGGGTAGGGGTTCGCACTGCCGCCCATCTTCTTTATGACAATGTTTTAGGCAATCGTCCCTGATCGCTGCCTAGTTCGACGGCCTTACTGCATACTCCGCCGAGGCGTCCATGTGATTCTCTAGTCTTTGGGGTGAACGACTCGATAAGACCCAATATTCATATGCGATGGCCTAGGTCGTACTTCTCGTGTAGGTAGCAGCCCGAGTTGGCTTCGAGCCCTGCCTCAATACTTCACAAGACCACGTTGGCAACTCTCGAGTTAGCCTGTAAACTCCTCTTGCCTCTCTGAGGTGTGCTGTACGCGTGCGATGGTCCATCTGTCCCGCTAAGTGGGCTTCTGGCGGTTAGACTCCGCGCGAAGGCCTTTCGGAGGAAGTAGTTCGGGTCGGCCATAATCTCCTTTGGGGGGCACGAAATCATTTATAGCATTCTAGCCGCAAAGCAATCTCCCAAGTGTCTGGCGTTCAAAGACGCCTTCTGTAGAGACTGCATACATCAAACGGATTCTCGTCGGAGAGGATAATCGATACGGTTAACGAGCTTAACTGTCGGGCGAGAGCGAAGTCTCCCTAGCAGTCGGCAGTTTTTGTTACTGTGTCAATGTCAACCAAACGCTAGACGTCCGGAGGTCGAAAGGGCGTCGCCAATGGGCACTGTTTTAATTTCCATGTGAGGCTAATCGGACTCCCGAATATCGCCCTAAAGTTTGAATTCCTTGTAGCCACTGTCTAAGTGTCAAGTCCTGAAACCTACCAGTCGGACGAATGCCCTCGAACACATTATTCAACTTTTAAGGTTGGTTATTACGTATTAGAAGGTCGGCAGCTGACATCCTCGGATTAGTCCAAGGCATTCCTCCCTTCTAACCAATCCACTAACATGAACACGTCTCCGCGGCCGTCGTTTCGGTTGTTAGCGTGGGCACCTGGTACAGCGTTGTAATCACCCGTCACAATCCGTAATCGTTGTAAGTGCTGAGGCCCATGTAATAAGCCGGTTGAGACTTGGGCTAGTCTACAATTTGATGACGTATCCCACGGATTTTCCTTATTGTCAGTCGGAGTCCCGGTCTCGTTTTCACGACCATCGTGTCTAGGAGTATTCGTGCCAAATTTAGATTCTTTTACCCGATAATATTGTTGCACTCGTGGAATGCATGCGCGCGGACTGGGGATGCCCGGTCACTGAATGGGAAGGCGGAGTGGGAACGCCGTACCGGGTATGTTTTAGGAGAGAGTTATCGTGGACGACGACCTGCCTACGGATGGCATGCCTTCGGGCGGTATGCTCCGCGTTACTCCTACCTAAGCGCAACGCAAGGCGGCACTGGACACTAAGTGAACATGGAGGCCGCCGGGCGAAACAGGGGAGAAGGCCACGAGCCCCCACTTAACAATCCGGCTGTTCCATATACACGTAGATCCCACGCATGCTCCCCTCGCCGGCGTAATAACCCAGCCCGCAC'/>

    <sequence taxon='23' value='CCTGCGCGACTTCGAAATGGATTATACTATGGGCTAACTACTAGCGGACCAAGTCCAGTTGATAGCTCTTGAGCTAGGTTAACAGCATTAGTACGTAGCTAGCCATCCAGATAATCCAGCGTCGCCTTGAGCATACAATTGGTGCAGACCCCGAAGATAGTTTGATACGTCGTACGCTCAGCGAAGTGCCTATCTTGATTAATGCGCTCAATATACGACGAACGTAGAGGCTACTACGTTATGTGATGGCCAGTAATGTAGTATCAGGACTTCCCCTAGGGATTACCGCTATACATCTGCCTTATTCTTAGCTTAATATGTGTAGCCGACCGTCGTCCCGCCTTCGTGCGTATGCCTCCGTACAATCATTTTCAGGAGTGGGAGCCCTGGACCGGGGGCCCGGAATGACCGTCCGGCAGCGGGCGAAATCAAAGTTCGCGCTTAAACTTGGTGGTGCGTCAAAGGCAAAGCGTTTGGTGGTTCGACATTCCTTGGCCTCCCTACGGCCCCACATGGAGTTAGTAAGGTTTGCCTGGGTAGGGGTTCGCACTGCCGCCCATCTTCTTTATGACAATGTTTTAGGCAATCGTCCATGATCGCTGCCTAGTTCGACGGCCTTACTGCATACTCCGCCGAGGCGTCCATGTGATTCTCTAGTCTTTGGGGTGAACGACTCGATAAGACCCAATATTCATATGCGATGGCCTAGGTCGTACTTCTCGTGTAGGTAGTAGCCCGAGTTGGCTTCGAGCCCTGCCTCAATACTTCACAAGACTACGTTGGCAACTCTCGAGTTAGCCTGTAAACTCCTCTTGCCTCTCTGAGGTGTGCTGTACGCGTGCGATGGCCCATCTGTCCCGCTAAGTGGGCTTCTGGCGGTCAGACTCCGCGCGAAGGCCTTTCGGAGGAAGTAGTTCGGGTCGGCCATAATCCCCTTTGGGGGGCACGAAATCATTTATAGCATTCTAGCCGGAAAGCAATCTCCCAAGTGTCTGGCGTTCAAAGACGCCTTCTGTAGAGACTGCATACATCAAACGGATTCTCGTCAGAGAGGATAATCGATACGGTTAACGAGCTTAACTGTCGGGCGAGAGCGAAGTCTCCCTAGCAGTCGGCAGTTTTTGTTACTGTGTCAATGGCAACCAAACGCTAGACGTCCGGAGGTCGAAAGGGCGTCGCCAATGGGCACTGTTTTAATTTCCATGAGAGGCTAATCGGACTCCCGAATATCGCCCTAAAGTTTGAATTCCTTGTAGCCACTGTCTAGGTGTCAAGTCCTGAAACCTACCAGTCGGACGAATGCCCTCGAACACATTATTCAACTTTTAAGGTTGGTTATTATGTATTAGAAGGTCGGCAGCTGACATCCTCGGATTAGTCCAAGGCACTCCTCCCTTCTAACCAATCCACTAACATGAACACGTCTCCGCGGCCGTCGTTTCGGTTGTTAGCGTGGGCACCTGGTACAGCGATGTAATCACCCGTCACAATCCGTAATCGTTGTAAGTGCTGAGGCCCATGTAATAAGCCGGGGGAGACTTGGGCTAGTCTACAATTTGATGACGTATCCCACGGATCTTCCTTATTGTCAGTCGGAGTCCCGGTCTCGTTCTCACGACCATCGTGTCTAGGAGTATTCGTGCCAAATTTAGATTCTTTTACCCGATAATATTGTTGCACTCGTGGAATACATGCGCGCGGACTGGGGATGCCCGGTCACTGAATGGGAAGGCGGAGTGGGAACACCGTACCGGGTATGTTTTAGGAGAGAGTGATCGTGGACGACGACCTGCCTACGGATGGCATGCCTTCGGGCGGTATGCTCCGCGTTACTCCTACCTAAGCGCAACGCAAGGCGGCACTGGACATTAAGAGAACATGGAGGCCGCCGGGCGAAACAGGGGAGAAGGCCACGAGATCCCACTTAACAATCCCGCTGTTCCATATACACGTAGATCCCACGCATGCTTCCCTCGCCGGCGTAATAACCCAGCCCGCAC'/>

    <sequence taxon='73' value='CCTGCGCGACTTCGAAATGGATTATACTATGGGCTAACTACTAGCGGACCAAGTCCAGTTGATAGCTCTTGAGCTAGGTTAACAGCATTAGTACGTAGCTAGCCATCCAGATAATCCAGCGTCGCCTTGAGCATACAATTGGTGCAGACCCCGAAGATAGTTTGATACGTCGTACGCTCAGCGAAGTGCCTATCTTGATTAATGCGCTCAATATACGACGAACGTAGAGGCTACTACGTTATGTGATGGCCAGTAATGTAGTATCAGGACTTCCCCTAGGGATTACCGCTATACATCTGCCTTATTCTTAGCTTAATATGTGTAGCCGACCGTCGTCCCGCCTTCGTGCGTATGCCTCCATACAATCATTTTCAGGAGTGGGAGCCCTGGACCGGGGGCCCGGAATGACCGTCCGGCAGCGGGCGAAATCAAAGTTCGCGCTTAAACTTGGTGGTGCGTCAAAGGCAAAGCGTTTGGTGGTTCGACATTCCTTGGCCTCCCTACGGCCCCACATGGAGTTAGTAAGGTTTGCCTGGGTAGGGGTTCGCACTGCCGCCCATCTTCTTTATGACAATGTTTTAGGCAATCGTCCATGATCGCTGCCTAGGTCGACTGCCTTACTGCATACTCCGCCGAGGCGTCCATGTGATTCTCTAGTCTTTGGGGTGAAAGACTCGATAAGACCCAATATTCATATGCGATGGCCTAGGTCGTACTTCTCGTGTAGGTAGTGGCCCGAGTTGGCTTCGAGCCCTGCCTCAATACTTCACAAGACCACGTTGGCAACTCTCGAGTTAGCCTGTAAACTCCTCTTGCCTCTCTGAGGTGTGCTGTACGCGTGCGATGGCCCATCTGTCCCGCTAAGTGGGCTTCTGGCGGTCAGACTCCGCGCGAAGGCCTTTCGGAGGAAGTAGTTCGGGTCGGCCATAATCCCCTTTGGGGGGCACGAAATCATTTATAGCATTCTAGCCGGAAAGCAATCTCCCAAGTGTCTGGCGTTCAAAGACGCCTTCTGTAGAGACTGCATACATCAACCGGATTCTCGTCAGAGAGGATAATCGATACGGTTAATGAGCTTAACTGTCGGGCGAGAGCGAAGTCTCCCTAGCAGTCGGCAGTTTTTGTTACTGTGTCAATGGCAACCAAACGCTAGACGTCCGGAGGTCGAAAGGGCGTCGCCAATGGGCACTGTTTTAATTTCCATGAGAGGCTAATCGGACTCCCGAATATCGCCCTAAAGTTTGAATTCCTTGTAGCCACTGTCTAGGTGTCAAGTCCTGAAACCTACCAGTCGGACGAATGCCCTCGAACACATTATTCAACTTTTAAGGTTGGTTATTATGTATTTGAAGGTCGGCAGCTGACATCCTCGGATTAGTCCAAGGCACTCCTCCCTTCTAACCAATCCACTAACATGAACACGTCTCCGCGGCCGTCGTTTCGGTTGTTAGCGTGGGCACCTGGTACAGCGATGTAATCACCCGTCACAATCCGTAATCGTTGTAAGTGCTGAGGCCCATGTAATAAGCCGGGGGAGACTTGGGCTAGTCTACAATTTGAGGACGTATCCCACGGATCTTCCTTATTGTCAGTCGGAGTCCCGGTCTCGTTCTCACGACCATCGTGTCTAAGAGTATTCGTGCCAAATTTAGATTCTTTTACCCGATAATATTGTTGCACTCGTGGAATACATGCGCGCGGACTGGGGATGCCCGGTCACTGAATGGGAAGGCGGAGTGGGAACACCGTACCGGGTATGTTTTAGGAGAGAGTGATCGTGGACGACGACCTGCCTACGGATGGCATGCCTTCGGGCGGTATGCTCCGCGTTACTCCTACCTAAGCGCAACGCAAGGCGGCACTGGACATTAAGAGAACATGGAGGCCGCCGGGCGAAACAGGGGAGAAGGCCACGAGATCCCACTTAACAATCCCGCTGTTCCATATACACATAGATCCCACGCATGCTTCCCTCGCCGGCGTAATAACCCAGCCCGCAC'/>

    <sequence taxon='74' value='CCTGCGCGACTTCGAAATGGATTATACTATGGGCTAACTACTAGCGGACCAAGTCCAGTTGATAGCTCTTGAGCTAGGTTAACAGCATTAGTACGTAGCTAGCCATCCAGATAATCCAGCGTCGCCTTGAGCATACAATTGGTGCAGACCCCGAAGATAGTTTGATACGTCGTACGCTCAGCGAAGTGCCTATCTTGATTAATGCGCTCAATATACGACGAACGTAGAGGCTACTACGTTATGTGATGGCCAGTAATGTAGTATCAGGACTTCCCCTAGGGATTACCGCTATACATCTGCCTTATTCTTAGCTTAATATGTGTAGCCGACCGTCGTCCCGCCTTCGTGCGTATGCCTCCATACAATCATTTTCAGGAGTGGGAGCCCTGGACCGGGGGCCCGGAATGACCGTCCGGCAGCGGGCGAAATCAAAGTTCGCGCTTAAACTTGGTGGTGCGTCAAAGGCAAAGCGTTTGGTGGTTCGACATTCCTTGGCCTCCCTACGGCCCCACATGGAGTTAGTAAGGTTTGCCTGGGTAGGGGTTCGCACTGCCGCCCATCTTCTTTATGACAATGTTTTAGGCAATCGTCCATGATCGCTGCCTAGGTCGACGGCCTTACTGCATACTCCGCCGAGGCGTCCATGTGATTCTCTAGTCTTTGGGGTGAAAGACTCGATAAGACCCAATATTCATATGCGATGGCCTAGGTCGTACTTCTCGTGTAGGTAGTGGCCCGAGTTGGCTTCGAGCCCTGCCTCAATACTTCACAAGACTACGTTGGCAACTCTCGAGTTAGCCTGTAAACTCCTCTTGCCTCTCTGAGGTGTGCTGTACGCGTGCGATGGCCCATCTGTCCCGCTAAGTGGGCTTCTGGCGGTCAGACTCCGCGCGAAGGCCTTTCGGAGGAAGTAGTTCGGGTCGGCCATAATCCCCTTTGGGGGGCACGAAATCATTTATAGCATTCTAGCCGGAAAGCAATCTCCCAAGTGTCTGGCGTTCAAAGACGCCTTCTGTAGAGACTGCATACATCAACCGGATTCTCGTCAGAGAGGATAATCGATACGGTTAATGAGCTTAACTGTCGGGCGAGAGCGAAGTCTCCCTAGCAGTCGGCAGTTTTTGTTACTGTGTCAATGGCAACCAAACGCTAGACGTCCGGAGGTCGAAAGGGCGTCGCCAATGGGCACTGTTTTAATTTCCATGAGAGGCTAATCGGACTCCCGAATATCGCCCTAAAGTTTGAATTCCTTGTAGCCACTGTCTAGGTGTCAAGTCCTGAAACCTACCAGTCGGACGAATGCCCTCGAACACATTATTCAACTTTTAAGGTTGGTTATTATGTATTAGAAGGTCGGCAGCTGACATCCTCGGATTAGTCCAAGGCACTCCTCCCTTCTAACCAATCCACTAACATGAACACGTCTCCGCGGCCGTCGTTTCGGTTGTTAGCGTGGGCACCTGGTACAGCGATGTAATCACCCGTCACAATCCGTAATCGTTGTAAGTGCTGAGGCCCATGTAATAAGCCGGGGGAGACTTGGGCTAGTCTACAATTTGATGACGTATCCCACGGATCTTCCTTATTGTCAGTCGGAGTCCCGGTCTCGTTCTCACGACCATCGTGTCTAAGAGTATTCGTGCCAAATTTAGATTCTTTTACCCGATAATATTGTTGCACTCGTGGAATACATGCGCGCGGACTGGGGATGCCCGGTCACTGAATGGGAAGGCGGAGTGGGAACACCGTACCGGGTATGTTTTAGGAGAGAGTGATCGTGGACGACGACCTGCCTACGGATGGCATGCCTTCGGGCGGTATGCTCCGCGTTACTCCTACCTAAGCGCAACGCAAGGCGGCACTGGACATTAAGAGAACATGGAGGCCGCCGGGCGAAACAGGGGAGAAGGCCACGAGATCCCACTTAACAATCCCGCTGTTCCATATACACATAGATCCCACGCATGCTTCCCTCGCCGGCGTAATAACCCAGCCCGCAC'/>

    <sequence taxon='43' value='CCTGCGCGACTTCGAAATGGATTATACTATGGGCTAACTACTAGCGGACCAAGTCCAGTTGATAGCTCTTGAGCTAGGTTAACAGCATTAGTACGTAGCTAGCCATCCAGATAATCCAGCGTCGCCTTGAGTATACAATTGGTGTAGACCCCGAAGATAGTTTAATACGTCGTACGCTCAGCGTAGTGCCTATCTTGATTAATGCGCTCAATATACGACGAACGTAGAGGCTACTACGTTATGTGATGGCCAGTAATGTAGTATCAGGATTTCCCCTAGGGATTACCGCTATACATCTGCCTTATTCTTAGCTTAATATGTGTAGCCGACCGTCGTCCCGCCTTCGTGCGTATGCCTCCGTACAATCATTTTCAGGAGTGGGAGCCCTGGACCGGGGGCCCGGAATGACCGTCCGGCAGCGGGCGAAATCAAAGTTCGCGCTTAAACTTGGTGGTGCGTCAAAGGCAAAGCGTTTGGTGGTTCGACATTCCTTGGCCTCCCTACGGCCCCACATGGAGTTAGTAAGGTTTGCCTGGGTAGGGGTTCGCACTGCCGCCCATCTTCTTTATGACAATGTTTTAGGCAATCGTTCCTGATCGCTGCCTAGTTCGACGGCCTTACTGCATACTCCGCCGAGGCGTCCATGTGATTCTCTAGTCTTTGGGGTGAACGACTCGATAAGACCCAATATTCATATGCGATGGCCTAGGTCGTACTTCTCGTGTAGGTAGCAGCCCGAGTTGGCTTCGAGCCCTGTCTCAATACTTCACAAGGCCACGTTGGCAACTCTCGAGTTAGCCTGTAAACTCCTCTTGCCTCTCTGAGGTGTGCTGTACGCGTGCGATGGCCCATCTGTCCCGCTAAGTGGGCTTCTGGCGGTCAGACTCCGCGCGAAGGCCTTTTGGAGGAAGTAGTTCGGGTCGGCCATAATCCCCTTTGGGGGGCACGAGATCATTTATAGCATTCTAGCCGGAAAGCAATCTCCCAAGTGTCTGGAGTTCAAAGACGCCTTCTGTAGAGACTGCATACATTAAACGGATTCTCGTCAGAGAGGATAATCGATACGGTTAACGAGCTTAACTGTCGGGCGAGAGCGAAGTCTCCCTAGCAGTCGGCAGTTTTTGTTACTGTGTCAATGGCAACCAAACGCTAGAGGTCCGGAGGTCGAAAGGGCGTCGCCAATGGGCACTGTTTTAATTTCCATGAGAGGCTAATCGGACTCCCGAATATCGCCCTGAAGTTTGAATTCCTTGTAGCCACTGTCTAGGTGTCAAGTCCTGAAACCTACCAGTCGGACGAATGCCCTCGAACACATTATTCAACTTTTAAGGTTGGCTATTATGTATTAGAAGGTCGGCAGCTGACATCCTCGGATTAGTCCAAGGCACTCCTCCCTTCTAACCAATCCACTAACATGAACACGTCTGCGCGGCCGTCGCTTCGGTTGTCAGCGTGGGCACCTGGTACAGCGTTGTAATCATCCGTCACAATCCGTAATCGTTGTAAGTGCTGAGGCCCACGTACTAAGCCGGGGGAGACTTGGGCTAGTCTACAATTTGATGACGTATCCCACAGATTTTCCTTATTGTCAGTCGGAGTCCCGGTCTCGTTCTCACGACCATCGTGTCTAGGAGTATTCTTGCCAAATTTAGATTCTTTCACCCGATAATATTGTTGCACTCGTGGAATACCTGCGCGCGGACTGGGGATGTCCGGTTACTGAATGGGAAGGCGGAGTGGGAACACCCTACCGGGTATGTTTTAGGAGAGAGTGATCATGGACGACGACCTGCCTACGGATGGCATGCCTTCGGGCGGTATGCTCCGCGTTACTCCTACCTAAGCGCAACGCAAGGCGGCACTGGACATTAAGAGAACATGGAGGCCGCCGAGCGAAACAGGGGAGAAGGCCACGAGCTCCCACTTAACAATTCCGCTGTTCCATATACACGTAGATCCCACGCATGCTTCCCTCGCCGGCGTAATAACCCAGCCCGCAC'/>

    <sequence taxon='44' value='CCTGCGCGACTTCGAAATGGATTATACTATGAGCTAACTACTAGCGGACCAAGTCCAGTTGATAGCTCTTGAGCTAGGTTAACAGCATTAGCACGTAGCTAGCCATCCAGATGATCCAGCGTCGCTTTGAGTATACAATTGGTGCAGACCCCGAAGATAGTTTGATACGTCGTGCGCTCAGCGAAGTGCCTATCTTAATTAATGCGCTCAATATACGACGAACGTAGAGGCTACCACGTTATGTGATGGCCAGTAATGTAGTATCAGGATTTCCCCTAGGGATTACCGCTATACATCTGCCTTATTCTTAGCTTAATATGTGTAGCCGACCGTCGTCACGCCTTCGTGCGTATGCCTCCGTACAATCATTTTCAGGAGTGGGAGCCCTGGACCGGGGGCCCGGAATGACCGTCCGGCAGCGGGCGAAATCAAAGTTCGCGCTTAAACTTGGTGGTACGTCAAAGGCACAGCGTTTGGTGGTCCGACGTTCCTTGGCCTCCCTACGGCCCCACATGGAGTTAGTAAGGTTTGCCTGGGTAGGGGTTCGCACTGCCGCCCATCTTCTTTATGACAATGTTTTAGGCAATCGTCCCTGATCGCTGCCTAGTTCGACGGCCTTACTGCATACTCCGCCGAGGCGTCCATGTGATTCTCTAGTCTTTGGGGCGAACGGCTCGATAAGACCCAATATTCATATGCGATGGCCTAGGTCGTACTTCTCGTGTAGGTAGTAGCCCGAGTTGGCTTCGAGCCCTGCCTCAATACTCCCCAAGACCACGTTGGCAACTTTCGAGTTAGCCTGTAAACTCCTCTTGCCTCTCTGAGGTGTGCTGTACACGTGCGATGGCCCATCTGTCCCGCTAAGTGGGCTTCTGGCGGTCAGACTCCGCGCGAAGGCCTTTCGGAAGAAGTAGTTCGGGTCGGCCATAATCCCCTTTGGGGGGCACGAGATCATTTATAGCATTCTAGCCGGAAAGCAATCTCCCAAGTGTCTGGCGTTCAAAGACGCCTTCTGTAGAGACTGCATACATCAAACGGATTCTCGTCAGAGAGGATAATCGATACGGTTAACGAGCTCAACTGTCGGGCGAGAGCGAAGTCTCCCTAGCAGTCGGCAGTTTTTGTTACTGTGTCAATGGCAACCAAACGCTAGAGGTCCGGAGGTCGAAAGGGCGCCGCCAATGGGCACTGTTTTAATTTCCATGAGAGGCTAATCGGACTCCCGAATATCGCCCTAAAGTTTGAATTCCTTGTAGCCACTGTCTAGGTGTCAAGTCCTGAAACCTACCAGTCGGACGAATGCCCTCGAACACATTATTCAACTTTTAAGGTTGGCTATTATGTATTAGAAGGTCGGCAGCTGACATTCTCGGATTAGTCCAAGGCACTCCTCCCTTCTAACCAATCCACTAACATGAACACGTCTCCGCGGCCGTCGCTTCGGTTGTCAGCGTGGGCACCTGGTACAGCGTTGTAATCACCCGTCACAATCCGTAATCGTTGTCAATGCTGAGGCCCATGTAATAAGCTGGGGGGGACTTGGGCTAGTCTACAATTTGATGACGTATCCCATAGATTTTCCTTATTGTCAGTCGGGGTCCCGGTCTCGTTCTCACGACCATCGTGTCTAGGAGTATTCGTGCCAAATTTAGATCCTTTTACCCGATAATATTGTTGCACTCGTGGAATACATGCGCGCGGACTGGGGATGCCCGGTCACTGAATGGGAAGGCGGAGTGGGAACACCGTACCGGGTATGTTTTAGGAGAGAGTGATCGTGGACGACGACCTGCCTACGGATGGCATGCTTTCGGGCGGTATGCTCCACGTTACTCCTACCTAAGCGCAACGCAAGGCGGCACTGGACATTAAGAGAACATGGAGGCCGCCGGGCGAAACAGGGGAGAAGGCCACGAGCTCCCACTTAACAATCCCGCTGTTCCATATACACGTAGATCCCACGCATGCTTCTCTCGCCGGCGTAATAACCCAGCCCGCAC'/>

    <sequence taxon='6' value='CCTGCGCGACTTCGAAATGGATTATACCATGGGCTAACTACTAGCGAACCAAGTCCAGTTGATAGCTCTTGAGCTAGGTTAACAGCATTAGTACGTAGCTAGCCATCCAGATAATCCAGCGTCGCCTTGAGTCTACAATTGGTGCAGACCCCGAAGCTAGTTTGATACGTCGTCCGCTCAGCGAAGTGCCTATCTTGATTAATGCGCTCAATATACGACGAACGTAGAGGCTACTACGTTATGTGATAGCCAGTAATGTAGTATCAGGACTTCCCCTACGGATTACCGCTATACATCTGCCTTATTCTTAGCTTAACATGTGTAGCCGACCGTCTTCCCGCCTTTGTGCGTATGCCTCCGTACAATCATTTTCAGAAGTGGGAGCCCTGGACCGGGGGCCCGGAATGACCGTCCGGCAGCGGGCGAAATCACAGTTCGAGCTTAAACTTGGTGGTGCGTCAAAGGCAAAGCGTTTGGTGGTTCGACGTTCCTTGGCCTCCCTACGGCCCCACATGGAGTTAGTAAGGTCTGCCTGGGTAGGGGTTCGCACTGCCGCCCATCTTCTTTATGACAATGTTTTAGGCAATCGTCCCTGATCGCTGCCTAGTTCGACGGCCTTACTGCATACTCCGCCGAGGCGTCGATGTGATTCTCTAGTCTTTGGGGTGAACGACTCGATAAGACCCAATATTCATATGCGATGGCCTGGGTCATGCTTCTCATGTAGGTAGGAGCCCGAGTTGGCTTCGAGCCCTGCCTCACTGCTTCACAAGACCACGTTGGCGACTCTCGAGTTAGCCTGTAAACTCCTCTTGCCTCTCTGAGGTGTGCTGTACGCGTGCGATGGCCCATCTGTCCCGCTAGGTGGGCTTCTGGCGGTCAGACTCCGTGCGAAGGCCTTTCGGAGGAAGTGGTTCGGGTCGGCCATAATCCACTTCGGGGGGCACGAAATCATTTATAGCATTCTCGCCGGAAAGCAATCTCCCAAGTGTATGGCGTTCAAAGACGCCTTCTGTAGAGACTGCATACATCAGACGGATTCTCGTCAGAGAGGATAATCGATACGGTTAACGAGCTTAATTGTCGGGCGAGAGCGCAATCTCCCTAGCAGTCGGCAGTTTTTGTTAGTGCGTCAATGGCAACCAAACGCTGGACGTCCGGAGGTCGAAAGGGCGTCGCCAATAGGCACTGTTTTAATTTCCATGAGAGGCTAATCGGACTCCTGAATCTCGCCCTCAAGTTTGAATTCCTTGTAGCCACTGTCTAGGTGTCAAGTCCTGAAACCTACCAGTCGGACGAATGACCTGGAACACATTATTCAACTTTTAAGATTGTTTATTATGTATTAGAAGGTCGGCAGCTGACATCCTCGGATTAATCCAAGGCACTCCTCCCGTCTAACCAATCTACTAACATGAACACGTCTTCGCGGCCGTCGCTTCGGTTGTTAGCGTGGACACCTGGTACAGCGTTGTAATCACCCGTCACAATACGTAATCGTTGTAAGTGCTGAGGCCCATGTAATAAGCCGGGGGAGACCTGGGCTAGTCTACAATTTGATGACGTATCCCACGGATTTTCCTTATTGTCAGTTGAAGTCCCGGTCTCGTTCTCACGACCATCGTGTCTAGGAGTATTCGTGCCAAATTTAGATTCTTTTACCCGATAACATTGTTGTACTCGTGGAATGCATACGCGAGGACTGGGGATGCCCGGTCACTGAATGGGAAAGCGCAGTGGGAACACCGTACCGGGTATGTTTTAGGAGAGAGTGATCGTGGACGACAACCTGCCTACGGATGGCATGCCTTCGGGCGGTATGCTCCGCGTTACTCCTACCTAAGCACAACGCAAGGCGGCACTGGACATTAAGAGAACATGGAGGCCGCCGGGCGAAACAGGGGAGAAGGCCACGAGCTCCCACTTAACAATCCCGCTGCTCCATATACACGTAGATCCCACGCATGCTTCCCTCGCCGGCGTAATAGCCCGACCCGCAC'/>

    <sequence taxon='51' value='CCTGCGCGACTTCGAAATGGATTATACCATGGGCTAACTACTAGCGAACCAAGTCCAGTTGATAGCTCTTGAGCTAGGTTAACAGCATTAGTACGTAGCTAGCCATCCAGATAATCCAGCGTCGCCTTGAGTCTACAATTGGTGCAGACCCCGAAGCTAGTTTGATACGTCGTCCGCTCAGCGAAGTGCCTATCTTGATTAATGCGCTCAATATACGACGAACGTAGAGGCTACTACGTTATGTGATAGCCAGTAATGTAGTATCAGGACTTCCCCTACGGATTACCGCTATACATCTGCCTTATTCTTAGCTTAACATGTGTAGCCGACCGTCTTCCCGCCTTTGTGCGTATGCCTCCGTACAATTATTTTCAGAAGTGGGAGCCCTGGACCGGGGGCCCGGAATGACCGTCCGGCAGCGGGCGATATCACAGTTCGAGCTTAAACTTGGTGGTGCGTCAAAGGCAAAGCGTTTGGTGGTTCGACGTTCCTTGGCCTCCCTACGGCCCCACATGGAGTTAGTAAGGTCTGCCTGGGTAGGGGTTCGCACTGCAGCCCATCTTCTTTATGACAATGTTTTAGGCAATCGTCCCTGATCGCTGCCTAGTTCGACGGCCTTACTGCATACTCCGCCGAGGCGTCGATGTGATTCTCTAGTCTTTGGGGTGAACGACTCGATAAGACCCAATATTCATATGCGATGGCCTGGGTCATGCTTCTCATGTAGGTAGGAGCCCGAGTTGGCTTCGAGCCCTGCCTCACTGCTTCACAAGACCACGTTGGCGACTCTCGAGTTAGCCTGTAAACTCCTCTTGCCTCTCTGAGGTGTGCTGTACGCGTGCGATGGCCCATCTGTCCCGCTAGGTGGGCTTCTGGCGGTCAGACTCCGTGCGAAGGCCTTTCGGAGGAAGTGGTTCGGGTCGGCCATAATCCACTTCGGGGGGCACGAAATCATTTATAGCATTCTCGACGGAAAGCAATCTCCCAAGTGTATGGCGTTCAAAGACGCCTTCTGTAGAGACTGCATACATCAGACGGATTCTCGTCAGAGAGGATAATCGATACGGTTAACGAGCTTAATTGTCGGGCGAGAGCGCAATCTCCCTAGCAGTCGGCAGTTTTTGTTAGTGCGTCAATGGCAACCAAACGCTGGACGTCCGGAGGTCGAAAGGGCGTCGCCAATAGGCACTGTTTTAATTTCCATGAGAGGCTAATCGGACTCCTGAATCTCGCCCTCAAGTTTGAATTCCTTGTAGCCACTGTCTAGGTGTCAAGTCCTGAAACCTACCAGTCGGACGAATGACCTGGAACACATTATTCAACTTTTAAGATTGTTTATTATGCATTAGAAGGTCGGCAGCTGACATCCTCGGATTAATCCAAGGCACTCCTCCCGTCTAACCAATCTACTAACATGAACACGTCTTCGCGGCCGTCGCTTCGGTTGTTAGCGTGGACACCTGGTACAGTGTTGTAATCACCCGTCACAATACGTAATCGTTGTAAGTGCTGAGGCCCATGTAATAAGCCGGGGGAGACCTGGGCTAGTCTACAATTTGATGACGTATCCCACGGATTTTCCTTATTGTCAGTTGAAGTCCCGGTCTCGTTCTCACGACCATCGTGTCTAGGAGTATTCGTGCCAAATTTAGATTCTTTTACCCGATAACATTGTTGTACTCGTGGAATGCGTACGCGAGGACTGGGGATGCCCGGTCACTGAATGGGAAAGCGCAGTGGGAACACCGTACCGGGTATGTTTTAGGAGAGAGTGATCGTGGACGACAACCTGCCTACGGATGGCATGCCTTCGGGCGGTATGCTCCGCGTTACTCCTACCTAAGCACAACGCAAGGCGGCACTGGACATTAAGAGAACATGGAGGCCGCCGGGCGAAACAGGGGAGAAGGCCACGAGCTCCCACTTAACAATCCCGCTGCTCCATATACACGTAGATCCCACGCATGCTTCCCTCGCCGGCGTAATAGCCCGACCCGCAC'/>

    <sequence taxon='69' value='CCTGCGCGACTTCGAAATGGATTATACCATGGGCTAACTACTAGCGAACCAAGTCCAGTTGATAGCTCTTGAGCTAGGTTAACAGCATTAGTACGTAGCTAGCCATCCAGATAATCCAGCGTCGCCTTGAGTCTACAATTGGTGCAGACCCCGAAGCTAGTTTGATACGTCGTCCGCTCAGCGAAGTGCCTATCTTGATTAATGCGCTCAATATACGACGAACGTAGAGGCTACTACGTTATGTGATAGCCAGTAATGTAGTATCAGGACTTCCCCTACGGATTACCGCTATACATCTGCCTTATTCTTAGCTTAACATGTGTAGCCGACCGTCTTCCCGCCTTTGTGCGTATGCCTCCGTACAATTATTTTCAGAAGTGGGAGCCCTGGACCGGGGGCCCGGAATGACCGTCCGGCAGCGGGCGATATCACAGTTCGAGCTTAAACTTGGTGGTGCGTCAAAGGCAAAGCGTTTGGTGGTTCGACGTTCCTTGGCCTCCCTACGGCCCCACATGGAGTTAGTAAGGTCTGCTTGGGTAGGGGTTCGCACTGCAGCCCATCTTCTTTATGACAATGTTTTAGGCAATCGTCCCTGATCGCTGCCTAGTTCGACGGCCTTACTGCATACTCCGCCGAGGCGTCGATGTGATTCTCTAGTCTTTGGGGTGAACGACTCGATAAGACCCAATATTCATATGCGATGGCCTGGGTCATGCTTCTCATGTAGGTAGGAGCCCGAGTTGGCTTCGAGCCCTGCCTCACTGCTTCACAAGACCACGTTGGCGACTCTCGAGTTAGCCTGTAAACTCCTCTTGCCTCTCTGAGGTGTGCTGTACGCGTGCGATGGCCCATCTGTCCCGCTAGGTGGGCTTCTGGCGGTCAGACTCCGTGCGAAGGCCTTTCGGAGGAAGTGGTTCGGGTCGGCCATAATCCACTTCGGGGGGCACGAAATCATTTATAGCATTCTCGACGGAAAGCAATCTCCCAAGTGTATGGCGTTCAAAGACGCCTTCTGTAGAGACTGCATACATCAGACGGATTCTCGTCAGAGAGGATAATCGATACGGTTAACGAGCTTAATTGTCGGGCGAGAGCGCAATCTCCCTAGCAGTCGGCAGTTTTTGTTAGTGCGTCAATGGCAACCAAACGCTGGACGTCCGGAGGTCGAAAGGGCGTCGCCAATAGGCACTGTTTTAATTTCCATGAGAGGCTAATCGGACTCCTGAATCTCGCCCTCAAGTTTGAATTCCTTGTAGCCACTGTCTAGGTGTCAAGTCCTGAAACCTACCAGTCGGACGAATGACCTGGAACACATTATTCAACTTTTAAGATTGTTTATTATGCATTAGAAGGTCGGCAGCTGACATCCTCGGATTAATCCAAGGCACTCCTCCCGTCTAACCAATCTACTAACATGAACACGTCTTCGCGGCCGTCGCTTCGGTTGTTAGCGTGGACACCTGGTACAGTGTTGTAATCACCCGTCACAATACGTAATCGTTGTAAGTGCTGAGGCCCATGTAATAAGCCGGGGGAGACCTGGGCTAGTCTACAATTTGATGACGTATCCCACGGATTTTCCTTATTGTCAGTTGAAGTCCCGGTCTCGTTCTCACGACCATCGTGTCTAGGAGTATTCGTGCCAAATTTAGATTCTTTTACCCGATAACATTGTTGTACTCGTGGAATGCGTACGCGAGGACTGGGGATGCCCGGTCACTGAATGGGAAAGCGCAGTGGGAACACCGTACCGGGTATGTTTTAGGAGAGAGTGATCGTGGACGACAACCTGCCTACGGATGGCATGCCTTCGGGCGGTATGCTCCGCGTTACTCCTACCTAAGCACAACGCAAGGCGGCACTGGACATTAAGAGAACATGGAGGCCGCCGGGCGAAACAGGGGAGAAGGCCACGAGCTCCCACTTAACAATCCCGCTGCTCCATATACACGTAGATCCCACGCATGCTTCCCTCGCCGGCGTAATAGCCCGACCCGCAC'/>

    <sequence taxon='33' value='CCTGCGCGACTTCGAAATAGATTATACTATGGGCTAACTACTAGCGAACCAAGTCCAGTTGATAGCTCTTGAGCTAGGCTAACAGCATTAGTACGTCGCTAGCCATCCAGATAACCCAGCGTCGCCTTGAGTATACAATTGGTGCAGACCCCGAAGCTAGTTTGGTACGTCGTCCGCTCAGCGAAGTGCCTATCTTGATTAATGCGCTCAATACACGACGAACGTAGAGGCTCCTACGTTATGTGATGGCCAGGAATGTAGTATCAGGATTTCCCCTAGGGATTACCGCTATACATCTGCCTTATTCTTAGCTTAACATGTGTAGCCGACCGTCGTCCCGCCTTTGTGCGTATGCCTCCGTACAATCATTTTCAGAAGTGGGAGCCCTGGACCGGGGGCCCGGAATGACCGTCCGGCAGCGGGCGAAATCACATTTCGAGCTTAAACCTGGTGGTGCGTCAAAGGCGAAGCGTTTGGTGGTTCGACATTCCTTGGCCTCCCTACGGCCCCACATGGAGTTAGTAAGGTTTGCCTGGGTAGGGGTTCGCACTGCCGCCCATCTTCTTTATGACAATGTTTTAGGCAATCGTCCCTGATCGCTGCCTAGTTCGACGGCCTTACTGCATACTCCACCGAGGCGTCCATGTGATTCTCTAGTCTTTGGGGTGAACGACTCGATAAGACCCAATATTCATATGCGATGGCCTGGGTCATGCTTCTCGTGTAGGTAGGAGCCCGAGTTGGCTTCGAGCCCTGCCTCAATGCTTCACAAGACCACGTTGGCAACTCTCGAGTTAGCCTGTAAACTCCTCTTGCCTCTCTGAGGTGTGCTGTACGCGTGCGATGGCCCATCTGTCCCGCTAGGTGGGCTTCTGGCGGTCAGACTCCGTGCGAAGGCCTTTCGGAGGAAGTAGTTCGGGTCGGCCATAATCCACTTTGGGGGGCACGAAATCATTTATAGCATTCTAGCCGGAAAGCAATCTCCCAAGTGTATGGCGTTCAAAGACGCCTTCTGTAGAGACTGCATACGTCAAACGGATTCTCGTCAGAGAGGATAGTCGATACGGTTAACGAGCTTAACTGTCGGGCGAGAGCGCAGTCTCCCTAGCAGTCGGCAGTTTTTGTTATTGTGTCAATGGCAACCAAACGCTAGACGTCCGGAGGTCGAAAGGGCGTCGCCAATGGGCACTGTTTTAATTTCCATGAGAGGCTAATCGGACTCCTGAATATCGCCCTAAAGTTTGAATTCCTTGTAGCCACTGTCTAGATGTCAAGTCCTGAAACCTACCAGTCGGACGAATAACCTCGAACACATTATTCAACTTTTAAGGTTGTTTATTATGTATTAGAAGGTCGGCAGCTGACATCCTCGGATTAATCCAAGGCACTCCTCCCTTCTAACCAATCTACTAACATGAACACGTCTCCGCGGCCGTCGCTTCGGTTGTTAGCGTGGGCACCTGGTACAGCGTTGTAATCACCCGTCACAATACGTAATCGTTGTAAGTGCTGAGGCCTATGTAATAAGCCGGGGGAGACCTGGGCTAGTTTACAATTTGATGACGTATCCCACGGATTTTCCTTATTGTCAGTTGAAGTCCCGGTCTCGTTCTCACGACCATCGTGTCTAGGAGTATTCGTGCCAAATTTAGATTCTTTTACCCGATAATATTGTTGCACTCGTGGAATGCATACGCGAGGACTGAGGATGCCCGGTCACTGAATGGGAAAGCGGAGCGGGAACACCGTACCGGGTATGTTTTAGGAGAGAGTGATCGTGGACGACGACCTGCCTACGGATGGCATGCCTTCGGGCGGTATGCTCCGCGTTACTCCTACCTAAGCACAACGCAAGGCGGAACTGGACATAAAGAGAACACGGAGGCCGCCGGGCGAAACAGGGGAGAAGGCCACGAGCTCCCACTTAACAATTCCGCTGTTCCATATACACGTAGATCCCACGCATGTTTCCCTCGCCGGCGTAATAGCCCGACCCGCAC'/>

    <sequence taxon='18' value='CCTGCGCGACTTCGAAATGGATTATACTATGGGCTAACTACTGGCGAACCAAGTCCAGTTGATAGCTCTTGAGCTAGGTTAACAGCATTAGTACGTAGCTAGCCATCCAGATAATCCAGCGTCGCCTTGAGTATACAATTGGTGCAGACCCCGAAGCTAGTTTGATACGTCGTCCGCTCAGCGAAGTGCCTATCTTGATTAATGCGCTCAATATACGACGAACGTAGAGGCTACTACGTTATGTGATGGCCAGTAATGTAGTATCAGGATTTCCCCTAGGGATTACCGTTATATATCTGCCTTATTCTTAGCTTAACATGTGTAGCCGACCGTCGTCCCGCCTTTGTGCGTATGCCTCCGTACAATCATTTTCAGAAGTGGGAGCCCTAGACCGGGGGCCCGGAATGACCGTCCGGAAGCGGGCGAAATCACAGTTCGCGCTTAAACTTGGTGGTGCGTCAAAGGCAAAGCGTTTGGTGGTTCGACATTCCTTGGCCTCCCTACGGCCCCACATGGAGTTAGTAAGGTTTGCCTGGGTAGGGGTTCGCACTGCCGCCCATCTTCTTTATGCCAATGTTTTAGGCAATCGTCCCTGATCGCTGCCTAGTTCGACGGCCTTACTGCATACTCCGCCGAGGCGTCCATGTGATTCTCTAGTCTTTGGGGTGAACGACTCGATAAGACCCAATATTCATATGCGATGGCCTGGGTCATACTTCTCGTGTAGGTAGGAGCCCAAGTTGGCTTTGAGCCCTGCCTCAATGCTTCACAAGACCACGTTGGCAACTCTCGAGTTAGCCTGTAAACTCCTCTTGCCTCTCTGAGGTGTGCTGTACGCGTGCGATGGCCCATCTGTCCCGCTAAGTGGGCTTCTGGCGGTCAGACTCCGTGCGAAGGCCTTTCGGAGGAAGTAGTTCGGGTCGGCCATAATCCCCTTTGGGGGGCACGAAATCATTTATAGCATTCTAGCCGGAAAGCAATCTCCCAAGTGTATGGCGTTCAAAGACGCCTTCTGTAGAGACTACATACATCAAACGGATTCTCGTCAGAGAGGATAATCGATACGGTTAACGAGCTTAACTGTCGGGCGAGAGCGCAGTCTCCCTAGCAGTCGGCAGTTTTTGTTACTGTGTCAATGGCAACCAAACGCTAGACGTCCGGAGGTCGAAAGGGCGTCGCCAATGGGCACTGTTTTAGTTTCCATGAGAGGCTAATGGGACTCCCGAATATCGCCCTAAAGTTTGAATTCCTTGTAGCCACTGTCTAGGTGTCAAGTCCTGAAACCTACCAGTCGGACGAATGACCTCGAACACATTATTCAACTTTTAAGGTTGGTTATTATGTATTAGAAGGTCGGCAGCTGACATCCTCGGATTAACCCAAGGCACTCCTCCCTTCTAACCAATTCACTAACATGAACACGTCTCCGCGGCCGTCGCTTCGGTTGTTAGCGTGGGCACCTGGTACAGCGTTGTAATCACCCGTCACAATACGTAATCGTTGTAAGTGCTGAGGCCCATGTAATAAGCCGGGGGAGACCTGGGCTAGTCTACAATTTGATGACGTATCCCACGGATTTTCCTTATTGTCAGTTGAAGTCCCGGTCTCGTTCTCACGACCATCGTGTCTAGGAGTATTCGTGCCAAATTTAGATTCTTTTACCCGATAATATTGTTGCACCTGTGGAATACATACGCGAGGACTGGGGATGCCCGGTCACTGAATGGGAAAGCGGAGTGGGAACACCGTACCGGGTATGTTTTAGGAGAGAATGATCGTGGACGACGACCTGCCTACGGATGGCATGCCTTCGGGCGGTATGCCCCGCGTTACTCCTACCTAAGCACAACGCAAGGCGGCACTGGACATTAAGAGAACATGGAGGCCGCCGGGCGAAACAGGGGAGAAGGCCACGAGCTCCCACTTAACAATCCCGCTGTTCCATATACACGTAGATCCCACGCATGCTTCCCTCGCCGGCGTAATAGCCCAACCCGCAC'/>

    <sequence taxon='35' value='CCTGCGCGACTTCGAAATGGATTATACTATGGGCTAACTACTGGCGAACCAAGCCCAGTTGATAGCTCTTGAGCTAGGTTAACAGCATTAGTACGTAGCTAGCCATCCAGATAATCCAGCGTCGCCTTGAGTATACAATTGGTGCAGACCCCGAAGCTAGTTTGATACGTCGTCCGCTCAGAGAAGTGCCTATCTTGATTAATGCGCTCAATATACGACGAACGTAAAGGCTACTACGTTATGTGATGGCCAGTAATGTAGTATCAGGATTTCCCCTAGGGATTACCGTTATATATCTGCCTTATTCTTAGCTTAACATGTGTAGCCGACCATCGTCCCGCCTTTGTGCGTATGCCTCCGTACAATCATTTTCAGCAGTGGGAGCCCTAGACCGGGGGCCCGGAATGACCGTCCGGAAGCGGGCGAAATCACAGTTCGCGCTTAAACTTGGTGGTGCGTCAAAGGCAAAGCGTTTGGTGGTTCGACATTCCTTGGCCTCCCTACGGCCCCACATGGAGTTAGTAAGGTTTGCCTGGGTAGGGGTTCGCACTGCCGCCCATCTTCTTTATGCCAATGTTTTAGGCAATCGTCCCTGATCGCTGCCTAGTTCTACGGCCTTACTGCATACTCCGCCGAGGCGTCCATGTGATTCTCTAGTCTTTGGGGTGAACGACTCGATAAGACCCAATATTCATATGCGATGGCCTGGGTCATACTTCTCGTGTAGGTAGGAGCCCAAGTTGACTTTGAGCCCTGCCTCAATGCTTCACAAGACCACGTTGGCAACTCTCGAGTTAGCCTGTAAACTCCTCTTGCCTCTCTGAGGTGTGCTGTACGCGTGCGATGGCGCATCTGTCCCGCTAAGTGGGCTTCTGGCGGTCAGACTCCGTGCGAAGGCCTTTCGGAGGAAGTAGTTCGGGTCGGCCATAATCCCCTTTGGGGGGCACGAAATCATTTATAGCATTCTAGCCGGAAAGCAATCTCCCAAGTGTATGGCGTTCAAAGACGCCTTCTGTAGAGACTACATACATCAAACGGATTCTCGTCAGAGAGGATAATCGATACGGTTAACGAGCTTAACTGTCGGGCGAGAGCGCAGTCTCCCTAGCAGTCGGCAGTTTTTGTTACTGTGTGAATGGCAACCAAACGCTAGACGTCCGGAGGTCGAAAGGGCGTCGCCAATGGGCACTGTTTTAGTTTCCATGAGAGGCTAATGGGACTCCCGAATATCGCCCTAAAGTTCGAATTCCTTGTAGCCACTGTCTAGGTGTCAAGTCCTGAAACCTACCAGTCGGACGAATGACCTCGCACACATTATTCAACTTTTAAGGTTGGTTATTATGTATTAGAAGGTCGGCAGCTGACATCCTCGGATTAACCCAAGGCACTCCTCCCTTCTAACCAATTCACTAACATGAACACGTCTCCGCGGCCGTCGCTTCGGTTGTTAGCGCGGGCACCTGGTACAGCGTTGTAATCACCCGTCACAATACGTAATCGTTGTAAGTGCTGAGGCCCATGTAATAAGCCGGGGGAGACCTGGGCTAGTCTACAATTTGATGACGTATCCCACGGATTTTCCTTATTGTCAGTTGAAGTCCCGGTCTCGTTCTCACGACCATCGTGTCTAGGAGTATTCCTGCCAAATTTAGATTCTTTTACCCGATAATATTGTTGCACCTGTGGAATACATACGCGAGGACTGGGGATGCCCGGTCACTGAATGGGAAAGCGGAGTGGGAACACCGTACCGGGTATGTTTTAGGGGAGAATGATCGTGGACGACGACCTGCCTACGGATGGCATGCCTTCGGGCGGTATGCCCCGCGTTACTCCTACCTAAGCACAACGCAAGGCGGCACTGGACATTAAGAGAACATGGAGGCCGCCGGGCGAAACAGGGGAGAAGGCCACGAGCTCCCACTTAACAATCCCGCTGTTCCATATACACGTAGATCCCACGCATGCTTCCCTCGCCGGCATAATAGCCCAACCCGCAC'/>

    <sequence taxon='36' value='CCTGCGCGACTTCGAAATGGATTATACTATGGGCTAACTACTGGCGAACCAAGTCCAGTTGATAGCTCTTGAGCTAGGTTAACAGCATTAGTACGTAGCTAGCCATCCAGATAATCCAGCGTCGCCTTGAGTATACAATTGGTGCAGACCCCGAAGCTAGTTTGATACGTCGTCCGCTCAGAGAAGTGCCTATCTTGATTAATGCGCTCAATATACGACGAACGTAGAGGCTACTACGTTATGTGATGGCCAGTAATGTAGTATCAGGATTTCCCCTAGGGATTACCGTTATATATCTGCCTTATTCTTAGCTTAACATGTGTAGCCGACCATCGTCCCGCCTTTGTGCGTATGCCTCCGTACAATCATTTTCAGAAGTGGGAGCCTTAGACCGGGGGCCCGGAATGACCGTCCGGAAGCGGGCGAAATCACAGTTTGCGCTTAAACTTGGTGGTGCGTCAAAGGCAAAGCGTTTGGTGGTTCGACATTCCTTGGCCTCCCTACGGCCCCACATGGAGTTAGTAAGGTTTGCCTGGGTAGGGGTTCGCACTGCCGCCCATCTTCTTTATGCCAATGTTTTAGGCAATCGTCCCTGATCGCTGCCTAGTTCTACGGCCTTACTGCATACTCCGCCGAGGCGTCCATGTGATTCTCTAGTCTTTGGGGTGAACGACTCGATAAGACCCAATATTCATATGCGATGGCCTGGGTCATACTTCTCGTGTAGGTAGGAGCTCAAGTTGGCTTTGAGCCCTGCCTCAATGCTTCACAAGACCACGTTGGCAACTCTCGAGTTAGCCTGTAAACTCCTCTTGCCTCTCTGAGGTGTGCTGTACGCGTGCGATGGCGCATCTGTCCCGCTAAGTGGGCTTCTGGCGGTCAGACTCCGTGCGAAGGCCTTTCGGAGGAAGTAGTTCGGGTCGGCCATAATCCCCTTTGGGGGGCACGAAATCATTTATAGCATTCTAGCCGGAAAGCAATCTCCCAAGTGTATGGCGTTCAAAGACGCCTTCTGTAGAGACTACATACATCAAACGGATTCTCGTCAGAGAGGATAATCGATACGGTTAACGAGCTTAACTGTCGGGCGAGAGCGCAGTCTCCCTAGCAGTCGGCAGTTTTTGTTACTGTGTCAATGGCAACCAAACGCTAGACGTCCGGAGGTCGAAAGGGCGTCGCCAATGGGCACTGTTTTAGTTTCCATGAGAGGCTAATGGGACTCCCGAATATCGCCCTAAAGTTTGAATTCCTTGTAGCCACTGTCTAGGTGTCAAGTCCTGAAACCTACCAGTCGGACGAATGACCTCGAACACATTATTCAACTTTTAAGGTTGGTTATTATGTATTAGAAGGTCGGCAGCTGACATCCTCGGATTAACCCAAGGCACTCCTCCCTTCTAACCAATTCACTAACATGAACACGTCTCCGCGGCCGTCGCTTCGGTTGTTAGCGTGGGCACCTGGTACAGCGTTGTAATCACCCGTCACAATACGTAATCGTTGTAAGTGCTGAGGCCCATGTAATAAGCCGGGGGAGACCTGGGCTAGTCTACAATTTGATGACGTATCCCACGGATTTTCCTTATTGTCAGTTGAAGTCCCGGTCTCGTTCTCACGACCATCGTGTCTAGGAGTATTCGTGCCAAATTTAGATTCTTTTACCCGATAATATTGTTGCACCTGTGGAATACATACGCGAGGACTGGGGATGCCCGGTCACTGAATGGGAAAGCGGAGTGGGAACACCGTACCGGGTATGTTTTAGGAGAGAATGATCGTGGACGACGACCTGCCTACGGATGGCATGCCTTCGGGCGGTATGCCCCGCGTTACTCCTACCTAAGCACAACGCAAGGCGGCACTGGACATTAAGAGAACATGGAGGCCGCCGGGCGAAACAGGGGAGAAGGCCACGAGCTCCCACTTAACAATCCCGCTGTTCCATATACACGTAGATCCCACGCATGCTTCCCTCGCCGGCGTAATAGCCCAACCCGCAC'/>

    <sequence taxon='67' value='CCTGCGCGACTTCGAAATGGATTATAGTATGGGCTAACTACTGGCGAACCAAGTCCAGTTGATAGCTCTTGAGCTAGGTTAACAGCATTAGTACGTAGCTAGCCATCCAGATAATCCAGCGTCGCCTTGAGTATACAATTGGTGCAGACCCCGAAGCTAGTTTGATACGTCGTCCGCTCAGAGAAGTGCCTATCTTGATTAATGCGCTCAATATACGACGAACGTAGAGGCTACTACGTTATGTGATGGCCAGTAATGTAGTATCAGGATTTCCCCTAGGGATTACCGTTATATATCTGCCTTATTCTTAGCTTAACATGTGTAGCCGACCATCGTCCCGCCTTTGTGCGTATGCCTCCGTACAATCATTTTCAGAAGTGGGAGCCTTAGACCGGGGGCCCGGAATGACCGTCCGGAAGCGGGCGAAATCACAGTTTGCGCTTAAACTTGGTGGTGCGTCAAAGGCAAAGCGTTTGGTGGTTCGACATTCCTTGGCCTCCCTACGGCCCCACATGGAGTTAGTAAGGTTTGCCTGGGTAGGGGTTCGCACTGCCGCCCATCTTCTTTATGCCAATGTTTTAGGCAATCGTCCCTGATCGCTGCCTAGTTCTACGGCCTTACTGCATACTCCGCCGAGGCGTCCATGTGATTCTCTAGTCTTTGGGGTGAACGACTCGATAAGACCCAATATTCATATGCGATGGCCTGGGTCATACTTCTCGTGTAGGTAGGAGCTCAAGTTGGCTTTGAGCCCTGCCTCAATGCTTCACAAGACCACGTTGGCAACTCTCGAGTTAGCCTGTAAACTCCTCTTGCCTCTCTGAGGTGTGCTGTACGCGTGCGATGGCGCATCTGTCCCGCTAAGTGGGCTTCTGGCGGTCAGACTCCGTGCGAAGGCCTTTCGGAGGAAGTAGTTCGGGTCGGCCATAATCCCCTTTGGGGGGCACGAAATCATTTATAGCATTCTAGCCGGAAAGCAATCTCCCAAGTGTATGGCGTTCAAAGACGCCTTCTGTAGAGACTACATACATCAAACGGATTCTCGTCAGAGAGGATAATCGATACGGTTAACGAGCTTAACTGTCGGGCGAGAGCGCAGTCTCCCTAGCAGTCGGCAGTTTTTGTTACTGTGTCAATGGCAACCAAACGCTAGACGTCCGGAGGTCGAAAGGGCGTCGCCAATGGGCACTGTTTTAGTTTCCATGAGAGGCTAATGGGACTCCCGAATATCGCCCTAAAGTTTGAATTCCTTGTAGCCACTGTCTGGGTGTCAAGTCCTGAAACCTACCAGTCGGACGAATGACCTCGAACACATTATTCAACTTTTAAGGTTTGTTATTATGTATTAGAAGGTCGGCAGCTGACATCCTCGGATTAACCCAAGGCACTCCTCCCTTCTAACCAATTCACTAACATGAACACGTCTCCGCGGCCGTCGCTTCGGTTGTTAGCGTGGGCACCTGGTACAGCGTTGTAATCACCCGTCACAATACGTAATCGTTGTAAGTGCTGAGGCCCATGTAATAAGCCGGGGGAGACCTGGGCTAGTCTACAATTTGATGACGTATCCCACGGATTTTCCTTATTGTCAGTTGAAGTCCCGGTCTCGTTCTCACGACCACCGTGTCTAGGAGTATTCGTGCCAAATTTAGATTCTTTTACCCGATAATATTGTTGCACCTGTGGAATACATACGCGAGGACTGGGGATGCCCGGTCACTGAATGGGAAAGCGGAGTGGGAACACCGTACCGGGTATGTTTTAGGAGAGAATGATCGTGGACGACGACCTGCCTACGGATGGCATGCCTTCGGGCGGTATGCCCCGCGTTACTCCTACCTAAGCACAACGCAAGGCGGCACTGGACATTAAGAGAACATGGAGGCCGCCGGGCGAAACAGGGGAGAAGGCCACGAGCTCCCACTTAACAATCCCGCTGTTCCATATACACGTAGATCCCACGCATGCTTCCCTCGCCGGCGTAATAGCCCAACCCGCAC'/>

    <sequence taxon='88' value='CCTGCGCGACTTCGAAATGGATTATACTATGGGCTAACTACTGGCGAACCAAGTCCAGTTGATAGCTCTTGAGCTAGGTTAACAGCATTAGTACGTAGCTAGCCATCCAGATAATCCAGCGTCGCCTTGAGTATACAATTGGTGCAGACCCCGAAGCTAGTTTGATACGTCGTCCGCTCAGAGAAGTGCCTATCTTGATTAATGCGCTCAATATACGACGAACGTAGAGGCTACTACGTTATGTGATGGCCAGTAATGTAGTATCAGGATTTCCCCTAGGGATTACCGTTATATATCTGCCTTATTCTTAGCTTAACATGTGTAGCCGACCATCGTCCCGCCTTTGTGCGTATGCCTCCGTACAATCATTTTCAGAAGTGGGAGCCTTAGACCGGGGGCCCGGAATGACCGTCCGGAAGCGGGCAAAATCACAGTTTGCGCTTAAACTTGGTGGTGCGTCAAAGGCAAAGCGTTTGGTGGTTCGACATTCCTTGGCCCCCCTACGGCCCCACATGGAGTTAGTAAGGTTTGCCTGGGTAGGGGTTCGCACTGCCGCCCATCTTCTTTATGCCAATGTTTTAGGCAATCGTCCCTGATCGCTGCCTAGTTCTACGGCCTTACTGCATACTCCGCCGAGGCGTCCATGTGATTCTCTAGTCTTTGGGGTGAACGACTCGATAAGACCCAATATTCATATGCGATGGCCTGGGTCATACTTCTCGTGTAGGTAGGAGCTCAAGTTGGCTTTGAGCCCTGCCTCAATGCTTCACAAGACCACGTTGGCAACTCTCGAGTTAGCCTGTAAACTCCTCTTGCCTCTCTGAGGTGTGCTGTACGCGTGCGATGGCGCATCTGTCCCGCTAAGTGGGCTTCTGGCGGTCAGACTCCGTGCGAAGGCCTTTCGGAGGAAGTAGTTCGGGTCGGCCATAATCCCCTTTGGGGGGCACGAAATCATTTATAGCATTCTAGCCGGAAAGCAATCTCCCAAGTGTATGGCGTTCAAAGACGCCTTCTGTAGAGACTACATACATCAAACGGATTCTCGTCAGAGAGGATAATCGATACGGTTAACGAGCTTAACTGTCGGGCGAGAGCGCAGTCTCCCTAGCAGTCGGCAGTTTTTGTTACTGTGTCAATGGCAACCAAACGCTAGACGTCCGGAGGTCGAAAGGGCGTCGCCAATGGGCACTGTTTTAGTTTCCATGAGAGGCTAATGGGACTCCCGAATATCGCCCTAAAGTTTGAATTCCTTGTAGCCACTGTCTAGGTGTCAAGTCCTGAAACCTACCAGTCGGACGAATGACCTCGAACACATTATTCAACTTTTAAGGTTGGTTATTATGTGTTAGAAGGTCGGCAGCTGACATCCTCGGATTAACCCAAGGCACTCCTCCCTTCTAACCAATTCACTAACATGAACACGTCTCCGCGGCCGTCGCTTCGGTTGTTAGCGTGGGCACCTGGTACAGCGTTGTAATCACCCGTCACAATACGTAATCGTTGTAAGTGCTGAGGCCCATGTAATAAGCCGGGGGAGACCTGGGCTAGTCTACAATTTGATGACGTATCCCACGGATTTTCCTTATTGTCAGTTGAAGTCCCGGTCTCGTTCTCACGACCATCGTGTCTAGGAGTATTCGTGCCAAATTTAGATTCTTTTACCCGATAATATTGTTGCACCTGTGGAATACATACGCGAGGACTGGGGATGCCCGGTCACTGAATGGGAAAGCGGAGTGGGAACACCGTACCGGGTATGTTTTAGGAGAGAATGATCGTGGACGACGACCTGCCTACGGATGGCATGCCTTCGGGCGGTATGCCCCGCGTTACTCCTACCTAAGCACAACGCAAGGCGGCACTGGACATTAAGAGAACATGGAGGCCGCCGGGCGAAACAGGGGAGAAGGCCACGAGCTCCCACTTAACAATCCCGCTGTTCCATATACACGTAGATCCCACGCATGCTTCCCTCGCCGGCGTAATAGCCCAACCCGCAC'/>

    <sequence taxon='89' value='CCTGCGCGACTTCGAAATGGATTATACTATGGGCTAACTACTGGCGAACCAAGTCCAGTTGATAGCTCTTGAGCTAGGTTAACAGCATTAGTACGTAGCTAGCCATCCAGATAATCCAGCGTCGCCTTGAGTATACAATTGGTGCAGACCCCGAAGCTAGTTTGATACGTCGTCCGCTCAGAGAAGTGCCTATCTTGATTAATGCGCTCAATATACGACGAACGTAGAGGCTACTACGTTATGTGATGGCCAGTAATGTAGTATCAGGATTTCCCCTAGGGATTACCGTTATATATCTGCCTTATTCTTAGCTTAACATGTGTAGCCGACCATCGTCCCGCCTTTGTGCGTATGCCTCCGTACAATCATTTTCAGAAGTGGGAGCCTTAGACCGGGGGCCCGGAATGACCGTCCGGAAGCGGGCAAAATCACAGTTTGCGCTTAAACTTGGTGGTGCGTCAAAGGCAAAGCGTTTGGTGGTTCGACATTCCTTGGCCCCCCTACGGCCCCACATGGAGTTAGTAAGGTTTGCCTGGGTAGGGGTTCGCACTGCCGCCCATCTTCTTTATGCCAATGTTTTAGGCAATCGTCCCTGATCGCTGCCTAGTTCTACGGCCTTACTGCATACTCCGCCGAGGCGTCCATGTGATTCTCTAGTCTTTGGGGTGAACGACTCGATAAGACCCAATATTCATATGCGATGGCCTGGGTCATACTTCTCGTGTAGGTAGGAGCTCAAGTTGGCTTTGAGCCCTGCCTCAATGCTTCACAAGACCACGTTGGCAACTCTCGAGTTAGCCTGTAAACTCCTCTTGCCTCTCTGAGGTGTGCTGTACGCGTGCGATGGCGCATCTGTCCCGCTAAGTGGGCTTCTGGCGGTCAGACTCCGTGCGAAGGCCTTTCGGAGGAAGTAGTTCGGGTCGGCCATAATCCCCTTTGGGGGGCACGAAATCATTTATAGCATTCTAGCCGGAAAGCAATCTCCCAAGTGTATGGCGTTCAAAGACGCCTTCTGTAGAGACTACATACATCAAACGGATTCTCGTCAGAGAGGATAATCGATACGGTTAACGAGCTTAACTGTCGGGCGAGAGCGCAGTCTCCCTAGCAGTCGGCAGTTTTTGTTACTGTGTCAATGGCAACCAAACGCTAGACGTCCGGAGGTCGAAAGGGCGTCGCCAATGGGCACTGTTTTAGTTTCCATGAGAGGCTAATGGGACTCCCGAATATCGCCCTAAAGTTTGAATTCCTTGTAGCCACTGTCTAGGTGTCAAGTCCTGAAACCTACCAGTCGGACGAATGACCTCGAACACATTATTCAACTTTTAAGGTTGGTTATTATGTGTTAGAAGGTCGGCAGCTGACATCCTCGGATTAACCCAAGGCACTCCTCCCTTCTAACCAATTCACTAACATGAACACGTCTCCGCGGCCGTCGCTTCGGTTGTTAGCGTGGGCACCTGGTACAGCGTTGTAATCACCCGTCACAATACGTAATCGTTGTAAGTGCTGAGGCCCATGTAATAAGCCGGGGGAGACCTGGGCTAGTCTACAATTTGATGACGTATCCCACGGATTTTCCTTATTGTCAGTTGAAGTCCCGGTCTCGTTCTCACGACCATCGTGTCTAGGAGTATTCGTGCCAAATTTAGATTCTTTTACCCGATAATATTGTTGCACCTGTGGAATACATACGCGAGGACTGGGGATGCCCGGTCACTGAATGGGAAAGCGGAGTGGGAACACCGTACCGGGTATGTTTTAGGAGAGAATGATCGTGGACGACGACCTGCCTACGGATGGCATGCCTTCGGGCGGTATGCCCCGCGTTACTCCTACCTAAGCACAACGCAAGGCGGCACTGGACATTAAGAGAACATGGAGGCCGCCGGGCGAAACAGGGGAGAAGGCCACGAGCTCCCACTTAACAATCCCGCTGTTCCATATACACGTAGATCCCACGCATGCTTCCCTCGCCGGCGTAATAACCCAACCCGCAC'/>

    <sequence taxon='56' value='CCTGCGCGACTTCGAAATGGATTATACTATGGGCTAACTACTGGCGAACCAAGTCCAGTTGATAGCTCTTGAGCTAGGTTAACAGCACTAGTACGTAGCTAGCCATCCAGATAATCCAGCGTCGCCTTGAGTATACAATTGGTGCAGACCCCGAAGCTAGTTTGATACGTCGTCCGCTCAGAGAAGTGCCTATCTTGATTAATGCGCTCAATATACGACGAACGGAGAGGCTACTACATTATGTGATGGCCAGTAATGTAGTATCAGGATTTCCCCTAGGGATTACCGTTATATATCTGCCTTATTCTTAGCTTAACATGTATAGCCGACCATCGTCCCGCCTTTGTGCGTATGCCTCCGTACAATCATTTTCAGAAGTGGGAGCCCTAGACCGGGGGCCCGGAATGACCGTCCGGAAGCGGGCGAAATCACAGTTCGCGCTCAAACTTGGTGGTGCGTCAAAGGCAAAGCGTTTGGTGGTTCGACATTCCTTGGCCTCCCTACGGCCCCACATGGAGTTAGTAAGGTTTGCCTGGGTAGGGGTTCGCACTGCCGCCCATCTTCTTTATGCCAATGTTTTAGGCAATCGTCCCTGATCGCTGCCTAGTTCTACGGCCTTACTGCATACTCCGCCGAGGCGTCCATGTGATTCTCTAGTCTTTGGGGTGAACGACTCGATAAGACCCAATATTCATATGCGATGGCCTGGGTCATACTTCTCGTGTAGGTAGGAGCCCAAGTTGGCTTTGAGCCCTGCCTCAATGCTTCACAAGACCACGTTGGCAACTCTCGAGTTAGCCTGTAGACTCCTCTTGCCTCTCTGAGGTGTGCTGTACGCGTGCGATGGCGCATCTGTCCCGCTAAGTGGGCTTCTGGCGGTCAGACTCCGTGCGAAGGCCTTTCGGAGGAAGTAATTCGGGTCGGCCATAATCCCCTTTGGGGGGCACGAAATCATTTATAGCATTCTAGCCGGAAAGCAATCTCCCAAGTGTATGGCGTTCAAAGACGCCTTCTGTAGAGACTACATACATCAAACGGATTCTCGTCAGAGAGGATAATCGATACGGTTAACGAGCTTAACTGTCGGGCGAGAGCGCAGTCTCCCTAGCAGTCGGCAGTTTTTGTTACTGTGTCAATGGAAACCAAACGCTAGACGTCCGGAGGTCGAAAGGGCGTCGCCAATGGGCACTGTTTTAGTTTCCATGAGAGGCTAATGGGACTCCCGAATATCGCCCTAAAGTTTGAATTCCTTGTAGCCACTGTCTAGGTGTCAAGTCCTGAAACCTACCAGTCGGACGAATGACCTCGAACACATTATTCAACTTTTAAGGTTGGTTATTATGTATTAGTAGGTCGGCAGCTGACATCCTCGGATTAACCCAAGGCACTCCTCCCTTCTAACCAATTCACTAACATGAACACGTCTCCGCGGCCGTCGCTTCGGTTGTTAGCGTGGGCACCTGGTACAGCGTTGTAATCACCCGTCACAATACGCAATCGTTATAAGTGCTGAGGCCCATGTAATAAGCCGGGGGAGACCTGGGCTAGTCTACAATTTGATGACGTATCCCACGGATTTTCCTTATTGTCAGTTGAAGTCCCGGTCTCGTTCTCACGACCATCGTGTCTAGGAGTATTCGTGCCAAATTTAGATTCTTTTACCCGATAATATTGTTGCACCTGTGGAATACATACGCGAGGACTGGGGATGCCCGGTCACTGAATGGGAAAGCGGAGTGGGAACACCGTACCGGGTATGTTTTAGGAGAGAATGATCGTGGACGACGACCTGCCTACGGATGGCATGCCTTCGGGCGGTATGCCCCGCGTTACTCCTACCTAAGCACAACGCAAGGCGGCACTGGACATTAAGAGAACATGGAGGCCGCCGGGCGAAACAGGGGAGAAGGCCACGAGCTCCCACTTAACAATCCCGCTATTCCATATACACGTAGATCCCACGCATGCTTCCCTCGCCGGCGTAATAGCCCAACCCGCAC'/>

    <sequence taxon='91' value='CCTGCGCGACTTCGAAATGGATTATACTATGGGCTAACTACTGGCGAACCAAGTCCAGTTGATAGCTCTTGAGCTAGGTTAACAGCATTAGTACGTAGCTAGCCATCCAGATAATCCAGCGTCGCCTTGAGTATACAATTGGTGCAGACCCCGAAGCTAGTTTGATACGTCGTCCGCTCAGAGAAGTGCCTATCTTGATTAATGCGCTCAATATACGACGAACGTAGAGGCTACTACATTATGTGATGGCCAGTAATGTAGTATCAGGATTTCACCTAGGGATTACCGTTATATATCTGCCTTATTCTTAGCTTAACATGTGTAGCCGACCATCGTCCCGCCTTTGTGCGTATGCCTCCGTACAATCATTTTCAGAAGTGGGAGCCCTAGACCGGGGGCCCGGAATGACCGTCCGGAAGCGGGCGAAATCACAGTTCGCGCTCAAACTTGGTGGTGCGTCAAAGGCAAAGCGTTTGGTGGTTCGACATTCCTTGGCCTCCCTACGGCCCCACATGGAGTTAGTAAGGTTTGCCTGGGTAGGGGTTCGCACTGCCGCCCATCTTCTTTATGCCAATGTTTTAGGCAATCGTCCCTGATCGCTGCCTAGTTCTACGGCCTTACTGCATACTCCGCCGAGGCGTCCATGTGATTCTCTAGTCTTTGGGGTGAACGACTCGATAAGACCCAATATTCATATGCGATGGCCTGGGTCATACTTCTCGTGTAGGTAGGAGCCCAAGTTGGCTTTGAGCCCTGCCTCAATGCTTCACAAGACCACGTTGGCAACTCTCGAGTTAGCCTGTAAACTCCTCTTGCCTCTCTGAGGTGTGCTGTACGCGTGCGATGGCGCATCTGTCCCGCTAAGTGGGCTTCTGGCGGTCAGACTCCGTGCGAAGGCCTTTCGGAGGAAGTAGTTCGGGTCGGCCATAATCCCCTTTGGGGGGCACGAAATCATTTATAGCATTCTAGCCGGAAAGCAATCTCCCAAGTGTATGGCGTTCAAAGACGCCTTCTGTAGAGACCACATACATCAAACGGATTCTCGTCAGAGAGGATAATCGATACGGTTAACGAGCTTAACTGTCGGGCGAGAGCGCAGTCTCCCTAGCAGTCGGCAGTTTTTGTTACTGTGTCAATGGAAACCAAACGCTAGACGTCCGGAGGTCGAAAGGGCGTCGCCAATGGGCACTGTTTTAGTTTCCATGAGAGGCTAATGGGACTCCCGAATATCGCCCTAAAGTTTGAATTCCTTGTAGCCACTGTCTAGGTGTCAAGTCCTGAAACCTACCAGTCGGACGAATGACCTCGAACACATTATTCAACTTTTAAGGTTGGTTATTATGTATTAGAAGGTCGGCAGCTGACATCCTCGGATTAACCCATGGCACTCCTCCCTTCTAACCAATTCACTAACATGAACACGTCTCCGCGGCCGTCGCTTCGGTTGTTAGCGTGGGCACCTGGTACAGCGTTGTAATCACCCGTCACAATACGTAATCGTTGTAAGTGCTGAGGCCCATGTAATAAGCCGGGGGAGACCTGGGCTAGTCTACAATTTGATGACGTATCCCACGGATTTTCCTTATTGTCAGTTGAAGTCCCGGTCTCGTTCTCACGACCATCGTGTCTAGGAGTATTCGTGCCAAATTTAGATTCTTTTACCCGATAATATTGTTGCACCTGTGGAATACATACGCGAGGACTGGGGATGCCCGGTCACTGAATGGGAAAGCGGAGTGGGAACACCGTACCGGGTATGTTTTAGGAGAGAATGATCGTGGACGACGACCTGCCTACGGATGGCATGCCTTCGGGCGGTATGCCCCGCGTTACTCCTACCTAAGCACAACGCAAGGCGGCACTGGACATTAAGAGAACATGGAGGCCGCCGGGCGAAACAGGGGAGAAGGCCACGAGCTCCCACTTAACAATCCCGCTATTCCATATACACGTAGATCCCACGCATGCTTCCCTCGCCGGCGTAATAGCCCAACCCGCAC'/>

    <sequence taxon='92' value='CCTGCGCGACTTCGAAATGGATTATACTATGGGCTAACTACTGGCGAACCAAGTCCAGTTGATAGCTCTTGAGCTAGGTTAACAGCATTAGTACGTAGCTAGCCATCCAGATAATCCAGCGTCGCCTTGAGTATACAATTGGTGCAGACCCCGAAGCTAGTTTGATACGTCGTCCGCTCAGAGAAGTGCCTATCTTGATTAATGCGCTCAATATACGACGAACGTAGAGGCTACTACATTATGTGATGGCCAGTAATGTAGTATCAGGATTTCACCTAGGGATTACCGTTATATATCTGCCTTATTCTTAGCTTAACATGTGTAGCCGACCATCGTCCCGCCTTTGTGCGTATGCCTCCGTACAATCATTTTCAGAAGTGGGAGCCCTAGACCGGGGGCCCGGAATGACCGTCCGGAAGCGGGCGAAATCACAGTTCGCGCTCAAACTTGGTGGTGCGTCAAAGGCAAAGCGTTTGGTGGTTCGACATTCCTTGGCCTCCCTACGGCCCCACATGGAGTTAGTAAGGTTTGCCTGGGTAGGGGTTCGCACTGCCGCCCATCTTCTTTATGCCAATGTTTTAGGCAATCGTCCCTGATCGCTGCCTAGTTCTACGGCCTTACTGCATACTCCGCCGAGGCGTCCATGTGATTCTCTAGTCTTTGGGGTGAACGACTCGATAAGACCCAATATTCATATGCGATGGCCTGGGTCATACTTCTCGTGTAGGTAGGAGCCCAAGTTGGCTTTGAGCCCTGCCTCAATGCTTCACAAGACCACGTTGGCAACTCTCGAGTTAGCCTGTAAACTCCTCTTGCCTCTCTGAGGTGTGCTGTACGCGTGCGATGGCGCATCTGTCCCGCTAAGTGGGCTTCTGGCGGTCAGACTCCGTGCGAAGGCCTTTCGGAGGAAGTAGTTCGGGTCGGCCATAATCCCCTTTGGGGGGCACGAAATCATTTATAGCATTCTAGCCGGAAAGCAATCTCCCAAGTGTATGGCGTTCAAAGACGCCTTCTGTAGAGACCACATACATCAAACGGATTCTCGTCAGAGAGGATAATCGATACGGTTAACGAGCTTAACTGTCGGGCGAGAGCGCAGTCTCCCTAGCAGTCGGCAGTTTTTGTTACTGTGTCAATGGAAACCAAACGCTAGACGTCCGGAGGTCGAAAGGGCGTCGCCAATGGGCACTGTTTTAGTTTCCATGAGAGGCTAATGGGACTCCCGAATATCGCCCTAAAGTTTGAATTCCTTGTAGCCACTGTCTAGGTGTCAAGTCCTGAAACCTACCAGTCGGACGAATGACCTCGAACACATTATTCAACTTTTAAGGTTGGTTATTATGTATTAGAAGGTCGGCAGCTGACATCCTCGGATTAACCCATGGCACTCCTCCCTTCTAACCAATTCACTAACATGAACACGTCTCCGCGGCCGTCGCTTCGGTTGTTAGCGTGGGCACCTGGTACAGCGTTGTAATCACCCGTCACAATACGTAATCGTTGTAAGTGCTGAGGCCCATGTAATAAGCCGGGGGAGACCTGGGCTAGTCTACAATTTGATGACGTATCCCACGGATTTTCCTTATTGTCAATTGAAGTCCCGGTCTCGTTCTCACGACCATCGTGTCTAGGAGTATTCGTGCCAAATTTAGATTCTTTTACCCGATAATATTGTTGCACCTGTGGAATACATACGCGAGGACTGGGGATGCCCGGTCACTGAATGGGAAAGCGGAGTGGGAACACCGTACCGGGTATGTTTTAGGAGAGAATGATCGTGGACGACGACCTGCCTACGGATGGCATGCCTTCGGGCGGTATGCCCCGCGTTACTCCTACCTAAGCACAACGCAAGGCGGCACTGGACATTAAGAGAACATGGAGGCCGCCGGGCGAAACAGGGGAGAAGGCCACGAGCTCCCACTTAACAATCCCGCTATTCCATATACACGTAGATCCCACGCATGCTTCCCTCGCCGGCGTAATAGCCCAACCCGCAC'/>

    <sequence taxon='19' value='CCTGCGCGACTTCGAAATGGATTATACTATGGGCTAACTACTGGCGAACCAAGTCCAGTTGATAGCTCTTGAGCTAGGTTAACAGCATTAGTACGTAGCTAGCCATCCAGATAATCCAGCGTCGCCTTGAGTATACAATTGGTGCAGACCCCGAAGCTAGTTTGATACGTCGTCCGCTCAGCGAAGTGCCTATCTTGATTAATGCGCTCAATATACGACGAACGTAGAGGCTACTACGTTATGTGATGGCCAGTAATGTAGTATCAGGATTTCCCCTAGGGATTACCGTTATATATCTGCCTTATTCTTAGCTTAACATGTGTAGCCGACCGTCGTCCCGCCTTTGTGCGTATGCCTCCGTACAATCATTTTCAGAAGTGGGAGCCCTAGACCGGGGGCCCGGAATGACCGTCCGGAAGCGGGCGAAATCACAGTTCGCGCTTAAACTTGGTGGTGCGTCAAAGGCAAAGCGTTTGGTGGTTCGACATTCCTTGGCCTCCCTACGGCCCCACATGGAGTTAGTAAGGTTTGCCTGGGTAGGGGTTCGCACTGCCGCCCATCTTCTTTATGACAATGTTTTAGGCAATCGTCCCTGATCGCTGCCTAGTTCGACGGCCTTACTGCATACTCCGCCGAGGCGTCCATGTGATTCTCTAGTCTTTGGGGTGAACGACTCGATAAGACCCAATATTCATATGCGATGGCCTGGGTCATACTTCTCGTGTAGGTAGGAGCCCAAGTTGGCTTTGAGCCCTGCCTCAATGCTTCACAAGACCACGTTGGCAACTCTCGAGTTAGCCTGTAAACTCCTCTTGCCTCTCTGAGGTGTGCTGTACGCGTGCGATGGCCCATCTGTCCCGCTAAGTGGGCTTCTGGCGGTCAGACTCCGTGCGAAGGCCTTTCGGAGGAAGTAGTTCGGGTCGGCCATAATCCCCTTTGGGGGGCACGAAATCATTTATAGCATTCTAGCCGGAAAGCAATCTCCCAAGTGTATGGCGTTCAAAGACGCCTTCTGTAGAGACTACATACATCAAACGGATTCTCGTCAGAGAGGATAATCGATACGGTTAACGAGCTTAACTGTCGGGCGAGAGCGCAGTCTCCCTAGCAGTCGGCAGTTTTTGTTACTGTGTCAATGGCAACCAAACGCTAGACGTCCGGAGGTCGAAAGGGCGTCGCCAATGGGCACTGTTTTAGTTTCCATGAGAGGCTAATGGGACTCCCGAATATCGCCCTAAAGTTTGAATTCCTTGTAGCCACTGTCTAGGTGTCAAGTCCTGAAACCTACCAGTCGGACGAATGACCTCGAACACATTATTCAACTTTTAAGGTTGGTTATTATGTATTAGAAGGTCGGCAGCTGACATCCTCGGATTAACCCAAGGCACTCCTCCCTTCTAACCAATTCACTAACATGAACACGTCTCCGCGGCCGTCGCTTCGGTTGTTAGCGTGGGCACCTGGTACAGCGTTGTAATCACCCGTCACAATACGTAATCGTTGTAAGTGCTGAGGCCCATGTAATAAGCCGGGGGAGACCTGGGCTAGTCTACAATTTGATGACGTATCCCACGGATTTTCCTTATTGTCAGTTGAAGTCCCGGTCTCGTTCTCACGACCATCGTGTCTAGGAGTATTCGTGCCAAATTTAGATTCTTTTACCCGATAATATTGTTGCACCTGTGGAATACATACGCGAGGACTGGGGATGCCCGGTCACTGAATGGGAAAGCGGAGTGGGAACACCGTACCGGGTATGTTTTAGGAGAGAATGATCGTGGACGACGACCTGCCTACGGATGGCATGCCTTCGGGCGGTATGCCCCGCGTTACTCCTACCTAAGCACAACGCAAGGCGGCACTGGACATTAAGAGAACATGGAGGCCGCCGGGCGAAACAGGGGAGAAGGCCACGAGCTCCCACTTAACAATCCCGCTGTTCCATATACACGTAGATCCCACGCATGCTTCCCTCGCCGGCGTAATAGCCCAACCCGCAC'/>

    <sequence taxon='34' value='CCTGCGCGACTTCGAAATGGATTATACTATGGGCTAACTACTGGCGAACCAAGTCCAGTTGATAGCTCTTGAGCTAGGTTAACAGCATTAGTACGTAGCTAGCCATCCAGATAATCCAGCGTCGCCTTGAGTATACAATTGGTGCAGACCCCGAAGCTAGTTTGATACGTCATCCGCTCAGCGAAGTGCCTATCTTGATTAATGCGCTCAATATACGACGAACGTAGAGGCTACTACGTTATGTGATGGCCAGTAATGTAGTATCAGGATTTCCCCTAGGGATTACCGTTATATATCTGCCTTATTCTTAGCTTAACATGTGTAGCCGACCGTCGTCCCGCCTTTGTGCGTATGCCTCCGTACAATCATTTTCAGAGGTGGGAGCCCTAGACCGGGGGCCCGGAATGACCGTCCGGAAGCGGGCGAAATCACAGTTCGCGCTTAAACTTGGTGGTGCGTCAAAGGCAAAGCGTTTGGTGGTTCGACATTCCTTGGCCTCCCTACGGCCCCACATGGAGTTAGTAAGGTTTGCCTGGGTAGGGGTTCGCACTGCCGCCCATCTTCTTTATGACAATGTTTTAGGCAATCGTCCCTGATCGCTGCCTAGTTCGACGGCCTTACTGCATACTCCGCGGAGGCGTCCATGTGATTCTCTAGTCTTTGGGGTGAACGACTCGATAAGACCCAATATTCATATGCGATGGCCTGGGTCATACTTCTCGTGTAGGTAGGAGCCCAAGTTGGCTTTGAGCCCTGCCTCAATGCTTCACAAGACCACGTTGGCAACTCTCGAGTTAGCCTGTAAACTCCTCTTGCCTCTCTGAGGTGTGCTGTACGCGTGCGATGGCCCATCTGTCCCGCTAAGTGGGCTTCTGGCGGTCAGACTCCGTGCGAAGGCCTTTCGGAGGAAGTAGTTCGGGTCGGCCATAATCCCCTTTGGGGGGCACGAAATCATTTATAGCATTCTAGCCGGAAAGCAATCTCCCAAGTGTATGGCGTTCAAAGACGCCTTCTGTAGAGACTACATACATCAAACGGATTCTCGTCAGAGAGGATAATCGATACGGTTAACGAGCTTAACTGTCGGGCGAGAGCGCAGTCTCCCTAGCAGTCGGCAGTTTTTGTTACTGTGTCAATGGCAACCAAACGCTAGACGTCCGGAGGTCGAAAGGGCGTCGCCAATGGGCACTGTTTTAGTTTCCATGAGAGGCTAATGGGACTCCCGAATATCGCCCTAAAGTTTGAATTCCTTGTAGCCACTGTCTAGGTGTCAAGTCCTGAAACCTACCAGTCGGACGAATGACCTCGAACACATTATTCAACTTTTAAGGTTGGTTATTATGTATTAGAAGGTCGGCAGCTGACATCCTCGGATTAACCCAAGGCATTCCTCCCTTCTAACCAATTCACTAACATGAACACGTCTCCGCGGCCGTCGCTTCGGTTGTTAGCGTGGGCACCTGGTACAGCGTTGTAATCACCCGTCACAATACGTAATCGTTGTAAGTGCTGAGACCCATGTAATAAGCCGGGGGAGACCTGGGCTAGTCTACAATTTGATGACGTATCCCACGGATTTTCCTTATTGTCAGTTGAAGTCCCGGTCTCGTTCTCACGACCATCGTGTCTAGGAGTATTCGTGCCAAATTTAGATTCTTTTACCCGATAATATTGTTGCACCTGTGGAATACATACGCGAGGACTGGGGATGCCCGGTCACTGAATGGGAAAGCGGAGTGGGAACACCGTACCGGGTATGTTTTAGGAGAGAATGATCGTGGACGACGACCTGCCTACGGATGGCATGCCTTCGGGCGGTATGCCCCGCGTTACTCCTACCTAAGCACAACGCAAGGCGGCACTGGACATTAAGAGAACATGGAGGCCGCCGGGCGAAACAGGGGAGAAGGCCACAAGCTCCCACTTAACAATCCCGCTGTTCCATATACACGTAGATCCCACGCATGCTTCCCTCGCCGGCGTAATAGCCCAACCCGCAC'/>

</data>

    <trait id="tipDates" spec='beast.evolution.tree.TraitSet' traitname='date-backward' units='year' value='
44=0.0,
43=0.0,
74=0.0,
73=0.0,
23=0.8131156931108316,
66=0.0,
42=0.14989415927342042,
26=0.47759273770279753,
61=0.0,
70=0.0,
8=1.441544689403215,
2=1.6929653058828893,
69=0.0,
51=0.11735177631574256,
6=0.31700638687631066,
33=0.4687385478987478,
18=0.8499538468223351,
56=0.0,
92=0.0,
91=0.0,
67=0.0,
89=0.0,
88=0.0,
36=0.378938338708652,
35=0.0,
19=0.9094061755201714,
34=0.5999486362601885,
3=1.8361020373212737,
29=0.0,
28=0.6027474729677511,
78=0.0,
77=0.0,
22=0.0,
1=2.184525763397083,
14=1.0526572576837596,
27=0.0,
57=0.0,
52=0.0,
47=0.0,
55=0.0,
32=0.2589416665689863,
46=0.0,
45=0.3860459245050172,
5=1.6179964925862147,
41=0.0,
49=0.0,
82=0.0,
81=0.0,
80=0.0,
79=0.0,
90=0.0,
38=0.011192106016824077,
87=0.0,
37=0.013322719113429304,
48=0.0,
11=1.144826066292346,
53=0.21594134719486524,
17=0.0,
72=0.0,
71=0.0,
15=0.0,
12=1.0906901380950398,
4=1.1068455499967924,
24=0.0,
76=0.0,
40=0.07941620323051968,
39=0.08521508808860023,
31=0.5433302941800777,
62=0.0,
50=0.18441664072062647,
30=0.0,
60=0.0,
59=0.0,
75=0.0,
54=0.0,
65=0.0,
64=0.0,
84=0.0,
83=0.0,
68=0.0,
86=0.0,
85=0.015061402065439822,
20=0.7857447774014608,
16=0.7620763514968694,
63=0.0,
7=1.1597994928626703,
25=0.2584674360808319,
58=0.0,
13=0.8019570237875948,
10=1.1009456715434234,
21=0.0,
9=0.8974517334310819,
0=3.144281505493672
            '>
        <taxa id='taxonSet' spec='beast.evolution.alignment.TaxonSet' alignment='@alignment'/>
    </trait>

    <BirthDeathSkylineModel spec="SABDSamplingThroughTimeModel" id="birthDeath" tree="@tree" conditionOnRhoSampling="true">
		<parameter name="origin" id="origin" value ="100." lower="0."/>
        <parameter name="diversificationRate" id="diversificationRate" value="0.5"/>
        <parameter name="turnover" id="turnover" value=".5"/>
        <parameter name="samplingProportion" id="samplingProportion" value="0.7"/>
        <parameter name="removalProbability" id="r" value="0.0" lower="0." upper="1."/>
        <parameter name="rho" id="rho" value="0.5" lower="0." upper="1."/>
	</BirthDeathSkylineModel>
    
    <siteModel gammaCategoryCount="1" id="SiteModel" spec="SiteModel">
		<parameter dimension="1"  id="mutationRate" name="mutationRate" value="1.0"/>
		<substModel id="gtr" rateAC="@rateAC" rateGT="@rateGT" rateAT="@rateAT" rateCG="@rateCG" rateCT="@rateCT" spec="GTR">
			<parameter dimension="1"  id="rateAG" lower="0.0" name="rateAG" value="1.0"/>
			<frequencies estimate="true" id="freqs" spec="Frequencies">
				<parameter name='frequencies' id='freqParameter' value='0.25' dimension='4' lower="0." upper="1."/>
			</frequencies>
		</substModel>
	</siteModel>
	<branchRateModel id="StrictClock" spec="beast.evolution.branchratemodel.StrictClockModel">
		<parameter dimension="1" id="clock.rate" name="clock.rate" value="0.05" lower="0."/>
	</branchRateModel>


   <!-- likelihood and priors: -->
    <distribution id="posterior" spec="util.CompoundDistribution">
		<distribution id="prior" spec="util.CompoundDistribution">
            <distribution  x="@clock.rate" id="clockRatePrior" spec='beast.math.distributions.Prior'>
				<distr spec='beast.math.distributions.LogNormalDistributionModel' id='clockRatePrior.exp' M="-4.6" S="1.25"/>
			</distribution>
			<distribution id="hky.frequencies.prior" spec="beast.math.distributions.Prior" x="@freqParameter">
				<distr id="Uniform " lower="0.0" upper="1.0" spec="beast.math.distributions.Uniform" />
			</distribution>
			<distribution id="diversificationRate_prior" spec="beast.math.distributions.Prior" x="@diversificationRate">
				<distr spec="beast.math.distributions.Uniform" lower="0." upper="1000." offset="0."/>
			</distribution>
			<distribution id="turnover_prior" spec="beast.math.distributions.Prior" x="@turnover">
				<distr spec="beast.math.distributions.Uniform" lower="0." upper="1." offset="0."/>
			</distribution>
			<distribution id="samplingProportion_prior" spec="beast.math.distributions.Prior" x="@samplingProportion">
				<distr spec="beast.math.distributions.Uniform" lower="0" upper="1." offset="0."/>
			</distribution>
			<distribution  id='origin_Prior' x="@origin" spec='beast.math.distributions.Prior'>
				<distr spec='beast.math.distributions.Uniform' lower="0." upper="1000." offset="0."/>
			</distribution>
			<distribution id="BDlikelihood" spec="util.CompoundDistribution">
				<distribution idref="birthDeath"/>		
			</distribution>
		</distribution>
        <distribution id="jointTreeLikelihood" spec="util.CompoundDistribution">
			<distribution data="@alignment" id="treeLikelihood" spec="TreeLikelihood" tree="@tree" siteModel="@SiteModel" branchRateModel="@StrictClock"/>
        </distribution>
    </distribution>

    
	<run chainLength="20000000" id="mcmc" spec="MCMC" storeEvery="100000" distribution="@posterior">
        
        <init spec='beast.evolution.tree.ZeroBranchSARandomTree' id='SARandomTree' nodetype="beast.evolution.tree.ZeroBranchSANode" initial='@tree' taxonset='@taxonSet'>
            <populationModel id='ConstantPopulation' spec='ConstantPopulation'>
                <popSize id='randomPopSize' spec='parameter.RealParameter' value='1'/>
            </populationModel>
        </init>
     
		<state id="state" storeEvery="100000">
            <stateNode spec='beast.evolution.tree.ZeroBranchSATree' nodetype="beast.evolution.tree.ZeroBranchSANode" id='tree' trait='@tipDates' taxonset='@taxonSet'/>
			<stateNode idref="origin"/>
			<stateNode idref="diversificationRate"/>
			<stateNode idref="turnover"/>
			<stateNode idref="samplingProportion"/>
            <stateNode idref="rho"/>
            <!--<stateNode idref="r"/> -->
            
            <stateNode idref="clock.rate"/>
			<stateNode idref="freqParameter"/>
			<parameter dimension="1"  id="rateAC" lower="0.0" upper="100.0" name="stateNode" value="1.0"/>
			<parameter dimension="1"  id="rateGT" lower="0.0" upper="100.0" name="stateNode" value="1.0"/>
			<parameter dimension="1"  id="rateAT" lower="0.0" upper="100.0" name="stateNode" value="1.0"/>
			<parameter dimension="1"  id="rateCG" lower="0.0" upper="100.0" name="stateNode" value="1.0"/>
			<parameter dimension="1"  id="rateCT" lower="0.0" upper="100.0" name="stateNode" value="1.0"/>
        </state>
        
		<operator id='origOperator' spec='ScaleOperator' scaleFactor=".75" weight="3" parameter="@origin"/>
		<operator id='diversificationRateOperator' spec='ScaleOperator' scaleFactor=".75" weight="10" parameter="@diversificationRate"/>
		<operator id='turnoverOperator' spec='ScaleOperator' scaleFactor=".75" weight="10" parameter="@turnover"/>
		<operator id='samplingProportionOperator' spec='ScaleOperator' scaleFactor=".75" weight="10" parameter="@samplingProportion"/>
        <operator id='rhoOperator' spec='ScaleOperator' scaleFactor=".75" weight="10" parameter="@rho"/>
        <!-- <operator id='rOperator' spec='ScaleOperator' scaleFactor=".9" weight="1" parameter="@r"/> -->
        
        <operator spec='TreeDimensionJump' weight="10" tree="@tree"/> 
        <operator spec='WilsonBaldingForZeroBranchSampledAncestorTrees' weight="10" tree="@tree"/> 
        <operator spec='ExchangeForZeroBranchSampledAncestorTrees' isNarrow="false" weight="10" tree="@tree"/>
        <operator spec='ExchangeForZeroBranchSampledAncestorTrees' weight="10" tree="@tree"/>
        <operator spec='UniformForZeroBranchSATrees' weight="20" tree="@tree"/>
        <operator id='rootScaler' spec='ScaleOperatorForZeroBranchSATrees' scaleFactor=".95" weight="1" tree="@tree" rootOnly='true'/>
        <operator id='treeScaler' spec='ScaleOperatorForZeroBranchSATrees' scaleFactor=".95" weight="10" tree="@tree"/>
        
        <operator id="clock.rateScaler" parameter="@clock.rate" scaleFactor="0.75" spec="ScaleOperator" weight="10"/>
        
		<operator spec='ScaleOperator' scaleFactor=".75" weight=".2" parameter="@rateAC"/>
		<operator spec='ScaleOperator' scaleFactor=".75" weight=".2" parameter="@rateAT"/>
		<operator spec='ScaleOperator' scaleFactor=".75" weight=".2" parameter="@rateCG"/>
		<operator spec='ScaleOperator' scaleFactor=".75" weight=".2" parameter="@rateCT"/>
		<operator spec='ScaleOperator' scaleFactor=".75" weight=".2" parameter="@rateGT"/>
		<operator autoOptimize="true" delta="0.2" id="FrequenciesExchanger" integer="false" spec="DeltaExchangeOperator" weight="0.1" parameter="@freqParameter"/>


			
		<logger fileName="$(seed).log" id="tracelog" logEvery="10000" mode="autodetect" model="@posterior">
			<distribution idref="posterior" name="log"/>
			<log idref="BDlikelihood"/>
            <log idref="jointTreeLikelihood"/>
            <log id="treeHeight" spec="beast.evolution.tree.TreeHeightLogger" tree="@tree"/>
			<log idref="origin"/>
            <log idref="diversificationRate"/>
			<log idref="turnover"/>
			<log idref="samplingProportion"/>
            <log idref="rho"/>
            <!--<log idref="r"/>-->
            <log id="SACount" spec="beast.evolution.tree.SALogger" tree="@tree"/>

            <log idref="clock.rate"/>
			<log idref="freqParameter"/>
			<log idref="rateAC"/>
			<log idref="rateAG"/>
			<log idref="rateAT"/>
			<log idref="rateCG"/>
			<log idref="rateCT"/>
			<log idref="rateGT"/>
		</logger>
        
        <!-- <logger fileName="$(seed).trees" id="treelog" logEvery="200000" mode="tree">
			<tree idref="tree" name="log"/>
		</logger> -->
	
	</run>

</beast>
