# Supplementary material for: Bayesian Inference of Sampled Ancestor Trees for Epidemiology and Fossil Calibration
Source: PLoS Comput Biol. 2014 Dec 4;10(12):e1003919. doi: 10.1371/journal.pcbi.1003919 (PMC4263412; doi:10.1371/journal.pcbi.1003919)
Supplement: File S5 — XML files for simulated transmission process. (ZIP) [file pcbi.1003919.s006.zip]

Archive with 105 entries (102 files):
- simulations2/
- simulations2/.DS_Store
- __MACOSX/
- __MACOSX/simulations2/
- __MACOSX/simulations2/._.DS_Store
- simulations2/0.xml
- simulations2/1.xml
- simulations2/10.xml
- simulations2/11.xml
- simulations2/12.xml
- simulations2/13.xml
- simulations2/14.xml
- simulations2/15.xml
- simulations2/16.xml
- simulations2/17.xml
- simulations2/18.xml
- simulations2/19.xml
- simulations2/2.xml
- simulations2/20.xml
- simulations2/21.xml
- simulations2/22.xml
- simulations2/23.xml
- simulations2/24.xml
- simulations2/25.xml
- simulations2/26.xml
- simulations2/27.xml
- simulations2/28.xml
- simulations2/29.xml
- simulations2/3.xml
- simulations2/30.xml
- simulations2/31.xml
- simulations2/32.xml
- simulations2/33.xml
- simulations2/34.xml
- simulations2/35.xml
- simulations2/36.xml
- simulations2/37.xml
- simulations2/38.xml
- simulations2/39.xml
- simulations2/4.xml
- simulations2/40.xml
- simulations2/41.xml
- simulations2/42.xml
- simulations2/43.xml
- simulations2/44.xml
- simulations2/45.xml
- simulations2/46.xml
- simulations2/47.xml
- simulations2/48.xml
- simulations2/49.xml
- simulations2/5.xml
- simulations2/50.xml
- simulations2/51.xml
- simulations2/52.xml
- simulations2/53.xml
- simulations2/54.xml
- simulations2/55.xml
- simulations2/56.xml
- simulations2/57.xml
- simulations2/58.xml
- simulations2/59.xml
- simulations2/6.xml
- simulations2/60.xml
- simulations2/61.xml
- simulations2/62.xml
- simulations2/63.xml
- simulations2/64.xml
- simulations2/65.xml
- simulations2/66.xml
- simulations2/67.xml
- simulations2/68.xml
- simulations2/69.xml
- simulations2/7.xml
- simulations2/70.xml
- simulations2/71.xml
- simulations2/72.xml
- simulations2/73.xml
- simulations2/74.xml
- simulations2/75.xml
- simulations2/76.xml
- simulations2/77.xml
- simulations2/78.xml
- simulations2/79.xml
- simulations2/8.xml
- simulations2/80.xml
- simulations2/81.xml
- simulations2/82.xml
- simulations2/83.xml
- simulations2/84.xml
- simulations2/85.xml
- simulations2/86.xml
- simulations2/87.xml
- simulations2/88.xml
- simulations2/89.xml
- simulations2/9.xml
- simulations2/90.xml
- simulations2/91.xml
- simulations2/92.xml
- simulations2/93.xml
- simulations2/94.xml
- simulations2/95.xml
- simulations2/96.xml
- simulations2/97.xml
- simulations2/98.xml
- simulations2/99.xml
