# Supplementary material for: Bayesian Inference of Sampled Ancestor Trees for Epidemiology and Fossil Calibration
Source: PLoS Comput Biol. 2014 Dec 4;10(12):e1003919. doi: 10.1371/journal.pcbi.1003919 (PMC4263412; doi:10.1371/journal.pcbi.1003919)
Supplement: File S5 — XML files for simulated transmission process. (ZIP) [file pcbi.1003919.s006.zip › simulations2/10.xml]

<?xml version="1.0" encoding="UTF-8" standalone="no"?><beast namespace="beast.core:beast.evolution.alignment:beast.evolution.tree.coalescent:beast.core.util:beast.evolution.nuc:beast.evolution.operators:beast.evolution.sitemodel:beast.evolution.substitutionmodel:beast.evolution.likelihood:beast.evolution.speciation:beast.core.parameter:beast.util" version="2.0">
    
    <data dataType="nucleotide" id="alignment" name="alignment">
    <sequence taxon='0' value='GGTGGAATTTTTGGAATACCTTTTCGGAATCGCATTCTCAAGCATACTGCTTCGTACTAACACCCTGCCCGTACGTTGGCAGGGTCCGGAATAATAAATCGTGGGAACAGGTCGCATTCTGAAGTCTTACTACCAACGATGGTCGGTGAGACCTTGACCGGAAGGCTACTCCCTTACCTTCGCTTACAAAGGCCGTCCCCTACGAACCTTTGCTGCTATCCCCAGCGCAACGAACAAAAGGGAAACACAACTATTCCGCAACGGCTCTAGAAAACGTGGCCGGGTTCCAGTTGTAAAGTGCTCCGTGGGGATAGTTATGTCCAGTCTCGTTGTACAATTTTTCGCGGGATCGTCCGCCAGCACGGCGATTCAAAGTTTTTCCGAATTCCAGTGGGCGGGACATACGAAGCGTAGCCGTAGCTCCCTGGTCACACCCATACGCAGAAGATCCGCGCGGTGATTCAGTACCTGTTTAGTCACAATGCTCAGATCAACTCCCGACCGCCAACTCTTTGTCAGATCCGCTTGGTTGTCCCTCTCTAATAACGTAGTTCACACCTGTGCTCAAAAACGACAAAGCTTACCTCATATCCGGATCAGGCTGTCAGGTCCCCCTATGCAGAGGGATGCAGATCTGAGCACGAATGGGATCCCGATCGATTACCCCGACAGCGGCAAGAGTGGAACACAATATTTGCAATAGCTTCGCGCGTGTCCCCGGAGCCATAGAGTTCTTACTCTGAAGATGACGCACTCAGGAACGGCCGACCAATGGGGCACTGATCACTGCGTTTGGGGGGCGCCTGGACGCTGGTCTATAGCTACGCGTATCTCTATGCTTTAGCGGCCCTCTGTGTGGCGGTTTGGCGCCCAACGACAAGTGCACCCTACTATTACTGCTTGGGTTTAGTCCCAGCCTCTCGGATCACCCCAAGTCGTACCCAGAGCAATTGATCTGGTTGCGATCAGTAGATTTTCGGAACCCCCGGGCTTATTGGAGAGTAAGGAGCTATTATGCGTTTCCACGGTTAAACTTATTCCAGTGCTCGGCTAGGTGGCTACCGCGCGTCGAACTGGTGGTCTTACCATTGGCTAGCTCTCTGGCGTGGACAGACCTAGCAACAAACGGCACGGGTGGACTGTTGTATCCATGCTGATGTCCGACATGGGTCTAGACGACCGGGCCGGATTGGCTGCCGCAAGAAGCTTTAACGGCAGATATAAGCTTGTTCTCCCTCTCCCTTTTGTGGGTTCATTATCAAATGAAAGGAGGGGTGCTTTTATTCAGTTCTAGGGTTGCATATGACAACGGTTAGATTCGATAAGCTTAGAGGTGATATCGCGATAGAATATAGAGCGTAACATTGACAAGTCTGGAATCCTCGTGACACCACCCGGGGGTATCATTGTGGAATCATACGGCATCCCTATCTCACGAAAGCATCATGATCATGAACATGTGTTGCGTCAAAAGAGACCGATCGAGCAGACTCTAACGAACCGCGAGGGTGATAGGATTGTTCGATGGGTTCACCGCAACGTTAACGGAGTAATCCATTCGCACCGTCAAAAACGATATGGTCTTTGCGGCCGAGTGTGTGTGTGTTTCTCGCTCCAAAAATCTCTTCCGTAACTAGTACTTCAGGTCATGAGGCCAAAGGAAGCATACGTGCAAGTCCTGGAACACCAGCTGCAGTCTTGATCCCTTACCCATCAACTCTACGGGAGGCCGGAGGACCTATAGACGTGTTTTGTCGGATCTCTCACCATGGGACGAACGGTAACGGGTGTCCTTAGGAACGGGGTCTATATAAGAGGGCAATGAGGGTTTTCGCGACCTATGAGAAGCCTTAGAGCAGCCAATTATAGCATAAAAAATAGATCGGCTGCAACCGTAACAACGCACGCTTACTGCGACGCTATACATGTGTCCCCACTGAATATGTGTCCCTGGTTCGCAATCACGATCGCTCCCCCAGAGTAGGAACCCAACGCTATTG'/>

    <sequence taxon='13' value='GGTGGAATTTTTGGAATACCTTTTCGGAATCGCATTCTCAAGCATACTGCCTCGTACTAACACCCTGCCCGTACGTTGGCAGGGTCCGGAATAATAAATCGTGGGAACAGGTCGCATTCTGAAGTCTTACTACCAACGATGGTCGGTGAGACCTTGACCGGAAGGCTACTCCCTTACCTTCGCTTACAAAGGCCGTCCCCTACGAACCTTTGCTGCTATCCCCAGCGCAACGAACAAAAGGGAAACACAACTATTCCGCAACGGCTCTAGAAAACGTGGCCGGGTTCCAGTTGTAAAGTGCTCCGTGGGGATAGTTATGTCCAGTCTCGTTGTACAATTTTTCGCGGGATCGTCCGCCAGCACGGCGATTCAAAGTTTTTCCGAATTCCAGTGGGCGGGACATACGAAGCGTAGCCGTAGCTCCCTGGTCACACCCATACGCAGAAGATCCGCGCGGTGATTCAGTACCTGTTTAGTCACAATGCTCAGATCAACTCCCGACCGCCAACTCTTTGTCAGATCCGCTTGGTTGTCCCTCTCTAATAACGTAGTTCACACCTGTGCTCAAAAACGACAAAGCTTACCTCATATCCGGATCAGGCTGTCAGGTCCCCCTATGCAGAGGGATGCAGATCTGAGCACGAATGGGATCCCGATCGATTACCCCGACAGCGGCAAGAGTGGAACACAATATTTGCAATAGCTTCGCGCGTGTCCCCGGAGCCATAGAGTTCTTACTCTGAAGATGACGCACTCAGGAACAGCCGACCAATGGGGCACTGATCACTGCGTTTGGGGGGCGCCTGGACGCTGGTCTATAGCTACGCGTATCTCTATGCTTTAGCGGCCCTCTGTGTGGCGGTTTGGCGCCCAACGACAAGTGCACCCTACTATTACTGCTTGGGTTTAGTCCCAGCCTCTCGGATCACCCCAAGTCGTACCCAGAGCAATTGATCTGGTTGCGATCAGTAGATTTTCGGAACCCCCGGGCTTATTGGAGAGTAAGGAGCTATTATGCGTTTCCACGGTTAAACTTATTCCAGTGCTCGGCTAGGTGGCTACCGCGCGTCGAACTGGTGGTCTTACCATTGGCTAGCTCTCTGGCGTGGACAGACCTAGCAACAAACGGCACGGGTGGACTGTTGTATCCATGCTGATGTCCGACATGGGTCTAGACGACCGGGCCGGATTGGCTGCCGCAAGAAGCTTTAACGGCAGATATAAGCTTGTTCTCCCTCTCCCTTTTGTGGGTTCATTATCAAATGAAAGGAGGGGTGCTTCTATTCAGTTCTAGGGTTGCATATGACAACGGTTAGATTCGATAAGCTTAGAGGTGATATCGCGATAGAATATAGAGCGTAACATTGACAAGTCTGGAATCCTCGTGACACCACCCGGGGGTATCATTGTGGAATCATACGGCATCCCTATCTCACGAAAGCATCATGATCATGAACATGTGTTGCGTCAAAAGAGACCGATCGAGCAGACTCTAACGAACCGCGAGGGTGATAGGATTGTTCGATGGGTTCACCGCAACGTTAACGGAGTAATCCATTCGCACCGTCAAAAACGATATGGTCTTTGCGGCCGAGTGTGTGTATGTTTCTCGCTCCAAAAATCTCTTCCGTAACTAGTACTTCAGGTCATGAGGCCAAAGGAAGCATACGTGCAAGTCCTGGAACACCAGCTGCAGCCTTGATCCCTTACCCATCAACTCTACGGGAGGCCGGAGGACCTATAGACGTGTTTTGTCGGATCTCTCACCATGGGACGAACGGTAACGGGTGTCCTTAGGAACGGGGTCTATATAAGAGGGCAATGAGGGTTTTCGCGACCTATGAGAAGCCTTAGAGCAGCCAATTATAGCATAAAAAATAGATCGGCTGCAACCGTAACAACGCACGCTTACTGCGACGCTATACATGTGTCCCCACTGAATATGTGTCCCTGGTTCGCAATCACGATCGCCCCCCCAGAGTAGGAACCCAACGCTATTG'/>

    <sequence taxon='18' value='GGTGGAATTTTTGGAATACCTTTTCGGAATCGCATTCTCAAGCATACTGCCTCGTACTAACACCCTGCCCGTACGTTGGCAGGGTCCGGAATAATAAATCGTGGGAACAGGTCGCATTCTGAAGTCTTACTACCAACGATGGTCGGTGAGACCTTGACCGGAAGGCTACTCCCTTACCTTCGCTTACAAAGGCCGTCCCCTACGAACCTTTGCTGCTATCCCCAGCGCAACGAACAAAAGGGAAACACAACTATTCCGCAACGGCTCTAGAAAACGTGGCCGGGTTCCAGTTGTAAAGTGCTCCGTGGGGATAGTTATGTCCAGTCTCGTTGTACAATTTTTCGCGGGATCGTCCGCCAGCACGGCGATTCAAAGTTTTTCCGAATTCCAGTGGGCGGGACATACGAAGCGTAGCCGTAGCTCCCTGGTCACACCCATACGCAGAAGATCCGCGCGGTGATTCAGTACCTGTTTAGTCACAATGCTCAGATCAACTCCCGACCGCCAACTCTTTGTCAGATCCGCTTGGTTGTCCCTCTCTAATAACGTAGTTCACACCTGTGCTCAAAAACGACAAAGCTTACCTCATATCCGGATCAGGCTGTCAGGTCCCCCTATGCAGAGGGATGCAGATCTGAGCACGAATGGGATCCCGATCGATTACCCCGACAGCGGCAAGAGTGGAACACAATATTTGCAATAGCTTCGCGCGTGTCCCCGGAGCCATAGAGTTCTTACTCTGAAGATGACGCACTCAGGAACAGCCGACCAATGGGGCACTGATCACTGCGTTTGGGGGGCGCCTGGACGCTGGTCTATAGCTACGCGTATCTCTATGCTTTAGCGGCCCTCTGTGTGGCGGTTTGGCGCCCAACGACAAGTGCACCCTACTATTACTGCTTGGGTTTAGTCCCAGCCTCTCGGATCACCCCAAGTCGTACCCAGAGCAATTGATCTGGTTGCGATCAGTAGATTTTCGGAACCCCCGGGCTTATTGGAGAGTAAGGAGCTATTATGCGTTTCCACGGTTAAACTTATTCCAGTGCTCGGCTAGGTGGCTACCGCGCGTCGAACTGGTGGTCTTACCATTGGCTAGCTCTCTGGCGTGGACAGACCTAGCAACAAACGGCACGGGTGGACTGTTGTATCCATGCTGATGTCCGACATGGGTCTAGACGACCGGGCCGGATTGGCTGCCGCAAGAAGCTTTAACGGCAGATATAAGCTTGTTCTCCCTCTCCCTTTTGTGGGTTCATTATCAAATGAAAGGAGGGGTGCTTCTATTCAGTTCTAGGGTTGCATATGACAACGGTTAGATTCGATAAGCTTAGAGGTGATATCGCGATAGAATATAGAGCGTAACATTGACAAGTCTGGAATCCTCGTGACACCACCCGGGGGTATCATTGTGGAATCATACGGCATCCCTATCTCACGAAAGCATCATGATCATGAACATGTGTTGCGTCAAAAGAGACCGATCGAGCAGACTCTAACGAACCGCGAGGGTGATAGGATTGTTCGATGGGTTCACCGCAACGTTAACGGAGTAATCCATTCGCACCGTCAAAAACGATATGGTCTTTGCGGCCGAGTGTGTGTATGTTTCTCGCTCCAAAAATCTCTTCCGTAACTAGTACTTCAGGTCATGAGGCCAAAGGAAGCATACGTGCAAGTCCTGGAACACCAGCTGCAGCCTTGATCCCTTACCCATCAACTCTACGGGAGGCCGGAGGACCTATAGACGTGTTTTGTCGGATCTCTCACCATGGGACGAACGGTAACGGGTGTCCTTAGGAACGGGGTCTATATAAGAGGGCAATGAGGGTTTTCGCGACCTATGAGAAGCCTTAGAGCAGCCAATTATAGCATAAAAAATAGATCGGCTGCAACCGTAACAACGCACGCTTACTGCGACGCTATACATGTGTCCCCACTGAATATGTGTCCCTGGTTCGCAATCACGATCGCCCCCCCAGAGTAGGAACCCAACGCTATTG'/>

    <sequence taxon='21' value='GGTGGAATTTTTGGAATACCTTTTCGGAATCGCATTCTCAAGCATACTGCCTCGTACTAACACCCTGCCCGTACGTTGGCAGGGTCCGGAATAATAAATCGTGGGAACAGGTCGCATTCTGAAGTCTTACTACCAACGATGGTCGGTGAGACCTTGACCGGAAGGCTACTCCCTTACCTTCGCTTACAAAGGCCGTCCCCTACGAACCTTTGCTGCTATCCCCAGCGCAACGAACAAAAGGGAAGCACAACTATTCCGCAACGGCTCTAGAAAACGTGGCCGGGTTCCAGTTGTAAAGTGCTCCGTGGGGATAGTTATGTCCAGTCTCGTTGTACAATTTTTCGCGGGATCGTCCGCCAGCACGGCGATTCAAAGTTTTTCCGAATTCCAGTGGGCGGGACATACGAAGCGTAGCCGTAGCTCCCTGGTCACACCCATACGCAGAAGATCCGCGCGGTGATTCAGTACCTGTTTAGTCACAATGCTCAGATCAACTCCCGACCGCCAACTCTTTGTCAGATCCGCTTGGTTGTCCCTCTCTAATAACGTAGTTCACACCTGTGCTCAAAAACGACAAAGCTTACCTCATATCCGGATCAGGCTGTCAGGTCCCCCTATGCAGAGGGATGCAGATCTGAGCACGAATGGGATCCCGATCGATTACCCCGACAGCGGCAAGAGTGGAACACAATATTTGCAATAGCTTCGCGCGTGTCCCCGGAGCCATAGAGTTCTTACTCTGAAGATGACGCACTCAGGAACAGCCGACCAATGGGGCACTGATCACTGCGTTTGGGGGGCGCCTGGACGCTGGTCTATAGCTACGCGTATCTCTATGCTTTAGCGGCCCTCTGTGTGGCGGTTTGGCGCCCAACGACAAGTGCACCCTACTATTACTGCTTGGGTTTAGTCCCAGCCTCTCGGATCACCCCAAGTCGTACCCAGAGCAATTGATCTGGTTGCGATCAGTAGATTTTCGGAACCCCCGGGCTTATTGGAGAGTAAGGAGCTATTATGCGTTTCCACGGTTAAACTTATTCCAGTGCTCGGCTAGGTGGCTACCGCGCGTCGAACTGGTGGTCTTACCATTGGCTAGCTCTCTGGCGTGGACAGACCTAGCAACAAACGGCACGGGTGGACTGTTGTATCCATGCTGATGTCCGACATGGGTCTAGACGACCGGGCCGGATTGGCTGCCGCAAGAAGCTTTAACGGCAGATATAAGCTTGTTCTCCCTCTCCCTTTTGTGGGTTCATTATCAAATGAAAGGAGGGGTGCTTCTATTCAGTTCTAGGGTTGCATATGACAACGGTTAGATTCGATAAGCTTAGAGGTGATATCGCGATAGAATATAGAGCGTAACATTGACAAGTCTGGAATCCTCGTGACACCACCCGGGGGTATCATTGTGGAATCATACGGCATCCCTATCTCACGAAAGCATCATGATCATGAACATGTGTTGCGTCAAAAGAGACCGATCGAGCAGACTCTAACGAACCGCGAGGGTGATAGGATTGTTCGATGGGTTCACCGCAACGTTAACGGAGTAATCCATTCGCACCGTCAAAAACGATATGGTCTTTGCGGCCGAGTGTGTGTATGTTTCTCGCTCCAAAAATCTCTTCCGTAACTAGTACTTCAGGTCATGAGGCCAAAGGAAGCATACGTGCAAGTCCTGGAACACCAGCTGCAGCCTTGATCCCTTACCCATCAACTCTACGGGAGGCCGGAGGACCTATAGACGTGTTTTGTCGGATCTCTCACCATGGGACGAACGGTAACGGGTGTCCTTAGGAACGGGGTCTATATAAGAGGGCAATGAGGGTTTTCGCGACCTATGAGAAGCCTTAGAGCAGCCAATTATAGCATAAAAAATAGATCGGCTGCAACCGTAACAACGCACGCTTACTGCGACGCTATACATGTGTCCCCACTGAATATGTGTCCCTGGTTCGCAATCACGATCGCCCCCCCAGAGTAGGAACCCAACGCTATTG'/>

    <sequence taxon='19' value='GGTGGAATTTTTGGAATACCTTTTCGGAATCGCATTCTCAAGCATACTGCCTCGTACTAACACCCTGCCCGTACGTTGGCAGGGTCCGGAATAATAAATCGTGGGAACAGGTCGCATTCTGAAGTCTTACTACCAACGATGGTCGGTGAGACCTTGACCGGAAGGCTACTCCCTTACCTTCGCTTACAAAGGCCGTCCCCTACGAACCTTTGCTGCTATCCCCAGCGCAACGAACAAAAGGGAAACACAACTATTCCGCAACGGCTCTAGAAAACGTGGCCGGGTTCCAGTTGTAAAGTGCTCCGTGGGGATAGTTATGTCCAGTCTCGTTGTACAATTTTTCGCGGGATCGTCCGCCAGCACGGCGATTCAAAGTTTTTCCGAATTCCAGTGGGCGGGACATACGAAGCGTAGCCGTAGCTCCCTGGTCACACCCATACGCAGAAGATCCGCGCGGTGATTCAGTACCTGTTTAGTCACAATGCTCAGATCAACTCCCGACCGCCAACTCTTTGTCAGATCCGCTTGGTTGTCCCTCTCTAATAACGTAGTTCACACCTGTGCTCAAAAACGACAAAGCTTACCTCATATCCGGATCAGGCTGTCAGGTCCCCCTATGCAGAGGGATGCAGATCTGAGCACGAATGGGATCCCGATCGATTACCCCGACAGCGGCAAGAGTGGAACACAATATTTGCAATAGCTTCGCGCGTGTCCCCGGAGCCATAGAGTTCTTACTCTGAAGATGACGCACTCAGGAACAGCCGACCAATGGGGCACTGATCACTGCGTTTGGGGGGCGCCTGGACGCTGGTCTATAGCTACGCGTATCTCTATGCTTTAGCGGCCCTCTGTGTGGCGGTTTGGCGCCCAACGACAAGTGCACCCTACTATTACTGCTTGGGTTTAGTCCCAGCCTCTCGGATCACCCCAAGTCGTACCCAGAGCAATTGATCTGGTTGCGATCAGTAGATTTTCGGAACCCCCGGGCTTATTGGAGAGTAAGGAGCTATTATGCGTTTCCACGGTTAAACTTATTCCAGTGCTCGGCTAGGTGGCTACCGCGCGTCGAACTGGTGGTCTTACCATTGGCTAGCTCTCTGGCGTGGACAGACCTAGCAACAAACGGCACGGGTGGACTGTTGTATCCATGCTGATGTCCGACATGGGTCTAGACGACCGGGCCGGATTGGCTGCCGCAAGAAGCTTTAACGGCAGATATAAGCTTGTTCTCCCTCTCCCTTTTGTGGGTTCATTATAAAATGAAAGGAGGGGTGCTTCTATTCAGTTCTAGGGTTGCATATGACAACGGTTAGATTCGATAAGCTTAGAGGTGATATCGCGATAGAATATAGAGCGTAACATTGACAAGTCTGGAATCCTCGTGACACCACCCGGGGGTATCATTGTGGAATCATACGGCATCCCTATCTCACGAAAGCATCATGATCATGAACATGTGTTGCGTCAAAAGAGACCGATCGAGCAGACTCTAACGAACCGCGAGGGTGATAGGATTGTTCGATGGGTTCACCGCAACGTTAACGGAGTAATCCATTCGCACCGTCAAAAACGATATGGTCTTTGCGGCCGAGTGTGTGTATGTTTCTCGCTCCAAAAATCTCTTCCGTAACTAGTACTTCAGGTCATGAGGCCAAAGGAAGCATACGTGCAAGTCCTGGAACACCAGCTGCAGCCTTGATCCCTTACCCATCAACTCTACGGGAGGCCGGAGGACCTATAGACGTGTTTTGTCGGATCTCTCACCATGGGACGAACGGTAACGGGTGTCCTTAGGAACGGGGTCTATATAAGAGGGCAATGAGGGTTTTCGCGACCTATGAGAAGCCTTAGAGCAGCCAATTATAGCATAAAAAATAGATCGGCTGCAACCGTAACAACGCACGCTTACTGCGACGCTATACATGTGTCCCCACTGAATATGTGTCCCTGGTTCGCAATCACGATCGCCCCCCCAGAGTAGGAACCCAACGCTATTG'/>

    <sequence taxon='22' value='GGTGGAATTTTTGGAATACCTTTTCGGAATCGCATTCTCAAGCATACTGCCTCGTACTAACACCCTGCCCGTACGTTGGCAGGGTCCGGAATAATAAATCGTGGGAACAGGTCGCATTCTGAAGTCTTACTACCAACGATGGTCGGTGAGACCTTGACCGGAAGGCTACTCCCTTACCTTCGCTTACAAAGGCCGTCCCCTACGAACCTTTGCTGCTATCCCCAGCGCAACGAACAAAAGGGAAACACAACTATTCCGCAACGACTCTAGAAAACGTGGCCGGGTTCCAGTTGTAAAGTGCTCCGTGGGGATAGTTATGTCCAGTCTCGTTGTACAATTTTTCGCGGGATCGTCCGCCAGCACGGCGATTCAAAGTTTTTCCGAATTCCAATGGGCGGGACATACGAAGCGTAGCCGTAGCTCCCTGGTCACACCCATACGCAGAAGATCCGCGCGGTGATTCAGTACCTGTTTAGTCACAATGCTCAGATCAACTCCCGACCGCCAACTCTTTGTCAGATCCGCTTGGTTGTCCCTCTCTAATAACGTAGTTCACACCTGTGCTCAAAAACGACAAAGCTTACCTCATATCCGGATCAGGCTGTCAGGTCCCCCTATGCAGAGGGATGCAGATCTGAGCACGAATGGGATCCCGATCGATTACCCCGACAGCGGCAAGAGTGGAACACAATATTTGCAATAGCTTCGCGCGTGTCCCCGGAGCCATAGAGTTCTTACTCTGAAGATGACGCACTCAGGAACAGCCGACCAATGGGTCACTGATCACTGCGTTTGGGGGGCGCCTGGACGCTGGTCTATAGCTACGCGTATCTCTATGCTTTAGCGGCCCTCTGTGTGGCGGTTTGGCGCCCAACGACAAGTGCACCCTACTATTACTGCTTGGGTTTAGTCCCAGCCTCTCGGATCACCCCAAGTCGTACCCAGAGCAATTGATCTGGTTGCGATCAGTAGATTTTCGGAACCCCCGGGCTTATTGGAGAGTAAGGAGCTATTATGCGTTTCCACGGTTAAACTTATTCCAGTGCTCGGCTAGGTGGCTACCGCGCGTCGAACTGGTGGTCTTACCATTGGCTAGCTCTCTGGCGTGGACAGACCTAGCAACAAACGGCACGGGTGGACTGTTGTATCCATGCTGATGTCCGACATGGGTCTAGACGACCGGGCCGGATTGGCTGCCGCAAGAAGCTTTAACGGCAGATATAAGCTTGTTCTCCCTCTCCCTTTTGTGGGTTCATTATCAAATGAAAGGAGGGGTGCTTCTATTCAGTTCTAGGGTTGCATATGACAACGGTTAGATTCGATAAGCTTAGAGGTGATATCGCGATAGAATATAGAGCGTAACATTGACAAGTCTGGAATCCTCGTGACACCACCCGGGGGTATCATTGTGGAATCATACGGCATCCCTATCTCACGAAAGCATCATGATCATGAACATGTGTTGCGTCAAAAGAGACCGATCGAGCAGACTCTAACGAACCGCGAGGGTGATAGGATTGTTCGATGGGTTCACCGCAACGTTAACGGAGTAATCCATTCGCACCGTCAAAAACGATATGGTCTTTGCGGCCGAGTGTGTGTATGTTTCTCGCTCCAAAAATCTCTTCCGTAACTAGTACTTCAGGTCATGAGGCCAAAGGAAGCATACGTGCAAGTCCTGGAACACCAGCTGCAGCCTTGATCCCTTACCCATCAACTCTACGGGAGGCCGGAGGACCTATAGACGTGTTTTGTCGGATCTCTCACCATGGGACGAACGGTAACGGGTGTCCTTAGGAACGGGGTCTATATAAGAGGGCAATGAGGGTTTTCGCGACCTATGAGAAGCCTTAGAGCAGCCAATTATAGCATAAAAAATAAATCGGCTGCAACCGTAACAACGCACGCTTACTGCGACGCTATACATGTGTCCCCACTGAATATGTGTCCCTGGTTCGCAATCACGATCGCCCCCCCAGAGTAGGAACCCAACGCTATTG'/>

    <sequence taxon='26' value='GGTGGAATTTTTGGAATACCTTTTCGGAATCGCATTCTCAAGCATACTGCCTCGTACTAACACCCTGCCCGTACGTTGGCAGGGTCCGGAATAATAAATCGTGGGAACAGGTCGCATTCTGAAGTCTTACTACCAACGATGGTCGGTGAGACCTTGACCGGAAGGCTACTCCCTTACCTTCGCTTACAAAGGCCGTCCCCTACGAACCTTTGCTGCTATCCCCAGCGCAACGAACAAAAGGGAAACACAACTATTCCGCAACGACTCTAGAAAACGTGGCCGGGTTCCAGTTGTAAAGTGCTCCGTGGGGATAGTTATGTCCAGTCTCGTTGTACAATTTTTCGCGGGATCGTCCGCCAGCACGGCGATTCAAAGTTTTTCCGAATTCCAATGGGCGGGACATACGAAGCGTAGCCGTAGCTCCCTGGTCACACCCATACGCAGAAGATCCGCGCGGTGATTCAGTACCTGTTTAGTCACAATGCTCAGATCAACTCCCGACCGCCAACTCTTTGTCAGATCCGCTTGGTTGTCCCTCTCTAATAACGTAGTTCACACCTGTGCTCAAAAACGACAAAGCTTACCTCATATCCGGATCAGGCTGTCAGGTCCCCCTATGCAGAGGGATGCAGATCTGAGCACGAATGGGATCCCGATCGATTACCCCGACAGCGGCAAGAGTGGAACACAATATTTGCAATAGCTTCGCGCGTGTCCCCGGAGCCATAGAGTTCTTACTCTGAAGATGACGCACTCAGGAACAGCCGACCAATGGGTCACTGATCACTGCGTTTGGGGGGCGCCTGGACGCTGGTCTATAGCTACGCGTATCTCTATGCTTTAGCGGCCCTCTGTGTGGCGGTTTGGCGCCCAACGACAAGTGCACCCTACTATTACTGCTTGGGTTTAGTCCCAGCCTCTCGGATCACCCCAAGTCGTACCCAGAGCAATTGATCTGGTTGCGATCAGTAGATTTTCGGAACCCCCGGGCTTATTGGAGAGTAAGGAGCTATTATGCGTTTCCACGGTTAAACTTATTCCAGTGCTCGGCTAGGTGGCTACCGCGCGTCGAACTGGTGGTCTTACCATTGGCTAGCTCTCTGGCGTGGACAGACCTAGCAACAAACGGCACGGGTGGACTGTTGTATCCATGCTGATGTCCGACATGGGTCTAGACGACCGGGCCGGATTGGCTGCCGCAAGAAGCTTTAACGGCAGATATAAGCTTGTTCTCCCTCTCCCTTTTGTGGGTTCATTATCAAATGAAAGGAGGGGTGCTTCTATTCAGTTCTAGGGTTGCATATGACAACGGTTAGATTCGATAAGCTTAGAGGTGATATCGCGATAGAATATAGAGCGTAACATTGACAAGTCTGGAATCCTCGTGACACCACCCGGGGGTATCATTGTGGAATCATACGGCATCCCTATCTCACGAAAGCATCATGATCATGAACATGTGTTGCGTCAAAAGAGACCGATCGAGCAGACTCTAACGAACCGCGAGGGTGATAGGATTGTTCGATGGGTTCACCGCAACGTTAACGGAGTAATCCATTCGCACCGTCAAAAACGATATGGTCTTTGCGGCCGAGTGTGTGTATGTTTCTCGCTCCAAAAATCTCTTCCGTAACTAGTACTTCAGGTCATGAGGCCAAAGGAAGCATACGTGCAAGTCCTGGAACACCAGCTGCAGCCTTGATCCCTTACCCATCAACTCTACGGGAGGCCGGAGGACCTATAGACGTGTTTTGTCGGATCTCTCACCATGGGACGAACGGTAACGGGTGTCCTTAGGAACGGGGTCTATATAAGAGGGCAATGAGGGTTTTCGCGACCTATGAGAAGCCTTAGAGCAGCCAATTATAGCATAAAAAATAAATCGGCTGCAACCGTAACAACGCACGCTTACTACGACGCTATACATGTGTCCCCACTGAATATGTGTCCCTGGTTCGCAATCACGATCGCCCCCCCAGAGTAGGAACCCAACGCTATTG'/>

    <sequence taxon='24' value='GGTGGAATTTTTGGAATACCTTTTCGGAATCGCATTCTCAAGCATACTGCCTCGTACTAACACCCTGCCCGTACGTTGGCAGGGTCCGGAATAATAAATCGTGGGAACAGGTCGCATTCTGAAGTCTTACTACCAACGATGGTCGGTGAGACCTTGACCGGAAGGCTACTCCCTTACCTTCGCTTACAAAGGCCGTCCCCTACGAACCTTTGCTGCTATCCCCAGCGCAACGAACAAAAGGGAAACACAACTATTCCGCAACGACTCTAGAAAACGTGGCCGGGTTCCAGTTGTAAAGTGCTCCGTGGGGATAGTTATGTCCAGTCTCGTTGTACAATTTTTCGCGGGATCGTCCGCCAGCACGGCGATTCAAAGTTTTTCCGAATTCCAATGGGCGGGACATACGAAGCGTAGCCGTAGCTCCCTGGTCACACCCATACGCAGAAGATCCGCGCGGTGATTCAGTACCTGTTTAGTCACAATGCTCAGATCAACTCCCGACCGCCAACTCTTTGTCAGATCCGCTTGGTTGTCCCTCTCTAATAACGTAGTTCACACCTGTGCTCAAAAACGACAAAGCTTACCTCATATCCGGATCAGGCTGTCAGGTCCCCCTATGCAGAGGGATGCAGATCTGAGCACGAATGGGATCCCGATCGATTACCCCGACAGCGGCAAGAGTGGAACACAATATTTGCAATAGCTTCGCGCGTGTCCCCGGAGCCATAGAGTTCTTACTCTGAAGATGACGCACTCAGGAACAGCCGACCAATGGGGCACTGATCACTGCGTTTGGGGGGCGCCTGGACGCTGGTCTATAGCTACGCGTATCTCTATGCTTTAGCGGCCCTCTGTGTGGCGGTTTGGCGCCCAACGACAAGTGCACCCTACTATTACTGCTTGGGTTTAGTCCCAGCCTCTCGGATCACCCCAAGTCGTACCCAGAGCAATTGATCTGGTTGCGATCAGTAGATTTTCGGAACCCCCGGGCTTATTGGAGAGTAAGGAGCTATTATGCGTTTCCACGGTTAAACTTATTCCAGTGCTCGGCTAGGTGGCTACCGCGCGTCGAACTGGTGGTCTTACCATTGGCTAGCTCTCTGGCGTGGACAGACCTAGCAACAAACGGCACGGGTGGACTGTTGTATCCATGCTGATGTCCGACATGGGTCTAGACGACCGGGCCGGATTGGCTGCCGCAAGAAGCTTTAACGGCAGATATAAGCTTGTTCTCTCTCTCCCTTTTGTGGGTTCATTATCAAATGAAAGGAGGGGTGCTTCTATTCAGTTCTAGGGTTGCATATAACAACGGTTAGATTCGATAAGCTTAGAGGTGATATCGCGATAGAATATAGAGCGTAACATTGACAAGTCTGGAATCCTCGTGACACCACCCGGGGGTATCATTGTGGAATCATACGGCATCCCTATCTCACGAAAGCATCATGATCATGAACATGTGTTGCGTCAAAAGAGACCGATCGAGCAGACTCTAACGAACCGCGAGGGTGATAGGATTGTTCGATGGGTTCACCGCAACGTTAACGGAGTAATCCATTCGCACCGTCAAAAACGATATGGTCTTTGCGGCCGAGTGTGTGTATGTTTCTCGCTCCAAAAATCTCTTCCGTAACTAGTACTTCAGGTCATGAGGCCAAAGGAAGCATACGTGCAAGTCCTGGAACACCAGCTGCAGCCTTGATCCCTTACCCATCAACTCTACGGGAGGCCGGAGGACCTATAGACGTGTTTTGTCGGATCTCTCACCATGGGACGAACGGTAACGGGTGTCCTTAGGAACGGGGTCTATATAAGAGGGCAATGAGGGTTTTCGCGACCTATGAGAAGCCTTAGAGCAGCCAATTATAGCATAAAAAATAAATCGGCTGCAACCGTAACAACGCACGCTTACTGCGACGCTATACATGTGTCCCCACTGAATATGTGTCCCTGGTTCGCAATCACGATCGCCCCCCCAGAGTAGGAACCCAACGCTATTG'/>

    <sequence taxon='27' value='GGTGGAATTTTTGGGATACCTTTTCGGAATCGCATTCTCAAGCATACTGCCTCGTACTAACACCCTGCCCGTACGTTGGCAGGGTCCGGAATAATAAATCGTGGGAACAGGTCGCATTCTGAAGTCTTACTACCAACGATGGTCGGTGAGACCTTGACCGGAAGGCTACTCCCTTACCTTCGCTTACAAAGGCCGTCCCCTACGAACCTTTGCTGCTATCCCCAGCGCAACGAACAAAAGGGAAACACAACTATTCCGCAACGACTCTAGAAAACGTGGCCGGGTTCCAGTTGTAAAGTGCTCCGTGGGGATAGTTATGTCCAGTCTCGTTGTACAATTTTTCGCGGGATCGTCCGCCAGCACGGCGATTCAAAGTTTTTCCGAATTCCAATGGGCGGGACATACGAAGCGTAGCCGTAGCTCCCTGGTCACACCCATACGCAGAAGATCCGCGCGGTGATTCAGTACCTGTTTAGTCACAATGCTCAGATCAACTCCCGACCGCCAACTCTTTGTCAGATCCGCTTGGTTGTCCCTCTCTAATAACGTAGTTCACACCTGTGCTCAAAAACGACAAAGCTTACCTCATATCCGGATCAGGCTGTCAGGTCCCCCTATGCAGAGGGATGCAGATCTGAGCACGAATGGGATCCCGATCGATTACCCCGACAGCGGCAAGAGTGGAACACAATATTTGCAATAGCTTCGCGCGTGTCCCCGGAGCCATAGAGTTCTTACTCTGAAGATGACGCACTCAGGAACAGCCGACCAATGGGGCACTGATCACTGCGTTTGGGGGGCGCCTGGACGCTGGTCTATAGCTACGCGTATCTCTATGCTTTAGCGGCCCTCTGTGTGGCGGTTTGGCGCCCAACGACAAGTGCACCCTACTATTACTGCTTGGGTTTAGTCCCAGCCTCTCGGATCACCCCAAGTCGTACCCAGAGCAATTGATCTGGTTGCGATCAGTAGATTTTCGGAACCCCCGGGCTTATTGGAGAGTAAGGAGCTATTATGCGTTTCCACGGTTAAACTTATTCCAGTGCTCGGCTAGGTGGCTACCGCGCGTCGAACTGGTGGTCTTACCATTGGCTAGCTCTCTGGCGTGGACAGACCTAGCAACAAACGGCACGGGTGGACTGTTGTATCCATGCTGATGTCCGACATGGGTCTAGACGACCGGGCCGGATTGGCTGCCGCAAGAAGCTTTAACGGCAGATATAAGCTTGTTCTCTCTCTCCCTTTTGTGGGTTCATTATCAAATGAAAGGAGGGGTGCTTCTATTCAGTTCTAGGGTTGCATATAACAACGGTTAGATTCGATAAGCTTAGAGGTGATATCGCGATAGAATATAGAGCGTAACATTGACAAGTCTGGAATCCTCGTGACACCACCCGGGGGTATCATTGTGGAATCATACGGCATCCCTATCTCACGAAAGCATCATGATCATGAACATGTGTTGCGTCAAAAGAGACCGATCGAGCAGACTCTAACGAACCGCGAGGGTGATAGGATTGTTCGATGGGTTCACCGCAACGTTAACGGAGTAATCCATTCGCACCGTCAAAAACGATATGGTCTTTGCGGCCGAGTGTGTGTATGTTTCTCGCTCCAAAAATCTCTTCCGTAACTAGTACTTCAGGTCATGAGGCCAAAGGAAGCATACGTGCAAGTCCTGGAACACCAGCTGCAGCCTTGATCCCTTACCCATCAACTCTACGGGAGGCCGGAGGACCTATAGACGTGTTTTGTCGGATCTCTCACCATGGGACGAACGGTAACGGGTGTCCTTAGGAACGGGGTCTATATAAGAGGGCAATGAGGGTTTTCGCGACCTATGAGAAGCCTTAGAGCAGCCAATTATAGCATAAAAAATAAATCGGCTGCAACCGTAACAACGCACGCTTACTGCGACGCTATACATGTGTCCCCACTGAATATGTGTCCCTGGTTCGCAATCACGATCGCCCCCCCAGAGTAGGAACCCAACGCTATTG'/>

    <sequence taxon='29' value='GGTGGAATTTTTGGGATACCTTTTCGGAATCGCATTCTCAAGCATACTGCCTCGTACTAACACCCTGCCCGTACGTTGGCAGGGTCCGGAATAATAAATCGTGGGAACAGGTCGCATTCTGAAGTCTTACTACCAACGATGGTCGGTGAGACCTTGACCGGAAGGCTACTCCCTTACCTTCGCTTACAAAGGCCGTCCCCTACGAACCTTTGCTGCTATCCCCAGCGCAACGAACAAAAGGGAAACACAACTATTCCGCAACGACTCTAGAAAACGTGGCCGGGTTCCAGTTGTAAAGTGCTCCGTGGGGATAGTTATGTCCAGTCTCGTTGTACAATTTTTCGCGGGATCGTCCGCCAGCACGGCGATTCAAAGTTTTTCCGAATTCCAATGGGCGGGACATACGAAGCGTAGCCGTAGCTCCCTGGTCACACCCATACGCAGAAGATCCGCGCGGTGATTCAGTACCTGTTTAGTCACAATGCTCAGATCAACTCCCGACCGCCAACTCTTTGTCAGATCCGCTTGGTTGTCCCTCTCTAATAACGTAGTTCACACCTGTGCTCAAAAACGACAAAGCTTACCTCATATCCGGATCAGGCTGTCAGGTCCCCCTATGCAGAGGGATGCAGATCTGAGCACGAATGGGATCCCGATCGATTACCCCGACAGCGGCAAGAGTGGAACACAATATTTGCAATAGCTTCGCGCGTGTCCCCGGAGCCATAGAGTTCTTACTCTGAAGATGACGCACTCAGGAACAGCCGACCAATGGGGCACTGATCACTGCGTTTGGGGGGCGCCTGGACGCTGGTCTATAGCTACGCGTATCTCTATGCTTTAGCGGCCCTCTGTGTGGCGGTTTGGCGCCCAACGACAAGTGCACCCTACTATTACTGCTTGGGTTTAGTCCCAGCCTCTCGGATCACCCCAAGTCGTACCCAGAGCAATTGATCTGGTTGCGATCAGTAGATTTTCGGAACCCCCGGGCTTATTGGAGAGTAAGGAGCTATTATGCGTTTCCACGGTTAAACTTATTCCAGTGCTCGGCTAGGTGGCTACCGCGCGTCGAACTGGTGGTCTTACCATTGGCTAGCTCTCTGGCGTGGACAGACCTAGCAACAAACGGCACGGGTGGACTGTTGTATCCATGCTGATGTCCGACATGGGTCTAGACGACCGGGCCGGATTGGCTGCCGCAAGAAGCTTTAACGGCAGATATAAGCTTGTTCTCTCTCTCCCTTTTGTGGGTTCATTATCAAATGAAAGGAGGGGTGCTTCTATTCAGTTCTAGGGTTGCATATAACAACGGTTAGATTCGATAAGCTTAGAGGTGATATCGCGATAGAATATAGAGCGTAACATTGACAAGTCTGGAATCCTCGTGACACCACCCGGGGGTATCATTGTGGAATCATACGGCATCCCTATCTCACGAAAGCATCATGATCATGAACATGTGTTGCGTCAAAAGAGACCGATCGAGCAGACTCTAACGAACCGCGAGGGTGATAGGATTGTTCGATGGGTTCACCGCAACGTTAACGGAGTAATCCATTCGCACCGTCAAAAACGATATGGTCTTTGCGGCCGAGTGTGTGTATGTTTCTCGCTCCAAAAATCTCTTCCGTAACTAGTACTTCAGGTCATGAGGCCAAAGGAAGCATACGTGCAAGTCCTGGAACACCAGCTGCAGCCTTGATCCCTTACCCATCAACTCTACGGGAGGCCGGAGGACCTATAGACGTGTTTTGTCGGATCTCTCACCATGGGACGAACGGTAACGGGTGTCCTTAGGAACGGGGTCTATATAAGAGGGCAATGAGGGTTTTCGCGACCTATGAGAAGCCTTAGAGCAGCCAATTATAGCATAAAAAATAAATCGGCTGCAACCGTAACAACGCACGCTTACTGCGACGCTATACATGTGTCCCCACTGAATATGTGTCCCTGGTTCGCAATCACGATCGCCCCCCCAGAGTAGGAACCCAACGCTATTG'/>

    <sequence taxon='40' value='GGTGGAATTTTTGGGATACCTTTTCGGAATCGCATTCTCAAGCATACTGCCTCGTACTAACACCCTGCCCGTACGTTGGCAGGGTCCGGAATAATAAATCGTGGGAACAGGTCGCATTCTGAAGTCTTACTACCAACGATGGTCGGTGAGACCTTGACCGGAAGGCTACTCCCTTACCTTCGCTTACAAAGGCCGTCCCCTACGAACCTTTGCTGCTATCCCCAGCGCAACGAACAAAAGGGAAACACAACTATTCCGCAACGACTCTAGAAAACGTGGCCGGGTTCCAGTTGTAAAGTGCTCCGTGGGGATAGTTATGTCCAGTCTCGTTGTACAATTTTTCGCGGGATCGTCCGCCAGCACGGCGATTCAAAGTTTTTCCGAATTCCAATGGGCGGGACATACGAAGCGTAGCCGTAGCTCCCTGGTCACACCCATACGCAGAAGATCCGCGCGGTGATTCAGTACCTGTTTAGTCACAATGCTCAGATCAACTCCCGACCGCCAACTCTTTGTCAGATCCGCTTGGTTGTCCCTCTCTAATAACGTAGTTCACACCTGTGCTCAAAAACGACAAAGCTTACCTCATATCCGGATCAGGCTGTCAGGTCCCCCTATGCAGAGGGATGCAGATCTGAGCACGAATGGGATCCCGATCGATTACCCCGACAGCGGCAAGAGTGGAACACAATATTTGCAATAGCTTCGCGCGTGTCCCCGGAGCCATAGAGTTCTTACTCTGAAGATGACGCACTCAGGAACAGCCGACCAATGGGGCACTGATCACTGCGTTTGGGGGGCGCTTGGACGCTGGTCTATAGCTACGCGTATCTCTATGCTTTAGCGGCCCTCTGTGTGGCGGTTTGGCGCCCAACGACAAGTGCACCCTACTATTACTGCTTGGGTTTAGTCCCAGCCTCTCGGATCACCCCAAGTCGTACCCAGAGCAATTGATCTGGTTGCGATCAGTAGATTTTCGGAACCCCCGGGCTTATTGGAGAGTAAGGAGCTATTATGCGTTTCCACGGTTAAACTTATTCCAGTGCTCGGCTAGGTGGCTACCGCGCGTCGAACTGGTGGTCTTACCATTGGCTAGCTCTCTGGCGTGGACAGACCTAGCAACAAACGGCACGGGTGGACTGTTGTATCCATGCTGATGTCCGACATGGGTCTAGACGACCGGGCCGGATTGGCTGCCGCAAGAAGCTTTAACGGCAGATATAAGCTTGTTCTCTCTCTCCCTTTTGTGGGTTCATTATCAAATGAAAGGAGGGGTGCTTCTATTCAGTTCTAGGGTTGCATATAACAACGATTAGATTCGATAAGCTTAGAGGTGATATCGCGATAGAATATAGAGCGTAACATTGACAAGTCTGGAATCCTCGTGACACCACCCGGGGGTATCATTGTGGAATCATACGGCATCCCTATCTCACGAAAGCATCATGATCATGAACATGTGTTGCGTCAAAAGAGACCGATCGAGCAGACTCTAACGAACCGCGAGGGTGATAGGATTGTTCGATGGGTTCACCGCAACGTTAACGGAGTAATCCATTCGCACCGTCAAAAACGATATGGTCTTTGCGGCCGAGTGTGTGTATGTTTCTCGCTCCAAAAATCTCTTCCGTAACTAGTACTTCAGGTCATGAGGCCAAAGGAAGCATACGTGCAAGTCCTGGAACACCAGCTGCAGCCTTGATCCCTTACCCATCAACTCTACGGGAGGCCGGAGGACCTATAGACGTGTTTTGTCGGATCTCTCACCATGGGACGAACGGTAACGGGTGTCCTTAGGAACGGGGTCTATATAAGAGGGCAATGAGGGTTTTCGCGACCTATGAGAAGCCTTAGAGCAGCCAATTATAGCATAAAAAATAAATCGGCTGCAACCGTAACAACGCACGCTTACTGCGACGCTATACATGTGTCCCCACTGAATATGTGTCCCTGGTTCGCAATCACGATCGCCCCCCCAGAGTAGGAACCCAACGCTATTG'/>

    <sequence taxon='45' value='GGTGGAATTTTTGGGATACCTTTTCGGAATCGCATTCTCAAGCATACTGCCTCGTACTAACACCCTGCCCGTACGTTGGCAGGGTCCGGAATAATAAATCGTGGGAACAGGTCGCATTCTGAAGTCTTACTACCAACGATGGTCGGTGAGACCTTGACCGGAAGGCTACTCCCTTACCTTCGCTTACAAAGGCCGTCCCCTACGAACCTTTGCTGCTATCCCCAGCGCAACGAACAAAAGGGAAACACAACTATTCCGCAACGACTCTAGAAAACGTGGCCGGGTTCCAGTTGTAAAGTGCTCCGTGGGGATAGTTATGTCCAGTCTCGTTGTACAATTTTTCGCGGGATCGTCCGCCAGCACGGCGATTCAAAGTTTTTCCGAATTCCAATGGGCGGGACATACGAAGCGTAGCCGTAGCTCCCTGGTCACACCCATACGCAGAAGATCCGCGCGGTGATTCAGTACCTGTTTAGTCACAATGCTCAGATCAACTCCCGACCGCCAACTCTTTGTCAGATCCGCTTGGTTGTCCCTCTCTAATAACGTAGTTCACACCTGTGCTCAAAAACGACAAAGCTTACCTCATATCCGGATCAGGCTGTCAGGTCCCCCTATGCAGAGGGATGCAGATCTGAGCACGAATGGGATCCCGATCGATTACCCCGACAGCGGCAAGAGTGGAACACAATATTTGCAATAGCTTCGCGCGTGTCCCCGGAGCCATAGAGTTCTTACTCTGAAGATGACGCACTCAGGAACAGCCGACCAATGGGGCACTGATCACTGCGTTTGGGGGGCGCTTGGACGCTGGTCTATAGCTACGCGTATCTCTATGCTTTAGCGGCCCTCTGTGTGGCGGTTTGGCGCCCAACGACAAGTGCACCCTACTATTACTGCTTGGGTTTAGTCCCAGCCTCTCGGATCACCCCAAGTCGTACCCAGAGCAATTGATCTGGTTGCGATCAGTAGATTTTCGGAACCCCCGGGCTTATTGGAGAGTAAGGAGCTATTATGCGTTTCCACGGTTAAACTTATTCCAGTGCTCGGCTAGGTGGCTACCGCGCGTCGAACTGGTGGTCTTACCATTGGCTAGCTCTCTGGCGTGGACAGACCTAGCAACAAACGGCACGGGTGGACTGTTGTATCCATGCTGATGTCCGACATGGGTCTAGACGACCGGGCCGGATTGGCTGCCGCAAGAAGCTTTAACGGCAGATATAAGCTTGTTCTCTCTCTCCCTTTTGTGGGTTCATTATCAAATGAAAGGAGGGGTGCTTCTATTCAGTTCTAGGGTTGCATATAACAACGATTAGATTCGATAAGCTTAGAGGTGATATCGCGATAGAATATAGAGCGTAACATTGACAAGTCTGGAATCCTCGTGACACCACCCGGGGGTATCATTGTGGAATCATACGGCATCCCTATCTCACGAAAGCATCATGATCATGAACATGTGTTGCGTCAAAAGAGACCGATCGAGCAGACTCTAACGAACCGCGAGGGTGATAGGATTGTTCGATGGGTTCACCGCAACGTTAACGGAGTAATCCATTCGCACCGTCAAAAACGATATGGTCTTTGCGGCCGAGTGTGTGTATGTTTCTCGCTCCAAAAATCTCTTCCGTAACTAGTACTTCAGGTCATGAGGCCAAAGGAAGCATACGTGCAAGTCCTGGAACACCAGCTGCAGCCTTGATCCCTTACCCATCAACTCTACGGGAGGCCGGAGGACCTATAGACGTGTTTTGTCGGATCTCTCACCATGGGACGAACGGTAACGGGTGTCCTTAGGAACGGGGTCTATATAAGAGGGCAATGAGGGTTTTCGCGACCTATGAGAAGCCTTAGAGCAGCCAATTATAGCATAAAAAATAAATCGGCTGCAACCGTAACAACGCACGCTTACTGCGACGCTATACATGTGTCCCCACTGAATATGTGTCCCTGGTTCGCAATCACGATCGCCCCCCCAGAGTAGGAACCCAACGCTATTG'/>

    <sequence taxon='25' value='GGTGGAATTTTTGGAATACCTTTTCGGAATCGCATTCTCAAGCATACTGCCTCGTACTAACACCCTGCCCGTACGTTGGCAGGGTCCGGAATAATAAATCGTGGGAACAGGTCGCATTCTGAAGTCTTACTACCAACGATGGTCGGTGAGACCTTGACCGGAAGGCTACTCCCTTACCTTCGCTTACAAAGGCCGTCCCCTACGAACCTTTGCTGCTATCCCCAGCGCAACGAACAAAAGGGAAACACAACTATTCCGCAACGACTCTAGAAAACGTGGCCGGGTTCCAGTTGTAAAGTGCTCCGTGGGGATAGTTATGTCCAGTCTCGTTGTACAATTTTTCGCGGGATCGTCCGCCAGCACGGCGATTCAAAGTTTTTCCGAATTCCAATGGGCGGGACATACGAAGCGTAGCCGTAGCTCCCTGGTCACACCCATACGCAGAAGATCCGCGCGGTGATTCAGTACCTGTTTAGTCACAATGCTCAGATCAACTCCCGACCGCCAACTCTTTGTCAGATCCGCTTGGTTGTCCCTCTCTAATAACGTAGTTCACACCTGTGCTCAAAAACGACAAAGCTTACCTCATATCCGGATCAGGCTGTCAGGTCCCCCTATGCAGAGGGATGCAGATCTGAGCACGAATGGGATCCCGATCGATTACCCCGACAGCGGCAAGAGTGGAACACAATATTTGCAATAGCTTCGCGCGTGTCCCCGGAGCCATAGAGTTCTTACTCTGAAGATGACGCACTCAGGAACAGCCGACCAATGGGGCACTGATCACTGCGTTTGGGGGGCGCCTGGACGCTGGTCTATAGCTACGCGTATCTCTATGCTTTAGCGGCCCTCTGTGTGGCGGTTTGGCGCCCAACGACAAGTGCACCCTACTATTACTGCTTGGGTTTAGTCCCAGCCTCTCGGATCACCCCAAGTCGTACCCAGAGCAATTGATCTGGTTGCGATCAGTAGATTTTCGGAACCCCCGGGCTTATTGGAGAGTAAGGAGCTATTATGCGTTTCCACGGTTAAACTTATTCCAGTGCTCGGCTAGGTGGCTACCGCGCGTCGAACTGGTGGTCTTACCATTGGCTAGCTCTCTGGCGTGGACAGACCTAGCAACACACGGCACGGGTGGACTGTTGTATCCATGCTGATGTCCGACATGGGTCTAGACGACCGGGCCGGATTGGCTGCCGCAAGAAGCTTTAACGGCAGATATAAGCTTGTTCTCCCTCTCCCTTTTGTGGGTTCATTATCAAATGAAAGGAGGGGTGCTTCTATTCAGTTCTAGGGTTGCATATAACAACGGTTAGATTCGATAAGCTTAGAGGTGATATCGCGATGGAATATAGAGCGTAACATTGACAAGTCTGGAATCCTCGTGACACCACCCGGGGGTATCATTGTGGAATCATACGGCATCCCTATCTCACGAAAGCATCATGATCATGAACATGTGTTGCGTCAAAAGAGACCGATCGAGCAGACTCTAACGAACCGCGAGGGTGATAGGATTGTTCGATGGGTTCACCGCAACGTTAACGGAGTAATCCATTCGCACCGTCAAAAACGATATGGTCTTTGCGGCCGAGTGTGTGTATGTTTCTCGCTCCAAAAATCTCTTCCGTAACTAGTACTTCAGGTCATGAGGCCAAAGGAAGCATACGTGCAAGTCCTGGAACACCAGCTGCAGCCTTGATCCCTTACCCATCAACTCTACGGGAGGCCGGAGGACCTATAGACGTGTTTTGTCGGATCTCTCACCATGGGACGAACGGTAACGGGTGTCCTTAGGAACGGGGTCTATATAAGAGGGCAATGAGGGTTTTCGCGACCTATGAGAAGCCTTAGAGCAGCCAATTATAGCATAAAAAATAAATCGGCTGCAACCGTAACAACGCACGCTTACTGCGACGCTATACATGTGTCCCCACTGAATATGTGTCCCTGGTTCGCAATCACGATCGCCCCCCCAGAGTAGGAACCCAACGCTATTG'/>

    <sequence taxon='34' value='GGTGGAATTTTTGGAATACCTTTTCGGAATCGCATTCTCAAGCATACTGCCTCGTACTAACACCCTGCCCGTACGTTGGCAGGGTCCGGAATAATAAATCGTGGGAACAGGTCGCATTCTGAAGTCTTACTACCAACGATGGTCGGTGAGACCTTGACCGGAAGGCTACTCCCTTACCTTCGCTTACAAAGGCCGTCCCCTACGAACCTTTGCTGCTATCCCCAGCGCAACGAACAAAAGGGAAACACAACTATTCCGCAACGACTCTAGAAAACGTGGCCGGGTTCCAGTTGTAAAGTGCTCCGTGGGGATAGTTATGTCCAGTCTCGTTGTACAATTTTTCGCGGGATCGTCCGCCAGCACGGCGATTCAAAGTTTTTCCGAATTCCAATGGGCGGGACATACGAAGCGTAGCCGTAGCTCCCTGGTCACACCCATACGCAGAAGATCCGCGCGGTGATTCAGTACCTGTTTAGTCACAATGCTCAGATCAACTCCCGACCGCCAACTCTTTGTCAGATCCGCTTGGTTGTCCCTCTCTAATAACGTAGTTCACACCTGTGCTCAAAAACGACAAAGCTTACCTCATATCCGGATCAGGCTGTCAGGTCCCCCTATGCAGAGGGATGCAGATCTGAGCACAAATGGGATCCCGATCGATTACCCCGACAGCGGCAAGAGTGGAACACAATATTTGCAATAGCTTCGCGCGTGTCCCCGGAGCCATAGAGTTCTTACTCTGAAGATGACGCACTCAGGAACAGCCGACCAATGGGACACTGATCACTGCGTTTGGGGGGCGCCTGGACGCTGGTCTATAGCTACGCGTATCTCTATGCTTTAGCGGCCCTCTGTGTGGCGGTTTGGCGCCCAACGACAAGTGCACCCTACTATTACTGCTTGGGTTTAGTCCCAGCCTCTCGGATCACCCCAAGTCGTACCCAGAGCAATTGATCTGGTTGCGATCAGTAGATTTTCGGAACCCCCGGGCTTATTGGAGAGTAAGGAGCTATTATGCGTTTCCACGGTTAAACTTATTCCAGTGCTCGGCTAGGTGGCTACCGCGCGTCGAACTGGTGGTCTTACCATTGGCTAGCTCTCTGGCGTGGACAGACCTAGCAACACACGGCACGGGTGGACTGTTGTATCCATGCTGATGTCCGACATGGGTCTAGACGACCGGGCCGGATTGGCTGCCGCAAGAAGCTTTAACGGCAGATATAAGCTTGTTCTCCCTCTCCCTTTTGTGGGTTCATTATCAAATGAAAGGAGGGGTGCTTCTATTCAGTTCTAGGGTTGCATATAACAACGGTTAGATTCGATAAGCTTAGAGGTGATATCGCGATGGAATATAGAGCGTAACATTGACAAGTCTGGAATCCTCGTGACACCACCCGGGGGTATCATTGTGGAATCATACGGCATCCCTATCTCACGAAAGCATCATGATCATGAACATGTGTTGCGTCAAAAGAGACCGATCGAGCAGACTCTAACGAACCGCGAGCGTGATAGGATTGTTCGATGGGTTCACCGCAACGTTAACGGAGTAATCCATTCGCACCGTCAAAAACGATATGGTCTTTGCGGCCGAGTGTGTGTATGTTTCTCGCTCCAAAAATCTCTTCCGTAACTAGTACTTCAGGTCATGAGGCCAAAGGAAGCATACGTGCAAGTCCTGGAACACCAGCTGCAGCCTTGATCCCTTACCCATCAACTCTACGGGAGGCCGGAGGACCTATAGACGTGTTTTGTCGGATCTCTCACCATGGGACGAACGGTAACGGGTGTCCTTAGGAACGGGGTCTATATAAGAGGGCAATGAGGGTTTTCGCGACCTATGAGAAGCCTTAGAGCAGCCAATTATAGCATAAAAAATAAATCGGCTGCAACCGTAACAACGCACGCTTACTGCGACGCTATACATGTGTCCCCACTGAATATGTGTCCCTGGTTCGCAATCACGATCGCCCCCCCAGAGTAGGAACCCAACGCTATTG'/>

    <sequence taxon='41' value='GGTGGAATTTTTGGAATACCTTTTCGGAATCGCATTCTCAAGCATACTGCCTCGTACTAACACCCTGCCCGTACGTTGGCAGGGTCCGGAATAATAAATCGTGGGAACAGGTCGCATTCTGAAGTCTTACTACCAACGATGGTCGGTGAGACCTTGACCGGAAGGCTACTCCCTTACCTTCGCTTACAAAGGCCGTCCCCTACGAACCTTTGCTGCTATCCCCAGCGCAACGAACAAAAGGGAAACACAACTATTCCGCAACGACTCTAGAAAACGTGGCCGGGTTCCAGTTGTAAAGTGCTCCGTGGGGATAGTTATGTCCAGTCTCGTTGTACAATTTTTCGCGGGATCGTCCGCCAGCACGGCGATTCAAAGTTTTTCCGAATTCCAATGGGCGGGACATACGAAGCGTAGCCGTAGCTCCCTGGTCACACCCATACGCAGAAGATCCGCGCGGTGATTCAGTACCTGTTTAGTCACAATGCTCAGATCAACTCCCGACCGCCAACTCTTTGTCAGATCCGCTTGGTTGTCCCTCTCTAATAACGTAGTTCACACCTGTGCTCAAAAACGACAAAGCTTACCTCATATCCGGATCAGGCTGTCAGGTCCCCCTATGCAGAGGGATGCAGATCTGAGCACAAATGGGATCCCGATCGATTACCCCGACAGCGGCAAGAGTGGAACACAATATTTGCAATAGCTTCGCGCGTGTCCCCGGAGCCATAGAGTTCTTACTCTGAAGATGACGCACTCAGGAACAGCCGACCAATGGGACACTGATCACTGCGTTTGGGGGGCGCCTGGACGCTGGTCTATAGCTACGCGTATCTCTATGCTTTAGCGGCCCTCTGTGTGGCGGTTTGGCGCCCAACGACTAGTGCACCCTACTATTACTGCTTGGGTTTAGTCCCAGCCTCTCGGATCACCCCAAGTCGTACCCAGAGCAATTGATCTGGTTGCGATCAGTAGATTTTCGGAACCCCCGGGCTTATTGGAGAGTAAGGAGCTATTATGCGTTTCCACGGTTAAACTTATTCCAGTGCTCGGCTAGGTGGCTACCGCGCGTCGAACTGGTGGTCTTACCATTGGCTAGCTCTCTGGCGTGGACAGACCTAGCAACACACGGCACGGGTGGACTGTTGTATCCATGCTGATGTCCGACATGGGTCTAGACGACCGGGCCGGATTGGCTGCCGCAAGAAGCTTTAACGGCAGATATAAGCTTGTTCTCCCTCTCCCTTTTGTGGGTTCATTATCAAATGAAAGGAGGGGTGCTTCTATTCAGTTCTAGGGTTGCATATAACAACGGTTAGATTCGATAAGCTTAGAGGTGATATCGCGATGGAATATAGAGCGTAACATTGACAAGTCTGGAATCCTCGTGACACCACCCGGGGGTATCATTGTGGAATCATACGGCATCCCTATCTCACGAAAGCATCATAATCATGAACATGTGTTGCGTCAAAAGAGACCGATCGAGCAGACTCTAACGAACCGCGAGCGTGATAGGATTGTTCGATGGGTTCACCGCAACGTTAACGGAGTAATCCATTCGCACCGTCAAAAACGATATGGTCTTTGCGGCCGAGTGTGTGTATGTTTCTCGCTCCAAAAATCTCTTCCGTAACTAGTACTTCAGGTCATGAGGCCAAAGGAAGCATACGTGCAAGTCCTGGAACACCAGCTGCAGCCTTGATCCCTTACCCATCAACTCTACGAGAGGCCGGAGGACCTATAGACGTGTTTTGTCGGATCTCTCACCATGGGACGAACGGTAACGGGTGTCCTTAGGAACGGGGTCTATATAAGAGGGCAATGAGGGTTTTCGCGACCTATGAGAAGCCTTAGAGCAGCCAATTATAGCATAAAAAATAAATCGGCTGCAACCGTAACAACGCACGCTTACTGCGACGCTATACATCTGTCCCCACTGAATATGTGTCCCTGGTTCGCAATCACGATCGCCCCCCCAGAGTAGGAACCCAACGCTATTG'/>

    <sequence taxon='66' value='GGTGGAATTTTTGGAATACCTTTTCGGAATCGCATTCTCAAGCATACTGCCTCGTACTAACACCCTGCCCGTACGTTGGCAGGGTCCGGAATAATAAATCGTGGGAACAGGTCGCATTCTGAAGTCTTACTACCAACGATGGTCGGTGAGACCTTGACCGGAAGGCTACTCCCTTACCTTCGCTTACAAAGGCCGTCCCCTACGAACCTTTGCTGCTATCCCCAGCGCAACGAACAAAAGGGAAACACAACTATTCCGCAACGACTCTAGAAAACGTGGCCGGGTTCCAGTTGTAAAGTGCTCCGTGGGGATAGTTATGTCCAGTCTCGTTGTACAATTTTTCGCGGGATCGTCCGCCAGCACGGCGATTCAAAGTTTTTCCGAATTCCAATGGGCGGGACATACGAAGCGTAGCCGTAGCTCCCTGGTCACACCCATACGCAGAAGATCCGCGCGGTGATTCAGTACCTGTTTAGTCACAATGCTCAGATCAACTCCCGACCGCCAACTCTTTGTCAGATCCGCTTGGTTGTCCCTCTCTAATAACGTAGTTCACACCTGTGCTCAAAAACGACAAAGCTTACCTCATATCCGGATCAGGCTGTCAGGTCCCCCTATGCAGAGGGATGCAGATCTGAGCACAAATGGGATCCCGATCGATTACCCCGACAGCGGCAAGAGTGGAACACAATATTTGCAATAGCTTCGCGCGTGTCCCCGGAGCCATAGAGTTCTTACTCTGAAGATGACGCACTCAGGAACAGCCGACCAATGGGACACTGATCACTGCGTTTGGGGGGCGCCTGGACGCTGGTCTATAGCTACGCGTATCTCTATGCTTTAGCGGCCCTCTGTGTGGCGGTTTGGCGCCCAACGACTAGTGCACCCTACTATTACTGCTTGGGTTTAGTCCCAGCCTCTCGGATCACCCCAAGTCGTACCCAGAGCAATTGATCTGGTTGCGATCAGTAGATTTTCGGAACCCCCGGGCTTATTGGAGAGTAAGGAGCTATTATGCGTTTCCACGGTTAAACTTATTCCAGTGCTCGGCTAGGTGGCTACCGCGCGTCGAACTGGTGGTCTTACCATTGGCTAGCTCTCTGGCGTGGACAGACCTAGCAACACACGGCACGGGTGGACTGTTGTATCCATGCTGATGTCCGACATGGGTCTAGACGACCGGGCCGGATTGGCTGCCGCAAGAAGCTTTAACGGCAGATATAAGCTTGTTCTCCCTCTCCCTTTTGTGGGTTCATTATCAAATGAAAGGAGGGGTGCTTCTATTCAGTTCTAGGGTTGCATATAACAACGGTTAGATTCGATAAGCTTAGAGGTGATATCGCGATGGAATATAGAGCGTAACATTGACAAGTCTGGAATCCTCGTGACACCACCCGGGGGTATCATTGTGGAATCATACGGCATCCCTATCTCACGAAAGCATCATAATCATGAACATGTGTTGCGTCAAAAGAGACCGATCGAGCAGACTCTAACGAACCGCGAGCGTGATAGGATTGTTCGATGGGTTCACCGCAACGTTAACGGAGTAATCCATTCGCACCGTCAAAAACGATATGGTCTTTGCGGCCGAGTGTGTGTATGTTTCTCGCTCCAAAAATCTCTTCCGTAACTAGTACTTCAGGTCATGAGGCCAAAGGAAGCATACGTGCAAGTCCTGGAACACCAGCTGCAGCCTTGATCCCTTACCCATCAACTCTACGAGAGGCCGGAGGACCTATAGACGTGTTTTGTCGGATCTCTCACCATGGGACGAACGGTAACGGGTGTCCTTAGGAACGGGGTCTATATAAGAGGGCAATGAGGGTTTTCGCGACCTATGAGAAGCCTTAGAGCAGCCAATTATAGCATAAAAAATAAATCGGCTGCAACCGTAACAACGCACGCTTACTGCGACGCTATACATCTGTCCCCACTGAATATGTGTCCCTGGTTCGCAATCACGATCGCCCCCCCAGAGTAGGAACCCAACGCTATTG'/>

    <sequence taxon='43' value='GGTGGAATTTTTGGAATACCTTTTCGGAATCGCATTCTCAAGCATACTGCCTCGTACTAACACCCTGCCCGTACGTTGGCAGGGTCCGGAATAATAAATCGTGGGAACAGGTCGCATTCTGAAGTCTTACTACCTACGATGGTCGGTGAGACCTTGACCGGAAGGCTACTCCCTTACCTTCGCTTACAAAGGCCGTCCACTACGAACCTTTGCTGCTATCCCCAGCGCAACGAACAAAAGGGAAACACAACTATTCCGCAACGACTCTAGAACACGTGGCCGGGTCCCAGTTGTAAAGTGCTCCGTGGGGATAGTTATGTCCAGTCTCGTTGTACAATTTTTCGCGGGATCGTCCGCCAGCACGGCGATTCAAAGTTTTTCCGAATTCCAATGGGCGGGACATACGAAGCGTAGCCGTAGCTCCCTGGTCACACCCATACGCAGAAGATCCGCGCGGTGATTCAGTACCTGTTTAGTCACAATGCTCGGATCAACTCCCGACCGCCAACTCTTTGTCAGATCCGCTTGGTTGTCCCTCTCTAATAACGTAGTTCACACCTGTGCTCAAAAACGACAAAGCTTACCTCATATCCGGATCAGGCTGTCAGGTCCCCCTATGCAGAGGGATGCAGATCTGAGCACAAATGGGATCCCGATCGATTACCCCGACAGCGGCAAGAGTGGAACACAATATTTGCAATAGCTTCGCGCGTGTCCCCGGAGCCATAGAGTTCTTACTCTGAAGATGACGCACTCAGGAACAGCCGACCAATGGGGCACTGATCACTGCGTTTGGGGGGCGCCTGGACGCTGGTCTATAGCTACGCGTATCTCTATGCTTTAGCGGCCCTCTGTGTGGCGGTTTGGCGCCCAACGACAAGTGCACCCTACTATTACTGCTTGGGTTTAGTCCCAGCCTCTCGGATCACCCCAAGTCGTACCCAGAGCAATTGATCTGGTTGCGATCAGTAGATTTTCGGAACCCCCGGGCTTATTGGAGAGTAAGGAGCTATTATGCGTTTCCACGGTTAAACTTATTCCAGTGCTCGGCTAGGTGGCTACCGCGCGTCGAACTGGTGGTCTTACCATTGGCTAGCTCTCTGGCGTGGACAGACCTAGCAACACACGGCACGGGTGGACTGTTGTATCCATGCTGATGTCCGACATGGGTCTAGACGACCGGGCCGGATTGGCTGCCGCAAGAAGCTTTAACGGCAGATATAAGCTTGTTCTCCCTCTCCCTTTTGTGGGTTCATTATCAAATGAAAGGAGGGGTGCTTCTATTCAGTTCTAGGGTTGCATATAACAACGGTTAGATTCGATAAGCTTAGAGGTGATATCGCGATGGAATATAGAGCGTAACATTGACAAGTCTGGAATCCTCGTGACACCACCCGGGGGTATCATTGTGGAATCATACGGCATCCCTATCTCACGAAAGCATCATGATCATGAACATGTGTTGCGTCAAAAGAGACCGATCGAGCAGACTCTAACGAACCGCGAGCGTGATAGGATTGTTCGATGGGTTCACCGCAACGTTAACGGAGTAATCCATTCGCACCGTCAAAAACGATATGGTCTTTGCGGCCGAGTGTGTGTATGTTTCTCGCTCCAAAAATCTCTTCCGTAACTAGTACTTCAGGTCATGAGGCCAAAGGAAGCATACGTGCAAGTCCTGGAACACCAGCTGCAGCCTTGATCCCTTACCCATCAACTCTACGGGAGGCCGGAGGACCTATAGACGTGTTTTGTCGGATCTCTCACCATGGGACGAACGGTAACGGGTGTCCTTAGGAACGGGGTCTATATAAGAGGGCAATGAGGGTTTTCGCGACCTATGAGAAGCCTTAGAGCAGCCAATTATAGCATAAAAAATAAATCGGCTGCAACCGTAACAACGCACGCTTACTGCGACGCCATACATGTGTCCCCACTGAATATGTGTCCCTGGTTCGCAATCACGATCGCCCCCCCAGAGTAGGAACCCAACGCTATTG'/>

    <sequence taxon='44' value='GGTGGAATTTTTGGAATACCTTTTCGGAATCGCATTCTCAAGCATACTGCCTCGTACTAACACCCTGCCCGTACGTTGGCAGGGTCCGGAATAATAAATCGTGGGAACAGGTCGCATTCTGAAGTCTTACTACCTACGATGGTCGGTGAGACCTTGACCGGAAGGCTACTCCCTTACCTTCGCTTACAAAGGCCGTCCACTACGAACCTTTGCTGCTATCCCCAGCGCAACGAACAAAAGGGAAACACAACTATTCCGCAACGACTCTAGAACACGTGGCCGGGTCCCAGTTGTAAAGTGCTCCGTGGGGATAGTTATGTCCAGTCTCGTTGTACAATTTTTCGCGGGATCGTCCGCCAGCACGGCGATTCAAAGTTTTTCCGAATTCCAATGGGCGGGACATACGAAGCGTAGCCGTAGCTCCCTGGTCACACCCATACGCAGAAGATCCGCGCGGTGATTCAGTACCTGTTTAGTCACAATGCTCGGATCAACTCCCGACCGCCAACTCTTTGTCAGATCCGCTTGGTTGTCCCTCTCTAATAACGTAGTTCACACCTGTGCTCAAAAACGACAAAGCTTACCTCATATCCGGATCAGGCTGTCAGGTCCCCCTATGCAGAGGGATGCAGATCTGAGCACAAATGGGATCCCGATCGATTACCCCGACAGCGGCAAGAGTGGAACACAATATTTGCAATAGCTTCGCGCGTGTCCCCGGAGCCATAGAGTTCTTACTCTGAAGATGACGCACTCAGGAACAGCCGACCAATGGGGCACTGATCACTGCGTTTGGGGGGCGCCTGGACGCTGGTCTATAGCTACGCGTATCTCTATGCTTTAGCGGCCCTCTGTGTGGCGGTTTGGCGCCCAACGACAAGTGCACCCTACTATTACTGCTTGGGTTTAGTCCCAGCCTCTCGGATCACCCCAAGTCGTACCCAGAGCAATTGATCTGGTTGCGATCAGTAGATTTTCGGAACCCCCGGGCTTATTGGAGAGTAAGGAGCTATTATGCGTTTCCACGGTTAAACTTATTCCAGTGCTCGGCTAGGTGGCTACCGCGCGTCGAACTGGTGGTCTTACCATTGGCTAGCTCTCTGGCGTGGACAGACCTAGCAACACACGGCACGGGTGGACTGTTGTATCCATGCTGATGTCCGACATGGGTCTAGACGACCGGGCCGGATTGGCTGCCGCAAGAAGCTTTAACGGCAGATATAAGCTTGTTCTCCCTCTCCCTTTTGTGGGTTCATTATCAAATGAAAGGAGGGGTGCTTCTATTCAGTTCTAGGGTTGCATATAACAACGGTTAGATTCGATAAGCTTAGAGGTGATATCGCGATGGAATATAGAGCGTAACATTGACAAGTCTGGAATCCTCGTGACACCACCCGGGGGTATCATTGTGGAATCATACGGCATCCCTATCTCACGAAAGCATCATGATCATGAACATGTGTTGCGTCAAAAGAGACCGATCGAGCAGACTCTAACGAACCGCGAGCGTGATAGGATTGTTCGATGGGTTCACCGCAACGTTAACGGAGTAATCCATTCGCACCGTCAAAAACGATATGGTCTTTGCGGCCGAGTGTGTGTATGTTTCTCGCTCCAAAAATCTCTTCCGTAACTAGTACTTCAGGTCATGAGGCCAAAGGAAGCATACGTGCAAGTCCTGGAACACCAGCTGCAGCCTTGATCCCTTACCCATCAACTCTACGGGAGGCCGGAGGACCTATAGACGTGTTTTGTCGGATCTCTCACCATGGGACGAACGGTAACGGGTGTCCTTAGGAACGGGGTCTATATAAGAGGGCAATGAGGGTTTTCGCGACCTATGAGAAGCCTTAGAGCAGCCAATTATAGCATAAAAAATAAATCGGCTGCAACCGTAACAACGCACGCTTACTGCGACGCCATACATGTGTCCCCACTGAATATGTGTCCCTGGTTCGCAATCACGATCGCCCCCCCAGAGTAGGAACCCAACGCTATTG'/>

    <sequence taxon='53' value='GGTGGAATTTTTGGAATACCTTTTCGGAATCGCATTCTCAAGCATACTGCCTCGTACTAACACCCTGCCCGTACGTTGGCAGGGTCCGGAATAATAAATCGTGGGAACAGGTCGCATTCTGAAGTCTTACTACCTACGATGGTCGGTGAGACCTTGACCGGAAGGCTACTCCCTTACCTTCGATTACAAAGGCCGTCCACTACGAACCTTTGCTGCTATCCCCAGCGCAACGAACAAAAGGGAAACACAACTATTCCGCAACGACTCTAGAACACGTGGCCGGGTCCCAGTTGTAAAGTGCTCCGTGGGGATAGTTATGTCCAGTCTCGTTGTACAATTTTTCGCGGGATCGTCCGCCAGCACGGCGATTCAAAGTTTTTCCGAATTCCAATGGGCGGGACATACGAAGCGTAGCCGTAGCTCCCTGGTCACACCCATACGCAGAAGATCCGCGCGGTGATTCAGTACCTGTTTAGTCACAATGCTCGGATCAACTCCCGACCGCCAACTCTTTGTCAGATCCGCTTGGTTGTCCCTCTCTAATAACGTAGTTCACACCTGTGCTCAAAAACGACAAAGCTTACCTCATATCCGGATCAGGCTGTCAGGTCCCCCTATGCAGAGGGATGCAGATCTGAGCACAAATGGGATCCCGATCGATTACCCCGACAGCGGCAAGAGTGGAACACAATATTTGCAATAGCTTCGCGCGTGTCCCCGGAGCCATAGAGTTCTCACTCTGAAGATGACGCACTCAGGAACAGCCGACCAATGGGGCACTGATCACTGCGTTTGGGGGGCGCCTGGACGCTGGTCTATAGCTACGCGTATCTCTATGCTTTAGCGGCCCTCTGTGTGGCGGTTTGGCGCCCAACGACAAGTGCACCCTACTATTACTGCTTGGGTTTAGTCCCAGCCTCTCGGATCACCCCAAGTCGTACCCAGAGCAATTGATCTGGTTGCGATCAGTAGATTTTCGGAACCCCCGGGCTTATTGGAGAGTAAGGAGCTATTATGCGTTTCCACGGTTAAACTTATTCCAGTGCTCGGCTAGGTGGCTACCGCGCGTCGAACTGGTGGTCTTACCATTGGCTAGCTCTCTGGCGTGGACAGATCTAGCAACACACGGCACGGGTGGACTGTTGTATCCATGCTGATGTCCGACATGGGTCTAGACGACCGGGCCGGATTGGCTGCCGCAAGAAGCTTTAACGGCAGATATAAGCTTGTTCTCCCTCTCCCTTTTGTGGGTTCATTATCAAATGAAAGGAGGGGTGCTTCTATTCAGTTCTAGGGTTGCATATAACAACGGTTAGATTCGATAAGCTTAGAGGTGATATCGCGATGGAATATAGAGCGTAACATTGACAAGTCTGGAATCCTCGTGACACCACCCGGGGGTATCATTGTGGAATCATACGGCATCCCTATCTCACGAAAGCATCATGATCATGAACATGTGTTGCGTCAAAAGAGACCGATCGAGCAGACTTTAACGAACCGCGAGCGTGATAGGATTGTTCGATGGGTTCACCGCAACGTTAACGGAGTAATCCATTCGCACCGTCAAAAACGATATGGTCTTTGCGGCCGAGTGTGTCTATGTTTCTCGCTCCAAAAATCTCTTCCGTAACTAGTACTTCAGGTCATGAGGCCAAAGGAAGCATACGTGCAAGTCCTGGAACACCAGCTGCAGCCTTGATCCCTTACCCATCAACTCTACGGGAGGCCGGAGGACCTATAGACGTGTTTTGTCGGATCTCTCACCATGGGACGAACGGTAACGGGTGTCCTTAGGAACGGGGTCTATATAAGAGGGCAATGAGGGTTTTCGCGACCCATGAGAAGCCTTAGAGCAGCCAATTATAGCATAAAAAATAAATCGGCTGCAACCGTAACAACGCACGCTTACTGCGACGCCATACATGTGTCCCCACTGAATATGTGTCCCTGGTTCGCAATCACGATCGCCCCCCCAGAGTAGGAACCCAACGCTATTG'/>

    <sequence taxon='56' value='GGTGGAATTTTTGGAATACCTTTTCGGAATCGCATTCTCAAGCATACTGCCTCGTACTAACACCCTGCCCGTACGTTGGCAGGGTCCGGAATAATAAATCGTGGGAACAGGTCGCATTCTGAAGTCTTACTATCTACGATGGTCGGTGAGACCTTGACCGGAAGGCTACTCCCTTACCTTCGATTACAAAGGCCGTCCACTACGAACCTTTGCTGCTATCCCCAGCGCAACGAACAAAAGGGAAACACAACTATTCCGCAACGACTCTAGAACACGTGGCCGGGTCCCAGTTGTAAAGTGCTCCGTGGGGATAGTTATGTCCAGTCTCGTTGTACAATTTTTCGCGGGATCGTCCGCCAGCACGGCGATTCAAAGTTTTTCCGAATTCCAATGGGCGGGACATACGAAGCGTGGCCGTAGCTCCCTGGTCACACCCATACGCAGAAGATACGCGCGGTGATTCAGTACCTGTTTAGTCACAATGCTCGGATCAACTCCCGACCGCCAACTCTTTGTCAGATCCGCTTGGTTGTCCCTCTCTAATAACGTAGTTCACACCTGTGCTCAAAAACGACAAAGCTTACCTCATATCCGGATCAGGCTGTCAGGTCCCCCTATGCAGAGGGATGCAGATCTGAGCACAAATGGGATCCCGATCGATTACCCCGACAGCGGCAAGAGTGGAACACAATATTTGCAATAGCTTCGCGCGTGTCCCCGGAGCCATAGAGTTCTCACTCTGAAGATGACGCACTCAGGAACAGCCGACCAATGGGGCACTGATCACTGCGTTTGGGGGGCGCCTGGACGCTGGTCTATAGCTACGCGTGTCTCTATGCTTTAGCGGCCCTCTGTGTGGCGGTTTGGCGCCCAACGACAAGTGCACCCTACTATTACTGTTTGGGTTTAGTCCCAGCCTCTCGGATCACCCCAAGTCGTACCCAGAGCAATTGATCTGGTTGCGATCAGTAGATTTTCGGAACCCCCGGGCTTATTGGAGAGTAAGGAGCTATTATGCGTTTCCACGGTTAAACTTATTCCAGTGCTCGGCTAGGTGGCTACCGCGCGTCGAACTGGTGGTCTTACCATTGGCTAGCTCTCTGGCGTGGACAGATCTAGCAACACACGGCACGGGTGGACTGTTGTATCCATGCTGATGTCCGACATGGGTCTAGACGACCGGGCCGGATTGGCTGCCGCAAGAAGCTTTAACGGCAGATATAAGCTTGTTCTCCCTCTCCCTTTTGTGGGTTCATTATCAAATGAAAGGAGGGGTGCTTCTATTCAGTTCTAGGGTTGCGTATAACAACGGTTAGATTCGATAAGCTTAGAGGTGATATCGCGATGGAATATAGAGCGTAACATTGACAAGTCTGGAATCCTCGTGACACCACCCGGGGGTATCATTGTGGAATCATACGGCATCCCTATCTCACGAAAGCATCATGGTCATGAACATGTGTTGCGTCAAAAGAGACCGATCGAGCAGACTTTAACGAACCGCGAGCGTGATAGGATTGTTCGATGGGTTCACCGCAACGTTAACGGAGTAATCCATTCGCACCGTCAAAAACGATATGGTCTTTGCGGCCGAGTGTGTCTATGTTTCTCGCTCCAAAAATCTCTTCCGTAACTAGTACTTCAGGTCATGAGGCCAAAGGAAGCATACGTGCAAGTCCTGGAACACCAGCTGCAGCCTTGATCCCTTACCCATCAACTCTACGGGAGGCCGGAGGACCTATAGACGTGTTTTGTCGGATCTCTCACCATGGGACGAACGGTAACGGGTGTCCTTAGGAACGGGGTCTATATAAGAGGGCAATGAGGGTTTTCGCGACCCATGGGAAGCCTTAGAGCAGCCAATTATAGCATAAAAAATAAATCGGCTGCAACCGTAACAACGCACGCTTACTGCGACGCCATACATGTGTCCCCACTGAATATGTGTCCCTGGTTCGCAATCACGATCGCCCCCCCAGAGTAGGAACCCAACGCTATTG'/>

    <sequence taxon='88' value='GGTGGAATTTTTGGAATACCTTTTCGGAATCGCATTCTCAAGCATACTGCCTCGTACTAACACCCTGCCCGTACGTTGGCAGGGTCCGGAATAATAAATCGTGGGAACAGGTCGCATTCTGACGTCTTACTATCTACGATGGTCGGTGAGACCTTGACCGGAAGGCTACTCCCTTACCTTCGATTACAAAGGCCGTCCACTACGAACCTTTGCTGCTATCCCCAGCGCAACGAACAAAAGGGAAACACAACTATTCCGCAACGACTCTAGAACACGTGGCCGGGTCCCAGTTGTAAAGTGCTCCGTGGGGATAGTTATGTCCAGTCTCGTTGTACAATTTTTCGCGGGATCGTCCGCCAGCACGGCGATTCAAAGTTTTTCCGAATTCCAATGGGCGGGACATACGAAGCGTGGCCGTAGCTCCCTGGTCACACCCATACGCAGAAGATACGCGCGGTGATTCAGTACCTGTTTAGTCACAATGCTCGGATCAACTCCCGACCGCCAACTCTTTGTCAGATCCGCTTGGTTGTCCCTCTCTAATAACGTAGTTCACACCTGTGCTCAAAAACGACAAAGCTTACCTCATATCCGGATCAGGCTGTCAGGTCCCCCTATGCAGAGGGATGCAGATCTGAGCACAAATGGGATCCAGATCGATTACCCCGACAGCGGCAAGAGTGGAACACAATATTTGCAATAGCTTCGCGCGTGTCCCCGGAGCCATAGAGTTCTCACTCTGAAGATGACGCACTCAGGAACAGCCGACCAATGGGGCACTGATCACTGCGTTTGGGGGGCGCCTGGACGCTGGTCTATAGCTACGCGTGTCTCTATGCTTTAGCGGCCCTCTGTGTGGCGGTTTGGCGCTCAACGACAAGTGCACCCTACTATTACTGTTTGGGTTTAGTCCCAGCCTCTCGGATCACTCCAAGTCGTACCCAGAGCAATTGATCTGGTTGCGATCAGTAGATTTTCGGAACCCCCGGGCTTATTGGAGAGTAAGGAGCTATTATGCGTTTCCACGGTTAAACTTATTCCAGTGCTCGGCTAGGTGGCTACCGCGCGTCGAACTGGTGGTCTTACCATTGGCTAGCTCTCTGGCGTGGACAGATCTAGCAACACACGGCACGGGTGGACTGTCGTATCCATGCTGATGTCCGACATGGGTCTAGACGACCGGGCCGGATTGGCTGCCGCAAGAAGCTTTAACGGCAGATATAAGCTTGTTCTCCCTCTCCCTTTTGTGGGTTCATTATCAAATGAAAGGAGGGGTGCTTCTATTCAGTTCTAGGGTTGCGTATAACAACGGTTAGATTCGATAAGCTTAGAGGTGATATCGCGATGGAATATAGAGCGTAACATTGACAAGTCTGGAATCCTCGTGACACCACCCGGGGGTATCATTGTGGAATCATACGGCATCCCTATCTCACGAAAGCATCATGGTCATGAACATGTGTTGCGTCAAAAGAGACCGATCGAGCAGACTTTAACGAACCGCGAGCGTGATAGGATTGTTCGATGGGTTCACCGCAACGTTAACGGAGTAATCCATTCGCACCGTCAAAAACGATATGGTCTTTGCGGCCGAGTGTGTCTATGTTTCTCGCTCCAAAAATCTCTTCCGTAACTAGTACTTCAGGTCATGAGGCCAAAGGAAGCATACGTGCAAGTCCTGGAACACCAGCTGCAGCCTTGATCCCTTACCCATCAACTCTACGGGAGGCCGGAGGACCTATAGACGTGTTTTGTCGGATCTCTCACCATGGGACGAACGGTAACGGGTGTCCTTAGGAACGGGGTCTATATAAGAGGGCAATGAGGGTTTTCGCGACCCATGGGAAGCCTTAGAGCAGCCAATTATAGCATAAAAAATAAATCGGCTGCAACCGTAACAACGCACGCTTACTGCGACGCCATACATGTGTCCCCACTGAATATGTGTCCCTGGTTCGCAATCACGATCGCCCCCCCAGAGTAGGAACCCAACGCTATTG'/>

    <sequence taxon='124' value='GGTGGAATTTTTGGAATACCTTTTCGGAATCGCATTCTCAAGCATACTGCCTCGTACTAACACCCTGCCCGTACGTTGGCAGGGTCCGGAATAATAAATCGTGGGAACAGGTCGCATTCTGACGTCTTACTATCTACGATGGTCGGTGAGACCTTGACCGGAAGGCTACTCCCTTACCTTCGATTACAAAGGCCGTCCACTACGAACCTTTGCTGCTATCCCCAGCGCAACGAACAAAAGGGAAACACAACTATTCCGCAACGACTCTAGAACACGTGGCCGGGTCCCAGTTGTAAAGTGCTCCGTGGGGATAGTTATGTCCAGTCTCGTTGTACAATTTTTCGTGGGATCGTCCGCCAGCACGGCGATTCAAAGTTTTTCCGAATTCCAATGGGCGGGACATACGAAGCGTGGCCGTAGCTCCCTGGTCACACCCATACGCAGAAGATACGCGCGGTGATTCAGTACCTGTTTAGTCACAATGCTCGGATCAACTCCCGACCGCCAACTCTTTGTCAGATCCGCTTGGTTGTCCCTCTCTAATAACGTAGTTCACACCTGTGCTCAAAAACGACAAAGCTTACCTCATATCCGGATCAGGCTGTCAGGTCCCCCTATGCAGAGGGATGCAGATCTGAGCACAAATGGGATCCAGATCGATTACCCCGACAGCGGCAAGAGTGGAACACAATATTTGCAATAGCTTCGCGCGTGTCCCCGGAGCCATAGAGTTCTCACTCTGAAGATGACGCACTCAGGAACAGCCGACCAATGGGGCACTGATCACTGCGTTTGGGGGGCGCCTGGACGCTGGTCTATAGCTACGCGTGTCTCTATGCTTTAGCGGCCCTCTGTGTGGCGGTTTGGCGCTCAACGACAAGTGCACCCTACTATTACTGTTTGGGTTTAGTCCCAGCCTCTCGGATCACTCCAAGTCGTACCCAGAGCAATTGATCTGGTTGCGATCAGTAGATTTTCGGAACCCCCGGGCTTATTGGAGAGTAAGGAGCTATTATGCGTTTCCACGGTTAAACTTATTCCAGTGCTCGGCTAGGTGGCTACCGCGCGTCGAACTGGTGGTCTTACCATTGGCTAGCTCTCTGGCGTGGACAGATCTAGCAACACACGGCACGGGTGGACTGTCGTATCCATGCTGATGTCCGACATGGGTCTAGACGACCGGGCCGGATTGGCTGCCGCAAGAAGCTTTAACGGCAGATATAAGCTTGTTCTCCCTCTCCCTTTTGTGGGTTCATTATCAAATGAAAGGAGGGGTGCTTCTATTCAGTTCTAGGGTTGCGTATAACAACGGTTAGATTCGATAAGCTTAGAGGTGATATCGCGATGGAATATAGAGCGTAACATTGACAAGTCTGGAATCCTCGTGACACCACCCGGGGGTATCATTGTGGAATCATACGGCATCCCTATCTCACGAAAGCATCATGGTCATGAACATGTGTTGCGTCAAAAGAGACCGATCGAGCAGACTTTAACGAACCGCGAGCGTGATAGGATTGTTCGATGGGTTCACCGCAACGTTAACGGAGTAATCCATTCGCACCGTCAAAAACGATATGGTCTTTGCGGCCGAGTGTGTCTATGTTTCTCGCTCCAAAAATCTCTTCCGTAACTAGTACTTCAGGTCATGAGGCCAAAGGAAGCATACGTGCAAGTCCTGGAACACCAGCTGCAGCCTTGCTCCCTTACCCATCAACTCTACGGGAGGCCGGAGGACCTATAGACGTGTTTTGTCGGATCTCTCACCATGGGACGAACGGTAACGGGTGTCCTTAGGAACGGGGTCTATATAAGAGGGCAATGAGGGTTTTCGCGACCCATGGGAAGCCTTAGAGCAGCCAATTATAGCATAAAAAATAAATCGGCTGCAACCGTAACAACGCACGCTTACTGCGACGCCATACATGTGTCCCTACTGAATATGTGTCCCTGGTTCGCAATCACGATCGCCCCCCCAGAGTAGGAACCCAACGCTATTG'/>

    <sequence taxon='127' value='GGTGGAATTTTTGGAATACCTTTTCGGAATCGCATTCTCAAGCATACTGCCTCGTACTAACACCCTGCCCGTACGTTGGCAGGGTCCGGAATAATAAATCGTGGGAACAGGTCGCATTCTGACGTCTTACTATCTACGATGGTCGGTGAGACCTTGACCGGAAGGCTACTCCCTTACCTTCGATTACAAAGGCCGTCCACTACGAACCTTTGCTGCTATCCCCAGCGCAACGAACAAAAGGGAAACACAACTATTCCGCAACGACTCTAGAACACGTGGCCGGGTCCCAGTTGTAAAGTGCTCCGTGGGGATAGTTATGTCCAGTCTCGTTGTACAATTTTTCGTGGGATCGTCCGCCAGCACGGCGATTCAAAGTTTTTCCGAATTCCAATGGGCGGGACATACGAAGCGTGGCCGTAGCTCCCTGGTCACACCCATACGCAGAAGATACGCGCGGTGATTCAGTACCTGTTTAGTCACAATGCTCGGATCAACTCCCGACCGCCAACTCTTCGTCAGATCCGCTTGGTTGTCCCTCTCTAATAACGTAGTTCACACCTGTGCTCAAAAACGACAAAGCTTACCTCATATCCGGATCAGGCTGTCAGGTCCCCCTATGCAGAGGGATGCAGATCTGAGCACAAATGGGATCCAGATCGATTACCCCGACAGCGGCAAGAGTGGAACACAATATTTGCAATAGCTTCGCGCGTGTCCCCGGAGCCATAGAGTTCTCACTCTGAAGATGACGCACTCAGGAACAGCCGACCAATGGGGCACTGATCACTGCGTTTGGGGGGCGCCTGGACGCTGGTCTATAGCTACGCGTGTCTCTATGCTTTAGCGGCCCTCTGTGTGGCGGTTTGGCGCTCAACGACAAGTGCACCCTACTATTACTGTTTGGGTTTAGTCCCAGCCTCTCGGATCACTCCAAGTCGTACCCAGAGCAATTGATCTGGTTGCGATCAGTAGATTTTCGGAACCCCCGGGCTTATTGGAGAGTAAGGAGCTATTATGCGTTTCCACGGTTAAACTTATTCCAGTGCTCGGCTAGGTGGCTACCGCGCGTCGAACTGGTGGTCTTACCATTGGCTAGCTCTCTGGCGTGGACAGATCTAGCAACACACGGCACGGGTGGACTGTCGTATCCATGCTGATGTCCGACATGGGTCTAGACGACCGGGCCGGATTGGCTGCCGCAAGAAGCTTTAACGGCAGATATAAGCTTGTTCTCCCTCTCCCTTTTGTGGGTTCATTATCAAATGAAAGGAGGGGTACTTCTATTCAGTTCTAGGGTTGCGTATAACAACGGTTAGATTCGATAAGCTTAGAGGTGATATCGCGATGGAATATAGAGCGTAACATTGACAAGTCTGGAATCCTCGTGACACCACCCGGGGGTATCATTGTGGAATCATACGGCATCCCTATCTCACGAAAGCATCATGGTCATGAACATGTGTTGCGTCAAAAGCGACCGATCGAGCAGACTTTAACGAACCGCGAGCGTGATATGATTGTTCGATGGGTTCACGGCAACGTTAACGGAGTAATCCATTCGCACCGTCAAAAACGATATGGTCTTTGCGGCCGAGTGTGTCTATGTTTCTCGCCCCAAAAATCTCTTCCGTAACTAGTACTTCAGGTCATGAGGCCAAAGGAAGCATACGTGCAAGTCCTGGACCACCAGCTGCAGCCTTGATCCCTTACCCATCAACTCTACGGGAGGCCGGAGGACCTAGAGACGTGTTTTGTCGGATCTCTCACCATGGGACGAACGGTAACGGGTGTCCTTAGGAACGGGGTCTATATAAGAGGGCAATGAGGGTTTTCGCGACCCATGGGAAGCCTTAGAGCAGCCAATTATAGCATAAAAAATAAATCGGCTGCAACCGTAACAACGCACGCTTACTGCGACGCCATACATGTGTCCCCACTGAATATGTGTCCCTGGTTCGCAATCACGATCGCCCCCCCAGAGTAGGAACCCAGCGCTATTG'/>

    <sequence taxon='176' value='GGTGGAATTTTTGGAATACCTTTTCGGAATCGCATTCTCAAGCATACTGCCTCGTACTAACACCCTGCCCGTACGTTGGCAGGGTCCGGAATAATAAATCGTGGGAACAGGTCGCATTCTGACGTCTTACTATCTACGATGGTCGGTGAGACCTTGACCGGAAGGCTACTCCCTTACCTTCGATTACAAAGGCCGTCCACTACGAACCTTTGCTGCTATCCCCAGCGCAACGAACAAAAGGGAAACACAACTATTCCGCAACGACTCTAGAACACGTGGCCGGGTCCCAGTTGTAAAGTGCTCCGTGGGGATAGTTATGTCCAGTCTCGTTGTACAATTTTTCGTGGGATCGTCCGCCAGCACGGCGATTCAAAGTTTTTCCGAATTCCAATGGGCGGGACATACGAAGCGTGGCCGTAGCTCCCTGGTCACACCCATACGCAGAAGATACGCGCGGTGATTCAGTACCTGTTTAGTCACAATGCTCGGATCAACTCCCGACCGCCAACTCTTCGTCAGATCCGCTTGGTTGTCCCTCTCTAATAACGTAGTTCACACCTGTGCTCAAAAACGACAAAGCTTACCTCATATCCGGATCAGGCTGTCAGGTCCCCCTATGCAGAGGGATGCAGATCTGAGCACAAATGGGATCCAGATCGATTACCCCGACAGCGGCAAGAGTGGAACACAATATTTGCAATAGCTTCGCGCGTGTCCCCGGAGCCATAGAGTTCTCACTCTGAAGATGACGCACTCAGGAACAGCCGACCAATGGGGCACTGATCACTGCGTTTGGGGGGCGCCTGGACGCTGGTCTATAGCTACGCGTGTCTCTATGCTTTAGCGGCCCTCTGTGTGGCGGTTTGGCGCTCAACGACAAGTGCACCCTACTATTACTGTTTGGGTTTAGTCCCAGCCTCTCGGATCACTCCAAGTCGTACCCAGAGCAATTGATCTGGTTGCGATCAGTAGATTTTCGGAACCCCCGGGCTTATTGGAGAGTAAGGAGCTATTATGCGTTTCCACGGTTAAACTTATTCCAGTGCTCGGCTAGGTGGCTACCGCGCGTCGAACTGGTGGTCTTACCATTGGCTAGCTCTCTGGCGTGGACAGATCTAGCAACACACGGCACGGGTGGACTGTCGTATCCATGCTGATGTCCGACATGGGTCTAGACGACCGGGCCGGATTGGCTGCCGCAAGAAGCTTTAACGGCAGATATAAGCTTGTTCTCCCTCTCCCTTTTGTGGGTTCATTATCAAATGAAAGGAGGGGTACTTCTATTCAGTTCTAGGGTTGCGTATAACAACGGTTAGATTCGATAAGCTTAGAGGTGATATCGCGATGGAATATAGAGCGTAACATTGACAAGTCTGGAATCCTCGTGACACCACCCGGGGGTATCATTGTGGAATCATACGGCATCCCTATCTCACGAAAGCATCATGGTCATGAACATGTGTTGCGTCAAAAGCGACCGATCGAGCAAACTTTAACGAACCGCGAGCGTGATATGATTGTTCGATGGGTTCACGGCAACGTTAACGGAGTAATCCATTCGCACCGTCAAAAACGATATGGTCTTTGCGGCCGAGTGTGTCTATGTTTCTCGCCCCAAAAATCTCTTCCGTAACTAGTACTTCAGGTCATGAGGCCAAAGGAAGCATACGTGCAAGTCCTGGACCACCAGCTGCAGCCTTGATCCCTTACCCATCAACTCTACGGGAGGCCGGAGGACCTAGAGACGTGTTTTATCGGATCTCTCACCATGGGACGAACGGTAACGGGTGTCCTTAGGAACGGGGTCTATATAAGAGGGCAATGAGGGTTTTCGCGACCCATGGGAAGCCTTAGAGCAGCCAATTATAGCATAAAAAATAAATCGGCTGCAACCGTAACAACGCACGCTTACTGCGACGCCATACATGTGTCCCCACTGAATATGTGTCCCTGGTTCGCAATCACGATCGCCCCCCCAGAGTAGGAACCCAGCGCTATTG'/>

    <sequence taxon='191' value='GGTGGAATTTTTGGAATACCTTTTCGGAATCGCATTCTCAAGCATACTGCCTCGTACTAACACCCTGCCCGTACGTTGGCAGGGTCCGGAATAATAAATCGTGGGAACAGGTCGCATTCTGACGTCTTACTATCTACGATGGTCGGTGAGACCTTGACCGGAAGGCTACTCCCTTACCTTCGATTACAAAGGCCGTCCACTACGAACCTTTGCTGCTATCCCCAGCGCAACGAACAAAAGGGAAACACAACTATTCCGCAACGACTCTAGAACACGTGGCCGGGTCCCAGTTGTAAAGTGCTCCGTGGGGATAGTTATGTCCAGTCTCGTTGTACAATTTTTCGTGGGATCGTCCGCCAGCACGGCGATTCAAAGTTTTTCCGAATTCCAATGGGCGGGACATACGAAGCGTGGCCGTAGCTCCCTGGTCACACCCATACGCAGAAGATACGCGCGGTGATTCAGTACCTGTTTAGTCACAATGCTCGGATCAACTCCCGACCGCCAACTCTTCGTCAGATCCGCTTGGTTGTCCCTCTCTAATAACGTAGTTCACACCTGTGCTCAAAAACGACAAAGCTTACCTCATATCCGGATCAGGCTGTCAGGTCCCCCTATGCAGAGGGATGCAGATCTGAGCACAAATGGGATCCAGATCGATTACCCCGACAGCGGCAAGAGTGGAACACAATATTTGCAATAGCTTCGCGCGTGTCCCCGGAGCCATAGAGTTCTCACTCTGAAGATGACGCACTCAGGAACAGCCGACCAATGGGGCACTGATCACTGCGTTTGGGGGGCGCCTGGACGCTGGTCTATAGCTACGCGTGTCTCTATGCTTTAGCGGCCCTCTGTGTGGCGGTTTGGCGCTCAACGACAAGTGCACCCTACTATTACTGTTTGGGTTTAGTCCCAGCCTCTCGGATCACTCCAAGTCGTACCCAGAGCAATTGATCTGGTTGCGATCAGTAGATTTTCGGAACCCCCGGGCTTATTGGAGAGTAAGGAGCTATTATGCGTTTCCACGGTTAAACTTATTCCAGTGCTCGGCTAGGTGGCTACCGCGCGTCGAACTGGTGGTCTTACCATTGGCTAGCTCTCTGGCGTGGACAGATCTAGCAACACACGGCACGGGTGGACTGTCGTATCCATGCTGATGTCCGACATGGGTCTAGACGACCGGGCCGGATTGGCTGCCGCAAGAAGCTTTAACGGCAGATATAAGCTTGTTCTCCCTCTCCCTTTTGTGGGTTCATTATCAAATGAAAGGAGGGGTACTTCTATTCAGTTCTAGGGTTGCGTATAACAACGGTTAGATTCGATAAGCTTAGAGGTGATATCGCGATGGAATATAGAGCGTAACATTGACAAGTCTGGAATCCTCGTGACACCACCCGGGGGTATCATTGTGGAATCATACGGCATCCCTATCTCACGAAAGCATCATGGTCATGAACATGTGTTGCGTCAAAAGCGACCGATCGAGCAAACTTTAACGAACCGCGAGCGTGATATGATTGTTCGATGGGTTCACGGCAACGTTAACGGAGTAATCCATTCGCACCGTCAAAAACGATATGGTCTTTGCGGCCGAGTGTGTCTATGTTTCTCGCCCCAAAAATCTCTTCCGTAACTAGTACTTCAGGTCATGAGGCCAAAGGAAGCATACGTGCAAGTCCTGGACCACCAGCTGCAGCCTTGATCCCTTACCCATCAACTCTACGGGAGGCCGGAGGACCTAGAGACGTGTTTTATCGGATCTCTCACCATGGGACGAACGGTAACGGGTGTCCTTAGGAACGGGGTCTATATAAGAGGGCAATGAGGGTTTTCGCGACCCATGGGAAGCCTTAGAGCAGCCAATTATAGCATAAAAAATAAATCGGCTGCAACCGTAACAACGCACGCTTACTGCGACGCCATACATGTGTCCCCACTGAATATGTGTCCCTGGTTCGCAATCACGATCGCCCCCCCAGAGTAGGAACCCAGCGCTATTG'/>

    <sequence taxon='128' value='GGTGGAATTTTTGGAATACCTTTTCGGAATCGCATTCTCAAGCATACTGCCTCGTACTAACACCCTGCCCGTACGTTGCCAGGGTCCGGAATAATAAATCGTGGGAACAGGTCGCATTCTGACGTCTTACTATCTACGATGGTCGGTGAGACCTTGACCGGAAGGCTACTCCCTTACCTTCGATTACAAAGGCCGTCCACTACGAACCTTTGCTGCTATCCCCAGCGCAACGAACAAAAGGGAAACACAACTATTCCGCAACGACTCTAGAACACGTGGCCGGGTCCCAGTTGTAAAGTGCTCCGTGGGGATAGTTATGTCCAGTCTCGTTGTACAATTTTTCGTGGGATCGTCCGCCAGCACGGCGATTCAAAGTTTTTCCGAATTCCAATGGGCGGGACATACGAAGCGTGGCCGTAGCTCCCTGGTCACACCCATACGCAGAAGATACGCGCGGTGATTCAGTACCTGTTTAGTCACAATGCTCGGATCAACTCCCGACCGCCAACTCTTTGTCAGATCCGCTTGGTTGTCCCTCTCGAATAACGTAGTTCACACCTGTGCTCAAAAACGACAAAGCTTACCTCATATCCGGATCAGGCTGTCAGGTCCCCCTATGCAGAGGGATGCAGATCTGAGCACAAATGGGATCCAGATCGATTACCCCGACAGCGGCAAGAGTGGAACACAATATTTGCAATAGCTTCGCGCGTGTCCCCGGAGCCATAGAGTTCTCACTCTGAAGATGACGCACTCAGGAACAGCCGACCAATGGGGCACTGATCACTGCGTTTGGGGGGCGCCTGGACGCTGGTCTATAGCTACGCGTGTCTCTATGCTTTAGCGGCCCTCTGTGTGGCGGTTTGGCGCTCAACGACAAGTGCACCCTACTATTACTGTTTGGGTTTAGTCCCAGCCTCTCGGATCACTCCAAGTCGTACCCAGAGCAATTGATCTGGTTGCGATCAGTAGATTTTCGGAACCCCCGGGCTTATTGGAGAGTAAGGAGCTATTATGCGTTTCCACGGTTAAACTTATTCCAGTGCTCGGCTAGGTGGCTACCGCGCGTCGGACTGGTGGTCTTACCATTGGCTAGCTCTCTGGCGTGGACAGATCTAGCAACACACGGCACGGGTGGACTGTCGTATCCATGCTGATGTCCGACATGGGTCTAGACGACCGGGCCGGATTGGCTGCCGCAAGAAGCTTTAACGGCAGATATAAGCTTGTTCTCCCTCTCCCTTTTGTGGGTTCATTATCAAATGAAAGGAGGGGTGCTTCTATTCAGTTCTAGGGTTGCGTATAACAACGGTTAGATTCGATAAGCTTAGAGGTGATATCGCGATGGAATATAGAGCGTAACATTGACAAGTCTGGAATCCTCGTGACACCACCCGGGGGTATCATTGTGGAATCATACGGCATCCCTATCTCACGAAAGCATCATGGTCATGAACATGTGTTGCGTCAAAAGCGACCGATCGAGCAGACTTTAACGAACCGCGAGCGTGATAGGATTGTTCGATGGGTTCACCGCAACGTTAACGGAGTAATCCATTCGCACCGTCAAAAACGATATGGTCTTTGCGGCCGAGTGTGTCTATGTTTCTCGCTCCAAAAATCTCTTCCGTAACTAGTACTTCAGGTCATGAGGCCAAAGGAAGCATACGTGCAAGTCCTGGAACACCAGCTGCAGCCTTGATCCCTTACCCATCAACTCTACGGGAGGCCGGAGGACCTATAGACGTGTTTTGTCGGATCTCTCACCATGGGACGAACGGTAACGGGTGTCCTTAGGAACGGGGTCTATATAAGAGGGCAATGAGGGTTTTCGCGACCCATGGGAAGCCTTAGAGCAGCCAATTATAGCATAAAAAATAAATCGGCTGCAACCGTAACAACGCACGCTTACTGCGACGCCATACATGTGTCCCCACTGAATATGTGTCCCTGGTTCGCAATCACGATCGCCCCCCCAGAGTAGGAACCCAACGCTATTG'/>

    <sequence taxon='157' value='GGTGGAATTTTTGGAATACCTTTTCGGAATCGCATTCTCAAGCATACTGCCTCGTACTAACACCCTGCCCGTACGTTGCCAGGGTCCGGAATAATAAATCGTGGGAACAGGTCGCATTCTGACGTCTTACTATCTACGATGGTCGGTGAGACCTTGACCGGAGGGCTACTCCCTTACCTTCGATTACAAAGGCCGTCCACTACGAACCTTTGCTGCTATCCCCAGCGCAACGAACAAAAGGGAAACACAACTATTCCGCAACGACTCTAGAACACGTGGCCGGGTCCCAGTTGTAAAGTGCTCCGTGGGGATAGTTATGTCCAGTCTCGTTGTACAATTTTTCGTGGGATCGTCCGCCAGCACGGCGATTCAAAGTTTTTCCGAATTTCAATGGGCGGGACATACGAAGCGTGGCCGTAGCTCCCTGGTCACACCCATACGCAGAAGATACGCGCGGTGATTCAGTACCTGTTTAGTCACAATGCTCGGATCAACTCCCGACCGCCAACTCTTTGTCAGATCCGCTTGGTTGTCCCTCTCGAATAACGTAGTTCACACCTGTGCTCAAAAACGACAAAGCTTACCTCATATCCGGATCAGGCTGTCAGGTCCCCCTATGCAGAGGGATGCAGATCTGAGCACAAATGGGATCCAGATCGATTACCCCGACAGCGGCAAGAGTGGAACACAATATTTGCAATAGCTTCGCGCGTGTCCCCGGAGCCATAGAGTTCTCACTCTGAAGATGACGCACTCAGGAACAGCCGACCAATGGGGCACTGATCACTGCGTTTGGGGGGCGCCTGGACGCTGGTCTATAGCTACGCGTGTCTCTATGCTTTAGCGGCCCTCTGTGTGGCGGTTTGGCGCTCAACGACAAGTGCACCCTACTATTACTGTTTGGGTTTAGTCCCAGCCTCTCGGATCACTCCAAGTCGTACCCAGAGCAATTGATCTGGTTGCGATCAGTAGATTTTCGGAACCCCCGGGCTTATTGGAGAGTAAGGAGCTATTATGCGTTTCCACGGTTAAACTTATTCCAGTGCTCGGCTAGGTGGCTACCGCGCGTCGGACTGGTGGTCTTACTATTGGCTAGCTCTCTGGCGTGGACAGATCTAGCAACACACGGCACGGGTGGACTGTCGTATCCATGCTGATGTCCGACATGGGTCTAGACGACCGGGCCGGATTGGCTGCCGCAAGAAGCTTTAACGGCAGATATAAGCTTGTTCTCCCTCTCCCTTTTGTGGGTTCATTATCAAATGAAAGGAGGGGTGCTTCTATTCAGTTCTAGGGTTGCGTATAACAACGGTTAGATTCGATAAGCTTAGAGGTGATATCGCGATGGAATATAGAGCGTAACATTGACAAGTCTGGAATCCTCGTGACACCACCCGGGGGTATCATTGTGGAATCATACGGCATCCCTATCTCACGAAAGCATCATGGTCATGAACATGTGTTGCGTCAAAAGCGACCGATCGAGCAGACTTTAACGAACCGCGAGCGTGATAGGATTGTTCGATGGGTTCACCGCAACGTTAACGGAGTAATACATTCGCACCGTCAAAAACGATATGGTCTTTGCGGCCGAGTGTGTCTATGTTTCTCGCTCCAAAAATCTCTTCCGTAACTAGTACTTCAGGTCATGAGGCCAAAGGAAGCATACGTGCAAGTCCTGGAACACCAGCTGCAGCCTTGATCCCTTACCCATCAACTCTACGGGAGGCCGGAGGACCTATAGACGTGTTTTGTCGGATCTCTCACCATGGGACGAACGGTAACGGGTGTCCTTAGGAACGGGGTCTATATAAGAGGGCAATGAGGGTTTTCGCGACCCATGGGAAGCCTTAGAGCAGCCAATTATAGCATAAAAAATAAATCGGCTGCAACCGTAACAACGCACGCTTACTGCGACGCCATACATGTGTCCCCACTGAATATGTGTCCCTGGTTCGCAATCACGATCGCCCCCCCAGAGTAGGAACCCAACGCTATTG'/>

    <sequence taxon='72' value='GGTGGAGTTTCTGGAATACCTTTTCGGAATCGCATTCTCAAGCATACTGCCTCGTACTATCACCCTGCCCGTACGTTGGCAGGGTCCGGAATAATAAATCGTGGGAACAGGTCGCATTCTGAAGTCTTACTACCTACGATGGTCGGTGAGACCTTGACCGGAAGGCTACTCCCTTACCTTCGATTACAAAGGCCGTCCACTACGAACCTTTGCTGCTATCCCCAGCGCAACGAACAAAAGGGAAACACAACTATTCCGCAGCGACTCTAGAACACGTGGCCGGGTCCCAGTTGTAAAGTGCTCCGTGGGGATAGTTATGTCCAGTCTCGTTGTACAATTTTTCGCGGGATCGTCCGCCAGCACGGCGATTCAAAGTTTTTCCGAATTCCACTGGGCGGGACATACGAAGCGTAGCCGTAGCTCCCTGGTCACACCCATACGCAGAAGATCCGCGCGGTGATTCAGTACCTGTTTAGTCACAATGCTCGGATCAACTCCCGACCGCCAACTCTTTGTCAGATCCGCTTGGTTGTCCCTCTCTAATAACGTAGTTCACACCTGTGCTCAAAAACGACAAAGCTTACCTCATATCCGGATCAGGCTGTCAGGTCCCCCTATGCAGAGGGATGCAGATCTGAGCACAAATGGGATCCCGATCGATTACCCCGACAGCGGCAAGAGTGGAACACAATATTTGCAATAGCTTCGCGCGTGTCCCCGGAGCCATAGAGTTCTCACTCTGAAGATGACGCACTCAGGAACAGCCGACCAATGGGGCACTGATCACTGCGTTTGGGGGGCGCCTGGACGCTGGTCTATAGCTACGCGTATCTCTATGCTTTAGCGGCCCTCTGTGTGGCGGTTTGGCGCCCAACGACAAGTGCACCCTACTATTACTGCTTGGGTTTAGTCCCAGCCTCTCGGATCACCCCAAGTCGTACCCAGAGCAATTGATCTGGTTGCGATCAGTAGATTTTCGGAACCCCCGGGCTTATTGGAGAGTAAGGAGCTATTATGCGTTTCCACGGTTAAACTTATTCCAGTGCTCGGCTAGGTGGCTACCGCGCGTCGAACTGGTGGTCTTACCATTGGCTAGCTCTCTGGCGTGGACAGATCTAGCAACACACGGCACGGGTGGACTGTTGTATCCATGCTGATGTCCGACATGGGTCTAGACGACCGGGCCGGATTGGCTGCCGCAAGAAGCTTTAACGGCAGATATAAGCTTGTTCTCCCTCTCCCTTTTGTGGGTTCATTATCAAATGAAAGGAGGGGTGCTTCTATTCAGTTCTAGGGTTGCATATAACAACGGTTAGATTCGATAAGCTTAGAGGTGATATCGCGATGGAATATAGAGCGTAACATTGACAAGTTTGGAATCCTCGTGACACCACCCGGGGGTATCACTGTGGAATCATACGGCATCCCTATCTCACGAAAGCATCATGATCATGAACATGTGTTGCGTCAAAAGAGACCGATCGAGCAGACTCTAACGAACCGCGAGCGTGATAGGATTGTTCGATGGGTTCACCGCAACGTTAACGGAGTAATCCATTCGCACCGTCAAAAACGATATGGTCTTTGCGGCCGAGTGTGTCTATGTTTCTCGCTCCAAAAATCTCTTCCGTAACTAGTACTTCAGGTCATGAGGCCAAAGGAAGCATACGTGCAAGTCCTGGAACACCAGCTGCAGCCTTGATCCCTTACCCATCAACTCTACGGGAGGCCGGAGGACCTATAGACGTGTTTTGTCGGATCTCTCACCATGGGACGAACGGTAACGGGTGTCCTTAGGAACGGGGTCTATATAAGAGGGCAATGAGGGTTTTCGCGACCCATGAGAAGCCTTAGAGCAGCCAATTATAGCATAAAAAATAAATCGGCTGCAACCGTAACAACGCACGCTTACTGCGACGCCATACATGTGTCCCCACTGAATATGTGTCCCTGGTTCGCAATCACGATCGCCCCCCCAGAGTAGGAACCCAACGCTATTG'/>

    <sequence taxon='73' value='GGTGGAGTTTCTGGAATACCTTTTCGGAATCGCATTCTCAAGCATACTGCCTCGTACTATCACCCTGCCCGTACGTTGGCAGGGTCCGGAATAATAAATCGTGGGAACAGGTCGCATTCTGAAGTCTTACTACCTACGATGGTCGGTGAGACCTTGACCGGAAGGCTACTCCCTTACCTTCGATTACAAAGGCCGTCCACTACGAACCTTTGCTGCTATCCCCAGCGCAACGAACAAAAGGGAAACACAACTATTCCGCAGCGACTCTAGAACACGTGGCCGGGTCCCAGTTGTAAAGTGCTCCGTGGGGATAGTTATGTCCAGTCTCGTTGTACAATTTTTCGCGGGATCGTCCGCCAGCACGGCGATTCAAAGTTTTTCCGAATTCCACTGGGCGGGACATACGAAGCGTAGCCGTAGCTCCCTGGTCACACCCATACGCAGAAGATCCGCGCGGTGATTCAGTACCTGTTTAGTCACAATGCTCGGATCAACTCCCGACCGCCAACTCTTTGTCAGATCCGCTTGGTTGTCCCTCTCTAATAACGTAGTTCACACCTGTGCTCAAAAACGACAAAGCTTACCTCATATCCGGATCAGGCTGTCAGGTCCCCCTATGCAGAGGGATGCAGATCTGAGCACAAATGGGATCCCGATCGATTACCCCGACAGCGGCAAGAGTGGAACACAATATTTGCAATAGCTTCGCGCGTGTCCCCGGAGCCATAGAGTTCTCACTCTGAAGATGACGCACTCAGGAACAGCCGACCAATGGGGCACTGATCACTGCGTTTGGGGGGCGCCTGGACGCTGGTCTATAGCTACGCGTATCTCTATGCTTTAGCGGCCCTCTGTGTGGCGGTTTGGCGCCCAACGACAAGTGCACCCTACTATTACTGCTTGGGTTTAGTCCCAGCCTCTCGGATCACCCCAAGTCGTACCCAGAGCAATTGATCTGGTTGCGATCAGTAGATTTTCGGAACCCCCGGGCTTATTGGAGAGTAAGGAGCTATTATGCGTTTCCACGGTTAAACTTATTCCAGTGCTCGGCTAGGTGGCTACCGCGCGTCGAACTGGTGGTCTTACCATTGGCTAGCTCTCTGGCGTGGACAGATCTAGCAACACACGGCACGGGTGGACTGTTGTATCCATGCTGATGTCCGACATGGGTCTAGACGACCGGGCCGGATTGGCTGCCGCAAGAAGCTTTAACGGCAGATATAAGCTTGTTCTCCCTCTCCCTTTTGTGGGTTCATTATCAAATGAAAGGAGGGGTGCTTCTATTCAGTTCTAGGGTTGCATATAACAACGGTTAGATTCGATAAGCTTAGAGGTGATATCGCGATGGAATATAGAGCGTAACATTGACAAGTTTGGAATCCTCGTGACACCACCCGGGGGTATCACTGTGGAATCATACGGCATCCCTATCTCACGAAAGCATCATGATCATGAACATGTGTTGCGTCAAAAGAGACCGATCGAGCAGACTCTAACGAACCGCGAGCGTGATAGGATTGTTCGATGGGTTCACCGCAACGTTAACGGAGTAATCCATTCGCACCGTCAAAAACGATATGGTCTTTGCGGCCGAGTGTGTCTATGTTTCTCGCTCCAAAAATCTCTTCCGTAACTAGTACTTCAGGTCATGAGGCCAAAGGAAGCATACGTGCAAGTCCTGGAACACCAGCTGCAGCCTTGATCCCTTACCCATCAACTCTACGGGAGGCCGGAGGACCTATAGACGTGTTTTGTCGGATCTCTCACCATGGGACGAACGGTAACGGGTGTCCTTAGGAACGGGGTCTATATAAGAGGGCAATGAGGGTTTTCGCGACCCATGAGAAGCCTTAGAGCAGCCAATTATAGCATAAAAAATAAATCGGCTGCAACCGTAACAACGCACGCTTACTGCGACGCCATACATGTGTCCCCACTGAATATGTGTCCCTGGTTCGCAATCACGATCGCCCCCCCAGAGTAGGAACCCAACGCTATTG'/>

    <sequence taxon='81' value='GGTGGAATTTCTGGAATACCTTTTCGGAATCGCATTCTCAAGCATACTGCCTCGTACTAACACCCTGCCCGTACGTTGGCAGGGTCCGGAATAATAAATCGTGGGAACAGGTCGCATTCTGAAGTCTTACTACCTACGATGGTCGGTGAGACCTTGACCGGAAGGCTACTCCCTTACCTTCGATTACAAAGGCCGTCCACTACGAACCTTTGCTGCTATCCCCAGCGCAACGAACAAAAGGGAAACACAACTATTCCGCAGCGACTCTAGAACACGTGGCCGGGTCCCAGTTGTAAAGTGCTCCGTGGGGATAGTTATGTCCAGTCTCGTTGTACAATTTTTCGCGGGATCGTCCGCCAGCACGGCGATTCAAAGTTTTTCCGAATTCCACTGGGCGGGACATACGAAGCGTAGCCGTAGCTCCCTGGTCACACCCATACGCAGAAGATCCGCGCGGTGATTCAGTACCTGTTTAGTCACAATGCTCGGATCAACTCCCGACCGCCAACTCTTTGTCAGATCCGCTTGGTTGTCCCTCTCTAATAACGTAGTTCACACCTGTGCTCAAAAACGACAAAGCTTACCTCATATCCGGATCAGGCTGTCAGGTCCCCCTATGCAGAGGGATGCAGATCTGAGCACAAATGGGATCCCGATCGATTACCCCGACAGCGGCAAGAGTGGAACACAATATTTGCAATAGCTTCGCGCGTGTCCCCGGAGCCATAGAGTTCTCACTCTGAAGATGACGCACTCAGGAACAGCCGACCAATGGGGCACTGATCACTGCGTTTGGGGGGCGCCTGGACGCTGGTCTATAGCTACGCGTATCTCTATGCTTTAGCGGCCCTCTGTGTGGCGGTTTGGCGCCCAACGACAAGTGCACCCTACTATTACTGCTTGGGTTTAGTCCCAGCCTCTCGGATCACCCCAAGTCGTACCCAGAGCAATTGATCTGGTTGCGATCAGTAGATTTTCGGAACCCCCGGGCTTATTGGAGAGTAAGGAGCTATTATGCGTTTCCACGGTTAAACTTATTCCAGTGCTCGGCTAGGTGGCTACCGCGCGTCGAACTGGTGGTCTTACCATTGGCTAGCTCTCTGGCGTGGACAGATCTAGCAACACACGGCACGGGTGGACTGTTGTATCCATGCTGATGTCCGACATGGGTCTAGACGACCGGGCCGGATTGGCTGCCGCAAGAAGCTTTAACGGCAGATATAAGCTTGTTCTCCCTCTCCCTTTTGTGGGTTCATTATCAAATGAAAGGAGGGGTGCTTCTATTCAGTTCTAGGGTTGCATATAACAACGGTTAGATTCGATAAGCTTAGAGGTGATATCGCGATGGAATATAGAGCGTAACATTGACAAGTTTGGAATCCTCGTGACACCACCCGGGGGTATCACTGTGGAATCATACGGCATCCCTATCTCACGAAAGCATCATGATCATGAACATGTGTTGCGTCAAAAGAGACCGATCGAGCAGACTCTATCGAACCGCGAGCGTGATAGGATTGTTCGATGGGTTCACCGCAACGTTAACGGAGTAATCCATTCGCACCGTCAAAAACGATATGGTCTTTGCGGCCGAGTGTGTCTATGTTTCTCGCTCCAAAAATCTCTTCCGTAACTAGTACTTCAGGTCATGAGGCCAAAGGAAGCATACGTGCAAGTCCTGGAACACCAGCTGCAGCCTTGATCCCTTACCCATCAACTCTACGGGAGGCCGGAGGACCTATAGACGTGTTTTGTCGGATCTCTCACCATGGGACGAACGGTAACGGGTGTCCTTAGGAACGGGGTCTATATAAGAGGGCAATGAGGGTTTTCGCGACCCATGAGAAGCCTTAGAGCAGCCAATTATAGCATAAAAAATAAATCGGCTGCAACCGTAACAACGCACGCTTACTGCGACGCCATACATGTGTCCCCACTGAATATGTGTCCCTGGTTCGCAATCACGATCGCCCCCCCAGAGTAGGAACCCAACGCTATTG'/>

    <sequence taxon='86' value='GGTGGAATTTCTGGAATACCTTTTCGGAATCGCATTCTCAAGCATACTGCCTCGTACTAACACCCTGCCCGTACGTTGGCAGGGTCCGGAATAATAAATCGTGGGAACAGGTCGCATTCTGAAGTCTTACTACCTACGATGGTCGGTGAGACCTTGACCGGAAGGCTACTCCCTTACCTTCGATTACAAAGGCCGTCCACTACGAACCTTTGCTGCTATCCCCAGCGCAACGAACAAAAGGGAAACACAACTATTCCGCAGCGACTCTAGAACACGTGGCCGGGTCCCAGTTGTAAAGTGCTCCGTGGGGATAGTTATGTCCAGTCTCGTTGTACAATTTTTCGCGGGATCGTCCGCCAGCACGGCGATTCAAAGTTTTTCCGAATTCCACTGGGCGGGACATACGAAGCGTAGCCGTAGCTCCCTGGTCACACCCATACGCAGAAGATCCGCGCGGTGATTCAGTACCTGTTTAGTCACAATGCTCGGATCAACTCCCGACCGCCAACTCTTTGTCAGATCCGCTTGGTTGTCCCTCTCTAATAACGTAGTTCACACCTGTGCTCAAAAACGACAAAGCTTACCTCATATCCGGATCAGGCTGTCAGGTCCCCCTATGCAGAGGGATGCAGATCTGAGCACAAATGGGATCCCGATCGATTACCCCGACAGCGGCAAGAGTGGAACACAATATTTGCAATAGCTTCGCGCGTGTCCCCGGAGCCATAGAGTTCTCACTCTGAAGATGACGCACTCAGGAACAGCCGACCAATGGGGCACTGATCACTGCGTTTGGGGGGCGCCTGGACGCTGGTCTATAGCTACGCGTATCTCTATGCTTTAGCGGCCCTCTGTGTGGCGGTTTGGCGCCCAACGACAAGTGCACCCTACTATTACTGCTTGGGTTTAGTCCCAGCCTCTCGGATCACCCCAAGTCGTACCCAGAGCAATTGATCTGGTTGCGATCAGTAGATTTTCGGAACCCCCGGGCTTATTGGAGAGTAAGGAGCTATTATGCGTTTCCACGGTTAAACTTATTCCAGTGCTCGGCTAGGTGGCTACCGCGCGTCGAACTGGTGGTCTTACCATTGGCTAGCTCTCTGGCGTGGACAGATCTAGCAACACACGGCACGGGTGGACTGTTGTATCCATGCTGATGTCCGACATGGGTCTAGACGACCGGGCCGGATTGGCTGCCGCAAGAAGCTTTAACGGCAGATATAAGCTTGTTCTCCCTCTCCCTTTTGTGGGTTCATTATCAAATGAAAGGAGGGGTGCTTCTATTCAGTTCTAGGGTTGCATATAACAACGGTTAGATTCGATAAGCTTAGAGGTGATATCGCGATGGAATATAGAGCGTAACATTGACAAGTTTGGAATCCTCGTGACACCACCCGGGGGTATCACTGTGGAATCATACGGCATCCCTATCTCACGAAAGCATCATGATCATGAACATGTGTTGCGTCAAAAGAGACCGATCGAGCAGACTCTATCGAACCGCGAGCGTGATGGGATTGTTCGATGGGTTCACCGCAACGTTAACGGAGTAATCCATTCGCACCGTCAAAAACGATATGGTCTTTGCGGCCGAGTGTGTCTATGTTTCTCGCTCCAAAAATCTCTTCCGTAACTAGTACTTCAGGTCATGAGGCCAAAGGAAGCATACGTGCAAGTCCTGGAACACCAGCTGCAGCCTTGATCCCTTACCCATCAACTCTACGGGAGGCCGGAGGACCTATAGACGTGTTTTGTCGGATCTCTCACCATGGGACGAACGGTAACGGGTGTCCTTAGGAACGGGGTCTATATAAGAGGGCAATGAGGGTTTTCGCGACCCATGAGAAGCCTTAGAGCAGCCAATTATAGCATAAAAAATAAATCGGCTGCAACCGTAACAACGCACGCTTACTGCGACGCCATACATGTGTCCCCACTGAATATGTGTCCCTGGTTCGCAATCACGATCGCCCCCCCAGAGTAGGAACCCAACGCTATTG'/>

    <sequence taxon='130' value='GGTGGAATTTCTGGAATACCTTTTCGGAATCGCATTCTCAAGCATACTGCCTCGTACTAACACCCTGCCCGTACGTTGGAAGGGTCCGGAATAATAAATCGTGGGAACAGGTCGCATTCTGAAGTCTTACTACCTACGATGGTCGGTGAGACCTTGACCGGAAGGCTACTCCCTTACCTTCGATTACAAAGGCCGTCCACTACGAACCTTTGCTGCTATCCCCAGCGCAACGAACAAAAGGGAAACACAACTATTCCGCAGCGACTCTAGAACACGTGGCCGGGTCCCAGTTGTAAAGTGCTCCGTGGGGATAGTTATGTCCAGTCTCGTTGTACAATTTTTCGCGGGATCGTCCGCCAGCACGGCGATTCAAAGTTTTTCCGAATTCCACTGGGCGGGACATACGAAGCGTAGCCGTAGCTCCCTGGTCACACCCATACGCAGAAGATCCGCGCGGTGATTCAGTACCTGTTTAGTCACAATGCTCGGATCAACTCCCGACCGCCAACTATTTGTCAGATCCGCTTGGTTGTCCCTCTCTAATAACGTAGTTCACACCTGTGCTCAAAAACGACAAAGCTTACCTCATATCCGGCTCAGGCTGTCAGGTCCCCCTATGCAGAGGGATGCAGATCTGAGCACAAATGGGATCCCGATCGATTACCCCGACAGCGGCAAGAGTGGAACACAATATTTGCAATAGCTTCGCGCGTGTCCCCGGAGCCATAGAGTTCTCACTCTGAAGATGACGCACTCAGGAACAGCCGACCAATGGGGCACTGATCACTGCGTTTGGGGGGCGCCTGGACGCTGGTCTATAGCTACGCGTATCTCTATGCTTTAGCGGCCCTCTGTGTGGCGGTTTGGCGCCCAACGACAAGTGCACCCTACTATTACTGCTTGGGTTTAGTCCCAGCCTCTCGGATCACCCCAAGTCGTACCCAGAGCAATTGATCTGGTTGCGATCAGTAGATTTTCGGAACCCCCGGGCTTATTGGAGAGTAAGGAGCTATTATGCGTTTCCACGGTTAAACTTATTCCAGTGCTCGGCTAGGTGGCTACCGCGCGTCGAACTGGTGGTCTTACCATTGGCTAGCTCTCTGGCGTGGACAGATCTAGCAACACACGGCACGGGTGGACTGTTGTATCCATGCTGATGTCCGACATGGGTCTAGACGACCGGGCCGGATTGGCTGCCGCAAGAAGCTTTAACGGCAGATATAAGCTTGTTCTCCCTCTCCCTTTTGTGGGTTCATTATCAAATGAAAGGAGGGGTGCTTCTATTCAGTTCTAGGGTTGCATATAACAACGGTTAGATTCGATAAGCTTAGAGGTGATATCGCGATGGAATATAGAGCGTAACATTGACAAGTTTGGAATCCTCGTGACACCACCCGGGGGTATCACTGTGGAATCATACGGCATCCCTATCTCACGCAAGCATCATGATCATGAACATGTGTTGTGTCAAAAGAGACCGATCGAGCAGACTCTATCGAACCGCGAGCGTGATAGGATTGTTCGATGGGTTCACCGCAACGTTAACGGAGTAATCCATTCGCACCGTCAAAAACGATATGGTCTTTGCGGCCGAGTGTGTCTATGTTTCTCGCTCCAAAAATCTCTTCCGTAACTAGTACTTCAGGTCATGAGGCCAAAGGAAGCATACGTGCAAGTCCTGGAACACCAGCTGCAGCCTTGATCCCTTACCCATCAACTCTACGGGAGGCCGGAGGACCTATAGACGTGTTTTGTCGGATCTCTCACCATGGGACGAACGGTAACGGATGTCCTTAGGAACGGGGTCTATATAAGAGGGCAATGAGGGTTTTCGCGACCCATGAGAAGCCTTAGAGCAGCCAATTATAGCATAAAAAATAAATCGGCTGCAACCGTAACAACGCACGCTTACTGCGACGCCATACATGTGTCCCCACTGAATATGTGTCCCTGGTTCACAATCACGATCGCCCCCCCAGAGTAGGAACCCAACGCTATTG'/>

    <sequence taxon='131' value='GGTGGAATTTCTGGAATACCTTTTCGGAATCGCATTCTCAAGCATACTGCCTCGTACTAACACCCTGCCCGTACGTTGGAAGGGTCCGGAATAATAAATCGTGGGAACAGGTCGCATTCTGAAGTCTTACTACCTACGATGGTCGGTGAGACCTTGACCGGAAGGCTACTCCCTTACCTTCGATTACAAAGGCCGTCCACTACTAACCTTTGCTGCTATCCCCAGCGCAACGAACAAAAGGGAAACACAACTATTCCGCAGCGACTCTAGAACACGTGGCCGGGTCCCAGTTGTAAAGTGCTCCGTGGGGATAGTTATGTCCAGTCTCGTTGTACAATTTTTCGCGGGATCGTCCGCCAGCACGGCGATTCAAAGTTTTTCCGAATTCCACTGGGCGGGACATACGAAGCGTAGCCGTAGCTCCCTGGTCACACCCATACGCAGAAGATCCGCGCGGTGATTCAGTACCTGTTTAGTCACAATGCTCGGATCAACTCCCGACCGCCAACTATTTGTCAGATCCGCTTGGTTGTCCCTCTCTAATAACGTAGTTCACACCTGTGCTCAAAAACGACAAAGCTTACCTCATATCCGGCTCAGGCTGTCAGGTCCCCCTATGCAGAGGGATGCAGATCTGAGCACAAATGGGATCCCGATCGATTACCCCGACAGCGGCAAGAGTGGAACACAATATTTGCAATAGCTTCGCGCGTGTCCCCGGAGCCATAGAGTTCTCACTCTGAAGATGACGCACTCAGGAACAGCCGACCAATGGGGCACTGATCACTGCGTTTGGGGGGCGCCTGGACGCTGGTCTATAGCTACGCGTATCTCTATGCTTTAGCGGCCCTCTGTGTGGCGGTTTGGCGCCCAACGACAAGTGCACCCTACTATTACTGCTTGGGTTTAGTCCCAGCCTCTCGGATCACCCCAAGTCGTACCCAGAGCAATTGATCTGGTTGCGATCAGTAGATTTTCGGAACCCCCGGGCTTATTGGAGAGTAAGGAGCTATTATGCGTTTCCACGGTTAAACTTATTCCAGTGCTCGGCTAGGTGGCTACCGCGCGTCGAACTGGTGGTCTTACCATTGGCTAGCTCTCTGGCGTGGACAGATCTAGCAACACACGGCACGGGTGGACTGTTGTATCCATGCTGATGTCCGACATGGGTCTAGACGACCGGGCCGGATTGGCTGCCGCAAGAAGCTTTAACGGCAGATATAAGCTTGTTCTCCCTCTCCCTTTTGTGGGTTCATTATCAAATGAAAGGAGGGGTGCTTCTATTCAGTTCTAGGGTTGCATATAACAACGGTTAGATTCGATAAGCTTAGAGGTGATATCGCGATGGAATATAGAGCGTAACATTGACAAGTTTGGAATCCTCGTGACACCACCCGGGGGTATCACTGTGGAATCATACGGCATCCCTATCTCACGCAAGCATCATGATCATGAACATGTGTTGTGTCAAAAGAGACCGATCGAGCAGACTCTATCGAACCGCGAGCGTGATAGGATTGTTCGATGGGTTCACCGCAACGTTAACGGAGTAATCCATTCGCACCGTCAAAAACGATATGGTCTTTGCGGCCGAGTGTGTCTATGTTTCTCGCTCCAAAAATCTCTTCCGTAACTAGTACTTCAGGTCATGAGGCCAAAGGAAGCATACGTGCAAGTCCTGGAACACCAGCTGCAGCCTTGATCCCTTACCCATCAACTCTACGGGAGGCCGGAGGACCTATAGACGTGTTTTGTCGGATCTCTCACCATGGGACGAACGGTAACGGATGTCCTTAGGAACGGGGTCTATATAAGAGGGCAATGAGGGTTTTCGCGACCCATGAGAAGCCTTAGAGCAGCCAATTATAGCATAAAAAATAAATCGGCTGCAACCGTAACAACGCACGCTTACTGCGACGCCATACATGTGTCCCCACTGAATATGTGTCCCTGGTTCACAATCACGATCGCCCCCCCAGAGTAGGAACCCAACGCTATTG'/>

    <sequence taxon='58' value='GGTGGAATTTTTGGAATACCTTTTCGGAATCGCATTCTCAAGCATACTGCCTCGTACTAACACCCTGCCCGTACGTTGGCAGGGACCGGAATAATAAATCGTGGGAACAGGTCGCATTCTGAAGTCTTACTACCTACGATGGTCGGTGAGACCTTGACCGGAAGGCTACTCCCTTACCTTCGCTTACAAAGGCCGTCCACTACGAACCTTTGCTGCTATCCCCAGCGCAACGAACAAAAGGGAAACACAACTATTCCGCAACGACTCTAGAACACGTGGCCGGGTCCCAGTTGTAAAGTGCTCCGTGGGGATAGTTATGTCCAGTCTCGTTGTACAATTTTTCGCGGGATCGTCCGCCAGCACGGCGATTCAAAGTTTTTCCGAATTCCAATGGGCGGGACATACGAAGCGTAGCCGTAGCTCCCTGGTCACACCCATACGCAGAAGATCCGCGCGGTGATTCAGTACCTGTTTAATCACAATGCTCGGATCAACACCCGACCGCCAACTCTTTGTCAGATCCGCTTGGTTGTCCCTCTCTAATAACGTAGTTCACACCTGTGCTCAAAAACGACAAAGCTTACCTCATATCCGGATCAGGCTGTCAGGTCCCCCTATGCAGAGGGATGCAGATCTGAGCACAAATGGGATCCCGATCGATTACCCCGACAGCGGCAAGAGTGGAACACAATATTTGCAATAGCTTCGCGCGTGTCCCCGGAGCCATAGAGTTCTCACTCTGAAGATGACGCACTCAGGAACAGCCGACCAATGGGGCACTGATCACTGCGTTTGGGGGGCGCCTGGACGCTGGTCTATAGCTACGCGTATCTCTATGCTTTAGCGGCCCTCTGTGTGGCGGTTTGGCGCCCAACGACAAGTGCACCCTACTATTACTGCTTGGGTTTAGTCCCAGCCTCTCGGATCACCCCAAGTCGTACCCAGAGCAATTGATCTGGTTGCGATCAGTAGATTTTCGGAACCCCCGGGCTTATTGGAGAGTAAGGAGCTATTATGCGTTTCCACGGTTAAACTTATTCCAGTGCTCGGCTAGGTGGCTACCGCGCGTCGAACTGGTGGTCTTACCATTGGCTAGCTCTCTGGCGTGGACAGACCTAGCAACACACGGCACGGGTGGACTGTTGTATCCATGCTGATGTCCGACATGGGACTAGACGACCGGGCCGGATTGGCTGCCGCAAGAAGCTTTAACGGCAGATATAAGCTTGTTCTCCCTCTCCCTTTTGTGGGTTCATTATCAAATGAAAGGAGGGGTGCTTCTATTCAGTTCTAGGGTTGCATATAACAACGGTTAGATTCGATAAGCTTAGAGGTGATATCGCGATGGAATATAGAGCGTAACATTGACAAGTCTGGAATCCTCGTGACACCACCCGGGGGTATCATTGTGGAATCATACGGCATCCCCATCTCACGAAAGCATCATGATCATGAACATGTGTTGCGTCAAAAGAGACCGATCGAGCAGACTCTAACGAACCGCGAGCGTGATAGGATTGTTCGATGGGTTCACCGCAACGTTAACGGAGTAATCCATCCGCACCGTCAAAAACGATATGGTCTTTGCAGCCGAGTGTGTGTATGTTTCTCGCTCCAAAAATCTCTTCCGTAACTAGTACTTCAGGTCATGAGGCCAAAGGAAGCATACGTGCAAGTCCTGGAACACCAGCTGCAGCCTTGATCCCTTACCCATCAACTCTACGGGAGGCCGGAGGACCTATAGACGTGTTTTGTCGGATCTCTCACCATGGGACGAACGGTAACGGGTGTCCTTAGGAACGGGGTCTATATAAGAGGGCAATGAGGGTTTTCGCGACCCATGAGAAGCCTTAGAGCAGCCAATTATAGCATAAAAAATAAATCGGCTGCAACCGTAACAACGCACGCTTACTGCGACGCCATACATGTGTCCCCACTGAATATGTGTCCCTGGTTCGCAATCACGATCGCCCCCCCAGAGTAGGAACCCAACGCTATTG'/>

    <sequence taxon='59' value='GGTGGAATTTTTGGAATACCTTTTCGGAATCGCATTCTCAAGCATACTGCCTCGTACTAACACCCTGCCCGTACGTTGGCAGGGACCGGAATAATAAATCGTGGGAACAGGTCGCATTCTGAAGTCTTACTACCTACGATGGTCGGTGAGACCTTGACCGGAAGGCTACTCCCTTACCTTCGCTTACAAAGGCCGTCCACTACGAACCTTTGCTGCTATCCCCAGCGCAACGAACAAAAGGGAAACACAACTATTCCGCAACGACTCTAGAACACGTGGCCGGGTCCCAGTTGTAAAGTGCTCCGTGGGGATAGTTATGTCCAGTCTCGTTGTACAATTTTTCGCGGGATCGTCCGCCAGCACGGCGATTCAAAGTTTTTCCGAATTCCAATGGGCGGGACATACGAAGCGTAGCCGTAGCTCCCTGGTAACACCCATACGCAGAAGATCCGCGCGGTGATTCAGTACCTGTTTAGTCACAATGCTCGGATCAACACCCGACCGCCAACTCTTTGTCAGATCCGCTTGGTTGTCCCTCTCTAATAACGTAGTTCACACCTGTGCTCAAAAACGACAAAGCTTACCTCATATCCGGATCAGGCTGTCAGGTCCCCCTATGCAGAGGGATGCAGATCTGAGCACAAATGGGATCCCGATCGATTACCCCGACAGCGGCAAGAGTGGAACACAATATTTGCAATAGCTTCGCGCGTGTCCCCGGAGCCATAGAGTTCTCACTCTGAAGATGACGCACTCAGGAACAGCCGACCAATGGGGCACTGATCACTGCGTTTGGGGGGCGCCTGGACGCTGGTCTATAGCTACGCGTATCTCTATGCTTTAGCGGCCCTCTGTGTGGCGGTTTGGCGCCCAACGACAAGTGCACCCTACTATTACTGCTTGGGTTTAGTCCCAGCCTCTCGGATCACCCCAAGTCGTACCCAGAGCAATTGATCTGGTTGCGATCAGTAGATTTTCGGAACCCCCGGGCTTATTGGAGAGTAAGGAGCTATTATGCGTTTCCACGGTTAAATTTATTCCAGTGCTCGGCTAGGTGGCTACCGCGCGTCGAACTGGTGGTCTTACCATTGGCTAGCTCTCTGGCGTGGACAGACCTAGCAACACACGGTACGGGTGGACTGTTGTATCCATGCTGATGTTCGACATGGGACTAGACGACCGGGCCGGATTGGCTGCCGCAAGAAGCTTTAACGGCAGATATAAGCTTGTTCTCCCTCTCCCTTTTGTGGGTTCATTATCAAATGAAAGGAGGGGTGCTTCTATTCAGTTCTAGGGTTGCATATAACAACGGTTAGATTCGATAAGCTTAGAGGTGATATCGCGATGGAATATAGAGCGTAACATTGACAAGTCTGGAATCCTCGTGACACCACCCGGGGGTATCATTGTGGAATCATACGGCATCCCTATCTCACGAAAGCATCATGATCATGAACATGTGTTGCGTCAAAAGAGACCGATCGAGCAGACTCTAACGAACCGCGAGCGTGATAGGATTGTTCGATGGGTTCACCGCAACGTTAACGGAGTAATCCATTCGCACCGTCAAAGACGATATGGTCTTTGCAGCCGAGTGTGTGTATGTTTCTCGCTCCAAAAATCTCTTCCGTAACTAGTACTTCAGGTCATGAGGCCAAAGGAAGCATACGTGCAAGTCCTGGAACACCAGCTGCAGCCTTGATCCCTTACCCATCAACTCTACGGGAGGCCGGAGGACCTATAGACGTGTTTTGTCGGATCTCTCACCATGGGACGAACGGTAACGGGTGTCCTTAGGAACGGGGTCTATATAAGAGGGCAATGAGGGTTTTCGCGACCCATGAGAAGCCTTAGAGCAGCCAATTACAGCATAAAAAATAAATCGGCTGCAACCGTAACAACGCACGCTTACTGCGACGCCATACATGTGTCCCCACTGAATATGTGTCCCTGGTTCGCAATCACGATCGCCCCCCCAGAGTAGGAACCCAACGCTATTG'/>

    <sequence taxon='90' value='GGTGGAATTTTTGGAATACCTTTTCGGAATCGCATTCTCAAGCATACTGCCTCGTACTAACACCCTGCCCGTACGTTGGCAGGGACCGGAATAATAAATCGTGGGAACAGGTCGCATTCTGAAGTCTTACTACCTACGATGGTCGGTGAGACCTTGACCGGAAGGCTACTCCCTTACCTTCGCTTACAAAGGCCGTCCACTACGAACCTTTGCTGCTATCCCCAGCGCAACGAACAACAGGGAAACACAACTATTCCGCAACGACTCTAGAACACGTGGCCGGGTCCCAGTTGTAAAGTGCTCCGTGGGGATAGTTATGTCCAGTCTCGTTGTACAATTTTTCGCGGGATCGTCCGCCAGCACGGCGATTCAAAGTTTTTCCGAATTCCAATGGGCGGGACATACGAAGCGTAGCCGTAGCTCCCTGGTAACACCCATACGCAGAAGATCCGCGCGGTGATTCAGTACCTGTTTAGTCACGATGCTCGGATCAACACCCGACCGCCAACTCTTTGTCAGATCCGCTTGGTTGTCCCTCTCTAATAACGTAGTTCACACCTGTGCTCAAAAACGACAAAGCTTACCTCATATCCGGATCAGGCTGTCAGGTCCCCCTATGCAGAGGGATGCAGATCTGAGCACAAATGGGATCCCGATCGATTACCCCGACAGCGGCAAGAGTGGAACACAATATTTGCAATAGCTTCGCGCGTGTCACCGGAGCCATAGAGTTCTCACTCTGAAGATGACGCACTCAGGAACAGCCGACCAATGGGGCACTGATCACTGCGTTTGGGGGGCGCCTGGACGCTGGTCTATAGCTACGCGTATCTCTATGCTTTAGCGGCCCTCTGTGTGGCGGTTTGGCGCCCAACGACAAGTGCACCCTACTATTACTGCTTGGGTTTAGTCCCAGCCTCTCGGATCACCCCAAGTCGTACCCAGAGCAATTGATCTGGTTGCGATCAGTAGATTTTCGGAACCCCCGGGCTTATTGGAGAGTAAGGAGCTATTATGCGTTTCCACGGTTAAATTTATTCCAGTGCTCGGCTAGGTGGCTACCGCGCGTCGAACTGGTGGTCTTACCATTGGCTAGCTCTCTGGCGTGGACAGACCTAGCAACACACGGTACGGGTGGACTGTTGTATCCATGCTGATGTTCGACATGGGACTAGACGACCGGGCCGGATTGGCTGCCGCAAGAAGCTCTAACGGCAGATATAAGCTTGTTCTCCCTCTCCCTTTTGTGGGTTCCTTATCAAATGAAAGGAGGGGTGCTTCTATTCAGTTCTAGGGTTGCATATAACAACGGTTAGATTCGATAAGCTTAGAGGTGATATCGCGATGGAATATAGAGCGTAACATTGACAAGTCTGGAATCCTCGTGACACCACCCGGGGGTATCATTGTGGAATCATACGGCATCCCTATCTCACGAAAGCATCATGATCATGAACATGTGTTGCGTCAAAAGAGACCGATCGAGCAGACTCTAACGAACCGCGAGCGTGATAGGATTGTTCAATGGGTTCACCGCAACGTTAACGGAGTAATCCATTCGCACCGTCAAAGACGATATGGTCTTTGCAGCCGAGTGTGTGTATGTTTCTCGCTCCAAAAATCTCTTCCGTAACTAGTACTTCAGGTCATGAGGCCAAAGGAAGCATACGTGCAAGTCCTGGAACACCAGCTGCAGCCTTGATCCCTTACCCATCAACTCTACGGGAGGCCGGAGGACCTATAGACGTGTTTTGTCGGATCTCTCACCATGGGACGAACGGTAACGGGTGTCCTTAGGAACGGGGTCTATATAAGAGGGCAATGAGGGTTTTCGCGACCCATGAGAAGCCTTAGAGCAGCCAATTACAGCATAAAAAATAAATCGGCTGCAACCGTAACAACGCACGCTTACTGCGACGCCATACATGTGTCCCCACTGAATATGTGTCCCTGGTTCGCAATCACGATCGCCCCCCCAGAGTAGGAACCCAACGCTATTG'/>

    <sequence taxon='17' value='GGTGGAATTTTTGGAATACCCTTTCGGAATCGCATTCTCAAGCATACTGCTTCGTACTAACACCCTGCCCGTACGTTGGCAGGGTCCGGAATAATAAATCGTGGGAACAGGTCGCATTCTGAAGTCTTACTACCAACGATGGTCGGTGAGACCTTGACCGGAAGGCTACTCCCTTACCTTCGCTTACAAAGGCCGTCCCCTACGAACCTTTGCTGCTATCCCCAGCGCAACGAACAAAAGGGAAACACAACTATTCCGCAACGGCTCTAGAAAACGTGGCCGGGTTCCAGTTGTAAAGTGCTCCGTGGGGATAGTTATGTCCAGTCTCGTTGTACAATTTTTCGCGGGATCGTCCGCCAGCACGGCGATTCAAAGTTTTTCCGAATTCCAGTGGGCGGGACATACGAAGCGTAGCCGTAGCTCCCTGGTCACACCCATACGCAGAAGATCCGCGCGGTGATTCAGTACCTGTTTAGTCACAATGCTCAGATCAACTCCCGACCGCCAACTCTTTGTCAGATCCGCTTGGTTGTCCCTCTCTAATAACGTAGTTCACACCTGTGCTCAAAAACGACAAAGCTTACCTCATATCCGGATCAGGCTGTCAGGTCCCCCTATGCAGAGGGATGCAGATCTGAGCACGAATGGGATCCCGATCGATTACCCTGACAGCGGCAAGAGTGGAACACAATATTTGCAATAGCCTCGCGCGTGTCCCCGGAGCCATAGAGTTCTTACTCTGAAGATGACGCACTCAGGAACAGCCGACCAATGGGGCACTGATCACTGCGTTTGGGGGGCGCCTGGACGCTGGTCTATAGCTACGCGTATCTCTATGCTTTAGCGGCCCTCTGTGTGGCGGTTTGGCGCCCAACGACAAGTGCACCCTACTATTACTGCTTGGGTTTAGTCCCAGCCTCTCGGATCACCCCAAGTCGTACCCAGAGCAATTGATCTGGTTGCGATCAGTAGATTTTCGGAACCCCCGGGCTTATTGGAGAGTAAGGAGCTATTATGCGTTTCCACGGTTAAACTTATTCCAGTGCTCGGCTAGGTGGCTACCGCGCGTCGAACTGGTGGTCTTACCATTGACTAGCTCTCTGGCGTGGACAGACCTAGCAACAAAAGGCACGGGTGGACTGTTGTATCCATGCTGATGTCCGACATGGGTCTAGACGACCGGGCCGGATTGGCTGCCGCAAGAAGCTTTAACGGCAGATATAAGCTTGTTCTCCCTCTCCCTTTTGTGGGTTCATTATCAAATGAAAGGAGGGGTGCTTTTATTCAGTTCTAGGGTTGCATATGACAACGGTTAGATTCGATAAGCTTAGAGGTGATATCGCGATAGAATATAGAGCGTAACATTGACAAGTCTGGAATCCTCGTGACACCACCCGGGGGTATCATTGTGGAATCATACGGCATCCCTATCTCACGAAAGCATCATGATCATGAACATGTGTTGCGTCAAAAGAGACCGATCGAGCAGACTCTAACGAACCGCGAGGGTGATAGGATTGTTCGATGGGTTCACCGCAACGTTAACGGAGTAATCCATTCGCACCGTCAAAAACGATATGGTCTTTGCGGCCGAGTGTGTGTATGTTTCTCGCTCCAAAAATCTCTTCCGTAACTAGTACTTCAGGTCATGAGGCCAAAGGAAGCATACGTGCAAGTCCTGGAACACCAGCTGCAGCCTTGATCCCTTACCCATCAACTCTACGGGAGGCCGGAGGACCTATAGACGTGTTTTGTCGGATCTCTCACCATGGGACGAACGGTAACGGGTGTCCTTAGGAACGGGGTCTATATAAGAGGGCAATGAGGGTTTTCGCGACCTATGAGAAGCCTTAGAGCAGCCAATTATAGCATAAAAAATAGATCGGCTGCAACCGTAACAACGCACGCTTACTGCGACGCTATACATGTGTCCCCACTGAATATGTGTCCCTGGTTCGCAATCACGATCGCTCCCCCAGAGTAGGAACCCAACGCTATTG'/>

    <sequence taxon='23' value='GGTGGAATTTTTGGAATACCCTTTCGGAATCGCATTCTCAAGCATACTGCTTCGTACTAACACCCTGCCCGTACGTTGGCAGGGTCCGGAATAATAAATCGTGGGAACAGGTCGCATTCTGAAGTCTTACTACCAACGATGGTCGGTGAGACCTTGACCGGAAGGCTACTCCCTTACCTTCGCTTACAAAGGCCGTCCCCTACGAACCTTTGCTGCTATCCCCAGCGCAACGAACAAAAGGGAAACACAACTATTCCGCAACGGCTCTAGAAAACGTGGCCGGGTTCCAGTTGTAAAGTGCTCCGTGGGGATAGTTATGTCCAGTCTCGTTGTACAATTTTTCGCGGGATCGTCCGCCAGCACGGCGATTCAAAGCTTTTCCGAATTCCAGTGGGCGGGACATACGAAGCGTAGCCGTAGCTCCCTGGTCACACCCATACGCAGAAGATCCGCGCGGTGATTCAGTACCTGTTTAGTCACAATGCTCAGATCAACTCCCGACCGCCAACTCTTTGTCAGATCCGCTTGGTTGTCCCTCTCTAATAACGTAGTTCACACCTGTGCTCAAAAACGACAAAGCTTACCTCATATCCGGATCAGGCTGTCAGGTCCCCCTATGCAGAGGGATGCAGATCTGAGCACGAATGGGATCCCGATCGATTACCCTGACAGCGGCAAGAGTGGAACACAATATTTGCAATAGCCTCGCGCGTGTCCCCGAAGCCATAGAGTTCTTACTCTGAAGATGACGCACTCAGGAACAGCCGACCAATGGGGCACTGATCACTGCGTTTGGGGGGCGCCTGGACGCTGGTCTATAGCTACGCGTATCTCTATGCTTTAGCGGCCCTCTGTGTGGCGGTTTGGTGCCCAACGACAAGTGCACCCTACTATTACTGCTTGGGTTTAGTCCCAGCCTCTCGGATCACCCCAAGTCGTACCCAGAGCAATTGATCTGGTTGCGATCAGTAGATTTTCGGAACCCCCGGGCTTATTGGAGAGTAAGGAGCTATTATGCGTTTCCACGGTTAAACTTATTCCAGTGCTCGGCTAGGTGGCTACCGCGCGTCGAACTGGTGGTCTTACCATTGACTAGCTCTCTGGCGTGGACAGACCTAGCAACAAAAGGCACGGGTGGACTGTTGTATCCATGCTGATGTCCGACATGGGTCTAGACGACCGGGCCGGATTGGCTGCCGCAAGAAGCTTTAACGGCAGATATAAGCATGTTCTCCCTCTCCCTTTTGTGGGTTCATTATCAAATGAAAGGAGGGGTGCTTTTATTCAGTTCTAGGGTTGCATATGACAACGGTTAGATTCGATAAGCTTAGAGGTGATATCGCGATAGAATATAGAGCGTAACATTGACAAGTCTGGAATCCTCGTGACACCACCCGGGGGTATCATTGTGGAATCATACGGCATCCCTATCTCACGAAAGCATCATGATCATGAACATGTGTTGCGTCAAAAGAGACCGATCGAGCAGACTCTAACGAACCGCGAGGGTGATAGGATTGTTCGATGGGTTCACCGCAACGTTAACGGAGTAATCCATTCGCACCGTCAAAAACGATATGGTCTTTGCGGCCGAGTGTGTGTATGTTTCTCGCTCCAAAAATCTCTTCCGTAACTAGTACTTCAGGTCATGAGGCCAAAGGAAGCATACGTGCAAGTCCTGGAACACCAGCTGCAGCCTTGATCCCTTACCCATCAACTCTACGGGAGGCCGGAGGACCTATAGACGTGTTTTGTCGGATCTCTCACCATGGGACGAACGGTAACGGGTGTCCTTAGGAACGGGGTCTATATAAGAGGGCAATGAGGGTTTTCGCGACCTATGAGAAGCCTTAGAGCAGCCAATTATAGCATAAAAAATAGATCGGCTGCAACCGTAACAACGCACGCTTACTGCGACGCTATACATGTGTCCCCACTGAATATGTGTCCCTGGTTCGCAATCACGATCGCTCCCCCAGAGTAGGAACCCAACGCTATTG'/>

    <sequence taxon='1' value='GGTGGAATTTTTGGAATACCTTTTCGGAATCGCATTCTCAAGCATACTGCTTCGTACTGACACCCTGCCCGTACGTTGGCAGGGTCCGGAATAATAAATCGTGGGAACAGGTCGCATTCTGAAGTCTTACTACCAACGATGGTCGGTGAGACCTTGACCGGAAGGCTACTCCCTTACCTTCGCTTACAAAGGCCGTCCCCTACGAACCTTTGCTGCTATCCCCAGCGCAACGAACAAAAGGGAAACACAACTATTCCGCAACAGCTCTAGAAAACGTGGCCGGGTTCCAGTTGTAAAGTGCTCCGTGGGGATAGTTATGTCCAGTCTCGTTGTACAATTTTTCGCGGGATCGTCCGCCAGCACGGCGATTCAAAGTTTTTCCGAATTCCAGTGGGCGGGACATACGAAGCGTAGCCGTAGCTCCCTGGTCACACCCATACGCAGGAGATCCGCGCGGTGATTCAGCACCTGTTTAGTCACAATGCTCAGCTCAACTCCCGACCGCCAACTCTTTGTCAGATCCGCTTGGTTGTCCCTCTCTAATAACGTAGTTCACACCTGTGCTCAAAGACGACAAAGCTTACCTCATATCCGGATCAGGCTGTCAGGTCCTCCTATGCAGAGGGATGCAGATCTGAGCACGAATGGGATCCCGATCGATTACCCCGACAGCGGCAAGAGTGGAACACAATATTTGCAATAGCTTCGCGCGTGTCCCCGGAGCCATAGAGTTCTTACTCTGAAAATGACGCACTCAGAAACGGCCGACCAATGGGGCACTGATCACTGCGTTTGGGGGGCGCCTGGACGCTGGTCTATAACTACGCGTATCTCTATGCTTTAGCGGCCCTCTGTGTGGCGGTTTGGCGCCCAACGACAAGTGCACCCTACTATTACTGCTTGGGTTTAGTCCCAGCCTCTCGGATCACCCCAAGTCGTACCCAGAGCAATTGATCTGGTTGCGATCAGTACATTTTCGGAACCCCCGGGCTTATTGGAGAGTAAGGAGCTATTATGCGTTTCCACGGTTAAACTTATTCCAGTGCTCGGCTAGGTGGCTACCGCGCGTCGAACTGGTGGTCTTACCATTGTCTAGCTCTCTGGCGTGGACAGACCTAGCAACAAACGGCACGGGTGGACTGTTGTATCCATGCTGATGTCCGACATGGGTCTAGACGACCGGGCCGGATTGGCTGCCGCAAGAAGCTTTAACGGCAGATATAAGCTTGTTCTCCCTCTCCCTTTTGTGGGTTCATTATCACATGAAAGGAGGGGTGCTTTTATTCAGTTCTAGGGTTGCATATGACAACGGTTAGATTCGATAAGCTTAGAGGTGATATCGTGATAGAATATAGAGCGTAACATTGATAAGTCTGGAATCCTCGTGACACCACCCGGGGGTATCATTGTGGAATCATACGGCATCCCTATCTCACGAAAGCATCATGATCATGAACATGTGTTGCGTCAAAAGAGACTAATCGAGCAGACTCTAACGAACCGCGAGGGTGATAGGATTGTTCGATGGGTTCACCGCAACGTTAACGGAGTAATCCATTCGCACCGTCAAAAACGATATGGTCTTTGCGGCCGAGTGTGTGTGTGTTTCTCGCTCCAAAAATCTCTTCCGTAACTAGTACTTCAGGTCATGAGGCCAAAGGAAGCATACGTGCAAGTCCTGGAACACCAGCTGCAGTCTTGATCCCTTACCCATCAACTCTACGGGAGGCCGGAGGACCTATAAACGTGTTTTGTCGGATCTCTCACCATGGGACGAGCGGTAACGGGTGTCTTTAGGAACGGGGTCTATATAAGAGGGCAATGAGGGTTTTCGCGACCTATGAGAAGCCTTAGAGCAGCCAATTATAGCATAAAAAATAGATCGGCTGCAACCGTAACGACGCACGCTTACTGCGACGCTATACATGTGTCCCCACTGAATACGTGTCCCTGGTTCGCAATCACGATCGCTCCCCCAGAGTAGGAACCCAACGCTATTG'/>

    <sequence taxon='2' value='GGTGGAATTTTTGGAATACCTTTTCGGAATCGCATTCTCAAGCATACTGCTTCGTACTGACACCCTGCCCGTACGTTGGCAGGGTCCGGAATAATAAATCGTGGGAACAGGTCGCATTCTGAAGTCTTACTACCAACGATGGTCGGTGAGACCTTGACCGGAAGGCTACTCCCTTACCTTCGCTTACAAAGGCCGTCCCCTACGAACCTTTGCTGCTATCCCCAACGCAACGAACAAAAGGGAAACACAACTATTCCGCAACAGCTCTAGAAAACGTGGCCGGGTTCCAGTTGTAAAGTGCTCCGTGGGGATAGTTATGTCCAGTCTCGTTGTACAATTTTTCGCGGGATCGTCCGCCAGCACGGCGATTCAAAGTTTTTCCGAATTCCAGTGGGCGGGACATACGAAGCGTAGCCGTAGCTCCCTGGTCACACCCATACGCAGGAGATCCGCGCGGTGATTCAGCACCTGTTTAGTCACAATGCTCAGCTCAACTCCCGACCGCCAACTCTTTGTCAGATCCGCTTGGTTGTCCCTCTCTAATAACGTAGTTCACACCTGTGCTCAAAGACGACAAAGCTTACCTCATATCCGGATCAGGCTGTCAGGTCCTCCTATGCAGAGGGATGCAGATCTGAGCACGAATGGGATCCCGATCGATTACCCCGACAGCGGCAAGAGTGGAACACAATATTTGCAATAGCTTCGCGCGTGTCCCCGGAGCCATAGAGTTCTTACTCTGAAAATGACGCACTCAGAAACGGCCGACCAATGGGGCACTGATCACTGCGTTTGGGGGGCGCCTGGACGCTGGTCTATAACTACGCGTATCTCTATGCTTTAGCGGCCCTCTGTGTGGCGGTTTGGCGCCCAACGACAAGTGCACCCTACTATTACTGCTTGGGTTTAGTCCCAGCCTCTCGGATCACCCCAAGTCGTACCCAGAGCAATTGATCTGGTTGCGATCAGTACATTTTCGGAACCCCCGGGCTTATTGGAGAGTAAGGAGCTATTATGCGTTTCCACGGTTAAACTTATTCCAGTGCTCGGCTAGGTGGCTACCGCGCGTCGAACTGGTGGTCTTACCATTGTCTAGCTCTCTGGCGTGGACAGACCTAGCAACAAACGGCACGGGTGGACTGTTGTATCCATGCTGATGTCCGACATGGGTCTAGACGACCGGGCCGGATTGGCTGCCGCAAGAAGCTTTAACGGCAGATATAAGCTTGTTCTCCCTCTCCCTTTTGTGGGTTCATTATCACATGAAAGGAGGGGTGCTTTTATTCAGTTCTAGGGTTGCATATGACAACGGTTAGATTCGATAAGCTTAGAGGTGATATCGTGATAGAATATAGAGCGTAACATTGATAAGTCTGGAATCCTCGTGACACCACCCGGGGGTATCATTGTGGAATCATACGGCATCCCTATCTCACGAAAGCATCATGATCATGAACATGTGTTGCGTCAAAAGAGACTAATCGAGCAGACTCTAACGAACCGCGAGGGTGATAGGATTGTTCGATGGGTTCACCGCAACGTTAACGGAGTAATCCATTCGCACCGTCAAAAACGATATGGTCTTTGCGGCCGAGTGTGTGTGTGTTTCTCGCTCCAAAAATCTCTTCCGTAACTAGTACTTCAGGTCATGAGGCCAAAGGAAGCATACGTGCAAGTCCTGGAACACCAGCTGCAGTCTTGATCCCTTACCCATCAACTCTACGGGAGGCCGGAGGACCTATAAACGTGTTTTGTCGGATCTCTCACCATGGGACGAGCGGTAACGGGTGTCTTTAGGAACGGGGTCTATATAAGAGGGCAATGAGGGTTTTCGCGACCTATGAGAAGCCTTAGAGCAGCCAATTATAGCATAAAAAATAGATCGGCTGCAACCGTAACGACGCACGCTTACTGCGACGCTATACATGTGTCCCCACTGAATACGTGTCCCTGGTTCGCAATCACGATCGCTCCCCCAGAGTAGGAACCCAACGCTATTG'/>

    <sequence taxon='3' value='GGTGGAATTTTTGGAATACCTTTTCGGAATCGCATTCTCAAGCATACTGCTTCGTACTGACACCCTGCCCGTACGTTGGCAGGGTCCGGAATAATAAATCGTGGGAACAGGTCGCATTCTGAAGTCTTACTACCAACGATGGTCGGTGAGACCTTGACCGGAAGGCTACTCCCTTACCTTCGCTTACAAAGGCCGTCCCCTACGAACCTTTGCTGCTATCCCCAACGCAACGAACAAAAGGGAAACACAACTATTCCGCAACAGCTCTAGAAAACGTGGCCGGGTTCCAGTTGTAAAGTGCTCCGTGGGGATAGTTATGTCCAGTCTCGTTGTACAATTTTTCGCGGGATCGTCCGCCAGCACGGCGATTCAAAGTTTTTCCGAATTCCAGTGGGCGGGACATACGAAGCGTAGCCGTAGCTCCCTGGTCACACCCATACGCAGGAGATCCGCGCGGTGATTCAGCACCTGTTTAGTCACAATGCTCAGCTCAACTCCCGACCGCCAACTCTTTGTCAGATCCGCTTGGTTGTCCCTCTCTAATAACGTAGTTCACACCTGTGCTCAAAGACGACAAAGCTTACCTCATATCCGGATCAGGCTGTCAGGTCCTCCTATGCAGAGGGATGCAGATCTGAGCACGAATGGGATCCCGATCGATTACCCCGACAGCGGCAAGAGTGGAACACAATATTTGCAATAGCTTCGCGCGTGTCCCCGGAGCCATAGAGTTCTTACTCTGAAAATGACGCACTCAGAAACGGCCGACCAATGGGGCACTGATCACTGCGTTTGGGGGGCGCCTGGACGCTGGTCTATAACTACGCGTATCTCTATGCTTTAGCGGCCCTCTGTGTGGCGGTTTGGCGCCCAACGACAAGTGCACCCTACTATTACTGCTTGGGTTTAGTCCCAGCCTCTCGGATCACCCCAAGTCGTACCCAGAGCAATTGATCTGGTTGCGATCAGTACATTTTCGGAACCCACGGGCTTATTGGAGAGTAAGGAGCTACTATGCGTTTCCACGGTTAAACTCATTCCAGTGCTCGGCTAGGTGGCTACCGCGCGTCGAACTGGTGGTCTTACCATTGTCTAGCTCTCTGGCGTGGACAGACCTAGCAACAAACGGCACGGGTGGACTGTTGTATCCATGCTGATGTCCGACATGGGTCTAGACGACCGGGCCGGATTGGCTGCCGCAAGAAGCTTTAACGGCAGATATAAGCTTGTTCTCCCTCTCCCTTTTGTGGGTTCATTATCACATGAAAGGAGGGGTGCTTTTATTCAGTTCTAGGGTTGCATATGACAACGGTTAGATTCGATAAGCTTAGAGGTGATATCGTGATAGAATATAGAGCGTAACATTGATAAGTCTGGAATCCTCGTGACACCACCCGGGGGTATCATTGTGGAATCATACGGCATCCCTATCTCACGAAAGCATCATGATCATGAACATGTGTTGCGTCAAAAGAGACTAATCGAGCAGACTCTAACGAACCGCGAGGGTGATAGGATTGTTCGATGGGTTCACCGCAACGTTAACGGAGTAATCCATTCGCACCGTCAAAAACGATATGGTCTTTGCGGCCGAGTGTGTGTGTGTTTCTCGCTCCAAAAATCTCTTCCGTAACTAGTACTTCAGGTCATGAGGCCAAAGGAAGCATACGTGCAAGTCCTGGAACACCAGCTGCAGTCTTGATCCCTTACCCATCAACTCTACGGGAGGCCGGAGGACCTATAAACGTGTTTTGTCGGATCTCTCACCATGGGACGAGCGGTAACGGGTGTCTTTAGGAACGGGGTCTATATAAGAGGGCAATGAGGGTTTTCGCGACCTATGAGAAGCCTTAGAGCAGCCAATTATAGCATAAAAAATAGATCGGCTGCAACCGTAACGACGCACGCTTACTGCGACGCTATACATGTGTCCCCACTGAATACGTGTCCCTGGTTCGCAATCACGATCGCTCCCCCAGAGTAGGAACCCAACGCTATTG'/>

    <sequence taxon='4' value='GGTGGAATTTTTGGAATACCTTTTCGGAATCGCATTCTCAAGCATACTGCTTCGTACTGACACCCTGCCCGTACGTTGGCAGGGTCCGGAATAATAAATCGTGGGAACAGGTCGCATTCTGAAGTCTTACTACCAACGATGGTCGGTGAGACCTTGACCGGAAGGCTACTCCCTTACCTTCGCTTACAAAGGCCGTCCCCTACGAACCTTTGCTGCTATCCCCAACGCAACGAACAAAAGGGAAACACAACTATTCCGCAACAGCTCTAGAAAACGTGGCCGGGTTCCAGTTGTAAAGTGCTCCGTGGGGATAGTTATGTCCAGTCTCGTTGTACAATTTTTCGCGGGATCGTCCGCCAGCACGGCGATTCAAAGTTTTTCCGAATTCCAGTGGGCGGGACATACGAAGCGTAGCCGTAGCTCCCTGGTCACACCCATACGCAGGAGATCCGCGCGGTGATTCAGCACCTGTTTAGTCACAATGCTCAGCTCAACTCCCGACCGCCAACTCTTTGTCAGATCCGCTTGGTTGTCCCTCTCTAATAACGTAGTTCACACCTGTGCTCAAAGACGACAAAGCTTACCTCATATCCGGATCAGGCTGTCAGGTCCTCCTATGCAGAGGGATGCAGATCTGAGCACGAATGGGATCCCGATCGATTACCCCGACAGCGGCAAGAGTGGAACACAATATTTGCAATAGCTTCGCGCGTGTCCCCGGAGCCATAGAGTTCTTACTCTGAAAATGACGCACTCAGAAACGGCCGACCAATGGGGCACTGATCACTGCGTTTGGGGGGCGCCTGGACGCTGGTCTATAACTACGCGTATCTCTATGCTTTAGCGGCCCTCTGTGTGGCGGTTTGGCGCCCAACGACAAGTGCACCCTACTATTACTGCTTGGGTTTAGTCCCAGCCTCTCGGATCACCCCAAGTCGTACCCAGAGCAATTGATCTGGTTGCGATCAGTACATTTTCGGAACCCACGGGCTTATTGGAGAGTAAGGAGCTACTATGCGTTTCCACGGTTAAACTCATTCCAGTGCTCGGCTAGGTGGCTACCGCGCGTCGAACTGGTGGTCTTACCATTGTCTAGCTCTCTGGCGTGGACAGACCTAGCAACAAACGGCACGGGTGGACTGTTGTATCCATGCTGATGTCCGACATGGGTCTAGACGACCGGGCCGGATTGGCTGCCGCAAGAAGCTTTAACGGCAGATATAAGCTTGTTCTCCCTCTCCCTTTTGTGGGTTCATTATCACATGAAAGGAGGGGTACTTTTATTCAGTTCTAGGGTTGCATATGACAACGGTTAGATTCGATAAGCTTAGAGGTGATATCGTGATAGAATATAGAGCGTAACATTGATAAGTCTGGAATCCTCGTGACACCACCCGGGGGTATCATTGTGGAATCATACGGCATCCCTATCTCACGAAAGCATCATGACCATGAACATGTGTTGCGTCAAAAGAGACTAATCGAGCAGACTCTAACGAACCGCGGGGGTGATAGGATTGTTCGATGGGTTCACCGCAACGTTAACGGAGTAATCCATTCGCACCGTCAAAAACGATATGGTCTTTGCGGCCGAGTGTGTGTGTGTTTCTCGCTCCAAAAATCTCTTCCGTAACTAGTACTTCAGGTCATGAGGCCAAAGGAAGCATACGTGCAAGTCCTGGAACACCAGCTGCAGTCTTGATCCCTTACCCATCAACTCTACGGGAGGCCGGAGGACCTATAAACGTGTTTTGTCGGATCTCTCACCATGGGACGAGCGGTAACGGGTGTCTTTAGGAACGGGGTCTATATAAGAGGGCAATGAGGGTTTTCGCGACCTATGAGAAGCCTTAGAGCAGCCAATTATAGCATAAAAAATAGATCGGCTGCAACCGTAACGACGCACGCTTACTGCGACGCTATACATGTGTCCCCACTGAATACGTGTCCCTGGTTCGCAATCACGATCGCTCCCCCAGAGTAGGAACCCAACACTATTG'/>

    <sequence taxon='5' value='GGTGGAATTTTTGGAATACCTTTTCGGAATCGCATTCTCAAGCATACTGCTTCGTACTGACACCCTGCCCGTACGTTGGCAGGGTCCGGAATAATAAATCGTGGGAACAGGTCGCATTCTGAAGTCTTACTACCAACGATGGTCGGTGAGACCTTGACCGGAAGGCTACTCCCTTACCTTCGCTTACAAAGGCCGTCCCCTACGAACCTTTGCTGCTATCCCCAACGCAACGAACAAAAGGGAAACACAACTATTCCGCAACAGCTCTAGAAAACGTGGCCGGGTTCCAGTTGTAAAGTGCTCCGTGGGGATAGTTATGTCCAGTCTCGTTGTACAATTTTTCGCGGGATCGTCCGCCAGCACGGCGATTCAAAGTTTTTCCGAATTCCAGTGGGCGGGACATACGAAGCGTAGCCGTAGCTCCCTGGTCACACCCATACGCAGGAGATCCGCGCGGTGATTCAGCACCTGTTTAGTCACAATGCTCAGCTCAACTCCCGACCGCCAACTCTTTGTCAGATCCGCTTGGTTGTCCCTCTCTAATAACGTAGTTCACACCTGTGCTCAAAGACGACAAAGCTTACCTCATATCCGGATCAGGCTGTCAGGTCCTCCTATGCAGAGGGATGCAGATCTGAGCACGAATGGGATCCCGATCGATTACCCCGACAGCGGCAAGAGTGGAACACAATATTTGCAATAGCTTCGCGCGTGTCCCCGGAGCCATAGAGTTCTTACTCTGAAAATGACGCACTCAGAAACGGCCGACCAATGGGGCACTGATCACTGCGTTTGGGGGGCGCCTGGACGCTGGTCTATAACTACGCGTATCTCTATGCTTTAGCGGCCCTCTGTGTGGCGGTTTGGCGCCCAACGACAAGTGCACCCTACTATTACTGCTTGGGTTTAGTCCCAGCCTCTCGGATCACCCCAAGTCGTACCCAGAGCAATTGATCTGGTTGCGATCAGTACATTTTCGGAACCCACGGGCTTATTGGAGAGTAAGGAGCTACTATGCGTTTCCACGGTTAAACTCATTCCAGTGCTCGGCTAGGTGGCTACCGCGCGTCGAACTGGTGGTCTTACCATTGTCTAGCTCTCTGGCGTGGACAGACCTAGCAACAAACGGCACGGGTGGACTGTTGTATCCATGCTGATGTCCGACATGGGTCTAGACGACCGGGCCGGATTGGCTGCCGCAAGAAGCTTTAACGGCAGATATAAGCTTGTTCTCCCTCTCCCTTTTGTGGGTTCATTATCACATGAAAGGAGGGGTACTTTTATTCAGTTCTAGGGTTGCATATGACAACGGTTAGATTCGATAAGCTTAGAGGTGATATCGTGATAGAATATAGAGCGTAACATTGATAAGTCTGGAATCCTCGTGACACCACCCGGGGGTATCATTGTGGAATCATACGGCATCCCTATCTCACGAAAGCATCATGACCATGAACATGTGTTGCGTCAAAAGAGACTAATCGAGCAGACTCTAACGAACCGCGGGGGTGATAGGATTGTTCGATGGGTTCACCGCAACGTTAACGGAGTAATCCATTCGCACCGTCAAAAACGATATGGTCTTTGCGGCCGAGTGTGTGTGTGTTTCTCGCTCCAAAAATCTCTTCCGTAACTAGTACTTCAGGTCATGAGGCCAAAGGAAGCATACGTGCAAGTCCTGGAACACCAGCTGCAGTCTTGATCCCTTACCCATCAACTCTACGGGAGGCCGGAGGACCTATAAACGTGTTTTGTCGGATCTCTCACCATGGGACGAGCGGTAACGGGTGTCTTTAGGAACGGGGTCTATATAAGAGGGCAATGAGGGTTTTCGCGACCTATGAGAAGCCTTAGAGCAGCCAATTATAGCATAAAAAATAGATCGGCTGCAACCGTAACGACGCACGCTTACTGCGACGCTATACATGTGTCCCCACTGAATACGTGTCCCTGGTTCGCAATCACGATCGCTCCCCCAGAGTAGGAACCCAACACTATTG'/>

    <sequence taxon='6' value='GGTGGAATTTTTGGAATACCTTTTCGGAATCGCATTCTCAAGCATACTGCTTCGTACTGACACCCTGCCCGTACGTTGGCAGGGTCCGGAATAATAAATCGTGGGAACAGGTCGCATTCTGAAGTCTTACTACCAACGATGGTCGGTGAGACCTTGACCGGAAGGCTACTCCCTTACCTTCGCTTACAAAGGCCGTCCCCTACGAACCTTTGCTGCTATCCCCAACGCAACGAACAAAAGGGAAACACAACTATTCCGCAACAGCTCTAGAAAACGTGGCCGGGTTCCAGTTGTAAAGTGCTCCGTGGGGATAGTTATGTCCAGTCTCGTTGTACAATTTTTCGCGGGATCGTCCGCCAGCACGGCGATTCAAAGTTTTTCCGAATTCCAGTGGGCGGGACATACGAAGCGTAGCCGTAGCTCCCTGGTCACACCCATACGCAGGAGATCCGCGCGGTGATTCAGCACCTGTTTAGTCACAATGCTCAGCTCAACTCCCGACCGCCAACTCTTTGTCAGATCCGCTTGGTTGTCCCTCTCTAATAACGTAGTTCACACCTGTGCTCAAAGACGACAAAGCTTCCCTCATATCCGGATCAGGCTGTCAGGTCCTCCTATGCAGAGGGATGCAGATCTGAGCACGAATGGGATCCCGATCGATTACCCCGACAGCGGCAAGAGTGGAACACAATATTTGCAATAGCTTCGCGCGTGTCCCCGGAGCCATAGAGTTCTTACTCTGAAAATGACGCACTCAGAAACGGCCGACCAATGGGGCACTGATCACTGCGTTTGGGGGGCGCCTGGACGCTGGTCTATAACTACGCGTATCTCTATGCTTTAGCGGCCCTCTGTGTGGCGGTTTGGCGCCCAACGACAAGTGCACCCTACTATTACTGCTTGGGTCTAGTCCCAGCCTCTCGGATCACCCCAAGTCGTACCCAGAGCAATTGATCTGGTTGCGATCAGTACATTTTCGGAACCCACGGGCTTATTGGAGAGTAAGGAGCTACTATGCGTTTCCACGGTTAAACTCATTCCAGTGCTCGGCTAGGTGGCTACCGCGCGTCGAACTGGTGGTCTTACCATTGTCTAGCTCTCTGGCGTGGACAGACCTAGCAACAAACGGCACGGGTGGACTGTTGTATCCATGCTGATGTCCGACATGGGTCTAGACGACCGGGCCGGATTGGCTGCCGCAAGAAGCTTTAACGGCAGATATAAGCTTGTTCTCCCTCTCCCTTTTGTGGGTTCATTATCACATGAAAGGAGGGGTACTTTTATTCAGTTCTAGGGTTGCATATGACAACGGTTAGATTCGATAAGCTTAGAGGTGATATCGTGATAGAATATAGAGCGTAACATTGATAAGTCTGGAATCCTCGTGACACCACCCGGGGGTATCATTGTGGAATCATACGGCATCCCTATCTCACGAAAGCATCATGACCATGAACATGTGTTGCGTCAAAAGAGACTAATCGAGCAGACTCTAACGAACCGCGGGGGTGATAGGATTGTTCGATGGGTTCACCGCAACGTTAACGGAGTAATCCATTCGCACCGTCAAAAACGATATGGTCTTTGCGGCCGAGTGTGTGTGTGTTTCTCGCTCCAAAAATCTCTTCCGTAACTAGTACTTCAGGTCATGAGGCCAAAGGAAGCATACGTGCAAGTCCTGGAACACCAGCTGCAGTCTTGATCCCTTACCCATCAACTCTACGGGAGGCCGGAGGACCTATAAACGTGCTTTGTCGGATCTCTCACCATGGGACGAGCGGTAACGGGTGTCTTTAGGAACGGGGTCTATATAAGAGGGCAATGAGGGTTTTCGCGACCTATGAGAAGCCTTAGAGCAGCCAATTATAGCATAAAAAATAGATCGGCTGCAACCGTAACGACGCACGCTTACTGCGACGCTATACATGTGTCCCCACTGAATACGTGTCCCTGGTTCGCAATCACGATCGCTCCCCCAGAGTAGGAACCCAACACTATTG'/>

    <sequence taxon='7' value='GGTGGAATTTTTGGAATACCTTTTCGGAATCGCATTCTCAAGCATACTGCTTCGTACTGACACCCTGCCCGTACGTTGGCAGGGTCCGGAATAACAAATCGTGGGAACAGGTCGCATTCTGAAGTCTTACTACCAACGATGGTCGGTGAGACCTTGACCGGAAGGCTACTCCCTTACCCTCGCTTACAAAGGCCGTCCCCTACGAACCTTTGCTGCTATCCCCAACGCAACGAACAAAAGGGAAACACAACTATTCCGCAACAGCTCTAGAAAACGTGGCCGGGTTCCAGTTGTAAAGTGCTCCGTGGGGATAGTTATGTCCAGTCTCGTTGTACAATTTTTCGCGGGATCGTCCGCCAGCACGGCGATTCAAAGTTTTTCCGAATTCCAGTGGGCGGGACATACGAAGCGTAGCCGTAGCTCCCTGGTCACACCCATACGCAGGAGATCCGCGCGGTGATTCAGCACCTGTTTAGTCACAATGCTCAGCTCAACTCCCGACCGCCAACTCTTTGTCAGATCCGTTTGGTTGTCCCTCTCTAATAACGTAGTTCACACCTGTGCTCAAAGACGACAAAGCTTCCCTCATATCCGGATCAGGCTGTCAGGTCCTCCTATGCAGAGGGATGCAGATCTGAGCACGAATGGGATCCCGATCGATTACCCCGACAGCGGCAAGAGTGGAACACAATATTTGCAATAGCTTCGCGCGTGTCCCCGGAGCCATAGAGTTCTTACTCTGAAAATGACGCACTCAGAAACGGCCGACCAATGGGGCACTGATCACTGCGTTTGGGGGGCGCCTGGACGCTGGTCTATAACTACGCGTATCTCTATGCTTTAGCGGCCCTCTGTGTGGCGGTTTGGCGCCCAACGACAAGTGCACCCTACTATTACTGCTTGGGTCTAGTCCCAGCCTCTCGGATCACCCCAAGTCGTACCCAGAGCAATTGATCTGGTTGCGATCAGTACATTTTCGGAACCCACGGGCTTATTGGAGAGTAAGGAGCTACTATGCGTTTCCACGGTTAAACTCATTCCAGTGCTCGGCTAGGTGGCTACCGCGCGTCGAACTGGTGGTCTTACCATTGTCTAGCTCTCTGGCGTGGACAGACCTAGCAACAAACGGCACGGGTGGACTGTTGTATCCATGCTGATGTCCGACATGGGTCTAGACGACCGGGCCGGATTGGCTGCCGCAAGAAGCTTTAACGGCAGATATAAGCTTGTTCTCCCTCTCCCTTTTGTGGGTTCATTATCACATGAAAGGAGGGGTACTTTTATTCAGTTCTAGGGTTGCATATGACAACGGTTAGATTCGATAAGCTTAGAGGTGATATCGTGATAGAATATAGAGCGTAACATTGATAAGTCTGGAATCCTCGTGACACCACCCGGGGGTATCATTGTGGAATCATACGGCATCCCTATCTCACGAAAGCATCATGACCATGAACATGTGTTGCGTCAAAAGAGACTAATCGAGCAGACTCTAACGAACCGCGGGGGTGATAGGATTGTTCGATGGGTTCACCGCAACGTTAACGGAGTAATCCATTCGCACCGTCAAAAACGATATGGTCTTTGCGGCCGAGTGTGTGTGTGTTTCTCGCTCCAAAAATCTCTTCCGTAACTAGTACTTCAGGTCATGAGGCCAAAGGAAGCATACGTGCAAGTCCTGGAACACCAGCTGCAGTCTTGATCCCTTACCCATCAACTCTACGGGAGGCCGGAGGACCTATAAACGTGCTTTGTCGGATCTCTCACCATGGGACGAGCGGTAACGGGTGTCTTTAGGAACGGGGTCTATATAAGAGGGCAATGAGGGTTTTCGCGACCTATGAGAAGCCTTAGAGCAGCCAATTATAGCATAAAAAATAGATCGGCTGCAACCGTAACGACGCACGCTTACTGCGACGCTATACATGTGTCCCCACTGAATACGTGTCCCTGGTTCGCAATCACGATCGCTCCCCCAGAGTAGGAACCCAACACTATTG'/>

    <sequence taxon='10' value='GGTGGAATTTTTGGAATACCTTTTCGGAATCGCATTCTCAAGCATACTGCTTCGTACTGACACCCTGCCCGTACGTTGGCAGGGTCCGGAATAACAAATCGTGGGAACAGGTCGCATTCTGAAGTCTTACTACCAACGATGGTCGGTGAGACCTTGACCGGAAGGCTACTCCCTTACCCTCGCTTACAAAGGCCGTCCCCTACGAACCTTTGCTGCTATCCCCAACGCAACGAACAAAAGGGAAACACAACTATTCCGCAACAGCTCTAGAAAACGTGGCCGGGTTCCAGTTGTAAAGTGCTCCGTGGGGATAGTTATGTCCAGTCTCGTTGTACAATTTTTCGCGGGATCGTCCGCCAGCACGGCGATTCAAAGTTTTTCCGAATTCCAGTGGGCGGGACATACGAAGCGTAGCCGTAGCTCCCTGGTCACACCCATACGCAGGAGATCCGCGCGGTGATTCAGCACCTGTTTAGTCACAATGCTCAACTCAACTCCCGACCGCCAACTCTTTGTCAGATCCGTTTGGTTGTCCCTCTCTAATAACGTAGTTCACACCTGTGCTCAAAGACGACAAAGCTTCCCTCATATCCGGATCAGGCTGTCAGGTCCTCCTATGCAGAGGGATGCAGATCTGAGCACGAGTGGGATCCCGATCGATTACCCCGACAGCGGCAAGAGTGGAACACAATATTTGCAATAGCTTCGCGCGTGTCCCCGGAGCCATAGAGTTCTTACTCTGAAAATGACGCACTCAGAAACGGCCGACCAATGGGGCACTGATCACTGCGTTTGGGGGGCGCCTGGACGCTGGTCTATAACTACGCGTATCTCTATGCTTTAGCGGCCCTCTGTGTGGCGGTTTGGCGCCCAACGACAAGTGCACCCTACTATTACTGCTTGGGTCTAGTCCCAGCCTCTCGGATCACCCCAAGTCGTACCCAGAGCAATTGATCTGGTTGCGATCAGTACATTTTCGGAACCCACGGGCTTATTGGAGAGTAAGGAGCTACTATGCGTTTCCACGGTTAAACTCATTCCAGTGCTCGGCTAGGTGGCTACCGCGCGTCGAACTGGTGGTCTTACCATTGTCTAGCTCTCTGGCGTGGACAGACCTAGCAACAAACGGCACGGGTGGACTGTTGTATCCATGCTGATGTCCGACATGGGTCTAGACGACCGGGCCGGATTGGCTGCCGCAAGAAGCTTTAACGGCAGATATAAGCTTGTTCTCCCTCTCCCTTTTGTGGGTTCATTATCACATGAAAGGAGGGGTACTTTTATTCAGTTCTAGGGTTGCATATGACAACGGTTAGATTCGATAAGCTTAGAGGTGATATCGTGATAGAATATAGAGCGTAACATTGATAAGTCTGGAATCCTCGTGACACCACCCGGGGGTATCATTGTGGAATCATACGGCATCCCTATCTCACGAAAGCATCATGACCATGAACATGTGTTGCGTCAAAAGAGACTAATCGAGCAGACTCTAACGAACCGCGGGGGTGATAGGATTGTTCGATGGGTTCACCGCAACGTTAACGGAGTAATCCATTCGCACCGTCAAAAACGATATGGTCTTTGCGGCCGAGTGTGTGTGTGTTTCTCGCTCCAAAAATCTCTTCCGTAACTAGTACTTCAGGTCATGAGGCCAAAGGAAGCATACGTGCAAGTCCTGGAACACCAGCTGCAGTCTTGATCCCTTACCCATCAACTCTACGGGAGGCCGGAGGACCTATAAACGTGCTTTGTCGGATCTCTCACCATGGGACGAGCGGTAACGGGTGTCTTTAGGAACGGGGTCTATATAAGAGGGCAATGAGGGTTTTCGCGACCTATGAGAAGCCTTAGAGCAGCCAATTATAGCATAAAAAATAGATCGGCTGCAACCGTAACGACGCACGCTTACTGCGACGCTATACATGTGTCCCCACTGAATACGTGTCCCTGGTTCGCAATCACGATCGCTCCCCCAGAGTAGGAACCCAACACTATTG'/>

    <sequence taxon='14' value='GGTGGAATTTTTGGAATACCTTTTCGGAATCGCATTCTCAAGCATACTGCTTCGTACTGACACCCTGCCCGTACGTTGGCAGGGTCCGGAATAACAAATCGTGGGAACAGGTCGCATTCTGAAGTCTTACTACCAACGATGGTCGGTGAGACCTTGACCGGAAGGCTACTCCCTTACCCTCGCTTACAAAGGCCGTCCCCTACGAACCTTTGCTGCTATCCCCAACGCAACGAACAAAAGGGAAACACAACTATTCCGCAACAGCTCTAGAAAACGTGGCCGGGTTCCAGTTGTAAAGTGCTCCGTGGGGATAATTATGTCCAGTCTCGTTGTACAATTTTTCGCGGGATCGTCCGCCAGCACGGCGATTCAAAGTTTTTCCGAATTCCAGTAGGCGGGACATACGAAGCGTAGCCGTAGCTCCCTGGTCACACCCATACGCAGGAGATCCGCGCGGTGATTCAGCACCTGTTTAGTCACAATGCTCAACTCAACTCCCGACCGCCAACTCTTTGTCAGATCCGTTTGGTTGTCCCTCTCTAATAACGTAGTTCACACCTGTGCTCAAAGACGACAAAGCTTCCCTCATATCCGGATCAGGCTGTCAGGTCCTCCTATGCAGAGGGATGCAGATCTGAGCACGAGTGGGATCCCGATCGATTACCCCGACAGCGGCAAGAGTGGAACACAATATTTGCAATAGCTTCGCGCGTGTCCCCGGAGCCATAGAGTTCTTACTCTGAAAATGACGCACTCAGAAACGGCCGACCAATGGGGCACTGATCACTGCGTTTGGGGGGCGCCTGGACGCTGATCTATAACTACGCGTATCTCTATGCTTTAGCGGCCCTCTGTGTGGCGGTTTGGCGCCCAACGACAAGTGCACCCTACTATTACTGCTTGGGTCTAGTCCCAGCCTCTCGGATCACCCCAAGTCGTACCCAGAGCAATTGATCTGGTTGCGATCAGTACATTTTCGGAACCCACGGGCTTATTGGAGAGTAAGGAGCTACTATGCGTTTCCACGGTTAAACTCATTCCAGTGCTCGGCTAGGTGGCTACCGCGCGTCGAACTGGTGGTCTTACCATTGTCTAGCTCTCTGGCGTGGACAGACCTAGCAACAAACGGCACGGGTGGACTGTTGTATCCATGCTGATGTCCGACATGGGTCTAGACGACCGGGCCGGATTGGCTGCCGCAAGAAGCTTTAACGGCAGATATAAGCTTGTTCTCCCTCTCCCTTTTGTGGGTTCATTATCACATGAAAGGAGGGGTACTTTTATTCAGTTCTAGGGTTGCATATGACAACGGTTAGATTCGATAAGCTTAGAGGTGATATCGTGATAGAATATAGAGCGTAACATTGATAAGTCTGGAATCCTCGTGACACCACCCGGGGGTATCATTGTGGAATCATACGGCATCCCTATCTCACGAAAGCATCATGACCATGAACATGTGTTGCGTCAAAAGAGACTAATCGAGCAGACTCTAACGAACCGCGGGGGTGATAGGATTGTTCGATGGGTTCACCGCAACGTTAACGGAGTAATCCATTCGCACCGTCAAAAACGATATGGTCTTTGCGGCCGAGTGTGTGTGTGTTTCTCGCTCCAAAAATCTCTTCCGTAACTAGTACTTCAGGTCATGAGGCCAAAGGAAGCATACGTGCAAGTCCTGGAACACCAGCTGCAGTCTTGATCCCTTACCCATCAACTCTACGGGAGGCCGGAGGACCTATAAACGTGCTTTGTCGGATCTCTCACCATGGGACGAGCGGTAACGGGTGTCTTTAGGAACGGGGTCTATATAAGAGGGCAATGAGGGTTTTCGCGACCTATGAGAAGCCTTAGAGCAGCCAATTATAGCATAAAAAATAGATCGGCTGCAACCGTAATGACGCACGCTTACTGCGACGCTATACATGTGTCCCCACTGAATACGTGTCCCTGGTTCGCAATCACGATCGCTCCCCCAGAGTAGGAACCCAACACTATTG'/>

    <sequence taxon='16' value='GGTGGAATTTTTGGAATACCTTTTCGGAATCGCATTCTCAAGCATACTGCTTCGTACTGACACCCTGCCCGTACGTTGGCAGGGTCCGGAATAACAAATCGTGGGAACAGGTCGCATTCTGAAGTCTTACTACCAACGATGGTCGGTGAGACCTTGACCGGAAGGCTACTCCCTTACCCTCGCTTACAAAGGCCGTCCCCTACGAACCTTTGCTGCTATCCCCAACGCAACGAACAAAAGGGAAACACAACTATTCCGCAACAGCTCTAGAAAACGTGGCCGGGTTCCAGTTGTAAAGTGCTCCGTGGGGATAATTATGTCCAGTCTCGTTGTACAATTTTTCGCGGGATCGTCCGCCAGCACGGCGATTCAAAGTTTTTCCGAATTCCAGTAGGCGGGACATACGAAGCGTAGCCGTAGCTCCCTGGTCACACCCATACGCAGGAGATCCGCGCGGTGATTCAGCACCTGTTTAGTCACAATGCTCAACTCAACTCCCGACCGCCAACTCTTTGTCAGATCCGTTTGGTTGTCCCTCTCTAATAACGTAGTTCACACCTGTGCTCAAAGACGACAAAGCTTCCCTCATATCCGGATCAGGCTGTCAGGTCCTCCTATGCAGAGGGATGCAGATCTGAGCACGAGTGGGATCCCGATCGATTACCCCGACAGCGGCAAGAGTGGAACACAATATTTGCAATAGCTTCGCGCGTGTCCCCGGAGCCATAGAGTTCTTACTCTGAAAATGACGCACTCAGAAACGGCCGACCAATGGGGCACTGATCACTGCGTTTGGGGGGCGCCTGGACGCTGATCTATAACTACGCGTATCTCTATGCTTTAGCGGCCCTCTCTGTGGCGGTTTGGCGCCCAACGACAAGTGCACCCTACTATTACTGCTTGGGTCTAGTCCCAGCCTCTCGGATCACCCCAAGTCGTACCCAGAGCAATTGATCTGGTTGCGATCAGTACATTTTCGGAACCCACGGGCTTATTGGAGAGTAAGGAGCTACTATGCGTTTCCACGGTTAAACTCATTCCAGTGCTCGGCTAGGTGGCTACCGCGCGTCGAACTGGTGGTCTTACCATTGTCTAGCTCTCTGGCGTGGACAGACCTAGCAACAAACGGCACGGGTGGACTGTTGTATCCATGCTGATGTCCGACATGGGTCTAGACGACCGGGCCGGATTGGCTGCCGCAAGAAGCTTTAACGGCAGATATAAGCTTGTTCTCCCTCTCCCTTTTGTGGGTTCATTATCACATGAAAGGAGGGGTACTTTTATTCAGTTCTAGGGTTGCATATGACAACGGTTAGATTCGATAAGCTTAGAGGTGATATCGTGATAGAATATAGAGCGTAACATTGATAAGTCTGGAATCCTCGTGACACCACCCGGGGGTATCATTGTGGAATCATACGGCATCCCTATCTCACGAAAGCATCATGACCATGAACATGTGTTGCGTCAAAAGAGACTAATCGAGCAGACTCTAACGAACCGCGGGGGTGATAGGATTGTTCGATGGGTTCACCGCAACGTTAACGGAGTAATCCATTCGCACCGTCAAAAACGATATGGTCTTTGCGGCCGAGTGTGTGTGTGTTTCTCGCTCCAAAAATCTCTTCCGTAACTAGTACTTCAGGTCATGAGGCCAAAGGAAGCATACGTGCAAGTCCTGGAACACCAGCTGCAGTCTTGATCCCTTACCCATCAACTCTACGGGAGGCCGGAGGACCTATAAACGTGCTTTGTCGGATCTCTCACCATGGGACGAGCGGTAACGGGTGTCTTTAGGAACGGGGTCTATATAAGAGGGCAATGAGGGTTTTCGCGACCTATGAGAAGCCTTAGAGCAGCCAATTATAGCATAAAAAATAGATCGGCTGCAACCGTAATGACGCACGCTTACTGCGACGCTATACATGTGTCCCCACTGAATACGTGTCCCTGGTTCGCAATCACGATCGCTCCCCCAGAGTAGGAACCCAACACTATTG'/>

    <sequence taxon='15' value='GGTGGAATTTTTGGAATACCTTTTCGGAATCGCATTCTCAAGCATACTGCTTCGTACTGACACCCTGCCCGTACGTTGGCAGGGTCCGGAATAACAAATCGTGGGAACAGGTCGCATTCTGAAGTCTTACTACCAACGATGGTCGGTGAGACCTTGACCGGAAGGCTACTCCCTTACCCTCGCTTACAAAGGCCGTCCCCTACGAACCTTTGCTGCTATCCCCAACGCAACGAACAAAAGGGAAACACAACTATTCCGCAACAGCTCTAGAAAACGTGGCCGGGTTCCAGTTGTAAAGTGCTCCGTGGGGATAATTATGTCCAGTCTCGTTGTACAATTTTTCGCGGGATCGTCCGCCAGCACGGCGATTCAAAGTTTCTCCGAATTCCAGTAGGCGGGACATACGAAGCGTAGCCGTAGCTCCCTGGTCACACCCATACGCAGGAGATCCGCGCGGTGATTCAGCACCTGTTTAGTCACAATGCTCAACTCAACTCCCGACCGCCAACTCTTTGTCAGATCCGTTTGGTTGTCCCTCTCTAATAACGTAGTTCACACCTGTGCTCAAAGACGACAAAGCTTCCCTCATATCCGGATCAGGCTGTCAGGTCCTCCTATGCAGAGGGATGCAGATCTGAGCACGAGTGGGATCCCGATCGATTACCCCGACAGCGGCAAGAGTGGAACACAATATTTGCAATAGCTTCGCGCGTGTCCCCGGAGCCATAGAGTTCTTACTCTGAAAATGACGCAATCAGAAACGGCCGACCAATGGGGCACTGATCACTGCGTTTGGGGGGCGCCTGGACGCTGATCTATAACTACGCGTATCTCTATGCTTTAGCGGCCCTCTGTGTAGCGGTTTGGCGTCCGACGACAAGTGCACCCGACTATTACTGCTTGGGTTTAGTCCCAGCCTCTCGGATCACCCCAAGTCGTACCCAGAGCAATTGACCTGGTTGCAATCAGTACATTTTCGGAACCCACGGGCTTATTGGAGAGTAAGGAGCTACTATGCGTTTCCACGGTTAAACTCATTCCAGTGCTCGGCTAGGTGGCTACCGCGCGTCGAACTGGTGGTCTTACCATTGTCTAGCTCTTTGGCGTGGACAGACCTAGCAACAAACGGCACGGGTGAACTGTTGTATCCATGCTGATGTCCGACATGGGTCTAGACGACCGGGCCGGATTGGCTGCCGCAAGAAGCTTTAACGGCAGATATAAGCTTGTTCTCCCTCTCCCTTTTGTGGGTTCATTATCACATGAAAGGAGGGGTACTTTTATTCAGTTCTAGGGTTGCATATGACAACGGTTAGATTCGATAAGCTTAGAGGTGATATCGTGATAGAATATAGAGCGTAACATTGATAAGTCTGGAATCCTCGTGACACCACCCGGGGGTATCATTGTGGAATCATACGGCATCCCTATCTCACGAAAGCATCATGACCATGAACATGTGTTGCGTCAAAAGAGACTAATCGAGCAGACTCTAACGAACCGCGGGGGTGATAGGATTGTTCGATGGGTTCACCGCAACGTTAACGGAGTAATCCATTCGCACCGTCAAAAACGATATGGTCTTTGCGGCCGAGTGTGTGTGTGTTTCTCGCTCCAAAAATCTCTTCCGTAACTAGTACTTCAGGTCATGAGGCCAAAGGAAGCATACGTGCAAGTCCTGGAACACCAGCTGCAGTCTTGATCCCTTACCCATCAACTCTACGGGAGGCCGGAGGACCTATAAACGTGCTTTGTCGGATCTCTCACCATGGGACGAGCGGTAACGGGTGTCTTTAGGAACGGGGTCTATATAAGAGGGCAATGAGGGTTTTCGCGACCTATGAGAAGCCTTAGAGCAGCCAATTATAGCATAAAAAATAGATCGGCTGCAACCGTAATGACGCACGCTTACTGCGACGCTATACATGTGTCCCCACTGAATACGTGTCCCTGGTTCGCAATCACGATCGCTCCCCCAGAGTAGGAACCCAACACTATTG'/>

    <sequence taxon='33' value='GGTGGAATTTTTGGAATACCTTTTCGGAATCGCATTCTCAAGCATACTGCTTCGTACTGACACCCTGCCCGTACGTTGGCAGGGTCCGGAATAACAAATCGTGGGAACAGGTCGCATTCTGAAGTCTTACTACCAACGATGGTCGGTGAGACCTTGACCGGAAGGCTACTCCCTTACCCTCGCTTACAAAGGCCGTCCCCTACGAACCTTTGCTGCTATCCCCAACGCAACGAACAAAAGGGAAACACAACTATTCCGCAACAGCTCTAGAAAACGTGGCCGGGTTCCAGTTGTAAAGTGCTCCGTGGGGATAATTATGTCCAGTCTCGTTGTACAATTTTTCGCGGGATCGTCCGCCAGCACGGCGATTCAAAGTTTCTTCGAATTCCAGTAGGCGGGACATACGAAGCGTAGCCGTAGCTCCCTGGTCACACCCATACGCAGGAGATCCGCGCGGTGATTCAGCACCTGTTTAGTCACAATGCTCAACTCAACTCCCGACCGCCAACTCTTTGTCAGATCCGTTTGGTTGTCCCTCTCTAATAACGTAGTTCACACCTGTGCTCAAAGACGACAAAGCTTCCCTCATATCCGGATCAGGCTGTCAGGTCCTCCTATGCAGAGGGATGCAGATCTGAGCACGAGTGGGATCCCGATCGATTACCCCGACAGCGGCAAGAGTGGAACACAATATTTGCAATAGCTTCGCGCGTGTCCCCGGAGCCATAGAGTTCTTACTCTGAAAATGACGCAATCAGAAACGGCCGACCAATGGGGCACTGATCACTGCGTTTGGGGGGCGCCCGGACGCTGATCTATAACTACGCGTATCTCTATGCTTTAGCGGCCCTCTGTGTAGCGGTTTGGCGTCCGACGACAAGTGCACCCGACTATTACTGCTTGGGTTTAGTCCCAGCCTCTCGGATCACCCCAAGTCGTACCCAGAGCAATTGACCTGGTTGCAATCAGTACATTTTCGGAACCCACGGGCTTATTGGAGAGTAAGGAGCTACTATGCGTTTCCACGGTTAAACTCATTCCAGTGCTCGGCTAGGTGGCTACCGCGCGTCGAACTGGTGGTCTTACCATTGTCTAGCTCTTTGGCGTGGACAGACCTAGCAACAAACGGCACGGGTGAACTGTTGTATCCATGCTGATGTCCGACATGGGTCTAGACGACCGGGCCGGATTGGCTGCCGCAAGAAGCTTTAACGGCAGATATAAGCTTGTTCTCCCTCTCCCTTTTGTGGGTTCATTATCACATGAAAGGAGGGGTACTTTTATTCAGTTCTAGGGTTGCATATGACAACGGTTAGATTCGATAAGCTTAGAGGTGATATCGTGATAGAATATAGAGCGTAACATTGATAAGTCTGGAATCCTCGTGACACCACCCGGGGGTATCATTGTGGAATCATACGGCATCCCTATCTCACGAAAGCATCATGACCATGAACATGTGTTGCGTCAAAAGAGACTAATCGAGCAGACTCTAACGAACCGCGGGGGTGATAGGATTGTTCGATGGGTTCACCGCAACGTTAACGGAGTAATCCATTCGCACCGTCAAAAACGATATGGTCTTTGCGGCCGAGTGTGTGTGTGTTTCTCGCTCCAAAAATCTCTTCCGTAACTAGTACTTCAGGTCATGAGGCCAAAGGAAGCATACGTGCAAGTCCTGGAACACCAGCTGCAGTCTTGATCCCTTACCCATCAACTCTACGGGAGGCCGGAGGACCTATAAACGTGCTTTGTCGGATCTCTCACCATGGGACGAGCGGTAACGGGTGTCTTTAGGAACGGGGTCTATATAAGAGGGCAATGAGGGTTTTCGCGACCTATGAGAAGCCTCAGAGCAGCCAATTATAACATAAAAAATAGATCGGCTGCAACCGTAATGACGCACGCTTACTGCGACGCTATACATGTGTCCCCACTGAATACGTGTCCCTGGTTCGCAATCACGATCGCTCCCCCAGAGTAGGAACCCAACACTATTG'/>

    <sequence taxon='31' value='GGTGGAATTTTTGGAATACCTTTTCGGAATCGCATTCTCAAGCATACTGCTTCGTACTGACACCCTGCCCGTACGTTGGCAGGGTCCGGAATAACAAATCGTGGGAACAGGTCGCATTCTGAGGTCTTACTACCAACGATTGTCGGTGAGACCTTGACCGGAAGGCTACTCCCTTACCCTCGCTTACAAAGGCCGTCCCCTACGAACCTTTGCTGCTATCCCCAACGCAACGAACAAAAGGGAAACACAACTATTCCGCAACAGCTCTAGAAAACGTGGCCGGATTCCAGTTGTAAAGTGCTCCGTGGGGATAGTTATGTCCAGTCTTGTTGTACAATTTTTCGCGGGATCGTCCGCCAGCACGGCGATTCAAAGTTTTTCCGAATTCCAGTGGGCGGGACATACGAAGCGTAGCCGTAGCTCCCTGGTCACACCCATACGCAGGAGATCCGCGCGGTGATTCAGCACCTGTTTAGTCACAATGCTCAACTCAACTCCCGACCGCCAACTCTTTGTCAGATCCGTTTGGTTGTCCCTCTCTAATAACGTAGTTCACACCTGTGCTCAAAGACGACAAAGCTTCCCTCATATCCGGATCAGGCTGTCAGGTCCTCCTATGCAGAGGGATGCAGATCTGAGCACGAGTGGGATCCCGATCGATTACCCCGACAGCGGCAAGAGTGGAACACAATATTTGCAATAGCTTCGCGCGTGTCCCCGGAGCCATAGAGTTCTTACTCTGAAAATGACGCACTCAGAAACGGCCGACCAATGGGGCACTGATCACTGCGTTTGGGGGGCGCCTGGACGCTGATCTATAACTACGCGTATCTCTATGCGTTAGCGGCCCTCTGTGTGGCAGTTTGGCGCCCAACGACAAGTGCGCCCTACTATTACTGCTTGGGTCTAGTCCCAGCCTCTCGGATCACCCCAAGTCATACCCAGAGCAATTGATCTGGTTGCGATCAGTCCATTTTCGGAACCCACGGGCTTATTGGAGAGTAAGGAGCTACTATGCGTTTCCACGGTTAAACTCATTCCAGTGCTCGGCTAGGTGGCTACCGCGCGTCGAACTGGTGGTCTTACCATTGTCTAGCTCTCTGGCGTGGACAGACCTAGCAACAAACGGCACGGGTGGACTGTTGTATCCATGCTGATGTCCGACATGGGTCTAGACGACCGGGCCGGATTGGCTGCCGCAAGAAGCTTTAACGGCAGATATAAGCTTGTTCTCCCTCTCCCTTTTGTGGGTTCATTATCACATGAAAAGAGGGGTACTTTTATTCAGTTCTAGGGTTGCATATGACAACGGTTAGATTCGATAAGCTTAGAGGTGATATCGTGATAGAATATAGAGCGTAACATTGATAAGTCTGGAATCCTCGTGACACCACCCGGGGGTATCATTGTGGAATCATACGGCATCCCTATCTCACGAAAGCATCATGACCATGAACATGTGTTGCGTCAAAAGAGACTAATCGAGCAGACTCTGACGAACCGCGGGGGTGATAGGATTGTTCGATGGGTCCACCGCAACGTTGACGGAGTAATCCATTCGCACCGTCAAAAACGATATGGTCTTTGCGGCCGAGTGTGTGTGTGTTTCTCGCTCCAAAAATCTCTTCCGTAACTAGTACTTCAGGTCATGAGGCCAAAGGAAGCATACGTGCAAGTCCTGGAACACCAGCTGCAGTCTTGATCCCTTACCCATCAACTCTACGGGAGGCCGGAGGACCTATAAACGTGCTTTGTCGGATCTCTCACCATGGGACGAGCGGTAACGGGTGCCTTTAGGAACGGGGTCTATATAAGAGGGCAATGAGGGTTTTCGCGACCTATGAGAAGCCTTAGAGCAGCCAATTATAGCATAAAAAATAGATCGGCTGCAACCGTAACGACGCACGCTTACTGCGACGCTATACATGTGTCCCCACTGAATACGTGTCCCTGGCTCGCAATCACGATCGCTCCCCCAGAGTAGGAACCCAACACTATTG'/>

    <sequence taxon='55' value='GGTGGAATTTTTGGAATACCTTTTCGGAATCGCATTCTCAAGCATACTGCTTCGTACTGACACCCTGCCCGTACGTTGGCAGGGTCCGGAATAACAAATCGTGGGAACAGGTCGCATTCTGAGGTCTTACTACCAACGATTGTCGGTGAGACCTTGACCGGAAGGCTACTCCCTTACCCTCGCTTACAAAGGCCGTCCCCTACGAACCTTTGCTGCTATCCCCAACGCAACGAACAAAAGGGAAACACAACTATTCCGCAACAGCTCTAGAAAACGTGGCCGGATTCCAGTTGTAAAGTGCTCCGTGGGGATAGTTATGTCCAGTCTTGTTGTACAATTTTTCGCGGGATCGTCCGCCAGCACGGCGATTCAAAGTTTTTCCGAATTCCAGTGGGCGGGACATACGAAGCGTAGCCGTAGCTCCCTGGCCACACCCATACGCAGGAGATCCGCGCGGTGATTCAGCACCTGTTTAGTCACAATGCTCAACTCAACTCCCGACCGCCAACTCTTTGTCAGATCCGTTTGGTTGTCCCTCTCTAATAACGTAGTTCACACCTGTGCTCAAAGACGACAAAGCTTCCCTCATATCCGGATCAGGCTGTCAGGTCCTCCTATGCAGAGGGATGCAGATCTGAGCACGAGTGGGATCCCGATCGATTACCCCGACAGCGGCAAGAGTGGAACACAATATTTGCAATAGCTTCGCGCGTGTCCCCGGAGCCATAGAGTTCTTACTCTGAAAATGACGCACTCAGAAACGGCCGACCAATGGGGCACTGATCACTGCGTTTGGGGGGCGCCTGGACGCTGATCTATAACTACGCGTATCTCTATGCGTTAGCGGCCCTCTGTGTGGCAGTTTGGCGCCCAACGACAAGTGCGCCCTACTATTACTGCTTGGGTCTAGTCCCAGCCTCTCGGATCACCCCAAGTCATACCCAGAGCAATTGATCTGGTTGCGATCAGTCCATTTTCGGAACCCACGGGCTTATTGGAGAGTAAGGAGCTACTATGCGTTTCCACGGTTAAACTCATTCCAGTGCTCGGCTAGGTGGCTACCGCGCGTCGAACTGGTGGTCTTACCATTGTCTAGCTCTCTGGCGTGGACAGACCTAGCAACAAACGGCACGGGTGGACTGTTGTATCCATGCTGATGTCCGACATGGGTCTAGACGACCGGGCCGGATTGGCTGCCGCAAGAAGCTTTAACGGCAGATATAAGCTTGTTCTCCCTCTCCCTTTTGTGGGTTCATTATCACATGAAAAGAGGGGTACTTTTATTCAGTTCTAGGGTTGCATATGACAACGGTTAGATTCGATAAGCTTAGAGGTGATATCGTGATAGAATATAGAGCGTAACATTGATAAGTCTGGAATCCTCGTGACACCACCCGGGGGTATCATTGTGGAATCATACGGCATCCCTATCTCACGAAAGCATCATGACCATGAACATGTGTTGCGTCAAAAGAGACTAATCGAGCAGACTCTGACGAACCGCGGGGGTGATAGGATTGTTCGATGGGTCCACCGCAACGTTGACGGAGTAATCCATTCGCACCGTCAAAAACGATATGGTCTTTGCGGCCGAGTGTGTGTGTGTTTCTCGCTCCAAAAATCTCTTCCGTAACTAGTACTTCAGGTCATGAGGCCAAAGGAAGCATACGTGCAAGTCCTGGAACACCAGCTGCAGTCTTGATCCCTTACCCATCAACTCTACGGGAGGCCGGAGGACCTATAAACGTGCTTTGTCGGATCTCTCACCATGGGACGAGCGGTAACGGGTGCCTTTAGGAACGGGGTCTATATAAGAGGGCAATGAGGGTTTTCGAGACCTATGAGAAGCCTTAGAGCAGCCAATTATAGCATAAAAAATAGATCGGCTGCAACCGTAACGACGCACGCTTACTGCGACGCTATACATGTGTCCCCACTGAATACGTGTCCCTGGCTCGCAATCACGATCGCTCCCCCAGAGTAGGAACCCAACACTATTG'/>

    <sequence taxon='57' value='GGTGGAATTTTTGGAATACCTTTTCGGAATCGCATTCTCAAGCATACTGCTTCGTACTGACACCCTGCCCGTACGTTGGCAGGGTCCGGAATAACAAATCGTGGGAACAGGTCGCATTCTGAGGTCTTACTACCAACGATTGTCGGTGAGACCTTGACCGGAAGGCTACTCCCTTACCCTCGCTTACAAAGGCCGTCCCCTACGAACCTTTGCTGCTATCCCCAACGCAACGAACAAAAGGGAAACACAACTATTCCGCAACAGCTCTAGAAAACGTGGCCGGATTCCAGTTGTAAAGTGCTCCGTGGGGATAGTTATGTCCAGTCTTGTTGTACAATTTTTCGCGGGATCGTCCGCCAGCACGGCGATTCAAAGTTTTTCCGAATTCCAGTGGGCGGGACATACGAAGCGTAGCCGTAGCTCCCTGGCCACACCCATACGCAGGAGATCCGCGCGGTGATTCAGCACCTGTTTAGTCACAATGCTCAACTCAACTCCCGACCGCCAACTCTTTGTCAGATCCGTTTGGTTGTCCCTCTCTAATAACGTAGTTCACACCTGTGCTCAAAGACGACAAAGCTTCCCTCATATCCGGATCAGGCTGTCAGGTCCTCCTATGCAGAGGGATGCAGATCTGAGCACGAGTGGGATCCCGATCGATTACCCCGACAGCGGCAAGAGTGGAACACAATATTTGCAATAGCTTCGCGCGTGTCCCCGGAGCCATAGAGTTCTTACTCTGAAAATGACGCACTCAGAAACGGCCGACCAATGGGGCACTGATCACTGCGTTTGGGGGGCGCCTGGACGCTGATCTATAACTACGCGTATCTCTATGCGTTAGCGGCCCTCTGTGTGGCAGTTTGGCGCCCAACGACAAGTGCGCCCTACTATTACTGCTTGGGTCTAGTCCCAGCCTCTCGGATCACCCCAAGTCATACCCAGAGCAATTGATCTGGTTGCGATCAGTCCATTTTCGGAACCCACGGGCTTATTGGAGAGTAAGGAGCTACTATGCGTTTCCACGGTTAAACTCATTCCAGTGCTCGGCTAGGTGGCTACCGCGCGTCGAACTGGTGGTCTTACCATTGTCTAGCTCTCTGGCGTGGACAGACCTAGCAACAAACGGCACGGGTGGACTGTTGTATCCATGCTGATGTCCGACATGGGTCTAGACGACCGGGCCGGATTGGCTGCCGCAAGAAGCTTTAACGGCAGATATAAGCTTGTTCTCCCTCTCCCTTTTGTGGGTTCATTATCACATGAAAAGAGGGGTACTTTTATTCAGTTCTAGGGTTGCATATGACAACGGTTAGATTCGATAAGCTTAGAGGTGATATCGTGATAGAATATAGAGCGTAACATTGATAAGTCTGGAATCCTCGTGACACCACCCGGGGGTATCATTGTGGAATCATACGGCATCCCTATCTCACGAAAGCATCATGACCATGAACATGTGTTGCGTCAAAAGAGACTAATCGAGCAGACTCTGACGAACCGCGGGGGTGATAGGATTGTTCGATGGGTCCACCGCAACGTTGACGGAGTAATCCATTCGCACCGTCAAAAACGATATGGTCTTTGCGGCCGAGTGTGTGTGTGTTTCTCGCTCCAAAAATCTCTTCCGTAACTAGTACTTCAGGTCATGAGGCCAAAGGAAGCATACGTGCAAGTCCTGGAACACCAGCTGCAGTCTTGATCCCTTACCCATCAACTCTACGGGAGGCCGGAGGACCTATAAACGTGCTTTGTCGGATCTCTCACCATGGGACGAGCGGTAACGGGTGCCTTTAGGAACGGGGTCTATATAAGAGGGCAATGAGGGTTTTCGAGACCTATGAGAAGCCTTAGAGCAGCCAATTATAGCATAAAAAATAGATCGGCTGCAACCGTAACGACGCACGCTTACTGCGACGCTATACATGTGTCCCCACTGAATACGTGTCCCTGGCTCGCAATCACGATCGCTCCCCCAGAGTAGGAACCCAACACTATTG'/>

    <sequence taxon='69' value='GGTGGAATTTTTGGAATACCTTTTCGGAATCGCATTCTCAAGCATACTGCTTCGTACTGACACCCTGCCCGTACGTTGGCAGGGTCCGGAATAACAAATCGTGGGAACAGGTCGCATTCTGAGGTCTTACTACCAACGATTGTCGGTGAGACCTTGACCGGAAGGCTACTCCCTTACCCTCGCTTACAAAGGCCGTCCCCTACGAACCTTTGCTGCTATCCCCAACGCAACGAACAAAAGGGAAACACAACTATTCCGCAACAGCTCTAGAAAACGTGGCCGGATTCCAGTTGTAAAGTGCTCCGTGGGGATAGTTATGTCCAGTCTTGTTGTACAATTTTTCGCGGGATCGTCCGCCAGCACGGCGATTCAAAGTTTTTCCGAATTCCAGTGGGCGGGACATACGAAGCGTAGCCGTAGCTCCTTGGCCACACCCATACGCAGGAGATCCGCGCGGTGATTCAGCACCTGTTTAGTCACAATGCTCAACTCAACTCCCGACCGCCAACTCTTTGTCAGATCCGTTTGGTTGTCCCTCTCTAATAACGTAGTTCACACCTGTGCTCAAAGACGGCAAAGCTTCCCTCATATCCGGATCAGGCTGTCAGGTCCTCCTATGCCGAGGGATGCAGATCTGAGCACGAGTGGGATCCCGATCGATTACCCCGACAGCGGCAAGAGTGGAACACAATATTTGCAATAGCTTCGCGCGTGTCCCCGGAACCATAGAGTTCTTACTCTGAAAATGACGCACTCAGAAACGGCCGACCAATGGGGCACTGATCACTGCGTTTGGGGGGCGCCTGGACGCTGATCTATAACTACGCGTATCTCTATGCGTTAGCGGCCCTCTGTGTGGCAGTTTGGCGCCCAACGACAAGTGCGCCCTACTATTACTGCTTGGGTCTAGTCCCAGCCTCTCGGATCACCCCAAGTCATACCCAGAGCAATTGATCTGGTTGCGATCAGTCCATTTTCGGAACCCACGGGCTTATTGGAGAGTAAGGAGCTACTATGCGTTTCCACGGTTAAACTCATTCCAGTGCTCGGCTAGGTGGCTACCGCGCGTCGAACTGGTGGTCTTACCATTGTCTAGCTCTCTGGCGTGGACAGACCTAGCAACAAACGGCACGGGTGGACTGTTGTATCCATGCTGATGTCCGACATGGGTCTAGACGACCGGGCCGGATTGGCTGCCGCAAGAAGCTTTAACGGCAGATATAAGCTTGTTCTCCCTCTCCCTTTTGTGGGTTCATTATCACATGAAAAGAGGGGTACTTTTATTCAGTTCTAGGGTTGCATATGACAACGGTTAGATTCGATAAGCTTAGAGGTGATATCGTGATAGAATATAGAGCGTAACATTGATAAGTCTGGAATCCTCGTGACACCACCCGGGGGTATCATTGTGGAATCATACGGCATCCCTATCTCACGAAAGCATCATGACCATGAACATGTGTTGCGTCAAAAGAGACTAATCGAGCAGACTCTGACGAACCGCGGGGGTGATAGGATTGTTCGATGGGTCCACCGCAACGTTGACGGAGTAATCCATTCGCACCGTCAAAAACGATATGGTCTTTGCGGCCGAGTGTGTGTGTGTTTCTCGCTCCAAAAATCTCTTCCGTAACTAGTACTTCAGGTCATGAGGCCAAAGGAAGCATACGTGCAAGTCCTGGAACACCAGCTGCAGTCTTGATCCCTTACCCATCAACTCTACGGGAGGCCGGAGGACCTATAAACGTGCTTTGTCGGATCTCTCACCATGGGACGAGCGGTAACGGGTGCCTTTAGGAACGGGGTCTATATAAGAGGGCAATGAGGGTTTTCGAGACCTATGAGAAGCCTTAGAGCAGCCAATTATAGCATAAAAAATAGATCGGCTGCAACCGTAACGACGCACGCTTACTGCGACGCTATACATGTGTCCCCACTGAATACGTGTCCCTGGCTCGCAATCACGATCGCTCCCCCAGAGTAGGAACCCAACACTATTG'/>

    <sequence taxon='104' value='GGTGGAATTTTTGGAATACCTTTTCGGAATCGCATTCTCAAGCATACTGCTTCGTACTGACACCCTGCCCGTACGTTGGCAGGGTCCGGAATAACAAATCGTGGGAACAGGTCGCATTCTGAGGTCTTACTACCAACGATTGTCGGTGAGACCTTGACCGGAAGGCTACTCCCTTACCCTCGCTTACAAAGGCCGTCCCCTACGAACCTTTGCTGCTATCCCCAACGCAACGAACAAAAGGGAAACACAACTATTCCGCAACAGCTCTAGAAAACGTGGCCGGATTCCAGTTGTAAAGTGCTCCGTGGGGATAGTTATGTCCAGTCTTGTTGTACAATTTTTCGCGGGATCGTCCGCCAGCACGGCGATTCAAAGTTTTTCCGAATTCCAGTGGGCGGGACATACGAAGCGTAGCCGTAGCTCCTTGGCCACACCCATACGCAGGAGATCCGCGCGGTGATTCAGCACCTGTTTAGTCACAATGCTCAACTCAACTCCCGACCGCCAACTCTTTGTCAGATCCGTTTGGTTGTCCCTCTCTAATAACGTAGTTCACACCTGTGCTCAAAGACGGCAAAGCTTCCCTCATATCCGGATCAGGCTGTCAGGTCCTCCTATGCCGAGGGATGCAGATCTGAGCACGAGTGGGATCCCGATCGATTACCCCGACAGCGGCAAGAGTGGAACACAATATTTGCAATAGCTTCGCGCGTGTCCCCGGAACCATAGAGTTCTTACTCTGAAAATGACGCACTCAGAAACGGCCGACCAATGGGGCACTGATCACTGCGTTTGGGGGGCGCCTGGACGCTGATCTATAACTACGCGTATCTCTATGCGTTAGCGGCCCTCTGTGTGGCAGTTTGGCGCCCAACGACAAGTGCGCCCTACTATTACTGCTTGGGTCTAGTCCCAGCCTCTCGGATCACCCCAAGTCATACCCAGAGCAATTGATCTGGTTGCGATCAGTCCATTTTCGGAACCCACGGGCTTATTGGAGAGTAAGGAGCTACTATGCGTTTCCACGGTTAAACTCATTCCAGTGCTCGGCTAGGTGGCTACCGCGCGTCGAACTGGTGGTCTTACCATTGTCTAGCTCTCTGGCGTGGACAGACCTAGCAACAAACGGCACGGGTGGACTGTTGTATCCATGCTGATGTCCGACATGGGTCTAGACGACCGGGCCGGATTGGCTGCCGCAAGAAGCTTTAACGGCAGATATAAGCTTGTTCTCCCTCTCCCTTTTGTGGGTTCATTATCACATGAAAAGAGGGGTACTTTTATTCAGTTCTAGGGTTGCATATGACAACGGTTAGATTCGATAAGCTTAGAGGTGATATAGTGATAGAATATAGAGCGTAACATTGATAAGTCTGGAATCCTCGTGACACCACCCGGGGGTATCATTGTGGAATCATACGGCATCCCTATCTCACGAAAGCATCATGACCATGAACATGTGTTGCGTCAAAAGAGACTAATCGAGCAGACTCTGACGAACCGCGGGGGTGATAGGATTGTTCGATGGGTCCACCGCAACGTTGACGGAGTAATCCATTCGCACCGTCAAAAACGATATGGTCTTTGCGGCCGAGTGTGTGTGTGTTTCTCGCTCCAAAAATCTCTTCCGTAACTAGTACTTCAGGTCATGAGGCCAAAGGAAGCATACGTGCAAGTCCTGGAACACCAGCTGCAGTCTTGATCCCTTACCCATCAACTCTACGGGAGGCCGGAGGACCTATAAACGTGCTTTGTCGGATCTCTCACCATGGGACGAGCGGTAACGGGTGCCTTTAGGAACGGGGTCTATATAAGAGGGCAATGAGGGTTTTCGAGACCTATGAGAAGCCTTAGGGCAGCCAATTATAGCATAAAAAATAGATCGGCTGCAACCGTAACGACGCACGCTTACTGCGACGCTATACATGTGTCCCCACTGAATACGTGTCCCTGGCTCGCAATCACGATCGCTCCCCCAGAGTAGGAGCCCAACACTATTG'/>

    <sequence taxon='109' value='GGTGGAATTTTTGGAATACCTTTTCGGAATCGCATTCTCAAGCATACTGCTTCGTACTGACACCCTGCCCGTACGTTGGTAGGGTCCGGGATAACAAATCGTGGGAACAGGTCGCATTCTGAGGTCTTACTACCAACGATTGTCGGTGAGACCTTGACCGGAAGGCTACTCCCTTACCCTCGCTTACAAAGGCCGTCCCCTACGAACCTTTGCTGCCATCCCCAACGCAACGAACAAAAGGGGAACACAACTATTCCGCAACAGCTCTAGAAAACGTGGCCGGATTCCAGTTGTAAAGTGCTCCGTGGGGATAGTTATGTCCAGTCTTGTTGTACAATTTTTCGCGGGATCGTCCGCCAGCACGGCGATTCAAAGTTTTTCCGAATTCCAGTGGGCGGGACATACGAAGCGTAGCCGTAGCTCCCTGGCCACACCCATACGCAGGAGATCCGCGCGGGGATTCAGCACCTGTTTGGTCACAATGCTCAACTCAACTCCCGACCGCCAACTCTCTGTCAGATCCGTTTGGTTGTCCCTCTCTAATAACGTAGTTCACACCTGTGCTCAAAGACGACAAAGCTTCCCTCATATCCGGATCAGGCTGTCAGGTCCTCCTATGCAGAGGGATGCAGATCTGAGCACGAGTGGGATCCCGATCGATTACCCCGACAGCGGCAAGAGTAGAACACAATATTTGCAATAGCTTCGCGCGTGTCCCCGGAGCCATAGAGTTCTTACTCTGAAAATGACGCACTCAGAAACGGCCGACCAATGGGGCACTGATCACTGCGTTTGGGGGGCGCCTGGACGCTGATCTATAACTACGCGTATCTCTATGCGTTAGCGGCCCTCTGTGTGGCAGTTTGGCGCCCAACGACAAGTGCGCCCTACTATTACTGCTTGGGTCTAGTCCCAGCCTCTCGGATCACCCCAAGTCATACCCAGAGCAATTGATCTGGTTGCGATCAGTCCATTTTCGGAACCCACGGGCTTATTGGAGAGTAAGGAGCTACTATGCGTTTCCACGGTTAAACTCATTCCAATGCTCGGCTAGGTGGCTACCGCGCGTCGAACTGGTGGTCTTACCATTGTCTAGCTCTCTGGCGTGGACAGACCTAGCAACAAACGGCACGGGTGGACTGTTGTATCCATGCTGATGTCCGACATGGGTCTAGACGACCGGGCCGGATTGGCTGCCGCAAGAAGCTTTAACGGCAGATATAAGCTTGTTCTCCCTCTCCCTTTTGTGGGTTCATTATCACATGAAAAGAGGGGTACTTTTATTCAGTTCTAGGGTTGCATATGACAACGGTTAGATTCGATAAGCTTAGAGGTGATATCGTGATAGAATATAGAGCGTAACATTGATAAGTCTGGAATCCTCGTGACACCACCCGGGGGTATCATTGTGGAATCATACGGCATCCCTATCTCACGAAAGCATCATGACCATGAACATGTGTTGCGTCAAAAGAGACTAATCGAGCAGACTCTGACGAGCCGCGGGGGTGATAGGATTGTTCGATGGGTCCACCGCAACGTTGACGGAGTAATCCATTCGCACCGTCAAAAACGATATGGTCTTTGCGGCCGAGTGTGTGTGTGTTTCTCGCTCCAAAAATCTCTTCCGTAACTAGTACTTCAGGTCATGAGGCCAAAGGAAGCATACGTGCAAGTCCTGGAACACCAGCTGCAGTCTTGATCCCTTACCCATCAACTCTACGGGAGGCCGGAGGACCTATAAACGTGCTTTGTCGGATCTCTCACCATGGGACGAGCGGTAACGGGTGCCTTTAGGAACGGGGTCTATATAAGAGGGCAATGAGGGTTTTCGAGACCTATGAGAAGCCTTAGAGCGGCCAATTATAGCATAAAAAATAGATCGGCTGCAACCGTAACGACGCACGCTTACTGCGACGCTATACATGTGTCCCCACTGAATACGTGTCCCTGGCTCGCAATCACGATCGCTCCCCCAGAGTAGGAACCCAACACTATTG'/>

    <sequence taxon='120' value='GGTGGAATTTTTGGAATACCTTTTCGGAATCGCATTCTCAAGCATACTGCTTCGTACTGACACCCTGCCCGTACGTTGGTAGGGTCCGGGATAACAAATCGTGGGAACAGGTCGCATTCTGAGGTCTTACTACCAACGATTGTCGGTGAGACCTTGACCGGAAGGCTACTCCCTTACCCTCGCTTACAAAGGCCGTCCCCTACGAACCTTTGCTGCCATCCCCAACGCAACGAACAAAAGGGGAACACAACTATTCCGCAACAGCTCTAGAAAACGTGGCCGGATTCCAGTTGTAAAGTGCTCCGTGGGGATAGTTATGTCCAGTCTTGTTGTACAATTTTTCGCGGGATCGTCCGCCAGCACGGCGATTCAAAGTTTTTCCGAATTCCAGTGGGCGGGACATACGAAGCGTAGCCGTAGCTCCCTGGCCACACCCATACGCAGGAGATCCGCGCGGGGATTCAGCACCTGTTTGGTCACAATGCTCAACTCAACTCCCGACCGCCAACTCTCTGTCAGATCCGTTTGGTTGTCCCTCTCTAATAACGTAGTTCACACCTGTGCTCAAAGACGACAAAGCTTCCCTCATATCCGGATCAGGCTGTCAGGTCCTCCTATGCAGAGGGATGCAGATCTGAGCACGAGTGGGATCCCGATCGATTACCCCGACAGCGGCAAGAGTAGAACACAATATTTGCAATAGCTTCGCGCGTGTCCCCGGAGCCATAGAGTTCTTACTCTGAAAATGACGCACTCAGAAACGGCCGACCAATGGGGCACTGATCACTGCGTTTGGGGGGCGCCTGGACGCTGATCTATAACTACGCGTATCTCTATGCGTTAGCGGCCCTCTGTGTGGCAGTTTGGCGCCCAACGACAAGTGCGCCCTACTATTACTGCTTGGGTCTAGTCCCAGCCTCTCGGATCACCCCAAGTCATACCCAGAGCAATTGATCTGGTTGCGATCAGTCCATTTTCGGAACCCACGGGCTTATTGGAGAGTAAGGAGCTACTATGCGTTTCCACGGTTAAACTCATTCCAATGCTCGGCTAGGTGGCTACCGCGCGTCGAACTGGTGGTCTTACCATTGTCTAGCTCTCTGGCGTGGACAGACCTAGCAACAAACGGCACGGGTGGACTGTTGTATCCATGCTGATGTCCGACATGGGTCTAGACGACCGGGCCGGATTGGCTGCCGCAAGAAGCTTTAACGGCAGATATAAGCTTGTTCTCCCTCTCCCTTTTGTGGGTTCATTATCACATGAAAAGAGGGGTACTTTTATTCAGTTCTAGGGTTGCATATGACAACGGTTAGATTCGATAAGCTTAGAGGTGATATCGTGATAGAATATAGAGCGTAACATTGATAAGTCTGGAATCCTCGTGACACCACCCGGGGGTATCATTGTGGAATCATACGGCATCCCTATCTCACGAAAGCATCATGACCATGAACATGTGTTGCGTCAAAAGAGACTAATCGAGCAGACTCTGACGAGCCGCGGGGGTGATAGGATTGTTCGATGGGTCCACCGCAACGTTGACGGAGTAATCCATTCGCACCGTCAAAAACGATATGGTCTTTGCGGCCGAGTGTGTGTGTGTTTCTCGCTCCAAAAATCTCTTCCGTAACTAGTACTTCAGGTCATGAGGCCAAAGGAAGCATACGTGCAAGTCCTGGAACACCAGCTGCAGTCTTGATCCCTTACCCATCAACTCTACGGGAGGCCGGAGGACCTATAAACGTGCTTTGTCGGATCTCTCACCATGGGACGAGCGGTAACGGGTGCCTTTAGGAACGGGGTCTATATAAGAGGGCAATGAGGGTTTTCGAGACCTATGAGAAGCCTTAGAGCGGCCAATTATAGCATAAAAAATAGATCGGCTGCAACCGTAACGACGCACGCTTACTGCGACGCTATACATGTGTCCCCACTGAATACGTGTCCCTGGCTCGCAATCACGATCGCTCCCCCAGAGTAGGAACCCAACACTATTG'/>

    <sequence taxon='139' value='GGTGGAATTTTTGGAATACCTTTTCGGAATCGCATTCTCAAGCATACTGCTTCGTACTGACACCCTGCCCGTACGTTGGTAGGGTCCGGGATAACAAATCGTGGGAACAGGTCGCATTCTGAGGTCTTACTACCAACGATTGTCGGTGAGACCTTGACCGGAAGGCTACTCCCTTACCCTCGCTTACAAAGGCCGTCCCCTACGAACCTTTGCTGCCACCCTCAACGCAACGAACAAAAGGGGAACACAACTATTCCGCAACAGCTCTAGAAGACGTGGCCGGATTCCAGTTGTAAAGTGCTCCGTGGGGATAGTTATGTCCAGTCTTGTTGTACAATTTTTCGCGGGATCGTCCGCCAGCACGGCGATTCAAAGTTTTTCCGAATTCCAGTGGGCGGGACATACGAAGCGTAGCCGTAGCTCCCTGGCCACACCCATACGCAGGAGATCCGCGCGGGGATTCAGCACCTGTTTGGTCACAATGCTCAACTCAACTCCCGACCGCCAACTCTCTGTCAGATCCGTTTGGTTGTCCCTCTCTAATAACGTAGTTCACACCTGTGCTCAAAGACGACAAAGCTTCCCTCATATCCGGATCAGGCTGTCAGGTCCTCCTATGCAGAGGGATGCAGATCTGAGCACGAGTGGGATCCCGATCGATTACCCCGACAGCGGCAAGAGTAGAACACAATATTTGCAATAGCTTCGCGCGTGTCTCCGGAGCCATAGAGTTCTTACTCTGAAAATGACGCACTCAGAAACGGCCGACCAATGGGGCACTGATCACTGCGTTTGGGGGGCGCCTGGACGCTGATCTATAACTACGCGTATCTCTATGCGTTAGCGGCCCTCTGTGTGGCAGTTTGGCGCCCAACGACAAGTGCGCCCTACTATTACTGCTTGGGTCTAGTCCCAGCCTCTCGGATCACCCCAAGTCATACCCAGAGCAATTGATCTGGTTGCGATCAGTCCATTTTCGGAACCCACGGGCTTATTGGAGAGTAAGGAGCTACTATGCGTTTCCACGGTTAAACTCATTCCAATGCTCGGCTAGGTGGCTACCGCGCGTCGAACTGGTGGTCTTACCATTGTCTAGCTCTCTGGCGTGGACAGACCTAGCAACAAACGGCACGGGTGGACTGTTGTATCCATGCTGATGTCCGACAGGGGTCTAGACGACCGGGCCGGATTGGCTGCCGCAAGAAGCTTTAACGGCAGATATAAGCTTGTTCTCCCTCTCCCTTTTGTGGGTTCATTATCACATGAAAAGAGGGGTACTTTTATTCAGTTCTAGGGTTGCATATGACAACGGTTAGATTCGATAAGCTTAGAGGTGATATCGTGATAGAATATAGAGCGTAACATTGATAAGTCTGGAATCCTCGTGACACCACCCGGGGGTATCATTGTGGAATCATACGGCATCCCTATCTCACGAAAGCATCATGACCATGAACATGTGTTGCGTCAAAAGAGACTAATCGAGCAGACTCTGACGAGCCGCGGGGGTGATAGGATTGTTCGATGGGTCCACCGCAACGTTGACGGAGTAATCCATTCGCACCGTCAAAAACGATATGGTCTTTGCGGCCGAGTGTGTGTGTGTTTCTCGCTCCAAAAATCTCTTCCGTAACTAGTACTTCAGGTCATGAGGCCAAAGGAAGCATACGTGCAAGTCCTGGAACACCAGCTGCAGTCTTGATCCCTTACCCATCAACTCTACGGGAGGCCGGAGGACCTATAAACGTGCTTTGTCGGATCTCTCACCATGGGACGAGCGGTAACGGGTGCCTTTAGGAACGGGGTCTATATAAGAGGGCAATGAGGGTTTTCGAGACCTATGAGAAGCCTTAGAGCGGCCAATTATAGCATAAAAAATAGATCGGCTGCAACCGTAACGACGCACGCTTACTGCGACGCTATACATGTGTCCCCACTGAATACGTGTCCCTGGCTCCCAATCACGATCGCTCCCCCAGAGTAGGAACCCAACACTATTG'/>

    <sequence taxon='149' value='GATGGAATTTTTGGAATACCTTTTCGGAATCGCATTCTCAAGCATACTGCTTCGTACTGACACCCTGCCCGTACGTTGGTAGGGTCCGGGATAACAAATCGTGGGAACAGGTCGCATTCTGAGGTCTTACTACCAACGATTGTCGGTGAGACCTTGACCGGAAGGCTACTCCCTTACCCTCGCTTACAAAGGCCGTCCCCTACGAACCTTTGCTGCCACCCTCAACGCAACGAACAAAAGGGGAACACAACTATTCCGCAACAGCTCTAGAAGACGTGGCCGGATTCCAGTTGTAAAGTGCTCCGTGGGGATAGTTATGTCCAGTCTTGTTGTACAATTTTTCGCGGGATCGTCCGCCAGCACGGCGATTCAAAGTTTTTCCGAATTCCAGTGGGCGGGACATACGAAGCGTAGCCGTAGCTCCCTGGCCACACCCATACGCAGGAGATCCGCGCGGGGATTCAGCACCTGTTTGGTCACAATGCTCAACTCAATTCCCGACCGCCAACTCTCTGTCAGATCCGTTTGGTTGTCCCTCTCTAATAACGTAGTTCACACCTGTGCTCAAAGACGACAAAGCTTCCCTCATATCCGGATCAGGCTGTCAGGTCCTCCTATGCAGAGGGATGCAGATCTGAGCACGAGTGGGATCCCGATCGATTACCCCGACAGCGGCAAGAGTAGAACACAATATTTGCAATAGCTTCGCGCGTGTCTCCGGAGCCATAGAGTTCTTACTCTGAAAATGACGCACTCAGAAACGGCCGACCAATGGGGCACTGATCACTGCGTTTGGGGGGCGCCTGGACGCTGATCTATAACTACGCGTATCTCTATGCGTTAGCGGCCCTCTGTGTGGCAGTTTGGCGCCCAACGACAAGTGCGCCCTACTATTACTGCTTGGGTCTAGTCCCAGCCTCTCGGATCACCCCAAGTCATACCCAGAGCAATTGATCTGGTTGCGATCAGTCCATTTTCGGAACCCACGGGCTTATTGGAGAGTAAGGAGCTACTATGCGTTTCCACGGTTAAACTCATTCCAATGCTCGGCTAGGTGGCTACCGCGCGTCGAACTGGTGGTCTTACCATTGTCTAGCTCTCTGGCGTGGACAGACCTAGCAACAAACGGCACGGGTGGACTGTTGTATCCATGCTGATGTCCGACAGGGGTCTAGACGACCGGGCCGGATTGGCTGCCGCAAGAAGCTTTAACGGCAGATATAAGCTTGTTCTCCCTCTCCCTTTTGTGGGTTCATTATCACATGAAAAGAGGGGTACTTTTATTCAGTTCTAGGGTTGCATATGACAACGGTTAGATTCGATAAGCTTAGAGGTGATATCGTGATAGAATATAGAGCGTAACATTGATAAGTCTGGAATCCTCGTGACACCACCCGGGGGTATCATTGTGGAATCATACGGCATCCCTATCTCACGAAAGCATCATGACCATGAACATGTGTTGCGTCAAAAGAGACTAATCGAGCAGACTCTGACGAGCCGCGGGGGTGATAGGATTGTTCGATGGGTCCACCGCAACGTTGACGGAGTAATCCATTCGCACCGTCAAAAACGATATGGTCTTTGCGGCCGAGTGTGTGTGTGTTTCTCGCTCCAAAAATCTCTTCCGTAACTAGTACTTCAGGTCATGAGGCCAAAGGAAGCATACGTGCAAGTCCTGGAACACCAGCTGCAGTCTTGATCCCTTACCCATCAACTCTACGGGAGGCCGGAGGACCTATAAACGTGCTTTGTCGGATCTCTCACCATGGGACGAGCGGTAACGGGTGCCTTTAGGAACGGGGTCTATATAAGAGGGCAATGAGGGTTTTCGAGACCTATGAGAAGCCTTAGAGCGGTCAATTATAGCATAAAAAATAGATCGGCTGCAACCGTAACGACGCACGCTTACTGCGACGCTATACATGTGTCCCCACTGAATACGTGTCCCTGGCTCCCAATCACGATCGCTCCCCCAGAGTAGGAACCCAACACTATTG'/>

    <sequence taxon='145' value='GGTGGAATTTTTGGAATACCTTTTCGGAATCGCATTCTCAAGCATACTGCTTCGTACTGACACCCTGCCCGTACGTTGGTAGGGTCCGGGATAACAAATCGTGGGAACAGGTCGCATTCTGAGGTCTTACTACCAACGATTGTCGGTGAGACCTTGACCGGAAGGCTACTCCCTTACCCTCGCTTACAAAGGCCGTCCCCTACGAACCTTTGCTGCCATCCTCAACGCAACGAACAAAAGGGGAACACAACTATTCCGCAACAGCTCTAGAAAACGTGGCCGGATTCCAGTTGTAAAGTGCTCCGTGGGGATAGTTATGTCCAGTCTTGTTGTACAATTTTTCGCGGGATCGTCCGCCAGCACGGCGATTCAAAGTTTTTCCGAATTCCAGTGGGCGGGACATACGAAGCGTAGCCGTAGCTCCCTGGCCACACCCATACGCAGGAGATCCGCGCGGGGATTCAGCACCTGTTTGGTCACAATGCTCAACTCAACTCCCGACCGCCAACTCTCTGTCAGATCCGTTTGGTTGTCCCTCTCTAATAACGTAGTTCACACCTGTGCTCAAAGACGACAAAGCTTCCCTCATATCCGGATCAGGCTGTCAGGTCCTCCTATGCAGAGGGATGCAGATCTGAGCACGAGTGGGATCCCGATCGATTACCCCGACAGCGGCAAGAGTAGAACACAATATTTGCAATAGCTTCGCGCGTGTCTCCGGAGCCATAGAGTTCTTACTCTGAAAATGACGCACTCAGAAACGGCCGACCAATGGGGCACTGATCACTGCGTTTGGGGGGCGCCTGGACGCTGATCTATAACTACGCGTATCTCTATGCGTTAGCGGCCCTCTGTGTGGCAGTTTGGCGCCCAACGACAAGTGCGCCCTACTATTACTGCTTGGGTCTAGTCCCAGCCTCTCGGATCACCCCAAGTCATACCCAGAGCAATTGATCTGGTTGCGATCAGTCCATTTTCGGAACCCACGGGCTTATTGGAGAGTAAGGAGCTACTATGCGTTTCCACGGTTAAACTCATTCCAATGCTCGGCTAGGTGGCTACCGCGCGTCGAACTGGTGGTCTTACCATTGTCTAGCTCTCTGGCGTGGACAGACCTAGCAACAAACGGCACGGGTGGACTGTTGTATCCATGCTGATGTCCGACATGGGTCTAGACGACCGGGCCGGATTGGCTGCCGCAAGAAGCTTTAACGGCAGATATAAGCTTGTTCTCCCTCTCCCTTTTGTGGGTTCATTATCACATGAAAAGAGGGGTACTTTTATTCAGTTCTAGGGTTGCATATGACAACGGTTAGATTCGATAAGCTTAGAGGTGATATCGTGATAGAATATAGAGCGTAACATTGATAAGTCTGGAATCCTCGTGACACCACCCGGGGGTATCATTGTGGAATCATACGGCATCCCTATCTCACGAAAGCATCATGACCATGAACATGTGTTGCGTCAAAAGAGACTAATCGAGCAGACTCTGACGAGCCGCGGGGGTGATAGGATTGTTCGATGGGTCCACCGCAACGTTGACGGAGTAATCCATTCGCACCGTCAAAAACGATATGGTCTTTGCGGCCGAGTGTGTGTGTGTTTCTCGCTCCAAAAATCTCTTCCGTAACTAGTACTTCAGGTCATGAGGCCAAAGGAAGCATACGTGCAAGTCCTGGAACACCAGCTGCAGTCTTGATCCCTTACCCATCAACTCTACGGGAGGCCGGAGGACCTATAAACGTGCTTTGTCGGATCTCTCACCATGGGACGAGCGGTAACGGGTGCCTTTAGGAACGGGGTCTATATAAGAGGGCAATGAGGGTTTTCGAGACCTATGAGAAGCCTTAGAGCGGCCAATTATAGCATAAAAAATAGATCGGCTGCAACCGTAACGACGCACGCTTACTGCGACGCTATACATGTGTCCCCACTGAATACGTGTCCCTGGCTCGCAATCACGATCGCTCCCCCAGAGTAGGAACCCAACACTATTG'/>

    <sequence taxon='148' value='GGTGGAATTTTTGGAATACCTTTTCGGAATCGCATTCTCAAGCATACTGCTTCGTACTGACACCCTGCCCGTACGTTGGTAGGGTCCGGGATAACAAATCGTGGGAACAGGTCGCATTCTGAGGTCTTACTACCAACGATTGTCGGTGAGACCTTGACCGGAAGGCTACTCCCTTACCCTCGCTTACAAAGGCCGTCCCCTACGAACCTTTGCTGCCATCCTCAACGCAACGAACAAAAGGGGAACACAACTATTCCGCAACAGCTCTAGAAAACGTGGCCGGATTCCAGTTGTAAAGTGCTCCGTGGGGATAGTTATGTCCAGTCTTGTTGTACAATTTTTCGCGGGATCGTCCGCCAGCACGGCGATTCAAAGTTTTTCCGAATTCCAGTGGGCGGGACATACGAAGCGTAGCCGTAGCTCCCTGGCCACACCCATACGCAGGAGATCCGCGCGGGGATTCAGCACCTGTTTGGTCACAATGCTCAACTCAACTCCCGACCGCCAACTCTCTGTCAGATCCGTTTGGTTGTCCCTCTCTAATAACGTAGTTCACACCTGTGCTCAAAGACGACAAAGCTTCCCTCATATCCGGATCAGGCTGTCAGGTCCTCCTATGCAGAGGGATGCAGATCTGAGCACGAGTGGGATCCCGATCGATTACCCCGACAGCGGCAAGAGTAGAACACAATATTTGCAATAGCTTCGCGCGTGTCTCCGGAGCCATAGAGTTCTTACTCTGAAAATGACGCACTCAGAAACGGCCGACCAATGGGGCACTGATCACTGCGTTTGGGGGGCGCCTGGACGCTGATCTATAACTACGCGTATCTCTATGCGTTAGCGGCCCTCTGTGTGGCAGTTTGGCGCCCAACGACAAGTGCGCCCTACTATTACTGCTTGGGTCTAGTCCCAGCCTCTCGGATCACCCCAAGTCATACCCAGAGCAATTGATCTGGTTGCGATCAGTCCATTTTCGGAACCCACGGGCTTATTGGAGAGTAAGGAGCTACTATGCGTTTCCACGGTTAAACTCATTCCAATGCTCGGCTAGGTGGCTACCGCGCGTCGAACTGGTGGTCTTACCATTGTCTAGCTCTCTGGCGTGGACAGACCTAGCAACAAACGGCACGGGTGGACTGTTGTATCCATGCTGATGTCCGACATGGGTCTAGACGACCGGGCCGGATTGGCTGCCGCAAGAAGCTTTAACGGCAGATATAAGCTTGTTCTCCCTCTCCCTTTTGTGGGTTCATTATCACATGAAAAGAGGGGTACTTTTATTCAGTTCTAGGGTTGCATATGACAACGGTTAGATTCGATAAGCTTAGAGGTGATATCGTGATAGAATATAGAGCGTAACATTGATAAGTCTGGAATCCTCGTGACACCACCCGGGGGTATCATTGTGGAATCATACGGCATCCTTATCTCACGAAAGCATCATGACCATGAACATGTGTTGCGTCAAAAGAGACTAATCGAGCAGACTCTGACGAGCCGCGGGGGTGATAGGATTGTTCGATGGGTCCACCGCAACGTTGACGGAGTAATCCATTCGCACCGTCAAAAACGATATGGTCTTTGCGGCCGAGTGTGTGTGTGTTTCTCGCTCCAAAAATCTCTTCCGTAACTAGTACTTCAGGTCATGAGGCCAAAGGAAGCATACGTGCAAGTCCTGGAACACCAGCTGCAGTCTTGATCCCTTACCCATCAACTCTACGGGAGGCCGGAGGACCTATAAACGTGCTTTGTCGGATCTCTCACCATGGGACGAGCGGTAACGGGTGCCTTTAGGAACGGGGTCTATATAAGAGGGCAATGAGGGTTTTCGAGACCTATGAGAAGCCTTAGAGCGGCCAATTATAGCATAAAAAATAGATCGGCTGCAACCGTAACGACGCACGCTTACTGCGACGCTATACATGTGTCCCCACTGAATACGTGTCCCTGGCTCGCAATCACGATCGCTCCCCCAAAGTAGGAACCCAACACTATTG'/>

    <sequence taxon='180' value='GGTGGAATTTTTGGAATACCTTTTCGGAATCGCATTCTCAAGCATACTGCTTCGTACTGACACCCTGCCCGTACGTTGGTAGGGTCCGGGATAACAAATCGTGGGAACAGGTCGCATTCTGAGGTCTTACTACCAACGATTGTCGGTGAGACCTTGACCGGAAGGCTACTCCCTTACCCTCGCTTACAAAGGCCGTCCCCTACGAACCTTTGCTGCCATCCTCAACGCAACGAACAAAAGGGGAACACAACTATTCCGCAACAGCTCTAGAAAACGTGGCCGGATTCCAGTTGTAAAGTGCTCCGTGGGGATAGTTATGTCCAGTCTTGTTGTACAATTTTTCGCGGGATCGTCCGCCAGCACGGCGATTCAAAGTTTTTCCGAATTCCAGTGGGCGGGACATACGAAGCGTAGCCGTAGCTCCCTGGCCACACCCATACGCAGGAGATCCGCGCGGGGATTCAGCACCTGTTTGGTCACAATGCTCAACTCAACTCCCGACCGCCAACTCTCTGTCAGATCCGTTTGGTTGTCCCTCTCTAATAACGTAGTTCACACCTGTGCTCAAAGACGACAAAGCTTCCCTCATATCCGGATCAGGCTGTCAGGTCCTCCTATGCAGAGGGATGCAGATCTGAGCACGAGTGGGATCCCGATCGATTACCCCGACAGCGGCAAGAGTAGAACACAATATTTGCAATAGCTTCGCGCGTGTCTCCGGAGCCATAGAGTTCTTACTCTGAAAATGACGCACTCAGAAACGGCCGAGCAATGGGGCACTGATCACTGCGTTTGGGGGGCGCCTGGACGCTGATCTATAACTACGCGTATCTCTATGCGTTAGCGGCCCTCTGTGTGGCAGTTTGGCGCCCAACGACAAGTGCGCCCTACTATTACTGCTTGGGTCTAGTCCCAGCCTCTCGGATCACCCCAAGTCATACCCAGAGCAATTGATCTGGTTGCGATCAGTCCATTTTCGGAACCCACGGGCTTATTGGAGAGTAAGGAGCTACTATGCGTTTCCACGGTTAAACTCATTCCAATGCTCGGCTAGGTGGCTACCGCGCGTCGAACTGGTGGTCTTACCATTGTCTAGCTCTCTGGCGTGGACAGACCTAGCAACAAACGGCACGGGTGGACTGTTGTATCCATGCTGATGTCCGACATGGGTCTAGACGACCGGGCCGGATTGGCTGCCGCAAGAAGCTTTAACGGCAGATATAAGCTTGTTCTCCCTCTCCCTTTTGTGGGTTCATTATCACATGAAAAGAGGGGTACTTTTATTCAGTTCTAGGGTTGCATATGACAACGGTTAGATTCGATAAGCTTAGAGGTGATATCGTGATAGAATATAGAGCGTAACATTGATAAGTCTGGAATCCTCGTGACACCACCCGGGGGTATCATTGTGGAATCATACGGGATCCTTATCTCACGAAAGCATCATGACCATGAACATGTGTTGCGTCAAAAGAGACTAATCGAGCAGACTCTGACGAGCCGCGGGGGTGATAGGATTGTTCGATGGGTCCACCGCAACGTTGACGGAGTAATCCATTCGCACCGTCAAAAACGATATGGTCTTTGCGGCCGAGTGTGTGTGTGTTTCTCGCTCCAAAAATCTCTTCCGTAACTAGTACTTCAGGTCATGAGGCCAAAGGAAGCATACGTGCAAGTCCTGGAACACCAGCTGCAGTCTTGATCCCTTACCCATCAACTCTACGGGAGGCCGGAGGACCTATAAACGTGCTTTGTCGGATCTCTCACCATGGGACGAGCGGTAACGGGTGCCTTTAGGAACGGGGTCTATATAAGAGGGCAATGAGGGTTTTCGAGACCTATGAGAAGCCTTAGAGCGGCCAATTATAGCATAAAAAATAGATCGGCTGCAACCGTAACGACGCACGCTTACTGCGACGCTATACATGTGTCCCCACTGAATACGTGTCCCTGGCTCGCAATCACGATCGCTCCCCCAAAGTAGGAACCCAACACTATTG'/>

    <sequence taxon='183' value='GGTGGAATTTTTGGAATACCTTTTCGGAATCGCATTCTCAAGCATACTGCTTCGTACTGACACCCTGCCCGTACGTTGGTAGGGTCCGGGATAACAAATCGTGGGAACAGGTCGCATTCTGAGGTCTTACTACCAACGATTGTCGGTGAGACCTTGACCGGAAGGCTACTCCCTTACCCTCGCTTACAAAGGCCGTCCCCTACGAACCTTTGCTGCCATCCTCAACGCAACGAACAAAAGGGGAACACAACTATTCCGCAACAGCTCTAGAAAACGTGGCCGGATTCCAGTTGTAAAGTGCTCCGTGGGGATAGTTATGTCCAGTCTTGTTGTACAATTTTTCGCGGGATCGTCCGCCAGCACGGCGATTCAAAGTTTTTCCGAATTCCAGTGGGCGGGACATACGAAGCGTAGCCGTAGCTCCCTGGCCACACCCATACGCAGGAGATCCGCGCGGGGATTCAGCACCTGTTTGGTCACAATGCTCAACTCAACTCCCGACCGCCAACTCTCTGTCAGATCCGTTTGGTTGTCCCTCTCTAATAACGTAGTTCACACCTGTGCTCAAAGACGACAAAGCTTCCCTCATATCCGGATCAGGCTGTCAGGTCCTCCTATGCAGAGGGATGCAGATCTGAGCACGAGTGGGATCCCGATCGATTACCCCGACAGCGGCAAGAGTAGAACACAATATTTGCAATAGCTTCGCGCGTGTCTCCGGAGCCATAGAGTTCTTACTCTGAAAATGACGCACTCAGAAACGGCCGAGCAATGGGGCACTGATCACTGCGTTTGGGGGGCGCCTGGACGCTGATCTATAACTACGCGTATCTCTATGCGTTAGCGGCCCTCTGTGTGGCAGTTTGGCGCCCAACGACAAGTGCGCCCTACTATTACTGCTTGGGTCTAGTCCCAGCCTCTCGGATCACCCCAAGTCATACCCAGAGCAATTGATCTGGTTGCGATCAGTCCATTTTCGGAACCCACGGGCTTATTGGAGAGTAAGGAGCTACTGTGCGTTTCCACGGTTAAACTCATTCCAATGCTCGGCTAGGTGGCTACCGCGCGTCGAACTGGTGGTCTTACCATTGTCTAGCTCTCTGGCGTGGACAGACCTAGCAACAAACGGCACGGGTGGACTGTTGTATCCATGCTGATGTCCGACATGGGTCTAAACGACCGGGCCGGATTGGCTGCCGCAAGAAGCTTTAACGGCAGATATAAGCTTGTTCTCCCTCTCCCTTTTGTGGGTTCATTATCACATGAAAAGAGGGGTACTTTTATTCAGTTCTAGGGTTGCATATGACAACGGTTAGATTCGATAAGCTTAGAGGTGATATCGTGATAGAATATAGAGCGTAACATTGATAAGTCTGGAATCCTCGTGACACCACCCGGGGGTATCATTGTGGAATCATACGGGATCCTTATCTCACGAAAACATCATGACCATGAACATGTGTTGCGTCAAAAGAGACTAATCGAGCAGACTCTGACGAGCCGCGGGGGTGATAGGATTGTTCGATGGGTCCACCGCAACGTTGACGGAGTAATCCATTCGCACCGTCAAAAACGATATGGTCTTTGCGGCCGAGTGTGTGTGTGTTTCTCGCTCCAAAAATCTCTTCCGTAACTAGTACTTCAGGTCATGAGGCCAAAGGAAGCATACGTGCAAGTCCTGGAACACCAGCTGCAGTCTTGATCCCTTACCCATCAACTCTACGGGAGGCCGGAGGACCTATAAACGTGCTTTGTCGGATCTCTCACCATGGGACGAGCGGTAACGGGTGCCTTTAGGAACGGGGTCTATATAAGAGGGCAATGAGGGTTTTCGAGACCTATGAGAAGCCTTAGAGCGGCCAATTATAGCATAAAAAATAGATCGGCTGCAACCGTAACGACGCACGCTTACTGCGACGCTATACATGTGTCCCCACTGAATACGTGTCCCTGGCTCGCAATCACGATCGCTCCCCCAAAGTAGGAACCCAACACTATTG'/>

    <sequence taxon='146' value='GGTGGAATTTTTGGAATACCTTTTCGGAATCGCATTCTCAAGCATACTGCTTCGTACTGACACCCTGCCCGTACGTTGGTAGGGTCCGGGATAGCAAATCGTGGGAACAGGTCGCATTCTGAGGTCTTACTACCAACGATTGTCGGTGAGACCTTGACCGGAAGGCTACTCCCTTACCCTCGCTTACAAAGGCCGTCCCCTACGAACCTTTGCTGCCATCCTCAACGCAACGAACAAAAGGGGAACACAACTATTCCGCAACAGCTCTAGAAAACGTGGCCGGATTCCAGTTGTAAAGTGCTCCGTGGGGATAGTTATGTCCAGTCTTGTTGTACAATTTTTCGCGGGATCGTCCGCCAGCACGGCGATTCAAAGTTTTTCCGAATTCCAGTGGGCGGGACATACGAAGCGTAGCCGTAGCTCCCTGGCCACACCCATACGCAGGAGATCCGCGCGGGGATTCAGCACCTGTTTGGTCACAATGCTCAACTCAACTCCCGACCGCCAACTCTCTGTCAGATCCGTTTGGTTGTCCCTCTCTAATAACGTAGTTCACACCTGTGCTCAAAGACGACAAAGCTTCCCTCATATCCGGATCAGGCTGTCAGGTCCTCCTATGCAGAGGGATGCAGATCTGAGCACGAGTGGGATCCCGATCGATTACCCCGACAGCGGCAAGAGTAGAACACAATATTTGCAATAGCTTCGCGCGTGTCTCCGGAGCCATAGAGTTCTTACTCTGAAAATGACGCACTCAGAAACGGCCGACCAATGGGGCACTGATCACTGCGTTTGGGGGGCGCCTGGACGCTGATCTATAACTACGCGTATCTCTATGCGTTAGCGGCCCTCTGTGTGGCAGTTTGGCGCCCAACGACAAGTGCGCCCTACTATTACTGCTTGGGTCTAGTCCCAGCCTCTCGGATCACCCCAAGTCATACCCAGAGCAATTGATCTGGTTGCGATCAGTCCATTTTCGGAACCCACGGGCTTATTGGAGAGTAAGGAGCTACTATGCGTTTCCACGGTTAAACTCATTCCAATGCTCGGCTAGGTGGCTACCGCGCGTCGAACTGGTGGTCTTACCATTGTCTAGCTCTCTGGCGTGGACAGACCTAGCAACAAACGGCACGGGTGGACTGTTGTATCCATGCTGATGTCCGACATGGGTCTAGACGACCGGGCCGGATTGGCTGCCGCAAGAAGCTTTAACGGCAGATATAAGCTTGTTCTCCCTCTCCCTTTTGTGGGTTCATTATCACATGAAAAGAGGGGTACTTTTATTCAGTTCTAGGGTTGCATATGACAACGGTTAGATTCGATAAGCTTAGAGGTGATATCGTGATAGAATATAGAGCGTAACATTGATAAGTCTGGAATCCTCGTGACACCACCCGGGGGTATCATTGTGGAATCATACGGCATCCCTATCTCACGAAAGCATCATGACCATGAACATGTGTTGCGTCAAAAGAGACTAATCGAGCAGACTCTGACGAGCCGCGGGGGTGATAGGATTGTTCGATGGGTCCACCGCAACGTTGACGGAGTAATCCATTCGCACCGTCAAAAACGATATGGTCTTTGCGGCCGAGTGTGTGTGTGTTTCTCGCTCCAAAAATCTCTTCCGTAACTAGTACTTCAGGTCATGAGGCCAAAGGAAGCATACGTGCAAGTCCTGGAACACCAGCTGCAGTCTTGATCCCTTACCCATCAACTCTACGGGAGGCCGGAGGACCTATAAACGTGCTTTGTCGGATCTCTCACCATGGGACGAGCGGTAACGGGTGCCTTTAGGAACGGGGTCTATATAAGAGGGCAATGAGGGTTTTCGAGACCTATGAGAAGCCTTAGAGCGGCCAATTATAGCATAAAAAATAGATCGGCTGCAACCGTAACGACGCACGCTTACTGCGACGCTATACATGTGTCCCCACTGAATACGTGTCCCTGGCTCGCAATCACGATCGCTCCCCCAGAGTAGGAACCCAACACTATTG'/>

    <sequence taxon='113' value='GGTGGAATTTTTGGAATACCTTTTCGGAATCGCATTCTCAAGCATACTGCTTCGTACTGACACCCTGCCCGTACGTTGGTAGGGTCCGGAATAACAAATCGTGGGAACAGGTCGCATTCTGAGGTCTTACTACCAACGATTGTCGGTGAGACCTTGACCGGAAGGCTACTCCCTTACCCTCGCTTACAAAGGCCGTCCCCTACGAACCTTTGCTGCCATCCCCAACGCAACGAACAAAAGGGGAACACAACTATTCCGCAACAGCTCTAGAAAACGTGGCCGGATTCCAGTTGTAAAGTGCTCCGTGGGGATAGTTATGTCCAGTCTTGTTGTACAATTTTTCGCGGGATCGTCCGCCAGCACGGCGATTCAAAGTTTTTCCGAATTCCAGTGGGCGGGACATACGAAGCGTAGCCGTAGCTCCCTGGCCACACCCATACGCAGGAGATCCGCGCGGGGATTCAGCACCTGTTTGGTCACAATGCTCAACTCAACTCCCGACCGCCAACTCTCTGTCAGATCCGTTTGGTTGTCCCTCTCTAATAACGTAGTTCACACCTGTGCTCAAAGACGACAAAGCTTCCCTCATATCCGGATCAGGCTGTCAGGTCCTCCTATGCAGAGGGATGCAGATCTGAGCACGAGTGGGATCCCGATCGATTACCCCGACAGCGGCAAGAGTAGAACACAATATTTGCAATAGCTTCGCGCGTGTCCCCGGAGCCATAGAGTTCTTACTCTGAAAATGACGCACTCAGAAACGGCCGACCAATGGGGCACCGATCACTGCGTTTGGGGGGCGCCTGGACGCTGATCTATAACTACGCGTATCTCTATGCGTTAGCGGCCCTCTGTGTGGCAGTTTGGCGCCCAACGACAAGTGCGCCCTACTATTACTGCTTGGGTCTAGTCCCAGCCTCTCGGATCACCCCAAGTCATACCCAGAGCAATTGATCTGGTTGCGATCAGTCCATTTTCGGAACCCACGGGCTTATTGGAGAGTAAGGAGCTACTATGCGTTTCCACGGTTAAACTCATTCCAATGCTCGGCTAGGTGGCTACCGCGCGTCGAACTGGTGGTCTTACCATTGTCTAGCTCTCTGGCGTGGACAGACCTAGCAACAAACGGCACGGGTGGACTGTTGTATCCATGCTGATGTCCGACATGGGTCTAGACGACCGGGCCGGATTGGCTGCCGCAAGAAGCTTTAACGGCAGATATAAGCTTGTTCTCCCTCTCCCTTTTGTGGGTTCATTATCACATGAAAAGAGGGGTACTTTTATTCAGTTCTAGGGTTGCATATGACAACGGTTAGATTCGATAAGCTTAGAGGTGATATCGTGATAGAATATAGAGCGTAACATTGATAAGTCTGGAATCCTCGTGACACCACCCGGGGGTATCATTGTGGAATCATACGGCATCCCTATCTCACGAAAGCATCATGACCATGAACATGTGTTGCGTCAAAAGAGACTAATCGAGCAGACTCTGACGAGCCGCGGGGGTGATAGGATTGTTCGATGGGTCCACCGCAACGTTGACGGAGTAATCCATTCGCACCGTCAAAAACGATATGGTCTTTGCGGCCGAGTGTGTGTGTGTTTCTCGCTCCAAAAATCTCTTCCGTAACTAGTACTTCAGGTCATGAGGCCAAAGGAAGCATACGTGCAAGTCCTGGAACACCAGCTGCAGTCTTGATCCCTTACCCATCAACTCTACGGGAGGCCGGAGGACCTATAAACGTGCTTTGTCGGATCTCTCACCATGGGACGAGCGGTAACGGGTGCCTTTAGGAACGGGGTCTATATAAGAGGGCAATGAGGGTTTTCGAGACCTATGAGAAGCCTTAGAGCGGCCAATTATAGCATAAAAAATAGATCGGCTGCAACCGTAACGACGCACGCTTACTGCGACGCTATACATGTGTCCCCACTGAATACGTGTCCCTGGCTCGCAATCACGATCGCTCCCCCAGAGTAGGAACCCAACACTATTG'/>

    <sequence taxon='115' value='GGTGGAATTTTTGGAATACCTTTTCGGAATCGCATTCTCAAGCATACTGCTTCGTACTGACACCCTGCCCGTACGTTGGTAGGGTCCGGAATAACAAATCGTGGGAACAGGTCGCATTCTGAGGTCTTACTACCAACGATTGTCGGTGAGACCTTGACCGGAAGGCTACTCCCTTACCCTCGCTTACAAAGGCCGTCCCCTACGAACCTTTGCTGCCATCCCCAACGCAACGAACAAAAGGGGAACACAACTATTCCGCAACAGCTCTAGAAAACGTGGCCGGATTCCAGTTGTAAAGTGCTCCGTGGGGATAGTTATGTCCAGTCTTGTTGTACAATTTTTCGCGGGATCGTCCGCCAGCACGGCGATTCAAAGTTTTTCCGAATTCCAGTGGGCGGGACATACGAAGCGTAGCCGTAGCTCCCTGGCCACACCCATACGCAGGAGATCCGCGCGGGGATTCAGCACCTGTTTGGTCACAATGCTCAACTCAACTCCCGACCGCCAACTCTCTGTCAGATCCGTTTGGTTGTCCCTCTCTAATAACGTAGTTCACACCTGTGCTCAAAGACGACAAAGCTTCCCTCATATCCGGATCAGGCTGTCAGGTCCTCCTATGCAGAGGGATGCAGATCTGAGCACGAGTGGGATCCCGATCGATTACCCCGACAGCGGCAAGAGTAGAACACAATATTTGCAATAGCTTCGCGCGTGTCCCCGGAGCCATAGAGTTCTTACTCTGAAAATGACGCACTCAGAAACGGCCGACCAATGGGGCACCGATCACTGCGTTTGGGGGGCGCCTGGACGCTGATCTATAACTACGCGTATCTCTATGCGTTAGCGGCCCTCTGTGTGGCAGTTTGGCGCCCAACGACAAGTGCGCCCTACTATTACTGCTTGGGTCTAGTCCCAGCCTCTCGGATCACCCCAAGTCATACCCAGAGCAATTGATCTGGTTGCGATCAGTCCATTTTCGGAACCCACGGGCTTATTGGAGAGTAAGGAGCTACTATGCGTTTCCACGGTTAAACTCATTCCAATGCTCGGCTAGGTGGCTACCGCGCGTCGAACTGGTGGTCTTACCATTGTCTAGCTCTCTGGCGTGGACAGACCTAGCAACAAACGGCACGGGTGGACTGTTGTATCCATGCTGATGTCCGACATGGGTCTAGACGACCGGGCCGGATTGGCTGCCGCAAGAAGCTTTAACGGCAGATATAAGCTTGTTCTCCCTCTCCCTTTTGTGGGTTCATTATCACATGAAAAGAGGGGTACTTTTATTCAGTTCTAGGGTTGCATATGACAACGGTTAGATTCGATAAGCTTAGAGGTGATATCGTGATAGAATATAGAGCGTAACATTGATAAGTCTGGAATCCTCGTGACACCACCCGGGGGTATCATTGTGGAATCATACGGCATCCCTATCTCACGAAAGCATCATGACCATGAACATGTGTTGCGTCAAAAGAGACTAATCGAGCAGACTCTGACGAGCCGCGGGGGTGATAGGATTGTTCGATGGGTCCACCGCAACGTTGACGGAGTAATCCATTCGCACCGTCAAAAACGATATGGTCTTTGCGGCCGAGTGTGTGTGTGTTTCTCGCTCCAAAAATCTCTTCCGTCACTAGTACTTCAGGTCATGAGGCCAAAGGAAGCATACGTGCAAGTCTTGGAACACCAGCTGCAGTCTTGATCCCTTACCCATCAACTCTACGGGAGGCCGGAGGACCTATAAACGTGCTTTGTCGGATCTCTCACCATGGGACGAGCGGTAACGGGTGCCTTTAGGAACGGGGTCTATATAAGAGGGCAATGAGGGTTTTCGAGACCTATGAGAAGCCTTAGAGCGGCCAATTATAGCATAAAAAATAGATCGGCTGCAACCGTAACGACGCACGCTTACTGCGACGCTATACATGTGTCCCCACTGAATACGTGTCCCTGGCTCGCAATCACGATCGCTCCCCCAGAGTAGGAACCCAACACTATTG'/>

    <sequence taxon='118' value='GGTGGAATTTTTGGAATACCTTTTCGGAATCGCATTCTCAAGCATACTGCTTCGTACTGACACCCTGCCCGTACGTTGGTAGGGTCCGGAATAACAAATCGTGGGAACAGGTCGCATTCTGAGGTCTTACTACCAACGATTGTCGGTGAGACCTTGACCGGAAGGCTACTCCCTTACCCTCGCTTACAAAGGCCGTCCCCTACGAACCTTTGCTGCCATCCCCATCGCAACGAACAAAAGGGGAACACAACTATTCCGCAACAGCTCTAGAAAACGTGGCCGGATTCCAGTTGTAAAGTGCTCCGTGGGGATAGTTATGTCCAGTCTTGTTGTACAATTTTTCGCGGGATCGTCCGCCAGCACGGCGATTCAAAGTTTTTCCGAATTCCAGTGGGCGGGACATACGAAGCGTAGCCGTAGCTCCCTGGCCACACCCATACGCAGGAGATCCGCGCGGGGATTCAGCACCTGTTTGGTCACAATGCTCAACTCAACTCCCGACCGCCAACTCTCTGTCAGATCCGTTTGGTTGTCCCTCTCTAATAACGTAGTTCACACCTGTGCTCAAAGACGACAAAGCTTCCCTCATATCCGGATCAGGCTGTCAGGTCCTCCTATGCAGAGGGATGCAGATCTGAGCACGAGTGGGATCCCGATCGATTACCCCGACAGCGGCAAGAGTAGAACACAATATTTGCAATAGCTTCGCGCGTGTCCCCGGAGCCATAGAGTTCTTACTCTGAAAATGACGCACTCAGAAACGGCCGACCAATGGGGCACCGATCACTGCGTTTGGGGGGCGCCTGGACGCTGATCTATAACTACGCGTATCTCTATGCGTTAGCGGCCCTCTGTGTGGCAGTTTGGCGCCCAACGACAAGTGCGCCCTACTATTACTGCTTGGGTCTAGTCCCAGCCTCTCGGATCACCCCAAGTCATACCCAGAGCAATTGATCTGGTTGCGATCAGTCCATTTTCGGAACCCACGGGCTTATTGGAGAGTAAGGAGCTACTATGCGTTTCCACGGTTAAACTCATTCCAATGCTCGGCTAGGTGGCTACCGCGCGTCGAACTGGTGGTCTTACCATTGTCTAGCTCTCTGGCGTGGACAGACCTAGCAACAAACGGCACGGGTGGACTGTTGTATCCATACTGATGTCCGACATGGGTCTAGACGACCGGGCCGGATTGGCTGCCGCAAGAAGCTTTAACGGCAGATATAAGCTTGTTCTCCCTCTCCCTTTTGTGGGTTCATTATCACATGAAAAGAGGGGTACTTTTATTCAGTTCTAGGGTTGCATATGACAACGGTTAGATTCGATAAGCTTAGAGGTGATATCGTGATAGAATATAGAGCGTAACATTGATAAGTCTGGAATCCTCGTGACACCACCCGGGGGTATCATTGTGGAATCATACGGCATCCCTATCTCACGAAAGCATCATGACCATGAACATGTGTTGCGTCAAAAGAGACTAATCGAGCAGACTCTGACGAGCCGCGGGGGTGATAGGATTGTTCGATGGGTCCACCGCAACGTTGACGGAGTAATCCATTCGCACCGTCAAAAACGATATGGTCTTTGCGGCCGAGTGTGTGTGTGTTTCTCGCTCCAAAAATCTCTTCCGTCACTAGTACTTCAGGTCATGAGGCCAAAGGAAGCATACGTGCAAGTCTTGGAACACCAGCTGCAGTCTTGATCCCTTACCCATCAACTCTACGGGAGGCCGGAGGACCTATAAACGTGCTTTGTCGGATCTCTCACCATGGGACGAGCGGTAACGGGTGCCTTTAGGAACGGGGTCTATATAAGAGGGCAATGAGGGTTTTCGAGACCTATGAGAAGCCTTAGAGCGGCCAATTATAGCATAAAAAATAGATCGGCTGCAACCGTAACGACGCACGCTTACTGCGACGCTATACATGTGTCCCCACTGAATACGTGTCCCTGGCTCGCAATCACGATCGCTCCCCCAGAGTAGGAACCCAACACTATTG'/>

    <sequence taxon='132' value='GGTGGAATTTTTGGAATACCTTTTCGGAATCGCATTCTCAAGCATACTGCTTCGTGCTGACACCCTGCCCGTACGTTGGTAGGGTCCGGAATAACAAATCGTGGGAACAGGTCGCATTCTGAGGTCTTACTACCAACGATTGTCGGTGAGACCTTGACCGGAAGGCTACTCCCTTACCCTCGCTTACAAAGGCCGTCCCCTACGAACCTTTGCTGCCATCCCCATCGCAACGAACAAAAGGGGAACACAACTATTCCGCAACAGCTCTAGAAAACGTGGCCGGATTCCAGTTGTAAAGTGCTCCGTGGGGATAGTTATGTCCAGTCTTGTTGTACAATTTTTCGCGGGATCGTCCGCCAGCACGGCGATTCAAAGTTTTTCCGAATTCCAGTGGGCGGGACATACGAAGCGTAGCCGTAGCTCCCTGGCCACACCCATACGCAGGAGATCCGCGCGGGGATTCAGCACCTGTTTGGTCACAATGCTCAACTCAACTCCCGACCGCCAACTCTCTGTCAGATCCGTTTGGTTGTCCCTCTCTAATAACGTAGTTCACACCTGTGCTCAAAGACGACAAAGCTTCCCTCATATCCGGATCAGGCTGTCAGGTCCTCCTATGCAGAGGGATGCAGATCTGAGCACGAGTGGGATCCCGATCGATTACCCCGACAGCGGCAAGAGTAGAACACAATATTTGCAATAGCTTCGCGCGTGTCCCCGGAGCCATAGAGTTCTTACTCTGAAAATGACGCACTCAGAAACGGCCGACCAATGGGGCACCGATCACTGCGTTTGGGGGGCGCCTGGACGCTGATCTATAACTACGCGTATCTCTATGCGTTAGCGGCCCTCTGTGTGGCAGTTTGGCGCCCAACGACAAGTGCGCCCTACTATTACTGCTTGGGTCTAGTCCCAGCCTCTCGGATCACCCCAAGTCATACCCAGAGCAATTGATCTGGTTGCGATCAGTCCATTTTCGGAACCCACGGGCTTATTGGAGAGTAAGGAGCTACTATGCGTTTCCACGGTTAAACTCATTCCAATGCTCGGCTAGGTGGCTACCGCGCGTCGAACTGGTGGTCTTACCATTGTCTAGCTCTCTGGCGTGGACAGACCTAGCAACAAACGGCACGGGTGGACTGTTGTATCCATACTGATGTCCGACATGGGTCTAGACGACCGGGCCGGATTGGCTGCCGCAAGAAGCTTTAACGGCAGATATAAGCTTGTTCTCCCTCTCCCTTTTGTGGGTTCATTATCACATGAAAAGAGGGGTACTTTTATTCAGTTCTAGGGTTGCATATGACAACGGTTAGATTCGATAAGCTTAGAGGTGATATCGTGATAGAATATAGAGCGTAACATTGATAAGTCTGGAATCCTCGTGACACCACCCGGGGGTATCATTGTGGAATCATACGGCATCCCTATCTCACGAAAGCATCATGACCATGAACATGTGTTGCGTCAAAAGAGACTAATCGAGCAGACTCTGACGAGCCGCGGGGGTGATAGGATTGTTCGATGGGTCCACCGCAACGTTGACGGAGTAATCCATTCGCACCGTCAAAAACGATATGGTCTTTGCGGCCGAGTGTGTGTGTGTTTCTCGCTCCAAAAATCTCTTCCGTCACTAGTACTTCAGGTCATGAGGCCAAAGGAAGCATACGTGCAAGTCTTGGAACACCAGCTGCAGTCTTGATCCCTTACCCATCAACTCTACGGGAGGCCGGAGGACCTATAAACGTGCTTTGTCGGATCTCTCACCATGGGACGAGCGGTAACGGGTGCCTTTAGGAACGGGGTCTATATAAGAGGGCAATGAGGGTTTTCGAGACCTATGAGAAGCCTTAGAGCGGCCAATTATAGCATAAAAAATAGATCGGCTGCAACCGTAACGACGCACGCTTACTGCGACGCTATACATGTGTCCCCACTGAATACGTGTCCCTGGCTCGCAATCACGATCGCTCCCCCAGAGTAGGAACCCAACACTATTG'/>

    <sequence taxon='133' value='GGTGGAATTTTTGGAATACCTTTTCGGAATCGCATTCTCAAGCATACTGCTTCGTGCTGACACCCTGCCCGTACGTTGGTAGGGTCCGGAATAACAAATCGTGGGAACAGGTCGCATTCTGAGGTCTTACTACCAACGATTGTCGGTGAGACCTTGACCGGAAGGCTACTCCCTTACCCTCGCTTACAAAGGCCGTCCCCTACGAACCTTTGCTGCCATCCCCATCGCAACGAACAAAAGGGGAACACAACTATTCCGCAACAGCTCTAGAAAACGTGGCCGGATTCCAGTTGTAAAGTGCTCCGTGGGGATAGTTATGTCCAGTCTTGTTGTACAATTTTTCGCGGGATCGTCCGCCAGCACGGCGATTCAAAGTTTTTCCGAATTCCAGTGGGCGGGACATACGAAGCGTAGCCGTAGCTCCCTGGCCACACCCATACGCAGGAGATCCGCGCGGGGATTCAGCACCTGTTTGGTCACAATGCTCAACTCAACTCCCGACCGCCAACTCTCTGTCAGATCCGTTTGGTTGTCCCTCTCTAATAACGTAGTTCACACCTGTGCTCAAAGACGACAAAGCTTCCCTCATATCCGGATCAGGCTGTCAGGTCCTCCTATGCAGAGGGATGCAGATCTGAGCACGAGTGGGATCCCGATCGATTACCCCGACAGCGGCAAGAGTAGAACACAATATTTGCAATAGCTTCGCGCGTGTCCCCGGAGCCATAGAGTTCTTACTCTGAAAATGACGCACTCAGAAACGGCCGACCAATGGGGCACCGATCACTGCGTTTGGGGGGCGCCTGGACGCTGATCTATAACTACGCGTATCTCTATGCGTTAGCGGCCCTCTGTGTGGCAGTTTGGCGCCCAACGACAAGTGCGCCCTACTATTACTGCTTGGGTCTAGTCCCAGCCTCTCGGATCACCCCAAGTCATACCCAGAGCAATTGATCTGGTTGCGATCAGTCCATTTTCGGAACCCACGGGCTTATTGGAGAGTAAGGAGCTACTATGCGTTTCCACGGTTAAACTCATTCCAATGCTCGGCTAGGTGGCTACCGCGCGTCGAACTGGTGGTCTTACCATTGTCTAGCTCTCTGGCGTGGACAGACCTAGCAACAAACGGCACGGGTGGACTGTTGTATCCATACTGATGTCCGACATGGGTCTAGACGACCGGGCCGGATTGGCTGCCGCAAGAAGCTTTAACGGCAGATATAAGCTTGTTCTCCCTCTCCCTTTTGTGGGTTCATTATCACATGAAAAGAGGGGTACTTTTATTCAGTTCTAGGGTTGCATATGACAACGGTTAGATTCGATAAGCTTAGAGGTGATATCGTGATAGAATATAGAGCGTAACATTGATAAGTCTGGAATCCTCGTGACACCACCCGGGGGTATCATTGTGGAATCATACGGCATCCCTATCTCACGAAAGCATCATGACCATGAACATGTGTTGCGTCAAAAGAGACTAATCGAGCAGACTCTGACGAGCCGCGGGGGTGATAGGATTGTTCGATGGGTCCACCGCAACGTTGACGGAGTAATCCATTCGCACCGTCAAAAACGATATGGTCTTTGCGGCCGAGTGTGTGTGTGTTTCTCGCTCCAAAAATCTCTTCCGTCACTAGTACTTCAGGTCATGAGGCCAAAGGAAGCATACGTGCAAGTCTTGGAACACCAGCTGCAGTCTTGATCCCTTACCCATCAACTCTACGGGAGGCCGGAGGACCTATAAACGTGCTTTGTCGGATCTCTCACCATGGGACGAGCGGTAACGGGTGCCTTTAGGAACGGGGTCTATATAAGAGGGCAATGAGGGTTTTCGAGACCTATGAGAAGCCTTAGAGCGGCCAATTATAGCATAAAAAATAGATCGGCTGCAACCGTAACGACGCACGCTTACTGCGACGCTATACATGTGTCCCCACTGAATACGTGTCCCTGGCTCGCAATCACGATCGCTCCCCCAGAGTAGGAACCCAACACTATTG'/>

    <sequence taxon='116' value='GGTGGAATTTTTGGAATACCTTTTCGGAATCGCATTCTCAAGCATACTGCTTCGTACTGACACCCTGCCCGTACGTTGGTAGGGTCCGGAATAACAAATCGTGGGAACAGGTCGCATTCTGAGGTCTTACTACCAACGATTGTCGGTGAGACCTTGACCGGAAGGCTACTCCCTTACCCTCGCTTACAAAGGCCGTCCCCTACGAACCTTTGCTGCCATCCCCAACGCAACGAACAAAAGGGGAACACAACTATTCCGCAACAGCTCTAGAAAACGTGGCCGGATTCCAGTTGTAAAGTGCTCCGTGGGGATAGTTATGTCCAGTCTTGTTGTACAATTTTTCGCGGGATCGTCCGCCAGCACGGCGATTCAAAGTTTTTCCGAATTCCAGTGGGCGGGACATACGAAGCGTAGCCGTAGCTCCCTGGCCACACCCATACGCAGGAGATCCGCGCGGGGATTCAGCACCTGTTTGGTCACAATGCTCAACTCAACTCCCGACCGCCAACTCTCTGTCAGATCCGTTTGGTTGTCCCTCTCTAATAACGTAGTTCACACCTGTGCTCAAAGACGACAAAGCTTCCCTCATATCCGGATCAGGCTGTCAGGTCCTCCTATGCAGAGGGATGCAGATCTGAGCACGAGTGGGATCCCGATCGATTACCCCGACAGCGGCAAGAGTAGAACACAATATTTGCAATAGCTTCGCGCGTGTCCCCGGAGCCATAGAGTTCTTACTCTGAAAATGACGCACTCAGAAACGGCCGACCAATGGGGCACCGATCACTGCGTTTGGGGGGCGCCTGGACGCTGATCTATAACTACGCGTATCTCTATGCGTTAGCGGCCCTCTGTGTGGCAGTTTGGCGCCCAACGACAAGTGCGCCCTACTATTACTGCTTGGGTCTAGTCCCAGCCTCTCGGATCACCCCAAGTCATACCCAGAGCAATTGATCTGGTTGCGATCAGTCCATTTTCGGAACCCACGGGCTTATTGGAGAGTAAGGAGCTACTATGCGTTTCCACGGTTAAACTCATTCCAATGCTCGGCTAGGTGGCTACCGCGCGTCGAACTGGTGGTCTTACCATTGTCTAGCTCTCTGGCGTGGACAGACCTAGCAACAAACGGCACGGGTGGACTGTTGTATCCATGCTGATGTCCGACATGGGTCTAGACGACCGGGCCGGATTGGCTGCCGCAAGAAGCTTTAACGGCAGATATAAGCTTGTTCTCCCTCTCCCTTTTGTGGGTTCATTATCACATGAAAAGAGGGGTACTTTTATTCAGTTCTAGGGTTGCATATGACAACGGTTAGATTCGATAAGCTTAGAGGTGATATCGTGATAGAATATAGAGCGTAACATTGATAAGTCTGGAATCCTCGTGACACCACCCGGGGGTATCATTGTGGAATCATACGGCATCCCTATCTCACGAAAGCATCATGACCATGAACATGTGTTGCGTCAAAAGAGACTAATCGAGCAGACTCTGACGAGCCGCGGGGGTGATAGGATTGTTCGATGGGTCCACCGCAACGTTGACGGAGTAATCCATTCGCACCGTCAAAAACGATATGGTCTTTGCGGCCGAGTGTGTGTGTGTTTCTCGCTCCAAAAATCTCTTCCGTAACTAGTACTTCAGGTCATGAGGCCAAAGGAAGCATACGTGCAAGTCTTGGAACACCAGCTGCAGTCTTGATCCCTTACCCATCAACTCTACGGGAGGCCGGAGGACCTATAAACGTGCTTTGTCGGATCTCTCACCATGGGACGAGCGGTAACGGGTGCCTTTAGGAACGGGGTCTATATAAGAGGGCAATGAGGGTTTTCGAGACCTATGAGAAGCCTTAGAGCGGCCAATTATAGCATAAAAAATAGATCGGCTGCAACCGTAACGACGCACGCTTACTGCGACGCTATACATGTGTCCCCACTGAATACGTGTCCCTGGCTCGCAATCACGATCGCTCCCCCAGAGTAGGAACCCAACACTATTG'/>

    <sequence taxon='67' value='GGTGGAATTTTTGGAATACCTTTTCGGAATCGCATTCTCAAGCATACTGCTTCGTACTGACACCCTGCCCGTACGTTGGCAGGGTCCGGAATAACAAATCGTGGGACCAGGTCGCATTCTGAGGTCTTACTACCAACGATTGTCGGTGAGACCTTGACCGGAAGGCTACTCCCTTACCCTCGCTTACAAAGGCCGTCCCCTACGAACCTTTGCTGCTATCCCCAACGCAACGAACAAAAGGGAAACACAACTATTCCGCAACAGCTCTAGAAAACGTGGCCGGATTCCAGTTGTAAAGTGCTCCGTGGGGATAGTTATGTCCAGTCTTGTTGTACAATTTTTCGCGGGATCGTCCGCCAGCATGGCGATTCAAAGTTTTTCCGAATTCCAGTGGGCGGGACATACGAAGCGTAGCCGTAGCTCCCTGGCCACACCCATACGCAGGAGATCCGCGCGGTGATTCAGCACCTGTTTAGTCACAATGCTCAACTCAACTCCCGACCGCCAACTCTTTGTCAGATCCGTTTGGTTGTCCCTCTCTAATAACGTAGTTCACACCTGTGCTCAAGGACGACAAAGCTTCCCTCATATCCGGATCAGGCTGTCAGGTCCTCCTATGCAGAGGGACGCAGATCTGAGCACGAGTGGGATCCCGATCGATTACCCCGACAGCGGCAAGAGTGGAACACAATATTTGCAATAGCTTCGCGCGTGTCCCCGGAGCCATAGAGCTCTTACTCTGAAAATGACGCACTCAGAAACGGCCGACCAATGGGGCACTGATCACTGCGTTTGGGGGGCGCCTGGACGCTGATCTATAACTACGCGTATCTCTATGCGTTAGCGGCCCTCTGTGTGGCAGTTTGGCGCCCAACGACAAGTGCGCCCTACTATTACTGCTTGGGTCTAGTCCCAGCCTCTCGGATCACCCCAAGTCATACCCAGAGCAATTGATCTGGTTGCGATCAGTCCATTTTCGGAACCCACGGGCTTATTGGAGAGTAAGGAGCTACTATGCGTTTCCACGGTTAAACTCATTCCAGTGCTCGGCTAGGTGGCTACCACGCGTCGAACTGGTGGTCTTACCATTGTCTAGCTCTCTGGCGTGGACAGACCTAGCAACAAACGGCACGGGTGGACTGTTGTATCCATGCTGATGTCCGACATGGGTCTAGACGACCGGGCCGGATTGGCTGCCGCAAGAAGCTTTAACGGCAGATATAAGCTTGTTCTCCCTCTCCCTTTTGTGGGTTCATTATCACATGAAAAGAGGGGTACTTTTATTCAGTTCTAGGGTTGCATATGACAACGGTTAGATTCGATAAGCTTAGAGGTGATATCGTGATAGAATATAGAGCGTAACATTGATAAGTCTGGAATCCTCGTGACACCACCCGGGGGTATCATTGTGGAATCATACGGCATCCCTATCTCACGAAAGCATCATGACCATGAACATGTGTTGCGTCAAAAGAGACTAATCGAGCAGACTCTGACGAACCGCGGGGGTGATAGGATTGTTCGATGGGTCCACCGCAACGTTGACGGAGTAATCCATTCGCACCGTCAAAAACGATATGGTCTTTGCGGCCGAGTGTGTGTGTGTTTCTCGCTCCAAAAATCTCTTCCGTAACTAGTACTTCAGGTCATGAGGCCAAAGGAAGCATACGTGCAAGTCCTGGAACACCAGCTGCAGTCTTGATCCCTTACCCATCAACTCTACGGGAGGCCGGAGGACCTATAAACGTGCTTTGTCGGATCTCTCACCATGGGATGAGCGGCAACGGGTGCCTTTAGGAACGGGGTCTATATAAGAGGGCAATGAGGGTTTTCGCGACCTATGAGAAGCCTTAGAGCAGCCAATTATAGCATAAAAAATAGATCGGCTGCAACCGTAACGACGCACGCTTACTGCGACGCTATACATGTGTCCCCACTGAATACGTGTCCCTGGCTCGCAATCACGATCGCTCCCCCAGAGTAGGAACCCAACACTATTG'/>

    <sequence taxon='74' value='GGTGGAATTTTTGGAATACCTTTTCGGAATCGCATTCTCAAGCATACTGCTTCGTACTGACACCCTGCCCGTACGTTGGCAGGGTCCGGAATAACAAATCGTGGGACCAGGTCGCATTCTGAGGTCTTACCACCAACGATTGTCGGTGAGACCTTGACCGGAAGGCTACTCCCTTACCCTCGCTTACAAAGGCCGTCCCCTACGAACCTTTGCTGCTATCCCCAACGCAACGAACAAAAGGGAAACACAACTATTCCGCAACAGCTCTAGAAAACGTGGCCGGATTCCAGTTGTAAAGTGCTCCGTGGGGATAGTTATGTCCAGTCTTGTTGTACAATTTTTCGCGGGATCGTCCGCCAGCATGGCGATTCAAAGTTTTTCCGAATTCCAGTGGGCGGGACATACGAAGCGTAGCCGTAGCTCCCTGGCCACACCCATACGCAGGAGATCCGCGCGGTGATTCAGCACCTGTTTAGTCACAATGCTCAACTCAACTCCCGACCGCCAACTCTTTGTCAGATCCGTTTGGTTGTCCCTCTCTAATAACGTAGTTCACACCTGTGTTCAAGGACGACAAAGCTTCCCTCATATCCGGATCAGGCTGTCAGGTCCTCCTATGCAGAGGGACGCAGATCTGAGCACGAGTGGGATCCCGATCGATTACCCCGACAGCGGCAAGAGTGGAACACAATATTTGCAATAGCTTCGCGCGTGTCCCCGGAGCCATAGAGCTCTTACTCTGAAAATGACGCACTCAGAAACGGCCGACCAATGGGGCACTGATCACTGCGTTTGGGGGGCGCCTGGACGCTGATCTATAACTACGCGTATCTCTATGCGTTAGCGGCCCTCTGTGTGGCAGTTTGGCGCCCAACGACAAGTGCGCCCTACTATTACTGCTTGGGTCTAGTCCCAGCCTCTCGGATCACCCCAAGTCATACCCAGAGCAATTGATCTGGTTGCGATCAGTCCATTTTCGGAACCCACGGGCTTATTGGAGAGTAAGGAGCTACTATGCGTTTCCACGGTTAAACTCATTCCAGTGCTCGGCTAGGTGGCTACCACGCGTCGAACTGGTGGTCTTACCATTGTCTAGCTCTCTGGCGTGGACAGACCTAGCAACAAACGGCACGGGTGGACTGTTGTATCCATGCTGATGTCCGACATGGGTCTAGACGACCGGGCCGGATTGGCTGCCGCAAGAAGCTTTAACGGCAGATATAAGCTTGTTCTCCCTCTCCCTTTTGTGGGTTCATTATCACATGAAAAGAGGGGTACTTTTATTCAGTTCTAGGGTTGCATATGACAACGGTTAGATTCGATAAGCTTAGAGGTGATATCGTGATAGAATATAGAGCGTAACATTGATAAGTCTGGAATCCTCGTGACACCACCCGGGGGTATCATTGTGGAATCATACGGCATCCCTATCTCACGAAAGCATCATGACCATGAACATGTGTTGCGTCAAAAGAGACTAATCGAGCAGACTCTGACGAACCGCGGGGGTGATAGGATTGTTCGATGGGTCCACCGCAACGTTGACGGAGTAATCCATTCGCACCGTCAAAAACGATATGGTCTTTGCGGCCGAGTGTGTGTGTGTTTCTCGCTCCAAAAATCTCTTCCGTAACTAGTACTTCAGGTCATGAGGCCAAAGGAAGCATACGTGCAAGTCCTGGAACACCAGCTGCAGTCTTGATCCCTTACCCATCAACTCTACGGGAGGCCGGAGGACCTATAAACGTGCTTTGTCGGATCTCTCACCATGGGATGAGCGGCAACGGGTGCCTTTAGGAACGGGGTCTATATAAGAGGGCAATGAGGGTTTTCGCGACCTATGAGAAGCCTTAGAGCAGCCAATTATAGCATAAAAAATAGATCGGCTGCAACCGTAACGACGCACGCTTACTGCGACGCTATACATGTGTCCCCACTGAATACGTGTCCCTGGCTCGCAATCACGATCGCTCCCCCAGAGTAGGAACCCAACACTATTG'/>

    <sequence taxon='80' value='GGTGGAATTTTTGGAATACCTTTTCGGAATCGCATTCTCAAGCATACTGCTTCGTACTGACACCCTGCCCGTACGTTGGCAGGGTCCGGAATAACAAATCGTGGGACCAGGTCGCATTCTGAGGTCTTACCACCAACGATTGTCGGTGAGACCTTGACCGGAAGGCTACTCCCTTACCCTCGCTTACAAAGGCCGTCCCCTACGAACCTTTGCTGCTATCCCCAACGCAACGAACGAAAGGGAAACACAACTATTCCGCAACAGCTCTAGAAAACGTGGCCGGATTCCAGTTGTAAAGTGCTCCGTGGGGATAGTTATGTCCAGTCTTGTTGTACAATTTTTCGCGGGATCGTCCGCCAGCATGGCGATTCAAAGTTTTTCCGAATTCCAGTGGGCGGGACATACGAAGCGTAGCCGTAGCTCCCTGGCCACACCCATACGCAGGAGATCCGCGCGGTGATTCAGCACCTGTTTAGTCACAATGCTCAACTCAACTCCCGACCGCCAACTCTTTGTCAGATCCGTTTGGTTGTCCCTCTCTAATAACGTAGTTCACACCTGTGTTCAAGGACGACAAAGCTTCCCTCATATCCGGATCAGGCTGTCAGGTCCTCCTATGCAGAGGGACGCAGATCTGAGCACGAGTGGGATCCCGATCGATTACCCCGACAGCGGCAAGAGTGGAACACAATATTTGCAATAGCTTCGCGCGTGTCCCCGGAGCCATAGAGCTCTTACTCTGAAAATGACGCACTCAGAAACGGCCGACCAATGGGGCACTGATCACTGCGTTTGGGGGGCGCCTGGACGCTGATCTATAACTACGCGTATCTCTATGCGTTAGCGGCCCTCTGTGTGGCAGTTTGGCGCCCAACGACAAGTGCGCCCTACTATTACTGCTTGGGTCTAGTCCCAGCCTCTCGGATCACCCCAAGTCATACCCAGAGCAATTGATCTGGTTGCGATCAGTCCATTTTCGGAACCCACGGGCTTATTGGAGAGTAAGGAGCTACTATGCGTTTCCACGGTTAAACTCATTCCAGTGCTCGGCTAGGTGGCTACCACGCGTCGAACTGGTGGTCTTACCATTGTCTAGCTCTCTGGCGTGGACAGACCTAGCAACAAACGGCACGGGTGGACTGTTGTATCCATGCTGATGTCCGACATGGGTCTAGACGACCGGGCCGGATTGGCTGCCGCAAGAAGCTTTAACGGCAGATATAAGCTTGTTCTCCCTCTCCCTTTTGTGGGTTCATTATCACATGAAAAGAGGGGTACTTTTATTCAGTTCTAGGGTTGCATATGACAACGGTTAGATTCGATAAGCTTAGAGGTGATATCGTGATAGAATATAGAGCGTAACATTGATAAGTCTGGAATCCTCGTGACACCACCCGGGGGTATCATTGTGGAATCATACGGCATCCCTATCTCACGAAAGCATCATGACCATGAACATGTGTTGCGTCAAAAGAGACTAATCGAGCAGACTCTGACGAACCGCGGGGGTGATAGGATTGTTCGATGGGTCCACCGCAACGTTGACGGAGTAATCCATTCGCACCGTCAAAAACGATATGGTCTTTGCGGCCGAGTGTGTGTGTGTTTCTCGCTCCAAAAATCTCTTCCGTAACTAGTACTTCAGGTCATGAGGCCAAAGGAAGCATACGTGCAAGTCCTGGAACACCAGCTGCAGTCTTGATCCCTTACCCATCAACTCTACGGGAGGCCGGAGGACCTATAAACGTGCTTTGTCGGATCTCTCACCATGGGATGAGCGGCAACGGGTGCCTTTAGGAACGGGGTCTATATAAGAGGGCAATGAGGGTTTTCGCGACCTATGAGAAGCCTTAGAGCAGCCAATTATAGCATAAAAAATAGATCGGCTGCAACCGTAACGACGCACGCTTACTGCGACGCTATACATGTGTCCCCACTGAATACGTGTCCCTGGCTCGCAATCACGATCGCTCCCCCAGAGTAGGAACCCAACACTATTG'/>

    <sequence taxon='89' value='GGTGGAATTTTTGGAATACCTTTTCGGAATCGCATTCTCAAGCATACTGCTTCGTACTGACACCCTGCCCGTACGTTGGCAGGGTCCGGAATAACAAATCGTGGGACCAGGTCGCATTCTGAGGTCTTACTACCAACGATTGTCGGTGAGACCTTGACCGGAAGGCTACTCCCTTACCCTCGCTTACAAAGGCCGTCCCCTACGAACCTTTGCTGCTATCCCCAACGCAACGAACAAAAGGGAAACACAACTATTCCGCAACAGCTCTAGAAAACGTGGCCGGATTCCAGTTGTAAAGTGCTCCGTGGGGATAGTTATGTCCAGTCTTGTTGTACAATTTTTCGCGGGATCGTCCGCCAGCATGGCGATTCAAAGTTTTTCCGAATTCCAGTGGGCGGGACATACGAAGCGTAGCCGTAGCTCCCTGGCCACACCCATACGCAGGAGATCCGCGCGGTGATTCAGCACCTGTTTAGTCACAATGCTCAACTCAACTCCCGACCGCCAACTCTTTGTCAGATCCGTTTGGTTGTCCCTCTCTAATAACGTAGTTCACACCTGTGCTCAAGGACGACAAAGCTTCCCTCATATCCGGATCAGGCTGTCAGGTCCTCCTATGCAGAGGGACGCAGATCTGAGCACGAGTGGGATCCCGATCGATTACCCCGACAGCGGCAAGAGTGGAACACAATATTTGCAATAGCTTCGCGCGTGTCCCCGGAGCCATAGAGCTCTTACTCTGAAAATGACGCACTCAGAAACGGCCGACCAATGGGGCACTGATCACTGCGTTTGGGGGGCGCCTGGACGCTGATCTATAACTACGCGTATCTCTATGCGTTAGCGGCCCTCTGTGTGGCAGTTTGGCGCCCAACGACAAGTGCGCCCTACTATTACTGCTTGGGTCTAGTCCCAGCCTCTCGGATCACCCCAAGTCATACCCAGAGCAATTGATCTGGTTGCGATCAGTCCATTTTCGGAACCCACGGGCTTATTGGAGAGTAAGGAGCTACTATGCGTTTCCACGGTTAAACTCATTCCAGTGCTCGGCTAGGTGGCTACCACGCGTCGAACTGGTGGTCTTACCATTGTCTAGCTCTCTGGCGTGGACAGACCTAGCAACAAACGGCACGGGTGGACTGTTGTATCCATGCTGATGTCCGACATGGGTCTAGACGACCGGGCCGGATTGGCTGCCGCAAGAAGCTTTAACGGCAGATATAAGCTTGTTCTCCCTCTCCCTTTTGTGGGTTCATTATCACATGAAAAGAGGGGTACTTTTATTCAGTTCTAGGGTTGCATATGACAACGGTTAGATTCGATAAGCTTAGAGGTGATATCGTGATAGAATATAGAGCGTAACATTGATAAGTCTGGAATCCTCGTGACACCACCCGGGGGTATCATTGTGGAATCATACGGCATCCCTATCTCACGAAAGCATCATGACCATGAACATGTGTTGCGTCAAAAGAGACTAATCGAGCAGACTCTGACGAACCGCGGGGGTGATAGGATTGTTCGATGGGTCCACCGCAACGTTGACGGAGTAATCCATTCGCACCGTCAAAAACGATATGGTCTTTGCGGCCGAGTGTGTGTGTGTTTCTCGCTCCAAAAATCTCTTCCGTAACTAGTACTTCAGGTCATGAGGCCAAAGGAAGCATACGTGCAAGTCCTGGAACACCAGCTGCAGTCTTGATCCCTTACCCATCAACTCTACGGGAGGCCGGAGGACCTATAAACGTGCTTTGTCGGATCTCTCACCATGGGATGAGCGGCAACGGGTGCCTTTAGGAACGGGGTCTATATAAGAGGGCAATGAGGGTTTTCGCGACCTATGAGAAGCCTTAGAGCAGCCAATTATAGCATAAAAAATAGATCGGCTGCAACCGTAACGACGCACGCTTACTGCGACGCTATACATGTGTCCCCACTGAATACGTGTCCCTGGCTCGCAATCACGATCGCTCCCCCAGAGTAGGAACCCAACACTATTG'/>

    <sequence taxon='68' value='GGTGGAATTTTTGGAATACCTTTTCGGAATCGCATTCTCAAGCATACTGCTTCGTACTGACACCCTGCCCGTACGTTGGCAGGGTCCGGAATAACAAATCGTGGGAACAGGTCGCATTCTGAGGTCTTACTACCAACGATTGTCGGTGAGACCTTGACCGGAAGGCTACTCCCTTACCCTCGCTTACAAAGGCCGTCCCCTACGAACCTTTGCTGCTATCCCCAACGCAACGAACAAAAGGGAAACACAACTATTCCGCAACAGCTCTAGAAAACGTGGCCGGATTCCAGTTGTAAAGTGCTCCGTGGGGATAGTTATGTCCAGTCTTGTTGTACAATTTTTCGCGGGATCGTCCGCCAGCATGGCGATTCAAAGTTTTTCCGAATTCCAGTGGGCGGGACATACGAAGCGTAGCCGTAGCTCCCTGGCCACACCCATACGCAGGAGATCCGCGCGGTGATTCAGCACCTGTTTAGTCACAATGCTCAACTCAACTCCCGACCGCCAACTCTTTGTCAGATCCGTTTGGTTGTCCCTCTCTAATAACGTAGTTCACACCTGTGCTCAAAGACGACAAAGCTTCCCTCATATCCGGATCAGGCTGTCAGGTCCTCCTATGCAGAGGGATGCAGATCTGAGCACGAGTGGGATCCCGATCGATTACCCCGACAGCGGCAAGAGTGGAACACAATATTTGCAATAGCTTCGCGCGTGTCCCCGGAGCCATAGAGTTCTTACTCTGAAAATGACGCACTCAGAAACGGCCGACCAATGGGGCACTGATCACTGCGTTTGGGGGGCGCCTGGACGCTGATCTATAACTACGCGTATCTCTATGCGTTAGCGGCCCTCTGTGTGGCAGTTTGGCGCCCAACGACAAGTGCGCCCTACTATTACTGCTTGGGTCTAGTCCCAGCCTCTCGGATCACCCCAAGTCATACCCAGAGCAATTGATCTGGTTGCGATCAGTCCATTTTCGGAACCCACGGGCTTATTGGAGAGTAAGGAGCTACTATGCGTTTCCACGGTTAAACTCATTCCAGTGCTCGGCTAGGTGGCTACCGCGCGTCGAACTGGTGGTCTTACCATTGTCTAGCTCTCTGGCGTGGACAGACCTAGCAACAAACGGCACGGGTGGACTGTTGTATCCATGCTGATGTCCGACATGGGTCTAGACGACCGGGCCGGATTGGCTGCCGCAAGAAGCTTTAACGGCAGATATAAGCTTGTTCTCCCTCTCCCTTTTGTGGGTTCATTATCACATGAAAAGAGGGGTACTTTTATTCAGTTCTAGGGTTGCATATGACAACGGTTAGATTCGATAAGCTTAGAGGTGATATCGTGATAGAATATAGAGCGTAACATTGATAAGTCTGGAATCCTCGTGACACCACCCGGGGGTATCATTGTGGAATCATACGGCATCCCTATCTCACGAAAGCATCATGACCATGAACATGTGTTGCGTCAAAAGAGACTAATCGAGCAGACTCTGACGAACCGCGGGGGTGATAGGATTGTTCGATGGGTCCACCGCAACGTTGACGGAGTAATCCATTCGCACCGTCAAAAACGATATGGTCTTTGCGGCCGAGTGTGTGTGTGTTTCTCGCTCCAAAAATCTCTTCCGTAACTAGTACTTCAGGTCATGAGGCCAAAGGAAGCATACGTGCAAGTCCTGGAACACCAGCTGCAGTCTTGATCCCTTACCCATCAACTCTACGGGAGGCCGGAGGACCTATAAACGTGCTTTGTCGGATCTCTCACCATGGGACGAGCGGTAACGGGTGCCTTTAGGAACGGGGTCTATATAAGAGGGCAATGAGGGTTTTCGCGACCTATGAGAAGCCTTAGAGCAGCCAATTATAGCATAAAAAATAGATCGGCTGCAACCGTAACGACGCACGCTTACTGCGACGCTATACATGTGTCCCCACTGAATACGTGTCCCTGGCTCGCAATCACGATCGCTCCCCCAGAGTAGGAACCCAACACTATTG'/>

    <sequence taxon='75' value='GGTGGAATTTTTGGAATACCTTTTCGGAATCGCATTCTCAAGCATACTGCTTCGTACTGACACCCTGCCCGTACGTTGGCAGGGTCCGGAATAACAAATCGTGGGAACAGGTCGCATTCTGAGGTCTTACTACCAACGATTGTCGGTGAGACCTTGACCGGAAGGCTACTCCCTTACCCTCGCTTACAAAGGCCGTCCCCTACGAACCTTTGCTGCTATCCCCAACGCAACGAACAAAAGGGAAACACAACTCTTCCGCAACAGCTCTAGAAAACGTGGCCGGATTCCAGTTGTAAAGTGCTCCGTGGGGATAGTTATGTCCAGTCTTGTTGTACAATTTTTCGCGGGATCGTCCGCCAGCATGGCGATTCAAAGTTTTTCCGAATTCCAGTGGGCGGGACATACGAAGCGTAGCCGTAGCTCCCTGGCCACACCCATACGCAGGAGATCCGCGCGGTGATTCAGCACCTGTTTAGTCACAACGCTCAACTCAACTCCCGACCGCCAACTCTTTGTCAGATCCGTTTGGTTGTCCCTCTCTAATAACGTAGTTCACACCTGTGCTCAAAGACGACAAAGCTTCCCTCATATCCGGATCAGGCTGTCAGGTCCTCCTATGCAGAGGGATGCAGATCTGAGCACGAGTGGGATCCCGATCGATTACCCCGACAGCGGCAAGAGTGGAACACAATATTTGCAATAGCTTCGCGCGTGTCCCCGGAGCCATAGAGTTCTTACTCTGAAAATGACGCACTCAGAAACGGCCGACCAATGGGGCACTGATCACTGCGTTTGGGGGGCGCCTGGACGCTGATCTATAACTACGCGTATCTCTATGCGTTAGCGGCCCTCTGTGTGGCAGTTTGGCGCCCAACGACAAGTGCGCCCTACTATTACTGCTTGGGTCTAGTCCCAGCCTCTCGGATCACCCCAAGTCATACCCAGAGCAATTGATCTGGTTGCGATCAGTCCATTTTCGGAACCCACGGGCTTATTGGAGAGTAAGGAGCTACTATGCGTTTCCACGGTTAAACTCATTCCAATGCTCGGCTAGGTGGCTACCGCGCGTCGAACTGGTGGTCTTACCATTGTCTAGCTCTCTGGCGTGGACAGACCTAGCAACAAACGGCACGGGTGGACTGTTGTATCCATGCTGATGTCCGACATGGGTCTAGACGACCGGGCCGGATTGGCCGCCGCAAGAAGCTTTAACGGCAGATATAAGCTTGTTCTCCCTCTCCCTTTTGTGGGTTCATTATCACATGAAAAGAGGGGTACTTTTATTCAGTTCTAGGGTTGCATATGACAACGGTTAGATTCGATAAGCTTAGAGGTGATATCGTGATAGAATATAGAGCGTAACATTGATAAGTCTGGAATCCTCGTGACACCACCCGGGGGTATCATTGTGGAATCATACGGCATCCCTATCTCACGAAAGCATCATGACCATGAACATGTGTTGCGTCAAAAGAGACTAATCGAGCAGACTCTGACGAACCGCGGGGGTGATAGGATTGTTCGATGGGTCCACCGCAACGTTGACGGAGTAATCCATTCGCACCGTCAAAAACGATATGGTCTTTGCGGCCGAGTGTGTGTGTGTTTCTCGCTCCAAAAATCTCTTCCGTAACTAGTACTTCAGGTCATGAGGCCAAAGGAAGCATACGTGCAAGTCCTGGAACACCAGCTGCAGTCTTGATCCCTTACCCATCAACTCTACGGGAGGCCGGAGGACCTATAAACGTGCTTTGTCGGATCTCTCACCATGGGACGAGCGGTAACGGGTGCCTTTAGGAACGGGGTCTATATAAGAGGGCAATGAGGGTTTTCGCGACCTATGAGAAGCCTTAGAGCAGCCAATTATAGCATAAAAAATAGATCGGCTGCAACCGTAACGACGCACGCTTACTGCGACGCTATACATGTGTCCCCACTGAATACGTGTCCCTGGCTCGCAATCACGATCGCTCCCCCAGAGTAGGAACCCAACACTATTG'/>

    <sequence taxon='137' value='GGTGGAATTTTTGGAATACCTTTTCGGAATCGCATTCTCAAGCATACTGCTTCGTACTGACACCCTGCCCGTACGTTGGCAGGGTCCGGAATAACAAATCGTGGGAACAGGTCGCATTCTGAGGTCTTACTACCAACGATTGTCGGTGAGACCTTGACCGGAAGGCTACTCCCTTACCCTCGCTTACAAAGGCCGTCCCCTACGAACCTTTGCTGCTATCCCCAACGCAACGAACAAAAGGGAAACACAACTCTTCCGCAACAGCTCTAGAAAACGTGGCCGGATTCCAGTTGTAAAGTGCTCCGTGGGGATAGTTACGTCCAGTCTTGTTGTACAATTTTTCGCGGGATCGTCCGCCAGCATGGCGATTCAAAGTTTTTCCGAATTCCAGTGGGCGGGACATACGAAGCGTAGCCGTAGCTCCCTGGCCACACCCATACGCAGGAGATCCGCGCGGTGATTCAGCACCTGTTTAGTCGCAACGCTCAACTCAACTCCCGACCGCCAACTCTTTGTCAGATCCGTTTGGTTGTCCCTCTCTAATAACGTAGTTCACACCTGTGCTCAAAGACGACAAAGCTTCCCTCATATCCGGATAAGGCTGTCAGGTCCTCCTATGCAGAGGGATGCAGATCTGAGCACGAGTGGGATCCCGATCGATTACCCCGACAGCGGCAAGAGTGGAACACAATATTTGCAATAGCTTCGCGCGTGTCCCCGGAGCCATAGAGTTCTTACTCTGAAAATGACGCACTCAGAAACGGCCGACCAATGGGGCACCGATCACTGCGTTTGGGGGGCGCCTGGACGCTGATCTATAACTACGCGTATCTCTATGCGTTAGCGGCCCTCTGTGTGGCAGTTTGGCGCCCAACGACAAGTGCGCCCTGCTATTACTGCTTGGGTCTAGTCCCAGCCTCTCGGATCACCCCAAGTCATACCCAGAGCAATTGATCTGGTTGCGATCAGTCCATTTTCGGAACCCACGGGCTTATTGGAGAGTAAGGAGCTACTATGCGTTTCCACGGTTAAACTCATTCCAATGCTCGGCTAGGTGGCTACCGCGCGTCGAACTGGTGGTCTTATCATTGTCTAGCTCTCTGGCGTGGACAGACCTAGCAACAAACGGCACGGGTGGACTGTTGTATCCATGCTGATGTCCGACATGGGTCTAGACGACCGGGCCGGATTGGCCGCCGCAAGAAGCTTTAACGGCAGATATAAGCTTGTTCTCCCTCTCCCTTTTGTGGGTTCATTATCACATGAAAAGAGGGGTACTTTTATTCAGTTCTAGGGTTGCATATGACAACGGTTAGATTCGATAAGCTTAGAGGTGATATCGTGATAGAATATAGAGCGTAACATTGATAAGTCTGGAATCCTCGTGACACCACCCGGGGGTATCATTGTGGAATCATACGGCATCCCTATCTCACGAAAGCATCATGACCATGAACATGTGTTGCGTCAAAAGAGACTCATCGAGCAGACTCTGACGAACCGCGGGGGTGATAGGATTGTTCGATGGGTCCACCGCCACGTTGACGGAGTAATCCATTCGCACCGTCAAAAACGATATGGTCTTTGCGGCCGAGTGTGTGTGTGTTTCTCGCTCCAAAAATCTCTTCCGTAACTAGTACTTCAGGTCATGAGGCCAAAGGAAGCATACGTGCAAGTCCTGGAACACCAGCTGCAGTCTTGATCCCTTACCCATCAACTCTACGGGAGGCCGGAGGACCTATAAACGTGCCTTGTCGGATCTCTCACCATGGGACGAGCGGTAACGGGTGCTTTTAGGAACGGGGTCTATATAAGAGGGCAATGAGGGTTTTCGCGACCTATGAGAAGCCTTACAGCAGCCAATTATAGCATAAAAAATAGATCGGCTGCAACCGTAACGACGCACGCTTACTGTGACGCTATACATGTGTCCCCACTGAATACGTGTCCCTGGCTCGCAATCACGATCGCTCCCCCAGAGTAGGAACCCAACACTATTG'/>

    <sequence taxon='138' value='GGTGGAATTTTTGGAATACCTTTTCGGAATCGCATTCTCAAGCATACTGCTTCGTACTGACACCCTGCCCGTACGTTGGCAGGGTCCGGAATAACAAATCGTGGGAACAGGTCGCATTCTGAGGTCTTACTACCAACGATTGTCGGTGAGACCTTGACCGGCAGGCTACTCCCTTACCCTCGCTTACAAAGGCCGTCCCCTACGAACCTTTGCTGCTATCCCCAACGCAACGAACAAAAGGGAAACACAACTCTTCCGCAACAGCTCTAGAAAACGTGGCCGGATTCCAGTTGTAAAGTGCTCCGTGGGGATAGTTACGTCCAGTCTTGTTGTACAATTTTTCGCGGGATCGTCCGCCAGCATGGCGATTCAAAGTTTTTCCGAATTCCAATGGGCGGGACATACGAAGCGTAGCCGTAGCTCCCTGGCCACACCCATACGCAGGAGATCCGCGCGGTGATTCAGCACCTGTTTAGTCGCAACGCTCAACTCAACTCCCGACCGCCAACTCTTTGTCAGATCCGTTTGGTTGTCCCTCTCTAATAACGTAGTTCACACCTGTGCTCAAAGACGACAAAGCTTCCCTCATATCCGGATAAGGCTGTCAGGTCCTCCTGTGCAGAGGGATGCAGATCTGAGCACGAGTGGGATCCCGATCGATTACCCCGACAGCGGCAAGAGTGGAACACAATATTTGCAATAGCTTCGCGCGTGTCCCCGGAGCCATAGAGTTCTTACTCTGAAAATGACGCACTCAGAAACGGCCGACCAATGGGGCACTGATCACTGCGTTTGGGGGGCGCCTGGACGCTGATCTATAACTACGCGTATCTCTATGCGTTAGCGGCCCTCTGTGTGGCAGTTTGGCGCCCAACGACAAGTGCGCCCTGCTATTACTGCTTGGGTCTAGTCCCAGCCTCTCGGATCACCCCAAGTCATACCCAGAGCAATTGATCTGGTTGCGATCAGTCCATTTTCGGAACCCACGGGCTTATTGGAGAGTAAGGAGCTACTATGCGTTTCCACGGTTAAACTCATTCCAATGCTCGGCTAGGTGGCTACCGCGCGTCGAACTGGTGGTCTTACCATTGTCTAGCTCTCTGGCGTGGACAGACCTAGCAACAAACGGCACGGGTGGACTGTTGTATCCATGCTGATGTCCGACATGGGTCTAGACGACCGGGCCGGATTGGCCGCCGCAAGAAGCTTTAACGGCAGATATAAGCTTGTTCTCCCTCTCCCTTTTGTGGGTTCATTATCACATGAAAAGAGGGGTACTTTTATTCAGTTCTAGGGTTGCATATGACAACGGTTAGATTCGATAAGCTTAGAGGTGATATCGTGATAGAATATAGAGCGTAACATTGATAAGTCTGGAATCCTCGTGACACCACCCGGGGGTATCATTGTGGAATCATACGGCATCCCTATCTCACGAAAGCATCATGACCATGAACATGTGTTGCGTCAAAAGAGACTCATCGAGCAGACTCTGACGAACCGCGGGGGTGATAGGATTGTTCGATGGGTCCACCGCCACGTTGACGGAGTAATCCATTCGCACCGTCAAAAACGATATGGTCTTTGCGGCCGAGTGTGTGTGTGTTTCTCGCTCCAAAAATCTCTTCCGTAACTAGTACTTCAGGTCATGAGGCCAAAGGAAGCATACGTGCAAGTCCTGGAACACCAGCTGCAGTCTTGATCCCTTACCCATCAACTCTACGGGAGGCCGGAGGACCTATAAACGTGCTTTGTCGGATCTCTCACCGTGGGACGAGCGGTAACGGGTGCCTTTAGAAACGGGGTCTATATAAGAGGGCAATGAGGGTTTTCGCGACCTATGAGAAGCCTTACAGCAGCCAATTATAGCATAAAAAATAGATCGGCTGCAACCGTAACGACGCACGCTTACTGTGACGCTATACATGTGTCCCCACTGAATACGTGTCCCTGGCTCGCAATCACGATCGCTCCCCCAGAGTAGGAACCCAACACTATTG'/>

    <sequence taxon='76' value='GGCGGAATTTTTGGAATACCTTTTCGGAATCGCATTCTCAAGCATACTGCTTCGTACTGACACCCTGCCCGTACGTTGGCAGGGTCCGGAATAACAAATCGTGGGAACAGGTCGCATTCTGAGGTCTTACTACCAACGATTGTCGGTGAGACCTTGACCGGAAGGCTACTCCCTTACCCTCGCTTACAAAGGCCGTCCCCTACGAACCTTTGCTGCTATCCCCAACGCAACGAACAAAAGGGAAACACAACTATTCCGCAACAGCTCTAGAAAACGTGGCCGGATTCCAGTTGTAAAGTGCTCCGTGGGGATAGTTATGTCCAGTCTTGTTGTACAATTTTTCGCGGGATCGTCCGCCAACATGGCGATTCAAAGTTTTTCCGAATTCCAGTGGGCGGGACATACGAAGCGTAGCCGTAGCTCCCTGGCCACACCCATACGCAGGAGATCCGCGCGGTGATTCAGCACCTGTTTAGTCACAACGCTCAACTCAACTCCCGACCGCCAACTCTTTGTCAGATCCGTTTGGTTGTCCCTCTCTAATAACGTAGTTCACACCTGTGCTCAAAGACGACAAAGCTTCCCTCATATCCGGATCAGGCTGTCAGGTCCTCCTATGCAGAGGGATGCAGATCTGAGCACGAGTGGGATCCCGATCGATTACCCCGACAGCGGCAAGAGTGGAACACAATATTTGCAATAGCTTCGCGCGTGTCCCCGGAGCCATAGAGTTCTTACTCTGAAAATGACGCACTCAGAAACGGCCGACCAATGGGGCACTGATCACTGCGTTTGGGGGGCGCCTGGACGCTGATCTATAACTACGCGTATCTCTATGCGTTAGCGGCCCTCTGTGTGGCAGTTTGGCGCCCAACGACAAGTGCGCCCTACTATTACTGCTTGGGTCTAGTCCCAGCCTCTCGGATCACCCCAAGTCATACCCAGAGCAATTGATCTGGTTGCGATCAGTCCATTTTCGGAACCCACGGGCTTATTGGAGAGTAAGGAGCTACTATGCGTTTCCACGGTTAAACTCATTCCAATGCTCGGCTAGGTGGCTACCGCGCGTCGAACTGGTGGTCTTACCATTGTCTAGCTCTCTGGCGTGGACAGACCTAGCAACAAACGGCACGGGTGGACTGTTGTATCCATGCTGATGTCCGACATGGGTCTAGACGACCGGGCCGGATTGGCCGCCGCAAGAAGCTTTAACGGCAGATATAAGCTTGTTCTCCCTCTCCCTTTTGTGGGTTCATTATCACATGAAAAGAGGGGTACTTTTATTCAGTTCTAGGGTTGCATATGACAACGGTTAGATTCGATAAGCTTAGAGGTGATATCGTGATAGAATATAGAGCGTAACATTGATAAGTCTGGAATCCTCGTGACACCACCCGGGGGTATCATTGTGGAATCATACGGCATCCCTATCTCACGAAAGCATCATGACCATGAACATGTGTTGCGTCAAAAGAGACTAATCGAGCAGACTCTGACGAACCGCGGGGGTGATAGGATTGTTCGATGGGTCCACCGCAACGTTGACGGAGTAATCCATTCGCACCGTCAAAAACGATATGGTCTTTGCGGCCGAGTGTGTGTGTGTTTCTCGCTCCAAAAATCTCTTCCGTAACTAGTACTTCAGGTCATGAGGCCAAAGGAAGCATACGTGCAAGTCCTGGAACACCAGCTGCAGTCTTGATCCCTTACCCATCAACTCTACGGGAGGCCGGAGGACCTATAAACGTGCTTTGTCGGATCTCTCACCATGGGACGAGCGGTAACGGGTGCCTTTAGGAACGGGGTCTATATAAGAGGGCAATGAGGGTTTTCGCGACCTATGAGAAGCCTTAGAGCAGCCAATTATAGCATAAAAAATAGATCGGCTGCAACCGTAACGACGCACGCTTACTGCGACGCTATACATGTGTCCCCACTGAATACGTGTCCCTGGCTCGCAATCACGATCGCTCCCCCAGAGTAGGAACCCAACACTATTG'/>

    <sequence taxon='84' value='GGCGGAATTTTTGGAATACCTTTTCGGAATCGCATTCTCAAGCATACTGCTTCGTACTGACACCCTGCCCGTACGTTGGCAGGGTCCGGAATAACAAATCGTGGGAACAGGTCGCATTCTGAGGTCTTACTACCAACGATTGTCGGTGAGACCTTGACCGGAAGGCTACTCCCTTACCCTCGCTTACAAAGGCCGTCCCCTACGAACCTTTGCTGCTATCCCCAACGCAACGAACAAAAGGGAAACACAACTATTCCGCAACAGCTCTAGAAAACGTGGCCGGATTCCAGTTGTAAAGTGCTCCGTGGGGATAGTTATGTCCAGTCTTGTTGTACAATTTTTCGCGGGATCGTCCGCCAACATGGCGATTCAAAGTTTTTCCGAATTCCAGTGGGCGGGACATACGAAGCGTAGCCGTAGCTCCCTGGCCACACCCATACGCAAGAGATCCGCGCGGTGATTCAGCACCTGTTTAGTCACAACGCTCAACTCAACTCCCGACCGCCAACTCTTTGTCAGATCCGTTTGGTTGTCCCTCTCTAATAACGTAGTTCACACCTGTGCTCAAAGACGACAAAGCTTCCCTCATATCCGGATCAGGCTGTCAGGTCCTCCTATGCAGAGGGATGCAGATCTGAGCACGAGTGGGGTCCCGATCGATTACCCCGACAGCGGCAAGAGTGGAACACAATATTTGCAATAGCTTCGCGCGTGTCCCCGGAGCCATAGAGTTCTTACTCTGAAAATGACGCACTCAGAAACGGCCGACCAATGGGGCACTGATCACTGCGTTTGGGGGGCGCCTGGACGCTGATCTATAACTACGCGTATCTCTATGCGTTAGCGGCCCTCTGTGTGGCAGTTTGGCGCCCAACGGCAAGTGCGCCCTACTATTACTGCTTGGGTCTAGTCCCAGCCTCTCGGATCACCCCAAGTCATACCCAGAGCAATTGATCTGGTTGCGATCAGTCCATTTTCGGAACCCACGGGCTTATTGGAGAGTAAGGAGCTACTATGCGTTTCCACGGTTAAACTCATTCCAATGCTCGGCTAGGTGGCTACCGCGCGTCGAACTGGTGGTCTTACCATTGTCTAGCTCTCTGGCGTGGACAGACCTAGCAACAAACGGCACGGGTGGACTGTTGTATCCATGCTGATGTCCGACATGGGTCTAGACGACCGGGCCGGATTGGCCGCCGCAAGAAGCTTTAACGGCAGATATAAGCTTGTTCTCCCTCTCCCTTTTGTGGGTTCATTATCACATGAAAAGAGGGGTACTTTTATTCAGTTCTAGGGTTGCATATGACAACGGTTAGATTTGATAAGCTTAGAGGTGATATCGTGATAGAATATAGAGCGTAACATTGATAAGTCTGGAATCCTCGTGACACCACCCGGGGGTATCATTGTGGAATCATACGGCATCCCTATCTCACGAAAGCATCATGACCATGAACATGTGTTGCGTCAAAAGAGACTAATCGAGCAGACTCTGACGAACCGCGGGGGTGATAGGATTGTTCGATGGGTCCACCGCAACGTTGACGGAGTAATCCATTCGCACCGTCACAAACGATATGGTCTTTGCGGCCGAGTGTGTGTGTGTTTCTCGCTCCAAAAATCTCTTCCGTAACTAGTACTTCAGGTCATGAGGCCAAAGGAAGCATACGTGCAAGTCCTGGAACACCAGCTGCAGTCTTGATCCCTTACCCATCAACTCTACGGGAGGCCGGAGGACCTATAAACGTGCTTTGTCGGATCTCTCACCATGGGACGAGCGGTAACGGGTGCCTTTAGGAACGGGGTCTATATAAGAGGGCAATGAGGGTTTTCGCGACCTATGAGAAGCCTTAGAGCAGCCAATTATAGCATAAAAAATAGATCGGCTGCAACCGTAACGACGCACGCTTACTGCGACGCTATACATGTGTCCCCACTGAATACGTGTCCCTGGCTCGCAATCACGATCGCTCCCCCAGAGTAGGAACCCAACACTATTG'/>

    <sequence taxon='162' value='GGCGGAATTTTTGGAATACCTTTTCGGAATCGCATTCTCAAGCATACTGCTCCGTACTGACACCCTGCCCGTACGTTGGCAGGGTCCGGAATAACAAATCGTGGGAACAGGTCGCATTCTGAGGTCTTACTACCAACGATTGTCGGTGAGACCTTGACCGGAAGGCTACTCCCTTACCCTCGCTTACAAAGGCCGTCCCCTACGAACCTTTGCTGCTATCCCCAACGCAACGAACAAAAGGGAAACACAACTATTCCGCAACAGCTCTAGAAAACGTGGCCGGATTCCAGTTGTAAAGTGCTCCGTGGGGATAGTTATGTCCAGTCTTGTTGTACAATTTTTCGCGGGATCGTCCGCCAGCATGGCGATTCAAAGTTTTTCCGAATTCCAGTGGGCGGGACATACGAAGCGTAGCCGTAGCTCCCTGGCCACACACATACGCAAGAGATCCGCGCGGTGATTCAGCACCTGTTTAGTCACAACGCTCAACTCAACTCCCGACCGCCAACTCTTTGTCAGATCCGTTTGGTTGTCCCTCTCTAATAACGTAGTTCACACCTGTGATCAAAGACGACAAAGCTTCCCTCATATCCGGATCAGGCTGTCAGGTCCTCCTATGCAGAGGGATGCAGATCTGAGCACGAGTGGGGTCCCGATCGATTACCCCGACAGCGGCAAGAGTGGAACACAATATTTGCAATAGCTTCGCGCGTGTCCCCGGAGCCATAGAGTTCTTACTCCGAAAATGACGCACTCAGAAACGGCCGACCAATGGGGCACTGATCACTGCGTTTGGGGGGCGCCTGGACGCTGATCTATAACTACGCGTATCTCTATGCGTTAGCGGCCCTCTGTGTGGCAGTTTGGCGCCCAACGGCAAGTGCGCCCTACTATTACTGCTTGGGTCTAGTCCCAGCCTCTCGGATCACCCCAAGTCATACCCAGAGCAATTGATCTGGTTGCGATCAGTCCATTTTCGGAACCCACGGGCTTATTGGAGAGTAAGGAGCTACTATGCGTTTCCACGGTTAAACTCATTCCAATGCTCGGCTAGGTGGCTACCGCGTGTCGAACTGGTGGTCTTACCATTGTCTAGCTCTCTGGCGTGGACAGACCTAGCAACAAACGGCACGGGTGGACTGTTGTATCCATGCTGATGTCCGACATGGGTCTAGACGACCGGGCCGGATTGGCCGCCGCAAGAAGCTTTAACGGCAGATATAAGCTTGTTCTCCCTCTCCCTTTTGTGGGTTCATTATCACATGAAAAGAGGGGTACTTTTATTCAGTTCTAGGGTTGCATATGACAACGGTTGGATTTGATAAGCTTAGAGGTGATATCGTGATAGAATATAGAGCGTAACATTGATAAGTCTGGAATCCTCGTGACACCACCCGGGGGTATCATTGTGGAATCATACGGCATCCCTATCTCACGAAAGCATCATGACCATGAACATGTGTTGCGTCAAAAGAGACTAATCGAGCAGACTCTGACGAACCGCGGGGGTGATAGGATTGTTCGATGGGTCCACCGCAACGTTGACGGAGTAATCCATTCGCACCGTCACAAACGATATGGTCTTTGCGGCCGAGTGTGTGTGTGTCTCTCGCTCCACAAATCTCTTCCGTAACTAGTACTTCAGGTCATGAGGCCAAAGGAAGCATACGTGCAAGTCCTGGAACACCAGCTGCAGTCTTGATCCCTTACCCATCAACTCTACGGGAGGCCGGAGGACCTATAAACGTGCTTTGTCGGATCTCACACCATGGGACGAGCGGTAACGGGTGCCTTTAGGAACGGGGTCTATATAAGAGGGCAATGAGGGTTTTCGCGACCTATGAGAAGCCTTAGAGCAGCCAATTATAGCATAAAAAATAGATCGGCTGCAACCGTAACGACGCACCCCTACTGCGACGCTATACATGTGTCCCCACTGAATACGTGTCCCTGGCTCGCAATCACGATCGCTCCCCCAGAGTAGGAACCCAACACTATTG'/>

    <sequence taxon='190' value='GGCGGAATTTTTGGAATACCTTTTCGGAATCGCATTCTCAAGCATACTGCTCCGTACTGACACCCTGCCCGTACGTTGGCAGGGTCCGGAATAACAAATCGTGGGAACAGGTCGCATTCTGAGGTCTTACTACCAACGATTGTCGGTGAGACCTTGACCGGAAGGCTACTCCCTTACCCTCGCTTACAAAGGCCGTCCCCTACGAACCTTTGCTGCTATCCCCAACGCAACGAACAAAAGGGAAACACAACTATTCCGCAACAGCTCTAGAAAACGTGGCCGGATTCCAGTTGTAAAGTGCTCCGTGGGGATAGTTATGTCCAGTCTTGTTGTACAATTTTTCGCGGGATCGTCCGCCAGCATGGCGATTCAAAGTTTTTCCGAATTCCAGTGGGCGGGACATACGAAGCGTAGCCGTAGCTCCCTGGCCACACACATACGCAAGAGATCCGCGCGGTGATTCAGCACCTGTTTAGTCACAACGCTCAACTCAACTCCCGACCGCCAACTCTTTGTCAGATCCGTTTGGTTGTCCCTCTCTAATAACGTAGTTCACACCTGTGATCAAAGACGACAAAGCTTCCCTCATATCCGGATCAGGCTGTCAGGTCCTCCTATGCAGAGGGATGCAGATCTGAGCACGAGTGGGGTCCCGATCGATTACCCCGACAGCGGCAAGAGTGGAACACAATATTTGCAATAGCTTCGCGCGTGTCCCCGGAGCCATAGAGTTCTTACTCCGAAAATGACGCACTCAGAAACGGCCGACCAATGGGGCACTGATCACTGCGTTTGGGGGGCGCCTGGACGCTGATCTATAACTACGCGTATCTCTATGCGTTAGCGGCCCTCTGTGTGGCAGTTTGGCGCCCAACGGCAAGTGCGCCCTACTATTACTGCTTGGGTCTAGTCCCAGCCTCTCGGATCACCCCAAGTCATACCCAGAGCAATTGATCTGGTTGCGATCAGTCCATTTTCGGAACCCACGGGCTTATTGGAGAGTAAGGAGCTACTATGCGTTTCCACGGTTAAACTCATTCCAATGCTCGGCTAGGTGGCTACCGCGTGTCGAACTGGTGGTCTTACCATTGTCTAGCTCTCTGGCGTGGACAGACCTAGCAACAAACGGCACGGGTGGACTGTTGTATCCATGCTGATGTCCGACATGGGTCTAGACGACCGGGCCGGATTGGCCGCCGCAAGAAGCTTTAACGGCAGATATAAGCTTGTTCTCCCTCTCCCTTTTGTGGGTTCATTATCACATGAAAAGAGGGGTACTTTTATTCAGTTCTAGGGTTGCATATGACAACGGTTGGATTTGATAAGCTTAGAGGTGATATCGTGATAGAATATAGAGCGTAACATTGATAAGTCTGGAATCCTCGTGACACCACCCGGGGGTATCATTGTGGAATCATACGGCATCCCTATCTCACGAAAGCATCATGACCATGAACATGTGTTGCGTCAAAAGAGACTAATCGAGCAGACTCTGACGAACCGCGGGGGTGATAGGATTGTTCGATGGGTCCACCGCAACGTTGACGGAGTAATCCATTCGCACCGTCACAAACGATATGGTCTTTGCGGCCGAGTGTGTGTGTGTCTCTCGCTCCACAAATCTCTTCCGTAACTAGTACTTCAGGTCATGAGGCCAAAGGAAGCATACGTGCAAGTCCTGGAACACCAGCTGCAGTCTTGATCCCTTACCCATCAACTCTACGGGAGGCCGGAGGACCTATAAACGTGCTTTGTCGGATCTCACACCATGGGACGAGCGGTAACGGGTGCCTTTAGGAACGGGGTCTATATAAGAGGGCAATGAGGGTTTTCGCGACCTATGAGAAGCCTTAGAGCAGCCAATTATAGCATAAAAAATAGATCGGCTGCAACCGTAACGACGCACCCCTACTGCGACGCTATACATGTGTCCCCACTGAATACGTGTCCCTGGCTCGCAATCACGATCGCTCCCCCAGAGTAGGAACCCAACACTATTG'/>

    <sequence taxon='163' value='GGCGGAATTTTTGGAATACCTTTTCGGAATCGCATTCTCAAGCATACTGCTCCGTACTGACACCCTGCCCGTACGTTGGCAGGGTCCGGAATAACAAATCGTGGGAACAGGTCGCATTCTGAGGTCTTACTACCAACGATTGTCGGTGAGACCTTGACCGGAAGGCTACTCCCTTACCCTCGCTTACAAAGGCCGTCCCCTACGAACCTTTGCTGCTATCCCCAACGCAACGAACAAAAGGGAAACACAACTATTCCGCAACAGCTCTAGAAAACGTGGCCGGATTCCAGTTGTAAAGTGCTCCGTGGGGATAGTTATGTCCAGTCTTGTTGTACAATTTTTCGCGGGATCGTCCGCCAGCATGGCGATTCAAAGTTTTTCCGAATTCCAGTGGGCGGGACATACGAAGCGTAGCCGTAGCTCCCTGGCCACACACATACGCAAGAGATCCGCGCGGTGATTCAGCACCTGTTTAGTCACAACGCTCAACTCAACTCCCGACCGCCAACTCTTTGTCAGATCCGTTTGGTTGTCCCTCTCTAATAACGTAGTTCACACCTGTGATCAAAGACGACAAAGCTTCCCTCATATCCGGATCAGGCTGTCAGGTCCTCCTATGCAGAGGGATGCAGATCTGAGCACGAGTGGGGTCCCGATCGATTACCCCGACAGCGGCAAGAGTGGAACACAATATTTGCAATAGCTTCGCGCGTGTCCCCGGAGCCATAGAGTTCTTACTCCGAAAATGACGCACTCAGAAACGGCCGACCAATGGGGCACTGATCACTGCGTTTGGGGGGCGCCTGGACGCTGATCTATAACTACGCGTATCTCTATGCGTTAGCGGCCCTCTGTGTGGCAGTTTGGCGCCCAACGGCAAGTGCGCCCTACTATTACTGCTTGGGTCTAGTCCCAGCCTCTCGGATCACCCCAAGTCATACCCAGAGCAATTGATCTGGTTGCGATCAGTCCATTTTCGGAACCCACGGGCTTATTGGAGAGTAAGGAGCTACTATGCGTTTCCACGGTTAAACTCATTCCAATGCTCGGCTAGGTGGCTACCGCGTGTCGAACTGGTGGTCTTACCATTGTCTAGCTCTCTGGCGTGGACAGACCTAGCAATAAACGGCACGGGTGGACTGTTGTATCCATGCTGATGTCCGACATGGGTCTAGACGACCGGGCCGGATTGGCCGCCGCAAGAAGCTTTAACGGCAGATATAAGCTTGTTCTCCCTCTCCCTTTTGTGGGTTCATTATCACATGAAAAGAGGGGTACTTTTATTCAGTTCTAGGGTTGCATATGACAACGGTTGGATTTGATAAGCTTAGAGGTGATATCGTGATAGAATATAGAGCGTAACATTGATAAGTCTGGAATCCTCGTGACACCACCCGGGGGTATCATTGTGGAATCATACGGCATCCCTATCTCACGAAAGCATCATGACCATGAACATGTGTTGCGTCAAAAGAGACTAATCGAGCAGACTCTGACGAACCGCGGGGGTGATAGGATTGTTCGATGGGTCCACCGCAACGTTGACGGAGTAATCCATTCGCACCGTCACAAACGATATGGTCTTTGCGGCCGAGTGTGTGTGTGTTTCTCGCTCCACAAATCTCTTCCGTAACTAGTACTTCAGGTCATGAGGCCAAAGGAAGCATACGTGCAAGTCCTGGAACACCAGCTGCAGTCTTGATCCCTTACCCATCAACTCTACGGGAGGCCGGAGGACCTATAAACGTGCTTTGTCAGATCTCACACCATGGGACGAGCGGTAACGGGTTCCTTTAGGAACGGGGTCTATATAAGAGGGCAATGAGGGTTTTCGCGACCTATGAGAAGCCTTAGAGCAGCCAATTATAGCATAAAAAATAGATCGGCTGCAACCGTAACGACGCACCCCTACTGCGACGCTATACATGTGTCCCCACTGAATACGTGTCCCTGGCTCGCAATCACGATCGCTCCCCCAGAGTAGGAACCCAACACTATTG'/>

    <sequence taxon='187' value='GGCGGAATTTTTGGAATACCTTTTCGGAATCGCATTCTCAAGCATACTGCTCCGTACTGACACCCTGCCCGTACGTTGGCAGGGTCCGGAATAACAAATCGTGGGAACAGGTCGCATTCTGAGGTCTTACTACCAACGATTGTCGGTGAGACCTTGACCGGAAGGCTACTCCCTTACCCTCGCTTACAAAGGCCGTCCCCTACGAACCTTTGCTGCTATCCCCAACGCAACGAACAAAAGGGAAACACAACTATTCCGCAACAGCTCTAGAAAACGTGGCCGGATTCCAGTTGTAAAGTGCTCCGTGGGGATAGTTATGTCCAGTCTTGTTGTACAATTTTTCGCGGGATCGTCCGCCAGCATGGCGATTCAAAGTTTTTCCGAATTCCAGTGGGCGGGACATACGAAGCGTAGCCGTAGCTCCCTGGCCACACACATACGCAAGAGATCCGCGCGGTGATTCAGCACCTGTTTAGTCACAACGCTCAACTCAACTCCCGACCGCCAACTCTTTGTCAGATCCGTTTGGTTGTCCCTCTCTAATAACGTAGTTCACACCTGTGATCAAAGACGACAAAGCTTCCCTCATATCCGGATCAGGCTGTCAGGTCCTCCTATGCAGAGGGATGCAGATCTGAGCACGAGTGGGGTCCCGATCGATTACCCCGACAGCGGCAAGAGTGGAACACAATATTTGCAATAGCTTCGCGCGTGTCCCCGGAGCCATAGAGTTCTTACTCCGAAAATGACGCACTCAGAAACGGCCGACCAATGGGGCACTGATCACTGCGTTTGGGGGGCGCCTGGACGCTGATCTATAACTACGCGTATCTCTATGCGTTAGCGGCCCTCTGTGTGGCAGTTTGGCGCCCAACGGCAAGTGCGCCCTACTATTACTGCTTGGGTCTAGTCCCAGCCTCTCGGATCACCCCAAGTCATACCCAGAGCAATTGATCTGGTTGCGATCAGTCCATTTTCGGAACCCACGGGCTTATTGGAGAGTAAGGAGCTACTATGCGTTTCCACGGTTAAACTCATTCCAATGCTCGGCTAGGTGGCTACCGCGTGTCGAACTGGTGGTCTTACCATTGTCTAGCTCTCTGGCGTGGACAGACCTAGCAATAAACGGCACGGGTGGACTGTTGTATCCATGCTGATGTCCGACATGGGTCTAGACGACCGGGCCGGATTGGCCGCCGCAAGAAGCTTTAACGGCAGATATAAGCTTGTTCTCCCTCTCCCTTTTGTGGGTTCATTATCACATGAAAAGAGGGGTACTTTTATTCAGTTCTAGGGTTGCATATGACAACGGTTGGATTTGATAAGCTTAGAGGTGATATCGTGATAGAATATAGAGCGTAACATTGATAAGTCTGGAATCCTCGTGACACCACCCGGGGGTATCATTGTGGAATCATACGGCATCCCTATCTCACGAAAGCATCATGACCATGAACATGTGTTGCGTCAAAAGAGACTAATCGAGCAGACTCTGACGAACCGCGGGGGTGATAGGATTGTTCGATGGGTCCACCGCAACGTTGACGGAGTAATCCATTCGCACCGTCACAAACGATATGGTCTTTGCGGCCGAGTGTGTGTGTGTTTCTCGCTCCACAAATCTCTTCCGTAACTAGTACTTCAGGTCATGAGGCCAAAGGAAGCATACGTGCAAGTCCTGGAACACCAGCTGCAGTCTTGATCCCTTACCCATCAACTCTACGGGAGGCCGGAGGACCTATAAACGTGCTTTGTCAGATCTCACACCATGGGACGAGCGGTAACGGGTTCCTTTAGGAACGGGGTCTATATAAGAGGGCAATGAGGGTTTTCGCGACCTATGAGAAGCCTTAGAGCAGCCAATTATAGCATAAAAAATAGATCGGCTGCAACCGTAACGACGCACCCCTACTGCGACGCTATACATGTGTCCCCACTGAATACGTGTCCCTGGCTCGCAATCACGATCGCTCCCCCAGAGTAGGAACCCAACACTATTG'/>

    <sequence taxon='85' value='GGCGGAATTTTTGGAATACCTTTTCGGAATCGCATTCTCAAGCATACTGCTTCGTACTGACACCCTGCCCGTACGTTGGCAGGGTCCGGAATAACAAATCGTGGGAACAGGTCGCATTCTGAGGTCTTACTACCAACGATTGTCGGTGAGACCTTGACCGGAAGGCTACTCCCTTACCCTCGCTTACAAAGGCCGTCCCCTACGAACCTTTGCTGCTATCCCCAACGCAACGAACAAAAGGGAAACACAACTATTCCGCAACAGCTCTAGAAAACGTGGCCGGATTCCAGTTGTAAAGTGCTCCGTGGGGATAGTTATGTCCAGTCTTGTTGTACAATTTTTCGCGGGATCGTCCGCCAACATGGCGATTCAAAGTTTTTCCGAATTCCAGTGGGCGGGACATACGAAGCGTAGCCGTAGCTCCCTGGCCACACCCATACGCAGGAGATCCGCGCGGTGATTCAGCACCTGTTTAGTCACAACGCTCAACTCAACTCCCGACCGCCAACTCTTTGTCAGATCCGTTTGGTTGTCCCTCTCTAATAACGTAGTTCACACCTGTGCTCAAAGACGACAAAGCTTCCCTCATATCCGGATCAGGCTGTCAGGTCCTCCTATGCAGAGGGATGCAGATCTGAGCACGAGTGGGGTCCCGATCGATTACCCCGACAGCGGCAAGAGTGGAACACAATATTTGCAATAGCTTCGCGCGTGTCCCCGGAGCCATAGAGTTCTTACTCTGAAAATGACGCACTCAGAAACGGCCGACCAATGGGGCACTGATCACTGCGTTTGGGGGGCGCCTGGACGCTGATCTATAACTACGCGTATCTCTATGCGTTAGCGGCCCTCTGTGTGGCAGTTTGGCGCCCAACGACAAGTGCGCCCTACTATTACTGCTTGGGTCTAGTCCCAGCCTCTCGGATCACCCCAAGTCATACCCAGAGCAATTGATCTGGTTGCGATCAGTCCATTTTCGGAACCCACGGGCTTATTGGAGAGTAAGGAGCTACTATGCGTTTCCACGGTTAAACTCATTCCAATGCTCGGCTAGGTGGCTACCGCGCGTCGAACTGGTGGTCTTACCATTGTCTAGCTCTCTGGCGTGGACAGACCTAGCAACAAACGGCACGGGTGGACTGTTGTATCCATGCTGATGTCCGACATGGGTCTAGACGACCGGGCCGGATTGGCCGCCGCAAGAAGCTTTAACGGCAGATATAAGCTTGTTCTCCCTCTCCCTTTTGTGGGTTCATTATCACATGAAAAGAGGGGTACTTTTATTCAGTTCTAGGGTTGCATATGACAACGGTTAGATTCGATAAGCTTAGAGGTGATATCGTGATAGAATATAGAGCGTAACATTGATAAGTCTGGAATCCTCGTGACACCACCCGGGGGTATCATTGTGGAATCATACGGCATCCCTATCTCACGAAAGCATCATGACCATGAACATGTGTTGCGTCAAAAGAGACTAATCGAGCAGACTCTGACGAACCGCGGGGGTGATAGGATTGTTCGATGGGTCCACCGCAACGTTGACGGAGTAATCCATTCGCACCGTCAAAAACGATATGGTCTTTGCGGCCGAGTGTGTGTGTGTTTCTCGCTCCAAAAATCTCTTCCGTAACTAGTACTTCAGGTCATGAGGCCAAAGGAAGCATACGTGCAAGTCCTGGAACACCAGCTGCAGTCTTGATCCCTTACCCATCAACTCTACGGGAGGCCGGAGGACCTATAAACGTGCTTTGTCGGATCTCTCACCATGGGACGAGCGGTAACGGGTGCCTTTAGGAACGGGGTCTATATAAGAGGGCAATGAGGGTTTTCGCGACCTATGAGAAGCCTTAGAGCAGCCAATTATAGCATAAAAAATAGATCGGCTGCAACCGTAACGACGCACGCTTACTGCGACGCTATACATGTGTCCCCACTGAATACGTGTCCCTGGCTCGCAATCACGATCGCTCCCCCAGAGTAGGAACCCAACACCATTG'/>

    <sequence taxon='77' value='GGTGGAATTTTTGGAATACCTTTTCGGAATCGCATTCTCAAGCATACTGCTTCGTACTGACACCCTGCCCGTACGTTGGCAGGGTCCGGAATAACAAATCGTGGGAACAGGTCGCATTCTGAGGTCTTACTACCAACGATTGTCGGTGAGACCTTGACCGGAAGGCTACTCCCTTACCCTCGCTTACAAAGGCCGTCCCCTACGAACCTTTGCTGCTATCCCCAACGCAACGAACAAAAGGGAAACACAACTATTCCGCAACAGCTCTAGAAAACGTGGCCGGATTCCAGTTGTAAAGTGCTCCGTGGGGATAGTTATGTCCAGTCTTGTTGTACAATTTTTCGCGGGATCGTCCGCCAGCATGGCGATTCAAAGTTTTTCCGAATTCCAGTGGGCGGGACATACGAAGCGTAGCCGTAGCTCCCTGGCCACACCCATACGCAGGAGATCCGCGCGGTGATTCAGCACCTGTTTAGTCACAATGCTCAACTCAACTCCCGACCGCCAACTCTTTGTCAGATCCGTTTGGTTGTCCCTCTCTAATAACGTAGTTCACACCTGTGCTCAAAGACGACAAAGCTTCCCTCATATCCGGATCAGGCTGTCAGGTCCTCCTATGCAGAGGGATGCAGATCTGAGCACGAGTGGGATCCCGATCGATTACCCCGACAGCGGCAAGAGTGGAACACAATATTTGCAATAGCTTCGCGCGTGTCCCCGAAGCCATAGAGTTCTTACTCTGAAAATGACGCACTCAGAAACGGCCGACCAATGGGGCACTGATCACTGCGTTTGGGGGGCGCCTGGACGCTGATCTATAACTACGCGTATCTCTATGCGTTAGCGGCCCTCTGTGTGGCAGTTTGGCGCCCAACGACAAGTGCGCCCTACTATTACTGCTTGGGTCTAGTCCCAGCCTCTCGGATCACCCCAAGTCATACCCAGAGCAATTGATCTGGTTGCGATCAGTCCATTTTCGGAACCCACGGGCTTATTGGAGAGTAAGGAGCTACTATGCGTTTCCACGGTTAAACTCATTCCAGTGCTCGGCTAGGTGGCTACCGCGCGTCGAACTGGTGGTCTTACCATTGTCTAGCTCTCTGGCGTGGACAGACCTAGCAACAAACGGCACGGGTGGACTGTTGTATCCATGCTGATGTCCGACATGGGTCTAGACGACCGGGCCGGATTGGCTGCCGCAAGAAGCTTTAACGGCAGACATAAGCTTGTTCTCCCTCTCCCTTTTGTGGGTTCATTATCACATGAAAAGAGGGGTACTTTTATTCAGTTCTAGGGTTGCATATGACAACGGTTAGATTCGATAAGCTTAGAGGTGATATCGTGATAGAATATAGAGCGTAACATTGATAAGTCTGGAATCCTCGTGACACCACCCGGGGGTATCATTGTGGAATCATACGGCATCCCTATCTCACGAAAGCATCATGACCATGAACATGTGTTGCGTCAAAAGAGACTAATCGAGCAGACTCTGACGAACCGCGGGGGTGATAGGATTGTTCGATGGGTCCACCGCAAAGTTGACGGAGTAATCCATTCGCACCGTCAAAAACGATATGGTCTTTGCGGCCGAGTGTGTGTGTGTTTCTCGCTCCAAAAATCTCTTCCGTAACTAGTACTTCAGGTCATGAGGCCACAGGAAGCATACGTGCAAGTCCTGGAACACCAGCTGCAGTCTTGATCCCTTACCCATCAACTCTACGGGAGGCCGGAGGACCTATAAACGTGCTTTGTCGGATCTCTCACCATGGGACGAGCGGTAACGGGTGCCTTTAGGAACGGGGTCTATATAAGAGGGCAATGAGGGTTTTCGCGACCTATGAGAAGCCTTAGAGCAGCCAATTATAGCATAAAAAATAGATCGGCTGCAACCGTAACGACGCACGCTTACTGCGACGCTATACATGTGTCCCCACTGAATACGTGTCCCTGGCTCGCAATCACGATCGCTCCCCCAGAGTAGGAACCCAACACTATTG'/>

    <sequence taxon='82' value='GGTGGAATTTTTGGAATACCTTTTCGGAATCGCATTCTCAAGCATACTGCTTCGTACTGACACCCTGCCCGTACGTTGGCAGGGTCCGGAATAACAAATCGTGGGAACAGGTCGCATTCTGAGGTCTTACTACCAACGATTGTCGGTGAGACCTTGACCGGAAGGCTACTCCCTTACCCTCGCTTACAAAGGCCGTCCCCTACGAACCTTTGCTGCTATCCCCAACGCAACGAACAAAAGGGAAACACAACTATTCCGCAACAGCTCTAGAAAACGTGGCCGGATTCCAGTTGTAAAGTGCTCCGTGGGGATAGTTATGTCCAGTCTTGTTGTACAATTTTTCGCGGGATCGTCCGCCAGCATGGCGATTCAAAGTTTTTCCGAATTCCAGTGGGCGGGACATACGAAGCGTAGCCGTAGCTCCCTGGCCACACCCATACGCAGGAGATCCGCGCGGTGATTCAGCACCTGTTTAGTCACAATGCTCAACTCAACTCCCGACCGCCAACTCTTTGTCAGATCCGTTTGGTTGTCCCTCTCTAATAACGTAGTTCACACCTGTGCTCAAAGACGACAAAGCTTCCCTCATATCCGGATCAGGCTGTCAGGTCCTCCTATGCAGAGGGATGCAGATCTGAGCACGAGTGGGATCCCGATCGATTACCCCGACAGCGGCAAGAGTGGAACACAATATTTGCAATAGCTTCGCGCGTGTCCCCGAAGCCATAGAGTTCTTACTCTGAAAATGACGCACTCAGAAACGGCCGACCAATGGGGCACTGATCACTGCGTTTGGGGGGCGCCTGGACGCTGATCTATAACTACGCGTATCTCTATGCGTTAGCGGCCCTCTGTGTGGCAGTTTGGCGCCCAACGACAAGTGCGCCCTACTATTACTGCTTGGGTCTAGTCCCAGCCTCTCGGATCACCCCAAGTCATACCCAGAGCAATTGATCTGGTTGCGATCAGTCCATTTTCGGAACCCACGGGCTTATTGGAGAGTAAGGAGCTACTATGCGTTTCCACGGTTAAACTCATTCCAGTGCTCGGCTAGGTGGCTACCGCGCGTCGAACTGGTGGTCTTACCATTGTCTAGCTCTCTGGCGTGGACAGACCTAGCAACAAACGGCACGGGTGGACTGTTGTATCCATGCTGATGTCCGACATGGGTCTAGACGACCGGGCCGGATTGGCTGCCGCAAGAAGCTTTAACGGCAGACATAAGCTTGTTCTCCCTCTCCCTTTTGTGGGTTCATTATCACATGAAAAGAGGGGTACTTTTATTCAGTTCTAGGGTTGCATATGACAACGGTTAGATTCGATAAGCTTAGAGGTGATATCGTGATAGAATATAGAGCGTAACATTGATAAGTCTGGAATCCTCGTGACACCACCCGGGGGTATCATTGTGGAATCATACGGCATCCCTATCTCACGAAAGCATCATGACCATGAACATGTGTTGCGTCAAAAGAGACTAATCGAGCAGACTCTGACGAACCGCGGGGGTGATAGGATTGTTCGATGGGTCCACCGCAAAGTTGACGGAGTAATCCATTCGCACCGTCAAAAACGATATGGTCTTTGCGGCCGAGTGTGTGTGTGTTTCTCGCTCCAAAAATCTCTTCCGTAACTAGTACTTCAGGTCATGAGGCCACAGGAAGCATACGTGCAAGTCCTGGAACACCAGCTGCAGTCTTGATCCCTTACCCATCAACTCTACGGGAGGCCGGAGGACCTATAAACGTGCTTTGTCGGATCTCTCACCATGGGACGAGCGGTAACGGGTGCCTTTAGGAACGGGGTCTATATAAGAGGGCAATGAGGGTTTTCGCGACCTATGAGAAGCCTTAGAGCAGCCAATTATAGCATAAAAAATAGATCGGCTGCAACCGTAACGACGCACGCTTACTGCGACGCTATACATGTGTCCCCACTGAATACGTGTCCCTGGCTCGCAATCACGATCGCTCCCCCAGAGTAGGAACCCAACACTATTG'/>

    <sequence taxon='100' value='GGTGGAATTTTTGGAATACCTTTTCGGAATCGCATTCTCAAGCATACTGCTTCGTACTGACACCCTGCCCGTACGTTGGCAGGGTCCGGAATAACAAATCGTGGGAACAGGTCGCATTCTGAGGTCTTACTACCAACGATTGTCGGTGAGACCTTGACCGGAAGGCTACTCCCTTACCCTCGCTTACAAAGGCCGTCCCCTACGAACCTTTGCTGCTATCCCCAACGCAACGAACAAAAGGGAAACACAACTATTCCGCAACAGCTCTAGAAAACGTGGCCGGATTCCAGTTGTAAAGTGCTCCGTGGGGATAGTTATGTCCAGTCTTGTTGTACAATTTTTCGCGGGATCGTCCGCCAGCATGGCGATTCAAAGTTTTTCCGAATTCCAGTGGGCGGGACATACGAAGCGTAGCCGTAGCTCCCTGGCCACACCCATACGCAGGAGATCCGCGCGGTGATTCAGCACCTGTTTAGTCACAATGCTCAACTCAACTCCCGACCGCCAACTCTTTGTCAGATCCGTTTGGTTGTCCCTCTCTAATAACGTAGTTCACACCTGTGCTCAAAGACGACAAAGCTTCCCTCATATCCGGATCAGGCTGTCAGGTCCTCCTATGCAGAGGGATGCAGATCTGAGCACGAGTGGGATCCCGATCGATTACCCCGACAGCGGCAAGAGTGGAACACAATATTTGCAATAGCTTCGCGCGTGTCCCCGAAGCCATAGAGTTCTTACTCTGAAAATGACGCACTCAGAAACGGCCGACCAATGGGGCACTGATCACTGCGTTTGGGGGGCGCCTGGACGCTGATCTATAACTACGCGTATCTCTATGCGTTAGCGGCCCTCTGTGTGGCAGTTTGGCGCCCAACGACAAGTGCGCCCTACTATTACTGCTTGGGTCTAGTCCCAGCCTCTCGGATCACCCCAAGTCATACCCAGAGCAATTGATCTGGTTGCGATCAGTCCATTTTCGGAACCCACGGGCTTATTGGAGAGTAAGGAGCTACTATGCGTTTCCACGGTTAAACTCATTCCAGTGCTCGGCTAGGTGGCTACCGCGCGTCGAACTGGTGGTCTTACCATTGTCTAGCTCTCTGGCGTGGACAGACCTAGCAACAAACGGCACGGGTGGACTGTTGTATCCATGCTGATGTCCGACATGGGTCTAGACGACCGGGCCGGATTGGCTGCCGCAAGAAGCTTTAACGGCAGACATAAGCTTGTTCTCCCTCTCCCTTTTGTGGGTTCATTATCACATGAAAAGAGGGGTACTTTTATTCAGTTCTAGGGTTGCATATGACAACGGTTAGATTCGATAAGCTTAGAGGTGATATCGTGATAGAATATAGAGCGTAACATTGATAAGTCTGGAATCCTCGTGACACCACCCGGGGGTATCATTGTGGAATCATACGGCATCCCTATCTCACGAAAGCATCATGACCATGAACATGTGTTGCGTCAAAAGAGACTAATCGAGCAGACTCTGACGAACCGCGGGGGTGATAGGATTGTTCGATGGGTCCACCGCAAAGTTGACGGAGTAATCCATTCGCACCGTCAAAAACGATATGGTCTTTGCGGCCGAGTGTGTGTGTGTTTCTCGCTCCAAAAATCTCTTCCGTAACTAGTACTTCAGGTCATGAGGCCACAGGAAGCATACGTGCAAGTCCTGGAACACCAGCTGCAGTCTTGATCCCTTACCCATCAACTCTACGGGAGGCCGGAGGACCTATAAACGTGCTTTGTCGGATCTCTCACCATGGGACGAGCGGTAACGGGTGCCTTTAGGAACGGGGTCTATATAAGAGGGCAATGAGGGTTTTCGCGACCTATGAGAAGCCTTAGAGCAGCCAATTATAGCATAAAAAATAGATCGGCTGCAACCGTAACGACGCACGCTTACTGCGACGCTATACATGTGTCCCCACTGAATACGTGTCCCTGGCTCGCAATCACGATCGCTCCCCCAGAGTAGGAACCCAACACTATTG'/>

    <sequence taxon='102' value='GGTGGAATTTTTGGAATACCTTTTCGGAATCGCATTCTCAAGCATACTGCTTCGTACTGACACCCTGCCCGTACGTTGGCAGGGTCCGGAATAACAAATCGTGGGAACAGGTCGCATTCTGAGGTCTTACTACCAACGATTGTCGGTGAGACCTTGACCGGAAGGCTACTCCCTTACCCTCGCTTACAAAGGCCGTCCCCTACGAACCTTTGCTGCTATCCCCAACGCAACGAACAAAAGGGAAACACAACTATTCCGCAACAGCTCTAGAAAACGTGGCCGGATTCCAGTTGTAAAGTGCTCCGTGGGGATAGTTATGTCCAGTCTTGTTGTACAATTTTTCGCGGGATCGTCCGCCAGCATGGCGATTCAAAGTTTTTCCGAATTCCAGTGGGCGGGACATACGAAGCGTAGCCGTAGCTCCCTGGCCACACCCATACGCAGGAGATCCGCGCGGTGATTCAGCACCTGTTTAGTCACAATGCTCAACTCAACTCCCGACCGCCAACTCTTTGTCAGATCCGTTTGGTTGTCCCTCTCTAATAACGTAGTTCACACCTGTGCTCAAAGACGACAAAGCTTCCCTCATATCCGGATCAGGCTGTCAGGTCCTCCTATGCAGAGGGATGCAGATCTGAGCACGAGTGGGATCCCGATCGATTACCCCGACAGCGGCAAGAGTGGAACACAATATTTGCAATAGCTTCGCGCGTGTCCCCGAAGCCATAGAGTTCTTACTCTGAAAATGACGCACTCAGAAACGGCCGACCAATGGGGCACTGATCACTGCGTTTGGGGGGCGCCTGGACGCTGATCTATAACTACGCGTATCTCTATGCGTTAGCGGCCCTCTGTGTGGCAGTTTGGCGCCCAACGACAAGTGCGCCCTACTATTACTGCTTGGGTCTAGTCCCAGCCTCTCGGATCACCCCAAGTCATACCCAGAGCAATTGATCTGGTTGCGATCAGTCCATTTTCGGAACCCACGGGCTTATTGGAGAGTAAGGAGCTACTATGCGTTTCCACGGTTAAACTCATTCCAGTGCTCGGCTAGGTGGCTACCGCGCGTCGAACTGGTGGTCTTACCATTGTCTAGCTCTCTGGCGTGGACAGACCTAGCAACAAACGGCACGGGTGGACTGTTGTATCCATGCTGATGTCCGACATGGGTCTAGACGACCGGGCCGGATTGGCTGCCGCAAGAAGCTTTAACGGCAGACATAAGCTTGTTCTCCCTCTCCCTTTTGTGGGTTCATTATCACATGAAAAGAGGGGTACTTTTATTCAGTTCTAGGGTTGCATATGACAACGGTTAGATTCGATAAGCTTAGAGGTGATATCGTGATAGAATATAGAGCGTAACATTGATAAGTCTGGAATCCTCGTGACACCACCCGGGGGTATCATTGTGGAATCATACGGCATCCCTATCTCACGAAAGCATCATGACCATGAACATGTGTTGCGTCAAAAGAGACTAATCGAGCAGACTCTGACGAACCGCGGGGGTGATAGGATTGTTCGATGGGTCCACCGCAAAGTTGACGGAGTAATCCATTCGCACCGTCAAAAACGATATGGTCTTTGCGGCCGAGTGTGTGTGTGTTTCTCGCTCCAAAAATCTCTTCCGTAACTAGTACTTCAGGTCATGAGGCCACAGGAAGCATACGTGCAAGTCCTGGAACACCAGCTGCAGTCTTGATCCCTTACCCATCAACTCTACGGGAGGCCGGAGGACCTATAAACGTGCTTTGTCGGATCTCTCACCATGGGACGAGCGGTAACGGGTGCCTTTAGGAACGGGGTCTATATAAGAGGGCAATGAGGGTTTTCGCGACCTATGAGAAGCCTTAGAGCAGCCAATTATAGCATAAAAAATAGATCGGCTGCAACCGTAACGACGCACGCTTACTGCGACGCTATACATGTGTCCCCACTGAATACGTGTCCCTGGCTCGCAATCACGATCGCTCCCCCAGAGTAGGAACCCAACACTATTG'/>

    <sequence taxon='96' value='GGTGGAATTTTTGGAATACTTTTTCGGAATCGCATTCTCAAGCATACTGCTTCGTACTGACACCCTGCCCGTACGTTGGCAGGGTCCGGAATAACAAATCGTGGGAACAGGTCGCATTCTGAGGTCTTACTACCAACGATTGTCGGTGAGACCTTGACCGGAAGGCTACTCCCTTACCCTCGCTTACAAAGGCCGTCCCCTACGAACCTTTGCTGCTATCCCCAACGCAACGAACAAAAGGGAAACACAACTATTCCGCAACAGCTCTAGAAAACGTGGCCGGATTCCAGTTGTAAAGTGCTCCGTGGGGATAGTTATGTCCAGTCTTGTTGTACAATTTTTCGCGGGATCGTCCGCCAGCATGGCGATTCAAAGTTTTTCCGAATTCCAGTGGGCGGGACATACGAAGCGTAGCCGTAGCTCCCTGGCCACACCCATACGCAGGAGATCCGCGCGGTGATTCAGCACCTGTTTAGTCACAATGCTCAACTCAACTCCCGACCGCCAACTCTTTGTCAGATCCGTTTGGTTGTCCCTCTCTAATAACGTAGTTCACACCTGTGCTCAAAGACGACAAAGCTTCCCTCATATCCGGATCAGGCTGTCAGGTCCTCCTATGCAGAGGGATGCAGATCTGAGCACGAGTGGGATCCCGATCGATTACCCCGACAGCGGCAAGAGTGGAACACAATATTTGCAATAGCTTCGTGCGTGTCCCCGGAGCCATAGAGTTCTTACTCTGAAAATGACGCACTCAGAAACGGCCGACCAATGGGGCACTGATCACTGCGTTTGGGGGGCGCCTGGACGCTGATCTATAACTACGCGTATCTCTATGCGTTAGCGGCCCTCTGTGTGGCAGTTTGGCGCCCAACGACAAGTGCGCCCTACTATTACTGCTTGGGTCTAGTCCCAGCCTCTCGGATCACCCCAAGTCATACCCAGAGCAATTGATCTGGTTGCGATCAGTCCATTTTCGGAACCCACGGGCTTATTGGAGAGTAAGGAGCTACTATGCGTTTCCACGGTTAAACTCATTCCAGTGCTCGGCTAGGTGGCTACCGCGCGTCGAACTGGTGGTCTTACCATTGTCTAGCTCTCTGGCGTGGACAGACCTAGCAACAAACGGCACGGGTGGACTGTTGTATCCATGCTGATGTCCGACATGGGTCTAGACGACCGGGCCGGATTGGCTGCCGCAAGAAGCTTTAACGACAGACATAAGCTTGTTCTCCCTCTCCCTTTTGTGGGTTCATTATCACATGAAAAGAGGGGTACTTTTATTCAGTTCTAGGGTTGCATATGACAACGGTTAGATTCGATAAGCTTAGAGGTGATATCGTGATAGAATATAGAGCGTAACATTGATAAGTCTGGAATCCTCGTGACACCACCCGGGGGTATCATTGTGGAATCATACGGCATCCCTATCTCACGAAAGCATCATGACCATGAACATGTGTTGCGTCAAAAGAGACTAATCGAGCAGACTCTGACGAACCGCGGGGGTGATAGGATTGTTCGATGGGTCCACCGCAAAGTTGACGGAGTAATCCATTCGCACCGTCAAAAACGATATGGTCTTTGCGGCCGAGTGTGTGTGTGTTTCTCGCTCCAAAAATCTCTTCCGTGACTAGTACTTCAGGTCATGAGGCCACAGGAAGCATACGTGCAAGTCCTGGAACACCAGCTGCAGTCTTGATCCCTTACCCATCAACTCTACGGGAGGCCGGAGGACCTATAAACGTGCTTTGTCGGATCTCTCACCATGGGACGAGCGGTAACGGGTGCCTTTAGGAACGGGGTCTATATAAGAGGGCAATGAGGGTTTTCGCGATCTATGAGAAGCCTTAGAGCAGCCAATTATAGCATAAAAAATAGATCGGCTGCAACCGTAACGACGCACGCTTACTGCGACGCTATACATGTGTCCCCACTAAATACGTGTCCCTGGCTCGCAATCACGATCGCTCCCCCAGAGTAGGAACCCAACACTATTG'/>

    <sequence taxon='110' value='GGTGGAATTTTTGGAATACTTTTTCGGAATCGCATTCTCAAGCATACTGCTTCGTACTGACACCCTGCCCGTACGTTGGCAGGGTCCGGAATAACAAATCGTGGGAACAGGTCGCATTCTGAGGTCTTACTACCAACGATTGTCGGTGAGACCTTGACCGGAAGGCTACTCCCTTACCCTCGCTTACAAAGGCCGTCCCCTACGAACCTTTGCTGCTATCCCCAACGCAACGAACAAAAGGGAAACACAACTATTCCGCAACAGCTCTAGAAAACGTGGCCGGATTCCAGTTGTAAAGTGCTCCGTGGGGATAGTTATGTCCAGTCTTGTTGTACAATTTTTCGCGGGATCGTCCGCCAGCATGGCGATTCAAAGTTTTTCCGAATTCCAGTGGGCGGGACATACGAAGCGTAGCCGTAGCTCCCTGGCCACACCCATACGCAGGAGATCCGCGCGGTGATTCAGCACCTGTTTAGTCACAATGCTCAACTCAACTCCCGACCGCCAACTCTTTGTCAGATCCGTTTGGTTGTCCCTCTCTAATAACGTAGTTCACACCTGTGCTCAAAGACGACAAAGCTTCCCTCATATCCGGATCAGGCTGTCAGGTCCTCCTATGCAGAGGGATGCAGATCTGAGCACGAGTGGGATCCCGATCGATTACCCCGACAGCGGCAAGAGTGGAACACAATATTTGCAATAGCTTCGTGCGTGTCCCCGGAGCCATAGAGTTCTTACTCTGAAAATGACGCACTCAGAAACGGCCGACCAATGGGGCACTGATCACTGCGTTTGGGGGGCGCCTGGACGCTGATCTATAACTACGCGTATCTCTATGCGTTAGCGGCCCTCTGTGTGGCAGTTTGGCGCCCAACGACAAGTGCGCCCTACTATTACTGCTTGGGTCTAGTCCCAGCCTCTCGGATCACCCCAAGTCATACCCAGAGCAATTGATCTGGTTGCGATCAGTCCATTTTCGGAACCCACGGGCTTATTGAAGAGTAAGGAGCTACTATGCGTTTCCACGGTTAAACTCATTCCAGTGCTCGGCTAGGTGGCTACCGCGCGTCGAACTGGTGGTCTTACCATTGTCTAGCTCTCTGGCGTGGACAGACCTAGCAACAAACGGCACGGGTGGACTGTTGTATCCATGCTGATGTCCGACATGGGTCTAGACGACCGGGCCGGATTGGCTGCCGCAAGAAGCTTTAACGACAGACATAAGCTTGTTCTCCCTCTCCCTTTTGTGGGTTCATTATCACATGAAAAGAGGGGTACTTTTATTCAGTTCTAGGGTTGCATATGACAACGGTTAGATTCGATAAGCTTAGAGGTGATATCGTGATAGAATATAGAGCGTAACATTGATAAGTCTGGAATCCTCGTGACACCACCCGGGGGTATCATTGTGGAATCATACGGCATCCCTATCTCACGAAAGCATCATGACCATGAACATGTGTTGCGTCAAAAGAGACTAATCGAGCAGACTCTGACGAACCGCGGGGGTGATAGGATTGTTCGATGGGTCCACCGCAAAGTTGACGGAGTAATCCATTCGCACCGTCAAAAACGATATGGTCTTTGCGGCCGAGTGTGTGTGTGTTTCTCGCTCCAAAAATCTCTTCCGTGACTAGTACTTCAGGTCATGAGGCCACAGGAAGCATACGTGCAAGTCCTGGAACACCAGCTGCAGTCTTGATCCCTTACCCATCAACTCTACGGGAGGCCGGAGGACCTATAAACGTGCTTTGTCGGATCTCTCACCATGGGACGAGCGGTAACGGGTGCCTTTAGGAACGGGGTCTATATAAGAGGGCAATGAGGGTTTTCGCGATCTATGAGAAGCCTTAGAGCAGCCAATTATAGCATAAAAAATAGATCGGCTGCAACCGTAACGACGCACGCTTACTGCGACGCTATACATGTGTCCCCACTAAATACGTGTCCCTGGCTCGCAATCACGATCGCTCCCCCAGAGTAGGAACCCAACACTATTG'/>

    <sequence taxon='134' value='GGTGGAATTTTTGGAATACTTTTTCGGAATCGCATTCTCAAGCATACTGCTTCGTACTGACACCCTGCCCGTACGTTGGCAGGGTCCGGAATAACAAATCGTGGGAACAGGTCGCATTCTGAGGTCTTACTACCAACGATTGTCGGTGAGACCTTGACCGGAAGGCTACTCCCTTACCCTCGCTTACAAAGGCAGTCCCCTACGAACCTTTGCTGCTATCCCCAACGCAACGAACAAAAGGGAAACACAACTATTCCGCAACAGCTCTAGAAAACGTGGCCGGATTCCAGTTGTAAAGTGCTCCGTGGGGATAGTTATGTCCAGTCTTGTTGTACAATTTTTCGCGGGATCGTCCGCCAGCATGGCGATTCAAAGTTTTTCCGAATTCCAGTGGGCGGGACATACGAAGCGTAGCCGTAGCTCCCTGGCCACACCCATACGCAGGAGATCCGCGCGGTGATTCAGCACCTGTTTAGTCACAATGCTCAACTCAACTCCCGACCGCCAACTCTTTGTCAGATCCGTTTGGTTGTCCCTCTCTAATAACGTAGTTCACACCTGTGCTCAAAGACGACAAAGCTTCCCTCATATCCGGATCAGGCTGTCAGGTCCTCCTATGCAGAGGGATGCAGATCTGAGCACGAGTGGGATCCCGATCGATTACCCCGACAGCGGCAAGAGTGGAACACAATATTTGCAATAGCTTCGTGCGTGTCCCCGGAGCCATAGAATTCTTACTCTGAAAATGACGCACTCAGAAACGGCCGACCAATGGGGCACTGATCACTGCGTTTGGGGGGCGCCTGGACGCTGATCTATAACTACGCGTATCTCTATGCGTTAGCGGCCCTCTGTGTGGCAGTTTGGCGCCCAACGACAAGTGCGCCCTACTATTACTGCTTGGGTCTAGTCCCAGCCTCTCGGATCACCCCAAGTCATACCCAGAGCAATTGATCTGGTTGAGATCAGTCCATTTTCGGAACCCACGGGCTTATTGAAGAGTAAGGAGCTACTATGCGTTTCCACGGTTAAACTCATTCCAGTGCTCGGCTAGGTGGCTACCGCGCGTCGAACTGGTGGTCTTACCATTGTCTAGCTCTCTGGCGTGGACAGACCTAGCAACAAACGGCACGGGTGGACTGTTGTATCCATGCTGATGTCCGACATGGGTCTAGACGACCGGGCCGGATTGGCTGCCGCAAGAAGCTTTAACGACAGACATAAGCTTGTTCTCCCTCTCCCTTTTGTGGGTTCATTATCACATGAAAAGAGGGGTACTTTTATTCAGTTCTAGGGTTGCATATGACAACGGTTAGATTCGATAAGCTTAGAGGTGATATCGTGATAGAATATAGAGCGTAACATTGATAAGTCTGGAATCCTCGTGACACCACCCGGGGGTATCATTGTGGAATCATACGGCATCCCTATCTCACGAAAGCATCATGACCATGAACATGTGTTGCGTCAAAAGAGACTAATCAAGCAGACTCTGACGAACCGCGGGGGTGATAGGATTGTTCGATGGGTCCACCGCAAAGTTGACGGAGTAATCCATTCGCACCGTCAAAAACGATATGGTCTTTGCGGCCGAGTGTGTGTGTGTTTCTCGCTCCAAAAATCTCTTCCGTGACTAGTACTTCAGGTCATGAGGCCACAGGAAGCATACGTGCAAGTCCTGGAACACCAGCTGCAGTCTTGATCCCTTACCCATCAACTCTACGGGAGGCCGGAGGACCTATAAACGTGCCTTGTCGGATCTCTCACCATGGGACGAGCGGTAACGGGTGCCTTTAGGAACGGGGTCTATATAAGAGGGCAATGAGGGTTTTCGCGATCTATGAGAAGCCTTAGAGCAGCCAATTATAGCATAAAAAATAGATCGGCTGCAACCGTAACGACGCACGCTTACTGCGACGCTATACATGTGTCCCCACTAAATACGTGTCCCTGGCTCGCAATCACGATCGCTCCCCCAGAGTAGGAACCCAACACTATTG'/>

    <sequence taxon='150' value='GGTGGAATTTTTGGAATACTTTTTCGGAATCGCATTCTCAAGCATACTGCTTCGTACTGACACCCTGCCCGTACGTTGGCAGGGTCCGGAATAACAAATCGTGGGAACAGGTCGCATTCTGAGGTCTTACTACCAACGATTGTCGGTGAGACCTTGACCGGAAGGCTACTCCCTTACCCTCGCTTACAAAGGCAGTCCCCTACGAACCTTTGCTGCTATCCCCAACGCAACGAACAAAAGGGAAACACAACTATTCCGCAACAGCTCTAGAAAACGTGGCCGGATTCCAGTTGTAAAGTGCTCCGTGGGGATAGTTATGTCCAGTCTTGTTGTACAATTTTTCGCGGGATCGTCCGCCAGCATGGCGATTCAAAGTTTTTCCGAATTCCAGTGGGCGGGACATACGAAGCGTAGCCGTAGCTCCCTGGCCACACCCATACGCAGGAGATCCGCGCGGTGATTCAGCACCTGTTTAGTCACAATGCTCAACTCAACTCCCGACCGCCAACTCTTTGTCAGATCCGTTTGGTTGTCCCTCTCTAATAACGTAGTTCACACCTGTGCTCAAAGACGACAAAGCTTCCCTCATATCCGGATCAGGCTGTCAGGTCCTCCTATGCAGAGGGATGCAGATCTGAGCACGAGTGGGATCCCGATCGATTACCCCGACAGCGGCAAGAGTGGAACACAATATTTGCAATAGCTTCGTGCGTGTCCCCGGAGCCATAGAATTCTTACTCTGAAAATGACGCACTCAGAAACGGCCGACCAATGGGGCACTGATCACTGCGTTTGGGGGGCGCCTGGACGCTGATCTATAACTACGCGTATCTCTATGCGTTAGCGGCCCTCTGTGTGGCAGTTTGGCGCCCAACGACAAGTGCGCCCTACTATTACTGCTTGGGTCTAGTCCCAGCCTCTCGGATCACCCCAAGTCATACCCAGAGCAATTGATCTGGTTGAGATCAGTCCATTTTCGGAACCCACGGGCTTATTGAAGAGTAAGGAGCTACTATGCGTTTCCACGGTTAAACTCATTCCAGTGCTCGGCTAGGTGGCTACCGCGCGTCGAACTGGTGGTCTTACCATTGTCTAGCTCTCTGGCGTGGACAGACCTAGCAACAAACGGCACGGGTGGACTGTTGTATCCATGCTGATGTCCGACATGGGTCTAGACGACCGGGCCGGATTGGCTGCCGCAAGAAGCTTTAACGACAGACATAAGCTTGTTCTCCCTCTCCCTTTTGTGGGTTCATTATCACATGAAAAGAGGGGTACTTTTATTCAGTTCTAGGGTTGCATATGACAACGGTTAGATTCGATAAGCTTAGAGGTGATATCGTGATAGAATATAGAGCGTAACATTGATAAGTCTGGAATCCTCGTGACACCACCCGGGGGTATCATTGTGGAATCATACGGCATCCCTATCTCACGAAAGCATCATGACCATGAACATGTGTTGCGTCAAAAGAGACTAATCAAGCAGACTCTGACGAACCGCGGGGGTGATAGGATTGTTCGATGGGTCCACCGCAAAGTTGACGGAGTAATCCATTCGCACCGTCAAAAACGATATGGTCTTTGCGGCCGAGTGTGTGTGTGTTTCTCGCTCCAAAAATCTCTTCCGTGACTAGTACTTCAGGTCATGAGGCCACAGGAAGCATACGTGCAAGTCCTGGAACACCAGCTGCAGTCTTGATCCCTTACCCATCAACTCTACGGGAGGCCGGAGGACCTATAAACGTGCCTTGTCGGATCTCTCACCATGGGACGAGCGGTAACGGGTGCCTTTAGGAACGGGGTCTATATAAGAGGGCAATGAGGGTTTTCGCGATCTATGAGAAGCCTTAGAGCAGCCAATTATAGCATAAAAAATAGATCGGCTGCAACCGTAACGACGCACGCTTACTGCGACGCTATACATGTGTCCCCACTAAATACGTGTCCCTGGCTCGCAATCACGATCGCTCCCCCAGAGTAGGAACCCAACACTATTG'/>

    <sequence taxon='152' value='GGTGGAATTTTTGGAATACTTTTTCGGAATCGCATTCTCAAGCATACTGCTTCGTACTGACACCCTGCCCGTACGTTGGCAGGGTCCGGAATAACAAATCGTGGGAACAGGTCGCATTCTGAGGTCTTACTACCAACGATTGTCGGTGAGACCTTGACCGGAAGGCTACTCCCTTACCCTCGCTTACAAAGGCAGTCCCCTACGAACCTTTGCTGCTATCCCCAACGCAACGAACAAAAGGGAAACACAACTATTCCGCAACAGCTCTAGAAAACGTGGCCGGATTCCAGTTGTAAAGTGCTCCGTGGGGATAGTTATGTCCAGTCTTGTTGTACAATTTTTCGCGGGATCGTCCGCCAGCATGGCGATTCAAAGTTTTTCCGAATTCCAGTGGGCGGGACATACGAAGCGTAGCCGTAGCTCCCTGGCCACACCCATACGCAGGAGATCCGCGCGGTGATTCAGCACCTGTTTAGTCACAATGCTCAACTCAACTCCCGACCGCCAACTCTTTGTCAGATCCGTTTGGTTGTCCCTCTCTAATAACGTAGTTCACACCTGTGCTCAAAGACGACAAAGCTTCCCTCATATCCGGATCAGGCTGTCAGGTCCTCCTATGCAGAGGGATGCAGATCTGAGCACGAGTGGGATCCCGATCGATTACCCCGACAGCGGCAAGAGTGGAACACAATATTTGCAATAGCTTCGTGCGTGTCCCCGGAGCCATAGAATTCTTACTCTGAAAATGACGCACTCAGAAACGGCCGACCAATGGGGCACTGATCACTGCGTTTGGGGGGCGCCTGGACGCTGATCTATAACTACGCGTATCTCTATGCGTTAGCGGCCCTCTGTGTGGCAGTTTGGCGCCCAACGACAAGTGCGCCCTACTATTACTGCTTGGGTCTAGTCCCAGCCTCTCGGATCACCCCAAGTCATACCCAGAGCAATTGATCTGGTTGAGATCAGTCCATTTTCGGAACCCACGGGCTTATTGAAGAGTAAGGAGCTACTATGCGTTTCCACGGTTAAACTCATTCCAGTGCTCGGCTAGGTGGCTACCGCGCGTCGAACTGGTGGTCTTACCATTGTCTAGCTCTCTGGCGTGGACAGACCTAGCAACAAACGGCACGGGTGGACTGTTGTATCCATGCTGATGTCCGACATGGGTCTAGACGACCGGGCCGGATTGGCTGCCGCAAGAAGCTTTAACGACAGACATAAGCTTGTTCTCCCTCTCCCTTTTGTGGGTTCATTATCACATGAAAAGAGGGGTACTTTTATTCAGTTCTAGGGTTGCATATGACAACGGTTAGATTCGATAAGCTTAGAGGTGATATCGTGATAGAATATAGAGCGTAACATTGATAAGTCTGGAATCCTCGTGACACCACCCGGGGGTATCATTGTGGAATCATACGGCATCCCTATCTCACGAAAGCATCATGACCATGAACATGTGTTGCGTCAAAAGAGACTAATCAAGCAGACTCTGACGAACCGCGGGGGTGATAGGATTGTTCGATGGGTCCACCGCAAAGTTGACGGAGTAATCCATTCGCACCGTCAAAAACGATATGGTCTTTGCGGCCGAGTGTGTGTGTGTTTCTCGCTCCAAAAATCTCTTCCGTGACTAGTACTTCAGGTCATGAGGCCACAGGAAGCATACGTGCAAGTCCTGGAACACCAGCTGCAGTCTTGATCCCTTACCCATCAACTCTACGGGAGGCCGGAGGACCTATAAACGTGCCTTGTCGGATCTCTCACCATGGGACGAGCGGTAACGGGTGCCTTTAGGAACGGGGTCTATATAAGAGGGCAATGAGGGTTTTCGCGATCTATGAGAAGCCTTAGAGCAGCCAATTATAGCATAAAAAATAGATCGGCTGCAACCGTAACGACGCACGCTTACTGCGACGCTATACATGTGTCCCCACTAAATACGTGTCCCTGGCTCGCAATCACGATCGCTCCCCCAGAGTAGGAACCCAACACTATTG'/>

    <sequence taxon='135' value='GGTGGAATTTTTGGAATACTTTTTCGGAATCGCATTCTCAAGCATACTGCTTCGTACTGACACCCTGCCCGTACGTTGGCAGGGTCCGGAATAACAAATCGTGGGAACAGGTCGCATTCTGAGGTCTTACTACCAACGATTGTCGGTGAGACCTTGACCGGAAGGCTACTCCCTTACCCTCGCTTACAAAGGCAGTCCCCTACGAACCTTTGCTGCTATCCCCAACGCAACGAACAAAAGGGAAACACAACTATTCCGCAACAGCTCTAGAAAACGTGGCCGGATTCCAGTTGTAAAGTGCTCCGTGGGGATAGTTATGTCCAGTCTTGTTGTACAATTTTTCGCGGGATCGTCCGCCAGCATGGCGATTCAAAGTTTTTCCGAATTCCAGTGGGCGGGACATACGAAGCGTAGCCGTAGCTCCCTGGCCACACCCATACGCAGGAGATCCGCGCGGTGATTCAGCACCTGTTTAGTCACAATGCTCAACTCAACTCCCGACCGCCAACTCTTTGTCAGATCCGTTTGGTTGTCCCTCTCTAATAACGTAGTTCACACCTGTGCTCAAAGACAACAAAGCTTCCCTCATATCCGGATCAGGCTGTCAGGTCCTCCTATGCAGAGGGATGCAGATCTGAGCACGAGTGGGATCCCGATCGATTACCCCGACAGCGGCAAGAGTGGAACACAATATTTGCAATAGCTTCGTGCGTGTCCCCGGAGCCATATAGTTCTTACTCTGAAAATGACGCACTCAGAAACGGCCGACCAATGGGGCACTGATCACTGCGTTTGGGGGGCGCCTGGACGCTGATCTATAACTACGCGTATCTCTATGCGTTAGCGGCCCTCTGTGTGGCAGTTTGGCGCCCAACGACAAGTGCGCCCTACTATTACTGCTTGGGTCTAGTCCCAGCCTCTCGGATCACCCCAAGTCATACCCAGAGCAATTGATCTGGTTGCGATCAGTCCATTTTCGGAACCCACGGGCTTATTGAAGAGTAAGGAGCTACTATGCGTTTCCACGGTTAAACTCATTCCAGTGCTCGGCTAGGTGGCTACCGCGCGTCGAACTGGTGGTCTTACCATTGTCTAGCTCTCTGGCGTGGACAGACCTAGCAACAAACGGCACGGGTGGACTGTTGTATCCATGCTGATGTCCAACATGGGTCTAGACGACCGGGCCGGATTGGCTGCCGCAAGAAGCTTTAACGACAGACATAAGCTTGTTCTCCCTCTCCCTTTTGTGGGTTCATTATCACATGAAAAGAGGGGTACTTTTATTCAGTTCTAGGGTTGCATATGACAACGGTTAGATTCGATAAGCTTAGAGGTGATATCGTGATAGAATATAGAGCGTAACATTGATAAGTCTGGAATCCTCGTGACACCACCCGGGGGTATCATTGTGGAATCATACGGCATCCCTATCTCACGAAAGCATCATGACCATGAACATGTGTTGCGTCAAAAGAGACTAATCAAGCAGACTCTGACGAACCGCGGGGGTGATAGGATTGTTCGATGGGTCCACCGCAAAGTTGACGGAGTAATCCATTCGCACCGTCAAAAACGATATGGTCTTTGCGGCCGAGTGTGTGTGTGTTTCTCGCTCAAAAAATCTCTTCCGTGACTAGTACTTCAGGTCATGAGGCCACAGGAAGCATACGTGCAAGTCCTGGAACACCAGCTGCAGTCTTGATCCCTTACCCATCAACTCAACGGGAGGCCGGAGGACCTATAAACGTGCCTTGTCGGATCTCTCACCATGGGACGAGCGGTAACGGGTGCCTTTAGGAACGGGGTCTATATAAGAGGGCAATGAGGGTTTTCGCGATCTATGAGAAGCCTTAGAGCAGCCAATTATAGCATAAAAAATAGATCGGCTGCAACCGTAACGACGCACGCTTACTGCGACGCTATACATGTGTCCCCACTAAATACGTGTCCCTGGCTCGCAATCACGATCGCTCCCCCAGAGTAGGAACCCAACACTATTG'/>

    <sequence taxon='112' value='GGTGGAATTTTTGGAATACCTTTTCGGAATCGCATTCTCAAGCATACTGCTTCGTACTGACACCCTGCCCGTACGTTGGCAGGGTCCGGAATAACAAATCGTGGGAACAGGTCGCATTCTGAGGTCTTACTACCAACGATTGTCGGTGAGACCTTGACCGGAAGGCTACTCCCTTACCCTCGCTTACAAAGGCCGTCCCCTACGAACCTTTGCTGCTATCCCCAACGCAACGAACAAAAGGGAAACACAACTATTCCGCAACAGCTCTAGAAAACGTGGCCGGATTCCAGTTGTAAAGTGCTCCGTGGGGATAGTTATGTCCAGTCTTGTTGTACAATTTTTCGCGGGATCGTCCGCCAGCATGGCGATTCAAAGTTTTTCCGAATTCCAGTGGGCGGGACATACGAAGCGTAGCCGTAGCTCCCTGGCCACACCCATACGCAGGAGACCCGCGCGGTGATTCAGCACCTGTTTAGTCACAATGCTCAACTCAACTCCCGACCGCCAACTCTTTGTCAGATCCGTTTGGTTGTCCCTCTCTAATAACGTAGTTCACACCTGTGCTCAAAGACGACAAAGCTTCCCTCATATCCGGATCAGGCTGTCAGGTCCTCCTATGCAGAGGGATGCAGATCTGAGCACGAGTGTGATCCCGATCGATTACCCCGACAGCGGCAAGAGTGGAACACAATATTTGCAATAGCTTCGCGCGTGTCCCCAGAGCCATAGAGTTCTTACTCTGAAAATGACGCACTCAGAAACGGCCGACCAATGGGGCACTGATCACTGCGTTTGGGGGGCGCCTGGACGCTGATCTATAACTACGCGTATCTCTATGCGTTAGCGGCCCTCTGTGTGGCAGTTTGGCGCCCAACGACAAGTGCGCCCTACTATTACTGCTTGGGTCTAGTCCCAGCCTCTCGGATCACCCCAAGTCATACCCAGAGCAATTGATCTGGTTGCGATCAGTCCATTTTCGGAACCCACGGGCTTATTGGAGAGTAAGGAGCTACTATGCGTTTCCACGGTTAAACTCATTCCAGTGCTCGGCTAGGTGGCTACCGCGCGTCGAACTGGTGGTCTTACCATTGTCAAGCTCTCTGGCGTGGACAGACCTAGCAACAAACGGCACGGGTGGACTGTTGTATCCATGCTGATGTCCGACATGGGTCTAGACGACCGGGCCGGATTGGCTGCCGCAAGAAGCTTTAACGACAGACATAAGCTTGTTCTCCCTCTCCCTTTTGTGGGTTCATTATCACATGAAAAGAGGGGTACTTTTATTCAGTTCTAGGGTTGCATATGACAACGGTTAGATTCGATAAGCTTAGAGGTGATATCGTGATAGAATATAGAGCGTAACATTGATAAGTCTGGAATCCTCGTGACACCACCCGGGGGTATCATTGTGGAATCATACGGCATCCCTATCTCACGAAAGCATCATGACCATGAACATGTGTTGCGTCAAAAGAGACTAATCGAGCAGACTCTGACGAACCGCGGGGGTGATAGGATTGTTCGATGGGTCCACCGCAAAGTTGACGGAGTAATCCATTCGCACCGTCAAAAGCGATATGGTCTTTGCGGCCGAGTGTGTGTGTGTTTCTCGCTCCGAAAATCTCTTCCGTGACTAGTACTTCAGGTCATGAGGCCACAGGAAGCATACGTGCAAGTCCTGGAACACCAGCTGCAGTCTTGATCCCTTACCCATCAACTCTACGGGAGGCCGGAGGACCTATAAACGTGCTTTGTCGGATCTCTCACCATGGGACGAGCGGTAACGGGTGCCTTTAGGAACGGGGTCTATATAAGAGGGCAATGAGGGTTTTCGCGACCTATGAGAAGCCTTAGAGCAGCCAATTATAGCATAAAAAATAGATCGGCTGCAACCGTAACGACGCACGCTTACTGCGACGCTATACATGTGTCCCCACTAAATACGTGTCCCTGGCTCGCAATCACGATCGCTCCCCCAGAGTAGGAACCCAACACTATTG'/>

    <sequence taxon='122' value='GGTGGAATTTTTGGAATACCTTTTCGGAATCGCATTCTCAAGCATACTGCTTCGTACTGACACCCTGCCCATACGTTGGCAGGGTCCGGAATAACAAATCGTGGGAACAGGTCGCATTCTGAGGTCTTACTACCAACGATTGTCGGTGAGACCTTGACCGGAAGGCTACTCCCTTACCCTCGCTTACAAAGGCCGTCCCCTACGAACCTTTGCTGCTATCCCCAACGCAACGAACAAAAGGGAAACACAACTATTCCGCAACAGCTCTAGAAAACGTGGCCGGATTCCAGTTGTAAAGTGCTCCGTGGGGATAGTTATGTCCAGTCTTGTTGTACAATTTTTCGCGGGATCGTCCGCCAGCATGGCGATTCAAAGTTTTTCCGAATTCCAGTGGGCGGGACATACGAAGCGTAGCCGTAGCTCCCTGGCCACACCCATACGCAGGAGACCCGCGCGGTGATTCAGCACCTGTTTAGTCACAATGCTCAACTCAACTCCCGACCGCCAACTCTTTGTCAGATCCGTTTGGTTGTCCCTCTCTAATAACGTAGTTCACACCTGTGCTCAAAGACGACAAAGCTTCCCTCATATCCGGATCAGGCTGTCAGGTCCTCCTATGCAGAGGGATGCAGATCTGAGCACGAGTGTGATCCCGATCGATTACCCCGACAGCGGCAAGAGTGGAACACAATATTTGCAATAGCTTCGCGCGTGTCCCCAGAGCCATAGAGTTCTTACTCTGAAAATGACGCACTCAGAAACGGCCGACCAATGGGGCACTGATCACTGCGTTTGGGGGGCGCCTGGACGCTGATCTATAACTACGCGTATCTCTATGCGTTAGCGGCCCTCTGTGTGGCAGTTTGGCGCCCAACGACAAGTGCGCCCTACTATTACTGCTTGGGTCTAGTCCCAGCCTCTCGGATCACCCCAAGTCATACCCAGAGCAATTGATCTGGTTGCGATCAGTCCATTTTCGGAACCCACGGGCTTATTGGAGAGTAAGGAGCTACTATGCGTTTCCACGGTTAAACTCATTCCAGTGCTCGGCTAGGTGGCTACCGCGCGTCGAACTGGTGGTCTTACCATTGTCAAGCTCTCTGGCGTGGACAGACCTAGCAACAAACGGCACGGGTGGACTGTTGTATCCATGCTGATGTCCGACATGGGTCTAGACGACCGGGCCGGATTGGCTGCCGCAAGAAGCTTTAACGACAGACATAAGCTTGTTCTCCCTCTCCCTTTTGTGGGTTCATTATCACATGAAAAGAGGGGTACTTTTATTCAGTTCTAGGGTTGCATATGACAACGGTTAGATTCGATAAGCTTAGAGGTGATATCGTGATAGAATATAGAGCGTAACATTGATAAGTCTGGAATCCTCGTGACACCACCCGGGGGTATCATTGTGGAATCATACGGCATCCCTATCTCACGAAAGCATCATGACCATGAACATGTGTTGCGTCAAAAGAGACTAATCGAGCAGACTCTGACGAACCGCGGGGGTGATAGGATTGTTCGATGGGTCCACCGCAAAGTTGACGGAGTAATCCATTCGCACCGTCAAAAGCGATATGGTCTTTGCGGCCGAGTGTGTGTGTGTTTCTCGCTCCGAAAATCTCTTCCGTGACTAGTACTTCAGGTCATGAGGCCACAGGAAGCATACGTGCAAGTCCTGGAACACCAGCTGCAGTCTTGATCCCTTACCCATCAACTCTACGGGAGGCCGGAGGACCTATAAACGTGCTTTGTCGGATCTTTCACCATGGGACGAGCGGTAACGGGTGCCTTTAGGAACGGGGTCTATATAAGAGGGCAATGAGGGTTTTCGCGACCTATGAGAAGCCTTAGAGCAGCCAATTATAGCATAAAAAATAGATCGGCTGCAACCGTAACGACGCACGCTTACTGCGACGCTATACATGTGTCCCCACTAAATACGTGTCCCTGGCTCGCAATCACGATCGCTCCCCCAGAGTAGGAACCCAACACTATTG'/>

    <sequence taxon='147' value='GGTGGAATTTTTGGAATACCTTTTCGGAATCGCATTCTCAAGCATACTGCTTCGTACTGACACCCTGCCCATACGTTGGCAGGGTCCGGAATAACAAATCGTGGGAACAGGTCGCATTCTGAGGTCTTACTACCAACGATTGTCGGTGAGACCTTGACCGGAAGGCTACTCCCTTACCCTCGCTTACAAAGGCCGTCCCCTACGAACCTTTGCTGCTATCCCCAACGCAACGAACAAAAGGGAAACACAACTATTCCGCAACAGCTCTAGAAAACGTGGCCGGATTCCAGTTGTAAAGTGCTCCGTGGGGATAGTTATGTCCAGTCTTGTTGTACAATTTTTCGCGGGATCGTCCGCCAGCATGGCGATTCAAAGTTTTTCCGAATTCCAGTGGGCGGGACATACGAAGCGTAGCCGTAGCTCTCTGGCCACACCCATACGCAGGAGACCCGCGCGGTGATTCAGCACCTGTTTAGTCACAATGCTCAACTCAACTCCCGACCGCCAACTCTTTGTCAGATCCGTTTGGTTGTCCCTCTCTAATAACGTAGTTCACACCTGTACTCAAAGACGACAAAGCTTCCCTCATATCCGGATCAGGCTGTCAGGTCCTCCTATGCAGAGGGATGCAGATCTGAGCACGAGTGTGATCCCGATCGATTACCCCGACAGCGGCAAGAGTGGAACACAATATTTGCAATAGCTTCGCGCGTGTCCCCAGAGCCATAGAGTTCTTACTCTGAAAATGACGCACTCAGAAACGGCCGACCAATGGGGCACTGATCACTGCGTTTGGGGGGCGCCTGGACGCTGATCTATAACTACGCGTATCTCTATGCGTTAGCGGCCCTCTGTGTGGCAGTTTGGCGCCCAACGACAAGTGCGCCCTACTATTACTGCTTGGGTCTAGTCCCAGCCTCTCGGATCACCCCAAGTCATACCCAGAGCAATTGATCTGGTTGCGATCAGTCCATTTTCGGAACCCACGGGCTTATTGGAGAGTAAGGAGCTACTATGCGTTTCCACGGTTAAACTCATTCCAGTGCTCGGCTAGGTGGCTACCGCGCGTCGAACTGGTGGTCTTACCATTGTCAAGCTCTCTGGCGTGGACAGACCTAGCAACAAACGGCACGGGTGGACTGTTGTATCCATGCTGATGTCCGACATGGGTCTAGACGACCGGGCCGGATTGGCTGCCGCAAGAAGCTTTAACGACAGACATAAGCTTGTTCTCCCTCTCCCTTTTGTGGGTTCATTATCACATGAAAAGAGGGGTACTTTTATTCAGTTCCAGGGTTGCATATGACAACGGTTAGATTCGATAAGCTTAGAGGTGATATCGTGATAGAATATAGAGCGTAACATTGATAAGTCTGGAATCCTCGTGACACCACCCGGGGGTATCATTGTGGAATCATACGGCATCCCTATCTCACGAAAGCATCATGACCATGAACATGTGTTGCGTCAAAAGAGACTAATCGAGCAGACTCTGACGAACCGCGGGGGTGATAGGATTGTTCGATGGGTCCACCGCAAAGTTGACGGAGTAATCCATTCGCACCGTCAAAAGCGATATGGTCTTTGCGGCCGAGTGTGTGTGTGTTTCTCGCTCCGAAAATCTCTTCCGTGACTAGTACTTCAGGTCATGAGGCCACAGGAAGCATACGTGCAAGTCCTGGAACACCAGCTGCAGTCTTGATCCCTTACCCATCAACTCTACGGGAGGCCGGAGGACCTATAAATGTGCTTTGTCGGATCTTTCACCATGGGACGAGCGGTAACGGGTGCCTTTAGGAACGGGGTCTATATAAGAGGGCAATGAGGGTTTTCGCGACCTATGAGAAGCCTTAGAGCAGCCAATTATAGCATAAAAAATAGATCGGCTGCAACCGTAACGACGCACGCTTACTGCGACGCTATACATGTGTCCCCACTAAATACGTGTCCCTGGCTCGCAATCACGATCGCTCCCCCAGAGTAGGAACCCAACACTATTG'/>

    <sequence taxon='188' value='GGTGGAATTTTTGGAATACCTTTTCGGAATCGCATTCTCAAGCATACTGCTTCGTACTGACACCCTGCCCATACGTTGGCAGGGTCCGGAATAACAAATCGTGGGAACAGGTCGCATTCTGAGGTCTTACTACCAACGATTGTCGGTGAGACCTTGACCGGAAGGCTACTCCCTTACCCTCGCTTACAAAGGCCGTCCCCTACGAACCTTTGCTGCTATCCCCAACGCAACGAACAAAAGGGAAACACAACTATTCCGCAACAGCTCTAGAAAACGTGGCCGGATTCCAGTTGTAAAGTGCTCCGTGGGGATAGTTATGTCCAGTCTTGTTGTACAATTTTTCGCGGGATCGTCCGCCAGCATGGCGATTCAAAGTTTTTCCGAATTCCAGTGGGCGGGACATACGAAGCGTAGCCGTAGCTCTCTGGCCACACCCATACGCAGGAGACCCGCGCGGTGATTCAGCACCTGTTTAGTCACAATGCTCAACTCAACTCCCGACCGCCAACTCTTTGTCAGATCCGTTTGGTTGTCCCTCTCTAATAACGTAGTTCACACCTGTACTCAAAGACGACAAAGCTTCCCTCATATCCGGATCAGGCTGTCAGGTCCTCCTATGCAGAGGGATGCAGATCTGAGCACGAGTGTGATCCCGATCGATTACCCCGACAGCGGCAAGAGTGGAACACAATATTTGCAATAGCTTCGCGCGTGTCCCCAGAGCCATAGAGTTCTTACTCTGAAAATGACGCACTCAGAAACGGCCGACCAATGGGGCACTGATCACTGCGTTTGGGGGGCGCCTGGACGCTGATCTATAACTACGCGTATCTCTATGCGTTAGCGGCCCTATGTGTGGCAGTTTGGCGCCCAACGACAAGTGCGCCCTACTATTACTGCTTGGGTCTAGTCCCAGCCTCTCGGATCACCCCAAGTCATACCCAGAGCAATTGATCTGGTTGCGATCAGTCCATTTTCGGAACCCACGGGCTTATTGGAGAGTAAGGAGCTACTATGCGTTTCCACGGTTAAACTCATTCCAGTGCTCGGCTAGGTGGCTACCGCGCGTCGAACTGGTGGTCTTACCATTGTCAAGCTCTCTGGCGTGGATAGACCTAGCAACAAACGGCACGGGTGGACTGTTGTATCCATGCTGATGTCCGACATGGGTCTAGACGACCGGGCCGGATTGGCTGCCGCAAGAAGCTTTAACGACAGACATAAGCTTGTTCTCCCTCTCCCTTTTGTGGGTTCATTATCACATGAAAAGAGGGGTACTTTTATTCAGTTCCAGGGTTGCATATGACAACGGTTAGATTCGATAAGCTTAGAGGTGAGATCGTGATAGAATATAGAGCGTAACATTGATAAGTCTGGAATCCTCGTGACACCACCCGGGGGTATCATTGTGGAATCATACGGCATCCCTATCTCACGAAAGCATCATGACCATGAACATGTGTTGCGTCAAAAGAGACTAATCGAGCAGACTCTGACGAACCGCGGGGGTGATAGGATTGTTCGATGGGTCCACCGCAAAGTTGACGGAGTAATCCATTCGCACCGTCAAAAGCGATATGGTCTTTGCGGCCGAGTGTGTGTGTGTTTCTCGCTCCGAAAATCTCTTCCGTGACTAGTACTTCAGGTCATGAGGCCACAGGAAGCATACGTGCAAGTCCTGGAACACCAGCTGCAGTCTTGATCCCTTACCCATCAACTCTACGGGAGGCCGGAGGACCCATAAATGTGCTTTGTCGGATCTTTCACCATGGGACGAGCGGTAACGGGTGCCTTTAGGAACGGGGTCTATATAAGAGGGCAATGAGGGTTTTCGCGACCTATGAGAAGCCTTAGAGCAGCCAATTATAGCATAAAAAATAGATCGGCTGCAACCGTAACGACGCACGCTTACTGCGACGCTATACATGTGTCCCCACTAAATACGTGTCCCTGGCTCGCAATCACGATCGCTCCCCCAGAGTAGGAACCCAACACTATTG'/>

    <sequence taxon='170' value='GGTGGAATTTTTGGAATACCTTTTCGGAATCGCATTCTCAAGCATACTGCTTCGTACTGACACCCTGCCCATACGTTGGCAGGGTCCGGAATAACAAATCGTGGGAACGGGTCGCATTCTGAGGTCTTACTACCAACGATTGTCGGTGAGACCTTGACCGGAAGGCTACTCCCTTACCCTCGCTTACAAAGGCCGTCCCCTACGAACCTTTGCTGCTATCCCCAACGCAACGAACAAAAGGGAAACACAACTATTCCGCAACAGCTCTAGAAAACGTGGCCGGATTCCAGTTGTAAAGTGCTCCGTGGGGATAGTTATGTCCAGTCTTGTTGTACAATTTTTCGCGGGATCGTCCGCCAGCATGGCGATTCAAAGTTTTTCCGAATTCCAGTGGGCGGGACATACGAAGCGTAGCCGTAGCTCTCTGGCCACACCCATACGCAGGAGACCCGCGCGGTGATCCAGCACCTGTTTAGTCACAATGCTCAACTCAACTCCCGACCGCCAACTCTTTGTCAGATCCGTTTGGTTGTCCCTCTCTAATAACGTAGTTCACACCTGTGCTCAAAGACGACAAAGCTTCCCTCATATCCGGATCGGGCTGTTAGGTCCTCCTATGCAGAGGGATGCAGATCTGAGCACGAGTGTGATCCCGATCGATTACCCCGACAGCGGCAAGAGTGGAACACAATATTTGCAATAGCTTCGCGCGTGTCCCCAGAGCCATAGAGTTCTTACTCTGAAAATGACGCACTCAGAAACGGCCGACCAATGGGGCACTGATCACTGCGTTTGGGGGGCGCCTGGACGCTGATCTATAACTACGCGTATCTCTATGCGTTAGCGGCCCTCTGTGTGGCGGTTTGGCGCCCAACGACAAGTGCGCCCTACTATTACTGCTTGGGTCTAGTCCCAGCCTCTCGGATCACCCCAAGTCATACCCAGAGCAATTGATCTGGTTGCGATCAGTCCATTTTCGGAACCCACGGGCTTATTGGAGAGTAAGGAGCTACTATGCGTTTCCACGGTTAAACTCATTCCAGTGCTCGGCTAGGTGGCTACCGCGCGTCGAACTGGTGGTCTTACCATTGTCAAGCTCTCTGGCGTGGACAGACCTAGCAACAAACGGCACGGGTGGACTGTTGTATCCATGCTGATGTCCGACATGGGTCTAGACGACCGGGCCGGATTGGCTGCCGCAAGAAGCTTTAACGACAGACATAAGCTTGTTCTCCCTCTCCCTTTTGTGGGTTCATTATCACATGAAAAGAGGGGTACTTTTATTCAGTTCTAGGGTTGCATATAACAACGGTTAGATTCGATAAGCTTAGAGGTGGTATCGTGATAGAATATAGAGCGTAACATTGATAAGTCTGGAATCCTCGTGACACCACCCGGGGGTATCATTGTGGAATCATACGGCATCCCTATCTCACGAAAGCATCATGACCATGAAGATGTGTTGCGTCAAAAGAGACTAATCGAGCAGACTCTGACGAACCGCGGGGGTGATAGGATTGTTCGATGGGTCCACCGCAAAGTTGACGGAGTAATCCATTCGCACCGTCAAAAGCGATATGGTCTTTGCGGCCGAGTGTGTGTGTGTTTCTCGCTCCGAAAATCTCTTCCGTGACTAGTACTTCAGGTCATGAGGCCACAGGAAGCATACGTGCAAGTCCTGGAACACCAGCTGCAGTCTTGATCCCTTACCCATCAACTCTACGGGAGGCCGGAGGACCTATAAATGTGCTTTGTCGGATCTTTCACCATGGGACGAGCGGTAACGGGTGCCTTTAGGAACGGGGTCTATATAAGAGGGCAATGAGGGTTTTCGCGACCTATGAGAAGCCTTAGAGCAGCCAATTATAGCATAAAAAATAGATCGGCTGCAACCGTAACGACGCACGCTTACTGCGACGCTATACATGTGTCCCCACTAAATACGTGTCCCTGACTCGCAATCACGATCGCTCCCCCAGAGTAGGAACCCAGCACTATTG'/>

    <sequence taxon='140' value='GGTGGAATTTTTGGAATACCTTTTCGGAATCGCATTCTCAAGCATACTGCTTCGTACTGACACCCTGCCCGTACGTTGGCAGGGTCCGGAATAACAAATCGTGGGAACAGGTCGCATTCTGAGGTCTTACTACCAACGATTGTCGGTGAGACCTTGACCGGAAGGCTACTCCCTTACCCTCGCTTACAAAGGCCGTCCCCTACGAACCTTTGCTGCTATCCCCAACGCAACGAACAAAAGGGAAACACAACTATTCCGCAACAGCTCTAGAAAACGTGGCCGGATTCCAGTTGTAAAGTGCTCCGTGGGGATAGTTATGTCCAGTCTTGTTGTACAATTTTTCGCGGGATCGTCCGCCAGCATGGCGATTCAAAGTTTTTCCGAATTCCAGTGGGCGGGACATACGAAGCGTAGCCGTAGCTCCCTGGCCACACCCATACGCAGGAGACCCGCGCGGTGATTCAGCACCTGTTTAGTCACAATGCTCAACTCAACTCCCGACCGCCAACTCTTTGTCAGATCCGTTTGGTTGTCCCTCTCTAATAACGTAGTTCACACCTGTGCTCAAAGACGACAAAGCTTCCCTCATATCCGGATCAGGCTGTCAGGTCCTCCTATGCAGAGGGATGCAGATCTGAGCACGAGTGTGATCCCGATCGATTACCCCGACAGCGGCAAGAGTGGAACACAATATTTGCAATAGCTTCGCGCGTGTCCCCAGAGCCATAGAGTTCTTACTCTGAAAATGACGCACTCAGAAACGGCCGACCAATGGGGCACTGATCACTGCGTTTGGGGGGCGCCTGGACGCTGATCTATAACTACGCGTATCTCTATGCGTTAGCGGCCCTCTGTGTGGCAGTTTGGCGCCCAACGACAAGTGCGCGCTACTATTACTGCTTGGGTCTAGTCCCAGCCTCTCGGATCACCCCAAGTCATACCCAGAGCAATTGATCTGGTTGCGATCAGTCCATTTTCGGAACCCACGGGCTTATTGGAGAGTAAGGAGCTACTATGCGTTTCCACGGTTAAACTCATTCCAGTGCTCGGCTAGGTGGCTACCGCGCGTCGAACTGGTGGTCTTACCATTGTCAAGCTCTCTGGCGTGGACAGACCTAGCAACAAACGGCACGGGTGGACTGTTGTATCCATGCTGATGTCCGACATGGGTCTAGACGACCGGGCCGGATTGGCTGCCGCAAGAAGCTTTAACGACAGACATAAGCTTGTTCTCCCTCTCCCTTTTGTGGGTTCATTATCACATGAAAAGAGGGGTACTTTTATTCAGTTCTAGGGTTGCATATGACAACGGTTAGATTCGATAAGCTTAGAGGTGATATCGTGATAGAATATAGAGCGTAACATTGATAAGTCTGGAATCCTCGTGACACCACCCGGGGGTATCATTGTGGAATCATACGGCATCCCTATCTCACGAAAGCATCATGACCATGAACATGTGTTGCGTCAAAAGAGACTAATCGAGCAGACTCTGACGAACCGCGGGGGTGATAGGATTGTTCGATGGGTCCACCGCAAAGTTGACGGAGTAATCCATTCGCACCGTCAAAAGCGATATGGTCTTTGCGGCCGAGTGTGTGTGTGCTTCTCGCTCCGAAAATCTCTTCCGTGACTAGTACTTCAGGTCATGAGGCCACAGGAAGCATACGTGCAAGTCCTGGAACACCAGCTGCAGTCTTGATCCCTTACCCATCAACTCTACGGGAGGCCGGAGGACCTATAAACGTGCTTTGTCGGATCTTTCACCATGGGACGAGCGGTAACGGGTGCCTTTAGGAACGGGGTCTATATAAGAGGGCAATGAGGGTTTTCGCGACCTATGAGAAGCCTTAGAGCAGCCAATTATAGCATAAAAAATAGATCGGCTGCAACCGTAACGACGCACGCTTACTGCGACGCTATACATGTGTCCCCACTAAATACGTGTCCCTGGCTCGCAATCACGATCGCTCCCCCAGAGTAGGAACCCAACACTATTG'/>

    <sequence taxon='160' value='GGTGGAATTTTTGGAATACCTTTTCGGAATCGCATTCTCAAGCATACTGCTTCGTACTGACACCCTGCCCGTACGTTGGCAGGGTCCGGAATAACAAATCGTGGGAACAGGTCGCATTCTGAGGTCTTACTACCAACGATTGTCGGTGAGACCTTGACCGGAAGGCTACTCCCTTACCCTCGCTTACAAAGGCCGTCCCCTACGAACCTTTGCTGCTATCCCCAACGCAACGAACAAAAGGGAAACACAACTATTCCGCAACAGCTCTAGAAAACGTGGCCGGATTCCAGTTGTAAAGTGCTCCGTGGGGATAGTTATGTCCAGTCTTGTTGTACAATTTTTCGCGGGATCGTCCGCCAGCATGGCGATTCAAAGTTTTTCCGAATTCCAGTGGGCGGGACATGCGAAGCGTAGCCGTAGCTCCCTGGCCACACCCATACGCAGGAGACCCGCGCGGTGATTCAGCACCTGTTTAATCACAATGCTCAACTCAACTCCCGACCGCCAACTCTTTGTCAGATCCGTTTGGTTGTCCCTCTCTAATAACGTAGTTCACACCTGTGCTCAAAGACGACAAAGCTTCCCTCATATCCGGATCAGGCTGTCAGGTCCTCCTATGCAGAGGGATGCAGATCTGAGCACGAGTGTGATCCCGATCGATTACCCCGACAGCGGCAAGAGTGGAACACAATATTTGCAATAGCTTCGCGCGTGTCCCCAGAGCCATAGAGTTCTTACTCTGAAAATGACGCACTCAGAAACGGCCGACCAATGGGGCACTGATCACTGCGTTTGGGGGGCGCCTGGACGCTGATCTATAACTACGCGTATCTCTATGCGTTAGCGGCCCTCTGTGTGGCAGTTTGGCGCCCAACGACAAGTGCGCGCTACTATTACTGCTTGGGTCTAGTCCCAGCCTCTCGGATCACCCCAAGTCATACCCAGAGCAATTGATCTGGTTGCGATCAGTCCATTTTCGGAACCCACGGGCTTATTGGAGAGTAAGGAGCTACTATGCGTTTCCACGGTTAAACTCATTCCAGTGCTCGGCTAGGTGGCTACCGCGCGTCGAACTGGTGGTCTTACCATTGTCAAGCTCTCTGGCGTGGACAGACCTAGCAACAAACGGCACGGGTGGACTGTTGTATCCATGCTGATGTCCGACATGGGTCTAGACGACCGGGCCGGATTGGCTGCCGCAAGAAGCTTTAACGACAGACATAAGCTTGTTCTCCCTCTCCCTTTTGTGGGTTCATTATCACATGAAAAGAGGGGTACTTTTATTCAGTTCTAGGGTTGCATATGACAACGGTTAGATTCGATAGGCTTAGAGGTGATATCGTGATAGAATATAGAGCGTAACATTGATAAGTCTGGAATCCTCGTGACACCACCCGGGGGTATCATTGTGGAATCATACGGCATCCCTATCTCACGAAAGCATCATGACCATGAACATGTGTTGCGTCAAAAGAGACTAATCGAGCAGACTCTGACGAACCGCGGGGGTGATAGGATTGTTCGATGGGTCCACCGCAAAGTTGACGGAGTAATCCATTCGCACCGTCAAAAGCGATATGGTCTTTGCGGCCGAGTGTGTGTGTGCTTCTCGCTCCGAAAATCTCTTCCGTGACTAGTACTTCAGGTCATGAGGCCACAGGAAGCATACGTGCAAGTCCTGGAACACCAGCTGCAGTCTTGATCCCTTACCCATCAACTCTACGGGAGGCCGGAGGACCTATAAACGTGCTTTGTCGGATCTTTCACCATGGGACGAGCGGTAACGGGTGCCTTTAGGAACGGGGTCTATATAAGAGGGCAATGAGGGTTTTCGCGACCTATGAGAAGCCTTAGAGCAGCCAATTATAGCATAAAAAATAGATCGGCTGCAACCGTAACGACGCACGCTTACTGCGACGCTATACATGTGTCCCCACTAAATACGTGTCCCTGGCTCGCAATCACGATCGCTCCCCCAGAGTAGGAACCCAACACTATTG'/>

    <sequence taxon='168' value='GGTGGAATTTTTGGAATACCTTTTCGGAATCGCATTCTCAAGCATACTGCTTCGTACTGACACCCTGCCCGTACGTTGGCAGGGTCCGGAATAACAAATCGTGGGAACAGGTCGCATTCTGAGGTCTTACTACCAACGATTGTCGGTGAGACCTTGACCGGAAGGCTACTCCCTTACCCTCGCTTACAAAGGCCGTCCCCTACGAACCTTTGCTGCTATCCCCAACGCAACGAACAAAAGGGAAACACAACTATTCCGCAACAGCTCTAGAAAACGTGGCCGGATTCCAGTTGTAAAGTGCTCCGTGGGGATAGTTATGTCCAGTCTTGTTGTACAATTTTTCGCGGGATCGTCCGCCAGCATGGCGATTCAAAGTTTTTCCGAATTCCAGTGGGCGGGACATGCGAAGCGTAGCCGTAGCTCCCTGGCCACACCCATACGCAGGAGACCCGCGCGGTGATTCAGCACCTGTTTAATCACAATGCTCAACTCAACTCCCGACCGCCAACTCTTTGTCAGATCCGTTTGGTTGTCCCTCTCTAATAACGTAGTTCACACCTGTGCTCAAAGACGACAAAGCTTCCCTCATATCCGGATCAGGCTGTCAGGTCCTCCTATGCAGAGGGATGCAGATCTGAGCACGAGTGTGATCCCGATCGATTACCCCGACAGCGGCAAGAGTGGAACACAATATTTGCAATAGCTTCGCGCGTGTCCCCAGAGCCATAGAGTTCTTACTCTGAAAATGACGCACTCAGAAACGGCCGACCAATGGGGCACTGATCACTGCGTTTGGGGGGCGCCTGGACGCTGATCTATAACTACGCGTATCTCTATGCGTTAGCGGCCCTCTGTGTGGCAGTTTGGCGCCCAACGACAAGTGCGCGCTACTATTACTGCTTGGGTCTAGTCCCAGCCTCTCGGATCACCCCAAGTCATACCCAGAGCAATTGATCTGGTTGCGATCAGTCCATTTTCGGAACCCACGGGCTTATTGGAGAGTAAGGAGCTACTATGCGTTTCCACGGTTAAACTCATTCCAGTGCTCGGCTAGGTGGCTACCGCGCGTCGAACTGGTGGTCTTACCATTGTCAAGCTCTCTGGCGTGGACAGACCTAGCAACAAACGGCACGGGTGGACTGTTGTATCCATGCTGATGTCCGACATGGGTCTAGACGACCGGGCCGGATTGGCTGCCGCAAGAAGCTTTAACGACAGACATAAGCTTGTTCTCCCTCTCCCTTTTGTGGGTTCATTATCACATGAAAAGAGGGGTACTTTTATTCAGTTCTAGGGTTGCATATGACAACGGTTAGATTCGATAGGCTTAGAGGTGATATCGTGATAGAATATAGAGCGTAACATTGATAAGTCTGGAATCCTCGTGACACCACCCGGGGGTATCATTGTGGAATCATACGGCATCCCTATCTCACGAAAGCATCATGACCATGAACATGTGTTGCGTCAAAAGAGACTAATCGAGCAGACTCTGACGAACCGCGGGGGTGATAGGATTGTTCGATGGGTCCACCGCAAAGTTGACGGAGTAATCCATTCGCACCGTCAAAAGCGATATGGTCTTTGCGGCCGAGTGTGTGTGTGCTTCTCGCTCCGAAAATCTCTTCCGTGACTAGTACTTCAGGTCATGAGGCCACAGGAAGCATACGTGCAAGTCCTGGAACACCAGCTGCAGTCTTGATCCCTTACCCATCAACTCTACGGGAGGCCGGAGGACCTATAAACGTGCTTTGTCGGATCTTTCACCATGGGACGAGCGGTAACGGGTGCCTTTAGGAACGGGGTCTATATAAGAGGGCAATGAGGGTTTTCGCGACCTATGAGAAGCCTTAGAGCAGCCAATTATAGCATAAAAAATAGATCGGCTGCAACCGTAACGACGCACGCTTACTGCGACGCTATACATGTGTCCCCACTAAATACGTGTCCCTGGCTCGCAATCACGATCGCTCCCCCAGAGTAGGAACCCAACACTATTG'/>

    <sequence taxon='141' value='GGTGGAATTTTTGGAATACCTTTTCGGAATCGCATTCTCAAGCATACTGCTTCGTACTGACGCCCTGCCCGTACGTTGGCAGGGTCCGGAATAACAAATCGTGGGAACAGGTCGCATTCTGAGGTCTTACTACCAACGATTGTCGGTGAGACCTTGACCGGAAGGCTACTCCCTTACCCTCGCTTACAAAGGCCGTCCCCTACGAACCTTTGCTGCTATCCCCAACGCAACGAACAAAAGGGAAACACAACTATTCCGCAACAGCTCTAGAAAACGTGGCCGGATTCCAGTTGTAAAGTGCTCCGTGGGGATAGTTATGTCCAGTCTTGTTGTACAATTTTTCGCGGGATCGTCCGCCAGCATGGCGATTCAAAGTTTTTCCGAATTCCAGTGGGCGGGACATACGAAGCGTAGCCGTAGCTCCCTGGCCACACCCATACGCAGGAGACCCGCGCGGTGATTCAGCACCTGTTTAGTCACAATGCTCAACTCAACTCCCGGCCGCCAACTCTTTGTCAGATCCGTTTGGTTGTCCCTCTCTAATAACGTAGTTCACACCTGTGCTCAAAGACGACAAAGCTTTCCTCATATCCGGATCAGGCTGTCAGGTCCTCCTATGCAGAGGGATGCAGATCTGAGCACGAGTGTGATCCCGATCGATTACCCCGACAGCGGCAAGAGTGGAACACAATATTTGCAATAGCTTCGCGCGTGTCCCCAGAGCCATAGAGTTCTTACTCTGAAAATGACGCACTCAGAAACGGCCGACCAATGGGGCACTGATCACTGCGTTTGGGGGGCGCCTGGACGCTGATCTATAACTACGCGTATCTCTATGCGTTAGCGGCCCTCTGTGTGGCAGTTTGGCGCCCAACGACAAGTGCGCCCTACTATTACTGCTTGGGTCTAGTCCCAGCCTCTCGGATCACCCCAAGTCATACCCAGAGCAATTGATCCGGTTGCGATCAGTCCATTTTCGGAACCCACGGGCTTATTGGAGAGTAAGGAGCTACTATGCGTTTCCACGGTTAAACTCATTCCAGTGCTCGGCTAGGTGGCTACCGCGCGTCGAACTGGTGGTCTTACCATTGTCAAGCTCTCTGGCGTGGACAGACCTAGCAACAAACGGCACGGGTGGACTGTTGTATCCATGCTGATGTCCGACATGGGTCTAGACGACCGGGCCGGATTGGCTGCCGCAAGAAGCTTTAACGACAGACATAAGCTTGTTCTCCCTCTCCCTTTTGTGGGTTCATTATCACATGAAAAGAGGGGTACTTTTATTCAGTTCTAGGGTTGCATATGACAACGGTTAGATTCGATAAGCTTAGAGGTGATATCGTGATAGAATATAGAGCGTAACATTGATAAGTCTGGAATCCTCGTGACACCACCCGGGGGTATCATTGTGGAATCATACGGCATCCCTATCTCACGAAAGCATCATGACCATGAACATGTGTTGCGTCAAAAGAGACTAATCGAGCAGACTCTGACGAACCGCGGGGGTGATAGGATTGTTCGATGGGTCCACCGCAAAGTTGACGGAGTAATCCATTCGCACCGTCAAAAGCGATATGGTCTTTGCGGCCGAGTGTGTGCGTGTTTCTCGCTCCAAAAATCTCTTCCGTGACTAGTACATCAGGTCATGAGGCCACAGGAAGCATACGTGCAAGTCCTGGAACACCAGCTGCAGTCTTGATCCCTTACCCATCAACTCTACGGGAGGCCGGAGGACCTATAAACGTGCTTTGTCGGATCTCTCACCATGGGACGAGCGGTAACGGGTGCCTTTAGGAACGGGGTCTATATAAGAGGGCAATGAGGGTTTTCGCGACCTATGAGAAGCCTTAGAGCAGCCAATCACAGCATAAAAAATAGATCGGCTGCAACCGTAACGACGCACGCTTACTGCGACGCTATACATGTGTCCCCACTAAATACGTGTCCCTGGCTCGCAATCACGATCGCTCCCCCAGAGTAGGAACCCAACACTATTG'/>

    <sequence taxon='142' value='GGTGGAATTTTTGGAATACCTTTTCGGAATCGCATTCTCAAGCATACTGCTTCGTACTGACACCCTGCCCGTACGTTGGCAGGGTCCGGAATAACAAATCGTGGGAACAGGTCGCATTCTGAGGTCTTACTACCAACGATTGTCGGTGAGACCTTGACCGGAAGGCTACTCCCTTACCCTCGCTTACAAAGGCCGTCCCCTACGAACCTTTGCTGCTATCCCCAACGCAACGAACAAAAGGGAAACACAACTATTCCGCAACAGCTCTAGAAAACGTGGCCGGATTCCAGTTGTAAAGTGCTCCGTGGGGATAGTTATGTCCAGTCTTGTTGTACAATTTTTCGCGGGATCGTCCGCCAGCATGGCGATTCAAAGTTTTTCCGAATTCCAGTGGGCGGGACATACGAAGCGTAGCCGTAGCTCCCTGGCCACACCCATACGCAGGAGACCCGCGCGGTGATTCAGCACCTGTTTAGTCACAATGCTCAACTCAACTCCCGACCGCCAACTCTTTGTCAGATCCGTTTGGTTGTCCCTCTCTAATAACGTAGTTCACACCTGTGCTCAAAGACGACAAAGCTTTCCTCATATCCGGATCAGGCTGTCAGGTCCTCCTATGCAGAGGGATGCAGATCTGAGCACGAGTGTGATCCCGATCGATTACCCCGACAGCGGCAAGAGTGGAACACAATATTTGCAATAGCTTCGCGCGTGTCCCCAGAGCCATAGAGTTCTTACTCTGAAAATGACGCACTCAGAAACGGCCGACCAATGGGGCACTGATCACTGCGTTTGGGGGGCGCCTGGACGCTGATCTATAACTACGCGTATCTCTATGCGTTAGCGGCCCTCTGTGTGGCAGTTTGGCGCCCAACGACAAGTGCGCCCTACTATTACTGCTTGGGTCTAGTCCCAGCCTCTCGGATCACCCCAAGTCATACCCAGAGCAATTGATCCGGTTGCGATCAGTCCATTTTCGGAACCCACGGGCTTATTGGAGAGTAAGGAGCTACTATGCGTTTCCACGGTTAAACTCATTCCAGTGCTCGGCTAGGTGGCTACCGCGCGTCGAACTGGTGGTCTTACCATTGTCAAGCTCTCTGGCGTGGACAGACCTAGCAACAAACGGCACGGGTGGACTGTTGTATCCATGCTGATGTCCGACATGGGTCTAGACGACCGGGCCGGATTGGCTGCCGCAAGAAGCTTTAACGACAGACATAAGCTTGTTCTCCCTCTCCCTTTTGTGGGTTCATTATCACATGAAAAGAGGGGTACTTTTATTCAGTTCTAGGGTTGCATATGACAACGGTTAGATTCGATAAGCTTAGAGGTGATATCGTGATAGAATATAGAGCGTAACATTGATAAGTCTGGAATCCTCGTGACACCACCCGGGGGTATCATTGTGGAATCATACGGCATCCCTATCTCACGAAAGCATCATGACCATGAACATGTGTTGCGTCAAAAGAGACTAATCGAGCAGACTCTGACGAACCGCGGGGGTGATAGGATTGTTCGATGGGTCCACCGCAAAGTTGACGGAGTAATCCATTCGCACCGTCAAAAGCGATATGGTCTTTGCGGCCGAGTGTGTGCGTGTTTCTCGCTCCAAAAATCTCTTCCGTGACTAGTACATCAGGTCATGAGGCCACAGGAAGCATACGTGCAAGTCCTGGAACACCAGCTGCAGTCTTGATCCCTTATCCATCAACTCTACGGGAGGCCGGAGGACCTATAAACGTGCTTTGTCGGATCTCTCACCATGGGACGAGCGGTAACGGGTGCCTTTAGGAACGGGGTCTATATAAGAGGGCAATGAGGGTTTTCGCGACCTATGAGAAGCCTTAGAGCAGCCAATCACAGCATAAAAAATAGATCGGCTGCAACCGTAACGACGCACGCTTACTGCGACGCTATACATGTGTCCCCACTAAATACGTGTCCCTGGCTCGCAATCACGATCGCTCCCCCAGAGTAGGAACCCAACACTATTG'/>

    <sequence taxon='159' value='GGTGGAATTTTTGGAATACCTTTTCGGAATCGCATTCTCAAGCATACTGCTTCGTACTGACACCCTGCCCGTACGTTGGCAGGGTCCGGAATAACAAATCGTGGGAACAGGTCGCATTCTGAGGTCTTACTACCAACGATTGTCGGTGAGACCTTGACCGGAAGGCTACTCCCTTACCCTCGCTTACAAAGGCCGTCCCCTACGAACCTTTGCTGCTATCCCCAACGCAACGAACAAAAGGGAAACACAACTATTCCGCAACAGCTCTAGAAAACGTGGCCGGATTCCAGTTGTAAAGTGCTCCGTGGGGATAGTTATGTCCAGTCTTGTTGTACAATTTTTCGCGGGATCGTCCGCCAGCATGGCGATTCAAAGTTTTTCCGAATTCCAGTGGGCGGGACATACGAAGCGTAGCCGTAGCTCCCTGGCCACACCCATACGCAGGAGACCCGCGCGGTGATTCAGCACCTGTTTAGTCACAATGCTCAACTCAACTCCCGACCGCCAACTCTTTGTCAGATCCGTTTGGTTGTCCCTCTCTAATAACGTAGTTCACACCTGTGCTCAAAGACGACAAAGCTTTCCTCATATCCGGATCAGGCTGTCAGGTCCTCCTATGCAGAGGGATGCAGATCTGAGCACGAGTGTGATCCCGATCGATTACCCCGACAGCGGCAAGAGTGGAACACAATATTTGCAATAGCTTCGCGCGTGTCCCCAGAGCCATAGAGTTCTTACTCTGAAAATGACGCACTCAGAAACGGCCGACCAATGGGGCACTGATCACTGCGTTTGGGGGGCGCCTGGACGCTGATCTATAACTACGCGTATCTCTATGCGTTAGCGGCCCTCTGTGTGGCAGTTTGGCGCCCAACGACAAGTGCGCCCTACTATTACTGCTTGGGTCTAGTCCCAGCCTCTCGGATCACCCCAAGTCATACCCAGAGCAATTGATCCGGTTGCGATCAGTCCATTTTCGGAACCCACGGGCTTATTGGAGAGTAAGGAGCTACTATGCGTTTCCACGGTTAAACTCATTCCAGTGTTCGGCTAGGTGGCTACCGCGCGTCGAACTGGTGGTCTTACCATTGTCAAGCTCTCTGGCGTGGACAGACCTAGCAACAAACGGCACGGGTGGACTGTTGTATCCATGCTGATGTCCGAAATGGGTCTAGACGACCGGGCCGGATTGGCTGCCGCAAGAAGCTTTACCGACAGACATAAGCTTGTTCTCCCTCTCCCTTTTGTGGGTTCATTATCACATGAAAAGAGGGGTACTTTTATTCAGTTCTAGGGTTGCATATGACAACGGTTAGATTCGATAAGCTTAGAGGTGATATCGTGATAGAATATAGAGCGTAACATTGATAAGTCTGGAATCCTCGTGACACCACCCGGGGGTATCATTGTGGAATCATACGGCATCCCTATCTCACGAAAGCATCATGACCATGAACATGTGTTGCGTCAAAAGAGACTAATCGAGCAGACTCTGACGAACCGCGGGGGTGATAGGATTGTTCGATGGGTCCACCGCAAAGTTGACGGAGTAATCCACTCGCACCGTCAAAAGCGATATGGTCTTTGCGGCCGAGTGTGTGCGTGTTTCTCGCTCCAAAAATCTCTTCCGTGACTAGTACATCAGGTCATGAGGCCACAGGAAGCATACGTGCAAGTCCTGGAACACCAGCTGCAGTCTTGATCCCTTATCCATCAACTCTACGGGAGGCCGGAGGACCTATAAACGTGCTTTGTCGGATCTCTCACCATGGGACGAGCGGTAACGGGTGCCTTTAGGAACGGGGTCTATATAAGAGGGCAATGAGGGTTTTCGCGACCTATGAGAAGCCTTAGAGCAGCCAATCACAGCATAAAAAATAGATCGGCTGCAACCGTAACGACGCACGCTTACTGCGACGCTATCCATGTGTCCCCACTAAATACGTGTCCCTGGCTCGCAATCACGATCGCTCCCCCAGAGTAGGAACCCAACACTATTG'/>

    <sequence taxon='175' value='GGTGGAATTTTTGGAATACCTTTTCGGAATCGCATTCTCAAGCATACTGCTTCGTACTGACACCCTGCCCGTACGTTGGCAGGGTCCGGAATAACAAATCGTGGGAACAGGTCGCATTCTGAGGTCTTACTACCAACGATTGTCGGTGAGACCTTGACCGGAAGGCTACTCCCTTACCCTCGCTTACAAAGGCCGTCCCCTACGAACCTTTGCTGCTATCCCCAACGCAACGAACAAAAGGGAAACACAACTATTCCGCAACAGCTCTAGAAAACGTGGCCGGATTCCAGTTGTAAAGTGCTCCGTGGGGATCGTTATGTCCAGTCTTGTTGTACAATTTTTCGCGGGATCGTCCGCCAGCATGGCGATTCAAAGTTTTTCCGAATTCCAGTGGGCGGGACATACGAAGCGTAGCCGTAGCTCCCTGGCCACACCCATACGCAGGAGACCCGCGCGGTGATTCAGCACCTGTTTAGTCACAATGCTCAACTCAACTCCCGACCGCCAACTCTTTGTCAGATCCGTTTGGTTGTCCCTCTCTAATAACGTAGTTCACACCTGTGCTCAAAGACGACAAAGCTTTCCTCATATCCGGATCAGGCTGTCAGGTCCTCCTATGCAGAGGGATGCAGATCTGAGCACGAGTGTGATCCCGATCGATTACCCCGACAGCGGCAAGAGTGGAACACAATATTTGCAATAGCTTCGCGCGTGTCCCCAGAGCCATAGAGTTCTTACTCTGAAAATGACGCACTCAGAAACGGCCGACCAATGGGGCACTGATCACTGCGTTTGGGGGGCGCCTGGACGTTGATCTATAACTACGCGTATCTCTATGCGTTAGCGGCCCTCTGTGTGGCAGTTTGGCGCCCAACGACAAGTGCGCCCTACTATTACTGCTTGGGTCTAGTCCCAGCCTCTCGGATCACCCCAAGTCATACCCAGAGCAATTGATCCGGTTGCGATCAGTCCATTTTCGGAACCCACGGGCTTATTGGAGAGTAAGGAGCTACTATGCGTTTCCACGGTTAAACTCATTCCAGTGTTCGGCTAGGTGGCTACCGCGCGTCGAACTGGTGGTCTTACCATTGTCAAGCTCTCTGGCGTGGACAGACCTAGCAACAAACGGCACGGGTGGACTGTTGTATCCATGCTGATGTCCGAAATGGGTCTAGACGACCGGGCCGGATTGGCTGCCGCAAGAAGCTTTACCGACAGACATAAGCTTGTTCTCCCTCTCCCTTTTGTGGGTTCATTATCACATGAAAAGAGGGGTACTTTTATTCAGTTCTAGGGTTGCATATGACAACGGTTAGATTCGATAAGCTTAGAGGTGATATCGTGATAGAATATAGAGCGTAACATTGATAAGTCTGGAATCCTCGTGACACCACCCGGGGGTATCATTGTGGAATCATACGGCATCCCTATCTCACGAAAGCATCATGACCATGAACATGTGTTGCGTCAAAAGAGACTAATCGAGCAGACTCTGACGAACCGCGGGGGTGATAGGATTGTTCGATGGGTCCACCGCAAAGTTGACGGAGTAATCCACTCGCACCGTCAAAAGCGATATGGTCTTTGCGGCCGAGTGTGTGCGTGTTTCTCGCTCCAAAAATCTCTTCCGTGACTAGTACATCAGGTCATGAGGCCACAGGAAGCATACGTGCAAGTCCTGGAACACCAGCTGCAGTCTTGATCCCTTATCCATCAACTCTACGGGAGGCCGGAGGACCTATAAACGTGCTTTGTCGGATCTCTCACCATGGGACGAGCGGTAACGGGTGCCTTTAGGAACGGGGTCTATATAAGAGGGCAATGAGGGTTTTCGCGACCTATGAGAAGCCTTAGAGCAGCCAATCACAGCATAAAAAATAGATCGGCTGCAACCGTAACGACGCACGCTTACTGCGACGCTATCCATGTGTCCCCACTAAATACGTGTCCCTGGCTCGCAATCACGATCGCTCCCCCAGAGTAGGAACCCAACACTATTG'/>

    <sequence taxon='181' value='GGTGGAATTTTTGGAATACCTTTTCGGAATCGCATTCTCAAGCATACTGCTCCGTACTGACACCCTGCCCGTACGTTGGCAGGGTCCGGAATAACAAATCGTGGGAACAGGTCGCATTCTGAGGTCTTACTACCAACGATTGTCGGTGAGACCTTGACCGGAAGGCTACTCCCTTACCCTCGCTTACAAAGGCCGTCCCCTACGAACCTTTGCTGCTATCCCCAACGCAACGAACAAAAGGGAAACACAACTATTCCGCAACAGCTCTAGAAAACGTGGCCGGATTCCAGTTGTAAAGTGCTCCGTGGGGATCGTTATGTCCAGTCTTGTTGTACAATTTTTCGCGGGATCGTCCGCCAGCATGGCGATTCAAAGTTTTTCCGAATTCCAGTGGGCGGGACATACGAAGCGTAGCCGTAGCTCCCTGGCCACACCCATACGCAGGAGACCCGCGCGGTGATTCAGCACCTGTTTAGTCACAATGCTCAACTCAACTCCCGACCGCCAACTCTTTGTCAGATCCGTTTGGTTGTCCCTCTCTAATAACGTAGTTCACACCTGTGCTCAAAGACGACAAAGCTTTCCTCATATCCGGATCAGGCTGTCAGGTCCTCCTATGCAGAGGGATGCAGATCTGAGCACGAGTGTGATCCCGATCGATTACCCCGACAGCGGCAAGAGTGGAACACAATATTTGCAATAGCTTCGCGCGTGTCCCCAGAGCCATAGAGTTCTTACTCTGAAAATGACGCACTCAGAAACGGCCGACCAATGGGGCACTGATCACTGCGTTTGGGGGGCGCCTGGACGTTGATCTATAACTACGCGTATCTCTATGCGTTAGCGGCCCTCTGTGTGGCAGTTTGGCGCCCAACGACAAGTGCGCCCTACTATTACTGCTTGGGTCTAGTCCCAGCCTCTCGGATCACCCCAAGTCATACCCAGAGCAATTGATCCGGTTGCGATCAGTCCATTTTCGGAACCCACGGGCTTATTGGAGAGTAAGGAGCTACTATGCGTTTCCACGGTTAAACTCATTCCAGTGTTCGGCTAGGTGGCTACCGCGCGTCGAACTGGTGGTCTTACCATTGTCAAGCTCTCTGGCGTGGACAGACCTAGCAACAAACGGCACGGGTGGACTGTTGTATCCATGCTGATGTCCGAAATGGGTCTAGACGACCGGGCCGGATTGGCTGCCGCAAGAAGCTTTACCGACAGACATAAGCTTGTTCTCCCTCTCCCTTTTGTGGGTTCATTATCACATGAAAAGAGGGGTACTTTTATTCAGTTCTAGGGTTGCATATGACAACGGTTAGATTCGATAAGCTTAGAGGTGATATCGTGATAGAATATAGAGCGTAACATTGATAAGTCTGGAATCCTCGTGACACCACCCGGGGGTATCATTGTGGAATCATACGGCATCCCTATCTCACGAAAGCATCATGACCATGAACATGTGTTGCGTCAAAAGAGACTAATCGAGCAGACTCTGACGAACCGCGGGGGTGATAGGATTGTTCGATGGGTCCACCGCAAAGTTGACGGAGTAATCCACTCGCACCGTCAAAAGCGATATGGTCTTTGCGGCCGAGTGTGTGCGTGTTTCTCGCTCCAAAAATCTCTTCCGTGACTAGTACATCAGGTCATGAGGCCACAGGAAGCATACGTGCAAGTCCTGGAACACCAGCTGCAGTCTTGATCCCTTATCCATCAACTCTACGGGAGGCCGGAGGACCTATAAACGTGCTTTGTCGGATCTCTCACCATGGGACGAGCGGTAACGGGTGCCTTTAGGAACGGGGTCTATATAAGAGGGCAATGAGGGTTTTCGCGACCTATGAGAAGCCTTAGAGCAGCCAATCACAGCATAAAAAATAGATCGGCTGCAACCGTAACGACGCACGCTTACTGCGACGCTATCCATGTGTCCCCACTAAATACGTGTCCCTGGCTCGCAATCACGATCGCTCCCCCAGAGTAGGAACCCAACACTATTG'/>

    <sequence taxon='164' value='GGTGGAATTTTCGGAATACCTTTTCGGAATCGCATTCTCAAGCATACTGCTTCGTACTGACACCCTGCCCGTACGTTGGCAGGGTCCGGAATAACAAATCGTGGGAACAGGTCGCGTTCTGAGGTCTTACTACCAACGATTGTCGGTGAGACCTTGACCGGAAGGCTACTCCCTTACCCTCGCTTACAAAGGCCGTCCCCTACGAACCTTTGCTGCTATCCCCAACGCAACGAACAAAAGGGAAACACAACTATTCCGCAACAGCTCTAGAAAACGTGGCCGGATTCCAGTTGTAAAGTGCTCCGTGGGGATAGTTATGTCCAGTCTTGTTGTACAATTTTTCGCGGGATCGTCCGCCAGCATGGCGATTCAAAGTTTTTCCGAATTCCAGTGGGCGGGACATACGAAGCGTAGCCGTAGCTCCCTGGCCACACCCATACGCAGGAGACCCGCGCGGTGATTCAGCACCTGTTTAGTCACAATGCTCAACTCAACTCCCGACCGCCAACTCTTTGTCAGATCCGTTTGGTTGTCCCTCTCTAATAACGTAGTTCACACCTGTGCTCAAAGACGACAAAGCTTTCCTCATATCCGGATCAGGCTGTCAGGTCCTCCTATGCAGAGGGATGCAGATCTGAGCACGAGTGTGATCCCGATCGATTACCCCGACAGCGGCAAGAGTGGAACACAATATTTGCAATAGCTTCGCGCGTGTCCCCAGAGCCATAGAGTTCTTACTCTGAAAATGACGCACTCAGAAACGGCCGACCAATGGGACACTGATCACTGCGTTTGGGGGGCGCCTGGACGCTGATCTATAACTACGCGTATCTCTATGCGTTGGCGGCCCTCTGTGTGGCAGTTTGGCGCCCAACGACAAGTGCGCCCTACTATTACTGCTTGGGTCTAGTCCCAGCCTCTCGGATCACCCCAAGTCATACCCAGAGCAATTGATCCGGTTGCGATCAGTCCATTTTCGGAACCCACGGGCTTATTGGAGAGTAAGGAGCTGCTATGCGTTTCCACGGTTAAACTCATTCCAGTGCTCGGCTAGGTGGCTACCGCGCGTCGAACTGGTGGTCTTACCATTGTCAAGCTCTCTGGCGTGGACAGACCTAGCAACAAACAGCACGGGTGGACTGTTGTATCCATGCTGATGTCCGACATGGGTCTAGACGACCGGGCCGGATTGGCTGCCGCAAGAAGCTTTAACGACAGACATAAGCTTGTTCTCCCTCTCCCTTTTGTGGGTTCATTATCACATGAAAAGGGGGGTACTTTTATTCAGTTCTAGGATTGCATATGACAACGGTTAGATTCGATAAGCTTAGAGGTGATATCGTGATAGAATATAGAGCGTAACATTGATAAGTCTGGAATCCTCGTGACACCACCCGGGGGTATCATTGTGGAATCATACGGCATCCCTATCTCACGAAAGCATCATGACCATGAACATGTGTTGCGTCAAAAGAGACTAATCGAGCAGACTCTGACGAACCGCGGGGGTGATAGGATTGTTCGATGGGTCCACCGCAAAGTTGACGGAGTAATCCATTCGCACCGTCAAAAGCGATATGGTCTTTGCGGCCGAGTGTGTGCGTGTTTCTCGCTCCAAAAATCTCTTCCGTGACTAGTACATCAGGTCATGAGGCCACAGGAAGCATACGTGCAAGTCCTGGAACACCAGCTGCAGTCTTGATCCCTTACCCATCAACTCTACGGGAGGCCGGAGGACCTATAAACGTGCTTTGTCGGATCTCTCACCATGGGACGAGCGGTAACGGGTGCCTTTAGGAACGGGGTCTATATAAGAGGGCAATGAGGGTTTTCGCGACCTATGAGAAGCCTTAGAGCAGCCAATCACAGCATAAAAAATAGATCGGCTGCAACCGTAACGACGCACGCTTACTGCGACGCTATACATGTGTCCCCACTAAATACGTGTCCCTGGCTCGCAATCACGATCGCTCCCCCAGAGTAGGAACCCAACACTATTG'/>

    <sequence taxon='193' value='GGTGGAATTTTCGGAATACCTTTTCGGAATCGCATTCTCAAGCATACTGCTTCGTACTGACACCCTGCCCGCACGTTGGCAGGGTCCGGAATAACAAATCGTGGGAACAGGTCGCGTTCTGAGGTCTTACTACCAACGATTGTCGGTGAGACCTTGACCGGAAGGCTACTCCCTTACCCTCGCTTACAAAGGCCGTCCCCTACGAACCTTTGCTGCTATCCCCAACGCAACGAACAAAAGGGAAACACAACTATTCCGCAACAGCTCTAGAAAACGTGGCCGGATTCCAGTTGTAAAGTGCTCCGTGGGGATAGTTATGTCCAGTCTTGTTGTACAATTTTTCGCGGGATCGTCCGCCAGCATGGCGATTCAAAGTTTTTCCGAATTCCAGTGGGCGGGACATACGAAGCGTAGCCGTAGCTCCCTGGCCACACCCATACGCAGGAGACCCGCGCGGTGATTCAGCACCTGTTTAGTCACAATGCTCAACTCAACTCCCGACCGCCAACTCTTTGTCAGATCCGTTTGGTTGTCCCTCTCTAATAACGTAGTTCACACCTGTGCTCAAAGACGACAAAGCTTTCCTCATATCCGGATCAGGCTGTCAGGTCCTCCTATGCAGAGGGATGCAGATCTGAGCACGAGTGTGATCCCGATCGATTACCCCGACAGCGGCAAGAGTGGAACACAATATTTGCAATAGCTTCGCGCGTGTCCCCAGAGCCATAGAGTTCTTACTCTGAAAATGACGCACTCAGAAACGGCCGACCAATGGGACACTGATCACTGCGTTTGGGGGGCGCCTGGACGCTGATCTATAACTACGCGTATCTCTATGCGTTGGCGGCCCTCTGTGTGGCAGTTTGGCGCCCAACGACAAGTGCGCCCTACTATTACTGCTTGGGTCTAGTCCCAGCCTCTCGGATCACCCCAAGTCATACCCAGAGCAATTGATCCGGTTGCGATCAGTCCATTTTCGGAACCCACGGGCTTATTGGAGAGTAAGGAGCTGCTATGCGTTTCCACGGTTAAACTCATTCCAGTGCTCGGCTAGGTGGCTACCGCGCGTTGAACTGGTGGTCTTACCATTGTCAAGCTCTCTGGCGTGGACAGACCTAGCAACAAACAGCACGGGTGGACTGTTGTATCCATGCTGATGTCCGACATGGGTCTAGACGACCGGGCCGGATTGGCTGCCGCAAGAAGCTTTAACGACAGACATAAGCTTGTTCTCCCTCTCCCTTTTGTGGGTTCATTATCACATGAAAAGGGGGGTACTTTTATTCAGTTCTAGGATTGCATATGACAACGGTTAGATTCGATAAGCTTAGAGGTGATATCGTGATAGAATATAGAGCGTAACATTGATAAGTCTGGAATCCTCGTGACACCACCCGGGGGTATCATTGTGGAATCATACGGCATCCCTATCTCACGAAAGCATCATGACCATGAACATGTGTTGCGTCAAAAGAGACTAATCGAGCAGACTCTGACGAACCGCGGGGGTGATAGGATTGTTCGATGGGTCCACCGCAAAGTTGACGGAGTAATCCATTCGCACCGTCAAAAGCGATATGGTCTTTGCGGCCGAGTGTGTGCGTGTTTCTCGCTCCAAAAATCTCTTCCGTGACTAGTACATCAGGTCATGAGGCCACAGGAAGCATACGTGCAAGTCCTGGAACACCAGCTGCAGTCTTGATCCCTTACCCATCAACTCTACGGGAGGCCGGAGGACCTATAAACGTGCTTTGTCGGATCTCTCACCATGGGACGAGCGGTAACGGGTGCCTTTAGGAACGGGGTCTATATAAGAGGGCAATGAGGGTTTTCGCGACCTATGAGAAGCCTTAGAGCAGCCAATCACAGCATAAAAAATAGATCGGCTGCAACCGTAACGACGCACGCTTACTGCGACGCTATACATGTGCCCCCACTAAATACGTGTCCCTGGCTCGCAATCACGATCGCTCCCCCAGAGTAGGAACCCAACACTATTG'/>

    <sequence taxon='165' value='GGTGGAATTTTCGGAATACCTTTTCGGAATCGCATTCTCAAGCATACTGCTTCGTACTGACACCCTGCCCGTACGTTGGCAGGGTCCGGAATAACAAATCGTGGGAACAGGTCGCGTTCTGAGGTCTTACTACCAACGATTGTCGGTGAGACCTTGACCGGAAGGCTACTCCCTTACCCTCGCTTACAAAGGCCGTCCCCTACGAACCTTTGCTGCTATCCCCAACGCAACGAACAAAAGGGAAACACAACTATTCCGCAACAGCTCTAGAAAACGTGGCCGGATTCCAGTTGTAAAGTGCTCCGTGGGGATAGTTATGTCCAGTCTTGTTGTACAATTTTTCGCGGGATCGTCCGCCAGCATGGCGATTCAAAGTTTTTCCGAATTCCAGTGGGCGGGACATACGAAGCGTAGCCGTAGCTCCCTGGCCACACCCATACGCAGGAGACCCGCGCGGTGATTCAGCACCTGTTTAGTCACAATGCTCAACTCAACTCCCGACCGCCAACTCTTTGTCAGATCCGTTTGGTTGTCCCTCTCTAATAACGTAGTTCACACCTGTGCTCAAAGACGACAAAGCTTTCCTCATATCCGGATCAGGCTGTCAGGTCCTCCTATGCAGAGGGATGCAGATCTGAGCACGAGTGTGATCCCGATCGATTACCCCGACAGCGGCAAGAGTGGAACACAATATTTGCAATAGCTTCGCGCGTGTCCCCAGAGCCATAGAGTTCTTACTCTGAAAATGACGCACTCAGAAACGGCCGACCAATGGGGCACTGATCACTGCGTTTGGGGGGCGCCTGGACGCTGATCTATAACTACGCGTATCTCTATGCGTTAGCGGCCCTCTGTGTGGCAGTTTGGCGCCCAACGACAAGTGCGCCCTACTATTACTGCTTGGGTCTAGTCCCAGCCTCTCGGATCACCCCAAGTCATACCCAGAGCAATTGATCCGGTTGCGATCAGTCCATTTTCGGAACCCACGGGCTTATTGGAGAGTAAGGAGCTACTATGCGTTTCCACGGTTAAACTCATTCCAGTGCTCGGCTAGGTGGCTACCGCGCGTCGAACTGGTGGTCTTACCATTGTCAAGCTCTCTGGCGTGGACAGACCTAGCAACAAACGGCACGGGTGGACTGTTGTATCCATGCTGATGTCCGACATGGGTCTAGACGACCGGGCCGGATTGGCTGCCGCAAGAAGCTTTAACGACAGACATAAGCTTGTTCTCCCTCTCCCTTTTGTGGGTTCATTATCACATGAAAAGAGGGGTACTTTTATTCAGTTCTAGGGTTGCATATGACAACGGTTAGATTCGATAAGCTTAGAGGTGATATCGTGATAGAATATAGAGCGTAACATTGATAAGTCTGGAATCCTCGTGACACCACCCGGGGGTATCATTGTGGAATCATACGGCATCCCTATCTCACGAAAGCATCATGACCATGAACATGTGTTGCGTCAAAAGAGACTAATCGAGCAGACTCTGACGAACCGCGGGGGTGATAGGATTGTTCGATGGGTCCACCGCAAAGTTGACGGAGTAATCCATTCGCACCGTCAAAAGCGATATGGTCTTTGCGGCCGAGTGTGTGCGTGTTTCTCGCTCCAAAAATCTCTTCCGTGACTAGTACATCAGGTCATGAGGCCACAGGAAGCATACGTGCAAGTCCTGGAACACCAGCTGCAGTCTTGATCCCTTACCCATCAACTCTACGGGAGGCCGGAGGACCTATAAACGTGCTTTGTCGGATCTCTCACCATGGGACGAGCGGTAACGGGTGCCTTTAGGAACGGGGTCTATATAAGAGGGCAATGAGGGTTTTCGCGACCTATGAGAAGCCTTAGAGCAGCCAATCACAGCATAAAAAATAGATCGGCTGCAACCGTAACGACGCACGCTTACTGCGACGCTATACATGTGTCCCCACTAAATACGTGTCCCTGGCTCGCAATCACGATCGCTCCCCCAGAGTAGGAACCCAACACTATTG'/>

    <sequence taxon='172' value='GGTGGAATTTTCGGAATACCTTTTCGGAATCGCATTCTCAAGCATACTGCTTCGTACTGACACCCTGCCCGTACGTTGGCAGGGTCCGGAATAACAAATCGTGGGAACAGGTCGCGTTCTGAGGTCTTACTACCAACGATTGTCGGTGAGACCTTGACCGGAAGGCTACTCCCTTACCCTCGCTTACAAAGGCCGTCCCCTACGAACCTTTGCTGCTATCCCCAACGCAACGAACAAAAGGGAAACACAACTATTCCGCAACAGCTCTAGAAAACGTGGCCGGATTCCAGTTGTAAAGTGCTCCGTGGGGATAGTTATGTCCAGTCTTGTTGTACAATTTTTCGCGGGATCGTCCGCCAGCATGGCGATTCAAAGTTTTTCCGAATTCCAGTGGGCGGGACATACGAAGCGTAGCCGTAGCTCCCTGGCCACACCCATACGCAGGAGACCCGCGCGGTGATTCAGCACCTGTTTAGTCACAATGCTCAACTCAACTCCCGACCGCCAACTCTTTGTCAGATCCGTTTGGTTGTCCCTCTCTAATAACGTAGTTCACACCTGTGCTCAAAGACGACAAAGCTTTCCTCATATCCGGATCAGGCTGTCAGGTCCTCCTATGCAGAGGGATGCAGATCTGAGCACGAGTGTGATCCCGATCGATTACCCCGACAGCGGCAAGAGTGGAACACAATATTTGCAATAGCTTCGCGCGTGTCCCCAGAGCCATAGAGTTCTTACTCTGAAAATGACGCACTCAGAAACGGCCGACCAATGGGGCACTGATCACTGCGTTTGGGGGGCGCCTGGACGCTGATCTATAACTACGCGTATCTCTATGCGTTAGCGGCCCTCTGTGTGGCAGTTTGGCGCCCAACGACAAGTGCGCCCTACTATTACTGCTTGGGTCTAGTCCCAGCCTCTCGGATCACCCCAAGTCATACCCAGAGCAATTGATCCGGTTGCGATCAGTCCATTTTCGGAACCCACGGGCTTATTGGAGAGTAAGGAGCTACTATGCGTTTCCACGGTTAAACTCATTCCAGTGCTCGGCTAGGTGGCTACCGCGCGTCGAACTGGTGGTCTTACCATTGTCAAGCTCTCTGGCGTGGACAGACCTAGCAACAAACGGCACGGGTGGACTGTTGTATCCATGCTGATGTCCGACATGGGTCTAGACGACCGGGCCGGATTGGCTGCCGCAAGAAGCTTTAACGACAGACATAAGCTTGTTCTCCCTCTCCCTTTTGTGGGTTCATTATCACATGAAAAGAGGGGTACTTTTATTCAGTTCTAGGGTTGCATATGACAACGGTTAGATTCGATAAGCTTAGAGGTGATATCGTGATAGAATATAGAGCGTAACATTGATAAGTCTGGAATCCTCGTGACACCACCCGGGGGTATCATTGTGGAATCATACGGCATCCCTATCTCACGAAAGCATCATGACCATGAACATGTGTTGCGTCAAAAGAGACTAATCGAGCAGACTCTGACGAACCGCGGGGGTGATAGGATTGTTCGATGGGTCCACCGCAAAGTTGACGGAGTAATCCATTCGCACCGTCAAAAGCGATATGGTCTTTGCGGCCGAGTGTGTGCGTGTTTCTCGCTCCAAAAATCTCTTCCGTGACTAGTACATCAGGTCATGAGGCCACAGGAAGCATACGTGCAAGTCCTGGAACACCAGCTGCAGTCTTGATCCCTTACCCATCAACTCTACGGGAGGCCGGAGGACCTATAAACGTGCTTTGTCGGATCTCTCACCATGGGACGAGCGGTAACGGGTGCCTTTAGGAACGGGGTCTATATAAGAGGGCAATGAGGGTTTTCGCGACCTATGAGAAGCCTTAGAGCAGCCAATCACAGCATAAAAAATAGATCGGCTGCAACCGTAACGACGCACGCTTACTGCGACGCTATACATGTGTCCCCACTAAATACGTGTCCCTGGCTCGCAATCACGATCGCTCCCCCAGAGTAGGAACCCAACACTATTG'/>

    <sequence taxon='173' value='GGTGGAATTTTCGGAATACCTTTTCGGAATCGCATTCTCAAGCATACTGCTTCGTACTGACACCCTGTCCGTACGTTGGCAGGGTCCGGAATAACAAATCGTGGGAACAGGTCGCGTTCTGAGGTCTTACTACCAACGATTGTCGGTGAGACCTTGACCGGAAGGCTACTCCCTTACCCTCGCTTACAAAGGCCGTCCCCTACGAACCTTTGCTGCTATCCCCAACGCAACGAACAAAAGGGAAACACAACTATTCCGCAACAGCTCTAGAAAACGTGGCCGGATTCCAGTTGTAAAGTGCTCCGTGGGGATAGTTATGTCCAGTCTTGTTGTACAATTTTTCGCGGGATCGTCCGCCAGCATGGCGATTCAAAGTTTTTCCGAATTCCAGTGGGCGGGACATACGAAGCGTAGCCGTAGCTCCCTGGCCACACCCATACGCAGGAGACCCGCGCGGTGATTCAGCACCTGTTTAGTCACAATGCTCAACTCAACTCCCGACCGCCAACTCTTTGTCAGATCCGTTTGGTTGTCCCTCTCTAATAACGTAGTTCACACCTGTGCTCAAAGACGACAAAGCTTTCCTCATATCCGGATCAGGCTGTCAGGTCCTCCTATGCAGAGGGATGCAGATCTGAGCACGAGTGTGATCCCGATCGATTACCCCGACAGCGGCAAGAGTGGAACACAATATTTGCAATAGCTTCGCGCGTGTCCCCAGAGCCATAGAGTTCTTACTCTGAAAATGACGCACTCAGAAACGGCCGACCAATGGGGCACTGATCACTGCGTTTGGGGGGCGCCTGGACGCTGATCTATAACTACGCGTATCTCTATGCGTTAGCGGCCCTCTGTGTGGCAGTTTGGCGCCCAACGACAAGTGCGCCCTACTATTACTGCTTGGGTCTAGTCCCAGCCTCTCGGATCACCCCAAGTCATACCCAGAGCAATTGATCCGGTTGCGATCAGTCCATTTTCGGAACCCACGGGCTTATTGGAGAGTAAGGAGCTACTATGCGTTTCCACGGTTAAACTCATTCCAGTGCTCGGCTAGGTGGCTACCGCGCGTCGAACTGGTGGTCTTACCATTGTCAAGCTCTCTGGCGTGGACAGACCTAGCAACAAACGGCACGGGTGGACTGTTGTATCCATGCTGATGTCCGACATGGGTCTAGACGACCGGGCCGGATTGGCTGCCGCAAGAAGCTTTAACGACAGACATAAGCTTGTTCTCCCTCTCCCTTTTGTGGGTTCATTATCACATGAAAAGAGGGGTACTTTTATTCAGTTCTAGGGTTGCATATGACAACGGTTAGATTCGATAAGCTTAGAGGTGATATCGTGATAGAATATAGAGCGTAACATTGATAAGTCTGGAATCCTCGTGACACCACCCGGGGGTATCATTGTGGAATCATACGGCATCCCTATCTCACGAAAGCATCATGACCATGAACATGTGTTGCGTCAAAAGAGACTAATCGAGCAGACTCTGACGAACCGCGGGGGTGATAGGATTGTTCGATGGGTCCACCGCAAAGTTGATGGAGTAATCCATTCGCACCGTCAAAAGCGATATGGTCTTTGCGGCCGAGTGTGTGCGTGTTTCTCGCTCCAAAAATCTCTTCCGTGACTAGTACATCAGGTCATGAGGCCACAGGAAGCATACGTGCAAGTCCTGGAACACCAGCTGCAGTCTTGATCCCTTACCCATCAACTCTACGGGAGGCCGGAGGACCTATAAACGTGCTTTGTCGGATCTCTCACCATGGGACGAGCGGTAACGGGTGCCTTTAGGAACGGGGTCTATATAAGAGGGCAATGAGGGTTTTCGCGACCTATGAGAAGCCTTAGAGCAGCCAATCACAGCATAAAAAATAGATCGGCTGCAACCGTAACGACGCACGCTTACTGCGACGCTATACATGTGTCCCCACTAAATACGTGTCCCTGGCTCGCAATCACGATCGCTCCCCCAGAGTAGGAACCCAACACTATTG'/>

    <sequence taxon='174' value='GGTGGAATTTTCGGAATACCTTTTCGGAATCGCATTCTCAAGCATACTGCTTCGTACTGACACCCTGCCCGTACGTTGGCAGGGTCCGGAATAACAAATCGTGGGAACAGGTCGCGTTCTGAGGTCTTACTACCAACGATTGTCGGTGAGACCTTGACCGGAAGGCTACTCCCTTACCCTCGCTTACAAAGGCCGTCCTCTACGAACCTTTGCTGCTATCCCCAACGCAACGAACAAAAGGGAAACACAACTATTCCGCAACAGCTCTAGAAAACGTGGCCGGATTCCAGTTGTAAAGTGCTCCGTGGGGATAGTTATGTCCAGTCTTGTTGTACAATTTTTCGCGGGATCGTCCGCCAGCATGGCGATTCAAAGTTTTTCCGAATTCCAGTGGGCGGGACATACGAAGCGTAGCCGTAGCTCCCTGGCCACACCCATACACAGGAGACCCGCGCGGTGATTCAGCACCTATTTAGTCACAATGCTCAACTCAACTCCCGACCGCCAACTCTTTGTCAGATCCGTTTGGTTGTCCCTCTCTAATAACGTAGTTCACACCTGTGCTCAAAGACGACAAAGCTTTCCTCATATCCGGATCAGGCTGTCAGGTCCTCCTATGCAGAGGGATGCAGATCTGAGCACGAGTGTGATCCCGATCGATTACCCCGACAGCGGCAAGAGTGGAACACAATATTTGCAATAGCTTCGCGCGTGTCCCCAGAGCCATAGGGTTCTTACTCTGAAAATGACGCACTCAGAAACGGCCGACCAATGGGGCACTGATCACTGCGTTTGGGGGGCGCCTGGACGCTGATCTATAACTACGCGTATCTCTATGCGTTAGCGGCCCTCTGTGTGGCAGTTTGGCGCCCAACGACAAGTGCGCCCTACTATTACTGCTTGGGTCTAGTCCCAGCCTCTCGGATCACCCCAAGTCATACCCAGAGCAATTGATCCGGTTGCGATCAGTCCATTTTCGGAACCCACGGGCTTATTGGAGAGTAAGGAGCTACTATGCGTTTCCACGGTTAAACTCATTCCAGTGCTCGGCTAGGTGGCTACCGCGCGTCGAACTGGTGGTCTTACCATTGTCAAGCTCTCTGGCGTGGACAGACCTAGCAACAAACGGCACGGGTGGACTGTTGTATCCATGCTGATGTCCGACATGGGTCTAGACGACCGGGCCGGATTGGCTGCCGCAAGAAGCTTTAACGACAGACATAAGCTTGTTCTCCCTCTCCCTTTTGTGGGTTCATTATCACATGAAAAGAGGGGTACTTTTATTCAGTTCTAGGGTTGCATATGACAACGGTTAGATTCGATAAGCTTAGAGGTGATATCGTGATAGAATATAGAGCGTAACATTGATAAGTCTGGAATCCTCGTGACACCACCCGGGGGTATCATTGTGGAATCATACGGCATCCCTATCTCACGAAAGCATCATGACCATGAACATGTGTTGCGTCAAAAGAGACTAATCGAGCAGACTCTGACGAACCGCGGGGGTGATAGGATTGTTCGATGGGTCCACCGCAAAGTTGACGGAGTAATCCATTCGCACCGTCAAAAGCGATATGGTCTTTGCGGCCGAGTGTGTGCGTGTTTCTCGCTCCAAAAATCTCTTCCGTGACTAGTACATCAGGTCATGAGGCCACAGGAAGCATACGTGCAAGTCCTGGAACACCAGCTGCAGTCTTGATCCCTTACCCATCAACTCTACGGGAGGCCGGAGGACCTATAAACGTGCTTTGTCGGATCTCTCACCATGGGACGAGCGGTAACGGGTGCCTTTAGGAACGGGGTCTATATAAGAGGGCAATGAGGGTTTTCGCGACCTATGAGAAGCCTTAGAGCAGCCAATCACAGCATAAAAAATAGATCGGCTGCAACCGTAACGACGCACGCTTACTGCGACGCTATACATGTGTCCCCACTAAATACGTGTCCCTGGCTCGCAATCACGATCGCTCCCCCAGAGTAGGAACCCAACACTATTG'/>

    <sequence taxon='185' value='GGTGGAATTTTCGGAATACCTTTTCGGAATCGCATTCTCAAGCATACTGCTTCGTACTGACACCCTGCCCGTACGTTGGCAGGGTCCGGAATAACAAATCGTGGGAACAGGTCGCGTTCTGAGGTCTTACTACCAACGATTGTCGGTGAGACCTTGACCGGAAGGCTACTCCCTTACCCTCGCTTACAAAGGCCGTCCTCTACGAACCTTTGCTGCTATCCCCAACGCAACGAACAAAAGGGAGACACAACTATTCCGCAACAGCTCTAGAAAACGTGGCCGGATTCCAGTTGTAAAGTGCTCCGTGGGGATAGTTATGTCCAGTCTTGTTGTACAATTTTTCGCGGGATCGTCCGCCAGCATGGCGATTCAAAGTTTTTCCGAATTCCAGTGGGCGGGACATACGAAGCGTAGCCGTAGCTCCCTGGCCACACCCATACACAGGAGACCCGCGCGGTGATTCAGCACCTATTTAGTCACAATGCTCAACTCAACTCCCGACCGCCAACTCTTTGTCAGATCCGTTTGGTTGTCCCTCTCTAATAACGTAGTTCACACCTGTGCTCAAAGACGACAAAGCTTTCCTCATATCCGGATCAGGCTGTCAGGTCCTCCTATGCAGAGGGATGCAGATCTGAGCACGAGTGTGATCCCGATCGATTACCCCGACAGCGGCAAGAGTGGAACACAATATTTGCAATAGCTTCGCGCGTGTCCCCAGAGCCATAGGGTTCTTACTCTGAAAATGACGCACTCAGAAACGGCCGACCAATGGGGCACTGATCACTGCGTTTGGGGGGCGCCTGGACGCTGATCTATAACTACGCGTATCTCTATGCGTTAGCGGCCCTCTGTGTGGCAGTTTGGCGCCCAACGACAAGTGCGCCCTACTATTACTGCTTGGGTCTAGTCCCAGCCTCTCGGATCACCCCAAGTCATACCCAGAGCAATTGATCCGGTTGCGATCAGTCCATTTTCGGAACCCACGGGCTTATTGGAGAGTAAGGAGCTACTATGCGTTTCCACGGTTAAACTCATTCCAGTGCTCGGCTAGGTGGCTACCGCGCGTCGAACTGGTGGTCTTACCATTGTCAAGCTCTCTGGCGTGGACAGACCTAGCAACAAACGGCACGGGTGGACTGTTGTATCCATGCTGATGTCCGACATGGGTCTAGACGACCGGGCCGGATTGGCTGCCGCAAGAAGCTTTAACGACAGACATAAGCTTGTTCTCCCTCTCCCTTTTGTGGGTTCATTATCACATGAAAAGAGGGGTACTTTTATTCAGTTCTAGGGTTGCATATGACAACGGTTAGATTCGATAAGCTTAGAGGTGATATCGTGATAGAATATAGAGCGTAACATTGATAAGTCTGGAATCCTCGTGACACCACCCGGGGGTATCATTGTGGAATCATACGGCATCCCTATCTCACGAAAGCATCATGACCATGAACATGTGTTGCGTCAAAAGAGACTAATCGAGCAGACTCTGACGAACCGCGGGGGTGATAGGATTGTTCGATGGGTCCACCGCAAAGTTGACGGAGTAATCCATTCGCACCGTCAAAAGCGATATGGTCTTTGCGGCCGAGTGTGTGCGTGTTTCTCGCTCCAAAAATCTCTTCCGTGACTAGTACATCAGGTCATGAGGCCACAGGAAGCATACGTGCAAGTCCTGGAACACCAGCTGCAGTCTTGATCCCTTACCCATCAACTCTACGGGAGGCCGGAGGACCTATAAAGGTGCTTTGTCGGATCTCTCACCATGGGACGAGCGGTAACGGGTGCCTTTAGGAACGGGGTCTATATAAGAGGGCAATGAGGGTTTTCGCGACCTATGAGAAGCCTTAGAGCAGCCAATCACAGCATAAAAAATAGATCGGCTGCAACCGTAACGACGCACGCTTACTGCGACGCTATACATGTGTCCCCACTAAATACGTGTCCCTGGCTCGCAATCACGATCGCTCCCCCAGAGTAGGAACCCAACACTATTG'/>

    <sequence taxon='32' value='GGTGGAATTTTTGGAATACCTTTTCGGAATCGCATTCTCAAGCATACTGCTTCGTACTGACACCCTGCCCGTACGTTGGCAGGGTCCGGAATAACAAATCGTGGGAACAGGTCGCATTCTGAAGTCTTACTACCAACGATTGTCGGTGAGACCTTGACCGGAAGGCTACTCCCTTACCCTCGCTAACAAAGGCCGTCCCCTACGAACCTTTGCTGCTATCCCCAACGCAACGAACAAAAGGGAAACACAACTATTCCGCAACAGCTCTAGAAAACCTGGCCGGGTTCCAGTTGTAAAGTGCTCCGTGAGGATAGTTATGTCCAGTCTTGTTGTACAATTTTTCGCGGGATCGTCCGCCAGCACGGCGATTCAAAGTTTTTCCGAATTCCAGTGGGCGGGACATACGAAGCGTAGCCGTAGCTCCCTGGTCACACCCATACGCAGGAGATCCGCGCGGTGATTCAGCACCTGTTTAGTCACAATGCTCAACTCAACTCCCGACCGCCAACTCTTTGTCAGATCCGTTGGGTTGTCCCTCTCTAATAACGTAGTTCACACCTGTGCTCAAAGACGACAAAGCTTCCCTCATATCCGGATCAGGCTGTCAGGTCCTCCTATGCAGAGGGATGCAGATCTGAGCACGAGTGGGATCCCGATCGATTACCCCGACAGCGGCAAGAGTGGAACACAATATTTGCAATAGCTTCGCGCGTGTCCCCGGAGCCATAGAGTTCTTACTCTGAAAATGACGCACTCAGAAACGGCTGACCAATGGGGCACTGATCACTGCGTTTGGGGGGCGCCTGGACGCTGATCTATAACTACGCGTATCTCTATGCTTTAGCGGCCCTCTGTGTGGCGGTTTGGCGCCCAACGACAAGTGCACCCTACTATTACTGCTTGGGTCTAGTCCCAGCCTCTCGGATCACCCCAAGTCATACCCAGAGCAATTGATCTGGTTGCGATCAGTCCATTTTCGGAACCCACGGGCTTATTGGAGAGTAAGGAGCTACTATGCGTTTCCACGGTTAACCTCATTCCAGTGCTCGGCTAGGTGGCTACCGCGCGTCGAACTGGTGGTCTTACCATTGTCTAGCTCTCTGGCGTGGACAGACCTAGCAACAAACGGCACGGGTGGACTGTTGTATCCATGCTGATGTCCGACATGGGTCTAGACGACCGGGCCGGATTGGCTGCCGCAAGAAGCTTTAACGGCAGATATAAGCTTGTTCTCCCTCTCCCTTTTGTGGGTTCATTATCACATGAAAAGAGGGGTACTTTTATTCAGTTCTAGGGTTGCATATGACAACGGTTAGATTCGATAAGCTTAGAGGTGATATCGTGATAGAATATAGAGCGTAACATTGATAAGTCTGGAATCCTCGTGACACCACCCGGGGGTATCATTGTGGAATCATACGGCATCCCTATCTCACGAAAGCATCATGACCATGAACATGTGTTGCGTCAAAAGAGACTAATCGAGCAGACTCTGACGAACCGCGGGGGTGATAGGATTGTTCGATGGGTCCACCGCAACGTTAACGGAGTAATCCATTCGCACCGTCAAAAACGATATGGTCTTTGCGGCCGAGTGTGTGTGTGTTTCTCGCTCCAAAAATCTCTTCCGTAACTAGTACTTCAGGTCATGAGGCCAAAGGAAGCATACGTGCAAGTCCTGGAACACCAGCTGCAGTCTTGATCCCTTACCCATCAACTCTACGGGAGGCCGGAGGACCTATAAACGTGCTTTGTCGGATCTCTCACCATGGGACGAGCGGTAACGGGTGCCTTTAGGAACGGGGTCTATATAAGAGGGCAATGAGGGTTTTCGCGACCTATGAGAAGCCTTAGAGCAGCCAATTATAGCATAAAAAATAGATCGGCTGCAACCGTAGCGACGCACGCTTACTGCGACGCTATACATGTGTCCCCACTGAATACGTGTCCCTGGTTCGCAATCACGATCGCTCCCCCAGAGTAGGAACCCAACACTATTG'/>

    <sequence taxon='49' value='GGTGGAATTTTTGGAATACCTTTTCGGAATCGCATTCTCAAGCATACTGCTTCGTACTGACACCCTGCCCGTACGTTGGCAGGGTCCGGAATAACAAATCGTGGGAACAGGTCGCATTCTGAAGTCTTACTACCAACGATTGTCGGTGAGACCTTGACCGGAAGGCTACTCCCTTACCCTCGCTAACAAAGGCCGTCCCCTACGAACCTTTGCTGCTATCCCCAACGCAACGAACAAAAGGGAAACACAACTATTCCGCAACAGCTCTAGAAAACCTGGCCGGGTTCCAGTTGTAAAGTGCTCCGTGAGGATAGTTATGTCCAGTCTTGTTGTACAATTTTTCGCGGGATCGTCCGCCAGCACGGCGATTCAAAGTTTTTCCGAATTCCAGTGGGCGGGACATACGAAGCGTAGCCGTAGCTCCCTGGTCACACCCATACGCAGGAGATCCGCGCGGTGATTCAGCACCTGTTTAGTCACAATGCTCAACTCAACTCCCGACCGCCAACTCTTTGTCAGATCCGTTGGGTTGTCCCTCTCTAATAACGTAGTTCACACCTGTGCTCAAAGACGACAAAGCTTCCCTCATATCCGGATCAGGCTGTCAGGTCCTCCTATGCAGAGGGATGCAGATCTGAGCACGAGTGGGATCCCGATCGATTACCCCGACAGCGGCAAGAGTGGAACACAATATTTGCAATAGCTTCGCGCGTGTCCCCGGAGCCATAGAGTTCTTACTCTGAAAATGACGCACTCAGAAACGGCTGACCAATGGGGCACTGATCACTGCGTTTGGGGGGCGCCTGGACGCTGATCTATAACTACGCGTATCTCTATGCTTTAGCGGCCCTCTGTGTGGCGGTTTGGCGCCCAACGACAAGTGCACCCTACTATTACTGCTTGGGTCTAGTCCCAGCCTCTCGGATCACCCCAAGTCATACCCAGAGCAATTGATCTGGTTGCGATCAGTCCATTTTCGGAACCCACGGGCTTATTGGAGAGTAAGGAGCTACTATGCGTTTCCACGGTTAACCTCATTCCAGTGCTCGGCTAGGTGGCTACCGCGCGTCGAACTGGTGGTCTTACCATTGTCTAGCTCTCTGGCGTGGACAGACCTAGCAACAAACGGCACGGGTGGACTGTTGTATCCATGCTGATGTCCGACATGGGTCTAGACGACCGGGCCGGATTGGCTGCCGCAAGAAGCTTTAACGGCAGATATAAGCTTGTTCTCCCTCTCCCTTTTGTGGGTTCATTATCACATGAAAAGAGGGGTACTTTTATTCAGTTCTAGGGTTGCATATGACAACGGTTAGATTCGATAAGCTTAGAGGTGATATCGTGATAGAATATAGAGCGTAACATTGATAAGTCTGGAATCCTCGTGACACCACCCGGGGGTATCATTGTGGAATCATACGGCATCCCTATCTCACGAAAGCATCATGACCATGAACATGTGTTGCGTCAAAAGAGACTAATCGAGCAGACTCTGACGAACCGCGGGGGTGATAGGATTGTTCGATGGGTCCACCGCAACGTTAACGGAGTAATCCATTCGCACCGTCAAAAACGATATGGTCTTTGCGGCCGAGTGTGTGTGTGTTTCTCGCTCCAAAAATCTCTTCCGTAACTAGTACTTCAGGTCATGAGGCCAAAGGAAGCATACGTGCAAGTCCTGGAACACCAGCTGCAGTCTTGATCCCTTACCCATCAACTCTACGGGAGGCCGGAGGACCTATAAACGTGCTTTGTCGGATCTCTCACCATGGGACGAGCGGTAACGGGTGCCTTTAGGAACGGGGTCTATATAAGAGGGCAATGAGGGTTTTCGCGACCTATGAGAAGCCTTAGAGCAGCCAATTATAGCATAAAAAATAGATCGGCTGCAACCGTAGCGACGCACGCTTACTGCGACGCTATACATGTGTCCCCACTGAATACGTGTCCCTGGTTCGCAATCACGATCGCTCCCCCAGAGTAGGAACCCAACACTATTG'/>

    <sequence taxon='54' value='GGTGGAATTTTTGGAATACCTTTTCGGAATCGCATTCTCAAGCATACTGCTTCGTACTGACACCCTGCCCGTACGTTGGCAGGGTCCGGAATAACAAATCGTGGGAACAGGTCGCATTCTGAAGTCTTACTACCAACGATTGTCGGTGAGACCTTGACCGGAAGGCTACTCCCTTACCCTCGCTAACAAAGGCCGTCCCCTACGAACCTTTGCTGCTATCCCCAACGCAACGAACAAAAGGGAAACACAACTATTCCGCAACAGCTCTAGAAAACCTGGCCGGGTTCCAGTTGTAAAGTGCTCCGTGAGGATAGTTATGTCCAGTCTTGTTGTACAATTTTTCGCGGGATCGTCCGCCAGCACGGCGATTCAAAGTTTTTCCGAATTCCAGTGGGCGGGACATACGAAGCGTAGCCGTAGCTCCCTGGTCACACCCATACGCAGGAGATCCGCGCGGTGATTCAGCACCTGTTTAGTCACAATGCTCAACTCAACTCCCGACCGCCAACTCTTTGTCAGATCCGTTGGGTTGTCCCTCTCTAATAACGTAGTTCACACCTGTGCTCAAAGACGACAAAGCTTCCCTCATATCCGGATCAGGCTGTCAGGTCCTCCTATGCAGAGGGATGCAGATCTGAGCACGAGTGGGATCCCGATCGATTACCCCGACAGCGGCAAGAGTGGAACACAATATTTGCAATAGCTTCGCGCGTGTCCCCGGAGCCATAGAGTTCTTACTCTGAAAATGACGCACTCAGAAACGGCTGACCAATGGGGCACTGATCACTGCGTTTGGGGGGCGCCTGGACGCTGATCTATAACTACGCGTATCTCTATGCTTTAGCGGCCCTCTGTGTGGCGGTTTGGCGCCCAACGACAAGTGCACCCTACTATTACTGCTTGGGTCTAGTCCCAGCCTCTCGGATCACCCCAAGTCATACCCAGAGCAATTGATCTGGTTGCGATCAGTCCATTTTCGGAACCCACGGGCTTATTGGAGAGTAAGGAGCTACTATGCGTTTCCACGGTTAACCTCATTCCAGTGCTCGGCTAGGTGGCTACCGCGCGTCGAACTGGTGGTCTTACCATTGTCTAGCTCTCTGGCGTGGACAGACCTAGCAACAAACGGCACGGGTGGACTGTTGTATCCATGCTGATGTCCGACATGGGTCTAGACGACCGGGCCGGATTGGCTGCCGCAAGAAGCTTTAACGGCAGATATAAGCTTGTTCTCCCTCTCCCTTTTGTGGGTTCATTATCACATGAAAAGAGGGGTACTTTTATTCAGTTCTAGGGTTGCATATGACAACGGTTAGATTCGATAAGCTTAGAGGTGATATCGTGATAGAATATAGAGCGTAACATTGATAAGTCTGGAATCCTCGTGACACCACCCGGGGGTATCATTGTGGAATCATACGGCATCCCTATCTCACGAAAGCATCATGACCATGAACATGTGTTGCGTCAAAAGAGACTAATCGAGCAGACTCTGACGAACCGCGGGGGTGATAGGATTGTTCGATGGGTCCACCGCAACGTTAACGGAGTAATCCATTCGCACCGTCAAAAACGATATGGTCTTTGCGGCCGAGTGTGTGTGTGTTTCTCGCTCCAAAAATCTCTTCCGTAACTAGTACTTCAGGTCATGAGGCCAAAGGAAGCATACGTGCAAGTCCTGGAACACCAGCTGCAGTCTTGATCCCTTACCCATCAACTCTACGGGAGGCCGGAGGACCTATAAACGTGCTTTGTCGGATCTCTCACCATGGGACGAGCGGTAACGGGTGCCTTTAGGAACGGGGTCTATATAAGAGGGCAATGAGGGTTTTCGCGACCTATGAGAAGCCTTAGAGCAGCCAATTATAGCATAAAAAATAGATCGGCTGCAACCGTAGCGACGCACGCTTACTGCGACGCTATACATGTGTCCCCACTGAATACGTGTCCCTGGTTCGCAATCACGATCGCTCCCCCAGAGTAGGAACCCAACACTATTG'/>

    <sequence taxon='60' value='GGTGGAATTTTTGGAATACCTTTTCGGAATCGCATTCTCAAGCATACTGCTTCGTACTGACACCCTGCCCGTACGTTGGCAGGGTCCGGAATAACAAATCGTGGGAACAGGTCGCATTCTGAAGTCTTACTACCAACGATTGTCGGTGAGACCTTGACCGGAAGGCTACTCCCTTACCCTCGCTAACAAAGGCCGTCCCCTACGAACCTTTGCTGCTATCCCCAACGCAACGAACAAAAGGGAAACACAACTATTCCGCAACAGCTCTAGAAAACCTGGCCGGGTTCCAGTTGTAAAGTGCTCCGTGAGGATAGTTATGTCCAGTCTTGTTGTACAATTTTTCGCGGGATCGTCCGCCAGCACGGCGATTCAAAGTTTTTCCGAATTCCAGTGGGCGGGACATACGAAGCGTAGCCGTAGCTCCCTGGTCACACCCATACGCAGGAGATCCGCGCGGTGATTCAGCACCTGTTTAGTCACAATGCTCAACTCAACTCCCGACCGCCAACTCTTTGTCAGATCCGTTGGGTTGTCCCTCTCTAATAACGTAGTTCACACCTGTGCTCAAAGACGACAAAGCTTCCCTCATATCCGGATCAGGCTGTCAGGTCCTCCTATGCAGAGGGATGCAGATCTGAGCACGAGTGGGATCCCGATCGATTACCCCGACAACGGCAAGAGTGGAACACAATATTTGCAATAGCTTCGCGCGTGTCCCCGGAGCCATAGAGTTCTTACTCTGAAAATGACGCACTCAGAAACGGCTGACCAATGGGGCACTGATCACTGCGTTTGGGGGGCGCCTGGACGCTGATCTATAACTACGCGTATCTCTATGCTTTAGCGGCCCTCTGTGTGGCGGTTTGGCGCCCAACGACAAGTGCACCCTACTATTACTGCTTGGGTCTAGTCCCAGCCTCTCGGATCACCCCAAGTCATACCCAGAGCAATTGATCTGGTTGCGATCAGTCCATTTTCGGAACCCACGGGCTTATTGGAGAGTAAGGAGCTACTATGCGTTTCCACGGTTAACCTCATTCCAGTGCTCGGCTAGGTGGCTACCGCGCGTCGAACTGGTGGTCTTACCATTGTCTAGCTCTCTGGCGTGGACAGACCTAGCAACAAACGGCACGGGTGGACTGTTGTATCCATGCTGATGTCCGACATGGGTCTAGACGACCGGGCCGGATTGGCTGCCGCAAGAAGCTTTAACGGCAGATATAAGCTTGTTCTCCCTCTCCCTTTTGTGGGTTCATTATCACATGAAAAGAGGGGTACTTTTATTCAGTTCCAGGGTTGCATATGACAACGGTTAGATTCGATAAGCTTAGAGGTGATATCGTGATAGAATATAGAGCGTAACATTGATAAGTCTGGAATCCTCGTGACACCACCCGGGGGTATCATTGTGGAATCATACGGCATCCCTATCTCACGAAAGCATCATGACCATGAACATGTGTTGCGTCAAAAGAGACTAATCGAGCAGACTCTGACGAACCGCGGGGGTGATAGGATTGTTCGATGGGTCCACCGCAACGTTAACGGAGTAATCCATTCGCACCGTCAAAAACGATATGGTCTTTGCGGCCGAGTGTGTGTGTGTTTCTCGCTCCAAAAATCTCTTCCGTAACTAGTACTTCAGGTCATGAGGCCAAAGGAAGCATACGTGCAAGTCCTGGAACACCAGCTGCAGTCTTGATCCCTTACCCATCAACTCTACGGGAGGCCGGAGGACCTATAAACGTGCTTTGTCGGATCTCTCACCATGGGACGAGCGGTAACGGGTGCCTTTAGGAACGGAGTCTATATAAGAGGGCAATGAGGGTTTTCGCGACCTATGAGAAGCCTTAGAGCAGCCAATTATAGCATAAAAAATAGATCGGCTGCAACCGTAGCGACGCACGCTTACTGCGACGCTATACATGTGTCCCCACTGAATACGTGTCCCTGGTTCGCAATCACGATCGCTCCCCCAGAGTAGGAACCCAACACTATTG'/>

    <sequence taxon='61' value='GGTGGAATTTTTGGAATACCTTTTCGGAATCGCATTCTCAAGCATACTGCTTCGTACTGACACCCTGCCCGTACGTTGGCAGGGTCCGGAATAACAAATCGTGGGAACAGGTCGCATTCTGAAGTCTTACTACCAACGATTGTCGGTGAGACCTTGACCGGAAGGCTACTCCCTTACCCTCGCTAACAAAGGCCGTCCCCTACGAACCTTTGCTGCTATCCCCAACGCAACGAACAAAAGGGAAACACAACTATTCCGCAACAGCTCTAGAAAACCTGGCCGGGTTCCAGTTGTAAAGTGCTCCGTGAGGATAGTTATGTCCAGTCTTGTTGTACAATTTTTCGCGGGATCGTCCGCCAGCACGGCGATTCAAAGTTTTTCCGAATTCCAGTGGGCGGGACATACGAAGCGTAGCCGTAGCTCCCTGGTCACACCCATACGCAGGAGATCCGCGCGGTGATTCAGCACCTGTTTAGTCACAATGCTCAACTCAACTCCCGACCGCCAACTCTTTGTCAGATCCGTTGGGTTGTCCCTCTCTAATAACGTAGTTCACACCTGTGCTCAAAGACGACAAAGCTTCCCTCATATCCGGATCAGGCTGTCAGGTCCTCCTATGCAGAGGGATGCAGATCTGAGCACGAGTGGGATCCCGATCGATTACCCCGACAACGGCAAGAGTGGAACACAATATTTGCAATAGCTTCGCGCGTGTCCCCGGAGCCATAGAGTTCTTACTCTGAAAATGACGCACTCAGAAACGGCTGACCAATGGGGCACTGATCACTGCGTTTGGGGGGCGCCTGGACGCTGATCTATAACTACGCGTATCTCTATGCTTTAGCGGCCCTCTGTGTGGCGGTTTGGCGCCCAACGACAAGTGCACCCTACTATTACTGCTTGGGTCTAGTCCCAGCCTCTCGGATCACCCCAAGTCATACCCAGAGCAATTGATCTGGTTGCGATCAGTCCATTTTCGGAACCCACGGGCTTATTGGAGAGTAAGGAGCTACTATGCGTTTCCACGGTTAACCTCATTCCAGTGCTCGGCTAGGTGGCTACCGCGCGTCGAACTGGTGGTCTTACCATTGTCTAGCTCTCTGGCGTGGACAGACCTAGCAACAAACGGCACGGGTGGACTGTTGTATCCATGCTGATGTCCGACATGGGTCTAGACGACCGGGCCGGATTGGCTGCCGCAAGAAGCTTTAACGGCAGATATAAGCTTGTTCTCCCTCTCCCTTTTGTGGGTTCATTATCACATGAAAAGAGGGGTACTTTTATTCAGTTCTAGGGTTGCATATGACAACGGTTAGATTCGATAAGCTTAGAGGTGATATCGTGATAGAATATAGAGCGTAACATTGATAAGTCTGGAATCCTCGTGACACCACCCGGGGGTATCATTGTGGAATCATACGGCATCCCTATCTCACGAAAGCATCATGACCATGAACATGTGTTGCGTCAAAAGAGACTAATCGAGCAGACTCTGACGAACCGCGGGGGTGATAGGATTGTTCGATGGGTCCACCGCAACGTTAACGGAGTAATCCATTCGCACCGTCAAAAACGATATGGTCTTTGCGGCCGAGTGTGTGTGTGTTTCTCGCTCCAAAAATCTCTTCCGTAACTAGTACTTCAGGTCATGAGGCCAAAGGAAGCATACGTGCAAGTCCTGGAACACCAGCTGCAGTCTTGATCCCTTACCCATCAACTCTACGGGAGGCCGGAGGACCTATAAACGTGCTTTGTCGGATCTCTCACCATGGGACGAGCGGTAACGGGTGCCTTTAGGAACGGAGTCTATATAAGAGGGCAATGAGGGTTTTCGCGACCTATGAGAAGCCTTAGAGCAGCCAATTATAGCATAAAAAATAGATCGGCTGCAACCGTAGCGACGCACGCTTACTGCGACGCTATACATGTGTCCCCACTGAATACGTGTCCCTGGTTCGCAATCACGATCGCTCCCCCAGAGTAGGAACCCAACACTATTG'/>

    <sequence taxon='11' value='GGTGGAATTTTTGGAATACCTTTTCGGAATCGCATTCTCAAGCATACTGCTTCGTACTGACACCCTGCCCGTACGTTGGCAGGGTCCGGAATAACAAATCGTGGGAACAGGTCGCATTCTGAAGTCTTACTACCAACGATGGTCGGTGAGACCTTGACCGGAAGGCTACTCCCTTACCCTCGCTTACAAAGGCCGTCCCCTACGAACCTTTGCTGCTATCCCCAACGCAACGAACAAAAGGGAAACACAACTATTCCGCAACAGCTCTAGAAAACGTGGCCGGGTTCCAGTTGTAAAGTGCTCCGTGGGGATAGTTATGTCCAGTCTCGTTGTACAATTTTTCGCGGGATCGTCCGCCAGCACGGCGATTCAAAGTTTTTCCGAATTCCAGTGGGCGGGACATACGAAGCGTAGCCGTAGCTCCCTGGTCACACCCATACGCAGGAGATCCGCGCGGTGATTCAGCACCTGTTTAGTCACAATGCTCAGCTCAACTCCCGGCCGCCAACTCTTTGTCAGATCCGTTTGGTTGTCCCTCTCTAATAACGTAGTTCACACCTGTGCTCAAAGACGACAAAGCTTCCCTCATATCCGGATCAGGCTGTCAGGTCCTCCTATGCAGAGGGATGCAGATCTGAGCACGAATGGGATCCCGATCGATTACCCCGACAGCGGCAAGAGTGGAACACAATATTTGCAATAGCTTCGCGCGTGTCCCCGGAGCCATAGAGTTCTTACTCTGAAAATGACGCACTCAGAAACGGCCGACCAATGGGGCACTGATCACTGCGTTTGGGGGGCGCCTGGACGCTGGTCTATAACTACGCGTATCTCTATGCTTTAGCGGCCCTCTGTGTGGCGGTTTGGCGCCCAACGACAAGTGCACCCTACTATTACTGCTTGGGTCTAGTCCCAGCCTCTCGGATCACCCCAAGTCGTACCCAGAGCAATTGATCTGGTTGCGATCAGTACATTTTCGGAACCCACGGGCTTATTGGAGGGTAAGGAGCTACTATGCGTTTCCACGGTTAAACTCATTCCAGTGCTCGGCTAGGTGGCTACCGCGCGTCGAACTGGTGGTCTTACCATTGTCTAGCTCTCTGGCGTGGACAGACCTAGCAACAAACGGCACGGGTGGACTGTTGTATCCATGCTGATGTCCGACATGGGTCTAGACGACCGGGCCGGATTGGCTGCCGCAAGAAGCTTTAACGGCAGATATAAGCTTGTTCTCCCTCTCCCTTTTGTGGGTTCATTATCACATGAAAGGAGGGGTACTTTTATTCAGTTCTAGGGTTGCATATGACAACGGTTAGATTCGATAAGCTTAGAGGTGATATCGTGATAGAATATAGAGCGTAACATTGATAAGTCTGGAATCCTCGTGACACCACCCGGGGGTATCATTGTGGAATCATACGGCATCCCTATCTCACGAAAGCATCATGACCATGAACATGTGTTGCGTCAAAAGAGACTAATCGAGCAGACTCTAACGAACCGCGGGGGTGATAGGATTGTTCGATGGGTTCACCGCAACGTTAACGGAGTAATCCATTCGCACCGTCAAAAACGATATGGTCTTTGCGGCCGAGTGTGTGTGTGTTTCTCGCTCCAAAAATCTCTTCCGTAACTAGTACTTCAGGTCATGAGGCCAAAGGAAGCATACGTGCAAGTCCTGGAACACCAGCTGCAGTCTTGATCCCTTACCCATCAACTCTACGGGAGGCCGGAGGACCTATAAACGTGCTTTGTCGGATCTCTCACCATGGGACGAGCGGTAACGGGTGTCTTTAGGAACGGGGTCTATATAAGAGGGCAATGAGGGTTTTCGCGACCTATGAGAAGCCTTAGAGCAGCCAATTATAGCATAAAAAATAGATCGGCTGCAACCGTAACGACGCACGCTTACTGCGACGCTATACATGTGTCCCCACTGAATACGTGTCCCTGGTTCGCAATCACGATCGCTCCCCCAGAGTAGGAACCCAACACTATTG'/>

    <sequence taxon='12' value='GGTGGAATTTTTGGAATACCTTTTCGGAATCGCATTCTCAAGCATACTGCTTCGTACTGACACCCTGCCCGTACGTTGGCAGGGTCCGGAATAACAAATCGTGGGAACAGGTCGCATTCTGAAGTCTTACTACCAACGATGGTCGGTGAGACCTTGACCGGAAGGCTACTCCCTTACCCTCGCTTACAAAGGCCGTCCCCTACGAACCTTTGCTGCTATCCCCAACGCAACGAACAAAAGGGAAACACAACTATTCCGCAACAGCTCTAGAAAACGTGGCCGGGTTCCAGTTGTAAAGTGCTCCGTGGGGATAGTTATGTCCAGTCTCGTTGTACAATTTTTCGCGGGATCGTCCGCCAGCACGGCGATTCAAAGTTTTTCCGAATTCCAGTGGGCGGGACATACGAAGCGTAGCCGTAGCTCCCTGGTCACACCCATACGCAGGAGATCCGCGCGGTGATTCAGCACCTGTTTAGTCACAATGCTCAGCTCAACTCCCGACCGCCAACTCTTTGTCAGATCCGTTTGGTTGTCCCTCTCTAATAACGTAGTTCACACCTGTGCTCAAAGACGACAAAGCTTCCCTCATATCCGGATCAGGCTGTCAGGTCCTCCTATGCAGAGGGATGCAGATCTGAGCACGAATGGGATCCCGATCGATTACCCCGACAGCGGCAAGAGTGGAACACAATATTTGCAATAGCTTCGCGCGTGTCCCCGGAGCCATAGAGTTCTTACTCTGAAAATGACGCACTCAGAAACGGCCGACCAATGGGGCACTGATCACTGCGTTTGGGGGGCGCCTGGACGCTGGTCTATAACTACGCGTATCTCTATGCTTTAGCGGCCCTCTGTGTGGCGGTTTGGCGCCCAACGACAAGTGCACCCTACTATTACTGCTTGGGTCTAGTCCCAGCCTCTCGGATCACCCCAAGTCGTACCCAGAGCAATTGATCTGGTTGCGATCAGTACATTTTCGGAACCCACGGGCTTATTGGAGGGTAAGGAGCTACTATGCGTTTCCACGGTTAAACTCATTTCAGTGCTCGGCTAGGTGGCTACCGCGCGTCGAACTGGTGGTCTTACCATTGTCTAGCTCTCTGGCGTGGACAGACCTAGCAACAAACGGCACGGGTGGACTGTTGTATCCATGCTGATGTCCGACATGGGTCTAGACGACCGGGCCGGATTGGCTGCCGCAAGAAGCTTTAACGGCAGATATAAGCTTGTTCTCCCTCTCCCTTTTGTGGGTTCATTATCACATGAAAGGAGGGGTACTTTTATTCAGTTCTAGGGTTGCATATGACAACGGTTAGATTCGATAAGCTTAGAGGTGATATCGTGATAGAATATAGAGCGTAACATTGATAAGTCTGGAATCCTCGTGACACCACCCGGGGGTATCACTGTGGAATCATACGGCATCCCTATCTCACGAAAGCATCATGACCATGAACATGTGTTGCGTCAAAAGAGACTAATCGAGCAGACTCTAACGAACCGCGGGGGTGATAGGATTGTTCGATGGGTTCACCGCAACGTTAACGGAGTAATCCATTCGCACCGTCAAAAACGATATGGTCTTTGCGGCCGAGTGTGTGTGTGTTTCTCGCTCCAAAAATCTCTTCCGTAACTAGTACTTCAGGTCATGAGGCCAAAGGAAGCATACGTGCAAGTCCTGGAACACCAGCTGCAGTCTTGATCCCTTACCCATCAACTCTACGGGAGGCCGGAGGACCTATAAACGTGCTTTGTCGGATCTCTCACCATGGGACGAGCGGTAACGGGTGTCTTTAGGAACGGGGTCTATATAAGAGGGCAATGAGGGTTTTCGCGACCTATGAGAAGCCTTAGAGCAGCCAATTATAGCATAAAAAATAGATCGGCTGCAACCGTAACGACGCACGCTTACTGCGACGCTATACATGTGTCCCCACTGAATACGTGTCCCTGGTTCGCAATCACGATCGCTCCCCCAGAGTAGGAACCCAACACTATTG'/>

    <sequence taxon='8' value='GGTGGAATTTTTGGAATACCTTTTCGGAATCGCATTCTCAAGCATACTGCTTCGTACTGACACCCTGCCCGTACGTTGGCAGGGTCCGGAATAATAAATCGTGGGAACAGGTCGCATTCTGAAGTCTTACTACCAACGATGGTCGGTGAGACCTTGACCGGAAGGCTACTCCCTTACCTTCGCTTACAAAGGCCGTCCCCTACGAACCTTTGCTGCTATCCCCAACGCAACGAACAAAAGGGAAACACAACTATTCCGCAACAGCTCTAGAAAACGTGGCCGGGTTCCAGTTGTAAAGTGCTCCGTGGGGATAGTTATGTCCAGTCTCGTTGTACAATTTTTCGCGGGATCGTCCGCCAGCACGGCGATTCAAAGTTTTTCCGAATTCCAGTGGGCGGGACATACGAAGCGTAGCCGTAGCTCCCTGGTCACACCCATACGCAGGAGATCCGCGCGGTGATTCAGCACCTGTTTAGTCACAATGCTCAGCTCAACTCCCGACCGCCAACTCTTTGTCAGATCCGCTTGGTTGTCCCTCTCTAATAACGTAGTTCACACCTGTGCTCAAAGACGACAAAGCTTCCCTCATATCCGGATCAGGCTGTCAGGTCCTCCTATGCAGAGGGATGCAGATCTGAGCACGAATGGGATCCCGATCGATTACCCCGACAGCGGCAAGAGTGGAACACAATATTTGCAATAGCTTCGCGCGTGTCCCCGGAGCCATAGAGTTCTTACTCTGAAAATGACGCACTCAGAAACGGCCGACCAATGGGGCACTGATCACTGCGTTTGGGGGGCGCCTGGACGCTGGTCTATAACTACGCGTATCTCTATGCTTTAGCGGCCCTCTGTGTGGCGGTTTGGCGCTCAACGACAAGTGCACCCTACTATTACTGCTTGAGTCTAGTCCCAGCCTCTCGGATCACCCCAAGTCGTACCCAGAGCAATTGATCTGGTTGCGATCAGTACATTTTCGGAACCCACGGGCTTATTGGAGAGTAAGGAGCTACTATGCGTTTCCACGGTTAAACTCATTCCAGTGCTCGGCTAGGTGGCTACCGCGCGTCGAACTGGTGGTCTTACCATTGTCTAGCTCTCTGGCGTGGACAGACCTAGCAACAAACGGCACGGGTGGACTGTTGTATCCATGCTGATGTCCGACATGGGTCTAGACGACCGGGCCGGATTGGCTGCCGCAAGGAGCTTTAACGGCAGATATAAGCTTGTTCTCCCTCTCCCTTTTGTGGGTTCATTATCACATGAAAGGAGGGGTACTTTTATTCAGTTCTAGGGTTGCATATGACAACGGTTAGATTCGATAAGCTTAGAGGTGATATCGTGATAGAATATAGAGCGTAACATTGATAAGTCTGGAATCCTCGTGACACCACCCGGGGGTATCATTGTGGAATCATACGGCATCCCTATCTCACGAAAGCATCATGACCATGAACATGTGTTGCGTCAAAAGAGACTAATCGAGCAGACTCTAACGAACCGCGGGGGTGATAGGATTGTTCGATGGGTTCACCGCAACGTTAACGGAGTAATCCATTCGCACCGTCAAAAACGATATGGTCTTTGCGGCCGAGTGTGTGTGTGTTTCTCGCTCCAAAAATCTTTTCCGTAACTAGTACTTCAGGTCATGAGGCCAAAGGAAGCATACGTGCAAGTCCTGGAACACCAGCTGCAGTCTTGATCCCTTACCCATCAACTCTACGGGAGGCCGGAGGACCTATAAACGTGCTTTGTCGGATCTCTCACCATGGGACGAGCGGTAACGGGTGTCTTTAGGAACGGGGTCTATATAAGAGGGCAATGAGGGTTTTCGCGACCTATGAGAAGCCTTAGAGCAGCCAATTATAGCATAAAAAATAGATCGGCTGCAACCGTAACGACGCACGCTTACTGCGACGCTATACATGTGTCCCCACTGAATACGTGTCCCTGGTTCGCAATCACGATCGCTCCCCCAGAGTAGGAACCCAACACTATTG'/>

    <sequence taxon='20' value='GGTGGAATTTTTGGAATACCTTTTCGGAATCGCATTCTCAAGCATACTGCTTCGTACTGACACCCTGCCCGTACGTTGGCAGGGTCCGGAATAATAAATCGTGGGAACAGGTCGCATTCTGAAGTCTTACTACCAACGATGGTCGGTGAGACCTTGACCGGAAGGCTACTCCCTTACCTTCGCTTACAAAGGCCGTCCCCTACGAACCTTTGCTGCTATCCCCAACGCAACGAACAAAAGGGAAACACAACTATTCCGCAACAGCTCTAGAAAACGTGGCCGGGTTCCAGTTGTAAAGTGCTCCGTGGGGATAGTTATGTCCAGTCTCGTTGTACAATTTTTCGCGGGATCGTCCGCCAGCACGGCGATTCAAAGTTTTTCCGAATTCCAGTGGGCGGGACATACGAAGCGTAGCCGTAGCTCCCTGGTCACACCCATACGCAGGAGATCCGCGCGGTGATTCAGCACCTGTTTAGTCACAATGCTCAGCTCAACTCCCGACCGCCAACTCTTTGTCAGATCCGCTTGGTTGTCCCTCTCTAATAACGTAGTTCACACCTGTGCTCAAAGACGACAAAGCTTCCCTCATATCCGGATCAGGCTGTCAGGTCCTCCTATGCAGAGGGATGCAGATCTGAGCACGAATGGGATCCCGATCGATTACCCCGACAGCGGCAAGAGTGGAACACAATATTTGCAATAGCTTCGCGCGTGTCCCCGGAGCCATAGAGTTCTTACTCTGAAAATGACGCACTCAGAAACGGCCGACCAATGGGGCACTGATCACTGCGTTTGGGGGGTGCCTGGACGCTGGTCTATAACTACGCGTATCTCTATGCTTTAGCGGCCCTCTGTGTGGCGGTTTGGCGCTCAACGACAAGTGCACCCTACTATTACTGCTTGAGTCTAGTCCCAGCCTCTCGGATCACCCCAAGTCGTACCCAGAGCAATTGATCTGGTTGCGATCAGTACATTTTCGGAACCCACGGGCTTATTGGAGAGTAAGGAGCTACTATGCGTTTCCACGGTTAAACTCATTCCAGTGCTCGGCTAGGTGGCTACCGCGCGTCGAACTGGTGGTCTTACCATTGTCTAGCTCTCTGGCGTGGACAGACCTAGCAACAAACGGCACGGGTGGACTGTTGTATCCATGCTGATGTCCGACATGGGTCTAGACGACCGGGCCGGATTGGCTGCCGCAAGGAGCTTTAACGGCAGATATAAGCTTGTTCTCCCTCTCCCTTTTGTGGGTTCATTATCACATGAAAGGAGGGGTACTTTTATTCAGTTCTAGGGTTGCATATGACAACGGTTAGATTCGATAAGCTTAGAGGTGATATCGTGATAGAATATAGAGCGTAACATTGATAAGTCTGGAATCCTCGTGACACCACCCGGGGGTATCATTGTGGAATCATACGGCATCCCTATCTCACGAAAGCATCATGACCATGAACATGTGTTGCGTCAAAAGAGACTAATCGAGCAGACTCTAACGAACCGCGGGGGTGATAGGATTGTTCGATGGGTTCACCGCAACGTTAACGGAGTAATCCATTCGCACCGTCAAAAACGATATGGTCTTTGCGGCCGAGTGTGTGTGTGTTTCTCGCTCCAAAAATCTTTTCCGTAACTAGTACTTCAGGTCATGAGGCCAAAGGAAGCATACGTGCAAGTCCTGGAACACCAGCTGCAGTCTTGATCCCTTACCCATCAACTCTACGGGAGGCCGGAGGACCTATAAACGTGCTTTGTCGGATCTCTCACCATGGGACGAGCGGTAACGGGTGTCTTTAGGAACGGGGTCTATATAAGAGGGCAATGAGGGTTTTCGCGACCTATGAGAAGCCTTAGAGCAGCCAATTATAGCATAAAAAATAGATCGGCTGCAACCGTAACGACGCACGCTTACTGCGACGCTATACATGTGTCCCCACTGAATACGTGTCCCTGGTTCGCAATCACGATCGCTCCCCCAGAGTAGGAACCCAACACTATTG'/>

    <sequence taxon='30' value='GGTGGAATTTTTGGAATACCTTTTCGGAATCGCATTCTCAAGCATACTGCTTCGTACTGACACCCTGCCCGTACGTTGGCAGGGTCCGGAATAATAAATCGTGGGAACAGGTCGCATTCTGAAGTCTTACTACCAACGATGGTCGGTGAGACCTTGACCGGAAGGCTACTCCCTTACCTTCGCTTACAAAGGCCGTCCCCTACGAACCTTTGCTGCTATCCCCAACGCAACGAACAAAAGGGAAACACAACTATTCCGCAACAGCTCTAGAAAACGTGGCCGGGTTCCAGTTGTAAAGTGCTCCGTGGGGATAGTTATGTCCAGTCTCGTTGTACGATTTTTCGCGGGATCGTCCGCCAGCACGGCGATTCAAAGTTTTTCCGAATTCCAGTGGGCGGGACATACGAAGCGTAGCCGTAGCTCCCTGGTCACACCCATACGCAGGAGATCCGCGCGGTGATTCAGCACCTGTTTAGTCACAATGCTCAGCTCAACTCCCGACCGCCAACTCTCTGTCAGATCCGCTTGGTTGTCCCTCTCTAATAACGTAGTTCACACCTGTGCTCAAAGACGACAAAGCTCCCCTCATATCCGGATCAGGCTGTCAGGTCCTCCTATGCAGAGGGATGCAGATCTGAGCACGAATGGGATCCCGATCGATTACCCCGACAGAGGCAAGAGTGGAACACAATATTTGCAATAGCTTCGCGCGTGCCCCCGGAGCCATAGAGTTCTTACTCTGAAAATGACGCACTCAGAAACGGCCGACCAATGGGGCACTGATCACTGCGTTTGGGGGGTGCCTGGACGCTGGTCTATAACTACGCGTATCTCTATGCTTTAGCGGCCCTCTGTGTGGCGGTTTGGCGCTCAACGACAAGTGCACCCTACTATTACTGCTTGAGTCTAGTCCCAGCCTCTCGGATTACCCCAAGTCGTACCCAGAGCAATTGATCTGGTTGCGATCAGTACATTTTCGGAACCCACGGGCTTATTGGAGAGTAAGGAGCTACTATGCGTTTCCACGGTTGAACTCATTCCAGTGCTCGGCTAGGTGGCTACCGCGCGTCGAACTGGTGGTCTTACCATTGTCTAGCTCTCTGGCGTGGACAGACCTAGCAACAAACGGCACGGGTGGACTGTTGTATCCATGCTGATGTCCGACATGGGTCTAGACGACCGGGCCGGATTGGCTGCCGCAAGGAGCTTTAACGGCAGATATAAGCTTGTTATCCCTCTCCCTTTTGTGGGTTCATTATCACATGAAAGGAGGGGTACTTTTATTCAGTTCTAGGGTTGCATATGACAACGGTTAGATTCGATAAGCTTAGAGGTGATATCGTGATAGAATATAAAGCGTAACATTGATAAGTCTGGAATCCTCGTGACACCACCCGGGGGTATCATTGTGGAATCATACGGCATCCCTATCTCACGAAAGCATCATGACCATGAACATGTGTTGCGTCAAAAGAGACTAATCGAGCAGACTCTAACGAACCGCGGGGGTGATAGGATTGTTCGATGGGTTCACCGCAACGTTAACGGAGTAATCCATTCGCACCGTCAAAAACGATATGGTCTTTGCGGCCGAGTGTGTGTGTGTTTCTCGCTCCAAAAATCTTTTCCGTAACTAGTACTTCAGGTCATGAGGCCAAAGGAAGCATACGTGCAAGTCCTGGAACACCAGCTGCAGTCTTGATCCCTTACCCATCAACTCTACGGGGGGCCGGAGGACCTATAAATGTGCTTTGTCGGATCTCTCACCATGGGACGAGCGGTAACGAGTGTCTTTAGGAACGGGGTCTATATAAGAGGGCAATGAGGGTTTTCGCGACCTATGAGAAGCCTTAGAGCAGCCAATTATAGCATAAAAAATAGATCGGCTGCAACCGTAACGACGCACGCTTACTGCGACGCTATACATGTGTCCCCACTGAATACGTGTCCCTGGTTTGCAATCACGATCGTTCCCCCAGAGTAGGAACCCAACACTATTG'/>

    <sequence taxon='38' value='GGTGGAATTTTTGGAATACCTTTTCGGAATCGCATTCTCAAGCATACTGCTTCGTACTGACACCCTGCCCGTACGTTGGCAGGGTCTGGAATAATAAATCGTGGGAACAGGTCGCATTCTGAAGTCTTACTACCAACGATGGTCGGTGAGACCTTGACCGGAAGGCTACTCCCTTACCTTCGCTTACAAAGGCCGTCCCCTACGAACCTTTGCTGCTATCCCCAACGCAACGAACAAAAGGGAAACACAACTATTCCGCAACAGCTCTAGAAAACGTGGCCGGGTTCCAGTTGTAAAGTGCTCCGTGGGGATAGTTATGTCCAGTCTCGTTGTACAAATTTTCGCGGGATCGTCCGCCAGCACGGCGATTCAAAGTTTTTCCGAATTCCAGTGGGCGGGACATACGAAGCGTAGCCGTAGCTCCCTGGTCACACCCATACGCAGGAGATCCGCGCGGTGATTCAGCACCTGTTTAGTCACAATGCTCAGCTCAACTCCCGACCGCCAACTCTCTGTCAGATCCGCTTGGTTGTCCCTCTCTAATAACGTAGTTCACACCTGTGCTCAAAGACGACAAAGCTTCCCTCATATCCGGATCAGGCTGTCAGGTCCTCCTATGCAGAGGGATGCAGATCTGAGCACGAATGGGATCCCGATCGATTACCCCGACAGCGGCAAGAGTGGAACACAATATTTGCAATAGCTTCGCGCGTGCCCCCGGAGCCATAGAGTTCTTACTCTGAAAATGACGCACTCAGAAACGGCCGACCAATGGGGCACTGATCACTGCGTTTGGAGGGTGCCTGGACGCTGGTCTATAACTACGCGTATCTCTATGCCTTAGCGGCCCTCTGTGTGGCGGTTTGGCGCTCAACGACAAGTGCACCCTACTATTACTGCTTGAGTCTAGTCCCAGCCTCTCGGATCACCCCAAGTCGTACCCAAAGCAATTGATCTGGTTGCGATCAGTACATTTTCGGAACCCACGGGCTTATTGGAGAGTAAGGAGCTACTATGCGTTTCCACGGTTAAACTCATTCCAGTGCTCGGCTAGGTGGCTACCGCGCGTCGAACTGGTGGTCTTACCATTGTCTAGCTCTCTGGCGTGGACAGACCTAGCAACAAACGGCACGGGTGGACTGTTGTATCCATGCTGATGTCCGACATGGGTCTAGACGACCGGGCCGGATTGGCTGCCGCAAGGAACTTTAACGGCAGATATAAGCTTGTTATCCCTCTCCCTTTTGTGGGTTCATTATCACATGAAAGGAGGGGTACTTTTATTCAGTTCTAGGGTTGCATATGACAACGGTTAGATTCGATAAGCTTAGAGGTGATATCGTGATAGAATATAGAGCGTAACATTGATAAGTCTGGAATCCTCGTGTCACCACCCGGGGGTATCATTGTGGAATCATACGGCATCCCTATCTCACGAAAGCATCATGACCATGAACATGTGTTGCGTCAAAAGAGACTAATCGAGCAGACTCTAACGAACCGCGGGGGTGATAGGATTGTTCGATGGGTTCATCGCAACGTTAACGGAGTAATCCATTCGCACCGTCAAAAACGATATGGTCTTTGCGGCCGAGTGTGTGTGTGTTTCTCGCTCCAAAAATCTTTTCCGTAACTAGTACTTCAGGTCATGAGGCCAAAGGAAGCATACGTGCAAGTCCTGGAACACCAGCTGCAGTCTTGATCCCTTACCCATCAACTCTACGGGGGGCCGGAGGACCTATAAATGTGCTTTGTCGGATCTCTCACCATGGGACGAGCGGTAACGGGTGTCTTTAGGAACGGGGTCTATATAAGAGGGCCATGAGGGTTTTCGCGACCTATGAGAAGCCTTAGAGCAGCCAATTATAGCATAAAAAATAGATCGGCTGCAACCGTAACGACGCACGCTTACTGCGACGCTATACATGTGTCCCCACTGAATACGTGTCCCTGGTTTGCAATCACGATCGTTCCCCCAGAGTAGGAACCCAACACTACTG'/>

    <sequence taxon='39' value='GGTGGAATTTTTGGAATACCTTTTCGGAATCGCATTCTCAAGCATACTGCTTCGTACTGACACCCTGCCCGTACGTTGGCAGGGTCCGGAATAATAAATCGTGGGAACAGGTCGCATTCTGAAGTCTTACTACCAACGATGGTCGGTGAGACCTTGACCGGAAGGCTACTCCCTTACCTTCGCTTACAAAGGCCGTCCCCTACGAACCTTTGCTGCTATCCCCAACGCAACGAACAAAAGGGAAACACAACTATTCCGCAACAGCTCTAGAAAACGTGGCCGGGTTCCAGTTGTAAAGTGCTCCGTGGGGATAGTTATGTCCAGTCTCGTTGTACAAATTTTCGCGGGATCGTCCGCCAGCACGGCGATTCAAAGTTTTTCCGAATTCCAGTGGGCGGGACATACGAAGCGTAGCCGTAGCTCCCTGGTCACACCCATACGCAGGAGATCCGCGCGGTGATTCAGCACCTGTTTAGTCACAATGCTCAGCTCAACTCCCGACCGCCAACTCTCTGTCAGATCCGCTTGGTTGTCCCTCTCTAATAACGTAGTTCACACCTGTGCTCAAAGACGACAAAGCTTCCCTCATATCCGGATCAGGCTGTCAGGTCCTCCTATGCAGAGGGATGCAGATCTGAGCACGAATGGGATCCCGATCGATTACCCCGACAGCGGCAAGAGTGGAACACAATATTTGCAATAGCTTCGCGCGTGCCCCCGGAGCCATAGAGTTCTTACTCTGAAAATGACGCACTCAGAAACGGCCGACCAATGGGGCACTGATCACTGCGTTTGGGGGGTGCCTGGACGCTGGTCTATAACTACGCGTATCTCTATGCTTTAGCGGCCCTCTGTGTGGCGGTTTGGCGCTCAACGACAAGTGCACCCTACTATTACTGCTTGAGTCTAGTCCCAGCCTCTCGGATCACCCCAAGTCGTACCCAGAGCAATTGATCTGGTTGCGATCAGTACATTTTCGGAACCCACGGGCTTATTGGAGAGTAAGGAGCTACTATGCGTTTCCACGGTTAAACTCATTCCAGTGCTCGGCTAGGTGGCTACCGCGCGTCGAACTGGTGGTCTTACCATTGTCTAGCTCTCTGGCGTGGACAGACCTAGCAACAAACGGCACGGGTGGACTGTTGTATCCATGCTGATGTCCGACATGGGTCTAGACGACCGGGCCGGATTGGCTGCCGCAAGGAGCTTTAACGGCAGATATAAGCTTGTTATCCCTCTCCCTTTTGTGGGTTCATTATCACATGAAAGGAGGGGTACTTTTATTCAGTTCTAGGGTTGCATATGACAACGGTTAGATTCGATAAGCTTAGAGGTGATATCGTGATAGAATATAGAGCGTAACATTGATAAGTCTGGAATCCTCGTGTCACCACCCGGGGGTATCATTGTGGAATCATACGGCATCCCTATCTCACGAAAGCATCATGACCATGAACATGTGTTGCGTCAAAAGAGACTAATCGAGCAGACTCTAACGAACCGCGGGGGTGATAGGATTGTTCGATGGGTTCACCGCAACGTTAACGGAGTAATCCATTCGCACCGTCAAAAACGATATGGTCTTTGCGGCCGAGTGTGTGTGTGTTTCTCGCTCCAAAAATCTTTTCCGTAACTAGTACTTCAGGTCATGAGGCCAAAGGAAGCATACGTGCAAGTCCTGGAACACCAGCTGCAGTCTTGATCCCTTACCCATCAACTCTACGGGGGGCCGGAGGACCTATAAATGTGCTTTGTCGGATCTCTCACCATGGGACGAGCGGTAACGGGTGTCTTTAGGAACGGGGTCTATATAAGAGGGCAATGAGGGTTTTCGCGACCTATGAGAAGCCTTAGAGCAGCCAATTATAGCATAAAAAATAGATCGGCTGCAACCGTAACGACGCACGCTTACTGCGACGCTATACATGTGTCCCCACTGAATACGTGTCCCTGGTTTGCAATCACGATCGTTCCCCCAGAGTAGGAACCCAACACTACTG'/>

    <sequence taxon='46' value='GGTGGAATTTTTGGAATACCTTTTCGGAATCGCATTCTCAAGCATACTGCTTCGTACTGACACCCTGCCCGTACGTTGGCAGGGTCCGGAATAATAAATCGTGGGAACAGGTCGCATTCTGAAGTCTTACTACCAACGATGGTCGGTGAGACCTTGACCGGAAGGCTACTCCCTTACCTTCGCTTACAAAGGCCGTCCCCTACGAACCTTTGCTGCTATCCCCAACGCAACGAACAAAAGGGAAACACAACTATTCCGCAACAGCTCTAGAAAACGTGGCCGGGTTCCAGTTGTAAAGTGCTCCGTGGGGATAGTTATGTCCAGTCTCGTTGTACAAATTTTCGAGGGATCGTCCGCCAGCACGGCGATTCAAAGTTTTTCCGAATTCCAGTGGGCGGGACATACGAAGCGTAGCCGTAGCTCCCTGGTCACACCCATACGCAGGAGATCCGCGCGGTGATTCAGCACCTGTTTAGTCACAATGCTCAGCTCAACTCCCGACCGCCAACTCTCTGTCAGATCCGCTTGGTTGTCCCTCTCTAATAACGTAGTTCACACCTGTGCTCAAAGACGACAAAGCTTCCCTCATATCCGGATCAGGCTGTCAGGTCCTCCTATGCAGAGGGATGCAGATCTGAGCACGAATGGGATCCCGATCGATTACCCCGACAGCGGCAAGAGTGGAACACAATATTTGCAATAGCTTCGCGCGTGCCCCCGGAGCCATAGAGTTCTTACTCTGAAAACGACGCACTCAGAAACGGCCGACCAATGGGGCACTGATCACTGCGTTTGGGGGGTGCCTGGACGCTGGTCTATAACTACGCGTATCTCTATGCTTTAGCGGCCCTCTGTGTGGCGGTTTGGCGCTCAACGACAAGTGCACCCTACTATTACTGCTTGAGTCTAGTCCCAGCCTCTCGGATCACCCCAAGTCGTACCCAGAGCAATTGATCTGGTTGCGATCAGTACATTTTCGGAACCCACGGGCTTATTGGAGAGTAAGGAGCTACTATGCGTTTCCACGGTTAAACTCATTCCAGTGCTCGGCTAGGTGGCTACCGCGCGTCGAACTGGTGGTCTTACCATTGTCTAGCTCTCTGGCGTGGACAGACCTAGCAACAAACGGCACGGGTGGGCTGTTGTATCCATGCTGATGTCCGACATGGGTCTAGACGACCGGGCCGGATTGGCTGCCGCAAGGAGCTTTAACGGCAGATATAAGCTTGTTATCCCTCTCCCTTTTGTGGGTTCATTATCACATGAAAGGAGGGGTACTTTTATTCAGTTCTAGGGTTGCATATGACAACGGTTAGATTCGATAAGCTTAGAGGTGATATCGTGATAGAATATAGAGCGTAACATTGATAAGTCTGGAATCCTCGTGTCACCACCCGGGGGTATCATTGTGGAATCATACGGCATCCCTATCTCACGAAAGCATCATGACCATGAACATGTGTTGCGTCAAAAGAGACTAATCGAGCAGACTCTAACGAACCGCGGGGGTGATAGGATTGTTCGATGGGTTCACCGCAACGTTAACGGAGTAATCCATTCGCACCGTCAAAAACGATATGGTCTTTGCGGCCGAGTGTGTGTGTGTTTCTCGCTCCAAAAATCTTTTCCGTAACTAGTACTTCAGGTCATGAGGCCAAAGGAAGCATACGTGCAAGTCCTGGAACACCAGCTGCAGTCTTGATCCCTTACCCATCAACTCTACGGGGGGCCGGAGGACCTATAAATGTGCTTTGTCGGATCTCTCACCATGGGACGAGCGGTAACGGGTGTCTTTAGGAAAGGGGTCTATATAAGAGGGCAATGAGGGTTTTCGCGACCTATGAGAAGCCTTAGAGCAGCCAATTATAGCATAAAAAATAGATCGGCTGCAACCGTAACGACGCACGCTTACTGCGACGCTATACATGTGTCCCCACTGAATACGTGTCCCTGGTTTGCAATCACGATCGTTCCCCCAGAGTAGGAACCCAACACTACTG'/>

    <sequence taxon='62' value='GGTGGAATTGTTGGAATACCTTTTCGGAATCGCATTCTCAAGCATACTGCTTCGTACTGACACCCTGCCCGTACGTTGGCAGGGTCCGGAATAATAAATCGTGGGAACAGGTCGCATTCTGAAGTCTTACTACCAACGATGGTCGGTGAGACCTTGACCGGAAGGCTACTCCCTTACCTTCGCTTACAAAGGCCGTCCCCTACGAACCTTTGCTGCTATCCCCAACGCAACGAACAAAAGGGAAACACAACTATTCCGCAACAGCTCTAGAAAACGTGGCCGGGTTCCAGTTGTAAAGTGCTCCGTGGGGATAGTTATGTCCAGTCTCGTTGTACAAATTTTCGAGGGATCGTCCGCCAGCACGGCGATTCAAAGTTTTTCCGAATTCCAGTGGGCGGGACATACGAAGCGTAGCCGTAGCTCCCTGGTCACACCCATACGCAGGAGATCCGCGCGGTGATTCAGCACCTGTTTAGTCACAATGCTCAGCTCAACTCCCGACCGCCAACTCTCTGTCAGATCCGCTTGGTTGTCCCTCTCTAATAACGTAGTTCACACCTGTGCTCAAAGACGACAAAGCTTCCCTCATATCCGGATCAGGCTGTCAGGTCATCCTATGCAGAGGGATGCAGATCTGAGCACGAATGGGATCTCGATCGATTACCCCGACAGCGGCAAGAGTGGAACACAATATTTGCAATAGCTTCGCGCGTGCCCCCGGAGCCATAGAGTTCTTACTCTGAAAACGACGCACTCAGAAACGGCTGACCAATGGGGCACTGATCACTGCGTTTGGGGGGTGCCTGGACGCTGGTCTATAACTACGCGTATCTCTATGCTTTAGCGGCCCTCTGTGTGGCGGTTTGGCGCTCAACGACAAGTGCACCCTACTATTACTGCTTGAGTCTAGTCCCAGCCTCTCGGATCACCCCAAGTCGTACCCAGAGCAATTGATCTGGTTGCGATCAGTACATTTTCGGAACCCACGGGCTTATTGGAGAGTAAGGAGCTACTATGCGTTTCCACGGTTAAACTCATTCCAGTGCTCGGCTAGGTGGCTACCGCGCGTCGAACTGGTGGTCTTACCATTGTCTAGCTCTCTGGCGTGGACAGACCTAGCAACAAACGGCACGGGTGGGCTGTTGTATCCATGCTGATGTCCGACATGGGTCTAGACGACCGGGCCGGATTGGCTGCCGCAAGGAGCTTTAACGGCAGATATAAGCTTGTTATCCCTCCCCCTTTTGTGGGTTCATTATCACATGAAAGGAGGGGTACTTTTATTCAGTTCTAGGGTTGCATATGACAACGGTTAGATTCGATAAGCTTAGAGGTGATATCGTGATAGAATATAGAGCGTAACATTGATAAGTCTGGAATCCTCGTGTCACCACCCGGGGGTATCATTGTGGAATCATACGGCATCCCTATCTCACGAAAGCATCATGACCATGAACATGTGTTGCGTCAAAAGAGACTAATCGAGCAGACTCTAACGAACCGCGGGGGTGATAGGATTGTCCGATGGGTTCACCGCAACGTTAACGGAGTAATCCATTCGCACCGTCAAAAACGATATGGTCTTTGCGGCCGAGTGTGTGTGTGTTTCTCGCTCCAAAAATCTTTTCCGTAACTAGTACTTCAGGTCATGAGGCCAAAGGAAGCATACGTGCAAGCCCTGGAACACCAGCTGCAGTCTTGATCCCTTACCCATCAACTCTACGGGGGGCCGGAGGACCTATAAATGTGCTTTGTCGGATCTCTCACCATGGGACGAGCGGTAACGGGTGTCTTTAGGAAAGGGGTCTATATAAGAGGGCAATGAGGGTTTTCGCGACCTATGAGAAGCCTTAGAGCAGCCAATTATAGCATAAAAAATAGATCGGCTGCAACCGTAACGACGCACGCTTACTGCGACGCTATACATGTGTCCCCACTGAATACGTGTCCCTGGTTTGCAATCACGATCGTTCCCCCAGGGTAGGAACCCAACACTACTG'/>

    <sequence taxon='48' value='GGTGGAATTTTTGGAATACCTTTTCGGAATCGCATTCTCAAGCATACTGCCTCGTACTGACACCCTGCCCGTACGTTGGCAGGGTCCGGAATAATAAATCGTGGGAACAGGTCGCATTCTGAAGTCTTACTACCAACGATGGTCGGTGAGACCTTGACCGGAAGGCTACTCCCTTACCTTCGCTTACAAAGGCCGTCCCCTACGAACCTTTGCTGCTATCCCCAACGCAACGAACAAAAGGGAAACACAACTATTCCGCAACAGCTCTAGAAAACGTGGCCGGGTTCCAGTTGTAAAGTGCTCCGTGGGGATAGTTATGTCCAGTCTCGTTGTACAAATTTTCGCGGGATCGTCCGCCAGCACGGCGATTCAAAGTTTTTCCGAATTCCAGTGGGCGGGACATACGAAGCGTAGCCGTAGCTCCCTGGTCACACCCATACGCAGGAGATCCGCGCGGTGATTCAGCACCTGTTTAGTCACAATGCTCAGCTCAACTCCCGACCGCCAACTCTCTGTCAGATCCGCTTGGTTGTCCCTCTCTAATAACGTAGTTCACACCTGTGCTCAAAGACGACAAAGCTTCCCTCATATCCGGATCAGGCTGTCAGGTCCTCCTATGCAGAGGGATGCAGATCTGAGCACGAATGGGATCCCGATCGATTACCCCGACAGCGGCAAGAGTGGAACACAGTATTTGCAATAGCTTCGCGCGTGCCCCCGGAGCCATAGAGTTCTTACTCTGAAAATGACGCACTCAGAAACGGCCGACCAATGGGGCACTGATCACTGCGTTTGGGGGGTGCCTGGACGCTGGTCTATAACTACGCGTATCTCTATGCTTTAGCGGCCCTCTGTGTGGCGGTTTGGCGCTCAACGACAAGTGCACCCTACTATTACTGCTTGAGTCTAGTCCCAGCCTCTCGGATCACCCCAAGTCGTACCCAGAGCAATTGATCTGGTTGCGATCAGTACATTTTCGGAACCCACGGGCTTATTGGAGAGTAAGGAGCTACTATGCGTTTCCACGGTTAAACTCATTCCAGTGCTCGGCTAGGTGGCTACCGCGCGTCGAACTGGTGGTCTTACCATTGTCTAGCTCTCTGGCGTGGACAGACCTAGCAACAAACGGCACGGGTGGGCTGTTGTATCCATGCTGATGTCCGACATGGGTCTAGACGACCGGGCCGGATTGGCTGCCGCAAGGAGCTTTAACGGCAGATATAAGCTTGTTATCCCTCTCCCTTTTGTGGGTTCATTATCACATGAAAGGAGGGGTACTTTTATTCAGTTCTAGGGTTGCATATGACAACGGTTAGATTCGATAAGCTTAGAGGTGATATCGTGATAGAATATAGAGCGTAACATTGATAAGTCTGGAATCCTCGTGTCACCACCCGGGGGTATCATTGTGGAATCATACGGCATCCCTATCTCACGAAAGCATCATGACCATGAACATGTGTTGCGTCAAAAGAGACTAATCGAGCAGACTCTAACGAACCGCGGGGGTGATAGGATTGTTCGATGGGTTCACCGCAACGTTAACGGAGTAATCCATTCGCACCGTCAAAAACGATATGGTCTTTGCGGCCGAGTGTGTGTGTGTTTCTCGCTCCAAAAATCTTTTCCGTAACTAGTACTTCAGGTCATGAGGCCAAAGGAAGCATACGTGCAAGTCCTGGAACACCAGCTGCAGTCTTGATCCCTTACCCATCAACTCTACGGGGGGCCGGAGGACCTATAAATGTGCTTTGTCGGATCTCTCACCATGGGACGAGCGGTAACGGGTGTCTTTAGGAACGGGGTCTATATAAGAGGGCAATGAGGGTTTTCGCGACCTATGAGAAGCCTTAGAGCAGCCAATTATAGCATAAAAAATAGATCGGCTGCAGCCGTAACGACGCACGCTTACTGCGACGCTATACATGTGTCCCCACTGAATACGTGTCCCTGGTTTGCAATCACGATCGTTCCCCCAGAGTAGGAACCCAACACTACTG'/>

    <sequence taxon='52' value='GGTGGAATTTTTGGAATACCTTTTCGGAATCGCATTCTCAAGCATACTGCCTCGTACTGACACCCTGCCCGTACGTTGGCAGGGTCCGGAATAATAAATCGTGGGAACAGGTCGCATTCTGAAGTCTTACTACCAACGATGGTCGGTGAGACCTTGACCGGAAGGCTACTCCCTTACCTTCGCTTACAAAGGCCGTCCCCTACGAACCTTTGCTGCTATCCCCAACGCAACGAACAAAAGGGAAACACAACTATTCCGCAACAGCTCTAGAAAACGTGGCCGGGTTCCAGTTGTAAAGTGCTCCGTGGGGATAGTTATGTCCAGTCTCGTTGTACAAATTTTCGCGGGATCGTCCGCCAGCACGGCGATTCAAAGTTTTTCCGAATTCCAGTGGGCGGGACATACGAAGCGTAGCCGTAGCTCCCTGGTCACACCCATACGCAGGAGATCCGCGCGGTGATTCAGCACCTGTTTAGTCACAATGCTCAGCTCAACTCCCGACCGCCAACTCTCTGTCAGATCCGCTTGGTTGTCCCTCTCTAATAACGTAGTTCACACCTGTGCTCAAAGACGACAAAGCTTCCCTCATATCCGGATCAGGCTGTCAGGTCCTCCTATGCAGAGGGATGCAGATCTGAGCACGAATGGGATCCCGATCGATTACCCCGACAGCGGCAAGAGTGGAACACAGTATTTGCAATAGCTTCGCGCGTGCCCCCGGAGCCATAGAGTTCTTACTCTGAAAATGACGCACTCAGAAACGGCCGACCAATGGGGCACTGATCACTGCGTTTGGGGGGTGCCTGGACGCTGGTCTATAACTACGCGTATCTCTATGCTTTAGCGGCCCTCTGTGTGGCGGTTTGGCGCTCAACGACAAGTGCACCCTACTATTACTGCTTGAGTCTAGTCCCAGCCTCTCGGATCACCCCAAGTCGTACCCAGAGCAATTGATCTGGTTGCGATCAGTACATTTTCGGAACCCACGGGCTTATTGGAGAGTAAGGAGCTACTATGCGTTTCCACGGTTAAACTCATTCCAGTGCTCGGCTAGGTGGCTACCGCGCGTCGAACTGGTGGTCTTACCATTGTCTAGCTCTCTGGCGTGGACAGACCTAGCAACAAACGGCACGGGTGGGCTGTTGTATCCATGCTGATGTCCGACATGGGTCTAGACGACCGGGCCGGATTGGCTGCCGCAAGGAGCTTTAACGGCAGATATAAGCTTGTTATCCCTCTCCCTTTTGTGGGTTCATTATCACATGAAAGGAGGGGTACTTTTATTCAGTTCTAGGGTTGCATATGACAACGGTTAGATTCGATAAGCTTAGAGGTGATATCGTGATAGAATATAGAGCGTAACATTGATAAGTCTGGAATCCTCGTGTCACCACCCGGGGGTATCATTGTGGAATCATACGGCATCCCTATCTCACGAAAGCATCATGACCATGAACATGTGTTGCGTCAAAAGAGACTAATCGAGCAGACTCTAACGAACCGCGGGGGTGATAGGATTGTTCGATGGGTTCACCGCAACGTTAACGGAGTAATCCATTCGCACCGTCAAAAACGATATGGTCTTTGCGGCCGAGTGTGTGTGTGTTTCTCGCTCCAAAAATCTTTTCCGTAACTAGTACTTCAGGTCATGAGGCCAAAGGAAGCATACGTGCAAGTCCTGGAACACCAGCTGCAGTCTTGATCCCTTACCCATCAACTCTACGGGGGGCCGGAGGACCTATAAATGTGCTTTGTCGGATCTCTCACCATGGGACGAGCGGTAACGGGTGTCTTTAGGAACGGGGTCTATATAAGAGGGCAATGAGGGTTTTCGCGACCTATGAGAAGCCTTAGAGCAGCCAATTATAGCATAAAAAATAGATCGGCTGCAGCCGTAACGACGCACGCTTACTGCGACGCTATACATGTGTCCCCACTGAATACGTGTCCCTGGTTTGCAATCACGATCGTTCCCCCAGAGTAGGAACCCAACACTACTG'/>

    <sequence taxon='50' value='GGTGGAATTTTTGGAATACCTTTTCGGAATCGCATTCTCAAGCATACTGCTTCGTACTGACACCCTGCCCGTACGTTGGCAGGGTCCGGAATAATAAATCGTGGGAACAGGTCGCATTCTGAAGTCTTACTACCAACGATGGTCGGTGAGACCTTGACCGGAAGGCTACTCCCTTACCTTCGCTTACAAAGGCCGTCCCCTACGAACCTTTGCTGCTATCCCCAACGCAACGAACAAAAGGGAAACACAACTATTCCGCAACAGCTCTAGAAAACGTGGCCGGGTTCCAGTTGTAAAGTGCTCCGTGGGGATAGTTATGTCCAGTCTCGTTGTACAAATTTTCGCGGGATCGTCCGCCAGCACGGCGATTCAAAGTTTTTCCGAATTCCAGTGGGCGGGACATACGAAGCGTAGCCGTAGCTCCCTGGTCACACCCATACGCAGGAGATCCGCGCGGTGATTCAGCACCTGTTTAGTCACAATGCTCAGCTCAACTCCCGACCGCCAACTCTCTGTCAGATCCGCTTGGTTGTCCCTCTCTAATAACATAGTTCACACCTGTGCTCAAAGACGACAAAGCTTCCCTCATATCCGGATCAGGCTGTCAGGTCCTCCTATGCAGAGGGATGCAGATCTGAGCACGAATGGGATCCCGATCGATTACCCCGACAGCGGCAAGAGTGGAACACAGTATTTGCAATAGCTTCGCGCGTGCCCCCGGAGCCATAGAGTTCTTACTCTGAAAATGACGCACTCAGAAACGGCCGACCAATGGGGCACTGATCACTGCGTTTGGGGGGTGCCTGGACGCTGGTCTATAACTACGCGTATCTCTATGCTTTAGCGGCCCTCTGTGTGGCGGTTTGGCGCTCAACGACAAGTGCACCCTACTATTACTGCTTGAGTCTAGTCCCAGCCTCTCGGATCACCCCAAGTCGTACCCAGAGCAATTGATCTGGTTGCGATCAGTACATTTTCGGAACCCACGGGCTTATTGGAGAGTAAGGAGCTACTATGCGTTTCCACGGTTAAACTCATTCCAGTGCTCGGCTAGGTGGCTACCGCGCGTCGAACTGGTGGTCTTACCATTGTCTAGCTCTCTGGCGTGGACAGACCTAGCAACAAACGGCACGGGTGGGCTGTTGTATCCATGCTGATGTCCGACATGGGTCTAGACGACCGGGCCGGATTGGCTGCCGCAAGGAGCTTTAACGGCAGATATAAGCTTGTTATCCCTCTCCCTTTTGTGGGTTCATTATCACATGAAAGGAGGGGTACTTTTATTCAGTTCTAGGGTTGCATATGACAACGGTTAGATTCGATAAGCTTAGAGGTGATATCGTGATAGAATATAGAGCGTAACATTGATAAGTCTGGAATCCTCGTGTCACCACCCGGGGGTATCATTGTGGAATCATACGGCATCCCTATCTCACGAAAGCATCATGACCATGAACATGTGTTGCGTCAAAAGAGACTAATCGAGCAGACTCTAACGAACCGCGGGGGTGATAGGATTGTTCGATGGGTTCACCGCAACGTTAACGGAGTAATCCATTCGCACCGTCAAAAACGATATGGTCTTTGCGGCCGAGTGTGTGTGTGTTTCTCGCTCCAAAAATCTTTTCCGTAACTAGTACTTCAGGTCATGAGGCCAAAGGAAGCATACGTGCAAGTCCTGGAACACCAGCTGCAGTCTTGATCCCTTACCCATCAACTCTACGGGGGGCCGGAGGACCTATAAATGTGCTTTGTCGGATCTCTCACCATGGGACGAGCGGTAACGGGTGTCTTTAGGAACGGGGTCTATATAAGAGGGCAATGAGGGTTTTCGCGACCTATGAGAAGCCTTAGAGCAGCCAATTATAGCATAAAAAATAGATCGGCTGCAACCGTAACGACGCACGCTTACTGCGACGCTATACATGTGTCCCCACTGAATACGTGTCCCTGGTTTGCAATCACGATCGTTCCCCCAGAGTAGGAACCCAACACTACTG'/>

    <sequence taxon='51' value='GGTGGAATTTTTGGAATACCTTTTCGGAATCGCATTCTCAAGCATACTGCTTCGTACTGACACCCTGCCCGTACGTTGGCAGGGTCCGGAATAATAAATCGTGGGAACAGGTCGCATTCTGAAGTCTTACTACCAACGATGGTCGGTGAGACCTTGACCGGAAGGCTACTCCCTTACCTTCGCTTACAAAGGCCGTCCCCTACGAACCTTTGCTGCTATCCCCAACGCAACGAACAAAAGGGAAACACAACTATTCCGCAACAGCTCTAGAAAACGTGGCCGGGTTCCAGTTGTAAAGTGCTCCGTGGGGATAGTTATGTCCAGTCTCGTTGTACAAATTTTCGCGGGATCGTCCGCCAGCACGGCGATTCAAAGTTTTTCCGAATTCCAGTGGGCGGGACATACGAAGCGTAGCCGTAGCTCCCTGGTCACACCCATACGCAGGAGATCCGCGCGGTGATTCAGCACCTGTTTAGTCACAATGCTCAGCTCAACTCCCGACCGCCAACTCTCTGTCAGATCCGCTTGGTTGTCCCTCTCTAATAACATAGTTCACACCTGTGCTCAAAGACGACAAAGCTTCCCTCATATCCGGATCAGGCTGTCAGGTCCTCCTATGCAGAGGGATGCAGATCTGAGCACGAATGGGATCCCGATCGATTACCCCGACAGCGGCAAGAGTGGAACACAGTATTTGCAATAGCTTCGCGCGTGCCCCCGGAGCCATAGAGTTCTTACTCTGAGAATGACGCACTCAGAAACGGCCGACCAATGGGGCACTGATCACTGCGTTTGGGGGGTGCCTGGACGCTGGTCTATAACTACGCGTATCTCTATGCTTTAGCGGCCCTCTGTGTGGCGGTTTGGCGCTCAACGACAAGTGCACCCTACTATTACTGCTTGAGTCTAGTCCCAGCCTCTCGGATCACCCCAAGTCGTACCCAGAGCAATTGATCTGGTTGCGATCAGTACATTTTCGGAACCCACGGGCTTATTGGAGAGTAAGGAGCTACTATGCGTTTCCACGGTTAAACTCATTCCAGTGCTCGGCTAGGTGGCTACCGCGCGTCGAACTGGTGGTCTTACCATTGTCTAGCTCTCTGGCGTGGACAGACCTAGCAACAAACGGCACGGGTGGGCTGTTGTATCCATGCTGATGTCCGACATGGGTCTAGACGACCGGGCCGGATTGGCTGCCGCAAGGAGCTTTAACGGCAGATATAAGCTTGTTATCCCTCTCCCTTTTGTGGGTTCATTATCACATGAAAGGAGGGGTACTTTTATTCAGTTCTAGGGTTGCATATGACAACGGTTAGATTCGATAAGCTTAGAGGTGATATCGTGATAGAATATAGAGCATAACATTGATAAGTCTGGAATCCTCGTGTCACCACCCGGGGGTATCATTGTGGAATCATACGGCATCCCTATCTCACGAAAGCATCATGACCATGAACATGTGTTGCGTCAAAAGAGACTAATCGAGCAGACTCTAACGAACCGCGGGGGTGATAGGATTGTTCGATGGGTTCACCGCAACGTTAACGGAGTAATCCATTCGCACCGTCAAAAACGATATGGTCTTTGCGGCCGAGTGTGTGTGTGTTTCTCGCTCCAAAAATCTTTTCCGTAACTAGTACTTCAGGTCATGAGGCCAAAGGAAGCATACGTGCAAGTCCTGGAACACCAGCTGCAGTCTTGATCCCTTACCCATCAACTATACGGGGGGCCGGAGGACCTATAAATGTGCTTTGTCGGATCTCTCACCATGGGACGAGCGGTAACGGGTGTCTTTAGGAACGGGGTCTATATAAGAGGGCAATGAGGGTTTTCGCGACCTATGAGAAGCCTTAGAGCAGCCAATTATAGCATAAAAAATAGATCGGCTGCAACCGTAACGACGCACGCTCACTGCGACGCTATACATGTGTCCCCACTGAATACGTGTCCCTGGTTTGCAATCACGATCGTTCCCCCAGAGTAGGAACCCAACACTACTG'/>

    <sequence taxon='70' value='GGTGGAATTTTTGGAATACCTTTTCGGAATCGCATTCTCAAGCATACTGCTTCGTACTGACACCCTGCCCGTACGTTGGCAGGGTCCGGAATAATAAATCGTGGGAACAGGTCGCATTCTGAAGTCTTACTACCAACGATGGTCGGTGAGACCTTGACCGGAAGGCTACTCCCTTACCTTCGCTTACAAAGGCCGTCCCCTACGAACCTTTGCTGCTATCCCCAACGCAACGAACAAAAGGGAAACACAACTATTCCGCAACAGCTCTAGAAAACGTGGCCGGGTTCCAGTTGTAAAGTGCTCCGTGGGGATAGTTATGTCCAGTCTCGTTGTACAAATTTTCGCGGGATCGTCCGCCAGCACGGCGATTCAAAGTTTTTCCGAATTCCAGTGGGCGGGACATACGAAGCGTAGCCGTAGCTCCCTGGTCACACCCATACGCAGGAGATCCGCGCGGTGATTCAGCACCTGTTTAGTCACAATGCTCAGCTCAACTCCCGACCGCCAACTCTCTGTCAGATCCGCTTGGTTGTCCCTCTCTAATAACATAGTTCACACCTGTGCTCAAAGACGACAAAGCTTCCCTCATATCCGGATCAGGCTGTCAGGTCCTCCTATGCAGAGGGATGCAGATCTGAGCACGAATGGGATCCCGATCGATTACCCCGACAGCGGCAAGAGTGGAACACAGTATTTGCAATAGCTTCGCGCGTGCCCCCGGAGCCATAGAGTTCTTACTCTGAGAATGACGCACTCAGAAACGGCCGACCAATGGGGCACTGATCACTGCGTTTGGGGGGTGCCTGGACGCTGGTCTATAACTACGCGTATCTCTATGCTTTAGCGGCCCTCTGTGTGGCGGTTTGGCGCTCAACGACAAGTGCACCCTACTATTACTGCTTGAGTCTAGTCCCAGCCTCTCGGATCACCCCAAGTCGTACCCAGAGCAATTGATCTGGTTGCGATCAGTACATTTTCGGAACCCACGGGCTTATTGGAGAGTAAGGAGCTACTATGCGTTTCCACGGTTAAACTCATTCCAGTGCTCGGCTAGGTGGCTACCGCGCGTCGAACTGGTGGTCTTACCATTGTCTAGCTCTCTGGCGTGGACAGACCTAGCAACAAACGGCACGGGTGGGCTGTTGTATCCATGCTGATGTCCGACATGGGTCTAGACGACCGGGCCGGATTGGCTGCCGCAAGGAGCTTTAACGGCAGATATAAGCTTGTTATCCCTCTCCCTTTTGTGGGTTCATTATCACATGAAAGGAGGGGTACTTTTATTCAGTTCTAGGGTTGCATATGACAACGGTTAGATTCGATAAGCTTAGAGGTGATATCGTGATAGAATATAGAGCATAACATTGATAAGTCTGGAATCCTCGTGTCACCACCCGGGGGTATCATTGTGGAATCATACGGCATCCCTATCTCACGAAAGCATCATGACCATGAACATGTGTTGCGTCAAAAGAGACTAATCGAGCAGACTCTAACGAACCGCGGGGGTGATAGGATTGTTCGATGGGTTCACCGCAACGTTAACGGAGTAATCCATTCGCACCGTCAAAAACGATATGGTCTTTGCGGCCGAGTGTGTGTGTGTTTCTCGCTCCAAAAATCTTTTCCGTAACTAGTACTTCAGGTCATGAGGCCAAAGGAAGCATACGTGCAAGTCCTGGAACACCAGCTGCAGTCTTGATCCCTTACCCATCAACTATACGGGGGGCCGGAGGACCTATAAATGTGCTTTGTCGGATCTCTCACCATGGGACGAGCGGTAACGGGTGTCTTTAGGAACGGGGTCTATATAAGAGGGCAATGAGGGTTTTCGCGACCTATGAGAAGCCTTAGAGCAGCCAATTATAGCATAAAAAATAGATCGGCTGCAACCGTAACGACGCACGCTCACTGCGACGCTATACATGTGTCCCCACTGAATACGTGTCCCTGGTTTGCAATCACGATCGTTCCCCCAGAGTAGGAACCCAACACTACTG'/>

    <sequence taxon='64' value='GGTGGAATTTTTGGAATACCTTTTCGGAATCGCATTCTCAAGCATCCTGCTTCGTACTGACACCCTGCCCGTACGTTGGCAGGGTCCGGAATAATAAATCGTGGGAACAGGTCGCATTCTGAAGTCTTACTACCAACGATGGTCGGTGAGACCTTGACCGGAAGGCTACTCCCTTACCTTCGCTTACAAAAGCCGTCCCCTACGAACCTTTGCTGCTATCCTCAACGCAACGAACAAAAGGGAAACACAACTATTCCGCAACAGCTCTAGAAAACGTGGCCGGGTTCCAGTTGTAAAGTGCTCCGTGGGGATAGTTATGTCCAGTCTCGTTGTACAAATTTTCGCGGGATCGTCCGCCAGCACGGCGATTCAAAGTTTTTCCGAATTCCAGTGGGCGGGACATACGAAGCGTAGCCGTAGCTCCCTGGTCACACCCATACGCAGAAGATCCGCGCGGTGATTCAGCACCTGTTTAGTCACAATGCTCAGCTCAACTCCCGACCGCCAACTCTCTGTCAGATCCGCTTGGTTGTCCCTCTCTAATAACATAGTTCACACCTGTGCTCAAAGACGACAAAGCTTCCCTCATATCCGGATCAGGCTGTCAGGTCCTCCTATGCAGAGGGATGCAGATCTGAGCACGAATGGGATCCCGATCGATTACCCCGACAGCGGCAAGAGTGGAACACAGTATTTGCAATAGCTTCGCGCGTGCCCCCGGAGCCATAGAGTTCTTACTCTGAAAATGACGCACTCAGAAACGGCCGACCAATGGGGCACTGATCACTGCGTTTGGGGGGTGCCTGGACGCTGGTCTATAACTACGCGTATCTCTATGCTTTAGCGGCCCTCTGTGTGGCGGTTTGGCGCTCAACGACAAGTGCACCCTACTATTACTGCTTGAGTCTAGTCCCAGCCTCTCGGATCACCCCAAGTCGTACCCAGAGCAATTGATCTGGTTGCGATCAGTACATTTTCGGAACCCACGGGCTTATTGGAGAGTAAGGAGCTACTATGCGTTTCCACGGTTAAACTCATCCCAGTGCTCGGCTAGGTGGCTACCGCGCGTCGAACTGGTGGTCTTACCATTGTCTAGCTCTCTGGCGTGGACAGACCTAGCAACAAACGGCACGGGTGGGCTGTTGTATCCATGCTGATGTCCGACATGGGTCTAGACGACCGGGCCGGATTGGCTGCCGAAAGGAGCTTTAACGGCAGATATAAGCTTGTTATCCCTCTCCCTTTTGTGGGTTCATTATCACATGAAAGGAGGGGTACTTTTATTCAGTTCTAGGGTTGCATATGACAACGGTTAGATTCGATAAGCTTAGAGGTGATATCGTGATAGAATATAGAGCGTAACATTGATAAGTCTGGAATCCTCGTGTCACCACCCGGGGGTATCATTGTGGAATCATACGGCATCCCTATCTCACGAAAGCATCATGACCATGAACATGTGTTGCGTCAAAAGAGACTAATCGAGCAGACTCTAACGAACCGCGGGGGTGATAGGATTGTTCGATGGGTTCACCGCAACGTTAACGGAGTAATCCATTCGCACCGTCAAAAACGATATGGTCTTTGCGGCCGAGTGTGTGTGTGTTTCTCGCTCCAAAAATCTTTTCCGTAACTAGTACTTCAGGTCATGAGGCCAAAGGAAGCATACGTGCAAGTCCTGGAACACCAGCTGCAGTCTTGATCCCTTACCCATCAACTCTACGGGGGGCCGGAGGACCTATAAATGTGCTTTGTAGGATCTCTCACCATGGGACGAGCGGTAACGGGTGTCTTTAGGAACGGGGCCTATATAAGAGGGCAATGAGGGTTTTCGCGACCTATGAGAAGCCTTAGAGCAGCCAATTATAGCATAAAAAATAGATCGGCTGCAACCGTAACGACGCACGCTTACTGCGACGCTATACATGTGTCCCCACTGAATACGTGTCCCTGGTTTGCAATCACGATCGTTCCCCCAGAGTAGGAACCCAACACTACTG'/>

    <sequence taxon='83' value='GGTGGAATTTTTGGAATACCTTTTCGGAATCGCATTCTCAAGCATCCTGCTTCGTACTGACACCCTGCCCGTACGTTGGCAGGGTCCGGAATAATAAATCGTGGGAACAGGTCGCATTCTGAAGTCTTACTACCAACGATGGTCGGTGAGACCTTGACCGGAAGGCTACTCCCTTACCTTCGCTTACAAAAGCCGTCCCCTACGAACCCTTGCTGCTATTCTCAACGCAACGAACAAAAGGGAAACACAACTATTCCGCAACAGCTCTAGAAAACGTGGCCGGGTTCCAGTTGTAAAGTGCTCCGTGGGGATAGTTATGTCCAGTCTCGTTGTACAAATTTTCGCGGGATCGTCCGCCAGCACGGCGATTCAAAGTTTTTCCGAATTCCAGTGGGCGGGACATACGAAGCGTAGCCGTAGCTCCCTGGTCACACCCATACGCAGAAGATCCGCGCGGTGATTCAGCACCTGTTTAGTCACAATGCTCAGCTCAACTCCCGACCGCCAACTCTCTGTCAGATCCGCTTGGTTGTCCCTCTCTAATAACATAGTTCACACCTGTGCTCAAAGACGACAAAGCTTACCTCATATCCGGATCAGGCTGTCAGGTCCTCCTATGCAGAGGGATGCAGATCTGAGCACGAATGGGATCCCGATCGATTACCCCGACAGCGGCAAGAGTGGAACACAGTATTTGCAATAGCTTCGCGCGTGCCCCCGGAGCCATAGAGTTCTTACTCTGAAAATGACGCACTCAGAAACGGCCGACCAATGGGGCACTGATCACTGCGTTTGGGGGGTGCCTGGACGCTGGTCTATAACTACGCGTATCTCTATGCTTTAGCGGCCCTCTGTGTGGCGGTTTGGCGCTCAACGACAAGTGCACCCTACTATTACTGCTTGAGTCTAGTCCCAGCCTCTCGGATCACCCCAAGTCGTACCCAGAACAATTGATCTGGTTGCGATCAGTACATTTTCGGAACCCACGGGCTTATTGGAGAGTAAGGAGCTACTATGCGTTTCCACGGTTAAACTCATCCCAGTGCTCGGCTAGGTGGCTACCGCGCGTCGAACTGGTGGTCTTACCATTGTCTAGCTCTCTGGCGTGGACAGACCTAGCAACAAACGGCACGGGTGGGCTGTTGTATCCATGCTGATGTCCGACATGGGTCTAGACGACCGGGCCGGATTGGCTGCCGAAAGGAGCTTTAACGGCAGATATAAGCTTGTTATCCCTCTCCCTTTTGTGGGTTCATTATCACATGAAAGGAGGGGTACTTTTATTCAGTTCTAGGGTTGCATATGACAACGGTTAGATTCGATAAGCTTAGAGGTGATATCGTGATAGAATATAGAGCGTAACATTGATAAGTCTGGAATCCTCGTGTCACCACCCGGGGGTATCATTGTGGAATCATACGGCATCCCTATCTCACGAAAGCATCATGACCATGAACATGTGTTGCGTCAAAAGAGACTAATCGAGCAGACTCTAACGAACCGCGGGGGTGATAGGATTGTTCGATGGGTTCACCGCAACGTTAACGGAGTAATCCATTCGCACCGTCAAAAACGATATGGTCTTTGCGGCCGAGTGTGTGTGTGTTTCTCGCTCCAAAAATCTTTTCCGTAACTAGTACTTCAGGTCATGAGGCCAAAGGAAGCATACGTGCAAGTCCTGGAACACCAGCTGCAGTCTTGATCCCTTACCCATCAACTCTACGGGGGGCCGGAGGACCTATAAATGTGCTTTGTAGGATCTCTCACCATGGGACGAGCGGTAACGGGTGTCTTTAGGAACGGGGCCTATATAAGAGGGCAATGAGGGTTTTCGCGACCTATGAGAAGCCTTAGAGCAGCCAATTATAGCATAAAAAATAGATCGGCTGCAACCGTAACGACGCACGCTTACTGCGACGCTATACATGTGTCCCCATTGAATACGTGTCCCTGGTTTGCAATCACGATCGTTCCCCCAGAGTAGGAATCCAACACTACTG'/>

    <sequence taxon='105' value='GGTGGAATTTTTGGAATACCTTTTCGGAATCGCATTCTCAAGCATCCTGCTTCGTACTGACACCCTGCCCGTACGTTGGCAGGGTCCGGAATAATAAATCGTGGGAACAGGTCGCATTCTGAAGTCTTACTACCAACGATGGTCGGTGAGACCTTGACCGGAAGGCTACTCCCTTACCTTCGCTTACAAAAGCCGTCCCCTACGAACCCTTGCTGCTATTCTCAACGCAACGAACAAAAGGGAAACACAACTATTCCGCAACAGCTCTAGAAAACGTGGCCGGGTTCCAGTTGTAAAGTGCTCCGTGGGGATAGTTATGTCCAGTCTCGTTGTACAAATTTTCGCGGGATCGTCCGCCAGCACGGCGATTCAAAGTTTTTCCGAATTCCAGTGGGCGGGACATACGAAGCGTAGCCGTAGCTCCCTGGTCACACCCATACGCAGAAGATCCGCGCGGTGATTCAGCACCTGTTTAGTCACAATGCTCAGCTCAACTCCCGACCGCCAACTCTCTGTCAGATCCGCTTGGTTGTCCCTCTCTAATAACATAGTTCACACCTGTGCTCAAAGACGACAAAGCTTACCTCATATCCGGATCAGGCTGTCAGGTCCTCCTATGCAGAGGGATGCAGATCTGAGCACGAATGGGATCCCGATCGATTACCCCGACAGCGGCAAGAGTGGAACACAGTATTTGCAATAGCTTCGCGCGTGCCCCCGGAGCCATAGAGTTCTTACTCTGAAAATGACGCACTCAGAAACGGCCGACCAATGGGGCACTGATCACTGCGTTTGGGGGGTGCCTGGACGCTGGTCTATAACTACGCGTATCTCTATGCTTTAGCGGCCCTCTGTGTGGCGGTTTGGCGCTCAACGACAAGTGCACCCTACTATTACTGCTTGAGTCTAGTCCCAGCCTCTCGGATCACCCCAAGTCGTACCCAGAACAATTGATCTGGTTGCGATCAGTACATTTTCGGAACCCACGGGCTTATTGGAGAGTAAGGAGCTACTATGCGTTTCCACGGTTAAACTCATCCCAGTGCTCGGCTAGGTGGCTACCGCGCGTCGAACTGGTGGTCTTACCATTGTCTAGCTCTCTGGCGTGGACAGACCTAGCAACAAACGGCACGGGTGGGCTGTTGTATCCATGCTGATGTCCGACATGGGTCTAGACGACCGGGCCGGATTGGCTGCCGAAAGGAGCTTTAACGGCAGATATAAGCTTGTTATCCCTCTCCCTTTTGTGGGTTCATTATCACATGAAAGGAGGGGTACTTTTATTCAGTTCTAGGGTTGCATATGACAACGGTTAGATTCGATAAGCTTAGAGGTGATATCGTGATAGAATATAGAGCGTAACATTGATAAGTCTGGAATCCTCGTGTCACCACCCGGGGGTATCATTGTGGAATCATACGGCATCCCTATCTCACGAAAGCATCATGACCATGAACATGTGTTGCGTCAAAAGAGACTAATCGAGCAGACTCTAACGAACCGCGGGGGTGATAGGATTGTTCGATGGGTTCACCGCAACGTTAACGGAGTAATCCATTCGCACCGTCAAAAACGATATGGTCTTTGCGGCCGAGTGTGTGTGTGTTTCTCGCTCCAAAAATCTTTTCCGTAACTAGTACTTCAGGTCATGAGGCCAAAGGAAGCATACGTGCAAGTCCTGGAACACCAGCTGCAGTCTTGATCCCTTACCCATCAACTCTACGGGGGGCCGGAGGACCTATAAATGTGCTTTGTAGGATCTCTCACCATGGGACGAGCGGTAACGGGTGTCTTTAGGAACGGGGCCTATATAAGAGGGCAATGAGGGTTTTCGCGACCTATGAGAAGCCTTAGAGCAGCCAATTATAGCATAAAAAATAGATCGGCTGCAACCGTAACGACGCACGCTTACTGCGACGCTATACATGTGTCCCCATTGAATACGTGTCCCTGGTTTGCAATCACGATCGTTCCCCCAGAGTAGGAATCCAACACTACTG'/>

    <sequence taxon='106' value='GGTGGAATTTTTGGAATACCTTTTCGGAATCGCATTCTCAAGCATCCTGCTTCGTACTGACACCCTGCCCGTACGTTGGCAGGGTCCGGAATAATAAATCGTGGGAACAGGTCGCATTCTGAAGTCTTACTACCAACGATGGTCGGTGAGACCTTGACCGGAAGGCTACTCCCTTACCTTCGCTTACAAAAGCCGTCCCCTACGAACCCTTGCTGCTATTCTCAACGCAACGAACAAAAGGGAAACACAACTATTCCGCAACAGCTCTAGAAAACGTGGCCGGGTTCCAGTTGTAAAGTGCTCCGTGGGGATAGTTATGTCCAGTCTCGTTGTACAAATTTTCGCGGGATCGTCCGCCAGCACGGCGATTCAAAGTTTTTCCGAATTCCAGTGGGCGGGACATACGAAGCGTAGCCGTAGCTCCCTGGTCACACCCATACGCAGAAGATCCGCGCGGTGATTCAGCACCTGTTTAGTCACAATGCTCAGCTCAACTCCCGACCGCCAACTCTCTGTCAGATCCGCTTGGTTGTCCCTCTCTAATAACATAGTTCACACCTGTGCTCAAAGACGACAAAGCTTACCTCATATCCGGATCAGGCTGTCAGGTCCTCCTATGCAGAGGGATGCAGATCTGAGCACGAATGGGATCCCGATCGATTACCCCGACAGCGGCAAGAGTGGAACACAGTATTTGCAATAGCTTCGCGCGTGCCCCCGGAGCCATAGAGTTCTTACTCTGAAAATGACGCACTCAGAAACGGCCGACCAATGGGGCACTGATCACTGCGTTTGGGGGGTGCCTGGACGCTGGTCTATAACTACGCGTATCTCTATGCTTTAGCGGCCCTCTGTGTGGCGGTTTGGCGCTCAACGACAAGTGCACCCTACTATTACTGCTTGAGTCTAGTCCCAGCCTCTCGGATCACCCCAAGTCGTACCCAGAACAATTGATCTGGTTGCGATCAGTACATTTTCGGAACCCACGGGCTTATTGGAGAGTAAGGAGCTACTATGCGTTTCCACGGTTAAACTCATCCCAGTGCTCGGCTAGGTGGCTACCGCGCGTCGAACTGGTGGTCTTACCATTGTCTAGCTCTCTGGCGTGGACAGACCTAGCAACAAACGGCACGGGTGGGCTGTTGTATCCATGCTGATGTCCGACATGGGTCTAGACGACCGGGCCGGATTGGCTGCCGAAAGGAGCTTTAACGGCAGATATAAGCTTGTTATCCCTCTCCCTTTTGTGGGTTCATTATCACATGAAAGGAGGGGTACTTTTATTCAGTTCTAGGGTTGCATATGACAACGGTTAGATTCGATAAGCTTAGAGGTGATATCGTGATAGAATATAGAGCGTAACATTGATAAGTCTGGAATCCTCGTGTCACCACCCGGGGGTATCATTGTGGAATCATACGGCATCCCTATCTCACGAAAGCATCATGACCATGAACATGTGTTGCGTCAAAAGAGACTAATCGAGCAGACTCTAACGAACCGCGGGGGTGATAGGATTGTTCGATGGGTTGACCGCAACGTTAACGGAGTAATCCATTCGCACCGTCAAAAACGATATGGTCTTTGCGGCCGAGTGTGTGTGTGTTTCTCGCTCCAAAAATCTTTTCCGTAACTAGTACTTCAGGTCATGAGGCCAAAGGAAGCATACGTGCAAGTCCTGGAACACCAGCTGCAGTCTTGATCCCTTACCCATCAACTCTACGGGGGGCCGGAGGACCTATAAATGTGCTTTGTAGGATCTCTCACCATGGGACGAGCGGTAACGGGTGTCTTTAGGAACGGGGCCTATATAAGAGGGCAATGAGGGTTTTCGCGACCTATGAGAAGCCTTAGAGCAGCCAATTATAGCATAAAAAATAGATCGGCTGCAACCGTAACGACGCACGCTTACTGCGACGCTATACATGTGTCCCCATTGAATACGTGTCCCTGGTTTGCAATCACGATCGTTCCCCCAGAGTAGGAATCCAACACTACTG'/>

    <sequence taxon='151' value='GGTGGAATTTTTGGAATGCCTTTTCGGAATCGCATTCTCAAGCATCCTGCTTCGTACTGACACCCTGCCCGTACGTTGGCAGGGTCCGGAATAATAAATCGTGGGAACAGGTCGCATTCTGAAGTCTTACTACCAACGATGGTCGGTGAGACCTTGACCGGAAGGCTACTCCCTTACCTTCGCTTACAAAAGCCGTCCCCTACGAACCTTTGCTACTATCCTCAACGCAACGAACAAAAGGGAAACACAACTATTCCGCAACAGCTCTAGAAAACGTGGCCGGGTTCCAGTTGTAAAGTGCTCCGTGGGGATAGTTATGTCCAGTCTCGTTGTACAAATTTTCGCGGGACCGTCCGCCAGCACGGCGATTCAAAGTTTTTCCGAATTCCAGTGGGCGGGACATACGAAGCGTAGCCGTAGCTCCCTGGTCACACCCATACGCAGAAGATCTGCGCGGTGATTCAGCACCTGTTTAGTCACAATGCTCAGCTCAACTCCCGACCGCCAACTCTCTGTCAGATCCGCTTGGTTGTCCCTCTCTAATAACATAGTTCACACCTGTGCTCAAAGACGACAAAGCTTACCTCATATCCGGATCAGGCTGTCAGGTCCTCCTATGCAGAGGTATGCAGATCTGAGCACGAATGGGATCCCGATCGATTACCCCGACAGCGGCAAGAGTGGAACACAGTATTTGCAATAGCTTCGCGCGTGCCCCCGGAGCCATAGAGTTCTTACTCTGAAAATGACGCACTCAGAAACGGCCGACCAATGGGGCACTGATCACTGCGTTTGGGGGGTGCCTGGACGCTGGTCTATAACTACGCGTATCTCTATGCTTTAGCGGCCCTCTGTGTGGCGGTTTGGCGCTCATCGACAAGTGCACCCTACTATTACTGCTTGAGTCTAGTCCCAGCCTCTCGGATCACCCCAAGTCGTACCCAGAGCAATTGATCTGGTTGCGATCAGTACATTTTCGGAACGCACGGGCTTATTGGAGAGTAAGGAGCTACTATGCGTTTCCACGGTTAAACTCATCCCAGTGCTCGGCTAGGTGGCTACCGCGCGTCGAACTGGTGGTCTTACCATTGTCTAGCTCTCTGGCGTGGACAGACCTAGCAACAAACGGCACGGGTGGGCTGTTGTATCCATGCTGATGTCCGACATGGGTCTAGACGACCGGACCGGATTGGCTGCCGAAAGGAGCTTTAACGGCAGATATAAGCTTGTTATCCCTCTCCCTTTTGTGGGTTCATTATCACATGAAAGGAGGGGTACTTTTATTCAGTTCTAGGGTTGCATATGACAACGGTTAGATTCGATAAGCTTAGAGGTGATATCGTGATAGAATATAGAGCGTAACATTGATAAGTCTGGAATCCTCGTGTCACCACCCGGGGGTATCATTGTGGAATCATACGGCATCCCTATCTCACGAAAGCATCATGACCATGAACATGTGTTGCGTCAAAAGAGATTAATCGAGCAGACTCTAACGAACCGCGGGGGTGATAGGATTGTTCGATGGGTTCACCGCAACGTTAACGGAGTAATCCATTCGCACCGTCAAAAACGATATGGTCTTTGCGGCCGAGTGTGTGTGTGTTTCTCGCTCCAAAAATCTTTTCCGTAACTAGTACTTCAGGTCATGAGGCCAAAGGAAGCATACGTGCAAGTCCTGGAACACCAGCTGCAGTCTTGATCCCTTACCCATCAACTCTACGGGGGGCCGGAGGACCTATAAATGTGCTTTGTAGGATCTCTCACCATGGGACGAGCGGTAACGGGTGTCTTTAGGAACGGGGCCTATATAAGAGGGCAATGAGGGTTTTCGCGACCTATGAGAAGCCTTAGAGCAGCCAATTATAGCATAAAAAATAGATCGGCTGCAACCGTAACGACGCACGCTTACTGCGACGCTATACATGTGTCCCCACTGAATACGTGTCCCTGGTTTGCAATCACGATCGTTCCCCCAGAGTAGGAACCCAACACTACTG'/>

    <sequence taxon='153' value='GGTGGAATTTTTGGAATGCCTTTTCGGAATCGCATTCTCAAGCATCCTGCTTCGTACTGACACCCTGCCCGTACGTTGGCAGGGTCCGGAATAATAAATCGTGGGAACAGGTCGCATTCTGAAGTCTTACTACCAACGATGGTCGGTGAGACCTTGACCGGAAGGCTACTCCCTTACCTTCGCTTACAAAAGCCGTCCCCTACGAACCTTTGCTACTATCCTCAACGCAACGAACAAAAGGGAAACACAACTATTCCGCAACAGCTCTAGAAAACGTGGCCGGGTTCCAGTTGTAAAGTGCTCCGTGGGGATAGTTATGTCCAGTCTCGTTGTACAAATTTTCGCGGGACCGTCCGCCAGCACGGCGATTCAAAGTTTTTCCGAATTCCAGTGGGCGGGACATACGAAGCGTAGCCGTAGCTCCCTGGTCACACCCATACGCAGAAGATCTGCGCGGTGATTCAGCACCTGTTTAGTCACAATGCTCAGCTCAACTCCCGACCGCCAACTCTCTGTCAGATCCGCTTGGTTGTCCCTCTCTAATAACATAGTTCACACCTGTGCTCAAAGACGACAAAGCTTACCTCATATCCGGATCAGGCTGTCAGGTCCTCCTGTGCAGAGGTATGCAGATCTGAGCACGAATGGGATCCCGATCGCTTACCCCGACAGCGGCAAGAGTGGAACACAGTATTTGCAATAGCTTCGCGCGTGCCCCCGGAGCCATAGAGTTCTTACTCTGAAAATGACGCACTCAGAAACGGCCGACCAATGGGGCACTGATCACTGCGTTTGGGGGGTGCCTGGACGCTGGTCTATAACTACGCGTATCTCTATGCTTTAGCGGCCCTCTGTGTGGCGGTTTGGCGCTCATCGACAAGTGCACCCTACTATTACTGCTTGAGTCTAGTCCCAGCCTCTCGGATCACCCCAAGTCGTACCCAGAGCAATTGATCTGGTTGCGATCAGTACATTTTCGGAACGCACGGGCTTATTGGAGAGTAAGGAGCTACTATGCGTTTCCACGGTTAAACTCATCCCAGTGCTCGGCTAGGTGGCTACCGCGCGTCGAACTGGTGGTCTTACCATTGTCTAGCTCTCTGGCGTGGACAGACCTAGCAACAAACGGCACGGGTGGGTTGTTGTATCCATGCTGATGTCCGACATGGGTCTAGACGACCGGACCGGATTGGCTGCCGAAAGGAGCTTTAACGGCAGATATAAGCTTGTTATCCCTCTCCCTTTTGTGGGTTCATTATCACATGAAAGGAGGGGTACTTTTATTCAGTTCTAGGGTTGCATATGACAACGGTTAGATTCGATAAGCTTAGAGGTGATATCGTGATAGAATATAGAGCGTAACATTGATAAGTCTGGAATCCTCGTGTCACCACCCGGGGGTATCATTGTGGAATCATACGGCATCCCTATCTCACGAAAGCATCATGACCATGAACATGTGTTGCGTCAAAAGAGATTAATCGAGCAGACTCTAACGAACCGCGGGGGTGATAGGATTGTTCGATGGGTTCACCGCAACGTTAACGGAGTAATCCATTCGCACCGTCAAAAACGATATGGTCTTTGCGGCCGAGTGTGTGTGTGTTTCTCGCTCCAAAAATCTTTTCCGTAACTAGTACTTCAGGTCATGAGGCCAAAGGAAGCATACGTGCAAGTCCTGGAACACCAGCTGCAGTCTTGATCCCTTACCCATCAACTCTACGGGGGGCCGGAGGACCTATAAATGTGCTTTGTAGGATCTCTCACCATGGGACGAGCGGTAACGGGTGTCTTTAGGAACGGGGCCTATATAAGAGGGCAATGAGGGTTTTCGCGACCTATGAGAAGCCTTAGAGCAGCCAATTATAGCATAAAAAATAGATCGGCTGCAACCGTAACGACGCACGCTTACTGCGACGCTATACATGTGTCCCCACTGAATACGTGTCCCTGGTTTGCAATCACGATCGTTCCCCCAGAGTAGGAACCCAACACTACTG'/>

    <sequence taxon='166' value='GGTGGAATTTTTGGAATGCCTTTTCGGAATCGCATTCTCAAGCATCCTGCTTCGTACTGACACCCTGCCCGTACGTTGGCAGGGTCCGGAATAATAAATCGTGGGAACAGGTCGCATTCTGAAGTCTTACTACCAACGATGGTCGGTGAGACCTTGACCGGAAGGCTACTCCCTTACCTTCGCTTACAAAAGCCGTCCCCTACGAACCTTTGCTACTATCCTCAACGCAACGAACAAAAGGGAAACACAACTATTCCGCAACAGCTCTAGAAAACGTGGCCGGGTTCCAGTTGTAAAGTGCTCCGTGGGGATAGTTATGTCCAGTCTCGTTGTACAAATTTTCGCGGGACCGTCCGCCAGTACGGCGATTCAAAGTTTTTCCGAATTCCAGTGGGCGGGACATACGAAGCGTAGCCGTAGCTCCCTGGTCACACCCATACGCAGAAGATCTGCGCAGTGATTCAGCACCTGTTTAGTCACAATGCTCAGCTCAACTCCCGACCGCCAACTCTCTGTCAGATCCGCTTGGTTGTCCCTCTCTAATAACATAGTTCACACCTGTGCTCAAAGACGACAAAGCTTACCTCATATCCGGATCAGGCTGTCAGGTCCTCCTATGCAGAGGTATGCAGATCTGAGCACGAATGGGATCCCGATCGATTACCCCGACAGCGGCAAGAGTGGAACACAGTATTTGCAATAGCTTCGCGCGTGCCCCCGGAGCCATAGAGTTCTTACTCTGAAAATGACGCACTCAGAAACGGCCGACCAATGGGGCACTGATCACTGCGTTTGGGGGGTGCCTGGACGCTGGTCTATAACTACGCGTATCTCTATGCTTTAGCGGCCCTCTGTGTGGCGGTTTGGCGCTCATCGACAAGTGCACCCTACTATTACTGCTTGAGTCTAGTCCCAGCCTCTCGGATCACCCCAAGTCGTACCCAGAGCAATTGATCTGGTTGCGATCAGTACATTTTCGGAACGCACGGGCTTGTTGGAGAGTAAGGAGCTACTATGCGTTTCCACGGTTAAACTCATCCCAGTGCTCGGCTAGGTGGCTACCGCGCGTCGAACTGGTGGTCTTACCATTGTCTAGCTCTCTGGCGTGGACAGACCTAGCAACAAACGGCACGGGTGGGCTGTTGTATCCATGCTGATGTCCGACATGGGTCTAGACGACCGGGCCGGATCGGCTGCCGAAAGGAGCTTTAACGGCAGATATAAGCTTGTTATCCCTCTCCCTTTTGTGGGTTCATTATCACATGAAAGGAGGGGTACTTTTATTCAGTTCTAGGGTTGCATATGACAACGGTTAGATTCGATAAGCTTAGAGGTGATATCGTGATAGAATATAGAGCGTAACATTGATAAGTCTGGAATCCTCGTGTCACCACCCGGGGGTATCATTGTGGAATCATACGGCATCCCTATCTCACGAAAGCATCATGACCATGAACATGTGTTGCGTCAAAAGAGATTAATCGAGCAGACTCTAACGAACCGCGGGGGTGATAGGATTGTTCGATGGGTTCACCGCAACGTTAACGGAGTAATCCATTCGCACCGTCAAAAACGATATGGTCTTTGCGGCCGAGTGTGTGTGTGTTTCTCGCTCCAAAAATCTTTTCCGTAACTAGTACTTCAGGTCATGAGGCCAAAGGAAGCATACGTGCAAGTCCTGGAACACCAGCTGCAGTCTTGATCCCTTACCCATCAACTCTACGGGGGGCCGGAGGACCTATAAATGTGCTTTGTAGGATCTCTCACCATGGGACGAGCGGTAACGGGTGTCTTTAGGAACGGGGCCTATATAAGAGGGCAATGAGGGTTTTCGCGACCTATGAGAAGCCTTAGAGCAGCCAATTATAGCATAAAAAATAGATCGGCTGCAACCGTAACGACGCACGCTTACTGCGACGCTATACATGTGTCCCCACTGAATACGTGTCCCTGGTTTGCAATCACGATCGTTCCCCCAGAGTAGGAACCCAACACTACTG'/>

    <sequence taxon='167' value='GGTGGAATTTTTGGAATGCCTTTTCGGAATCGCATTCTCAAGCATCCTGCTTCGTACTGACACCCTGCCCGTACGTTGGCAGGGTCCGGAATAATAAATCGTGGGAACAGGTCGCATTCTGAAGTCTTACTACCAACGATGGTCGGTGAGACCTTGACCGGAAGGCTACTCCCTTACCTTCGCTTACAAAAGCCGTCCCCTACGAACCTTTGCTACTATCCTCAACGCAACGAACAAAAGGGAAACACAACTATTCCGCAACAGCTCTAGAAAACGTGGCCGGGTTCCAGTTGTAAAGTGCTCCGTGGGGATAGTTATGTCCAGTCTCGTTGTACAAATTTTCGCGGGACCGTCCGCCAGTACGGCGATTCAAAGTTTTTCCGAATTCCAGTGGGCGGGACATACGAAGCGTAGCCGTAGCTCCCTGGTCACACCCATACGCAGAAGATCTGCGCGGTGATTCAGCACCTGTTTAGTCACAATGCTCAGCTCAACTCCCGACCGCCAACTCTCTGTCAGATCCGCTTGGTTGTCCCTCTCTAATAACATAGTTCACACCTGTGCTCAAAGACGACAAAGCTTACCTCATATCCGGATCAGGCTGTCAGGTCCTCCTATGCAGAGGTATGCAGATCTGAGCACGAATGGGATCCCGATCGATTACCCCGACAGCGGCAAGAGTGGAACACAGTATTTGCAATAGCTTCGCGCGTGCCCCCGGAGCCATAGAGTTCTTACTCTGAAAATGACGCACTCAGAAACGGCCGACCAATGGGGCACTGATCACTGCGTTTGGGGGGTGCCTGGACGCTGGTCTATAACTACGCGTATCTCTATGCTTTAGCGGCCCTCTGTGTGGCGGTTTGGCGCTCATCGACAAGTGCACCCTACTATTACTGCTTGAGTCTAGTCCCAGCCTCTCGGATCACCCCAAGTCGTACCCAGAGCAATTGATCTGGTTGCGATCAGTACATTTTCGGAACGCACGGGCTTATTGGAGAGTAAGGAGCTACTATGCGTTTCCACGGTTAAACTCATCCCAGTGCTCGGCTAGGTGGCTACCGCGCGTCGAACTGGTGGTCTTACCATTGTCTAGCTCTCTGGCGTGGACAGACCTAGCAACAAACGGCACGGGTGGGCTGTTGTATCCATGCTGATGTCCGACATGGGTCTAGACGACCGGGCCGGATCGGCTGCCGAAAGGAGCTTTAACGGCAGATATAAGCTTGTTATCCCTCTCCCTTTTGTGGGTTCATTATCACATGAAAGGAGGGGTACTTTTATTCAGTTCTAGGGTTGCATATGACAACGGTTAGATTCGATAAGCTTAGAGGTGATATCGTGATAGAATATAGAGCGTAACATTGATAAGTCTGGAATCCTCGTGTCACCACCCGGGGGTATCATTGTGGAATCATACGGCATCCCTATCTCACGAAAGCATCATGACCATGAACATGTGTTGCGTCAAAAGAGATTAATCGAGCAGACTCTAACGAACCGCGGGGGTGATAGGATTGTTCGATGGGTTCACCGCAACGTTAACGGAGTAATCCATTCGCACCGTCAAAAACGATATGGTCTTTGCGGCCGAGTGTGTGTGTGTTTCTCGCTCCAAAAATCTTTTCCGTAACTAGTACTTCAGGTCATGAGGCCAAAGGAAGCATACGTGCAAGTCCTGGAACACCAGCTGCAGTCTTGATCCCTTACCCATCAACTCTACGGGGGGCCGGAGGACCTATAAATGTGCTTTGTAGGATCTCTCACCATGGGACGAGCGGTAACGGGTGTCTTTAGGAACGGGGCCTATATAAGAGGGCAATGAGGGTTTTCGCGACCTATGAGAAGCCTTAGAGCAGCCAATTATAGCATAAAAAATAGATCGGCTGCAACCGTAACGACGCACGCTTACTGCGACGCTATACATGTGTCCCCACTGAATACGTGTCCCTGGTTTGCAATCACGATCGTTCCCCCAGAGTAGGAACCCAACACTACTG'/>

    <sequence taxon='186' value='GGTGGAATTTTTGGAATGCCTTTTCGGAATCGCATTCTCAAGCATCCTGCTTCGTACTGACACCCTGCCCGTACGTTGGCAGGGTCCGGAATAATAAATCGTGGGAACAGGTCGCATTCTGAAGTCTTACTACCAACGATGGTCGGTGAGACCTTGACCGGAAGGCTACTCCCTTACCTTCGCTTACAAAAGCCGTCCCCTACGAACCTTTGCTACTATCCTCAACGCAACGAACAAAAGGGAAACACAACTATTCCGCAACAGCTCTAGAAAACGTGGCCGGGTTCCAGTTGTAAAGTGCTCCGTGGGGATAGTTATGTCCAGTCTCGTTGTACAAATTTTCGCGGGACCGTCCGCCAGTACGGCGATTCAAAGTTTTTCCGAATTCCAGTGGGCGGGACATACGAAGCGTAGCCGTAGCTCCCTGGTCACACCCATACGCAGAAGATCTGCGCGGTGATTCAGCACCTGTTTAGTCACAATGCTCAGCTCAACTCCCGACCGCCAACTCTCTGTCAGATCCGCTTGGTTGTCCCTCTCTAATAACATAGTTCACACCTGTGCTCAAAGACGATAAAGCTTACCTCATATCCGGATCAGGCTGTCAGGTCCTCCTATGCAGAGGTATGCAGATCTGAGCACGAATGGGATCCCGATCGATTACCCCGACAGCGGCAAGAGTGGAACACAGTATTTGCAATAGCTTCGCGCGTGCCCCCGGAGCCATAGAGTTCTTACTCTGAAAATGACGCACTCAGAAACGGCCGACCAATGGGGCACTGATCACTGCGTTTGGGGGGTGCCTGGACGCTGGTCTATAACTACGCGTATCTCTATGCTTTAGCGGCCCTCTGTGTGGCGGTTTGGCGCTCATCGACAAGTGCACCCTACTATTACTGCTTGAGTCTAGTCCCAGCCTCTCGGATCACCCCAAGTCGTACCCAGAGCAATTGATCTGGTTGCGATCAGTACATTTTCGGAACGCACGGGCTTATTGGAGAGTAAGGAGCTACTATGCGTTTCCACGGTTAAACTCATCCCAGTGCTCGGCTAGGTGGCTACCGCGCGTCGAACTGGTGGTCTTACCATTGTCTAGCTCTCTGGCGTGGACAGACCTAGCAACAAACGGCACGGGTGGGCTGTTGTATCCATGCTGATGTCCGACATGGGTCTAGACGACCGGGCCGGATCGGCTGCCGAAAGGAGCTTTAACGGCAGATATAAGCTTGTTATCCCTCTCACTTTTGTGGGTTCATTATCACATGAAAGGAGGGGTACTTTTATTCAGTTCTAGGGTTGCATATGACAACGGTTAGATTCGATAAGCTTAGAGGTGATATCGTGATAGAATATAGAGCGTAACATTGATAAGTCTGGAATCCTCGTGTCACCACCCGGGGGTATCATTGTGGAATCATACGGCATCCCTATCTCACGAAAGCATCATGACCATGAACATGTGTTGCGTCAAAAGAGATTAATCGAGCAGACTCTAACGAACCGCGGGGGTGATAGGATTGTTCGATGGGTTCACCGCAACGTTAACGGAGTAATCCATTCGCACCGTCAAAAACGATATGGTTTTTGCGGCCGAGTGTGTGTGTGTTTCTCGCTCCAAAAATCTTTTCCGTAACTAGTACTTCAGGTCATGAGGCCAAAGGAAGCATACGTGCAAGTCCTGGAACACCAGCTGCAGTCTTGATCCCTTACCCATCAACTCTACGGGGGGCCGGAGGACCTATAAATGTGCTTTGTAGGATCTCTCACCATGGGACGAGCGGTAACGGGTGTCTTTAGGAACGGGGCCTATATAAGAGGGCAATGAGGGTTTTCGCGACCTATGAGAAGCCTTAGAGCAGCCAATTATAGCATAAAAAATAGATCGGCTGCAACCGTAACGACGCACGCTTACTGCGACGCTATACATGTGTCCCCACTGAATACGTGTCCCTGGTTTGCAATCACGATCGTTCCCCCAGAGTAGGAACCCAACACTACTG'/>

    <sequence taxon='156' value='GGTGGAATTTTTGGAATACCTTTTCGGAATCGCATTCTCAAGCATCCTGCTTCGTACTGACACCCTGCCCGTACGTTGGCAGGGTCCGGAATAATAAATCGTGGGAACAGGTCGCATTCTGAAGTCTTACTACCAACGATGGTCGGTGAGACCTTGACCGGAAGGCTACTCCCTTACCTTCGCTTACAAAAGCCGTCCCCTACGAACCTTTGCTACTATCCTCAACGCAACGAACAAAAGGGAAACACAACTATTCCGCAACAGCTCTAGAAAACGTGGCCGGGTTCCAGTTGTAAAGTGCTCCGTGGGGATAGTTATGTCCAGTCTCGTTGTACAAATTTTCGCGGGACCGTCCGCCAGCACGGCGATTCAAAGTTTTTCCGAATTCCAGTGGGCGGGACATACGAAGCGTAGCCGTAGCTCCCTGGTCACACCCATACTCAGAAGATCCGCGCGGTGATTCAGCACCTGTTTAGTCACAATGCTCAGCTCAACTCCCGACCGCCAACTCTCTGTCAGATCCGCTTGGTTGTCCCTCTCTAATAACATAGTTCACACCTGTGCTCAAAGACGACAAAGCTTACCTCATATCCGGATCAGGCTGTCAGGTCCTCCTATGCAGAGGGATGCAGATCTGAGCACGAACGGGATCCCGATCGATTACCCCGACAGCGGCAAAAGTGGAACACAGTATTTGCAATAGCTTCGCGCGTGCCCCCGGAGCCATAGAGTTCTTACTCTGAAAATGACGCACTCAGAAACGGCCGACCAATGGGGCACTGATCACTGCGTTTGGGGGGTGCCTGGACGCTGGTCTATAACTACGCGTATCTCTATGCTTTAGCGGCCCTCTGTGTGGCGGTTTGGCGCTCATCGACAAGTGCACCCTACTATTACTGCTTGAGTCTAGTCCCAGCCTCTCGGATCACCCCAAGTCGTACCCAGAGCAATTGATCTGGTTGCGATCAGTACATTTTCGGAACCCACGGGCTTATTGGAGAGTAAGGAGCTACTATGCGTTTCCACGGTTAAACTCATCCCAGTGCTCGGCTAGGTGGCTACCGCGCGTCGAACTGGTGGTCTTACCATTGTCTAGCTCTCTGGCGTGGACAGACCTAGCAACAAACGGCACGGGTGGGCTGTTGTATCCATGCTGATGTCCGACATGGGTCTAGACGACCGGGCCGGATTGGCTGCCGAAAGGAGCTTTAACGGCAGATATAAGCTTGCTATCCCTCTCCCTTTTGTGGGTTCATTATCACATGAAAGGAGGGGTACTTTTATTCAGTTCTAGGGTTGCATATGACAACGGTTAGATTCGATAAGCTTAGAGGTGATATCGTGATAGAATATAGAGCGTAACATTGATAAGTCTGGAATCCTCGTGTCACCACCCGGGGGTATCATTGTGGAATCATACGGCAACCCTATCTCACGAAAGCATCAAGACCATGAACATGTGTTGCGTCAAAAGAGATTAATCGAGCAGACTCTAACGAACCGCGGGGGTGATAGGATTGTTCGATGGGTTCACCGCAACGTTAACGGAGTAATCCATTCGCACCGTCAAAAACGATATGGTCTTTGCGGCCGAGTGTGTGTGTGTTTCTCGCTCCAAAAATCTTTTCCGTAACTAGTACTTCAGGTCATGAGGCCAAAGGAAGCATACGTGCAAGTCCTGGAACACCAGCTGCAGTCTTGATCCCTTACCCATCAACTCTACGGGGGGCCGGAGGACCTATAAATGTGCTTTGTAGGATCTCTCACCATGGGACGAGCGGTAACGGGTGTCTTTAGGAACGGGGCCTATATAAGAGGGCAATGAGGGTTTTCGCGACCTATGAGAAGCCTTATAGCAGCCAATTATAGCATAAAAAATAGATCGGCTGCAACCGTAACGACGCACGCTTACTGCGACGCTATACATGTGTCCCCACTGAATACGTGTCCCTGGTTTGCAATCACGATCGTTCCCCCAGAGTAGGAACCCAACACTACTG'/>

    <sequence taxon='169' value='GGTGGAATTTTTGGAATACCTTTTCGGAATCGCATTCTCAAGCATCCTGCTTCGTACTGACACCCTGCCCGTACGTTGGCAGGGTCCGGAATAATAAATCGTGGGAACAGGTCGCATTCTGAAGTCTTACTACCAACGATGGTCGGTGAGACCTTGACCGGAAGGCTACTCCCTTACCTTCGCTTACAAAAGCCGTCCCCTACGAACCTTTGCTACTATCCTCAACGCAACGAACAAAAGGGAAACACAACTATTCCGCAACAGCTCTAGAAAACGTGGCCGGGTTCCAGTTGTAAAGTGCTCCGTGGGGATAGTTATGTCCAGTCTCGTTGTACAAATTTTCGCGGGACCGTCCGCCAGCACGGCGATTCAAAGTTTTTCCGAATTCCAGTGGGCGGGACATACGAAGCGTAGCCGTAGCTCCCTGGTCACACCCATACTCAGAAGATCCGCGCGGTGATTCAGCACCTGTTTAGTCACAATGCTCAGCTCAACTCCCGACCGCCAACTCTCTGTCAGATCCGCTTGGTTGTCCCTCTCTAATAACATAGTTCACACCTGTGCTCAAAGACGACAAAGCTTACCTCATATCCGGATCAGGCTGTCAGGTCCTCCTATGCAGAGGGATGCAGATCTGAGCACGAACGGGATCCCGATCGATTACCCCGACAGCGGCAAAAGTGGAACACAGTATTTGCAATAGCTTCGCGCGTGCCCCCGGAGCCATAGAGTTCTTACTCTGAAAATGACGCACTCAGAAACGGCCGACCAATGGGGCACTGATCACTGCGTTTGGGGGGTGCCTGGACGCTGGTCTATAACTACGCGTATCTCTATGCTTTAGCGGCCCTCTGTGTGGCGGTTTGGCGCTCATCGACAAGTGCACCCTACTATTACTGCTTGAGTCTAGTCCCAGCCTCTCGGATCACCCCAAGTCGTACCCAGAGCAATTGATCTGGTTGCGATCAGTACATTTTCGGAACCCACGGGCTTATTGGAGAGTAAGGAGCTACTATGCGTTTCCACGGTTAAACTCATCCCAGTGCTCGGCTAGGTGGCTACCGCGCGTCGAACTGGTGGTCTTACCATTGTCTAGCTCTCTGGCGTGGACAGACCTAGCAACAAACGGCACGGGTGGGCTGTTGTATCCATGCTGATGTCCGACATGGGTCTAGACGACCGGGCCGGATTGGCTGCCGAAAGGAGCTTTAACGGCAGATATAAGCTTGCTATCCCTCTCCCTTTTGTGGGTTCATTATCACATGAAAGGAGGGGTACTTTTATTCAGTTCTAGGGTTGCATATGACAACGGTTAGATTCGATAAGCTTAGAGGTGATATCATGATAGAATATAGAGCGTAACATTGATAAGTCTGGAATCCTCGTGTCACCACCCGGGGGTATCATTGTGGAATCATACGGCAACCCTATCTCACGAAAGCATCAAGACCATGAACATGTGTTGCGTCAAAAGAGATTAATCGAGCAGACTCTAACGAACCGCGGGGGTGATAGGATTGTTCGATGGGTTCACCGCAACGTTAACGGAGTAATCCATTCGCACCGTCAAAAACGATATGGTCTTTGCGGCCGAGTGTGTGTGTGTTTCTCGCTCCAAAAATCTTTTCCGTAACTAGTACTTCAGGTCATGAGGCCAAAGGAAGCATACGTGCAAGTCCTGGAACACCAGCTGCAGTCTTGATCCCTTACCCATCAACTCTACGGGGGGCCGGAGGACCTATAAATGTGCTTTGTAGGATCTCTCACCATGGGACGAGCGGTAACGGGTGTCTTTAGGAACGGGGCCTATATAAGAGGGCAATGAGGGTTTTCGCGACCTATGAGAAGCCTTATAGCAGCCAATTATAGCATAAAAAATAGATCGGCTGCAACCGTAACGACGCACGCTTACTGCGACGCTATACATGTGTCCCCACTGAATACGTGTCCCTGGTTTGCAATCACGATCGTTCCCCCAGAGTAGGAACCCAACACTACTG'/>

    <sequence taxon='178' value='GGTGGAATTTTTGGAATACCTTTTCGGAATCGCATTCTCAAGCATCCTGCTTCGTACTGACACCCTGCCCGTACGTTGGCAGGGTCCGGAATAATAAATCGTGGGAACAGGTCGCATTCTGAAGTCTTACTACCAACGATGGTCGGTGAGACCTTGACCGGAAGGCTACTCCCTTACCTTCGCTTACAAAAGCCGTCCCCTACGAACCTTTGCTACTATCCTCAACGCAACGAACAAAAGGGAAACACAACTATTCCGCAACAGCTCTAGAAAACGTGGCCGGGTTCCAGTTGTAAAGTGCTCCGTGGGGATAGTTATGTCCAGTCTCGTTGTACAAATTTTCGCGGGACCGTCCGCCAGCACGGCGATTCAAAGTTTTTCCGAATTCCAGTGGGCGGGACATACGAAGCGTAGCCGTAGCTCCCTGGTCACACCCATACTCAGAAGATCCGCGCGGTGATTCAGCACCTGTTTAGTCACAATGCTCAGCTCAACTCCCGACCGCCAACTCTCTGTCAGATCCGCTTGGTTGTCCCTCTCTAATAACATAGTTCACACCTGTGCTCAAAGACGACAAAGCTTACCTCATATCCGGATCAGGCTGTCAGGTCCTCCTATGCAGAGGGATGCAGATCTGAGCACGAACGGGATCCCGATCGATTACCCCGACAGCGGCAAAAGTGGAACACAGTATTTGCAATAGCTTCGCGCGTGCCCCCGGAGCCATAGAGTTCTTACTCTGAAAATGACGCACTCAGAAACGGCCGACCAATGGGGCACTGATCACTGCGTTTGGGGGGTGCCTGGACGCTGGTCTATAACTACGCGTATCTCTATGCTTTAGCGGCCCTCTGTGTGGCGGTTTGGCGCTCATCGACAAGTGCACCCTACTATTACTGCTTGAGTCTAGTCCCAGCCTCTCGGATCACCCCAAGTCGTACCCAGAGCAATTGATCTGGTTGCGATCAGTACATTTTCGGAACCCACGGGCTTATTGGAGAGTAAGGAGCTACTATGCGTTTCCACAGTTAAACTCATCCCAGTGCTCGGCTAGGTGGCTACCGCGCGTCGAACTGGTGGTCTTACCATTGTCTAGCTCTCTGGCGTGGACAGACCTAGCAACAAACGGCACGGGTGAGCTGTTGTATCCATGCTGATGTCCGACATGGGTCTAGACGACCGGGCCGGATTGGCTGCCGAAAGGAGCTTTAACGGCAGATATAAGCTTGCTATCCCTCTCCCTTTTGTGGGTTCATTATCACATGAAAGGAGGGGTACTTTTATTCAGTTCTAGGGTTGCATATGACAACGGTTAGATTCGATAAGCTTAGAGGTGATATCATGATAGAATATAGAGCATAACATTGATAAGTCTGGAATCCTCGTGTCACCACCCGGGGGTATCATTGTGGAATCATACGGCAACCCTATCTCACGAAAGCATCAAGACCATGAACATGTGTTGCGTCAAAAGAGATTAATCGAGCAGACTCTAACGAACCGCGGGGGTGATAGGATTGTTCGATGGGTTCACCGCAACGTTAACGGAGTAATCCATTCGCACCGTCAAAAACGATATGGTCTTTGCGGCCGAGTGTGTGTGTGTTTCTCGCTCCAAAAATCTTTTCCGTAACTAGTACTTCAGGCCATGAGGCCAAAGGAAGCATACGTGCAAGTCCTGGAACACCAGCTGCAGTCTTGATCCCTTACCCATCAACTCTACGGGGGGCCGGAGGACCCATAAATGTGCTTTGTAGGATCTCTCACCATGGGACGAGCGGTAACGGGTGTCTTTAGGAACGGGGCCTATATAAGAGGGCAATGAGGGTTTTCGCGACCTATGAGAAGCCTTATAGCAGCCAATTATAGCATAAAAAATAGATCGGCTGCAACCGTAACGACGCACGCTTACTGCGACGCTATACATGTGTCCCCACTGAATCCGTGTCCCTGGTTTGCAATCACGATCGTTCCCACAGAGTAGGAACCCAACACTACTG'/>

    <sequence taxon='179' value='GGTGGAATTTTTGGAATACCTTTTCGGAATCGCATTCTCAAGCATCCTGCTTCGTACTGACACCCTGCCCGTACGTTGGCAGGGTCCGGAATAATAAATCGTGGGAACAGGTCGCATTCTGAAGTCTTACTACCAACGATGGTCGGTGAGACCTTGACCGGAAGGCTACTCCCTTACCTTCGCTTACAAAAGCCGTCCCTTACGAACCTTTGCTACTATCCTCAACGCAACGAACAAAAGGGAAACACAACTATTCCGCAACAGCTCTAGAAAACGTGGCCGGGTTCCAGTTGTAAAGTGCTCCGTGGGGATAGTTATGTCCAGTCTCGTTGTACAAATTTTCGCGGGACCGTCCGCCAGCACGGCGATTCAAAGTTTTTCCGAATTCCAGTGGGCGGGACATACGAAGCGTAGCCGTAGCTCCCTGGTCACACCCATACTCAGAAGATCCGCGCGGTGATTCAGCACCTGTTTAGTCACAATGCTCAGCTCAACTCCCGACCGCCAACTCTCTGTCAGATCCGCTTGGTTGTCCCTCTCTAATAACATAGTTCACACCTGTGCTCAAAGACGACAAAGCTTACCTCATATCCGGATCAGGCTGTCAGGTCCTCCTATGCAGAGGGATGCAGATCTGAGCACGAACGGGATCCCGATCGATTACCCCGACAGCGGCAAAAGTGGAACACAGTATTTGCAATAGCTTCGCGCGTGCCCCCGGAGCCATAGAGTTCTTACTCTGAAAATGACGCACTCAGAAACGGCCGACCAATGGGGCACTGATCACTGCGTTTGGGGGGTGCCTGGACGCTGGTCTATAACTACGCGTATCTCTATGCTTTAGCGGCCCTCTGTGTGGCGGTTTGGCGCTCATCGACAAGTGCACCCTACTATTACTGCTTGAGTCTAGTCCCAGCCTCTCGGATCACCCCAAGTCGTACCCAGAGCAATTGATCTGGTTGCGATCAGTACATTTTCGGAACCCACGGGCTTATTGGAGAGTAAGGAGCTACTATGCGTTTCCACGGTTAAACTCATCCCAGTGCTCGGCTAGGTGGCTACCGCGCGTCGAACTGGTGGTCTTACCATTGTCTAGCTCTCTGGCGTGGACAGACCTAGCAACAAACGGCACGGGTGGGCTGTTGTATCCATGCTGATGTCCGACATGGGTCTAGACGACCGGGCCGGATTGGCTGCCGAAAGGAGCTTTAACGGCAGATATAAGCTTGCTATCCCTCTCCCTTTTGTGGGTTCATTATCACATGAAAGGAGGGGTACTTTTATTCAGTTCTAGGGTTGCATATGACAACGGTTAGATTCGATAAGCTTAGAGGTGATATCATGATAGAATATAGAGCGTAACATTGATAAGTCTGGAATCCTCGTGTCACCACCCGGGGGTATCATTGTGGAATCATACGGCAACCCTATCTCACGAAAGCATCAAGACCATGAACATGTGTTGCGTCAAAAGAGATTAATCGAGCAGACTCTAACGAACCGCGGGGGTGATAGGATTGTTCGATGGGTTCACCGCAACGTTAACGGAGTAATCCATTCGCACCGTCAAAAACGATATGGTCTTTGCGGCCGAGTGTGTGTGTGTTTCTCGCTCCAAAAATCTTTTCCGTAACTAGTACTTCAGGTCATGAGGCCAAAGGAAGCATACGTGCAAGTCCTGGAACACCAGCTGCAGTCTTGATCCCTTACCCATCAACTCTACGGGGGGCCGGAGGACCTATAAATGTGCTTTGTAGGATCTCTCACCATGGGACGAGCGGTAACGGGTGTCTTTAGGAACGGGGCCTATATAAGAGGGCAATGAGGGTTTTCGCGACCTATGAGAAGCCTTATAGCAGCCAATTATAGCATAAAAAATAGATCGGCTGCAACCGTAACGACGCACGCTTACTGCGACGCTATACATGTGTCCCCACTGAATCCGTGTCCCTGGTTTGCAATCACGATCGTTCCCCCAGAGTAGGAACCCAACACTACTG'/>

    <sequence taxon='184' value='GGTGGAATTTTTGGAATACCTTTTCGGAATCGCATTCTCAAGCATCCTGCTTCGTACTGACACCCTGCCCGTACGTTGGCAGGGTCCGGAATAATAAATCGTGGGAACAGGTCGCATTCTGAAGTCTTACTACCAACGATGGTCGGTGAGACCTTGACCGGAAGGCTACTCCCTTACCTTCGCTTACAAAAGCCGTCCCTTACGAACCTTTGCTACTATCCTCAACGCAACGAACAAAAGGGAAACACAACTATTCCGCAACAGCTCTAGAAAACGTGGCCGGGTTCCAGTTGTAAAGTGCTCCGTGGGGATAGTTATGTCCAGTCTCGTTGTACAAATTTTCGCGGGACCGTCCGCCAGCACGGCGATTCAAAGTTTTTCCGAATTCCAGTGGGCGGGACATACGAAGCGTAGCCGTAGCTCCCTGGTCACACCCATACTCAGAAGATCCGCGCGGTGATTCAGCACCTGTTTAGTCACAATGCTCAGCTCAACTCCCGACCGCCAACTCTCTGTCAGATCCGCTTGGTTGTCCCTCTCTAATAACATAGTTCACACCTGTGCTCAAAGACGACAAAGCTTACCTCATATCCGGATCAGGCTGTCAGGTCCTCCTATGCAGAGGGATGCAGATCTGAGCACGAACGGGATCCCGATCGATTACCCCGACAGCGGCAAAAGTGGAACACAGTATTTGCAATAGCTTCGCGCGTGCCCCCGGAGCCATAGAGTTCTTACTCTGAAAATGACGCACTCAGAAACGGCCGACCAATGGGGCACTGATCACTGCGTTTGGGGGGTGCCTGGACGCTGGTCTATAACTACGCGTATCTCTATGCTTTAGCGGCCCTCTGTGTGGCGGTTTGGCGCTCATCGACAAGTGCACCCTACTATTACTGCTTGAGTCTAGTCCCAGCCTCTCGGATCACCCCAAGTCGTACCCAGAGCAATTGATCTGGTTGCGATCAGTACATTTTCGGAACCCACGGGCTTATTGGAGAGTAAGGAGCTACTATGCGTTTCCACGGTTAAACTCATCCCAGTGCTCGGCTAGGTGGCTACCGCGCGTCGAACTGGTGGTCTTACCATTGTCTAGCTCTCTGGCGTGGACAGACCTAGCAACAAACGGCACGGGTGGGCTGTTGTATCCATGCTGATGTCCGACATGGGTCTAGACGACCGGGCCGGATTGGCTGCCGAAAGGAGCTTTAACGGCAGATATAAGCTTGCTATCCCTCTCCCTTTTGTGGGTTCATTATCACATGAAAGGAGGGGTACTTTTATTCAGTTCTAGGGTTGCATATGACAACGGTTAGATTCGATAAGCTTAGAGGTGATATCATGATAGAATATAGAGCGTAACATTGATAAGTCTGGAATCCTCGTGTCACCACCCGGGGGTATCATTGTGGAATCATACGGCAACCCTATCTCACGAAAGCATCAAGACCATGAACATGTGTTGCGTCAAAAGAGATTAATCGAGCAGACTCTAACGAACCGCGGGGGTGATAGGATTGTTCGATGGGTTCACCGCAACGTTAACGGAGTAATCCATTCGCACCGTCAAAAACGATATGGTCTTTGCGGCCGAGTGTGTGTGTGTTTCTCGCTCCAAAAATCTTTTCCGTAACTAGTACTTCAGGTCATGAGGCCAAAGGAAGCATACGTGCAAGTCCTGGAACACCAGCTGCAGTCTTGATCCCTTACCCATCAACTCTACGGGGGGCCGGAGGACCTATAAATGTGCTTTGTAGGATCTCTCACCATGGGACGAGCGGTAACGGGTGTCTTTAGGAACGGGGCCTATATAAGAGGGCAATGAGGGTTTTCGCGACCTATGAGAAGCCTTATAGCAGCCAATTATAGCATAAAAAATAGATCGGCTGCAACCGTAACGACGCACGCTTACTGCGACGCTATACATGTGTCCCCACTGAATCCGTGTCCCTGGTTTGCAATCACGATCGTTCCCCCAGAGTAGGAACCCAACACTACTG'/>

    <sequence taxon='98' value='GGTGGAATTTTTGGAATACCTTTTCGGAATCGCATTCTCAAGCATCCTGCTTCGTACTGACACCCTGCCCGTACGTTGGCAGGGTCCGGAATAATAAATCGTGGGAACAGGTCGCATTCTGAAGTCTTACTACCAACGATGGTCGGTGAGACCTTGACCGGAAGGCTACTCCCTTACCTTCGCTTACAAAAGCCGTCCCCTACGAACCTTTGCTGCTATCCTCAACGCAACGAACAAAAGGGAAACACAACTATTCCGCAACAGCTCTAGAAAACGTGGCCGGGTTCCAGTTGTAAAGTGCTCCGTGGGGATAGTTATGTCCAGTCTCGTTGTACAAATTTTCGCGGGATCGTCCGCCAGCACGGCGATTCAAAGTTTTTCCGAATTCCAGTGGGCGGGACATACGAAGCGTAGCCGTAGCTCCCTGGTCACACCCATACGCAGAAGATCCGCGCGGTGATTCAGCACCTGTTTAGTCACAATGCTCAGCTCAACTCCCGACCGCCAACTCTCTGTCAGATCCGCTTGGTTGTCCCTCTCTAATAACATAGTTCACACCTGTGCTCAAAGACGACAAAGCTTCCCTCATATCCGGATCAGGCTGTCAGGTCCTCCTATGCAGAGGGATGCAGATCTGAGCACGAATGGGATCCCGATCGATTACCCCGACAGCGGCAAGAGTGGAACACAGTATTTGCAATAGCTTCGCGCGTGCCCCCGGAGCCATAGAGTTCTTACTCTGAAAATGACGCACTCAGAAACGGCCGACCAATGGGGCACTGATCACTGCGTTTGGGGGGTGCCTGGACGCTGGTCTATAACTACGCGTATCTCTATGCTTTAGCGGCCCTCTGTGTGGCGGTTTGGCGCTCAACGACAAGTGCACCCTACTATTACTGCTTGAGTCTAGTCCCAGCCTCTCGGATCACCCCAAGTCGTACCCAGAGCAATTGATCTGGTTGCGATCAGTACATTTTCGGAACCCACGGGCTTATTGGAGAGTAAGGAGCTACTATGCGTTTCCACGGTTAAACTCATCCCAGTACTCGGCTAGGTGGCTACCGCGCGTCGAACTGGTGGTCTTACCATTGTCTAGCTCTCTGGCGTGGACAGACCTAGCAACAAACGGCACGGGTGGGCTGTTGTATCCATGCTGATGTCCGACATGGGTCTAGACGACCGGGCCGGATTGGCTGCCGAAAGGAGCTTTAACGGCAGATATAAGCTTGTTATCCCTCTCCCTTTTGTGGGTTCATTATCACATGAAAGGAGGGGTACTTTTATTCAGTTCTAGGGTTGCATGTGACAACGGTTAGATTCGATAAGCTTAGAGGTGATATCGTGATAGAATATAGAGCGTAACATTGATAAGTCTGGAATCCTCGTGTCACCACCCGGGGGTATCATCGTGGAATCATACGGCATCCCTATCTCACGAAAGCATCATGACCATGAACATGTGTTGCGTCAAAAGAGACTAATCGAGCAGACTCTAACGAACCGCGGGGGTGATAGGATTGTTCGATGGGTTCACCGCAACGTTAACGGAGTAATCCATTCGCACCGTCAAAAACGATATGGTCTTTGCGGCCGAGTGTGTGTGTGTTTCTCGCTCCAAAAATCTTTTCCGTAACTAGTACTTCAGGTCATGAGGCCAAAGGAAGCATACGTGCAAGTCCTGGAACACCAGCTGCAGTCTTGATACCTTACCCATCAACTCTACGGGGGGCCGGAGGACCTATAAATGTGCTTTGTAGGATCTCTCACCATGGGACGAGCGGTAACGGGTGTCTTTAGGAACGGGGCCTATATAAGAGGGCAATGAGGGTTTTCGCGACCTATGAGAAGCCTTAGAGCAGCCAATTATAGCATAAAAAATAGATCGGCTGCAACCGTAACGACGCACGCTTACTGCGACGCTATACATGTGTCCCCACTGAATACGTGTCCCTGGTTTGCAATCACGATCGTTCCCCCAGAGTAGGAACCCAACACTACTG'/>

    <sequence taxon='108' value='GGTGGAATTTTTGGAATACCTTTTCGGAATCGCATTCTCAAGCATCCTGCTTCGTACTGACACCCTGCCCGTACGTTGGCAGGGTCCGGAATAATAAATCGTGGGAACAGGTCGCATTCTGAAGTCTTACTACCAACGATGGTCGGTGAGACCTTGACCGGAAGGCTACTCCCTTACCTTCGCTTACAAAAGCCGTCCCCTACGAACCTTTGCTGCTATCCTCAACGCAACGAACAAAAGGGAAACACAACTATTCCGCAACAGCTCTAGAAAACGTGGCCGGGTTCCAGTTGTAAAGTGCTCCGTGGGGATAGTTATGTCCAGTCTCGTTGTACAAATTTTCGCGGGATCGTCCGCCAGCACGGCGATTCAAAGTTTTTCCGAATTCCAGTGGGCGGGACATACGAAGCGTAGCCGTAGCTCCCTGGTCACACCCATACGCAGAAAATCCGCGCGGTGATTCAGCACCTGTTTAGTCACAATGCTCAGCTCAACTCCCGACCGCCAACTCTCTGTCAGATCCGCTTGGTTGTCCCTCTCTAATAACATAGTTCACACCTGTGCTCAAAGACGACAAAGCTTCCCTCATATCCGGATCAGGCTGTCAGGTCCTCCTATGCAGAGGGATGCAGATCTGAGCACGAATGGGATCCCGATCGATTACCCCGACAGCGGCAAGAGTGGAACACAGTATTTGCAATAGCTTCGCGCGTGCCCCCGGAGCCATAGAGTTCTTACTCTGAAAATGACGCACTCAGAAACGGCCGACCAATGGGGCACTGATCACTGCGTTTGGGGGGTGCCTGGACGCCGGTCTATAACTACGCGTATCTCTATGCTTTAGCGGCCCTCTGTGTGGCGGTTTGGCGCTCAACGACAAGTGCACCCTACTATTACTGCTTGAGTCTAGTCCCAGCCTCTCGGATCACCCCAAGTCGTACCCAGAGCAATTGATCTGGTTGCGATCAGTACATTTTCGGAACCCACGGGCTTATTGGAGAGTAAGGAGCTACTATGCGTTTCCACGGTTAAACTCATCCCAGTACTCGGCTAGGTGGCTACCGCGCGTCGAACTGGTGGTCTTACCATTGTCTAGCTCTCTGGCGTGGACAGACCTAGCAACAAACGGCACGGGTGGGCTGTTGTATCCATGCTGATGTCCGACATGGGTCTAGACGACCGGGCCGGATTGGCTGCCGAAAGGAGCTTTAACGGCAGATATAAGCTTGTTATCCCTCTCCCTTTTGTGGGTTCATTATCACATGAAAGGAGGGGTACTTTTATTCAGTTCTAGGGTTGCATGTGACAACGGTTAGATTCGATAAGCTTAGAGGTGATATCGTGATAGAATATAGAGCGTAACATTGATAAGTCTGGAATCCTCGTGTCACCACCCGGGGGTATCATCGTGGAATCATACGGCATCCCTATCTCACGAAAGCATCATGACCATGAACATGTGTTGCGTCAAAAGAGACTAATCGAGCAGACTCTAACGAACCGCGGGGGTGATAGGATTGTTCGATGGGTTCACCGCAACGTTAACGGAGTAATCCATTCGCACCGTCAAAAACGATATGGTCTTTGCGGCCGAGTGTGTGTGTGTTTCTCGCTCCAAAAATCTTTTCCGTAACTAGTACTTCAGGTCATGAGGCCAAAGGAAGCATACGTGCAAGTCCTGGAACACCAGCTGCAGTCTTGATACCTTACCCATCAACTCTACGGGGGGCCGGAGGACCTATAAATGTGCTTTGTAGGATCTCTCACCATGGGACGAGCGGTAACGGGTGTCTTTAGGAACGGGGCCTATATAAGAGGGCAATGAGGGTTTTCGCGACCTATGAGAAGCCTTAGAGCAGCCAATTATAGCATAAAAAATAGATCGGCTGCAACCGTAACGACGCACGCTTACTGCGACGCTATACATGTGTCCCCACTGAATACGTGTCCCTGGTTTGCAATCACGATCGTTCCCCCAGAGTAGGAACCCAACACTACTG'/>

    <sequence taxon='123' value='GGTGGAATTTTTGGAATACCTTTTCGGAATCGCATTCTCAAGCATCCTGCTTCGTACTGACACCCTGCCCGTACGTTGGCAGGGTCCGGAATAATAAATCGTGGGAACAGGTCGCATTCTGAAGTCTTACTACCAACGATGGTCGGTGAGACCTTGACCGGAAGGCTACTCCCTTACCTTCGCTTACAAAAGCCGTCCCCTACGAACCTTTGCTGCTATCCTCAACGCAACGAACAAAAGGGAAACACAACTATTCCGCAACAGCTCTAGAAAACGTGGCCGGGTTCCAGTTGTAAAGTGCTCCGTGGGGATAGTTATGTCCAGTCTCGTTGTACAAATTTTCGCGGGATCGTCCGCCAGCACGGCGATTCAAAGTTTTTCCGAATTCCAGTGGGCGGGACATACGAAGCGTAGCCGTAGCTCCCTGGTCACACCCATACGCAGAAAATCCGCGCGGTGATTCAGCACCTGTTTAGTCACAATGCTCAGCTCAACTCCCGACCGCCAACTCTCTGTCAGATCCGCTTGGTTGTCCCTCTCTAATAACATAGTTCACACCTGTGCTCAAAGACGACAAAGTTTCCCTCATATCCGGATCAGGCTGTCAGGTCCTCCTATGCAGAGGGATGCAGATCTGAGCACGAATGGGATCCCGATCGATTACCCCGACAGCGGCAAGAGTGGAACACAGTATTTGCAATAGCTTCGCGCGTGCCCCCGGAGCCATAGAGTTCTTACTCTGAAAATGACGCACTCAGAAACGGCCGACCAATGGGGCACTGATCACTGCGTTTGGGGGGTGCCTGGACGCCGGTCTATAACTACGCGTATCTCTATGCTTTAGCGGCCCTCTGTGTGGCGGTTTGGCGCTCAACGACAAGTGCACCCTACTATTACTGCTTGAGTCTAGTCCCAGCCTCTCGGATCACCCCAAGTCGTACCCAGAGCAATTGATCTGGTTGCGATCAGTACATTTTCGGAACCCACGGGCTTATTGGAGAGTAAGGAGCTACTATGCATTTCCACGGTTAAACTCATCCCAGTACTCGGCTAGGTGGCTACCGCGCGTCGAACTGGTGGTCTTACCATTGTCTAGCTCTCTGGCGTGGACAGACCTAGCAACAAACGGCACGGGTGGGCTGTTGTATCCATGCTGATGTCCGACATGGGTCTAGACGACCGGGCCGGATTGGCTGCCGAAAGGAGCTTTAACGGCAGATATAAGCTTGTTATCCCTCTCCCTTTTGTGGGTTCATTATCACATGAAAGGAGGGGTACTTTTATTCAGTTCTAGGGTTGCATGTGACAACGGTTAGATTCGATAAGCTTAGAGGTGATATCGTGATAGAATATAGAGCGTAACATTGATAAGTCTGGAATCCTCGTGTCACCACCCGGGGGTATCATCGTGGAATCATACGGCATCCCTATCTCACGAAAGCATCATGACCATGAACATGTGTTGCGTCAAAAGAGACTAATCGAGCAGACTCTAACGAACCGCGGGGGTGATAGGATTGTTCGATGGGTTCACCGCAACGTTAACGGAGTAATCCATTCGCACCGTCAAAAACGATATGGTCTTTGCGGCCGAGTGTGTGTGTGTTTCTCGCTCCAAAAATCTTTTCCGTAACTAGTACTTCAGGTCATGAGGCCAAAGGAAGCATACGTGCAAGTCCTGGAACACCAGCTGCAGTCTTGATACCTTACCCATCAACTCTACGGGGGGCCGGAGGACCTATAAATGTGCTTTGTAGGATCTCTCACCATGGGACGAGCGGTAACGGGTGTCTTTAGGAACGGGGCCTATATAAGAGGGCAATGAGGGTTTTCGCGACCTATGAGAAGCCTTAGAGCAGCCAATTATAGCATAAAAAATAGATCGGCTGCAACCGTAACGACGCACGCTTACTGCGACGCTATACATGTGTCCCCACTGAATACGTGTCCCTGGTTTGCAATCACGATCGTTCCCCCAGAGTAGGAACCCAACACTACTG'/>

    <sequence taxon='125' value='GGTGGAATTTTTGGAATACCTTTTCGGAATCGCATTCTCAAGCATCCTGCTTCGTACTGACACCCTGCCCGTACGTTGGCAGGGTCCGGAATAATAAATCGTGGGAACAGGTCGCATTCTGAAGTCTTACTACCAACGATGGTCGGTGAGACCTTGACCGGAAGGCTACTCCCTTACCTTCGCTTACAAAAGCCGTCCCCTACGAACCTTTGCTGCTATCCTCAACGCAACGAACAAAAGGGAAACACAACTATTCCGCAACAGCTCTAGAAAATGTGGCCGGGTTCCAGTTGTAAAGTGCTCCGTGGGGATAGTTATGTCCAGTCTCGTTGTACAAATTTTCGCGGGATCGTCCGCCAGCACGGCGATTCAAAGTTTTTCCGAATTCCAGTGGGCGGGACATACGAAGCGTAGCCGTAGCTCCCTGGTCACACCCATACGCAGAAAATCCGCGCGGTGATTCAGCACCTGTTTAGTCACAATGCTCAGCTCAACTCCCGACCGCCAACTCTCTGTCAGATCCGCTTGGTTGTCCCTCTCTAATAACATAGTTCACACCTGTGCTCAAAGACGACAAAGTTTCCCTCATATCCGGATCAGGCTGTCAGGTCCTCCTATGCAGAGGGATGCAGATCTGAGCACGAATGGGATCCCGATCGATTACCCCGACAGCGGCAAGAGTGGAACACAGTATTTGCAATAGCTTCGCGCGTGCCCCCGGAGCCATAGAGTTCTTACTCTGAAAATGACGCACTCAGAAACGGCCGACCAATGGGGCACTGATCACTGCGTTTGGGGGGTGCCTGGACGCCGGTCTATAACTACGCGTATCTCTATGCTTTAGCGGCCCTCTGTGTGGCGGTTTGGCGCTCAACGACAAGTGCACCCTACTATTACTGCTTGAGTCTAGTCCCAGCCTCTCGGATCACCCCAAGTCGTACCCAGAGCAATTGATCTGGTTGCGATCAGTACATTTTCGGAACCCACGGGCTTATTGGAGAGTAAGGAGCTACTATGCATTTCCACGGTTAAACTCATCCCAGTACTCGGCTAGGTGGCTACCGCGCGTCGAACTGGTGGTCTTACCATTGTCTAGCTCTCTGGCGTGGACAGACCTAGCAACAAACGGCACGGGTGGGCTGTTGTATCCATGCTGATGTCCGACATGGGTCTAGACGACCGGGCCGGATTGGCTGCCGAAAGGAGCTTTAACGGCAGATATAAGCTTGTTATCCCTCTCCCTTTTGTGGGTTCATTATCACATGAAAGGAGGGGTACTTTTATTCAGTTCTAGGGTTGCATGTGACAACGGTTAGATTCGATAAGCTTAGAGGTGATATCGTGATAGAATATAGAGCGTAACATTGATGAGTCTGGAATCCTCGTGTCACCACCCGGGGGTATCATCGTGGAATCATACGGCATCCCTATCTCACGAAAGCATCATGACCATGAACATGTGTTGCGTCAAAAGAGACTAATCGAGCAGACTCTAACGAACCGCGGGGGTGATAGGATTGTTCGATGGGTTCACCGCAACGTTAACGGAGTAATCCATTCGCACCGTCAAAAACGATATGGTCTTTGCGGCCGAGTGTGTGTGTGTTTCTCGCTCCAAAAATCTTTTCCGTAACTAGTACTTCAGGTCATGAGGCCAAAGGAAGCATACGTGCAAGTCCTGGAACACCAGCTGCAGTCTTGATACCTTACCCATCAACTCTACGGGGGGCCGGAGGACCTATAAATGTGCTTTGTAGGATCTCTCACCATGGGACGAGCGGTAACGGGTGTCTTTAGGAACGGGGCCTATATAAGAGGGCAATGAGGGTTTTCGCGACCTATGAGAAGCCTTAGAGCAGCCAATTATAGAATAAAAAATAGATCGGCTGCAACCGTAACGACGCACGCTTACTGCGACGCTATACATGTGTCCCCACTGAATACGTGTCCCTGGTTTGCAATCACGATCGTTCCCCCAGAGTAGGAACCCAACACTACTG'/>

    <sequence taxon='136' value='GGTGGAATTTTTGGAATACCTTTTCGGAATCGCATTCTCAAGCATCCTGCTTCGTACTGACACCCTGCCCGTACGTTGGCAGGGTCCGGAATAATAAATCGTGGGAACAGGTCGCATTCTGAAGTCTTACTACCAACGATGGTCGGTGAGACCTTGACCGGAAGGCTACTCCCTTACCTTCGCTTACAAAAGCCGTCCCCTACGAACCTTTGCTGCTATCCTCAACGCAACGAACAAAAGGGAAACACAACTATTCCGCAACAGCTCTAGAAAATGTGGCCGGGTTCCAGTTGTAAAGTGCTCCGTGGGGATAGTTATGTCCAGTCTCGTTGTACAAATTTTCGCGGGATCGTCCGCCAGCACGGCGATTCAAAGTTTTTCCGAATTCCAGTGGGCGGGACATACGAAGCGTAGCCGTAGCTCCCTGGTCACACCCATACGCAGAAAATCCGCGCGGTGATTCAGCACCTGTTTAGTCACAATGCTCAGCTCAACTCCCGACCGCCAACTCTCTGTCAGATCCGCTTGGTTGTCCCTCTCTAATAACATAGTTCACACCTGTGCTCAAAGACGACAAAGTTTCCCTCATATCCGGATCAGGCTGTCAGGTCCTCCTATGCAGAGGGATGCAGATCTGAGCACGAATGGGATCCCGATCGATTACCCCGACAGCGGCAAGAGTGGAACACAGTATTTGCAATAGCTTCGCGCGTGCCCCCGGAGCCATAGAGTTCTTACTCTGAAAATGACGCACTCAGAAACGGCCGACCAATGGGGCACTGATCACTGCGTTTGGGGGGTGCCTGGACGCCCGTCTATAACTACGCGTATCTCTATGCTTTAGCGGCCCTCTGTGTGGCGGTTTGGCGCTCAACGACAAGTGCACCCTACTATTACTGCTTGAGTCTAGTCCCAGCCTCTCGGATCACCCCAAGTCGTACCCAGAGCAATTGATCTGGTTGCGATCAGTACATTTTCGGAACCCACGGGCTTATTGGAGAGTAAGGAGCTACTATGCATTTCCACGGTTAAACTCATCCCAGTACTCGGCTAGGTGGCTACCGCGCGTCGAACTGGTGGTCTTACCATTGTCTAGCTCTCTGGCGTGGACAGACCTAGCAACAAACGGCACGGGTGGGCTGTTGTATCCATGCTGATGTCCGACATGGGTCTAGACGACCGGGCCGGATTGGCTGCCGAAAGGAGCTTTAACGGCAGATATAAGCTTGTTATCCCTCTCCCTTTTGTGGGTTCATTATCACATGAAAGGAGGGGTACTTTTATTCAGTTCTAGGGTTGCATGTGACAACGGTTAGATTCGATAAGCTTAGAGGTGATATCGTGATAGAATATAGAGCGTAACATTGATGAGTCTGGAATCCTCGTGTCACCACCCGGGGGTATCATCGTGGAATCATACGGCATCCCTATCTCACGAAAGCATCATGACCATGAACATGTGTTGCGTCAAAAGAGACTAATCGAGCAGACTCTAACGAACCGCGGGGGTGATAGGATTGTTCGATGGGTTCACCGCAACGTTAACGGAGTAATCCATTCGCACCGTCAAAAACGATATGGTCTTTGCGGCCGAGTGTGTGTGTGTTTCTCGCTCCAAAAATCTTTTCCGTAACTAGTACTTCAGGTCATGAGGCCAAAGGAAGCATACGTGCAAGTCCTGGAACACCAGCTGCAGTCTTGATACCTTACCCATCAACTCTACGGGGGGCCGGAGGACCTATAAATGTGCTTTGTAGGATCTCTCACCATGGGACGAGCGGTAACGGGTGTCTTTAGGAACGGGGCCTATATAAGAGGGCAATGAGGGTTTTCGCGACCTATGAGAAGCCTTAGAGCAGCCAATTATAGAATAAAAAATAGATCGGCTGCAACCGTAACGACGCACGCTTACTGCGACGCTATACATGTGTCCCCACTGAATACGTGTCCCTGGTTTGCAATCACGATCGTTCCCCCAGAGTAGGAACCCAACACTACTG'/>

    <sequence taxon='155' value='GGTGGAATTTTTGGAATACCCTTTCGGAATCGCATTCTCAAGCATCCTGCTTCGTACTGACACCCTGCCCGTACGTTGGCAGGGTCCGGAATAATAAATCGTGGGAACAGGTCGCATTCTGAAGTCTTACTACCAACGATGGTCGGTGAGACCTTGACCGGAAGGCTACTCCCTTACCTTCGCTTACAAAAGCCGTCCCCTACGAACCTTTGCTGCTATCCTCAACGCAACGAACAAAAGGGAAACACAACTATTCCGCAACAGCTCTAGAAAATGTGGCCGGGTTCCAGTTGTAAAGTGCTCCGTGGGGATAGTTATGTCCAGTCTCGTTGTACAAATTTTCGCGGGATCGTCCGCCAGCACGGCGATTCAAAGTTTTTCCGAATTCCAGTGGGCGGGACATACGAAGCGTAGCCGTAGCTCCCTGGTCACACCCATACGCAGAAAATCCGCGCGGTGATTCAGCACCTGTTTAGTCACAATGCTCAGCTCAACTCCCGACCGCCAACTCTCTGTCAGATCCGCTTGGTTGTCCCTCTCTAATAACATAGTTCACACCTGTGCTCAAAGACGACAAAGTTTCCCTCATATCCGGATCAGGCTGTCAGGTCCTCCTATGCAGAGGGATGCAGATCTGAGCACGAATGGGATCCCGATCGATTACCCCGACAGCGGCAAGAGTGGAACACAGTATTTGCAATAGCTTCGCGCGTGCCCCCGGAGCCATAGAGTTCTTACTCTGAAAATGACGCACTCAGAAACGGCCGACCAATGGGGCACTGATCACTGCGTTTGGGGGGTGCCTGGACGCCCGTCTATAACTACGCGTATCTCTATGCTTTAGCGGCCCTCTGTGTGGCGGTTTGGCGCTCAACGACAAGTGCACCCTACTATTACTGCTTGAGTCTAGTCCCAGCCTCTCGGATCACCCCAAGTCGTACCCAGAGCAATTGATCGGGTTGCGATCAGTACATTTTCGGAACCCACGGGCTTATTGGAGAGTAAGGAGCTACTATGCATTTCCACGGTTAAACTCATCCCAGTACTCGGCTAGGTGGCTACCGCGCGTCGAACTGGTGGTCTTACCATTGTCTAGCTCTCTGGCGTGGACAGACCTAGCAACAAACGGCACGGGTGGGCTGTTGTATCCATGCTGATGTCCGACATGGGTCTAGACGACCGGGCCGGATTGGCTGCCGAAAGGAGCTTTAACGGCAGATATAAGCTTGTTATCCCTCTCCCTTTTGTGGGTTCATTATCACATGAAAGGAGGGGTACTTTTATTCAGTTCTAGGGTTGCATGTGACAACGGTTAGATTCGATAAGCTTAGAGGTGATATCGTGATAGAATATAGAGCGTAACATTGATGAGTCTGGAATCCTCGTGTCACCACCCGGGGGTATCATCGTGGAATCATACGGCATCCCTATCTCACGAAAGCATCATGACCATGAACATGTGTTGCGTCAAAAGAGACTAATCGAGCAGACTCTAACGAACCGCGGGGGTGATAGGATTGTTCGATGGGTTCACCGCAACGTTAACGGAGTAATCCATTCGCACCGTCAAAAACGATATGGTCTTTGCGGCCGAGTGTGTGTGTGTTTCTCGCTCCAAAAATCTTTTCCGTAACTAGTACTTCAGGTCATGAGGCCAAAGGAAGCATACGTGCAAGTCCTGGAACACCAGCTGCAGTCTTGATACCTTACCCATCAACTCTACGGGGGGCCGGAGGACCTATAAATGTGCTTTGTAGGATCTCTCACCATGGGACGAGCGGTAACGGGTGTCTTTAGGAACGGGGCCTATATAAGAGGGCAATGAGGGTTTTCGCGACCTATGAGAAGCCTTAGAGCAGCCAATTATAGAATAAAAAATAGATCGGCTGCAACCGTAACGACGCACGCTTACTGCGACGCTATACATGTGTCCCCACTGAATACGTGTCCCTGGTTTGCAATCACGATCGTTCCCCCAGAGTAGGAACCCAACACTACTG'/>

    <sequence taxon='129' value='GGTGGAATTTTTGGAATACCTTTTCGGAATCGCATTCTCAAGCATCCTGCTTCGTACTGACACCCTGCCCGTACGTTGGCAGGGTCCGGAATCATAAATCGTGGGAACAGGTCGCATTCTGAAGTCTTACTACCAACGATGGTCGGTGAGACCTTGACCGGAAGGCTACTCCCTTACCTTCGCTTACAAAAGCCGTCCCCTACGAACCTTTGCTGCTATCCCCAACGCAACGAACAAAAGGGAAACACAACTATTCCGCAACAGCTCTAGAAAACGTGGCCGGGTTCCAGTTGTAAAGTGCTCCGTGGGGATAGTTATGTCCAGTCTCGTTGTACAAATTTTCGCGGGATCGTCCGCCAGCACGGCGATTCAAAGTTTTTCCGAATTCCAGTGGGCGGGACATACGAAGCGTAGCCGTAGCTCCCTGGTCACACCCATACGCAGAAAATCCGCGCGGTGATTCAGCACCTGTTTAGTCACAATGTTCAGCTCAACTCCCGACCGCCAACTCTCTGTCAGATCCGCTTGGTTGTCCCTCTCTAATAACATAGTTCACACCTGTGCTCAAAGACGACAAAGTTTCCCTCATATCCAGATCAGGCTGTCAGGTCCTCCTATGCAGAGGGATGCAGATCTGAGCACGAATGGGATCCCGATCGATTACCCCGACAGCGGCAAGAGTGGAACACAGTATTTGCAATAGCTTCGCGCGTGCCCCCGGAGCCATAGAGTTCTTACTCTGAAAATGACGCACTCAGAAACGGCCGACCAATGGGGCACTGATCACTGCGTTTGGGGGGTGCCTGGACGCCGGTCTATAACTACGCGTATCTCTATGCTTTAGCGGCCCTCTGTGTGGCGGTTTGGCGCTCAACGACAAGTGCACCCTACTATTACTGCTTGAGTCTAGTCCCAGCCTCTCGGATCACCCCAAGTCGTACCCAGAGCAATTGATCTGGTTGCGATCAGTACATTTTCGGAACCCACGGGCTTATTGGAGAGTAAGGAGCTGCTATGCGTTTCCACGGTTAAACTCATCCCAGTACTCGGCTAGGTGGCTACCGCGCGTCGGACTGGTGGTCTTACCATTGTCTAGCTCTCTGGCGTGGACAGACCTAGCAACAAACGGCACGGGTGGGCTGTTGTATCCATGCTGATGTCCGACATGGGTCTAGACGACCGGGCCGAATTGGCTGCCGAAAGGAGCTTTAACGGCAGATATAAGCTTGTTATCCCTCTCCCTTTTGTGGGTTCATTATCACATGAAAGGAGGGGTACTTTTATTCAGTTCTAGGGTTGCATGTGACAACGGTTAGATTCGATAAGCTTAGAGGTGATATCGTGATAGAATATAGAGCGTAACATTGATAAGTCTGGAATCCTCGTGTCACCACCCGGGGGTATCATCGTGGAATCATACGGCATCCCTATCTCACGAAAGCATCATGACCATGAACATGTGTTGCGTCAAAAGAGACTAATCGAGCAGACTCTAACGAACCGCGGGGGTGATAGGATTGTTCGATGGGTTCACCGCAACGTTAACGGAGTAATCCATTCGCACCGTCAAAAACGATATGGTCTTTGCGGCCGAGTGTGTGTGTGTTTCTCGCTCCAAAAATCTTTTCCGTAACTAGTACTTCAGGTCATGAGGCCAAAGGAAGCATACGTGCAAGTCCTGGAACACCAGCTGCAGTCTTGATACCTTACCCATCAACTCTACGGGGGGCCGGCGGACCTATAAATGTGCTTTGTAGGATCTCTCACCATGGGACGAGCGGTAACGGGTGTCTTTAGGAACGGGGCCTATATAAGAGGGCAATGAGGGTTTTCGCGACCTATGAGAAGCCTTAGAGCAGCCAATTATAGCATAAAAAATAGATCGGCTGCAACCGTAACGACGCACGCTTACTGCGACGCTATACATGTGTCCCCACTGAATACGTGTCCCTGGTTTGCAATCACGATCGTTCCCCCAGAGTAGGAACCCAACACTACTG'/>

    <sequence taxon='171' value='GGTGGAATTTTTGGAATACCTTTTCGGAATCGCATTCTCAAGCATCCTGCTTCGTACTGACACCCTGCCCGTACGTTGGCAGGGTCCGGAATCATAAATCGTGGGAACAGGTCGCATTCTGAAGTCTTACTACCAACGATGGTCGGTGAGACCTTGACCGGAAGGCTACTCCCTTACCTTCGCTTACAAAAGCCGTCCCCTACGAACCTTTGCTGCTATCCCCAACGCAACGAACAAAAGGGAAACACAACTATTCCGCAACAGCTCTAGAAAACGTGGCCGGGTTCCAGTTGTAAAGTGCTCCGTGGGGATAGTTATGTCCAGTCTCGTTGTACAAATTTTCGCGGGATCGTCCGCCAGCACGGCGATTCAGAGTTTTTCCGAATTCCAGTGGGCGGGACATACGAAGCGTAGCCGTAGCTCCCTGGTCACACCCATACGCAGAAAATCCGCGCGGTGATTCAGCACCTGTTTAGTCACAATGTTCAGCTCAACTCCCGACCGCCAACTCTCTGTCAGATCCGCTTGGTTGTCCCTCTCTAATAACATAGTTCACACCTGTGCTCAAAGACGACAAAGTTTCCCTCATATCCAGATCAGGCTGTCAGGTCCTCCTATGCAGAGGGATGCAGATCTGAGCACGAATGGGATCCCGATCGATTACCCCGACAGCGGCAAGAGTGGAACACAGTATTTGCAATAGCTTCGCGCGTGCCCCCGGAGCCATAGAGTTCTTACTCTGAAAATGACGCACTCAGAAACGGCCGACCAATGGGGCACTGATCACTGCGTTTGGGGGGTGCCTGGACGCCGGTCTATAACTACGCGTATCTCTATGCTTTAGCGGCCCTCTGTGTGGCGGTTTGGCGCTCAACGACAAGTGCACCCTACTATTACTGCTTGAGTCTAGTCCCAGCCTCTCGGATCACCCCAAGTCGTACCCAGAGCAATTGATCTGGTTGCGATCAGTACATTTTCGGAACCCACGGGCTTATTGGAGAGTAAGGAGCTGCTATGCGTTTCCACGGTTAAACTCATCCCAGTACTCGGCTAGGTGGCTACCGCGCGTCGGACTGGTGGTCTTACCATTGTCTAGCTCTCTGGCGTGGACAGACCTAGCAACAAACGGCACGGGTGGGCTGTTGTATCCATGCTGATGTCCGACATGGGTCTAGACGACCGGGCCGAATTGGCTGCCGAAAGGAGCTTTAACGGCAGATATAAGCTTGTTATCCCTCTCCCTTTTGTGGGTTCATTATCACATGAAAGGAGGGGTACTTTTATTCAGTTCTAGGGTTGCATGTGACAACGGTTAGATTCGATAAGCTTAGAGGTGATATCGTGATAGAATATAGAGCGTAACATTGATAAGTCTGGAATCCTCGTGTCACCACCCGGGGGTATCATCGTGGAATCATACGGCATCCCTATCTCACGAAAGCATCATGACCATGAACATGTGTTGCGTCAAAAGAGACTAATCGAGCAGACTCTAACGAACCGCGGGGGTGATAGGATTGTTCGATGGGTTCACCGCAACGTTAACGGAGTAATCCATTCGCACCGTCAAAAACGATATGGTCTTTGCGGCCGAGTGTGTGTGTGTTTCTCGCTCCAAAAATCTTTTCCGTAACTAGTACTTCAGGTCATGAGGCCAAAGGAAGCATACGTGCAAGTCCTGGAACACCAGCTGCAGTCTTGATACCTTACCCATCAACTCTACGGGGGGCCGGCGGACCTATAAATGTGCTTTGTAGGATCTCTCACCATGGGACGAGCGGTAACGGGTGTCTTTAGGAACGGGGCCTATATAAGAGGGCAATGAGGGTTTTCGCGACCTATGAGAAGCCTTAGAGCAGCCAATTATAGCATAAAAAATAGATCGGCTGCAACCGTAACGACGCACGCTTACTGCGACGCTATACATGTGTCCCCACTGAATACGTGTCCCTGGTTTGCAATCACGATCGTTCCCCCAGAGTAGGAACCCAACACTACTG'/>

    <sequence taxon='158' value='GGTGGAATTTTTGGAATACCTTTTCGGAATCGCATTCTCAAGCATCCTGCTTCGTACTGACACCCTGCCCGTACGTTGGCAGGGTCCGGAATAATAAATCGTGGGAACAGGTCGCATTCTGAAGTCTTACTACCAACGATGGTCGGTGAGACCTTGACCGGAAGGCTACTCCCTTACCTTCGCTTACAAAAGCCGTCCCCTACGAACCTTTGCTGCTATCCTCAACGCAACGAACAAAAGGGAAACACAACTATTCCGCAACAGCTCTAGAAAACGTGGCCGGGTTCCAGTTGTAAAGTGCTCCGTGGGGATAGTTATGTCCAGTCTCGTTGTACAAATTTTCGCGGGATCGTCCGCCAGCACGGCGATTCAAAGTTGTTCCGAATTCCAGTGGGCGGGACATACGAAGCGTAGCCGTAGCTCCCTGGTCACACCCATACGCAGAAAATCCGCGCGGTGATTCAGCACCTGTTTAGTCACAATGCTCAGCTCAACTCCCGACCGCCAACTCTCTGTCAGATCCGCTTGGTTGTCCCTCTCTAATAACATAGTTCACACCTGTGCTCAAAGACGACAAAGTTTCCCTCATATCCGGATCAGGCTGTCAGGTCCTCCTATGCAGAGGGATGCAGATCTGAGCACGAATGGGATCCCGATCGATTACCCCGACAGCGGCAAGAGTGGAACACAGTATTTGCAATAGCTTCGCGCGTGCCCCCGGAGCCATAGAGTTCTTACTCTGAAAATGACGCACTCAGAAACGGCCGACCAATGGGGCACTGATCACTGCGTTTGGGGGGTGCCTGGACGCCGGTCTATAACTACGCGTATCTCTATGCTTTAGCGGCCCTCTGTGTGGCGGTTTGGCGCTCAACGACAAGTGCACCCTACTATTACTGCTTAAGTCTAGTCCCAGCCTCTTGGATCACCCCAAGTCGTACCCAGAGCAATTGACCTGGTTGCGATCAGCACATTTTCGGAACCCACGGGCTTATTGGAGAGTAAGGAGCTACTATGCGTTTCCACGGTTAAAATCATCCCAGTACTCGGCTAGGTGGCTACCGCGCGTCGAACTGGTGGTCTTACCATTGTCTAGCTCTCTGGCGTGGACAGACCTAGCAACAAACGGCACGGGTGGGCTGTTGTATCCATGCTGATGTCCGACATGGGTCTAGACGACCGGGCCGGATTGGCTGCCGAAAGGAGCTTTAACGGCAGATATAAGCTTGTTATCCCTCTCCCTTTTGTGGGTTCATTATCACATGAAAGGAGGGGTACTTTTATTCAGTTCTAGGGTTGCATGTGACAACGGTTAGATTCGATAAGCTTAGAGGTGATATCGTGATAGAATATAGAGCGTAACATTGATAAGTCTGGAATCCTCGTGTCACCACCCGGGGGTATCATCGTGGAATCATACGGCATCCCTATCTCACGAAAGCATCATGACCATGAACATGTGTTGCGTCAAAAGAGACTAATCGAGCAGACTCTAACGAACCGCGGGGGTGATAGGATTGTTCGATGGGTTCACCGCAACGTTAACGGAGTAATCCATTCGCACCGGCAAAAACGATATGGTCTTTGCGGCCGAGTGTGTGTGTGTTTCTCGCTCCAAAAATCTTTTCCGTAACTAGTACTTCAGGTCATGAGGCCAAAGGAAGCATACGTGCAAGTCCTGGAACACCAGCTGCAGTCTTGATACCTTACCCATCAACTCTACGGGGGGCCGGCGGACCTATAAATGTGCTTTGTAGGATCTCTCACCATGGGACGAGCGGTAACGGGTGTCGTTAGGAACGGGGCCTATATAAGAGGGCAATGAGGGTTTTCGCGACCTATGAGAAGCCTTAGAGCAGCCAATTATAGCATAAAAAATAGATCGGCTGCAGCCGTAACGACGCACGCTTACTGCGACGCTATACATGTGTCCCCACTGAATACGTGTCCCTGGTTTGCAATCACGATCGTTCCCCCAGAGTAGGAACCCAACACTACTG'/>

    <sequence taxon='182' value='GGTGGAATTTTTGGAATACCTTTTCGGAATCGCATTCTCAAGCATCCTGCTTCGTACTGACACCCTGCCCGTACGTTGGCAGGGTCCGGAATAATAAATCGTGGGAACAGGTCGCATTCTGAAGTCTTACTACCAACGATGGTCGGTGAGACCTTGACCGGAAGGCTACTCCCTTACCTTCGCTTACAAAAGCCGTCCCCTACGAACCTTTGCTGCTATCCTCAACGCAACGAACAAAAGGGAAACACAACTATTCCGCAACAGCTCTAGAAAACGTGGCCGGGTTCCAGTTGTAAAGTGCTCCGTGGGGATAGTTATGTCCAGTCTCGTTGTACAAATTTTCGCGGGATCGTCCGCCAGCACGGCGATTCAAAGTTGTTCCGAATTCCAGTGGGCGGGACATACGAAGCGTAGCCGTAGCTCCCTGGTCACACCCATACGCAGAAAATCCGCGCGGTGATTCAGCACCTGTTTAGTCACAATGCTCAGCTCAACTCCCGACCGCCAACTCTCTGTCAGATCCGCTTGGTTGTCCCTCTCTAATAACATAGTTCACACCTGTGCTCAAAGACGACAAAGTTTCCCTCATATCCGGATCAGGCTGTCAGGTCCTCCTATGCAGAGGGATGCAGATCTGAGCACGAATGGGATCCCGATCGATTACCCCGACAGCGGCAAGAGTGGAACACAGTATTTGCAATAGCTTCGCGCGTGCCCCCGGAGCCATAGAGTTCTTACTCTGAAAATGACGCACTCAGAAACGGCCGACCAATGGGGCACTGATCACTGCGTTTGGGGGGTGCCTGGACGCCGGTCTATAACTACGCGTATCTCTATGCTTTAGCGGCCCTCTGTGTGGCGGTTTGGCGCTCAACGACAAGTGCACCCTACTATTACTGCTTAAGTCTAGTCCCAGCCTCTTGGATCACCCCAAGTCGTACCCAGAGCAATTGACCTGGTTGCGATCAGCACATTTTCGGAACCCACGGGCTTATTGGAGAGTAAGGAGCTACTATGCGTTTCCACGGTTAAAATCATCCCAGTACTCGGCTAGGTGGCTACCGCGCGTCGAACTGGTGGTCTTACCATTGTCTAGCTCTCTGGCGTGGACAGACCTAGCAACAAACGGCACGGGTGGGCTGTTGTATCCATGCTGATGTCCGACATGGGTCTAGACGACCGGGCCGGATTGGCTGCCGAAAGGAGCTTTAACGGCAGATATAAGCTTGTTATCCCTCTCCCTTTTGTGGGTTCATTATCACATGAAAGGAGGGGTACTTTTATTCAGTTCTAGGGTTGCATGTGACAACGGTTAGATTCGATAAGCTTAGAGGTGATATCGTGATAGAATATAGAGCGTAACATTGATAAGTCTGGAATCCTCGTGTCACCACCCGGGGGTATCATCGTGGAATCATACGGCATCCCTATCTCACGAAAGCATCATGACCATGAACATGTGTTGCGTCAAAAGAGACTAATCGAGCAGACTCTAACGAACCGCGGGGGTGATAGGATTGTTCGATGGGTTCACCGCAACGTTAACGGAGTAATCCATTCGCACCGGCAAAAACGATATGGTCTTTGCGGCCGAGTGTGTGTGTGTTTCTCGCTCCAAAAATCTTTTCCGTAACTAGTACTTCAGGTCATGAGGCCAAAGGAAGCATACGTGCAAGTCCTGGAACACCAGCTGCAGTCTTGATACCTTACCCATCAACTCTACGGGGGGCCGGCGGACCTATAAATGTGCTTTGTAGGATCTCTCACCATGGGACGAGCGGTAACGGGTGTCGTTAGGAACGGGGCCTATATAAGAGGGCAATGAGGGTTTTCGCGACCTATGAGAAGCCTTAGAGCAGCCAATTATAGCATAAAAAATAGATCGGCTGCAGCCGTAACGACGCACGCTTACTGCGACGCTATACATGTGTCCCCACTGAATACGTGTCCCTGGTTTGCAATCACGATCGTTCCCCCAGAGTAGGAACCCAACACTACTG'/>

    <sequence taxon='99' value='GGTGGAATTCTTGGAATACCTTTTCGGAATCGCATTCTCAAGCATCCTGCTTCGTACTGACACCCTGCCCGTACGTTGGCAGGGTCCGGAATAATAAATCGTGGGAACAGGTCGCATTCTGAAGTCTTACTACCAACGATGGTCGGTGAGACCTTGACCGGAAGGCTACTCCCTTACCTTCGCTTACAAAAGCCGTCCCCTACGAACCTTTGCTGCTATCCTCAACGCAACGAACAAAAGGGAAACACAACTATTCCGCAACAGCTCTAGAAAACGTGGCCGGGTTCCAGTTGTAAAGTGCTCCGTGGGGATAGTTATGTCCAGTTTCGTTGTACAAATTTTCGCGGGATCGTCCGCCAGCACGGCGATTCAAAGTTTTTCCGAATTCCAGTGGGCGGGACATACGAAGCGTAGCCGTAGCTCCCTGGTCACACCCATACGCAGAAGATCCGCGCGGTGATTCAGCACCTGTTTAGTCACAATGCTCAGCTCAACTCCCGACCGCCAACTCTCTGTCAGATCCGCTTGGTTGTCCCTCTCTAATAACATAGTTCACACCTGTGCTCAAAGACGACAAAGCTTCCCTCATATCCGGATCAGGCTGTCAGGTCCTCCTATGCAGAGGGATGCAGATCTGAGCACGAATGGGATCCCGATCGATTACCCCGATAGCGGCAAGAGTGGAACACAGTATTTGCAATAGCTTCGCGCGTGCCCCCGGAGCCATAGAGTTCTTACTCTGAAAATGACGCACTCAGAAACGGCCGAACAATGGGGCACTGATCACTGCGTTTGGGGGGTGCCTGGACGCTGGTCTATAACTACGCGTATCTCTATGCTTTAGCGGCCCTCTGTGTGGCGGTTTGGCGCTCAACGACAAGTGCACCCTACTATTACTGCTTGAGTCTAGTCCCAGCCTCTCGGATCACCCCAAGTCGTACCCAGAGCAATTGATCTGGTTGCGATCAGTACATTTTCGGAACCCACGGGCTTATTGGAGAGTAAGGAGCTACTATGCGTTTCCACGGTTAAACTCATCCCAGTACTCGGCTAGGTGGCTACCGCGCGTCGAACTGGTGGTCTTACCATTGTCTAGCTCTCTGGCGTGGACAGACCTAGCAACAAACGGCACGGGTGGGCTGTTGTATCCATGCTGATGTCCGACATGGGTCTAGACGACCGGGCCGGATTGGCTGCCGAAAGGAGCTTTAACGGCAGATATAAGCTTGTTATCCCTCTCCCTTTTGTGGGTTCATTATCACATGAAAGGAGGGGTACTTTTATTCAGTTCTAGGGTTGCATATGACAACGGTTAGATTCGATAAGCTTAGAGGTGATATCGTGATAGAATATAGAGCGTAACATTGATAAGTCTGGAATCCTCGTGTCACCACCCGGGGGTATCATCGTGGAATCATACGGCATCCCTATCTCACGAAAGCATCATGACCATGAACATGTGTTGCGTCAAAAGAGACTAATCGAGCAGACTCTAACGAACCGCGGGGGTGATAGGATTGTTCGATGGGTTCACCGCAACGTTAACGGAGTAATCCATTCGCACCGTCAAAAACGATATGGTCTTTGCGGCCGAGTGTGTGTGTGTTTCTCGCTCCAAAAATCTTTTCCGTAACTAGTACTTCAGGTCATGAGGCCAAAGGAAGCATACGTGCAAGTCCTGGAACACCAGCTGCAGTCTTGATACCTTACCCATCAACTCTACGGGGGGCCGGAGGACCTATAAATGTGCTTTGTAGAATCTCTCACCATGGGACGAGCGGTAACGGGTGTCTTTAGGAACGGGGCCTATATAAGAGGGCAATGAGGGTTTTCGCGACCTATGAGAAGCCTTAGAGCAGCCAATTATAGCATAAAAAATAGATCGGCTGCAACCGTAACGACGCACGCTTACTGCGACGCTATACATGTGTCCCCACTGAATACGTGTCCCTGGTTTGCAATCACGATCGTTCCCCCAGAGTAGGAACCCAACACTACTG'/>

    <sequence taxon='154' value='GGTGGAATTCTTGGAATACCTTTTCGGAATCGCATTCTCAAGCATCCTGCTTCGTACTGACACCCTGCCCGTACGTTGGCAGGGTCCGGAATAATAAATCGTGGGAACAGGTCGCATTCTGAAGTCTTACTACCAACGATGGTCGGTGAGACCTTGACCGGAAGGCTACTCCCTTACCTTCGCTTACAAAAGCCGTCCCCTACGAACCTTTGCTGCTATCCTCAACGCAACGAACAAAAGGGAAACACAACTATTCCGCAACAGCTCTAGAAAACGTGGCCGGGTTCCAGTTGTAAAGTGCTCCGTGGGGATAGTTATGTCCAGTTTCGTTGTACAAATTTTCGCGGGATCGTCCGCCAGCACGGCGATTCAAAGTTTTTCCGAATTCCAGTGGGCGGGACATACGAAGCGTAGCCGTAGCTCCCTGGTCACACCCGTACGCAGAAGATCCGCGCGGTGATTCAGCACCTGTTTAGTCACAATGCTCAGCTCAACTCCCGACCGCCAACTCTCTGTCAGATCCGCTTGGTTGTCCCTCTCTAATAACATAGTTCACACCTGTGCTCAAAGACGACAAAGCTTCCCTCATATCCGGATCAGGCTGTCAGGTCCTCCTATGCAGAGGGATGCAGATCTGAGCACGAATGGGATCCCGATCGATTACCCCGATAGCGGCAAGAGTGGAACACAGTATTTGCAATAGCTTCGCGCGTGCCCCCGGAGCCATAGAGTTCTTACTCTGAAAATGACGCACTCAGAAACGGCCGAACAATGGGGCACTGATCACTGCGTTTGGGGGGTGCCTGGACGCTGGTCTATAACTACGCGTATCTCTATGCTTTAGCGGCCCTCTGTGTGGCGGTTTGGCGCTCAACGACAAGTGCACCCTACTATTACTGCTTGAGTCTAGTCCCAGCCTCTCGGATCACCCCAAGTCGTACCCAGAGCAATTGATCTGGTTGCGATCAGTACATTTTCGGAACCCACGGGCTTATTGGAGAGTAAGGAGCTACTATGCGTTTCCACGGTTAAGCTCATCCCAGTACTCGGCTAGGTGGCTACCGCGCGTCGAACTGGTGGTCTTACCATTGTCTAGCTCTCTGGCGTGGACAGACCTAGCAACAAACGGCACGGGTGGGCTGTTGTATCCATGCTGATGTCCGACATGGGTCTAGACGACCGGGCCGGATTGGCTGCCGAAAGGAGCTTTAACGGCAGATATAAGCTTGTTATCCCTCTCCCTTTTGTGGGTTCATTATCACATGAAAGGAGGGGTACTTTTATTCAGTTCTAGGGTTGCATATGACAACGGTTAGATTCGATAAGCTTAGAGGTGATATCGTGATAGAATATAGAGCGTAACATTGATAAGTCTGGAATCCTCGTGTCACCACCCGGGGGTATCATCGTGGAATCATACGGCATCCCTATCTCACGAAAGCATCATGACCATGAACATGTGTTGCGTCAAAAGAGACTAATCGAGCAGACTCTAACGAACCGCGGGGGTGATAGGATTGTTCGATGGGTTCACCGCAACGTTAACGGAGTAATCCATTCGCACCGTCAAAAACGATATGGTCTTTGCGGCCGAGTGTGTGTGTGTTTCTCGCTCCAAAAATCTTTTCCGTAACTAGTACTTCAGGTCATGAGGCCAAAGGAAGCATACGTGCAAGTCCTGGAACACCAGCTGCAATCTTGATACCTTACCCATCAACTCTACGGGGGGCCGGAGGACCTATAAATGTGCTTTGTAGAATCTCTCACCATGGGACGAGCGGTAACGGGTGTCTTTAGGAACGGGGCCTATATAAGAGGGCAATGAGGGTTTTCGCGACCTATGAGAAGCCTTAGAGCAGCCAATTATAGCATAAAAAATAGATCGGCTGCAACCGTAACGACGCACGCTTACTGCGACGCTATACATGTGTCCCCACTGTATACGTGTCCCTGGTTTGCAATCACGATCGTTCCCCCAGAGTAGGAACCCAACACTACTG'/>

    <sequence taxon='192' value='GGTGGAATTCTTGGAATACCTTTTCGGAATCGCATTCTCAAGCATCCTGCTTCGTACTGACACCCTGCCCGTACGTTGGCAGGGTCCGGAATAATAAATCGTGGGAACAGGTCGCATTCTGAAGTCTTACTACCAACGATGGTCGGTGAGACCTTGACCGGAAGGCTACTCCCTTACCTTCGCTTACAAAAGCCGTCCCCTACGAACCTTTGCTGCTATCCTCAACGCAACGAACAAAAGGGAAACACAACTATTCCGCAACAGCTCTAGAAAACGTGGCCGGGTTCCAGTTGTAAAGTGCTCCGTGGGGATAGTTATGTCCAGTTTCGTTGTACAAATTTTCGCGGGATCGTCCGCCAGCACGGCGATTCAAAGTTTTTCCGAATTCCAGTGGGCGGGACATACGAAGCGTAGCCGTAGCTCCCTGGTCACACCCGTACGCAGAAGATCCGCGCGGTGATTCAGCACCTGTTTAGTCACAATGCTCAGCTCAACTCCCGACCGCCAACTCTCTGTCAGATCCGCTTGGTTGTCCCTCTCTAATAACATAGTTCACACCTGTGCTCAAAGACGACAAAGCTTCCCTCATATCCGGATCAGGCTGTCAGGTCCTCCTATGCAGAGGGATGCAGATCTGAGCACGAATGGGATCCCGATCGATTACCCCGATAGCGGCAAGAGTGGAACACAGTATTTGCAATAGCTTCGCGCGTGCCCCCGGAGCCATAGAGTTCTTACTCTGAAAATGACGCACTCAGAAACGGCCGAACAATGGGGCACTGATCACTGCGTTTGGGGGGTGCCTGGACGCTGGTCTATAACTACGCGTATCTCTATGCTTTAGCGGCCCTCTGTGTGGCGGTTTGGCGCTCAACGACAAGTGCACCCTACTATTACTGCTTGAGTCTAGTCCCAGCCTCTCGGATCACCCCAAGTCGTACCCAGAGCAATTGATCTGGTTGCGATCAGTACATTTTCGGAACCCACGGGCTTATTGGAGAGTAAGGAGCTACTATGCGTTTCCACGGTTAAGCTCATCCCAGTACTCGGCTAGGTGGCTACCGCGCGTCGAACTGGTGGTCTTACCATTGTCTAGCTCTCTGGCGTGGACAGACCTAGCAACAAACGGCACGGGTGGGCTGTTGTATCCATGCTGATGTCCGACATGGGTCTAGACGACCGGGCCGGATTGGCTGCCGAAAGGAGCTTTAACGGCAGATATAAGCTTGTTATCCCTCTCCCTTTTGTGGGTTCATTATCACATGAAAGGAGGGGTACTTTTATTCAGTTCTAGGGTTGCATATGACAACGGTTAGATTCGATAAGCTTAGAGGTGATATCGTGATAGAATATAGAGCGTAACATTGATAAGTCTGGAATCCTCGTGTCACCACCCGGGGGTATCATCGTGGAATCATACGGCATCCCTATCTCACGAAAGCATCATGACCATGAACATGTGTTGCGTCAAAAGAGACTAATCGAGCGGACTCTAACGAACCGCGGGGGTGATAGGATTGTTCGATGGGTTCACCGCAACGTTAACGGAGTAATCCATTCGCACCGTCAAAAACGATATGGTCTTTGCGGCCGAGTGTGTGTGTGTTTCTCGCTCCAAAAATCTTTTCCGTAACTAGTACTTCAGGTCATGAGGCCAAAGGAAGCATACGTGCAAGTCCTGGAACACCAGCTGCAATCTTGATACCTTACCCATCAACTCTACGGGGGGCCGGAGGACCTATAAATGTGCTTTGTAGAATCTCTCACCATGGGACGAGCGGTAACGGGTGTCTTTAGGAACGGGGCCTATATAAGAGGGCAATGAGGGTTTTCGCGACCTATGAGAAGCCTTAGAGCAGCCAATTATAGCATAAAAAATAGATCGGCTGCAACCGTAACGACGCACGCTTACTGCGACGCTATACATGTGTCCCCACTGTATACGTGTCCCTGGTTTGCAATCACGATCGTTCCCCCAGAGTAGGAACCCAACACTACTG'/>

    <sequence taxon='65' value='GGTGGAATTTTTGGAATACCTTTTCGGAATCGCATTCTCAATCATCCTGCTTCGTACTGACACCCTGCCCGTACGTTGGCAGGGTCCGGAATAATAAATCGTGGGAACAGGTCGCATTCTGAAGTCTTACTACCAACGATGGTCGGTGAGACCTTGACCGGAAGGCTACTCCCTTACCTTCGCTTACAAAAGCCGTCCCCTACGAACCTTTGCTGCTATCCTCAACGCAACGAACAAAAGGGAAACACAACTATTCCGCAACAGCTCTAGAAAACGTGGCCGGGTTCCAGTTGTAAAGTGCTCCGTGGGGATAGTTATGTCCAGTCTCGTTGTACAAATTTTCGCGGGATCGTCCGCCAGCACGGCGATTCAAAGTTTTTCCGAATTCCAGTGGGCGGGACATACGAAGCGTAGCCGTAGCTCCCTGGTCACACCCATACGCAGGAGATCCGCGCGGTGATTCAGCACCTGTTTAGTCACAATGCTCAGCTCAACTCCCGACCGCCAACTCTCTGTCAGATCCGCTTGGTTGTCCCTCTCTAATAACATAGTTCACACCTGTGCTCAAAGACGACAAAGCTTCCCTCATATCCGGATCAGGCTGTCAGGTCCTCCTATGCAGAGGGATGCAGATCTGAGCACGAATGGGATCCCGATCGATTACCCCGACAGCGGCAAGAGTGGAACACAGTATTTGCAATAGCTTCGCGCGTGCCCCCGGAGCCATAGAGTTCTTACTCTGAAAATGACGCACTCAGAAACGGCCGACCAATGGGGCACTGATCACTGCGTTTGGGGGGTGCCTGGACGCTGGTCTATAACTACGCGTATCTCTATGCTTTAGCGGCCCTCTGTGTGGCGGTTTGGCGCTCAACGACAAGTGCACCCTACTATTACTGCTTGAGTCTAGTCCCAGCCTCTCGGATCACCCCAAGTCGTACCCAGAGCAATTGATCTGGTTGCGATCAGTACATTTTCGGAACCCACGGGCTTATTGGAGAGTAAGGAGCTACTATGCGTTTCCACGGTTAAACTCATCCCAGTGCTCGGCTAGGTGGCTACCGCGCGTCGAACTGGTGGTCTTACCATTGTCTAGCTCTCTGGCGTGGACAGACCTAGCAACAAACGGCACGGGTGGGCTGTTGTATCCATGCTGATGTCCGACATGGGTCTAGACGACCGGGCCGGATTGGCTGCCGAAAGGAGCTCTAACGGCAGATATAAGCTTGTTATCCCTCTCCCTTTTGTGGGTTCATTATCACATGAAAGGAGGGGTACTTTTATTCAGTTCTAGGGTTGCATATGACAACGGTTAGATTCGATAAGCTTAGAGGTGATATCGTGATAGAATATAGAGCGTAACATTGATAAGTCTGGAATCCTCGTGTCACCACCCGGGGGTATCATTGTGGAATCATACGGCATCCCTATCTCACGAAAGCATCATGACCATGAACATGTGTTGCGTCAAAAGAGACTAATCGAGCAGACTCTAACGAACCGCGGGGGTGATAGGATTGTTCGATGGGTTCACCGCAACGTTAACGGAGTAATCCATTCGCACCGTCAAAAACGATATGGTCTTTGCGGCCGAGTGTGTGTGTGTTTCTCGCTCCAAAAATCTTTTCCGCAACTAGTACTTCAGGTTATGAGGCCAAAGGAAGCATACGTGCAAGTCCTGGAACACCAGCTGCAGTCTTGATCCCTTACCCATCAACTCTACGGGGGGCCGGAGGACCTATAAATGTGCTTTGTAGGATCTCTCACCATGGGACGAGCGGTAACGGGTGTCTTTAGGAACGGGGCCTATATAAGAGGGCAATGAGGGTTTTCGCGACCTATGAGAAGCCTTAGAGCAGCCAATTATAGCATAAAAAATAGATCGGCTGCAACCGTAACGACGCACGCTTACTGCGACGCTATACATGTGTCCCCACTGAATACGTGTCCCTGGTTTGCAATCACGATCGTTCCCCCAGAGTAGGAACCCAACACTACTG'/>

    <sequence taxon='91' value='GGTGGAATTTTTGGAATACCTTTTCGGAATCGCATTCTCAATCATCCTGCTTCGTACTGACACCCTGCCCGTACGTTGGCAGGGTCCGGAATCATAAATCGTGGGAACAGGTCGCATTCTGAAGTCTTACTACCAACGATGGTCGGTGAGACCTTGACCGGAAGGCTACTCCCTTACCTTCGCTTACAAAAGCCGTCCCCTACGAACCTTTGCTGCTATCCTCAACGCAACGAACAAAAGGGAAACACAACTATTCCGCAACAGCTCTAGAAAACGTGGCCGGGTTCCAGTTGTAAAGTGCTCCGTGGGGATAGTTATGTCCAGTCTCATTGTACAAATTTTCGCGGGATCGTCCGCCAGCACGGCGATTCAAAGTTTTTCCGAATTCCAGTGGGCGGGACATACGAAGCGTAGCCGTAGCTCCCTGGTCACACCCATACGCAGGAGATCCGCGCGGTGATTCAGCACCTGTTTAGTCACAATGCTCAGCTCAACTCCCGACCGCCAACTCTCTGTCAGATCCGCTTGGTTGTCCCTCTCTAATAACATAGTTCACACCTGTGCTCAAAGACGACAAAGCTTCCCTCATATCCGGATCAGGCTGTCAGGTCCTCCTATGCAGAGGGATGCAGATCTGAGCACGAATGGGATCCCGATCGATTACCCCGACAGCGGCAAGAGTGGAACACAGTATTTGCAATAGCTTCGCGCGTGCCCCCGGAGCCATAGAGTTCTTACTCTGAAAATGACGCACTCAGAAACGGCCGACCAATGGGGCACTGATCACTGCGTTTGGGGGGTGCCTGGACGCTGGTCTATAACTACGCGTATCTCTATGCTTTAGCGGCCCTCTGTGTGGCGGTTTGGCGCTCAACGACAAGTGCACCCTACTATTACTGCTTGAGTCTAGTCCCAGCCTCTCGGATCACCCCAAGTCGTACCCAGAGCAATTGATCTGGTTGCGATCAGTACATTTTCGGAACCCACGGGCTTATTGGAGAGTAAGGAGCTACTATGCGTTTCCACGGTTAAACTCATCCCAGTGCTCGGCTAGGTGGCTACCGCGCGTCGAACTGGTGGTCTTACCATTGTCTAGCTCTCTGGCGTGGACAGACCTAGCAACAAACGGCACGGGTGGGCTGTTGTATCCATGCTGATGTCCGACATGGGTCTAGACGAGCGGGCCGGATTGGCTGCCGAAAGGAGCTCTAACGGCAGATATAAGCTTGTTATCCCTCTCCCTTTTGTGGGTTCATTATCACATGAAAGGAGGGGTACTTTTATTCAGTTCTAGGGTTGCATATGACAACGGTTAGATTCGATAAGCTTAGAGGTGATATCGTGATAGAATATAGAGCGTAACATTGATAAGTCTGGAATCCTCGTGTCACCACCCGGGGGTATCATTGTGGAATCATACGGCATCCCTATCTCACGAAAGCATCATGACCATGAACATGTGTTGCGTCAAAAGAGACTAATCGAGCAGACTCTAACGAACCGCGGGGGTGATAGGATTGTTCGATGGGTTCACCGCAACGTTAACGGAGTAATCCATTCGCACCGTCAAAAACGATATGGTCTTTGCGGCCGAGTGTGTGTGTGTTTCTCGCTCCAAAAATCTTTTCCGCAACTAGTACTTCAGGTTATGAGGCCAAAGGAAGCATACGTGCAAGTCCTGGAACACCAGCTGCAGTCTTGATCCCTTGCCCATCAACTCTACGGGGGGCCGGAGGACCTATAAATGTGCTTTGTAGGATCTCTCACCATGGGACGAGCGGTAACGGGTGTCTTTAGGAACGGGGCCTATATAAGAGGGCAATGAGGGTTTTCGCGACCTATAAGAAGCCTTAGAGCAGCCAATTATAGCATAAAAAATAGATCGGCTGCAACCGTAACGACGCACGCTTACTGCGACGCTATACATGTGTCCCCACTGAATACGTGTCCCTGGTTTGCAATCACGATCGTTCCCCCAGAGTAGGAACCCAACACTACTG'/>

    <sequence taxon='97' value='GGTGGAATTTTTGGAATACCTTTTCGGAATCGCATTCTCAATCATCCTGCTTCGTACTGACACCCTGCCCGTACGTTGGCAGGGTCCGGAATCATAAATCGTGGGAACAGGTCGCATTCTGAAGTCTTACTACCAACGATGGTCGGTGAGACCTTGACCGGAAGGCTACTCCCTTACCTTCGCTTACAAAAGCCGTCCCCTACGAACCTTTGCTGCTATCCTCAACGCAACGAACAAAAGGGAAACACAACTATTCCGCAACAGCTCTAGAAAACGTGGCCGGGTTCCAGTTGTAAAGTGCTCCGTGGGGATAGTTATGTCCAGTCTCATTGTACAAATTTTCGCGGGATCGTCCGCCAGCACGGCGATTCAAAGTTTTTCCGAATTCCAGTGGGCGGGACATACGAAGCGTAGCCGTAGCTCCCTGGTCACACCCATACGCAGGAGATCCGCGCGGTGATTCAGCACCTGTTTAGTCACAATGCTCAGCTCAACTCCCGACCGCCAACTCTCTGTCAGATCCGCTTGGTTGTCCCTCTCTAATAACATAGTTCACACCTGTGCTCAAAGACGACAAAGCTTCCCTCATATCCGGATCAGGCTGTCAGGTCCTCCTATGCAGAGGGATGCAGATCTGAGCACGAATGGGATCCCGATCGATTACCCCGACAGCGGCAAGAGTGGAACACAGTATTTGCAATAGCTTCGCGCGTGCCCCCGGAGCCATAGAGTTCTTACTCTGAAAATGACGCACTCAGAAACGGCCGACCAATGGGGCACTGATCACTGCGTTTGGGGGGTGCCTGGACGCTGGTCTATAACTACGCGTATCTCTATGCTTTAGCGGCCCTCTGTGTGGCGGTTTGGCGCTCAACGACAAGTGCACCCTACTATTACTGCTTGAGTCTAGTCCCAGCCTCTCGGATCACCCCAAGTCGTACCCAGAGCAATTGATCTGGTTGCGATCAGTACATTTTCGGAACCCACGGGCTTATTGGAGAGTAAGGAGCTACTATGCGTTTCCACGGTTAAACTCATCCCAGTGCTCGGCTAGGTGGCTACCGCGCGTCGAACTGGTGGTCTTACCATTGTCTAGCTCTCTGGCGTGGACAGACCTAGCAACAAACGGCACGGGTGGGCTGTTGTATCCATGCTGATGTCCGACATGGGTCTAGACGAGCGGGCCGGATTGGCTGCCGAAAGGAGCTCTAACGGCAGATATAAGCTTGTTATCCCTCTCCCTTTTGTGGGTTCATTATCACATGAAAGGAGGGGTACTTTTATTCAGTTCTAGGGTTGCATATGACAACGGTTAGATTCGATAAGCTTAGAGGTGATATCGTGATAGAATATAGAGCGTAACATTGATAAGTCTGGAATCCTCGTGTCACCACCCGGGGGTATCATTGTGGAATCATACGGCATCCCTATCTCACGAAAGCATCATGACCATGAACATGTGTTGCGTCAAAAGAGACTAATCGAGCAGACTCTAACGAACCGCGGGGGTGATAGGATTGTTCGATGGGTTCACCGCAACGTTAACGGAGTAATCCATTCGCACCGTCAAAAACGATATGGTCTTTGCGGCCGAGTGTGTGTGTGTTTCTCGCTCCAAAAATCTTTTCCGCAACTAGTACTTCAGGTTATGAGGCCAAAGGAAGCATACGTGCAAGTCCTGGAACACCAGCTGCAGTCTTGATCCCTTGCCCATCAACTCTACGGGGGGCCGGAGGACCTATAAATGTGCTTTGTAGGATCTCTCACCATGGGACGAGCGGTAACGGGTGTCTTTAGGAACGGGGCCTATATAAGAGGGCAATGAGGGTTTTCGCGACCTATAAGAAGCCTTAGAGCAGCCAATTATAGCATAAAAAATAGATCGGCTGCAACCGTAACGACGCACGCTTACTGCGACGCTATACATGTGTCCCCACTGAATACGTGTCCCTGGTTTGCAATCACGATCGTTCCCCCAGAGTAGGAACCCAACACTACTG'/>

    <sequence taxon='103' value='GGTGGAATTTTTGGAATACCTTTTCGGAATCGCATTCTCAATCATCCTGCTTCGTACTGACACCCTGCCCGTACGTTGGCAGGGTCCGGAATCATAAATCGTGGGAACAGGTCGCATTCTGAAGTCTTACTACCAACGATGGTCGGTGAGACCTTGACCGGAAGGCTACTCCCTTACCTTCGCTTACAAAAGCCGTCCCCTACGAACCTTTGCTGCTATCCTCAACGCAACGAACAAAAGGGAAACACAACTATTCCGCAACAGCTCTAGAAAACGTGGCCGGGTTCCAGTTGTAAAGTGCTCCGTGGGGATAGTTATGTCCAGTCTCATTGTACAAATTTTCGCGGGATCGTCCGCCAGCACGGCGATTCAAAGTTTTTCCGAATTCCAGTGGGCTGGACATACGAAGCGTAGCCGTAGCTCCCTGGTCACACCCATACGCAGGAGATCCGCGCGGTGATTCAGCACCTGTTTAGTCACAATGCTCAGCTCAACTCCCGACCGCCAACTCTCTGTCAGATCCGCTTGGTTGTCCCTCTCTAATAACATAGTTCACACCTGTGCTCAAAGACGACAAAGCTTCCCTCATATCCGGATCAGGCTGTCAGGTCCTCCTATGCAGAGGGATGCAGATCTGAGCACGAATGGGATCCCGATCGATTACCCCGACAGCGGCAAGAGTGGAACACAGTATTTGCAATAGCTTCGCGCGTGCTCCCGGAGCCATAGAGTTCTTACTCTGAAAATGACGCACTCAGAAACGGCCGACCAATGGGGCACTGATCACTGCGTTTGGGGGGTGCCTGGACGCTGGTCTATAACTACGCGTATCTCTATGCTTTAGCGGCCCTCTGTGTGGCGGTTTGGCGCTCAACGACAAGTGCACCCTACTATTACTGCTTGAGTCTAGTCCCAGCCTCTCGGATCACCCCAAGTCGTACCCAGAGCAATTGATCTGGTTGCGATCAGTACATTTTCGGAACCCACGGGCTTATTGGAGAGTAAGGAGCTACTATGCGTTTCCACGGTTAAACTCATCCCAGTGCTCGGCTAGGTGGCTACCGCGCGTCGAACTGGTGGTCTTACCATTGTCTAGCTCTCTGGCGTGGACAGACCTAGCAACAAACGGCACGGGTGGGCTGTTGTATCCATGCTGATGTCCGACATGGGTCTAGACGAGCGGGCCGGATTGGCTGCCGAAAGGAGCTCTAACGGCAGATATAAGCTTGTTATCCCTCTCCCTTTTGTGGGTTCATTATCACATGAAAGGAGGGGTACTTTTATTCAGTTCTAGGGTTGCATATGACAACGGTTAGATTCGATAAGCTTAGAGGTGATATCGTGATAGAATATAGAGCGTAACATTGATAAGTCTGGAATCCTCGTGTCACCACCCGGGGGTATCATTGTGGAATCATACGGCATCCCTATCTCACGAAAGCATCATGACCATGAACATGTGTTGCGTCAAAAGAGACTAATCGAGCAGACTCTAACGAACCGCGGGGGTGATAGGATTGTTCGATGGGTTCACCGCAACGTTAACGGAGTAATCCATTCGCACCGTCAAAAACGATATGGTCTTTGCGGCCGAGTGTGTGTGTGTTTCTCGCTCCAAAAATCTTTTCCGCAACTAGTACTTCAGGTTATGAGGCCAAAGGAAGCATACGTGCAAGTCCTGGAACACCAGCTGCAGTCTTGATCCCTTGCCCATCAACTCTACGGGGGGCCGGAGGACCTATAAATGTGCTTTGTAGGATCTCTCACCATGGGACGAGCGGTAACGGGTGTCTTTAGGAACGGGGCCTATATAAGAGGGCAATGAGGGTTTTCGCGACCTATAAGAAGCCTTAGAGCAGCCAATTATAGCATAAAAAATAGATCGGCTGCAACCGTAACGACGCACGCTTACTGCGACGCTATACATGTGTCCCCACTGAATACGTGTCCCTGGTTTGCAATCACGATCGTTCCCCCAGAGTAGGAACCCAACACTACTG'/>

    <sequence taxon='92' value='GGTGGAATTTTTGGAATACCTTTTCGGAATCGCATTCTCAATCATCCTGCTTCGTACTGACACCCTGCCCGTACGTTGGCAGGGTCCGGAATCATAAATCGTGGGAACAGGTCGCATTCTGAAGTCTTACTACCAACGATGGTCGGTGAGACCTTGACCGGAAGGCTACTCCCTTACCTTCGCTTACAAAAGCCGTCCCCTACGAACCTTTGCTGCTATCCTCAACGCAACGAACAAAAGGGAAACACAACTATTCCGCAACAGCTCTAGAAAACGTGGCCGGGTTCCAGTTGTAAAGTGCTCCGTGGGGATAGTTATGTCCAGTCTCATTGTACAAATTTTCGCGGGATCGTCCGCCAGCACGGCGATTCAAAGTTTTTCCGAATTCCAGTGGGCGGGACATACGAAGCGTAGCCGTAGCTCCCTGGTCACACCCATACGCAGGAGATCCGCGCGGTGATTCAGCACCTGTTTAGTCACAATGCTCAGCTCAACTCCCGACCGCCAACTCTCTGTCAGATCCGCTTGGTTGTCCCTCTCTAATAACATAGTTCACACCTGTGCTCAAAGACGACAAAGCTTCCCTCATATCCGGATCAGGCTGTCAGGTCCTCCTATGCAGAGGGATGCAGATCTGAGCACGAATGGGATCCCGATCGATTACCCCGACAGCGGCAAGAGTGGAACACAGTATTTGCAATAGCTTCGCGCGTGCCCCCGGAGCCATAGAGTTCTTACTCTGAAAATGACGCACTCAGAAACGGCCGACCAATGGGGCACTGATCACTGCGTTTGGGGGGTGCCTGGACGCTGGTCTATAACTACGCGTATCTCTATGCTTTAGCGGCCCTCTGTGTGGCGGTTTGGCGCTCAACGACAAGTGCACCCTACTATTACTGCTTGAGTCTAGTCCCAGCCTCTCGGATCACCCCAAGTCGTACCCAGAGCAATTGATCTGGTTGCGATCAGTACATTTTCGGAACCCACGGGCTTATTGGAGAGTAAGGAGCTACTATGCGTTTCCACGGTTAAACTCATCCCAGTGCTCGGCTAGGTGGCTACCGCGCGTCGAACTGGTGGTCTTACCATTGTCTAGCTCTCTGGCGTGGACAGACCTAGCAACAAACGGCACGGGTGGGCTGTTGTATCCATGCTGATGTCCGACATGGGTCTAGACGAGCGGGCCGGATTGGCTGCCGAAAGGAGCTCTAACGGCAGATATAAGCTTGTTATCCCTCTCCCTTTTGTGGGTTCATTATCACATGAAAGGAGGGGTACTTTTATTCAGTTCTAGGGTTGCATATGACAACGGTTAGATTCGATAAGCTTAGAGGTGATATCGTGATAGAATATAGAGCGTAACATTGATAAGTCTGGAATCCTCGTGTCACCACCCGGGGGTATCATTGTGGAATCATACGGCATCCCTATCTCACGAAAGCATCATGACCATGAACATGTGTTGCGTCAAAAGAGACTAATCGAGCAGACTCTAACGAACCGCGGGGGTGATAGGATTGTTCGATGGGTTCACCGCAACGTTAACGGAGTAATCCATTCGCACCGTCAAAAACGATATGGTCTTTGCGGCCGAGTGTGTGTGTGTTTCTCGCTCCAAAAATCTTTTCCGCAACTAGTACTTCAGGTTATGAGGCCAAAGGAAGCATACGTGCAAGTCCTGGAACACCAGCTGCAGTCTTGATCCCTTGCCCATCAACTCTACGGGGGGCCGGAGGACCTATAAATGTGCTTTGTAGGATCTCTCACCATGGGACGAGCGGTAACGGGTGTCTTTAGGAACGGGGCCTATATAAGAGGGCAATGAGGGTTTTCGCGACCTATAAGAAGCCTTAGAGCAGCCAATTATAGCATAAAAAATAGATCGGCTGCAACCGTAACGACGCACGCTTACTGCGACGCTATACATGTGTCCCCACTGAATACGTGTCCCTGGTTTGCAATCACGATCGTTCCCCCAGAGTAGGAACCCAACACTACTG'/>

    <sequence taxon='95' value='GGTGGAATTTTTGGAATACCTTTTCGGAATCGCATTCTCAATCATCCTGCTTCGTACTGACACCCTGCCCGTACGTTGGCAGGGTCCGGAATCATAAATCGTGGGAACAGGTCGCATTCTGAAGTCTTACTACCAACGATGGTCGGTGAGACCTTGACCGGAAGGCTACTCCCTTACCTTCGCTTACAAAAGCCGTCCCCTACGAACCTTTGCTGCTATCCTCAACGCAACGAACAAAAGGGAAACACAACTATTCCGCAACAGCTCTAGAAAACGTGGCCGGGTTCCAGTTGTAAAGTGCTCCGTGGGGATAGTTATGTCCAGTCTCATTGTACAAATTTTCGCGGGATCGTCCGCCAGCACGGCGATTCAAAGTTTTTCCGAATTCCAGTGGGCGGGACATACGAAGCGTAGCCGTAGCTCCCTGGTCACACCCATACGCAGGAGATCCGCGCGGTGATTCAGCACCTGTTTAGTCACAATGCTCAGCTCAACTCCCGACCGCCAACTCTCTGTCAGATCCGCTTGGTTGTCCCTCTCTAATAACATAATTCACACCTGTGCTCAAAGACGACAAAGCTTCCCTCATATCCGGATCAGGCTGTCAGGTCTTCCTATGCAGAGGGATGCAGATCTGAGCACGAATGGGGTCCCGATCGATTACCCCGACAGCGGCAAGAGTGGAACACAGTATTTGCAATAGCTTCGCGCGTGCCCCCGGAGCCATAGAGTTCTTACTCTGAAAATGACGCACTCAGAAACGGCCGACCAATGGGGCACTGATCACTGCGTTTGGGGGGTGCCTGGACGCTGGTCTATAACTACGCGTATCTCTATGCTTTAGCGGCCCTCTGTGTGGCGGTTTGGCGCTCAACGACAAGTGCACCCTACTATTACTGCTTGAGTCTAGTCCCAGCCTCTCGGATCACCCCAAGTCGTACCCAGAGCAATTGATCTGGTTGCGATCAGTACATTTTCGGAACCCACGGGCTTATTGGAGAGTAAGGAGCTACTATGCGTTTCCACGGTTAAACTCATCCCAGTGCTCGGCTAGGTGGCTACCGCGCGTCGAACTGGTGGTCTTACCATTGTCTAGCTCTCTGGCGTGGACAGACCTAGCAACAAACGGCACGGGTGGGCTGTTGTATCCATGCTGATGTCCGACATGGGTCTAGACGAGCGGGCCGGATTGGCTGCCGAAAGGAGCTCTAACGGCAGATATAAGCTTGTTATCCCTCTCCCTTTTGTGGGTTCATTATCACATGAAAGGAGGGGTACTTTTATTCAGTTCTAGGGTTGCATATGACAACGGTTAGATTCGATAAGCTTAGAGGTGATATCGTGATAGAATATAGAGCGTAACATTGATAAGTCTGGAATCCTCGTGTCACCACCCGGGGGTATCATTGTGGAATCATACGGCATCCCTATCTCACGAAAGCATCATGACCATGAACATGTGTTGCGTCAAAAGAGACTAATCGAGCAGACTCTAACGAACCGCGGGGGTGATAGGATTGTTCGATGGGTTCACCGCAACGTTAACGGAGTAATCCATTCGCACCGTCAAAAACGATATGGTCTTTGCGGCCGAGTGTGTGTGTGTTTCTCGCTCCAAAAATCTTTTCCGCAACTAGTACTTCAGGTTATGAGGCCAAAGGAAGCATACGTGCAAGTCCTGGAACACCAGCTGCAGTCTTGATCCCTTGCCCATCAACTCTACGGGGGGCCGGAGGACCTATAAATGTGCTTTGTAGGATCTCTCACCATGGGACGAGCGGTAACGGGTGTCTTTAGGAACGGGGCCTATATAAGAGGGCAATGAGGGTTTTCGCGACCTATAAGAAGCCTTAGAGCAGCCAATTATAGCATAAAAAATAGATCGGCTGCAACCGTAACGACGCACGCTTACTGCGACGCTATACATGTGTCCCCACTGAATACGTGTCCCTGGTTTGCAATCACGATCGTTCCCCCAGAGTAGGAACCCAACACTACTG'/>

    <sequence taxon='107' value='GGTGGAATTTTTGGAATACCTTTTCGGAATCGCATTCTCAATCATCCTGCTTCGTACTGACACCCTGCCCGTACGTTGGCAGGGTCCGGAATCATAAATCGTGGGAACAGGTCGCATTCTGAAGTCTTACTACCAACGATGGTCGGTGAGACCTTGACCGGAAGGCTGCTCCCTTACCTTCGCTTACAAAAGCCGTCCCCTACGAACCTTTGCTGCTATCCTCAACGCAACGAACAAAAGGGAAACACAACTATTCCGCAACAGCTCTAGAAAACGTGGCCGGGTTCCAGTTGTAAAGTGCTCCGTGGGGATAGTTATGTCCAGTCTCATTGTACAAATTTTCGCGGGATCGTCCGCCAGCACGGCGATTCAAAGTTTTTCCGAATTCCAGTGGGCGGGACATACGAAGCGTAGCCGTAGCTCCCTGGTCACACCCATACGCAGGAGATCCGCGCGGTGATTCAGCACCTGTTTAGTCACAATGCTCAGCTCAACTCCCGACCGCCAACTCTCTGTCAGATCCGCTTGGTTGTCCCTCTCTAATAACATAATTCACACCTGTGCTCAAAGACGACAAAGCTTCCCTCATATCCGGATCAGGCTGTCAGGTCTTCCTATGCAGAGGGATGCAGATCTGAGCACGAATGGGGTCCCGATCGATTACCCCGACAGCGGCAAGAGTGGAACACAGTATTTGCAATAGCTTCGCGCGTGCCCCCGGAGCCATAGAGTTCTTACTCTGAAAATGACGCACTCAGAAACGGCCGACCAATGGGGCACTGATCACTGCGTTTGGGGGGTGCCTGGACGCTGGTCTATAACTACGCGTATCTCTATGCTTTAGCGGCCCTCTGTGTGGCGGTTTGGCGCTCAACGACAAGTGCACCCTACTATTACTGCTTGAGTCTAGTCCCAGCCTCTCGGATCACCCCAAGTCGTACCCAGAGCAATTGATCTGGTTGCGATCAGTACATTTTCGGAACCCACGGGCTTATTGGAGAGTAAGGAGCTACTATGCGTTTCCACGGTTAAACTCATCCCAGTGCTCGGCTAGGTGGCTACCGCGCGTCGAACTGGTGGTCTTACCATTGTCTAGCTCTCTGGCGTGGACAGACCTAGCAACAAACGGCACGGGTGGGCTGTTGTATCCATGCTGATGTCCGACATGGGTCTAGACGAGCGGGCCGGATTGGCTGCCGAAAGGAGCTCTAACGGCAGATATAAGCTTGTTATCCCTCTCCCTTTTGTGGGTTCATTATCACATGAAAGGAGGGGTACTTTTATTCAGTTCTAGGGTTGCATATGACAACGGTTAGATTCGATAAGCTTAGAGGTGATATCGTGATAGAATATAGAGCGTAACATTGATAAGTCTGGAATCCTCGTGTCACCACCCGGGGGTATCATTGTGGAATCATACGGCATCCCTATCTCACGAAAGCATCATGACCATGAACATGTGTTGCGTCAAAAGAGACTAATCGAGCAGACTCTAACGAACCGCGGGGGTGATAGGATTGTTCGATGGGTTCACCGCAACGTTAACGGAGTAATCCATTCGCACCGTCAAAAACGATATGGTCTTTGCGGCCGAGTGTGTGTGTGTTTCTCGCTCCAAAAATCTTTTCCGCAACTAGTACTTCAGGTTATGAGGCCAAAGGAAGCATACGTGCAAGTCCTGGAACACCAGCTGCAGTCTTGATCCCTTGCCCATCAACTCTACGGGGGGCCGGAGGACCTATAAATGTGCTTTGTAGGATCTCTCACCATGGGACGAGCGGTAACGGGTGTCTTTAGGAACGGGGCCTATATAAGAGGGCAATGAGGGTTTTCGCGACCTATAAGAAGCCTTAGAGCAGCCAATTATAGCATAAAAAATAGATCGGCTGCAACCGTAACGACGCACGCTTACTGCGACGCTATACATGTGTCCCCACTGAATACGTGTCCCTGGTTTGCAATCACGATCGTTCCCCCAGAGTAGGAACCCAACACTACTG'/>

    <sequence taxon='117' value='GGTGGAATTTTTGGAATACCTTTTCGGAATCGCATTCTCAATCATCCTGCTTCGTACTGACACCCTGCCCGTACGTTGGCAGGGTCCGGAATCATAAATCGTGGGAACAGGTCGCATTCTGAAGTCTTACTACCAACGATGGTCGGTGAGACCTTGACCGGAAGGCTGCTCCCTTACCTTCGCTTACAAAAGCCGTCCCCTACGAACCTTTGCTGCTATCCTCAACGCAACGAACAAAAGGGAAACACAACTATTCCGCAACAGCTCTAGAAAACGTGGCCGGGTTCCAGTTGTAAAGTGCTCCGTGGGGATAGTTATGTCCAGTCTCATTGTACAAATTTTCGCGGGATCGTCCGCCAGCACGGCGATTCAAAGTTTTTCCGAATTCCAGTGGGCGGGACATACGAAGCGTAGCCGTAGCTCCCTGGTCACACCCATACGCAGGAGATCCGCGCGGTGATTCAGCACCTGTTTAGTCACAATGCTCAGCTCAACTCCCGACCGCCAACTCTCTGTCAGATCCGCTTGGTTGTCCCTCTCTAATAACATAATTCACACCTGTGCTCAAAGACGACAAAGCTTCCCTCATATCCGGATCAGGCTGTCAGGTCTTCCTATGCAGAGGGATGCAGATCTGAGCACGAATGGGGTCCCGATCGATTACCCCGACAGCGGCAAGAGTGGAACACAGTATTTGCAATAGCTTCGCGCGTGCCCCCGGAGCCATAGAGTTCTTACTCTGAAAATGACGCACTCAGAAACGGCCGACCAATGGGGCACTGATCACTGCGTTTGGGGGGTGCCTGGACGCTGGTCTATAACTACGCGTATCTCTATGCTTTAGCGGCCCTCTGTGTGGCGGTTTGGCGCTCAACGACAAGTGCACCCTACTATTACTGCTTGAGTCTAGTCCCAGCCTCTCGGATCACCCCAAGTCGTACCCAGAGCAATTGATCTGGTTGCGATCAGTACATTTTCGGAACCCACGGGCTTATTGGAGAGTAAGGAGCTACTATGCGTTTCCACGGTTAAACTCATCCCAGTGCTCGGCTAGGTGGCTACCGCGCGTCGAACTGGTGGTCTTACCATTGTCTAGCTCTCTGGCGTGGACAGACCTAGCAACAAACGGCACGGGTGGGCTGTTGTATCCATGCTGATGTCCGACATGGGTCTAGACGAGCGGGCCGGATTGGCTGCCGAAAGGAGCTCTAACGGCAGATATAAGCTTGTTATCCCTCTCCCTTTTGTGGGTTCATTATCACATGAAAGGAGGGGTACTTTTATTCAGTTCTAGGGTTGCATATGACAACGGTTAGATTCGATAAGCTTAGAGGTGATATCGTGATAGAATATAGAGCGTAACATTGATAAGTCTGGAATCCTCGTGTCACCACCCGGGGGTATCATTGTGGAATCATACGGCATCCCTATCTCACGAAAGCATCATGACCATGAACATGTGTTGCGTCAAAAGAGACTAATCGAGCAGACTCTAACGAACCGCGGGGGTGATAGGATTGTTCGATGGGTTCACCGCAACGTTAACGGAGTAATCCATTCGCACCGTCAAAAACGATATGGTCTTTGCGGCCGAGTGTGTGTGTGTTTCTCGCTCCAAAAATCTTTTCCGCAACTAGTACTTCAGGTTATGAGGCCAAAGGAAGCATACGTGCAAGTCCTGGAACACCAGCTGCAGTCTTGATCCCTTGCCCATCAACTCTACGGGGGGCCGGAGGACCTATAAATGTGCTTTGTAGGATCTCTCACCATGGGACGAGCGGTAACGGGTGTCTTTAGGAACGGGGCCTATATAAGAGGGCAATGAGGGTTTTCGCGACCTATAAGAAGCCTTAGAGCAGCCAATTATAGCATAAAAAATAGATCGGCTGCAACCGTAACGACGCACGCTTACTGCGACGCTATACATGTGTCCCCACTGAATACGTGTCCCTGGTTTGCAATCACGATCGTTCCCCCAGAGTAGGAACCCAACACTACTG'/>

    <sequence taxon='9' value='GGTGGAATTTTTGGAATACCTTTTCGGAATCGCATTCTCAAGCATACTGCTTCGTACTGACACCCTGCCCGTACGTTGGCAGGGTCCGGAATAATAAATCGTGGGAACAGGTCGCATTCTGAAGTCTTACTACCAACGATGGTCGGTGAGACCTTGACCGGAAGGCTACTCCCTTACCTTCGCTTACAAAGGCCGTCCCCTACGAACCTTTGCTGCTATCCCCAACGCAACGAACAAAAGGGAAACACAACTATTCCGCAACAGCTCCAGAAAACGTGGCCGGGTTCCAGTTGTAAAGTGCTCCGTGGGGATAGTTATGTCCAGTCTCGTTGTACAATTTTTCGCGGGATCGTCCGCCAGCACGGCGATTCAAAGTTTTTCCGAATTCCAGTGGGCGGGACATACGAAGCGTAGCCGTAGCTCCCTGGTCACACCCATACGCAGGAGATCCGCGCGGTGATTCAGCACCTGTTTAGTCACAATGCTCAGCTCAACTCCCGACCGCCAACTCTTTGTCAGATCCGCTTGGTTGTCCCTCTCTAATAACGTAGTTCACACCTGTGCTCAAAGACGACAAAGCTTCCCTCATATCCGGATCAGGCTGTCAGGTCCTCCTATGCAGAGGGATGCAGATCTGAGCACGAATGGGATCCCGATCGATTACCCCGACAGCGGCAAGAGTGGAACACAATATTTGCAATAGCTTCGCGCGTGTCCCCGGAGCCATAGAGTTCTTACTCTGAAAATGACGCACTCAGAAACGGCCGACCAATGGGGCACTGATCACTGCGTTTGGGGGGCGCCTGGACGCTGGTCTATAACTACGCGTATCTCTATGCTTTAGCGGCCCTCTGTGTGGCGGTTTGGCGCCCAACGACAAGTGCACCCTACTATTACTGCTTGGGTCTAGTCCCAGCCTCTCGGATCACCCCAAGTCGTACCCAGAGCAATTGATCTGGTTGCGATCAGTACATTTTCGGAACCCACGGGCTTATTGGAGAGTAAGGAGCTACTATGCGTTTCCACGGTTAAACTCATTCCAGTGCTCGGCTAGGTGGCTACCGCGCGTCGAACTGGTGGTCTTACCATTGTCTAGCTCTCTGGCGTGGACAGACCTAGCAACAAACGGCACGGGTGGACTGTTGTATCCATGCTGATGTCCGACATAGGTCTAGACGACCGGGCCGGATTGGCTGCCGCAAGAAGCTTTAACGGCAGATATAAGCTTGTTCTCCCTCTCCCTTTTGTGGGTTCATTATCACATGAAAGGAGGGGTACTTTTATTCAGTTCTAGGGTTGCATATGACAACGGTTAGATTCGATAAGCTTAGAGGTGATATCGTGATAGAATATAGAGCGTAACATTGATAAGTCTGGAATCCTCGTGACACCACCCGGGGGTATCATTGTGGAATCATACGGCATCCCTATCTCACGAAAGCATCATGACCATGAACATGTGTTGCGTCAAAAGAGACTAATCGAGCAGACTCTAACGAACCGCGGGGGTGATAGGATTGTTCGATGGGTTCACCGCAACGTTAACGGAGTAATCCATTCGCACCGTCAAAAACGATATGGTCTTTGCGGCCGAGTGTGTGTGTGTTTCTCGCTCCAAAAATCTCTTCCGTAACTAGTACTTCAGGTCATGAGGCCAAAGGAAGCATACGTGCAAGTCCTGGAACACCAGCTGCAGTCTTGATCCCTTACCCATCAACTCTACGGGAGGCCGGAGGACCTATAAACGTGCTTTGTCGGATCTCTCACCATGGGACGAGCGGTAACGGGTGTCTTTAGGAACGGGGTCTATATAAGAGGGCAATGAGGGTTTTCGCGACCTATGAGAAGCCTTAGAGCAGCCAATTATAGCATAAAAAATAGATCGGCTGCAACCGTAACGACGCACGCTTACTGCGACGCTATACATGTGTCCCCACTGAATACGTGTCCCTGGTTCGCAATCACGATCGCTCCCCCAGAGTAGGAACCCAACACTATTG'/>

    <sequence taxon='28' value='GGTGGAATTTTTGGAATACCTTTTCGGAATCGCATTCTCAAGCATACTGCTTCGTACTGACACCCTGCCCGTACGTTGGCAGGGTCCGGAATAATAAATCGTGGGAACAGGTCGCATTCTGAAGTCTTACTACCAACGATGGTCGGTGAGACCTTGACCGGAAGGCTACTCCCTTACCTTCGCTTACAAAGGCCGTCCCCTACGAACCTTTGCTGCTATCCCCAACGCAACGAACAAAAGGGAAACACAACTATTCCGCAACAGCTCCAGAAAACGTGGCCGGGTTCCAGTTGTAAAGTGCTCCGTGGGGATAGTTATGTCCAGTCTCGTTGTACAATTTTTCGCGGGATCGTCCACCAACACGGCGATTCAAAGTTTTTCCGAATTCCAGTGGGCGGGACATACGAAGCGTAGCCGTAGCTCCCTGGTCTCACCCATACGCAGGAGATCCGCGCGGTGATTCAGCACCTGTTTAGTCACAATGCTCAGCTCAACTCCCGACCGCCAACTCTTTGTCAGATCCGCTTGGTTGTCCCTCTCTAATAACGTAGTTCACACCTGTGCTCAAAGACGACAAAGCTTCCCTCATATCCGGATCAGGCTGTCAGGTCCTCCTATGCAGAGGGATGCAGATCTGAGCACGAATGGGATCCCGATCGATTACCCCGACAGCGGCAAGAGTGGAACACAATATTTGCAATAGCTTCGCGCGTGTCCCCGGAGCCATAGAGTTCTTACTCTGAAAATGACGCACTCAGAAACGGCCGACCAATGGGGCACTGATCACTGCGTTTGGGGGGCGCCTGGACGCTGGTCTATAACTACGCGTATCTCTATGCTTTAGCGGCCCTCTGTGTGGCAGTTTGGCGCCCAACGACAAGTGCACCCTACTATTACTGCTTGGGTCTAGTCCCAGCCTCTCGGATCACCCCAAGTCGTACCCAGAGCAATTGATTTGGTTGCGATCAGTACATTTTCGGAACCCACGGGCTTATTGGAGAGTAAGGAGCTACTATGCGTTTCCACGGTTAAACTCATTCCAGTGCTCGGCTAGGTGGCTACCGCGCGTCGAACTGGTGGTCTTACCATTGTCTAGCTCTCTGGCGTGGACAGACCTAGCGACAAACGGCACGGGTGGACTGTTGTATCCATGCTGATGTCCGATATAGGTCTAGACGACCGGGCCGGATTGGCTGCCGCAAGAAGCTTTAACGGCAGATATAAGCTTGTTCTCCCTCTCCCTTTTGTGGGTTCATTATCACATGAAAGGAGGGGTACCTTTATTCAGTTCTAGGGTTGCATATGACAACGGTTAGATTCGATAAGCTTAGAGGTGATATCGTGATAGAATATAGAGCGTAACATTGATAAGTCTGGAATCCTCGTGACACCACCCGGGGGTATCATTGTGGAATCATACGGCATCCCTATCTCACGAAAGCATCATGACCATGAACATGTGTTGCGTCAAAAGAGACTAATCGAGCAGACTCTAACGAACCGCGGGGGTGATAGGATTGTTCGATGGGTTCACCGCAACGTTAACGGAGTAATCCATTCGCACCGTCAAAAACGATATGGTCTTTGCGGCCGAGTGTGTGTGTGTTTCTCGCTCCAAGAATCTCTTCCGCAACTAGTACTTCAGGTCATGAGGCCAAAGGAAGCATACGTGCAAGTCCTGGAACACCAGCTGCAGTCTTGATCCCTTACCCATCAACTCTACGGGAGGCCGGAGGACCTATAAACGTGCTTTGTCGGATCTCTCACCATGGGACGAGCGGTAACGGGTGTCTTTAGGAACGGGGTCTATATAAGAGGGCAATGAGGGTTTTCGCGACCTATGAGAGGCCTTAGAGCAGTCAATTATAGCATAAAAAATAGATCGGCTGCAACCGTAACGACGCACGCTTACTGCGACGCTATACATGTGTCCCCACTGAATACGTGTCTCTGGTTCGCAATCACGATCGCTCCCCCAGAGTAGGAACCCAACACTATTG'/>

    <sequence taxon='42' value='GGTGGAATTTTTGGAATACCTTTTCGGAATCGCATTCTCAAGCATACTGCTTCGTACTGACACCCTGCCCGTACGTTGGCAGGGTCCGGAATAATAAATCGTGGGAACAGGTCGCATTCTGAAGTCTTACTACCAACGATGGTCGGTGAGACCTTGACCGGAAGGCTACTCCCTTACCTTCGCTTACAAAGGCCGTCCCCTACGAACCTTTGCTGCTATCCCCAACGCAACGAACAAAAGGGAAACACAACTATTCCGCAACAGCTCCAGAAAACGTGGCCGGGTTCCAGTTGTAAAGTGCTCCGTGGGGATAGTTATGTCCAGTCTCGTTGTACAATTTTTCGCGGGATCGTCCACCAACACGGCGATTCAAAGTTTTTCCGAATTCCAGTGGGCGGGACATACGAAGCGTAGCCGTAGCTCCCTGGTCTCACCCATACGCAGGAGATCCGCGCGGTGATTCAGCACCTGTTTAGTCACAATGCTCAGCTCAACTCCCGACCGCCAACTCTTTGTCAGATCCGCTTGGTTGTCCCTCTCTAATAACGTAGTTCACACCTTTGCTCAAAGACGACAAAGCTTCCCTCATATCCGGATCAGGCTGTTAGGTCCTCCTATGCAGAGGGATGCAGATCTGAGCACGAATGGGATCCCCATCGATTACCCCGACAGCGGCAAGAGTGGAACACAATATTTGCAATAGCTTCGCGCGTGTCCCCGGAGCCATAGAGTTCTTACTCTGAAAATGACGCACTCAGAAACGGCCGACCAATGGGGCACTGATCACTGCGTTTGGGGTGCGCCTGGACGCTGGTCTATAACTACGCGTATCTCTATGCTTTAGCGGCCCTCTGTGTGGCAGTTTGGCGCCCAACGACAAGTGCACCCTACTATTACTGCTTGGGTCTAGTCCCAGCCTCTCGGATCACCCCAAGTCGTACCCAGAGCAATTGATTTGGTTGCGATCAGTACATTTTCGGAACCCACGGGCTTATTGGAGAGTAAGGAGCTACTATGCGTTTCCACGGTTAAACTCATTCCAGTGCTCGGCTAGGTGGCTACCGCGCGTCGAACTGGTGGTCTTACCATTGTCTAGCTCTCTGGCGTGGACAGACCTAGCGACAAACGGCACGGGTGGACTGTTGTATCCATGCTGATGTCCGATATAGGTCTAGACGACCGGGCCGGATTGGCTGCCGCAAGAAGCTTTAACGGCAGATATAAGCTTGTTCTCCCTCTCCCTTTTGTGGGTTCATTATCACATGAAAGGAGGGGTACCTTTATTCAGTTCTAGGGTTGCATATGACAACGGTTAGATTCGATAAGCTTAGAGGTGATATCGTGATAGAATATAGAGCGTAACATTGATAAGTCTGGAATCCTCGTGACACCACCCGGGGGTATCATTGTGGAATCATACGGCATCCCTATCTCACGAAAGCATCATGACCATGAACATGTGTTGCGTCAAAAGAGACTAATCGAGCAGACTCTAACGAACCGCGGGGGTGATAGGATTGTTCGATGGGTTCACCGCAACGTTAACGGAGTAATCCATTCGCACCGTCAAAAACGATATGGTCTTTGCGGCCGAGTGTGTGTGTGTTTCTCGCTCCAAGAATCTCTTCCGCAACTAGTACTTCAGGTCATGAGGCCAAAGGAAGCATACGTGCAAGTCCTGGAACACCAGCTGCAGTCTTGATCCCTTACCCATCAACTCTACGGGAGGCCGGAGGACCTATAAACGTGCTTTGTCGGATCTCTCACCATGGGACGAGCGGTAACGGGTGTCTTTAGGAACGGGGTCTATATAAGAGGGCAATGAGGGTTTTCGCGACCTATGAGAGGCCTTAGAGCAGTCAATTATAGCATAAAAAATAGATCGGCTGCAACCGTAACGACGCACGCTTACTGCGACGCTATACATGTGTCCCCACTGAATACGTGTCTCTGGTTCGCAATCACGATCGCTCCCCCAGAGTAGGAACCCAACACTATTG'/>

    <sequence taxon='63' value='GGTGGAATTTTTGGAATACCTTTTCGGAATCGCATTCTCAAGCATACTGCTTCGTACTGACACCCTGCCCGTACGTTGGCAGGGTCCGGAATAATAAATCGTGGGAACAGGTCGCATTCTGAAGTCTTACTACCAACGATGGTCGGTGAGACCTTGACCGGAAGGCTACTCCCTTACCTTCGCTTACAAAGGCCGTCCCCTACGAACCTTTGCTGCTATCCCCAACGCAACGAACAAAAGGGGAACACAACTATTCCGCAACAGCTCCAGAAAACGTGGCCGGGTTCCAGTTGTAAAGTGCTCCGTGGGGATAGTTATGTCCAGTCTCGTTGTACAATTTTTCGCGGGATCGTCCACCAACACGGCGATTCAAAGTTTTTCCGAATTCCAGTGGGCGGGACATACGAAGCGTAGCCGTAGCTCCCTGGTCTCACCCATACGCAGGAGATCCGCGCGGTGATTCAGCACCTGTTTAGTCACAATGCTCAGCTCAACTCCCGACCGCCAACTCTTTGTCAGATCCGCTTGGTTGTCCGTCTCTAATAACGTAGTTCACACCTTTGCTCAAAGACGACAAAGCTTCCCTCATATCCGGATCAGGCTGTTAGGTCCTCCTATGCAGAGGGATGCAGATCTGAGCACGAATGGGATCCCCATCGATTACCCCGACAGCGGCAAGAGTGGAACACAATATTTGCAATAGCTTCGCGCGTGTCCCCGGAGCCATAGAGTTCTTACTCTGAAAATGACGCACTCAGAAACGGCCGACCAATGGGGCACTGATCACTGCGTTTGGGGTGCGCCTGGACGCTGGTCTATAACTACGCGTATCTCTATGCTTTAGCGGCCCTCTGTGTGGCAGTTTGGCGCCCAACGACAAGTGCACCCTACTATTACTGCTTGGGTCTAGTCCCAGCCTCTCGGATCACCCCAAGTCGTACCCAGAGCAATTGATTTGGTTGCGATCAGTACATTTTCGGAACCCACGGGCTTATTGGAGAGTAAGGAGCTACTATGCGTTTCCACGGTTAAACTCATTCCAGTGCTCGGCTAGGTGGCTACCGCGCGTCGAACTGGTGGTCTTACCATTGTCTAGCTCTCTGGCGTGGACAGACCTAGCGACAAACGGCACGGGTGGACTGTTGTATCCATGCTGATGTCCGATATAGGTCTAGACGACCGGGCCGGATTGGCTGCCGCAAGAAGCTTTAACGGCAGATATAAGCTTGTTCTCCCTCTCCCTTTTGTGGGTTCATTATCACATGAAAGGAGGGGTACCTTTATTCAGTTCTAGGGTTGCATATGACAACGGTTAGATTCGATAAGCTTAGAGGTGATATCGTGATAGAATATAGAGCGTAACATTGATAAGTCTGGAATCCTCGTGACACCACCCGGGGGTATCATTGTGGAATCATACGGCATCCCTATCTCACGAAAGCATCATGACCATGAACATGTGTTGCGTCAAAAGAGACTAATCGAGCAGACTCTAACGAACCGCGGGGGTGATAGGATTGTTCGATGGGTTCACCGCAACGTTAACGGAGTAATCCATTCGCACCGTCAAAAACGATATGGTCTTTGCGGCCGAGTGTGTGTGTGTTTCTCGCTCCAAGAATCTCTTCCGCAACTAGTACTTCAGGTCATGAGGCCAAAGGAAGCATACGTGCAAGTCCTGGAACACCAGCTGCAGTCTTGATCCCTTACCCATCAACTCTACGGGAGGCCGGAGGACCTATAAACGTGCTTTGTCGGATCTCTCACCATGGGACGAGCGGTAACGGGTGTCTTTAGGAACGGGGTCTATATAAGAGGGCAATGAGGGTTTTCGCGACCTATGAGAGGCCTTAGAGCAGTCAATTATAGCATAAAAAATAGATCGGCTGCAACCGTAACGACGCACGCTTACTGCGACGCTATACATGTGTCCCCACTGAATACGTGTCTCTGGTTCGCAATCACGATCGCTCCCCCAGAGTAGGAACCCAACACTATTG'/>

    <sequence taxon='36' value='GGTGGAATTTTTGGAATACCTTTTCGGAATCGCATTCTCAAGCATACTGCTTCGTACTGACACCCTGCCCGTACGTTGGCAGGGTCCGGAATAATAAATCGTGGGAACAGGTCGCATTCTGAAGTCTTACTACCAACGATGGTCGGTGAGACCTTGACCGGAAGGCTACTCCCTTACCTTCGCTTACAAAGGCCGTCCCCTACGAACCTTTGCTGCTATCCCCAACGCAACGAACAAAAGGGAAACACAACTATTCCGCAACAGCTCCAGAAAACGTGGCCGGGTTCCAGTTGTAAAGTGCTCCGTGGGGATAGTTATGTCCAGTCTCGTTGTACAATTTTTCGCGGGATCGTCCGCCAACACGGCGATTCAAAGTTTTTCCGAATTCCAGTGGGCGGGACATACGAAGCGTAGCCGTAGCTCCCTGGTCTCACCCATACGCAGGAGATCCGCGCGGTGATTCAGCACCTGTTTAGTCACAATGCTCAGCTCAACTCCCGACCGCCAACTCTTTGTCAGATCCGCTTGGTTGTCCCTCTCTAATAACGTAGTTCACACCTGTGCTCAAAGACGACAAAGCTTCCCTCATATCCGGATCAGGCTGTCAGGTCCTCCTATGCAGAGGGATGCAGATCTGAGCACGAATGGGATCCCGATCGATTACCCCGACAGCGGCAAGAGTGGAACACAATATTTGCAATAGCTTCGCGCGTGTCCCCGGAGCCATAGAGTTCTTACTCTGAAAATGACGCACTCAGAAACGGCCGACCAATGGGGCACTGATCACTGCGTTTGGGGGGCGCCTGGACGCTGGTCTATAACTACGCGTATCTCAATGCTTTAGCGGCCCTCTGTGTGGCGGTTTGGCGCCCAACGACAAGTGCACCCTACTATTACTGCTTGGGTCTAGTCCCAGCCTCTCGGATCACCCCAAGTCGTACCCAGAGCAATTGATTTGGTTGCGATCAGTACATTTTCGGAACCCACGGGCTTATTGGAGAGTAAGGAGCTACTATGCGTTTCCACGGTTAAACTCATTCCAGTGCTCGGCTAGGTGGCTACCGCGCGTCGAACTGGTGGTCTTACCATTGTCTAGCTCTCTGGCGTGGACAGACCTAGCGACAAACGGCACGGGTGGACTGTTGTATCCATGCTGATGTCCGATATAGGTCTAGACGACCGGGCCGGATTGGCTGCCGCAAGAAGCTTTAACGGCAGATATAAGCTTGTTCTCCCTCTCCCTTTTGTGGGTTCATTATCACATGAAAGGAGGGGTACCTTTATTCAGTTCTAGGGTTGCATATGACAACGGTTAGATTCGATAAGCTTAGAGGTGATATCGTGATAGAATATAGAGCGTAACATTGATAAGTCTGGAATCCTCGTGACACCACCCGGGGGTATCATTGTGGAATCATACGGCATCCCTATCTCACGAAAGCATCATGACCATGAACATGTGTTGCGTCAAAAGAGACTAATCGAGCAGACTCTAACGAACCGCGGGGGTGATAGGATTGTTCGATGGGTTCACCGCAACGTTAACGGAGTAATCCATTCGCACCGTCAAAAACGATATGGTCTTTGCGGCCGAGTGTGTGTGTGTTTCTCGCTCCAAAAATCTCTTCCGCAACTAGTACTTCAGGTCATGAGGCCAAAGGAAGCATACGTGCAAGTCCTGGAACACCAGCTGCAGTCTTGATCCCTTACCCATCAACTCTACGGGAGGCCGGAGGACCTATAAACGTGCTTTGTCGGATCTCTCACCATGGGACGAGCGGTAACGGGTGTCTTTAGGAACGGGGTCTATATAAGAGGGCAATGAGGGTTTTCGCGACCTATGAGAAGCCTTAGAGCAGCCAATTATAGCATAAAAAATAGATCGGCTGCAACCGTAACGACGCACGCTTACTGCGACGCTATACATGTGTCCCCACTGAATACGTGTCTCTGGTTCGCAATCACGATCGCTCCCCCAGAGTAGGAACCCAACACTATTG'/>

    <sequence taxon='37' value='GGTGGAATTTTTGGAATACCTTTTCGGAATCGCATTCTCAAGCATACTGCTTCGTACTGACACCCTGCCCGTACGTTGGCAGGGTCCGGAATAATAAATCGTGGGAACAGGTCGCATTCTGAAGTCTTACTACCAACGATGGTCGGTGAGACCTTGACCGGAAGGCTACTCCCGTACCTTCGCTTACAAAGGCCGTCCCCTACGAACCTTCGCTGCTATCCCCAACGCAACGAACAAAAGGGAAACACAACTATTCCACAACAGCTCCAGAAAACGTGGCCGGGTTCCAGTTGTAAAGTGCTCCGTGGGGATAGTTATGTCCAGTCTCGTTGTACAATTTTTCGCGGGATCGTCCGCCAACACGGCGGTTCAAAGTTTTTCCGAATTCCAGTGGGCGGGACATACGAAGCGTAGCCGTAGCTCCCTGGTCTCACCCATACGCAGGAGATCCGCGCGGTGATTCAGCACCTGTTTAGTCACAATGCTCAGCTCAACTCCCGACCGCCAACTCTTTGTCAGATCCGCTTGGTTGTCCCTCTCTAATAACGTAGTTCACACCTGTGCTCAAAGACGACAAAGCTTCCCTCATATCCGGATCAGGCTGTCAGGTCCTCCTATGCAGAGGGATGCAGATCTGAGCACGAATGGGATCCCGATCGATTACCCCGACAGCGGCAAGAGTGGAACACAATATTTGCAGTAGCTTCGCGCGTGTCCCCGGAGCCATAGAGTTCTTACTCTGAAAATGACGCACTCAGAAACGGCCGACCAATGGGGCACTGATCACTGCGTTTGGGGGGCGCCTGGACGCTGGTCTATAACTACGCGTATCTCAATGCTTTAGCGGCCCTCTGTGTGGCGGTTTGGCGCCCAACGACAAGTGCACCCTACTATTACTGCTTGGGTCTAGTCCCAGCCTCTCGGATCACCCCAAGTCGTACCCAGAGCAATTGATTTGGTTGCGATCAGTACATTTTCGGAACCCACGGGCTTATTGGAGAGTAAGGAGCTACTATGCGTTTCCACGGTTAAACTCATTCCAGTGCTCGGCTAGGTGGCTACCGCGCGTCGAACTGGTGGTCTTACCATTGTCTAGCTCTCTGGCGTGGACAGACCTAGCGACAAACGGCACGGGTGGACTGTTGTATCCATGCTGATGTCCGATATAGGTCTAGACGACCGGGCCGGATTGGCTGCCGCAAGAAGCTTTAACGGCAGATATAAGCTTGTTCTCCCTCTCCCTTTTGTGGGTTCATTATCACATGAAAGGAGGGGTACCTTTATTCAGTTCTAGGGTTGCATATGACAACGGTTAGATTCGATAAGCTTAGAGGTGATATCGTGATAGAATATAGAGCGTAACATTGATAAGTCTGGAATCCTCGTGACACCACCCGGGGGTATCATTGTGGAATCATACGGCATCCCTATCTCACGAAAGCATCATGACCATGAACATGTGTTGCGTCAAAAGAGACTAATCGAGCAGACTCTAACGAACCGCGGGGGTGATAGGATTGTTCGATGGGTTCACCGCAACGTTAACGGAGTAATCCATTCGCACCGTCAAAAACGATATGGTCTTTGCGGCCGAGTGTGTGTGTGTTTCTCGCTCCAAAAATCTCTTCCGCAACTAGTACTTCAGGTCATGAGGCCAAAGGAAGCATACGTGCAAGTCCTGGAACACCAGCTGCAGTCTTGATCCCTTACCCATCAACTCTACGGGAGGCCGGAGGACCTATAAACGTGCTTTGTCGGATCTCTCACCATGGGACGAGCGGTAACGGGTGTCTTTAGGAACGGGGTCTATATAAGAGGGCAATGAGGGTTTTCGCGACCTATGAGAAGCCTTAGAGCAGCCAATTATAGCATAAAAAATAGATCGGCTGCAACCGTAACGACGCACGCTTACTGCGACGCTATACATGTGTCCCCACTGAATACGTGTCTCTGGTTCGCAATCACGATCGCTCCCCCAGAGTAGGAACCCAACACTATTG'/>

    <sequence taxon='47' value='GGTGGAATTTTTGGAATACCTTTTCGGAATCGCATTCTCAAGCATACTGCTTCGTACTGACACCCTGCCCGTACGTTGGCAGGGTCCGGAATAATAAATCGTGGGAACAGGTCGCATTCTGAAGTCTTACTACCAACGATGGTCGGTGAGACCTTGACCGGAAGGCTACTCCCGTACCTTCGCTTACAAAGGCCGTCCCCTACGAACCTTCGCTGCTATCCCCAACGCAACGAACAAAAGGGAAACACAACTATTCCACAACAGCTCCAGAAAACGTGGCCGGGTTCCAGTTGTAAAGTGCTCCGTGGGGATAGTTATGTCCAGTCTCGTTGTACAATTTTTCGCGGGATCGTCCGCCAACACGGCGGTTCAAAGTTTTTCCGAATTCCAGTGGGCGGGACATACGAAGCGTAGCCGTAGCTCCCTGGTCTCACCCATACGCAGGAGATCCGCGCGGTGATTCAGCACCTGTTTAGTCACAATGCTCAGCTCAACTCCCGACCGCCAACTCTTTGTCAGATCCGCTTGGTTGTCCCTCTCTAATAACGTAGTTCACACCTGTGCTCAAAGACGACAAAGCTTCCCTCATATCCGGATCAGGCTGTCAGGTCCTCCTATGCAGAGGGATGCAGATCTGAGCACGAATGGGATCCCGATCGATTACCCCGACAGCGGCAAGAGTGGAACACAATATTTGCAGTAGCTTCGCGCGTGTCCCCGGAGCCATAGAGTTCTTACTCTGAAAATGACGCACTCAGAAACGGCCGACCAATGGGGCACTGATCACTGCGTTTGGGGGGCGCCCGGACGCTGGTCTATAACTACGCGTATCTCAATGCTTTAGCGGCCCTCTGTGTGGCGGTTTGGCGCCCAACGACAAGTGCACCCTACTATTACTGCTTGGGTCTAGTCCCAGCCTCTCGGATCACCCCAAGTCGTACCCAGAGCAATTGATTTGGTTGCGATCAGTACATTTTCGGAACCCACGGGCTTATTGGAGAGTAAGGAGCTACTATGCGTTTCCACGGTTAAACTCATTCCAGTGCTCGGCTAGGTGGCTACCGCGCGTCGAACTGGTGGTCTTACCATTGTCTAGCTCTCTGGCGTGGACAGACCTAGCGACAAACGGCACGGGTGGACTGTTGTATCCATGCTGATGTCCGATATAGGTCTAGACGATCGGGCCGGATTGGCTGCCGCAAGAAGCTTTAACGGCAGATATAAGCTTGTTCTCCCTCTCCCTTTTGTGGGTTCATTATCACATGAAAGGAGGGGTACCTTTATTCAGTTCTAGGGTTGCATATGACAACGGTTAGATTCGATAAGCTTAGAGGTGATATCGTGATAGAATATAGAGCGTAACATTGATAAGTCTGGAATCCTCGTGACACCACCCGGGGGTATCATTGTGGAATCATACGGCATCCCTATCTCACGAAAGCATCATGACCATGAACATGTGTTGCGTCAAAAGAGACTAATCGAGCAGACTCTAACGAACCGCGGGGGTGATAGGATTGTTCGATGGGTTCACCGCAACGTTAACGGAGTAATCCATTCGCACCGTCAAAAACGACATGGTCTTTGCGGCCGAGTGTGTGTGTGTTTCTCGCTCCAAAAATCTCTTCCGCAACTAGTACTTCAGGTCATGAGGCCAAAGGAAGCATACGTGCAAGTCCTGGAACACCAGCTGCAGTCTTGATCCCTTACCCATCAACTCTACGGGAGGCCGGAGGACCTATAAACGTGCTTTGTCGGATCTCTCACCATGGGACGAGCGGTAACGGGTGTCTTTAGGAACGGGGTCTATATAAGAGGGCAATGAGCGTTTTCGCGACCTATGAGAAGCCTTAGAGCAGCCAATTATAGCATAAAAAATAGATCGGCTGCAACCGTAACGACGCACGCTTACTGCGACGCTATACATGTGTCCCCACTGAATACGTGCCTCTGGTTCGCAATCACGATCGCTCCCCCAGAGTAGGAACCCAACACTATTG'/>

    <sequence taxon='71' value='GGTGGAATTTTTGGAATACCTTTTCGGAATCGCATTCTCAAGCATACTGCTTCGTACTGACACCCTGCCCGTACGTTGGCAGGGTCCGGAATAATAAATCGTGGGAACAGGTCGCATTCTGAAGTCTTACTACCAACGATGGTCGGTGAGACCTTGACCGGAAGGCTACTCCCGTACCTTCGCTTACAAAGGCCGTCCCCTACGAACCTTCGCTGCTATCCCCAACGCAACGAACAAAAGGGAAACACAACTATTCCACAACAGCTCCAGAAAACGTGGCCGGGTTCCAGTTGTAAAGTGCTCCGTGGGGATAGTTATGTCCAGTCTCGTTGTACAATTTTTCGCGGGATCGTCCGCCAACACGGCGGTTCAAAGTTTTTCCGAATTCCAGTGGGCGGGACATACGAAGCGTAGCCGTAGCTCCCTGGTCTCACCCATACGCAGGAGATCCGCGCGGTGATTCAGCACCTGTTTAGTCACAATGCTCAGCTCAACTCCCGACCGCCAACTCTTTGTCAGATCCGCTTGGTTGTCCCTCTCTAATAACGTAGTTCACACCTGTGCTCAAAGACGACAAAGCTTCCCTCATATCCGGATCAGGCTGTCAGGTCCTCCTATGCAGAGGGATGCAGATCTGAGCACGAATGGGATCCCGATCGATTACCCCGACAGCGGCAAGAGTGGAACACAATATTTGCAGTAGCTTCGCGCGTGTCCCCGGAGCCATAGAGTTCTTACTCTGAAAATGACGCACTCAGAAACGGCCGACCAATGGGGCACTGATCACTGCGTTTGGGGGGCGCCCGGACGCTGGTCTATAACTACGCGTATCTCAATGCTTTAGCGGCCCTCTGTGTGCCGGTTTGGCGCCCAACGACAAGTGCACCCTACTATTACTGCTTGGGTCTAGTCCCAGCCTCTCGGATCACCCCAAGTCGTACCCAGAGCAATTGATTTGGTTGCGATCAGTACATTTTCGGAACCCACGGGCTTATTGGAGAGTAAGGAGCTACTATGCGTTTCCACGGTTAAACTCATTCCAGTGCTCGGCTAGGTGGCTACCGCGCGTCGAACTGGTGGTCTTACCATTGTCTAGCTCTCTGGCGTGGACAGACCTAGCGACAAACGGCACGGGTGGACTGTTGTATCCATGCTGATGTCCGATATAGGTCTAGACGATCGGGCCGGATTGGCTGCCGCAAGAAGCTTTAACGGCAGATATAAGCTTGTTCTCCCTCTCCCTTTTGTGGGTTCATTATCACATGAAAGGAGGGGTACCTTTATTCAGTTCTAGGGTTGCATATGACAACGGTTAGATTCGATAAGCTTAGAGGTGATATCGTGATAGAATATAGAGCGTAACATTGATAAGTCTGGAATCCTCGTGACACCACCCGGGGGTATCATTGTGGAATCATACGGCATCCCTATCTCACGAAAGCATCATGACCATGAACATGTGTTGCGTCAAAAGAGACTAATCGAGCAGACTCTAACGAACCGCGGGGGTGATAGGATTGTTCGATGGGTTCACCGCAACGTTAACGGAGTAATCCATTCGCACCGTCAAAAACGACATGGTCTTTGCGGCCGAGTGTGTGTGTGTTTCTCGCTCCAAAAATCTCTTCCGCAACTAGTACTTCAGGTCATGAGGCCAAAGGAAGCATACGTGCAAGTCCTGGAACACCAGCTGCAGTCTTGATCCCTTACCCATCAACTCTACGGGAGGCCGGAGGACCTATAAACGTGCTTTGTCGGATCTCTCACCATGGGACGAGCGGTAACGGGTGTCTTTAGGAACGGGGTCTATATAAGAGGGCAATGAGCGTTTTCGCGACCTATGAGAAGCCTTAGAGCAGCCAATTATAGCATAAAAAATAGATCGGCTGCAACCGTAACGACGCACGCTTACTGCGACGCTATACATGTGTCCCCACTGAATACGTGCCTCTGGTTCGCAATCACGATCGCTCCCCCAGAGTAGGAACCCAACACTATTG'/>

    <sequence taxon='35' value='GGTGGAATTTTTGGAATACCTTTTCGGAATCGCATTCTCAAGCATACTGCTTCGTACTGACACCCTGCCCGTACGTTGGCAGGGTCCGGAATAATAAATCGTGGGAACAGGTCGCATTCTGAAGTCTTACTACCAACGATGGTCGGTGAGACCTTGACCGGAAGGCTACTCCCTTACCTTCGCTTACAAAGGCCGTCCCCTACGAACCTTTGCTGCTATCCCCAACGCAACGAACAAAAGGGAAACACGACTATTCCGCAACAGCTCCAGAAAACGTGGCCGGGTTCCAGTGGTAAAGCGCTCCGTGGGGATAGTTATGTCCAGTCTCGTTGTACAATTTTTCGCGGGATCGTCCGCCAGCACGGCGATTCAAAGTTTTTCCGAATTCCAGTGGGCGGGACATACGAAGCGTAGCCGTAGCTCCCTGGTCACACCCATACGCAGGAGATCCGCGCGGTGATTCAGCACCTGTTTAGTCACAATGCTCAGCTCAACTCCCGACCGCCAACTCTTTGTCAGATCCGCTTGGTTGTCCCTCTCTAATAACGTAGTTCACACCTGTGCTCAAAGACGACAAAGCTTCCCTCATATCCGGATCAGGCTGTCAGGTCCTCCTATGCAGAGGGATGCAGATCTGAGCACGAATGGGATCCCGATCGATTACCCCGACAGCGGCAAGAGTGGAACACAATATTTGCAATAGCTTCGCGCGTGTCCCCGGAGCCATAGAGTTCTTACTCTGAAAATGACGCACTCAGAAACGGCCGACCAATGGGGCACTGATCACTGCGTTTGGGGGGCGCCTGGACGCTGGTCTATAACTACGCGTATCTCTATGCTTTAGCGGCCCTCTGTGTGGCGGTTTGGCGCCCAACGACAAGTGCACCCTACTATTACTGCTTGGGTCTAGTCCCAGCCTCTCGGATCACCCCAAGTCGTACCCAGAGCAATTGATCTGGTTGCGATCAGTACATTTTCGGAACCCACGGGCTTATTGGAGAGTAAGGAGCTACTATGCGTTTCCACGGTTAAACTCATTCCAGTGCTCGGCTAGGTGGCTACCGCGCGTCGAACTGGTGGTCTTACCATTGTCTAGCTCTCTGGCGTGGACAGACCTAGCAACAAACGGCACGGGTGGACTGTTGTATCCATGCTAATGTCCGACATAGGTCTAGACGACCGGGCCGGATTGGCTGCCGCAAGAAGCTTTAACGGCAGATATAAGCTTGTTCTCCCTCTCCCTTTTGTGGGTTCATTATCACATGAAAGGAGGGGTACCTTTATTCAGTTCTAGGGTTGCATATGACAACGGTTAGATTCGATAAGCTTAGAGGTGATATCGTGATAGAATATAGAGCGTAACATTGATAAGTCTGGAATCCTCGTGACACCACCCGGGGGTATCATTGTGGAATCATACGGCATCCCTATCTCACGAAAGCATCATGACCATGAACATGTGTTGCGTCAAAAGAGAATAATCGAGCAGACTCTAACGAACCGCGGGGGTGATAGGATTGTTCGATGGGTTCACCGCAACGTTAACGGAGTAATCCATTCGCACCGTCAAAAACGATATGGTCTTTGCGGCCGAGTGTGTATGTGTTTCTCGCTCCAAAAATCTCTTCCGTAACTAGTACTTCAGGTCATGAGGCCAAAGGAAGCATACGTGCAAGTCCTGGAACACCAGCTGCAGTCTTGATCCCTTACCCATCAACTCTACGGGAGGCCGGAGGACCTATAAACGTGCTTTGTCGGATCTCTCACCATGGGACGAGCGGTAACGGGTGTCTTTAGGAACGGGGTCTATATAAGAGGGCAATGAGGGTTTTCGCGACCTATGAGAAGCCTTAGAACAGCCAATTATAGCATAAAAAATAGATCGGCTGCAACCGTAACGACGCACGCTTACTGCCACGCTATACATGTGTCCCCACTGAATACGTGTCCCTGGTTCGCAATCACGATCGCTCCCCCAGAGTAGGAACCCAACACTATTG'/>

    <sequence taxon='78' value='GGTGGAATTTTTGGAATACCTTTTCGGAATCGCATTCTCAAGCATACTGCTTCGTACTGACACCCTGCCCGTACGTTGGCAGGGTCCGGAATAATAAATCGTGGGAACAGGTCGCATTCTGAAGTCTTACTACCAACGATGGTCGGTGAGACCTTGACCGGAAGGCTACTCCCTTACCTTCGCTTACAAAGGCCGTCCCCTACGAACCTTTGCTGCTATCCCCAACGCAACGAACAAAAGGGAAACACGACTATTCCACAACAGCTCCAGAAAACGTGGCCGGGTTCCAGTGGTAAAGCGCTCCGTGGGGATAGTTATGTCCAGTCTCGTTGTACAATTTTTCGCGGGATCGTCCGCCAGCACGGCGATTCAAAGTTTTTCCGAATTCCAGTGGGCGGGACATACGAAGCGTAGCCGTAGCTCCCTGGTCACACCCATACGCAGGAGATCCGCGCGGTGATTCAGCACCTGTTTAGTCACAATGCTCAGCTCAACTCCCGACCGCCAACTCTTTGTCAGATCCGCTTGGTTGTCCCTCTCTAATAACGTAGTTCACACCTGTGCTTAAAGACGACAAAGCTTCCCTCATATCCGGATCAGGCTGTCAGGTCCTCCTATGCAGAGGGATGCAGATCTGAGCACGAATGGGATCCCGATCGATTACCCCGACAGCGGCAAGAGTGGAACACAATATTTGCAATAGCTTCGCGCGTGTCCCCGGAGCCATAGAGTTCTTACTCTGAAAATGACGCACTCAGAAACGGCCGACCAATGGGGCACTGATCACTGCGTTTGGGGGGCGCCTGGACGCTGGTCTATAACTACGCGTATCTCTATGCTTTAGCGGCCCTCTGTGTGGCGGTTTGGCGCCAAACGACAAGTGCACTCTACTATTACTGCTTGGGTCTAGTCCAAGCCTCTCGGATCACCCCAAGTCGTACCCAGAGCAATTGATCTGGTTGCGATCAGTACATTTTCGGAACCCACGGGCTTATTGGAGAGTAAGGAGCTACTATGCATTTCCACGGTTAAACTCATTCCAGTGCTCGGCTAGGTGGCTACCGCGCGTCGAACTGGTGGTCTTACCATTGTCTAGCTCTCTGGCGTGGACAGACCTAGCAACAAACGGCACGGGTGGACTGTTGTATCCATGCTAATGTCCGACATAGGTCTAGACGACCGGGCCGGATTGGCTGCCGCAAGAAGCTTTAACGGCAGATATAAGCTTGTTCTCCCTCTCCCTTTTGTGGGTTCATTATCACATGAAAGGAGGGGTACCTTTATTCAGTTCTAGGGTTGCATATGACAACGGTTAGATTCGATAAGCTTAGAGGTGATATCGTGATAGAATATAGAGCGTAACATTGATAAGTCTGGAATCTTCGTGACACCACCCGGGGGTATCATTGTGGAATCATACGGCATCCCTATCTCACGAAAGCATCATGACCATGAACATGTGTTGCGTCAAAAGAGAATAATCGAGCAGACTCTAACGAACCGCGGGGGTGATAGGATTGTTCGATGGGTTCACCGCAACGTTAACGGAGTAATCCGTTCGCACCGTCAAAAACAATATGGTCTTTGCGGCCGAGTGGGTATGTGTTTCTCGCTCCAAAAATCTCTTCCGTAACTAGTACTTCAGGTCATGAGGCCAAAGGAAGCATACGTGCAAGTCCTGGAACACCAGCTGCAGTCTTGATCCCTTACCCATCAACTCTACGGGAGGCCGGAGGACCTATAAACGTGCTTTGTCGGATCTCTCACCATGGGACGAGCGGTAACGGGTGTCTTTAGGAACGGGGTCTATATAAGAGGGCAATGAGGGTTTTCGCGACCTATGAGAAGCCTTAGAACAGCCAATTATAGCATAAAAAATAGATCGGCTGCAACCGTAACGACGCACGCTTACTGCCACGCTATACATGTGTCCCCACTGAATACATGTCCCTGGTTCGCAATTACGATCGCTCCCCCAGAGTAGGAACCCAACACTATTG'/>

    <sequence taxon='87' value='GGTGGAATTTTTGGAATACCTTTTCGGAATCGCATTCTCAAGCATACTGCTTCGTACTGACACCCTGCCCGTACGTTGGCAGGGTCCGGAATAATAAATCGTGGGAACAGGTCGCATTCTGAAGTCTTACTACCAACGATGGTCGGTGAGACCTTGACCGGAAGGCTACTCCCTTACCTTCGCTTACAAAGGCCGTCCCCTACGAACCTTTGCTGCTATCCCCAACGCAACGAACAAAAGGGAGACACGACTATTCCACAACAGCTCCAGAAAACGTGGCCGGGTTCCAGTGGTAAAGCGCTCCGTGGGGATAGTTATGTCCAGTCTCGTTGTACAATTTTTCGCGGGATCGTCCGCCAGCACGGCGATTCAAAGTTTTTCCGAATTCCAGTGGGCGGGACATACGAAGCGTAGCCGTAGCTCCCTGGTCACACCCATACGCAGGAGATCCGCGCGGTGATTCAGCACCTGTTTAGTCACAATGCTCAGCTCAACTCCCGACCGCCAACTCTTTGTCAGATCCGCTTGGTTGTCCCTCTCTAATAACGTAGTTCACACCTGTGCTTAAAGACGACAAAGCTTCCCTCATATCCGGATCAGGCTGTCAGGTCCTCCTATGCAGAGGGATGCAGATCTGAGCACGAATGGGATCCCGATCGATTACCCCGACAGCGGCAAGAGTGGAACACAATATTTGCAATAGCTTCGCGCGTGTCCCCGGAGCCATAGAGTTCTTACTCTGAAAATGACGCACTCAGAAACGGCCGACCAATGGGGCACTGATCACTGCGTTTGGGGGGCGCCTGGACGCTGGTCTATAACTACGCGTATCTCTATGCTTTAGCGGCCCTCTGTGTGGCGGTTTGGCGCCAAACGACAAGTGCACTCTACTATTACTGCTTGGGTCTAGTCCAAGCCTCTCGGATCACCCCAAGTCGTACCCAGAGCAATTGATCTGGTTGCGATCAGTACATTTTCGGAACCCACGGGCTTATTGGAGAGTAAGGAGCTACTATGCATTTCCACGGTTAAACTCATTCCAGTGCTCGGCTAGGTGGCTACCGCGCGTCGAACTGGTGGTCTTACCATTGTCTAGCTCTCTGGCGTGGACAGACCTAGCAACAAACGGCACGGGTGGACTGTTGTATCCATGCTAATGTCCGACATAGGTCTAGACGACCGGGCCGGATTGGCTGCCGCAAGAAGCTTTAACGGCAGATATAAGCTTGTTCTCCCTCTCCCTTTTGTGGGTTCATTATCACATGAAAGGAGGGGTACCTTTATTCAGTTCTAGGGTTGCATATGACAACGGTTAGATTCGATAAGCTTAGAGGTGATATCGTGATAGAATATAGAGCGTAACATTGATAAGTCTGGAATCTTCGTGACACCACCCGGGGGTATCATTGTGGAATCATACGGCATCCCTATCTCACGAAAGCATCATGACCATGAACATGTGTTGCGTCAAAAGAGAATAATCGAGCAGACCCTAACGAACCGCGGGGGTGATAGGATTGTTCGATGGGTTCACCGCAACGTTAACGGAGTAATCCGTTCGCACCGTCAAAAACAATATGGTCTTTGCGGCCGAGTGGGTATGTGTTTCTCGCTCCAAAAATCTCTTCCGTAACTAGTACTTCAGGTCATGAGGCCAAAGGAAGCATACGTGCAAGTCCTGGAACACCAGCTGCAGTCTTGATCCCTTACCCATCAACTCTACGGGAGGCCGGAGGACCTATAAACGTGCTTTGTCGGATCTCTCACCATGGGACGAGCGGTAACGGGTGTCTTTAGGAACGGGGTCTATATAAGAGGGCAATGAGGGTTTTCGCGACCTATGAGAAGCCTTAGAACAGCCAATTATAGCATAAAAAATAGATCGGCTGCAACCGTAACGACGCACGCTTACTGCCACGCTATACATGTGTCCCCACTGAATACATGTCCCTGGTTCGCAATTACGATCGCTCCCCCAGAGTAGGAACCCAACACTATTG'/>

    <sequence taxon='93' value='GGTGGAATTTTTGGAATACCTTTTCGGAATCGCATTCTCAAGCATACTGCTTCGTACTGACACCCTGCCCGTACGTTGGCAGGGTCCGGAATAATAAATCGTGGGAACAGGTCGCATTCTGAAGTCTTACTACCAACGATGGTCGGTGAGACCTTGACCGGAAGGCTACTCCCTTACCTTCGCTTACAAAGGCCGTCCCCTACGAACCTTTGCTGCTATCCCCAACGCAACGAACAAAAGGGAGACACGACTATTCCACAACAGCTCCAGAAAACGTGGCCGGGTTCCAGTGGTAAAGCGCTCCGTGGGGATAGTTATGTCCAGTCTCGTTGTACAATTTTTCGCGGGATCGTCCGCCAGCACGGCGATTCAAAGTTTTTCCGAATTCCAGTGGGCGGGACATACGAAGCGTAGCCGTAGCTCCCTGGTCACACCCATACGCAGGAGATCCGCGCGGTGATTCAGCACCTGTTTAGTCACAATGCTCAGCTCAACTCCCGACCGCCAACTCTTTGTCAGATCCGCTTGGTTGTCCCTCTCTAATAACGTAGTTCACACCTGTGCTTAAAGACGACAAAGCTTCCCTCATATCCGGATCAGGCTGTCAGGTCCTCCTATGCAGAGGGATGCAGATCTGAGCACGAATGGGATCCCGATCGATTACCCCGACAGCGGCAAGAGTGGAACACAATATTTGCAATAGCTTCGCGCGTGTCCCCGGAGCCATAGAGTTCTTACTCTGAAAATGACGCACTCAGAAACGGCCGACCAATGGGGCACTGATCACTGCGTTTGGGGGGCGCCTGGACGCTGGTCTATAACTACGCGTATCTCTATGCTTTAGCGGCCCTCTGTGTGGCGGTTTGGCGCCAAACGACAAGTGCACTCTACTATTACTGCTTGGGTCTAGTCCAAGCCTCTCGGATCACCCCAAGTCGTACCCAGAGCAATTGATCTGGTTGCGATCAGTACATTTTCGGAACCCACGGGCTTATTGGAGAGTAAGGAGCTACTATGCATTTCCACGGTTAAACTCATTCCAGTGCTCGGCTAGGTGGCTACCGCGCGTCGAACTGGTGGTCTTACCATTGTCTAGCTCTCTGGCGTGGACAGACCTAGCAACAAACGGCACGGGTGGACTGTTGTATCCATGCTAATGTCCGACATAGGTCTAGACGACCGGGCCGGATTGGCTGCCGCAAGAAGCTTTAACGGCAGATATAAGCTTGTTCTCCCTCTCCCTTTTGTGGGTTCATTATCACATGAAAGGAGGGGTACCTTTATTCAGTTCTAGGGTTGCATATGACAACGGTTAGATTCGATAAGCTTAGAGGTGATATCGTGATAGAATATAGAGCGTAACATTGATAAGTCTGGAATCTTCGTGACACCACCCGGGGGTATCATTGTGGAATCATACGGCATCCCTATCTCACGAAAGCATCATGACCATGAACATGTGTTGCGTCAAAAGAGAATAATCGAGCAGACCCTAACGAACCGCGGGGGTGATAGGATTGTTCGATGGGTTCACCGCAACGTTAACGGAGTAATCCGTTCGCACCGTCAAAAACAATATGGTCTTTGCGGCCGAGTGGGTATGTGTTTCTCGCTCCAAAAATCTCTTCCGTAACTAGTACTTCAGGTCATGAGGCCAAAGGAAGCATACGTGCAAGTCCTGGAACACCAGCTGCAGTCTTGATCCCTTACCCATCAACTCTACGGGAGGCCGGAGGACCTATAAACGTGCTTTGTCGGATCTCTCACCATGGGACGAGCGGTAACGGGTGTCTTTAGGAACGGGGTCTATATAAGAGGGCAATGAGGGTTTTCGCGACCTATGAGAAGCCTTAGAACAGCCAATTATAGCATAAAAAATAGATCGGCTGCAACCGTAACGACGCACGCTTACTGCCACGCTATACATGTGTCCCCACTGAATACATGTCCCTGGTTCGCAATTACGATCGCTCCCCCAGAGTAGGAACCCAACACTATTG'/>

    <sequence taxon='101' value='GGTGGAATTTTTGGAATACCTTTTCGGAATCGCATTCTCAAGCATACTGCTCCGTACTGACACCCTGCCCGTACGTTGGCAGGGTCCGGAATAATAAATCGTGGGAACAGGTCGCATTCTGAAGTCTTACTACCAACGATGGTCGGTGAGACCTTGACCGGAAGGCTACTCCCTTACCTTCGCTTACAAAGGCCGTCCCCTACGAACCTTTGCTGCTATCCCCAACGCAACGAACAAAAGGGAGACACGACTATTCCACAACAGCTCCAGAAAACGTGGCCGGGTTCCAGTGGTAAAGCGCTCCGTGGGGATAGTTATGTCCAGTCTCGTTGTACAATTTTTCGCGGGATCGTCCGCCAGCACGGCGATTCAAAGTTTTTCCGAATTCCAGTGGGCGGGACATACGAAGCGTAGCCGTAGCTCCCTGGTCACACCCATACGCAGGAGATCCGCGCGGTGATTCAGCACCTGTTTAGTCACAATGCTCAGCTCAACTCCCGACCGCCAACTCTTTGTCAGATCCGCTTGGTTGTCCCTCTCTAATAACGTAGTTCACACCTGTGCTTAAAGACGACAAAGCTTCCCTCATATCCGGATCAGGCTGTCAGGTCCTCCTATGCAGAGGGATGCAGATCTGAGCACGAATGGGATCCCGATCGATTACCCCGACAGCGGCAAGAGTGGAACACAATATTTGCAATAGCTTCGCGCGTGTCCCCGGAGCCATAGAGTTCTTACTCTGAAAATGACGCACTCAGAAACGGCCGACCAATGGGGCACTGATCACTGCGTTTGGGGGGCGCCTGGACGCTGGTCTATAACTACGCGTATCTCTATGCTTTAGCGGCCCTCTGTGTGGCGGTTTGGCGCCAAACGACAAGTGCACTCTACTATTACTGCTTGGGTCTAGTCCAAGCCTCTCGGATCACCCCAAGTCGTACCCAGAGCAATTGATCTGGTTGCGATCAGTACATTTTCGGAACCCACGGGCTTATTGGAGAGTAAGGAGCTACTATGCATTTCCACGGTTAAACTCATTCCAGTGCTCGGCTAGGTGGCTACCGCGCGTCGAACTGGTGGTCTTACCATTGTCTAGCTCTCTGGCGTGGACAGACCTAGCAACAAACGGCACGGGTGGACTGTTGTATCCATGCTAATGTCCGACATAGGTCTAGACGACCGGGCCGGATTGGCTGCCGCAAGAAGCTTTAACGGCAGATATAAGCTTGTTCTCCCTCTCCCTTTTGTGGGTTCATTATCACATGAAAGGAGGGGTACCTTTATTCAGTTCTAGGGTTGCATATGACAACGGTTAGATTCGATAAGCTTAGAGGTGATATCGTGATAGAATATAGAGCGTAACATTGATAAGTCTGGAATCTTCGTGACACCACCCGGGGGTATCATTGTGGAATCATACGGCATCCCTATCTCACGAAAGCATCATGACCATGAACATGTGTTGCGTCAAAAGAGAATAATCGAGCAGACCCTAACGAACCGCGGGGGTGATAGGATTGTTCGATGGGTTCACCGCAACGTTAACGGAGTAATCCGTTCGCACCGTCAAAAACAATATGGTCTTTGCGGCCGAGTGGGTATGTGTTTCTCGCTCCAAAAATCTCTTCCGTAACTAGTACTTCAGGTCATGAGGCCAAAGGAAGCATACGTGCAAGTCCTGGAACACCAGCTGCAGTCTTGATCCCTTACCCATCAACTCTACGGGAGGCCGGAGGACCTATAAACGTGCTTTGTCGGATCTCTCACCATGGGACGAGCGGTAACGGGTGTCTTTAGGAACGGGATCTATATAAGAGGGCAATGAGGGTTTTCGCGACCTATGAGAAGCCTTAGAACAGCCAATTATAGCATAAAAAATAGATCGGCTGCAACCGTAACGACGCACGCTTACTGCCACGCTATACATGTGTCCCCACTGAATACATGTCCCTGGTTCGCAATTACGATCGCTCCCCCAGAGTAGGAACCCAACACTATTG'/>

    <sequence taxon='143' value='GGTGGAATTTTTGGAATACCTTTTCGGAATCGCATTCTCAAGCATACTGCTCCGTACTGACACCCTGTCCGTACGTTGGCAGGGTCCGGAATAATAAATCGTGGGAACAGGTCGCATTCTGAAGTCTTACTACCAACGATGGTCGGTGAGACCTTGACCGGAAGGCTACTCCCTTACCTTCGCTTACAAAGGCCGTCCCCTACGAACCTTTGCTGCTATCCCCAACGCAACGAACAAAAGGGAGACACGACTATTCCACAACAGCTCCAGAAAACGTGGCCGGGTTCCAGTGGTAAAGCGCTCCGTGGGGATAGTTATGTCCAGTCTCGTTGTACAATTTTTCGCGGGATCGTCCGCCAGCACGGCGATTCAAAGTTTTTCCGAATTCCAGTGGGCGGGACATACGAAGCGTAGCCGTAGTTCCCTGGTCACACCCATACGCAGGAGATCCGCGCGGTGATTCAGCACCTGTTTAGTCACAATGCTCAGCTCAACTCCCGACCGCCAACTCTTTGTCAGATCCGCTTGGTTGTCGCTCTCTAATAACGTAATTCACACCTGTGCTTAAAGACGACAAAGCTTCCCTCATATCCGGATCAGGCTGTCAGGTCCTCCTATGCAGAGGGATGCAGATCTGAGCACGAATGGGATCCCGATCGATTACCCCGACAGCGGCAAGAGTGGAACACAGTATTTGCAATAGCTTCGCGCGTGTCCCCGGAGCCATAGAGTTCTTACTCTGAAAATGACGCACTCAGAAACGGCCGACCAATGGGGCACTGATCACTGCGTTTGGGGGGCGCCTGGACGCTGGTCTGTAACTACGCGTATCTCTATGCTTTAGCGGCCCTCTGTGTGGCGGTTTGGCGCCAAACGACAAGTGCACTCTACTATTACTGCTTGGGTCTAGTCCAAGCCTCTCGGATCACCCCAAGTCGTACCCAGAGCAATTGATCTGGTTGCGATCAGTACATTTTCGGAACCCACGGGCTTATTGGAGAGTAAGGAGCTACTATGCATTTCCACGGTTAAACTCATTCCAGTACTCGGCTAGGTGGCTACCGCGCGTCGAACTGGTGGTCTTACCATTGTCTAGCTCTCTGGCGTGGACAGACCTAGCAACAAACGGCACGGGTGGACTGTTGTACCCATGCTAATGTCCGACATAGGTCTAGACGACCGGGCCGGATTGGCTGCCGCAAGAAGCTTTAACGGCAGATATAAGCTTGTTCTCCCTCTCCCTTTTGTGGGTTCATTATCACATGAAATGAGGGGTACCTTTATTCAGTTCTAGGGTTGCATATGACAACGGTTAGATTCGATAAGCTTAGAGGTGATATCGTGATAGAATATAGAGCGTAACATTGATAAGTCTGGAATCTTCGTGACACCACCCGGGGGTATCATTGTGGAATCATACGGCATCCCTATCTCACGAAAGCATCATGACCATGAACATGTGTTGCGTCAAAAGAGAATAATCGAGCAGACCCTAACGAACCGCGGGGGTGATAGGATTGTTCGATGGGTTCACCGCAACGTTAACGGAGTAATCCGTTCGCACCGTCAAAAACAATATGGTCTTTCCGGCCGAGTGGGTATGTGTTTCTCGCTCCAAAAATCTCTTCCGTAACTAGTACTTCAGGTCATGAGGCCAAAGGAAGCATACGTGCAAGTCCTGGAACACCAGCTGCAGTCTTGATCCCTTACCCATCAACTCTACGGGAAGCCGGAGGACCTATAAACGTGCTTTGTCGGATCTCTCACCATGGGACGAGCGGTAACGGGTGTCTTTAGGAACGGGATCTATATAAGAGGGCAATGAGGGTTTTCGCGACCTATGAGAAGCCTCAGAACAGCCAATTATAGCATAAAAAATAGATCGGCTGCAACCGTAACGACGCACGCTTACTGCCACGCTATACATGTGTCCCCACTGAATACATGTCCCTGGTTCGCAATTACGATCGCTCCCCCAGAGTAGGAACCCAACACTATTG'/>

    <sequence taxon='144' value='GGTGGAATTTTTGGAATACCTTTTCGGAATCGCATTCTCAAGCATACTGCTCCGTACTGACACCCTGCCCGTACGTTGGCAGGGTCCGGAATAATAAATCGTGGGAACAGGTCGCATTCTGAAGTCTTACTACCAACGATGGTCGGTGAGACCTTGACCGGAAGGCTACTCCCTTACCTTCGCTTACAAAGGCCGTCCCCTACGAACCTTTGCTGCTATCCCCAACGCAACGAACAAAAGGGAGACACGACTATTCCACAACAGCTCCAGAAAACGTGGCCGGGTTCCAGTGGTAAAGCGCTCCGTGGGGATAGTTATGTCCAGTCTCGTTGTACAATTTTTCGCGGGATCGTCCGCCAGCACGGCGATTCAAAGTTTTTCCGAATTCCAGTGGGCGGGACATACGAAGCGTAGCCGTAGCTCCCTGGTCACACCCATACGCAGGAGATCCGCGCGGTGATTCAGCACCTGTTTAGTCACAATGCTCAGCTCAACTCCCGACCGCCAACTCTTTGTCAGATCTGCTTGGTTGTCGCTCTCTAATAACGTAGTTCACACCTGTGCTTAAAGACGACAAAGCTTCCCTCATATTCGGATCAGGCTGTCAGGTCCTCCTATGCAGAGGGATGCAGATCTGAGCACGAATGGGATCCCGATCGATTACCCCGACAGCGGCAAGAGTGGAACACAATATTTGCAATAGCTTCGCGCGTGTCCCCGGAGCCATAGAGTTCTTACTCTGAAAATGACGCACTCAGAAACGGCCGACCAATGGGGCACTGATCACTGCGTTTGGGGGGCGCCTGGACGCTGGTCTGTAACTACGCGTATCTCTATGCTTTAGCGGCCCTCTGTGTGGCGGTTTGGCGCCAAACGACAAGTGCACTCTACTATTACTGCTTGGGTCTAGTCCAAGCCTCTCGGATCACCCCAAGTCGTACCCAGAGCAATTGATCTGGTTGCGATCAGTACATTTTCGGAACCCACGGGCTTATTGGAGAGTAAGGAGCTACTATGCATTTCCACGGTTAAACTCATTCCAGTGCTCGGCTAGGTGGCTACCGCGCGTCGAACTGGTGGTCTTACCATTGTCTAGCTCTCTGGCGTGGACAGACCTAGCAACAAACGGCACGGGTGGACTGTTGTATCCATGCTAATGTCCGACATAGGTCTAGACGACCGGGCCGGATTGGCTGCCGCAAGAAGCTTTAACGGCAGATATAAGCTTGTTCTCCCTCTCCCTTTTGTGGGTTCATTATCACATGAAATGAGGGGTACCTTTATTCAGTTCTAGGGTTGCATATGACAACGGTTAGATTCGATAAGCTTAGAGGTGATATCGTGATAGAATATAGAGCGTAACATTGATAAGTCTGGAATTTTCGTGACACCACCCGGGGGTATCATTGTGGAATCATACGGCATCCCTATCTCACGAAAGCATCATGACCATGAACATGTGTTGCGTCAAAAGAGAATAATCGAGCAGACCCTAACGAACCGCGGGGGTGATAGGATTGTTCGATGGGTTCACCGCAACGTTAACGGAGTAATCCGTTCGCACCGTCAAAAACAATATGGTCTTTGCGGCCGAGTGGGTATGTGTTTCTCGCTCCAAAAATCTCTTCCGTAACTAGTACTTCAGGTCATGAGGCCAAAGGAAGCATACGTGCAAGTCCTGGAACACCAGCTGCAGTCTTGATCCCTTACCCATCAACTCTACGGGAGGCCGGAGGACCTATAAACGTGCTTTGTCGGATCTCTCACCATGGGACGAGCGGTAACGGGTGTCTTTAGGAACGGGATCTATATAAGAGGGCAATGAGGGTTTTCGCGACCTATGAGAAGCCTTAGAACAGCCAATTATAGCATAAAAAATAGATCGGCTGCAATCGTAACGACGCACGCTTACTGCCACGCTATACATGTGTCCCCACTGAATACATGTCCCTGGTTCGCAATTACGATCGCTCCCCCAGAGTAGGAACCCAACACTATTG'/>

    <sequence taxon='177' value='GGTGGAATTTTTGGAATACCTTTTCGGAATCGCATTCTCAAGCATACTGCTCCGTACTGACACCCTGCCCGTACGTTGGCAGGGTCCGGAATAATAAATCGTGGGAACAGGTCGCATTCTGAAGTCTTACTACCAACGATGGTCGGTGAGACCTTGACCGGAAGGCTACTCCCTTACCTTCGCTTACAAAGGCCGTCCCCTACGAACCTTTGCTGCTATCCCCAACGCAACGAACAAAAGGGAGACACGACTATTCCACAACAGCTCCAGAAAACGTGGCCGGGTTCCAGTGGTAAAGCGCTCCGTGGGGATAGTTATGTCCAGTCTCGTTGTACAATTTTTCGCGGGATCGTCCGCCAGCACGGCGATTCAAAGTTTTTCCGAATTCCAGTGGGCGGGACATACGAAGCGTAGCCGTAGCTCCCTGGTCACACCCATACGCAGGAGATCCGCGCGGTGATTCAGCACCTGTTTAGTCACAATGCTCAGCTCAACTCCCGACCGCCAACTCTTTGTCAGATCTGCTTGGTTGTCGCTCTCTAATAACGTAGTTCACACCTGTGCTTAAAGACGACAAAGCTTCCCTCATATTCGGATCAGGCTGTCAGGTCCTCCTATGCAGAGGGATGCAGATCTGAGCACGAATGGGATCCCGATCGATTACCCCGACAGCGGCAAGAGTGGAACACAATATTTGCAATAGCTTCGCGCGTGTCCCCGGAGCCATAGAGTTCTTACTCTGAAAATGACGCACTCAGAAACGGCCGACCAATGGGGCACTGATCACTGCGTTTGGGGGGCGCCTGGACGCTGGTCTGTAACTACGCGTATCTCTATGCTTTAGCGGCCCTCTGTGTGGCGGTTTGGCGCCAAACGACAAGTGCACTCTACTATTACTGCTTGGGTCTAGTCCAAGCCTCTCGGATCACCCCAAGTCGTACCCAGAGCAATTGATCTGGTTGCGATCAGTACATTTTCGGAACCCACGGGCTTATTGGAGAGTAAGGAGCTACTATGCATTTCCACGGTTAAACTCATTCCAGTGCTCGGCTAGGTGGCTACCGCGCGTCGAACTGGTGGTCTTACCATTGTCTAGCTCTCTGGCGTGGACAGACCTAGCAACAAACGGCACGGGTGGACTGTTGTATCCATGCTAATGTCCGACATAGGTCTAGACGACCGGGCCGGATTGGCTGCCGCAAGAAGCTTTAACGGCAGATATAAGCTTGTTCTCCCTCTCCCTTTTGTGGGTTCATTATCACATGAAATGAGGGGTACCTTTATTCAGTTCTAGGGTTGCATATGACAACGGTTAGATTCGATAAGCTTAGAGGTGATATCGTGATAGAATATAGAGCGTAACATTGATAAGTCTGGAATTTTCGTGACACCACCCGGGGGTATCATTGTGGAATCATACGGCATCCCTATCTCACGAAAGCATCATGACCATGAACATGTGTTGCGTCAAAAGAGAATAATCGAGCAGACCCTAACGAACCGCGGGGGTGATAGGATTGTTCGATGGGTTCACCGCAACGTTAACGGAGTAATCCGTTCGCACCGTCAAAAACAATATGGTCTTTGCGGCCGAGTGGGTATGTGTTTCTCGCTCCAAAAATCTCTTCCGTAACTAGTACTTCAGGTCATGAGGCCAAAGGAAGCATACGTGCAAGTCCTGGAACACCAGCTGCAGTCTTGATCCCTTACCCATCAACTCTACGGGAGGCCGGAGGACCTATAAACGTGCTTTGTCGGATCTCTCACCATGGGACGAGCGGTAACGGGTGTCTTTAGGAACGGGATCTATATAAGAGGGCAATGAGGGTTTTCGCGACCTATGAGAAGCCTTAGAACAGCCAATTATAGCATAAAAAATAGATCGGCTGGAATCGTAACGACGCACGCTTACTGCCACGCTATACATGTGTCCCCACTGAATACATGTCCCTGGTTCGCAATTACGATCGCTCCCCCAGAGTAGGAACCCAACACTATTG'/>

    <sequence taxon='189' value='GGTGGAATTTTTGGAATACCTTTTCGGAATCGCATTCTCAAGCATACTGCTCCGTACTGACACCCTGCCCGTACGTTGGCAGGGTCCGGAATAATAAATCGTGGGAACAGGTCGCATTCTGAAGTCTTACTACCAACGATGGTCGGTGAGACCTTGACCGGAAGGCTACTCCCTTACCTTCGCTTACAAAGGCCGTCCCCTACGAACCTTTGCTGCTATCCCCAACGCAACGAACAAAAGGGAGACACGACTATTCCACAACAGCTCCAGAAAACGTGGCCGGGTTCCAGTGGTAAAGCGCTCCGTGGGGATAGTTATGTCCAGTCTCGTTGTACAATTTTTCGCGGGATCGTCCGCCAGCACGGCGATTCAAAGTTTTTCCGAATTCCAGTGGGCGGGACATACGAAGCGTAGCCGTAGCTCCCTGGTCACACCCATACGCAGGAGATCCGCGCGGTGATTCAGCACCTGTTTAGTCACAATGCTCAGCTCAACTCCCGACCGCCAACTCTTTGTCAGATCTGCTTGGTTGTCGCTCTCTAATAACGTAGTTCACACCTGTGCTTAAAGACGACAAAGCTTCCCTCATATTCGGATCAGGCTGTCAGGTCCTCCTATGCAGAGGGATGCAGATCTGAGCACGAATGGGATCCCGATCGATTACCCCGACAGCGGCAAGAGTGGAACACAATATTTGCAATAGCTTCGCGCGTGTCCCCGGAGCCATAGAGTTCTTACTCTGAAAATGACGCACTCAGAAACGGCCGACCAATGGGGCACTGATCACTGCGTTTGGGGGGCGCCTGGACGCTGGTCTGTAACTACGCGTATCTCTATGCTTTAGCGGCCCTCTGTGTGGCGGTTTGGCGCCAAACGACAAGTGCACTCTACTATTACTGCTTGGGTCTAGTCCAAGCCTCTCGGATCACCCCAAGTCGTACCCAGAGCAATTGATCTGGTTGCGATCAGTACATTTTCGGAACCCACGGGCTTATTGGAGAGTAAGGAGCTACTATGCATTTCCACGGTTAAACTCATTCCAGTGCTCGGCTAGGTGGCTACCGCGCGTCGAACTGGTGGTCTTACCATTGTCTAGCTCTCTGGCGTGGACAGACCTAGCAACAAACGGCACGGGTGGACTGTTGTATCCATGCTAATGTCCGACATAGGTCTAGACGACCGGGCCGGATTGGCTGCCGCAAGAAGCTTTAACGGCAGATATAAGCTTGTTCTCCCTCTCCCTTTTGTGGGTTCATTATCACATGAAATGAGGGGTACCTTTATTCAGTTCTAGGGTTGCATATGACAACGGTTAGATTCGATAAGCTTAGAGGTGATATCGTGATAGAATATAGAGCGTAACATTGATAAGTCTGGAATTTTCGTGACACCACCCGGGGGTATCATTGTGGAATCATACGGCATCCCTATCTCACGAAAGCATCATGACCATGAACATGTGTTGCGTCAAAAGAGAATAATCGAGCAGACCCTAACGAACCGCGGGGGTGATAGGATTGTTCGATGGGTTCACCGCAACGTTAACGGAGTAATCCGTTCGCACCGTCAAAAACAATATGGTCTTTGCGGCCGAGTGGGTATGTGTTTCTCGCTCCAAAAATCTCTTCCGTAACTAGTACTTCAGGTCATGAGGCCAAAGGAAGCATACGTGCAAGTCCTGGAACACCAGCTGCAGTCTTGATCCCTTACCCATCAACTCTACGGGAGGCCGGAGGACCTATAAACGTGCTTTGTCGGATCTCTCACCATGGGACGAGCGGTAACGGGTGTCTTTAGGAACGGGATCTATATAAGAGGGCAATGAGGGTTTTCGCGACCTATGAGAAGCCTTAGAACAGCCAATTATAGCATAAAAAATAGATCGGCTGGAATCGTAACGACGCACGCTTACTGCCACGCTATACATGTGTCCCCACTGAATACATGTCCCTGGTTCGCAATTACGATCGCTCCCCCAGAGTAGGAACCCAACACTATTG'/>

    <sequence taxon='79' value='GGTGGAATTTTTGGAATACCTTTTCGGAATCGCATTCTCAAGCATACTGCTTCGTACTGACACCCTGCCCGTACGTTGGCAGGGTCCGGAATAATAAATCGTGGGAACAGGTCGCATTCTGAAGTCTTACTACCAACGATGGTCGGTGAGACCTTGACCGGAAGGCTACTCCCTTACCTTCGCTTACAAAGGCCGTCCCCTACGAACCTTTGCTGCTATCCCCAACGCAACGAACAAAAGGGAAACACGACTATTCCACAACAGCTCCAGAAAACGTGGCCGGGTTCCAGTGGTAAAGCGCTCCGTGGGGATAGTTATGTCCAGTCTCGTTGTACAATTTTTCGCGGGATCGTCCGCCAGCACGGCGATTCAAAGTTTTTCCGAATTCCAGTGGGCGGGACATACGAAGCGTAGCCGTAGCTCCCTGGTCACACCCATACGCAGGAGATCCGCGCGGTGATTCAGCACCTGTTTAGTCACAATGCTCAGCTCAACTCCCGACCGCCAACTCTTTGTCAGATCCGCTTGGTTGTCCCTCTCTAATAACGTAGTTCACACCTGTGCTTAAAGACGACAAAGCTTCCCTCATATCCGGATCAGGCTGTCAGGTCCTCCTATGCAGAGGGATGCAGATCTGAGCACGAATGGGATCCCGATCGATTACCCCGACAGCGGCAAGAGTGGAACACAATATTTGCAATAGCTTCGCGCGTGTCCCCGGAGCCATAGAGTTCTTACTCTGAAAATGACGCACTCAGAAACGGCCGACCAATGGGGCACTGATCACTGCGTTTGGGGGGCGCCTGGACGCTGGTCTATAACTACGCGTATCTCTATGCTTTAGCGGCCCTCTGTGTGGCGGTTTGGCGCCAAACGACAAGTGCACTCTACTATTACTGCTTGGGTCTAGTCCAAGCCTCTCGGATCACCCCAAGTCGTACCCAGAGCAATTGATCTGGTTGCGATCAGTACATTTTCGGAACCCACGGGCTTATTGGAGAGTAAGGAGCTACTATGCATTTCCACGGTTAAACTCATTCCAGTGCTCGGCTAGGTGGCTACCGCGCGTCGAACTGGTGGTCTTACCATTGTCTAGCTCTCTGGCGTGGACAGACCTAGCAACAAACGGCACGGGTGGACTGTTGTATCCATGCTAATGTCCGACATAGGTCTAGACGACCGGGCCGGATTGGCTGCCGCAAGAAGCTTTAACGGCAGATATAAGCTTGTTCTCCCTCTCCCTTTTGTGGGTTCATTATCACATGAAAGGAGGGGTACCTTTATTCAGTTCTAGGGTTGCATATGACAACGGTTAGATTCGATAAGCTTAGAGGTGATATCGTGATAGAATATAGAGCGTAACATTGATAAGTCTGGAATCTTCGTGACACCACCCGGGGGTATCATTGTGGAATCATACGGCATCCCTATCTCACGAAAGCATCATGACCATGAACATGTGTTGCGTCAAAAGAGAATAATCGAGCAGACTCTAACGAACCGCGGGGGTGATAGGATTGTTCGATGGGTTCACCGCAACGTTAACGGAGTAATCCGTTCGCACCGTCAAAAACAATATGGTCTTTGCGGCCGAGTGGGTATGTGTTTCTCGCTCCAAAAATCTCTTCCGTAACTAGTACTTCAGGTCATGAGGCCAAAGGAAGCATACGTGCAAGTCCTGGAACACCAGCTGCAGTCTTGATCCCTTACCCATCAACTCTACGGGAGGCCGGAGGACCTATAAACGTGCTTTGTCGGATCTCTCACCATGGGACGAGCGGTAACGGGTGTCTTTAGGAACGGGGTCTATATAAGAGGGCAATGAGGGTTTTCGCGACCTATGAGAAGCCTTAGAACAGCCAATTATAGCATAAAAAATAGATCGGCTGCAACCGTAACGACGCACGCTTACTGCCACGCTATACATGTGTCCCCACTGAATACATGTCCCTGGTTCGCAATTACGATCGCTCCCCCAGAGTAGGAACCCAACACTATTG'/>

    <sequence taxon='94' value='GGTGGAATTTTTGGAATACCTTTTCGGAATCGCATTCTCAAGCATACTGCTTCGTACTGACACCCTGCCCGTACGTTGGCAGGGTCCGGAATAATAAATCGTGGGAACAGGTCGCATTCTGAAGTCTTACTACCAACGATGGTCGGTGAGACCTTGACCGGAAGGCTACTCCCTTACCTTCGCTTACAAAGGCCGTCCCCTACGAACCTTTGCTGCTATCCCCAACGCAACGAACAAAAGGGAAACACGACTATTCCACAACAGCTCCAGAAAACGTGGCCGGGTTCCAGTGGTAAAGCGCTCCGTGGGGATAGTTATGTCCAGTCTCGTTGTACAATTTTTCGCGGGATCGTCCGCCAGCACGGCGATTCAAAGTTTTTCCGAATTCCAGTGGGCGGGACATACGAAGCGTAGCCGTAGCTCCCTGGTCACACCCATACGCAGGAGATCCGCGCGGTGATTCAGCACCTGTTTAGTCACAATGCTCAGCTCAACTCCCGACCGCCAACTCTTTGTCAGATCCGCTTGGTTGTCCCTCTCTAATAACGTAGTTCACACCTGTGCTTAAAGACGACAAAGCTTCCCTCATATCCGGATCAGGCTGTCAGGTCCTCCTATGCAGAGGGATGCAGATCTGAGCACGAATGGGATCCCGATCGATTACCCCGACAGCGGCAAGAGTGGAACACAATATTTGCAATAGCTTCGCGCGTGTCCCCGGAGCCATAGAGTTCTTACTCTGAAAATGACGCACTCAGAAACGGCCGACCAATGGGGCACTGATCACTGCGTTTGGGGGGCGCCTGGACGCTGGTCTATAACTACGCGTATCTCTATGCTTTAGCGGCCCTCTGTGTGGCGGTTTGGCGCCAAACGACAAGTGCACTCTACTATTACTGCTTGGGTCTAGTCCAAGCCTCTCGGATCACCCCAAGTCGTACCCAGAGCAATTGATCTGGTTGCGATCAGTACATTTTCGGAACCCACGGGCTTATTGGAGAGTAAGGAGCTACTATGCATTTCCACGGTTAAACTCATTCCAGTGCTCGGCTAGGTGGCTACCGCGCGTCGAACTGGTGGTCTTACCATTGTCTAGCTCTCTGGCGTGGACAGACCTAGCAACAAACGGCACGGGTGGACTGTTGTATCCATGCTAATGTCCGACATAGGTCTAGACGACCGGGCCGGATTGGCTGCCGCAAGAAGCTTTAACGGCAGATATAAGCTTGTTCTCCCTCTCCCTTTTGTGGGTTCATTATCACATGAAAGGAGGGGTACCTTTATTCAGTTCTAGGGTTGCATATGACAACGGTTAGATTCGATAAGCTTAGAGGTGATATCGTGATAGAATATAGAGCGTAACATTGATAAGTCTGGAATCTTCGTGACACCACCCGGGGGTATCATTGTGGAATCATACGGCATCCCTATCTCACGAAAGCATCATGACCATGAACATGTGTTGCGTCAAAAGAGAATAATCGAGCAGACTCTAACGAACCGCGGGGGTGATAGGATTGTTCGATGGGTTCACCGCAACGTTAACGGAGTAATCCGTTCGCACCGTCAAAAACAATATGGTCTTTGCGGCCGAGTGGGTATGTGTTTCTCGCTCCAAAAATCTCTTCCGTAACTAGTACTTCAGGTCATGAGGCCAAAGGAAGCATACGTGCAAGTCCTGGAACACCAGCTGCAGTCTTGATCCCTTACCCATCAACTCTACGGGAGGCCGGAGGACCTATAAACGTGCTTTGTCGGATCTCTCACCATGGGACGAGCGGTAACGGGTGTCTTTAGGAACGGGGTCTATATAAGAGGGCAATGAGGGTTTTCGCGACCTATGAGAAGCCTTAGAACAGCCAATTATAGCATAAAAAATAGATCGGCTGCAACCGTAACGACGCACGCTTACTGCCACGCTATACATGTGTCCCCACTGAATACATGTCCCTGGTTCGCAATTACGATCGCTCCCCCAGAGTAGGAACCCAACACTATTG'/>

    <sequence taxon='111' value='GGTGGAATTTTTGGAATACCTTTTCGGAATCGCATTCTCAAGCATACTGCTTCGTACTGACACCCTGCCCGTACGTTGGCAGGGTCCGGAATAATAAATCGTGGGAACAGGTCGCATTCTGAAGTCTTACTACCAACGATGGTCGGTGAGACCTTGACCGGAAGGCTACTCCCTTACCTTCGCTTACAAAGGCCGTCCCCTACGAACCTTTGCTGCTATCCCCAACGCAACGAACAAAAGGGAAACACGACTATTCCACAACAGCTCCAGAAAACGTGGCCGGGTTCCAGTGGTAAAGCGCTCCGTGGGGATAGTTATGTCCAGTCTCGTTGTACAATTTTTCGCGGGATCGTCCGCCAGCACGGCGATTCAAAGTTTTTCCGAATTCCAGTGGGCGGGACATACGAAGCGTAGCCGTAGCTCCCTGGTCACACCCATACGCAGGAGATCCGCGCGGTGATTCAGCACCTGTTTAGTCACAATGCTCAGCTCAACTCCCGACCGCCAACTCTTTGTCAGATCCGCTTGGTTGTCCCTCTCTAATAACGTAGTTCACACCTGTGCTTAAAGACGACAAAGCTTCCCTCATATCCGGATCAGGCTGTCAGGTCCTCCTATGCAGAGGGATGCAGATCTGAGCACGAATGGGATCCCGATCGATTACCCCGACAGCGGCAAGAGTGGAACACAATATTTGCAATAGCTTCGCGCGTGTCCCCGGAGCCATAGAGTTCTTACTCTGAAAATGACGCACTCAGAAACGGCCGACCAATGGGGCACTGATCACTGCGTTTGGGGGGCGCCTGGACGCTAGTCTATAACTACGCGTATCTCTATGCTTTAGCGGCCCTCTGTGTGGCGGTTTGGCGCCAAACGACAAGTGCACTCTACTATTACTGCTTGGGTCTAGTCCAAGCCTCTCGGATCACCCCAAGTCGTACCCAGAGCAATTGATCTGGTTGCGATCAGTACATTTTCGGAACCCACGGGCTTATTGGAGAGTAAGGAACTACTATGCATTTCCACGGTTAAACTCATTCCAGTGCTCGGCTAGGTGGCTACCGCGCGTCGAACTGGTGGTCTTACCATTGTCTAGCTCTCTGGCGTGGACAGACCTAGCAACAAACGGCACGGGTGGACTGTTGTATCCATGCTAATGTCCGACATAGGTCTAGACGACCGGGCCGGATTGGCTGCCGCAAGAAGCTTTAACGGCAGATATAAGCTTGTTCTCCCTCTCCCTTTTGTGGGTTCATTATCACATGAAAGGAGGGGTACCTTTATTCAGTTCTAGGGTTGCATATGACAACGGTTAGATTCGATAAGCTTAGAGGTGATATCGTGATAGAATATAGAGCGTAACATTGATAAGTCTGGAATCTTCGTGACACCACCCGGGGGTATCATTGTGGAATCATACGGCATCCCTATCTCACGAAAGCATCATGACCATGAACATGTGTTGCGTCAAAAGAGAATAATCGAGCAGACTCTAACGAACCGCGGGGGTGATAGGATTGTTCGATGGGTTCACCGCAACGTTAACGGAGTAATCCGTTCGCACCGTCAAAAACAATATGGTCTTTGCGGCCGAGTGGGTATGTGTTTCTCGCTCCAAAAATCTCTTCCGTAACTAGTACTTCAGGTCATGAGGCCAAAGGAAGCATACGTGCAAGTCCTGGAACACCAGCTGCAGTCTTGATCCCTTACCCATCAACTCTACGGGAGGCCGGAGGACCTATAAACGTGCTTTGTCGGATCTCTCACCATGGGACGAGCGGTAACGGGTGTCTTTAGGAACGGGGTCTATATAAGAGGGCAATGAGGGTTTTCGCGACCTATGAGAAGCCTTAGAACAGCCAATTATAGCATAAAAAATAGATCGGCTGCAACCGTAACGACGTACGCTTACTGCCACGCTATACATGTGTCCCCACTGAATACATGTCCCTGGTTCGCAATTACGATCGCTCCCCCAGAGTAGGAACCCAACACTATTG'/>

    <sequence taxon='121' value='GGTGGAATTTTTGGAATACCTTTTCGGAATCGCATTCTCAAGCATACTGCTTCGTACTGACACCCTGCCCGTACGTTGGCAGGGTCCGGAATAATAAATCGTGGGAACAGGTCGCATTCTGAAGTCTTACTACCAACGATGGTCGGTGAGACCTTGACCGGAAGGCTACTCCCTTACCTTCGCTTACAAAGGCCGTCCCCTACGAACCTTTGCTGCTATCCCCAACGCAACGAACAAAAGGGAAACACGACTATTCCACAACAGCTCCAGAAAACGTGGCCGGGTTCCAGTGGTAAAGCGCTCCGTGGGGATAGTTATGTCCAGTCTCGTTGTACAATTTTTCGCGGGATCGTCCGCCAGCACGGCGATTCAAAGTTTTTCCGAATTCCAGTGGGCGGGACATACGAAGCGTAGCCGTAGCTCCCTGGTCACACCCATACGCAGGAGATCCGCGCGGTGATTCAGCACCTGTTTAGTCACAATGCTCAGCTCAACTCCCGACCGCCAACTCTTTGTCAGATCCGCTTGGTTGTCCCTCTCTAATAACGTAGTTCACACCTGTGCTTAAAGACGACAAAGCTTCCCTCATATCCGGATCAGGCTGTCAGGTCCTCCTATGCAGAGGGATGCAGATCTGAGCACGAATGGGATCCCGATCGATTACCCCGACAGCGGCAAGAGTGGAACACAATATTTGCAATAGCTTCGCGCGTGTCCCCGGAGCCATAGAGTTCTTACTCTGAAAATGACGCACTCAGAAACGGCCGACCAATGGGGCACTGATCACTGCGTTTGGGGGGCGCCTGGACGCTAGTCTATAACTACGCGTATCTCTATGCTTTAGCGGCCCTCTGTGTGGCGGTTTGGCGCCAAACGACAAGTGCACTCTACTATTACTGCTTGGGTCTAGTCCAAGCCTCTCGGATCACCCCAAGTCGTACCCAGAGCAATTGATCTGGTTGCGATCAGTACATTTTCGGAACCCACGGGCTTATTGGAGAGTAAGGAACTACTATGCATTTCCACGGTTAAACTCATTCCAGTGCTCGGCTAGGTGGCTACCGCGCGTCGAACTGGTGGTCTTACCATTGTCTAGCTCTCTGGCGTGGACAGACCTAGCAACAAACGGCACGGGTGGACTGTTGTATCCATGCTAATGTCCGACATAGGTCTAGACGACCGGGCCGGATTGGCTGCCGCAAGAAGCTTTAACGGCAGATATAAGCTTGTTCTCCCTCTCCCTTTTGTGGGTTCATTATCACATGAAAGGAGGGGTACCTTTATTCAGTTCTAGGGTTGCATATGACAACGGTTAGATTCGATAAGCTTAGAGGTGATATCGTGATAGAATATAGAGCGTAACATTGATAAGTCTGGAATCTTCGTGACACCACCCGGGGGTATCATTGTGGAATCATACGGCATCCCTATCTCACGAAAGCATCATGACCATGAACATGTGTTGCGTCAAAAGAGAATAATCGAGCAGACTCTAACGAACCGCGGGGGTGATAGGATTGTTCGATGGGTTCACCGCAACGTTAACGGAGTAATCCGTTCGCACCGTCAAAAACAATATGGTCTTTGCGGCCGAGTGGGTATGTGTTTCTCGCTCCAAAAATCTCTTCCGTAACTAGTACTTCAGGTCATGAGGCCAAAGGAAGCATACGTGCAAGTCCTGGAACACCAGCTGCAGTCTTGATCCCTTACCCATCAACTCTACGGGAGGCCGGAGGACCTATAAACGTGCTTTGTCGGATCTCTCACCATGGGACGAGCGGTAACGGGTGTCTTTAGGAACGGGGTCTATATAAGAGGGCAATGAGGGTTTTCGCGACCTATGAGAAGCCTTAGAACAGCCAATTATAGCATAAAAAATAGATCGGCTGCAACCGTAACGACGTACGCTTACTGCCACGCTATACATGTGTCCCCACTGAATACATGTCCCTGGTTCGCAATTACGATCGCTCCCCCAGAGTAGGAACCCAACACTATTG'/>

    <sequence taxon='114' value='GGTGGAATTTTTGGAATACCTTTTCGGAATCGCATTCTCAAGCATACTGCTTCGTACTGACACCCTGCCCGTACGTTGGCAGGGTCCGGAATAATAAATCGTGGGAACAGGTCGCATTCTGAAGTCTTACTACCAACGATGGTCGGTGAGACCTTGACCGGAAGGCTACTCCCTTACCTTCGCTTACAAAGGCCGTCCCCTACGAACCTTTGCTGCTATCCCCAACGCAACGAACAAAAGGGAAACACGACTATTCCACAACAGCTCCAGAAAACGTGGCCGGGTTCCAGTGGTAAAGCGCTCCGTGGGGATAGTTATGTCCAGTCTCGTTGTACAATTTTTCGCGGGATCGTCCGCCAGCACGGCGATTCAAAGTTTTTCCGAATTCCAGTGGGCGGGACATACGAAGCGTAGCCGTAGCTCCCTGGTCACACCCATACGCAGGAGATCCGCGCGGTGATTCAGCACCTGTTTAGTCACAATGCTCAGCTCAACTCCCGACCGCCAACTCTTTGTCAGATCCGCTTGGTTGTCCCTCTCTAATAACGTAGTTCACACCTGTGCTTAAAGACGGCAAAGCTTCCCTCATATCCGGATCAGGCTGTCAGGTCCTCCTATGCAGAGGGATGCAGATCTGAGCACGAATGGGATCCCGATCGATTACCCCGACAGCGGCAAGAGTGGAACACAATATTTGCAATAGCTTCGCGCGTGTCCCCGGAGCCATAGAGTTCTTACTCTGAAAATGACGCACTCAGAAACGGCCGACCAATGGGGCACTGATCACTGCGTTTGGGGGGCGCCTGGACGCTAGTCTATAACTACGCGTATCTCTATGCTTTAGCGGCCCTCTGTGTGGCGGTTTGGCGCCAAACGACAAGTGCACTCTACTATTACTGCTTGGGTCTAGTCCAAGCCTCTCGGATCACCCCAAGTCGTACCCAGAGCAATTGATCTGGTTGCGATCAGTACATTTTCGGAACCCACGGGCTTATTGGAGAGTAAGGAGCTACTATGCATTTCCACGGTTAAACTCATTCCAGTGCTCGGCTAGGTGGCTACCGCGCGTCGAACTGGTGGTCTTACCATTGTCTAGCTCTCTGGCGTGGACAGACCTAGCAACAAACGGCACGGGTGGACTGTTGTATCCATGCTAATGTCCGACATGGGTCTAGACGACCGGGCCGGATTGGCTGCCGCAAGAAGCTTTAACGGCAGATATAAGCTTGTTCTCCCTCTCCCTTTTGTGGGTTCATTATCACATGAAAGGAGGGGTACCTTTATTCAGTTCTAGGGTTGCATATGACAACGGTTAGATTCGATAAGCTTAGAGGTGATATCGTGATAGAATATAGAGCGTAACATTGATAAGTCTGGAATCTTCGTGACACCACCCGGGGGTATCATTGTGGAATCATACGGCATCCCTATCTCACGAAAGCATCATGACCATGAACATGTGTTGCGTCAAAAGAGAATAATCGAGCAGACTCTAACGAACCGCGGGGGTGATAGGATTGTTCGATGGGTTCACCGCAACGTTAACGGAGTAATCCGTTCGCACCGTCAAAAACAATATGGTCTTTGCGGCCGAGTGGGTATGTGTTTCTCGCTCCAAAAATCTCTTCCGTAACTAGTACTTCAGGTCATGAGGCCAAAGGAAGCATACGTGCAAGTCCTGGAACACCAGCTGCAGTCTTGATCCCTTACCCATCAACTCTACGGGAGGCCGGAGGACCTATAGACGTGCTTTGTCGGATCTCTCACCATGGGACGAGCGGTAACGGGTGTCTTTAGGAACGGGGTCTATATAAGAGGGCAATGAGGGTTTTCGCGACCTATGAGAAGCCTTAGAACAGCCAATTATAGCATAAAAAATAGATCGGCTGCAACCGTAACGACGCACGCTTACTGCCACGCTATACATGTGTCCCCACTGAATACATGTCCCTGGTTCGCAATTACGATCGCTCCCCCAGAGTAGGAACCCAACACTATTG'/>

    <sequence taxon='126' value='GGTGGAATTTTTGGAATACCTTTTCGGAATCGCATTCTCAAGCATACTGCTTCGTACTGACACCCTGCCCGTACGTTGGCAGGGTCCGGAATAATAAATCGTGGGAACAGGTCGCATTCTGAAGTCTTACTACCAACGATGGTCGGTGAGACCTTGACCGGAAGGCTACTCCCTTACCTTCGCTTACAAAGGCCGTCCCCTACGAACCTTTGCTGCTATCCCCAACGCAACGAACAAAAGGGAAACACGACTATTCCACAACAGCTCCAGAAAACGTGGCCGGGTTCCAGTGGTAAAGCGCTCCGTGGGGATAGTTATGTCCAGTCTCGTTGTACAATTTTTCGCGGGATCGTCCGCCAGCACGGCGATTCAAAGTTTTTCCGAATTCCAGTGGGCGGGACATACGAAGCGTAGCCGTAGCTCCCTGGTCACACCCATACGCAGGAGATCCGCGCGGTGATTCAGCACCTGCTTAGTCACAATGCTCAGCTCAACTCCCGACCGCCAACTCTTTGTCAGATCCGCTTGGTTGTCCCTCTCTAATAACGTAGTTCACACCTGTGCTTAAAGACGGCAAAGCTTCCCTCATATCCGGATCAGGCTGTCAGGTCCTCCTATGCAGAGGGATGCAGATCTGAGCACGAATGGGATCCCGATCGATTACCCCGACAGCGGCAAGAGTGGAACACAATATTTGCAATAGCTTCGCGCGTGTCCCCGGAGCCATAGAGTTCTTACTCTGAAAATGACGCACTCAGAAACGGCCGACCAATGGGGCACTGATCACTGCGTTTGGGGGGCGCCTGGACGCTAGTCTATAACTACGCGTATCTCTATGCTTTAGCGGCCCTCTGTGTGGCGGTTTGGCGCCAAACGACAAGTGCACTCTACTATTACTGCTTGGGTCTAGTCCAAGCCTCTCGGATCACCCCAAGTCGTACCCAGAGCAATTGATCTGGTTGCGATCAGTACATTTTCGGAACCCACGGGCTTATTGGAGAGTAAGGAGCTACTATGCTTTTCCACGGTTAAACTCATTCCAGTGCTCGGCTAGGTGGCTACCGCGCGTCGAACTGGTGGTCTTACCATTGTCTAGCTCTCTGGCGTGGACAGACCTAGCAACAAACGGCACGGGTGGACTGTTGTATCCATGCTAATGTCCGACATGGGTCTAGACGACCGGGCCGGATTGGCTGCCGCAAGAAGCTTTAACGGCAGATATAAGCTTGTTCTCCCTCTCCCTTTTGTGGGTTCATTATCACATGAAAGGAGGGGTACCTTTATTCAGTTCTAGGGTTGCATATGACAACGGTTAGATTCGATAAGCTTAGAGGTGATATCGTGATAGAATATAGAGCGTAACATTGATAAGTCTGGAATCTTCGTGACACCACCCGGGGGTATCATTGTGGAATCATACGGCATCCCTATCTCACGAAAGCATCATGACCATGAACATGTGTTGCGTCAAAAGAGAATAATCGAGCAGACTCTAACGAACCGCGGGGGTGATAGGATTGTTCGATGGGTTCACCGCAACGTTAACGGAGTAATCCGTTCGCACCGTCAAAAACAATATGGTCTTTGCGGCCGAGTGGGTATGTGTTTCTCGCTCCAAAAATCTCTTCCGTAACTAGTACTTCAGGTCATGAGGCCAAAGGAAGCATACGTGCAAGTCCTGGAACACCAGCTGCAGTCTTGATCCCTTACCCATCAACTCTACGGGAGGCCGGAGGACCTATAGACGTGCTTTGTCGGATCTCTCACCATGGGACGAGCGGTAACGGGTGTCTTTAGGAACGGGGTCTATATAAGAGGGCAATGAGGGTTTTCGCGACCTATGAGAAGCCTTAGAACAGCCAATTATAGCATAAAAAATAGATCGGCTGCAACCGTAACGACGCACGCTTACTGCCACGCTATACATGTGTCCCCACTGAATACATGTCCTTGGTTCGCAATTACGATCGCTCCCCCAGAGTAGGAACCCAACACTATTG'/>

    <sequence taxon='161' value='GGTGGAATTTTTGGAATACCTTTTCGGAATCGCATTCTCAAGCATACTGCTTCGTACTGACACCCTGCCCGTACGTTGGCAGGGTCCGGAATAATAAATCGTGGGAACAGGTCGCATTCTGAAGTCTTACTACCAACGATGGTCGGTGAGACCTTGACCGGAAGGCTACTCCCTTACCTTCGCTTACAAAGGCCGTCCCCTACGAACCTTTGCTGCTATCCCCAACGCAACGAACAAAAGGGAAACACGACTATTCCACAACAGCTCCAGAAAACGTGGCCGGGTTCCAGTGGTAAAGCGCTCCGTGGGGATAGTTATGTCCAGTCTCGTTGTACAATTTTTCGCGGGATCGTCCGCCAGCACGGCGATTCAAAGTTTTTCCGAATTCCAGTGGGCGGGACATACGAAGCGTAGCCGTAGCTCCCTGGTCACACCCATACGCAGGAGATCCGCGCGGTGATTCAGCACCTGCTTAGTCACAATGCTCAGCTCAACTCCCGACCGCCAACTCTTTGTCAGATCCGCTTGGTTGTCCCTCTCTAATAACGTAGTTCACACCTGTGCTTAAAGACGGCAAAGCTTCCCTCATATCCGGATCAGGCTGTCAGGTCCTCCTATGCAGAGGGATGCAGATCTGAGCACGAATGGGATCCCGATCGATTACCCCGACAGCGGCAAGAGTGGAACACAATATTTGCAATAGCTTCGCGCGTGTCCCCGGAGCCATAGAGTTCTTACTCTGAAAATGACGCACTCAGAAACGGCCGACCAATGGGGCACTGATCACTGCGTTTGGGGGGCGCCTGGACGCTAGTCTATAACTACGCGTATCTCTATGCTTTAGCGGCCCTCTGTGTGGCGGTTTGGCGCCAAACGACAAGTGCACTCTACTATTACTGCTTGGGTCTAGTCCAAGCCTCTCGGATCACCCCAAGTCGTACCCAGAGCAATTGATCTGGTTGCGATCAGTACATTTTCGGAACCCACGGGCTTATTGGAGAGTAAGGAGCTACTATGCTTTTCCACGGTTAAACTCATTCCAGTGCTCGGCTAGGTGGCTACCGCGCGTCGAACTGGTGGTCTTACCATTGTCTAGCTCTCTGGCGTGGACAGACCTAGCAACAAACGGCACGGGTGGACTGTTGTATCCATGCTAATGTCCGACATGGGTCTAGACGACCGGGCCGGATTGGCTGCCGCAAGAAGCTTTAACGGCAGATATAAGCTTGTTCTCCCTCTCCCTTTTGTGGGTTCATTATCACATGAAAGGAGGGGTACCTTTATTCAGTTCTAGGGTTGCATATGACAACGGTTAGATTCGATAAGCTTAGAGGTGATATCGTGATAGAATATAGAGCGTAACATTGATAAGTCTGGAATCTTCGTGACACCACCCGGGGGTATCATTGTGGAATCATACGGCATCCCTATCTCACGAAAGCATCATGACCATGAACATGTGTTGCGTCAAAAGAGAATAATCGAGCAGACTCTAACGAACCGCGGGGGTGATAGGATTGTTCGATGGGTTCACCGCAACGTTAACGGAGTAATCCGTTCGCACCGTCAAAAACAATATGGTCTTTGCGGCCGAGTGGGTATGTGTTTCTCGCTCCAAAAATCTCTTCCGTAACTAGTACTTCAGGTCATGAGGCCAAAGGAAGCATACGTGCAAGTCCTGGAACACCAGCTGCAGTCTTGATCCCTTACCCATCAACTCTACGGGAGGCCGGAGGACCTATAGACGTGCTTTGTCGGATCTCTAACCATGGGACGAGCGGTAACGGGTGTCTTTAGGAACGGGGTCTATATAAGAGGGCAATGAGGGTTTTCGCGACCTATGAGAAGCCTTAGAACAGCCAATTATAGCATAAAAAATAGATCGGCTGCAACCGTAACGACGCACGCTTACTGCCACGCTATACATGTGTCCCCACTGAATACATGTCCTTGGTTCGCAATTACGATCGCTCCCCCAGAGTAGGAACCCAACACTATTG'/>

    <sequence taxon='119' value='GGTGGAATTTTTGGAATACCTTTTCGGAATCGCATTCTCAAGCATACTGCTTCGTACTGACACCCTGCCCGTACGTTGGCAGGGTCCGGAATAATAAATCGTGGGAACAGGTCGCATTCTGAAGTCTTACTACCAACGATGGTCGGTGAGACCTTGACCGGAAGGCTACTCCCTTACCTTCGCTTACAAAGGCCGTCCCCTACGAACCTTTGCTGCTATCCCCAACGCAACGAACAAAAGGGAAACACGACTATTCCACAACAGCTCCAGAAAACGTGGCCGGGTTCCAGTGGTAAAGCGCTCCGTGGGGATAGTTATGTCCAGTCTCGTTGTACAATTTTTCGCGGGATCGTCCGCCAGCACGGCGATTCAAAGTTTTTCCGAATTCCAGTGGGCGGGACATACGAAGCGTAGCCGTAGCTCCCTGGTCACACCCATACGCAGGAGATCCGCGCGGTGATTCAGCACCTGTTTAGTCACAATGCTCAGCTCAGCTCCCGATCGCCAACTCTTTGTCAGATCCGCTTGGTTGTCCCTCTCTAATAACGTAGTTCACACCTGTGCTTAAAGACGACAAAGCTTCCCTCATATCCGGATCAGGCTGTCAGGTCCTCCTATGCAGAGGGATGCAGATCTGAGCACGAATGGGATCCCGATCGATTACCCCGACAGCGGCAAGAGTGGAACACAATATTTGCAATAGCTTCGCGCGTGTCCCCGGAGCCATAGAGTTCTTACTCTGAAAATGACGCACTCAGAAACGGCCGACCAATGGGGCACTGATCACTGCGTTTGGGGGGCGCCTGGACGCTAGTCTATAACTACGCGTATCTCTATGCTTTAGCGGCCCTCTGTGTGGCGGTTTGGCGCCAAACGACAAGTGCACTCTACTATTACTGCTTGGGTCTAGTCCAAGCCTCTCGGATCACCCCAAGTCGTACCCAGAGCAATTGATCTGGTTGCGATCAGTACATTTTCGGAACCCACGGGCTTATTGGAGAGTAAGGAGCTACTATGCATTTCCACGGTTAAACTCATTCCAGTGCTCGGCTAGGTGGCTACCGCGCGTCGAACTGGTGGTCTTACCATTGTCTAGCTCTCTGGCGTGGACAGACCTAGCAACAAACGGCACGGGTGGACTGTTGTATCCATGCTAATGTCCGACATAGGTCTAGACGACCGGGCCGGATTGGCTGCCGCAAGAAGCTTTAACGGCAGATATAAGCTTGTTCTCCCTCTCCCTTTTGTGGGTTCATTATCACATGAAAGGAGGGGTACCTTTATTCAGTTCTAGGGTTGCATATGACAACGGTTAGATTCGATAAGCTTAGAGGTGATATCGTGATAGAATATAGAGCGTAACATTGATAAGTCTGGAATCTTCGTGACACCACCCGGGGGTATCATTGTGGAATCATACGGCATCCCTATCTCACGAAAGCATCATGACCATGAACATGTGTTGCGTCAAAAGAGAATAATCGAGCAGACTCTAACGAACCGCGGGGGTGATAGGATTGTTCGATGGGTTCACCGCAACGTTAACGGAGTAATCCGTTCGCACCGTCAAAAACAATATGGTCTTTGCGGCCGAGTGGGTATGTGTTTCTCGCTCCAAAAATCTCTTCCGTAACTAGTACTTCAGGTCATGAGGCCAAAGGAAGCATACGTGCAAGTCCTGGAACACCAGCTGCAGTCTTGATCCCTTACCCATCAACTCTACGGGAGGCCGGAGGACCTATAAACGTGCTTTGTCGGATCTCTCACCATGGGACGAGCGGTAACGGGTGTCTTTAGGAACGGGGTCTATATAAGAGGGCAATGAGGGTTTTCGCGACCTATGAGAAGCCTTAGAACAGCCAATTATAGCATAAAAAATAGATCGGCTGCAACCGTAACGACGCACGCTTACTGCCACGCTATACATGTGTCCCCACTGAATACATGTCCCTGGTTCGCAATTACGATCGCTCCCCCAGAGTAGGAACCCAACACTATTG'/>

</data>

    <trait id="tipDates" spec='beast.evolution.tree.TraitSet' traitname='date-backward' units='year' value='
47=1.0590991216236256,
71=0.9984582690371036,
37=1.309259981604467,
36=1.3754957342673875,
42=1.1276677141346494,
63=1.069238316643346,
28=1.3882237571335654,
161=0.29145453728423343,
126=0.3205165203576268,
114=0.5399778615516926,
119=0.3467162642135495,
121=0.5478911956397119,
111=0.6082285879087008,
94=0.7378674233229598,
79=0.8066086890368838,
177=0.09511123956891776,
189=0.061514971021399134,
144=0.16815831234111567,
143=0.0691635746736643,
101=0.5942909160547871,
93=0.7910124533907448,
87=0.8087598121266,
78=0.8416326460062886,
35=1.4151923763025924,
9=2.0403558770359043,
62=0.7121346752235231,
46=1.136566551745707,
52=1.2644520101142622,
48=1.2686635159122153,
50=1.274695817377732,
117=0.6661033067652071,
107=0.6731269122528505,
95=0.7224871434770379,
92=0.8018367285428738,
103=0.6849882097969031,
97=0.7847044778435621,
91=0.7954592733244672,
65=0.986049274824905,
156=0.3131177880151941,
179=0.1271422692266353,
184=0.06402886578907196,
178=0.04051088661598046,
169=0.2629201183777332,
167=0.27195416318419463,
186=0.10480669749779281,
166=0.13141366963451384,
151=0.37679857071668144,
153=0.26630453521678943,
106=0.698667715883762,
105=0.7483653597102333,
83=0.7618493271733384,
154=0.09327296500654336,
192=0.02731504863519918,
99=0.3726096283516016,
129=0.25635667614528135,
171=0.17008845071529954,
158=0.13869822126589293,
182=0.04987220241127055,
155=0.1476802110255555,
136=0.3640321952994201,
125=0.44509454039540497,
123=0.5435098712221831,
108=0.5925761705579977,
98=0.710937085297616,
64=1.0756604184369936,
51=1.071684051561341,
70=1.0356958704598116,
39=1.3710292399261292,
38=1.2809510767786056,
30=1.2703578256594024,
20=1.8269043935053415,
8=1.8529107945200716,
12=1.9479424406287722,
11=1.8438844695147723,
15=1.505681864308082,
33=1.2047267702439401,
14=1.8645954604714596,
16=1.8152460711858802,
61=1.1594172416290223,
60=1.0750433571918758,
54=1.196672788035063,
49=1.2545398571915989,
32=1.2936568727671758,
100=0.7901330091958978,
102=0.7712471557823064,
82=0.7916798836995742,
77=0.8743601259910978,
140=0.41630265084269524,
160=0.27561524694075734,
168=0.2389674150128811,
188=0.10187332038663932,
147=0.3574020150194692,
170=0.038901202375591915,
122=0.5590678123805479,
112=0.6690849713797928,
159=0.19476270428657827,
175=0.15120752306862828,
181=0.10469215137917098,
142=0.3355499324067872,
141=0.30721015224540293,
172=0.24581421520022229,
173=0.13870661933370432,
165=0.25609744137644963,
164=0.058098749339579925,
193=0.007581912011853653,
174=0.12709415889253162,
185=0.016475964918898356,
135=0.39102767271192373,
150=0.3770230762349094,
152=0.336000314021093,
134=0.4013696824421311,
110=0.6636001513127971,
96=0.699990714175128,
76=0.8911501328144946,
85=0.7735339773091634,
163=0.12189757852328142,
187=0.041923131878002895,
162=0.07547399661722265,
190=0.0366440879577139,
84=0.5778570692172411,
138=0.30683122993914225,
137=0.2726540555885375,
75=0.8715533835354559,
68=1.0999792056447915,
67=1.0165603703870267,
80=0.8127070199135806,
74=0.8799704020726602,
89=0.7980784200262376,
148=0.22180656546049216,
183=0.0072323750465836945,
180=0.12824176940103182,
145=0.4060459858384253,
146=0.002254095822280533,
149=0.336126325453757,
139=0.40221833436592913,
120=0.5439148401833966,
109=0.6092794631965335,
116=0.4365539704433359,
132=0.4623634205217142,
133=0.3861608610409739,
118=0.4780978996268841,
115=0.6395933110655965,
113=0.5885728323356081,
69=0.7816696977024269,
104=0.6316471677519844,
57=1.162222612252136,
55=1.1709371814097655,
31=1.2614877826303654,
10=1.9805495097540073,
7=2.104242630567093,
6=2.1424373212590786,
5=2.4027580760797935,
4=2.4253070538435497,
3=2.616795302843375,
2=2.7876747690777464,
1=2.8183739737755666,
19=1.762731114845318,
18=1.836560709939687,
21=1.7979290519029634,
13=1.871771917335771,
66=1.0906569658886724,
41=1.1181107921727556,
34=1.428080792326597,
72=0.9882836543951461,
73=0.9699927727209459,
131=0.4336486647586497,
130=0.48115741332369355,
86=0.7584809944740196,
81=0.8558493683876192,
88=0.625565358591067,
124=0.39886626981186346,
128=0.3500625822308767,
157=0.23020369010727926,
176=0.05607062134649876,
191=0.02099845497680919,
127=0.17201281188089723,
[truncated: 7,782 more chars]
