# Supplementary material for: Bayesian Inference of Sampled Ancestor Trees for Epidemiology and Fossil Calibration
Source: PLoS Comput Biol. 2014 Dec 4;10(12):e1003919. doi: 10.1371/journal.pcbi.1003919 (PMC4263412; doi:10.1371/journal.pcbi.1003919)
Supplement: File S5 — XML files for simulated transmission process. (ZIP) [file pcbi.1003919.s006.zip › simulations2/13.xml]

<?xml version="1.0" encoding="UTF-8" standalone="no"?><beast namespace="beast.core:beast.evolution.alignment:beast.evolution.tree.coalescent:beast.core.util:beast.evolution.nuc:beast.evolution.operators:beast.evolution.sitemodel:beast.evolution.substitutionmodel:beast.evolution.likelihood:beast.evolution.speciation:beast.core.parameter:beast.util" version="2.0">
    
    <data dataType="nucleotide" id="alignment" name="alignment">
    <sequence taxon='0' value='TTCCTCGGCAGTTGTCCCAGCACCAGACCCTCCGCCGGTCAGTGTTTCAAGTAAAGCCGAAGCCACGGCGCGAAGGGTGCGACTGGGGGATAGGGTTAGCACCTAAGCATGAGGGTACACCGCGCCGTAGCCTGTAATAACATTCTGTCGGCAGACATTGAATATTTTTCAAGGCAGCCCCGGCAGCCTGAGGATCTGAGGTGGTCCAACCCGGTAGCACTTGCGGGTATGTATTATCTGTGGCGAATACGCGGAACATTTGAGCCGGCGCTCTACCTCACTCTCGTCAAAGTGTCCATATAAACACGCGCCCTGGCGTGCATTTGCGGCTACTTTGTGACCGCTGTCGTGCATTCGATGGATGAGTTACAGTAGCAGAATAAGGACATGATTGCCAATCCCCGCTGGGGCGCGCAATCAATCCATCCGTGCCACACCAGCCTCAACTCCCCGGTCATCAGGGTCCCGCCGGATGAGGGATCGTATGATGCGAACCGATGTGTACCTAGAGAGTTAAAAGTGTCAGCTACGCGGGTGATCATAATCCATGTCAGGTAGCACATTCTGAAAAATATTTTTGATCAACAGCCTCCGACGCGGAGGACTAACAAGACCGATACGATGCAGCCCACCATATAAGGTGGCTGTAGGAAAATTGTGAAAACTATTGGTGAGGACGTTCTGGACGTGTATTCATCCGAGACAGAAGTACTCAAATTGGTCCGCGAGATCTGGCGCGGGCAATAGACGGGGTGTGTCCCGATGCCACTCAGTGGAACTGTCTAGCAGGTTCCCTTACAACGATAAGCTGACTGCTACAGGCCAACTACGTTGTCCCCACTTCAAGTGGCGTTGGAGCAGTTGGCACGGTGGCCTTATTGGATGTAGTTTTTTGCACACTTCTCCGAGCAACCTTTCGGCAGATCGAACAAATCAGCACATGACTGAACCGGAGTCACTCACTGCACCCACGTAGTTGCCATCATTTCATACCTATGGGCTACGTGAGCCATTAGGGACAAACGTCCCTGCAGTTTAGTTAACAACCTGGGTCGGAGACTACGGTGACTTGGTACTTACAATTGGAACACGGTAAACCATGAGTGACTCATCTAATAACTATTTCAATATCTTTTTCAGCAGGTGCTTTAGATAAGCGCGCTCCCATATGCCCCAATCACCCATACACCGACGGCGAAGTATTAATTCTATCCAGGTCACACTCTATAAAAACTACCTGGACCACCTGTGTCGTATAAAATAGTGCGTTATCTTATAGGTTTACGGCATCAAGCCGTGAAGTTTCAGCGTCCTAACATACTCCAATGCTATCAGGTCGACCGGGACTATTAAACAAGCCCCGTTGGGACCTAAAAGTGATATACCTGACGCCAGGTCTGAGGGCCGGTTGACTGCATGGCGGCGGGCCGAAAAAATGGGTTAACATACGGTTAGCCACTCCATCGCCCCTATTTGCTTGCCCACTTCCTTGCATGAGAGGAGATAGCTATCCGCAAAAATGCAAAGCCGTCCTCTCAGATGCCGGAGTAAGGATGGCATGCATTCGAACGCGGAAAAGTAACGCAAATGTACGGGGACATGCTGCGTCGTCCGAAAAGGACGGGACCGGTCCGAAACGCGTTCACGGAGGCAGTAGCAGCACTTGGAGACAGGTTTTTACCCTAAGACTAATGAGACCCCCCCTTGTCACCAGGAACCATACACGAGTGAGCCACTGAAGAATGCCCCGGCGGAAGTATTCACGACCCAGAAAAGGGCGGCTATTGTGTATGGAGGTAGTATCTTTTCTTAGGGTTCGGAAATGCCGAAGGTCCATACAATGTAGTCTCTGCGACAAAGGGGAATCCCCTGAATCAACCAAGAGCTGAAATGATGAACGAGTAGGACCTGGTCACTAACTGACACGATTCAGTCCTGCTCGTGCCCGCTTCCTCATACTAGCTAATCGTCGATTCGGGAAGAGAGCCAGCGCCGGACGT'/>

    <sequence taxon='7' value='TTACTCGGCAGTTGTCCCAGCACCAGACCCTCCGCCGATCAGTGTTTCAAGTAGAGCCGAAGCCACGGCGCGAAAGGTGCGACTGGGGGATAGGGTTAGCACCTAAGCATGAGGGTACACCGCGGCGTAGCCTGTAATAACATTCTGTCGGCAGACATTGAATATTTTTCAAGGCAGCCCCGGCAGCCTGAGGATCTGAGGTGGTCCAACCCGGTAGCACTTGCGGGTATGTATTATCTGTGGCGAATACGCGGAACATTTGAGCCGGCGCCCTACCTCACTCTCGTCAAAGTGTCCATATAAACACGCGTCCTGGCGTGCATTTGCGGCTACTTTGTGACCGCTGTCGTGCATTCGATGGATGAGTTACAGTAGCAGAATAAGGACATGATTGGCAGTCCCCGCTGGGGCGCGCAATCAATCCATCCGTGCCACACCAGCCTCAATTCCCCGGTCATCAGGGTCCCGCCGGATGAGGGATCGTATGATGCGAACCGATGTGTACCTAGAGAGTTAAAAGTGTCAGCTACGCGGGTGATCATAATCCATGTCAGGTAGCACATTCTGAAAAATATTTTTGATCAACAGCCTCCGACGCGGAGGACTAACAAGACCGATACGATGCAGCCCACCATATAAGGTGGCTGTAGGAAAATTGTGAAAACTACTGGTGAGGACGTTTTGGACGTGTATTCATCCGAGACAGAAGTACTCAAATTGGTCCGCGAGATCTGGTGCGGACAGTAGACGGGGTGTGTCCCGATGCCACTCAGTGGAACTGTCTAGCAGGTTCCCTTACAACGATAAGCTGACTGCTACAGGCCAACTATGTTGTCCCCACTTCAAGTGGCGTTGGAGCAGTTGGCACGGTGGCCTTATTGGATGTAGTTTTTTGCACACTTCTCCGAGCAACCTTTCGGCAGATCGAACAAATCAGCATATGACTGAACCGGAGTCACTCACTGCACCCACGTAGTTGCCATCATTTCATACCTATGGGCTACGTGAGCCATTAGAGACAAGCGTCCCTGCAGTTTAGTTAACAACCTGGGTCGGAGACTACGGTGACTTGGTACTTACAATTGGAACACGGTAAACCATGAGTGACTCATCTAATAACTATTTCAATATCTTTTTCAGCAGGTGCTTTGGATAAGCGCGCTCCCATATGCCCCAATTACCCATACACCGACGGCGAAGTCTTAATTCTATCCAGGTCACACTCCATAAAAACTACTTGGACCACCTGTGTCGTATAAAATAGTGCGTTATCTTATAGGTTTACGGCATCAAGCCGTGAAGTTTCAGCGTCCTAACATACTCTAATGCTATCAGGTCGACCGGGACTATTAAACAAGCCCCGTTGGGACCTAAAAGTGATATACCTGACGCCAGGTCTGAGGGCCGGTTGACTGCATGGCGGCGGGCCGAAAAAATGGGTTAACATACGGTTAGCCACTCCATCGCCCCTATTTGCTTGCCCACTTCCTTGCATGAGAGGAGATAGCTATTCGCAAAAATGCAAAGCCGTCCTCTCAGATGCCGGAGTAAGGATGGCATGCATTCGAACGCAGAAAAGTAACGCAAATGTACGGGGACATGCTGCGTCGTCCGAAAAGGACGGGACCGGTCCGAAACGCGTTCACGGAGGCAGTAACAGCACTTGGAGACAGGTTTTTACCCTAACACTAATGAGACCCCCCCTTGTCACCAGGAACCATACACGAGTGAGCCACTGAAGAATGCCTAGGCGGAAGTATTCACGACCCGGAAAAGGGCGGCTATTGTGTATGGAGGTAGTATCTTTTTTTAGGGGTCGGAAATGCCGAAGGTCCATACAATGTAGTCTCTGCGACAAAGGGGAATCCCCTGAATCAACCAAGAGCTGAAATGATGAACGAGTAGGACCTGGTCACTAACTGACACGATTCAGTCCTGCTCGTGCCCGCTTCCTCATACTAGCTAATCGTCGATTCGGGAAGAGAGCCAGCGCCGGACGT'/>

    <sequence taxon='17' value='TTACTCGGCAGTTGTCCCAGCACCAGACCCTCCGCCGATCAGTGTTTCAAGTAGAGCCGAAGCCACGGCGCGAAAGGTGCGACTGGGGGATAGGGTTAGCACCTAAGCATGAGGGTACACCGCGGCGTAGCCTGTAATAACATTCTGCCGGCAGACATTGAATATTTTTCAAGTCAGCCCTGACAGCCTGAGGATCTGAGGTGGTCCAACCCGGTAGCACTTGCGGGTATGTATTATCTGTGGCGAATACGCGGAACATTTGAGCCGGCGCCCTACCCCACTCTCGTCAAAGTGTCCATATAGACACGCGTCCTGGCGCGCATTTGCGGCTACTTTGTGACCGCTGTCGTGCATTCGATGGATGAGTTACAGTAGCAGAATAAGGACATGATTGGAAGTCCCCGCTGGGGCGCGCAATCAATCCATCCGTGCCACACCAGCCTCAACTCCCCGGTCATCAGGGTCCCGCCGGATGAGGGATTGTATGATGCGAACCGGTGTGTACCTAGAGAGTTAAAAGTGTCAGCTACGCGGGTGATCATAATCCATGTCAGGTAGCACATTCTGAAAAATATTTTTGATCAAAAGCCTCCGACGCGGAGGACTAACAAGACCGATACGGTGCAGCCCACCATATAAGGTGGCTGTAGGAAAATTGTGAAAACTACTGGTGAGGACGTTTTGGACGTGTATTCATCCGAGACAGAAGTACTCAAATTGGTCCGCGAGATCTGGTGCGGACAATAGAAGGGGTGTGTCCCGATGCCACTCAGTGGAACTGTCTAGCAGGTTCCCTTACAACGATAAGCTGACTGCTACAGGCCAACTATGTTGTCCCCACTTCAAGTGGCGTTGGAGCAGTTGGCACGGTGGCCTTATTGGATGTAGTTTTTTGCACATTTCTCCGAGCAACCTTTCGGCAGATCGAACAAATCAGCATATGACTGACCCGGAGTCACTCACTGCACCCACGTAGTTGCCATCATTTCATACCTATGGGCTACGTGAGCCATTCGAGACAAGCGTCCCTGCAGTTTAGTTAACAACCTGGGTCGGAGACTACGGTGACTTGGTACTTACAATTGGAACACGGTAAACCATGAGTGACTCATCTAGTAACTATTTCAATATCTTTTTCAGCAGGTGCTTTGGATAAGTGCGCTCCCATATGCCCCAATCACCCATACACCGACGGCGAAGTATTAATTCTATCCAGGTCACACTCCATAAAAACTACTTGGACCACCTGTGTCGTATAAAATAGTGCGTTATCTTATAGGTTTACGGCATCAAGCCGTGAAGTTTCAGCATCCTAACATACTCTAATGCTATCAGGTCGACCGGGACTATTAAACAAGCCCCGCTGGGACCTAAAAGTGATATACCTGACGCCAGGTCTGAGGGCCGGTTGACTGCATCTCGGCGGACCGAAAAAATGGGTTAACATACGGTTAGCCACTCCATCGCCCCTATTTGCTTGCCCACTTACTTGCATGCGAGGAGATAGCTATCCGCAAAAATGCAAAGCCGTCCTCTCAGATGCCGGAGTAAGGATGGCATGCATTCGAACGCAGAAAAGTAACGCAAATGTACGGGGACATGCTGCGTCGTCCGAAAAGGACGGGACCGGTCCGAAACGCGTTCACGGAGGCAGTAACAGCACTTGGAGACAGGTTTTTACCCTAACACTAATGAGACCCCCCCTTGTCACCAGGAACCATACACGAGTGAGCCACTGAAGAATGCCTAGGCGGAAGTATTCCCGACCCGGAAAAGGGCGGCTATTGTGTATGGAGGTAGTATCTTTTTTTAGGGGTCGGAAATGCCGAAGGTCCATACAATGTAGTCTCTGCGACAAAGGGGAATCCCCTGAATCAACCAAGAGCTGAAATGATGAACGAGTAGGACCTGGTCACTAACTGACAGGATTCAGTCCTGCTCGTGCCCGCTTCCTCATACTAGCTAGTCGTCGATTCGGGAAGAGAGCCAGCGCCGGACGT'/>

    <sequence taxon='36' value='TTACTCGGCAGTTGTCCCAGCACCAGACCCTCCGCCGATCAGTGTTTAAAGTAGAGCCGAAGCCACGGCGCGAAAGGTGCGACTGGGGGATAGGGTTAGCACCTAAGCATGAGGGTACACCGCGGCGTAGCCTGTAATAACATTCTGCCGGCAGACATTGAATATTTTTCAAGTCAGCCCTGGCAGCCTGAGGATCTGAGGTGGTCCAACCCGGTAGCACTTGCGGGTATGTATTATCTGCGGCGAATACGCGGAACATTTGAGCCGGCGCCCTACCCCACTCTCGTCAAAGTGTCCATATAAACACGCGTCCTGGCGCGCATTTGCGGCTACTTTGTGACCGCTGTCGTGCATTCGATGGATGAGTTACAGTAGCAGAATAAGGACATGATTGGAAGTCCCCGCTGGGGCGCGCAATCAATCCATCCGTGCCACACCAGCCTCAACTCCCCGGTCATCAGGGTCCCGCCGGATGAGGGATTGTGTGATGCGAACCGATGTGTACCTAGAGAGTTAAAAGTGCCAGCTACGCGGGTGATCATAATCCATGTCAGGTAGCACATTCTGAAAAATATTTTTGATCAACAGCCTCCGACGCGGAGGACCAACAAGACCGATACGATGCAGCCCACCATATAAGGTGGCTGTAGGAAAATTGTGAAAACTACTGGTGAGGACGTTTTGGACGTGTATTCATCCGAGACAGAAGTACTCAAATTGGTCCGCGAGATCTGGTGCGGACAATAGAAGGGGTGTGTCCCGATGCCACTCAGTGGAACTGTCTAGCAGGTTCTCTTACAACGATAAGCTGACTGCTACAGGCCAACTATGTTGTCCCCACTTCAAGTGGCGTTGGAGCAGTTGGCACGGTGGCCTTATTGGATGTAGTTTTTTGCACATTTCTCCGAGCAACCTTTCAGCAGATCGAACAAATCAGCATATGACTGAACCGGAGTCACTCACTGCACCCACGTAGTTGCCATCATTTCATACCTATGGGCTACGTGAGCCATTAGAGACAAGCGTCCCTGCAGTTTAGTTAACAACCCGGGTCGGAGACTACGGTGACTTGGTACTTACAATTGGAACACGGTAAACCATGAGTGACTCATCTAGTAACTATTTCAATATCTTTTTCAGCAGGTGCTTTGGATAAGCGCGCTCCCATATGCCCCAATCACCCATACACCGACGGCGAAGTATTAATTCTATCCAGGTCACAGTCCATAAAAACTACTTGGACCACCTGTGTCGTATAAAATAGTGCGTTATCTTATAGGTTTACGGCATCAAGCCGTGAAGTTTCAGCGTCCTAACATACTCTAATGCTATCAGGTCGACCGGGACTATTAAACAAGCCCCGCTGGGACCTAAAAGTGATATACCTGACGCCAGGTCTGAGGGCCGGTTGACTGCATCTCGGCGGGCCGAAAAAATGGGTTAACATACGGTTAGCCACTCCATCGCCCCTATTTGCTTGCCCACTTACTTGCATGCGAGGAGATAGCTATCCGCAAAAATGCAAAGCCGTCCTCTCAGATGCCGGAGTAAGGATGGCATGCATTCGAACGCAGAAAAGTAACGCAAATGTACGGGGACATGCGGCGTCGTCCGAAAAGGACGGGACCGGTCCGAAACGCGTTCACGGAGGCAGTAACAGCACTTGGAGACAGGTTTTTACCCTAACACTAATGAGACCCCCCCTTGTCACCAGGAACCATACACGAGTGAGCCACTGAAGAATGCCTAGGCGGAAGTATTCACGACCCGGAAAAGGGCGGCTATTGTGTATGGAGGTAGTATCTTTTTTTAGGGGTCGGAAATGCCGAAGGTCCATACAATGTAGTCTCTGCGACAAAGGGGAATCCCCTGAATCAACCAAGAGCTGAAATGATGAACGAGTAGGACCTGGTCACTAACTGACAGGATTCAGTCCTGCTCGTGCCCGCTTCCTCATACTAGCTAATCGTCGATTCGGGAAGAGAGCCAGCGCCGGACGT'/>

    <sequence taxon='62' value='TTACTCAGCAGTTGTCCCAGCACCAGACCCTCCGCCGATCAGTGTTTCAAGTAGAGCCGAAGCCACGGCGCGAAAGGTTCGACTGGGGGATAGGGTTAGCACCTAAGCATGAGGGTACACCGCGGCGTAGCCTGTAATAACATTCTGCCGGCAGACATTGAATATTTTTCAAGTCAGCCCTGGCAGCCTGAGGATCTGAGGCGGTCCAACCCGGTAGCACTTGCGGGTATGTATTATCTGTGGCGAATACGCGGAACATCTGGGCCGGTGCCCTACCCCACTCTCGTCACAGTGTCCATATAAACACGCGTCCTGGCGCGCATTTGCGGCTACTTTGTGACCGCTGTCGTGCATTCGATGGGTGAGTCACGGTAGCAGAATAAGGACATGATTGGCAGTCCCCGCTGGGGCGCGCAATCAATCCATCCGTGCCACACCAGCCTCAACTCCCCGGTCATCAGGGTCCCGCCGGATGAGGGATTGTATGATGCGAACCGATGTGTACCTAGAGAGTTAAAAGTGTCAGCTACGCGGGTGATCATAATCCATGTCAGGTAGCACATTCTGAAAAATATTTTTGATCAACAGCCTCCGACGCGGAGGACTAACAAGACCGATACGATGCAGCCCACCATATAAGGTGGCTGTAGGAAAATTGTGAAAACTACTGGTGAGGACGTTTTGGACGTGTATTCATCCGAGACAGAAGTACTCAAATTGGTCCGCGAGATCTGGTGCGGACAATAGAAGGGGTGTGTCCCGATGCCACTCAGTGGAACTGTCTAGCAGGTTCCCTTACAACGATAAGCTGACTGCTACAGGCCAACTATGTTGTCCCCACTTCAAGTGGCGTTGGAGCAGTTGGCACGGTGGCCTTATTGGATGTAGTTTTTTGCACATTTCTCCGAGCAACCTTTCGGCAGATCGAACAAATCAGCATATGACTGAACCGGAGTCACTCACTGCACCCACGTAGTTGCCATCATTTCATACCTATGGGCTACGTGAGCCATTAGTGACAAGCGTCCCTGCAGTTTAGTTAACAACCTGGGTCGGAGACTACGGTGACTTGGTACTTACAATTGGAACACGGTAAACCATGAGTGACTCATCTAGTAACTATTTCAATATCTTTTTCAGCAGGTGCTTTGGATAAGCGCGCTCCCATATGCCCCAATCACCCATACACCGACGGCGAAGTATTAATTCTATCCAGGTCACACTCCATAAAAACTACTTGGACCACCTGTGTCGTATAAAATAGTGCGTTATCTTATAGGTTTACGGCATCAAGCCGTGAAGTTTCAGCGTCCTAACATACTCTAATGCTATCAGGTCGACCGGGACTACTAAACAAGCCCCGTTGGAACCTAAAAGTGATATACCTGACGCCAGGTCTGAGGGCCGGTTGACTGCATGTCGGCGGGCCGAAAAAATGGGTTAACATACGGTTAGCCACTCCATCGCCCCTATTTGCTTGCCCACTTACTTGCATGAGAGGAGATAGCTATCCGCAAAAATGCAAAGCCGTCCTCTAAGATGCCGGAGTAAGGATGGCATGCATTCGAACGCAGAAAAGTAACGCAAATGTACGGGGACATGCTGCGTCGTCCGAAAAGGACGGGACCGGTTCGAAACGCGTTCACGGAGGCAGTAACAGCACTTGAAGACAGGTTTTTACCCTAACACTAATGAGACCCCCCCTCGTCACCAGGAACCATACACGCGTGAGCCACTGAAGAATGCCTAGGCGGAAGTATTCACGACCCGGAAAAGGGCGGCTATTGTGTATGGAGGTAGTATCTTTTTTTAGGGGTCGGAAATGCCGAAGGTCCATACAATGTAGTCTCTGCGACAAAGGGGAATCCCCTGAATCAACACAGAGCTGAAATGATGAACGAGTAGGACCTGGTCACTAACTGACAGGATTCAGTCCTGCTCGTGCCCGCTTCCTCATCCTAGCTAATCGTCGATTCGGGAAGAGAGCCAGCACCGGACGT'/>

    <sequence taxon='72' value='TTACTCGGCAGTTGTCCCAGCACCAGACCCGCCGCCGATCAGTGTTTCAAGTAGAGCCGAAGCCATGGCGCGAAAGGTGCGACTGGGGGATAGGGTTAGCACCTAAGCATGAGGGTACACCGCGGCGTAGCCTGTAATAACGTTCTGTCGGCAGACATTGAATATTTTTCAAGGCAGCCCCGGCGGCCTGAGGATCTGAGGCGGTCCAACCCGGTAGCACTTGCGGGTATGTATTATCTGTCGCGAATACGCGGAACATTTGAGCCGGCGCCCTACCCCACTCTCGTCAAAGTGTCCATATAAACACGCGTCCTGGCGTGCATTTGCGGCTACTTTGTGACCGCTGTCGTGCATTCGATGGATGAGTTACAGTAGCAGAATAAGGACATGATTGGCAGTCCCCGCTGGGGCGTGCAATCAATCCATCCGTGCCACACCAGCCTCGACTCCCCGGTCATCAGGGTCCCGCCGTATGAGGGATTGTATGATGCGAACCGATGTGTACCTAGAGAGTTAAAAGTGTCAGCTACGCGGGTGATCATAATCCATGTCAGGTAGCACATTCTGAAAAATATTTTTAATCACCAGCCTCCGACGCGGAGGACTAACAAGACCGATACGATGCAGCCCACCATATAAGGTGGCTGTAGGAACATTGTGAAAACTACTGGTGAGGACGTTTTGGACATGTATTCATCCGAGACAGAAGTACTCAAATTGGTCCGCGGGATCTGGTGCGGACAATAGAAGGGGTGTGTCCCGATGCCACTCAGTGGAACTGTCTAGCGGGTTCCCTTACAACGATAAGCTGACTGCTACAGGCCAACTATGTTGTCCCCACTTCAAGTGGCGTTGGAGCAGTTGGCACGGTGGCCTTATTGGATGTAGTTTTTTGCACACCTCTCCGAGCAACCTTTCGGCAGATTGAACAAATCAGCATATGACTGGACCAGAGTCACTCACTGCACCCACGTAGTGGCCATCATTTCATACCTATGGGCTACGTGAGCCATTAGAGACAAGCGTCCCTGCAGTTTAGTTAACAACCTGGGTCGGAGACTACGGTGACTTGGTACTTACAATTGGAACACGGTAAACCATGAGTGACTCATCTAGTAACTATTTCAATATCTTTTTCAGCAGGTGCTTTGGATAAGCGCGCTTCCATACGCCCCAATCACCCATACACCGACGGCCAAGTATTAATTCTATCCAGGTCACACTCCATAGAAACTACTTGGACCACCTGTATCGTATAAAATAGTGCGTTATCTTATAGGTTTACGGCATCAAGCCGTGAAGTTTCAGCGTCCTAACATACTCTAATGCTATCAGGTCGACCGGGACTATTAAACAAGCCCCGTTGGGACCTAAAAGTGATATACCTGACGCCAGGTCTGAGGGCCGGTTGACTGCATGTCGGCGGGCCGAAAAAATGGGTTAACATACGGTTAGCCACTCCATCGCCCCTATTTGCTTGCCCACTTACTTGCATGAGAGGAGATAGCTATCCGCAAAAATGCAAAGCCGTCCTCTCAGATGCCGGAGTAAGGATGGCATGCATTCGAACGCAGAAGAGTAACGCAAATGTACGGGGACATGCTGCGTCGTCCGAAAAGGACGGGACCGGTCCGAAACGCGTTCACGGAGGCAGTAACAGCACTTGGAGACAGGTTTTCACCCTAGCACTAATGAGACCCCCCCTTGTCACCAGGAACCATACACGAGTGAGCCACTGAAGAATGCCTAGGCGGAAGTATTCACGACCCGGAAAAGGGCGGCTATTGTGTATGGAGGTAGTATCTTTTTTTAGGGGTCGGAAATGCCGAAGGTCCATACAATGTAGTCTCTGCGAAAAAGGGGAATCCCCTGAATCAACCAAGAGCTGAAATGATGAACGAGTAGGACCTGGTCACTAACTGACAGGATTCAGTCCTGCTCGTGACCGCTTCCTCATACTAGCTAATCGTCGATTCGGGAAGAGAGCCAGCGCCGGACGT'/>

    <sequence taxon='86' value='TTACTCGGCAGTTGTACTAGCACCAGACCCTCCGCCGATCAGTGTTTCAAGTAGAGCCGAAGCCACGGCGCGAAAGGTGCGACTGGGGGATAGGGTTAGCACCTAAGCATGAGGGTACACCGCGGCGTAGCCTGTAATAACATTCTGTCGGCCGACATTGAATATTTTTCAAGGCAGCTCCGGCAGCCTGAGGATCTGAGGTGGTCCAACCCGGTAGCACTTGCGGGTATGTATTATCTGTGGCGGATACGGGGAACATTTGAGCCAGCGCCCTACGTCAGTCTCGTCAAAGTGTCCATATAAACACGCGTCCTGGCGTGCATTTGCGGCTACTTTGTGACCGCTGTCGTGCATTCGATGGATGAGTTACAGTAGCGGAATAAGGACATGCTTGGCAGTCCCCGCTGGGGCGCGCAATCAATCCATCCGTGCCACACCAGCCTCAACTCCCCGGTCATCAGGGTCCCGCCGGATGAGGGATTGTATGATGCGAACCGATGTGTACCTAGAGAGTTAAAAGTGTCAGCTACGCGGATGATCATAATCCATGTCAGGTAGCACATTCTGAAAAATATTTTTGATCAACAGCCTCCGACGCGGAGGACTAACAAGACCGATACGATGCAGCCCACCATATAAGGTGGCTGTAGGAAAATTGTGAAAACTACTGGTGAGGACGTTTTGGACGTGTATTCATCCGAGACAGAAGTACTAAAATTGGTCCGCGAGATCTGGTGCGGACAATAGAAGGGGTGTGTCCCGATGCCACTCAGTGGAACTGTCTAGCAGGTTCCCTTACAACGATAAGCTGACTGCTACAGGCCAACTATGTTGTCCCCACTTCAAGTGGCGTTGGAGCAGTTGGCACGGTGGCCTTATTGGATGTAGTTTTTTGCACACTTCTCCGAGCAACCTTTCGGCAGATCGAACAAATCAGCATATGACTGAACCGGAATCACTCACTGCACCCACGTAGTTGCCATCATTTCATACCTATGGGCTACGTGAGCCATTAGAGACAAGCGACCCTGCAGTTTAGTTAACAACCTGGGTCGGAGACTACGGTGACTTGGTACTTACAATTGGAACACGGTAAACCATGAGTGACTCATCTAATAACTATTTCAATATCTTTTTCAGCAGGTGCTTTGGATAAGCGCGCTCCCATATGCCCCAATCACCCATACACCGACGGCGAAGTATTAATTCTATCCAGGTCACACTCCATAAAAACTACGTGGACCACCTGTGTCGTATAAAATAGTGCGTTATCTTATAGGTTTACGGCCTCAAGCCGTGAAGTTTCAGCGTCCTAACATACTCTAATGCTATCAGGTCGAGCGAGGCCATTAAACAAGCCCCGTTGGGACCTAAAAGTGATATACCTGACGCCAGGTCTGAGGGCCGGTTGACTGCATATGGGCGGGTCGAAAAAATGGGTTAACATACGGTTAGCCACTCCATCGCCCCTATTTGCTTGCCCACTTCCTTGCATGAGAGGAGATAGCTATCCGCAAAGATGCAAAGCCGTCCTCTCAGATGCCAGAGTAAGGATGGCATGCATTCGAACGCAGAAAAGTAACGCAAATGTACGGGGACATGCTGCGTCGTCCGAAAAGGACGGGGCCGGTCCGAAACGCGTTCACGAAGGCAGTAACAGCACTTGGAGACGGGTTTTTACCCTAACACTAATGAGACCCCCCCTTGTCAACAGGATCCATACACGAGTGAGCCACTGAAGAATGCCTAGGCGGAAGTATTCACGACCCGGAAAAGGGCGGCTATTATGTATGGAGGTAGTACCTTTTTTTAGGGGTCGGAAATGCCGAAGGTCCATACAATGTAGTCTCTGCGACAAAGGGGAATCCCCTGAATCAACCAAGAGCTGAAATGATGAACGAGTAGGACCTGGTCACTAACTGACAGGATTCAGTCCTGCTCGTGCCCGCTTCCTCATACTAGCTAATCGTCGATTCGGGAAGAGAGCCAGCGCCGGACGT'/>

    <sequence taxon='87' value='TTACTCGGCAGTTGTCCCAGCACCAGACCCTCCGCCGATCAGTGTTTCAAGTAGAGCCGAAGCCACGGCGCGAAAGGTGCGACTGGGGGATAGGGTTAGCACCTAAGCATGAGGGTACACCGCGGCGTAGCCTGTAATAACATTCTGTCGGCCGACATTGAATATTTTTCAAGGCAGCTCCGGCAGCCTGAGGATCTGAGATGGTCCAACCCGGTAGCACTTGCGGGTATGTATTATCTGTGGCGAATACGGGGAACATTTGAGCCAGCGCCCTACCTCAGTCTCGTCAAAGTGTCCATATAAACACGCGTCCTGGCGTGCATTTGCGGCTACTTTGTGACCGCTGTCGTGCATTCGATGGATGAGTTACAGTAGCGGAATAAGGACATGCTTGGCAGTCCCCGCTGGGGCGCGCAATCAATCCATCCGTGCCACACCAGCCTCAACTCCCCGGTCATCAGGGTCCCGCCGGATGAGGGATTGTATGATGCGAACCGATGTGTACCTAGAGAGTTAAAAGTGTCAGCTACGCGGATGATCATAATCCATGTCAGGTAGCACATTCTGAAAAATATTTTTGATCAACAGCCTCCGACGCGGAGGACTAACAAGACCGATACGATGCAGCCCACCATATAAGGTGGCTGTAGGAAAATTGTGAAAACTACTGGTGAGGACGTTTTGGACGTGTTTTCATCCGAGACAGAAGTACTCAAATTGGTCCGCGAGATCTGGTGCGGACAATAGAAGGGGTGTGTCCCGATGCCACTCAGTGGAACTGTCTAGCAGGTTCCCTTACAACGATAAGCTGACTGCTACAGGCCAACTATGTTGTCCCCACTTCAAGTGGCGTTGGAGCAGTTGGCACGGTGGCCTTATTGGATGTAGTTTTTTGCACACTTCTCCGAGCAGCCTTTCGGCAGATCGAACAAATCAGCATATGACTGAACCGGAATCACTCACTGCACCCACGTAGTTGCCATCATTTCATACCTATGGGCTACGTGAGCCATTAGAGACAAGCGTCCCTGCAGTTTAGTTAACAACCTGGGTCGGAGACTACGGTGACTTGGTACTTACAATTGGAACACGGTAAACCATGAGTGACTCATCTAATAACTATTTCAATATCTTTTTCAGCAGGTGCTTTGGATAAGCGCGCTCCCATATGCCCAAATCACCCATACACCGACGGCGAAGTATTAATTCTATCCAGGTCATACTCCATAAAAACTACGTGGACCACCTGTGTCGTATAAAATAGTGCGTTATCTTATAGGTTTACGGCCTCAAGCCGTGAAGTTTCAGCGTCCTAACATACTCTAATGCTATCAGGTCGAGCGAGACCATTAAACAAGCCCCGTTGGGACCTAAAAGTGATATACCTGACGCCAGGTCTGAGGGCCGGTTGACTGCATATCGGCGGGTCGAAAAAATGGGTTAACATACGGTTAGCCACTCCATCGCCCCTATTTGCATGCCCACTTCCTTGCATGAGAGGAGATAGCTATCCGCAAAGATGCAAAGCCGTCCTCTCAGATGCCAGAGTAAGGATGGCATGCATTCGAACGCAGAAAAGTAACGCAAATGTACGGGGACATGCTGCGTCGTCCGAAAAGGACGGGGCCGGTCCGAAACGCGTTCACGGAGGCAGTAACAGCACTTGGAGACGGGTTTTTACCCTAACACTAATGAGACCCCCCCTTGTCAACAGGATCCATACACGAGTGAGCCACTGAAGAATGCCTAGGCGGAAGTATTCACGACCCGGAAAAGGGCGGCTATTATGTATGGAGGTAGTATCTTTTTTTAGGGGTCGGAAATGCCGAAGGTCCATACAATGTAGTCTCTGCGACAAAGGGGAATCCCCTGAATCAACCAAGAGCTGAAATGATGAACGAGTAGGACCTGGTCACTAACTGACAGGATTCAGTCCTGCTCGTGCTCGCTTCCTCATACTAGCTAATCGTCGATTCGGGAAGAGAGCCAGCGCCGGACGT'/>

    <sequence taxon='1' value='TTCCTCGGCAGTTGTCCCAGCACCAGACCCTCCGCCGGTCAGTGTTTCAAGTAAAGCCGAAGCCACGGCGCGAAGGGTGCGACTGGGGGATAGGGTTAGCACCTAAGCATGAGGGTACACCGCGCCGTAGCCTGTAATAACATTCTGTCGGCATACATTGAATATTTTTCAAGGCAGCCCCGGCAGCCTGAGGATCTGAGGTGGTCCAACCCGGTAGCACTTGCGGGTATGTATTATCTGTGGCGAATACGCGGAACATTGGAGCCGGCGCTCTACCTCACTCTCGTCAAAGTGTTCATATAAACAAGCGCCCTGGCGTGCATTTGCGGCTACTTTGTGACCGCTGTCGTGCATTCGATGGATGAGTTACAGTAGCAGAATAAGGACATGATTGCCAATCCCCGCTGGGGCGCGCAATCAATCCATCCGTGCCACAGCAGCCTCAACTCCCCGGTCATCAGGGTCCCGCCGGATGAGGGATCGTATGATGCGAACCGATGTGTACCTAGAGAGTTAAAAGTGTCAGCTACGCGGGTGATCATAATCCATGTCAGGTAGCACATTCTGAAAAATATTTTTGATCAACAGCCTCCGACGCGGAGGACTAACAAGACCGATACGATGCAGCCCACCATATAAGGTGGCTGTAGGCAAATTGTGAAAACTATTGGTGAGGACGTTCTGGACGTGTATTCATCCGAGACAGAAGTACTCAAATTGGTCCGCGAGATCTGGCGCGGACAATAGACGGGGTGCGTCCCGATGCCACTCAGTGGAACTGTCTAGCAGGTTCCCTTACAACGATAAGCTGACTGCTACAGGCCAACTACGTTGTCCCCACTTCAAGTGGCGTTGGAGCAGTTGGCACGGTGGCCTTATTGGATGTAGTTTTTTGCACACTTCTCCGAGCAACCTTTCGGCAGATCGAACAAATCAGCATATGACTGAACCGGAGTCGCTCACTGCACCCACGTAGTTGCCATCATTTCATACCTATGGGCTACGTGAGCCATTAGGGACAAACGTCCCTGTAGTTTAATTAACAACCTGGGTCGGAGACTACGGTGACTTGGTACTTACAATTGGAACACGGTAAACCATGAGTGACTCATCTAATAACTACTTCAATATCTTTTTCAGCAGATGCTTTAGATAAGCGCGCTCCCATATGCCCCAATCACCCATACACCGGCGGCGAAGTATTAATTCTATCCAGGTCACACTCTATAAAAACTACCTGGACCACCTGTGTCGTATAAAATAGTGCGTTATCTTATAGGTTTACGGCATCAAGCCGTGAAGTTTCAGCGTCCTAACATACTCCAATGCTATCAGGTCGACCGGGACTATTAAACAAGCCCCGTTGGGACCTAAAAGTGATATACCTGACGCCAGGTCTGAGGGCCGGTTGACTGCATGGCGACGGGCCGAAAAAATGGGTTAACATACGGTTAGCCACTCCATAGCCCCTATTTGCTTGCCCACTTCCTTGCATGAGAGGAGATAGCTATCCGCAAAAATGCAAAGCCGTCCTCTCAGATGCCGGAGTAAGGATGGCATGCATTCGAACGCGGAAAAGTAACGCAAATGTACGGGGACATGCTGCGTCGTCCGAAAAGGACGGGACCGGTCCGAAACGCGTTCACGGAGGCAGTAGCAGCACTTGGAGACAGGTTTTTACCCTAAGACTAATGAGACCCCCCCTTGTCACCAGGAACCATACACGAGTGAGCCACTGAAGAATGCCCCGGCGGAAGTATTCACGACCCAGAAAAGGGCGGCTATTGTGTATGGAGGTAGTATCTTTTCTTAGGGTTCGGAAATGCCGAAGGTCCATACAATGTAGTCTCTGCGACAAAGGGGAATCCCCTGAATCAACCAAGAGCTGAAATGATGAACGAGTAGGACCTGGTCACTAACTGACACGATTCAGTCCTGCTCGTGCCCGCTTCCTCCTACTAGCTAATCGTCGATTCGGGAAGAGAGCCAGCGCCGGACGT'/>

    <sequence taxon='3' value='TTCCTCGGCAGTTGTCCCAGCACCAGACCCTCCGCCGGTCAGTGTTTCAAGTAAAGCCGAAGCCACGGCGCGAAGGGTGCGACTGGGGGATAGGGTTAGCACCTAAGCATGAGGGTACACCGCGCCGTAGCCTGTAATAACATTCTGTCGGCATACATTGAATATTTTTCAAGGCAGCCCCGGCAGCCTGGGGATCTGAGGTGGTCCAACCCGGTAGCACTTGCGGGTATGTATTATCTGTGGCGAATACGCGGAACATTGGAGCCGGCGCTCTACCTCACTCTCGTCAAAGTGTTCATATAAACAAGCGCCCTGGCGTGCACTTGCGGCTACTTTGTGACCGCTGTCGTGCATTCGATGGATGAGTTACAGTAGCAGAATAAGGACATGATTGCCAATCCCCGCTGGGGCGCGCAATCAATCCATCCGTGCCACAGCAGCCTCAACTCCCCGGTCATCAGGGTCCCACCGGATGAGGGATCGTATGATGCGAACCGATGTGTACCTAGAGAGTTAAAAGTGTCAGCTACGCGGGTGATCATAATCCATGTCAGGTAGCACATTCTGAAAAATATTTTTGATCAACAGCCTCCGACGCGGAGGACTAACAAGACCGATACGATGCAGCCCACCACATAAGGTGGCTGTAGGCAAATTGTGAAAACTATTGGTGAGGACGTTCTGGACGTGTATTCATCCGAGACAGAAGTACTCAAATTGGTCCGCAAGACCTGGCGCGGACAATAGACGGGGTGCGTCCCGATGCCACTCAGTGGAACTGTCTAGCAGGTTCCCTTACAACGATAAGCTGACTGCTACAGGCCAACTACGTTGTCCCCACTTCAAGTGGCGTTGGAGCAGTTGGCACGGTGGCTTTATTGGATGTAGTTTTTTGCACACTTCTCCGAGCAACCTTTCGGCAGATCGAACAAATCAGCATATGACTGAACCGGAGTCGCTCACTGCACCCACGTAGTTGCCATCATTTTATACCTATGGGCTACGTGAGCCATTAGGGACAAACGTCCCTGTAGTTTAATTAACAACCTGGGTCGGAGACTACGGTGACTTGGTACTTACAATTGGAACACGGTAAACCATGAGTGACTCATCTAATAACTACTTCAATATCTTTTTCAGCAGATGCTTTAGATAAGCGCGCTCCCATATGCCCCAATCACCAATACACCGGCGGCGAAGTATTAATTCTATCCAGGTCACACTCTATAAAAACTACCTGGACCACCTGTGTCGTATAAAATAGTGCGTTATCTTATAGGTTTACGGCATCAAGCCGTGAAGTTTCAGCGTCCTAACATACTCCAATGCTATCAGGTCGACCGGGACTATTAAACAAGCCCCGTTGGGACCTAAAAGTGATATACCTGACGCCAGGTCTGAGGGCCGGTTGACTGCATGGCGACGGGCCGAAAAAATGGGTTAACATACGGTTAGCCACTCCATAGCCCCTATTTGCTTGCCCACTTCCTTGCATGAGAGGAGATAGCTATCCGCAAAAATGCAAAGCCGTCCTCTCAGATGCCGGAGTAAGGATGGCATGCATTCGAACGCGGAAAAGTAACGCAAATGTACGGGGACATGCTGCGTCGTCCGAAAAGGACGGGACCGGTCCGAAACGCGTTCACGGAGGCAGTAGCAGCACTTGGAGACAGGTTTTTACCCTAAGACTAATGAGACCCCCCCTTGTCACCAGGAACCATACACGAGTGAGCCACTGAAGAATGCCCCGGCGGAAGTATTCACGACCCAGAAAAGGGCGGCTATTGTGTATGGAGGTAGTATCTTTTCTTAGGGTTCGGAAATGCCGAAGGTCCATACAATGTAGTCTCTGCGACAAAGGGGAATCCCCTGAATCAACCAAGAGCTGAAATGATGAACGAGTAGGACCTGGTCACTAACCGACACGATTCAGTCCTGCCCGTGCCCGCTTCCTCCTACTAGCTAATCGTCGATTCGGGAAGAGAGCCAGCGCCGGACGT'/>

    <sequence taxon='9' value='TTCCTCGGCAGTTGTCCCAGCACCAGACCCTCCGCCGGTCAGTGTTTCAAGTAAAGCCGAAGCCACGGCGCGAAGGGTGCGACTGGGGGATAGGGTTAGCACCTAAGCATGAGGGTACACCGCGCCGTAGCCTGTAATAACATTCTGTCGGCATACATTGAATATTTTTCAAGGCAGTCCCGGCAGCCTGGGGATCTGAGGTGGTCCAACCCGGTAGCACTTGCGGGTATGTATTATCTGTGGCGAATACGCGGAACATTGGAGCCGGCGCTCTACCTCACTCTCGTCAAAGTGTTCATATAAACAAGCGCCCTGGCGTGCACTTGCGGCTACTTTGTGACCGCTGTCGTGCATTCGATGGATGAGTTACAGTAGCAGAATAAGGACATGATTGCCAATCCCCGCTGGGGCGCGCAATCAATCCATCCGTGCCACAGCAGCCTCAACTCCCCGGTCATCAGGGTCCCACCGGATGAGGGATCGTATGATGCGAACCGATGTGTACCTAGAGAGTTAAAAGTGTCAGCTACGCGGGTGATCATAATCCATGTCAGGTAGCACATTCTGAAAAATATTTTTGATCAACAGCCTCCGACGCGGAGGACTAACAAGACCGATACGATGCAGCCCACCACATAAGGTGGCTGTAGGCAAATTGTGAAAACTATTGGTGAGGACGTTCTGGACGTGTATTCATCCGAGACAGAAGTACTCAAATTGGTCCGCAAGACCTGGCGCGGACAATAGACGGGGTGCGTCCCGATGCCACTCAGTGGAACTGTCTAGCAGGTTCCCTTACAACGATAAGCTGACTGCTACAGGCCAACTACGTTGTCCCCACTTCAAGTGGCGTTGGAGCAGTTGGCACGGTGGCTTTATTGGCTGTAGTTTTTTGCACACTTCTCCGAGCAACCTTTCGGCAGATCGAACAAATCAGCATATGACTGAACCGGAGTCGCTCACTGCACCCACGTAGCTGCCATCATTTTATACCTATGGGCTACGTGAGCCATTAGGGACAAACGTCCCTGTAGTTTAATTAACAACCTGGGTCGGAGACTACGGTGACTTGGTACTTACAATTGGAACACGGTAAACCATGAGTGACTCATCTAATAACTACTTCAATATCTTTTTCAGCAGATGCTTTAGATAAGCGCGCTCCCATATGCCCCAATCACCAATACACCGGCGGCGAAGTATTAATTCTATCCAGGTCACACTCTATAAAAACTACCTGGACCACCTGTGTTGTATAAAATAGTGCGTTATCTTATAGGTTTACGGCATCAAGCCGTGAAGTTTCAGCGTCCTAACATACTCCAATGCTATCAGGTCGACCGGGACTATTAAACAAGCCCCGTTGGGACCTAAAAGTGATATACCTGACGCCAGGTCTGAGGGCCGGTTGACTGCATGGCGACGGGCCGAAAAAATGGGTTAACATACGGTTAGCCACTCCATAGCCCCTATTTGCTTGCCCACTTCCTTGCGTGAGAGGAGATAGCTATCCGCAAAAATGCAAAGCCGTCCTCTCAGATGCCGGAGTAAGGATGGCATGCATTCGAACGCGGAAAAGTAACGCAAATGTACGGGGACATGCTGCGTCGTCCGAAAAGGACGGGACCGGTCCGAAACGCGTTCACGGAGGCAGTAGCAGCACTTGGAGACAGGTTTTTACCCTAAGACTAATGAGACCCCCCCTTGTCACCAGGAACCATACACGAGTGAGCCACTGAAGAATGCCCCGGCGGAAGTATTCACGACCCAGAAAAGGGCGGCTATTGTGTATGGAGGTAGTATCTTTTCTTAGGGTTCGGAAATGCCGAAGGTCCATACAATATAGTCTCTGCGACAAAGGGGAATCCCCTGAATCAACCAAGAGCTGAAATGATGAACGAGTAGGACCTGGTCACTAACCGACACGATTCAGTCCTGCCCGTGCCCGCTTCCTCCTACTAGCTAATCGTCGATTCGGGAAGAGAGCCAGCGCCGGACGT'/>

    <sequence taxon='10' value='TTCCTCGGCAGTTGTCCCAGCACCAGACCCTCCGCCGGTCAGTGTTTCAAGTAAAGCCGAAGCCACGGCGCGAAGGGTGCGACTGGGGGATAGGGTTAGCACCTAAGCATGAGGGTACACCGCGCCGTAGCCTGTAATAACATTCTGTCGGCATACATTGAGTATTTTTCAAGGCAGTCCCGGCAGCCTGGGGATCTGAGGTGGTCCGACCCGGTAGCACTTGCGGGTATGTATTATCTGTGGCGAATACGCGGAACATTGGAGCCGGCGCTCTATCTCACTCTCGTCAAAGTGTTCATATAAACAAGCGCCCTGGCGTGCACTTGCGGCTACTTTGTGACCGCTGTCGTGCATTCGATAGATGAGTTACAGTAGCAGAATAAGGACATGATTGCCAATCCCCGCTGGGGCGCGCAAGCAATCCATCCGTGCCACAGCAGCCTCAACTCCCCGGTCATCAGGGTCCCACCGGATGAGGGATCGTATGATGCGAACCGATGTGTACCTAGAGAGTTAAAAGTGTCAGCTACGCGGGTGATCATAATCCATGTCAGGTAGCACATTCTGAAAAATATTTTTGATCAACAGCCTCCGACGCGGAGGACTAACAAGACCGATACGATGCAGCCCACCACATAAGGTGGCTGTAGGCAAATTGTGAAAACTATTGGTGAGGACGTTCTGGACGTGTATTCATCCGAGACCGAAGTACTCAAATTGGTCCGCAAGACCTGGCGCGGACAATAGACGGGGTGCGTCCCGATGCTACTCAGTGGAACTGTCTAGCAGGTTCCCTTACAACGATAAGCTGACTGCTACAGGCCAACTACGTTGTCCCCACTTCAAGTGGCGTTGGAGCAGTTGGCACGGTGGCTTTATTGGCTGTAGTTTTTTGCACACTTCTCCGAGCAACCTTTCGGCAGATCGAACAAATCAGCATATGACTGAACCGGAGTCGCTCACTGCACCCACGTAGTTGCCATCATTTTATACCTATGGGCTACGTGAGCCATTAGGGACAAACGTCCCTGTAGTTTAATTAACAACCTGGGTCGGAGACTACGGTGACTTGGTACTTACAATTGGAACACGGTAAACCATGAGTGACTCATCTAATAACTACTTCAATATCTTTTTCAGCAGATGCTTTAGATAAGCGCGCTCCCATATGCCCCAATCACCAATACACCGGCGGCGAAGTATTAATTCTACCCAGGTCACACTCTATAAAAACTACCTGGACCACCTGTGTCGTATAAAATAGTGCGTTATCTTATAGGTTTACGGCATCAAGCCGTGAAGTTTCAGCGTCCTAACATACTCCAATGCTATCAGGTCGACCGGGACTATTAAACAAGCCCCGTTGGGACCTAAAAGTGATATACCTGACGCCAGGTCTGAGGGCCGGTTGACTGCATGGCGACGGGCCGAAAAAATGGGTTAACATACGGTTAGCCACTCCATAGCCCCTATTTGCTTGCCCACTTCCTTGCATGAGAGGAGATAGCTATCCGCAAAAATGCAAAGCCGTCCTCTCAGATGCCAGAGTAAGGATGGCATGCATTCGAACGCGGAAAAGTAACGCAAATGTACGGGGACATGCTGCGTCGTCCGAAAAGGACGGGACCGGTCCGAAACGCGTTCACGGAGGCAGTAGCAGCACTTGGAGACAGGTTTTTACCCTAAGACTAATGAGACCCCCCCTTGTCACCAGGAACCATACACGAGTGAGCCACTGAAGAATGCCCCGGCGGAAGTATTCACGACCCAGAAAAGGGCGGCTATTGTGTATGGAGGTAGTATCTTTTCTTAGGGTTCGGAAATGCCGAAGGTCCATACAATGTAGTCTCTGCGACAAAGGGGAATCCCCTGAATCAACCAAGAGCTGAAATGATGAACGAGTAGGACCTGGTCACTAACCGACACGATTCAGTCCTGCCCGTGCCCGCTTCCTCCTACTAGCTAATCGTCGATTCGGGAAGAGAGCCAGCGCCGGACGT'/>

    <sequence taxon='83' value='TTCCTCGGCAGTTGTCCCAGCACCAGACCCTCCGCCGGTCAGTGTTTCAAGTGAAGCCGAAACCACGGCGCGAAGGGTGCGACTGGGGGATAGGGTTAGCACCTAAGCATGAGGGTACACCGCGCCGTAGCCTGTAATAACATTCTGTCGGCATACATTGAATATTTTTCAAGGCAGTCCCGGCAGCCTGGGGATCTGAGGTGGTCCAACCCGGTAGCACTTGCGGGTATGTATTATCTGTTGCGAATACGCGGAACATTGGAGCCGGCGCTCTACCTCACTCTCGTCAAAGTGTTCATATAAACAAGCGCCCTGACGTGCACTTGCGGCTACTTTGTGACCGCTGTCGTGCATTCGATGGATGAGTTACAGTAGTAGAATAAGGACATGATTGCCAATCCCCGCTGGGGCGCGCAATCAATCCATCCGTGCCACAGCAGCCTCAACTCCCCGGTCATCAGGGTCCCACCGGATGAGGGATCGTATGATGCGAACCGATGTGTACCTAGAGAGTTAAAAGTGTCAGCTACGCGGGTGATCATAATCCATGTCAGGTAGCACATTCTGAAAAATATTTTTGATCAACAGCCTCCGACGCGGAGGACTAACAAGACCGATACGATGCAGCCCACCACATAAGGTGGCTGTCGGCAAATTGTGAAAACTATTGGTGAGGACGTTCTGGACGTGTATTCATCCGAGACAGAAGTACTCAAATTGGTCCGCAAGACCTGGCGCGGACAATAGACGGGGTGCGTCCCGATGCCACTCAGTGGAACTGTCTAGCAGGTTCCCTTACAACGAGAATCTGACTGCTACAGGCCAACTACGTTGTCCCCACTTCAAGTGGCGTTGGAGCAGTTGGCACGGTGGCTTTATTGGCTGTAGTTTTTTGCACACTTCTCCGAGCAACCTTTCGGCAGATCGAACAAATCAGCATATGACTGAACCGGAGTCGCTCACTGCACCCACGTGGTTGCCATCATTTTATACCTATGGGCTACGTGAGCCATTAGGGACACACGTCCCTGTAGTTTAATTAACAACCTGGGTCGAAGACTACGGTGACTTGGTACTTACAATTGGAACACGGTAAACCATGAGTGACTCATCTAATAACTACTTCAATATCTTTTTCAGCAGATGCTTTAGATAAGCGCGCTCCCATATGCCCCAATCACCAATACACCGGCGGCGAAGTATTAATTCTATCGAGGTCACACTCTATAAAAACTACCTGGACCACCTGTGTCGTATAAAATAGTGCGTTATCTTATAGGTTTACGGCATCAAGCCGTGAAGTTTCAGCGTCCTAACATACTCCAATGCTATCAGGTCGACCGGGACTATTAAACAGGCCCCGTTGGGACCTAAAAGTGATATACCTCACGCCAGGTCTGAGGGCCGGTTGACTGCATGGCGACGGGCCGAAAAAATGGGTTAACATACGGTTAGCCACTCCATAGCCCATATTTGCTTGCCCACTTCCTTGCATGAGAGGAGATAGCTATCCGCAAAAATGCAAAGCCGTCCTCTCAGATGCCGGAGTAAGGATGGCATGCATTCGAACGCGGAAAAGTAACGCAAATGTACAGGGACATGCTGCGTTGTCCGAAAAGGACGGGACCGGTCCGAAAGGCGTTAACGGAGGCAGTAGCAGCACTTGGAGACAGGTTTTTACCCTAAGACTAATGAGACCCCCCCTTGTCACCAGGAACCATACACGAGTGAGCCACTGAAGAATGCCCCGGCGGAAGTATTCACGACCCAGAAAAGGGCGGCTATTGTGTATGGAGGTAGTATCTTTACTTAGGGTTCGGAAATGCCGAAGGTCCATACAATGTAGTCTCTGCGACAAAGGGGAATCCCCTGAATCAACCAAGAGCTGAAATGATGAACGAGTAGGACCTGGTCACTAACCGACACGATTCAGTCCTGCCCGTGCCCGCTTCCTCCTATTAGCTAATCGTCGATTCGGGAAGAGAGCCAGCGCCGGACGT'/>

    <sequence taxon='2' value='TTCCTCGGCAGTTGTCCCAGCACCAGACCCTCCGCCGGTCAGCGTTTCAAGTAAAGCCGAAGCCACGGCGCGAAGGGTGCGACTGGGGGATAGGGTTAGCACCTAAGCATGAGGGTACACCGCGCCGTAGCCCGTAATAACATTCTGTCGGCATATATTGAATATTTTTCAAGGCAGCCCCGGCAGCCTGAGGATCTGAGGTGGTCCAACCCGGTAGCACTTGCGAGTATGTATTATCTGTGGCGAATACGCGGGACATTTGAGCCGGCGCTCTACCTCACTCTCGTCAAAGTGTCCATATAAACACGCGCCCTGGCGTGCATTTGCGGCTACTTTGTGACCGCTGTCGTGCATTCGATGGATGAGTTACAGTAGCAGAATAAGGACATGATTGCCAATCCCCGCTGGGGCGCGCAATCAATCCATCCGTGCCACAGCAGCCTCAACTCCCCGGTCATCAGGGTCCCGCCGGATGAGGGATCGTATGATGCGAACCGATGTGTACCTAGAGAGTTAAAAGTGTCAGCTACGCGGGTGATCATAATCCATGTCAGGTAGCACATTCTGAAAAATATTTTTGATCAACAGCCTCCGACGCGGAGGACTAACAAGACCGATACGATGCAGCCCACCATATAAGGTGGCTGTAGGCACATTGTGAAAACTATTGGTGAGGACGTTCTGGACGTGTATTCATCAGAGACAGAAGTACTCAAATTGGTCCGCGAGATCTGGCGCGGACAATAGACGGGGTGTGTCCCGATGCCACTCAGTGGAACTGTCTAGCTGGTTCCCTTACAACGATAAGCTGACTGCTACAGGCCAACTACGTTGTCCCCACTTCAAGTGGCGTTGGAGCAGTTGGCACGGTAGCCTTATTGGATGTAGTTTTTTGCACACTTCTCCGAGCAACCTTTCGGCAGATCGAACAAATCAGCATATGACTGAATCGGAGTCGCTCACTGCACCCACGTAGTTGCCATCATTTCATACCTATGGGCTACGTGGGCCATTAGGGACAAACGTCCCTGTAGTTTAATTAACAACCTGGGTCGGAGACTACGGTGACTTGGTACTTACAGTTGGAACACGGTAAACCATGAGTGACTCATCTAATAACTACTTCAATATCTTTTTCAGCAGGTGCTTTAGATAAGCACGCTCCCATATGCCCCAATCACCCATACACCGGCGGCGAAGCATTAATTCTATCCAGGTCACACTCTATAAAAACTACCTGGACCACCTGTGTCGTATAAAATAGTGCGTTATATTATCGGTTTACGGCATCAAGCCGTGAAGTTTCAGCGTCCTAACATACTCCAATGCTATGAGGTCGACCGGGACTATTAAACAAGCCCCGTTGGGACCTATAAGTGATATACCTGACGCCAGGTCTAAGGGCCGGTTGACTGCATGGCGACGGGCCGAAAAAATGGGTTAACATACGGTTAGCCACTCCATCGTCCCTATTTGCTTGCCCACTTCCTTGCATGAGAGGAGATCGCTATCCGCAAAAATGCAAAGCCGTCCTCTCAGATGCCGGAGTAAGGATGGCATGCATTCGAACGCGGAAAAGTAACGCAAATGTACGGGGACATGCTGCGTCGTCCGGAAAGGAGGGGACCGGTCCGAAACGCGTTCACGGAGGCAGTAGCAGCACTTGGAGACAGGTTTTTACCCTAAGACTAATGAGACCCCCCCTTGTCACCAGGAACCATACACGAGTGAGCCACTGAAGAATGCCCCGGCGGAAGTATTCACGACCCAGAAAAGGGCGGCTATTGTGTATGGGGATAGTATCTTTTCTTAGGGTTCGGAAATGCCGAAGGTCCATACAATGTAGTCTCTGCGACAAAGGGGAATCCCCTGAATCAACCAAGAGCTGAGATCATGAACGAGTAGGACCTGGTCACTAACTGACACGATTCAGTCCTGCTCGTGCCCACTTCCTCATACTAGCTAATCGTCGATTCGGGAAGAGAGCCAGCGCCGGACGT'/>

    <sequence taxon='18' value='TTTCTCGGCAGTTGTCCCAGCACCAGGCCCTCCGCCGGTCAGCGTTTCAAGTAAAGCCGAAGCCACGGCGCGAAGGGTGCGACTGGGGGATAGGGTTAGCACCTAAGCATGAGGGTACACCGCGCCGTAGCCCGTAATAACATTCTGTCGGCATATATTGAATATTTTTCAAGGCAGCCCCGGCAGCCTGAGGATCTGAGGTGGTCCAACCCGGTAGCACTTGCGAGTATGTATTATCTGTGGCGAATACGCGGGACATTTGAGCCGGCGCTCTACCTCACTCTCGTCAAAGTGTCCATATAAACACGCGCCCTGGCGTGCATTTGCGGCTACTTTGTGACCGCTGTCGTGCATTCGATGGATGAGTTACAGTAGCAGAATAAGGACATGATTGCCAATCCCCGCTGGGGCGCGCAATTAATCCATCCGTGCCACAGCAGCCTCAACTCCCCGGTCATCAGGGTCCCGCCGGATGAGGGATCGTATGATGCGAACCGATGTGTACCTAGAGAGTTAAAAGCGTCAGCTACGCGGGTGATCATAATCCATGTCAGGTAGCACATTCTGAAAAATATTTTTGATCAACAGCCTCCGACGCGGAGGACTAACAAGACCGATACGATGCAGCCCACCATATAAGGTGGCTGTAGGCACATTGTGAAAACTATTGGTGAGGACGTTCTGGACGTGTATTCATCAGAGACAGAAGTACTCAAATTGGTCCGCGAGATCTGGCGCGGACAATAGACGGGGTGTGTCCCGATGCCACTCAGTGGAACTGTCTAGCTGGTTCCCTTACAACGATAAGCTGACTGCTACAGGCCAACTACGTTGTCCCCACTTCAAGTGGCGTTGGAGCAGTTGGCACGGTAGCCTTATTGGATGTAGTTTTTTGCACACTTCTCCGAGCAACCTTTCGGCAGATCGAACAAATCAGCATATGACTGAATCGGAGTCGCTCACTGCACCCACGTAGTTGCCATCATTTCATACCTATGGGCTACGTAGGCCATTAGGGACAAACGTCCCTGTAGTTTAATTAACAACCTGGGTCGGAGACTACGGTGACTTGGTACTTACAGTTGGAACACGGTAAACCATGAGTGACTCATCTAATAACTACTTCAATATCTTTTTCAGCAGGTGCTTTAGATAAGCACGCTCCCATATGCCCCAATCACCCATACACCGGCGGCGAAGCATTAATTCTATCCAGGTCACACTCTATAAAAACTACCTGGACCACCTGTGTCGTATAAAATAGTGCGTTATATTATCGGTTTACGGCATCAAGCCGTGAAGTTTCAGCGTCCTAACATACTCCAATGCTATGAGGTCGACCGGGACTATTAAACAAGCCCCGTTGGGACCTATAAGTGATGTACCTGACGCCAGGTCTAAGGGCCGGTTGACTGCATGGCGACGGGCCGAAAAAATGGGTTAACATACGGTTAGCCACTCCATCGTCCCTATTTGCTTGCCCACTTCCTTGCATGAGAGGAGATCGCTATCCGCAAAAGTGCAAAGCCGTCCTCTCAGATGCCGGAGTAAGGATGGCATGCATTCGAACGCGGAAAAGTAACGCAAATGTACGGGGACATGCTGCGTCGTCCGGAAAGGGGGGGACCGGTCTGAAACGCGTTCACGGAGGCAGTAGCAGCACTTGGAGACAGGTTTTTACCCTAAGACTAATGAGACCCCCCCTTGTCACCAGGAACCATACACGAGTGAGCCACTGAAGAATGCCCCGGCGGAAGTATTCACGACCCAGAAAAGGGCGGCTATTGTGTATGGGGATAGTATCTTTTCTTAGGGTTCGGAAATGCCGAAGGTCCATACAATGTAGTCTCTGCGACAAAGGGGAATCCCCTGAATCAACCAAGAGCTGAAATCATGAACGAGTAGGACCTGGTCACTAACTGACACGATTCAGTCCTGCTCGTGCCCACTTCCTCATACTAGCTAACCGTCGATTCGGGAAGAGAGCCAGCGCCGGACGT'/>

    <sequence taxon='88' value='TTTCTCGGCAGTTGTCCCAGCACAAGGCCCTCCGCCGGTCAGCGTTTCAAGTAAAGCCGAAGCCACGGCGCGAAGGGTGCGACTGGGGGATAGGGTTAGCACCTAAGCATGAGGGTACGCCGCGCCGTAGCCCGTAATAACATCCTGTCGGCATATATTGAATATTTTTCAAGGCAGCCCCGGCAGCCTGAGGATCTGAGGTGGTCCAACCCGGTAGCACTTGCGAGTATGTATTATCTGTGGCGAATACGCGGGACATTTGAGCCGGCGCTCTACCTCACTCTCGTCAAAGTGTCCATATAAACACGCGCCCTGGCGTGTATTTGCGGCTACTTTGTGACCGCTGTCATGCATTCGATGGATGAGTTACAGTAGCAGAATAAGGACATGATTGCCAATCCCCGCTGGGGCGCGCAATTAATCCATTCGTGCCACAGCAGCCTCAACTCCCCGGTCATCAGGGTCCCGCCGGATGAGGGATCGTATGATGCGAACCGATGTGTACCTAGAGAGTTAAAAGTGTCAGCTACGCGGGTGATTATAATCCATGTCAGGTAGCACATTCTGAAAAATATTTTTGATCAACAGCCTCCGACGCGGAGGACTAACAAGACCGATACGATGCAGCCCACCATATAAGGTGGCTGTAGGCACATTGTGAAAACTATTGGTGAGGACGTTCTGGACGTGTATTGATCAGAGACAGAAGTACTCAAATTGGTCCGCGGGATCTGGCGCGGACAATAGACGGGGTGTGTCCCGATGCCACTCAGTGGAACTGTCTAGCTGGTTCCCTTACAACGGTAAGCTGACTGCTACAGGCCAACTACGTTGTCCCCACTTCAAGTGGCGTTGGAGCAGTTGGCACGGCAGCCTTATTGGATGTAGTTTTTTGCACACTTCTCCGAGCAACCTTTCGGCAGATTGAACAAATCAGCATATGACTGAATCGGAGTCGCTCACTGCACCCACGTAGTTGCCATCATTTCATACCTATGGGCTACGTAGGCCATTAGGGACAAACGTCCCTGTAGTTTAATTAACAACCTGGGTCGGAGACTACGGTGACTTGGTACTTACAGTTGGAACACGGTAAACCATGAGTGACTCATCTAATAACTACTTCAATATCTTTTTCAGCAGGTGCTTTAGATAAGCACGCTCCCATATGCCCCAATCACCCATACACCGGCGGCGAAGCATTGATTCTATCCAGGTCACACTCTATAAAAACTACCTGGACCACCTGTGTCGTATAAAATAGTGCGTTATATTATCGGTTTACGGCATCAAGCCGTGAAGTTTCAGCGTCCTAACATACTCCAATGCTATGAGGTCGACCGGGACTATTAAACCAGCCCCGTTGGGACCTATAAGTGATGTACCTAACGCCAGGTCTAAGGGCCGGTTGACTGCATGGCGACGGGCCGAAAAAATGGGTTAACATACGGTTAGCCACACCATCGTCCCTATTTGCTTGCCCACTTCCTTGCATGAGAGGAGATCGCTATCCGCAAAAGTGCAAAGCCGTCCTCTCAGATGCCGGAGTAAGGATGGCATGCATTCGAACGCGGAAAAGTAACGCAAATGTACGCGGACATGCTGCGTCGTCCGGAAAGGGGGGGACCGGTCTGAAACGCGTTCACGGAGGCAGTAGCAGCACTTGGAGACAGGTTTTTATCCTAAGACTAATGAGACCCCCCCTTGTCACCAGGAACCATACACGAGTGAGCCACTGAAGAATGCCCCGGCGGAAGTGTTCACGACCCAGAAAAGGGCGGCTATTGTGTATGGGGATAGTATCTTTTCTTAGGGTTCGGAAATGCCGAAGGTCCATCCAATGTAGTCTCTGCTACAAAGGGGAATCCCCTGAATCAACCAAGAGCTGAGATCATGAACGAGTAGGACCTGGTCACTAACTGACACGATTCAGTCCTGCTCGTGCCCACTTCCTCATACTAGCTAATCGTCGATTCGGGAAGAGAGCCAGCGCCGGACGT'/>

    <sequence taxon='5' value='TTCCTCGGCAGTTGTCCCAGCACCAGACCCTCCGCCGGTCAGTGTTTCAAGTAAAGCCGAAGCCACGGCGCGAAGGGTGCGACTGGGGGATAGGGTTAGCACCCAAGCATGAGGGTACACCGCGCCGTAGCCCGTAATAACATTCTGTCGGCATACATTGAATATTTTTCAAGGCAGCCCCGGCAGCCTGAGGATCTGAGGTGGTCCAACCCGGTAGCACTTGCGGGTATGTATTATCTGTGGCGAATACGCGGAACATTTGAGCAGGCGCTCTACCTCACTCTCGTCAAAGTGTCCATATAAAGACGCGCCCTGGCGTGCATTTGCGGCTACTTTGTGACCGCTGTCGTGCATTCGATGGGTGAGTTACAGTAGCAGAATAAGGACATGATTGCCAATCCCCGCTGGGGCGCGCAATCAATCCATCCCTGCCACAGCAGCCTCAACTCCCCGGTCATCAGGGTCCCGCCGGATGAGGGATCGTATGATGCGAACCGATGTGTACCTAGAGAGTTAAAAGTGTCAGCTACGCGGGTGATCATAATCCATGTCAGGTAGCACATTCTGAAAAATATTTTTGATCAACAGCCTCCGACGCGGAGGACTAACAAGACCGATACGATGCAGCCCACCATATAAGGTGGCTGTAGGCAAATTGTGAAAACTATTGGTGAGGACGTTCCGGACGTGTATTCATCAGAGACAGAAGTACTCAAATTGGTCCGCGAGATCCGGCGCGGACAATAGACGGGGTGTGTCCCGATGCCACTCAGTGGAACTGTCTAGCAGGTTCCCTTACAACGATAAGCTGACTGCTACAGGCCAACTACGTTGTCCCCACTTCACGTGGCGTTGGAGCAGTTGGCACGGTAGCCTTATTGGATGTAGTTTTTTGTACACTTCTCCGAGCAACCTTTCGGCAGATCGAACAAATCAGCATATGACTGAACCGGAGTCGCTCACTGCACCCACGTAGTTGCCATCATTTCATACCTATGGGCTACGTGGGCCATTAGGGACAAACGTCCCTGTAGTTCAATTAACAACCTGCGTCGGAGACTACGGTGACTTGGTGCTTACAATTGGAACACGGTAAACCATGAGTGACTCATCTAATAACTACTTCAATATCTTTTTCAGCAGGTGCTTTAGATAAGCGCGCTCCCATATGCCCCAATCACCCATACACCGGCGGCGATGCATTAATTCTATCCAAGTCACACTCTATAAAAACTACCTGGACCACCTGTGTCGTATAAAATAGTGCGTTATCTTATCGGTTTACGGCATCAAGCCGTGAAGTTTCAGCGTCCTAACATACTCCAATGCTATCAGGTCGACCGGGACTATTAAACAAGCCCCGTTGGGACCTAAAAGTCATATACCTGACGCCAGGTCTAAGGGCCGGTTGACTGCATGGCGACGGGCCGAAAAAATGGGTTAACATACGGTTAGCCACTCCATCGCCCCTATTTGTTTGCCCACTTCCTTGCATGAGAGGAGATAGCTATCCGCAAAAATGCAAAGTCGTCCTCTCAGATGCCGGAGTAAGGATGGCATGCATTCGAACGCGGAAAAGTAACGCAAATGTACGGGGACATGCTGCGTCGTCCGAAAAGGACGGGACCGGTCCGAAACGCGTTCACGGAAGCAGTAGCAGCACTTGGAGACAGGTTTTTACCCTAAGACTAATGAGACCCCCCCTTGTCACCAGGAACCATACACGAGTGAGCCACTGAAGAATGCCCCGGCGGAAGTATTCACGACCCAGAAAAGGGCGGCTATTGTGTATGGGGGCAGTATCTTTTCTTAGGGTTCGGAAATGCCGAAGGTCCATACAATGTAGTCTCTGCGACAAAGGGGAATCCCCTGAATCAACCAAGAGCTGAAATGATGAACGAGTAGGACCTGGTCACTAACTGACACGATTCAGTCCTGCTCGTGCCCGCTTCCTCATACTAGCTAATCGCCGATTCGGGAAGAGAGCCAGCGCCGGACGT'/>

    <sequence taxon='19' value='TTTCTCGGCAGTTGTCCCAGCACCAGACCCTCCGCCGGTCAGTGTTTCAAGTAAAGCCGAAGCCACGGCGCGAAGGGTGCGACTGGGGGATAGGGTTAGCAACTAAGCATGAGGGTACACCGCGCCGTAGCCCGTAATAACATTCTGTCGGCATACAGTGAATATTTTTCAAGGCAGCCCCGGCAGCCTGAGGATCTGAGGTGGTCCAACCCGGTAGCACTTGGGGGTATGTATTATCTGTGGCGAATACGCGGAACATTTGAGCAGGCGCTCTACCTCACTCTCGTAAAAGTGTCTATATAAACACGCGCCCTGGCGTGCATTTGCGGCTACTTTGCGACCGCTGTCGTGCATTCGATGGGTGAGTTACAGTAGCAGAATAAGGACATGATTGCCAATCCCCGCTGGGGCGCGCAATCAATCCATCTCTGCCACAGCAGCCTCAACTCCCCGGTCATCAGGGTCCCGCCGGATGAGGGATCGTATGATGCGAACCGATGTGTACCTAGAGAGTTAAAAGTGTCAGCTACGCGGGTGATCATAATCCATCTCAGGTAGCACATTCTGAAAAATATTTTTGATCAACAGCCTCCGACGCGGAGGACTAACAAGACTGATACGATGCAGCCCACCATATAAGGTGGCTGTAGGCAAATTGTGAAAACTATTGGTGAGGACGTTCTGGACGTGTATTCATCAGAGACAGAAGTACTCAAATTGGTCCGCGAGATCCGGTGCGGACAATAGACGGGGTGTGTCCCGATGCCACTCAGTGGAACTGTCTAGCAGGTTCCTTTACAACGATAAGCTGACTGCTACAGGCCAACTACGTTGTCCCCACTTCAAGTGGCGTTGGAGCAGTTGGCACGGTAGCCTTATTGGATGTAGTTTTTTGCACACTTCTCCGAGCAACCTTTCGGCAGATCGAACAAATCAGCATATGACTGAACCGGAGTCGCTCACTGCACCCACGTAGTTGCCATCATTTCATACCTATGGGCTACGTGGGCCATTAGGGACAAACGTCCCTGTAGTTCAATTAACAACCTGGGTCGGAGATTACGGTGACTGGGTACTTACAATTGGAATACGGTAAACCATGAGTGACTCATCTAATAACTACGTCAATATCTTTTTCAGCAGGTGCTTTAGATAAGCGCGCTCCCATATGCCCCAATCACCCATACACCGGCGGCGATGCATTAATTCTATCCAAGTCACACTCTATAAAAACTACCTGGACCACCTGTGTCGTATAAAATAGTGCGTTATCTTATCGGATTACGGCACCAAGCCGTGAAGTTTCAGCGTCCTAACATACTCCAATGCTATCAGGTCGACCGGGGCTATTAAACAAGCCCCGTTGGGACCTAAAAGTCATATACCTGACGCCAGGTCTAAGGGCCGGTTGACTGCATGGCGACGGGCCGAAAAAATGGGTTAACATACGGTTCGCCACTCCATCGCCCCTATTTGTTTGACCACTACCTTGCATGAGAGGAGATAACTATCCGCGAAAATGCAAAGCCGTCCTCTCAGATGCCGAAGTAAGGATGGCATGCATTCGAACGCGGAAAAGTAACGCAAATGTACGGGGACATGCTGCGTCGTCCGAAAAGGACGGGACCGGTCCAAAACGCGTTCACGGAAGCAGTAGCAGCACTTGGAGACAGGTTTTTACCCTAAGACTAATGAGACCCCCCCTTGTCACCAGGAACCATACACGAGTGAGCCACTGAAGAATGCCCGGGCGGAAGTATTCACGACCCAGAAAAGGGCGGCTATTGTGTATGGGGGTAGTATCTTTTTTTAGGGTTCGGAAATGCCGAAGGTCCATACAATGTAGTCTCTGCGACAAAGGGGAATCCCCTGAATCAACCAAGAGCTGAAATGATGAACGAGTAGGACCTGGTCACTAACTGACACGATTCTGTCCTGCTCGTGCCCGCTTCCTCATACTAGCTAATCGCCGATTCGGGAAGAGAGCCAGCGCCGGACGT'/>

    <sequence taxon='73' value='TTCTTCGGCAGTTGTCCCAGCACCAGACCCTCCGCCGGTCAGTGTTTGAAGTAAAGCCGAAGCCACGGCGCGAAGGGTACGACTGGGGGATAGGGTTAGCAACTAAGCGTGAGGGTACACCGCGCCGTAGCCCGTAATAACATTCTGTCGGCATACATTGAATATTTTTCAAGGTAGCCCCGGCAGCCTGAGGATCTGAGGTGGTCCAACCCGGTAGCACTTGCGGGTATGTATTATCTGTGGCGAATACGCAGAACATTTGAGCAGGCGCTCTACCTCACTCTCGTCAAAGTGTCTATATAAACACGCGCCCTGGCGTGCATTTGCGGCTACTTTGCGACCGCTGTCGTGCATTCGATGGGTGAGTTGCAGTAGCAGAATAAGGACATGATTGCCAATCCCCGCTGGGGCGCGCAATCAATCCATCCCTGCCACAGCAGCCTCAACTCCCCGGTCATCAGGGTCCCGCCGGATGAGGGATCGTATGATGCGAACCGATGTGTACCTAGAGAGTTAAAAGTGTCAGCTACGCGGGCGATCATAATCCATGTCAGGTAGCACATTCTGAAAAATACTTTCGATCAACAGCCTCCGACGCGGAGGACTAACAAGACCGATACGATGCAGCCCACCATATAAGGTGGCTGTAGGCAAATTGTGAAAACTATTGGTGAGGACGTTCTGGACGTGTATTCATCAGAGACAGAAGTACTCAAATTGGTCCGCGAGATCCGGCGCGGACAATAGACGGGGTGTGTCCCGATGCCACTCAGCGGAACTGTCTAGTAGGTTCCTTTACAACGATAAGCTGACTGCTACAGGCCAACTACGTTGTCCCCACTTCAAGTGGCGTTGGAGCAGTTGGCACGATAGCCTTATTGGATGTAGTTTTTTGCACACTTCTCCGAGCAACCTTTCGGCAGATCGAACAAATCAGCATATGACTGAACCGGAGTCGCTCACTGCACCCACGTAGTTGCCATCATTTCATGCCTATGGGCTACGTGGGCCATTAGGGACAAACGTCCCTGTAGTTCAATTAACAACCTGGGTCGGAGACTACGGTGACTTGGTACTTACAATCGGAATACGGTAAACCATGAGTGACTCATCTAATAACTACTTCAATATCTTTTTCAGCAGGTGCTTTAGATAAGCGCGCTCCCATATGCCCCAATCACCCATACACCGGCGGCGATGCATTAATTCTATCCAAGTCACACTCTATAAAAACTACCTGGACCACCTGTGTCGTATAAAATAGTGCGTTATCTTATCGGTTTACGGCATCAAGCCGTGAAGTTTCAGCGTCCTAACATACTCCAATGCTATCAGGTCGACCGGGACTATTAAACAAGCCCCGTTGGGACCTAAAAGTCATATACCTGACGCCAGGTCTAAGGGCCGGTTGACTGCATGGCGACGGGCCGAAAAAATGGGTTAACATACGGTTCGCCACCCCATCGCCCCTATTTGCTTGACCACTTCCTTGCATGAGAGGAGATAGCTATCCGCAAAAATGCAACGCCGTCCTCTCAGGTGCGTAAGTAAGGATGGCATGCATTCGAACGCGGAAAAGCAACGCAAATGTACGGGGACATGCTGCGTCGTCCGAAAAGGACGGGACCGGTCCGAAACGCGTTCACGGAAGCAGTAGCAGCACTTGGAGACAGGTTTTTACCCTAAGACTAATGAGACCCCCCCTTGTCACCAGGAACCATACACGAGTGAGCCACTGAAGAATGCCCCGGCGGAAGTATTCACGACCCAGAAAAGGGCGGCTATTGTGTATGGGGGTAGTATCTTTTCTTAGGGTTCGGAAATGCCGAAGGTCCATACAATGTAGTCTCTGCGACAAAGGGGAATCCCCTGAATCAACCAAGAGCTGAAATGATGAACGAGTAGGACCTGGTCACTAACTGACACGATTCTGTCCTGCTCGTGCCCGCTTCCTCATACTAGCTAATCGCCGATTCGGGAAGAGAGCCAGCGCCGGACGT'/>

    <sequence taxon='31' value='TTCCTCGGCAGTTGTCCCAGCACCAGACCCTCCGCCGGTCAGTGTTTCAAGTAAAGCCGAAGCCACGGTGCGAAGGGTGCGACTGGGGGATAGGGTTAGCACCTAAGCATGAGGGTGCACCGCGCCGTAGCCCGTAATAACATTCTGTCGGCATATATTGAATATTTTTCAAGGCAGCCCCGGCAGCCTGAGGATCTGAGGTGGTCCAACCCGGTAGCACTTGCGGGTATGTATTATCTGTGGCGAATACGCGGAACATTTGAGCAGGCGCTCTACCTCACTCTCGTCAAAGTGTACATATAAACACGCGCCCTGGCGTGCATTTGCGGCTACTTTGTGACCGCTGTCGTGCATTCGACGGGTGAGTTACAGTAGCAGAATAAGGACATGATTGCCAATCCCCGCTGGGGCGCGCAATCAATCCATCCCTGCCACAGCAGCCTCAACTCCCCGGTCATCAGGGTCCCGCCGGATGAGGGATCGTATGATGCGAACCGATGTGTACCTAGAGAGTTAAAAGTGTCAGCTACGCGGGTGATCATAATCCATGTCAGGTAGCACATTCTGAAGAATATTTTTGATCAACAGCCTCCGACGCGGAGGACTAACGAGGCCGATACGATGCAGCCCACCATATAAGGTGGCTGTAGGCAAGTTGTGAAAACTATTGGTGAGGACGTTCTGGACGTGTGTTCATCAGAGACAGAAGTACTCAAATTGGTCCGCGAGATCCGGCGCGGACAATAGACGGGGTGTGCCCCGATGGCACTCAGTGGAACTATCTAGCAGGTTCCCTTACAACGATAAGCTGACTGCTACAGGCCAACTACGTTGTCCCCACTTCAAGTGGCGTTGGAGCAGTTGGCACGGTAGCCTTATTGGATGTAGTTTTTTGCACACTTCTACGAGCAACCTTTCGGCAGATCGAACAAATCAGCATATGACTGAACCGGAGTCGCTCACTGCACCCACGTAGTTGCCATCATTTCATACCTATGGGCTACGTGGGCCATTAGGGACAAACGTCCCTGTAGTTCAATTAACAACCTGGGTCGGAGACTACGGTGACTTGGTACTTACAATTGGAACACGGTAAACCATAAGTGACTCATCTAATAACTACTTCAATATCTTCTTCAGCAGGTGCTTTAGATAAGCGCGCTCCCATATGCCCCAATCACCCATACACCGGCGGCGATGCATTAATTCTATCCAAGTCACACTCTATAAAAACTACCTGGACCACCTGTGTCGGATAAAATAGTGCGTTATCTTATCGGTTTACGGCATCAAGCCGTGAAGTTTCAGCGTCCTAACATACTCCAATGCTATCAGGTCGACCGGGACTATTAAACAAGCCCCGTTGGGACCTAAAAGTCATATACCTGACGCCAGGTCTAAGGGCCGGTTGACCGCATGGCGACGGGCCGAAAAAATGGGTTAACATACGGTTAGCCACTCCATCGCCCCTATTTGCTTGCCCACTTCCTTGCATGAGAGGAGATAGCTATCCGCAAAAATGCAAAGCCGTCCTCTCAGATGCCGGAGTAAGGATGGCATGCATTCGAACGCGGAAAAGTAACGCAAATGTACGGGGACATGCTGCGTCATCCGAAAAGGACGGGACCGGCCCGAAACGCGTTCACGGAAGCAGTAGCAGCACTTGGAGACAGGTTTTTACCCTAAGACTACTGAGACTCCCCCTTGTCACCAGGAACCATACACGAGTGAGGCACTGAAGAATGCCCCGGCGGAAGTATTCACGACCCAGAAAAGAGCGGCTATTGTGTATGGGGGTAGTATCTTTTCTTAGGGTTCGGCAATGCCGAAGGTCCATACAATGTAGTCTCTGCGACAAAGGGGAATCCCCTGAATCAACCAAGAGCTGAAATGATGAACGAGTAGGACCTGGTCACCAACTGACACGATTCAGTCCTGCTCGTGCCCGCTTCCTCATACTAGCTAATCGCCGATTCGGGAAGAGAGCCAGCGCCGGACGT'/>

    <sequence taxon='47' value='TTCCTCGGCAGTTGTCCCAGCACCAGACCCTCCGCCGGTCAGTGTTTCAAGTAAAGCCGAAGCCACGGTGCGAAGGGTGCGACTGGGGGATAGGGTTAGCACCTAAGCATGAGGGTGCACCGCGCCGTAGCCCGTAATAACATTCTGTCGGCATATATTGAATATTTTTCAAGGCAGCCCCGGCAGCCTGAGGATCTGAGGTGGTCCAACCCGGTAGCACTTGCGGGTATGTATTATCTGTGGCGAATACGCGGAACATTTGAGCAGGCGCTCTACCTCACTCTCGTCAAAGTGTACATATAAACACGCGCCCTGGCGTGCATTTGCGGCTACTTTGTGACCGCTGTCGTGCATTCGACGGGTGAGTTACAGTAGCAGAATAAGGACATGATTGCCAATCCCCGCTGGGGCGCGCAATCAATCCATCCCTGCCACAGCAGCCTCAACTCCCCGGTCATCAGGGTCCCGCCGGATGAGGGATCGTATGATGCGAACCGATGTGTACCTCGAGAGTTAAAAGTGTCAGCTACGCGGGTGATCATAATCCATGTCAGGTAGCACATTCTGAAGAATATTTTTGATCAACAGCCTCCGACGCGGAGGACTAACGAGACCGATACGATGCAGCCCACCATATAAGGTGGCTGTAGGCAAATTGTGAAAACTATTGGTGAGGACGTTCTGGACGTGTGTTCATCAGAGATAGAAGTACTCAAATTGGTCCGCGAGATCCGGCGCGGACAATAGACGGGGTGTGTCCCGATGGCACTCAGTGGAACTATCTAGCAGGTTCCCTTACAACGATAAGCTGACTGCTACAGGCCAACTACGTTGTCCCCACTTCAAGTGGCGTTGGAGCAGTTGGCACGGTAGCCTTATTGGATGTAGTTTTTTGCACACTTCTACGAGCAACCTTTCGGCAGATCGAACAAATCAGCATATGACTGAACCGGAGTCGCTCACTGCACCCACGTAGTTGCCATCATTTCATACCTATGGGCTACGTGGGCCATTAGGGACAAACGTCCCTGTAGTTCAATTAACAACCTGGGTCGGAGACTACGGTGACTTGGTACTTACAATTGGAACACGGTAAACCATACGTGACTCATCTAATAACTACTTCAATATCTTCTTCAGCAGGTGCTTTAGGTAAGCGCGCTCCCATATGCCCCAATCACCCATACACCGGCGGCGATGCATTAATTCTATCCAAGTCACACTCTATAAAAACTACCTGGACCACCTGTGTCGTATAAAATAGTGCGTTATCTTATCGGTTTACGGCATCAAGCCGTGAAGTTTCAGCGTCCTAACATACTCCAATGCTATCAGGTCGACCGGGACTATTAAACAAGCCCCGTTGGGACCTAAAAGTCATATACCTGACGCCAGGTCTAAGGGCCGGTTGACCGCATGGCGACGGGCCGAAAAAATGGGTTAACATACGGTTAGCCACTCCATCGCCCCTATTTGCTTGCCCACTTCCTTGCATGAGAGGAGATAGCTATCCGCAAAAATGCAAAGCCGTCCTCTCAGATGCCGGAGTAAGGATGGCATGCATTCGAACGCGGAAAAGTAACGCAAATGTACGGGGACATGCTGCGTCATCCGAAAAGGACGGGACCGGTCCGAAACGCGTTCACGGAAGCAGTAGCAGCACTTGGAGACAGGTTTTTACCCTAAGACTACTGAGACCCCCCCTTGTCACCAGGAACCATACACGAGTGAGGCACTGAAGAATGCCCCGGCGGAAGTATTCACGACCCAGAAAAGAGCGGCTATTGTGTATGGGGGTAGTATCTTTTCTTAGGGTTCGGCAATGCCGAAGGTCCATACAATGTAGTCTCTGCGACAAAGGGGAATCCCCTGAATCAACCAAGAGCTGAAATGATGAACGAGTAGGACCTGGTCACCAACTGACACGATTCAGTCCTGCTCGTGCCCGCTTCCTCATACTAGCTAATCGCCGATTCGGGAAGAGAGCCAGCGCCGGACGT'/>

    <sequence taxon='30' value='TTCCTCGGCAGTTGTCCCAGCACCAGACCCTCCGCCGGTCAGTGTTTCAAGTAATGCCGAAGTCACGGCGCGAAGGGTGCGACTGAGGGATAGGGTTAGCACCTAAGCATGAGGGTACACCGCGCCGTAGCCCGTAATAACATTCTGTCGGCATACATTGAATATTTTTCAAGGCAGCCCCGGCAGCCTGAGGATCTGAGGTGGTCCAACCCGGTAGCACTTGCGGGTATGTATTATCTGTGGCGAATACGCGGAACATTTGAGCAGGCGCTCTACCTCACTCTCGTCAAAGTGTCCATATAAACAAGCGCCCTGGCGTGCATTTGCGGCTACTTTGTGACCGCTGTCGTGCATTCGATGGGTGAGTTACAGTAGCAGAATAAGGACATGATTGCCAATCCCCGCTGGGGCGCGCAGTCAATCCATCCCTGCCACAGCAGCCTCAACTCCCCGGTCATCAGGGTCCCGCCGGATGAGGGATCGTATGATGCGAACCGATGTGTACCTAGAGAGTTAAAAGTGTCAGCTACGCGGGTGATCATAATCCATGTCAGGTAGCACATTCTGAAAAATATTTTTGATCAACAGCCTCCGACGCGGAGGACTAACAAGACCGATACGATGCAGCCCACCATATAAGGTGGCTGTAGGCAAATTGTGGAAACTATTGGTGAGGACGTTCTAGACGTGTATTCATCAGAGACAGAAGTACTCAAATTGGTCCGCGAGATCCGGCGCGGACAATAGACGGGGTGTGCCCCGATGCCACTCAGTGGAACTGTCTAGCAGGTTCCCTTACAACGATAAGCTGACTGCTACAGGCCAACTACGTTGTCCCCACTTCAAGTGGCGTTGGAGCAGTTGGCACGGTAGCCTTATTGGATGTAGTTTTTTGCACACTTCTCCGAGCAACCTTTCGGCAGATCGAACAAATCAGCATATGACTGAACCGGAGTCGCTCACTGCACCCACGTAGTTGCCATCGTTTCATACCTATGGGCTACGTGGGCCATTAGGGACAAACGTCCCTGTAGTTCAATTAACAACCTGGGTCGGAGACTACGGTGACTTGGTACTTACAATTGGAACACGGTAAACCATGAGTGACTCATCTAATAACTACTTCAATATCTTTTTCAGCAGGTGCTTTAGATAAGCGAGCTCCCATATGCCCCAATCACCCATACACCGGCGGCGATGCATTAATTCTATCCCAGTCACACTCTATAAAAACTACCTGGACCACCTGTGTCGTATAAAATAGTGCGTTATCTTATCGGTTTACGGCATCAAGCCGTAAAGTTTCAGCGTCCTAACATATTCCAATGCTATCAGGTCGACCGGGACTATTAAACAAGCCCCGTTGGGACCTAAAAGTCATATACCTGACGCCAGGTCTAAGGGCCGGTTGACTGCATGGCGACGGGCCGAGAAAATGGGTTAACATACGGTTAGCCACTCCATCGCCCCTATTTGCTTGCCCACTTCCTTGCATGAGAGGAGATAGCTATCCGCAAAAATGCAAAGCCGTCCTCTCAGATCCCGGAGTAAGGATGGCATGCATTCGAACGCGGAAAAGTAACGCAAATGTACGGGGACATGCTGCGTCGTCCGAAAAGGACGGGACCGGTCCGAAACGCATTCACGGAAGCAGTATCAGCACTTGGAGATAGGTTTTTACCCTAAGACTAATGAGACCCCCCCTTGTCACCAGGAACCATACACGAGTGAGCCACTGAAGAATGCCCCGGCGGAAGTATTCACGACCCAGAAAAGGACGGCTATTGTGTATGGGGGTAGTATCTTTTCTTAGGGTTCGGAAATGCCGAAGGTCCATACAATGTAGTCTCTGCGACAAAGGGGAATCCCCTGAATCAACCAAGAGCTGAAATGATGAACGAGTAGGACCTGGTCACTAACTGACGCGATCCAGTCCTGCTCGTGCCCGCTTCCTCATACTAGCTAATCGCCGATTCGGGAAGAGAGCCAGCGCCGGACGT'/>

    <sequence taxon='80' value='TTCCTCGGCAGTTGTCCCAGCACAAGACCCTCCGCCGGTCAGTGTTTCAAGTAATGCCGAAGTCACGGCGCGAAGGGTGCGACTGAGGGATAGGGTTAGCACCTAAGCATGAGGGTACACCGCGCCGTAGCCCGTAATAACATTCTGTCGGCATACATTGAATATTTTTCAAGGCAGCCCCGGCAGCCTGAGGATCTGAGGTGGTCCAACCCGGTAGCACTTGCGGGTATGTATTATCTGTGGCGAATACGCGGAACATTTGAGCAGGCGCTCTACCTCACTCTTGTCAAAGTGTCCATATAAACAAGCGCCCTGGCGTGCATTTGCGGCTACTTTGTGACCGCTGTCGTGCATTCGATGGGTGAGTTACAGTAGCAGAATAAGGACATGATTGCCAATCCCCGCTGGGGCGCGCAGTCAATCCATCCCTGCCACAGCAGCCTCAACTCCCCGGTCATCAGGGTCCCGCCGGATGAGGGATCGTATGATGCGAACCGATGTGTACCTAGAGAGTTAAAAGTGTCAGCTACGCGGGTGATCATAATCCATGTCAGGTAGCACATTCTGAAAAATATTTTTGATCAACAGCCTCCGACGCGGAGGACTAACAAGACCGATACGATGCAGCCCGTCATATAAGGTGGCTGTAGGCAAATTGTGAAAACTATTGGTGAGGACGTTCTAGACGTGTATTCATCAGAGACAAAAGTACTCAAATTGGTCCGCGAGATCCGGCGCGGACAATAGACGGGGTGTGCCCCGATGCCACTCAGTGGAACTGTCTAGCAGGTTCCCTTACAACGATAGGCTGACTGCTACAGGCCAACTACGTTGTCCCCACTTCAAGTGGCGTTGGAGCAGTTGGCACGGTAGCCTTATTGGATGTAGTTTTTTGCACACTTCTCCGAGCAACCTTTCGGCAGATCGAACAAATCAGCATATGACTGAACCGGAGTCGCTCACTGCACCCACGTAGTTGCCATCGTTTCATACCTATGGGCTACGTGGGCCATTAGGGACAAACGTCCCTGTAGTTCAATTAACAACCTGGGTCGGAGACTACGGTGACTTGGTACTTACAATTGGAACACGGTAAACCATGAGTGACTCATCTAATAACTACTTCAATATCTTTTTCAGCAGGTGCTTTAGATAAGCGCGCTCCCATATGCCCCAATCACCCATACACCGGCGGCGATGCATTAATTCTATCCCAGTCACACTCTATAAAAACTACCTGGACCACCTGTGTCGTATAAAATAGTGCGTTATCTTATCGGTTTACGGCATCAAGCCGTAAAGTTTCAGCGTCCTAACATATTCCAATGCTATCAGGTCGACCGGGACTATTAAACAAGCCCCGTTGGGGCCTAAAAGTCATATACCTGACGCCAGGTCTAAGGGCCGGTTGACTGCATGGCGACGGGCCGAAAAAATGGGTTAACATACGGTTAGCCACTCCATCGCCCCTATTTGCTTGCCCACTTCCTTGCATGAGAGGAGATAGCTATCCGCAAAAATGCAAAGCCGTCCTCTCAGATGCCGGAGTAAGGATGGCATGCATTCGAACGTGGAAAAGTAACGCAAATGTACGGGGACATGCTGCGTCGTCCGAAAAGGACGGGACCGGTCCGAAACGCATTCACGGAAGCAGTATCAGCACTTGGAGATAGGTTTTTACCCTAAGACGGATGAGACCCCCCCTTGTCATCAGGAACCATACACGAGTGAGCCACTGAAGAATGCCCCGGCGGAAGTATTCACGACCCCGAAAAGGACGGCTATTGTGTATGGGGGTAGTATCTTTTCTTAGGGCTCGGAAATGCCGAAGGTCCATACAATGTAGTCTCTGCGACAAAGGGGAATCCCCTGAATCAACCAAGAGCTGCAATGATGAACGAGTGGGACCTGGTCACTAACTGACACGATCCAGTCCTGCTCGTGCCCGCTTCCTCATACTAGCTAATCGCCGATTCGGGAAGAGAGCCAGCGCCGGACGT'/>

    <sequence taxon='46' value='TTCCTCGGCAGTTGTCCCAGCACCAGACCCTCCGCCGGTCAGTGTTTCAAGTAAAGCCGAAGTCACGGCGCGAAGGGCGCGACTGGGGGATAGGGTTAGCACCTAAGCATGAGGGTACACCGCGCCGTAGCCCATAATAACATTCTGCCGGCATACATTGAATATTTTTCAAGGCAGCCCCGGCAGCCTGAGGATCTGAGGTGGTCCAACCCGGCAGCACTTGCGGGCATGTATTATCTGTGGCGAATACGCGGAACATTTGAGCAGGCGCTCTACCTCACTCTCGTCAAAGTGTCCATATAAACACGCGCCCTGGCGTGCATTTGCGGCTACTTTGCGACCGCTGTCGTGCATTCGATGGGTGAGTTACAGTAGCAGAATAAGGACATGATTGCCAATCCCCGCTGGGGCGCGCAGTTAATCCATCCCTGCCACAGCAGCCTCAACTCCCCGGTCATCAGGGTCCCGCCGGATGAGGGATCGTATGATGCGAACCGATGTGTACCTAGAGAGTTAAAAGTGTCAGCTACGCGGGTGATCATAATCCATGTCAGGTAGCACATTCTGAAAAATATTTTTGATCAACAGCCTCCGACGCGGAGGACTAACAAGACCGACACGACGCAGCCCACCATATAAGGTGGCTGTAGGCAAATTGTGAAAACTATTGGTGAGGACGTTCTGGACGTGTATTCATCAGAGACAGAAGTACTCAAATTGGTCCGCGAGATCCGGCGCGGACAATAGACGGGGTGTGTCCCGATGCCACTCAGTGGAACTGTCTAGCAGGTTCCCTTACAACGATAAGCTGACTGCTACAGGCCAACTACGTTGTCCCCACTTCAAGTGGCGTTGGAGCAGTTGGCACGGTAGCCTTATTGGATGTAGTTTTTTGCACACTTCTCCGAGCAACCTTTCGGCAGATCGAACAAATCAGCATATGACTGAACCGGAGTCGCTCACTGCACCCACGTAGTTGCCATCATTTCATACCTATGGGCTACGTGGGCCATTAGGGACAAACGTCCCTGTAGTTCAATTAACAACCTGGGTCGGAGACTACGGTGACTTGATACTTACAATTGGAACACGGTAAACCATGAGTGACTCATCTAATAACTACTTCAATATCTTTTTCAGCAGGTGCTTTAGATAAGCGCGCTCCCATATGCCCCAATCACCCATACACCGGCGGCGATGCATTAATTCTATCCAAGTCACACCCTATAAAAACTAACTGGACCACCTGTGTCGTATAAAATAGTGCGTTATCTTATCGGTTTACGGCATCAAGCCGTAAAGTTTCAGCGTCCTAACATATTCCAATGCTATCAGGTCGGCCGGGACTATTAAACAAGCCCCGTTGGGACCTAAAAGTCATATACCTGACGCCAGGTCTAAGGGCCGGTTGACTGCATGCCGACGGGCCGAAAAAATGGGTTAACATGCGGTTAGCCACTCCATCGCCCCTATTTGCTTGCCCACTTCCTTGCATGAGGGGAGATAGCTATCCGCAAAAATGCAAAGCCGTCCTCTCAGATGCCAGAGTAAGGATGGCATGCATTCGAACGCGGAAAAGTAACGCAAATGTACGGGGACATGCTGCGTCGTCCGAAAAGGACGGGACCGGTCCGAAACGCGTTCACGGAAGCAGTAGCAGCACTTGGAAACAGGTTTTTACCCTAAGACTAATGAGACCCCCCCTTGTCACCCGGAACCACACACGAGTGAGCCACTGAAGAATGCCCCGGCAGAGGTATTCACGACCCAGAGAAGGGCGGCTATTTTGTATGGGGGTAGTATCTTTTCTTAGGGTTCGGAAATGCCGAAGGTCCATACAATGTAGTCTCTGCGACAAAGGGGAATCCCCTGAATCAACCAAGAGCTGAAATGATGAACGAGTGGGACCTGGTCACTAACTGACACGATTCAGCCCTGCTCGTGCTCGCTTCCTCATACTAGCTAATCGCCGATTCGGGAAGAGAGCCAGCGCCGGACGT'/>

    <sequence taxon='26' value='TTCCTCAGCAGTTGTCCCAGCACCAGACCCTCCGCCGGTCAGTGTTTCAAGTAAAGCCGAAGCCACGGCGCGAAGGGTGCGACTGGGGGATAGGGTTGGCACCTGAGCATGAGGGTACACCGCGCCGTAGCCCGTAATAACATTCTGTCGGCATACATTGAACATTTTTCAAGGCAGCCCCGGCAGCCTGAGGATCTGAGGTGGTCCAACCCGGTAGCACTTGCGGGCATGTATTATCTGTGGCGAATACGCGGAACATTTGAGTCGGCGCTCTACCTCACTCTCGTCAAAGTGTCCATATAAACACGCGCCCTGGCGTGCATTTACGGCTACTTTGTGACCGCTGTCGTGCATTCGATGGATGAGTTACAGTAGCAGAATAAGGACATGATTGCCAATCCCCGCTGGGGCGCGCAATCAATCTATCCGTGCCACAGCAGCCTCAACTCCCCGGTCATCAGGGTCCCGCCGGATGAGGGATCGTATGATGCGAACCGATGTGTACCTAGAGAGTTAAAAGTGTCAGCCACGCGGGTGATCATAATCCATGTCAGGTAGCACATTCTGAAAAATATTTTTGATCAACAGCCTCCGACGCGGAGGACTAACAAGACCAATACGATGCAGCCCACCATATAAGGTGGCTGTAGGCAAATTGTGAAAACTATTGGTGAGGACGTTCTGGACGTGTATTCATCAGAGACAGAAGTACTCAAATTGGTCCGCGAGATCTGGCGCGGACAATAGACGGGGTGTGTCCCGATGCCACTCAGTGGAACTGTCTAGCAGGTTCCCTTACAAAGATAAGCTGACTGCTACAGGCCAACTACGTTGTCCCCACTTCAAGTGGCGTTGGAGCAGTTGGCACGGTAGCCTTATTGGATGTAGTTTTTTGCACACTTCTCCGAGCAACCTTTCGGCAGATCGAACAAATCAGCATATGACTGAACCGGAGTCGCTCACTGCACCCACGTAGTTGCCATCATCTCATACCTATGGGCTACGTGGGCCATTAGGGACAAACGTCCCTATAGTTTAATTAACAACCTGGGTCGGAGACTACGGTGACTTGGTACTTACAATTGGAACACGGTAAACCATGAGTGACTCATCTAATAACTACTTTAATATCTTTTTCAGCAGGTGCTTTAGATAAGCGCGCTCCCATATGCCCCAATCACCCATACACCGGCGGCGAAGCATTAATTCTATCCAAGTCACACTCTATAAAAACTACCTGGACCACCTGTGTCGTATAATATAGTGCGTTATCTTATCGGTTTACGGCATCAAGCCGTGAAGTTTCAGCGTCCTAACATACTCCAATGCTATCAGGTCGACCGAGACTATTAAACAAGCCCCGTTGGGGCCTAAAAGTGATATACCTGGCGCCAGGTCTAAGGGCCGGTTGACTGCATGGCGACGGGCCGAAAAAATGGGTTAACATACGGTTAGCCACTCCATCGCCCCTATTTGCTTGCCCACTTCCTTGCATGAGAGGAGATAGCTATCCGCAAAAATACAAAGCCGTCCTCTCAGATGCCGGAGTAAGGATGGCATGCATTCGAACGCGGAAAAGTAACGCAAATGTACGGGGACATGCTGCGTCGTCCGAAAAGGACGGGACCGGTCCGAAACGCGTTCACGGAGGCAGTAGCAGTACTTGGAGACAGGTTTTTACCCTAAGACTAATGAGACCCCCCCTTGTCACCAGGAACCATACACGAGTGAGCCACTGAAGAATGCCCCGGCGGAAGTATTCACGACCCAGAAAAGGGCGGCTATTGTGTATGGGGGTAGTATCTTTTCTTAGGGTTCGGAAATGCCGAAGGTCCATACAATGTAGTCTCTGCGACAAAGGGGAATCCCCTGAATCAACCAAGAGCTGAAATGATGAACGAGTAGGACCTGGTCACTAACTGACACGATTCAGTCCTGCTCGTGCCCGCTTCCTCATACTAGCTAATCGTCGATTCGGGAAGAGAGCCAGCGCCGGACGT'/>

    <sequence taxon='27' value='TTCCTCAGCAGTTGTCCCAGCACCAGACCCTCCGCCGGTCAGTGTTTCAAGTAAAGCCGAAGCCACGGCGCGAAGGGTGCGACTGGGGGATAGGGTTAGCACCTGAGCATGAGGGTACACCGCGCCGTAGCCCGTAATAACATTCTGTCGGCATACATTGAACATTTTTCAAGGCAGCCCCGGCAGCCTGAGGATCTGAGGTGGTCCAACCCGGTAGCACTTGCGGGCATGTATTATCTGTGGCGAATACGCGGAACATTTGAGTCGGCGCTCTACCTCACTCTCGTCAAAGTGTCCATATAAACACGCGCCCTGGCGTGCATTTACGGCTACTTTGTGACCGCTGTCGTGCATTCGATGGATGAGTTACAGTAGCAGAATAAGGGCATGATTGCCAATCCCCGCTGGGGCGCGCAATCAATCTATCCGTGCCACAGCAGCCTCAACTCCCCGGTCATCAGGGTCCCGCCGGATGAGGGATCGTATGATGCGAACCGATGTGTACCTAGAGAGTTAAAAGTGTCAGCCACGCGGGTGATCATAATCCATGTCAGGTAGCACATTCTGAAAAATATTTTTGATCAACAGCCTCCGACGCGGAGGACTAACAAGACCAATACGATGCAGCCCACCATATAAGGTGGCTGTAGGCAAATTGTGAAAACTATTGGTGAGGACGTTCTGGACGTGTATTCATCAGAGACAGAAGTACTCAAATTGGTCCGCGAGATCTGGCGCGGACAATAGACGGGGTGTGTCCCGATGCCACTCAGTGGAACTGTCTAGCAGGTTCCCTTACAAAGATAAGCTGACTGCTACAGGCCAACTACGTTGTCCCCACTTCAAGTGGCGTTGGAGCAGTTGGCACGGTAGCCTTATTGGATGTAGTTTTTTGCACACTTCTCCGAGCAACCTTTCGGCAGATCGAACAAATCAGCATATGACTGAACCGGAGTCGCTCACTGCACCCACGTAGTTGCCATCATCTCATACCTATGGGCTACGTGGGCCATTAGGGACAAACGTCCCTATAGTTTAATTAACAACCTGGGTCGGAGACTACGGTGACTTGGTACTTACAATTGGAACACGGTAAACCATGAGTGACTCATCTAATAACTACTTTAATATCTTTTTCAGCAGGTGCTTTAGATAAGCGCGCTCCCATATGCCCCAATCACCCATACACCGGCGGCGAAGCATTAATTCTATCCAAGTCACACTCTATAAAAACTACCTGGACCACCTGTGTCGTATAATATAGTGCGTTATCTTATCGGTTTACGGCATCAAGCCGTGAAGTTTCAGCGTCCTAACATACTCCAATGCTATCAGGTCGACCGAGACTATTAAACAAGCCCCGTTGGGGCCTAAAAGTGATATACCTGGCGCCAGGTCTAAGGGCCGGTTGACTGCATGGCGACGGGCCGAAAAAATGGGTTAACATACGGTTAGCCACTCCATCGCCCCTATTTGCTTGCCCACTTCCTTGCATGAGAGGAGATAGCTATCCGCAAAAATACAAAGCCGTCCTCTCAGATGCCGGAGTAAGGATGGCATGCATTCGAACGCGGAAAAGTAACGCAAATGTACGGGGACATGCTGCGTCGTCCGAAAAGGACGGGACCGGTCCGAAACGCGTTCACGGAGGCAGTAGCAGTACTTGGAGACAGGTTTTTACCCTAAGACTAATGAGACCCCCCCTTGTCACCAGGAACCATACACGAGTGAGCCACTGAAGAATGCCCCGGCGGAAGTATTCACGACCCAGAAAAGGGCGGCTATTGTGTATGGGGGTAGTATCTTTTCTTAGGGTTCGGAAATGCCGAAGGTCCATACAATGTAGTCTCTGCGACAAAGGGGAATCCCCTGAACCAACCAAGAGCTGAAATGATGAACGAGTAGGACCTGGTCACTAACTGACACGATTCAGTCCTGCTCGTGCCCGCTTCCTCATACTAGCTAATCGTCGATTCGGGAAGAGAGCCAGCGCCGGACGT'/>

    <sequence taxon='41' value='TTCCTCAGCAGTTGTCCCAGCACCAGACCCTCCGCCGGTCAGTGTTTCAAGTAAAGCCGAAGCCACGGCGCGAAGGGTGCGACTGGGGGATAGGGTTAGCACCTGAGCATGAGGGTACACCGCGCCGTAGCCCGTAATAACATTCTGTCGGCATACATTGAATATTTTTCAAGGCAGCCCCGGCAGCCTGAGGATCTGAGGTGGTCCAACCCGGTAGCACTTGCGGGCATGTATTATCTGTGGCGAATACGCGGAACATTTGAGTCGGCGCTCTACCTCACTCTCGTCAAAGTGTCCATATAAACGCGCGCCCTGGCGTGCATTTACGGCTACTTTGTGACCGCTGTCGTGCATTCGATGGATGAGTTACAGTAGCAGAATAAGGACATGATTGCCAAACCCCGCTGGGGCGCGCAATCAATCTATCCGTGCCACAGCAGCCTCAACTCCCCGGTCATCAGGGTCCCGCCGGATGAGGGATCGTATGATGCGAACCGATGTGTACCTAGAGAGTTAAAAGTGTCAGCCACGCGGGTGATCATAATCCATGTCAGGTAGCACATTCTGAAAAATATTTTTGATCAACAGCCTCCGACGCGGAGGACTAACAAGACCAATACGATGCAGCCCACCATATAAGGTGGCTGTAGGCAAATTGTGAAAACTATTGGTGAGGACGTTCTGGACGTATATTCATCAGAGACAGAAGTACTCAAATTGGTCCGCGAGATCTGGCGCGGACAATAGACGGGGTGTGTCCCGATGCCACTCAGTGGAACTGTCTAGCAGGTTCCCTTACAAAGATAAGCTGACTGCTACAGGCCAACTACGTTGTCCCCACTTCAAGTGGCGTTGGAGCAGTTGGCACGGTAGCCTTATTGGATGTAGTTTTTTGCACACTTCTCCGAGCAACCTTTCGGCAGATCGAACAAGTCAGCATATGACTGAACCGGAGTCGCTCACTGCACCCACGTAGTTGCCATCATCTCATACCTATGGGCTACGTGGGCCATTAGGGACAAACGTCCCTGTAGTTTAATTAACAACCTGGGTCGGAGACTACGGTGACTTGGTACTTACAATTGGAACACGGTAAACCATGAGTGACTCATCTAATAACTACTTTAATATCTTTTTCAGCAGGTGCTTTAGATAAGCGCGCTCCCATATGCCCCAATCACCCATACACCAGCGGCGAAGCATTAATTCTATCCAAGTCACACTCTATAAAAACTACCTGGACCACCTGTGTCGTATAATATAGTGCGTTATCTTATCGGTTTACGGCATCAAGCCGTGAAGTTTCAGCGTCCTAACATACTCCAATGCTATCAGGTCGACCGAGACTATTAAACAAGCCCCGTTGGGGCCTAAAAGTGATATACCTGGCGCCAGGTCTAAGGGCCGGTTGACTGCATGGCGACGGGCCGAAAAAATGGGTTAACATACGGTTAGCCACTCCATCGCCCCTATTTGCTTGCCCACTTCCTTGCATGAGAGGAGATAGCTATCCGCAAAAATACAAAGCCGTCCTCTCAGATGCCGGAGTAAGGATGGCATGCATTCGAACGCGGAAAAGTAACGCAAATGTACGGGGACATGCTGCGTCGTCCGAAAAGGACGGGACCGGTCCGAAACGCGTTCACGGAGGCAGTAGCAGTACTTGGAGACAGGTTTTTACCCTAAGACTAATGAGACCCCCCCTTGTCACCAGGAACCATACACGAGTGAGCCACTGAAGAATGCCCCGGCGGAAGTATTCACGACCCAGAAAAGGGCGGCTATTGTGTATGGGGGTAGTATCTTTTCTTAGGGTTCGGAAATGCCGAAGGTCCATACAATGTAGTCTCTGCGACAAAGGGGAATCCCCTGAATCAACCAAGAGCTGAAATGATGAACGAGTAGGACCTGGTCACTAACTGACACGATTCAGTCCTGCTCGTGCCCGCTTCCTCATACTAGCTAATCGTCGATTCGGGAAGAGAGCCAGCGCCGGACGT'/>

    <sequence taxon='89' value='TTCCTCAGCAGTTGTCCCAGCACCAGACCCTCCGCCGGTCAGTGTTTCAAGTAAAGCCGAAGCCACGGCGCGAAGGGTGCGACTGGGGAATAGGGTTAGCACCTGAGCATGAGGGTACACCGCGCCGTAGCCCGTAATAACATCCTGTCGGCATACATTGAATATTTTTCAAGGCAGCCCCGGCAGCCTGAGGATCTGAGGTGGTCCAACCCGGTAGCACTTGCGGGCATGTATTATCTGTGGCGAATACGCGGAACATTTGAGTCGGCGCTCTACCTCACTCTCGTCAAAGTGTCCATATAAACACGCGCCCTGGCGTGCATTTACGGCTACTTTGTGACCGCTGTCGTGCATTCGATGGATGAGTTACAGTAGCAGAATAAGGACATGATTGCCAAACCCCGCTGGGGCGCGCAATCAATCTATCCGTGCCACAGCAGCCTCAACTCCCCGGTCATCAGGGTCCCGCCGGATGAGGGATCGTATGATGCGAACCGATGTGTACCTAGAGAGTTAAAAGTGTCAGCCACGCGGGTAATCATAATCCATGTCAGGCAGCACATTCTGAAAAATATTTTTGATCAACAGCCTCCGACGCGGAGGACTAACAAGACCAATACGATGCAGCTCACCATATAAGGTGGCTGTAGGCAAATTGTGAACACTATTGGTGAGGACGTTCTGGACGTATATTCATCACAGACAGAAGTACTCAAATTGGTCCGCGAGATCTGGCGCGGACAATAGACGGGGTGTGTCCCGATGCCACTCAGTGGAACTGTCTAGCAGGTTCCCTTACAAAGATAAGCTGACTGCTACAGGCCAACTACGTTGTCCCCACTTCAAGTGGCGTTGGAGCAGTTGGCACGGTAGCCTTATTGGATGTAGTTTTTTGCACACTTCTCCGAGCAACCTTTCGGCAGATCGAACAAATCAGCATATGACTGAACCGGAGTCGCTCACTGCACCCACGTAGTTGCCATCATCTCACAACTATGAGCTACGTGGGCCATTAGGGACAAACGTCCCTGTAGTTTAATTACCAACCTGGGTCGGAGACTACGGTGACTTGGTACTTACAATTGGAACACGGTAAACCATGAGTGACTCATCTAATAACTACTTTAATATCTTTTTCAGCAGGTGCTTTAGATAAGCGCGCTCCCATATGCCCCAATCATCCATACACCAGCGGCGAAGCATTAATTCTATCCAAGTCACACTCTATAAAAACTACCTGGACCACCTGTGTCGTATAATATAGTGCGTTATCTTATCGGTTTACGGCATCAAGCCGTGAAGTTTCAGCGTCCTAACATACTCCAATGCTATCAGGTCGACCGAGACTATTAAACAAGCCCCGTTGGGGCCTAAAAGTGATATACCTGGCGCCAGGTCTAAGGGCCGGTTGACTGCATGGCGACGGGCCGAAAAAATGGGTTAACATACGGTTAGCCACTCCATCGCCCCTATTTGCTTGCCCACTTCCTTGCATGAGAGGAGATAGCTATCCGCAAAAATACAAAGCCGTCCTCTCAGATGCCGGAGTAAGGATGGCATGCATTCGAACGCGGAAAAGTAACGCAAATGTACGGGGACATGCTGCGTCGTCCGAAAAGGACGGGACCGGTCCGAAACGCGTTCACGGAGGCAGTAGCAGTACTTGGAGACAGGTTTTTACCCTAAGACTAATGAGACCCCCTCTTGTCACCCGGAACCATACACGAGTGAGCCACTGAAGAATGCCCCGGCGGAAGTATTCACGACCCAGAAAAGGGCGGCTATTGTGTATGGGGGTAGTATCTTTTCTTAGGGTTCGGAAATGCCTAAGGTCCATACAATGTAGTCTCTGCGACAAAGGGGAATCCCCTGAATCAACCAAGAGCTGAAATGCTGAACGAGTAGAACCTGGTCACTAACTGACACGATTCAGTCCTGCTCGTGCCCGCTTCCTCATACTAGCTAATCGTCGATTCGGGAAGAGAGCCAGCGCCGGACAT'/>

    <sequence taxon='35' value='TTCCTCGGCAGTTGTCCCAGCACCAGACCCTCCGCCGGTCAGTATTTCAAGTAAAGCCGAAGCCACGGCGCGAAGGGTGCGACTGGGGGATAAGGTTAGCACCTGAGCATGAGGGTACACCGCGCCGTAGCCCGTAATAACATTCTGTCGGCATACATTGAATATTTTTCAAGGCAGCCCCGGCAGCCTGAGTATCTGAGGTGGTCCAACCCGGTAGCACTTGCGGGTATGTATTATTTGTGGCGAATACGCGGAACATTTGAGCCGGCGCTCTACCTCACTCTCGTCAAAGTGTCCATATAAACACGCGCCCTGGCGTGCATTTGCGGCTACTTTGTGACCGCTGTCGTGCATTCGGTGGATGAGTTACAGTAGCGGAATAAGGACATGATTGCCAATCCTCGCTGGGGCGCGTAATCAATCTATCCGTGCCACAGCAGCCTCAACTCCCCGGTCATCAGGGTCCCGCCGGATGAGGGATCGTATGATGCGAACCGATGTGTACCTAGAGAGTTAAAAGTGTCAGCCACGCGGGTGATCATAATCCATGTCAGGTAGCACATTCTGAAAAATATTTTTGATCAACAGCCTCCGACGCGGAGGACTAACAAGACCAATACGATGCAGCCCACCATATAAGGTGGCTGTAGGCAAATTGTGAAAACTATTGGTGAGGACGTTCTGGACGTGTATTCATCAGAGACAGAAGCACTCAAGTTGGTCCGCGAGATCTGGCGCGGACAATAGACGGGGTGTGTCCCGATGCCACTCAGTGGAACTGTCTAGCAGGTTCCCTTACAAAGATAAGCTGACTGCTACAGGCCAACTACGTTGTCCCCACTTCAAGTGGCGTTGGAGCAGTTGGCACGGTAGCCTTATTGGATGTAGTGTTTTGCACACTTCTCCGAGCAACCTTTAGGCAGATCGAACAAATCAGCATATGACTGAACCGGAGTCGATCACTGCACCCACGTAGTTGCCATCATCTCATACCTATGGGCTACGTGGGCCACTAGGGACAAACGTCCCTGTAGTTTAATTAACAACCTGGGTCGGAGACTACGGTGACTTGGTACTTACAATTGGAACACGGTAAACCATGAGTGACTCATCTAATAACTACTTTAATATCTTTTTCAGCAGGTGCTTTAGATAAGCGCGATCCCATATGCCCCAATCACCCATACACCGGCGGCGAAGCATTAATTCTATCCAAGTCACACTCTATAAAAACTACCTGGACCACCTGTGTCGTATAATATAGTGCGTTATCTTATCGGTTTACGGCATCAAGCCGTGAAGTTTCAGCGTCCTAACATACTCCAATGCTATCAGGTCGACCGAGACTATTAAACAAGCCCCGTTGGGGTCTAAAAGTGATATACCTGACGCCAGGTCTAAGGGCCGGTTGACTGCATGGCGACGGGCCGAAAAAATGGGTTAACATACGGTTAGGCACTCCATCGCCCCTATTTGCTTGCCCACTTCCTTGCATGAGAGGAGATAGCTATCCGCAAAAATACAAAGCCGTCCTCTCAGATGCCGGAGTAAGGATGGCATGCATTCGAACGCGGAAAAGTAACGCAAATGTACGGGGACATGCTTCGTCGTCCGAAAAGGACGGGACCGGTCCGAAACGCGTTCACGGAGGCAGTAGCAGTACTTGGAGACAGGTTTTTACCCTAAGACTAATGAGACCCCCCCTTGTCACCCGGAACCATACACGAGTGAGCCACTGAAGAATGCCCCGGCGGAAGTATTCACTACCCAGAAAAGGGCGGCTATTGTGTATGGGGGTAGTATCTTTTCTTAGGGTTCGGAAATGCCGAAGGTCCATACAATGTAGTCTCTGCGACAAAGGGGAATCCCCTGAATCAACCAAGAGCTGAAATGATGAACGAGTAGGACCTGGTCACTAACTGACACGATTCAGTCCTGCTCGTGCCCGCTTCCTCATACTAGCTAATCGTCGATTCGGGAAGAGAGCCAGCGCCGGACGT'/>

    <sequence taxon='53' value='TTCCTCGGCAGTTGTCCCAGCACCAGACCCTCCGCCGGTCAGTATTTCAAGTAAAGCCGAAGCCACGGCGCGAAGGGTGCGACTGGGGGATAGGGTTAGCACCTGAGCATGAGGGTACACCGCGCCGTAGCCCGTAATAACATTCTGTCGGCATACATTGAATATTTTTCAAGGCAGCCCCGGCAGCCTGAGGATCTGAGGTGGTCCAACCCGGTAGCACTTGCGGGTATGTATTATTTGTGGCGAATACGCGGAACATTTGAGCCGGCGCTCTACCTCACTCTCGTCAAAGTGTCCATATAAACACGCGCCCTGGCGTGCATTTGCGGCTACTTTGTGACCGCTGTCGTGCATTCGGTGGATGAGTTACGGTAGCAGAATAAGGACATGATTGCCAATCCTCCCTGGAGCGCGCAATCAATCTATCCGTGCCACAGCAGCCTCAACTCCCCGGTCATCAGGGTCCCGCCGGATGAGGGATCGTATGATGCGAACCGATGTGTACCTAGAGAGTTAAAAGTATCAGCCACGCGGGTGATCATAATCCATGTCAGGTAGCAAATTCTGAAAAATATTTTTGATCAACAGCCTCCGACGCGGACGACTAACAAGACCAATACGATGCAGCCCACCATATAAGGTGGCTGTAGGCAAATTGTGAAAACTATTGGTGAGGACGTTCTGGACGTGTATTCATCAGAGACAGAAGCACTCAAATTGGTTCGCGAGATCTGGCGCGGACAATAGACGGGGTGTGTCCCGATGCCACTCAGTGGAACTGTCTAGCAGGTTCCCTTACAAAGATAAGCTGACTGCTACAGGCCAACTACGTTGTCCCCACTTCAAGTGGCGTTGGAGCAGTTGGCACGGTAGCCTTATTGGATGTAGTGTTTTGCACACTTCTCCGAGCAACCTTTCGGCAGATCGAACAAATCAGCATATGACTGAACCGGAGTCGCTCACTGCACCCACGTAGTTGCCATCATCTCATACCTATGGGCTACGTGGGCCACTAGGGACAAACGTCCCTGTAGTTTAATTAACAACCTGGGTCGGAGACTACGGTGACTTGGTACTTACAATTGGGACACGGTAAACCATGAGTGACTCATCTAATACCTACTTTAATATCTTTTTCAGCAGGTGCTTTAGATAAGCGCGCTCCCATATGCCCCAATCACCCATACACCGGCGGCGAAGCATTAATTCTATCCAAGTCACACTCTATAAAAACTACCTGGACCACCTGTGTCGTATAATATAGTGCGTTATCTTATCGGTTTACGGCATCAAGCCGTGAAGTCTCAGCGTCCTAACATACTCCAATGCTATCAGGTCGACCGAGACTATTAAACAAGCCCCGTTGGGGTCTAAAAGTGATATACCTGACGCCAGGTCTAAAGGCCGGTTGACTGCATGGCGACGGGCCGAAAAAATGGGTTAACATACGGTTAGGCACTCCATCGCCCCTATTTGCTTGCCCACTTCCTTGCATGAGAGGAGATAGCTATCCGCAAAAATACCAAGCCGTCCTCTCAGATGCCGGAGTAAGGATGGCATGCATTCGAACGCGGAAAAGTAACGCAAATGTACAGGGACATGCTGCGTCGTCCGAAAAGGACGGGACCGGTCCGAAACGCGTTCACGGAGGCAGTAGCAGTACTTGGAGACAGGTTTTTACCCTAAGACTAATGAGACCCCCCCTTGTCACCAGGAACCATACACGAGTGAGCCACTGAAGAATGCCCCGGGGGAAGTATTCACGACCCAGAAAAGGGCGGCTATTGTGTATGGGGGTAGTATCTTTTCTTAGGGTTCGGAAATGCCGAAGGTCCATACAATGTAGTCTCTGCGACAAAGGGGAATCCCCTGAATCAACCAAGAGCTGAAATGATGAACGAGTAGGACCTGGTCACTAACTGACACGATTCAGTCCTGCTCGTGCCCGCCTCCTCATACTAGCTAATCGTCGATTCGGGAAGAGAGCCAGCGCCGGACGT'/>

    <sequence taxon='71' value='TTCCTCGGCAGTTGTCCCAGCACCAGACCCTCCGCCGGTCAGTATTTCAAGTAAAGCCGAAGCCACGGCGCGAAGGGTGCGACTGGGGGATAGGGTTAGCACCTGAGCATGAGGGTACACCGCGCCGTAGCCCGTAATAACATTCTGTCGGCATACATTGAATATTTTTCAAGGCAGCCCCGGCAGCCTGAGGATCTGAGGTGGTCCAACCCGGTAGCACTTGCGGGTATGTATTATTTGTGGCGAATACGCGGAACATTTGAGCCGGCGCTCTACCTCACTCTCGTCAAAGTGTCCATATAAACACGCGCCCTGGCGTGCATTTGCGGCTACTTTGTGACCGCTGTCGTGCATTCGGTGGATGAGTTACGGTAGCAGAATAAGGACATGATTGCCAATCCTCCCTGGAGCGCGCAATCAATCTATCCGTGCCACAGCAGCCTCAACTCCCCGGTCATCAGGGTCCCGCCGGATGAGGGATCGTATGATGCGAACCGATGTGTACCTAGAGAGTTAAAAGTATCAGCCACGCGGGTGATCATAATCCATGTCAGGTAGCAAATTCTGAAAAATATTTTTGATCAACAGCCTCCGACGCGGACGACTAACAAGACCAATACGATGCAGCCCACCATATAAGGTGGCTGTAGGCAAATTGTGAAAACTATTGGTGAGGACGTTCTGGACGTGTATTCATCAGAGACAGAAGCACTCAAATTGGTTCGCGAGATCTGGCGCGGACAATAGACGGGGTGTGTCCCGATGCCACTCAGTGGAACTGTCTAGCAGGTTCCCTTACAAAGATAAGCTGACTGCTACAGGCCAACTACGTTGTCCCCACTTCAAGTGGCGTTGGAGCAGTTGGCACGGTAGCCTTATTGGATGTAGTGTTTTGCACACTTCTCCGAGCAACCTTTCGGCAGATCGAACAAATCAGCATATGACTGAACCGGAGTCGCTCACTGCACCCACGTAGTTGCCATCATCTCATACCTATGGGCTACGTGGGCCACTAGGGACAAACGTCCCTGTAGTTTAATTAACAACCTGGGTCGGAGACTACGGTGACTTGGTACTTACAATTGGGACACGGTAAACCATGAGTGACTCATCTAATACCTACTTTAATATCTTTTTCAGCAGGTGCTTTAGATAAGCGCGCTCCCATATGCCCCAATCACCCATATACCGGCGGCGAAGCATTAATTCTATCCAAGTCACACTCTATAAAAACTACCTGAACCACCTGTGTCGTATAATATAGTGCGTTATCTTATCGGTTTACGGCATCAAGCCGTGAAGTCTCAGCGTCCTAACATACTCCAATGCTATCAGGTCGACCGAGACTATTGAACAAGCCCCGTTGGGGTCTAAAAGTGATATACCTGACGCCAGGTCTAAGGGCCGGTTGACTGCATGGCGACGGGCCGAAAAAATGGGTTAACATACGGTTAGGAACTCCATCGCCCCTATTTGCTTGCCCACTTCCTTGCATGAGAGGAGATAGCTATCCGCAAAAATACCAAGCCGTCCTCTCAGATGCCGGAGTAAGGATGGCATGCATTCGAACGCGGAAAAGTAACGCAAATGTACAGGGACATGCTGCGTCGTCCGAAAAGGACGGGACCGGTCCGAAACGCGTTCACGGAGGCAGTAGCAGTACTTGGAGACAGGTTTTTACCCTAAGACTAATGAGACCCCCCCTTGTCACCAGGAACCATACACGAGTGAGCCACTGAAGAATGCCCCGGGGGAAGTATTTACGACCCAGAAAAGGGCGGCTATTGTGTATGGGGGTAGTATCTTTTCTTAGGGTTCGGAAATGCCGAAGGTCCATACAATGTAGTCTCTGCGACAAAGGGGAATCCCCTGAATCAACCAAGAGCTGAAATGATGAACGAGTAGGACCTGGTCACTAACTGACACGATTCAGTCCTGCTCGTGCCCGCCTCCTCATACTAGCTAATCGTCGATTCGGGAAGAGAGCCAGCGCCGGACGT'/>

    <sequence taxon='55' value='TTCCTCGGCAGTTGTCCCAGCACCAGACCCTCCGCCGGTCAGTGTTTCAAGTAAAGCCGAAGCCACAGCGCGAAGGGTGCGACTGGGGGATAGGGTTAGCACCTGAGCATGAGGGTACACCGCGCCGTAGCCCGTAATAACATTCTGTCGGCATACATTGAATATTTTTCAAGGCAGCCCCGGCAGCCTGAGGGTCTGAGGTGGTCCAACCCGGTAGCACTTGCGGGTATGTATTATCTGTGGCGAATACGCGGAACATTTGAGCTGGCGCTCTACCTCACTCCCGTCAAAGTGTCCATATAAACACGCGCCCTGGCGTGCATTTGCGGCTACTTTGTGACCGCTGTCGTGCATTCGATGGATGAGTTACAGTAGCAGAATAAGGACATGATTGCCAATCCCCGCTGGGGCGCGCAATCAATCTATCCGTGCCACAGCAGCCTCAACTCCCCGGTCATCAGGGTCCCGCCGGATGAGGGATCGTATGATGCGAACCGATGTGTACCTAGAGAGTTAAAAGTGTCAGCCACGCGGGTGATCATAATCCATGTCAGGTAGCACATTCTGAAAAATATTTTTGATCGACAGCCTCCGACGCGGAGGCCTAACAAGACCAATACGATGCAGCCCACCATATAAGGTGGCTGTAGGCAAATTGTGAAAACTATTGGTGAGGACGTTCTGGGCGTGTATTCATCAGAGACAGAAGTACTCCAATTGGTCCGCGAGATCTGGCGCGGACAATAGACGGGGTGTGTCCCGATGCCACTCAGTGGAACTGTCTAGCAGGTTCCCTTACAAAGATAAGCTGACTGCTACAAGCCAACTACGTTGTCCCCACTTCAAGTGGCGTTGGAGCAGTTGGCACGGTAGCCTTATTGGATGTAGTTTTTTGCACACTTCTCCGAGCAACCTTTCGGCAGATTGAACAAATCAGCATATGACTGAACCGGAGTCGCTCACTGCACCCACGTAGTTGCCATCACCTCATACCTATGGGCTACGCGGGCCATTAGGGACAGACGTCCCTGTAGTTTAATTAACAACCTGGGTCGGAGACTACGGTGACTTGATACTTACAATTGGAACACGGTAAACCATGAGTGACTCATCTAATAACTACTTTAATATCTTTTTCAGCAGGTGCTTTAGATAAGCGCGCTCCCATATGCCCCAATCACCCATACACCGGCGACGAAGCATTAATTCTATCCAAGTCACACTCTATAAAAACTACCTGGACCACCTGTGTCGCATAATATAGTGCGTTATCTTATCGGTTTACGACATCAAACCGTGAAGTTTCAGCGTCCTAACATACTCCAATGCTATCAGATCGACCGAGCCTATTAAACAAGCCCCGTTGGGGCCTAAAAGTGATATACCTGACGCCAGGTCTAAGGGCCGGTTGACTGCATGGCGACGGGCCGAAAAAATGGGTTAACATACGGTTAGCCACTCCATCGCCCCTATTTGCTTGCCCACTTCCTTGCATGAGAGGAGATAGCTATCCGCAAAAATACAAAGCCGTCCTCTCAGATGCCGGAGTAAGGATGGCATGCATTCGAACGCGGAAAAGTAACGCAAATTTACGGGGACATGCTGCGTCTTCCGAAAAGGACGGGACCGGTCCGAAACGCGTTCACGGAGGCAGTAGCAGTACTTGGAGACCGGTTTTTACCCTAAGACTAATGAGACCCCCCCTTGTCACCAGGAACCATACACGAGTGAGCCACTGAAGAATGCCCCGGCGGAAGTATTCACGACCCAGAAAAGGGCGGCTATTGTGTATGGGGGTAGTATCTTTTCTTAGGGTTCGGAAATGCCGAAGGTCCATACAATGTAGTCTCTGCGACAAAGGGGAATCCCCTGAATCAACCAAGAGCTGAAATGATGAACGAGTAGGGCCTGGTCACTGACTGACACGATTCAGTCCTGCTCGTGCCCGTTTCCTCATACTAGCTAATCGTCGATTCGGGAAGAGAGCCAGCGCCGGACGT'/>

    <sequence taxon='44' value='TTCCTCGGCAGTTGTCCCAGCACCAGACCCTCCGCCGGTCAGTGTTTCAAGTAAAGCCGAAGCCACGGCGCGAAGGGTGCGCCTGGGGGATAGGGTTAGCACCTAAGCATGAGGGTACACCGCGCCGTAGCCCGTAATAACATTCTGTCGGCATACATTGAATATTTTTCAAGGCAGACCCGGCAGCCTGAGGATCTGAGGTGGTCCAACCCGGTAGCACTTGCGGGTATGTATTATCTGTGGCGAATACGCGGAACATTTGAGCCGGCGCTCTACCTCACTCTCGTCAAAGTGTCCATATAAACACGCGCCCTGGCGTGCATTTGCGGCTACTTTGTGACCGTTGTCGTGCATTCGATGGATGAGTTACAGTAGCAGAATAAGGACATGATTGCCAAACCCCGCTGGGGCGCGCAATCAATCTATCCGTGCCACAGCAGCCTCAGCTCCCCGGTCATCAGGGTCCCGCCGGATGAGGGATCGTATGATGCGAACCGATGTGTACCTAGAGAGTTAAAAGTGTCAGCCACGCGGGTGATCATACTCCATGTCAGGTAGCACATTCTGAAAAATATTTTTGATCAAAAGCCTCCGACGCGGAGGACTTACAAGACCGATACGATGCAGCCCACCATATAAGGTGGCTGTAGGCAAATTGTGAAAACTATTGGTGAGGACGTTCTGGACGTGTATTCATCAGAGACAGAAGTACTCAAATTGGTCCGCGAGATCTGGCGCGGACAATAGACGGGGTATGTCCCGATGCCACTCAGTGGAGCTGTCTAGCGGGTTCCCTTACAAAGATAAGCTGACTGCTACAGGCCAACTACGTTGTCCCCACCTCAAGTGGCGTTGGAGCAGTTGGCACGGTAGCCTTATTGGATGTAGTTTTTTGCACACTTCTCCGAGCAACCTTTCGGCGGATCGAACAAATCAGCATATGACTGAACCGGAGTCGCTCACTGCACCCACGTAGTTGCCATCATCTCATACCTATGGGCTACGTGGGCCATTAGGGACAAACGTCCCTGTAGTTTAATTAACAACCTGGGTCGGAGACTACGGTGACTTGGTGCTTACAATTGGAACACGGTAAACCATGAGTGACTCATCTAATAGCTACTTTAATATCTTTTTCAGCAGGTGCTTTAGATAAGCGCGCTCCCATATGCCCCAATCACCCATACACCGGCGGCGAAGCATTAATTCTATCCAAGTCACACTCTATAAAAACTACCTGGACCACCTGTGTCGTATAATATAGTGCGTTATCTTATCGGTTTACGGCATCAAGCCGTGAAGTTCCAGCGTCCTAACATACTCCAATGCTATCAGGTCGACCGAGACTATTAAACAAGCCCCGTTGGGGCCTAAAAGTAATATACCTGACGCCAGGTCTAAGGGCCGGTTGACTGCATGGCGACGGGCCGAAAAAACGGGTTAACATACGGTTAGCCACTCCATCGCCCCTATTTGCTTGCCCACTTCCTTGCATGAGAGGAGATAGCTATCCGCAAAAATACAAAGCCGTCCTCTCAGATGCGGGAGTAAGGATGGCATGCATTCGAACGCGGAAAAGTAACGCAAATGTACGGGGACATGCTGCGTCGTCCGAAAAGGACGGGACCGGTCCGAAACGCGTTCACGGAGGCAGTAGCAGCACTTGGAGACAGGTTTTTACCCTAAGCCTAATGAGACCCCCCCTTGTCACCAGGAACCATGCACGAGTGAGCCACTGAAGAATGCCCCGGCGGAAGTATTCACGACCCAGAAAAGGGCGGCTATTGTGTATGGGGGTAGTATCTTTTCTTAGGGTTCGGAAATGCCGAAGATCCATACAATGTAGTCTCTGCGACAAAGGGGAATCCCCTGAATCAACCAAGAGCTGAAATGATGAACGAGTAGGACCTGGTCACTAACTGACACGATTCAGTCCTGCTCGTGCCCGCTTCCTCATACTAGCTAATCGTCGATTCGGGAAGAGAGCCAGCGCCGGACGT'/>

    <sequence taxon='52' value='TTCCTCGGCAGTTGTCCCAGCACCAGACCCTCCGCCGGTCAGTGTTTCAAGTAAAGCCGAAGCCACGGCGCGAAGGGTGCGCCTGGGGGATAGGGTTAGCACCTAAGCATGAGGGTACACCGCGCCGTAGCCCGTAATAACATTCTGTCGGCATACATTGAATATTTTTCAAGGCAGACCCGGCAGCCTGAGGATCTGAGGTGGTCCAACCCGGTAGCACTTGCGGGTATGTATTATCTGTGGCGAATACGCGGAACATTTGAGCCGGCGCTCTACCTCACTCTCGTCAAAGTGTCCATATAAACACGCGCCCTGGCGTGCATTTGCGGCTACTTTGTGACCGTTGTCGTGCATTCGATGGATGAGTTACAGTAGCAGAATAAGGACATGATTGCCAAACCCCGCTGGGGCGCGCAATCAATCTATCCGTGCCACAGCAGCCTCAGCTCCCCGGTCATCAGGGTCCCGCCGGATGAGGGATCGTATGATGCGAACCGATGTGTACCTAGAGAGTTAAAAGTGTCAGCCACGCGGGTGATCATACTCCATGTCAGGTAGCACATTCTGAAAAATATTTTTGATCAAAAGCCTCCGACGCGGAGGACTTACAAGACCGATACGATGCAGCCCACCATATAAGGTGGCTGTAGGCAAATTGTGAAAACTATTGGTGAGGACGTTCTGGACGTGTATTCATCAGAGACAGAAGTACTCAAATTGGTCCGCGAGATCTGGCGCGGACAATAGACGGGGTATGTCCCGATGCCACTCAGTGGAGCTGTCTAGCGGGTTCCCTTACAAAGATAAGCTGACTGCTACAGGCCAACTACGTTGTCCCCACCTCAAGTGGCGTTGGAGCAGTTGGCACGGTAGCCTTATTGGATGTAGTTTTTTGCACACTTCTCCGAGCAACCTTTCGGCGGATCGAACAAATCAGCATATGACTGAACCGGAGTCGCTCACTGCACCCACGTAGTTGCCATCATCTCATACCTATGGGCTACGTGGGCCATTAGGGACAAACGTCCCTGTAGTTTAATTAACAACCTGGGTCGGAGACTACGGTGACTTGGTACTTACAATTGGAACACGGTAAACCATGAGTGACTCATCTAATAGCTACTTTAATATCTTTTTCAGCAGGTGCTTTAGATAAGCGCGCTCCCATATGCCCCAATCACCCATACACCGGCGGCGAAGCATTAATTCTATCCAAGTCACACTCTATAAAAACTACCTGGACCACCTGTGTCGTATAATATAGTGCGTTATCTTATCGGTTTACGGCATCAAGCCGTGAAGTTCCAGCGTCCTAACATACTCCAATGCTATCAGGTCGACCGAGACTATTAAACAAGCCCCGTTGGGGCCTAAAAGTAATATACCTGACGCCAGGTCTAAGGGCCGGTTGACTGCATGGCGACGGGCCGAAAAAACGGGTTAACATACGGTTAGCCACTCCATCGCCCCTATTTGCTTGCCCACTTCCTTGCATGAGAGGAGATAGCTATCCGCAAAAATACAAAGCCGTCCTCTCAGATGCGGGAGTAAGGATGGCATGCATTCGAACGCGGAAAAGTAACGCAAATGTACGGGGACATGCTGCGTCGTCCGAAAAGGACGGGACCGGTCCGAAACGCGTTCACGGAGGCAGTAGCAGCACTTGGAGACAGGTTTTTACCCTAAGCCTAATGAGACCCCCCCTTGTCACCAGGAACCATGCACGAGTGAGCCACTGAAGAATGCCCCGGCGGAAGTATTCACGACCCAGAAAAGGGCGGCTATTGTGTATGGGGGTAGTATCTTTTCTTAGGGTTCGGAAATGCCGAAGATCCATACAATGTAGTCTCTGCGACAAAGGGGAATCCCCTGAATCAACCAAGAGCTGAAATGATGAACGAGTAGGACCTGGTCACTAACTGACACGATTCAGTCCTGCTCGTGCCCGCTTCCTCATACTAGCTAATCGTCGATTCGGGAAGAGAGCCAGCGCCGGACGT'/>

    <sequence taxon='58' value='TTCCTCGGCAGTTGTCCCAGCACCAGACCCTCCGCCGGTCAGTGTTTCAAGTAAAGCCGAAGCCACGGCGCGAAGGGTGCGATTGGGGGATAGGGTTAGCACCTAAGCATGAGGGTACACCGCGCCGTAGCCCGTAATAACATTCTGTCGGCATACATTGAATATTTTTCAAGGCAGCCCCGGCAGCCTGAGGATCTGAGGTGGTCCAACCCGGTAGCACTTGTGGGTATGTATTATCTGTGGCGAATACGCGGAACATTTGAGCCGGCGCTCTACCTCACTCTCGTCAAGGTGTCCATATAAACACGCGCCCTGGCGTGCATTTGCGGCTATTTTGTGACCGCTGTCGTGCATTCGATGGATGAGTTACAGTAGCAGAATAAGGACATGATTGCCAATCCCCGCTGGGGCGCGCAATCAATCTATCCGTGCCACAGCAGCCTCAACTCCCCGGTCATCAGGGTCCCGCCGGATGAGGGATCGTATGATGTGAACCGATGTGTACCTAGAGAGTTAAAAGTGTCAGCCACGCGGGTGATCATAATCCATGTCGAGTAGCACATTCTGAAAAATATTTTTGATCAACAGCCTCCGACGCGGAGGACTAACAAGACCGATACGATGCAGCCCACCATATAAGGTGGCTGTAGGCAAATTGTGAAAACTATTGGTGAGGACGTTCTGGACGTGTATTCATCAGAGACAGAAGTACTCAAATTGGTCCGCGAGATCTGGCGCGGACAATAGACGGGGTGTGTCCCGATGCCACTCAGTGGAACTGTCTAGCAGGTTCCCTTACAAAGGTAAGCTGACTGCTACAGGCCAACTACGTTGTCCCCACTTCAAGCGGCGTTGGGGCAGTTGGCACGGTAGCCTTATTGGATGTAGTTTTTTGCACACTTCTCCGAGCAACCTTTCGGCAGATCGAACAAATCAGCATATGACTGAACCGGAGTCGCTCACTGTACCCACGTAGTTGCCATCGTTTCATACCTATGGGCTACGTGGGCCATTAGAGACAAACGTCCCTGTAGTTTAATTAACGACCTGGGTCGGAGACTACGGTGACTTGGTACTTATAATTGGAACACGGTAAACCATGAGTGACTCATCTAATAACTACTTTAATATCTTTTTCAGCAGGTGCTTTAGATACGCGCGCTCCCATATGCCCCAATCACCCATACACCGGCGGCGAAGTATTAATTCTATCCAAGTCACACTCTATAAAAACTACTTGGACCACCTGTGTCGTATAATATAGTGCGTTGTCTTATCGGTTTACGGCATCAAGCCGTGAAGTTTCAGCGTCCTAACACACTCCAATGCTATCAGGTCGACCGAGATTATTAAACAAGCCCCGTTGGGGCCTAAAAGTGATATACCTGACGCCAGGTCTAAGGGCCGGTTGACTGCATGGCGACGGGCCGAAAAAATGGGTTAACATACGGTTAGCCACTCCATCGCCCCTATTTGCTTGCCCACTTCCTTGCATGAGAGGAGATAGCTACCCGCAAAAATACAAAGCCGTCCTCTCAGATGCCGGAGTAAGGATGGCATGCATTCGAACGCGGAAAAGTAACGCAAATGTACGGGGACATGCTGCGTCGTCCGAAAAGGACGGGACCGGTCCGAAACGCGTTCACGGAGGCAGTAGCAGCACTTGGAGACAGGTTTTTACCTTAAGACTAATGAGACCCCCCCTTGTCACCAGGAACCATACACGAGTGAGCCACTGAAGAATGCCCCGGCGGAAGTATTCACGACCCAGAAAAGGGCGGCTATTGTGTATGGGGCTAGTATCTTTTCTTAGGGTTCGGAAATGCCGAAGGTCCATACAATGTAGTCTCTGCGACAAAGGGGAATCCCCTGAATCAGCCAAGAGCTGAAATGATGAACGAGTAGGACCTGGTCACTAACTGAAACGATTCAGTCCTGCTCGTGCCCGCTTTCTCATACTAGCTAATCGTCGATTCGGGCAGAGAGCCAGCGCCGGACGT'/>

    <sequence taxon='74' value='TTCCTCGGCAGTTGTCCCAGCACCAGACCCTCCGCCGGTCAGTGTTTCAAGTAAAGCCGAAGCCACGGCGCGAAGGGTGCGATTGGGGGATAGGGTTAGCACCTAAGCATGAGGGTACACCGCGCCGTAGCCCGTAATAACATCCTGTCGGCATACATTGAATATTTTTCAAGGCAGCCCCGGCAGCCTGAGGATCTGAGGTGGTCCAACCCGGTAGCACTTGTGGGTATGTATTATCTGTGGCGAATACGCGGAACATTTGAGCCGGCGCTCTACTTCACTCTCGTCAAGGTGTCCATATAAACACGCGCCCTGGCGTGCATTTGCGGCTATTTTGTGACCGCTGTCGTGCATTCGATGGATGAGTTACAGTAGCAGAATAAGGACATGATTGCCAATCCCCGCTGGGGCGCCCAATCAATCTATCCGTGCCACAGCAGCCTCAACTCCCCGGTCATCAGGGTCCCGCCGGATGAGGGATCGTATGATGTGAACCGATGTGTACCTAGAGAGTTAAAAGTGTCAGCCACGCGGGTGATCATAATCCATGTCGAGTAGCACATTCTGAAAAATATTTTTGATCAACAGCCTCCGACGCGGAGGACTAACAAGACCGATACGATGCAGCCCACCATATAAGGTGGCTGTAGGCAAATTGTGAAAACTATTGGTGAGGACGTTCTGGACGTGTCTTCATCAGAGACAGAAGTACTCAAATTGGTCCGCGAGATCTGGCGCGGACAATAGACGGGGTGTGTCCCGATGCCACTCAGTGGAACTGTCTAGCAGGTTCCCTTACAAAGGTAAGCTGACTGCTACAGGCCAACTACGTTGTCCCCACTTCAAGCGGCGTTGGGGCAGTTGGCACGGTAGCCTTATTGGATGTAGTTTTTTGCACACTTCTCCGAGCAACCTTTCGGCAGATCGAACAAATCAGCATATGACTGAACCGGAGTCGCTCACTGTACCCACGTAGTTGCCATCATTTCATACCTATGGGCTACGTGGGCCATTAGAGACAAACGTCCCTGTAGTTTAATTAACGACCTGGGTCGGAGACTACGGTGACTCGGTACTTATAATTGGAACACGGTAAACCATGAGTGACTCATCTAATAACTACTTTAATATCTTTTTCAGCAGGTGCTTTAGATAAGCGCGCTCCCATATGCCCCAATCACCCATACACCGGCGGCGAAGTATTAATTCTATCCAAGTCACACTCTATAAAAACTACTTGGACCACCTGTGTCGTATAATATAGTGCGTTGTCTTATCGGTTTACGGCATCAAGCCGTGAAGTTTCAGCGTCCTAACACACTCCAATGCTATCAGGTCGACCGAGATTATTAAACAAGCCCCGTTGGGGCCTAAAAGTGATATACCTGACGCCAGGTCTAAGGGCCGGTTGACTGCATGGCGACGGGCCGAAAAAATGGGTTAACATACGGTTAGCCACTCCATCGCCCCTATTTGCTTGCCCACTTCCTTGCATGAGAGGAGATAGCTACCCGCAAAAATACCAAGCCGTCCTCTCAGATGCCGGAGTAAGGATGGCATGCATTCGAACGCGGAAAAGTAACGCAAATGTACGGGGACATGCTGCGTCGTCCGAAAAGGACGGGACCGGTCCGAAACGCGTTCACGGAGGCAGTAGCAGCACTTGGATACAGGTTTTTACCTTAAGACTAATGAGACCCCCCCTTGTCACCAGGAACCATACACGAGTGAGCCACTGAAGAATGCCCCGGCGGAAGTATTCACGACCCAGAAAAGGGCGGCTATTGTGTATGGGGCTAGTATCTTTTCTTAGGGTTCGGAAATGCCGAAGGTCCATACAATGTAGTCTCTGCGACAAAGGGGAATCCCCTGAATCAGCCAAGAGCTGAAATGATGAACGAGTAGGACCTGGTCACTAACTGAAACGATTCAGTCCTGCTCGTGCCCGCTTTCTCATACTAGCTAATCGTCGATTCGGGCAGAGAGCCAGCGCCGGACGT'/>

    <sequence taxon='45' value='TTCCTCGGCAGTTGTCCCAGCACCAGACCCCCCGCCGGTCAGTGTTTCAAGTAAAGCCGGAGCCACGGCGCGAAGGGTGCGACTGGGCGATAGGGTTAGCACCTAAGCATGAGGGTACACCGCGCTGTAGCCTGTAATAACATTCTGTCGGCATACATCGACTATTTTTCGAGGCAGCCCCGGCAGCCTGAGGATCTGAGGTGGTCCAACCCGATAGCACTTGCGGGTATGTATTATCTGTGGCGAATACGCGGAACATTTGAGCCGGCGCTCTACCTCACTCTCGTCAAAGTGTCTACATAAACACGCGCCCTGGCGTGCATTTGCGGCTACTTTGTGACCGCTGTCGTGCATTCGATGGATGAGTTACGGTAGCAGAATAAGGACATGATTGCCAATCCCCGCTGGGGCGCGCAATCAATCCATCCGTGCCACAGCAGCCTCAACTCCCCGGTCATCAGGGTCCCGACGGATGAGGGATCGTATGATGCGAACCGATGTGTACCCAGAGAGTTAAAAGTGTCAGCCACGCGGTTGATCATAATCCATGTCAGGTAGCACATTCTGAAAAATATTTTTGATCAACAGCCTCCGACGCGGAGGACTAACAAGACCGATACGATGCAGCCCACGATATAAGGTGGCTGTAGGCAAATTGTGAAAACTATTGGTGAGGACGTTCTGGACGTGTGTTCATCAGGGACAGAAGTACTCAAATTGGTCCGCGAGATCTGGCGCGAACAACAGACGGGGTGTGTCTCGATGCCACTCAGTGGAACTGTCTAGCAGGTTCCCTTACAAAGATAAGCTGACTGCTACAGGCCAACTACGTTGTCCCCACTTCAAGTGGCGTTGGAGCAGTTGGTACGGTAGCCTTATTGGATGTAGTTTTTTGCACACTTCTCCGAGCAACCTTTCGGCAGATCGAACAAATCAGCATATGACTGAACCGGAGTCGCCTACTGCACCCACGTAATTTTCATCATTTCATACCTATGGGCTACGTGGGCCATTAGGGACAAACGTCCCTGTAGTCTAATTAACAACCTGGGTCGGAGACTACGGTGACTTGGTACTCACAATTGGAACATGGTAAACCATGAGTGACTCATCTAATAACTACTTCAATATCTTTTTCAGCAGGTGCTTCAGATAAGCGCGCTCCCATATGCCCCAATCACCCATACACCGGCGGCGAAGCATTAACTCTATCCAAGTCACACTCTATAAAAACTACCTGGACCACCTGTGTCGTATAATATAGTGCGTTATCTTATCGGTTTACGGCATCAAGCCGTGAAGTTTCAGCATCCTAACATACTCCAATGCTATCAGGTCAACCGAGACTATTAAACAAGCCCCGTTGGGACCTAAAAGTGATATACCTGAAGCCAGGTCTAAGGGCCGGTTGACTGCATGGCGACGGGCCGAAAAAATGGGTTAACATACGGTTAGCCACTCCATCGCCCCTATTTGCTTGCCCACTTCCTTGCATGAGAGGAGATAGCTATCCGCAAAAATGCAAGGCCGTCCTCTCAGATGCCGGAGTAAGGATGGTATGCATTCGAACGCGGAAAAGTAACGCAAATGTACGGGGACATGCTGCGTCGTCCGAAAAGGACGGGACCGGTCCGAAACGCGTTCACGGAGGCAGTAGCAGCACTTGGAGACAGGTTTTTACCCCAAGACTAATGAGACCCCCTCTTGTCACCAGGAACCATACACGAGTGAGCCACTGAAGAATGCCCCGGCGGAAGTATTCACGACCCAGAGAAGGGCGGCAATTGTGTATGGGGGTAGTATATTTTCTTAGGGTTCGGAAATGCCGAAGGTCCATACAATGTAGTCTCTGCGACAAAGGGGAATCCCCTGAATCAACCAAGAGCTGAAATGATGAACGAGTAGGACCTGGTCACTAACTGACACGATTCAGTCCTGCTCGTGCCCGTTTCCTCATACTAGCTAATCGTCGATTCGGGAAGAGAGCCAGCGCCGGACGT'/>

    <sequence taxon='70' value='TTCCTCGGCAGTTGTCCCAGCACCAGACCCCCCGCCGGTCAGTGTTTCAAGTAAAGCCGGAGCCACGGCGCGAAGGGTGCGACTGGGCGATAGGGTTAGCACCTAAGCATGAGGGTACACCGCGCTGTAGCCTGTAATAACATTCTGTCGGCATACATCGACTATTTTTCGAGGCAGCCCCGGCAGCCTGAGGATCTGAGGTGGTCCAACCCGATAGCACTTGCGGGTATGTATTATCTGTGGCGAATACGCGGAACATTTGAGCCGGCGCTCTACCTCACTCTCGTCAAAGTGTCTACATAAACACGCGCCCTGGCGTGCATTTGCGGCTACTTTGTGACCGCTGTCGTGCATTCGATGGATGAGTTACGGTAGCAGAATAAGGACATGATTGCCAATCCCCGCTGGGGGGCGCAATCAATCCATCCGTGCCACAACAGCCTCAACTCCCCGGTCATCAGGGTCCCGACGGATGAGGGATCGTATGATGCGAACCGATGTGTACCCAGAGAGTTAAAAGTGTCAGCCACGCGGTTGATCATAATCCATGTCAGGTAGCACATTCTGAAAAATATTTTTGATCAACAGCCTCCGACGCGGAGGACTAACAAGACCGATACGATGCAGCCCACGATATAAGGTGGCTGTAGGCAAATTGTGAAAACTATTGGTGAGGACGTTCTGGACGTGTGTTCATCAGGGACAGAAGTACTCAAATTGGTCCGCGAGATCTGGCGCGAACAACAGACGGGGTGTGTCCCGATGCCACTCAGTGGAACTGTCTAGCAGGTTCCCTCACAAAGATAAGCTGACTGCTACAGGCCAACTACGTTGTCCCCACTTCAAGTGGCGTTGGAGCAGTTGGTACGGTAGCCTTATTGGATGTAGTTTTTTGCACACTTCTCCGAGCAACCTTTCGGCAGATCGAACAAATCAGCATATGACTGAACCGGAGTCGCCTACTGCACCCACGTAATTTTCATCATTTCATACCTATGGGCTACGTGGGCCATTAGGGACAAACGTCCCTGTAGTCTAATTAACAACCTGGGTCGGAGACTACGGTGACTTGGTACTTACAATTGGAACACGGTAAACCATGAGTGACTCATCTAATAACTACTTCAATATCTTTTTCAGCAGGTGCTTTAGATAAGCGCGCTCCCATATGCCCCAATCACCCATACACCGGCGGCGAAGCATTAACTCTATCCAAGTCACACTCTATAAAAACTACCTGGACCACCTGTGTCGTATAATATAGTGCGTTATCTTATCGGTTGACGGCATCAAGCCGTGAAGTTTCAGCGTCCTAACATACTCCAATGCTATCAGGTCAACCGAGACTATTAAACAAGCCCCGTTGGGACCTAAAAGTGATATACCTGAAGCCAGGTCTAAGGGCCGGCTGACTGCATGGCGACGGGTCGAAAAAATGGGTTAACATACGGTTAGCCACTCCATCGCCCCTATTTGCTTGCCCACTTCCTTGCATGAGAGGAGATAGCTATCCGCAAAAATGCAAGGCCGTCCTCTCAGATGCCGGAGTAAGGATGGTATGCATTCGAACGCGGAAAAGTAACGCAAATGTACGGGGACATGCTGCGTCGTCCGAAAAGGACGGGACCGGTCCGAAACGCGTTCACGGAGGTAGTAGCAGCACTTGGAGACAGGTTTTTACCCCAAGACTAATGAGACCCCCTCTTGTCACCAGGAACCATACACGAGTGAGCCACTGAAGAATGCCCCGGCGGAAGTATTCACGACCCAGAGAAGGGCGGCCATTGTGTATGGGGGTAGTATATCTTCTTAGGGTTCGGAAATGCCGAAGGTCCATACAATGTAGTCTCTGCGACAAAGGGGAATCCCCTGAATCAACCAAGAGCTGAAATGATGAACGAGTAGGACCTGGTCACTAACTGACACGATTCAGTCCTGCTCGTGCCCGTTTCCTCATACTAGCTAATCGTCGATTCGGGGAGAGAGCCAGCGCCGGACGT'/>

    <sequence taxon='39' value='TTCCTCGGCAGTTGTCCCAGCACCAGACCCTCCGCCAGTCAGTGTTTCAAGTAAAGCCGAAGCCACGGCGCGAAGGGTGCGACTGGGGAATAGGGTTAGCACCTAAGCATGAGGGTACACCGTGCCGTAGCCCGTAATAACATTCTGTCGGCATACATTGAATATTTTTCAAGGCAGCCCCGGCAGACTGAGGATCTGAGGTGGTCCAACCCGGTAGCACTTGCGGGTATGTGTTATCTGTGGCGAATACGCGGAGCATTTGAGCCGGCGCTCTACCTCACTCTCGTCAAAGTGTCCATATAAACACGCGCCCTGGCGTGCATTTGCGGCCACTTTGTGACCGCTGTCGTGCATTCGATGGATGAGTTACAATAGCAGAATAAAGACATGATTGCCAATCCCCGCTGGGGCGCGCAACCAATCCATCCGTGCCACAGTAGCCTCAACTCCCCGGTCATCAGGGTCCCGCCGGATGAGGGATCGTATGATGCGAACCGATGTGTACCTAGAGAGTTAAAAGTGTCAGCCACGCGGGTGATCATAATCCATGTCAGGTAGCACATTCTGAAAAATATTTTTGATCAACAGCCTCCGACGTGGAGGACTAACAAGACCGATACGATGCAGCCCACCATATAAGGTGGCTGTAGGCAAATTGTGAAAACTATTGGTGAGGACGTTCTGGACGTGTATTCATCAGAGACAGAAATACTCAAATTGGTCCGCGAGATCTGGCGCGGACAATAGACGGGGTGTGTCCCGATGCCACTCAGTGGAACTGTCTAGCAGGTTTCCCTACAAAGATAAGCTGACTGCTACAGGCCAACTACGTTGTCCCCACTTCAAGTGGCGTTGGAGCAGTTGGCACGGTAGCCTTATTGGGTGTAGTTTTTTGCACACTTCTCCGAGCAACCTTTCGGCAGATCGAACAAATCAGCATATGACTGAACCGGAGTCGCTCACTGCACCCACGTAGTTGCCATCATTTCATACTAATGGGCTACGTGGGCCATTAGGGACAAACGTCCCTGTAGTTTAATTAACAACCTGGGTCGGAGACTACGGTGACTTGGTACTTACAATTGGAACGCGGTAAACCATGAGTGCCTCATCTAATAACTACTTCAATATCTTTTTCAGCAGGTGCTTTAGATAAGCGCGCTCCCATATGCCCCAATCACCCGTACACCGGCGGCGAAGCATTAATTCTATCCAAGTCAAACTCTATAAAAACTACCTGGACCACCTGTGTCGTATAATATAGTACGTTATCTTATCGGTTTACGGCATCAAGCCGTGAAGTCTCAGCGTCCTAACATACTCCAATGCTATCAGGTCGACCGAGACTATTAAACAAGCCCCGTTGGGACCTAAAAGTGATACACCTGACGCCAGGTCTAAGGGCCGGTTGACTGCATGGCGACGGGCCGAAAAAATGGGTTAACATGCGGTCAGCCACTCCATCGCCCCTATTTGCTTGCCCACTTCCTTGCATGAGAGGAGATAGCTATCCGCAAAAATGCAAAGCCGTCCTCTCAGATGCCGGAGTAAGGATGGCATGCATTCGAACGCGGAAAAGTAACGCAAATGTACGGGGACATGTTGCGTCGTCCGAAAAGGACGGGACCGGTCCGAAACGCGTTCACGGAGGCAGTAGCAGCACTTGGAGACAGGTTTTTACCCTAAGACTAATGAGACCCCCCCTTGTCACCAGGAACCATACACGAGTGAGCCACTGAAGAATGCCCCGGCGGAAGTATTCACAACCCAGAAAAGGGCGGCTATTGTGTATGGGGGTAGTATCTTTTCTTAGGGTTCGGAAATGCCGAAGGTTCATACAATGTAGTCTCTGCGACAAAGGGGAATCCCCTGAATCAACCAAGAGCTGAAATGATGAACGAGTAGGACCTGGTCACTAACTGACACGATTCAGTCCTGCTCGTGCCCGCTTCCTCATACTAGCTAATCGTCGATTCGGGAAGAGAGCCAGCGCCGGACGT'/>

    <sequence taxon='54' value='TTCCTCGGCAGTTGTCCCAGCACCAGACCCTCCGCCGGTCAGTGTTTCAAGTAAAGCCGAAGCCACGGCGCGAAGGGTGCGGCTGGGGAATAGGGTTAGCACCTAAGCATGAGGGTACACCGCGCCGTAGCCCGTAATAACATTCTGTCGGCACACATTGAATATTTTTCAAGGCAGCCCCAGCAGACTGAGGATCTGAGGTGGTCCAACCCGGTAGCACTTGCGGGTATGTGTTATCTGTGGCGAATACGCGGAGCATTTGAGCCGGCGCTCTACCTCACTCTTGTCAAAGTGTCCATATAAACACGCGCCCTGGCGTGCATTTGCGGCCACTTTGTGACCGCTGTCGTGCATTCGATGGATGAGTTACAGTAGCAGAATAAAGACATGATTGCCAATCCCCGCTGGGGCGCGCAATCAATCCATCCGTGCCACAGTAGCCTCAACTCCCCGGTCATCAGGTTCCCGCCGGATGAGGGATCGTATGATGCGAACCGATGTGTACCTAGAGAGTTAAAAGTGTCAGCCACGCGGGTGATCATAATCCATGTCAGGTAGCACATTCTGAAAAATATTTTTGATCAACAGCCTCCGACGTGGAGGACTAACAAGACCGATACGATGCAGCCCACCATACAAGGTGGCTGTAGGCAAATTGTGAAAACTATTGGTGAGGACGTTCTGGACGTGTATTCATCAGAGACAGAAATACTCAAATTGGTCCGCGAGATCTGGCGCGGACAATAGACGGGGTGTGTCCCGATGCCACTCAGTGGAACTGTCTAGCAGGTTCCCCTACAAAGATAAGCTGACTGCTACAGGCCAACTACGTTGTCCCCACTTCAAGTGGCGTTGGAGCAGTTGGCACGGTGGCCTTATTGGGTGTAGTTTTTTGCACACTTATCCGAGCAACCTTTCGGCAGATCGAACAAATCAGCATATGACTGAACCGGAGTCGCTCACCGCACCCACGTAGTTGCCATCATTTCACACTAATGGGCTACGTGGGCCATTAGGGACAAACGTCCCTGTAGTTTAATTAACAACCTGGGTCGGAGACTACGGTGACTTGGTACTTACAATTGGAACACGGTAAACCATGAGTGCCTCATCTAATAACTACTTCAATATCTTTTTCAGCAGGTGCTTTAGATAAGCGCGCTCCCATATGCCCCAATCACCCGTACACCGGCGGCGAAGCATTAATTCTATCCAAGTCACACTCTATAAAAACTACCTGGACCACCTGTGTCGTATAATATAGTACGTTATCTTATCGGTTTACGGCATCAAGCCGTGAAGTCTCAGCGTCCTAACATACTCCAATGCTATCAGTTCGACCGCGACTATTAAACAAGCCCCGTTGGGACCTAAAAGTGATACACCTGACGCCAGGTCTAAGGGCCGGTTGACTGCATGGCGACGGGCCGAAAAAATGGGTTAACATACGGTCAGCCACTCCATCGCCCCTATTTGCTTGCCCACTTCCTTGCATGAGAGGAGATAGCTATCCGCAAAAATGCAAAGCCGTCCTCTCAGATGCCGGAGTAAGGATGGCATGCATTCGAACGCGGAAAAGTAACGCAAATGTACGGGGACATGTTGCGTCGTCCGAAAAGGACGGGACCGGTCCGAAACGCGTTCACGGAGGCAGTAGCAGCACTTGGAGACAGGTTTTTACCCTAAGACTAATGAGACCCCCCCTTGTCACCAGGAACCATACACGAGTGAGCCACTGAAGAATGCCCCGGCGGAAGTATTCACAACCCAGAAAAGGGCGGCTATTGTGTATGGGGGTAGTATCTTTTCTTAGGGTTCGGAAATGCCGAAGGTTCATACAATGTAGTCTCTGCGACAAAGGGGAATCCCCTGAATCAACCAAGAGCTGAAATGATGAACGAGTAGGACCTGGTCACTAACTGACACGATTCAGTCCTGCTCGTGCCCGCTTCCTCATACTAGCTAATCGTCGATTCGGGAAGAGAGCCAGCGCCGGACGT'/>

    <sequence taxon='85' value='TCCCTCGGCAGTTGTCCCAGCACCAGACCCTCCGCCGGTCAGTGTTTCAAGTAAAGCCGAAGCCACGGCGCGAAGGGTGCGACTGGGGAATAGGGTTAGCACCTAAGCATGAGGGTACACAGCGCCGTAGCCCGTAATAACATTCTGTCGGCATGCATTGAATATTTTTCAAGGCAGCCCCGGCAGACTGAGGATCTGAGGTGGTCCAACCCGGTAGCACTTGCGGGTATGTATTATCTGTGGCGAATACGCGGAACATTTGAGCCGGCGCTCTACCTCACTCTCGTCAAAGTGTCCATATAAACACGCGCCCTGGCGTGCATTTGCGGCCACTTTGTGACTGCTGTCGTGCATTCGATGGATGAGTTACAGTAGCAGAATAAAGACGTGATTGCCAATCCCCACTGGGGCGCGCAATCAATCCATCCGTGCCACAGTAGCCTCAACTCCCCGGTCATCAGGGTCCCGCCGGATGAGGGATCGTATGATGCGAACCGATGTGTACCTAGAGAGTTAAAAGTGTCAGCCACGCGGATGATCATAATCCATGTCAGGTAGCACATTCTGAAAAATATTTTTGATCAACAGCCTCCGACGTGGAGGACTAACAAGACCGATACGATGCAGCCCACCATATAAGGGGGCAGTAGGCAAATTGTGAAAACTATTGGTGAGGACGTTCTGGACGTGTATTCATCAGAGACAGAAATACTCAAATTGGTCCGCGAGATCTGGCGCGGACAATAGACGGGGTGTGTCCCGATGCCACTCAGTGGAACTGTCTAGCAGGTTCCCCTACAAAGATAAGCTGACTGCTACAGGCCAACTACGTTGTCCCCACTTCAAGTGGCGTTGGAGCAGTTGGCACGGTAGCCTTATTGGGTGTAGTTTTTTGCACACTTCTCCGAGCAACCTTTCGGCAGATCGAACAAATCAGCATATGACTGAACCGGAGTCGCTCACTGCACCCACGTAGTTGCCATCATTTCATACTAATGGGCTACGTGGGCCATTAGGGACAAACGTCCCTGTAGTTTAATTAACAACCTGGGTCGGAGACTACGGTGCCTTGGTACTTACAATTGGAACACGGTAAACCATGAGTGTCTCATCTAATAACTACTTCAATATCTTTTTCAGCAGGTGCTTTAGATAAGCGCGCTCCCATATGCCCCAATCACCCGTACACCGGCGGCGAAGCATTAATTCTATCCAAGTCACACTCTATAAAAACTACCTGGACCACCTGTGTCGTATAATATAGTACGTTATCTTATCGGTTTACGGCATCAAGCCGTGAAGTCTCAGCGTCCTAACATACTCCAATGCTATCAAGTCGACCGCGACTATTAGACAAGCCCCGTTGGGACCTAAAAGTGATATACCTGACGCCAGGTCTAAGGGCCGGTTGACTGCATGGCGACGGGCCGAAAAAATGGGTTAACATACGGTCAGCCACTCCATCGCCCCTATTTGCTTGCCCACTTCCTTGCATGAGAGGAGATAGCTATCCGCAAAAATGCAAAGCCGTCCTCTCAGATGCCGGAGTAAGGATGGCATGCATCTGAACGCGGAAAAGTAACGCAAATGTACGGGGACATGCTGCGTCGTCCGAAAAGGACGGGACCGGTCCGAAACGCGTTCACGGAGGCAGTAGCAGCACTTGGAGACAGGTTTTTACCCTAAGACTGATGAGACCCCCCCTTGTCACCAGGAACCATACACGAGTGAGCCACTGAAGAATGCCCCGGCGGAAGTATTCACAACCCAGAAAAGGGCGGCTATTGTGTATGGGGGTAGTATCTTTTCTTAGGGTTCGGAAATGCCGAAGGTTCATACAATGTAGTCTCTGTGACAAAGGGGAATCCCCTGAATCAACCAAGAGCTGAAATGATGAACGAGTAGGACCTGGTCACTAACTGACACGATTCAATCCTGCTCGTGCCCGCTTCCTCATACTAGCTAATCGTCGATTCGGGAAGAGAGCCAGCGCCGGACGT'/>

    <sequence taxon='76' value='TTCCTCGGCAGTTGTCCCAGCACCAGACCCTCCGCCGGTCAGTGTTTCAAGTAAAGCCGAAGCCACGGCGCGAAGGGTGCGACTGGGGAATAAGGTTAGCACCTAAGCATGAGGGTACACCGCGCCGTAACCCGTAATAACATTCTGTCGGCATACATTGAATACTTTTCAAGGCAGCCCCGGCAGCCTGAGGATCTGAGGTGGTCCAACTCGGTAGCACTTGCGGGTATGTATTATCTGTGGCGAATACGCGGAACATTGGAGCCGGCGCTCTACCTCACTCTCGTCAAAGTGTCCATATAAACACGCGCCCTGGCGTGCATTTGCGGCTACTTTGTGACCGCTGTCGTGCATTCGATGGATGAGTTACAGTAGCAGAATAAAGACATGATTGCCAATCCCCGCTGGGGCGCGCAATCAATCCATCCGTGCCACAGCAGCCTCGACTCCCCGGTCATCAGGGTCCCGTCGGATGAGGGATCGTACGATGCGAACCGATGTGTGCCTAGAGAGTTAAAAGTGTCAGCCACGCGGGTGATCATAATCCATGTCAGGTAGCACATTCTGAAAAATATTTTTGATCAACAGCCTCCGACGCGGAGGACTAACAAGACCGATACGATGCAGCCCGCCATACAAGGTGGCTGTAGGCAAATTGCGCAAACTATTGGTGAGGACGTTCTGGACGTGTATTCATCAGAGACAGAAGTACTCAAATTGGTCCGCGAGATCTGGCGCGGACAATAGACGGGGTGTGTCCCGATGCCACTCAGTGGAACTGTCTAGCAGGTTCCCCTACAAAGATAAGCTGACTGCTACAGGCCAACTACGTTGTCCCCACTTCAAGTGGCGTTGGAGCAGTTGGCACGGTAGCCTTATTGGGTGTAGTTTTTTGCACACTTCTCCGAGCAACCTTTCGGCAGATCGAACAAATCAGGATATGACTGAACCGGAGTCGCTCACTGCACCCACGTAGTTGCCATCATTTCATACCTATGGGCTACGTGGGCCATTAGGGACAAACGTCCCTGTAGTTTAATTAACAACCTGGGTCGGAGACTACGGTGACTTGGTACTTACAATTGGAACACGGTAAACCATGAGTGACTCATCTAATAACTACTTCAATATCTTTTTCAGCAGGTGCTTTAGATAAGCGCGCTCCCATATGCCCCAATCACCCACACACCGGCGGCGAAGCATTAATTCTATCCAAGTCACACTCTATAAAAACTACCTGGACCACCTGTGTCGTATAATATAGTGCGTTATCTTATCGGTTTAGGGCATCAAGCCGTGAAGTCTCAGCGTCCTAACATACTCCAATGCTATCAGGTCGACCGCGCCTATTAAACAAGCCCCGTCGGGACCTAAAAGTGATATACCTGACGCCAGGTCTAAGGGCCGGTTGACTGCATGGCGACGGGCCGAAAAAATGGGTTAACATACGGTCAGCCACTCCATCGCCCCTATTTGCTTGCCCACTTCCTTGCATGAGAGGAGATAGCTATCCGCAAAAATGCAAAGCCGTCCTCTCAGATGCCGGAGTAAGGATGGCATGCATTCGAACGCGGAAAAGTAACGCAAATGTACGGGGACATGCTGCGTCGTCCGAAAAGGACGGGACCGGTCCGAAACGCGTTCACGGAGGCAGTAGCAGCACTTGGAGACAGGTTTTTACCCTAAGACTAATGAGACCCCCCCTTGTCACCAGGAACCATAAACGAGTGAGCCACTGAAGAATGCCCCGGCGGAAGTATTCACGACTCAGAAAAGGGCGGCTATTGTGTATGGGGGTAGTATCTTTCCTTAGGGTTCGGAAATGCCGAAGGTTCATACAATGTAGTCTCTGCGACAAAGGGGAATCCCCTGAATCAACCAAGAGCTGAAATGATGAACGAGTAGGACCTGGTCACTAACTGACACGATTCAGCCCTGCTCGTGCCCGTTTCCTCATACTAGCTAATCGTGGATTCGGGAAGAGAGCCAGCGCCGGACGT'/>

    <sequence taxon='34' value='TTCCTCGGCAGTTGTCCCAGCACCAGATCCTCCGCCGGTCAGTGTTTCAAGTAAAGCCCAAGCCACGGCGCGAAGGGTGCGACTGGGGGATAGGGTTAGCACCTAAGCATGAGGGTACACCGCGCCGTAGCCCGTAATAACATTCTGTCGGCATACATTGAATATTTTTCAAGGCAACCCCGGCAGCCTGAGGATCTGAGGTGGTCCAACCCGGTAGTACTTGCGGGTATGTATTGTCTGTGGCGAATACGCGGAACATTCGAGCCGGCGCTCTACCTCACTCTCGTCAAAGTGTCCATATAAACACGCGCCCTGGCGTGCATTTGCGGCTACTTTGTGACCGCTGTCGTGCATTCGATGGATGAGTTACAGTAGCAGAATAAGGACATGATTGCCAATCCCCGTTGGGGCGCGCAATCAATCCATCCGTGCCACAGCAGCCTCAACTCCCCGGTCATCAGGGTCCCGCCGGATGAGGGATCGTATGATGCGAGCCGATGTGTACCTAGAGAGTTAGAAGTGTCAGCTACGCGGGTGATCATAATCCATGTCAGATAGCACATTCTGAAAAATATTTTTGATCAACAGCCTCCGACGCGGAGGACTAACAAGATCGATACGACGCAGCCCACCATATCAGGTGGCTGTAGGCAAATTGTGAAAACTATTGGTGAGGACGTTCTGGACGTGTATTCATCAGAGACAGAAGTACTCAAATTGGTCCGCGAGATCTGGCGCGGACAATAGACGGGGTGTGTCCCGATGCCACTCAGTGGAACTGTCTAGCAGGTTCCCTTACAAATATAAGCTGACTGCTACAGGCCAACTACGTTGTCCCCACTTCAAGTGGCGTTGGAGCAGTTGGCACGGTAGACTTATTGGATGTAGTTTTTTGCACACTTCTCCGAGCAACCTTTCGGCAGATCGAACAAATCAGCATATGACTGAACCGGAGTCGCTCACTGCACCCACGTAGTTGCCATAATTTCATATCTATGGGCTACGTGGGCCATTAGGGACAAACGTCCCTGTAGTTTAATTAACAACCTGAGTCAGAGACTACGGTGACTTGGTACTTACAATTGGAACACGGTAAACCATGAGTGACTCATCTAATAACTACTTCAATATCTTTTCCAGCAGGTGCTTTAGATAAGCGCGCTCCCATATGCCCCAATCACCCATACACCGGCGGCGAAGCATTAATTCTATCTAAGTCACACTCTATAAAAACTACCTGGACCACCTGTGTCGTATAAAATAGTGCGTTATCTTATCGGTTTACGGCATCAAGCCGTGAAGTTTCAGCGTCCTAACATACTCCAATGCTATCAGGTCGACCGAGACTATTAAACAAGCCCCGTTGGGACCTAAAAGTGATATACCTGACGCCAGGTCTAAGGGCCGGTTGACTGCATGGCGACGGGCCGAAAAAATGGGTTAACATACGGTTAGCCACTCCATCGCCCCTATTTGCTTGCCCACTTCCTTGCATGAGAGGAGATAGCTATCCGCAAAAATGCAAAGCCGTCCTCTCAGATGCCGGAGTAAGGATGGCATGTATTCGAACGCGGAAGAGTAACGCAAATGTACGGGGACATGCTGCGTCGTCCGAAAAGGACGGGACCGGTCCGAAACGCGTTCACGGAGGCGGTAGCAGCACTTGGAGACAGGTTTTTACCCTAAGACTAATGAGACCCCCCCTTGTCACCAGGAACCATACACGAGTGAGCCACTGAAGAATGCCCCGGCGGAAGTATTCACGACCCAGAAAAGGGCGGCTATTGCGTATGGGGGTAGTATCTTTTCTTAGGGTTCGGAAATGCCGAAGGTCCATACAATGTAGTCTCTGCGACAAAGGGGAATCCCCTGAATCAACCAAGAGCTGAAATGATGAACGAGTAGGACCTGGTCACTAACTGACACGATTCAGTCCTGCTCGTGCCCGCTTCCTCATACTAGCTAATCGTCGATTTGGGAAGAGAGCCAGCGCCGGACGT'/>

    <sequence taxon='63' value='TTCCTCGGCAGTTGTCCCAGCACCAGACCCTCCGCCGGTCAGTGTTTCAAGTAAAGCCCAAGCCACGGCGCGAAGGGTGCGACTGGGGGATAGGGTTAGCACCTAAGCATGAGGGTACACCGCGCCGTAGCCCGTAATAACATTCTGTCGGCATACATTGAATATTTTTCAAGGCAACCCCGGCAGCCTGAGGATCTGAGGTGGTCCAACCCGGTAGTACTTGCGGGTATGTATTATCTGTGGCGAATACGCGGAACATTCGAGCCGGCGCTCTACCTCACTCTCGTCAAAGTGTCCATATAAACACGCGCCCTGGCGTGCATTTGCGGCTACTTTGTGACCGCTGTCGTGCATTCGATGGATGAGTTACAGTAGCAGAATAAGGACATGATTGCCAATCCCCGTTGGGGCGCGCAATCAATCCATCCGTGCCACAGCAGCCTCAACTCCCCGGTCATCAGGGTCCCGCCGGATGAGGGATCGTATGATGCGAACCGATGTGTACCTAGAGAGTTAGAAGTGTCAGCTACGCGGGTGATCATAATCCATGTCAGGTAGCACATTCTGAAAAATATTTTTGATCAACAGCCTCCGACGCGGAGGACTAACAAGACCGATACGATGCAGCCCACCATATAAGGTGGCTGTAGGCAAATTGTGAAAACTATTGGCGAGGACGTTCTGGACGTGTATTCATCAGAGACAGAAGTACTCAAATTGGTCCGCGAGATCTGGCGCGGATAATAGACGGGGTGTGTCCCGATGCCACTCAGTGGAACTGTCTAGCAGGTTCCCTTACAAATATAAGCTGACTGCTACAGGCCAACTACGTTGTCCCCACTTCAAGTGGCGTTGGAGCAGTTGGCACGGTAGCCTTATTGGATGTAGTTTTTTGCACACTTCTCCGAGCAACCTTTCGGTAGATCGAACAAATCAGCATATGACTGAACCGGAGTCGCTCACTGCACCCACGTAGTTGCCATAATTTCATACCTATGGGCTACGTGGGCCATTAGGGACAAACGTCCCTGTAGTTTAATTAACAACCTGAGTCAGAGACTACGGTGACTTGGTACTTACAATTGGAACACGGTAAACCATGAGTGACTCATCTAATAACTACTTCAATATCTTTTCCAGCAGGTGCTTTAGATAAGCGCGCTCCCATATGCCCCAATCACCCATACACCGGCGGCGAAGCATTAATTCTATCCAAGTCACACTCTATAAAAACTACCTGGACCACCTGTGTCGTATAAAATAGTGCGTTATCTTATCGGTTTACGGCATCAAGCCGTGAAGTTTCAGCGTCCTAACATACTCCAATGCTATCAGGTCGACCGAGACTATTAAACAAGCCCCGTTGGGACCTAAAAGTGATATACCTGACGCCAGGTCTAAGGGCCGGTTGACTGCATGGCGACGGGCCGAAAAAATGGGTTAACATACGGTTAGCCACTCCATCGCCCCTATTTGCTTGCCCACTTCCTTGCATGAGAGGAGATAGCTATCCGCAAAAATGCAAAGCCGTCCTCTCAGATGCCGGAGTAAGGATGGCATGTATTCGAACGCGGAAGAGTAACGCAAATGTACGGGGACATGCTGCGTCGTCCGAAAAGGACGGGACCGGTCCGAAACGCGTTCACGGAGGCAGTAGCAGCACTTGGAGACAGGTTTTTACCCTAAGACTAATGAGACCCCCCCTTGTCACCAGGAACCATACACGAGTGAGCCACTGAAGAATGCCCCGGCGGAAGTATTCACGACCCAGAAAAGGGCGGCTATTGTGTATGGGGGTAGTATCTTTTCTTAGGGTTCGGAAATGCCGAAGGTCCATACAATGTAGTCTCTGCGACAAAGGGGAATCCCCTGAATCAACCAAGAGCTGAAATGATGAACGAGTAGGACCTGGTCACTAACTGACACGATTCAGTCCTGCTCGTGCCCGCTTCCTCATACTAGCCAATCGTCGATTTGGGAAGAGAGCCAGCGCCGGACGT'/>

    <sequence taxon='82' value='TTCCTCGGCAGTTGTCCCAGCACCAGACCCTCCGCCGGTCAGTGTTTCAAGTAAAGCCCAAGCCACGGCGCGAAGGGTGCGACTGGGGGATAGGGTTAGCACCTAAGCATGAGGGTACACCGCGCCGTAGCCCGTAATAACATTCTGTCGGCATACATTGAATATTTTTCAAGGCAACCCCGGCAGCCTGAGGATCTGAGGTGGTCCAACCCGGTAGTACTTGCGGGTATGTATTATCTGTGGCGAATGAGCGGAACATTCGAGCCGGCGCTCTACCTCACTCTCGTCAAAGTGTCCATATAAACACGCGCCCTGGCGTGCATTTGCGGCTACTTTGTGACCGCTGTCGTGCATTCGATGGATGAGTTACAGTAGCAGAATAAGGACATGATTGCCAATCACCGTTGGGGCGCGCAATCAATCCATCCGTGCCACAGCAGCCTCAACTCCCCGGTCATCAGGGTCCCGCCGGATGAGGGATCGTATGATGCGAACCGATGTGTACCTAGAGAGTTAGAAGTGTCAGCTACGCGGGTGATCATAATCCATGTCAGGTAGCACATTCTGAAAAATGTTTTTGATCAACAGCCTCCGACGCGGAGGACTAACAAGACCGATACGATGCAGCCCACCATATAAGGTGGCTGTAGGCAAATTGTGAAAACTATTGGTGAGGATGTTCTGGACGTGTATTCATCAGAGACAGAAGTACTCAAATTGGTCCGCGAGATCTGGCGCGGACAATAGACGGGGTGTGTCCCGATGCCACTCAGTGGAACTGTCTAGCAGGTTCCCTTACAAATATAAGCTGACTGCTACAGGCCAACTACGTTGTCCCCATTTCAAGTGGCGTTGGAGCAGTTGGCACGGTAGCCTTATTGGATGTAGTTTTTTGCACACTTCTCCGAGCAACCTTTCGGCAGATCGAACAAATCAGCATATGACTGAACCGGAGTCGCTCACTGCACCCACGTAGTTGCCATAATTTCATACCTATGGGCTACGTGGGCCATTAGGGACAAACGTCCCTGTAGCTTAATTAACAACCTGAGTCAGAGACTACGGTGACTTGGTACTTACAATTGGAACACGGTAAACCATGAGTGACTCATCTAATAACTACTTCAATATCTTTTCCAGCAGGTGCTTTAGATAAGCGCGCTCCCACATGCCCCAATCACCCATACACCGGCGGCGAAGCATTAATTCTATCCAAGTCACACTCTATAAAAACTACCTGGACCACCTGTGTCGTATAAAATAGTGCGTTATCTTATCGGTTTACGGCATCAAGCCGTAAAGTTTCAGCGTCCTAACATACTCCAATGCTATCAGGTCGACCGAGACTATTAAACAAGCCCCGTTGGGACCTAAAAGTGATATACCTGACGCCAGGTCTAAGGGCCGGTTGACTGCATGGCGACGGGCCGAAAAAATGGGTTAACATACGGTTAGCCACTCCATCGCCCCTATTTGCTTGCCCACTTCCTTGCATGAGAGGAGATAGCTATCCGCAAAAATGCAAAGCCGTCCTCTCAGATGCCGGAGTAAGGATGGCATGTATTCGAACGCGGAAGAGTAACGCAAATGTACGGGGACATGCTGCGTCGTCCGAAAAGGACGGGACCGGTCCGAAACGCGTTCACGGAGGCAGTAGCAGCACTTGGAGACAGGTTTTTACCCTAAGACTAATGAGACCCCCCCTTGTCACCAGGAACCATACACGAGTGAGCCACTGAAGAATGCCCCGGCGGAAGTATTCACGACCCAGAAAAGGGCGGCTATTGTGTATGGGGGTAGTATCTTTTCTTAGGGTTCGGAAATGCCGAAGGTCCATACAATGTAGTCTCTGCGACAAAGGGGAATCCCCTGAATCAACCAAGAGCTGAAATGATGAACGAGTAGGACCTGGTCACTAACTGACACGATTCAGTCCTGCTCGTGCCCGCTTCCTCATACTAGCTAATCGTCGATTTGGGAAGAGAGCCAGCGCCGGACGT'/>

    <sequence taxon='11' value='TTCCTCGGCAGTTGTCCCAGCACCAGACCCTCCGCCGGTCAGTGTTTCAAGTAAAGCCGAAGCCACGGCGCGAAGGGTGCGACTGGGGGATAGGGTTAGCACCTGAGCATAAGGGTACACCGCGCCGTAGCCCGTAATAACATTCTGTCGGCATACATTGAATATTTTTCAAGGCAGCCCCGGCAGCCTGAGGATCTGAGGTGGTCCAACCCGGTAGCACTTGCGGGTATGTATTATCTGTGGCGAATACGCGGAATATTTGAGCCGGCGCTCTACCTCACTCTCGTCAAAGTGTCCATATAAACACGCGCCCTGGCGTGCATTTGCGGCTACTTTGTGACCGCTGTCGTGCATTCGATGGATGAGTTACAGTAGCAGAATAAGGACATGATTGCCAATCCCCGCTGGGGCGCGCAATCAATCCATCCGTGCCACAGCAGCCTCAACTCCCCGGTCATCAGGGTCCCGCCGGATGAGGGATCGTATGATGCGAACCGATGTGTACTTAGAGAGTTAAAAGTGTCAGCTACGCGGGTGATCATAATCCATGTCAGGTAGCACATTCTGAAAAATATTTTTGATCAACAGCCTCCGACGCGGAGGACTAACAAGACCGATACGATGCGGCCCACCATATAAGGTGGCTGTGGGCAAATTGTGAAAACTATTGGTGAGGACGTTCTGGACGTGTATTCATCAGAGACAGAAGTACTCAAATTGGTCCGCGAGATCTGGCGCGGACAATAGACGGGGTGTGTCCCGATGCCACTCAGTGGAACTGTCTAGCAGGTTCCCTTACAACGATAAGCTGACTGCTACAGGCCAACTACGTTGTCCCCACTTCAAGTGGCGTTGGAGCAGTTGGCACGGTAGCCTTATTGGATGTAGTTTTTTGCACACTTCTTCGAGCAACCTTTCGGCAGATCGAACAAATCAGAATATGACTGAACCGGAGTCGCTCACTGCACCCACGTAGTTGCCATCATTTCATACCTATGGGCTACGTGGGCCATTAGGGACAAACGTTCCTGTAGTTTAATTAACAACCTGGGTCGGAGACTACGATGACTTGGTACTTACAATTGGAACACGGTAAACCATGAGTGACTCATCTAATAACTACTTCAATACCTTTTTCAGCAGGTGCTTTAGATAAGCGCGCTCCCATATGCCCCAATCACCCATACACCGGCGGCGAAGTATTAATTCTATCCAGGTCACACTCTATAAAAACTACCTGGACCACCTGTGTCGTATAAAATAGTGCGTTATCTTATAGGTTTACGGCATCAAGCCGTGAAGCTTCAGCGTCCTAACATACTCCAATGCTATCAGGTCGACCGGGACTATTAAACAAGCCCCGTTGGGACCTAAAAGTGATATACCTGACGCCAGGTCTAAGGGCCGGTTGACTGCATGGCGACGGGCCGAAAAAATGGGTTAACATACGGTTAGCCACTCCATCGCCCTTATTTGCTTGCCCACTTCCTTGCATGAGAGGAGATAGCTATCCGCAAAAATGCAAAGCCGTCCTCTCAGATGCCGGAGTAAGGATGGCATGCATTCGAACGCGGAAAAGTAACGCAAATGTACGGGGACATGCTGCGTCGTCCGAAAAGGACGGGACCGGTCCGAAACGCGTTCACGGAGGCAGTAGCAGCACTTGGAGACAGGTTTTTACCCTAAGACTAATGAGACCCCCCCTTGTCACCAGGAACCATACACGAGTGAGCTACTGAAGAATGCCCCGGCGGAAGTATTCACGACCCAGAAAAGGGCGGCTATTGTGTATGGGGGTAGTATCTTTTCTTAGGGTTCGGAAATGCCGAAGGTCCATACAATGTAGTCTCTGCGACAAAGGGGAATCCCCTGAATCAACCAAGAGCTGAAATGATGAACGAGTAGGACCTGGTCACTAACTGACACGATTCAGTCCTGCTCGTGCCCGCTTCCTCATACTAGCTAATCGTCGATTCGGGAAGAGAGCCAGCGCCGGACGT'/>

    <sequence taxon='51' value='TTCCTCGGCAGTTGTCCCAGCACCAGACCCTCCGCCAGTCAGTGTTTCAAGTATAGCCGAAGCCACGGCGCGAAGGGTGCGACTGGGGGATAGGGTTAGCACCTGAGCATAAGGGTACACCGCGCCGTAGCCCGTAATAACATTCTGTCGGCATACATTGAATATTTTTCAAGGCAGCCCCGGCAGTCTGAGGATCTGAGGTGGTCCAACCCGGTAGCACTTGCGGGTATGTATTATCTGTGGCGAATTCGCGGAATATTTGAGCCGGCGCTCTACCTCACTCTCGTCAAAGTGTCCATATAAACACGCACCCTGGCGTGCATTTGCGGCTACTTTGTGACCGCTGTCGTGCATTCGATGGATGAGTTACAGTAGCAGAATAAGGACATGATTGCCAATCCCCGCTGGGGCGCGCAATCAATCCATCCGTGCCACAGCAGCCTCAACTCCCCGGTCATCAGGGTCCCGCCGGATGAGGGATCGTATGATGCGAACCGATGTGTACCTAGAGAGCTAAAAGTGTCAGCTACGCGGGTGATCATAATCCATGTCAGGTAGCACATTCTGAAAAATATTTTTGATCAACAGCCTCCGACGCGGAGGACTAACAAGACCAATACGATGCGGCCCACCATATAAGGTGGCTGTGGGCAAATCGTGAAAACTATTGGTGAGGATGTTCTGGACGTGTATTCATCAGAGACAGAAGTACTCAAATTGGTCCGCGAGATCTGGCGCGGACAATAGACGGGGTGTGTCCCGATGCCACTCAGTGGAACTGTCTCGCAGGTTCCCTTACAACGATAAGCTGACTGCTACAGGCCAACTACGTTGTCCCCACTTCAAGTGGCGTTGGAGCAGTTGGCACGGTAGCCTTATTGGATGTAGTTTTTTGCACACTTCTTCGTGCAACCTTTCGGCAGATCGAACAAATCAGAATATGACTGAACCGGAGTCGCTCACTGCACCTACGTAGTTGCCATCATTTCATACCTATGGGCTACGTGAGCCATTAGGGACAAACATTCCTGTAGTTTAATTAACAACCTGGGTCGGAGACTACGATGACTTGGTACTTACAATTGGAACACGGTAAACCATGAGTGACTCATCTAATAACTACTTCAATACCTTTCTCAGCAGGTGCTTTAGATAAGCGCGCTCCCATATGCCCCAATCACCCATACACCGGCGGCGAAGTATTAATTCTATCCAGGCCACACTCTATAAAAACTACCTGGACCACCTGTGTCGTATAAAATAGTGCGTTATCTTATAGGTTTACGGCATCAAGCCGTGAAGCTTCAGCGTCCTAACATACTCCAATGCTATCAGGTCGACCGGGACTATTAAACAAGCCCCGTTGGGACCTAAAAGTGATATACCTGACGCCAGGTCTAAGGGCCGGTTGACCGCATGGCGACGGGCCGAAAAAATGGGTTAACATACGGTTAGCCACTCCATCGCCCTTATTTGCTTGCCCACTTCCTTGCATGAGAGGAGATAGCTATCCGCAAAAATGCAAAGCCGTCCTCTCAGATGCCGGAGTAAGGATGGCATGCATTCGAACGCGGAAAAGTAACGCAAATGTACGGGGACATGCTACGTCGTCCGAAAAGGACGGAACCGGTCCGAAACGCGTTCACGGAGGCAGTAGCAGCACTTGGAGACAGGTTTTTATCCTAAGACTAATGAGACCCCCCCTTGTCACCAGGAACCATACACGAGTGAGCTACTGAAGAATGCCCCGGCGGAAGTATTCACGACCCAGAAAAGGGCGGCTATTGTGTATGGGGGTAGTATCTTTTCTTAGGGTTCGGAAATGCCGAAGGTCCATACAATGTAGTCTCTGCGACAAAGGGGAATCCCCTGAATCAACCAAGAGCTGAAATGATGAACGAGTTGGACCTGGTCACTAACTGACACGATTCAGTCCTGCTCGTGCCCGCTTCCTCATACTAGCTAATCGTCGATTCGGGAAGAGAGCCAGCGCCGGACGT'/>

    <sequence taxon='69' value='TTCCTCGGCAGTTGTCCCAGCACCAGACCCTCCGCCAGTCAGTGTTTCAAGTATAGCCGAAGCCACGGCGCGAAGGGTGCGACTGGGGGATAGGGTTAGCACCTGAGCATAAGGGTACACCGCGCCGTAGCCCGTAATAACATTCTGTCGGCATACATTGAATATTTTTCAAGGCAGCCCCGGCAGTCTGAGGATCTGAGGTGGTCCAACCCGGTAGCACTTGCGGGTATGTATTATCTGTGGCGGATTCGCGGAATATTTGAGCCGGCGCTCTACCTCACTCTCGTCAAAGTGTCCATATAAACACGCACCCTGGCGTGCATTTGCGGCTACTTTGTGACCGCTGTCGTGCATTCGATGGATGAGTTACAGTAGCAGAATAAGGACATGATTGCCAATCCCCGCTGGGGCGCGCAATCAATCCATCCGTGCCACAGCAGCCTCAACTCCCCGGTCATCAGGGTCCCGCCGGATGAGGGATCGTATGATGCGAACCGATGTGTACCTAGAGAGCTAAAAGTGTCAGCTACGCGGGTGATCATAATCCATGTCAGGTAGCACATTCTGAAAAATATTTTTGATCAACAGCCTCCGACGCGGAGGACTAACAAGACCAATACGATGCGGCCCACCATATAAGGTGGCTGTGGGCAAATCGTGAAAACTATTGGTGAGGATGTTCTAGACGTGTATTCATCAGAGACAGAAGTACTCAAATTGGTCCGCGAGATCTGGCGCGGACAATAGACGGGGTGTGTCCCGATGCCACTCAGTGGAACTGTCTCGCAGGTTCCCTTACAACGATAAGCTGACTGCTACAGGCCAACTACGTTGTCCCCACTTCAAGTGGCGTTGGAGCAGTTGGCACGGTAGCCTTATTGGATGTAGTTTTTTGCACACTTCTTCGTGCAACCTTTCGGCAGATCGAACAAATCAGAATATGACTGAACCGGAGTCGCTCACTGCACCTACGTAGTTGCCATCATTTCATACCTATGGGCTACGTGAGCCATTAGGGACAAACATTCCTGTAGTTTAATTAACAACCTGGGTCGGAGACTACGATGACTTGGTACTTACAATTGGAACACGGTAAACCATGAGTGACTCATCTAATAACTACTTCAATACCTTTCTCAGCAGGTGCTTTAGATAAGCGCGCTCCCATATGCCCCAATCACCCATACACCGGCGGCGAAGTATTAATTCTATCCAGGCCACACTCTATAAAAACTACCTGGACCACCTGTGTCGTATAAAATAGTGCGTTATCTTATAGGTTTACGGCATCAAGCCGTGAAGCTTCAGCGTCCTAACATACTCCAATGCTATCAGGTCGACCGGGACTATTAAACAAGCCCCGTTGGGACCTAAAAGTGATATACCTGACGCCAGGTCTAAGGGCCGGTTGACCGCATGGCGACGGGCCGAAAAAATGGGTTAACATACGGTTAGCCACTCCATCGCCCTTATTTGCTTGCCCACTTCCTTGCATGAGAGGAGATAGCTATCCGCAAAAATGCAAAGCCGTCCTCTCAGATGCCGGAGTAAGGATGGCATGCATTCGAACGCGGAAAAGTAACGCAAATGTACGGGGACATGCTACGTCGTCCGAAAAGGACGGAACCGGTCCGAAACGCGTTCACGGAGGCAGTAGCAGCACTTGGAGACAGGTTTTTATCCTAAGACTAATGAGACCCCCCCTTGTCACCAGGAACCATACACGAGTGAGCTACTGAAGAATGCCCCGGCGGAAGTATTCACGACCCAGAAAAGGGCGGCTATTGTGTATGGGGGTAGTATCTTTTCTTAGGGTTCGGAAATGCCGAAGGTCCATACAATGTAGTCTCTGCGACAAAGGGGAATCCCCTGAATCAACCAAGAGCTGAAATGATGAACGAGTTGGACCTGGTCACTAACTGACACGATTCAGTCCTGCTCGTGCCCGCTTTCTCATACTAGCTAATCGTCGATTCGGGAAGAGAGCCAGCGCCGGACGT'/>

    <sequence taxon='67' value='TTCCTCGGCAGTTGTCCCAGCACCAGACCCTCCGCCAGTCAGTGTTTCAAGTATAGCCGAAGCCACGGCGCGAAGGGTGCGACTGGGGGATAGGGTTAGCACCTGAGCATAAGGGTACACCGCGCCGTAGCCCGTAATAACATTCTGTCGGCATACATTGAATATTTTTCAAGGCAGCCCCGGCAGTCTGAGGATCTGAGGTGGTCCAACCCGGTAGCACTTGCGGGTATGTATTATCTGTGGCGAATTCGCGGAATATTTGAGCCGGCGCTCTACCTCACTCTCGTCAAAGTGTCCATATAAACACGCACCCTGGCGTGCGTTTGCGGCTACTTTGTGACCGCTGTCGTGCATTCGATGGATGAGTTACAGTAGCAGAATAAGGACATGATTGCCAATCCCCGCTGGGGCGCGCAATCAATCCATCCGTGCCACAGCAGCCTCAACTCCCCGGTCATCAGGGTCCCGCCGGATGAGGGATCGTATGATGCGAACCGATGTGTACCTAGAGAGCTAAAAGTGTCAGCTACGCGGGTGATCATAATCCATGTCAGGTAGCACATTCTGAAAAATATTTTTGACCAACAGCCTCCGACGCGGAGGACTAACAAGACCAATACGATGCGGCCCACCATATAAGGTGGCTGTGGGCAAATCGTGAAAACTATTGGTGAGGATGTTCTGGACGTGTATTCATCAGAGACAGAAGTACTCAAATTGGTCCGCGAGATCTGGCGCGGACAATAGACGGGGTGTGTCCCGATGCCACTCAGTGGAACTGTCTTGCAGGTTCCCTTACAACGATAAGCTGACTGCTACAGGCCAACTACGTTGTCCCCACTTCAAGTGGCGTTGGAGCAGTTGGCACGGTAGCCTTATTGGATGTAGTTTTTTGCACACTTCTTCGTGCAACCCTTCGGCAGATCGAACAAATCAGAATATGACTGAACCGGAGTCGCTCACTGCACCTACGTAGTTGCCATCATTTCATACCTATGGGCTACGTGAGCCATTAGGGACAAACGTTCCTGTAGTTTAATTAACAACCTGGGTCGGAGACTACGATGACTTGGTACTTACAATTGGAACACGGTAAACCATGAGTGACTCATCTAATAACTACTTCAATACCTTTCTCAGCAGGTGCTTTAGATAAGCGCGCTCCCATATGCCCCAATCACCCGTACACCGGCGGCGAAGTATTAATTCTATCCAGGCCACACTCTATAAAAACTACCTGGACCACCTGTGTCGTATAAAATAGTGCGTTATCTTATAGGTTTACGGCATCAAGCCGTGAAGCTTCAGCGTCCTAACATACTCCAATGCTATCAGGTCGACCGGGACTATTAAACAAGCCCCGTTGGGACCTAAAAGTGATATACCTGACGCCAGGTCTAAGGGCCGGTTGACCGCATGGCGACGGGCCGAAAAAATGGGTTAACATACGGTTAGACACTCCATCGCCCTTATTTGCTTGCCCACTTCCTTGCATGAGAGGAGATAGCTATCCGCAAAAATGCAAAGCCGTCCTTTCAGATGCCGGAGTAAGGATGGCATGCATTCGAACGCGGAAAAGTAACGCAAATGTACGGGGACATGCTACGTCGTCCGAAAAGGACGGAACCGGTCCGAAACGCGTTCACGGAGGCAGTAGCAGCACTTGGAGACAGGTTTTTACCCTAAGACTAATGAGACCCCCCCTTGTCACCAGGAACCATACACGAGTGAGCTACTGAAGACTGCCCCGGCGGAAGTATTCACGACCCAGAAAAGGGCGGCTATTGTGTATGGGGGTAGTATCTTTTCTTAGGGTTCGGAAATGCCGAAGGTCCATACAATGTAGTCTCTGCGACAAAGGGGAATCCCCTGAATCAACCAAGAGCTGAAATGATGAACGAGTAGGACCTGGTCACTAACTGACACGATTCAGTCCTGCTCGTGCCCGCTTCCTCATACTAGCTAATCGTCGATTCGGGAAGAGAGCCAGCGCCGGACGT'/>

    <sequence taxon='77' value='TTCCTCGGCAGTTGTCCCAGCTCCAGACCCCCCGCCGGTCAGTGTTTCAAGTAAAGCCGAAGCCACGGCGCGAAGGGTGCGACTGGGGGATAGGGTTAGCATCTGAGCATCAGGGTACACCGCGCCGTAGCCCGTAATAACATTCTGTCGGCATACATTGAATATTTTTCGAGGCAGCCCCGGCAGCCCGAGGATCTGAGGTGGTCCAACCCGGTAGCACTTGCGGGTATGTATTATCTGTGGCGAATACGCGGAATATTTGAGCCGGCGCTCTACCTCACTCTCGTCAAAGTGTCCATATAAACACGCGCCCTGGCGTGCATTTGCGGCTACTTTGTGACCGCTGTCGTGCATTCGATGGATGAGTTACAGTAGCAGAATAAGGACATGATTGCCAATCCCCGCTGGGGCGCGCAATCAATCCATCCGTGCCACAGCAGCCTCAACTCCCCGGTCATCAGGGTCCCGCCGGATGAGGGATCGTATGATGCGAACCGATGTGTACTTAGAGAGTTAAAAGTGTCAGCTACGCGGGTGATCATAATCCATGTCAGGTAGCACATTCTGAAAAATATTTTTGATCAACAGCCTCCGACGCGGAGGACTAACCAGACCGATACGATGCGGCCCACCATATAAGGTGGCTGTGGGCAAATTGTGAAAACTATTGGTGAGGACGTTCTGGACGTGTATTCATCAGAGACAGAAGTACTCAAATTGGTCCGCGAGATCTGGCGCGGACAATAGACGGGGTGTGTCCCGATGCCACTCAGTGGAACTGTCTAGCAGGTTCCCTTACAACGATAAGCTGACTGCTATAGGCCAACTACGTTGTCCCCACTTCGAGTGGCGTTGAAGCAATTGGCACGGTAGCCTTATTGGATGTAGTTTTTTGCACACTTCTTTGAGCAACATTTCGGCAGATCGAACAAATCAAAATATGACTTAACCGGAGTCGCTCACTGCAACCACGTAGTTGCCATCATTTCATACCTATGGGCTACGTGGGCCATTAGGGACAAACGTTCCTGTAGTTTAATTAACAACCTGGGTCGGAGACTACGATGACTTGGTACTTACAATTGGAACACGGTAAACCATGAGTGACTCATCTAATAACTACTTCAATACCTTTTTCAGCAGGTGCTTTAGATAAGCGCGCTCCCATATGCCCCAATCACCCATACACCGGCGGCGAAGTATTAATTCTATCCAGGTCACACTCTATAAAAACTACCTGGACCAGCTGTGTCGTATGAAATAGTGCGTTATCTTATAGGTTTACGGCATCAAGCCGTGAAGCTTCAGCGTTCTAACATACTCCAATGCTATCAGATCGACCGGGACTATTAAACAAGCCCCGTTGGGACCTAAAAGTGATATACCTGACGCCAGGTCTAAGGGCCGGTTGACTGCATGGCGACGGGCCGAAAAAATGGGTTAACATACGGTTAGCCACTCCATCGCCCTTATTTGCCTGCCCACTTCCTTGCATGAGAGGAGATAGCTATCCGCAAAAATGCAAAGCCGTCCTCTCAGATGCCGGAGTGAGGATGGCATGCATTCGAACGCGCAAAAGTACCGCAGATGTACGGGGACATGCTGCGTCGTCCGAAAAGGACGGGACCGGTCCGAAACGCGTTCACGGAGGCAGTAGCAGCACTTGGAGACAGGTTTTTACCCTAAGACTAATGAGACCCCCCCTTGTCACCAGGAACCATGCACGAGTGAGCTACTGAAGAATGCCCCGGCGGAAGTATTCACGACCCAGAAAAGGGCGGCTATTGTGTATGGGGGTAGTATCTTTTCTTAGGGTTCGGAAATGCCGAAGGTCCATACAATGTAGTCTCTGCGACAAAGGGGAATCCCCTGAATCAACCAAGAGCTGAAATGATGAACCCGTAGGACCTGGTCACTAACTGACACGATTCAGTCCTGCTCGTGCCTGCTTCCTCATACTAGCTAATCGTCGATTCGGGAAGAGAGCCAGCGCCGGACGT'/>

    <sequence taxon='21' value='TTCCTCGGCAGTTGTCCCAGCACCAGACCCTCCGCCGGTCAGTGTTTCAAGTAAAGCCGAAGCCACGGCGCGAAGGGTGCGACTGGGGGATAGGGTTAGCACCTGAGAATGAGGGTACACCGCGCCGTAGCCCGTAATAACATTCTGTCGGCATACATTGAATATTTTTCAAGGCAGCCCCGGCAGCCTGAGGATCTGAGGTGGTCCAACCCGGTAGCACTTGCGGGTATGTATTATCTGTGGCGAATACGCGGAATATTTGAGCCGGCGCTCTACCTCACTCTCGTCAAAGTGTCCATATAAACACGCGCCCTGGCGTGCATTTGCGGCTACTTTGTAACCGCTGTCGTGCATTCGATGGATGAGTTACAGTAGCAGAATAAGGACATGATTGCCAATCCCCGCTGGGGCGCGCAATCAATCCATCCGTGCCACAGCAGCCTCAACTCCCCGGTCATCAGGGTCCCGCCGGATGAGGGATCGTATGATGCGAACCGATGTGTACTTAGAGAGTTAAAAGTGTCAGCTACGCGGGTGATCATAATCCATGTCAGGTAGCAAATTCTGAAAAATATTTTTGATCAACAGCCTCCGACGCGGCGGACTAACAAAACCGATACGATGCGGCCCACCATATAAGGTGGCTGTGGGCAAATTGTGAAAACTATTGGTGAGGACGTTCTGGACGTGTATTCATCAGAGACAGAAGTACTCAAATTGGTCCGCGAGATCTGGCGCGGACAATAGACGGGGTGTGTCCCGATGCCACTCAGTGGAACTGTCTAGCAGGTTCCCTTACAACGATAAGCTGACTGCTACAGGCCAACTACGTTGTCCCCACTTCAAGTGGCGTTGGAGCAGTTGGCACGGTAGCCTTATTGGATGTAGTTTTTTGCACACTTCTTCGAGCAACCTTTCGGCAGATCGAACAAATCAGAATATGACTGAACCGGAGTCGCTCACTGCACCCACGTAGTTGCCATCATTTCATACCTATGGGCTACGTGGCCCATTAGGGACAAACGTCCCTGTAGTTTAATTCACAACCTGGGTCGGAGACTACGATGACTTGGTACTTACAATTGGAACACGGTAAACCATGAGTGACTCATCTAATAACTACTTCAATACCTTTTTCAGCAGGTGCTTTAGATAAGCGCGCTCCCATATGCCCCAATCACCCATACACCGGCGGCGAAGTATTAATTCTATCCAGGTCACACTCTATAAAAACTACCTGGACCACCTGTGTCGTATAAAATAGTGCGTTATCTTATAGGTTTACGGCATCAAGCCGTGAAGCTTCAGCGTCCTAACATACTCCAATGCTATCAGGTCGACCGGGACCATTAAACAAGCCCCGTTGGGACCTAAAAGTGATATACCTGACGCCAGGTCTAAGGGCCGGTTGACTGCCTGGCGACGGGCCGAAAAAATGGGTTAACATACGGTTAGCCACTCCATCGCCCCTATTTGCTTGCCCACTTCCTTGCATGAGAGGAGATAGCTATCCGCAAAAATGCAAAGCCGTCCTCTCAGATGCCGGAGCAAGGATGGCATGCATTCGAACGCGGAAAAGTAACGCAAATGTACGGGGACATGCTGCGTCGTTCGAAAAGGACGGGACCGGTCCGAAACGCGTTCACGGAGGCAGTAGCAGCACTTGGAGACAGGTTTTTACCCTACGACTAATGAGACCCCCCCTTGTCACCAGGAACCATACACGAGTGAGCCACTGAAGAATGCCCCGGCGGAAGTATTCACGACCCAGAAAAGGGCGGCTATTGTGTATGGGGGTAGTATCTTTTCTTAGGGTTCGGAAATGCCGAAGGTCCATACAATGTAGTCTTTGCGACAAAGGGGAATCCCCTGAATCAACCAAGAGCTGAAATGATGAACGAGTAGGACCTGGTCACTAACTGACACGATTCAGTCCTGCTCGTGCTCGCTTCCTCATACTAGCTAATCGTCGATTCGGGAAGAGAGCCAGCGCCGGACGT'/>

    <sequence taxon='40' value='TTCCTCGGCAGTTGTCCCAGCACCAGACCCTCCGCCGGTCAGTGTTTCAAGTAAAGCCGAAGCCACGGCGCGAAGGGTGCGACTGGGGGATAGGGTTAGCACCTGAGAATGAGGGTACACCGCGCCGTAGCCCGTAATAACATTCTGTCGGCATACATTGAATATTTTTCAAGGCAGCCCCGGCAGCCTGAGGATCTGAGGTGGTCCAACCCGGTAGCACTTGCGGGTATGTATTATCTGTGGCGAATACGCGGAATATTTGAGCCGGCGCTCTACCTCACTCTCGTCAAAGTGTCCATATAAACACGCGCCCTGGCGTGCATTTGCGGCTACTTTGTGACCGCTGTCGTGCATTCGATGGATGAGTTACAGTAGCAGAATAAGGACCTGATTGCCAATCCCCGCTGGGGCGCGCAATCAATCCATCCGTGCCACAGCAGCCTCAACTCCCCGGTCATCAGGGTCCCGCCGGATGAGGGATAGTATGATGCGAACCGATGTGTACTTAGAGAGTTAAAATTGTCAGCTACGCGGGTGATCATAATCCATGTCAGGTAGCAAATTCTGAAAAATATTTTTGATCAACAGCCTCCGACGCGGCGGACCAACAAAACCGATACGATGCGGCCCACCATATAAGGTGGCTGTGGGCAAATTGTGAAAACTATTGGTGAGGACGTTCTGGACGTGTATTCATCAGAGACAGAAGTACTCAAATTGGTCCGCGAGATCTGGCGCGGACAATAGACGGGGTGTGTCCCGCTGCCACTCAGTGGAACTGTCTAGCAGGTTCCCTTACAGCGATAAGCTGACTGCTACAGGCCAACTACGTTGTCCCCACTTCAAGTGGCGTTGGAGCAGTTGGCACGGTAGCCTTATTGGATGTAGTTTTTTGCACACTTCTTCGAGCAATCTTTCGGCAGATCGAACAAATCAGAGTATGACTGAACCGGAGTCGCTCACTGCACCCACGTAGTTGCCATCATTTCATACCTATGGGCTACGTGGGCCATTAGGGACAAACGTCCCTGTAGTTTAATTCACAACCTGGGTCGTAGACTACGATGACTTGGTACTTACAATTGGAACCCGGTAAACCATGAGTGACTCATCTAATAACTACTTCAATACCTTTTTCAGCAGGTGCTTTAGATAAGCGCGCTCCCATATGCCCCAATCACCCATACACCGGCGGCGAAGTATTAATTCTATCCAGGTCACACTCTATAAAAACTACCTGGACCACCTGTGTCGTATAAAATAGTGCGTTATCTTATAGGTTTACGGCATCAAGCCGTGAAGCTTCAGCGTCCTAACATACTCCAATGCTATCAGGTCGACCGGGACCATTAAACAAGCCCCGTTGGGACCTAAAAGTGATATACCTGACGCCAGGTCTAAGGGCCGGTTGACTGCCTGGCGACGGGCCGAAAAAATGGGTTAACATACGGTTAGCCACCCCATCGCCCCTATTTGCTTGCCCACTTCCTTGCATGAGAGGAGATAGCTATCCGCAAAAATGCAAAGCCGTCCTCTCAGATGCCGGAGCAAGGATGGCATGCATTCGAACGCGGAAAAGTAACGCAAATGTACGGGGACATGCTGCGTCGTTCGAAAAGGACGGGACCGGTCCGAAACGCGTTCACGGAGGCAGTAGCAGCACTTGGAGACAGGTTTTTACCCTACGACTAATGAGACCCCCCCTTGTCACCAGGAACCATACACGAGTGAGCCACTGAAGAATGCCCCGGCGGAAGTATTCACGACCCAGAAAAGGGCGGCTATTGTGTATGGGGGTAGTATCTTTTCTTAGGGTTCGGAAATGCCGAAGGTCCATACAATGTAGTCTATGCGGCAAAGGGGAATCCCCTGAATCAACCAAGAGCTGAAATGATGAACGAGTAGGACCTGGTCACTAACTGACACGATTCAGTCCTGCTCGTGCCCGCTTCCTCATACTAGCTAATCGTCGATTCGGGAAGAGAGCCAGCGCCGGACGT'/>

    <sequence taxon='48' value='TTCCTCGGCAGTTGTCCCAGCACCAGACCCTCCGCCGGTCAGTGTTTCAAGTAAAGCCGAAGCCACGGCGCGAAGGGTGCGACTGGGGGATAGGGTTAGCACCTGAGAATGAGGGTACACCGCGCCGTAGCCCGTAATAACATTCTGTCGGCATACGTTGAATATTTTTCAAGGCAGCCCCGGCAGCCTGAGGATCTGAGGTGGTCCAACCCGGTAGCACTTGCGGGTATGTATTATCTGTGGCGAATACGCGGAATATTTGAGCCGGCGCTCTACCTCACTCTCGTCAAAGTGTCCATATAAACACGCGCCCTGGCGTGCATTTGCGGCTACTTTGTGACCGCTGTCGTGCATTCGATGGATGAGTTACAGTAGCAGAATAAGGACATGATTGCCAATCCCCGCTGGGGCGCGCAATCAATCCATCCGTGCCACAGCAGCCTCAACTCCCCGGTCATCAGGGTCCCGCCGGATGAGGGATCGTATGATGCGAACCGATGTGTACTTAGAGAGTTAAAAGCGTCAGCTACGCGGGTGATCATACTCCATGTCAGGTAGCAAATTCCGAAAAATATTTTTGATCAACAGCCTCCGACGCGGCGGACTAACAAAACCGATACGATGCGGCCCACCATATAAGGTGGCTGTGGGCAAATTGTGAAAACTATTGGTGAGGACGTTCTGGACGTGTATTCATCAGAGACAGAAGTACTCAAATTGGTCCGCGAGATCTGGCGCGGACAATAGACGGGGTGTGTCCCGATGCCACTCAGTGGAACTGTCTAGCAGGTTCCCTTACAGCGATAAGCTGACTGCTACAGGCCAACTACGTTGTCCCCACTTCAAGTGGCGTTGGAGCAGTTGGCACGGTAGCCTTATTGGATATAGTTTTTTGCACACTTCTTCGAGCAACCTTTCGGCAGATCGAACAAATCAGAATATGACTGAACCGGAGTCGCTCACTGCACCCACGTAGTTGCCATCATTTCATACCTATGGGCTACGTGGGCCATTAGGGACAAACGTCCCTGTAGTTTAATTCACAACCTGGGTCGAAGACTACGATGACTTGGTACTTACAATTGGAACACGGTAAACCATGAGTGCCTCATCTAATAACTACTTCAATACCTTTTTCAGCAAGTGCTTTAGATAAGCGCGCTCACATATGCCCCAATCACCCATACACCGGCGGCGAAGTATTAATTCTATCCAGGTCACACTCTATAAAAACTACCTGGACCACCTGTGTCGTATAAAATAGTGCGTTATCTTATAGGTTTACGGCATCAAGCCGCGAAACTTCAGCGTCCTAACATACTCCAATGCTATCAGGTCGACCGGGACCATTAAACAAGCCCCGTTGGGACCTAAAAGTGATATACCTGACGTCAGGTCTAAGGGCCGGTTGACTGCCTGGCGACGGGCCGAAAAAATGGGTTAACATACGGTTAGCCACTCCATCGCCCCTATTTGCTTGCCCACTTCCTTGCATGAGAGGAGATAGCTATCCGCAAAAATGCAAAGCCGTCCTCTCAGATGCCGGAGCAAGGATGGCATGCATTCGAACGCGGAAAAGTAACGCAAATGTACGGGGACATGCTGCGTCGTTCGAAAAGGACGGGACCGGTCCGAAACGCGTTCACGGAGGCAGTAGCAGCACTTGGAGACAGGTTTTTACCCTACGACTAATGAGACCCCCCCTTGTCACCAGGAACCATACACGAGTGAGCCACTGAAGAATGCCCCGGCGGAAGTATTCACGACCCAGAAAAGGGCGGCTATTGTGTATGGGGGTAGTATCTTTTCTTAGGGTTCGGAAATGCCGAAGGTCCATACAATGTAGTCTCTGCGACAAAGGGGAATCCCCTGAATCAACCAAGAGCTGAAATGATGAACGAGTAGGACCTGGTCACTAACTGACACGATTCAGTCCTGCTCGTGCCCGCTTCCTCATACTAGCTAATCGTCGATTCGGGCAGAGAGCCAGCGCCGGACGT'/>

    <sequence taxon='65' value='TTACTCGGCAGTTGTCCCAGCACCAGACCCTCCGCCGGTCAGTGTTTCAAGTAAAGCCGAAGCCACGGCGCGAAGGGTGCGACTGGGGGATAGGGTTAGCACCTGAGAATGAGGGTACACCGCGCCGTAGCCCGTAATAACATTCTGTCGGCATACGTTGAATATTTTTCAAGGCAGCCCCGGCAGCCTGAGGATCTGAGGTGGTCCAACCCGGTAGCACTTGCGGGTATGTATTATCTGTGGCGAATACGCGGAATATTTGAGCCGGCGCTCTACCTCACTCTCGTCAAAGTGTCCATATAAACACGCGCCCTGGCGTGCATTTGCGGCTACTTTGTGACCGCTGTCGTGCATTCGATGGATGAGTTACAGTAGCAGAATAAGGACATGATTGCCAATCCCCGTTGGGGCGCGCAATCAATCCATCCGTGCCACAGCAGCCTCAACTCCCCGGTCATCAGGGTCCCGCCGGATGAGGGATCGTATGACGCGAACCGATGTGTACTTAGAGAGTTAAAAGTGTCAGCTACGCGGGTGATCATACTCCATGTCAGGTAGCAAATTCTGAAAAATATTTTTGATCAACAGCCTCCGACGCGGCGGATTAACAAAACCGATACGATGCGGCCCACCATATAAGGTGGCTGTGGACAAATTGTGAAAACTATTGGTGAGGACGTTCTGGACGTGTATTCATCAGAGACAGAAGTACTCAAATTGGTCCGCGAGATCTGGCGCGGACAATAGACGGGGTGTGTCCCGATGCCACTCAGTGGAACTGTCTAGCAGGTTCCCTTACAGCGATAAGCTGACTGCTACAGGCCAACTACGTTGTCCCCACTTCAAGTGGCGTTGGAGCAGTTGGCGCGATAGCCTTATTGGATGTAGTTTTTTGCACACTTCTTCGAGCAACCTTTCGGCAGATCGAACAAATCAGAATATGACTGAACCGGAGTCGCTCACTGCACCCACGTAGTTGCCATCATTTCATACCTATGGGCTACGTGGGCCATTAGGGACAAACGTCCCTGTAGTTTAATTCACAACCTGGGTCGAAGACTACGATGACTTGGTACTTACAATTGGAACACGGTAAACCATGAGTGACTCATCTAATAACTACTTCAATACCTTTTTCAGCAGGTGCTTTAGATAAGCGCGCTCCCATATGCCCCAATCACCCATACACCGGCGGCGAAGTATTAATTCTATCCAGGCCACACTCTATAAAAACTACCTGGACCACCTGTGTCGTATAAAGTAGTGCGTTATCTTATAGGTTTACGGCATCAAGCCGTGAAACTTCAGCGTCCTAACATACTCCAATGCTATCAGGTCGACCGGGACCATTAAACAAGCCCCGTTGGGACCTAAAAGTGATATACCTGACGCCAGGTCTAAGGGCCGGTTGACTGCCTGGCGACGGGCCGAAAAAATGGGTTAACATACGGTTAGCCACTCCATCGCCCCTATTTGCTTGCCCACTTCCTTGCATGAGAGGAGATAGCTATCCGCAAAAATGCAAAGCCGTCCTCTCAGATGCCGGAGCAAGGATGGCATGCATTCGAACGCGGAAAAGTAACGCAAATGTACGGGGACATGCTGCGTCGTTCGAAAAGGACGGGACCGGTCCGAAACGCGTTCACGGAGGCAGTAGCAGCACTTGGAGACAGGTTTTTACCCTACGACTAATGAGACCCCCCCTTGTCACCAGGAACCATACACGAGTGAGCCACTGAAGAATGCCCCGGCGGAAGTATTCACGACCCAGAAAAGGGCGGCTATTGTGTATGGGGGTAGTATCTTTTCTTAGGGTTCGGAAATGCCGAAGGTCCATACAATGTAGTCTCTGCGACAAAGGGGAATCCCCTGAATCAACCAAGAGCTGAAATGATGAATGAGTAGGACCTGGTCACTAACTGACACGATTCAGTCCTGCTCGTGCCCGCTTCCTCATACTAGCTAATCGTCGATTCGGGAAGAGAGCCAGCGCCGGACGT'/>

    <sequence taxon='56' value='TTCCTCGGCAGTTGTCCCAGCACCAGACCCTCCGCCGGTCAGTGTTTCAAGTAAAGCCGAAGCCACGGCGCGAAGGGTGCGACTGGGGGATAGGGTTAGCACCTGAGAATGAGGGTACACCGCGCCGTAGCCCGTAATAACATTCTGTCGGCGTACATTGAATATTTTTCAAGGCAGCCCCGGCAGCCTGGGGATCTGAGGTGGTCCAACCCGGTAGCACTTGCGGGTATGTATTATCTGTGGCGAATACGCGGAATATTTGAGCCGGCGCTCTACCTCACTCTCGTCAAAGTGTCCATATAAACACGCGCCCTGGCGTGCATTTGCGGCTACTTTGTGACCGCTGTCGTGCATTCGATGGATGAGTTACAGTAGCAGAATAGGGACATGATTGCCAATCCCCGCTGGGGCGCTCAATCAATCCATCCGTGCCACAGCAGCCTCAACTCCCCGGTCATCAGGGTCCCGCCGGATGAGGAATCGTATGATGCGAACCGATGTGTACTTAGAGAGTTAAAAGTGTCAGCTACGCGGGTGATCATACTCCATGTCAGGTAGCAAATTCTGAAAAATATTTTTGATCAACAGCCTCCGACGCGGCGGATTAACAAAATCGATACGATGCGGCCCACCATATAAGGTGGCTATGGGCAAATTGTGAAAACTATTGGTGAGGACGTTCTGGACGTGTATTCATCAGAGACAGGAGTACTCAAATTGGTCCGCGAGATCTGGCGCGGACAATAGACGGGGTGTGTCCCGATGCCACTCAGTGGAACTGTCTAGCAGGTTCCCTTACAGCGATAAGCTGACTGCTACAGGCCAACTACGTTGTCCCCACTTTAAGTGGCGTTGGAGCAGTTGGCACGGTAGCCTTATTGGATGTAGTTTTTTGAACACTTCTTCGAGCAACCTTTCGGCAGATCGAACAAATCAGAATATGACTGAACCGGAGTCGCTCACTGCACCCACGTAGTTGCCATCATTTCATACCTATGGGCTACGTGGGCCATTAGGGACAAACGTCCCTGTAGTTTAATTCACAACCTGGGTCGAAGACTACGATGACTTGGTACTTACAATTGGAACACGGTAAACCATGAGTGACTCATCTAATAACTACTTCAATACCTTTTTCAGCAGGTGCTTTAGATAAGCGCGCTCCCATATGCCCCAATCACCCATACACCGGCGGCGAAGTATTAATTCTATCCAGGTCACACTCTATAAAAACTACCTGGACCACCTGTGTCGTATAAAATAGTGCGTTATCTTATAGGGTTACGGCATCAAGCCATGAAACTTCAGCGTCCTAACATACTCCAATGCTATCAGGTCGACCGGGACCATTAAACAAGCCCCGTTGGGACCTAAAAGTGATATACCTGACGCCAGGTCTAAGGGCCGGTTGACTGCCTGGCGACGGGCCGAAAAAATGGGTTAACATACGGTTAGCCACTCCATCGCCCCTATTTGCTTGCCCACTTCCTTGCATGAGAGGAGATAGCTATCCGCAAAAATGCAAAGCCGTCCTCTCAGATGCCGGAGCAAGGATGGCATGCATTCGAACGCGGAAAAGTAACGCAAATGTACGGGGACATGCTGCGTCGTTCGAAAAGGACGGGACCGGTCCGAAACGCGTTCACGGAGGCAGGAGCAGCACTTGGAGACAGGTTTTTACCCTACGACTAATGAGACCCCCCCTTGTCACCAGGAACCATACACGAGTGAGCCACTGAAGAATGCCCCGGCGGAAGTATTCACGACCCAGAAAAGGGCGGCTATTGTGTATGGGGGTAGTATCTTTTCTTAGGGTTCGGAAATGCCGAAGGTCCATACAATGTAGTCTCTGCGACAAAGGGGAATCCCCTGAATCAACCAAAAGCTGAAATGATGAACGAGTAGGACCTGGTCACTAACTGACACGATTCAGTCCTGCTCGTGCCCGCTTCCTCATACTAGCTAATCGTCGATTCGGGAAGAGAGCCAGCGCCGGACGT'/>

    <sequence taxon='78' value='TTCCTCGGCAGTTGTCCCAGCACCAGACCCTCCGCCGGTCAGTGTTTCAAGTAAAGCCGAAGCCACGGCGCGAAGGGTGCGACTGGGGGATAAGGTTAGCACCTGAGAATGAGGGTACACCGCGCCGTAGCCCGTAATAACATTCTGTCGGCATACATTGAATATTTTTCAAGGCAGCCCCGGCAGCCTGGGGATCTGAGGTGGTCCAACCCGGTAGCACTTGCGGGTATGTATTATCTGTGGCGAATACGCGGAATACTTGAGCCGGCGCTCTACCTCACTCTCGTCAAAGTGTCCATATAAACACGCGCCCTGGCGTGCATTTGCGGCTACTTTGTGACCGCTGTCGTGCATTCGATGGATGAGTTACAGTAGCAGAATAAGGACATGATTGCCAATCCCCGCTGGGGCGCGCAATCAATCCATCCGTGCCACAGCAGCCTCAACTCCCCGGTCATCAGGGTCCCGCCGGATGAGGGATCGTATAATGCGAACCGATGTGTACTTAGAGAGTTAAAAGTGTCAGCTACGCGGGTGATCATACTCCATGTCAGGTAGCAAATTCTGAAAAATATTTTTGATCAACAGCCTCCGACGCGGCGGACTAACAAAACCGATACGATGCGGCCCACCATATAAGGTGGCTATGGGCAAATTGTGAAAACTATTGGTGAGGACGTTCTGGACGTGTATTCATCAGAGACAGGAGTACTCAAATTGGTCCGCGAGATCTGGCGCGGACAATAGACGGGGTGTGTCCCGATGCCACTCAGTGGAACTGTCTAGCAGGTTCCCTTACAGCGATAAGCTGACTGCTACAGGCCAACTACGTTGTCCCCACTTCAAGTGGCGTTGGAGCAGTTGGCACGGTAGCCTTATTGGATGTAGTTTTTTGCACACTTCTTCGAGTAACCTTTCGGCAGATCGAACAAATCAGAATATGACTGAACCGGAGTCGCTCACTGCACCCACGTAGTTGCCATCATTTCATACCTATGGGCTACGTGGGCCATTAGGGACAAACGTCCCTGTAGTTTAATTCACAACCTGGGTCGAAGACTACGATGACTTGGTACTTACAATTGGAACACGGTAAACCATGAGTGACTCATCTAATAACTACTTCAATACCTTTTTCAGCAGGTGCTTTAGATAAGCGCGCTCCCATATGCCCCAATCACCCATACACCGGCGGCGAAGTATTAATTCTATCCAGGTCACACTCTATAAAAACTACCTGGACCACCTGTGTCGTATAAAATAGTGCGTTATCTTATAGGTTTACGGCATCAAGCCGTGAAACTTCAGCGTCCTAACATACTCCAATGCTATCAGGTCGACCGGGACCATTAAACAAGCCCCGTTGGGACCTAAAAGTGATATACCTGACGCCAGGTCTAAGGGCCAGTTGACTGCCTGGCGACGGGCCGAAAAAATGGGTTAACATACGGTTAGCCACTCCATCGCCCCTATTTGCTTGCCCACTTCCTTGCATGAGAGGAGATAGCTATCCGCAAAAATGCAAAGCCGTCCTCTCAGATGCCGGAGCAAGGATGGCATGCATTCGAACGCGGAAAAGTAACGCAAATGTACGGGGACATGCTGCGTCGTTCGAAAAGGACGGGACCGGTCCGAAACGCGTTCACGGAGGCAGTAGCAGCACTTGGAGACAGGTTTTTACCCTACGGCTAATGAGACCCCCCCTTGTCACCAGGAACCATACACGAGTGAGCCACTGAAGAATGCCCCGGCGGAAGTATTCACGACCCAGAAAAGGGCGGCTATTGTGTATGGGGGTAGTATCTTTTCTTAGGGTTCGGAAATGCCGAAGGTCCATACAATGTAGTCTCTGCGACAAAGGGGAATCCCCTGAATCAACCAAAAGCTGAAATGATGAACGAGTAGGACCTGGTCACTAACTGACACGATTCAGTCCTGCTCGTGCCCGCTTCCTCATACTAGCTAATCGTCGATTCGGGAAGAGAGCCAGCACCGGACGT'/>

    <sequence taxon='75' value='TTCCTCGGCAGTTGTCCCAGCACCAGACCCTCCGCCGGTCAGTGTTTCAAGTAAAGCCGAAGCCACGGCGCGAAGGGTGCGACTGGGGGATAGGGTTAGCACCTGAGAATGAGGGTACACCGCGCCGTAGCCCGTAATAACATTCTGTCGGCATACACTGAATATTTTTCAAGGCAGCCCCGGCAGCCTGAGGATCTGAGGTGGTCCAACCCGGTAGCACTTGCGGGTATGTATTATCTGTGCCGAATACGCGGAATATTTGAGCCGGCGCTCTACCTCACTCTCGTCAAAGTGTCCATATAAACACGCGCCCTGGCGTGCATTTGCGGCTACTTTGTGACTGCCGTCGTGCATTCGATGGATGAGTTACAGTAGCAGAATAAGGACATGATTGCCAATCCCCGCTGGGGCGCGCGATCAATCCATCCGTGCCACAGCAGCCTCACCTCCCCGGTCATCAGGGTCCCGCCGGATGAGGGATCGTATGATGCGAGCCGATGTGTACTTAGGGAGTTAAAAGTGTCAGCTACGCGGGTGATCATAATCCATGTCAGGTAGCACATTCTGAAACATATTTTTGATCAACAGCCTCCGACGCGGAGGACTAACAAAACCGATACGATGCGGCCCACCATATAAGGTGGCTGTGGGTAAATTGTGAAAACTATTGGTGAGGACGTTCTGGCCGTGTATTCATCAGAGACAGAAGTACTCAAATTGATCCGCGAGATCTGGCGCGGACAATAGACGGGGTGTGTCCCGATGCCACTCAGTGGAACTGTCTAGCAGGTTCCCTTACAACGATAAGCTGACTGCTACAGTCCAACTACGTTGTCCCCACTTCAAGGGGCGTTGGAGCAGTTGGCACGGTAGCCTTATTGAATGTACTTTTTTGCACACTTCTTCGAGCAACCTTTCGGCAGATCGAACAAATCTGAATATGACTGAACCGGAGTCGCTCACTGCACCCACGTAGTTGCCATCATTTCATACCTATGGGCTACGTGGGCCATTAGGGACAAACGTCCCTGTAGTTTAATTCACAACCTGGGTCGGAGACTACGATGACGTGGTACTCACAACTGGAACACGGTAAACCATGAGTGACTCATCTAATAACTACTTCAATACCTTTTTCAGCAGGCGCTTTAGATAAGCGCGCTCCCATATGCCCCAATCAACCATACACCGGCGGCGAAGTATTAATTCTATTCAGGTCACACTCTATAAAAACTACCTGGACCACCTGTGTCGTATAAAATAGTGCGTTATCTTATAGGATTACGGCATCAAGCCGTGAAGCTTCAGCGTCCTAACATACTCCAATGCTATCAGGTCAACCGGGACCATTAAACAAGCCCCGTTGGGACCTAAAAGTGATATACCTGACGCCAGGTCTAAGGGCAGGTTGACTGCAGGGCGACGGGCCGAAAAAATGGGTTAACATACGGTTAGCCACTCCATCGCCCCTATTTGCTTGCCCACTTCCTTGCATGAGAGGAGATAGCTATCCGTAAAAATGCAAAGCCGTCCTCTCAGATGCCGGATTAAGGATGGCATGCATTCGAACGCGGAAAAGTAACGCAAATGTACGGGGACATGCTGCGTCGTTCGAAAAGGACGGGACCGGTCCGAAACGCGTTCACGGAGGCAGTAGCAGCACTTGGAGACAGATTTTTACCCTACGACTAATGAGACCCCCCCTTGTCACCAGGAACCATACACGAGTGAGCCACTGAAGAATGCCCCGGCGGAAGTATTCACGACCCAGAAAAGGGCGGCTATTGTGTATGGGGGTAGTATCTTTTCTTAGGGTTCGGAAATGCCGAAGGTCCATACAATGTAGTCTCTGCGACAAAGGGGGATCCCCTGAATCAACCAAGAGCTGGAATGATGAACGAGTAGGACCTGGTCACTAACTGACACGATTCAGTCCTGCTCGTGCCCGCTTCCTCATACTGGCTAATCGTCGATTCGGGAAGAGAGCCAGCGCCGGACGT'/>

    <sequence taxon='33' value='TTCCTCGGCAGCTGTCCCAGCACCAGACCCTCCGCCGGTCAGTGTTTCAAGTAAAGCCGAAGCCATGGCGCGAAGGGTGCGACTGGGGGATAGGGTTAGCACCCGAGCATGAGGGTACACCGCGCCGTAGCCCGTAATAACATTCTGTCGGCATACCTTGACTATTTTTCAAGGCAGCCCCGGCAGCCTGAGGATCTGAGGTGGTCCAACCCGGTAGCACTTGCGGGTATGTATTATCTGTGGCGAATACGCGGAATATTTGAGCCGGCGCTCTACCTCACTCTCGTCAAAGTGTCCATATAAACACGCGCCCTGGCGTGCATTTGCGGCTACTTTGTGACCGCTGTCGTGCATTCGATGGACGAGTTACAGTAGCAGAATAGGGACATGATTGCCAATCCCCGCTGGGGCGCGCAATCAATCCATCCGTGCCACAGCAGCCTCAACTCCCCGGTCATCAGGGTCCCGCCGGATGAGGGACCGTATGATGCGAACCGATGTGTACTTAGAGAGTTAAAAGTGTCAGCTACGCGGGTGATCATAATTCATGTCGGGTAGCACATTCTGAAAAGTATTTTTGATCAACAGCCTCCGACGCGAAGGACTAACAAGACCGATACGATGCGGCCCACCATGTAAGGTGGCTGTGGGCAAATTGTGAAAACTATTGGTGAGGACGTTCTGAACGTGTATTCATCAGAGACAGAAGTACTCAAATTGGTCCGCGAGATCTGGCGCGGACAATAGACGGGGTGTGTCCCGATGCCACTCAGTGGAACTGTCTAGCAGGTTCCCTTACAACGATAAGCTGACTGCTACAGGCCAACTACGATGTCCCCACTTCAAGTGGCGTTGGAGCAGTTGGCACGGTAGCCTTATTGGATGTAGTTTTTTGCACACTTCTTCGAGCAGCCTTTCGGCAGATCGAACAAATCAGAATATGACTGAACCGGAGTCGCTCACTGCACCCACGTAGTTGCCATCATTTCATACCTATGGGCTACGTGGGCCATTAGGGACAAACGTCCCTGTGGTTTAATTATCAAACTGGGTCGGAGACTACGATGACTTGGTACTTAAAATTGGAACACGGTAAACCATGAGTGACTCATCTAATAACTACTTCAATACCTTTTTCAGCAGGTGCTTTAGATAAGCGCGCTCCCATATGCCCCAATCACCCATACACCGGCGGCGAAGTATTAATTCTATCCAGGTCACACTCTATAAAAACTACCTGGACCACCTGTGTCGTATAAAATAGTGCGTTATCTTATAGTTTTACGGCATCAAGCCGTGAAGCTTCAGCGTCCTAACATGCTCCAATGCTATCAGGTCGACCGGGACTATTAAACAAGCCCCGTTGGGACCTAAAAGTGATATACCTGACGCCAGGTCTAAGGGCCGGTTGACTGCATGACGACGGGCCAAAAAAATGGGTTAACATACGGTTAGCCACTCCATCGCCCCTATTTGCTTGCCCACTTCCTTGCATGAGAGGAGATAGCTATCCGCAAAAATGCAAAGCCGTCCTCTCAAATGCCGGAGAAAGGATGGCATGCATTCGAACGCGGAAAAGTAACGCAAGTGTACGGGGACATGCTGCGTCGTCCGAAAAGGACGGGACCGGCCCGAAACGCGTTCACGGAGGCAGTAGCAGCACTTGGAGACAGGTTTTTACCCTGAGACTAATGAGACCCCCCCTTGTCACCAGGAACCATACACGGGTGAGCCACTGAAGAATGCCCCGGCGGAAGTATTCACGACCCAGAAAAGGGCGGCTATTGTGTATGGGGGTAGTATCTTTTCTTAGGGTTCGGAAATGCCGAAGGTCCATACAATGTAGTCTCTGCGACAAAGGGGAATCCCCTGAATCAACCAAGAGCTGAAATGATGAACGAGTAGGACCTGGTCACTAACTGACACGATTCAGTCCTGCTCGTGCCCGCTTCCTCATACTAGCTAATCGTCGATTCGGGAAGAGAGCCAGCGCCGGACGT'/>

    <sequence taxon='42' value='TTCCTCGGCAGTTGTCCCAGCACCAGACCCTCCGCCGGTCAGTGTTTCAAGTAAAGCCGAAGCCACGGCGCGAAGGGTGCGACTGGGGGATAGGGTTAGCACCCGAGCATGAGGGTACACCGCGCCGTAGCCCGTAATAACATTCTGTCGGCATACCTTGACTATTTTTCAAGGCAGCCCCGGCAGCCTGAGGATCTGAGGTGGTCCAACCCGGTAGCACTTGCGGGTATGTATTATCTGTGGCGAATACGCGGAATATTTGAGCCGGCGCTCTACCTCACTCTCGTCAAAGTGTCCATATAAACACGCGCCCTGGCGTGCATTTGCGGCTACTTTGTGACCGCTGTCGTGCATTCGATGGATGAGTTACAGTAGCAGAATAGGGACATGATTGCCAATCCCCGCTGGGGCGCGCAATCAATCCATCCGTGCCACAGCAGCCTCAACTCCCCGGTCATCAGGGTCCGGCCGGATGAGGGACCGTATGATGCGAACCGATGTGTACTTAGAGAGTTAAAAGTGTCAGCTACGCGGGTGATCATAATCCATGTCAGGTAGCACATTCTGAAAAGTATTTTTGATCAACAGCCTCCGACGCGGAGGACTAACAAGACCGACACGATGCGGCCCACCATATAAGGTGGCTGTGGGCAAATTGTGAAAACTATTGGTGAGGACGTTCTGGACGTGTATTCATCAGAGACAGAAGTACTCAAATTGGTCCGCGAGATCTGGCGCGGACAATAGACGGGGTGTGTCCCGATGCCACTCAGTGGAACTGTCTAGCAGGTTCCCTTACAACGATAAGCTGACTGCTACAGGCCAACTACGATGTCCCCACTTCAAGTGGCGTTGGAGCAGTTGGCACGGTAGCCTTATTGGATGTAGTTTTTTGCACACTTCTTCGAGCAACCTTTCGGCAGATCGAACAAATCAGAATATGACTGAACCGGAGTCGCTCACTGTACCCACGTAGTTGCCATCATTTCATACCTATGGGCTACGTGGGCCATTAGGGGCAAACGTCCCTGTGGTTTAATTATCAAACTGGGTCGGAGACTACGATGACTTGGTACTTAAAATTGGAACACGGTAAACCATGAGTGACTCATCTAATAACTACTTCAATACCTTTTTCAGCAGGTGCTTTAGATAAGCGCGCTCCCATATGCCCCAATCACCCATACACCGGCGGCGAAGTATTAATTCTATCCAGGTCACACTCTATAAAAACTACCTGGACCACCTGTGTCGTATAAAATAGTGCGTTATCTTATAGGTTTACGGCATCAAGCCGTGAAGCTTCAGCGTCCTAACATGCTCCAATGCTATCAGGTCGACCGGGACTATTAAACAAGCCCCGTTGGGACCTAAAAGTGATATACCTGACGCCAGGTCTAAGGGCCGGTTGACTGCATGACGACGGGCCGAAAAAATGGGTTAACATACGGTTAGCCACTCCATCGCCCCTATTTGCTTGCCCACTTCCTTGCATGAGAGGAGATAGCTATCCGCAAAAATGCAAAGCCGTCCTCTCAAATGCCGGAGAAAGGATGGCATGCATTCGAACGCGGAAAAGTAACCCAAGTGTACGGGGACATGCTGCGTCGTCCGAAAAGGACGGGACCGGCCCGAAACGCGCTCACGGAGGCAGTAGCAGCACTTGGAGACAGGTTTTTACCCTAAGACTAATGAGACCCCCCCTTGTCACCAGGAACCATACACGAGTGAGCCACTGAAGAATGCCCCGGCGGAAGTATTCACGACCCAGAAAAGGGCGGCTATTGTGTATGGGGGTAGTATCTTTTCTTAGGGTTCGGAAATGCCGAAGGTCCATACAATGTAGTCTCTGCGACAAAGGGGAATCCCCTGAATCAACCAAGAGCTGAAATGATGAACGAGTAGGACCTGGTCACTAACTGACACGATTCAGTCCTGCTCGTGCCCGCTTCCTCATACTAGCTAATCGTTGATTCGGGAAGAGAGCCAGTGCCGGACGT'/>

    <sequence taxon='43' value='TTCCTCGGCAGTTGTCCCAGCACCAGACCCTCCGCCGGTCAGTGTTTCAAGTAAAGCAGAAGCCACGGCGCGAAGGGTGCGACTAGGGGATAGGGTTAGCACCTGAGCATGAGGGTACACCGCGCCGTAGCCCGTAATAACATTCTGTCGGCATACATTGAATATTTTTCAAGGCAGCCCCGGCAGCCTGAGGATCTGAGGTGGTCCAACCCGGTAGCACTTGCGGGTATGTATTATCTGTGGCGAATACGCGGAATATTTGAGCCGGCGCTCTACCTCACTCTAGTCAAAGTGTCCATATAAACACGCGCCCTGGCGTGCATTTGCGGCTACTTTGTGACCGCTGTCGTGCATTCGATGGATGAGTTACAGTAGCAGAATAAGGACATGATTGCCAATCCCCGCTGGGGCGAGCAATCAATCCATCCGTGCCACAGCAGCCTCAACTCCCCGGTCATCAGGGTCCCGCCGGATGAGGGATCGTATGGTGCGAACCAATGTGTACTTAGAGAGTTAAAAGTGTCAGCTACGCGGGTGATCATAATCCATGTCAGGTAGCACATTCTGAAAAATATTTTTGATCAACAGCCTCCGACGCGGAGGACTAACAAGACCGATACGATGCGGCCCACCATATAAGGTGGCTGTGGGCAAATTGTGAAAACTATTGGTGAGGACGTTCTGGACGTGTATTCATCAGAGACAGAAGTACTCAAATTGGTCCGCGAGATCTGGCGCGGACAATAGACGGGGTGTGTCCCGATGCCACTCAGTGGAACTGTCTAGCAGGTTCCCTTACAACGATAAGCTGACTGCTACAGGCCAACTACGATGTCCCCACTTCAAGTGGCGTTGGAGCAGTTGGCACGCTAGCCTTATTGGATGTAGTTTTTTGCACACTTCTTCGAGCAACCTTTCGGCAGATCGAACAAATCAGAGTATGACTGAGCCGGAGTCGCTCACTGCACCCACGTAGTTGCCATCATTTCATACCTATGGGCTACGTGGGCCATTAGGGACAAACGTCCCTGTAGTTTAATTAACAAACTGGGTCGGAGACTACGATGACTTGGTACTTACAATTGGAACACGGTAAACCATGAGTGACTCATCTAATAACTACTTCAACACCTTTTTCAGCAGGTGCTTTAGATAAGCGCGCTCCCATATGCCCCAATCACCCATACACCGGCGGCGAAGTATTAATTCTATCCAGGTCACACTCTATAAAAACTACCTGGACCACCTGTGTCGTATAAAATAGTGCGTTATCTTATAGGTTTACGGCATCAAGCCGTGAAGTTTCAGCGCCCTAACATACTCCAATGCTATCAGGTCGACCGGGACTATTAAACAAGCCCCGTCGGGACCTAAAAGTGATATACCTGACGCCAGGTCTAAGGGCCGGTTGACTGCATGGCGGCGGGCCGAAAAAATGGGTTAACATACGGTTAGCCACTCCATCGCCCCTATTTGCTTGCCCACTTCCTTGCATGAGAGGAGATAGCTATCCGCAAAAATGCAAAGCCGTCCTCTCAGATGCCGGAGTAAGGATGGCATGCATTCGAACGCGGAAAAGTAACGCAAATGTACGGGGACATGCTGCGTCGTCCGAAAAGGACGGGACCGGTCCGAAACGCGTTCACGGAGGCAGTAGCAGCACTTGGAGACAGGTTTTTGCCCTAAGACTAATGAGACTCCCCCTTGTGACCAGGAACCATACACGAGTGAGCCACTGAAGAATGCCCCGGCGGAAGTATTCACGACCCAGAAAAGGGCGGCTATTGTGTATGAGGGTAGTATCTTTTCTCAGGGTTCGGAAATGCCGAAGGTCCATACAATGTAGTCTCTGCGACAAAGGGGAATCCCCTGAATCAACCAAGAGCTGAAATGATGAACGAGTAGGACCTGGTCACTAACTGACACGATTCAGTCCTGTTCGTGCCCGCTTCCTCATACTAGCTAATCGTCGATTCGGGAAGAGAGCCAGCGCCGGACGT'/>

    <sequence taxon='79' value='TTCCTCGGCAGTTGTCCCAGCACCAGACCCTCCGCCGGTCAGTGTTTCAAGTAAAGCAGAAGCCACGGCGCGAAGGGTGCGACTAGGGGATAGGGTTAGCACCTGAGCATGAGGGTACACCGCGCCGTAGCCCGTAATAACATTCTGTCGGCATACATTGAATATTTTTCAAGGCAGCCCCGGCAGCCTGAGGATCTGAGGTGGTCCAACCCGGTAGCACTTGCGGGTATGTATTATCTGTGGCGAATACGCGGAATATTTGAGCCGGCGCTCTACCTCACTCTAGTCAAAGTGTCCATATAAACACGCGCCCTGGCGTGCATTTGCGGCTACTTTGTGACCGCTGTCGTGCATTCGATGGATGAGTTACAGTAGCAGAATAAGGACATGATTGCCAATCCCCGCTGGGGCGAGCAATCAATCCATCCGTGCCACAGCAGCCTCAACTCCCCGGTCATCAGGGTCCCGCCGGATGAGGGATCGTATAGTGCGAACCAATGTGTACTTAGAGAGTTAAAAGTGTCAGCTACGCGGGTGATCATAATCCATGTCAGGTAGCACATTCTGAAAAATATTTTTGATCAACAGCCTCCGACGCGGAGGACTAACAAGACCGATACGATGCGGCCCACCATATAAGGTGGCTGTGGGCAAATTGTGAAAACTATTGGTGAGGACGTTCTGGACGTGTATTCATCAGAGACAGAAGTACTCAAATTGGTCCGCGAGATCTGGCGCGGACAATAGACGGGGTGTGTCCCGATGCCACTCAGTGGAACTGTCTAGCAGGTTCCCTTACAACGATAAGCTGACTGCTACAGGCCAACTACGATGTCCCCACTTCAAGTGGCGTTGGAGCAGTTGGCACGCTAGCCTTATTGGATGTAGTTTTTTGCACACTTCTTCGAGCAACCTTTCGGCAGATCGAACAAATCAGAGTATGACTGAGCCGGAGTCGCTCACTGCACCCACGTAGTTGCCATCATTTCATACCTATGGGCTACGTGGGCCATTAGGGACAAACGTCCCTGTAGTTTAATTAACAAACTGGGTAGGAGACTACGATGACTTGGTACTTACAATTGGAACACGGTAAACCATGAGTGACTCATCTAATAACTACTTCAACACCTTTTTCAGCAGGTGCTTTAGATAAGCGCGCTCCCATATGCCCCAATCACCCATACACCGGCGGCGAAGTATTAATTCTATCCAGGTCACACTCTATAAAAACTACCTGGACCACCTGTGTCGTATAAAATAGTGCGTTATCTTATAGGTTTACGGCATCAAGCCGTGAAGTTTCAGCGCCCTAACATACTCCAATGCTATCAGGTCGACCGGGACTATTAAACAAGCCCCGTCGGGACCTAAAAGTGATATACCTGACGCCAGGTCTAAGGGCCGGTTGACTGCATGGCGGCGGGCCGAAAAAATGGGTTAACATACGGTTAGCCACTCCATCGCCCCTATTTGCTTGCCCACTTCCTTGCATGAGAGGAGATAGCTATCCGCAAAAATGCAAAGCCGTCCTCTCAGATGCCGGAGTAAGGATGGCATGCATTCGAACGCGGAAAAGTAACGCAAATGTACGGGGACATGCTGCGTCGTCCGAAAAGGACGGGACCGGTCCGAAACGCGTTCACGGTGTCAGTAGCAGCACTTGGAGACAGGTTTTTACCCTAAGACTAATGAGACTCCCCCTTGTCACCAGGAACCATACACGAGTGAGCCACTGAAGAATGCCCCGGCGGAAGTATTCACGACCCAGAAAAGGGCGGCTATTGTGTATGAGGGTAGTATCTTTTCTCAGGGTTCGGAAATGCCGGAGGTCCATACAATGTAGTCTCTGCGACAAAGGGGAATCCCCTGAATCAACCAAGAGCTGAAATGATGAACGAGTAGGACCTGGTCACTAACTGACACGATTCAGTCCTGTTCGTGCCCGCTTCCTCATACTAGCTAATCGCCGATTCGGGAAGAGAGCCAGCGCCGGACGT'/>

    <sequence taxon='4' value='TTCCTCGGCAGTTGTCCCAGCACCAGACCCTCCGCCGGTCAGTGTTTCAAGTAAAGCCGAAGCCACGGCGCGAAGGGTGCGACTGGGGGATAGGGTTAGCACCTAAGCATGAGGGTACACCGCGCCGTAGCCTGTAATAACATTCTGTCGGCATACATTGAATATTTTTCAAGGCAGCCCCGGCAGCCTGAGGATCTGAGGTGGTCCAACCCGGTAGCACTTGCGGGTATGTATTATCTGTGGCGAATACGCGGAACATTTGAGCCGGCGCTCTACCTCACTCTCGTCAAAGTGTCCATATAAACACGCGCCCTGGAGTGCATTTGCGTCTACTTTGTGACCGCTGTCGTGCATTCGACGGATGAGTTACAGTAGTAGAATAAGGACATGATTGCCAATCCCCGCTGGGGCGCGCAATCAATCCATCCGTGCCACAGCAGCCTCAACTCCCCGGTCATCAGGGTCCCGCCGGATGAGGGATCGTATGATGCGAACCGATGTGTACCTAGAGAGTTAAAAGTGTCAGATACGCGGGTGATCATAATCCATGTCAGGTAGCACATTCTGAAAAATATTTTTGATCAACAGCCTCCGACGCGGAGGACTAACAAGACCGATACGATGCAGCCCACCATATAAGGTGGCTGTAGGCAAATTGTGAAAACTATTGGTGAGGACGTTCTGAACGTGTATTCATCCGAGACAGAAGTACTCAAATTGGTCCGCGAGATCTGGCGCGGACAATAGACGGGGTGTGTCCCGATGCCACTCAGTGGAACTGTCTAGCAGGTTCCCTTACAACGATAAGCTGACTGCTACAGGCCAACTACGTTGTCCCCACTTCGAGTGGCGTTGGAGCAGTTGGCACGGTGGCCTTATTGGATGTGGTTTTTTGCACACTTCTCCGAGCAACCTTTCGGCAGATCGAACAAATCAGCATATGACTGAACCGGAGTCAATCACTGCACCCACGTAGTTGCCATCATTTCATACCTATGGGCTACGTGAGCCATTAGGGACAAACGTCCCTGTAGTTTAATTAACAACCTGGGTCGGAGACTACGGTGACTTGGTACTTACAATTGGAACATGGTAGACCATGAGTGACTCATCTAATAACTACTTCAATATCTTTTTCAGCAGGTGCTTTAGATAAGCGCGCTCCCATATGCCCCAATCACCCATACACCGGCGGCGAAGTATTAATTCTATCCAGGTCACACTCTATAAAAACTACCTGGACCACCTGTGTCGTATGAAATAGTGCGTTATCTTATAGGTTTACGGCATCAAGTCGTGAGGTTTCAGCGTCCTAACATACTCCGATGCTATCAGGTCGACCGGGACTATTAAACAAGCCCCGTTGGGACCTAAAAGTGATATACCTGACGCCAGGTCTGAGGGCCGGTTGACTGCATGGCGACGGGCCGAAAAAATGGGCTAACATACGGTTAGCCACTCCATCGCCCCTATTTGCTTGCCCACTTCCTTGCATGAGAGAAGATAGCTATCCGCAAAAATGCAAAGCCGTCCTCTCAGATGCCGGAGTAAGGATGGCATGCATTCGAACGCGGAAAAGTAACGCAAATGTACGGGGACATGCTGCGTCGTCCGAAAAGGACGAGACCGGTCCGAAACGCGTTCACGGAGGCAGTAGCAGCACTTGGAGACAGGTTTTTACCTTAAGACTAATGAGACCCCCCCTTGTCACTAGGAACCATACACGAGTGAGCCACTGAAGAATGTCCCGGCGGAAGTATTCACGACCCAGAAAAGGGCGGCTATTGTGTATGGAGGTAGTATCTTTTCTCAGGGTTCGGAAATGCCGAAGGTCCATACAATATAGTCTCTGCGACAAAGGGGAATCCCCTGAATCAACCAAGAGCTGAAATGATGAACGAGTAGGACCTGGTCACTAACTGCCACGATTCAGTCCTGCTCGTGCCCGTCTCCTCGTACTAGCTAATCGTCGATTCGGGAAGAGAGCCAGCGCCGAATGT'/>

    <sequence taxon='6' value='TTCCTCGGCAGTTGTCCCAGCACCAGACCCTCCGCCGGTCAGTGTTTCAAGTAAAGCCGAAGCCACGGCGCGAAGGGTGCGACTGGGGGATAGGGTTAGCACCTAAGCATGAGGGTACACCGCGCCGTAGCCTGTAATAACATTCTGTCAGCATACATTGAATATTTTTCAAGGCAGCCCCGGCAGCCTGAGGATCTGAGGTGGTCCAATCCGGTAGCACTTGCGGGTATGTATTATCTGTGGCGAATACGCGGAACATTTGAGCCGGCGCTCTACCTCACTCTCGTCAAGGTGTCCATATAAACACGCGCCCTGGCGTGCATTTGCGTCTACTTTGTGACCGCTGTCGTGCATTCGATGGATGAGTTACAGTAGTAGAATAAGGACATGATTGCCAATCCCCGCTGGGGCGCGCAATCAATCCATCCGTGCCACAGCAGCCTCAACTCCCCGGTCATCAGGGTCCCGCCGGATGAGGGATCGTATGATGCGAACCGATGTGTACCTAGAGAGTTAAAAGTGTCAGATACGCGGGTGATCATAATCCATGTCAGGTAGCACATTCTGAAAAATATTTTTGATCAACAGCCTCCGACGCGGAGGACTAACAAGACCGATACGATGCAGCCCACCATATAAGGTGGCTGTAGGCAAATTGTGAAAACTATTGGTGAGGACGTTCTGGACGTGTATTCATCCGAGACAGAAGTACTCAAATTGGTCCGCGAGATCTGGCGCGGACAATAGACGGGGTGTGTCCCGATGCCACTCAGTGGAACTGTCTAGCAGGTTCCCTTACAACGATAAGCTGACTGCTACAGGCCAACTACGTTGCCCCCACTTCGAGTGGCGTTGGAGCAGTTGGCACGGTGGCCTTATTGGATGTGGTTTTTTGCACACTTCTCCGAGCAACCTTTCGGCAGATCGAACAAATCAGCATATGACTGAACCGGAGTCAATCACTGCACCCACGTAGTTGCCATCATTTCATACCTATGGGCTACGTGAGCCATTAGGGACAAACGTCCCTGTAGTTTAATTAACAACCTGGGTCGGAGACTACGGTGACTTGGTACTTACAATTGGAACACGGTAAACCATGAGTGACTCATCTAATAACTACTTCAATATCTTTTTCAGCAGGTGCTTTAGATAAGCGCGCTCCCATATGCCCCAATCACCCATACACCGGCGGCGAAGTATTAATTCTATCCAGGTCACACTCTATAAAAACTACCTGGACCACCTGTGTCGTATAAAATAGTGCGTTATCTTATAGGTTTACGGCATCAAGCCGTGAGGTTTCAGCGTCCTAACATACTCCGATGCTATCAGGTCGACCGGGACTATTAAACAAGCCCCGTTGGAACCTAAAAGTGATATACCTGACGCCAGGTCTGAGGGCCGGTTGACTGCATGGCGACGGGCCGAAAAAATGGGTTAACATACGGTTAGCCACTCCATCGCCCCTATTTGCTTGCCCACTTCCTTGCATGAGAGAAGATAGCTATCCGCAAAAATGCAAAGCCGTCCTCTCAGATGCCGGAGTAAGGATGGCATGCATTCGAACGCGGAAAAGTAACGCAAATGTACGGGGACATGCTGCGTCGTCCGAAAAGGACGAGACCGGTCCGAAACGCGTTCACGGAGGCAGTAGCAGCACTTGGAGACAGGTTTTTACCTTAAGACTAATGAGACCCCCCCTTGTCACTAGGAACCATACACGAGTGAGCCACTGAAGAATGTCCCGGCGGAAGTATTCACGACCCAGAAAAGGGCGGCTATTGTGTATGGAGGTAGTATCTTTTCTCAAGGTTCGGAAATGCCGAAGGTCCATACAATGTAGTCTCTGCGACAAAGGGGAATCCCCTGAATCAACCAAGAGCTGAAATGATGAACGAGTAGGACCTGGTCACTAACTGACACGATTCAGTCCTGCTCGTGCCCGCTTCCTCGTACTAGCTAATCGTCGATTCGGGAAGAGAGCCAGCGCCGGATGT'/>

    <sequence taxon='12' value='TTCCTCGGCAGTTGTCCCAGCACCAGACCCTCCGCCGGTCAGTGTTTCAAGTAAAGCCGAAGCCACGGCGCGAAGGGTGCGACTGGGGGATAGGGTTAGCACCTAAGCATGAGGGTACACCGCGCCGTAGCCTGTAATAACATTCTGTCAGCATACATTGAATATTTTTCAAGGCAGCCCCGGCAGCTTGAGGATCTGAGGTGGTCCAATCCGGTAGCACTTGCGGGTATGTATTATCTGTGGCGAATACGCGGAACATTTGAGCCGGCGCTCTACCTCACTCTCGTCAAGGTGTCCATATAAACACGCGCCCTGGCGTGCATTTGCGTCTACTTTGTGACCGCTGTCGTGCATTCGATGGATGAGTTACAGTAGTAGAATAAGGATATGATTGCCAATCCCCGCTGGGGCGCGCAATCAATCCATCCGTGCCACAGCAGCCTCAACTCCCCGGTCATCAGGGTCCCGCCGGATGAGGGATCGTATGATGCGAACCGATGTGCACCTAGAGAGTTAAAAGTGTCAGATACGCGGGTGATCATAATCCATGTCAGGTAGCACATTCTGAAAAATATTTTTGATCAACAGCCTCCGACGCGGAGGACTAACAAGACCGATACGATGCAGCCCACCATATAAGGTGGCTGTAGGCAAATTGTGAAAACTATTGGTGAGGACGTTCTGGACGTGTATTCATCCGAGACAGAAGTACTCAAATTGGTCCGCGAGATCTGGCGCGGACAATAGACGGGGTGTGTCCCGATGCCACTCAGTGGAACTGTCTAGCAGGTTCCCTTACAACGATAAGCTCACTGCTACAGGCCAATTACGTTGCCCCCACTTCGAGTGGCGTTGGAGCAGTTGGCACGGTGGCCTTATTGGATGTGGTTTTTTGCACACTTCTCCGAGCAACCTTTCGGCAGATCGAACAAATCGGCATATGACTGAACCGGAGTCAATCACTGCACCCACGTAGTTGCCATCATTTCATACCTATGGGCTACGTGGGCCATTAGGGACAAACGTCCCTGTAGTTTAATTAACAACCTGGGTCGGAGACTACGGTGACTTGGTACTTACAATTGGAACACGGTAAACCATGAGTGACTCATCTAATAACTACTTCAATATCTTTTTCAGCAGGTGCTTTAGATAAGCGCGCTCCCATATGCCCCAATCACCCATACACCGGCGGCGAAGTATTAATTCTATCCAGGTCACACTCTATAAAAACTACCTGGACCACCTGTGTCGTATAAAATAGTGCGTTATCTTATAGGTTTACGGCATCAAGCCGTGAGGTTTCAGCGTCCTAACATACTCCGATGCTATCAGGTCGACCGGGACTATTAAACAAGCCCCGTTGGAACCTAAAAGTGATATACCTGACGCCAGGTCTGAGGGCCGGTTGACTGCATGGCGACGGGCCGAAAAAATGGGTTAACATACGGTTAGCCACTCCATCGCCCCTATTTGCTTGCCCACTTCCTTGCATGAGAGAAGATGGCTATCCGCAAAAATGCAAAGCCGTCCTCTCAGATGCCGGAGTAAGGATGGCATGCATTCGAACGCGGAAAAGTAACGCAAATGTACGGGGACATGCTGCGTCGTCCGAAAAGGACGAGACCGGTCCGAAACGCGTTCACGGAGGCAGTAGCAGCACTTGGAGACAGGTTTTTACCTTAAGACTAATGAGACCCCCCCTTGTCACTAGGAACCATACACGAGTGAGCCACTGAAGAATGTCCCGGCGGAAGTATTCACGACCCAGAAAAGGGCGTCTATTGTGTATGGAGGTAGTATCTTTTCTCAAGGTTCGGAAATGCCGAAGGTCCGTACAATGTAGTCTCTGCGACAAAGGGGAATCCCCTGAATCAACCAAGAGCTGAAATGATGAACGAGTAGGACCTGGTCACTAACTGACACGATTCAGTCCTGCTCGTGCCCGCTTCCTCGTACTAGCTAATCGTCGATTCGGGAAGAGAGCCAGCGCCGGATGT'/>

    <sequence taxon='49' value='TTCCTCGGCAGTTGTCCCAGCACCAGACCCTCCGCCGGTCAGTGTTTCAAGTAAAGCCGAAGCCACGGCGCGAAGGGTGCGACTGGGGGATAGGGTTAGCACCTAAGCATGAGGGTACACCGCGCCGTAGCCTGTAATAACATTCTGTCAGCATACATTGAATATTTTTCAAGGCAGCCCCGGCAGCTTGAGGATCTGAGGTGGTCCAATCCGGTAGCACTTGCGGGTATGTCTTATCTGTGGCGAATACGCGGAACATTTGAGCCGGCGCTCTACCTCACTCTCGTGAAGGTGTCCATATAAACACGCGCCCTGGCGTGCATTTGCGTCTACTTTGTGACCGCTGTCGTGCATTCGATGGATGAGTTACAGTAGTAGAATAAGGATATGATTGCCAATCCCCGCTGGGGCGCGCAATCAATCCATCCGTGCCACAGCAGCCTCAACTCCCCGGTCATCGGGGTCCCGCCGGATGAGGGATCGTATGATGCGAACCGATGTGCACCTAGAGAGTTAAAAGTGTCAGATACGCGGGTGATCATAATCCATGTCAGGTAGCACATTCTGAAAAATACTTTTGATCAACAGCCTCCGACGCGGAGGACTAACAAGACCGATACGATGCAGCCCACCATATAAGGTGGCTGTAGGTAAATTGTGGAAACTATTGGTGAGGACGTTCTGGACGTGTATTCATCCGAGACAGAAGTACTCAAATTGGTCCGCGAGATCTGGCGCGGACAATAGACGGGGTGTGTCCCGATGCCACTCAGTGGAACTGTCTAGCAGGTTCCCTTACAACGATAAGCTCACTGCTACAGGCCAATTACGTTGCCCCCACTTCGAGTGGCGTTGGAGCAGTTGGCACGGTGGCCTTATTGGATGTGGTTTTTTGCACACTTCTCCGAGCAACCTTTCGGCAGATCGAACAAATCGGCATATGACTGAACCGGAGTCAATCACTGCACCCACGTAGTTGCCATCATTTCATACCTATGGGCTACGTGGGCCATTAGGGACAAACGTCCCTGTAGTTTAATTAACAACCTGGGTCGGAAACTACGGTGACTTAGTACTTACAATTGGAACACGGTAAACCATGAGTGACTCATCTAATAACTACTTCAATATCTTTTTCAGCAGGTGCTTTAGATAAGCGCGCCCCCATATGCCCCAATCACCCATACACCGGCGGCGAAGTATTAATTCTATCCAGGTCACACTCTATAAAAACTACCTGGACCACCTGTGTCGTATAAAATAGTGCATTATCTTATAGGTTTACGGCATCAAGCCGTGAGGTTTCAGCGTCCTAACATACTCCGATGCTATCAGGTCGACCGGGACTATTAAACAAGCCCCGTTGGAACCTAAAAGTGATATACCTGACGCCAGGTCTGAGGGCCGGTTGACTGCATGGCGACGGGCCGAAAAAATGGGTTAACATACGGTTAGCCACTCCATCGCCCCTATTTGCTTGCCCACTTCCTTGCATGAGAGAAGATGGCTATCCGCCAAAATGCAAAGCCGTCCTCTCAGATGCCGGAGTAAGGATGGCATGCATTCGAACGCGGAAAAGTAACGCAAATGTACGGGGACATGCTGCGTCGTCCGAAAAGGACGAGACCGGTCCGAAACGCGTTCACGGAGGCAGTAACAGCACTTGGAGACAGGTTTTTACCTTAAGACTAATGAGACCCCCCCTTGTCACTAGGAACCATACACGAGTGAGCCACTGAAGAATGTCCCGGCGGGAGTATTCACGACCCAGAAAAGGGCGTCTATTGTGTATGGAGGTAGTATCTTTTCTCAAGGTTAGGAAATGCCGAAGGTACGTACAATGTAGTCTCTGCGACAAAGGGGAATCCCCTGAATCAACCAAGAGCTGAAATGATGAACGAGTAGGACCTGGTCACTAACTGACACGATTCAATCCTGCTCGTGCCCGCTTCCTCGTACTAGCTAACCGTCGATTCGGGAAGAGAGCCAGCGCCGGATGT'/>

    <sequence taxon='25' value='TTCCTCGGCAGTTGTCCCAGCACCAGACCCTCCGCCGGTCAGTGTTTCAAGTAAAGCTGAAGCCACGGCGCGAAGGGTGCGACTGGGGAATAGGGTTAGCACCTAAGCATGAGGGTACACCGCGCCGTAGCCTGTAATAACATTCTGTCAGCATACATTGAATATTTTTCAAGGCAGCCCCGGCAGCCTGGGGATCTGAGGTGGTCCAATCCGGTAGCACTTGCAGGTATGTATTATCTGTGGCGAATACGCGGAACATTTGAGCCGGCGCTCTACCTCACTCTCGTCAAGGTGTCCATATAAACACGCGCCCTGGCGTGCATTTGCGTCTACTTTGTGACCGCTGTCGTGCATTCGATGGATGAGTTACAGTAGTAGAATAAGGATATGATTGCCAACCCCCGCTGGGGCGCGCAATCAATCCATCCGTGCCACAGCAGCCTCAACTCCCCGGTCATCAGGGTCCCGCCGGATGAGGGATCGTATGATGCGAACCGATGTGTACCTAGAGAGTTAAAAGTGTCAGATACGCGGGTGATCATAATCCATGTCAGGTAGCACATTCTGAGAAATATTTTTGATCAACAGCCTCCGACGCGGAGGACTAACAAGACCGATACGATGCAGCCCACCATATAAGGTGGCTGTAGGCAAATTGTGAAAACTATTGGTGAGGACGTTCTGGACGTGTATTCATCCGAGACAGAAGTACTCAAATTGGTCCGCGAGATCTGGCGCGGACAATAGACGGGGTGCGTCCCGATGCCACTCAGTGGAACTGTCTAGCAGGTTCCCTTACAACGATAAGCTGACTGCTACAGGCCAATTACGTTGCCCCCACTTCGAGTGGCGTTGGAGCAGTTGGCACGGTGGCCTTATTGGATGTGGTTTTTTGCACACTTCTCCGAGCAACCTTTCGGCAGATCGAACAAATCGGCATATGACTGAACCGGAGTCAATCACTGCACCCACGTAGTTGCCATCATTTCATACCTATGGGCTACGTGGGCCATTAGGGACAAACGTCCCTGTAGTTTAATTAACAACCTGGGTCGGAGACTACGGTGACTTGGTACTTACAATTGGAACACGGTAAACCATGAGTGACTCATCTAATAACTACTTCAATATCTTTTTCAGCAGGTGCTTTAGATAAGCGCGCTCCCATATGCCCCAATCACCCATACACCGGCGGCGAAGTATTAATTCTATCCAGGTCACACTCTATAAAAACTACCTGGACCACCTGTGTCGTATAAAATAGTGCGTTATCTTATAGGTTTACGGCATCAAGCCGTGAGGTTTCAGCGTCCTAACATACTCCGATGCTATCAGGTCGACCGGGACTATTAAACAAGCCCCGTTGGAACCTAAAAGTGATATACCTGACGCCAGGTCTGAGGGCCGGTTGACTGCATGGCGACGGGCCGAAAAAATGGGTTAACATACGGTTAGCCACTCCATCGCCCCTATTTGCTTGCCCACTTCCTTGCATGAGAGAAGATGACTATCCGCAAAAATGCAAAGCCGTCCTCTCAGATGCCGGAGTAAGGATGGCATGCATTCGAACGCGGAAAAGTAACGCAAATGTACGGAGACATGCTGCGTCGTCCGAAAAGGACGAGACCGGTCCGAAACGCGTTCACGGAGGCAGTAGCAGCACTTGGAGACAGGTTTTTACCTTAAGACTAATGAGACCCCCCCTTGTCACTAGGAACCATACACGAGTGAGCCACTGAAGAATGTCCCGGCGGAAGTATTCACGACCCAGAAAAGGGCGGCTATTGTGTATGGAGGTAGTATCTTTTCTCAAGGTTCGGAAATGCCGAAGGTCCATACAATGTAGTCTCTGCGACAAAGGGGAATCCCCTGAATCAACCAAGAGCTGAAATGATGAACGAGTAGGACCTGGCCACTAACTGACACGATTCAGTCCTGCTCGTGCCCGCTTCCTCGTACTAGCTAATCGTCGCTTCGGGAAGAGAGCCAGCGCCGGATGT'/>

    <sequence taxon='61' value='TTCCTCGGCAGTTGTCCCAGCACCAGACCCTCCGCCGGTCAGTGTTTCAAGTAAAGCTGAAGCCACGGCGCGAGGGGTGCAACTGGGGAATAGGGTTAGCACCTAAGCATGAGGGTACACCGCGCCGTAGCCTGTAATAACATTCTGTCAGCATACATTGAATATTTTTCAAGGCAGCCCCGGCAGCCTGGGGATCTGAGGTGGTCCAATCCGGTAGCACTTGCAGGTATGTATTATCTGTGGCGAATACGCGGAACATTTGAGCCGGCGCTCTACCTCACTCTCGTCAAGGTGTCCATATAAACACGCGCCCTGGCGTGCATTTGCGTCTACTTTGTGACCGCTGTCGTGCATTCGATGGATGAGTTACAGTAGTAGCATAAGGATATGATTGCCAACCCCCGCTGGGGCGCGCAATCAATCCATCCGTGCCACAGCAGCCTCAACTCCCCGGTCATCAGGGTCCCGCCGGATGACGGATCGTATGATGCGAACCGATGTGTACCTAGAGAGTTAAAAGTGACAGATACGCGGGTGATCATAATCCATGTCAGGTAGCACATTCTGAGAAACATTTTTGATCAACAGCCTCCGACGCGGAGGACTAACAAGACCGATACGATGCAGCCCACCATATAAGGTGGCTGTAGGCAAATTGTGAAAACTATTGGTGAGGACGTTCTGGACGTGTATTCATCCGAGACAGAAGTACTCAAATTGGTCCGCGAGATCTGGCGCGGACAATAGACGGGGTGCGTCCCGATGCCACTCAGTGGAACTGTCTAGCAGGTCCCCTTACAACGATAAGCTGACTGCTACAGGCCAATTACGTTGCCCCCACTTCGAGTGGCGTTGGAGCAGTTGGCACGGTGGCCTTATTGGATGTGGTTTTTTGCACACTTCTCCGAGCAACCTTTCGGCAGATCGAACAAATCGGCATATGACTGAACCGGAGTCAATCACTGCACCCACGCAGTTGCCATCATTTCATACCTATGGGCTACGTGGGCCATTAGGGACAAACGTCCCTGTAGTTTAATTAACAACCTGGGTCGGAGACTACGGTGACTTGGTACTTACAATTGGAACACGGTAAACCATGAGTGACTCATCTAATAACTATTTCAATATCTTTTTCAGCGGGTGCTTTAGATAAGCGCGCTCCCATATGCCCCAATCACCCATACACCGGCGGCGAAGTTTTAATTCTATCCAGGTCACACTCTATAAAAACTACCTGGACCACCTGTGTCGTACAAAATAGTGCGTTATCTTATAGGTTTACGGCATCAAGCCGTGAGGTTTCAGCGTCCTAACATACTCCGATGCTATCAGGTCGACCGGGACTATTAAACTAGCCCCGTTGGAACCTAAAAGTGATATACCTGACGCCAGGTCTGAGGGCCGGTTGACTGCATGGCGACAGGCCGAAAAAATGGGTTAACATACGGTTAGCCACTCCATCGCCCCTATTTGCTTGCCCACTTCCTTGCATGAGAGAAGACGACTATCCGCAAAAATGCAAAGCCGTCCTCTCAGATGCCGGAGTAAGGATGGCATGCATTCGAACGCGGAAAAGTAACGCAAATGTACAGAGACATGCTGCATCGTCCGAAAAGGACGAGACCGGTCCGAAACGCGTTCATGGAGGCAGTAGCAGCACTTGGAGACAGGTTTTTACCTTAAGACTAATGAGACCCCCCCTTGTCACTAGGAACCATACACGAGTGAGCCACTGAAGAATGTCCCGGCGGAAGTATTCACGACCCAGAAAAGGGCGGCTATTGTGTATGGAGGTAGTATCTTTTCTCAAGGTTCGGAAATGCCGAAGGTCCATACAATGTAGTCTCTGCGACAGAGGGGAATCCCCTGAATCAACCAAGAGCTGAAATGATGAACGAGTAGGACCTGGCCACTAACTGACACGATTCAGTCCTGCTCGTGCCCGCTTCCTCGTACTAGCTAATCGTCGCTTCGGGAAGAGAGCCAGCGCCGGATGT'/>

    <sequence taxon='64' value='TTCCTCGGCAGTTGTCCCAGCACCAGACCCTCCGCCGGTCAGTGTTTCAAGTAAAGCCGAAGCCACGGCGCGAAGGGTGCAACTGGGGGATAGGGTTAGCACCTAAGCATGAGGGTACACCGCGCCGTAGCCTGTAATAACATTCTGTCAGCATACATTGAATATTTTTCAAGGCAGCCCCGGCAGCCTGAGGATCTGAGGTGGTCCAATCCGGTAGCACTTGCGGGTATGTATTATCTGTGGCGAATACGCGGAACATTTGAGCCGGCGCTCTACCTCACTCTCGTCAAGGTGTCCATATAAACACGCGCCCTGGCGTGCATTTGCGTCTACTTTGTGACCGCTGTCGTGCATTCGATGGATGAGTTACAGTAGTAGAATAAGGACATGATTGCCAATCCCCGCTGGGGCGCGCAATAAATCCATCCGTGCCACAGCAGCCTCAACTCCCCGGTCATCAGGGTCACGCCGGATGAGGGATCGTATGGTGCGAACCGATGTGTACCTAGAGAGTTAAAAGTGTCAGATACGCGGGTGATCATAATCCATGTCAGGTAGCACATTCTGAAAAATATTTTTGATCAACAGCCTCCGACGCGGAGGACTAACAGGACCGATACGATGCAGCCCACCATATAAGGTGGCTGTAGGCAAATCGTGAAAACTATTGGTGAGGACGTTCTGGACGTGTATTCATCCGAGATAGAAGTACTCAAATTGGTCCGCGAGATCTGGCGCGGACAATAGACGGGGTGTGTCCCGATGCCACTCAGTGGAACTGTCTAGCAGGTTCCCTTACAACGATAAGCTGACTGCTACAGGCCAACTACGTTGCCCCCACTTCGAGTGGCGTTGGAGCAGTTGGCACGGTGGCCTTATTGGATGTGGTTTTTTGCACACTTCTCCGAGCAACCTTTCGGCAGATCGAACAAATCGGTATATGACTGAACCGGAGTCAATCACCGCACCCACGTAGTTGCCATCATTTCATACCTATGGGCTACGTGAGCCATTAGGGACAAACGTCCCTGTAGTTTAATTAACAACCTGGGTCGGAGACTACGGTGACTTGGTACTTACAATTGGAACACGGCAAACTATGAGTGACTCATCTAATAACTACTTCAATATCTTTTTCAGCAGGTGCTTTAGATAAGCGCGCTCCCATCTGCCCCAATCACCCATACACCGGCGGCGAAGTATTAATTCTATCCAGGTCACACTCTATAAAAACTACCTGGACCACCTGTGTCGTATAAAATAGTGCGTTATCCTATAGGTTTACGGCATCAAGCCATGAGGTTTCAGCGTCCTAACATACTCCGATGCTATCAGGTCGACCGGGACTATTAAACAAGCCCCGTTGGAACCTAAAAGTGATATACCTGACGCCAGGTCTGAGGGCCGGTTGACTGCATGGCGACGGGCCGAAAAAATGGGTTAACATACAGTTAGCCACTCCATCGCCCCTATTTGCTTGCCCACTTCCTTGCATGAGAGAAGATGGCTATCCGCAAAAATGCAAAGCCGTCCTCTCAGATGCCGGAGTAAGGATGGCATGCATTCGAACGCGGAAAAGTAACGCAAATGTACGGGGACATGCTGCGTCGTCCGAAAAGGGCGAGACCGGTCCGAAACGCGTTCACGGAGGCAGTAGCAGCACTTGGAGACAGGTTTTTACCTTAAGACTAATGAGACCCCCCCTTGTCACTAGGAACCATAGACGAGTGAGCCACTGAGTAATGTCCCGGCGGAAGTATTCACAACCCAGAGAAGGGCGGCTATTGTGTATGGAGGTAGTATCTTCTCTCAAGGTTCGGAAATGCCGAAGGTCCATACAATGTAGTCTCTGCGACAGAGGGGAATCCCCTGAATCAACCAAGAGCTGAAATGATGAACGAATAGGACCTGATCACTAACTGACACGATTCAGTCCCGCTCGTGCCCGCTTCCTCGTACTAGCTAATCGTCGATTCGGGAAGAGAGCCAGCGCCGGATGT'/>

    <sequence taxon='14' value='TTCCTCGGCAGTTGTCCCAGCACCAGACCCTCAGCCGGTCAGTGTTTCAAGTAAAGCCGAAGCCACGGCGCGAAGGGTGCGACTGGGGGATAGGGTTAGCACCTAAGCATGAGGGTACACCGCGCCGTCGCCTGTAATAACATTCTGTCAGCATACATTGAATATTTTTCAAGGCAGCCTCGGCAGCCTGAGGATCTGAGGTGGTCCAATCCGGTAGCACTTGCGGATATGTATTATCTGTGGCGAATACGCGGAACATTTGAGCCGGCGCTCTACCTCACTCTCGTCAAGGTGTCCATATAAACACGCGCCCTGGCGTGCGTTTGCGTCCACTTTGTGACCGCTGTCGTGCATTCGATGGATGAGTTACAGTAGTAGAATAAGGACATGATTGCCAATCCCCGCTGGGGCGCGCAATCAATCCATCCGTGCCACAGCAGCCTCAACTCCCCGGTCATCAGGGTCCCGCCGGATGAGGGATCGTATAATGCGAACCGATGTGTACCTAGAGAGTTAAAAGTGTCAGATACGCGGGTGATCATAATCCATGTCAGGTAGCACATTCTGAAAAATATTTTTGATCAACAGCCTCCGACGTGGAGGACTAACAAGACCGATACGATGCAGCTCACCATATAAGGTGGCTGTAGGCAAATTGTGAAAACTATTGGTGAGGACGTCCTGGACGTGTATTCATCCGAGACAGAAGTACTCAAATTGGTCCGCGAGATCTGGCGCGGACAATAGACGGGGTGTGCCCCGATGCCACTCAGTGGAACTGTCTAGCAGGTTCCCTTACAACGATAAGCTGACTGCTACAGGCCAACTACGTTGCCCCCACTTCGAGTGGCGTTGGAGCAGTTGGCACGGTGGCCTTATTGGATGTGGTTTTTTGCACACTTCTCCGAGCAACCTTTCGGCAGATCGAACAAATCAGCATATGACTGGACCGGAGTCAATCACTGCACCCACGTAGTTGCCATCATTTCATACCTATGGGCTACGTGAGCCATTAGGGACAAACGTCCCTGTAGTTTAATTAACAACCTGGGTCGGAGACTACGGTGACTTGGTACTTACAATTGGAACACGGTAAACCATGAGTGACTCATCTAATAACCACTTCAATATCTTTTTCAGCAGGTGCTTTAGATAAGCGCGCTCCCATATGCCCCAATCACCCCTACACCGGCGGCGAAGTATTAATTCTATCCAGGTCACACTCTAAAAAAACTACCTGGACCACCTGTGTCGTATAAAATAGTGCGTTGTCTTATAGGTTTACGGCACCAAGCCGTGAGGTTTCAGCGTCCTAACATACTCCGATGCTATCAGGTCGACCGGGACTATTAAACAAGCCCCGTTGGAACCTAAAAGTGATATACCTGACGCCAGGTCTGAGGGCCGGTTGACTGCATGGCGACGGGCCGAAAAAATGGGTTAACATACGGTTAGCCACTCCATCGCCCCTATTTGCTTGCCGACTTCCTTGCATGAGAGAAGATAGCTATCCGCAAAAATGCAAAGCCGTCCTCTCAGATGCCGGAGTAAGGATGGCATGCATTCGAACGCGGAAAAGTAACGCAAATGTACGGGGACATGCTGCGTCGTCCGAAAAGGATGAGACCGGTCCGAAACGCGTTCACGGAGGCAGTAGCAGCACTTGGAGACAGGTTTTTACCTTAAGACTAATGAGACCCCCCCTTGTCACTAGGAACCATACACGAGTGAGCCACTGAAGAATGTCCCGGCGGAAGTATTCACGACCCAGAAAAGGGCGCCTACTGTGTATGGAGGTAGTATCTTTTCTCAAGGTTCGGAAATGCCGAAGGTCCATACAATGTAGTCTCTGCGACAAAGGAGAATCCTCTGAATCAACCAAGAGCTGAAATGATGAACGAGTAGGACCTGGTCACTAACTGACAAGATTCAGTCCTGCTCGTGCCCGCTTACTCGTACTAGCTAATCGTCGATTCGGGAAGAGAGCCAGCGCCGGATGT'/>

    <sequence taxon='15' value='TTCCTCGGCAGTTGTCCTAGCACCAGACCCTCCGCCGGTCAGTGTTTCAAGTAAAGCCGAAGCCACGGCGCGAAGCGTGCAACTGGGGGATAGGGTTAGCACCTAAGCATGAGGGTACACCGCGCCGTCGCCTGTAATAACATTCTGTCAGCATACATTGAATATTTTTCAAGGCAGCCTCGGCAGCCTGAGGATCTGAGGTGGTCCAATCCGGTAGCACTTGCGGGTATGTATTATCTGTGGCGAATACGCGGAACATTTGGGCCGGCGCTCTACCTCATTCTCGTCAAGGTGTCCATATAAACACGCGCCCTGGCGTGCATTTGCGTCCACTTTGTGACCGCTGTCGTGCATTCGATGGATGAGTTACAGTAGTAGAATAAGGATATGATTGCCAATCCCCGCTGGGGCGCGCAATCAATCCATCCGTGCCACAGCAGCCTCAACTCCCCGGTCCTCAGGGTCCCGCCGGATGAGGGATCGTATAATGCGAACCGATGTGTACCTAGAGAGTTAAAAGTGTCAGATACGCGGGTGATCATAATCCATGTCAGGTAGCACATTCTGAAAAATATTTTTGATCAACAGCCTCCGACGTGGAAGACTAACAAGACCGATACGATGCAGCCCACCATATAAGGTGGCTGTAGGCAAATTGTGAAAACTATTGGTGAGGACGTCCTGGACGTGTATTCATCCGAGACAGAAGTACTCAAATTGGTCAGCGAGATCTGGCGCGGACAATAGACGGGGTGTGTCCCGATGCCACTCAGTGGAACTGTCTAGCAGGTTCCCTTACAACGATAAGCTGACTGCTACAGGCCAACTACGTTGCCCCCACTTCGAGTGGCGTTGGAGCAGTTGGCACGGTGGCCTTATTGGATGTGGTTTTTTGCACACTTCTCCGAGCAACTTTTCGGCAGATCGAACAAATCAGCATATGACTGAACCGGAGTCAATCACTGCACCCACGTAGTTGCCATCATTTCATACCTATGGGCTACGTGAGCCATTAGGGACAAACGTCCCTGTAGTTTAATTAACAACCTGGGTCGGAGACTACGGTGACTTGGTACTTACAATTGGAACACGGTAAACCATGAGTGACTCATCTAATAATTACTTCAATATCTTTTTCAGCAGGTGCTTTAGATAAGCGCGCTCCCATATGCCCCAATCACCCCTACACCGGCGGCGAAGTATTAATTCTATCCAGGTCACACTCTATAAGAACTACCTGGACCACCTGTGTCGTATAAAATAGTGCGTTATCTTATAGGTTTACGGCACCAAGCCGTGAGGTTTCAGCGTCCTAACATACTCCGATGCTATCAGGTCGACCGAGACTATTAAACAAGCCCCGTTGGAACCTAAAAGTGATATACCTGACGCCAGGTCTGAGGGCCGGTTGACTGCCTGGCGACGGGCCGAAAAAATGGGTTAACATACAGTTAGCCACTCCATCGCCCCTATTTGCTTGCCCACTTCCTTGCATGAGAGAAGATAGCTATCCGCAAAAATGCAAAGCCGTCCTCTCAGATGCCTGAGTAAGGATGGCATGCATTCGAACGCGGAAAAGTAACGCAAATGTACGGGGACATGCTGCGTCGTCCGAAAAGGATGAAACCGGTCCGAAACGCGTTCACGGAGGCAGTAGCAGCATTTGGAGACAGGTTTTTACCTTAAGACTAATGAGACCCCCCCTTGTCACTAGGAACCATACACGAGTGAGCCACTGAAGAATGTCCCGGCGGAAGTATTCACGACACAGAAAAGGGCGCCTACTGTGTATGGAGGTAGTATCTTTTCTCAAGGTTCGGAAATGCCGAAGGTCCATACAATGTAGTCTCTGCGACAAAGGGGAATCCCCTGAATCAACCAAGAGCTGAAATGATGAACGAGTAGGACCTGGTCACTAACTGACAAGATTCAGTCCTGCTCGTGCCCGCTTCCTCGTACTAGCTAATCGTCGATTCGGGAAGAGAGCCAGCGCCGGATGT'/>

    <sequence taxon='20' value='TTCCTCGGCAGTTGTCCCAGTATCAGACCCTCCGCCGGTCAGTGTTTCAAGTAAAGCCGAAGCCACGGCGCGAAGGGTGCGACTGGGGGATAGGGTTAGCACCTAAGCATGAGGGTACACCGCGCCGTCGCCTGTAATAACATTCTGTCAGCATACATTGAATATTTTTCAAGGCAGCCCCGGCAGCCTGAGGATCTGAGGTGGTCCAATCCGGTAGCACTTGCGGGTATGTATTATTTGTGGCGAATACGCGGAACATTTGAGCCGGCGCTCTACCTCACTCTCGTCAAGGTGTCCATATAAACACGCGCCCTGGCGTGCATTTGCGTCTACTTTGTGACCGCTGTCGTGCATTCGATGGATGAGTTACAGTGGTAGAATAAGGACATGATTGCCAATCCCCGCTGGGGCGCGCAATCAATCCATCCGTGCCACAGTAGCCTCAATTCCCCGGTCATCAGGGTCCCGCCGGATGAGGGATCGTATGATGCGAACCGATTTGTACCTAGAGAGTTAAAAGTGTCAGATACACGGGTGATCATAATCCATGTCAGGTAGCACATTCCGAAAAATATTTTTGATCAACAGCCTCCGACGTGGGGGACTAACAAGACCGATACGATGCAGCCCACCATATAAGGTGGCTGTAGGCAAATTGTGAAAACTATTGGTGAGGACGTTCTGGACGTGTATTCATCCGAGACAGAAGTACTCAAATTGGTCCGCGAGATCTGGCGCGGACAATAGACGGGGTGTATCCCGATGCCACTCAGTGGAACTGTCTAGCAGGTTCCCTTACAACGATAAGCTGACTGCTACAGGCTAACTACGTTGCCCCCACTCCGAGTGGCGTTGGAGCAGTTGGCACGGTGGCCTTATTGGATGTGGTTTTTTGAACACTTCTCCGAGCAACCTTTCGGCAGATCGAACAAATCAGCATATGACCGAACCGGAGTCAATCACTGCACCCACGTAGTTGCCATCATTTCATACCTATGGGCTACGTGAGCCATTAGGGACAAACGTCCCTGGAGTTTAATTAACAACCTGGGTCGGAGACTACGGTGACTTGGTACTTACGATTGGAACACGGTAAACCGTGAGTGACTCATCTAATAACTACTTCAATATCTTTTTCAGCAGGTGCTTTAGATAAGCGCGCTCCCATATGCCCCAATCACCCATACACCGGCGGCGAAGTATTAATTCTATCCAGGTCACACTCTATAAAAACTACCTGGACCACCTGTGTCGTATAAAATAGTGCGTTATCTTATAGGTTTACGGCATCAAGCCGTGAGGTTTCAGCGTCCTAACATACTCCGATGCTATCAGGTCGACCGGGACTATTAAACAAGCCCCGTTGGAACCTAAAAGTGATATACCTGACGCCAGGTCTGAGGGCCGGTTGACTGCATGGCGACGGGCCGAAAAAATGGGTTAACATACGGTTAGCCACTCCATCGCCCCTATTTGCTTGCCCACTTCCTTGCATGAGAGAAGATAGCTATCCGCAAAAATGCAAAGCCGTCCTCTCAGATGCCGGAGTAAGGATGGCATGCATTCGAACGCGGAAAAGTAACGCAAATGTACGGGGACATGCTGAGTCGTCCGAAAAGGACGAGACCGGTCCGAAACGCGTTCACGGAGGCAGTAGCAGCACTTGGAGACAGGTTTTTACCTTAAGACTAATGAGACCCCCCCTTGTCACCAGGAACCATACACGAGTGAGCCACTGAAGAATGTCCCGGCGGAAGTATTCACGGCCCAGAAAAGGGCGGCTACTGTGTATGGAGGTAGTATCTTTTCTCAAGGTTCGGAAATGCCGAAGGTCCATACAATGTAGTCTCTGCGACAAAGGGGAATCCCCTGAATCAACCAAGAGCTGAAATGATGAACGAGCAGGACCTCGTCACTAACTGACAAGATTCAGTCCTGCTCGTGCCCGCTTCCTCGTACTAGCTAATAGTCGATTCGGGAAGAGAGCCAGCGCCGGATGT'/>

    <sequence taxon='23' value='TTCCTTGGCAGTTGTCCCAGCACCCGACCCTCCGCCGGTCAGTGTTTCAAGTAAAGCCGAAGCCACGGCGCGAAGGGTGCGACTGGGGGATAGGGTTAGCACCTAAGCATGAGGGTACACCGCGCCGTCGCCTGTAATAACATTCTGTCAGCATACATTGAATATTTTTCAAGGCAGCCCCTGCAGCCCGAGGATCTGAGGTGGTCCAATCCGGTAGCACTTGCGGGTATGTATTATCTGTGGCGAATACGCGGCACATTTGAGCCGGCGCTCTACCTCACTCTCGTCAAGGTGTCCATATAAACACGCGCCCTGGCGTGCATTTGCGTCTACTTTGTGACCGCTGTCGTGCATTCGATGGATGAGTTACAGTAGTAGAATAAGGACATGATTGCCAATCCCCGCTGGGGCGCGCAATCAATCCATCCGTGCCACAGCAGCCTCAACTCCCCGGTCACCAGGGTCCCGCCGGATGAGGGATCGTATGATGCGAACCGATGTGTACCTAGAGAGTTAAAAGTGTCAGATACGCGGGTGATCATAATCCATGTCAGGTCGCACATTCTGAAAAATATTTTTGATCAACAGCCTCCGACGTGGAGGACTAACAAGACCGATACGATGCAGCCCACCATATAAGGTGGCTGTAGGCAAATTGTGAAAACTATTGGTGAGGACGTTCTGGACGTGTATTCATCCGAGACAGAAGTACTCAAATTGGTCCGCGAGATCTAGCGCGGACAATAGACGGGGTGTGTCCCGATGCCACTCAGTGGAACTGTCTAGCAGGTTCCCTTACAACGATCAGCTGACTGCTACAGGCTAACTACGTTGCCCCCACTTCGAGTGGCGTTGGAGCAGTTGGCACGGTGGGCTTATTGGATGTGGTTTTTTGCACACTTCTCCGAGCAACCTTTCGGCAGATCGAACAAATCAGCATATGACTGAACCGGAGTCAATCACTGCACCCACGTAGTTGCCATCATTTCATACCTATGGGCTACGTGAGCCATTAGGGACAAACGTCCCTGTAGTTTAATTAATAACCTGGGTCGGAGACTACGGTGACTTGGTCCTTACAATTGGAACACGGTAAACCATGAGTGACTCATCTACTAACTAATTCAATATCTTTTTCAGCAGGTGCTTTAGATAAGCGCGCTCCCATATGCCCCAATCACCCATACACCGGCGGCGAAGTATTAATTCTATCCAGGTCACACTCTATAAAAACTACCTGGACCACCTGTGTCGTATAAAATAGTGCGTTATTTTATAGGTTTACGGCATCAAGCCGTGAGGTTTCAGCGTCCTAACATACTACGATGCTATCAGGTCGACCGGGACTATTAAACAAGCCCCGTTGGAACCTAAAAGTGATATACCTGACGCCAGGTCTGAGGGCCGGTTGACTGCATGGCGACGGGCCGAAAAAATGGGTTAACATACGGTTAGCCACTCCATCGCCCCTATTTGCTTGCCCACTTCCTTGCATGAGAGAAGATAGCTATCCGCAAAAATGCAAAGCCGTCCTCTCAGATGCCGGAGTAAGGATGGCATGCATTCGAACGCGGAAAAGTAACGCAAATGTACGGGGACATGCTGCGTCGTCCGAAAAGGACGAGACCGGTCCGAAACGCGTTCACGGAGGCAGTAGCAGCACTTGGAGACAGGTTTTTACCTTAAGACTAATGAGACCCCCCCTTGTCACTAGGAACCATGCACGAGTGAGCCACTGAAGAATGTCCCGGCGGAAGTATTCACGACCCAGAGAAGGGCGGCTACTGTGTATGGAGGTAGTATCTTTTCTCAAGGTTCGGAAATGCCGAAGGTCCATACAATGTAGTCTCTGCGACAAAGGGGAATCCCCTGAATCAACCAAGAGCTGAAATGATGAACGAGTAGGACCTCGTCACTAACTGACGAGATTCAGTCCTGCTCGTGCCCGCTTCCTCGTACTAGCTAATCGTCGATTCGGGAAGAGAGCCAGCGCCGGATGT'/>

    <sequence taxon='32' value='TTCCTCGGCTGTTGTCCCAGCACCAGACCCTCCGCCGGTCAGTGTTTCAAGTAAAGCCGAAGCCACGGCGCGAAGGGTGCGACTGGGGGATAGGGTTAGCACCTAAGCATGAGGGTACACCGCGCCGTCGCATGTAATAACATTCTGTCAGCATACATTGAATATTTTTCAAGGCAGCCCCTGCAGCCCGAGGATCTGAGGTGGTCCAATCCGGTAGCACTTGCGGGTATGTATTATCTGTGGCGAATACGCGGAACATTTGAGCCGGCGCTCTACCTCACTCTCGTCAAGGTGTCCATATAAACACGCGCCCTGGCGTGCATTTGCGTCTACTTTGTGACCGCTGTCGTGCATTCGATGGATGAGTTACAGTAGTAGAATAAGGACATGATTGCCAATCCCCGCTGGGGCGCGCAATCAATCCATCCGTGCCACAGCAGCCTCAACTCCCCGGTCACCAGGGTCCCGCCGGATGAGGGATCGTATGATGCGAACCGATGTGTACCTAGAGAGTTAAAAGTGTCAGATACGCGGGTGATCATAATCCATGTCAGGTCGCACATTCTGAAAAATATTTTTGATCAACAGCCTCCGACGTGGAGGACTAACAAGACCGATACGATGCAGCCCACCATATAAGGTAGCTGTAGGTAAATTGTGAAAACTATTGGTGAGGACGTTCTGGACGTGTATTCATCCGAGACAGAAGTACTCAAATTGGTCCGCGAGATCTGGCGCGGACAATAGACGGGGTGTGTCCCGATGCCACTCAGTGGAACTGTCTAGCAGGTTCCCTTACAACGATAAGCTGACTGCTACAGGCTAACTACGTTGCCCCCACTTCGAGTGGCGTTGGAGCAGTTGGCACGGTGGCCTTATTGGATGTGGTTTTTTGCACACTTCTCCGAGCAACCTTTCGGCAGATCGAACAAATCAGCATATGACTGAACCGGAGTCAATCACTGCACCCACGTAGTTGCCATCATTTCATACCTATGGGCTACGTGAGCCATTAGGGACAAACGTCCCTGTAGTTTAATTAATAACCTGGGTCGGAGACTACGGTGACTTGGTACTTACAATTGGAACACGGTAAACCATGAGTGACTCATCTACTAACTACTTCAATATCTTTTTCAGCAGGTGCTTTAGATAAGCGCGCTCCCATATGCCCCAATCACCCATACACCGGCGGCGAAGTATTAATTCTATCCAGGTCACACTCTATAAAAACTACCTGGACCACCTGTGTCGTATAAAATAGTGCGTTATTTTATAGGTTTACGGCATCAAGCCGTGGGGTTTCAGCGTCCTAACATACTCCGATGCTATCAGGTCGACCGGGCCTATTAAACAAGCCCCGTTGGAACCTAAAAGTGATATACCTGACGCCAGGTCTGAGGGCCGGTTGACTGCATGGCGACGGGCCGAAAAAATGGGTTAACATACGGTTAGCCACTCCATCGCCCCTATTTGCCTGCCCACTTCCTTGCATGAGAGAAGATAGCTATCCGCAAAAATGCAAAGCCGTCCTCTCAGATGCCGGAGTAAGGATGGCATGCATTCGAACGCGGAAAAGTAACGCAAATGTACGGGGACATGCTGCGTCGTCCGAAAAGGACGAGACCGGTCCGAAACGCGTTCACGGAGGCGGTAGCAGCACTTGGAGACAGGTTTTTACCTTAAGACTAATGAGACCCCCCCTTGTCACTAGGAACCATACACGAGTGAGCCACTGAAGAATGTCCCGGCGGAAGTATTCACGACCCAGGAAAGGGCGGCTACTGTGTATGGAGGTAGTATCTTTTCTCAAGGTTCGGAAATGCCGAAGGTCCATACAATGTAGTCTCTGCGACAAAGGGGAATCCCCTGAATCAACCAAGAGCTGAAATGATGAACGAGTAGGACCTCGTCACTAACTGACGAGATTCAGTCCTGCTCGTGCCCGCTTCCTCGTACTAGCTAATCGTCGATTCGGGAAGAGAGCCAGCGCCGGATGT'/>

    <sequence taxon='29' value='TTCCTCGGCAGTTGTCCCAGCACCAGACCCTCCGCCGGTCAGTGTTTCAAGTAAAGCCGAAGCCACGGCGCGAAGGGTGCGGCTGGGGGATAGGGTTAGCACCTAAGCATGAGGGTACACCGCGCCGTAGCCTGTAATAACATTCTGTCAGCATACATTGAATATTTTTCAAGGCAGCCCCGGCAGCCTGAGGATCTGAGGTGGTCCAATCCGGTAGCACTTGCGGGTATGTATTATCTGTGGCGAATACGGGGAACATTTGAGCCGGCGCTCTACCTCACTCTCGTCAAGGTGTCCATATAAACACGCGCCCTGGCGTGCATTTGCGTCTACTTTGTGACCGCTGTCGTGCATTCGGTGGATGAGTTACAGTAGTAGAATAAGGACATGATTGCCAATCCCCGCTGGGGCGCGCAATCAATCCATCCGTGCCACAGCAGCCTCAACTCCCCGGTGATCAGGGTCCCGCCGGATGCGGGGTCGTATGATGCGAACCGATGTGTACCCAGAGAGTTAAAAGTGTCAGATACGCGGGTGATCATAATCCATGTCAGGTAGCACATTCTGAAAAATATTTTTGATCAACAGCCTCCGACGCGGAGGACTAACAAGACCGATACGATGCAGCCCACCATATAAGGTGGCTGTAGGCAAATTGTGAAAACTATTGGTGAGGACGTTCTGGACGTGTATTCATCCGAGACAGAAGTACTCAAATTGGTCCGCGAGATCTGGCGCGGACAATAGACGGGGTGTGTCCCGATGCCACTCAGTGGAACTGTCTAGCAGGTTCCCTTACAACGATAAGTTGACTGCTACAGGCCAACTACGTTGCCCCCACTTCGAGTGGCGTTGGAGCAGTTGGCACGGTGGCCTTATTGGATGTGGTTTTTTGCACACTTCTCCGCGCAACCTTTCGGCAGATCGAACAAATCAGCATATGACTGAACCGGAGTCAATCACTGCACCCACGTAGTTGCCATCATTTCATACCTATTGGCTACGTGAGCCATTAGGGACAAACGTCCCTGTAGTTTAATTAACAACCTGGGTCGGAGACTACGGTGACTTGGTACTTACAATTGGAACACGGTAAACCATGAGTGACTCAACTAATAACTACTTCAATATCTTTTTCAGCAGGTGCTTTAGGTAAGCGCGCTCCCATATGCCCCAATCAACCATACACCGGCGGCGAAGTATTAACTCTATCCAGGTCAAACTCTATAAAAACTACCTGGACCACCTGTGTCGTGTAAAATAGTGCGTTATCTTATAGGTTTACGGCATCAAGCCGTGAGGTTTCAGCGTCCTAACATACTCCGATGCTATCAGGTAGACCGGGACTATTAAACAAGCCCCGTTGGAACCTAAAAGTGATATACCTGACGCCAGGTCTGAGGGCCGGTTGACTGCATGGCGACGGGCCGAAAAAATGGGTTAACATACGGTTAACCACTCCATCGCCCCTATTTGCTTGCCCACTTCCTTGCATGAGAGAAGATAGCTATCCGCAAAAATGCAAAGCTGTCCTCTCAGGCGCCGGAGTAAGGATGGCATGCATTCGAACGCGGAAAACTAACGCAAATGTACGGGGACATGCTGCGTCGTCCGAAAAGGACGAGACCGGTCCGAAACGCGTTCACGGAGGAAGTAGCAGCACTTGGAGACAGGTTTTTACCTTAAGACTAATGAGACCCCCCCTTGTCACTAGGAACCATACACGAGTGAGCCACTGAAGAATGTCCCGGCGAAAGTATTCACGACCCAGAAAAGGGCGGTTATTGTGTATGGAGGTAGTATCTTTTCTCAAGGTTCGGAAATGCCGAAGGTCCATACAGTGTCGTCTCTGCGACAAAGGGGAATCCCCTGAATCAACCAAGAGCTGAAATGATGAACGAGTAGGACCTGGTCACTAACTGACACGATTCAGTCCTGCTCGTGCCCGCTTCCTCGTACTAGCTAATCGTCGATTCGGGAAGAGAGCCAGCGCCGGATGT'/>

    <sequence taxon='50' value='TTCCTCGGCAGTTGTCCCAACACCAGACCCTCCGCCGGTCAGTGTTTCAAGTAAAGCCGACGCCACGGCGCGAAGGGTGAGGCTGGGGGATAGGGTTAGCACCTAAGCATGAGGGTGCACCGCGCCGTAGCCCGTAATAACATTCTGTCAGCATACATTGAATATTTTTCAAGGCAGCCCCGGCAGCCTGAGGATCTGAGGTGGTCCAATCCGGTAGCACTTGCGGGTATGTATTATCTGTGGCGAATACGGGGGACATTTGAGCCGGCGCTCTACCTCACTCTCGTCAAGGTGTCCATATAAACACGCGCCCTGGCGTGCATTTGCGTCCACTTTGTGACCGCTGTCGTGCATTCGATGGATGAGTTACAGTAGTAGAATAAGGACATGATTGCCAATCCCCGCTGGGGCGCGCAATCAATCCATCCGTGCCACAGCAGCCTCAACTCCCCGGTGATCAGGGTCCCGCCGGACGCGGGATCGTATGATGCGAACCGATGTGTACCCAGAGAGTTAAAAGTGTCAGATACGCGGGTGATCATAATCCATGTCAGGTAGCACATTCTGAAAAATATTTTTGATCAACAGCCTCCGACGCGGAGGACTAACAAGACCGATACGATGCAGCCCACCATATAAGGTGGCTGTAGGCAAATTGTGAAAACTATTGGTGAGGACGTTATGGACGTGTATTCATCCGAGACAGAAGTACTCAAATTGGTCCGCGAGATCTGGCGCGGACAATAGACGGGGTGTGTCCCGATGCCACTCAGTGGAACTGTCTAGCAGGTTCCCTTACAACGATAAGCTGACTGCTACAGGCCAACTACGTTGCCCCCACTTCGAGTGGCGTTGGAGCAGTTGGCACGGTGGCCTTATTGGATGTGGTTTTTTGCACACTTCTCCGCGCAACCTTTCGGCAGATCGAACAAATCAGCATATGACTGAACCGGAGTCAATCACTGCACCCACGTAGTTGCCATCATTTCATACCTATTGGCTACGTGAGCCATTAGGGACAAACGTCCCTGTAGTTTAATTAACAACCTGGGTCGGAGACTACGGTGACTTGGTACTTACAATTGGAACACGGTAAACCATGAGTGACTCAACTAATAACTACTTCAATATCTTTTTCAGCAGGTGCTTTAGGTAAGCGCGCTCCCATATGCCCCAATCACCCATACACCGGCGGCGAAGTATTAATTCTATCCAGGTCACACTCTATAAAAACTACCTGGACCACCTGTGTCGTGTAAAATAGTGCGTTATCTTATAGGTTTACGGCATCAAGCCGTGAGGTTTCAGCGTCCTAACATATTCCGATGCTATCAGGTAGACCGGGACTATTAAACAAGCCCCGTTGGAACCTAAAAGTGATATACCTGGCGCCAGGTCTGAGGGCCGGTTGACTGCATGGCGACGGGCCGAAAAAATGGGTTAACATACGGTTAACCACTCCATCGCCCCTATTTGCTTGCCCACTTCCTTGCATGAGAGAAGATAGCTATCCGCGAAAATGCAAAGCTGTCCTCTCAGGTGCCGGAGTAAGGATGGCATGCATTCGAACGCGGAAAACTAACGCAAATGTACGGGGGCATGCTGCGTCGTCCGAAAAGGACGAGACCGGTCCGAAACGCGTTCACGGAGGCAGTAGCAGCACTTGGAGACAGGTTTTTACCTTAAGACTAATGAGACCCCCCCTTGTCACTAGGAACCATACACGAGTGAGCCACTGAAGAATGTCCCGGCGGAAGTGTTCACGACCCAGAAAAGGGCGGTTATTGTGTATGGAGGTAGTATCTTTTCTCAAGGTTCGGAAATGCCGAAGGTCCATACAGTGTCGTCTCTGCGACAAAGGAGAATCCCCTGAATCAACCAAGAGCTGAAATGATGAACGAGTGGGACCTGGTCACTAACTGACACGATTCAGTCCTGCTCGTGCCCGCTTCCTCGTACTAGCTAATCGTCGATTCGGGAAGAGAGCCAGCGCCGGATGT'/>

    <sequence taxon='37' value='TTCCTCGGCGGTTGTCCCAGCACCAGACCCTCCGCCGGTCAGTGTTTCAAGTAAAGCCGAAGCTACGGCGCGAAGGGTGCGACTGGGGGATAGGGTTAGCACCTAAGCATGAGGGTACACCGCGCCGTAGCCTGTAATAACATTCTGTCAGCATACATTGAATATTTTTCAAGGCAGCCCCGGCAGCCTGAGGATCTGAGGTGGTCCAATCCGGTAGCACTTGCGGGTATGTATTATCTGTAGCGAATACGGGGAACATTTGAGCCGGCACTCTACCTCACTCTCGTCAAGGTGTCCATATAAACACGCGCCCTGGCGTGCATTTGCGTCTACTTTGTGACCGCTGTCGTGAATTCGATGGATGAGTTACAGTGGTAGAATAAGGACATGATTGCCAATCCCCGCTGGGGCGCGCAATCAATCCATCCGTGCCACAGCAGCCTCAACTCCCCGGTGATCAGGGTCCCGCCGGATGAGGGATCGTATGATGCGAACCGATGTGTACCCAGAGAGTTAACAGTGTCAGATACGCGGGTGATCATAATCCATGTCAGGTAGCACATTCTGAAAATTATTTTTGATCAACAGCCTCCGACGCGGAGGACTAACAAGACCGATACGATGCAGCCCACCATATAAGGTGGCTGTAGGCAAATTGTGAGAACTATAGGTGAGGACGTTCTGGACGTGTATTCATCCGAGACAGAAGTACTCAAATTGGTCCGCGAGATCTGGCGCGGACAATAGACGGGGTGTGTCCCGATGCCACTCAGTGGAACTGTCTAGCAGGTTCCCTTACAACGATAAGCTGACTGCTACAGGCCAACTACGTTGCCCCCACTTCGAGTGGCGTTGGAGCAGTTGGCACGGTGGCCTTATTGGATGTGGTTTTTTGCACACTTCTCCGCGCAACCTTTCGGCAGATCGAACAAATCAGCATATGACTGAACCGGAGTCAATCACTGCACCCACGTAGTTGCCATCATTTCATACCTATTGGCTACGTGAGCCATTAGGAACAAACGTCCCTGTAGTTTAATTGACAACCTGGGTCGGAGACTACGGTGACTTGGTACTTACAATTGGAACACGGTAAACCATGAGTAACTCAACTAATAACTACTTCAATATCTTTTTCAGCAGGTGCTTTAGGTAAGCGCGCTCCCATATGCCCCAATCACCCATATACCGGCGGCGAAGTATTAATTCTATCCAGGTCACACTCTATAAAAACTACCTGGACCACCTGTGTCGTGTAAAATATTGCGTTGTCTTATAGGTTTACGGCATCAAGCCGTGAGGTTTCAGCGTCCTAACATACTCCGATGCTATCAGGTAGACCGGGACTATTAAACAAGCCCCGTTGGAACCTAAAAGTGATATACCTGACGCCAGGTCTGAGGGCCGGTTGACTGCATGGCGACGGGCCGAAAAAATGGGTTAACATACGGTTAACCACTCCATCGCCCCTATTTGCTTGCCCACTTCCTTGCATGAGAGAAGATAGTTATCCGCAAAAATGCAAAGCCGTCCTCTCAGGTGCCGGAGTAAGGATGGCATGCATTCGAACGCGGAAAACTAACGCAAATGTACGGGGACATGCTGCGTCGTCCGAAAAGGACGAGACCGGTCCGAAACGCGTTCACGGAGGCAGTAGCAGCACTTGGAGACAGGTTTTTACCTTAAGACTAATGAGACCCCCCCTCGTCACTAGGAACCACACACGATTGAGCCACTGAAGAATGTCCCGGCGGAAGTATTCACGACCCAGGAAAGGGCGGCTATTGTGTATGAAGGTAGTATCTTTTCTCAAGGTTCGGAAATGCCGAAGGTCCATACAGTGTAGTCTCTGCGACAAAGGGGAATCCCCCGGATCAACCAAGAGCTGAAATGATGAACGAGTAGGACCTGGTCACTAACTGACACGATTCAGTCCTGCTCGTGCCCGCTTCCTCGTACTAGCTAATCGTCGATTCGGGAAGAGAGCCAGCGCCGGATGT'/>

    <sequence taxon='38' value='TTCCTCGGCAGTTGTCCCAGCACCAGACCCTCCGCCGGTCAGTGTTTCAAGTAAAGCCGAAGCCACGGCGCGAAGGGTGCGACTGGGGGATAGGGTTAGCACCTAAGCATGAGGGTACACCGCGCCGTAGCCTGTAATAACATTCTGTCAGCATACATTGAATATTTTTCAACGCAGCCCCGGCAGCCTGAGGATCTGAGGTGGTCCAATCCGGTAGCACTTGCGGGTATGTATTATCTGTGGCGAATACGGGGAACATTTGAGCCGGCGCTCTACCTCACTCTCGTCAAGGTGTCCATATAAACACGCGCCCTGGCGTGCATTTGCGTCTACTTTGTGACCGCTGTCGTGAATTCGATGGATGAGTTACAGTAGTAGAATAAGGACATGATTGCCAATCCCCGCTGGGGCGCGCAATCAATCCATCCGTGCCACAGCAGCCTCAACTCCCCGGTGATCAGGGTCCCGCCGGATGAGGGATCGTATGATGCGAACCGATGTGTACCCAGAGAGTTAACAGTGTCAGATACGCGGGTGATCGTAATCCATGTCAGGTAGCACATTCTGAAAATTATTTTTGATCAACAGCCTCCGACGCGGAGGACTAACAAGACCGATACGATGCAGCCCACCATATAAGGTGGCTGTAGGCAAATTGTGAAAACTATTGGTGAGGACGTTCTGGACGTGTATTCATCCGAGACAGAAGTACTCAAATTGGTCCGCGAGATCTGGCGCGGACAATAGACGAGGTGTGTCCCGATGCCACTCAGTGGAACTGTCTAGCAGGTTCCCTTACAACGATAAGCTGACTGCAACAGGCCAACTACGTTGCCCCCATTTCGAGTGGCGTTGGAGCAGTTGGCACGGTGGCCTTATTGGATGTGGTGTTTTGCACACTTCTCCGCGCAACCTTTCGGCAGATCGAACAAATCAGCATATGACTGAACCGGAGTCAATCACTGCACCCACGTAGTTGCCATCATTTCATACCTATTGGCTACGTGAGCCATTAGGAACAAACGTCCCTGTAGTTTAATCAACAACCTGGATCGGAGACTACGGTGACTTGGTACTCACAATTGGAACACGGTAAACCATGAGTGACTCAACTAATAACTACTTCAATATCTTTTTCAGCAGGTGCTTTAGGTAAGCGCGCTCCCATATGCCCCAATCACCCATACACCGGCGGCGAAGTATTAATTCCATCCAGGTCACACTCTATAAAAACTACCTGGACCACCTGTGTCGTGTAAAATATTGCGTTGTCTTATAGGTTTACGGCATCAAGCCGTGAGGTTTCAGCGTCCTAACATACTCCGATGCTATCAGGTAGACCGGGACTATTAAACAAGCCCCGTTGGAACCTAAAAGTGATATACCTGACGCCAGGTCTGAGGGCCGGTTGACTGCATGGCGACGGGCCGAAAAAATGGGTTAACATACGGTTAACCACTCCATCGCCCCTATTTGCTTGCCCACTTCCTTGCATGAGAGAAGATAGCTATCCGCAAAAATGCAAAGCCGTCCTCTCAGGTGCCGGAGTAAGGATGGCATGCATTCGAACGCGGAAAACTAACGCAAATGTACGGGGACATGCTGCGTCGTCCGAAAAGGACGAGACCGGTCCGAAACGCGTTCACGGAGGCAGTAGCAGCACTTGGAGACAGGTTTTTACCTTAAGACTAATGAGACCCCCCCTCGTCACTAGGAACCATACACGATTGAGCCACTGAAGAATGTCCCGGCGGAAGTATTCACGACCCAGAAAAGGGCGGCTATTGTGTATGGAGGTAGTATCTTTTCTCAAGGTTCGGAAATGCCGAAGGTCCATACAGTGTAGTCTCTGCGACAAAGGGGAATCCCCTGAATCAACCAAGAGCTGAAATGATGAACGAGTAGGACCTGGTCACTAACTGACACGATTCAGTCCTGCTCGTGCCCGCTTCCTCGTACTAGCTAATCGTCGATTCGGGAAGAGAGCCAGCGCCGGATGT'/>

    <sequence taxon='22' value='TTCCTCGGCAGTTGTCCCAGCACCAGACCCTCCGCCGGTCAGTGTTTCGAGTAAAGCCGAAGCCACGGCGCGAAGGGTGCGACTGGGGGATAGGGTTAGCACCTAAGCATGAGGGTACACCGCGCCGTAGCCCGTAACAACATTCTGTCGGCATACATTGAATATTTTTCAAGGCAGCCCCGGCAGCCTGAGGATCTGAGGTGGTCCAACCCGGTAGCACTTGCGGGTATGTATTATCTGTGGCGAATACGCGGAACATTTGAGCCCGCGATCTACCTCACTCTCGCCAAAGTGTCCATATAAACACGCGCCATGGCGTGCATTTGCGTCTACTTTGTGACCGCTGTCGTGCATTCGATGGATGAGTTACAGTAGTAGAATAAGGACATGATTGCCAATCCCCGCTGGGGCGCGCAATCAATCCATCCGTGCCACAGCAGCATCAACTCCCCGGTCCTCAGGGTCCCGCCGGGTGAGGGATCATATGATGCGAACCGATGTGTACCTAGAGAGTTAAAAGTGTCAGATACGCGGGTGATCATAACCCATGTCAGGTAGCACATTCTGAAAAATATTTTTGATCAACAGCCTCCGACCCGGTGGACTAGCAAGACCGATACGATGCAGCCCACCATATAAGGTGGCTGTAGGCAAATTGTGAAAACTATTGGTGAGGACGTTCTGGACGTGTATTCATCGGAGACAGAAGTACTCAAATTGGTCCGCGAGATCTGGCGCGGACAATAGACGGGGTGTGTCCCGATGCCACTCAGTGGAACTGTCTAGCAGGTTCCCTTACAACGATAAGCTGACTGCTACAGGCCAACTACGTTGCCCCCATTTCGAGTGGCGTTGGAGCAGTTGGCACGGTGGGCTTATTGGATGTGGTTTTTTGCGCACTTCTCCGAGCAACCTTTCGGCAGATCGAACAAATCAGCATATGACTGAACCGGAGTCAATCACTGCACCCACGTAGTTGCCATCATTTCATACCTATGGGCTACGTGAGCCATTAGGGAAAAACGTCCCTGTAGTTTAATTAACAACCTGGGTCGGAGACTACGGTGACTTGGTACTTACAATTGGAACACGGTAAACCATGAGTGACTCATCTAATAACTACTTCAATATCTTTTTCAGCAGGTGCTTTAGATAAGCGCGCTCCCATATGCCCCAATCACCCATACACCGGCGGCGAAGTATTAATTCTATCCAGGTCACACTCTATAAAAACTACCTGGACCACCTGTGTCGTACAAAATAGTGCGTTATCTTATAGGTTTACGGCATCAAGCCGTGAGGTTTCAGCGTCCTAACATACTCCGATGCTATCAGGTCGACCGGGACTATTAAACAAGCCCCGTTGGGACCTATAAGCGATATACCTGACGCCAGGTCTGAGGGCCGGTTGACTGCATGGCGACGGGCCGAAAAAATGGGTTGACATACGGTTAGCCACTCCATCGCCCCTATTTGCTTGCCCACTTCCTTGCATGAGAGAAGATAGCTATCCGCAAAAATGCAAAGCCGTCCTCTCAGATGCCGGAGTAAGGATGGCATGCATTCGAACGCGGAAAAGTAACGCAAATGTACGGGGACATGCTGCGTCGTCCGAAAAAGACGAGACCGATCCGAAACGTGTTCACGGAGGCAGTAGCAGCACTTGGGGACAGGTTTTTACCTTAAGACTAATGAGACCCCCCCTTGTCACTAGGAACCATACACGAGTGAGCCACTGAAGAATGTCCCGGCGGAAGTATTCACGACCCAGAAATGGGCGGCTATTGTGTATGGAGGTAGTATCTTTTATCAAGGTTCGGAAATGCCGAAGGTCCATACAATGTAGTCTCTGCGACAAAGGGGAATCCCCTGAATCAACCAAGAGCTGAAATGATGAACGAGTAGGACCTGGTCACTAACTGACACGATTCAGTCCTGCTCGTGCCCGCTTCCTCGTACTAGCTAATCGTCGATTCGGGAAGAGAGCCAGCGCCGGATGT'/>

    <sequence taxon='24' value='TTCCTCGGCAGTTGTCCCAGCACCAGACCCTCCGCCGATCAGTGTTTCAAGTAAAGCCGAAGCCACGGCGCGAAGGGTGCGACTGGGGGATAGGGTTAGCACCTAAGCATGAGGGTACACCGCGCCGTAGCCTGTAATAACATTCTGTCGGCATACATTGAATATTTTTCAAGGCGGCCCCGGCAGCCTGAGGATCTGAGGTGGTCCAACCCGGTAGCACTTGCGGGTATGTATTATCTGTGGCGAATACGCGGAACATTTGAGCCGGCGCTCTACCTCACTCTCGTCAAAGTGTCCATATAAACACGTGCCCTGGCGTGCATTTGCGTCTACTTTGTGATCGCTGTCGTGCATTCGATGGATGAGTTACAGTAGTGTAATAAGGACATGATTGCCAATCCCCGCTGGGGCGCGCAATCAACCCATCCCTGCCACAGCAGCCTCAACTCCCCGGTCATCAGGGTCCCGCCGGATGAGGGATCGTATGATGCGAACCGATGTGTACCTAGAGAGTTAAAAGTGTCAGATACGCGGGTGATCATAATCCATGTCAGGTAGCACATTCTGAAAAATATTTTTGCCCAACAGCCTCCGACGCGGAGGACTAACAAGACCGATACGATGCAGCCCACCATATAAGGTGGCTGTAGGCAAATTGTGAAAACTATTGGTGAGGACGTTCTGGACGTTTATTCATCCGAGACAGAAGTACTCAAATTGGTCCGCGAGATCTGGCGCGGACAATAGACGGGGTGTGTCCCGATGACACTCAGTGGAACTGTCTAGCAGGTTCCCTTACAACGATAAGCTGCCTGCTACAGGCCAACTACGTTGCCCCCACTTCGAATGGCGTTGGAGCAGTTGACACGGTGGCCTGATTGGATGTGGTTTTTTGCACACTTCTCCGAGCAACCTTTCGGCAGATTGAACAAATCAGCATATGACTGAACCGGAGTCAATCACTGCACCCACGTAGTTGCCATCATTTCATACCTATGGGCTACGTGAGCCATTAGGGACAAACGTCCCTATAGTTTAATTAACAACCTGGGTCGGAGACTACGGTGACTTGGTACTTACAATTGGAACACGGTAAACCATGAGTGACTCATCTAATAACTACTTCAATACCTTTTTCAGCAGGTGCTTTAGATAAGCGCGCTCCCATATGCCCCAATCACCCATACACCGGCGGCGAAGTATTAATTCTGTCCAGGTCACACTCTATAAAAATTACCTGGACCACCTGTGTCGTATAAAATAGTGCGTTATCTTATAGGTTTACGGCATCAAGCCGTGAGGTTTCAGCGTCCTAACATACTCCGATGCTATCAGGTCGACCGGGACTATTAAACAAGCCCCGTTGGAACCTAAAAGTGATATACCTGACGCCAGGCCTGAGGGCCGGTTGACTGCATGGCGACGGGCCGAAAAAATGGGTTAACATACGGTTAGCCACTCCATCGCCCCTATTTGCTTGCCCACTTCCTTGCATGAGAGAAGATAGCTATCCGCAAAAATGCAAAGCCGTCCTCTCAGATGCCGGAGTAAGGATGGCATGCATTCGAACGCGGAAAAGCAACGCAAATGTACGGGGACATGCTGCGTCGCCCGAAAAGGACGAGACCGGTCCGAAACGCGTTCACGGAGGCAGTAGCAGCACTTGGAGACAGGTTTTTACCTTAAGACTAGTGAGACCCCCCCTTGTCACTAGGAACCATACATGAGTGAGCCACTGAAGAATGTCCCGGCGAAAGTATTCACGACCCAGAAAAGGGCGGCTATTGTGTATTGAGGTAGTATTTTTTCTCAGGGTTCGGAAATGCCGAAGATCCACACAATGTAGTCCCTGCGACAAAGGGGAGTCCCCTGAATCAACCAAGAGCTGAAATGATGAACGAGTAGGACCTGGTCACTAACTGACACGATTCAGTCCTGCTCGTGCTCGCTTCCTCGTACTAGCTAATCGTCGATTCGGGAGAAGAGCCACCGCCGGACGT'/>

    <sequence taxon='81' value='TTCCTCGGCAGTTGTCCCAGCACCAGACCCTCCGCCGATCAGTGTTTCAAGTAAAGCCGAAGCCACGGCGCGAAGGGTGCGACTGGGGGATAGGGTTCGCACCTAAGCATGAGGGTACACCGCGCCGTAGCCTGTAATAACATTCTGTCGGCATACATTGAATATTTTTCAAGGCGGCCCCGGCAGCCTGAGGATCTGAGGTGGTCCAACCCGGTAGCACTTGCGGGTATGTATTATCTGTGGCGAATACGCGGAACATTTAAGCCGGCGCTCTACCTCACTCTCGTCAAAGTGTCCATATAAACACGCGCCCTGGCGTGCATTTGCGTCTACTTTGTGATCGCTGTCGTGCATTCGATGGATGAGTTACAGTAGTGTAATAAGGACATGATTGCCAATCCCCGCTGGGGCGCGCAATCAACCCATCCCTGCCACAGCAGCCTCAACTCCCCGGTCATCAGGGTCCCGCCGGATGAGGGATCGTATGATGCGAACCGATGTGTACCTAGAGAGTTAAAAGTGTCAGATACGCGGGTGATCATAATCCATGTCAAGTAGCACATTCTGAAAAATATTTTTGACCAACAGCCTCCGACGCGGAGGACTAACAAGACCGATACGATGCAGCCCACCATATAAGGTGGCTGTAGGCAAATTGTGAAAACTATTGGTGAGGACGCTCTGGACGTGTATTCATCCGAGACAGGAGTACTCAAATTGGTCCGCGAGATCTGGCGCGGACAATAGACGGGGTGTGTCCCGATGATACTCAGTGGAACTGTCTAGCAGGTTCCCTTACAACGATAAGCTGCCTGCTACAGGCCAACTACGTTGCCCCCACTTCGAGTGGCGTTGGAGCAGTTGGCACGGTGGCCTGATTGGATGTGGTTTTTTGCACACTTCTCCGAGCAACCTTTCGGCAGATTGAACAAATCAGCATATGACTGAACCGGAGTCAATCACTGCACCCACGTAGTTGCCATCATTTCATACCTATGGGCTACGTGAACCATTAGGGACAAACGCCCCTATAGTTTAATTAACAACCTGGGTCGGAGACTACGGTGACTTGGTACTTACAATTGGAACACGGTAAACCATGAGTGACACATCTAATAACTACTTCAATATCTTTTTCAGCAGGTGCTTTAGATAAGCGCGCTCCCATATGCCCCAATCACCCATACACCGGCGGCGAAGTATTAATTCTATCCAGGTCACACTCTATAAAAACTACCTGGACCACCTGTGTCGTATAAAATAGTGCGTTATCTTATAGGTTTACGGCATCAAGCCGTGAGGTTTCAGCGTCCTAACATACTCCGATGCTATCAGGTCGACCGGGACTATTAAACAAGCCCCGTTGGAACCTAAAAGTGATATACCTGACGCCAGGCCTGAGGGCCGGTTGACTGCATGGCGACGGGCCGAAAAAATGGGTTAACATACGGTTAGCCACTCCATCGCCCCTATTTGCTTGCCCACTTCCTTGCATGAGAGAAGATAGCTATCCGCAAAAATGCAAAGCCGTCCTCTCAGATGCCGGAGTAAGGATGGCATGCATTCGAACGCGGAAAAGTAACGCAAATGTACGGGGACATGCTGCGTCGCCCGAAAAGGACGAGACCGGTCCGAAACGCGTTCACGGAGGCAGTAGCAGCACTTGGAGACAGGTCTTTACCTTAAGACTAATGAGACCCCCCCTTGTCACTAGGAACCATACACGAGTGAGCCACTGAAGAATGTCCCGGCCAAAGTATTCACGACCCAGAAAAGGGCGGCTATTGTGTATGGAGGTAGTATTCTTTCTCAGGGTTCGGAAATGCCGAAGATCCACACAATGTAGTCCCTGCGACAAAGGGGAGTCCCCTGAATCAGCCAAGAGCTGAAATGATGAACGAGTAGGACCTGGTCACTAACTGACACGATTCAGTCCTGCTCGTGCTCACTTCCTCGTACTAGCTAATCGTCGATTCGGGAGGAGAGCCACCGCCGGATGT'/>

    <sequence taxon='28' value='TTCCTCGGCAGTTGTCCAAGCACCAGACCCTCCGCCGATCAGTGTTTCAAGTAAAGCCGGAGCTACGGCGCGAAGGGTGCGACTGGGGGATAGGGTTAGCACCTAAGCATGAGAGTACACCGCGCCGTAGCCTGTAATAACATTCTGTCGGCATACATTGAATATTTTTCAAGGCGGCCCCGGCAGCCTGAGGATCTGAGGTGGTCCAACCCGGTAGCACTTGCGGGTATGTATTATCTGTGGCGAATACGCGGAACATTTGAGCCGGCGCTCTACCTCACTCTCGTCAATGTGTCCATATAAACACGCGCCCTGGCGTGCATTTGCGTCTACTTTGTGATCGCTGTCGTGCATTCGATGGATGAGCTACAGTAGTGTAATAAGGACATGATTGCCAATCCCCGCTGGGGCGCGCAATCAACCCATCCCTGCCACAGCAGCCTCAACTCCCCGGTCATCAGGGTCCCGCCGGATGAGGGATCGTATGATGCGAACCGATGTGTAGCTAGAGAGTTAAAAGTGTCAGATACGCGGGTGATCATAATCCATGTCAGGTAGCACATTCTGAAAAATATTTTTGACCAACAGCCTCCGACGCGGAGGACTAACAAGACCGATACGATGCAGCCCACCATATAAGGTGGCTGTAGGCAAATTGTGAAAACTATTGGTGAGGACGTTCTGGACGTGTATTCATCCGAGACAGAAGTACTCAAATTGGTCCGCGAGATCTGGCGCGGACAATAGACGGGGTGTGTCCCGATGACACTTAGTGGAACTGTCTAGCAGGTTCCCTTACAACGATAAGCTGCCTGCTACAGGCCAACTACGTTGCCCCCAATTCGAGTGGCGTTGGAGCAGTTGGCACGGTGGCCTGATTGGATGTGGTTTTTTGCACACTTCTCCGAGCAACCTTTCGGCAGATTGAACAAATCAGCATATGACTGAACCGGAGTCAATCACTGCACCCACGTAGTTGCCATCATTTCATACCTATGGGCTACGTGAGCCATTAGGGACAAACGTCCCTATAGTTTAATTGACAACCTGGGTCGGAGACTACGGTGACTTGGTACTTACAATTGGAACACGGTAAACCATGAGTGACTCATCTAATAACTACTTGAATATCTTCTTCAGCAGGTGCTTCAGATAAGCGCGCTCCCATATGCCCCAATCACCCATACACCGGCGGCGAAGTATTAATTCTATCCAGGTCACACTCTATAAAAACTACCTGGACCACCTGTGTCGTATAAAATAGTGCGTTATCTTATAGGTTTACGGCATCAAGCCGTGAGGTTTCAGCGTCCTAACATACTCCGATGCTATCAGGTCGACCGGGACTATTAAACAAGCCCCGTTGGAACCTAAAAGTGATATACCTGACGCCAGGTCTGAGGGCCGGTTAACTGCATGGCGGCGGGCCGAAAGAATGGGTTAACATACGGTTAGCCACTCCAACGCCCCTATTTGCTTGCCCACTTCCTTGCATGAGAGAAGATAGCTATCCGCAAAAATGCAAAGCCGTCCTCTCAGATGCCCGAGTAAGGATGACATGCATTCGAACGCGGAAAAGGAACGCAAATGTACGGGGACATGCTGCGTCGCCCGAAAAGGACGAGACCGGTCCGAAACGCGTTCACGGAGGCAGTAGCAGCACTTGGAGACAGGTTTTTACCTTAAGACTAATGAGACCCCCCCTTGTCACTAGGAACCATACACGAGTGAGCCACTGAAGAATGTCCCGGCGAAAGTATTCACGACCCAGAAAAGGGCGGCTATTGTGTATGGAGGTAGTATTTTTTCTCAGGGTTCGGAAACGCCGAAGATCCATACAATGTAGTCTCTGCGACAAAGGGGAATCCCCTGAATCAACCAAGAGCTGAAATGATGAACGAGTAGGACCTGGTCACTAACTGACACGATTCAGTCCTGCTCGTGCCCGCTTCCTCGTACTAGCTAATCGTCGATTCGGGAAGAGAGCCAGCGCCGGATGT'/>

    <sequence taxon='57' value='TTCCTCGGCAGTTGTCCAAGCACCAGACCCTCCGCCGATCAGTGTTTCAAGTAAAGCCGAAGCCACGGCGCGAAGGGTGCGACTGGGGGATAGGGTTAGCACCTAAGCATGAGAGTACACCGCGCCGTAGCCTGTAATAACATTCTGTCGGCATACATTGAATATTTTTCAAGGCGGCCCCGGCAGCCTGAGGATCTGAGGTGGTCCAACCCGGTAGCACTTGCGGGTATGTATTATCTGTGGCGAATACGCGGAACATTTGAGCCGGGGCTCTACCTCACTCTCGTCAATGTGTCCATATAAACACGCGCCCTGGCGTGCATTTGCGTATACTTTGTGATCGCTGTCGTGCATTCGATGGATGAGTTACAGTAGTGTAATAAGGACATGATTGCCAATCCCCGCTGGGGCGCGCAATCAACCCATCCCTGCCACAGCAGTCTCAACTCCCCGGTCATCAGGGTCCCGCCGGATGAGGGATCGTATGATGCGAACCGATGTGTAGCTAGAGAGTTAAAAGTGTCAGATACGCGGGTGATCATAATCCATGTCAGGTAGCACATTCTGAAAAACATTTTTGACCAACAGCCTCCGACGCGGAGGACTAACAAGACCGATACGATGCAGCCCACCATATAAGGTGGCTGTAGGCAAATTGTGAAAACTATTGGTGAGGACGTTCTGGACGTGTATTCATCCGGGACAGAAGTACTCAAATTGGTCCGCGAGATCTGGCGCGGACAATAGACGGGGTGTGTCCCGATGACACTTAGTGGAACTGTCTAGCAGGTCACCTTACAACGATAAGCTGCCTGCTACAGGCCAACTACGTTGCCCCCAATTCGAGTAGCGTTGGAGCAGTTGGCACGGTGGCCTGATTGGATGTGGTTTCTTGCACACTTCTCCGAGCAACCTTTCGGCAGATTGAACAAATCAGCATATAACTGAACCGGAGTCAATCACTGCACCCACGTAGTTGCCATCATTTCATACCTATGGGCTACGTGAGCCATTAGGGACAAACGTCCCTATAGTTTAATTAACAACCTGGGTCGGAGACTACGGTGACTTGGTACTTACAGTTGGAACACGGTAAACCATGAGTGACTCATCTAATAACTACTTCAATATCTTCTTCAACAGGTGCTTTAGATAAGCGCGCTCCCATATGCCCCAATCACCCATACACCGGCGGCGAAGTATTAATTCTATCCAGGTCACACTCTATAAAAACTACCTGGACCACCTGTGTCGTATAAAATAGTGCGTTATCTTATAGGTTTACGGCATCAAACCGTGAGGTTTCAGCGTCCTAACATACTCCGATGCTATCAGGTCGACCGGGACTATTAAACAAGCCCCGTTGGAACCTAAAAGTGATATACCTGACGCCAGGTCTGAGGGCCGGTTAACTGCATGGCGACGGGCCGAAAAAATGGGTTAACATACGGTTAGCCACTCCATCGCCCCTATTTGCTTGCCCACTTCCTTGCATGAGAGAAGATAGCTATCCGCAAAAATGCAGAGCCGTCCTCTCAGATGCCCGAGTAAGGATGGCATGCATTCGAACGCGGAAAAGTAACGCAAATGTACGGGGACATGCTGCGTCGCCCGAAAAGGACGAGACCGGTCCGAAACGCGTTCACGGAGGCAGTAGCAGCACTTGGAGACAGGTTTTTACCTTAAGACTAATGAGACCCCCCCTTGTCACTAGGAACCATACACGAGTGAGCCACTGAAGAATGTCCCGGCGAAAGTATTCACGACCCAGAAAAGGGCGGCTATTGTGTATGGAGGTAGTATTTTTTCTCAGGGTTCGGGAATGCCGAAGATCCATACAATGTAGTCTCTGCGACAAAGGGGGATCCCCTGAATCAACCAAGAGCTGAAATGATGAACGAGTAGGACCTGGTCACTAACTGACACGATTCAGTCCTGCTCGTGCCCGCTTCCTCGTACTAGCTAATCGTCGATTCGGAAAGAGAGCCAGCGCTGGATGT'/>

    <sequence taxon='66' value='TTCCTCGGCAGTTGTCCAAGCACCAGACCCTCCGCCAATCAGTGTTTCAAGTAAAGCCGAAGCCACGGCGCGAAGGGTGCGACTGGGGGATAGGGTTAGCACCTAAGCATGAGAGTACACCGCGCCGTAGCCTGTAATAACATTCTGTCGGCATACATTGAATATTTTTCAAGGCGGCCCCGGCAGCCTGAGGATCTGAGGTGGTCCAACCCGGTAGCACTTGCGGGTATGTATTATCTGTGGCGAATACGCGGAACATTTGAGCCGGCGCTCTACCTCACTCTCGTCAATGTGTCCATATAAACACGCGCCCTGGCGTGCATTTGCGTCTACTTTGTGATCGCTGTCGTGCATTAGATGGATGAGTTACAGTAGTGTAATAAGGACATGATTGCCAATCCCCGCTGGGGCGCGCAATCAACCCATCCCTGCCACAGCAACCTCAACTCCCCGGTCATCAGGGTCCCGCCGGATGAGGGATCGTATGATGCGAACCGATGTGTAGCTAGAGAGTTAAAAGTGTCAGATACGCGGGTGATCATAATCCATGTCAGGTAGCACATTCTGAAAAATATTTTTGACCAACAGCCTCCGACGCGGAGGACCAACAAGACCGATACGATGCAGCCCACCATATAAGGTGGTTGTAGGCAAATTGTGAAAACTATTGGTGAGGACGTTCTGGACGTGTATTCATCCGAGACAGAAGTACTCAAATTGGTCCGCGAGATCTGGCGCGGACAATAGACGGGGTGTGTCTCGATGACACTTAGTGGAACTGCCTAGCAGGTTCCCTTACAACGATAAGCTGCCTGCTACAGGCCAACTACGTTGCCCCCAATTCGAGTGGCGTTGGAGCAGTTGGCACGGTGGCCTGATTGGATGTGGTTTTTTGCACACTTCTCCGAGCAACCTTTCGGCAGATTGAACAAATCAGCATATGACTGGACCGGAGTCAATCACTGCACCCACGTAGTTGCCATCATTTCATACCTATGGGCTACGTGAGCCATTAGGGACAAACGTCCCTATAGTTTAATTAACAACCTGGGGCGGAGACTACGGTGACTTGGTACTTACAATTGGAACACGGTAAACCATGAGTGACTCATCTAATAACTACTTCAATATCTTCTTCAGCAGGTGCTTTAGATAAGCGCGCTCCCATATGCCCCAATCACCCATACACCGGCGGCGAAGTATTAATTCTATCCAGGTCACACTCTATAAAAACTACCTGGACCACCTGTGTCGTATAAAATAGTGCGTTATCTTATAGGTTTACGGCATCAAGCCGTGAGGTTTCAGCGTCCTAACATACTCCGATGCTATCAGGTCGACCGGGACTATTAAACAAGCCCCGTTGGAACCTAAAAGTGATATACCTGACGCCAGGTCTGAGGGCCGGTTAACTGCATGGCGACGGGCCGAAAAAGTGGGTTAACATACGGTTAGCCACTCCATCGCCCCTATTTGCTTGCCCACTTCCTTGCATGAGAGAAGATAGCTATCCGCAAAAATGCAAAGCCGTCCTCTCAGATGCTCGAGTAAGGATGGCATGCATTCGAACGCGGAAAAGTAACGCAAATGTACGGGGACATGCTGCGTCGCCCGAAAAGGACGAGACCGGTCCGAAACGCGTTCACGGAGGCAGTAGCAGCACTTGGAGACAGGTTTTTACCTTAAGACTAATGAGACCCCCCCTTGTCACTAGGAACCATACACGAGTGAGCCACTGAAGAATGTCTCGGCGAAAGTATTCACGACCCAGAAAAGGGCGGCTATTGTGTATGGAGGTAGTATTTTTTCTCAGGGTTCGGAAATGCCGAAGATCCATACAATGTAGTCTCTGCGACAAAGGGGAATTCCCTGAATCAACCAAGAGCTGAAATGATGAACGAGTAGGACCTGGTCACTAACTGACACGATTCAGTCCTGCTCGTGCCCGCTTCCTCGTACTAGCTAATCGTCGATTCGGGAAGAGAGCCAGCGCCGGATGT'/>

    <sequence taxon='60' value='TTCCTCGGCAGTTGTCCCAGCACCAGACCCTCCGCCGATCAGTGTTTCAAGTAAAGCCGAAGCCACGGCGCGAAGGGTGCGGCTGGGGGATAGGGTTAGCACCTAAGCATGAGGGTACACCGCGCCGTAGCCTGTAATAACATTCTGTCGGCATACATTGAATATTTTTCAAGGCGGCTCCGGCAGCCTGAGGATCTGAGGTGGTCCAACCCGGTAGCACTTGCGGGTATGTATTATCTGTGGCGAATACACGGAACATTTGAGCCGGCGCTCTACCTCACTCTCGTCAAAATGTCCATATAAACACGCGCCCTGGCGTGCATTTGCGTCTACTTTGTGATCGCTGTCGTGCATTCGATGGATGAGTTACAGTAGTGTAATAAGGACATGATTGCCAATCCCCGCTGGGGTGCCCAATCAACCCATCCCTGCCAAAGCAGCCTCAACTCCCCGGTCATCAGGGTCCCGCCGGATGAGGGATCGTATGATGCGAACCGATGTGTACCTAGAGAGTTAAAAGTGTCAGATACGCGGGTGATCATAATCCATGTCAGGTAGCACATTCTGAAAAATATTTTTGACCAACAGCCTCCGACGCGGAGGACTAACAAGACCGATACGATGCAGCCCACCATATAAGGTGGCTGTAGGCAAGTTGTGAAAACTATTGATGAGGACGTTCTGGACGTGTATTCATCCGAGACAGAAGTACTCAACTTGGTCCGCGAGATCTGGCGCGGACAGTAGACGGGGTGTGTCCCGATGACACTCAGTGGAACTGTCTAGCAGGTTCCCTTACAACGATAAGCTGCCTGCTACAGGCCAACTACGTTGCCCCCACTTCGAGTGGCGTTGGAGCAGTTGGCACGGTGGCCTGATTGGATGTGGTTTTTTGCACACTTCTCCGAGCAACCTTTCGGCAGATTGAACAAATCGGCATATGACTGAACCGGAGTCAATCACTGCACCCACGTAGTTGCCATCATTTCATAACTATGGGCTACGTGAGCCATTAGGGACAAACGTCCCTATAATTTAATTAACAACCTGGGTCGGAGACTACGGTGACTTGGTACTTACAATTGGAACACGGTAAACCATGAGTGACTCATCTAATAACTACTTCAATATCTTCTTCAGCAGGTGCTTTAGATAAGCGCGCTCCCATATGCCTCAATCACCCATACACCGGCGGCGAAGTATTAATTCTATCCAGGTCACACTCTATAAAAACTACCTGGACCACCTGTGTCGTATAAAATAGCGCGTTATCTTATAGGTTTACGGCATCAAGCCGTAAGGTTTCAGCGTCCTAACATACTCCGATGCTATCAGGTCGACCCGGACTATTAGACAAGCCCCGTTGGAACCTAAAAGTGATATACCTGACGCCAGGTCTGAGGGCCGGTTGACTGCATGGCGACGGGCCGAAAAAATGGGTTAACATACGGTTAGCCACTCCATCGCCCCTATTTGTTTGCCCACTTCCTTGCATGAAAGAAAATAGCTATCCGCAAGAATGCAAAGCCGTCCTCTCAGATGCCGGAGTAAGGGTGGCATGCATTCGAACGCGGAAAAGTAACACAAATGTACGGGGACATGCTGCGTCGCCCGAAAAGGACGAGACCGGTCCGAAACGCGTTCACGGAGGCAGTAGCAGCACTTGGAGACAGGTTTTTACCTTAAGACTAATGAGACCCCCCCTTGTCACTAGGAACCATACACGAGTGAGCCACTGAAGAATGTCCCGGCGAAAGCATTCACGACCCAGAAAAGGGCGGCTATTGTGTACGGAGGTAGTATTTTTTCTCAGGGTTCGGAAATGCCGAAGATCCATACAATGTAGTCTCTGCGAAAAAGGGGAGTCCCCTGAATCAACCAAGAACTGAAATGATGAACGAGTAGGACCTGGTCACTAACTGACACGATTCAGTCCTGCTCGTGCCCGCTCCCTCGTACTAGCTAATCGTCGATTCGGGAAGAGAGCCAGCGCCGGATGT'/>

    <sequence taxon='68' value='TTCCTCGGCAGTTGTCCCAGCACCAGACCCTCCGCCGACCAGTGTTTCAAGTAAAGCCGAAGCCACGGCGCGAAGGGTGCGGCTGGGGGATAGGGTTAGCACCTAAGCATGAGGGTACACCGCGCCGTAGCCTGTAATAACATTCTGTCGGCATACATTGAATATTTTTCAAGGCGGCGCCGGCAGCCTGAGGATCTGAGGTGGTCCAACCCGGTAGCACTTGCGGGTATGTATTATCTGTGGCGAATACACGGAACATTTGAGCCGGCGCTCTACCTCACTCTCGTCAAAATGTCCATATAAACACGCGCCCTGGCGTGCATTTGCGTCTACTTTGTGATCGCTGTCGTGCATTCGATGGATGAGTTACAGTAGTGTAATAAGGACATAATTGCCAATCCCCGCTGGGGTGCGCAATCAACCCATCCCTGCCAAAGCAGCCTCAACTCCCCGGTCATCAGGGTCCCGCCGGATGAGGGATCGTATGATGCGAACCGATGTGTACCTAGAGAGTTAAAAGTGTCAGATACGCGGGTGATCATAATCCATGTCAGGTAGCACATTCTGAAAAATATTTTTGACCAACAGCCTCCGACGCGGAGGACTAACAAGACCGATACGATGCAGCCCACCATATAAGGTGGCTGTAGGCAAATTGTGAAAACTATTGATGAGGACGTTCTGGACGTGTATTCATCCGAGACAGAAGTACTCAACTTGGTCCGCGAGATCTGGCGCGGACAATAGACGGGGTGTGTCCCGATGACACTCAGTGGAACTGTCTAGCAGGTTCCCTTACAACGATAAGCTGCCTGCTACAGGCCAACTACGTTGCCCCCACTTCGAGTGGCGTTGGAGCAGTTGGCACGGTGGCCTGATTGGATGTGGTTTTTTGCACACTTCTCCGAGCAACCTTTCGGCAGATTGAACAAATCAGCATATGACTGAACCGGAGTCAATCACGGCACCCACGTAGTTGCCATCATTTCATAACTATGGGCTACGTGAGCCATTAGGGACAAACGTCCCTATAATTTAATTAACAACCTGGGTCGGAGACTACGGTGACTTGGTACTTACAATTGGAACACGGTAAACCATGAGTGACTCATCTAATAACTACTTCAATATCTTCTTCAGCAGGTGCTTTAGATAAGCGCGCTCCCATATGCCCCAATCACCCATACACCGGCGGCGAAGTATTAATTCTATCCAGGTCACACTCTATAAAAACTACCTGGACCACCTGTGTCGTATAAAATAGCGCGTTATCTTATAGGTTTACGGCATCAAGCCGTAAGGTTTCAGCGTCCTAACATACTCCGATGCTATCAGGTCGACCGGGACTATTAGACAAGCCCCGTTGGAACCTAAAAGTGATATACCTGACGCCAGGTCTGAGGGCCGGTTGACTGCATGGCGACGGGCCGAAAAAATGGGTTAACATACGGTTAGCCACTCCATCGCCCCTATTTGTTTGCCCACTTCCTTGCATGAAAGAAAATAGCTATCCGCAAAAATGCAAAGCCGTCCTCTCAGATGCCGGAGTAAGGGTGGCATGCATTCGAACGCGGAAAAGTAACACAAATGTACGGGGACATGCTGCGTCGCCCGAAAAGGACGAGACCGGTCCGAAACGCGTTCACGGAGGCAGTAACAGCACTTGGAGACAGGTTTTTACCTTAAGACTAATGAGACCCCCCCTTGTCACTAGGAACCATACACGAGTGAGCCACTGAAGAATGTCCCGGCGAAAGCATTCACGACCCAGAAAAGGGCGGCTATTGTGTATGGAGGTAGTATTTTTTCTCAGGGTTCGGAAATGCCGAAGATCCATACAATGTAGTCTCTGCGGAAAAGGGGAGTCCCCTGAATCAACCAAGAACTGAAATGATGAACGAGTAGGACCTGGTCACTAACTGACACGATTCAGTCCTGCTCGTGCCCGCTCCCTCGTACTAGCTAATCGTCGATTCGGGAAGAGAGCCAGCGCCGGATGT'/>

    <sequence taxon='8' value='TTCCTCGGCAGTTGTCCCAGCACCAGACCCTCCGCCGGTCAGTGTTTCAAGTAAAGCCGAAGCCACGGCGCGAAGGGTGCGACTGGGGGATAGGGTTAGCACCTAAGCATGAGGGTACACCGCGCCGCAGCCTGTAATAACATTCTGTCGGCATACATTGAATATTTTTCAAGGCAGCCCCGGCAGCCTGAGGATCTGAGGTGGTCCAACCCGGTAGCACTTGCGGGTATGTATTATCTGTGGCGAATACGCGGAACATTTGAGCCGTCGCTCTACCTCACTCTCGTCAAAGTGTCCATATAAACACGCGCTCTGGCGTGCATTTGCGGCTACTTTGTGACCGCTGTCGTGCATTCGATGGATGAGTTACAATAGCAGAATAAGGACACGATTGCCAATCCCCGCTGGGGCGCGCAATCCATCCATCCGTGCCACACCAGCCTCATCTCCCCGGTCATCAGGGTCCCGCCGGATGAGGGATCGTATGATGCGAACCGATGTGTACCTAGAGAGTTAAAAGTGTCAGCTACGCGGGTGATCATAATCCATGTCAGGTAGTACATTCTGAAAAATATTTTTGATCAACAGCCTCCGACGCGGAGGACTAACAAGACCGATACGTTGCAGCCCACCATATAAGGTGGCTGTAGGAAAATTGTGAAAACTATTGGTGAGGACGTTCTGGACGTGTATTCATCCGAGACAGAAGTACTCAAATTGGTCCGCGAGATCTGGCGCGGACAATAGACGGGGCGTGCCCCGATGGCACTCAGTGGAACTGTCTAGCAGGTTCCCTTACAACGATAAGCTGACTGCTACAGGCCAACTACGTTGTCCCCACTTCAAGTGGCGTTGGAGCAGTTGGCACGGTGGCCCTATTGGATGTAGTTTTTTGCACACTTCCCCGAGCAACCTTTCGGCAGATCGAACAAATCAGCATATGACTGAACCGGAGTCACTCACTGCACCCACGTAGTTGCCATCATTTCATACCTATGGGCTACGTGAGCCATTAGGGACAAACGTCCCTGTAGTTTAGTTAACAACCTGGGTCGGAGACTACGGTGACTTGGTCCTTACAATTGGAATACGGTAAACCATGAGTGACTCATCTAATAACTATTTCAATATCTTTTTCAGCAGGTGCTTTAGATAAGCACGCTCCCATATGCCCCAATCACCCATACACCGGCGGCGAAGTATTAATTCTATCCAGGTCACACTCTATAAAAACTACCTGGACCACCTGTGTCGTATAAAATAGTGCGTTATCTTATAGGTTTACGGCATCAAGCCGTGAAGTTTCAGCGTCCTAACATACTCCAATGCTCTCAGGTCGACCGGGACTATTAAGCAAGCCCCGTTGGGACCTAAAAGTGATATACCTGACGCCAAGTCTGAGGGCCGGTTGACTGCATGGCGACGGGCCGAAAAAATGGGTTCACATACGGTTAGCCACTCCATCGCCCCTATTTGCTTGCCCACTTCCTTGCATGAGAGGAGATAGCTATCCGCAAAAATGCAAAGCCGTCCTCTCAGATGCCGGAGTAAGGATGGCATGCATTCGAACGCGGAAAAGTAACGCAAATGTACGGGGACATGCTGCGTCGTCCGAAAAGGACGGGACCGGTCCGAAACGCGTTCACGGAGGCAGTAGCAGCACTTGGAGACAGGTTTTTACCCTAAGGCTAATGAGACCCCCCCTCGTCACCAGGAACCATACACGAGTGAGCCACTGAAGAATGCTCCGGCGGAAGTATTCACGACCCAGAAAAGGGCGGCTATTGTGTATTGAGGTAGTATCTTTTCTTAGGGTTCGGAAATGCCGAAGGTCCATACAATGTAGTCTCTGCGACAAAGGGGAATCCCCTGAATCAACCAAGAGCTGAAATGATGAACGAGTAGGACCTGGTCACTAACTGACACGATTCAGTCCTGCTCGTGCCCGCTTCCTCATACTAGCTAATCGTCGATTCGGGAAGAGAGCTAGCTCCGGACGT'/>

    <sequence taxon='16' value='TTCCCCGGCAGTTGTCCCAGCACCAGACCCTCCGCCGGTCAGTGTTTCAAGTAAAGCCGAAGCCACGGCGCGAAGGATGCGACTGGGGGATAGGGTTAGCACCTAAGCATGAGGGTACACCGCGCCGCAGCCTGTAATAACATTCTGTCGGCATACATTGAATATTTTTCAAGGCAGCCCCGGCAGCCTGAGGATCTGAGGTGGTCCAACCCGGTAGCACTTGCGGGTATGTATTATCTGTGGCGAATACGCGGAACATTTGAGCCGTCGCTCTACCTCACTCTCGTCAAAGTGTCCATATAAACACGCGCTCTGGCGTGCATTTGCGGCTACTTTGTGACCGCTGTCGTGCATTCGATGGATGAGTTACAATAGCAGAATAAGGACACGATTGCCAATCCCCGCTGGGGCGCGCAATCCATCCATCCGTGCCACACCAGCCTCATCTCCCCGGTCATCAGGGTCCAGCCGGATGAGGGATCGTATGATGCGAACCGATGTGTACCTAGAGAGTTAAAAGTGTCAGCTACGCGGGTGATCATAATCCATGTCAGGTAGCACATTCTGAAAAACATTTTTGATCAACAGCCTCCGAAGCGGAGGACTAACAAGACCGATACGATGCAGCCCACCATATAAGGTGGCTGTAGGAAAATTGTGAAAACTATTGGTGAGGACGTTCTGGACGTGTATTCATCCGAGACAGAAGTACTCAAATTGGTCCGCGAGATCTGGTGCGGACAATAGACGGGGCGTGCCCCGATGGCACTCAGTGGAACTGTCTAGCAGGTTCCCTTACAACGATAAGCTGACTGCTAAAGGCCAACTACGTTGTCCCCATTTCAAGTGGCGTTGGAGCAGTTGGCACGGTGGCCCTATTGGATGTAGTTTTTTGCACACTTCCCCGAGCAACCTTTCGGCAGATCGAACAAATCAGCATATGACTGAACCGGGGTCACTCACTGCACCCACGTAGTTGCCATCATTTCATACCTATGGGCTACGTGAGCCATTAGGGACAAACGTCCCTGTAGTTTAGTTAACAACCTGGGTCGGAGACTACGGTGATTTGGTCCTTACAATTGGAATACGGTAAACCATGAGTGACTCATCTAATAACTATTTCAATATCTTTTTCAGCAGGTGCTTTAGATAAGCACGCTCCCATATGCCCCAATCACCCATACACCGGCGGCGAAGTATTAATTCTATCCAGGTCACACTCTATAAAAACTACCTGGACAACCTGTGTCGTATAAAATAGTGCGTTATCTTATAGGTTTACGGCATCAAGCCGTGAAGTTTCAGCGTCCTAACATACTCCAATGCTCTCAGGTCGACCGGGACTATTAAGCAAGCCCCGTTGGGACCTAAAAGTGATATACCTGACGCCAAGTCTGAGGGCCGGTTGACTGCATGGCGACGGGCCGAAAAAATGGGTTCACATACGGTTAGCCACTCCATCGCCCCTATTTGCTTGCCCACTTTCTTGGATGAGAGGAGATAGCTATCCGCAAAAATGCAAAGCCGTCCTCTCAGATGCCGGAGTAAGGATGGCATGCGTTCGAACGCGGAAAAGTAACGCAAATGTACGGGGACATGCTGCGTCGTCCGAAAAGGGCGGGACCGGTCCGAAACGCGTTCACGGAGGCAGTAGAAGCACTTGGAGACAGGTTTTTACCCTAAGGCTAATGAGACCCCCCCTCGTCACCAGGAACCATACACGAGTGAGCCACTGAAGAATGCTCCGGCGGAAGTATTCACGACCCAGAAAAGGGCGGCCATTGTGTATTGAGGTAGTATCTTTTCTTAGGGTTCGGAAATGCCGAAGGTCCATACAATGTAGTCTCTGCGACAAAGGGGAATCCCCTGAATCAACCAAGAGCTGAAATGATGAACGAGTAGGACCTGGTCACTAACTGACACGATTCAGTCCTGCTCGTGCCCGCTTCCTCATACTAGCTAATCGTCGATTCGGGAAGAGAGCTAGCGCCGGACGT'/>

    <sequence taxon='13' value='TTCCTCGGCAGTTGTCCCAGCGCCAGACCCTCCGCCGGTCAGTGTTTCAAGTAAAGCCGAAGCCACGGCGCGAAGGGCGCGACTGGGGGATAGGGTTAGCACCTAAGCATGAGGGTACACCGCGCCGTAGCCTGTAATAACGTTCTGTCGGCATACATTGAATATTTTTCAAGGCAGCCCCGGCAGCCTGAGGATCTGAGGTGGTCCAACCCGGTAGCACTTGCGGGTATGTATTATCTGTGGCGAATACGCGGAACATTTGAGCCGGCGCTCTACCTCACTCTCGTCAAAGTGTCCATATAAACACGCGCCCTGGCGTGCATTTGCGGCTATTTTGTGACCGCTGTCGTGCATTCGATGGATGAGTTACAGTAGCAGAATAAGGACACGATTGCCAATCCCCGCTGGGGCGTGCAATCCATCCATCCGTGCCACACCAGCCTCATCTCCCCGGTCATCAGGGTCCCGCCGGATGAGGGATCGTATGATGCGAACCGATGTGTACCTAGAGAGTTAAAAGTGTCAGCTACGCGGGTGATCATAATCCATGTCAGGTAGCACATTCTGAAAAATATTTTTGATCAACCGCCTCCGACGCGGAGGACTAACAAGACCGATACGATGCAGCCCACCATATAAGGTGGCTGTAGGAAAATTGTGAAAACTATTGGTGAGGACGTTCTGGACGTGTATTCATCCGAGACAGAAGTACTCAAATCGGTCCGCGAGATCTGGCGCGGACAATAGACGGGGCGTGCCCCGATGGCACTCAGTGGAACTGTCTAGCAGGTTCCCTTACAACGATAAGCTGACTGCTACAGGCCAACTACGTTGTCCCCACTTCAAGTGGCGTTGGAGCAGTTGGCACGGTGGCCTTATTGGATGTAGTTTTTTGCACACTTCCCCGAACAACCTTTCGGCAGATCGAACAAATCAGCATATGACTGAACCGGAGTCACTCACTGCACCCACGTAGTTGCCATCATTTCATACCTATGGGCTACGTGAGCCATTAGGGACAAACGTCCCTGTAGTTTAGTTAACAACCTGGGTCGGAGACTACGGTGACTTGGTCCTTACAATTGGAACACGGTAAACCATGAGTGACTCATCTAATAACTATTTCAATATCTTTTTCAGCAGGTGCTTTAGATAAGCACGCTCCCATATGCCCCAATCACCCATACACCGGCGGCGAAGTATTAATTCTATCCAGGTCACACTCTATAAAAACTACCTGGACCACCTGTGTCGTATAAAATGGTGCGTTATCTTATAGGTTTACGGCATCAAGCCGTGAAGTTTCAGCGTCCTAACATACTCCAATGCTCTCAGGTCGACCGGGACTATTAAACAAGCCCCGTTGGGACCTAAAAGTGATATACCTGACGCCAAGTCTGAGGGCCGGTTGACTGCATGGCGACGGGCCGAAAAAATGGGTTAACATACGGTTAGCCACTCCATCGCCCCTATTTGCTTGCCCACTTCCTTGCATGAGAGGAGATAGCTATCCGCAAAAATGCAAAGCCGTCCTCTCAGATGCCGGAGTAAGGATGGCATGCATTCGAACGCGGAAAAGTAACGCAAATGTACGGGGACATGCTGCGTCGTCCGAAAAGGACGGGACCGGTCCGAAACGCGTTCACGGAGGCAGTAGCAGCACTTGGAGACAGGTTTTTACCCTAAGGCTAATGAGACCCCCCCTCGTCACCAGGAACCATACACGAGTGAGCCACTGAAGAATGCCCCGGCGGAAGTATTCACGACCCAGAAAAGGGCGGCTATTGTGTATTGAGGTAGTATCTTTTCTTAGGGTTCGGAAATGCCGAAGGTCCATACAATGTAGTCTCTGCGACAAAGGGGAATCCCCTGAATCAACCAAGCGCTGAAATGATGAACGAGTAGGACCTGGTCACTAACTGACACGATCCAGTCCTGCTCGTGCCCGCTTCCTCATACTAGCTAATCGTCGATTCGGGAAGAGAGCTAGCGCCGGACGT'/>

    <sequence taxon='84' value='TTCCTCGGCAGTTGTCCCAGCGCCAGACCCTCCGCCGGTCAGTGTTTCAAGTAAAGCCGAAGCCACGGCGCGAAGGGCGCGACTGGGGGATAGGGTTAGCACCTAAGCATGAGGGTACACCGCGCCGGAGTCTGTAATAACGTTCTGTCGGCATACATTGAATATTTTTCAAGGCAGCCCCGGCAGCCTGAGGATCTGAGGTGGTCCAACCCGGTAGCACTTGCGGGTATGTATTATCTGTGGCGAATACGCGGAACATTTGAGCCGGCGCTCTACCTCACTCTCGTCAAAGTGTCCATATACACACGCGCCCTGGCGTGCATTTGCGGCTATTTTGTGACCGCTGTCGTGCATTCGATGGATGAGTTACAGTAGCAGAATAAGGACACGATTGCCAATCCCCGCTGGGGCGTGCAATCCATCCATCCGTGCCACACCAGCCTCATCTCCACGGTCATCAGGGTCCCGCCGGATGAGGGATCGTATGATGCGAACCGATGTGTACCTAGAGAGTTAAAAGTGTCAGCTACGCGGGTGATCATAATCCATGTCAGGTAGCACATTCTGAAAAATATTTTTGATCAACCGCCTCCGACGCGGAGGACTAACAAGACCGATACGATGCAGTCCACCATATAAGGTGGCTGTAGGAAAATTGTGAAAACTATTGGTGAGGACGTTCTGGACGTGTATTCATCCGGGACAGAAGTACTCAAATCAGTCCGCGAGATCTGGCGCAGACAATAGACGGGGCGTGCCCCGATGGCACTCAGTGGAACTGTCTAGCAGGTTCCCTTACAACGATAAGCTGACTGCTACAGGCCAACTACGTTGTCCCCACTTCAAGTGGCGTTGGAGCAGTTGGCACGGGGGCCTTATTGGATGTAGTTTTTTGCACACTTCCCCGAACAACCTTTCGGCAGATCGAACAAATCAGCATATGACTGAACCGGAGTCACTCACTGCACCCACGTAGTTGCCATCATTTCATACCTATGGGCTACGTGAGCCATTAGGGACAAACGTCCCTGTAGTTTAGTTAACAACCTGGGTCGGAAACTACGGTGACTTGGTCCTTACAATTGGAACACGGTAAACCATGAGTGACTCATCTAATAACTATTTCAATATCTTTTTCAGCAGGTGCTTTAGATAAGCACGCTCCCATATGCCCCAATCACCCATACACCGGCGGCGAAGTATTAATTCTATCCAGGTCACACTCTATAAAAACTACCTGGACCACCTGTGTCGTATAAAATGGTGCGTTATCTTATAGGTTTACGGCATCAAGCCGTGAAGTTTCAGCGTTCTAACATACTCCAATGCTCCCAGGTCGACCGGGACTATTAAACAAGCCCCGTTGGGACCTAAAGGTGATATACCTGACGCCAAGTCTGAGGCCCGGTTGACTGCATGGCGACGGGCCGAAAAAATGGGTTAACATACGGTTAGCCACTCCATCGCCCCTATTTGCTTGCCCACTTCCTTGCATGAGAGGAGATAGCTATCCGCAAAAATGCAAAGCCGTCCTCTCAGATGCCGGAGTAAGGATGGCATGCATTCGAACGCGGAAAAGTAACGCAAATGTACGGGGACATGCTGCGTCGTCCGAAAAGGACGGGACCGGTCCGAAACGCGTTCACGGAGGCAGTAGCAGCACTTGGAGACAGGTTTTTACCCTAAGGCTACTGAGACCACCCCTCGTCACCAGGAACCATACACGAGTGAGCCACTGAAGAATGGCCGGGCGGACGTATTCACGACCCAGAAAAGGGCGGCTATTGTGTATTGAGGTAGTATCTTTTCTTAGGGTTCGGAAATGCCGAAGGTCCATACAATGTAGTCTCTGCGACAAAGGGGAATCCCCTGAATCAACCAAGCGCTGAAATGATGAACGAGTAGGACCTGATCACTAACTGACACGATCCAGTCCTGCTCGTGCCCGCTTCCTCATACTAGCTAATCGTCGATTCGGGAAGAGAGCTAGCGCCGGACGT'/>

    <sequence taxon='59' value='TTCCTCGGCAGTTGTCCCAGCACCAGACCCTCCGCCGGCCAGTGTTTCAAGTAAAGCCGAAGCCACGGCGCGAAGGGTGCGACTGGGGGATAGGGTTAGCACCTAAGCATGAGGGTACACCGCGCCGTAGCCTGTAATAACGTCCTGTCGGCATACATTGAATATTTTTCAAGGCAGCCCCGGCAGCCTAAGGATCTGAGGTGGTCCAACCCGGTAGCACTTGCGGGTATGTATTATCTGTGGCGAATACGCGGAACATTTGAGCCGGCGCTCTACCTCACTCTCGTCAAAGTGTCCATATAAACACGCGCCCTGGCGTGCATTTGCGGCTATTTTGTGACCGCTGTCGTGCATTCGATGGATGAGTTACAGTAGCAGAATAAGGACACGATTGCCAATCCCCGCTGGGGCGTGCAATCCATCCATCCGTGCCACACCAGCCTCATCTCCCCGGTCATCAGGGTCCCGCCGGATGAGGGATCGTATGATGCGAACCGATGTGTACCTAGAGAGTTAAAAGTGTCAGCTACGCGGGTAATCATAATCCATGTCAGATAGCACATTCTGAAAAATATTTTTGATCAACAGCCTCCGACGCGGAGGACTAACAAGACCGATACGATGCAGCCCACCATATAAGGTGGCTGTAGGAAAATTGTGAAAACTATTGGTGAGGACGTTCTGGACGTGTATTCATCCGAGACAGAAGTACTCAAATCGGTCCGCGAGATCTGGCGCGGACAATAGACGGGGCGTGCCCCGATGGCACTCAGTGGAACTGTCTAGCAGGTTCCCTTACAACGATAAGCTGACTGCTACAGGCCAACTACGTTGTCCCCACTTCAAGTGGCGTTGGAGCAGTTGGCACGGTGGCCTTACTGGATGTAGTTTTTTGCGCACTTCCCCGAACAACCTTTCGGCAGATCGAACAAATCAGCCTATGGCTGAACCGGAGTCATTCACTGTACCCACGTAGTTGCCATCATTTCAAACCTATGGGCTACGTGAGCCATTAGGGACAAACGTCCCTGTAGTTTAGTTAACAACCTGGGTCGGAGACTACGGTGACTTGGTCCTTACAATTGGAACACGGTAAACCATGAGTGACTAATCTAATAACTATTCCAATATCTTTTTCAGCAGGTGCTTTAGATAAGCACGCTCCCATATGCCCCAATCACCCATACACCGGCGGCGAAGTATTAATTCTATCCAGGTCACACTCTATAAAAACTACCTGGACCACCTGTGTCGTATAAAATAGTGCGTTATCTTATAGGGTTACGGCATCAAACCGTGGAGTTTCAGCGTCCTAACATACTCCAATGCTCTCAGGTCGACCGGGACTATTAAACAAGCCCCGTTGGGACCTAAAAGTGATATACCTGACGCCAAGTCTGAGGGCCGGTTGACTGCATGGCGACGGGCCGAAAAAATGGGTTAACATACGGTTAGCCATTCCATCGCCCCTATCTGCTTGCCCACTTCCTTGCATGAGAGGAGATAGCTATCCGCAAAAATGCAAAGCCGTCCTCTCAGATGCCGGAGTAAGGATGGTATGCATTCGAACGCGGAAAAGTAACGCAAATGTACGGGGACATGCTGCGTCGTCCGAAAAGGACGGGACCGGTCCGAAACGCGTTCACGGAGGCAGTAGCAGCACTTGGAGACAGGTTTTTACCCTAAGGCTAATGAGACCCCCCCTCGTCACCAGGAACCATACACGAGTGAGCCACTGAAGAATGCCCCGGCGGAAGTATTCATGACCCAGAAAAGGGCGGCTATTGTGTATTGAGGTAGTATCTTTTCTTAGGGTTCGGAAATGCCGAAGGTCCATACAATGTAGTCTCTGCGACAAAGGGGAATCCCCTGAATCAACCAAGAGCTGAAATGATGAACGAGTAGGTCCTGGTCACTAACTGACACGATTCAGTCCTGCTCGTGCCCGCTTCCTCATACTAGCTAATCGTCGATTCGGGAAGAGAGCTAGCGCCGGACGT'/>

</data>

    <trait id="tipDates" spec='beast.evolution.tree.TraitSet' traitname='date-backward' units='year' value='
4=1.3376050989010908,
14=0.7439487569193739,
15=0.13511880763821837,
23=0.4166911443051897,
32=0.3852117492323459,
20=0.39172614130949057,
6=1.6785367258053052,
12=1.029050465927377,
49=0.31450136336772516,
25=0.9210121618026794,
61=0.03432051474667741,
64=0.27370076590714465,
29=0.8061712306474114,
50=0.19010298130502257,
38=0.029422958290436174,
37=0.014701199831431921,
22=0.4472378788018956,
81=0.0914369556559742,
24=0.3871162895439624,
28=0.38820435326699654,
57=0.2735914890407982,
66=0.16354341612851941,
60=0.11979107963632973,
68=0.01700751129143896,
2=1.3796397512261116,
88=0.04667018036882853,
18=0.9538882204060717,
34=0.06322797787564749,
63=0.3266402014092038,
82=0.0994816574745645,
54=0.35439614243530304,
39=0.5899074395483517,
85=0.04810515925603953,
76=0.11738328647739316,
44=0.32640280597139926,
52=0.35374825559386025,
41=0.5106012126311521,
89=0.027366729313658134,
27=0.7495073872897078,
26=0.6001705320383781,
53=0.3317720986496986,
71=0.21173452281639538,
35=0.1593178497151908,
55=0.01565578997291972,
58=0.2377695410454299,
74=0.14360372714185488,
45=0.2546273296615449,
70=0.17987013203702995,
5=1.229751747748384,
19=0.5284732978836515,
73=0.13506365097723538,
31=0.1629385215435768,
47=0.28680361281999955,
30=0.43300370435236646,
80=0.09093350944578527,
46=0.22018057536277613,
56=0.03289177324948245,
78=0.033569520207452186,
48=0.26382015826046334,
65=0.2713982365883165,
40=0.5645236807235876,
21=0.9352229156806882,
75=0.1243800838407294,
11=1.3040373945935972,
69=0.10460997326475541,
51=0.27446280654749433,
67=0.09588840706964064,
77=0.14139764383801046,
42=0.2411430766386946,
33=0.3096331645844086,
79=0.08725485943307998,
43=0.48164918374504007,
10=1.1669869003616695,
9=1.227764900707651,
83=0.09000759785215529,
3=1.7070191180672347,
1=2.009948183749379,
8=1.4585722200896505,
16=0.549240901287193,
13=1.1319010071467779,
84=0.09904879874904537,
59=0.052225901460965396,
36=0.5438082868622174,
17=0.6397025477230311,
62=0.2381867456217477,
72=0.0262610858520671,
86=0.03413150426198852,
87=0.028508357526346284,
7=1.5912169393021647,
0=2.6119226877838324
            '>
        <taxa id='taxonSet' spec='beast.evolution.alignment.TaxonSet' alignment='@alignment'/>
    </trait>
    
    <tree spec="beast.util.ClusterZBSATree" id="tree" nodetype="beast.evolution.tree.ZeroBranchSANode" clusterType="upgma" trait="@tipDates">
		<taxa idref="alignment"/>
	</tree>

    <BirthDeathSkylineModel spec="SABDSamplingThroughTimeModel" id="birthDeath" tree="@tree" conditionOnSampling="true">
		<parameter name="origin" id="origin" value ="20." lower="0."/>
        <parameter name="diversificationRate" id="diversificationRate" value="1.5"/>
        <parameter name="turnover" id="turnover" value=".5"/>
        <parameter name="samplingProportion" id="samplingProportion" value="0.9400920321269439"/>
        <parameter name="removalProbability" id="r" value="0.5" lower="0." upper="1."/>
	</BirthDeathSkylineModel>
    
    <siteModel gammaCategoryCount="1" id="SiteModel" spec="SiteModel">
		<parameter dimension="1"  id="mutationRate" name="mutationRate" value="1.0"/>
		<substModel id="gtr" rateAC="@rateAC" rateGT="@rateGT" rateAT="@rateAT" rateCG="@rateCG" rateCT="@rateCT" spec="GTR">
			<parameter dimension="1"  id="rateAG" lower="0.0" name="rateAG" value="1.0"/>
			<frequencies estimate="true" id="freqs" spec="Frequencies">
				<parameter name='frequencies' id='freqParameter' value='0.25' dimension='4' lower="0." upper="1."/>
			</frequencies>
		</substModel>
	</siteModel>
	<branchRateModel id="StrictClock" spec="beast.evolution.branchratemodel.StrictClockModel">
		<parameter dimension="1" id="clock.rate" name="clock.rate" value="0.05" lower="0."/>
	</branchRateModel>


   <!-- likelihood and priors: -->
    <distribution id="posterior" spec="util.CompoundDistribution">
		<distribution id="prior" spec="util.CompoundDistribution">
            <distribution  x="@clock.rate" id="clockRatePrior" spec='beast.math.distributions.Prior'>
				<distr spec='beast.math.distributions.LogNormalDistributionModel' id='clockRatePrior.exp' M="-4.6" S="1.25"/>
			</distribution>
			<distribution id="hky.frequencies.prior" spec="beast.math.distributions.Prior" x="@freqParameter">
				<distr id="Uniform " lower="0.0" upper="1.0" spec="beast.math.distributions.Uniform" />
			</distribution>
			<distribution id="diversificationRate_prior" spec="beast.math.distributions.Prior" x="@diversificationRate">
				<distr spec="beast.math.distributions.Uniform" lower="1." upper="2." offset="0."/>
			</distribution>
			<distribution id="turnover_prior" spec="beast.math.distributions.Prior" x="@turnover">
				<distr spec="beast.math.distributions.Uniform" lower="0." upper="1." offset="0."/>
			</distribution>
			<distribution  id='origin_Prior' x="@origin" spec='beast.math.distributions.Prior'>
				<distr spec='beast.math.distributions.Uniform' lower="0." upper="1000." offset="0."/>
			</distribution>
			<distribution id="BDlikelihood" spec="util.CompoundDistribution">
				<distribution idref="birthDeath"/>		
			</distribution>
		</distribution>
        <distribution id="jointTreeLikelihood" spec="util.CompoundDistribution">
			<distribution data="@alignment" id="treeLikelihood" spec="TreeLikelihood" tree="@tree" siteModel="@SiteModel" branchRateModel="@StrictClock"/>
        </distribution>
    </distribution>

    
	<run chainLength="20000000" id="mcmc" spec="MCMC" storeEvery="100000" distribution="@posterior">
        
		<state id="state" storeEvery="100000">
            <stateNode idref='tree'/>
			<stateNode idref="origin"/>
			<stateNode idref="diversificationRate"/>
			<stateNode idref="turnover"/>
			<!-- <stateNode idref="samplingProportion"/> -->
            <stateNode idref="r"/> 
            
            <stateNode idref="clock.rate"/>
			<stateNode idref="freqParameter"/>
			<parameter dimension="1"  id="rateAC" lower="0.0" upper="100.0" name="stateNode" value="1.0"/>
			<parameter dimension="1"  id="rateGT" lower="0.0" upper="100.0" name="stateNode" value="1.0"/>
			<parameter dimension="1"  id="rateAT" lower="0.0" upper="100.0" name="stateNode" value="1.0"/>
			<parameter dimension="1"  id="rateCG" lower="0.0" upper="100.0" name="stateNode" value="1.0"/>
			<parameter dimension="1"  id="rateCT" lower="0.0" upper="100.0" name="stateNode" value="1.0"/>
        </state>
        
		<operator id='origOperator' spec='ScaleOperator' scaleFactor=".75" weight="3" parameter="@origin"/>
		<operator id='diversificationRateOperator' spec='ScaleOperator' scaleFactor=".75" weight="10" parameter="@diversificationRate"/>
		<operator id='turnoverOperator' spec='ScaleOperator' scaleFactor=".75" weight="10" parameter="@turnover"/>
		<!-- <operator id='samplingProportionOperator' spec='ScaleOperator' scaleFactor=".75" weight="10" parameter="@samplingProportion"/> -->
        <operator id='rOperator' spec='ScaleOperator' scaleFactor=".9" weight="1" parameter="@r"/> 
        
        <operator spec='TreeDimensionJump' weight="10" tree="@tree"/> 
        <operator spec='WilsonBaldingForZeroBranchSampledAncestorTrees' weight="10" tree="@tree"/> 
        <operator spec='ExchangeForZeroBranchSampledAncestorTrees' isNarrow="false" weight="10" tree="@tree"/>
        <operator spec='ExchangeForZeroBranchSampledAncestorTrees' weight="10" tree="@tree"/>
        <operator spec='UniformForZeroBranchSATrees' weight="20" tree="@tree"/>
        <operator id='rootScaler' spec='ScaleOperatorForZeroBranchSATrees' scaleFactor=".95" weight="1" tree="@tree" rootOnly='true'/>
        <operator id='treeScaler' spec='ScaleOperatorForZeroBranchSATrees' scaleFactor=".95" weight="10" tree="@tree"/>
        <operator id="updownTree" spec="UpDownOperator" scaleFactor=".95" weight="20" up="@clock.rate" down="@tree"/>

        
        <operator id="clock.rateScaler" parameter="@clock.rate" scaleFactor="0.75" spec="ScaleOperator" weight="10"/>
        
		<operator spec='ScaleOperator' scaleFactor=".75" weight=".2" parameter="@rateAC"/>
		<operator spec='ScaleOperator' scaleFactor=".75" weight=".2" parameter="@rateAT"/>
		<operator spec='ScaleOperator' scaleFactor=".75" weight=".2" parameter="@rateCG"/>
		<operator spec='ScaleOperator' scaleFactor=".75" weight=".2" parameter="@rateCT"/>
		<operator spec='ScaleOperator' scaleFactor=".75" weight=".2" parameter="@rateGT"/>
		<operator autoOptimize="true" delta="0.2" id="FrequenciesExchanger" integer="false" spec="DeltaExchangeOperator" weight="0.1" parameter="@freqParameter"/>


			
		<logger fileName="$(seed).log" id="tracelog" logEvery="10000" mode="autodetect" model="@posterior">
			<distribution idref="posterior" name="log"/>
			<log idref="BDlikelihood"/>
            <log idref="jointTreeLikelihood"/>
            <log id="treeHeight" spec="beast.evolution.tree.TreeHeightLogger" tree="@tree"/>
			<log idref="origin"/>
            <log idref="diversificationRate"/>
			<log idref="turnover"/>
			<!--<log idref="samplingProportion"/>-->
            <log idref="r"/>
            <log id="SACount" spec="beast.evolution.tree.SALogger" tree="@tree"/>

            <log idref="clock.rate"/>
			<log idref="freqParameter"/>
			<log idref="rateAC"/>
			<log idref="rateAG"/>
			<log idref="rateAT"/>
			<log idref="rateCG"/>
			<log idref="rateCT"/>
			<log idref="rateGT"/>
		</logger>
        
        <logger fileName="$(seed).trees" id="treelog" logEvery="10000" mode="tree">
			<tree idref="tree" name="log"/>
		</logger>
	
	</run>

</beast>
