# Supplementary material for: Bayesian Inference of Sampled Ancestor Trees for Epidemiology and Fossil Calibration
Source: PLoS Comput Biol. 2014 Dec 4;10(12):e1003919. doi: 10.1371/journal.pcbi.1003919 (PMC4263412; doi:10.1371/journal.pcbi.1003919)
Supplement: File S5 — XML files for simulated transmission process. (ZIP) [file pcbi.1003919.s006.zip › simulations2/14.xml]

<?xml version="1.0" encoding="UTF-8" standalone="no"?><beast namespace="beast.core:beast.evolution.alignment:beast.evolution.tree.coalescent:beast.core.util:beast.evolution.nuc:beast.evolution.operators:beast.evolution.sitemodel:beast.evolution.substitutionmodel:beast.evolution.likelihood:beast.evolution.speciation:beast.core.parameter:beast.util" version="2.0">
    
    <data dataType="nucleotide" id="alignment" name="alignment">
    <sequence taxon='0' value='TTTAATGGAAGACCGTGGGTCATATGCTCAGCCAAATTCGCTAGTAGCTTGCGCGTAAGTACAGGCTCATAGAACTTAGGAACAGGACGCAATGGCGTAAGGTCTTTATCGTGGTGTGCAAGCGCCGAACGTGTTGGGCGGCCTTGTGCTTAGTAGACAGCTAGTGCATGCCACCAACCATGGTAAGGCGCCGGCTCGCGCCTACCAAAGGAGTGTATGCAGTGAGGATGAGACGCGGCGCAAGTTGTGAAGATCTCATCTATTCCAAACTCTTACCGTTTGAGACCGATTCCACCATTTGACTTCGACTTATGCGCTGGGTGACGTTTCCCAGTCGAATGGCACTTCTATTCAGTGATTCGGTCCATACTAGTCCAGACCCACCGGGAGTTGCGGCGCGCCCCCCACATCGGTCCACCCAGGATAGGTCAGTGGATGGCGTAAACTGGGTCCTGCAGATATTTATGTTCATTGAGGCATCAGCGGGGAGTTGAACTTAATACAGGAAGTAATCGTAGAGACCAGCGTAGGAGAGTACCTTTTCAGGATAAGCCCTATTGCCGGTCCTTATTTACTCACGTTTAACAATTCACTTACCAATAATCAAACAGTGTGAGTGATGGTTAGTAATTACCTACCCTCAGTCTGTGGTCACTCCCTGGGCTACAACAGACTTCTTAGTGAGGGATTTATATGTTAAGAGAGTCCAATCCTGTCAGGAAGACGCTTCCGGCTATTTTTATAGCTATTGCGCACGTCTCTAGTGTACGTCGGCATACCACCGTGAGATAGACTACATGCAATTGGCATAATAGGCCCCAGCGACACGTCTTTTTACGGACGTGCCGGCTTGGTAAACCCACCGCACAGTTAACGCCGAGCCCGGGGAAAGGGGAGTTCTAATATTCTCGCTGATGGAGCATAGTTACCCTGGTTAGCGGTTCGTATCAAGATACCTAATCAAGAGCTTAGAGTTGTACAGTCGCGTTCAACACAAGGACTAACCGCCAAAGGTTTCGCAGCGAACCGTGCGTGGCCGTAGACGGCGAAACAGCCGGATTCAGGGCATGGTACAGAGTGCTGAAGGCTAAACCTGCTACGGAATCCAGATAGAATAGTCTCGCCGCAGACTCTAGGCTGAAGATGAGAGGGCCCTCCTAGCTCTAGCCGGGGCGCGTAATAACTCACACCGAGTATAGGGGTCAGAACGGTCCGGCCACTAATATACGGTCCGATGGTTCCACTCTACCGTTATACGAGGTCCTGGGGCGATAGCAGAACTTGGATTTAACGTGATAGCGTACCGAGTTTCTGTAGACGGGTATGTTGCGCCTCGAATTAGGATTGTGAAACCAACGGTAGAGCCTAACATTACGAGCTCGCATGCTTCGGATCGGGAGGCGACTAATAAGTGGTGGATGGATTTCAAATATGCTAAGGAATTGCCTCTTCCCCTTCCTAGGGCGTCAGCGAATGTAGTACGAGGGCGGCGGATGATTCGAGTACTACTTTAAGCTGGATCCGCTCACGCGCGCGTAGCACTGTAATGAAAGGCATTAAATACGTCTAACTTCGACGCCCATATGTATTGTTTCACGCTCATTTTATAGTGAAAGCATTGTATGACCAGTCGGGCCCCGGGCCCAGACAGGAAGCCCATGTAGGTCGAAGGGTACCGCACCAGTCTGTCTTGCCCATTTCGATTCCCGTTCAATCTGTCACTTTCTGTTAGTTCTGAGGAATACTGCGTAGTTTGTGCGGTCTCCTTCAACGGCATTCGTTGCTGCTCCAGTTATTGTCTTAAGCAACAAGCTGTGTTATTACATACCTTAGTATGTGACGCCGCCATTCCGTACGCAGAACCTCGCCATCATGTGTCGCTCGGTGGCACCCAAGTAGCAAAACATATACACTAAACATTGTGGTAGTACGTTGGACGGTTTTCGAGTGCAGCGTTCTTCTATAGATACACCTTACAAGCTGACCTTTGGTGTCGTCAA'/>

    <sequence taxon='1' value='TTTAATGGAAGACCGTGGGTCATATGCTCAGCCAAATTCGCTAGTAGCTTGCGCGTAAGTACAGGCTCATAGAACTTAGGAACAGGACGCAATGGCGTAAGGTCTTTATCGTGGTGTGCAAGCGCCGAACGTGTTGGGCGGCCTTGTGCTTAGTAGACAGCTAGTGCATGCCACCAACCATGGTAAGGCGCCGGCTCGCGCCTACCAAAGGAGTGTATGCAGTGAGGATGAGACGCGGCGCAAGTTGTGAAGATCTCATCTATTCCAAACTCTTACCGTTTGAGACCGATTCCACCATTTGACTTCGACTTATGCGCTGGGTGACGTTTCCCAGTCGAATGGCACTTCTATTCAGTGATTCGGTCCATACTAGTCCAGACCCACCGGGAGTTGCGGCGCGCCCCCCACATCGGTCCACCCAGGATAGGTCAGTGGATGGCGTAAACTGGGTCCTGCAGATATTTATGTTCATTGAGGCATCAGCGGGGAGTTGAACTTAATACAGGAAGTAATCGTAGAGACCAGCGTAGGAGAGTACCTTTTCAGGATAAGCCCTATTGCCGGTCCTTATTTACTCACGTTTAACAATTCACTTACCAATAATCAAACAGTGTGAGTGATGGTTAGTAATTACCTACCCTCAGTCTGTGGTCACTCCCTGGGCTACAACAGACTTCTTAGTGAGGGATTTATATGTTAAGAGAGTCCAATCCTGTCAGGAAGACGCTTCCGGCTATTTTTATAGCTATTGCGCACGTCTCTAGTGTACGTCGGCATACCACCGTGAGATAGACTACATGCAATTGGCATAATAGGCCCCAGCGACACGTCTTTTCACGGACGTGCCGGCTTGGTAAACCCACCGCACAGTTAACGCCGAGCCCGGGGAAAGGGGAGTTTTAATATTCTCGCTGATGGAGCATAGTTACCCTGGTTAGCGGTTCGTATCAAGATACCTAATCAAGAGCTTAGAGTTGTACAGTCGCGTTCAACACAAGGACTAACCACCAAAGGTTTCGCAGCGAACCGTGCGTGGCCGTAGACGGCGAAACAGCCGGATTCAGGGCATGGTACAGAGTGCTGAAGGCTAAACCTGCTACGGAATCCAGATAGAATAGTCTCGCCGCAGACTCTAAGCTGAAGATGAGAGGGCCCTCCTAGCTCTAGCCGGGGCGCGTAATAACTCACACCGAGTATAGGGGTCAGAACGGTCCGGCCACTAATATACGGTCCGATGGTTCCACTCTACCGTTATACGAGGTCCTGGGGCGATAGCAGAACTTGGATTTAACGTGATAGCGTACCGAGTTTCTGTAGACGGGTATGTTGCGCCTCGAATTAGGATTGTGAAACCAACGGTAGAGCCTAACATTACGAGCTCGCATGCTTCGGATCGGGAGGCGACTAATAAGTGGTGGATGGATTTCAAATATGCTAAGGAATTGCCTCTTCCCCTTCCTAGGGCGTCAGCGAATGTAGTACGAGGGCGGCGGATGATTCGAGTACTACTTTAAGCTGGATCCGCTCACGCGCGCGTAGCACTGTAATGAAAGGCATTAAATACGTCTAACTTCGACGCCCATATGTATTGTTTCAAGCTCATTTTATAGTGAAAGCATTGTATGACCAGTCGGGCCCCGGGCCCAGACAGGAAGCCCATGTAGGTCGAAGGGTACCGCACCAGTCTGTCTTGCCCATTTCGATTCCCGTTCAATCTGTCACTTTCTGTTAGTTCTGAGGAATACTGCGTAGTTTGTGCGGTCTCCTTCAACGGCATTCGTTGCTGCTCCAGTTATTGTCTTAAGCAACAAGCTGTGTTATTACATACCTTAGTATGTGACGCCGCCATTCCGTACGCAGAACCTCGCCATCATGTGTCGCTCGGTGGCACCCAAGTAGCAAAACAGATACACTAAACATTGTGGTAGTACGTTGGACGGTTTTCGAGTGCAGCGTTCTTCTATAGATACACCTTACAAGCTGACCTTTGGTGTCGTCAA'/>

    <sequence taxon='2' value='TTTAATGGAAGACCGTGGGTCATATGCTCAGCCAAATTCGCTAGTAGCTTGCGCGTAAGTACAGGCTCATAGAACTTAGGAACAGGACGCAATGGCGTAAGGTCTTTATCGTGGTGTGCAAGCGCCGAACGTGTTGGGCGGCCTTGTGCTTAGTAGACAGCTAGTGCATGCCACCAACCATGGTAAGGCGCCGGCTCGCGCCTACCAAAGGAGTGTATGCAGTGAGGATGAGACGCGGCGCAAGTTGTGAAGATCTCATCTATTCCAAACTCTTACCGTTTGAGACCGATTCCACCATTTGACTTCGACTTATGCGCTGGGTGACGTTTCCCAGTCGAATGGCACTTCTATTCAGTGATTCGGTCCATACTAGTCCAGACCCACCGGGAGTTGCGGCGCGCCCCCCACATCGGTCCACCCAGGATAGGTCAGTGGATGGCGTAAACTGGGTCCTGCAGATATTTATGTTCATTGAGGCATCAGCGGGGAGTTGAACTTAATACAGGAAGTAATCGTAGAGACCAGCGTAGGAGAGTACCTTTTCAGGATAAGCCCTATTGCCGGTCCTTATTTACTCACGTTTAACAATTCACTTACCAATAATCAAACAGTGTGAGTGATGGTTAGTAATTACCTACCCTCAGTCTGTGGTCACTCCCTGGGCTACAACAGACTTCTTAGTGAGGGATTTATATGTTAAGAGAGTCCGATCCTGTCAGGAAGACGCTTCCGGCTATTTTTATAGCTATTGCGCACGTCTCTAGTGTACGTCGGCATACCACCGTGAGATAGACTACATGCAATTGGCATAATAGGCCCCAGCGACACGTCTTTTCACGGACGTGCCGGCTTGGTAAACCCACCGCACAGTTAACGCCGAGCCCGGGGAAAGGGGAGTTTTAATATTCTCGCTGATGGAGCATAGTTACCATGGTTAGCGGTTCGTATCAAGATACCTAATCAAGAGCTTAGAGTTGTACAGTCGCGTTCAACACAAGGACTAACCACCAAAGGTTTCGCAGCGAACCGTGCGTGGCCGTAGACGGCGAAACAGCCGGATTCAGGGCATGGTACAGAGTGCTGAAGGCTAAACCTGCTACGGAATCCAGATAGAATAGTCTCGCCGCAGACTCTAAGCTGACGATGAGAGGGCCCTCCTAGCTCTAGCCGGGGCGCGTAATAACTCACACCGAGTATAGGGGTCAGAACGGTCCGGCCACTAATATACGGTCCGATGGTTCCACTCTACCGTTATACGAGGTCCTGGGGCGATAGCAGAACTTGGATTTAACGTGATAGCGTACCGAGTTTCTGTAGACGGGTATGTTGCGCCTCGAATTAGGATTGTGAAACCAACGGTAGAGCCTAACATTACGAGCTCGCATGCTTCGGATCGGGAGGCGACTAATAAGTGGTGGATGGATTTCAAATATGCTAAGGAATTGCCTCTTCCCCTTCCTAGGGCGTCAGCGAATGTAGTACGAGGGCGGCGGATGATTCGAGTACTACTTTAAGCTGGATCCGCTCACGCGCGCGTAGCACTGTAATGAAAGGCATTAAATACGTCTAACTTCGACGCCCATATGTATTGTTTCAAGCTCATTTTATAGTGAAAGCATTGTATGACCAGTCGGGCCCCGGGCCCAGACAGGAAGCCCATGTAGGTCGAAGGGTACCGCACCAGTCTGTCTTGCCCATTTCGATTCCCGTTCAATCTGTCACTTTCTGTTAGTTCTGAGGAATACTGCGTAGTTTGTGCGGTCTCCTTCAACGGCATTCGTTGCTGCTCCAGTTATTGTCTTAAGCAACAAGCTGTGTTATTACATACCTTAGTATGTGACGCCGCCATTCCGTACGCAGAACCTCGCCATCATGTGTCGCTCGGTGGCACCCAAGTAGCAAAACAGATACACTAAACATTGTGGTAGTACGTTGGACGGTTTTCGAGTGCAGCGTTCTTCTATAGATACACCTTACAAGCTGACCTTTGGTGTCGTCAA'/>

    <sequence taxon='3' value='TTTAATGGAAGACCGTGGGTCATATGCTCAGCCAAATTCGCTAGTAGCTTGCGCGTAAGTACAGGCTCATAGAACTTAGGAACAGGACGCAATGGCGTAAGGTCTTTATCGTGGTGTGCAAGCGCCGAACGTGTTGGGCGGCCTTGTGCTTAGTAGACAGCTAGTGCATGCCACCAACCATGGTAAGGCGCCGGCTCGCGCCTACCAAAGGAGTGTATGCAGTGAGGATGAGACGCGGCGCAAGTTGTGAAGATCTCATCTATTCCAAACTCTTACCGTTTGAGACCGATTCCACCATTTGACTTCGACTTATGCGCTGGGTGACGTTTCCCAGTCGAATGGCACTTCTATTCAGTGATTCGGTCCATACTAGTCCAGACCCACCGGGAGTTGCGGCGCGCCCCCCACATCGGTCCACCCAGGATAGGTCAGTGGATGGCGTAAACTGGGTCCTGCAGATATTTATGTTCATTGAGGCATCAGCGGGGAGTTGAACTTAATACAGGAAGTAATCGTAGAGACCAGCGTAGGAGAGTACCTTTTCAGGATAAGCCCTATTGCCGGTCCTTATTTACTCACGTTTAACAATTCACTTACCAATAATCAAACAGTGTGAGTGATGGTTAGTAATTACCTACCCTCAGTCTGTGGTCACTCCCTGGGCTACAACAGACTTCTTAGTGAGGGATTTATATGTTAAGAGAGTCCGATCCTGTCAGGAAGACGCTTCCGGCTATTTTTATAGCTATTGCGCACGTCTCTAGTGTACGTCGGCATACCACCGTGAGATAGACTACATGCAATTGGCATAATAGGCCCCAGCGACACGTCTTTTCACGGACGTGCCGGCTTGGTAAACCCACCGCACAGTTAACGCCGAGCCCGGGGAAAGGGGAGTTTTAATATTCTCGCTGATGGAGCATAGTTACCATGGTTAGCGGTTCGTATCAAGATACCTAATCAAGAGCTTAGAGTTGTACAGTCGCGTTCAACACAAGGACTAACCACCAAAGGTTTCGCAGCGAACCGTGCGTGGCCGTAGACGGCGAAACAGCCGGATTCAGGGCATGGTACAGAGTGCTGAAGGCTAAACCTGCTACGGAATCCAGATAGAATAGTCTCGCCGCAGACTCTAAGCTGACGATGAGAGGGCCCTCCTAGCTCTAGCCGGGGCGCGTAATAACTCACACCGAGTATAGGGGTCAGAACGGTCCGGCCACTAATATACGGTCCGATGGTTCCACTCTACCGTTATACGAGGTCCTGGGGCGATAGCAGAACTTGGATTTAACGTGATAGCGTACCGAGTTTCTGTAGACGGGTATGTTGCGCCTCGAATTAGGATTGTGAAACCAACGGTAGCGCCTAACATTACGAGCTCGCATGCTTCGGATCGGGAGGCGACTAATAAGTGGTGGATGGATTTCAAATATGCTAAGGAATTGCCTCTTCCCCTTCCTAGGGCGTCAGCGAATGTAGTACGAGGGCGGCGGATGATTCGAGTACTACTTTAAGCTGGATCCGCTCACGCGCGCGTAGCACTGTAATGAAAGGCATTAGATACGTCTAACTTCGACGCCCATATGTATTGTTTCAAGCTCATTTTATAGTGAAAGCATTGTATGACCAGTCGGGCCCCGGGCCCAGACAGGAAGCCCATGTAGGTCGAAGGGTACCGCACCAGTCTGTCTTGCCCATTTCGATTCCCGTTCAATCTGTCACTTTCTGTTAGTTCTGAGGAATACTGCGTAGTTTGTGCGGTCTCCTTCAACGGCATTCGTTGCTGCTCCAGTTATTGTCTTAAGCAACAAGCTGTGTTATTACATACCTTAGTATGTGACGCCGCCATTCCGTACGCAGAACCTCGCCATCATGTGTCGCTCGGTGGCACCCAAGTAGCAAAACAGATACACTAAACATTGTGGTAGTACGTTGGACGGTTTTCGAGTGCAGCGTTCTTCTATAGATACACCTTACAAGCTGACCTTTGGTGTCGTCAA'/>

    <sequence taxon='4' value='TTTAATGGAAGACCGTGGGTCATATGCTCAGCCAAATTCGCTAGTAGCTTGCGCGTAAGTACAGGCTCATAGAACTTAGGAACAGGACGCAATGGCGTAAGGTCTTTATCGTGGTGTGCAAGCGCCGAACGTGTTGGGCGGCCTTGTGCTTAGTAGACAGCTAGTGCATGCCACCAACCATGGTAAGGCGCCGGCTCGCGCCTACCAAAGGAGTGTATGCAGTGAGGATGAGACGCGGCGCAAGTTGTGAAGATCTCATCTATTCCAAACTCTTACCGTTTGAGACCGATTCCACCATTTGACTTCGACTTATGCGCTGGGTGACGTTTCCCAGTCGAATGGCACTTCTATTCAGTGATTCGGTCCATACTAGTCCAGACCCACCGGGAATTGCGGCGCGCCCCCCACATCGGTCCACCCAGGATAGGTCAGTGGATGGCGTAAACTGGGTCCTGCAGATATTTATGTTCATTGAGGCATCAGCGGGGAGTTGAACTTAATACAGGAAGTAATCGTAGAGACCAGCGTAGGAGAGTACCTTTTCAGGATAAGCCCTATTGCCGGTCCTTATTTACTCACGTTTAACAATTCACTTACCAATAATCAAACAGTGTGAGTGATGGTTAGTAATTACCTACCCTCAGTCTGTGGTCACTCCCTGGGCTACAACAGACTTCTTAGTGAGGGATTTATATGTTAAGAGAGTCCGATCCTGTCAGGAAGACGCTTCCGGCTATTTTTATAGCTATTGCGCACGTCTCTAGTGTACGTCGGCATACCACCGTGAGATAGACTACATGCAATTGGCATAATAGGCCCCAGCGACACGTCTTTTCACGGACGTGCCGGCTTGGTAAACCCACCGCACAGTTAACGCCGAGCCCGGGGAAAGGGGAGTTTTAATATTCTCGCTGATGGAGCATAGTTACCATGGTTAGCGGTTCGTATCAAGATACCTAATCAAGAGCTTAGAGTTGTACAGTCGCGTTCAACACAAGGACTAACCACCAAAGGTTTCGCAGCGAACCGTGCGTGGCCGTAGACGGCGAAACAGCCGGATTCAGGGCATGGTACAGAGTGCTGAAGGCTAAACCTGCTACGGAATCCAGATAGAATAGTCTCGCCGCAGACTCTAAGCTGACGATGAGAGGGCCCTCCTAGCTCTAGCCGGGGCGCGTAATAACTCACACCGAGTATAGGGGTCAGAACGGTCCGGCCACTAATATACGGTCCGATGGTTCCACTCTACCGTTATACGAGGTCCTGGGGCGATAGCAGAACTTGGATTTAACGTGATAGCGTACCGAGTTTCTGTAGACGGGTATGTTGCGCCTCGAATTAGGATTGTGAAACCAACGGTAGCGCCTAACATTACGAGCTCGCATGCTTCGGATCGGGAGGCGGCTAATAAGTGGTGGATGGATTTCAAATATGCTAAGGAATTGCCTCTTCCCCTTCCTAGGGCGTCAGCGAATGTAGTACGGGGGCGGCGGATGATTCGAGTACTACTTTAAGCTGGATCCGCTCACGCGCGCGTAGCACTGTAATGAAAGGCATTAGATACGTCTAACTTCGACGCCCATATGTATTGTTTCAAGCTCATTTTATAGTGAAAGCATTGTATGACCAGTCGGGCCCCGGGCCCAGACAGGAAGCCCATGTAGGTCGAAGGGTACCGCACCAGTCTGTCTTGCCCATTTCGATTCCCGTTCAATCTGTCACTTTCTGTTAGTTCTGAGGAATACTGCGTAGTTTGTGCGGTCTCCTTCAACGGCATTCGTTGCTGCTCCAGTTATTGTCTTAAGCAACAAGCTGTGTTATTACATACCTTAGTATGTGACGCCGCCATTCCGTACGCAGAACCTCGCCATCATGTGTCGCTCGGTGGCACCCAAGTAGCAAAACAGATACACTAAACATTGTGGTAGTACGTTGGACGGTTTTCGAGTGCAGCGTTCTTCTATAGATACACCTTACAAGCTGACCTTTGGTGTCGTCAA'/>

    <sequence taxon='9' value='TTTAATGGAAGACCGTGGGTCATATGCTCAGCCAAATTCGCTAGTAGCTTGCGCGTAAGTACAGGCTCATAGAACTTAGGAACAGGACGCAATGGCGTAAGGTCTTTATCGTGGTGTGCAAGCGCCGAACGTGTTGGGCGGCCTTGTGCTTAGTAGACAGCTAGTGCATGCCACCAACCATGGTAAGGCGCCGGCTCGCGCCTACCAAAGGAGTGTATGCAGTGAGGATGAGACGCGGCGCAAGTTGTGAAGATCTCATCTATTCCAAACTCTTACCGTTTGAGACCGATTCCACCATTTGACTTCGACTTATGCGCTGGGTGACGTTTCCCAGTCGAATGGCACTTCTATTCAGTGATTCGGTCCATACTAGTCCAGACCCACCGGGAATTGCGGCGCGCCCCCCACATCGGTCCACCCAGGATAGGTCAGTGGATGGCGTAAACTGGGTCCTGCAGATATTTATGTTCATTGAGGCATCAGCGGGGAGTTGAACTTAATACAGGAAGTAATCGTAGAGACCAGCGTAGGAGAGTACCTTTTCAGGATAAGCCCTATTGCCGGTCCTTATTTACTCACGTTTCACAATTCACTTACCAATAATCAAACAGTGTGAGTGATGGTTAGTAATTACCTACCCTCAGTCTGTGGTCACTCCCTGGGCTACAACAGACTTCTTAGTGAGGGATTTATATGTTAAGAGAGTCCGATCCTGTCAGGAAGACGCTTCCGGCTATTTTTATAGCTATTGCGCACGTCTCTAGTGTACGTCGGCATACCACCGTGAGATAGACTACATGCAATTGGCATAATAGGCCCCAGCAACACGTCTTTTCACGGACGTGCCGGCTTGGTAAACCCACCGCACAGTTAACGCCGAGCCCGGGGAAAGGGGAGTTTTAATATTCTCGCTGATGGAGCATAGTTACCATGGTTAGCGGTTCGTATCAAGATACCTAATCAAGAGCTTAGAGTTGTACAGTCGCGTTCAACACAAGGACTAACCACCAAAGGTTTCGCAGCGAACCGTGCGTGGCCGTAGACGGCGAAACAGCCGGATTCAGGGCATGGTACAGAGTGCTGAAGGCTAAACCTGCTACGGAATCCAGATAGAATAGTCTCGCCGCAGACTCTAAGCTGACGATGAGAGGGCCCTCCTAGCTCTAGCCGGGGCGCGTAATAACTCACACCGAGTATAGGGGTCAGAACGGTCCGGCCACTAATATACGGTCCGATGGTTCCACTCTACCGTTATACGAGGTCCTGGGGCGATAGCAGAACTTGGATTTAACGTGATAGCGTACCGAGTTTCTGTAGACGGGTATGTTGCGCCTCGAATTAGGATTGTGAAACCAACGGTAGCGCCTAACATTACGAGCTCGCATGCTTCGGATCGGGAGGCGGCTAATAAGTGGTGGATGGATTTCAAATATGCTAAGGAATTGCCTCTTCCCCTTCCTAGGGCGTCAGCGAATGTAGTACGGGGGCGGCGGATGATTCGAGTACTACTTTAAGCTGGATCCGCTCACGCGCGCGTAGCACTGTAATGAAAGGCATTAGATACGTCTAACTTCGACGCCCATATGTATTGTTTCAAGCTCATTTTATAGTGAAAGCATTGTATGACCAGTCGGGCCCCGGGCCCAGACAGGAAGCCCATGTAGGTCGAAGGGTACCGCACCAGTCTGTCTTGCCCATTTCGATTCCCGTTCAATCTGTCACTTTCTGTTAGTTCTGAGGAATACTGCGTAGTTTGTGCGGTCTCCTTCAACGGCATTCGTTGCTGCTCCAGTTATTGTCTTAAGCAACAAGCTGTGTTATTACATACCTTAGTATGTGACGCCGCCATTCCGTACGCAGAACCTCGCCATCATGTGTCGCTCGGTGGCACCCAAGTAGCAAAACAGATACACTAAACATTGTGGTAGTACGTTGGACGGTTTTCGAGTGCAGCGTTCTTCTATAGATACACCTTACAAGCTGACCTTTGGTGTCGTCAA'/>

    <sequence taxon='12' value='TTTAATGGAAGACCGTGGGTCATATGCTCAGCCAAATTCGCTAGTAGCTTGCGCGTAAGTACAGGCTCATAGAACTTAGGAACAGGACGCAATGGCGTAAGGTCTTTATCGTGGTGTGCAAGCGCCGAACGTGTTGGGCGGCCTTGTGCTTAGTAGACAGCTAGTGCATGCCACCAACCATGGTAAGGCGCCGGCTCGCGCCTACCAAAGGAGTGTATGCAGTGAGGATGAGACGCGGCGCAAGTTGTGAAGATCTCATCTATTCCAAACTCTTACCTTTTGAGACCGATTCCACCATTTGACTTCGACTTATGCGCTGGGTGACGTTTCCCAGTCGAATGGCACTTCTATTCAGTGATTCGGTCCATACTAGTCCAGACCCACCGGGAATTGCGGCGCGCCCCCCACATCGGTCCACCCAGGATAGGTCAGTGGATGGCGTAAACTGGGTCCTGCAGATATTTATGTTCATTGAGGCATCAGCGGGGAGTTGAACTTAATACAGGAAGTAATCGTAGAGACCAGCGTAGGAGAGTACCTTTTCAGGATAAGCCCTATTGCCGGTCCTTATTTACTCACGTTTCACAATTCACTTACCAACAATCAAACAGTGTGAGTGATGGTTAGTAATTACCTACCCTCAGTCTGTGGTCACTCCCTGGGCTACAACAGACTTCTTAGTGAGGGATTTATATGTTAAGAGAGTCCGATCCTGTCAGGAAGACGCTTCCGGCTATTTTTATAGCTATTGCGCACGTCTCTAGTGTACGTCGGCATACCACCGTGAGATAGACTACATGCAATTGGCATAATAGGCCCCAGCAACACGTCTTTTCACGGACGTGCCGGCTTGGTAAACCCACCGCACAGTTAACGCCGAGCCCGGGGAAAGGGGAGTTTTAATATTCTCGCTGATGGAGCATAGTTACCATGGTTAGCGGTTCGTATCAAGATACCTAATCAAGAGCTTAGAGTTGTACAGTCGCGTTCAACACAAGGACTAACCACCAAAGGTTTCGCAGCGAACCGTGCGTGGCCGTAGACGGCGAAACAGCCGGATTCAGGGCATGGTACAGAGTGCTGAAGGCTAAACCTGCTACGGAATCCAGATAGAATAGTCTCGCCGCAGACTCTAAGCTGACGGTGAGAGGGCCCTCCTAGCTCTAGCCGGGGCGCGTAATAACTCACACCGAGTATAGGGGTCAGAACGGTCCGGCCACTAATATACGGTCCGATGGTTCCACTCTACCGTTATACGAGGTCCTGGGGCGATAGCAGAACTTGGATTTAACGTGATAGCGTACCGAGTTTCTGTAGACGGGTATGTTGCGCCTCGAATTAGGATTGTGAAACCAACGGTAGCGCCTAACATTACGAGCTCGCATGCTTCGGATCGGGAGGCGGCTAATAAGTGGTGGATGGATTTCAAATATGCTAAGGAATTGCCTCTTCCCCTTCCTAGGGCGTCAGCGAATGTAGTACGGGGGCGGCGGATGATTCGAGTACTACTTTAAGCTGGATCCGCTCACGCGCGCGTAGCACTGTAATGAAAGGCATTAGATACGTCTAACTTCGACGCCCATATGTATTGTTTCAAGCTCATTTTATAGTGAAAGCATTGTATGACCAGTCGGGCCCCGGGCCCAGACAGGAAGCCCATGTAGGTCGAAGGGTACCGCACCAGTCTGTCTTGCCCATTTCGATTCCCGTTCAATCTGTCACTTTCTGTTAGTTCTGAGGAATACTGCGTAGTTTGTGCGGTCTCCTTCAACGGCATTCGTTGCTGCTCCAGTTATTGTCTTAAGCAACAAGCTGTGTTATTACATACCTTAGTATGTGACGCCGCCATTCCGTACGCAGAACCTCGCCATCATGTGTCGCTCGGTGGCACCCAAGTAGCAAAACAGATACACTAAACATTGTGGTAGTACGTTGGACGGTTTTCGAGTGCAGCGCTCTTCTATAGATACACCTTACAAGCTGACCTTTGGTGTCGTCAA'/>

    <sequence taxon='15' value='TTTAATGGAAGACCGTGGGTCATATGCTCAGCCAAATTCGCTAGTAGCTTGCGCGTAAGTACAGGCTCATAGAACTTAGGAACAGGACGCAATGGCGTAAGGTCTTTATCGTGGTGTGCAAGCGCCGAACGTGTTGGGCGGCCTTGTGCTTAGTAGACAGCTAGTGCATGCCACCAACCATGGTAAGGCGCCGGCTCGCGCCTACCAAAGGAGTGTATGCAGTGAGGATGAGACGCGGCGCAAGTTGTGAAGATCTCATCTATTCCAAACTCTTACCTTTTGAGACCGATTCCACCATTTGACTTCGACTTATGCGCTGGGTGACGTTTCCCAGTCGAATGGCACTTCTATTCAGTGATTCGGTCCATACTAGTCCAGACCCACCGGGAATTGCGGCGCGCCCCCCACATCGGTCCACCCAGGATAGGTCAGTGGATGGCGTAAACTGGGTCCTGCAGATATTTATGTTCATTGAGGCATCAGCGGGGAGTTGAACTTAATACAGGAAGTAATCGTAGAGACCAGCGTAGGAGAGTACCTTTTCAGGATAAGCCCTATTGCCGGTCCTTATTTACTCACGTTTCACAATTCACTTACCAACAATCAAACAGTGTGAGTGATGGTTAGTAATTACCTACCCTCAGTCTGTGGTCACTCCCTGGGCTACAACAGACTTCTTAGTGAGGGATTTATATGTTAAGAGAGTCCGATCCTGTCAGGAAGACGCTTCCGGCTATTTTTATAGCTATTGCGCACGTCTCTAGTGTACGTCGGCATACCACCGTGAGATAGACTACATGCAATTGGCATAATAGGCCCCAGCAACACGTCTTTTCACGGACGTGCCGGCTTGGTAAACCCACCGCACAGTTAACGCCGAGCCCGGGGAAAGGGGAGTTTTAATATTCTCGCTGATGGAGCATAGTTACCATGGTTAGCGGTTCGTATCAAGATACCTAATCAAGAGCTTAGAGTTGTACAGTCGCGTTCAACACAAGGACTAACCACCAAAGGTTTCGCAGCGAACCGTGCGTGGCCGTAGACGGCGAAACAGCCGGATTCAGGGCATGGTACAGAGTGCTGAAGGCTAAACCTGCTACGGAATCCAGATAGAATAGTCTCGCCGCAGACTCTAAGCTGACGGTGAGAGGGCCCTCCTAGCTCTAGCCGGGGCGCGTAATAACTCACACTGAGTATAGGGGTCAGAACGGTCCGGCCACTAATATACGGTCCGATGGTTCCACTCTACCGTTATACGAGGTCCTGGGGCGATAGCAGAACTTGGATTTAACGTGATAGCGTACCGAGTTTCTGTAGACGGGTATGTTGCGCCTCGAATTAGGATTGTGAAACCAACGGTAGCGCCTAACATTACGAGCTCGCATGCTTCGGATCGGGAGGCGGCTAATAAGTGGTGGATGGATTTCAAATATGCTAAGGAATTGCCTCTTCCCCTTCCTAGGGCGTCAGCGAATGTAGTACGGGGGCGGCGGATGATTCGAGTACTACTTTAAGCTGGATCCGCTCACGCGCGCGTAGCACTGTAATGAAAGGCATTAGATACGTCTAACTTCGACGCCCATATGTATTGTTTCAAGCTCATTTTATAGTGAAAGCATTGTATGACCAGTCGGGCCCCGGGCCCAGACAGGAAGCCCATGTAGGTCGAAGGGTACCGCACCGGTCTGTCTTGCCCATTTCGATTCCCGTTCAATCTGTCACTTTCTGTTAGTTCTGAGGAATACTGCGTAGTTTGTGCGGTCTCCTTCAACGGCATTCGTTGCTGCTCCAGTTATTGTCTTAAGCAACAAGCTGTGTTATTACATACCTTAGTATGTGACGCCGCCATTCCGTACGCAGAACCTCGCCATCATGTGTCGCTCGGTGGCACCCAAGTAGCAAAACAGATACACTAAACATTGTGGTAGTACGTTGGACGGTTTTCGAGTGCAGCGCTCTTCTATAGATACACCTTACAAGCTGACCTTTGGTGTCGTCAA'/>

    <sequence taxon='18' value='TTTAATGGAAGACCGTGGGTCATATGCTCAGCCAAATTCGCTAGTAGCTTGCGCGTAAGTACAGGCTCATAGAACTTAGGAACAGGACGCAATGGCGTAAGGTCTTTATCGTGGTGTGCAAGCGCCGAACGTGTTGGGCGGCCTTGTGCTTAGTAGACAGCTAGTGCATGCCACCAACCATGGTAAGGCGCCGGCTCGCGCCTACCAAAGGAGTGTATGCAGTGAGGATGAGACGCGGCGCAAGTTGTGAAGATCTCATCTATTCCAAACTCTTACCTTTTGAGACCGATTCCACCATTTGACTTCGACTTATGCGCTGGGTGACGTTTCCCAGTCGAATGGCACTTCTATTCAGTGATTCGGTCCATACTAGTCCAGACCCACCGGGAATTGCGGCGCGCCCCCCACATCGGTCCACCCAGGATAGGTCAGTGGATGGCGTAAACTGGGTCCTGCAGATATTTATGTTCATTGAGGCATCAGCGGGGAGTTGAACTTAATACAGGAAGTAATCGTAGAGACCAGCGTAGGAGAGTACCTTTTCAGGATAAGCCCTATTGCCGGTCCTTATTTACTCACGTTTCACAATTCACTTACCAACAATCAAACAGTGTGAGTGATGGTTAGTAATTACCTACCCTCAGTCTGTGGTCACTCCCTGGGCTACAACAGACTTCTTAGTGAGGGATTTATATGTTAAGAGAGTCCGATCCTGTCAGGAAGACGCTTCCGGCTATTTTTATAGCTATTGCGCACGTCTCTAGTGTACGTCGGCATACCACCGTGAGATAGACTACATGCAATTGGCATAATAGGCCCCAGCAACACGTCTTTTCACGGACGTGCCGGCTTGGTAAACCCACCGCACAGTTAACGCCGAGCCCGGGGAAAGGGGAGTTTTAATATTCTCGCTGATGGAGCATAGTTACCATGGTTAGCGGTTCGTATCAAGATACCTAATCAAGAGCTTAGAGTTGTACAGTCGCGTTCAACACAAGGACTAACCACCAAAGGTTTCGCAGCGAACCGTGCGTGGCCGTAGACGGCGAAACAGCCGGATTCAGGGCATGGTACAGAGTGCTGAAGGCTAAACCTGCTACGGAATCCAGATAGAATAGTCTCGCCGCAGACTCTAAGCTGACGGTGAGAGGGCCCTCCTAGCTCTAGCCGGGGCGCGTAATAACTCACACCGAGTATAGGGGTCAGAACGGTCCGGCCACTAATATACGGTCCGATGGTTCCACTCTACCGTTATACGAGGTCCTGGGGCGATAGCAGAACTTGGATTTAACGTGATAGCGTACCGAGTTTCTGTAGACGGGTATGTTGCGCCTCGAATTAGGATTGTGAAACCAACGGTAGCGCCTAACATTACGAGCTCGCATGCTTCGGATCGGGAGGCGGCTAATAAGTGGTGGATGGATTTCAAATATGCTAAGGAATTGCCTCTTCCCCTTCCTAGGGCGTCAGCGAATGTAGTACGGGGGCGGCGGATGATTCGAGTACTACTTTAAGCTGGATCCGCTCACGCGCGCGTAGCACTGTAATGAAAGGCATTAGATACGTCCAACTTCGACGCCCATATGTATTGTTTCAAGCTCATTTTATAGTGAAAGCATTGTATGACCAGTCGGGCCCCGGGCCCAGACAGGAAGCCCATGTAGGTCGAAGGGCACCGCACCAGTCTGTCTTGCCCATTTCGATTCCCGTTCAATCTGTCACTTTCTGTTAGTTCTGAGGAATACTGCGTAGTTTGTGCGGTCTCCTTCAACGGCATTCGTTGCTGCTCCAGTTATTGTCTTAAGCAACAAGCTGTGTTATTACATACCTTAGTATGTGACGCCGCCATTCCGTACGCAGAACCTCGCCATCATGTGTCGCTCGGTGGCACCCAAGTAGCAAAACAGATACACTAAACATTGTGGTAGTACGTTGGACGGTTTTCGAGTGCAGCGCTCTTCTATAGATACACCTTACAAGCTGACCTTTGGTGTCGTCAA'/>

    <sequence taxon='19' value='TTTAATGGAAGACCGTGGGTCATATGCTCAGCCAAATTCGCTAGTAGCTTGCGCGTAAGTACAGGCTCATAGAACTTAGGAACAGGACGCAATGGCGTAAGGTCTTTATCGTGGTGTGCAAGCGCCGAACGTGTTGGGCGGCCTTGTGCTTAGTAGACAGCTAGTGCATGCCACCAACCATGGTAAGGCGCCGGCTCGCGCCTACCAAAGGAGTGTATGCAGTGAGGATGAGACGCGGCGCAAGTTGTGAAGATCTCATCTATTCCAAACTCTTACCTTTTGAGACCGATTCCACCATTTGACTTCGACTTATGCGCTGGGTGACGTTTCCCAGTCGAATGGCACTTCTATTCAGTGATTCGGTCCATACTAGTCCAGACCCACCGGGAATTGCGGCGCGCCCCCCACATAGGTCCACCCAGGATAGGTCAGTGGATGGCGTAAACTGGGTCCTGCAGATATTTATGTTCATTGAGGCATCAGCGGGGAGTTGAACTTAATACAGGAAGTAATCGTAGAGACCAGCGTAGGAGAGTACCTTTTCAGGATAAGCCCTATTGCCGGTCCTTATTTACTCACGTTTCACAATTCACTTACCAACAATCAAACAGTGTGAGTGATGGTTAGTAATTACCTACCCTCAGTCTGTGGTCACTCCCTGGGCTACAACAGACTTCTTAGTGAGGGATTTATATGTTAAGAGAGTCCGATCCTGTCAGGAAGACGCTTCCGGCTATTTTTATAGCTATTGCGCACGTCTCTAGTGTACGTCGGCATACCACCGTGAGATAGACTACATGCAATTGGCATAATAGGCCCCAGCAACACGTCTTTTCACGGACGTGCCGGCTTGGTAAACCCACCGCACAGTTAACGCCGAGCCCGGGGAAAGGGGAGTTTTAATATTCTCGCTGATGGAGCATAGTTACCATGGTTAGCGGTTCGTATCAAGATACCTAATCAAGAGCTTAGAGTTGTACAGTCGCGTTCAACACAAGGACTAACCACCAAAGGTTTCGCAGCGAACCGTGCGTGGCCGTAGACGGCGAAACAGCCGGATTCAGGGCATGGTACAGAGTGCTGAAGGCTAAACCTGCTACGGAATCCAGATAGAATAGTCTCGCCGCAGACTCTAAGCTGACGGTGAGAGGGCCCTCCTAGCTCTAGCCGGGGCGCGTAATAACTCACACCGAGTATAGGGGTCAGAACGGTCCGGCCACTAATATACGGTCCGATGGTTCCACTCTACCGTTATACGAGGTCCTGGGGCGATAGCAGAACTTGGATTTAACGTGATAGCGTACCGAGTTTCTGTAGACGGGTATGTTGCGCCTCGAATTAGGATTGTGAAACCAACGGTAGCGCCTAACATTACGAGCTCGCATGCTTCGGATCGGGAGGCGGCTAATAAGTGGTGGATGGATTTCAAATATGCTAAGGAATTGCCTCTTCCCCTTCCTAGGGCGTCAGCGAATGTAGTACGGGGGCGGCGGATGATTCGAGTACTACTTTAAGCTGGATCCGCTCACGCGCGCGTAGCACTGTAATGAAAGGCATTAGATACGTCCAACTTCGACGCCCATATGTATTGTTTCAAGCTCATTTTATAGTGAAAGCATTGTATGACCAGTCGGGCCCCGGGCCCAGACAGGAAGCCCATGTAGGTCGAAGGGCACCGCACCAGTCTGTCTTGCCCATTTCGATTCCCGTTCAATCTGTCACTTTCTGTTAGTTCTGAGGAATACTGCGTAGTTTGTGCGGTCTCCTTCAACGGCATTCGTTGCTGCTCCAGTTATTGTCTTAAGCAACAAGCTGTGTTATTACATACCTTAGTATGTGACGCCGCCATTCCGTACGCAGAACCTCGCCATCATGTGTCGCTCGGTGGCACCCAAGTAGCAAAACAGATACACTAAACATTGTGGTAGTACGTTGGACGGTTTTCGAGTGCAGCGCTCTTCTATAGATACACCTTACAAGCTGACCTTTGGTGTCGTCAA'/>

    <sequence taxon='22' value='TTTAATGGAAGACCGTGGGTCATATGCTCAGCCAAATTCGCTAGTAGCTTGCGCGTAAGTACAGGCTCATAGAACTTAGGAACAGGACGCAATGGCGTAAGGTCTTTATCGTGGTGTGCAAGCGCCGAACGTGTTGGGCGGCCTTGTGCTTAGTAGACAGCTAGTGCATGCCACCAACCATGGTAAGGCGCCGGCTCGCGCCTACCAAAGGAGTGTATGCAGTGAGGATGAGACGCGGCGCAAGTTGTGAAGATCTCATCTATTCCAAACTCTTACCTTTTGAGACCGATTCCACCATTTGACTTCGACTTATGCGCTGGGTGACGTTTCCCAGTCGAATGGCACTTCTATTCAGTGATTCGGTCCATACTAGTCCAGACCCACCGGGAATTGCGGCGCGCCCCCCACATAGGTCCACCCAGGATAGGTCAGTGGATGGCGTAAACTGGGTCCTGCAGATATTTATGTTCATTGAGGCATCAGCGGGGAGTTGAACTTAATACAGGAAGTAATCGTAGAGACCAGCGTAGGAGAGTACCTTTTCAGGATAAGCCCTATTGCCGGTCCTTATTTACTCACGTTTCACAATTCACTTACCAACAATCAAACAGTGTGAGTGATGGTTAGTAATTACCTACCCTCAGTCTGTGGTCACTCCCTGGGCTACAACAGACTTCTTAGTGAGGGATTTATATGTTAAGAGAGTCCGATCCTGTCAGGAAGACGCTTCCGGCTATTTTTATAGCTATTGCGCACGTCTCTAGTGTACGTCGGCATACCACCGTGAGATAGACTACATGCAATTGGCATAATAGGCCCCAGCAACACGTCTTTTCACGGACGTGCCGGCTTGGTAAACCCACCGCACAGTTAACGCCGAGCCCGGGGAAAGGGGAGTTTTAATATTCTCGCTGACGGAGCATAGTTACCATGGTTAGCGGTTCGTATCAAGATACCTAATCAAGAGCTTAGAGTTGTACAGTCGCGTTCAACACAAGGACTAACCACCAAAGGTTTCGCAGCGAACCGTGCGTGGCCGTAGACGGCGAAACAGCCGGATTCAGGGCATGGTACAGAGTGCTGAAGGCTAAACCTGCTACGGAATCCAGATAGAATAGTCTCGCCGCAGACTCTAAGCTGACGGTGAGAGGGCCCTCCTAGCTCTAGCCGGGGCGCGTAATAACTCACACCGAGTATAGGGGTCAGAACGGTCCGGCCACTAATATACGGTCCGATGGTTCCACTCTACCGTTATACGAGGTCCTGGGGCGATAGCAGAACTTGGATTTAACGTGATAGCGTACCGAGTTTCTGTAGACGGGTATGTTGCGCCTCGAATTAGGATTGTGAAACCAACGGTAGCGCCTAACATTACGAGCTCGCATGCTTCGGATCGGGAGGCGGCTAATAAGTGGTGGATGGATTTCAAATATGCTAAGGAATTGCCTCTTCCCCTTCCTAGGGCGTCAGCGAATGTAGTACGGGGGCGGCGGATGATTCGAGTACTACTTTAAGCTGGATCCGCTCACGCGCGCGTAGCACTGTAATGAAAGGCATTAGATACGTCCAACTTCGACGCCCATATGTATTGTTTCAAGCTCATTTTATAGTGAAAGCATTGTATGACCAGTCGGGCCCCGGGCCCAGACAGGAAGCCCATGTAGGTCGAAGGGCACCGCACCAGTCTGTCTTGCCCATTTCGATTCCCGTTCAATCTGTCACTTTCTGTTAGTTCTGAGGAATACTGCGTAGTTTGTGCGGTCTCCTTCAACGGCATTCGTTGCTGCTCCAGTTATTGTCTTAAGCAACAAGCTGTGTTATTACATACCTTAGTATGTGACGCCGCCATTCCGTACGCAGAACCTCGCCATCATGTGTCGCTCGGTGGCACCCAAGTAGCAAAACGGATACACTAAACATTGTGGTAGTACGTTGGACGGTTTTCGAGTGCAGCGCTCTTCTATAGATACACCTTACAAGCTGACCTTTGGTGTCGTCAA'/>

    <sequence taxon='24' value='TTTAATGGAAGACCGTGGGTCATATGCTCAGCCAAATTCGCTAGTAGCTTGCGCGTAAGTACAGGCTCATAGAACTTAGGAACAGGACGCAATGGCGTAAGGTCTTTATCGTGGTGTGCAAGCGCCGAACGTGTTGGGCGGCCTTGTGCTTAGTAGACAGCTAGTGCATGCCACCAACCATGGTAAGGCGCCGGCTCGCGCCTACCAAAGGAGTGTATGCAGTGAGGATGAGACGCGGCGCAAGTTGTGAAGATCTCATCTATTCCAAACTCTTACCTTTTGAGACCGATTCCACCATTTGACTTCGACTTATGCGCTGGGTGACGTTTCCCAGTCGAATGGCACTTCTATTCAGTGATTCGGTCCATACTAGTCCAGACCCACCGGGAATTGCGGCGCGCCCCCCACATAGGTCCACCCAGGATAGGTCAGTGGATGGCGTAAACTGGGTCCTGCAGATATTTATGTTCATTGAGGCATCAGCGGGGAGTTGAACTTAATACAGGAAGTAATCGTAGAGACCAGCGTAGGAGAGTACCTTTTCAGGATAAGCCCTATTGCCGGTCCTTATTTACTCACGTTTCACAATTCACTTACCAACAATCAAACAGTGTGAGTGATGGTTAGTAATTACCTACCCTCAGTCTGTGGTCACTCCCTGGGCTACAACAGACTTCTTAGTGAGGGATTTATATGTTAAGAGAGTCCGATCCTGTCAGGAAGACGCTTCCGGCTATTTTTATAGCTATTGCGCACGTCTCTAGTGTACGTCGGCATACCACCGTGAGATAGACTACATGCAATTGGCATAATAGGCCCCAGCAACACGTCTTTTCACGGACGTGCCGGCTTGGTAAACCCACCGCACAGTTAACGCCGAGCCCGGGGAAAGGGGAGTTTTAATATTCTCGCTGACGGAGCATAGTTACCATGGTTAGCGGTTCGTATCAAGATACCTAATCAAGAGCTTAGAGTTGTACAGTCGCGTTCAACACAAGGACTAACCACCAAAGGTTTCGCAGCGAACCGTGCGTGGCCGTAGACGGCGAAACAGCCGGATTCAGGGCATGGTACAGAGTGCTGAAGGCTAAACCTGCTACGGAATCCAGATAGAATAGTCTCGCCGCAGACTCTAAGCTGACGGTGAGAGGGCCCTCCTAGCTCTAGCCGGGGCGCGTAATAACTCACACCGAGTATAGGGGTCAGAACGGTCCGGCCACTAATATACGGTCCGATGGTTCCACTCTACCGTTATACGAGGTCCTGGGGCGATAGCAGAACTTGGATTTAACGTGATAGCGTACCGAGTTTCTGTAGACGGGTATGTTGCGCCTCGAATTAGGATTGTGAAACCAACGGTAGCGCCTAACATTACGAGCTCGCATGCTTCGGATCGGGAGGCGGCTAATAAGTGGTGGATGGATTTCAAATATGCTAAGGAATTGCCTCTTCCCCTTCCTAGGGCGTCAGCGAATGTAGTACGGGGGCGGCGGATGATTCGAGTACTACTTTAAGCTGGATCCGCTCACGCGCGCGTAGCACTGTAATGAAAGGCATTAGATACGTCCAACTTCGACGCCCGTATGTATTGTTTCAAGCTCATTTTATAGTGAAAGCATTGTATGACCAGTCGGGCCCCGGGCCCAGACAGGAAGCCCATGTAGGTCGAAGGGCACCGCACCAGTCTGTCTTGCCCATTTCGATTCCCGTTCAATCTGTCACTTTCTGTTAGTTCTGAGGAATACTGCGTAGTTTGTGCGGTCTCCTTCAACGGCATTCGTTGCTGCTCCAGTTATTGTCTTAAGCAACAAGCTGTGTTATTACATACCTTAGTATGTGACGCCGCCATTCCGTACGCAGAACCTCGCCATCATGTGTCGCTCGGTGGCACCCAAGTAGCAAAACGGATACACTAAACATTGTGGTAGTACGTTGGACGGTTTTCGAGTGCAGCGCTCTTCTATAGATACACCTTACAAGCTGACCTTTGGTGTCGTCAA'/>

    <sequence taxon='10' value='TTTAATGGAAGACCGTGGGTCATATGCTCAGCCAAATTCGCTAGTAGCTTGCGCGTAAGTACAGGCTCATAGAACTTAGGAACAGGACGCAATGGCGTAAGGTCTTTATCGTGGTGTGCAAGCGCCGAACGTGTTGGGCGGCCTTGTGCTTAGTAGACAGCTAGTGCATGCCACCAACCATGGTAAGGCGCCGGCTCGCGCCTACCAAAGGAGTGTATGCAGTGAGGATGAGACGCGGCGCAAGTTGTGAAGATCTCATCTATTCCAAACTCTTACCGTTTGAGACCGATTCCACCATTTGACTTCGACTTATGCGCTGGGTGACGTTTCCCAGTCGAATGGCACTTCTATTCAGTGATTCGGTCCATACTAGTCCAGACCCACCGGGAATTGCGGCGCGCCCCCCACATCGGTCCACCCAGGATAGGTCAGTGGATGGCGTAAACTGGGTCCTGCAGATATTTATGTTCATTGAGGCATCAGCGGGGAGTTGAACTTAATACAGGAAGTAATCGTAGAGACCAGCGTAGGAGAGTACCTTTTCAGGATAAGCCCTATTGCCGGTCCTTATTTACTCACGTTTCACAATTCACTTACCAATAATCAAACAGTGTGAGTGATGGTTAGTAATTACCTACCCTCAGTCTGTGGTCACTCCCTGGGCTACAACAGACTTCTTAGTGAGGGATTTATATGTTAAGAGAGTCCGATCCTGTCAGGAAGACGCTTCCGGCTATTTTTATAGCTATTGCGCACGTCTCTAGTGTACGTCGGCATACCACCGTGAGATAGACTACATGCAATTGGCATAATAGGCCCCAGCAACACGTCTTTTCACGGACGTGCCGGCTTGGTAAACCCACCGCACAGTTAACGCCGAGCCCGGGGAAAGGGGAGTTTTAATATTCTCGCTGATGGAGCATAGTTACCATGGTTAGCGGTTCGTATCAAGATACCTAATCAAGAGCTTAGAGTTGTACAGTCGCGTTCAACACAAGGACTAACCACCAAAGGTTTCGCAGCGAACCGTGCGTGGCCGTAGACGGCGAAACAGCCGGATTCAGGGCATGGTACAGAGTGCTGAAGGCTAAACCTGCTACGGAATCCAGATAGAATAGTCTCGCCGCAGACTCTAAGCTGACGATGAGAGGGCCCTCCTAGCTCTAGCCGGGGCGCGTAATAACTCACACCGAGTATAGGGGTCAGAACGGTCCGGCCACTAATATACGGTCCGATGGTTCCACTCTACCGTTATACGAGGTCCTGGGGCGATAGCAGAACTTGGATTTAACGTGATAGCGTACCGAGTTTCTGTAGACGGGTATGTTGCGCCTCGAATTAGGATTGTGAAACCAACGGTAGCGCCTAACATTACGAGCTCGCATGCTTCGGATCGGGAGGCGGCTAATAAGTGGTGGATGGATTTCAAATATGCTAAGGAATTGCCTCTTCCCCTTCCTAGGGCGTCAGCGAATGTAGTACGGGGGCGGCGGATGATTCGAGTACTACTTTAAGCTGGATCCGCTCACGCGCGCGTAGCACTGTAATGAAAGGCATTAGATACGTCTAACTTCGACGCCCATATGTATTGTTTCAAGCTCATTTTATAGTGAAAGCATTGTATGACCAGTCGGGCCCCGGGCCCAGACAGGAAGCCCATGTAGGTCGAAGGGTACCGCACCAGTCTGTCTTGCCCATTTCGATTCCCGTTCAATCTGTCACTTTCTGTTAGTTCTGAGGAATACTGCGTAGTTTGTGCGGTCTCCTTCAACGGCATTCGTTGCTGCTCCAGTTATTGTCTTAAGCAACAAGCTGTGTTATTACATACCTTAGTATGTGACGCCGCCATTCCGTACGCAGAACCTCGCCATCATGTGTCGCTCGGTGGCACCCAAGTAGCAAAACAGATACACTAAACATTGTGGTAGTACGTTGGACGGTTTTCGAGTGCAGCGTTCTTCTATAGATACACCTTACAAGCTGACCTTTGGTGTCGTCAA'/>

    <sequence taxon='11' value='TTTAATGGAAGACCGTGGGTCATATGCTCAGCCAAATTCGCTAGTAGCTTGCGCGTAAGTACAGGCTCATAGAACTTAGGAACAGGACGCAATGGCGTAAGGTCTTTATCGTGGTGTGCAAGCGCCGAACGTGTTGGGCGGCCTTGTGCTTAGTAGACAGCTAGTGCATGCCACCAACCATGGTAAGGCGCCGGCTCGCGCCTACCAAAGGAGTGTATGCAGTGAGGATGAGACGCGGCGCAAGTTGTGAAGATCTCATCTATTCCAAACTCTTACCGTTTGAGACCGATTCCACCATTTGACTTCGACTTATGCGCTGGGTGACGTTTCCCAGTCGAATGGCACTTCTATTCAGTGATTCGGTCCATACTAGTCCAGACCCACCGGGAATTGCGGCGCGCCCCCCACATCGGTCCACCCAGGATAGGTCAGTGGATGGCGTAAACTGGGTCCTGCAGATATTTATGTTCATTGAGGCATCAGCGGGGAGTTGAACTTAATACAGGAAGTAATCGTAGAGACCAGCGTAGGAGAGTACCTTTTCAGGATAAGCCCTATTGCCGGTCCTTATTTACTCACGTTTCACAATTCACTTACCAATAATCAAACAGCGTGAGTGATGGTTAGTAATTACCTACCCTCAGTCTGTGGTCACTCCCTGGGCTACAACAGACTTCTTAGTGAGGGATTTATATGTTAAGAGAGTCCGATCCTGTCAGGAAGACGCTTCCGGCTATTTTTATAGCTATTGCGCACGTCTCTAGTGTACGTCGGCATACCACCGTGAGATAGACTACATGCAATTGGCATAATAGGCCCCAGCAACACGTCTTTTCACGGACGTGCCGGCTTGGTAAACCCACCGCACAGTTAACGCCGAGCCCGGGGAAAGGGGAGTTTTAATATTCTCGCTGATGGAGCATAGTTACCATGGTTAGCGGTTCGTATCAAGATACCTAATCAAGAGCTTAGAGTTGTACAGTCGCGTTCAACACAAGGACTAACCACCAAAGGTTTCGCAGCGAACCGTGCGTGGCCGTAGACGGCGAAACAGCCGGATTCAGGGCATGGTACAGAGTGCTGAAGGCTAAACCTGCTACGGAATCCAGATAGAATAGTCTCGCCGCAGACTCTAAGCTGACGATGAGAGGGCCCTCCTAGCTCTAGCCGGGGCGCGTAATAACTCACACCGAGTATAGGGGTCAGAACGGTCCGGCCACTAATATACGGTCCGATGGTTCCACTCTACCGTTATACGAGGTCCTGGGGCGATAGCAGAACTTGGATTTAACGTGATAGCGTACCGAGTTTCTGTAGACGGGTATGTTGCGCCTCGAATTAGGATTGTGAAACCAACGGTAGCGCCTAACATTACGAGCTCGCATGCTTCGGATCGGGAGGCGGCTAATAAGTGGTGGATGGATTTCAAATATGCTAAGGAATTGCCTCTTCCCCTTCCTAGGGCGTCAGCGAATGTAGTACGGGGGCGGCGGATGATTCGAGTACTACTTTAAGCTGGATCCGCTCACGCGCGCGTAGCACTGTAATGAAAGGCATTAGATACGTCTAACTTCGACGCCCATATGTATTGTTTCAAGCTCATTTTATAGTGAAAGCATTGTATGACCAGTCGGGCCCCGGGCCCAGACAGGAAGCCCATGTAGGTCGAAGGGTACCGCACCAGTCTGTCTTGCCCATTTCGATTCCCGTTCAATCTGTCACTTTCTGTTAGTTCTGAGGAATACTGCGTAGTTTGTGCGGTCTCCTTCAACGGCATTCGTTGCTGCTCCAGTTATTGTCTTAAGCAACAAGCTGTGTTATTACATACCTTAGTACGTGACGCCGCCATTCCGTACGCAGAACCTCGCCATCATGTGTCGCTCGGTGGCACCCAAGTAGCAAAACAGATACACTAAACATTGTGGTAGTACGTTGGACGGTTTTCGAGTGCAGCGTTCTTCTATAGATACACCTTACAAGCTGACCTTTGGTGTCGTCAA'/>

    <sequence taxon='14' value='TTTAATGGAAGACCGTGGGTCATATGCTCAGCCAAATTCGCTAGTAGCTTGCGCGTAAGTACAGGCTCATAGAACTTAGGAACAGGACGCAATGGCGTAAGGTCTTTATCGTGGTGTGCAAGCGCCGAACGTGTTGGGCGGCCTTGTGCTTAGTAGACAGCTAGTGCATGCCACCAACCATGGTAAGGCGCCGGCTCGCGCCTACCAAAGGAGTGTATGCAGTGAGGATGAGACGCGGCGCAAGTTGTGAAGATCTCATCTATTCCAAACTCTTACCGTTTGAGACCGATTCCACCATTTGACTTCGACTTATGCGCTGGGTGACGTTTCCCAGTCGAATGGCACTTCTATTCAGTGATTCGGTCCATACTAGTCCAGACCCACCGGGAATTGCGGCGCGCCCCCCACATCGGTCCACCCAGGATAGGTCAGTGGATGGCGTAAACTGGGTCCTGCAGATATTTATGTTCATTGAGGCATCAGCGGGGAGTTGAACTTAATACAGGAAGTAATCGTAGAGACCAGCGTAGGAGAGTACCTTTTCAGGATAAGCCCTATTGCCGGTCCTTATTTACTCACGTTTCACAATTCACTTACCAATAATCAAACAGCGTGAGTGATGGTTAGTAATTACCTACCCTCAGTCTGTGGTCACTCCCTGGGCTACAACAGACTTCTTAGTGAGGGATTTATATGTTAAGAGAGTCCGATCCTGTCAGGAAGACGCTTCCGGCTATTTTTATAGCTATTGCGCACGTCTCTAGTGTACGTCGGCATACCACCGTGAGATAGACTACATGCAATTGGCATAATAGGCCCCAGCAACACGTCTTTTCACGGACGTGCCGGCTTGGTAAACCCACCGCACAGTTAACGCCGAGCCCGGGGAAAGGGGAGTTTTAATATTCTCGCTGATGGAGCATAGTTACCATGGTTAGCGGTTCGTATCAAGATACCTAATCAAGAGCTTAGAGTTGTACAGTCGCGTTCAACACAAGGACTAACCACCAAAGGTTTCGCAGCGAACCGTGCGTGGCCGTAGACGGCGAAACAGCCGGATTCAGGGCATGGTACAGAGTGCTGAAGGCTAAACCTGCTACGGAATCCAGATAGAATAGTCTCGCCGCAGACTCTAAGCTGACGATGAGAGGGCCCTCCTAGCTCTAGCCGGGGCGCGTAATAACTCACACCGAGTATAGGGGTCAAAACGGTCCGGCCACTAATATACGGTCCGATGGTTCCACTCTACCGTTATACGAGGTCCTGGGGCGATAGCAGAACTTGGATTTAACGTGATAGCGTACCGAGTTTCTGTAGACGGGTATGTTGCGCCTCGAATTAGGATTGTGAAACCAACGGTAGCGCCTAACATTACGAGCTCGCATGCTTCGGATCGGGAGGCGGCTAATAAGTGGTGGATGGATTTCAAATATGCTAAGGAATTGCCTCTTCCCCTTCCTAGGGCGTCAGCGAATGTAGTACGGGGGCGGCGGATGATTCGAGTACTACTTTAAGCTGGATCCGCTCACGCGCGCGTAGCACTGTAATGAAAGGCATTAGATACGTCTAACTTCGACGCCCATATGTATTGTTTCAAGCTCATTTTATAGTGAAAGCATTGTATGACCAGTCGGGCCCCGGGCCCAGACAGGAAGCCCATGTAGGTCGAAGGGTACCGCACCAGTCTGTCTTGCCCATTTCGATTCCCGTTCAATCTGTCACTTTCTGTTAGTTCTGAGGAATACTGCGTAGTTTGTGCGGTCTCCTTCAACGGCATTCGTTGCTGCTCCAGTTATTGTCTTAAGCAACAAGCTGTGTTATTACATACCTTAGTACGTGACGCCGCCATTCCGTACGCAGAACCTCGCCATCATGTGTCGCTCGGTGGCACCCAAGTAGCAAAACAGATACACTAAACATTGTGGTAGTACGTTGGACGGTTTTCGAGTGCAGCGTTCTTCTATAGATACACCTTACAAGCTGACCTTTGGTGTCGTCAA'/>

    <sequence taxon='20' value='TTTAATGGAAGACCGTGGGTCATATGCTCAGCCAAATTCGCTAGTAGCTTGCGCGTAAGTACAGGCTCATAGAACTTAGGAACAGGACGCAATGGCGTAAGGTCTTTATCGTGGTGTGCAAGCGCCGAACGTGTTGGGCGGCCTTGTGCTTAGTAGACAGCTAGTGCATGCCACCAACCATGGTAAGGCGCCGGCTCGCGCCTACCAAAGGAGTGTATGCAGTGAGGATGAGACGCGGCGCAAGTTGTGAAGATCTCATCTATTCCAAACTCTTACCGTTTGAGACCGATTCCACCATTTGACTTCGACTTATGCGCTGGGTGACGTTTCCCAGTCGAATGGCACTTCTATTCAGTGGTTCGGTCCATACTAGTCCAGACCCACCGGGAATTGCGGCGCGCCCCCCACATCGGTCCACCCAGGATAGGTCAGTGGATGGCGTAAACTGGGTCCTGCAGATATTTATGTTCATTGAGGCATCAGCGGGGAGTTGAACTTAATACAGGAAGTAATCGTAGAGACCAGCGTAGGAGAGTACCTTTTCAGGATAAGCCCTATTGCCGGTCCTTATTTACTCACGTTTCACAATTCACTTACCAATAATCAAACAGCGTGAGTGATGGTTAGTAATTACCTACCCTCAGTCTGTGGTCACTCCCTGGGCTACAACAGACTTCTTAGTGAGGGATTTATATGTTAAGAGAGTCCGATCCTGTCAGGAAGACGCTTCCGGCTATTTTTATAGCTATTGCGCACGTCTCTAGTGTACGTCGGCATACCACCGTGAGATAGACTACATGCAATTGGCATAATAGGCCCCAGCAACACGTCTTTTCACGGACGTGCCGGCTTGGTAAACCCACCGCACAGTTAACGCCGAGCCCGGGGAAAGGGGAGTTTTAATATTCTCGCTGATGGAGCATAGTTACCATGGTTAGCGGTTCGTATCAAGATACCTAATCAAGAGCTTAGAGTTGTACAGTCGCGTTCAACACAAGGACTAACCACCAAAGGTTTCGCAGCGAACCGTGCGTGGCCGTAGACGGCGAAACAGCCGGATTCAGGGCATGGTACAGAGTGCTGAAGGCTAAACCTGCTACGGAATCCAGATAGAATAGTCTCGCCGCAGACTCTAAGCTGACGATGAGAGGGCCCTCCTAGCTCTAGCCGGGGCGCGTAATAACTCACACCGAGTATAGGGGTCAAAACGGTCCGGCCACTAATATACGGTCCGATGGTTCCACTCTACCGTTATACGAGGTCCTGGGGCGATAGCAGAACTTGGATTTAACGTGATAGCGTACCGAGTTTCTGTAGACGGGTATGTTGCGCCTCGAATTAGGATTGTGAAACCAACGGTAGCGCCTAACATTACGAGCTCGCATGTTTCGGATCGGGAGGCGGCTAATAAGTGGTGGATGGATTTCAAATATGCTAAGGAATTGCCTCTTCCCCTTCCTAGGGCGTCAGCGAATGTAGTACGGGGGCGGCGGATGATTCGAGTACTACTTTAAGCTGGATCCGCTCACGCGCGCGTAGCACTGTAATGAAAGGCATTAGATACGTCTAACTTCGACGCCCATATGTATTGTTTCAAGCTCATTTTATAGTGAAAGCATTGTATGACCAGTCGGGCCCCGGGCCCAGACAGGAAGCCCATGTAGGTCGAAGGGTACCGCACCAGTCTGTCTTGCCCATTTCGATTCCCGTTCAATCTGTCACTTTCTGTTAGTTCTGAGGAATACTGCGTAGTTTGTGCGGTCTCCTTCAACGGCATTCGTTGCTGCTCCAGTTATTGTCTTAAGCAACAAGCTGTGTTATTACATACCTTAGTACGTGACGCCGCCATTCCGTACGCAGAACCTCGCCATCATGTGTCGCTCGGTGGCACCCAAGTAGCAAAACAGATACACTAAACATTGTGGTAGTACGTTGGACGGTTTTCGAGTGCAGCGTTCTTCTATAGATACACCTTACAAGCTGACCTTTGGTGTCGTCAA'/>

    <sequence taxon='23' value='TTTAATGGAAGACCGTGGGTCATATGCTCAGCCAAATTCGCTAGTAGCTTGCGCGTAAGTACAGGCTCATAGAACTTAGGAACAGGACGCAATGGCGTAAGGTCTTTATCGTGGTGTGCAAGCGCCGAACGTGTTGGGCGGCCTTGTGCTTAGTAGACAGCTAGTGCATGCCACCAACCATGGTAAGGCGCCGGCTCGCGCCTACCAAAGGAGTGTATGCAGTGAGGATGAGACGCGGCGCAAGTTGTGAAGATCTCATCTATTCCAAACTCTTACCGTTTGAGACCGATTCCACCATTTGACTTCGACTTATGCGCTGGGTGACGTTTCCCAGTCGAATGGCACTTCTATTCAGTGGTTCGGTCCATACTAGTCCAGACCCACCGGGAATTGCGGCGCGCCCCCCACATCGGTCCACCCAGGATAGGTCAGTGGATGGCGTAAACTGGGTCCTGCAGATATTTATGTTCATTGAGGCATCAGCGGGGAGTTGAACTTAATACAGGAAGTAATCGTAGAGACCAGCGTAGGAGAGTACCTTTTCAGGATAAGCCCTATTGCCGGTCCTTATTTACTCACGTTTCACAATTCACTTACCAATAATCAAACAGCGTGAGTGATGGTTAGTAATTACCTACCCTCAGTCTGTGGTCACTCCCTGGGCTACAACAGACTTCTTAGTGAGGGATTTATATGTTAAGAGAGTCCGATCCTGTCAGGAAGACGCTTCCGGCTATTTTTATAGCTATTGCGCACGTCTCTAGTGTACGTCGGCATACCACCGTGAGATAGACTACATGCAATTGGCATAATAGGCCCCAGAAACACGTCTTTTCACGGACGTGCCGGCTTGGTAAACCCACCGCACAGTTAACGCCGAGCCCGGGGAAAGGGGAGTTTTAATATTCTCGCTGATGGAGCATAGTTACCATGGTTAGCGGTTCGTATCAAGATACCTAATCAAGAGCTTAGAGTTGTACAGTCGCGTTCAACACAAGGACTAACCACCAAAGGTTTCGCAGCGAACCGTGCGTGGCCGTAGACGGCGAAACAGCCGGATTCAGGGCATGGTACAGAGTGCTGAAGGCTAAACCTGCTACGGAATCCAGATAGAATAGTCTCGCCGCAGACTCTAAGCTGACGATGAGAGGGCCCTCCTAGCTCTAGCCGGGGCGCGTAATAACTCACACCGAGTATAGGGGTCAAAACGGTCCGGCCACTAATATACGGTCCGATGGTTCCACTCTACCGTTATACGAGGTCCTGGGGCGATAGCAGAACTTGGATTTAACGTGATAGCGTACCGAGTTTCTGTAGACGGGTATGTTGCGCCTCGAATTAGGATTGTGAAACCAACGGTAGCGCCTAACATTACGAGCTCGCATGTTTCGGATCGGGAGGCGGCTAATAAGTGGTGGATGGATTTCAAATATGCTAAGGAATTGCCTCTTCCCCTTCCTAGGGCGTCAGCGAATGTAGTACGGGGGCGGCGGATGATTCGAGTACTACTTTAAGCTGGATCCGCTCACGCGCGCGTAGCACTATAATGAAAGGCATTAGATACGTCTAACTTCGACGCCCATATGTATTGTTTCAAGCTCATTTTATAGTGAAAGCATTGTATGACCAGTCGGGCCCCGGGCCCAGACAGGAAGCCCATGTAGGTCGAAGGGTACCGCACCAGTCTGTCTTGCCCATTTCGATTCCCGTTCAATCTGTCACTTTCTGTTAGTTCTGAGGAATACTGCGTAGTTTGTGCGGTCTCCTTCAACGGCATTCGTTGCTGCTCCAGTTATTGTCTTAAGCAACAAGCTGTGTTATTACATACCTTAGTACGTGACGCCGCCATTCCGTACGCAGAACCTCGCCATCATGTGTCGCTCGGTGGCACCCAAGTAGCAAAACAGATACACTAAACATTGTGGTAGTACGTTGGACGGTTTTCGAGTGCAGCGTTCTTCTATAGATACACCTTACAAGCTGACCTTTGGTGTCGTCAA'/>

    <sequence taxon='25' value='TTTAATGGAAGACCGTGGGTCATATGCTCAGCCAAATTCGCTAGTAGCTTGCGCGTAAGTACAGGCTCATAGAACTTAGGAACAGGACGCAATGGCGTAAGGTCTTTATCGTGGTGTGCAAGCGCCGAACGTGTTGGGCGGCCTTGTGCTTAGTAGACAGCTAGTGCATGCCACCAACCATGGTAAGGCGCCGGCTCGCGCCTACCAAAGGAGTGTATGCAGTGAGGATGAGACGCGGCGCAAGTTGTGAAGATCTCATCTATTCCAAACTCTTACCGTTTGAGACCGATTCCACCATTTGACTTCGACTTATGCGCTGGGTGACGTTTCCCAGTCGAATGGCACTTCTATTCAGTGGTTCGGTCCATACTAGTCCAGACCCACCGGGAATTGCGGCGCGCCCCCCACATCGGTCCACCCAGGATGGGTCAGTGGATGGCGTAAACTGGGTCCTGCAGATATTTATGTTCATTGAGGCATCAGCGGGGAGTTGAACTTAATACAGGAAGTAATCGTAGAGACCAGCGTAGGAGAGTACCTTTTCAGGATAAGCCCTATTGCCGGTCCTTATTTACTCACGTTTCACAATTCACTTACCAATAATCAAACAGCGTGAGTGATGGTTAGTAATTACCTACCCTCAGTCTGTGGTCACTCCCTGGGCTACAACAGACTTCTTAGTGAGGGATTTATATGTTAAGAGAGTCCGATCCTGTCAGGGAGACGCTTCCGGCTATTTTTATAGCTATTGCGCACGTCTCTAGTGTACGTCGGCATACCACCGTGAGATAGACTACATGCAATTGGCATAATAGGCCCCAGAAACACGTCTTTTCACGGACGTGCCGGCTTGGTAAACCCACCGCACAGTTAACGCCGAGCCCGGGGAAAGGGGAGTTTTAATATTCTCGCTGATGGAGCATAGTTACCATGGTTAGCGGTTCGTATCAAGATACCTAATCAAGAGCTTAGAGTTGTACAGTCGCGTTCAACACAAGGACTAACCACCAAAGGTTTCGCAGCGAACCGTGCGTGGCCGTAGACGGTGAAACAGCCGGATTCAGGGCATGGTACAGAGTGCTGAAGGCTAAACCTGCTACGGAATCCAGATAGAATAGTCTCGCCGCAGACTCTAAGCTGACGATGAGAGGGCCCTCCTAGCTCTAGCCGGGGCGCGTAATAACTCACACCGAGTATAGGGGTCAAAACGGTCCGGCCACTAATATACGGTCCGATGGTTCCACTCTACCGTTATACGAGGTCCTGGGGCGATAGCAGAACTTGGATTTAACGTGATAGCGTACCGAGTTTCTGTAGACGGGTATGTTGCGCCTCGAATTAGGATTGTGAAACCAACGGTAGCGCCTAACATTACGAGCTCGCATGTTTCGGATCGGGAGGCGGCTAATAAGTGGTGGATGGATTTCAAATATGCTAAGGAATTGCCTCTTCCCCTTCCTAGGGCGTCAGCGAATGTAGTACGGGGGCGGCGGATGATTCGAGTACTACTTTAAGCTGGATCCGCTCACGCGCGCGTAGCACTATAATGAAAGGCATTAGATACGTCTAACTTCGACGCCCATATGTATTGTTTCAAGCTCATTTTATAGTGAAAGCATTGTATGACCAGTCGGGCCCCGGGCCCAGACAGGAAGCCCATGTAGGTCGAAGGGTACCGCACCAGTCTGTCTTGCCCATTTCGATTCCCGTTCAATCTGTCACTTTCTGTTAGTTCTGAGGAATACTGCGTAGTTTGTGCGGTCTCCTTCAACGGCATTCGTTGCTGCTCCAGTTATTGTCTTAAGCAACAAGCTGTGTTATTACATACCTTAGTACGTGACGCCGCCATTCCGTACGCAGAACCTCGCCATCATGTGTCGCTCGGTGGCACCCAAGTAGCAAAACAGATACACTAAACATTGTGGTAGTACGTTGGACGGTTTTCGAGTGCAGCGTTCTTCTATAGATACACCTTACAAGCTGACCTTTGGTGTCGTCAA'/>

    <sequence taxon='30' value='TTTAATGGAAGACCGTGGGTCATATGCTCAGCCAAATTCGCTAGTAGCTTGCGCGTAAGTACAGGCTCATAGAACTTAGGAACAGGACGCAATGGCGTAAGGTCTTTATCGTGGTGTGCAAGCGCCGAACGTGTTGGGCGGCCTTGTGCTTAGTAGACAGCTAGTGCATGCCACCAACCATGGTAAGGCGCCGGCTCGCGCCTACCAAAGGAGTGTATGCAGTGAGGATGAGACGCGGCGCAAGTTGTGAAGATCTCATCTATTCCAAACTCTTACCGTTTGAGACCGATTCCACCATTTGACTTCGACTTATGCGCTGGGTGACGTTTCCCAGTCGAATGGCACTTCTATTCAGTGGTTCGGTCCATACTAGTCCAGACCCACCGGGAATTGCGGCGCGCCCCCCACATCGGTCCACCCAGGATGGGTCAGTGGATGGCGTAAACTGGGTCCTGCAGATATTTATGTTCATTGAGGCATCAGCGGGGAGTTGAACTTAATACAGGAAGTAATCGTAGAGACCAGCGTAGGAGAGTACCTTTTCAGGATAAGCCCTATTGCCGGTCCTTATTTACTCACGTTTCACAATTCACTTACCAATAATCAAACAGCGTGAGTGATGGTTAGTAATTACCTACCCTCAGTCTGTGGTCACTCCCTGGGCTACAACAGACTTCTTAGTGAGGGATTTATATGTTAAGAGAGTCCGATCCTGTCAGGGAGACGCTTCCGGCTATTTTTATAGCTATTGCGCACGTCTCTAGTGTACGTCGGCATACCACCGTGAGATAGACTACATGCAATTGGCATAATAGGCCCCAGAAACACGTCTTTTCACGGACGTGCCGGCTTGGTAAACCCACCGCACAGTTAACGCCGAGCCCGGGGAAAGGGGAGTTTTAATATTCTCGCTGATGGAGCATAGTTACCATGGTTAGCGGTTCGTATCAAGATACCTAATCAAGAGCTTAGAGTTGTACAGTCGCGTTCAACACAAGGACTAACCACCAAAGGTTTCGCAGCGAACCGTGCGTGGCCGTAGACGGTGAAACAGCCGGATTCAGGGCATGGTACAGAGTGCTGAAGGCTAAACCTGCTACGGAATCCAGATAGAATAGTCTCGCCGCAGACTCTAAGCTGACGATGAGAGGGCCCTCCTAGCTCTAGCCGGGGCGCGTAATAACTCACACCGAGTATAGGGGTCAAAACGGTCCGGCCACTAATATACGGTCCGATGGTTCCACTCTACCGTTATACGAGGTCCTGGGGCGATAGCAGAACTTGGATTTAACGTGATAGCGTACCGAGTTTCTGTAGACGGGTATGTTGCGCCTCGAATTAGGATTGTGAAACCAACGGTAGCGCCTAACATTACGAGCTCGCATGTTTCGGATCGGGAGGCGGCTAATAAGTGGTGGATGGATTTCAAATATGCTAAGGAATTGCCTCTTCCCCTTCCTAGGGCGTCAGCGAATGTAGTACGGGGGCGGCGGATGATTCGAGTACTACTTTAAGCTGGATCCGCTCACGCGCGCGTAGCACTATAATGAAAGGCATTAGATACGTCTAACTTCGACGCCCATATGTATTGTTTCAAGCTCATTTTATAGTGAAAGCATTGTATGACCAGTCGGGCCCCGGGCCCAGACAGGAAGCCCATGTAGGTCGAAGGGTACCGCACCAGTCTGTCTTGCCCATTTCGATTCCCGTTCAATCTGTCACTTTCTGTTAGTTCTGAGGAATACCGCGTAGTTTGTGCGGTCTCCTTCAACGGCATTCGTTGCTGCTCCAGTTATTGTCTTAAGCAACAAGCTGTGTTATTACATACCTTAGTACGTGACGCCGCCATTCCGTACGCAGAACCTCGCCATCATGTGTCGCTCGGTGGCACCCAAGTAGCAAAACAGATACACTAAACATTGTGGTAGTACGTTGGACGGTTTTCGAGTGCAGCGTTCTTCTATAGATACACCTTACAAGCTGACCTTTGGTGTCGTCAA'/>

    <sequence taxon='35' value='TTTAATGGAAGACCGTGGGTCATATGCTCAGCCAAATTCGCTAGTAGCTTGCGCGTAAGTACAGGCTCATAGAACTTAGGAACAGGACGCAATGGCGTAAGGTCTTTATCGTGGTGTGCAAGCGCCGAACGTGTTGGGCGGCCTTGTGCTTAGTAAACAGCTAGTGCATGCCACCAACCATGGTAAGGCGCCGGCTCGCGCCTACCAAAGGAGTGTATGCAGTGAGGATGAGACGCGGCGCAAGTTGTGAAGATCTCATCTATTCCAAACTCTTACCGTTTGAGACCGATTCCACCATTTGACTTCGACTTATGCGCTGGGTGACGTTTCCCAGTCGAATGGCACTTCTATTCAGTGGTTCGGTCCATACTAGTCCAGACCCACCGGGAATTGCGGCGCGCCCCCCACATCGGTCCACCCAGGATGGGTCAGTGGATGGCGTAAACTGGGTCCTGCAGATATTTATGCTCATTGAGGCATCAGCGGGGAGTTGAACTTAATACAGGCAGTAATCGTAGAGACCAGCGTAGGAGAGTACCTTTTCAGGATAAGCCCTATTGCCGGTCCTTATTTACTCACGTTTCACAATTCACTTACCAATAATCAAACAGCGTGAGTGATGGTTAGTAATTACCTACCCTCGGTCTGTGGTCACTCCCTGGGCTACAACAGACTTCTTAGTGAGGGATTTATATGTTAAGAGAGTCCGATCCTGTCAGGGAGACGCTTCCGGCTATTGTTATAGCTATTGCGCACGTCTCTAGTGTACGCCGGCATACCACCGTGAGATAGACTACATGCAATTGGCATAATAGGCCCCAGAAACACGTCTTTTCACGGACGTGCCGGCTTGGTAAACCCACCGCACAGTTAACGCCGAGCCCGGGGAAAGGGGAGTTTTAATATTCTCGCTGATGGAGCATAGTTACCATGGTTAGCGGTTCGTATCAAGATACCTAATCAAGAGCTTAGAGTTGTACAGTCGCGTTCAACACAAGGACTAACCACCAAAGGTTTCGCAGCGAACCGTGCGTGGCCGTAGACGGTGAAACAGCCGGATTCAGGGCATGGTACAGAGTGCTGAAGGCTAAACCTGCTACGGAATCCAGATAGAATAGTCTCGCCGCAGACTCTAAGCTGACGATGAGAGGGCCCTCCTAGCTCTAGCCGGGGCGCGTAATAACTCACACCGAGTATAGGGGTCAAAACGGTCCGGCCACTAATATACGGTCCGATGGTTCCACTCTACCGTTATACGAGGTCCTGGGGCGATAGCAGAACTTGGATTTAACGTGATAGCGTACCGAGTTTCTGTAGACGGGTATGTTGCGCCTCGAATTAGGATTGTGAAACCAACGGTAGCGCCTAACATTACGAGCTCGCATGTTTCGGATCGGGAGGCGGCTAATAAGTGGTGGATGGATTTCAAATATGCTAAGGAATTGCCTCTTCCCCTTCCTAGGGCGTCAGCGAATGTAGTACGGGGGCGGCGGATGATTCGAGTACTACTTTAAGCTGGATCCGCTCACGCGCGCGTAGCACTATAATGAAAGGCATTAGATACGTATAACTTCGACGCCCATATGTATTGTTTCAAGCTCATTTTATAGTGAAAGCATTGTATGACCAGTCGGGCCCCGGGCCCAGACAGGAAGCCCATGTAGGTCGAAGGGTACCGCACCAGTCTGTCTTGCCCATTTCGATTCCCGTTCAATCTGTCACTTTCTGTTAGTTCTGAGGAATACCGCGTAGTTTGTGCGGTCTCCTTCAACGGCATTCGTTGCTGCTCCAGTTATTGTCTTAAGCAACAAGCTGTGTTATTACATACCTTAGTACGTGACGCCGCCATTCCGTACGCAGAACCTCGCCATCATGTGTCGCTCGGTGGCACCCAAGTAGCAAAACAGATACACTAAACATTGTGGTAGTACGTTGGACGGTTTTCGAGTGCAGCGTTCTTCTATAGATACACCTTACAAGCTGACCTTTGGTGTCGTCAA'/>

    <sequence taxon='39' value='TTTAATGGAAGACCGTGGGTCATATGCTCAGCCAAATTCGCTAGTAGCTTGCGCGTAAGTACAGGCTCATAGAACTTAGGAACAGGACGCAATGGCGTAAGGTCTTTATCGTGGTGTGCAAGCGCCGAACGTGTTGGGCGGCCTTGTGCTTAGTAGACAGCTAGTGCATGCCACCAACCATGGTAAGGCGCCGGCTCGCGCCTACCAAAGGAGTGTATGCAGTGAGGATGAGACGCGGCGCAAGTTGTGAAGATCTCATCTATTCCAAACTCTTACCGTTTGAGACCGATTCCACCATTTGACTTCGACTTATGCGCTGGGTGACGTTTCCCAGTCGAATGGCACTTCTATTCAGTGGTTCGGTCCATACTAGTCCAGACCCACCAGGAATTGCGGCGCGCCCCCCATATCGGTCCACCCAGGATGGGTCAGTGGATGGCGTAAACTGGGTCCTGCAGATATTTATGTTCATTGAGGCATCAGCGGGGAGTTGAACTTAATACAGGAAGTAATCGTAGAGACCAGCGTAGGAGAGTACCTTTTCAGGATAAGCCCTATTGCCGGTCCTTATTTACTCACGTTTCACAATTCACTTACCAATAATCAAACAGCGTGAGTGATGGTTAGTAATTACCTACCCTCAGTCTGTGGTCACTCCCTGGGCTACAACAGACTTCTTAGTGAGGGATTTATATGTTAAGAGAGTCCGATCCTGTCAGGGAGACGCTTCCGGCTATTTTTATAGCTATTGCGCACGTCTCTAGTGTACGTCGGCATACCACCGTGAGATAGACTACATGCAATTGGCATAATAGGCCCCAGAAACACGTCTTTTCACGGACGTGCCGGCTTGGTAAACCCACCGCACAGTTAACGCCGAGCCCGGGGAAAGGGGAGTTTTAATATTCTCGCTGATGGAGCATAGTTACCATGGTTAGCGGTTCGTATCAAGATACCTAATCAAGAGCTTAGAGTTGTACAGTCGCGTTCAACACAAGGACTAACCACCAAAGGTTTCGCAGCGAACCGTGCGTGGCCGTAGACGGTGAAACAGCCGGATTCAGGGCATGGTACAGAGTGCTGAAGGCTAAACCTGCTACGGAATCCAGATAGAATAGTCTCGCCGCAGACTCTAAGCTGACGATGAGAGGGCCCTCCTAGCTCTAGCCGGGGCGCGTAATAACTCACACCGAGTATAGGGGTCAAAACGGTCCGGCCACTAATATACGGTCCGATGGTTCCACTCTACCGTTATACGAGGTCCTGGGGCGATAGCAGAACTTGGATTTAACGTGATAGCGTACCGAGTTTCTGTAGACGGGTATATTGCGCCTCGAATTAGGATTGTGAAACCAACGGTAGCGCCTAACATTACGAGCTCGCATGTTTCGGATCGGGAGGCGGCTAATAAGTGGTGGATGGATTTCAAATATGCTAAGGAATTGCCTCTTCCCCTTCCTAGGGCGTCAGCGAATGTAGTACGGGGGCGGCGGATGATTCGAGTACTACTTTAAGCTGGATCCGCTCACGCGCGCGTAGCACTATAATGAAAGGCATTAGATACGTCTAACTTCGACGCCCATATGTATTGTTTCAAGCTCATTTTATAGTGAAAGCATTGTATGACCAGTCGGGCCCCGGGCCCAGACAGGAAGCCCATGTAGGTCGAAGGGTACCGCACCAGTCTGTCTTGCCCATTTCGATTCCCGTTCAATCTGTCACTTTCTGTTAGTTCTGAGGAATACTGCGTAGTTTGTGCGGTCTCCTTCAACGGCATTCGTTGCTGCTCCAGTTATTGTCTTAAGCAACAAGCTGTGTTATTACATACCTTAGTACGTGACGCCGCCATTCCGTACGCAGAACCTCGCCATCATGTGTCGCTCGGTGGCACCCAAGTAGCAAAACAGATACACTAAACATCGTGGTAGTACGTTGGACGGTTTTCGAGTGCAGCGTTCTTCTATAGATACACCTTACAAGCTGACCTTTGGTGTCGTCAA'/>

    <sequence taxon='43' value='TTTAATGGAAGACCGTGGGTCATATGCTCAGCCAAATTCGCTAGTAGCTTGCGCGTAAGTACAGGCTCATAGAACTTAGGAACAGGACGCAATGGCGTAAGGTCTTTATCGTGGTGTGCAAGCGCCGAACGTGTTGGGCGGCCTTGTGCTTAGTAGACAGCTAGTGCATGCCACCAACCATGGTAAGGCGCCGGCTCGCGCCTACCAAAGGAGTGTATGCAGTGAGGATGAGACGCGGCGCAAGTTGTGAAGATCTCATCTATTCCAAACTCTTACCGTTTGAGACCGATTCCACCATTTGACTTCGACTTATGCGCTGGGTGACGTTTCCCAGTCGAATGGCGCTTCTATTCAGTGGTTCGGTCCATACTAGTCCAGACCCACCAGGAATTGCGGCGCGCCCCCCACATCGGTCCACCCAGGATGGGTCAGTGGATGGCGTAAACTGGGTCCTGCAGATATTTATGTTCATTGAGGCATCAGCGGGGAGTTGAACTTAATACAGGAAGTAATCGTAGAGACCAGCGTAGGAGAGTACCTTTTCAGGATAAGCCCTATTGCCGGTCCTTATTTACTCACGTTTCACAATTCACTTACCAATAATCAAACAGCGTGAGTGATGGTTAGTAATTACCTACCCTCAGTCTGTGGTCACTCCCTGGGCTACAACAGACTTCTTAGTGAGGGATTTATATGTTAAGAGAGTCCGATCCTGTCAGGGAGACGCTTCCGGCTATTTTTATAGCTATTGCGCACGTCTCTAGTGTACGTCGGCATACCACCGTGAGATAGACTACATGCAATTGGCATAATAGGCCCCAGAAACACGTCTTTTCCCGGACGTGCCGGCTTGGTAAACCCACCGCACAGTTAACGCCGAGCCCGGGGAAAGGGGAGTTTTAATATTCTCGCTGATGGAGCATAGTTACCATGGTTAGCGGTTCGTATCAAGATACCTAATCAAGAGCTTAGAGTTGTACAGTCGCGTTCAACACAAGGACTAACCACCAAAGGTTTCGCAGCGAACCGTGCGTGGCCGTAGCCGGTGAAACAGCCGGATTCAGGGCATGGTACAGAGTGCTGAAGGCTAAACCTGCTACGGAATCCAGATAGAATAGTCTCGCCGCAGACTCTAAGCTGACGATGAGAGGGCCCTCCTAGCTCTAGCCGGGGCGCGTAATAACTCACACCGAGTATAGGGGTCAAAACGGTCCGGCCACTAATATACGGTCCGATGGTTCCACTCTACCGTTATACGAGGTCCTGGGGCGATAGCAGAACTTGGATTTAACGTGATAGCGTACCGAGTTTCTGTAGACGGGTATATTGCGCCTCGAATTAGGATTGTGAAACCAACGGTAGCGCCTAACATTACGAGCTCGCATGTTTCGGATCGGGAGGCGGCTAATAAGTGGTGGATGGATTTCAAATATGCTAAGGAATTGCCTCTTCCCCTTCCTAGGGCGTCAGCGAATGTAGTACGGGGGCGGCGGATGATTCGAGTACTACTTTAAGCTGGATCCGCTCACGCGCGCGTAGCACTATAATGAAAGGCATTAGATACGTCTAACTTCGACGCCCATATGTATTGTTTCAAGCTCATTTTATAGTGAAAGCATTGTATGACCAGTCGGGCCCCGGGCCCAGACAGGAAGCCCATGTAGGTCGAAGGGTACCGCACCAGTCTGTCTTGCCCATTTCGATTCCCGTTCAATCTGTCACTTTCTGTTAGTTCTGAGGAATACTGCGTAGTTTGTGCGGTCTCCTTCAACGGCATTCGTTGCTGCTCCAGTTATTGTCTTAAGCAACAAGCTGTGTTATTACATACCTTAGTACGTGACGCCGCCATTCCGTACGCAGAACCTCGCCATCATGTGTCGCTCGGTGGCACCCAAGTAGCAAAACAGATACACTAAACATTGTGGTAGTACGTTGGACGGTTTTCGAGTGCAGCGTTCTTCTATAGATACACCTTACAAGCTGACCTTTGGTGTCGTCAA'/>

    <sequence taxon='53' value='TTTAATGGAAGACCGTGGGTCATATGCTCAGCCAAATTCGCTAGTAGCTTGCGCGTAAGTACAGGCTCATAGAACTTAGGAACAGGACGCAATGGCGTAAGGTCTTTATCGTGGTGTGCAAGCGCCGAACGTGTTGGGCGGCCTTGTGCTTAGTAGACAGCTAGTGCATGCCACCAACCATGGTAAGGCGCCGGCTCGCGCCTACCAAAGGAGTGTATGCAGTGAGGATGAGACGCGGCGCAAGTTGTGAAGATCTCATCTATTCCAAACTCTTACCGTTTGAGACCGATTCCACCATTTGACTTCGACTTATGCGCTGGGTGACGTTTCCCAGTCGAATGGCGCTTCTATTCAGTGGTTCGGTCCATACTAGTCCAGACCCACCAGGAATTGCGGCGCGCCCCCCACATCGGTCCACCCAGGATGGGTCAGTGGATGGCGTAAACTGGGTCCTGCAGATATTTATGTTCATTGAGGCATCAGCGGGGAGTTGAACTTAATACAGGAAGTAATCGTAGAGACCAGCGTAGGAGAGTACCTTTTCAGGATAAGCCCTATTGCCGGTCCTTATTTACTCACGTTTCACAATTCACTTACCAATAATCAAACAGCGTGAGTGATGGTTAGTAATTACCTACCCTCAGTCTGTGGTCACTCCCTGGGCTACAACAGACTTCTTAGTGAGGGATTTATATGTTAAGAGAGTCCGATCCTGTCAGGGAGACGCTTCCGGCTATTTTTATAGCTATTGCGCACGTCTCTAGTGTACGTCGGCATACCACCGTGAGATAGACTACATGCAATTGGCATAATAGGCCCCAGAAACACGTCTTTTCCCGGACGTGCCGGCTTGGTAAACCCACCGCACAGTTAACGCCGAGCCCGGGGAAAGGGGAGTTTTAATATTCTCGCTGATGGAGCATAGTTACCATGGTTAGCGGTTCGTATCAAGATACCTAATCAAGAGCTTAGAGTTGTACAGTCGCGTTCAACACAAGGACTAACCACCAAAGGTTTCGCAGCGAACCGTGCGTGGCCGTAGCCGGTGAAACAGCCGGATTCAGGGCATGGTACAGAGTGCTGAAGGCTAAACCTGCTACGGAATCCAGATAGAATAGTCTCGCCGCAGACTCTAAGCTGACGATGAGAGGGCCCTCCTAGCTCTAGCCGGGGCGCGTAATAACTCACACCGAGTATAGGGGTCAAAACGGTCCGGCCACTAATATACGGTCCGATGGTTCCACTCTACCGTTATACGAGGTCCTGGGGCGATAGCAGAACTTGGATTTAACGTGATAGCGTACCGAGTTTCTGTAGACGGGTATATTGCGCCTCGAATTAGGATTGTGAAACCAACGGTAGCGCCTAACATTACGAGCTCGCATGTTTCGGATCGGGAGGCGGCTAATAAGTGGTGGATGGATTTCAAATATGCTAAGGAATTGCCTCTTCCCCTTCCTAGGGCGTCAGCGAATGTAGTACGGGGGCGGCGGATGATTCGAGTACTACTTTAAGCTGGATCCGCTCACGCGCGCGTAGCACTATAATGAAAGGCATTAGATACGTCTAACTTCGACGCCCATATGTATTGTTTCAAGCTCATTTTATAGTGAAAGCATTGTATGACCAGTCGGGCCCCGGGCCCAGACAGGAAGCCCATGTAGGTCGAAGGGTACCGCACCAGTCTGTCTTGCCCATTTCGATTCCCGTTCAATCTGTCACTTTCTGTTAGTTCTGAGGAATACTGCGTAGTTTGTGCGGTCTCCTTCAACGGCATTCGTTGCTGCTCCAGTTATTGTCTTAAGCAACAAGCTGTGTTATTACATACCTTAGTACGTGACGCCGCCATTCCGTACGCAGAACCTCGCCATCATGTATCGCTCGGTGGCACCCAAGTAGCAAAACAGATACACTAAACATTGTGGTAGTACGTTGGACGGTTTTCGAGTGCAGCGTTCTTCTATAGATACACCTTACAAGCTGACCTTTGGTGTCGTCAA'/>

    <sequence taxon='54' value='TTTAATGGAAGACCGTGGGTCATATGCTCAGCCAAATTCGCTAGTAGCTTGCGCGTAAGTACAGGCTCATAGAACTTAGGAACAGGACGCAATGGCGTAAGGTCTTTATCGTGGTGTGCAAGCGCCGAACGTGTTGGGCGGCCTTGTGCTTAGTAGACAGCTAGTGCATGCCACCAACCATGGTAAGGCGCCGGCTCGCGCCTACCAAAGGAGTGTATGCAGTGAGGATGAGACGCGGCGCAAGTTGTGAAGATCTCATCTATTCCAAACTCTTACCGTTTGAGACCGATTCCACCATTTGACTTCGACTTATGCGCTGGGTGACGTTTCCCAGTCGAATGGCGCTTCTATTCAGTGGTTCGGTCCATACTAGTCCAGACCCACCAGGAATTGCGGCGCGCCCCCCACATCGGTCCACCCAGGATGGGTCAGTGGATGGCGTAAACTGGGTCCTGCAGATATTTATGTTCATTGAGGCATCAGCGGGGAGTTGAACTTAATACAGGAAGTAATCGTAGAGACCAGCGTAGGAGAGTACCTTTTCAGGATAAGCCCTATTGCCGGTCCTTATTTACTCACGTTTCACAATTCACTTACCAATAATCAAACAGCGTGAGTGATGGTTAGTAATTACCTACCCTCAGTCTGTGGTCACTCCCTGGGCTACAACAGACTTCTTAGTGAGGGATTTATATGTTAAGAGAGTCCGATCCTGTCAGGGAGACGCTTCCGGCTATTTTTATAGCTATTGCGCACGTCTCTAGTGTACGTCGGCATACCACCGTGAGATAGACTACATGCAATTGGCATAATAGGCCCCAGAAACACGTCTTTTCCCGGACGTGCCGGCTTGGTAAACCCACCGCACAGTTAACGCCGAGCCCGGGGAAAGGGGAGTTTTAATATTCTCGCTGATGGAGCATAGTTGCCATGGTTAGCGGTTCGTATCAAGATACCTAATCAAGAGCTTAGAGTTGTACAGTCGCGTTCAACACAAGGACTAACCACCAAAGGTTTCGCAGCGAACCGTGCGTGGCCGTAGCCGGTGAAACAGCCGGATTCAGGGCATGGTACAGAGTGCTGAAGGCTAAACCTGCTACGGAATCCAGATAGAATAGTCTCGCCGCAGACTCTAAGCTGACGATGAGAGGGCCCTCCTAGCTCTAGCCGGGGCGCGTAATAACTCACACCGAGTATAGGGGTCAAAACGGTCCGGCCACTAATATACGGTCCGATGGTTCCACTCTACCGTTATACGAGGTCCTGGGGCGATAGCAGAACTTGGATTTAACGTGATAGCGTACCGAGTTTCTGTAGACGGGTATATTGCGCCTCGAATTAGGATTGTGAAACCAACGGTAGCGCCTAACATTACGAGCTCGCATGTTTCGGATCGGGAGGCGGCTAATAAGTGGTGGATGGATTTCAAATATGCTAAGGAATTGCCTCTTCCCCTTCCTAGGGCGTCAGCGAATGTAGTACGGGGGCGGCGGATGATTCGAGTACTACTTTAAGCTGGATCCGCTCACGCGCGCGTAGCACTATAATGAAAGGCATTAGATACGTCTAACTTCGACGCCCATATGTATTGTTTCAAGCTCATTTTATAGTGAAAGCATTGTATGACCAGTCGGGCCCCGGGCCCAGACAGGAAGCCCATGTAGGTCGAAGGGTACCGCACCAGTCTGTCTTGCCCATTTCGATTCCCGTTCAATCTGTCACTTTCTGTTAGTTCTGAGGAATACTGCGTAGTTTGTGCGGTCTCCTTCAACGGCATTCGTTGCTGCTCCAGTTATTGTCTTACGCAACAAGCTGTGTTATTACATACCTTAGTACGTGACGCCGCCATTCCGTACGCAGAACCTCGCCATCATGTATCGCTCGGTGGCACCCAAGTAGCAAAACAGATACACTAAACATTGTGGTAGTACGTTGGACGGTTTTCGAGTGCAGCGTTCTTCTATAGATACACCTTACAAGCTGACCTTTGGTGTCGTCAA'/>

    <sequence taxon='44' value='TTTAATGGAAGACCGTGGGTCATATGCTCAGCCAAATTCGCTAGTAGCTTGCGCGTAAGTACAGGCTCATAGAACTTAGGAACAGGACGCAATGGCGTAAGGTCTTTATCGTGTTGTGCAAGCGCCGAACGTGTTGGGCGGCCTTGTGCTTAGTAGACAGCTAGTGCATGCCACCAACCATGGTAAGGCGCCGGCTCGCGCCTACCAAAGGAGTGTATGCAGTGAGGATGAGACGCGGCGCAAGTTGTGAAGATCTCATCTATTCCAAACTCTTACCGTTTGAGACCGATTCCACCATTTGACTTCGACTTATGCGCTGGGTGACGTTTCCCAGTCGAATGGCGCTTCTATTCAGTGGTTCGGTCCATACTAGTCCAGACCCACCAGGAATTGCGGCGCGCCCCCCACATCGGTCCACCCAGGATGGGTCAGTGGATGGCGTAAACTGGGTCCTGCAGATATTTATGTTCATTGAGGCATCAGCGGGGAGTTGAACTTAATACAGGAAGTAATCGTAGAGACCAGCGTAGGAGAGTACCTTTTCAGGATAAGCCCTATTGCCGGTCCTTATTTACTCACGTTTCACAATTCACTTACCAATAATCAAACAGCGTGAGTGATGGTTAGTAATTACCTACCCTCAGTCTGTGGTCACTCCCTGGGCTACAACAGACTTCTTAGTGAGGGATTTATATGTTAAGAGAGTCCGATCCTGTCAGGGAGACGCTTCCGGCTATTTTTATAGCTATTGCGCACGTCTCTAGTGTACGTCGGCATACCACCGTGAGATAGACTACATGCAATTGGCATAATAGGCCCCAGAAACACGTCTTTTCCCGGACGTGCCGGCTTGGTAAACCCACCGCACAGTTAACGCCGAGCCCGGGGAAAGGGGAGTTTTAATATTCTCGCTGATGGAGCATAGTTACCATGGTTAGCGGTTCGTATCAAGATACCTAATCAAGAGCTTAGAGTTGTACAGTCGCGTTCAACACAAGGACTAACCACCAAAGGTTTTGCAGCGAACCGTGCGTGGCCGTAGACGGTGAAACAGCCGGATTCAGGGCATGGTACAGAGTACTGAAGGCTAAACCTGCTACGGAATCCAGATAGAATAGTCTCGCCGCAGACTCTAAGCTGACGATGAGAGGGCCCTCCTAGCTCTAGCCGGGGCGCGTAATAACTCACACCGAGTATAGGGGTCAAAACGGTCCGGCCACTAATATACGGTCCGATGGTTCCACTCTACCGTTATACGAGGTCCTGGGGCGATAGCAGAACTTGGATTTAACGTGATAGCGTACCGAGTTTCTGTAGACGGGTATATTGCGCCTCGAATTAGGATTGTGAAACCAACGGTAGCGCCTAACATTACGAGCTCGCATGTTTCGGATCGGGAGGCGGCTAATAAGTGGTGGATGGATTTCAAATATGCTAAGGAATTGCCTCTTCCCCTTCCTAGGGCGTCAGCGAATGTAGTACGGGGGCGGCGGATGATTCGAGTACTACTTTACGCTGGATCCGCTCACGCGCGCGTAGCACTATAATGAAAGGCATTAGATACGTCTAACTTCGACGCCCATATGTATTGTTTCAAGCTCATTTTATAGTGAAAGCATTGTATGACCAGTCGGGCCCCGGGCCCAGACAGGAAGCCCATGTAGGTCGAAGGGTACCGCACCAGTCTGTCTTGCCCATTTCGATTCCCGTTCAATCTGTCACTTTCTGTTAGTTCTGAGGAATACTGCGTAGTTTGTGCGGTCTCCTTCAACGGCATTCGTTGCTGCTCCAGTTATTGTCTTAAGCAACAAGCTGTGTTATTACATACCTTAGTACGTGACGCCGCCATTCCGTACGCAGAACCTCGCCATCATGTGTCGCTCGGTGGCACCCAAGTAGCAAAACAGATACACTAAACATTGTGGTAGTACGTTGGACGGTTTTCGAGTGCAGCGTTCTTCTATAGATACACCTTACAAGCTGACCTTTGGTGTCGTCAA'/>

    <sequence taxon='52' value='TTTAATGGAAGACCGTGGGTCATATGCTCAGCCAAATTCGCTAGTAGCTTGCGCGTAAGTACAGGCTCATAGAACTTAGGAACAGGACGCAATGGCGTAAGGTCTTTATCGTGTTGTGCAAGCGCCGAACGTGTTGGGCGGCCTTGTGCTTAGTAGACAGCTAGTGCATGCCACCAACCATGGTAAGGCGCCGGCTCGCGCCTACCAAAGGAGTGTATGCAGTGAGGATGAGACGCGGCGCAAGTTGTGAAGATCTCATCTATTCCAAACTCTTACCGTTTGAGACCGATTCCACCATTTGACTTCGACTTATGCGCTGGGTGACGTTTCCCAGTCGAATGGCGCTTCTATTCAGTGGTTCGGTCCATACTAGTCCAGACCCACCAGGAATTGCGGCGCGCCCCCCACATCGGTCCACCCAGGATGGGTCAGTGGATGGCGTAAACTGGGTCCTGCAGATATTTATGTTCATTGAGGCATCAGCGGGGAGTTGAACTTAATACAGGAAGTAATCGTAGAGACCAGCGTAGGAGAGTACCTTTTCAGGATAAGCCCTATTGCCGGTCCTTATTTACTCACGTTTCACAATTCACTTACCAATAATCAAACAGCGTGAGTGATGGTTAGTAATTACCTACCCTCAGTCTGTGGTCACTCCCTGGGCTACAACAGACTTCTTAGTGAGGGATTTATATGTTAAGAGAGTCCGATCCTGTCAGGGAGACGCTTCCGGCTATTTTTATAGCTATTGCGCACGTCTCTAGTGTACGTCGGCATACCACCGTGAGATAGACTACATGCAATTGGCATAATAGGCCCCAGAAACACGTCTTTTCCCGGACGTGCCGGCTTGGTAAACCCACCGCACAGTTAACGCCGAGCCCGGGGAAAGGGGAGTTTTAATATTCTCGCTGATGGAGCATAGTTACCATGGTTAGCGGTTCGTATCAAGATACCTAATCAAGAGCTTAGAGTTGTACAGTCGCGTTCAACACAAGGACTAACCACCAAAGGTTTTGCAGCGAACCGTGCGTGGCCGTAGACGGTGAAACAGCCGGATTCAGGGCATGGTACAGAGTACTGAAGGCTAAACCTGCTACGGAATCCAGATAGAATAGTCTCGCCGCAGACTCTAAGCTGACGATGAGAGGGCCCTCCTAGCTCTAGCCGGGGCGCGTAATAACTCACACCGAGTATAGGGGTCAAAACGGTCCGGCCACTAATATACGGTCCGATGGTTCCACTCTACCGTTATACGAGGTCCTGGGGCGATAGCAGAACTTGGATTTAACGTGATAGCGTACCGAGTTTCTGTAGACGGGTATATTGCGCCTCGAATTAGGATTGTGAAACCAACGGTAGCGCCTAACATTACGAGCTCGCATGTTTCGGATCGGGAGGCGGCTAATAAGTGGTGGATGGATTTCAAATATGCTAAGGAATTGCCTCTTCCCCTTCCTAGGGCGTCAGCGAATGTAGTACGGGGGCGGCGGATGATTCGAGTACTACTTTACGCTGGATCCGCTCACGCGCGCGTAGCACTATAATGAAAGGCATTAGATACGTCTAACTTCGACGCCCATATGTATTGTTTCAAGCTCATTTTATAGTGAAAGCATTGTATGACCAGTCGGGCCCCGGGCCCAGACAGGAAGCCCATGTAGGTCGAAGGGTACCGCACCAGTCTGTCTTGCCCATTTCGATTCCCGTTCAATCTGTCACTTTCTGTTAGTTCTGAGGAATACTGCGTAGTTTGTGCGGTCTCCTTCAACGGCATTCGTTGCTGCTCCAGTTATTGTCTTAAGCAACAAGCTGTGTTATTACATACCTTAGTACGTGACGCCGCCATTCCGTACGCAGAACCTCGCCATCATGTGTCGCTCGGTGGCACCCAAGTAGCAAAACAGATACACTAAACATTGTGGTAGTACGTTGGACGGTTTTCGAGCGCAGCGTTCTTCTATAGATACACCTTACAAGCTGACCTTTGGTGTCGTCAA'/>

    <sequence taxon='55' value='TTTAATGGAAGACCGTGGGTCATATGCTCAGCCAAATTCGCTAGTAGCTTGCGCGTAAGTACAGGCTCATAGAACTTAGGAACAGGACGCAATGGCGTAAGGTCTTTATCGTGTTGTGCAAGCGCCGAACGTGTTGGGCGGCCTTGTGCTTAGTAGACAGCTAGTGCATGCCACCAACCATGGTAAGGCGCCGGCTCGCGCCTACCAAAGGAGTGTATGCAGTGAGGATGAGACGCGGCGCAAGTTGTGAAGATCTCATCTATTCCAAACTCTTACCGTTTGAGACCGATTCCACCATTTGACTTCGACTTATGCGCTGGGTGACGTTTCCCAGTCGAATGGCGCTTCTATTCAGTGGTTCGGTCCATACTAGTCCAGACCCACCAGGAATTGCGGCGCGCCCCCCACATCGGTCCACCCAGGATGGGTCAGTGGATGGCGTAAACTGGGTCCTGCAGATATTTATGTTCATTGAGGCATCAGCGGGGAGTTGAACTTAATACAGGAAGTAATCGTAGAGACCAGCGTAGGAGAGTACCTTTTCAGGATAAGCCCTATTGCCGGTCCTTATTTACTCACGTTTCACAATTCACTTACCAATAATCAAACAGCGTGAGTGATGGTTAGTAATTACCTACCCTCAGTCTGTGGTCACTCCCTGGGCTACAACAGACTTCTTAGTGAGGGATTTATATGTTAAGAGAGTCCGATCCTGTCAGGGAGACGCTTCCGGCTATTTTTATAGCTATTGCGCACGTCTCTAGTGTACGTCGGCATACCACCGTGAGATAGACTACATGCAATTGGCATAATAGGCCCCAGAAACACGTCTTTTCCCGGACGTGCCGGCTTGGTAAACCCACCGCACAGTTAACGCCGAGCCCGGGGAAAGGGGAGTTTTAATATTCTCGCTGATGGAGCATAGTTACCATGGTTAGCGGTTCGTATCAAGATACCTAATCAAGAGCTTAGAGTTGTACAGTCGCGTTCAACACAAGGACTAACCACCAAAGGTTTTGCAGCGAACCGTGCGTGGCCGTAGACGGTGAAACAGCCGGATTCAGGGCATGGTACAGAGTACTGAAGGCTAAACCTGCTACGGAATCCAGATAGAATAGTCTCGCCGCAGACTCTAAGCTGACGATGAGAGGGCCCTCCTAGCTCTAGCCGGGGCGCGTAATAACTCACACCGAGTATAGGGGTCAAAACGGTCCGGCCACTAATATACGGTCCGATGGTTCCACTCTACCGTTATACGAGGTCCTGGGGCGATAGCAGAACTTGGATTTAACGTGATAGCGTACCGAGTTTCTGTAGACGGGTATATTGCGCCTCGAATTAGGATTGTGAAACCAACGGTAGCGCCTAACATTACGAGCTCGCATGTTTCGGATCGGGAGGCGGCTAATAAGTGGTGGATGGATTTCAAATATGCTAAGGAATTGCATCTTCCCCTTCCTAGGGCGTCAGCGAATGTAGTACGGGGGCGGCGGATGATTCGAGTACTACTTTACGCTGGATCCGCTCACGCGCGCGTAGCACTATAATGAAAGGCATTAGATACGTCTAACTTCGACGCCCATATGTATTGTTTCAAGCTCATTTTATAGTGAAAGCATTGTATGACCAGTCGGGCCCCGGGCCCAGACAGGAAGCCCATGTAGGTCGAAGGGTACCGCACCAGTCTGTCTTGCCCATTTCGATTCCCGTTCAATCTGTCACTTTCTGTTAGTTCTGAGGAATACTGCGTAGTTTGTGCGGTCTCCTTCAACGGCATTCGTTGCTGCTCCAGTTATTGTCTTAAGCAACAAGCTGTGTTATTACATACCTTAGTACGTGACGCCGCCATTCCGTACGCAGAACCTCGCCATCATGTGTCGCTCGGTGGCACCCAAGTAGCAAAACAGATACACTAAACATTGTGGTAGTACGTTGGACGGTTTTCGAGCGCAGCGTTCTTCTATAGATACACCTTACAAGCTGACCTTTGGTGTCGTCAA'/>

    <sequence taxon='58' value='TTTAATGGAAGACCGTGGGTCATATGCTCAGCCAAATTCGCTAGTAGCTTGCGCGTAAGTACAGGCTCATAGAACTTAGGAACAGGACGCAATGGCGTAAGGTCTTTATCGTGTTGTGCAAGCGCCGAACGTGTTGGGCGGCCTTGTGCTTAGTAGACAGCTAGTGCATGCCACCAACCATGGTAAGGCGCCGGCTCGCGCCTACCAAAGGAGTGTATGCAGTGAGGATGAGACGCGGCGCAAGTTGTGAAGATCTCATCTATTCCAAACTCTTACCGTTTGAGACCGATTCCACCATTTGACTTCGACTTATGCGCTGGGTGACGTTTCCCAGTCGAATGGCGCTTCTATTCAGTGGTTCGGTCCATACTAGTCCAGACCCACCAGGAATTGCGGCGCGCCCCCCACATCGGTCCACCCAGGATGGGTCAGTGGATGGCGTAAACTGGGTCCTGCAGATATTTATGTTCATTGAGGCATCAGCGGGGAGTTGAACTTAATACAGGAAGTAATCGTAGAGACCAGCGTAGGAGAGTACCTTTTCAGGATAAGCCCTATTGCCGGTCCTTATTTACTCACGTTTCACAATTCACTTACCAATAATCAAACAGCGTGAGTGATGGTTAGTAATTACCTACCCTCAGTCTGTGGTCACTCCCTGGGCTACAACAGACTTCTTAGTGAGGGATTTATATGTTAAGAGAGTCCGATCCTGTCAGGGAGACGCTTCCGGCTATTTTTATAGCTATTGCGCACGTCTCTAGTGTACGTCGGCATACCACCGTGAGATAGACTACATGCAATTGGCATAATAGGCCCCAGAAACACGTCTTTTCCCGGACGTGCCGGCTTGGTAAACCCACCGCACAGTTAACGCCGAGCCCGGGGAAAGGGGAGTTTTAATATTCTCGCTGATGGAGCATAGTTACCATGGTTAGCGGTTCGTATCAAGATACCTAATCAAGAGCTTAGAGTTGTACAGTCGCGTTCAACACAAGGACTAACCACCAAAGGTTTTGCAGCGAACCGTGCGTGGCCGTAGACGGTGAAACAGCCGGATTCAGGGCATGGTACAGAGTACTGAAGGCTAAACCTGCTACGGAATCCAGATAGAATAGTCTCGCCGCAGACTCTAAGCTGACGATGAGAGGGCCCTCCTAGCTCTAGCCGGGGCGCGTAATAACTCACACCGAGTATAGGGGTCAAAACGGTCCGGCCACTAATATACGGTCCGATGGTTCCACTCTACCGTTATACGAGGTCCTGGGGCGATAGCAGAACTTGGATTTAACGTGATAGCGTACCGAGTTTCTGTAGACGGGTATATTGCGCCTCGAATTAGGATTGTGAAACCAACGGTAGCGCCTAACATTACGAGCTCGCATGTTTCGGATCGGGAGGCGGCTAATAAGTGGTGGATGGATTTCAAATATGCTAAGGAATTGCATCTTCCCCTTCCTAGGGCGTCAGCGAATGTAGTACGGGGGCGGCGGATGATTCGAGTACTACTTTACGCTGGATCCGCTCACGCGCGCGTAGCACTATAATGAAAGGCATTAGATACGTCTAACTTCGACGCCCATATGTATTGTTTCAAGCTCATTTTATAGTGAAAGCATTGTATGACCAGTCGGGCCCCGGGCCCAGACAGGAAGCCCATGTAGGTCGAAGGGTACCGCACCAGTCTGTCTTGCCCATTTCGATTCCCGTTCAATCTGTCACTTTCTGTTAGTTCTGAGGAATACTGCGTAGTTTGTGCGGTCTCCTTCAACGGCATTCGTTGCTGCTCCAGTTATTGTCTTAAGCAACAAGCTGTGTTATTACATACCTTAGTACGTGACGCCGCCATTCCGTACGCAGAACCTCGCCATCATGTGTCGCTCGGTGGCACCCAAGTAGCAAAACAGATACACTAAACATTGTGGTAGTACGTTGGACGGTTTTCGAGCGCAGCGTTCTTCTATAGATACACCTTACAAGCTGACCTTTGGTGTCGTCAA'/>

    <sequence taxon='67' value='TTTAATGGAAGACCGTGGGTCATATGCTCAGCCAAATTCGCTAGTAGCTTGCGCGTAAGTACAGGCTCATAGAACTTAGGAACAGGACGCAATGGCGTAAGGTCTTTATCGTGTTGTGCAAGCGCCGAACGTGTTGGGCGGCCTTGTGCTTAGTAGACAGCTAGTGCATGCCACCAACCATGGTAAGGCGCCGGCTCGCGCCTACCAAAGGAGTGTATGCAGTGAGGATGAGACGCGGCGCAAGTTGTGAAGATCTCATCTATTCCAAACTCTTACCGTTTGAGACCGATTCCACCATTTGACTTCGACTTATGCGCTGGGTGACGTTTCCCAGTCGAATGGCGCTTCTATTCAGTGGTTCGGTCCATACTAGTCCAGACCCACCAGGAATTGCGGCGCGCCCCCCACATCGGTCCACCCAGGATGGGTCAGTGGATGGCGTAAACTGGGTCCTGCAGATATTTATGTTCATTGAGGCATCAGCGGGGAGTTGAACTTAATACAGGAAGTAATCGTAGAGACCAGCGTAGGAGAGTACCTTTTCAGGATAAGCCCTATTGCCGGTCCTTATTTACTCACGTTTCACAATTCACTTACCAATAATCAAACAGCGTGAGTGATGGTTAGTAATTACCTACCCTCAGTCTGTGGTCACTCCCTGGGCTACAACAGACTTCTTAGTGAGGGATTTATATGTTAAGAGAGTCCGATCCTGTCAGGGAGACGCTTCCGGCTATTTTTATAGCTATTGCGCACGTCTCTAGTGTACGTCGGCATACCACCGTGAGATAGACTACATGCAATTGGCATAATAGGCCCCAGAAACACGTCTTTTCCCGGACGTGCCGGCTTGGTAAACCCACCGCACAGTTAACGCCGAGCCCGGGGAAAGGGGAGTTTTAATATTCTCGCTGATGGAGCATAGTTACCATGGTTAGCGGTTCGTATCAAGATACCTAATCAAGAGCTTAGAGTTGTACAGTCGCGTTCAACACAAGGACTAACCACCAAAGGTTTTGCAGCGAACCGTGCGTGGCCGTAGACGGTGAAACAGCCGGATTCAGGGCATGGTACAGAGTACTGAAGGCTAAACCTGCTACGGAATCCAGATAGAATAGTCTCGCCGCAGACTCTAAGCTGACGATGAGAGGGCCCTCCTAGCTCTAGCCGGGGCGCGTAATAACTCACACCGAGTATAGGGGTCAAAACGGTCCGGCCACTAATATACGGTCCGATGGTTCCACTCTACCGTTATACGAGGTCCTGGGGCGATAGCAGAACTTGGATTTAACGTGATAGCGTACCGAGTTTCTGTAGACGGGTATATTGCGCCTCGAATTAGGATTGTGAAACCAACGGTAGCGCCTAACATTACGAGCTCGCATGTTTCGGATCGGGAGGCGGCTAATAAGTGGTGGATGGATTTCAAATATGCTAAGGAATTGCATCTTCCCCTTCCTAGGGCGTCAGCGAATGTAGTACGGGGGCGGCGGATGATTCGAGTACTACTTTACGCTGGATCCGCTCACGCGCGCGTAGCACTATAATGAAAGGCATTAGATACGTCTAACTTCGACGCCCATATGTATTGTTTCAAGCTCATTTTATAGTGAAAGCATTGTATGACCAGTCGGGCCCCGGGCCCAGACAGGAAGCCCATGTAGGTCGAAGGGTACCGCACCAGTCTGTCTTGCCCATTTCGATTCCCGTTCAATCTGTCACTTTCTGTTAGTTCTGAGGAATACTGCGTAGTTTGTGCGGTCTCCTTCAACGGCATTCGTTGCTGCTCCAGTTATTGTCTTAAGCAACAAGCTGTGTTATTACATACCTTAGTACGTGACGCCGCCATTCCGTACGCAGAACCTCGCCATCATGTGTCGCTCGGTGGCACCCAAGTAGCAAAACAGATACACTAAACATTGTGGTAGTACGTTGGACGGTTTTCGAGCGCAGCGTTCTTCTATAGATACACCTTACAAGCTGACCTTTGGTGTCGTCAA'/>

    <sequence taxon='74' value='TTTAATGGAAGACCGTGGGTCATATGCTCAGCCAAATTCGCTAGTAGCTTGCGCGTAAGTACAGGCTCATAGAACTTAGGAACAGGACGCAATGGCGTAAGGTCTTTATCGTGTTGTGCAAGCGCCGAACGTGTTGGGCGGCCTTGTGCTTAGTAGACAGCTAGTGCATGCCACCAACCATGGTAAGGCGCCGGCTCGCGCCTACCAAAGGAGTGTATGCAGTGAGGATGAGACGCGGCGCAAGTTGTGAAGATCTCATCTATTCCAAACTCTTACCGTTTGAGACCGATTCCACCATTTGACTTCGACTTATGCGCTGGGTGACGTTTCCCAGTCGAATGGCGCTTCTATTCAGTGGTTCGGTCCATACTAGTCCAGACCCACCAGGAATTGCGGCGCGCCCCCCACATCGGTCCACCCAGGATGGGTCAGTGGATGGCGTAAACTGGGTCCTGCAGATATTTATGTTCATTGAGGCATCAGCGGGGAGTTGAACTTAATACAGGAAGTAATCGTAGAGACCAGCGTAGGAGAGTACCTTTTCAGGATAAGCCCTATTGCCGGTCCTTATTTACTCACGTTTCACAATTCACTTACCAATAATCAAACAGCGTGAGTGATGGTTAGTAATTACCTACCCTCAGTCTGTGGTCACTCCCTGGGCTACAACAGACTTCTTAGTGAGGGATTTATATGTTAAGAGAGTCCGATCCTGTCAGGGAGACGCTTCCGGCTATTTTTATAGCTATTGCGCACGTCTCTAGTGTACGTCGGCATACCACCGTGAGATAGACTACATGCAATTGGCATAATAGGCCCCAGAAACACGTCTTTTCCCGGACGTGCCGGCTTGGTAAACCCACCGCACAGTTAACGCCGAGCCCGGGGAAAGGGGAGTTTTAATATTCTCGCTGATGGAGCATAGTTACCATGGTTAGCGGTTCGTATCAAGATACCTAATCAAGAGCTTAGAGTTGTACAGTCGCGTTCAACACAAGGACTAACCACCAAAGGTTTTGCAGCGAACCGTGCGTGGCCGTAGACGGTGAAACAGCCGGATTCAGGGCATGGTACAGAGTACTGAAGGCTAAACCTGCTACGGAATCCAGATAGAATAGTCTCGCCGCAGACTCTAAGCTGACGATGAGAGGGCCCTCCTAGCTCTAGCCGGGGCGCGTAATAACTCACACCGAGTATAGGGGTCAAAACGGTCCGGCCACTAATATACGGTCCGATGGTTCCACTCTACCGTTATACGAGGTCCTGGGGCGATAGCAGAACTTGGATTTAACGTGATAGCGTACCGAGTTTCTGTAGACGGGTATATTGCGCCTCGAATTAGGATTGTGAAACCAACGGTAGCGCCTAACATTACGAGCTCGCATGTTTCGGATCGGGAGGCGGCTAATAAGTGGTGGATGGATTTCAAATATGCTAAGGAATTGCATCTTCCCCTTCCTAGGGCGTCAGCGAATGTAGTACGGGGGCGGCGGATGATTCGAGTACTACTTTACGCTGGATCCGCTCACGCGCGCGTAGCACTATAATGAAAGGCATTAGATACGTCTAACTTCGACGCCCATATGTATTGTTTCAAGCTCATTTTATAGTGAAAGCATTGTATGACCAGTCGGGCCCCGGGCCCAGACAGGAAGCCCATGTAGGTCGAAGGGTACCGCACCAGTCTGTCTTGCCCATTTCGATTCCCGTTCAATCTGTCACTTTCTGTTAGTTCTGAGGAATACTGCGTAGTTTGTGCGGTCTCCTTCAACGGCATTCGTTGCTGCTCCAGTTATTGTCTTAAGCAACAAGCTGTGTTATTACATACCTTAGTACGTGACGCCGCCATTCCGTACGCAGAACCTCGCCATCATGTGTCGCTCGGTGGCACCCAAGTAGCAAAACAGATACACTAAACATTGTGGTAGTACGTTGGACGGTTTTCGAGCGCAGCGTTCTTCTATAGATACACCTTACAAGCTGACCTTTGGTGTCGTCAA'/>

    <sequence taxon='26' value='TTTAATGGAAGACCGTGGGTCATATGCTCAGCCAAATTCGCTAGTAGCTTGCGCGTAAGTACAGGCTCATAGAACTTAGGAACAGGACGCAATGGCGTAAGGTCTTTATCGTGGTGTGCAAGCGCCGAACGTGTTGGGCGGCCTTGTGCTTAGTAGACAGCTAGTGCATGCCACCAACCATGGTAAGGCGCCGGCTCGCGCCTACCAAAGGAGTGTATGCAGTGAGGATGAGACGCGGCGCAAGTTGTGAAGATCTCATCTATTCCAAACTCTTACCGTTTGAGACCGATTCCACCATTTGACTTCGACTTATGCGCTGGGTGACGTTTCCCAGTCGAATGGCACTTCTATTCAGTGGTTCGGTCCATACTAGTCCAGACCCACCGGGAATTGCGGCGCGCCCCCCACATCGGTCCACCCAGGATAGGTCAGTGGATGGCGTAAACTGGGTCCTGCAGATATTTATGTTCATTGAGGCATCAGCGGGGAGTTGAACTTAATACAGGAAGTAATCGTAGAGACCAGCGTAGGAGAGTACCTTTTCAGGATAAGCCCTATTGCCGGTCCTTATTTACTCACGTTTCACAATTCACTTACCAATAATCAAACAGCGTGAGTGATGGTTAGTAATTACCTACCCTCAGTCTGTGGTCACTCCCTGGGCTACAACAGACTTCTTAGTGAGGGATTTATATGTTAAGAGAGTCCGATCCTGTCAGGAAGACGCTTCCGGCTATTTTTATAGCTATTGCGCACGTCTCTAGTGTACGTCGGCATACCACCGTGAGATAGACTACATGCAATTGGCATAATAGGCCCCAGAAACACGTCTTTTCACGGACGTGCCGGCTTGGTAAACCCACCGCACAGTTAACGCCGAGCCCGGGGAAAGGGGAGTTTTAATATTCTCGCTGATGGAGCATAGTTACCATGGTTAGCGGTTCGTATCAAGATACCTAATCAAGAGCTTAGAGTTGTACAGTCGCGTTCAACACAAGGACTAACCACCAAAGGTTTCGCAGCGAACCGTGCGTGGCCGTAGACGGCGAAACAGCCGGATTCAGGGCATGGTACAGAGTGCTGAAGGCTAAACCTGCTACGGAATCCAGATAGAATAGTCTCGCCGCAGACTCTAAGCTGACGATGAGAGGGCCCTCCTAGCTCTAGCCGGGGCGCGTAATAACTCACACCGAGTATAGGGGTCAAAACGGTCCGGCCACTAATATACGGTCCGATGGTTCCACTCTACCGTTATACGAGGTCCTGGGGCGATAGCAGAACTTGGATTTAACGTGATAGCGTACCGAGTTTCTGTAGACGGGTATGTTGCGCCTCGAATTAGGATTGTGAAACCAACGGTAGCGCCTAACATTACGAGCTCGCATGTTTCGGATCGGGAGGCGGCTAATAAGTGGTGGATGGATTTCAAATATGCTAAGGAATTGCCTCTTCCCCTTCCTAGGGCGTCAGCGAATGTAGTACGGGGGCGGCGGATGATTCGAGTACTACTTTAAGCTGGATCCGCTCACGCGCGCGTAGCACTATAATGAAAGGCATTAGATACGTCTAACTTCGACGCCCATATGTATTGTTTCAAGCTCATTTTATAGTGAAAGCATTGTATGACCAGTCGGGCCCCGGGCCCAGACAGGAAGCCCATGTAGGTCGAAGGGTACCGCACCAGTCTGTCTTGCCCATTTCGATTCCCGTTCAATCTGTCACTTTCTGTTAGTTCTGAGGAATACTGCGTAGTTTGTGCGGTCTCCTTCAACGGCATTCGTTGCTGCTCCAGTTATTGTCTTAAGCAACAAGCTGTGTTATTACATACCTTAGTACGTGACGCCGCCATTCCGTACGCAGAACCTCGCCATCATGTGTCGCTCGGTGGCACCCAAGTAGCAAAACAGATACACTAAACATTGTGGTAGTACGTTGGACGGTTTTCGAGTGCAGCGTTCTTCTATAGATACACCTTACAAGCTGACCTTTGGTGTCGTCAA'/>

    <sequence taxon='33' value='TTTAATGGAAGACCGTGGGTCATATGCTCAGCCAAATTCGCTAGTAGCTTGCGCGTAAGTACAGGCTCATAGAACTTAGGAACAGGACGCAATGGCGTAAGGTCTTTATCGTGGTGTGCAAGCGCCGAACGTGTTGGGCGGCCTTGTGCTTAGTAGACAGCTAGTGCATGCCACCAACCATGGTAAGGCGCCGGCTCGCGCCTACCAAAGGAGTGTATGCAGTGAGGATGAGACGCGGCGCAAGTTGTGAAGATCTCATCTATTCCAAACTCTTACCGTTTGAGACCGATTCCACCATTTGACTTCGACTTATGCGCTGGGTGACGTTTCCCAGTCGAATGGCACTTCTATTCAGTGGTTCGGTCCATACTAGTCCAGACCCACCGGGAATTGCGGCGCGCCCCCCACATCGGTCCACCCAGGATAGGTCAGTGGATGGCGTAAACTGGGTCCTGCAGATATTTATGTTCATTGAGGCATCAGCGGGGAGTTGAACTTAATACAGGAAGTAATCGTAGAGACCAGCGTAGGAGAGTACCTTTTCAGGATAAGCCCTATTGCCGGTCCTTATTTACTCACGTTTCACAATTCACTTACCAATAATCAAACAGCGTGAGTGATGGTTAGTAATTACCTACCCTCAGTCTGTGGTCACTCCCTGGGCTACAACAGACTTCTTAGTGAGGGATTTATATGTTAAGAGAGTCCGATCCTGTCAGGAAGACGCTTCCGGCTATTTTTATAGCTATTGCGCACGTCTCTAGTGTACGTCGGCATACCACCGTGAGATAGACTACATGCAATTGGCATAATAGGCCCCAGAAACACGTCTTTTCACGGACGTGCCGGCTTGGTAAACCCACCGCACAGTTAACGCCGAGCCCGGGGAAAGGGGAGTTTTAATATTCTCGCTGATGGAGCATAGTTACCATGGTTAGCGGTTCGTATCAAGATACCTAATCAAGAGCTTAGAGTTGTACAGTCGCGTTCAACACAAGGACTAACCACCAAAGGTTTCGCAGCGAACCGTGCGTGGCCGTAGACGGCGAAACAGCCGGATTCAGGGCATGGTACAGAGTGCTGAAGGCTAAACCTGCTACGGAATCCAGATAGAATAGTCTCGCCGCAGACTCTAAGCTGACGATGAGAGGGCCCTCCTAGCTCTAGCCGGGGCGCGTAATAACTCACACCGAGTATAGGGGTCAAAACGGTCCGGCCACTAATATACGGTCCGATGGTTCCACTCTACCGTTATACGAGGTCCTGGGGCGATAGCAGAACTTGGATTTAACGTGATAGCGTACCGAGTTTCTGTAGACGGGTATGTTGCGCCTCGAATTAGGATTGTGAAACCAACGGTAGCGCCTAACATTACGAGCTCGCATGTTTCGGATCGGGAGGCGGCTAATAAGTGGTGGATGGATTTCAAATATGCTAAGGAATTGCCTCTTCCCCTTCCTAGGGCGTCAGCGAATGTAGTACGGGGGCGGCGGATGATTCGAGTACTACTTTAAGCTGGATCCGCTCACGCGCGCGTAGCACTATAATGAAAGGCATTAGATACGTCTAACTTCGACGCCCATATGTATTGTTTCAAGCTCATTTTATAGTGAAAGCATTGTATGACCAGTCGGGCCCCGGGCCCAGACAGGAAGCCCATGTAGGTCGAAGGGTACCGCACCAGTCTGTCTTGCCCATTTCGATTCCCGTTCAATCTGTCACTTTCTGTTAGTTCTGAGGAATACTGCGTAGTTTGTGCGGTCTCCTTCAACGGCATTCGTTGCTGCTCCAGTTATTGTCTTAAGCAACAAGCTGTGTTATTACATACCTTAGTACGTGACGCCGCCATTCCGTACGCAGAACCTCGCCATCATGTGTCGCTCGGTGGCACCCAAGTAGCAAAACAGATACACTAAACATTGTGGTAGTACGTTGGACGGTTTTCGAGTGCAGCGTTCTTCTATAGATACACCTTACAAGCTGACCTTTGGTGTCGTCAA'/>

    <sequence taxon='21' value='TTTAATGGAAGACCGTGGGTCATATGCTCAGCCAAATTCGCTAGTAGCTTGCGCGTAAGTACAGGCTCATAGAACTTAGGAACAGGACGCAATGGCGTAAGGTCTTTATCGTGGTGTGCAAGCGCCGAACGTGTTGGGCGGCCTTGTGCTTAGTAGACAGCTAGTGCATGCCACCAACCATGGTAAGGCGCCGGCTCGCGCCTACCAAAGGAGTGTATGCAGTGAGGATGAGACGCGGCGCAAGTTGTGAAGATCTCATCTATTCCAAACTCTTACCGTTTGAGACCGATTCCACCATTTGACTTCGACTTATGCGCTGGGTGACGTTTCCCAGTCGAATGGCACTTCTATTCAGTGATTCGGTCCATACTAGTCCAGACCCACCGGGAATTGCGGCGCGCCCCCCACATCGGTCCACCCAGGATAGGTCAGTGGATGGCGTAAACTGGGTCCTGCAGATATTTATGTTCATTGAGGCATCAGCGGGGAGTTGAACTTAATACAGGAAGTAATCGTAGAGACCAGCGTAGGAGAGTACCTTTTCAGGATAAGCCCTATTGCTGGTCCTTATTTACTCACGTTTCACAATTCACTTACCAATAATCAAACAGCGTGAGTGATGGTTAGTAATTACCTACCCTCAGTCTGTGGTCACTCCCTGGGCTACAACAGACTTGTTAGTGAGGGATTTATATGTTAAGAGAGTCCGATCCTGTCAGGAAGACGCTTCCGGCTATTTTTATAGCTATTGCGCACGTCTCTAGTGTACGTCGGCATACCACCGTGAGATAGACTACATGCAATTGGCATAATAGGCCCCAGCAACACGTCTTTTCACGGACGTGCCGGCTTGGTAAACCCACCGCACAGTTAACGCCGAGCCCGGGGAAAGGGGAGTTTTAATATTCTCGCTGATGGAGCATAGTTACCATGGTTAGCGGTTCGTATCAAGATACCTAATCAAGAGCTTAGAGTTGTACAGTCGCGTTCAACACAAGGACTAACCACCAAAGGTTTCGCAGCGAACCGTGCGTGGCCGTAGACGGCGAAACAGCCGGATTCAGGGCATGGTACAGAGTGCTGAAGGCTAAACCTGCTACGGAATCCAGATAGAATAGTCTCGCCGCAGACTCTAAGCTGACGATGAGAGGGCCCTCCTAGCTCTAGCCGGGGCGCGTAATAACTCACACCGAGTATAGGGGTCAAAACGGTCCGGCCACTAATATACGGTCCGATGGTTCCACTCTACCGTTATACGAGGTCCTGGGGCGATAGCAGAACTTGGATTTAACGTGATAGCGTACCGAGTTTCTGTAGACGGGTATGTTGCGCCTCGAATTAGGATTGTGAAACCAACGGTAGCGCCTAACATTACGAGCTCACATGCTTCGGATCGGGAGGCGGCTAATAAGTGGTGGATGGATTTCAAATATGCTAAGGAATTGCCTCTTCCCCTTCCTAGGGCGTCAGCGAATGTAGTACGGGGGCGGCGGATGATTCGAGTACTACTTTAAGCTGGATCCGCTCACGCGCGCGTAGCACTGTAATGAAAGGCATTAGATACGTCTAACTTCGACGCCCATATGTACTGTTTCAAGCTCATTTTATAGTGAAAGCATTGTATGACCAGTCGGGCCCCGGGCCCAGACAGGAAGCCCATGTAGGTCGAAGGGTACCGCACCAGTCTGTCTTGCCCATTTCGATTCCCGTTCAATCTGTCACTTTCTGTTAGTTCTGAGGAATACTGCGTAGTTTGTGCGGTCTCCTTCAACGGCATTCGTTGCTGCTCCAGTTATTGTCTTAAGCAACAAGCTGTGTTATTACATACCTTAGTACGTGACGCCGCCATTCCGTACGCAGAACCTCGCCATCATGTGTCGCTCGGTGGCACCCAAGTAGCAAAACAGATACACTAAACATTGTGGTAGTACGTTGGACGGTTTTCGAGTGCAGCGTTCTTCTATAGATACACCTTACAAGCTGACCTTTGGTGTCGTCAA'/>

    <sequence taxon='27' value='TTTAATGGAAGACCGTGGGTCATATGCTCAGCCAAATTCGCTAGTAGCTTGCGCGTAAGTACAGGCTCATAGAACTTAGGAACAGGACGCAATGGCGTAAGGTCTTTATCGTGGTGTGCAAGCGCCGAACGTGTTGGGCGGCCTTGTGCTTAGTAGACAGCTAGTGCATGCCACCAACCATGGTAAGGCGCCGGCTCGCGCCTACCAAAGGAGTGTATGCAGTGAGGATGAGACGCGGCGCAAGTTGTGAAGATCTCATCTATTCCAAACTCTTACCGTTTGAGACCGATTCCACCATTTGACTTCGACTTATGCGCTGGGTGACGTTTCCCAGTCGAATGGCACTTCTATTCAGTGATTCGGTCCATACTAGTCCAGACCCACCGGGAATTGCGGCGCGCCCCCCACATCGGTCCACCCAGGATAGGTCAGTGGATGGCGTAAACTGGGTCCTGCAGATATTTATGTTCATTGAGGCATCAGCGGGGAGTTGAACTTAATACAGGAAGTAATCGTAGAGACCAGCGTAGGAGAGTACCTTTTCAGGATAAGCCCTATTGCTGGTCCTTATTTACTCACGTTTCACAATTCACTTACCAATAATCAAACAGCGTGAGTGATGGTTAGTAATTACCTACCCTCAGTCTGTGGTCACTCCCTGGGCTACAACAGACTTGTTAGTGAGGGATTTATATGTTAAGAGAGTCCGATCCTGTCAGGAAGACGCTTCCGGCTATTTTTATAGCTATTGCGCACGTCTCTAGTGTACGTCGGCATACCACCGTGAGATAGACTACATGCAATTGGCATAATAGGCCCCAGCAACACGTCTTTTCACGGACGTGCCGGCTTGGTAAACCCACCGCACAGTTAACGCCGAGCCCGGGGAAAGGGGAGTTTTAATATTCTCGCTGATGGAGCATAGTTACCATGGTTAGCGGTTCGTATCAAGATACCTAATCAAGAGCTTAGAGTTGTACAGTCGCGTTCAACACAAGGACTAACCACCAAAGGTTTCGCAGCGAACCGTGCGTGGCCGTAGACGGCGAAACAGCCGGATTCAGGGCATGGTACAGAGTGCTGAAGGCTAAACCTGCTACGGAATCCAGATAGAATAGTCTCGCCGCAGACTCTAAGCTGACGATGAGAGGGCCCTCCTAGCTCTAGCCGGGGCGCGTAATAACTCACACCGAGTATAGGGGTCAAAACGGTCCGGCCACTAATATACGGTCCGATGGTTCCACTCTACCGTTATACGAGGTCCTGGGGCGATAGCAGAACTTGGATTTAACGTGATAGCGTACCGAGTTTCTGTAGACGGGTATGTTGCGCCTCGAATTAGGATTGTGAAACCAACGGTAGCGCCTAACATTACGAGCTCACATGCTTCGGATCGGGAGGCGGCTAATAAGTGGTGGATGGATTTCAAATATGCTAAGGAATTGCCTCTTCCCCTTCCTAGGGCGTCAGCGAATGTAGTACGGGGGCGGCGGATGATTCGAGTACTACTTTAAGCTGGATCCGCTCACGCGCGCGTAGCACTGTAATGAAAGGCATTAGATACGTCTAACTTCGACGCCCATATGTACTGTTTCAAGCTCATTTTATAGTGAAAGCATTGTATGACCAGTCGGGCCCCGGGCCCAGACAGGAAGCCCATGTAGGTCGAAGGGTACCGCACCAGTCTGTCTTGCCCATTTCGATTCCCGTTCAATCTGTCACTTTCTGTTAGTTCTGAGGAATACTGCGTAGTTTGTGCGGTCTCCTTCAACGGCATTCGTTGCTGCTCCAGTTATTGTCTTAAGCAACAAGCTGTGTTATTACATACCTTAGTACGTGACGCCGCCATTCCGTACGCAGAACCTCGCCATCATGTGTCGCTCGGTGGCACCCAAGTAGCAAAACAGATACACTAAACATTGTGGTAGTACGTTGGACGGTTTTCGAGTGCAGCGTTCTTCTATAGATACACCTTACAAGCTGACCTTTGGTGTCGTCAA'/>

    <sequence taxon='29' value='TTTAATGGACGACCGTGGGTCATATGCTCAGCCAAATTCGCTAGTAGCTTGCGCGTAAGTACAGGCTCATAGAACTTAGGAACAGGACGCAATGGCGTAAGGTCTTTATCGTGGTGTGCAAGCGCCGAACGTGTTGGGCGGCCTTGTGCTTAGTAGACAGCTAGTGCATGCCACCAACCATGGTAAGGCGCCGGCTCGCGCCTACCAAAGGAGTGTATGCAGTGAGGATGAGACGCGGCGCAAGTTGTGAAGATCTCATCTATTCCAAACTCTTACCGTTTGAGACCGATTCCACCATTTGACTTCGACTTATGCGCTGGGTGACGTTTCCCAGTCGAATGGCACTTCTATTCAGTGATTCGGTCCATACTAGTCCAGACCCACCGGGAATTGCGGCGCGCCCCCCACATCGGTCCACCCAGGATAGGTCAGTGGATGGCGTAAACTGGGTCCTGCAGATATTTATGTTCATTGAGGCATCAGCGGGGAGTTGAACTTAATACAGGAAGTAATCGTAGAGACCAGCGTAGGAGAGTACCTTTTCAGGATAAGCCCTATTGCTGGTCCTTATTTACTCACGTTTCACAATTCACTTACCAATAATCAAACAGCGTGAGTGATGGTTAGTAATTACCTACCCTCAGTCTGTGGTCACTCCCTGGGCTACAACAGACTTGTTAGTGAGGGATTTATATGTTAAGAGAGTCCGATCCTGTCAGGAAGACGCTTCCGGCTATTTTTATAGCTATTGCGCACGTCTCTAGTGTACGTCGGCATACCACCGTGAGATAGACTACATGCAATTGGCATAATAGGCCCCAGCAACACGTCTTTTCACGGACGTGCCGGCTTGGTAAACCCACCGCACAGTTAACGCCGAGCCCGGGGAAAGGGGAGTTTTAATATTCTCGCTGATGGAGCATAGTTACCATGGTTAGCGGTTCGTATCAAGATACCTAATCAAGAGCTTAGAGTTGTACAGTCGCGTTCAACACAAGGACTAACCACCAAAGGTTTCGCAGCGAACCGTGCGTGGCCGTAGACGGCGAAACAGCCGGATTCAGGGCATGGTACAGAGTGCTGAAGGCTAAACCTGCTACGGAATCCAGATAGAATAGTCTCGCCGCAGACTCTAAGCTGACGATGAGAGGGCCCTCCTAGCTCTAGCCGGGGCGCGTAATAACTCACACCGAGTATAGGGGTCAAAACGGTCCGGCCACTAATATACGGTCCGATGGTTCCACTCTACCGTTATACGAGGTCCTGGGGCGATAGCAGAACTTGGATTTAACGTGATAGCGTACCGAGTTTCTGTAGACGGGTATGTTGCGCCTCGAATTAGGATTGTGAAACCAACGGTAGCGCCTAACATTACGAGCTCACATGCTTCGGATCGGGAGGCGGCTAATAAGTGGTGGATGGATTTCAAATATGCTAAGGAATTGCCTCTTCCCCTTCCTAGGGCGTCAGCGAATGTAGTACGGGGGCGGCGGATGATTCGAGTACTACTTTAAGCTGGATCCGCTCACGCGCGCGTAGCACTGTAATGAAAGGCATTAGATACGTCTAACTTCGACGCCCATATGTACTGTTTCAAGCTCATTTTATAGTGAAAGCATTGTATGACCAGTCGGGCCCCGGGCCCAGACAGGAAGCCCATGTAGGTCGAAGGGTACCGCACCAGTCTGTCTTGCCCATTTCGATTCCCGTTCAATCTGTCACTTTCTGTTAGTTCTGAGGAATACTGCGTAGTTTGTGCGGTCTCCTTCAACGGCATTCGTTGCTGCTCCAGTTATTGTCTTAAGCAACAAGCTGTGTTATTACATACCTTAGTACGTGACGCCGCCATTCCGTACGCAGAACCTCGCCATCATGTGTCGCTCGGTGGCACCCAAGTAGCAAAACAGATACACTAAACATTGTGGTAGTACGTTGGACGGTTTTCGAGTGCAGCGTTCTTCTATAGATACACCTTACAAGCTGACCTTTGGTGTCGTCAA'/>

    <sequence taxon='36' value='TTTAATGGACGACCGTGGGTCATATGCTCAGCCAAATTCGCTAGTAGCTTGCGCGTAAGTACAGGCTCATAGAACTTAGGAACAGGACGCAATGGCGTAAGGTCTTTATCGTGGTGTGCAAGCGCCGAACGTGTTGGGCGGCCTTGTGCTTAGTAGACAGCTAGTGCATGCCACCAACCATGGTAAGGCGCCGGCTCGCGCCTACCAAAGGAGTGTATGCAGTGAGGATGAGACGCGGCGCAAGTTGTGAAGATCTCATCTATTCCAAACTCTTACCGTTTGAGACCGATTCCACCATTTGACTTCGACTTATGCGCTGGGTGACGTTTCCCAGTCGAATGGCACTTCTATTCAGTGATTCGGTCCATACTAGTCCAGACCCACCGGGAATTGCGGCGCGCCCCCCACATCGGTCCACCCAGGATAGGTCAGTGGATGGCGTAAACTGGGTCCTGCAGATATTTATGTTCATTGAGGCATCAGCGGGGAGTTGAACTTAATACAGGAAGTAATCGTAGAGACCAGCGTAGGAGAGTACCTTTTCAGGATAAGCCCTATTGCTGGTCCTTATTTACTCACGTTTCACAATTCACTTACCAATAATCAAACAGCGTGAGTGATGGTTAGTAATTACCTACCCTCAGTCTGTGGTCACTCCCTGGGCTACAACAGACTTGTTAGTGAGGGATTTATATGTTAAGAGAGTCCGATCCTGTCAGGAAGACGCTTCCGGCTATTTTTATAGCTATTGCGCACGTCTCTAGTGTACGTCGGCATACCACCGTGAGATAGACTACATGCAATTGGCATAATAGGCCCCAGCAACACGTCTTTTCACGGACGTGCCGGCTTGGTAAACCCACCGCACAGTTAACGCCGAGCCCGGGGAAAGGGGAGTTTTAATATTCTCGCTGATGGAGCATAGTTACCATGGTTAGCGGTTCGTATCAAGATACCTAATCAAGAGCTTAGAGTTGTACAGTCGCGTTCAACACAAGGACTAACCACCAAAGGTTTCGCAGCGAACCGTGCGTGGCCGTAGACGGCGAAACAGCCGGATTCAGGGCATGGTACAGAGTGCTGAAGGCTAAACCTGCTACGGAATCCAGATAGAATAGTCTCGCCGCAGACTCTAAGCTGACGATGAGAGGGCCCTCCTAGCTCTAGCCGGGGCGCGTAATAACTCACACCGAGTATAGGGGTCAAAACGGTCCGGCCACTAATATACGGTCCGATGGTTCCACTCTACCGTTATACGAGGTCCTGGGGCGATAGCAGAACTTGGATTTAACGTGATAGCGTACCGAGTTTCTGTAGACGGGTATGTTGCGCCTCGAATTAGGATTGTGAAACCAACGGTAGCGCCTAACATTACGAGCTCACATGCTTCGGATCGGGAGGCGGCTAATAAGTGGTGGATGGATTTCAAATATGCTAAGGAATTGCCTCTTCCCCTTCCTAGGGCGTCAGCGAATGTAGTACGGGGGCGGCGGATGATTCGAGTACTACTTTAAGCTGGATCCGCTCACGCGCGCGTAGCACTGTAATGAAAGGCATTAGATACGTCTAACTTCGACGCCCATATGTACTGTTTCAAGCTCATTTTATAGTGAAAGCATTGTATGACCAGTCGGGCCCCGGGCCCAGACAGGAAGCCCATGTAGGTCGAAGGGTACCGCACCAGTCTGTCTTGCCCATTTCGATTCCCGTTCAATCTGTCACTTTCTGTTAGTTCTGAGGAATACTGCGTAGTTTGTGCGGTCTCCTTCAACGGCATTCGTTGCTGCTCCAGTTATTGTCTTAAGCAACAAGCTGTGTTATTACATACCTTAGTACGTGACGCCGCCATTCCGTACGCAGAACCTCGCCATCATGTGTCGCTCGGTGGCACCCAAGTAGCAAAACAGATACACTAAACATTGTGGTAGTACGTTGGACGGTTTTCGAGTGCAGCGTTCTTCTATAGATACACCTTACAAGCTGACCTTTGGTGTCGTCAA'/>

    <sequence taxon='42' value='TTTAATGGACGACCGTGGGTCATATGCTCAGCCAAATTCGCTAGTAGCTTGCGCGTAAGTACAGGCTCATAGAACTTAGGAACAGGACGCAATGGCGTAAGGTCTTTATCGTGGTGTGCAAGCGCCGAACGTGTTGGGCGGCCTTGTGCTTAGTAGACAGCTAGTGCATGCCACCAACCATGGTAAGGCGCCGGCTCGCGCCTACCAAAGGAGTGTATGCAGTGAGGATGAGACGCGGCGCAAGTTGTGAAGATCTCATCTATTCCAAACTCTTACCGTTTGAGACCGATTCCACCATTTGACTTCGACTTATGCGCTGGGTGACGTTTCCCAGTCGAATGGCACTTCTATTCAGTGATTCGGTCCATACTAGTCCAGACCCACCGGGAATTGCGGCGCGCCCCCCACATCGGTCCACCCAGGATAGGTCAGTGGATGGCGTAAACTGGGTCCTGCAGATATTTATGTTCATTGAGGCATCAGCGGGGAGTTGAACTTAATACAGGAAGTAATCGTAGAGACCAGCGTAGGAGAGTACCTTTTCAGGATAAGCCCTATTGCTGGTCCTTATTTACTCACGTTTCACAATTCACTTACCAATAATCAAACAGCGTGAGTGATGGTTAGTAATTACCTACCCTCAGTCTGTGGTCACTCCCTGGGCTACAACAGACTTGTTAGTGAGGGATTTATATGTTAAGAGAGTCCGATCCTGTCAGGAAGACGCTTCCGGCTCTTTTTATAGCTATTGCGCACGTCTCTAGTGTACGTCGGCATAGCACCGTGAGATAGACTACATGCAATTGGCATAATAGGCCCCAGCAACACGTCTTTTCACGGACGTGCCGGCTTGGTAAACCCACCGCACAGTTAACGCCGAGCCCGGGGAAAGGGGAGTTTTAATATTCTCGCTGATGGAGCATAGTTACCATGGTTAGCGGTTCGTATCAAGATACCTAATCAAGAGCTTAGAGTTGTACAGTCGCGTTCAACACAAGGACTAACCACTAAAGGTTTCGCAGCGAACCGTGCGTGGCCGTAGACGGCGAAACAGCCGGATTCAGGGCATGGTACAGAGTGCTGAAGGCTAAACCTGCCACGGAATCCAGATAGAATAGTCTCGCCGCAGACTCTAAGCTGACGATGAGAGGGCCCTCCTAGCTCTAGCCGGGGCGCGTAATAACTCACACCGAGTATAGGGGTCAAAACGGTCCGGCCACTAATATACGGTCCGATGGTTCCACTCTACCGTTATACGAGGTCCTGGGGCGATAGCAGAACTTGGATTTAACGTGATAGCGTACCGAGTTTCTGTAGACGGGTATGTTGCGCCTCGAATTAGGATTGTGAAACCAACGGTAGCGCCTAACATTACGAGCTCACATGCTTCGGATCGGGAGGCGGCTAATAAGTGGTGGATGGATTTCAAATATGCTAAGGAATTGCCTCTTCCCCTTCCTAGGGCGTCAGCGAATGTAGTACGGGGGCGGCGGATGATTCGAGTACTACTTTAAGCTGGATCCGCTCACGCGCGCGTAGCACTGTAATGAAAGGCATTAGATACGTCTAACTTCGACGCCCATATGTACTGTTTCAAGCTCATTTTATAGTGAAAGCATTGTATGACCAGTCGGGCCCCGGGCCCAGACAGGAAGCCCATGTAGGTCGAAGGGTACCGCACCAGTCTGTCTTGCCCATTTCGATTCCCGTTCAATCTGTCACTTTCTGTTAGTTCTGAGGAATACTGCGTAGTTTGTGCGGTCTCCTTCAACGGCATTCGTTGCTGCTCCAGTTATTGTCTTAAGCAACAAGCTGTGTTATTACATACCTTAGTACGTGACGCCGCCATTCCGTACGCAGAACCTCGCCATCATGTGTCGCTCGGTGGCACCCAAGTAGCAAAACAGATACACTAAACATTGTGGTAGTACGTTGGACGGTTTTCGAGTGCAGCGTTCTTCTATAGATACACCTTACAAGCTGACCTTTGGTGTCGTCAA'/>

    <sequence taxon='60' value='TTTAATGGACGACCGTGGGTCATATGCTCAGCCAAATTCGCTAGTAGCTTGCGCGTAAGTACAGGCTCATAGAACTTAGGAACAGGACGCAATGGCGTAAGGTCTTTATCGTGGTGTGCAAGCGCCGAACGTGTTGGGCGGCCTTGTGCTTAGTAGACAGCTAGTGCATGCCACCAACCATGGTAAGGCGCCGGCTCGCGCCTACCAAAGGAGTGTATGCAGTGAGGATGAGACGCGGCGCAAGTTGTGAAGATCTCATCTATTCCAAACTCTTACCGTTTGAGACCGATTCCACCATTTGACTTCGACTTATGCGCTGGGTGACGTTTCCCAGTCGAATGGCACTTCTATTCAGTGATTCGGTCCATACTAGTCCAGACCCACCGGGAATTGCGGCGCGCCCCCCACATCGGTCCACCCAGGATAGGTCAGTGGATGGCGTAAAATGGGTCCTGCAGATATTTATGTTCATTGAGGCATCAGCGGGGAGTTGAACTTAATACAGGAAGTAATCGTAGAGACCAGCGTAGGAGAGTACCTTTTCAGGATAAGCCCTATCGCTGGTCCTTATTTACTCACGTTTCACAATTCACTTACCAATAATCAAACAGCGTGAGTGATGGTTAGTAATTACCTACCCTCAGTCTGTGGTCACTCCCTGGGCTACAACAGACTTGTTAGTGAGGGATTTATATGTTAAGAGAGTCCGATCCTGTCAGGAAGACGCTTCCGGCTCTTTTTATAGCTATTGCGCACGTCTCTAGTGTACGTCGGCATAGCACCGTGAGATAGACTACATGCAATTGGCATAATAGGCCCCAGCAACACGTCTTTTCACGGACGTGCCGGCTTGGTAAACCCACCGCACAGTTAACGCCGAGCCCGGGGAAAGGGGAGTTTTAATATTCTCGCTGATGGAGCATAGTTACCATGGTTAGCGGTTGGTATCAAGATACCTAATCAAGAGCTTAGAGTTGTACAGTCGCGTTCAACACAAGGACTAACCACTAAAGGTTTCGCAGCGAACCGTGCGTGGCCGTAGACGGCGAAACAGCCGGATTCAGGGCATGGTACAGAGTGCTGAAGGCTAAACCTGCCACGGAATCCAGATAGAATAGTCTCGCCGCAGACTCTAAGCTGACGATGAGAGGGCCCTCCTAGCTCTAGTCGGGGCGCGTAATAACTCACACCGAGTATAGGGGTCAAAACGGTCCGGCCACTAATATACGGTCCGATGGTTCCACTCTACCGTTATACGAGGTCCTGGGGCGATAGCAGAACTTGGATTTAACGTGATAGCGTACCGAGTTTCTGTAGACGGGTATGTTGCGCCTCGAATTAGGATTGTGAAACCAACGGTAGCGCCTAACATTACGAGCTCACATGCTTCGGATCGGGAGGCGGCTAATAAGTGGTGGATGGATTCCAAATATGCTAAGGAATTGCCTCTTCCCCTTCCTAGGGCGTCAGCGAATGTAGTACGGGGGCGGCGGATGATTCGAGTACTACTTTAAGCTGGATCCGCTCACGCGTGCGTAGCACTGTAATGAAAGGCATTAGATACGTCTAACTTCGACGCCCATATGTACTGTTTCAAGCTCATTTTATAGTGAAAGCATTGTATGACCAGTCGGGCCCCGGGCCCAGACAGGAAGCCCATGTAGGTCGAAGGGTACCGCACCAGTCTGTCTTGCCCATTTCGATTCCCGTTCAATCTGTCACTTTCTGTTAGTTCTGAGGAATACTGCGTAGTTTGTGCGGTCTCCTTCAACGGCATTCGTTGCTGCCCCAGTTATTGTCTTAAGCAACAAGCTGTGTTATTACATACCTTAGTACGTGACGCCGCCATTCCGTACGCAGAACCTCGCCATCATGTGTCGCTCGGTGGCACCCAAGTAGCAAAACAGATACACTAAACATTGTGGTAGTACGTTGGACGGTTTTCGAGTGCAGCGTTCTTCTATAGATACACCTTACAAGCTGACCTTTGGTGTCGTCAA'/>

    <sequence taxon='75' value='TTTAATGGACGACCGTGGGTCATATGCTCAGCCAAATTCGCTAGTAGCTTGCGCGTAAGTACAGGCTCATAGAACTTAGGAACAGGACGCAATGGCGTAAGGTCTTTATCGTGGTGTGCAAGCGCCGAACGTGTTGGGCGGCCTTGTGCTTAGTAGACAGCTAGTGCATGCCACCAACCATGGTAAGGCGCCGGCTCGCGCCTACCAAAGGAGTGTATGCAGTGAGGATGAGACGCGGCGCAAGTTGTGAAGATCTCATCTATTCCAAACTCTTACCGTTTGAGACCGATTCCACCATTTGACTTCGACTTATGCGCTGGGTGACGTTTCCCAGTCGAATGGCACTTCTATTCAGTGATTCGGTCCATACTAGTCCAGACCCACCGGGAATTGCGGCGCGCCCCCCACATCGGTCCACCCAGGATAGGTCAGTGGATGGCGTAAAATGGGTCCTGCAGATATTTATGTTCATTGAGGCATCAGCGGGGAGTTGAACTTAATACAGGAAGTAATCGTAGAGACCAGCGTAGGAGAGTACCTTTTCAGGATAAGCCCTATCGCTGGTCCTTATTTACTCACGTTTCACAATTCACTTACCAATAATCAAACAGCGTGAGTGATGGTTAGTAATTACCTACCCTCAGTCTGTGGTCACTCCCTGGGCTACAACAGACTTGTTAGTGAGGGATTTATATGTTAAGAGAGTCCGATCCTGTCAGGAAGACGCTTCCGGCTCTTTTTATAGCTATTGCGCACGTCTCTAGTGTACGTCGGCATAGCACCGTGAGATAGACTACATGCAATTGGCATAATAGGCCCCAGCAACACGTCTTTTCACGGACGTGCCGGCTTGGTAAACCCACCGCACAGTTAACGCCGAGCCCGGGGAAAGGGGAGTTTTAATATTCTCGCTGATGGAGCATAGTTACCATGGTTAGCGGTTGGTATCAAGATACCTAATCAAGAGCTTAGAGTTGTACAGTCGCGTTCAACACAAGGACTAACCACTAAAGGTTTCGCAGCGAACCGAGCGTGGCCGTAGACGGCGAAACAGCCGGATTCAGGGCATGGTACAGAGTGCTGAAGGCTAAACCTGCCACGGAATCCAGATAGAATAGTCTCGCCGCAGACTCTAAGCTGACGATGAGAGAGCCCTCCTAGCTCTAGTCGGGGCGCGTAATAACTCACACCGAGTATAGGGGTCAAAACGGTCCGGCCACTAATATACGGTCCGATGGTTCCACTCTACCGTTATACGAGGTCCAGGGGCGATAGCAGAACTTGGATTTAACGTGATAGCGTACCGAGTTTCTGTAGACGGGTATGTTGCGCCTCGAATTAGGATTGTGAAACCAACGGTAGCGCCTAACATTACGAGCTCACATGCTTCGGATCGGGAGGCGGCTAATAAGTGGTGGATGGATTCCAAATATGCTAAGGAATTGCCTCTTCCCCTTCCTAGGGCGTCAGCGAATGTAGTACGGGGGCGGCGGATGATTCGAGTACTACTTTAAGCTGGATCCGCTCACGCGTGCGTAGCACTGTAATGAAAGGCATTAGATACGTCTAACTTCGACGCCCATATGTACTGTTTCAAGCTCATTTTATAGTGAAAGCATTGTATGACCAGTCGGGCCCCGGGCCCAGACAGGAAGCCCATGTAGGTCGAAGGGTACCGCACCAGTCTGTCTTGCCCATTTCGATTCCCGTTCAATCTGTCACTTTCTGTTAGTTCTGAGGAATACTGCGTAGTTTGTGCGGTCTCCTTCAACGGCATTCGTTGCTGCCCCAGTTATTGTCTTAAGCAACAAGCTGTGTTATTACATACCTTAGTACGTGACGCCGCCATTCCGTACGCAGAACCTCGCCATCATGTGTCGCTCGGTGGCACCCAAGTAGCAAAACAGATACACTAAACATCGTGGTAGTACGTTGGACGGTTTTCGAGTGCAGCGTTCTTCTATAGATACACCTTACAAGCTGACCTTTGGTGTCGTCAA'/>

    <sequence taxon='82' value='TTTAATGGACGACCGTGGGTCATATGCTCAGCCAAATTCGCTAGTAGCTTGCGCGTAAGTACAGGCTCATAGAACTTAGGAACAGGACGCAATGGCGTAAGGTCTTTATCGTGGTGTGCAAGCGCCGAACGTGTTGGGCGGCCTTGTGCTTAGTAGACAGCTAGTGCATGCCACCAACCATGGTAAGGCGCCGGCTCGCGCCTACCAAAGGAGTGTATGCAGTGAGGATGAGACGCGGCGCAAGTTGTGAAGATCTCATCTATTCCAAACTCTTACCGTTTGAGACCGATTCCACCATTTGACTTCGACTTATGCGCTGGGTGACGTTTCCCAGTCGAATGGCACTTCTATTCAGTGATTCGGTCCATACTAGTCCAGACCCACCGGGAATTGCGGCGCGCCCCCCACATCGGTCCACCCAGGATAGGTCAGTGGATGGCGTAAAATGGGTCCTGCAGATATTTATGTTCATTGAGGCATCAGCGGGGAGTTGAACTTAATACAGGAAGTAATCGTAGAGACCAGCGTAGGAGAGTACCTTTTCAGGATAAGCCCTATCGCTGGTCCTTATTTACTCACGTTTCACAATTCACTTACCAATAATCAAACAGCGTGAGTGATGGTTAGTAATTACCTACCCTCAGTCTGTGGTCACTCCCTGGGCTACAACAGACTTGTTAGTGAGGGATTTATATGTTAAGAGAGTCCGATCCTGTCAGGAAGACGCTTCCGGCTCTTTTTATAGCTATTGCGCACGTCTCTAGTGTACGTCGGCATAGCACCGTGAGATAGACTACATGCAATTGGCATAATAGGCCCCAGCAACACGTCTTTTCACGGACGTGCCGGCTTGGTAAACCCACCGCACAGTTAACGCCGAGCCCGGGGAAAGGGGAGTTTTAATATTCTCGCTGATGGAGCATAGTTACCATGGTTAGCGGTTGGTATCAAGATACCTAATCAAGAGCTTAGAGTTGTACAGTCGCGTTCAACACAAGGACTAACCACTAAAGGTTTCGCAGCGAACCGAGCGTGGCCGTAGACGGCGAAACAGCCGGATTCAGGGCATGGTACAGAGTGCTGAAGGCTAAACCTGCCACGGAATCCAGATAGAATAGTCTCGCCGCAGACTCTAAGCTGACGATGAGAGAGCCCTCCTAGCTCTAGTCGGGGCGCGTAATAACTCACACCGAGTATAGGGGTCAAAACGGTCCGGCCACTAATATACGGTCCGATGGTTCCACTCTACCGTTATACGAGGTCCAGGGGCGATAGCAGAACTTGGATTTAACGTGATAGCGTACCGAGTTTCTGTAGACGGGTATATTGCGCCTCGAATTAGGATTGTGAAACCAACGGTAGCGCCTAACATTACGAGCTCACATGCTTCGGATCGGGAGGCGGCTAATAAGTGGTGGATGGATTCCAAATATGCTAAGGAATTGCCTCTTCCCCTTCCTAGGGCGTCAGCGAATGTAGTACGGGGGCGGCGGATGATTCGAGTACTACTTTAAGCTGGATCCGCTCACGCGTGCGTAGCACTGTAATGAAAGGCATTAGATACGTCTAACTTCGACGCCCATATGTACTGTTTCAAGCTCATTTTATAGTGAAAGCATTGTATGACCAGTCGGGCCCCGGGCCCAGACAGGAAGCCCATGTAGGTCGAAGGGTACCGCACCAGTCTGTCTTGCCCATTTCGATTCCCGTTCAATCTGTCACTTTCTGTTAGTTCTGAGGAATACTGCGTAGTTTGTGCGGTCTCCTTCAACGGCATTCGTTGCTGCCCCAGTTATTGTCTTAAGCAACAAGCTGTGTTATTACATACCTTAGTACGTGACGCCGCCATTCCGTACGCAGAACCTCGCCATCATGTGTCGCTCGGTGGCACCCAAGTAGCAAAACAGATACACTAAACATCGTGGTAGTACGTTGGACGGTTTTCGAGTGCAGCGTTCTTCTATAGATACACCCTACAAGCTGACCTTTGGTGTCGTCAA'/>

    <sequence taxon='84' value='TTTAATGGACGACCGTGGGTCATATGCTCAGCCAAATTCGCTAGTAGCTTGCGCGTAAGTACAGGCTCATAGAACTTAGGAACAGGACGCAATGGCGTAAGGTCTTTATCGTGGTGTGCAAGCGCCGAACGTGTTGGGCGGCCTTGTGCTTAGTAGACAGCTAGTGCATGCCACCAACCATGGTAAGGCGCCGGCTCGCGCCTACCAAAGGAGTGTATGCAGTGAGGATGAGACGCGGCGCAAGTTGTGAAGATCTCATCTATTCCAAACTCTTACCGTTTGAGACCGATTCCACCATTTGACTTCGACTTATGCGCTGGGTGACGTTTCCCAGTCGAATGGCACTTCTATTCAGTGATTCGGTCCATACTAGTCCAGACCCACCGGGAATTGCGGCGCGCCCCCCACATCGGTCCACCCAGGATAGGTCAGTGGATGGCGTAAAATGGGTCCTGCAGATATTTATGTTCATTGAGGCATCAGCGGGGAGTTGAACTTAATACAGGAAGTAATCGTAGAGACCAGCGTAGGAGAGTACCTTTTCAGGATAAGCCCTATCGCTGGTCCTTATTTACTCACGTTTCACAATTCACTTACCAATAATCAAACAGCGTGAGTGATGGTTAGTAATTACCTACCCTCAGTCTGTGGTCACTCCCTGGGCTACAACAGACTTGTTAGTGAGGGATTTATATGTTAAGAGAGTCCGATCCTGTCAGGAAGACGCTTCCGGCTCTTTTTATAGCTATTGCGCACGTCTCTAGTGTACGTCGGCATAGCACCGTGAGATAGACTACATGCAATTGGCATAATAGGCCCCAGCAACACGTCTTTTCACGGACGTGCCGGCTTGGTAAACCCACCGCACAGTTAACGCCGAGCCCGGGGAAAGGGGAGTTTTAATATTCTCGCTGATGGAGCATAGTTACCATGGTTAGCGGTTGGTATCAAGATACCTAATCAAGAGCTTAGAGTTGTACAGTCGCGTTCAACACAAGGACTAACCACTAAAGGTTTCGCAGCGAACCGAGCGTGGCCGTAGACGGCGAAACAGCCGGATTCAGGGCATGGTACAGAGTGCTGAAGGCTAAACCTGCCACGGAATCCAGATAGAATAGTCTCGCCGCAGACTCTAAGCTGATGATGAGAGAGCCCTCCTAGCTCTAGTCGGGGCGCGTAATAACTCACACCGAGTATAGGGGTCAAAACGGTCCGGCCACTAATATACGGTCCGATGGTTCCACTCTACCGTTATACGAGGTCCAGGGGCGATAGCAGAACTTGGATTTAACGTGATAGCGTACCGAGTTTCTGTAGACGGGTATATTGCGCCTCGAATTAGGATTGTGAAACCAACGGTAGCGCCTAACATTACGAGCTCACATGCTTCGGATCGGGAGGCGGCTAATAAGTGGTGGATGGATTCCAAATATGCTAAGGAATTGCCTCTTCCCCTTCCTAGGGCGTCAGCGAATGTAGTACGGGGGCGGCGGATGATTCGAGTACTACTTTAAGCTGGATCCGCTCACGCGTGCGTAGCACTGTAATGAAAGGCATTAGATACGTCTAACTTCGACGCCCATATGTACTGTTTCAAGCTCATTTTATAGTGAAAGCATTGTATGACCAGTCGGGCCCCGGGCCCAGACAGGAAGCCCATGTAGGTCGAAGGGTACCGCACCAGTCTGTCTTGCCCATTTCGATTCCCGTTCAATCTGTCACTTTCTGTTAGTTCTGAGGAATACTGCGTAGTTTGTGCGGTCTCCTTCAACGGCATTCGTTGCTGCCCCAGTTATTGTCTTAAGCAACAAGCTGTGTTATTACATACCTTAGTACGTGACGCCGCCATTCCGTACGCAGAACCTCGCCATCATGTGTCGCTCGGTGGCACCCAAGTAGCAAAACAGATACACTAAACATCGTGGTAGTACGTTGGACGGTTTTCGAGTGCAGCGTTCTTCTATAGATACACCCTACAAGCTGACCTTTGGTGTCGTCAA'/>

    <sequence taxon='89' value='TTTAATGGACGACCGTGGGTCATATGCTCAGCCAAATTCGCTAGTAGCTTGCGCGTAAGTACAGGCTCATAGAACTTAGGAACAGGACGCAATGGCGTAAGGTCTTTATCGTGGTGTGCAAGCGCCGAACGTGTTGGGCGGCCTTGTGCTTAGTAGACAGCTAGTGCATGCCACCAACCATGGTAAGGCGCCGGCTCGCGCCTACCAAAGGAGTGTATGCAGTGAGGATGAGACGCGGCGCAAGTTGTGAAGATCTCATCTATTCCAAACTCTTACCGTTTGAGACCGATTCCACCATTTGACTTCGACTTATGCGCTGGGTGACGTTTCCCAGTCGAATGGCACTTCTATTCAGTGATTCGGTCCATACTAGTCCAGACCCACCGGGAATTGCGGCGCGCCCCCCACATCGGTCCACCCAGGATAGGTCAGTGGATGGCGTAAAATGGGTCCTGCAGATATTTATGTTCATTGAGGCATCAGCGGGGAGTTGAACTTAATACAGGAAGTAATCGTAGAGACCAGCGTAGGAGAGTACCTTTTCAGGATAAGCCCTATCGCTGGTCCTTATTTACTCACGTTTCACAATTCACTTACCAATAATCAAACAGCGTGAGTGATGGTTAGTAATTACCTACCCTCAGTCTGTGGTCACTCCCTGGGCTACAACAGACTTGTTAGTGAGGGATTTATATGTTAAGAGAGTCCGATCCTGTCAGGAAGACGCTTCCGGCTCTTTTTATAGCTATTGCGCACGTCTATAGTGTACGTCGGCATAGCACCGTGAGATAGACTACATGCAATTGGCATAATAGGCCCCAGCAACACGTCTTTTCACGGACGTGCCGGCTTGGTAAACCCACCGCACAGTTAACGCCGAGCCCGGGGAAAGGGGAGTTTTAATATTCTCGCTGATGGAGCATAGTTACCATGGTTAGCGGTTGGTATCAAGATACCTAATCAAGAGCTTAGAGTTGTACAGTCGCGTTCAACACAAGGACTAACCACTAAAGGTTTCGCAGCGAACCGAGCGTGGCCGTAGACGGCGAAACAGCCGGATTCAGGGCATGGTACAGAGTGCTGAAGGCTAAACCTGCCACGGAATCCAGATAGAATAGTCTCGCCGCAGACTCTAAGCTGATGATGAGAGAGCCCTCCTAGCTCTAGTCGGGGCGCGTAATAACTCACACCGAGTATAGGGGTCAAAACGGTCCGGCCACTAATATACGGTCCGATGGTTCCACTCTACCGTTATACGAGGTCCAGGGGCGATAGCAGAACTTGGATTTAACGTGATAGCGTACCGAGTTTCTGTAGACGGGTATATTGCGCCTCGAATTAGGATTCTGAAACCAACGGTAGCGCCTAACATTACGAGCTCACATGCTTCGGATCGGGAGGCGGCTAATAAGTGGTGGATGGATTCCAAATATGCTAAGGAATTGCCTCTTCCCCTTCCTAGGGCGTCAGCGAATGTAGTACGGGGGCGGCGGATGATTCGAGTACTACTTTAAGCTGGATCCGCTCACGCGTGCGTAGCACTGTAATGAAAGGCATTAGATACGTCTAACTTCGACGCCCATATGTACTGTTTCAAGCTCATTTTATAGTGAAAGCATTGTATGACCAGTCGGGCCCCGGGCCCAGACAGGAAGCCCATGTAGGTCGAAGGGTACCGCACCAGTCTGTCTTGCCCATTTCGATTCCCGTTCAATCTGTCACTTTCTGTTAGTTCTGAGGAATACTGCGTAGTTTGTGCGGTCTCCTTCAACGGCATTCGTTGCTGCCCCAGTTATTGTCTTAAGCAACAAGCTGTGTTATTACATACCTTAGTACGTGACGCCGCCATTCCGTACGCAGAACCTCGCCATCATGTGTCGCTCGGTGGCACCCAAGTAGCAAAACAGATACACTAAACATCGTGGTAGTACGTTGGACGGTTTTCGAGTGCAGCGTTCTTCTATAGATACACCCTACAAGCTGACCTTTGGTGTCGTCAA'/>

    <sequence taxon='93' value='TTTAATGGACGACCGTGGGTCATATGCTCAGCCAAATTCGCTAGTAGCTTGCGCGTAAGTACAGGCTCATAGAACTTAGGAACAGGACGCAATGGCGTAAGGTCTTTATCGTGGTGTGCAAGCGCCGAACGTGTTGGGCGGCCTTGTGTTTAGTAGACAGCTAGTGCATGCCACCAACCATGGTAAGGCGCCGGCTCGCGCCTACCAAAGGAGTGTATGCAGTGAGGATGAGACGCGGCGCAAGTTGTGAAGATCTCATCTATTCCAAACTCTTACCGTTTGAGACCGATTCCACCATTTGACTTCGACTTATGCGCTGGGTGACGTTTCCCAGTCGAATGGCACTTCTATTCAGTGATTCGGTCCATACTAGTCCAGACCCACCGGGAATTGCGGCGCGCCCCCCACATCGGTCCACCCAGGATAGGTCAGTGGATGGCGTAAAATGGGTCCTGCAGATATTTATGTTCATTGAGGCATCAGCGGGGAGTTGAACTTAATACAGGAAGTAATCGTAGAGACCAGCGTAGGAGAGTACCTTTTCAGGATAAGCCCTATCGCTGGTCCTTATTTACTCACGTTTCACAATTCACTTACCAATAATCAAACAGCGTGAGTGATGGTTAGTAATTACCTACCCTCAGTCTGTGGTCACTCCCTGGGCTACAACAGACTTGTTAGTGAGGGATTTATATGTTAAGAGAGTCCGATCCTGTCAGGAAGACGCTTCCGGCTCTTTTTATAGCTATTGCGCACGTCTATAGTGTACGTCGGCATAGCACCGTGAGATAGACTACATGCAATTGGCATAATAGGCCCCAGCAACACGTCTTTTCACGGACGTGCCGGCTTGGTAAACCCACCGCACAGTTAACGCCGAGCCCGGGGAAAGGGGAGTTTTAATATTCTCGCTGATGGAGCATAGTTACCATGGTTAGCGGTTGGTATCAAGATACCTAATCAAGAGCTTAGAGTTGTACAGTCGCGTTCAACACAAGGACTAACCACTAAAGGTTTCGCAGCGAACCGAGCGTGGCCGTAGACGGCGAAACAGCCGGATTCAGGGCATGGTACAGAGTGCTGAAGGCTAAACCTGCCACGGAATCCAGATAGAATAGTCTCGCCGCAGACTCTAAGCTGATGATGAGAGAGCCCTCCTAGCTCTAGTCGGGGCGCGTAATAACTCACACCGAGTATAGGGGTCAAAACGGTCCGGCCACTAATATACGGTCCGATGGTTCCACTCTACCGTTATACGAGGTCCAGGGGCGATAGCAGAACTTGGATTTAACGTGATAGCGTACCGAGTTTCTGTAGACGGGTATATTGCGCCTCGAATTAGGATTCTGAAACCAACGGTAGCGCCTAACATTACGAGCTCACATGCTTCGGATCGGGAGGCGGCTAATAAGTGGTGGATGGATTCCAAATATGCTAAGGAATTGCCTCTTCCCCTTCCTAGGGCGTCAGCGAATGTAGTACGGGGGCGGCGGATGATTCGAGTACTACTTTAAGCTGGATCCGCTCACGCGTGCATAGCACTGTAATGAAAGGCATTAGATACGTCTAACTTCGACGCCCATATGTACTGTTTCAAGCTCATTTTATAGTGAAAGCATTGTATGACCAGTCGGGCCCCGGGCCCAGACAGGAAGCCCATGTAGGTCGAAGGGTACCGCACCAGTCTGTCTTGCCCATTTCGATTCCCGTTCAATCTGTTACTTTCTGTTAGTTCTGAGGAATACTGCGTAGTTTGTGCGGTCTCCTTCAACGGCATTCGTTGCTGCCCCAGTTATTGTCTTAAGCAACAAGCTGTGTTATTACATACCTTAGTACGTGACGCCGCCATTCCGTACGCAGAACCTCGCCATCATGTGTCGCTCGGTGGCACCCAAGTAGCAAAACAGATACACTAAACATCGTGGTAGTACGTTGGACGGTTTTCGAGTGCAGCGTTCTTCTATAGATACACCCTACAAGCTGACCTTTGGTGTCGTCAA'/>

    <sequence taxon='96' value='TTTAATGGACGACCGTGGGTCATATGCTCAGCCAAATTCGCTAGTAGCTTGCGCGTAAGTACAGGCTCATAGAACTTAGGAACAGGACGCAATGGCGTAAGGTCTTTATCGTGGTGTGCAAGCGCCGAACGTGTTGGGCGGCCTTGTGTTTAGTAGACAGCTAGTGCATGCCACCAACCATGGTAAGGCGCCGGCTCGCGCCTACCAAAGGAGTGTATGCAGTGAGGATGAGACGCGGCGCAAGTTGTGAAGATCTCATCTATTCCAAACTCTTACCGTTTGAGACCGATTCCACCATTTGACTTCGACTTGTGCGCTGGGTGACGTTTCCCAGTCGAATGGCACTTCTATTCAGTGATTCGGTCCATACTAGTCCAGACCCACCGGGAATTGCGGCGCGCCCCCCACATCGGTCCACCCAGGATAGGTCAGTGGATGGCGTAAAATGGGTCCTGCAGATATTTATGTTCATTGAGGCATCAGCGGGGAGTTGAACTTAATACAGGAAGTAATCGTAGAGACCAGCGTAGGAGAGTACCTTTTCAGGATAAGCCCTATCGCTGGTCCTTACTTACTCACGTTTCACAATTCACTTACCAATAATCAAACAGCGTGAGTGATGGTTAGTAATTACCTACCCTCAGTCTGTGGTCACTCCCTGGGCTACAACAGACTTGTTAGTGAGGGATTTATATGTTAAGAGAGTCCGATCCTGTCAGGAAGAAGCTTCCGGCTCTTTTTATAGCTATTGCGCACGTCTATAGTGTACGTCGGCATAGCACCGTGAGATAGACTACATGCAATTGGCATAATAGGCCCCAGCAACACGTCTTTTCACGGACGTGCCGGCTTGGTAAACCCACCGCACAGTTAACGCCGAGCCCGGGGAAAGGGGAGTTTTAATATTCTCGCTGATGGAGCATAGTTACCATGGTTAGCGGTTGGTATCAAGATACCTAATCAAGAGCTTAGAGTTGTACAGTCGCGTTCAACACAAGGACTAACCACTAAAGGTTTCGCAGCGAACCGAGCGTGGCCGTAGACGGCGAAACAGCCGGATTCAGGGCATGGTACAGAGTGCTGAAGGCTAAACCTGCCACGGAATCCAGATAGAATAGTCTCGCCGCAGACTCTAAGCTGATGATGAGAGAGCCCTCCTAGCTCTAGTCGGGGCGCGTAATAACTCACACCGAGTATAGGGGTCAAAACGGTCCGGCCACTAATATACGGTCCGATGGTTCCACTCTACCGTTATACGAGGTCCAGGGGCGATAGCAGAACTTGGATTTAACGTGATAGCGTACCGAGTTTCTGTAGACGGGTATATTGCGCCTCGAATTAGGATTCTGAAACCAACGGTAGCGCCTAACATTACGAGCTCACATGCTTCGGATCGGGAGGCGGCTAATAAGTGGTGGATGGATTCCAAATATGCTAAGGAATTGCCTCTTCCCCTTCCTAGGGCGTCAGCGAATGTAGTACGGGGGCGGCGGATGATTCGAGTACTACTTTAAGCTGGATCCGCTCACGCGTGCATAGCACTGTAATGAAAGGCATTAGATACGTCTAACTTCGACGCCCATATGTACTGTTTCAAGCTCATTTTATAGTGAAAGCATTGTATGACCAGTCGGGCCCCGGGCCCAGACAGGAAGCCCATGTAGGTCGAAGGGTACCGCACCAGTCTGTCTTGCCCATTTCGATTCCCGTTCAATCTGTTACTTTCTGTTAGTTCTGAGGAATACTGCGTAGTTTGTGCGGTCTCCTTCAACGGCATTCGTTGCTGCCCCAGTTATTGTCTTAAGCAACAAGCTGTGTTATTACATACCTTAGTACGTGACGCCGCCATTCCGTACGCAGAACCTCGCCATCATGTGTCGCTCGGTGGCACCCAAGTAGCAAAACAGATACACTAAACATCGTGGTAGTACGTTGGACGGTTTTTGAGTGCAGCGTTCTTCTATAGATACACCCTACAAGCTGACCTTTGGTGTCGTCAA'/>

    <sequence taxon='107' value='TTTAATGGACGACCGTGGGTCATATGCTCAGCCAAATTCGCTAGTAGCTTGCGCGTAAGTACAGGCTCATAGAACTTAGGAACAGGACGCAATGGCGTAAGGTCTTTATCGTGGTGTGCAAGCGCCGAACGTGTTGGGCGGCCTTGTGTTTAGTAGACAGCTAGTGCATGCCACCAACCATGGTAAGGCGCCGGCTCGCGCCTACCAAAGGAGTGTATGCAGTGAGGATGAGACGCGGCGCAAGTTGTGAAGATCTCATCTATTCCAAACTCTTACCGTTTGAGACCGATTCCACCATTTGACTTCGACTTGTGCGCTGGGTGACGTTTCCCAGTCGAATGGCACTTCTATTCAGTGATTCGGTCCATACTAGTCCAGACCCACCGGGAATTGCGGCGCGCCCCCCACATCGGTCCACCCAGGATAGGTCAGTGGATGGCGTAAAATGGGTCCTGCAGATATTTATGTTCATTGAGGCATCAGCGGGGAGTTGAACTTAATACAGGAAGTAATCGTAGAGACCAGCGTAGGAGAGTACCTTTTCAGGATAAGCCCTATCGCTGGTCCTTACTTACTCACGTTTCACAATTCACTTACCAATAATCAAACAGCGTGAGTGATGGTTAGTAATTACCTACCCTCAGTCTGTGGTCACTCCCTGGGCTACAACAGACTTGTTAGTGAGGGATTTATATGTTAAGAGAGTCCGATCCTGTCAGGAAGAAGCTTCCGGCTCTTTTTATAGCTATTGCGCACGTCTATAGTGTACGTCGGCATAGCACCGTGAGATAGACTACATGCAATTGGCATAATAGGCCCCAGCAACACGTCTTTTCACGGACGTGCCGGCTTGGTAAACCCACCGCACAGTTAACGCCGAGCCCGGGGAAAGGGGAGTTTTAATATTCTCGCTGATGGAGCATAGTTACCATGGTTAGCGGTTGGTATCAAGATACCTAATCAAGAGCTTAGAGTTGTACAGTCGCGTTCAACACAAGGACTAACCACTAAAGGTTTCGCAGCGAACCGAGCGTGGCCGTAGACGGCGAAACAGCCGGATTCAGGGCATGGTACAGAGTGCTGAAGGCTAAACCTGCCACGGAATCCAGATAGAATAGTCTCGCCGCAGACTCTAAGCTGATGATGAGAGAGCCCTCCTAGCTCTAGTCGGGGCGCGTAATAACTCACACCGAGTATAGGGGTCAAAACGGTCCGGCCACTAATATACGGTCCGATGGTTCCACTCTACCGTTATACGAGGTCCAGGGGCGATAGCAGAACTTGGATTTAACGTGATAGCGTACCGAGTTTCTGTAGACGGGTATATTGCGCCTCGAATTAGGATTCTGAAACCAACGGTAGCGCCTAACATTACGAGCTCACATGCTTCGGATCGGGAGGCGGCTAATAAGTGGTGGATGGATTCCAAATATGCTAAGGAATTGCCTCTTCCCCTTCCTAGGGCGTCAGCGAATGTAGTACGGGGGCGGCGGATGATTCGAGTACTACTTTAAGCTGGATCCGCTCACGCGTGCATAGCACTGTAATGAAAGGCATTAGATACGTCTAACTTCGACGCCCATATGTACTGTTTCAAGCTCATTTTATAGTGAAAGCATTGTATAACCAGTCGGGCCCCGGGCCCAGACAGGAAGCCCATGTAGGTCGAAGGGTACCGCACCAGTCTGTCTTGCCCATTTCGATTCCCGTTCAATCTGTTACTTTCTGTTAGTTCTGAGGAATACTGCGTAGTTTGTGCGGTCTCCTTCAACGGCATTCGTTGCTGCCCCAGTTATTGTCTTAAGCAACAAGCTGTGTTATTACATACCTTAGTACGTGACGCCGCCATTCCGTACGCAGAACCTCGCCATCATGTGTCGCTCGGTGGCACCCAAGTAGCAAAACAGATACACTAAACATCGTGGTAGTACGTTGGACGGTTTTTGAGTGCAGCGTTCTTCTATAGATACACCCTACAAGCTGACCTTTGGTGTCGTCAA'/>

    <sequence taxon='108' value='TTTAATGGACGACCGTGGGTCATATGCTCAGCCAAATTCGCTAGTAGCTTGCGCGTAAGTACAGGCTCATAGAACTTAGGAACAGGACGCAATGGCGTAAGGTCTTTATCGTGGTGTGCAAGCGCCGAACGTGTTGGGCGGCCTTGTGTTTAGTAGACAGCTAGTGCATGCCACCAACCATGGTAAGGCGCCGGCTCGCGCCTACCAAAGGAGTGTATGCAGTGAGGATGAGACGCGGCGCAAGTTGTGAAGATCTCATCTATTCCAAACTCTTACCGTTTGAGACCGATTCCACCATTTGACTTCGACTTGTGCGCTGGGTGACGTTTCCCAGTCGAATGGCACTTCTATTCAGTGATTCGGTCCATACTAGTCCAGACCCACCGGGAATTGCGGCGCGCCCCCCACATCGGTCCACCCAGGATAGGTCAGTGGATGGCGTAAAATGGGTCCTGCAGATATTTATGTTCATTGAGGCATCAGCGGGGAGTTGAACTTAATACAGGAAGTAATCGTAGAGACCAGCGTAGGAGAGTACCTTTTCAGGATAAGCCCTATCGCTGGTCCTTACTTACTCACGTTTCACAATTCACTTACCAATAATCAAACAGCGTGAGTGATGGTTAGTAATTACCTACCCTCAGTCTGTGGTCACTCCCTGGGCTACAACAGACTTGTTGGTGAGGGATTTATATGTTAAGAGAGTCCGATCCTGTCAGGAAGAAGCTTCCGGCTCTTTTTATAGCTATTGCGCACGTCTATAGTGTACGTCGGCATAGCACCGTGAGATAGACTACATGCAATTGGCATAATAGGCCCCAGCAACACGTCTTTTCACGGACGTGCCGGCTTGGTAAACCCACCGCACAGTTAACGCCGAGCCCGGGGAAAGGGGAGTTTTAATGTTCTCGCTGATGGAGCATAGTTACCATGGTTAGCGGTTGGTATCAAGATACCTAATCAAGAGCTTAGAGTTGTACAGTCGCGTTCAACACAAGGACTAACCACTAAAGGTTTCGCAGCGAACCGAGCGTGGCCGTAGACGGCGAAACAGCCGGATTCAGGGCATGGTACAGAGTGCTGAAGGCTAAACCTGCCACGGAATCCAGATAGAATAGTCTCGCCGCAGACTCTAAGCTGATGATGAGAGAGCCCTCCTAGCTCTAGTCGGGGCGCGTAATAACTCACACCGAGTATAGGGGTCAAAACGGTCCGGCCACTAATATACGGTCCGATGGTTCCACTCTACCGTTATACGAGGTCCAGGGGCGATAGCAGAACTTGGATTTAACGTGATAGCGTACCGAGTTTCTGTAGACGGGTATATTGCGCCTCGAATTAGGATTCTGAAACCAACGGTAGCGCCTAACATTACGAGCTCACTTGCTTCGGATCGGGAGGCGGCTAATAAGTGGTGGATGGATTCCAAATATGCTAAGGAATTGCCTCTTCCCCTTCTTAGGGCGTCAGCGAATGTAGTACGGGGGCGGCGGATGATTCGAGTACTACTTTAAGCTGGATCCGCTCACGCGTGCATAGCACTGTAATGAAAGGCATTAGATACGTCTAACTTCGACGCCCATATGTACTGTTTCAAGCTCATTTTATAGTGAAAGCATTGTATGACCAGTCGGGCCCCGGGCCCAGACAGGAAGCCCATGTAGGTCGAAGGGTACCGCACCAGTCTGTCTTGCCCATTTCGATTCCCGTTCAATCTGTTACTTTCTGTTAGTTCTGAGGAATACTGCGTAGTTTGTGCGGTCTCCTTCAACGGCATTCGTTGCTGCCCCAGTTATTGTCTTAAGCAACAAGCTGTGTTATTACATACCTTAGTACGTGACGCCGCCATTCCGTACGCAGAACCTCGCCATCATGTGTCGCTCGGTGGCACCCAAGTAGCAAAACAGATACACTAAACATCGTGGTAGTACGTTGGACGGTTTTTGAGTGCAGCGTTCTTCTATAGATACACCCTACAAGCTGACCTTTGGTGTCGTCAA'/>

    <sequence taxon='83' value='TTTAATGGACGACCGTGGGTCATATGCTCAGCCAAATTCGCTAGTAGCTTGCGCGTAAGTACAGGCTCATAGAACTTAGGAACAGGACGCAATGGCGTAAGGTCTTTATCGTGGTGTGCAAGCGCCGAACGTGTTGGGCGGCCTTGTGCTTAGTAGACAGCTAGTGCATGCCACCAACCATGGTAAGGCGCCGGCTCGCGCCTACCAAAGGAGTGTATGCAGTGAGGATGAGACGCGGCGCAAGTTGTGAAGATCTCATCTATTCCAAACTCTTACCGTTTGAGACCGATTCCACCATTTGACTTCGACTTATGCGCTGGGTGACGTTTCCCAGTCGAATGGCACTTCTATTCAGTGATTCGGTCCATACTAGTCCAGACCCACCGGGAATTGCGGCGCGCCCCCCACATCGGTCCACCCAGGATAGGTCAGTGGATGGCGTAAAATGGGTCCTGCAGATATTTATGTTCATTGAGGCATCAGCGGGGAGTTGAACTTAATACAGGAAGTAATCGTAGAGACCAGCGTAGGAGAGTACCTTTTCAGGATAAGCCCTATCGCTGGTCCTTATTTACTCACGTTTCACAATTCACTTACCAATAATCAAACAGCGTGAGTGATGGTTAGTAATTACCTACCCTCAGTCTGTGGTCACTCCCTGGGCTACAACAGACTTGTTAGTGAGGGATTTATATGTTAAGAGAGTCCGATCCTGTCAGGAAGACGCTTCCGGCTCTTTTTATAGCTATTGCGCACGTCTCTAGTGTACGTCGGCATAGCACCGTGAGATAGACTACATGCAATTGGCATAATAGGCCCCAGCAACACGTCTTTTCACGGACGTGCCGGCTTGGTAAACCCACCGCACAGTTAACGCCGAGCCCGGGGAAAGGGGAGTTTTAATATTCTCGCTGATGGAGCATAGTTACCATGGTTAGCGGTTGGTATCAAGATACCTAATCAAGAGCTTAGAGTTGTACAGTCGCGTTCAACACAAGGACTAACCACTAAAGGTTTCGCAGCGAACCGAGCGTGGCCGTAGACGGCGAAACAGCCGGATTCAGGGCATGGTACAGAGTGCTGAAGGCTAAACCTGCCACGGAATCCAGATAGAATAGTCTCGCCGCAGACTCTAAGCTGACGATGAGAGAGCCCTCCTAGCTCTAGTCGGGGCGCGTAATAACTCACACCGAGTATAGGGGTCAAAACGGTCCGGCCACTAATATACGGTCCGATGGTTCCACTCTACCGTTATACGAGGTCCAGGGGCGATAGCAGAACTTGGATTTAACGTGATAGCGTACCGAGTTTCTGTAGACGGGTATATTGCGCCTCGAATTAGGATTGTGAAACCAACGGTAGCGCCTAACATTACGAGCTCACATGCTTCGGATCGGGAGGCGGCTAATAAGTGGTGGATGGATTCCAAATATGCTAAGGAATTGCCTCTTCCCCTTCCTAGGGCGTCAGCGAATGTAGTACGGGGGCGGCGGATGATTCGAGTACTACTTTAAGCTGGATCCGCTCACGCGTGCGTAGCACTGTAATGAAAGGCATTAGATACGTCTAACTTCGACGCCCATATGTACTGTTTCAAGCTCATTTTATAGTGAAAGCATTGTATGACCAGTCGGGCCCCGGGCCCAGACAGGAAGCCCATGTAGGTCGAAGGGTACCGCACCAGTCTGTCTTGCCCATTTCGATTCCCGTTCAATCTGTCACTTTCTGTTAGTTCTGAGGAATACTGCGTAGTTTGTGCGGTCTCCTTCAACGGCATTCGTTGCTGCCCCAGTTATTGTCTTAAGCAACAAGCTGTGTTATTACATACCTTAGTACGTGACGCCGCCATTCCGTACGCAGAACCTCGCCATCATGTGTCGCTCGGTGGCACCCAAGTAGCAAAACAGATACACTAAACATCGTGGTAGTACGTTGGACGGTTTTCGAGTGCAGCGTTCTTCTATAGATACACCCTACAAGCTGACCTTTGGTGTCGTCAA'/>

    <sequence taxon='85' value='TTTAATGGACGACCGTGGGTCATATGCTCAGCCAAATTCGCTAGTAGCTTGCGCGTAAGTACAGGCTCATAGAACTTAGGAACAGGACGCAATGGCGTAAGGTCTTTATCGTGGTGTGCAAGCGCCGAACGTGTTGGGCGGCCTTGTGCTTAGTAGACAGCTAGTGCATGCCACCAACCATGGTAAGGCGCCGGCTCGCGCCTACCAAAGGAGTGTATGCAGTGAGGATGAGACGCGGCGCAAGTTGTGAAGATCTCATCTATTCCAAACTCTTACCGTTTGAGACCGATTCCACCATTTGACTTCGACTTATGCGCTGGGTGACGTTTCCCAGTCGAATGGCACTTCTATTCAGTGATTCGGTCCATACTAGTCCAGACCCACCGGGAATTGCGGCGCGCCCCCCACATCGGTCCACCCAGGATAGGTCAGTGGATGGCGTAAAATGGGTCCTGCAGATATTTATGTTCATTGAGGCATCAGCGGGGAGTTGAACTTAATACAGGAAGTAATCGTAGAGACCAGCGTAGGAGAGTACCTTTTCAGGATAAGCCCTATCGCTGGTCCTTATTTACTCACGTTTCACAATTCACTTACCAATAATCAAACAGCGTGAGTGATGGTTAGTAATTACCTACCCTCAGTCTGTGGTCACTCCCTGGGCTACAACAGACTTGTTAGTGAGGGATTTATATGTTAAGAGAGTCCGATCCTGTCAGGAAGACGCTTCCGGCTCTTTTTATAGCTATTGCGCACGTCTCTAGTGTACGTCGGCATAGCACCGTGAGATAGACTACATGCAATCGGCATAATAGGCCCCAGCAACACGTCTTTTCACGGACGTGCCGGCTTGGTAAACCCACCGCACAGTTAACGCCGAGCCCGGGGAAAGGGGAGTTTTAATATTCTCGCTGATGGAGCATAGTTACCATGGTTAGCGGTTGGTATCAAGATACCTAATCAAGAGCTTAGAGTTGTACAGTCGCGTTCAACACAAGGACTAACCACTAAAGGTTTCGCAGCGAACCGAGCGTGGCCGTAGACGGCGAAACAGCCGGATTCAGGGCATGGTACAGAGTGCTGAAGGCTAAACCTGCCACGGAATCCAGATAGAATAGTCTCGCCGCAGACTCTAAGCTGACGATGAGAGAGCCCTCCTAGCTCTAGTCGGGGCGCGTAATAACTCACACCGAGTATAGGGGTCAAAACGGTCCGGCCACTAATATACGGTCCGATGGTTCCACTCTACCGTTATACGAGGTCCAGGGGCGATAGCAGAACTTGGATTTAACGTGATAGCGTACCGAGTTTCTGTAGACGGGTATATTGCGCCTCGAATTAGGATTGTGAAACCAACGGTAGCGCCTAACATTACGAGCTCACATGCTTCGGATCGGGAGGCGGCTAATAAGTGGTGGATGGATTCCAAATATGCTAAGGAATTGCCTCTTCCCCTTCCTAGGGCGTCAGCGAATGTAGTACGGGGGCGGCGGATGATTCGAGTACTACTTTAAGCTGGATCCGCTCACGCGTGCGTAGCACTGTAATGAAAGGCATCAGATACGTCTAACTTCGACGCCCATATGTACTGTTTCAAGCTCATTTTATAGTGAAAGCATTGTATGACCAGTCGGGCCCCGGGCCCAGACAGGAAGCGCATGTAGGTCGAAGGGTACCGCACCAGTCTGTCTTGCCCATTTCGATTCCCGTTCAATCTGTCACTTTCTGTTAGTTCTGAGGAATACTGCGTAGTTTGTGCGGTCTCCTTCAACGGCATTCGTTGCTGCCCCAGTTATTGTCTTAAGCAACAAGCTGTGTTATTACATACCTTAGTACGTGACGCCGCCATTCCGTACGCAGAACCTCGCCATCATGTGTCGCTCGGTGGCACCCAAGTAGCAAAACAGATACACTAAACATCGTGGTAGTACGTTGGACGGTTTTCGAGTGCAGCGTTCTTCTATAGATACACCCTACAAGCTGACCTTTGGTGTCGTCAA'/>

    <sequence taxon='87' value='TTTAATGGACGACCGTGGGTCATATGCTCAGCCAAATTCGCTAGTAGCTTGCGCGGAAGTACAGGCTCATAGAACTTAGGAACAGGACGCAATGGCGTAAGGTCTTTATCGTGGTGTGCAAGCGCCGAACGTGTTGGGCGGCCTTGTGCTTAGTAGACAGCTAGTGCATGCCACCAACCATGGTAAGGCGCCGGTTCGCGCCTACCAAAGGAGTGTATGCAGTGAGGATGAGACGCGGCGCAAGTTGTGAAGATCTCATCTATTCCAAACTCTTACCGTTTGAGACCGATTCCACCATTTGACTTCGACTTATGCGCTGGGTGACGTTTCCCAGTCGAATGGCACTTCTATTCAGTGATTCGTTCCATACTAGTCCAGACCCACCGGGAATTGCGGCGCGCCCCCCACATCGGTCCACCCAGGATAGGTCAGTGGATGGCGTAAAATGGGTCCTGCAGATATTTATGTTCATTGAGGCATCAGCGGGGAGTTGAACTTAATACAGGAAGTAATCGTAGAGACCAGCGTAGGAGAGTACCTTTTCAGGATAAGCCCTATCGCTGGTCCTTATTTACTCACGTTTCACAATTCACTTACCAATAATCAAACAGCGTGAGTGATGGTTAGTAATTACCTACCCTCAGTCTGTGGTCACTCCCTGGGCTACAACAGACTTGTTAGTGAGGGATTTATATGTTAAGAGAGTCCGATCCTGTCAGGAAGACGCTTCCGGCTCTTTTTATAGCTATTGCGCACGTCTCTAGTGTACGTCGGCATAGCACCGTGAGATAGACTACATGCAATCGGCATAATAGGCCCCAGCAACACGTCTTTTCACGGACGTGCCGGCTTGGTAAACCCACCGCACAGTTAACGCCGAGCCCGGGGAAAGGGGAGTTTTAATATTCTCGCTGATGGAGCATAGTTACCATGGTTAGCGGTTGGTATCAAGATACCTAATCAAGAGCTTAGAGTTGTACAGTCGCGTTCAACACAAGGACTAACCACTAAAGGTTTCGCAGCGAACCGAGCGTGGCCGTAGACGGCGAAACAGCCGGATTCAGGGCATGGTTCAGAGTGCTGAAGGCTAAACCTGCCACGGCATCCAGATAGAATAGTCTCGCCGCAGACTCTAAGCTGACGATGAGAGAGCCCTCCTAGCTCTAGTCGGGGCGCGTAATAACTCACACCGAGTATAGGGGTCAAAACGGTCCGGCCACTAATATACGGTCCGATGGTTCCACTCTACCGTTATACGAGGTCCAGGGGCGATAGCAGAACTTGGATTTAACGTGATAGCGTACCGAGTTTCTGTAGACGGGTATATTGCGCCTCGAATTAGGATTGTGAAACCAACGGTAGCGCCTAACATTACGAGCTCACATGCTTCGGATCGGGAGGCGGCTAATAAGTGGTGGATGGATTCCAAATATGCTAAGGAATTGCCTCTTCCCCTTCCTAGGGCGTCAGCGAATGTAGTACGGGGGCGGCGGATGATTCGAGTACTACTTTAAGCTGGATCCGCTCACGCGTGCGTAGCACTGTAATGAAAGGCATCAGATACGTCTAACTTCGATGCCCATATGTACTGTTTCAAGCTCATTTTATAGTGAAAGCATTGTATGACCAGTCGGGCCCCGGGCCCAGACAGGAAGCGCATGTAGGTCGAAGGGTACCGCACCAGTCTGTCTTGCCCATTTCGATTCCCGTTCAATCTGTCACTTTCTGTTAGTTCTGAGGAATACTGCGTAGTTTGTGCGGTCTCCTTCAACGGCATTCGTTGCTGCCCCAGTTATTGTCTTAAGCAACAAGCTGTGTTATTACATACCTTAATACGTGACGCCGCCATTCCGTACGCAGAACCTCGCCATCATGTGTCGCTCGGTGGCACCCAAGTAGCAAAACAGATACACTAAACATCGTGGTAGTACGTTGGACGGTTTTCGAGTGCAGCGTTCTTCTATAGATACACCCTACAAGCTGACCTTTGGTGTCGTCAA'/>

    <sequence taxon='102' value='TTTAATGGACGACCGTGGGTCATATGCTCAGCCAAATTCGCTAGTAGCTTGCGCGGAAGTACAGGCTCATAGAACTTAGGAACAGGACGCAATGGCGTAAGGTCTTTATCGTGGTGTGCAAGCGCCGAACGTGTTGGGCGGCCTTGTGCTTAGTAGACAGCTAGTGCATGCCACCAACCATGGTAAGGCGCCGGTTCGCGCCTACCAAAGGAGTGTATGCAGTGAGGATGAGACGCGGCGCAAGTTGTGAAGATCTCATCTATTCCAAACTCTTACCGTTTGAGACCGATTCCACCATTTGACTTCGACTTATGCGCTGGGTGACGTTTCCCAGTCGAATGGCACTTCTATTCAGTGATTCGTTCCATACTAGTCCAGACCCACCGGGAATTGCGGCGCGCCCCCCACATCGGTCCACCCAGGATAGGTCAGTGGATGGCGTAAAATGGGTCCTGCAGATATTTATGTTCATTGAGGCATCAGCGGGGAGTTGAACTTAATACAGGAAGTAATCGTAGAGACCAGCGTAGGAGAGCACCTTTTCAGGATAAGCCCTATCGCTGGTCCTTATTTACTCACGTTTCACAATTCACTTACCAATAATCAAACAGCGTGAGTGATGGTTAGTAATTACCTACCCTCAGTCTGTGGTCACTCCCTGGGCTACAACAGACTTGTTAGTGAGGGATTTATATGTTAAGAGAGTCCGATCCTGTCAGGAAGACGCTTCCGGCTCTTTTTATAGCTATTGCGCACGTCTCTAGTGTACGTCGGCATAGCACCGTGAGATAGACTACATGCAATCGGCATAATAGGCCCCAGCAACACGTCTTTTCACGGACGTGCCGGCTTGGTAAACCCACCGCACAGTTAACGCCGGGCCCGGGGAAAGGGGAGTTTTAATATTCTCGCTGATGGAGCATAGTTACCATGGTTAGCGGTTGGTATCAAGATACCTAATCAAGAGCTTAGAGTTGTACAGTCGCGTTCAACACAAGGACTAACCACTAAAGGTTTCGCAGCGAACCGAGCGTGGCCGTAGACGGCGAAACAGCCGGATTAAGGGCATGGTTCAGAGTGCTGAAGGCTAAACCTGCCACGGCATCCAGATAGAATAGTCTCGCCGCAGACTCTAAGCTGACGATGAGAGAGCCCTCCTAGCTCTAGTCGGGGCGCGTAATAACTCACACCGAGTATAGGGGTCAAAACGGTCCGGCCACTAATATACGGTCCGATGGTTCCACTCTACCGTTATACGAGGTCCAGGGGCGATAGCAGAACTTGGATTTAACGTGATAGCGTACCGAGTTTCTGTAGACGGGTATATTGCGCCTCGAATTAGGATTGTGAAACCAACGGTAGCGCCTAACATTACGAGCTCACATGCTTCGGATCGGGAGGCGGCTAATAAGTGGTGGATGGATTCCAAATATGCTAAGGAATTGCCTCTTCCCCTTCCTAGGGCGTCAGCGAATGTAGTACGGGGGCGGCGGATGATTCGAGTACTACTTTAAGCTGGATCCGCTCACGCGTGCGTAGCACTGTAATGAAAGGCATCAGATACGTCTAACTTCGATGCCCATATGTACTGTTTCAAGCTCATTTTATAGTGAAAGCATTGTATGACCAGTCGGGCCCCGGGCCCAGACAGGAAGCGCATGTAGGTCGAAGGGTACCGCACCAGTCTGTCTTGCCCATTTCGATTCCCGTTCAATCTGTCACTTTCTGTTAGTTCTGAGGAATACTGCGTAGTTTGTGCGGTCTCCTTCAACGGCATTCGTTGCTGCCCCAGTTATTGTCTTAAGCAACAAGCTGTGTTATTACATACCTTAATACGTGACGCCGCCATTCCGTACGCAGAACCTCGCCATCATGTGTCGCTCGGTGGCACCCAAGTAGTAAAACAGATACACTAAACATCGTGGTAGTACGTTGGACGGTTTTCGAGTGCAGCGTTCTTCTATAGATACACCCTACAAGCTGACCTTTGGTGTCGTCAA'/>

    <sequence taxon='103' value='TTTAATGGACGACCGTGGGTCATATGCTCAGCCAAATTCGCTAGTAGCTTGCGCGGAAGTACAGGCTCATAGAACTTAGGAACAGGACGCAATGGCGTAAGGTCTTTATCGTGGTGTGCAAGCGCCGAACGTGTTGGGCGGCCTTGTGCTTAGTAGACAGCTAGTGCATGCCACCAACCATGGTAAGGCGCCGGTTCGCGCCTACCAAAGGAGTGTATGCAGTGAGGATGAGACGCGGCGCAAGTTGTGAAGATCTCATCTATTCCAAACTCTTACCGTTTGAGACCGATTCCACCATTTGACTTCGACTTATGCGCTGGGTGACGTTTCCCAGTCGAATGGCACTTCTATTCAGTGATTCGTTCCATACTAGTCCAGACCCACCGGGAATTGCGGCGCGCCCCCCACATCGGTCCACCCAGGATAGGTCAGTGGATGGCGTAAAATGGGTCCTGCAGATATTTATGTTCATTGAGGCATCAGCGGGGAGTTGAACTTAATACAGGAAGTAATCGTAGAGACCAGCGTAGGAGAGCACCTTTTCAGGATAAGCCCTATCGCTGGTCCTTATTTACTCACGTTTCACAATTCACTTACCAATAATCAAACAGCGTGAGTGATGGTTAGTAATTACCTACCCTCAGTCTGTGGTCACTCCCTGGGCTACAACAGACTTGTTAGTGAGGGATTTATATGTTAAGAGAGTCCGATCCTGTCAGGAAGACGCTTCCGGCTCTTTTTATAGCTATTGCGCACGTCTCTAGTGTACGTCGGCATAGCACCGTGAGATAGACTACATGCAATCGGCATAATAGGCCCCAGCAACACGTCTTTTCACGGACGTGCCGGCTTGGTAAACCCACCGCACAGTTAACGCCGGGCCCGGGGAAAGGGGAGTTTTAATATTCTCGCTGATGGAGCATAGTTACCATGGTTAGCGGTTGGTATCAAGATACCTAATCAAGAGCTTAGAGTTGTACAGTCGCGTTCAACACAAGGACTAACCACTAAAGGTTTCGCAGCGAACCGAGCGTGGCCGTAGACGGCGAAACAGCCGGATTCAGGGCATGGTTCAGAGTGCTGAAGGCTAAACCTGCCACGGCATCCAGATAGAATAGTCTCGCCGCAGACTCTAAGCTGACGATGAGAGAGCCCTCCTAGCTCTAGTCGGGGCGCGTAATAACTCACACCGAGTATAGGGGTCAAAACGGTCCGGCCACTAATATACGGTCCGATGGTTCCACTCTACCGTTATACGAGGTCCAGGGGCGATAGCAGAACTTGGATTTAACGTGATAGCGTACCGAGTTTCTGTAGACGGGTATATTGCGCCTCGAATTAGGATTGTGAAACCAACGGTAGCGCCTAACATTACGAGCTCACATGCTTCGGATCGGGAGGCGGCTAATAAGTGGTGGATGGATTCCAAATATGCTAAGGAATTGCCTCTTCCCCTTCCTAGGGCGTCAGCGAATGTAGTACGGGGGCGGCGGATGATTCGAGTACTACTTTAAGCTGGATCCGCTCACGCGTGCGTAGCACTGTAATGAAAGGCATCAGATACGTCTAACTTCGATGCCCATATGTACTGTTTCAAGCTCATTTTATAGTGAAAGCATTGTATGACCAGTCGGGCCCCGGGCCCAGACAGGAAGCGCATGTAGGTCGAAGGGTACCGCACCAGTCTGTCTTGCCCATTTCGATTCCCGTTCAATCTGTCACTTTCTGTTAGTTCTGAGGAATACTGCGTAGTTTGTGCGGTCTCCTTCAACGGCATTCGTTGCTGCCCCAGTTATTGTCTTAAGCAACAAGCTGTGTTATTACATACCTTAATACGTGACGCCGCCATTCCGTACGCAGAACCTCGCCATCATGTGTCGCTCGGTGGCACCCAAGTAGTAAAACAGATACACTAAACATCGTGGTAGTACGTTGGACGGTTTTCGAGTGCAGCGTTCTTCTATAGATACACCCTACAAGCTGACCTTTGGTGTCGTCAA'/>

    <sequence taxon='104' value='TTTAATGGACGACCGTGGGTCATATGCTCAGCCAAATTCGCTAGTAGCTTGCGCGGAAGTACAGGCTCATAGAACTTAGGAACAGGACGCAATGGCGTAAGGTCTTTATCGTGGTGTGCAAGCGCCGAACGTGTTGGGCGGCCTTGTGCTTAGTAGACAGCTAGTGCATGCCACCAACCATGGTAAGGCGCCGGTTCGCGCCTACCAAAGGAGTGTATGCAGTGAGGATGAGACGCGGCGCAAGTTGTGAAGATCTCATCTATTCCAAACTCTTACCGTTTGAGACCGATTCCACCATTTGACTTCGACTTATGCGCTGGGTGACGTTTCCCAGTCGAATGGCACTTCTATTCAGTGATTCGTTCCATACTAGTCCAGACCCACCGGGAATTGCGGCGCGCCCCCCACATCGGTCCACCCAGGATAGGTCAGTGGATGGCGTAAAATGGGTCCTGCAGATATTTATGTTCATTGAGGCATCAGCGGGGAGTTGAACTTAATACAGGAAGTAATCGTAGAGACCAGCGTAGGAGAGCACCTTTTCAGGATAAGCCCTATCGCTGGTCCTTATTTACTCACGTTTCACAATTCACTTACCAATAATCAAACAGCGTGAGTGATGGTTAGTAATTACCTACCCTCAGTCTGTGGTCACTCCCTGGGCTACAACAGACTTGTTAGTGAGGGATTTATATGTTAAGAGAGTCCGATCCTGTCAGGAAGACGCTTCCGGCTCTTTTTATAGCTATTGCGCACGTCTCTAGTGTACGTCGGCATAGCACCGTGAGATAGACTACATGCAATCGGCATAATAGGCCCCAGCAACACGTCTTTTCACGGACGTGCCGGCTTGGTAAACCCACCGCACAGTTAACGCCGGGCCCGGGGAAAGGGGAGTTTTAATATTCTCGCTGATGGAGCATAGTTACCATGGTTAGCGGTTGGTATCAAGATACCTAATCAAGAGCTTAGAGTTGTACAGTCGCGTTCAACACAAGGACTAACCACTAAAGGTTTCGCAGCGAACCGAGCGTGGCCGTAGACGGCGAAACAGCCGGATTCAGGGCATGGTTCAGAGTGCTGAAGGCTAAACCTGCCACGGCATCCAGATAGAATAGTCTCGCCGCAGACTCTAAGCTGACGATGAGAGAGCCCTCCTAGCTCTAGTCGGGGCGCGTAATAACTCACACCGAGTATAGGGGTCAAAACGGTCCGGCCACTAATATACGGTCCGATGGTTCCACTCTACCGTTATACGAGGTCCAGGGGCGATAGCAGAACTTGGATTTAACGTGATAGCGTACCGAGTTTCTGTAGACGGGTATATTGCGCCTCGAATTAGGATTGTGAAACCAACGGTAGCGCCTAACATTACGAGCTCACATGCTTCGGATCGGGAGGCGGCTAATAAGTGGTGGATGGATTCCAAATATGCTAAGGAATTGCCTCTTCCCCTTCCTAGGGCGTCAGCGAATGTAGTACGGGGGCGGCGGATGATTCGAGTACTACTTTAAGCTGGATCCGCTCACGCGTGCGTAGCACTGTAATGAAAGGCATCAGATACGTCTAACTTCGATGCCCATATGTACTGTTTCAAGCTCATTTTATAGTGAAAGCATTGTATGACCAGTCGGGCCCCGGGCCCAGACAGGAAGCGCATGTAGGTCGAAGGGTACCGCACCAGTCTGTCTTGCCCATTTCGATTCCCGTTCAATCTGTCACTTTCTGTTAGTTCTGAGGAATACTGCGTAGTTTGTGCGGTCTCCTTCAACGGCATTCGTTGCTGCCCCAGTTATTGTCTTAAGCAACAAGCTGTGTTATTACATACCTTAATACGTGACGCCGCCATTCCGTACGCAGAACCTCGCCATCATGTGTCGCTCGGTGGCACCCAAGTAGTAAAACAGATACACTAAACATCGTGGTAGTACGTTGGACGGTTTTCGAGTGCAGCGTTCTTCTATAGATACACCCTACAAGCTGACCTTTGGTGTCGTCAA'/>

    <sequence taxon='61' value='TTTAATGGACGACCGTGGGTCATATGCTCAGCCAAATTCGCTAGTAGCTTGCGCGTAAGTACAGGCTCATAGAACTTAGGAACAGGACGCAATGGCGTAAGGTCTTTATCGTGGTGTGCAAGCGCCGAACGTGTTGGGCGGCCTTGTGCTTAGTAGACAGCTAGTGCATGCCACCAACCATGGTAAGGCGCCGGCTCGCGCCTACCAAAGGAGTGTATGCAGTGAGGATGAGACGCGGCGCAAGTTGTGAAGATCTCATCTATTCCAAACTCTTACCGTTTGAGACCGATTCCACCATTTGACTTCGACTTATGCGCTGGGTGACGTTTCCCAGTCGAATGGCACTTCTATTCAGTGATTCGGTCCATACTAGTCCAGACCCACCGGGAATTGCGGCGCGCCCCCCACATCGGTCCACCCAGGATAGGTCAGTGGATGGCGTAAACTGGGTCCTGCAGATATTTATGTTCATTGAGGCATCAGCGGGGAGTTGAACTTAATACAGGAAGTAATCGTAGAGACCAGCGTAGGAGAGTACCTTTTCAGGATAAGCCCTATTGCTGGTCCTTATTTACTCACGTTTCACAATTCACTTACCAATAATCAAACAGCGTGAGTGATGGTTAGTAATTACCTACCCTCAGTCTGTGGTCACTCCCTGGGCTACAACAGACTTGTTAGTGAGGGATTTATATGTTAAGAGAGTCCGATCCTGTCAGGAAGACGCTTCCGGCTCTTTTTATAGCTATTGCGCACGTCTCTAGTGTACGTCGGCATAGCACCGTGAGATAGACTACATGCAATTGGCATAATAGGCCCCAGCAACACGTCTTTTCACGGACGTGCCGGCTTGGTAAACCCACCGCACAGTTAACGCCGAGCCCGGGGAAAGGGGAGTTTTAATATTCTCGCTGATGGAGCATAGTTACCATGGTTAGCGGTTCGTATCAAGATACCTAATCAAGAGCTTAGAGTTGTACAGTCGCGTTCAACACAAGGACTAACCACTAAAGGTTTCGCAGCGAACCGTGCGTGGCCGTAGACGGCGAAACAGCCGGATTCAGGGCATGGTACAGAGTGCTGAAGGCTAAACCTGCCACGGAATCCAGATAGAATAGTCTCGCCGCAGACTCTAAGCTGACGATGAGAGGGCCCTCCTAGCTCTAGCCGGGGCGCGTAATAACTCACACCGAGTATAGGGGTCAAAACGGTCCGGCCACTAATATACGGTCCGATGGTTCCACTCTACCGTTATACGAGGTCCTGGGGCGATAGCAGAACTTGGATTTAACGTGATAGCGTACCGAGTTTCTGTAGACGGGTATGTTGCGCCTCGAATTAGGATTGTGAAACCAACGGTAGCGCCTAACATTACGAGCTCACATGCTTCGGATCGGGAGGCGGCTAATAAGTGGTGGATGGATTTCAAATATGCTAAGGAATTGCCTCTTCCCCTTCCTAGGGCGTCAGCGAATGTAGTACGGGGGCGGCGGATGATTCGAGTACTACTTTAAGCTGGATCCGCTCACGCGCGCGTAGCACTGTAATGAAAGGCATTAGATACGTCTAACTTCGACGCCCATATGTACTGTTTCAAGCTCATTTTATAGTGAAAGCATTGTATGACCAGTCGGGCCCCGGGCCCAGACAGGAAGCCCATGTAGGTCGAAGGGTACCGCACCAGTCTGTCTTGCCCATTTCGATTCCCGTTCAATCTGTCACTTTCTGTTAGTTCTGAGGAATACTGCGTAGTTTGTGCGGTCTCCTTCAACGGCATTCGTTGCTGCTCCAGTTATTGTCTTAAGCAACAAGCTGTGTTATTACATACCTTAGTACGTGACGCCGCCATTCCGTACGCAGAACCTCGCCATCATGTGTCGCTCGGTGGCACCCAAGTAGCAAAACAGATACACTAAACATTGTGGTAGTACGTTGGACGGTTTTCGAGTGCAGCGTTCTTCTATAGATACACCTTACAAGCTGACCTTTGGTGTCGTCAA'/>

    <sequence taxon='62' value='TTTAATGGACGACCGTGGGTCATATGCTCAGCCAAATTCGCTAGTAGCTTGCGCGTAAGTACAGGCTCATAGAACTTAGGAACAGGACGCAATGGCGTAAGGTCTTTATCGTGGTGTGCAAGCGCCGAACGTGTTGGGCGGCCTTGTGCTTAGTAGACAGCTAGTGCATGCCACCAACCATGGTAAGGCGCCGGCTCGCGCCTACCAAAGGAGTGTATGCAGTGAGGATGAGACGCGGCGCAAGTTGTGAAGATCTCATCTATTCCAAACTCTTACCGTTTGAGACCGATTCCACCATTTGACTTCGACTTATGCGCTGGGTGACGTTTCCCAGTCGAATGGCACTTCTATTCAGTGATTCGGTCCATACTAGTCCAGACCCACCGGGAATTGCGGCGCGCCCCCCACATCGGTCCACCCAGGATAGGTCAGTGGATGGCGTAAACTGGGTCCTGCAGATATTTATGTTCATTGAGGCATCAGCGGGGAGTTGAACTTAATACAGGAAGTAATCGTAGAGACCAGCGTAGGAGAGTACCTTTTCAGGATAAGCCCTATTGCTGGTCCTTATTTACTCACGTTTCACAATTCACTTACCAATAATCAAACAGCGTGAGTGATGGTTAGTAATTACCTACCCTCAGTCTGTGGTCACTCCCTGGGCTACAACAGACTTGTTAGTGAGGGATTTATATGTTAAGAGAGTCCGATCCTGTCAGGAAGACGCTTCCGGCTCTTTTTATAGCTATTGCGCACGTCTCTAGTGTACGTCGGCATAGCACCGTGAGATAGACTACATGCAATTGGCATAATAGGCCCCAGCAACACGTCTTTTCACGGACGTGCCGGCTTGGTAAACCCACCGCACAGTTAACGCCGAGCCCGGGGAAAGGGGAGTTTTAATATTCTCGCTGATGGAGCATAGTTACCATGGTTAGAGGTTCGTATCAAGATACCTAATCAAGAGCTTAGAGTTGTACAGTCGCGTTCAACACAAGGACTAACCACTAAAGGTTTCGCAGCGAACCGTGCGTGGCCGTAGACGGCGAAACAGCCGGATTCAGGGCATGGTACAGAGTGCTGAAGGCTAAACCTGCCACGGAATCCAGATAGAATAGTCTCGCCGCAGACTCTAAGCTGACGATGAGAGGGCCCTCCTAGCTCTAGCCGGGGCGCGTAATAACTCACACCGAGTATAGGGGTCAAAACGGTCCGGCCACTAATATACGGTCCGATGGTTCCACTCTACCGTTATACGAGGTCCTGGGGCGATAGCAGAACTTGGATTTAACGTGATAGCGTACCGAGTTTCTGTAGACGGGTATGTTGCGCCTCGAATTAGGATTGTGAAACCAACGGTAGCGCCTAACATTACGAGCTCACATGCTTCGGATCGGGAGGCGGCTAATAAGTGGTGGATGGATTTCAAATATGCTAAGGAATTGCCTCTTCCCCTTCCTAGGGCGTCAGCGAATGTAGTACGGGGGCGGCGGATGATTCGAGTACTACTTTAAGCTGGATCCGCTCACGCGCGCGTAGCACTGTAATGAAAGGCATTAGATACGTCTAACTTCGACGCCCATATGTACTGTTTCAAGCTCATTTTATAGTGAAAGCATTGTATGACCAGTCGGGCCCCGGGCCCAGACAGGAAGCCCATGTAGGTCGAAGGGTACCGCACCAGTCTGTCTTGCCCATTTCGATTCCCGTTCAATCTGTCACTTTCTGTTAGTTCTGAGGAATACTGCGTAGTTTGTGCGGTCTCCTTCAACGGCATTCGTTGCTGCTCCAGTTATTGTCTTAAGCAACAAGCTGTGTTATTACATACCTTAGTACGTGACGCCGCCATTCCGTACGCAGAACCTCGCCATCATGTGTCGCTCGGTGGCACCCAAGTAGCAAAACAGATACACTAAACATTGTGGTAGTACGTTGGACGGTTTTCGAGTGCAGCGTTCTTCTATAGATACACCTTACAAGCTGACCTTTGGTGTCGTCAA'/>

    <sequence taxon='63' value='TTTAATGGACGACCGTGGGTCATATGCTCAGCCAAATTCGCTAGTAGCTTGCGCGTAAGTACAGGCTCATAGAACTTAGGAACAGGACGCAATGGCGTAAGGTCTTTATCGTGGTGTGCAAGCGCCGAACGTGTTGGGCGGCCTTGTGCTTAGTAGACAGCTAGTGCATGCCACCAACCATGGTAAGGCGCCGGCTCGCGCCTACCAAAGGAGTGTATGCAGTGAGGATGAGACGCGGCGCAAGTTGTGAAGATCTCATCTATTCCAAACTCTTACCGTTTGAGACCGATTCCACCATTTGACTTCGACTTATGCGCTGGGTGACGTTTCCCAGTCGAATGGCACTTCTATTCAGTGATTCGGTCCATACTAGTCCAGACCCACCGGGAATTGCGGCGCGCCCCCCACATCGGTCCACCCAGGATAGGTCAGTGGATGGCGTAAACTGGGTCCTGCAGATATTTATGTTCATTGAGGCATCAGCGGGGAGTTGAACTTAATACAGGAAGTAATCGTAGAGACCAGCGTAGGAGAGTACCTTTTCAGGATAAGCCCTATTGCTGGTCCTTATTTACTCACGTTTCACAATTCACTTACCAATAATCAAACAGCGTGAGTGATGGTTAGTAATTACCTACCCTCAGTCTGTGGTCACTTCCTGGGCTACAACAGACTTGTTAGTGAGGGATTTATATGTTAAGAGAGTCCGATCCTGTCAGGAAGACGCTTCCGGCTCTTTTTATAGCTATTGCGCACGTCTCTAGTGTACGTCGGCATAGCACCGTGAGATAGACTACATGCAATTGGCATAATAGGCCCCAGCAACACGTCTTTTCACGGACGTGCCGGCTTGGTAAACCCACCGCACAGTTAACGCCGAGCCCGGGGAAAGGGGAGTTTTAATATTCTCGCTGATGGAGCATAGTTACCATGGTTAGAGGTTCGTATCAAGATACCTAATCAAGAGCTTAGAGTTGTACAGTCGCGTTCAACACAAGGACTAACCACTAAAGGTTTCGCAGCGAACCGTGCGTGGCCGTAGACGGCGAAACAGCCGGATTCAGGGCATGGTACAGAGTGCTGAAGGCTAAACCTGCCACGGAATCCAGATAGAATAGTCTCGCCGCAGACTCTAAGCTGACGATGAGAGGGCCCTCCTAGCTCTAGCCGGGGCGCGTAATAACTCACACCGAGTATAGGGGTCAAAACGGTCCGGCCACTAATATACGGTCCGATGGTTCCACTCTACCGTTATACGAGGTCCTGGGGCGATAGCAGAACTTGGATTTAACGTGATAGCGTACCGAGTTTCTGTAGACGGGTATGTTGCGCCTCGAATTAGGATTGTGAAACCAACGGTAGCGCCTAACATTACGAGCTCACATGCTTCGGATCGGGAGGCGGCTAATAAGTGGTGGATGGATTTCAAATATGCTAAGGAATTGCCTCTTCCCCTTCCTAGGGCGTCAGCGAATGTAGTACGGGGGCGGCGGATGATTCGAGTACTACTTTAAGCTGGATCCGCTCACGCGCCCGTAGCACTGTAATGAAAGGCATTAGATACGTCTAACTTCGACGCCCATATGTACTGTTTCAAGCTCATTTTATAGTGAAAGCATTGTATGACCAGTCGGGCCCCGGGCCCAGACAGGAAGCCCATGTAGGTCGAAGGGTACCGCACCAGTCTGTCTTGCCCATTTCGATTCCCGTTCAATCTGTCACTTTCTGTTAGTTCTGAGGAATACTGCGTAGTTTGTGCGGTCTCCTTCAACGGCATTCGTTGCTGCTCCAGTTATTGTCTTAAGCAACAAGCTGTGTTATTACATACCTTAGTACGTGACGCCGCCATTCCGTACGCAGAACCTCGCCATCATGTGTCGCTCGGTGGCACCCAAGTAGCAAAACAGATACACTAAACATTGTGGTAGTACGTTGGACGGTTTTCGAGTGCAGCGTTCTTCTATAGATACACCTTACAAGCTGACCTTTGGTGTCGTCAA'/>

    <sequence taxon='28' value='TTTAATGGAAGACCGTGGGTCATATGCTCAGCCAAATTCGCTAGTAGCTTGCGCGTAAGTACAGGCTCATAGAACTTAGGAACAGGACGCAATGGCGTAAGGTCTTTATCGTGGTGTGCAAGCGCCGAACGTGTTGGGCGGCCTTGTGCTTAGTAGACAGCTAGTGCATGCCACCAACCATGGTAAGGCGCCGGCTCGCGCCTACCAAAGGAGTGTATGCAGTGAGGATGAGACGCGGCGCAAGTTGTGAAGATCTCATCTATTCCAAACTCTTACCGTTTGAGACCGATTCCACCATTTGACTTCGACTTATGCGCTGGGTGACGTTTCCCAGTCGAATGGCACTTCTATTCAGTGATTCGGTCCATACTAGTCCAGACCCACCGGGAATTGCGGCGCGCCCCCCACATCGGTCCACCCAGGATAGGTCAGTGGATGGCGTAAACTGGGTCCTGCAGATATTTATGTTCATTGAGGCATCAGCGGGGAGTTGAACTTAATACAGGAAGTAATCGTAGAGACCAGCGTAGGAGAGTACCTTTTCAGGATAAGCCCTATTGCTGGTCCTTATTTACTCACGTTTCACAATTCACTTACCAATAATCAAACAGCGTGAGTGATGGTTAGTAATTACCTACCCTCAGTCTGTGGTCACTCCCTGGGCTACAACAGACTTGTTAGTGAGGGATTTATATGTTAAGAGAGTCCGATCCTGTCAGGAAGACGCTTCCGGCTATTTTTATAGCTATTGCGCACGTCTCTAGTGTACGTCGGCATACCACCGTGAGATAGACTACATGCAATTGGCATAATAGGCCCCAGCAACACGTCTTTTCACGGACGTGCCGGCTTGGTAAACCCACCGCACAGTTAACGCCGAGCCCGGGGAAAGGGGAGTTTTAATATTCTCGCTGATGGAGCATAGTTACCATGGTTAGCGGTTCGTATCAAGATACCTAATCAAGAGCTTAGAGTTGTACAGTCGCGTTCAACACAAGGACTAACCACCAAAGGTTTCGCAGCGAACCGTGCGTGGCCGTAGACGGCGAAACAGCCGGATTCAGGGCATGGTACAGAGTGCTGAAGGCTAAACCTGCTACGGAATCCAGATAGAATAGTCTCGCCGCAGACTCTAAGCTGACGATGAGAGGGCCCTCCTAGCTCTAGCCGGGGCGCGTAATAACTCACACCGAGTATAGGGGTCAAAACGGTCCGGCCACTAATATACGGTCCGATGGTTCCACTCTACCGTTATACGAGGTCCTGGGGCGATAGCAGAACTTGGATTTAACGTGATAGCGTACCGAGTTTCTGTAGACGGGTATGTTGCGCCTCGAATTAGGATTGTGAAACCAACGGTAGCGCCTAACATTACGAGCTCACATGCTTCGGATCGGGAGGCGGCTAATAAGTGGTGGATGGATTTCAAATATGCTAAGGAATTGCCTCTTCCCCTTCCTAGGGCGTCAGCGAATGTAGTACGGGGGCGGCGGATGATTCGAGTACTACTTTAAGCTGGATCCGCTCACGCGCGCGTAGCACTGTAATGAAAGGCATTAGATACGTCTAACTTCGACGCCCATATGTACTGTTTCAAGCTCATTTTATAGTGAAAGCATTGTATGACCAGTCGGGCCCCGGGCCCAGACAGGAAGCCCATGTAGGTCGAAGGGTACCGCACCAGTCTGTCTTGCCCATTTCGATTCCCGTTCAATCTGTCACTTTCTGTTAGTTCTGAGGAATACTGCGTAGTTTGTGCGGTCTCCTTCAACGGCATTCGTTGCTGCTCCAGTTATTGTCTTAAGCAACAAGCTGTGTTATTACATACCTTAGTACGTGACGCCGCCATTCCGTACGCAGAACCTCGCCATCATGTGTCGCTCGGTGGCACCCAAGTAGCAAAACAGATACACTAAACATTGTGGTAGTACGTTGGACGGTTTTCGAGTGCAGCGTTCTTCTATAGATACACCTTACAAGCTGACCTTTGGTGTCGTCAA'/>

    <sequence taxon='31' value='TTTAATGGAAGACCGTGGGTCATATGCTCAGCCAAATTCGCTAGTAGCTTGCGCGTAAGTACAGGCTCATAGAACTTAGGAACAGGACGCAATGGCGTAAGGTCTTTATCGTGGTGTGCAAGCGCCGAACGTGTTGGGCGGCCTTGTGCTTAGTAGACAGCTAGTGCATGCCACCAACCATGGTAAGGCGCCGGCTCGCGCCTACCAAAGGAGTGTATGCAGTGAGGATGAGACGCGGCGCAAGTTGTGAAGATCTCATCTATTCCAAACTCTTACCGTTTGAGACCGATTCCACCATTTGACTTCGACTTATGCGCTGGGTGACGTTTCCCAGTCGAATGGCACTTCTATTCAGTGATTCGGTCCATACTAGTCCAGACCCACCGGGAATTGCGGCGCGCCCCCCACATCGGTCCACCCAGGATAGGTCAGTGGATGGCGTAAACTGGGTCCTGCAGATATTTATGTTCATTGAGGCATCAGCGGGGAGTTGAACTTAATACAGGAAGTAATCGTAGAGACCAGCGTAGGAGAGTACCTTTTCAGGATAAGCCCTATTGCTGGTCCTTATTTACTCACGTTTCACAATTCACTTACCAATAATCAAACAGCGTGAGTGATGGTTAGTAATTACCTACCCTCAGTCTGTGGTCACTCCCTGGGCTACAACAGACTTGTTAGTGAGGGATTTATATGTTAAGAGAGTCCGATCCTGTCAGGAAGACGCTTCCGGCTATTTTTATAGCTATTGCGCACGTCTCTAGTGTACGTCGGCATACCACCGTGAGATAGACTACATGCAATTGGCATAATAGGCCCCAGCAACACGTCTTTTCACGGACGTGCCGGCTTGGTAAACCCACCGCACAGTTAACGCCGAGCCCGGGGAAAGGGGAGTTTTAATATTCTCGCTGATGGAGCATAGTTACCATGGTTAGCGGTTCGTATCAAGATACCTAATCAAGAGCTTAGAGTTGTACAGTCGCGTTCAACACAAGGACTAACCACCAAAGGTTTCGCAGCGAACCGTGCGTGGCCGTAGACGGCGAAACAGCCGGATTCAGGGCATGGTACAGAGTGCTGAAGGCTAAACCTGCTACGGAATCCAGATAGAATAGTCTCGCCGCAGACTCTAAGCTGACGATGAGAGGGCCCTCCTAGCTCTAGCCGGGGCGCGTAATAACTCACACCGAGTATAGGGGTCAAAACGGTCCGGCCACTAATATACGGTCCGATGGTTCCACTCTACCGTTATACGAGGTCCTGGGGCGATAGCAGAACTTGGATTTAACGTGATAGCGTACCGAGTTTCTGTAGACGGGTATGTTGCGCCTCGAATTAGGATTGTGAAACCAACGGTAGCGCCTAACATTACGAGCTCACATGCTTCGGATCGGGAGGCGGCTAATAAGTGGTGGATGGATTTCAAATATGCTAAGGAATTGCCTCTTCCCCTTCCTAGGGCGTCAGCGAATGTAGTACGGGGGCGGCGGATGATTCGAGTACTACTTTAAGCTGGATCCGCTCACGCGCGCGTAGCACTGTAATGAAAGGCATTAGATACGTCTAACTTCGACGCCCATATGTACTGTTTCAAGCTCATTTTATAGTGAAAGCATTGTATGACCAGTCGGGCCCCGGGCCCAGACAGGAAGCCCATGTAGGTCGAAGGGTACCGCACCAGTCTGTCTTGCCCATTTCGATTCCCGTTCAATCTGTCACTTTCTGTTAGTTCTGAGGAATACTGCGTAGTTTGTGCGGTCTCCTTCAACGGCATTCGTTGCTGCTCCAGTTATTGTCTTAAGCAACAAGCTGTGTTATTACATACCTTAGTACGTGACGCCGCCATTCCGTACGCAGAACCTCGCCATCATGTGTCGCTCGGTGGCACCCAAGTAGCAAAACAGATACACTAAACATTGTGGTAGTACGTTGGACGGTTTTCGAGTGCAGCGTTCTTCTATAGATACACCTTACAAGCTGACCTTTGGTGTCGTCAA'/>

    <sequence taxon='32' value='TTTAATGGAAGACCGTGGGTCATATGCTCAGCCAAATTCGCTAGTAGCTTGCGCGTAAGTACAGGCTCATAGAACTTAGGAACAGGACGCAATGGCGTAAGGTCTTTATCGTGGTGTGCAAGCGCCGAACGTGTTGGGCGGCCTTGTGCTTAGTAGACAGCTAGTGCATGCCACCAACCATGGTAAGGCGCCGGCTCGCGCCTACCAAAGGAGTGTATGCAGTGAGGATGAGACGCGGCGCAAGTTGTGAAGATCTCATCTATTCCAAACTCTTACCGTTTGAGACCGATTCCACCATTTGACTTCGACTTATGCGCTGGGTGACGTTTCCCAGTCGAATGGCACTTCTATTCAGTGATTCGGTCCATACTAGTCCAGACCCACCGGGAATTGCGGCGCGCCCCCCACATCGGTCCACCCAGGATAGGTCAGTGGATGGCGTAAACTGGGTCCTGCAGATATTTATGTTCATTGAGGCATCAGCGGGGAGTTGAACTTAATACAGGAAGTAATCGTAGAGACCAGCGTAGGAGAGTACCTTTTCAGGATAAGCCCTATTGCTGGTCCTTATTTACTCACGTTTCACAATTCACTTACCAATAATCAAACAGCGTGAGTGATGGTTAGTAATTACCTACCCTCAGTCTGTGGTCACTCCCTGGGCTACAACAGACTTGTTAGTGAGGGATTTATATGTTAAGAGAGTCCGATCCTGTCAGGAAGACGCTTCCGGCTATTTTTATAGCTATTGCGCACGTCTCTAGTGTACGTCGGCATACCACCGTGAGATAGACTACATGCAATTGGCATAATAGGCCCCAGCAACACGTCTTTTCACGGACGTGCCGGCTTGGTAAACCCACCGCACAGTTAACGCCGAGCCCGGGGAAAGGGGAGTTTTAATATTCTCGCTGATGGAGCATAGTTACCATGGTTAGCGGTTCGTATCAAGATACCTAATCAAGAGCTTAGAGTTGTACAGTCGCGTTCAACACAAGGACTAACCACCAAAGGTTTCGCAGCGAACCGTGCGTGGCCGTAGACGGCGAAACAGCCGGATTCAGGGCATGGTACAGAGTGCTGAAGGCTAAACCTGCTACGGAATCCAGATAGAATAGTCTCGCCGCAGACTCTAAGCTGACGATGAGAGGGCCCTCCTAGCTCTAGCCGGGGCGCGTAATAACTCACACCGAGTATAGGGGTCAAAACGGTCCGGCCACTAATATACGGTCCGATGGTTCCACTCTACCGTTATACGAGGTCCTGGGGCGATAGCAGAACTTGGATTTAACGTGATAGCGTACCGAGTTTCTGTAGACGGGTATGTTGCGCCTCGAATTAGGATTGTGAAACCAACGGTAGCGCCTAACATTACGAGCTCACATGCTTCGGATCGGGAGGCGGCTAATAAGTGGTGGATGGATTTCAAATATGCTAAGGAATTGCCTCTTCCCCTTCCTAGGGCGTCAGCGAATGTAGTACGGGGGCGGCGGATGATTCGAGTACTACTTTAAGCTGGATCCGCTCACGCGCGCGTAGCACTGTAATGAAAGGCATTAGATACGTCTAACTTCGACGCCCATATGTACTGTTTCAAGCTCATTTTATAGTGAAAGCATTGTATGACCAGTCGGGCCCCGGGCCCAGACAGGAAGCCCATGTAGGTCGAAGGGTACCGCACCAGTCTGTCTTGCCCATTTCGATTCCCGTTCAATCTGTCACTTTCTGTTAGTTCTGAGGAATACTGCGTAGTTTGTGCGGTCTCCTTCAACGGCATTCGTTGCTGCTCCAGTTATTGTCTTAAGCAACAAGCTGTGTTATTACATACCTTAGTACGTGACGCCGCCATTCCGTACGCAGAACCTCGCCATCATGTGTCGCTCGGTGGCACCCAAGTAGCAAAACAGATACACTAAACATTGTGGTAGTACGTTGGACGGTTTTCGAGTGCAGCGTTCTTCTATAGATACACCTTACAAGCTGACCTTTGGTGTCGTCAA'/>

    <sequence taxon='34' value='TTTAATGGAAGACCGTGGGTCATATGCTCAGCCAAATTCGCTAGTAGCTTGCGCGTAAGTACAGGCTCATAGAACTTAGGAACAGGACGCAATGGCGCAAGGTCTTTATCGTGGTGTGCAAGCGCCGAACGTGTTGGGCGGCCTTGTGCTTAGTAGACAGCTAGTGCATGCCACCAACCATGGTAAGGCGCCGGCTCGCGCCTACCAAAGGAGTGTATGCAGTGAGGATGAGACGCGGCGCAAGTTGTGAAGATCTCATCTATTCCAAACTCTTACCGTTTGAGACCGATTCCACCATTTGACTTCGACTTATGCGCTGGGTGACGTTTCCCAGTCGAATGGCACTTCTATTCAGTGATTCGGTCCATACTAGTCCAGACCCACCGGGAATTGCGGCGCGCCCCCCACATCGGTCCACCCAGGATAGGTCAGTGGATGGCGTAAACTGGGTCCTGCAGATATTTATGTTCATTGAGGCATCAGCGGGGAGTTGAACTTAATACAGGAAGTAATCGTAGAGACCAGCGTAGGAGAGTACCTTTTCAGGATAAGCCCTATTGCTGGTCCTTATTTACTCACGTTTCACAATTCACTTACCAATAATCAAACAGCGTGAGTGATGGTTAGTAATTACCTACCCTCAGTCTGTGGTCACTCCCTGGGCTACAACAGACTTGTTAGTGAGGGATTTATATGTTAAGAGAGTCCGATCCTGTCAGGAAGACGCTTCCGGCTATTTTTATAGCTATTGCGCACGTCTCTAGTGTACGTCGGCATACCACCGTGAGATAGACTACATGCAATTGGCATAATAGGCCCCAGCAACACGTCTTTTCACGGACGTGCCGGCTTGGTAAACCCACCGCACAGTTAACGCCGAGCCCGGGGAAAGGGGAGTTTTAATATTCTCGCTGATGGAGCATAGTTACCATGGTTAGCGGTTCGTATCAAGATACCTAATCAAGAGCTTAGAGTTGTACAGTCGCGTTCAACACAAGGACTAACCACCAAAGGTTTCGCAGCGAACCGTGCGTGGCCGTAGACGGCGAAACAGCCGGATTCAGGGCATGGTACAGAGTGCTGAAGGCTAAACCTGCTACGGAATCCAGATAGAATAGTCTCGCCGCAGACTCTAAGCTGACGATGAGAGGGCCCTCCTAGCTCTAGCCGGGGCGCGTAATAACTCACACCGAGTATAGGGGTCAAAACGGTCCGGCCACTAATATACGGTCCGATGGTTCCACTCTACCGTTATACGAGGTCCTGGGGCGATAGCAGAACTTGGATTTAACGTGATAGCGTACCGAGTTTCTGTAGACGGGTATGTTGCGCCTCGAATTAGGATTGTGAAACCAACGGTAGCGCCTAACATTACGAGCTCACATGCTTCGGATCGGGAGGCGGCTAATAAGTGGTGGATGGATTTCAAATATGCTAAGGAATTGCCTCTTCCCCTTCCTAGGGCGTCAGCGAATGTAGTACGGGGGCGGCGGATGATTAGAGTACTACTTTAAGCTGGATCCGCTCACGCGCGCGTAGCACTGTAATGAAAGGCATTAGATACGTCTAACTTCGACGCCCATATGTACTGTTTCAAGCTCATTTTATAGTGAAAGCATTGTATGACCAGTCGGGCCCCGGGCCCAGACAGGAAGCCCATGTAGGTCGAAGGGTACCGCACCAGTCTGTCTTGCCCATTTCGATTCCCGTTCAATCTGTCACTTTCTGTTAGTTCTGAGGAATACTGCGTAGTTTGTGCGGTCTCCTTCAACGGCATTCGTTGCTGCTCCAGTTATTGTCTTAAGCAACAAGCTGTGTTATTACATACCTTAGTACGTGACGCCGCCATTCCGTACGCAGAACCTCGCCATCATGTGTCGCTCGGTGGCACCCAAGTAGCAAAACAGATACACTAAACATTGTGGTAGTACGTTGGACGGTTTTCGAGTGCAGCGTTCTTCTATAGATACACCTTACAAGCTGACCTTTGGTGTCGTCAA'/>

    <sequence taxon='38' value='TTTAATGGAAGACCGTGGGTCATATGCTCAGCCAAATTCGCTAGTAGCTTGCGCGTAAGTACAGGCTCATAGAACTTAGGAACAGGACGCAATGGCGCAAGGTCTTTATCGTGGTGTGCAAGCGCCGAACGTGTTGGGCGGCCTTGTGCTTAGTAGACAGCTAGTGCATGCCACCAACCATGGTAAGGCGCCGGCTCGCGCCTACCAAAGGAGTGTATGCAGTGAGGATGAGACGCGGCGCAAGTTGTGAAGATCTCATCTATTCCAAACTCTTACCGTTTGAGACCGATTCCACCATTTGACTTCGACTTATGCGCTGGGTGACGTTTCCCAGTCGAATGGCACTTCTATTCAGTGATTCGGTCCATACTAGTCCAGACCCACCGGGAATTGCGACGCGCCCCCCACATCGGTCCACCCAGGATAGGTCAGTGGATGGCATAAACTGGGTCCTGCAGATATTTATGTTCATTGAGGCATCAGCGGGGAGTTGAACTTAATACAGGAAGTAATCGTAGAGACCAGCGTAGGAGAGTACCTTTTCAGGATAAGCCCTATTGCTGGTCCTTATTTACTCACGTTTCACAATTCACTTACCAATAATCAAACAGCGTGAGTGATGGTTAGTGATTACCTACCCTCAGTCTGTGGTCACTCCCTGGGCTACAACAGACTTGTTAGTGAGGGATTTATATGTTAAGAGAGTCCGATCCTGTCAGGAAGACGCTTCCGGCTATTTTTATAGCTATTGCGCACGTCTCTAGTGTACGTCGGCATACCACCGTGAGATAGACTACATGCAATTGGCATAATAGGCCCCAGCAACACGTCTTTTCACGGACGTGCCGGCTTGGTAAACCCACCGCACAGTTAACGCCGAGCCCGGGGAAAGGGGAGTTTTAATATTCTCGCTGATGGAGCATAGTTACCATGGTTAGCGGTTCGTATCAAGATACCTAATCAAGAGCTTAGAGTTGTACAGTCGCGTTCAACACAAGGACTAACCACCAAAGGTTTCGCAGCGAACCGTGCGTGGCCGTAGACGGCGAAACAGCCGGATTCAGGGCATGGTACAGAGTGCTGAAGGCTAAACCTGCTACGGAATCCCGATAGAATAGTCTCGCCGCAGACTCTAAGCTGACGATGAGAGGGTCCTCCTAGCTCTAGCCGGGGCGCGTAATAACTCACACCGAGTATAGGGGTCAAAACGGTCCGGCCACTAATATACGGTCCGATGGTTCCACTCTACCGTTATACGAGGTCCTGGGGCGATAGCAGAACTTGGATTTAACGTGATAGCGTACCGAGTTTCTGTAGACGGGTATGTTGCGCCTCGAATTAGGATTGTGAAACCAACGGTAGCGCCTAACATTACGAGCTCACATGCTTCGGATCGGGAGGCGGCTAATAAGTGGTGGATGGATTTCAAATATGCTAAGGAATTGCCTCTTCCCCTTCCTAGGGCGTCAGCGAATGTAGTACGGGGGCGGCGGATGATTAGAGTACTACTTTAAGCTGGATCCGCTCACGCGCGCGTAGCACTGTAATGAAAGGCATTAGATACGTCTAACTTCGACGCCCATATGTACTGTTTCAAGCTCATTTTATAGTGAAAGCATTGTATGACCAGTCGGGCCCCGGGCCCAGACAGGAAGCCCATGTAGGTCGAAGGGTACCGCACCAGTCTGTCTTGCCCATTTCGATTCCCGTTCAATCTGTCACTTTCTGTTAGTTCTGAGGAATACTGCGTAGTTTGTGCGGTCTCCTTCAACGGCATTCGTTGCTGCTCCAGTTATTGTCTTAAGCAACAAGCTGTGTTATTACATACCTTAGTACGTGACGCCGCAATTCCGTACGCAGAACCTCGCCATCATGTGTCGCTCGGTGGCACCCAAGTAGCAAAACAGATACACTAAACATTGTGGTAGTACGTTGGACGGTTTTCGAGTGCAGCGTTCTTCTATAGATACACCTTACAAGCTGACCTTTGGTGTCGTCAA'/>

    <sequence taxon='48' value='TTTAATGGAAGACCGTGGGTCATATGCTCAGCCAAATTCGCTAGTAGCTTGCGCGTAAGTACAGGCTCATAGAACTTAGGAACAGGACGCAATGGCGCAAGGTCTTTATCGTGGTGTGCAAGCGCCGAACGTGTTGGGCGGCCTTGTGCTGAGTAGACAGCTAGTGCATGCCACCAACCATGGTAAGGCGCCGGCTCGCGCCTACCAAAGGAGTGTATGCAGTGAGGATGAGACGCGGCGCAAGTTGTGAAGATCTCATCTATTCCAAACTCTTACCGTTTGAGACCGATTCCACCATTTGACTTCGACTTATGCGCTGGGTGACGTTTCCCAGTCGAATGGCACTTCTATTCAGTGATTCGGTCCATACTAGTCCAGACCCACCGGGAATTGCGACGCGCCCCCCACATCGGCCCACCCAGGATAGGTCAGTGGATGGCATAAACTGGGTCCTGCAGATATTTATGTTCATTGAGGCATCAGCGGGGAGTTGAACTTAATACAGGAAGTAATCGTAGAGACCAGCGTAGGAGAGTACCTTTTCAGGATAAGCCCTATTGCTGGTCCTTATTTACTCATGTTTCACAATTCACTTACCAATAATCAAACAGCGTGAGTGATGGTTAGTGATTACCTACCCTCAGTCTGTGGTCACTCCCTGGGCTACAACAGACTTGTTAGTGAGGGATTTATATGTTAAGAGAGTCCGATCCTGTCAGGAAGACGCTTCCGGCTATTTTTATAGCTATTGCGCACGTCTCTAGTGTACGTCGGCATACCACCGTGAGATAGACTACATGCAATTGGCATAATAGGCCCCAGCAACACGTCTTTTCACGGACGTGCGGGCTTGGTAAACCCACCGCACAGTTAACGCCGAGCCCGGGGAAAGGGGAGTTTTAATATTCTCGCTGATGGAGCATAGTTACCATGGTTAGCGGTTCGTATCAAGATACCTAATCAAGAGCTTAGAGTTGTACAGTCGCGTTCAACACAAGGACTAACCACCAAAGGTTTCGCAGCGAACCGTGCGTGGCCGTAGACGGCGAAACAGCCGGATTCAGGGCATGGTACAGAGTGCTGAAGGCTAAACCTGCTACGGAATCCCGATAGAATAGTCTCGCCGCAGACTCTAAGCTGACGATGAGAGGGTCCTCCTAGCTCTAGCCGGGGCGCGTAATAACTCACACCGAGTATAGGGGTCAAAACGGTCCGGCCACTAATATACGGTCCGATGGTTCCACTCTACCGTTATACGAGGTCCTGGGGCGATAGCAGAACTTGGATTTAACGTGATAGCGTACCGAGTTTCTGTAGACGGGTATGTTGCGCCTCGAATTAGGATTGTGAAACCAACGGTAGCGCCTAACATTACGAGCTCACATGATTCGGATCGGGAGGCGGCTAATAAGTGGGGGATGGATTTCAAATATGCTAAGGAATTGCCTCTTCCCCTTCCTAGGGCGTCAGCGAATGTAGTACGGGGGCGGCGGATGATTAGAGTACTACTTTAAGCTGGATCCGCTCACGCGCGCGTAGCACTGTAATGAAAGGGATTAGATACGTCTAACTTCGACGCCCATATGTACTGTTTCAAGCTCATTTTATAGTGAAAGCATTGTATGACCAGTCGGGCCCCGGGCCCAGACAGGAAGCCCATGTAGGTCGAAGGGTACCGCACCAGTCTGTCTTGCCCATTTCGATTCCCGTTCAATCTGTCACTTTCTGTTAGTTCTGAGGAATACTGCGTAGTTTGTGCGGTCTCCTTCAACGGCATTCGTTGCTGCTCCAGTTATTGTCTTAAGCAACAAGCTGTGTTATTACATACCTTAGTACGTGACGCCGCAATTCCGTACGCAGAACCTCGCCATCATGTGTCGCTCGGTGGCACCCAAGTAGCAAAACAGATACACTAAACATTGTGGTAGTACGTTGGACGGTTTTCGAGTGCAGCGTTCTTCTATAGATACACCTTACAAGCTGACCTTTGGTGTCGTCAA'/>

    <sequence taxon='73' value='TTTAATGGAAGACCGTGGGTCATATGCTCAGCCAAATTCGCTAGTAGCTTGCGCGTAAGTACAGGCTCATAGAACTTAGGAACAGGACGCAATGGCGCAAGGTCTTTATCGTGGTGTGCAAGCGCCGAACGTGTTGGGCGGCCTTGTGCTGAGTAGACAGCTAGTGCATGCCACCAACCATGGTAAGGCGCCGGCTCGCGCCTACCAAAGGAGTGTATGCAGTGAGGATGAGACGCGGCGCAAGTTGTGAAGATCTCATCTATTCCAAACTCTTACCGTTTGAGACCGATTCCACCATTTGACTTCGACTTATGCGCTGGGTGACGTTTCCCAGTCGAATGGCACTTCTATTCAGTGATTCGGTCCATACTAGTCCAGACCCACCGGGAATTGCGACGCGCCCCCCACATCGGCCCACCCAGGATAGGTCAGTGGATGGCATAAACTGGGTCCTGCAGATATTTATGTTCATTGAGGCATCAGCGGGGAGTTGAACTTAATACAGGAAGTAATCGTAGAGACCAGCGTAGGAGAGTACCTTTTCAGGATAAGCCCTATTGCTGGTCCTTATTTACTCATGTTTCACAATTCACTTACCAATAATCAAACAGCGTGAGTGATGGTTAGTGATTACCTACCCTCAGTCTGTGGTCACTCCCTGGGCTACAACAGACTTGTTAGTGAGGGATTTATATGTTAAGAGAGTCCGATCCTGTCAGGAAGACGCTTCCGGCTATTTTTATAGCTATTGCGCACGTCTCTAGTGTCCGTCGGCATACCACCGTGAGATAGACTACATGCAATTGGCATAATAGGCCCCAGCAACACGTCTTTTCACGGACGTGCGGGCTTGGTAAACCCACCGCACAGTTAACGCCGAGCCCGGGGAAAGGGGAGTTTTAATATTCTCGCTGATGGAGCATAGTTACCATGGTTAGCGGTTCGTATCAAGATACCTAATCAAGAGCTTAGAGTTGTACAGTCGCGTTCAACACAAGGACTAACCACCAAAGGTTTCGCAGCGAACCGTGCGTGGCCGTAGACGGCGAAACAGCCGGATTCAGGGCATGGTACAGAGTGCTGAAGGCTAAACCTGCTACGGAATCCCGATAGAATAGTCTCGCCGCAGACTCTAAGCTGACGATGAGAGGGTCCTCCTAGCTCTAGCCGGGGCGCGTAATAACTCACACCGAGTATAGGGGTCAAAACGGTCCGGCCACTAATATACGGTCCGATGGTTCCACTCTACCGTTATACGAGGTCCTGGGGCGATAGCAGAACTTGGATTTAACGTGATAGCGTACCGAGTTTCTGTAGACGGGTATGTTGCGCCTCGAATTAGGATTGTGAAACCAACGGTAGCGCCTAACATTACGAGCTCACATGATTCGGATCGGGAGGCGGCTAATAAGTGGGGGATGGATTTCAAATATGCTAAGGAATTGCCTCTTCCCCTTCCTAGGGCGTCAGCGAATGTAGTACGGGGGCGGCGGATGATTAGAGTACTACTTTAAGCTGGATCCGCTCACGCGCGCGTAGCACTGTAATGAAAGGGATTAGATACGTCTAACTTCGACGCCCATATGTACTGTTTCAAGCTCATTTTATAGTGAAAGCATTGTATGACCAGTCGGGCCCCGGGCCCAGACAGGAAGCCCATGTAGGTCGAAGGGTACCGCACCAGTCTGTCTTGCCCATTTCGATTCCCGTTCAATCTGTCACTTTCTGTTAGTTCTGAGGAATACTGCGTAGTTTGTGCGGTCTCCTTCAACGGCATTCGTTGCTGCTCCAGTTATTGTCTTAAGCAACAAGCTGTGTTATTACATACCTTAGTACGTGACGCCGCAATTCCGTACGCAGAACCTCGCCATCATGTGTCGCTCGGTGGCACCCAAGTAGCAAAACAGATACACTAAACATTGTGGTAGTACGTTGGACGGTTTTCGAGTGCAGCGTTCTTCTATAGATACACCTTACAAGCTGACCTTTGGTGTCGTCAA'/>

    <sequence taxon='88' value='TTTAATGGAAGACCGTGAGTCATATGCTCAGCCAAATTCGCTAGTAGCTTGCGCGTAAGTACAGGCTCATAGAACTTAGGAACAGGACGCAATGGCGCAAGGTCTTTATCGTGGTGTGCAAGCGCCGAACGTGTTGCGCGGCCTTGTGCTGAGTAAACAGCTAGTGCATGCCACCAACCATGGTAAGGCGCCGGCTCGCGCCTACCAAAGGACTGTATGCAGTGAGGATGAGACGCGGCGCAAGTTGTGAAGATCTCATCTATTCCAAACTCTTACCGTTTGAGACCGATTCCACCATTTGACTTCGACTTATGCGCTGGGTGACGTTTCCCAGTCGAATGGCACTTCTATTCAGTGATTCGGTCCATACTAGTCCAGACCCACCGGGAATTGCGACGCGCCCCCCACATCGGCCCACCCAGGATAGGTCAGTGGATGGCATAAACTGGGTCCTGCAGATATTTATGTTCATTGAGGCATCAGCGGGGAGTTGAACTTAATACAGGAAGTAATCGTAGAGACCAGCGTAGGAGAGTACCTTTTCAGGATAAGCCCTATTGCTGGTCCTTATTTACTCATGTTTCACAATTCACTTACTAATAATCAAACAGCGTGAGTGATGGTTAGTGATTACCTACCCTCAGTCTGTGGTCACTCCCTGGGCTACAACAGACTTGTTAGTGAGGGATTTATATGTTAAGAGAGTCCGATCCTGTCAGGAAGACGCTTCCGGCTATTTTTATAGCTATTGCGCACGTCTCTAGTGTCCGTCGGCATACCACCGTGAGATAGACTACATGCAATTGGCATAATAGGCCCCAGCAACACGTCTTTTCACGGACGTGCGGGCTTGGTAAACCCACCGCACAGTTAACGCCGAGCCCGGGGAAAGGGGAGTTTTAATATTCTCGCTGATGGAGCATAGTTACCATGGTTAGCGGTTCGTATCAAGATACCTAATCAAGAGCTTAGAGTTGTACAGTCGCGTTCAACACAAGGACTAACCACCAAAGGTTTCGCAGCGAACCGTGCGTGGCCGTAGACGGCGAAACAGCCGGATTCAGGGCATGGTACAGAGTGCTGAAGGCTAAACCTGCTACGGAATCCCGATAGAATAGTCTCGCCGCAGACTCTAAGCTGACGATGAGAGGGTCCTCCTAGCTCTAGCCGGGGCGCGTAATAACTCACACCGAGTATAGGGGTCAAAACGGTCCGGCCACTAATATACGGTCCGATGGTTCCACTCTACCGTTATACGAGGTCCTGGGGCGCTAGCAGAACTTGGATTTAACGTGATAGCGTACCGAGTTTCTGTAGACGGGTATGTTGCGCCTCGAATTAGGATTGTGAAACCAACGGTAGCGCCTAACATTACGAGCTCACATGATTCGGATCGGGAGGCGGCTAATAAGTGGGGGATGGATTTCAAATATGCTAAGGAATTGCCTCTTCCCCTTCCTAGGGCGTCAGCGAATGTAGTACGGGGGCGGCGGATGATTAGAGTACTACTTTAAGCTGGATCCGCTCACGCGCGCGTAGCACTGTACTGAAAGGGATTAGATACGTCTAACTTCGACGCCCATATGTACTGTTTCAAGCTCATTTTATAGTGAAAGCATTGTATGACCAGTCGGGCCCCGGGCCCAGACAGGAAGCCCATGTAGGTCGAAGGGTACCGCACCAGTCTGTCTTGCCCATTTCGATTCCCGTTCAATCTGTCACTTTCTGTTAGTTCTGAGGAACACTGCGTAGTTTGTGCGGTCTCCTTCAACGGCATTCGTTGCTGCTCCAGTTATTGTCTTAAGCAACAAGCTGTGTTATTACATACCTTAGTACGTGACGCCGCAATTCCGTACGCAGAACCTCGCCATCATGTGTCGCTCGGTGGCACCCAAGTAGCAAAACAGATACACTAAACATTGTGGTAGTACGTTGGACGGTTTTCGAGTGCAGCGTTCTTCTATAGATACACCTTACAAGCTGACCTTTGGTGTCGTCAA'/>

    <sequence taxon='92' value='TTTAATGGAAGACCGTGAGTCATATGCTCAGCCAAATTCGCTAGTAGCTTGCGCGTAAGTACAGGCTCATAGAACTTAGGAACAGGACGCAATGGCGCAAGGTCTTTATCATGGTGTGCAAGCGCCGAACGTGTTGCGCGGCCTTGTGCTGAGTAAACAGCTAGTGCATGCCACCAACCATGGTAAGGCGCCGGCTCGCGCCTACCAAAGGACTATACGCAGTGAGGATGAGACGCGGCGCAAGTTGTGAAGATCTCATCTATTCCAAACTCTTACCGTTTGAGACCGATTCCACCATTTGACTTCGACTTATGCGCTGGGTGACGTTTCCCAGTCGAATGGCACTTCTATTCAGTGATTCGGTCCATACTAGTCCAGACCCACCGGGAATTGCGACGCGCCCCCCACATCGGCCCACCCAGGATAGGTCAGTGGATGGCATAAACTGGGTCCTGCAGATATTTATGTTCATTGAGGCATCAGCGGGGAGTTGAACTTAATACAGGAAGTAATCGTAGAGACCAGCGTAGGAGAGTACCTTTTCAGGATAAGCCCTATTGCTGGTCCTTATTTACTCATGTTTCACAATTCACTTACTAATAATCAAACAGCGTGAGTGATGGTTAGTGATTACCTACCCTCAGTCTGTGGTCACTCCCTGGGCTACAACAGACTTGTTAGTGAGGGATTTATATGTTAAGAGAGTCCGATCCTGTCAGGAAGACGCTTCCGGCTATTTTTATAGCTATTGCGCACGTCTCTAGTGTCCGTCGGCATACCACCGTGAGATAGACTACATGCAATTGGCATAATAGGCCCCAGCAACACGTCTTTTCACGGACGTGCGGGCTTGGTAAACCCACCGCACAGTTAACGCCGAGCCCGGGGAAAGGGGAGTTTTAATATTCTCGCTGATGGAGCATAGTTACCATGGTTAGCGGTTCGTATCAAGATACCTAATCAAGAGCTTAGAGTTGTACAGTCGCGTTCAACACAAGGACTAACCACCAAAGGTTTCGCAGCGAACCGTGCGTGGCCGTAGACGGCGGAACAGCCGGATTCAGGGCATGGTACAGAGTGCTGAAGGCTAAACCTGCTACGGAATCCCGATAGAATAGTCTCGCCGCAGACTCTAAGCTGACGATGAGAGGGTCCTCCTAGCTCTAGCCGGGGCGCGTAATAACTCACACCGAGTATAGGGGTCAAAACGGTCCGGCCACTAATATACGGTCCGATGGTTCCACTCTACCGTTATACGAGGTCCTGGGGCGCTAGCAGAACTTGGATTTAACGTGATAGCGTACCGGGTTTCTGTAGATGGGTATGTTGCGCCTCGAATTAGGATTGTGAAACCAACGGTAGCGCCTAACATTACGAGCTCACATGATTCGGATCGGGAGGCGGCTAATAAGTGGGGGATGGATTTCAAATATGCTAAGGAATTGCCTCTTCCCCTTCCTAGGGCGTCAGCGAATGTAGTACGAGGGCGGCGGATGATTAGAGTACTACTTTAAGCTGGATCCGCTCACGCGCGCGTAGCACTGTACTGAAAGGGATTAGATACGTCTAACTTCGACGCCCATATGTACTGTTTCAAGCTCATTTTATAGTGAAAGCATTGTATGACCAGTCGAGCCCCGGGCCCAGATAGGAAGCCCATGTAGGTCGAAGGGTACCGCACCAGTCTGTCTTGCCCATTTCGATTCCCGTTAAATCTGTCACTTTCTGTTAGTTCTGAGGAACACTGCGTAGTTTGTGCGGTCTCCTTCAACGGCATTCGTTGCTGCTCCAGTTATTGTCTTAAGCAACAAGCTGTGTTATTACATACCTTAGTACGTGACGCCGCAATTCCGTACGCAGAACCTCGCCATCATGTGTCGCTCGGTGGCACCCAAGTAGCAAAACAGATACACTAAACATTGTGGTAGTACGTTGGACGGTTTTCGAGTGCAGCGTTCTTCTATAGATACACCTTACAAGCTGACCTTTGGTGTCGTCAA'/>

    <sequence taxon='97' value='TTTAATGCAAGACCGTGAGTCATATGCTCAGCCAAATTCGCTAGTAGCTTGCGCGTAAGTACAGGCTCATAGAACTTAGGAACAGGACGCAATGGCGCAAGGTCTTTATCGTGGTGTGCAAGCGCCGAACGTGTTGCGCGGCCTTGTGCCGAGTAAACAGCTAGTGCATGCCACCAACCATGGTAAGGCGCCGGCTCGCGCCTACCAAAGGACTGTATGCAGTGAGGATGAGACGCGGCGCAAGTTGTGAAGATCTCATCTATTCCAAACTCTTACCGTTTCAGACCGATTCCACCATTTGACTTCGACTTATGCGCTGGGTGACGTTTCCCAGTCGAATGGCACTTCTATTCAGTGATTCGGTCCATACTAGTCCAGACCCACCGGGAATTGCGACGCGCCCCCCACATCGGCCCACCCAGGATAGGTCAGTGGATGGCATAAACTGGGTTCTGCAGATATTTATGTTCATTGAGGCATCAGCGGGGAGTTGAACTTAATACAGGAAGTAATCGTAGAGACCAGCGTAGGAGAGTACCTTTTCAGGATAAGCCCTATTGCTGGTCCTTATTTACTCATGTTTCACAATTCACTTACTAATAATCAAACAGCGTGAGTGATGGTTAGTGATTACCTACCCTCAGTCTGTGGTCACTCCCTGGGCTACAACAGACTTGTTAGTGAGGGATTTATATGTTAAGAGAGTCCGATCCTGTCAGGAAGACGCTTCCGGCTATTTTTATAGCTATTGCGCACGTCTCTAGTGTCCGTCGGCATACCACCGTGAGATAGACTACATGCAATTGGCATAATAGGCCCCAGCAACACGTCTTTTCACGGACGTGCGGGCTTGGTAAACCCACCGCACAGTTAACGCCGAGCCCGGGGAAAGGGGAGTTTTAATATTCTCGCTGACGGAGCATAGTTACCATGGTTAGCGGTTCGTATCAAGATACCTAATCAAGAGCTTAGAGTTGTACAGTCGCGTTCAACACAAGGACTAACCACCAAAGGTTTCGCAGCGAACCGTGCGTGGCCGTAGACGGCGAAACAGCCGGATTCAGGGCATGGTACAGAGTGCTGAAGGCTAAACCTGCTACGGAATCCCGATAGAATAGTCTCGCCGCCGACTCTAAGCTGACGATGAGAGGGTCCTCCTAGCTCTAGCCGGGGCGCGTAATAACTCACACCGAGTATAGGGGTCAAAACGGTCCGGCCACTAATATACGGTCCGATGGTTCCACTCTACCGTTATACGAGGTCCTGGGGCGCTAGCAGAACTTGGATTTAACGTGATAGCGTACCGAGTTTCTGTAGACGGGTATGTTGCGCCTCGAATTAGGATTGTGAAACCAACGGTAGCGCCTAACATTACGAGCTCACATGATTCGGATCGGGAGGCGGCTAATAAGTGGGGGATGGATTTCAAATATGCTAAGGAATTGCCTCATCCCCTTCCTAGGGCGTCAGCGAATGTAGTACGGGGGCGGCGGATGATTAGAGTACTACTTTAAGCTGGATCCGCTCACGCGCGCGTAGCACTGTACTGAAAGGGATTAGATACGTCTAACTTCGACGCCCATATGTACTGTTTCAAGCTCATTTTATAGTGAAAGCATTGTATGACCAGTCGGGCCCCGGGCCCAGACAGGAAGCCCATGTAGGTCGAAGGGTACCGCACCAGTCTGTCTTGCCCATTTCGATTCCCGTTCAATCTGTCACTTTCTGTTAGTTCTGAGGAACACTGCGTAGTTTGTGCGGTCTCCTTCAACGGCATTCGTTGCTGCTCCAGTTATTGTCTTAAGCAACAAGCTGTGTTATTACATACCTTAGTACGTGACGCCGCAATTCCGTACGCAGAACCTCGCCATCATGTGTCGCTCGGTGGCACCCAAGTAGCAAAACAGATACACTAAACATTGTGGTAGTACGTTGGACGGTTTTCGAGTGCAGCGTTCTTCTATAGATACACCTTACAAGCTCACCTTTGGTGTCGTCAA'/>

    <sequence taxon='98' value='TTTAATGCAAGACCGTGAGTCATATGCTCAGCCAAATTCGCTAGTAGCTTGCGCGTAAGTACAGGCTCATAGAACTTAGGAACAGGACGCAATGGCGCAAGGTCTTTATCGTGGTGTGCAAGCGCCGAACGTGTTGCGCGGCCTTGTGCCGAGTAAACAGCTAGTGCATGCCACCAACCATGGTAAGGCGCCGGCTCGCGCCTACCAAAGGACTGTATGCAGTGAGGATGAGACGCGGCGCAAGTTGTGAAGATCTCATCTATTCCAAACTCTTACCGTTTCAGACCGATTCCACCATTTGACTTCGACTTATGCGCTGGGTGACGTTTCCCAGTCGAATGGCACTTCTATTCAGTGATTCGGTCCATACTAGTCCAGACCCACCGGGAATTGCGACGCGCCCCCCACATCGGCCCACCCAGGATAGGTCAGTGGATGGCATAAACTGGGTTCTGCAGATATTTATGTTCATTGAGGCATCAGCGGGGAGTTGAACTTAATACAGGAAGTAATCGTAGAGACCAGCGTAGGAGAGTACCTTTTCAGGATAAGCCCTATTGCTGGTCCTTATTTACTCATGTTTCACAATTCACTTACTAATAATCAAACAGCGTGAGTGATGGTTAGTGATTACCTACCCTCAGTCTGTGGTCACTCCCTGGGCTACAACAGACTTGTTAGTGAGGGATTTATATGTTAAGAGAGTCCGATCCTGTCAGGAAGACGCTTCCGGCTATTTTTATAGCTATTGCGCACGTCTCTAGTGTCCGTCGGCATACCACCGTGAGATAGACTACATGCAATTGGCATAATAGGCCCCAGCAACACGTCTTTTCACGGACGTGCGGGCTTGGTAAACCCACCGCACAGTTAACGCCGAGCCCGGGGAAAGGGGAGTTTTAATATTCTCGCTGATGGAGCATAGTTACCATGGTTAGCGGTTCGTATCAAGATACCTAATCAAGAGCTTAGAGTTGTACAGTCGCGTTCAACACAAGGACTAACCACCAAAGGTTTCGCAGCGAACCGTGCGTGGCCGTAGACGGCGAAACAGCCGGATTCAGGGCATGGTACAGAGTGCTGAAGGCTAAACCTGCTACGGAATCCCGATAGAATAGTCTCGCCGCAGACTCTAAGCTGACGATGAGAGGGTCCTCCTAGCTCTAGCCGGGGCGCGTAATAACTCACACCGAGTATAGGGGTCAAAACGGTCCGGCCACTAATATACGGTCCGATGGTTCCACTCTACCGTTATACGAGGTCCTGGGGCGCTAGCAGAACTTGGATTTAACGTGATAGCGTACCGAGTTTCTGTAGACGGGTATGTTGCGCCTCGAATTAGGATTGTGAAACCAACGGTAGCGCCTAACATTACGAGCTCACATGATTCGGATCGGGAGGCGGCTAATAAGTGGGGGATGGATTTCAAATATGCTAAGGAATTGCCTCATCCCCTTCCTAGGGCGTCAGCGAATGTAGTACGGGGGCGGCGGATGATTAGAGTACTACTTTAAGCTGGATCCGCTCACGCGCGCGTAGCACTGTACTGAAAGGGATTAGATACGTCTAACTTCGACGCCCATATGTACTGTTTCAAGCTCATTTTATAGTGAAAGCATTGTATGACCAGTCGGGCCCCGGGCCCAGACAGGAAGCCCATGTAGGTCGAAGGGTACCGCACCAGTCTGTCTTGCCCATTTCGATTCCCGTTCAATCTGTCACTTTCTGTTAGTTCTGAGGAACACTGCGTAGTTTGTGCGGTCTCCTTCAACGGCATTCGTTGCTGCTCCAGTTATTGTCTTAAGCAACAAGCTGTGTTATTACATACCTTAGTACGTGACGCCGCAATTCCGTACGCAGAACCTCGCCATCATGTGTCGCTCGGTGGCACCCAAGTAGCAAAACAGATACACTAAACATTGTGGTAGTACGTTGGACGGTTTTCGAGTGCAGCGTTCTTCTATAGATACACCTTACAAGCTGACCTTTGGTGTCGTCAA'/>

    <sequence taxon='100' value='TTTAATGCAAGACCGTGAGTCATATGCTCAGCCAAATTCGCTAGTAGCTTGCGCGTAAGTACAGGCTCATAGAACTTAGGAACAGGACGCAATGGCGCAAGGTCTTTATCGTGGTGTGCAAGCGCCGAACGTGTTGCGCGGCCTTGTGCCGAGTAAACAGCTAGTGCATGCCACCAACCATGGTAAGGCGCCGGCTCGCGCCTACCAAAGGACTGTATGCAGTGAGGATGAGACGCGGCGCAAGTTGTGAAGATCTCATCTATTCCAAACTCTTACCGTTTCAGACCGATTCCACCATTTGACTTCGACTTATGCGCTGGGTGACGTTTCCCAGTCGAATGGCACTTCTATTCAGTGATTCGGTCCATACTAGTCCAGACCCACCGGGAATTGCGACGCGCCCCCCACATCGGCCCACCCAGGATAGGTCAGTGGATGGCATAAACTGGGTTCTGCAGATATTTATGTTCATTGAGGCATCAGCGGGGAGTTGAACTTAATACAGGAAGTAATCGTAGAGACCAGCGTAGGAGAGTACCTTTTCAGGATAAGCCCTATTGCTGGTCCTTATTTACTCATGTTTCACAATTCACTTACTAATAATCAAACAGCGTGAGTGATGGTTAGTGATTACCTACCCTCAGTCTGTGGTCACTCCCTGGGCTACAACAGACTTGTTAGTGAGGGATTTATATGTTAAGAGAGTCCGATCCTGTCAGGAAGACGCTTCCGGCTATTTTTATAGCTATTGCGCACGTCTCTAGTGTCCGTCGGCATACCACCGTGAGATAGACTACATGCAATTGGCATAATAGGCCCCAGCAACACGTCTTTTCACGGACGTGCGGGCTTGGTAAACCCACCGCACAGTTAACGCCGAGCCCGGGGAAAGGGGAGTTTTAATATTCTCGCTGATGGAGCATAGTTACCATGGTTAGCGGTTCGTATCAAGATACCTAATCAAGAGCTTAGAGTTGTACAGTCGCGTTCAACACAAGGACTAACCACCAAAGGTTTCGCAGCGAACCGTGCGTGGCCGTAGACGGCGAAACAGCCGGATTCAGGGCATGGTACAGAGTGCTGAAGGCTAAACCTGCTACGGAATCCCGATAGAATAGTCTCGCCGCAGACTCTAAGCTGACGATGAGAGGGTCCTCCTAGCTCTAGCCGGGGCGCGTAATAACTCACACCGAGTATAGGGGTCAAAACGGTCCGGCCACTAATATACGGTCCGATGGTTCCACTCTACCGTTATACGAGGTCCTGGGGCGCTAGCAGAACTTGGATTTAACGTGATAGCGTACCGAGTTTCTGTAGACGGGTATGTTGCGCCTCGAATTAGGATTGTGAAACCAACGGTAGCGCCTAACATTACGAGCTCACATGATTCGGATCGGGAGGCGGCTAATAAGTGGGGGATGGATTTCAAATATGCTAAGGAATTGCCTCATCCCCTTCCTAGGGCGTCAGCGAATGTAGTACGGGGGCGGCGGATGATTAGAGTACTACTTTAAGCTGGATCCGCTCACGCGCGCGTAGCACTGTACTGAAAGGGATTAGATACGTCTAACTTCGACGCCCATATGTACTGTTTCAAGCTCATTTTATAGTGAAAGCATTGTATGACCAGTCGGGCCCCGGGCCCAGACAGGAAGCCCATGTAAGCCGAAGGGTACCGCACCAGTCTGTCTTGCCCATTTCGATTCCCGTTCAATCTGTCACTTTCTGTTAGTTCTGAGGAACACTGCGTAGTTTGTGCGGTCTCCTTCAACGGCATTCGTTGCTGCTCCAGTTATTGTCTTAAGCAACAAGCTGTGTTATTACATACCTTAGTACGTGACGCCGCAATTCCGTACGCAGAACCTCGCCATCATGTGTCGCTCGGTGGCACCCAAGTAGCAAAACAGATACACTAAACATTGTGGTAGTACGTTGGACGGTTTTCGAGTGCAGCGTTCTTCTATAGATACACCTTACAAGCTGACCTTTGGTGTCGTCAA'/>

    <sequence taxon='101' value='TTTAATGCAAGACCGTGAGTCATATGCTCAGCCAAATTCGCTAGTAGCTTGCGCGTAAGTACAGGCTCATAGAACTTAGGAACAGGACGCAATGGCGCAAGGTCTTTATCGTGGTGTGCAAGCGCCGAACGTGTTGCGCGGCCTTGTGCCGAGTAAACAGCTAGTGCATGCCACCAACCATGGTAAGGCGCCGGCTCGCGCCTACCAAAGGACTGTATGCAGTGAGGATGAGACGCGGCGCAAGTTGTGAAGATCTCATCTATTCCAAACTCTTACCGTTTCAGACCGATTCCACCATTTGACTTCGACTTATGCGCTGGGTGACGTTTCCCAGTCGAATGGCACTTCTATTCAGTGATTCGGTCCATACTAGTCCAGACCCACCGGGAATTGCGACGCGCCCCCCACATCGGCCCACCCAGGATAGGTCAGTGGATGGCATAAACTGGGTTCTGCAGATATTTATGTTCATTGAGGCATCAGCGGGGAGTTGAACTTAATACAGGAAGTAATCGTAGAGACCAGCGTAGGAGAGTACCTTTTCAGGATAAGCCCTATTGCTGGTCCTTATTTACTCATGTTTCACAATTCACTTACTAATAATCAAACAGCGTGAGTGATGGTTAGTGATTACCTACCCTCAGTCTGTGGTCACTCCCTGGGCTACAACAGACTTGTTAGTGAGGGATTTATATGTTAAGAGAGTCCGATCCTGTCAGGAAGACGCTTCCGGCTATTTTTATAGCTATTGCGCACGTCTCTAGTGTCCGTCGGCATACCACCGTGAGATAGACTACATGCAATTGGCATGATAGGCCCCAGCAACACGTCTTTTCACGGACGTGCGGGCTTGGTAAACCCACCGCACAGTTAACGCCGAGCCCGGGGAAAGGGGAGTTTTAATATTCTCGCTGATGGAGCATAGTTACCATGGTTAGCGGTTCGTATCAAGATACCTAATCAAGAGCTTAGAGTTGTACAGTCGCGTTCAACACAAGGACTAACCACCAAAGGTTTCGCAGCGAACCGTGCGTGGCCGTAGACGGCGAAACAGCCGGATTCAGGGCATGGTACAGAGTGCTGAAGGCTAAACCTGCTATGGAATCCCGATAGAATAGTCTCGCCGCAGACTCTAAGCTGACGATGAGAGGGTCCTCCTAGCTCTAGCCGGGGCGCGTAATAACTCACACCGAGTATAGGGGTCAAAACGGTCCGGCCACTAATATACGGTCCGATGGTTCCACTCTACCGTTATACGAGGTCCTGGGGCGCTAGCAGAACTTGGATTTAACGTGATAGCGTACCGAGTTTCTGTAGACGGGTATGTTGCGCCTCGAATTAGGATTGTGAAACCAACGGTAGCGCCTAACATTACGAGCTCACATGATTCGGATCGGGAGGCGGCTAATAAGTGGGGGATGGATTTCAAATATGCTAAGGAATTGCCTCATCCCCTTCCTAGGGCGTCAGCGAATGTAGTACGGGGGCGGCGGATGATTAGAGTACTACTTTAAGCTGGATCCGCTCACGCGCGCGTAGCACTGTACTGAAAGGGATTAGATACGTCTAACTTCGACGCCCATATGTACTGTTTCAAGCTCATTTTATAGTGAAAGCATTGTATGACCAGTCGGGCCCCGGGCCCAGACAGGAAGCCCATGTAAGCCGAAGGGTACCGCACCAGTCTGTCTTGCCCATTTCGATTCCCGTTCAATCTGTCACTTTCTGTTAGTTCTGAGGAACACTGCGTAGTTTGTGCGGTCTCCTTCAACGGCATTCGTTGCTGCTCCAGTTATTGTCTTAAGCAACAAGCTGTGTTATTACATACCTTAGTACGTGACGCCGCAATTCCGTACGCAGAACCTCGCCATCATGTGTCGCTCGGTGGCACCCAAGTAGCAAAACAGATACACTAAACATTGTGGTAGTACGTTGGACGGTTTTCGAGTGCAGCGTTCTTCTATAGATACACCTTACAAGCTGACCTTTGGTGTCGTCAA'/>

    <sequence taxon='110' value='TTTAATGCAAGACCGTGAGTCATATGCTCAGCCAAATTCGCTAGTAGCTTGCGCGTAAGTACAGGCTCATAGAACTTAGGAACAGGACGCAATGGCGCAAGGTCTTTATCGTGGTGTGCAAGCGCCGAACGTGTTGCGCGGCCTTGTGCCGAGTAAACAGCTAGTGCATGCCACCAACCATGGTAAGGCGCCGGCTCGCGCCTACCAAAGGACTGTATGCAGTGAGGATGAGACGCGGCGCAAGTTGTGAAGATCTCATCTATTCCAAACTCTTACCGTTTCAGACCGATTCCACCATTTGACTTCGACTTATACGCTGGGTGACGTTTCCCAGTCGAATGGCACTTCTATTCAGTGATTCGGTCCGTACTAGTCCAGACCCACCGGGAATTGCGACGCGCCCCCCACATCGGCCCACCCAGGATAGGTCAGTGGATGGCATAAACTGGGTTCTGCAGATATTTATGTTCATTGAGGCATCAGCGGGGAGTTGAACTTAATACAGGAAGTAATCGTAGAGACCAGCGTAGGAGAGTACCTTTTCAGGATAAGCCCTATTGCTGGTCCTTATTTACTCATGTTTCACAATTCACTTACTAATAATCAAACAGCGTGAGTGATGGTTAGTGATTACCTACCCTCAGTCTGTGGTCACTCCCTGGGCTACAACAGACTTGTTAGTGAGGGATTTATATGTTAAGAGAGTCCGATCCTGTCAGGAAGACGCTTCCGGCTATTTTTATAGCTATTGCGCACGTCTCTAGTGTCCGTCGGCATACCACCGTGAGATAGACTACATGCAATTGGCATGATAGGCCCCAGCAACACGTCTTTTCACGGACGTGCGGGCTTGGTAAACCCACCGCACAGTTAACGCCGAGCCCGGGGAAAGGGGAGTTTTAATATTCTCGCTGATGGAGCATAGTTACCATGGTTAGCGGTTCGTATCAAGATACCTAATCAAGAGCTTAGAGTTGTACAGTCGCGTTCAACACAAGGACTAACCACCAAAGGTTTCGCAGCGAACCGTGCGTGGCCGTAGACGGCGAAACAGCCGGATTCAGGGCATGGTACAGAGTGCTGAAGGCTAAACCTGCTATGGAATCCCGATAGAATAGTCTCGCCGCAGACTCTAAGCTGACGATGAGAGGGTCCTCCTAGCTCTAGCCGGGGCGCGTAATAACTCACACCGAGTATAGGGGTCAAAACGGTCCGGCCACTAATATACGGTCCGATGGTTCCACTCTACCGTTATACGAGGTCCTGGGGCGCTAGCAGAACTTGGATTTAACGTGATAGCGTACCGAGTTTCTGTAGACGGGTATGTTGCGCCTCGAATTAGGATTGTGAAACCAACGGTAGCGCCTAACATTACGAGCTCACATGATTCGGATCGGGAGGCGGCTAATAAGTGGGGGATGGATTTCAAATATGCTAAGGAATTGCCTCATCCCCTTCCTAGGGCGTCAGCGAATGTAGTACGGGGGCGGCGGATGATTAGAGTACTACTTTAAGCTGGATCCGCTCACGCGCGCGTAGCACTGTACTGAAAGGGATTAGATACGTCTAACTTCGACGCCCATATGTACTGTTTCAAGCTCATTTTATAGTGAAAGCATTGTATGACCAGTCGGGCCCCGGGCCCAGACAGGAAGCCCATGTAAGCCGAAGGGTACCGCACCAGTCTGTCTTGCCCATTTCGATTCCCGTTCAATCTGTCACTTTCTGTTAGTTCTGAGGAACACTGCGTAGTTTGTGCGGTCTCCTTCAACGGCATTCGTTGCTGCTCCAGTTATTGTCTTAAGCAACAAGCTGTGTTATTACATACCTTAGTACGTGACGCCGCAATTCCGTACGCAGAACCTCGCCATCATGTGTCGCTCGGTGGCACCCAAGTAGCAAAACAGATACACTAAACATTGTGGTAGTACGTTGGACGGTTTTCGAGTGCAGCGTTCTTCTATAGATACACCTTACAAGCTGACCTTTGGTGTCGTCAA'/>

    <sequence taxon='40' value='TTTAATGGAAGACCGTGGGTCATATGCTCAGCCAAATTCGCTAGTAGCTTGCGCTTAAGTACAGGCTCATAGAACTTAGGAACAGGACGCAATGGCGTAAGGTCTTTATCGTGGTGTGCAAGCGCCGAACGTGTTGGGCGGCCTTGTGCTTAGTAGACAGCTAGTGCATGCCACCAACCATGGTAAGGCGCCGGCTCGCGCCTACCAAAGGAGTGTATGCAGTGAGGATGAGACGCGGCGCAAGTTGTGAAGATCTCATCTATTCCAAACTCTTACCGTTTGAGACCGATTCCACCATTTGACTTCGACTTATGCGCTGGGTGACGTTTCCCAGTCGAATGGCACTTCTATTCAGTGATTCGGTCCATACTAGTCCAGACCCACCGGGAATTGCGGCGCGCCCCCCACATCGGTCCACCCAGGATAGGTCAGTGGATGGCGTAAACTGGGTCCTGCAGATATTTATGTTCATTGAGGCATCAGCGGGGAGTTGAACTTAATACAGGAAGTAATCGTAGAGACCAGCGTAGGAGAGTACCTTTTCAGGATAAGCCCTATTGCTGGTCCTTATTTACTCACGTTTCACAATTCACTTACCAATAATCAAACAGCGTGAGTGATGGTTAGTAATTACCTACCCTCAGTCTGTGGTCACTCCCTGGGCTACAACAGACTTGTTAGTGAGGGATTCATATGTTAAGAGAGTCCGATCCTGTCAGGCAGACGCTTCCGGCTATTTTTATAGCTATTGCGCACGTCTCTAGTGTACGTCGGCATACCACCGTGAGATAGACTACATGCAATTGGCATAATAGGCCCCAGCAACACGTCTTTTCACGGACGTGCCGGCTTGGTAAACCCACCGCACAGTTAACGCCGAGCCCGGGGAAAGGGGAGTTTTAATATTCTCGCTGATGGAGCATAGTTACCATGGTTAGCGGTTCGTATCAAGATACCTAATCAAGAGCTTAGAGTTGTACAGTCGCGTTCAACACAAGGACTAACCACCAAAGGTTTCGCAGCGAACCGTGCGTGGCCGTAGACGGCGAAACAGCCGGATTCAGGGCATGGTACAGAGTGCTGAAGGCTAAACCTGCTACGGAATCCAGATAGAATAGTCTCGCCGCAGACTCTAAGCTGACGATGAGAGGGCCCTCCTAGCTCTAGCCGGGGCGCGTAATAACTCACACCGAGTATAGGGGTCAAAACGGTCCGGCCACTAATATACGGTCCGATGGTTCCACTCTACCGTTATACGAGGTCCTGGGGCGATAGCAGAACTTGGATTTAACGTGATAGCGTACCGAGTTTCTGTAGACGGGTATGTTGCGCCTCGAATTAGGATTGTGAAACCAACGGTAGCGCCTAACGTTACGAGCTCACATGCTTCGGATCGGGAGGCGGCTAATAAGTGGTGGATGGATTTCAAATATGCTAAGGAATTGCCTCTTCCCCTTCCTAGGGCGTCAGCGAATGTAGTACGGGGGCGGCGGATGATTCGAGTACTACTTTAAGCTGGATCCGCTCACGCGCGCGTAGCACTGTAATGAAAGGCATTAGATACGTCTAACTTCGACGCCCATATGTACTGTTTCAAGCTCATTTTATAGTGAAAGCATTGTATGACCAGTCGGGCCCCGGACCCAGACAGGAAGCCCATGTAGGTCGAAGGGTACCGCACCAGTCTGTCTTGCCCATTTCGATTCCCGTTCAATCTGTCACTTTCTGTTAGTTCTGAGGAATACTGCGTAGTTTGTGCGGTCTCCTTCAACGGCATTCGTTGCTGCTCCAGTTATTGTCTTAAGCAACAAGCTGTGTTATTACATACCTTAGTACGTGACGCCGCCATTCCGTACGCAGAACCTCGCCATCATGCGTCGCCCGGTGGCACCCAAGTAGCAAAACAGATACACTAAACATTGTGGTAGTACGTTGGACGGTTTTCGAGTGCAGCGTTCTTCTATAGATACACATTACAAGCTGACCTTTGGTGTCGTCAA'/>

    <sequence taxon='57' value='TTTAATGGAAGACCGTGGGTCATATGCTCAGTCAAATTCGCTAGTAGCTTGCGCTTAAGTACAGGCTCATAGAACTTAGGAACAGGACGCAATGGCGTAAGGTCTTTATCGTGGTGTGCAAGCGCCGAACGTGTTGGGCGGCCTTGTGCTTAGTAGACAGCTAGTGCATGCCACCAACCATGGTAAGGCGCCGGCTCGCGCCTACCAAAGGAGTGTATGCAGTGAGGATGAGACGCGGCGCAAGTTGTGAAGATCTCATCTATTCCAAACTCTTACCGTTTGAGACCGATTCCACCATTTGACTTCGACTTATGCGCTGGGTGACGTTTCCCAGTCGAATGGCACTTCTATTCAGTGATTCGGTCCATACTAGTCCAGACCCACCGGGAATTGCGGCGCGCCCCCCACATCGGTCCACCCAGGATAGGTCAGTGGATGGCGTAAACTGGGTCCTGCAGATATTTATGTTCATTGAGGCATCAGCGGGGAGTTGAACTTAATACAGGAAGTAATCGTAGAGACCAGCGTAGGAGAGTACCTTTTCAGGATAAGCCCTATTGCTGGTCCTTATTTACTCACGTTTCACAATTCACTTACCAATAATCAAACAGCGTGAGTGATGGTTAGTAATTACCTACCCTCAGTCTGTGGTCACTCCCTGGGCTACAACAGACTTGTTAGTGAGGGATTCATATGTTAAGAGAGTCCGATCCTGTCAGGCAGACGCTTCCGGCTATTTTTATAGCTATTGCGCACGTCTCTAGTGTACGTCGGCATACCACCGTGAGATAGACTACATGCAATTGGCATAATAGGCCCCAGCAACACGTCTTTTCACGGACGTGCCGGCTTGGTAAACCCACCGCATAGTTAACGCCGAGCCCGGGGAAAGGGGAGTTTTAATATTCTCGCTGATGGAGCATAGTTACCATGGTTAGCGGTTCGTATCAAGATACCTAATCAAGAGCTTAGAGTTGTACAGTCGCGTTCAACACAAGGACTAACCACCAAAGGTTTCGCAGCGAACCGTGCGTGGCCGTAGACGGCGAAACAGCCGGATTCAGGGCATGGTACAGAGTGCTGAAGGCTAAACCTGCTACGGAATCCAGATAGAATAGTCTCGCCGCAGACTCTAAGCTGACGATGAGAGGGCCCTCCTAGCTCTAGCCGGGGCGCGTAATAACTCACACCGAGTATAGGGGTCAAAACGGTCCGGCCACTAATATACGGTCCGATGGTTCCACTCTACCGTTATACGAGGTCCTGGGGCGATAGCAGAACTTGGATTTAACGTGATAGCGTACCGAGTTTCTGTAGACGGGTATGTTGCGCCTCGAATTAGGATTGTGAAACCAACGGTAGCGCCTAACGTTACGAGCTCACATGCTTCGGATCGGGAGGCGGCTAATAAGTGGTGGATGGATTTCAAATATGCTAAGGAATTGCCTCTTCCCCTTCCCAGGGCGTCAGCGAATGTAGTACGGGGGCGGCGGATGATTCGAGTACTACTTTAAGCTGGATCCGCTCACGCGCGCGTAGCACTGTAATGAAAGGCATTAGATACGTCTAACTTCGACGCCCATATGTACTGTCTCAAGCTCATTTTATAGTGAAAGCATTGTATGACCAGTCGGGCCCCGGACCCAGACAGGAAGCCCATGTAGGTCGAAGGGTACCGCACCAGTCTGTCTTGCCCATTTCGATTCCCGTTCAATCTGTCACTTTCTGTTAGTTCTGAGGAATACTGCGTAGTTTGTGCGGTCTCCTTCAACGGCATTCGTTGCTGCTCCAGTTATTGTCTTAAGCAACAAGCTGTGTTATTACATACCTTAGTACGTGACGCCGCCATTCCGTACGCAGAACCTCGCCATCATGCGTCGCCCGGTGGCACCCAAGTAGCAAAACAGATACACTAAACATTGTGGTAGTACGTTGGACGGTTTTCGAGTGCAGCGTTCTTCTATAGATACACATTACAAGCTGACCTTTGGTGTCGTCAA'/>

    <sequence taxon='69' value='TTTAATGGAAGACCGTGGGTCATATGCTCAGTCAAATTCGCTAGTAGCTTGCGCTTAAGTACAGGCTCATAGAACTTAGGAACAGGACGCAATGACGTAAGGTCTTTATCGTGGTGTGCAAGCGCCGAACGTGTTGGGCGGCCTTGTGCTTAGTAGACAGCTAGTGCATGCCACCAACCATGGTAAGGCGCCGGCTCGCGCCTACCAAAGGAGTGTATGCAGTGAGGATGAGACGCGGCGCAAGTTGTGAAGATCTCATCTATTCCAAACTCTTACCGTTTGAGACCGATTCCACCATTTGACTTCGACTTATGCGCTGGGTGACGTTTCCCAGTCGAATGGCACTTCTATTCAGTGATTCGGTCCATACTAGTCCAGACCCACCGGGAATTGCGGCGCGCCCCCCACATCGGTCCACCCAGGATAGGTCAGTGGATGGCGTAAACTGGGTCCTGCAGATATTTATGTTCATTGAGGCATCAGCGGGGAGTTGAACTTAATACAGGAAGTAATCGTAGAGACCAGCGTAGGAGAGTACCTTTTCAGGATAAGCCCTATTGCTGGTCCTTATTTACTCACGTTTCACAATTCACTTACCAATAATCAAACAGCGTGAGTGATGGTTAGTAATTACCTACCCTCAGTCTGTGGTCACTCCCTGGGCTACAACAGACTTGTTAGTGAGGGATTCATATGTTAAGAGAGTCCGATCCTGTCAGGCAGACGCTTCCGGCTATTTTTATAGCTATTGCACACGTCTCTAGTGTACGTCGGCATACCACCGTGAGATAGACTACATGCAATTGGCATAATAGGCCCCAGCAACACGTCTTTTCACGGACGTGCCGGCTTGGTAAACCCACCGCATAGTTAACGCCGAGCCCGGGGAAAGGGGAGTTTTAATATTCTCGCTGATGGAGCATAGTTACCATGGTTAGCGGTTCGTATCAAGATACCTAATCAAGAGCTTAGAGTTGTACAGTCGCGTTCAACACAAGGACTAACCACCAAAGGTTTCGCAGCGAACCGTGCGTGGCCGTAGACGGCGAAACAGCCGGATTCAGGGCATGGTACAGAGTGCTGAAGGCTAAACCTGCTACGGAATCCAGATAGAATAGTCTCGCCGCAGACTCTAAGCTGACGATGAGAGGGCCCTCCTAGCTCTAGCCGGGGCGCGTAATAACTCACACCGAGTATAGGGGTCAAAACGGTCCGGCCACTAATATACGGTCCGATGGTTCCACTCTACCGTTATACGAGGTCCTGGGGCGATAGCAGAACTTGGATTTAACGTGATAGCGTACCGAGTTTCTGTAGACGGGTATGTTGCGCCTCGAATTAGGATTGTGAAACCAACGGTAGCGCCTAACGTTACGAGCTCACATGCTTCGGATCGGGAGGCGGCTAATAAGTGGTGGATGGATTTCAAATATGCTAAGGAATTGCCTCTTCCCCTTCCCAGGGCGTCAGCGAATGTAGTACGGGGGCGGCGGATGATTCGAGTACTACTTTAAGCTGGATCCGCTCACGCGCGCGTAGCACTGTAATGAAAGGCGTTAGATACGTCTAACTTCGACGCCCATATGTACTGTCTCAAGCTCATTTTATAGTGAAAGCATTGTATGACCAGTCGGGCCCCGGACCCAGACAGGAAGCCCATGTAGGTCGAAGGGTACCGCACCAGTCTGTCTTGCCCATTTCGATTCCCGTTCAATCTGTCACTTTCTGTTAGTTCTGAGGAATACTGCGTAGTTTGTGCGGTCTCCTTCAACGGCATTCGTTGCTGCTCCAGTTATTGTCTTAAGCAACAAGCTGTGTTATTACATACCTTAGTACGTGACGCCGCCATTCCGTACGCAGAACCTCGCCATCATGCGTCGCCCGGTGGCACCCAAGTAGCAAAACAGATACACTAAACATTGTGGTAGTACGTTGGACGGTTTTCGAGTGCAGCGTTCTTCTATAGATACACATTACAAGCTGACCTTTGGTGTTGTCAA'/>

    <sequence taxon='77' value='TTTAATGGAAGACCGTGGGTCATATGCTCAGTCAAATTCGCTAGTAGCTTGCGCTTAAGTACAGGCTCATAGAACTTAGGAACAGGACGCAATGACGTAAGGTCTTTATCGTGGTGTGCAAGCGCCGAACGTGTTGGGCGGCCTTGTGCTTAGTAGACAGCTAGTGCATGCCACCAACCATGGTAAGGCGCCGGCTCGCGCCTACCAAAGGAGTGTATGCAGTGAGGATGAGACGCGGCGCAAGTTGTGAAGATCTCATCTATTCCAAACTCTTACCGTTTGAGACCGATTCCACCATTTGACTTCGACTTATGCGCTGGGTGACGTTTCCCAGTCGAATGGCACTTCTATTCAGTGATTCGGTCCATACTAGTCCAGACCCACCGGGAATTGCGGCGCGCCCCCCACATCGGTCCACCCAGGATAGGTCAGTGGATGGCGTAAACTGGGTCCTGCAGATATTTATGTTCATTGAGGCATCAGCGGGGAGTTGAACTTAATACAGGAAGTAATCGTAGAGACCAGCGTAGGAGAGTACCTTTTCAGGATAAGCCCTATTGCTGGTCCTTATTTACTCACGTTTCACAATTCACTTACCAATAATCAAACAGCGTGAGTGATGGTTAGTAATTACCTACCCTCAGTCTGTGGTCACTCCCTGGGCTACAACAGACTTGTTAGTGAGGGATTCATATGTTAAGAGAGTCCGATCCTGTCAGGCAGACGCTTCCGGCTATTTTTATAGCTATTGCACACGTCTCTAGTGTACGTCGGCATACCACCGTGAGATAGACTACATGCAATTGGCATAATAGGCCCCAGCAACACGTCTTTTCACGGACGTGCCGGCTTGGTAAACCCACCGCATAGTTAACGCCGAGCCCGGGGAAAGGGGAGTTTTAATATTCTTGCTGATGGAGCATAGTTACCATGGTTAGCGGTTCGTATCAAGATACCTAATCAAGAGCTTAGAGTTGTACAGTCGCGTTCAACACAAGGACTAACCACCAAAGGTTTCGCAGCGAACCGTGCGTGGCCGTAGACGGCGAAACAGCCGGATTCAGGGCATGGTACAGAGTGCTGAAGGCTAAACCTGCTACGGAATCCAGATAGAATAGTCTCGCCGCAGACTCTAAGCTGACGATGAGAGGGCCCTCCTAGCTCTAGCCGGGGCGCGTAATAACTCACACCGAGTATAGGGGTCAAAACGGTCCGGCCACTAATATACGGTCCGATGGTTCCACTCTACCGTTATACGAGGTCCTGGGGCGATAGCAGAACTTGGATTTAACGTGATAGCGTACCGAGTTTCTGTAGACGGGTATGTTGCGCCTCGAATTAGGATTGTGAAACCAACGGTAGCGCCTAACGTTACGAGCTCACATGCTTCGGATCGGGAGGCGGCTAATAAGTGGTGGATGGATTTCAAATATGCTAAGGAATTGCCTCTTCCCCTTCCCAGGGCGTCAGCGAATGTAGTACGGGGGCGGCGGATGATTCGAGTACTACTTTAAGCTGGATCCGCTCACGCGCGCGTAGCACTGTAATGAAAGGCGTTAGATACGTCTAACTTCGACGCCCATATGTACTGTCTCAAGCTCATTTTATAGTGAAAGCATTGTATGACCAGTCGGGCCCCGGACCCAGACAGGAAGCCCATGTAGGTCGAAGGGTACCGCACCAGTCTGTCTTGCCCATTTCGATTCCCGTTCAATCTGTCACTTTCTGTTAGTTCTGAGGAATACTGCGTAGTTTGTGCGGTCTCCTTCAACGGCATTCGTTGCTGCTCCAGTTATTGTCTTAAGCAACAAGCTGTGTTATTACATACCTTAGTACGTGACGCCGCCATTCCGTACGCAGAACCTCGCCATCATGCGTCGCCCGGTGGCACCCAAGTAGCAAAACAGATACACTAAACATTGTGGTAGTACGTTGGACGGTTTTCGAGTGCAGCGTTCTTCTATAGATACACATTACAAGCTGACCTTTGGTGTTGTCAA'/>

    <sequence taxon='78' value='TTTAATGGAAGACCGTGGGTCATATGCTCAGTCAAATTCGCTAGTAGCTTGCGCTTAAGTACAGGCTCATAGAACTTAGGAACAGGACGCAATGACGTAAGGTCTTTATCGTGGTGTGCAAGCGCCGAACGTGTTGGGCGGCCTTGTGCTTAGTAGACAGCTAGTGCATGCCACCAACCATGGTAAGGCGCCGGCTCGCGCCTACCAAAGGAGTGTATGCAGTGAGGATGAGACGCGGCGCAAGTTGTGAAGATCTCATCTATTCCAAACTCTTACCGTTTGAGACCGATTCCACCATTTGACTTCGACTTATGCGCTGGGTGACGTTTCCCAGTCGAATGGCACTTCTATTCAGTGATTCGGTCCATACTAGTCCAGACCCACCGGGAATTGCGGCGCGCCCCCCACATCGGTCCACCCAGGATAGGTCAGTGGATGGCGTAAACTGGGTCCTGCAGATATTTATGTTCATTGAGGCATCAGCGGGGAGTTGAACTTAATACAGGAAGTAATCGTAGAGACCAGCGTAGGAGAGTACCTTTTCAGGATAAGCCCTATTGCTGGTCCTTATTTACTCACGTTTCACAATTCACTTACCAATAATCAAACAGCGTGAGTGATGGTTAGTAATTACCTACCCTCAGTCTGTGGTCACTCCCTGGGCTACAACAGACTTGTTAGTGAGGGATTCATATGTTAAGAGAGTCCGATCCTGTAAGGCAGACGCTTCCGGCTATTTTTATAGCTATTGCACACGTCTCTAGTGTACGTCGGCATACCACCGTGAGATAGACTACATGCAATTGGCATAATAGGCCCCAGCAACACGTCTTTTCACGGACGTGCCGGCTTGGTAAACCCACCGCATAGTTAACGCCGAGCCCGGGGAAAGGGGAGTTTTAATATTCTTGCTGATGGAGCATAGTTACCATGGTTAGCGGTTCGTATCAAGATACCTAATCAAGAGCTTAGAGTTGTACAGTCGCGTTCAACACAAGGACTAACCACCAAAGGTTTCGCAGCGAACCGTGCGTGGCCGTAGACGGCGAAACAGCCGGATTCAGGGCATGGTACAGAGTGCTGAAGGCTAAACCTGCTACGGAATCCAGATAGAATAGTCTCGCCGCAGACTCTAAGCTGACGATGAGAGGGCCCTCCTAGCTCTAGCCGGGGCGCGTAATAACTCACACCGAGTATAGGGGTCAAAACGGTCCGGCCACTAATATACGGTCCGATGGTTCCACTCTACCGTTATACGAGGTCCTGGGGCGATAGCAGAACTTGGATTTAACGTGATAGCGTACCGAGTTTCTGTAGACGGGTATGTTGCGCCTCGAATTAGGATTGTGAAACCAACGGTAGCGCCTAACGTTACGAGCTCACATGCTTCGGATCGGGAGGCGGCTAATAAGTGGTGGATGGATTTCAAATATGCTAAGGAATTGCCTCTTCCCCTTCCCAGGGCGTCAGCGAATGTAGTACGGGGGCGGCGGATGATTCGAGTACTACTTTAAGCTGGATCCGCTCACGCGCGCGTAGCACTGTAATGAAAGGCGTTAGATACGTCTAACTTCGACGCCCATATGTACTGTCTCAAGCTCATTTTATAGTGAAAGCATTGTATGACCAGTCGGGCCCCGGACCCAGACAGGAAGCCCATGTAGGTCGAAGGGTACCGCACCAGTCTGTCTTGCCCATTTCGATTCCCGTTCAATCTGTCACTTTCTGTTAGTTCTGAGGAATACTGCGTAGTTTGTGCGGTCTCCTTCAACGGCATTCGTTGCTGCTCCAGTTATTGTCTTAAGCAACAAGCTGTGTTATTACATACCTTAGTACGTGACGCCGCCATTCCGTACGCAGAACCTCGCCATCATGCGTCGCCCGGTGGCACCCAAGTAGCAAAACAGATACACTAAACATTGTGGTAGTACGTTGGACGGTTTTCGAGTGCAGCGTTCTTCTATAGATACACATTACAAGCTGACCTTTGATGTTGTCAA'/>

    <sequence taxon='79' value='TTTAATGGAAGACCGTGGGTCATATGCTCAGTCAAATTCGCTAGTAGCTTGCGCTTAAGTACAGGCTCATAGAACTTAGGAACAGGACGCAATGACGTAAGGTCTTTATCGTGGTGTGCAAGCGCCGAACGTGTTGGGCGGCCTTGTGCTTAGTAGACAGCTAGTGCATGCCACCAACCATGGTAAGGCGCCGGCTCGCGCCTACCAAAGGAGTGTATGCAGTGAGGATGAGACGCGGCGCAAGTTGTGAAGATCTCATCTATTCCAAACTCTTACCGTTTGAGACCGATTCCACCATTTGACTTCGACTTATGCGCTGGGTGACGTTTCCCAGTCGAATGGCACTTCTATTCAGTGATTCGGTCCATACTAGTCCAGACCCACCGGGAATTGCGGCGCGCCCCCCACATCGGTCCACCCAGGATAGGTCAGTGGATGGCGTAAACTGGGTCCTGCAGATATTTATGTTCATTGAGGCATCAGCGGGGAGTTGAACTTAATACAGGAAGTAATCGTAGAGACCAGCGTAGGAGAGTACCTTTTCAGGATAAGCCCTATTGCTGGTCCTTATTTACTCACATTTCACAATTCACTTACCAATAATCAAACAGCGTGAGTGATGGTTAGTAATTACCTACCCTCAGTCTGTGGTCACTCCCTGGGCTACAACAGACTTGTTAGTGAGGGATTCATATGTTAAGAGAGTCCGATCCTGTAAGGCAGACGCTTCCGGCTATTTTTATAGCTATTGCACACGTCTCTAGTGTACGTCGGCATACCACCGTGAGATAGACTACATGCAATTGGCATAATAGGCCCCAGCAACACGTCTTTTCACGGACGTGCCGGCTTGGTAAACCCACCGCATAGTTAACGCCGAGCCCGGGGAAAGGGGAGTTTTAATATTCTTGCTGATGGAGCATAGTTACCATGGTTAGCGGTTCGTATCAAGATACCTAATCAAGAGCTTAGAGTTGTACAGTCGCGTTCAACACAAGGACTAACCACCAAAGGTTTCGCAGCGAACCGTGCGTGGCCGTAGACGGCGAAACAGCCGGATTCAGGGCATGGTACAGAGTGCTGAAGGCTAAACCTGCTACGGAATCCAGATAGAATAGTCTCGCCGCAGACTCTAAGCTGACGATGAGAGGGCCCTCCTAGCTCTAGCCGGGGCGCGTAATAACTCACACCGAGTATAGGGGTCAAAACGGTCCGGCCACTAATATACGGTCCGATGGTTCCACTCTACCGTTATACGAGGTCCTGGGGCGATAGCAGAACTTGGATTTAACGTGATAGCGTACCGAGTTTCTGTAGACGGGTATGTTGCGCCTCGAATTAGGATTGTGAAACCAACGGTAGCGCCTAACGTTACGAGCTCACATGCTTCGGATCGGGAGGCGGCTAATAAGTGGTGGATGGATTTCAAATATGCTAAGGAATTGCCTCTTCCCCTTCCCAGGGCGTCAGCGAATGTAGTACGGGGGCGGCGGATGATTCGAGTACTACTTTAAGCTGGATCCGCTCACGCGCGCGTGGCACTGTAATGAAAGGCGTTAGATACGTCTAACTTCGACGCCCATATGTACTGTCTCAAGCTCATTTTATAGTGAAAGCATTGTATGACCAGTCGGGCCCCGGACCCAGACAGGAAGCCCATGTAGGTCGAAGGGTACCGCACCAGTCTGTCTTGACCATTTCGATTCCCGTTCAATCTGTCACTTTCTGTTAGTTCTGAGGAATACTGCGTAGTTTGTGCGGTCTCCTTCAACGGCATTCGTTGCTGCTCCAGTTATTGTCTTAAGCAACAAGCTGTGTTATTACATACCTTAGTACGTGACGCCGCCATTCCGTACGCAGAACCTCGCCATCATGCGTCGCCCGGTGGCACCCAAGTAGCAAAACAGATACACTAAACATTGTGGTAGTACGTTGGACGGTTTTCGAGTGCAGCGTTCTTCTATAGATACACATTACAAGCTGACCTTTGATGTTGTCAA'/>

    <sequence taxon='86' value='TTTAATGGAAGACCGTGGGTCATATGCTCAGTCAAATTCGCTAGTAGCTTGCGCTTAAGTACAGGCTCATAGAACTTAGGAACAGGACGCAATGACGTAAGGTCTTTATCGTGGTGTGCAAGCGCCGAACGTGTTGGGCGGCCTTGTGCTTAGTAGACAGCTAGTGCATGCCACCAACCATGGTAAGGCGCCGGCTCGCGCCTACCAAAGGAGTGTATGCAGTGAGGATGAGACGCGGCGCAAGTTGTGAAGATCTCATCTATTCCAAACTCTTACCGTTTGAGACCGATTCCACCATTTGACTTCGACTTATGCGCTGGGTGACGTTTCCCAGTCGAATGGCACTTCTATTCAGTGATTCGGTCCATACTAGTCCAGACCCACCGGGAATTGCGGCGCGCCCCCCACATCGGTCCACCCAGGATAGGTCAGTGGATGGCGTAAACTGGGTCCTGCAGATATTTATGTTCATTGAGGCATCAGCGGGGAGTTGAACTTAATACAGGAAGTAATCGTAGAGACCAGCGTAGGAGGGTACCTTTTCAGGATAAGCCCTATTGCTGGTCCTTATTTACTCACATTTCACAATTCACTTACCAATAATCAAACAGCGTGAGTGATGGTTAGTAATTACCTACCCTCAGTCTGTGGTCACTCCCTGGGCTACAACAGACTTGTTAGTGAGGGATTCATATGTTAAGAGAGTCCGATCCTGTAAGGCAGACGCTTCCGGCTATTTTTATAGCTATTGCACACGTCTCTAGTGTACGTCGGCATACCACCGTGAGATAGACTACATGCAATTGGCATAATAGGCCCCAGCAACACGTCTTTTCACGGACGTGCCGGCTTGGTAAACCCACCGCATAGTTAACGCCGAGCCCGGGGAAAGGGGAGTTTTAATATTCTTGCTGATGGAGCATAGTTACCATGGTTAGCGGTTCGTATCAAGATACCTAATCAAGAGCTTAGAGTTGTACAGTCGCGTTCAACACAAGGACTAACCACCAAAGGTTTCGCAGCGAACCGTGCGTGGCCGTAGACGGCGAAACAGCCGGATTCAGGGCATGGTACAGAGTGCTGAAGGCTAAACCTGCTACGGAATCCAGATAGAATAGTCTCGCCGCAGACTCTAAGCTGACGATGAGAGGGCCCTCCTAGCTCTAGCCGGGGCGCGTAATAACTCACACCGAGTATAGGGGTCAAAACGGTCCGGCCACTAATATACGGTCCGATGGTTCCACTCTACCGTTATACGAGGTCCTGGGGCGATAGCAGAACTTGGATTTAACGTGATAGCGTACCGAGTTTCTGTAGACGGGTATGTTGCGCCTCGAATTAGGATTGTGAAACCAACGGTAGCGCCTAACGTTACGAGCTCACATGCTTCGGATCGGGAGGCGGCTAATAAGTGGTGGATGGATTTCAAATATGCTAAGGAATTGCCTCTTCCCCTTCCCAGGGCGTCAGCGAATGTAGTACGGGGGCGGCGGATGATTCGAGTACTACTTTAAGCTGGATCCGCTCACGCGCGCGTGGCACTGTAATGAAAGGCGTTAGATACGTCTAACTTCGACGCCCATATGTACTGTCTCAAGCTCATTTTATAGTGAAAGCATTGTATGACCAGTCGGGCCCCGGACCCAGACAGGAAGCCCATGTAGGTCGAAGGGTACCGCACCAGTCTGTCTTGACCATTTCGATTCCCGTTCAATCTGTCACTTTCTGTTAGTTCTGAGGAATACTGCGTAGTTTGTGCGGTCTCCTTCAACGGCATTCGTTGCTGCTCCAGTTATTGTCTTAAGCAACAAGCTGTGTTATTACATACCTTAGTACGTGACGCCGCCATTCCGTACGCAGAACCTCGCCATCATGCGTCGCCCGGTGGCACCCAAGTAGCAAAACAGATACACTAAACATTGTGGTAGTACGTTGGACGGTTTTCGAGTGCAGCGTTCTTCTATAGATACACATTACAAGCTGACCTTTGATGTTGTCAA'/>

    <sequence taxon='90' value='TTTAATGGAAGACCGTGGGTCATATGCTCAGTCAAATTCGCTAGTAGCTTGCGCTTAAGTACAGGCTCATAGAACTTAGGAACAGGACGCAATGACGTAAGGTCTTTATCGTGGTGTGCAAGCGCCGAACGTGTTGGGCGGCCTTGTGCTTAGTAGACAGCTAGTGCATGCCACCAACCATGGTAAGGCGCCGGCTCGCGCCTACCAAAGGAGTGTATGCAGTGAGGATGAGACGCGGCGCAAGTTGTGAAGATCTCATCTATTCCAAACTCTTACCGTTTGAGACCGATTCCACCATTTGACTTCGACTTATGCGCTGGGTGACGTTTCCCAGTCGAATGGCACTTCTATTCAGTGATTCGGTCCATACTAGTCCAGACCCACCGGGAATTGCGGCGCGCCCCCCACATCGGTCCACCCAGGATAGGTCAGTGGATGGCGTAAACTGGGTCCTGCAGATATTTATGTTCATTGAGGCATCAGCGGGGAGTTGAACTTAATACAGGAAGTAATCGTAGAGACCAGCGTAGGAGGGTACCTTTTCAGGATAAGCCCTATTGCTGGTCCTTATTTACTCACATTTCACAATTCACTTACCAATAATCAAACAGCGTGAGTGATGGTTAGTAATTACCTACCCTCAGTCTGTGGTCACTCCCTGGGCTACAACAGACTTGTTAGTGAGGGATTCATATGTTAAGAGAGTCCGATCCTGTAAGGCAGACGCTTCCGGCTATTTTTATAGCTATTGCACACGTCTCTAGTGTACGTCGGCATACCACCGTGAGATAGACTACATGCAATTGGCATAATAGGCCCCAGCAACACGTCTTTTCACGGACGTGCCGGCTTGGTAAACCCACCGCATAGTTAACGCCGAGCCCGGGGAAAGGGGAGTTTTAATATTCTTGCTGATGGAGCATAGTTACCATGGTTAGCGGTTCGTATCAAGATACCTAATCAAGAGCTTAGAGTTGTACAGTCGCGTTCAACACAAGGACTAACCACCAAAGGTTTCGCAGCGAACCGTGCGTGGCCGTAGACGGCGAAACAGCCGGATTCAGGGCATGGTACAGAGTGCTGAAGGCTAAACCTGCTACGGAATCCAGATAGAATAGTCTCGCCGCAGACTCTAAGCTGACGATGAGAGGGCCCTCCTAGCTCTAGCCGGGGCGCGTAATAACTCACACCGAGTATAGGGGTCAAAACGGTCCGGCCACTAATATACGGTCCGATGGTTCCACTCTACCGTTATACGAGGTCCTGGGGCGATAGCAGAACTTGGATTTAACGTGATAGCGTACCGAGTTTCTGTAGACGGGTATGTTGCGCCTCGAATTAGGATTGTGAAACCAACGGTAGCGCCTAACGTTACGAGCTCACATGCTTCGGATCGGGAGGCGGCTAATAAGTGGTGGATGGATTTCAAATATGCTAAGGAATTGCCTCTTCCCCTTCCCAGGGCGTCAGCGAATGTAGTACGGGGGCGGCGGATGATTCGAGTACTACTTTAAGCTGGATCCGCTCACGCGCGCGTGGCACTGTAATGAAAGGCGTTAGATACGTCTAACTTCGACGCCCATATGTACTGTCTCAAGCTCATTTTATAGTGAAAGCATTGTATGACCAGTCGGGCCCCGGACCCAGACAGGAAGCCCATGTAGGTCGAAGGGTACCGCACCAGTCTGTCTTGACCATTTCGATTCCCGTTCAATCTGTCACTTTCTGTTAGTTCTGAGGAATACTGCGTAGTTTGTGCGGTCTCCTTCAACGGCATTCGTTGCTGCTCCAGTTATTGTCTTAAGCAACAAGCTGTGTTATTACATACCTTAGTACGTGACGCCGCCATTCCGTACGCAGAACCTCGCCATCATGCGTCGCCCGGTGGCACCCAAGTAGCAAAACAGATACACTAAACATTGTGGTAGTACGTTGGACGGTTTTCGAGTGCAGCGTTCTTCTATAGATACACATTACAAGCTGACCTTTGATGTTGTCAA'/>

    <sequence taxon='91' value='TTTAATGGAAGACCGTGGGTCATATGCTCAGTCAAATTCGCTAGTAGCTTGCGCTTAAGTACAGGCTCATAGAACTTAGGAACAGGACGCAATGACGTAAGGTCTTTATCGTGGTGTGCAAGCGCCGAACGTGTTGGGCGGCCTTGTGCTTAGTAGACAGCTAGTGCATGCCACCAACCATGGTAAGGCGCCGGCTCGCGCCTACCAAAGGAGTGTATGCAGTGAGGATGAGACGCGGCGCAAGTTGTGAAGATCTCATCTATTCCAAACTCTTACCGTTTGAGACCGATTCCACCATTTGACTTCGACTTATGCGCTGGGTGACGTTTCCCAGTCGAATGGCACTTCTATTCAGTGATTCGGTCCATACTAGTCCAGACCCACCGGGAATTGCGGCGCGCCCCCCACATCGGTCCACCCAGGATAGGTCAGTGGATGGCGTAAACTGGGTCCTGCAGATATTTATGTTCATTGAGGCATCAGCGGGGAGTTGAACTTAATACAGGAAGTAATCGTAGAGACCAGCGTAGGAGGGTACCTTTTCAGGATAAGCCCTATTGCTGGTCCTTATTTACTCACATTTCACAATTCACTTACCAATAATCAAACAGCGTGAGTGATGGTTAGTAATTACCTACCCTCAGTCTGTGGTCACTCCCTGGGCTACAACAGACTTGTTAGTGAGGGATTCATATGTTAAGAGAGTCCGATCCTGCAAGGCAGACGCTTCCGGCTATTTTTATAGCTATTGCACACGTCTCTAGTGTACGTCGGCATACCACCGTGAGATAGACTACATGCAATTGGCATAATAGGCCCCAGCAACACGTCTTTTCACGGACGTGCCGGCTTGGTAAACCCACCGCATAGTTAACGCCGAGCCCGGGGAAAGGGGAGTTTTAATATTCTTGCTGATGGAGCATAGTTACCATGGTTAGCGGTTCGTATCAAGATACCTAATCAAGAGCTTAGAGTTGTACAGTCGCGTTCAACACAAGGACTAACCACCAAAGGTTTCGCAGCGAACCGTGCGTGGCCGTAGACGGCGAAACAGCCGGATTCAGGGCATGGTACAGAGTGCTGAAGGCTAAACCTGCTACGGAATCCAGATAGAATAGTCTCGCCGCAGACTCTAAGCTGACGATGAGAGGGCCCTCCTAGCTCTAGCCGGGGCGCGTAATAACTCACACCGAGTATAGGGGTCAAAACGGTCCGGCCACTAATATACGGTCCGATGGTTCCACTCTACCGTTATACGAGGTCCTGGGGCGATAGCAGAACTTGGATTTAACGTGATAGCGTACCGAGTTTCTGTAGACGGGTATGTTGCGCCTCGAATTAGGATTGTGAAACCAACGGTAGCGCCTAACGTTACGAGCTCACATGCTTCGGATCGGGAGGCGGCTAATAAGTGGTGGATGGATTTCAAATATGCTAAGGAATTGCCTCTTCCCCTTCCCAGGGCGTCAGCGAATGTAGTACGGGGGCGGCGGATGATTCGAGTACTACTTTAAGCTGGATCCGCTCACGCGCGCGTGGCACTGTAATGAAAGGCGTTAGATACGTCTAACTTCGACGCCCATATGTACTGTCTCAAGCTCATTTTATAGTGAAAGCATTGTATGACCAGTCGGGCCCCGGACCCAGACAGGAAGCCCATGTAGGTCGAAGGGTACCGCACCAGTCTGTCTTGACCATTTCGATTCCCGTTCAATCTGTCACTTTCTGTTAGTTCTGAGGAATACTGCGTAGTTTGTGCGGTCTCCTTCAACGGCATTCGTTGCTGCTCCAGTTATTGTCTTAAGCAACAAGCTGTGTTATTACATACCTTAGTACGTGACGCCGCCATTCCGTACGCAGAACCTCGCCATCATGCGTCGCCCGGTGGCACCCAAGTAGCAAAACAGATACACTAAACATTGTGGTAGTACGTTGGACGGTTTTCGAGTGCAGCGTTCTTCTATAGATACACATTACAAGCTGACCTTTGATGTTGTCAA'/>

    <sequence taxon='99' value='TTTAATGGAAGACCGTGGGTCATATGCTCAGTCAAATTCGCTAGTAGCTTGCGCTTAAGTACAGGCTCATAGAACTTAGGAACAGGACGCAATGACGTAAGGTCTTTATCGTGGTGTGCAAGCGCCGAACGTGTTGGGCGGCCTTGTGCTTAGTAGACAGCTAGTGCATGCCACCAACCATGGTAAGGCGCCGGCTCGCGCCTACCAAAGGAGTGTATGCAGTGAGGATGAGACGCGGCGCAAGTTGTGAAGATCTCATCTATTCCAAACTCTTACCGTTTGAGACCGATTCCACCATTTGACTTCGACTTATGCGCTGGGTGCCGTTTCCCAGTCGAATGGCACTTCTATTCAGTGATTCGGTCCATACTAGTCCAGACCCACCGGGAATTGCGGCGCGCCCCCCACATCGGTCCACCCAGGATAGGTCAGTGGATGGCGTAAACTGGGTCCTGCAGATATTTATGTTCATTGAGGCATCAGCGGGGAGTTGAACTTAATACAGGAAGTAACCGTAGAGACCAGCGTAGGAGGGTACCTTTTCAGGATAAGCCCTATTGCTGGTCCTTATTTACTCACATTTCACAATTCACTTACCAATAATCAAACAGCGTGAGTGATGGTTAGTAATTACCTACCCTCAGTCTGTGGTCACTCCCTGGGCTACAACAGACTTGTTAGTGAGGGATTCATATGTTAAGAGAGTCCGATCCTGCAAGGCAGACGCTTCCGGCTATTTTTATAGCTATTGCACACGTCTCTAGTGTACGTCGGCATACCACCGTGAGATAGACTACATGCAATTGGCATAATAGGCCCCAGCAACACGTCTTTTCACGGACGTGCCGGCTTGGTAAACTCACCGCATAGTTAACGCCGAGCCCGGGGAAAGGGGAGTTTTAATATTCTTGCTGATGGAGCATAGTTACCATGGTTAGCGGTTCGTATCAAGATACCTAATCAAGAGCTTAGAGTTGTACAGTCGCGTTCAACACAAGGACTAACCACCAAAGGTTTCGCAGCGAACCGTGCGTGGCCGTAGACGGCGAAACAGCCGGATTCAGGGCATGGTACAGAGTGCTGAAGGCTAAACCTGCTACGGAATCCAGATAGAATAGTCTCGCCGCAGACTCTAAGCTGACGATGAGAGGGCCCTCCTAGCTCTAGCCGGGGCGCGTAATAACTCACACCGAGTATAGGGGTCAAAACGGTCCGGCCACTAATATACGGTCCGATGGTTCCACTCTACCGTTATACGAGGTCCTGGGGCGATAGCAGAACTTGGATTTAACGTGATAGCGTACCGAGTTTCTGTAGACGGGTATGTTGCGCCTCGAATTAGGATTGTGAAACCAACGGTAGCGCCTAACGTTACGAGCTCACATGCTTCGGATCGGGAGGCGGCTAATAAGTGGTGGATGGATTTCAAATATGCTAAGGAATTGTCTCTTCCCCTTCCCAGGGCGTCAGCGAATGTAGTACGGGGGCGGCGGATGATTCGAGTACTACTTTAAGCTGGATCCGCTCACGCGCGCGTGGCACTGTAATGAAAGGCGTTAGATACGTCTAACTTCGACGCCCATATGTACTGTCTCAAGCTCATTTTATAGTGAAAGCATTGTATGACCAGTCGGGCCCCGGACCCAGACAGGAAGCCCATGTAGGTCGAAGGGTACCGCACCAGTCTGTCTTGACCATTTCGATTCCCGTTCAATCTGTCACTTTCTGTTAGTTCTGAGGAATACTGCGTAGTTTGTGCGGTCTCCTTCAACGGCATTCGTTGCTGCTCCAGTTATTGTCTTAAGCAACAAGCTGTGTTATTACATACCTTAGTACGTGACGCCGCCATTCCGTACGCAGAACCTCGCCATCATGCGTCGCCCGGTGGCACCCAAGTAGCAAAACAGATACACTAAACATTGTGGTAGTACGTTGGACGGTTTTCGAGTGCAGCGTTCTTCTATAGATACACATTACAAGCTGACCTTTGATGTTGTCAA'/>

    <sequence taxon='105' value='TTTAATGGAAGACCGTGGGTCATATGCTCAGTCAAATTCGCTAGTAGCTTGCGCTTAAGTACAGGCTCATAGAACTTAGGAACAGGACGCAATGACGTAAGGTCTTTATCGTGGTGTGCAAGCGCCGAACGTGTTGGGCGGCCTTGTGCTTAGTAGACAGCTAGTGCATGCCACCAACCATGGTAAGGCGCCGGCTCGCGCCTACCAAAGGAGTGTATGCAGTGAGGATGAGACGCGGCGCAAGTTGTGAAGATCTCATCTATTCCAAACTCTTACCGTTTGAGACCGATTCCACCATTTGACTTCGACTTATGCGCTGGGTGCCGTTTCCCAGTCGAATGGCACTTCTATTCAGTGATTCGGTCCATACTAGTCCAGACCCACCGGGAATTGCGGCGCGCCCCCCACATCGGTCCACCCAGGATAGGTCAGTGGATGGCGTAAACTGGGTCCTGCAGATATTTATGTTCATTGAGGCATCAGCGGGGAGTTGAACTTAATACAGGAAGTAACCGTAGAGACCAGCGTAGGAGGGTACCTTTTCAGGATAAGCCCTATTGCTGGTCCTTATTTACTCACATTTCACAATTCACTTACCAATAATCAAACAGCGTGAGTGATGGTTAGTAATTACCTACCCTCAGTCTGTGGTCACTCCCTGGGCTACAACAGACTTGTTAGTGAGGGATTCATATGTTAAGAGAGTCCGATCCTGCAAGGCAGACGCTTCCGGCTATTTTTATAGCTATTGCACACGTCTCTAGTGTACGTCGGCATACCACCGTGAGATAGACTACATGCAATTGGCATAATAGGCCCCAGCAACACGTCTTTTCACGGACGTGCCGGCTTGGTAAACTCACCGCATAGTTAACGCCGAGCCCGGGGAAAGGGGAGTTTTAATATTCTTGCTGATGGAGCATAGTTACCATGGTTAGCGGTTCGTATCAAGATACCTAATCAAGAGCTTAGAGTTGTACAGTCGCGTTCAACACAAGGACTAACCACCAAAGGTTTCGCAGCGAACCGTGCGTGGCCGTAGACGGCGAAACAGCCGGATTCAGGGCATGGTACAGAGTGCTGAAGGCTAAACCTGCTACGGAATCCAGATAGAATAGTCTCGCCGCAGACTCTAAGCTGACGATGAGAGGGCCCTCCTAGCTCTAGCCGGGGCGCGTAATAACTCACACCGAGTATAGGGGTCAAAACGGTCCGGCCACTAATATACGGTCCGATGGTTCCACTCTACCGTTATACGAGGTCCTGGGGCGATAGCAGAACTTGGATTTAACGTGATAGCGTACCGAGTTTCTGTAGACGGGTATGTTGCGCCTCGAATTAGGATTGTGAAACCAACGGTAGCGCCTAACGTTACGAGCTCACATGCTTCGGATCGGGAGGCGGCTAATAAGTGGTGGATGGATTTCAAATATGCTAAGGAATTGTCTCTTCCCCTTCCCAGGGCGTCAGCGAATGTAGTACGGGGGCGGCGGATGATTCGAGTACTACTTTAAGCTGGATCCGCTCACGCGCGCGTGGCACTGTAATGAAAGGCGTTAGATACGTCTAACTTCGACGCCCATATGTACTGTCTCAAGCTCATTTTATAGTGAAAGCATTGTATGACCAGTCGGGCCCCGGACCCAGACAGGAAGCCCATGTAGGTCGAAGGGTACCGCACCAGTCTGTCTTGACCATTTCGATTCCCGTTCAATCTGTCACTTTCTGTTAGTTCTGAGGAATACTGCGTAGTTTGTGCGGTCTCCTTCAACGGCATTCGTTGCTGCTCCAGTTATTGTCTTAAGCAACAAGCTGTGTTATTACATACCTTAGTACGTGACGCCGCCATTCCGTACGCAGAACCTCGCCATCATGCGTCGCCCGGTGGCACCCAAGTAGCAAAACAGATACACTAAACATTGTGGTAGTACGTTGGACGGTTTTCGAGTGCAGCGTTCTTCTATAGATACACATTACAAGCTGACCTTTGATGTTGTCAA'/>

    <sequence taxon='109' value='TTTAATGGAAGACCGTGGGTCATATGCTCAGTCAAATTCGCTAGTAGCTTGCGCTTAAGTACAGGCTCATAGAACTTAGGAACAGGACGCAATGACGTAAGGTCTTTATCGTGGTGTGCAAGCGCCGAACGTGTTGGGCGGCCTTGTGCTTAGTAGACAGCTAGTGCATGCCACCAACCATGGTAAGGCGCCGGCTCGCGCCTACCAAAGGAGTGTATGCAGTGAGGATGAGACGCGGCGCAAGTTGTGAAGATCTCATCTATTCCAAACTCTTACCGTTTGAGACCGATTCCACCATTTGACTTCGACTTATGCGCTGGGTGCCGTTTCCCAGTCGAATGGCACTTCTATTCAGTGATTCGGTCCATACTAGTCCAGACCCACCGGGAATTGCGGCGCGCCCCCCACATCGGTCCACCCAGGATAGGTCAGTGGATGGCGTAAACTGGGTCCTGCAGATATTTATGTTCATTGAGGCATCAGCGGGGAGTTGAACTTAATACAGGAAGTAACCGTAGAGACCAGCGTAGGAGGGTACCTTTTCAGGATAAGCCCTATTGCTGGTCCTTATTTACTCACATTTCACAATTCACTTACCAATAATCAAACAGCGTGAGTGATGGTTAGTAATTACCTACCCTCAGTCTGTGGTCACTCCCTGGGCTACAACAGACTTGTTAGTGAGGGATTCATATGTTAAGAGAGTCCGATCCTGCAAGGCAGACGCTTCCGGCTATTTTTATAGCTATTGCACACGTCTCTAGTGTACGTCGGCATACCACCGTGAGATAGACTACATGCAATTGGCATAATAGGCCCCAGCAACACGTCTTTTCACGGACGTGCCGGCTTGGTAAACTCACCGCATAGTTAACGCCGAGCCCGGGGAAAGGGGAGTTTTAATATTCTTGCTGATGGAGCATAGTTACCATGGTTAGCGGTTCGTATCAAGATACCTAATCAAGAGCTTAGAGTTGTACAGTCGCGTTCAACACAAGGACTAACCACCAAAGGTTTCGCAGCGAACCGTGCGTGGCCGTAGACGGCGAAACAGCCGGATTCAGGGCATGGTACAGAGTGCTGAAGGCTAAACCTGCTACGGAATCCAGATAGAATAGTCTCGCCGCAGACTCTAAGCTGACGATGAGAGGGCCCTCCTAGCTCTAGCCGGGGCGCGTAATAACTCACACCGAGTATAGGGGTCAAAACGGTCCGGCCACTAATATACGGTCCGATGGTTCCACTCTACCGTTATACGAGGTCCTGGGGCGATAGCAGAACTTGGATTTAACGTGATAGCGTACCGAGTTTCTGTAGACGGGTATGTTGCGCCTCGAATTAGGATTGTGAAACCAACGGTAGCGCCTAACGTTACGAGCTCACATGCTTCGGATCGGGAGGCGGCTAATAAGTGGTGGATGGATTTCAAATATGCTAAGGAATTGTCTCTTCCCCTTCCCAGGGCGTCAGCGAATGTAGTACGGGGGCGGCGGATGATTCGAGTACTACTTTAAGCTGGATCCGCTCACGCGCGCGTGGCACTGTAATGAAAGGCGTTAGATACGTCTAACTTCGACGCCCATATGTACTGTCTCAAGCTCATTTTATAGTGAAAGCATTGTATGACCAGTCGGGCCCCGGACCCAGACAGGAAGCCCATGTAGGTCGAAGGGTACCGCACCAGTCTGTCTTGACCATTTCGATTCCCGTTCAATCTGTCACTTTCTGTTAGTTCTGAGGAATACTGCGTAGTTTGTGCGGTCTCCTTCAACGGCATTCGTTGCTGCTCCAGTTATTGTCTTAAGCAACAAGCTGTGTTATTACATACCTTAGTACGTGACGCCGCCATTCCGTACGCAGAACCTCGCCATCATGCGTCGCCCGGTGGCACCCAAGTAGCAAAACAGATACACTAAACATTGTGGTAGTACGTTGGACGGTTTTCGAGTGCAGCGTTCTTCTATAGATACACATTACAAGCTGACCTTTGATGTTGTCAA'/>

    <sequence taxon='106' value='TTTAATGGAAGACCGTGGGTCATATGCTCAGTCAAATTCGCTAGTAGCTTGCGCTTAAGTACAGGCTCATAGAACTTAGGAACAGGACGCAATGACGTAAGGTCTTTATCGTGGTGTGCAAGCGCCGAACGTGTTGGGCGGCCTTGTGCTTAGTAGACAGCTAGTGCATGCCACCAACCATGGTAAGGCGCCGGCTCGCGCCTACCAAAGGAGTGTATGCAGTGAGGATGAGACGCGGCGCAAGTTGTGAAGATCTCATCTATTCCAAACTCTTACCGTTTGAGACCGATTCCACCATTTGACTTCGACTTATGCGCTGGGTGCCGTTTCCCAGTCGAATGGCACTTCTATTCAGTGATTCGGTCCATACTAGTCCAGACCCACCGGGAATTGCGGCGCGCCCCCCACATCGGTCCACCCAGGATAGGTCAGTGGATGGCGTAAACTGGGTCCTGCAGATATTTATGTTCATTGAGGCATCAGCGGGGAGTTGAACTTAATACAGGAAGTAACCGTAGAGACCAGCGTAGGAGGGTACCTTTTCAGGATAAGCCCTATTGCTGGTCCTTATTTACTCACATTTCACAATTCACTTACCAATAATCAAACAGCGTGAGTGATGGTTAGTAATTACCTACCCTCAGTCTGTGGTCACTCCCTGGGCTACAACAGACTTGTTAGTGAGGGATTCATATGTTAAGAGAGTCCGATCCTGCAAGGCAGACGCTTCCGGCTATTTTTATAGCTATTGCACACGTCTCTAGTGTACGTCGGCATACCACCGTGAGATAGACTACATGCAATTGGCATAATAGGCCCCAGCAACACGTCTTTTCACGGACGTGCCGGCTTGGTAAACTCACCGCATAGTTAACGCCGAGCCCGGGGAAAGGGGAGTTTTAATATTCTTGCTGATGGAGCATAGTTACCATGGTTAGCGGTTCGTATCAAGATACCTAATCAAGAGCTTAGAGTTGTACAGTCGCGTTCAACACAAGGACTAACCACCAAAGGTTTCGCAGCGAACCGTGCGTGGCCGTAGACGGCGAAACAGCCGGATTCAGGGCATGGTACAGAGTGCTGAAGGCTAAACCTGCTACGGAATCCAGATAGAATAGTCTCGCCGCAGACTATAAGCTGACGATGAGAGGGCCCTCCTAGCTCTAGCCGGGGCGCGTAATAACTCACACCGAGTATAGGGGTCAAAACGGTCCGGCCACTAATATACGGTCCGATGGTTCCACTCTATCGTTATACGAGGTCCTGGGGCGATAGCAGAACTTGGATTTAACGTGATAGCGTACCGAGTTTCTGTAGACGGGTATGTTGCGCCTCGAATTAGGATTGTGAAACCAACGGTAGCGCCTAACGTTACGAGCTCACATGCTTCGGATCGGGAGGCGGCTAATAAGTGGTGGATGGATTTCAAATATGCTAAGGAATTGTCTCTTCCCCTTCCCAGGGCGTCAGCGAATGTAGTACGGGGGCGGCGGATGATTCGAGTACTACTTTAAGCTGGATCCGCTCACGCGCGCGTGGCACTGTAATGAAAGGCGTTAGATACGTCTAACTTCGACGCCCATATGTACTGTCTCAAGCTCATTTTATAGTGAAAGCATTGTATGACCAGTCGGGCCCCGAACCCAGACAGGAAGCCCATGTAGGTCGAAGGGTACCGCACCAGTCTGTCTTGACCATTTCGATTCCCGTTCAATCTGTCACTTTCTGTTAGTTCTGAGGAATACTGCGTAGTTTGTGCGGTCTCCTTCAACGGCATTCGTTGCTGCTCCAGTTATTGTCTTAAGCAACAAGCTGTGTTATTACATACCTTAGTACGTGACGCCGCCATTCCGTACGCAGAACCTCGCCATCATGCGTCGCCCGGTGGCACCCAAGTAGCAAAACAGATACACTAAACATTGTGGTAGTACGTTGGACGGTTTTCGAGTGCAGCGTTCTTCTATAGATACACATTACAAGCTGACCTTTGATGTTGTCGA'/>

    <sequence taxon='41' value='TTTAACGGAAGACCGTGGGTCATATGCTCAGCCAAATTCGCTAGTAGCTTGCGCGTAAGTACAGGCTCATAGAACTTAGGAACAGGACGCAATGGCGTAAGGTCTTTATCGTGGTGTGCAAGCGCCGAACGTGTTGGGCGGCCTTGTGCTTAGTAGACAGCTAGTGCATGCCACCAACCATGGTAAGGCGCCGGCTCGCGCCTACCAAAGGAGTGTATGCAGTGAGGATGAGACGCGGCGCAAGTTGTGAAGATCTCATCTATTCCAAACTCTTACCGTTTGAGACCGATTCCACCATTTGACTTCGACTTATGCGCTGGGTGACGTTTCCCAGTCGAATGGCACTTCTATTCAGTGATTCGGTCCATACTAGTCCAGACCCACCGGGAATTGCGGCGCGCCCCCCACATCGGTCCACCCAGGATAGGTCAGTGGATGGCGTAAACTGGGTCCTGCAGATATTTATGTTCATTGAGGCATCAGCGGGGAGTTGAACTTAATACAGGAAGTAATCGTAGAGACCAGCGTAGGAGAGTACCTTTTCAGGATAAGCCCTATTGCTGGTCCTTATTTACTCACGTTTCACAATTCACTTACCAATAATCAAACAGCGTGAGTGATGGTTAGTAATTACCTACCCTCAGTCTGTGGTCACTCCCTGGGCTACAACAGACTTGTTAGTGAGGGATTTATATGTTAAGAGAGTCCGATCCTGTCAGGAAGACGCTTCCGGCTATTTTTATAGCTATTGCGCACGTCTCTAGTGTACGTCGGCATACCACCGTGAGATAGACTACATGCAATTGGCATAATAGGCCCCAGCAACACGTCTTCTCACGGACGTGCCGGCTTGGTAAACCCACCGCACAGTTAACGCCGAGCCCGGGGAAAGGGGAGTTTTAATATTCTCGCTGATGGAGCATAGTTACCATGGTTAGCGGTTCGTATCAAGATACCTAATCAAGAGCTTAGAGTTGTACAGTCGCGTTCAACACAAGGACTAACCACCAAAGGTTTCGCAGCGAACCGTGCGTGGCCGTAGACGGCGAAACAGCCGGATTCAGGGCATGGTACAGAGTGCTGAAGGCTAAACCTGCTACGGAATCCAGATAGAATAGTCTCGCCGCAGACTCTAAGCTGACGATGAGAGGGCCCTCCTAGCTCTAGCCGGGGCGCGTAATAACTCACACCGAGTATAGGGGTCAAAACGGTCCGGCCACTAATATACGGTCCGATGGTTCCACTCTACCGTTATACGAGGTCCTGGGGCGATAGCAGAACTTGGATTTAACGTGATAGCGTACCGAGTTTCTGTAGACGGGTATGTTGCGCCTCGAATTAGGATTGTGAAACCAACGGTAGCGCCTAACATTACGAGCTCACATGCTTCGGATCGGGAGGCGGCTAATAAGTGGTGGATGGATTTCACATATGCTAAGGAATTGCCTCTTCCCCTTCCTAGGGCGTCAGCGAATGTAGTACGGGGGCGGCGGATGATTCGAGTACTACTTTAAGCTGGATCCGCTCACGCGCGCGTAGCACTGTAATGAAAGGCATTAGATACGTCTAACTTCGACGCCCATATGTACTGTTTCAAGCTCATTTTATAGTGAAAGCATTGTATGACCAGTCGGGCCCCGGACCCAGACAGGAAGCCCATGTAGGTCGAAGGGTACCGCACCAGTCTGTCTTGCCCATTTCGATTCCCGTTCAATCTGTCACTTTCTGTTAGTTCTGAGGAATACTGCGTAATTTGTGCGGTCTCCTTCAACGGCATTCGTTGCTGCTCCAGTTATTGTCTTAAGCAACAAGCTGTGTTATTACATACCTTAGTACGTGACGCCGCCATTCCGTACGCAGAATCTCGCCATCATGTGTCGCTCGGTGGCACCCAAGTAGCAAAACAGATACACTAAACATTGTGGTAGTACGTTGGACGGTTTTCGAGTGCAGCGTTCTTCTATAGATACACCTTACAAGCTGACCTTTGGTGTCGTCAA'/>

    <sequence taxon='37' value='TTTAATGGAAAACCGTGGGTCATATGCTCAGCCAAATTCGCTAGTAGCTTGCGCGTAAGTACAGGCTCATAGAACTTAGGAACAGGACGCAATGGCGTAAGGTCTTTATCGTGGTGTGCAAGCGCCGAACGTGTTGGGCGGCCTTGTGCTTAGTAGACAGCTAGTGCATGCCACCAACCATGGTAAGGCGCCGGCTCGCGCCTACCAAAGGAGTGTATGCAGTGAGGATGAGACGCGGTGCAAGTTGTGAAGATCTCATCTATTCCAAACTCTTACCGTTTGAGACCGATTCCACCATTTGACTTCGACTTATGCGCTGGGTGACGTTTCCCAGTCGAATGGCACTTCTATTCAGTGATTCGGTCCATACTAGTCCAGACCCACCGGGAATTGCGGCGCGCCCCCCACATCGGTCCACCCAGGATAGGTCAGTGGATGGCGTAAACTGGGTCCTGCAGATATTTATGTTCATTGAGGCATCAGCGGGGAGTTGAACTTAATACAGGAAGTAATCGTAGAGACCAGCGTAGGAGAGTACCTTTTCAGGATAAGCCCTATTGCCGGTCCTTATTTACTCACGTTTCACAATTCACTTACCAATAATCAAACAGCGTGAGTGATGGTTAGTAATTACCTACCCTCAGTCTGTGGTCACTCCCTGGGCTACAACAGACTTCTTAGTGAGGGATTTATATGTTAAGAGAGTCCGATCCTGTCAGGAAGACGCTTCCGGCTATTTTTATAGCTATTGCGCGCGTCTCTAGTGTACGTCGGCATACCACCGTGAGATAGACTACATGCAATTGGCATAATAGGCCCCAGCAACACGTCTTTTCACGGACGTGCCGGCTTGGTAAACCCACCGCACAGTTAACGCCGAGCCCGGGGAAAGGGGAGTTTTAATATTCTCGCTGATGGAGCATAGTTACCATGGTTAGCGGTTCGTATCAAGATACCTAATCAAGAGCTTAGAGTTGTACAGTCGCGTTCAACACAAGGACTAACCACCAAAGGTTTCGCAGCGAACCGTGCGTGGCCGTAGACGGCGAAACAGCCGGATTCAGGGCATGGTACAGAGTGCTGAAGGCTAAACCTGCTACGGAATCCAGATAGAATAGTCTCGCCGCAGACTCTAAGCTGACGATGAGAGGGCCCTCCTAGCTCTAGCCGGGGCGCGTAATAACTCACACCGAATATAGGGGTCAGAACGGTCCGGCCACTAATATACGGTCCGATGGTTCCACTCTACCGTTATACGAGGTCCTGGGGCGATAGCAGAACTCGGATTTAACGTGATAGCGTACCGAGTTTCTGTAGACGGGTATGTTGCGCCTCGAATTAGGATTGTGAAACCAACGGTAGCGCCTAACATTACGAGCTCGCATGCTTTGGATCGGGAGGCGGCTAATAAGTGGTGGATGGATTTCAAATATACTAAGGAATTGCCTCTTCCCCTTCCTAGGGCGTCAGCGAATGTAGTACGGGGGCGGCGAATGATTCGAGTACTACTTTAAGCTGGATCCGCTCACGCGCGCGTAGCACTGTAATGAAAGGCATTAGATACGTCTAACTTCGACGCCCATATGTATTGTTTCAAGCTCATTTTATAGTGAAAGCATTGTATGACCAGTTGGGCCCCGGGCCCAGACAGGAAGCCCATGTAGGTCGAAGGGTACCGCACAAGTCTGTCTTGCCCATTTCGATCCCCGTTCAATCTGTCACTTTCTGTTAGTTCTGAGGAATACTGCGTAGTTTGTGCGGTCTCCTTCAACGGCATTCGTTGCTGCTCCAGTTATTGTCTTAAGCAACAAGCTGTGTTATTACATACCTTAGTACGTGACGCCGCCATTCCGTACGCAGAACCTCGCCATCATGTGTCGCTCGGTGGCACCCAAGTAGCAAAACAGATACACTAAACATTGTGGTAGTACGTTGGACGGTTTTCGAGTGCAGCGTTCTTCTATAGATACACCTTACAAGCCGACCTTTGGTGTCGTCAA'/>

    <sequence taxon='47' value='TTTAATGGAAAACCGTGGGTCATATGCTCAGCCAAATTCGCTAGTAGCTTGCGCGTAAGTACAGGCTCATAGAACTTAGGAACAGGACGCAATGGCGTAAGGTCTTTATCGTGGTGTGCAAGCGCCGAACGTGTTGGGCGGCCTTGTGCTTAGTAGACAGCTAGTGCATGCCACCAACCATGGTAAGGCGCCGGCTCGCGCCTACCAAAGGAGTGTATGCAGTGAGGATGAGACGCGGTGCAAGTTGTGAAGATCTCATCTATTCCAAACTCTTACCGTTTGAGACCGATTCCACCATTTGACTTCGACTTATGCGCTGGGTGACGTTTCCCAGTCGAATGGCACTTCTATTCAGTGATTCGGTCCATACTAGTCCAGACCCACCGGGAATTGCGGCGCGCCCCCCACATCGGTCCACCCAGGATAGGTCAGTGGATGGCGTAAACTGGGTCCTGCAGATATTTATGTTCATTGAGGCATCAGCGGGGAGTTGAACTTAATACAGGAAGTAATCGTAGAGACCAGCGTAGGAGAGTACCTTTTCAGGATAAGCCCTATTGCCGGTCCTTATTTACTCACGTTTCACAATTCACTTACCAATAATCAAACAGCGTGAGTGATGGTTAGTAATTACCTACCCTCAGTCTGTGGTCACTCCCTGGGCTACAACAGACTTCTTAGTGAGGGATTTATATGTTAAGAGAGTCCGATCCTGTCAGGAAGACGCTTCCGGCTATTTTTATAGCTATTGCGCGCGTCTCTAGTGTACGTCGGCATACCACCGTGAGATAGACTACATGCAATTGGCATAATAGGCCCCAGCAACACGTCTTTTCACGGACGTGCCGGCTTGGTAAACCCACCGCACAGTTAACGCCGAGCCCGGGGAAAGGGGAGTTTTAATATTCTCGCTGATGGAGCATAGTTACCATGGTTAGCGGTTCGTATCAAGATACCTAATCAAGAGCTTAGAGTTGTACAGTCGCGTTCAACACAAGGACTAACCACCAAAGGTTTCGCAGCGAACCGTGCGTGGCCGTAGACGGCGAAACAGCCGGATTCAGGGCATGGTACAGAGTGCTGAAGGCTAAACCTGCTACGGAATCCAGATAGAATAGTCTCGCCGCAGACTCTAAGCTGACGATGAGAGGGCCCTCCTAGCTCTAGCCGGGGCGCGTAATAACTCACACCGAATATAGGGGTCAGAACGGTCCGGCCACTAATATACGGTCCGATGGTTCCACTCTACCGTTATACGAGGTCCTGGGGCGATAGCAGAACTCGGATTTAACGTGATAGCGTACCGAGTTTCTGTAGACGGGTATGTTGCGCCTCGAATTAGGATTGTGAAACCAACGGTAGCGCCTAACATTACGAGCTCGCATGCTTTGGATCGGGAGGCGGCTAATAAGTGGTGGATGGATTTCAAATATACTAAGGAATTGCCTCTTCCCCTTCCTAGGGCGTCAGCGAATGTAGTACGGGGGCGGCGAATGATTCGAGTACTACTTTAAGCTGGATCCGCTCACGCGCGCGTAGCACTGTAATGAAAGGCATTAGATACGTCTAACTTCGACGCCCATATGTATTGTTTCAAGCTCATTTTATAGTGAAAGCATTGTATGACCAGTTGGGCCCCGGGCCCAGACAGGAAGCCCATGTAGGTCGAAGGGTACCGCACAAGTCTGTCTTGCCCATTTCGATCCCCGTTCAATCTGTCACTTTCTGTTAGTTCTGAGGAATACTGCGTAGTTTGTGCGGTCTCCTTCAACGGCATTCGTTGCTGCTCCAGTTATTGTCTTAAGCAACAAGCTGTGTTATTACATACCTTAGTACGTGACGCCGCCATTCCGTACGCAGAACCTCGCCATCATGTGTCGCTCGGTGGCACCCAAGTAGCAAAACAGATACACTAAACATTGTGGTAGTACGTTGGACGGTTTTCGAGTGCAGCGTTCTTCTATAGATACACCTTACAAGCCGACCTTTGGTGTCGTCAA'/>

    <sequence taxon='45' value='TTTAATGGAAGACCGTGGGTCATATGCTCAGCCAAATTCGCTAGTAGCTTGCGCGTAAGTACAGGCTCATAGAACTTAGGAACAGGACGCAATGGCGTAAGGTCTTTATCGTGGTGTGCAAGCGCCGAACGTGTTGGGCGGCCTTGTGCTTAGTAGACAGCTAGTGCATGCCACCAACCATGGTAAGGCGCCGGCTCGCGCCTACCAAAGGAGTGTATGCAGTGAGGATGAGACGCGGCGCAAGTTGTGAAGATCTCATCTATTCCAAACTCTTACCGTTTGAGACCGATTCCACCATTTGACTTCGACTTATGCGCTGGGTGACGTTTCCCAGTCGAACGGCACTTCTATTCAGTGATTCGGTCCATACTAGTCCAGACCCACCGGGAATTGCGGCGCGCCCCCCACATCGGTCCACCCAGGATAGGTCAGTGGATGGCGTAAACTGGGTCCTGCAGATATTTATGTTCATTGAGGCATCAGCGGGGAGTTGAACTTAATACAGGAAGTAATCGTAGAGACCAGCGTAGGAGAGTACCTTTTCAGGATAAGCCCTATTGCCGGTCCTTATTTACTCACGTTTCACAATTCACTTACCAATAATCAAACAGCGTGAGTGATGGTTAGTAATTACCTACCCTCAGTCTGTGGTCACTCCCTGGGCTACAACAGACTTCTTAGTGAGGGATTTATATGTTAAGAGAGTCCGATCCTGTCAGGAAGACGCTTCCGGCTATTTTTATAGCTATTGCGCACGTCTCTAGTGTACGTCGGCATACCACCGTGAGATAGACTACATGCAATTGGCATAATAGGCCCCAGCAACACGTCTTTTCACGGACGTGCCGGCTTGGTAAACCCACCGCACAGTTAACGCCGAGCCCGGGGAAAGGGGAGTTTTAATATTCTCGCTGATGGAGCATAGTTACCATGGTTAGCGGTTCGTATCAAGATACCTAATCAAGAGCTTAGAGTTGTACAGTCGCGTTCAACACAAGGACTAACCACCAAAGGTTTCGCAGCGAACCGTGCGTGGCCGTAGACGGCGAAACAGCCGGATTCAGGGCATGGTACAGAGTGCTGAAGGCTAAACCTGCTACGGAATCCAGATAGAATAGTCTCGCCGCAGACTCTAAGCTGACGATGAGAGGGCCCTCCTAGCTCTAGCCGGGGCGCGTAATAACTCACACCGAATATAGGGGTCAGAACGGTCCGGCCACTAATATACGGTCCGATGGTTCCACTCTACCGTTATACGAGGTCCTGGGGCGATAGCAGAACTTGGATTTAACGTGATAGCGTACCGAGTTTCTGTAGACGGGTATGTTGCGCCTCGAATTAGGATTGTGAAACCAACGGTAGCGCCTAACATTACGAGCTCGCATGCTTTGGATCGGGAGGCGGCTAATAAGTGGTGGATGGATTTCAAATATGCTAAGGAATTGCCTCTTCCCCTTCCTAGGGCGTCAGCGAATGTAGTACGGGGGCGGCGAATGATTCGAGTACTACTTTAAGCTGGATCCGCTCACGCGCGCGTAGCACTGTAATGAAAGGCATTAGATACGTCTAACTTCGACGCCCATATGTATTGTTTCAAGCTCATTTTATAGTGAAAGCATTGTATGACCAGTCGGGCCCCGGGCCCAGACAGGAAGCCCATGTAGGTCGAAGGGTACCGCACGAGTCTGTCTTGCCCATTTCGATCCCCGTTCAATCTGTCACTTTCTGTTAGTTCTGAGGAATACTGCGTAGTTTGTGCGGTCTCCTTCAACGGCATTCGTTGCTGCTCCAGTTATTGTCTTAAGCAACAAGCTGTGTTATTACATACCTTAGTACGTGACGCCGCCATTCCGTACGCAGAACCTCGCCATCATGTGTCGCTCGGTGGCACCCAAGTAGCAAAACAGATACACTAAACATTGTGGTAGTACGTTGGACGGTTTTCGAGTGCAGCGTTCTTCTATAGATACACCTTACAAGCTGACCTTTGGTGTCGTCAA'/>

    <sequence taxon='46' value='TTTAATGGAAGACCGTGGGTCATATGCTCAGCCAAATTCGCTAGTAGCTTGCGCGTAAGTACAGGCTCATAGAACTTAGGAACAGGACGCAATGGCGTAAGGTCTTTATCGTGGTGTGCAAGCGCCGAACGTGTTGGGCGGCCTTGTGCTTAGTAGACAGCTAGTGCATGCCACCAACCATGGTAAGGCGCCGGCTCGCGCCTACCAAAGGAGTGTATGCAGTGAGGATGAGACGCGGCGCAAGTTGTGAAGATCTCATCTATTCCAAACTCTTACCGTTTGAGACCGATTCCACCATTTGACTTCGACTTATGCGCTGGGTGACGTTTCCCAGTCGAACGGCACTTCTATTCAGTGATTCGGTCCATACTAGTCCAGACCCACCGGGAATTGCGGCGCGCCCCCCACATCGGTCCACCCAGGATAGGTCAGTGGATGGCGTAAACTGGGTCCTGCAGATATTTATGTTCATTGAGGCATCAGCGGGGAGTTGAACTTAATACAGGAAGTAATCGTAGAGACCAGCGTAGGAGAGTACCTTTTCAGGATAAGCCCTATTGCCGGTCCTTATTTACTCACGTTTCACAATTCACTTACCAATAATCAAACAGCGTGAGTGATGGTTAGTAATTACCTACCCTCAGTCTGTGGTCACTCCCTGGGCTACAACAGACTTCTTAGTGAGAGATTTATATGTTAAGAGAGTCCGATCCTGTCAGGAAGACGCTTCCGGCTATTTTTATAGCTATTGCGCACGTCTCTAGTGTACGTCGGCATACCACCGTGAGATAGACTACATGCAATTGGCATAATAGGCCCCAGCAACACGTCTTTTCACGGACGTGCCGGCTTGGTAAACCCACCGCACAGTTAACGCCGAGCCCGGGGAAAGGGGAGTTTTAATATTCTCGCTGATGGAGCATAGTTACCATGGTTAGCGGTTCGTATCAAGATACCTAATCAAGAGCTTAGAGTTGTACAGTCGCGTTCAACACAAGGACTAACCACCAAAGGTTTCGCAGCGAACCGTGCGTGGCCGTAGACGGCGAAACAGCCGGATTCAGGGCATGGTACAGAGTGCTGAAGGCTAAACCTGCTACGGAATCCAGATAGAATAGTCTCGCCGCAGACTCTAAGCTGACGATGAGAGGGCCCTCCTAGCTCTAGCCGGGGCGCGTAATAACTCACACCGAATATAGGGGTCAAAACGGTCCGGCCACTAATATACGGTCCGATGGTTCCACTCTACCGTTATACGAGGTCCTGGGGCGATAGCAGAACTTGGATTTAACGTGATAGCGTACCGAGTTTCTGTAGACGGGTATGTTGCGCCTCGAATTAGGATTGTGAAACCAACGGTAGCGCCTAACATTACGAGCTCGCATGCTTTGGATCGGGAGGCGGCTAATAAGTGGTGGATGGATTTCAAATATGCTAAGGAATTGCCTCTTCCCCTTCCTAGGGCGTCAGCGAATGTAGTACGGGGGCGGCGAATGATTCGAGTACTACTTTAAGCTGGATCCGCTCACGCGCGCGTAGCACTGTAATGAAAGGCATTAGATACGTCTAACTTCGACGCCCATATGTATTGTTTCAAGCTCATTTTATAGTGAAAGCATTGTATGACCAGTCGGGCCCCGGGCCCAGACAGGAAGCCCATGTAGGTCGAAGGGTACCGCACGAGTCTGTCTTGCCCATTTCGATCCCCGTTCAATCTGTCACTTTCTGTTAGTTCTGGGGAATACTGCGTAGTTTGTGCGGTCTCCTTCAACGGCATTCGTTGCTGCTCCAGTTATTGTCTTAAGCAACAAGCTGTGTTATTACATACCTTAGTACGTGACGCCGCCATTCCGTACGCAGAACCTCGCCATCATGTGTCGCTCGGTGGCACCCAAGTAGCAAAACAGATACACTAAACATTGTGGTAGTACGTTGGACGGTTTTCGAGTGCAGCGTTCTTCTATAGATACACCTTACAAGCTGACCTTTGGTGTCGTCAA'/>

    <sequence taxon='56' value='TTTAATGGAAGACCGTGGGTCATATGCTCAGCCAAATTCGCTAGTAGCTTGCGCGTAAGTACAGGCTCATAGAACTTAGGAACAGGACGCAATGGCGTAAGGTCTTTATCGTGGTGTGCAAGCGCCGAACGTGTTGGGCGGCCTTGTGCTTAGTAGACAGCTAGTGCATGCCACCAACCATGGTAAGGCGCCGGCTCGCGCCTACCAAAGGAGTGTATGCAGTGAGGATGAGACGCGGCGCAAGTTGTGAAGATCTCATCTATTCCAAACTCTTACCGTTTGAGACCGATTCCACCATTTGACTTCGACTTATGCGCTGGGTGACGTTTCCCAGTCGAACGGCACTTCTATTCAGTGATTCGGTCCATACTAGTCCAGACCCACCGGGAATTGCGGCGCGCCCCCCACATCGGTCCACCCAGGATAGGTCAGTGGATGGCGTAAACTGGGTCCTGCAGATATTTATGTTCATTGAGGCATCAGCGGGGAGTTGAACTTAATACAGGAAGTAATCGTAGAGACCAGCGTAGGAGAGTACCTTTTCAGGATAAGCCCTATTGCCGGTCCTTATTTACTCACGTTTCACAATTCACTTGCCAATAATCAAACAGCGTGAGTGATGGTTAGTAATTACCTACCCTCAGTCTGTGGTCACTCCCTGGGCTACAACAGACTTCTTAGTGAGAGATTTATATGTTAAGAGAGTCCGATCCTGTCAGGAAGACGCTTCCGGCTATTTTTATAGCTATTGCGCACGTCTCTAGTGTACGTCGGCATACCACCGTGAGATAGACTACATGCAATTGGCATAATAGGCCCCAGCAACACGTCTTTTCACGGACGTGCCGGCTTGGTAAACCCACCGCACAGTTAACGCCGAGCCCGGGGAAAGGGGAGTTTTAATATTCTCGCTGTTGGAGCATAGTTACCATGGTTAGCGGTTCGTATCAAGATACCTAATCAAGAGCTTAGAGTTGTACAGTCGCGTTCAACACAAGGACTAACCACCAAAGGTTTCGCAGCGAACCGTGCGTGGCCGTAGACGGCGAAACAGCCGGATTCAGGGCATGGTACAGAGTGCTGAAGGCTAAACCTGCTACGGAATCCAGATAGAATAGTCTCGCCGCAGACTCCAAGCTGACGATGAGAGGGCCCTCCTAGCTCTAGGCGGGGCGCGTAATAACTCACACCGAATATAGGGGTCAAAACGGTCCGGCCACTAATATACGGTCCGATGGTTCCACTCTACCGTTATACGAGGTCCTGGGGCGATAGCAGAACTTGGATTTAACGTGATAGCGTACCGAGTTTCTGTAGACGGGTATGTTGCGCCTCGAATTAGGATTGTGAAACCAACGCTAGCGCCTAACATTACGAGCTCGCATGCTTTGGATCGGGAGGCGGCTAATAAGTGGTGGATGGATTTCAAATATGCTAAGGAATTGCCTCTTCCCCTTCCTAGGGCGTCAGCGAATGTAGTACGGGGGCGGCGAATGATTCGAGTACTACTTTAAGCTGGATCCGCTCACGCGCGCGTAGCACTGTAATGAAAGGCATTAGATACGTCTAACTTCGACGCCCATATGTATTGTTTCAAGCTCATTTTATAGTGAAAGCATTGTATGACCAGTCGGGCCCCGGGCCCAGACAGGAAGCCCATGTAGGTCGAAGGGTACCGCACGAGTCTGTCTTGCCCATTTCGATCCCCGTTCAATCTGTCACTTTCTGTTAGTTCTGGGGAATACTGCGTAGTTTGTACGGTCTCCTTCAACGGCATTCGTTGCTGCTCCAGTTATTGTCTTAAGCAACAAGCTGTGTTATTACATACCTTAGTACGTGACGCCGCCATTCCGTACGCAGAACCTCGCCATCATGTGTCGCTCGGTGGCACCCAAGTAGCAAAACAGATACACTAAACATTGTGGTAGTACGTTGGACGGTTTTCGAGTGCAGCGTTCTTCTATAGATACACCTTACAAGCTGACCTTTGGTGTCGTCAA'/>

    <sequence taxon='49' value='TTTAATGGAAGACCGTGGGTCATATGCTCAGCCAAATTCGCTAGTAGCTTGCGCGTAAGTACAGGCTCATAGAACTTAGGAACAGGACGCAATGGCGTAAGGTCTTTATCGTGGTGTGCAAGCGCCGAACGTGTTGGGCGGCCTTGTGCTTAGTAGACAGCTAGTGCATGCCACCAACCATGGTAAGGCGCCGGCTCGCGCCTACCAAAGGAGTGTATGCAGTGAGGATGAGACGCGGCGCAAGTTGTGAAGATCTCATCTATTCCAAACTCTTACCGTTTGAGACCGATTCCACCATTTGACTTCGACTTATGCGCTGGGTGACGTTTCCCAGTCGAACGGCACTTCTATTCAGTGATTCGGTCCATACTAGTCCAGACCCACCGGGAATTGCGGCGCGCCCCCCACATCGGTCCACCCAGGATAGGTCAGTGGATGGCGTAAACTGGGTCCTGCAGATATTTATGTTCATTGAGGCATCAGCGGGGAGTTGAACTTAATACAGGAAGTAATCGTAGAGACCAGCGTAGGAGAGTACCTTTTCAGGATAAGCCCTATTGCCGGTCCTTATTTACTCACGTCTCACAATTCACTTACCAATAATCAAACAGCGTGAGTGATGGTTAGTAATTACCTACCCTCAGTCTGTGGTCACTCCCTGGGCTACAACAGACTTCTTAGTGAGGGATTTATATGTTAAGAGAGTCCGATCCTGTCAGGAAGACGCTTCCGGCTATTTTTATAGCTATTGCGCACGTCTCTAGTGTACGTCGGCATACCACCGTGAGATAGACTACATGCAATTGGCATAATAGGCCCCAGCAACACGTCTTTTCACGGACGTGCCGGCTTGGTAAACCCACCGCACAGTTAACGCCGAGCCCGGGGAAAGGGGAGTTTTAATATTCTCGCTGATGGAGCATAGTTACCATGGTTAGCGGTTCGTATCAAGATACCTAATCAAGAGCTTAGAGTTGTACAGTCGCGTTCAACACAAGGACTAACCACCAAAGGTTTCGCAGCGAACCGTGCGTGGCCGTAGACGGCGAAACAGCCGGATTCAGGGCATGGTACAGAGTGCTGAAGGCTAAACCTGCTACGGAATCCAGATAGAATAGTCTCGCCGCAGACTCTAAGCTGACGATGAGAGGGCCCTCCTAGCTCTAGCCGGGGCGCGTAATAACTCACACCGAATATAGGGGTCAGAACGGTCCGGCCACTAATATACGGTCCGATGGTTCCACTCTACCGTTATACGAGGTCCTGGGGCGATAGCAGAACTTGGATTTAACGTGATAGCGTACCGAGTTTCTGTAGACGGGTATGTTGCGCCTCGAATTAGGATTGTGAAACCAACGGTAGCGCCTAACATTACGAGCTCGCATGCTTTGGATCGGGAGGCGGCTAATAAGTGGTGGATGGATTTCAAATATGCTAAGGAATTGCCTCTTCCCCTTCCTAGGGCGTCAGCGAATGTAGTACGGGGGCGGCGAATGATTCGAGTACTACTTTAAGCTGGATCCGCTCACGCGCGCGTAGCACTGTAATGAAAGGCATTAGATACGTCTAACTTCGACGCCCATATGTATTGTTTCAAGCTCATTTTATAGTGAAAGCATTGTATGACCAGTCGGGCCCCGGGCCCAGACAGGAAGCCCATGTAGGTCGAAGGGTACCGCACGAGTCTGTCTTGCCCATTTCGATCCCCGTTCAATCTGTCACTTTCTGTTAGTTCTGAGGAATACTGCGTAGTTTGTGCGGTCTCCTTCAACGGCATTCGTTGCTGCTCCAGTTATTGTCTTAAGCAACAAGCTGTGTTATTACATACCTTAGTACGTGACGCCGCCATTCCGTACGCAGAACCTCGCCATCATGTGTCGCTCGGTGGCACCCAAGTAGCAAAACAGATACACTAAACATTGTGGTAGTACGTTGGACGGTTTTCGAGTGCAGCGTTCTTCTATAGATACACCTTACAAGCTGACCTTTGGTGTCGTCAA'/>

    <sequence taxon='51' value='TTTAATGGAAGACCGTGGGTCATATGCTCAGCCAAATTCGCTAGTAGCTTGCGCGTAAGTACAGGCTCATAGAACTTAGGAACAGGACGCAATGGCGTAAGGTCTTTATCGTGGTGTGCAAGCGCCGAACGTGTTGGGCGGCCTTGTGCTTAGTAGACAGCTAGTGCATGCCACCAACCATGGTAAGGCGCCGGCTCGCGCCTACCAGAGGAGTGTATGCAGTGAGGATGAGACGCGGCGCAAGTTGTGAAGATCTCATCTATTCCAAACTCTTACCGTTTGAGACCGATTCCACCATTTGACTTCGACTTATGCGCTGGGTGACGTTTCCCAGTCGAACGGCACTTCTATTCAGTGATTCGGTCCATACTAGTCCAGACCCACCGGGAATTGCGGCGCGCCCCCCACATCGGTCCACCCAGGATAGGTCAGTGGATGGCGTAAACTGGGTCCTGCAGATATTTATGTTCATTGAGGCATCAGCGGGGAGTTGAACTTAATACAGGAAGTAATCGTAGAGACCAGCGTAGGAGAGTACCTTTTCAGGATAAGCCCTATTGCCGGTCCTTATTTACTCACGTCTCACAATTCACTTACCAATAATCAAACAGCGTGAGTGATGGTTAGTAATTACCTACCCTCAGTCTGTGGTCACTCCCTGGGCTACAACAGACTTCTTAGTGAGGGATTTATATGTTAAGAGAGTCCGATCCTGTCAGGAAGACGCTTCCGGCTATTTTTATAGCTATTGCGCACGTCTCTAGTGTACGTCGGCATACCACCGTGAGATAGACTACATGCAATTGGCATAATAGGCCCCAGCAACACGTCTTTTCACGGACGTGCCGGCTTGGTAAACCCACCGCACAGTTAACGCCGAGCCCGGGGAAAGGGGAGTTTTAATATTCTCGCTGATGGAGCATAGTTACCATGGTTAGCGGTTCGTATCAAGATACCTAATCAAGAGCTTAGAGTTGTACAGTCGCGTTCAACACAAGGACTAACCACCAAAGGTTTCGCAGCGAACCGTGCGTGGCCGTAGACGGCGAAACAGCCGGATTCAGGGCATGGTACAGAGTGCTTAAGGCTAAACCTGCTACGGAATCCAGATAGAATAGTCTCGCCGCAGACTCTAAGCTGACGATGAGAGGGCCCTCCTAGCTCTAGCCGGGGCGCGTAATAACTCACACCGAATATAGGGGTCAGAACGGTCCGGCCACTAATATACGGTCCGATGGTTCCACTCTACCGTTATACGAGGTCCTGGGGCGATAGCAGAACTTGGATTTAACGTGATAGCGTACCGAGTTTCTGTAGACGGGTATGTTGCGCCTCGAATTAGGATTGTGAAACCAACGGTAGCGCCTAACATTACGAGCTCGCATGCTTTGGATCGGGAGGCGGCTAATAAGTGGTGGATGGATTTCAAATATGCTAAGGAATTGCCTCTTCCCCTTCCTAGGGCGTCAGCGAATGTAGTACGGGGGCGGCGAATGATTCGAGTACTACTTTAAGCTGGATCCGCTCACGCGCGCGTAGCACTGTAATGAAAGGCATTAGATACGTCTAACTTCGACGCCCATATGTATTGTTTCAAGCTCATTTTATAGTGAAAGCATTGTATGACCAGTCGGGCCCCGGGCCCAGACAGGAAGCCCATGTAGGTCGAAGGGTACCGCACGAGTCTGTCTTGCCCATTTCGATCCCCGTTCAATCTGTCACTTTCTGTTAGTTCTGAGGAATACTGCGTAGTTTGTGCGGTCTCCTTCAACGGCATTCGTTGCTGCTCCAGTTATTGTCTTAAGCAACAAGCTGTGTTATTACATACCTTAGTACGTGACGCCGCCATTCCGTACGCAGAACCTCGCCATCATGTGTCGCTCGGTGGCACCCAAGTAGCAAAACAGATACACTAAACATTGTGGTAGTACGTTGGACGGTTTTCGAGTGCAGCGTTCTTCTATAGATACACCTTACAAGCTGACCTTTGGTGTCGTCAA'/>

    <sequence taxon='59' value='TTTAATGGAAGACCGTGGGTCATATGCTCAGCCAAATTCGCTAGTAGCTTGCGCGTAAGTACAGGCTCATAGAACTTAGGAACAGGACGCAATGGCGTAAGGTCTTTATCGTGGTGTGCAAGCGCCGAACGTGTTGGGCGGCCTTGTGCTTAGTAGACAGCTAGTGCATGCCACCAACCATGGTAAGGCGCCGGCTCGCGCCTACCAGAGGAGTGTATGCAGTGAGGATGAGACGCGGCGCAAGTTGTGAAGATCTCATCTATTCCAAACTCTTACCGTTTGAGACCGATTCCACCATTTGACTTCGACTTATGCGCTGGGTGACGTTTCCCAGTCGAACGGCACTTCTATTCAGTGATTCGGTCCATACTAGTCCAGACCCACCGGGAATTGCGGCGCGCCCCCCACATCGGTCCACCCAGGATAGGTCAGTGGATGGCGTAAACTGGGTCCTGCAGATATTTATGTTCATTGAGGCATCAGCGGGGAGTTGAACTTAATACAGGAAGTAATCGTAGAGACCAGCGTAGGAGAGTACCTTTTCAGGATAAGCCCTATTGCCGGTCCTTATTTACTCACGTCTCACAATTCACTTACCAATAATCAAACAGCGTGAGTGATGGTTAGTAATTACCTACCCTCAGTCTGTGGTCACTCCCTGGGCTACAACAGACTTCTTAGTGAGGGATTTATATGTTAAGAGAGTCCGATCCTGTCAGGAAGACGCTTCCGGCTATTTTTATAGCTATTGCGCACGTCTCTAGTGTACGTCGGCATACCACCGTGAGATAGACTACATGCAATTGGCATAATAGGCCCCAGCAACACGTCTTTTCACGGACGTGCCGGCTTGGTAAACCCACCGCACAGTTAACGCCGAGCCCGGGGAAAGGGGAGTTTTAATATTCTCGCTGATGGAGCATAGTTACCATGGTTAGCGGTTCGTATCAAGATACCTAATCAAGAGCTTAGAGTTGTACAGTCGCGTTCAACACAAGGACTAACCACCAAAGGTTTCGCAGCGAACCGTGCGTGGCCGTAGACGGCGAAACAGCCGGATTCAGGGCATGGTACAGAGTGCTTAAGGCTAAACCTGCTACGGAATCCAGATAGAATAGTCTCGCCGCAGACTCTAAGCTGACGATGAGAGGGCCCTCCTAGCTCTAGCCGGGGCGCGTAATAACTCACACCGAATATAGGGGTCAGAACGGTCCGGCCACTAATATACGGTCCGATGGTTCCACTCTACCGTTATACGAGGTCCTGGGGCGATAGCAGAACTTGGATTTAACGTGATAGCGTACCGAGTTTCTGTAGACGGGTATGTTGCGCCTCGAATTAGGATTGTGAAACCAACGGTAGCGCCTAACATTACGAGCTCGCATGCTTTGGATCGGGAGGCGGCTAATAAGTGGTGGATGGATTTCAAATATGCTAAGGAATTGCCTCTTCCCCTTCCTAGGGCGTCAGCGAATGTAGTACGGGGGCGGCGAATGATTCGAGTACTACTTTAAGCTGGATCCGCTCACGCGCGCGTAGCACTGTAATGAAAGGCATTAGATACGTCTAACTTCGACGCCCATATGTATTGTTTCAAGCTCATTTTATAGTGAAAGCATTGTATGACCAGTCGGGCCCCGGGCCCAGACAGGAAGCCCATGTAGGTCGAAGGGTACCGCACGAGTCTGTCTTGCCCATTTCGATCCCCGTTCAATCTGTCACTTTCTGTTAGTTCTGAGGAATACTGCGTAGTTTGTGCGGTCTCCTTCAACGGCATTCGTTGCTGCTCCAGTTATTGTCTTAAGCAACAAGCTGTGTTATTACATACCTTAGTACGTGACGCCGCCATTCCGTACGCAGAACCTCGCCATCATGTGTCGCTCGGTGGCACCCAAGTAGCAAAACAGATACACTAAACATTGTGGTAGTACGTTGGACGGTTTTCGAGTGCAGCGTTCTTCTATAGATACACCTTACAAGCTGACCTTTGGTGTCGTCAA'/>

    <sequence taxon='64' value='TTTAATGGAAGACCGTGGGTCATATGCTCAGCCAAATTCGCTAGTAGCTTGCGCGTAAGTACAGGCTCATAGAACTTAGGAACAGGACGCAATGGCGTAAGGTCTTTATCGTGGTGTGCAAGCGCCGAACGTGTTGGGCGGCCTTGTGCTTAGTAGACAGCTAGTGCATGCCACCAACCATGGTAAGGCGCCGGCTCGCGCCTACCAGAGGAGTGTATGCAGTGAGGATGAGACGCGGCGCAAGTTGTGAAGATCTCATCTATTCCAAACTCTTACCGTTTGAGACCGATTCCACCATTTGACTTCGACTTATGCGCTGGGTGACGTTTCCCAGTCGAACGGCACTTCTATTCAGTGATTCGGTCCATACTAGTCCAGACCCACCGGGAATTGCGGCGCGCCCCCCACATCGGTCCACCCAGGATAGGTCAGTGGATGGCGTAAACTGGGTCCTGCAGATATTTATGTTCATTGAGGCATCAGCGGGGAGTTGAACTTAATACAGGAAGTAATCGTAGAGACCAGCGTAGGAGAGTACCTTTTCAGGATAAGCCCTATTGCCGGTCCTTATTTACTCACGTCTCACAATTCACTTACCAATAATCAAACAGCGTGAGTGATGGTTAGTAATTACCTACCCTCAGTCTGTGGTCACTCCCTGGGCTACAACAGACTTCTTAGTGAGGGATTTATATGTTAAGAGAGTCCGATCCTGTCAGGAAGACGCTTCCGGCTATTTTTATAGCTATTGCGCACGTCTCTAGTGTACGTCGGCATACCACCGTGAGATAGACTACATGCAATTGGCATAATAGGCCCCAGCAACACGTCTTTTCACGGACGTGCCGGCTTGGTAAACCCACCGCACAGTTAACGCCGAGCCCGGGGAAAGGGGAGTTTTAATATTCTCGCTGATGGAGCATAGTTACCATGGTTAGCGGTTCGTATCAAGATACCTAATCAAGAGCTTAGAGTTGTACAGTCGCGTTCAACACAAGGACTAACCACCAAAGGTTTCGCAGCGAACCGTGCGTGGCCGTAGACGGCGAAACAGCCGGATTCAGGGCATGGTACAGAGTGCTTAAGGCTAAACCTGCTACGGAATCCAGATAGAATAGTCTCGCCGCAGACTCTAAGCTGACGATGAGAGGGCCCTCCTAGCTCTAGCCGGGGCGCGTAATAACTCACACCGAATATAGGGGTCAGAACGGTCCGGCCACTAATATACGGTCCGATGGTTCCACTCTACCGTTATACGAGGTCCTGGGGCGATAGCAGAACTTGGATTTAACGTGATAGCGTACCGAGTTTCTGTAGACGGGTATGTTGCGCCTCGAATTAGGATTGTGAAACCAACGGTAGCGCCTAACATTACGAGCTCGCATGCTTTGGATCGGGAGGCGGCTAATAAGTGGTGGATGGATTTCAAATATGCTAAGGAATTGCCTCTTCCCCTTCCTAGGGCGTCAGCGAATGTAGTACGGGGGCGGCGAATGATTCGAGTACTACTTTAAGCTGGATCCGCTCACGCGCGCGTAGCACTGTAATGAAAGGCATTAGATACGTCTAACTTCGGCGCCCATATGTATTGTTTCAAGCTCATTTTATAGTGAAAGCATTGTATGACCAGTCGGGCCCCGGGCCCAGACAGGAAGCCCATGTAGGTCGAAGGGTACCGCACGAGTCTGTCTTGCCCATTTCGATCCCCGTTCAATCTGTCACTTTCTGTTAGTTCTGAGGAATACTGCGTAGTTTGTGCGGTCTCCTTCAACGGCATTCGTTGCTGCTCCAGTTATTGTCTTAAGCAACAAGCTGTGTTATTACATACCTTAGTACGTGACGCCGCCATTCCGTACGCAGAACCTCGCCATCATGTGTCGCTCGGTGGCACCCAAGTAGCAAAACAGATACACTAAACATTGTGGTAGTACGTTGGACGGTTTTCGAGTGCAGCGTTCTTCTATAGATACACCTTACAAGCTGACCTTTGGTGTCGTCAA'/>

    <sequence taxon='65' value='TTTAATGGAAGACCGTGGGTCATATGCTCAGCCAAATTCGCTAGTAGCTTGCGCGTAAGTACAGGCTCATAGAACTTAGGAATAGGACGCAATGGCGTAAGGTCTTTATCGTGGTGTGCAAGCGCCGAACGTGTTGGGCGGCCTTGTGCTTAGTAGACAGCTAGTGCATGCCACCAACCATGGTAAGGCGCCGGCTCGCGCCTACCAGAGGAGTGTATGCAGTGAGGATGAGACGCGGCGCAAGTTGTGAAGATCTCATCTATTCCAAACTCTTACCGTTTGAGACCGATTCCACCATTTGACTTCGACTTATGCGCTGGGTGACGTTTCCCAGTCGAACGGCACTTCTATTCAGTGATTCGGTCCATACTAGTCCAGACCCACCGGGAATTGCGGCGCGCCCCCCACATCGGTCCACCCAGGATAGGTCAGTGGATGGCGTAAACTGGGTCCTGCAGATATTTATGTTCATTGAGGCATCAGCGGGGAGTTGAACTTAATACAGGAAGTAATCGTAGAGACCAGCGTAGGAGAGTACCTTTTCAGGATAAGCCCTATTGCCGGTCCTTATTTACTCACGTCTCACAATTCACTTACCAATAATCAAACAGCGTGAGTGATGGTTAGTAATTACCTACCCTCAGTCTGTGGTCACTCCCTGGGCTACAACAGACTTCTTAGTGAGGGATTTATATGTTAAGAGAGTCCGATCCTGTCAGGAAGACGCTTCCGGCTATTTTTATAGCTATTGCGCACGTCTCTAGTGTACGTCGGCATACCACCGTGAGATAGACTACATGCAATTGGCATAATAGGCCCCAGCAACACGTCTTTTCACGGACGTGCCGGCTTGGTAAACCCACCGCACAGTTAACGCCGAGCCCGGGGAAAGGGGAGTTTTAATATTCTCGCTGATGGAGCATAGTTACCATGGTTAGCGGTTCGTATCAAGATACCTAATCAAGAGCTTAGAGTTGTACAGTCGCGTTCAACACAAGGACTAACCACCAAAGGTTTCGCAGCGAACCGTGCGTGGCCGTAGACGGCGAAACAGCCGGATTCAGGGCATGGTACAGAGTGCTTAAGGCTAAACCTGCTACGGAATCCAGATAGAATAGTCTCGCCGCAGACTCTAAGCTGACGATGAGAGGGCCCTCCTAGCTCTAGCCGGGGCGCGTAATAACTCACACCGAATATAGGGGTCAGAACGGTCCGGCCACTAATATACGGTCCGATGGTTCCACTCTACCGTTATACGAGGTCCTGGGGCGATAGCAGAACTTGGATTTAACGTGATAGCGTACCGAGTTTCTGTAGACGGGTATGTTGCGCCTCGAATTAGGATTGTGAAACCAACGGTAGCGCCTAACATTACGAGCTCGCATGCTTTGGATCGGGAGGCGGCTAATAAGTGGTGGATGGATTTCAAATATGCTAAGGAATTGCCTCTTCCCCTTCCTAGGGCGTCAGCGAATGTAGTACGGGGGCGGCGAATGATTCGAGTACTACTTTAAGCTGGATCCGCTCACGCGCGCGTAGCACTGTAATGAAAGGCATTAGATACGTCTAACTTCGGCGCCCATATGTATTGTTTCAAGCTCATTTTATAGTGAAAGCATTGTATGACCAGTCGGGCCCCGGGCCCAGACAGGAAGCCCATGTAGGTTGAAGGGTACCGCACGAGTCTGTCTTGCCCATTTCGATCCCCGTTCAATCTGTCACTTTCTGTTAGTTCTGAGGAATACTGCGTAGTTTGTGCGGTCTCCTTCAACGGCATTCGTTGCTGCTCCAGTTATTGTCTTAAGCAACAAGCTGTGTTATTACATACCTTAGTACGTGACGCCGCCATTCCGTACGCAGAACCTCGCCATCATGTGTCGCTCGGTGGCACCCAAGTAGCAAAACAGATACACTAAACATTGTGGTAGTACGTTGGACGGTTTTCGAGTGCAGCGTTCTTCTATAGATACACCTTACAAGCTGACCTTTGGTGTCGTCAA'/>

    <sequence taxon='66' value='TTTAATGGAAGACCGTGGGTCATATGCTCAGCCAAATTCGCTAGTAGCTTGCGCGTAAGTACAGGCTCATAGAACTTAGGAATAGGACGCAATGGCGTAAGGTCTTTATCGTGGTGTGCAAGCGCCGAACGTGTTGGGCGGCCTTGTGCTTAGTAGACAGCTAGTGCATGCCACCAACCATGGTAAGGCGCCGGCTCGCGCCTACCAGAGGAGTGTATGCAGTGAGGATGAGACGCGGCGCAAGTTGTGAAGATCTCATCTATTCCAAACTCTTACCGTTTGAGACCGATTCCACCATTTGACTTCGACTTATGCGCTGGGTGACGTTTCCCAGTCGAACGGCACTTCTATTCAGTGATTCGGTCCATACTAGTCCAGACCCACCGGGAATTGCGGCGCGCCCCCCACATCGGTCCACCCAGGATAGGTCAGTGGATGGCGTAAACTGGGTCCTGCAGATATTTATGTTCATTGAGGCATCAGCGGGGAGTTGAACTTAATACAGGAAGTAATCGTAGAGACCAGCGTAGGAGAGTACCTTTTCAGGATAAGCCCTATTGCCGGTCCTTATTTACTCACGTCTCACAATTCACTTACCAATAATCAAACAGCGTGAGTGATGGTTAGTAATTACCTACCCTCAGTCTGTGGTCACTCCCTGGGCTACAACAGACTTCTTAGTGAGGGATTTATATGTTAAGAGAGTCCGATCCTGTCAGGAAGACGCTTCCGGCTATTTTTATAGCTATTGCGCACGTCTCTAGTGTACGTCGGCATACCACCGTGAGATAGACTACATGCAATTGGCATAATAGGCCCCAGCAACACGTCTTTTCACGGACGTGCCGGCTTGGTAAACCCACCGCACAGTTAACGCCGAGCCCGGGGAAAGGGGAGTTTTAATATTCTCGCTGATGGAGCATAGTTACCATGGTTAGCGGTTCGTATCAAGATACCTAATCAAGAGCTTAGAGTTGTACAGTCGCGTTCAACACAAGGACTAACCACCAAAGGTTTCGCAGCGAACCGTGCGTGGCCGTAGACGGCGAAACAGCCGGATTCAGGGCATGGTACAGAGTGCTTAAGGCTAAACCTGCTACGGAATCCAGATAGAATAGTCTCGCCGCAGACTCTAAGCTGACGATGAGAGGGCCCTCCTAGCTCTAGCCGGGGCGCGTAATAACTCACACCGAATATAGGGGTCAGAACGGTCCGGCCACTAATATACGGTCCGATGGTTCCACTCTACCGTTATACGAGGTCCTGGGGCGATAGCAGAACTTGGATTTAACGTGATAGCGTACCGAGTTTCTGTAGACGGGTATGTTGCGCCTCGAATTAGGATTGTGAAACCAACGGTAGCGCCTAACATTACGAGCTCGCATGCTTTGGATCGGGAGGCGGCTAATAAGTGGTGGATGGATTTCAAATATGCTAAGGAATTGCCTCTTCCCCTTCCTAGGGCGTCAGCGAATGTAGTACGGGGGCGGCGAATGATTCGAGTACTACTTTAAGCTGGATCCGCTCACGCGCGCGTAGCACTGTAATGAAAGGCATTAGATACGTCTAACTTCGGCGCCCATATGTATTGTTTCAAGCTCATTTTATAGTGAAAGCATTGTATGACCAGTCGGGCCCCGGGCCCAGACAGGAAGCCCATGTAGGTTGAAGGGTACCGCACGAGTCTGTCTTGCCCATTTCGATCCCCGTTCAATCTGTCACTTTCTGTTAGTTCTGAGGAATACTGCGTAGTTTGTGCGGTCTCCTTCAACGGCATTCGTTGCTGCTCCAGTTATTGTCTTAAGCAACAAGCTGTGTTATTACATACCTTAGTACGTGACGCCGCCATTCCGTACGCAGAACCTCGCCATCATGTGTCGCTCGGTGGCACCCAAGTAGCAAAACAGATACACTAAACATTGTGGTAGTACGTTGGACGGTTTTCGAGTGCAGCGTTCTTCTATAGATACACCTTACAAGCTGACCTTTGGTGTCGTCAA'/>

    <sequence taxon='68' value='TTTAATGGAAGACCGTGGGTCATATGCTCAGCCAAATTCGCTAGTAGCTTGCGCGTAAGTACAGGCTCATAGAACTTAGGAATAGGACGCAATGGCGTAAGGTCTTTATCGTGGTGTGCAAGCGCCGAACGTGTTGGGCGGCCTTGTGCTTAGTAGACAGCTAGTGCATGCCACCAACCATGGTAAGGCGCCGGCTCGCGCCTACCAGAGGAGTGTATGCAGTGAGGATGAGACGCGGCGCAAGTTGTGAAGATCTCATCTATTCCAAACTCTTACCGTTTGAGACCGATTCCACCATTTGACTTCGACTTATGCGCTGGGTGACGTTTCCCAGTCGAACGGCACTTCTATTCAGTGATTCGGTCCATACTAGTCCAGACCCACCGGGAATTGCGGCGCGCCCCCCACATCGGTCCACCCAGGATAGGTCAGTGGATGGCGTAAACTGGGTCCTGCAGATATTTATGTTCATTGAGGCATCAGCGGGGAGTTGAACTTAATACAGGAAGTAATCGTAGAGACCAGCGTAGGAGAGTACCTTTTCAGGATAAGCCCTATTGCCGGTCCTTATTTACTCACGTCTCACAATTCACTTACCAATAATCAAACAGCGTGAGTGATGGTTAGTAATTACCTACCCTCAGTCTGTGGTCACTCCCTGGGCTACAACAGACTTCTTAGTGAGGGATTTATATGTTAAGAGAGTCCGATCCTGTCAGGAAGACGCTTCCGGCTATTTTTATAGCTATTGCGCACGTCTCTAGTGTACGTCGGCATACCACCGTGAGATAGACTACATGCAATTGGCATAATAGGCCCCAGCAACACGTCTTTTCACGGACGTGCCGGCTTGGTAAACCCACCGCACAGTTAACGCCGAGCCCGGGGAAAGGGGAGTTTTAATATTCTCGCTGATGGAGCATAGTTACCATGGTTAGCGGTTCGTATCAAGATACCTAATCAAGAGCTTAGAGTTGTACAGTCGCGTTCAACACAAGGACTAACCACCAAAGGTTTCGCAGCGAACCGTGCGTGGCCGTAGACGGCGAAACAGCCGGATTCAGGGCATGGTACAGAGTGCTTAAGGCTAAACCTGCTACGGAATCCAGATAGAATAGTCTCGCCGCAGACTCTAAGCTGACGATGAGAGGGCCCTCCTAGCTCTAGCCGGGGCGCGTAATAACTCACACCGAATATAGGGGTCAGAACGGTCCGGCCACTAATATACGGTCCGATGGTTCCACTCTACCGTTATACGAGGTCCTGGGGCGATAGCAGAACTTGGATTTAACGTGATAGCGTACCGAGTTTCTGTAGACGGGTATGTTGCGCCTCGAATTAGGATTGTGAAACCAACGGTAGCGCCTAACATTACGAGCTCGCATGCTTTGGATCGGGAGGCGGCTAATAAGTGGTGGATGGATTTCAAATATGCTAAGGAATTGCCTCTTCCCCTTCCTAGGGCGTCAGCGAATGTAGTACGGGGGCGGCGAATGATTCGAGTACTACTTTAAGCTGGATCCGCTCACGCGCGCGTAGCACTGTAATGAAAGGCATTAGATACGTCTAACTTCGGCGCCCATATGTATTGTTTCAAGCTCATTTTATAGTGAAAGCATTGTATGACCAGTCGGGCCCCGGGCCCAGACAGGAAGCCCATGTAGGTTGAAGGGTACCGCACGAGTCTGTCTTGCCCATTTCGATCCCCGTTCAATCTGTCACTTTCTGTTAGTTCTGAGGAATACTGCGTAGTTTGTGCGGTCTCCTTCAACGGCATTCGTTGCTGCTCCAGTTATTGTCTTAAGCAACAAGCTGTGTTATTACATACCTTAGTACGTGACGCCGCCATTCCGTACGCAGAACCTCGCCATCATGTGTCGCTCGGTGGCACCCAAGTAGCAAAACAGATACACTAAACATTGTGGTAGTACGTTGGACGGTTTTCGAGTGCAGCGTTCTTCTATAGATACACCTTACAAGCTGACCTTTGGTGTCGTCAA'/>

    <sequence taxon='50' value='TTTAATGGAAGACCGTGGGTCATATGCTCAGCCAAATTCGCTAGTAGCTTGCGCGTAAGTACAGGCTCATAGAACTTAGGAACAGGACGCAATGGCGTAAGGTCTTTATCGTGGTGTGCAAGCGCCGAACGTGTTGGGCGGCCTTGTGCTTAGTAGACAGCTAGTGCATGCCACCAACCATGGTAAGGCGCCGGCTCGCGCCTACCAAAGGAGTGTATGCAGTGAGGATGAGACGCGGCGCAAGTTGTGAAGATCTCATCTATTCCAAACTCTTACCGTTTGAGACCGATTCCACCATTTGACTTCGACTTATGCGCTGGGTGACGTTTCCCAGTCGAACGGCACTTCTATTCAGTGATTCGGTCCATACTAGTCCAGACCCACCGGGAATTGCGGCGCGCCCCCCACATCGGTCCACCCAGGATAGGTCAGTGGATGGCGTAAACTGGGTCCTGCAGATATTTATGTTCATTGAGGCATCAGCGGGGAGTTGAACTTAATACAGGAAGTAATCGTAGAGACCAGCGTAGGAGAGTACCTTTTCAGGATAAGCCCTATTGCCGGTCCTTATTTACTCACGTCTCACAATTCACTTACCAATAATCAAACAGCGTGAGTGATGGTTAGTAATTACCTACCCTCAGTCTGTGGTCACTCCCTGGGCTACAACAGACTTCTTAGTGAGGGATTTATATGTTAAGAGAGTCCGATCCTGTCAGGAAGACGCTTCCGGCTATTTTTATAGCTATTGCGCACGTCTCTAGTGTACGTCGGCATACCACCGTGAGATAGACTACATGCAATTGGCATAATAGGCCCCAGCAACACGTCTTTTCACGGACGTGCCGGCTTGGTAAACCCACCGCACAGTTAACGCCGAGCCCGGGGAAAGGGGAGTTTTAATATTCTCGCTGATGGAGCATAGTTACCATGGTTAGCGGTTCGTATCAAGATACCTAATCAAGAGCTTAGAGTTGTACAGTCGCGTTCAACACAAGGACTAACCACCAAAGGTTTCGCAGCGAACCGTGCGTGGCCGTAGACGGCGAAACAGCCGGATTCAGGGCATGGTACAGAGTGCTGAAGGCTAAACCTGCTACGGAATCCAGATAGAATAGTCTCGCCGCAGACTCTAAGCTGACGATGAGAGGGCCCTCCTAGCTCTAGCCGGGGCGCGTAATAACTCACACCGAATATAGGGGTCAGAACGGTCCGGCCACTAATATACGGTCCGATGGTTCCACTCTACCGTTATACGAGGTCCTGGGGCGATAGCAGAACTTGGATTTAACGTGATAGCGTACCGAGTTTCTGTAGACGGGTATGTTGCGCCTCGAATTAGGATTGTGAAACCGACGGTAGCGCCTAACATTACGAGCTCGCATGCTTTGGATCGGGAGGCGGCTAATAAGTGGTGGATGGATTTCAAATATGCTAAGGAATTGCCTCTTCCCCTTCCTAGGGCGTCAGCGAATGTAGTACGGGGGCGGCGAATGATTCGAGTACTACTTTAAGCTGGATCCGCTCACGCGCGCGTAGCACTGTAATGAAAGGCATTAGATACGTCTAACTTCGACGCCCATATGTATTGTTTCAAGCTCATTTTATAGTGAAAGCATTGTATGACCAGTCGGGCCCCGGGCCCAGACAGGAAGCCCATGTAGGTCGAAGGGTACCGCACGAGTCTGTCTTGCCCATTTCGATCCCCGTTCAATCTGTCACTTTCTGTTAGTTCTGAGGAATACTGCGTAGTTTGTGCGGTCTCCTTCAACGGCATTCGTTGCTGCTCCAGTTATTGTCTTAAGCAACAAGCTGTGTTATTACATACCTTAGTACGTGACGCCGCCATTCCGTACGCAGAACCTCGCCATCATGTGTCGCTCGGTGGCACCCAAGTAGCAAAACAGATACACTAAACATTGTGGTAGTACGTTGGACGGTTTTCGAGTGCAGCGTTCTTCTATAGATACACCTTACAAGCTGACCTTTGGTGTCGTCAA'/>

    <sequence taxon='70' value='TTTAATGGAAGACCGTGGGTCATATGCTCAGCCAAATTCGCTAGTAGCTTGCGCGTAAGTACAGGCTCATAGAACTTAGGAACAGGACGCAATGGCGTAAGGTCTTTATCGTGGTGTGCAAGCGCCGAACGTGTTGGGCGGCCTTGTGCTTAGTAGACAGCTAGTGCATGCCACCAACCATGGTAAGGCGCCGGCTCGCGCCTACCAAAGGAGTGTATGCAGTGAGGATGAAACGCGGCGCAAGTTGTGAAGATCTCATCTATTCCAAACTCTTACCGTTTGAGACCGATTCCACCATTTGATTTCGACTTATGCGCTGGGTGACGTTTCCCAGTCGAACGGCACTTCTATTCAGTGATTCGGTCCATACTAGTCCAGACCTACCGGGAATTGCGGCGCGCCCCCCACATCGGTCCACCCAGGATAGGTCAGTGGATGGCGTAAACTGGGTCCTGCAGATATTTATGTTCATTGAGGCATCAGCGGGGAGTTGAACTTAATACAGGAAGTAATCGTAGAGACCAGCGTAGGAGAGTACCTTTTCAGGATAAGCCCTATTGCCGGTCCTTATTTACTCACGTTTCACAATTCACTTACCAATAATCAAACAGCGTGAGTGATGGTTAGTAATTACCTACCCTCAGTCTGTGGTCACTCCCTGGGCTACAACAGACTTCTTAGTGAGGGATTTATATGTTAAGAGAGTCCGATCCTGTCAGGAAGACGCTTCCGGCTATTTTTATAGCTATTGCGCACGTCTCTAGTGTACGTCGGCATACCACCGTGAGATAGACTACATGCAATTGGCATAATAGGCCCCAGCAACACGTCTTTTCACGGACGTGCCGGCTTGGTAAACCCACCGCACAGTTAACGCCGAGCCCGGGGAAAGGGGAGTTTTAATATTCTCGCTGATGGAGCATAGTTACTATGGTTAGCGGTTCGTATCAAGATACCTAATCAAGAGCTTAGAGTTGTACAGTCGCGTTCAACACAAGGACTAACCACCAAAGGTTTCGCAACGAACCGTGCGTGGCCGTAGACGGCGAAACAGCCGGATTCAGGGCATGTTACAGAGTGCTGAAGGCTAAACCTGCTACGGAATCCGGATAGAATAGTCTCGCCGCAGACTCTAAGCTGACGATGAGAGGGCCCTCCCAGCTCTAGCCGGGGCGCGTAATAACTCACACCGAATATAGGGGTCAGAACGGTCCGGCCACTAATATACGGTCCGATGGTTCCACTCTACCGTTATACGAGGTCCTGGGGCGATAGCAGAACTTGGATTTAACGTGATAGCGTACCGAGTTTCTGTAGACGGGTATGTTGCGCCTCGAATTAGGATTGTGAAACCAACGGTAGCGCCTAACATTACGAGCTCGCATGCTTTGGATCGGGAGGCGGCTAATAAGTGGTGGATGGATTTCAAATATGCTAAGGAATTGCCTCTTCCCCTTCCTAGGGCGTCAGCGAATGTAGTACGGGGGCGGCGAATGATTCGAGTACTACTTTAAGCTGGATCCGCTCACGCACGCGTAGCACTGTAATGAAGGGCATTAGATACGTCTAACTTCGACGCCCATATGTATTGTTTCAAGCTCATTTTATAGTGAAAGCATTGTATGACCAGTCGGGCCCCGGGCCCAGACAGGAAGCCCATGTAGGTCGAAGGGTACCGCACGAGTCTGTCTTGCCCATTTCGATCCCCGTTCAATCTGTCACTTTCTGTTAGTTCTGAGGAATACTGCGTAGTTTGTGCGGTCTCCTTCAACGGCATTCGTTGCTGCTCCAGTTATTGTCTTAAGCAACAAGCTGTGTTATTACATACCTTAGTACGTGACGCCGCCATTCCGTACGCAGAACCTCGCCATCATGTGTCGCTCGGTGGCACGCAAGTAGCAGAACAGATACACTAAACATTGTGGTAGTACGTTGGACGGTTTTCGAGTGCAGCGTTCTTCTATAGATACACCTTACAAGCTGACCTTTGGTGTCGTCAA'/>

    <sequence taxon='80' value='TTTAATGGAAGACCGTGGGTCATATGCTCAGCCAAATTCGCTAGTAGCTTGCGCGTAAGTACAGGCTCATAGAACTTAGGAACAGGACGCAATGGCGTAAGGTCTTTATCGTGGTGTGCAAGCGCCGAACGTGTTGGGCGGCCTTGTGCTTAGTAGACAGCTAGTGCATGCCACCAACCATGGTAAGGCGCCGGCTCGCGCCTACCAAAGGAGTGTATGCAGTGAGGATGAAACGCGGCGCAAGTTGTGAAGATCTCATCTATTCCAAACTCTTACCGTTTGAGACCGATTCCACCATTTGATTTCGACTTATGCGCTGGGTGACGTTTCCCAGTCGAACGGCACTTCTATTCAGTGATTCGGTCCATACTAGTCCAGACCTACCGGGAATTGCGGCGCGCCCCCCACATCGGTCCACCCAGGATAGGTCAGCGGATGGCGTAAACTGGGTCCTGCAGATATTTATGTTCATTGAGGCATCAGCGGGGAGTTGAACTTAATACAGGAAGTAATCGTAGAGACCAGCGTAGGAGAGTACCTTTTCAGGATAAGCCCTATTGCCGGTCCTTATTTACTCACGTTTCACAATTCACTTACCAATAATCAAACAGCGTGAGTGATGGTTAGTAATTACCTACCCTCAGTCTGTGGTCACTCCCTGGGCTACAACAGACTTCTTAGTGAGGGATTTATATGTTAAGAGAGTCCGATCCTGTCAGGAAGACGCTTCCGGCTATTTTTATAGCTATTGCGCACGTCTCTAGTGTACGTCGGCATACCACCGTGAGATAGACTACATGCAATTGGCATAATAGGCCCCAGCAACACGTCTTTTCACGGACGTGCCGGCTTGGTAAACCCACCGCACAGTTAACGCCGAGCCCGGGGAAAGGGGAGTTTTAATATTCTCGCTGATGGAGCATAGTTACTATGGTTAGCGGTTCGTATCAAGATACCTAATCAAGAGCTTAGAGTTGTACAGTCGCGTTCAACACAAGGACTAACCACCAAAGGTTTCGCAACGAACCGTGCGTGGCCGTAGACGGCGAAACAGCCGGATTCAGGGCATGTTACAGAGTGCTGAAGGCTAAACCTGCTACGGAATCCGGATAGAATAGTCTCGCCGCAGACTCTAAGCTGACGATGAGAGGGCCCTCCCAGCTCTAGCCGGGGCGCGTAATAACTCACACCGAATATAGGGGTCAGAACGGTCCGGCCACTAATATGCGGTCCGATGGTTCCACTCTACCGTTATACGAGGTCCTGGGGCGATAGCAGAACTTGGATTTAACGTGATAGCGTACCGAGTTTCTGTAGACGGGTATGTTGCGCCTCGAATTAGGATTGTGAAACCAACGGTAGCGCCTAACATTACGAGCTCGCATGCTTTGGATCGGGAGGCGGCTAATAAGTGGTGGATGGATTTCAAATATGCTAAGGAATTGCCTCTTCCCCTTCCTAGGGCGTCAGCGAATGTAGTACGGGGGCGGCGAATGATTCGAGTACTACTTTAAGCTGGATCCGCTCACGCACGCGTAGCACTGTAATGAGGGGCATTAGATACGTCTAACTTCGACGCCCATATGTATTGTTTCAAGCTCATTTTATAGTGAAAGCATTGTATGACCAGTCGGGCCCCGGGCCCAGACAGGAAGCCCATGTAGGTCGAAGGGTACCGCACGAGTCTGTCTTGCCCATTTCGATCCCCGTTCAATCTGTCACTTTCTGTTAGTTCTGAGGAATACTGCGTAGTTTGTGCGGTCTCCTTCAACGGCATTCGTTGCTGCTCCAGTTATTGTCTTAAGCAACAAGCTGTGTTATTACATACCTTAGTACGTGACGCCGCCATTCCGTACGCAGAACCTCGCCATCATGTGTCGCTCGGTGGCACGCAAGTAGCAGAACAGATACACTAAACATTGTGGTAGTACGTTGGACGGTTTTCGAGTGCAGCGTTCTTCTATAGATACACCTTACAAGCTGACCTTTGGTGTCGTCAA'/>

    <sequence taxon='71' value='TTTAATGGAAGACCGTGGGTCATATGCTCAGCCAAATTCGCTAGTAGCTTGCGCGTAAGTACAGGCTCATAGAACTTAGGAACAGGACGCAATGGCGTAAGGTCTTTATCGTGGTGTGCAAGCGCCGAACGTGTTGGGCGGCCTTGTGCTTAGTAGACAGCTAGTGCATGCCACCAACCATGGTAAGGCGCCGGCTCGCGCCTACCAAAGGAGTGTATGCAGTGAGGATGAGACGCGGCGCAAGTTGTGAAGATCTCATCTATTCCAAACTCTTACCGTTTGAGACCGATTCCACCATTTGATTTCGACTTATGCGCTGGGTGACGTTTCCCAGTCGAACGGCACTTCTATTCAGTGATTCGGTCCATACTAGTCCAGACCCACCGGGAATTGCGGCGCGCCCCCCACATCGGTCCACCCAGGATAGGTCAGTGGATGGCGTAAACTGGGTCCTGCAGATATTTATGTTCATTGAGGCATCAGCGGGGAGTTGAACTTAATACAGGAAGTAATCGTAGAGACCAGCGTAGGAGAGTACCTTTTCAGGATAAGCCCTATTGCCGGTCCTTATTTACTCACGTTTCACAATTCACTTACCAATAATCAAACAGCGTGAGTGATGGTTAGTAATTACCTACCCTCAGTCTGTGGTCACTCCCTGGGCTACAACAGACTTCTTAGTGAGGGATTTATATGTTAAGAGAGTCCGATCCTGTCAGGAAGACGCTTCCGGCTATTTTTATAGCTATTGCGCACGTCTCTAGTGTACGTCGGCATACCACCGTGAGATAGACTACATGCAATTGGCATAATAGGCCCCAGCAACACGTCTTTTCACGGACGTGCCGGCTTGGTAAACCCACCGCACAGTTAACGCCGAGCCCGGGGAAAGGGGAGTTTTAATATTCTCGCTGATGGAGCATAGTTACCATGGTTAGCGGTTCGTATCAAGATACCTAATCAAGAGCTTAGAGTTGTACAGTCGCGTTCAACACAAGGACTAACCACCAAAGGTTTCGCAGCGAACCGTGCGTGGCCGTAGACGGCGAAACAGCCGGATTCAGGGCATGTTACAGAGTGCTGAAGGCTAAACCTGCTACGGAATCCGGATAGAATAGTCTCGCCGCAGACTCTAAGCTGACGATGAGAGGGCCCTCCTAGCTCTAGCCGGGGCGCGTAATAACTCACACCGAATATAGGGGTCAGAACGGTCCGGCCACTAATATACGGTCCGATGGTTCCACTCTACCGTTATACGAGGTCCTGGGGCGATAGCAGAACTTGGATTTAACGTGATAGCGTACCGAGTTTCTGTAGACGGGTATGTTGCGCCTCGAATTAGGATTGTGAAACCAACGGTAGCGCCTAACATTACGAGCTCGCATGCTTTGGATCGGGAGGCGGCTAATAAGTGGTGGATGGATTTCAAATATGCTAAGGAATTGCCTCTTCCCCTTCCTAGGGCGTCAGCGAATGTAGTACGGGGGCGGCGAATGATTCGAGTACTACTTTAAGCTGGATCCGCTCACGCGCGCGTAGCACTGTAATGAAGGGCATTAGATACGTCTAACTTCGACGCCCATATGTATTGTTTCAAGCTCATTTTATAGTGAAAGCATTGTATGACCAGTCGGGCCCCGGGCCCAGACAGGAAGCCCATGTAGGTCGAAGGGTACCGCACGAGTCTGTCTTGCCCATTTCGATCCCCGTTCAATCTGTCACTTTCTGTTAGTTCTGAGGAATACTGCGTAGTTTGTGCGGTCTCCTTCAACGGCATTCGTTGCTGCTCCAGTTATTGTCTTAAGCAACAAGCTGTGTTATTACATACCTTAGTACGTGACGCCGCCATTCCGTACGCAGAACCTCGCCATCATGTGTCGCTCGGTGGCACGCAAGTAGCAGAACAGATACACTAAACATTGTGGTAGTACGTTGGACGGTTTTCGAGTGCAGCGTTCTTCTATAGATACACCTTACAAGCTGACCTTTGGTGTCGTCAA'/>

    <sequence taxon='72' value='TTTAATGGAAGACCGTGGGTCATATGCTCAGCCAAATTCGCTAGTAGCTTGCGCGTAAGTACAGGCTCATAGAACTTAGGAACAGGACGCAATGGCGTAAGGTCTTTATCGTGGTGTGCAAGCGCCGAACGTGTTGGGCGGCCTTGTGCTTAGTAGACAGCTAGTGCATGCCACCAACCATGGTAAGGCGCCGGCTCGCGCCTACCAAAGGAGTGTATGCAGTGAGGATGAGACGCGGCGCAAGTTGTGAAGATCTCATCTATTCCAAACTCTTACCGTTTGAGACCGATTCCACCATTTGATTTCGACTTATGCGCTGGGTGACGTTTCCCAGTCGAACGGCACTTCTATTCAGTGATTCGGTCCATACTAGTCCAGACCCACCGGGAATTGCGGCGCGCCCCCCACATCGGTCCACCCAGGATAGGTCAGTGGATGGCGTAAACTGGGTCCTGCAGATATTTATGTTCATTGAGGCATCAGCGGGGAGTTGAACTTAATACAGGAAGTAATCGTAGAGACCAGCGTAGGAGAGTACCTTTTCAGGATAAGCCCTATTGCCGGTCCTTATTTACTCACGTTTCACAATTCACTTACCAATAATCAAACAGCGTGAGTGATGGTTAGTAATTACCTACCCTCAGTCTGTGGTCACTCCCTGGGCTACAACAGACTTCTTAGTGAGGGATTTATATGTTAAGAGAGTCCGATCCTGTCAGGAAGACGCTTCCGGCTATTTTTATAGCTATTGCGCACGTCTCTAGTGTACGTCGGCATACCACCGTGAGATAGACTACATGCAATTGGCATAATAGGCCCCAGCAACACGTCTTTTCACGGACGTGCCGGCTTGGTAAACCCACCGCACAGTTAACGCCGAGCCCGGGGAAAGGGGAGTTTTAATATTCTCGCTGATGGAGCATAGTTACCATGGTTAGCGGTTCGTATCAAGATACCTAATCAAGAGCTTAGAGTTGTACAGTCGCGTTCAACACAAGGACTAACCACCAAAGGTTTCGCAGCGAACCGTGCGTGGCCGTAGACGGCGAAACAGCCGGATTCAGGGCATGTTACAGAGTGCTGAAGGCTAAACCTGCTACGGAATCCGGATAGAATAGTCTCGCCGCAGACTCTAAGCTGACGATGAGAGGGCCCTCCTAGCTCTAGCCGGGGCGCGTAATAACTCACACCGAATATAGGGGTCAGAACGGTCCGGCCACTAATATACGGTCCGATGGTTCCACTCTACCGTTATACGAGGTCCTGGGGCGATAGCAGAACTTGGATTTAACGTGATAGCGTACCGAGTTTCTGTAGACGGGTATGTTGCGCCTCGAATTAGGATTGTGAAACCAACGGTAGCGCCTAACATTACGAGCTCGCATGCTTTGGATCGGGAGGCGGCTAATAAGTGGTGGATGGATTTCAAATATGCTAAGGAATTGCCTCTTCCCCTTCCTAGGGCGTCAGCGAATGTAGTACGGGGGCGGCGAATGATTCGAGTACTACTTTAAGCTGGATCCGCTCACGCGCGCGTAGCACTGTAATGAAGGGCATTAGATACGTCTAACTTCGACGCCCATATGTTTTGTTTCAAGCTCATTTTATAGTGAAAGCATTGTATGACCAGTCGGGCCCCGGGCCCAGACAGGAAGCCCATGTAGGTCGAAGGGTACCGCACGAGTCTGTCTTGCCCATTTCGATCCCCGTTCAATCTGTCACTTTCTGTTAGTTCTGAGGAATACTGCGTAGTTTGTGCGGTCTCCTTCAACGGCATTCGTTGCTGCTCCAGTTATTGTCTTAAGCAACAAGCTGTGTTATTACATACCTTAGTACGTGACGCCGCCATTCCGTACGCAGAACCTCGCCATCATGTGTCGCTCGGTGGCACGCAAGTAGCAGAACAGATACACTAAACATTGTGGTAGTACGTTGGACGGTTTTCGAGTGCAGCGTTCTTCTATAGATACACCTTACAAGCTGACCTTTGGTGTCGTCAA'/>

    <sequence taxon='76' value='TTTAATGGAAGACCGTGGGTCATATGCTCAGCCAAATTCGCTAGTAGCTTGCGCGTAAGTACAGGCTCATAGAACTTAGGAACAGGACGCAATGGCGTAGGGTCTTTATCGTGGTGTGCAAGCGCCGAACGTGTTGGGCGGCCTTGTGCTTAGTAGACAGCTAGTGCATGTCACCAACCATGGTAAGGCGCCGGCTCGCGCCTACCAAAGGAGTGTATGCAGTGAGGATGAGACGCGGCGCAAGTTGTGAAGATCTCATCTATTCCAAACTCTTACCGTTTGAGACCGATTCCACCATTTGATTTCGACTTATGCGCTGGGTGACGTTTCCCAGTCGAACGGCACTTCTATTCAGTGATTCGGTCCATACTAGTCCAGACCCACCGGGAATTGCGGCGCGCCCCCCACATCGGTCCACCCAGGATAGGTCAGTGGATGGCGTAAACTGGGTCCTGCAGATATTTATGTTCATTGAGGCATCAGCGGGGAGTTGAACTTAATACAGGAAGTAATCGTAGAGACCAGCGTAGGAGAGTACCTTTTCAGGATAAGCCCTATTGCCGGTCCTTATTTACTCACGTTTCACAATTCACTTACCAATAATCAAACAGCGTGAGTGATGGTTAGTAATTACCTACCCTCAGTCTGTGGTCACTCCCTGGGCTACAACAGACTTCTTAGTGAGGGATTTATATGTTAAGAGAGTCCGATCCTGTCAGGAAGACGCTTCCGGCTATTTTTATAGCTATTGCGCACGTCTCTAGTGTACGTCGGCATACCACCGTGAGATAGACTACATGCAATTGGCATAATAGGCCCCAGCAACACGTCTTTTCACGGACGTGCCGGCTTGGTAAACCCACCGCACAGTTAACGCCGAGCCCGGGGAAAGGGGAGTTTTAATATTCTCGCTGATGGAGCATAGTTACCATGGTTAGCGGTTCGTATCAAGATACCTAATCAAGAGCTTAGAGTTGTACAGTCGCGTTCAACACAAGGACTAACCACCAAAGGTTTCGCAGCGAACCGTGCGTGGCCGTAGACGGCGAAACAGCCGGATTCAGGGCATGTTACAGAGTGCTGAAGGCTAAACCTGCTACGGAATCCGGATAGAATAGTCTCGCCGCAGACTCTAAGCTGACGATGAGAGGGCCCTCCTAGCTCTAGCCGGGGCGCGTAATAACTCACACCGAATATAGGGGTCAGAACGGTCCGGCCACTAATATACGGTCCGATGGTTCCACTCTACCGTTATACGAGGTCCTGGGGCGATAGCAGAACTTGGATTTAACGTGATAGCGTACCGAGTTTCTGTAGACGGGTATGTTGCGCCTCGAATTAGGATTGTGAAACCAACGGTAGCGCCTAACATTACGAGCTCGCATGCTTTGGATCGGTAGGCGGCTAATAAGTGGTGGATGGATTTCAAATATGCTAAGGAATTGCCTCTTCCCCTTCCTAGGGCGTCAGCGAATGTAGTACGGGGGCGGCGAATGATTCGAGTACTACTTTAAGCTGGATCCGCTCACGCGCGCGTAGCACTGTAATGAAGGGCATTAGATACGTCTAACTTCGACGCCCATATGTTTTGTTTCAAGCTCATTTTATAGTGAAAGCATTGTATGACCAGTCGGGCCCCGGGCCCAGACAGGAAGCCCATGTAGGTCGAAGGGTACCGCACGAGTCTGTCTTGCCCATTTCGATCCCCGTTCAATCTGTCACTTTCTGTTAGTTCTGAGGAATACTGCGTAGTTTGTGCGGTCTCCTTCAACGGCATTCGTTGCTGATCCAGTTATTGTCTTAAGCAACAAGCTGTGTTATTACATACCTTAGTACGTGACGCCGCCATTCCGTACGCAGAACCTCGCCATCATGTGTCGCTCGGTGGCACGCAAGTAGCAGAACAGATACACTAAACATTGTGGTAGTACGTTGGACGGTTTTCGAGTGCAGCGTTCTTCTATAGATACACCTTACAAGCTGACCTTTGGTGTCGTCAA'/>

    <sequence taxon='81' value='TTTAATGGAAGACCGTGGGTCATATGCTCAGCCACATTCGCTAGTAGCTTGCGCGTAAGTACAGGCTCATAGAACTTAGGAACAGGACGCAATGGCGTAGGGTCTTTATCGTGGTGTGCAAGCGCCGAACGTGTTGGGCGGCCTTGTGCTTAGTAGACAGCTAGTGCATGTCACCAACCATGGTAAGGCGCCGGCTCGCGCCTACCAAAGGAGTGTATGCAGTGAGGATGAGACGCGGCGCAAGTTGTGAAGATCTCATCTATTCCAAACTCTTACCGTTTGAGACCGATTCCACCATTTGATTTCGACTTATGCGCTGGGTGACGTTTCCCAGTCGAACGGCACTTCTATTCAGTGATTCGGTCCATACTAGTCCAGACCCACCGGGAATTGCGGCGCGCCCCCCACATCGGTCCACCCAGGATAGGTCAGTGGATGGCGTAAACTGGGTCCTGCAGATATTTATGTTCATTGAGGCATCAGCGGGGAGTTGAACTTAATACAGGAAGTAATCGTAGAGACCAGCGTAGGAGAGTACCTTTTCAGGATAAGCCCTATTGCCGGTCCTTATTTACTCACGTTTCACAATTCACTTACCAATAATCAAACAGCGTGAGTGATGGTTAGTAATTACCTACCCTCAGTCTGTGGTCACTCCCTGGGCTACAACAGACTTCTTAGTGAGGGATTTATATGTTAAGAGAGTCCGATCCTGTCAGGAAGACGCTTCCGGCTATTTTTATAGCTATTGCGCACGTCTCTAGTGTACGTCGGCATACCACCGTGAGATAGACTACATGCAATTGGCATAATAGGCCCCAGCAACACGTCTTTTCACGGACGTGCCGGCTTGGTAAACCCACCGCACAGTTAACGCCGAGCCCGGGGAAAGGGGAGTTTTAATATTCTCGCTGATGGAGCATAGTTACCATGGTTAGCGGTTCGTATCAAGATACCTAATCAAGAGCTTAGAGTTGTACAGTCGCGTTCAACACAAGGACTAACCACCAAAGGTTTCGCAGCGAACCGTGCGTGGCCGTAGACGGCGAAACAGCCGGATTCAGGGCATGTTACAGAGTGCTGAAGGCTAAACCTGCTACGGAATCCGGATAGAATAGTCTCGCCGCAGACTCTAAGCTGACGATGAGAGGGCCCTCCTAGCTCTAGCCGGGGCGCGTAATAACTCACACCGAATATAGGGGTCAGAACGGTCCGGCCACTAATATACGGTCCGATGGTTCCACTCTACCGTTATACGAGGTCCTGGGGCGATAGCAGAACTTGGATTTGACGTGATAGCGTACCGAGTTTCTGTAGACGGGTATGTTGCGCCTCGAATTAGGATTGTGAAACCAACGGTAGCGCCTAACATTACGAGCTCGCATGCTTTGGATCGGTAGGCGGCTAATAAGTGGTGGATGGATTTCAAATATGCTAAGGAATTGCCTCTTCCCCTTCCTAGGGCGTCAGCGAATGTAGTACGGGGGCGGCGAATGATTCGAGTACTACTTTAAGCTGGATCCGCTCACGCGCGCGTAGCACTGTAATGAAGGGCATTAGATACGTCTAACTTCGACGCCCATATGTTTTGTTTCAAGCTCATTTTATAGTGAAAGCATTGTATGACCAGTCGGGCCCTGGGCCCAGACAGGAAGCCCATGTAGGTCGAAGGGTACCGCACGAGTCTGTCTTGCCCATTTCGATCCCCGTTCAATCTGTCACTTTCTGTTAGTTCTGAGGAATACTGCGTAGTTTGTGCGGTCTCCTTCAACGGCATTCGTTGCTGATCCAGTTATTGTCTTAAGCAACAAGCTGTGTTATTACATACCTTAGTACGTGACGCCGCCATTCCGTACGCAGAACCTCGCCATCATGTGTCGCTCGGTGGCACGCAAGTAGCAGAACAGATACACTAAACATTGTGGTAGTACGTTGGACGGTTTTCGAGTGCAGCGTTCTTCTATAGATACACCTTACAAGCTGACCTTTGGTGTCGTCAA'/>

    <sequence taxon='94' value='TTTAATGGAAGACCGTGGGTCATATGCTCAGCCACATTCGCTAGTAGCTTGCGCGTAAGTACAGGCTCATAGAACTTAGGAACAGGACGCAATGGCGTAGGGTCTTTATCGTGGTGTGCAAGCGCCGAACGTGTTGGGCGGCCTTGTGCTTAGTAGACAGCTAGTGCATGTCACCAACCATGGTAAGGCGCCGGCTCGCGCCTTCCAAAGGAGTGTATGCAGTGAGGATGAGACGCGGCGCAAGTTGTGAAGATCTCATCTATTCCAAACTCTTACCGTTTGAGACCGATTCCACCATTTGATTTCGACTTATGCGCTGGGTGACGTTTCCCAGTCGAACGGCACTTCTATTCAGTGATTCGGTCCATACTAGTCCAGACCCACCGGGAATTGCGGCGCGCCCCCCACATCGGTCCACCCAGGATAGGTCAGTGGATGGCGTAAACTGGGTCCTGCAGATATTTATGTTCATTGAGGCATCAGCGGGGAGTTGAACTTAATACAGGAAGTAATCGTAGAGACCAGCGTAGGAGAGTACCTTTTCAGGATAAGCCCTATTGCCGGTCCTTATTTACTCACGTTTCACAATTCACTTACCAATAATCAAACAGCGTGAGTGATGGTTAGTAATTACCTACCCTCAGTCTGTGGTCACTCCCTGGGCTACAACAGACTTCTTAGTGAGGGATTTATATGTTAAGAGAGTCCGATCCTGTCAGGAAGACGCTTCCGGCTATTTTTATAGCTATTGCGCACGTCTCTAGTGTACGTCGGCATACCACCATGAGATAGACTACATGCAATTGGCATAATAGGCCCCAGCAACACGTCTTTTCACGGACGTGCCGGCTTGGTAAACCCACCGCACAGTTAACGCCGAGCCCGGGGAAAGGGGAGTTTTAATATTCTCGCTGATGGAGCATAGTTACCATGGTTAGCGGTTCGTATCAAGATACCTAATCAAGAGCTTAGAGTTGTACAGTCGCGTTCAACACAAGGACTAACCACCAAAGGTTTCGCAGCGAACCGTGCGTGGCCGTAGACGGCGAAACAGCCGGATTCAGGGCATGTTACAGAGTGCTGAAGGCTAAACCTGCTACGGAATCCGGATAGAATAGTCTCGCCGCAGACTCTAAGCTGACGATGAGAGGGCCCTCCTAGCTCTAGCCGGGGCGCGTAATAACTCACACCGAATATAGGGGTCAGAACGGTCCGGCCACTAATATACGGTCCGATGGTTCCACTCTACCGTTATACGAGGTCCTGGGGCGATAGCAGAACTTGGATTTGACGTGATAGCGTACCGAGTTTCTGTAGACGGGTATGTTGCGCCTCGAATTAGGATTGTGAAACCAACGGTAGCGCCTAACATTACGAGCTCGCATGCTTTGGATCGGTAGGCGGCTAATAAGTGGTGGATGGATTTCAAATATGCTAAGGAATTGCCTCTTCCCCTTCCTAGGGCGTCAGCGAATGTAGTACGGGGGCGGCGAATGATTCGAGTACTACTTTAAGCTGGATCCGCTCACGCGCGCGTAGCACTGTAATGAAGGGCATTAGATACGTCTAACTTCGACGCCCATATGTTTTGTTTCAAGCTCATTTTATAGTGAAAGCATTGTATGACCAGTCGGGCCCTGGGCCCAGACAGGAAGCCCATGTAGGTCGAAGGGTACCGCACGAGTCTGTCTTGCCCATTTCGATCCCCGTTCAATCTGTCACTTTCTGTTAGTTCTGAGGAATACTGCGTAGTTTGTGCGGTCTCCTTCAACGGCATTCGTTGCTGATCCAGTTATTGTCTTAAGCAACAAGCTGTGTTATTACATACCTTAGTACGTGACGCCGCCATTCCGTACGCAGAACCTCGCCATCATGTGTCGCTCGGTGGCACGCAAGTAGCAGAACAGATACACTAAACATTGTGGTAGTACGTTGGACGGTTTTCGAGTGCAGCGTTCTGCTATAGATACACCTTACAAGCTGACCTTTGGTGTCGTCAA'/>

    <sequence taxon='95' value='TTTAATGGAAGACCGTGGGTCATATGCTCAGCCACATTCGCTAGTAGCTTGCGCGTAAGTACAGGCTCATAGAACTTAGGAACAGGACGCAATGGCGTAGGGTCTTTATCGTGGTGTGCAAGCGCCGAACGTGTTGGGCGGCCTTGTGCTTAGTAGACAGCTAGTGCATGTCACCAACCATGGTAAGGCGCCGGCTCGCGCCTACCAAAGGAGTGTATGCAGTGAGGATGAGACGCGGCGCAAGTTGTGAAGATCTCATCTATTCCAAACTCTTACCGTTTGAGACCGATTCCACCATTTGATTTCGACTTATGCGCTGGGTGACGTTTCCCAGTCGAACGGCACTTCTATTCAGTGATTCGGTCCATACTAGTCCAGACCCACCGGGAATTGCGGCGCGCCCCCCACATCGGTCCACCCAGGATAGGTCAGTGGATGGCGTAAACTGGGTCCTGCAGATATTTATGTTCATTGAGGCATCAGCGGGGAGTTGAACTTAATACAGGAAGTAATCGTAGAGACCAGCGTAGGAGAGTACCTTCTCAGGATAAGCCCTATTGCCGGTCCTTATTTACTCACGTTTCACAATTCACTTACCAATAATCAAACAGCGTGAGTGATGGTTAGTAATTACCTACCCTCAGTCTGTGGTCACTCCCTGGGCTACAACAGACTTCTTAGTGAGGGATTTATATGTTAAGAGAGTTCGATCCTGTCAGGAAGACGCTTCCGGCTATTTTTATAGCTATTGCGCACGTCTCTAGTGTACGTCGGCATACCACCATGAGATAGACTACATGCAATTGGCATAATAGGCCCCAGCAACACGTCTTTTCACGGACGTGCCGGCTTGGTAAACCCACCGCACAGTTAACGCCGAGCCCGGGGAAAGGGGAGTTTTAATATTCTCGCTGATGGAGCATAGTTACCATGGTTAGCGGTTCGTATCAAGATACCTAATCAAGAGCTTAGAGTTGTACAGTCGCGTTCAACACAAGGACTAACCACCAAAGGTTTCGCAGCGAACCGTGCGTGGCCGTAGACGGCGAAACAGCCGGATTCAGGGCATGTTACAGAGTGCTGAAGGCTAAACCTGCTACGGAATCCGGATAGAATAGTCTCGCCGCAGACTCTAAGCTGACGATGAGAGGGCCCTCCTAGCTCTAGCCGGGGCGCGTAATAACTCACACCGAATATAGGGGTCAGAACGGTCCGGCCACTAATATACGGTCCGATGGTTCCACTCTACCGTTATACGAGGTCCTGGGGCGATAGCAGAACTTGGATTTGACGTGATAGCGTACCGAGTTTCTGTAGACGGGTATGTTGCGCCTCGAATTAGGATTGTGAAACCAACGGTAGCGCCTAACATTACGAGCTCGCATGCTTTGGATCGGTAGGCGGCTAATAAGTGGTGGATGGATTTCAAATATGCTAAGGAATTGCCTCTTCCCCTTCCTAGGGCGTCAGCGAATGTAGTACGGGGGCGGCGAATGATTCGAGTACTACTTTAAGCTGGATCCGCTCACGCGCGCGTAGCACTGTAATGAAGGGCATTAGATACGTCTAACTTCGACGCCCATATGTTTTGTTTCAAGCTCATTTTATAGTGAAAGCATTGTATGACCAGTCGGGCCCTGGGCCCAGACAGGAAGCCCATGTAGGTCGAAGGGTACCGCACGAGTCTGTCTTGCCCATTTCGATCCCCGTTCAATCTGTCACTTTCTGTTAGTTCTGAGGAATACTGCGTAGTTTGTGCGGTCTCCTTCAACGGCATTCGTTGCTGATCCAGTTATTGTCTTAAGCAACAAGCTGTGTTATTACATACCTTAGTACGTGACGCCGCCATTCCGTACGCAGAACCTCGCCATCATGTGTCGCTCGGTGGCACGCAAGTAGCAGAACAGATACACTAAACATTGTGGTAGTACGTTGGACGGTTTTCGAGTGCAGCGTTCTGCTATAGATACACCTTACAAGCTGACCTTTGGTGTCGTCAA'/>

    <sequence taxon='5' value='TTTAATGGAAGACCGTGGGTCATATGCTCAGCCAAATTCGCTAGTAGCTTGCGCGTAAGTACAGGCTCATAGAACTTAGGAACAGGACGCAATGGCGTAAGGTCTTTATCGTGGTGTGCAAGCGCCGAACGTGTTGGGCGGCCTTGTGCTTAGTAGACAGCTAGTGCATGCCACCAACCATGGTAAGGCGCCGGCTCGCGCCTACCAAAGGAGTGTATGCAGTGAGGATGAGACGCGGCGCAAGTTGTGAAGATCTCATCTATTCCAAACTCTTACCGTTTGAGACCGATTCCACCATTTGACTTCGACTTATGCGCTGGGTGACGTTTCCCAGTCGAATGGCACTTCTATTCAGTGATTCGGTCCATACTAGTCCAGACCCACCGGGAGTTGCGGCGCGCCCCCCACATCGGTCCACCCAGGATAGGTCAGTGGATGGCGTAAACTGGGTCCTGCAGATATTTATGTTCATTGAGGCATCAGCGGGGAGTTGAACTTAATACAGGAAGTAATCGTAGAGACCAGCGTAGGAGAGTACCTTTTCAGGATAAGCCCTATTGCCGGTCCTTATTTACTCACGTTTAACAATTCACTTACCACTAATCAAACAGTGTGAGTGATGGTTAGTAATTACCTACCCTCAGTCTGTGGTCACTCCCTGGGCTACAACAGACTTCTTAGTGAGGGATTTATATGTTAAGAGAGTCCGATCCTGTCAGGAAGACGCTTCCGGCTATTTTTATAGCTATTGCGCACGTCTCTAGTGTACGTCGGCATACCACCGTGAGATAGACTACATGCAATTGGCATAATAGGCCCCAGCGACACGTCTTTTCACGGACGTGCCGGCTTGGTAAACCCACCGCACAGTTAACGCCGAGCCCGGGGAAAGGGGAGTTTTAATATTCTCGCTGATGGAGCATAGTTACCATGGTTAGCGGTTCGTATCAAGATACCTAATCAAGAGCTTAGAGTTGTACAGTCGCGTTCAACACAAGGACTAACCACCAAAGGTTTCGCAGCGAACCGTGCGTGGCCGTAGACGGCGAAACAGCCGGATTCAGGGCATGGTACAGAGTGCTGAAGGCTAAACCTGCTACGGAATCCAGATAGAATAGTCTCGCCGCAGACTCTAAGCTGACGATGAGAGGGCCCTCCTAGCTCTAGCCGGGGCGCGTAATAACTCACACCGAGTATAGGGGTCAGAACGGTCCGGCCACTAATATACGGTCCGATGGTTCCACTCTACCGTTATACGAGGTCCTGGGGCGATAGCAGAACTTGGATTTAACGTGATAGCGTACCGAGTTTCTGTAGACGGGTATGTTGCGCCTCGAATTAGGATTGTGAAACCAACGGTAGCGCCTAACATTACGAGCTCGCATGCTTCGGATCGGGAGGCGGCTAATAAGTGGTGGATGGATTTCAAATATGCTAAGGAATTGCCTCTTCCCCTTCCTAGGGCGTCAGCGAATGTAGTACGAGGGCGGCGGATGATTCGAGTACTACTTTAAGCTGGATCCGCTCACGCGCGCGTAGCACTGTAATGAAAGGCATTAGATACGTCTAACTTCGACGCCCATATGTATTGTTTCAAGCTCATTTTATAGTGAAAGCATTGTATGACCAGTCGGGCCCCGGGCCCAGACAGGAAGCCCATGTAGGTCGAAGGGTACCGCACCAGTCTGTCTTGCCCATTTCGATTCCCGTTCAATCTGTCACTTTCTGTTAGTTCTGAGGAATACTGCGTAGTTTGTGCGGTCTCCTTCAACGGCATTCGTTGCTGCTCCAGTTATTGTCTTAAGCAACAAGCTGTGTTATTACATACCTTAGTATGTGACGCCGCCATTCCGTACGCAGAACCTCGCCATCATGTGTCGCTCGGTGGCACCCAAGTAGCAAAACAGATACACTAAACATTGTGGTAGTACGTTGGACGGTTTTCGAGTGCAGCGTTCTTCTATAGATACACCTTACAAGCTGACCTTTGGTGTCGTCAA'/>

    <sequence taxon='6' value='TTTAATGGAAGACCGTGGGTCATATGCTCAGCCAAATTCGCTAGTAGCTTGCGCGTAAGTACAGGCTCATAGAACTTAGGAACAGGACGCAATGGCGTAAGGTCTTTATCGTGGTGTGCAAGCGCCGAACGTGTTGGGCGGCCTTGTGCTTAGTAGACAGCTAGTGCATGCCACCAACCATGGTAAGGCGCCGGCTCGCGCCTACCAAAGGAGTGTATGCAGTGAGGATGAGACGCGGCGCAAGTTGTGAAGATCTCATCTATTCCAAACTCTTACCGTTTGAGACCGATTCCACCATTTGACTTCGACTTATGCGCTGGGTGACGTTTCCCAGTCGAATGGCACTTCTATTCAGTGATTCGGTCCATACTAGTCCAGACCCACCGGGAGTTGCGGCGCGCCCCCCACATCGGTCCACCCAGGATAGGTCAGTGGATGGCGTAAACTGGGTCCTGCAGATATTTATGTTCATTGAGGCATCAGCGGGGAGTTGAACTTAATACAGGAAGTAATCGTAGAGACCAGCGTAGGAGAGTACCTTTTCAGGATAAGCCCTATTGCCGGTCCTTATTTACTCACGTTTAACAATTCACTTACCACTAATCAAACAGTGTGAGTGATGGTTAGTAATTACCTACCCTCAGTCTGTGGTCACTCCCTGGGCTACAACAGACTTCTTAGTGAGGGATTTATATGTTAAGAGAGTCCGATCCTGTCAGGAAGACGCTTCCGGCTATTTTTATAGCTATTGCGCACGTCTCTAGTGTACGTCGGCATACCACCGTGAGATAGACTACATGCAATTGGCATAATAGGCCCCAGCGACACGTCTTTTCACGGACGTGCCGGCTTGGTAAACCCACCGCACAGTTAACGCCGAGCCCGGGGAAAGGGGAGTTTTAATATTCTCGCTGATGGAGCATAGTTACCATGGTTAGCGGTTCGTATCAAGATACCTAATCAAGAGCTTAGAGTTGTACAGTCGCGTTCAACACAAGGACTAACCACCAAAGGTTTCGCAGCGAACCGTGCGTGGCCGTAGACGGCGAAACAGCCGGATTCAGGGCATGGTACAGAGTGCTGAAGGCTAAACCTGCTACGGAATCCAGATAGAATAGTCTCGCCGCAGACTCTAAGCTGACGATGAGAGGGCCCTCCTAGCTCTAGCCGGGGCGCGTAATAACTCACACCGAGTATAGGGGTCAGAACGGTCCGGCCACTAATATACGGTCCGATGGTTCCACTCTACCGTTATACGAGGTCCTGGGGCGATAGCAGAACTTGGATTTAACGTGATAGCGTACCGAGTTTCTGTAGACGGGTATGTTGCGCCTCGAATTAGGATTGTGAAACCAACGGTAGCGCCTAACATTACGAGCTCGCATGCTTCGGATCGGGAGGCGGCTAATAAGTGGTGGATGGATTTCAAATATGCTAAGGAATTGCCTCTTCCCCTTCCTAGGGCGTCAGCGAATGTAGTACGAGGGCGGCGGATGATTCGAGTACTACTTTAAGCTGGATCCGCTCACGCGCGCGTAGCACTGTAATGAAAGGCATTAGATACGTCTAACTTCGACGCCCATATGTATTGTTTCAAGCTCATTTTATAGTGAAAGCATTGTATGACCAGTCGGGCCCCGGGCCCAGACAGGAAGCCCATGTAGGTCGAAGGGTACCGCACCAGTCTGTCTTGCCCATTTCGATTCCCGTTCAATCTGTCACTTTCTGTTAGTTCTGAGGAATACTGCGTAGTTTGTGCGGTCTCCTTCAACGGCATTCGTTGCTGCTCCAGTTATTGTCTTAAGCAACAAGCTGTGTTATTACATACCTTAGTATGTGACGCCGCCATTCCGTACGCAGAACCTCGCCATCATGTGTCGCTCGGTGGCACCCAAGTAGCAAAACAGATACACTAAACATTGTGGTAGTACGTTGGACGGTTTTCGAGTGCAGCGTTCTTCTATAGATACACCTTACAAGCTGACCTTTGGTGTCGTCAA'/>

    <sequence taxon='7' value='TTTAATGGAAGACCGTGGGTCATATGCTCAGCCAAATTCGCTAGTAGCTTGCGCGTAAGTACAGGCTCATAGAACTTAGGAACAGGACGCAATGGCGTAAGGTCTTTATCGTGGTGTGCAAGCGCCGAACGTGTTGGGCGGCCTTGTGCTTAGTAGACAGCTAGTGCATGCCACCAACCATGGTAAGGCGCCGGCTCGCGCCTACCAAAGGAGTGTATGCAGTGAGGATGAGACGCGGCGCAAGTTGTGAAGATCTCATCTATTCCAAACTCTTACCGTTTGAGACCGATTCCACCATTTGACTTCGACTTATGCGCTGGGTGACGTTTCCCAGTCGAATGGCACTTCTATTCAGTGATTCGGTCCATACTAGTCCAGACCCACCGGGAGTTGCGGCGCGCCCCCCACATCGGTCCACCCAGGATAGGTCAGTGGATGGCGTAAACTGGGTCCTGCAGATATTTATGTTCATTGAGGCATCAGCGGGGAGTTGAACTTAATACAGGAAGTAATCGTAGAGACCAGCGTAGGAGAGTACCTTTTCAGGATAAGCCCTATTGCCGGTCCTTATTTACTCACGTTTAACAATTCACTTACCACTAATCAAACAGTGTGAGTGATGGTTAGTAATTACCTACCCTCAGTCTGTGGTCACTCCCTGGGCTACAACAGACTTCTTGGTGAGGGATTTATATGTTAAGAGAGTCCGATCCTGTCAGGAAGACGCTTCCGGCTATTTTTATAGCTATTGCGCACGTCTCTAGTGTACGTCGGCATACCACCGTGAGATAGACTACATGCAATTGGCATAATAGGCCCCAGCGACACGTCTTTTCACGGACGTGCCGGCTTGGTAAACCCACCGCACAGTTAACGCCGAGCCCGGGGAAAGGGGAGTTTTAATATTCTCGCTGATGGAGCATAGTTACCATGGTTAGCGGTTCGTATCAAGATACCTAATCAAGAGCTTAGAGTTGTACAGTCGCGTTCAACACAAGGACTAACCACCAAAGGTTTCGCAGCGAACCGTGCGTGGCCGTAGACGGCGAAACAGCCGGATTCAGGGCATGGTACAGAGTGCTGAAGGCTAAACCTGCTACGGAATCCAGATAGAATAGTCTCGCCGCAGACTCTAAGCTGACGATGAGAGGGCCCTCCTAGCTCTAGCCGGGGCGCGTAATAACTCACACCGAGTATAGGGGTCAGAACGGTCCGGCCACTAATATACGGTCCGATGGTTCCACTCTACCGTTATACGAGGTCCTGGGGCGATAGCAGAACTTGGATTTAACGTGATAGCGTACCGAGTTTCTGTAGACGGGTATGTTGCGCCTCGAATTAGGATTGTGAAACCAACGGTAGCGCCTAACATTACGAGCTCGCATGCTTCGGATCGGGAGGCGGCTAATAAGTGGTGGATGGATTTCAAATATGCTAAGGAATTGCCTCTTCCCCTTCCTAGGGCGTCAGCGAATGTAGTACGAGGGCGGCGGATGATTCGAGTACTACTTTAAGCTGGATCCGCTCACGCGCGCGTAGCACTGTAATGAAAGGCATTAGATACGTCTAACTTCGACGCCCATATGTATTGTTTCAAGCTCATTTTATAGTGAAAGCATTGTATGACCAGTCGGGCCCCGGGCCCAGACAGGAAGCCCATGTAGGTCGAAGGGTACCGCACCAGTCTGTCTTGCCCATTTCGATTCCCGTTCAATCTGTCACTTTCTGTTAGTTCTGAGGAATACTGCGTAGTTTGTGCGGTCTCCTTCAACGGCATTCGTTGCTGCTCCAGTTATTGTCTTAAGCAACAAGCTGTGTTATTACATACCTTAGTATGTGACGCCGCCATTCCGTACGCAGAACCTCGCCATCATGTGTCGCTCGGTGGCACCCAAGTAGCAAAACAGATACACTAAACATTGTGGTAGTACGTTGGACGGTTTTCGAGTGCAGCGTTCTTCTATAGATACACCTTACAAGCTGACCTTTGGTGTCGTCAA'/>

    <sequence taxon='13' value='TTTAATGGAAGACCGTGGGTCATATGCTCAGCCAAATTCGCTAGTAGCTTGCGCGTAAGTACAGGCTCATAGAACTTAGGAACAGGACGCAATGGCGTAAGGTCTTTATCGTGGTGTGCAAGCGCCGAACGTGTTGGGCGGCCTTGTGCTTAGTAGACAGCTAGTGCATGCCACCAACCATGGTAAGGCGCCGGCTCGCGCCTACCAAAGGAGTGTATGCAGTGAGGATGAGACGCGGCGCAAGTTGTGAAGATCTCATCTATTCCAAACTCTTACCGTTTGAGACCGATTCCACCATTTGACTTCGACTTATGCGCTGGGTGACGTTTCCCAGTCGAATGGCACTTCTATTCAGTGATTCGGTCCATACTAGTCCAGACCCACCGGGAGTTGCGGCGCGCCCCCCACATCGGTCCACCCAGGATAGGTCAGTGGATGGCGTAAACTGGGTCCTGCAGATATTTATGTTCATTGAGGCATCAGCGGGGAGTTGAACTTAATACAGGAAGTAATCGTAGAGACCAGCGTAGGAGAGTACCTTTTCAGGATAAGCCCTATTGCCGGTCCCTATTTACTTACGTTTAACAATTCACTTACCACTAATCAAACAGTGTGAGTGATGGTTAGTAATTACCTACCCTCAGTCTGTGGTCACTCCCTGGGCTACAACAGACTTCTTGGTGAGGGATTTATATGTTAAGAGAGTCCGATCCTGTCAGGAAGACGCTTCCGGCTATTTTTATAGCTATTGCGCACGTCTCTAGTGTACGTCGGCATACCACCGTGAGATAGACTACATGCAATTGGCATAATAGGCCCCAGCGACACGTCTTTTCACGGACGTGCCGGCTTGGTAAACCCACCGCACAGTTAACGCCGAGCCCGGGGAAAGGGGAGTTTTAATATTCTCGCTGATGGAGCATAGTTACCATGGTTAGCGGTTCGTATCAAGATACCTAATCAAGAGCTTAGAGTTGTACAGTCGCGTTCAACACAAGGACTAACCACCAAAGGTTTCGCAGCGAACCGTGCGTGGCCGTAGACGGCGAAACAGCCGGATTCAGGGCATGGTACAGAGTGCTGAAGGCTAAACCTGCTACGGAATCCAGATAGAATAGTCTCGCCGCAGACTCTAAGCTGACGATGAGAGGGCCCTCCTAGCTCTAGCCGGGGCGCGTAATAACTCACACCGAGTATAGGGGTCAGAACGGTCCGGCCACTAATATACGGTCCGATGGTTCCACTCTACCGTTATACGAGGTCCTGGGGCGATAGCAGAACTTGGATTTAACGTGATAGCGTACCGAGTTTCTGTAGACGGGTATGTTGCGCCTCGAATTAGGATTGTGAAACCAACGGTAGCGCCTAACATTACGAGCTCGCATGCTTCGGATCGGGAGGCGGCTAATAAGTGGTGGATGGATTTCAAATATGCTAAGGAATTGCCTCTTCCCCTTCCTAGGGCGTCAGCGAATGTAGTACGAGGGCGGCGGATGATTCGAGTACTACTTTAAGCTGGATCCGCTCACGCGCGCGTAGCACTGTAATGAAAGGCATTAGATACGTCTAACTTCGACGCCCATATGTATTGTTTCAAGCTCATTTTATAGTGAAAGCATTGTGTGACCAGTCGGGCCCCGGGCCCAGACAGGAAGCCCATGTAGGTCGAAGGGTACCGCACCAGTCTGTCTTGCCCATTTCGATTCCCGTTCAATCTGTCACTTTCTGTTAGTTCTGAGGAATACTGCGTAGTTTGTGCGGTCTCCTTCAACGGCATTCGTTGCTGCTCCAGTTATTGTCTTAAGCAACAAGCTGTGTTATTACATACCTTAGTATGTGACGCCGCCATTCCGTACGCAGAACCTCGCCATCATGTGTCGCTCGGTGGCACCCAAGTAGCAAAACAGATACACTAAACATTGTGGTAGTACGTTGGACGGTTTTCGAGTGCAGCGTTCTTCTATAGATACACCTTACAAGCTGACCTTTGGTGTCGTCAA'/>

    <sequence taxon='16' value='TTTAATGGAAGACCGTGGGTCATATGCTCAGCCAAATTCGCTAGTAGCTTGCGCGTAAGTACAGGCTCATAGAACTTAGGAACAGGACGCAATGGCGTAAGGTCTTTATCGTGGTGTGCAAGCGCCGAACGTGTTGGGCGGCCTTGTGCTTAGTAGACAGCTAGTGCATGCCACCAACCATGGTAAGGCGCCGGCTCGCGCCTACCAAAGGAGTGTATGCAGTGAGGATGAGACGCGGCGCAAGTTGTGAAGATCTCATCTATTCCAAACTCTTACCGTTTGAGACCGATTCCACCATTTGACTTCGACTTATGCGCTGGGTGACGTTTCCCAGTCGAATGGCACTTCTATTCAGTGATTCGGTCCATACTAGTCCAGACCCACCGGGAGTTGCGGCGCGCCCCCCACATCGGTCCACCCAGGATAGGTCAGTGGATGGCGTAAACTGGGTCCTGCAGATATTTATGTTCATTGAGGCATCAGCGGGGAGTTGAACTTAATACAGGAAGTAATCGTAGAGACCAGCGTAGGAGAGTACCTTTTCAGGATAAGCCCTATTGCCGGTCCCTATTTACTTACGTTTAACAATTCACTTACCACTAATCAAACAGTGTGAGTGATGGTTAGTAATTACCTACCCTCAGTCTGTGGTCACTCCCTGGGCTACAACAGACTTCTTGGTGAGGGATTTATATGTTAAGAGAGTCCGATCCTGTCAGGAAGACGCTTCCGGCTATTTTTATAGCTATTGCGCACGTCTCTAGTGTACGTCGGCATACCACCGTGAGATAGACTACATGCAATTGGCATAATAGGCCCCAGCGACACGTCTTTTCACGGACGTGCCGGCTTGGTAAACCCACCGCACAGTTAACGCCGAGCCCGGGGAAAGGGGAGTTTTAATATTCTCGCTGATGGAGCATAGTTACCATGGTTAGCGGTTCGTATCAAGATACCTAATCAAGAGCTTAGAGTTGTACAGTCGCGTTCAACACAAGGACTAACCACCAAAGGTTTCGCAGCGAACCGTGCGTGGCCGTAGACGGCGAAACAGCCGGATTCAGGGCATGGTACAGAGTGCTGAAGGCTAAACCTGCTACGGAATCCAGATAGAATAGTCTCGCCGCAGACTCTAAGCTGACGATGAGAGGGCCCTCCTAGCTCTAGCCGGGGCGCGTAATAACTCACACCGAGTATAGGGGTCAGAACGGTCCGGCCACTAATATACGGTCCGATGGTTCCACTCTACCGTTATACGAGGTCCTGGGGCGATAGCAGAACTTGGATTTAACGTGATAGCGTACCGAGTTTCTGTAGACGGGTATGTTGCGCCTCGAATTAGGATTGTGAAACCAACGGTAGCGCCTAACATTACGAGCTCGCATGCTTCGGATCGGGAGGCGGCTAATAAGTGGTGGATGGATTTCAAATATGCTAAGGAATTGCCTCTTCCCCTTCCTAGGGCGTCAGCGAATGTAGTACGAGGGCGGCGGATGATTCGAGTACTACTTTAAGCTGGATCCGCTCACGCGCGCGTAGCACTGTAATGAAAGGCATTAGATACGTCTAACTTCGACGCCCATATGTATTGTTTCAAGCTCATTTTATAGTGAAAGCATTGTGTGACCAGTCGGGCCCCGGGCCCAGACAGGAAGCCCATGTAGGTCGAAGGGTACCGCACCAGTCTGTCTTGCCCATTTCGATTCCCGTTCAATCTGTCACTTTCTGTTAGTTCTGAGGAATACTGCGTAGTTTGTGCGGTCTCCTTCAACGGCATTCGTTGCTGCTCCAGTTATTGTCTTAAGCAACAAGCTGTGTTATTACATACCTTAGTATGTGACGCCGCCATTCCGTACGCAGAACCTCGCCATCATGTGTCGCTCGGTGGCACCCAAGTAGCAAAACAGATACACTAAACATTGTGGTAGTACGTTGGACGGTTTTCGAGTGCAGCGTTCTTCTATAGATACACCTTACAAGCTGACCTTTGGTGTCGTCAA'/>

    <sequence taxon='17' value='TTTAATGGAAGACCGTGGGTCATATGCTCAGCCAAATTCGCTAGTAGCTTGCGCGTAAGTACAGGCTCATAGAACTTAGGAACAGGACGCAATGGCGTAAGGTCTTTATCGTGGTGTGCAAGCGCCGAACGTGTTGGGCGGCCTTGTGCTTAGTAGACAGCTAGTGCATGCCACCAACCATGGTAAGGCGCCGGCTCGCGCCTACCAAAGGAGTGTATGCAGTGAGGATGAGACGCGGCGCAAGTTGTGAAGATCTCATCTATTCCAAACTCTTACCGTTTGAGACCGATTCCACCATTTGACTTCGACTTATGCGCTGGGTGACGTTTCCCAGTCGAATGGCACTTCTATTCAGTGATTCGGTCCATACTAGTCCAGACCCACCGGGAGTTGCGGCGCGCCCCCCACATCGGTCCACCCAGGATAGGTCAGTGGATGGCGTAAACTGGGTCCTGCAGATATTTATGTTCATTGAGGCATCAGCGGGGAGTTGAACTTAATACAGGAAGTAATCGTAGAGACCAGCGTAGGAGAGTACCTTTTCAGGATAAGCCCTATTGCCGGTCCCTATTTACTTACGTTTAACAATTCACTTACCACTAATCAAACAGTGTGAGTGATGGTTAGTAATTACCTACCCTCAGTCTGTGGTCACTCCCTGGGCTACAACAGACTTCTTGGTGAGGGATTTATATGTTAAGAGAGTCCGATCCTGTCAGGAAGACGCTTCCGGCTATTTTTATAGCTATTGCGCACGTCTCTAGTGTACGTCGGCATACCACCGTGAGATAGACTACATGCAATTGGCATAATAGGCCCCAGCGACACGTCTTTTCACGGACGTGCCGGCTTGGTAAACCCACCGCACAGTTAACGCCGAGCCCGGGGAAAGGGGAGTTTTAATATTCTCGCTGATGGAGCATAGTTACCATGGTTAGCGGTTCGTATCAAGATACCTAATCAAGAGCTTAGAGTTGTACAGTCGCGTTCAACACAAGGACTAACCACCAAAGGTTTCGCAGCGAACCGTGCGTGGCCGTAGACGGCGAAACAGCCGGATTCAGGGCATGGTACAGAGTGCTGAAGGCTAAACCTGCTACGGAATCCAGATAGAATAGTCTCGCCGCAGACTCTAAGCTGACGATGAGAGGGCCCTCCTAGCTCTAGCCGGGGCGCGTAATAACTCACACCGAGTATAGGGGTCAGAACGGTCCGGCCACTAATATACGGTCCGATGGTTCCACTCTACCGTTATACGAGGTCCTGGGGCGATAGCAGAACTTGGATTTAACGTGATAGCGTACCGAGTTTCTGTAGACGGGTATGTTGCGCCTCGAATTAGGATTGTGAAACCAACGGTAGCGCCTAACATTACGAGCTCGCATGCTTCGGATCGGGAGGCGGCTAATAAGTGGTGGATGGATTTCAAATATGCTAAGGAATTGCCTCTTCCCCTTCCTAGGGCGTCAGCGAATGTAGTACGAGGGCGGCGGATGATTCGAGTACTACTTTAAGCTGGATCCGCTCACGCGCGCGTAGCACTGTAATGAAAGGCATTAGATACGTCTAACTTCGACGCCCATATGTATTGTTTCAAGCTCATTTTATAGTGAAAGCATTGTGTGACCAGTCGGGCCCCGGGCCCAGACAGGAAGCCCATGTAGGTCGAAGGGTACCGCACCAGTCTGTCTTGCCCATTTCGATTCCCGTTCAATCTGTCACTTTCTGTTAGTTCTGAGGAATACTGCGTAGTTTGTGCGGTCTCCTTCAACGGCATTCGTTGCTGCTCCAGTTATTGTCTTAAGCAACAAGCTGTGTTATTACATACCTTAGTATGTGACGCCGCCATTCCGTACGCAGAACCTCGCCATCATGTGTCGCTCGGTGGCACCCAAGTAGCAAAACAGATACACTAAACATTGTGGTAGTACGTTGGACGGTTTTCGAGTGCAGCGTTCTTCTATAGATACACCTTACAAGCTGACCTTTGGTGTCGTCAA'/>

    <sequence taxon='8' value='TTTAATGGAAGACCGTGGGTCATATGCTCAGCCAAATTCGCTAGTAGCTTGCGCGTAAGTACAGGCTCATAGAACTTAGGAACAGGACGCAATGGCGTGAGGTCTTTATCGTGGTGTGCAAGCGCCGAACGTGTTGGGCGGCCTTGTGCTTAGTAAACAGCTAGTGCATGCCACCAACCATGGTAAGGCGCCGGCTCGCGCCTACCAAAGGAGTGTATGCAGTGAGGATGAGACGCGGCGCAAGTTGTGAAGATCTCATCTATTCCAAACTCTTACCGTTTGAGACCGATTCCACCATTTGACTTCGACTTATGCGCTGGGTGACGTTTCCCAGTCGAATGGCACTTCTATTCAGTGATTCGGTCCATACTAGTCCAGACCCACCGGGAGTTGCGGCGCGCCCCCCACATCGGTCCACCCAGGATAGGTCAGTGGATGGCGTAAACTGGGTCCTGCAGATATTTATGTTCATTGAGGCATCAGCGGGGAGTTGAACTTAATACAGGAAGTAATCGTAGAGACCAGCGTAGGAGAGTACCTTTTCAGGATAAGCCCTATTGCCGGTCCTTATTTACTCACGTTTAACAATTCACTTACCACTAATCAAACAGTGTGAGTGATGGTTAGTAATTACCTACCCTCAGTCTGTGGTCACTCCCTGGGCTACAACAGACTTCTTAGTGAGGGATTTATATGTTAAGAGAGTCCGATCCTGTCAGGAAGACGCTTCCGGCTATTTTTATAGCTATTGCGCACGTCTCTAGTGTACGTCGGCATACCACCGTGAGATAGACTACATGCAATTGGCATAATAGGCCCCAGCGACACGTCTTTTCACGGACGTGCCGGCTTGGTAAACCCACCGCACAGTTAACGCCGAGCCCGGGGAAAGGGGAGTTTTAATATTCTCGCTGATGGAGCATAGTTACCATGGTTAGCGGTTCGTATCAAGATACCTAATCAAGAGCTTAGAGTTGTACAGTCGCGTTCAACACAAGGACTAACCACCAAAGGTTTCGCAGCGAACCGTGCGTGGCCGTAGACGGCGAAACAGCCGGATTCAGGGCATGGTACAGAGTGCTGAAGGCTAAACCTGCTACGGAATCCAGATAGAATAGTCTCGCCGCAGACTCTAAGCTGACGATGAGAGGGCCCTCCTAGCTCTAGCCGGGGCGCGTAATAACTCACACCGAGTATAGGGGTCAGAACGGTCCGGCCACTAATATACGGTCCGATGGTTCCACTCTACCGTTATACGAGGTCCTGGGGCGATAGCAGAACTTGGATTTAACGTGATAGCGTACCGAGTTTCTGTAGACGGGTATGTTGCGCCTCGAATTAGGATTGTGAAACCAACGGTAGCGCCTAACATTACGAGCTCGCATGCTTCGGATCGGGAGGCGGCTAATAAGTGGTGGATGGATTTCAAATATGCTAAGGAATTGCCTCTTCCCCTTCCTAGGGCGTCAGCGAATGTAGTACGAGGGCGGCGGATGATTCGAGTACTACTTTAAGCTGGATCCGCTCACGCGCGCGTAGCACTGTAATGAAAGGCATTAGATACGTCTAACTTCGACGCCCATATGTATTGTTTCAAGCTCATTTTATAGTGAAAGCATTGTATGACCAGTCGGGCCCCGGGCCCAGACAGGAAGCCCATGTAGGTCGAAGGGTACCGCACCAGTCTGTCTTGCCCATTTCGATTCCCGTTCAATCTGTCACTTTCTGTTAGTTCTGAGGAATACTGCGTAGTTTGTGCGGTCTCCTTCAACGGCATTCGTTGCTGCTCCAGTTATTGTCTTAAGCAACAAGCTGTGTTATTACATACCTTAGTATGTGACGCCGCCATTCCGTACGCAGAACCTCGCCATCATGTGTCGCTCGGTGGCACCCAAGTAGCAAAACAGATACACTAAACATTGTGGTAGTACGTTGGACGGTTTTCGAGTGCAGCGTTCTTCTATAGATACACCTTACAAGCTGACCTTTGGTGTCGTCAA'/>

</data>

    <trait id="tipDates" spec='beast.evolution.tree.TraitSet' traitname='date-backward' units='year' value='
17=2.0602365563078133,
16=2.069906609592297,
13=2.094470397178351,
7=2.243700893736025,
8=2.208538384820198,
6=2.356113124345789,
5=2.3617302982327812,
14=2.0626740148929352,
57=1.1815139765530551,
99=0.20692707983540926,
105=0.04054842106940715,
109=0.011035961317474197,
106=0.08107885497328304,
91=0.3655479951492211,
90=0.4678100428635461,
86=0.48790991821630625,
79=0.5904175931395099,
78=0.898302987901904,
77=0.9233216811556186,
69=0.9456293700928438,
40=1.319284992472595,
41=1.3996011503070755,
88=0.4650343462224922,
92=0.18748872091234503,
101=0.12106084762932268,
110=0.02212924362884605,
100=0.22718522669219254,
98=0.347090360786916,
97=0.2798319312868123,
73=1.0691422748875885,
48=1.0961239056086276,
38=1.4068109864931988,
34=1.642837336972122,
32=1.7335269843234753,
31=1.7582807444552258,
28=1.7626164916346463,
62=1.21991442486288,
63=1.1270477241876196,
61=1.2776213676797767,
84=0.6233532016999108,
108=0.006628912488265026,
107=0.043368432661266,
96=0.18265893618316031,
93=0.4052231806698008,
89=0.4472275356666886,
82=0.6842958560275716,
87=0.3793773936159792,
103=0.21117279570766856,
104=0.1848392192551085,
102=0.16538851013479627,
85=0.558756810710527,
83=0.6615321851543929,
75=0.8077396142792366,
60=1.0472045319511225,
42=1.3769626076781214,
36=1.5885696278125967,
29=1.684146276733062,
27=1.7682467924312055,
21=1.7809348670995906,
33=1.7241595065075843,
26=1.7341545465026404,
30=1.6880686513022016,
35=1.5693027856720025,
74=0.9741949344187848,
67=1.0782680578318213,
58=1.1578198713683596,
55=1.3003471510269653,
52=1.3277601543439441,
44=1.392178355763473,
53=1.3816768133133837,
54=1.2608446170581873,
43=1.3862428525438713,
39=1.4764238894004162,
25=1.7732325723050908,
23=1.8150179832206454,
20=1.8682271776049264,
37=1.4452239529181814,
47=1.369742080630275,
95=0.32191398607082444,
94=0.3769300323703657,
81=0.7024859997548201,
76=0.8358211398092084,
72=0.9683676835331325,
71=1.0990934690211565,
70=0.8618374621827285,
80=0.7409795745408818,
50=1.2727510329777327,
66=1.1565800072299486,
68=1.1387524088743017,
65=1.1606008560541734,
64=1.173278689830438,
59=1.217586396914857,
51=1.2958771302343755,
49=1.4013472749744231,
56=1.1263574846638686,
46=1.320215721052834,
45=1.458091482011967,
11=2.160637083959394,
10=2.2846011931623234,
15=2.049554373510302,
24=1.8040469334833305,
22=1.8576173454261378,
19=1.9142359504194628,
18=1.9398606722510627,
12=2.139131589000625,
9=2.244051950388963,
4=2.4011895209783725,
3=2.473783784980519,
2=2.5005325305482287,
1=2.6678564594188234,
0=2.996858684996012
            '>
        <taxa id='taxonSet' spec='beast.evolution.alignment.TaxonSet' alignment='@alignment'/>
    </trait>
    
    <tree spec="beast.util.ClusterZBSATree" id="tree" nodetype="beast.evolution.tree.ZeroBranchSANode" clusterType="upgma" trait="@tipDates">
		<taxa idref="alignment"/>
	</tree>

    <BirthDeathSkylineModel spec="SABDSamplingThroughTimeModel" id="birthDeath" tree="@tree" conditionOnSampling="true">
		<parameter name="origin" id="origin" value ="50." lower="0."/>
        <parameter name="diversificationRate" id="diversificationRate" value="1.5"/>
        <parameter name="turnover" id="turnover" value=".5"/>
        <parameter name="samplingProportion" id="samplingProportion" value="0.8685360822797488"/>
        <parameter name="removalProbability" id="r" value="0.5" lower="0." upper="1."/>
	</BirthDeathSkylineModel>
    
    <siteModel gammaCategoryCount="1" id="SiteModel" spec="SiteModel">
		<parameter dimension="1"  id="mutationRate" name="mutationRate" value="1.0"/>
		<substModel id="gtr" rateAC="@rateAC" rateGT="@rateGT" rateAT="@rateAT" rateCG="@rateCG" rateCT="@rateCT" spec="GTR">
			<parameter dimension="1"  id="rateAG" lower="0.0" name="rateAG" value="1.0"/>
			<frequencies estimate="true" id="freqs" spec="Frequencies">
				<parameter name='frequencies' id='freqParameter' value='0.25' dimension='4' lower="0." upper="1."/>
			</frequencies>
		</substModel>
	</siteModel>
	<branchRateModel id="StrictClock" spec="beast.evolution.branchratemodel.StrictClockModel">
		<parameter dimension="1" id="clock.rate" name="clock.rate" value="0.05" lower="0."/>
	</branchRateModel>


   <!-- likelihood and priors: -->
    <distribution id="posterior" spec="util.CompoundDistribution">
		<distribution id="prior" spec="util.CompoundDistribution">
            <distribution  x="@clock.rate" id="clockRatePrior" spec='beast.math.distributions.Prior'>
				<distr spec='beast.math.distributions.LogNormalDistributionModel' id='clockRatePrior.exp' M="-4.6" S="1.25"/>
			</distribution>
			<distribution id="hky.frequencies.prior" spec="beast.math.distributions.Prior" x="@freqParameter">
				<distr id="Uniform " lower="0.0" upper="1.0" spec="beast.math.distributions.Uniform" />
			</distribution>
			<distribution id="diversificationRate_prior" spec="beast.math.distributions.Prior" x="@diversificationRate">
				<distr spec="beast.math.distributions.Uniform" lower="1." upper="2." offset="0."/>
			</distribution>
			<distribution id="turnover_prior" spec="beast.math.distributions.Prior" x="@turnover">
				<distr spec="beast.math.distributions.Uniform" lower="0." upper="1." offset="0."/>
			</distribution>
			<distribution  id='origin_Prior' x="@origin" spec='beast.math.distributions.Prior'>
				<distr spec='beast.math.distributions.Uniform' lower="0." upper="1000." offset="0."/>
			</distribution>
			<distribution id="BDlikelihood" spec="util.CompoundDistribution">
				<distribution idref="birthDeath"/>		
			</distribution>
		</distribution>
        <distribution id="jointTreeLikelihood" spec="util.CompoundDistribution">
			<distribution data="@alignment" id="treeLikelihood" spec="TreeLikelihood" tree="@tree" siteModel="@SiteModel" branchRateModel="@StrictClock"/>
        </distribution>
    </distribution>

    
	<run chainLength="20000000" id="mcmc" spec="MCMC" storeEvery="100000" distribution="@posterior">
        
		<state id="state" storeEvery="100000">
            <stateNode idref='tree'/>
			<stateNode idref="origin"/>
			<stateNode idref="diversificationRate"/>
			<stateNode idref="turnover"/>
			<!-- <stateNode idref="samplingProportion"/> -->
            <stateNode idref="r"/> 
            
            <stateNode idref="clock.rate"/>
			<stateNode idref="freqParameter"/>
			<parameter dimension="1"  id="rateAC" lower="0.0" upper="100.0" name="stateNode" value="1.0"/>
			<parameter dimension="1"  id="rateGT" lower="0.0" upper="100.0" name="stateNode" value="1.0"/>
			<parameter dimension="1"  id="rateAT" lower="0.0" upper="100.0" name="stateNode" value="1.0"/>
			<parameter dimension="1"  id="rateCG" lower="0.0" upper="100.0" name="stateNode" value="1.0"/>
			<parameter dimension="1"  id="rateCT" lower="0.0" upper="100.0" name="stateNode" value="1.0"/>
        </state>
        
		<operator id='origOperator' spec='ScaleOperator' scaleFactor=".75" weight="3" parameter="@origin"/>
		<operator id='diversificationRateOperator' spec='ScaleOperator' scaleFactor=".75" weight="10" parameter="@diversificationRate"/>
		<operator id='turnoverOperator' spec='ScaleOperator' scaleFactor=".75" weight="10" parameter="@turnover"/>
		<!-- <operator id='samplingProportionOperator' spec='ScaleOperator' scaleFactor=".75" weight="10" parameter="@samplingProportion"/> -->
        <operator id='rOperator' spec='ScaleOperator' scaleFactor=".9" weight="1" parameter="@r"/> 
        
        <operator spec='TreeDimensionJump' weight="10" tree="@tree"/> 
        <operator spec='WilsonBaldingForZeroBranchSampledAncestorTrees' weight="10" tree="@tree"/> 
        <operator spec='ExchangeForZeroBranchSampledAncestorTrees' isNarrow="false" weight="10" tree="@tree"/>
        <operator spec='ExchangeForZeroBranchSampledAncestorTrees' weight="10" tree="@tree"/>
        <operator spec='UniformForZeroBranchSATrees' weight="20" tree="@tree"/>
        <operator id='rootScaler' spec='ScaleOperatorForZeroBranchSATrees' scaleFactor=".95" weight="1" tree="@tree" rootOnly='true'/>
        <operator id='treeScaler' spec='ScaleOperatorForZeroBranchSATrees' scaleFactor=".95" weight="10" tree="@tree"/>
        <operator id="updownTree" spec="UpDownOperator" scaleFactor=".95" weight="20" up="@clock.rate" down="@tree"/>

        
        <operator id="clock.rateScaler" parameter="@clock.rate" scaleFactor="0.75" spec="ScaleOperator" weight="10"/>
        
		<operator spec='ScaleOperator' scaleFactor=".75" weight=".2" parameter="@rateAC"/>
		<operator spec='ScaleOperator' scaleFactor=".75" weight=".2" parameter="@rateAT"/>
		<operator spec='ScaleOperator' scaleFactor=".75" weight=".2" parameter="@rateCG"/>
		<operator spec='ScaleOperator' scaleFactor=".75" weight=".2" parameter="@rateCT"/>
		<operator spec='ScaleOperator' scaleFactor=".75" weight=".2" parameter="@rateGT"/>
		<operator autoOptimize="true" delta="0.2" id="FrequenciesExchanger" integer="false" spec="DeltaExchangeOperator" weight="0.1" parameter="@freqParameter"/>


			
		<logger fileName="$(seed).log" id="tracelog" logEvery="10000" mode="autodetect" model="@posterior">
			<distribution idref="posterior" name="log"/>
			<log idref="BDlikelihood"/>
            <log idref="jointTreeLikelihood"/>
            <log id="treeHeight" spec="beast.evolution.tree.TreeHeightLogger" tree="@tree"/>
			<log idref="origin"/>
            <log idref="diversificationRate"/>
			<log idref="turnover"/>
			<!--<log idref="samplingProportion"/>-->
            <log idref="r"/>
            <log id="SACount" spec="beast.evolution.tree.SALogger" tree="@tree"/>

            <log idref="clock.rate"/>
			<log idref="freqParameter"/>
			<log idref="rateAC"/>
			<log idref="rateAG"/>
			<log idref="rateAT"/>
			<log idref="rateCG"/>
			<log idref="rateCT"/>
			<log idref="rateGT"/>
		</logger>
        
        <logger fileName="$(seed).trees" id="treelog" logEvery="10000" mode="tree">
			<tree idref="tree" name="log"/>
		</logger>
	
	</run>

</beast>
