# Supplementary material for: Bayesian Inference of Sampled Ancestor Trees for Epidemiology and Fossil Calibration
Source: PLoS Comput Biol. 2014 Dec 4;10(12):e1003919. doi: 10.1371/journal.pcbi.1003919 (PMC4263412; doi:10.1371/journal.pcbi.1003919)
Supplement: File S5 — XML files for simulated transmission process. (ZIP) [file pcbi.1003919.s006.zip › simulations2/17.xml]

<?xml version="1.0" encoding="UTF-8" standalone="no"?><beast namespace="beast.core:beast.evolution.alignment:beast.evolution.tree.coalescent:beast.core.util:beast.evolution.nuc:beast.evolution.operators:beast.evolution.sitemodel:beast.evolution.substitutionmodel:beast.evolution.likelihood:beast.evolution.speciation:beast.core.parameter:beast.util" version="2.0">
    
    <data dataType="nucleotide" id="alignment" name="alignment">
    <sequence taxon='0' value='ATGTTTTTACCGGCTGCTCGAAATAGCGGCAATCCAGAATACATGAGAAGGCGTATAGGCCAGGTCACTTAGGCCCACCTGAGAACCCCAGTGCAGAAAGGCTCCGATGTCGTAACAGATAATTCACCTGTTTGTCAAGTTAGTTCTACTCAGCAACAGAATGACACTTATAGCAACCCCGTTTGTACGAGTGCAGGCAGTGTGATCATTCCGACTGAAGGTTACAATGTTCGTGTGAGGTCTAATGGTCCTACATCGTCAGGAAGATAGCAGTGTCCATCAGGTGCGGGCGACCGAATGGCTATTCACCGTGTTCGGTGCCCCGATATGTTTGTAACGGAGACTCGCCCCACCCCTGACGTGGACGGTCGTTATTCTGGACATAAAATCAACGCGCCGCTAAACCCGCAGTGACAATGTGGCTTATTGGGCTAATTAGCTCAGGACTTATGGCTTGGTCGCGGTCATCCGATACTGGGGGTTCGGTTATCCCGGCTTGCCAAAAGCCTTTAAATGCCCGCCGAAGGTCCAACATCTGGAAGAAGACTGCTAAAGTCACCTATTCCAACGCTAAAAAGCGGCGCCATGTCGCAGCACCCGGGCATGTTACTATACCAGCGCGACTCTCACGGTCCTGTTGCCTCAAAGCACCCCAGTTGACAAACGTATTCTTATTCCGCCGCTGATTATTGTGATGGCGGGGTGGTTCACATCAGTGCAGTTACTTCCTCTACGTCTGATATATCACCCGATAGTTACATGACGATATGGAGCGGTTGCTGAAGGGAGCATTTTGCTCATTACTCGGTTGTCTCTTCGACTCTCTGGGCCCGCGGACAGGATAGATCAGCACATTTCCAATTCCCCGGTAATAGAAGGGAGTTCCACGCACAAAGGAACGAGGCTACATAGAAGTCATTATTCCGCCAGCAAACGCACGCTTGCGATCGCATAGACCGAGGCTGGATTCCCCAGCAAATTTAGCGTATAGCCTGAATTAGACGATTGTAGCCACAAGCTCATACCGTTTGCAATGGCCTCACTCGGTCGGGGTCATTTCACGCTGTGTGCGGCCGTTCCTATCGGGCGCTGGGGGGGGATGGGCGGTACAGACCATAAGTAACGTCAGAGACTACTACTGCAAGATGGGCACTAAGCTGGGACGTTTTAATCAGGGGCCTGATCATCCTGACAAGGCACGCCAAGAAAAGTTACGTCGCCTAAACGTCTACGATTATTGCGCCTGGGAGATGGATGGGTATTGATAATGGCTCCCCTCAATGTGGTACTTTCATAATCTTTGCTTTCGTCCTGTGAATGTTAAAGAGCGGCGTATCTGAAAGCTGGGTGCTCTGCGGAAGTCGATTTATAGATGATCATTCGAACACATGGTAGTTCTTGGGTCTCTAGGCATATCTTTAGTGGTCCGTGAAGTAGAGTAAGTTAGACAAGAGTGACAAAAACCGCTACGAATGACTATACCTTGATCTTCCGCCCAACTCAACTGATCTAAGCAAGGTGTTGATTCGGAACACTAGAGCGGAGTAGCCCAAACCCTCGCCGCCTTCAATTGCCACGTCCGAATTGAACAGCACAAGGGCTCTCTTCAGTCCGCTCACGACAAGCATAAACTTGCGTCGCTTGGTGGCTCTTCGCTAAGTGGTTTCTAGCGCGCAACGCGGAGGACTTGGACTCAGTTACTGATGTTTGATTTCGTATGTACCGTAACACTCCGCATCGGCCAGTGACTGATCGAATAAATCCGAGGAGTCCTTACCACTTCTCTTAAGAGGAGTAATCCCCATTACACTCTTTTGGATGCGTATTTGCCTGTACTGACTAAACAAGAGCCCAAAGCTCGCGATTCATCCGTTATAGATGATCATGGTATATAGAGCATACGCCCGTGAGCCGCGGATATGGCAGCGGAAGTGAGTTCCAGCCTGAACTGGTCGGGAGGTCACGGTATAACCTAAAAAACGAGGCTCAACGACGGTTCA'/>

    <sequence taxon='1' value='ATGTTTTTACCGGCTGCTCGAAATAGCGGCAATCCAGAATACATGAGAAGGCGTATAGGCCAGGTCACTTAGGCCCACCTGAGAACCCCAGTGCAGAAAGGCTCCGATGTCGTAACAGATAATTCACCTGTTTGTCAAGTTAGTTCTACTCAGCAACAGAATGACACTTATAGCAACCCCGTTTGTACGAGTGCAGGCAGTGTGATCATTCCGACTGAAGGTTACAATGTTCGTGTGAGGTCTAATGGTCCTACATCGTCAGGAAGATAGCAGTGTCCATCAGGTGCGGGCGACCGAATGGCTATTCACCGTGTTCGGTGCCCCGATATGTTTGTAACGGAGACTCGCCCCACCCCTGACGTGGACGGTCGTTATTCTGGACATAAAATCAACGCGCCGCTAAACCCGCAGTGACAATGTGGCTTATTGGGCTAATTAGCTCAGGACTTATGGCTTGGTCGCGGTCATCCGATACTGGGGGTTCGGTTATCCCGGCTTGCCAAAAGCCTTTAAATGCCCGCCGAAGGTCCAACATCTGGAAGAAGACTGCTAAAGTCACCTATTCCAACGCTAAAAAGCGGCGCCATGTCGCAGCACCCGGGCATGTTACTATACCAGCGCGACTCTCACGGTCCTGTTGCCTCAAAGCACCCCAGTTGACAAACGTATTCTTATTCCGCCGCTGATTATTGTGATGGCGGGGTGGTTCACATCAGTGCAGTTACTTCCTCTACGTCTGATATATCACCCGATAGTTACATGACGATATGGAGCGGTTGCTGAAGGGAGCATTTTGCTCATTACTCGGTTGTCTCTTCGACTCTCTGGGCCCGCGGACAGGATAGATCAGCACATTTCCAATTCCCCGGTAATAGAAGGGAGTTCCACGCACAAAGGAACGAGGCTACATAGAAGTCATTATTCCGCCAGCAAACGCACGCTTGCGATCGCATAGACCGAGGCTGGATTCCCCAGCAAATTTAGCGTATAGCCTGAATTAGACGATTGTAGCCACAAGCTCATACCGTTTGCAATGGCCTCACTCGGTCGGGGTCATTTCACGCTGTGTGCGGCCGTTCCTATCGGGCGCTGGGGGGGGATGGGCGGTACAGACCATAAGTAACGTCAGAGACTACTACTGCAAGATGGGCACTAAGCTGGGACGTTTTAATCAGGGGCCTGATCATCCTGACAAGGCACGCCAAGAAAAGTTACGTCGCCTAAACGTCTACGATTATTGCGCCTGGGAGATTGATGGGTATTGATAATGGCTCCCCTCAATGTGGTACTTTCATAATCTTTGCTTTCGTCCTGTGAATGTTAAAGAGCGGCGTATCTGAAAGCTGGGTGCTCTGCGGAAGTCGATTTATAGATGATCATTCGAACACATGGTAGTTCTTGGGTCTCTAGGCATATCTTTAGTGGTCCGTGAAGTAGAGTAAGTTAGACAAGAGTGACAAAAACCGCTACGAATGACTATACCTTGATCTTCCGCCCAACTCAACTGATCTAAGCAAGGTGTTGATTCGGAACACTAGAGCGGAGTAGCCCAAACCCTCGCCGCCTTCAATTGCCACGTCCGAATTGAACAGCACAAGGGCTCTCTTCAGTCCGCTCACGACAAGCATAAACTTGCGTCGCTTGGTGGCTCTTCGCTAAGTGGTTTCTAGCGCGCAACGCGGAGGACTTGGACTCAGTTACTGATGTTTGATTTCGTATGTACCGTAACACTCCGCATCGGCCAGTGACTGATCGAATAAATCCGAGGAGTCCTTACCACTTCTCTTAAGAGGAGTAATCCCCATTACACTCTTTTGGATGCGTATTTGCCTGTACTGACTAAACAAGAGCCCAAAGCTCGCGATTCATCCGTTATAGATGATCATGGTATATAGAGCATACGCCCGTGAGCCGCGGATATGGCAGCGGAAGTGAGTTCCAGCCTGAACTGGTCGGGAGGTCACGGTATAACCTAAAAAACGAGGCTCAACGACGGTTCA'/>

    <sequence taxon='2' value='ATGTTTTTACCGGCTGCTCGAAATAGCGGCAATCCAGAATACATGAGAAGGCGTATAGGCCAGGTCACTTAGGCCCACCTGAGAACCCCAGTGCAGAAAGGCTCCGATGTCGTAACAGATAATTCACCTGTTTGTCAAGTTAGTTCTACTCAGCAACAGAATGACACTTATAGCAACCCCGTTTGTACGAGTGCAGGCAGTGTGATCATTCCGACTGAAGGTTACAATGTTCGTGTGAGGTCTAATGGTCCTACATCGTCAGGAAGATAGCAGTGTCCATCAGGTGCGGGCGACCGAATGGCTATTCACCGTGTTCGGTGCCCCGATATGTTTGTAACGGAGACTCGCCCCACCCCTGACGTGGACGGTCGTTATTCTGGACATAAAATCAACGCGCCGCTAAACCCGCAGTGACAATGTGGCTTATTGGGCTAATTAGCTCAGGACTTATGGCTTGGTCGCGGTCATCCGATACTGGGGGTTCGGTTATCCCGGCTTGCCAAAAGCCTTTAAATGCCCGCCGAAGGTCCAACATCTGGAAGAAGACTGCTAAAGTCACCTATTCCAACGCTAAAAAGCGGCGCCATGTCGCAGCACCCGGGCATGTTACTATACCAGCGCGACTCTCACGGTCCTGTTGCCTCAAAGCACCCCAGTTGACAAACGTATTCTTATTCCGCCGCTGATTATTGTGATGGCGGGGTGGTTCACATCAGTGCAGTTACTTCCTCTACGTCTGATATATCACCCGATAGTTACATGACGATATGGAGCGGTTGCTGAAGGGAGCATTTTGCTCATTACTCGGTTGTCTCTTCGACTCTCTGGGCCCGCGGACAGGATAGATCAGCACATTTCCAATTCCCCGGTAATAGAAGGGAGTTCCACGCACAAAGGAACGAGGCTACATAGAAGTCATTATTCCGCCAGCAAACGCACGCTTGCGATCGCATAGACCGAGGCTGGATTCCCCAGCAAATTTAGCGTATAGCCTGAATTAGACGATTGTAGCCACAAGCTCATACCGTTTGCAATGGCCTCACTCGGTCGGGGTCATTTCACGCTGTGTGCGGCCGTTCCTATCGGGCGCTGGGGGGGGATGGGCGGTACAGACCATAAGTAACGTCAGAGACTACTACTGCAAGATGGGCACTAAGCTGGGACGTTTTAATCAGGGGCCTGATCATCCTGACAAGGCACGCCAAGAAAAGTTACGTCGCCTAAACGTCTACGATTATTGCGCCTGGGAGATTGATGGGTATTGATAATGGCTCCCCTCAATGTGGTACTTTCATAATCTTTGCTTTCGTCCTGTGAATGTTAAAGAGCGGCGTATCTGAAAGCTGGGTGCTCTGCGGAAGTCGATTTATAGATGATCATTCGAACACATGGTAGTTCTTGGGTCTCTAGGCATATCTTTAGTGGTCCGTGAAGTAGAGTAAGTTAGACAAGAGTGACAAAAACCGCTACGAATGACTATACCTTGATCTTCCGCCCAACTCAACTGATCTAAGCAAGGTGTTGATTCGGAACACTAGAGCGGAGTAGCCCAAACCCTCGCCACCTTCAATTGCCACGTCCGAATTGAACAGCACAAGGGCTCTCTTCAGTCCGCTCACGACAAGCATAAACTTGCGTCGCTTGGTGGCTCTTCGCTAAGTGGTTTCTAGCGCGCAACGCGGAGGACTTGGACTCAGTTACTGATGTTTGATTTCGTATGTACCGTAACACTCCGCATCGGCCAGTGACTGATCGAATAAATCCGAGGAGTCCTTACCACTTCTCTTAAGAGGAGTAATCCCCATTACACTCTTTTGGATGCGTATTTGCCTGTACTGACTAAACAAGAGCCCAAAGCTCGCGATTCATCCGTTATAGATGATCATGGTATATAGAGCATACGCCCGTGAGCCGCGGATATGGCAGCGGAAGTGAGTTCCAGCCTGAACTGGTCGGGAGGTCACGGTATAACCTAAAAAACGAGGCTCAACGACGGTTCA'/>

    <sequence taxon='3' value='ATGTTTTTACCGGCTGCTCGAAATAGCGGCAATCCAGAATACATGAGAAGGCGTATAGGCCAGGTCACTTAGGCCCACCTGAGAACCCCAGTGCAGAAAGGCTCCGATGTCGTAATAGATAATTCACCTGTTTGTCAAGTTAGTTCTACTCAGCAACAGAATGACACTTATAGCAACCCCGTTTGTACGAGTGCAGGCAGTGTGATCATTCCGACTGAAGGTTACAATGTTCGTGTGAGGTCTAATGGTCCTACATCGTCAGGAAGATAGCAGTGTCTATCAGGTGCGGGCGACCGAATGGCTATTCACCGTGTTCGGTGCCCCGATATGTTTGTAACGGAGACTCGCCCCACCCCTGACGTGGACGGTCGTTATTCTGGACATAAAATCAACGCGCCGCTAAACCCGCAGTGACAATGTGGCTTATTGGGCTAATTAGCTCAGGACTTATGGCTTGGTCGCGGTCATCCGATACTGGGGGTTCGGTTATCCCGGCTTGCCAAAAGCCTTTAAATGCCTGCCGAAGGTCCAACATCTGGAAGAAGACTGCTAAAGTCACCTATTCCAACGCTAAAAAGCGGCGCCATGTCGCAGCACCCGGGCATGTTACTATACCAGCGCGACTCTCACGGTCCTGTTGCCTCAAAGCACCCCAGTTGACAAACGTATTCTTATTCCGCCGCTGATTATTGTGATGACGGGGTGGTTCACATCAGTGCAGTTACTTCCTCTACGTCTGATATATCACCCGATAGTTACATGACGATATGGCTCGGTTGCTGAAGGGAGCATTTTGCTCATTACTCGGTTGTCTCTTCGACTCTCTGGGCCCGCGGACAGGATAGCTCAGCACATTTCCAATTCCCCGGTAATAGAAGGGAGTTCCACGCACAAAGGAACGAGGCTACATAGAAGTCATTATTCCGCCAGCAAACGCACGCTTGCGATCGCATAGACCGAGGCTGGATTCCCCAGCAAATTTAGCGTATATCCTGAATTAGACGATTGTAGCCACAAGCTCATACCGTTTGCAATGGCCTCACTCGGTCGGGGTCATTTCACGCTGTGTGCGGCCGTTCCTATCGGGCGCTGGGGGGGGATGGGCGGTACAGACCATAAGTAACGTCAGAGACTACTCCTGCAAGATGGGCACTAAGCTGGGACGTTTTAATCAGGGGCCTGATCATCCTGACAAGGCACGCCAAGAAAAGTTACGTCGCCTAAACGTCTATGATTATTGCGCCTGGGAGATGGATGGGTATTGATAATGGCTCCCCTCAATGTGGTACTTTCATAATCTTTGCTCTCGCCCTGTGAATGTTAAAGAGCGGCGTATCTGAAAGCTGGTTGCTCTGCGGAAGTCGATTTATAGATGATCATTCGAACACATGGTAGTTCTTGGGTCTCTAGGCATATCTTTAGTGGTCCGTGAAGTAGAGTAAGTTAGACAAGAGTGACAAAAACCGCTACGAATGACTATACCTTGAGCTTCCGCCCAACTCAACTGATCTAAGCAAGGTGTTGATTCGGAACACTAGATCGGAGTAGCCCAAACCCTCGCCGCCTTCAATTGCCACGTCCGAATTGAACAGCACAAGGGCTCTCTTCAGTCCGCTCACGACAAGCATAAACTTGCGTCGCTTGGTGGCTCTTCGCTAAGTGGTTTCTACCGCGCAACGCGGAGGACTTGGACTCAGTTACTGATGTTTGATTTCGTATGTACCGTAACACTCCGCATCGGCCAGTGACTGATCGAATAAATCCGAGGAGTCCTTACCACTTCTCTTGAGAGGAGTAATCCCCATTACACTCTTTTGGATGCGTATTTGCCTGTACTGACTAAACAAGAGCCCAAAGCTCGCGATTCATCCGTTATAGATGATCATGGTATATAGAGCATACGCCCGTGAGCCGCGGATATGGCAGCGGAAGTGAGTTCCAGCCTGAACTGGTCGGGAGGTCACGGTACAACCTGAAAAACGAGGCTCAACGACGGTTCA'/>

    <sequence taxon='6' value='ATGTTTTTACCGGCTGCTCGAAATAGCGGCAATCCAGAATACATGAGAAGGCGTATAGGCCAGGTCACTTAGGCCCACCTGAGAACCCCAGTGCAGAAAGGCTCCGATGTCGTAATAGATAATTCACCTGTTTGTCAAGTTAGTTCTACTCAGCAACAGAATGACACTTATAGCAACCCCGTTTGTACGAGTCCAGGCAGTGTGATCATTCCGACTGAAGGTTACAATGTTCGTGTGAGGTCTAATGGTCCTACATCGTCAGGAAGATAGCAGTGTCTATCAGGTGCGGGCGACCGAATGGCTAGTCACCGTGTTCGGTGCCCCGATATGTTTGTAACGGAGACTCGCCCCACCCCTGACGTGGACGGTCGTTGTTCTGGACATAAAATCAACGCGCCGCTAAACCCGCAGTGACAATGTGGCTTATTGGGCTAATTAGCTCAGGACTTATGGCTTGGCCGCGGTCATCCGATACTGGGGGTTCGGTTATCCCGGCTTGCCAAAAGCCTTTAAATGCCTGCCGAAGGTCCAACATCTGGAAGAAGACTGCTAAAGTCACCTATTCCAACGCTAAAAAGCGGCGCCATGTCGCAGCACCCGGGCATGTTACTATACCAGCGCGACTCTCACGGTCCTGTTGCCTCAAAGCACCCCAGTTGACAAACGTATCCTTATTCCGCCGCTGATTATTGTGATGACGGGGTGGTTCACATCAGTGCAGTTACTTCCTCTACGTCTGATATATCACCCGATAGTTACATGACGATATGGCTCGGTTGCTGAAGGGAGCATTTTGCTCATTACTCGGTTGTCTCTTCGACTCTCTGGGCCCGCGGACAGGATAGCTCAGCACATTTCCAATTCCCCGGTAATAGAAGGGAGTTCCACGCACAAAGGAACGAGGCTACATAGAAGTCATTATTCCGCCAGCAAACGCACGCTTGCGATCGAATAGACCGAGGCTGGATTCCCCAGCAAATTTAGCGTATATCCTGAATTAGACGATTGTAGCCACAAGCTCATACCGTTTGCAATGGCCTCACTCGGTCGGGGTCATTTCACGCTGTGTGCGGCCGTTCCTATCGGGCGCTGGGGGGGGATGGGCGGTACAGACCATAAGTAACGTCAGAGACTACTCCTGCAAGATGGGCACTAAGCTGGGACGTTTTAATCAGGGGCCTGATCATCCTGACAAGGCACGCCAAGAAAAGTTACGTCGACTAAACGTCTATGATTATTGCGCCTGGGAGATGGATGGGTATTGATAATGGCTCCCCTCAATGTGGTACTTTCATAATCTTTGCTCTCGCCCTGTGAATGTTAAAGAGCGGCGTATCTGAAAGCTGGGTGCTCTGCGGAAGTCGATTTATAGATGATCATTCGAACACATGGTAGTTCTTGGGTCTCTAGGCATATCTTTAGTGGTCCGTGAAGTAGAGTAAGTTAGACAAGAGTGACAAAAACCGCTACGAATGACTATACCTTGAGCTTCCGCCCAACTCAACTGATCCAAGCAAGGTGTTGATTCGGAACACTAGATCGGAGTAGCCCAAACCCTCGCCGCCTTCAATTGCCACGTCCGAATTGAACAGCACAAGGGCTCTCTTCAGTCCGCTCACGACAAGCATAAACTTGCGTCGCTTGGTGGCTCTTCGCTAAGTGGTTTCTACCGCGCAACGCGGAGGACTTGGACTCAGTTACTGATGTTTGATTTCGTATGTACCGTAACACTCCGCATCGGCCAGTGACTGATCGAATAAATCCGAGGAGTCCTTACCACTTCTCTTGAGAGGAGTAATCCCCATTACACTCTTTTGGATGCGCATTTGCCTGTACTGACTAAACAAGAGCCCAAAGCTCGCGATTCATCCGTTATAGATGATCATGGTATATAGAGCATACGCCCGTGAGCCGCGGATATGGCAGCGGAAGTGAGTTCCAGCCTGAACCGGTCGGGAGGTCACGGTACAACCTGAAAAACGAGGCTCAACGACGGTTCA'/>

    <sequence taxon='10' value='ATGTTTTTACCGGCTGCTCGAAATAGCGGCAATCCAGAATACATGAGAAGGCGTATAGGCCAGGTCACTTAGGCCCACCTGAGAACCCCAGTGCAGAAAGGCTCCGATGTCGTAATAGATAATTCACCTGTTTGTCAAGTTAGTTCTACTCAGCAACAGAATGACACTCATAGCAACCCCGTTTGTACGAGTCCAGGCAGTGTGATCATTCCGACGGAAGGTTACAATGTTCGTGTGAGGTCTAATGGTCCTACATCGTCAGGAAGATAGCAGTGTCTATCAGGTGCGGGCGACCGAATGGCTAGTCACCGTGTTCGGTGCCCCGATATGTTTGTAACGGAGACTCGCCCCACCCCTGACGTGGACGGTCGTTGTTCTGGACATAAAATCAACACGCCGCTAAACCCGCAGTGACAATGTGGCTTATTGGGCTAATTAGCTCAGGACTTATGGCTTGGCCGCGGTCATCCGATACTGGGGGTTCGGTTATCCCGGCTTGCCAAAAGCCTTTAAATGCCTGCCGAAGGTCCAACATCTGGAAGAAGACTGCTAAAGTCACCTATTCCAACGCTAAAAAGCGACGCCATGTCGCAGCACCCGGGCATGTTACTATACCAGCGCGACTCTCACGGTCCTGTTGCCTCAAAGCACCCCAGTTGACAAACGTACCCTTATTCCGCCGCTGATTATTGTGATGACGGGGTAGTTCACATCAGTGCAGTTACTTCCTCTACGTCTGATATATCACCCGATAGTTACATGACGATATGGCTCGGTTGCTGAAGGGAGCATTTTGCTCATTACTCGGTTGTCTCTTCGACTCTCTGGGCCCGCGGACAGGATAGCTCAGCACATTTCCAATTCCCCGGTAATAGAAGGGAGTTCCACGCACAAAGGAACGAGGCTACATAGAAGTCATTATTCCGCCAGCAAACGCACGCTTGCGATCGAATAGACCGAGGCTGGATTCCCCAGCAAATTTAGCGTATATCCTGAATTCGACGATTGTAGCCACAAGCTCATACCGTTTGCAATGGCCTCACTCGGTCGGGGTCATTTCACGCTGTGTGCGGCCGTTCCTATCGGGCGCTGGGGGGGGATGGGCGGTACAGACCATAAGTAACGTCAGAGACTACTCCTGCAAGATGGGCACTAAGCTGGGACGTTTTAATCAGGGGCCTGATCATCCTGACAAGGCACGCCAAGAAAAGTTACGTCGACTAAACGTCTATGATTATTGTGCCTGGGAGATGGATGGGTATTGATAATGGCTCCCCTCAATGTGGTACTTTCATAATCTTTGCTCTCGCCCTGTGAATGTTAAAGAGCGGCGTATCTGAAAGCTGGGTGCTCTGCGGAAGTCGATTTATAGATGATCATTCGAACACATGGTAGTTCTTGGGTCTCTAGGCATATCTTTAGTGGTCCGTGAAGTAGAGTAAGTTAGACAAGAGTGACAAAAACCGCTACGAATGACTATACCTTGAGCTTCCGCCCAACTCAACTGATCCAAGCAAGGTGTTGATTCGGAACACTAGATCGGAGTAGCCCAAACCCTCGCCGCCTTCAATTGCCACGTCCGAATTGAACAGCACAAGGGCTCTCTTCAGTCCGCTCACGACAAGCATAAACTTGCGTCGCTTGGTGGCTCTTCGCTAAGTGGTTTCTACCGCGCAACGCGGAGGACTTGGACTCAGTTACTGATGTTTGATTTCGTATGTACCGTAACACTCCGCATCGGCCAGTGACTGATCGAATAAATCCGAGGAGTCCTTACCACTTCTCTTGAGAGGAGTAATCCCCATTACACTCTTTTGGATGCGCATTTGCCTGTACTGACTAAACAAGAGCCCAAAGCTCGCGATTCATCCGTTATAGATGATCATGGTATATAGAGCATACGCCCGTGAGCCGCGGATATGGCAGCGGAAGTGAGTTCCAGCCTGAACCGGTCGGGAGGTCACGGTACAACCTGAAAAACGAGGCTCAACGACGGTTCA'/>

    <sequence taxon='20' value='ATGTTTTTACCGGCTGCTCGAAATAGCGGCAATCCAGAATACATGAGAAGGCGTATAGGCCAGGTCACTTAGGCCCACCTGAGAACCCCAGTGCAGAAAGGCTCCGATGTCGTAATAGATAATTCACCTGTTTGTCAAGTTAGTTCTACTCAGCAACAGAATGACACTCATAGCAACCCCGTTTGTACGAGTCCAGGCAGTGTGATCATTCCGACGGAAGGTTACAATGTTCGTGTGAGGTCTAATGGTCCTACATCGTCAGGAAGATAGCAGTGTCTATCAGGTGCGGGCGACCGAATGGCTAGTCACCGTGTTCGGTGCCCCGATATGTTTGTAACGGAGACTCGCCCCACCCCTGACGTGGACGGTCGTTGTTCTGGACATAAAATCAACACGCCGCTAACCCCGCAGTGACAATGTGGCTTATTGGGCTAATTAGCTCAGGACTTATGGCTTGGCCGCGGTCATCCGATACTGGGGGTTCGGTTATCCCGGCTTGCCAAAAGCCTTTAAATGCCTGCCGAAGGTCCAACATCTGGAAGAAGACTGCTAAAGTCACCTATTCCAACGCTAAAAAGCGACGCCATGTCGCAGCACCCGGGCATGTTACTATACCAGCGCGACTCTCACGGTCCTGTTGCCTCAAAGCACCCCAGTTGACAAACGTACCCTTATTCCGCCGCTGATTATTGTGATGACGGGGTAGTTCACATCAGTGCAGTTACTTCCTCTACGTCTGATATATCACCCGATAGTTACATGACGATATGGCTCGGTTGCTGAAGGGAGCATTTTGCTCATTACTCGGTTGTCTCTTCGACTCTCTGGGCCCGCGGACAGGATAGCTCAGCACATTTCCAATTCCCCGGTAATAGAAGGGAGTTCCACGCACAAAGGAACGAGGCTACATAGAAGTCATTATTCCGCCAGCAAACGCACGCTTGCGATCGAATAGACCGAGGCTGGATTCCCCAGCAAATTTAGCGTATATCCTGAATTCGACGATTGTAGCCACAAGCTCATACCGTTTGCAATGGCCTCACTCGGTCGGGGTCATTTCACGCTGTGTGCGGCCGTTCCTATCGGGCGCTGGGGGGGGATGGGCGGTACAGACCATAAGTAACGTCAGAGACTACTCCTGCAAGATGGGCACTAAGCTGGGACGTTTTAATCAGGGGCCTGATCATCCTGACAAGGCACGCCAAGAAAAGTTACGTCGACTAAACGTCTATGATTATTGTGCCTGGGAGATGGATGGGTATTGATAATGGCTCCCCTCAATGTGGTACTTTCATAATCTTTGCTCTCGCCCTGTGAATGTTAAAGAGCGGCGTATCTGAAAGCTGGGTGCTCTGCGGAAGTCGATTTATAGATGATCATTCGAACACATGGTAGTTCTTGGGTCTCTAGGCATATCTTTAGTGGTCCGTGAAGTAGAGTAAGTTAGACAAGAGTGACAAAAACCGCTACGAATGACTATACCTTGAGCTTCCGCCCAACTCAACTGATCCAAGCAAGGTGTTGATTCGGAACACTAGATCGGAGTAGCCCAAACCCTCGCCGCCTTCAATTGCCACGTCCGAATTGAACAGCACAAGGGCTCTCTTCAGTCCGCTCACGACAAGCATAAACTTGCGTCGCTTGGTGGCTCTTCGCTAAGTGGTTTCTACCGCGCAACGCGGAGGACTTGGACTCAGTTACTGATGTTTGATTTCGTATGTACCGTAACACTCCGCATCGGCCAGTGACTGATCGAATAAATCCGAGGAGTCCTTACCACTTCTCTTGAGAGGAGTAATCCCCATTACACTCTTTTGGATGCGCATTTGCCTGTACTGACTAAACAAGAGCCCAAAGCTCGCGATTCATCCGTTATAGATGATCATGGTATATAGAGCATACGCCCGTGAGCCGCGGATATGGCAGCGGAAGTGAGTTCCAGCCTGAACCGGTCGGGAGGTCACGGTACAACCTGAAAAACGAGGCTCAACGACGGTTCA'/>

    <sequence taxon='50' value='ATGTTTTTACCGGCTGCTCGAAATAGCGGCAATCCAGAATACATGAGAAGGCGTATAGGCCAGATCACTTAGGCCCACCTGAGAACCCCAGTGCAGAAAGGCTCCGATGTCGTAATAGATAATTCACCTGTTTGTCAAGTTAGTTCTACTCAGCAACAGAATGACACTTATAGCAACCCCGTTTGTACGAGTCCAGGCAGTGTGATCATTCCGACTGAAGGTTACAATGTTCGTGTGAGGTCTAATGGTCCTACATCGTCAGGAAGATAGCAGTGTCTATCAGGTGCGGGCGACCGAATGGCTAGTCACCGTGTTCGGTGCCCCGGTATGTTTGTAACGGAGACTCGCCCCACCCCTGACGTGGACGGTCGTTGTTCTGGACATAAAATCAACGCGCCGCTAAACCCGCAGTGACAATGTGGCTTATTGGGCTAATTAGCTCAGGACTTATGGCTTGGCCGCGGTCATCCGATACTGGGGGTTCGGTTATCCCGGCTTGCCAAAAGCCTTTAAATGCCTGCCGAAGGTCCAACATCTGGAAGAAGACTGCTAAAGTCACCTATTCCAACGCTGAAAAGCGACGCCAAGTCGCAGCACCCGGGCATGTTACTATACCAGCGCGACTCTCACGGTCCTGTTGCCTCAAAGCACCCCAGTTGACAAACGTATCCTTATTCCGCCGCTGATTATTGTGATGACGGGGTGGTTCACATCAGTGCAGTTACTTCCTCTACGTCTGATATATCACCCGATAGTTACATGACGATCTGGCTCGGTTGCTGAAGGGAGCATTTTGCTAATTACTCGGTTGCCTCTTCGACTCTCTGGGCCCGCGGACAGGATAGCTCAGCACATTTCCAATTCCCCGGTAATAGAAGGGAGTTCCACGCACAAAGGAACGAGGCTACATAGAAGTCATTATTCCGCCAGCAAACGCACGCTTGCGATCGAATAGATCGAGGCTGGATTCCCCAGCAAATTTAGCGTATATCCTGAATTAGACGATTGTAGCCACAAGCTCATACCGTTTGCAATGGCCTCACTCGGTCGGGGTCATTTCACGCTGTGTGCGGCCGTTCCTATCAGGCGCTGGGGGGGGATGGACGGTACAGACCATAAGTAACGTCAGAGACTACTCCTGCAAGATGGGCACTAAGCTGGGACGTTTTAATCAGGTGCCTGATCATCCTGACAAGGCACGCCAAGAAAAGTTACGTCGACTAAACGTCTATGATTATTGCGCCTGGGAGATGGATGGGTATTGATAATGGCTCCCCTCAATGTGGTACTTTCATAATCTTTGCTCTCGCCCTGTGAATGTTAAAGAGCGGCGTATCTGAAAGCTGGGTGCTCTGTGGAAGTCGATTTATAGGTGATCATTCGAACACATGGTAGTTCTTGGGTCCCTAGGCATATTTTTAGTGGTCCGTGAAGTAGAGTAAGTTGGACAAGAGTGACAAAAACCGCTACGAATGACTATACCTTGAGCTTCCGCCCAACTCAACTGATCCAAGCAAGGTGTTGATTCGGAACACTAGATCGGAGTAGCCCAAACCCTCGCCGCCTTCAATTGCCACGTCCGAATTGAACAGCACAAGGGCTCTCTTCCGTCCGCTCACGACAAGCATAAACTTGCGTCGCTTGGTGGCTCTTCGCTAAGTGGTTTCTACCGCGCAACGCGGAGGACTTGGACTCAGTTACTGATGTTTGATTTCGTATGTACCGTAACACTCCGCATCGGCCAGTGACTGATCGAATAAATCCGAGGAGTCCTTACCACTTCTCTTGAGAGGAGTAATCCCCATTACACTCTTTTGGATGCGCATTTGCCTGTACTGACTAAACAAGAGCCCAAAGCTCGCGATTCATCCGTTATAGATGATCATGGTATATAGAGCACACGCCCGTGAGCCGCGGATATGGCAGCGGAAGTGAGTTCCAGCCTGAACCGGTCGGGAGGTCACGGTACAACCTGAAAAACGAGGCTCAACGACGGTTCA'/>

    <sequence taxon='58' value='ATGTTTTTACCGGCTGCTCGAAATAGCGGCAATCCAGAATACATGAGAAGGCGTATAGGCCAGATCACTTAGGCCCACCTGAGAACCCCAGTGCAGAAAGGTTCCGATGTCGTAATAGATAATTCACCTGTTTGTCAAGTTAGTTCTACTCAGCAACAGAATGACACTTATAGCAACCCCGTTTGTACGAGTCCGGGCAGTGTGATCATTCCGACTGAAGGTTACAATGTTCGTGTGAGGTCTAATGGTCCTACATCGTCAGGAAGATAGCAGTGTCTATCAGGTGCGGGCGACCGAATGGCTAGTCACCGTGTTCGGTGCCCCGGTATGTTTGTAACGGAGACTCGCCCCACCCCTGACGTGGACGGTCGTTGTTCTGGACATAAAATCAACGCGCCGCTAAACCCGCAGTGACAATGTGGCTTATTGGGCTAATTAGCTCAGGACTTATGGCTTGGCCGCGGTCATCCGATACTGGGGGTTCGGTTATCCCGGCTTGCCAAAAGCCTTTAAATGCCTGCCGAAGGTCCAACATCTGGAAGAAGACTGCTAAAGTCACCTATTCCAACGCTGAAGAGCGACGCCAAGTCGCAGCACCCGGGCATGTTACTATACCAGCGCGACTCTCACGGTCCTGTTGCCTCAAAGCACCCCAGTTGACAAACGTATCCTTATTCCGCCGCTGATTATTGTGATGACGGGGTGGTTCACATCAGTGCAGTTACTTCCTCTACGTCTGATATATCACCCGATAGTTACATGACGATCTGGCTCGGTTGCTGAAGGGAGCATTTTGCTAATTACTCGGTTGCCTCTTCGACTCTCTGGGCCCGCGGACAGGATAGCTCAGCACATTTCCAATTCCCCGGTAATAGAAGGGAGTTCCACGCACAAAGGAACGAGGCTACATAGAAGTCATTATTCCGCCAGCAAACGCACGCTTGCGATCGAATAGATCGAGGCTGGATTCCCCAGCAAATTTAGCGTATATCCTGAATTAGACGATTGTAGCCACAAGCTCATACCGTTTGCAATGGCCTCACTCGGTCGGGGTCATTTCACGCTGTGTGCGGCCGTTCCTATCAGGCGCTGGGGGGGGATGGACGGTACAGACCATAAGTAACGTCAGAGACTACTCCTGCAAGATGGGCACTAAGCTGGGACGTTTTAATCAGGTGCCTGATCATCCTGACAAGGCACGCCAAGAAAAGTTACGTCGACTAAACGTCTATGATTATTGCGCCTGGGAGATGGATGGGTATTGATAATGGCTCCCCTCAATGTGGTACTTTCATAATCTTTGCTCTCGCCCTGTGAATGTTAAAGAGCGGCGTATCTGAAAGCTGGGTGCTCTGTGGAAGTCGATTTATAGGTGATCATTCGAACACATGGTAGTTCTTGGGTCCCTAGGCATATTTTTAGTGGTCCGTGAAGTAGAGTAAGTTGGACAAGAGTGACAAAAACCGCTACGAATGACTATACCTTGAGCTTCCGCCCAACTCAACTGATCCAAGCAAGGTGTTGATTCGGAACACTAGATCGGAGTAGCTCAAACCCTCGCCGCCTTCAATTGCCACGTCCGAATTGAACAGCACAAGGGCTCTCTTCCGTCCGCTCACGACAAGCATAAACTTGCGTCGCTTGGTGGCTCTTCGCTAAGTGGTTTCTACCGCGCAACGCGGAGGACTTGGACTCAGTTACTGATGTTTGATTTCGTATGTACCGTAACACTCCGCATCGGCCAGTGACTGATCGAATAAATCCGAGGAGTCCTTACCACTTCTCTTGAGAGGAGTAATCCCCATTACACTCTTTTGGATGCGCATTTGCCTGTACTGACTAAACAAGAGCCCAAAGCTCGCGATTCATCCGTTATAGATGATCATGGTATATAGAGCACACGCCCGTGAGCCGCGGATACGGCAGCGGAAGTGAGTTCCAGCCTGAACCGGTCGGGAGGTCACGGTACAACCTGAAAAACGAGGCTCAACGACGGTTCA'/>

    <sequence taxon='11' value='GTGTTTTTACCGGCTGCTCGAAATAGCGGCAATCCAGAATACATGAGAAGGCGTATAGGCCAGGTCACTTAGGCCCACCTGAGAACCCCAGTGCAGAAAGGCTCCGATGTCGTAATAGATAATTCACCTGTTTGTCAAGCTAGTTCTACTCAGCAACCGAATGACACTTATAGCAACCCCGTTTGTACGAGTCCAGGCAGTGTGATCATTCCGACTGAAGGTTACAATGTTCGTGTGAGGTCTAATGGTCCTACATCGTCAGGAAGATAGCATTGTCTATCAGGTGCGGGCGACCGAATGGCTAGTCACCGTGTTCGGTGCCCCGATATGTTTGTAACGGAGACTCGCCCCACCCCTGACGTGGACGGTCGTTGTTCTGGACATAAAATCAACGCGCCGCTAAACCCGCAGTGACAATGTGGCTTATTGGGCTAATTAGCTCAGGACTTATGGCTTGGCCGCGGTCATCCGATACTGGGGGTTCGGTTATCCCGGCTTGCCAAAAGCCTTTAAATGCCTGCCGAAGGTCCAACATCTGGAAGAAGACTGCTAAAGTCACCTATTCCAACGCTAAAAAGCGGCGCCATGTCGCAGCACCCGGGCATGTTACTATACCAGCGCGACTCTCACGGTCCTGTTGCCTCAAAGCACCCCAGTTGACAAACGTATCCTTATTCCGCCGCTGATTATTGTGATGACGGGGTGGTTCACATCAGTGCAGTTACTTCCTCTACGTCTGATATATCACCCGATAGTTACATGACGATATGGCTCGGTTGCTGAAGGGAGCATTTTGCTCATTACTCGGTTGTCTCTTCGACTCTCTGGGCCCGCGGACAGGATAGCTCAGCACATTTCCAATTCCCCGGTAATAGAAGGGAGTTCCACGCACAAAGGAACGAGGCTACATAGAAGTCATTATTCCGCCAGCAAACGCACGCTTGCGATCGAATAGACCGAGGCTGGATTCCCCAGCAAATTTAGCGTATATCCTGAATTAGACGATTGTAGCCACAAGCTCATACCGTTTGCAATGGCCTCACTCGGTCGGGGTCATTTCACGCTGTGTGCGGCCGTTCCTATCGGGCGCTGGGGGGGGATGGGCGGTACAGACCATAAGTAACGTCAGAGACTACTCCTGCAAGATGGGCACTAAGCTGGGACGTTTTAATCAGGGGCCTGATCATCCTGACAAGGCACGCCAAGAAAAGTTACGTCGACTAAACGTCTATGATTATTGCGCCTGGGAGATGGATGGGTATTGATAATGGCTCCCCTCAATGTGGTACTTTCATAATCTTTGCTCTCGCCCTGTGAATGTTAAAGAGCGGCGTATCTGAAAGCTGGGTGCTCTGCGGAAGTCGATTTATAGATGATCATTCGAACACATGGTAGTTCTTGGGTCTCTAGGCATATCTTTAGTGGTCCGTGAAGTAGAGTAAGTTAGACAAGAGTGACAAAAACCGCTACGAATGACTATACCTTGAGCTTCCGCCCAACTCAACTGATCCAAGCAAGGTGTTGATTCGGAACACTAGATCGGAGTAGCCCAAACCCTCGCCGCCTTCAATTGCCACGTCCGAATTGAACAGCACAAGGGCTCTCTTCAGTCCGCTCACGACAAGCATAAACTTGCGTCGCTTGGTGGCTCTTCGCTAAGTGGTTTCTACCGCGCAACGCCGAGGACTTGGACTCAGTTACTGACGTTTGATTTCGTATGTACCGTAACACTCCGCATCGGCCAGTGACTGATCGAATAAATCCGAGGAGTCCTTACCACTTCTCTTGAGAGGAGTAATCCCCATTACACTCTTTTGGATGCGCATTTGCCTGTACTGACTAAACAAGAGCCCAAAGCTCGCGATTCATCCGTTATAGATGATCATGGTATATAGAGCATACGCCCGTGAGCCGCGGATATGGCAGCGGAAGTGAGTTCCAGCCTGAACCGGTCGGGAGGTCACGGTACAACCTGAAAAACGAGGCTCAACGACGGTTCA'/>

    <sequence taxon='12' value='ATGTTTTTACCGGCTGCTCGAAATAGCGGCAATCCAGAATACATGAGAAGGCGTATAGGCCAGGTCACTTAGGCCCGCCTGAGAACCCCAGTGCAGAAAGGCTCCGATGTCGTAATAGATAATTCACCTGTTTGTCAAGTTAGTTCTACTCAGCAACAGAATGACACTTATAGCAACCCCGTTTGTACGAGTCCAGGCAGTGTGATCATTCCGACTGAAGGTTACAATGTTCGTGTGAGGTCTAATGGTCCTACATCGTCAGGAAGATAGCAGTGTCTATCAGGTGCGGGCGACCGAATGGCTAGTCACCGTGTTCGGTGCCCCGATATGTTTGTAACGGAGACTCGCCCCACCCCTGACGTGGACGGTCGTTGTTCTGGACATAAAATCAACGCGCCGCTAAACCCGCAGTGACAATGTGGCTTATTGGGCTAATTAGCTCAGGACTTATGGCTTGGCCGCGGTCATCCGATACTGGGGGTTCGGTTATCCCGGCTTGCCAAAAGCCTTTAAATGCCTGCCGAAGGTCCAACATCTGGAAGAAGACTGCTAAAGTCACCTATTCCAACGCTAAAAAGCGGCGCCATGTCGCAGCACCCGGGCATGTTACTATACCAGCGCGACTCTCACGGTCCTGTTGCCTCAAAGCACCCCAGTTGACAAACGTATCCTTATTCCGCCGCTGATTATTGTGATGACGGGGTGGTTCACATCAGTGCAGTTACTTCCTCTACGTCTGATATATCACCCGATAGTTACATGACGATATGGCTCGGTTGCTGAAGGGAGCATTTTGCTCATTACTCGGTTGTCTCTTCGACTCTCTGGGCCCGCGGACAGGATAGCTCAGCACATTTCCAATTCCCCGGTAATAGAAGGGAGTTCCACGCACAAAGGAACGAGGCTACATAGAAGTCATTATTCCGCCAGCAAACGCACGCTCGCGATCGAATAGACCGAGGCTGGATTCCCCAGCAAATTTAGCGTATATCCTGAATTAGACGATTGTAGCCACAAGCTCATACCGTTTGCAATGGCCTCACTCGGTCGGGGTCATTTCACGCTGTGTGCGGCCGTTCTTATCGGGCGCTGGGGGGGGATGGGCGGTACAGACCATAAGTAACGTCAGAGACTACTCCTGCAAGATGGGCACTAAGCTGGGACGTTTTAATCAGGGGCCTGATCATCCTGACAAGGCACGCCAAGAAAAGTTACGTCGACTAAACGTCTATGATTATTGCGCCTGGGAGATGGATGGGTATTGATAATGGCTCCCCTCAATGTGGTACTTTCATAATCTTTGCTCTCGCCCTGTGAATGTTAAAGAGCGGCGTATCTGAAAGCTGGGTGCTCTGCGGAAGTCGATTTATAGATGATCATTCGAACACATGGTAGTTCTTGGGTCTCTAGGCATATCTTTAGTGGTCCGTGAAGTAGAGTAAGTTAGACAAGAGTGACAAAAACCGCTACGAATGACTATACCTTGAGCTTCCGCCCAACTCAACTGATCCAAGCAAGGTGTTGATTCGGAACACTAGATCGGAGTAGCCCAAACCCTCGCCGCCTTCAATTGCCACGTCCGAATTGAACAGCACAAGGGCTCTCTTCAGTCCGCTCACGACAAGCATAAACTTGCGTCGCTTGGTGGCTCTTCACTAAGTGGTTTCTACCGCGCAACGCGGAGGACTTGGACTCAGTTACTGATGTTTGATTTCGTATGTACCGTAACACTCCGCATCGGCCAGTGACTGATCGAATAAATCCGAGGAGTCCTTACCACTTCTCTTGAGAGGAGTAATCCCCATTACACTCTTTTGGATGCGCATTTGCCTGTACTGACTAAACAAGAGTCCAAAGCTCGCGATTCATCCGTTATAGATGATCATGGTATATAGAGCATACGCCCGTGAGCCGCGGATATGGCAGCGGAAGTGAGTTCCAGCCTGAACCGGTCGGGAGGTCACGGTACAACCTGAAAAACGAGGCTCAACGACGGTTCA'/>

    <sequence taxon='38' value='ATGTTTTTACCGGCTGCTCGAAATAGAGGCAATCCAGAATACATGAGAAGGCGTATAGGCCAGGTCACTTAGGCCCACCTGAGAACCCCAGTGCAGAAAGGCTCCGATGTCGTAATAGATAATTCACCTGTTTGTCAAGTTAGTTCTACTCAGCAACAGAATGACACTTATAGCAACCCCGTTTGTACGATTCCAGGCAGTGTGATCATTCCGACTGAAGGTTACAATGTTCGTGTGAGGTCTAATGGTCCTACATCGTCAGGAAGATGGCAGTGTCTATCAGGTGCGGGCGACCGAATGGCTAGTCACCGTGTTCGGTGCCCCGATATGTTTGTAACGGAGACTCGCCCCACCCCTGACGTGGACGGTCGTTGTTCTGGACATAAAATCAACGCGCCGCTAAACCCGCAGTGACAATGTGACTTATTGGGCTAATTGGCTCAGGACTTATGGCTTGGCCGCGGTCATCCGATACTGGGGGTTCGGTTATCCCGGCTTGCCAAAAGCCTTTAAATGCCTGCCGAAGGTCCAACATCTGGAAGAAGACTGCTAAAGTCACCTATTCCAACGCTAAAAAGCGGCGCTATGTCGCAGCACCCGGGCATGTTACTATACCAGCGCGACTCTCACGGTCCTGTCGCCTCAAAGCACCCCAGTTGACAAACGTATCCTTATTCCGCCGCTGATTATTGTGATGACGGGGTGGTCCACATCAGTGCAGTTACTTCCTCTACGTCTGATATATCACCCGATAGCTACATGATGATATGGCTCGGTTGCTGAAGGGAGCATTTTGCTCATTACTCGGTTGTCTCTTCGACTCTCTGGGCCCGCGGACAGGATAGCTCAGCACATTTCCAATTCCCCGGTAATAGAAGAGAGTTCCACGCACAAAGGAACGAGGCTACATAGAAGTCATTATTCCGCCAGCAAACGCACGCTTGCGATCGAATAGACCGAGGCTGGATTCCCCAGCAAATTTAGCGTATATCCTGAATTAGACGATTGTAGCCACAAGCTCGTACCGTTTGCAATGGCCTCACTCGGTCGGGGTCATTTCACGCTGTGTGCGGCCGTTCCTATCGGGCGCTGGGGGGGGATGGGCGGTACAGACCATAAGTAACGTCAGAGACTACTCCTGCAAGATGGGCACTAAGCTGGGACGTTTTAATCAGGGGCCTGATCATCCTGACAAGGCACGCCAAGAAAAGTTACGTCGACTAAACGTCTATGATTATTGCGCCTGGGAGATGGATGGGTATTGATAATGGCTCCCCTCAATGTGGTACTTTCATAATCTTTGCTCTCGCCCTGTGAATGTTAAAGAGCGGCGTATCTGAAAGCTGGGCGCTCTGCGGAAGTCGATTTATAGATGATCATTCGAACACATGGTAGTTCTTGGGTCTCTAGGTATATCTTTAGTGGTCCGTGAAGTAGAGTAAGTTAGACAAGAGTGACAAAAACCGCTACGAATGACTATACCTTGAGCTTCCGCCCAACTCAGCTGATCCAAGCAAGGTGTTGATTCGGAACACTAGATCGGAGTAGCCCAAACCCTCGCCGCTTTAAATTGCCACGTCCGAATTGAACAGCACAAGGGCTCTCTTCAGTCCGCTCACGACAAGCATAAACTTGCGTCGCTTGGTGGCTCTTCGCTAAGTGGTTTCTACCGCGCAACGCGGAGGACTTGGACTCAGTTACTGATGTTTGATTTCGTATGTACCGTAACACTCCGCATCGGCCAGTGACTGATCGAATAAATCCGAGGAGTCCTTACCACTTCTCTTGAGAGGAATAATCCCCATTACACTCTTTTGGATGCGCATTTGCCTGTACTGACTAAACAAGAGCCCAAAGCTCGCGATTCATCCGTTATAGATGATCATGGTATATAGAGCATACGCCCGTGAGCCGCGGATATGGCAGCGGAAGTGAGTTCCAGCCTGAACCGGTCGGGAGGTCACGGTACAACCTGAAAAACGAGGCTCAACGACGGTTCA'/>

    <sequence taxon='7' value='ATGTTTTTACCGGTTGCTCGAAATAGCGGCAATCCAGAATACATGAGAAGGCGTATAGGCCAGGTCACTTAGGCCCACCTGAGAACCCCAGTGCAGAAAGGCTCCGATGTCGTAATAGATAATTCACCTGTTTGTCAAGTTAGTTCTACTCAGCAACAGAATGACACTTATAGCAACCCCGTTTGTACGAGTGCAGGCAGTGTGATCATTCCGACTGAAGGTTACAATGTTCGTGTGAGGTCTAATGGTCCTACATCGTCAGGAAGATAGCAGTGCCTATCAGGTGCGGGCGACCGAATGGCCAGTCACCGTGTTCGGTGCCCCGATATGTTTGTAACGGAGACTCGCCCCACCCCTGACGTGGACGGTCGTTATTCTGGACATAAAGTCAACGCGACGCTAAACCCGCAGTGACAATGTGGCTTATTGGGCTAATTAGCTCAGGACTTATGGCTTGGCCGCGGTCATCCGATACTGGGGGTTCGGTTATCCCGGCTTGTCAAAAGCCTTCAAATGCCTGCCGAAGGTCCAACATCTGGAAGAAGACTGCTAAAGTCACCTATTCCAACGCTAAACAGCGGCGCCATGTCGCAGCACCCGGGCATGTTACTATACCAGCGCGACTCTCACGGTCCTGTTGCCTCAAAGCACCCCAGTTGACAAACGTATTCTTATTCCGCCGCTGATTATTGTGATGACGGGGTGGTTCACATCAGTGCAGTTACTTCCTCTACGTCTGATATATCACCCGATAGTTACATGACGATATGGCTCGGTTGCTGAAGGGAGCATTTTGCTCATTACTCGGTTGTCTCTTCGACTCTCTGGGCCCGCGGACAGGATAGCTCAGCACATTTCCAATTCCCCGGTAATAGAAGGGAGTTCCACGCACAAAGGAACGAGGCTACATAGAAGTCATTATTCCGCCAGCAAACGCACGCTTGCGATCGAATAGACCGAGGCTGGATTCCCCAGCAAATTTAGCGTATATCCTGAATTAAACGATTGTAGCCACAAGCTCATACCGTTTGCAATAGCCTCACTCGGTCGGGGTCATTTCACGCTGTGTGCGGCCGTTCCTATCGGGCGCTGGGGGGGGATGGGCGGTACAGACCATAAGTAACGTCAGAGACTACTCCTGCAAGATGGACACTAAGCTGGGACGATTTAATCAGGGGCCTGATCATCCTGACAAGGCACGCCAAGAAAAGTTACGTCGCCTAAACGTCTATGATTATTGCGCCTGGGAGATGGATGGGTATTGATAATGGCTCCCCTCAATGTGGTACTTTCATAATCTTTGCTCTCGCCCTGTGAATGTTAAAGAGCGGCGTATCTGAAAGCTGGGTGCTCTGCGGAAGTCGATTTATAGATGATCATTCGAACACATGGTAGTTCTTGGGTCTCTAGGCATATCTTTAGTGGTCCGTGAAGTAGAGTAAGTTAGACAAGAGTGACAAAAACCGCTACGAATGACTATACCTTGAGCTTCCGCCCAACTCAACTGATCCAAGCAAGGTGTTGATTCGGAACACTAGATCGGAGTAGCCCAAACCCTCGCCGCCTTCAATTGCCACGTCCGAATTGAACAGCACAAGGACTCTCTTCAGTCCGCTCACGACAAGCATAAACTTGCGTCGCTTGGTGGCTCTTCGCTAAGTGGTTTCTACCGCGCAACGCGGAGGACTTGGACTCAGTTACTGATGTTTGATTTCGTATGTACCGTAACACTCCGCATCGGCCAGTGACTGATCGAATAAATCCGAGGAGTCCTTACCACTTCTCTTGAGAGGAGTAATCCCCATTACACTCTTTTGGATGCGTATTTGCCTGTACTGACTAAACAAGAGCCCAAAGCTCGCGATTCATCCGTTATAGGTGATCATGGTATATAGAGCATACGCCCGTGAGCCGCGGATATGGCAGCGGAAGTGAGTTCCAGCCTGAACTGGTCGGGAGGTCACGGTACAACCTGAAAAACGAGGCTCAACGACGGTTCA'/>

    <sequence taxon='40' value='ATGTTTTTACCGGTTGCTCGAAATAGCGGCAATCCAGAATACATGAGAAGGCGTATAGGCCAGGTCACTTAGGCCCACCTGAGAACCCCAGTGCAGAAAGGCTCCGATGTCGTAATAGATAATTCACCTGTTTGTCAAGTTAGTTCTACTCAGCAACAGAATGACACTTATAGCAACCCCGTTTGTACGAGTGCAGGCAGTGTGATCATTCCGACTGAAGGTTACAATGTTCGTGTGAGGTCTAATGGTCCTACATCGTCAGGAAGATAGCAGTGCCTATCAGGTGCGGGCGACCGAATGGCCAGTCACCGTGTTCGGTGCCCCGATATGTTTGTAACGGAGACTCGCCCCACCCCTGACGTGGACGGTCGTTATTCTGGACATAAAGTCAACGCGACGCTAAACCCGCAGTGACAATGTGGCTTATTGGGCTAATTAGCTCAGGACTTATGGCTTGGCCGCGGTCATCCGATACTGGGGGTTCGGTTATCCCGGCTTGTCAAAAGCCTTCAAATGCCTGCCGAAGGTCCAACATCTGGAAGAAGACTGCTAAAGCCGCCTATTCCAACGCTAAACAGCGGCGCCATGTCGCAGCACCCGGGCATGTTACTATACCAGCGCGACTCTCACAGTCCTGTTGCCTCAAAGCACCCCAGTTGACAAACGTATTCTTATTCCGCCGCTGATTATTGTGATGACGGGGTGGTTCACATCAGTGCAGTTACTTCCTCTACGTCTGATATATCACCCGATAGTTACATGACGATATGGCTCGGTTGCTGAAGGGAGCATTTTGCTCATTACTCGGTTGTCTCTTCGACTCTCTGGGCCCGCGGACAGGATAGCTCAGCACATTTCCAATTCCCCGGTAATAGAAGGGAGTTCCACGCACAAAGGAACGAGGCTACATAGAAGTCATTATTCCGCCAGCAAACGCACGCTTGCGATCGAATAGACCGAGGCTGGATTCCCCAGCAAATTTAGCGTATATCCTGAATTAAACGATTGTAGCCACAAGCTCATACCGTTTGCAATAGCCTCACTCGGTCGGGGTCATTTCACGCTGTGTGCGGCCGTTCCTATCGGGCGCTGGGGGGGGATGGGCGGTACAGACCATAAGTAACGTCAGAGACTACTCCTGCAAGATGGACACTAAGCTGGGACGATTTAATCAGGGGCCTGATCATCCTGACAAGGCACGCCAAGAAAAGTTACGTCGCCCAAACGTCTATGATTATTGCGCCTGGGAGATGGATGGGTATTGATAATGGCTCCCCTCAATGTGGTACTTTCATAATCTTTGCTCTCGCCCTGTGAATGTTAAAGAGCGGCGTATCTGAAAGCTGGGTGCTCTGCGGAAGTCGATTTATAGATGATCATTCGAACACATGGTAGTTCTTGGGTCTCTAGGCATATCTTTAGTGGTCCGTGAAGTAGAGTAAGTTAGACAAGAGTGACAAAAACCGCTACGAATGACTATACCTTGAGCTTCCGCCCAACTCAACTGATCCAAGCAAGGTGTTGATTCGGAGCACTAGATCGGAGTAGCCCAAACCCTCGCCGCCTTCAATTGCCACGTCCGAATTGAACAGCACAAGGACTCTCTTCAATCCGCTCACGACAAGCATAAACTTGCGTCGCTTGGTGGCTCTTCGCTAAGTGGTTTCCACCGCGCAACGCGGAGGACTTGGACTCAGTTACTGATGCTTGATTTCGTATGTACCGTAACACTCCGCATCGGCCAGTGACTGATCGAATAAATCCGAGGAGTCCTTACCACTTCTCTTGAGAGGAGTAATCCCCATTACACTCTTTTGGATGCGTATTTGCCTGTACTGACTAAACAAGAGCCCAAAACTCGCGATTCGTCCATTATAGGTGATCATGGTATATAGAGCATACGCCCGTGAGCCGCGGATATGGCAGCGGAAGTGAGTTCCAGCCTGAACTGGTCGGGAGGTCACGGTACAACCTGAAAAACGAGGCTCAACGACGGTTCA'/>

    <sequence taxon='44' value='ATGTTTTTACCGGTTGCTCGAAATAGCGGCAATCCAGAATACATGAGAAGGCGTATAGGCCAGGTCACTTAGGCCCACCTGAGAACCCCAGTGCAGAAAGGCTCCGATGTCGTAATAGATAATTCACCTGTTTGTCAAGTTAGTTCTACTCAGCAACAGAATGACACTTATAGCAACCCCGTTTGTACGAGTGCAGGCAGTGTGATCATTCCGACTGAAGGTTACAATGTTCGTGTGAGGTCTAATGGTCCTACATCGTCAGGAAGATAGCAGTGCCTATCAGGTGCGGGCGACCGAATGGCCAGTCACCGTGTTCGGTGCCCCGATATGTATGTAACGGAGACTCGCCCCACCCCTGACGTGGACGGTCGTTATTCTGGACATAAAGTCAACGCGACGCTAAACCCGCAGTGACAATGTGGCTTATTGGGCTAATTAGCTCAGGACTTATGGCTTGGCCGCGGTCATCCGATACTGGGGGTTCGGTTATCCCGGCTTGTCAAAAGCCTTCAAATGCCTGCCGAAGGTTCAACATCTAGAAGAAGACTGCTAAAGCCGCCTATTCCAACGCTAAACAGCGGCGCCATGTCGCAGCACCCGGGCATGTTACTATACCAGCGCGACTCTCACAGTCCTGTTGCCTCAAAGCACCCCAGTTGACAAACGTATTCTTATTCCGCCGCTGATTATTGTGATGACGGGGTGGTTCACATCAGTGCAGTTACTTCCTCTACGTCTGATATATCACCCGATAGTTGCATGACGATATGGCTCGGTTGCTGAGGGGAGCATTTTGCTCATTACTCGGTTGTCTCTTCGACTCTCTGGGCCCGCGGACAGGATAGCTCAGCACATTTCCAATTCCCCGGTAATAGAAGGGACTTCCACGCACAAAGGAACGAGGCTACATAGAAGTCGTTGTTCCGCCAGCAAACGCACGCTTGCGATCGAATAGACCGAGGCTGGATTCCCCAGCAAATTTAGCGTATATCCTGAATTAAACGATTGTAGCCACAAGCTCATACCGTTTGCAATAGCCTCACTCGGTCGGGGTCATTTCACGCTGTGTGCGGCCGTTCCTATCGGGCGCTGGGGGGGGATGGGCGGTACAGACCATAAGTAACGTCAGAGACTACTCCTGCAAGATGGACACTAAGCTGGGACGATTTAATCAGGGGCCTGATCATCCTGACAAGGCACGCCAAGAAAAGTTACGTCGCCCAAACGTCTATGATTATTGCGCCTGGGAGATGGATGGGTATTGATAATGGCTCCCCTCAATGTGGTACTTTCATAATCTTTGCTCTCGCCCTGTGAATGTTAAAGAGCGGCGTATCTGAAAGCGGGGTGCTCTGCGGAAGTCGATTTATAGATGATCATTCGAACACATGGTAGTTCTTGGGTCTCTAGGCATATCTTTAGTGGTCCGTGAAGTAGAGTAAGTTAGACAAGAGTGACAAAAACCGCTACGAATGACTATACCTTGAGCTTCCGCCCAACTCAACTGATCCAAGCAAGGTGTTGATTCGGAGCACTAGATCGGAGTAGCCCAAACCCTCGCCGCCTTCAATTGCCACGTCCGAATTGAACAGCACAAGGACTCTCTTCAATCCGCTCACGACAAGCATAAACTTGCGTCGCTTGGTGGCTCTTCGCTAAGTGGTTTCCACCGCGCAACGCGGAGGACTTGGACTCAGTTACTGATGCTTGATTTCGTATGTACCGTAACACTCCGCATCGGCCAGTGACTGATCGAATAAATCCGAGGAGTCCTTACCACTTCTCTTGAGAGGAGTAATCCCCATTACACTCTTTTGGATGCGTATTTGCCTGTACTGACTAAACAAGAGCCCAAAACTCGCGATTCGTCCATTATAGGTGATCATGGTATATAGAGCATACGCCCGTGAGCCGCGGATATGGCAGCGGAAGTGAGTTCCAGCCTGAACTGGTCGGGAGGTCACGGCACAACCTGAAAAACGAGGCTCAACGACGGTTCA'/>

    <sequence taxon='5' value='ATGTTTTTACCGGCTACTCGAAATAGCGGCAATCCAGAATACATGAGAAGGCGTATAGGCCAGGTCACTTAGGCCCACCTGAGAACCCCAGTGCAGAAAGGCTCCGATGTCGTAATAGATAATTCACCTGTTTGTCAAGTTAGTTCTACTCAGCAACAGAACGACACTTATAGCAACCCCGTTTGTACGAGTGCAGGCAGTGTGATCATTCCGACTGAAGGTTACAATGTTCGTGTGAGGTCTAATGGTCCTACATCGTCAGGAAGATAGCAGTGTCTATCAGGTGCGGGCTACCGAATGGCTATTCACCGTGTTCGGTGCCCCGATATGTTTGTAACGGAGACTCGCCCAACCCCTGACGTGGACGGTCGTTATTCTGGACATAAAATCAACGCGCCGCTAAACCCGCAGTGACAATGTGGCTTATTGGGCTAATTAGCTCAGGACTTATGGCTTGGTCGCGGTCATCCGATACTGGGGGTTCGGTTATCCCGGCTTGCCAAAAGCCTTTAAATGCCTGCCGAAGGTCCAACATCTGGAAGAAGACTGCTAAAGTCACCTATTCCAACGCTAAAAAGCGGCGCCATGTCGCAGCACCCGGGCATGCTACTATACCAGCGCGACTCTTACGGTCCTGTTGCCTCAAAGCACCCCAGTTGACAAACGTATTCTTATTCCGCCGCTGATTATTGTAATGGCGGGGTGGTTCACATCAGTGCAGTTACTTCCTCTACGTCTGATATATCACCCGATAGTTACATGACGATATGGCTCGGTTGCTGAAGGGAGCATTTTGCTCATTACTCGGTTGTCTCTTCGACTCTCTGGGCCCGCGGACAGGATAGCTCAGCACATTTCCAATTCCCCGGTAATAGAAGGGAGTTCCACGCACAAAGGAACGAGGCTACATAGAAGTCATTATTCCGTTAGCAGACGCACGCTTGCGATCGCATAGACCGAGGCTGGATTCCCCAGCAAATTTAGCGTATATCCTGAATTAGACGATTGTAGCCACAAGCTCATACCGTTTGCAATGACCTCACTCGGTCGGGGTCATTTCACGCTGTGTGCGGCCGTTCCTATCGGGCACTGGGGAGGGATGGGCGGTACAGACCATAAGTAACGTCAGAGACTACTCCTGCAAGATGGGCACTAAGCTGGGACGTTTTAATCAGGGGCCTGATCATCCTGACAAGGCACGCCAAGAAAAGTTACGTCGCCTAAACGTCTATGATTATTGCGCCTGGGAGTTGGATGGGTATTGATAATGGCTCCCCTCAATGTGGTACTTTCATAATCTTTGCTCTCGCCCTGTGAATGTTAAAGAGCGGCGTATCTGAAAGCTGGGTGCTCTGCGGGAGTCGATTTATAGATGATCATTCGAACACATGGTAGTTCTTGGGTCTCTAGGCATATCTTTAGTGGTCCGTGAAGTAGAGTAAGTTAGACAAGAGTGACAAAAACCGCTACGAATGACTATACCTTGAGCTTCCGCCCAACTCAACTGATCTAAGCAAGGTGTTGATTCGGAACACTAGAGCGGAGTAGCCCAAACCCTCGCCGCCTTCAATTGCCACGTCCGAATTGAACAGCACAAGGGCTCTCTTCAGTCCGCTCACGACAAGCATAAACTTGCGTCGCTTGGTGGCTCTTCGCTAAGTGGTTTCTACCGCGCAACGCGGAGGACTTGGACTCAGTTGCTGATGTTTGATTTCGTATGTACCGTAACACTCCGCATCGGCCAGTGACTGATCGAATAAATCCGAGGAGTCCTTACCACTTCTCTTGAGAGGAGTAATCCCCATTACACTCTTTTGGATGCGTATTTGCCTGTACTGACTAAACAAGAGCCCAAAGCTCGCGATTCATCCGTTATAGATGATCATGGTATATAGAGCATACGCCCGTGAGCCGCGGATATGGCAGCGGAAGTGAGTTCCAGCCTGAACTGGTCGGGAGGTCGCGGTACAACCTAAAAAACGAGGCTCAACGACGGTTCA'/>

    <sequence taxon='15' value='ATGTTTTTACCGGCTACTCGAAATAGCGGCAATCCAGAATACATGAGAAGGCGTATAGGCCAGGTCACTTAGGCCCACCTGAGAACCCCAGTGCAGAAAGGCTCCGATGTCGTAATAGATAATTCACCTGTTTGTCAAGTTAGTTCTACTCAGCAACAGAACGACACTTATAGCAACCCCGTTTGTACGAGTGCAGGCAGTGTGATCATTCCGACTGAAGGTTACAATGTTCGTGTGAGGTCTAATGGTCCTACATCGTCAGGAAGATAGCAGTGTCTATCAGGTGCGGGCTACCGAATGGCCATTCACCGTGTTCGGTGCCCCGATATGTTTGTAACGAAGACTCGCCCAACCCCTGACGTGGACGGTCGTTATTCTGGACATAAAATCAACGCGCCGCTAAACCCGCAGTGACAATGTGGCTTATTGGGCTAATTAGCTCAGGACTTATGGCTTGGTCGCGGTCATCCGGTACTGGGGGTTCGGTTATCCCGGCTTGCCAAAAGCCTTTAAATGCCTGCCGAAGGTCCAACATCTGGAAGAAGACTGTTAAAGTCACCTATTCCAACGCTAAAAAGCGGCGCCATGTCGCAGCACCCGGGCATGCTACTATACCAGCGCGACTCTTACGGTCCTGTTGCCTCAAAGCACCCCAGTTGACAAACGTATTCTTATTCCGCCGCTGATTATTGTAATGGCGGGGTGGTTCACATCAGTGCAGTTACTTCCTCTACGTCTGATATATCACCCGATAGTTACATGACGATATGGCTCGGTTGCTGAAGGGAGCATTTTGCTCATTACTCGGTTGTCTCTTCGACTCTCTGGGCCCGCGGACAGGATAGCTCAGCACATTTCCAATTCCCCGGTAATAGAAGGGAGTTCCACGCACAAAGGAACGAGGCTACATAGAAGTCATTATTCCGTTAGCAGACGCACGCTTGCGATCGCATAGACCGAGGCTGGATTCCCCAGCAAATTTAGCGTATATCCTGAATTAGACGATTGTAGCCACAAGCTTATACCGTTTGCAATGACCTCACTCGGTCGGGGTCATTTCACGCTGTGTGCGGCCGTTCCTATCGGGCACTGGGGAGGGATGGGCGGTACAGACCATAAGTAACGTCAGAGACTACTCCTGCAAGATGGGCACTAAGCTGGGACGTTTTAATCAGGGGCCTGATCATCCTGACAAGGCACGCCAAGAAAAGTTACGTCGCCTAAACGTCTATGATTATTGCGCCTGGGAGTTGGATGGGTATTGATAATGGCTCCCCTCAATGTGGTACTTTCATAATCTTTGCTCTCGCCCCGTGAATGTTAAAGAGCGGCGTATCTGAAAGCTGGGTGCTCTGCGGGAGTCGATTTATAGATGATCATTCGAACACATGGTAGTTCTTGGGTCTCTAGGCATATCTTTAGTGGTCCGTGAAGTAGAGTAAGTTAGACAAGAGTGACAAAAACCGCTACGAATGACTATACCTTGAGCTTCCGCCCAACTCAACTGATCTAAGCAAGGTGTTGATTCGGAACACTAGAGCGGAGTAGCCCAAACCCTCGCCGCCTTCAATTGCCACGTCCGAATTGAACAGCACAAGGGCTCTCTTCAGTCCGCTCACGACAAGCCTAAACTTGCGTCGCTTGGTGGCTCTTCGCTAAGTGGTTTCTACCGCGCAACGCGGAGGACTTGGACTCAGTTGCTGATGTTTGATTTCGTATGTACCGTAACACTCCGCATCGGCCAGTGACTGATCGAATAGATCCGAGGAGTCCTTACCACTTCTCTTGAGAGGAGTAATCCCCATTACACTCTTTTGGATGCGTATTTGCCTGTACTGACTAAACAAGAGCCCAAAGCTCGCGATTCATCCGTTATAGATGATCATGGTATATAGAGCATACGCCCGTGAGCCGCGGATATGGCAGCGGAAGTGAGTTCCAGCCTGAACTGGTCGGGAGGTCGCGGTACAACCTAAAAAACGAGGCTCAACGACGGTTCA'/>

    <sequence taxon='39' value='ATGTTTTTACCGGCTACTCGAAATAGCGGCAATCCAGAATACATGAGAAGGCGTATAGGCCAGGTCACTTAGGCCCACCTGAGAACCCCAGTGCAGAAAGGCTCCGATGTCGTAATAGATAATTCACCTGTTTGTCAAGTTAGTTCTACTCAGCAACAGAACGACACTTATAGCAACCCCGTTTGTACGAGTGCAGGCAGTGTGATCATTCCGACTGAAGGTTACAATGTCCGTGTGAGGTCTAATGGTCCTACATCGTCAGGAAGATAGCAGTGTCTATCAGGTGCGGGCTACCGAATGGCTATTCACCGTGTTCGGTGCCCCGATATGTTTGTAACGGAGACTCGCCCAACCCCTGACGTGGACGGTCATTATTCTGGACATCAAATCAACGCGCCGCTAAACCCGCAGTGACAATGTGGCTTATTGGGCTAATTAGCTCAGGACTTATGGTTTGGTCGCGGTCATCCGATACTGGGGGTTCGGTTATCCCGGCTTGCCAGAAGCCTTTAAATGCCTGCCGAAGGTCCAACATCTGGAAGACGACTGTTAAAGTCGCCTATTCCAACGCTAAAAAGCGGCGCCATGTCGCAGCACCCGGGCATGCTACTATACCAGCGCGACTCTTACGGTCCTGTTGCCTCAAAGCACCCCAGTTGACAAACGTATTCTTATTCCGCCGCCGATTATTGTAATGGCGGGGTGGTTCCCATCAGTGCAGTTACTTCCTCTACGTCTGATATATCACCCGATAGTTGCATGACGATATGGCTCGGTTGCTGAAGGGAGCATTTTGCTCATTACTCGGTTGTCTCTTCGACTCTCTGGGCCCGCGGACAGGATAGCTCAGCACATTTCCAATTCCCCGGTAATAGAAGGGAGTTCCACGCACAAAGGAACGAGGCTACATAGAAGTCATTATTCCGTTAGCAGACGCACGCTTGCGATCGCATAGACCGAGGCTGGATTCCCCAGCAAATTTAGCGTATATCCTGAATTAGACGATTGTAGCCACAAGCTCATACCGTTTGCAATGACCTCACTCGGTCGGGGTCATTTCACGCTGTGTGCGGCCGTTCCTATCGTGCACTGGGGAGGGATGGGCGGTACAGACCATAAGTAACGTCAGAGACTACTCCTGCAAGATGGGCACTAAGCTGGGACGTTTTAATCAGGGGCCTGATCATCCTGACAAGGCACGCCAAGCAAAGTTACGTCGACTAAACGTCTATGATTATTGCGCCTGGGAGTTGGATGGGTATTGATAATGTCTACCCTCAATGTGGTACTTTCATAATCTTCGCTCTCGCCCCGTGAATGTTAAAGAGCGGCGTATCTGAAAGCTGGGTGCTCTGCGGGAGTCGATTTATAGATGATCATTCGAACACATGGTAGTTCTTGGGTCTCTAGGCATATCTTTAGTGGTCCGTGAAGTAGAGTAAGTTAGACAAGAGTGACAAAAACCGCTACGAATGACTATACCTTGAGCTTCCGCCCAACTCAACTGATCTAAGCAAGGTGTTGATTCGGAACACTAGAGCGGAGTAGCCCAAACCCTCGCCGCCTTCAATTGCCACGTCCGAATTGAACAGCACAAGGGCTCTCTTCGGTCCGCTCACGACAAGCCTAAACTTGCGTCGCTTGGTGGCTCTTCGCTAAGTGGTTTCTACCGCGCAACACGGAGGACTTGGACTCAGCTGCTGATGTTTGATTACGTATGTACCGTAACACTCCGCGTCGGCCAGTGACTGATCGAATAAATCCGAGGAGTCCTTACCACTTCTCTTGAGAGGAGTAATCCCCATTACACTCTTTTGGATGCGTATTTGCCTGTACTGACTAAACAAGAGCCCAAAGCTCGCGATTCATCCGTAATAGATGATCATGGTATATAGAGCATACGCCCGTGAGCCGCGGATATGGCAGCGGAAGTGAGTTCCAGCCTGAACTGGTCGGGAGGTCGCGGTACAACCTAAAAAACGAGGCTCAACGACGGTTCA'/>

    <sequence taxon='46' value='ATGTTTTTACCGGCTACTCGAAATAGCGGCAATCCAGAATACATGAGAAGGCGTATAGGCCAGGTCACTTAGGCCCACCTGAGAACCCCAGTGCAGAAAGGCTCCGATGTCGTAATAGATAATTCACCTGTTTGTCAAGTTAGTTCTACTCAGCAACAGAACGACACTTATAGCAACCCCGTTTGTACGAGTGCAGGCAGTGTGATCATTCCGACTGAAGGTTACAATGTCCGTGTGAGGTCTAATGGTCCTACATCGTCAGGAAGATAGCAGTGTCTATCAGGTGCGGGCTACCGAATGGATATTCACCGTGTTCGGTGCCCCGATATGTTTGTAACGGAGACTCGCCCAACCCCTGACGTGGACGGTCATTATTCTGGACATCAAATCAACGCGCCGCTAAACCCGCAGTGACAATGTGGCTTATTGGGCTAATTAGCTCAGGACTTATGGTTTGGTCGCGGTCATCCGATACTGGGGGTTCGGTTATCCCGGCTTGCCAAAAGCCTTTAAATGCCTGCCGAAGGTCCAACATCTGGAAGAAGACTGGTAAAGTCGCCTATTCCAACGCTAAAAAGCGGCGCCATGTCGCAGCACCCGGGCATGCTACTATACCAGCGCGACTCTTACGGTCCTGTTGCCTCAAAGCACCCCAGTTGACAAACGTATTCTTATTCCGCCGCCGATTTTTGTAATGGCGGGGTGGTTCACATCAGTGCAGTTACTTCCTCTACGTCTGATATATCACCCGATAGTTACATGACGATATGGCTCGGTTGCTGAAGGGAGCATTTTGCTCATTACTCGGTTGTCTCTTCGACTCTCTGGGCCCGCGGACAGGATAGCTCAGCACATTTCCAATTCCCCGGTAATAGAAGGGAGTTCCACGCACAAAGGAACGAGGCTACATAGAAGTCATTATTCCGTTAGCAGACGCACGCTTGCGATCGCATAGACCGAGGCTGGATTCCCCAGCAAACTTAGCGTATATCCTGAATTAGACGATTGTAGCCACAAGCTCATACCGTTTGCAATGACCTCACTCGGTCGGGGTCATTTCACGCTGTGTGTGCCCGTTCCTATCGTACACTGGGGAGGGATGGGCGGTACAGACCATAAGTAACGTCAGAGACTACTCCTGCAAGATGGGCACTAAGCTGGGACGTTTTAATCAGGGGCCTGATCATCCTGACAAGGCACGCCAAGCAAAGTTACGTCGTCTAAACGTCTATGATTATTGCGCCTGGGAGTTGGATGGGTATTGATAATGTCTCCCCTCAATGTGGTACTTTCATAATCTTTGCTCTCGCCCCGTGAATGTTAAAGAGCGGCGTATCTGAAAGCTGGGTGCTCTGCGGGAGTCGATTTATAGATGATCATTCGAACACATGGTAGTTCTTGGGTCTCTAGGCATATCTTTAGTGGTCCGTGAAGTAGAGTAAGTTAGACAAGAGTGAAAAAAACCGCTACGAATGACTATACCTTGAGCTTCCGCCCAACTCAACTGATCTAAGCAAGGTGTTGATTCGGAACACTAGAGCGGAGTAGCCCAAACCCTCGCCGCCTTCAATTGCCACGTCCGAATTGAACAGCACAAGGGCTCTCTTCGGTCCGCTCACGACAAGCCTAAACTTGCGTCGCTTGGTGGCTCTTCGCTAAGTGGTTTCTACCGCGCAACGCGGAGGACTTGGACTCAGTTGCTGATGTTTGATTACGTATGTACCGTAACACTCCGCGTCGGCCAGTGACTGATCGAATAAATCCGAGGAGTCCTTACCACTTCTCTTGAGAGGAGTAATCCCCATTACACTCTTTTGGATGCGTATTTGCCTGTACTGACTAAACAAGAGCCCAAAGCTCGCGATTCATCCGTTATAGATGATCATGGTATATAGAGCATACGCCCGTGAGCCGCGGATATGGCAGCGGAAGTGAGTTCCAGCCTGAACTAGTCGGGAGGTCGCGGTACAACCTAAAAAACGAGGCTCAACGACGGTTCA'/>

    <sequence taxon='54' value='ATGTTTTTACCGGCTACTCGAAATAGCGGCAATCCAGAATACATGAGAAGGCGTATAGGCCAGGTCACTTAGGCCCACCTGAGAACCCCAGTGCAGAAAGGCTCCGATGTCGTAATAGATAATTCACCTGTTTGTCAAGTTAGTTCTACTCAGCAACAGAACGACACTTATAGCAACCCCGTTTGTACGAGTGCAGGCAGTGTGATCATTCCGACTGAAGGTTACAATGTCCGTGTGAGGTCTAATGGTCCTACATCGTCAGGAAGATAGCAGTGTCTATCAGGTGCGGGCTACCGAATAGATATTCACTGTGTTCGGTGCCCCGATATGTTTGTAACGGAGACTCGCCCAACCCCTGACGTGGACGGTCATTATTCTGGACATCAAATCAACGCGCCGCTAAACCCGCAGTGACAATGTGGCTTATTGGGCTAATTAGCTCAGGACTTATGGTTTGGTCGCGGTCATCCGATACTGGGGGTTCGGTTATCCCGGCTTGCCAAAAGCCTTTAAATGCCTGCCGAAGGTCCAACATCTGGAAGAAGACTGGTAAAGTCGCCTATTCCAACGCTAAGAAGCGGCGCCATGTCGCAGCACCCGGGCATGCTACTATACCAGCGCGACTCTTACGGTCCTGTTGCCTCAAAGCACCCCAGTTGACAAACGTATTCTTATTCCGCCGCCGATTTTTGTAATGGCGGGGTGGTTCACATCAGTGCAGTTACTTCCTCTACGTCTGATATATCACCCGATAGTTACATGACGATATGGCTCGGTTGCTGAAGGGAGCATTTTGCTCATTACTCGGTTGTCTCTTCGACTCTCTGGGCCCGCGGACAGGATAGCTCAGCACATTTCCAATTCCCCGGTAATAGAAGGGAGTTCCACGCACAAAGGAACGAGGCTACATAGAAGTCATTATTCCGTTAGCAGACGCACGCTTGCGATCGCATAGACCGAGGCTGGATTCCCCAGCAAACTTAGCGTATATCCTGAATTAGACGATTGTAGCCACAAGCTCATACCGTTTGCAATGACCTCACTCGGTCGGGGTCATTTCACGCTGTGTGTGCCCGTTCCTATCGTACACTGGGGAGGGATGGGCGGTACAGACCATAAGTAACGTCAGAGACTACTCCTGCAAGATGGGCACTAAGCTGGGACGTTTTAATCAGGGGCCTGATCATCCTGACAAGGCACGCCAAGCAAAGTTACGTCGTCTAAACGTCTATGATTATTGCGCCTGGGAGTTGGATGGGTATTGATAATGTCTCCCCTCAATGTGGTACTTTCATAATCTTTGCTCTCGCCCCGTGAATGTTAAAGAGCGGCGTATCTGAAAGCTGGGTGCTCTGCGGGAGTCGATTTATAGATGATCATTCGAACACATGGTAGTTCTTGGGTCTCTAGGCATATCTTTAGTGGTCCGTGAAGTAGAGTAAGTTAGACAAGAGTGAAAAAAACCGCTACGAATGACTATACCTTGAGCTTCCGCCCAACTCAACTGATCTAAGCAAGGTGTTGATTCGGAACACTAGAGCGGAGTAGCCCAAACCCTCGCCGCCTTCAATTGCCACGCCCGAATTGAACAGCACAAGGGCTCTCTTCGGTCCGCTCACGACAAGCCTAAACTTGCGTCGCTTGGTGGCTCTTCGCTAAGTGGTTTCTACCGCGCAACGCGGAGGACTTGGACTCAGTTGCTGATGTTTGATTACGTATGTACCGTAACACTCCGCGTCGGCCAGTGACTGATCGAATAAATCCGAGGAGTCCTTACCACTTCTCTTGAGAGGAGTAATCCCCATTACACTCTTTTGGATGCGTATTTGCCTGTACTGACTAAACAAGAGCCCAAAGCTCGCGATTCATCCGTTATAGATGATCATGGTATATAGAGCATACGCCCGTGAGCCGCGGATATGGCAGCGGAAGTGAGTTCCAGCCTGAACTAGTCGGGAGGTCGCGGTACAACCTAAAAAACGAGGCTCAACGACGGTTCA'/>

    <sequence taxon='56' value='ATGTTTTTACCGGCTACTCGAAATAGCGGCAATCCAGAATACATGAGAAGGCGTATAGGCCAGGTCACTTAGGCCCACCTGAGAACCCCAGTGCAGAAAGGCTCCGATGTCGTAATAGATAATTCACCTGTTTGTCAAGTTAGTTCTACTCAGCAACAGAACGACACTTATAGCAACCCCGTTTGTACGAGTGCAGGCAGTGTGATCATTCCGACGGAAGGTTACAATGTCCGTGTGAGGTCTAATGGTCCTACATCGTCAGGAAGATAGCAGTGTCTATCAGGTGCGGGCTACCGAATAGATATTCACTGTGTTCGGTGCCCCGATATGTTTGTAACGGAGACTCGCCCAACCCCTGACGTGGACGGTCATTATTCTGGACATCAAATCAACGCGCCGCTAAACCCGCAGTGACAATGTGGCTTATTGGGCTAATTAGCTCAGGACTTATGGTTTGGTCGCGGTCATCCGATACTGGGGGTTCGGTTATCCCGGCTTGCCAAAAGCCTTTAAATGCCTGCCGAAGGTCCAACATCTGGAAGAAGACTGGTAAAGTCGCCTATTCCAACGCTAAGAAGCGGCGCCATGTCGCAGCACCCGGGCATGCTACTATACCAGCGCGACTCTTACGGTCCTGTTGCCTCAAAGCACCCCAGTTGACAAACGTATTCTTATTCCGCCGCCGATTTTTGTAATGGCGGGGTGGTTCACATCAGTGCAGTTACTTCCTCTACGTCTGATATATCACCCGATAGTTACATGACGATATGGCTCGGTTGCTGAAGGGAGCATTTTGCTCATTACTCGGTTGTCTCTTCGACTCTCTGGGCCCGCGGACAGGATAGCTCAGCACATTTCCAATTCACCGGTAATAGAAGGGAGTTCCACGCACAAAGGAACGAGGCTACATAGAAGTCATTATTCCGTTAGCAGACGCACGCTTGCGATCGCATAGACCGAGGCTGGATTCCCCAGCAAACTTAGCGTATATCCTGAATTAGACGATTGTAGCCACAAGCTCATACCGTTTGCAATGACCTCACTCGGTCGGGGTCATTTCACGCTGTGTGTGCCCGTTCCTATCGTACACTGGGGAGGGATGGGCGGTACAGACCATAAGTAACGTCAGAGACTACTCCTGCAAGATGGGCACTAAGCTGGGACGTTTTAATCAGGGGCCTGATCATCCTGACAAGGCACGCCAAGCAAAGTTACGTCGTCTAAACGTCTATGATTATTGCGCCTGGGAGTTGGATGGGTATTGATAATGTCTCCCCTCAATGTGGTACTTTCATAATCTTTGCTCTCGCCCCGTGAATGTTAAAGAGCGGCGTATCTGCAAGCTGGGTGCTCTGCGGGAGTCGATTTATAGATGATCATTCGAACACATGGTAGTTCTTGGGTCTCTAGGCATATCTTTAGTGGTCCGTGAAGTAGAGTAAGTTAGACAAGAGTGAAAAAAACCGCTACGAATGACTATACCTTGAGCTTCCGCCCAACTCAACTGATCTAAGCAAGGTGTTGATTCGGAACACTAGAGCGGAGTAGCCCAAACCCTCGCCGCCTTCAATTGCCACGCCCGAATTGAACAGCACAAGGGCTCTCTTCGGTCCGCTCACGACAAGCCTAAACTTGCGTCGCTTGGTGGCTCTTCGCTAAGTGGTTTCTACCGCGCAACGCGGAGGACTTGGACTCAGTTGCTGATGTTTGATTACGTATGTACCGTAACACTCCGCGTCGGCCAGTGACTGATCGAATAAATCCGAGGAGTCCTTACCACTTCTCTTGAGAGGAGTAATCCCCATTACACTCTTTTGGATGCGTATTTGCCTGTACTGACTAAACAAGAGCCCAAAGCTCGCGATTCATCCGTTATAGATGATCATGGTATATAGAGCATACGCCCGTGAGCCGCGGATATGGCAGCGGAAGTGAGTTCCAGCCTGAACTAGTCGGGAGGTCGCGGTACAACCTAAAAAACGAGGCTCAACGACGGTTCA'/>

    <sequence taxon='18' value='ATGTTTTTACCGGCTGCTCGAAATAGCGGCAATCCAGAATACATGAGAAGGCGTATAGGCCAGGTCACTTAGGCCCACCTGAGAACCCCAGTGCAGAAAGGCTCCGATGTCGTAATAGATAATTCACCTGTTTGTAAAGTTAGTTCTACTCAGCAACAGAATGACACTTATAGCAACCCCGTTTGTACGAGTGCAGGAAGTGTGATCATTCCGACTGAAGGTTACAATGTTCGTGTGAGGTCTAATGGTCCTACATCGTCAGGAAGATAGCAGTGTCTATCAGGTGCGGGCTACCGAATGGCTATTCACCGTGTTCGCTGCCCCGATATGTTTGTAACGGAGACTCGCCCAACCCCTGACGTTGACGGTCGTTATTCTGGACATAAAATCAACGCGCCGCTAAACCCGTAGTGACAATGTGGCTTATTGGGCTAATTAGCTCAGGACTTATGGCTTGGCCGCGGTCATCCGATACTGGGGGTTCGGTTATCCCGGCTTGCCAAAAGCCTTTAAATGCCTGCCGAAGATCCAACATCTGGAAGAAGACTGCTAAAGTCACCTATTCCAACGCTAAAAAGCGGCGCCATGTCGCAGCACCCGGGCATGGTACTATACCAGCGTGACTCTTACGGTCCTGTTGCCTCAAAGCACCCCAGTTGACAAACGTATTCTTATTCCGCCGCTGATTATTGTAATGGCGGGGTGGTTCACATCAGTGCAGTTACTTCCTCTACGTCTGATATATCACCCGATAGTTACATGACGATATGGCTCGGTTGCTGAAGGGAGCATTTTGCTCATTACTCGGTTGTCTCTTCGACTCTCTGGGCCCGTGGACAGGATAACTCAGCACATTTCCAATTCCCCGGTAATAGAAGGGAGTTCCACGCACAAAGGAACGAGGCTACATAGAAGTCATTATTCCGCTAGCAAACGCACGCTTGCGATCGCATAGACCGAGGCTGGATTCCCCAGCAAATTTAGCGTATATCCTGAATTAGACGATTGTAGCCACAAGCTCATACCGTTTGCAATGACCTCACTCGGTCGGGGTCATTTCACGCTGTGTGCGGCCGTTCCTATCGGGCGCTGGGGGGGGATGGGCGGTACAGACCATAAGTAACGTCAGAGACTACTCCTGCAAGATGGGCACTAAGCTGGGACGTTTTAATCAGGGGCCTGATCATCCTGACAAGGCACGCCAAGAAAAGTTACGTCGCCTAAACGTCTATGATTATTGCGCCTGGGAGATGGATGGGTATTGACAATGGCTCCCCTCAATGTGGTACTTTCATAATCTTTGCTCTCGCCCTGTGAATGTTAAAGAGCGGCGTATCTGAAAGCCGGGTGCTCTGCGGAAGTCGATTTATAGATGATCATTCGAACACATGGTAGTTCTTGGGTCTCTAGGCATATCTTTAGTGGTCCGTGAAGTAGAGTAAGTTAGACAAGAGTGACAAAAACCGCTACGAATGACTATACCTTGAGCTTCCGCCCAACTCAACTGATCTCAGCAAGGTGTTGATTCGGAACACTAGAGCGGAGTAGCCCAAACCCTCGCCGCCTTCAATTGCCACGTCCGAATTGAACAGCACAAGGGCTCTCTTCAGTCCGCTCACGACAAGCATAAACTTGCGTCGCTTGGTGGCTCTTCGCTAAGTGGTTTCTACCGCGCAACGCGGAGGACTTGGACTCAGTTGCTGATGTTTGATTTCGTATGTACCGTAACACTCCGCATCGGCCAGTGACTGATCGAATAAATCCGAGGAGTCCTTACCACTTCTCTTGAGAGGAGTAATCCCCATTACACTCTTTTGGATGCGTATTTGCCTGTACTGACTAAACAAGAGCCCAAAGCTCGCGATTCATCCGTTATAGATGATCATGGTATATAGAGCATACGCCCGTGAGCCGCGGATATGGCAGCGGAAGTGAGTTCCAGCCTGCACTGGTCGGGAGGTCGCGGTACAACCTAAAAAACGAGGCTCAACGACGGTTCA'/>

    <sequence taxon='24' value='ATGTTTTTACCGGCTGCTCGAAATAGCGGCAATCCAGAATACATGAGAAGGCGTATAGACCAGGTCACTTAGGCCCACCTGAGAACCCCAGTGCAGAAAGGCTCCGATGTCGTAATAGATAATTCACCTGTTTGTAAAGTTAGTTCTACTCAGCAACAGAATGACACTTATAGCAACCCCGTTTGTACGAGTGCAGGCAGTGTGATCATTCCGACTGAAGGTTACAATGTTCGTGTGAGGTCTAATGGTCCTACATCGTCAGGAAGATAGCAGTGTCTATCAGGTGCGGGCTACCGAATGGCTATTCACCGTGTTCGCTGCCCCGATATGTTTGTAACGGAGACTCGCCCAACCCCTGACGTTGACGGTCGTTATTCTGGACATAAAATCAACGCGCCGCTAAACCCGTAGTGACAATGTGGCTTATTGGGCTAATTAGCTCAGGACTTATGGCTTGGCCGCGGTCATCCGATACTGGGGGTTCGGTTATCCCGGCTTGCCAAAAGCCTTTAAATGCCTGCCGAAGATCCAACATCTGGAAGAAGACTGCTAAAGTCACCTATTCCAACGCTAAAAAGCGGCGCCATGTCGCAGCACCCGGGCATGGTACTATACCAGCGCGATTCTTACGGTCCTGTTGCCTCAAAGCACCCCAGTTGACAAACGTATTCTTATTCCGCCGCTGATTATTGTAATGGCGGGGTGGTTCACATCAGTGCAGTTACTTCCTCTACGTCTGATATATCACCCGATAGTTACATGACGATATGGCTCGGTTGCTGAAGGGAGCATTTTGCTCATTACTCGGTTGTCTCTTCGACTCTCTGGGCCCGTGGACAGGATAACTCAGCACATTTCCAATTCCCCGGTAATAGAAGGGAGTTCCACGCACAAAGGAACGAGGCTACATAGAAGTCATTATTCCGCTAGCAAACGCACGCTTGCGATCGCATAGACCGAGGCTGGATTCCCCAGCAAATTTAGCGTATATCCTGAATTAGACGATTGTAGCCACAAGCTCATACCATTTGCAATGACCTTACTCGGTCGGGGTCATTTCACGCTGTGTGCAGCCGTTCCTATCGGGCGCTGGGGGGGGATGGGCGGTACAGACCATAAGTAACGTCAGAGACTACTCCTGCAAGATGGGCACTAAGCTGGGACGTTTTAATCAGGGGCCTGATCATCCTGACAAGGCACGCCAAGAAAAGTTACGTCGCCTAAACGTCTATGATTATTGCGCCTGGGAGATGGATGGGTATTGACAATGGCTCCCCTCAATGTGGTACTTTCATAATCTTTGCTCTCGCCCTGTGAATGTTAAAGAGCGGCGTATCTGAAAGCCGGGTGCTCTGCGGAAGTCGATTTATAGATGATCATTCGAACACATGGTAGTTCTTGGGTCTCTAGGCATATCTTTAGTGGTCCGTGAAGTAGAGTAAGTTAGACAAGAGTGACAAAAACCGCTACGAATGACTATACCTTGAGCTTCCGCCCAACTCAACTGATCTCAGCAAGGTGTTGATTCGGAACACTAGAGCGGAGTAGCCCAAACCCTCGCCGCCTTCAATTGCCACGTCCGAATTGAACAGCACAAGGGCTCTCTTCAGTCCGCTCACGACAAGCATAAACTTGCGTCGCTTGGTGGCTCTTCGCTAAGTGGTTTCTACCGCGCAACGCGGAGGACTTGGACTCAGTTGCTGATGTTTGATTTCGTATGTACCGTAACACTCCGCATCGGCCAGTGACTGATCGAATAAATCCGAGGAGTCCTTACCACTTCTCTTGAGAGGAGTAATCCCCATTACACTCTTTTGGATGCGTATTTGCCTGTACTGACTAAACCAGAGCCCAAAGCTCGCGATTCATCCGTTATAGATGATCATGGTATATAGAGCATACGCCCGTGAGCCGCGGATATGGCAGCGGAAGTGAGTTCCAGCCTGCACTGGTCGGGAGGTCGCGGTACAACCTAAAAAACGAGGCTCAACGACGGTTCA'/>

    <sequence taxon='22' value='ATGTTTTTACCGGCTGCCCGAAATAGCGGCAATCCAGAATACATGAGAAGGCGTATAGGCCAGGTCACTTAGGCCCACCTGAGAACCCCAGTGCAGAAAGGCTCCGATGTCGTAATAGATAATTCACCTGTTTGTCAAGTCAGTTCTACTCAGCAACAGAATGACACTTATAGCAACCCCGTTTTTACGAGTGCAGGCAGTGTGATCATTCCGACTGAACGTTACAATGTTCGTGTGAGGTCTAATGGTCCTACATCGTCAGGAAGATAGCAGTGTCTATCAGGTGCGGGCTACCGAATGGCTATTCACCGTGTTCAGTGCCCCAATATGTTTGTAACGGAGACTCGCCCAACCCCTGACGTGGACGGTAGTTATTCTGGACATAAAATCAACGCGCCGCTAAACCCGCAGTGACAATGTGGCTTATTGGGCTAATTAGCTCAGGACTTATGGCTTGGTCGCGGTCATCCGATACTGGGGGTTCGGTTATCCCGGCTTGCCAAAAGCCTTTGAATGCCTGCCGAAGGTCCAGCATCTGGAAGAAGACTGCTAAAGTCACCTATTCCAACGCTAAAAAGCGGCGCCATGTCGCAGCACCCGGGCATGCTACTATACCAGCGCGACTCTTACGGTCCTGTTGCCTCAAAGCACCCCAGTTGACAAACGTATTCTTATTACGCCGCTGATTATTATAATGGCGGGGTGGTTCACATCAGTGCAGTTACTTCCTCTACGTCTGATATATCACCCGATAGTTACATGACGATATGGCTCGGTTGCTGAAGGGAGCATTTTGCTCATTACTCGGTTGTCTCTTCGATTCTCTGGGCCCGAGGACAGGATAGCTCAGCACATTTCCAATTCCCCGGTAATAGACGGGAGTTCCACGCACAAAGGAACGAGGCTACATAAAAGTCATTATTCCGCTAGCAAACGCACGCTTGCGATCGCATAGACCGAGGCTGGATTCCCCAGCAAATTTAGCGTATATCCTGAATTAGACGATTGTAGCCACAAGCTCATACCGTTTGCAATGACCTCACTCGGTCGGGGTCATTTCACGCTGTGTGCGGCCGTTCCTATCGGGCGCTGGGGGGGGATGGGCGGTACAGACCATAAGTAACGTCAGAGACTACTCCGGCAAGATGGGCACTAAGCTGGGACGTTTTAATCAGGGGCCTGATCATCTTGATAAGGCACGCCAAGAAAAGCTACGTCGCCCAAACGTCTATGATTATTGCGCCTGGGAGATGGATGGGTATTGATAATGGCTCCCCTCAATGTGGTACTTTCATAATCTTTGCTCTCGCCCTGTGAATGTTAAAGAGCGGCGTATCTGAAAGCCGGGTGCTCTGCGGAAGTCGATTTATAGATGACCATTCGAACACATGGTAGTTCTTGGGTCGCTAGGCATATCTTTAGTGGTCCGTGAAGTAGAGTAAGTTAGACAAGAGTGACAAAAACCGCTACGAATGACTATACCTTGAGCTTCCGCCCAACTCAACTGATCTAAGCAAGGTGTTGATTCGGAACACTAGAGCGGAGTAGCCCAAACCCTCGCCGCCTTCAATTGCCACGTCCGAATTGAACAGCACAAGGGCTCTCTTCAGTCCACTCACGACAAGCATAGACTTGCGTCGCTTGGTGGCTCTTCGCTAAGTGGTTTCTACCGCGCAACGCGGAGGACTTGGACTCAGTTGCTGATGTTTGATTTCGTATGTACCGTAACACTCCGCATCGGCCAGTGACCGATCGAATAAATCCGAGGAGTCCTTACCACTTCTCTTGAGAGGAGTCATCCCCATTACACTCTTTTGGATGCGTATTTGCCTGTACTGACTAAACGAGAGCCCAAAGCTCGCGATTCATCCGTTATAGATGATCATGGTATATAGAGCATACGCCCGTGAGCCGCGGATATGGCAGCGGAAGTGAGTTCCAGCCTGCACTGGTCGGGAGGTCGCGGTACAACCTAAAAAACGAGGCTCAACGACGGTTCA'/>

    <sequence taxon='42' value='ATGTTTTTACAGGCTGCTCGAAATAGCGGCAATCCAGAATACATGAGAAGGCGTATAGGCCAGGTCACTTAGGCCCACCTGAGAACCCCAGTGCAGAAAGGCTCCGATGTCGTAATAGATAATTCACCTGTTTGTCAAGTTAGTTCTACTCAGCAACAGAATGACACTTATAGCAACCCCGTTTGTACGAGTGCAGGCAGTGTGATCATTCCGACTGAACGTTACAATGTTCGTGTGAGGTCTAATGGTCCTACATCGTCAGGAAGATAGCAGTGTCTATCAGGTGCGAGCTACCGAATGGCTATTCACCGTGTTCAGTGCCCCGATATGTTTGTAACGGAGACTCGCCCAACCCCTGACGTGGACGGTCGTTATTCTGGACATAAAATCAACGCGCCGCTAAACCCGCAGTGACAATGTGGCTTATTGGGCTAATTAGCTCAGGACTTATGGCTTGGTCGCGGTCATCCGATACTGGGGGTTCGGTTATCCCGGCTTGCCAAAAGCCTTTGAATGCCTGCCGAAGGTCCAACATCTGGAAGAAGACTGCTAAAGTCACCTATTCCAACGCTAAAAAGCGGCGCCATGTCGCAGCACCCGGGCATGCTACTATACCAGCGCGACTCTTACGGTCCTGTTGCCTCAAAGCACCCCAGTTGACAAACGTATTCTTATTCCGCCGCTGATTATTATAATGGCGGGGTGGTTCACATCAGTGCAGTTACTTCCTCTACGTCTGATATATCACCCGATAGTTACATGACGATATGGCTCGGTTGCTGAAGGGAGCATTTTGCTCATTACTCGGTTGTCTCTTCGACTTTCTGGGCCCGCGGACAGAATAGCTCAGCACATTTCCAATTCCCCGGTAATAGAAGGGAGTTCCACGCACAAAGGAACGAGGCTACATAGAAGTCATTATTCCGCTAGCAAACGCACGCTTGCGATCGCATAGACCGAGGCTGGATTCCCCAGCAAATTTAGCGTATATCCTGAATTAGACGATTGTAGCCACAAGCTCATACCGTTTGCAATGACCTCACTCGGTCGGGGTCATTTCACGCTGTGTGCGGCCGTTCCTATCGGGCGCTGGGGGGGGATGGGCGGTACAGACCATAAGTAACGTCAGAGACTACTCCGGCAAGATGGGCACTAAGCTGGGACGTTTTAATCAGGGGCCTGATCATCCTGACAAGGCACGCCAAGAAAAGTTACGTCGCCTAAACGTCTATGATTATTGCGCCTGGGAGATGGATGGGTATTGATAATGGCTCCCCTCAATGTGGTACTTTCATAATCTTTGCTCTCGCCCTGTGAATGTTAAAGAGCGGCGTATCTGAAAGCCGGGTGCTCTGCGGAAGTCGATTTATAGATGACCATTCGAACACATGGTAGTTCTTGGGTCTCTAGGCATATCTTTAGTGGTACGTGAAGTAGAGTAAGTTAGACAAGAGTGACAAAAACCGCTACGAATGACTATACCTTGAGCTTCCGCGCAACTCAACTGATCTAAGCAAGGTGTTGATTCGGAACACTAGAGCGGAGTAGCCCAAACCCTCGCCGCCTTCAATTGCCACGTCCGAATTGAACAGCACAAGGGCTCTCTTCAGTCCACTCACGACAAGCATAAACTTGCGTCGCTTGGTGGCTCTTCGCTAAGTGGTTTCTACCGCGCAACGCGGAGGACTTGGACTCAGTTGCTGATGTTTGATTTCGTATGTACCGTAACACTCCGCATCGGCCAGTGACTGATCGAATAAACCCGAGGAGTCCTTACCACTTCTCTTGAGAGGAGTAATCCCCATTACACTCTTTTGGATGCGTATTTGCCTGTACTGACTAAACGAGAGCCCAAAGCTCGCGATTCATCCGTTATAGATGATCATGGTATATAGAGCATACGCCCGTGAGCCGCGGATATGGCAGCGGAAGTGAGTTCCAGCCTGCACTGGTCGGGAGGTCGCGGTACAACCTAAAAAACGAGGCTCAACGACGGTTCA'/>

    <sequence taxon='47' value='ATGTTTTTACCGGCTGCTCGAAATAGCGGCAATCCAGAATACATGAGAAGGCGTATAGGTCAGGTCACTTAGGCCCACCTGAGAACCCCAGTGCAGAAAGGCTCCGATGTCGTAATAGATAATTCACCTGTTTGTCAAGTTAGTTCTACTCAGCAACAGAATGACACTTACAGCAACCCCGTTTGTACGAGTGCAGGCAGTGTGATCGTTCCGACTGAACGTTGCAATGTTCGTGTGAGGTCTAATGGTCCTACATCGTCAGGAAGATAGCAGTGTCTATCAGGTGCGGGCTACCGAATGGCTATTCACCGTGTTCAGTGCCCCGATATGTTTGTAACGGAGACTCGCCCAACCCCTGACGTGGACGGTCGTTATTCTGGACATAAAATCAACGCGCCGCTAAACCCGCAGTGACAATGTGGCTTATTGGGCTAATTAGCTCAGGACTTATGGCTTGGTCGCGGTCATCCGATACTGGGGGTTCGGTTATCCCGGCTTGCCAAAAGCCTTTGAATGCCTGCCGAAGGTCCAACATCTGGAAGAAGACTGCTAAAGTCACCTATTCCAACGCTAAAAAGCGGCGCCATGTCGCAGCACCCGGGCATGCTACTATACCAGCGCGACTCTTACGGTCCTGTTGCCTCAAAGCACCCCAGTTGACAAACGTATTCTTATTCCGCCGCTGATTATTATAATGGCGGGGTGGTTCACATCAATGCAGTTACTTCCTCTACGTCTGATATATCACCCGAAAGTTACATGACGATATGGCTCGGTTGCTGAAGGGAGCATTTTGCTCATTACTCGGTTGTCTCTTCGACTCTCTGGGCCCGCGGACAGGATAGCTCAGCACATTTCCAATTCCCCGGTAATAGAAGGGAGTTCCACGCACAAAGGAACGAGGCTACATAGAAGTCATTATTCCGCTAGCAAACGCACGCTTGCGATCGCATAGACCGAGGCTGGATTCCCCAGCAAATTTAGCGTATATCCTGAATTAGGCGATTGTAGCCACAAGCTCATACCGTTTGCAATGACCTCACTCGGTCGGGGTCATTTCACGCTGTGTGCGGCCGTTCCTATCGGGCGCTGGGGGGGGATGGGCGGTACAGACCATAAGTAACGTCAGAGACTACTCCGGCAAGATGGGCACTAAGCTGGGACGTTTTAATCAGGGGCCTGATCATCCTGACAAGGCACGCCAAGAAAAGTTACGTCGCCTAAACGTCTATGATTATTGCGCCTGGGAGATGGATGGGTATTGATAATGGCTCCCCTCAATGTGGTACTTTCATAATCTTTGCTCTCGCCCTGTGAATGTTAAAGAGCGGCGTATCTGAAAGCCGGGTGCTCTGCGGAAGTCGATTTATAGATGATCATTCGAACACATGGTAGTTCTTGGGTCTCTAGGCATATCTTTAGTGGTCCGTGAAGTAGAGTAAGTTAGACAAGAGTGACAAAAACCGCTACGAATGACTATACCTTGAGCTTCCGCCCAACTCAACTGATCTAAGCAAGGTGTTGATTCGGAACACTAGAGCGGAGTAGCCCAAACCCTCGCCGCCTTCAATTGCCACGTCCGAATTGAACAGTACAAGGGCTCTCTTCAGTCCACTCACGACAAGCATAAACTTGCGTCGCTTGGTGGCTCTTCGCTAAGTGGTTTCTACCGCGCAACGCGGAGGACTTGGACTCAGTTGCTGATGTTTGATTTCGTATGTACCGTAACGCTCCGCATCGGCCAGTGACTGACCGAATAAATCCGAGGAGTCCTTACCACTTCTCTTGAGAGGAGTAATCCCCATTACACTCTTTTGGATGCGTATTTGCCTGTACTGACTAAACGAGAGCCCAAAGCTCGCGATTCATCCGTTATAGATGATCATGGTATATAGAGCATACGCCCGTGAGCCGCGGATATGGCAGCGGAAGTGAGTTCCAGCCTGCACCGGTTGGGAGGTCGCGGTACAACCTAAAAAACGAGGTTCAACGACGGTTCA'/>

    <sequence taxon='51' value='ATGTTTTTACCGGCTGCTCGAAATAGCGGCAATCCAGAATACATGAGAAGGCGTATAGGTCAGGTCACTTAGGCCCACCTGAGAACCCCAGTGCAGAAAGGCTCCGATGTCGTAATAGATAATTCACCTGTTTGTCAAGTTAGTTCTACTCAGCAACAGAATGACACTTATAGCAACCCCGTTTGTACGAGTGCAGGCAGTGTGATAGTTCCGACTGAACGTTACAATGTTCGTGTGAGGTCTAATGGTCCTACATCGTCAGGAAGATAGCAGTGTCTATCAGGTGCGGGCTACCGAATGGCTATTCACCGTGTTCAGTGCCCCGATATGTTTGTAACGGAGACTCGCCCAACCCCTGACGTGGATGGTCGTTATTCTGGACATAAAATCAACGCGCCGCTAAACCCGCAGTGACAATGTGGCTTATTGGGGTAATTAGTACAGGACTTATGGCTTGGTCGCGGTCATCCGATACTGGGGGTTCGGTTATCCCGGCTTGCCAAAAGCCTTTGAATGCCTGCCGAAGGTCCAACATCTGGAAGAAGACTGCTAAAGTCACCTATTCCAACGCTAAAAAGCGGCGCCATGTCGCAGCACCCGGGCATGCTACTATACCAGCGCGACTCTTACGGTCCTGTTGCCTCAAAGCACCCCAGTTGACAAACGTATTCTTATTCCGCCGCTGATTATTATAATGGCGGGGTGGTTCACATCAATGCAGTTACTTCCTCTACGTCTGATATATCACCCGAAAGTTACATGACGATATGGCTCGGTTGCTGAAGGGAGCATTTTGCTCATTACTCGGTTGTCTCTTCGACTCTCTGGGCCCGCGGACAGGATAGCTCAGCACATTTCCAATTCCCCGGTAATAGAAGGGAGTTCCACGCACAAAGGAACGAGGCTACATAGAAGTCATTATTCCGCTAGCAAACGCACGCTTGCGATCGCATAGACCGAGGCTGGATTCCCCAGCAAATTTAGCGTATATCCTGAATTAGGCGATTGTAGCCACAAGCTCATACCGTTTGCAATGACCTCACTCGGTCGGGGTCATTTCACGCTGTGTGCGGCCGTTCCTATCGGGCGCTGGGGGGGGATGGGCGGTACAGACCATAAGTAACGTCAGAGACTACTCCGGCAAGATGGGCACTAAGCTGGGACGTTTTAATCAGGGGCCTGATCATCCTGACAAGGCACGCCAAGAAAAGTTACGTCGCCTAAACGTCTATGATTATTGCGCCTGGGAGATGGATGGGTATTGATAATGGCTCCCCTCAATGTGGTACTTTCATAATCTTTGCTCTCGCCCTGTGAATGTTAAAGAGCGGCGTATCTGAAAGCCGGGTGCTCTGCGGAAGTCGATTTATAGATGACCATTCGAACACATGGTAGTTCTTGGGTCTCTAGGCATATCTTTAGTGGTCCGTGAAGTAGAGTAAGTTAGACAAGAGTGACAAAAACCGCTACGAATGACTATACCTTGAGCTTCCGCCCAACTCAACTGATCTAAGCAAGGTGTTGATTCGGAACACTAGAGCGGAGTAGCCCAAACCCTCGCCGCCTTCAATTGCCACGTCCGAATTGAACAGCACAAGGGCTCTCTTCAGTCCACTCACGACAAGCATAAACTTGCGTCGCTTGGTGGCTCTTCGCTAGGTGGTTTCTACCGCGCAACGCGGAGGACTTGGACTCAGTTGCTGATGTTTGATTTCGTATGTACCGTAACGCTCCGGATCGGCCGGTGACTGACCGAATAAATCCGAGGAGTCCTTACCACTTCTCTTGAGAGGAGTAATCCCCATTACACTCTTTTGGATGCGTATTTGCCTGTACTGACTAAACGAGAGCCCAAAGCTCGCGATTCATCCGTTATAGATGATCATGGTATATAGAGCATACGCCCGTGAGCCGCGGATATGGCAGCGGAAGTGAGATTCAGCCTGCACCGGTTGGGAGGTCGCGGTACAACCTAAAAAACGAGGCTCAACGACGGTTCA'/>

    <sequence taxon='52' value='ATGTTTTTACCGGCCGCTCGAAATAGCGGCAATCCAGAATACATGAGAAGGCGTATAGGTCAGGTCACTTAGGCCCACCTGAGAACCCCAGTGCAGAAAGGCTCCGATGTCGTAATAGATAATTCACCTGTTTGTCAAGTTAGTTCTACTCAGCAACAGAATGACACTTATAGCAACCCCGTTTGTACGAGTGCAGGCAGTGTGATCGTTCCGACTGAACGTTACAATGTTCGTGTGAGGTCTAATGGTCCTACATTGTCAGGAAGATAGCAGTGTCTATCAGGTGCGGGCTACCGAATGGCTATCCACCGTGTTCAGTGCCCCGATATGTTTGTAACGGAGACTCGCCCAACCCCTGACGTGGACGGTCGTTATTATGGACATAAAATCAATGCGCCGCTAAACCCGCAGTGATAATGTGGCTTATTGGGCTAATTAGCTCAGGACTTATGGCTTGGTCGCGGTCATCCGATACTGGGGGTTCGGTTATCCCGGCTTGCCAAAAGCCTTTGAATGCCTGCCGAAGGTCCAACATCTGGAAGAAGACTGCTAAAGTCACCTATTCCAACGCTAAAAAGCGGCGCCATGTCGCAGCACCCGGGCATGCTACTATACCAGCGCGACTCTTACGGTCCTGTTGCCTCAAAGCACCCCAGTTGACAAACGTATTCTTATTCCGCCGCTGATTATTATAATGGCGGGGTGGTTCACATCAATGCAGTTACTTCCTCTACGTCTGATATATCACCTGAAAGTTACATGACGATATGGCTCGGTTGCTGAAGGGAGCATTTTGCTCATTACTCGGTTGTCTCTTCGACTCTCTGGGCCCGCGGACAGGATAGCTCAGCACATTTCCAACTCCCCGGTAATAGAAGGGAGTTCCACGCACAAAGGAACGAGGCTACATAGAAGTCATTATTCCGCTAGCAAACGCACGCTTGCGATCGCATAGACCGAGGCTGGATTCCCCAGCAAATTTAGCGTATATCCTGAATTAGGCGATTGTAGCCACAAGCTCATACCGTTTGCAATGACCTCACTCGGTCGGGGTCATTTCACGCTGTGTGCGGCCGTTCCTATCGGGCGCTGGGGGGGGATGGGCGGTACAGACCATAAGTAACGTCAGAGACTACTCCGGCAAGATGGGCACTAAGCTGGGACGTTTTAATCAGGGGCCTGATCATCCTGACAAGGCACGCCAAGAAAAGTTACGTCGCCTAAACGTCTATGATTATTGCGCCTGGGAGATGGATGGGTATTGATAATGGCTCCCCTCAATGTGGTACTTTCATAATCTTTGCTCTCGCCCTGTGAATGTTAAAGAGCGGCGTATCTGAAAGCCGGGTGCTCTGCGGAAGTCGATTTATAGATGACCATTCGAACACATGGTAGTTCTTGGGTCTCTAGGCATATCTTTAGTGGTCCGTGAAGTAGAGTAAGTTAGACAAGAGTGACAAAAACCGCTACGAATGACTATACCTTGAGCTTCCGCCCAACTCAACTGATCTAAGCAAGGCGTTGATTCGGAACACTAGAGCGGAGTAGCCCAAACCCTCGCCGCCTTCAATTGCCACGTCCGAATTGAACAGCACAAGGGCTCTCTTCGGTCCACTCACGACAAGCATAAACTTGCGTCGCTTGGTGGCTCTTCGCTAAGTGGTTTCTACCGCGCAACGCGGAGGACTTGGACTCAGTTGCTGATGTTTGATTTCGTATGTACCGTAACGCTCCGCATCGGCCAGTGACTGACCGAATAAATCCGAGGAGTCCTTACCACTTCTCTTGAGAGGAGTAATCCCCATTACACTCTTTTGGATGCGTATTTGCCTGTACTGACTAAACGAGAGCCCAAAGCTCGCGATTCATCCGTTATAGATGATCATGGTATATAGAGCATACGCCCGTGAGCCGCGGATATGGCAGCGGAAGTGAGTTCCAGCCTGCACTGGTTGGGAGGTCGCGGTACAACCTAAAAAACGAGGCTCAACGACGGTTCA'/>

    <sequence taxon='30' value='ATGTTTTTACCGGCTGCTCGAAATAGCGACAATCCAGAATACATGAGAAGGCGTATAGGCCAGGTCACTTAGGCCCACCTGAGAACCCCAGTGCAGAAAGGCTCCGATGTCGTAATAGATAATTCACCTGTTTGTCAAGTTAGTTCTACTCAGCAACAGAATGACACTTATAGCAACCCCGTTTGTACGAGTGCAGGCAGTGTGATCATTCCGACTGAACGTTACAATGTTCGTGTGAGGTCTAATGGTCCTACATCGTCAGGAAGATAGCAGTGTCTATCAGGTGCGGGCTACCGAATGGCTATTCACCGTGTTCGGTGCCCCGATATGTTTGTAACGGAGACTCGCCCAACCCCGGACGTGGACGGTCGTTATTCTGGACATAAAATCAACGCGCCGCTAAACCCGCAGTGACAATGTGGCTTATTGGGCTAATTAGCTCAGGACTTATGGCTTGGTCGCGGTCATCCGATACTGGGGGTTCGGTTATCCCGGCTTGCCAAAAGCCTTTAAATGCCTGCCGAAGGTCCAACATCTGGAAGAAGACTGCTAAAGTCACCTATTCCAACGCTAAAAAGCGGCGCCATGTCGCAGCACCCGGGCATGCTACTATACCAGCGCGACTCTTACGGTGCTGTTGCCTCAAAGCACCCCAGTTGACAAACGTATTCTTATTCCGCCGCTGATTATTGTAATGGCGGGGTGGTCCACATCAGTGCAGTTACTTCCTCTACGTCTGATATATCACCCGATAGTTACATGACGACCTGGCTCAGTTGCTGAAGGGAGCATTTTGCTCATTACTCGGTTGTCTCTTCGACTCTCTGGGCCCGCGGACAGGATAGCTCAGCACATTTCCAATTCCCCGGTAATAGAAGGGAGTTCCACGCACAAAGGAACGAGGCTACATAGAAGTCATTATTCCGCTAGCAAACGCACGCTTGCGATCGCATAGACCGAGGCTGGATTCCCCAGCAAATTTAGCGTATATCCTGAATTAGACGATTGTAGCCACAGGCTCATACCGTTTGCAATGACCTCACTCGGTCGGGGTCATTTCACGCTGTGTGCGGCCGTTCCTATCGGGCGCTGGGGGGGGATGGGCGGTACAGACCATAAGTAACGTCAGAGACTACTCCTGCAAGATGGGCACTAAGCTGGGACGTTTTAATCAGGGGCCTGGTCATCCTGACAAGGCACGCCAAGAAAAGTTACGTCGCCTAAACGTCTATGATTATTGCGCCTGGGAGATGGATGGGTATTGATAATGGCTCCCCTCAATGTGGTACTTTCATAATCTTTGCTCTCGCCCTGTGAATGTTAAAGAGCGGCGTATCTGAAAGCCGGGTGCTCTGCGGAAGTCGATTTATAGATGATCATACGAACACATGGTAGTTCTTGGGTCTCTAGGCATATCTTTAGTGGTCCGTGAAGTAGAGTAAGTTAGACAAGAGTGACAAAAACCGCTACGAATGACTATACCTTGAGCTTCCGCCCAACTCAACTGATCTAAGCAAGGTGTTGATTCGGAACACTAGAGCGGAGTAGCCCAAACCCTCGCCGCCTTCAATTGCCACGTCCGAATTGAACGGCACAAGGGCTCTCTTCAGTCCACTCACGACAAGCATAAACTTGCGTCGCTTGGTGGCTCTTCGCTAAGTGGTTTCTACCGCGCAACGCGGAGGACTTGGACTCAGTTGCTGATGTTTGATTTCGTATGTACCGTAACACTCCGCATCGGCCAGTGACTGATCGAATAAATCCGAGGAGTCCTTACCACTTCTCTTGAGAGGAGTAATCCCCATTACACTCTTTTGGATGCGTATTTGCCTGTACTGACTAAACGAGAGCCCAAAGCTCGCGATTCGTCCGTTATAGATGATCATGGTATATAGAGCATACGCCCGTGAGCCGCGGATATGGCAGCGGAAGTGAGTTCCAGCCTGCACTGGTCGGGAGGTCGCGGTACAAACTAAAAAACGAGGCTAAACGACGGTTAA'/>

    <sequence taxon='59' value='ATGTTTTTACCGGCTGCTCGAAATAGCGACAATCCAGAATACATGAGAAGGCGTATAGGCCAGGTCACTTAGGCCCACCTGAGAACCCCAGTGCAGAAAAGCTCCGATGTCGTAATAGATAATTCACCTGTTTGTCAAGTTAGTTCTACTCAGCAACAGAATGACACTTATAGCAACCCCGTTCGTACGAGTGCAGGCAGTGTGATCATTCCGACTGAACGTTACAATGTTCGTGTGAGGTCCAATGGTCCTACATCATCAGGAAGATAGCAGTGTCTATCAGGTGCGGGCTACCGAATGGCTATTCACCGTGTTCGGTGCCCCGATATGTTTGTAACGGAGACTCGCCCAACCCCGGACGTGGACGGTCGTTATTCTGGACATAAAATCAACGCGCCGCTAAACCCGCAGTGACAATGTGGCTTATTGGGCTAATTAGCTCAGGACTTATAGCTTGGTCGCGGTCATCCGATACTGGGGGTTCGGTTATCCCGGCTTGCCAAAAGCCTTTAAATGCCTGCCGAAGGTCCAACATCTGGAAGAAGACTGCTAAAGTCACCTATTCCAACGCTAAAAAGCGGCGCCATGTCGCAGCACCCGGGCATGCTACTATACCAGCGCGACTCTTACGGTGCTGTTGCCTCAAAGCACCCCAGTTGACAAACGTATTCTTATTCCGCCGCTGATTATTGTAATGGCGGGGTGGTCCACATCAGTGCAGTTACTTCCTCTACGTCTGATATATCACCCGATAGTTACATGACGACCTGGCTCAGTTGCTGAAGGGAGCATTTTGCTCATTACTCGGTTGTCTCTTCGACTCTCTGGGCCCGCGGACAGGATAGCTCAGCACATTTCCAATTCCCCGGTAATAGAAGGGAGTTCCACGCACAAAGGAACGAGGCTACATCGAAGTCATTATTCCGCTAGCAAACGCACGCTTGCGATCGCATAGACCGAGGCTGGATTCCCCAGCAAATTTAGCGTATATCCTGAATTAGACGATTGTAGCCACAGGCTCATACCGTTTGCAATGACCTCACTCGGTCGGGGTCATTTCACGCTGTGTGCGGCCGTTCCTATCGGGCGCTGGGGGGGGATGGGCGGTACAGACCATAAGTAACGTCAGAGACTACTCCTGCAAGATGGGCACTAAGCTGGGACGTTTTAATCATGGGCCTGGTCATCCTGACAAGGCACGCCAAGAAAAGTTACGTCGCCTAAACGTCTATGATTATTGCGCCTGGGAGATGGATGGGTATTGATAATGGCTCCCCTCAATGTGGTACTTTCATAATCTTTGCTCTCGCCCTGTGAATGTTAAAGAGCGGCGTACCTGAAAGCCGGGTGCTCTGCGGAAGTCGATTTATAGATGATCATACGAACACATGGTAGTTCTTGGGTCTCTAGGCATATCTTTAGTGGTCCGTGAAGTGGAGTAAGTTAGACAAGAGTGACAAAAGCCGCTACGAATGACTATATCTTGAGCTTCCGCCCAACTCAACTGATCTAAGCAAGGTGTTGATTCGGAACACTAGAGCGGAGTAGCCCAAACCCTCGCCGCCTCCAATTGTCACGTCCGAATTGAACAGCACAAGGGCTCTCTTCAGTCCACTCACGACAAGCATAAACTTGCGTCGCTTGGTGGCTCTTCGCTAAGTGGTTTCTACCGCGCAACGCGGAGGACTTGGACTCAGTTGCTGATGTTTGATTTCGTATGTACCGTACCACTCCGCATCGGCCAGTGACTGATCGAATAAATCCGAGGAGTCCTTACCACTTCTCTTGAGAAGAGTAATCCCCATTACACTCTTTTGGATGCGTATTTGCCTGTACTGACTAAACGAGAGCCCAAAGCTCGCGATTCGTCCGTTATAGAAGATCATGGTATATAGAGCATACGCCCGTGAGCCGCGGATATGGCAGCGGAAGTGAGTTCCAGCCTGCACTGGTCGGGAGGTCGCGGTACAAACTAAAAAACGAGGCTCAACGACGGTTAA'/>

    <sequence taxon='9' value='ATGTTTTTACCGGCTGCTCGAAATAGCGGCAATCCAGAATACATGAGAAGGCGTATAGGCCAGGTCACTTAGGCCCACCTGAGAACCCCAGTGCAGAAAGGCTCCGATGTCGTAATAGATAATTCACCTGTTTGTCAAGTTAGTTCTACTCAGCAACAGAATGACACTTATAGCAACCCCGTTTGTACGAGTGCAGGCAGTGTGATCATTCCGACTGAAGGTTACAATGTTCGTGTGAGGTCTAATGGTCCTACATCGTCAGGAAGATAGCAGTGTCTATCAGGTGCGGGCGACCGAATGGCTATTCACCGTGTTCGGTGCCTCGATATGTTTGTAACGGAGACTCGCCCCACCCCTGACGTGGACGGTCGTTATTCTGGACATAAAATCAACGCGCCGCTAAACCCGCAGTGACAATGTGGCTTATTGGGCTAATTAGCTCAGGACTTATGGCTTGGTCGCGGTCATCCGATACTGGGGGTTCGGTTATCCCGGCTTGCCAAAAGCCTTTAAATGCCTGCCGAAGGTCCAACATCTGGAAGAAGACTGCTAAAGTCCCCTATTCCAACGCTAAAAAGCGGCGCCATGTCGCAGCACCCGGGCATGTTACTATACCAGCGCGACTCTCACGGTCCTGTTGCCTCAAAGCACCCCAGTTGACAAACGTATTCTTATTCCGCCGCTGATTATTGTGATGGCGGGGTGGTTCACATCAGTGCAGTTACTTCCTCTACGTCTGATATATCACCCGATAGTTGCATGACGATATGGCTCGGTTGCTGAAGGGAGCATTTTGCTCATTACTCGGTTGTCTCTTCGACTCTCTGGGCCCGCGGACAGGATAGCTCAGCACATTTCCAATTCCCCGGTAATAGAAGGGAGTTCCACGCACAAAGGAACGAGGCTACATAGAAGTCATTATTCCGCCAGTAAACGCACGCTTGCGATCGCATAGACCGGGGCTGGATTCCCCAGCAAATTTAGCGTATATCCTGAATTAGACGATTGTAGCCACAAGCTCATACCGTTTGCAATGGCCTCACTCGGTCGGGGTCATTTCACGCTGTGTGCGGCCGTTCCTATCGGGCGCTGGGGGGGGATGGGCGGTACAGACCATAAGTAACGTCAGAGACTACTCCTGCAAGATGGGCACTAAGCTGGGACGTTTTAATCAGGGGCCTGATCATCCTGACAAGGCACGCCAAGAAAAGTTACGTCGCCTAAACGTCTATGATTATTGCGCCTGGGAGATGGATGGGTATTGATAATGGCTCCCCTCAATGTGGTACTTTCATAATCTTTGCTCTCGCCCTGTGAATGTTAAAGAGCGGCGTATCCGAAAGCTGGGTGCTCTGCGGAAGTCGATTTATAGATGATCATTCGAACACATGGTAGTTCTTGGGTCTCTAGGCATATCTTTAGTGGTCCGTGAAGTAGAGTAAGTTAGACAAGAGTGACAAAAACCGCTACGAATGACTATACCTTGAGCTTCCGCCCAACTCAACTGATCTAAGCAAGGTGTTGATTCGGAACACTAGAGCGGAGTAGCCCAAACCCTCGCCGCCTTCAGTTGCCACGTCTGAATTGAACATCACAAGGGCTCTCTTCAGTCCGCTCACGACAAGCATAAACTTGCGTCGCTTGGTGGCTCTTCGCTAAGTGGTTTCTACCGCGCAACGCGGAGGACTTGGACTCAGTTACTGATGTTTGATTTCGTATGTACCGTAACACTCCGCATCGGCCAGTGACTGATCGAATAAATCCGAGGAGTCCTTACCACTTCTCTTGAGAGGAGTAATCCCCATTACACTCTTTTGGATGCATATTTGTCTGTACTGACTAAACAAGAGTCCAAAGCTCGCGATTCATCCGTTATAGATGATCATGGTATATAGAGCATACGCCCGTGAGCCGCGGATATGGCAGCGGAAGTGAGTTCCAGCCTGAACTGGTCGGGAGGTCACGGTACAACCTAAAAAACGAGGCTCAACGACGGTTCA'/>

    <sequence taxon='37' value='ATGTTTTTACCGGCTGCTCGAAATAGCGGCAATCCAAAATACATGAGAAGGCGTATAGGCCAGGTCACTTAGGCCCACCTGAGAACCCCAGTGCAGAAAGGCTCCGATGTCGTAATAGATAATTCACCTGTCTGTCAAGTTAGTTCTACTCAGCAACAGAATGACACTTATAGCAACCCCGTTTGTACGAGTGCACGCAGTGTGATCATTCCGACTGAAGGTTACAATGCTCGTGTGAGGTCTAATGGTCCTACATCGTCAGGAACACAGCAGTGTCTATCAGGTGCGGGCGACCGAATGGCTATTCACCGTGTTCGGTGCCTCGATATGTTTGTAACGGAGATTCGCCCCACCCCTGACGTGGACGGTCGTTATTCTGGACATAGAATCGACGCGCCGCTAAACCCGCAGTGACAATGTGGCTTATTGGGCTAATTAGCTCAGGACTTATGGCTTGGTCGCGGTCATCCGATACTGGGGGTTCGGTTATCCCGGCTTGCCAAAAGCCTTTAAATGTCTGCCGAAGGTCCAACATCTGGAAGAAGAATGCTAAAGTCCCCTATTCCAACGCTAAAAAGCGGCGCCATGTCGCAGCACCCGGGCATGTTACTATACCAGCGCGACTCTCCCGGTCCTGTTGCCTCAAAGCACCCCAGTTGACAAACGTATTCTTATTCCGTAGCTGATTATCGTGATGGCGGGGTGGTTCACATCAGTGCAGTTCCTTCCTCTACGTCTGATATATCACCCGATAGTTGCATGACGATATGGCTCGGTTGCTGAAGGGAGCATTTTGCTCATTACTCGGTTGTCTCTTCGACTCTCTGGGCCCGCGGACAGGATAGCTCAGCACATTTCCAATTCCCCGGTAATAGAAGGGAGTTCCACGAACAAAGAAACGAGGCTACATAGAAGTCATTATTCCGCCAGTAAACGCACGCTTGCGATCGCATAGACCGGGGCTGGATTCCCCAGCAAATTTAGCGTATATCCTGAATTAGACGATTGTAGCCACGAGCTCATACCGTTTGCAATGGCCTCACTCGGTCGGGGTCATTTCACGCTGTGTGCGGCCGTTCCTATCGGGCGCTGGGGGGGGATGGGCGATACAGACCATAAGTAACGTCAGAGACTACTCCTGCAAGATGGGCACTAAGCTGGGACGTTTTAATCAGGGGCCTGATCATCCTGACAAGGCACGCCAAGAAAAGTTACGTCGCCTCAACGTCTATGATTATTGCGCCTGGGAGATGGGTGGGTATTGATGATGGCTCCCCTCAATGTGGTACTTTCATAATCTTTGCTCTCGCCCTGTGAATGTTAAAGAGCGGCGTATCCGAAAGCTGGGTGCTCTGCGGAAGTCGATTTATAGATGATCATTCGAACACATGATAGTTCTTGGATCTCTAGGCATATCTTTAGTGGTCCGTGAAGTAGAGTAAGTTAGACAAGAGTGACAAAAACCGCTACGAATGACTATACCTTGAGCTTCCGCCCAACTCAACTGATCTAAGCAAGGTGTTGATTCGGAACACTAGAGCGGAGTAGCCCAAACCCTCGCCGCCTTCAGTTGCCACGTTTGAATTGAACATCACAAGGGCTCTCTTCAGTACGCTCACGACAAGCATAAACTTGCGTCGCTTAGTGGCTCTTCGCTAAGTGGTTTCTACCGCGCAACGCGGAGGACTTGGACTCAGTTACTGATGTTTGATTTCGTATGTACCGTAACGCTCCGCATCGGCCAGTGACTGATCGAATAAATCCGAGGAGTCCTTACGAATTCTCTCGAGAGGAGTAATCCCCATTACACTCTTTTGGATGCATATTTGTCTGTACTGACTAAACAAGAGTCCAAAGCTCGCGATTCATCCGTTATAGATGATCATGGTATATAGAGAATACGCCCGTGAGCCGCGGATATGGCAGCGGAAGTGAGTTCCAGCCTGAACTGCTCGGGAGGTCACGGTACAACCTAAAAAACGAGGCTCAACGACGGTTCA'/>

    <sequence taxon='41' value='ATGTTTTTACCGGCTGCTCGAAATAGCGGCAATCCAAAATACATGAGAAGGCGTATAGGCCAGGTCACTTAGGCCCACCTGAGAACCCCAGTGCAGAAAGGCTCCGATGTCGTAATAGATAATTCACCTGTCTGTCAAGTTAGTTCTACTCAGCAACAGAATGACACTTATAGCAACCCCGTTTGTACGAGTGCACGCAGTGTGATCATTCCGACTGAAGGTTACAATGCTCGTGTGAGGTCTAATGGTCCCACATCGTCAGGAACACAGCAGTGTCTATCAGGTGCGGGCGACCGAATGGCTATTCACCGTGTTCGGTGCCTCGATATGTTTGTAACGGAGATTCGCCCCACCCCTGACGTGGACGGTCGTTATTCTGGACATAGAATCGACGCGCCGCTAAACCCGCAGTGACAATGTGGCTTATTGGGCTAATTAGCTCAGGACTTATGGCTTGGTCGCGGTCATCCGATACTGGGGGTTCGGTTATCCCGGCTTGCCAAAAGCCTTTAAATGTCTGCCGAAGGTCCAACATCTGGAAGAAGAATGCTAAAGTCCCCTATTCCAACGCTAAAAAGCGGCGCCATGTCGCAGCACCCGGGCATGTTACTATACCAGCGCGACTCTCCCGGTCCTGTTGCCTCAAAGCACCCCAGTTGACAAACGTATTCTTATTCCGTAGCTGATTATCGTGATGGCGGGGTGGTTCACATCAGTGCAGTTCCTTCCTCTACGTCTGATATATCACCCGATAGTTGCATGACGATATGGCTCGGTTGCTGAAGGGAGCATTTTGCTCATTACTCGGTTGTCTCTTCGACTCTCTGGGCCCGCGGACAGGATAGCTCAGCACATTTCCAATTCCCCGGTAATAGAAGGGAGTTCCACGAACAAAGAAACGAGGCTACATAGAAGTCATTATTCCGCCAGTAAACGCACGCTTGCGATCGCATAGACCGGGGCTGGATTCCCCAGCAAATTTAGCGTATATCCTGAATTAGACGATTGTAGCCACGAGCTCATACCGTTTGCAATGGCCTCACTCGGTCGGGGTCATTTCACGCTGTGTGCGGCCGTTCCTATCGGGCGCTGGGGGGGGATGGGCGATACAGACCATAAGTAACGTCAGAGACTACTCCTGCAAGATGGGCACTAAGCTGGGACGTTTTAATAAGGGGCCTGATCATCCTGACAAGGCACGCCAAGAAAAGTTACGTCGCCTCAACGTCTATGATTATTGCGCCTGGGAGATGGGTGGGTATTGATGATGGCTCCCCTCAATGTGGTACTTTCATAATCTTTGCTCTCGCCCTGTGAATGTTAAAGAGCGGCGTATCCGAAAGCTGGGTGCTCTGCGGAAGTCGATTTATAGATGATCATTCGAACACATGATAGTTCTTGGATCTCTAGGCATATCTTTAGTGGTCCGTGAAGTAGAGGAAGTTAGACAAGAGTGACAAAAACCGCTACGAATGACTATACCTTGAGCTTCCGCCCAACTCAACTGATCTAAGCAAGGTGTTGATTCGGAACACTAGAGCGGAGTAGCCCAAACCCTCGCCGCCTTCAGTTGCCACGTTTGAATTGAACATCACAAGGGCTCTCTTCAGTACGCTCACGACAAGCATAAACTTGCGTCGCTTAGTGGCTCTTCGCTAAGTGGTTTCTACCGCGCAACGCGGAGGACTTGGACTCAGTTACTGATGTTTGATTTCGTATGTACCGTAACGCTCCGCATCGGCCAGTGACTGATCGAATAAATCCGAGGAGTCCTTACGAATTCTCTCGAGAGGAGTAATCCCCATTACACTCTTTTGGATGCATATTTGTCTGTACTGACTAAACAAGAGTCCAAAGCTCGCGATTCATCCGTTATAAATGATCATGGTATATAGAGAATACGCCCGTGAGCCGCGGATATGGCAGCGGAAGTGAGTTCCAGCCTGAACTGCTCGGGAGGTCACGGTACAACCTAAAAAACGAGGCTCAACGACGGTTCA'/>

    <sequence taxon='49' value='ATGTTTTTACCGGCTGCTCGAAATAGCGGCAATCCAAAATACATGAGAAGGCGTATAGGCCAGGTCACTTAGGCCCACCTGAGAACCCCAGTGCAGAAAGGCTCCGATGTCGTAATAGATAATTCACCTGTCTGTCAAGTTAGTTCTACTCAGCAACAGAATGACACTTATAGCAACCCCGTTTGTACGAGTGCACGCAGTGTGATCATTCCGACTGAAGGTTACAATGCTCGTGTGAGGTCTAATGGTCCCACATCGTCAGGAACACAGCAGTGTCTATCAGGTGCGGGCGACCGAATGGCTATTCACCGTGTTCGGTGCCTCGATATGTTTGTAACGGAGATTCGCCCCACCCCTGACGTGGACGGTCGTTATTCTGGACATAGAATCGACGCGCCGCTAAACCCGCAGTGACAATGTGGCTTATTGGGCTAATTAGCTCAGGACTTATGGCTTGGTCGCGGTCATCCGATACTGGGGGTTCGGTTATCCCGGCTTGCCAAAAGCCTTTAAATGTCTGCCGAAGGTCCAACATCTGGAAGAAGAATGCTAAAGTCCCCTATTCCAACGCTAAAAAGCGGCGCCATGTCGCAGCACCCGGGCATGTTACTATACCAGCGCGACTCTCCCGGTCCTGTTGCCTCAAAGCACCCCAGTTGACAAACGTATTCTTATTCCGTAGCTGATTATCGTGATGGCGGGGTGGTTCACATCAGTGCAGTTCCTTCCTCTACGTCTGATATATCACCCGATAGTTGCATGACGATATGGCTCGGTTGCTGAAGGGAGCATTTTGCTCATTACTCGGTTGTCTCTTCGACTCTCTGGGCCCGCGGACAGGATAGCTCAGCACATTTCCAATTCCCCGGTAATAGAAGGGAGTTCCACGAACAAAGAAACGAGGCTACATAGAAGTCATTATTCCGCCAGTAAACGCACGCTTGCGATCGCATAGACCGGGGCTGGATTCCCCAGCAAATTTAGCGTATATCCTGAATTAGACGATTGTAGCCACGAGCTCATACCGTTTGCAATGGCCTCACTCGGTCGGGGTCATTTCACGCTGTGTGCGGCCGTTCCTATCGGGCGCTGGGGGGGGATGGGCGATACAGACCATAAGTAACGTCAGAGACTACTCCTGCAAGATGGGCACTAAGCTGGGACGTTTTAATAAGGGGCCTGATCATCCTGACAAGGCACGCCAAGAAAAGTTACGTCGCCTCAACGTCTATGATTATTGCGCCTGGGAGATGGGTGGGTATTGATGATGGCTCCCCTCAATGTGGTACTTTCATAATCTTTGCTCTCGCCCTGTGAATGTTAAAGAGCGGCGTATCCGAAAGCTGGGTGCTCTGCGGAAGTCGATTTATAGATGATCATTCGAACACATGATAGTTCTTGGATCTCTAGGCATATCTTTAGTGGTCCGTGAAGTAGAGGAAGTTAGACAAGAGTGACAAAAACCGCTACGAATGACTATACCTTGAGCTTCCGCCCAACTCAACTGATCTAAGCAAGGTGTTGATTCGGAACACTAGAGCGGAGTAGCCCAAACCCTCGCCGCCTTCAGTTGCCACGTTTGAATTGAACATCACAAGGGCTCTCTTCAGTACGCTCACGACAAGCATAAACTTGCGTCGCTTAGTGGCTCTTCGCTAAGTGGTTTCTACCGCGCAACGCGGAGGACTTGGACTCAGTTACTGATGTTTGATTTCGTATGTACCGTAACGCTCCGCATCGGCCAGTGACTGATCGAATAAATCCGAGGAGTCCTTACGAATTCTCTCGAGAGGAGTAATCCCCATTACACTCTTTTGGATGCATATTTGTCTGTACTGACTAAACAAGAGTCCAAAGCTCGCGATTCATCCGTTATAAATGATCATGGTATATAGAGAATACGCCCGTGAGCCGCGGATATGGCAGCGGAAGTGAGTTCCAGCCTGAACTGCTCGGGAGGTCACGGTACAACCTAAAAAACGAGGCTCAACGACGGTTCA'/>

    <sequence taxon='13' value='ATGTTTTTACCGGCTGCTCGAAATAGCGGCAATCCAGAATACATGAGAAGGCGTATAGGCCAGGTCACTTAGGCCCACCTGAGAACCCCAGTGCAGAAAGGCTCCGATGTCGTAATAGATAATTCACCTGTTTGTCAAGTTAGTTCTACTCAGCAACAGAATGGCACTTATAGCAACCCCGTTTGTACAAGTGCAGGCAGTGTGATCATTCCGACTGAAGGTTACAATGTTCGTGTGAGGTCTAATGGTCCTACATCGTCAGGAAGATAGCAGTGTCTATCAGGTACGGGCGACCGAATGGCTATTCACCGTGTTCGGTGCCCCGATATGTTTGTAACGGAGACTCGCCCCACCCCTGACGTGGACGGTCGTTATTCTGGACATAAAATCAACGCGCCGCTAAACCCGCAGTGACAATGTGGCTTATTGGGCTAACTAGCTCAGGACTTATGGCTTGGTCGCGGTCATCCGATACTGGGGGTTCGGTTATCCCGGCTTGCCAAAAGCCTTTAAATGCCTGCCGAAGGTCCAACATCTGGAAGAAGACTGCTAAAGTCCCCTATTCCAACGCCAAAAAGCGGCGCCATGTCGCAGCACCCGGGCATGTTACTATACCAGCGCGACTCTCACGGTCCTGTTGCCTCAAAGCACCCCAGTTGACAAACGTATTCTTATTCCGCCGCTGATTATTGTGATGGCGGGGTGGTTCACATCAGTGCAGTTACTTCCTCTACGTCTGATATATCACCCGATAGTTACATGACGATATGGCTCGGTTGCTGAAGGGAGCATTTTGCTCATTACTCGGTTGTCTCTTCGACTCTCTGGGCCCGCGGACAGGATAGCTCAGCACATTTCCAATTCCCCAGTAATAGAAGGGAGTTCCACGCACAAAGGAACGAGGCTACATAGAAGTCATTATTCCGCCAGCAAACGCACGCTTGCGATCGCATAGACCGAGGCTGGATTCCCCAGCAAATTTAGCGTATATCCTGAATTAGACGATTGTAGCCACAAGCTCATACCGTTTGCAATGGCCTCACTCGGTCGGGGTCATTTCACGCTGTGTGCGGCCGTTCCTATCGGGCGCTGGGGGGGGATGGGCGGTACAGACCATAAGTAACGTCAGAGACTACTCCTGCAAGATGGGCACTAAGCTGGGACGTTTTAATCAGGGGCCTGATCATCCTGACAAGGCACGCCAAGAAAAGTTACGTCGCCTAAACGTTTATGATTATTGCGCCTAGGAGATGGATGGGTATTGATAATGGCTCCCCTCAATGTGGTACTTTCATAATCTTTGCTCTCGCCCTGTGAATGTTAAAGAGCGGCGTATCTGAAAGCTGGGTGCTCTGCGGAAGTCGATTTATAGATGATCATTCGAACACATGGTAGTTCTTGGGTCTCTAGGCATATCTTTAGTGGTCCGTGAAGTAGAGTAAGTTAGACAAGCGTGACAAAAACCGCTACGAATGACTATACCTTGAGCTTCCGCCCAACTCAACTGATCTAAGCAAGGTGTTGATTCGGAACACTAGAGCGGAGTAGCCCAAACCCTCGCCGCCTTCAGTTGCCACGTCCGAATTGAACATCACAAGGGCTCTCTTCAGTCCGCTCACGACAAGCATAAACTTGCGTCGCTTGGTGGCTCTTCGCTAAGTGGTTTCTACCGCGCAACGCGGAGGACTTGGACTCAGTTACTGATGTTTGATTTCGTATGTACCGTAACACTCCGCATCGGCCAGTGACTGATCGAATAAATCCGAGGAGTCCTTACCACTTCTCTTGAGAGGAGTAATCCCCGTTACACTCTTTTGGATGCGTATTTGTCTGTACTGACTAAACAAGAGTCCAAAGCTCGCGATTCAGCCGTTATAGATGATCATGGTATATAGAGCATACGCCCGTGAGCCGCGGATATGGCAGCGGAAGTGAGTTCCAGCCTGAACTGGTCGGGAGGTCACGGTACAACCTAAAAAACGAGGCTCAACGACGGTTCA'/>

    <sequence taxon='21' value='ATGTTTTTACCGGCTGTTCGAAATAGCGGCAATCCAGAATACATGAGAAGGCGTATAGGCCAGGTCACTTAGGCCCACCTGAGAACCCCAGTGCAGAAAGGCTCCGATGTCGTAATAGATAATTCACCTGTTTGTCAAGTTAGTTCTACTCAGCAACAGAATGACACTTATAGCAACCCCATTTGTACAAGTGCAGGCAGTGTGATCATTCCGACTGAAGGTTACAATGTTCGTGTGAGGTCTAATGGTCCTACATCGTCAGGAAGATAGCAGTGTCTATCAGGTGCGGGCGACCGAATGGCTATTCACCGTGTTCGGTGCCCCGATATGTTTGTAACGGAGACTCGCCCCACCCCTGACGTGGACGGTCGTTATTCTGGACATAAAATCAACGCGCCGCTAAACCCGCAGTGACAATGTGGCTTATTGGGCTAATTAGCTCAGGACTTATGGCTTGGTCGCGGTCATCCGATACTGGGGGTTCGGTTATCCCGGCTTGCCAAAAGCCTTTAAATGCCTGCCGAAGGTCCAACATCTGGAAGAAGACTGCTAAAGTCCCCTATTCCAACGCCAAAAAGCGGCGCCATGTCGCAGCACCCGGGCATGTTACTATACCAGCGCGACTCTCACGGTCCTGTTGCCTCAAAGCACCCCAGTTGACAAACGTATTCTTATTCCGCCGCTGATTATTGTGATGGCGGGGTGGTTCACATCAGTGCAGTTACTTCCTCTACGTCTGATATATCACCCGATAGTTACATGAGGATATGGCTCGGTTGCTGAAGGGAGCATTTTGCTCATTACTCGGTTGTCTCTTCGACTCTCTGGGCCCGCGGACAGGATAGCTCAGCACATTTCCAATTCCCCAGTAATAGAAGGGAGTTCCACGCACAAAGGAACGAGGCTACATAGAAGTCATTATTCCGCCAGCAAACGCACGCTTGCGATCGCATAGACCGAGGCTGGATTCCCCAGCAAATTTAGCGTATATCCTGAATTAGACGATTGTAGCCACAAGCTCATACCGTTTGCAATGGCCTCACTCGGTCGGGGTCATTTCACGCTGTGTGCGGCCGTTCCTATCGGGCGCTTGGGGGGGATGGGCGGTACAGACCATAAGTAACGTCAGAGACTACTCCTGCAAGATGGGCACTAAGCCGGGACGTTTTAATCAGGGGCCTGATCATCCTGACAAGGCACGCTAAGAAAAGTTACGTCGCCTAAACGTTTATGATTATTGCGCCTAGGAGATGGATGGGTATTGATAATGGCTCCCCTCAATGTGGTACTTTCATAATCTTTGCTCTCGCCCTGTGAATGTTAAAGAGCGGCGTATCTGAAAGCTGGGTGCTCTGCGGAAGTCGATTTATAGATGATCATTCGAACACATGGTAGTTCTTGGGTCTCTAGGCATATCTTTAGTGGTCCGTGAAGTAGAGTAAGTTAGACAAGCGTGACAAAAACCGCTACGAATGACTATACCTTGAGCTTCCGCCCAACTCAACTGATCTAAGCAAGGTGTTGATTCGGAACACTAGAGCGGAGTAGCCCAAACCCTCGCCGCCTTCAGTTGCCACGTCCGAATTGAACATCACAAGGGCTCTCTTCAGTCCGCTCACGACAAGCATAAACTTGCGTCGCTTGGTGGCTCTTCGCTAAGTGGTTTCTACCGCGCAACGCGGAGGACTTGGACTCAGTTACTGATGTTTGATTTCGTATGTACCGTAACACTCCGCATCGGCCAGTGACTGATCGAATAAATCCGAGGAGTCCTTACCACTTCTCTTGAGAGGAGTAATCCCCGTTACACTCTTTTGGATGCGTATTTGTCTGTACTGACTAAACAAGAGTCCAAAGCTCGCGATTCAGCCGTTATAGATGATCATGGTATATAGAGCATACGCCCGTGAGCCGCGGATATGGCAGCGGAAGTGAGTTCCAGCCTGAACTGGTCGGGAGGCCACGGTACAACCTAAAAAACGAAGCTCAACGACGGTTCA'/>

    <sequence taxon='27' value='ATGTTTTTACCGGCTGTTCGAAATAGCGGCAATCCAGAATACATGAGAAGGCGTATAGGCCAGGTCACTTAGGCCCACCTGAGAACCCCAGTGCAGAAAGGCTCCGATGTCGTAATAGATAATTCACCTGTTTGTCAAGTTAGTTCTACTCAGCCACAGAATGACACTTATAGCAACCCCATTTGTACAAGTGCAGGCAGTGTGATCATTCCGACTGAAGATTACAATGTTCGTGTGAGGTCTAATGGTCCTACATCGTCAGGAAGATAGCAGTGTCTATCAGGTGCGGGCGACCGAATGGCTATTCACCGTGTTCGGTGCCCCGATATGTTTGTAACGGAGACTCGCCCCACCCCTGACGTGGACGGTCGTTATTCTGGACATAAAATCAACGCGCCGCTAAACCCGCAGTGACAATGTGGCTTATTGGGCTAATTAGCTCAGGACTTATGGCTTGGTCGCGGTCATCCGATACTGGGGGTTCGGTTATCCCGGCTTGCCAAAAGCCTTTAAATGCCTGCCGAAGGTCCAACATCTGGAAGAAGACTGCTAAAGTCCCCTATTCCAACGCCAAAAAGCGGCGCCATGTCGCAGCACCCGGGCATGTTACTATACCAGAGCGACTCTCACGGTCCTGTTGCCTCAAAGCACCCCAGTTGACAAACGTATTCTTATTCCGCCGCTGATTATTGTGATGGCGGGGTGGTTCACATCAGTGCAGTTACTTCCTCTACGTCTGATATATCACCCGATAGTTACATGAGGATATGGCTCGGTTGCTGAAGGGAGCACTTTGCTCATTACTCGGTTGTCTCTTCGACTCTCTGGGCCCGCGGACAGGATAGCTCAGCACATTTCCAATTCCCCAGTAATAGAAGGGAGTTCCACGCACAAAGGAACGAGGCTACATAGAAGTCATTATTCCGCCAGCAAACGCACGCTTGCGATCGCATAGACCGAGGCTGGATTCCCCAGCAAATTTAGCGTATATCCTGAATTAGACGATTGTAGCCACAAGCTCATACCGTTTGCAATGGCCTCACTCGGTCGGGGTCATTTCACGCTGTGTGCGGCCGTTCCTATCGGGCGCTTGGGGGGGATGGGCGGTACAGACCATACGTAACGTCAGAGACTACTCCTGCAAGATGGGCACTAAGCCGGGACGTTTTAATCAGGGGCCTGATCATCCTGACAAGGCACGCTAAGAAAAGTTACGTCGCCTAAACGTTTATGATTATTGCGCCTAGGAGATGGATGGGTATTGATAATGGCTCCCCTCAATGTGGTACTTTCATAATCTTTGCTCTCGCCCTGTGAATGTTAAAGAGCGGCGTATCTGAAAGCTGGGTGCTCTGCGGAAGTCGATTTATAGATGATCATTCGAACACATGGTAGTTCTTGGGTCTCTAGGCATATCTTTAGTGGTCCGTGAAGTAGAGTAAGTTAGACAAGCGTGACAAAAACCGCTACGAATGACTATACCTTGAGCTTCCGCCCAACTCAACTGATCTAAGCAAGGTGTTGATTCGGAACACTAGAGCGGAGTAGCCCAAACCCTCGCCGCCTTCAGTTGCCACGTCCGAATTGAACATCACAAGGGCTCTCTTCAGTCCGCTCACGACAAGCATAAACTTGCGTCGCTTGGTGGCTCTTCGCTAAGTGGTTTCTACCGCGCAACGCGGAGGACTTGGACTCAGTTACTGATGTTTGATTTCGTATGTACCGTAACACTCCGTATCGGCCAGTGACTGATCGAATAAATCCGAGGAGTCCTTACCACTTCTCTTGAGAGGAGTAATCCCCTTTACACTCTTTTGGATGCGTATTTGTCTGTACTGACTAAACAAGAGTCCAAAGCTCGCGATTCAGCCGTTATAGATGATCATGGTATATAGAGCATACGCCCGTGAGCCGCGGATATGGCAGCGGAAGTGAGTTCCAGCCTGAACTGGTCGGGAGGCCACGGTACAACCTAAAAAACGAAGCTCAACGACGGTTCA'/>

    <sequence taxon='43' value='ATGTTTTTACCGGCTGTTCGAAATAGCGGCAATCCAGAATACATGAGAAGGCGTATAGGCCAGGTCACTTAGGCCCACCTGAGAACCCCAGTGCAGAAAGGCTCCGATGTCGTAATAGATAATTCACCTGTTTGTCAAGTTAGTTCTACTCAGCCACAGAATGACACTTATAGCAACCCCATTTGTACAAGTGCAGGCAGTGTGATCATTCCGACTGAAGATTACAATGTTCGTGTGAGGTCTAATGGTCCTACATCGTCAGGAAGATAGCAGTGTCTATCAGGTGCGGGCGACCGAATGGCTATTCACCGTGTTCGGTGCCCCGATATGTTTGTAACGGAGACTCGCCCCACCCCTGACGTGGACGGTCGTTATTCTGGACATAAAATCAACGCGCCGCTAAACCCGCAGTGACAATGTGGCTTATTGGGCTAACTAGCTCAGGACTTATGGCTTGGTCGCGGTCATCCGATACTGGGGGTTCGGTTATCCCGGCTTGCCAAGAGCCTTTAAATGCCTGCCGAAGGTCCAACATCTGGAAGAAGACTGCTAAAGTCCCCTACTCCAACGCCAAAAAGCGGCGCCATGTCGCAGCACCCGGGCATGTTACTATACCAGAGCGACTCTCACGGTCCTGTTGCCTCAAAGCACCCCAGTTGACAAACGTATTCTTATTCCGCCGCTGATTATTGTGATGGCGGGGTGGTTCACATCAGTGCAGTTACTTCCTCTACGTCTGATATATCACCCGATAGTTACATGAGGATATGGCTCGGTTGCTGAAGGGAGCACTTTGCTCATTACTCGGTTGTCTCTTCGACTCTCTGGGCCCGCGGACAGGATAGCTCAGCACATTTCCAATTCCCCAGTAATAGAAGGGAGTTCCACGCACAAAGGAACGAGGCTACATAGAAGTCATTATTCCGCCAGCAAACGCACGCTTGCGATCGCATAGACCGAGGCTGGATTCCCCAGCAAATTTAGCGTATATCCTGAATTAGATGATTGTAGCCACAAGCTCATACCGTTTGCAATGGCCTCACTCGGTCGGGGTCATTTCACGCTGTGTGCGGCCGTTCCTATCGGGCGCTTGGGGGGGATGGGCGGTACAGACCATACGTAACGTCAGAGACTACTCCTGCAAGATGGGCACTAAGCCGGGACGTTTTAATCAGGGGCCTGATCATCCTGACAAGGCACGCTAAGAAAAGTTACGTCGCCTAAACGTTTATGATTATTGCGCCTAGGAGATGGATGGGTATTGATAATGGCTCCCCTCAATGTGGTACTTTCATAATCTTTGCTCTCGCCCTGTGAATGTTAAAGAGCGGCGTATCTGAAAGCTGGGTGCTCTGCGGAAGTCGATTTATAGATGATCATTCGAACACATGGTAGTTCTTGGGTCTCTAGGCATATCTTTAGTGGTCCGTGAAGTAGAGTAAGTTAGACAAGCGTGACAAAAACCGCTACGAATGACTATACCTTGAGCTTCCGCCCAACTCAACTGATCTAAGCAAGGTGTTGATTCGGAACACTAGAGCGGAGTAGCCCAGACCCTCGCCGCCTTCAGTTGCCACGTCCGAATTGAACATCACAAGGGCTCTCTTCAGTCCGCTCACGACAAGCATAAACTTGCGTCGCTTGGTGGCTCTTCGCTAAGTGGTTTCTACCGCGCAACGCGGAGGACTTGGACTCAGTTACTGATGTTTGATTTCGTATGTACCGTAACACTCCGTATCGGCCAGTGACTGATCGAATGAATCCGAGGAGTCCTTACCACTTCTCTTGAGAGGAGTAATCCCCTTTACACTCTTTTGGATGCGTATTTGTCTGTACTGACTAAACAAGAGTCCAAAGCTCGCGATTCAGCCGTTATAGATGATCATGGTATATAGAGCATACGCCCGTGAGCCGCGGATATGGCAGCGGAAGTGAGTTCCAGCATGAACTGGTCGGGAGGCCACGGTACAACCTAAAAAACGAAGCTCAACGACGGTTCA'/>

    <sequence taxon='14' value='ATGTTTTTACCGGCTGCTCGAAATAGCGGCAATCCAGAATACATGAGAAGGCGTATAGGCCAGGTCACTTAGGCCCACCTGAGAACCCCAGTGCAGAAAGGCTCCGATGTCGTAATAGATAATTCACCTGTTTGTCAAGTTAGTTCTACTCAGCAACAGAATGACACTTATAGCAACCCCGTTTGTACGAGTGCAGGCAGTGTGATCATTCCGACTGAAGGTTACAATGTTCGTGTGAGGTTTAATGGTCCTACATCGTCAGGAAGATAGCAGTGTCTATCAGGTGCAGGCGACCGAATGGCTATTCACCGTGTTCGGTGCCCCGATATGTTTGTAACGGAGACTCGCCCCACCCCTGACGTGGACGGTCGTTATTCTGGACATAAAATCAACGCGCCGCTAAACCCGCAGTGACAATGTGGCTTATTGGGCTAATTAGCTCAGGACTTATGGCTTGGTCGCGGTCATCCGATACTGGGGGTTCGGTTATCCCGGCTTGCCAAAAGCCTTTAAATGCCTGCCGAAGGTCCAACATCTGGAAGAAGACTGCTAAAGTCCCCTATTCCAACGCTAAAAAGCAGCGCCATGTCGCAGCACCCGGGCATGTTACTATACCAGCGCGACTCTCACGGTCCTGTTGCCTCAAAGCACCCCAGTTGACAAACGTATTCTTATTCCGCCGCTGATTATTGTGATTGCGGGGTGGTTTACATCAGTGCAGTTACTTCCTCTACGTCTGATATATCACCCGATAGCTACATGACGATATGGCTCGGTTGCTGAAGGGAGTATTTTGCTCATTACTCGGTTGTCTCTTCGACTCTCTGGGCCCGCGGACAGGATAGCTCAGCACATTTCCAATTCCCCGGTAATAGAAGGGAGTTCCACGCACAAAGGAGCGAGGCTACATAGAAGTCATTATTCCGCCAGCAAACGCACGCTTGCGATCGCATAAACCGAGGCTGGATTCCCCAGCAAATTTAGCGTATATCCTGAATTAGACGATTGTAGCCACAAGCTCATACCGTTTGCAATGGCCTCACTCGGTCGGGGTCATTCCACGCTGTGTGCGGCCGTTCCTATCGGGCGCTGGGGGGGGATGGGCGGTATAGACCATAAGTAACGTCAGAGACTACTCCTGCAAGATGGGCACTAAGCTGGGACGTTTTAATCAGGGGCCTGATCATCCTGACAAGGCACGCCAAGAAAAGTTACGTCGCCTAAACGTCTATGATTATTGCGCCTGGGAGATGGATGGGTATTGATAATGGCTCCCCTCAATGTGGTACTTTCATAATCTTTGCTCTCGCCCTGTGAATGTTAAAGAGCGGCGTATCTGAAAGCTGGGTGCTCTGCGGAAGTCGATTTATAGATGATCATTCGAACACATGGTAGTTCTTGGGTCTCTAGGCATATCTTTAGTGGTCCGTGAAGTAGAGTAAGTTAGACAAGAGTGACAAAAACCGCTACGAATGACTATACCTTGAGCTTCCGCCCAACTCAACTGATCTAAGCAAGGTATTGATTCGGAACACTAGAGCGGAGTAGCCCAAACCCTCGCCGCCTTCAATTGCCACGTCCGAATTGAACATCACAAGGGCTCTCTTCAGTCCGCTCACGACAAGCATAAACTTGCGTCGCTTGGTGGCTCTTCGCTAGGTGGTTTCTACCGCGCAACGCGGAGGACTTGGACTCAGTTACTGATGTTTGATTTCGTATGTACCGTAACACTCCGCATCGGCCAGTGACTGATCGAATAAATCCGAGGAGTCCTTACCACTTCTCTTGAGAGGAGTAATCCCCATTACACTCTTTTGGATGCGTATTTGTCCGTACTGACTAAACAAGAGTCCAAAGCTCGCGATTCATCAGTTATAGATGATCACGGTATATAGAGCATACGCCCGTGAGCCGCGGATATGGCAGCGGAAGTGAGTTCCAGCCTGAACTGGTCGGGAGGTCACGGTACAACCTAAAAAACGAGGCTCAACGACGGTTCA'/>

    <sequence taxon='4' value='ATGTTTTTACCGGCTGCTCGAAATAGCGGCAATTCAGAATACATGAGAAGGCGTATAGGCCAGGTCACTTAGGCCCACCTGAGAACCCCAGTGCAGAAATGCTCCGGTGTCGTAATAGATAATTCACCTGTTTGTCAAGTTAGTTCTACTCAGCAACAGAATGACACTTATAGCAACCCCGTTTGTACGCGTGCAGGCAGTGTGATCATTCCGACTGAAGGTTACAATGTTCGTGTGAGGTCTAATGGTTCTACATCGTCAGGAAGATAGCAGTGTCAATCAGGTGCGGGCGACCGAATGGCTATTCACCGTGTTCGGCGCCCCGATATGTTTGCAACGGAGACTCGCCCCACCCCTGACGTGGACGGTCGTCATTCTGGACATAAAATCAACGCGCCGCTAAACCCGCAGTGACAATGTGGCTTATTGGGCTAATTAGCTCAGGACTTATGGCTTGGTCGCGGTCATCCGATACTGGGGGTTCGGTTATCCCGGCTTGCCAAAAGCCTTTAAATGCCTGCCGAAGGTCCAACATCTGGAAGAAGACTGCTAAAGTCACCTATTCCAACGCTAAAAAGCGGCGCCATGTCGCAGCACCCGGGCATGTTACTATACCAGCGCGACTCTCACGGTCCTGTTGCCTCAAAGCACCCCAGTTGAGAAACGTATTATTATTCCGCCGCTGATTATTGTGATGGCGGGGTGGTTCACATCAGTGCAGTTACTTCCTCTACGTCTGATATATGACCCGATAGTTACATGACGATATGGATCGGTTGCTGAAGGGAGCATTTTGCTCATTACTCGGTTGTCTCTTCGACTCTCTGGGCCCGCGGACAGGATAGCTCAGCACATTTCCAATTCCCCGGTAATAGAAGGGAGTTCCACGCACAAAGGAACGAGGCTACATAGAAGTCATTATTCCGCCAGCAAACGCACGCTTGCGATCGCATAGACCGAGGCTGGATTCCCCAGCAAATTTAGCGCATATCCTGAATTAGACGATTGTAGCCACAAGCTCATACCGTTTGCAACGGCCTCACTCGGTCGGGGTCATTTCACGCTGTGTGCAGCCGTTCCTGTCGGGCGCTGGGGGGGGATGGGCGGTACAGACCATAAGTAACGTCAGAGACTACTCCTGCAAGATGGGCACTAAGCTGGGACGTTTTAATCAGGGGCCTGATCATCCTGACAAGGCACGTCAAGAAAAGTTACGTCGCCTAAACGTCTATGATTATTGCGCCTGGGAGATGGATGGGTATTGATAATGGCTCCCCTCAATGTGGTACTTTCATAATCTTTGCTTTCGCCCTTTGAATGTTAAAGAGCGGCGTATCTGAAAGCTGGGTGCTCTGCGGAAGTCGATTTATAGATGATCATTCGAACACATGGTAGTTCTTGGGTCTCTAGGCATATCTTTAGTGGTCCGTGAAGTAGAGTAAGTTAGACAAGAGTGACAAAAACCGCTACGAATGACTATACCTTGGTCTTCCGCCCAACTCAACTGATCTAAGCAAGGCGTTGATTCGGAACACTAGAGCGGAGTAGCCCCAACCCTCGCCGCCTTCAATTGCCACGTCCGAATTGAACAGCACAAGGGCTCTCTTCAGTCCGCTCACGACAAGCATAAACTTGCGTCGCTTGGTGGCTCTTCGCTAAGTGGTTTCTAGCGCGCAACGCGGAGGACTTGGACTCAGTTACTGATGTTTGATTTCGTATGTACCGTAACACTCCGCATCGGCCAGTGACTGATCGAATAAATCCGAGGAGTCCTTACCACTTCTCTTGAGAGGAGTAATCCCCATTACACTCTTTTGGATGCGTATTTGCCTGTACTGACTAAACAAGAGCCCAAAGCTCGCGATTCATCCGTTATAGATGATCATGGTATATAGAGCATACGCCCGTGAGCCGCGGATATGGCAGCGGAAGTGAGTTCCAGCCTGAACTGGTCGGGAGGTCACGGTACAACCTAAAAAACGAGGCTCAACGACGGTTCA'/>

    <sequence taxon='8' value='ATGTTTTTACCGGCTGCTCGAAATAGCGGCAATTCAGAATACATGAGAAGGCGTATAGGCCAGGTCACTTAGGCCCACCTGAGAACCCCAGTGCAGAAATGCTCCGGTGTCGTAATAGATAATTCACCTGTTTGTCAAGTTAGTTCTACTCAGCAACAGAATGACACTTATAGCAACCCCGTTTGTACGCGTGCAGGCAGTGTGATCATTCCGACTGAAGGTTACAATGTTCGTGTGAGGTCTAATGGTTCTACATCGTCAGGAAGATAGCAGTGTCAATCAGGTGCGGGCGACCGAATGGCTATTCACCGTGTTCGGCGCCCCGATATGTTTGCAACGGAGACTCGCCCCACCCCTGACGTGGACGGTCGTCATTCTGGACATAAAATCAACGCGCCGCTAAACCCGCAGTGACAATGTGGCTTATTGGGCTAATTAGCTCAGGACTTATGGCTTGGTCGCGGTCATCCGATACTGGGGGTTCGGTTATCCCGGCTTGCCAAAAGCCTTTAAATGCCTGCCGAAGGTCCAACATCTGGAAGAAGACTGCTAAAGTCACCTATTCCAACGCTAAAAAGCGGCGCCATGTCGCAGCACCCGGGCATGTTACTATACCAGCGCGACTCTCACGGTCCTGTTGCCTCAAAGCACCCCAGTTGAGAAACGTATTATTATTCCGCCGCTGATTATTGTGATGGCGGGGTGGTTCACATCAGTGCAGTTACTTCCTCTACGTCTGATATATGACCCGATAGTTACATGACGATATGGATCGGTTGCTGAAGGGAGCATTTTGCTCATTACTCGGTTGTCTCTTCGACTCTCTGGGCCCGCGGACAGGATAGCTCAGCACATTTCCAATTCCCCGGTAATAGAAGGGAGTTCCACGCACAAAGGAACGAGGCTACATAGAAGTCATTATTCCGCCAGCAAACGCACGCTTGCGATCGCATAGACCGAGGCTGGATTCCCCAGCAAATTTAGCGCATATCCTGAATTAAACGATTGTAGCCACAAGCTCATACCGTTTGCAACGGCCTCACTCGGTCGGGGTCATTTCACGCTGTGTGCAGCCGTTCCTGTCGGGCGCTGGGGGGGGATGGGCGGTACAGACCATAAGTAACGTCAGAGACTACTCCTGCAAGATGGGCACTAAGCTGGGACGTTTTAATCAGGGGCCTGATCATCCTGACAAGGCACGTCAAGAAAAGTTACGTCGCCTAAACGTCTATGATTATTGCGCCTGGGAGATGGATGGGTATTGATAATGGCTCCCCTCAATGTGGTACTTTCATAATCTTTGCTTTCGCCCTTTGAATGTTAAAGAGCGGCGTATCTGAAAGCTGGGTGCTCTGCGGAAGTCGATTTATAGATGATCATTCGAACACATGGTAGTTCTTGGGTCTCTAGGCATATCTTTAGTGGTCCGTGAAGTAGAGTAAGTTAGACAAGAGTGACAAAAACCGCTACGAATGACTATACCTTGGTCTTCCGCCCAACTCAACTGATCTAAGCAAGGCGTTGATTCGGAACACTAGAGCGGAGTAGCCCCAACCCTCGCCGCCTTCAATTGCCACGTCCGAATTGAACAGCACAAGGGCTCTCTTCAGTCCGCTCACGACAAGCATAAACTTGCGTCGCTTGGTGGCTCTTCGCTAAGTGGTTTCTAGCGCGCAACGCGGAGGACTTGGACTCAGTTACTGATGTTTGATTTCGTATGTACCGTAACACTCCGCATCGGCCAGTGACTGATCGAATAAATCCGAGGAGTCCTTACCACTTCTCTTGAGAGGAGTAATCCCCATTACACTCTTTTGGATGCGTATTTGCCTGTACTGACTAAACAAGAGCCCAAAGCTCGCGATTCATCCGTTATAGATGATCATGGTATATAGAGCATACGCCCGTGAGCCGCGGATATGGCAGCGGAAGTGAGTTCCAGCCTGAACTGGTCGGGAGGTCACGGTACAACCTAAAAAACGAGGCTCAATGACGGTTCA'/>

    <sequence taxon='19' value='ATGTTTTTACCGGCTGCTCGAAATAGCAGCAATTCAAAATACATGAGAAGGTGTATAGGCCAGGTCACTTAGGCCCACCTGAGAACCCCAGTGCAGAAATGCTCCGGTGTCGTAATAGATAATTCACCTGTTTGTCAAGTTAGTTCTACTCAGCAACAGAATGAAACTTATAGCAACCCCGTTTGTACGCGTGCAGGCAGTGTGATCATTCCGACTGAAGGTTACAATGTTCGTGTGAGGACTAATGGTTCTACATCGTCAGGAAGATAGCAGTGTCAATCAGGTGCGGGCGACCGAATGGCTATTCACCGTGTTCGGCGCCCCGATATGTTTGCAACGGAGACTCGCCCCACCCCTGACGTGGACGGTCGTCATTCTGGACATAAAATCAACGCGCCGCTAAACCCGCAGTGACAATGTGGCTTATTGGGCTAATTAGCTCAGGACTTATGGCTTGGTCGCGGTCATCCGATACTGGGGGTTCGGTTATCCCGGCTTGCCAAAAGCCTTTAAATGCCTGCCGAAGGTCCAACATCTGGAAGAAGACTGCTAAAGTCACCTATCCCAACGCTAAAAAGCGGCGCCATGTCGCAGCACCCGGGCATGTTACTCTAACAGCGCGACTCTCACGGTCCTGTTGCCTCAAAGCACCCCAGTTGAGAAACGTATTATTATTCCGCCGCTGATTATTGTGATGGCGGGGTGGTTCACATCAGTGCAGTTACTTCCTCTACGTCTGATATATGACCCGATAGTTACATGACGATATGGATCGGTTGCTGAAGGGAGCATTTTGCTCATTACTCGGTTGTCTCTTCGACTCTCTGGGCCCGCGGACAGGATAGCTCAGCACATTTCAAATTCCCCGGTAATAGAAGGGAGTTCCACGCACAAAGGAACGAGGCTACATAGAAGTCATTATTCCGCCAGCAAACGCACGCTTGCGATCGCATAGACCGAGGCTGGATTCCCCAGCAAATTTAGCGCATATCCTGAATTAAACGATTGTAGCCACAAGCTCATACCGTTTGCAACGGCCTCACTCGGTCGGGGTCATTTCACGCTGTGTGCAGCCGTTCCTGTCGGGCGCTGGGGGGGGATGGGCGGTACAGACCATAAGTAACGTCAGAGACTACTCCTGCAAGATGGGCACTAAGCTGGGACGTTTTAATTAGGGGCCTGATCATCCTGACAAGGCACGTCAAGAAAAGTTACGTCGCCTAAACGTCTATGATTATTGCGCCTGGGAGATGGATGGGTATTGATAATGGCTCCCCTCAATGTGGTACTTTCATAATCTTTGCTTTCGCCCTTTGAATGTTAAAGAGCGGCGTATCTGAAAGCTGGGTGCTCTGCGGAAGTCGATTTATAGATGATCATTCGAACACATGGTAGTTCTTGGGTCTCTAGGCATATCTTTAGTGGTTCGTGAAGTAGAGTAAGTTAGACAAGAGTGACAAAAACCGCTACGAATGACTATACCTTGGTCTTCCGCCCAACTCAACTGATCGAAGCAAGGCGTTGATTCGGAACACTAGAGCGGAGTAGCCCCAACCCTCGCCGCCTTCAATTGCCACGTCCGAATTGAACAGCACAAGGGCTCTCTTCAGTCCGCTCACGACAAGCATAAACTTGCGTCGCTTGGTGGCTCTTCGCCAAGTGGTTTCTAGCGCGCAACGCGGAGGACTTGGACTCAGTTACTGATGTTTGATTTCGTATGTACCGTAACACTCCGCATCGGCCAGTGACTGATCGAATAAATCCGAGGAGTCCTTACCACTTCCCTTGAGAGGAGTAATCCCCATTACACTCTTTTGGATGCGTATTTGCCTGTACTGACTAAACAAGAGCCCAAAGCTCGCGATCCATCCGCTATAGATGATCACGGTATATAGAGCATACGCCCGTGAGCCGCGGATATGGCAGCGGAAGTGAGTTCCAGCCTGAACTGGTCGGGAGGTCACGGTACAACCTAAAAAACGCGGCTCAATGACGGTTCA'/>

    <sequence taxon='26' value='ATGTTTTTACCGGCTGCTCGAAATAGCAGCAATTCAAAATACATGAGAAGGTGTATAGGCCAGGTCACTTAGGCCCACCTGAGAACCCCAGTGCAGAAATGCTCCGGTGTCGTAATAGATAATTCACCTGTTTGTCAAGTTAGTTCTACTCAGCAACAGAATGAAACTTATAGCAACCCCGTTTGTACGCGTGCAGGCAGTGTGATCATTCCGACTGAAGGTTACAATGTTCGTGTGAGGACTAATGGTTCTACATCGTCAGGAAGATAGCAGTGTCAATCAGGTGCGGGCGACCGAATGGCTATTCACCGTGTTCGGCGCCCCGATATGTTTGCAACGGAGACTCGCCCCACCCCTGACGTGGACGGTCGTCATGCTGGACATAAAATCAACGCGCCGCTAAACCCGCAGTGACAATGTGGCTTATTGGGCTAATTAGCTCGGGACTTATGGCTTGGTCGCGGTCATCCGATACTGGGGGTTCGGTTATCCCGGCTTGCCAAAAGCCTTTAAATGCCTGCCGAAGGTCCAACATCTGGAAGAAGACTGCTAAAGTCACCTATCCCAACGCTAAAAAGCGGCGCCATGTCGCAGCACCCGGGCATGTTACTCTAACAGCGCGACTCTCACGGTCCTGTTGCCTCAAAGCACCCCAGTTGAGAAACGTATTATTATTCCGCCGCTGATTATTGTGATGGCGGGGTGGTTCACATCAGTGCAGTTACTTCCTCTACGTCTGATATATGACCCGATAGTTACATGACGATATGGATCGGTTGCTGAAGGGAGCATTTTGCTCATTACTCGGTTGTCTCTTCGACTCTCTGGGCCCGCGGACAGGATAGCTCAGCACATTTCAAATTCCCCGGTAATAGAAGGGAGTTCCACGCACAAAGGAACGAGGCTACATAGAAGTCATTATTCCGCCAGCAAACGCACGCTTGCGATCGCATAGACCGAGGCTGGATTCCCCAGCAAATTTAGCGCATATCCTGAATTAAACGATTGTAGCCACAAGCTCATACCGTTTGCAACGGCCTCACTCGGTCGGGGTCATTTCACGCTGTGTGCAGCCGTTCCTGTCGGGCGCTGGGGGGGGATGGGCGGTACAGACCATAAGTAACGTCAGAGACTACTCCTGCAAGATGGGCACTAAGCTGGGACGTTTTAATTAGGGGCCTGATCATCCTGACAAGGCACGTCAAGAAAAGTTACGTCGCCTAAACGTCTATGATTATTGCGCCTGGGAGATGGATGGGTATTGATAATGGCTCCCCTCAATGTGGTACTTTCATAATCTTTGCTTTCGCCCTTTGAATGTTAAAGAGCGGCGTATCTGAAAGCTGGGTGCTCTGCGGAAGTCGATTTATAGATGATCATTCGAACACATGGTAGTTCTTGGGTCTCTAGGCATATCTTTAGTGGTTCGTGAAGTAGAGTAAGTTAGACAAGAGTGACAAAAACCGCTACGAATGACTATACCTTGGTCTTCCGCCCAACTCAACTGATCGAAGCAAGGCGTTGATTCGGAACACTAGAGCGGAGTAGCCCCAACCCTCGCCGCCTTCAATTGCCACGTCCGAATTGAACAGCACAAGGGCTCTCTTCAGTCCGCTCACGACAAGCATAAACTTGCGTCGCTTGGTGGCTCTTCGCCAAGTGGTTTCTAGCGCGCAACGCGGAGGACTTGGACTCAGTTACTGATGTTTGATTTCGTATGTACCGTAACACTCCGCATCGGCCAGTGACTGATCGAATAAATCCGAGGAGTCCTTACCACTTCCCTTGAGAGGAGTAATCCCCATTACACTCTTTTGGATGCGTATTTGCCTGTACTGACTAAACAAGAGCCCAAAGCTCGCGATCCATCCGCTATAGATGATCACGGTATATAGAGCATACGCCCGTGAGCCGCGGATATGGCAGCGGAAGTGAGTTCCAGCCTAAACTGGTCGGGAGGTCACGGTACAACCTAAAAAACGCGGCTCAATGACGGTTCA'/>

    <sequence taxon='29' value='ATGTTTTTACCGGCTGCTCGAAATAGCAGCAATTCAAAATACATGAGAAGGTGTATAGGCCAGGTCACTTAGGCCCACCTGAGAACCCCAGTGCAGAAATGCTCCGGTGTCGTAATAGATAATTCACCTGTTTGTCAAGTTAGTTCTACTCAGCAACAGAATGAAACTTATAGCAACCCCGTTTGTACGCGTGCAGGCGGTGTGATCATTCCGACTGAAGGTTACAATGTTAGTGTGAGGACTAATGGTTCTACATCGTCAGGAAGATAGCAGTGTCAATCAGGTGCGGGCGACCGAATGGCTATTCACCGTGTTCGGCGCCCCGATATGTTTGCAACGGAGACTCGCCCCACCCCTGACGTGGACGGTCGTCATTCTGGACATAAAATCAACGCGCCGCTAAACCCGCAGTGACAATGTGGCTTATTGGGCTAATTAGCTCAGGACTTATGGCTTGGTCGCGGTCATCCGATACTGGGGGTTCGGTTATCCCGGCTTGCCAAAAGCCCTTAAATGCCTGCCGAAGGTCCAACATCTGGAAGAAGACTGCTAAAGTTACCTATTCCAACGCTAAAAAGCGGCGCCATGTCGCAGCACCCGGGCATGTTACTCTAACAGCGCGACTCTCACGGTCCTGTTGCCTCAAAGCACCCCAGTTGAGAAACGTATTATTATTCCGCCGCTGATTATTGTGATGGCGGGGTGGTTCACATCAGTGCAGTTACTTCCTCTACGTCTGATATATGACCCGATAGTTACATGACGATATGGATCGGTTGCTGAAGGGAGCATTTTGCTCATTACTCGGTTGTCTCTTCGACTCTCTGGGCCCGCGGACAGGATAGCTCAGCACATTTCAAATTCCCCGGTAATAGAAGGGAGTTCCACGCACAAAGGAACGAGGCTACATAGAAGTCATTATTCCGCCAGCAAACGCACGCTTGCGATCGCATAGACCGAGGCTGGATTCCCCAGCAAATTTAGCGCATATCCTGAATTAAACGATTGTAGCCACAAGCTCATACCGTTTGCAACGGCCTCACTCGGTCGGGGTCATTTCACGCTGTGTGCAGCCGTTCCTGTTGGGCGCTGGGGGGGGATGGGCGGTACAGACCATAAGTAACGTCAGAGACTACTCCTGCAAGATGGGCACTAAGCTGGGACGTTTTAATTAGGGGCCTGATCATCCTGACAAGGCACGTCAAGAAAAGTTACGTCGCCTAAACGTCTATGATTATTGCGCCTGGGAGATGGATGGGTATTGATAATGGCTTCCCTCAATGTGGTACTTTCATAATCTTTGCTTTCGCCCTTTGAATGTTAATGAGCGGCGTATCTGAAAGCTGGGTGCTCTGCGGAAGTCGATTTATAGATGATCATTCGAACACATGGTAGTTCTTGGGTCTCTAGGCATATCTTTAGTGGTCCGTGAAGTAGAGTAAGTTAGACAAGAGTGACAAAAACCGCTACGAATGACTATACCTTGGTCTTCCGCCCAACTCAACTGATCGAAGCAAGGCGTTGATTCGGAACACTAGAGCGGAGTAGCCCCAACCCTCACCGCCTTCAATTGCCACGTCCGAATTGAACAGCACAAGGGCTCTCTTCAGTCCGCTCACGACAAGCATAAACTTGCGTCGCTTGGTGGCTCTTCGCCAAGTGGTTTCTAGCGCGCAACGCGGAGGACTTGGACTCAGTTACTGATGTTTGATTTCGTATGTACCGTAACACTCCGCATCGGCCAGTGACTGATCGAATAAATCCGAGGAGTCCTTACCACTTCCCTTGAGAGGAGTAATCCCCATCACATTCTTTTGGATGCGTATTTGCCTGTACTGACTAAACAAGAGCCCAAAGCTAGCGATCCATCCGCTATAGATGATCACGGTATATAGAGCATACGCCCGTGAGCCGCGGATATGGCAGCGGAAGTGAGTTCCAGCCTGAACTGGTCGGGAGGTCACGGTACAACCTAAAAAACGCGGCTCAATGACGGTTCA'/>

    <sequence taxon='34' value='ATGTTTTTACCGGCTGCTCGAAATAGCAGCAATTCAAAATACATGAGAAGGTGTATAGGCCAGGTCACTTAGGCCCACCTGAGAACCCCAGTGCAGAAATGCTCCGGTGTCGTAATAGATAATTCACCTGTTTGTCAAGTTAGTTCTACTCAGCAACAGAATGAAACTTATAGCAACCCCGTTTGTACGCGTGCAGGCGGTGTGATCATTCCGACTGAAGGTTACAATGTTAGTGTGAGGACTAATGGTTCTACATCGTCAGGAAGATAGCAGTGTCAATCAGGTGCGGGCGACCGAATGGCTATTCACCGTGTTCGGCGCCCCGATATGTTTGCAACGGAGACTCGCCCCACCCCTGACGTGGACGGTCGTCATTCTGGACATAAAATCAACGCGCCGCTAAACCCGCAGTGACAATGTGGCTTATTGGGCTAATTAGCTCAGGACTTATGGCTTGGTCGCGGTCATCCGATACTGGGGGTTCGGTTATCCCGGCTTGCCAAAAGCCCTTAAATGCCTGCCGAAGGTCCAACATCTGGAAGAAGACTGCTAAAGTCACCTATTCCAACGCTAAAAAGCGGCGCCATGTCGCAGCACCCGGGCATGTTACTCTAACAGCGCGACTCTCACGGTCCTGTTGCCTCAAAGCACCCCAGTTGAGAAACGTATTATTATTCCGCCGCTGATTATTGTGATGGCGGGGTGGTTCACATCAGTGCAGTTACTTCCTCTACGTCTGATATATGACCCGATAGTTACATGACGATATGGATCGGTTGCTGAAGGGAGCATTTTGCTCATTACTCGGTTGTCTCTTCGACTCTCTGGGCCCGCGGACAGGATAGCTCAGCACATTTCAAATTCCCCGGTAATAGAAGGGAGTTCCACGCACAAAGGAACGAGGCTACATAGAAGTCATTATTCCGCCAGCAAACGCACGCTTGCGATCGCATAGACCGAGGCTGGATTCCCCAGCAAATTTAGCGCATATCCTGAATTAAACGATTGTAGCCACAAGCTCATACCGTTTGCAACGGCCTCACTCGGTCGGGGTCATTTCACGCTGTGTGCAGCCGTTCCTGTTGGGCGCTGGGGGGGGATGGGCGGTACAGACCATAAGTAACGTCAGAGACTACTCCTGCAAGATGGGCACTAAGCTGGGACGTTTTAATTAGGGGCCTGATCATCCTGACAAGGCACGTCAAGAAAAGTTACGTCGCCTAAACGTCTATGATTATTGCGCCTGGGAGATGGATGGGTATTGATAATGGCTTCCCTCAATGTGGTACTTTCATAATCTTTGCTTTCGCCCTTTGAATGTTAATGAGCGGCGTATCTGAAAGCTGGGTGCTCTGCGGAAGTCGATTTATAGATGATCATTCGAACACATGGTAGTTCTTGGGTCTCTAGGCATATCTTTAGTGGTCCGTGAAGTAGAGTAAGTTAGACAAGAGTGACAAAAACCGCTACGAATGACTATACCTTGGTCTTCCGCCCAACTCAACTGATCGAAGCAAGGCGTTGATTCGGAACACTAGAGCGGAGTAGCCCCAACCCTCACCGCCTTCAATTGCCACGTCCGAATTGAACAGCACAAGGGCTCTCTTCAGTCCGCTCACGACAAGCATAAACTTGCGTCGCTTGGTGGCTCTTCGCCAAGTGGTTTCTAGCGCGCAACGCGGAGGACTTGGACTCAGTTACTGATGTTTGATTTCGTATGTACCGTAACACTCCGCATCGGCCAGTGACTGATCGAATAAATCCGAGGAGTCCTTACCACTTCCCTTGAGAGGAGTAATCCCCATCACACTCTTTTGGATGCGTATTTGCCTGTACTGACTAAACAAGAGCCCAAAGCTAGCGATCCATCCGCTATAGATGATCACGGTATATAGAGCATACGCCCGTGAGCCGCGGATATGGCAGCGGAAGTGAGTTCCAGCCTGAACTGGTCGGGAGGTCACGGTACAACCTAAAAAACGCGGCTCAATGACGGTTCA'/>

    <sequence taxon='31' value='ATGTTTTTACCGGCTGCTCGAAATAGTAGCAATTCAAAATACATGAGAAGGTGTATAGGCCAGGTCACTTAGGCCCACCTGAGAACCCCAGTGCAGAAATGCTCCGGTGTCGTAATAGATAATTCACCTGTTTGTCAAGTTAGTTCTACTCAGCAACAGAATGAAACTTATAGCAACCCCGTTTGTACGCGTGCAGGCAGTGTGATCATTCCGACTGAAGGTTACAATGTTCGTGTGAGGACTAATGGTTCTACATCGTCAGGAAGATAGCAATGTCAATCAGGTGCGGGCGACCGAATGGCTATTCACCGTGTTCGGCGCCCCGATATGTTTGCAACGGAGACTCGCCCCACCCCTGACGTGGACGGTCGTCATTCTGGACATAAAATCAACGCGCCGCTAAACCCGCAGTGACAATGTGGCTTATTGGGCTAATTAGCTCAGGACTTATGGCTTGGTCGCGGTCATCCGATACTGGGGGTTCGGTTATCCCGGCTTGCCAAAAGCCCTTAAATGCCTGCCGAAGGTCTAACATCTGGAAGAAGACTGCTAAAGTCACCTATTCCAACGCTAAAAAGCGGCGCCATGTCGCAGCACCCGGGCATGTTACTCTAACAGCGCGACTCTCACGGTCCTGTTGCCTCAAAGCACCCCAGTTGAGAAACGTATTATTATTCCGCCGCTGATTATTGTGATGGCGGGGTGGTTCACATCAGTGCAGTTACTTCCTCTACGTCAGATATATGACCCGATAGTTACATGACGATATGGATCGGTTGCTGAAGGGAGCATTTTGCTCATTACTCGGTTGTCTCTTCGACTCTCTGGGCCCGCGGACAGGATAGCTCAGCACATTTCAAATTCCCCGGTAATAGAAGGGAGTTCCACGCACAAAGGAACGAGGCTACATAGAAGTCATTATTCCGCCAGCAAACGCACGCTTGCGATCGCATAGACCGAGGCTGGATTCCCCAGCAAATTTAGCGCATATCCTGAATTAAACGATTGTAGCCACAAGCTCATACCGTTTGCAACGGCCTCACTCGGTCGGGGTCATTTCACGCTGTGTGCAGCCGTTCCTGTCGGGCGCTGGGGGGGGATGGGCGGTACAGACCATAAGTAACGTCAGAGACTACTCCTGCAAGATGGGCACTAAGCTGGGACGTTTTAATTAGGGGCCTGATCATCCTGACAAGGCACGTCAAGAAAAGTTACGTCGCCTAAACGTCTATGATTATTGCGCCTGGGAGATGGATGGGTATTGATAATGGCTCCCCTCAATGTGGTACTTTCATAATCTTTGCTTTCGCCCTTTGAATGTTAAAGAGCGGCGTATCTGAAAGCTGGGTGCTCTGCGGAAGTCGATTTATAGATGATCATTCGAACACATGGTAGTTCTTGGGTCTCTAGGCATATCTTTAGTGGTCCGTGAAGTAGAGTAAGTTAGACAAGAGTGACAAAAACCGCTACGAATGACTATACCTTGGTCTTCCGCCCAGCTCAACTGATCGAAGCAAGGCGTTGATTCGGAACACTAGAGCGGAGTAGCCCCAACCCTCACCGCCTTCAATTGCCACGTCCGAATTGAACAGCACAAGGGCTCTCTTCAGTCCGCTCACGACAAGCATAAACTTGCGTCGCTTGGTGGCTCTTCGCCAAGTGGTTTCTAGCGCGCAACGCGGAGGACTTGGACTCAGTTACCGATGTTTGATTTTGTATGTACCGTAACACTCCGCATCGGCCAGTGACTGATCGAATAAATCCGAGGAGTCCTTACCACTTCCCTTGAGAGGAGTAATCCCCATTACACTCTTTTGGATGCGTATTTGCCTGTACTGACTAAACAAGAGCCCAAAGCTCGCGATCCATCCGCTATAGATGATCACGGTATATAGAGCATACGCCCGTGAGCCGCGGATATGGCAGCGGAAGTGAGTTCCAGCCTGAACTGGTCGGGAGGTCACGGTACAACCTAAAAAGCGCGGCTCAATGACGGTTCA'/>

    <sequence taxon='32' value='ATGTTTTTACCGGCTGCTCGAAATAGTAGCAATTCAAAATACATGAGAAGGTGTATAGGCCAGGTCACTTAGGCCCACCTGAGAACCCCAGTGCAGAAATGCTCCGGTGTCGTAATAGATAATTCACCTGTTTGTCAAGTTAGTTCTACTCAGCAACAGAATGAAACTTATAGCAACCCCGTTTGTACGCGTGCAGGCAGTGTGATCATTCCGACTGAAGGTTACAATGTTCGTGTGAGGACTAATGGTTCTACATCGTCAGGAAGATAGCAATGTCAATCAGGTGCGGGCGACCGAATGGCTATTCACCGTGTTCGGCGCCCCGATATGTTTGCAACGGAGACTCGTCCCACCCCTGACGTGGACGGTCGTCATTCTGGACATAAAATCAACGCGCCGCTAAACCCGCAGTGACAATGTGGCTTATTGGGCTAATTAGCTCAGGACTTATGGCTTGGTCGCGGTCATCCGATACTGGGGGTTCGGTTATCCCGGCTTGCCAAAAGCCCTTAAATGCCTGCCGAAGGTCCAACATCTGGAAGAAGACTGCTAAAGTCACCTATTCCAACGCTAAAAAGCGGCGCCATGTCGCAGCACCCGGGCATGTTACTCTAACAGCGCGACTCTCACGGTCCTGTTGCCTCAAAGCACCCCAGTTGAGAAACGTATTATTATTCCGCCGCTGATTATTGTGATGGCGGGGTGGTTCACATCAGTGCAGTTACTTCCTCTACGTCAGATATATGACCCGATAGTTACATGACGATATGGATCGGTTGCTGAAGGGAGCATTTTGCTCATTACTCGGTTGTCTCTTCGACTTTCTGGGCCCGCGGACAGGATAGCTCAGCACATTTCAAATTCCCCGGTAATAGAAGGGAGTTCCACGCACAAAGGAACGAGGCTACATAGAAGTCATTATTCCGCCAGCAAACGCACGCTTGCGATCGCATAGACCGAGGCTGGATTCCCCAGCAAATTTAGCGCATATCCTGAATTAAACGATTGTAGCCACAAGCTCATACCGTTTGCAACGGCCTCACTCGGTCGGGGTCATTTCACGCTGTGTGCAGCCGTTCCTGTCGGGCGCTGGGGGGGGATGGGCGGTACAGACCATAAGTAACGTCAGAGACTACTCCTGCAAGATGGGCACTAAGCTGGGACGTTTTAATTAGGGGCCTGATCATCCTGACAAGGCACGTCAAGAAAAGTTACGTCGCCTAAACGTCTATGATTATTGCGCCTGGGAGATGGATGGGTATTGATAATGGCTCCCCTCAATGTGGTACTTTCATAATCTTTGCTTTCGCCCTTTGAATGTTAAAGAGCGGCGTATCTGAAAGCTGGGTGCTCTGCGGAAGTCGATTTATAGATGATCATTCGAACACATGGTAGTTCTTGGGTCTCTAGGCATATCTTTAGTGGTCCGTGAAGTAGAGTAAGTTAGACAAGAGTGACAAAAACCGCTACGAATGACTATACCTTGGTCTTCCGCCCAGCTCAACTGATCGAAGCAAGGCGTTGATTCGGAACACTAGAGCGGAGTAGCCCCAACCCTCACCGCCTTCAATTGCCACGTCCGAATTGAACAGTACAAGGGCTCTCTTCAATCCGCTCACGACGAGCACAAACTTGCGTCGCTTGGTGGCTCTTCGCCAAGTGGTTTCTAGCGCGCAACGCGGAGGACTTGGACTCAGTTACCGATGTTTGATTTTGTATGTACCGTAACACTCCGCATCGGCCAGTGACTGATCGAATAAATCCGAGGAGTCCTTACCACTTCCCTTGAGAGGAGTAATCCCCATTACACTCTTTTGGATGCGTATTTGCCTGTACTGACTAAACAAGAGCCCAAAGCTCGCGATCCATCCGCTATAGATGATCACGGTATATAGAGCATACGCCCGTGAGCCGCGGATATGGCAGTGGAAGTGAGTTCCAGCCTGAACTGGTCGGGAGGTCACGGTACAACCTAAAAAACGCGGCTCAATGACGGTTCA'/>

    <sequence taxon='48' value='ATGTTTTTACCGGCTGCTCGAAATAGTAGCAATTCAAAATACATGAGAAGGTGTATAGGCCAGGTCACTTAGGCCCACCTGAGAACCCCAGTGCAGAAATGCTCCGGTGTCGTATTAGATAATTCACCTGTTTGTCAAGTTAGTTCTACTCAGCAACAGAATGAAACTTATAGCAACCCCGTTTGTACGCGTGCAGGCAGTGTGATCATTCCGACTGAAGGTTACAATGTTCGTGTGAGGACTAATGGTTCTACATCGTCAGGAAGATAGCAATGTCAATCAGGTGCGGGCGACCGAATGGCTATTCACCGTGTTCGGCGCCCCGATATGTTTGCAACGGAGACTCGTCCCACCCCTGACGTGGACGGTCGTCATTCTGGACATAAAATCAACGCGCCGCTAAACCCGCAGTGACAATGTGGCTTATTGGGCTAATTAGCTCAGGACTTATGGCTTGGTCGCGGTCATCCGATACTGGGGGTTCGGTTATCCCGGCTTGCCAAAAGCCCTTAAATGCCTGCCGAAGGTCCAACATCTGGAAGAAGACTGCTAAAGTCACCTATTCCAACGCTAAAAAGCGGCGCCATGTCGCAGCACCCGGGCATGTTACTCTAACAGCGCGACTCTCACGGTTCTGTTGCCTCAAAGCACCCCAGTTGAGAAACGTATTATTATTCCGCCGCTGATTATTGTGATGGCGGGGTGGTTCACATCAGTGCAGTTACTTCCTCTACGTCAGATATATGACCCGATAGTTACATGACGATATGGATCGGTTGCTGAAGGGAGCATTTTGCTCATTACTCGGTTGTCTCTTCGACTTCCTGGGCCCGCGGACAGGATAGCTCAGCACATTTCAAATTCCCCGGTAATAGAAGGGAGTTCCACGCACATAGGAACGAGGCTACATAGAAGTCATTATTCCGCCAGCAAACGCACGCCTGCGATCGCATAGACCGAGGCTGGATTCCCCAGCAAATTTAGCGCATATCCTGAATTAAACGATTGTAGCCACAAGCTCATACCGTTTGCAACGGCCTCACTCGGTCGGGGTCATTTCACGCTGTGTGCAGCCGTTCCTGTCGGGCGCTGGGGGGGGATGGGCGGTACAGACCATAAGTAACGTCAGAGACTACTCCTGCAAGATGGGCACTAAGCTGGGACGTTTTAATTAGGGGCCTGATCATCCTGACAAGGCACGTCAAGAAAAGTTACGTCGCCTAAACGTCTATGATTATTGCGCCTGGGAGATGGATGGGTATTGATAATGGCTCCCCTCAATGTGGTACTTTCATAATCTTTGCTTTCGCCCTTTGAATGTTAAAGAGCGGCGTATCTGAAAGCTGGGTGCTCTGCGGAAGTCGATTTATAGATGATCATTCGAACACATGGTAGTTCTTGGGTCTCTAGGCATATCTTTAGTGGTCCGTGAAGTAGAGTAAGTTAGACAAGAGTGACAAAAACCGCTACGAATGACTATACCTTGGTCTTCCGCCCAGCTCAACTGATCGAAGCAAGGCGTTGATTCGGAACACTAGAGCGGAGTAGCCCCAACCCTCACCGCCTTCAATTGCCACGTCCGAATTGAACAGTACAAGGGCTCTCTTCAATCCGCTCACGACGAGCACAAACTTGCGTCGCTTGGTAGCTCTTCGCCAAGTGGTTTCTAGCGCGCAACGCGGAGGACTTGGACTCAGTTACCGATGTTTGATTTTGTATGTACCGTAACACTCCGCATCGGCCAGTGACTGATCGAATAAATCCGAGGAGTCCTTACCACTTCCCTTGAGAGGAGTAATCCCCATTACACTCTTTTGGATGCGTATTTGCCTGTACTGACTAAACAAGAGCCCAAAGCTCGCGATCCATCCGCTATAGATGATCACGGTATATAGAGCATACGCCCGTGAGCCGCGGATATGGCAGTGGAAGTGAGTTCCAGCCTGAACTGGTCGGGAGGTCACGGTACAACCTAAAAAACGCGGCTCAATGACGGTTCA'/>

    <sequence taxon='33' value='ATGTTTTTACCGGCTGCTCGAAATAGTAGCAATTCAAAATACATGAGAAGGTGTATAGGCCAGGTCACTTAGGCCCACCTGAGAACCCCAGTGCAGAAATGCTCCGGTGTCGTAATAGATAATTCACCTGTTTGTCAAGTTAGTTCTACTCAGCAACAGAATGAAACTTATAGCAACCCCGTTTGTACGCGTGCAGGCAGTGTGATCATTCCGACTGAAGGTTACAATGTTCGTGTGAGGACTAATGGTTCTACATCGTCAGGAAGATAGCAATGTCAATCAGGTGCGGGCGACCGAATGGCTATTCACCGTGTTCGGCGCCCCGATATGTTTGCAACGGAGACTCGCCCCACCCCTGACGTGGACGGTCGTCATTCTGGACATAAAATCAACGCGCCGCTAAACCCGCAGTGACAATGTGGCTTATTGGGCTAATTAGCTCAGGACTTATGGCTTGGTCGCGGTCATCCGATACTGGGGGTTCGGTTATCCCGGCTTGCCAAAAGCCCTTAAATGCCTGCCGAAGGTCCAACATCTGGAAGAAGACTGCTAAAGTCACCTATTCCAACGCTAAAAAGCGGCGCCATGTCGCAGCACCCGGGCATGTTACTCTAACAGCGCGACTCTCACGGTCCTGTTGCCTCAAAGCACCCCAGTTGAGAAACGTATTATTATTCCGCCGCTGATTATTGTGATGGCGGGGTGGTTCACATCAGTGCAGTTACTTCCTCTACGTCAGATATATGACCCGATAGTTACATGACGATATGGATCGGTTGCTGAAGGGAGCATTTTGCTCATTACTCGGTTGTCTCTTCGACTCTCTGGGCCCGCGGACAGGATAGCTCAGCACATTTCAAATTCCCCGGTAATAGAAGGGAGTTCCACGCACAAAGGAACGAGGCTACATAGAAGTCATTATTCCGCCAGCAAACGCACGCTTGCGATCGCATAGACCGAGGCTGGATTCCCCAGCAAATTTAGCGCATATCCTGAATTAAACGATTGTAGCCACAAGCTCATACCGTTTGCAACGGCCTCACTCGGCCGGGGTCATTTCACGCTGTGTGCAGCCGTTCCTGTCGGGCGCTGGGGGGGGATGGGCGGTACAGACCATAAGTAACGTCAGAGACTACTCCTGCAAGATGGGCACTAAGCTGGGACGTTTTAATTAGGGGCCTGATCATCCTGACAAGGCACGTCAAGAAAAGTTACGTCGCCTAAACGTCTATGATTATTGCGCCTGGGAGATGGATGGGTATTGATAATGGCTCCCCTCAATGTGGTACTTTCATAATCTTTGCTTTCGCCCTTGGAATGTTAAAGAGCGGCGTATCTGAAAGCTGGGTGCTCTGCGGAAGTCGATTTATAGATGATCATTCGAACACATGGTAGTTCTTGGGTCTCTAGGCATATCTTTAGTGGTCCGTGAAGTAGAGTAAGTTAGACAAGAGTGACAAAAACCGCTACGAATGACTATACCTTGGTCTTCCGCCCAGCTCAACTGATCGAAGCAAGGCGTTGATTCGGAACACTAGAGCGGAGTAGCCCCAACCCTCACCGCCTTCAATTGCCACGTCCGAATTGAACGGCACAAGGGCTCTCTTCAGTCCGCTCACGACAAGCATAAACTTGCGTCGCTTGGTGGCTCTTCGCCAAGTGGTTTCTAGCGCGCAACGCGGAGGACTTGGACTCAGTTACTGATGTTTGATTTCGTATGTACCGTAACACTCCGCATCGGCCAGTGACTGATCGAATAAATCCGAGGAGTCCTTACCACTTCCCTTGAGAGGAGTAATCCCCATTACACTCTTTTGGATGCGTATTTGCCTGTACTGACTAAACAAGAGCCCAAAGCTCGCGATCCATCCGCTATAGATGATCACGGTATATAGAGCATACGCCCGTGAGCCGCGGATATGGCAGCGGAAGTGAGTTCCAGCCTGAACTGGTCGGGAGGTCACGGTACAACCTAAAAAACGCGGCTCAATGACGGTTCA'/>

    <sequence taxon='53' value='ATGTTTTTACCGGCTGCTCGAAATAGTAGCAATTCAAAATACATGAGAAGGTGTATAGGCCAGGTCACTTAGGCCCACCTGAGAACCCCAGTGCAGAAATGCTCCGGTGTCGTAATAGATAATTCACCTGTTTGTCAAGTTAGTTCTACTCAGCAACAGAATGAAACTTATAGCAACCCCGTTTGTACGCGTGCAGGCAGTGTGATCATTCCGACTGAAGGTTACAATGTTCGTGTGAGGACTAATGGTTCTACATCGTCAGGAAGATAGCAATGTCAATCAGGTGCGGGCGACCGAATGGCTATTCACCGTGTTCGGCGCCCCGATATGTTTGCAACGGAGACTCGCCCCACCCCTGACGTGGACGGTCGTCATTCTGGACATAAAATCAACGCGCCGCTAAACCCGCAGTGACAATGTGGCTTATTGGGCTAATTAGCTCAGGACTTATGGCTTGGTCGCGGTCATCCGATACTGGGGGTTCGGTTATCCCGGCTTGCCAAAAGCCCTTAAATGCCTGCCGAAGGTCCAACATCTGGAAGAAGACTGCTAAAGTCACCTATTCCAACGCTAAAAAGCGGCGCCATGTCGCAGCACCCGGGCATGTTACTCTAACAGCGCGACTCTCACGATCCTGTTGCCTCAAAGCACCCCAGTTGAGAAACGTATTATTATTCCGCCGCTGATTATTGTGATGGCGGGGTGGTTCATATCAGTGCAGTTACTTCCTCTACGTCAGATATATGACCCGATAGTTACATGACGATATGGATCGGTTGCTGAAGGGAGCATTTTGCTCATTACTCGGTTGTCTCTTCGACTCTCTGGGCCCGCGGACAGGATAGCTCAGCACATTTCAAATTCCCCGGTAATAGAAGGGAGTTCCACGCACAAAGGAACGAGGCTACATAGAAGTCATTATTCCGCCAGCAAACGCACGCTTGCGATCGCATAGACCGAGGCTGGATTCCCCAGCAAATTTAGCGCATATCCTGAATTAAACGATTGTAGCCACAAGCTCATACCGTTTGCAACGGCCTCACTCGGTCGGGGTCATTTCACGCTGTGTGCAGCCGTTCCTGTCGGGCGCTGGGGGGGGATGGGCGGTACAGACCATAAGTAACGTCAGAGACTACTCCTGCAAGATGGGCACTAAGTTGGGACGTTTTAATTAGGGGCCTGATCATCCTGACAAGGCACGTCAAGAAAAGTTACGTCGCCTAAACGTCTATGATTATTGCGCCTGGGAGATGGATGGGTATTGATAATGGCTCCCCTCAATGTGGTACTTTCATAATCTTTGCTTTCGCTCTTTGAATGTTAAAGAGCGGCGTATCTGAAAGCTGGGTGCTCTGCGGAAGTCGATTTATAGATGATCATTCGAACACATGGTAGTTCTTGGGTCTCTAGGCATATCTTTAGTGGTCCGTGAAGTAGAGTAAGTTAGACAAGAGTGACAAAAACCGCTACGAATGACTATACCTTGGTCTTCCGCCCAGCTCAACTGATCGAAGCAAGGCGTTGATTCGGAACACTAGAGCGGAGTAGCCCCAACCCTCACCGCCTTCAATTGCCACGTCCGAATTGAACAGCACAAGGGCTCTCTTCAGTCCGCTCACGACAAGCATAAACTTGCGTCGCTTGGTGGCTCTTCGCCAAGTGGTTTCTAGCGCGCAACGCGGAGGACTTGGACTCAGTTACTGATATTTGATTTCGTATGTACCGTAACACTCCGCATCGGCCAGTGACTGATCGAATAAATCCGAGGAGTCCTTACCACTTCCCTTGAGAGGAGTAATCCCCATTACACTCTTTTGGATGCGTATTTGCCTATACTGACTAAACAAGAGCCCAAAGCTCGCGATCCATTCGCTATAGATGATCACGGTATATAGAGCATACGCCCGTGAGCCGCGGATATGGCAGCGGAAGTGAGTTCCAGCCTGAACTGGTCGGGAGGTCACGGTACAACCTAAAAAACGCGGCTCAATGACGGTTCA'/>

    <sequence taxon='57' value='ATGTTTTTACCGGCTGCTCGAAATAGCAGCAATTCAAAATACATGAGAAGGTGTATAGGCCAGGTCACTTAGGCCCACCTGAGAACCCCAGCGCAGAAATGCTCCGGTGTCGTAATAGATAATTCACCTGTTTGTCAAGTTAGTTCTACTCAGCAACAGAATGAAACTTATAGCAACCCCGTTTGTACGCGTGCAGGCAGGGTGATCATTCCGACTGAAGGTTACAATGTTCGTGTGAGGACTAATGGTTCTACATCGTCAGGAAGATAGCAGTATCAATCAGGTGCGGGCGACCGAATGGCTATTCACCGTGTTCGGCGCCCCGATATGTTTGCAACGGAGACTCGCCCCACCCCTGACGTGGACGGTCGTCATTCTGGACATAAAATCAACGCGCCGCTAAACCCGCAGTGACAATGTGGCTTATTGGGCTTATTAGCTCAGGACTTATGGCTTGGTCGCGGTCATCCGATACTGGGGGTTCGGTTATCCCGGCTTGCCAAAAGCCTTTAAACGCCTGCCGAAGGTCCAACATCTGGAAGAAGACTGCTAAAGTCACCTATTCCAACGCTAAAAAGCGGCGCCATGTCGCAGCACCCGGGCATGTTACTCTAACAGCGCGACTCTCACGGTCCTGTTGCCTCAAAGCACCCCAGTTGAGAAACGTATTATTATTCCGCCGCTGATTATTGTGATGGCGGGGTGGTTCACATCAGTGCAGTTACTTCCTCTACGTCTGATATATGACCCGATAGTTACATGACGATATGGATCGGTTGTTGAAGGGAGCATTTTGCTCATTACTCGGTTGTCTCTTCGACTCTCTGGGCCCGCGGACAGGATAGCTCAGCACATTTCAAATTCCCAGGTAATAGAAGGGAGTTCCACGCACAAAGGAACGAGGCTACATAGAAGTCATTATTCCGCCAGCAAACGCACGCTTGCGATCGCATAGACCGAGGCTGGATTCCCCAGCAAATTTAGCGCATATCCTGAATTAAACGATTGTAGCCACAAGCTCGTACCGTTTGCAACGGCCTCACTCGGTCGGGGTCATTTCACGCTGTGTGCAGCCGTTCCTGTCGGGCGCTGGGGGGGGATGGGCGGTACAGACCATAAGTAACGTCAGAGACTACTCCTGCAAGATGGGCACTAAGCTGGGACGTTTTAATTAGGGGCCTGATCATCCTGACAAGGCACGTCAAGAAAAGTTACGTCGCCTAAACGTCTATGATTATTGCGCCTGGGAGATGGATGGGTATTGATAATGGCTCCCCTCAATGTGGTACTTTCATAATCTTTGCTTTCGCCCTTTGAATGTTAAAGAGCGGCGTATCTGAAAGCTGGGTGCTCTGCGGAAGTCGATTTATAGATGATCATTCGAACACATGGTAGTTCTTGGGTCTCTAGGCATATCTTTAGTGGTCCGTGAAGTAGAGTAGGTTAGACAAGAGTGACAAAAACCGCTACGAATGACTACACCTTGGTCTTCCGCCCAACTCAACTGATCGAAGCAAGGCGTTGATTCGGAACACTAGAGCGGAGTAGCCCCAACCCTCGCCGCCTTCAATTGCCACGTCCGAATTGAACAGCACAAGGGCTCTCTTCAGTCCGCTCACGACAAGCATAAACTTGCGTCGCTTGGTGGCTCTTCGCCAAGTGTTTTCTAGCGTGCAACGCGGAGGACTCGGACTCAGTTACCGATGTTTGATTTCGTATGTACCGTAACACTCCGCATCGGCCAGTGACTGATCGAATAAATCCGAGGAGTCCTTACCACTTCCCTTGAGAGGAGTAATCCCCATTACACTCTTTTGGGTGCGTATTTGCCTGTACTGACTAAACAAGAGCCCAAAGCTCGCGATCCATCCGCTATAAATGATCACGGTATATAGAGCATACGCCCGTGAGCCGCGGATATGGCAGCGGAAGTAAGTTCCAGCCTGAACTGGTCGGGAGGTCACGGTACAACCTAAAAAACGCGGCTCAATGACGGTTCA'/>

    <sequence taxon='23' value='ATGTTTTTACCGGCTGCTCGAAATAGCGGCAATTCAGAATACATGAGAAGGCGTATAGGCCAGGTCACTTAGGCCCACCTGAGAACCCCAGTGCAGAAATGCTCCGGTGTCGTAATAGATAATTCACCTGTTTGTCAAGTTAGTTCTATTCAGCAACAGAATGACACTTATAGCAACCCCGTTTGTACGCGTGCAGGCAGTGTGACCATTCCGACTGAAGGTTACAATGTTCGTGTGAGGTCTAATGGTTCTACATCGTCAGGAAGATAGCAGTGTCAATCAGGTGCGGGCGACCGAATGGCCATTCACCGTGTTCGGCGCCCCGATATGTTTGCAACGGAGACTCGCCCCACCCCTGACGTGGACGGTCGTCATTCTGGACATAAAATCAACGCGCCGCTAAACCCGCAGTGACAATGTGGCTTATTGGGCTAATTAGCTCAGGACTTATGGCTTGGTCGCGGTCATCCGATACTGGGGGTTCGGTTATCCCGGCTTGCCAAAAGCCTTTAAATGCCTGCCGAAGGTCCAACATCTGGAAGAAGACTGCTAAAGTCACCTATTCCAACGCTAAAAAGCGGCGCCATGTCGCAGCACCCGGGCATGTTACTATACCAGCGCGACTCTCACGGTCCTGTTGCCTCAAAGCACCCCAGTTGAGAAACGTATTATTATTCCGCCGCTGATTATTGTGATGGCGGGGTGGTTCACATCAGTGCAGTTACTTCCTCTACGTCTGATATATGACCCGATAGTTACATGACGATATGGATCGGTTGCTGAAGGGAGCATTTTGCTCATTACTCGGTTGTCTCTTCGACTCTCTGTGCCCGCGGACAGAATAGCTCAGCACATTTCCAATTCCCCGGTAATAGAAGGGAGTTCCACGCACAAAGGAACGAGGCTACATAGAAGTCATTATTCCGCCGGCAAACGCACGCTTGCGATCGCATAGACCGAGGCTGGATTCCCCAGCAAATTTAGCGCATATCCTGAATTAAACGGTTGTAGCCACAAGCTCATACCGTTTGCAACGGCCTCACACGGTCGGGGTCATTTCACGCTGTGTGCAGCCGTTCCTGTCGGGCGCTGGGGGGGGATGGGCGGTACAGACCATAAGTAACGTCAGAGACTACTCCTGCAAGATGGGCACTAAGCTGGGACGTTTTAATCAGGGGCCTGATCATCCCGACAAGGCACGTCAAGAAAAGTTACGTCGCCTAAACGTCTATGATTATTGCGCCTGGGAGATGGATGGGTATTGATAATGGCTCCCCTCAATGTGGTACTTTCATAATCTTTGCTTTCGCCCTTTGAATGCTAAAGAGCGGCGTATCTGAAAGCTGGGTGCTCTGCGGAAGTCGATTTATAGATGATCATTCGAACACATGGTAGTTCTTGGGTCTCTAGGCATATCTTTAGTGGTCCGTGAAGTAGAGTAAGTTAGACAAGAGTGACAAAAACCGCTACGAATGACTATACCTTGGTCTTCCGCTCAACTCAACTGATCTAAGCAAGGCGTCGATTCGGAACACTAGAGCGGAGTAGCCCCAACCCTCGCCGCCTTCAATTGCCACGTCCGAATTGAACAGCACAACGGCTCTCTTCAGTCCGCTCACGACAAGCATAAACTTGCGTCGCTTGGTGGCTCTTCGCTAAGTAGTTTCTAGCGCGCAACGCGGAGGACTTGGACCCAGTTACTGATGTTTGATTTCGTATGTACCGTAACACTCCGCATCGGCCAGTGACTGATCGAATAAATCCGAGGAGTCCTTACCACTTCTCTTGAGAGGAGTAATCCCCATTACACTCTTTTGGATGCGTATTTGCCTGTACTGGCTAAACAAGAGCCCAAAGCTCGCGATTCATCCGTTATAGATGATCATGGTATATAGAGCATACGCCCGTGAGCCGCGGATATGGCAGCGGAAGTGAGTTCCAGCCTGAACTGGTCGGGAGGTCACGGTACGACCTAAAAAACGAGGCTCAATGACGGTTCA'/>

    <sequence taxon='28' value='ATGTTTTTACCGGCTGCTCGAAATAGCGGCAATTCAGAATACATGAGAAGGCGTATAGGCCAGGTCACTTAGGCCCACCTGAGAACCTCAGTGCAGAAATGCTCCGGTGTCGTAATAGATAATTCACCTGTTTGTCAAGTTAGTTCTACTCAGCAACAGAATGACACTTATAGCAACCCCGTTTGTACGCGTGCAGGCAGTGTGATCATTCCGACTGAAGGTTACAATGTTCGTGTGAGGTCTAATGGTTCTACATCGTCAGGAAGATAGCAGTGTCAATCAGGTGCGGGCAACCGAATGACTATTCACCGTGTTCGGCGCCCCGATATGTTTGCAACGGAGACTCGCCCCACCCCTGACGTGGACGGTCGTCATTCTGGACATAAAATCAACGCGCCGCTAAACCCGCAGTGACAATGTGGCTTATTGGGCTAATTAGCTCAGGGCTTATGGCTTGGTCGCGGTCATCCGATACTGGGGGTTCGGTTATCCCGGCTTGCCAAAAGCCTTTAAATGCCTGCCGAAGGTCCAACATCTGGAAGAAGACTGCTAAAGTCACCTATTCCAACGCTAAAAAGCGGCGCCATGTCGCAGCACCCGGGCATGTTACTATACCAGCGCGACTCTCACGGTCCTGTTGCCTCAAAGCACCCCAGTTGAGAAACGTATTATTATTCCGCCGCTGATTATTGTGATGGCGGGGTGGTTCACATCAGTGCAGTTACTTCCTCTACGTCTGATATATGACCCGATAGTTACATGACGATATGGATCGGTTGCTGAAGGGAGCATTTTGCTCATTACTCGGTTGTCTCTTCGACTCTCTGGGCCCGCGGACAGGATAGCTCAGCACATTTCCAATTCCCCGATAATAGAAGGGAGTTCCACGCACAAAGGACCGAGGCTACATAGAAGTCATTATTCCGCCGGCAAACGCACGCTTGCGATCGCATAGACCGAGGCTGGATTCCCCAGCAAATTTAGCGCATATCCTGAATTAAACGATTGTAGCCACAAGCTCATACCGTTTGCAACGGCCTCACTCGGTCGGGGTCATTTCACGCTGTGTGCAGCCGTTCCTGTCGGGCGCTGGGGAGGGATGGGCGGTACAGACCATAAGTAACGTCAGAGACTACTCCTGCAAGATGGGCACTAAGCTGGGACGTTTTAATCAGGGGCCTGATCATCCTGACAAGGCACGTCAAGAAAAGTTACGTCGCCTAAACGTCTATGATTATTGCGCCTGGGAGATGAATGGGTATTGATAATGGCTCCCCTCAATGTGGTACTTTCATAATCTTTGCTTTCGCCCTTTGAATGTTAAAGAGCGGCGTATCTGAAAGCTGGGTGCTCTGCGGAAGTCGATTTATAGATGATCATTCGAACACATGGTAGTTCTTGGGTCTCCAGGCATATCTTTAGTGGTCCGTGAAGTAGAGTAAGTTAGACAAGAGTGACAAAAACCGCTACGAATGACTATACCTTGGTCTTCCGCTCAACTCAACTGATCTAGGCAAGGCGTTGATTCGGAACACTAGAGCGGAGTAGCCCCAACCCTCGCCGCCTTCAATTGCCACGTCCGAATTGAACAGCACAAGGGCTCTCTTCAGTCCGCTCACGACAAGCATAAGCTTGCGTCGCTTGGTGGCTCTTCGCTAAGTGGTTTCTAGCGCGCAACGCCGAGGACTTGGACTCAGTTACTGATGTTTGATTTCGTATGTACCGTAACACTCCGCATCGGCCAATGACTGATCGAATAAATCCGAGGAGTCCTTACCACTTCTCTTGAGAGGAGTAATCCCCATTACACTCTTTTGGATGCGTATTTGCCTGTACTGGCTAAACAAGAGCCCAAAGCTCGCGATTCATCCGTTATAGATGATCATGGTATATAGAGCATACGCCCGTGAGCCGCGGATATGGCAGCGGAAGTGAGTTCCAGCCTGAACTGGTCGGGAGGTCACGGTACAACCTAAAAAACGAGTCTCAATGACGGTTCA'/>

    <sequence taxon='55' value='ATGTTTTTACCGGCTGCTCGAAATAGCGGCAATTCAGAATACATGAGAAGGCGTATAGGCCAGGTCACTTAGGCCCACCTGAGAACCTCAGTGCAGAAATGCTCCGGTGTCGTAATAGATAATCCACCTGTTTGTCAAGTTAGTCCTACTCAGCAACAGAATGACACTTATAGCAACCCCGTATGTACGCGTGCAGGCAGTGTGACCATTCCGACTGAAGGTTACAATGTTCGTGTGAGGTCTAATGGTTCTAAATCGTCAGGAAGGTAGCAGTGTCAATCAGGTGCGGGCAACCGACTGGCTATTCACCGTGTTCGGCGCCCCGATATGTTTGCAACGGAGACTCGCCCCACCCCTGACGTGGACGGTCGTCATTCTGGACATAAAATCAACGCGCCGCTAAACCCGCAGTGACAATGTGGCTTATTGGGCTAATTAGCTCAGGGCTTATGGCTTGGTCGCGGTCATCCGATACTGGGGGTTCGGTTATCCCGGCTTGCCAAAAGCCTTTAAATGCCTGCCGAAGGTCCAACATCCGGAAGAAGACTGCTAAAGTCACCTATTCCAACGCTAAAAAGCGGCGCCATGTCGCAGCACCCGGGCATGTTACTATACCAGCGCGACTCTCACGGTCCTGTTGCCTCAAAGCACCCCAGTTGAGAAACGTATTATTATTCCGCCGCTGATTATTGTGATGGCGGGGTGGTTCACATCAGTGCAGTTACTTCCTCTACGTCTGATATATGACCCGATAGTTACATGACGATATGGATCGGTTGCTGAAGGGAGCATTTTGCTCATTTCTCGGTTGTCTCTTCGACTCTCTGGGCCCGCGGACAGGATAGCTCAGCACATTTCCAATTCCTCAATAATAGAAGGGAGTTCCACGCACAAAGGACCGAGGCTACATAGAAGTCATTATTCCGCCAGCCAACGCACGCTTGCGATCGCATAGACCGAGGCTGGATTCCCCAGCAAATTTAGCGCATATCCTGAATTAAACGATTGTAGCCACAAGCTCATACCGTTTGCAACGGCCTCACTCGGTCGGGGTCATTTCACGCTGTGTGCAGCCGTTCCTGTCGGGCGCTGGGGGGGGATGGGCGGTACAGACCATAAGTAACGTCAGAGACTACTCCTGCGAGATGGGCACTAAGCTGGGACGTTTTAATCAGGGGCCTGATCATCCTGACAAGGCACGTCAAGAAAAGTTACGTCGCCTAAACGTCTATGATTATTGCGCCTGGGAAATGAATGGGTATTGATAATGGCTCCCCTCAATGTGGCACTTTCATAATCTTTGCTTTCGCCCTTTGAATGTTAAAGAGCGGCGTATCTGAAAGCTGGGTGCTCTGCAGAAGTCGATTTATAGATGATCATTCGAACACATGGTAGTTCTTGGGTCTCCAGGCATATCTTTAGTGGTCCGTGAAGTAGAGTAAGTTAGACAAGAGTGACAAAAACCGCTACGAATGACTATACCTTGGTCTTCCGCTCAACTCAACTGATCTAAGCAAGGCGTTGATTCGGAACACTAGAGCGGAGTAGCCCCAACCCTCGCCGCCTTCAATTGCCACGTCCGAATTGAACAGCACAAGGGCTCTCTTCAGTCCGCTCACGACAAGCATAAACTTGCGTCGCTTGGTGGCTCTTCGCTAAGTGGTTTCTAGCGCGCAACGCCGAGGACTTGGACTCAGTTACTGATGTTTGATTTCGTATGTACCGTAACACTCCGCATCGGCCAGTGACTGATCGAATAAATCCGAGGAGTCCTTACCATTTCTCTTGAGAGGAGTAATCCCCATTACACTCTTTTGGATGCGTATTTGCCTGTACTGGCTAAACAAGAGCCCAAAGCTCGCGATTCATCCGTTATAGATGATCATGGTATATAGAGCATACGCCCGTGAGCCGCGGATATGGCAGCGGAAGTGAGTTCCAGCCTGAACTGGTCGGGAGGTCACGGTACAACCTAAAAAACGAGTCTCAATGACGGTTCA'/>

    <sequence taxon='60' value='ATGTTTTTACCGGCTGCTCGAAATAGCGGCAATTCAGAATACATGAGAAGGCGTATAGGCCAGGTCACTTAGGCCCACCTGAGAACCTCAGTGCAGAAATGCTCCGGTGTCGTAATAGATAATCCACCTGTTTGTCAAGTTAGTCCTACTCAGCAACAGAATGACACTTATAGCAACCCCGTATGTACGCGTGCAGGCAGTGTGACCATTCCGACTGAAGGTTACAATGTTCGTGTGAGGTCTGATGGTTCTAAATCGTCAGGAAGGTAGCAGTGTCAATCAGGTGCGGGCAACCGACTGGCTATTCACCGTGTTCGGCGCCCCGATATGTTTGCAACGGAGACTCGCCCCACCCCTGACGTGGACGGTCGTCATTCTGGACATAAAATCAACGCGCCGCTAAACCCGCAGTGACAATGTGGCTTATTGGGCTAATTAGCTCAGGGCTTATGGCTTGGTCGCGGTCATCCGATACTGGGGGTTCGGTTATCCCGGCTTGCCAAAAGCCTTTAAATGCCTGCCGAAGGTCCAACATCCGGAAGAAGACTGCTAAAGTCACCTATTCCAACGCTAAAAAGCGGCGCCATGTCGCAGCACCCGGGCATGTTACTATACCAGCGCGACTCTCACGGTCCTGTTGCCTCAAAGCACCCCAGTTGAGAAACGTATTATTATTCCGCCGCTGATTATTGTGATGGCGGGGTGGTTCACATCAGTGCAGTTACTTCCTCTACGTCTGATATATGACCCGATAGTTACATGACGATATGGATCGGTTGCTGAAGGGAGCATTTTGCTCATTTCTCGGTTGTCTCTTCGACTCTCTGGGCCCGCGGACAGGATAGCTCAGCACATTTCCAATTCCTCAATAATAGAAGGGAGTTCCACGCACAAAGGACCGAGGCTACATAGAAGTCATTATTCCGCCAGCCAACGCACGCTTGCGATCGCATAGACCGAGGCTGGATTCCCCAGCAAATTTAGCGCATATCCTGAATTAAACGATTGTAGCCACAAGCTCATACCGTTTGCAACGGCCTCACTCGGTCGGGGTCATTTCACGCTGTGTGCAGCCGTTCCTGTCGGGCGCTGGGGGGGGATGGGCGGTACAGACCATAAGTAACGTCAGAGACTACTCCTGCGAGATGGGCACTAAGCTGGGACGTTTTAATCAGGGGCCTGATCATCCTGACAAGGCACGTCAAGAAAAGTTACGTCGCCTAAACGTCTATGATTATTGCGCCTGGGAAATGAATGGGTATTGATAATGGCTCCCCTCAATGTGGCACTTTCATAATCTTTGCTTTCGCCCTTTGAATGTTAAAGAGCGGCGTATCTGAAAGCTGGGTGCTCTGCAGAAGTCGATTTATAGATGATCATTCGAACACATGGTAGTTCTTGGGTCTCCAGGCATATCTTTAGTGGTCCGTGAAGTAGAGTAAGTTAGACAAGAGTGACAAAAACCGCTACGAATGACTATACCTTGGTCTTCCGCTCAACTCAACTGATCTAAGCAAGGCGTTGATTCGGAACACTAGAGCGGAGTAGCCCCAACCCTCGCCGCCTTCAATTGCCACGTCCGAATTGAACAGCACAAGGGCTCTCTTCAGTCCGCTCACGACAAGCATAAACTTGCGTCGCTTGGTGGCTCTTCGCTAAGTGGTTTCTAGCGCGCAACGCCGAGGACTTGGACTCAGTTACTGATGTTTGATTTCGTATGTACCGTAACACTCCGCATCGGCCAGTGACTGATCGAATAAATCCGAGGAGTCCTTACCATTTCTCTTGAGAGGAGTAATCCCCATTACACTCTTTTGGATGCGTATTTGCCTGTACTGGCTAAACAAGAGCCCAAAGCTCGCGATTCATCCGTTATAGATGATCATGGTATATAGAGCATACGCCCGTGAGCCGCGGATATGGCAGCGGAAGTGAGTTCCAGCCTGAACTGGTCGGGAGGTCACGGTACAACCTAAAAAACGAGTCTCAATGACGGTTCA'/>

    <sequence taxon='16' value='ATGTTTTTACCGGCTGCTCGAAATAGCGGCAATTCAGAATACATGAGAAGGCGTATAGGCCAGGTCACTTAAGCCCACCTGAGAACCCCAGTGCAGAAATGCTCCGATGTCGTAATAGATAATTCACCTGTTTGTCAAGTTAGTTCTACTCAGCAACAGAATGACACTTATAGCAACCCCGTTTGTACGAGTGCAGGCAGTGTGATCATTCCGACTGAAGGTTACAATGTTCGTGTGAGGTCTAATGGTTCTACATCGTCAGGAAGATAGCAGTGTCAATCAGGTGCGGGCGACCGAATGGCTATTCACCGTGTTCGGTGCCCCGATATGTTTGCAACGGAGACTCGCCCCACCCCTGACGTGGACGGTCGTCATTCTGGACATAAAATCAAAGCGCCGCTAAACCCGCAGTGACAATGTGGCTTATTGGGCTAATTAGCTCAGGACTTATGGCTTGGTCGCGCTCATCCGACACTGGGGGTTCGGTTATCCCGGCTTGCCAAAAGCCTTTAAATGCCTGCCGAAGGTCCAACATCTGGAAGAAGACTGCTAAAGTCACCTATTCCAACGCTAGAAAGCGGCGCCATGTCGCAGCACCCGGGCATGTTACTATACCAGCGCGACTCTCACGGTCCTGTTGCCTCAAAGCACCCCAGTTGAGAAAGGTATTATTATTCCGCCGCTGATTATTGTGATGGCGGGGTGGTTCACATCAGTGCAGTTACTTCCTCTACGTCTGATATATGACCCGATAGTTACATGACGATATGGATCGGTTGCTGAAGGGAGCATTTTGCTCATTACTCGGTTGTCTCTTCGACTCTCTGGGCCCGCGAACAGGATAGCTCAGCACATTTCCAATTCCCCGGTAATAGAAGGGAGTTCCACGCACAAAGGAACGAGGCTACATAGAAGTCATTATTCCGCCAGCAAACGCACGCTTGCGATCGCATAGACCGAGGCTAGATTCCCCAGCAAATTTAGCGCATATCCTGAATTAGACGATTGTAGGCACAAGCTCATACCGTTTGCAACGGCCTCACTCGGTCGGGGTCATTTCACGCCGTGTGCAGCCGTTCCTGTCGGGCGCTGGGGGGGGATGGGCGGTACAGACCATAAGTAACGTCAGAGAATACTCCTGCAAGATGGGCACTAAGCTGGGACGTTTTAATCAGGGGCCTGATCATCCTGACAAGGCACGTCAAGAAAAGTTACGTCGCCTAAGCGTCTATGACTATTGCGCCTGGGAGATGGATGGGTATTGATAATGGCTCCCCTCAATGTGGTACTTTCATAATCTTTGCTTTCGCCCTTTGAATGTTAAAGAGCGGCGTATCCGAAAGCTGGGTGCTCTGCGGAAGTCGATTTATAGATGATCATTCGAACACATGGTAGTTCTTGGGTCTCTAGGCATATCTTTAGTGGTCCGTGAAGTAGAGTAAGTTAGACAAGAGTGACAAAAACCGCTACGAATGACTATACCTTAGTCTTCCGCCCAACTCAACTGTTCTAAGCAAGGCGTTGGTTCGGAACACTAGAGCGGAGTAGCCCCAACCCTCGCCGCCTTCAATTGCCACGTCCGAATTGAACAGCACAAGGGCTCTCTTCAGTCCGCTCACGACAAGCATAAACTCGCGTCGCTTGGTGGCTCTTCGCTAAGTGGTTTCTAGCGCGCAACGCGGAGGACTTGGACTCAGTTACTGATGTTTGATTTCGTATGTACCGTAACACTCCGCATCGGCCAGTGACTGATCGAATAAATTCGAGGAGTCCTTACCTCTTCTCTTGAGAGGAGTAATCCCCATTACACTCTTTTGGATGCGTATTTGCCTGTACTGACTAAACAAGAGCCCAAAGCTCGCGATTCATCCGTTATAGATGATCATGGTATATAGAGCATACGCCCGTGAGCCGCGGATATGGCAGCGGAAGTGAGTTCCAGCCTGAACTGGTCGGGAGGTCACGGTACAACCTAAAAAACGAGGCTCAAGGACGGTTCA'/>

    <sequence taxon='17' value='ATGTTTTTACCGGCTGCTCGAAATAGCGGCAATTCAGAATACATGAGGAGGCGTATAGGCCAGGTCACTTAAGCCCACCTGAGAACCCCAGTGCAGAAATGCTCCGATGTCGTAATAGATAATTCACCTGTTTGTCAAGTTAGTTCTACTCAGCAACAGAATGACACTTATAGCAACCCCGTTTGTACGAGTGCAGGCAGTGTGATCATTCCGACTGAAGGTTACAATGTTCGTGTGAGGTCTAATGGTTCTACATCGTCAGGAAGATAGCAGTGTCAATCAGGTGCGGGCGACCGAATGGCTATTCACCGTGTTCGGTGCCCCGATATGTTTGCAACGGAGACTCGCCCCACCCCTGACGTGGACGGTCGTCATTCTGGACATAAAATCAAAGCGCCGCTAAACCCGCAGTGACAATGTGGCTTATTGGGCTAATTAGCTCAGGACTTATGGCTTGGTCGCGCTCATCCGACACTGGGGGTTCGGTTATCCCGGCTTGCCAAAAGCCTTTAAATGCCTGCCGAAGGTCCAACATCTGGAAGAAGACTGCTAAAGTCACCTATTCCAACGCTAGAAAGCGGCGCCATGTCGCAGCACCCGGGCATGTTACTATACCAGCGCGACTCTCACGGTCCTGTTGCCTCAAAGCACCCCAGTTGAGAAAGGTATTATTATTCCGCCGCTGATTATTGTGATGGCGGGGTGGTTCACATCAGTGCAGTTACTTCCTCTACGTCTGATATATGACCCGATAGTTACATGACGATATGGATCGGTTGCTGAAGGGAGCATTTTGCTCATTACTCGGTTGTCTCTTCGACTCTCTGGGCCCGCGAACAGGATAGCTCAGCACATTTCCAATTCCCCGGTAATAGAAGGGAGTTCCACGCACAAAGGAACGAGGCTACATAGAAGTCATTATTCCGCCAGCAAACGCACGCTTGCGATCGCATAGACCGAGGCTAGATTCCCCAGCAAATTTAGCGCATATCCTGAATTAGACGATTGTAGGCACAAGCTCATACCGTTTGCAACGGCCTCACTCGGTCGGGGTCATTTCACGCCGTGTGCAGCCGTTCCTGTCGGGCGCTGGGGGGGGATGGGCGGTACAGACCATAAGTAACGTCAGAGAATACTCCTGCAAGATGGGCACTAAGCTGGGACGTTTTAATCAGGGGCCTGATCATCCTGACAAGGCACGTCAAGAAAAGTTACGTCGCCTAAGCGTCTATGACTATTGCGCCTGGGAGATGGATGGGTATTGATAATGGCTCCCCTCAATGTGGTACTTTCATAATCTTTGCTTTCGCCCTTTGAATGTTAAAGAGCGGCGTATCCGAAAGCTGGGTGCTCTGCGGAAGTCGATTTATAGATGATCATTCGAACACATGGTAGTTCTTGGGTCTCTAGGCATATCTTTAGTGGTCCGTGAAGTAGAGTAAGTTAGACAAGAGTGACAAAAACCGCTACGAATGACTATACCTTAGTCTTCCGCCCAACTCAACTGTTCTAAGCAAGGCGTTGGTTCGGAACACTAGAGCGGAGTAGCCCCAACCCTCGCCGCCTTCAATTGCCACGTCCGAATTGAACAGCACAAGGGCTCTCTTCAGTCCGCTCACGACAAGCATAAACTCGCGTCGCTTGGTGGCTCTTCGCTAAGTGGTTTCTAGCGCGCAACGCGGAGGACTTGGACTCAGTTACTGATGTTTGATTTCGTATGTACCGTAACACTCCGCATCGGCCAGTGACTGATCGAATAAATTCGAGGAGTCCTTACCTCTTCTCTTGAGAGGAGTAATCCCCATTACACTCTTTTGGATGCGTATTTGCCTGTACTGACTAAACAAGAGCCCAAAGCTCGCGATTCATCCGTTATAGATGATCATGGTATATAGAGCATACGCCCGTGAGCCGCGGATATGGCAGCGGAAGTGAGTTCCAGCCTGAACTGGTCGGGAGGTCACGGTACAACCTAAAAAACGAGGCTCAAGGACGGTTCA'/>

    <sequence taxon='35' value='ATGTTTTTACCGGCTGCTCGAAATAGCGGCAATTCAGAATACATGAGAAGGCGTATAGGCCAGGTCACTTAAGCCCACCTGAGAACCCCAGTGCAGAAATGCTCCGATGTCGTAATAGATAATTCACCTGTTTGTCAAGTTAGTTCTACTCAGCAACAGAATGACATTTATAGCAACCCCGTTTGTACGAGTGCAGGCAGTGTGATCATTCCGACTGAAGGTTACAATGTTCGTGTGAGGTCTAATGGTTCTACATCGTCAGGAAGATAGCAGTGTCAATCAGGTGCGGGCGACCGAATGGCTATTCACCGTGTTCGGTGCCCCGATATGTTTGCCACGGAGACTCGCCCCACCCCTGACGTGGACGGTCGTCATTCTGGACATAAAATCAAAGCGCCGTTAAACCCGCAGGGACAATGTGGCTTATTGGGCTAATTAGCTCAGGACTTATGGCTTGGTCGCGCTCATCCGATACTGGGGGTTCGGTTATCCCGGCTTGCCAAAAGCCTTTAAATGCCTGCCGAAGGTCCAACATCTGGAAGAAGACTGCTAAAGTCACCTATTCCAACGCTAGAAAGCGGCGCCATGTCGCAGCACCCGGGCATGTTACTATACCAGCGCGACTCTCACGGTCCTGTTGCCTCAAAGCACCCCAGTTGAGAAAGGTATTATTATTCCGCCGCTGATTATTGTGATGGCGGGGTGGTTCACATCAGTGCAGTTACTTCCTCTACGTCTGATATATGACCCGATAGTTACATGACGATATGGATCGGTTGCTGAAGGGAGCATTTTGCTCATTACTCGGTTGTCTCTTCGACTCTCTGGGCCCGCGGACAGGATAGCTCAGCACATTTCCAATTCCCCGGTAATAGAAGGGAGTTCCACGCACAAAGGAACGAGGCTACATAGAAGTCATTATTCCGCCAGCAAACGCACGCTTGCGATCGCATAGACCGAGGCTAGATTCCCCAGCAAATTTAGCGCATATCCTGAATTAGACGATTGTAGGCACAAGCTCATACCGTTTGCAACGGCCTCACTCGGTCGGGGTCATTTCACGCCGTGTGCAGCCGTTCCTGTCGGGCGCTGGGGGGGGATGGGCGGTACAGACCATAAGTAACGTCAGAGACTACTCCTGCAAGATGGGCACTCAGCTGGGACGTTTTAATCAGGGGCCTGATCATCCTGACAAGGCACGTCAAGAAAAGTTACGTCGCCTAAGCGTCTATGACTATTGCGCCTGGGAGATGGATGGGTATTGATAATGGCTCCCCTCAATGTGGTACTTTCATAATCTTTGCTTTCGCCCTTTGAATGTTAAAGAGCGGCGTATCCGAAAGCTGGGTGCTCTGGGGAAGTCGATTTATAGATGATCATTCGAACACATGGTAGTTCTTGGGTCTCTAGGCATATCTCTAGTGGTCCGTGAAGTAGAGTGAGTTAGACAAGAGTGACAAAAACCGCTACGAATGACTATACCTTAGTCTTCCGCCCAACTCAACTGTTCTAAGCAAGGCGTTGGTTCGGAACACTAGAGCGGAGTAGCCCCAACCCTCGCCGCCTTCAATTGCCACGTCCGAATTGAACAGCACAAGGGCTCTCTTCAGTCCGCTCACGACAAGCATAAACTCGCGTCGCTTGGTGGCTCTTCGCTAAGTGGTTTCTAGCGCGCAACGCGGAGGACTTGGACTCAGTTACTGATGTTTGATTTCGTATGTACCGTAACACTTCGCATCGGCCAGTGACTGATCGAATAAATTCGAGGAGTCCTTACCTCTTCTCTTGAGAGGAGTAATCCCCATTACACTCTTTTGGATGCGTATTTACCTGTACTGACTAAACAAGAGCCCAAAGCTCGCGATTCATCCGTTATAGATGATCATGGTATATAGAGCATACGCCCGTGAGCCGCGGATATGGCAGCGGAAGTGAGTTCCAGCCTGAACTGGTCGGGAGGTCACGGTACAACCTAAAAAACGAGGCTCAAGGACGGTTCA'/>

    <sequence taxon='36' value='ATGTTTTTACCGGCTGCTCGAAATAGCGGCAATTCAGAATACATGAGAAGGCGTATAGGCCAGGTCACTTAAGCCCACCTGAGAACCCCAGTGCAGAAATGCTCCGATGTCGTAATAGATAATTCACCTGTTTGTCAAGTTAGTTCTACTCAGCAACAGAACGACACTTATAGCAACCCCGTTTGTACGAGTGCAGGCAGTGTGATCATTCCGACTGAAGGTTACAATGTTCGTGTGAGGTCTAATGGTTCTACATCGTCAGGAAGATAGCAGTGTCAATCAGGTGCGGGCGACCGAATGGCTATTCACCGTGTTCGGTGCCCCGATATGTTTGCAACGGAGACTCGCCCCACCCCTGACGTGGACGGTCGTCATTCTGGACATAAAATCAAAGCGCCGCTAAACCCGCAGGGACAATGTGGCTTATTGGGCTAATTAGCTCAGGACTTATGGCTTGGTCGCGCTCATCCGATACTGGGGGTTCGGTTATCCCGGCTTGCCAAAAGCCTTTAAATGCCTGCCGAAGGTCCAACATCTGGAAGAAGACTGCTAAAGTCACCTATTCCAACGCTAGAAAGCGGCGCCATGTCGCAGCACCCGGGCATGTTACTATACCAGCGCGACTCTCACGGTCCTGTTGCCTCAAAGCACCCCAGTTGAGAAAGGTATTATTATTCCGCCGCTGATTATTGTGATGGCGGGGTGGTTCACATCAGTGCAGTTACTTCCTCTACGTCTGATATATGACCCGATAGTTACATGACGATATGGATCGGTTGCTGAAGGGAGCATTTTGCTCATTACTCGGTTGTCTCTTCGACTCTCTGGGCCCGCGGACAGGATAGCTCAGCACATTTCCAATTCCCCGGTAATAGAAGGGAGTTCCACGCACAAAGGAACGAGGCTACATAGAAGTCATTATTCCGCCAGCAAACGCACGCTTGCGATCGCATAGACCGAGGCTAGATTCCCCAGCAAATTTAGCGCATATCCTGAATTAGACGATTGTAGGCACAAGCTCATACCGTTTGCAACGGCCTCACTCGGTCGGGGTCATTTCACGCCGTGTGCAGCCGTTCCTGTCGGGCGCTGGGGGGGGATGGGCGGTACAGACCATAAGTAACGTCAGAGACTACTCCTGCAAGATGGGCACTCAGCTGGGACGTTTTAATCAGGGGCCTGATCATCCTGACAAGGCACGTCAAGAAAAGTTACGTCGCCTAAGCGTCTATGACTATTGCGCCTGGGAGATGGATGGGTATTGATAATGGCTCCCCTCAATGTGGTACTTTCATAATCTTTGCTTTCGCCCTTTGAATGTTAAAGAGCGGCGTATCCGAAAGCTGGGGGCTCTGGGGAAGTCGATTTATAGACGATCATTCGAACACATGGTAGTTCTTGGGTCTCTAGGCATATCTCTAGTGGTCCGTGAAGTAGAGTGAGTTAGACAAGAGTGACAAAAACCGCTACGAATGACTATACCTTAGTCTTCCGCCCAACTCAACTGTTCTAAGCAAGGCGTTGGTTCGGAACACTAGAGCGGAGTAGCCCCAACCCTCGCCGCCTTCAATTGCCACGTCCGAATTGAACAGCACAAGGGCTCTCTTCAGTCCGCTCACGACAAGCATAAACTCGCGTCGCTTGGTGGCTCTTCGCTAAGTGGTTTCTAGCGCGCAACGCGGAGGACTTGGACTCAGTTACTGATGTTTGATTTCGTATGTACCGTAACACTTCGCATCGGCCAGTGACTGATTGAATAAATTCGAGGAGTCCTTACCTCTTCTCTTGAGAGGAGTAATCCCCATTACACTCTTTTGGATGCGTATTTACCTGTACTGACTAAACAAGAGCCCAAAGCTCGCCATTCATCCGTTATAGATGATCATGGTATATAGAGCATACGCCCGTGAGCCGCGGATATGGCAGCGGAAGTGAGTTCCAGCCTGAATTGGTCGGGAGGTCACGGTACAACCTAAAAAACGAGGCTCAAGGACGGTTCA'/>

    <sequence taxon='25' value='ATGTTTTTACCGGCTGCTCGAAATAGAGGCAATTCAGAATACATGAGAAGGCGTATAGGCCAGGTCACTTAAGCCCACCTGAGAACCCCAGTGCAGAAAAGCTCCGATGTCGTAATAGATAATTCACCTGTTTGTCAAGTTAGTTCTACTCAGCAACAGAATGACACTTATAACAACCCCGTTTGTACGAGTGCAGGCAGTGTGATCATTCCGACTGAAGGTTACAATGTTCGTGTGAGGTCTAATGGTTCTACATCGTCAGGAAGATAGCAGTGCCAATCAGGTGCGGGCGACCGAATGGCTATTCACCGTGTTCGGTGCCCCGATATGTTTGCAACGGAGACTCGCCCCACCCCTGACGTGGACGGTCGTCATTCTGGACATAAGATCAAAGCGCCGCTAAACCCGCAGTGACAATGTGGCTTATTGGGCTAATTAGCTCAGGACTTATGGCTTGGTCGCGGTCATCCGATACTGGGGGTTCGGTTATCCCGTCTTGCCAAAAGCCTTTAAATGCCTGCCGAAGGTCCAACATCTGGAAGAAGACTGCTAAAGTCACCTATTCCAACGCTAAAAAGCGGCGCCATGTCGCAGCACCCGGGCATGTTACTATACCAGCGCGACTCTCACGGTCCTATTGCCTCAAAGCACCCCAGTTGAGAAACGTATTATTATTCCGCCGCTGATTATTGTGATGGCGGGGTGGTTCACATCAGTGCAGTTACTTCCTCTACGTCTGATATATGACCCGATAGTTACATGACGATATGGATCGGTTGCTGAAGGGAGCATTGTGCTCATTACTCGGTTGTCTCTTCGACTCTCTGGGCCCGCGGACAGGATAGCTCAGCACATTCCCAATTCCCCGGTAATAGAAGGGAGTTCCACGCACAAAGGAACGAGGCTACATAGAAGTCATTATTCCGCCAGCAAACGCACGCTTGCGATCGCATAGACCGAGGCTAGATTCCCCAGCAAATCTAGCGCATATCCTGAATTAGACGATTGTAGGCACAAGCTCATACCGTTTGCAACGGCCTCACTCGGTCGGGGTCATTTCACGCTGTGTGCAGCCGTTCCTGTCGGGCGCTGGGGGGGGATGGGCGGTACAGACCATAAGTAACGTCAGAGACTACTCCTGCAAGATGGGCACTAAGCTGGGACGTTTTAATCAGGGGCCTGATCATCCTGACAAGGCCCGTCAAGAAAAGTTACGTCGCCTAAACGTCTATGACTATTGCGCCTGGGAGATGGATGGGTATTGATAATGGCTCCCCTCAATGTGGTACTTTCATAATCTTTGCTTTCGCCCTTTGAATGTTAAAGAGCGGCGTATCTGAAAGCTGGGTGCTCTGCGGAAGTCGATTTATAGATGATCATTCGAACACATGGTAGTTCTTGGGTCTCTAGGCATATCTTTAGTGGTCCGTGAAGTAGAGTAAGTTAGACAAGAGTGACAAAAACCGCTACGGATGACTATACCTTGGTCTTCCGCCCAACTCAACTGTTCTAAGCAAGGCGTTGGTTCGGAACACTAGAGCGGAGTAGCCCCAACCCTCGCCGCCTTCAATTGCCACGTCCGAATTGAACAGCACAAGGGCTCTCTTCAGTCCGCTCACGACAAGCATAAACTCGCGTCGCTTGGTGGCTCTTCGCTAAGTGGTTTCTAGCGCGCAACGCGGAGGACTTGGACTCAGTTACTGATGTTTGATTTCGTATGTACCGTAACACTCCGCATCGGCTAGTGACTGATCGAATAAATTCGAGGAGTCCTTACCACTTCTCGTGAGAGGAGTAATCCCCATTACACTCTTTTGGATGCGTGTTTGCCTGTACTGACTAAACAAGAGCCCAAAGCTCGCGATTCATCCGTTATAGATGACCATGGTATATAGAGCATACGCCCGTGAGCCGCGGATATGGCAGCGGAAGTGAGTTCCAGCCTGAACTGGTCGGGAGGTCACGGTACAACCTAAAAAACGAGGCTCAACGACGGTTCA'/>

    <sequence taxon='45' value='ATGTTTTTACCGGCTGCTCGAAATAGAGGCAATTCAGAATACATGAGAAGGCGTATAGGCCAGGTCACTTAAGCCCACCTGAGAACCCCAGTGCAGAAAAGCTCCGATGTCGTAATAGATAATTCACCTGTTTGTCAAGTTAGTTCTACTCAGCAACAGAATGACACTTATAACAACCCCGTTTGTACGAGTGCAGGCAGTGTGATCATTCCGACTGAAGGTTACAATGCTCGTGTGAGGTCTAATGGTTCTACATCGTCAGGAAGATAGCAGTGCCAATCAGGTGCGGGCGACCGACTGGCTATTCACCGTGTTCGGTGCCCCGATATGTTTGCAACGGAGACTCGCCCCACTCCTGATGTGGACGGTCGTCATTCTGGACATAAGATCAAAGCGCCGCTAAACCCGCAGTGACAATGTGGCTTATTGGGCTAATTAGCTCAGGACTCATGGCTTGGTAGCGGTCATCCGATACTGGGGGTTCGGTTATCTCGTCTTGCCAAAAGCCTTTAAATGCCTGCCGAAGGTCCAACATCTGGAAGAAGACTGCTAAAGTCACCTATTCCAACGCTAAAAAGCGGTGCCATGTCGCAGCACCCGGGCATGTTACTATACCAGCGCGACTCTCACGGTCCTATTGCCTCAAAGCACCCCAGTTGAGAAACGTATTATTATTCCGCCGCTGATTATTGTGATGGCGGGGTGGTTCACATCAGTGCAGTTACTTCCTCTACGTCTGATATATGACCCGATAGTTACATGACGACATGGATCGGTTGCTGAAGGGAGCATTGTGCTCATTACTCGGTTGTTTCTTCGGCTCTCTGGGCCCGCGGACAGGATAGCTCAGCACATTCCCAACTCCCCGGTAATAGAAGGGAGTTCCACGCACAAAGGAACGAGGCTACATAGAAGTCATTATTCCGCCAGCAAACGCACGCTTGCGATCGCATAGACCGAGGCTAGATTCCCCAGCAAATCTAGCGCATATCCTGAGTTAGACGATTGTAGGCACAAGCCCATACCGTTTGCAACGGCCTCACTCGGTCGGGGTCATTTCACGCTGTGTGCAGCCGTTCCTGTCGGGCGCTGGGGTGGGATGGGCGGTACAGACCATAAGTAACGTCAGAGACTACTCCTGCAAGATGGGCACTAAGCTGGGACGTTTTAATCAGGGGCCTGATCATCCTGACAAGGCACGTCAAGAAAAGTTACGTAGCCTAAACGTCTATGACTATTGCGCCTGGGAGATGGATGGGTATTGATAATGGCTCCCCTCAATGTGGTACTTTCATAATCTTTGCTTTCGCCCTTTGAATGTTAAAGAGCGGCGTATCTGAAAGCTGGGTGCTCTGCGGAAGTCGATTTATAGATGATCATTCGAACACATGGTAGTTCTTGGGTCTCTAGGCATATCTTTAGTGGTCCGTGAAGTAGAGTAAGTTAGACAAGAGTGACAAAAACCGCTACGGATGACTATACCTTGGTCTTCCGCCCAACTCAACTGTTCTAAGCAAGGCGTTGGTTCGGAACACTAGAGCGGAGTAGCCCCAACCCTCGCCGCCTTCAATTGCCACGTCCGAATTGAACAGCACAAGAGCCCTCTTCAGTCCGCTCACGACAAGCATAAACTCGCGTCGCTTGGTGACTCTTCGCTAAGTGGTTTCTAGCGCGCAACGCGGAGGACTTGGACTCAGTTACTGATGTTTGATTTCGTATGTACCGTAACACTCCGCATCGGCTAGTGACTGATCGAATAGATTCGAGGAGTCCTTACCACTTCTCGTGAGAGGAGTAATCCCCATTACACTCTTTTGGATGCGTGTTTGCCTGTACTGACTAAACAAGAGCCCAAAGCTCGCGATTCATCCGTTATAGATGACCATGGTATATAGAGCATACGCCCGTAAGCCGCGGATATGGCAGCGGAAGTGAGTTCCAGCCTGAACTGGTCGGGAGGTCACGGTAGAACCTAAAAAACGAGGCTCAACGACGGTTCA'/>

</data>

    <trait id="tipDates" spec='beast.evolution.tree.TraitSet' traitname='date-backward' units='year' value='
1=2.690850238588038,
2=2.660325689814681,
0=2.8297879225543845,
8=1.6173485300601418,
19=0.8418507864114106,
26=0.7245236714223,
48=0.15121193668151367,
32=0.3553994151851634,
31=0.5301569675517288,
33=0.3975914547784809,
53=0.12567426468941445,
29=0.5828903578436488,
34=0.5568562929974901,
57=0.1662447350618823,
28=0.6128872362765625,
55=0.15807893662808592,
60=0.09735789202975242,
23=0.8500671309501069,
4=1.703786996759918,
17=0.8861257586929665,
16=1.0405611033848592,
36=0.39025365956937197,
35=0.45908566378873417,
45=0.019143461027746778,
25=0.8185552955176547,
5=1.4680917236957343,
15=0.952231547217989,
46=0.2991506022987531,
54=0.1799635654777747,
56=0.0390908160470369,
39=0.04596681654228796,
30=0.5165113432249342,
59=0.13437788278667062,
22=0.02850871251699605,
42=0.1944166577963471,
51=0.014848391791663307,
47=0.09549116622263876,
52=0.182248705825113,
18=0.9289820379269274,
24=0.6372136316663579,
41=0.35274399727083994,
49=0.21493737377895572,
37=0.47879848589850393,
9=1.590639907341573,
27=0.46869331725242747,
43=0.12793205673009833,
21=0.832526785860022,
13=0.950541247425785,
14=1.0117222416379017,
7=1.0624246923198195,
44=0.05231401143566039,
40=0.462444254303616,
12=1.175118551651045,
11=1.109603282544604,
10=0.9110885389388867,
20=0.8611163901823473,
50=0.16356684670552957,
58=0.021444427703990687,
38=0.2533852195060473,
6=1.4553254691410111,
3=1.9029788020066405
            '>
        <taxa id='taxonSet' spec='beast.evolution.alignment.TaxonSet' alignment='@alignment'/>
    </trait>
    
    <tree spec="beast.util.ClusterZBSATree" id="tree" nodetype="beast.evolution.tree.ZeroBranchSANode" clusterType="upgma" trait="@tipDates">
		<taxa idref="alignment"/>
	</tree>

    <BirthDeathSkylineModel spec="SABDSamplingThroughTimeModel" id="birthDeath" tree="@tree" conditionOnSampling="true">
		<parameter name="origin" id="origin" value ="50." lower="0."/>
        <parameter name="diversificationRate" id="diversificationRate" value="1.5"/>
        <parameter name="turnover" id="turnover" value=".5"/>
        <parameter name="samplingProportion" id="samplingProportion" value="0.5193416232251966"/>
        <parameter name="removalProbability" id="r" value="0.5" lower="0." upper="1."/>
	</BirthDeathSkylineModel>
    
    <siteModel gammaCategoryCount="1" id="SiteModel" spec="SiteModel">
		<parameter dimension="1"  id="mutationRate" name="mutationRate" value="1.0"/>
		<substModel id="gtr" rateAC="@rateAC" rateGT="@rateGT" rateAT="@rateAT" rateCG="@rateCG" rateCT="@rateCT" spec="GTR">
			<parameter dimension="1"  id="rateAG" lower="0.0" name="rateAG" value="1.0"/>
			<frequencies estimate="true" id="freqs" spec="Frequencies">
				<parameter name='frequencies' id='freqParameter' value='0.25' dimension='4' lower="0." upper="1."/>
			</frequencies>
		</substModel>
	</siteModel>
	<branchRateModel id="StrictClock" spec="beast.evolution.branchratemodel.StrictClockModel">
		<parameter dimension="1" id="clock.rate" name="clock.rate" value="0.05" lower="0."/>
	</branchRateModel>


   <!-- likelihood and priors: -->
    <distribution id="posterior" spec="util.CompoundDistribution">
		<distribution id="prior" spec="util.CompoundDistribution">
            <distribution  x="@clock.rate" id="clockRatePrior" spec='beast.math.distributions.Prior'>
				<distr spec='beast.math.distributions.LogNormalDistributionModel' id='clockRatePrior.exp' M="-4.6" S="1.25"/>
			</distribution>
			<distribution id="hky.frequencies.prior" spec="beast.math.distributions.Prior" x="@freqParameter">
				<distr id="Uniform " lower="0.0" upper="1.0" spec="beast.math.distributions.Uniform" />
			</distribution>
			<distribution id="diversificationRate_prior" spec="beast.math.distributions.Prior" x="@diversificationRate">
				<distr spec="beast.math.distributions.Uniform" lower="1." upper="2." offset="0."/>
			</distribution>
			<distribution id="turnover_prior" spec="beast.math.distributions.Prior" x="@turnover">
				<distr spec="beast.math.distributions.Uniform" lower="0." upper="1." offset="0."/>
			</distribution>
			<distribution  id='origin_Prior' x="@origin" spec='beast.math.distributions.Prior'>
				<distr spec='beast.math.distributions.Uniform' lower="0." upper="1000." offset="0."/>
			</distribution>
			<distribution id="BDlikelihood" spec="util.CompoundDistribution">
				<distribution idref="birthDeath"/>		
			</distribution>
		</distribution>
        <distribution id="jointTreeLikelihood" spec="util.CompoundDistribution">
			<distribution data="@alignment" id="treeLikelihood" spec="TreeLikelihood" tree="@tree" siteModel="@SiteModel" branchRateModel="@StrictClock"/>
        </distribution>
    </distribution>

    
	<run chainLength="20000000" id="mcmc" spec="MCMC" storeEvery="100000" distribution="@posterior">
        
		<state id="state" storeEvery="100000">
            <stateNode idref='tree'/>
			<stateNode idref="origin"/>
			<stateNode idref="diversificationRate"/>
			<stateNode idref="turnover"/>
			<!-- <stateNode idref="samplingProportion"/> -->
            <stateNode idref="r"/> 
            
            <stateNode idref="clock.rate"/>
			<stateNode idref="freqParameter"/>
			<parameter dimension="1"  id="rateAC" lower="0.0" upper="100.0" name="stateNode" value="1.0"/>
			<parameter dimension="1"  id="rateGT" lower="0.0" upper="100.0" name="stateNode" value="1.0"/>
			<parameter dimension="1"  id="rateAT" lower="0.0" upper="100.0" name="stateNode" value="1.0"/>
			<parameter dimension="1"  id="rateCG" lower="0.0" upper="100.0" name="stateNode" value="1.0"/>
			<parameter dimension="1"  id="rateCT" lower="0.0" upper="100.0" name="stateNode" value="1.0"/>
        </state>
        
		<operator id='origOperator' spec='ScaleOperator' scaleFactor=".75" weight="3" parameter="@origin"/>
		<operator id='diversificationRateOperator' spec='ScaleOperator' scaleFactor=".75" weight="10" parameter="@diversificationRate"/>
		<operator id='turnoverOperator' spec='ScaleOperator' scaleFactor=".75" weight="10" parameter="@turnover"/>
		<!-- <operator id='samplingProportionOperator' spec='ScaleOperator' scaleFactor=".75" weight="10" parameter="@samplingProportion"/> -->
        <operator id='rOperator' spec='ScaleOperator' scaleFactor=".9" weight="1" parameter="@r"/> 
        
        <operator spec='TreeDimensionJump' weight="10" tree="@tree"/> 
        <operator spec='WilsonBaldingForZeroBranchSampledAncestorTrees' weight="10" tree="@tree"/> 
        <operator spec='ExchangeForZeroBranchSampledAncestorTrees' isNarrow="false" weight="10" tree="@tree"/>
        <operator spec='ExchangeForZeroBranchSampledAncestorTrees' weight="10" tree="@tree"/>
        <operator spec='UniformForZeroBranchSATrees' weight="20" tree="@tree"/>
        <operator id='rootScaler' spec='ScaleOperatorForZeroBranchSATrees' scaleFactor=".95" weight="1" tree="@tree" rootOnly='true'/>
        <operator id='treeScaler' spec='ScaleOperatorForZeroBranchSATrees' scaleFactor=".95" weight="10" tree="@tree"/>
        <operator id="updownTree" spec="UpDownOperator" scaleFactor=".95" weight="20" up="@clock.rate" down="@tree"/>

        
        <operator id="clock.rateScaler" parameter="@clock.rate" scaleFactor="0.75" spec="ScaleOperator" weight="10"/>
        
		<operator spec='ScaleOperator' scaleFactor=".75" weight=".2" parameter="@rateAC"/>
		<operator spec='ScaleOperator' scaleFactor=".75" weight=".2" parameter="@rateAT"/>
		<operator spec='ScaleOperator' scaleFactor=".75" weight=".2" parameter="@rateCG"/>
		<operator spec='ScaleOperator' scaleFactor=".75" weight=".2" parameter="@rateCT"/>
		<operator spec='ScaleOperator' scaleFactor=".75" weight=".2" parameter="@rateGT"/>
		<operator autoOptimize="true" delta="0.2" id="FrequenciesExchanger" integer="false" spec="DeltaExchangeOperator" weight="0.1" parameter="@freqParameter"/>


			
		<logger fileName="$(seed).log" id="tracelog" logEvery="10000" mode="autodetect" model="@posterior">
			<distribution idref="posterior" name="log"/>
			<log idref="BDlikelihood"/>
            <log idref="jointTreeLikelihood"/>
            <log id="treeHeight" spec="beast.evolution.tree.TreeHeightLogger" tree="@tree"/>
			<log idref="origin"/>
            <log idref="diversificationRate"/>
			<log idref="turnover"/>
			<!--<log idref="samplingProportion"/>-->
            <log idref="r"/>
            <log id="SACount" spec="beast.evolution.tree.SALogger" tree="@tree"/>

            <log idref="clock.rate"/>
			<log idref="freqParameter"/>
			<log idref="rateAC"/>
			<log idref="rateAG"/>
			<log idref="rateAT"/>
			<log idref="rateCG"/>
			<log idref="rateCT"/>
			<log idref="rateGT"/>
		</logger>
        
        <logger fileName="$(seed).trees" id="treelog" logEvery="10000" mode="tree">
			<tree idref="tree" name="log"/>
		</logger>
	
	</run>

</beast>
