# Supplementary material for: Bayesian Inference of Sampled Ancestor Trees for Epidemiology and Fossil Calibration
Source: PLoS Comput Biol. 2014 Dec 4;10(12):e1003919. doi: 10.1371/journal.pcbi.1003919 (PMC4263412; doi:10.1371/journal.pcbi.1003919)
Supplement: File S5 — XML files for simulated transmission process. (ZIP) [file pcbi.1003919.s006.zip › simulations2/19.xml]

<?xml version="1.0" encoding="UTF-8" standalone="no"?><beast namespace="beast.core:beast.evolution.alignment:beast.evolution.tree.coalescent:beast.core.util:beast.evolution.nuc:beast.evolution.operators:beast.evolution.sitemodel:beast.evolution.substitutionmodel:beast.evolution.likelihood:beast.evolution.speciation:beast.core.parameter:beast.util" version="2.0">
    
    <data dataType="nucleotide" id="alignment" name="alignment">
    <sequence taxon='0' value='AAAGCTCCATGCTAAGGCGGCGGTGTGATAGTCAAGGAAGAGCCGCAGTGTGACAAACTAGCCGCCTACCACGTTTACATGCGACGTAGAATCAATTAATTTCTGTTCTAGTACAGCGGCTCCCCAGATTATACCCCTTCCCACGAATGAGGTGCCCGTGGCCTCAAACGTATCAGAACAAGACCATATGTTGAAGCATGATTGACCTCATAAATTCATCACTCTTGCTCCGCCCCCCGTCCGGCTAGCTCCGGATACGCCTAGGGATTTTATCTTATTGGTATTCGGCTGCAACGACCCGTCAATTTCCTCGGATCAAAAGACGCCGGCGGAACACGTGCGGCGGTCCTGCCTAGGCAGTCCCTTGACCAACACTAGCAGCTAGTCCAACAGAGCATCTCCGGGAGTGATTAGAAATTGGTTCTGGCCACACAGAAGCACACAAACCATTTGGCGTGCAAAACCGTAGAAGTATTGTTGGATGACTCGCTCTACGAGGTAGTCATCCCTCCAAACATTGACGGGATGAAACAGAATGATGGGGCACGTGTAGCGGAAATGGAATCACTAGTCTCAAGTATGGCGTGATGCCTACCGTTCTGCTAGAGATCGCGCCAGCGCTACCCGGCGGAGGAATCTCTGCCGCGTCTTCATGGGATAGCACTGTATACCCGCGTTGACGCCCATAGACCTCCATTGTATAGACTTTGTCCCTTTAGAGATTAGAAGGTTCACTACGGCGTTAAAAGCAGCTAGTCGGTCCTACCACATCCTCCACGTCCGTAGCGCTAGGGGCCCCCTGCTTACTGAGGTGCATAATCGGTCCCGTCCAGCGAGCCTTATATTGCAGCTCCTAAGTTGCCCTATTCACCCCAAATATGCTACTTCGACGTGGTGTGGGTCGGTGCTTTTATAGAGCCGGAACCCTGTTCACCTATCATAATTGTGACCGCGGCGCAGTCTTAGAGACTAGCTTCTGCGTCATACACAACTGGGCCAAGTGGCAACTAGGGCCCCCCTATAACGCTAACAACAACATAGGTTGTTCTGAGGTAGTCAGTCACACCATACCTATGAGCGACTACAGATTAGAAAGTGAGATGTGACTCTGCGAGTAGGTGCAAGGGACGCCGTTCGCTAGATTCGGTCACAAACGCGTGCGGAGGATGCTTGCGGCCAGACCTAATATGGTTCGGATTGAGAACGTCTGGCCTTTTGGTGCTAGGCTTAAACATATAGCTGCTCCCAGGGTACAGAAGCAGCTAACCTAAAATAACCCCCGGCAGGCTATTATGCTATCGCGCTGACTCGGACGCTTGCGTTTGAAACGTGGCGTACATAAAAGATGGATGAGCGCCCTACCAAAAGGATTGGCGCTGCATCAGGTGATGACCAGGCTGCGTCCTCATCTCAAAGCTTTTACCATTCTATTCGTTCGTCTTCAAATTTCGAACTATTATACCCCACGGAGCCGTCTCTGCTACAGGCGGGTTGAGCACGCTAATACTGGTCCAAGAATCACGGTAGCGATCCAGGGTACTTGGTGCTTGAAAAGAAGGCGACTCAACGGAAGATACATTTCGTTCTGAGACAAAGTGTCGCGGTGATCATGGCTTCATTATGCCTAGTTGTCACCCCGCTATCCTTTATAGCGTTATCGCTGGTCTGATTAGATTGTTGCCACTCCTGATTAATTCCCTCAGATGGTAAAGTGAACCCATTATTGAGCTTTCCACTCGATGATGCATGATCAGGATATGAATATGTAAGGCTCAGCACCAGTTCCTAAACAGTCCACAGCCCATTAAGCCGTACTAGCTTGACTTCTTAACGCATGCTGCCTCATTTGTGCTTTCGAGGTTAGTGCTTGAGTTGCGGTGACGTCGAGCGGCCTGAGGCCGCACGATAACACACCGGATAAGCCTGCTCACGCCCTCACCTGGATGTGTTTGTAAGCTACTCAGAGGCCGGAAAATTTGCCGTCCCCGGTTTCACGCCTG'/>

    <sequence taxon='5' value='AAAGCTCCATGCTAAGGCGGCGGTGTGATAGTCAAGGAAGAGCCGCAGTGTGACAAACTAGCCGCCTACCACGTTTACATGCGACGTAGAATCAATTAATTTCTGTTCTAGTACAGCGGCTCCCCAGATTATACCCCTTCCCACGAATGAGGTGCCCGTGGCCTCAAACGTATCAGAACAAGACCATATGTTGAAGCATGATTGACCTCATAAATTCATCACTCTTGCTCCGCCCCCCGTCCGGCTAGCTCCGGATACGCCTAGGGATTTTATCTTATTGGTATTCGGCTGCAACGACCCGTCAATTTCCTCGGATCAAAAAACGCCGGCGGAACACGTGCGGCGGTCCTGCCTAGGCAGTCCCTTGACCAACACTAGCAGCTAGTCCAACAGAGCATCTCCGGGAGTGATTGGAAATTGGTTCTGGCCACACAGAAGCACACAAACCATTTGGCGTGCAAAACCGTAGAAGTATTGTTGGATAACTCGCTCTACGAGGTAGTCATCCCTCCAAACATTGACGGGATGAAACAGAATGATGGGGCACGTGTAGCGGAAATGGAATCACTAGTCTCAAGTATGGCGTGATGCCTACCGTTCTGCTAGAGATCGCGCCAGCGCTACCCGGCGGAGGAATCTCTGTCGCGTCTTCATGGGATAGCACTGTATACCCGCGTTGACGCCCATAGACCTCCATTGTATAGACTTTGTCCCTTTAGAGATTAGAAGGTTCACTACGGCGTTAAAAGCAGCTAGTCGGTCCTACCACATTCTCCACGTCCGTAGCGCTAGGGGCCCCCTGCTTACTGAGGTGCATAATCGGTCCCGTCCAGCGAGCCTTATATTGCAGCTCCTAAGTTGCCCTATTCACCCCAAATATGCTACTTCGACGTGGTGTGGATCGGTGCTTTTATAGAGCCAGAACCCTGTTCACCTATCATAACTGTGACCGCGGCGCAGTCTTAGAGACTAGCTTCTGCGTCATACACAACTGGGCCAAGTGGCAACTAGGGCCCCCCTATAACGCTAACAACAACATAGGTTGTTCTGAGGTAGTCAGTCACACCATACCTATGAGCGACTACAGATTAGAAAGTGAGATGTGACTCTGCGAGTAGGTGCAAGGGACGCCGTTCGCTAGATTCGGTCACAAACGCGTGCGGAGGATGCTTGCGGCCAGACCTAATATGGTTCGGATTGAGAACGTCTGGCCTTTTGGTGCTAGGCTTAAACATATAGCTGCTCCCAGGGTACAGAAGCAGCTAACCTAAAATAACCCCCGGCAGGCTATTATGCTATCGCGCTGACTCGGACGCTTGCGTTTGAAACGTGGCGTACATAAAAGATGGATGAGCGCCCTACCAAAAGGATTGGCGCTGCATCAGGTGATGACCAGGCTGCGTCCTCATCTCAAAGCTTTTACCATTCTATTCGTTCGTCTTCAAATTTTGAACTATTATACCCCACGGAGCCGTCTTTGCTACAGGCGGGTTGAGCACGCTAATACTGGTCCAAGAATCACGGTAGCGATCCAGGGTACTTGGTGCTTGAAAAGAAGGCGACTCAACGGAAGATACATTTCGTTCTGAGACAAAGTGTCGCGGTGGTCATGGCTTCATTATGCCTAGTTGTCACCCCGCTATCCTTTATAGCGTTATCGCTGGTCTGATTAGATTGTTGCCACTCCTGATTAATTCCCTCAGATGGTAAAGTGAACCCATTATTGAGCTTTCCACTCGATGATGCATGATCAGGATATGAATATGTAAGGCTCAGCACCAGTTCCTAAACAGTCCACAGCCCATTAAGCCGTACTAGCTTGACTTCTTAACGCATGCTGCCTCATTTGTGCTTTCGAGGTTAGTGCTTGAGTTGCGGTGACGTCGAGCGGCCTGAGGCCGCACGATAACACACCGGATAAGCCTGCTCACGCCCTCACCTGGATGTGTTTGTAAGCTACTCAGAGGCCGGAAAATTTGCCGTCCCCGGTTTCACGCCTG'/>

    <sequence taxon='13' value='AAAGCTCCATGCTAAGGCGGCGGTGTGGTAGTCAAGGAAGAGCCGCAGTGTGACAAACTAGCCGCCTACCACGTTTACATGCGACGTAGAATCAATTAATTTCTGTTCTAGTACAGCGGCTCCCCAGATTATACCCCTTCCCACGAATGAGGTGCCCGTGGCCTCAAACGTATCAGAACAAGACCATATGTTGAAGCATGATTGACTTCATAAATTCATCACTCTTGCTCCGCCCCCCGTCCGGCTAGCTCCGGATACGCCTAGGGATTTTATCTTATTGGTATTCGGCTGCAACGACCCGTCAATTTCCTCGGATCAAAAAACGCCGGCGGAACACGTGCGGCGGTCCTGCCTAGGCAGTCCCTTGACCAACACTAGCAGCTAGTCCAACAGAGCATCTCCGGGAGTGATTGGAAATTGGTTCTGGCCACACAGAAGCACACAAACCATTCGGCGTGCAAAACCGTAGAAGTATTGTTGGATAACTCGCTCTACGAGGTAGTCATCCCTCCAAACATTGACGGGATGAAACAGAATAATGGGGCACGTGTAGCGGAAATGGAATCACTAGTCTCAAGTATGGCGTGATGCCTACCGTTCTGCTAGAGATCGCGCCAGCGCTACCCGGCGGAGGAATCTCTGTCGCGTCTTCATGGGATAGCACTGTATACCCGCGTTGACGCCCATAGACCTCCATTGTATAGACTTTGTCCCTTTAGAGATTAGAAAGTTCACTACGGCGTTAAAAGCAGCTAGTCGGTCCTACCACATTCTCCACGTCCGTAGCGCTAGGGGCCCCCTGCTTACTGAGGTGCATAATCGGTCCCGTCCAGCGAGCCTTATATTGCAGCTCCTAAGTTGCCCTATTCACCCCAAATATGCTACTTCGACGTGGTGTGGATCGGTGCTTTTATAGAGCCAGAACCCTGTTCACCTATTATAATTGTGACCGCGGCGCAGTCTTAGAGACTAGCTTCTGCGTCATACACAACTGGGCCAAGTAGCAACTAGGGCCCCCCTATAACGCTAACAACAACATAGGTTGTTCTGAGGTAGTCAGTCACACCATACCTATGAGCGACTACAGATTAGAAAGTGAGATGTGACTCTGCGAGTAGGTGCAAGGGACGCCGTTCGCTAGATCCGGTCACAAACGCGTGCGGAGGATGCTTGCGGCCAGACCTAATATGGTTCGGATTGAGAACGTCTGGCCTTTTGGTGCTAGGCTTAAACATATAGCTGCTCCCAGGGTACAGAAGCAGCTAACCTAAAATAACCCCCGGCAGGCTATTATGCTATCGCGCTGACTCGGACGCTTGCGTTTGAAACGTGGCGTACACAAAAGATGGATGAGCGCCCTACCAAAAGGATTGGCGCTGCATCAGGTGACGACCAGACTGCGTCCTCATCTCAAAGCTTTTACCATTCTATTCGTTCGTCTTCAGATTTTGAACTATTATACCCCACGGAGCCGTCTTTGCTACAGGCGGGTTGAGCACGCTAATACTGGTCCAAGAATCACGGTAGCGATCCAGGGTACTTGGTGCTTGAAAAGAAGGCGACTCAACGGAAGATACATTTCGTTCCGAGGCAAAGTGTCGCGGTGGTCATGGCTTCATTATGCCTAGTTGTCACCCTGCTATCTTTTATAGCGTTATCGCTGGTCTGATTAGATTGTTGCCACTCCTGATTAATTCCCTCAGATGGTAAAGTGAACCCATTATTGAGCTTTCCACTCGATGATGCATGATCAGGATATGAATATGTAAGGATCAGCACCAGTTCCTAAACAGTCCACAGCCCATTAAGCCGTACTAGCTTGACTTCTTAACGCATGCTGCCTCATCTGTGCTTTCGAGGTTAGTGCTTGAGTTACGGTGACGTCGAGCGGCTTGAGGCCGTACGATAACACACCGGATAAGCCTGCTCACGCCCTAACCTGAATGTGTTTGTAAGCTACTCAGAGGCCGGAAAATTTGCCGTCCCCGGTTTCACGCCTG'/>

    <sequence taxon='15' value='AAAGCTCCATGCTAAGGCGGCGGTGTGGTAGTCAAGGAAGAGCCGCAGTGTGACAAACTAGCCGCCTACCACGTTTACATGCGACGTAGAATCAATTAATTTCTGTTCTAGTACAGCGGCTCCCCAGATTATACCCCTTCCCACGAATGAGGTGCCCGTGGCCTCAAACGTATCAGAACAAGACCATATGTTGAAGCATGATTGACCTCATAAATTCATCACTCTTGCTCCGCCCCCCGTCCGGCTAGCTCCGGATACGCCTAGGGATTTTATCTTATTGGTATTCGGCTGCAACGACCCGTCAATTTCCTCGGATCAAAAAACGCCGGCGGAACACGTGCGGCGGTCCTGCCTAGGCAGTCCCTTGACCAACACTAGCAGCTAGTCCAACAGAGCATCTCCGGGAGTGATTGGAAATTGGTTCTGGCCACACAGAAGCACCCAAACCATTTGGCGTGCAAAACCGTAGAAGTATTGTTGGATAACTCGCTCTACGAGGTAGTCATCCCTCGAAAGATTGACGGGATGAAACAGAATGATGGGGCACGTGTAGCGGAAATGGAATCACTAGTCTCAAGTATGGCGTGATGCCTACCGTTCTGCTAGAGATCGCGCCAGCGCTACCCGGCGGAGGAATCTCTGTCGAGTCTTCATGGGATAGCACTGTATACCCGCGTTGACGCCCATAGACCTCCATTGTATAGACTTTGTCCCTTTAGAGATTAGAAAGTTCACTACGGCGTTAAAAGCAGCTAGTCGGTCCTACCACATTCTCCACGTCCGTAGCGCTAGGGGCCCCCTGCTTACTGAGGTGCATAATCGGTCCCGTCCAGCGAGCCTTATATTGCAGCTCCTAAGTTGCCCTATTCACCCCAAATATGCTACTTCGACGTGGTGTGGATCGGTGCTTTTATAGAGCCAGAACCCTGTTCACCTATCATAACTGTGACCGCGGCGCAGTCTTAGAGACTAGCTTCTGCGTCATACACAACTGGGCCAAGTGGCAACTAGGGCCCCCCTATAACGCTAACAACAACATAGGTTGTTCTGAGGTAGTCAGTCACACCATACCTATGAGCGACTACAGATTAGAAAGTGAGATGTGACTCTGCGAGTAGGTGCAAGGGACGCCGTTCGCTAGATTCGGTCACAAACGCGTGCGGAGGATGCTTGCGGCCAGACCTAATATGGTTCGGATTGAGAACGTCTGGCCTTTTGGTGCTAGGCTTAAACATATAGCTGCTCCCAGGGTACAGAAGCAGCTAACCTAAAATAACCCCCGGCAGGCTATTATGCTATCGCGCTGACTCGGACGCTTGCGTTTGAAACGTGGCGTACACAAAAGATGGATGAGCGCCCTACCAAAAGGATTGGCGCTGCATCAGGTGACGACCAGGCTGCGTCCTCATCTCAAAGCTTTTACCATTCTATTCGTTCGTCTTCAAATTTTGAACTATTATACCCCACGGAGCCGTCTTTGCTACAGGCGGGTTGAGCACGCTAATACTGGTCCAAGAGTCACGGTAGCGATCCAGGGTACTTGGTGCTTGAAAAGAAGGCGACTCAACGGAAGATACATTTCGTTCTGAGACAAAGTGTCGCGGTGGTCATGGCTTCATTATGCCTAGTTGTCACCCTGCTATCCTTTATAGCGTTATCGCTGGTCTGATTAGATTGTTGCCACTCCTGATTAATTCCCTCAGATGGTAAAGTGAACCCATTATTGAGCTTTCCACTCGATGATGCATGATCAGGATATGAATATGTAAGGCTCAGCACCAGTTCCTAAACAGTCCACAGCCCATTAAGCCGTACTAGCTTAACTTCTTAACGCATGCTGCCTCATTTGTGCTTTCGAGGTTAGTGCTTGAGTTACGGTGACGTCGAGCGGCTTGAGGCCGCACGATAACACACCGGATAAGCCTGCTCACGCCCTCACCTGAATGTGTTTGTAAGCTACTCAGAGGCCGGAAAATTTGCCGTCCCCGGTTTCAGGCCTG'/>

    <sequence taxon='26' value='AAAGCTCCATGCTAAGGCGGCGATGTGGTAGTCAAGGAAGAGCCGCAGTGTGACAAACTAGCCGCCTACCACGTTTACATGCGACGTAGAATCAATTAATTTCTGTTCTAGTACAGCGGCTCCCCAGATTATACCCCTTCCCACGAATGAGGTGCCCGTGGCCTCAAACGTATCAGAACAAGACCATATGTTGAAGCATGATTGACCTCATAAATTTATCACTCTTGCTCCGTCCCCCGTCCGGCTAGCTGCGGATACGCCTAGGGATTTTATCTTATTGGTATTCGGCTGCAACGACCCGTCAATTTCCTCGGATCAAAAAACGCCGGCGGAACACGTGCGGCGGTCCTGCCTAGGCAGTCCCTTGACCAACACTAGCAGCTAATCCAACAGAGCATCTCCGGGAGTGATTGGAAATTGGTTCTGGCCACACAGAAGCGCCCAAACCATTTGGCGTGCAAAACCGTAGAAGTATTGTTGGATAACTCGCTCTACGAGGTAGTCATCCCTCGAAAGATTGACGGGATGAAACAGAATGATGGGGCACGTGTAGCGGAAATGGAATCACTAGTCTCAAGTATGGCGTGATGCCTACCGTTCTGCTAGAGATCGCGCCAGCGCTACCCGGCGGAGGAATCTCTGTCGAGTCTTCATGGGATAGCACTGTATACCCGCGTTGACGCCCATAGACCTCCATTGTATAGACTTTGTCCCTTTAGAGATTAGAAAGTTCACTACGGCGTTAAAAGCAGCTAGTCGGTCTTACCACATTCTCCACGTCCGTAGCGCTGGGGGCCCCCTGCTTACTGAGGTGCATAATCGGTCCCGTCCAGCGAGCCTTATATTGCAGCTCCTAAGTTGCCCTATTCACCCCAAATATGCTACTTCGACGTGGTGTGGATCGGTGCTTTTATAGAGCCAGAACCCTGTTCACCTATCATAACTGTGACCGCGGCGCAGTCTTAGAGACTAGCTTCTGCGTCATACACAACTGGGCCAAGTGGCAACTAGGGCCCCCCTATAACGCTAACAACAACATAGGTTGTTCTGAGGTAGTCAGTCACACCATACCTATGAGCGACTACAGATTAGAAAGTGAGATGTGACTCTGCGAGTAGGTGCAAGGGACGCCGTTCGATAGATTCGGTCACAAACGCGTGCGGAGGATGCTTGCGGCCAGACCTAATATGGTTCGGATTGAGAACGTCTGGCCTTTTGGTGCTAGGCTTAAACATATAGCTGCTCCCAGGGTACAGAAGCAGCTAACCTAAAATAACCCCCGGCAGGCTATTATGCTATCGCGCTGACTCAGACGCTTGCGTTTGAAACGTGGCGTACACAAAAGATGGATGAGCGCCCTACCTAAAGGATTGGCGCTGCATCAGGTGACGACCAGGCTCCGTCCTCATCTCAAAGCTTTTACCATTCTATTCGTTCGTCTTCAAATTTTGAACTATTATACCCCACGGAGCCGTCTTTGCTACAGGCGGGTTGAGCACGCTAATACTGGTCCAAGAGTCACGGTAGCGATCCAGGGTACTTGGTGCTTGAAAAGAAGGCGACTCAACGGAAGATACATTTCGTTCTGAGACAAAGTGTCGCGGTGGTCATGGCTTCATTATGCCTAGTTGTCACCCTGCTATCCTTTATAGCGTTATCGCTGGTCTGATTAGATTGTTGCCATTCCTGATTAATTCCCTCAGATGGTAAAGTGAACCCATTATTGAGCTTTCCACTCGATGATGCATGATCAGGATATGAATATATAAGGCTCAGCACCAGTTCCTAAACAGTCCACAGCCCATTAAGCCGTACTAGCTTAACTTCTTAACGCATGCTGCCTCATTTGTGCTTTCGAGGTTAGTGCTTGAGTTACGGTGACGTCGAGCGGCTTGAGGCCGCACGATAACACACCGGATAAGCCTGCTCACGCCCTCACCTGAATGTGTTTGTAAGCTACTCAGAGGCCGGAAAATTTGCCGTCCCCGGTTTCAGGCCTG'/>

    <sequence taxon='57' value='AAAGCTCCATGCTAAGGCGGCGGTGTGGTAGTCAAGGAAGTGCCGCAGTGTGACAAACTAGCCGCCTACCACGTTTACATGCGACGTAGAATCAATTAATTTCTGTTCTAGTACAGCGGCTTCCCAGATTATACCCCTTCCCACGAATGAGGTGCCCGTGGCCTCAAACGTATCAGAACAAGACCATATGTTGAAGCATGATTGACCTCATAAATTCATCACTCTTGCTCCGTCCCCCGTCCGGCTAGCTCCGGATACACCTAGGGATTTTATCTTATTGGTATTCGGCTGCAACGACCCGTCAATTTCCTCGGATCAAAAAACGCCGGCGGAACACGTGCGGCGGTCCTGCCTAGGCAGTCCCTTGACCAACACTAGCAGCTAATCCAGCAGAGCATCTCCGGGAGTGATTGGAAATTGGTTCTGGCCACACAGAAGCGCCCAAACCATTTGGCGTGCAAAACCGTAGAAGTATTGTTGGATAACTCGCTCTACGAGGTAGTCATCCCTCGAAAGATTGACGGGATGAAACAGAATGATGGGGCACGTGTAGCGGAAATGGACTCACTAGTCTCAAGTATGGCGTGATGCCTACCGTTCTGCTAGAGATCGTGCCAGCGCTACCCGGCGGAGGAATCTCTGTCGAGTCTTCATGGGATAGCACTGTATACCCGCGTTGACGCCCATAGACCTCCATTGTATAGACTTTGTCCCTTTAGAGATTAGAAAGTTCACTACGGCGTTAAAAGCAGCTAGTCGGTCCTACCACATTCTCCACGTCCGTAGCGCTGGGGGCACCCTGCTTACTGAGGTGCATAATCGGTCCCGTCCAGCGAGCCTTATATTGCAGCTCCTAAGTTGCCCTATTCACCCCAAATATGCTACTTCGACGTGGTGTGGATCGGTGCTTTTATAGAGCCAGAACCCTGTTCACCTATCATAACTGTGACCGCGGCGCAGTCTTAGAGACTAGCCTCTGCGTCATACACAACTGGGCCAAGTGGCAACTAGGGCCCCCCTATAACGCTAACAACAACATAGGTTGTTCTGAGGTAGTCAGTCACACCATACCTATGAGCGACTACAGATTAGAAAGTGAGATGTGACTCTGCGAGTAGGTGCAAAGGACGCCGTTCGCTAGATTCGGTCACAAACGCGTGCGGAGGATGCTTGCGGCCAGACCTAATATGGTTCGGATTGAGAACGTCTGGCCCTTTGGTGCTAGGCTTAAACATATAGCCGCTCCCAGGGTACAGAAGCAGCTAACCTAAAATAACCCCCGGCAGGCTATTATGCTATCGCGCTGACTCGGACGCTTGCGTTTGAAACGTGGCGTACACAAAAGATGGATGAGCGCCCTACCTAAAGGATTGGCGCTGCCTCAGGTGACGACCAGGCTGCGTCTTCATCTCAAAGCTTTTACCATTCTATTCGTTCGTCTTCACATTTTGAACTATTATACCCCACGGAGCCGTCTTTGCTATAGGCGGGTTGAGCACGCTAATACTGGTCCAAGAGTCACGGTAGCGATCCAGGGTACTTGGTGCTTGAAAAGAAGGCGACTCAACGGAAGATACCTTTCGTTCTGAGACAAAGTGTCGCGGTGGTCATGGCTTCGTTATGCCTAGTTGTCACCCTGCTATCCTTTATAGCGTTATCGCTGGTCTGATTAGATTGTTGCCACTCCTGATTAATTCCCTCAGATGGTAAAGTGAACCCATTATTGAGCTTTCCACTCGATGATGCATGATCAGGATATGAATATGTAAGGCTCAGCACCAGTTCCTAAACAGTCCACAGCCCATTAAGCCGTACTAGCTTAACTTCTTAACGCATGCTGCCTCATTTGTGCTTTCGAGGTTAGTGCTTGAGTTACGATGACGTCGAGCGGCTTGAGGCCGCACGATAACACACCGGATAAGCCTGCTCACGCCCTCACCTGAATGTGTTTGTAAGCTACTCAGAGGCCGGAAAATTTGCCGTCCCCGATTTCAGGCCTG'/>

    <sequence taxon='60' value='AAAGCTCCATGCTAAGGCGGCGGTGTGGTAGTCAAGGAAGTGCCGCAGTGTGACAAACTAGCCGCCTACCACGTTTACATGCGACGTAGAATCAATTAATTTCTGTTCTAGTACAGCGGCTTCCCAGATTATACCCCTTCCCACGAATGAGGTGCCCGTGGCCTCAAACGTATCAGAACAAGACCATATGTTGAAGCATGATTGACCTCATAAATTCATCACTCTTGCTCCGTCCCCCGTCCGGCTAGCTCCGGATACACCTAGGGATTTTATCTTATTGGTATTCGGCTGCAACGACCCGTCAATTTCCTCGGATCAAAAAACGCCGGCGGAACACGTGCGGCGGTCCTGCCTAGGCAGTCCCTTGACCAACACTAGCAGCTAATCCAGCAGAGCATCTCCGGGAGTGATTGGAAATTGGTTCTGGCCACACAGAAGCGCCCAAACCATTTGGCGTGCAAAACCGTAGAAGTATTGTTGGATAACTCGCTCTACGAGGTAGTCATCCCTCGAAAGATTGACGGGATGAAACAGAATGATGGGGCACGTGTAGCGGAAATGGACTCACTAGTCTCAAGTATGGCGTGATGCCTACCGTTCTGCTAGAGATCGTGCCAGCGCTACCCGGCGGAGGAATCTCTGTCGAGTCTTCATGGGATAGCACTGTATACCCGCGTTGACGCCCATAGACCTCCATTGTATAGACTTTGTCCCTTTAGAGATTAGAAAGTTCACTACGGCGTTAAAAGCAGCTAGTCGGTCCTACCACATTCTCCACGTCCGTAGCGCTGGGGGCCCCCTGCTTACTGAGGTGCATAATCGGTCCCGTCCAGCGAGCCTTATATTGCAGCTCCTAAGTTGCCCTATTCACCCCAAATATGCTACTTCGACGTGGTGTGGATCGGTGCTTTTATAGAGCCAGAACCCTGTTCACCTATCATAACTGTGACCGCGGCGCAGTCTTAGAGACTAGCTTCTGCGTCATACACAACTGGGCCAAGTGGCAACTAGGGCCCCCCTATAACGCTAACAACAACATAGGTTGTTCTGAGGTAGTCAGTCACACCATACCTATGAGCGACTACAGATTAGAAAGTGAGATGTGACTCTGCGAGTAGGTGCAAAGGACGCCGTTCGCTAGATTCGGTCACAAACGCGTGCGGAGGATGCTTGCGGTCAGACCTAATATGGTTCGGATTGAGAACGTCTGGCCCTTTGGTGCTAGGCTTAAACATATAGCCGCTCCCAGGGTACAGAAGCAGCTAACCTAAAATAACCCCCGGCAGGCTATTATGCTATCGCGCTGACTCGGACGCTTGCGTTTGAAACGTGGCGTACACAAAAGATGGATGAGCGCCCTACCTAAAGGATTGGCGCTGCCTCAGGTGACGACCAGGCTGCGTCTTCATCTCAAAGCTTTTACCATTCTATTCGTTCGTTTTCACATTTTGAACTATTATACCCCACGGAGCCGTCTTTGCTATAGGCGGGTTGAGCACGCTAATACTGGTCCAAGAGTCACGGTAGCGATCCAGGGTACTTGGTGCTTGAAAAGAAGGCGACTCAACGGAAGATACCTTTCGTTCTGAGACAAAGTGTCGCGGTGGTCATGGCTTCATTATGCCTAGTTGTCACCCTGCTATCCTTTATAGCGTTATCGCTGGTCTGATTAGATTGTTGCCACTCCTGATTAATTCCCTCAGATGGTAAAGTGAACCCATTATTGAGCTTTCCACTCGATGATGCATGGTCAGGATATGAATATGTAAGGCTCAGCACCAGTTCCTAAACAGTTCACAGCCCATTAAGCCGTACTAGCTTAACTTCTTAACGCATGCTGCCTCATTTGTGCTTTCGAGGTTAGTGCTTGAGTTACGGTGACGTCGAGCGGCTTGAGGCCGCACGATAACACACCGGATAAGCCTGCTCACGCCCTCACCTGAATGTGTTTGTAAGCTACTCAGAGGCCGGAAAATTTGCCGTCCCCGATTTCAGGCCTG'/>

    <sequence taxon='61' value='AAAGCTCCATGCTAAGGCGGCGGTGTGGTAGTCAAGGAAGTGCCGCAGTGTGACAAACTAGCCGCCTACCACGTTTACATGCGACGTAGAATCAATTAATTTCTGTTCTAGTACAGCGGCTTCCCAGATTATACCCCTTCCCACGAATGAGGTGCCCGTGGCCTCAAACGTATCAGAACAAGACCATATGTTGAAGCATGATTGACCTCATGAATTCATCACTCTTGCTCCGTCCCCCGTCCGGCTAGCTCCGGATACACCTAGGGATTTTATCTTATTGGTATTCGGCTGCAACGACCCGTCAATTTCCTCGGATCAAAAAACGCCGGCGGAACACGTGCGGCGGTCCTGCCTAGGCAGTCCCTTGACCAACACTAGCAGCTAATCCAGCAGAGCATCTCCGGGAGTGATTGGAAATTGGTTCTGGCCACACAGAAGCGCCCAAACCATTTGGCGTGCAAAACCGTAGAAGTATTGTTGGATAACTCGCTCTACGAGGTAGTCATCCCTCGAAAGATTGACGGGATGAAACAGAATGATGGGGCACGTGTAGCGGAAATGGACTCACTAGTCTCAAGTATGGCGTGATGCCTACCGTTCTGCTAGAGATCGTGCCAGCGCTACCCGGCGGAGGAATCTCTGTCGAGTCTTCATGGGATAGCACTGTATACCCGCGTTGACGCCCATAGACCTCCATTGTATAGACTTTGTCCCTTTAGAGATTAGAAAGTTCACTACGGCGTTAAAACCAGCTAGTCGGTCCTACCACATTCTCCACGTCCGTAGCGCTGGGGGCCCCCTGCTTACTGAGGTGCATAATCGGTCCCGTCCAGCGAGCCTTATATTGCAGCTCCTAAGTTGCCCTATTCACCCCAAATATGCTACTTCGACGTGGTGTGGATCGGTGCTTTTATAGAGCCAGAACCCTGTTCACCTATCATAACTGTGACCGCGGCGCAGTCTTAGAGACTAGCTTCTGCGTCATACACAACTGGGCCAAGTGGCAACTAGGGCCCCCCTATAACGCTAACAACAACATAGGTTGTTCTGAGGTAGTCAGTCACACCATACCTATGAGCGACTACAGATTAGAAAGTGAGATGTGACTCTGCGAGTAGGTGCAAAGGACGCCGTTCGCTAGATTCGGTCACAAACGCGTGCGGAGGATGCTTGCGGTCAGACCTAATATGGTTCGGATTGAGAACGTCTGGCCCTTTGGTGCTAGGCTTAAACATATAGCCGCTCCCAGGGTACAGAAGCAGCTAACCTAAAATAACCCCCGGCAGGCTATTATGCTATCGCGCTGACTCGGACGCTTGCGTTTGAAACGTGGCGTACACAAAAGATGAATGAGCGCCCTACCTAAAGGATTGGCGCTGCCTCAGGTGACGACCAGGCTGCGTCTTCATCTCAAAGCTTTTACCATTCTATTCGTTCGTTTTCACATTTTGAACTATTATACCCCACGGAGCCGTCTTTGCTATAGGCGGGTTGAGCACGCTAATACTGGTCCAAGAGTCACGGTAGCGATCCAGGGTACTTGGTGCTTGAAAAGAAGGCGACTCAACGGAAGATACCTTTCGTTCTGAGACAAAGTGTCGCGGTGGTCATGGCTTCATTATGCCTAGTTGTCACCCTGCTATCCTTTATAGCGTTATCGCTGGTCTGATTAGATTGTTGCCACTCCTGATTAATTCCCTCAGATGGTAAAGTGAGCCCATTATTGAGCTTTCCACTCGATGATGCATGATCAGGATATAAATATGTAAGGCTCAGCACCAGTTCCTAAACAGTCCACAGCCCATTAAGCCGTACTAGCTTAACTTCTTAACGCATGCTGCCTCATTTGTGCTTTCGAGGTTAGTGCTTGAGTTACGGTGACGTCGAGCGGCTTGAGGCCGCACGATAACACACCGGATAAGCCTGCTCACGCCCTCACCTGAATGTGTTTGTAAGCTACTCAGAGGCCGGAAAATTTGCCGTCCCCGATTTCAGGCCTG'/>

    <sequence taxon='24' value='AAAGCTCCATGCTAAGGCGGCGGTGTGGTAGTCAAGGAAGAGCCGCAGTGTGACAAACTAGCCGCCTACCACGTTTACATGCGACGTAGAATCAATTAATTTCTGTTCTAGTACAGCGGCTCCCCAGATTATACCCCTTCCCACGAATGAGGTGCCCGTGGCCTCAAACGTATCAGAACAAGACCATATGTTGAAGCATGATTGACCTCATAAATTCATCACTCTTGCTCCGCCCCCCGTCCGGCTAGCTCCGGATACGCCTAGGGATTTTATCTTATTGGTATTCGGCTGCAACGACCCGTCAATTTCCTCGGATCAAAAAACGCCGGCGGAACACGTGCGGCGGTCCTGCCTAGGCAGTCCCTTGACCAACACTAGCAGCTAGTCCAACAGAGCATCTCCGGGAGTGATTGGAAATTGGTTCTGGCCACACAGAAGCACACAAACCATTTGGCGTGCAAAACCGTAGAAGTATTGTTGGATAACTCGCTCTACGAGGTAGTCATCCCTCGAAAGATTGACGGGATGAAACAGAATGATGGGGCACGTGTAGCGGAAATGGAATCACTAGTCTCAAGTATGGCGTGATGCCTACCGTTCTGCTAGAGATCGCGCCAGCGCTACCCGGCGGAGGAATCTCTGTCGCGTCTTCATGGGATAGCACTGTATACCCGCGTTGACGCCCATAGACCTCCATTGTATAGACTTTGTCCCTTTAGAGATTAGAAAGTTCACTACGGCGTTAAAAGCAGCTAGTCGGTCCTACCACATTCTCCACGTCCGTAGCGCTAGGGGCCCCCTGCTTACTGAGGTGCATAATCGGTCCCGTCCAGCGAGCCTTATATTGCAGCTCCTAAGTTGCCCTATTCACCCCAAATATGCTACTTCGACGTGGTGTGGATCGGTGCTTTTATAGAGCCAGAACCCTGTTCACCTATCATAACTGTGACCGCGGCGCAGTCTTAGAGACTAGCTTCTGCGTCATACACAACTGGGCCAAGTGGCAACTAGGGCCCCCCTATAACGCTAACAACAACATAGGTTGTTCTGAGGTAGTCAGTCACACCATACCTATGAGCGACTACAGATTAGAAAGTGAGATGTGACTCTGCGAGTAGGTGCAAGGGACGCCGTTCGCTAGATTCGGTCACAAACGCGTGCGGAGGATGCTTGCGGCCAGACCTAATATGGTTCGGATTGAGAACGTCTGGCCTTTTGGTGCTAGGCTTAAACATATAGCTGCTCCCAGGGTACAGAAGCAGCTAACCTAAAATAACCCCCGGCAGGCTATTATGCTATCGCGCTGACTCGGACGCTTGCGTTTGAAACGTGGCGTACACAAAAGATGGATGAGCGCCCTACCAAAAGGATTGGCGCTGCATCAGGTGACGACCAGGCTGCGTCCTCATCTCAAAGCTTTTACCATTCTATTCGTTCGTCTTCAAATTTTGAACTATTATACCCCACGGAGCCGTCTTTGCTACAGGCGGGTTGAGCACGCTAATACTGGTCCAAGAGTCACGGTAGCGATCCAGGGTACTTGGTGCTTGAAAAGAAGGCGACTCAACGGAAGATACATTTCGTTCTGAGACAAAGTGTCGCGGTGGTCATGGCTTCATTATGCCTAGTTGTCACCCTGCTATCCTTTATAGCGTTATCGCTGGTCTGATTAGATTGTTACCACTCCTGATTAATTCCCTCAGATGGTAAAGTGAACCCATTATTGAGCTTTCCACTCGATGATGCATGATCAGGATATGAATATGTAAGGCTCAGCACCAGTTCCTAAACAGTCCACAGCCCATTAAGCCGTACTAGCTTGACTTCTTAACGCATGCTGCCTCATTTGTGCTTTCGAGGTTAGTGCTTGAGTTACGGTGACGTCGAGCGGCTTGAGGCCGCACGATAACACACCGGATAAGCCTGCTCACGCCCTCACCTGAATGTGTTTGTAAGCTACTCAGAGGCCGGAAAATTTGCCGTCCCCGGTTTCACGCCTG'/>

    <sequence taxon='35' value='AAAGCTCCATGCTAAGGCGGCGGTGTGGTAGTCAAGGAAGAGCCGCAGTGTGACAAACTAGCCGCCTACCACGTTTACATACGACGTAGAATCAATTAATTTCTGTTCTAGTACAGCGGCTCCCCAGATTATACCCCTTCCCACGAATGAGGTGCCCGTGGCCTCAAACGTATCAGAACAAGACCATATGTTGAAGCATGATTGACCTCATAAATTCATCACTCTTGCTCCGCCCCCCGTCCGGCTAGCTCCGGATACGCCTAGGGATTTTATCTTATTGGTATTCGGCTGCAACGACCCGTCAATTTCCTCGGATCAAAAAACGCCGGCGGAACAGGTGCGGCGGTCCTGCCTAGGCAGTCCCTTGACCAACACTAGCAGCTAGTCCAACAGAGCATCTCCGGGAGTGATTGGAAATTGGTTCTGGCCACACAGAAGCACACAAACCATTTGGCGTGCAAAACTGTAGAAGTATTGTTGGATAACTCGCTCTACGAGGTAGTCATCCCTCGAAAGATTGACGGGATGAAACAGAATGATGGGGCACGTGTAGCGGAAATGGAATCACTAGTCTCAAGTATGGCGTGATGCCTACCGTTCTGCTAGAGATCGCGCCAGCGCTACCCGGCGGAGGAATCTCTGTCGCGTCTTCATGGGATAGCACTGTATACCCGCGTTGACGCCCATAGACCTCCATTGTATAGACTTTGTCCCTTTAGAGATTAGAAAGTTCACTACGGCGTTAAAAGCAGCTAGTCGGTCCTACCACATTCTCCACGTCCGTAGCGCTAGGGGCCCCCTGCTTACTGAGGTGCATAATCGGTCCCGTCCAGCGAGCCTTATATTGCAGCTCCTAAGTTGCCCTATTCACCCCAAATATGCTACTTCGACGTGGTGTGGATCGGTGCTTTTATAGAGCCAGAACCCTGTTCACCTATCATAACTGTGACCGCGGCGCAGTCTTAGAGACTAGCTTCTGCGTCATACACAACTGGGCCAAGTGGCGACTAGGGCCCCCCTATAACGCTGACAACAACATAGGTTGTTCTGAGGTAGTCAGTCACACCATACCTATTAGCGACTACAGATTAGAAAGTGAGATGTGACTCTGCGAGTGGGTGCAAGGGACGCCGTTCGCTAGATTCGGTCACAAACGCGTGCGGAGGATGCTTGCGGCCAGACCTAATATGGTTCGGATTGAGAACGTCTGGCCTTTTGGTGCTGGGCTTAAACATATAGTTGCTCCCAGGGTACAGAAGCAGCTAACCTAAAATAACCCCCGGCAGGTTATTATGCTATCGCGCTGACTCGGACGCTTGCGTTTGAAACGTGGCGTACACAAAAGATGGATAAGCGCCCTACCAAAAGGATTGGCGCTGCATCAGGTGACGACCAGGCTGTGTCCTCATCTCAAAGCTTTTACCATTCTATTCGTTCGTCTTCAAATTTTGAACTATTATACCCCACGGAGCCGCCTTTGCTACAGGCGGGTTGAGCACGCTAATACTGGTCCAAGAGTCACGGTAGCGATCCAGGGTACTTGGTGCTTGAAAAGAAGGCGACTCAACGGAAGATACATTTCGTTCTGAGACAAAGTGTCGCGGTGGTCATGGCTTCATTATGCCTAGTTGTCACCCTGCTATCCTTTATAGCGTTATCGCTGGTCTGATTAGATTGTTACCACTCCTGATTAATTCCCTCAGATGGTAAAGTGAACCCATTATTGGGCTTTCCACTCGATGATGCATGATCAGGATATGAATATGTAAGGCTCAGCACCAGTTCCTAAACAGTCCACAGCCCATTAAGCCGTACTAGCTTGACTTCTTAACGCATGCTGCCTCATTTGTGCTTTCGAGGTTAGTGCTTGAGTTACGGTGACGTCGAGCGGCTTGAGGCCGCACGATAACACACCGGATAAGCCTGCTCACGCCCTCACCTGAATGTGTTTGTAAGCTACGCAGAGGCCGGAAAATTTGCCGTCCCCGGTTTCACGCCCG'/>

    <sequence taxon='36' value='AAAACTCCATGCTAAGGCCGCGGTGTGGTAGTCAAGGAAGAGCCGCAGTGTGACAAACTAGCCGCCTACCACGTTTACATACGACGTAGAATCAATTAATTTCTGTTCTAGTACAGCGGCTCCCCAGATTATACCCCTTCCCACGAATGAGGTGCCCGTGGCCTCAAACGTATCAGAACAAGACCATATGTTGAAGCATGATTGACCTCATAAATTCATCACTCTTGCTCCGCCCCCCGTCCGGCTAGCTCCGGATACGCCTAGGGATTTTATCTTATTGGTATTCGGCTGCAACGACCCGTCAATTTCCTCGGATCAAAAAACGCCGGCGGAACAGGTGCGGCGGTCCTGCCTAGGCAGTCCCTTAACCAACACTAGCAGCTAGTCCAACAGAGCATCTCCGGGAGTGATTGGAAATTGGTTCTGGCCACACAGAAGCACACAAACCATTTGGCGTGCAAAACCGTAGAAGTATTGTTGGATAACTCGCTCTACGAGGTAGTCATCCCTCGAAAGATTGACGGGATGAAACAGAATGATGGGGCACGTGTAGCGGAAATGGAATCGCTAGTCTCAAGTATGGCGTGATGCCTACCGTTCTGCTAGAGATCGCGCCAGCGCTACCCGGCGGAGGAATCTCTGTCGCGTCTTCATGGGATAGCACTGTATACCCGCGTTGACGCCCATAGACCTCCATTGTATAGACTTTGTCCCTTTAGAGATTAGAAAGTTCACTACGGCGTTAAAAGCAGCTAGTCGGTCCTACCACATTCTCCACGTCCGTAGCGCTAGGGGCCCCCTGCTTACTGAGGTGCATAATCGGTCCCGTCCAGCGAGCCTTATATTGCAGCTCCTAAGTTGCCCTATTCACCCCAAATATGCCACTTCGACGTGGTGTGGATCGGTGCTTTTATAGAGCCAGAACCCTGTTCACCTATCATAACTGTGACCGCGGCGCAGTCTTAGAGACTAGCTTCTGCGTCATACACAACTGGGCCAAGTGGCGACTAGGGCCCCCCTATAACGCTAACAACAACATAGGTTGTTCTGAGGTAGTCAGTCACACCATACCTATTAGCGACTACAGATTAGAAAGTGAGATGTGACTCTGCGCGTGGGTGCAAGGGACGCCGTTCGCTAGATTCGGTCACAAACGCGTGCGGAGGATGCTTGCGGCCAGACCTAATATGGTTCGGATTGAGAACGTCTGGCCTTTTGGTGCTGGGCTTAAACATATAGTTGCTCCCAGGGTACAGAAGCAGCTAACCTAAAATAACCCCCGGCAGGTTATTATGCTATCGCGCTGACTCGGACACTTGCGTTTGAAACGTGGCGTACACAAAAGATGGATAAGCGCCCTACCAAAAGGATTGGCGCTGCATCAGGTGACGACCAGGCTGTGTCCTCATCTCAAAGCTTTTACCATTCTGTTCGTTCGTCTTCAAATTTTGAACTATTATACCCCACGGAGCCGACTTTGCTACAGGCGGGTTGAGCACGCTAATACTGGTCCAAAAGTCACGGTAGCGATCCAGGGTACTTGGTGCTTGAAAAGAAGGCGACTCAACGGAAGATACATTTCGTTCTGAGACAAAGTGTCGCGGTGGTCATGGCTTCATTATGCCTAGTTGTCACCCTGCTATCCTTTATAGCGTTATCGCTGGTCTGATTAGATTGTTACCACTCCTGATTAATTCCCTCAGATGGTAAAGTGAACCCATTATTGGGCTTTCCACTCGATGATGCATGATCAGGATATGAATATGTAAGGCTCAGCACCAGTTCCTAAACAGTCCACAGCCCATTAAGCCGTACTAGCTTGACTTCTTAACGCATGCTGCCTCATTTGTGCTTTCGAGGTTAGTGCTCGAGTTACGGTGACGTCGAGCGGCTTGAGGCCGCACGATAACACACCGGATAAGCCTGCTCACGCCCTCACCTGAATGTGTTTGTAAGCTACGCAGAGGCCGGAAAATTTGCCGTCCCCGGTTTCACGCCCG'/>

    <sequence taxon='30' value='AAAGCTCCATGCTAAGGCGGCGGTGTGGTAGTCAAGGAAGAGCCGCAGTGTGACAAACTAGCCGCCTACCACGTTTACATGCGACGTAGAATCAATTAATTTCTGTTCTAGTACAGCGGCTCCCCAGATTATACCCGTTCCCACGAATGAGGTGCCCGTGGCCTCAAACGTATCAGAACAAGACCATATGTTGAAGCATGATTGACCTCATAAATTCATCACTCTTGCTCCGCCCCCCGTCCGGCTAGCTCCGGATACGCCTAGGGATTTTATCTTATTGGTATTCGGCTGCAACGACCCGTCAATTTCCTCGGATCAAAAAACGCCGGCGGAACACGTGCGGCGGTCCTGCCTAGGCAGTCCCTTGACCAACACTAGCAGCTAGTCCAACAGAGCATCTCCGGGAGTGATTGGAAATTGGTTCTGGCCACACAGAAGCACACGAACCATTTGGCGTGCAAAACCGTAGACGTATTGTTGGATAACTCGCTCTACGAGGTAGTCATCCCTCGAAAGATTGACGGGATGAAACAGAATGATGGGGCACGTGTAGCGGAAATGGAATCACTAGTCTCAAGTATGGCGTGATGCCTACCGTTCTGCTAGAGATCGCGCCAGCGCTACCCGGCGGAGGAATCTCTGTCGCGTCTTCATGGGATAGCACTGTATACCCGCGTTGACGCCCATAGACCTCCATTGTATAGACTTTGTCCCTTTAGAGATTAGAAAGTTCACTACGGCGTTAAAAGCAGCTAGTCGGTCCTACCACATTCTCCACGTCCGTAGCGCTAGGGGCCCCCTGCTTACTGAAGTGCATAATCGGTCCCGTCCAGCGAGCCTTATATTGCAGCTCCTAAGTTGCCCTCTTCACCCCAAATATGCTACTTCGACGTGGTGTGGATCGGTGCTTTTATAGAGCCAGAACCCTGTTCACCTATCATAACTGTGACCGCGGCGCAGTCTTAGAGACTAGCTTCTGCGTCATACACAACTGGGCCAAGTGGCAACTAGGGCCCCCCTATAACGCTAACAACAACATAGGTTGTTCTGAGGTAGTCAGTCAAACCATACCTATAAGCGACTACAGATTAGAAAGTGAGATGTGACTCTGCGAGTAGGTGCAAGGGACGCCGTTCGCTAGATTCGGTCACAAACGCGTGCGGAGGATGCTTGCGGCCAGACCTAATATGGTTCGGATTGAGAACGTCTGGCCTTTTGGTGCTAGGCTTAAACATATAGCTGCTCCCAGGGTACAGAAGCAGCTAACCTAAAATAACCCCCGGCAGGCTATTATGCTATCGCGCTGACTCGGACGCTTGCGTTTGAAACGTGGCGTACACAAAAGATGGATGAGCGCCCTACCAAAAGGATTGGCGCTGCATCAGGTGACGACCAGGCTGCGTCCTCATCTCAAAGCTTTTACCATTCTATTCGTTCGTCTTCAAATTTTGAACTATTATACCCCACGGAGCCGTCTTTGCTACAGGCGGGTTGAGCACGCTAATACTGGTCCAAGAGTCACGGTAGCGATCCAGGGTACTTGGTGCTTGAAAAGAAGGCGACTCAACGGAAGATACATTTCGTTCTGAGACAAAGTGTCGCGGTGATCATGGCTTCATTATGCCTAGTTGTCACCCTGCTATCCTTTATAGCGTTATCGCTGGTCTGATTAGATTGTTGCCACTCCTGATTAATTCCCTCAGATGGTAAAGTGAACCCATTATTGAGCTTTCCACTCGATGATGCATGATCAGGATATGAACATGTAAGGCTCAGCACCAGTTCCTAAACAGTCCACAGCCCATTAAGCCGTACTAGCTTGACTTCTTAACGCATGCTGCCTCATTTGTGCTTTCGAGGTTAATGCTTGAGTTACGGTGGCGTCGAGCGGCTTGAGGCCGCACGATAACACACCGGATAAGCCTGCTCACGCCCTCACCTGAATGTGTTTGTAAGCTACTCAGAGGCCGGAAAATTTGCCGTCCCCGGTTTCACGCCTG'/>

    <sequence taxon='47' value='AGAGCTCCATGCTAAGGCGGCGGTGTGGTAGTCAAGGAAGAGCCGCAGTGTGACAAACTAGCCGCCTACCACGTTTACATGCGACGTAGAATCAATTAATTTCTGTTCTAGTACAGCGGCTCCCCAGATTATACCCGTTCCCACGAATGAGGTGCCCGTGGCCTCAAACGTATCAGAACAAGACCATATGTTGAAGCATGATTGACCTCATAAATTCATCACTCTTGCTCCGCCCCCCGTCCGGCTAGCTCCGGATACGCCTAGGGATTTTATCTTATTGGTATTCGGCTGCAACGACCCGTCAATTTCCTCGGATCAAAAAACGCCGGCGGAACACGTGCGGCGGTCCTGCCTAGGCAGTCCCTTGACCAACACTAGCAGCTAGTCCAACAGAGCATCTCCGGGAGTGATTGGAAATTGGTTCTGGCCACACAGAAGCACACGAACCATTTGGCGTGCAAAACCGTAGACGTATTGTTGGATAACTCGCTCTACGAGGTAGTCATCCCTCGAAAGATTGACGGGATGAAACAGAATGATGGGGCACGTGTAGCGGAAATGGAATCACTAGTCTCAAGTATGGCGTGATGCCTACCGTTCTGCTAGAGATCGCGCCAGCGCTACCCGGCGGAGGAATCTCTGTCGCGTCTTCATGGGATAGCACTGTATACCCGCGTTGACGCCCATAGACCTCCATTGTATAGACTTTGTCCCTTTAGAGATTAGAAAGTTCACTACGGCGTTAAAAGCAGCTAGTCGGTCCTACCACATTCTCCACGTCCGTAGCGCTAGGGGCCCCCTGCTTACTGAAGTGCATAATCGGTCCCGTCCAGCGAGCCTTATATTGCAGCTCCTAAGTTGCCCTCTTCACCCCAAATATGCTACTTCGACATGGTGTGGATCGGTGCTTTTATAGAGCCAGAACCCTGTTCACCTATCATAACTATGACCGCGGCGCAGTCTTAGAGACTAGCTTCTGCGTCATACACAACTGGGCCAAGTGGCAACTAGGGCCCCCCTATAACGCTAACAACAACATAGGTTGTTCTGAGGTAGTCAGTCAAACCATACCTATAAGCGACTACAGATTAGAAAGTGAGATGTGACTCTGCGAGTAGGTGCAAGGGACGCCGTTCGCTAGATTCGGTCACAAACGCGTGCGGAGGATGCTTGCGGCCAGACCTAATATGGTTCGGATTGAGAACGTCTGGCCTTTTGGTGCTAGGCTTAAACATATAGCTGCTCCCAGGGTACAGAAGCAGCTAACCTAAAATAACCCCCGGCAGGCTATTATGCTATCGCGCTGACTCGGACGCTTGCGTTTGAAACGTGGCGTACACAAAAGATGGATGAGCGCCCTACCAAAAGGATTGGCGCTGCATCAGGTGACGACCAGGCTGCGTCCTCATCTCAAAGCTTTTACCATTCTATTCGTTCGTCTTCAAATTTTGAACTATTATACCCCACGGAGCCGTCTTTGCTACAGGCGGGTTGAGCACGCTAATACTGGTCCAAGAGTCACGGTAGCGATCCAGGGTACTTGGTGCTTGAAAAGAAGGCGACTCAACGGAAGATACATTTCGTTCTGAGACAAAGTGTCGCGGTGATCATGGTTTCATTATGCCTAGTTGTCACCCTGCTATCCTTTATAGCGTTATCGCTGGTCTGATTAGATTGTTGCCACTCCTGATTAATTCCCTCAGATGGTAAAGTGAACCCATTATTGAGCTTTCCACTCGATGATGCATGATCAGGATATGAACATGTAAGGCTCAGCACCAGTTCCTAAACAGTCCACAGCCCATTAAGCCGTACTAGCTTGACTTCTTAACGCATGCTGCCTCATTTGTGCTTTCGAGGTTAATGCTTGAGTTACGGTGGCGTCGAGCGGCTTGAGGCCGCACGATAACACACCGGATAAGCCTGCTCACGCCCTCACCTGAATGTGTTTGTAAGCTACTCAGAGGCCGGAAAATTTGCCGTCCCCGGTTTCACGCCTG'/>

    <sequence taxon='83' value='AGAGCTCCATGCTAAGGCGGCGGTGTGGTAGTCAAGGAAGAGCCGCAGTGTGACAAACTAGCCGCCTACCACGTTTACATGCGACGTAGAATCAATTAATTTCTGTTCTAGTACAGCGGCTCCCCAGATTATACCCGTTCCCACGAATGAGGTGCCCGTGGCCTCAAACGTATCAGAACAAGACCATCTGTTGAAGCATGATTGACCTCATAAATTCATCACTCTTGCTCCGCCCCCCGTCCGGCTAGCTCCGGATACGCCTAGGGATTTTATCTTATTGGTATTCGGCTGCAACGACCCGTCAATTTCCTCGGATCAAAAAACGCCGGCGGAACACGTGCGGCGGTCCTGCCTAGGCAGTCCCTTGACCAACACTAGCAGCTAGTCCAACAGAGCACCTCCGGGAGTGATTGGAAATTGGTTCTGGCCACACAGAAGCACACGAACCATTTGGCGTGCAAAACCGTAGACGTATTGTTGGATAACTCGCTCTACGAGGTAGTCATCCCTCGAAAGATTGACGGGATGAAACAGAATGATGGGGCACGTGTAGCGGAAATGGAATCACTAGTCTCAAGTATGGCGTGATGCCTACCGTTCTGCTAGAGATCGCGCCAGCGCTACCCGGCGGAGGAATCTCTGTCGCGTCTTCATGGGATAGCACTGTATACCCGCGTTGACGCCCATAGACCTCCATTGTATAGACTTTGTCCCTTTAGAGATTAGAAAGTTCACTACGGCGTTAAAAGCAGCTAGTCGGTCCTACCACATTCTCCACGTCCGTAGCGCCAGGGGCCCCCTGCTTACTGAAGTGCATAATCGGTCCCGTCCAGCGAGCCTTATATTGCAGCTCCTAAGTTGCCCTCTTTACCCCAAATATGCTACTTCGACATGGTGTGGATCGGTGCTTTTATAGAGCCAGAACCCTGTTCACCTATCATAACTATGACCGCGGCGCAGTCTTATAGACTAGCTTCTGCGTCATACACAACTGGGCCAAGTGGCAACTAGGGCCCCCCTATAACGCTAACAACAACATAGGTTGTTCTGAGGTAGTCAGTCAAACCATACCTATAAGCGACTACAGATTAGAAAGTGAGATGTGACTCTGCGAGTAGGTGCAAGGGAGGCCGTTCGCTAGATTCGGTCACAAACGCGTGCGGAGGATGCTTGCGGCCAGACCTAATATGGTTCGGATTGAGAACGTCTGGCCTTTTGGTGCTAGGCTTAAACATATAGCTGCTCCCAGGGTACAGAAACAGCTAACCTAAAATAACCCCCGGCAGGCTATTATGCTATCGCGCTGACTCGGACGCTTGCGTTTGAAACGTGGCGTACACAAAAGATGGATGAGCGCCCTACCAAAAGGATTGGCGCTGCATCAGGTGACGACCAGGCTGCGTCCTCATCTCAAAGCTTTTACCATTCTATTCGTTCGTCTTCAAATTTTGAACTATTATACCCCACGGAGCCGTCTTTGCTACAGGCGGGTTGAGCACGCTAATACTGGTCCAAGAGTCACGGTAGCGATCCAGGGTACTTGGTGCTTGAAAAGAAGGCGACTCAACGGAAGATACATTTCGTTCTGAGACAAAGTGTCGCGGTGATCATGGCTTCATTATGCCTAGTTGTCACCCTGCTATCCTTTATAGCGTTATCGCTGGTCTGATTAGATTGTTGCCACTCCTGATTAATTCCCTCAGATGGTAAAGTGAACCCATTATTGAGCTTTCCACTCGATGATGCATGATCAGGATATGAACATGTAAGGCTCAGCACCACTTCCTAAACAGTCCACAGCCCATTAAGCCGTACTAGCTTGACTTCTTAACGCATGCTGCCTCATTTGTGCTTTCGAGGTTAATGCTTGAGTTACGGTGGCGTCGAGCGGCTTGAGGCCGCACGATAACACACCGGACAAGCCTGCTCACGCCCTCACCTGAATGTGTTTGTAAGCTACTCAGAGGCCGGAAAATTTGCCGTCCCCGGTTTCACGCCTG'/>

    <sequence taxon='31' value='AAAGCTCCATGCTAAGGCGGCGGTGTGGTAGTCAAGGAAGAGCCGCAGTGTGACAAACTAGCCGCCTACCACGTTTACATGCGACGTAGAATCAATTAATTTCTGTTTTAGTACAGCGGCTCCCCAGATTATACCCGTTCCCACGAATGAGGTGCCCGTGGCCTCAAACGTATCAGAATAAGACCATATGTTGAAGCATGATTGACCTCATAAATTCATCACTCTTGCTCCGACCCCCATCCGGCTAGCTCCGGATACGCCTAGGGATTTTATCTTATTGGTATTCGGCTGCAACGACCCGTCAATTTCCTCGGATCAAAAAACACCGGCGGAACACGTGCGGCGGTCCTGCCTAGGCAGTCCCTTGACCAACACTAGCAGCTAGTCCAACAGAGCATCTCCGGGAGTGATTGGAAATTGGTTCTGGCCACACAGAAGCACATAAACCATTTGGCGTGCAAAACCGTAGAAGTATTGTTGGATAACTCGCTCTACGAGGTAGTCATCCCTCGAAAGATTGACGGGATGAAACAGAATGATGGGGCACGTGTAGCGGAAATGGAATCACTAGTCTCAAGTATGGCGTTATGCCTACCGTTCTGCTAGAGATCGCGCCAGCGCTACCCGGCGGAGGAATCTCTGTCGCGTCTTCATGGGATAGCACTGTATACCCGCGTTGACGCCCATAGACCTCCATTGTATAGACTTTGTCCCTTTAGAGATTAGAAAGTTCACTACGGCGTTAAAAGCAGCTAGTCGGTCCTACCACATTCTCCACGTCCGTAGCGCTAGGGGCCCCCTGCTCACTGAAGTGCATAATCGGTCCCGTCCAGCGAGCCTTATATTGCAGCTCCTAAGTTGCCCTATTCACCCCAAATATGCTACTTCGACGTGGTGTGGATCGGTGCTTTTATAGAGCCAGAACCCTGTTCACCTATCATAACTGTGACCGCGGCGCAGTCTTAGAGACTAGCTTCTGCGTCATACACAACTGGGCCAAGTGGCAACTAGGGCCCCCCTATAACGCTAACAACAACATAGGTTGTTCTGAGGTAGTCAGTCACACCATACCTATGAGCGACTACAGATTAGAAAGTGAGATGTGACTCTGCGAATAGGTGCAAGGGACGCCGTTCGCTAGATTCGGTCACAAACGCGTGCGGAGGATGCTTGCGGCCAGACCTAATATGGTTCGGATCGAGAACGTCTGGCCTTTTGGTGCTAGGCTTAAACATATAGCTGCTCCCAGGGTACAGAAGCAGCTAACCTAAAATAACCCCCGGCAGGCTATTATGCTATCGCGCTGACTCGGACGCTTGCGTTTGAAACGTGGCGTACACAAAAGATGGATGAGCGCCCTACCAAAAGGATTGGCGCTGCATCAGGTGACGACCAGGCTGCGTCCTCATCTCAAAGCTTTTACCATTCTATTCGTTCGTCTTCAAATTTTGAACTATTATACCCCACGGAGCCGTCTTTGCTACAGGCGGGTTGAGCACGCTAATACTGGTCCAAGAGTCACGGTAGCGATCCAGGGTACTTGGTGCTTGAAAAGAAGGCGACTCGACGGAAGATACATTTCGTTCTGAGACAAAGTGTCGCGGTGATCATGGCTTCATTATGCCTAGTTGTCACCCTGCTATCCTTTATAGCGTTATCGCTGGTCTGATTAGATTGTTGCTACTCCTGATTAATTCCCTCAGATGGTAAAGTGAACCCATTATTGAGCTTTCCACTCGATGATGCATGATCAGGATATGAACATGTAAGGCTCAGCACCAGTTCCTAAACAGTCCACAGCCCATTAAGCCGTACTAGCTTGACTTCTTAACGCATGCTGCCTCATTCGTGATTTCGAGGTTAATGCTTGAGTTACGGTGACGTCGAGCGGCTTGAGGCCGCACGATAACACACCGGATAAGCCTGCTCACGCCCTCACCTGAATGTGTTTGTAAGCTACTCAGAGGCCGGAAAATTTGCCGTCCCCGGTTTCACGCCTG'/>

    <sequence taxon='58' value='AAAGCTCCATGCTAAGGCGGCGGTGTGGTAGTCAAGGAAGAGCCGCAGTGTGACAAACTAGCCGCCTACCACGTTTACATGCGACGTAGAATCAATTAATTTCTGTTTTAGTACAGCGGCTCCCCAGATTATACCCGTTCCCACGAATGAGGTGCCCGTGGCCTCAAACGTATCAGAACAAGACCATATGTTAAAGCATGATTGACCTCATAAATTCATCACTCTTGCTCCGACCCCCGTCCGGCTAGCTCCGGATACGCCTAGGGATTTTATCTTATTGGTATTCGGCTGCAACGACCCGTCAATTTCCTCGGATCAAAAAACGCCGGCGGAACACGTGCGGCGGTCCTGCCTAGGCAGTCCCTTGACCAACACTAGCAGCTAGTCCAACAGAGCATCTCCGGGAGTGATTGGAAATTGGTTCTGGCCACACAGAAGCACACAAACCATTTGGCGTGCAAAACCGTAGAAGTATTGTTGGATAACTCGCTCTACGAGGTAGTCATCCCTCGAAAGATTGACGGGATGAAACAGAATGATGGGGCACGTGTAGCGGAAATGGAATCACTAGTCTCAAGTATGGCGTGATGCCTACCGTTCTGCTAGAGATCGCGCCAGCGCTACCCGGCGGAGGAATCTCTGTCGCGTCTTCATGGGATAGCACTGTATACCCGCGTTGACGCCCATAGACCTCCATTGTATAGACTTTGTCCCTTTAGAGATTAGAAAGTTCACTACGGCGCTAAAAGCAGCTAGTCGGTCCTACCACATTCTCCACGTCCGTAGCGCTAGGGGCCCCCTGCTTACTGAAGTGCATAATCGGTCCCGTCCAGCGAGCGTTATATTGCAGCTCCTAAGTTGCCCTATTCACCCCAAATATGCTGCTTCGACGTGGTGTGGATCGGTGCTTTTATAGAGCCAGAACCCTGTTCACCTATCATAACTGTGACCGCGGCGCAGTCTTAGAGACTAGCTTCTGCGTCATACACAACTGGGCCAAGTGGCAACTAGGGCCCCCCTATAACGCTAACAACAACATAGGTTGTTCTGGGGTAGTCAGTCACACCATACCTATGAGCGACTACAGATTAGAAAGTGAGATGTGACTCTGCGAGTAGGTGCAAGGGACGCCGTTCGCTAGATTCGGTCACAAACGCGTGCGGAGGATGCTTGCGGCCAGACCTAATACGGTTCGGATTGAGAACGTCTGGCCTTTTGGTGCTAGGCTTAAACATATAGCTGCTCCCAGGGTACAGAAGCAGCTAACCTAAAATAACCCCCGGCAGGCTATTATGCTATCGCGCTGACTCGGACGCTTGCGTTTGAAACGTGGCGTACACAAAAGATGGATGAGCGCCCTACCAAAAGGATTGGCGCTGCATCAGGTGACGACCAGGCTGCGTCCTCATCTCAAAGCTTTTACCATTCTATTCGTTCGTCTTCAAATTTTGAACTATTATACCCCACGGAGCCGTCTTTGCTACAGGCGGGTTGAGCACGCTAATACTGGTCCAAGAGTCACGGTAGCGATCCAGGGTACTTGGTGCTTGAAAAGAAGGCGACTCGACGGAAGATACATTTCGTTCTGAGACAAAGTGTCGCGGTGATCATGGCTTCATTATGCCTAGTTGTCACCCTGCTATCCTTTATAGCGTTATCGCTGGTCTGATTAGATTGTTGCTACTCCTGATTAATTCCCTCAGATGGTAAAGTGAACCCATTATTGAGCTTTCCACTCGATGATGCATGATCAGGATATGAACATGTAAGGCTCAGCACCAGTTCCTAAACAGTCCACAGCCCATTAAGCCGTACTAGCTTGACTTCTTAACGCATGCTGCCTCATTTGTGATTTCGAGGTTAATGCTTGAGTTACGGTGACGTCGAGCGGCTTGAGGCCGCACGATAACACACCGGATAAGCCTGCTCACGCCCTCACCTGAATGTGTTTGTAAGCTACTCAGAGGCCGGAAAATTTGCCGTCCCCGGTTTCACGCCTG'/>

    <sequence taxon='71' value='AAAGCTCCATGCTAGGGCGGCGGTGTGGTAGTCAAGGAAGAGCCGCAGTGTGACAAACTAGCCGCCTACCACGTTTACATGCGACGTAGAATCAATTAATTTCTGTTTTAGTACAGCGGCTCCCCAGATTATACCCGTTCCCACGAATGAGGTGCCCGTGGCCTCAAACGTATCAGAACAAGACCATATGTTAAAGCATGATTGACCTCATAAATTCATCACTCTTGCTCCGACCCCCGTCCGGCTAGCTCCGGATACGCTTAGGGATTTTATCTTATTGGTATTCGGCTGCAACGACCCGTCAATTTCCTCGGATCAAAAAACGCCGGCGGAACACGTGCGGCGGTCCTGCCTAGGCAGTCCCTTGACCAACACTAGCAGCTAGTCCAACAGAGCATCTCCGGGAGTGATTGGAAATTGGTTCTGGCCACACAGAAGCACACAAACCATTTGGCGTGCAAAACCGTAGAAGTATTGTTGGATAACTCGCTCTACGAGGTAGTCATCCCTCGAAAGCTTGACGGGATGAAACAGAATGATGGGGCACGTGTAGCGGAAATGGAATCACTAGTCTCAAGTATGGCGTGATGCCTACCGTTCTGCTAGAGATCGCGCCAGCGCTACCCGGAGGAGGAATCTCTGTCGCGTCTTCATGGGATAGCACTGTATACCCGCGTTGACGCCCATAGACCTCCATTGTATAGACTTTGTCCCTTTAGAGATTAGAAAGTTCACTACGGCGCTAAAAGCAGCTAGTCGGTCCTACCACATTCTCCACGTCCGTAGCGCTAGGGGCCCCCTGCTTACTGAAGTGCATAATCGGTCCCGTCCAGCGAGCGTTATATTGCAGCTCCTAAGCTGCCCTATTCACCCCAAATATGCTGCTTCGACGTGGTGTGGATCGGTGCTTTTATAGAGCCAGAACCCTGTTCACCTATCATAACTGTGACCGCGGCGCAGTCTTAGAGACTAGCTTCTGCGTCGTACACAACTGGGCCAAGTGGCAACTAGGGCCCCCCTATAACGCTAACAACAACATAGGTTGTTCTGGGGTAGTCAGTCACACCATACCTATGAGCGACTACAGATTAGAAAGTGAGATGTGACTCTGCGAGTAGGTGCAAGGGACGCCGTTCGCTAGATTCGGTCACAAACGCGTGCGGAGGATGCTTGCGGCCAGACCTAATACGGTTCGGATTGAGAACGTCTGGCCTTTTGGTGCTAGGCTTAAACATATAGCTGCTCCCAGGGTACAGAAGCAGCTAACCTAAAATAACCCCCGGCAGGCTATTATGCTATCGCGCTGACTCGGACGCTTGCGTTTGAAACGTGGCGTACACAAAAGATGGATGAGCGCCCTACCAAAAGGATTGGCGCTGCATCAGGTGACGACCAGGCTGCGTCCTCATCTCAAAGCTTTTACCATTCTATTCGTTCGTCTTCAAATTTTGAACTATTATACCCCACGGAGCCGTCTTTGCTACAGGCGGGTTGAGCACGCTAATACTGGTCCAAGAGTCACGGTAGCGATCCAGGGTACTTGGTGCTTGAAAAGAAGGCGACTCGACGGAAGATACATTTCGTTCTGAGACAAAGTGTCGCGGTGATCATGGCTTCATTATGCCTAGTTGTCACCCTGCTATCCTTTATAGCGTTATCGCTGGTCTGATTAGATTGTTGCTACTCCCGATTAATTCCCTCAGATGGTAAAGTGAACCCATTATTGAGCTTTCCACTCGATGATGCATGATCAGGATATGAACATGTAAGGCTCAGCACCAGTTCCTAAACAGTCCACAGCCAATTAAGCCGTACTAGCTTGACTTCTTAACGCATGCTGCCTCATTTGTGATTTCGAGGTTAATGCTTGAGTTACGGTGACGTCGAGCGGCTTGAGGCCGCACGATAACACACCGGATAAGCCTGCTCACGCCCTCACCTGAATGTGTTTGTAAGCTACTCAGAGGCCGGAAAATTTGCCGTCCCCGGTTTCACGCCTG'/>

    <sequence taxon='96' value='AAAGCTCCATGCTAAGGCGGCGGTGTGGTAGTCAAGGAAGAGCCGCAGTGTGACAAACTAGCCGCCTACCACGTTTACATGCGACGTAGAATCAATTAATTTCTGTTTTAGTACAGCGGCTCCCCAGATTATACCCGTTCCCACGAATGAGGTGCCCGTGGCCTCAAACGTATCAGAACAAGACCATATGTTAAAGCATGATTGACCTCATGAATTCATCACTCTTGCTCCGACCCCCGTCCGGCTAGCTCCGGATACGCCTAGGGATTTTATCTTATTGGTATTCGGCTGCAACGACCCGTTAATTTCCTCGGATCAAAAAACGCCGGCGGAACACGTGCGGCGGTCCTGCCTAGGCAGTCCCTTGACCAACACTAGCAGCTAGTCCAACAGAGCATCTCCGGGAGTGATCGGAAATTGGTTCTGGCCACACAGAAGCACACAAACCATTTGGCGTGCAAAACCGTAGAAGTATTGTTGGATAACTCGCTCTACGAGGTAGTCATCCCTCGAAAGATTGACGGGATGAAACAGAATGATGGGGCACGTGTAGCGGAAATGGAATCACTAGTCTCAAGTATGGCGTGATGCCTACCGTTCTGCTAGAGATCGCGCCAGCGCTACCCGGCGGAGGAATCTCTGTCGCGTCTTCATGGGATAGCACTGTATACCCGCGTTGACGCCCATAGACCTCCATTGTATAGACTTTGTCCCTTTAGAGATTAGAAAGTTCACTACGGCGTTAAAAGCAGCTAGTCGGTCCTACCACATTCTCCACGTCCGTAGCGCTAGGGGCCCCCTGCTTACTGAAGTGCATAATCGGTCCCGTCCAGCGAGCCTTATATTGCAGCTCCTAAGTTGCCCTATTCACCCCAAATATGCTACTTCGACGTGGTGTGGATCGGTGCTTTTATAGAGCCAGAACCCTGTTCACCTATCATAACTGTGACCGCGGCGCAGTCTTAGAGACTAGCTTCTGCGTCATACACAACTGGGCCAAGTGGCAACTAGGGCCCCCCTATAACGCTAACAACAACATAGGTTGTTCTGAGGTAGTCAGTCACACCATACCTATGAGCGACTACAGATTAGAAAGTGAGATGTGACTCTGCGAGTAGGTGCAAGGGACGCCGTTCGCTAGATTCGGTCACAAACGCGTGCGGAGGATGCTTGCGGCCAGACCTAATACGGTTCGGATTGAGAACGTCTGGCCTTTTGGTGCTAGGCTTAAACATATAGCTGCTCCCAGGGTACAGAAGCAGCTAACCTAAAATAACCCCCGGCAGGCTATTATGCTATCGCGCTGACTCGGACGCTTGCGTTTGAAACGTGGCGTACACAAAAGATGGATGAGCGCCCTACCAAAAGGATTGGCGCTGCATCAGGTGACGACCAGGCTGCGTCCTCATCTCAAAGCTTTTACCATTCTATTCGTTCGTCTTCAAATTTTGAACTATTATACCCCACGGAGCCGTCTTTGCTACAGGTGGGTTGAGCACGCTAATACTGGTCCAAGAGTCACGGTAGCGATCCAGGGTACTTGGTGCTTGAAAAGAAGGCGACTCGACGGAAGATACATTTCGTTCTGAGACAAAGTGTCGCGGTGATCATGGCTTCATTATGCCTAGTTGTCACCCTGCTATCCTTTATAGTGTTATCGCTGGTCTGATTAGATTGTTGCTACTCCTGATTAATTCCCTCAGATGGTAAAGTGAACCCATTATTGAGCTTTCCACTCGATGATGCATGATCAGGATATAAACATGTAAGGCTCAGCATCAGTTCCTAAACAGTCCACAGCCCATTAAGCCGTACTAGCTTGACTTCTTAACGCATGCTGCCTCATTTGTGATTTCGAGGTTAATGCTTGAGTTACGGTGACGTCGAGCGGCTTGAGGCCGCACGATAACACACCGGATAAGCCTGCTCACGCCCTCACCTGAATGTGTTTGTAAGCTACTCAGAGGCCGGAAAATTTGCCGTCCCCGGTTTCACGCCTG'/>

    <sequence taxon='7' value='AAAGCTCCATGCTAAGGCGGCGGTGTGATAGTCAAGGAAGAGCCGCAGTGTGACAAACTAGCCGCCTACCACGTTTACATGCGACGTAGAATCAATTAATTTCTGTTCTAGTACAGCGGCTCCCCAGATTATACCCTTTCCCACGAATGAGGTGCCCGTGGCCTCAAACGTATCAGAACAAGACCATATGTTGAAGCATGATTGACCTCATAAATTCATCACTCTTGCTCCACCCCCCGTCCGGCTAGCTCCGGATACGTCTAGGGATTTTATCTTATTGGTATTCGGCTGCAACGACCCGTCAATTTCCTCGGATCAAAAAACGCCGGCGGAACACGTGCGGCGGTCCTGCCTAGGCAGTCTCTTGACCAACACTAGCAGCTAGTCCAACAGAGCATCTCCGGGAGTGATTGGAAATTGGTTCTGGCCACACAGAAGCACGCAAACCATTTGGCGTGCAAAACCGTAGAAGTATTGTTGGATAACTCGCTCTACGAGGTAGTCATCCCTCCAAACATTGACGGGATGAAACAGAATGATGGGGCACGTGTAGCGGAAATGGAATCACTAGTCTCAAGTATGGCGTGATGCCTACCGTTCTGCTAGAGATCGCGCCAGCGCTACCCGGCGGAGGAATCTCTGCCGCGCCTTCATGGGATAGCACTGTATACCCGCGTTGACGCCCATAGACCTCAATTGTCTAGACTTTGTCCCTTTAGAGATTAGAAGGTTCACTACGGCGTTAAAAGCAGCTAGTCGGTCCTACCACATTCTACACGTCCGTAGCGCTAGGGGCCCCCTGCTTACTGAGGTGCATAATCGGTCCCGTCCAGCGAGCCTTATATTGCAGCTCCTAAGTTGCGCTATTCATCCCAAATATGCTACTTCGACGTGGTATGGGTCGGTGCTTTTATAGAGCCGGAACCCTGTTCACCTATCATAATTGTGACCGCGGCGCGGTCTTAGAGACTAGCTTCTGCGTCATACACAACTGGGCCAAGTGGCAACTAGGGCCCCCCTATAACGCTAACAACAACATAGGTTGTTCTGAGGTAGTCAGTCCCACCATACCTATGAGCGACTACAGATTAGAAAGTGAGATGTGACTCTGCGAGTAGGTGCAAGGGACGCCGTTCGCTAGATTCGGTCACAAACGCGTGCGGAGGATGCTTGCGACCGGACCTAATATGGTTCGGATTGAGAACGTCTGGCCTTTTGGTGCTAGGCTTAAACATATAGCTGCTCCCAGGGTACAGAAGCAGCTAACCTAAAATAACCCCCGGCAGGCTATTATGCTATCGCGCTGACTCGGACGCTTGCGTTTGAAACGTGGCGTACATAAAAGATGGACGAGCGCCCTACCAAAAGGATTGGCGCTGCATCAGGTAATGACCAGGCTGCGTCCTCATCTCAAAGCTTTTACCATTCTATTCGTTCGTCTTCAAATTTCGAACTATTATACCCCACGGAGCCGTCTTTGCTACAGGCGGGTTGAGCACGCTAATACTGGTCCAAGAATCACGGTAGCGATCCAGGGTACTTGGTGCTTGAAAAGAAGGCGCCTCAACGGAAGATACATTTCGTTCTGAGACAAAGTGTCGCGGTGGTCATGGCTTCATTATGCCTAGTTGTCACCCCGCTATCCTTTATAGCGTTATCGCTGGTCTGATTAGATTGTTGCCACTCCTGATTAATTCCCTCAGATGGTAAAGTGAACCCATTATTGAGCTTTCCACTCGATGATGCATGATCAGGATATGAATATGTAAGGCTCAGCATCAGTTCCTAAACAGTCCACAGCCAATTAAGCCGTACTAGCTTGACTTCTTAACGCATGCTGCCTCATTTGTGCTTTCGAGGTTAGTGCTTGAGTTGCGGTGACGTCGAGCGGCCTGAGGCCGCACGATAACACACCGGATAAGCCTGCTCACGCCCTCACCTGGATGTATTTGTAAGCTACTCAGAGGCCGGAAAATTTGCCGTCCCCGGTTTCACGCCTG'/>

    <sequence taxon='42' value='AAAGCTCCATGCTAAGGCGGCGGTGTGATAGTCAAGGAAGAGCCGCAGTGTGACAAACTAGCCGCCTACCACGTTTACATGCGACGTAGAATCAATTAATTTCTGTTCTAGTACAGCGGCTCCTCAGATTATACCCCTTCCCACGGATGAGGTGCCCGTGGCCTCAAACGTTTCAGAACAAGACCATATGTTGAAGCATGATTGACCTCATAAATTCATCACTCTTGCTCCACCCCCCGTCCGGCTAGCTCCGGATACGTCTAGGGATTTTATCTTATTGGTATTCGGCTGCAACGACCCGTCAATTTCCTCGGATCAAAAAACGCCGGCGGAACACGTGCGGCGGTTCTGCCTAGGCAGTCTCTTGACCAACACTAGCAGCTAGTCCAACAGAGCATCTCCGGGAGTGATTGGAAAATGGTTCTGGCCACACAGAAGCACGCAAACCATTTGGTGTGCAAAACCGTAGAAGTATTGTTGGATAACTCGCTCTACGAGGTAGTCATCCCTCCAAACACTGACGGGATGAAACAGAATGATGGGGCACGTGTAGCGGAAATGGAATCATTAGTCTCAAGTATGGCGTGATGCCTACCGTTCTGCTAGAGATCGCGCCAGCGCTACCCGGCGGAGGAATCTCTGCCGCGCCTTCATGGGATAGCACTGTACACCCGCGTTGACGCCCATAGACCTCAATTGTCTAGACTTTGTCCCTTTAGAGATTAGAAGGTTCACTACGGCGTTAAAAGCAGCTAGTCGGTCCTACCACATTCTACACGTCCGTAGCGCTAGGGGCCCCCTGCTTACTGAGGTGCATAATCGGTCCCGTCCAGCGAGCCTTATATTGCAGCTCCTAGGTTGCGCTATTCATCCCAAATATGCTACTTCGACGTGGTATGGGTCGGTGCTTTTATAGAGCCGGAACCCTGTTCACCTATCATAATTGTGACCGCGGCGCGGTCTTAGAGACTAGCTTCTGCGTCATACACAACTGGGCCGAGTGGCAACTAGGGCCCCCCTATAACGCTAACAACAACATAGGTTGTTCTGAGGTAGTCAGTCCCACCATACCTATGAGCGACTACAGATTAGAAAGTGAGATGTGACTCTGCGAGTAGGTGCAAGGGACGCCGTTCGCTAGATTCGGTCACAAACGCGTGCGGAGGATGCTTGCGACCGGACCTAATATGGTTCGGATTGAGAACGTCTGGCCTTTTGGTGCTAGGCTTAAACATATAGCTGCTCCCAGGGTACAGAAGCAGCTAACCTAAAATAACCCCCGGCAGGCTATTGTGCTATCGCGCTGACTCGGACACTTGCGTTTGAAACGTGGCGTACATAAAAGATGGACGAGCGCCTTACCAAAAGGATTGGCGCTGCATCAGGTAATGACCAGGCTGCGTCCTCATCTCAAAGCTTTTACCATTCTATTCGTTCGTCTTCAAATTTCGAACCATTATACCCCACGGAGCCGTCTTTGCTACAGGCGGGTTGAGCACGCTAATACTGGTCCAAGAATCACGGTAGCGATCCAGGGTACTTGGTGCTTGAAAAGAAGGCGCCTCAACGGAAGATACATTTCGTTCTGAGACAAAGTGTCGCGGTGGTCATGGCTTCATTATGCCTAGTTGTCACCCCGCTATCCTTTATAGCGTTATCGCTAGTCTGATTAGATTGTTGCCACTCCTGATTAATTCCCTCAGATGGTAAAGTGAACCCATTATTGAGCTTTCCACTCGATGATGCATGATCAGGATATGAATATGTAAGGCTCAGTATCAGTTCCTAAACAGCCCACAGCCAATTAAGCCGTACTAGCTTGACTTCTTAACGCATGCTGCCTCATTTGTGCTTTCGAGGTTAGTGCTTGAGTTGCGGTGACGTCGAGCGGCCTGAGGCCGCACGATAACACACCGGATAAGCCTGCTCACGCCCTCAGCTGGATGTATTTGTAAGCTACTCAGAGGCCGGAAAATTTGCCGTCCCCGGTTTCACGCCTG'/>

    <sequence taxon='43' value='AAAGCTCCATGCTAAGGCGGCGGTGTGATAGTCAAGGAAGAGCCGCAGTGTGACAAACTAGCCGCCTACCACGTTTACATGCGACGTAGAATCAATTAATTTCTGTTCTAGTACAGCGGCTCCCCAGATTATACCCTTTCCCACGGATGAGGTGCCCGTGGCCTCAAACGTATCAGAACAAGACCATATGTTGAAGCATGATTGACCTCATAAATTCATCACTCTTGCTCCACCCCCCGTCCGGCTAGCTCCGGATACGTCTAGGGATTTTATCTTATTGGTATTCGGCTGCAACGACCCGTCAATTTCCTCGGATCAAAAAACGCCGGCGGAACACGTGCGGCGGTTCTGCCTAGGCAGTCTCTTGACCAACCCTAGCAGCTAGTCCAACAGAGCATCTCCGGGAGTGATTGGAAATTGGTTCTGGCCACACAGAAGCACGCAAACCATTTGGTGTGCAAAACCGTAGAAGTATTGTTGGATAACTCGCTCTACGAGGTAGTCATCCCTCCAAACACTGACGGGATGAAACAGAATGATGGGGCACGTGTAGCGGAAATGGAATCACTAGTCTCAAGTATGGCGTGATGCCTACCGTTCTGCTAGAGATCGCGCCAGCGCTACCCGGCGGAGGAATCTCTGCCGCGCCTTCATGGGATAGCACTGTACACCCGCGTTGACGCCCATAGACCTCAATTGTCTAGACTTTGTCCCTTTAGAGATTAGAAGGTTCACTACGGCGTTAAAAGCAGCTAGTCGGTCCTACCACATTCTACACGTCCGTAGCGCTAGGGGCCCCCTGCTTACTGAGGTGCATAATCGGTCCCGTCCAGCGAGCCTTATATTGCAGCTCCTAAGTTGCGCTATTCATCCCAAATATGCTACTTCGACGTGGTATGGGTCGGTGCTTTTATAGAGCCGGAACCCTGTTCACCTATCATAATTGTGACCGCGGCGCGGTCTTAGAGACTAGCTTCTGCGTCATACACAACTGGGCCGAGTGGCAACTAGGGCCCCCCTATAACGCTAACAACAACATAGGTTGTTCTGAGGTAGTCAGTCCCACCATACCTATGAGCGACTACAGATTAGAAAGTGAGATGTGACTCTGCGAGTAGGTGCAAGGGACGCCGTTCGCTAGATTCGGTCACAAACGCGTGCGGAGGATGCTTGCGACCGGACCTAATATGGTTCGGATTGAGAACGTCTGGCCTTTTGGTGCTAGGCTTAAACATATAGCTGCTCCCAGGGTACAGAAGCAGCTAACCTAAAATAACCCCCGGCAGGCTATTGTGCTATCGCGCTGACTCGGACGCTTGCGTTTGAAACGTGGCGTACATAAAAGATGGACGAGCGCCCTACCAAAAGGATTGGCGCTGCATCAGGTAATGACCAGGCTGCGTCCTCATCTCAAAGCTTTTACCATTCTATTCGTTCGTCTTCAAATTTCGAACCATTATACCCCACGGAGCCGTCTTTGCTACAGGCGGGTTGAGCACGCTAATACTGGTCCAAGAATCACGGTAGCGATCCAGGGTACTTGGTGCTTGAAAAGAAGGCGCCTCAACGGAAGATACATTTCGTTCTGAGACAAAGTGTCGCGGTGGTCATGGCTTCATTATGCCTAGTTGTCACCCCGCTATCCTTTATAGCGTTATCGCTGGTCTGATTAGATTGTTGCCACTCCTGATTAATTCCCTCAGATGGTAAAGTGAACCCATTATTGAGCTTTCCACTCGATGATGCATGATCAGGATATGAATATGTAAGGCTCAGCATCAGTTCCTAAACAGCCCACAGCCAATTAAGCCGTACTAGCTTGACTTCTTAACGCATGCTGCCTCATTTGTGCTTTCGAGGTTAGTGCTTGAGTTGCGGTGACGTCGAGCGGCCTGAGGCCGCACGATAACACACCGGATAAGCCTGCTCACGCCCTCACCTGGATGTATTTGTAAGCTACTCAGAGGCCGGAAAATTTGCCGTCCCCGGTTTCACGCCTG'/>

    <sequence taxon='21' value='AAAGCTCCATGCTAAGGCGGCGGTGTGATAGTCAAGGAAGAGCCGCAGTGTGACAAACTAGCCGCCTACCACGTTTACATGCGACGTAGAATCAATTAATTTCTGTTCTAGTACAGCGGCTCCCCAGATTATACCCTTTCCCACGAATGAGGTGCCCGTGGCCTCAAACGTATCAGAACAAGACCATATGTTGAAGCATGATTGACCTCATAAATTCATCACTCTTGCTCCGCCCCCCGTCCGGCTAGCTCTGGATACGTCTAGGGATTTTATCTTATTGGTATTCGGCTGCAACGACCCGTCAATTTCCTCGGATCAAAAAACGCCGGCGGAACACGTGCGGCGGTCCTGCCTAGGCAGTCCCTTGACCAACACTAGCAGCTAGTCCAACAGAGCATCTCCGGGAGTGATTGGAAATTGGTTCTGGCCACACAGAAGCACACAAACCATTTGGCGTGCAAAACCGTAGAAGTATTGTTGGATAACTCGCTCTACGAGGTAGTCATCCCTCCAAACATTGACGGGATGAAACAGAATGATGGGGCACGTGTAGCGGAAATGGAATCACTAGTCTCAAGTATGGCGTGATGCCTACCGTTCTGCTAGAGATCGCGCCAGCGCTACCCGGCGGAGGAATCTCTGCCGCGTCTTCATGGGATAGCACTGTATACCCGCGTTGACGCCCATAGACCTCCATTGTATAGACTTTGTCCCTTTAGAGATTAGAAGGTTCACTACGGCGTTAAAAGCAGCTAGTCGGTCCTACCACATTCTACACGTCCGTAGCGCTAGGGGCCCCCTGCTTACTGAGGTGCATAATCGGTCCCGTCCAGCGAGCCTTATATTGCAGCTCCTAAGTTGCCCCATTCACCCCAAATATGCTACTTCGACGTGGTATGGGTCGGTGCTTTTATAGAGCCGGAACCCTGTTCACCTGTCATAATTGTGACCGCGGCGCGGTCTTAGAGACTAGCTTCTGCGTCATACACAACTGGGCCAAGTGGCAACTAGGGCCCCCCTATAACGCTAACAACAACATAGGTTGTTCTGAGGTAGTCAGTCCCACCGTACCTATGAGCGACTACAGATTAGAAAGTGAGATGTGACTCTGCGAGTAGGTGCAAGGGACGCCGTTCGCTAGATTCGGTCACAAACGCGTGCGGAGGATGCTTGCGGCCAGACCTAATATGGTTCGGATTGAGAACGTCTGGCCTTTTGGTGCTAGGCTTAAACATATAGCTGCTCCCAGAGTACAGAAGCAGCTAACCTAAAATAACCCCCGGCAGGCTATTATGCTATCGCGCTGACTCGGACGCTTGCGTTTGAAACGTGGCGTACATAAAAGATGGATGAGCGCCCTACCAAAAGGATTGGCGCTGCATCAGGTAATGACCAGGCTGCGTCCTCATCTCAAAGCTTTTACCATTCTATTCGTTCGTCTTCAAATTTCGAACTACTATACCCCACGGAGCCGTCTTTGCTACAGGCGGGTTGAGCACGCTAATACTGGTCCAAGAATCACGGTAGCGATCCAGGGTACTTGGTGCTTGAAAAGAAGGCGACTCAACGGAAGATACATTTCGTTCTGAGACAAAGTGTCGCGGTGGTCATGGCTTCATTATGCCTAGTTGTCACCCCGCTATCCTTTATAGCGTTATCGCTGGTCTGATTAGATTGTTGCCACTCCTGATTAATTCCCTCAGATGGTAAAGTGAACCCATTATTGAGCTTTCCACTCGATGATGCATGATCAGGATATGAATATGTAAGGCTCAGCACCAGTTCCTAAACAGTCCACAGCCCATTAAGCCGTACTAGCTTGACTTCTTAACGCATGCTGCCTCATTTGTGCTTTCGAGGTTAGTGCTTGAGTTGCGGTGACGTCGAGCGGCCTGCGGCCGCACGATAACACACCGGATAAGCCTGCTCACGCCCTCACCTGGATGTGTTTGTAAGCTACTCAGAGGCCGGAAAGTTTGCCGTCCCCGGTTTCACGCCTG'/>

    <sequence taxon='22' value='AAAGCTCCATGCTAAGGCGGCGGTGTGATAGTCAAGGAAGAGCCGCAGTGTGACAAACTAGCCGCCTACCACGTTTACATGCGACGTAGAATCAATTAATTTCTGTTCTAGTACAGCGGCTCCCCAGATTATACCCTTTCCCACGAATGAGGTGCCCGTGGCCTCAAACGTATCAGAACAAGACCATATGTTGAAGCATGATTGACCTCATAAATTCATCACTCTTGCTCCGCCCCCCGTCCGGCTAGCTCCGGATACGTCTAGGGATTTTATCTTATTGGTATTCGGCTGCAACGACCCGTCAATTTCCTCGGATCAAAAAACGCCGGCGGAACACGTGCGGCGGTCCTGCCTAGGCAGTCCCTTGACCAACACTAGCAGCTAGTCCAACAGAGCATCTCCGGGAGTGATTGGAAATTGGTTCTGGCCACACAGAAGCACACAAACCATTTGGCGTGCAAAACCGTAGAAGTATTGTTGGATAACTCGCTCTACGAGGTAGTCATCCCTCCAAACATTGACGGGATGAAACAGAATGATGGGGCACGTGTAGCGGAAATGGAATCACTAGTCTCAAGTATGGCGTGATGCCTACCGTTCTGCTAGAGATCGCGCCAGCGCTACCCGGCGGAGGAATCTCTGCCGCGTCTTCATGGGATAGCACTGTATACCCGCGTTGACGCCCATAGACCTCCATTGTATAGACTTTGTCCCTTTAGAGATTAGAAGGTTCACTACGGCGTTAAAAGCAGCTAGTCGGTCCTACCACATTCTACACGTCCGTAGCGCTAGGGGCCCCCTGCTTACTGAGGTGCATAATCGGTCCCGTCCAGCGAGCCTTATATTGCAGCTCCTAAGTTGCCCTATTCACCCCAAATATGCTACTTCGACGTGGTATGGGTCGGTGCTTTTATAGAGCCGGAACCCTGTTCACCTATCATAATTGTGACCGCGGCGCGGTCTTAGAGACTAGCTTCTGCGTCATACACAACTGGGCCAAGTGGCAACTAGGGCCCCCCTATAACGCTAACAACAACATAGGTTGTTCTGAGGTAGTCAGTCCCACCGTACCTATGAGCGACTACAGATTAGAAAGTGAGATGTGACTCTGCGAGTAGGTGCAAGGGACGCCGTTCGCTAGATTCGGTCACAAACGCGTGCGGAGGATGCTTGCGGCCAGACCTAATATGGTTCGGATTGAGAACGTCTGGCCTTTTGGTGCTAGGCTTAAACATATAGCTGCTCCCAGAGTACAGAAGCAGCTAACCTAAAATAACCCCCGGCAGGCTATTATGCTATCGCGCTGACTCGGACGCTTGCGTTTGAAACGTGGCGTACATAAAAGATGGATGAGCGCCCTACCAAAAGGATTGGCGCTGCATCAGGTAATGACCAGGCTGCGTCCTCATCTCAAAGCTTTTACCATTCTATTCGTTCGTCTTCAAATTTCGAACTACTATACCCCACGGAGCCGTCTTTGCTACAGGCGGGTTGAGCACGCTAATACTGGTCCAAGAATCACGGTAGCGATCCAGGGTACTTGGTGCTTGAAAAGAAGGCGACTCAACGGAAGATACATTTCGTTCTGAGACAAAGTGTCGCGGTGGTCATGGCTTCATTATGCCTAGTTGTCACCCCGCTATCCTTTATAGCGTTATCGCTGGTCTGATTAGATTGTTGCCACTCCTGATTAATTCCCTCAGATGGTAAAGTGAACCCATTATTGAGCTTTCCACTCGATGATGCATGATCAGGATATGAATATGTAAGGCTCAGCACCAGTTCCTAAACAGTCCACAGCCCATTAAGCCGTACTAGCTTGACTTCTTAACGCATGCTGCCTCATTTGTGCTTTCGAGGTTAGTGCTTGAGTTGCGGTGACGTCGAGCGGCCTGAGGCCGCACGATAACACACCGGATAAGCCTGCTCACGCCCTCATCTGGATGTGTTTGTAAGCTACTCAGAGGCCGGAAAGTTTGCCGTCCCCGGTTTCACGCCTG'/>

    <sequence taxon='65' value='AAAGCTCAATGCTAAGGCGGCGGTGTGATAGTCAAGGAAGAGCTGCAGTGTGACAAACTAGCCGCCTACCACGTTTACATGCGACGTAGAATCAATTAATTTCTGTTCTAGTACAGCGGCTCCCCAGATTATACCCTTTCCCACGAATGAGGTGCCCGTGGCCTCAAACGTATCAGAACAAGACCATACGTTGAAGCATGATTGACCTCATAAATTCATCACTCTTGCTCCGCCCCCCGTCCGGCTAGCTCCGGATACGTCTAGGGATTTTATCTTATTGGTATTCGGCTGCAACGAACCGTCAATTTCCTCGGATCAAAAAACGCCGGCGGAACACGTGCGGCGGTCCTGCCTAGGCAGTCCCTTGACCAACACTAGCAGCTAGTCCAACAGAGCATCTCCGGGAGTGATTGGAAATTGGTTCTGGCCACACAGAAGCACACGAACCATTTGGCGTGCAAAACCGTAGAAGTATTGTTGGATAACTCGCTCTACGAGGTAGTCATCCCTCCAAACATTGACGGGATGAAACAGACTGATGGGGCACGTGTATCGGAAATGGAATCACTAGTCTCAAGTATGGCGTGATGCCTACCGTTCTGCTAGAGATCGCGCCAGAGCTACCCGGCGGAAGAATCTCTGCCGCGTCTTCATGGGATAGCACTGTATACCCGCGTTGACGCCCATAGACCTCCATTGTATAGACTTTGTCCCTTTAGAGATTAGAAGGTTCACTACGGCGTTAAAAGCAGCTAGTCGGTCCTACCACATTCTACACGTCCGTAGCGCTAGGGGCCCCCTGCTTACTGAGGTGCATAATCGGTCCCGTCCAGCGAGCCTTATATTGCAGCTCCTAAGTTGCCCTATTCACCCCAAATATGCTACTTCGGCGTGGTATGGGTCGGTGCTTTTATAGAGCCGGAACCCTGTTCACCTATCATAATTGTGACCGCGGCGCGGTCTTAAAGACTAGCTTCTGCGTCATACACAACTGGGCCAAGTGGCAACTAGGGCCCCCCTATAACGCTAACAACAACATAGGTTGTTCTGAGGTAGTCAGTCCCACCGTACCTATGAGCGACTACAGATTAGAAAGTGAGATGTGACTCTGCGAGTAGGTGCAAGGGACGCCGTTCGCTAGATTCGGTCCCAAACGCGTGCGGAGGATGCTTGCGGCCAGACCTAATATGGTTCGGATTGAGAACGTCTGGCCTTTTGGTGCTAGGCTTAAACATATAGCTGCTCCCAGAGTACAGAAGCAGCTGACCTAAAATAACCCCCGGCAGGCTATTATGCTATCGCGCTGACTCGGACGCTTGCGTTTGAAACGTGGCGTACATAAAAGATGGATGAGCGCCCTACCAAAAGGATTGGCGCTGCATCAGGTAATGACCAGGCTGCGTCCTCATCTCAAAGCTTTTACCATTCTATTCGTTCGTCTTCAAATTTCGAACTACTATACCCCACGGAGCCGTCTTTGCTACAGGCGGGTTGAGCACGCTAATACTGGTCCAAGAATCACGGTAGCGGTCCAGGGTACTTGGTGCTTGAAAAGAAGGCGACTCAACGGAAGATACATTTCGTTCTGAGACAAAGTGTCGCGGTGGTCATGGCTTCATTATGCCTAGTTGTCACCCCGCTATCCTTTATAGCGTTATCGCTGGTCTGATTAGATTGTTGCCACTCCTGATTAATTCCCTCAGATGGTAAAGTGAACCTATTATTGAGCTTTCCACTCGATGATGCATGATCAGGATATGAATATGTAAGGCTCAGCACCAGTTCCTAAACAGTCCACAGCCCATTAAGCCGTACTAGCTTGACTTCTTAACGCATGCTGCCTCATTTGTGCTTTCGAGGTTAGTGCTTGAGTTGCGGTGACGTCGAGCGGCCTGAGGCCGCACGATAACACACCGGATAAGCCTGCTCACGCCCTCATCTGGATGTGTTTGTAAGCTACTCAGAGGCCGGAAAGTTTGCCGTCCCCGGTTTCACGCCTG'/>

    <sequence taxon='100' value='AAAGCTCAATGCTAAGGCGGCGGTGTGATAGTCAAGGAAGAGCTGCAGTGTGACAAACTAGCCGCCTACCACGTTTACATGCGACGTAGAATCAATTAATTTCTGTTCTAGTACAGCGGCTCCCTAGATTATACCCTTTCCCACGAATGAGGTGCCCGTGGCCTCAAACGTATCAGAACAAGACCATACGTTGAAGTATGATTGACCTCATAAATTCATCACTCTTGCTCCGCCCCCCGTCCGGCTAGCTCCGGATACGTCTAGGGATTTTATCTTATTGGTATTCGGCTGCAACGAACCGTCAATTTCCTCGGATCAAAAAACGCCGGCGGAACACGTGCGGCGGTCCTGCCTAGGCAGTCCCTTGACCAACACTAGCAGCTAGTCCAACAGAGCATCTCCGGGAGTGATTGGAAATTGGTTCTGGCCACACAGAAGCACACGAACCATTTGGCGTGCAAAACCGTAGAAGTATTGTTGGATAACTCGCTCTACGAGGTAGTCATCCCTCCAAACATTGACGGAATGAAACAGACTGATGGGGCACGTGTATCGGAAATGGAATCACTAGTCTCAAGTATGGCGTGATGCCTACCGTTCTGCTAGAGATCGCGCCAGAGCTACCCGGCGGAAGAATCTCTGCCGCGTCTTCATGGGATAGCACTGTATACCCGCGTTGACGCCCATAGACCTCCATTGTATAGACTTTGTCCCTTTAGGGATTAGAAGGTTCACTACGGCGTTAAAAGCAGCTAGTCGGTCCTACCACATTCTACACGTCCGTAGCGCTAGGGGCCCCCTGCTTACTGAGGTGCATAATCGGTCCCGTCCAGCGAGCCTTATATTGCAGCTCCTAAGTTGCCCTATTCACCCCAAATATGCTACTTCGGCGTGGTATGGGTCGGTGCTTTTATAGAGCCGGAACCCTGTTCACCTATCATAATTGTGACCGCGGCGCGGTCTTAAAGACTAGCTTCTGCGTCATACACAACTGGGCCAAGTGGCAACTAGGGCCCCCCTATAACGCTAACAACAACATAGGTTGTTCTGAGATAGTCAGTCCCACCGTACCTATGAGCGACTACAGATTAGAAAGTGAGATGTGACTCTGCGAGTAGGTGCAAGGGACGCCGTTCGCTAGATTCGGTCCCAAACGCGTGCGGAGGATGCTTGCGGCCAGACCTAATATGGTTCGGATTGAGAACGTCTGGCCTTTTGGTGCTAGGCTTAAACATATAGCTGCTCCCAGAGTACAGAAGCAGCTAACCTAAAATAACCCCCGGCAGGCTATTATGCTATCGCGCTGACTCGGACGCTTGAGTTTGAAACGTGGCGTACATAAAAGATGGATGAGCGCCCTACCAAAAGGATTGGCGCTGCATCAGGTAATGACCAGGCTGCGTCCTCATCTCAAAGCTTTTACCATTCTATTCGTTCGTCTTCAAATTTCGAACTACTATACCCCACTGAGCCGTCTTTGCTACAGGCGGGTTGAGCACGCTAATACTGGTCCAAGAATCACGGTAGCGGTCCAGGGTACTTGGTGCTTGAAAAGAAGGCGACTCAACGGAAGATACATTTCGTTCTGAGACAAAGTGTCGCGGTGGTCATGGCTTCATTATGCCTAGTTGTCACCCCGCTATCCTTTATAGCGTTATCGCTGGTCTGATTAGATTGTTGCCACTCCTGATTAATTCCCTCAGATGGTAAAGTGAACCCATTATTGAGCTTTACACTCGATGATGCATGATCAGGATATGAATATGTAAGGCTCAGCACCAGTTCCTAAACAGTCCACAGCCCATTAAACCGTACTAGCTTGACTTCTTAACGCATGCTGCCTCATTTGTGCTTTCGAGGTTAGTGCTTGAGTTGCGGTGACGTCGAGCGGCCTGAGGCCGCACGATAACACACCGGATAAGCCTGCTCACGCCCTCATCTGGATGTGTTTGTAAGCTACTCAGAGGCCGGAAAGTTTGCCGTCCCCGGTTTCACGCCTG'/>

    <sequence taxon='66' value='AAAGCTCAATGCTAAGGCGGCGGTGTGATAGTCAAGGAAGAGCTGCAGTGTGACAAACTAGCCGCCTACCACGTTTACATGCGACGTAGAATCAATTAATTTCTGTTCTAGTACAGCGGCTCCCCAGATTATACCCTTTCCCACGAATGAGGTGCCCGTGGCCTCAAACGTATCGGAACAAGACCATATGTTGAAGCATGATTGACCTCATAAATTCATCACTCTTGCTCCGCCCCCCGTCCGGCTAGCTCCGGATACGTCTAGGGATTTTATCTTATTGGTATTCGGCTGCAACGACCCGTCAATTTCCTCGGATCAAAAAACGCCGGCGGAACACGTGCGACGGTCCTGCCTAGGCAGTCCCTTGACCAACACTAGCAGCTAGTCCAACAGAGCATCTCCGGGAGTGATTGGAAATTGGTTCTGGCCACACAGAAGCACACGAACCATTTGGCGTGCAAAACCGTAGAAGTATTGTTGGATAACTCGCTCTACGAGGTAGTCATCCCTCCAAACATTGACGGGATGAAACAGAATGATGGGGCACGTGTAGCGGAAATGGAATCACTAGTCTCAAGTATGGCGTGATGCCTACCGTTCTGCTAGAGATCGCGCCAGAGTTACCCGGCGGAAGAATCTCTGCCGCGTCTTCATGGGATAGCACTGTATACCCGCGTTGACGCCCATAGACCTCCATTGTATAGACTTTGTCCCTTTAGAGATTAGAAGGTTCACTACGGCGTTAAAAGCAGCTAGTCGGTCCTACCACATTCTACACGTCCGTAGCGCTAGGGGCCCCCTGCTTACTGAGGTGCATAATCGGTCCCGTCCAGCGAGCCTTATATTGCAGCTCTTAAGTTGCCCTATTCACCCCAAATATGCTACTTCGACGTGGTATGGGTCGGTGCTTTTATAGAGCCGGAACCCTGTTCACCTATCATAATTGTGACCGCGGCGCGGTCTCAAAGACTAGCTTCTGCGTCATACACAACTGGGCCAAGTGGCAACTAGGGCCCCCCTATAACGCTAACAACAACATAGGTTGTTCTGAGGTAGTCAGTCCCACCGTACCTATGAGCGACTACAGATTAGAAAGTGAGATGTGACTCTGCGAGTAGGTGCAAGGGACGCCGTTCGCTAGATTCGGTCCCAAACGCGTGCGGAGGATGCTTGCGGCCAGACCTAATATGGTTCGGATTGAGAACGTCTGGCCTTTTGGTGCTAGGCTTAAACATATAGCTGCTCCCAGAGTACAGAAGCAGCTAACCTAAAATAACCCCCGGCAGGCTATTATGCTATCGCGCTGACTCGGACGCTTGCGTTTGAAACGTGGCGTACATAAAAGATGGATGAGCGCCCTACCAAAAGGATTGGCGCTGCATCAGGTAATGACCAGGCTGCGTCCTCATCTCAAAGCTTTTACCATTCTATTCGTTCGTCTTCAAATTTCGAACTACTATACCCCACGGAGCCGTCTTTGCTACAGGCGGGTTGAGCACGCTAATACTGGTCCAAGAATCACGGTAGCGGTCCAGGGTACTTGGTGCTTGAAAAGAAGGCGACTCAACGGAAGATACATTTCGTTCTGAGACAAAGTGTCGCGGTGGTCATGGCTTCATTATGCCTAGTTGTCACCCCGCTATCCTTTATAGCGTTATCGCTGGTCTGATTAGATTGTTGCCACTCCTGATTAATTCCCTCAGATGGTAAAGTGAACCCATTATTGAGCTTTCCACTCGATGATGCATGATCAGGATATGAATATGTAAGGCTCAGCACCAGTTCCTAAACAGTCCACAGCCCATTAAGCCGTACTAGCTTGACTTCTTAACGCATGCTGCCTCATTTGTGCTTTCGAGGTTAGTGCTTGAGTTGCGGTGACGTCGAGCGGCCTGAGGCCGCACGATAACACACCGGATAAGCCTGCTCACGCCCTCATCTGGATGTGTTTGTAAGCTACTCAGAGGCCGGAAAGTTTGCCGTCCCCGGTTTCACGCCTG'/>

    <sequence taxon='79' value='AAAGCTCAATGCTAAGGCGGCGGTGTGATAGTCAAGGAAGAGCTGCAGTGTGACAAACTAGCCGCCTACCACGTTTACATGCGACGTAGAATCAATTAATTTCTGTTCTAGTACAGCGGCTCCCCAGATTATACCCTTTCCCACGAATGAGGTGCCCGTGGCCTCAAACGTATCGGAACAAGACCATATGTTGAAGCATGATTGACCTCATAAATTCATCACTCTTGCTCCGCCCCCCGTCCGGCTAGCTCCGGATACGTCTAGGGATTTTATCTTATTGGTATTCGGCTGCAACGACCCGTCAATTTCCTCGGATCAAAAAACGCCGGCGGAACACGTGCGACGGTCCTGCCTAGGCAGTCCCTTGACCAACACTAGCAGCTAGTCCAACAGAGCATCTCCGGGAGTGATTGGAAATTGGTTCTGGCCACACAGAAGCACACGAACCATTTGGCGTGCAAAACCGTAGAAGTATTGTTGGATAACTCGCTCTACGAGGTAGTCATCCCTCCAAACATTGACGGGATGAAACAGAATGATGGGGCACGTGTAGCGGAAATGGAATCACTAGTCTCAAGTATGGCGTGATGCCTACCGTTCTGCTAGAGATCGCGCCAGAGTTACCCGGCGGAAGAATCTCTGCCGCGTCTTCATGGGATAGCACTGTATACCCGCGTTGACGCCCATAGACCTCCATTGTATAGACTTTGTCCCTTTAGAGATTAGAAGGTTCACTACGGCGTTAAAAGCAGCTAGTCGGTCCTACCACATTCTACACGTCCGTAGCGCTAGGGGCCCCCTGCTTACTGAGGTGCATAATCGGTCCCGTCCAGCGAGCCTTATATTGCAGCTCTTAAGTTGCCCTATTCACCCCAAATATGCTACTTCGACGTGGTATGGGTCGGTGCTTTTATAGAGCCGGAACCCTGTTCACCTATCATAATTGTGACCGCGGCGCGGTCTCAAAGACTAGCTTCTGCGTCATACACAACTGGGCCAAGTGGCAACTAGGGCCCCCCTATAACGCTAACAACAACATAGGTTGTTCTGAGGTAGTCAGTCCCACCGTACCTATGAGCGACTACAGATTAGAAAGTGAGATGTAACTCTGCGAGTAGGTGCAAGGGACGCCGTTCGCTAGATTCGGTCCCAAACGCGTGCGGAGGATGCTTGCGGCCAGACCTAATATGGTTCGGATTGAGAACGTCTGGCCTTTTGGTGCTAGGCTTAAACATATAGCTGCTCCCAGAGTACAGAAGCAGCTAACCTAAAATAACCCCCGGCAGGCTATTATGCTATCGCGCTGACTCGGACGCTTGCGTTTGAAACGTCGCGTACATAAAAGATGGATGAGCGCCCTACCAAAAGGATTGGCGCTGCATCAGGTAATGACCAGGCTGCGTCCTCATCTCAAAGCTTTTACCATTCTATTCGTTCGTCTTCAAATTTCGAACTACTATACCCCACGGAGCCGTCTTTGCTACAGGCGGGTTGAGCACGCTAATACTGGTCCAAGAATCACGGTAGCGGTCCAGGGTACTTGGTGCTTGAAAAGAAGGCGACTCAACGGAAGATACATTTCGTTCTGAGACAAAGTGTCGCGGTGGTCATGGCTTCATTATGCCTAGTTGTCACCCCGCTATCCTTTATAGCGTTATCGCTGGTCTGATTAGATTGTTGCCACTCCTGATTAATTCCCTCAGATGGTAAAGTGAACCCATTATTGAGCTTTCCACTCGATGATGCATGATCAGGATATGAATATGTAAGGCTCAGCACCAGTTCCTAAACAGTCCACAGCCCATTAAGCCGTACTAGCTTGACTTCTTAACGCATGCTGCCTCATTTGTGCTTTCGAGGTTAGTGCTTGAGTTGCGGTGACGTCGAGCGGCCTGAGGCCGCACGATAACACACCGGATAAGCCTGCTCACGCCCTCATCTGGATGTGTTTGTAAGCTACTCAGAGGCCGGAAAGTTTGCCGTCCCCGGTTTCACGCCTG'/>

    <sequence taxon='74' value='AAAGCTCAATGCTAAGGCGGCGGTGTGATAGTCAAGGAAGAGCTGCAGTGTGACAAACTAGCCGCCTACCACGTTTACATGCGACGTAGAATCAATTAATTTCTGTTCTAGTACAGCGGCTCCCCAGATTATACCCTTTCCCACGAATGAGGTGCCCGTGGCCTCAAACGTATCAGAACAAGACCATATGTTGAAGCATGATTGACCTCATAAATTCATCACTCTTGCTCCGCCCCCCGTCCGGCTAGCTCCGGATACGTCTAGGGATTTTATCTTATTGGTATTCGGCTGCAACGACCCGTCAATTTCCTCGGATCAAAAAACGCCGGCGGAACACGTGCGGCGGTCCTGCCTAGGCAGTCCCTTGACCAATACTAGCAGCTAGTCCAACAGAGCATCTCCGGGAGTGATTGGAAATTGGTTCTGGCCACACAGAAGCACACGAACCATTTGGCGTGCAAAACCGTAGAAGTATTGTTGGATAACTCGCTCTACGAGGTAGTCATCCCTCCAAACATTGACGGGATGAAACAGAATGATGGGGCACGTGTAGCGGAAATGGAATCACTAGTCTCAAGTATGGCGTGATGCCTACCGTTCTGCTAGAGATCGCGCCAGAGCTACCCGGCGGAAGAATCTCTGCCGCGTCTTCATGGGATAGCACTGTATACCCGCGTTGACGCCCATAGACCTCCATTGTATAGACTTTGTCCCTTTAGAGATTGGAAGGTTCACTACGGCGTTAAAAGCAGCTAGTCGGTCCTACCACATTCTACACGTCCGTAGCGCTCGGGGCCCCCTGCTTACTGAGGTGCATAATCGGTCCCGTCCAGCGAGCCTTATATTGCAGCTCCTAAGTTGCCCTATTCACCCCAAATATGCTACTTCGACGTGGTATGGGTCGGTGCTTTTATAGAGCCGGAACCCTGTTCACCTATCATAATTGTGACCGCGGCGCGGTCTCAAAGACTAGCTTCTGCGTCATACACAACTGGGCCAAGTGGCAACTAGGGCCCCCCTATAACGCTAACAACAACATAGGTTGTTCTGAGGTAGTCAGTCCCACCGTACCTATGAGCGACTACAGATTAGAAAGTGAGATGTGACTCTGCGAGTAGGTGCAAGGGACGCCGTTCGCTAGATTCGGTCCCAAACGCGTGCGGAGGATGCTTGCGGCCAGACCTAATATGGTTCGGATTGAGAACGTCTGGCCTTTTGGTGCTAGGCTTAAACATATAGCTGGTCCCAGAGTACAGAAGCAGCTAACCTAAAATAACCCCCGGCAGGCTATTATGCTATCGCGCTGACTCGGACGCTTGCGTTTGAAACGTGGCGTACATAAAAGATGGATGAGCGCCCTACCAAAAGGATTGGCGCTGCATCAGGTAATGACCAGGCTGCGTCCTCATCTCAAAGCTTTTACCATTCTATTCGTTCGTCTTCAAATTTCGAACTACTATACCCCACGGAGCCGTCTTTGCTACAGGCGGGTTGAGCACGCTAATACTGGTCCAAGAATCACGGTAGCGGTCCAGGGTACTTGGTGCTTGAAAAGAAGGCGACTCAACGGAAGATACATTTCGTTCTGAGACAAAGTGTCGCGGTGGTCATGGCTTCATTATGCCTAGTTGTCACTCCGCTATCCTTTATAGCGTTATCGCTGGTCTGATTAGACTGTTGCCACTCCTGATTAATTCCCTCAGATGGTAAAGTGAACCCATTATTGAGCTTTCCACTCGATGATGCATGATCAGGATATGAATATGTAAGGCTCAGCACCAGTTCCTAAACAGTCCACAGCCCATTAAGCCGTACTAGCTTGACTTCTTAACGCATGCTGCCTCATTTGTGCTTTCGAGGTTAGTGCTTGAGTTGCGGTGACGTCGAGCGGCCTGAGGCCGCACGATAACACACCGGATAAGCCTGCTCACGCCCTCATCTGGATGTGTTTGTAAGCTACTCAGAGGCCGGAAAGTTTGCCGTCCCCGGTTTCACGCCTG'/>

    <sequence taxon='82' value='AAAGCTCAATGCTAAGGCGGCGGTGTGATAGTCAAGGAAGAGCTGCAGTGTGACAAACTAGCCGCCTACCACGTTTACATGCGACGTAGAATCAATTAATTTCTGTTCTAGTACAGCGGCTCCCCAGATTATACCCTTTCCCACGAATGAGGTGCCCGTGGCCTCAAACGTATCAGAACAAGACCATATGTTGAAGCATGATTGACCTCATAAATTCATCACTCTTGCTCCGCCCCCCGTCCGGCTAGCTCCGGATACGTCTAGGGATTTTATCTTATTGGTATTCGGCTGCAACGACCCGTCAATTTCCTCGGATCAAAAAACGCCGGCGGAACACGTGCGGCGGTCCTGCCTAGGCAGTCCCTTGACCAATACTAGCAGCTAGTCCAACAGAGCATCTCCGGGAGTGATTGGAAATTGGTTCTGGCCACACAGAAGCACACGAACCATTTGGCGTGCAAAACCGTAGAAGTATTGTTGGATAACTCGCTCTACGAGGTAGTCATCCCTCCAAACATTGACGGGATGAAACAGAATGGTGGGGCACGTGTAGCGGAAATGGAATCACTAGTCTCAAGTATGGCGTGATGCCTACCGTTCTGCTAGAGATCGCGCCAGAGCTACCCGGCGGAAGAATCTCTGCCGCGTCTTCATGGGATAGCACTGTATACCCGCGTTGACGCCCATAGACCTCCATTGTATAGACTTTGTCCCTTTAGAGATTGGAAGGTTCACTACGGCGTTAAAAGCAGCTAGTCGGTCCTACCACATTCTACACGTCCGTAGCGCTCGGGGCCCCCTGCTTACTGAGGTGCATAATCGGTCCCGTCCAGCGAGCCTTATATTGCAGCTCCTAAGTTGCCCTATTCACCCCAAATATGCTACTTCGACGTGGTATGGGTCGGTGCTTTTATAGAGCCGGAACCCTGTTCACCTATCATAATTGTGACCGCGGCGCGGTCTCAAAGACTAGCTTCTGCGTCATACACAACTGGGCCAAGTGGCAACTAGGGCCCCCCTATAACGCTAACAACAACATAGGTTGTTCTGAGGTAGTCAGTCCCACCGTACCTATGAGCGACTACAGATTAGAAAGTGAGATGTGACTCTGCGAGTAGGTGCAAGGGACGCCGTTCGCTAGATTCGGTCCCAAACGCGTGCGGAGGATGCTTGCGGCCAGACCTAATATGGTTCGGATTGAGAACGTCTGGCCTTTTGGTGCTAGGCTTAAACATATAGCTGGTCCCAGAGTACAGAAGCAGCTAACCTAAAATAACCCCCGGCAGGCTATTATGCTATCGCGCTGACTCGGACGCTTGCGTTTGAAACGTGGCGTACATAAAAGATGGATGAGCGCCCTACCAAAAGGATTGGCGCTGCATCAGGTAATGACCAGGCTGCGTCCTCATCTCAAAGCTTTTACCATTCTATTCGTTCGTCTTCAAATTTCGAACTACTATACCCCACGGAGCCGTCTTTGCTACAGGCGGGTTGAGCACGCTAATACTGGTCCAAGAATCACGGTAGCGGTCCAGGGTACTTGGTGCTTGAAAAGAAGGCGACTCAACGGAAGATACATTTCGTTCTGAGACAAAGTGTCGCGGTGGTCATGGCTTCATTATGCCTAGTTGTCACTCCGCTATCCTTTATAGCGTTATCGCTGGTCTGATTAGACTGTTGCCACTCCTGATTAATTCCCTCAGATGGTAAAGTGAACCCATTATTGAGCTTTCCACTCGATGATGCATGATCAGGATATGAATATGTAAGGCTCAGCACCAGTTCCTAAACAGTCCACAGCCCATTAAGCCGTACTAGCTTGACTTCTTAACGCATGCTGCCTCATTTGTGCTTTCGAGGTTAGTGCTTGAGTTGCGGTGACGTCGAGCGGCCTGAGGCCGCACGATAACACACCGGATAAGCCTGCTCACGCCCTCATCTGGATGTGTTTGTAAGCTACTCAGAGGCCGGAAAGTTTGCCGTCCCCGGTTTCACGCCTG'/>

    <sequence taxon='25' value='AAAGCTCCATGCTAAGGCGGCGGTGTGATAGTCAAGGAAGAGCCGCAGTGTGACAAACTAGCCGCCTACCACGTTTACATGCGACGTAGAATCAATTAATTTCTGTTCCAGTACAGCGGCTCTCCAGATTATACCCTTTCCCACGAATGAGGTGCCCGTGGCCTCAAACGTATCAGAACAAGACCATATGTTGAAGCATGATTGACTTCATAAATTCATCACTCTTGCTCCGTCCCCCGTCCGGCTAGCTCCGGATACGTCTAGGGATTTTATCTTATTGGTATTCGGCTGCAACGACCCGTCAATTTCCTCGGATCGAAAAACGCCGGCGGAACACGTGCGGCGGTCCTGCCTAGGCAGTCCCTTGACCAACACTAGCAGCTAGTCCAACAGAGCATCTCCGGGAGTGATTGGAAATTGGTTCTGGCCACACAGAAGCACACAAACCATTTGGCGTGCAAAACCGTAGAAGTATTGTTGGATAACTCGCTCTACGAGGTAGTCATCCCTCCAAACATTGACGTGATGAAACAGAATGATGGGGCACGTGTAGCGGAAGTGGAATCACTAGTCTCAAGTATGGCGTGATGCCTACCGTTCTGCTAGAGATCGCGCCAGCGCTACCCGGCGGAGGAATCTCTGCCGCATCTTCATGGGATAGCACTGTATACCCGCGTTGACGCCCATAGACCTCCATTGTATAGACTTTGTCCCTTTAGAGATTAGAAGGTTCACTACGGCGTTAAAAGCAGCTAGTCGGTCCTACCACATTCTACACGTCCGTAGCGCTAGGGGCCCCCTGCTTACTGAGGTGCATAATCGGTCCCGTTCAGCGAGCCTTATATTGCAGCTCCTAAGTTGCCCTATTCACCCCAAATATGCTACTTCGACGTGGTATGAGTCGGTGCTTTTATAGAGCCGGAACCCTGTTCACCTATCATAATTGTGACCGCGGCGCGGTCTTAGAGACTAGCTTCTGCGTCATACACAACTGGGCCAAGTGGCAACTAGGGCCCCCCTATAACGCTAACAACAACATAGGTTGTTCTGAGGTAGCCAGTCCCACCATACCTATGAGCAACTACAGATTAGAAAGTGAGATGTGACTCTGCGAGTAGGTGCAAGGGACGCCGTTCGCTAGATTCGGTCACAAACGCGTGCGGAGGATGCTTGCGGCCAGATCTAATATGGTTCGGATTGAGAACGTCTGGCCTTTTGGTGCTAGGCTTAAACATATAGCTGCTCCCAGGGTACAGAAGCAGCTAACCTAAAATAACCCCCGGCGGGCTATTATGCTATCGCGCTGACTCGAACGCTTGCGTTTGAAACGTGGCGTACATAAAAGATGGATGAGCGCCCTACCAAAAGGATTGGCGCTGCATCAGGTAATGACCAGGCTGCGTCCTCATCTCAAAGCTTTTACCATTCTATTCGTTCGTCTTCAAATTTCGAACTATTATACCCCACGGAGCCGTCTTTGCTACAGGCGGGTTGCGCACGCTAATACTGGTCCAAGAATCACGGTACCGATCCAGGGTACTTGGTGCTTGAAAAGAAGGCGACTCAACGGAAGATACATTTCGTTCTGAGACAAAGTGTCGCGGTGGTCATGGCTTCATTATGCCTAGTTGTCACCCCGCTATCCTTTATAGCGTTATCGCTGGTCTGATTAGATTGTTGCCACTCCTGATTAATTCCCTCAGATGGTAAAGTGAACCCATTATTGAGCTTTCCACTCGATGATGCATGATAAGGATATGAATATGTAAGGCTCAGCACCAGTTCCTAAACAGTCCACAGCCCATTAAGCCGTACTAGCTTGACTTCTTAACGCATGCTGCCTCATTTGTGCTTTCGAGGTTAGTGCTTGAGTTGCGGTTACGTCGAGCGGCCTGAGGCCGCACGATATCACACCGGATAAGCCTGCTCACGCCCTCACCTGGATGTGTTTGTAAGCTACTCAGAGGCCGGAAAGTTTGCCGTCCCCGGTTTCACGCCTG'/>

    <sequence taxon='51' value='AAAGCTCCATGCTAAGGCGGCGGTGTGATAGTCAAGGAAGAGCCGCAGTGTGACAAACTAGCCGCCTACCACGTTTACATGCGACGTAGAATCAATTAATTTCTGTTCCAGTACAGCGGCTCCCCAGATTATACCCTTTCCCACGAATGAGGTGCCCGTGGCCTCAAACGTATCAGAACAAGACCATATGTTGAAGCATGATTGACCTCATAAATTCATCACTCTTGCTCCGCCCCCCGTCCGGCCAGCTCCGTGTACGTCTAGGGATTTTATCTAATTGGTATTCGGCTGCAACGACCCGTCAATTTCCTCGGATCGAAAAACGCCGGCGGAACACGTGCGGCGGTCCTGCCTAGGCAGTCCCTTGACCAACACTAGCAGCTAGTCCAACAGAGCATCTCCGGGAGTGATTGGAAATTGGTTCTGGCCACACAGAAGCACACAAACCATTTGGCGTGCAAAACCGTAGAAGTATTGTTGGATAACTCGCTCTACGAGGTAGTCATCCCTCCAAACATTGACGTGATGAAACAGAATGATGGGGCACGTGTAGCGGAAATGGAATTACTAGTCTCAAGTATGGCGTGATGCCTACCGTTCTGCTAGAGATCGCGCCAGCGCTACCCGGCGGAGGAATTTCTGCCGCGTCTTCATGGGATAGTACTGTATACCCGCGTTGACGCCCATAGACCTCCATTGTATAGACTTTGTCCCTTTAGAGATTAGAAGGTTCACTACGGCGTTAAAAGCAGCTAGTCGGTCCTACCACATTCTACACGTCCGTAGCGCTAGGGGCCCCCTGCTTACTGAGGTGCATAATCGGTCCCGTCCAGTGAGCCTTATATTGCAGCTCCTAAGTTGCCCTATTCACCCCAAATATGCTACTTCGACGTGGTATGAGTCGGTGCTTTTATAGAGCCGGAACCCTGTTCACCTATCATAATTGTGACCGCGGCGCGGTCTTAGAGACTAGCTTCTGCGTCATACACAACTGGGCCAAGTGGCAACTAGGGCCCCCCTATAACGCTAACAACAACATAGGTTGTTCTGAGGTAGTCAGTCCCACCATACCTATGAGCAACTACAGATTAGAAAGTGAGATGTGACTCTGCGAGTAGGTGCAAGGGACGCCGTTCGCTAGATTCGGTCACAAACGCGTGCGGAGGATGCTTGCGGCCAGATCTAATATGGTTCGGATTGAGAACGTCTGGCCTTTTGGTGCTAGGCTTAAACATATAACTGCTCTCAGGGTACAGAAGCAGCTAACCTAAAATAACCCCCGGCGGGCTATTATGCTATCGCGCTGACTCGGACGCTTGCGTTTGAAACGTGGCGTACATAAAAGATGGATGAGCGCCCTACCAAAAGGATTGGCGCTGCATCAGGTAATGACCAGGCTGCGTCCTCATCTCAAAGCTTTTACCATTCTATTCGCTCGTCTTCAAATTTCGAACTATTATACCCCACGGAGCCGTCTTTGCTACAGGCGGGTTGAGCACGCTAATACTGGTCCAAGAATCACGGTAGCGATCCAGGGCACTTGGTGCTTGAAAAGAAGGCGACTCAACGGAAGATGCATTTCGTTCTGAGACAAAGTGTCGCGGTGATCATGGCTTCATTATGCCTAGTTGTCACCCCGCTATCCTTTATAGCGTTATCGCTGGTCTGATTAGATTGTTGCCACTCCTGATTAATTCCCTCAGATGGTAAAGTGAACCCATTATTGAGCTTTCCACTCGATGATGCATGATAAGGATATGAATATGTAAGGCTCAGCACCAGTTCCTAAACAGTCCACAGCCCATTAAGCCGTACTAGCTTGACTCCTTAACGCATGCTGCCTCATTTGTGCTTTCGAGGTTAGTGCTTGAGTTGCGGTTACGTCGAGCGGCCTGAGGCCGCACGATATCACACCGGATAAGCCTGCTCACGCCATCACCTGGCTGTGTCTGTAAGCTACTCAGAGGCCGGAAAGTTTGCCGTCCCCGGTTTCACGCCTG'/>

    <sequence taxon='68' value='AAAGCTCCATGCTAAGGCGGCGGTGTGATAGTCAAGGAAGAGCCGCAGTGTGACAAACTAGCCGCCTACCACGTTTACATGCGACGTAGAATCAATTAATTTCTGTTCCAGTACAGCGGCTCCCCAGATTATACCCTTTCCCACGAATGAGGTGCCCGTGGCCTCAAACGTATCAGAACAAGACCATATGTTGAAGCATGATTGACCTCATAAATTCATCACTCTTGCTCCGCCCCCCGTCCGGCTAGCTCCGGATACGTCTAGGGATTTTATCTTATTGGTATTCGGCTGCAACGACCCGTCAATTTCCTCGGGTTGAAAAACGCCGGCGGAACACGTGCGGCGGTCCTGCCTAGGCAGTCCCTTGACCAACACTAGCAGCTAGTCCAACAGAGCATCTCCGGGAGTGATTGGAAATTGGTTCTGGCCACACAGAAGCACACAAACCATTTGGCGTGCAAAACCGTAGAAGTATTGTTGGATAACTCGCTCTACGAGGTAGTCATCCCTCCAAACATTGACGTGATGAAACAGAATGATGGGGCACGTGTAGCGGAAATGGAATTACTAGTCTCAAGTATGGCGTGATGCCTACCGTTCTGCTAGAGATCGCGCCAGCGTTACCCGGCGGAGGAATCTCTGCCGAGTCTTCATGGGATAGTACTGTATACCCGCGTTGACGCCCATAGACCTCCATTGTATAGACTTTGTCACTTTAGAGATTAGAAGGTTCACTACGGCGTTAAAAGCAGCTAGTCGGTCCTACCACATTCTACACGTCCGTGGCGCTAGGGGCCCCCTGCTTACTGAGGTGCATAATCGGTCCCGTCCAGTGAGCCTTATATTGCAGCTCCTAAGTTGCCCTATTCACCCCAAATATGCTACTTCGACGTGGTATGAGTCGGTGCTTTCATAGAGCCGGAACCCTGTTCACCTATCATAATTGTGACCGCGGCGCGGTCTTAGAGACTAGCTTCTGCGTCATACACAACTGGGCCAAGTGGCAACTAGGGCCCCCCTATAACGCTAACAACAACATAGGTTGTTCTGAGGTAGTCAGTCCCACCATACCTATGAGCAACTACAGATTAGAAAGTGAGATGTGACTCTGCGAGTAGGTGCAAGGGACGCCGTTCGCTAGATTCGGTCACAAACGCGTGCGGAGGATGCTTGCGGCCAGATCTAATATGGTTCGGATTGAGAACGTCTGGCCTTTTGGTGCTAGGCTTAAACATATAACTGCTCCCAGGGTACAGAAGCAGCTAACCTAAAATAACCCCCGGCGGGCTATTATGCTATCGCGCTGACTCGGACGCTTGCGTTTGAAACGTGGCGTACATAAAAGATGGATGAGCGCCCTACCAAAAGGATTGGCGCTGCATCAGGTAATGACCAGGCTGCGTCCTCATCTCAAAGCTTTTACCATTCTATTCGTTCGTCTTCAAATTTCGAACTATTATACCCCACGGAGCCGTCTTTGCTAAAGGCGGGTTGAGCACGCTAATACTGGTCCAAGAATCACGGTAGCGATCCAGGTGACTTGGTGCTTGAAAAGAAGGCGACTCAACGGAAGATACATTTCGTTCTGAGACAAAGTGTCGCGGTGGTCATGGCTTCATTATGCCTAGTTGTCACCCCGCTATCCTTTATAGCGTTATCGCTGGTCTGATTAGATTGTTGCCACTCCTGATTAATTCCCTCAGATGGTAAAGTGAGCCCATTATTGAGCTTTCCACTCGATGATGCATGATAAGGATATGAATATGTAAGGCTCAGCACCAGTTCCTAAACAGTCCACAGCCCATTAAGCCGTACTAGCTTGACTTCTTAACGCATGCTGCCTCATTTGTGCTTTCGAGGTCAGTGCTTGAGTTGCGGTTACGTCGAGCGGCCTGAGGCCGCACGATATCACACCGGATAAGCCTGCTCACGCCCTCACCTGGATGTGTTTGTAAGCTACTCAGAGGCCGGAAAGTTTGCCGTCCCCGGTTTCACGCCTG'/>

    <sequence taxon='89' value='AAAGCTCCATGCTAAGGCGGCGGTGTGATAGTCAAGGAAGAGCCGCAGTGTGACAAACTAGCCGACTACCACGTTTACATGCGACGTAGAATCAATTAATTTCTGTTCCAGTACAGCGGCTCCCCAGATTATACCCTTTCCCACGAATGAGATGCCCGTGGCCTCAAACGTATCAGAACAAGACCATATGTTGAAGCATGATTGACCTCATAAATTCATCACTCTTGCTCCGCCCCCCGTCCGGCTAGCTCTGGATACGTCTAGGGATTTTATCTTATTGGTATTCGGCTGCAACGACCCGTCAATTTCCTCGGGTTGAAAAACGCCGGCGGAACACGTGCGGCGGTCCTGCCTAGGCAGTCCCTTGACCAACACTAGCAGCTAGTCCAACAGAGCATCTCCGGGAGTGATTGGAAATTGGTTCTGGCCACACAGAAGCACACAAACCATTTGGCGTGCAAAACCGTAGAAGTATTGTTGGATAACTCGCTCTACGAGGTAGTCATCCCTCCAAACATTGACGTGATGAAACAGAATGATGGGGCACGTGTAGCGGAAATGGAATTACTAGTCTCAAGTATGGCGTGATGCCTACCGTTCTGCTAGAGATCGCGCCAGCGTTACCCGGCGGAGGAATCTCTGCCGAGTCTTCATGGGATAGTACTGTATACCCGCGTTGACGCCCATAGACCTCCATTGTATAGACTTTGTCACTTTAGAGATTAGAAGGTTCACTACGGCGTTAAAAGCAGCTAGTCGGTCCTACCACATTCTACACGTCCGTAGCGCTAGGGGCCCCCTGCTTACTGAGGTGCATAATCGGTCCCGTCCAGTGAGCCTTATATTGCAGCTCCTAAGTTGCCCTATTCACCCCAAATATGCTACTTCGACGTGGTATGAGTCGGTGCTTTCATAGAGCCGGAACCCTGTTCACCTATCATAATTGTGACCGCGGCGCGGTCTTAGAGACTAGCTTCTGCGTCATACACAACTGGGCCAAGTGGCAACTAGGGCCCCCCTATAACGCTAACAACAACATAGGTTGTTCTGAGGTAGTCAGTCCCACCATACCCATGAGCAACTACAGATTAGAAAGTGAGATGTGACTCTGCGAGTAGGTGCAAGGGACGCCGTTCGCTAGATTCGGTCACAAACGCGTGCGGAGGATGCTTGCGGCCAGATCTAATATGGTTCGGATTGAGAACGTCTGGCCTTTTGGTGCTAGGCTTAAACATATAACTGCTCCCAGGGTACAGAAGCAGCTAACCTAAAATAACCCCCGGCGGGCTATTATGCTATCGCGCTGACTCGGACGCTTGCGTTTGAAACGTGGCGTACATAAAAGATGGATGAGCGCCCTACCAAAAGGATTGGCGCTGCATCAGGTAATGACCAGGCTGCGTCCTCATCTCAAAGCTTTTACCATTCTATTCGTTCGTCTTCGAATTTCGAACTATTATACCCCACGGAGCCATCTTTGCTACAGGCGGGTTGAGCATGCTAATACTGGTCCAAGAATCACGGTAGCGATCCAGGTGACTTGGTGCTTGAAAAGAAGGCGATTCAACGGAAGATACATTTCGTTCTGAGACAAAGTGTCGCGGTGGTCATGGCTTCATTATGCCTAGTTGTCACCCCGCTATCCTTTATAGCGTTATCGCTGGTCTGATTAGATTGTTGCCACTCCTGATTAATTCCCTCAGATGGTAAAGTGAACCCATTATTGAGCTTTCCACTCGATGATGCATGATAAGGATATGAATATGTAAGGCTCAGCACCAGTTCCTAAACAGTCCACAGCCCATTAAGCCGTACTAGCTTGACTTCTTAACGCATGCTGCCTCATTTGTGCTTTCGAGGTTAGTGCTTGAGTTGCGGTTACGTCGAGCGGCCTGAGGCCGCACGATATCACACCGGATAGGCCTGCTCACGCCCCCACCTGGATGTGTTTGTAAGCTACTCAGAGGCCGGAAAGTTTGCCGTCCCCGGTTTCACGCCTG'/>

    <sequence taxon='32' value='AAAGCTCCATGCTAAGGCGGCGGTGTGATAGTCAAGGAAGAGCCGCAGTGTGACAAACTAGCCGCCTACCACGTTTACATGCGACGTAGAATCAATTAATTTCTGTTCCAGTACAGCGGCTCCCCAGATTATACCCTTTCCCACGAATGAGGTGCCCGTGGCCTCAAACGTATCAGAACAAGACCATATGTTGAAGCATGATTGACCTCATAAATTCATCACTCTTGCTCCGCCCCCCGTCCGGCTAGCTCCGGATACGTCTAGGGATTTTATCTTATTGGTATTCGGCTGCAACGACCCGTCAATTTCCTCGGATCAAAAAACGCAGGCGGAACACGTGCGGCGGTCCTGCCTAGGCAGTCCCTTGACCAACACTAGCAGCTAGTCCAACAGAGCATCTCCGGGAGTGATTGGAAATTGGTTCTGGCCACACAGAAGCACACAAACCATTTGGCGTGCAAAACCGTAGAAGTATTGTTGGATAACTCGCTCTACGAGGTAGTCATCCCTCCAAACATTGACGGGATGAAACAGAATGATGGGGCACGTGTAGCGGAAATGGAATCACTAGTCTCAAGTATGGCGTGATGCCTACCGTTCTGCTAGAGATCGCGCCAGCGCTACCCGGCGGAGGAATCTCTGCCGCGTCTTCATGGGATAGCACTGTATACCCGCGTTGACGCCCATAGACCTCCATTGTATAGACTTTGTCCCTTTAGAGATTAGAAGGTTCACTACGGCGTTAAAAGCAGCTAGTCGGCCCTACCACATTCTACACGTCCGTAGCGCTAGGGGCCCCCTGCTTACTGAGATGCATAATCGGTCCCGTCCAGCGAGCCTTATATTGCAGCTCCTAAGTTGCCCCATTCGCCCCAAATATGCTACTTCGACGTGGTATGAGTCGGTGCTTTTATAGAGCCGGAACCCTGTTCACCTATCATAATTGTGACCGCGGCGCGGTCTTAGAGACTAGCTTCTGCGTCATACACAACTGGGCCAAGTGGCAACTAGGGCCCCCCTATAACGCTAACAACAACATAGGTTGTTCTGAGGTAGTCAGTCCCACCATACCTATGAGCAACTACAGATTAGAAAGTGAGATGTGACTCTGCGAGTAGGTGCAAGGGACGCCGTTCGCTAGATTCGGTCACAAACGCGTGAGGAGGATGCTTGCGGCCAGATCTAATATGGTTCGGATTGAGAACGTCTGGCCTTTTGGTGCTAGGCTTAAACATATAGCTGCTTCCAGGGTACAGAAGCAGCTAACCTAAAATAACCCCCGGCAGGCTATTATGCTATCGCGCTGACTCGGACGCTTGCGTTTGAAACGTGGCGTACATAAAAGATGGATGAGCGCCCTACCAAAAGGATTGGCGCTGCATCAGGTAATGACCAGGCTGCGTCCTCATCTCAAAGCTTTTACCATTCTATTCGTTCGTCTTCAAATTTCGAACTATTATACCCCACGGAGCCGTCTTTGCTACAGGCGGGTTGAGCACGCTAATATTGGTCCAAGAATCACGGTAGCGATCCAGGGTACTTGGTGCTTGAAAAGAGGGCGACTCAACGGAAGATACATTTCGTTCTGAGACAAAGTGTCGCGGTGGTCATGGCTTCATTATGCCTAGTTGTCACCCCGCTATCCTTTATAGCGTTATCGCTGGTCTGATTAGATTGTTGCCACTCCTGATTAATTCCCTCAGATGGTAAAGTGAACCCATTATTGAGCTTTCCACTCGATGATGCATGATAAGGATATGAATATGTAAGGCTCAGCACCAGTTCCTAAACAGTCCACAGCCCATTAAGCCGTACTAGCTTGACTTCTTAACGCATGCTGCCTCATTTGTGCTTTCGAGGTTAGTGCTTGAGTTGCGGTGACGTCGAGCGGCCTGAGGCCGCACGATAACACACCGGATAAGCCTGCTCACGCCCTCACCTGGATGTGTTTGTAAGCTACTCAGAGGCCGGAAAGTTTGCCGTCCCCGGTTTCACGCCTG'/>

    <sequence taxon='59' value='AAAGCTCCATGCTAAGGCGGCGGTGTGATAGTCAAGGAAGAGCCGCAGTGTGACAAACTAGCCGCCTACCACGTTTACATGCGAAGTAGAATCAATTAATTTCTGTTCCAGTACAGCGGCTCCCCAGATTATACCCTTTCCCACGAATGAGGTGCCCGTGGCCTCAAACGTATCAGAATAAGACCATATGTTGAAGCATGATTGACCTCATAAATTCATCACTCTTGCTCCGCCCCCCGTCCGGCTAGCTCCGGATACGTCTAGGGATTTTATCTTATTGGTATTCGGCTGCAAAGACCCGTCAATTTCCTCGGATCAAAAAACGCAGGCGGAACACGTGCGGCGGTCCTGCCTAGGCAGTCCCTTGACCAACACTAGCAGCTAGTCCAACAGAGCATCTCCGGGAGTGATTGGAAATTGGTTCTGGCCACACAGAAGCACACGAACCATTTGGCGTGCAAAACCGTAGAAGTATTGTTGGATAACTCGCTCTACGAGGTAGTCATCCCTCCAAACATTGACGGGATGAAACAGAATGATGGGGCACGTGTAGCGGAAATGGAATCACTAGTCTCAAGTATGGCGTGATGCCTACCGTTCTGCTAGAGATCGCGCCAGCGCTACCCGGCGGAGGAATCTCTGCCGCGTCTTCATGGGATAGCACTGTATACCCGCGTTGACGCCCATAGACCTCCATTGTATAGACTTTGTCCCTTTAGAGATTAGAAGGTTCACTACGGCGTTAAAAGCAGCTAGTCGGCCCTACCACATTCTACACGTCCGTAGCGCTAGGGGCCCCCTGCTTACTGAGATGCATAATCGGTCCCGTCCAGCGAGCCTTATATTGCAGCTCCTAAGTTGCCTCATTCACCCCAAATATGCTACTTCGACGTGGTATGAGTCGGTGCTTTTATAGAGCCGGAACCCTGTTCACCTATCATAATTGTGACCGCGGCGCGGTCTTAGAGACTAGCTTCTGCGTCATACACAACTGGACCAAGTGGCAACTAGGGCCCCCCTATAACGCTAACAACAACATAGGTTGTTCTGAGGTAGTCAGTCCCACCATACCTATGAGCAACTATAGATTAGAAAGTGGGATGTGACTCTGCGAGTAGGTGCAAGGGACGCCGTTCGCTAGATTCGGTCACAAACGCGTGAGGAGGATGCTTGCGGCCAGATCTAATATGGTTCGGATTGAGAACGTCTGGCCTTTTGGTGCTAGGCTTAAACATATAGCTGCTTCCAGGGTACAGAAGCAGCTAACCTAAAATAACCTCCGGCAGGCTATTATGCTATCGCGCTGAATCGGACGCTTGCGTTTGAAGCGTGGCGTACATAAAAGATGGATGAGCGCCCTACCAAAAGGATTGGCGCTGCATCAGGTAATGACCAGGCTGCGTCCTCATCTCAAAGCTTTTACCATTCTATTCGTTCGTCTTCAAATTTCGAACTATTATACCCCACGGAGCCGTCTTTGCTACAAGCGGGTTGAGCACGCTAAGATTGGTCCAAGAATCACGGTAGCGATCCAGGGTACTTGGTGCTTGAAAAGAAGGCGACTCAACGGAAGATACATTTCGTTCTGAGACAAAGTGTCGCGGTGGTCATGGCTTCATTATGCCTAGTTGTCACCTCGCTATCCTTTATAGCGTTATCGCTGGTCTGATTATATTGTTGCCACTCCTGATTAATTCCCTCAGATGGTAAAGTGAACCCATTATTGAGCTTTCCACTCGATGATGCATGATAAGGATATGAATATGTAAGGCTCAGCACCAGTTCCTAAACAGTCCACAGCCCATTAATCCGTACTAGCTTGACTTCTTAACGCATGCTGCCTCATTTGTGCTTTCGAGGTTAGTGCTTGAGTTGCGGTGACGTCGAGCGGCCTGAGGCCGCACGATAACACACCGGATAAGCCTGCTCACGCCCTCACCTGGATGTGTTTGTAAGCTACTCAGAGGCCGGAAAGTTTGCCGTCCCCGGTTTCACGCCTG'/>

    <sequence taxon='97' value='AAAGCTCCATGCTAAGGCGGCGGTGTGATAGTCAAGGAAGAGCCGCAGTGTGACAAACTAGCCGCCTACCACGTTTACATGCGAAGTAGAATCAATTAATTTCTGTTCCAGTACAGCGGCTCCCCAGATTATACCCTTTCCCACGAATGAGGTGCCCGTGGCCTCAAACGTATCAGAATAAGACCATATGTTGAAGCATGATTGACCTCATAAATTCATCACTCTTGCTCCGCCCCCCGTCCGGCTAGCTCCGGATACGTCTAGGGATTTTATCTTATTGGTATTCGGCTGCAAAGACCCGTCAATTTCCTCGGATCAAAAAACGCAGGCGGAACACGTGCGGCGGTCCTGCCTAGGCAGTCCCTTGACCAACACTAGCAGCTAGTCCAACAGAGCATCTCCGGGAGTGATTGGAAATTGGTTCTGGCCACACAGAAGCACACGAACCATTTGGCGTGCAAAACCGTAGAAGTATTGTTGGATAACTCGCTCTACGAGGTAGTCATCCCTCCAAACATTGACGGGATGAAACAGAATGATGGGGCACGTGTAGCGGAAATGGAATCACTAGTCTCAAGTATGGCGTGATGCCTACCGTTCTGCTAGAGATCGCGCCAGCGCTACCCGGCGGAGGAATCTCTGCCGCGTCTTCATGGGATAGCACTGTATACCCGCGTTGACGCCCATAGACCTCCATTGTATAGACTTTGTCCCTTTAGAGATTAGAAGGTTCACTACGGCGTTAAAAGCAGCTAGTCGGCCCTACCACATTCTACACGTCCGTAGCGCTAGGGGCCCCCTGCTTACTGAGATGCATAATCGGTCCCGTCCAGCGAGCCTTATATTGCAGCTCCTAAGTTGCCTCATTCACCCCAAATATGCTACTTCGACGTGGTATGAGTCGGTGCTTTTATAGAGCCGGAACCCTGTTCACCTATCATAATTGTGACCGCGGCGCGGTCTTAGAGACTAGCTTCTGCGTCATACACAACTGGACCAAGTGGCAACTAGGGCCCCCCTATAACGCTAACAACAACATAGGTTGTTCTGAGGTAGTCAGTCCCACCATACCTATGAGCAACTATAGATTAGAAAGTGGGATGTGACTCTGCGAGTAGGTGCAAGGGACGCCGTTCGCTAGATTCGGTCACAAACGCGTGAGGAGGATGCTTGCGGCCAGATCTAATATGGTTCGGATTGAGAACGTCTGGCCTTTTGGTGCTAGGCTTAAACATATAGCTGCTTCCAGGGTACAGAAGCAGCTAACCTAAAATAACCTCCGGCAGGCTATTATGCTATCGCGCTGAATCGGACGCTTGCGTTTGAAGCGTGGCGTACATAAAAGATGGATGAGCGCCCTACCAAAAGGATTGGCGCTGCATCAGGTAATGACCAGGCTGCGTCCTCATCTCAAAGCTTTTACCATTCTATTCGTTCGTCTTCAAATTTCGAACTATTATACCCCACGGAGCCGTCTTTGCTACAAGCGGGTTGAGCACGCTAAGATTGGTCCAAGAATCACGGTAGCGATCCAGGGTACTTGGTGCTTGAAAAGAAGGCGACTCAACGGCAGATACATTTCGTTCTGAGACAAAGTGTCGCGGTGGTCATGGCTTCATTATGCCTAGTTGTCACCTCGCTATCCTTTATAGCGTTATCGCTGGTCTGATTATATTGTTGCCACTCCTGATTAATTCCCTCAGATGGTAAAGTGAACCCATTATTGAGCTTTCCACTCGATGATGCATGATAAGGATATGAATATGTAAGGCTCAGCACCAGTTCCTAAACAGTCCACAGCCCATTAATCCGTACTAGCTTGACTTCTTAACGCATGCTGCCTCATTTGTGCTTTCGAGGTTAGTGCTTGAGTTGCGGTGACGTCGAGCGGCCTGAGGCCGCACGATAACACACCGGATAAGCCTGCTCACGCCCTCACCTGGATGTGTTTGTAAGCTACTCAGAGGCCGGAAAGTTTGCCGTCCCCGGTTTCACGCCTG'/>

    <sequence taxon='81' value='AAAGCTCAATGCAAAGGCGGCGGTGTGATAGTCAAGGAAGAGCCGCAGTGTGACAAACTAGCCGCCTACCACGTTTACATGCGACGCAGAATTAATTAATTTCTGTTCCAGTACAGCGGCTCCCCAGATTATACCCTTTCCCACGGATGAGGTGCCCGTGGCCTCAAACGTATCAGAACAAGACCATATGTTGAAGCATGATTGACCTCATAAATTCATCACTCTTGCTCCGCCCCCCGTCCGGCTAGCTCCGGATACGTCTAGGGATTTTATCTTATTGGTATTCGGCTGCAACGACCCGTCAATTTCCTCGGATCAAAAAACGCAGGCGGAACACGTGCGGCGGTCCTGCCTAGGCAGTCCCTTGACCAACACTAGCAGCTAGTCCAACAGAGCATCTCCGGGAGTGATTGGAAATTGGTTCTGGCCACACAGAAGCACACAAACCATTTGGCCTGCAAAACCGTAGAAGTATTGTTGGATAACTCACTCTACGAGGTAGTCATCCCTCCAAACATTGACGGGATGAAGCAGAATGATGGGGCACGTGTAGCGGAAATGGAATCACTAGTCTCAGGTATGGCGTGATGCCTACCGTTCTGCTAGAGATCGCGCCAGCGCTACCCGGCGAAGGAGTCCCTGCCGCGTCTTCATGGGATAGCACTGTATACCCGCGTTGACGCCCATAGACCTCCATTGTATAGACTTTGTCCCTTTAGAGATTAGAAGGTTCACTACGGCGTTAAAAGCAGCTAGTTGGCCCTACCACATTCTACACGTCCGTAGCGCTAGGGGCCCCCTGCTTACTGAGATGCATAATCGGTCCCGTCCAGCGAGCCTTATATTGCAGCTCGTAAGTTGCCCCATTCACCCCAAATACGCTACTTCGACATGGTATGAGTCGGTGCTTTTATAAAGCCGGAACCCTGTTCACCGATCATAATTGTGACCGCGGCGCGGTCTTAGAGACTAGCTTCTGCGTCATACACAACTGGGCCAAGTGGCAACTAGGGCCCCCCTATAACGCTAACAACAACATAGGTTGTTCTGAGGTAGTCAGTCCCACCATACCTATGAGCCACTACAGATTAGCAAGTGAGATGTGACTCTGCGAGTAGGTGCAAGGGACGCCGTTCGCTAGATTCGGTCACAAACGCGTGAGGAGGATGCTTGCGGCCAGATCTAATATGGTTCGGATTGAGAACGTCTGGCCTTTTGGTGCTAGGCTTAAACATATAGCTGCTTCCAGGGTACAGAAGCAGCTAACCTAAAATAACCCCCGGCAGGCTATTATGCTATCGCGCTGACTCGGACGCTTGCGTTTGAAACGTGGCGTACATAAAAGATGGATGAGCGCCCTACCAAAAGGATTGGCGCTGCATCAGGTAATGACCAGGCTGCGTCCTCATCTCAAAGCTTTTACTATTCTATTCGTTCGTCTTCAAATTTCGAACTATTATACCCCACGGAGCCGTCTTTGCTACAGGCGGGTTGAGCACGCTAATATTGGTCCAAGAATCACGGTAGCGATCCAGGGTACTTGGTGCTTGAAAAGAAGGCGACTCAACGGAAGATGCATTTCGTTCTGAGACAAAGTGTCGCGGTGGTCATGGCTTCATTATGCCTAGTTGTCACCCCGCTATCCTTTATAGCGTTATCGCTGGTCTGATTAGATTGTTGCCACTCCTGATTAATTCCCTCAGATGGTAAAGTGAACCTATTATTGAGCTTTCCACTCGGTGGTGCATGATAAGGATATGAATATGTAAGGCTCAGCACCAGTTCCTAAACAGTCCACAGCCCATTAAACCGTAATAGCTTGACTTCTTAACGCATGCTGCCTCATTTGTGCTTTCGAGGTTAGTGCTTGAGTTGCGGTGACGTCGAGCGGCCTGAGGCCGCACGATAACACACCGGATAAGCCTGCTCACGCCCTCACCTGGATGTGTTTGTAAGCTACTCAGAGGCCGGAAAGTTTGCCGTCCCCGGTTTCACGCCTG'/>

    <sequence taxon='93' value='AAAGCTCCATGCAAAGGCGGCGGTGTGATAGTCAAGGAAGAGCCGCAGTGTGACAAACTAGCCGCCTACCACGTTTACATGTGACGTAGAATTAATTAATTTCTGTTCCAGTACAGCGGCTCCCCAGATTATACCCTTTCCCACGGATGAGGTGCCCGTGGCCTCAAACGTATCAGAACAAGACCATATGTTGAAGCACGATTGACCTCATAAATTCATCACTCTTGCTCCGCCCCCCGTCCGGCTAGCTCCGGATACGTCTAGGGATTTTATCTTATTGGTATTCGGCTGCAACGACCCGTCAATTTCCTCGGATCAAAAAACGCAGGCGGAACACGTGCGGCGGTCCTGCCTAGGCAGTCCCTAGACCAACACTAGCAGCTAGTCCAACAGAGCATCTCCGGGAGTGATTGGAAATTGGTTCTGGCCACACAGAAGCACACAAACCATTTGGCCTGCAAAACCGTAGAAGTATTGTTGGATAACTCGCTCTACGAGGTAGTCATCCCTCCAAACATTGACGGGATGAAGCAGAATGATGGGGCACGTGTAGCGGAAATGGAATCACTAGTCTCAAGTATGGCGTGATGCCTACCGTTCTGCTAGAGATCGCGCCAGCGCTACCCGGCGAAGGAGTCTCTGCCGCGTCTTCATGGGATAGCACTGTATACCCGCGTTGACGCCCATAGACCTCCATTGTATAGACTTTGTCCCTTTAGAGATTAGAAGGTTCACTACGGCGTTAAAAGCAGCTAGTTGGCCCTACCACATTCTACACGTCCGTAGCGCTAGGGGCCCCCTGCTTACTGAGATGCACAATCGGTCCCGTCCAGCGAGCCTTATATTGCAGCTCCTAAGTTGCCCCATTCACCCCAAATATGCTACTTCGACGTGGTATGAGTCGGTGCTTTTATAAAGCCGGAACCCTGTTCACCGATCATAATTGTGACCGCGGCGCGGTCTTAGAGACTAGCTTCTGCGTCATACACAACTGGGCCAAGTGGCAACTAGGGCCCCGCTATAACGCTAAGAACAACATAGGTTGTTCTGAGGTAGTCAGTCCCACCATACCTATGAGCAACTACAGATTAGCAAGTGAGATGTGACTCTGCGAGTAGGTGCAAGGGACGCCGTTCGCTAGATTCGGTCACAAACGCGTGAGGAGGATGCTTGCGGCCAGATCTAATATGGTTCGGATTGAGAACGTCTGGCCTTTTGGTGCTAGGCTTAAACATATAGCTGCTTCCAGGGTACAGAAGCAGCTAACCTAAAATAACCCCCGGCAGGCTATTATGCTATCGCGCTGACTCGGACGCTTGCGTTTGAAACGTGGCGTACATAAAAGATGGATGAGCGCCCTACCAAAAGGATTGGCGCTGCATCAGGTAATGACCAGGCTGCGTCCTCATCTCAAAGCTTTTACTATTCTATTCGTTCGTCTTCAAATTTCGAACTATTATACCCCACGGAGCCGTCTTTGCTACAGGCGGATTGAGCACGCTAATATTGGTCCAAGAATCACGGTAGCGATCCAGGGTACTTGGTGCTTGAAAAGAAGGCGACTCAACGGAAGATGCATTTCGTTCTGAGACAAAGTGTCGCGGTGGTCATGGCTTCATTATGCCTAGTTGTCACCCCGCTATCCTTTATAGCGTTATCGCTGGTCTGATTAGATTGTTGCCACTCCTGATTAATTCCCTCAGATGGTAAAGTGAACCTATTATTGAGCTTTCCACTCGGTGGTGCATGATAAGGATATGAATATGTAAGGCTCAGCACCAGTTCCTAAACAGTCCACAGCCCATTAAACCGTAATAGCTTGACTTCTTAACGCATGCTGCCTCATTTGTGCTTTCGAGGTTAGTGCTTGAGTTGCGGTGACGTCGAGCGGCCTGAGGCCGCACGATAACACACCGGATAAGCCTGCTCACGCCCTCACCTGGATGTGTTTGTAAGCTACTCAGAGGCCGGAAAGTTTGCCGTCCCCGGTTTCACGCCTG'/>

    <sequence taxon='101' value='AAAGCTCCATGCAAAGGCGGCGGTGTGATAGTCAAGGAAGAGCCGCAGTGTGACAAACTAGCCGCCTACCACGTTTACATGTGACGTAGAATTAATTAATTTCTGTTCCAGTACAGCGGCTCCCCAGATTATACCCTTTCCCACGGATGAGGTGCCCGTGGCCTCAAACGTATCAGAACAAGACCATATGTTGAAGCATGATTGACCTCATAAATTCATCACTCTTGCTCCGCCCCCCGTCCGGCTATCTCCGGATACGTCTAGGGATTTTATCTTATTGGTATTCGGCTGCAACAACCCGTCAATTTCCTCGGATCAAAAAACGCAGGCGGAACACGTGCGGCGGTCCTGCCTAGGCAGTCCCTAGACCAACACTAGCAGCTAGTCCAACAGAGCATCTCCGGGAGTGATTGGAAATTGGTTCTGGCCACACAGAAGCACACAAACCATTTGGCCTGCAAAACCGTAGAAGTATTGTTGGATAACTCGCTCTACGAGGTAGTCATCCCTCCAAACATTGACGGGATGAAGCAGAATGATGGGGCACGTGTAGCGGAAATGGAATCACTAGTCTCAAGTATGGCGTGATGCCTACCGTTCTGCTAGAGATCGCGCCAGCGCTACCCGGCGAAGGAGTCTCTGCCGCGTCTTCATGGGATAGCACTGTATACCCGCGTTGACGCCCATAGACCTCCATTGTATAGACTTTGTCCCTTTAGAGATTAGAAGGTTCACTACGGCGTTAAAAGCAGCTAGTTGGCCCTACCACATTCTACACGTCCGTAGCGCTAGGGGCCCCCTGCTTACTGAGATGCACAATCGGTCCCGTCCAGCGAGCCTTATATTGCAGCTCCTAAGTTGCCCCATTCACCCCAAATATGCTACTTCGACGTGGTATGAGTCGGTGCTTTTATAAAGCCGGAACCCTGTTCACCGATCATAATTGTGACCGCGGCGCGGTCTTAGAGACTATCTTCTGCGTCATACACAACTGGGCCAAGTGGCAACTAGGGCCCCCCTATAACGCTAACAACAACATAGGTTGTTCTGAGGTAGTCAGTCCCACCATACCTATGAGCAACTACAGATTAGCAAGTGAGATGTGACTCTGCGAGTAGGTGCAAGGGACGCCGTTCGCTAGATTCGGTCACAAACGCGTGAGGAGGATGCTTGCGGCCAGATCTAATATGGTTCGGATTGAGAACGTCTGGCCTTTTGGTGCTAGGCTTAAACATATAGCTGCTTCCAGGGTACAGAAGCAGCTAACCTAAAATACCCCCCGGCAGGCTATTATGCTATCGCGCTGACTCGGACGCTTGCGTTTGAAACGTGGCGTACATAAAAGATGGATGAGCGCCCTACCAAAAGGATTGGCGCTGCATCAGGTAATGACCAGGCTGCGTCCTCATCTCAAAGCTTTTACTATTCTATTCGTTCGTCTTCAAATTTCGAACTATTATACCCCACGGAGCCGTCTTTGCTACAGGCGGGTTGAGCACGCTAATATTGGTCCAAGAATCACGGTAGCGATCCAGGGTACTTGGTGCTTGAAAAGAAGGCGACTCAACGGAAGATGCATTTCGTTCTGAGACAAAGTGTCGCGGTGGTCATGGCTTCATTATGCCTAGTTGTCACCCCGCTATCCTTTATAGCGTTATCGCTGGTCTGATTAGATTGTTGCCACTCCTGATTAATTCCCTCAGATGGTAAAGTGAACCTATTATTGAGCTTTCCACTCGGTGGTGCATGATAAGGATATGAATATGTAAGGCTCAGCACCAGTTCCTAAACAGTCCACAGCCCATTAAACCGTAATAGCTTGACTTCTTAACGCATGCTGCCTCATTTGTGCTTTCGAGGTTAGTGCTTGAGTTGCGGTGACGTCGAGCGGCCTGAGGCCGCACGATAACACACCGGATAAGCCTGCTCACGCCCTCACCTGGATGTGTTTGTAAGCTACTCAGAGGCCGGAAAGTTTGCCGTCCCCGGTTTCACGCCTG'/>

    <sequence taxon='52' value='AAAGCTCCATGCTAAGGCGGCGGTGTGATAGTCAAGGAAGAGCCGCAGTGTGACAAACTCGCCGCCTACCGCGTTTCGATGCGACGTAGAATCAATTAATTTCTGTTCTAGTACAGAGGCTCCCCAGATTAGACCCCTTCCCACGAATGAGATGCCCGTGGCCTCAAACGTATCAGAACAAGACCATATGTTGAAGCATGATTGACCTCATAAATTCATCACTCTTGCTCCGCCCCCAGTCCGGCTAGCTCCGGATACGCCCAGGGATTTTATCTTATTGGTATTCGGCTGCAACGACCCGTCAATTTCCTCGGATCCAAAAACGCCGGCGGAACACGTGCGGCGGTCCTGCCTAGGCAGTCCCTTGACCAACACTAGCAGCTAGTCCAACAGAACATCTCCGGGAGTGATTGGAAATTGGTTCTGGCTACACAGAAGCACACAAACCATTTGGCGTGCAAAACCGTAGAAGTATTGTTGGATGACTCGCTCTACGAGGTAGTCATCCCTCCAAACATTGACCGGATGAAACAGAATGATGGGGCACGTGTAGCGGAAATGGAATCACTAGTCTCAAGTATGACGTGATGCTTACCGTTCTGCTAGAAATCGCACCAGCGCTACCCGGCGGAGGAATCTCTGCCGCGTCTTCATGGGATAGCATTGTATACCCGCGTTGACGCCTATAGACTTCCATTGTATAGACTTTGTCCCTTTAGAGATTAGAAGGTTCACTACGGCGTTAAAAGCAGCTAGTCGGTCCTACCACATTCTCCACGTCCGTAGCGCTAGGGGCCCCCTGCTTACTGAGGTGCATAATCGGTCCCGTCCAGCGAGCCTTATATTGCAGCTCCTAAGTTGCCCTATTAACCCCAAATATGCTACTTCGACATGGTGTGGATCGGTGCTTTTATAGAGCCGGAACCCTGTTCACCTATCATAATTGTGACCGCGGCGCGGTCTTAGAGACTAGCTTCTGTGTCATACACAACTGGGCCCAGTGGCAACTAGGGCCCCCCTATAACGCTAACAACAACATAGATTGTTCTGAGGTAGTCAGTCACACCATACCTATGAGCGACTACAGCTTAGAAAGTGAGATGTGACTCTGCGAGTAGGTGCAAGGGACGCCGTTCGCTAGATTCGGTCACAAACGCGTGCGGAGGATGCTTGCGGCCAGACCTAATATGGTTCGGATTGAGAATGTCTGGCCTTTTGGTGCTAGGCTTAAACATATAGCTGCTCCCAGGGTACAGAAGCCGCTAACCTAAAATAACCCCCGGCAGGCTATTATGCTATCGCGCTGACTCGGACGCTTGCGTTTGAAACGTGGCGTACATAAAAGATGGATGAGCGCCCTACTAGAAGGATTGGCGCTGCATCAGGTGATGACCAGGCTGCGTCCTCATCTCAAAGCTTTTACCATTCTATTCGTTCGTCTTCAAATTTCGAACTATTATACCCCACGGAGCCGTCTTTGCTACAGGCGGGTTGAGCACGCTAATACTGGTCCAAGAATCACGGTAACGATCCAGGGTACTTGGTGCTTGAAAAGAAGGCGACTCAACGGAAGATACATTTCGTTCTGAGACAAAGTGTCGCGGTGGTCATGGCTTCATTATGCCTAGTTGTCACCCCGCTATCCTTTATAGCGTTATCGCTGGTCTGATTAGATTGTTGCCACTCCTGATTAATTTCCTCAGATGGTAAAGTGAACCCATTATTGAGCTTTCCACTCGATGATGCATGATAAGGATATGAATATGTAAGGCTCAGCACCAGTTCCTAAACAGCCCACAGCCCATTAAGCCGTACCAGCTTGACTTCTTAACGCATGCCGCCTCATTTGTGCTTCCGAGGTTAGTGCTTGAGTTGCGGTGACGTCGAGCGGCCTGAGGCCGCACGATAACACACCGGATAAGCCTGCTCACGCCCTCACCTGGATGTGTTTGTAAGCTACTCAGAGGCCGGAAAATTTGCCGTCCCCGGTTTCACGCCTG'/>

    <sequence taxon='62' value='AAAGCTCCATGCTAAGGCGGCGGTGTGATAGTCAAGGAAGAGCCGCAGTGTGACAAACTAGTCGCCTACCGCGTTTACATGCGACGTAGAATCAATTAATTTCTGTTCTAGTACAGAGGCTCCCCAGATTATACCCCTTCCCACGAATGAGATGCCCGTGGCCTCAAACGTATCAGAACAAGACCATATGTTGAAGCATGATTGACCTCATAAATTCATCACTCTTGCTCCGCCCCCAGTCCGGCTAGCTCCGGATACGCCCAGGGATTTTATCTTATTGGTATTCGGCTGCAACGACCCGTCAATTTCCTCGGATCCAAAAACGCCGGCGGAACACGTGCGGCGGTCCTGCCTAGGCAGTCCCTTGACCAACACTAGCAGCTAGTCCAACAGAGCATCTCCGGGAGTGATTGGAAATTGGTTCTGGCCACACAGAAGCACACAAACCATTTGGCGTGCAAAACCGTAGAAGTATTGTTGGATGACTCGCTCTACGAGGTAGTCATCCCTCCAAACATTGACCGGATGAAACAGAATGATGGGGCACGTGTAGCGGAAATGGAATCACTAGTCTCAAGTATGACGTGATGCTTACCGTTCTGCTAGAAATCGCGCCAGCGCTACCCGGCGGAGGAATCTCTGCCGCGTCTTCATGGGATAGCACTGTATACCCGCGTTGACGCCTATAGACTTCCATTGTATAGACTTTGTCCCTTTAGAGATTAGAAGGTTCACTACGGCGTTAAAAGCAGCTAGTCGGTCCTACCACATTCTCCACGTCCGTAGCGCTAGGGGCCCCCTGCTTACTGAGGTGCATAATCGGTCCCGTCCAGCGAGCCTTATATTGCAGCTCCTAAGTTGCCCTATTAACCCCAAATATGCTACTTCGACATGGTGTGGATCGGTGCTTTTATAGAGCCGGAACCCTGTTCACCTATCATAATTGTGACCGCGGCGCGGTCTTAGAGACTAGCTTCTGCGTCATACACAACTGGGCCCAGTGGCAACTAGGGCCCCCCTATAACGCTAACAACAACATAGATTGTTCTGAGGTAGTCAGTCACACCATACCTATGAGCGACTACAGCTTAGAAAGTGAGATGTGACTCTGCGAGTAGGTGCAAGGGACGCCGTTCGCTAGATTCGGTCACAAACGCGTGCGGAGGATGCTTGCGGCCAGACCTAATATGGTTCGGATTGAGAACGTCTGGCCTTTTGGTGCTAGGCTTAAACATATAGCTGCTCCCAGGGTACAGAAGCCGCTAACCTAAAATAACCCCCGGCAGGCTATTATGCTATCGCGCTGACTCGGACGCTTGCGTTTGAAACGTGGCGTACATAAAAGATGGATGAGCGCCCTACCAAAAGGATTGGCGCTGCATCAGGTGATGACCAGGCTGCGTCCTCATCTCAAAGCTTTTACCATTCTATTCGTTCGTCTTCAAATTTCGAACTATTATACCCCACGGAGCCGTCTTTGCTACAGGCGGGTTGAGCACGCTAATACTGGTCCAAGAATCACGGTAACGATCCAGGGTACTTGGTGCTTGAAAAGAAGGCGACTCAACGGAAGATACATTTCGTTCTGAGACAAAGTGTCGCGGTGGTCATGGCTTCATTATGCCTAGTTGTCACCCCGCTATCCTTTATAGCGTTATCGCTGGTCTGATTAGATTGTTGCCACTCCTGATTAGTTCCCTCAGATGGTAAAGTGAACCCATTATTGAGCTTTCCACTCGATGATGCATGATAAGGATATGAATATGTAAGGCTCAGCACCAGTTCCTAAACAGTCCACAGCCCATTAAGCCGTACCAGCTTGACTTCTTAACGCATGCCGCCTCATTTGTGCTTCCGAGGTTAGTGCTTGAGTTGCGGTGACGTCGAGCGGCCTGAGGCCGCACGATAACACACGGGATAAGCCTGCTCACGCCCTCACCTGGATGTGCTTGTAAGCTACTCAGAGGCCGGAAAATTTGCCGTCCCCGGTTTCACGCCTG'/>

    <sequence taxon='98' value='AAAGCTCCATGCTAAGGCGGCGGTGTGATAGTCAAGGAAGAGCCGCAGTGTGACAAACTAGCCGCCTACCGCGTTTACATGCGACGTAGAATCAATTAATTTCTGTTCTAGTACAGAGGCTCCCCAGATCATACCCCTTCCCACGAATGAGATGCCCGTGGCCTCAAACGTATCAGAACAAGACAATATGTTGAAGCATGATTGACCTCATAAATTCATCACTCTTGCTCCGCCCCCAGTCCGGCTAGCTCCGGATACGCCCAGGGATTTTATCTTATTGGTATTCGGCTGCAACGACCCGTCAATTTCCTCGGATCCAAAAACGCCGGCGGAACACGTGCGGCGGTCCTGCCTAGGCAGTCCCTTGACCAACACTAGCAGCTAGTCCAACAGAGCATCTCCGGGAGTGATTGGAAATTGGTTCTGGCCACACAGAAGCACACAAACCATTTGGCGTGCAAAACCGTAGAAGTATTGTTGGATGACTCGCTCTACGAGGTAGTCATCCCTCCAAACATTGACCGGATGAAACAGAATGATGGGGCACGTGTAGCGGAAATGGAATCACTAGTCTCAAGTATGACGTGATGCTTACCGTTCTGCTAGAAATCGCGCCAGCGCTACCCGGCGGAGGAATCTCTGCCGCGTCTTCATGGGATAGCACTGTATACCCGCGTTGACGCCTATAGACTTCCATTGTATACACTTTGTCCCTTTAGAGATTAGAAGGTTCACTACGGCGTTAAAAGCAGCTAGTAGGTCCTACCACATTCTCCACGTCCGTAGCGCTAGGGGCCCCCCGCTTACTGAGGTGCATAATCGGTCCCGTCCAGCGAGCCTTATATTGCAGCTCCTAAGTAGCCCTATTAACCCCAAATATGCTACTTCGACATGGTGTGGATCGGTGCTTTTATAGAGCCGGAACCCTGTTCACCTATCATAATTGTGACCGCGGCGCGGTCTTAGAGACTAGCTTCTGCGTCATACACAACTGGGCCCAGTGGCAACTAGGGCCCCCCTATAACGCTCACAACAACATAGATTGTTCTGAGGTAGTCAGTCACACCATACCTATGAGCGACTACAGCTTAGAAAGTGAGATGTGACTCTGCGAGTAGGTGCAAGGGACGCCGTTCGCTAGATTCGGTCACAAACGCGTGCGGAGGATGCTTGCGGCCAGACCTAATATGGTTCGGATTGAGAACGTCTGGCCTTTTGGTGCTAGGCTTAAACATATAGCTGCTCCCAGGGTACAGAAGCCGCTAACCTAAAATAACCCCCGGCAGGCTATTATGCTATCGCGCTGACTCGGACGCTTGCGTTTGAAACGTGGCGTACATAAAAGATGGATGAGCGCCCTACCAGAAGGATTGGCGCTGCATCAGGTGATGACCAGGCTGCGTCCTCATCTCAAAGCTTTTACCATTCTATTCGTTTGTCTTCAAATTTCGAACTCTTATACCCCACGGAGCCGTCTTTGCTACAGGCGGGTTGAGCACGCTAATACTGGTCCAAGAATCACGGTAACGATCCAGGGTACTTGGTGCTTGAAAAGAAGGCGACTCAACGGAAGATACATTTCGTTCTGAGACAAAGTGTCGCGGTGGTCATGGCTTCATTATGCCTAGTTGTCACCCCGCTATCCTTTATAGCGTTATCGCTGGTCTGATTAGATTGTTGCCACTCCTGATTAATTCCCTCAGATGGTAAAGTGAACCCATTATTGAGCTTTCCACTCGATGATGCATGATAAGGATATGAATATGTAAGGCTCAGCACCAGTTCCTAAACAGTCCACAGCCCATTAAGCCGTACCAGCTTGACTTCTTAACGCATGCCGCCTCATTTGTGCTTCCGAGGTTAGTGCTTGAGTTGCGGTGACGTCGAGCGGCCTGAGGCCGCACGATAACACACCGGATAAGCCTGCTCACGCCCTCACCTGGATGTGTTTGTAAGCTACTCAGAGGCCGGAAAATTTGCCGTCCCCGGTTTCACGCCTG'/>

    <sequence taxon='10' value='AAAGCTCCATGCTAAGGCGGCGGTGTGATAGTCAAGGAAGAGCCGCAGTGTGACAAACTAGCCGCCTACCACGTTTACATGCGACGTAGAATCAATTAATTCCTGTTCTAGTACAGCGGCTCCCCAGATTATACCCCTTCCCACGAATGAGGTGCCCGTGGCCTCAAACGTATCAGAACAAGACCATATGTTGAAGCATGATTGACCTCATAAATTCATCACTCTTGCTCCGCCCCCCGTCCGGCTAGCTCCGGATACGCCTAGGGATTTTATCTTATTGGTATTCGGCTGCAACGACCCGTCAATTTCCTCGGATCAAAAAACGCCGGCGGAACACGTGCGGCGGTCCTGCCTAGGCAGTCCCTTGACCAACACTAGCAGCTAGTCCAACAGAGCATCTCCGGGAGTGATTAGAAATTGGTTCTGGCCACACAGAAGCACACAAACCATTTGGCGTGCAAAACCGTAGAAGTATTGTTGGATGACTCGCTCTACGAGGTAGTCATCCCTCCAAACATTGACGGGATGAAACAGAATGATGGGGCACGTGTAGCGGGAATGGAATCACTAGTCTCAAGTATGGCGTGATGCTTACCGTTCTGCTAGAGATCGCGCCAGCGCTACCCGGCGGAGGAATCTCTGCCGCGTCTTCATGGGATAGCACTGTATACCCGCGTTGACGCCCATAGACCTCCATTGTATAGACTTTGTCCCTTTAGAGATTAGAAGGTTCACTACGGCGTTAAAAGCAGCTAGTCGGTCCTACCACATTCTCCACGTCCGTAGCGCTAGGGGCCCCCTGCTTACTGAGGTGCATAATCGGTCCCGCCCAGCGAGCCTTATATTACAGCTCCTAAGTTGCCCTATTCACCCCAAATATGCTACTTTGACGTGGTGTGGGTCGGTGCTTTTATAGAGCCGGAACCCTGTTCACCTATCATAACTGTGACCGCGGCGCAGTCTTAGAGACTAGCTTCTGCGTCATACACAACTGGGCCAAGTGGCAACTAGGGCCCCCCTATAACGCTAACAACAACATAGGTTGTTCTGAGGTAGTCAGTCACACCATACCTATGAGCGACTACAGATTAGAAAGTGAGATGTGACTCTGCGAGTAGGTGCAAGGGACGCCGTTCGCTAGATTCGGTCACAAACGCGTGCAGAGGATGCTTGCGGCCAGACCTAATATGGTTCGGATTGAGAACGTCTGGCCTTTTGGTGCTAGGCTTAAACATATAGCTGCTCCCAGGGTACTGAAGCAGCTAACCTAAAATAACTCCCGGCAGGCTATTATGCTATCGCGCTGACTCGGACGCTTGCGTTTGAAACGTGGCGTACATAAAAGATGGATGAGCGCCCTACCAAAAGGATTGGCGCTGCATCAGGTGATGACCAGGCTGCGTCCTCATCTCAAAGCTTTTACCATTCTATTCGTTCGTCTTCAAATTTCGAACTATTATACCCCACGGAGCCGTCTTTGCTACAGGCGGGTTGAGCACGCTAATACTGGTCCAAGAGTCACGGTAGCGATCCAGGGTACTTGGTGCTTGAAAAGAAGGCGACCCAACGGAAGATACATTTCGTTCTGAGACAAAGTGTCGCGGTGGTCATGGCTTCATTATGCCTAGTTGTCACCCCGCTATCCTTTATAGCGTTATCGTTGGTCTGATTAGATTGTTGCCACTCCTGATTAATTCCCTCAGATGGTAAAGTGAACCCATTATTGAGCTTTCCACTCGATGATGCATGATCAGGATATGAATATGTAAGGCTCAGCACCAGTTCCTAAACAGTCCACAGCCCATTAAGCCGTACTAGCTTGACTTCTTAACGCATGCTGCCTCATTTGTGCTTTCGAGGTTAGTGCTTGAGTTGCGGTGACGTCGAGCGGCCTGAGGCCGCACGATAACACACCGGATAAGCCTGCTCACGCCCTCACCTGGATGTGTTTGTAAGCTACTCAGAGGCCGGAAAATTTGCCGTCCCCGGTTTCACGCCTG'/>

    <sequence taxon='17' value='AAAGCTCTATGCTAAGGCGGCGGTGTGATAGTCAAGGAAGAGCCGCAGTGTGACAAACTAGCCGCCTACCGCGTTTACATGCGACGTAAAATCAATTAATTTCTGTTCTAGTACAGCGGCTCCCCAGATTATACCCCTTCCCACGAATGAGGTGCCAGTGGCCTCAAACGTATCAGAACAAGACCATATGTTGAAGCATGATTGACCTCATAAATTCATCACTCTTGCTCCGCCCCCCGTCCGGCTAGCTCCGGATACGCCTAGGGATTTTATCTTATTGGTATTCGGCTGCAACGACTCGTCAATTTCCTCGGATCAAAAAACGCCGGCGGAACACGTGCGGCGGTCCTGCCTAGGCAGTCCCTTGACCAAGACTAGCAGCTAGTCCAACAGAGCATCTCCGGGAGTGATTAGAAATTGGTTCTGGCCACACAGAAGCACACAAACCATTTGGCGTGCAAAACCGTAGAAGTATTGTTGGATGACTCGCTCTACGAGGTAGTCATCCCTCCAAACATTGACGGGATGAAACAGAATAATGGGGCACGTGTAGCGGGAATGGAATCACTAGTCTCAAGTATGGCGTGATGCTTACCGTTCTACTAGAGATCGCGCCAGCGCTACCCGGCGGAGGAATCTCTGCCGCGTCTTCATGGGATAGCACTGTATACCCGCGTTGACGCCCATAGACCTCCATTGTATAGACTTTGTCCCTTTAGAGATTAGAAGGTTCACTACGGCGTTAAAAGCAGCTAGTCGGTCCTACCACATTCTCCACGTCCGTAGGGCTAGGGGCCCCCTGCCTACCGAGGTGCATAATCGGTCCCGTCCAGCGAGCCTTATATTACAGCTCCTAAGTTGCCCTATTCACCCCAAATATGCTACTTCGACGTGGTGTGGGTCGGTGCTTTTGTAGAGCCGGAACCCTGTTCACCTATCATAATTGTGACCGCGGCGCAGTCTTAGAGACTAGTTTCTGCGTCATACACAACTGGGCCAAGTGGCAACTAGGGCCCCCCTATAACGCTAACAACAACATAGGTTGCTCTGAGGTAGTCAGTCACACCATACCTATGAGCGCCTACAAATTAGAAAGTGAGATGTGACTCTGCGAGTAGGTACAAGGGACGCCGTTCGCTAGATTCGGTCGCAAACGCGTGCAGAGGATGCTTGCGGCCAGACCTAATATGGTCCGGATTGAGAACGTCTGGCCTTTTGATGCTAGGCTTAAACATATAGCTGCTCCCAGGGTACTGAAGCAGCTAACCTAAAATAACTCCCGGCAGGCCATTATGCTATCGCGCTGACTCGGACGCTTGCGTTTGAAACGTGGCGTACATACAAGATGGATGAGCGCCCTCCCAAAAGGATTGGCGCTGCATCAGGTGATGACCAGGCTGCGTCCTCATCTCAAAGCTTTTACCATTCTATTCGTTCGTCTTCAAATTTCGAACTATTATACCCCACGGAGCCGTCTTTGCTACAGGCGGGTTGAGCACGCTAATACTGGTCCAAGAGTCACGGTAGCCATCCAGGGTACTTGGTGCTTGAAAAGAAGACGACCCAACGGAAGATACATTTCGTTCTAAGACAAAGTGTCGCGGTGGTCATGGCTTCATTATGCCTAGTTGTCACCCCGCTATCCTTTATAGCGTTTTCGTTGGTCTGATTAGATTGTTGCCACTCCTGATTAATTCCCTCAGATGGTAAAGTGAACCCATTATTGAGCTTTCCACCCGATGATGCATGATCAGGATATGAATATGTAAGGCTCAGCACCAGTTCCTAAACAGTCCACAGCCCATCAAGCCGTACTAGCTTGACTTCTTAACGCATGCTGCCTCATTTTCGCTTTCGAGGTTAGTGCTTGAGTTGCAGTGACGTCGAGCGGCCTGAGGCCGCACGATAACACACCGGATAAGCCTGCTCACGCCCTCACCTGGATGTGTTTGTAAGCTACTCAGAGGCCGGAAAATTTGCCGTCCCCGGTTTCACGCCTG'/>

    <sequence taxon='64' value='AAAGCTCTATGCTAAGGCGGCGGTGTGATAGTCAAGGAAGAGCCGCAGTGTGACAAACTAGCCGCCTACCGCGTTTACATGCGACGTAAAATCAATTAATTTCTGTTCTAGTACAGCGGCTCCCCAGATTATACCCCTTCCCACGAATGAGGTGCCAGTGGCCTCAAACGTATCAGAACAAGACCATATGTTGAAGCATGATTGACCTCATAAATTCATCACTCTTGCTCCGCCCCCCGTCCGGCTAGCTCCGGATACGCCTAGGGATTTTATCTTATTGGTATTCGGCTGCAACGACTCGTCAATTTCCTCGGATCAAAAAACGCCGGCGGAACACGTGCGGCGGTCCTGCCTAGGCAGTCCCTTGACCAAGACCAGCAGCTAGTCCAACAGAGCATCTCCGGGAGTCATTAGAAATTGGTTCTGGCCACACAGAAGCACACAAACCATTTGGCGTGCAAAACCGTAGAAGTATTGTTGGATGACTCGCTCTACGAGGTAGTCATCCCTCCAAACATTGACGGGATGAAACAGAATAATGGGGCACGTGTAGCGGGAATGGAATCACTAGTCTCAAGTATGGCGTGATGCTTACCGTTCTACTAGAGATCGCGCCAGCGCTACCCGGCGGAGGAATCTCTGCCGCGTCTTCATGGGATAGCACTGTATACCCGCGTTGACGCCCATAGACCTCCATTGTATAGACTTTGTCCCTTTAGAGATTAGAAGGTTCACTACGGCGTTAAAAGCAGCTAGTCGGTCCTACCACATTCTCCACGTCCGTAGGGCTAGGGGCCCCCTGCCTACCGAGGTGCATAATCGGTCCCGTCCAGCGAGCCTTATATTACAGCTCCTAAGTTGCCCTATTCACCCCAAATATGCTACTTCGACGTGGTGTGGGTCGGTGCTTTTGTAGAGCCGGAACCCTGTTCACCTATCATAATTGTGACCGCGGCGCAGTCTTAGAGACTAGTTTCTGCGTCATACACAACTGGGCCAAGTGGCAACTAGGGCCCCCCTATAACGCTAACAACAACATAGGTTGCTCTGAGGTAGTCAGTCACACCATACCTATGAGCGCCTACAAATTAGAAAGTGAGATGTGACTCTGCGAGTAGGTACAAGGGACGCCGTTCGCTAGATTCGGTCGCAAACGCGTGCAGAGGATGCTTGCGGCCAGACCTAATATGGTCCGGATTGAGAACGTCTGGCTTTTTGATGCTAGGCTTAAACATATAGCTGCTCCCAGGGTACTGAAGCAGCTAACCTAAAATAACTCCCGGCAGGCCATTATGCTATCGCGCTGACTCGGACGCTTGCGTTTGAAACGTGGCGTACATACAAGATGGATGAGCGCCCTCCCAAAAGGATTAGCGCTGCATCAGGTGATGACCAGGCTGCGTCCTCATCTCAAAGCTTTTACCATTCTATTCGTTCGTCTTCAAATTTCGAACTATTATACCCCACGGAGCCGTCTTTGCTACAGGCGGGTTGAGCACGCTAATACTGGTTCAAGAGTCACGGTAGCCATCCAGGGTACTTGGTGCTTGAAAAGAAGACGACCCAACGGAAGATACATTTCGTTCTAAGACAAAGTGTCGCGGTGGTCATGGCTTCATTATGCCTAGTTGTCACCCCGCTATCCTTTATAGCGTTTTCGTTGGTCTGATTAGATTGTTGCCACTCCTGATTAATTCCCTCACATGGTAAAGTGAACCCATTATTGAGCTTTCCACCCGATGATGCATGATCAGGATATGAATATGTAAGGCTCAGCACCAGTTCCTAAACAGTCCACAGCCCATCAGGCCGTACTAGCTTGACTTCTTAACGCATGCTGCCTCATTTTCGCTTTCGAGGTTAGTGCTTGAGTTGCAGTGACGTCGAGCGGCCTGAGGCCGCACGATAACACACCGGATAAGCCTGCTCACGCCCTCACCTGGATGTGTTTGTAAGCTACTCAGAGGCCGGAAAATTTGCCGTCCCCGGTTTCACGCCTG'/>

    <sequence taxon='73' value='AAAGCTCTATGCTAAGGCGGCGGTGTGATAGTCAAGGAAGAGCCGCAGTGTGACAAACTAGCCGCCTACCGCGTTTACATGCGACGTAAAATCAATTAATTTCTGTTCTAGTACAGCGGCTCCCCAGATTATACCCCTTCCCACGAATGAGGTGCCAGTGGCCTCAAACGTATCAGAACAAGACCATATGTTGAAGCATGATTGACCTCATAAATTCATCACTCTTGCTCCGCCCCCCGTCCGGCTAGCTCCGGATACGCCTAGGGATTTTATCTTATTGGTATTCGGCTGCAACGACTCGTCAATTTCCTCGGATCAAAAAACGCCGGCGGAACACGTGCGGCGGTCCTGCCTAGGCAGTCCCTTGACCAAGACTACCAGCTAGTCCAACAGAGCATCTCCGGGAGTCATTAGAAATTGGTTCTGGCCACACAGAAGCACACAAACCATTTGGCGTGCAAAACCGTAGAAGTATTGTTGGATGACTCGCTCTACGAGGTAGTCATCCCTCCAAACATTGACGGGGTGAAACAGAATAATGGGGCACGTGTAGCGGGAATGAAATCACTAGTCTCAAGTATGGCGTGATGCTTACCGTTCTACTAGAGATCGCGCCAGCGCTACCCGGCGGAGGAATCTCTGCCGCGTCTTCATGGGATAGCACTGTATACCCGCGTTGACGCCCATAGACCTCCATTGTATAGACTTTGTCCCTTTAGAGATTAGAAGGTTCACTACGGCGTTAAAAGCAGCTAGTCGGTCCTACCACATTCTCCACGTCCGTAGGGCTAGAGGCCCCCTGCCTACCGAGGTGCATAATCGGTCCCGTCCAGCGAGCCTTATATTACAGCTCCTAAGTTGCCCTATTCACCCCAAATATGCTACTTCGACGTGGTGTGGGTCGGTGCTTTTGTAGAGCCGGAACCCTGTTCACCTATGATAATTGTGACCGCGGCGCAGTCTTAGAGACTAGTTTCTGCGTCATACACAACTGGGCCAAGTGGCAACTAGGGCCCCCCTATAACGCTAACAACAACATAGGTTGCTCTGAGGTAGTCAGTCACACCATACCTATGAGCGCCTACAAATTAGAAAGTGAGATGTGACTCTGCGAGTAGGTACAAGGGACGCCGTTCGCTAGATTCGGTCGCAAACGCGTGCAGAGGATGCTTGCGGCCAGACCTAATATGGTCCGGATTGAGAACGTCTGGCTTTTTGATGCTAGGCTTAAACATATAGCTGCTCCCAGGGTACTGAAGCAGCTAACCTAAAATAACTCCCGGCAGGCCATTATGCTATCGCGCTGACTCGGACGCTTGCGTTTGAAACGTGGCGTACATACAAGATGGATGAGCGCCCTCCCAAAAGGATTAGCGCTGCATCAGGTGATGACCAGGCTGCGTCCTCATCTCAAAGCTTTTACCATTCTATTCGTTCGTCTTCAAATTTCGAACTATTATACCCCACGGAGCCGTCTTTGCTACAGGCGGGTTGAGCACGCTAATACTGGTCCAAGAGTCACGGTAGCCATCCAGGGTACTTGGTGCTTGAAAAGAAGACGACCCAACGGAAGATACATTTCGTTCTAAGACAAAGTGTCGCGGTGGTCATGGCTTCATTATGCCTAGTTGTCACCCCGCTATCCTTTATAGCGTTTTCGTTGGTCTGATTAGATTGTTGCCACTCCTGATTGATTCCCTCACATGGTAAAGTGAACCCATTATTGAGCTTTCCACCCGATGATGCATGATCAGGATATGAATATGTAAGGCTCAGCACCAGTTCCTAAACAGTCCACAGCCCATCAGGCCGTACTAGCTTGACTTCTTAACGCATGCTGCCTTATTTTCGCTTTCAAGGTTAGTGCTTGAGTTGCAGTGACGTCGAGCGGCCTGAGGCCGCACGATAACACACCGGATAAGCCTGCTCACGCCCTCACCTGGATGTGGTTGTAAGCTACTCAGAGGCCGGAAAATTTGCCGTCCCCGGTTTCACGCCTG'/>

    <sequence taxon='4' value='AAAGCTCCATGCTAAGGCGGCGGTGTGATAGTCAAGGAAGAGCAGCAGTGTGACAAACTAGCCGCCTACCACGTTTACATGCGACGTAGAATCAATTAATTTCTGTTCTAGTACAGCGGCTCCCCAGATTATACCCCTTCCCACGAATGAGGTGCCCGTGGCCTCAAACGTATCAGAACAAGACCATATGTTGAAGCATGATTGACCTCATAAATTCATCACTCTTGCTCCGCCCCCCGTCCGGCTAGCTCCGGATACGCCTAGGGATTTTATCTTATTGGTATTCGGCTGCAACGACCCGTCAATTTCCTCGGATCAAAAGACGCCGGCGGAACACGTGCGGCGGTCCTGCCTAGGCAGTCCCTTGACCAACACCAGCAGCTAGTCCAACAGAGCATCTCCGGGAGTGATTAGAAATTGGTTCTGGCCACACAGAAGCACACAAACCATTTGGCGTGCAAAACCGTAGAAGTATTGTTGGATGACTCGCTCTACGAGGTAGTCATCCCTCCAAACATTGACGGGATGAAACAGAATGATGGGGCACGTGTAGCGGAAATGGAATCACTAGTCTCAAGTATGGCGTGATGCCTACCGTTCTGCTAGAGATCGCGCTAGCGCTACTCGGCGGAGGAACCTCTGCCGCGTCTTCATGGGATAGCACTGTATACCCGCGTTGACGCCCATAGACCTCCATTGTATAGACTTTGTCCCTTTAGAGATTAGAAGGTTCACTACGGCGTTAAAAGCAGCTAGTCGGTCCTACCACATCTTCCACGTCCGTAGCGCTAGGGGCCCCCTGCTTACTGAGGTGCATAATCGGTCCCGTCCAGCGAGCCTTATATTGCAGCTCCTAAGTTGCCCTATTCACCCCAAATATGCTAATTCGACGTGGTGTGGGTCGGTGCTTTTATAAAGCCGGAACCCTGTTCACCTATCATAATTGTGACCGCGGCGCAGTCTTAGAGACTAGCTTCCGCGTCATACACAACTGGGCCAAGTGGCAACTAGGGCCCCCCTATAACGCTAACAACAACATAGGTTGTTCTGAGGTAGTCAGTCACACCATACCTATGAGCGACTACAGATTAGAAAGTGAGATGTGACTCTGCGAGTAGGTGCAAGGGACGCCGCTCGCTAGATTCGGTCACAAACGCGTGCGGAGGATGCTTGCGGCCAGACCTAATATGGTTCGGATTGAGAACGTCTGGCCTTTTGGTGCTAGGCTTAAACATATAGCTACTCCCAGGGTACAGAAGCAGCTAACCTAAAATAACCCCCGGCAGGCTATTATGCTATCGCGCTGACTCGGACGCTTGCGTTTGAAACGTGGCGTACATAAAAGATGGATGAGCGCCCTACCAAAAGGATTGGCGCTGCATCAGGTGATGACCAGGCTGCGTCCTCATCTCAAAGCTTTTACCATTCTATTCGTTCGTCTTCAAATTTCGAGCTATTATACCCCACGGAGCCGTCTCTGCTACCGGCGGGTTGAGCACGCTAATACTGGTCCAAGAATCACGGTAGCAATCCAGGGTACTTGGTGCTTGAAAAGAAGGCGACTCAACGGAAGATACATTTCGTTCTGAGACAAAGTGTCGCGGTGATCATGGCTTCATTATGCCTAGTTGTCACCCCGCTATCCTTTATAGCGTTATCGCTGGTCTGATTAGATTGTTGCCACTCCTGATTAATTCCCTCAGATGGTAAAGTGAACCCATTATTGAGCTTTCCACTCGATGATGCATGATCAGGATATGAATATGTAAGGCTCAGCACCAGTTCCTAAACAGTCCACAGCCCATTAAGCCGTACTAGCTTGACTTCTTAACGCATGCTGCCTCATTTGTGCTTTCGAGGTTAGTGCTTGAGTTGCGGTGACGTCGAGCGGCCTGAGGCCGCACGATAACACACCGGATAAGCCTGCTCACGCCCTCACCTGGGTGTGTTTGTAAGCTACTCAGAGGCCGGAAAATTTGCCGTCCCCGGTTTCACGCCTG'/>

    <sequence taxon='14' value='AAAGCTCCATGCTAAGGCGGCGGTGTGATAGTCAAGGAAGAGCAGCAGTGTGACAAACTAGCCGCCTACCACGTTTACATGCGACGTAGAATCAATTAATTTCTGTTCTAGTACAGCGGCTCCCCAGACTATACCCCTTCCCACGAATGAGGTGCCCGTGGCCTCAAACGTATCAGAACAAGACCATATGTTGGAGCATGATTGACCTCATAAATTCATCACTCTTGCTCCGCCCCCCGTCCGGCTAGCTCCGGATACGCCTAGGGATTTTATCTTATTGGTATTCGGCTGCAACGACCCGTCAATTTCCTCGGATCAAAAGACGCCGGCGGAACACGTGCGGCGGTCCTGCCTAGGCAGTCCCTTGACCAACACCAGCAGCTAGTCCAACAGAGCATCTCCGGGAGTGATTAGAAATTGGTTCTGGCCACACAGAAGCACACAAACCATTTGGCGTGCAAAACCGTAGAAGTATTGTTGGATGACTCGCTCTACGAGGTAGTCATCCCTCCAAACATTGACGGGATGAAACAGAATGATGGGGCACGTGTAGCGGAAATGGAATCACTAGTCTCAAGTATGGCGTGATGCCTACCGTTCTGCTAGAGATCGCGCTAGCGCTACTCGGCGGAGGAACCTCTGCCGCGTCTTCATGGGATAGCACTGTATACCCGCGTTGACGCCCATAGACCTCCATTGTATAGACTTTGTCCCTTTAGAGATTAGAAGGTTCACTACGGCGTTAAAAGCAGCTAGTCGGTCCTACCACATCTTCCACGTCCGTAGCGCTAGGGGCCCCCTGCTTACTGAGGTGCATAATCGGTCCCGTCCAGCGAGCCTTATACTGCAGCTCCTAAGTTGCCCTATTCACCCCAAATATAATAATTCGACGTGGTGTGGGTCGGTGCTTTTATAAAGCCGGAACCCTGTTCACCTATCATAATTGTGACCGCGGCGCAGTCTTAGAAACTAGCTTCCACGTCATACACAACTGGGCCAAGTGGCAACTAGGGCCCCCCTATAACGCTAACAACAACATAGGTTGTTCTGAGGTAGTCAGTCACACCATACCTATGAGCGACTACAGATTAGGAAGTGAGATGTGACTCTGCGAGTAGGTGCAAGGGACGCCGCTCGCTAGATTCGGCCACAAACGCGTGCGGAGGATGCTTGCGGCCAGACCTAATATGGTTCGGATTGAGAACGTCTGGCCTTTTGGTGCTAGGCTTAAACATATAGCTACTCCCAGGGTACAGAAGCAGCTAACCTAAAATAACCCCCGGCAGGCTATTATGCTATCGAGCTGACTCGGACGCTTGCGTTTGAAACGTGGCGTACATAAAAGATGGATGAGCGCCCTACCAAAAGGATTGGCGCTGCATCAGGTGATGACCAGGCTGCGTCCTCATCTCAAAGCTTTTACCATTCTATTCGTTCGTCTTCAAATTTCGAGCTATTATACCCCACGGAGCCGTCTCCGCTACCGGCGGGTTGAGCACGCTAATACTGGTCCAAGAATCACGGTAGCAATCCAGGGTACTTGGTGCTTGAAAAGAAGGCGACCCAACGGAAGATACATTTCGTTCTGAGACAAAGCGTCGCGGTGATCATGGCTTTATTATGCCTAGTTGTCACCCCGCTATCCTTTATAGCGTTATCGCTGGTCTGATTAGATTGTTCCCACTCCTGATTAATTCCCTCAGATGGTAAAGTGCACCCATTATTGAGCTTTCCACTCGATGATGCATGATCAGGATATGAATATGTAAGGCTCAGCACCAGTTCCTAAACAGTCCACAGCCCATTAAGCCGTACTAGCTTGACTTCTTAACGCATGCTGCCTCATTTGTGCTTTCGAGGTTAGTGCTTGAGTTGCGGTGACGTCGAGCGGCCTGAGGCCGCACGATAACACACCGGATAAGCCTGCTCACGCCCTCACCTGGGTGTGTTTGTAAGCTACTCAGAGGCCGGAAAATTTGCCGTCCCCGGTTTCACGCCTC'/>

    <sequence taxon='50' value='AAAGCTCCATGCTAAGGCGGCGGTGTGATAGTCAAGGAAGAGCAGCAGTGTGACAAACTAGCCGCCTACCACGTTTACATGCGACGTAGAATCAATTAATTTCTGTTCAAGTACAGCGGCTCCCCAGACTATACCCCTTCCCACGAATGAGGTGCCCGTGGCCTCAAACGTATCAGAACAAGACCATATGTTGGAGCATGATTGACCTCATAAATTCATCACTCTTGCTCCGCCCCCCGTCCGGCTAGCTCCGGATACGCCTAGGGGTTTTATCTTATTGGTATTCGGCTGCAACGACCCGTCAATTTCCTCGGATCAAAAGACGCCGGCGGAACACGTGCGGCGGTCCTGACTAGGCAGTCCCTTGACCAACACCAGCAGCTAGTCCAAGAGAGCATCTCCGGGAGTGATTAGAAATTGGTTCTGGCCACACAGAAGCACACAAACCATTTGGCGTGCAAAACCGTAGAAGTATTGTTGGATGACTCGCTCTACGAGGTAGTCATCCCTCCAAACATTGACGGGATGAAACAGAATGATGGGGCACGTGTAGCGGAAATGGAATCACTAGTCTCAAGTATGGCGTGATGCCTACCGTTCTGCTAGAGATCGCGCTAGCGCTACTCGGCGGAGGAACCTCTGCCGCGTCTTCATGGGATAGCACTGTATACCCGCGTTGACGCCCATAGACCTCCATTGTATAGACTTTGTCCCTTTAGAGATTAGAAGGTTCACTACGGCGTTAAAAGCAGCTAGTCGGTCCTACCACATCTTCCACGTCCGTAGCGCTAGGGGCCCCCTGCTTACTGAGGCGCATAATCGGTCCCGTCCAGCGAGCCTTATACTGCAGCTCCTAAGTTGCCCTATTCACCCCAAATATAATAATTCGACGTGGTGTGGGTCGGTGCTTTTATAAAGCCGGAACCCTGTTCACCTATCATAATTGTGACCGCGGCGCAGTCTTAGAAACTAGCTTCCACGTCATACACAACTGGGCCAAGTGGCAAATAGGGCCCCCCTATAACGCTCACAACAACATAGGTTGTTCTGAGGTAGTCAGTCACACCATACCTCTGAGCGACTACAGATTAGGAAGTGAGATGTGACTCTGCGAGTAGGTGCAAGGGACGCCGCTCGCTAGATTCGGCCACAAACGCGTGCGGAGGATGCTTGCGGCCAGACCTAATATGGTTCGGATTGAGAACGTCTGGTCTTTTGGTGCTAGGCTTAAACATATAGCTGCTCCCAGGGTACAGAAGCAGCTAACCTAAAATAACCCCCGGCAGGCCATTATGTTATCGAGCTGACTCGGACGCTTGCGTTTGAAACGTGGCGTACATAAAAGATGGATGAGCGCCCTACCAAAAGGATTGGCGCTGCATCAGGTGATGACCAGGCTGCGTCCTCATCTCACAGCTTTTACCATTCTATTCGTTCGTCTTCAAATTTCGAGCTATTATACCCCACGGAGCCGTCTCCGCTACCGGCGGGTTGAGCACGCTAATACTGGTCCAAGAATCACGGCAGCAATCCAGGGTACTTGGTGCTTGAAAAGAAGGCGACCCAACGGAAGATACATTTCGTTCTGAGACAAAGCGTCGCGGTGATCATGGCTTTATTATGCCTAGTTGTCACCCCGCTATCCTTTATAGCGTTATCGCTAGTCTGATTAGATTGTTCCCACTCCTGATTAATTCCCTCAGATGGTAAAGTGCACCCATTATTGAGCTTTCCACTCGATGATGCATGATCAGGATATGAATATGTAAGGCTCAGCACCAGTTTCTAAACAGTCCACAGCCCATTAAGCCGTACTAGCTTGACTTCTTAACGCATGCTGCCTCATTTGTGCTTTCGAGGTTAGTGCTTGAGTTGCGGTGAAGTCGAGCGGCCTGAGGCCGCACGATAACACACCGGATAAGCCTGCTCACGCCCTTACCTGGGTGTGTTTGTAAGCTACTCAGAGGCCGGAAAATTTGCCGTCCCCGGTTTCACGCCTC'/>

    <sequence taxon='104' value='AAAGCTCCATGCTAAGGCGGCGGTGTGATAGTCAAGGAAGAGCAGCAGTGTGACAAACTAGCCGCCTACCACGTTTACATGCGACGTAGAATCAATTAATTTCTGTTCTAGTACAGCGGCTCCCCAGACTATACCCCTTCCCACGAATGAGGTGCCCGTGGCCTCAAACGTATCAGAACAAGACCATATGTTGGAGCATGATTGACCTCATAAATTCATCACTCTTGCTCCGCCCCCCGTCCGGCTAGCTCCGGATACGCCTAGGGGTTTTATCTTATTGGTATTCGGCTGCAACGACCCGTCAATTTCCTCGGATCAAAAGACGCCGGCGGAACACGTGCGGCGGTCCTGACTAGGCAGTCCCTTGACCAACACCAGCAGCTGGTCCAAGAGAGCATCTCCGGGAGTGATTAGAAATTGGTTCTGGCCACACAGAAGCACACAAATCATTTGGCGTGCAAAACCGTAGAAGTATTGTTGGATGACTCGCTCTACGAGGTAGTCATCCCTCCAAACATTGACGGGATGAAACAGAATGATGGGGCACGTGTAGCGGAAATGGAATCACTAGTCTCAAGTATGGCGTGATGCCTACCGTTCTGCTAGAGATCGCGCTAGCGCTACTCGGCGGAGGAACCTCTGCCGCGTCTTCATGGGATAGCACTGTATACCCGCGTTGACGCCCATAGACCTCCATTGTATAGACTTTGTCCCTTTAGAGATTAGAAGGTTCACTACGGCGTTAAAAGCAGCTAGTCGGTCCTACCACATCTTCCAAGTCCGTAGCGCTAGGGGCCCCCTGCTTACTGAGGCGCATAATCGGTCCCGTCCAGCGAGCCTTATACTGCAGCTCCTAAGTTGCCCTATTCACCCCAAATATAATAATTCGACGTGGTGTGGGCCGGTGCTTTTATAAAGCCGGAACCCTGTTCACCTATCATAATTGTGACCGCGGCGCAGTCTTAGAAGCTAGCTTCCACGTCATACACAACTAGGCCAAGTGGCAACTAGGGCCCCCCTATAACGCTCACAACAACATAGGTTGTTCTGCGGTAGTCAGTCACACCATACCTCTGAGCGACTACAGATTAGGAAGTGAGATGTGACTCTGCGAGTAGGTGCAAGGGACGCCGCTCGCTAGATTCGGCCACAAACGCGTGCGGAGGATGCTTGCGGCCAGACCTAATATGGTTCGGATTGAGAACGTCTGGTCTTTTGGTGCTAGGCTTAAACATATAGCTGCTCCCAGGGTACAGAAGCAGCTAACCTAAAATAACCCCCGGCAGGCTATTATGTTATCGAGCTGACTCGGACGCTTGCGTTTGAAACGTGGCGTACATAGGAGATGGGTGAGCGCCCTACCAAAAGGATTGGCGCTGCATCAGGTGATGACCAGGCTGCGTCCTCCTCTCACAGCTTTTACCATTCTATTCGTTCGTCTTCAAATTTCGAGCTATTATACCCCACGGAGCCGTCTCCGCTACCGGCGGGTTGAGCACGCTAATACTGGTCCAAGAATCACGGCAGCAATCCAGGGTACTTGGTGCTTGAAAAGAAGGCGACCCAACGGAAGATACATTTCGTTCTGAGACAAAGCGTCGCGGTGATCATGGCTTTATTATGCCTAGTTGTCACCCCGCTATCCTTTATAGCGTTATCGCTAGTCTGATTAGATTGTTCCCACTCCTGATTAATTCCCTCAGATGGTAAAGTGCACCCATTATTGAGCTTTCCACTCGATGATGCATGATCAGGATAGGAATATGTAAGGCCCAGCACCAGTTTCTAAACAGTCCACAGCCCATTAAGCCGTACTAGCTTGACTTCTTAACGCATGCTGCCTCATTTGTGCTTTCGAGGTTAGTGCTTGAGTTGCGGTGACGTCGAGCGGCCTGAGGCCGCACGATAACACACCGGATAAGCCTGCTCACGCTCTTACCTGGGTGTGTTTGTAAGCTACTCAGAGGCCGGAAAATTTGCCGTCCCCGGTTTCACGCCTC'/>

    <sequence taxon='18' value='AAAGCTCCATGCTAAGGCGGCGGTGTGATAGTCAAGGAAGAGCAGCAGTGTGACAAACTAGCCGCCTACCACGTTTACATGCGACGTAGAATCAATTAATTTCTGTTCTAGTACAGCGGCTCCCCAGACTATACCCCTTCCCACGAATGAGGTGCCCGTGGCCTCAAACGTATCAGAACAAGACCATATGTTGGAGCATGATTGACCTCATAAATTCATCACTCTTGCTCCGCCCCCCGTCCGGCTAGCTCCGGATACGCCTAGGGATTTTATCTTATTGGTATTCGGCTGCAACGACCCGTCAATTTCCTCGGATCAAAAGACGCCGGCGGAACACGTGCGGCGGTCCTGCCTAGGCAGTCCCTTGACCAACACCAGCAGCTAGTCCAACAGAGCATCTCCGGGAGTGATTAGAAATTGGTTCTGGTCACACAGAAGCACACAAACCATTTGGCGTGCAAAACCGTAGAAGTATTGTTGGATGACTCGCTCTACGAGGTAGTCATCCCTCCAAACATTGACGGGATGAAACAGAATGATGGGGCACGTGTAGCGGAAATGGAATCACTAGTCTCAAGTATGGCGTGATGCCTACCGTTCTGCTAGAGATCGCGCTAGCGCTACTCGGCGGAGGAACCTCTGCCGCGTCTTCATGGGATAGCACTGTATACCCGCGTTGACGCCCATAGACCTCCATTGTATAGACTTTGTCCCTTTAGAGATTAGAAGGTTCACTACGGCGTTAAAAGCAGCTAGTCGGTCCTACCACATCTTCCACGTCCGTAGCGCTAGGGGCCCCCTGCTTACTGAGGTGCATAATCGGTCCCGTCCAGCGAGCCTTATACTGCAGCTCCTAAGTTGCCCTATCCACCCCAAATATAATAATTCGACGTGGTGTGGGTCGGTGCTTTTATAAAGCCGGAACCCTGTTCACCTATCATAATTGTGACCGCGGCGCAGTCTTAGAAACTAGCTTCCACGTCATACACAACTGGGCCAAGTGGCAACTAGGGCCCCCCTATAACGCTAACAACAACATAGGTTGTTCTGAGGTAGTCAGTCACACCATACCTATGAGCGACTACAGATTAGGAAGTGAGATGTGACTCTGCGAGTAGGTGCAAGGGACGCCGCTCGCTAGATTCGGCCACAAACGCGTGCGGAGGATGCTTGCGGCCAGACCTAATATGGTTCGGATTGAGAACGTCTGGCCTTTTGGTGCTAGGCTTAAACATATAGCTACTCCCAGGGTACAGAAGCAGCTAACCTAAAATAACCCCCGGCAGGCTATTATGCTATCGAGCTGACTCGGACGCTTGCGTTTGAAACGTGGCGTACATAAAAGATGGATGAGCGCCCTACCAAAAGGATTGGCGCTGCATCAGGTGATGACCAGGCTGCGTCCTCATCTCAAAGCTTTTACCATTCTATTCGTTCGTCTTCAAATTTCGAGCTATTATACCCCACGGAGCCGTCTCTGCTACCGGCGGGTTGAGCACGGTAATACTGGTCCAAGAATCACGGTAGCAATCCAGGGTACTTGGTGCTTGAAAAGAAGGCGACCCAACGGAAGATACATTTCGTTCTGAGACAAAGTGTCGCGGTGATCATGGCTTCATTATGCCTAGTTGTCACCCCGCTATCCTTTATAGCGTTATCGCTGGTCTGATTAGATTGTTCCCACTCCTGATTAATTCCCTCAGATGGTAAAGTGCACCCATTATTGAGCTTTCCACTCGATGATGCATGATCAGGATATGAATATGTAAGGCTCAGCACCAGTTCCTAAACAGTCCACAGCCCATTAAGCCGTACTAGCTTGACTTCTTAACGCATGCTGCCTCATTTGTGCTTTCGAGGTTAGTGCTTGAGTTGCGGTGACGTCGAGCGGCCTGAGGCCGCACGATAACACACCGGATAAGCCTGCTCACGCCCTCACCTGGGTGTGTTTGTAAGCTACTCAGAGGCCGGAAAATTTGCCGTCCCCGGTTTCACGCATC'/>

    <sequence taxon='12' value='AAAGCTCCATGCTAAGGCGGCGGTGTGATAGTCAAGGAAGAGCCGCAGTGTGACAAACTAGCCGCCTACCACGTTTACATGCGACGTAGAATCAATTAATTTCTGTTCTAGTACATCGGCTCCCCAGATTATACCCCTTCCCGCGAATGAGGTGCCCGTGGCCTCAAACGTATCAGAACAAGACCATATGTTGAAGCATGATTGACCTCATAAATTCATCACTCTTGCTCCGCCCCCCGTCCGGCTAGCTCCGGATACGCCTAGGGATTTTATCTTATTGGTATTCGGCTGCAACGACCCGTCAATTTCCTCGGATTAAAAGACGCCGGCGGAACACGTGCGGCGGTCCTGCCTAGGCAGTCCCTTGACCAACACCAGCAGCTAGTCCAACAGAGCATCTCCGGGAGTGATTAGAAATTGGTTCTGGCCACACAGAAGCACACAAACCATTTGGCGTGCAAAACCGTAGAAGTATTGTTGGATGACTCGCTCTACGAGGTAGTCATCCCTCCAAGCATTGCCGCGATGAAACAGAATGATGGGGCACGTGTAGCGGAAATGGAATCACTAGTCTCAAGTATGGCGTGATGCCTACCGTTCTGCTAGAGATCGCGCTAGCGCTACTCGGCGGAGGAATCTCTGCCGCGTCTTCATGGGATAGCACTGTATACCCGCGTTGACGCCCATAGACCTCCATTGTATAGACTTTATCCCTTTAGAGATTAGAAGGTTCACTACGGCGTTAAAAGCAGCTAGTCGGTCCTACCACATCTTCCACGTCCGTAGCGCTAGGGGCCCCCTGCTTACTGAGGTGCATAATCGGTCCCGTCCAGCGAGCCTTATATTGCAGCTCCTAAGTTGCCCTATTCACCCCAAATATGCTAATTCGACGTGGTGTGGGTCGGTGCTTTTATAAAGCCGGAACCCTGTTCACTTATCATAATTGTGACCGCGGCGCAGTCTTAGAGACTAGCTTCTGCGTCATACACAACTGGGCCAAGTGGCAACTAGGGCCCCCCTATAACGCTAACAACAACATAGGTTGTTCTGAGGTAGTCAGTCACACCATACCTATGAGCGACTACAGATTAGAACGTGAGATGTGACTCTGCGAGTAGGTGCAAGGGACGCCGTTCGCTAGATTCGGTCACAAACGCGTGCGGAGGATGCTTGCGGCCAGACCTAATATGGTTCGGATTGAGAACGTCTGGCCTTTTGGTGCTAGGCTTAAACATATAGCTACTCCCAGGGTACAGAAGCAGCTAACCTAAAATAACCCCCGGCAGGCTATTATGCTATCGCGCTGACTCGGACGCTTGCGTTTGAAACGTGGCGTACATAAAAGATGGATGAGCGCCCTACCAAAAGGATTGGCGCTGCATCAGGTGATGACCAGGCTGCGTCCTCATCTCAAAGCTTTTACCATTCTATTCGTTCGTCTTCAAATTTCGAGCTATTATACCCCACGGAGCCGTCTCTGCTACCGGCGGGTTGAGCACGCTAATACTGGTCCAAGAATCACGGTAGCAATCCAGGGTACTTGGTGCTTGAAAAGAAGGCGACTCAACGGAAGATACATTTCGTTCTGAGACAAAGTGTCGCGGTGATCATGGCTTCATTATGCCTAGTTGTCACCCCGCTATCCTTTATAGCGTTATCGCTGGTCTGATTAGATTGTCGCCACTCCTGATTAATTCCCTCAGATGGTAAAGTGAACCCATTATTGAGCTTTCCACTCGATGATGCATGATCAGGATATGAATATGTAAGGCTCAGCACCAGTTCCTAAACAGTCCACAGCCCATTAAGCCGTACTAGCTTGACTTCTTAACGCATGCTGCCTCATTTGTGCTTTCGAGGTTAGTGCTTGAGTTGCGGTGACGTCGAGCGGCCTGAGGCCGCACGATAACACACCGGATAAGCCTGCTCACGCCCTCACCTGGATGTGTTTGTAAGCTACTCAGAGGCCGGAAAATTTGCCGTCCCCGGTTTCACACCTG'/>

    <sequence taxon='23' value='AAAGCTCCAGGCTAAGGCGGCGGTGTGATAGTCAAGGAAGAGCCGCAGTGTGACAAACTAGCCGCCTACCACGTTTACATGCGACGTAGAATCAATTAATTTCTGTTCTAGTACATCGGCTCCCCAGATTATACCCCTTCCCGCGAATGAGGTGCCCGTGGCCTCAAACGTATCAGAACAAGACCATATGTTGAAGCATGATTGACCTCATAAATTCATCACTCTTGCTCCGCCCCCCGTCCGGCTAGCTCCGGATACGCCTGGGAATTTTATCTTATTGGTATTCGGCTGCAACGACCCGTCAATTTCCTCGGATTAAAAGACGCCGGCGGAACACGTGCGGCGGTCCTGCCTAGGCAGTCCCTTGACCAACACCAGCAGCTAGTCCAACAGAGCATCTCCGGGAGTGATTAGAAATTGGTTCTGGCCACACAGAAGCACACAAACCATTTGGCGTGCAAAACCGTAGAAGTATTGTTGGATAACTCGCTCTACGAGGTAGTCATCCCTCCAAGCATTGCCGCGATGAAACAGAATGATGGGGCAAGTGTAGCGGAAATGGAATCACTAGTCTCAAGTATGGCGTGATGCCTACCGTTCTGCTAGAGATCGCGCTAGCGCTACTCGGCGGAGGAATCTCTGGCGCGTCTTCATGGGATAGCACTGTATACCCGCGTTGACGCCCATAGACCTCCATTGTATAGACTTTATCCCTTTAGAGATTAGAAGGTTCACTACGGCGTTAAAAGCAGCTAGTCGGTCCTACCACATCTTCCACGTCCGTAGCGCTAGGGGCCCCCTGCTTACTGAGGTGCATAATTGGTCCCGTCCAGCGAGCCTTGTATTGCAGCTCCTAAGTTGCCCTATTCACCCCAAATATGCTACTTCGACGTGGTGTGGGTCGGTGCTTTTATAAAGCCGGAACCCTGTTCACTTATCATAATTGTGCCCGCGGCGCAGTCTTAGAGACTAGCTTCTGCGTCATACACAACTGGGCCAAGTGGCAACTAGGGCCCCCCTATAACGCTAACAACAGCATAGGTTGTTCTGAGGTAGTCAGTCACACCATACCTATGAGCGACTACAGATTGGAATGTGAGATGTGACTCTGCGAGTAGGTGCAAGGGACGCCGTTCGCTAGATTCGGTCACAAACGCGTGTGGGGGATACTTGCGGCCAGACCTAATATGGTTCGGATTGAGAACGTCTGGCCTTTTGGTGCTAGGCTTAAACATATAGCTACTCCCAGGGTACAGAAGTAGCTAACCTAAAATAACCCCCGGCAGGCTATTATGCTATCGCGCTGACTCGGACGCTTGCGTTTGAAACGTGGCGTACATAAAAGATGGATGAGTGCCCTACCAAAAGGATTGGCGCTGCATCAGGTGATGACCAGGCTGCGTCCTCATCTCAAAGCTTTTACCATTCTATTCGTTCGTCTTCAAATTTCGAGCTATTATACCCCACGGAGCCGTCTCTGCTACCGGCGGGTTGAGCACGCTAATACTGGTCCAAGAATCACGGTAGCAATCCAGGGTACTTGGTGCTTGAAAAGAAGGCGACTCAACGGAAGATACATTTCGTTCTGAGACAAAGTGTCGCGGTGATCATGGCTTCATTATGCCTAGTTGTCACCCCGCTATCCTTTATAGCGTTATCGCTGGTCTGATTAGATTGTCGCCACTCCTGATCAATTCCCTCAGATGGTAAAATGAACCCATTATTGAGCTTTCCACTCGATGATGCATGATCAGGATATGAATATGTAAGGCTCAGCACCAGTTCCTAAACAGTCCACAGCCCATTGAGCCGTACTAGCTTGACTTCTTAACGCATGCTGCCTCATTTGTGCTTTCGAAGTTAGTGCTTGAGTTGCGGTGACATCGAGCGGCCTGAGGCCGCACGATAACACACCGAATAAGCCTGCTCACGCCCTCACCTGGATGTGTTTGCAAGCTACTCAGAGGCCGGAAAATTTGCCGTCCCCGGTTTCACACCTG'/>

    <sequence taxon='34' value='AAAGCTCCAGGCTAACGCGGCGGTGTGATAGTCAAGGAAGAGCCGCAGTGTGACAAACTAGCCGCCTACCACGTTTACATGCGACGTAGAATCAATTAATTTCTGTTCTAGTACATCGGCTCCCCAGATTATACCCCTTCCCGCGAATGAGGTGCCCGTGGCCTCAAACGTATCAGAACAAGACCATATGTTGAAGCATGATTGACCTCATAAATTCATCACTCTTGCTCCGCCCCCCGTCCGGCTAGCTCCGGATACGCCTAGGAATTTTATCTTATTGGTATTCGGCTGCAACGACCCGTCAATTTCCTCGGATTAAAAGACGCCGGCGGAACACGTGCGGCGGTCCTGCCTAGGCAGTCCCTTGACCAACACCAGCAGCTAGTCCAACAGAGCATCTCCGGGAGTGATTAGAAATTGGTTCTGGCCACACGGAAGCACACAAACCATTTGGCGTGCAAAACCGTAGAAGTATTGTTGGATGACTCGCTCTACGAGGTAGTCATCCCTCCAAGCATTGCCGCGATGAAACAGAATGATGGGGCACGTGTAGCGGAAATGGAATCACCAGTCTCAAGTATGGCGTGATGCCTACCGTTCTGCTAGAGATCGCGCTAGCGCTACTCGGCGGAGGAATCTCTGGCGCGTCTTCATGGGATAGCACTGTATACCCGCGTTGACGCCCATAGACCTCCATTGTATAGACTTTATCCCTTTAGAGATTAGAAGGTTCACTACGGCGTTAAAAGCAGCTAGTCGGTCCTACTACATCTTCCACGTCCGTAGCGCTAGGGGCCCCCTGCTTACTGAGGTGCATAATCGGTCCCGTCCAGCGAGCCTTATATTGCAGCTCCTAAGTTGCCCTATTCACCCCAAATATGCTACTTTGACGTGGTGTGGGTCGGTGCTTTTATAAAGCCGGAACCCTGTTCACTTATCATAATTGTGCCCGCGGCGCAGTCTTAGAGACTAGCTTCTGCGTCATACACAACTGGGCCAAGTGGCAACTAGGGCCCCCCTATAACGCTAACGACAGCATAGGTTGTTCTGAGGTAGTCAGTCACACCATACCTATGAGCGACTACAGATTGGAACGTGAGATGTGACTCTGCGAGTAGGTGCAAGGGACGCCGTTCGCTAGATTCGGTCACAAACGCGTGCGGAGGATGCTTGCGGCCAGACCTAATATGGTTCGGATTGAGAACGTCTGGCCTTTTGGTGCTAGGCTTAAACATATAGCTACTCCCAGGGTACAGAAGCAGCTAACCTAAAATAACCCCCGGCAGGCTATTATGCTACCGCGCTGACTCGGACGCTTGCGTTTGAAACGTGGCGTACATAAAAGATGGATGAGCGCCCTACCAAAAGGATTGGCGCTGCATCAGGTGATGACCAGGCTGCGTCCTCATCTCAAAGCTTTTACCATTCTATTCGTTCGTCTTCAAATTTCGAGCTATTATACCCCACGGAGCCGTCTCTGCTACCGGCGGGTTGAGCACGCTAATACTGGTCCAAGAATCACGGTAGCAATCCAGGGTACTTGGTGCTTGAAAAGAAGGCGACTCAACGGAAGATACATTTCGTTCCGAGACAAAGTGTCGCGGTGATCATGGCTTCATTATGCCTAGTTGTCACCCCGCTATCCTTTATAGCGTTATCGCTGGTCTGATTAGATTGTCGCCACTACTGATTAATTCCCTCAGATGGTAAAGTGGACCCATTATTGAGCTTTCCACTCGATGATGCATGATCAGGATATGAATATGTAAGGCTCAGCACCAGTTCCTAAACAGTCCACAGCCCATTAAGCCGTACTAGCTTGACTTCTTAACGCATGATGCCTCATTTGTGCTTTCGAAGTTAGTGCTTGAGTTGCGGTGACGTCGAGCGGCCTGAGGCCGCACGATAACACACCGAATAAGCCTGCTCACGCCCTCACCTGGATGTGTTTGTAAGCTACTCAGAGGCCGGAAAATTTGCCGTCCCCGGTTTCACACCTG'/>

    <sequence taxon='87' value='AAAGCTCCAGGCTAACGCGGCGGTGTGATAGTCAAGGAAGAGCCGCAGTGTGACAAACTAGCCGCCTACCACGTTTACATGCGACGTAGAGTCAATTAATTTCTGTTCTAGTACATCGGCTCCCCAGATTATACCCCTTCCCGCGAATGAGGTGCCCGTGGCCTCAAACGTGTCAGAACAAGACCATATGTTGAAGCATGATTGACCTCATAAACTCATCACTCTTGCTCCGCCCCCCGTCCGGCTAGCTCCGGATACGCCTAGGAATTTTATCTTATTGGTATTCGGCTGCAACGATCCGTCAATTTCCTCGGATTAAAAGACGCCGGCGGAACACGTGCGGCGGTCCTGCCTAGGCAGTCCCTTGACCAACACCAGCAGCTAGTCCAACAGAGCATCTCCGGGAGTGATTAGAAATTGGTTCTGGCCACACGGAATCACACAAACCATTTGGCGTGCAAAACCGTAGAAGTATTGTTGGATGACTCGCTCTACGAGGTAGTCATCCCTCCAAGCATTGCCGCGATGAAACAGAATGATGGGGCACGTGTAGCGGAAATAGAATCACCAGTCTCAAGTATGGCGTGATGCCTACCGTTCTGCTAGAGATCGCGCTAGCGCTACTCGGCGGAGGAATATCTGGCGCGTCTTCATGGGATAGCACTGTATACCCGCGTTGACGCCCATAGACCTCCATTGTATAGACTTTATCCCTTTAGAGATTAGAAGGTTCACTACGGCGTTAAAAGCAGCTAGTCGGTCCTACTACATCTTCCACGTCCGTAGCGCTAGGGGCCCCCTGCTTACTGGGGTGCATAATCGGTCCCGTCCAGCGAGCCTTATATTGCAGCCCCTAAGTTGCCCTATTCACCCCAAATATGCTACTTTGACGTGGTGTGGGTCGGTGCTTTTATAAAGCCGGAACCCTGTTCACTTATCATAATTGTGCCCGCGGCGCAGTCTTAGAGACTAGCTTCTGCGTCATACACAACTGAGCCAAGTGGCAACTAGGGCCCCCCTATAACGCTAACGACAGCATAGGTTGTTCTGAGGTAGTCAGTCACACCATACCTATGAGCGACTACAGATTGGAACGTGAGATGTGACTCTGCGAGTAGGTGCAAGGGACGCCGTTCGCTAGATTCGGTCACAAACGCGTGCGGAGGATGCTTGCGGCCAGACCTAATATGGTTCGGATTGAGAACGTCTGGCCTTTTGGTGCTAGGCTTAAACATATAGCTACTCCCAGGGTACAGAAGCAGCTAGCCTAAAATAATCCCCGGCAGGCTATTATGCTACCGCGCTGATTCGGACGCTTGCGTTTGACACGTGGCGTACATAAAAGATGGATGAGCGCCCTACCAAAAGGATTGGCGCTGCATCAGGTGATGACCAGGCTGCGTCCTCATCTCAAAGCTTTTACCATTCTATTCGTTCGTCTTCAAATTTCGAGCTATTATACCCCACGGAGCCGTCTCTGCTACCGGCGGGTTGAGCACGCTAATACTGGTCCAAGAATCACGGTAGCAATCCAGGGTACTTGGTGCTTGAAAAGAAGGCGACTCAACGGAAGATACATTTCGTTCCGAGACAAAGTGTCGCGGTGATCATGGCTTCATTATGCCTAGTTGTCACCCCGCTATCCTTTATAGCGTTATCGCTGGTCTGATTAGATTGTCGCCACTACTGATTAATTCCCTCAGATGGTAAAGTGGACCCATTATTGAGCTTTCCACTCGATGATGCATGATCAGGATATGAATATGTAAGGCTCAGCACCAGTTCCTAAACAGTCCACAGCCCATTAAGCCGTACTAGCTTGACTTCTTAACGCATGATGCCTCATTTGTGCTTTCGAAGTTAGTGCTTGAGTTGCGGTGACGTCGAGCGGCCTGAGGCCGCACGATAACACACCGAATAAGCCTGCTCACGCCCTCACCTGGATGTGTTTGTAAGCTACTCAGAGGCCGGAAAATTTGCCGTCCTCGGTTTCACACCTG'/>

    <sequence taxon='41' value='AAAGCTCCATGCCAAGGCGGCGGTGTGATAGTCAAGGAAGAGCCGCAGTGTGACAAACTAGCCGCCTACCACATTTACATGCGACGTAGAATCAATTAATTTCTGTTCTAGTACATCGGCTCCCCAGATTATACCCCTTCCCGCGAATGAGGTGCTCGTGGCCTCAAACGTATCAGAACAAGACCATATGTTGAAGCATGATTGACCTCATAAATTCATCACTCTTGCTCCGCCCCCCGTCCGGCTAGCTCCGGATACGCCTAGGGATTTCATCTTATTGGTATTCGGCTGCAACGACCCGTCAATTTCCTCGGATCAAAAGACGCCGGCGGAACACGTGCGGCGGTCCTGCCTAGGCAGTCCCTTGACCAACACTAGCAGCTAGTCCAACAGAGCATCTCCGGGAGTGATTAGAAATTGGTTCTGGCCACACAGAAGCACACAAACCATTTGGCGTGCAAAACAGTAGAAGTATTGTTGGATGACTCGCTCTACGAGGTAGTCATCCCTCCAAGCATTTCCGCGATGAAACAGAATGATGGGGCACGTGTAGCGGAAATGGAATCACTAGTCTCAAGTATGGCGTGATGCCTACCGCTCTGCTAGAGATCGCGCTAGCGCTACTCGGCGGAGGAATCTCTGCCGCGTCTTCATGGGATAGCACTGTATACCCGCGTTGACGCCCACAGACCTCCATTGTATAGACTTTATCCCTTTAGAGATTAGAAGGTTCACTACGGCGTTAAAAGCAGCTAGTCGGTCCTACCACATCTTCCACGTCCGTAGCGCTAGGGGCCCCCTGCTTACTGAGGTGCATAATCGGTCCCGTCCAGCGAGCCTTATATTGCAGCTCCTAAGTTGCCCTATTCACCCCAAATATGCTAATTCGACGTGGTGTGGGTCGGTGCTTTTAGAAAGCCGGAACCCCGTTCACTTATCATAATTGTGACCGCGGCGCAGTCTTAGAGACTAGCTTCTGCGTCATACACAACTGGGCCAAGTGGCAACTAGGCCCCCCCTATAACGCTAACAACAACATAGGTTGTTCTGAGGTAGTCAGTCACACCATACCTATGAGCGACTACAAATTAGAACGTGAGATGTGACTCTGCGAGTAGGAGCAAGGGACGTCGTCCGCTAGATTTGGTCACAAACGCGTGCGGAGGATGCTTGCGGCCAGACCTAATATGGTTCGGATTGAGAACGTCTGGCCTTTTGGTGCTAGGCTTAAACATATAGCTACTCCCAGGGTACAGAAGCAACTAACCTAAAATAACCCCCGGCAGGCTATTATGCTATCGCGCTGACTCGGACACTTGCGTTTGAAACGTGGCGTACATAAAAGATGGATGAGCGCCCTACCAAAAGGATTGGCGCTGCATCAGGTGATGACCAGGCTGCGTCTTCATCTCGAAGCTTTTACCATTCTATTCGTTCGTCTTCAAATTTCGAGCTATTATACCCCACGGAGCCGTCTCTGCTACCGGCGGGTTGAGCACGCTAATACCGGTCCAAGAATCACGGTAGTAATCCAGGGTACTTGGTGCTTGAAAAGAAGGCGACTCAACGGAAGATACATTTCGTTCTGAGACAAAGTGTCGCGGTGATCATGGCTTCATTATGCCTAGTTGTCACCCCGCTATCCTTTATAGCGTTATCGCTGGTCTGATTAGATTGTCGTCACTCCTGATTAATTCCCTCAGATGGTAAAGTGAACCCATTATTGAGCTTTCCACTCGATGATGCATGATCAGGATGTGAATATGTAAGGCTCAGCACCAGTTCCTAAACAATCCACAGCCCATTAAGCCGTACTAGCTTGACTTGTTAACGCATGCTGCCTCATCTGTGCTCTCGAGGTTAGTGCTTGAGTTGCGGTGACGTCGAGCGGCCTGAGGCTGCACGATAACACACCGGATAAGCCTGCTCACGCCCTCACCTGGATGTGTTTGTAAGCTACTCAGAGGCCGGAAAATTTGCCGTCCCCGGTTTCACACCTG'/>

    <sequence taxon='48' value='AAAGCTCCATGCCAAGGCGGCGGTGTGATAGTCAAGGAAGAGCCGCAGTGTGACAAACTAGCCGCCTACCACGTTTACATGCGACGTAGAATCAATTAATTTCTGTTCTAGTACATCGGCTCCCCAGATTATACCCCTTCCCGCGAATGAGGTGCTCGTGGCCTCAAACGTATCAGAACAAGACCATATGTTGAAGCATGATTGACCTCATAAATTCATCACTCTTGCTCCGCCCCCCGTCCGGCTAGCTCCGGATACGCCTAGGGATTTCATCTTATTGGTATTCGGCTGCAACGACCCGTCAATTTCCTCGGATCAAAAGACGCCCGCGGAACACGTGCGGCGGTCCTGCCTAGGCAGTCCCTTGACCAACACTAGCAGCTAGTCCAACAGAGCATCTCCGGGAGTGATTAGAAATTGGTTCTGGCCACACAGAAGCACACAAACCATTTGGCGTGCAAAACAGTAGAAGTATTGTTGGATGACTCGCTCTACGAGGTAGTCATCCCTCCAAACATTTCCGCGATGAAACAGAATGATGGGGCACGTGTAGCGGAAATGGAATCACTAGTCTCAAGTATGGCGTGATGCCTACCGTTCTGCTAGAGATCGCGCTAGCGCTACTCGGCGGAGGAATCTCTGCCGCGTCTTCATGGGATAGCACTGTATACCCGCGTTGACGCCCACAGACCTCCATTGTATAGACTTTATCCCTTTAGAGATTAGAAGATTCACTACGGCGTTAAAAGCAGCTAGTCGGTCCTACCACATCTTCCACGTCCGTAGCGCTAGGGGCTCCCTGCTTACTGAGGTGTATAATCGGTCCCGTCCAGCGAGCCTTATATTGCAGCTCCTAAGTTGCCCTATTCACCCGAAATATGCTAATTCGACGTGGTGTGGGTCGGTGCTTTTAGAAAGCCGGAACCCCGTTCACTTATCATAATTGTGACCGCGGCGCAGTCTTAGAGACTAGCTTCTGCGTCATACACAACTGGGCCAAGTGGCAACTAGGGCCCCCCTATAACGCTAACAACAACATAGGTTGTTCTGAGGTAGTCAGTCACACCATACCTATGAGCGACTACAAATTAGAACGTGAGATGTGACTCTGCGAGTAGGAGCAAGGGACGTCGTCCGCTAGATTTGGTCACAAACGCGTGCGGAGGATGCTTGCGGCCAGACCTAATATGGTTCGGATTGAGAACGTCTGGCCTTTTGGTGCTAGGCTTAAACATATAGCTACTCCCAGGGTACAGAAGCAACTAACCTAAAATAACCCCCGGCAGGCTATTATGCTATCGCGCTGACTCGGACGCTCGCGTTTGAAACGTGGCGTACATAAAAGATGGATGAGCGCCCTACGAAAAGGATTGGCGCTGCATCAGGTGATGACCAGGCTGCGTCTTCATCTCGAAGCTTTTACCATTCTATTCGTTCGTCTTCAAATTTCGAGCTATTATACCCCACGGAGCCGTCTCTGCTACCGGCGGGTTGAGCACGCTAATACCGGTCCAGGAATCACGGTAGTAATCCAGGGTACTTGGTGCTTGAAAAGAAGGCGACTCAACGGAAGATACATTTCGTTCTGAGACAAAGTGTCGCGGTGATCATGGCTTCATTATGCCTAGTTGTCACCCCGCTATCCTTTATAGCGTTATCGCTGGTCTGATTAGATTGTCGTCACTCCTGATTAATTCCCTCAGATGGTAAAGTGAACCCATTATTGAGCTTTCCACTCGATGATGCATGATCAGGATGTGAATATGTAAGGCTCAGCACCAGTTCCTAAACAATCCACAGCCCATTAAGCCGTACTAGCTTGACTTGTTAACGCATGCTGCCTCATCTGTGCTTTCGAGGTTAGTGCTTGAGTTGCGGTGACGTCGAGCGGCCTGAGGCCGCACGATAACACACCGGATAAGCCTGCTCACGCCCTCACCTGGATGTGTTTGTAAGCTATTCAGAGGCCGGAAAATTTGCCGTCCCCGGTTTCACACCTG'/>

    <sequence taxon='49' value='AAAGCTCCATGCCAAGGCGGCGGTGTGATAGTCAAGGAAGAGCCGCAGTGTGACAAACTAGCCGCCTACCACGTTTACATGCGACGTAGAATCAATTAATTTCTGTTCTAGTACTTCGGCTCCCCAGATTATACCCCTTCCCGCGAATGAGGTGCTCGTGGCCTCAAACGTATCAGAACAAGACCATATGTTGAAGCATGATTGACCTCATAAATTCATCACTCTTGCTCCGCCCCCCGTCCGGCTAGCTCCGGATACGCCTAGGGATTTCATCTTATTGGTATTCGGCTGCATCGACCCGTCAATTTCCTCGGATCAAAAGACGCCGGCGGAACACGTGCGGCGGTCCTGCCTAGGCAGTCCCTTGACCAACACTAGCAGCTAGTCCAACAGAGCATCTCCGGGAGTGATTAGAAATTGGTTCTGGCCACACAGAAGCACACAAACCATTTGGCGTGCAAAACAGTAGAAGTATTGTTGGATGACTCGCTCTACGAGGTAGTCATCCCTCCAAACATTTCCGCGATGAAACAGAATGATGGGGCACGTGTAGCGGAAATGGAATCACTAGTCTCAAGTATGGCGTGATGCCTACCGTTCTGCTAGAGATCGCGCTAGCGCTACTCGGCGGAGGAATCTCTGCCGCGTCTTCATGGGATAGCACTGTATACCCGCGTTGACGCCCACAGACCTCCATTGTATAGACTTTATCCCTTTAGAGATTAGAAGGTTCACTACGGCGTTAAAAGCAGCTAGTCGGTCCTACCACATCTTCCACGTCCGTAGCGCTAGGGGCCCCCTGCTTACTGAGGTGTATAATCGGTCCCGTCCAGCGAGCCTTATATTGCAGCTCCTAAGTTGCCCTATTCACCCCAAATATGCTAATTCGACGTGGTGTGGGTCGGTGCTTTTAGAAAGCCGGAACCCCGTTCACTTATCATAATTGTGACCGCGGCGCAGTCTTAGAGACTAGCTTCTGCGTCATACACAACTGGGCCAAGTGGCAACTAGGGCCCCCCTATAACGCTAACAACAACATAGGTTGTTCTGAGGTAGTCAGTCACACCATACCTATGAGCGACTACAAATTAGAACGTGAGATGTGACTCTGCGAGTAGGAGCAAGGGACGTCGTCCGCTAGATTTGGTCACAAACGCGTGCGGAGGATGCTTGCGGCCAGACCTAATATGGTTCGGATTGAGAACGTCTGGCCTTTTGGTGCTAGGCTCAAACATATAGCTACTCCCAGGGTACAGAAGCAACTAACCTAAAATAACCCCCGGCAGGCTATTATGCTATCGCGCTGACTCGGACGCTCGCGTTTGAAACGTGGCGTACATAAAAGATGGATGAGCGCCCTACGAAAAGGATTGGCGCTGCATCAGGTGATGACCAGGCTGCGTCTTCATCTCGAAGCTTTTACCATTCTATTCGTTCGTCTTCAAATTTCGAGCTATTATACCCCACGGAGCCGTCTCTGCTACCGGCGGGTTGAGCACGCTAATACCGGTCCAAGAATCACGGTAGTAATCCAGGGTACTTGGTGCTTGAAAAGAAGGCGACTCAACGGAAGATACATTTCGTTCTGAGACAAAGTGTCGCGGTGATCATGGCTTCATTATGCCTAGTTGTCACCCCGCTATCCTTTATAGCGTTATCGCTGGTCTGATTAGATTGTCGTCACTCCTGATTAATTCCCTCAGATGGTAAAGTGAACCCATTATTGAGCTTTCCACTCGATGATGCATGATCAGGATGTGAATATGTAAGGCTCAGCACCAGTTCCTAAACAATCCACAGCCCATTAAGCCGTACTAGCTTGACTTGTTAACGCATGCTGCCTCATCTGTGCTTTCGAGGTTAGTGCTTGAGTTGCGGTGACGTCGAGCGGCCTGAGGCCGCACGATAACACACCGGATAAGCCTGCTCACGCCCTCACCTGGATGTGTTTGTAAGCTACTCAGAGGCCGGAAAATTTGCCGTCCCCGGTTTCACACCTG'/>

    <sequence taxon='88' value='AAAGCTCCATGCCAAGACGGCGGTGTGATAGTCAAGGAAGAGCCGCAGTGTGACAAACTGGCCGCTTACCACGTTTACATGCGACGTAGAATCAATTAATTTCTGTTCTAGTACTTCGGCTCCCCAGATTATACCCCTTCCCGCGAATGAGGTGCTCGTGGCCTCAAACGTATCAGAACAAGACCATATGTTGAAGCATGATTGACCTCATAAATTCATCACTCTTGCTCCGCCCCCCGTCCGGCTAGCTCCGGATACGCCTAGGGATTTCATCTTATTGGTATTCGGCTGCATCGACCCGTCAATTTCCTCGGATCAAAAGACGCCGGCGGAACACGTGCGGCGGTCCTGCCTAGGCAGTCCCTTGACCAACACTAACAGCTAGTCCAACAGAGCATCTCCGGGAGTGATTAGAAATTGGTTCTGGCCACACAGAAGCACACAAACCATTTGGCGTGCAAAACAGTAGAAGTATTGCTGGATGACTCGCTCTACGAGGTAGTCATCCCTCCAAACATTTCCGCGATGAAACAGAATGATGGGGCACGTGTAGCGGAAATGGAATCACTAGTCTCAAGTATGGCGTGATGCCTACCGTTCTGCTAGAGATCGCGCTAGCGCTACTCGGCGGAGGAATCTCTGCCACGTCTTCATGGGATAGCACTGTATACCCGCGTTGACGCCCACAGACCTCCATTGTATAGACTTTATCCCTTTAGAGATTAGAAGGTTCACTACGGCGTTAAAAGCAGCTAGTCGGTCCTACCACATCTTCCACGTCCGTAGCGCTAGGGGTCCCCTGCTTACTGAGGTGTATAATCGGTCCCGTCCAGCGAGCCTTATATTGCAGCTCCTAAGTTGCCCTATTCACCCCAAATATGCTAATTCGACGTGGTGTGGGTCGGTGCTTTTAGAAAGCCGGAACCCCGTTCACTTATCATAATTGTGACCGCGGCGCAGTCTTAGAGACTAGCTTCTGCGTCACACACAACTGGGCCAAGTGGCAACTAGGGCCCCCCTATAACGCTAACAACAACATAGGTTGTTCTGAGGTAGTCAGCCACACCATACCTATGAGCGACTACAAATTAGAACGTGAGATGTGACTCTGCGAGTAGGAGCAAGGGACGTCGTCCGCTAGATTTGGTCACAAACGCGTGCGGAGGATGCTTGCGGCCAGACCTAATATGGTTCGGATTGAGAACGTCTGGCCTTTTGGTGCTAGGCTCAAACATATAGCTACTCCCAGGGTACAGAAGCAACTAACCTAAAATAACCCCCGGCAGGCTATTATGCTATCGCGCTGACTCGGATGCTCGCGTTTGAAACGTGGCGTACATAAAAGATGGATGAGCGCCCTACGAAAAGGATTGGCGCTGCATCAGGTGATGACCAGGCTGCGTCTTCATCTCGAAGCTTTTACCATTCTATTCGTTCGTCTTCAAATTTCGAGCTATTATACCCCACGGAGCCGTCTCTGCTCCCGGCGGGTTGAGCACGCTAATACCGGTCCGAGAATCACGGTAGTAATCCAGGGTACTTGGTGCTTGAAAAGAAGGCGACTCAACGGAAGATACATTTCGTTCTGAGACAAAGTGTCGCGGTGATCATGGCTTCATTATGCCTAGTTGTCACCCCGCTATCCTTTATAGCGTTATCGCTGGTCTGATTAGATTGTCGTCACTCCTGATTAATTCCCTCAGATGGTAAAGTGAACCCATTATTGAGCTTTCCACTTGATGATGCATGATCAGGATGTGAATATGTAAGGCTCAGCACCAGTTCCTAAACAATCCACAGCCCATTAAGCCGTACTAGCTTGACTTGTTAACGCATGCTGCCTCATCTGTGCTTTCGAGGTTAGTGCTTGAGTTGCGGTGACGTCGAGGGGCCTGAGGCCGCACGATAACACACCGGATAAGCTTGCTCACGCCCTCACCTGGATGTGTTTGTAAGCTACTCAGAGGCCGGAAAATTTGCCGTCCCCGGTTTCACACCTG'/>

    <sequence taxon='56' value='AAAGCTCCATGCTAAGGCGGCGGTGTGATAGTCAAGGAAGAGCCGCAGTGTGACAAACTAGCCGCCTACCACGTTTACATGCGACGTAGAATCAATTAATTTCTGTTCTAGTACATAGGCTCCCCAGATTATACCCCTTCCCGCGAATGAGGTGCCCGTGGCCTCAAACGTATCAGAACAAGACCATATGTTGAAGCATGATTAACCCCATAAATTCATCACTCTTGCTCCGCCCCCCGTCCGGCTAGCTCCGGATACGCCTAGGGATTTTATCTTATTGGTATTCGGCTGCAACGACCCGTCAATTTCCTCGGATCAAAAGACGCCGGCGGAACACGTGCGGCGGTCCTGCCTAGGCAGTCCCTTGACCAACACCAGCAGCTAGTCCAACAGAGCATCTTCGGGAGTGATTAGAAATTGGTTCTGGCCACACAGAAGCACACAAACCATTTGGCGTGCAAAACAGTAGAAGTATTGTTGAATGACTCGCTCTACGAGGTAGTCATCCCTCCAAGCATTTCCGCGATGAAACAGAATGATGGGGCACGTGTAGCGGAAATGGAATCACTAGTCTCAAGTATGGCGCGGTGCCTACCGTTCTGCTAGAGACCGCGCTAGCGCTACTCGGCGGAGGAATCTCTGCCGAGTCTTCATGGGATAGCACTGTATACCCGCGTTGACGCCCACAGACCTCCATTGTATAGACTTTATCCCTTTAGAGATTAGAAGGTTCACTACGGCGTTAAAAGCAGCTAGTCGGTCCTACCACATCTTCCACGTCCGTAAAGCTAGGGGCCCCCTGCTTACTGAGGTGCACAATCGGTCCCGTCCAGCGAGCCTTATATTGCAGATCCTAAGTTGCCCTATTCCCCCCAAATATGCTAATTCGACGTGGTGTGGGTCGGTGCTTTTAGAAAGCCGGAACCCCGTTCACTTATCATAATTGTGACCGCGGCGCAGTCTTAGAGACTAGCTTCTGCGTCATACACAACTGGGCCAAGTGGCAACTAGGGCCCCCTTATAACGCTAACAACAACATAGGTTGTTCTGAGGTAGTCAGTCACACCATACCTATGAGCGACTACAGATTAGAACGTGAGATGTGACCCTGCGAGTAGGAGCAAGGGACGTCGTCCGCTAGATTTGGTCACAAACGCGTGCGGAGGATGCTTGCGGCCAGACCTAATATGGTTCGGATTGAGAACGTCTGGCCTTTTGGTGCTAGGCTTAAACATATAGCTACTCCCAGGGTACAGAGGCAACTAACCTAAAACAACCCCCGGCAGACTATTATGCTATCGCGCTGATTCGGACGCTTGCGTTTGAAACGTGGCGTACATAAAAGATGGATGAGCGCCCTACCAAAAGGATTGGCGCTGCATCAGGTGATGACCAGGCTGCGTCCTCATCTCAAAGCTTTTACCATTCTATTCGTTCGTCTTCAAATTTCGAGCTATTATACTCCACGGAGCCGTCTCTGCTACCGGCGGGTTGAGCACGCTAATACTGGTCCAAGAATCACGGTAGTAATCCAGGGTACTTGGTGCTTGAAAAGAAGGCGACTCAACGGAAGATACATTTCGTTCTGAGACAAGGTGTCGCGGTGATCATGGCTTCATTATGCCTAGTTGTCACCCCGCTATCCTTTATAGCGTTATCGCTGGTCTGATTAGATTGTCGTCACTCCTGATTAATTCCCTCAGATGGTAAAGTGAACCCATTATTGAGCTTTCCACTCGATGATGCATGATCAGGATGTGAATATGTAAGGCTCAGCACCAGTTCCTAAACAGTCCACAGCCCATTAAGCCGTACTAGCTTGACTTGTTAACGCATGCTGCCTCATTTGTGCTTTCGAGGTTAGTGCTTGAGTTGCGGTGACGTCGAGCGGCCTGAGGCCGCACGATAACACACCGGATAAGCCTGCTCACGCCCTCACCTGGATGTGTTTGTAAGCTACTCAGAGGCCGGAAAATTTGCCGTCCCCGGTTTCACACCTG'/>

    <sequence taxon='1' value='AAAGCTCCATGCTAAGGCGGCGGTGTGATAGTCAAGGAAGAGCCGCAGTGTGACAAACTAGCCGCCTACCACGTTTACATGCGACGTAGAATCAATTAATTTCTGTTCTAATACAGCGGCTCCCCAGATTATACCCCTTCCCACGAATGAGGTGCCCGTGGCCTCAAACGTATCAGAACAAGACCATATGTTGAAGCATGATTGACCTCATAAATTCATCACTCTTGCTCCGCCCCCCGTCCGGCTAGCTCCGGATACGCCTAGGGATTTTATCTTATTGGTATTCGGCTGCAACGACCCGTCAATTTCCTCGGATCAAAAGACGCCGGCGGAACACGTGCGGCGGTCCTGCCTAGGCAGTCCCTTGACCAACACTAGCAGCTAGTCCAACAGAGCATCTCCGGGAGTGATTAGAAATTGGTTCTGGCCACACAGAAGCACACAAACCATTTGGCGTGCAAAACCGTAGAAGTATTGTTGGATGACTCGCTCTACGAGGTAGTCATCCCTCCAAACATTGACGGGATGAAACAGAATGATGGGGCACGTGTAGCGGAAATGGAATCACTAGTCTCAAGTATGGCGTGATGCCTACCGTTCTGCTAGAGATCGCGCTAGCGCTACCCGGCGGAGGAATCTCTGCCGCGTCTTCATGGGATAGCACTGTATACCCGCGTTGACGCCCATAGACCTCCATTGTATAGACTTTGTCCCTTTAGAGATTAGAAGGTTCACTACGGCGTTAAAAGCAGCTAGTCGGTCCTGCCACATCCTCCACGTCCGTAGCGCTAGGGGCCCCCTGCTTACTGAGGTGCATAATCGGTCCCGTCCAGCGAGCCTTATATTGCAGCTCCTAAGTTGCCCTATTCACCCCAAATATGCTACTTCGACGTGGTGTGGGTCGGTGCTTTTATAGAGCCGGAACCCTGTTCACCTATCATAATTGTGACCGCGGCGCAGTCTTAGAGACTAGCTTCTGCGTCATACACAACTGGGCCAAGTGGCAACTAGGGCCCCCCTATAACGCTAACAACAACATGGGTTGTTCTGAGGTAGTCAGTCACACCATACCTATGAGCGACTACAGATTAGAAAGTGAGATGTGACTCTGCGAGTAGGTGCAAGGGACGCCGTTCGCTAGATTCGGTCACAAACGCGTGCGGAGGATGCTTGCGGCCAGACCTAATATGGTTCGGATTGAGAACGTCTGGCCTTTTGGTGCTAGGCTTAAACATATAGCTGCTCCCAGGGTACAGAAGCAGCTAACCTAAAATAACCCCCGGCAGGCTATTATGCTATCGCGCTGACTCGGACGCTTGCGTTTGAAACGTGGCGTACATAAAAGATGGATGAGCGCCCTACCAAAAGGATTGGCGCTGCATCAGGTGATGACCAGGCTGCGTCCTCATCTCAAAGCTTTTACCATTCTATTCGTTCGTCTTCAAATTTCGAACTATTATACCCCACGGAGCCGTCTCTGCTACCGGCGGGTTGAGCACGCTAATACTGGTCCAAGAATCACGGTAGCGATCCAGGGTACTTGGTGCTTGAAAAGAAGGCGACTCAACGGAAGATACATTTCGTTCTGAGACAAAGTGTCGCGGTGATCATGGCTTCATTATGCCTAGTTGTCTCCCCGCTATCCTTTATAGCGTTATCGCTGGTCTGATTAGATTGTTGCCACTCCTGATTAATTCCCTCAGATGGTAAAGTGAACCCATTATTGAGCTTTCCACTCGATGATGCATGATCAGGATATGAATATGTAAGGCTCAGCACCAGTTCCTAAACAGTCCGCAGCCCATTAAGCCGTACTAGCTTGACTTCTTAACGCATGCTGCCTCATTTGTGCTTTCGAGGTTAGTGCTTGAGTTGCGGTGACGTCGAGCGGCCTGAGGCCGCACGATAACACACCGGATAAGCCTGCTCACGCCCTCACCTGGATGTGTTTGTAAGCTACTCAGAGGCCGGAAAATTTGCCGTCCCCGGTTTCACGCCTG'/>

    <sequence taxon='3' value='AAAGCTCCATGCTAAGGCGGCGGTGTGATAGTCAAGGAAGAGCCGCAGTGTGACAAACTAGCCGCCTACCACGTTTACATGCGACGTAGAATCAATTAATTTCTGTTCTAATACAGCGGCTCCCCAGATTATACCCCTTCCCACGAATGAGGTGCCCGTGGCCTCAAACGTATCAGAACAAGACCATATGTTGAAGCATGATTGACCTCATAAATTCATCACTCTTGCTCCGCCCCCCGTCCGGCTAGCTCCGGATACGCCTAGGGATTTTATCTTATTGGTATTCGGCTGCAACGACCCGTCAATTTCCTCGGATCAAAAGAAGCCGGCGGAACACGTGCGGCGGTCCTGCCTAGGCAGTCCCTTGACCAACACTAGCAGCTAGTCCAACAGAGCATCTCCGGGAGTGATTAGAAATTGGTTCTGGCCACACAGAAGCACACAAACCATTTGGCGTGCAAAACCGTAGAAGTATTGTCGGATGACTCGCTCTACGAGGTAGTCATCCCTCCAAACATTGACGGGATGAAACAGAATGATGGGGCACGTGTAGCGGAAATGGAATCACTAGTCTCAAGTATGGCGTGATGCCTACCGTTCTGCTAGAGATCGCGCTAGCACTACCCGGCGGAGGAATCTCTGCCGCGTCTTCATGGGATAGCACTGTATACCCGCGTTGACGCCCATAGACCTCCATTGTATAGACTTTGTCCCTTTAGAGATTAGAAGGTTCACTACGGCGTTAAAAGCAGCTAGTCGGTCCTGCCACATCCTCCACGTCCGTAGCGCTAGGGGCCCCCTGCTTACTGAGGTGCATAATCGGTCCCGTCCAGCGAGCCTTATATTGCAGCTCCTAAGTTGCCCTATTCACCCCAAATATGCTACTTCGACGTGGTGTGGGTCGGTGCTTTTATGGAGCCGGAACCCTGTTCACCTATCATAATTGTGACCGCGGCGCAGTCTTAGAGACTAGCTTCTGCGTCATACACAACTGGGCCAAGTGGCAACTAGGGCCCCCCTATAACGCTAACAACAACATGGGTTGTTCTGAGGTAGTCAGTCACACCATACCTATGAGCGACTACAGATTAGAAAGTGAGGTGTGACTCCGCGAGTAGGTGCAAGGGACGCCGTTCGCTAGATTCGGTCACAAACGCGTGCGGAGGATGCTTGCGGCCAGACCTAATATGGTTCGGATTGAGAACGTCTGGCCTTTTGGTGCTAGGCTTAAACATATAGCTGCTCCCAGGGTACAGAAGCAGCTAACCTAAAATAACCCCCGGCAGGCTATTATGCTATCGCGCTGACTCGGACGCTTGCGTTTGAAACGTGGCGTACATAAAAGATGGATGAGCGCCCTACCAAAAGGATTGGCGCTGCATCAGGTGATGACCAGGCTGCGTCCTCATCTCAAAGCTTTTACCATTCTATTCGTTCGTCTTCAAATTTCGAACTATTATACCCCACGGAGCCGTCTCTGCTACCGGCGGGTTGAGCACGCTAATACTGGTCCAAGAATCACGGTAGCGATCCAGGGCACTTGGTGCTTGAAAAGAAGGCGACTCAACGGAAGATACATTTCGTTCTGAGACAAAGTGTCGCGGTGATCATGGCTTCATTATGCCTAGTTGTCTCCCCGCTATCCTTTATAGCGTTATCGCTGGTCTGATTAGATTGTTGCCACTCCTGATTAATTCCCTCAGATGGTAAAGTGAACCCATTATTGAGCTTTCCACTCGATGATGCATGATCAGGATATGAATATGTAAGGCTCAGCACCAGTTCCTAAACAGTCCGCAGCCCATTAAGCCGTACTAGCTTGACTTCTTAACGCATGCTGCCTCATTTGTGCTTTCGAGGTTAGTGCTTGAGTTGCGGTGACGTCGAGCGGCCTGAGGCCGCACGATAACACACCGGATAAGCCTGCTCACGCCCTCACCTGGATGTGTTTGTAAGCTACTCAGAGGCCGGAAAATTTGCCGTCCCCGGTTTCACGCCTG'/>

    <sequence taxon='2' value='AAAGCTCCATGCTAAGGCGGCGGTGTGATAGTCAAGGAAGAGCCGCAGTGTGACAAACTAGCCGCCTACCACGTTTACATGCGACGTAGAATCAATTAATTTCTGTTCTAGTACAGCGGCTCCCCAGATTATACCCCTTCCCACGAATGAGGTGCCCGTGGCCTCAAACGTATCAGAACAAGACCATATGTTGAAGCATGATTGACCTCATAAATTCATCACTCTTGCTCCGCCCCCCGTCCGGCTAGCTCCGGATACGCCTAGGGATTTTATCTTATTGGTATTCGGCTGCAACGACCCGTCAATTTCCTCGGATCAAAAGACGCCGGCGGAACACGTGCGGCGGTCCTGCCTAGGCAGTCCCTTGACCAACACTAGCAGCTAGTCCAACAGAGCATCTCCGGGAGTGATTAGAAATTGGTTCTGGCCACACAGAAGCACACAAACCATTTGGCGTGCAAAACCGTAGAAGTATTGTTGGATGACTCGCTCTACGAGGTAGTCATCCCTCCAAACATTGACGGGATGAAACAGAATGATGGGGCACGTGTAGCGGAAATGGAATCACTAGTCTCAAGTATGGCGTGATGCCTACCGTTCTGCTAGAGATCGCGCTAGCGCTACCCGGCGGAGGAATCTCTGCCGCGTCTTCATGGGATAGCACTGTATACCCGCGTTGACGCCCATAGACCTCCATTGTATAGACTTTGTCCCTTTAGAGATTAGAAGGTTCACTACGGCGTTAAAAGCAGCTAGTCGGTCCTGCCACATCCTCCACGTCCGTAGCGCTAGGGGCCCCCTGCTTACTGAGGTGCATAATCGGTCCCGTCCAGCGAGCCTTATATTGCAGCTCCTAAGTTGCCCTATTCACCCCAAATATGCTACTTCGACGTGGTGTGGGTCGGCGCTTTTATAGAGCCGGAACCCTGTTCACCTATCATAATTGTGACCGCGGCGCAGTCTTAGAGACTAGCTTCTGCGTCATACACAACTGGGCCAAGTGGCAACTAGGGCCCCCCTATAACGCTAACAACAACATGGGTTGTCCTGAGGTAGTCAGTCACACCATACCTATGAGCGACTACAGATTAGAAAGTGAGATGTGACTCTGCGAGTAGGTGCAAGGGACGCCGTTCGCTAGATTCGGTCACAAACGCGTGCGGAGGATGCTTGCGGCCAGACCTAATATGGTTCGGATTGAGAACGTCTGGCCTTTTGGTGCTAGGCTTAAACATATAGCTGCTCCCAGGGTACAGAAGCAGCTAACCTAAAATAACCCCCGGCAGGCTATTATGCTATCGCGCTGACTCGGACGCTTGCGTTTGAAACGTGGCGTACATAAAAGATGGATGAGCGCCCTACCAAAAGGATTGGCGCTGCATCAGGTGATGACCAGGCTGCGTCCTCATCTCAAAGCTTTTACCATTCTATTCGTTCGTCTTCAAATTTCGAACTATTATACCCCACGGAGCCGTCTCTGCTACCGGCGGGTTGAGCACGCTAATACTGGTCCAAGAATCAGGGTAGCGATCCAGGGTACTTGGTGCTTGAAAAGAAGGCGACTCAACGGAAGATACATTTCGTTCTGAGACAAAGTGTTGCGGTGATCATGGCTTCATTATGCCTAGTTGTCACCCCGCTATCCTTTATAGCGTTATCGCTGGTCTGATTAGATTGTTGCCACTCCTGATTAATTCCCTCAGATGGTAAAGTGAACCCATTATTGAGCTTTCCACTCGATGATGCATGATCAGGATATGAATATGTAAGGCTCAGCAACAGTTCCTAAACAGTCCGCAGCCCATTAAGCCGTACTAGCTTGACTTCTTAACGCATGCTGCCTCATTTGTGCTTTCGAGGTTAGTGCTTGAGTTGCGGTGACGTCGAGCGGCCTGAGGCCGCACGATAACACACCGGATAAGCCTGCTCACGCCCTCACCTGGATGTGTTTGTAAGCTACTCAGAGGCCGGAAAATTTGCCGTCCCCGGTTTCACGCCTG'/>

    <sequence taxon='6' value='AAAGCTCCATGCTAAGGCGGCGGTGTGATAGTCAAGGAAGAGCCGCAGTGTGACAAACTAGCCGCCTACCACGTTTACATGCGACGTAGAATCAATTAATTTCTGTTCTAGTACAGCGGCTCCCCAGATTATACCCCTTCCCACGAATGAGGTGCCCGTGGCCTCAAACGTATCAGAACAAGACCATATGTTGAAGCATGATTGACCTCCTAAATTCATCAGTCTTGCTCCGCCCCCCGTCCGGCTAGCTCCGGATACGCCTAGGGATTTTATCTTATTGGTATTCGGCTGCAACGACCCGTCAATTTCCTCGGATCAAAAGACGCCGGCGGAACACGTGCGGCGGTCCTGCCTAGGCAGCCCCTTGACCAACACTAGCAGCTAGTCCAACAGAGCATCTCCGGGAGTGATTAGAAATTGGTTCTGGCCACACAGAAGCACACAAACCATTTGGCGTGCAAAACCGTAGAAGTATTGTTGGACGACTCGCTCTACGAGGTAGTCATCCCTCCAAACATTGACGGGATGAAACAGGATGATGGGGCACGTGTAGCGGAAATGGAACCACTAGTCTCAAGTATGGCGTGATGCCTACCGTTCTGCTAGAGATCGCGCTAGCGCTACCCGGCGGAGGAATCTCTGCCGCGTCTTCATGGGATAGCACTGTATACACGCGTTGACGCCCATAGACCGCCATTGTATAGACTTTGTCCCTTTAGAGATTAGAAGGTTCACTACGGCGTTAAAAGCAGCTAGTCGGTCCTGCCACATCCTCCACGTCCGTAGCGCTAGGGGCCCCCTGCTTACTGAGGTGCATAATCGGTCCCGTCCAGCGAGCCTTATATTGCAGCTCCTAAGTTGCCCTATTCACCCCAAATATGCTACTTCGACGTGGTGTGGGTCGGTACTTTTATAGAGCCGGAACCCTGTTCACCTATCATAATTGTGACCGCGGCGCAGTCTTAGGGACTAGCTTCTACGTCATACACAACTGGGCCAAGTGGCAACTGGGGCCCCCCTATAACGCTAACAACAACATGGGTTGTCCTGAGGTAGTCAGTCACACCATACCTATGAGCGACTACAGATTAGAAAGTGAGATGTGACTCTGCGAGTAGGTGCAAGGGACGCCGTTCGCTAGATTCGGTCATAAACGCGTGCGGAGGATGCTTGCGGCCAGACCTAATATGGTTCGGATTGAGAACGTCTGGCCTTTTGGTGCTAGGCTTAAACATATAGCTGCTCCCAGGGTACAGAAGCAGCTAACCTAAAATAACCCCCGGCAGGCTATTATGCTATCGCGCTGACTCGGACGCTTGCGTTTGAAACGTGGCGTACATAAAAGATGGATGAGCGCCCTACCAAAAGGATTGGCGCTGCATCAGGTGATGACCAGGCTGCGTCCTCATCTCAAAGCTTTTACCATTCTATTCGTTCGTCTTCAAATTTCGAACTATTATACCCCACGGAGCCGTCTCTGCTACCGGCGGGTTGAGCACGCTAATACTGGTCCAAGAATCACGGTAGCGATCCAGGGTACTTGGTGCTTGAAAAGAAGGCGACTCAACGGAAGATACATTTCGTTCTGAGACAAAGTGTCGCGGTGATCATGGCTTCATTATGCCTAGTTGTCACCCCGCTATCCTTTATAGCGTTATCGCTGGTCTGATTAGATTGTTGCCACTCCTGATTAATTCCTTCAGATGGTAAAGTGAACCCATTATTGAGCTTTCCACTCGATGATGCATGATCAGGATATGAATATGTAAGGCTAAGCAACAGTTCCTAAACAGTCCGCAGCCCATTAAGCCGTACTAGCTTGACTTCCTAACGCATGCTGCCTCATTTGTGCTTTCGAGGTTAGTGCTTGAGTTGCGGTGACGTCGAGCGGCCTGAGGCCGCACGATAACACACCGGATAAGCCTGCTCACGCCCTCACCTGGATGTGTTTGTAAGCTACTCAGAGGCCGGAAAATTTGCCGTCCCCGGTTTCACGCCTG'/>

    <sequence taxon='8' value='AAAGCTCCATGCTAAGGCGGCGGTGTGATAGTCAAGGAAGAGCCGCAGTGTGACAAACTAGCCGCCTACCACGTTTACATGCGACGTAGAATCAATTAATTTCTGTTCTAGTACAGCGGCTCCCCAAATTATACCCCTTCCCACGAATGAGGTGCCCGTGGCCTCAAACGTATCAGAACAAGACCATATGTTGAAGCATGATTGACCTCATAAATTCATCACTCTTGCTCCGCCCCCCGTCCGGCTAGCTCCGGATACGCCTAGGGATTTTATCTTATTGGTATTCGGCTGCAACGACCCGTCAATTTCCTCGGATCAAAAGACGCCGGCGGAACACGTGCGGCGGTCCTGCCTAGGCAGTCCCTTGACCAACACTAGCAGCTAGTCCAACAGAGCATCTCCGGGAGTGATTAGAAATTGGTTCTGGCCACACAGAAGCACACAAACCATTTGGCGTGCAAAACCGTATAAGTATTGTTGGATGACTCGCTCTACGAGGTAGTCATCCCTCCAAACATTGACGGGATGAAACAGAATGATGGGGCACGTGTAGCGGAAATGGAATCACTAGTCTCAAGTATGGCGTGATGCCTACCGTTCTGCTAGAGATCGCGCTAGCGCTACCCGGCGGGGGAATCTCTGCCGCGTCTTCATGGGATAGCACTGTATACCCGCATTGACGCCCATAGACCTCCATTGTATAGACTTTGTCCCTTTAGAGATTAGAAGGTTCACTACGGCGTTAAAAGCAGCTAGTCGGTCCTGCCACATCCTCCACGTCCGTAGCGCTAGGGGCCCCCTGCTTACTGAGGTGCATAATCGGTCCCGTCCAGCGAGCCTTATATTGCAGCTCCTAAGTTGCCCTATTCACCCCAAATATGCTACTTCGACGTGGTGTGGGTCGGTACTTTTATAGAGCCGGAACCCTGTTCACCTATCATAATTGTGACCGCGGCGCAGTCTTAGAGACTAGCTTCTGCGTCATACACAACTGGGCCAAGTGGCAACTGGGGCCCCCCTATAACGCTAACAACAACATGGGTTGTCCTGAGGTAGTCAGTCACACCATACCTATGAGCGACTACAGATTAGAAAGTGAGATGTGACTCTGCGAGTAGGTGCAAGGGACGCCGTTCGCTAGATTCGGTCACAAACGCGTGTGGAGAATGCTTGCGGCCAGACCTAATATGGTTCGGATTGAGAACGTCTGGCCTTTTGGTGCCAGGCTTAAACATATAGCTGCTCCCAGGGTACAGAAGCAGCTAACCTAAAATAACCCCCGGCAGGCTATTATGCTATCGCGCTGACTCGGACGCTTGCGTTTGAAACGTGGCGTACATAAAAGATAGATGAGCGCCCTACCAAAAGGATTGGCGCTGCATCAGGTGATGACCAGGCTGCGTCCTCATCTCAAAGCTTTTACCATTCTATTCGTTCGTCTTCAAATTTCGAACTATTATACCCCACGGAGCCGTCTCTGCTACCGGCGGGTTGAGCACGCTAATACTGGTCCAAGAATCACGGTAGCGATCCAGGGTACTTGGTGCTTGAAAAGAAGGCGACTCAACGGAAGATACACTTCGTTCTGAGACAAAGTGTCGCGGTGATCATGGCTTCATTATGCCTAGTTGTCACCCCGCTATCCTTTATAGCGTTATCGCTGGTCTGATTAGATTGTTGCCACTCCTGATTAATTCCCTCAGATGGTAAAGTGAACCCATTATTGAGCTTTCCACTCGATGATACATGATCAGGATATGAATATGTAAGGCTCAGCAACAGTTCCTAAACAGTCCGCAGACCATTAAGCCGTACTAGCTTGACTTCTTAACGCATGCTGCCTCATTTGTGCTTACGAGGTTAGTGCTTGAGTTGCGGTGACGTCGAGCGGCCTGAGGCCGCACGATAACACACCGGATAAGCCTGCTCACGCCCTCACCTGGATGTGTTTGTAAGCTACTCAGAGGCCGGAAAATTTGCCGTCCCCGGTTTCACGCCTG'/>

    <sequence taxon='20' value='AAAGCTCCATGCTAAGGCGGCGGTGTGATAGTCAAGGAAGAGCCGCAGTGTGACAAACTAGCCGCCTACCACGTTTACATGCGACGTAGAATCAATTAATTTCTGTTCTAGTACAGCGGCTCCCCAAATTATACCCCTTCCCACGAATGAGGTGCCCGTGGCCTCAAACGTATCAGAACAAGACCATATGTTGAAGCATGACTGACCTCATAAATTCATCACTCTTGCTCCGCCCCCCGTCCGGCTAGCTCCGGATACGCCTAGGGATTTTATCTTATTGGTATTCGGCTGCAACGACCCGTCAATTTCCTCGGATCAAAAGACGCCGGCGGAACACGTGCGGCGGTCCTGCCTAGGCAGTCCCTTGACCAACACTAGCAGCTAGTCCAACAGAGCATCTCCGGGAGTGATTAGAAATTGGTTCTGGCCACACAGAAGCACACAAACCATTTGGCGTGCAAAACCGTAGAAGTATTGTTGGATGACTCGCTCTACGAGGTAGTCATCCCTCCAAACATTGACGGGATGAAACAGAATGATGGGGCACGTGTAGCGGAAATGGAATCACTAGTCTCAAGTATGGCGTGATGCCTACCGTTCTGCTAGAGATCGCGCTAGCGCTACCCGGCGGGGGAATCTCTGCCGCGTCTTCATGGGATAGCACTGTATACCCGCGTTGACGCCCATAGACCTCCATTGTATAGACTTTGTCCCTTTAGAGATTAGAAGGTTCACTACGGCGTTAAAAGCAGCTAGTCGGTCCTGCCACATCCTCCACGTCCGTAGCGCTAGGGGCCCCCTGCTTACTGAGGTGCATAATCGGTCCCGTCCAGCGAGCCTTATATTGCAGCTCCTAAGTTGCCCTATTCACCCCAAATATGCTACTTCGACGTGGTGTGGGTCGGTACTTTTATAGAGCCGGAACCCTGTTCACCTATCATAATTGTGACCGCGGCGCAGTCTTAGAGACTAGCTTCTGCGTCATACACAACTGGGCCAAGTGGCAACTGGGGCCCCCCTATAACGCTAACAACAACATGGGTTGTCCTGAGGTAGTCAGTCACACCATACCTATGAGCGACTACAGATTAGAAAGTGAGATGTGACTCTGCGAGTAGGTGCAAGGGACGCCGTTCGCTAGATTCGGTCACAAACGCGTGTGCAGAATGCTTGCGGCCAGACCTAATATGGTTCGGATTGAGAACGTCTGGCCTTTTGGTGCCAGGCTTAAACATATAGCTGCTCCCAGGGTACAGAAGCAGCTAACCTAAAATAACCCCCGGCAGGCTATTATGCTATCGCGCTGACTCGGACGCTTGCGTTTGAAACGTGGCGTACATAAAAGATAGATGAGCGCCCTACCAAAAGGATTGGCGCTGCATCAGGTGATGACCAGGCTGCGTCCTCATCTCAAAGCTTTTACCATTCTATTCGTTCGTCTTCAAATTTCGAACTATTATACCCCACGGAGCCGTCTCTGCTATCGGCGGGTTGAGCACGCCAATACTGGTCCAAGAATCACGGTAGCGATCCAGGGTACTTGGTGCTTGAAAAGAAGGCGACTCAACGGAAGATACACTTCGTTCTGAGACAAAGTGTCGCGGTGATCATGGCTTCATTATGCCTAGTTGTCACCCCGCTATCCTTTATAGCGTTATCGCTGGTCTGATTAGATTGTTGCCACTCCTGATTAATTCCCTCAGATGGTAAAGTGAACCCATTATTGAGCTTTCCACTCGATGATACATGATCAGGATATGAATATGTAAGGCTCAGCAACAGTTCCTAAACAGTCCGCAGACCATTAAGCCGTACTAGCTTGACTTCTTAACGCATGCTGCCTCATTTGTGCTTACGAGGTTAGTGCTTGAGTTGCGGTGACGTCGAGCGGCCTGAGGCCGCACGATAACACACCGGATAAGCCTGCTCACGCCCTCACCTGGATGTGTTTGTAAGCTACTCAGAGGCCGGAAAATTTGCCGTCCCCGGTTTCACGCCTG'/>

    <sequence taxon='29' value='AACGCTCCATGCTAAGGCGGCAGTGTGATAGTCAAGGAAGAGCCGCAGTGTGACAAACTAGCCGCCTACCACGTTTACATGCGACGTAGAATCAATTACTTTCTGTTCTAGTACAGCGGCTCACCAAATTATACCCCTTCCCACGAATGAGGTGCCCGTGGCCTCAAACGTATCAGAACAAGACCATATGTTGAAGCGTGACTGACCTCATAAATTCATCACTCTTGCCCCGCCCCCCGTCCGGCTAGCTCCGGATACGCCTAGGGATTTTATCTTATTGGTATTCGGCTGCAACGACCCGCCAATTTCCTCGGATCAAGAGACGCCGGCGGAACACGTGCGGCGGTCCTGCCTAGGCAGTCCCTTGACCAACACTAGCAGCTAGTCCAACAGGGCATCTCCAGGAGTGATTAGAGATTGGTTCTGGCCACACAGAAGCACACAGACCATTTGGCGTGCAAAACCGTAGAAGTATTGTTGGATGACTCGCTCTACGAGGTAGTCATCCCTCCAAACATTGACGGGATGAAACAGAATGATGGGGCACGTGTAGCGGAAATGGAATCACTAGTCTCAAGTATGGCGTGATGCCTACCGTTCTGCTAGAGATCGCGCTAACGCTACCCGGCGGGGGAATCTCTGCCGCGTCTTCATGGGATAGCGCTGTATACCTGCGTTGACGCCCATAGACCTCCATTGTATAGACTTTGTCCCTTCAGAGATTAGAAGGTTCACTACGGCGTCAAAAGCAGCTAGTCGGTCCTGCCACATCCTCCACGTCCGTAGCGCTAGGGGCCCCCTGCTTACTGAGGTGCATAATCGGTCCCGTCCAGCGGGCCTTATATTGCAGCTCCTAAGTTGCCCTATTCACCCCAAATATGCTACTTCGACATGGTGTGGGTCGGTACTTTTATAGAGCCGGAACCCTGTTCACCTATCATAATTGTGACCGCGGCGCAGTCTTAGAGACTAGCTTCTGCGTCATACACAACTGGGCCAAGTGGCAACTGGGGCCCCCCTATAACGCTAACAACAACATGGGTTGTCCTGAGGTCGTCAGCCACACCATACCTATGAGCGACTACAGATTAGAAGGTGAGATGTGACTCTGCGAGTAGGTGCAAGGGACGCCGTTCGCTAGATTTGGTCACAAACGCGTGTGCAGAATGCTTGCGGCCAGACCTAATATGGTTCGGATTGAGAACGTCTGGCCTTTTGGTGCCAGGCTTAAACATATAGCTGCTCCCAGGGTACAGAAGCAGCTAACCTAAAATAACCCCCGGCAGGCTATCATGCTATCGCGCTGACTCGGACGCTTGCGTTTGAAACGTGGCGTACATAAAAGATAGATGAGCGCCCTACCAAAAGGATTGGCGCTGCATCAGGTGATGACCAGGCTGCGTCCTCATCTCAAAGCTTTTACCATTCTATTCGTTCGTCTTCAAATCTCGAACTATTATACCCCACAGAGCCGTCTCTGCTATCGGCGGGTTGAGCACGCCAATACTGGTCCAAGAATCACGGTAGCGATCCAGGGTACTTGGTACTTGAAAAGAAGGCGACTCAACGGAAGATACACTTCGTGCTGAGACAAAGTGTCGCGGTGATCATAGCTTCATTATGCCTAGTTGTCACCCCGCTATGCTTTATAGCGTTATCGCTGGTCTGATTAGATTGTTGCCACTCCTGATTAATTCCCTCAGATGGTAAAGTGAACCCATTATTGAGCTTTCCACTCGATGATACATGATCAGGATATGAATATGTAAGGCTCAGCAACAGTTCCTAAACAGCCCGCAGACCATTAAGCCGCACTAGCTTGACTTCTTAACGCATGCTGCCTCATTTGTGCTTACGAGGTTAGTGCTTGAGTTGCGTTGACGTCGAGCGGCCTGAGGCCGCACGATAACACACCGGATAAGCCTGCTCACGCCCTCACCTGGATGTGTTTGTAAGCTACTCAGAGGCCGGAAAATTTGCCGTCCCTGGTTTCACGCCTG'/>

    <sequence taxon='55' value='AAAGCTCCATGCTAAGGCGGCAGTGTGATAGTCAAGGAAGAGCCGCAGTGTGACAAACTAGCCGCCTACCACGTTTACATGCGACGTAGAATCAATTAATTTCTGTTCTAGTACAGCGGCTCCCCAAATTATACCCCTTCCCACGAATGAGGTGCCCGTGGCCTCAAACGTATCAGAACAAGACCATATGCTGAAGCATGACTGACCTCATAAATTCATCACTCTTGCCCCGCCCCCCGTCCGGCTAGCTCCGGATACGCCTAGGGATTTTATCTTATTGGTATTCGGCTGCAACGACCCGTCAATTTCCTCGGATCAAAAGACGCCGGCGGAACACGTGCGGCGGTCCTGCCTAGGCAGTCCCTTGACCAACACTAGCAGCTAGTCCAACAGAGCATCTCCAGGAGTGATTAGAGATTGGTTCTGGCCACACGGAAGCACACAAACCATTTGGCGTGCAAAACCGTAGAAGTATTGTTGGATGACTCGCTCTACGAGGTAGTCATCCCTCCAAACATTGACGGGATGAAACAGAATGATGGGGCACGTGTAGCGGAAATGGAATCGCTAGTCTCCAGTATGGTGTGATGCCTAACGTTCTGCTAGAGATCGCGCTAGCGCTACCCGGCGGGGGAATCTCTGCCGCGTCTTCATGGGATAGCACTGTATACCCGCGTTGACGCCCATAGACCTCCATTGTATAGACCTTGTCCCTTTAGAGATTAGAAGGTTCACTACGGCGTTAAAAGCAGCTAGTCGGTCCTGCCACATCCTCCACGTCCGTAGCGCTAGGGGCCCCCTGCTTACTGAGGTGCATAATCGGTCCCGTCCAGCGAGCCTTATATTGCAGCTCCTAAGTTGCCCTATTCACCCCAAATACGCTACTTCGACGTGGTGTGGGTCGGTACTTTTATAGAGCCGGAACCCTGTTCACCTATCATAATTGTGACCGCGGCGCAGTCTTAGAGACTAGCTTCTGCGTCATACACAACTGGGCCAAGTGGCAACTGGGGCCCCCCTATAACGCTAACAACAACATGGGTTGTCCTGAGGTAGTCAGTCACACCATACCTATGAGCGACTACAGATTCGAAAGTGAGATGTGACTCTGCGAGTAGGTGCAAGGGACGCCGTTCGCTAGATTCGGTCACAAACGCGTGTGCAGAATGCTTGCGGCCAGACCTAATATGGTTCGGATTGAGAACGTCTGGCCTTTTGGTGCCAGGCTTAAACATATAGCTGCTCCCAGGGTACAGAAGCAGCTAACCTAAAATAACCCCCGGCAGGCTATTATGCTATCGCGCTGACTCGGACGCTTGCATTTGAAACGTGGCGTACATAAAAGATAGATGAGCGCCCTACCAAAAGGATTGGCCCTGCATCAGGTGATGACCAGGCTGCGTCCTCATCTCAAAGCTTTTACCATTCTATTCGTTCGTCTTCAAATCTCGAACTATTATACCCCACGGAGCCGTCTCTGCTATCGGCGGGTTGAGCACGCCAATACTGGTCCAAGAATCACGGTAGCGATCCAGGGTACTTGGTGCTTGAAAAGAAGGCGACTCAACGGAAGATACACTTCGTTCTGAGACAAAGTGTCGCGGTGATCATGGCTTCATTATGCCTAGTTGTCACCCCGCTATGCTTTATAGCGTTATCGCTGGTCTGATTAGATTGTTGCCACTCCTGATTAATTCCCTCAGATGGTAAAGTGAACCCATTATTGAGCTTTCCACTCGATGATACATGATCAGGATATGAATATGTAAGGCTCAGCAACAGTTCCTAAACAGCCCGCAGACCATTAAGCCGTACTAGCTTGACTTCTTAACGCATGCTGCCTCATTTGTGCTTACGAGGTTAGTGCTTGAGTTGCGGTGACGTCGAGCGGCCTGAGGCCGCACGATAACACACCGGATAAGCCTGCTCACGCCCTCACCTGGATGTGTTTGTAAGCTACTCAGAGGCCGGAAAATTTGCCGTCCCCGGTTTCACGCCTG'/>

    <sequence taxon='69' value='AAAGCTCCATGCTAAGGCGGCAGTGTGATAGTCAAGGAAGAGCCGCAGTGTGACAAACTAGCCGCCTACCACGTTTACATGCGACGTAGAATCAATTAATTTCTGTTCTAGTACAGCGGCTCCCCAAATTATACCCCTTCCCACGAATGAGGTGCCCGTGGCCTCAAACGTATCAGAACAAGACCATATGCTGAAGCATGACTGACCTCATAAATTCATCACTCTTGCCCCGCCCCCCGTCCGGCTAGCTCCGGATACGCCTAGGGATTTTATCTTATTGGTATTCGGCTGCAACGACCCGTCAATTTCCTCGGATCAAAAGACGCCGGCGGAACACGTGCGGCGGTCCTGCCTAGGCAGTCCCTTGACCAACACTAGCAGCTAGTCCAACAGAGCATCTCCAGGAGTGATTAGAGATTGGTTCTGGCCACACGGAAGCACACAAACCATTTGGCGTGCAAAACCGTAGAAGTATTGTTGGATGACTCGCTCTACGAGGTAGTCATCCCTCCAAACATTGACGGGATGAAACAGAATGATGGGGCACGTGTAGCGGAAATGGAATCGCTAGTCTCCAGTATGGTGTGATGCCTAACGTTCTGCTAGAGATCGCGCTAGCGCTACCCGGCGGGGGAATCTCTGCCGCGTCTTCATGGGATAGCACTGTATACCCGCGTTGACGCCCATAGACCTCCATTGTATAGACCTTGTCCCTTTAGAGATTAGAAGGTTCACTACGGCGTTAAAAGCAGCTAGTCGGTCCTGCCACATCCTCCACGTCCGTAGCGCTAGGGGCCCCCTGCTTACTGAGGTGCATAATCGGTCCCGTCCAGCGAGCCTTATATTGCAGCTCCTAAGTTGCCCTATTCACCCCAAATACGCTACTTCGACGTGGTGTGGGTCGGTACTTTTATAGAGCCGGAACCCTGTTCACCTATCATAATTGTGACCGCGGCGCAGTCTTAGAGACTAGCTTCTGCGTCATACACAACTGGGCCAAGTGGCAACTGGGGCCCCCCTATAACGCTAACAACAACATGGGTTGTCCTGAGGTAGTCAGTCACACCATACCTATGAGCGACTACAGATTCGAAAGTGAGATGTGACTCTGCGAGTAGGTGCAAGGGACGCCGTTCGCTAGATTCGGTCACAAACGCGTGTGCAGAATGCTTGCGGCCAGACCTAATATGGTTCGGATTGAGAACGTCTGGCCTTTTGGTGCCAGGCTTAAACATATAGCTGCTCCCAGGGTACAGAAGCAGCTAACCTAAAATAACCCCCGGCAGGCTATTATGCTATCGCGCTGACTCGGACGCTTGCATTTGAAACGTGGCGTACATAAAAGATAGATGAGCGCCCTACCAAAAGGATTGGCCCTGCATCAGGTGATGACCAGGCTGCGTCCTCATCTCAAAGCTTTTACCATTCTATTCGTTCGTCTTCAAATCTCGAACTATTATACCCCACGGAGCCGTCTCTGCTATCGGCGGGTTGAGCACGCCAATACTGGTCCAAGAATCACGGTAGCGATCCAGGGTACTTGGTGCTTGAAAAGAAGGCGACTCAACGGAAGATACACTTCGTTCTGAGACAAAGTGTCGCGGTGATCATGGCTTCATTATGCCTAGTTGTCACCCCGCTATGCTTTATAGCGTTATCGCTGGTCTGATTAGATTGTTGCCACTCCTGATTAATTCCCTCAGATGGTAAAGTGAACCCATTATTGAGCTTTCCACTCGATGATACATGATCAGGATATGAATATATAAGGCTCAGCAACAGTTCCTAAACAGCCCGCAGACCATTAAGCCGTACTAGCTTGACTTCTTAACGCATGCTGCCTCATTTGTGCTTACGAGGTTAGTGCTTGAGTTGCGGTGACGTCGAGCGGCCTGAGGCCGCACGATAACACACCGGATAAGCCTGCTCACGCCCTCACCTGGATGTGTTTGTAAGCTACTCAGAGGCCGGAAAATTTGCCGTCCCCGGTTTCACGCCTG'/>

    <sequence taxon='80' value='AAAGCTCCATGCTAAGGCGGCAGTGTGATAGTCAAGGAAGAGCCGCAGTGTGACAAACTAGCCGCCTACCACGTTTACATGCGACGTAGAATCAATTAATTTCTGTTCTAGTACAGCGGCTCCCCAAATTATACCCCTTCCCACGAATGAGGTGCCCGTGGCCTCAAACGTATCAGAACAAGACCATATGCTGAAGCATGACTGACCTCATAAATTCATCACTCTTGCCCCGCCCCCCGTCCGGCTAGCTCCGGATACGCCTAGGGATTTTATCTTATTGGGATTCGGCTGCAACGACCCGTCAATTTCCTCGGATCAAAAGACGCCGGCGGAACACGTGCGGCGGTCCTGCCTAGGCAGTCCCTTGACCAACACTAGCAGCTAGTCCAACAGAGCATCTCCAGGAGTGATTAGAGATTGGTTCTGGCCACACGGAAGCACACAAACCATTTGGCGTGCAAAACCGTAGAAGTATTGTTGGATGACTCGCTCTACGAGGTAGTCATCCCTCCAAACATTGACGGGATGAAACAGAATGATGGGGCACGTGTAGCGGAAATGGAATCGCTAGTCTCCAGTATGGTGTGATGCCTAACGTTCTGCTAGAGATCGCGCTAGCGCTACCCGGCGGGGGAATCTCTGCCGCGTCTTCATGGGATAGCACTGTATACCCGCGTTGACGCCCATAGACCTCCATTGTATAGACCTTGTCCCTTTAGAGATTAGAAGGTTCACTACGGCGTTAAAAGCAGCTAGTCGGTCCTGCCACATCCTCCACGTCCGTAGCGCTAGGGGCCCCCTGCTTACTGAGGTGCATAATCGGTCCCGTCCAGCGAGCCTTATATTGCAGCTCCTAAGTTGCCCTATTCACCCCAAATACGCTACTTCGACGTGGTGTGGGTCGGTACTTTTATAGAGCCGGAACCCTGTTCACCTATCATAATTGTGACCGCGGCGCAGTCTTAGAGACTAGCTTCTGCGTCATACACAACTGGGCCAAGTGGCAACTGGGGCCCCCCTATAACGCTAACAACAACATGGGTTGTCCTGAGGTAGTCAGTCACACCATACCTATGAGCGACTACAGATTCGAAAGTGAGATGTGACTCTGCGAGTAGGTGCAAGGGACGCCGTTCGCTAGATTCGGTCACAAACGCGTGTGCAGAATGCTTGCGGCCAGACCTAATATGGTTCGGATTGAGAACGTCTGGCCTTTTGGTGCCAGGCTTAAACATATAGCTGCTCCCAGGGTACAGAAGCAGCTAACCTAAAATAACCCCCGGCAGGCTATTATGCTATCGCGCTGACTCGGACGCTTGCATTTGAAACGTGGCGTACATAAAAGATAGATGAGCGCCCTACCAAAAGGATTGGCCCTGCATCAGGTGATGACCAGGCTGCGTCCTCATCTCAAAGCTTTTGCCATTCTATTCGTTCGTCTTCAAATCTCGAACTATTATACCCCACGGAGCCGTCTCTGCTATCGGCGGGTTGAGCACGCCAATACTGGTCCAAGAATCACGGTAGCGATCCAGGGTACTTGGTGCTTGAAAAGAAGGCGACTCAACGGAAGATACACTTCGTTCTGAGACAAAGTGTCGCGGTGATCATGGCTTCATTATGCCTAGTTGTCACCCCGCTATGCTTTATAGCGTTATCGCTGGTCTGATTAGATTGTTGCCACTCCTGATTAATTCCCTCAGATGGTAAAGTGAACCCATTATTGAGCTCTCCACTCGATGATACATGATCAGGATATGAATATATAAGGCTCAGCAACAGTTCCTAAACAGCCCGCAGACCATTAAGCCGTACTAGCTTGACTTCTTAACGCATGCTGCCTCATTTGTGCTTACGAGGTTAGTGCTTGAGTTGCGGTGACGTCGAGCGGCCTGAGGCCGCACGATAACACACCGGATAAGCCTGCTCACGCCCTCACCTGGATGTGTTTGTAAGCTACTCAGAGGCCGGAAAATTTGCCGTCCCCGGTTTCACGCCTG'/>

    <sequence taxon='84' value='AAAGCTCCATGCTAAGGCGGCAGTGTGATAGTCAAGGAAGAGCCGCAGTGTGACAAACTAGCCGCCTACCACGTTTACATGCGACGTAGAATCAATTAATTTCTGTTCTAGTACAGCGGCTCCCCAAATTATACCCCTTCCCACGAATGAGGTGCCCGTGGCCTCAAACGTATCAGAACAAGACCATATGCTGAAGCATGACTGACCTCATAAATTCATCACTCTTGCCCCGCCCCCCGTCCGGCTAGCTCCAGATACGCCTAGGGATGTTATCTTATTGGTATTCGGCTGCAACGACCCGTCAATTTCCTCGGATCAAAAGACGCCGGCGGAACACTTGCGGCGGTCCTGCCTAGGCAGTCCCTTGACCGACACTAGCAGCTAGTCCAACAGAGCATCTCCAGGAGTGATTAGAGATTGGTTCTGGCCACACGGAAGCACACAAACCATTTGGCGTGCAAAACCGTAGAAGTATTGTTGGATGACTCGCTCTACGAGGTAGTCATCCCTCCAAACATTGACGGGATGAAACAGAATGATGGGGCACGTGTAGCGGAAATGGAATCGCTAGTCTCCAGTAAGGTGTGATGCCTAACGTTCTGCTAGAGATCGCGCTAGCGCTACCCGGCGGGGGAATCTCTGCCGCGTCTTCATGGGATAGCACTGTATACCCGCGTTGACGCCCATAGACCTCCATTGTATAGACCTTGTCCCTTTAGAGATTAGAAGGTTAACTACGGCGTTAAAAGCAGCTAGTCGGTCCTGCCACATCCTCCACGTCCGTAGCGCTAGGGGCCCCCTGCTTACTGAGGTGCATAATCGGTCCCGTCCAGCGAGCCTTATATTGCAGCTCCTAAGTTGCCCTATTCACCCCAAATACGCTACTTCGACGTGGTGTGGGTCGGTACTTTTATAGAGCCGGAACCCTGTTCACCTATCATAATTGTAACCGCGGCGCAGTCTTAGAGACTAGCTTCTGCGTCATACACAACTGGGCCAAGTGGCAACTGGGGCCCCCCTATAACGCTAACAACAACATGGGTTGTCCTGAGGTAGTCAGTCACACCATACCTATGAGCGACTACAGATTCGAAAGTGAGATGTGACTCTGCGAGTAGGTGCAACGGACGCCGTTCGCTAGATTCGGTCACAAACGCGTGTGCAGAATGCTTGCGGCCAGACCTAATATGGTTCGGATTGAGAACGTCTGGCCTTTTGGTGCCAGGCTTAAACATATAGCTGCTCCCAGGGTACAGAAGCAGCTAACCTAAAATAACCCCCGGCAGGCTATTATGCTATCGCGCTGACTCGGACGCTTGCATTTGAAACGTGGCGTACATAAAAGATAGATGAGCGCCCTACCAAAAGGATTGGCCCTGCATCAGGTGATGACCAGGCTGCGTCCTCATCTCAAAGCTTTTACCATTCTATTCGTTCGTCTTCAAATCTCGAACTATTATACCCCACGGAGCCGTCTCTGCTATCGGCGGGTTGAGCACGCCAATACTGGTCCAAGAATCACGGTAGCGATCCAGGGTACTTGGTGCTTGAAAAGAAGGCGACTCAACGGAAGATACACTTCGTTCTGAGACAAAGTGTCGCGGTGATCATGGCTTCATTATGCCTAGTTGTCACCCCGCTATGCTTTATAGCGTTATCGCTGGTCTGATTAGATTGTTGCCACTCCTGATTAATTCCCTCAGATGGTAAAGTGAACCCATTATTGAGCTTTCCACTCGATGATACATGATCAGGATATGAATATATAAGGCTCAGCAACAGTTCCTAAACAGCCCGCAGACCATTAAGCCGTACTAGCTTGACTTCTTAACGCATGCTGCCTCATTTGTGCTTACGAGGTTAGTGCTTGAGTTGCGGTGACGTCGAGCGGCCTGAGGCCGCACGATAACACACCGGATAAGCCTGCTCACGCCCTCACCTGGATGTGTTTGTAAGCTACTCAGAGACCGGAAAATTTGCCGTCCCCGGTTTCACGCCTG'/>

    <sequence taxon='70' value='AAAGCTCCATGCTAAGGCGGCAGTGTGATAGTCAAGGAAGAGCCGCAGTGTGACAAACTAGCCGCCTACCACGTTTACATGCGACGTAGAATCAATTAATTTCTGTTCTAGTACAGCGGCTCCCCAAATTATACCCCTTCCCACGAATGAGGTGCCCGTGGCCTCAAACGTATCAGAACAAGACCATATGCTGAAGCATGACTGACCTCATAAATTCATCACTCTTGCCCCGCCCCCCGTCCGGCTAGCTCCGGATACGCCTAGGGATTTTATCTTATTGGTATTCGGCTGCAACGACCCGTCAATTTCCTTGGATCAAAAGACGACGGCGGAACACGTGCGGCGGTCCTGCCTAGTCAGTCCCTTGACCAACACTAGCAGCTAGTCCAACAGAGCATCTCCAGGAGTGATTAGAGATTGGTTCTGGCCACACAGAAGCACACAAACCATTTGGCGTGCAGAACCGTAGAAGTATTGTTGGATGACTCGCTCTACGAGGTAGTCATCCCTCCAAACATTGACGGGATGAAACAGAATGATGGGGCACGTGTAGCGGAAATGGAATCACTAGTCTCAAGTATGGCGTGATGCCTAACGTTCTGCTAGAGATCGCGCTAGCGCTACCCGGCGGGGGAATCTCTGCCGCGTCTTCATGGGATAGCACTGTATACCCGCATTGACGCCCATAGACCTCCATTGTATAGACCTTGTCCCTTTAGAGATTAGAAGGTTCACTACGGCGTTAAAAGGAGCTAGTCGGTCCTGCCGCATCCTCCACGTCCGTAGCGCTAGGGGCCCCCTGCTTACTGAGGTGCATAATCGGTCCCGTCCAGCGAGCCTTATATTGCAGCTCCTAAGTTGCTCTATTCACCCCAAATATGCTACTTCGACGTGGTGTGGGTCGGTACTTTTATAGAGCCGGAACCCTGTTCACCTATCATAATTGTGACCGCGGCGCAGTGTTAGAGACTAGCTTCTGCGTCATACACAACTGGGCCAAGTGGCAACTGGCGCCCCCCTACAACGCTAACAACAACATGGGTTGTCCTGAGGTAGTCAGTCACACCATACCTATGAGCGACTACAGATTCGAAAGTGAGATGTGACTCTGCGAGTAGGTGCAAGGGACGCCGTTCGCTAGATTCGGTCACAAACGCGTGTGCAGAATGCTTGCGGCCAGACCTAATATGGTTCGGATTGAGAACGTCTGGCCTTTTGGTGCCAGGCTTAAACATATAGCTGCTCCCAGGGTACAGAAGCAGCTAACCTAAAATAACCCCCGGCAGGCTACTATGCTATCGCGCTGACTCGGACGCTTGCGTTTGAAACGTGGCGTACATAAAAGATAGATGAGCGCCCTACCAAAAGGATTGGCGCTGCATCAGGTGATGACCAGGCTGCGTCCTCATCTCAAAGCTTTTACCATTCTATTCGTTCGTCTTCAAATCTCGAACTATTATACCCCACGGAGCCGTCTCTGCTATCGGCGGGTTGAGCACGCCAATACTGGTCCAAGAATCACGGTAGCGATCCAGGGTACTTGGTGCTTGAAAAGAAGGCGACTCAACGGAAGACACACTTCGTTCTGAGACAAAGTGTCGCGGTGATCATGGCTTCATTATGCCTAGTTGTCACCCCGCTATGCTTTATAGCGTTATCGCTGGTCTGATTAGATTGTTGCCACTCCTGATTAATTCCCTCAGATGGTAAAGTGAACCCATTATTGAGCTTTCCACTCGATGATACATGATCAGGATATGAATATGTAAGGCTCAGCAACAATTCCTAAACAGCCCGCAGACCATTAAGCCGTACTAGCTTGACTTCTCAACGCATGCTGCCTCATTTGTGCTTACGAGGTTAGTGCTTGAGTTGCGGTGACGTCGAGCGGCCTGAGGCCGCACGATAACAAACCGGATAGGCCTGCTCACGCCCTCACCTGGATGTGTTTGTAAGCTACTCAGAGGCCGGAAAATTTGCCGTCCCCGGTTTCACGCCTG'/>

    <sequence taxon='94' value='AAAGCTCCATGCTAAGGCGGCAGTGTGATAGTCAAGGAAGAGCCGCAGTGTGACAAACTAGCCGCCTACCACGTTTACATGCGACGTAGAATCAATTAATTTCTGTTCTAGTACAGCGGCCCCCCAAATTATACCCCTTCCCACGAATGAGGTGCCCGTGGCCTCAAACGTATCGGAACAGGACCATATGCTGAAGCATGACTGACCTCATAAATTCATCACTCTTGCCCCGCCCCCCGTCCGGCTAGCTCCGGATACGCCTAGGGATTTTATCTTATTGGTATTCGGCTGCAACGACCCGTCAATTTCCTTGGATCAAAAGACGACGGCGGAACACGTGCGGCGGTCCTGCCTAGTCAGTCCCTTGACCAACACTAGCAGCTAGTCCAACAGAGCATCTCCAGGAGTGATTAGAGATTGGTTCTGGCCACACAGAAGCACACAAACCATTTGGCGTGCAGAACCGTAGAAGTATTGTTGGATGACTCGCTCTACGAGGTAGTCATCCCTCCAAACATTGACGGGATGAAACAGAATGATGGGGCACGTGTAGCGGAAATGGAATCACTAGTCTCAAGTATGGCGTGATGCCTAACGTTCTGCTAGAGATCGCGCTAGCGCTACCCGGCGGGGGAATCTCTGCCGCGTCTTCATGGGATAGCACTGTATACCCGCATTGACGCCCATAGACCTCCATTGTATAGACCTTGTCCCTTTAGAGATTAGAAGGTTCACTACGGCGTTAAAAGGAGCTAGTCGGTCCTGCCGCATCCTCCACGTCCGTAGCGCTAGGGGCCCCCTGCTTACTGAGGTGCATAATCGGTCCCGTCCAGCGAGCCTTATATTGCAGCTCCTAAGTTGCTCTATTCACCCCAAATATGCTACTTCGACGTGGTGTGGGTCGGTACTTTTATAGAGCCGGAACCCTGTTCACCTATCATAATTGTGACCGCGGCGCAGTGTTAGAGACTAGCTTCTGCGTCATACACAACTGGGCCAAGTGGCAACTGGCGCCCCCCTACAATGCTAACAACAACATGGGTTGTCCTGAGGTAGTCAGTCACACCATACCTATGAGCGACTACAGATTCGAAAGTGAGATGTGACTCTGCGAGTAGGTGCAAGGGACGCCGTTCGCTAGATTCGGTCACAAACGCGTGTGCAGAATGCTTGCGGCCAGACCTAATATGGTTCGGATTGAGAACGTCTGGCCTTTTGGTGCCAGGCTTAAACATATAGCTGCTCCCAGGGTACAGAAGCAGCTAACCTAAAATAACCCCCGGCAGGCTACTATGCTATCGCGCTGACTCGGACGCTTGCGTTTGAAACGTGGCGTACATAAAAGATAGATGAGCGCCCTACCAAAAGGATTGGCGCTGCATCAGGTGATGACCAGGCTGCGTCCTCATCTCAAAGCTTTTACCATTCTATTCGTTCGTCTTCAAATCTCGAACTATTATACCCCACGGAGCCGTCTCTGCTATCGGCGGGTTGAGCACGCCAATACTGGTCCAAGAATCACGGTAGCGATCCAGGGTACTTGGTGCTTGAAAAGAAGGCGACTCAACGGAAGACACACTTCGTTCTGAGACAAAGTGTCGCGGCGATCATGGCTTCATTATGCCTAGTTGTCACCCCGCTATGCTTTATAGCGTTATCGCTGGTCTGATTAGATTGTTGCCACTCCTGATTAATTCCCTCAGATGGTAAAGTGAACCCATTATTGAGCTTTCCACTCGATGATACATGATCAGGATATGAATATGTAAGGCTCAGCAACAATTCCTAAACAGCCCGCAGACCATTAAGCCGTACTAGCTTGACTTCTCAACGCATGCTGCCTCATTTGTGCTTACGAGGTTAGTGCTTGAGTTGCGGTGACATCGAGCGGCCTGAGGCCGCACGATAACAAACCGGATAGGCCTGCTCACGCCCTCACCTGGATGTGTTTGTAAGCTACTCAGAGGCCGGAAAATTTGCCGTCCCCGGTTTCACGCCTG'/>

    <sequence taxon='95' value='AAAGCTCCATGCTAAGGCGGCAGAGTGATAGTCAAGGAAGAGCCGCAGTGTGACAAACTAGCCGCCTACCACGTTTACATGCGACGTAGAATCAATTAATTTCTGTTCTAGTACAGCGGCCCCCCAAATTATACCCCTTCCCACGAATGAGGTGCCCGTGGCCTCAAACGTATCGGAACAAGACCATATGCTGAAGCATGACTGACCTCATAAATTCATCACTCTTGCCCCGCCCCCCGTCCGGCTAGCTCCGGATACGCCTAGGGATTTTATCTTATTGGTATTCGGCTGCAACGACCCGTCAATTTCCTTGGATCAAAAGACGACGGCGGAACACGTGCGGCGGTCCTGCCTAGTCAGTCCCTTGACCAACACTAGCAGCTAGTCCAACAGAGCATCTCCAGGAGTGATTAGAGATTGGTTCTGGCCACACAGAAGCACACAAACCATTTGGCGTGCAGAACCGTAGAAGTATTGTTGGATGACTCGCTCTACGAGGTAGTCATCCCTCCAAACATTGACGGGATGAAACAGAATGATGGGGCACGTGTAGCGGAAATGGAATCACTAGTCTCAAGTATGGCGTGATGCCTAACGTTCTGCTAGAGATCGCGCTAGCGCTACCCGGCGGGGGAATCTCTGCCGCGTCTTCATGGGATAGCACTGTATACCCGCATTGACGCCCATAGACCTCCATTGTATAGACCTTGTCCCTTTAGAGATTAGAAGGTTCACTACGGCGTTAAAAGGAGCTAGTCGGTCCTGCCGCATCCTCCACGTCCGTAGCGCTAGGGGCCCCCTGCTTACTGAGGTGCATAATCGGTCCCGTCCAGCGAGCCTTATATTGCAGCTCCTAAGTTGCTCTATTCACCCCAAATATGCTACTTCGACGTGGTGTGGGTCGGTACTTTTATAGAGCCGGAACCCTGTTCACCTATCATAATTGTGACCGCGGCGCAGTGTTAGAGACTAGCTTCTGCGTCATACACAACTGGGCCAAGTGGCAACTGGCGCCCCCCTACAATGCTAACAACAACATGGGTTGTCCTGAGGTAGTCAGTCACACCATACCTATGAGCGACTACAGATTCGAAAGTGAGATGTGACTCTGCGAGTAGGTGCAAGGGACGCCGTTCGCTAGATTCGGTCACAAACGCGTGTGCAGAATGCTTGCGGCCAGACCTAATATGGTTCGGATTGAGAACGTCTGGCCTTTTGGTGCCAGGCTTAAACATATAGCTGCTCCCAGGGTACAGAAGCAGCTAACCTAAAATAACCCCCGGCAGGCTACTATGCTATCGCGCTGACTCGGACGCTTGCGTTTGAAACGTGGCGTACATAAAAGATAGATGAGCGCCCTACCAAAAGGATTGGCGCTGCATCAGGTGATGACCAGGCTGCGTCCTCATCTCAAAGCTTTTACCATTCTATTCGTTCGTCTTCAAATCTCGAACTATTATACCCCACGGAGCCGTCTCTGCTATCGGCGGGTTGAGCACGCCAATACTGGTCCAAGAATCACGGTAGCGATCCAGGGTACTTGGTGCTTGAAAAGAAGTCGACTCAACGGAAGACACACTTCGTTCTGAGACAAAGTGTCGCGGCGATCATGGCTTCATTATGCCTAGTTGTCACCCCGCTATGCTTTATAGCGTTATCGCTGGTCTGATTAGATTGTTGCCACTCCTGATTAATTCCCTCAGATGGTAAAGTGAACCCATTATTGAGCTTTCCACTCGATGATACATGATCAGGATATGAATATGTAAGGCTCAGCAACAATTCCTAAACAGCCCGCAGACCATTAAGCCGTACTAGCTTGACTTCTCAACGCATGCTGCCTCATTTGTGCTTACGAGGTTAGTGCTTGAGTTGCGGTGACGTCGAGCGGCCTGAGGCCGCACGATAACAAACCGGATAGGCCTGCTCACGCCCTCACCTGGATGTGTTTGTAAGCTACTCAGAGGCCGGAAAATTTGCCGTCCCCGGTTTCACGCCTG'/>

    <sequence taxon='92' value='AAAGCTCCATGCTAAGGCGGCAGCGTGATAGTCAAGGAAGAGCCGCAGTGTGACAAACTAGCCGCCTACCACGTTTACATGCGACGCAGAATCCATTAATTTCTGTTCTAGTACAGCGGCTCCCCAAATTATACCCCTTCCCACGAATGAGGTGCCCGTGGCCTCAAACGTATCAGAACAAGACCATATGCTGGAGCATGACTGACCTCATAAATTCATCACTCTTGCCCCGCCCCCCGTCCGGCTAGCTCCGGATACGCCTAGGGATTTTATCTTATTGGTATTCGGCTGCAACGACCCGTCAATTTCCTTGGATCAAAAGACGACGGCGGAACACGTGCGGCGGTCCTGCCTAGTCAGTCCCTTGACCAACACTAGCAGCTAGTCCAACAGAGCATCTCCAGGAGTGATTAGAGATTGGTTCTGGCCACACAGAAGCACACAAACCATTTGGCGTGCAGAACCGTAGAAGTATTGTTGGATGACTCGCTCTACGAGGTAGTCATCCCTCCAAACATTGACGGGATGAAACCGAATGATGGGGCACGTGTAACGGAAATGGAATCACTAGTCTCAAGTATGGCGTGATGCCTAACGTTCTGCTAGAGATCGCGCTAGCGCTACCCGGCGGGGGAATCTCTGCCGCGTCTTCATGGGATAGCACTGTATACCCGCATTGACGCCCATAGACCTCCATTGTATAGACCTTGTCCCTTTAGAGATTGGAAGGTTCACTACGGCGTTAAAAGGAGCTAGTCGGTCCTGCCGCATCCTCCACGTCCGTAGCGCTAGGGGCCCCCTGCTTACTGAGGTGCATAATCGGTCCCGTCCAGCGAGCCTTATATTGCAGCTCCTAAGTTGCTCTATTCACCCCAAATATGCTACTTCGACGTGGTGTGGGTCGGTACTTTTATAGAGCCGGAACCCTGTTCACCTATCATAATTGTGACCGCGGCGCAGTGTTAGAGACTAGCTTCTGCGTCATACACAACTGGGCCAAGTGGCAACTGGCGCCCCCCTACAACGCTAACAACAACATGGGTTGTCCTGAGGTAGTCAGTCACACCATATCTATGAGCGACTACAGATTCGAAAGTGAGATGTGACTCTGCGAGTAGGTGCAAGGGACGCCGTTCGCTAGATTCGGTCACAAACGCGTGTGCAGAATGCTTGCGGCTAGACCTAATATGGTTCGGATTGAGAACGTCTGGCCTTTTGGTGCCAGGCTTAAACATATAGCTGCTCCCAGGGTACAGAAGCAGCTAACCTAAAATAACCCCCGGCAGGCTACTATGCTATCGCGCTGACTCGGACGCTTGCGTTTGAAACGTGGCGTACATAAAAGATAGATGAGCGCCCTACCAAAAGGATTGGCGCTGCATCAGGTGATGACCAGGCTGCGTCCTCATCTCAAAGCTTTTACCATTCTATTCGTTCGTCTTCAAATCTCGAACTATTATACCCCACGGAGCCGTCTCTGCTATCGGCGGGTTGAGCACGCCAATACTGGTCCAAGAATCACGGTAACGATCCAGGGTACTTGGTGCTTGAAAAGAAGGCGACTCAACGGAAGACACACTTCGTTCTGAGACAAAGTGTCGCGGTGATCATGGCTTCATTATGCCTAGTTGTCACCCCACTATGCTTTATAGCGTTATCGCTGGTCTGATTAGATTGTTGCCACTCCTGATTAATTCCCTCAGATGGTAAAGTGCACCCATTATTGAGCTTTCCACTCGATGATACATGATCAGGATATGAATATGTAAGGCTCAGCAACAATTCCTAAACAGCCCGCAGACCATTAAGTCGTACTAGCTTGACTTCTCAACGCATGCTGCCTCATTTGTGCTTACGAGGTTAGTGCTTGAGTTGCGGTGACGTCGAGCGGCCTGAGGCCGCACGATAACAAACCGGATAGGCCTGCTCACGCCCTCACCTGGATGTGTTTGTAAGCTACTCAGAGGCCGGAAAATTTGCCGTCCCCGGTTTCACGCCTG'/>

    <sequence taxon='103' value='AAAGCTCCATGCTAAGGCGGCAGCGTGATAGTCAAGGAAGAGCCGCAGTGTGACAAACTAGCCGCCTACCACGTTTACATGCGACGTAGAATCCATTAATTTCTGTTCTAGTACAGCGGCTCCCCAAATTATACCCCTTCCCACGAATGAGGTGCCCGTGGCCTCAAACGTATCAGAACAAGACCATATGCTGAAGCATGACTGACCTCATAAATTCATCACTCTTGCCCCGCCCCCCGTCCGGCTAGCTCCGGATACGCCTAGGGATTTTATCTTATTGGTATTCGGCTGCAACGACCCGTCAATTTCCTTGGATCAAAAGACGACGGCGGAACACGTGCGGCGGTCCTGCCTAGTCAGTCCCTTGACCAACACTAGCAGCTAGTCCAACAGAGCATCTCCAGGAGTGATTAGAGATGGGTTCTGGCCACACAGAAGCACACAAACCATTTGGCGTGCAGAACCGTAGAAGTATTGTTGGATGACTCGCTCTACGAGGTAGTCATCCCTCCAAACATTGACGGGATGAAACAGAATGATGGGGCACGTGTAACGGAAATGGAATCACTAGTCTCAAGTATGGCGTGATGCCTAACGTTCTGCTAGAGATCGCGCTAGCGCTACCCGGCGGGGGAATCTCTGCCGCGTCTTCATGGGATAGCACTGTATACCCGCATTGACGCCCATAGACCTCCATTGTATAGACCTTGTCCCTTTAGAGATTGGAAGGTTCACTACGGCGTTAAAAGGAGCTAGTCGGTCCTGCCGCATCCTCCACGTCCGTAGCGCTAGGGGCCCCCTGCTTACTGAGGTGCATAATCGGTCCCGTCCAGCGAGCCTTATATTGCAGCTCCTAAGTTGCTCTATTCACCCCAAATATGCTACTTCGACGTGGTGTGGGTCGGTACTTTTATAGAGCCGGAACCCTGTTCACCTATCATAATTGTGACCGCGGCGCAGTGTTAGAGACTAGCTTCTGCGTCATACACAACTGGGCCAAGTGGCAACTGGCGCCCCCCTACAACGCTAACAACAACATGGGTTGTCCTGAGGTAGTCAGTCACACCATATCTATGAGCGACTACAGATTCGAAAGTGAGATGTGACTCTGCGAGTAGGTGCAAGGGACGCCGTTCGCTAGATTCGGTCACAAACGCGTGTGCAGAATGCTTGCGGCTAGACCTAATATGGTTCGGATTGAGAACGTCTGGCCTTTTGGTGCCAGGCTTAAACATATAGCTGCTCCCAGGGTACAGAAGCAGCTAACTTAAAATAACCCCCGGCAGGCTACTATGCTATCGCGCTGACTCGGACGCTTGCGTTTGAAACGTGGCGTACATAAAAGATAGATGAGCGCCCTACCAAAAGGATTGGCGCTGCATCAGGTGATGACCAGGCTGCGTCCTCATCTCAAAGCTTTTACCATTCTATTCGTTCGTCTTCAAATCTCGAACTATTATACCCCACGGAGTCGTCTCTGCTATCGGCGGGTTGAGCACGCCAATACTGGTCCAAGAATCACGGTAACGATCCAGGGTACTTGGTGCTTGAAAAGAAGGCGACTCAACGGAAGACACACTTCGTTCTGAGACAAAGTGTCGCGGTGATCATGGCTTCATTATGCCTAGTTGTCACCCCACTATGCTTTATAGCGTTATCGCTGGTCTGATTAGATTGTTGCCACTCCTGATTAATTCCCTCAGATGGTAAAGTGAACCCATTATTGAGCTTTCCACTCGATGATACATGATCAGGATATGAATATGTAAGGCTCAGCAACAATTCCTAAACAGCCCGCAGACCATTAAGTCGTACTAGCTTGACTTCTCAACGCATGCTGCCTCATTTGTGCTTATGAGGTTAGTGCTTGAGTTGCGGTGACGTCGAGCGGCCTGAGGCCGCACGATAACAAACCGGATAGGCCTGCTCACGCCCTCACCTGGATGTGTTTGTAAGCTACTCAGAGGCCGGAAAATTTGCCGTCCCCGGTTTCACGCCTG'/>

    <sequence taxon='9' value='AAAGCTCCATGCTAAGGCGGCGGTGTGATAGTCAAGGAAGAGCCGCAGTGTGACAAACTAGCCGCCTACCACGTTTACATGCGACGTAGAATCAATTAATTTCTGTTCTAGTACAGCGGCTCCCCAAATTATACCCCTTCCCACGAATGAGGTGCCCGTGGCCTCAAACGTATCAGAACAAGACCATATGTTGAAGCATGATTGACCTCATAAATTCATCACTCTTGCTCCGCCCCCCGTCCGGCTAGCTCCGGATACGCCTAGGGATTTTATCTTATTGGTATTCGGCTGCAACGACCCGTCAATTTCCTCGGATCAAAAGACGCCGGCGGAACACGTGCGGCGGTCCTGCCTAGGCAGTCCCTTGACCAACACTAGCAGCTAGTCCAACAGAGCATCTCCGGGAGTGATTAGAAATTGGTTCTGGCCACACAGAAGCACACAAACCATTTGGCGTGCAAAACCGTAGAAGTATTGTTGGATGACTCGCTCTACGAGGTAGTCATCCCTCCAAACATTGACGGGATGAAACAGAATGATGGGGCACGTGTAGCGGAAATGGAATCACTAGTCTCAAGTATGGCGTGATGCCTACCGTTCTGCTAGAGATCGCGCTAGCGCTACCCGGCGGGGGAATCTCTGCCGCGTCTTCATGGGATAGCACTGTATACCCGCGTTGACGCCCATAGACCTCCATTGTATAGACTTTGTCCCTTTAGAGATTAGAAGGTTCACTACGGCGTTAAAAGCAGCTAGTCGGTCCTGCCACATCCTCCACGTCCGTAGCGCTAGGGGCCCCCTGCTTACTGAGGTGCATAATCGGTCCCGTCCAGCGAGCCTTATATTGCAGCTCCTAAGTTGCCCTATTCACCCCAAATATGCTACTTCGACGTGGTGTGGGTCGGTACTTTTATAGAGCCGGAACCCTGTTCACCTATCATAATTGTGACCGCGGCGCAGTCTTAGAGACTAGCTTCTGCGTCATACACAACTGGGCCAAGTGGCAACTGGGGCCCCCCTATAACGCTAACAACAACATGGGTTGTCCTGAGGTAGTCAGTCACACCATACCTATGAGCGACTACAGATTAGAAAGTGAGATGTGACTCTGCGAGTAGGTGCAAGAGACGCCGTTCGCTAGATTCGGTCACAAACGCGTGTGGAGAATACTTGCGGCCAGACCTAATATGGTTCGGATTGAGAACGTCTGGCCTTTTGGTGCCAGGCTTAAACATATAGCTGCTCCCAGGGTACAGAAGCAGCTAACCTAAAATAACCCCCGGCAGGCTATTATGCTATCGCGCTGACTCGGACGCTTGCGTTTGAAACGTGGCGTACATAAAAGATAGATGAGCGCCCTACCAAAAGGATTGGCGCTGCATCAGGTGATGACCAGGCTGCGTCCTCATCTCAAAGCTTTTACCATTCTATTCGTTCGTCTTCAAATTTCGAACTATTATACCCCACGGAGCCGTCTCTGCTACCGGCGGGTTGAGCACGCTAATACTGGTCCAAGAATCACGGTAGCGATCCAGGGTACTTGGTGCTTGAAAAGAAGGCGACTCAACGGAAGATACACTTCGTTCTGAGACAAAGTGTCGCGGTGATCATGGCTTCATTATGCCTAGTTGTCACCCCGCTATCCTTTATAGCGTTATCGCTGGTCTGATTAGATTGTTGCCACTCCTGATTAATTCCCTCAGATGGTAAAGTGAACCCATTATTGAGCTTTCCACTCGATGATACATGATCAGGATATGAATATGTAAGGCTCAGCAACAGTTCCTAAACAGTCCGCAGACCATTAAGCCGTACTAGCTTGACTTCTCAACGCATGCTGCCTCATTTGTGCTTACGAGGTTAGTGCTTGAGTTGCGGTGACGTCGAGCGGCCTGAGGCCGCACGATAACACACCGGATAAGCCTGCTCACGCCCTCACCTGGATGTGTTTGTAAGCTACTCAGAGGCCGGAAAATTTGCCGTACCCGGTTTCACGCCTG'/>

    <sequence taxon='11' value='AAAGCTCCATGCTAAGGCGGCGGTGTGATAGTCAAGGAAGAGCCGCAGTGTGACAAACTAGCCGCCTACCACGTTTACATGCGACGTAGAATCAATTAATTTCTGTTCTAGTACGGCGGCTCCCCAAATTATACCCCTTCCCACGAATGAGGTGCCCGTGGCCTCAAACGTATCAGAACAAGACCATATGTTGAAGCATGATTGACCTCATAAATTCATCACTCTTACTCCGCCCCCCGTCCGGCTAGCTCCGGATACGCCTAGGGATTTTATCTTATTGGTATTCGGCTGCAACGACCCGTCAATTTCCTCGGATCAAAAGACGCCGGCGGAACACGTGCGGCGGTCCTGCCTAGGCAGTCCCTTGACCAACACTAGCAGCTAGTCCAACAGAGCATCTCCGGGAGTGATTAGAAATTGGTTCTGGCCACACAGGAGCACACAAACCATTTGGCGTGCAAAACCGTAGAAGTATTGTTGGATGACTCGCTCTACGAGGTAGTCATCCCTCCAAACATTGACGGGATGAAACAGAATGATGGGGCACGTGTAGCGGAAATGGAATCACTAGTCTCAAGTATGGCGTGATGCCTACCGTTCTGCTAGAGATCGCGCTAGCGCTACCCGGCGGGGGAATCTCTGCCGCGTCTTCATGGGATAGCACTGTATACCCGCGTTGACGCCCATAGACCTCCATTGTATAGACTTTGTCCCTTTAGAGATTAGAAGGTTCACTACGGCGTTAAAAGCAGCTAGTCGGTCCTGCCACATCCTCCACGTCCGTAGCGCTAGGGGCCCCCTGCTTACTGAGGTGCATAATCGGTCCCGTCCAGCGAGCCTTATATTGCAGCTCCTAAGTTGCCCTATTCACCCCAAATATGCTACTTCGACGTGGTGTGGGTCGGTACTTTTATAGAGCCGGAACCCTGTTCGCCTATCATAATTGTGACCGCGGCGCAGTCTTAGAGACTAGCTTCTGCGTCATACACAACTGGGCCAAGTGGCAACTGGGGCCCCCCTATAACGCTAACAACAACATGGGTTGTCCTGAGGTAGTCAGTCACACCATACCTATGAGCGACTACAGATTAGAAAGTGAGATGTGACTCTGCGAGTAGGTGCAAGGGACGCCGTTCGCTAGATTCGGTCACAAACGCGTGTGGAGAATGCTTGCGGCCAGACCTAATATGGTTCGGATTGAGAACGTCTGGCCTTTTGGTGCCAGGCTTAAACATATAGCTGCTCCCAGGGTACAGAAGCAGCTAACCTAAAATAACCCCCGGCAGGCTATTATGCTATCGCGCTGACTCGGACGCTTGCGTTTGAAACGTGGCGTACATAAAAGATAGATGAGCGCCCTACCAAAAGGATTGGCGCTGCATCAGGTGATGACCAGGCTGCGTCCTCATCTCAAAGCTTTTACCATTCTATTCGTTCGTCTTCAAATTTCGAACTATTATACCCCACGGAGCCGTCTCTGCTACCGGCGGGTTGAGCACGCTAATACTGGTCCAAGAATCACGGTAGCGATCCAGGGTACTTGGTGCTTGAAAAGAAGGCGACTCAACGGAAGATACACTTCGTTCTGAGACAAAGTGTCGCGGTGATCATGGCTTCATTATGCCTAGTTGTCACCCCGCTATCCTTTATAGCGTTATCGCTGGTCTGATTAGATTGTTGCCACTCCTGATTAATTCCCTCAGATGGTAAAGTGAACCCATTATTGAGCTTTCCACTCGATGATACATGATCAGGATATGAATATGTAAGGCTCAGCAACAGTTCCTAAACAGTCCGCAGACCATTAAGCCGTACTAGCTTGACTTCTTAACGCATGCTGCCTCATTTGTGCTTACGAGGTTAGTGCTTGAGTTGCGGTGACGTCGAGCGGCCTGAGGCCGCACGATAACACACCGGATAAGCCTGCTCACGCCCTCACCTGGATGTGTTTGTAAGCTACTCAGAGGCCGGAAAATTTGCCGTCCCCGGTTTCACGCCTG'/>

    <sequence taxon='16' value='AAAGCTCCATGCTAAGGCGGCGGTGTGATACTCAAGAAAGAGCCGCAGTGTGACAAACTAGCCGCCTACCACGTTTACATGCGACGTAGAATCAATTAATTTCTGTTCTAGTACGGCGGCTCCCCAAATTATACCCCTTCCCACGAATGAGGTGCCCGTGGCCGCAAACGTATCAGAACAAGACCATATGTTGAAGCATGATTGACCTCATAAATTCATCACTCTTGCTCCGCCCCCCGTCCGGCTAGCTCCGGATACGCCTAGGGATTTTATCTTATTGGTATTCGGCTGCAACGACCCGTCAATTTCCTCGGATCAAAAGACGCCGGCGGAACACGTGCGGCGGTCCTGCCTAGGCAGTCCCTTGACAAACACTAGCAGCTAGTCCAACAGAGCATCTCCGGGAGTGATTAGAAATTGGTTCTGGCCACACAGAAGCACACAAACCATTTGGCGTGCAAAACCGTAGAAGTATTGTTGGATGACTCGCTCTACAAGGTAGTCATCCCTCCAAACATTGACGGGATGAAACAGAATGATGGGGCACGTGTAGCGGAAATGGAATCACTAGTCTCAAGTATGGCGTGATGCCTACTGTTCTGCTAGAGATCGCGCTAGCGCTACCCGGCGGGGGAATCTCTGCCGCGTCTTCATGGGATAGCACTGTATACCCGCGTTGACGCCCATAGACCTCCATTGTATAGACTTTGTCCCTTTAGAGATTAGAAGGTTCACTACGGCGTTAAAAGCAGCTAGTCGGTCCTGCCACATCCTCCACGTCCGTAGCGCTAGGGGCCCCCTGCTTACTGAGGTGCATAATCGGTCCCGTCCAGCGAGCCTTATATTGCAGCTCCTAAGTTGCCCTATTCACCCCAAATATGCTACTTCGACGTGGTGTGGGTCGGTACTTTTATAGAGCCGGAACCCTGTTCACCTATCATAATTGTGACCGCGGCGCAGTCTTAGAGACTAGCTTCTGCGTCATACACAACTGGGCCAAGTGGCAACTAGGGCCCCCCTATAACGCTAACAACAACATGGGTTGTCCTGAGGTAGTCAGTCACACCATACCTATGAGCGACTACAGATTAGAAAGTGAGATGTGACTCTGCGAGTAGGTGCAAGGGACGCCGTTCGCTAGATTCGGTCACAAACGCGTGTGGAGAATGCTTGCGGCCAGACCTAATATGGTTCGGATTGAGAACGTCTGGCCTTTTGGTGCCAGGCTTAAACATATAGCTGCTCCCAGGGTACAGAAGCAGCTAACCTAAAATAACCCCCGGCAGGCTATTATGCTATCGCGCTGACTCGGACGCTTGCGTTTGAAACGTGGCGTACATAAAAGATAGATGAGCGCCCTACCAAAAGGATTGGCGCTGCATCAGGTGATGACCAGGCTGCGTCCTCATCTCAAAGCTTTTACCATTCTATTCGTTCGTCTTCAAATTTCGAACTATTATACCCCACGGAGCCGTCTCTGCTACCGGCGGGTTGAGCACGCTAATACTGGTCCAAGAATCACGGTAGCGATCCAGGGTACTTGGTGCTTGAAAAGAAGGCGACTCCACGGAAGATACACTTCGTTCTGAGACAAAGTGTCGCGGTGATCATGGCTTCATTATGCCTAGTTGTCACCCCGCTATCCTTTATAGCGTTATCGCTGGTCTGATTAGATTGTTGCCACTCCTGATTAATTCCCTCAGATGGTAAAGTGAACCCATTATTGAGCTTTCCACTCGATGATACATGATCAGGATATGAATATGTAAGGCTCAGCAACAGTTCCTAAACAGTCCGCAGACCATTAAGCCGTACTAGCTTGACTTCTTAACGCATGCTGCCTCATTTGTGCTTACGAGGTTAGTGCTTGAGTTGCGGTGACGTCGAGCGGCCTGAGGCCGCACGATAACACACCGGATAAGCCTGCTCACGCCCTCACCTGGATGTGTTTGTAAGCTACTCAGAGGCCGGAAAATTTGCCGTCCCCGGTTTCACGCCTG'/>

    <sequence taxon='27' value='AAAGCTCCATGCTAAGGCGGCGGTGTGATAGTCAAGGAAGAGCCGCAGTGTGACAAACTAGCCGCCTACCACGTTTACGTGCGACGTAGAATCAATTAATTTCTGTTCTAGTACGGCGGCTCCCCAAATTATACCCCTTCCCACGAATGAGGTGCCCGTGGCCGCAAACGTATCAGAACAAGACCATATGTTGAAGCATGATTGACCTCATAAATTCATCACTCTTGCTCCGCCCCCCGTCCGGCTAGCTCCGGATACGCCTAGGGATTTTATCTTATTGGTATTCGGCTGCAACGACCCGTCAATTTCCTCGGATCAAAAGACGCCGGCGGAACACGTGCGGCGGTCCTGCCTAGGCAGTCCCTTGACCAACACTAGCAGCTAGTCCAACAGAGCATCTCCGGGAGTGATTAGAAATTGGTTCTGGCCACACAGAAGCACACAAACCATTTGGCGTGCAAAACCGTAGAAGTATTGTTGGATGACTCGCTCTACGAGGTAGTCATCCCTCCAAACATTGACGGGATGAAACAGAATGATGGGGCACGTGTAGCGGAAATGGAATCACTAGTCTCAAGTATGGCGTGATGCCTACTGTTCTGCTAGAGATCGCGCTAGCGCTACCCGGCGGGGGAATCTCTGCCGCGTCTTCATGGGATAGCACTGTATACCCGCGTTGACGCCCATAGACCTCCATTGTATAGACTTTGTCCCTTTAGAGATTAGAAGGTTCACTACGGCGTTAAAAGCAGCTAGTCGGTCCTGCCACATCCTCCACGTCCGTAGCGCTAGGGGCCCCCTGCTTACTGAGGTGCATAATCGGTCCCGTCCAGCGAGCCTTATATTGCAGCTCCTAAGTCGCCCTATTCACCCCAAATATGCTACTTCGACGTGGTGTGGGTCGGTACTTTTATAGAGCCAGAACCCTGTTCACCTATCATAATTGTGACCGCGGCGCAGTCTTAGAGACTAGCTTCTGCGTCATACACAACTGGGCCAAGTGGCAACTGGGGCCCCCCTATAACGCTAACAACAACATGGGTTGTCCTGAGGTAGTCAGTCACACCATACCTATGAGCGACTACAGATTAGAAAGTGAGATGTGACTCTGCGAGTAGGTGCAAGGGACGCCGTTCGCTAGATTCGGTCACAAACGCGTGTGGAGAATGCTTGCGGCCAGACCTAATATGGTTCGGATTGAGAACGTCTGGCCTTTTGGTGCCAGGCTTAAACATATAGCTGCTCCCAGGGTACAGAAGCAGCTAACCTAAAATAACCCCCGGCAGGCTATTATGCTATCGCGCTGACTCGGACGCTTGCGTTTGAAAAGTGGCGTACATAAAAGATAGATGAGAGCCCTACCAAAAGGATTGGCGCTGCATCAGGTGATGACCAGGCTGCGTCCTCATCTCAAAGCTTTTACCATTCTATTCGTTCGTCTTCAAATTTCGAACTATTATACCCCACGGAGCCGTCTCTGCTACCGGCGGGTTGAGCACGCTAATACTGGTCCAAGAATCACGGTAGCGATCCAGGGTACTTGGTGCTTGAAAAGAAGGCGACTCCACGGAAGATACACTTCGTTCTGAGACAAAGTGTCGCGGTGATCATGACTTCATTATGCCTAGTTGTCACCCCGCTATCCTTTATAGCGTTATCGCTGGTCTGATTAGATTGTTGCCACTCCTGATTAATTCCCTCAGATGGTAAAGTGAACCCATTATTGAGCTTTCCACTCGATGATACATGATCAGGATATGAATATGTAAGGCTCAGCAACAGTTCCTAAACAGTCCGCAGACCATTAAGCCGTACTAGCTTGACTTCTTAACGCATGCTGCCTCATTTGTGCTTACGAGGTTAGTGCTTGAGTTGCGGTGACGTTGAGCGGCCTGAGGCCGCACGATAACACACCGGATAAGCCTGCTCACGCCCTCACCTGGATGTGTTTGTAAGCTACTCAGAGGCCGGAAAATTTGCCGTCCCCGGTTTCACGCCTG'/>

    <sequence taxon='44' value='AAAGCTCCATGCTAAGGCGGCGGTGTGATAGTCAAGGAAGAGCCGCAGTGTGACAAACTAGCCGCCTACCACGTTTACATGCGACGTAGAATCAATTAATTTCTGTTCTAGTACGGCGGCTCCCCAAATTATACCCCTTCCCACGAATGAGGTGCCCGTGGCCGCAAACGTATCAGAACAAGACCATATGTTGAAGCATGATTGACCTCATAAATTCATCACTCTTGCTCCGCCCCCCGTCCGGCTAGCTCCGGATACGCCTAGGGATTTTATCTTATTGGTATTCGGCTGCAACGACCCGTCAATTTCCTCGGATCAAAAGACGCCGGCGGAACACGTGCGGCGGTCCTGCCTAGGCAGTCCCTTGACCAACACTAGCAGCTAGTCCAACAGAGCATCTCCGGGAGTGATTAGAAATTGGTTCTGGCCACACAGAAGCACACAAACCATTTGGTGTGCAAAACCGTAGAAGTATCGTTGGATGACTCGCTCTACGAGGTAGTCATCCCTCCAAACATTGACGGGATGAAACAGAATGATGGGGCACGTGTAGCGGAAATGGAATCACTAGTCTCAAGTATGGCGTGATGCCTACTGTTCTGCTAGAGATCGCGCTAGCGCTACCCGGCGGGGGAATCTCTGCCGCGTCTTCATGGGATAGCACTGTATACCCGCGTTGACGCCCATAGACCTCCATTGTATAGACTTTGTCCCTTTAGAGATTAGAAGGTTCACTACGGCGTTAAAAGCAGCTAGTCGGTCCTGCCACATCCTCCACGTCCGTAGCGCTAGGGGCCCCCTGCTTACTGAGGTGCATAATCGGTCCCGTCCATCGAGCCTTATATTGCAGCTCCTAAGTTGCCCTATTCACCCCAAATATGCTACTTCGACGTGGTGTGGGTCGGTACTTTTATAGAGCCAGAACCCTGTTCACCTATCATAATTGTGACCGCGGCGCAATCCTAGAGACTAGCTTCTGCGTCATACACAACTGGGCCAAGTGGCAATTGGGGCCCCCCTATAACGCTAACAACAACATGGGTTGTCCTGAGGTAGTCAGTCACACCATACCTATGAGCGACTACAGATTAGAAAGTGAGATGTGACTCTGCGAGTAGGTGCAAGGGACGCCGTTCGCTAGATTCGGTCACAAACGCGTGTGGAGAATGCTTGCGGCCAGACCTAATATGGTTCGGATTGAGAACGTCTGGCCTTTTGGTGCCAGGCTTAAACATATAGCTGCTCCCAGGGTACAGAAGCAGCTAACCTAAAATAACCCCCGGCAGGCTATTATGCTATCGCGCTGACTCGGACGCTTGCGTTTGAAAAGTGGCGTACATAAAAGATAGATGAGGGCCCTACCAAAAGGATTGGCGCTGCATCAGGTGATGACCAGGCTGCGTCCTCCTCTCAAAGCTTTTACCATTCTATTCGTTCGTCTTCAAATTTCGAACTATTATACCCCACGGAGCCGTCTCTGCTACCGGCGGGTTGAGCACGCTAATACTGGTCAAAGAATCACGGTAGCGATCCAGGGTACTTGGTGCTTGAAAAGAAGGCGACTCCACGGAAGATACACTTCGTTCTGAGACAAAGTGTCGCGGTGATCATGACTTCATTATGCCTAGTTGTCACCCCGCTATCCTTTATAGCGTTATCGCTGGTCTGATTAGATTGTTGCCACTCCTGATTAATTCCCTCAGATGGTAAAGTGAACCCATTATTGAGCTTTCCACTCGATGATACATGATCAGGATGTGAATATGTAAGGCTCAGCAACAGTTCCTAAACAGTCCGCAGACCATTAAGCCGTACTAGCTTGACTTCTTAACGCATGCTGCCTCATTTGTGCTTACGAGGTTAGTGCTTGAGTTGCGGTGACGTTGAGCGGCCTGAGGCCGCACGATAACACACCGGATAAGCCTGCTCACGCCCTCACCTGGATGTGTTTGTAAGCTACTCAGAGGCCGGAAAATTTGCCGTCCCCGGTTTCACGCCTG'/>

    <sequence taxon='45' value='AAAGCTCCATGCTAAGGCGGCGGTGTGATGGTCAAGGAAGAGCCGCAGTGTGACAAACTAGCCGCCTACCACGTTTACATGCGACGTAGAATCAATTAATTTATGTTCTAGTACGGCGGCTCCCCAAATTATACCCCTTCCCACGAATGAGGTGCCCGTGGCCGCAAACGTATCAGAACAAGACCATATGTTGAAGCATGATTGACCTCATAAATTCATCACTCTTGCTCCGCCCCCCGTCCGGCTAGCTCCGGATACGCCTAGGGATTTTATCTTATTGGTATTCGGCTGCAACGACCCGTCAATTTCCTCGGATCAAAAGACGCCGGCGGAACACGTGCGGCGGTCCTGCCTAGGCAGTCCCTTGACCAACACTAGCAGCTAGTCCAACAGAGCATCTCCGGGAGTGATTAGAAATTGGTTCTGGCCACACAGAAGCACACAAACCATTTGGTGTGCAAAACCGTAGAAGTATCGTTGGATGACTCGCTCTACGAGGTAGTCATCCCTCCAAACATTGACGGGATGAAACAGAATGATGGGGCACGTGTAGCGGAAATGGAATCACTAGTCTCAAGTATGGCGTGATGCCTACTGTTCTGCTAGAGATCGCGCTAGCGCTACCCGGCGGGGGAATCTCTGCCGCGTCTTCATGGGATAGCACTGTATACCCGCGTTGACGCCCATAGACCTCCATTGTATAGACTTTGTCCCTTTAGAGATTAGAAGGTTCACTACGGCGTTAAAAGCAGCTAGTCGGTCTTGCCACATCCTCCACGTCCGTAGCGCTAGGGGCCCCCTGCTTACTGAGGTGCATAATTGGTCCCGTCCATCGAGCCTTATATTGCAGCTCCTAAGTTGCCCTATTCACCCCAAATATGCTACTTCGACGTGGTGTGGGTCGGTACTTTTATAGAGCCAGAACCCTGTTCACCTATCATAATTGTGACCGCGGCGCAATCCTAGAGACTAGCTTCTGCGTCATACACAACTGGGCCAAGTGGCAATTGGGGCCCCCCTATAACGCTAACAACAACATGGGTTGTCCTGAGGTAGTCAGTCACACCATACCTATGAGCGACTACAGATTAGAAAGTGAGATGTGACTCTGCGAGTAGGTGCAAGGGACGCCGTTCGCTAGATTCGGTCACAAACGCGTGTGGAGAATGCTTGCGGCCAGACCTAATATGGTTCGGATTGAGAACGTCTGGCCTTTTGGTGCCAGGCTTAAACATATAGCTGCTCCCAGGGTACAGAAGCAGCTAACCTAAAATAACCCCCGGCAGGCTATTATGCTATCGCGCTGACTCGGACGCTTGCGTTTGAAAAGTGGCGTACATAAAAGATAGATGAGGGCCCTACCAAAAGGATTGGCGCTGCATCAGGTGATGACCAGGCTGCGTCCTCCTCTCAAAGCTTTTACCATTCTATTCGTTCGTCTTCAAATTTCGAACTATTATACCCCACGGAGCCGTCTCTGCTACCGGCGGGTTGAGCACGCTAATACTGGTCAAAGAATCACGGTAGCGATCCAGGGTACTTGGTGCTTGAAAAGAAGGCGACTCCACGGAAGATACACTTCGTTCTGAGACAAAGTGTCGCGGTGATCATGACCTCATTATGCCTAGTTGTCACCCCGCTATCCTTTATAGCGTTATCGCTGGTCTGATTAGATTGTTGCCACTCCTGATTAATTCCCTCAGATGGTAAAGTGAACCCATTATTGAGCTTTCCACTCGATGATACATGATCAGGATGTGAATATGTAAGGCTCAGCAACAGATCCTAAACAGTCCGCAGACCATTAAGCCGTACTAGCTTGACTTCTTAACGCATGCTGCCTCATTTGCGCTTACGAGGTTAGTGCTTGAGTTGCGGTGACGTTGAGCGGCCTGAGGCCGCACGATAACACACCGGATAAGCCTGCTCACGCCCTCACCTGGATGTGTTTGTAAGCTACTCAGAGGCCGGAAAATTTGCCGTCCCAGGTTTCACGCCTG'/>

    <sequence taxon='90' value='AAAGCTCCATGCTAAGGCGGCGGTGTGATGGTCAAGGAAGAGCCGCAGTGTGACAAACTAGCCGCCTACCACGTTTACATGCGACGTAGAATCAATTAATTTATGTTCTAGTACGGCGGCTCCCCAAATTATACCCCTTCCCACGAATGAGGTGCCCGTGGCCGCAAACGTATCAGAACAAGACCATATGTTGAAGCATGATTGACCTCATAAATTCATCACTCTTGCTCCGCCCCCCGTCCGGCTAGCTCCGGATACGCCTAGGGATTTTATCTTATTGGTATTCGGCTGCAACGACCCGTCAATTTCCTCGGATCAAAAGACGCCGGCGGAACACGTGCGGCGGTCCTGCCTAGGCAGTCCCTTGACCAACACTAGCAGCTAGTCCAACAGAGCATCTCCGGGAGTGATTAGAAATTGGTTCTGGCCACACAGAAGCACACAAACCATTTGGTGTGCAAAACCGTAGAAGTATCGTTGGATGACTCGCTCTACGAGGTAGTCATCCCTCCAAACATTGACGGGATGAAACAGAATGATGGGGCACGTGTAGCGGAAATGGAATCACTAGTCTCAAGTATGGCGTGATGCCTACTGTTCTGCTAGAGATCGCGCTAGCGCTACCCGGCGGGGGAATCTCTGCCGCGTCTTCATGGGATAGCACTGTATACCCGCGTTGACGCCCATAGACCTCCATTGTATAGACTTTGTCCCTTTAGAGATTAGAAGGTTCACTACGGCGTTAAAAGCAGCTAGTCGGTCTTGCCACATCCTTCACGTCCGTAGCGCTAGGGGCCCCCTGCTTACTGAGGTGCATAATTGGTCCCGTCCATCGAGCCTTATATTGCAGCTCCTAAGTTGCCCTATTCACCCCAAATATGCTACTGCGACGTGGTGTGGGTCGGTACTTTTATAGAGCCAGAACCCTGTTCACCTATCATAATTGTGACCGCGGCGCAATCCTAGAGACTAGCTTCTGCGTCATACACAACTGGGCCAAGTGGCAATTGGGGCCCCCCTATAACGCTAACAACAACATGGGTTGTCCTGAGGTAGTCAGTCACACCATACCTATGAGCGACTACAGATTAGAAAGTGAGATGTGACTCTGCGAGTAGGTGCAAGGGACGCCGTTCGCTAGATTCGGTCACAAACGCGTGTGGAGAATGCTTGCGGCCAGACCTAATATGGTTCGGATTGAGAACGTCTGGCCTTTTGGTGCCAGGCTTAAACATATAGCTGCTCCCAGGGTACAGAAGCAGCTAACCTAAAATAACCCCCGGCAGGCTATTATGCTATCGCGCTGACTCGGACGCTTGCGTTTGAAAAGTGGCGTACATAAAAGATAGATGAGGGCCCTACCAAAAGGATTGGCGCTGCATCAGGTGATGACCAGGCTGCGTCCTCCTCTCAAAGCTTTTACCATTCTATTCGTTCGTCTTCAAATTTCGAACTATTATACCCCACGGAGCCGTCTCTGCTACCGGCGGGTTGAGCACGCTAATACTGGTCAAAGAATCACGGTAGCGATCCAGGGTACTTGGTGCTTGAAAAGAAGGCGACTCCACGGAAGATACACTTCGTTCTGAGACAAAGTGTCGCGGTGATCATGACCTCATTATGCCTAGTTGTCACCCCGCTATCCTTTATAGCGTTATCGCTGGTCTGATTAGATTGTTGCCACTCCTGATTAATTCCCTCAGATGGTAAAGTGAACCCATTATTGAGCTTTCCACTCGATGATACATGATCAGGATGTGAATATGTAAGGCTCAGCAACAGATCCTAAACAGTCCGCAGACCATTAAGCCGTACTAGCTTGACTTCTTAACGCATGCTGCCTCATTTGCGCTTACGAGGTTAGTGCTTGAGTTGCGGTGACGTTGAGCGGCCTGAGGCCGCACGATAACACACCGGATAAGCCTGCTCACGCCCTCACCTGGATGTGTTTGTAAGCTACTCAGAGGCCGGAAAATTTGCCGTCCCAGGTTTCACGCCTG'/>

    <sequence taxon='54' value='AAAGCTCCATGCTAAGGCGGTGGTGTGATAGTCAAGGAAGAGCCGCAGTGTGACAAACTAGCCGCCTACCACGTTTACATGCGACGTAGAATCAATTAATTTCTGTTCTAGTACGGCGGCTCCCCAAATTATACCCCTTCCCACGAATGAGGTGCCCGTGGCCGCAAACGTATCAGAACAAGACCATATGTTGAAGCATGATTGACCTCATAAATTCATCACTCTTGCTCCGCCCCCCGTCCGGCTAGCTCCGGATACGCCTAGGGATTTTATCTTATTGGTATTCGGCTGCAACGACCCGTCAATTTCCTCGGATCAAAAGACGCCGGCGGAACACGTGCGGCGGTCCTGCCTAGGCAGTCCCTTGACCAACACTAGCAGCTAGTCCAACAGAGCATCTCCGGGAGTGATTAGAAATTGGTTCTGGCCACACAGAAGCACACAAACCATTTGGTGTGCAAAACCGTAGAAGTATCGTTGGATGACTCGCTCTACGAGGTAGTCATCCCTCCAAACATTGACGGGATGAAACAGAATGATGGGGCACGTGTAGCGGAAATGGAATCACTAGTCTCAAGTATGGCGTGATGCCTACTGTTCTGCTAGAGATCGCGCTAGCGCTACCCGGCGGGGGAATCTCTGCCGCGTCTTCATGGGATAGCACTGTATACCCGCGTTGACGCCCATAGACCTCCATTGTATAGACTTTGTCCCTTTAGAGATTAGAAGGTTCACTACGGCGTTAAAAGCAGCTAGTCGGTCCTGCCACATCCTCCACGTCCGTAGCGCTAGGGGCCCCCTGCTTACTGAGGTGCATAATCGGTCCCGTCCATCGAGCCTTATATTGCAGCTCCTAAGTTGCCCTATTCACCCCAAATATGCTACTTCGACGTGGTGTGGGTCGGTACTTTTATAGAGCCAGAACCCTGTTCACCTATCATAATTGTGACCGCGGCGCAATCTTAGAGACTAGCTTCTGCGTCATACACAACTGGGCCAAGTGGCAATTGGGGCCCCCCTATAACGCTAACAACAACATGGGTTGTCCTGAGGTAGTCAGTCACACCATACCTATGAGCGACTACAGATTAGAAAGTGAGATGTGACTCTGCGAGTAGGTGCAAGGGACGCCGTTCGCTAGATTCGGTCACACACGCGTGTGGAGAATGCTTGCGGCCAGACCTAATATGGTTCGGATTGAGAACGTCTGGCCTTTTGGTGCCAGGCTTAAACATATAGCTGCTCCCAGGGTACAGAAGCAGCTAACCTAAAATAACCCCCGGCAGGCTATTATGCTATCGCGCTGACTCGGACGCTTGCGTTTGAAAAGTGGCGTACATAAAAGATAGATGAGGGCCCTACCAAAAGGATTGGCGCTGCATCAGGTGATGACCAGGCTGCGTCCTCATCTCAAAGCTTTTACCATTCTATTCGTTCGTCTTCAAATTTCGAACTATTATACCCCACGGAGCCGTCTCTGCTACCGGCGGGTTGAGCACGCTAATACTGGTCAAAGAATCACGGTAGCGATCCAGGGTACTTGGTGCTTGAAAAGAAGGCGACTCCACGGAAGATACACTTCGTTCTGAGACAAAGTGTCGCGGTGATCATGACTTCATTATGCCTAGTTGTCACCCCGCTATCCTTTATAGCGTTATCGCTGGTCTGATTAGATTGTTGCCACTCCTGATTAATTCCCTCAGATGGTAAAGTGAACCCATTATTGAGCTTTCCACTCGATGATACATGATCAGGATGTGAATATGTAAGGCTCAGCAACAGTTCCTAAACAGTCCGCAGACCATTAAGCCGTACTAGCTTGACTTCTTAACGCATGCTGCCTCATTTGTGCTTACGAGGTTAGTGCTTGAGTTGCGGTGACGTTGAGCGGCCTGAGGCCGCACGATAACACACCGGATAAGCCTGCTCACGCCCTCACCTGGATGTGTTTGTAAGCTACTCAGAGGCCGGAAAATTTGCCGTCCCCGGTTTCACGCCTG'/>

    <sequence taxon='53' value='AAAGCTCCATGCTAAGGCGGCGGTGTGATAGTCAAGGAAGAGCCGTAGTGTGACAAACTAGCCGCCTACCACGTTTACATGCGACGTAGAATCAATTAATTTCTGTTCTAGTACGGCGGCTCCCCAAATTATACCCCTTCCCACGAATGGGGTGCCCGTGGCCGCAAACGTATCAGAACAAGACCATATGTTGAAGCATGATTGACCTCATAAATTCATCACTCCTGCTCCGCCCCCCGTCCGGCTAGCTCCGGATACGCCTAGGGATTTTATCTTATTGGTATTCGGCTGCAACGACCCGTCAATTTCCTCGGATCAAAAGACGCCGGCGGAACACGTGCGGCGGTCCTGCCTAGGCAGTCCCTTGACCAACACTAGCAGCTAGCCCAACAGAGCATCTCCGGGAGTGATTAGAAATTGGTTCTGGCCACACAGAAGCACACAAACCATTTGGCGTGCAAAACCGTAGAAGTATTGTTGGATGACTCGCTCTACGAGGTAGTCATCCCTCCAAACATTGACGGGATGAAACAGAATGATGGGGCACGTGTAGCGGAAATGGAATCACTAGTCTCAAGTATGGCGTGATGCCTACTGTTCTGCTAGAGATCGCGCTAGCGCTACCCGGCGGGGGAATCTCTGCCGCGTCTTCATGGGATAGCACTGTATACCCGCGTTGACGCCCATAGACCTCCATTGTATAGACTTTGTCCCTTTAGAGATTAGAAGGTTCGTTACGGCGTTAAAAGCAGCTAGTCGGTCCTGCCACATCCTCCACGTCCGTAGCGCTAGGGGCCCCCTGCTTACTGAGGTGCATAATCGGTCCCGTCCATCGAGCCTTATTTTGCAGCTCCTAAGTTGCCCTATTCACCCCAAATATGCTACTTCGACGTGGTGTGGGTCGGTACTTTTATAGAGCCAGAACCCTGTTCACCTATCATAATTGTGACCGCGGCGCAATCTTAGAGACTAGCTTCTGCGTCATACACAACTGGGCCAAGTGGCAACTAGGGCCCCCCTATAACGCTAACAACAACATGGGTTGTCCTGAGGTAGTCAATCACACAATACCTATGAGCGACTAGAGATTAGAAAGTGAGATGTGACTCTGCGAGTAGGTGCAAGGGACGCCGTTCGTTAGATTCGGTCACAAACGCGTGTGGAGAATGCTTGCGGCCAGACCTAATATGGTTCGGATTGAGAACGTCTGGCCTTTTCGTGCCAGGCTTAAACATATAGCTGCTCTCAGGGTACAGAAGCAGCTAACCTAAAATAACCCCCGGCAGGCTATTATGCTATCGCGCTGACTCGGACGCTTGCGTTTGAAAAGTGGCGTACATAAAAGATAGATGAGAGCCCTACCAAAAGGATTGGCGCTGCATCAGGTGATGACTAGGCTGCGTCCTCATCTCAAAGCTTTTACCATTCTATTCGTTCGTCTTCAAATTTCGAACTATTATGCCCCACGGAGCCGTCTCTGCTACCGGCGGGTTGAGCACGCTAATACTGGTCAAAGAATCACGGTAGCGATCCAGGGTACTTGGTGCTTGAAAAGAAGGCGACTCCACGGAAGATACACTTCGTTCTGAGACAAAGTGTCGCGGTGATCATGACTTCATTATGCCTAGTTGTCACCCCGCTATCCTTTATAGCGTTATCGCTGGTCTGATTAGATTGTTGCCACTCCTGATTAATTCCCTCAGATGGTAAAGTGAACCCATTATTGAGCTTTCCACTCGATGATACATGATCAGGATGTGAATATGTAAGGCTCAGCAACAGTTCCTAAACAGTCCGCAGACCATTAAGCCGTACTAGCTTGACTTCTTACCGCATGCTGCCTCATTTGTGCTTACGAGGTTAGTGCTTGAGTTGCGGTGACGTTGAGCGGCCTGAGGCCGCACGATAACACACCGGATAAGCCTGCTCACGCCCTCACCTGGATGTGTTTGTAAGCTACTCAGAGGCCGGAAAATTTGCCGTCCCCGGTTTCACGCCTG'/>

    <sequence taxon='75' value='AAAGCTCCATGCTAAGGCGGCGGTGTGATAGTCAAGGAAGAGCCGCAGTGTGACAAACTAGCCGCCTACCACGTTTACATGCGACGTAGAATCAATTAATTTCTGTTCTAGTACGGCGGCTCCCCAAATTATACCCCTTCCCACGAATGGGGTGCCCGTGGCCGCAAACGTATCAGAACAAGACCATATGTTGAAGCATGATTGACCTCATAAATTCATCACTCTTGCTCCGCCCCCCGTCCGGCTAGCTCCGGATACGCCTAGGGATTTTATCTTATTGGTATTCGGCTGCAACGACCCGTCAATTTCCTCGGATCAAAAGACGCCGGCGAAACACGTGCGGCGGTCCTGCCTAGGCAGTCCCTTGACCAACACTAGCAGCTAGTCCAACAGACCATCTCCGGGAGTGATTAGAAATTGGTTCTGGCCACACAGAAGCACACAAACCATTTGGCGTGCAAAACCGTAGAAGTATTGTTGGATGACTCGCTCTACGAGGTAGTCATCCCTCCAAACATTGACGGGATGAAACAGAATGATGGGGCACGTGTAGCGGAAATGGATTCACTAGTCTCAAGTATGGCGTGATGCCTACTGTTCTGCTAGAGATCGCGCTAGCGCTACCCGGCGGGGGAATCTCTGCCGCGTCTTCATGGGATAGCACTGTATACCCGCGTTGACGCCCATAGACCTCCATTGTATAGACTTTGTCCCTTTAGAGATTAGAAGGTTCACTACGGCGTTAAAAGCAGCTAGTCGGTCCTGCCACATCCTCCACGTCCGTAGCGCTAGGGGCCTCCTGCTTACTGAGGTGCATAATCGGTCCCGTCCATCGAGCCTTATATTGCAGCTCCTAAGTTGCCCTATTCACCCCAAATATGCTACTTCGACGTGGTGTGGGTCGGTACTTTTATAGAGCCAGAACCCTGTTCACCTATCATAATTGTGACCGCGGCGCAATCTTAGAGACTAGCTTCTGCGTCATACACAACTGGGCCAAGTGGCAACTGGGGCCCCCCTATAACGCTAACAACAACATGGGTTGTCCTGAGGTAGTCAGTCATACCATACCTATGAGCGACTAGAGATTAGAAAGTGAGATGTGACTCTGCGAGTAGGTGCAAGGGACGCCGTTCGTTAGGTTCGGTCACAAACGCGTGTGGAGAATGCTTGCGGCCAGACCTAATATGGTTCGGATTGAGAACGTCTGGCCTTTTCGTGCCAGGCTTAAACATATAGCTGCTCCCAGGGTACAGAAGCAGCTAACCTAAAATAACCCCCGGCAGGCTATTATGCTATCGCGCTGACTCGGACGCTTGCGTTTGAAAAGTAGCGAACATAAAAGATAGATGAGAGCCCTACCAAAAGGATTGGCGCTGCGTCAGGTGATGACTAGGCTGCGTCCTCATCTCAAAGCTTTTACCATTCTATTCGTTCGTCTTCAAATTTCGAACTATTATACCCCACGGAGCCGTCTCTGCTACCGGCGGGTTGAGCACGCTAATACTGGTCAAAGAATCACGGTAGCGATCCAGGGTACTTGGTGCTTGAAAAGAAGGCGACTCCACGGAAGATACACTTCGTTCTGAGACAAAGTGTCGCGGTGATCATGACTTCATTATGCCTAGTTGTCACCCCGCTATCCTTTATAGCGTTATCGCTGGTCTGATTAGATTGTTGCCACTCCTGATTAATTCCCTCAGATGGTAAAGTGAACCCATTATTGAGCTTTCCACTCGATGATACATGATCAGGATGTGAATATGTAAGGCTCAGCAACAGTTCCTAAACAGTCCGCAGACCATTAAGCCGTACTAGCTTGACTTCTTAACGCATGCTGCCTCATTTGTGCTTACGAGGTTAGTGCTTGAGTTGCGGTGACGTTGAGCGGCCTGAGGCCGCACGATAACACACCGGATAAGCCTGCTCACGCCCTCACCTGGATGTGTTTGTGAGCTACTCAGAGGCCGGAAAATTTGCCGTCCCCGGTTTCACGCCTG'/>

    <sequence taxon='76' value='AAAGCTCCATGCTAAGGCGGCGGTGTGATAGTCAAGGAAGAGCCGCAGTGTGACAAACTAGCCGCCTACCACGTTTACATGCGACGTAGAATCAATTAATTTCTGTTCTAGTACGGCGGCTCCCCAAATTATACCCCTTCCCACGAATGGGGTGCCCGTGGCCGCAAACGTATCAGAACAAGACCATATGTTGAAGCATGATTGACCTCATAAATTCATCACTCTTGCTCCGCCCCCCGTCCGGCTAGCTCCGGATACGCCTAGGGATTTTATCTTATTGGTATTCGGCTGCAACGACCCGTCAATTTCCTCGGATCAAAAGACGCCGGCGAAACACGTGCGGCGGTCCTGCCTAGGCAGTCCCTTGACCAACACTAGCAGCTAGTCCAACAGACCATCTCCGGGAGTGATTAGAAATTGGTTCTGGCCACACAGAAGCACACAAACCATTTGGCGTGCAAAACCGTAGAAGTATTGTTGGATGACTCGCTCTACGAGGTAGTCATCCCTCCAAACATTGACGGGATGAAACAGAATGATGGGGCACGTGTAGCGGAAATGGATTCACTAGTCTCAAGTATGGCGTGATGCCTACTGTTCTGCTAGAGATCGCGCTAGCGCTACCCGGCGGGGGAATCTCTGCCGCGTCTTCATGGGATAGCACTGTATACCCGCGTTGACGCCCATAGATCTCCATTGTATAGACTTTGTCCCTTTAGAGATTAGAAGGTTCACTACGGCGTTAAAAGCAGCTAGTCGGTCCTGCCACATCCTCCACGTCCGTAGCGCTAGGGGCCTCCTGCTTACTGAGGTGCATAATCGGTCCCGTCCATCGAGCCTTATATTGCAGCTCCTAAGTTGCCCTATTCACCCCCAATATGCTACTTCGACGTGGTGTGGGTCGGTACTTTTATAGAGCCAGAACCCTGTTCACCTATCATAATTGTGACCGCGGCGCAATCTTAGAGACTAGCTTCTGCGTCATACACAACTGGGCCAAGTGGCAACTGGGGCCCCCCTATAACGCTGACAACAACATGGGTTGTCCTGAGGTAGTCAGTCATACCATGCCTATGAGCGACTAGAGATTAGAAAGTGAGATGTGACTCTGCGAGTAGGTGCAAGGGACGCCGTTCGTTAGGTTCGGTCACAAACGCGTGTGGAGAATGCTTGCGGCCAGACCTAATATGGTTCGGATTGAGAACGTCTGGCCTTTTCGTGCCAGGCTTAAACATATAGCTGCTCCCAGGGTACAGAAGCAGCTAACCTAAAATAACCCCCGGCAGGCTATTATGCTATCGCGCTGACTCGGACGCTTGCGTTTGAAAAGTAGCGAACATAAAAGATAGATGAGAGCCCTACCAAAAGGATTGGCGCTGCGTCAGGTGATGACTAGGCTGCGTCCTCATCTCAAAGCTTTTACCATTCTATTCGTTCGTCTTCAAATTTCGAACTATTATACCCCACGGAGCCGTCTCTGCTACCAGCGGGTTGAGCACGCTAATACTGGTCAAAGAATCACGGTAGCGATCCAGGGTACTTGGTGCTCGAAAAGAAGGCGACTCCACGGAAGATACACTTCGTTCTGAGACAAAGTGTCGCGGTGATCATGACTTCATTATGCCTAGTTGTCACCCCGCTATCCTTTATAGCGTTATCGCTGGTCTGATTAGATTGTTGCCACTCCTGATTAATTCCCTCAGATGGTAAAGTGAACCCATTATTGAGCTTTCCACTCGATGATACATGATCAGGATGTGAATATGTAAGGCTCAGCAACAGTTCCTAAACAGTCCGCAGACCATTAAGCCGTACTAGCTTGACTTCTTAACGCATGCTGCCTCATTTGTGCTTACGAGGTTAGTGCTTGAGTTGCGGTGACGTTGAGCGGCCTGAGGCCGCACGATAACACACCGGATAAGCCTGCTCACGCCCTCACCTGGATGTGTTTGTGAGCTACTCAGAGGCCGGAAAATTTGCCGTCCCCGGTTTCACGCCTG'/>

    <sequence taxon='86' value='AAAGCTCCATGCTAAGGCGGCGGTGTGATAGTCAAGGAAGAGCCGCAGTGTGACAAACTAGCCGCCTACCACGTTTACATGCGACGTAGAATCAATTAATTTCTGTTCTAGTACGGCGGCTCCCCAAATTATACCCCTTCCCACGAATGGGGTGCCCGTGGCCGCAAACGTATCAGAACAAGACCATATGTTGAAGCATGATTGACCTCATAAATTCATCACTCTTGCTCCGCCCCCCGTCCGGCTAGCTCCGGCTACGCCTAGGGATTTTATCTTATTGGTATTCGGCTGCAACGACCCGTCAATTTCCTCGGATCAAAAGATGCCGGCGAAACACGTGCGGCGGTCCTGCCTAGGCAGTCCCTTGACCAACACTAGCAGCTAGTCCAACAGACCATCTCCGGGAGTGATTAGAAATTGGTTCTGGCCACACTGAAGCACACGAACCATTTGGCGTGCAAAACCGTAGAAGTATTGTTGGATGACTCGCTCTACGAGGTAGTCATCCCTCCAAACATTGACGGGATGAAACAGAATGATGGGGCACGTGTAGCGGAAATGGATTCACTAGTCTCAAGTATGGCGTGATGCCTACTGTTCTGCTAGAGATCGCGCTAGCGCTACCCGGCGGGGGAGTCTCTGCCGCGTCTTCATGGGATAGCACTGTATACCCGCGTTGACGCCCATAGACCTCCATTGTATAGACTTTGTCCCTTTAGAGATTAGAAGGTTCACTACGGCGTTAAAAGCAGCTAGTCGGTCCTGCCACATCCTCCACGTCCGTAGCGCTAGGGGCCTCCTGCTTACTGAGGTGCATAATCGGTCCCGTCCATCGAGCCTTATATTGCAGCTCCTAAGTTGCCCTATTCACCCCAAATATGCTACTTCGACGTGGTGTGGGTCGGTACTTTTATAGAGCCAGAACCCTGTTCACCTATCATAATTGTGACCGCGGCGCAATCTTAGAGACTAGCTTCTGCGTCATACACAACTGGGCCAAGTGGCAACTGGGGCCCCCCTATAACGCTAACAACAACATGGGTTGTCCTGAGGTAGTCAGTCATACCATACCTATGAGCGACTAGAGATTAGAAAGTGAGATGTGACTCTGCGAGTAGGTGCAAGGGACGCCGTTCGTTAGGTTCGGTCACAAACGCGTGTGGAGAATGCTTGCGGCCAGACCTAATATGGTTCGGATTGAGAACGTCTGGCCTTTTCGTGCCAGGCTTAAACATATAGCTGCTCCCAGGGTACAGAAGCAGCTAACCTAAAATAACCCCCGGCAGGCTATTATGCTATCGCGCTGACTCGGACGCTTGCGTTTGAAAAGTAGCGAACATAAAAGATAGATGAGAGCCCTACCAAAAGGATTGGCGCTGCGTCAGGTGATGACTAGGCTGCGTCCTCATCTCAAAGCTTTTACCATTCTATTCGTTCGTCTTCAAATTTCGAACTATTATACCCCACGGAGCCGTCTCTGCTACCGGCGGGTTGAGCACGCTAATACTGGTCAAAGAATCACGGTAGCGATCCAGGGTACTTGGTGCTTGAAAAGAAGGCGACTCCACGGAAGATACACTTCGTTCTGAGACAAAGTGTCGCGGTGATCATGACTTCATTATGCCTAGTTGTCACCCCGCTATCCTTTATAGCGTTATCGCTGGTCTGATTAGATTGTTGCCACTCCTGATTAATTCCCTCAGATGGTAAAGTGAACCCATTATTGAGCTTTCCACTCGATGATACATGATCAGGATGTGAATATGTACGGCTCAGCAACAGTTCCTAAACAGTCCGCAGACCATTAAGCCGTACTAGCTTGACTTCTTAACGCATGCTGCCTCATTTGTGCTTACGAGGTTAGTGCTTGAGTTGCGGTGACGTTGAGCGGCCTGAGGCCGCACGATAACACACCGGATAAGCCTGCTCACGCCCTCACCTGGATGTGTTAGTGAGCTACTCAGAGGCCAGAAAATTTGCCGTCCCCGGTTTCACGCCTG'/>

    <sequence taxon='91' value='AAAGCTCCATGCTAAGGCGGCGGTGTGATAGTCAAGGAAGAGCCGCAGTGTGACAAACTAGCCGCCTACCACGTTTACATGCGACGTAGAATCAATTAATTTCTGTTCTAGTACGGCGGCTCCCCAAATTATACCCCTTCCCACGAATGGGGTGCCCGTGGCCGCAAACGTATCAGAACAAGACCATATGTTGAAGCATGATTGACCTCATAAATTCATCACTCTTGCTCCGCCCCCCGTCCGGCTAGCTCCGGATACGCCTAGGGATTTTATCTTATTGGTATTCGGCTGCAACGACCCGTCAATTTCCTCGGATCAAAAGATGCCGGCGAAACACGTGCGGCGGTCCTGCCTAGGCAGTCCCTTGACCAACACTAGCAGCTAGTCCAACAGACCATCTCCGGGAGTGATTAGAAATTGGTTCTGGCCACACAGAAGCACACGAACCATTTGGCGTGCAAAACCGTAGAAGTATTGTTGGATGACTCGCTCTACGAGGTAGTCATCCCTCCAAACATTGACGGGATGAAACAGAATGATGGGGCACGTGTAGCGGAAATGGATTCACTAGTCTCAAGTATGGCGTGATGCCTACTGTTCTGCTAGAGATCGCGCTAGCGCTACCCGGCGGGGGAGTCTCTGCCGCGTCTTCATGGGATAGCACTGTATACCCGCGTTGACGCCCATAGACCTCCATTGTATAGACTTTGTCCCTTTAGAGATTAGAAGGTTCACTACGGCGTTAAAAGCAGCTAGTCGGTCCTGCCACATCCTCCACGTCCGTAGCGCTAGGGGCCTCCTGCTTACTGAGGTGCATAATCGGTCCCGTCCATCGAGCCTTATATTGCAGCTCCTAAGTTGCCCTATTCACCCCAAATATGCTACTTCGACGTGGTGTGGGTCGGTACTTTTATAGAGCCAGAACCCTGTTCACCTATCATAATTGTGACCGCGGCGCAATCTTAGAGACTAGCTTCTGCGTCATACACAACTGGGCCAAGTGGCAACTGGGGCCCCCCTATAACGCTAACAACAACATGGGTTGTCCTGAGGTAGTCAGTCATACCATACCTATGAGCGACTAGAGATTAGAAAGTGAGATGTGACTCTGCGAGTAGGTGCAAGGGACGCCGTTCGTTAGGTTCGGTCACAAACGCGTGTGGAGAATGCTTGCGGCCAGACCTAATATGGTTCGGATTGAGAACGTCTGGCCTTTTCGTGCCAGGCTTAAACATATAGCTGCTCCCAGGGTACAGAAGCAGCTAACCTAAAATAACCCCCGGCAGGCTATTATGCTATCGCGCTGACTCGGACGCTTGCGTTTGAAAAGTAGCGAACATAAAAGATAGATGAGAGCCCTACCAAAAGGATTGGCGCTGCGTCAGGTGATGACTAGGCTGCGTCCTCATCTCAAAGCTTTTACCATTCTATTCGTTCGTCTTCAAATTTCGAACTATTATACCCCACGGAGCCGTCTCTGCTACCGGCGGGTTGAGCACGCTAATACTGGTCAAAGAATCACGGTAGCGATCCAGGGTACTTGGTGCTTGAAAAGAAGGCGACTCCACGGAAGATACACTTCGTTCTGAGACAAAGTGTCGCGGTGATCATGACTTCATTATGCCTAGTTGTCACCCCGCTATCCTTTATAGCGTTATCGCTGGTCTGATTAGATTGTTGCCACTCCTGATTAATTCCCTCAGATGGTAAAGTGAACCCATTATTGAGCTTTCCACTCGATGATACATGATCAGGATGTGAATATGTAAGGCTCAGCAACAGTTCCTAAACAGTCCGCAGACCATTAAGCCGTACTAGCTTGACTTCTTAACGCATGCTGCCTCATTTGTGCTTACGAGGTTAGTGCTTGAGTTGCGGTGACGTTGAGCGGCCTGAGTCCGCACGATAACACACCGGATAAGCCTGCTCACGCCCTCACCTGGATGTGTTTGTGAGCTACTCAGAGGCCAGAAAATTTGCCGTCCCCGGTTTCACGCCTG'/>

    <sequence taxon='77' value='AAAGCTCCATGCTAAGGCGGCGGTGTGATAGTCAAGGAAGAGCCGCAGTGTGACAAACTAGCCGCCTACCACGTTTACATGCGACGTAGAATCAATTAATTTCTGTTCTAGTACGGCGGCTCCCCAAATTATACCCCTTCCCACGAATGAGGTGCCCGTGGCCGCAAACGTATCAGCACAAGACCATATGTTGAAGCATGATTGACCTCATAAATTCATCACTCTTGCTCCGCCCCTCGTCCGGCTAGCTCCGGATACGCCTAGGGATTTTATCTTATTGGTATTCGGCTGCAACGACCCGTCAATTTCCTCGGACCAAAAGACGCCGGCGGAACACGTGCGGCGGTCCTGCCTAGGCAGTCCCTTGACCAACACTAGCAGCTAGTCCAACAGAGCATCTCCGGGAGTGATTAGAAATTGGTTCTGGCCACACAGAAGCACACAAACCATTTGGCGTGCAAAACCGTAGAAGTATTGTTGGATGACTCGCTCTACGAGGTAGTCATCCCTCCAAACATTGACGGGATGAAACAGAATGATGGGGCTCGCGTAGCGGAAATGGAATCACTAGTCTCAAGTATGGCGTGATGCCTACTGTTCTGCTAGAGATCGCGCTAGCGCTACCCGGTGGGGGAATCTCTGCCGCGTCCTCATGGGATAGCACTGTATACCCGCGTTGACGCCCATAGACCTCCATTGTATAGACTTTGTCCCTTTAGAGATTAGAAGGTTCACTACGGCGTTAAAAACAGCTAGTCGGTCCTGCCACATCCTCCACGTCCGTAGCGCTAGGGGCCCCCTGCTTACTGAGGTGCATAATCGGTCCCGTCCAGCGAGCCTTATATTGCAGCTCCTAAGTTGCCCTATTCACCCCAAATATGCTACTTCGACGTGGTGTGGGTCGGTACTTTTATAGAGCCAGAACCTTGTTCACCTATCATAATTGTGACCACGGCGCAGTCTTAGAGACTAGCTTCTGCGTCATACACAACTGGGCCAAGTGGCAACTGGGGCCCCACTATAACGCTAACAACGACATAGGTTGTCCTGAGGTAGTCAGTCACACCATACCTATGAGCGACTACAGATTAGAAAGTGAGATGTGACTCTGCGAGTAGGTGCAAGGGACGCCGTTCGCTAGATTCGGTCACAAACGCGTGTGGAGAATGCTTGCGGCCAGACCTAATATGGTTCGGATTGAGAACGTCTGGCCTTTTGGTGCCAGGCTTAAACATATAGCTGCTCCCAGGGTACAGAAGCAGCTAACCTAAAATAACCCTCGGCAGGCTATTATGCTATCGCGCTGCCTCGGACGCTTGCGTTTGAAAAGTGGCGTACATAAAAGATAGATGAGAGCCCTACCAAAAGGATTGGCGCTGCATCAGGTGATGACCAGGCTGCGTCCTCATCTCAAAACTTTTACAATTCTATTCGTTCGTCTTCAAATTTCGAACTATTATACCGCACGGAGCCGTCTCTGCTACCGGCGGGTTGAGCACGCTAATACTGGTCCAAGAATCACGGTAGCGATCCAGGGGACTTGGTGCTTGAAAAGAAGGCAATTCCACGGAAGATACACTTCGTTCTGAGACAAAGTGTCGCGGTGATCATGACTTCATTATGCCTAGTTGTCACCCCGCTATCCTTTATAGCGTTATCGCTGGTCTGATTAGATTGTTGCCACTCCTCATTAATTCCCTCAGATGGTAAAGTGAACCCATTATTGAGCTTTCCACTCGATGATACATGATCAGGATATGAATATGTAAGGCTCAGCAACAGTTCCTAAACAGTCCGCAGACCATTAAGCCGTACTAGCTTGACTTCTTAACGCATGCTGCCTCATTTGTGCTTGCGAGGTTAGTGCTTGAGTTGCGGTGACGTTGAGCGGCCTGAGGCCGCACGATAACACACCGGATAAGCCTGCTCACGCCCTCACCTGGATGTGTTTGTAAGCTACTCAGAGGCCGGAAAATTTGCCGTCCACGGTTTCACGCCTG'/>

    <sequence taxon='78' value='AAAGCTCCATGCTAAGGCGGCGGTGTGATAGTCAAGGAAGAGCCGCAGTGTGACAAACTAGCCGCCTACCACGTTTACATGCGACGTAGAATCAATTAATTTCTGTTCTAGTACGGCGGCTCCCCAAATTATACCCCTTCCCACGAATGAGGTGCCCGTGGCCGCAAACGTATCAGAACAAGACCATATGTTGAAGCATGATTGACCTCATAAATTCATCACTCTTGCTCCGCCCCTCGTCCGGCTAGCTCCGGATACGCCTAGGGATTTTATCTTATTGGTATTCGGCTGCAACGACCCGTCAATTTCCTCGGACCAAAAGACGCCGGCGGAACACGTGCGGCGGTCCTGCCTAGGCAGTCCCTTGACCAACACTAGCAGCTAGTCCAACAGAGCATCTCCGGGAGTGATTAGAAATTGGTTCTGGCCACACAGAAGCACACAAACCATTTGGCGTGCAAAACCGTAGAAGTATTGTTGGATGACTCGCTCTACGAGGTAGTCATCCCTCCAAACATTGACGGGATGAAACAGAATGATGGGGCTCGTGTAGCGGAAATGGAATCACTAGTCTCAAGTATGGCGTGATGCCTACTGTTCTGCTAGAGATCGCGCTAGCGCTACCCGGTGGGGGAATCTCTGCCGCGTCCTCATGGGATAGCACTGTATACCCGCGTTGACGCCCATAGACCTCCATTGTATAGACTTTGTCCCTTTAGAGATTAGAAGGTTCACTACGGCGTTAAAAGCAGCTAGTCGGTCCTGCCACATCCTCCACGTCCGTAGCGCTAGGGGCCCCCTGCTTACTGAGGTGCATAATCGGTCCCGTCCAGCGAGCCTTATATTGCAGCTCCTAAGTTGCCCTATTCACCCCAAATATGCTACTTCGACGTGGTGTGGGTCGGTACTTTTATAGAGCCAGAACCTTGTTCACCCATCATAATTGTGACCACGGCGCAGTCTTAGAGACTAGCTTCTGCGTCATACACAACTGGGCCAAGTGGCAACTGGGGCCCCCCTATAACGCTAACAACGACATGGGTTGTCCTGAGGTAGTCAGTCACACCATACCTATGAGCGACTACAGATTAGAAAGTGAGATGTGACTCTGCGAGTAGGTGCAAGGGACGCCGTTTGCTAGATTCGGTCACAAACGCGTGTGGAGAATGATTGCGGCCAGACCTAATATGGTTCGGATTGAGAACGTCTGGCCTTTTGGTGCCAGGCTTAAACATATAGCTGCTCCCAGGGTACAGAAGCAGCTAACCTAAAATAACCCTCGGCAGGCTATTATGCTATCGCGCTGACTCGGACGCTTGCGTTTGAAGAGTGGCGTACATAAAAGATAGATGAGAGCCCTACCAAAAGGATTGGCGCTGCATCAGGTGATGACCAGACTGCGTCCTCATCTCAAAACTTTTACAATTCTATTCGTTCGTCTTCAAATTTCGAACTATTATACCGCACGGAGCCGTCTCTGCTACCGGCGGGTTGAGCACGCTAATACTGGTCCAAGAATCACGGTAGCGATCCAGGGGACTTGGTGCTTGAAAAGAAGGCAATTCCACGGAAGATACACTTCGTTCTGAGACAAAGTGTCGCGGTGATCATGACTTCATTATGCCTAGTTGTCACCCCGCTATCCTTTATAGCGTTATCGCTGGTCTGATTGGATTGTTGCCACTCCTCATTAATTCCCTCAGATGGTAAAGTGAACCCATTATTGAGCTTTCCACTCGATGATACATGATCAGGATATGAATATGTAAGGCTCAGTAACAGTTCCTAAACAGTCCGCAGACCATTACGCCGTACTAGCTTGACTTCTTAACGCATGCTGCCTCATTTGTGCTTACGAGGTTAGTGCTTGAGTTGCGGTGACGTTGAGCGGCCTGAGGCCGCACGATAACACACCGGATAAGCCTGCTCACGCCCTCACCTGGATGTGTTTGTAAGCTACTCAGAGGCCGGAAAATTTGCCGTCCACGGTTTCACGCCTG'/>

    <sequence taxon='19' value='AAAGCTCCATGCTAAGGCGGCGGTGTGATAGTCAAGGAAGAGCCGCAGTGTGACAAACTAGCCGCCTACCACGTTTACATGCGACGTAGAATCAATTAATTTCTGTTCTAGTACGGCGGCTCCCCAAATTATACCCCTTCCCACGAATGAGGTGCCCGTGGCCGCAAACGTATCAGAACAAGACCATATGTTGAAGCATGATTGACCTCATAAATTCATCACTCTTGCTCCGCCCCCCGTCCGGCTAGCTCCGGATACGCCTAGGGATTTTATCTTATTGGTATTCGGCTGCAACGACCCGTCAATTTCCTCGGATCAAAAGACGCCGGCGGAACACGTGCGGCGGTCCTGCCTAGGCAGTCCCTTGACCAACACTAGCAGCTAGTCCAACAGAACATCTCCGGGGGTGATTAGAAATTGGTTCTGGCCACACAGAAGCACACAAACCATTTGGCGTGCAAAACCGTAGAAGTATTGTTGGATGACTCGCTCTACGAGGTAGTCATCCCTCCAAACATTGACGGGATGAAACAGAATGATGGGGCACGTGTAGCGGAAATGGAATCACTAGTCTCAAGTATGGCGTGATGCCTACTGTTCTGCTAGAGATCGCGCTAGCGCTACCCGGCGGGGGAATCTCTGCCGCGTCTTCATGGGATAGCACTGTATACCCGCGTTGACGCCCATAGACCTCCATTGTATAGACTTTGTCCCTTTAGAGATTGGAAGGTTCACTACGGCGTTAAAAGCAGCTAGTCGGTCCTGCCACATCCTCCACGTCCGTAGCGCTAGGGGCCCCCTGCTTACTGAGGTGCATAATCGGTCCCGTCCAGCGAGCCTTATATTGCAGCTCCTAAGTTGCCCTATTCACCCCAAATATGCTACTTCGACGTGGTGTGGGTCGGTACTTTTATAGAGCCGGAACCCTGTTCACCTATCATAATTGTGACCGCGGCGCAGTCTTAGAGACTAGCTTCTGCGTCATACACAACTGGGCCAAGTGGCAACTGGGGCCCCCCTATAACGCTAACAACAACATGGGTTGTCCTGAGGTAGTCAGTCACACCATACCTATGAGCGACTACAGGTTAGAAAGTGAGATGTGACTCTGCGAGTAGGTGCAAGGGACGCCGTTCGCTAGATTCGGTCACAAACGCGTGTGGAGAATGCTTGCGGCCAGACCTAATATGGTTCGGATTGAGAACGTCTGGCCTTTTGGTGCCAGGCTTAAACATATAGCTGCTCCCAGGGTACAGAAGCAGCTAACCTAAAATAACCCCCGGCAGGCTATTATGCTATCGCGCTGACTCGGACGCTTGCGTTTGAAACGTGGCGTACATAAAAGATAGATGAGCGCCCTACCACAAGGATTGGCGCTGCATCAGGTGATGACCAGGCTGCGTCCTCATCTCAAAGCTTTTACCATTCTATTCGTTCGTCTTCAAATTTCGAACTATTATACCCCACGGAGCCGTCTCTGCTACCGGCGGGTTGAGCACGCTAATACTGGTCCAAGAATCACGGTAGCGATCCAGGGTACTTGGTGCTTGAAAAGAAGGCGACTCCACGGAAGATACACTTCGTTCTGAGACAAAGTGTCGCGGTGATCATGGCTTCATTATGCCTAGTTGTCACCCCGCTATCCTTTATAGCGTTATCGCTGGTCTGATTAGATTGTTGCCACTCCTGATTAATTCCCTCAGATGGTAAAGTGAACCCATTATTGAGCTTTCCACTCGATGATACATGATCAGGATATGAATATGTAAGGCTCAGCAACAGTTCCTAAACAGTCCGCAGACCATTAAGCCGTACTAGCTTGACTTCTTAACGCATGCTGCCTCATTTGTGCTTACGAGGTTAGTGCTTGAGTTGCGGTGACGTCGAGCGGCCTGAGGCCGCACGATAACACACCGGATAAGCCTGCTCACGCCCTCACCTGGATGTGTTTGTAAGCTACTCAGAGGCCGGAAAATTTGCCGTCCCCGGTTTCACGCCTG'/>

    <sequence taxon='40' value='AAAGCTCCATGCTGAGGCGGCGGTGTGATAGTCAAGGAAGAGCCGCAGTGTGACAAACTAGCCGCCTACCACGTTTACATGCGACGTAGAATCAATTAATTTCTGTCCTAGTACGGCGGCTCCCCAAATTATACCCCTTCCCACGAATGAGGTGCCCGTGGCCGCAAACGTATCAGAACAAGACCATATGTTGAAGCATGATTGACCTCATAAATTCATCACTCTTGCTCCGCCCCCCGTCCGGCTAGCTCCGGATACGCCTAGGGATTTTATCTTATTGGTATTCGGCTGCAACGACCCGTCAATTTCCTCGGATCAAAAGACGCCGGCGGAACACGTGCGGCGGTCCTGCCTAGGCAGTCCCTTGACCAACACCAGCAGCTAGTCCAACAGAACATCTCCGGGAGTGATTAGAAATTGGTTCTGGCCACACAGAAGCACACAAACCATTTGGCGTGCAAAACCCTAGAAGTATTGTTGGATGACTCGCTCTACGAGGTAGTCATCCCTCCAAACATTGCCGGGATGAAACAGAATGATGGGGCACGTGTAGCGGAAATGGAATCACTAGTCTCAAGTATGGCGTGATGCCTACTGTTCTGCTAGAGATCGCGCTAGCGCTACCCGGCGGGGGAATCTCTGCTGCGTCTTCATGGGATAGCACTGTATACCCGCGTTGACGCCCATAGACCTCCATTGTATAGACTTTGTCCCTTTAGAGATTGGAAGGTTCACTACGGCGTTAAAAGCAGCTAGTCGGTCCTGCCACATCCTCCACGTCCGTAGCGCTAGGGGCCCCCTGCTTACTGAGGTGCTTAATCGGTCCCGTCCAGCGAGCCTTATATTGCAGCTCCTAAGTTGCCCTACTCACCCCAAATATGCTACTTCGACGTGGTGTGGGTCGGTACTTTTATAGAGCCGGAACCCTGTTCACCTATCGTAATTGTGACCGCGGCGCAGTCTTAGAGGCTAGCTTCTGCGTAATACACAACTGGGCCAAGTGGCAACTGGGGCCCCCCTATAACGCTAACAACAACATGGGTTGTCCTGAGGTAGTCAGTCACACCATACCTATGAGCGACTACAGATTAGAATGTGAGATGTGACTCTGCGAGTAGGTGCAAGGGACGCCGTTCGCTAGATTCGGTCACAAACGCGTGTGGAGAATGCTTGCGGCCAGACCTAATATGGTTCGGATTGAGAACGTCTGGCCTTTTGGTGCCAGGCTTAAACATATAGCTGCTCCCAGGGTACAGAAGCAGCTAACCTAAAATAACCCCCGGCAGGCTATTATGCTATCGCGCTGACTCGGACGCTTGCGTTTGAAACGTGGCGTACATAAAAGATAGATGAGCGCCCTACCAAAAGGATTGGCGCTGCATCAGGTGATGACCAGGCTGCGTCCTCATCTCAAAGCTTTTACCATTCTATTCGTTCGTCTTCAAATTTCGAACTATTATACCCCACGGAGCCGTCTCTGCTACCGGCGGGTTGAGCACGCTAATACTGGTCCAAGAATCACGGTAGCGATCCAGGGTACTTGGTGCTTGAAAAGAAGGCGACTCCACGGAAGATACACTTCGTTCTGAAACAAAGTGTCGCGGTGATCATGGCTTCATTATGCCTAGTTGTCACCCAGCTATCCTTTATAGCGTTATCGCTGGTCTGATTAGATTGTTGCCACTCCTGATTAATTCCCTCAGATGGTAAAGTGAACCCATTATTGAGCTTTCCACTCGATGATACATGATCAGGATATGAATATGTAAGGCTCAGCAACAGTTCCTAAACAGTCCGCAGACCATTAAGCCGTACTAGCTTGACTTCTTAACGCATGCTGCCTCATTTGTGCTTACGAGGTTAGTGCTTGAGTTGCGGTGACGTCGAGCGGCCTGAGGCCGCACGATAACGCACCGGATAAGCCTGCTCACGCCCTCACCTGGATGTGTTTGTAAGCTACTCAGAGGCCGGAAAATTTGCCGTCCCCGGTTTCACGCCTG'/>

    <sequence taxon='46' value='AAAGCTCCATGCTAAGGCGGCGGTGTGATAGTCAAGGAAGAGCCGCAGTGTGACAAACTAGCCGCCTACCACGTTTACATGCGACGTAGAATCAATTAATTTCTGTTCTAGTACGGCGGCTCCCCAAATTATACCCCTTCCCACGAATGAGGTGCCCGTGGCCGCAAACGTATCAGAACAAGACCATATGTTGAAGCATGATTGACCTCATAAATTCATCACTCTTGCTCCGCCCCCCGTCCGGCTAGCTCCGGATACGCCTAGGGATTTTATCTTATTGGTATTCGGCTGCAACGACCCGTCAATTTCCTCGGATCAAAAGACGCCGGCGGAACACGTGCGGCGGTCCTGCCTAGGCAGTCCCTTGACCAACACCAGCAGCTAGTCCAACAGAACATCTCCGGGAGTGATTAGAAATTGGTTCTGGCCACACAGAAGCACACAAACCATTTGGCGTGCAAAACCCTAGAAGTATTGTTGGATGACTCGCTCTACGAGGTAGTCATCCCTCCAAACATTGCCGGGATGAAACAGAATGATGGGGCACGTGTAGCGGAAATGGAATCACTAGTCTCAAGTATGGCGTGATGCCTACTGTTCTGCTAAAGATCGCGCTAGCGCTACCCGGCGGGGGAAGCTCTGCTGCGTCTTCATGGGATAGCACTGTATACCCGCGTTGACGCCCATAGACCTCCATTGTATAGACTTTGTCCCTTTAGAGATTGGAAGGTTCACTACGGCGTTAAAAGCAGCTAGTCGGTCCTGCCACATCCTCCACGTCCGTAGCGCTAGGGGCCCCCTGCTTACTGAGGTGCATAATCGGTCCCGTCCAGCGAGCCTTATATTGCAGCTCCTAAGTTGCCCTATTCACCCCAAATATGCTACTTCGACGTGGTGTGGGTCGGTACTTTTATAGAGCCGGAACCCTGTTCACCTATCATAATTGTGACCGCGGCGCAGTCTCAGAGGCTAGCTTCTGCGTAATACACAACTGGGCCAAGTGGCAACTGGTGCCCCCCTATAACGCTAACAACAACATGGGTTGTCCTGAGGTAGTCAGTCACACCATACCTATGAGCGACTACAGATTAGAAAGTGAAATGTGACTCTGCGAGTAGGTGCAAGGGACGCCGTTCGCTAGATTCGGTCACAAACGCGTGTGGAGAATGCTTGCGGCCAGACCTAATATGGTTCGGATTGAGAACGTCTCGCCTTTTGGTGCCAGGCTTAAACATATAGCTGCTCCCAGGGTACAGAAGCAGCTAACCTAAAATAACCCCCGGCAGGCTATTATGCTATCGCGCTGACTCGGACGCTTGCGTTTGAAACGTGGCGTACATAAAAGATAGATGAGCGCCCTACCAAAAGGATTGGCGCTGCATCAGGTGATGACCAGGCTGCGTCCTCATCTCAAAGCTTTTACCATTCTATTCGTTCGTCTTCAAATTTCGAACTATTATACCCCACGGAGCCGTCTCTGCTACCGGCGGGTTGAGCACGCTAATACTGGTCCCAGAATCACGGTAGCGATCCAGGGTACTTGGTGCTTGAAAAGAAGGCGACTCCACGGAAGATACACTTCGTTCTGAACCAAAGTGTCGCGGTGATCATGGCTTCATTATGCCTAGTTGTCACCCCGCTATCCTTTATAGCGTTATCGCTGGTCTGATTAGATTGTTGCCACTCCTGATTAATTCCCTCAGATGGTAAAGTGAACCCATTATTGAGCTTTCCACTCGATGATACATGATCAGGATATGAATATGTAAGGCTCAGCAACAGTTCCTAAACAGTCCGCAGACCATTAAGCCGTACTAGCTTGACTTCTTAACGCATGCTGCCTCATTTGTGCTTACGAGGTTAGTGCTTGAGTTGCGGTGACGTCGAGCGGCCTGAGGCCGCACGATAACACACCGGATAAGCCTGCTCACGCCCTCACCTGGATGTGTTTGTAAGCTACTCAGAGGCCGGAAAATTTGCCGTCCCAGGTTTCACGCCTG'/>

    <sequence taxon='67' value='AAAGCTCCATGCTAAGGCGGCGGTGTGATAGTCAAGGAAGAGCCGCAGTGTGACAAACTAGCCGCCTGCCACGTTTACATGCGACGTAGAATCAATTAATTTCTGTTCTAGTACGGCGGCTCCCCAAATTATACCCCTTCCCACGAATGAGGTGCCCGTGGCCGCAAACGTATCAGAACAAGACCATATGTTGAAGCACGATTGACCTCATAAATTCATCACTCTTGCTCCGCCCCCCGTCCGGCTAGCTCCGGACACGCCTAGGGATTTTATCTTATTGGTATTCGGCTGCAACGACCCGTCAATTTCCTCGGATCAAAAGACGCCGGCGGAACACGTGCGGCGGTCCCGCCTAGGCAGTCCCTTGACCAACACCAGCAGCTAGTCCAACAGAACATCTCCGGGAGTGATTAGAAATTGGTTCTGGCCACACAGAAGCACACAAACCATTTGGCGTGCAAAACCCTAGAAGTATTGTTGGATGACTCGCTCTACGAGGTAGTCACCCCTCCAAACATTGCCGGGATGAAACAGAATGATGGGGCACGTGTAGCGGAAATGGAATCACTAGTCTCAAGTATGGCGTGATGCCTACTGTTCTGCTAGAGACCGCGCTAGCGCTACCCGGCGGGGGAATCTCTGCTGCGTCTTCATGGGATAGCACTGTATACCCGCGTTGACGCCCATAGACCTCCATTGTATAGACTTTGTCCCTTTAGAGATTGGAAGGTTCACTACGGCGTTAAAAGCAGCTAGTCGGTCCTGCCACATCCTTCACGTCCGTAGCGCTAGGGGCCCCCTGCTTACTGAGGTGCATAATCGGTCCCGTCCAGCGAGCCTTATATTGCAGCTCCTAAGTTGCCCTATTCACCCCAAATATGCTACTTCGACGTGGTGTGGGTCGGTACTTTTATAGAGCCGGAACCCTGTTCACCTATCATAATTGTGACCGCGGCGCAGTCTCAGAGGCTAGCTTCTGCGTCATACACAACTGGGCCAAGTGGCGACTGGTGCCCCCCTATAACGCTAACAACAACATGGGTTATCCTGAGGTAGTCAGTCACACCATACCTATGAGCGACTGCAGATTAGAAAGTGAGATGTGACTCTGCGAGTAGGTGCAAGGGACGCCGTTCGCTAGATTCGGTCACAAACGCGTGTGGAGAATGCTTGCGGCCAAACCTAATATGGTTCGGATTGAGAACGTCTGGCCTTTTGGTGCCAGGCTTAAACATATAGCTGCTCCCAGGGTACAGAAGCAGCTAACCTGAAATAACCCCCGGCAGGCTATTATGCTATCGCGCTGACTCGGACGCTTGCGTTTGAAACGTGGCGTACATAAAAGATAGATGAGCGCCCTACCAAAATGATTGGCGCTGCATCAGGTGATGACCAGGCTGCGTCCTCATCTCAAAGCTTTTACCATTCCATTCGTTCGTCTTCAAATTTCGAACTATTATACCCCACGGAGCCGTCTCTGCTACCGGCGGGTTGAGCACGTTAATACTGGTCCAAGAATCACGGTAGCGGTCCAGGGTACTTGGTGCTTGAAAAGAAGGCGACTCCACGGAAGATACACTTCGTTCTGAACCAAAGTGTCGCGGTGATCATGGCTTCATTATGCCTAGTTGTCACCCCGCTATCCTTTATAGCGTTATCGCTGGTCTGATTAGATTGTTGCCACTCCTGATTAATTCCCTCAGATGGTAAAGTGAACCCATTATTGAGCTTTCCACTCGATGATCCATGATCAGGATATGAATATGTAAGGCTCAGCAACAGTTCCTAGACAGTCCGCAGACCATTAAGCCGTACTAGCTTGACTTCTTAACGCATGCTGCCTCATTTGTGCTTACGAGGTTAGTGCTTGAGTTGCGGTGACGTCGAGCGGCCTGAGGCCGCACGATAACACACCGGATAAGCCTGCTCACGCCCTGACCTGGATGTGTTTGTAAGCTACTCAGAGGCCGGAAAATTTGCCGTCCCCGGTTTCACGCCTG'/>

    <sequence taxon='102' value='AAAGCTCCATGCTAAGGCGGCGGTGTGATAGTCAAGGAAGAGCCGCAGTGTGACAAACTAGCCGCCTACCACGTTTACATGCGACGTAGAATCAATTAATTTCTGTTCTAGTACGGCGGCTCCCCAAATTATACCCCTTCCCACAAATGAGGTGCCCGTGGCCGCAAACGTATCAGAACAAGACCATATGTTGAAGCATGATTGACCTCATAAATTCATCACTCTTGCTCCGTCCCCCGTCCGGCTAGCTCCGGACACGCCTAGGGATTTTATCTTATTGGTATTCGGCTGCAACAACCCGTCAATTTCCTCGGATCAAAAGACGCCGGCGGAACACGTGCGGCGGTCCTGCCTAGGCAGTCCCTTGACCAACACCAGCAGCTAGTCCAACAGAACATCTCCGGGAGTGATTAGAAATTGGTTCTGGCCACACAGAAGCACACAAACCATTTGGCGTGCAAAACCCTAGAAGTATTGTTGGATGACTCGCTCTACGAGGTAGTCATCCCTCCAAACATTGCCGGGATGAAACAGAATGATGGGGCACGTGTAGCGGAAATGGAATCACTAGTCTCAAGTATGGCGTGATGCCTACTGTTCTGCTAGAGACCGCGCTAGCGCTACCCGGCGGGGGAATCTCTGCTGCGTCTTCATGGGATAGCACTGTATACCCGCGTTGACGCCCATAGACCTCCATTGTATAGACTTTGTCCCTTTAGAGATTGGAAGGTTCACTACGGCGTTAAAAGCAGCTAGTCGGTCCTGCCACATCCTTCACGTCCGTAGCGCTAGGGGCCCCCTGCTTACTGAGGTGCATAATCGGTCCCGTCCAGCGAGCCTTATATTGCAGCTCCTAAGTTGCCCTATTCACCCCAAATATGCTACTTCGACGTGGTGTGGGTCGGTACTTTTATAGAGCCGGAACCCTGTTCACCTATCATAATTGTGACCGCGGCGCAGTCTCAGAGGCTAGCTTCTGCGTCATACACAACTGGGCCAAGTGGCAACTGGTGCCCCCCTATAACGCTAACAACAACATGGGTTATCCTGAGGTAGTCAGTCACACCATACCTATGAGCGACTGCAGATTAGAAAGTGAGATGTGACTCTGCGAGTAGGTGCAAGGGACGCCGTTCGCTAGATTCGGTCACAAACGCGTGTGGAGAATGCTTGCGGCCAAACCTAATATGGTTCGGATTGAGAACGTCTGGCCTTTTGGTGCCAGGCTTAAACATATAGCTGCTCCCAGGGTACAGAAGCAGCTAACCTGAAATAACCCCCGGCAGGCTATTATGCTATCGCGCTGACTCGGACGCTTGCGTTTGAAACGTGGCGTACATAAAAGATAGATGAGCGCCCTACCAAAAGGATTGGCGCTGCATCAGGTGATGACCAGGCTGCGTCCTCATCTCAAAGCTTTTACCATTCCATTCGTTCGTCTTCAAATTTCGAACTATTATACCCCACGGAGCCGTCTCTGCTACCGGCGGGTTGAGCACGCTAATACTGGTCCAAGAATCACGGTAGCGGTCCAGGGTACTTGGTGCTTGAAAAGAAGGCGACTCCACGGAAGATACACTTCGTTCTGAACCAAAGTGTCGCGGTGATCATGGCTTCATTATGCCTAGTTGTCACCCCGCTATCCTTTATAGCGTTATCGCTGGTCTGATTAGACTGTTGCCACTCCTGATTAATTCCCTCAGATGGTAAAGTGAACCCATTATTGAGCTTTCCACTCGATGATCCATGATCAGGATATGAATATGTAAGGCTCAGCAACAGTTCCTAGACAGTCCGCAGACCATTAAGCCGTACTAGCTTGACTTCTTAACGCATGCTGCCTCATTTGTGCTTACGAGGTTAGTGCTTGAGTTGCGGTGACGTCGAGCGGCCTGAGGCCGCACGATAACACACCGGATAAGCCTGCTCACGCCCTGACCTGGATGTGTTTGTAAGCTACTCAGAGGCCGGAAAATTTGCCGTCCCCGGTTTCACGCCTG'/>

    <sequence taxon='85' value='AAAGCTCCATGCTAAGGCGGCGGTGTGATAGTCAAGGAAGAGCCGCAGTGTGACAAACTAGCCGCCTACCACGTTTACATGCGACGTAGAATCAATTAATTTCTGTTCTAGTACGGCGGCTCCCCAAATTCTACCCCTTCCCACGAATGAGGTGCCCGTGGCCGCAAACGTATCAGAACAAGACCATATGTTGAAGCATGATTGACCTCATAAATTCATCACTCTTGCTCCGCCCCCCGTCCGGCTAGCTCCGGATACGCCTAGGGATTTTATCTTATTGGTATTCGGCTGCAACGACCCGTCAATTTCCTCGGATCAAAAGACGCCGGCGGAACACGTGCGGCGGTCCTGCCTAGGCAGTCCCTTGACCAACACCAGCAGCTAGTCCAACAGAACATCTCCGGGAGTGATTAGAAATTGGTTCTGGCCACACAGAAGCACACAAACCATTTGGCGTGCAAAACCCTAGAAGTATTGTTGGATGACTCGCTCTACGAGGTAGTCATCCCTCCAAACATTGCCGGGATGAAACAGAATGATGGGGCACGTGTAGCGGAAATGGAATCACTAGTCTCAAGTATGGCATGATGCCTACTGTTCTGCTAGAGACCGCGCTAGCGCTACCCGGCGGGGGAATCTCTGCTGCGTCTTCATGGGATAGCACTGTATACCCGCGTTGACGCCCATAGACCTCCATTGTATAGACTTTGTCCCTTTAGAGATTGGAAGGTTCACTACGGCGTTAAAAGCAGCTAGTCGGTCCTGCCACATCCTTCACGTCCGTAGCGCTAGGGGCCCCCTGCTTACTGAGGTGCATAATCGGTCCCGTACAGCGAGCCTTATATTGCAGCTCCTAAGTTGCCCTATTCACCCCAAATATGCTACTTCGACGTGGTGTGGGTCGGTACTTTTATAGAGCCGGAACCCTGTTCACCTATCATAATTGTGACCGCGGCGCAGTCTCAGAGGCTAGCTTCTGCGTAATACACAACTGGGCCAAGTGGCAACTGGTGCCCCCCTATAACGCTAACAACAACATGGGTTGTCCTGAGGTAGTCAGTCACACCATACCTATGAGCGACTGCAGATTAGAAAGTGAGATGTGACTCTGCGAGTAGGTGCAAGGGACGCCGTTCGCTAGATTCGGTCACAAACGCGTGTGGAGAATGCTTGCGGCCAGACCTAATATGGTTCGGATTGAGAACGTCTGGCCTTTTGGTGCCAGGCTTAAACATATAGCTGCTCCCAGGGTACAGAAGCAGCTAACCTGAAATAACCCCCGGCAGGCTATTATGCTATCGCGCTGACTCGGACGCTTGCGTTTGAAACGTGGCGTACATAAAAGATAGATGAGCGCCCTACCAAAAGGATTGGCGCTGCATCAGGTGATGACCAGGCTGCGTCCTCATCTCAAAGCTTTTACCATTCCATTCGTTCGTCTTCAAATTTCGAACTATTATACCCCACGGAGCCGTCTCTGCTACCGGCGGGTTGAGCACGCTAATACTGGTCCAAGAATCACGGTAGCGATCCAGGGTACTTGGTGCTTGAAAAGAAGGCGACTCCACGGAAGATACACTTCGTTCTGAACCAAAGTGTCGCGGTGATCATGGCTTCATTATGCCTAGTTGTCACCCCGCTATCCTTTATAGCGTTATCGCTGGTCTGATTAGATTGTTGCCACTCCTGATTAATTCCCTCAGATGGTAAAGTGAACCCATTATTGAGCTTTCCACTCGATGATACATGATCAGGATATGAATATGTAAGGCTCAGCAACAGTTCCTAAACAGTCCGCAGACCATTAAGCCGTACTAGCTTGACTTCTTAACGCATGCTGCCTCATTTGTGCTTACGAGGTTAGTGCTTGAGTTGCGGTGACGTCGAGCGGCCTGAGGCCGCACGATAACACACCGGATAAGCCTGCTCACGCCCTTACCCGGATGTGTTTGTAAGCTACTCAGAGGCCGGAAAATTTGCCGTCCCCGGTTTCACGCCTG'/>

    <sequence taxon='99' value='AAAGCTCCATGCTAAGGCGGCGGTGTGGTAGTCAAGGAAGAGCCGCAGTGTGACAAACTAGCCGCCTACCACGTTTACATGCGACGTAGAATCAATTAATTTCTGTTCTAGTACGGCGGCTCCCCAAATTATACCCCTTCCCACGAATGAGGTGCCCGTGGCCGCAAACGTATCAGGACAAGACCATATGTTGAAGCATGATTGACCTCATAAATTCATCACTCTTGCTCCGCCCCCCGTCCGGCTAGCTCCGGATACGCCTAGGGATTTTATCTTATTGGTATTCGGCTGCAACGATCCGTCAATTTCCTCGGATCAAAAGACGCCGGCGGAACACGTGCGGCGGTCCTGCCTAGGCAGTCCCTTGGCCAACACCAGCAGCTAGTCCAACAGAACATCTCCGGGAGTGATTAGAAATTGGTTCTGGCCACACAGAAGCACACAAACCATTTGGCGTGCAAAACCCTAGAAGTATTGTTGGATGACTCGCTCTACGAGGTAGTCATCCCTCCAAACATTGCCGGGATGAAACAGAATGATGGGGCACGTGTAGCGGAAATGGAATCACTAGTCTCAAGTATGGCGTGATGCCTACTGTTCTGCTAGAGACCGCGCTAGCGCTACCCGGCGGGGGAATCTCTGCTGCGTCTTCATGGGATAGCACTGTATACCCGCGTTGACGCCCATAGACCTCCATTGTATAGACTTTGTCCCTTTAGAGATTGGAAGGTTCACTACGGCGTTAAAAGCAGCTAGTCGGTCCTGCCACATCCTCCACGTCCGTAGCGCTAGGGGCCCCCTGCTTACTGAGGTGCATAATCGGTCCCGTCCAGCGAGCCTTATATTGCAGCTCCTAAGTTGCCCTATTCACCCCAAATATGCTACTTCGACGTGGTGTGGGTCGGTACTTTTATAGAGCCGGAACCCTGTTCACCTATCATAATTGTGACCGCGGCGCAGTCTCAGAGGCTAGCTTCTGCGTAATACACAACTGGGCCAAGTGGCAACTGGTGCCCCCCTATAACGCTAACAACAACATGGGTTGTCCCGAGGTAGTCAGTCACACCATACCCATGAGCGACTGCAGATTAGAAAGTGAGATGTGACTCTGCGAGTAGGTGCAAGGGACGCCGTTCGCTAGATTCGGTCACAAACGCGTGTGGAGAATGCTTGCGGCCAGACCTAATATGGTTCGGATTGAGAACGTCTGGCCTTTTGGTGCCAGGCTTAAACATATAGCCGCTCCAAGGGTACAGGAGCAGCTAACCTGAAATAACCCCCGGCAGGCTATTATGCTATCGCGCTGACTCGGACGCTTGCGTTTGAAACGTGGCGTACATAAAAGATAGATGAGCCCCCTACCAAAAGGATTGGCGCTGCATCAGGTGATGACCAGGCTGCGTCCTCATCTCAAAGCTTTTACCATTCTATTCGTTCGTCTTCAAATTTCGAACTATTATACCCCACGGAGCCGTCTCTGCTACCGGCGGGTTGAGCACGCTAATACTGGTCCAAGAATCACGGTAGCGATCCAGGGCACTTAGTGCTTGAAAAGAAGGCGACTCCATGGAAGATACACTTCGTTCTGAACCAAAGTGTCGCGGTGATCATGGCTTCATTATGCCTAGTTGTCACCCCGCTATCCTTCATAGCGTTATCGCTGGTCTGATTAGATTGTTGCCACTCCTGATTAATTCCCTCAGATGGTAAAGTGAACCCATTATTGAGCTTTCCACTCGATGATACATGATCAGGATATGAATATGTAAGGCTCAGCAACAGTTCCTAAACAGTCCGCAGACCATTAAGCCGTACTAGATTGACTTCTTAACGCATGCTGCCTCATTTGTGCTTACGAGGTTAGTGCTTGAGTTGCGGTGACGTCGAGCGGCCTGAGGCCGCACGATAACACACCGGATAAGCCTGCTCACGCCCTCACCTGGATGTGTTTGTAAGCTACTCAGAGGCCGGAAAATTTGCCGTCCCCGGTTTCACGCCTG'/>

    <sequence taxon='28' value='AAAGCTCCATGCTAGGGCGGCGGTGTGATAGTCAAGGAAGAGCCGCAGTGTGACAAACTAGCCGCCTACCACGTTTACATGCGACGTAGAATCAATTAATTTCTGTTCTAGTACGGCGGCTCCCCAAATTATACCCCTTCCCACGAATGAGGTGCCCGTGGCCGCAAACGTATCAGAACAAGACCATATGTTGAAGCATGATTGACCTCATAAATTCATCACTCTTGCTCCGCCCCCCGTCCGGCTAGCTCCGGATACGCCTAGGGATTTTATCTTATTGGTATTCGGCTGCAACGACCCGTCAATTTCCTTGGATCAAAAGACGCCGGCGGAGCACGTGCGGCGGTCCTGCCTAGGCAGTCCCTTGACCAACACTAGCAGCTAGTCCAACAGAACATCTCCGGGAGTGATTAGAAATTGGTTCTGGCCACACAGAAGTACACAAACCATTTGGCGTGCAAAACCGTAGAAGTATTGTTGGATGACTCGCTCTACGAGGTAGTCATCCCTCCAAACATTGACGGGATGAAACAGAATGATGGGGCACGTGTAGCGGAAATGGAATCACTAGTCTCAAGTATGGCGTGATGCCTACTGTTCTGCTAGAGATCGCGCTAGCGCTACCCGGCGGGGGAATCTCTGCCGCGTCTTCATGGGATAGCACTGTATACCCGCGTTGACGCCCATAGACCTCCATTGTATAGACTTTGTCCCTTTAGAGATTGGAAGGTTCACTACGGCGTTAAAAGCAGCTAGTCGGTCCTGCCACATCCTCCACGTCCGTAGCGCTAGGGGCCCCCTGCTTACTGAGGTGCATAATCGGTCCCGTCCAGCGAGCCTTATATTGCAGCTCCTAAGTTGCCCTATTCACCCCAAATATGCTACTTCGACGTGGTGTGGGTCGGTACTCTTATAGAGCCGGAACCCTGTTCACCTATCATAATTGTGACCGCGGCGCAGTCTTAGAGACTAGCTTCTGCGTCATACACAACTGGGCCAAGTGGCAACTGGGGCTCCCCTATAACGCTAACAACAACATGGGTTGTCCTGAGGTAGTCAGTCACACCATACCTATGAGCGACTACAGATTGGAAAGTGAGATGTAACTCTGCGAGTAGGTGCAAGGGACGCCGTTCGCTAGATTCGGTCACAAACGCGTGTGGAGAATGCTTGCGGCCAGACCTAATATGGTTCGGATTGAGAACGTCTGGCCTTTTGGTGCCAGGCTTAAACATATAGCTGCTCCCAGGGTACAGAAGCAGCTAACCTAAAATAACCCCCGGCAGGCTATTATGCTATCGCGCTGACTCGGACGCTTGCGTTTGAAACGTGGCGTACATAAAAGATAGATGAGCGCCCTACCAAAAGGATTGGCGCTGCATCAGGTGATGACCAGGCTGCGTCCTCATCTCAAAGCTTTTACCATTCTATTCGTTCGTCTTCAAATTTCGAACCATTATACCCCACGGAGCCGTCTCTGCTACCGGCGGGTTGAGCACGCTAATACTGGTCCAAGAATCACGGTAGCGATCCAGGGTACTTGGTGCTTGAAAAGAAGGCGACTCCACGGAAGATACACTTCGTTCTGAGATAAAGTGTCGCGGTGATCATGGCTTCATTATGCCTAGTTGTCACCCCGCTATCCTTTATAGCGTTATCGCTGGTCTGATTAGATTGTTGCCACTCCTGATTAATTCCCTCAGATGGTAAAGTGAACCCATTATTGAGCTTTCCACTCGATGATACATGATCAGGATATGAATATGTAAGGTTCAGCAACAGTTCCTAAACAGTCCGCAGACCATTAAGCCGTACTAGCTTGACTTCTTAACGCATGCTGCCTCATTTGTGCTTACGAGGTTAGTGCTTGAGTTGCGGTGACGTCGAGCGGCCTGAGGCCGCACGATAACACACCGGATAAGCCTGCTCACGCCCTCACCTGGATGTGTTTGTAAGCTACTCAGAGGCCGGAAAATTTGCCGTCCCCGGTTTCACGCCTG'/>

    <sequence taxon='33' value='AAAGCTCCATGCTAAGGCGGCGGTGTGATAGTCAAGGAGGAGCCGCAGTGTGACAAACTAGCCGCCTACCACGTTTACATGCGACGTAGAATCAATTAATTTCTGTTCTAGTACGGCGGCTCCCCAAATTATACCCCTTCCCACGAATGAGGTGCCCGTGGCCTCAAACGTATCAGAACAAGACCATATGTTGAAGCATGATTGACCTCATAAATTCATCACTCTTGCTCCGCCCCCCGTCCGGCTAGCTCCGGATACGCCTAGGGATTTTATCTTATTGGTATTCGGCTGCAACGACCCGTCGATTTCCTCGGATCAAAAGACGCCGGCGGAACACGTGCGGCGGTCCTGCCTAGGCAGTCCCTTGACCAACACTAGCAGCTAGTCCAACAGAGCATCTCCGGGAGTGATTAGAAATTGGTTCTGGCCACACAGAAGCACACAAACCATTTGGCGTGCAAAACCGTAGAAGTATTGTTGGATGACTCGCTCTACGAGGTAGTCATCCCTCCAAACATTGACGGGATGAAACAGAATGATGGGGCACGTGTAGCGGAAATGGAATCACTAGTCTCAAGTATGGCGTGATGCCTACCGTTCTGCTAGAGATCGCGCTAGCGCTACCCGGCGGGGGAATCTCTGCCGCGTCTTCATGGGATAGCACTGTATACCCGCGTTGACGCCCATAGACCTCCATTGTATAGACTTTGTCCCTTTAGAGATTAGAAGGTCCACTACGGCGTTAAAAGCAGCTAGTCGGTCCTGCCACATCCTCCACGTCCGTAGCGCTTGGGGCCCCCTGCTTACTGAGGTGCACAATCGGTCCCGTCCAGCGAGGCTTATATTGCAGCTCCTAAGTTGCCCTATTCACCCCAAATATGCTACTTCGACGTGGTGTGGGTCGGTACTTTTATAGAGCCGGAACCCTGTTCACCTATCATAATTGTGACCGCGGCGCAGTCTTAGAGACTAGCTTCTGCTTCATACACAACTGGGCCAAGTGGCAACTGGGGCCCCCCTATAACGCTAACAACAACATGGGTTGTCCTGAGGTAGTCAGTCACACCATACCTATGAGCGACTACAGATTAGAAAGTGAGATGTGACTCTGCGAGTAGGTGCAAGGGACGCCGTTCGCTAGATTCGGTCACAAACGCGTGTGGAGAATGCTTGCGGCCAGACCTAATATGGTTCGGATTGAGAACGTCTGGCCTTTTGGTGCCAGGCTTAAACATATAGCTGCTCCCAGGGTACAGAAGCAGCTAACCTAAAATAACCCCCGGCAGGCTATTATGCTATCGCGCTGACTCGGACGCTTGCGTTTGAAACGTGGCGTACATAAAAGATGGATGAGCGCCCTACCAAAAGGCTGGGCGCTGCATCAGGTGATGACCAGGCTGCGTCCTCATCTCAAAGCTTTTACCATTCTATTCGTTCGTCTTAAAATTTCGAACTATTATACCCCACGGAGCCGCCTCTGCTACCGGCGGGTTGAGCACGCTAATACTGGTCCAAGAATCACGGTAGCGATCCAGGGTACTTGGTGCTTGAAAAGAAGGCGACTCCACGGAAGATACACTTCGTTCTGAGACAAAGTGTCGCGGTGATCATGGCTTCATTATGCCTAGTTGTTACCCCGCTATCCTTTATAGCGTTATCGCTGGTCTGATTAGATTGCTGCCACTCCTGATTAATTCCCTCAGATGGTAAAGTGAACCCATTATTGAGCTTTCCACTCGATGATACGTGATCAGGATATGAATATGTAAGGCTCAGCAACAGTTCCTAAACAGTCCGCAGACCATTAAGCCGTACTAGCTTGACTTCTTAACGCATGCTGCCTCATTCGTGCTTACGAGGTTAGTGCTTGAGTTGCGGCGACGTCGAGCGGCCTGAGGCCGCACGATAACACACCGGATAAGCCTGCTCACGCCCTCACCTGGATGTGTTTGTAAGCTACTCAGAGGCCGGAAAATTTGCCGTCCCCGGTTTCACGCCTG'/>

    <sequence taxon='38' value='AAAGCTCCATGCTAAGGCGGCGGTGTGATAGTCAAGGAGGAGCCGCAGTGTGACAAACTAGCCGCCTACCACGTTTACATGCGACGTAGAATTAATTAGTTTCTGTTCTAGTACGGCGGCTCCCCAAATTATACCCCTTCCCACGAATGAGGTGCCCGTGGCCTCAAACGTATCAGAACAAGACCATATGTTGAAGCATGATTGACCTCATAAATTCATCACTCTTGCTCCGCCCCCCGTCCGGCTAGCTCCGGACACGCCTAGGGATTTTATCTTATTGGTATTCGGCTGTAACGAACCGTCGATTTCCTCGGATCAAAAGACGCCGGCGGAACACGTGCGGCGGTCCTGCCTAGGCAGTCCCTTGACCAACACTAGCAGCTAGTCCAACAGAGCATCTCCGGGAGTGATTAGAAATTGGTTCTGGCCACACAGAAGCACACAAACCATTTGGCGTGCAAAACCGTAGAAGTATTGTTGGATGACTCGCTCTACGAGGTAGTCATCCCTCCAAACATTGAAGGGATGAAACAGAATGATGGGGCACGTGTAGCGGAAATGGAATCACTAGTCTTAAGTATGGCGTGATGCCTACCGTTCTGCTAGAGATCGCGCTAGCGCTACCCGGCGGGGGAATCTCTGCCGCGTCTTCATGGGATAGCACTGTATACCCGCGTTGACGCCCATAGACCTCCATTGTATAGACTTTGTCCCTTTAGAGATTAGAAGGTCCACTACGGCGTTAAAAGCAGCTAGTCGGTCCTGCCACATCCTCCACGTCCGTAGCGCTAGGGGCCCCCTGCTTACTGAGGTGCACAATCGGTCCCGTCCAGCGAGCCTTATATTGCAGCTCCTAAGTTGCCCTATCCACCCCAAATATGCTACTTCGACGTGGTGTGGGTCGGTACTTTTATAGAGCCGGAACCCTGTTCACCTATCATAATTGTGACCGCGGCGCAGTCTTAGAGACTAGCTTCTGCTTCATACACAACTGGGCCGAGTGGCAACTGGGGCCCCCCTATAACGCTAACAACAACATGGGTTGTCCTGAGGTAGTCAGTTACACCATACCTATGAGCGACTACAGATTAGAAAGTGAGATGTGACTCTGCGAGTAGGTGGAAGGGACGCCGTTCGCTAGATTCGGTCACAAACGCGTGTGGAGAATCCTTGCGGCCAGACCTAATATGGTTCGGATTGAGAACGTCTGGCCTTTTGGTGCCAGGCTTAAACATATAGCTGCTCCCAGGGTACAGAAGCAGCTAACCTAAAATAACCCCCGGCAGGCTATTATGCTATCGCGCTGACTCGGACGCTTGCGTTTGAAACGTGGCGTACATAAAAGATAGATGAGCGCCCTACCAAAAGGATGGGCGCTGCATCAGGTGATGACCAGGCTGCGTCCTCATCTCAAAGCTTTTACCATTCTATTCGTTCGTCTTCAAATTTCGAACTATTATACCCCACGGAGCCGCCTCTGCTACCGGCGGGCTGAGCACGCTAATACTGGTCCAAGAATCACGGTAGCGATCCAGGGTACTTGGTGCTTGAAAAGAAGGCGACTCCACGGAAGATACACTTCGTTCTGAGACAAAGTGTCGCGGTGATCATGGCTTCATTATGCCTAGTTGTCACCCCGCTATCCTTTATAGCGTTATCGCTGGTCTGATTAGATTGTTGCCACCCCTGATTAATTCCCTCAGATGGTAAAGTGAACCCATTATTGAGCTTTCCACTCGATGATACATGATCAGGATATGAATATGTAAGGCTCAGCAACAGTTTCTAAACAGTCCGCAGACCATTAAGCCGTACTAGCTTGACTTCTTAACGCATGCTGCCTCATTTGTGCTTACGAGGTTAGTGCTTGAGTTGCGGCGACGTCGAGCGGCCTGAGGCCGCACGATAACACACCGGATAAGCCTGCTCACGCCCTCACCTGGATGTGTTTGTAAGCTACTCAGAGGCCGGAAAATTTGCCGTCCCCGGTTTCACGCCTG'/>

    <sequence taxon='39' value='AAAGCTCCATGCTAAGGCGGCGGTGTGATAGTCAAGGAGGAGCCGCAGTGTGACAAACTAGCCGCCTACCACGTTTACATGCGACGTAGAATTAATTAGTTTCTGTTCTAGTACGGCGGCTCCCCAAATTATACCCCTTCCCACGAATGAGGTGCCCGTGGCCTCAAACGTATCAGAACAAGACCATATGTTGAAGCATGATTGACCTCATAAATTCATCACTCTTGCTCCGCCCCCCGTCCGGCTAGCTCCGGACACGCCTAGGGATTTTATCTTATTGGTATCCGGCTGTAACGAACCGTCGATTTCCTCGGATCAAAAGACGCCGGCGGAACACGTGCGGCGGTCCTGCCTAGGCAGTCCCTTGACCAACACTAGCAGCTAGTCCAACAGAGCATCTCCGGGAGTGATTAGAAATTGGTTCTGGCCACACAGAAGCACACAAACCATTTGGCGTGCAAAACCGTAGAAGTATTGTTGGATGACTCGCTCTACGAGGTAGTCATCCCTCCAAACATTGAAGGGATGAAACAGAATGATGGGGCACGTGTAGCGGAAATGGAACCACTAGTCTCAAGTATGGCGTGATGCCTACCGTTCTGCTAGAGATCGCGCTAGCGCTACCCGGCGGGGGAATCTCTGCCGCGTCTTCATGGGATAGCACTGTATACCCGCGTTGACGCCCCTAGACCTCCATTGTATAGACTTTGTCCCTTTAGAGATTAGAAGGTCCACTACGGCGTTAAAAGCAGCTAGTCGGTCCTGCCACATCCTCCACGTCCGTAGCGCTAGGGGCCCCCTGCTTACTGAGGTGCACAATCGGTCCCGTCCAGCGAGCCTTATATTGCAGCTCCTAAGTTGCCCTATCCACCCCAAATATGCTACTTCGACGTAGTGTGGGTAGGTACTTTTATAGAGCCGGAACCCTGTTCACCTATCATAATTGTGACCGCGGCGCAGTCTTAGAGACTAGCTTCTGCTTCATACACAACTGGGCCAAGTGGCAACTGGGGCCCCCCCATAACGCTAACAACAACATGGGTTGTCCTGAGGTAGTCAGTCACACCATACCTATGAGCGACTACAGATTAGAAAGTGAGATGTGACTCTGCGCGTAGGTGGAAGGGACGCCGTTCGCTAGATTCGGTCACAAACGCGTGTGGAGAATGCTTGCGGCCAGACCTAATATGGTTCGGATTGAGAACGTCTGGCCTTTTGGTGCCAGGCTTAAACATATAGCTGCTCCCAGGGTACAGAAGAAGCTACCCTAAAATAACCCCCGGCAGGCTATTATGCTATCGCGCTGACTCGGATGCTTGCGTTTGAAACGCGGCGTACATAAAAGATAGATGAGCGCCCTACCAAAAGGATGGGCGCTGCATCAGGTGATGACCAGGCTGCGTCCTCATCTCAAAGGTTTTACCATTCTATTCGTTCGTCTTCAAATTTCGAACTATTATACCCCACGGAGCCGCCTCTGCTACCGGCGGGCTGAGCACGCTAATACTGGTCCAAGAATCGCGGTAGCGATCCAGGGTACTTGGTGCTTGAAAAGAAGGCGACTCCACGGAAGATACACTTCGTTCTGAGACAAAGTGTCGCGGTGATCATGGCTTCATTATGCCTAGTTGTCACCCCGCTATCCTTTATAGCGTTATCGCTGGTCTGATTAGATTGTTGCCACCCCTGATTAATTCCCTCAGATGGTAAAGTGAACCCATTATTGAGCTTTCCACTCGATGATACATGATCAGGATATGAATATGTAAGGCTCAGCAACAGTTTCTAAACAGTCCGCAGACCATTAAGCCGTACTAGCTTGACTTCTTAACGCATGCTGCCTCATTTGTGCTTACGAGGTTAGTGCTTGAGTTGCGGCGACGTCGAGCGGCCTGAGGCCGCACGATAACACACCGGATAAGCCTGCTCACGCCCTCACCTGGATGTGTTTGTAAGCTACTCAGAGGCCGGAAAATTTGCCGTCCCCGGTTTCACGCCTG'/>

    <sequence taxon='72' value='AAAGCTCCATGCTAAGGCGGCGGTGTGATAGTCAAGGAGGAGCGGCAGTGTGACAAACTAGCCGCCTACCACGTTTACATGCGACGTAGAATCAATTAATTTCTGTTCTAGTACGGCGGCTCCCCAAATTATACCCCTTCCCACGAATGAGGTGCCCGTGGCCTCAAAAGTATCAGAACAAGACCATATGTTGAAGCATGATTGACCTCATAAATTCATCACTCTTGCTCCGCCCCCCGTCCGGCTAGCTCCGGACACGCCTAGGGATTCTATCTTATTGCTATTCGGCTGTAACGAACCGTCGATTTCCTCGGATCAAAAGACGCCGGTGGAACACGTGCGGCGGTCCTCCCTAGGCAGTCCCTTAACCAACACTAGCAGCTAGTCCGACAGAGCATCTCCGGGAGTGATTAGAAATTGGTTCTGGCCACACAGAAGCACACAAACCATTCGGCGTGCAAAACCGTAGAAGTATTGTTGGATGACTCGCTCTACGAGGTAGTCATCCCTCCAAACATTGACTGGATGAAACAGAATGATGGGGCACGTGTAGCGGAAATGGAATCACTAGTCTCAAGTATGGCGTGATGCCTACCGTTCTGCTAGAGATCGCGCTAGCGCTACCCGGCGGGGGAATCTCTGCCGCGTCTTCATGGGATAGCACTGTATACCCGCGTTGACGCTCATAGACCTCCGTTGTATAGACTTTGTCCCTTTAGAGATTAGAAGGTCCACTACGGCGTTAAAAGCAGCTAGTCGGTCCTGCCACATCCTCCACGTCCGTAGCGCTAGGGGCCCCCTGCTTACTGAGGTGCACAATCGGTCCCGTCCAGCGAGCCTTATATTGCAGCTCCTAAATTGCCCTATTCACTCCAAATATGCTACTTCGACGTGGTGTGGGTCGGTACTTTTATAGAGCCGGAACCCTGTTCACCTATCATAATTGTGACCGCGGCGCAGTCTTAGAGACTAGCTTCTGCTTCATACACAACTGGGCCAAGTGGCAACTGGGGCCCCCCTATAACGCTAACAACAACATGGGTTGTCCTGAGGTAGTCAGTCACACCATACCTATGAGCGACTACAGATTAGAAGGTAAGATGTGACTCTGCGAGTAGGTGGAAGGGACGCCGTTCGCTAGATCCGGTCACAAACGCGTGTGGAGAATGCTTGCGGCCAGACCTAATATGGTTCGGATTGAGAACGTCTGGCCTTTTGGTGCCAGGCTTAAACATATAGCTGCTCCCAGGGTACAGAAGCAGCTAACCTAAAATAACCCCCGGCAGGCTATTATGCTATCGCGCTGACTCGGACGCTTGCGTTTGAAACGTGGCGTACATAAAAGATAGATGAGCGCCCTACCAAAAGGATGGGCGCTGCATCAGGTGATGACCAGGCTGCGTCCTCATCTCAAAGCTTTTACCATTCTATTCGTTCGTCTTCAAATTTCGAACTATTGTACCCCACGGAGCCGCCTCTGCTACCGGCGGGCTGAGCACGCTAATACTGGTCCAAGAATCACGGTAGCGATCCAGGGTACTTGGTGCTTGAAAAGAAGGCGACTCCACGGAAGATACACTTCGTTCTGAGACAAAGTGTCGCGGTGATCATGGCTTCATTATGCCTAGTTGTCACCCCGCTATCCTTTATGGCGTTATCGCTGGTCTGATTAGATTGTTGCCACCCCTGATTAATTCCCTCAGATGGTAAAGTGAACCCATTATTGAGCTTTCCACTCGATGATACATGATCAGGATATGAATATGTAAGGCTCAGCAACAGTTTCTAAACAGTCCGCAGACCATTAAGCCGTACTAGCTTGACTTCTTAACGCATGCTGCCTCATTTGTGCTTACGAGGTTAGTGCTCGAGTTGCGGCGACGTCGAGCGGCCTGAGGCCGCACGATAACACACCGGATAAGCCTGCTCACGCCCTCACCTGGATATGTTTGTAAGCTACTCAGAGGCCGGAAAATTTGCCGTCCCCGATTTCACGCCTG'/>

    <sequence taxon='37' value='AAAGCTCCATGCTAAGGCGGCGGTGTGATAGTCAAGGAAGAGCCGCAGTGTGACAAACTAGCCGCCTACCACGTTTACATGCGACGTAGAATCAATGAATTACTGTTCTAGTACAGCGGCTCCCCAAATTATACCCCTTCCCACGAATGAGGTGCCCGTGGCCTCAAACGTATCAGAACCAGACCATATGTTGAAGCATGATTGACCTCATAAATTCATCATTCTTGCTCCGCCCCTCGTCCGGCTAGCTCCGGATACGCCTAGGGATTTTATCTTATTGGTATTCGGCTGAAACGACCCGTCAATTTCCTCGGATCAAAAGACGCCGGCGGAACACGTGCGGCGGTCCTGCCTAGGCAGTCCCTTGACCAACACTAGCAGCTAGTCCAACAGAGCATCTCCGGGAGTGATTAGAAATTGGTTCTGGCCACACAGAAACACACAAACCATTTGGCGTGCAAAACCGTAGAAGTATTGTTGGATGACTCGCTCTACGAGGTAGTCATTCCTCCAAACATTGACGGGATGAAGCTGAATGATGGGGCACGTGTAGCGGAAATGGAATCAATAGTCCCAAGTATGGCGTGATGCCTACCGTTCTGCTAGAGATCGCGCTAGCGCTACCCGGCGGAGGAATCTCTGCCGCGTCTTCATGGGATAGCACTGTATACCCGCGTTGACGCCCATAGACCTCCATTGTATAGACTTTGTCCCTTTAGAGATTAAAAGGTTCACTACGGCGTTAAAAGCAGCTAGTCGGTCCTGCCACATCCTCCACGTCCGTAGCGCTAGGGGCCCCCTGCTTACTGAGGTGCATAATCGGTCCCGTCCAGCGAGTCTTATATTGCAGCTCCTAAGTTGCCCTATTCACCCCAAATATGCTACTTCGACGTGGTGTGGGTCGGTACTTTTATAGAGCCGGAACCCTGTTCACCTATCATAATTGTGACCGCGGCGCAGTCTTAGAAACTAGCTTATGCGTCATACACAACTGGGCCAAGTGGCAACTGGGGCCCCCCTATAACGCTAACAACAACATGGGTTGTCCTGAGGCAGTCAGTCACACCATACCTATGAGCGACTACAGATTAGAAAGTGAGATGTGACTCTGCGAGTAGGTGCAAGGGACGCCGTTCGCTAGATTCGGTCACGAACGCGTGCGGAGAATGCTTGCGGCCAGACCTAATATGGTTCGGATTGAGAACGTCTGGCCCTTTGGTGCTAGGCTTAAACATATAGCTGCTCCCAGGGTACAGAAGCAGCTAACCTAAAATAACCCCCGGCAGGCTATTATGCTATCGCGGTGACTCAGACGCTTGCGTTTAAAACGTGGCGTACATAAAAGATAGATGAGCGCCCTACCAAAAGGATTGGCGCTGCATCAGGTGATGACCAGGCTGCGTCCTCATCTCAAAGCTTTTACCATTCTATTCGTTCGTCTTCAAATTTCGAACTATTATACCCCACGGAGCCGTCTCTGCTACCGGCGGGTTGAGCACGCTAATACTGGTCCAAGAATCACGGTAGCGATCCAGGGTATTTGGTGCTTGAAAGGAAGGCGACTCAACGGAAGATACATTTCGTTCTGAGACAAAGTGTCGCGGTGATCATGGCTTCATTATGCCTAGTTGTCACCCCGCTATCCTTTATAGCGTTATCGCTGGTCTGATTAGATTGTTGCCACTCCTGATTAATTCCCTCAGATGGTAAAGTGAACCCATTATTGAGCTTTCCACTCGATGATACATGATCAGGATATGAATATGTAAGGCTCAGCAACAGTTGCTAAACAGTCCGCAGCCCATTAAGCCGTACTAGCTTGACTTCTTAACGCATGCTGCCTCATTTGTGCTTTCGAGGTTAGTGCTTGAGTTGCGGTGACGTCGAGCGGCCTGAGGCCGCACGATAACACACCGGATAAGCCTGCTAACGCCCTCACCTGGATGTGTTTGTAAGCTACTCAGGGGCCGGAGAATTTGCCGTCCCCGGTTTCACGCCTG'/>

    <sequence taxon='63' value='AAAGCTCCATGCTAAGGCGGCGGTGTGATAGTCAAGGAAGAGCCGCAGTGTGACAAACTAGCTGCCTACCACGTTTACATGCGACGTAGAATCAATGAATTACTGTTCTAGTACAGCGGCTCCCCAAATTATACCCCTTCCCACGAATGAGGTGCCCGTGGCCTCAAACGTATCAGAACCAGACCATATGTTGAAGCATGATTGACCTCATAAATTCATCATTCTTGCTCCGCCCCTCGTCCGGCTAGCTCCGGATACGCCTAGGGATTTTATCTTATTGGTATTCGGCTGAAACGACCCGTCAATTTCCTCGGATCAAAAGACGCCGGCGGAACACGTGCGGCGGTCCTGCCTAGGCAGTCCCTTGACCAACACTAGCAGCTAGTCCAACAGAGCATCTCCGGGAGTGATTAGAAATTGGTTCTGGCCACACAGAAACACACAAACCATTTGGCGTGCAAAACCGTAGAAGTATTGTTGGATGACTCGCTCTACGAGGTAGTCATTCCTCCAAACATTGACGGGATGAAGCTGAATGATGGGGCACGTGTAGCGGAAATGGAATCAATAGTCCCAAGTATGGCGTGATGCCTACCGTTCTGCTAGAGATCGCGCTAGCGCTACCCGGCGGAGGAATCTCTGCCGCGTCTTCATGGGATAGCACTGTATACCCGCGTTGACGCCCATAGACCTCCATTGTATAGACTTTGTCCCTTTAGAGATTAAAAGGTTCACTACGGCGTTAAAAGCAGCTAGTCGGTCCTGCCACATCCTCCACGTCCGTAGCGCTAGGGGCCCCCTGCTTACTGAGGTGCATAATCGGTCCCGTCCAGCGAGTCTTATATTGCAGCTCCTAAGTTGCCCTATTCACCCCAAATATGCTACTTCGACGTGGTGTGGGTCGGTACTTTTATAGAGCCGGAACCCTGTTCACCTATCATAATTGTGACCGCGGCGCAGTCTTAGAAACTAGCTTATGCGTCATACACAACTGGGCCGAGTGGCAACTGGGGCCCCCCTATAACGCTAACAACAACATGGGTTGTCCTGAGGCAGTCAGTCACACCATACCTATGAGCGACTACAGATTAGAAAGTGAGATGTGACTCTGCGAGTAGGTGCAAGGGACGCCGTTCGCTAGATTCGGTCACGAACGCGTGCGGAGAATGCTTGCGGCCAGACCTAATATGGTTCGGATTGAGAACGTCTGGCCCTTTGGTGCTAGGCTTAAACATATAGCTGCTCCCAGGGTACAGAAGCAGCTAACCTAAAATAACCCCCGGCAGGCTATTATGCTATCGCGGTGACTCAGACGCTTGCGTTTAAAACGTGGCGTACATAAAAGATAGATGAGCGCCCTACCAAAAGGATTGGCGCTGCATCAGGTGATGACCAGGCTGCGTCCTCATCTCAAAGCTTTTACCATTCTATTCGTTCGTCTTCAAATTTCGAACTATTATACCCCACGGAGCCGTCTCTGCTACCGGCGGGTTGAGCACGCTAATACTGGTCCAAGAATCACGGTAGCGATCCAGGGTATTTGGTGCTTGAAAGGAAGGCGACTCAACGGAAGATACATTTCGTTCTGAGACAAAGTGTCGCGGTGATCATGGCTTCATTATGCCTAGTTGTCACCCCGCTATCCTTTATAGCGTTATCGCTGGTCTGATTAGATTGTTGCCACTCCTGATTAATTCCCTCAGATGGTAAAGTGAACCCATTATTGAGCTTTCCACTCGATGATACATGATCAGGATATGAATATGTAAGGCTCAGCAACAGTTGCTAAACAGTCCGCAGCCCATTAAGCCGTACTAGCTTGACTTCTTAACGCATGCTGCCTCATTTGTGCTTTCGAGGTTAGTGCTTGAGTTGCGGTGACGTCGAGCGGCCTGAGGCCGCACGATAACACACCGGATAAGCCTGCTAACGCCCTCACCTGGATGTGTTTGTAAGCTACTCAGGGGCCGGAGAATTTGCCGTCCCCGGTTTCACGCCTG'/>

</data>

    <trait id="tipDates" spec='beast.evolution.tree.TraitSet' traitname='date-backward' units='year' value='
10=1.7249338358157043,
64=0.29211378801973265,
73=0.22237330621070228,
17=0.7612000151084444,
13=0.5663376736379755,
31=0.4694463476638857,
58=0.4816165271713202,
71=0.1386042879827145,
96=0.20132201300610753,
47=0.7264648451072633,
83=0.35410411792826624,
30=0.8890842582060752,
24=1.3180819965473614,
36=0.6411048700830566,
35=0.745177360642729,
26=0.8845055845331782,
61=0.3210060921149167,
60=0.3060942181857049,
57=0.3082750980039326,
15=1.3982921824486978,
5=2.0735796728901903,
43=0.7941407921057602,
42=0.359826234900237,
7=1.3863704036515423,
68=0.2946175280400851,
89=0.07994176413307086,
51=0.5154289628377091,
25=0.8666293311078896,
93=0.022987684614226733,
101=0.06577342900693228,
81=0.10648081955708211,
32=0.9136068253114091,
59=0.14437419012881136,
97=0.05666094759889928,
22=1.4021379834022987,
66=0.3869652589853003,
79=0.3732814597767895,
82=0.2926058719851965,
74=0.3723236024768761,
100=0.09983100610893114,
65=0.42586902838983054,
21=0.9711177177041201,
98=0.043154595346952984,
62=0.48152160475372474,
52=0.04057618314086309,
0=2.6176984897908526,
41=0.4734948230886502,
49=0.6058927708940351,
88=0.14915686743535295,
48=0.39379030212698085,
56=0.6379170812207713,
23=0.3969339439119355,
34=0.7933662748381116,
87=0.027581108030056534,
12=1.6880294513229641,
4=2.0570766965919547,
14=1.3804947346325203,
50=0.6494036399985417,
104=0.04528010774298474,
18=1.371469086644281,
3=2.1381634918505728,
1=2.464657632868035,
2=2.515877559318123,
9=1.4474104736172175,
11=1.6420564255202106,
38=0.7443707964254815,
39=0.3653587144569088,
72=0.12971759308961373,
33=0.9259608214556563,
19=1.1799238603115192,
67=0.08013527743489934,
102=0.033270040439543624,
85=0.3242104674134283,
99=0.05549561165889383,
46=0.3974266017289283,
40=0.832470881679336,
28=1.127528066611101,
77=0.08693993617507578,
78=0.08643621306719229,
76=0.22683855200085334,
75=0.4118724126570199,
86=0.20036400379253294,
91=0.12217996949162657,
53=0.20178766846096918,
90=0.04238531970095494,
45=0.25000139799001486,
44=0.788225739261875,
54=0.6531636133578727,
27=1.185885099483712,
16=1.386470012910517,
8=1.8029579275213914,
20=1.3699356877080664,
103=0.04146753976028661,
92=0.00555944591127977,
70=0.4639428419532794,
95=0.10112366839332454,
94=0.15150595276413759,
69=0.3718154649235057,
84=0.14278086470417728,
80=0.27256869749111345,
55=0.5324595687416873,
29=0.01450969830808635,
37=0.759688507832939,
63=0.5191854039483732,
6=1.7794106306110649
            '>
        <taxa id='taxonSet' spec='beast.evolution.alignment.TaxonSet' alignment='@alignment'/>
    </trait>
    
    <tree spec="beast.util.ClusterZBSATree" id="tree" nodetype="beast.evolution.tree.ZeroBranchSANode" clusterType="upgma" trait="@tipDates">
		<taxa idref="alignment"/>
	</tree>

    <BirthDeathSkylineModel spec="SABDSamplingThroughTimeModel" id="birthDeath" tree="@tree" conditionOnSampling="true">
		<parameter name="origin" id="origin" value ="50." lower="0."/>
        <parameter name="diversificationRate" id="diversificationRate" value="1.5"/>
        <parameter name="turnover" id="turnover" value=".5"/>
        <parameter name="samplingProportion" id="samplingProportion" value="0.7548241193069835"/>
        <parameter name="removalProbability" id="r" value="0.5" lower="0." upper="1."/>
	</BirthDeathSkylineModel>
    
    <siteModel gammaCategoryCount="1" id="SiteModel" spec="SiteModel">
		<parameter dimension="1"  id="mutationRate" name="mutationRate" value="1.0"/>
		<substModel id="gtr" rateAC="@rateAC" rateGT="@rateGT" rateAT="@rateAT" rateCG="@rateCG" rateCT="@rateCT" spec="GTR">
			<parameter dimension="1"  id="rateAG" lower="0.0" name="rateAG" value="1.0"/>
			<frequencies estimate="true" id="freqs" spec="Frequencies">
				<parameter name='frequencies' id='freqParameter' value='0.25' dimension='4' lower="0." upper="1."/>
			</frequencies>
		</substModel>
	</siteModel>
	<branchRateModel id="StrictClock" spec="beast.evolution.branchratemodel.StrictClockModel">
		<parameter dimension="1" id="clock.rate" name="clock.rate" value="0.05" lower="0."/>
	</branchRateModel>


   <!-- likelihood and priors: -->
    <distribution id="posterior" spec="util.CompoundDistribution">
		<distribution id="prior" spec="util.CompoundDistribution">
            <distribution  x="@clock.rate" id="clockRatePrior" spec='beast.math.distributions.Prior'>
				<distr spec='beast.math.distributions.LogNormalDistributionModel' id='clockRatePrior.exp' M="-4.6" S="1.25"/>
			</distribution>
			<distribution id="hky.frequencies.prior" spec="beast.math.distributions.Prior" x="@freqParameter">
				<distr id="Uniform " lower="0.0" upper="1.0" spec="beast.math.distributions.Uniform" />
			</distribution>
			<distribution id="diversificationRate_prior" spec="beast.math.distributions.Prior" x="@diversificationRate">
				<distr spec="beast.math.distributions.Uniform" lower="1." upper="2." offset="0."/>
			</distribution>
			<distribution id="turnover_prior" spec="beast.math.distributions.Prior" x="@turnover">
				<distr spec="beast.math.distributions.Uniform" lower="0." upper="1." offset="0."/>
			</distribution>
			<distribution  id='origin_Prior' x="@origin" spec='beast.math.distributions.Prior'>
				<distr spec='beast.math.distributions.Uniform' lower="0." upper="1000." offset="0."/>
			</distribution>
			<distribution id="BDlikelihood" spec="util.CompoundDistribution">
				<distribution idref="birthDeath"/>		
			</distribution>
		</distribution>
        <distribution id="jointTreeLikelihood" spec="util.CompoundDistribution">
			<distribution data="@alignment" id="treeLikelihood" spec="TreeLikelihood" tree="@tree" siteModel="@SiteModel" branchRateModel="@StrictClock"/>
        </distribution>
    </distribution>

    
	<run chainLength="20000000" id="mcmc" spec="MCMC" storeEvery="100000" distribution="@posterior">
        
		<state id="state" storeEvery="100000">
            <stateNode idref='tree'/>
			<stateNode idref="origin"/>
			<stateNode idref="diversificationRate"/>
			<stateNode idref="turnover"/>
			<!-- <stateNode idref="samplingProportion"/> -->
            <stateNode idref="r"/> 
            
            <stateNode idref="clock.rate"/>
			<stateNode idref="freqParameter"/>
			<parameter dimension="1"  id="rateAC" lower="0.0" upper="100.0" name="stateNode" value="1.0"/>
			<parameter dimension="1"  id="rateGT" lower="0.0" upper="100.0" name="stateNode" value="1.0"/>
			<parameter dimension="1"  id="rateAT" lower="0.0" upper="100.0" name="stateNode" value="1.0"/>
			<parameter dimension="1"  id="rateCG" lower="0.0" upper="100.0" name="stateNode" value="1.0"/>
			<parameter dimension="1"  id="rateCT" lower="0.0" upper="100.0" name="stateNode" value="1.0"/>
        </state>
        
		<operator id='origOperator' spec='ScaleOperator' scaleFactor=".75" weight="3" parameter="@origin"/>
		<operator id='diversificationRateOperator' spec='ScaleOperator' scaleFactor=".75" weight="10" parameter="@diversificationRate"/>
		<operator id='turnoverOperator' spec='ScaleOperator' scaleFactor=".75" weight="10" parameter="@turnover"/>
		<!-- <operator id='samplingProportionOperator' spec='ScaleOperator' scaleFactor=".75" weight="10" parameter="@samplingProportion"/> -->
        <operator id='rOperator' spec='ScaleOperator' scaleFactor=".9" weight="1" parameter="@r"/> 
        
        <operator spec='TreeDimensionJump' weight="10" tree="@tree"/> 
        <operator spec='WilsonBaldingForZeroBranchSampledAncestorTrees' weight="10" tree="@tree"/> 
        <operator spec='ExchangeForZeroBranchSampledAncestorTrees' isNarrow="false" weight="10" tree="@tree"/>
        <operator spec='ExchangeForZeroBranchSampledAncestorTrees' weight="10" tree="@tree"/>
        <operator spec='UniformForZeroBranchSATrees' weight="20" tree="@tree"/>
        <operator id='rootScaler' spec='ScaleOperatorForZeroBranchSATrees' scaleFactor=".95" weight="1" tree="@tree" rootOnly='true'/>
        <operator id='treeScaler' spec='ScaleOperatorForZeroBranchSATrees' scaleFactor=".95" weight="10" tree="@tree"/>
        <operator id="updownTree" spec="UpDownOperator" scaleFactor=".95" weight="20" up="@clock.rate" down="@tree"/>

        
        <operator id="clock.rateScaler" parameter="@clock.rate" scaleFactor="0.75" spec="ScaleOperator" weight="10"/>
        
		<operator spec='ScaleOperator' scaleFactor=".75" weight=".2" parameter="@rateAC"/>
		<operator spec='ScaleOperator' scaleFactor=".75" weight=".2" parameter="@rateAT"/>
		<operator spec='ScaleOperator' scaleFactor=".75" weight=".2" parameter="@rateCG"/>
		<operator spec='ScaleOperator' scaleFactor=".75" weight=".2" parameter="@rateCT"/>
		<operator spec='ScaleOperator' scaleFactor=".75" weight=".2" parameter="@rateGT"/>
		<operator autoOptimize="true" delta="0.2" id="FrequenciesExchanger" integer="false" spec="DeltaExchangeOperator" weight="0.1" parameter="@freqParameter"/>


			
		<logger fileName="$(seed).log" id="tracelog" logEvery="10000" mode="autodetect" model="@posterior">
			<distribution idref="posterior" name="log"/>
			<log idref="BDlikelihood"/>
            <log idref="jointTreeLikelihood"/>
            <log id="treeHeight" spec="beast.evolution.tree.TreeHeightLogger" tree="@tree"/>
			<log idref="origin"/>
            <log idref="diversificationRate"/>
			<log idref="turnover"/>
			<!--<log idref="samplingProportion"/>-->
            <log idref="r"/>
            <log id="SACount" spec="beast.evolution.tree.SALogger" tree="@tree"/>

            <log idref="clock.rate"/>
			<log idref="freqParameter"/>
			<log idref="rateAC"/>
			<log idref="rateAG"/>
			<log idref="rateAT"/>
			<log idref="rateCG"/>
			<log idref="rateCT"/>
			<log idref="rateGT"/>
		</logger>
        
        <logger fileName="$(seed).trees" id="treelog" logEvery="10000" mode="tree">
			<tree idref="tree" name="log"/>
		</logger>
	
	</run>

</beast>
