# Supplementary material for: Bayesian Inference of Sampled Ancestor Trees for Epidemiology and Fossil Calibration
Source: PLoS Comput Biol. 2014 Dec 4;10(12):e1003919. doi: 10.1371/journal.pcbi.1003919 (PMC4263412; doi:10.1371/journal.pcbi.1003919)
Supplement: File S5 — XML files for simulated transmission process. (ZIP) [file pcbi.1003919.s006.zip › simulations2/43.xml]

<?xml version="1.0" encoding="UTF-8" standalone="no"?><beast namespace="beast.core:beast.evolution.alignment:beast.evolution.tree.coalescent:beast.core.util:beast.evolution.nuc:beast.evolution.operators:beast.evolution.sitemodel:beast.evolution.substitutionmodel:beast.evolution.likelihood:beast.evolution.speciation:beast.core.parameter:beast.util" version="2.0">
    
    <data dataType="nucleotide" id="alignment" name="alignment">
    <sequence taxon='0' value='TGAGACGACACTCCCCACCCTCATATTATCGGGGTCAGTTCTATGATCCCTTCTACAAGGCGTTCCGTACCCCTATGCTTCCCTCAAATCCTTGACATTATGGTACCTCCCAACTTGTGCGTCAATCGAAACGGCAGGGCGTTTTTTTGACATCTGGGCGTTACGAAACGAAGCTTATAAACAGAGAATAGCCTCCTACCACACAGAGCGGTAGTGAGACGGTCGCAGAATAAGATCCTTGCATAGACCACGAGCAGTCTGGTCTGCCTGGCACCCTCCTTCGGCTAAGGCAGTTTGGTATGGAGTTACCAAGCCAGCAACGTTGTGTCCTTCTGAAACTGTGCGGCCAATATTTGATGTCCGAGCCGGAAGTTTTGGGTACACTAGATAACGACCGCCGGATATAGAATCATACTAGTATAGATTTCCGTGGCGTTAAATGCCAGACATCTAAGAGGTGCCTGTCCCTAGGGGCGCTCGTTGATTCTACTCATGCCATCACGACCTCATACCAGAAGATGTGACGGATGATCACCTGCCGTGCACAGGTGCACCAACTCCACTCAGATGTGGCATTGATCATACCGTGGTCGATAGGGTCCCTGACAAGGAGGCATGCTAGGAGGAGCATTGACCGTATGTTACTCACTACCGTCAATGGGGAGGGGACGCAACTGAGCGTATCCCATATGGCCCTCCATTTCACGGCTCCTGAGCTTGATGACAGAACTCTGGTTCTAATGAGAGGCCAACCGGTGAGATGAGTGAGATACCGGAGCCCTCTCCGGTACGTAAAAATGCCCGGAATGACCTATATCTCGAGTCACCATATCAGCGGGAGAAGGAGCCATAAGGATGCTTTTTCAAATATCTTCAGACTACATTAATATACTGAAAACTACCAATTCTAACTTCGTCGCGAGCTGAAAATCCGCGTGTTCCAACGTGGGCTCTCTAAGGTCGAGTGGGGTTATCCTTCCTGCCTCGTTATCTATCCCTGTCAAAGGCCTTGCTACGCTTGGGGAATACAGGTGACTGTCCGTTGAGTACCTGGAATATAGTATTACCAAAGCTGCATGATCTAATGGTCCGGCCAGCTCTATGCACACGCCGTGTCGTCTCAACGACGGCCCCGGCTCGGTCATATACATAGTTCGTACCAGGAGTGTGTACACCACGACGAAATTGTTCTTACCTGACAATGCTATATATATAGGATACGCAAGGGGACCGCTTGCTATCCTGTTCTTTTGTTAACATGGGTTGGATTTTTGTCTGGAACGCGGATTTTACCCGTCACCCATCGAATTTGCGTGCTGAAGTTGAAGGGGGGTTGTAAGTTGAAGTAAGGGCCTAATTTACCTACTCCTCGGGCTAGTACCGCAACAGGCCACCAGTCTGTTATACATTGCCTTCCACTTATCCCAACAAAATGGTTGGTTAAGCCCACGTTTCGTTACGTGGATTCCCCGGTCATCAAGTATGGGAGGAGTAATGGGGTCCATTTCCGGATGCTACGGACCCGGTGCGTACTCTACAACCGCTGAGGTGTTGGTTCCATTTGGATTGGTCCAGCAATTCCCATCCTCTGGATACCTCAGGGGACTCGAAATCCTTCAAACTGGAGATGTGTAAACATCGTACCATGTTACTTAGATACGCTGAAGATGATAAGTCAGTGAAGCTCGAAGCTAACTACTCGGTTAACTAAATCCCTCGTCGATTTGCTTTGGTGCAAGTCTCCCTCAACTCTAAATGTGGCTCGCGATTAGTCTCCTTCTTATAGCGGAACTTTCACAAGTGGTAGCCTTACCTCGACAGGTAGGGTGTTCATTATGAAGGTTACTGTGTCAGATTTTTAGTTCCAAGGGTTAGCGCTCCGAACAGATCTAGGTTCCTAGGCGGTCACTGTGATTCACACGATAGTGCTAGGTTTTCCTTTGCTATGGGGATTAACGATACTATCGATCGTTCGGCGTGCGACTGTAATTAGCTCAGGC'/>

    <sequence taxon='1' value='TGAGACGACACTCCCCACCCTCATATTATCGGGGTCAGTTCTATGATCCCTTCTACAAGGCGTTCCGTACCCCTATGCTTCCCTCAAATCCTTGACATTATGGTACCTCCCAACTTGTGCGTCAATCGAAACGGCAGGGCGTTTTTTTGACATCTGGGCGTTACGAAACGAAGCTTATAAACAGAGAATAGCCTCCTACCACACAGAGCGGTAGTGAGACGGTCGCAGAATAAGATCCTTGCATAGACCACGAGCAGTCTGGTCTGCCTGGCACCCTCCTTCGGCTAAGGCAGTTTGGTATGGAGTTACCAAGCCAGCAACGTTGTGTCCTTCTGAAACTGTGCGGCCAATATTTGATGTCCGAGCCGGAAGTTTTGGGTACACTAGATAACGACCGCCGGATATAGAATCATACTAGTATAGATTTCCGTGGCGTTAAATGCCAGACATCTAAGAGGTGCCTGTCCCTAGGGGCGCTCGTTGATTCTACTCATGCCATCACGACCTCATACCAGAAGATGTGACGGATGATCACCTGCCGTGCACAGGTGCACCAACTCCACTCAGATGTGGCATTGATCATACCGTGGTCGATAGGGTCCCTGACAAGGAGGCATGCTAGGAGGAGCATTGACCGTATGTTACTCACTACCGTCAATGGGGAGGGGACGCAACTGAGCGTATCCCATATGGCCCTCCATTTCACGGCTCCTGAGCTCGATGACAGAACTCTGGTTCTAATGAGAGGCCAACCGGTGAGATGAGTGAGATACCGGAGCCCTCTCCGGTACGTAAAAATGCCCGGAATGACCTATATCTCGAGTCACCATATCAGCGGGAGAAGGAGCCATAAGGATGCTTTTTCAAATATCTTCAGACTACATTAATATACTGAAAACTACCAATTCTCACTTCGTCGCGAGCTGAAAATCCGCGTGTTCCAACGTGGGCTCTCTAAGGTCGGGTGGGGTTATCCTTCCTGCCTCGTTATCTATCCCTGTCAAAGGCCTTGCTACGCTTGGGGAATACAGGTGACTGTCCGTTGAGTACCTGGAATATAGTATTACCAAAGCTGCATGATCTAATGGTCCGGCCAGCTCTATGCACACGCCGTGTCGTCTCAACGACGGCCCCGGCTCGGTCATATACATAGTTCGTACCAGGAGTGTGTACACCACGACGAAATTGTTCTTACCTGACAATGCTATATATATAGGATACGCAAGGGGACCGCTTGCTATCCTGTTCTCTTGTTAACATGGGTTGGATTTTTGTCTGGAACGCGGATTTTACCCGTCACCCATCGAATTTGCGTGCTGAAGTTGAAGGGGGGTTGTAAGTTGAAGTAAGGGCCTAATTTACCTACTCCTCGGGCTAGTACCGCAACAGGCCACCAGTCTGTTATACATTGCCTTCCACTTATCCCAACAAAATGGTTGGTTAAGCCCACGTTTCGTTACGTGGATTCCCCGGTCATCAAGTATGGGAGGAGTAATGGGGTCCATTTCCGGATGCTACGGATCCGGTGCGTACTCTACAACCGCTGAGATGTTGGTTCCATTTGGATTGGTCCAGCAATTCCCATCCTCTGGATACCTCAGGGGACTCGAAATCCTTCAAACTGGAGATGTGTAAACACCGTACCATGTTACTTAGATACGCTGAAGATGATAAGTCAGTGAAGCTCGAAGCTAACTACTCGGTTAACTAAATCCCTCGTCGATTTGCTTTGGTGCAAGTCTCCCTCAACCCTAAATGTGGCTCGCGATTAGTCTCCTTCTTATAGCGGAACTTTCACAAGTGGCAGCCTTACCTCGACAGGTAGGGTGTTCATTATGAAGGTTACTGTGTCAGATTTTTAGTTCCAAGGGTTAGCGCTCCGAACGGATCTAGGTTCCTAGGCGGTCACTGTGATTCACACGATAGTGCTAGGTTTTCCTTTGCTATGGGGATTAACGATACTATCGATCGTTCGGCGTGCGATTGTAATTAGCTCAGGC'/>

    <sequence taxon='5' value='TGAGACGACACTCCCCACCCTCATATTATCGGGGTCAGTTCTATGATCCCTTCTACAAGGCGTTCCGTACCCCTATGCTTCCTTCAAATCCTTGACATTGTGGTACCTCCCAACTTGTGCGTCAATCAAAACGGCAGGGCGTTTTTTTGACATCTGGGCGTTACGAAACGAAGCTTATAAACAGAGAATAGCCTCCTACCACACAGAGCGGTAGTGAGACGGTCGCAGAATAAGATCCTTGCATAGACCACGAGCAGTCTGGTCTGCCTGGCACCCTCCTTCGGCTAAGGCAGTTTGGTATGGAGTTACCAAGCCAGCAACGTTGTGTCCTTCTGAAACTGTGCGGCCAATATTTGATGTCCGAGCCGGAAGTTTTGGGTACACTAGATAACGACCGCCGAATATAGAATCATACTAGTATAGATTTCCGTGGCGTTAAATGCCAGACATCTAAGAGGTGCCTGTCCCTAGGGGCGCTCGTTGATTCTACTCGTGCCATCACGACCTCATACGAGAAGATGTGACGGATGATCACCTGCCGTGCACAGGTGCACCAACTCCACTCAGATGTGGCATTGATCATACCGTGGTCGATAGGGTCCCTGACAAGGAGGCATGCTAGGAGGAGCATTGACCGTATGTTACTCACTACCGTCAATGGGGAGGGGACGCAAATGAGCGTATCCCATATGGCCCTCCATTTCACGGCTCCTGAGCTCGATGACAGAACTCTGGTTCTAATGAGAGGCCAACCGGTGAGATGAGTGAGATACCGGAGCCCTCTCCGGTACGTAAAAATGCCCGGAATGACCTATATCTCGAGTCACCATATCAGCGGGAGAAGGAGCCATAAGGATGCTTTTTCAAATATCTTCAGACTACATTAATATACTGAAAACTACCAATTCTCACTTCGTCGCGAGCTGAAAATCCGCGTGTTCCAACGTGGGCTCTCTAAGGTCGGGTGGGGTTATCCTTCCTGCCTCGTTATCTATCCCTGTCAAAGGCCTTGCTACGCTTGGGGAATACAGGTGACTGTCCGTTGAGTACCTGGAATATAGTATTCCCAAAGCTGCATGATCTAATGGTCCGGCCAGCTCTATGCACACGCCGTGTCGTCTCAACGACGGCCCCGGCTCGGTCATATACATAGTTCGTACCAGGAGTGTGTACACCACGACGAAATTGTTCTTACCTGACAATGCTATATATATAGGATACGCAAGGGGACCGCTTGCTATCCTGTTCTTTTGTTAACATGGGTTGGATTTTTGTCTGGGACGCGGATTTTACCCGTCACCCATCGAATTTGCGTGCTGAAGTTGAAGGGGGGTTGTAAGTTGAAGTAAGGGCCTAATTTACCTACTCCTCGGGCTAGTACCGCAACAGGCCACCAGTCTGTTATACATTGCCTTCCACTTATCCCAACAAAATGGTTGGTTAAGCCCACGTTTCGTTACGTGGATTCCCCGGTCATCAAGTATGGGAGGAGTAATGGGGTCCATTTCCGGATGCTACGGACCCGGTGCGTACTCTACAACCGCTGAGGTGTTGGTTCCATTTGGATTGGTCCAGCAATTCCCATCCTCTGGATACCTCAGGGGACTCGAAATCCTTCAAACTGGAGATGTGTAAACACCGTACCATGTTACTTAGATACGCTGAAGATGATAAGTCAGTGAAGCTCGAAGCTAACTACTCGGTTAACTAAATCCCTCGTCGATTTGCTTTGGTGCAAGTCTCCCTCAACCCTAAGTGTGGCTCGCGATTAGTCTCCTTCTTATAGCGGAACTTTCACAAGTGACAGCCTTACCTCGACAGGTAGGGTGTTCATTATGAAGGTTACTGTGTCAGATTTTTAGTTCCAAGGGTTAGCGCTCCGAACAGATCTAGGTTCCTAGGCGGTCACTGTGATTCACACGATAGTGCTAGGTTTTCCTTTGCTATGGGGATTAACGATACTATCGATCGTTCGGCGTGCGATTGTAATTGGCTCAGGC'/>

    <sequence taxon='7' value='TGAGACGACACTCCCCACCCTCATATTATCGGGGTCAGTTCTATGATCCCTTCTACGAGGCGTTCCGTACCCCTATGCTTCTTTCAAATCCTTGACATTGTGGTACCTCCCAACTTGTGCGTCAATCGAAACGGCAGGGCGTTTTTTTGACATCTGGGCGTTACGAAACGAAGCTTATAAACAGAGAATAGCCTCCTACCACACAGAGCGGTAGTGAGACGGTCGCAGAATAAGATCCTTGCATAGACCACGAGCAGTCTGGTCTGCCTGGCACCCTCCTTCGGCTAAGGCAGTTTGGTATGGAGTTACCAAGCCAGCAACGTTGTGTCCTTCTGAAACTGTGCGGCCAATATTTGATGTCCGAGCCGGAAGTTTTGGGTACACTAGATAACGACCGCCGAATATAGAATCATACTAGTATAGATTTCCGTGGCGTTAAATGCCAGACATCTAAGAGGTGCCTGTCCCTAGGGGCGCTCGTTGATTCTACTCATGCCATCACGACCTCATACCAGAAGATGTGACGGATGATTACCTGCCGTGCACAGGTGCACCAACTCCACTCAGATGTGGCATTGATCATACCGTGGTCGATAGGGTCCCTGACAAGGAGGCATGCTAGGAGGAGCATTGACCGTGTGTTATTCACTACCGTCAATGGGGAGGGGACGCAAATGAGCGTATCCCATATGGCCCTCCATTTCACGGCTCCTGAGCTCGATGACAGAACTCTGGTTCTAATGAGAGGCCAACCGGTGAGATGAGTGAGATACCAGAGCCCTCTCCGGTACGTAAAAATGCCCGGAATGACCTATATCTCGAGTCACCATATCAGCGGGAGAAGGAGCCATAAGGATGCTTTTTCAAATATCTTCAGACTACATTAATATACTGAAAACTACCAATTCTCACTTCGTCGCGAGCTGAAAATCCGCGTGTTCCAACGTGGGCTCTCTAAGGTCGGGTGGGGTTATCCTTCCTGCCTCGTTATCTATCCCTGTCAAAGGCCTTGCTACGCTTGGGGAATACAGGTGACTGTCCGTTGAGTACCTGGAATATAGTATTCCCAAAGCTGCATGATCTAATGGTCCGGCCAGCTCTATGCACACGCCGTGTCGTCTCAACGACGGCCCCGGCTCGGTCATATACATAGTTCGTACCAGGAGTGTGTACACCACGACGAAGTTGTTCTTACCTGACAATGCTATATATATAGGATACGCAAGGGGACCGCTTGCTATCCTGTTCTTTTGTTAACATGGGTTGGATTTTTGTCTGGAACGCGGATTTTACCCGTCACCCATCGAATTTGCGTGCTGAAGTTGAAGGGGGGTTGTAAGTTGAAGTAAGGGCCTAATTTACCTACTCCTCGGGCTAGTACCGCAACAGGCCACCAGTCTGTTATACATTGCCTTCCACTTATCCCAACAAAATGGTTGGTGAAGCCCACGTTTCGTTACGTGGATTCCCCGGTCATCAAGTATGGGAGGAGTAATGGGGTCCATTTCCGGATGCTACGGACCCGGTGCGTACTCTACAACCGCTGAGGTGTTGGTTCCATTTGGACTGGTCCAGCAATTCCCATCCTCTGGATACCTCAGGGGACTCGAAATCCTTCAAACTGGAGATGTGTAAACACCGTACCATGTTACTTAGATACGCTGAAGATGATAAGTCAGTGAAGCTCGAAGCTAACTACTCGGTTAACTAAATCCCTCGTCGATTTGCTTTGGTGCAAGCCTCCCTCAACCCTAAATGTGGCTCGCGATTAGTCTCCTTCTTATAGCGGAACTTTCACAAGTGACAGCCTTACCTCGACAGGTAGGGTGTTCATTATGAAGGTTACTGTGTCAGATTTTTAGTTCCAAGGGTTAGCGCTCCGAACAGATCTAGGTTCCTATGCGGTCACTGTGATTCACACGATAGTGCTAGGTTTTCCTCTGCTATGGGGATTAACGATACTATCGATCGTTCGGCGTGCGATTGTAATTAGCTCAGGC'/>

    <sequence taxon='14' value='TGAGACGACACTCCCCACCCTCATATTATCGGGGTCAGTTCTAGGATCCCTTCTACGAGGCGTTCCGTACCCCTATGCTTCTTTCAAATCCTTGACATTGTGGTACCTCCCAACTTGTGCGTCAATCGAAACGGCAGGGCGTTTTTTTGACATCTGGGCGTTACGAAACGAAGCTTATAAACAGGAAATAGCCTCCTACCACACAGAGCGGTAGTGAGACGGTCGCAGAATAAGATCCTTGCATAGACCACGAGCAGTCTGGTCTGCCTGGCACCCTCCTTCGGCTAAGGCAGTTTGGTATGGAGTTACCAAGCCAGCAACGTTGTGTCCTTATGAAACTGTGCGGCCAATATTTGATGTCCGAGCCGGAAGTTTTGGGTACACTAGATAACGACCGCCGAATATAGAATCATACTAGTATAGATTTCCGTGGCGTTAAATGCAAGACATCTAAGAGGTGCCTGTCCCTAGGGGCGCTCGTTGATTCTACTCATGCCATCACGACCTCATACCAGAAGATGTGACGGATGATTACCTGCCGTGCACAGGTGCACCAACTCCACTCAGATGTGGCATTGATCGTACCGTGGTCGATAGGGTCCCTGACAAGGAGGCATGCTAGGAGGAGCATTGACCGTGTGTTATTCACTACCGTCAATGGGGAGGGGACGCAAATGAGCGTATCCCATATGGCCCTCCATTTCACGGCTCCTGAGCTCGATGACAGAACTCTGGTTCTAATGAGAGGCCAACCGGTGAGATGAGTGAGATACCAGAGCCCTCTCCGGTACGTAAAAATGCCCGGAATGACCTATATCTCGAGTCACCATATCAGCGGGAGAAAGAGCCATAAGGATGCTTTTTCAAATATCTTCAGACTACATTAATATACTGAAAACTACCAATTCTCACTTCGTCGCGAGCTGAAAATCCGCGTGTTCCAACGTGGGCTCTCTAAGGTCGGGTGGGGTTATCCTTCCTGCCTCGTTATCTATCCCTGTCAAAGGCCTTGCTACGCTTGGGGAATACAGGTGACTGTCCGTTGAGTACCTGGAATATAGTATTCCCAAAGCTGCATGATCTAATGGTCCGGCCAGCTCTATGCACACGCCGTGTCGTCTCAACGACGGCCCCGGCTCGGTCATATACATAGTTCGTCCCAGGAGTGTGTACACCACGACGAAGTTGTTCTTACCTGACGATGCTATATATATAGGATACGCAAGGGGACCGCTTGCTATCCTGTTCTTTTGTTAACATGGGTTGGATTTTTGTCTGGAACGCGAATTTTACCCGTCACCCATCGAATTTGCGTGCTGAAGTTGAAGGGGGGTTGTAAGTTGAAGTAAGGGCCTAATTTACCTACTCCTCGGGCTAGTACCGCAACAGGCCACCAGTCTGTTATACATTGCCTTCCACTTATCCCAACAAAATGGTTGGTGAAGCCCACGTTTCGTTACGTGGATTCCTCGGTCATCAAGTATGGGAAGAGTAATGGGGTCCATTTCCGGATGTTACGGACCCGGTGCGTACTCTACAACCGCTGAGGTGTTGGTTCCATTTGGACTGGTCCAGCAATTCCCATCCTCTGGATACCTCAGGGGACTCGAAATCCTTCAAGCTGGAGATGTGTAAGCACCGTACCATGTTACTTAGATACGCTGAAGATGATAAGTCAGTGAAGCTCGAAGCTAACTACTCGGTTAACTAAATCCCTCGTCGATTTGCTTTGGTGCAAGCCTCCCTCAACCCTAAATGTGGCTCGCGATTAGTCTCCTTCTTATAGCGGAACTTTCACAAGTGACAGCCTTACCTCGACAGGTAGGGTGTTCATTATGAAGGTTACTGTGTCAGATTTTTAGTTCCAAGGGTTAGCGCTCCGAACAGATCTAGGTTCCTATGCGGTCACTGTGATTCACACGATAGTGCTAGGTTTTCCTCTGCTATGGGGATTAACGACACTATCGATCGTTCGGCGTGCGATTGTAATTAGCTCAGGC'/>

    <sequence taxon='36' value='TGAGACGACACTCCCCACCCTCATATTATCGGGGTCAGTTCTAGGATCCCTTCTACGAGGCGTTCCGTACCCCTATGCTTCTTTCAAATCCTTGACATTGTGGTACCTCCCAACTTGTGCGTCAATCGAAACGGCAGGGCGTTTTTTTGACATCTGGGCGTTACGAAACGAAGCTTATAAACAGGAAATAGCCTCCTACCACACAGAGCGGTAGTGAGACGGTCGCAGAATAAGATCCTTGCATAGACCACGAGCAGTCTGGTCTGCCTGGCACCCTCCTTCGGCTAAGGCAGTTTGGTATGGAGTTACCAAGCCAGCAACGTTGTGTCCTTATGAAACTGTGCGGCCAATATTTGATGTCCGAGCCGGAAGTTTTGGGTACACTAGATAACGACCGCCGAATATAGAATCATACTAGTATAGATTTCCGTGGCGTTAAATGCAAGACATCTAAGAGGTGCCTGTCCCTAGGGGCGCTCGTTGATTCTACTCATGCCATCACGACCTCATACCAGAAGATGTGACGGATGATTACCTGCCGTGCACAGGTGCACCAACTCCACTCAGATGTGGCATTGATCGTACCGTGGTCGATAGGGTCCCTGACAAGGAGGCATGCTAGGAGGAGCATTGACCGTGTGTTATTCACTACCGTCAATGGGGAGGGGACGCAAATGAGCGTATCCCATATGGCCCTCCATTTCACGGCTCCTGAGCTCGATGACAGAACTCTGGTTCTAATGAGAGGCCAACCGGTGAGATGAGTGAGATACCAGAGCCCTCTCCGGTACGTAAAAATGCCCGGAATGACCTATATCTCGAGTCACCATATCAGCGGGAGAAAGAGCCATAAGGATGCTTTTTCAAATATCTTCAGACTACATTAATATACTGAAAACTACCAATTCTCACTTCGTCGCGAGCTGAAAATCCGCGTGTTCCAACGTGGGCTCTCTAAGGTCGGGTGGGGTTATCCTTCCTGCCTCGTTATCTATCCCTGTCAAAGGCCTTGCTACGCTTGGGGAATACAGGTGACTGTCCGTTGAGTACCTGGAATATAGTATTCCCAAAGCTGCATGATCTAATGGTCCGGCCAGCTCTATGCACACGCCGTGTCGTCTCAACGACGGCCCCGGCTCGGTCATATACATAGTTCGTCCCAGGAGTGTGTACACCACGACGAAGTTGTTCTTACCTGACGATGCTATATATATAGGATACGCAAGGGGACCGCTTGCTATCCTGTTCTTTTGTTAACATGGGTTGGATTTTTGTCTGGAACGCGAATTTTACCCGTCACCCATCGAATTTGCGTGCTGAAGTTGAAGGGGGGTTGTAAGTTGAAGTAAGGGCCTAATTTACCTACTCCTCGGGCTAGTACCGCAACAGGCCACCAGTCTGTTATACATTGCCTTCCACTTATCCCAACAAAATGGTTGGTGAAGCCCACGTTTCGTTACGTGGATTCCTCGGTCATCAAGTATGGGAAGAGTAATGGGGTCCATTTCCGGATGTTACGGACCCGGTGCGTACTCTACAACCGCTGAGGTGTTGGTTCCATTTGGACTGGTCCAGCAATTCCCATCCTCTGGATACCTCAGGGGACTCGAAATCCTTCAAGCTGGAGATGTGTAAGCACCGTACCATGTTACTTAGATACGCTGAAGATGATAAGTCAGTGAAGCTCGAAGCTAACTACTCGGTTAACTAAATCCCTCGTCGATTTGCTTTGGTGCAAGCCTCCCTCAACCCTAAATGTGGCTCGCGATTAGTCTCCTTCTTATAGCGGAACTTTCACAAGTGACAGCCTTACCTCGACAGGTAGGGTGTTCATTATGAAGGTTACTGTGTCAGACTTTTAGTTCCAAGGGTTAGCGCTCCGAACAGATCTAGGTTCCTATGCGGTCACTGTGATTCACACGATAGTGCTAGGTTTTCCTCTGCTATGGGGATTAACGACACTATCGATCGTTCGGCGTGCGATTGTAATTAGCTCAGGC'/>

    <sequence taxon='15' value='TGAGACGACACTCCCCACCCTCATATTATCGGGGTCAGTTCTATGATCCCTTCTACGAGGCGTTCCGTACCCCTATGCTTCTTTCAAATCCTTGACATTGTGGTACCTCCCAACTTGTGCGTCAATCGAAACGGCAGGGCGTTTTTTTGACATCTGGGCGTTACGAAACGAAGCTTATAAACAGAGAATAGCCTCCTACCACACAGAGCGGTAGTGAGACGGTCGCAGAATAAGATCCTTGCATAGACCACGAGCAGTCTGGTCTGCCTGGCACCCTCCTTCGGCTAAGGCAGTTTGGTATGGAGTTACCAAGCCAGCAACGTTGTGTCCTTATGAAACTGTGCGGCCAATATTTGATGTCCGAGCCGGAAGTTTTGGGTACACTAGATAACGACCGCCGAATATAGAATCATACTAGTATAGATTTCCGTGGCGTTAAATGCCAGACATCTAAGAGGTGCCTGTCCCTAGGGGCGCTCGTTGATTCTACTCATGCCATCACGACCTCATACCAGAAGATGTGACGGATGATTACCTGCCGTGCACAGGTGCACCAACTCCACTCAGATGTGGCATTGATCATACCGTGGTCGATAGGGTCCCTGACAAGGAGGCATGCTAGGAGGAGCATTGACCGTGTGTTATTCACTACCGTCAATGGGGAGGGGACGCAAATGAGCGTATCCCATATGGCCCTCCATTTCACGGCTCCTGAGCTCGATGACAGAACTCTGGTTCTAATGAGAGGCCAACCGGTGAGATGAGTGAGATACCAGAGCCCTCTCCGGTACGTAAAAATGCCCGGAATGACCTATATCTCGAGTCACCATATCAGCGGGAGAAGGAGCCATAAGGATGCTTTTTCAAATATCTTCAGACTACATTAATATACTGAAAACTACCAATTCTCACTTCGTCGCGAGCTGAAAATCCGCGTGTTCCAACGTGGGCTCTCTAAAGTCGGGTGGGGTTATCCTTCCTGCCTCGTTATCTATCCCTGTCAAAGGCCTTGCTACGCTTGGGGAATACAGGTGACTGTCCGTTGAGTACCTGGAATATAGTATTCCCAAAGCTGCATGATCTAATGGTCCGGCCAGCTCTATGCACACGCCGTGTCGTCTCAACGACGGCCCCGGCTCGGTCATATACATAGTTCGTACCAGGAGTGTGTACACCACGACGAAGTTGTTCTTACCTGACAATGCTATATATATAGGATACGCAAGGGGACCGCTTGCTATCCTGTTCTTTTGTTAACATGGGTTGGATTTTTGTCTGGAACGCGGATTTTACCCGTCACCCATCGAATTTGCGTGCTGAAGTTGAAGGGGGGTTGTAAGTTGAAGTAAGGGCCTAATTTACCTACTCCTCGGGCTAGTACCGCAACAGGCCACCAGTCTGTTATACATTGCCTTCCACTTATCCCAACAAAATGGTTGGTGAAGCCCACGTTTCGTTACGTGGATTCCCCGGTCATCAAGTATGGGAAGAGTAATGGGGTCCATTTCCGGATGCTACGGACCCGGTGCGTACTCTACAACCGCTGAGGTGTTGGTTCCATTTGGACTGGTCCAGCAATTCCCATCCTCTGGATACCTCAGGGGACTCGAAATCCTTCAAACTGGAGATGTGTAAACACCGTACCATATTACTTAGATACGCTGAAGATGATAAGTCAGTGAAGCTCGAAGCTAACTACTCGGTTAACTAAATCCCTCGTCGATTTGCTTTGGTGCAAGCCTCCCTCAACCCTAAATGTGGCTCGCGATTAGTCTCCTTCTTATAGCGGAACTTTCACAAGTGACAGCCTTACCTCGACAGGTAGGGTGTTCATTATGAAGGTTACTGTGTCAGATTTTTAGTTCCAAGGGTTAGCGCTCCGAACAGATCTAGGTTCCTATGCGGTCACTGTGATTCACACGATAGTGCTAGGTTTTCCTCTGCTATGGGGATTAACGATACTATCGATCGTTCGGCGTGCGATTGTAATTAGTTCAGGC'/>

    <sequence taxon='28' value='TGAGACGACACTCCCCACCCTCATATTATCGGGGTCAGTTCTATGATCCCTTCTACAAGGCGTTCCGTACCCCTATGCTTCTTTCGAATCCTTGACATTGTGGTATCTCCCAACTTGTGCGTCAATCGAAACGGCAGGGCGTTTTTTTGACATCTGGGCGTTACGAAACGAAGCTTATAAACAGAGAATGGCCTCCTACCACACAGAGCGGTAGTGAGACGGTCGCAGAATGAGATCCTTGCATAGACCACGAGCAGTCTGGTCTGCCTGGCACCCTCCTTCGGCTAAGGCAGTTTGGTATGGAGTTACCAAGCCAGCAACGTTGTGTCCTTCTGAAACTGTGCGGCCAATATTTGATGTCCGAGCCGGAAGTTTTGGGTACACTAGATAACGACCGCCGAATATAGAATCATACTAGTATAAATTTCCGTGGCGTTAAATGCCAGACATCTAAGAGGTGCCCGTCCCTAGGGGCGCTCGTTGATTCTACTCATGCCATCACGACCTCATACCAGAAGATGTGACGGATGATTACCTGCCGTGCACAGGTGCACCAACTCCACTCAGATGTGGCATTGATCATACCGTGGTCGATAGGGTCCCTGACAAGGAGGCATGCTAGGAGGAGCATTGACCGTATGTTACTCACTACCGTCAATGGGGAGGGGACGCAAATGAGCGTATCCCATGTGGCCCTCCATTTCACGGCTCCTGAGCTCGATGACAGAACTCTGGTTCTAATGAGAGGCCAACCGGTGAGATGAGTGAGATACCGGAGCCCTCTCCGGTGCGTAAAAATGCCCGGAACGACCTATATCTCGAGTCACCATATCAGCGGGAGAAGGAGCCATAAGGATGCTTTTTCAAATATCTTCAGACTACATTAATATACTGAAAACTACCAATTCTCACTTTGTCGCGAGCTGAAAATGCGCGTGTTCCAGCGTGGGCTCTCTAAGGTCGGGTAGGGTTATCCTTCCTGCCTCGTTATCTATCCCTGTCAAAGGCCTTGCTACGCTTGGGGAATACAGGTGACTGTCCGTTGAGTACCTGGAATATAGTATTCCCAAAGCTGCATGATCTAATGGTCCGGCCAGCTCTATGCACACGCCGTGTCGTCTCAACGACGGCCCCGGCTCGGTCATATACATAGTTCGTACCAGGAGTGTGTACACCACGACGAAATTGTTCTTACCTGACAATGCTATATGTATAGGATACGCAAGGGGACCGCTTGCTATCCTGTCCTTTTGTTAACATGGGTTGGATTTTTGTCTGGAACGCGGATTTTACCCGTCACCCATCGATTTTGCGTGCTGAAGTTGAAGGGGGGTTGTAAGTTGAAGTAAGGGCCTAATTTACCTACTCCTCGGGCTAGTACCGCAACAGGCCACCAGTCTGTTATACATTGCCTTCCACTTATCCCAGCAAAATGGTTGGTGAAGCCCACGTTTCGTTACGTGGATTCCCCGGTCATCAAGTATGGGAGGAGTAATGGGGTCCATTTCCGGATGCTACGGACCCGGTGCGTACTCTACAACCGCTGAGGTGTTGGTTCCATTTGGATTGGTCCAGCAATTCCCATCCTCTGGATACCTCAGGGGACTCGCAGTCCTTCAAACTGGAGATGTGTAAACACCGTACCATGTTACTTAGATACGCTGAAGATGATAAGTCAGTGAAGCTCGAAGCTAACTACTCGGTTAACTAAATCCCTCGTCGATTTGCTTTGGTGCAAGTCTCCCTCAACCCTAAATGTGGCTCGCGATTAGTCTCCTTCTTATAGCGGAACTTTCACAAGTGACAGCCTTACCTCGACAGGTAGGGTGTTCATTATGGAGGTTACTGTGTCAGATTTTTAGTTCCAAGGGTTAGCGCTCCGAACAGATCTAGGTTCCTAGGCGGTCACTGTGATTCACACGATAGTGCTAGGTTTTCCTTTGCTCTGGCGATTCACGATACTATCTATCGTTCGGCGTGCGATTGTAATTAGCTCAGGC'/>

    <sequence taxon='29' value='TGAGACGACACTCCCCACCCTCATATTATCGGGGTCAGTTCTATGATCCCTTCTACAAGGCGTTCCGTACCCCTATGCTTCTTTCGAATCCTTGACATTGTGGCACCTCCCAACTTGTGCGTCAATCGAAACGGCAGGGCGTTTTTTTGACATCTGGGCGTTACGAAACGAAGCTTATAAACAGAGAATAGCCTCCTACCACACAGAGCGGTAGTGAGACGGTCGCAGAATGAGATCCTTGCATAGACCACGAGCAGTCTGGTCTGCCTGGCACCCTCCTTCGGCTAAGGCAGTTTGGTATGGAGTTACCAAGCCAGCAACGTTGTGTCCTTCTGAAACTGTGCGGCCAATATTTGATGTCCGAGCCGGAAGTTTTGGGTACACTAGATAACGACCGCCGAATATAGAATCATACTAGTATAAATTTCCGTGGCGTTAAATGCCAGACATCTAAGAGGTGCCTGTCCCTAGGGGCGCTCGTTGATTCTACTCATGCCATCACGACCTCATATCAGAAGATGTGACGGATGATTACCTGCCGTGCACAGGTGCACCAACTCCACTCAGATGTGGCATTGATCATACCGTGGTCGATAGGGTCCCTGACAAGGAGGCATGCTAGAAGGAGCATTGACCGTATGTTACTCACTACCGTCAATGGGGAGGGGACGCAAATGAGCGTATCCCATGTGGCCCTCCATTTCACGGCTCCTGAGCTCGATGACAGAACTCTGGTTCTAATGAGAGGCCAACCGGTGAGATGAGTGAGATACCGGAGCCCTCTCCGGTGCGTAAAAATGCCCGGAACGACCTATATCTCGAGTCACCATATCAGCGGGAGAGGGAGCCATAAGGATGCTTTTTCAAATATCTTCAGACTACATTAATATACTGAAAACTACCAATTCTCACTTTGTCGCGAGCTGAAAATGCGCGTGTTCCAACGTGGGCTCTCCAAGGTCGGGTGGGGTTATCCTTCCTGCCTCGTTATCTATCCCTGTCAAAGGCCTTGCTACGCTTGGGGAATACAGGTGACTGTCCGTTGAGTACCTGGAATATAGTATTCCCAAAGCTGCATGATCTAATGGTCCGGCCAGCTCTATGCACACGCCGTGTCGTCTCAACGACGGCCCCGGCTCGGTCATATACATAGTTTGTACCAGGAGTGTGTACACCACGACGAAATTGTTCTTACCTGACAATGCTATACGTATAGGATACGCAAGGGGACCGCTTGCTATCCTGTCCTTTTGTTAACATGGGTTGGATTTTTGTCTGGAACGCGGATTTTACCCGTCACCCATCGATTTTGCGTGCTGAAGTTGAAGGGGGGTTGTAAGTTGAAGTAAGGGCCTAATTTACCTACTCCTCGGGCTAGTACCGCAACAGGCCACCAGTCTGTTATACATTGCCTTCCACTTATCCCAGCAAAATGGTTGGTGAAGCCCACGTTTCGTTACGTGGATTCCCCGGTCATCAAGTATGGGAGGAGTAATGGGGTCCATTTCCGGATGCTACGGACCCGGTGCGTATTCTACAACCGCTGAGGTGTTGGTTCCATTTGGATTGGTCCAGCAATTCCCATCCTCTGGATACCTCAGGGGACTCGCAGTCCTTCAAACTGGAGATGTGTAAACACCGTACCATGTTACTTAGATACGCTGAAGATGATAAGTCAGTGAAGCTCGAAGCTAACTACTCGGTTAACTAAATCCCTCGTCGATTTGCTTTGGTGCAAGTCTCCCTCAACCCTAAATGTGGCTCGCGATCAGTCTCCTTCTTATAGCGGAACTTTTACAAGTGACAGCCTTACCTCGACAGGTAGGGTGTTCATTATGAAGGTTACTGTGTCAGATTTTTAGTTCCAAGGGTTAGCGCTCCGAACAGATCTAGGTTCCTAGGCGGTCACTGTGATTCACACGATAGTGCTAGGTTTTCCTTTGCTCTGGCGATTCACGATACTATCTATCGTTCGGCGTGCGATTGTAATTAGCTCAGGC'/>

    <sequence taxon='49' value='TGAGACGACACTCCCCACCCTCATATTATCGGGGTCAGTTCTGTGATCCCTTCTACAAGGCGTTCCGTACCCCTATGCTTCTTTCGAATCCTTGACATTGTGGTACCTCCCAACTCGTGCGTCAATCGAAACGGCAGGGCGTTTTTTTGACATCTGGGCGTTACGAAACGAAGCTTATAAACAGAGAATAGCCTCCTACCACACAGAGCGGTAGTGAGACGGTCGCAGAATAAGATCCTTGCATAGACCACGAGCAGTCTGGTCTGCCTGGCACCCTCCTTCGGCTAAGGCAGTTTGGTATGGAGTTACCAAGCCAGCAACGTTGTGTCCTTCTGAAACTGTGCGGCCAATATTTGATGTCCGAGCCGGAAGTTTTGGGTACACTAGATAACGACCGCCGAATATAGAATCATACTAGTATAAATTTCCGTGGCGTTAAATGCCAGACATCTAAGAGGTGCCTGTCCCTAGGGGCGCTCGTTGATTCTACTCATGCCATCACGACCTCATACCAGAAGATGTGACGGATGATTACCTGCCGTGCACAGGTGCACCAACTCCACTCAGATGTGGCATTGATCATACCGTGGTCGATAGAGTCCCTGACAAGGAGGCATGCTAGGAGGAGCATTGACCGTATGTTACTCACTACCGTCAATGGGGAGGGGACGCAAATGAGCGTATCCCATGTGGCCCTCCATTTCACGGCGCCTGAGCTCGATGACAGAACTCTGGTTCTAATGAGAGGCCAACCGGTGAGATGAGTGAGATACCGGAGCCCTCTCCGGTGCGTAAAAATGCCCGGAATGACCTATATCTCGAGTCACCATATCAGCGGGAGAAGGAGCCATAGGGATGCTTTTTCAAATATCTTCAGACTACATTAATATACTGAAAACTACCAATTCTCACTTTGTCGCGAGCTGAAAATGCGCGTGTTCCAGCGTGGGCTCTCTAAGGTCGGGTGGGGTTATCCTTCCTGCCTCGTTATCTATCCCTGTCAAAGGCCTTGCTACGCTTGGGGAATACAGGTGACTGTCCGTTGAGTACCTGGAATATAGTATTCCCAAAGCTGCATGATCTAATGGTCCGGCCAGCTCTATACACACGCCGTGTCGTCTCAACGACGGCCCCGGCTCGGTCATCTACATAGTACGTACCAGGAGTGTGTACACCACGACGAAATTGTTCTTACCTGACAATGCTATATGTATAGGATACGTAAGGGGACCGCTTGCTATCCTGTCCTTTTGTTAACATGGGTTGGATTTTTGTCTGGAACGCGGATTTTACCCGTCACCCATCGATTTTGCGTGCTGAAGTTGAAGGGGGGTTGTAAGTTGAAGTAAGGGCCTAATTTACCTACTCCTCGGGCTAGTACCGCAACAGGCCACCAGTCTGTTATACATTGCCTTCCACTTATCCCAGCAAAATGTTTGGTGAAGCCCACGTTTCGTTACGTGGATTCCCCGGTCATCAAGTATGGGAGGAGTAATGGGGTCCATTTCCGGATGCTACGGACCCGGTGCGCACTCTACAACCGCTGAGGTGTTGGTTCCATTTGGATTGGTCCAGCAATTCCCATCCTCTGGATACCTCAGGGGACTCGAAATCCTTCAAACTGGAGATGTGTAAACACCGTACCATGTTACTTAGATACGCTGAAGATGATAAGTCAGTGAAGCTCGGAGCTAACTACTCGGTTAACTAAATCCCTCGTCGATTTGCTTTGGTGCAAGTCTCCCTCAACCCTAAATGTGGCTCGCGATTAGTCTCCTTCTTATAGCGGAACTTTCACAAGTGACAGCCTTACCTCGACAGGTAGGGTGTTCATTATGAAGGTTACTGTGTCAGATTTTTAGTTCCAAGGGTTAGCGCTCCGAACAGACCTAGGTTCCTAGGCGGTCACTGTGATTCACACGATAGTGCTAGGTTTTCCTTTGCTCTGGGGATTAACGATACTATCTATCGTTCGGCGTGTGATTGTAATTAGCTCAGGC'/>

    <sequence taxon='13' value='TGAGACGACACCCCCCACCCTAATATTATCGGGGTCAGTTCTATGATCCCTTCTACAAGGCGTTCCGTACCCCTATGCTTCCTTCAAATCCTTGACATTGTGGTACCTCCCAACTTGTGCGTCAATCGAAACGGCAGGGCGTTTTTTTGACATCTGGGCGTTACGAAACGAAGCTTATAAACAGAGAATAGCCTCCTACCACACAGAGCGGTAGTGAGACGGTCGCAGAATAAGATCCTTGCATAGACCACGAGCAGTCTGGTCTGCCTGGCACCCTCCTTCGGCTAAGGCAGTTTGGTATGGAGTTACCAAGCCAGCAACGTTGTGTCCTTCTGAAACTGTGCGGCCAATATTTGATGTCCGAGCCGGAAGTTTTGGGTACACTAGATAACGACCGCCGAATATAGAATCATACTAGTATAGATTTCCGTGGCGTTAAATGCCAGACATCTAAGAGGTGCCTGTCCCTAGGGGCGCTCGTTGATTCTACTCATGCCATCACGACCTCATACCAGAAGATGTGACGGATGATCACCTGCCGTGCACAGGTGCACCAACTCCACTCAGATGTGGCATTGATCATACCGTGGTCGATAGGGTCCCTGACAAGGAGGCATGCTAGGAGGAGCATTGACCGTATGTTACTCACTACCGTCAATGGGGAGGGGACGCAAATGGGCGTATCCCATATGGCCCTCCATTTCACGGCTCCTGAGCTCGATGACAGAACTCTGGTTCTAATGAGAGGCCAACCGGTGAGATGAGTGAGATACCGGAGCCCTCTCCGGTACGTAAAAATGCCCGGAATGACCTATATCTCGAGTCACCATATCAGCGGGAGAAGGAGCCATAAGGATGCTTTTTCAAATATCTTCAGACTACATTAATATACTGAAAACTACCAATTCTCACTTCGTCGCGAGCTGAAAATCCGCGTGTTCCAACGTGGGCTCTCTAAGGTCGGGTGGGGTTATCCTTCCTGCCTCGTTATCTATCCCTGTCAAAGGCCTTGCTACGCTTGGGGAATACAGGTGACTGTCCGTTGAGTACCTGGAATATAGTATTCCCAAAGCTGCATGATCTAATGGTCCGGCCAGCTCTATGCACACGCCGTGTCGTCTCAACGACGGCCCCGGCTCGGTCATATACATAGTTCGCACCAGGAGTGTGTACACCACGACGAAATTGTTCTTACCTGACAATGCTATATATATAGGATACGCAAGGGGACCGCTTGCTATCCTGTTCTTTTGTTAACATGGGTTGGATTTTTGTCTGGAACGCGGATTTTACCCGTCACCCATCGAATTTGCGTGCTGAAGTTGAAGGGGGGTTGTAAGTTGAAGTAAGGGCCTAATTTACCTACTCCTCGGGCTAGTACCGCAACAGGCCACCAGTCTGTTATACATTGCCTCCCACTTATCCCAACAAAATGGTTGGTTAAGCCCACGTTTCGTTACGTGGATTCCCCGGTCATCAAGTATGGGAGGAGTAATGGGGTCCATTTCCGGATGCTACGGACCCGGTGCGTACTCTACAACCGCTGAGGTGTTGGTTCCATTTGGATTGGTCCAGCAATTCCCATCCTCTGGATACCTCAGGGGACTCGAAATCCTTCAAACTGGAGATGTGTAAACACCGTACCATGTTACTCAGATACGCTGAAGATGATAAGTCAGTGAAGCTCGAAGCTAACTACTCGGTTAACTAAATCCCTCGTCGATTTGCTTTGGTGCAAGTCTCCCTCAACCCTAAATGTGGCTCGCGATTAGTCTCCTTCTTATAGCGGAACTTTCACAAGTGACAGCCTTACCTCGACAGGTAGGGTGTTCATTATGAAGGTTACTGTGTCAGATTTTTAGTTCCAAGGGTTAGCGCTCCGAACAGATCTAGGTTCCTAGGCGGTCACTGTGATTCACACGATAGTGCTAGGTTTTCCTTTGCTATGGGGATTAACGATACTATCGATCGTTCGGCATGCGATTGTAATTAGCTCAGGC'/>

    <sequence taxon='32' value='TGAGACGACACCCCCCACCCTAATATTATCGGGGTCAGTTCTATGATCCCTTCTACAAGGCGTTCCGTACCCCTATGCTTCCTTCAAATCCTTGACATTGTGGTACCTCCCAACTTGTGCGTCAATCGAAACGGCAGGGCGTTTTTTTGACATCGGAGCGTTACGAAACGAAGCTTACAAACAGAGAATAGCCTCCTACCACACAGAGCGGTAGTGAGACGGTCGCAGAATAAGATCCTTGCATAGACCACGAGCAGTCTGGTCTGCCTGGCACCCTCCTTCGGCTAAGGCAGTTTGGTATGGAGTTACCAAGCCAGCAACGTTGTGTCCTTCTGAAACTGTGCGGCCAATATTTGATGTCCGAGCCGGAAGTTTTGGGTACACTAGATAACGACCGCCGAATATAGAATCATACTAGTATAGATTTCCGTGGCGTTAAATGCCAGACATCTAAGAGGTGCCTGTCCCTAGGGGCGCTCGTTGATTCTACTCATGCCATCACGACCTCATACCAGAAGATGTGACGGATGATCACCTGCCGTGCACAGGTGCACCAACTCCATTCAGATGTGGCATTGATCATACCGTGGTCGACAGGGTCCCTGACAAGGAGGCATGCTAGGAGGAGCATTGACTGTATGTTACTCGCTACCGTCAATGGGGAGGGGACGCAAATGGGCGTATCCCATATGGCCCTCCATTTCACGGCTCCTGAGCTCGATGACAGAACTCTGGTTCTAATGAGAGGCCAACCGGTGAGATGAGTGAGATACCGGAGCCCTCTCCGGTACGTAAAAATGCCCGGAATGACCTATATCTCGAGTCACCATATCAGCGGGAGAAGGAGCCATAAGGATGCTTTTTCAAATATCTTCAGACTACATTAATATACTGAAAACTACCAATTCTCACTTCGTCGCGAGCTGAAAATCCGCGTGTTCCAACGTGGGCTCTCTAAGGTCGGGTGGGGTTATCCTTCCTGCCTCGTTATCTATCCCTGTCAAAGGCCTTGCTACGCTTGGGGAATATAGGTGACTGTCCGTTGAGTACCTGGAATATAGTATTCCCAAAGCTGCATGATCTAATGGTCCGGCCAGCTCTATGCACACACCGTGTCGTCTCAACGACGGCCCCGGCTCGGTCATATACATAGTTCGCACCAGGAGTGTGTACACCACGACGAAATTGTTCTTACCTGACAATGCTATATATATAGGATACGCAAGGGGACCGCTTGCTATCCTGTTCTTTTGTTAACATGGGTTGGATTTTTGTCTGGAACGCGGATTTTACCCGTCACCCATCGAATTTGCGTGCTGAAGTTGAAGGGGGGTTGTAAGTTGAAGTAAGGGCCTAATTTACCTACTCCTCGGGCTAGTACCGCAACAGGCCACCAGTCTGTTATACATTGCCTCCCACTTATCCCAACAAAATGGTTGGTTAAGCCCACGTTTCGTTACGTGGATTCCCCGGTCATCAAGTATGGGAGGAGTAATGGGGTCCATTTCCGGATGCTACGGACCCGGTGCGTACTCTACAACCGCTGAGGTGTTGGTTCCATTTGGATTGGTCCAGCAATTCCCATCCTCTGGATACCTCAGGGGACTCGAAATCCTTCAAACTGGAGATGTGCAAACACCGTACCATGTTACTCAGATACGCTGAAGATGATAAGTCAGTGAAGCTCGAAGCTAACTACTCGGTTAACTAAATCCCTCGTCGATTTGCTTTGGTGCAAGTCTCCCTCAACCCTAAATGTGGCTCGCGATTAGTCTCCTTTTTATAGCGGAACTTTCACAAGTGACAGCCTTACCTCTACAGGTAGGGTGTTCATTATGAAGGTTACTGTGTCAGATTTTTAGTTCCAAGGGTTAGCGCTCCGAACAGATCTAGGTTCCTAGGCGGTCACTGTGATTCACACGATAGTGCTAGGTTTTCCTTTGCTATGGGGATTAACGATACTATCGATCGTTCTGCATGCGATTGTAATTAGCTCAGGC'/>

    <sequence taxon='33' value='TGAGACGACACCCCCCACCCTAATATTATCGGGGTCAGTTCTATGATCCCTTCTACAAGGCGTTCCGTACCCCTATGCTTCCTTCAAATCCTTGACATTGTGGTACCTCCCAACTTGTGCGTCAATCGAAACGGCAGGGCGTTTTTTTGACATCGGAGCGTTACGAAACGAAGCTTACAAACAGAGAATAGCCTCCTACCACACAGAGCGGTAGTGAGACGGTCGCAGAATAAGATCCTTGCATAGACCACGAGCAGTCTGGTCTGCCTGGCACCCTCCTTCGGCTAAGGCAGTTTGGTATGGAGTTACCAAGCCAGCAACGTTGTGTCCTTCTGAAACTGTGCGGCCAATATTTGATGTCCGAGCCGGAAGTTTTGGGTACACTAGATAACGACCGCCGAATATAGAATCATACTAGTATAGATTTCCGTGGCGTTAAATGCCAGACATCTAAGAGGTGCCTGTCCCTAGGGGCGCTCGTTGATTCTACTCATGCCATCACGACCTCATACCAGAAGATGTGACGGATGATCACCTGCCGTGCACAGGTGCACCAACTCCATTCAGATGTGGCATTGATCATACCGTGGTCGACAGGGTCCCTGACAAGGAGGCATGCTAGGAGGAGCATTGACTGTATGTTACTCACTACCGTCAATGGGGAGGGGACGCAAATGGGCGTATCCCATATGGCCCTCCATTTCACGGCTCCTGAGCTCGATGACAGAACTCTGGTTCTAATGAGAGGCCAACCGGTGAGATGAGTGAGATACCGGAGCCCTCTCCGGTACGTAAAAATGCCCGGAATGACCTATATCTCGAGTCACCATATCAGCGGGAGAAGGAGCCATAAGGATGCTTTTTCAAATATCTTCAGACTACATTAATATACTGAAAACTACCAATTCTCACTTCGTCGCGAGCTGAAAATCCGCGTGTTCCAACGTGGGCTCTCTAAGGTCGGGTGGGGTTATCCTTCCTGCCTCGTTATCTATCCCTGTCAAAGGCCTTGCTACGCTTGGGGAATATAGGTGACTGTCCGTTGAGTACCTGGAATATAGTATTCCCAAAGCTGCATTATCTAATGGTCCGGCCAGCTCTATGCACACACCGTGTCGTCTCAACGACGGCCCCGGCTCGGTCATATACATAGTTCGCACCAGGAGTGTGTACACCACGACGAAATTGTTCTTACCTGACAATGCTATATATATAGGATACGCAAGGGGACCGCTTGCTATCCTGTTCTTTTGTTAACATGGGTTGGATTTTTGTCTGGAACGCGGATTTTACCCGTCACCCATCGAATTTGCGTGCTGAAGTTGAAGGGGGGTTGTAAGTTGAAGTAAGGGCCTAATTTACCTACTCCTCGGGCTAGTACCGCAACAGGCCACCAGTCTGTTATACATTGCCTCCCACTTATCCCAACAAAATGGTTGGTTAAGCCCACGTTTCGTTACGTGGATTCCCCGGTCATCAAGTATGGGAGGAGTAATGGGGTCCATTTCCGGATGCTACGGACCCGGTGCGTACTCTACAACCGCTGAGGTGTTGGTTCCATTTGGATTGGTCCAGCAATTCCCATCCTCTGGATACCTCAGGGGACTCGAAATCCTTCAAACTGGAGATGTGCAAACACCGTACCATGTTACTCAGATACGCTGAAGATGATAAGTCAGTGAAGCTCGAAGCTAACTACTCGGTTAACTAAATCCCTCGTCGATTTGCTTTGGTGCAAGTCTCCCTCAACCCTAAATGTGGCTCGCGATTAGTCTCCTTTTTATAGCGGAACTTTCACAAGTGACAGCCTTACCTCTACAGGTAGGGTGTTCATTATGAAGGTTACTGTGTCAGATTTTTAGTTCCAAGGGTTAGCGCTCCGAACAGATCTAGGTTCCTAGGCGGTCACTGTGATTCACACGATAGTGCTAGGTTTTCCTTTGCTATGGGGATTAACGATACTATCGATCGTTCTGCATGCGATTGTAATTAGCTCAGGC'/>

    <sequence taxon='34' value='TGAGACGACACCCCCCACCCTAATATTATCGGGGTCAGTTCTATGATCCCTTCTACAAGGCGTTCCGTACCCCTATGCTTCCTTCAAATCCTTGACATTGTGGTACCTCCCAACTTGTGCGTCAATCGAAACGGCAGGGCGTTTTTTTGACATCGGGGCGTTACGAAACGAAGCTTACAAACAGAGAATAGCCTCCTACCACACAGAGCGGTAGTGAGACGGTCGCAGAATAAGATCCTTGCATAGACCACGAGCAGTCTGGTCTGCCTGGCACCCTCCTTCGGCTAAGGCAGTTTGGTATGGAGTTACCAAGCCAGCAACGTTGTGTCCTTCTGAAACTGTGCGGCCAATATTTGATGTCCGAGCCGGAAGTTTTGGGTACACTAGATAACGACCGCCGAATATAGAATCATACTAGTATAGATTTCCGTGGCGTTAAATGCCAGACATCTAAGAGGTGCCTGTCCCTAGGGGCGCTCGTTGATTCTACTCATGCCATCACGACCTCATACCAGAAGATGTGACGGATGATCACCTGCCGTGCACAGGTGCACCAACTCCATTCAGATGTGGCATTGATCATACCGTGGTCGACAGGGTCCCTGACAAGGAGGCATGCTAGGAGGAGCATTGACTGTATGTTACTCACTACCGTCAATGGGGAGGGGACGCAAATGGGCGTATCCCATATGGCCCTCCATTTCACGGCTCCTGAGCTCGATGACAGAACTCTGGTTCTAATGAGAGGCCAACCGGTGAGATGAGTGAGATACCGGAGCCCTCTCCGGTACGTAAAAATGCCCGGAATGACCTATATCTCGAGTCACCATATCAGCGGGAGAAGGAGCCATAAGGATGCTTTTTCAAATATCTTCAGACTACATTAATATACTGAAAACTACCAATTCTCACTTCGTCGCGAGCTGAAAATCCGCGTGTTCCAACGTGGGCTCTCTAAGGTCGGGTGGGGTTATCCTTCCTGCCTCGTTATCTATCCCTGTCAAAGGCCTTGCTACGCTTGGGGAATATAGGTGACTGTCCGTTGAGTACCTGGAATATAGTATTCCCAAAGCTGCATTATCTAATGGTCCGGCCAGCTCTATGCACACACCGTGTCGTCTCAACGACGGCCCCGGCTCGGTCATATACATAGTTCGCACCAGGAGTGTGTACACCACGACGAAATTGTTCTTACCTGACAATGCTATATATATAGGATACGCAAGGGGACCGCTTGCTATCCTGTTCTTTTGTTAACATGGGTTGGATTTTTGTCTGGAACGCGGATTTTACCCGTCACCCATCGAATTTGCGTGCTGAAGTTGAAGGGGGGTTGTAAGTTGAAGTAAGGGCCTAATTTACCTACTCCTCGGGCTAGTACCGCAACAGGCCACCAGTCTGTTATACATTGCCTCCCACTTATCCCAACAAAATGGTTGGTTAAGCCCACGTTTCGTTACGTGGATTCCCCGGTCATCAAGTATGGGAGGAGTAATGGGGTCCATTTCCGGATGCTACGGACCCGGTGCGTACTCTACAACCGCTGAGGTGTTGGTTCCATTTGGATTGGTCCAGCAATTCCCATCCTCTGGATACCTCAGGGGACTCGAAATCCTTCAAACTGGAGATGTGCAAACACCGTACCATGTTACTCAGATACGCTGAAGATGATAAGTCAGTGAAGCTCGAAGCTAACTACTCGGTTAACTAAATCCCTCGTCGATTTGCTTTGGTGCAAGTCTCCCTCAACCCTAAATGTGGCTCGCGATTAGTCTCCTTTTTATAGCGGAACTTTCACAAGTGACAGCCTTACCTCTACAGGTAGGGTGTTCATTATGAAGGTTACTGTGTCAGATTTTTAGTTCCAAGGGTTAGCGCTCCGAACAGATCTAGGTTCCTAGGCGGTCACTGTGATTCACACGATAGTGCTAGGTTTTCCTTTGCTATGGGGATTAACGATACTATCGATCGTTCTGCATGCGATTGTAATTAGCTCAGGC'/>

    <sequence taxon='19' value='TGAGACGACACCCCCCACCCTAATATTATCGGGGTCAGTTCTATGATCCCTTCTACAAGGCGTTCCGTACCCCTATGCTTCCTTCAAATCCTTGACCTTGTGGTACCTCCCAACTTGTGCGTCAATCGAAACGGCAGGGCGTTTTTTTGACATCTGGGCGTTACGAAACGAAGCTTATAAACAGAGAATAGCCTCCTACCACACAGAGCGGTAGTGAGACGGTCGCAGAATAAGATCCTTGCATAGACCACGAGCAGTCTGGTCTGCCTGGCGCCCTCCTTCGGCTAAGGCAGTTTGGTATGGAGTTACCAAGCCAGCAACGTTGTGTCCTTCTGAAACTGGGCGGCCAATATTTGATGTCCGAGCCGGAAGTTTTGGGTACACTAGATAACGACCGCCGAATATAGAATCATACTAGTATAGATTTCCGTGGCGTTAAATGCCAGACATCTAAGAGGTGCCTGTCCCTAGGGGCGCTCGTTGATTCTACTCATGCCATCACGACCTCATACCAGCAGATGTGACGGATGATCACCTGCCGTGCACAGGTGCACCAACTCCACTCAGATGTGGCATTGATCATACCGTGGTCGATAGGGTCCCTGACAAGGAGGCATGCTAGGAGGAGCATTGACCGTATGTTACTCACTACCGTCAATGGGGAAGGGACGCAAATGGGCGTATCCCATATGGCCCTCCATTTCACGGCTCCTGAGCTCGATGACAGAACTCTGGTTCTAATGAGAGGCCAACCGGTGAGATGAGTGAGATACCGGAGCCCTCTCCGGTACGTAAAAATGCCCGGAATGACCTATATCTCGAGTCACCATATCAGCGGGAGAAGGAGCCATAAGGATGCTTTTTCAAATATCTTCAGACTACATTAATATACTGAAAACTATCAATTCTCACTTCGTCGCGAGCTGAAAATCCGCGTGTTCCAACGTGGGCTCTCTAAGGTCGGGTGGGATTATCCTTCCTGCCTCGTTATCTATCCCTGTCAAAGGCCTTGCTACGCTTGGGGAATACAGGTGACTGTCCGTTGAGTACCTGGAATATAGTATTCCCAAAGCTGCATGATCTAATGGTCCGGCCAGCTCTCTGCACACGCCGTGTCGTCTCAACGACGGCTCCGGCTCGGTCATATACATAGTTCGCACCAGGAGTGTGTACACCACGACGAAGTTGTTCTTACCTGACAATGCTATATATATAGGATACGCAAGGGGACCGCTTGCTATCCTGTTCTTTTGTTAACATGGGTTGGATTTTTGTCTGGAACGCGGATTTTACCCGTCACCCATCGAATTTGCGTGCTGAAGTTGAAGGGGGGTTGTAAGTTGAAGTAAGGGCCTAATTTACCTACTCCTCGGGCTAGTACCGCAACAGGTCACCAGTCTGTTATACATTGCCTCCCACTTATCCCAACAAAATGGTTGGTTAAGCCCACGTTTCGTTACGTGGATTCCCCGGTCATCAAGTATGGGAGGAGTAATGGGGTCCATTTCCGGATGCTACGGACCCGGTGCGTACTCTACAACCGCTGAGGTGTTGGTTCCATTTGGATTGGTCCAGCAATTCCCATCCTCTGGATACCTCAGGGGACTCGAAATCCTTCAAACTGGAGATGTGTAAACACCGTACCACGTTACTCAGATACGCTGAAGATGATAAGTCAGTGAAGCTCGAAGCTAACTACTCGGTTAACTAAATCCCTCGTCGATTTGCTTTGGTGCAAGTCTCCCTCAACCCTAAATGTGGCTCGCGATTAGTCTCCTTCTTATAGCGGAACTTTCACAAGTGACAGCCTTACCTCGACAGGTAGGGTGTTCATTATGAAGGTTACTGTGTCAGATTTTTAGTTCCAAGGGTTAGCGCTCCGAACAGATCTAGGTTCCTAAGCGGTCACTGTGATTCACACGATAGTGCTAGGTTTTCCTTTGCTATGGGGATTAACGATACTATCGATCGTTCGGCATGCGATTGTAATTAGCTCAGGC'/>

    <sequence taxon='20' value='TGAGACGACACCCCCCACCCTAATATTATCGGGGTCAGTTCTATGATCCCTTCTACAAGGCGTTCCGTACCCCTATGCTTCCTTCAAATCCTTGACATTGTGGTACCTCCCAACTTGTGCGTCAATCGAAACGGCAGGGCGTTTTTTTGACATCTGGGCGTTACGAAACGAAGCTTATAAACAGAGAATAGCCTCCTACCACACAGAGCGGTAGTGAGACGGTCGCAGAATAAGATCCTTGCATAGACCACGAGCAGTCTGGTCTGCCTGGCGCCCTCCTTCGGCTAAGGCAGTTTGGTATGGAGTTACCAAGCCAGCAACGTTGTGTCCTTCTGAAACTGGGCGGCCAATATTTGATGTCCGAGCCGGAAGTTTTGGGTACACTAGATAACGACCGCCGAATATAGAATCATACTAGTATAGATTTCCGTGGCGTTAAATGCCAGACATCTAAGAGGTGCCTGTCCCTAGGGGCGCTCGTTGATTCTACTCATGCCGTCACGACCTCATACCAGAAGATGTGACGGATGATCACCTGCCGTGCACAGGTGTACCAACTCCACTCAGATGTGGTATTGATCATACCGTGGTCGATAGGGTCCCTGACAAGGAGGCATGCTAGGAGGAGCATTGACCGTATGTTACTCACTACCGTCAATGGGGAGGGGACGCAAATGGGCGTATCCCATATGGCCCTCCATTTCACGGCTCCTGAGCTCGATGACAGAACTCTGGTTCTAATGAGAGGCCAACCGGTGAGATGAGTGAGATACCGGAGCCCTCTCCGGTACGTAAAAATGCCCGGAATGACCTATATCTCGAGTCACCATATCAGCGGGAGAAGGAGCCATAAGGATGCTTTTTCAAATATCTTCAGACTACATTAATATACTGAAAACTACCAATTCTCACTTCGTCGCGAGCTGAAAATCCGCGTGTTCCAACGTGGGCTCTCTAAGGTCGGGTGGGGTTATCCTTCCTGCCTCGTTATCTATCCCTGTCAAAGGCCTTGCTACGCTTGGGGAATACAGGTGACTGTCCGTTGAGTACCTGGAATATAGTATTCCCAAAGCTGCATGATCTAATGGTCCGGCCAGCTCTCTGCACACGCCGTGTCGTCTCAACGACGGCTCCGGCTCGGTCATATACATAGTTCGCACCAGGAGTGTGTACACCACGACGAAGTTGTTCTTACCTGACAATGCTATATATATAGGATACGCAAGGGGACCGCTTGCTATCCTGTTCTTTTGTTAACATGGGTTGGATTTTTGTCTGGAACGCGGATTTTACCCGTCACCCATCGAATTTGCGTGCTGAAGTTGAAGGGGGGTTGTAAGTTGAAGTAAGGGCCTAATTTACCTACTCCTCGGGCTAGTACCGCAACAGGCCACCAGTCTGTTATACATTGCCTCCCACTTATCCCAACAAAATGGTTGGTTAAGCCCACGTTTCGTTACGTGGATTCCCCGGTCATCAAGTATGGGAGGAGTAATGGGGTCCATTTCCGGATGCTACGGACCCGGTGCGTACTCTACAACCGCTGAGGTGTTGGTTCCATTTGGATTGGTCCAGCAATTCCCATCCTCTGGATACCTCAGGGGGCTCGAAATCCTTCAAACTGGAGATGTGTAAACACCGTACCATGTTACTCAGATACGCTGAAGATGATAAGTCAGTGAAGCTCGAAGCTAACTACTCGGTTAACTAAATCCCTCGTCGATTTGCTTTGGTGCAAGTCTCCCTCAACCCTAAATGTGGCTCGCGATTAGTCTCCTTCTTATAGCGGAACTTTCACAAGTGACAGCCTTACCTCGACAGGTAGGGTGTTCATTATGAAGGTTACTGTGTCAGATTTTTAGTTCCAAGGGTTAGCGCTCCGAACAGATCTAGGTTCCTAAGCGGTCACTGTGATTCACACGATAGTGCTAGGTTTTCCTTTGCTATGGGGATTAACGATACTATCGATCGTTCGGCATGCGATTGTAATTAGCTCAGGC'/>

    <sequence taxon='18' value='TGAGACGACACTCCCCACCCTCATATTATCGGGGTCAGTTCTATGATCCCTTCCACAAGGCGTTCCGTACCCCTATGCTTCCTTCAAATCCTTGACATTGTGGTACCTCCCAACTTGTGCGTCAATCGAAACGGCAGGGCGTTTCTTTGACATCTGGGCGTTACGAAACGAAGCTTATAAACAGAGAATAGCCTCCTACCACACAGAGCGGTAGTCAGACGGTCGTAGAATAAGATCCTTGCGTAGACCACGAGCAGTCTGGTCTGCCTGGCACCCTCCTCCGGCTAAGGCAGTTTGGTATGGAGTTAACAAGCCAGCAACGTTGTGTCCTTCTGAAACTGTGCGGCCAATATTTGATGTCCGAGCCGGAAGTTTTGGGTACACTAGACAACGACCGCCGAATATAGAATCATACTAGTATAGATTTCCGTGGCGTTAAATGCCAGACATCTAAGAGGTGCCTGTCCCTAGGGGCGCTCGTTGATTCTACTCATGCCATCACGACCTCATACCAGAAGATGTGACGGATGATCACCTGCCGTGCACAGGTGTACCAACTCCACTCAGATGTGGCATTGATCATACCGTGGTCGATAGGGTCCCTGACAAGGAGGCATGCTAGGAGGAGCATTGACCGTATGTTACTCACTACCGTCAATGGGGAGGAGACGCAAATGAGCGTATCCCATATGGCCCTCCATTTCACGGCTCCTGAGCTCGATGACAGAACTCTGGTTCTAATGAGAGGCCAACCGGTGAGATGAGTGAGATACCGGAGCCCTCTCCGGTACGTAAAAATGCCCGGAATGACCCATATCTCGAGTCACCATATCAGCGGAAGAAGGAGCCATAAGGATGCTTTTTCAAATATCTTCAGACTACATTAATATACTGAAAACTACCAATTCTCACTTCGTCGCGAGCTGAAAATCCGCGTGTTCCAACGTGGGCTATCTAAGGTCGGGTGGGGTTATCCTTCCTGCCTCGTTATCTATCCCTGTCAAAGGCCTTGCTACGCTTGGGGAATACAGGTGACTGTCCGTTGAGTACCTGGAATATAGTACTACCAAAGCTGCATGATCTAATGGTCCGGCCAGCTCTATGCACACGCCGTGTCGTCTCAACGACGGCCCCGGCTCGGTCATATACATAGTTCGTACCAGGAGTGTGTACACCACGACGAAATTGTTCTTACCTGACAATGCTATATATATAGGATACGCAAGGGGACCGCTTGCTATCCTGTTCTTTTGTTAACATGGGTTGGATTTTTGTCTGGAACGCGGATTTTACCCGTCGCCCATCGAATTTGCGTGCTGAAGTTGAAGGGGGGTTGTAAGTTGAAGTAAGGGCCTAATTTACCTACTCCTCGGGCCAGTACCGCAACAAGCCACCAGTCTGTTATACATTGCCTTCTACTTATCCCAACAAAATGGTTGGTTAAGCCCACGTTTCGTTACGTGGATTCCCCGGTCATCAAGTATGGGAGGAGTAATGGGGTCCATTTCCGGATGCTACGGACCCGGTGCGTACTCTACAACCGCTGAGGTGTTGGTTCCATTTGGATTGGTCCAGCAATTCCCATCCTCTGGATACCTCAGGGGACTCGAAATTCTTCAAACTGGAGATGTGTAAACACCGTACCATGTTACTTAGATACCCTGAAGATGATAAGTCAGTGAAGCTCGAAGCTAACTACTCGGTTAACTAAATCCCTCGTCGATTTGCTTTGGTGCAAGTCTCCCTCAACCCTAAATGTGGCTCGCGATTAGTCTCCTTCTTATAGCGGAACTTTCACAAGTGACAGCCTTACCTCGACAGGTAGGGTGTTCATTGTGAAGGTTACTGTGTCAGATTTTTAGTTCCAAGGGCTAGCGCTCCGAACAGATCTAGGTTCCTAGGCGGTCACTGTGATTCACACGATAGTGCTAGGTTTTCCTTTGCTATGGGGCTTAACGATACTATCGATCGTTCGGCGTGCGATTGTAATTAGCTCAGGC'/>

    <sequence taxon='21' value='TGAGACGACACTCCCCACCCTCATATTATCGGGGTCAGTTCTATGATCCCTTCCACAAGGCGTTCCGTACCCCTATGCTTCCTTCAAATCCTTGACATTGTGGTACCTCCCAACTTGTGCGTCAATCGAAACGGCAGGGCGTTTCTTTGACATCTGGGCGTTACGAAACGAAGCTTATAAACAGAGAATAGCCTCCTACCACACAGGGCGGTAGTCAGACGGTCGTAGAATAAGATCCTTGCATAGACCACGAGCAGTCTGGTCTGCCTGGCACCCTCCTCCGGCTAAGGCAGTTTGGTATGGAGTTAACAAGCCAGCAACGTTGTGTCCTTCTGAAACTGTGCGGCCAATATTTCATGTCCGAGCCGGAAGTTTTGGGTACACTAGACAACGACCGCCGAATATAGGATCATACTAGTATAGATTTCCGTGGCGTTAAATGCCAGACATCTAAGAGGTGCCTGTCCCTAGGGGCGCTCGTTGATTCTACTCATGCCATCACGACCTCATACCAGAAGATGTGACGGATGATCACCTGCCGTGCACAGGTGCACCAACTCCACTCAGATGTGGCATTGATCATACCGTGGTCGATAGGGTCCCTGACAAGGAGGCATGCTAGGAGGAGCATTGACCGTATGTTACTCACTACCGTCAATGGGGAGGAGACGCAAATGAGCGTATCCCATATGGCCCTCCATTTCACGGCTCCTGAGCTCGATGACAGAACTCTGGTTCTAATGAGAGGTCAACCGGTGAGATGAGTGAGATACCGGAGCCCTCTCCGGTACGTAAAAATGCCCGGAATGACCCATATATCGAGTCACCATATCAGCGGAAGAAGGAACCATAAGGATGCTTTTTCAAATATCTTCAGACTACATTAATATACTGAAAACTACCAATTCTCACTTCGTCGCGAGCTGAAAATCCGCGTGTTCCAACGTGGGCCATCTAAGGTCGGGTGGGGTTATCCTTCCTGCCTCGTTATCTATCCCTGTCAAAGGCCTTGCTACGCTTGGGGAATACAGGTGACTGTCCGTTGAGTACCTGGAATATAGTACTACCAAAGCTGCATGATCTAATGGTCCGGCCAGCTCTATGCACACGCCGTGTCGTCTCAACGACGGCCCCGGCTCGGTCATATACATAGTTCGTACTAGGAGTGTGTACACCACGACGAAATTGTTCTTACCTGACAATGCTATATATATAGGATACGCAAGGGGACCGCTTGCTATCCTGTTCTTTTGTTAACATGGGTTGGATTTTTGTCTGGAACGCGGATTTTACCCGTCGCCCATCGAATTTGCGTGCTGAAGTTGAAGGGGGGTTGTAAGTTGAAGTAAGGGCCTAATTTACCTACCCCTCGGGCCAGTACCGCAACAAGCCACCAGTCTGTTATACATTGCCTTCTACTTATCCCAACAAAATGGTTGGTTAAGCCCACGTTTCGTTACGTGGATTCCCCGGTCATCAAGTATGGGAGGAGTAATGGGGTCCATTTCCGGATGCTACGGACCCGGTGCGTACTCTACAACCGCTGAGGTGTTGGTTCCATTTGGATTGGTCCAGCAATTCCCATCCTCTGGATACCTCAGGGGACTCGAAATTCTTCAAACTGGAGATGTGTAAACACCGTACCATGTTACTTAGATACCCTGAAGATGATAAGTCAGTGAAGCTCGAAGCTAACTACTCGGTTAACTAAATCCCTCGTCGATTTGCTTTGGTGCAAGTCTCCCTCAACCCTAAATGTGGCTCGCGATTAGTCTCCTTCTTATAGCGGAACTTTCACAAGTGAAAGCCTTACCTCGACAGGTAGGGTGTTCATTGTGAAGGTTACTGTGTCAGATTTTTAGTTCCAAGGGCTAGCGCTCCGAACAGATCTAGGTTCCTAGGCGGTCACTGTGATTCACACGATAGTGCTAGGTTTTCCTTTGCTATGAGGCTTAACGATACTATCGATCGTTCGGCGTGCGATTGTAATTAGCTCAGGC'/>

    <sequence taxon='50' value='TGAGACGACACTCCCCACCCTCATATTATAGGGGTCAGTTCTATGATCCCTTCCACAAGGCGTTCCGTACCCCTATGCTTCCTTCAAATCCTTGACATTGTGGTGCCTCCCAACTTGTGCGTCAATCGAAACGGCAGGGCGTTTCTTTGACATCTGGGCGTTACGAAACGAAGCTTATAAACAGAGAATAGCCTCCTACCACACAGAGCGGTAGTCAGACGGTCGTAGAATAAGATCCTTGCATAGACCACGAGCAGTCTGGTCTGCCTGGCACCCTCCTCCGGCTAAGGCAATTTGGTATGGAGTTAACAAGCCAGCAACGTTGTGTCCTTCTGAAACTGTGCGGCCAATATTTCATGTCCGAGACGGAAGTTTTGGGTATACTAGACAACGACCGTCGAATATAGGATCATACTAGTATAGATTTCCGTGGCGTTAAATGCCAGACATCTAAGAGGTGCCTGTCCCTAGGGGCGCTCGTTGATTCTACTCATGCCATCACGACCTCATACCAGAAGATGTGACGGATGATCACCTGCCGTGCACAGGTGCACCAACTCCACTCAGATGTGGCATTGATCATACCGTGGTCGATAGGGTCCCTGACAAGGAGGCATGCTAGGAGGAGCATTGACCGTATGTTACTCACTACCGTCAATGGGGAGGAGACGCAAATGAGCGTATCCCATATGGCCCTCCATTTCACGGCTCCTGAGCTCGATGACAGAACTCTGGTTCTAATGAGAGGCCAACCGGTGAGATGAGTGAGATACCGGAGCCCTCTCCGGTACGTAAAAATGCCCGGAATGACCCATACCTCGAGTCACCATATCAGCGGAAGAAGGAGCCATAAGGATGCTTTTTCAAATATCTTCAGACTACATTAATATACTGAAAACTACCAATTATCACTTCGTCGCGAGCTGAAAATCCGCGTGTTCCAACGTGGGCCATCTAAGGTCGGGTGGGGTTATCCTTCCTGCCTCGTTATCTATCCCTGTCAAAGGCCTTGCTACGCTTGGGGAATACAGGTGACTGTCCGTTGAGTACCTGGAATATAGTACTACCAAAGCTGCATGATCTAATGGTCCGGCCAGCTCTATGCACACGCCGTGTCGTCTCAACGACGGCCCCGGCTCGGTCATATACATAGTTCGTACCAGGAGTGTGTACACCACGACGAAATTGTTCTTACCTGACAATGCTACATATATAGGATACGCAAGGGGACCGCTTGCTATCCTGTTCTTTTGTTAACATGGGTTGGATTTTTGTCTGGAACGCGGATTTTACCCGTCGCCCATCGAATTTGCGTGCTGAAGTTGAAGGGGGGTTGTAAGTTGAAGTAAGGGCCTAATTTACCTACTCCTCGGGCCAGTACCGCAACAAGCCACCAGTCTGTTATACATTGCCTTCTACTTATCCCAACAAAATGGTTGGTTAAGCCCACGTTTCGTTACGTGGATTCCCCGGTCATCAAGTATGGGAGGAGTAATGGGGTCCATTTCCGGATGCTACGGACCCGGTGCGTACTCTACAACCGCTGCGGTGTTGGTTCCATTTGGATTGGTCCAGCAATTCCCATCCTCTGGATACCTCAGGGGACTCGAAATTCTTCAAACTGGAGATGTGTAAACACCGTACCATGTTACTTAGATACCCTGAAGATGATAAGTCAGTGAAGCTCGAAGCTAACTACTCGGTTAACTAAATCCCTCGTCGATTTGCTTTGGTGCAAGTCTCCCTCAACCCTAAATGTGGCTCTCAATTAGTCTCCTTCTTATAGCGGAACTTTCACAAGTGACAGCCTTACCTCGACAGGTAGGGTGTTCATTGTGAAGGTTACTGCGTCAGATTTTTAGTTCCAAGGGCTAGCGCTCCGAACAGATCTAGGTTCCTAGGCGGTCACTGTGATTCACACGATAGTGCTAGGTTTTCCTTTGCTATGAGGCTTAACGATACTATCGATCGTTCGGCGTGCGATTGTAATTAGCTCAGGC'/>

    <sequence taxon='51' value='TGAGACGACACTCCCCACCCTCATATTATAGGGGTCAGTTCTATGATCCCTTCCACAAGGCGTTCCGTACCCCTATGCTTCCTTCAAATCCTTGACATTGTGGTGCCTCCCAACTTGTGCGTCAATCGAAACGGCAGGGCGTTTCTTTGACATCTGGGCGTTACGAAACGAAGCTTATAAACAGAGAATAGCCTCCTACCACACAGAGCGGTAGTCAGACGGTCGTAGAATAAGATCCTTGCATAGACCACGAGCAGTCTGGTCTGCCTGGCACCCTCCTCCGGCTAAGGCAATTTGGTATGGAGTTAACAAGCCAGCAACGTTGTGTCCTTCTGAAACTGTGCGGCCAATATTTCATGTCCGAGACGGAAGTTTTGGGTATACTAGACAACGACCGTCGAATATAGGATCATACTAGTATAGATTTCCGTGGCGTTAAATGCCAGACATCTAAGAGGTGCCTGTCCCTAGGGGCGCTCGTTGATTCTACTCATGCCATCACGACCTCATACCAGAAGATGTGACGGATGATCACCTGCCGTGCACAGGTGCACCAACTCCACTCAGATGTGGCATTGATCATACCGTGGTCGATAGGGTCCCTGACAAGGAGGCATGCTAGGAGGAGCATTGACCGTATGTTACTCACTACCGTCAATGGGGAGGAGACGCAAATGAGCGTATCCCATATGGCCCTCCATTTCACGGCTCCTGAGCTCGATGACAGAACTCTGGTTCTAATGAGAGGCCAACCGGTGAGATGAGTGAGATACCGGAGCCCTCTCCGGTACGTAAAAATGCCCGGAATGACCCATACCTCGAGTCACCATATCAGCGGAAGAAGGAGCCATAAGGATGCTTTTTCAAATATCTTCAGACTACATTAATATACTGAAAACTACCAATTATCACTTCGTCGCGAGCTGAAAATCCGCGTGTTCCAACGTGGGCCATCTAAGGTCGGGTGGGGTTATCCTTCCTGCCTCGTTATCTATCCCTGTCAAAGGCCTTGCTACGCTTGGGGAATACAGGTGACTGTCCGTTGAGTACCTGGAATATAGTACTACCAAAGCTGCATGATCTAATGGTCCGGCCAGCTCTATGCACACGCCGTGTCGTCTCAACGACGGCCCCGGCTCGGTCATATACATAGTTCGTACCAGGAGTGTGTACACCACGACGAAATTGTTCTTACCTGACAATGCTACATATATAGGATACGCAAGGGGACCGCTTGCTATCCTGTTCTTTTGTTAACATGGGTTGGATTTTTGTCTGGAACGCGGATTTTACCCGTCGCCCATCGAATTTGCGTGCTGAAGTTGAAGGGGGGTTGTAAGTTGAAGTAAGGGCCTAATTTACCTACTCCTCGGGCCAGTACCGCAACAAGCCACCAGTCTGTTATACATTGCCTTCTACTTATCCCAACAAAATGGTTGGTTAAGCCCACGTTTCGTTACGTGGATTCCCCGGTCATCAAGTATGGGAGGAGTAATGGGGTCCATTTCCGGATGCTACGGACCCGGTGCGTACTCTACAACCGCTGCGGTGTTGGTTCCATTTGGATTGGTCCAGCAATTCCCATCCTCTGGATACCTCAGGGGACTCGAAATTCTTCAAACTGGAGATGTGTAAACACCGTACCATGTTACTTAGATACCCTGAAGATGATAAGTCAGTGAAGCTCGAAGCTAACTACTCGGTTAACTAAATCCCTCGTCGATTTGCTTTGGTGCAAGTCTCCCTCAACCCTAAATGTGGCTCTCAATTAGTCTCCTTCTTATAGCGGAACTTTCACAAGTGACAGCCTTACCTCGACAGGTAGGGTGTTCATTGTGAAGGTTACTGCGTCAGATTTTTAGTTCCAAGGGCTAGCGCTCCGAACAGATCTAGGTTCCTAGGCGGTCACTGTGATTCACACGATAGTGCTAGGTTTTCCTTTGCTATGAGGCTTAACGATACTATCGATCGTTCGGCGTGCGATTGTAATTAGCTCAGGC'/>

    <sequence taxon='39' value='TGAGACGACACTCCCCACCCTCATATTATCGGGGTCAGTTCTATGATCCCTTCCACAAGGCGTTCCGTACCCCTATGCTTCATTCAAATCCTTGACATTGTGGTACCTCCCAACTTGTGCGTCAATCGAAACGGCAGGGCATTTCTTTGACATCTGGGCGTTACGAAACGAAGCTTATAAACAGAGAATAGCCTCCTACCACACAGAGCGGTAGTGAGACGGTCGTAGAATAAGATCCTTGCATAGACCACGAGCAGTCTGGTCTGCCTGGCACCCTCCTCCGGCTATGGCAGTTTGGTATGGAGTTAACAAGCCAGCGACGTTGTGTCCTTCTGAAACTGTGCGGCCAATATTTGATGTCCGAGCCGGAAGTTTTGGATACACTAGACAACGACCGCCGAATATAGAATCATACTAGTATAGATTTCCGTGGCGTTAAATGCCAGACATCTAAGAGGTGCCTGTCCCTAGGGGCGCTCGTTGATTCTACTCATGCTATCACGACCTCATACCAGAAGATGTGACGGATGATCACCTGCCGTGCACAGGTGCACCAACTCCACTCAGATGTGGCATTGATCATACCGTGGTCGATAGGGTCCCTGACAAGGAGGCATGCTAGGAGGAGCATTGACCGTATGTTACTCGCTACCGTCAATGGGGAGAAGACGCAAATGAGCGTATCCCATATGGCCCTCCATTTCACGACTCCTGAGCTCGCTGACAGAACTCTGGTTCTAATGAGAGGCCAACCGGTGAGATGAGTGAGATACCGGAGCCCTCTCCGGTACGTAAAAATGCCCGGAATGACCCATATCTCGAGTCACCATATCAGCGGAAGAAGGAGCCATAAGGATGCTTTTTCAAATATCTTCAGACTACATTAATATACTGAAAACTACCAATTCTCACTTCGTCGCGAGCTGAAGATCCGCGTGTTCCAACGTGGGCTATCTAAGGTCGGGTGGGGTTATCCTTCCTGCCTCGTTATCTATCTCTGTCAAAGGCCTTGCTACACTTGGGGAATACAGGTGACTGTCCGTTGAGTACCTGGAATATAGTATTACCAAAGCTGCATGATCTAATGGTCCGGCCAGCTCTATACACACGCCGTGTCGCCTCAACGACGGCCCCGGCTCGGTCATATACATAGTTCGTACCAGGAGTGTGTACACCACGACGAAATTGTTCTTACCTGACAATGCTATATATATAGGATACGCAAGGGGACCGCTTGTTATCCTGTTCTTTTGTTAACATGGGTTAGATTCTTGTCTGGAACGCGGATTTTACCCGTCGCCCATCGAATTTGTGTGCTGAAGTTGAAGAGGGGTTGTAAGTTGAAGTAAGGGCCTAATTTACCTACTCCTCGGGCTAGTACCGCAACAAGCCACCAGTCTGTTATACATTGCCTTCTACTTATCCCAACAAAATGGTTGGTTAAGCCCACGTTTCGTTACGTGGATTCCCCGGTCATCAAGTATGGGAGGAGTAATGGGGTCCATTTCCGGATGCTACGGACCCGGTGCGTACTCTACAACCGCTGAGGTGTTGGTTCCATTTGGATTGGTCCAGCAATTCCCATCCTCTGGATACCTCAGGGGACTCGAAATTCTTCAAACTGGAGATGTGTAAACACCGTACCATGTTACTTAGATACCCTGAAGATGATAAGTCAGTGAAGCTCGAAGCTAACTACTCGGTTACCTAAATCCCTCGTCGATTTGCTTTGGTGCAAGTCTCCCTCAACCCTAAATGTGGCTCGCGATTAGTCTCCTTCTTATAGCGGAACTTTCACAAGTGACAGCCTTACCTAGACAGGTAGGGTGTTCATTGTGAAGGTTACTGTGTCAGATTTTTAGTTCCAAGGGTTAGCGCTCCGAACAGATCTAGGTTCCTAGGCGGTCACTGTGATTCACACGATAGTGCTAGGTTTTCCTTTGCTATGGGGCTTAACGATACTATCGATCGTTCGGCGTGCGATTGTACTTAGCTCAGGC'/>

    <sequence taxon='48' value='TGAGACGACACTCCCCACCCTCATATTATCGGGGTCAGTTCTATGATCCCTTCCACAAGGCGTTCCGTACCCCTATGCTTCATTCAAATCCTTGACATTGTGGTACCTCCCAACTTGTGCGTCAATCGAAACGGCAGGGCATTTCTTTGACATCTGGGCGTTACGAAACGAAGCTTATAAACAGAGAATAGCCTCCTACCACACAGAGCGGTAGTGAGACGGTCGTAGAATAAGATCCTTGCATAGACCACGAGCAGTCTGGTCTGCCTGGCACCCTCCTCCGGCTATGGCAGTTTGGTATGGAGCTAACAAGCCAGCGACGTTGTGTCCTTCTGAAACTGTGCGGCCAATATTTGATGTCCGAGCCGGAAGTTTTGGATACACTAGACAACGACCGCCGAATATAGAATCATACTAGTATAGATTTCCGTGGCGTTAAATGCCAGACATCTAAGAGGTGCCTGTCCCTAGGGGCGCTCGTTGATTCTACTCATGCTATCACGACCTCATACCAGAAGATGCGACGGATGATCACCTGCCGTGCACAGGTGCACCAACTCCACTCAGATGTGGCATTGATCATACCGTGGTCGATAGGGTCCCTGACAAGGAGGCATGCTAGGAGGAGCATTGACCGTATGTTACTCGCTACCGTCAATGGGGAGAAGACGCAAATGAGCGTATCCCATATGGCCCTCCATTTCACGACTCCTGAGCTCGCTGACAGAACTCTGGTTCTAATGAGAGGCCAACCGGTGAGATGAGTGAGATACCGGAGCCCTCTCCGGTACGTGAAAATGCCCGGAATGACCCATATCTCGAGTCACCATATCAGCGGAAGAAGGAGCCATAAGGATGCTTTTTCAAATATCTTCAGACTATATTAATATACTGAAAACTACCAATTCCCACTTCGTCGCGAGCTGAAGATCCGCGTGTTCCAACGTGGGCCATCTAAGGTCGGGTGGGGTTATCCTTCCTGCCTCGTTATCTATCTCTGTCAAAGGCCTTGCTACACTTGGGGAATACAGGTGACTATCCGTTGAGTACCTGGAATATAGTATTACCAAAGCTGCATGATCTAATGGTCCGGCCAGCTCTATACACACGCCGTGTCGCCTCAACGACGGCCCCGGCTCGGTCATATACATAGTTCGTACCAGGAGTGTGTACACCACGACGAAATTGTTCTTACCTGACAATGCTATATATATAGGATACGCAAGGGGACCGCTTGTTATCCTGTTCTTTTGTTAACATGGGTTAGATTTTTGTCTGGAACGCGGATTTTACCCGTCGCCCATCGAATTTGTGTGCTGAAGTTGAAGAGGGGTTGTAAGTTGAAGTAAGGGCCTAATTTACCTACTCCTCGGGCTAGTACCGCAACAAGCCACCAGTCTGTTATACATTGCCTTCTACTTATCCCAACAAAATGGTTGGTTAAGCCCACGTTTCGTTACGTGGATTCCCCGGTCATCAAGTATGGGAGGAGTAATGGGGTCCATTTCCGGATGCTACGGACCCGGTGCGTACTCTACAACCGCTGAGGTGTTGGTTCCATTTGGATTGGTCCAGCAATTCCCATCCTCTGGATACCTCAGGGGACTCGAAATTCTTCAAACTGGAGATGTGTAAACACCGTACCATGTTACTTAGATACCCTGAAGATGATAAGTCAGTGAAGCTCGAAGCTAACTACTCGGTTACCTAAATCCCTCGTCGATTTGCTTTGGTGCAAGTCTCCCTCAACCCTAAATGTAGCTCGCGATTAGTCTCCTTCTTATAGCAGAACTTTCACAAGTGACAGCCTTACCTAGACAGGTAGGGTGTTCATTGTGAAGGTTACTGTGTCAGATTTTTAGTTCCAAGGGTTAGCGCTCCGAACAGATCTAGGTTCCTAGGCGGTCACTGTGATTCACACGATAGTGCTAGGTTTTCCTTTGCTATGGGGCTTAACGATACTATCGATCGTTCGGCGTGCGATTGTACTTAGCTCAGAC'/>

    <sequence taxon='42' value='TGAGACGACACTCCCCACCCTCATATTATCGGGGTCAGTTCTATGATCCCTTCCACAAGGCGTTCCGTACCCCTATGCTTCCTTCAAATCCTTGACATTGTGGTACCTCCCAACTTGTGCGTCAATCGAAACGGCAGGGCGTTTCTTTGACATCTGGGCGTTACGAAACGAAGCTTATAAACAGAGAATAGCCTCCTACCACACAGAGCGGTAGTGAGACGGTCGTAGAATAAGATCCTTGCATAGACCACGAGCAGTCTGGTCTGCCTGGCACCCTCCTCCGGCTAAGGCAGTTTGGTATGGAGTTAACAAGCCAGCAACGTTGTGTCCTTCTGAAACTGCGCGGCCAATATTTGATGTCCGAGCCGGAAGTTTTGGGTACACTAGACAACGACCGCCGAATATAGAATCATACTAGTATAGATTTCCGTGGCGTTAAATGCTAGACATCTAAGAGGTGCCTGTCCCTAGGGGCGCTCGTTGATTCTACTCATGCCATCACGATCTCATACCAGAAGATGTGACGGATGATCACCTGCCGTGCACAGGTTCACCAACTCCACTCAGATGTGGCATTGATCATACCGTGGTCGATAGGGTCCCTGACAAGGAGGCATGCTAGGAGGAGCATTGACCGTATGTTACTCACTTCCGTCAATGGGGAGGAGACGCAAATGAGCGTATCCCATATGGCCCTCCATTTCACGGCTCCTGAGCTCGCTGACAGAACTCTGGTTCTAATGAGAGGCCAACCGGTGAGATGAGTGAGATACCGGAGCCCTCTCCGGTACGTAAAAATGCCCGGAATGACCCATATCTCGAGTCACCATATCAGCGGAAGAAGGAGCCATAAGGATGCTTCTTCAAATATCTTCAGACTACATTAATATACTGAAAACTACCAATTCTCACTTCGTCGCGAGCTGAAAATCCGCGTGTTCCAACGTGGGCTATCTAAGGTCGGGTGGGGTTATCCTTCCTGCCTCATTATCTATCCCTGTCAAAGGCCTTGCTACGCTTGGGGAATACAGGTGACTGTCCGTTGAGTACCTGGAATATAGTATTACCAAAGCTGCATGATCTAATGGTCCGGCCAGCTCTATGCACATGCCGTGTCGTCTCAACGACGGCCCTGGCTCGGTCATATACATAGTGCGTACCAGGAGTGTGTACACCACGACGAAATTGTTCTTACCTGACAATGCTATATATATAGGATACGCAAGGGGACCGCTTGCTATCCTGTTCTTTTGTTAACATGGGTTGGATTTTTGTCTGGAACGCGGATTTTACCCGTCGCCCATCGAATTTGCGTGCTGAAGTTGAAGGGGGGTTGTAAGTTGAAGTAAGGGCCTAATTTACCTACTCCTCGGGCTAGTACCGCAACAAGTCACCAGTCTGTTATACATTGCCTTCTACTTATCCCAACAAAATGGTTGGTTAAGCCCACGTTTCGTTACGTGGATTCCCCGGTCATCAAGTATGGGAGGAGTAATGGGGTCCATTTCCGGATGCTACGGACCCGGTGCGTACTCTACAACCGCTGAGGTGTTGGTTCCATTTGGATTGGTCCAGCAATTCCCATCCTCTGGATACCTCAGGGGACTCGAAATTCTTCAAACTGGAGATGTGTAAACACCGTACCATGTTACTTAGATACCCTGAAGATGATAAGTCAGTGAAGCTCGAAGCTAACTACTCGGTTAACTAAATCCCTCGTCGATTTGCTTTGGTGCAAGTCTCCCTCAACCCTAAATGTGGCTCGCGATTGGTCTCCTTCTTATAGCGGAACTTTCACAAGTGACAGCCTTACCTCGACAGGTAGGGTGTTCATAGTGAAGGTTACTGTGTCAGATTTTTAGTTCCAAGGGTTAGCGCTCCGGACAGATCTAGGTTCCTAGGCGGTCACTGTGATTCACACGATAGTGCTAGGTTTTCCTTTGTTATGGGACTTACCGATACCATCGATCGTTCGGCGTGCGATTGTAATTAGCTCAGGC'/>

    <sequence taxon='8' value='TGAGACGACACTCCCCACCCTCATATTATCGGGGTCAGTTCTACGATCCCTTCTACAAGGCGTTCCGTACCCCTATGCTTCCCTCAAATCCTTGACATTATGGCACCTCCCAACTTGTGCGTCAATCGAAACGGCAGGGCGTTTTTTTGACATCTGGGCGTTACGAAACGAAGCTTATAAACAGAGAATAGCCTCCTACCACACAGAGCGGTAGTGAGACGGTCGCAAAATAAGATCCTTGCATAGACCACGAGCAGTCTGGTCTGCCTGGCACCCTCCTTCGGCTAAGGCAGTTTGGTATGGAGTTACCAAGCCAGCAACGTTGTGTCCTTCTGAAACTGTGCGGCCAATATTTGATCTCCGAGCCGGAAGTTTTGGGTACACTAGATAACGACCGCCGGATATAGGATCATACTAGTATAGATTTCCGTGGCGTTAAATGCCAGACATCTAAGAGGTGCCTGTCCCTAGGGGCGCTCGTTGATTCTACTCATGCCATCACGACCTCATACCAGAAAATGTGACGGATGATCACCTGCCGTGCACAGGTGCACCAACTCCACTCAGATGTGGCATTGATCATACCGTGGTCGATAGGGTCCCTGACAAGGAGGCATGCTAGGAGGAGCATTGACCGTATGTTACTCACTACCGTCAATGGGGAGGGGACGCAACTGAGCGTATCCCATATGGCCCTCCATTTCACGGCTCCTGAGCTCGATGACAGAACTCTGGTTCTAATGAAAGGCCAACCGGTGAGATGAGTGAGATACCGGAGCCCTCTCCGGTACGTAAAAATGCCCGGAATGACCTGTATCTCGAGTCACCATATCAGCGGGGGAAGGAGCCATAAGGATGCTTTTTCAAATATCTTCAGACTACATTAACATACTGAAAACTACCAATTCTCACTTCGTCGCGAGCTGAAAATCCGCGTGTCCCAACGTGGGCTCTCTAAGGTCGGGTGGGGTTATCCTTCCTACCTCGTTATCTATCCCTGTCAAAGGCCTTGCTACGCTTGGGGAATACAGGTGACTGTCCGTTGAGTACCTGGAATATAGTATTACCAAAGCTGCCTGATCTAATGGTACGGCCAGCTCTATGCACACGCCGTGTCGTCTCAACGACGGCCCCGGCTCGGTCATATACATAGTTCGTACCAGGAGTGTGTACACCACGACGAAATTGTTCTTACCTGACAATACTATATATATAGGATACGCAAGGGGACCGCTTGCTATCCTGTTCTTTTGTTAACATGTGTTGGATTTTTGTCTGGAACGCGGATTTTACCCGTCACCCATCGAATTTGCGTGCTGAAGTTGAAGGGGGGTTGTAAGTTGAAGTAAGGACCTAATTTACCTACTCCTCGGGCTAGTACCGCAACAGGCCACCAGTCTGTTATACATTGCCTTCCACTTATCCCAACAAAATGGTTGGTTAAGCCCACGTTTCGTTACGTGGATTCGCCGGTCATCAAGTATGGGAGGAGTAATGGGGTCCATTTCCGAATGCTACGGGCCCGATGCGTACTCTACAACCGCTGAGATGTTGGTTCCATTTGGATTGGTCCAGCAATTCCCATCCTCTGGATACCTCAGGGGATTCGAAATCCTTCAAACTGGAGATGTGTAAACACCGTACCATGTTACTTAGATACGCTGAAGATGATAAGTCAGTGAAGCTCGAAGCTAACTACTTGGCTAACTAAATCCCTCGTCGATTTGCGTTGGTGCAAGTCTCCTTCAACCCTAAATGTGGCTCGCGATTAGTCTCCTTCTTATAGCGGAACTTTCACAAGTGGCAGCCTTACCTCGACAGGTAGGGTGTTCATTATGAGGGTTACTGTGTCAGATTTTTAGTTCCAAGGGTTAGCGCTCCGAACAGATCTAGGTTCCTAGGCGGTCACTGTGATTCACACGATAGTACTAGGCTTTCCTTTGTTATGGGGATTAACGATACTATCGATCGTTCGGCGTGCGATTGTAATTAGCTCAGGC'/>

    <sequence taxon='9' value='TGAGACGACACTCCCCACCCTCATATTATCGGGGTCAGTTCTACGATCCCTTCTACAAGGCGTTCCGTACCCCTATGCTTCCCTCAAATCCTTGACATTATGGCACCTCCCAACTTGTGCGTCAATCGAAACGGCAGGGCGTTTTTTTGACATCTGGGCGTTACGAAACGAAGCTTATAAACAGAGAATAGCCTCCTACCACACAGAGCGGTAGTGAGACGGTCGCAGAATAAGATCCTTGCATAGACCACGAGCAGTCTGGTCTGCCTGGCACCCTCCTTCGGCTAAGGCAGTTTGGTATGGAGTTACCAAGCCAGCAACGTTGTGTCCTTCTGAAACTGTGCGGCCAATATTTGATGTCCGAGCCGGAAGTTTTGGGTACACTAGATAACGACCGCCGGATATAGGGTCATACTAGTATAGATTTCCGTGGCGTTAAATGCCAGACTTCTAAGAGGTGCCTGTCCCTAGGGGCGCTCGTTGATTCTACTCATGCCATCACGACCTCATACCAGAAAATGTGACGGATGTTCACCTGCCGTGCACAGGTGCACCAACTCCACTCAGATGTGGCATTGATCATACCGTGGTCGATAGGGTCCCTGACAAGGAGGCATGCTAGGAGGAGCATTGACCGTATGTTACTCACTACCGTCAATGGGGAGGGGACGCAACTGAGCGTATCCCATATGGCCCTCCATTTCACGGCTCCTGAGCTCGATGACAGAACTCTGGTTCTAATGAAAGGCCAACCGGTGAGATGAGTGAGATACCGGAGCCCTCTCCGGTACGTAAAAATGCCCGGAATGACCTATATCTCGAGTCACCATATCAGCGGGGGAAGGAGCCATAAGGATGCTTTTTCAAATATCTTCAGACTACATTAATATACTGAAAACTACCAATTCTCACTTCGTCGCGAGCTGAAAATCCGCGTGTTCCAACGTGGGCTCTCTAAGGTCGGGTGGGGTTATCCTTCCTGCCTCGTTATCTATCCCTGTCAAAGGCCTTGCTACGTTTGGGGAATACAGGTGACTGTCCGTTGAGTACCTGGAATATAGTATTACCAAAGCTGCATGATCTAATGGTCCGGCCAGCTCTATGCACACGCCGTGTCGTCTCAACGACGGCCCCGGCTCGGTCATATACATAGTTCGTACCAGGAGTGTGTACACCACGACGAAATTGTTCTTACCTGACAATACTATATATATAGGATACGCAAGGGGACCGCTTGCTATCCTGTTCTTTTGTTGACATGGGTTGGATTTTTGTCTGGAACGCGGATTTTACACGTCACCCATCGAATTTGCGTGCTGAAGTTGAAGGGGGGTTGTAAGTTGAAGTAAGGACCTAATTTCCCTACTCCTCGGGCTAGTACTGCAACAGGCCACCAGTCTGTTATACATTGCCTTCCACTTATCCCAACAAAATGGTTGGTTAAGCCCACGTTTCGTTACGTGGATTCGCCGGTCATCAAGTATGGGAGGAGTAATGGGGTCCATTTCCGGATGCTACGGACCCGATGCGTACTCTACAACCGCTGAGATGTTGGTTCCATTTGGATTGGTCCAGCAATTCCCATCCTCTGGATACCTCAGGGGACTCGAAATCCTTCAAACTGGAGATGTGTGAACGCCGTACCATGTTACTTAGATACGCTGAAGATGATAAGTCAGTTAAGCTCGAAGCTAACTACTTGGCTAACTAAATCCCTCGTCGATTTGCTTTGGTGCAAGTCTCCTTCAACCCTAAATGTGGCTCGCGATTAGTCTCCTTCTTATAGCGGAACTTTCACAAGTGGCAGCCTTACCTCGACAGGTAGGGTGTTCATTATGAAGGTTACTGTGTCAGATTTTTAGTTCCAAGGGTTAGCGCTCCGAACAGATCTAGGTTCCTAGGCGGTCACTGTGATTCACACGATAGTACTAGGATTTCCTTTGCTATGGGGATTAACGATACTATCGATCGTTCGGCGTGCGATTGTAATTAGCTCAGGC'/>

    <sequence taxon='3' value='TGAGACGACACTCCCCACCCTCATATTATCGGGGTCAGTTCTATGATCCCTTCTAGAAGGCGTTCCGTACCCCTATGCTTCACTCAAATCCTTGACATTATGGTACCTCCCAACTTGTGCGTCAATCGAAACGGCAGGGCGTTTTTTTGACATCTGGGCGTTACGAAACGAAGCTTATAAACAGAGAACAGCCTCCTACCACACAGAGCGGTAGTGAGACGGTCGCAGAATAAGATACTTGCATAGACCACGAGCAGTCTGGTCTTCCTGGCACCCTCCTTCGGCTAAGGCAGTTTGGTATGGAGTTACCAAGCCAGCAACGTTGTGTCCTTCTGAAACTGTGCGGCCAATATTCGATGTCCGAGCCGGAAGTTTTGGGTACACTAGATAACGACCGCCGGATATAGAATCATACTAGTATAGATTTCCGTGGCGTTAAATGCCAGACATCTAAGAGGTGCCTGTCCCTAGGGGCGCTCGTTGATTCTACTCATGCCATCACGACCTCATACCAGAAGATGTGACGGATGATCACCTGCCGTGCACAGGTGCACCAACTCCACTCAGATGTGGCATTGATCATACCGTGGTCGATAGGGTCCCTGACAAGGAGGCATGCTAGGAGGAGCATTGACCGTATGTTACTCACTACCGTCAATGGGGAGGGGACGCAACTGAGCGTATCCCATATGGCCCTCCATTTCACGGCTCCTGAGCTCGATGACAGAACTCTGGTTCTAATGAGAGGCCAACCGGTGAGATGAGTGAGATACCGGAGCCCTCTCCGGTACGTAAAAATGCCCGGAATGACCTATATTTCGAGTCACCATATCAGCGGGAGAAGGGGCCATAAGGATGCTTTTTCAAATATCTTCAGACTACATTAATATACTGAAAACTACCAATTCTAACTTCGTCGCGAGCTGAAAATCCGCGTGTTCCAACGTGGTCTCTCTAAGGTCGAGTGGGGTTATCCTTCCTGCCTCGTTATCTATCCCTGTCAAAGGCCTTGCTACGCTTGGGGAATACAGGTGACTGTCCGTTGAGTACCTGGAATATAGTCTTACCAAAGTTGCATGATCTAATGGTCCGGCCAGCTCTATGCACACGCCGTGTCGTCTCGACGACGGCCCCGGCTCGGTCATATACATAGTTCGTACCAGGAGTGTGTACACCACGACGAAATTGTTCTTACCTGACAATGCTATATATATAGGATACGCAAGGGGACCGCTTGCTATCCTGTTCTTTTGTTAACATAGGTTGGATTTTTGTCTGGAACGCGGATTTTACCCGTCACCCATCGAATCTGCGTGCTGAAGTTGAAGGGTGGTTGTAAGTTGAAGTAAGGGCCTAATTTACCTACTCCTCGGGCTAGTACCGCAACAGGCCACCAGTCTGTTATACATTGCCTTCCACTTATCCCAACAAAATGGTTGGTTAAGCCCACGTTTCGTTACGTGGATTCCCCGGTCACCAAGTATGGGAGGAGTAATGGAGTCAATTTCCGGATGCTACGGACCCGGTGCGTACTCTACAACCGCTGAGGTGTTGGTTCCATTTGGATTGGTCCAGCAATTCCCATCCTCTGGATACCTCAGGGGACTCGAAATCCTTCAAACTGGAGATGTGTAAACACCGTACCATGTTACTTAGATACGCTGAAGATGATAAGTCAGTGAAGCCCGAAGCTAACTACTCGGTTAACTAAATCCCTCGTCGATTTGCTTTGGTGTAAGTCTCCCTCAACTCTAAATGTGGCTCGCGATTAGTCTCCTTCTTATAGCGGAACTTTCACAAGTGGTAGCCTTACCTCGACAGGTAGGGTGTTCATTATGAAGGTTACTGTGTCAGATTTTTAGTTCCAAGGGTTAGCGCTCCGAACAGATCTAGGTTCCTAGGCGGTCACTGTGATTCACACGATAGTGCTAGGTTTTCCTTTGCTATGGGGATTAACGATACTATCGATCGTTCGGCGTGCGACTGTAATTAGCTCAGGC'/>

    <sequence taxon='22' value='TGAGACGACACTCCCCACCCTCATATTATCGGGGTCAGTTCTATGATCCCTTCTAGATGGCGTTCCGTACCCCTATGCTTTACTCAAATCCTTGACATTATGGTACCTCCCAACTTGTGCGTCAATCGAAACGGCAGGGCGTTTTTTTGACATCTGGGCGTTACGAAACGAAGCTTATAAACAGAGAATAGCTTCCTACCACACAGAGCGGTAGTGAGACGGTCGCAGAATAAGATACTTGCATAGACCACGAGCAGTCTGGTCTTCCTGGCACCCTCCTTCGGCTAAGGCAATTTGGTATGGCGTTACCAAGCCAGCAACGTTGTGTCCTTCTGAAACTGTGCGGCCAATATTCGATGTCCGAGCCGGAAGTTTTAGGTACAATAGATAACGACCGCCGGATACAGAATCATACTAGTATAGATTTCCGTGGCGTTAAATGCCAGACATCTAAGAGGCGCCTGTCCCTAGGGGCGCTCGTTGATTCTACTCCTGCCATCACGACCTCATACCAGAAGATGTGACGGATGATCACCTGCCGTGCACAGGTGCACCAACGCCACTCAGATGTGGCATTGATCATACCGTGGTCGGTAGGGTCCCTGACAAGGAGGCATGCTAGGAGGAGCATTGACCGTATGTTACTCACTACCGTCAATGGGGAGGGGACGCAACTGAGCGTATCCCACAAGGCCCTCCATTTCACGGCTCCTGAGCTCGATGACAGAACTCTGGTTCTAATGAGAGGCCAACCAGTGAGATGAGTGAGATACCGGAGCCCTCTCCGGTCTGTAAAAATGCCCGGAATGACCTATATTTCGAGTCACCATATCAGCGGGAGAAGGGGCCATAAGGATGCTTTTTCAAATATCTTCAGACTACATTAGTATACTGAAAACTACCAATTCTAACTTCGTCGCGAGCTGAAAATCCGCGTGTTCCAACGTGGTCTCTCTGAGGTCGAGTGGGGTTATCCTTCCTGCCTCGTTATGTATCCCTGTCAAAGGCCTTGCTACGCTTGGGGAATACAGGTGACTGTCCGTTGAGTACCTGGAATATAGTCTTACCAAAGCGGCATGATCTAATGGTCCGGCCAGCTCTATGCACACGCCGTGTCGTCTCGACGACGGCCCCGGCTCGGTCATATACATAGTTCGTACCAGGAGTGTGTACACCACGACGAAATTGTTCTTACCTGACAATGCTATATATATAGTATACGCAAGGGGACCGCTTGCTATCCTGTTCTTTTGTTAACATGGGTTGGATTTTTGTCTGGAACGCGGATTTTATCCGTCACCCATCGAATCTGCGTGCTGAAGTTGAAGGGTGGTTGTAAGTTGAAGTAAGGGCCTAATTTACCTACCCCTCGGGCTAGTACCGCAACAGGCCACCAGTCTGTTATACATTGCCTTCCACTTATCCCAACAAAATGGTTGGTTAAGCCCACGTTTCGTTACGTGGATTCCCCGGTCACCAAGTATGGGAGGAGTAATGGAGTCAATTTCCGGATGCTACGGACCCGGTGCGTACTCTACAACCGCTGAGGTGTTGGTTCCATTTGGATTGGTCCAGCAATTCCCATCCTCTGGATACCTCAGAGGACTCGAAATCCTTCAAACTGGAGATGTGTAAACACCGTACCATGTTACTTAGATACGCTGGAGATGATAAGTCAGTGAAGCCCGAAACTAACTACTCGGTTAACTAAATCCCTCGTCGATTTACTTTGGTGTAAGTCTCCCTCAACTCTAAATGTGGCTCGCGATTAGTCTCCTTCTTATAGCGGAACTTTCACAAGTGGTAGCCTTATCTCGACAGGTAGGGTGTTCATTATGAAGGTTACTGTGTCAGATTTTTAGTTCCAAGGGTTAGCGCTCCGAACAGATCTAGGTTCCTAGGCGGTTACTGTGATTCACACGATAGTGCTAGGTTTTCCTTTGCTATGGGGATTAACGATACTATCGATCGTTCGGCGTGCGACTGTAATTAGCTCAGGC'/>

    <sequence taxon='26' value='CGAGACGACACTCCCCACCCTCATATTATCGGGGTCAGTTCTATGATCCCTTCTAGATGGCGTTCCGTACCCCTATGCTTTACTCAAATCCTTGACATTATGGTACCTCCCAACTTGTGCGTCAATCGAAACGGCAGGGCGTTTTTTTGACATCTGGGCTTTACGAAACGAAGCTTATAAACAGAGAATAGCTTCCTACCACACAGAGCGGTAGTGAGACGGTCGCAGAATAAGATACTTGCATAGACCACGAGCAGTCTGGTCTTCCTGGCACCCTCCTTCGGCTAAGGCAATTTGGTATGGCGTTACCAAGCCAGCAACGTTGTGTCCTTCTGAAACTGTGCGGCCAATATTCGATGTCCGAGCCGGAAGTTTTAGGTACAATAGATAACGACCGCCGGATACAGAATCATACTAGTATAGATTTCCGTGGCGTTAAATGCCAGACATCTAAGCGGCGCCTGTCCCTAGGGGCGCTCGTTGATTCTACTCCTGCCATCACGACCTCATACCAGAAGATGTGACGGATGATCACCTGCCGTGCACAGGTGCACCAACGCCACTCAGATGTGGCATTGATCATACCGTGGTCGGTAGGGTCCCTGACAAGGAGGCATGCTAGGAGGAGCATTGACCGTATGTTACTCACTACCGTCAATGGGGAGGGGACGCAACTGAGCGTATCCCACAAGGCCCTCCATTTCACGGCTCCTGAGCTCGATGACAGAACTCTGGTTCTAATGAGAGGCCAACCAGTGAGATGAGTGAGATACCGGAGCCCTCTCCGGTCTGTAAAAATGCCCGGAATGACCTATATTTCGAGTCACCATATCAGCGGGAGAAGGGGCCATAAGGATGCTTTTTCAAATATCTTCAGACTACATTAGTATACTGAAAACTACCAATTCTAACTTCGTCGCGAGCTGAAAATCCGCGTGTTCCAACGTGGTCTCTCTGAGGTCGAGTGGGGTTATCCTTCCTGCCTCGTTATGTATCCCTGTCAAAGGTCTTGCTACGCTTGGGGAATACAGGTGACTGTCCGTTGAGTACCTGGAATATAGTCTTACCAAAGCGGCATGATCTAATGGTCCGGCCAGCTCTATGCACACGCCGTGTCGTCTCGACGACGGCCCCGGCTCGGTCATATACATAGTTCGTACCAGGAGTGTGTACACCACGACGAAATTGTTCTTACCTGACAATGCTATATATATAGTATACGCAAGGGGACCGCTCGCTATCCTGTTCTTTTGTTAACATGGGTTGGATTTTTGTCTGGAACGCGGATTTTATCCGTCACCCATCGAATCTGCGTGCTGAAGTTGAAGGGTGGTTGTAAGTTGAAGTAAGGGCCTAATTTACCTACCCCTCGGGCTAGTACCGCAACAGGCCACCAGTCTGTTATACATTGCCTTCCACTTATCCCAACAAAATGGTTGGTTAAGCCCACGTTTCGTTACGTGGATTCCCCGGTCACCAAGTATGGGAGGAGTAATGGAGTCAATTTCCGGATGCTACGGACCCGGTGCGTACTCTACAACCGCTGAGGTGTTGGTTCCATTTGGATTGGTCCAGCAATTCCCATCCTCTGGATACCTCAGAGGACTCGAAATCCTTCAAACTGGAGATGTGTAAACACCGTACCATGTTACTTAGATACGCTGGAGATGATAAGTCAGTGAAGCCCGAAACTAACTACTCGGTTAACTAAATCCCTCGTCGATTTACTTTGGTGTAAGTCTCCCTCAACTCTAAATGTGGCTCGCGATTAGTCTCCTTCTTATAGCGGAACTTTCACAAGTGGTAGCCTTATCTCGACAGGTAGGGTGTTCATTATGAAGGTTACTGTGTCAGATTTTTAGTTCCAAGGGTTAGCGCTCCGAACAGATCTAGGTTCCTAGGCGGTTACTGTGATTCACACGATAGTGCTAGGTTTTCCTTTGCTATGGGGATTAACGATACTATCGATCGTTCGGCGTGCGACTGTAATTAGCTCAGGC'/>

    <sequence taxon='38' value='TGAGACGACACTCCCCACCCTCATATTATCGGGGTCAGTTCTATGATCCCTTCTAGATGGCGTTCCGTACCCCTATGCTTTACTCAAATCCTTGACATTATGGTGCCTCCCAACTTGTGCGTCAATCGAAACGGCAGGGCGTTTTTTTGACATCTGGGCGTTACGAAACGAAGCTTATAAACAGAGAATAGCTTCCTACCACACACAGCGGTAGTGAGACGGTCGCAGAATAAGATACTTGCATAGACCACGAGCAGTCTGGTCTTCCTGGCACCCTCCTTCGGCTAAGGCACTTTGGTATGGCGTTACCAAGCCAGCAACGTTGTGTCCTTCTGAAACTGTGCGGCCAATATTCGATGTCCGAGCCGGAAGTTTTAGGTACAATAGATAACGACCGCCGGATACAGAATCATACTAGTATAGATTTCCGTGGCGTTAAATGCCAGACATCCAAGAGGCGCCTGTCCCTAGGGGCGCTCGTTGATTCTACTCCTGCCATCACGACCTCATACCAGAAGATGTGACGGACGATCACCTGCCGTGCACAGGTGCACCAACGCCACTCAGATGTGGCATTGATCATACCGTGGTCGGTAGGATCCCTGACAAGGAGGCATGCTAGGAGGAGCATTGACCGTATGTTACTCACTACCGTCAATGGGGAGGGGACGCAACTGAGCGTATCCCACAAGGCCTTCCATTTCACGGCTCCTGAGCTCGATGACAGAACTCTGGTTCTAATGAGAGGCCAACCGGTGAGACGAGTGAGATACCGGAGCCCTCTCCGGTCTGTAAAAATGCCCGGAATGACCTATATTTCGAGTCACCATATCAGCGGGAGAAGGGGCCCTAAGGATGCTTTTTCAAATATCTTCAGACTACATTAGTATACTGAAAACTACCAATTCTAACTTCGTCGCGAGCTGAAAATCCGCGTGTTCCAACGTGGTCTCTCTGAGGTCGAGTGGGGTTATCCTTCCTGCCTCGTTATGTATCCCTGTCAAAGGCCTTGCTACGCTTGGGGAATACAGGTGACTGTCCGTTGAGTACCTGGAATATAGTCTTACCAAGGCGGCATGATCTAATGGTCCGGCCAGCTCTATGCACACGCCGTGTCGTCTCGACGACGGCCCCGGCTCGGTCATATACGTAGTTCGTACCAGGAGTGCGTACACCACGACGAAATTGTTCTTACCTGACAATGCTATATATATAGTATACGCAAGGGGACCGCTTGCTATCCTGTTCTTTTGTTAACATGGGTTGGGTTTTTGTCTGGAACGCGGATTTTATCCGTCACCCATCGAATCTGCGTGCTGAAGTTGAAGGGTGGTTGTAAGTTGAAGTAAGGGCCTAATTTACCTACCCCTCGGACTAGTACCGCAACAGGCCGCCAGTCTGTTATACATTGCCTTCCACTTATCCCAACAAAATGGTTGGTTAAGCCCACGTTTCGTTACGTGGATTCCCCGGTCACCAAGTATGGGAGGAGTAATGGAGTCAATTTCCGGATGCTACGGACCCGGTGCGTACTCTACAACCGCTGAGGTGTTGGTTCCATTTGGATTGGTCCAGCAATTCCCATCCTCTGGATACCTCAGAGGACTCGAAATCCTTCAAACTGGAGATGTGTAAACACCGTACCATGTTACTTAGATACGCTGGAGATGATAAGTCAGTGAAGCCCGAAACTAACTACTCGGTTAACTAAATCCCTCGTCGATTTACTTTGGTGTAAGTCTCCCTCAACTCTAAATGTGGCTCGCGATTAGTCTCCTTCTTATAGCGGAACTTTCACAAGTGGTAGCCTTATCTCGACAGGTAGGGTGTTCATTATGAAGGTTACTGTGTCAGATTTTTAGTTCCAAGGGTTAGCGCTCCGAACAGGTCTAGGTTCCTAGGCGGTTACTGTGATTCACACAATAGTGCTAGGTTTTCCTTTGCTATGGGGATTAACGATACTATCGATCGTTCGGCGTGCGACTGTAATTAGCTCAGGC'/>

    <sequence taxon='52' value='TGCGACGACACTCCCCACCCTCATATTATCGGGGTCAGTTCTATGATCCCTTCTAGATGGCGTTCCGTACCCCTATGCTTTACTCAAATCCTTGACATTATGGTACCTCCCAACTTGTGCGTCAATCGAAACGGCAGGGCGTTTTTTTGACATCTGGGCGTTACGAAACGAAGCTTATAAACAGAGAATAGCTTCCTACCACACAGAGCGGTAGTGAGACGGTCGCAGAATAAGATACTTGCATAGACCACGAGCAGTCTGGTCTTCCTGGCACCCTCCTTCGGCTAAGGCACTTTGGTATGGCGTTACCAAGCCAGCAACGTTGTGTCCTTCTGAAACTGTGCGGCCAATATTCGATGTCCGAGCCGGAAGTTTTAGGTACAATAGATAACGACCGCCGGATACAGAATCATACTAGTATAGATTTCCGTGGCGTTAAATGCCAGACATCTAAGAGGCGCCTGTCCCTAGGGGCGCTCGTTGATTCTACTCCTGCCATCACGACCTCATACCAGAAGATGTGACGGACGATCACCTGCCGTGCACAGGTGCACCAACGCCACTCAGATGTGGCATTGATCATACCGTGGTCGGTAGGGTCCCTGACAAGGAGGCATGCTAGGAGGAGCATTGACCGTATGTTACTCACTACCGTCAATGGGGAGGGGACGCAACTGAGCGTATCCCACAAGGCCTTCCATTTCACGGCTCCTGAGCTCGATGACAGAACTCTGGTTCTAATGAGAGGCCAACCGGTGAGACGAGTGAGATACCGGAGCCCTCTCCGGTCTGTAAAAATGCCCGGAATGACTTATATTTCGAGTCACCATATCAGCGGGAGAAGGGGCCACAAGGATGCTTTTTCAAATATCTTCAGACTACATTAGTATACTGAAAACTACCAATTCTAACTTCGTCGCGAGCTGAAAATCCGCGTGTTCCAACGTGGTCTCTCTGAGGTCGAGTGGGGTTATCCTTCCTGCCTCGTTATGTATCCCTGTCAAAGGCCTTGCTACGCTTGGGGAATACAGGTGACTGTCCGTTGAGTACCTGGAATATAGTCTTACCAAAGTGGCATGATCTAATGGTCCGGCCAGCTCTATGCACACGCCGTGTCGTCTCGACGACGGCCCCGGCTCGGTCATATACATAGTTCGTACCAGGAGTGCGTACACCACGACGAAATTGTTCTTACCTGACAATGCTATATATATAGTATACGCAAGGGGACCGCTTGCTATCCTGTTCTTTTGTTAACATGGGTTGGATTTTTGTCTGGAACGCGGATTTTATCCGTCACCCATCGAATCTGCGTGCTGAAGTTGAAGAGTGGTTGTAAGTTGAAGTAAGGGCCTAATTTACCTACCCCTCGGGCTAGTACCGCAACAGGCCACCAGTCTGTTATACATTGCCTTCCACTTATCCCAACAAAATGGTTGGTTAAGCCCACGTTTCGTTACGTGGATTCCCCGGTCACCAAGTATGGGAGGAGTAATGGAGTCAATTTCCGGATGCTACGGACCCGGTGCGTACTCTACAACCGCTGAGGTGTTGGTTCCATTTGGATTGGTCCGGCAATTCCCATCCTCTGGATACCTCAGAGGACTCGAAATCCTTCAAACTGGAGATGTGTAAACACCGTACCATGTTACTTAGATACGCTGGAGATGATAAGTCAGTGAAGCCCGAAACTAACTACTCGGTTAACTAAATCCCTCGTCGATTTACTTTGGTGTAAGTCTCCCTCAACTCTAAATGTGGCTCGCGATTAGTCTCCTTCTTATAGCGGAACTTTCACAAGTGGTAGCCTTATCTCGACAGGTAGGGTGTTCATTATGAAGGTTACTGTGTCAGATTTTTAGTTCCAAGGGTTAGCGCTCCGAACAGATCTAGGTTCCTAGGCGGTTACTGTGATTCACACAATAGTGCTAGGTTTTCCTTTGCTATGGGGATTAACGATACTATCGATCGTTCGGCGTGCGACTGTAATTAGCTCAGGC'/>

    <sequence taxon='47' value='TGAGACGACACTCCCCACCCTCATATTATCGGGGTCAGTTCTATGATCCCTTCTAGATGGCGTTCCGTACTCCTATGCTTTACTCAAATCCTTGACATTATGGTACCTCCCAACTTGTGCGTCAATCGAAACGGCAGGGCGTTTTTTTGACATCTGGGCGTTACGAAACGAAGCTTATAAACAGAGAATAGCTTCCTACCACACAGAGCGGTAGTGAGACGGTCGCAGAATAAGATACTTGCATAGACCACGAGCAGTCTGGTCTTCCTGGCACCCTCCTTCGGCTAAGGCACTTTGGTATGGCGTTACCAAGCCAGCAACGTTGTGTCCTTCTGAAACTGTGCGGCCAATATTCGATGTCCGAGCCGGAAGTTTTAGGTACAATAGATAACGACCGCCGGATACAGAATCATACTAGTATAGATTTCCGTGGTGTTAAATGCCAGACATCTAAGAGGCGCCTGTCCCTAGGGGCGCTCGTTGATTCTACTCCTGCCATCACGACCTCATACCAGAAGATGTGACGGACGATCACCTGCCGTGCACAGGTGCACCAACGCCACTCAGATGTGGCATTGATCATACCGTGGTCGGTAGGGTCCCTGACAAGGAGGCATGCTAGGAGGAGCATTGACCGTATGTTACTCACTACCGTCAATGGGGAGGGGACGCAACTGAGCGTATCCCACAAGGCCTTCCATTTCACGGCTCCTGAGCTCGATGACAGAACTCTGGTTCTAATGAGAGGCCAACCGGTGAGACGAGTGAGATACCGGAGCCCTCTCCGGTCTGTAAAAATGCCCGGAATGACCTATATTTCGAGTCACCATATCAGCGGGAGAAGGGGCCATAAGGATGCTTTTTCAAATATCTTCAGACTACATTAGTATACTGAAAACTACCAATTCTAACTTCGTCGCGAGCTGAAAATCCGCGTGTTCCAACGTGGTCTCTCTGAGGTCGAGTGGGGTTATCCTTCCTGCCTCGTTATGTATCCCTGTCAAAGGCCTTGCTACGCTTGGGGAATACAGGTGACTGTCCGTTGAGTACCTGGAATATAGTCTTACCAAAGCGGCATGATCTAATGGTCCGGCCAGCTCTATGCACACGCCGTGTCGTCTCGACGACGGCCCCGGCTCGGTCATATACATAGTTCGTACCAGGAGTGCGTACACCACGACGAAATTGTTCTTACCTGACAATGCTATATATATAGTATACGCAAGGGGACCGCTTGCTATCCTGTTCTTTTGTTAACATGGGTTAGATTTTTGTCTGGAACGCGGATTTTATCCGTCACCCATCGAATCTGCGTGCTGAAGTTGAAGGGTGGTTGTAAGTTGAAGTAAGGGCCTAATTTACCTACCCCTCGGGCTAGTACCGCAACAGGCCACCAGTCTGTTATACATTGCCTTCCACTTATCCCAACAAAATGGTTGGTTGAGCCCACGTTTCGTTACGTGGATTCCCCGGTCACCAAGTATGGGAGGAGTAATGGAGTCAATTTCCGGATGCTACGGACCCGGTGCGTACTCTACAACCGCTGAGGTGTTGGTTCCATTTGGATTGGTCCAGCAATTCCCATCCTCTGGATACCTCAGAGGACTCGAAATCCTTCAAACTGGAGATGTGTAAACACCGTACCATGTTACTTAGATACGCTGGAGATGATAAGTCAGTGAAGCCCGAAACTAACTACTCGGTTAACTAAATCCCTCGTCGATTTACTTTGGTGTAAGTCTCCCTCAACTCTAAATGTGGCTCGCGATTAGTCTCCTTCTTATAGCGGAACTTTCACAAGTGGTAGCCTTATCTCGACAGGTAGGGTGTTCATTATGAAGGTTACTGTGTCAGATTTTTAGTTCCAAGGGTTAGCGCTCCGAACAGATCTAGGTTCCTAGGCGGTTACTGTGATTCACACAATAGTGCTAGGTTTTCCTTTGCTATGGGGATTAACGATACTATCGATCGTTCGGCGTGCGACTGTAATTAGCTCAGGC'/>

    <sequence taxon='2' value='TGAGACGACACTCCCCACCCTCATATTATCGGGGTCAGTTCTATGATCCCTTCTACAAGGCGTTCCGTACCCCTATGCTTCCCTCAAATCCTTGACATTATGGTACCTCCCAACTTGTGCGTCAATCGAAACGGCAGGGCGTTTTTTTGACATCCGGGCGTTACGAAACGAAGCTTATAAACAGAGAATAGCCTCCTACCACACAGAGCGGTAGTGAGACGGTCGCAGAATAAGATCCTTGCATAGACCACGAGCAGTCTGGTCTGCCTGGCACCCTCCTTCGGCTAAGGCAGTTTGGTATGGAGTTACCAAGCCAGCAACGTTGTGTCCTCCTGAAACTGTGCGGCCAATATTCGATGTCCGAGCCGGAAGTTTTGGGTACACTAGATAACGACAGCCGGATATAGAATCATACTAGTATAGATTTCCGTGGCGTTAAATGCCAGACATCTAAGAGGTGCCTGTCCCTAGGGGCGCTCGTTGATTCTACTCATGCCATCACGACCTCATAGCAGAAGATGTGACGGATGATCACCTGCCGTGCCCAGGTGCACCAACTCCACTCAGATGTGGCATTGATCATACCGTGGTCGATAGGGTCCCTGACAAGGAGGCATGCTAGGAGGAGCATTGACCGTATGTTACTCACTACCGTCAATGGGGAGGGGACGCAACTGAGCGTATCCCATATGGCCCTCCATTTCACGGCTCCTGAGCTCGATGACAGAACTCTGGTTCTAATGAGAGGCCAACCGGTGAGATGAGTGAGAGACCGGAGCCCTCTCCGGTACGTAAAAATGCCCGGAATGACCTATATCTCGAGTCACCATATCAGCGGGAGAAGGAGCCATAAGGATGCTTTTCCAAATATCTTCAGACTACATTAATATACTGAAAACTACCAATTCTAACTTCGTCGCGAGCTGAAAATCCGCGTGTTCCAACGTGGGCTCTCTAAGGTCGAGTGGGGTTATCGTTCCTGCCTCGTTATCTATCCCTGTCAAAGGCCTTGCTATGCTTGGGGAATACAGGTAACTGTCCGTTGAGTACCTGGAATATAGTATTACCAAAGCTGCATGATCTAATGGTCCGGCCAGCTCTATGCACACGCCGTGTCGTCTCAACGACGGCCCCGGCTCGGTCATATACATAGTTCGTACCAGGAGTGTGTACACCACGACGAAATTGTTCTTACCTGACAATGCTATATATATAGGATACGCAAGGGGACCGCTTGCTATCCTGTTCTTTTGTTAACATGGGTTGGATTTTTGTCTGGAACGCGGATTTTACCCGTCACCCATCGAATTTGCGTGCTGAAGTTGAAGGGGGGTTGTAAGTTGAAGTAAGGGCATAATTTACCTACTCCTCGGGCTAGTACCGCAACAGGCCACCAGTCTGTTATACATTGCCTTCCACTTATCCCAACAAAATGGTTGGTTAAGCCCACGTTTCGTTACGTGGATTCCCCGGTCATCAAGTATGGGAGGAGTAATGGGGTCCATTTCCGGATGCTACGGGCCCGGTGCGTACTCTACAACGGCTGAGGTGTTGGTTCCATTTGGATTGGTCCAGCAATTCCCATCCTCTGGATACCTCAGGGGACTCGAAATCCCTCAAACTGGAGATGTGTAAACACCGTACCATGTTACTTAGATACGCTGAAGCTGATAAGTCAGTGAAGCTCGAAGCTAACTACTCGGTTAACTAAATCCCTCGTCGATTTGCTTTGGTGTAAGTCTCCCTCAACTCTAAATGTGGCTCGCGATTAGTCTCCTTCTTATAGCGGAACTTTCACAAGTGGTAGCCTTACCTCGACAGGTAGGGTGTTCATTATGAAGGTTACTGTGTCAGATTTTTAGTTCCAAGGGTTAGCGCTCCGAACAGATCTAGGTTCCTAGGCGGTCACTGTGATTCACACGATAGTGCTAGGTTTTCCTTTGCTATGGGGATTAACGATACTATCGATCGTTCGGCGTGCGACTGTAATTAGCTCAGGC'/>

    <sequence taxon='27' value='TGAGACGACACTCCCCACCCTCATATTATCGGGGTCAGTTCTATGATCCCTTCTACAAGGCGTTCCGTACCCCTATGCTTCCCTCAAATCCTTGACATTATGGTACCTCCCAACTTGTGCGTCAATCGAAACGGCAGGGCGTTTTTTTGACATCTGGGCGTTACGAAACGAAGCTTATAAACCGAGAATAGCCTCCTACCACACAGAGCGGTAGTGAGACGGTCGCAGAATAAGATCCTTGCATAGACCGCGAGCAGTCTGGTCTGCCTGGCACCCTCCTTCGGCTAAGGCAGTTTGGTATGGAGTTACCAAGCCAGCAACGTTGTGTCCTTCTGAAACTGTGCGGCCAATATCCGATGTCCGAGCCGGAAGTTTTGGGTACACTAGATAACGACAGCCGGATATAGAATCATACTAGTATAGATTTCAGTGGCGTTAAATGCAAGACATCTAAGAGGTGCCTGTCCCTAGGGGCGCTCGTTAATTCTACTCATGCCATCACGACCTCATACCAGAAGATGTGACGGATGATCCCCTGCCGTGCCCAGGTGCACCAACTCCACTCGGATGGGGCATTGATCATACCGTGGTCGATAGGGTCCCTGACAAGGAGGCATGCTGGGAGGAGTATTGACCGTATGTTACTCGCTACCGTCAATGGGGAGGGGACGCAACTGAGCGTATCCCATATGGCCCTCCATTTCACGGCTCTTGAGCTCGATGACAGAACTTTGGTTCTAATGAGAGGCCAACCGGTGAGATGAGTGAGATACCGGAGCCCTCTCCGGTACGTAAAAATGCCCGGAATGACCTATATCTCGAGTCACCATATCAGCGGGAGAAGGAGCCATAAGGACGCTTTTCCAAATATCTTCAGACTACATTAACATACTGAAAACTACCAATTCTAACTTCGTCGCGAGCTGAAAATCCGCGTGTTCCAACGTGGGCTCTCTAAGGTTGAGTGGAGTTATCGTTCCTGCCTCGTTATCTATCCCTGTCAAAGGCCTCGCTATGCTTGGGGAATACAGGTGACTGTCCGTTGAGTACCTGGAATATAGTACTACCAAAGCTGCATGATCTAATGGTCCGGCCAGCTCTATGCACACGCCGTGTCGTCTCAACGACGGCCCCGGCTCGGTCATATGCATAGGTCGTACCAGGAGTGTGTACACCACGATGAAATTGTTCTTACCTGACAATGCTATATATATAGGATACGCAAGGGGACCGCTTGCTATCCTGTTCTTTTGTTAACATGGGTTGGATTTTTGTCTGGAACGCGGATTTTACCCGTCACCCATCGAATTTGCGTGCTGAAGTTGAAGGGGGGTTGTAAGTTGAAGTAAGGGCCTAATTTACCTACTCCTCGGGCTAGTACCGCAACAGGCCACCAGTCTGTTATACATTGCCTTCCACTTATCCCACCAAAATGGTTGGTTAAGCCCACGTTTCGTTAAGTGGATTCTCCGGTCATCAAGTATGGGAGGAGTAATGGGGTCCATTTCCGGATGCTACGGGCCCGGTGCGTACTCTACAACCGCTGAGGTGTTCGCTCCATTTGGATTGGTCCAGCAATTCCCATCCTCTGGATACCTCAGGGGACTCGAAATCCTTCAAAATGGAGATGTGTAAACACCGCACCATGTTACTTAGATACGCTGAAGATGGTAAGTCAGTGAAGCTCGAAGCTAACTACTCGGTTAACTAAATCCCTCGTCGATTTGCTTTGGTGTAAGTCTCCCTCAACTCTAAGCGTGGCTCGCGGTTAGTCTTCTTCTTATAGCGGAATTTTCACAAGTGGTAGCCTTACCTCGACAGGTAGGGTGTTCATTATGAAGGTTGCTGTGTCAGATTTTTAGTTCCAAGGGTTAGCGCTCCAACCAGATCTAGGTTCCTAGGCGGTCACTGTGATTCACACGATAGTGCTAGGTTTTCTTTTGCTATGGGGATTAACGATACTATCGATCGTTCGGCGTGCAACTGTAATTAGCTCAGGC'/>

    <sequence taxon='43' value='TGAGACGACACTCCCCACCCTCATATTATCGGGGTCAGTTCTATGATCCCTTCTACAAGGCGTTCCGTACCCCTATGCTTCCCTCAAATCCTTGACATTATGGTACCTCCCAACTTGTGCGTCAATCGAAACGGCAGGGCGTTTTTTTGACATCTGGGCGTTACGAAACGAAGCTTATAAACCGAGAATAGCCTCCTACCACACAGAGCGGTAGTGAGACGGTCGCAGAATAAGATCCTTGCATAGACCGCGAGCAGTCTGGTCTGCCTGGCACCCTCCTTCGGCTAAGGCAGTTTGGTATGGAGTTACCAAGCCAGCAACGTTGTGTCCTTCTGAAACTGTGCGGCCAATATCCGATGTCCGAGCCGGAAGTTTTGGGTACACTAGATAACGACAGCCGGATATAGAATCATACTAGTATAGATTTCAGTGGCGTTAAATGCAAGACATCTAAGAGGTGCCTGTCCCTAGGGGCGCTCGTTAATTCTACTCATGCCATCACGACCTCATACCAGAAGATGTGACGGATGATCCCCTGCCGTGCCCAGGTGCACCAACTCCACTCGGATGGGGCATTGATCATACCGTGGTCGATAGGGTCCCTGACAAGGAGGCATGCTGGGAGGAGTATTGACCGTATGTTACTCGCTACCGTCAATGGGGAGGGGACGCAACTGAGCGTATCCCATATGGCCCTCCATTTCACGGCTCTTGAGCTCGATGACAGAACTTTGGTTCTAATGAGAGGCCAACCGGTGAGATGAGTGAGATACCGGAGCCCTCTCCGGTACGTAAAAATGCCCGGAATGACCTATATCTCGAGTCACCATATCAGCGGGAGAAGGAGCCATAAGGACGCTTTTCCAAATATCTTCAGACTACATTAACATACTGAAAACTACCAATTCTAACTTCGTCGCGAGCTGAAAATCCGCGTGTTCCAACGTGGGCTCTCTAAGGTTGAGTGGAGTTATCGTTCCTGCCTCGTTATCTATCCCTGTCAAAGGCCTCGCTATGCTTGGGGAATACAGGTGACTGTCCGTTGAGTACCTGGAATATAGTACTACCAAAGCTGCATGATCTAATGGTCCGGCCAGCTCTATGCACACGCCGTGTCGTCTCAACGACGGCCCCGGCTCGGTCATATGCATAGGTCGTACCAGGAGTGTGTACACCACGATGAAATTGTTCTTACCTGACAATGCTATATATATAGGATACGCAAGGGGACCGCTTGCTATCCTGTTCTTTTGTTAACATGGGTTGGATTTTTGTCTGGAACGCGGATTTTACCCGTCACCCATCGAATTTGCGTGCTGAAGTTGAAGGGGGGTTGTAAGTTGAAGTAAGGGCCTAATTTACCTACTACTCGGGCTAGTACCGCAACAGGCCACCAGTCTGTTATACATTGCCTTCCACTTATCCCACCAAAATGGTTGGTTAAGCCCACGTTTCGTTAAGTGGATTCTCCGGTCATCAAGTATGGGAGGAGTAATGGGGTCCATTTCCGGATGCTACGGGCCCGGTGCGTACTCTACAACCGCTGAGGTGTTCGCTCCATTTGGATTGGTCCAGCAATTCCCATCCTCTGGATACCTCAGGGGACTCGAAATCCTTCAAAATGGAGATGTGTAAACACCGCACCATGTTACTTAGATACGCTGAAGATGGTAAGTCAGTGAAGCTCGAAGCTAACTACTCGGTTAACTAAATCCCTCGTCGATTTGCTTTGGTGTAAGTCTCCCTCAACTCTAAGCGTGGCTCGCGGTTAGTCTTCTTCTTATAGCGGAATTTTCACAAGTGGTAGCCTTACCTCGACAGGTAGGGTGTTCATTATGAAGGTTGCTGTGTCAGATTTTTAGTTCCAAGGGTTAGCGCTCCAACCAGATCTAGGTTCCTAGGCGGTCACTGTGATTCACACGATAGTGCTAGGTTTTCTTTTGCTATGGGGATTAACGATACTATCGATCGTTCGGCGTGCAACTGTAATTAGCTCAGGC'/>

    <sequence taxon='37' value='TGAGACGACACTCCCCACCCTCATATTATCGGGGTCAGTTCTATGATCCCTTCTACAAGGCGTTCCGTACCCCTATGCTTCCCTCAAATCCTTGACATTATGGTACCTCCCAACTTGTGCGTCAATCGAAACGGCAGGGCGTTTTTTTGACATCTGGGCGTTACGAAACGAAGCTTATAAACCGAGAACAGCCTCCTACCACACAGAGCGGTAGTGAGACGGTCGCAGAATAAGATCCTTGCATAGACCGCGAGCAGTCTGGTCTGCCTGGCACCCTTCTTCGGCTAAGGCAGTTTGGTATGGAGTTACCAAGCCAGCAACGTTGTGTCCTTCTGAAATTGTGCGGCCAATATCCGATGTCCGAGCCGGAAGTTTTGGGTACACTAGATAACGACAACCGGATATAGAATCATACTAGTATAGATTTCAGTGGCGTTAAATGCGAGACATCTAAGAGGTGCCTGTCCCTAGGGGCGCTCGTTAATTCTACTCATGCCATCACGACCTCATACCAGAAGATGTGACGGATGATCCCCTGCCGTGCCCAGGTGCACCAACTCCACTCGGATGGGGCATTGATCATACCGTGGTCGATAGGGTCCCTGACAAGGAGGCATGCTGGGAGGAGTATTGACCGTATGTTACTCGCTACCGTCAATGGGGAGGGGACGCAACTGAGCGTATCCCATATGGCCCTCCATTTCACGGCTCTTGAGCTCGATGACAGAACTTTGGTTCTAATGAGAGGCCAACCGGTGAGATGAGTGAGATACCGGAGCCCTCTCCGGTACGTAAAAATGCCCGGAATGACCTATATCTCGAGTCACCATATCAGCGGGAGAAGGAGCCATAAGGACGCTTTTCCAAATATCTTCAGACTACATTAACATACTGAAAACTACCAATTCTAACTTCGTCGCGAGCTGAAAATCCGCGTGTTCCAACGTGGGCTCTCTAAGGTTGAGTGGAGTTATCGTTCCTGCCTCGTTATCTATCCCTGTCAAAGGCCTCGCTATGCTTGGGGAATACAGGTGACTGTCCGTTGAGTACCTGGAATATAGTACTACCAAAGCTGCATGATCTAATGGTCCGGCCAGCTCTATGCACACGCCGTGTCGTCTCAACGACGGCCCCGGCTCGGTCATATACATAGGTCGTACCAGGAGTGTGTACACCACGATGAAATTGTTCTTACCTGACAATGCTATATATATAGGATACGCAAGGGGACCGCTTGCTATCCTGTTCTTTTGTTAACATGGGTTGGATTTTTGTCTGGAACGCGGATTTTACCCGTCACCCATCGAATTTGCGTGCTGAAGTTGAAGGGGGGTTGTAAGTTGAAGTAAGGGCCTAATTTACCTACTCCTCGGGCTAGTACCGCAACAGGCCACCAGTCTGTTATACATTGCCTTCCACTTATCCCACCAAAATGGTTGGTTAAGCCCACGTTTCGTTAAGTGGATTCCCCGGTCATCAAGTATGGGAGGAGTAATGGGGTCCATTTCCGGATGCTACGGGCCCGGTGCGTACTCTACAACCGCTGAGGTGTTGGCTCCATCTGGATTGGTCCAGCAATTCCCATCCTCTGGATACCTCAGGGGACTCGAAATCCTTCAAACTGGAGATGTGTAAACACCGTACCATGTTACTTAGATACGCTGAAGATGGTAAGTCAGTGAAGCTCGAAGCTAACTACTCGGTTAACTAAATCCCTCGTCGATTTGCTTTGGTGTAAGTCTCCCTCAACTCTAAGCGTGGCTCGCGGTTAGTCTTCTTCTTATAGCGGAATTTTCACAAGTGGTAGCCTTACCTCGACAGGTAGGGTGTTCATCATGAAGGTTGCTGTGTCAGATTTTTAGTTCCAAGGGTTAGCGCTCCGAACAGATCTAGGTTCCTAGGCGGTCACTGTGATTCACACGATAGTGCTAGGTTTTCTTTTGCTATGGGGATTAACGATACTATCGATCGTTCGGCGTGCAACTGTAATTAGCTCAGGC'/>

    <sequence taxon='44' value='TGAGACGACACTCCCCACCCTCATATTATCGGGGTCAGTTCTATGATCCCTTCTACAAGGCGTTCCGTACCCCTATGCTTCCCTCAAATCCTTGACATTATGGTACCTCTCAACTTGTGCGTCAATCGAAACGGCAGGGCGTTTTTTTGACATCTGGGCGTTACGAAACGAAGCTTATAAACCGAGAATAGCCTCCTACCACACAGAGCGGTAGTGAGACGGTCGCAGAATAAGATCCTTGCATAGACCGCGAGCAGTCTGGTCTGCCTGGCACCCTCCTTCGGCTAAGGCAGTTTGGTATGGAGTTACCAAGCCAGCAACGTTGTGTCCTTCTGAAACTGTGCGGCCAATATCCGATGTCCGAGCCGGAAGTTTTGGGTACACTAGATAACGACAACCGGATATAGAATCATACTAGTATAGATTTCAGTGGCGTTAAATGCGAGACATCTAAGAGGTGCCTGTCCCTAGGGGCGCTCGTTAATTCTACTCATGCCATCACGACCTCATACCAGAAGATGTGACGGATGATCCCCTGCCGTGCCCAGGTGCACCAACTCCACTCGGATGGGGCATTGATCATACCGTGGTCGATAGGGTCCCTGACAAGGAGGCATGCTGGGAGGAGTATTGACCGTATGTTACTCGCTACCGTCAATGGGGAGGGGACGCAATTGAGCGTATCCCATATGGCCCTCCATTTCACGGCTCTTGAGCTCGATGACAGAACTTTGGTTCTAATGAGAGGCCAACCGGTGAGATGAGTGAGATACCGGAGCCCTCTCCGGTACGTAAAAATGCCCGGAATGACCTATATCTCGAGTCACTATATCAGCGGGAGAAGGAGCCATAAGGACGCTTTTCCAAATATCTTCGGACTACATTGACATACTGAAAACTACCAATTCTAACTTCGTCGCGAGCTGAAAATCCGCGTGTTCCAACGTGGGCTCTCTAAGGTTGAGTGGAGTTATCGTTCCTGCCTCGTTATCTATCCCTGTCAAAGGCCTCGCTATGCTTGGGGAATACAGGTGACTGTCCGTTGAGTACCTGGAATATAGTACTACCAAAGCTGCATGATCTAATGGTCCGGCCAGCTCTATGCACACGCCGTGTCGTCTCAACGACGGCCCCGGCTCGGTCATATACATAGGTCGTACCAGGAGTGTGTACACCACGATGAAATTGTTCTTACCTGACAATGCTATATATATAGGATACGCAAGGGGACCGCTTGCTATCCTGTTCTTTTGTTAACATGGGTTGGATTTTTGTCTGGAACGCGGATTTTACCCGTCACCCATCGAATTTGCGTGCTGAAGTTGAAGGGGGGTTGTAAGTTGAAGTAAGGGCCTAATTTACCTACTCCTCGGGCTAGTACCGCAACAGGCCACCAGTCTGTTATACATTGCCTTCCACTTATCCCACCAAAATGGTTGGTTAAGCCCACGTTTCGTTAAGTGGATTCCCCGGTCATCAAGTATGGGAGGAGTAATGGGGTCCATTTCCGGATGCTACGGGCCCGGTGCGTACTCTACAACCGCTGAGGTGTTGGCTCCATTTGGATTGGTCCAGCAATTCCCATCCTCTGGATACCTCAGGGGACTCGAAATCCTTCAAACTGGAGATGTGTAAACACCGTACCATGTTACTTAGATACGCTGAAGATGGTAAGTCAGTGAAGCTCGAAGCTAACTACTCGGTTAACTAAATCCCTCGTCGATTTGCTTTGGTGTAAGTCTCCCTCAACTCTAAGCGTGGCTCGCGGTTAGTCTTCTTCTTATAGCGGAATTTTCACAAGTGGTAGCCTTACCTCGACAGGTAGGGTGTTCATTATGAAGGTTGCTGTGTCAGATTTTTAGTTCCAAGGGTTAGCGCTCCAAACAGATCTAGGTTCCTAGGCGGTCACTGTGATTCACACGATAGTGCTAGGTTTTCTTTTGCTATGGGGATTAACGATACTATCGATCGTTCGGCGTGCAACTGTAATTAGCTCAGGC'/>

    <sequence taxon='46' value='TGAGACGACACTCCCCACCCTCATATTATCGGGGTCAGTTCTATGATCCCTTCTACAAGGCGTTCCGTACCCCTATGCTTCCCTCAAATCCTTGACATTATGGTACCTCTCAACTTGTGCGTCAATCGAAACGGCAGGGCGTTTTTTTGACATCTGGGCGTTACGAAACGAAGCTTATAAACCGAGAATAGCCTCCTACCACACAGAGCGGTAGTGAGACGGTCGCAGAATAAGATCCTTGCATAGACCGCGAGCAGTCTGGTCTGCCTGGCACCCTCCTTCGGCTAAGGCAGTTTGGTATGGAGTTACCAAGCCAGCAACGTTGTGTCCTTCTGAAACTGTGCGGCCAATATCCGATGTCCGAGCCGGAAGTTTTGGGTACACTAGATAACGACAACCGGATATAGAATCATACTAGTATAGATTTCAGTGGCGTTAAATGCGAGACATCTAAGAGGTGCCTGTCCCTAGGGGCGCTCGTTAATTCTACTCATGCCATCACGACCTCATACCAGAAGATGTGACGGATGATCCCCTGCCGTGCCCAGGTGCACCAACTCCACTCAGATGGGGCATTGATCATACCGTGGTCGATAGGGTCCCTGACAAGGAGACATGCTGGGAGGAGTATTGACCGTATGTTACTCGCTACCGTCAATGGGGAGGGGACGCAACTGAGCGTATCCCATATGGCCCTCCATTTCACGGCACTTGAGCTCGATGACAGAACTTTGGTTCTAATGAGAGGCCAACCGGTGAGATGAGTGAGATACCGGAGCCCTCTCCGGTACGTAAAAATGCCCGGAATGACCTATATCTCGAGTCACCATATCAGCGGGAGAAGGAGCCATAAGGACGCTTTTCCAAATATCTTCAGACTACATTAACATACTGAAAACTACCAATTCTAAATTCGTCGCGAGCTGAAAATCCGCGTGTTCCAACGTGGGCTCTCTAAGGTTGAGTGGAGTTATCGTTCCTGCCTCGTTATCTATCCCTGTCAAAGGCCTCGCTATGCTTGGGGAATACAGGTGACTGTCCGTTGAGTACCTGGAATATAGTACTACCAAAGCTGCATGATCTAATGGTCCGGCCAGCTCTATGCACACGCCGTGTCGTCTCAACGACGGCCCCGGCTCGGTCATATACATAGGTCGTACCAGGAGTGTGTACACCACGATGAAATTGTTCTTACCTGACAATGCTATATATATAGGATACGCAAGGGGACCGCTTGCTATCCTGTTCTTTTGTTAACATGGGTTGGATTTTTGTCTGGAACGCGGATTTTACCCGTCACCCATCGAATTTGCGTGCTGAAGTTGAAGGGGGGTTGTAAGTTGAAGTAAGGGCCTAATTTACCCACTCCTCGGGCTAGTACCGCAACAGGCCACCAGTCTGTTATACATTGCCTTCCACTTATCCCACCAAAATGGTTGGTTAAGCCCACGTTTCGTTAAGTGGATTCCCCGGTCATCAAGTATGGGAGGAGTAATGGGGTCCATTTCCGGATGCTACGGGCCCGGTGCGTACTCTACAACCGCTGAGGTGTTGGCTCCATTTGGATTGGTCCAGCAATTCCCATCCTCTGGATACCTCAGGGGACTCGAAATCCTTCAAACTGGAGATGTGTAAACACCGTACCATGTTACTTAGATACGCTGAAGATGGTAAGTCAGTGAAGCTCGAAGCTAACTACTCGGTTAACTAAATCCCTCGTCGATTTGCTTTGGTGTAAGTCTCCCTCAACTCTAAGCGTGGCTCGCGGTTAGTCTTCTTCTTATAGCGGAATTTTCACAAGTGGTAGCCTTACCTCGACAGGTAGGGTGTTCATTATGAAGGTTGCTGTGTCAGATTTTTAGTTCCAAGGGTTAGCGCTCCAAACAGATCTAGGTTCCTAGGCGGTCACTGTGATTCACACGATAGTGCTAGGTTTTCTTTTGCTATGGGGATTAACGATACTATCGATCGTTCGGCGTGCAACTGTAATTAGCTCAGGC'/>

    <sequence taxon='4' value='TGAGACGACACTCCCCACCCTCATATTATCGGGGCCAGTTCTATGATCCCTTCTACAAGGCGTTCCGTACCCCTATGCTTCCCTCAAATCCTTGACATTATGGTACCTCCCAACTTGTGCGTCAATCGAAACGGCAGGGCGTTTTTTTGACATCTGGGCGTTACGAAACGAAGCTTATAAACAGAGAATAGCCTCCTACCACACAGAGCGGTAGTGAGACGGTCGCAGAATAAGATCCTTGCATAGACCACGAGCAGTCTGGTCTGCCTGGCACCCTCCTTCGGCTAAGGCAGTTTGGTATGGAGTTACCAAGCCAGCAACGTTGTGTCCTTCTGAAACTGTGCGGCCAATATTCGATGTCCGAGCCGGAAGTTTTGGGTACACTAGATAACGACAGCCGGATATAGAATCATACTAGTATAGATTTCCGTGGCGTTAAATGCCAGACATCTAAGAGGTGCCTGTCCCTAGGGGCGCTCGTTGATTCTACTCATGCCATCACGACCTCATACCAGAAGATGTGACGGATGATCACCTGCCGTGCCCAGGTGCACCAACTCCACTCAGATGTGGCATTGATCATACCGTAGTCGATAGGGTCCCTGACAAGGAGGCATGCTAGGAGGAGTATTGACCGTATGTTACTCACTACCGTCAATGGGGAGGGGACGCAACTGAGCGTATCCCATATGGCCCTCCATTTCACGGCTCCTGAGCTCGATGACAGAACTCTGGTTCTAATGAGAGGCCAACCGGTGAGATGAGTGAGATACCGGAGCCCTCTCCGGTACGTAAAAATGCCCGGAATGACCTATATCTCGAGTCACCATATCAGCGGGAGAAGGAGCCCTAAGGATGCTTTTTCAAATATCTTCAGACTACATTAATATACTGAAAACTACCAATTCTAACTTCGTCGCGAGCTGAAAATCCGCGTGTTCCAACGTGGGCTCTCTAAGGTCGAGTGGGGTTATCGTTCCTGCCTCGTTATCTATCCCTGTCAAAGGCCTTGCTATGCTTGGGGAATACAGGTGACTGTCCGTTGAGTACCTGGAATATAGTATTACCAAAGCTGCATGATCTAATGGTCCGGCCAGCTCTATGCACACGCCGTGTCGTCTCAACGACGGCCCCGGCTCGGTCATATACATAGTTCGTACCAGGAGTGTGTACACCACGACGAAATTGTTCTTACCCGACAATGCTATATATATAGGATACGCAAGGGGACCGCTTGCTATCCTGTTCTTTTGTTAACATGGGTTGGATTTTTGTCTGGAACGCGGATTTTACCCGTCACCCATCGAATTTGCGTGCTGAAGTTGAAGGGGGGTTGTAAGTTGAAGTAAGAGCCTAATTTACCTACTCCTCGGGCTAGTACCGCAACAGGCCACGAGTCTGTTATACATTGCCTTCCACTTATCCCAACAAAATGGTTGGTTAAGCCCACGTTTCGTTACGTGGATTCCCCGGTCACCAAGTATGGGAGGAGTAATGGGGTCCATTTCCGGATGCTACGGGCCCGGTGCGTACTCTACAACCGCTGAGGTGTTGGTTCCATTTGGATTGGTCCAGCAATTCCCATCCTCTGGATACCTCAGGGGACTCGGAATCCTTCAAACTGGAGATGTGTAACCACCGTACCATGTTACTTAGATACGCTGAAGATGATAAGTCAGTGAAGCTCGAAGCTAACTACTCGGTTAACTAAATCCCTCGTCGATTTGCTTTGGTGTAAGTCTCCCTCAACTCTAAATGTGGCTCGCGATTAGTCTCCTTCTTATAGCGGAACTTTCACAAGTGGTAGCCTTACCTCGACAGGTAGGGTGTCCATTATGAAGGTTACTGTGTCAGATTTTTAGTTCCAAGGGTTAGCGCTCCGAACAGATCTAGGTTCCTAGGCGGTCACTGTGATTCACACGATAGTGCTAGGTTTTCCTTTGCTATGGGGATTAACGATACTATCGATCGTTCGGCGTGCGACTGTAATTAGCTCAGGC'/>

    <sequence taxon='6' value='TGAAACGACACTCCCCACCCTCATATTATCGGGGCCAGTTCTATGATCCCTTCTACAAGGCGTTCCGTACCCCTATGCTTCCCTCAAATCCTTGACATTATGGTACCTCCCAACTTGTGCGTCAACCGAAACGGCAGGGCGTTTTTTTGACATCTGGGCGTTACGAAACGAAGCTTATAAACAGAGAATAGCCTCCTACCACACAGAGCGGTAGTGAGACGGTCGCAGAATAAGATCCTTGCATAGACCACGAGCAGTCTGGTCTGCCTGGCACCCTCCTTCGGCTAAGGCAGTTTGGTATGGAGTTACCAAGCTAGCAACGTTGTGTCCTTCTGAAACTGTGCGGCCAATATTCGATGTCCGAGCCGGAAGTTTTGGGTACACTAGATAACGACAGCCGGATATAGAATCATACTAGTATAGATTTCCGTGGCGTTAAATGCCAGACATCTAAGAGGTGCCTGTCCCTAGGGGCGCTCGTTGATTCTACTCATGCCATCACGACCTCATACCAGAAGATGTGACGGATGATCACCTGCCGTGCCCAGGTGCACCAACTCCACTCAGATGTGGCATTGATCATACCGTAGTCGATAGGGTCCCTGACAAGGAGGCATGCTAGGAGGAGTATTGACCGTATGTTACTCACTACCGTCAATGTGGAGGGGACGCAACTGAGCGTATCCCATATGGCCCTCCATTTCACGGCTCCTGAGCTCGATGACAGAACTCTGGTTCTAATGAGAGGCCAACCGGTGAGATGAGTGAGATACCGGAGCCCTCTCCGGTACGTAAAAATGCCCGGAATGACCTATATCTCGAGTCACCATATCAGCGGGAGAAGGAGCCCTAAGGATGCTTTTTCAAATATCTTCAGACTACATTAACATACTGAAAACTACCAATTCTAACTTCGTCGCGAGCTGAAAATCCGCGTGTTCCAACGTGGGCTCTCTAAGGTCGAGTGGGGTTATCGTTCCTGCCTCGTTATCTATCCCTGTCAAAGGCCTTGCTACGCTTGGGGAATACAGGTGATTGTCCGTTGAGTACCTGGAATATAGTATTACCAAAGCTGCATGATCTAATGGTCCGGCCAGCTCTATGCACACGCCGTGTCGTCTCAACGACGGCCCCGGCTCGGTCATATACATAGTTCGTACCAGGAGTGTGTACACCACGACGAAATTGTTCTTACCTGACAATGCTATATATATAGGATACGCAAGGGGACCGCTTGCTGTCCTGTTCTTTTGTTAACATGGGTTGGATTTTTGTCTGGAACGCGGATTTTACCCGTCACCCATCGAATTTGCGTGCTGAAGTTGAAGGGGGGTTGTAAGTTGAAGTAAGAGCCTAATTTACCTACTCCTCGGGCTAGTACCGCAACAGGCCACGAGTCTGTTATACATTGCCTTCCACTTATCCCAACAAAATGGTTGGTTAAGCCCACGTTTCGTTACGTGGATTCCCCGGTCATCAAGTATGGGAGGAGTAATGGGGTCCATTTCCGGATGCTACGGGCCCGGTGCGTACTCTACAACCGCTGAGGTGTTGGTTCCATTTGGATTGGTCCAGCAATTCCCATCCTCTGGATACCTCAGGGGACTCGGAATCCTTCAAACTGGAGATGTGTAACCACCGTACCATGTTACTTAGATACGCTGAAGATGATAAGTCAGTGAAGCTCGAAGCTAACTACTCGGTTAACTAAATCCCTCGTCGATTTGCTTTGGTGTAAGTCTCCCTCAACTCTAAATGTGGCTCGCGATTAGTCTCCTTCTTATAGCGGAACTTTCACAAGTGGTAGCCTTACCTCGACAGGTAGGGTGTCCATTATGAAGGTTACTGTGTCAGATTTTTAGTTCCAAGGGTTAGCGCTCCGAACAGATCTAGGTTCCTAGGCGGTCACTGTGATTCACACGATAGTGCTAGGTTTTCCTTTGCTATGGGGATTAACGATACTATCGATCGTTCGGCGTGCGACTGTAATTAGCTCAGGC'/>

    <sequence taxon='11' value='TGAAACGACACTCCCCACCCTCATATTATCGGGGCCAGTTCTATGATCCCTTCTACAAGGCGTTCCGTACCCCTATGCTTCCCTCAAATCCTTGACATTATGGTACCTCCCAACTTGTGCGTCAACCGAAACGGCAGGGCGTTTTTTTGACATCTGGGCGTTACGAAACGAAGCTTATAAACAGAGAATAGCCTCCTACCACACAGAGCGGTAGTGAGACGGTCGCAGAATAAGATCCTTGCATAGACCACGAGCAGTCTGGTCTGCCTGGCACCCTCCTTCGGCTAAGGCAGTTTGGTATGGAGTTACCAAGCCAGCAACGTTGTGTCCTTCTGAAACTGTGCGGCCAATATTCGATGTCCGAGCCGGAAGTTTTGGGTACACTAGATAACGACAGCCGGATATAGAATCATACTAGTATAGATTTCCGTGGCGTTAAATGCCAGACATCTAAGAGGTGCCTGTCCCTAGGGGCGCTCGTTGATTCTACTCATGCCATCACGACCTCATACCAGAAGATGTGACGGATGATCACCTGCCGTGCCCAGGTGCACCCACTCCACTCAGATGTGGCATTGATCATACCGTAGTCGATAGGGTCCCTGACAAGGAGGCATGCTAGGAGGAGTATTGACCGTATGTTACTCACTACCGTCAATGTGGAGGGGACGCAACTAAGCGTATCCCATATGGCCCTCCATTTCACGGCTCCTGAGCTCGATGACGGAACTCTGGTTCTAATGAGAGGCCAACCGGTGAGATGAGTGAGATACCGGAGCCCTCTCCGGTACGTAAAAATGCCCGGAATGACCTATATCTCGAGTCACCATATCAGCGGGAGAAGGAGCCCTAAGGATGCTTTTTCAAATATCTTCAGACTACATTAACATACTGAAAACTACCAATTCTAACTTCGTCGCGAGCTGAAAATCCGCGTGTTCCAACGTGGGCTCTCTAAGGTCGAGTGGGGTTATCGTTCCTGCCTCGTTATCTATCCCTGTCAAAGGCCTTGCTACGCTTGGGGAATACAGGTGATTGTCCGTTGAGTACCTGGAATATAGTATTACCAAAGCTGCATGATCTAATGGTCCGGCCAGCTCTATGCACACGCCGTGTCGTCTCAACGACGGCCCCGGCTCGGTCATATACATAGTTCGTACCAGGAGTGTGTACACCACGACGAAATTGTTCTTACCTGACAATGCTATATATATAGGATACGCAAGGGGACCGCTTGCTATCCTGTTCTTTTGTTAACATGGGTTGGATTTTTGTCTGGAACGCGGATTTTACCCGTCACCCATCGAATTTGCGTGCTGAAGTTGAAGGGGGGTTGTAAGTTGAAGTAAGAGCCTAATTTACCTACTCCTCGGGCTAGTACCGCAACAGGCCACGAGTCTGTTATACATTGCCTTCCACTTATCCCAACAAAATGGTTGGTTAAGCCCACGTTTCGTTACGTAGATTCCCCGGTCATCAAGTATGGGAGGAGTAATGGGGTCCATTTCCGGATGCTACGGGCCCGGTGCGTACTCTACAACCGCTGAGGTGTTGGTTCCATTTGGATTGGTCCAGCAATTCCCATCCTCTGGATACCTCAGGGGACTCGGAATCCTTCGAACTGGAGATGTGTAACCACCGTACCATGTTACTTAGATACGCTGAAGATGATAAGTCAGTGAAGCTCGAAGCTAATTACTCGGTTAACTAAATCCCTCGTCGATTTGCTTTGGTGTAAGTCTCCCTCAACTCTAAATGTGGCTCGCGATTAGTCTCCTTCTTATAGCGGAACTTTCACAAGTGGTAGCCTTACCTCGACAGGTAGGGTGTCCATTATGAAGGTTACTGTGTCAGATTTTTAGTTCCAAGGGTTAGCGCTCCGAACAGATCTAGGTTCCTAGGCGGTCACTGTGATTCACACGATAGTGCTAGGTTTTCCTTTGCTATGGGGATTAACGATACTATCGATCGTTCGGCGTGCGACTGTAATTAGCTCAGGC'/>

    <sequence taxon='23' value='TGAAACGACACTCCCCACCCTCATATTATCGGGGCCAGTTCTATGATCCCTTCTACAAGGCGTTCCGTACCCCTATGCTTCCCTCAAATCCTTGACATTATGGTACCTCCCAACCTGTGCGTCAACCGAAACGGCAGGGCGTTTTTTTGACATCTGGGTGTTACGAAACGAAGCTTATAAACAGAGAATAGCCTCCTACCACACAGAGCGGTAGTGAGACGGTCGCAGAATAAGATCCTTGCATAGACCACGAGCAGTCTGGTCTGCCTGGCACCCTCCTTCGGCTAAGGCAGTTTGGTATGGAGTTACCAAGCCAGCAGCGTTGTGTCCTTCTGAAACTGTGCGGCCAATATTCGATGTCCGAGCCGAAAGTTTTGGGTACACTAGATAACGACAGCCGGATATAGAATCATACTAGTATAGATTTCCGTGGCGTTAAATGCCAGACATCTAAGAGGTGCCTGTCCCTAGGGGCGCTCGTTGATTCTACTCATGCCATCACGACCTCATACCAGAAGATGTGACGGATGATCACCTGCCGTGCCCAGGTGCACCCACTCCACTCAGATGTGGCATTGATCATACCGTAGTCGATAGGGTCCCTGACAAGGAGGCATGCTAGGAGGAGTATTGACCGTATGTTACTCACTACCGTCAATGTGGAGGGGACGCAACTAAGCGTATCCCATATGGCCCTCCATTTCACGGCCCCTGAGCTCGATGACGGAACTCTGGTTCTAATGAGAGGCCAACCGGTGAGATGAGTTAGATACCGGAGCCCTCTCCGGTACGTAAAAATGCCCGGAATGACCTATATCTCGAGTCACCATATCAGCGGGAGAAGGAGCCCTAAGGATGCTTTTTCAAATATCTTCAGACTACATTAACATACTGAAAACTACCAATTCTAACTTCGTCGCGAGCTGAAAATCCGCGTGTTCCAACGTGGGCTCTCTAAGGTCGAGTGGGGTTATCGTTCCTGCCTCGTTATCTATCCCTGTCAAAGGCCTTGCTACGCTTGGGGAATACAGGTGATTGTCCGTTGAGTACTTGGAATATAGTATTACCAAAGCTGCATGATCTAATGGTCCGGCCAGCTCTATGCACACGCCGTGTCGTCTCAACGACGGCCCCGGCTCGGTCATATACATAGTTCGTACCAGGAGTGTGTACACCACGACGAAATTGTTCTTACCTGACAATGCTATATATATAGGATACGCAAGGGGACCGCTTGCTATCCTGTTCTTTTGTTAGCATGGGTTGGATTTTTGTCTGGAACGCGGATTTTACCCGTCACCCATCGAATTTGCGTGCTGGAGTTGAAGGGGGGTTGTAAGTTGAAGTAAGAGCCTAATTTACCTACTCCTCGGGCTAGTACCGCAACAGGCCACGAGTCTTTTATACATTGCCTTCCACTTATCCCAACAAAATGGTTGGTTAAGTCCACGTTTCGTTACGTAGATTCCCCGGTCATCAAGTATGGGAGGAGTAATGGGGTCCATTTCCGGATGCTACGGGCCCGGTGCGTACTCTACAACCGCTGAGGTGTTGGTTCCATTTGGATTGGTCCAGCAATTCCCATCCTCTGGCTACCTCAGGGGACTCGGAATCCTTCGAACTGGAGATGTGTAACCACCGTACCATGTTACTTAGATACGCTGAAGATGATAAGTCAGTGAAGCTCGAAGCTAATTACTCGGTTAACTAAATCCCTCGTCGATTTGCTTTGGTGTAAGTCTCCCTCAACTCTAAATGTGGCTCGCGATTAGTCTCCTTCTTATAGCGGAACTTTCACAAGTGGTAGCCTTACCTCGACAGGTAGGGTGTCCATTATGAAGGTTACTGTGTCAGATTTTTAGTTCCAAGGGTTAGCGCTCCGAACAGATCTAGGTTCCTAGGCGGTCACTGTGATTCACACGATAGTGCTAGGTTTTCCTTTGCTATGGGGATTAACGATACTATCGATCGTTCGGCGTGCGACTGTAATTAGCTCAGGC'/>

    <sequence taxon='25' value='TGAAACGACACTCCCCACCCTCATATTATCGGGGCCAGTTCTATGATCCCTTCTACAAGGCGTTCCGTACCCCTATGCTTCCCTCAAATCCTTGACATTATGGTACCTCCCAACTTGTGCGTCAACCGAAACGGCAGGGCGTTTTTTTGACATCTGGGCGTTACGAAACGAAGCTTATAAACAGAGAATAGCCTCCTACCACACAGAGCGGTAGTGAGACGGTCGCAGAATAAGATCCTTGCATAGACCACGAGCAGTCTGGTCTGCCTGGCACCCTCCTTCGGCTAAGGCAGTTTGGTATGGAGTTACCAAGCCAGCAGCGTTGTGTCCTTCTGAAACTGTGCGGCCAATATTCGATGTCCGAGCCGAAAGTTTTGGGTACACTAGATAACGACAGCCGGATATAGAATCATACTAGTATAGATTTCCGTGGCGTTAAATGCCAGACATCTAAGAGGTGCCTGTCCCTAGGGGCGCTCGTTGATTCTACTCATGCCATCACGACCTCATACCAGAAGATGTGACGGATGATCATCTGCCGTGCCCAGGTGCACCCACTCCACTCAGATGTGGCATTGATCATACCGTAGTCGATAGGGTCCCTGACAAGGAGGCATGCTAGGAGGAGTATTGACCGTATGTTACTCACTACCGTCAATGTGGAGGGGACGCAACTAAGCGTATCCCATATGGCCCTCCATTTCACGGCCCCTGAGCTCGATGACGGAACTCTGGTTCTAATGAGAGGCCAACCGGTGAGATGAGTGAGATACCGGAGCCCTCTCCGGTACGTAAAAATGCCCGGAATGACCTATATCTCGAGTCACCATATCAGCGGGAAAAGGAGCCCTAAGGATGCTTTTTCAAATATCTTCAGACTACATTAACATACTGAAAACTACCAATTCTAACTTCGTCGCGAGCTGAAAATCCGCGTGTTCCAACGTGGGCTCTCTAAGGTCGAGTGGGGTTATCGTTCCTGCCTCGTTATCTATCCCTGTCAAAGGCCTTGCTACGCTTGGGGAATACAGGTGATTGTCCGTTGAGTACCTGGAATATAGTATTACCAAAGCTGCATGATCTAATGGTCCGGCCAGCTCTATGCACACGCCGTGTCGTCTCAACGACGGCCCCGGCTCGGTCATATACATAGTTCGTACCAGGAGTGTGTACACCACGACGAAATTGTTCTTACCTGACAATGCTATATATATAGGATACGCAAGGGGACCGCTTGCTATCCTGTTCTTTTGTTAACATGGGTTGGATTTTTGTCTGGAACGCGGATTTTACCCGTCACCCATCGAATTTGCGTGCTGGAGTTGAAGGGGGGTTGTAAGTTGAAGTAAGAGCCTAATTTACCTACTCCTCGGGCTAGTACCGCAACAGGCCACGAGTCTGTTATACATTGCCTTCCACTTATCCCAACAAAATGGTTGGTTAAGCCCACGTTTCGTTACGTAGATTCCCCGGTCATCAAGTATGGGAGGAGTAATGGGGTCCATTTCCGGATGCTACGGGCCCGGTGCGTACTCTACAACCGCTGAGGTGTTGGTTCCATTTGGATTGGTCCAGCAATTCCCATCCTCTGGATACCTCAGGGGACTCGGAATCCTTCGAACTGGAGATGTGTAACCACCGTACCATGTTACTTAGATACGCTGAAGATGATAAGTCAGTGAAGCTCGAAGCTAATTACTCGGTTAACTAAATCCCTCGTCGATTTGCTTTGGTGTAAGTCTCCCTCAACTCTAAATGTGGCTCGCGATTAGTCTCCTTCTTATAGCGGAACTTTCACAAGTGGTAGCCTTACCTCGACAGGTAGGGTGTCCATTATGAAGGTTACTGTGTCAGATTTTTAGTTCCAAGGGTTAGCGCTCCGAACAGATCTAGGTTCCTAGGCGGTCACTGTGATTCACACGATAGTGCTAGGTTTTCCTTTGCTATGGGGATTAACGATACTATCGATCGTTCGGCGTGCGACTGTAATTAGCTCAGGC'/>

    <sequence taxon='16' value='TGAAACGACACTCCCCACCCTCATATTATCGGGGCCAGTTCTATGATCCCTTCTACAAGGCGTTCCGTACCCCTATGCTTCCCTCAAATCCTTGACATTATGGTACCTCCCAACTTGTGCGTCAACCGAAACGGCAGGGCGTTTTTTTGACATCTGAGCGTTACGAAACGAAGCTTATAAACAGAGAATAGCCTCCTACCACACAGAGCGGTAGTGAGACGGTCGCAGAATAAGATCCTTGCATAGACTACGAGCAGTCTGGTCTGCCTGGCACCCTCCTTCGGCTAAGGCAGTTTGGTATGGAGTTACCAAGCCAGCAAAGTTGTGTCCTTCTGAAACTGTGCGGCCAATATTCGATGTCCGAGCCGGAAGTTTCGGGTACACTAGATAACGACAGCCGGATATAGAATCATACTAGTACAGATTTCCGTGGCGTTAAATGCCAGACATCTACGAGGTGCCTGTCCCTAGGGGCGCTCGTTGATTCTACTCATGCCATCACGACCTCATACCAGAAGATGTGACGGATGATCACCTGCCATGCCCAGGTGCACCAACTCCACTCAGATGTGGCATTGATCATACCGTAGTCGATAGGGTCCCTGACAAGGAGGCATGCTAGGAGGAGTATTGACCGTATGTTACTCACTACCGTCAATGTGGAGGGGACGCAACTAAGCGTATCCCATATGGCCCTCCATTTCACGGCTCCTGAGCTCGATGACAGAACTCTGGTTCTAATGAGAGGCCAACCGGTGAGATGAGTGAGATACCGAAGCCCTCTCCGGTACGTAAAAGTGCCCGGAATGACCTATATCTCGAGTCACCATATCAGCGGAAGAAGGAGCCCTAAGGATGCTTTTTCAAATATCTTCAGACTACATTAACATACCGAAACCTACCAATTCTAACTTCGTCGCGAGCTGAAAATCCGCGTGTTCCAAAGTGGGCTCTCTAAGGTCGAGTGGGGTTATCGTTCCTGCCTCGTTATCTATCCCTGTCAAAGGCCTTGCTACGCTTGGGGAATACAGGTGATTGTCCGTTGAGTACCTGGAATATAATATTACCAAAGCTGCATGATCTAATGGTCCGGCCAGCTCTATGCACACGCCGTGTCGTCTCAACGACGGCCCCGGCTCGGTCATATACATAGTTCGTACCAGGAGTGTGTACACCACGACGAAATTGTTCTTACCTGACAATGCTATATATATAGGATACGCAAGGGGACCGCTTGCTATCCTGTTCTTTTGTTAACATGGGTTGGATTTTTGTCTGGAACGCGGATTTTACCCGTCACCCATCGAATTTGCGTGCTGAAGTTGAAGGGGGGTTGTAAGTTGAAGTAAGAGCCTAATTTACCTGCTCCTCGGGCTAATACCGCAACAGGCCACGAGTCTGTTATACATTGCCTTCCACTTATCCCAACAAAATGGTTGGTTAAGCCCACGTTTCGTTACGTGGATTCCCCGGTCATCAAGTATGGGAGGAGTAATGGAGTCCATTTCCGGATGCTACGGGCCCGGTGCGTACTCTACAACCGCTGAGGTGTTGGTTCCATTTGGATTGGTCCAGCAATTCCCATCCTCTGGATACCTCAGGGGACTCGGAATCCTTCAAACTGGAGATGTGTAACCACCGTACCATGTTACTTAGATACGCTGAAGATGATAAGTCATTGAAGCTCGAAGCCAATTACTCGGTTAACTAAATCCCTCGTCGATTTGCTTTGGTGTAAGTCTCCCTCAACTCTAAATGTGGCTCGCGATTAGTCTCCTTCTTATAGCGGAACTTTCACAAGTGGTAGCCTTACCTCGACAGGTAGGGTGTCCATTATGAAGGTTACTGTGTCAGATTTTTAGTTCCAAGGGTTAGCGCTCCGAACAGATCTAGGTTCCTAGGCGGTCACTGTGATCCACACGATAGTGCTAGGTTTTCTTTTGCTATGGGGATTAACGATACTATCGATCGTTCGGCGTGCGACTGTAATTAGCTCAGGC'/>

    <sequence taxon='24' value='TGAAACGACACTCCCCACCCTCATATTATCGGGGCCAGTTCTATGATCCCTTCTACAAGGCGTTCCGTACCCCCATGCTTCCCTCAAATCCTTGACATTATGGTACCTCCCAACTCGTGCGTCAACCGAAACGGCAGGGCGTTTTTTTGACATCTGAGCGTTACGAAACGAAGCTTATAAACAGAGAATAGCCTCCTACCACACAGAGCGGTAGTGAGACGGTAGCAGAATAAGATCCTTGCATAGACCACGAGCAGTCTGGTCTGCCTGGCACCCTCCTTCGGCTAAGGCAGTTTGGTATGGAGTTACCAAGCCAGCAACGTTGTGTCCTTCTGAAACTGTGCGGCCAATATTCGATGTCCGAGCCGGAAGTTTTGGGTACACTAAATAACGACAGCCGGATACAGAATCATACTAGTATAGATTTCCGTGGCGTTAAATGCCAGACATCTACGAGGTGCCTGTCCCTAGGGGCGCTCGTTGATTCTACTCATGCCATCACGACCTCATACCAGAAGATGTGACGGATGATCACCTGCCGTGCCCAGGTGCACCAACTCCACTCAGATGTGGCATTGATCATACCGTAGTCGATAGGGTCCCTGACAAGGAGGCATGCTAGGAGGAGTATTGACCGTATGTTACTCACTACCGTCAATGTGGAGGGGACGCAACTAAGCGTATCCCATATGGCCCTCCATTTCACGGCTCCTGAGCTCGATGACAGAACTCTGGTTCTAATGAGAGGCCAACCGGTGAGATGAGTGAGATACCGGAGCCCTCTCCGGTACGTAAAAGTGCCCGGAATGACCTATATCTCGAGTCACCATATCAGCGGGAGAAGGAGCCCTAAGGATACTTTTTCAAATATCTTCAGACTACATTAACATACTGAAACCTACCAATTCTAACTTCGTCGCGAGCTGAAAATCCGCGTGTTCCAACGTGGGCTCTCTAAGGTCGAGTGGGGTTATCGTTCCTGCCTCGTTACCTATCCCTGTCTAAGGCCTTGCTACGCTTGGGGAATACAGGTGATTGTCCGTTGAGTACCTGGAATATAGTATTACCAAAGCTGCATGATCTAATGGTCCGGCCAGCTCTATGCACACGCCGTGTCGTCTCAACGACGGCCCCGGCTCGGTCATATACATAGTTCGTACCAGGAGTGTGTACACCACGACGAAATTGTTCTTACCTGACAATGCTATATATATAGGATACGCAAGGGGACCGCTTGCTATCCTGTTCTTTTGTTAACATGGGTTGGATTTTTGTCTGGAACGCGGATTTTACCCGTCACCCATCGAATTTGCGTGCTGAAGTTGAAGGGGGGTTGTAAGTTGAAGTAAGAGCCTAATTTACCTACTCCTCGGGCTAATACCGCAACAGGCCACGAGTCTGTTATACATTGCCTTCCACTTATCCCAACAAAATGGTTGGTTAAGCCCACGTTTCGTTCCGTGGATTCCCCGGTCATCAAGTATGGGAGGAGTAATGGGGTCCATTTCCGGATGCTACGGGCCCGGTGCGTACTCTACAACCGCTGAGGTGTTGGTTCCATTTGGATTGGTCCAGCAATTCCCATCCTCTGGATACCTCAGGGGACTCGGAATCCTTCAAACTGGAGATGTGTAACCACCGTACCATGTTACTTAGATACGCTGAAGATGATAAGTCAGTGAAGCTCGAAGCTAATTACTCGGTTAACTAAATCCCTCGTTGATTTGCTTTGGTGTAAGTCTCCCTCAACTCTAAATGTGGCTCGCGATTAGTCTCCTTCTTATAGCGGAACTTTCACAAGTGGTAGCCTTACCTCGACAGGTAGGGTGTCCATTATGAAGGTTACTGTGTCAGATTTTTAGTTCCAAGGGTTAGCGCTCCGAACAGATCTAGGTTCCTAGACGGTCACTGTGATTCACACGATAGCGCTGGGTTTTCTTTTGCTATGGGGATTAACGATACTATCGATCGTTCGGCGTGCGACTGTAATTAGCTCAGGC'/>

    <sequence taxon='31' value='TGAAACGACACTCCCCACCCTCATATTATCGGGGCCAGTTCTATGATCCCTTCTACAAGGCGTTCCGTACCCCCATGCTTCCCTCAAATCCTTGACATTACGGTACCTCCCAACTCGTGCGTCAACCGAAACGGCAGGGCGTTTTTTTGACATCTGAGCGTTACGAAACGAAGCTTATAAACAGAGAATAGCCTCCTACCACACAGAGCGGTAGTGAGACGGTAGCAGAATAAGATCCTTGCATAGACCACGAGCAGTATGGTCTGCCTGGCACCCTCCTTCGGCTAAGGCAGTTTGGTATGGAGTTACCAAGCCAGCAACGTTGTGTCCTTCTGAAACTGTGCGGCCAATATTCGATGTCCGAGCCGGAAGTTTTGGGTACACTAAATAACGAAAGCCGGATACAGAATCATACTAGTATAGATTTCCGTGGCGTTAAATGCCAGACATCTACGAGGTGCCTGTCCCTAGGGGCGCTCGTTGATTCTACTCATGCCATCACGACCTCATACCAGAAGATGTGACGGATGATCACCTGCCGTGCCCAGGTGCACCAACTCCACTCAGATGTGGCATTGATCATACCGTAGTCGATAGGGTCCCTGACAAGGAGGCATGCTAGGAGGAGTATTGACCGTATGTTACTCACTACCGTCAATGTGGAGGGGACGCAACTAAGCGTATCCCATATGGCCCTCCATTTCACGGCTCCTGAGCTCGATGACAGAACTCTGGTTCTAATGAGAGGCCAACCGGTGAGATGAGTGAGATACCGGAGCCCTCTCCGGTACGTAAAAGTGCCCGGAATGACCTATATCTCGAGTCACCATATCAGCGGGAGAAGGAGCCCTAAGGATACTTTTTCAAATATCTTCAGACTACATTAACATACTGAAACCTACCAATTCTAACTTCGTCGCGAGCTGAAAATCCGCGTGTTCCAACGTGGGCTCTCTAAGGTCGAGTGGGGTTATCGTTCCTGCCTCGTTACCTATCCCTGTCTAAGGCCTTGCTACGCTTGGGGAATACAGGTGATTGTCCGTTGAGTACCTGGAATATAGTATTACCAAAGCTGCATGATCTAATGGTCCGGCCAGCTCTATGCACACGCCGTGTCGTCTCAACGACGGCCCCGGCTCGGTTATATACATAGTTCGTACCAGGAGTGTGTACACCACGACGAAATTGTTCTTACCTGACAATGCTATATATATAGGATACGCAAGGGGACCGCTTGCTATCCTGTTCTTTTGTTAACATGGGTTGGATTTTTGTCTGGAACGCGGATTTTACCCGTCACCCATCGAATTTGCGTGCTGAAGTTGAAGGGGGGTTGTAAGTTGAAGTAAGAGCCTAATTTACCTACTCCTCGGGCTAATACCGCAACAGGCCACGAGTCTGTTATACATTGCCTTCCACTTATCCCAACAAAATGGTTGGTTAAGCCCACGTTTCGTTCCGTGGATTCCCCGGTCATCAAGTATGGGAGGAGTAATGGGGTCCATTTCCGGATGCTACGGGCCCGGTGCGTACTCTACAACCGCTGAGGTGTTGGTTCCATTTGGATTGGTCCAGCAATTCCCATCCTCTGGATACCTCAGGGGACTCGGAATCCTTCAAACTGGAGATGTGTAACCACCGTACCATGTTACTTAGATACGCTGAAGATGATAAGTCAGTGAAGCTCGAAGCTAATTACTCGGTTAACTAAATCCCTCGTTGATTTGCTTTGGTGTAAGTCTCCCTCAACTCTAAATGTGGCTCGCGATTAGTCCCCTTCTTATAGCGGAACTTTCACAAGTGGTAGCCTTACCTCGACAGGTAGGGTGTCCATTATGAAGGTTACTGTGTCAGATTTTTAGTTCCAAGGTTTAGCGCTCCGAACAGATCTAGGTTCCTAGACGGTCACTGTGATTCACACGATAGCGCTGGGTTTTCTTTTGCTATGGGGATTAACGATACTATCGATCGTTCGGCGTGCGACTGTAATTAGCTCAGGC'/>

    <sequence taxon='40' value='TGAAACGACACTCCCCACCCTCATATTATCGGGGCCAGTTCTATGATCCCTTCTACAAGGCGTTCCGTACCCCCATGCTTCCCTCAAATCCTTGACATTATGGTACCTCCCAACTCGTTCGTCAACCGAAACGGCAGGGCGTTTTTTTGACATCTGAGCGTTACGAAACGAAGCTTATAAACAGAGAATAGCCTCCTACCACACAGAGCGGTAGTGAGACGGTAGCAGAATAAGATCCTTGCATAGACCACGAGCAGTCTGGTCTGCCTGGCACCCTCCTTCGGCTAAAGCAGTTTGGTATGGAGTTACCAAGCCAGCAACGTTGTGTCCTTCTGAAACTGTGCGGCCAATATTCGATGTCCGAGCCGGAAGTTTTGGGTACACTAAATAACGACAGCCGGATACAGAATCATACTAGTATAGATTTCCGTGGCGTTAAATGCCAGACATCTACGAGGTGCCTGTCCCTAGGGGCGCTCGTTGATTCTACTCATGCCATCACGACCTCATACCAGAAGATGTGACGGATGATCACCTGCCGTGCCCAGGTGCACCAACTCCACTCAGATGTGGCATTGATCATACCGTAGTCGATAGGGTCCCTGACAAGGAGGCATGCTAGGAGGAGTATTGACCGTATGTTACTCACTACCGTCAATGTGGAGGGGACGCAACTAAGCGTATCCCATATGGCCCTCCATTTCACGGCTCCTGAGCTCGATGACAGAACTCTGGTTCTAATGAGAGGCCAACCGGTGAGATGAGTGAGATACCGGAGCCCTCTCCGGTACGTAAAAGTGCCCGGAATGACCTATATCTCGAGTCACCATATCAGCGGGAGAAGGAGCCCTAAGGATGCTTTTTCAAATATCTTCAGACTACATTAACATACTGTAACCTACCAATTCTAACTTCGTCGCGAGCTGAAAATCCGCGTGTCCCAACGTGGGCTCTCTAAGGTCGAGTGGGGTTATCGTTCCTGCCTCGTTACCTATCCCTGTCTAAGGCCTTGCTACGCTTGGGGAATACAGGTGATTGTCCGTTGAGTACCTGGAATATAGTATTACCAAAGCTGCATGATCTAATGGTCCGGCCAGCTCTATGCACACGCCGTGTCGTCTCAGCGACGGCCCCGGCTCGGTCATATACATAGTTCGTACCAGGAGTGTGTACACCACGACGAAATTGTTCTTACCTGACAATGCTATATATATAGGATATGCAAGGGGACCGCTTGCTATCCTGTTCTTTTGTTAACATGGGTTGGATTTTTGTCTGGAACGCGGATTTTACCCGTCACCCATCGGATTTGCGTGCTGAAGTTGAAGGGGGGTTGTAAGTTGAAGTAAGAGCCTAATTTACCTACTCCTCGGGCTAATACCGCAACAGGCCACGAGTCTGTTATACATTGCCTTCCACTTATCCCAACAAAATGGTTGGTTAAGCCCACGTTTCGTTACGTGGATTCCCCGGTCATCAAGTATGGGAGGAGTAATGGGGTCCATTTCCGGATGCTACGGGCCCGGTGCGTACTCTACAACCGCTGAGGTGTTGGTTCCATTTGGATTGGTCCAGCAATTCCCATCCTCTGGATACCTCAGGGGACTCGGAATCCTTCAAACTGGAGATGTGTAACCACCGTACCATGTTACTTAGATACGCTGAAGATGATAAGTCAGTGAAGCTCGAAGCTAATTACTCGGTTAACTAAATCCCTCGTTGATTTGCTTTGGTGTAAGTCTCCCTCAACTCTAAATGTGGCTCGCGATTAGTCTCCTTCTTATAGCGGAACTTTCACAAGTGGTAGCCTTACCTCGACAGGTAGGGTGTCCATTATGAAGGTTACTGTGTCAGATTTTTAGTTCCAAGGGTTAGCGCTCCGAACAGATCTAGGTTCCTAGACGGTCACTGTGATTCACACGATAGCGCTGGGTTTTATTTTGCTATGGGGATTAACGATACTATCGATCGTTCGGCGTGCGACTGTAACTCGCTCAGGC'/>

    <sequence taxon='35' value='TGAAACGACACTCCCCACCCTCATATTATCGGGGCCAGTTCTATGATCCCTTCTACCAGGCGTTCCGTACCCCTATGCTTCCCTCAAATCCTTGACATTATGGTACCTCCCAACTTGTGCGTCAACCGAAATGGCAGGGCGTTTTTTTGTCATCTGGGCGTTACGAAACGAAGCTTATAAACAGAGAATAGCCTCCTACCACACAGAGCGGTAGTGAGACGGTCGCAGAATAAGATCCTTGCATAGGCCGCGAGCAGTCTGGTCTGCCTGGCACCCTTCTTCGGCTAAGGCAGTTTGGTATGGAGTTACTAAGCCAGCAACGTTGTGTCCTTCTGAAACTGTGCGGCCAATATTCGATGTCCGAGCCGGAAGTTTTGGGTACACTAGATAACGACAACCGGATATAGAATCATACTAGTATAGATTTCCGTGGCGTTAAATGCCAGACATCTAAGAGGTGCCTGTCCCTAGGGGCGCTCGTTGATTCTACTCATGCCATCACGACCTCATACCAGAAGATGTGACGGATGATCACCTGCCGTGCCCAGGTGCACCAACTCCACTCAGATGTGGCATTAATCATACCGTAGTCGATAGGGTCCCTGACAAGGAGGCATGCTAGGAGGAGTATTGACCGTATGTTACTCACTACCGTCAATGTCGAGGGGACGCAACTAAGCGTATCCCATATGGTCCTCCATTTCACGGCTCCTGAGCTCGATGACAGAACTCTGGTTCTAATGTGAGGCCAACCGGTGAGATGAGTGAGATACCGGAGCCCTCTCCGGTACGTAAAAATGCCCGGACTGACCTATATCTCGAGTCACCATATCAGCGGGAGAAGGAGCCCTAAGGATGCTTTTTCAAATATCTTCAGACTACATGAACATACTGAAAACTACCAATTCTAACTTCGTCGCGACCTGAAAATCCGCGTGTTCCAACGTGGGCTCTCTAAGGTCGAGTGGGGTTATCGTTCCTGCCTCGTTATCTATCCCCGTCAAAGGCCTTGCTACGCTTGGGGAATACAGGTGATTGTCCGTTGAGTACCTGGATTATAGTATTACCAAAGCTGCATGATCTAATGGTCCGGCCAGCTCTATGCACACGCCGTGTCGTCTCAACGACGGCCCCGGCTCGGTCATATACATAGTTCGTACCAGGAGTGTGTACACCACGACGAAATTGTTCTTACCTGACAATGCTATATATATAGGATACGCAAGGGGACCGCTTGCTATCCTGTTCTTTTGTTAACATGGGTTGGATTTTTGTCTGGAACGCGGATTTTCCCCGTCACCCATCGAATTTGCGTGCTGAAGTTGAAGGGGGGTTGTAAGTTGAAGTAAGAGCCTAATTTACCTACTCCTCGGGCTAGTACCGCAACAGGCCACGAGTCTGTTATACATTGCCTTCCACTTATCCCAACAAAATGGTTGGTTAAGCCCACGTTTCGTTACGTGGATTCCCCGGTCATCAAGTATGGGAGGAGTAATGGGGTCCATTTCCGGATGCTACGGGCCTGGTGCGTACTCTACAACCGCTGAGGTGTTGGTTCCATTTGGATTGGTCCAGCAATTCCCATCCTCTGGATACCTCAGGGGACTCGGAATCCTTCAAACTGGAGATGTGTAACCACCGTACCATGTTACTTAGATACGCTGAAGATGATAAGTCAGTGAAGCTCGAAGCTAATTACTCGGTTAACTAAATACCTCGTCGATTTGCTTTGGTGTAAGTCTCCCTCAACTCTAAATGTGGCTCGCGATTAGTCTCCTTCTTATAGCGGAACTTTCACAAGTGGTAGCCTTACCTCGACAGGTAGGGTGTCCATTATGAAGGTTACTGTGTCAGATTTTTAGTTCCAAGGGTTAGCGCTCCGAACAGATCTAGGTTCCTAGGCGGTCACTGTGATTCACACGATAGTGCTAGGTTTTCCTTTGCTATGGGGATTAACGATACTATCGATCGTTCGGGGTGCGACTGTAATTAGCTCAGGC'/>

    <sequence taxon='41' value='TGAAACGACACTCCCCACCCTCATATTATCGGGGCCAGTTCTATGATCCCTTCTACAAGGCGTTCCGTACCCCTATGCTTCCCTCAAATCCTTGACATTATGGTACCTCCCAACTTGTGCGTCAACCGAAACGGCAGGGCGTTTTTTTGTCATCTGGGCGTTACGAAACGAAGCTTATAAACAGAGAATAGCCTCCTACCACACAGAGCGGTAGTGAGACGGTCGCAGAATAAGATCCTTGCATAGACCGCGAGCAGTCTGGTCTGCCTGGCACCCTTCTTCGGCTAAGGCAGTTTGGTATGGAGTTACTAAGCCAGCAACGTTGTGTCCTTCTGAAACTGTGCGGCCAATATTCGATGTCCGAGCCGGAAGTTTTGGGTACACTAGATAACGACAACCGGATATAGAATCATACTAGTATAGATTTCCGTGGCGTTAAATGCCAGACATCTAAGAGGTGCCTGTCCCTAGGGGCGCTCGTTGATTCTACTCATGCCATCACGACCTCATACCAGAAGATGTGACGGATGATCACCTGCCGTGCCCAGGTGCACCAACTCCACTCAGATGTGGCATTAATCATACCGTAGTCGATAGGGTCCCTGACAGGGAGGCATGCTAGGCGGAGTATTGACCGTATGTTACTCACTACCGTCAATGTGGAGGGGACGCAACTAAGCGTATCCCATATGGTCCTCCATCTCACGGCTCCTGAGCTCGATGACAGAACTCTGGTTCTAATGAGAGGCCAATCGGTGAGATGAGTGAGATACCGGAGCCCTCTCCGGTACGTAAAAATGCCCGGACTGACCTATATCTCGAGTCACCATATCAGCGGGAGAAGGAGCCCTAAGGATGCTTTTTCAAATATCTTCAGACTACATTAACATACTGAAAACTACCAATTCTAACTTCGTCGCGACCTGAAAATCCGCGTGTTCCAACGTGGGCTCTCTAAGGTCGAGTGGGGTTATCGTTCCTGCCTCGTTATCTATCCCCGTCAAAGGCCTTGCTACGCTTGGGGAACACAGGTGATTGTCCGTTGAATACGTGGAATATAGTATTACCAAAGCTGCATGATCTAATGGTCCGGCCAGCTCTATGCACACGCCGTGTCGTCTCAACGACGGCCCCGGCTCGGTCATATACATAGTTCGTACCAGGAGTGTGTACACCACGACGAAATTGTTCTTACCTGACAATGCTATATATATAGGATACGCAAGGGGACCGCTTGCTATCCTGTTCTTTTGTTAACATGGGTTGGATTTTTGTCTGGAACGCGGATTTTCCCCGTCACCCATCGAATTTGCGTGCTGAAGTTGAAGGGGGGTTGTATGTTGAAGTAAGAGCCTAATTTACCTACTCCTCGGGCTAGTACCGCAACAGGCCACGAGTCTGTTATACATTGCCTTCCACTTATCCCAACAAAATGGTTGGTTAAGCCCATGTTTCGTTACGTGGATTCCCCGGTCATCAAGTATGGGAGGAGTAATGGGGTCCATTTCCGGATGCTACGGGCCTGGTGCGTACTCTACAACCGCTGAGGTGTTGGTTCCATTTGGATTGGTCCAGCAATTCCCATCCTCTGGATACCTCAGGGGACTCGGAATCCTTCAAACTGGAGATGTGTAACCACCGTACCATGTTACTTAGATACGCTGAAGATGATAAGTCAGTGAAGCTCGAAGCTAATTACTCGGTTAACTAAATCCCTCGTCGATTTGCTTTGGTGTAAGTCTCCCTCAACTCTAAATGTGGCTCGCGATTAGTCTCCTTCTTATAGCGGAACTTTCACAAGTGGTAGCCTTACCTCGACAGGTAGGGTGTCCATTATGAAGGTTACTGTGTCAGATTTTTAGTTCCAAGGGTTAGCGCTCCGAACAGATCTAGGTTCCTAGGCGGTCACTGTGATTCACACGATAGTGCTAGGTTTTCCTTTGCTATGGGGATTAACGATACTATCGATCGTTCGGGGTGCGACTGTAATTAGCTCAGGC'/>

    <sequence taxon='10' value='TGAAACGACACTCCCCACCCTCATATTATCGGGGCCAGTTCTATGATCCCTTCTACAAGGCGTTCCGTACCCCTATGCTTCCCTCAAATCCTTGACATTATGGTACCTCCCAACTTGTGCGTCAACCGAAACGGCAGGGCGTTTTTTTGACATCTGGGCGTTACGAAACGAAGCTTATAAACAGAGAATAGCCTCCTACCACACAGAGCGGTAGTGAGACGGTCGCAGAATAAGATCCTTGCATAGACCACGAGCAGTCTGGTCTGCCTGGCACCCTCCTTCGGCTAAGGCAGTTTGGTATGGAGTTACCAAGCCAGCAACGTTGTGTCCTTCTGAAACTGTGCGGCCAATATTCGATGTCCGAGCCGGAAGTTTTGGGTACACTAGATAACGACAGCCGGATATAGAATCATACTAGTATAGATCTCCGTGGCGTTAAATGCCAGACATCTAAGAGGTGCCTGTCCCTAGGGGCGCTCGTTGATTCTACTCATGCCATCACGACCTCATACCAGAAGATGTGACGGAGGATCACCTGCCGTGCCCAGGTGCACCAACTCCACTCAGATGTGGCATTGATCATACCGTAGTCGATAGGGTCCCTGACAAGGAGGCATGCTAGGAGGAGTATTGACCGTATGTTACTCACTACCGTCAATGTGGAGGGGACGCAACTGAGCGTATCCCATATGGCCCTCCATTTCACGGCTCCTGAGCTCGATGACAGAACTCTGGTTCTAATGAGAGGCCAACCGGTGAGATGAGTGGGATACCGGAGCCCTCTCCGGTACGTAAAAATGCCCGGAATGATCTATATCTCGAGTCACCATATCAGCGGGAGAAGGAGCCCTACGGATGCTTTTTCAAATATCTTCAGACTACATTAATATACTGAAAACTACCAATTCTAACTTCGTCGCGAGCTGAAAATCCGCGTGTTCCAACGTGGGCTCTCTAAGGTCGAGTGGGGTAATCGTTCCTGCCTCGTTATCTATCCCTGTCAAAGGCCTTGCTACGCTTGGGGAATACAGGTGATTGTCCGTTGAGTACCTGGAATATAGTATTACCAAAGCTGCATGATCTAATGGTCCGGCCAGCTCTATGCACACGCCGTGTCGTCTCAACGACGGCCCCGGCTCGGTCATATGCATAGTTCGTACCAGGAGTGTGTACACCACGACGAAATTGTTCTTACCTGACAATGCTATATATATAGGATACGCAAGGGGATCGCTTGCTATCCTGTTCTTTTGTTAACATAGGTTGGATTTTTGTCTGGAACGCGGATTTTACCCGTCACCCATCGAATTTGCGTGCTGAAGTCGAAGGGGGGTTGTAAGTTGAAGTAAGAGCCTAATTTACCTACTCCTCGGGCTAGTACCGCAACAGGCCACGAGTCTGTTATACATTGCCTTCCACTTATCCCAACAAAATGGTTGGTTAAGCCCACGTTTCGTTACGTGGATTCCCCGGTCATCAAGTATGGGAGGAGTAATGGGGTCCATTTCCGGATGCTACGGGCCCGGTGCGTACTCTACAACCGCTGAGGTGTTGGTTCCATTTGGATTGGTCCAGCAATTCCCATCCTCTGGATACCTCAGGGGACTCGGCATCCTTCAGACTGGAGATGTGTAACCACCGTACCATGTTACTTAGATACGCTGAAGATGATAAGTCAGTGAAGCTCGAAGCTAACTACTCGGTTAACTAAATCCCTCGTCGATTTGCTTTGGTGTAAGTCTCCCTCAACTCTAAATGTGGCTCGCGATTAGTCTCCTTCTTATAGCGGAACTTTCACAAGTGGTAGCCTTACCTCGACAGGTAGGGTGTCCATTATGAAGGTTACTGTGTCAGATTTTTAGTTCCAAGGGTTAGCGCTCCGAACAGATCTAGGTTCCTAGGCGGTCACTGTGATTCACACGATAGTGCTAGGTTTTCCTTTGCTATGGGGATTAACGATACTATCGATCGTTCGGCGTGCGACTGTAATTAGCTCAGGC'/>

    <sequence taxon='30' value='TGAAACGACACTCCCCACCCTCATATTATCGGGGCCAGTTCTATGATCCCTTCTACAAGGCGTTCCGTACCCCTATGCTTCCCTCAAATTCTTGACATTATGGTACCTCCCAACTTGTGCGTCAACCGAAACGGCAGGGCGTTTTTTTGACATCTGGGCGTTACGAAACGAAGCTTATAAACAGAGAATAGCCTCCTACCACACAGAGCGGTAGTGAGACGGTCGCAGAATAAGATCCTTGCATAGACCACGAGCAGTCTGGTCTGCCTGGCACCCTCCTTCGGCTAAGGCAGTTTGGTATGGAGTTACCAAGCCAGCAACGTTGTGTCCTTCTGAAACTGTGCGGCCAATATTCGATGTCCGAGCCGGAAGTTTTGGGTACACTAGATAACGACAGCCGGATATAGAATCATACTAGTATAGATTTCCGTGGCGTTAAATGCCAGACATCTAAGAGGTGCCTGTCTCTAGGGGCGCTCGTTGATTCTACTCATGCCATCACGACCTCATACCAGAAGATGTGACGGATGATCACCTGCCGTGCCCAGGTGCACCAACTCCACTCAGATGTGGCATTGATCATACCGTAGTCGATAGGGTCCCTGACAAGGAGGCATGCTAGGAGGAGTATTGACCGTATGTTACTCACTACCGTCAATGTGGAGGGGACCCAACTGAGCGTATCCCATATGGCCCTCCATTTCACGGCTCCTGAGCTCGATGACAGAACTCTGGTTCTAATGAGAGGCCAACCGGTGAGATGAGTGAGATACCGGAGCCCTCTCCGGTACGTAAAAATGCCCGGAATAACCTATATCTCGAGTCACCATATCAGCGGGAGAAGGAGCCCTAAGGATGCTTTTTCAAATATCTTCAGACTACATTAATATACTGAAAACTACCAATTCTAACTTCGTCGCGAGCTGAAAATCCGCGTGTTCCAACGTGGGCTCTCTAAGGTCGAGTGGGGTTATCGTTCCTGCCTCGTTATCTACCCTTGTCAAAGGCCTTGCTACGCTTGGGGAATACAGGTGATTGTCCGTTGAGTACCTGGAATATAGTATTACCAAAGCTGCATGATCTAATGGTCCGGCCAGCTCTATGCACACGCCGTGTCGTCTCAACGACGGCCCCGGCTCGGTCATATACATAGTTCGTACCAGGAGTGTGTACACCACGACGAAATTGTTCTTACCTGACAATGCTATATATATAGGATACGCAAGGGGACCGCTTGCTATCCTGTTCTTTTGTTAACATGGGGTGGATTTTTGTCTGGAACGCGGATTTTACCCGTCACCCATCGAATTTGCGTGTTGAAGTTGAAGGGGGGTTGTAAGTTGAAGTAAGAGCCTAATTTACCTACTCATCGGGCTAGTACCGCAACAGGCCACGAGTCTGTTATACATTGCCTTCCACTTATCCCAACAAAATGGTTGGTTAAGCCCACGTTTCGTTACGTGGATTCCCCGGTCATCAAGTATGGGAGGAATAATGGGGTCCATTTCCGGATGCTACGGGCCCGGTGCGTACTCTACAACCGCTGAGGTGTTGGTTCCATTTGGATTGGTCCAGCAATTCCCATCCTCTGGATACCTCAGGGGACTCGGAATCCTTCAAACTGGAGATGTGTAACCACCGTACCATGTTACTTAGATACGCTGAAGATGATAAGTCAGTGAAGCTCGAAGCTAACTACTTGGTTAACAAAATCCCTCGTCGATTTGCTTTGGTGTAAGTCTCCCTCAACTCTAAATGTGGCTCGCGATTAGTCTCCTTCTTATAGCGGAACTTTCACAAGTGGTAGCCTTACCTCGACAGGTAGGGTGTCCATTATGAAGGTTACTGTGTCAGATTTTTAGTTCCAAGGGTTAGCGCTCCGAACAGATCCAGGTTCCTAGGCGGTCACTGTGATTCACACGATAGTGCTACGTTTTCCTTTGCTACGGGGATTAACGATACTATCGATCGTTCGGCGTGCGACTGTAACTAGCTCAGGC'/>

    <sequence taxon='45' value='TGAAACGACACTCCCCACCCTCCTATTATCGGGGCCAGTTCTATGATCCCTTCTACAAGGCGTTCCGTACCCCTATGCTTCCCTCAAATTCTTGACATTATGGTATCTCCCAACTTGTGCGTCAACCGAAACGGCAGGGCGTTTTTTTGACATCTGGGCGTTACGAGACGAAGTTTATAAACAGAGAATAGCCTCCTACCACACAGAGCGGTAGTGAGACGGTCGCAGAATAAGATACTTGCATAGACCACGAGCAGTCTGGTCTGCCTGGCACCCTCCTTCGGCTAAGGCAGTTTGGTATGGAGTTACCAAGCCAGCAACGTTGTGTCCTTCTGAAACTGCGCGGCCAATATTCGATGTCCGAGCCGGAAGTTTTGGGTACATTAGATAACGACAGCCGGATATAGAATCATACTAGTATAGATTTCCGTGGCGTTAAATGCCGGACATCTAAGAGGTGCCTGTCTCTAGGGGCGCTCGTTGATTCTACTCATGCCATCACGACCTCATACCAGAAGATGTGACGGATGATCACCTGCCGTGCCCAGGTGCAGCAACCCTACTCAGATGTGGCATTGATCATACCGTAGTCGATAGGGTCCCTGACAAGGAGGCATGCTAGGAGGAGTATTGACCGTATGTTACTCACTACCGTCAATGTGGAGGGGACCCAACTGAGCGTATCCCATATGGCCCTCCATTTCACGGCTCCTGAGCTCGAGGACAGAACTCTGGTTCTAATGAGAGGCCAACCGGTGAGATGAGTGAGATACCGGAGCCCTCTCCGGTACGTAACAATGCCCGGAATGACCTATATTTCGAGTCACCATATCAGCGGGAGAAGGAGCCCTAAGGATGCTTTTTCAAATATCTTCAGACTACATTAATATACTGAAAACTACCAATTCTAACTTCGTCGCGAGGTGAAAATCCGCGTGTTCCAACGTGGGCTCTCTAAGGTCGAGTGGGGTTATCGTTCCTGCCTCGTTATCTATCCTTGTCAAAGGCCTTGCTACGCTTGGGGAATACAAGTGGTTGTCCGTTGAGTACCTGGAATATAGTATTACCAAAGCTGCATGATCTAATGGTCCGGCCAGCTCTATGCACACGCCGTGTCGTCTCAACGACGGCCCCGGCTCGGTCATATACATAGTTCGTACCAGGAGTGTGTACACCACGACGAAATTGTTCTTACCTGACAATGCTATATATATAGGGTACGCAAGGGGACCGCTTGCTATCCTGTTCTTTTGTTAACATGGGGTGGATTTTTGTCTGGAACGCGGATTTTACCCGTCACCCATCGAATTTGCGTGTTGAAGTTGAAGGGGGGTTGTAAGTTGAAGTAAGAGCCTAATTTACCTACTCATCGGGCTAGTACCGCAACAGGCCACGAGTCTGTTATACATTGCCTTCCACTTATCCCAACAAAATGGTTGGTTAAGCCCACGTTTCGTTACGTGGATTCCCCGGTCATCAAGTATGGGAGGAATAATGGGGTCCATTTCCGGATGCTACGGGCCCGGTGCGTACTCTACAACCGCTGAGGTGTTGGTTCCATTTGGATTGGTCCAGCAATTCCCATCCTCTGGATACCTCAGGGGACTCGGAATCCTTCAAACTGGAGATGTGTAACCACCGTACCATGTTACTTAGATACGCTGAAGATGATAAGTCAGTGAAGCTCGAAGCTAACTACTCGGTTAACAAAATCCCCCGTCGATTTGCTTTGGTGTAAATCTCCCTCAACTCTAAATGTGGCTCGCGATTAGTCTCCTTCTTATAGCGGAACTTTCACAAGTGGTAGCCTTACCTCGACAGGTAGGGTGTCCATTATGAAGGTTACTGTGTCGGATTTTTAGTTCCAAGGGTTAGCGCTCCGAACAGATCCAGGTTCCTAGGCGGTCACTGTGATTCACACGATAGTGCTACGTTTTCCTTTGCTACGGGGATTAACGATACTATCGATCGTTCGGCGTGCGACTGTAACTAGCTCAGGC'/>

    <sequence taxon='53' value='TGAAACGACACTCCCCACCCTCCTATTATCGGGGCCAGTTCTATGATCCCTTCTACAAGGCGTTCCGTACCCCTATGCTTCCCTCAAATTCTTGACATTATGATATCTCCCAACTTGTGCGTCAACCGAAACGGCAGGGCGTTTTTTTGACATCTGGGCGTTACGAGACAAAGTTTATAAACAGAGAATAGCCTCCTACCACACAGAGCGGTAGTGAGACGGTCGCAGAATAAGATCCTTGCATAGACCACGAGCAGTCTGGTCTGCCCGGCACCCTCCTTCGGCTAAGGCAGTTTGGTATGGAGTTACCAAGCCAGCAACGTTGTGTCCTTCTGAAACTGCGCGGCCAATATTCGATGTCCGAGCCGGAAGTTTTGGGTACACTAGATAACGACAGCCGGATATAGAATCATACTAGTATAGATTTCCGTGGCGTTAAATGCCAGACATCTAAGAGGTGCCTGTCTCTAGGGGCGCTCGTTGATTCTACTCATGCCATCACGACCTCATACCAGAAGATGTGACGGATGATCACCTGCCGTGCCCAGGTGCAGCAACTCCACTCAGATGTGGCATTGATCATACCGTAGTCGATAGGGTCCCTGACAAGGAGGCATGCTAGGAGGAGTATTGACCGTATGTTACTCACTACCGTCAATGTGGAGGGGACCCAACTGAGCGTATCCCATATGGCCCTCCATTTCACGGCTCCTGAGCTCGATGACAGAACTCTGGTTCTAATGAGAGGCCAACCGGTGAGATGAGTGAGATACCGGAGCCCTCTCCGGTACGTAAAAATGCCCGGAATGACCTATATCTCGAGTCACCATATCAGCGGGAGAAGGAGCCCTAAGGATGCTTTTTCAAATATCTTCAGACTACATTAATATACTGAAAACTACCAATTCTAACTTCGTCGCGAGGTGAAAATCCGCGTGTTCCAACGTGGGCTCTCTAAGGTCGAGTGGGGTTATCGTTCCTGCCTCGTTATCTATCCTTGTCAAAGGCCTTGCTACGCTTGGGGAATACAGGTGGTTGTCCGTTGAGTACCTGGAATATAGTATTACCAAAGCTGCATGATCTAATGGTCCGGCCAGCTCTATGCACACGCCGTGTCGTCTCAACGACGGCCCCGGCTCGGTCATATACATAGTTCGTACCAGGAGTGTGTACACCACGACGAAATTGTTCTTACCTGACAATGCTATATATATAGGGTACGCAAGGGGACCGCTTGCTATCCTGTTCTTTTGTTAACATGGGGTGGATTTTTGTCTGGAACGCGGATTTTACCCGTCACCCATCGAATTTGCGTGTTGAAGTTGAAGGGGGGTTGTAAGTTGAAGTAAGAGCCTAATTTACCTACTCATCGGGCTAGTACCGCAACAGGCCACGAGTCTGTTATACATTGCCTTCCACTTATCCCAACAAAATGGTTGGTTAAGCCCACGTTTCGTTACGTGGATTCCCCGGTCATCAAGTATGGGAGGAATAATGGGGTCCATTTCCGGATGCTACGGGCCCGGTGCGTACTCTACAACCGCTGAGGTGTTGGTTCCATTTGGATTGGTCCAGCAATTCCCATCCTCTGGATACCTCAGGGGACTCGGAATCCTTCAAACTGGAGATGTGTAACCACCGTACCATGTTACTTAGATACGCTGAAGATGATAAGTCAGTGAAGCTCGAAGCTAACTACTCGGTTCACAAAATCCCCCGTCGATTTGCTTTGGTGTAAATCTCCCTCAACTCTAAATGTGGCTCGCGATTAGTCTCCTTCTTATAGCGGAACTTTCACAAGTGGTAGCCTTACCTCGACAGGTAGGGTGTCCATTATGAAGGTTACTGTGTCGGATTTTTAGTTCCAAGGGTTAGCGCTCCGAACAGATCCAGGTTCCTAGGCGGTCACTGTGATTCACACGATAGTGCTACGTTTTCCTTTGCTACGGGGATTAACGATACTATCGATCGTTCGGCGTGCGACTGTAACTAGCTCAGGC'/>

    <sequence taxon='12' value='TGAAACGACACTCCCCACCCTCATATTATCGGGGCCAGTTCTATGATCCCTTCTACAAGGCGTTCCGTACCCCTATGCTTCCCTCAAATCCTTGACATTATGGTACCTCTCAACTTGTGCGTCAATCGAAACGGCAGGGCGTTCTTTTGACATCTGGGCGTTACGAAACGAAGCTTATAAACAGAGAATAGCCTCCTACCACACAGAGCGGTAGTGAGACGGTCGCAGAATAAGATCCTTGCATAGACCACGAGCAGTCTGGTCTGCCTGGCACCCTCCTTCGGCTAAGGCAGTTTGGTATGGAGTTACCAAGCCAGCAACGTTGTGTCCTTCTGAAACTGTGCGGCCAATATTCGAGGTCCGAGCCGGAAGTTTTGGGTACACTAGATAACGACAGCCGGATATAGAATCATACTAGTATAGATTTCCGTGGCGTTAAATGCCAGACATCTAAGAGGTGCCTGTCCCTAGGGGCGCTCGTTGATTCTACTCATGCCATCACGACCTCATACCAGAAGGTGTGACGGATGATCACCTGCCGTGCCCAGGTGCACCAACTCCACTCAGATGTGGCATTGATCATACCGTAGTCGATAGGGTCCCTGACAAGGAGGCATGCTAGGAGGAGTATTGACCGTATGTTACTCACTACCGTCAATGGGGAGGGGACGCAACTGAGCGCATCCCATATGGCCCTCCATTTCACGGCTCCCGAGCTCGATGACAGAACTCTGGTTCTAATGAGAGGCCAACCGGTGAGATGAGTGAGATACCGGAGCCCTCTCCGGTACGTAAAAATGCCCGGAATGACCTATATCTCGAGTCACCATATCAGCGGGAGAAGGAGCCCTAAGGATGCTTTTTCAAATATCTTCAGACTACATTAATATACTGAAAACTACCAATTCTAACTTCGTCGCGAGCTGAAAATCCGCGTGTTCCAACGTGGGCTCTCTAAGGTCGAGTGGGGTTATCGTTCCTGCCTCGTTATCTATCCCTGTCAAAGGCCTTGCTATGCTTGGGGAATACAGGTGACTGTCCGTTGAGTACCTGGAATATAGTATTACCAAAGCTGCATGATCTAATGGTCCGGCCAGCTCTATGCACACGCCGTGTCGTCTCAACGACGGCCCCGGCTCGGTCATATACATAGTTCGTACCAGGAGTGTGTACACCACGACGAAATTGTTCTTACCTGACAATGCTATATATATGGGATACGCAAGGGGACCGCTTGCTATCCTGTTCTTTTGTTAACATGGGTTGGATTTTTGTCTGGAACGCGGATTTTACCCGTCACCCATCGAATTTGCGTGCTGAAGTTGAAGGGGGGTTGTAAGTTGAAGTAAGAGCCTAATTTACCTACTCCTCGGGCTAGTACCGCAACAGGCCACGAGTCTGTTATACATTGCCTTCCACTTATCCCAACAAAATGGTTGGTTAAGCCCACGTTTCGTTACGTGGATTCCCCGGTCATCAAGTATGGGAGGAGTAATGGGGTCCATTTCCGGATGCTACGGGCCCGGTGCGTACTCTACAACCGCCGAGGTGTTGGTTCCATTTGGATTGGTCCAGCAATTCCCATCCTCTGGATACCTCAGGGGACTCGGAATCCTTCAAACTGGAGATGTGTAACCACCGTACCATGTTACTTAGATACGCTGAAGATGATAAGTCAGTGAAGCTCGAAGCTAACTACTCGGTTAACTAAATCCCTCGTCGATTTGCTTTGGTGTAAGTCTCCCTCAACTCTAAATGTGGGTCGCGATTAGTCTCCTTCTTATAGCGGAACTTTCACAAGTGGTAGCCTTACCTCGACAGGTAGGGTGTCCATTATGAAGGTTACTGTGTCAGATTTTTAGTTCCAAGGGTTAGCGCTCCGAACAGATCTAGGTTCCTAGGCGGTCACTGTGATTCACACGATAGTGCTAGGTTTTCCTTTGCTATGGGGATTAACGATACTATCGATCGTTCGGCGTGCGACTGTAATTAGCTCAGGA'/>

    <sequence taxon='17' value='TGAAACGACACTCCCCACCCTCATATTATCGGGGCCAGTTCTATGATCCCTTCTACAAGGCGTTCCGTACCCCTATGCTTCCCTCAAATCCTTGACATTATGGTACCTCTCAACTTGTGCGTCAATCGAAACGGCAGGGCGTTCTTTTGACATCTGGGCGTTACGAAACGAAGCTTATAAACAGAGAATAGCCTCCTACCACACAGAGCGGTAGTGAGACGGTCGCAGAATAAGATCCTTGCATAGACCACGAGCAGTCTGGTCTGCCTGGCACCCTCCTTCGGCTAAGGCAGTTTGGTATGGAGTTACCAAGCCAGCAACGTTGTGTCCTTCTGAAACTGTGCGGCCAATATTCGAGGTCCGAGCCGGAAGTTTTGGGTACACTAGATAACGACAGCCGGATATAGAATCATACTAGTATAGATTTCCGTGGCGTTAAATGCCAGACATCTAAGAGGTGCCTGTCCCTAGGGGCGCTCGTTGATTCTACTCATGCCATCACGACCTCATACCAGAAGGTGTGACGGATGATCACCTGCCGTGCCCAGGTGCACCAACTCCACTCAGATGTGGCATTGATCATACCGTAGTCGATAGGGTCCCTGACAAGGAGGCATGCTAGGAGGAGTATTGACCGTATGTTACTCACTACCGTCAATGGGGAGGGGACGCGACTGAGCGCATCCCATATGGCCCTCCATTTCACGGCTCCCGAGCTCGATGACAGAACTCTGGTTCTAATGAGAGGCCAACCGGTGAGATGAGTGAGATACCGGAGCCCTCTCCGGTACGTAAAAATGCCCGGAATGACCTATATCTCGAGTCACCATATCAGCGGGAGAAGGAGCCCTAAGGATGCTTTTTCAAATATCTTCAGACTACATTAATATACTGAAAACTACCAATTCCAACTTCGTCGCGAGCTGAAAATCCGCGTGTTCCAACGTGGGCTCTCTAAGGTCGAGTGGGGTTATCGTTCCTGCCTCGTTATCTATCCCTGTCAAAGGCCTTGCTATGCTTGGGGAATACAGGTGACTGTCCGTTGAGTACCTGGAATATAGTATTACCAAAGCTGCATGATCTAATGGTCCGGCCAGCTCTATGCACACGCCGTGTCGTCTCAACGACGGCCCCGGCTCGGTCATATACATAGTTCGTACCAGGAGTGTGTACACCACGACGAAATTGTTCTTACCTGACAATGCTATATATATGGGATACGCAAGGGGACCGCTTGCTATCCTGTTCTTTTGTTAACATGGGTTGGATTTTTGTCTGGAACGCGGATTTTACCCGTCACCCATCGAATTTGCGTGCTGAAGTTGAAGGGGGGTTGTAAGTTGAAGTAAGAGCCTAATTTACCTACTCCTCGGGCTAGTACCGCAACAGGCCACGAGTCTGTTATACATTGCCTTCCACTTATCCCAACAAAATGGTTGGTTAAGCCCACGTTTCGTTACGTGGATTCCCCGGTCATCAAGTATGGGAGGAGTAATGGGGTCCATTTCCGGATGCTACGGGCCCGGTGCGTACTCTACAACCGCCGAGGTGTTGGTTCCATTTGGATTGGTCCAGCAATTCCCATCCTCTGGATACCTCAGGGGACTCGGAATCCTTCAAACTGGAGATGTGTAACCACCGTACCATGTTGCTTAGATACGCTGAAGATGATAAGTCAGTGAAGCTCGAAGCTAACTACTCGGTTAACTAAATCCCTCGTCGATTTGCTTTGGTGTAAGTCTCCCTCAACTCTAAATGTGGGTCGCGATTAGTCTCCTTCGTATAGCGGAACTTTCACAAGTGGTAGCCTTACCTCGACAGGTAGGGTGTCCATTATGAAGGTTACTGTGTCAGATTTTTAGTTCCAAGGGTTAGCGCTCCGAACAGATCTAGGTTCCTAGGCGGTCACTGTGATTCACACGATAGTGCTAGGTTTTCCTTTGCTATGGGGATTAACGATACTATCGATCGTTCGGCGTGCGACTGTAATTAGCTCAGGA'/>

</data>

    <trait id="tipDates" spec='beast.evolution.tree.TraitSet' traitname='date-backward' units='year' value='
43=0.16779096964872364,
27=0.36013827650407837,
37=0.24783664667249505,
46=0.1890241270227122,
44=0.00977846281091832,
2=1.847472461611958,
41=0.4000237599088132,
35=0.3247420057912258,
31=0.3633033548673721,
24=0.6718363579499744,
40=0.2866816666958969,
16=0.7116711702797449,
23=0.38752589527306824,
25=0.7702211143844839,
11=1.2355647594282728,
6=1.4709613270080673,
30=0.5152673017611518,
45=0.041884199441963865,
53=0.07312561154700337,
10=0.8866623246975931,
17=0.969460182673846,
12=1.2915294037559932,
4=1.73949293932901,
3=1.9356373911147733,
26=0.6615011856935258,
22=0.7628039205577215,
38=0.11241393896797591,
52=0.12764761916876433,
47=0.23712847797078762,
1=1.8437350499117473,
5=1.4449300428842622,
15=1.1549523489214701,
36=0.4467171550024185,
14=0.5692569193239434,
7=1.2961690041628415,
29=0.03687510359451496,
28=0.3849647709410404,
49=0.24447448719988607,
20=0.5858071180343734,
19=0.4801137922515424,
13=1.2743331541327947,
34=0.4611778989268265,
33=0.5609413380530306,
32=0.5897581551432638,
21=0.7000805049741681,
51=0.1734120554102101,
50=0.1863595734193626,
18=0.9142474057198462,
42=0.22843610024850358,
39=0.43568833444483346,
48=0.13237180197969778,
9=0.8759350025025614,
8=1.1435673114605565,
0=2.2606367783053694
            '>
        <taxa id='taxonSet' spec='beast.evolution.alignment.TaxonSet' alignment='@alignment'/>
    </trait>
    
    <tree spec="beast.util.ClusterZBSATree" id="tree" nodetype="beast.evolution.tree.ZeroBranchSANode" clusterType="upgma" trait="@tipDates">
		<taxa idref="alignment"/>
	</tree>

    <BirthDeathSkylineModel spec="SABDSamplingThroughTimeModel" id="birthDeath" tree="@tree" conditionOnSampling="true">
		<parameter name="origin" id="origin" value ="50." lower="0."/>
        <parameter name="diversificationRate" id="diversificationRate" value="1.5"/>
        <parameter name="turnover" id="turnover" value=".5"/>
        <parameter name="samplingProportion" id="samplingProportion" value="0.7959520251220771"/>
        <parameter name="removalProbability" id="r" value="0.5" lower="0." upper="1."/>
	</BirthDeathSkylineModel>
    
    <siteModel gammaCategoryCount="1" id="SiteModel" spec="SiteModel">
		<parameter dimension="1"  id="mutationRate" name="mutationRate" value="1.0"/>
		<substModel id="gtr" rateAC="@rateAC" rateGT="@rateGT" rateAT="@rateAT" rateCG="@rateCG" rateCT="@rateCT" spec="GTR">
			<parameter dimension="1"  id="rateAG" lower="0.0" name="rateAG" value="1.0"/>
			<frequencies estimate="true" id="freqs" spec="Frequencies">
				<parameter name='frequencies' id='freqParameter' value='0.25' dimension='4' lower="0." upper="1."/>
			</frequencies>
		</substModel>
	</siteModel>
	<branchRateModel id="StrictClock" spec="beast.evolution.branchratemodel.StrictClockModel">
		<parameter dimension="1" id="clock.rate" name="clock.rate" value="0.05" lower="0."/>
	</branchRateModel>


   <!-- likelihood and priors: -->
    <distribution id="posterior" spec="util.CompoundDistribution">
		<distribution id="prior" spec="util.CompoundDistribution">
            <distribution  x="@clock.rate" id="clockRatePrior" spec='beast.math.distributions.Prior'>
				<distr spec='beast.math.distributions.LogNormalDistributionModel' id='clockRatePrior.exp' M="-4.6" S="1.25"/>
			</distribution>
			<distribution id="hky.frequencies.prior" spec="beast.math.distributions.Prior" x="@freqParameter">
				<distr id="Uniform " lower="0.0" upper="1.0" spec="beast.math.distributions.Uniform" />
			</distribution>
			<distribution id="diversificationRate_prior" spec="beast.math.distributions.Prior" x="@diversificationRate">
				<distr spec="beast.math.distributions.Uniform" lower="1." upper="2." offset="0."/>
			</distribution>
			<distribution id="turnover_prior" spec="beast.math.distributions.Prior" x="@turnover">
				<distr spec="beast.math.distributions.Uniform" lower="0." upper="1." offset="0."/>
			</distribution>
			<distribution  id='origin_Prior' x="@origin" spec='beast.math.distributions.Prior'>
				<distr spec='beast.math.distributions.Uniform' lower="0." upper="1000." offset="0."/>
			</distribution>
			<distribution id="BDlikelihood" spec="util.CompoundDistribution">
				<distribution idref="birthDeath"/>		
			</distribution>
		</distribution>
        <distribution id="jointTreeLikelihood" spec="util.CompoundDistribution">
			<distribution data="@alignment" id="treeLikelihood" spec="TreeLikelihood" tree="@tree" siteModel="@SiteModel" branchRateModel="@StrictClock"/>
        </distribution>
    </distribution>

    
	<run chainLength="20000000" id="mcmc" spec="MCMC" storeEvery="100000" distribution="@posterior">
        
		<state id="state" storeEvery="100000">
            <stateNode idref='tree'/>
			<stateNode idref="origin"/>
			<stateNode idref="diversificationRate"/>
			<stateNode idref="turnover"/>
			<!-- <stateNode idref="samplingProportion"/> -->
            <stateNode idref="r"/> 
            
            <stateNode idref="clock.rate"/>
			<stateNode idref="freqParameter"/>
			<parameter dimension="1"  id="rateAC" lower="0.0" upper="100.0" name="stateNode" value="1.0"/>
			<parameter dimension="1"  id="rateGT" lower="0.0" upper="100.0" name="stateNode" value="1.0"/>
			<parameter dimension="1"  id="rateAT" lower="0.0" upper="100.0" name="stateNode" value="1.0"/>
			<parameter dimension="1"  id="rateCG" lower="0.0" upper="100.0" name="stateNode" value="1.0"/>
			<parameter dimension="1"  id="rateCT" lower="0.0" upper="100.0" name="stateNode" value="1.0"/>
        </state>
        
		<operator id='origOperator' spec='ScaleOperator' scaleFactor=".75" weight="3" parameter="@origin"/>
		<operator id='diversificationRateOperator' spec='ScaleOperator' scaleFactor=".75" weight="10" parameter="@diversificationRate"/>
		<operator id='turnoverOperator' spec='ScaleOperator' scaleFactor=".75" weight="10" parameter="@turnover"/>
		<!-- <operator id='samplingProportionOperator' spec='ScaleOperator' scaleFactor=".75" weight="10" parameter="@samplingProportion"/> -->
        <operator id='rOperator' spec='ScaleOperator' scaleFactor=".9" weight="1" parameter="@r"/> 
        
        <operator spec='TreeDimensionJump' weight="10" tree="@tree"/> 
        <operator spec='WilsonBaldingForZeroBranchSampledAncestorTrees' weight="10" tree="@tree"/> 
        <operator spec='ExchangeForZeroBranchSampledAncestorTrees' isNarrow="false" weight="10" tree="@tree"/>
        <operator spec='ExchangeForZeroBranchSampledAncestorTrees' weight="10" tree="@tree"/>
        <operator spec='UniformForZeroBranchSATrees' weight="20" tree="@tree"/>
        <operator id='rootScaler' spec='ScaleOperatorForZeroBranchSATrees' scaleFactor=".95" weight="1" tree="@tree" rootOnly='true'/>
        <operator id='treeScaler' spec='ScaleOperatorForZeroBranchSATrees' scaleFactor=".95" weight="10" tree="@tree"/>
        <operator id="updownTree" spec="UpDownOperator" scaleFactor=".95" weight="20" up="@clock.rate" down="@tree"/>

        
        <operator id="clock.rateScaler" parameter="@clock.rate" scaleFactor="0.75" spec="ScaleOperator" weight="10"/>
        
		<operator spec='ScaleOperator' scaleFactor=".75" weight=".2" parameter="@rateAC"/>
		<operator spec='ScaleOperator' scaleFactor=".75" weight=".2" parameter="@rateAT"/>
		<operator spec='ScaleOperator' scaleFactor=".75" weight=".2" parameter="@rateCG"/>
		<operator spec='ScaleOperator' scaleFactor=".75" weight=".2" parameter="@rateCT"/>
		<operator spec='ScaleOperator' scaleFactor=".75" weight=".2" parameter="@rateGT"/>
		<operator autoOptimize="true" delta="0.2" id="FrequenciesExchanger" integer="false" spec="DeltaExchangeOperator" weight="0.1" parameter="@freqParameter"/>


			
		<logger fileName="$(seed).log" id="tracelog" logEvery="10000" mode="autodetect" model="@posterior">
			<distribution idref="posterior" name="log"/>
			<log idref="BDlikelihood"/>
            <log idref="jointTreeLikelihood"/>
            <log id="treeHeight" spec="beast.evolution.tree.TreeHeightLogger" tree="@tree"/>
			<log idref="origin"/>
            <log idref="diversificationRate"/>
			<log idref="turnover"/>
			<!--<log idref="samplingProportion"/>-->
            <log idref="r"/>
            <log id="SACount" spec="beast.evolution.tree.SALogger" tree="@tree"/>

            <log idref="clock.rate"/>
			<log idref="freqParameter"/>
			<log idref="rateAC"/>
			<log idref="rateAG"/>
			<log idref="rateAT"/>
			<log idref="rateCG"/>
			<log idref="rateCT"/>
			<log idref="rateGT"/>
		</logger>
        
        <logger fileName="$(seed).trees" id="treelog" logEvery="10000" mode="tree">
			<tree idref="tree" name="log"/>
		</logger>
	
	</run>

</beast>
