# Supplementary material for: Bayesian Inference of Sampled Ancestor Trees for Epidemiology and Fossil Calibration
Source: PLoS Comput Biol. 2014 Dec 4;10(12):e1003919. doi: 10.1371/journal.pcbi.1003919 (PMC4263412; doi:10.1371/journal.pcbi.1003919)
Supplement: File S5 — XML files for simulated transmission process. (ZIP) [file pcbi.1003919.s006.zip › simulations2/50.xml]

<?xml version="1.0" encoding="UTF-8" standalone="no"?><beast namespace="beast.core:beast.evolution.alignment:beast.evolution.tree.coalescent:beast.core.util:beast.evolution.nuc:beast.evolution.operators:beast.evolution.sitemodel:beast.evolution.substitutionmodel:beast.evolution.likelihood:beast.evolution.speciation:beast.core.parameter:beast.util" version="2.0">
    
    <data dataType="nucleotide" id="alignment" name="alignment">
    <sequence taxon='0' value='GGTTTCACATTGATGGTCGCCCCGTACCTGTGCTGCTCCTCCCGATGCCTGTGTATATAGGTGCGGGAGCAAATTTAGGACGAGCCGGGAGACAGCGTTTTGATAGATACCGTAACTTTTGGTCCTTAGCGTTCCAGCATTGCCTTTAGGGGAATATTGTCCTATCACTAAATCAACTCTAGTGTTTAGATTGACTCATCCAGTTCGGTGATGGTCTACCTGTACAGTTTGACGTGGGTAATTCCCGAGGAAGAGTGGCACCCGTCAGCGCAACCCGGTGTCGCCCTGGTACGTACAGCTCCGACAGGCTACCCACAAAGCTAGGTAGCCTTCAGCCCGCCCGTACGGATATCCAGTCCTTTACGAGGGGTAAGGACGCCATAGAAATTCTCATAGCGTCACAAAATCGAACACCATGGCACGGAAGCCTCGCTAGTGCCACAGCTGGTAATAAGTACGTACCACTATGTACTTCGGTGTATCTACTCGGGCGAGGCAGTCGTCGGGTCGGCGGGGCCCATAGTGGGAAGATCTTTTTGTGCATGCAAACTGCTCCCGCTATCACCTGAGCTAATAATTAAGAATCCAGAATATTTCCAAATCCTATGCATTAATCACAAGGTGCGAACAAAAGAAGTCCACATAGACCTACGTGATGATTACCGTTGCACAAAGTCGTATCGGATACCGAGTGGTGATCCCACGGTTGAAGGTGATGCACGTACAAACCCAGTAATGGCGATGTGTCTATAAACTGACTTACCACCTTAAAAATAATATATTCTTTTCAACTAGGTCTAATATGCGAGGTGGCAGGTATGATCGTACGCTGGTTTGTTTGAAAGATCATCGTAGATGGTCATAGTCAATTTGCGGTGGGCCCGCCAGGAACATCGGTCCGGGGCAGCCCACAAATAGTTACGATGACCCGCTTGACAACCCAGAAGCCCATAGCGCATCAAGACCGACAGATTAGTAGAACTCCTTTGAAAAATCAGGGTAACCGCCGCCATTCTTGCCACTAAACATTCTAACCACTAACGTGTACTACGTGAGTACAGTGTGAACGTCGGATCTCGTCGTCAATTGTCTCGACCAACTGCTTCCGCTGCGTTAGCGAATAGCAACCCTTTACTGCTGCAATGGCCGGGGGCGTCGGTCGGGAGTTTTGCCTCCAGATTAGAGCAAGATTCTTTCTGATGCCATGTACTACTACGGTGAATACTTGAATCGCTATCACAAGGGATGGGTTGGGCCTCAGGTTTTCCAAAGACGTTGCCACTGGGGCTTTAAACGACACTAGCGGGCTGTACATATGGGATCAAGCAAACGGCGCTGGTTACGCATCGGAGACAACCCCGAAGTTACTTTAGTAATTCCGCACCCAAACGCGACCAGGCCGAAGAACCGTCCCGCCTCTCAGCCGGGTATTTTCGTACTGACCTACATATCACGGTCTAGAGGCCGTACAGAGGAAGTGAGCGTTCACACAGAGTAGGAGTGGGAAACGACCTGTTAGCCGCGGTCATCGAAAACCTACCAACGCGAGATATGCTATCTATGAGCCCCGGCCTTAGTCTGTCGCATTGGCTTGGACAGGTGGTTCGCATATCGCCCCGACGATCGGATAGGGAAGCCATAAGATCCGAACGGTTCATTACACCATTCCGCTTTACACTGCGGTATTGCTCAGCGCTGTCAGCACTAAGGGCTGGGCCACGTATCCTACTGAACCGACTGGTAACGTCCGTTGAATCTGCACTGCACAGTCTGGCAGGTTGGGAATCGCTCGTCTTTGAAGTGGCCCAGCTCTGTGATCTATAGACCGGGCCTCTTGGGGGGAGGGTGGACACCTAGCACGAGTCGAGGTCAACATTGTGCATTGGACCTAACAATGGACGATCTCTAATAATATACCCATCGAATGATATTTAGGCTGCCCCCTGCTTCGTTTGTGTTGAATTAATGAGTGGGCCTAATTCAGGGGCGTCCTACAATTA'/>

    <sequence taxon='1' value='GGTTTCACATTGATGGTCGCCCCGTACCTGTGCTGCTCCTCCCGATGCCTGTGTATATAGGTGCGGGAGCAAATTTAGGACGAGCCGGGAGACAGCGTTTTGATAGATACCGTAACTTTTGGTCCTTAGCGTTCCAGCATTGCCTTTAGGGGAATATTGTCCTATCACTAAATCAACTCTAGTGTTTAGATTGACTCATCCAGTTCGGTGATGGTCTACCTGTACAGTTTGACGTGGGTAATTCCCGAGGAAGAGTGGCACCCGTCAGCGCAACCCGGTGTCGCCCTGGTACGTACAGCTCCGACAGGCTACCCACAAAGCTAGGTAGCCTTCAGCCCGCCCGTACGGATATCCAGTCCTTTACGAGGGGTAAGGACGCCATAGAAATTCTCATAGCGTCACAAAATCGAACACCATGGCACGGAAGCCTCGCTAGTGCCACAGCTGGTAATAAGTACGTACCACTATGTACTTCGGTGTATCTACTCGGGCGAGGCAGTCGTCGGGTCGGCGGGGCCCATAGTGGGAAGATCTTTTTGTGCATGCAAACTGCTCCCGCTATCACCTGAGCTAATAATTAAGAATCCAGAATATTTCCAAATCCTATGCATTAATCACAAGGTGCGAACAAAAGAAGTCCACATAGACCTACGTGATGATTACCGTTGCACAAAGTCGTATCGGATACCGAGTGGTGATCCCACGGTTGAAGGTGATGCACGTACAAACCCAGTAATGGCGATGTGTCTATAAACTGACTTACCACCTTAAAAATAATATATTCTTTTCAACTAGGTCTAATATGCGAGGTGGCAGGTATGATCGTACGCTGGTTTGTTTGAAAGATCATCGTAGATGGTCATAGTCAATTTGCGGTGGGCCCGCCAGGAACATCGGTCCGGGGCAGCCCACAAATAGTTACGATGACCCGCTTGACAACCCAGAAGCCCATAGCGCATCAAGACCGACAGATTAGTAGAACTCCTTTGAAAAATCAGGGTAACCGCCGCCATTCTTGCCACTAAACATTCTAACCACTAACGTGTACTACGTGAGTACAGTGTGAACGTCGGATCTCGTCGTCAATTGTCTCGACCAACTGCTTCCGCTGCGTTAGCGAATAGCAACCCTTTACTGCTGCAATGGCCGGGGGCGTCGGTCGGGAGTTTTGCCTCCAGATTAGAGCAAGATTCTTTCTGATGCCATGTACTACTACGGTGAATACTTGAATCGCTATCACAAGGGATGGGTTGGGCCTCAGGTTTTCCAAAGACGTTGCCACTGGGGCTTTAAACGACACTAGCGGGCTGTACATATGGGATCAAGCAAACGGCGCTGGTTACGCATCGGAGACAACCCCGAAGTTACTTTAGTAATTCCGCACCCAAACGCGACCAGGCCGAAGAACCGTCCCGCCTCTCAGCCGGGTATTTTCGTACTGACCTACATATCACGGTCTAGAGGCCGTACAGAGGAAGTGAGCGTTCACACAGAGTAGGAGTGGGAAACGACCTGTTAGCCGCGGTCATCGAAAACCTACCAACGCGAGATATGCTATCTATGAGCCCCGGCCTTAGTCTGTCGCATTGGCTTGGACAGGTGGTTCGCATATCGCCCCGACGATCGGATAGGGAAGCCATAAGATCCGAACGGTTCATTACACCATTCCGCTTTACACTGCGGTATTGCTCAGCGCTGTCAGCACTAAGGGCTGGGCCACGTATCCTACTGAACCGACTGGTAACGTCCGTTGAATCTGCACTGCACAGTCTGGCAGGTTGGGAACCGCTCGTCTTTGAAGTGGCCCAGCTCTGTGATCTATAGACCGGGCCTCTTGGGGGGAGGGTGGACACCTAGCACGAGTCGAGGTCAACATTGTGCATTGGACCTAACAATGGACGATCTCTAATAATATACCCATCGAATGATATTTAGGCTGCCCCCTGCTTCGTTTGTGTTGAATTAATGAGTGGGCCTAATTCAGGGGCGTCCTACAATTA'/>

    <sequence taxon='2' value='GGTTTCACATTGATGGTCGCCCCGTACCTGTGCTGCTCCTCCCGATGCCTGTGTATATAGGTGCGGGAGCAAATTTAGGACGAGCCGGGAGACAGCGTTTTGATAGATACCGTAACTTTTGGTCCTTAGCGTTACAGCATTGCCTTTAGGGGAATATTGTCCTATCACTAAATCAACTCTAGTGTTTAGATTGACTCATCCAGTTCGGCGATGGTCTACCTGTACAGTTTGACGTGGGTAATTCCCGAGGAAGAGTGGCACCCGTCAGCGCAACCCGGTGTCGCCCTGGTACGTACAGCTCCGACAGGCTACCCACAAAGCTAGGTAGCCTTCAGCCCGCCCGTACGGATATCCAGTCCTTTACGAGGGATAAGGACGCCATAGAAATTCTCATAGCGTCACAAAATCGAACACCATGGCACGGAAGCCTCGCTAGTGCCACAGCTGGTAATAAGTACGTACCACTATGTACTTCGGTGTATCTACTCGGGCGAGGCAGTCGTCGGGTCGGCGGGGCCCATAGTGGGAAGATGTTTTTGTGCATGCAAACTGCTCCCACTATCACCTGAGCTAATAATTAAGAATCCAGAATATTTCCAAATCCTATGCATTAATCACAAGGTGCGAACAAAAGAAGTCCACATAGACCTACGTGATGATTACCGTTGCACAAAGTCGTATCGGATACCGAGTGGTGATCCCACGGTTGAAGGTGATGCACGTACAAACCCAGTAATGGCGATGTGTCTATAAACTGACTTACCACCTTAAAAATAATATATTCTTTTCAACTAGGTCTAATATGCGAGGTGGCAGGTATGATCGTACGCTGGTTTGTCTGAAAGATCATCGTAGATGGTCATAGTCAATTTGCGGTGGGCCCGCCAGGAACATCGGTCCGGGGCAGCCCACAAATAGTTACGATGACCCGCTTGACAACCCAGAAGCCCACAGCGCATCAAGACCGACAGATTAGTAGAACTCCTTTGAAAAATCAGGGTAACCGCCGCCATTCTTGCCACTAAACATTCTAACCACTAACGTGTACTACGTGAGTACAGTGTGAACGTCGGATCTCGTCGTCAATTGTCTCGACCAACTGCTTCCGCTGCGTTAGCGAATAGCAACACTTTACTGCTGCAATGGCCGGGGGCGTCGGTCGGGAGTTTTGCCTCCAGATTAGAGCAAGATTCTTTCTGATGCCATGTACTACTACGGTGAATACTTGAATCGCTATCACAAGGGATGGGTTGGGCCTCAGGTTTTCCAAAGACGTTGCCACTGGGGCTTTAAACGACACTAGCGGGCTGTACATATGGGATCAAGCAAACGGCGCTGGTTACGCATCGGAGACAACCCCGAAGTTACTTTAGTAATTCCGCACCCAAACGCGACCAGGCCGAAGAACCGTTCCGCCTCTCAGCCGGGTATTTTCGTACTGACCTACATATCACGGTCTAGAGACCGTACAGAGGAAGTGAGCGTTCACACAGAGTAGGAGTGGGAAACGACCTGTTAGCCGCGGTCATCGAAAACCTACCAACGCGAGATATGCTATCTATGAGCCCCGGCCTTAGTCTGTCGCATTGGCTTGGACAGGTGGTTCGCATATCGCCCCGACGATCGGATAGGGAAGCCGTAAGATCCGAACGGTTCATTACACCATTCCGCTTTACACTGCGGTATTGCTCAGCGCTGTCAGCACTAAGGGCTGGGCCACGTATCCTACTGAACCGACTGGTAACGTCCGTTGAATCTGCACTGCACAGTCTGGCAGGTTGGGAACCGCTCGTCTTTGAAGTGGCCCAGCTCTGTGATCTATAGACCGGGCCTCTTGGGGGGAGGGTGGACACCTAGCACGAGTCGAGGTCAACATTGTGCATTGGACCTAACAATGGACGATCTCTAATAATATACCCATCGAATGATATTTAGGCTGCCCCCTGCTTCGTTTGTGTTGAATTAATGAGTGGGCCTAATTCAGGGGCGTCCTACCATTA'/>

    <sequence taxon='15' value='GGTTTCACATTGATGGTCGCCCCGTACCTGTGCTGCTCCTCCCGATGCCTGTGTATATAGGTGCGGGAGCAAATTTAGGACGAGCCGGGAGACAGCGTTTTGATAGATACCGTAACTTTTGGTCCTTAGCGTTACAGCATTGCCTTTAGGGGAATATTGTCCTATCACTAAATCAACTCTAGTGTTTAGATTGACTCATCCAGTTCGGCGATGGTCTACCTGTACAGTTTGACGTGGGTAATTCCCGAGGAAGAGTGGCACCCGTCAGCGCAACCCGGTGTCGCCCTGGTACGTACAGCTCCGACAGGCTACCCACAAAGCTAGGTAGCCTTCAGCCCGCCCGTACGGATATCCAGTCCTTTACGAGGGATAAGGACGCCATAGAAATTCTCATAGCGTCACAAAATCGAACACCATGGCACGGAAGCCTCGCTAGTGCCACAGCTGGTAATAAGTACGTACCACTATGTACTTCGGTGTATCTACTCGGGCGAGGCAGTCGTCGGGTCGGCGGGGCCCATAGTGGGAAGATGTTTTTGTGCATGCAAACTGCTCCCACTATCACCTGAGCTAATAATTAAGAATCCAGAATATTTCCAAATCCTATGCATTAATCACAAGGTGCGAACAAAAGAAGTCCACATAGACCTACGTGATGATTACCGTTGCACAAAGTCGTATCGGATACCGAGTGGTGATCCCACGGTTGAAGGTGATGCACGTACAAACCCAGTAATGGCGATGTGTCTATAAACTGACTTACCACCTTAAAAATAATATATTCTTTTCAACTAGGTCTAATATGCGAGGTGGCAGGTATGATCGTACGCTGGTTTGTCTGAAAGATCATCGTAGATGGTCATAGTCAATTTGCGGTGGGCCCGCCAGGAACATCGGTCCGGGGCAGCCCACAAATAGTTACGATGACCCGCTTGACAACCCAGAAGCCCACAGCGCATCAAGACCGACAGATTAGTAGAACTCCTTTGAAAAATCAGGGTAACCGCCGCCATTCTTGCCACTAAACATTCTAACCACTAACGTGTACTACGTGAGTACAGTGTGAACGTCGGATCTCGTCGTCAATTGTCTCGACCAACTGCTTCCGCTGCGTTAGCGATTAGCAACACTTTACTGCTGCAATGGCCGGGGGCGTCGGTCGGGAGTTTTGCCTTCAGATTAGAGCAAGATTCTTTCTGATGCCATGTACTACTACGGTGAATACTTGAATCGCTATCACAAGGGATGGGTTGGGCCTCAGGTTTTCCAAAGACGTTGCCACTGGGGCTTTAAACGACACTAGCGGGCTGTACATATGGGATCAAGCAAACGGCGCTGGTTACGCATCGGAGACAACCCCGAAGTTACTTTAGTAATTCCGCACCCAAACGCGACCAGGCCGAAGAACCGTTCCGCCTCTCAGCCGGGTATTTTCGTACTGACCTACATATCACGGTCTAGAGACCGTACAGAGGAAGTGAGCGTTCACACAGAGTAGGAGTGGGAAACGACCTGTTAGCCGCGGTCATCGAAAACCTACCAACGCGAGATATGCTATCTATGAGCCCCGGCCTTAGTCTGTCGCATTGGCTTGGACAGGTGGTTCGCATATCGCCCCGACGATCGGATAGGGAAGCCGTAAGATCCGAACGGTTCATTACACCATTCCGCTTTACACTGCGGTATTGCTCAGCGCTGTCAGCACTAAGGGCTGGGCCACGTATCCTACTGAACCGACTGGTAACGTCCGTTGAATCTGCACTGCACAGTCTGGCAGGTTGGGAACCGCTCGTCTTTGAAGTGGCCCAGCTCTGTGATCTATAGACCGGGCCTCTTGGGGGGAGGGTGGACACCTAGCACGAGTTGAGGTCAACATTGTGCATTGGACCTAACAATGGACGATCTCTAATAATATACCCATCGAATGATATTTAGGCTGCCCCCTGCTTCGTTTGTGTTGAATTAATGAGTGGGCCTAATTCAGGGGCGTCCTACCATTA'/>

    <sequence taxon='43' value='GGTTTCACATTGACGGCCGCCCCGTACCTGTGCTGCTCCTCCCGATGCCTGTGTATATAGGTGCGGGAGCAAATTTAGGACGAGCCGGGAGACAGCGTTCTGATAGATACCGTAACTTTTGGTCCTTAGCGTTACAGCATTGCCTTTAGGGGAATATTGTCCTATCACTAAATCAACTCTAGTGTTTAGATTGACTCATCCAGTTCGGCGATGGTCTACCTGTACAGTTTGACGTGGGTAATTGCCGAGGAAGAGTGGCACCCGTCAGCGCAACCCGGTGTCGCTCTGGTACGTACAGTTCCGACAGGCTACCCACAAAGCTAGGTAGCCTTCAGCCCGCCCGAACGGATATCCAGTCCTTTACGAGGGATAAGGACGCCATAGAAATTCTCATAGCGTCACAAAATCGAACACCATGGCACGGAAGCCTCGCTAGTGCCACAGCTGGTAATAAGTACGTACCACTATGTACTTCGGTGTATCTACTCGGGCGAGGCAGTCGTCGGGTCGGCGGGGCCCATAGTGGGAAGATGTTTTTGTGCATGCAAACTGCTCCCACTATCACCTGAGCTAATAATTAAGAATCCAGAATATTTCCAAATCCTATGCATTAATCACAAGGTGCGAACAAAAGAAGTCTACATAGACCTACGTGATGATTACCGTTGCACAAAATTGTATCGGATACCGAGTGGTGATCCCACGGTTGAAGGTGATGCACGTACAAACCCAGTAATGGCGATGTGTCTATAGACTGACTTACCACCTTAAAAATAATATATTCTTTTCAACTAGGTCTAATATGCGAGGTGGCAGGTATGATCGTACGCTGGTTTGTCTGAAAGATCATCGTAGATGATCATAGTCAATTTGCGGTGGGCCCGACAGGAACATCGGTCCGGGGCAGCCCACAAATAGTTACAATGACACGCTTGACAACCCAGAAGCCCACAGCGCATCAAGACCGACAGATTAGTAGAACTCCTTTGAAAAATCAGGGTAACCGCCGCGATTCCTGCCACTAAACATTCTAACCACTAACGTGTACTACGTGAGTACAGTGTGAACGTCGGATCTCGTCGTCAATTGTCTCGACCAACTGCTTCCGCTGCGTTAGCGATTAGCAACACTTTACTGCTGCAATGGCCGGGGGCGTCGGTCGGGAGCTTTGCCTTCAGATTAGAGCAAGATTCTTTCTGATGCCCTGTACTACTACGGTGAATACTTGAATCGCTATCAGAAGGGATGGGTTGGGCCTCAGGTTTTCCAAAGACGTTGCCACTGGGGCTTTAAACGACATTAGCGGGCTGTACATATGGGATCAAGCAAACGGCGCTGGTTACGCATCGGAGACAACCCCGAAGTTACTTTAGTAATTCCGCACCCAAACGCGACCAGGCCGAAGAACCGTTCCGCCTCTCAGCCGGGTGTTTTCGTACTGACCTACATATCACGGTCTAGAGACCGTACAGAGGAAGTGAGCGTTCACACAGAGTAGGAGTGGGAAACGACCTGTTAGCCGCGGTCATCGAAAACCTACCAACGCGAGATATGCTATCTATGCGCCCCGGCCTTAGTCTGTCGCATTGGCTTGGACAGGTGGTTCGCATATCGCCCCGACGATCGGATAGGGAAGACGTAAGATCCGAACGATTCATTACACCATTCCGCTTTACACTGCGGTATTGCTCAGCGCTGTCAGCACTAAGGGCTGGGCCACGTATCCTACTGGACCGACTGGTAACGCCCGTTGAATCTGCACTGCACAGTCTGGCAGGTTGGGAACCGCTCGTCTTTGAAGTGGCCCAGCTCTGTGATCTATAGACCGGGCCTCTTGGGGGGAGGGTGGACACCTAGCACGAGTTGAGGTCAACATTGTGCATTGGACCTAACAATGGACGATCTCTAATAATATACCCATCGAATGATATTTAGGCTGCCCCCTGCTTCGTTTGTGTTGAATTAATGAGTGGGCCTAATTCAGGGGCGTCCTACCATTA'/>

    <sequence taxon='44' value='GGTTTCACATTGATGGTCGCCCCGTACCTGTGCTGCTCCTCCCGATGCCTGTGTATATAGGTGCGGGAGCAAATTTAGGACGAGCCGGGAGACAGCGTTCTGATAGATACCGTAACTTTTGGTCCTTAGCGTTACAGCATTGCCTTTAGGGGAATATTGTCCTATCACTAAATCAACTCTAGTGTTTAGATTGACTCATCCAGTTCGGCGATGGTCTACCTGTACAGTTTGACGTGGGTAATTGCCGAGGAAGAGTGGCACCCGTCAGCGCAACCCGGTGTCGCTCTGGTACGTACAGCTCCGACAGGCTACCCACAAAGCTAGGTAGCCTTCAGCCCGCCCGAACGGATATCCAGTCCTTTACGAGGGATAAGGACGCCATAGAAATTCTCATAGCGTCACAAAATCGAACACCATGGCACGGAAGCCTCGCTAGTGCCACAGCTGGTAATAAGTACGTACCACTATGTACTTCGGTGTATCTACTCGGGCGAGGCAGTCGTCGGGTCGGCGGGGCCCATAGTGGGAAGATGTTTTTGTGCATGCAAACTGCTCCCACTATCACCTGAGCTAATAATTAAGAATCCAGAATATTTCCAAATCCTATGCATTAATCACAAGGTGCGAACAAAAGAAGTCTACATAGGCCTACGTGATGATTACCGTTGCACAAAATCGTATCGGATACCGAGTGGTGATCCCACGGTTGAAGGTGATGCACGTACAAACCCAGTAATGGCGATGTGTCTATAGACTGACTTACCACCTTAAAAATAATATATTCTTTTCAACTAGGTCTAATATGCGAGGTGGCAGGTATGATCGTACGCTGGTTTGTCTGAAAGATCATCGTAGATGATCATAGTCAATTTGCGGTGGGCCCGACAGGAACATCGGTCCGGGGCAGCCCACAAATAGTTACAATGACACGCTTGACAACCCAGAAGCCCACAGCGCATCAAGACCGACAGATTAGTAGAACTCCTTTGAAAAATCAGGGTAACCGCCGCGATTCCTGCCACTAAACATTCTAACCACTAACGTGTACTACGTGAGTACAGTGTGAACGTCGGATCTCGTCGTCAATTGTCTCGACCAACTGCTTCCGCTGCGTTAGCGATTAGCAACACTTTACTGCTGCAATGGCCGGGGGCGTCGGTCGGGAGCTTTGCCTTCAGATTAGAGCAAGATTCTTTCTGATGCCATGTACTACTACGGTGAATACTTGAATCGCTATCAGAAGGGATGGGTTGGGCCTCAGGTTTTCCAAAGACGTTGCCACTGGGGCTTTAAACGACATTAGCGGGCTGTACATATGGGATCAAGCAAACGGCGCTGGTTACGCATCGGAGACAACCCCGAAGTTACTTTAGTAATTCCGCACCCAAACGCGACCAGGCCGAAGAACCGTTCCGCCTCTCAGCCGGGTGTTTTCGTACTGACCTACATATCACGGTCTAGAGACCGTACAGAGGAAGTGAGCGTTCACACAGAGTAGGAGTGGGAAACGACCTGTTAGCCGCGGTCATCGAAAACCTACCAACGCGAGATATGCTATCTATGAGCCCCGGCCTTAGTCTGTCGCATTGGCTTGGACAGGTGGTTCGCATATCGCCCCGACGATCGGATAGGGAAGCCGTAAGATCCGAACGATTCATTACACCATTCCGCTTTACACTGCGGTATTGCTCAGCGCTGTCAGCACTAAGGGCTGGGCCACGTATCCTACTGGACCGACTGGTAACGCCCGTTGAATCTGCACTGCACAGTCTGGCAGGTTGGGAACCGCTCGTCTTTGAAGTGGCCCAGCTCTGTGATCTATAGACCGGGCCTCTTGGGGGGAGGGTGGACACCTAGCACGAGTTGAGGTCAACATTGTGCATTGGACCTAACAATGGACGATCTCTAATAATATACCCATCGAATGATATTTAGGCTGCCCCCTGCTTCGTTTGTGTTGAATTAATGAGTGGGCCTAATTCAGGGGCGTCCTACCATTA'/>

    <sequence taxon='59' value='GGTTTCACATTGATGGTCGCCCCGTACCTGTGCTGCTCCTCCCGATGCCTGTGTATATAGGTGCGGGAGCAAATTTAGGACGAGCCGGGAGACAGCGTTCTGATAGATACCGTAACTTTTGGTCCTTAGCGTTACAGCATTGCCTTTAGGGGAATATTGTCCTATCACTAAATCAACTCTAGTGTTTAGATTGACTCATCCAGTTCGGCGATGGTCTACCTGTACAGTTTGACGTGGGTAATTGCCGAGGAAGAGTGGCACCCGTCAGTGCAACCCGGTGTCGCTCTGGTACGTACAGCTCCGACAGGCTACCCACAAAGCTAGGTAGCCTTCAGCCCGCCCGAATGGATATCCAGTCCTTTACGAGGGATAAGGACGCCATAGAAATTCTCATAGCGTCACAAAATCGAACACCATGGCACGGAAGCCTCGCTAGTGCCACAGCTGGTAATAAGTACGTACCACTATGTACTTCGGTGTATCTACTCGGGCGAGGCAGTCGTCGGGTCGGCGGGGCCCATAGTGGGAAGATGTTTTTGTGCATGCAAACTGCTCCCACTATCACCTGAGCTAATAATTAAGAATCCAGAATATTTCCAAATCCTATGCATTAATCACAAGGTGCGAACAAAAGAAGTCTACATAGGCCTACGTGATGATCACCGTTGCACAAAATCGTATCGGATACCGAGTGGTGATCCCACGGTTGAAGGTGATGCACGTACAGACCCAGTAATGGCGATGTGTCTATAGACTGACTTACCACCTTAAAAATAATATATTCTTTTCAACTAGGTCTAATATGCGAGGTGGCAGGTATGATCGTACGCTGGTTTGTCTGAAAGATCATCGTAGATGATCATAGTCAATTTGCGGTGGGCCCGACAGGAACATCGGTCCGGGGCAGCCCACAAATAGTTACAATGACACGCTTGACAACCCAGAAGCCCACAGCGCATCAAGACCGACAGATTAGTAGAACTCCTTTGAAAAATCAGGGTAACCGCCGCGATTCCTGCCACTAAACATTCTAACCACTAACGTGTACTACGTGAGTACAGTGTGAACGTCGGATCTCGTCGTCAATTGTCTCGACCAACTGCTTCCGCTGCGTTAGCGATTAGCAACACTTTACTGCTGCAATGGCCGGGGGCGTCGGTCGGGAGCTTTGCCTTCAGATTAGAGCAAGATTCTTTCTGATGCCATGTACTACTACGGTGAATACTTGAATCGCTATCAGAAGGGATGGGTTGGGCCTCAGGTTTTCCAAAGACGTTGCCACTGGGGCTTTAAACGACATTAGCGGGCTGTACATATGGGATCAAGCAAACGGCGCTGGTTACGCATCGGAGACAACCCCGAAATTACTTTAGTAATTCCGCACCCAAACGCGACCAGGCCGAAGAACCGTTCCGCCTCTCAGCCGGGTGTTTTCGTACTGACCTACATATCACGGTCTAGAGACCGTACAGAGGAAGTGAGCGTTCACACAGAGTAGGAGTGGGAAACGACCTGTTAGCCGCGGTCATCGAAAACCTACCAACGCGAGATATGCTATCTATGAGCCCCGGCCTTAGTCTGTCGCATTGGCTTGGACAGGTGGTTCGCATATCGCCCCGACGATCGGATAGGGAAGCCGTAAGATCCGAACGATTCATTACACCATTCCGCTTTACACTGCGGTATTGCTCAGCGCTGTCAGCACTAAGGGCTGGGCCACGTATCCTACTGGACCGACTGGTAACGCCCGTTGAATCTGCACTGCACAGTCTGGCAGGTTGGGAACCGCTCGTCTTTGAAGTGGCCCAGCTCTGTGATCTATAGACCGGGCCTCTTGGGGGGAGGGTGGACACCTAGCACGAGTTGAGGTCAACATTGTGCATTGGACCTAACAATGGGCGATCTCTAATAATATACCCATCGAATGATATTTAGGCTGCCCCCTGCTTCGTTTGTGTTGAATTAATGAGTGGGCCTAATTCAGGGGCGTCCTACCATTA'/>

    <sequence taxon='60' value='GGTTTCACATTGATGGTCGACCCGTACCTGTGCTGCTCCTCCCGATGCCTGTGTATATAGGTGCGGGAGCAAATTTAGGACGAGCCGGGAGACAGCGTTCTGATAGATACCGTAACTTTTGGTCCTTAGCGTTACAGCATTGCCTTTAGGGGAATATTGTCCTATCACTAAATCAACTCTAGTGTTTAGATTGACTCATCCAGTTCGGCGATGGTCTACCTGTACAGTTTGACGTGGGTAATTGCCGAGGAAGAGTGGCACCCGTCAGTGCAACCCGGTGTCGCTCTGGTACGTACAGCTCCGACAGACTACCCACAAAGCTAGGTAGCCTTCAGCCCGCCCGAATGGATATCCAGTCCTTTACGAGGGATAAGGACGCCATAGAAATTCTCATAGCGTCACAAAATCGAACACCATGGCACGGAAGCCTCGCTAGTGCCACAGCTGGTAATAAGTACGTACCACTATGTACTTCGGTGTATCTACTCGGGCGAGGCAGTCGTCGGGTCGGCGGGGCCCATAGTGGGAAGATGTTTTTGTGCATGCAAACTGCTCCCACTATCACCTGAGCTAATAATTAAGAATCCAGAATATTTCCAAATCCTATGCATTAATCACAGGGTGCGAACAAAAGAAGTCTACATAGGCCTACGTGATGATCACCGTTGCACAAAATCGTATCGGATACCGAGTGGTGACCCCACGGTTGAAGGTGATGCACGTACAAACCCAGTAATGGCGATGTGTCTATAGACTGACTTACCACCTTAAAAATAATATATTCTTTTCAACTAGGTCTAATATGCGAGGTGGCAGGTATGATCGTACGCTGGTTTGTCTGAAAGATCATCGTAGATGATCATAGTCAATTTGCGGTGGGCCCGACAGGAACATCGGTCCGGGGCAGCCCACAAATAGTTACAATGACACGCTTGACAACCCAGAAGCCCACAGCGCATCAAGACCGACAGATTAGTAGAACTCCTTTGAAAAATCAGGGTAACCGCCGCGATTCCTGCCACTAAACATTCTAACCACTAACGTGTACTACGTGAGTACAGTGTGAACGTCGGATCTCGTCGTCAATTGTCTCGACCAACTGCTTCCGCTGCGTTAGCGATTAGCAACACTTTACTGCTGCAATGGCCGGGGGCGTCGGTCGGGAGTTTTGCCTTCAAATTAGAGCAAGATTCTTTCTGATGCCATGTACTACTACGGTGAATACTTGAATCGCTATCAGAAGGGATGGGTTGGGCCCCAGGTTTTCCAAAGACGTTGCCACTGGGGCTTTAAACGACATTAGCGGGCTGTACATATGGGATCAAGCAAACGGCGCTGGTTACGCATCGGAGACAACCCCGAAGTTACTTTAGTAATTCCGCACCCAAACGCGACCAGGCCGAAGAACCGTTCCGCCTCTCAGCCGGGTGTTTTCGTACTGACCTACATATCACGGTCTAGAGACCGTGCAGAGGAAGTGAGCGTTCACACAGAGTAGGAGTGGGAAACGACCTGTTAGCCGCGGTCATCGAAAACCTACCAACGCGAGATATGCTATCTATGAGCCCCGGCCTTAGTCTGTCGCATTGGCTTGGACAGGTGGTTCGCATATCGCCCCGACGATTGGATAGGGAAGCCGTAAGATCCGAACGATTCATTACACCATTCCGCTTTACACTGCGGTATTGCTCAGCGCTGTCAGCACTAAGGGCTGGGCCACGTATCCTACTGGACCGACTGGTAACGCCCGTTGAATCTGCACTGCACAGTCTGGCAGGTTGGGAACCGCTCGTCTTTGAAGTGGCCCAGCTCTGTGATCTATAGACCGGGCCTCTTGGGGGGAGGGTGGACACCTAGCACGAGTTGAGGTCAACATTGTGCATTGGACCTAACAATGGGCGATCTCTAATAATATACCCATCGAATGATATTTAGGCTGCCCCCTGCTTCGTTTGTGTTGAATTAATGAGTGGGCCTAATTCAGGGGCGTCCTACCATTA'/>

    <sequence taxon='3' value='GGTTTCACATTGATGGTCGCCCCGTACCTGTGCTGCTCCTCCCGATGCCTGTGTATATAGGTGCGGGAGCAAATTTAGGACGAGCCGGGAGACAGCGTTTTGATAGATACCGTAACTTTTGGTCCTTAGTGTTACAGCATTGCCTTTAGGGGAATATTGTCCTATCACTAAATCAACTCTAGTGTTTAGATTGACTCATCCAGTTCGGCGATGGTCTACCTGTACAGTTTGACGTGGGTAATTCCCGAGGAAGAGTGGCACCCGTCAGCGCAACCCGGTGTCGCCCTGGTACGTACAGCTCCGACAGGCTACCCACAAAGCTAGGTAGCCTTCAGCCCGCCCGTACGGATATCCAGTCCTTTACGAGGGGTAAGGACGCCATAGAAATTCTCATAGCGTCACAAAATCGAACACCATGGCACGGAAGCCTCGCTAGTGCCACAGCTGGTAATAAGTACGTACCACTATGTACTTCGGTGTATCTACTCGGGCGAGGCAGTCGTCGGGTCGGCGGGGCCCATAGTGGGAAGATGTTTTTGTGCATGCAAACTGCTCCCGCTATCACCTGAGCTAATAATTAAGAATCCAGAATATTTCCAAATCCTATGCATTAATCACAAGGTGCGAACAAAAGAAGTCCACATAGACCTACGTGATGATTACCGTTGCACAAAGTCGTATCGGATACCGAGTGGTGATCCCACGGTTGAAGGTGATGCACGTACAAACCCAGTAATGGCGATGTGTCTATAAACTGACTTACCACCTTAAAAATAATATATTCTTTTCAACTAGGTCTAATATGCGAGGTGGCAGGTATGATCGTACGCTGGTTTGTTTGAAAGATCATCGTAGATGGTCATAGTCAATTTGCGGTGGGCCCGCCAGGAACATCGGTCCGGGGCAGCCCACAAATAGTTACGATGACCCGCTTGACAACCCAGAAGCCCACAGCGCATCAAGACCGACAGATTAGTAGAACTCCTTTGAAAAATCAGGGTAACCGCCGCCATTCTTGCCACTAAACATTCTAACCACTAACGTGTACTACGTGAGTACAGTGTGAACGTCGGATCTCGTCGTCAATTGTCTCGACCAACTGCTTCCGCTGCGTTAGCGAATAGCAACCCTTTACTGCTGCAATGGCCGGGGGCGTCGGTCGGGAGTTTTGCCTCCAGATTAGAGCAAGATTCTTTCTGATGCCATGTACTACTACGGTGAATACTTGAATCGCTATCACAAGGGATGGGTTGGGCCTCAGGTTTTCCAAAGACGTTGCCACTGGGGCTTTAAACGACACTAGCGGGCTGTACATATGGGATCAAGCAAACGGCGCTGGTTACGCATCGGAGACAACCCCGAAGTTACTTCAGTAATTCCGCACCCAAACGCGACCAGGCCGAAGAACCGTTCCGCCTCTCAGCCGGGTATTTTCGTACTGACCTACATATCACGGTCTAGAGACCGTACAGAGGAAGTGAGCGTTCACACAGAGTAGGAGTGGGAAACGACCTGTTAGCCGCGGTCATCGAAAACCTACCAACGCGAGATATGCTATCTATGAGCCCCGGCCTTAGTCTGTCGCATTGGCTTGGACAGGTGGTTCGCATATCGCCCCGACGATCGGATAGGGAAGCCATAAGATCCGAACGGTTCATTACACCATTCCGCTTTACACTGCGGTATTGCTCAGCGCTGTCAGCACTAAGGGCTGGGCCACGTATCCTACTGAACCGACTGGTAACGTCCGTTGAATCTGCACTGCACAGTCTGGCAGGTTGGGAACCGCTCGTCTTTGAAGTGGCCCAGCTCTGTGATCTATAGACCGGGCCTCTTGGGGGGAGGGTGGACACCTAGCACGAGTCGAGGTCAACATTGTGCATTGGACCTAACAATGCACGATCTCTAATAATATACCCATCGAATGATATTTAGGCTGCCCCCTGCTTCGTTTGTGTTGAATTAATGAGTGGGCCTAATTCAGGGGCGTCCTACCATTA'/>

    <sequence taxon='8' value='GGTTTCACATTGATGGTCGCCCCGTACCTGTGCTGCTCCTCCCGATGCCTGTGTATATAGGTGCGGGAGCAAACTTAGGACGAGCCGGGAGACAGCGTTTTGATAGATACCGTAACTTTTGGTCCTTAGTGTTATAGCATTGCCTTTAGGGGAATATTGTCCTATCACTAAATCAACTCTAGTGTTTAGATTGACTCATCCAGTTCGGCGATGGTCTACCTGTACAGTTTGACGTGGGTAATTCCCGAGGAAGAGTGGCACCCGTCAGCGCAACCCGGTGTCGCCCTGGCACGTACAGCTCCAACAGGCTACCCACAAAGCTAGGTAGCCTTCAGCCCGCCCGTACGGATATCCAGTCCTTTACGAGGGGTAAGGACGCCATAGAAATTCTCATAGCGTCACAAAATCGAACACCATGGCACGGAAGCCTCGCTAGTGCCACAGCTGGTAATAAGTACGTACCACTATGTACTTCGGTGTATCTACTCGGGCGAGGCAGTCGTCGGGTCGGCGGGGCCCATAGTGGGAAGATGTTTTTGTGCATGCAAACTGCTCCCGCTATCACCTGAGCTAATAATTAAGAATCCGGAATATTTCCAAATCCTATGCATTAATCACAAGGTGCGAACAAAAGAAGTCCACATAGACCTACGTGATGATTACCGTTGCACAAAGTCGTATCGGATACCGAGTGGTGATCCCACGGTTGAAGGTGATGCACGTACAAACCCAGTAATGGCGATGTGTCTATAAACTGACTTACCACCTTAAAAATAATATATTCTTTTCAACTAGGTCTAATATGCGAGGTGGCAGGTATGATCGTACGCTGGTTTGTTTGAAAAATCATCGTAGATGGTCATAGTCAATTTGCGGTGGGCCCGCCAGGAACATCGGTCCGGGGCAGCCCACAAATAGTTACGATGACCCGCTTGACAACCCAGAAGCCCACAGCGCATCAAGACCGACAGATTAGTAGAACTCCTTTGAAAAATCAGGGTAACCGCCGCCATTCTTGCCACTAAGCATTCTAACCACCAACGTGTACTACGTGAGTACAGTGTGAACGTCGGATCTCGTCGTCAATTGTCTCGACCAACTGCTTCCGCTGCGTTAGCGAATAGCAACCCTTTACTGCTGCAATGGCCGGTGGCGTCGGTCGGGAGTTTTGCCTCCAGATTAGAGCAAGATTCTTTCTGATGCCATGTACTACTACGGTGAATACTTGAATCGCTATCACAAGGGATGGGTTGGGCCTCGGGTTTTCCAAGGACGTTGCCACTGGGGCTTTAAACGACACTAGCGGGCTGTACATATGGGATCAAGCAAACGGCGCTGGTTACGCATCGGAGACAACCCCGAAGCTACTTCAGTAATTCCGCACCCAAACGCGACCAGGCCGAAGAACCGTTCCGCCTCTCAGCCGGGTATTTTCGTACTGACCTACATATCACGGTCTAGAGACCGTACAGAGGAAGTGAGCGTTCACACAGAGTAGGAGTGGGAAACGACCTGTTAGCCGCGGTCATCGAAAACCTACCAACGCGAGATATGCTATCTATGAGCCCCGGCCTTAGTCTGTCGCATTGGCTTGGACAGGTGGTTCGCATATCGCCCCGACGATCGGATAGGGAAGCCATAAGATCCGAACGGTTCATTACACCATTCCGCTTTACACTGCGGTATTGCTCAGCGCTGTCAGCACTAAGGGCTGGGCCACGTATCCTACTGAACCGACTGGTAACGTCCGTTGAATCTGCACTGCACAGTCTGGCAGGTTGGGAACCGCTCGTCTTTGAAGTGGCCCAGCTCTGTGATCTATAGACCGGGCCTCTTGGGGGGAGGGTGGACACCTAGCACGAGTCGAGGTCAACATTGTGCATCGGACCTAACAATGCACGATCTCTAATAATATACCCATCGAATGATATTTAAGCTGCCCCCTGCTTCGTTTGTGTTGAATTAATGAGTGGGCCTAATTCAGGGGCGTCCTACCATTA'/>

    <sequence taxon='21' value='GGTTTCACATTGATGGTCACCCCGTACCTGTGCTGCTCCTCCCGATGCCTGTGTATATAGGTGCGGGAGCAAACTTAGGACGAGCCGGGAGACAGCGTTTTGATAGATACCGTAACTTTTGGTCCTTAGTGTTATAGCATTGCCTTTAGGGGAATATTGTCCTATCACTAAATCAACTCTAGTGTTTAGATTGACTCATCCAGTTCGGCGATGGTCTACCTGTACAGTTTGACGTGGGTAATTCCCGAGGAAGAGTGGCACCCGTCAGCGCAACCCGGTGTCGCCCTGGCACGTACAGCTCCAACAGGCTACCCACAAAACTAGGTAGCCTTCAGCCCGCCCGTACGGATATCCAGTCCTTTACGAGGGGTAAGGACGCCATAGAAATTCTCATAGCGTCACAAAATCGAACACCATGGCACGGAAGCCTCGCTAGTGCCACAGCTGGTAATAAGTACGTACCACTATGTACTTCGGTGTATCTACTCGGGCGAGGCAGTCGTCGGGTCGGTGGGGCCCATAGTGGGAAGATGTTTTTGTGCATGCAAACTGCTCCCGCTATCACCTGAGCTAATAATTAAGAATCCGGAATATTTCCAAATCCTATGCATTAATCACAAGGTGCGAACAAAAGAAGTCCACATAGACCTACGTGATGATTACCGTTGCACAAAGTCGTATCGGATACCGAGTAGTGATCCCACGGTTGAAGGTGATGCCCGTACAAACCCAGTAATGGCGATGTGTCTATAAACTGACTTACCACCTTAAAAATAATATATTCTTTTCAACTAGGTCTAATATGCGAGGTGGCAGGTATGATCGTACGCTGGTTTGTTTGAAAAATCATCGTAGATGGTCATAGTCAATTTGCGGTGGGCCCGCCAGGAACATCGGTCCGGGGCAGCCCACAAATAGTTACGATGACCCGCTTGACAACCCAGAAGCCCACAGCGCATCAAGACCGACAGATTAGTAGAACTCCTTTGAAAAATCAGGGTAACCGCCGCCATTCTTGCCACTAAGCATTCTAACCACCAACGTGTACTACGTGAGTACAGTGTGAACGTCGGATCTCGTCGTCAATTGTCTCGACCAACTGCTTCCGCTGCGTTAGCGAATAGCAACCCTTTACTGCTGCAATGGCCGGTGGCGTCGGTCGGGAGTTTTGCCTCCAGATTAGAGCAAGATTCTTTCTGATGCCATGTACTACTACGGTGAATACTTGAATCGCTATCACAAGGGATGGGTTGGGCCTCGGGTTTTCCAAGGACGTTGCCACTGGGGCTTTAAACGACACTAGCGGGCTGTACATATGGGATCAAGCAAACGGCGCTGGTTACGCATCGGAGACAACCCCGAAGCTACTTCAGTAATTCCGCACCCAAACGCGACCAGGCCGAAGAACCGTTCCGCCTCTCAGCCGGGTATTTTCGTACTGACCTACATATCACGGTCTAGAGACCGTACAGAGGAAGTGAGCGTTCACACAGAGTAGGAGTGGGAAACGACCTGTTAGCCGCGGTCATCGAAAACCTACCAACGCGAGATATGCTATCTATGAGCCCCGGCCTTAGTCTGTCGCATTGGCTTGGACAGGTGGTTCGCATATCGCCCCGACGATCGGATAGGGAAGCCATAAGATCCGAACGGTTCATTACACCATTCCGCTTTACACTGCGGTATTGCTCAGCGCTGTCAGCACTAAGGGCTGGGCCACGTATCCTACTGAACCGACTGGTAACGTCCGTTGAATCTGCACTGCACAGTCTGGCAGGTTGGGAACCGCTCGTCTTTGAAGTGGCCCAGCTCTGTGATCTATAGACCGGGCCTCTTGGGGGGAGGGTGGACACCTAGCACGAGTCGAGGTCAACATTGTGCATCGGACCTAACAATGCACGATCTCTAATAATATACCCATCGAATGATATTTAAGCTGCCCCCTGCTTCGTTTGTGTTGAATTAATGAGTGGGCCTAATTCAGGTGCGTCCCACCATTA'/>

    <sequence taxon='27' value='GGTTTCACATTGATGGTCACCCCGTACCTGTGCTGCTCCTCCCGATGCCTGTGTATATAGGTGCGGGAGCAAACTTAGGACGAGCCGGGAGACAGCGTTTTGATAGATACCGTAACTTTTGGTCCTTAGTGTTATAGCATTGCCTTTAGGGGAATATTGTCCTATCACTAAATCAACTCTAGTGTTTAGATTGACTCATCCAGTTCGGCGATGGTCTACCTGTACAGTTTGACGTGGGTAATTCCCGAGGAAGAGTGGCACCCGTCAGCGCAACCCGGTGTCGCCCTGGCACGTACAGCTCCAACAGGCTACCCACAAAACTAGGTAGCCTTCAGCCCGCCCGTACGGATATCCAGTCCTTTACGAGGGGTAAGGACGCCATAGAAATTCTCATAGCGTCACAAAATCGAACACCATGGCACGGAAGCCTCGCTAGTGCCACAGCTGGTAATAAGTACGTACCACTATGTACTTCGGTGTATCTACTCGGGCGAGGCAGTCGTCGGGTCGGTGGGGCCCATAGTGGGAAGATGTTTTTGTGCATGCAAACTGCTCCCGCTATCACCTGAGCTAATAATTAAGAATCCGGAATATTTCCAAATCCTATGCATTAATCACAAGGTGCGAACAAAAGAAGTCCACATAGACCTACGTGATGATTACCGTTGCACAAAGTCGTATCGGATACCGAGTAGTGATCCCACGGTTGAAGGTGATGCCCGTACAAACCCAGTAATGGCGATGTGTCTATAAACTGACTTACCACCTTAAAAATAATATATTCTTTTCAACTAGGTCTAATATGCGAGGTGGCAGGTATGATCGTACGCTGGTTTGTTTGAAAAATCATCGTAGATGGTCATAGTCAATTTGCGGTGGGCCCGCCAGGAACATCGGTCCGGGGCAGCCCACAAATAGTTACGATGACCCGCTTGACAACCCAGAAGCCCACAGCGCATCAAGACCGACAGATTAGTAGAACTCCTTTGAAAAATCAGGGTAACCGCCGCCATTCTTGCCACTAAGCATTCTAACCACCAACGTGTACTACGTGAGTACAGTGTGAACGTCGGATCTCGTCGTCAATTGTCTCGACCAACTGCTTCCGCTGCGTTAGCGAATAGCAACCCTTTACTGCTGCAATGGCCGGTGGCGTCGGTCGGGAGTTTTGCCTCCAGATTAGAGCAAGATTCTTTCTGATGCCATGTACTACTACGGTGAATACTTGAATCGCTATCACAAGGGATGGGTTGGGCCTCGGGTTTTCCAAGGACGTTGCCACTGGGGCTTTAAACGACACTAGCGGGCTGTACATATGGGATCAAGCAAACGGCGCTGGTTACGCATCGGAGACAACCCCGAAGCTACTTCAGTAATTCCGCACCCAAACGCGACCAGGCCGAAGAACCGTTCCGCCTCTCAGCCGGGTATTTTCGTACTGACCTACATATCACGGTCTAGAGACCGTACAGAGGAAGTGAGCGTTCACACAGAGTAGGAGTGGGAAACGACCTGTTAGCCGCGGTCATCGAAAACCTACCAACGCGAGATATGCTATCTATGAGCCCCGGCCTTAGTCTGTCGCATTGGCTTGGACAGGTGGTTCGCATATCGCCCCGACGATCGGATAGGGAAGCCATAAGATCCGAACGGTTCATTACACCATTCCGCTTTACACTGCGGTATTGCTCAGCGCTGTCAGCACTAAGGGCTGGGCCACGTATCCTACTGAACCGACTGGTAACGTCCGTTGAATCTGCACTGCACAGTCTGGCAGGTTGGGAACCGCTCGTCTTTGAAGTGGCCCAGCTCTGTGATCTATAGACCGGGCCTCTTGGGGGGAGGGTGGACACCTAGCACGAGTCGAGGTCAACATTGTGCATCGGACCTAACAATGCACGATCTCTAATAATATACCCATCGAATGATATTTAAGCTGCCCCCTGCTTCGTTTGTGTTGAATTAATGAGTGGGCCTAATTCAGGTGCGTCCCACCATTA'/>

    <sequence taxon='22' value='GGTTTCACATTGATGGTCACCCCGTACCTGTGCTGCTCCTCCCGATGCCTGTGTATATAGGTGCGGGAGCAAACTTAGGACGAGCCGGGAGACAGCGTTTTGATAGATACCGTAACTTTTGGTCCTTAGTGTTATAGCATTGCCTTTAGGGGAATATTGTCCTATCACTAAATCAACTCTAGTGTTTAGATTGACTCATCCAGTTCGGCGATGGTCTACCTGTACAGTTTGACGTGGGTAATTCCCGAGGAAGAGTGGCACCCGTCAGCGCAACCCGGTGTCGCCCTGGCACGTACAGCTCCAACAGGCTACCCACAAAACTAGGTAGCCTTCAGCCCGCCCGTACGGATATCCAGTCCTTTACGAGGGGTAAGGACGCCATAGAAATTCTCATAGCGTCACAAAATCGAACACCATGGCACGGAAGCCTCGCTAGTGCCACAGCTGGTAATAAGTACGTACCACTATGTACTTCGGTGTATCTACTCGGGCGAGGCAGTCGTCGGGTCGGCGGGGCCCATAGTGGGAAGATGTTTTTGTGCATGCAAACTGCTCCCGCTATCACCTGAGCTAATAATTAAGAATCCGGAATATTTCCAAATCCTATGCATTAATCACAAGGTGCGAACAAAAGAAGTCCACATAGACCTACGTGATGATTACCGTTGCACAAAGTCGTATCGGATACCGAGTAGTGATCCCACGGTTGAAGGTGATGCCCGTACAAACCCAGTAATGGCGATGTGTCTATAAACTGACTTACCACCTTAAAAATAATATATTCTTTTCAACTAGGTCTAATATGCGAGGTGGCAGGTATGATCGTACGCTGGTTTGTTTGAAAAATCATCGTAGATGGTCATAGTCAATTTGCGGTGGGCCCGCCAGGAACATCGGTCCGGGGCAGCCCACAAATAGTTACGATGACCCGCTTGACAACCCAGAAGCCCACAGCGCATCAAGACCGACAGATTAGTAGAACTCCTTTGAAAAATCAGGGTAACCGCCGCCATTCTTGCCACTAAGCATTCTAACCACCAACGTGTACTACGTGAGTACAGTGTGAACGTCGGATCTCGTCGTCAATTGTCTCGACCAACTGCTTCCGCTGCGTTAGCGAATAGCAACCCTTTACTGCTGCAATGGCCGGTGGCGTCGGTCGGGAGTTTTGCCTCCAGATTAGAGCAAGATTCTTTCTGATGCCATGTACTACTACGGTGAATACTTGAATCGCTATCACAAGGGATGGGTTGGGCCTCGGGTTTTCCAAGGACGTTGCCACTGGGGCTTTAAACGACACTAGCGGGCTGTACATATGGGATCAAGCAAACGGCGCTGGTTACGCATCGGAGACAACCCCGAAGCTACTTCAGTAATTCCGCACCCAAACGCGACCAGGCCGAAGAACCGTTCCGCCTCTCAGCCGGGTATTTTCGTACTGACCTACATATCACGGTCTAGAGACCGTACAGAGGAAGTGAGCGTTCACACAGAGTAGGAGTGGGAAACGACCTGTTAGCCGCGGTCATCGAAAACCTACCAACGCGAGATATGCTATCTATGAGCCCCGGCCTTAGTCTGTCGCATTGGCTTGGACAGGTGGTTCGCATATCGCCCCGACGATCGGATAGGGAAGCCATAAGATCCGAACGGTTCATTACACCATTCCGCTTTACACTGCGGTATTGCTCAGCGCTGTCAGCACTAAGGGCTGGGCCACGTATCCTACTGAACCGACTGGTAACGTCCGTTGAATCTGCACTGCACAGTCTGGCAGGTTGGGAACCGCTCGTCTTTGAAGTGGCCCAGCTCTGTGATCTATAGACCGGGCCTCTTGGGGGGAGGGTGGACACCTAGCACGAGTCGAGGTCAACATTGTGCATCGGACCTAACAATGCACGATCTCTAATAATATACCCATCGAATGATATTTAAGCTGCCCCCTGCTTCGTTTGTGTTGAATTAATGAGTGGGCCTAATTCAGGTGCGTCCTACCATTA'/>

    <sequence taxon='34' value='GGTTTCACATTGATGGTCACCCCGTACCTGTGCTGCTCCTCCCGATGCCTGTGTATATAGGTGCGGGAGCAAACTTAGGACGAGCCGGGAGACAGCGTTTTGATAGATACCGTAACTTTTGGTCCTTAGTGTTATAGCATTGCCTTTAGGGGAATATTGTCCTATCACTAAATCAACTCTAGTGTTTAGATTGACTCATCCAGTTCGGCGATGGTCTACTTGTACAGTTTGACGTGGGTAATTCCCGAGGAAGAGTGGCACCCGTCAGCGCAACCCGGTGTCGCCCTGGCACGTACAGCTCCAACAGGCTACCCACAAAACTAGGTAGCCTTCAGCCCGCCCGTACGGATATCTAGTCCTTTACGAGAGGTAAGGACGCCATAGAAATTCTCATAGCGTCACAAAATCGAACACCATGGCACGGAAGCCTCGCTAGTGCCACAGCTGGTAATAAGTACGTACCACTATGTACTTCGGTGTATCTACTCGGGCGAGGCAGTCGTCGGGTCGGCGGGGCCCATAGTGGGAAGATGTTTTTGTGCATGCAAACTGCTCCCACTATCACCTGAGCTAATAATTAAGAATCCGGAATATTTCCAAATCCTATGCATTAATCACAAGGTGCGAACAAAAGAAGTCCACATAGACCTACGTGATGATTACCGTTGCACAAAGTCGTATCGGATACCGAGTAGTGATCCCACGGTTGAAGGTGATGCCCGTACAAACCCAGTAATGGCGATGTGTCTATAAACTGACTTACCACCTTAAAAATAATATATTCTTTTCAACTAGGTCTAATATTCGAGGTGGCAGGTATGATCGTACGCTGGTTTGTTTGAAAAATCATCGTAGATGGTCATAGTCAATTTGCGGTGGGCCCGCCAGGAACATCGGTCCGGGGCAGCCCACAAATAGTTACGATGACCCGCTTGACAACCCAGAAGCCCACAGCGCATCAAGACCGACAGATTAGTAGAACTCCTTTGAAAAATCAGGGTAACCGCCGCCATTCTTGCCACTAAGCATTCTAACCACCAACGTGTACTACGTGAGTACAGTGTGAACGTCGGATCTTGTCGTCAATTGTCTCGACCAACTGCTTCCGCTGCGTTAGCGAATAGCAACCCTTCACTGCTGCAATGGCCGGTGGCGTCGGTCGGGAGTTTTGCCTCCAGATTAGAGCAAGATTCTTTCTGATGCCATGTACTACTACGGTGAATACTTGAATCGCTATCACAAGGGATGGGTTGGGCCTCGGGTTTTCCAAGGACGTTGCCACTGGGGCTTTAAACGACACTAGCGGGCTGTACATATGGGATCAAGCAAACGGCGCTGGTTACGCATCGGAGACAACCCCGAAGCTACTTCAGTAATTCCGCACCCAAACGCGACCAGGCCGAAGAACCGTTTCGCCTCTCAGCCGGGTATTTTCGTACTGACCTACATATCACGGTCTAGAGACCGTACAGAGGAAGTGAGCGTTCACACAGAGTAGGAGTGGGAAACGACCTGTTAGCCGCGGTCATCGAAAACCTACCAACGCGAGATATGCTATCTATGAGCCCCGGCCTTAGTCTGTCGCATTGGCTTGGACAGGTGGTTCGCATATCGCCCCGACGATCGGATAGGGAAGCCATAAGATCCGAACGGTTCATTACACCATTCCGCTTTACGCTGCGGTATTGCTCAGCGCTGCCAGCACTAAGGGCTGGGCCACGTATCCTACTGAACCGACTGGTAACGTCCGTTGAATCTGCACTGCACAGTCTGGCAGGTTGGGAACCGCTCGTCTTTGAAGTGGCCCAGCTCTGTGATCTATAGACCGGGCCTCTTGGGGGGAGGGTGGACACCTAGCACGAGTCGAGGTCAACATTGTGCATCGGACCCAACAATGCACGATCTCTAATAATATACCCATCGAATGATATTTAAGCTGCCCCCTGCTTCGTTTGTGTTGAATTAATGAGTGGGCCTAATTCAAGTGCGTCCCACCATTA'/>

    <sequence taxon='39' value='GGTTTCACATTGATGGTCACCCCGTACCTGTGCTGCTCCTCCCGATGCCTGTGTATATAGGTGCGGGAGCAAACTTAGGACGAGCCGGGAGACAGCGTTTTGATAGATACCGTAACTTTTGGTCCTTAGTGTTATAGCATTGCCTTTAGGGGAATATTGTCCTATCACTAAATCAACTCTAGTGTTTAGATTGACTCATCCAGTTCGGCGATGGTCTACTTGTACAGTTTGACGTGGGTAATTCCCGAGGAAGAGTGGCACCCGTCAGCGCAACCCGGTGTCGCCCTGGCACGTACAGCTCCAACAGGCTACCCACAAAACTAGGTAGCCTTCAGCCCGCCCGTACGGATATCTAGTCCTTTACGAGAGGTAAGGACGCCATAGAAATTCTCATAGCGTCACAAAATCGAACACCATGGCACGGAAGCCTCGCTAGTGCCACAGCTGGTAATAAGTACGTACCACTATGTACTTCGGTGTATCTACTCGGGCGAGGCAGTCGTCGGGTCGGCGGGGCCCATAGTGGGAAGATGTTTTTGTGCATGCAAACTGCTCCCACTATCACCTGAGCTAATAATTAAGAATCCGGAACATTTCCAAATCCTATGCATTAATCACAAGGTGCGAACAAAAGAAGTCCACATAGACCTACGTGATGATTACCGTTGCACAAAGTCGTATCGGATACCGAGTAGTGATCCCACGGTTGAAGGTGATGCCCGTACAAACCCAGTAATGGCGATGTGTCTATAAACTGACTTACCACCTTAAAAATCATATATTCTTTTCAACTAGGTCTAATATTCGAGGTGGCAGGTATGATCGTACGCTGGTTTGTTTGAAAAATCATCGTAGATGGTCATAGTCAATTTGCGGTGGGCCCGCCAGGAACATCGGTCCGGGGCAGCCCACAAATAGTTACGATGACCCGCTTGACAACCCAGAAGCCCACAGCGCATCAAGACCGACAGATTAGTAGAACTCCTTTGAAAAATCAGGGTAACCGCCGCCATTCTTGCCACTAAGCATTCTAACCACCAACGTGTACTACGTGAGTACAGTGTGAACGTCGGATCTTGTCGTCAATTGTCTCGACCAACTGCTTCCGCTGCGTTAGCGAATAGCAACCCTTCACTGCTGCAATGGCCGGTGGCGTCGGTCGGGAGTTTTGCCTCCAGATTAGAGCAAGATTCTTTCTGATGCCATGTACTACTACGGTGAATACTTGAATCGCTATCACAAGGGATGGGTTGGGCCTCGGGTTTTCCAAGGACGTTGCCACTGGGGCTTTAAACGACACTAGCGGGCTGTACATATGGGATCAAGCAAACGGCGCTGGTTACGCATCGGAGACAACCCCGAAGCTACTTCAGTAATTCCGCACCCAAACGCGACCAGGCCGAAGAACCGTTTCGCCTCTCAGCCGGGTATTTTCGTACTGACCTACATATCACGGTCTAGAGACCGTACAGAGGAAGTGAGCGTTCACACAGAGTAGGAGTGGGAAACGACCTGTTAGCCGCGGTCATCGAAAACCTACCAACGCGAGATATGCTATCTATGAGCCCCGGCCTTAGTCTGTCGCGTTGGCTTGGACAGGTGGTTCGCATATCGCCCCGACGATCGGATAGGGAAGCCATAAGATCCGAACGGTTCATTACACCATTCCGCTTTACGCTGCGGTATTGCTCAGCGCTGCCAGCACTAAGGGCTGGGCCACGTATCCTACTGAACCGACTGGTAACGTCCGTTGAATCTGCACTGCACAGTCTGGCAGGTTGGGAACCGCTCGTCTTTGAAGTGGCCCAGCTCTGTGATCTATAGACCGGGCCTCTTGGGGGGAGGGTGGACACCTAGCACGAGTCGAGGTCAACATTGTGCATCGGACCCAACAATGCACGATCTCTAATAATATACCCATCGAATGATATTTAAGCTGCCCCCTGCTTCGTTTGTGTTGAATTAATGAGTGGGCCTAATTCAAGTGCGTCCCACCATTA'/>

    <sequence taxon='57' value='GGTTTCACATTGATGGTCACCCCGTACCTGTGCTGCCCCTCCCGATGCCTGTGTATATAGGTGCGGGAGCAAACTTAGGACGAGCCGGGAGACAGCGTTTTGATAGATACCGTAACTTTTGGTCCTTAGTGTTATAGCATTGCCTTTAGGGGAATATTGTCCTATCACTAAATCAACTCTAGTGTTTAGATTGACTCATCCAGTTCGGCGATGGTCTACTTGTACAGTTTGACGTGGGTAATTCCCGAGGAAGAGTGGCACCCGTCAGCGCAACCCGGTGTCGCCCTGGCACGTACAGCTCCAACAGGCTACCCACAAAACTAGGTAGCCTTCAGCCCGCCCGTACGGATATCTAGTCCTTTACGAGAGGTAAGGACGCCATAGAAATTCTCATAGCGTCACAAAATCGAACACCATGGCACGGAAGCCTCGCTAGTGCCACAGCTGGTAATAAGTACGTACCACTATGTACTTCGGTGTATCTACTCGGGCGAGGCAGTCGTCGGGTCGGCGGGGCCCATAGTGGGAAGATGTTTTTGTGCATGCAAACTGCTCCCACTATCACCTGAGCTAATAATTAAGAATCCGGAACATTTCCAAATCCTATGCATTAATCACAAGGTGCGAACAAAAGAAGTCCACATAGACCTACGTGATGATTACCGTTGCACAAAGTCGTATCGGATACCGAGTAGTGATCCCACGGTTGAAGGTGATGCCCGTACAAACCCAGTAATGGCGATGTGTCTATAAACTGACTTACCACCTTAAAAATCATATATTCTTTTCAACTAGGTCTAATATTCGAGGTGGCAGGTATGATCGTACGCTGGTTTGTTTGAAAAATCATCGTAGATGGTCATAGTCAATTTGCGGTGGGCCCGCCAGGAACATCGGTCCGGGGCAGCCCACAAATAGTTACGATGACCCGCTTGACAACCCAGAAGCCCACAGCGCATCAAGACCGACAGATTAGTAGAACTCCTTTGAAAAATCAGGGTAACCGCCGCCATTCTTGCCACTAAGCATTCTAACCACCAACGTGTACTACGTGAGTACAGTGTGAACGTCGGATCTTGTCGTCAATTGTCTCGACCAACTGCTTCCGCTGCGTTAGCGAATAGCAACCCTTCACTGCTGCAATGGCCGGTGGCGTCGGTCGGGAGTTTTGCCTCCAGATTAGAGCAAGATTCTTTCTGATGCCATGTACTACTACGGTGAATACTTGAATCGCTATCACAAGGGATGGGTTGGGCCTCGGGTTTTCCAAGGACGTTGCCACTGGGGCTTTAAACGACACTAGCGGGCTGTACATATGGGATCAAGCAAACGGCGCTGGTTACGCATCGGAGACAACCCCGAAGCTACTTCAGTAATTCCGCACCCAAACGCGACCAGGCCGAAGAACCGTTTCGCCTCTCAGCCGGGTATTTTCGTACTGACCTACATATCACGGTCTAGAGACCGTACAGAGGAAGTGAGCGTTCACACAGAGTAGGAGTGGGAAACGACCTGTTAGCCGCGGTCATCGAAAACCTACCAACGCGAGATATGCTATCTATGAGCCCCGGCCTTAGTCTGTCGCGTTGGCTTGGACAGGTGGTTCGCATATCGCCCCGACGATCGGATAGGGAAGCCATAAGATCCGAACGGTTCATTACACCATTCCGCTTTACGCTGCGGTATTGCTCAGCGCTGCCAGCACTAAGGGCTGGGCCACGTATCCTACTGAACCGACTGGTAACGTCCGTTGAATCTGCACTGCACAGTCTGGCAGGTTGGGAACCGCTCGTCTTTGAAGTGGCCCAGCTCTGTGATCTATAGACCGGGCCTCTTGGGGGGAGGGTGGACACCTAGCACGAGTCGAGGTCAACATTGTGCATCGGACCCAACAATGCACGATCTCTAATAATATACCCATCGAATGATATTTAAGCTGCCCCCTGCTTCGTTTGTGTTGAATTAATGAGTGGGCCTAATTCAAGTGCGTCCCACCATTA'/>

    <sequence taxon='64' value='GGTTTCACATTGATGGTCACCCCGTACCTGTGCTGCCCCTCCCGATGCCTGTGTATATAGGTGCGGGAGCAAACTTAGGACGAGCCGGGAGACAGCGTTTTGATAGATACCGTAACTTTTGGTCCTTAGTGTTATAGCATTGCCTTTAGGGGAATATTGTCCTATCACTAAATCAACTCTAGTGTTTAGATTGACTCATCCAGTTCGGCGATGGTCTACTTGTACAGTTTGACGTGGGTAATTCCCGAGGAAGAGTGGCACCCGTCAGCGCAACCCGGTGTCGCCCTGGCACGTACAGCTCCAACAGGCTACCCACAAAACTAGGTAGCCTTCAGCCCGCCCGTACGGATATCTAGTCCTTTACGAGAGGTAAGGACGCCATAGAAATTCTCATAGCGTCACAAAATCGAACACCATGGCACGGAAGCCTCGCTAGTGCCACAGCTGGTAATAAGTACGTACCACTATGTACTTCGGTGTATCTACTCGGGCGAGGCAGTCGTCGGGTCGGCGGGGCCCATAGTGGGAAGATGTTTTTGTGCATGCAAACTGCTCCCACTATCACCTGAGCTAATAATTAAGAATCCGGAACATTTCCAAATCCTATGCATTAATCACAAGGTGCGAACAAAAGAAGTCCCCATAGACCTACGTGATGATTACCGTTGCACAAAGTCGTATCGGATACCGAGTAGTGATCCCACGGTTGAAGGTGATGCCCGTACAAACCCAGTAATGGCGATGTGTCTATAAACTGACTTACCACCTTAAAAATCATATATTCTTTTCAACTAGGTCTAATATTCGAGGTGGCAGGTATGATCGTACGCTGGTTTGTTTGAAAAATCATCGTAGATGGTCATAGTCAATTTGCGGTGGGCCCGCCAGGAACATCGGTCCGGGGCAGCCCACAAATAGTTACGATGACCCGCTTGACAACCCAGAAGCCCACAGCGCATCAAGACCGACAGATTAGTAGAACTCCTTTGAAAAATCAGGGTAACCGCCGCCATTCTTGCCACTAAGCATTCTAACCACCAACGTGTACTACGTGAGTACAGTGTGAACGTCGGATCTTGTCGTCAATTGTCTCGACCAACTGCTTCCGCTGCGTTAGCGAATAGCAACCCTTCACTGCTGCAATGGCCGGTGGCGTCGGTCGGGAGTTTTGCCTCCAGATTAGAGCAAGATTCTTTCTGATGCCATGTACTACTACGGTGAATACTTGAATCGCTATCACAAGGGATGGGTTGGGCCTCGGGTTTTCCAAGGACGTTGCCACTGGGGCTTTAAACGACACTAGCGGGCTGTACATATGGGATCAAGCAAACGGCGCTGGTTACGCATCGGAGACAACCCCGAAGCTACTTCAGTAATTCCGCACCCAAACGCGACCAGGCCGAAGAACCGTTTCGCCTCTCAGCCGGGTATTTTCGTACTGACCTACATATCACGGTCTAGAGACCGTACAGAGGAAGTGAGCGTTCACACAGAGTAGGAGTGGGAAACGACCTGTTAGCCGCGGTCATCGAAAACCTACCAACGCGAGATATGCTATCTATGAGCCCCGGCCTTAGTCTGTCGCGTTGGCTTGGACAGGTGGTTCGCATATCGCCCCGACGATCGGATAGGGAAGCCATAAGATCCGAACGGTTCATTACACCATTCCGCTTTACGCTGCGGTATTGCTCAGCGCTGCCAGCACTAAGAGCTGGGCCACGTATCCTACTGAACCGACTGGTAACGTCCGTTGAATCTGCACTGCACAGTCTGGCAGGTTGGGAACCGCTCGTCTTTGAAGTGGCCCAGCTCTGTGATCTATAGACCGGGCCTCTTGGGGGGAGGGTGGACACCTAGCACGAGTCGAGGTCAACATTGTGCATCGGGCCCAACAATGCACGATCTCTAATAATATACCCATCGAATGATATTTAAGCTGCCCCCTGCTTCGTTTGTGTTGAATTAATGAGTGGGCCTGATTCAAGTGCGTCCCACCATTA'/>

    <sequence taxon='53' value='GGTTTCACATTGATGGTCACCCCGTACCTGTGCTGCTCCTCCCGATGCCTGTGTATATAGGTGCGGGAGCAAACTTAGGACGAGCCGGGAGACAGCGTTTTGATAGATACCGTAACTTTTGGTCCTTAGTGTTATAGCATTGCCTTTAGGGGAATATTGTCCTATCACTAAATCAACTCTAGTGTTTAGATTGACTCATCCAGTTCGGCGATGGTCTACTTGTACAGTTTGACGTGGGTAATTCCCGAGGAAGAGTGGCACCCGTCAGCGCAACCCGGTGTCGCCCTGGCACGTACAGCTCCAACAGGCTACCCACAAAACTAGGTAGCCTTCAGCCCGCCCGTACGGATATCTAGTCCTTTACGAGAGGTAAGGACGCCATAGAAATTCTCATAGCGTCACAAAATCGAACACCATGGCACGGAAGCCTCGCTAGTGCCACAGCTAGTAATAAGTACGTACCACTATGTACTTCGGTGGATCTACTCGGGCGAGGCAGTCGTCGGGTCGGCGGGGCCCATAGTGGGAAGATGTTTTTGTGCATGCAAACTGCTCCCGCTATCACCTGAGCTAATAATTAAGAATCCGGAATATTTCCAAATCCTATGCATTAATCACAAGGTGCGAACAAAAGAAGTCCACATAGACCTACGTGATGATTACCGTTGCACAAAGTCGTATCGGATACCGAGTAGTGATCCCACGGTTGAAGGTGATGCCCGTACAAACCCAGTAATGGCGATGTGTCTATAAACTGACTTACCACCTTAAAAATAATATATTCTTTTCAACTAGGTCTAATATTCGAGGTGGCAGGTATGATCGTACGCTGGTTTGTTTGAAAAATCATCGTAGATGGTCATAGTCAATTTGCGGTGGGCCCGCCAGGAACATCGGTCCGGGGCAGCCCACAAATAGTTACGATGAACCGCTTGACAACCCAGAAGCCCACAGCGCATCAAGACCGACAGATTAGTAGAACTCCTTTGAAAAATCAGGGTAACCGCCGCCATTCTTGCCACTAAGCATTCTAACCACCAACGTGTACTACGTGAGTACAGTGTGAACGTCGGATCTTGTCGTCAATTGTCTCGACCAACTGCTTCTGCTGCGTTAGCGAATAGCAACCCTTCACTGCTGCAATGGCCGGTGGCGTCGGTCGGGAGTTTTGCCTCCAGATTAGAGCAAGATTCTTTCTGATGCCATGTACTACTACGGTGAATACTTGAATCGCTATCACAAGGGATGGGTTGGGCCTCGGGTTTTCCAAGGACGTTGCCACTGGGGCTTTAAACGACACTAGCGGGCTGTACATATGGGATCAAGCAAACGGCGCTGGTTACGCATCGGAGACAACCCCGAAGCTACTTCAGTAATTCCGCACCCAAACGCGACCAGGCCGAAGAACCGTTCCGCCTCTCAGCCGGGTATTTTCGTACTGACCTACATATCACGGTCTAGAGACCGTACAGAGGAAGTGAGCGTTCACACAGAGTAGGAGTGGGAAACGACCTGTTAGCCGCGGTCATCGAAAACCTACCAACGCGAGATATGCTATCTATGAGCCCCGGCCTTAGTCTGTCGCATTGGCTTGGACAGGTGGTTCGCATATCGCCCCGACGATCGGACAGGGAAGCCATAAGATCCGAACGGTTCATTACACCATTCCGCTTTACACTGCGGTATTGCTCAGCGCTGTCAGCACTAAGGGCTGGGCCACGTATCCTACTGAACCGACTGGTAACGTCCGTTGAATCTGCACTGCACAGTCTGGCAGGTTGGGAACCGCTCGTCTTTGAAGTGGCCCAGCTCTGTGACCTATAGACCGGGCCTCTTGGGGGGAGGGTGGACACCTAGCACGAGTCGAGGTCAACATTGTGCATCGGACCCAACAATGCACGATCTCTAATAATATACCCATCGAATGATATTTAAGCTGCCCCCTGCTTCGTTTGTGTTGAATTAATGAGTGGGCCTAATTCAAGTGCGTCCCACCATTA'/>

    <sequence taxon='56' value='GGTTTCACATTGATGGTCACCCCGTACCTGTGCTGCTCCTCCCGATGCCTGTGTATATAGGTGCGGGAGCAAACTTAGGACGAGCCGGGAGACAGCGTTTTGATAGATACCGTAACTTTTGGTCCTTAGTGTTATAGCATTGCCTTTAGGGGAATATTGTCCTATCACTAAATCAACTCTAGTGTTTAGATTGACTCATCCAGTTCGGCGATGGTCTACTTGTACAGTTTGACGTGGGTAATTCCCGAGGAAGAGTGGCACCCGTCAGCGCAACCCGGTGTCGCCCTGGCACGTACAGCTCCAACAGGCTACCCACAAAACTAGGTAGCCTTCAGCCCGCCCGTACGGATATCTAGTCCTTTACGAGAGGTAAGGACGCCATAGAAATTCTCATAGCGTCACAAAATCGAACACCATGGCACGGAAGCCTCGCTAGTGCCACAGCTAGTAATAAGTACGTACCACTATGTACTTCGGTGGATCTACTCGGGCGAGGCAGTCGTCGGGTCGGCGGGGCCCATAGTGGGAAGATGTTTTTGTGCATGCAAACTGCTCCCGCTATCACCTGAGCTAATAATTAAGAATCCGGAATATTTCCAAATCCTATGCATTAATCACAAGGTGCGAACAAAAGAAGTCCACATAGACCTACGTGATGATTACCGTTGCACAAAGTCGTATCGGATACCGAGTAGTGATCCCACGGTTGAAGGTGATGCCCGTACAAACCCAGTAATGGCGATGTGTCTATAAACTGACTTACCACCTTAAAAATAATATATTCTTTTCAACTAGGTCTAATATTCGAGGTGGCAGGTATGATCGTACGCTGGTTTGTTTGAAAAATCATCGTAGATGGTCATAGTCAATTTGCGGTGGGCCCGCCAGGAACATCGGTCCGGGGCAGCCCACAAATAGTTACGATGAACCGCTTGACAACCCAGAAGCCCACAGCGCATCAAGACCGACAGATTAGTAGAACTCCTTTGAAAAATCAGGGTAACCGCCGCCATTCTTGCCACTAAGCATTCTAACCACCAACGTGTACTACGTGAGTACAGTGTGAACGTCGGATCTTGTCGTCAATTGTCTCGACCAACTGCTTCTGCTGCGTTAGCGAATAGCAACCCTTCACTGCTGCAATGGCCGGTGGCGTCGGTCGGGAGTTTTGCCTCCAGATTAGAGCAAGATTCTTTCTGATGCCATGTACTACTACGGTGAATACTTGAATCGCTATCACAAGGGATGGGTTGGGCCTCGGGTTTTCCAAGGACGTTGCCACTGGGGCTTTAAACGACACTAGCGGGCTGTACATATGGGATCAAGCAAACGGCGCTGGTTACACATCGGAGACAACCCCGAAGCTACTTCAGTAATTCCGCACCCAAACGCGACCAGGCCGAAGAACCGTTCCGCCTCTCAGCCGGGTATTTTCGTACTGACCTACATATCACGGTCTAGAGACCGTACAGAGGAAGTGAGCGTTCACACAGAGTAGGAGTGGGAAACGACCTGTTAGCCGCGGTCATCGAAAACCTACCAACGCGAGATATGCTATCTATGAGCCCCGGCCTTAGTCTGTCGCATTGGCTTGGACAGGTGGTTCGCATATCGCCCCGACGATCGGACAGGGAAGCCATAAGATCCGAACGGTTCATTACACCATTCCGCTTTACACTGCGGTATTGCTCAGCGCTGTCAGCACTAAGGGCTGGGCCACGTATCCTACTGAACCGACTGGTAACGTCCGTTGAATCTGCACTGCACAGTCTGGCAGGTTGGGAACCGCTCGTCTTTGAAGTGGCCCAGCTCTGTGACCTATAGACCGGGCCTCTTGGGGGGAGGGTGGACACCTAGCACGAGTCGAGGTCAACATTGTGCATCGGACCCAACAATGCACGATCTCTAATAATATACCCATCGAATGATATTTAAGCTGCCCCCTGCTTCGTTTGTGTTGAATTAATGAGTGGGCCTAATTCAAGTGCGTCCCACCATTA'/>

    <sequence taxon='65' value='GGTTTCACATTGATGGTCACCCCGTACCTGTGCTGCTCCTCCCGATGCCTGTGTATATAGGTGCGGGAGCAAACTTAGGACGAGCCGGGAGACAGCGTTTTGATAGATACCGTAACTTTTGGTCCTTAGTGTTATAGCATTGCCTTTAGGGGAATATTGTCCTATCACTAAATCAACTCTAGTGTTTAGATTGACTCATCCAGTTCGGCGATGGTCTACTTGTACAGTTTGACGTGGGTAATTCCCGAGGAAGAGTGGCACCCGTCAGCGCAACCCGGTGTCGCCCTGGCACGTACAGCTCCAACAGGCTACCCACAAAACTAGGTAGCCTTCAGCCCGCCCGTACGGATATCTAGTCCTTTACGAGAGGTAAGGACGCCATAGAAATTCTCATAGCGTCACAAAATCGAACACCATGGCACGGAAGCCTCGCTAGTGCCACAGCTAGTAATAAGTACGTACCACTATGTACTTCGGTGGATCTACTCGGGCGAGGCAGTCGTCGGGTCGGCGGGGCCCATAGTGGGAAGATGTTTTTGTGCATGCAAACTGCTCCCGCTATCACCTGAGCTAATAATTAAGAATCCGGAATATTTCCAAATCCTATGCATTAATCACAAGGTGCGAACAAAAGAAGTCCACATAGACCTACGTGATGATTACCGTTGCACAAAGTCGTATCGGATACCGAGTAGTGATCCCACGGTTGAAGGTGATGCCCGTACAAACCCAGTAATGGCGATGTGTCTATAAACTGACTTACCACCTTAAAAATAATATATTCTTTTCAACTAGGTCTAATATTCGAGGTGGCAGGTATGATCGTACGCTGGTTTGTTTGAAAAATCATCGTAGATGGTCATAGTCAATTTGCGGTGGGCCCGCCAGGAACATCGGTCCGGGGCAGCCCACAAATAGTTACGATGAACCGCTTGACAACCCAGAAGCCCACAGCGCATCAAGACCGACAGATTAGTAGAACTCCTTTGAAAAATCAGGGTAACCGCCGCCATTCTTGCCACTAAGCATTCTAACCACCAACGTGTACTACGTGAGTACAGTGTGAACGTCGGATCTTGTCGTCAATTGTCTCGACCAACTGCTTCTGCTGCGTTAGCGAATAGCAACCCTTCACTGCTGCAATGGCCGGTGGCGTCGGTCGGGAGTTTTGCCTCCAGATTAGAGCAAGATTCTTTCTGATGCCATGTACTACTACGGTGAATACTTGAATCGCTATCACAAGGGATGGGTTGGGCCTCGGGTTTTCCAAGGACGTTGCCACTGGGGCTTTAAACGACACTAGCGGGCTGTACATATGGGATCAAGCAAACGGCGCTGGTTACACATCGGAGACAACCCCGAAGCTACTTCAGTAATTCCGCACCCAAACGCGACCAGGCCGAAGAACCGTTCCGCCTCTCAGCCGGGTATTTTCGTACTGACCTACATATCACGGTCTAGAGACCGTACAGAGGAAGTGAGCGTTCACACAGAGTAGGAGTGGGAAACGACCTGTTAGCCGCGGTCATCGAAAACCTACCAACGCGAGATATGCTATCTATGAGCCCCGGCCTTAGTCTGTCGCATTGGCTTGGACAGGTGGTTCGCATATCGCCCCGACGATCGGACAGGGAAGCCATAAGATCCGAACGGTTCATTACACCATTCCGCTTTACACTGCGGTATTGCTCAGCGCTGTCAGCACTAAGGGCTGGGCCACGTATCCTACTGAACCGACTGGTAACGTCCGTTGAATCTGCACTGCACAGTCTGGCAGGTTGGGAACCGCTCGTCTTTGAAGTGGCCCAGCTCTGTGACCTATAGACCGGGCCTCTTGGGGGGAGGGTGGACACCTAGCACGAGTCGAGGTCAACATTGTGCATCGGACCCAACAATGCACGATCTCTAATAATATACCCATCGAATGATATTTAAGCTGCCCCCTGCTTCGTTTGTGTTGAATTAATGAGTGGGCCTAATTCAAGTGCGTCCCACCATTA'/>

    <sequence taxon='54' value='GGTTTCACATTGATGGTCACCCCGTACCTGTGCTGCTCCTCCCGATGCCTGTGTATATAGGTGCGGGAGCAAACTTAGGACGAGCCGGGAGACAGCGTTTTGATAGATACCGTAACTTTTGGTCCTTAGTGTTATAGCATTGCCTTTAGGGGAATATTGTCCTATCACTAAATCAACTCTAGTGTTTAGATTGACTCATCCAGTTCGGCGATGGTCTACTTGTACAGTTTGACGTGGGTAATTCCCGAGGAAGAGTGGCACCCGTCAGCGCAACCCGGTGTCGCCCTGGCACGTACAGCTCCAACAGGCTACCCACAAAACTAGGTAGCCTTCAGCCCGCCCGTACGGATATCTAGTCCTTTACGAGAGGTAAGGACGCCATAGAAATTCTCATAGCGTCACAAAATCGAACACCATGGCACGGAAGCCTCGCTAGTGCCACAGCTAGTAATAAGTACGTACCACTATGTACTTCGGTGGATCTACTCGGGCGAGGCAGTCGTCGGGTCGGCGGGGCCCATAGTGGGAAGATGTTTTTGTGCATGCAAACTGCTCCCGCTATCACCTGAGCTAATAATTAAGAATCCGGAATATTTCCAAATCCTATGCATTAATCACAAGGTGCGAACAAAAGAAGTCCACATAGACCTACGTGATGATTACCGTTGCACAAAGTCGTATCGGATACCGAGTAGTGATCCCACGGTTGAAGGTGATGCCCGTACAAACCCAGTAATGGCGATGTGTCTATAAACTGACTTACCACCTTAAAAATAATATATTCTTTTCAACTAGGTCTAATATTCGAGGTGGCAGGTATGATCGTACGCTGGTTTGTTTGAAAAATCATCGTAGATGGTCATAGTCAATTTGCGGTGGGCCCGCCAGGAACATCGGTCCGGGGCAGCCCACAAATAGTTACGATGAACCGCTTGACAACCCAGAAGCCCACAGCGCATCAAGACCGACAGATTAGTAGAACTCCTTTGAAAAATCAGGGTAACCGCCGCCATTCTTGCCACTAAGCATTCTAACCACCAACGTGTACTACGTGAGTACAGTGTGAACGTCGGATCTTGTCGTCAATTGTCTCGACCAACTGCTTCTGCTGCGTTAGCGAATAGCAACCCTTCACTGCTGCAATGGCCGGTGGCGTCGGTCGGGAGTTTTGCCTCCAGATTAGAGCAAGATTCTTTCTGATGCCATGTACTACTACGGTGAATACTTGAATCGCTATCACAAGGGATGGGTTGGGCCTCGGGTTTTCCAAGGACGTTGCCACTGGGGCTTTAAACGACACTAGCGGGCTGTACATATGGGATCAAGCAAACGGCGCTGGTTACGCATCGGAGACAACCCAGAAGCTACTTCAGTAATTCCGCACCCAAACGCGACCAGGCCGAAGAACCGTTCCGCCTCTCAGCCGGGTATTTTCGTACTGACCTACATATCACGGTCTAGAGACCGTACAGAGGAAGTGAGCGTTCACACAGAGTAGGAGTGGGAAACGACCTGTTAGCCGCGGTCATCGAAAACCTACCAACGCGAGATATGCTATCTATGAGCCCCGGCCTTAGTCTGTCGCATTGGCTTGGACAGGTGGTTCGCATATCGCCCCGACGATCGGACAGGGAAGCCATAAGATCCGAACGGTTCATTACACCATTCCGCTTTACACTGCGGTATTGCTCAGCGCTGTCAGCACTAAGGGCTGGGCCACGTATCCTACTGAACCGACTGGTAACGTCCGTTGAATCTGCACTGCACAGTCTGGCAGGTTGGGAACCGCTCGTCTTTGAAGTGGCCCAGCTCTGTGATCTATAGACCGGGCCTCTTGGGGGGAGGGTGGACACCTAGCACGAGTCGAGGTCAACATTGTGCATCGGACCCAACAATGCACGATCTCTAATAATATACCCATCGAATGATATTTAAGCTGCCCCCTGCTTCGTTTGTGTTGAATTAATGAGTGGGCCTAATTCAAGTGCGTCCCACCATTA'/>

    <sequence taxon='63' value='GGTTTCACATTGATGGTCACCCCGTACCTGTGCTGCTCCTCCCGATGCCTGTGTATATAGGTGCGGGAGCAAACTTAGGACGAGCCGGGAGACAGCGTTTTGATAGATACCGTAACTTTTGGTCCTTAGTGTTATAGCATTGCCTTTAGGGGAATATTGTCCTATCACTAAATCAACTCTAGTGTTTAGATTGACTCATCCAGTTCGGCGATGGTCTACTTGTACAGTTTGACGTGGGTAATTCCCGAGGAAGAGTGGCACCCGTCAGCGCAACCCGGTGTCGCCCTGGCACGTACAGCTCCAACAGGCTACCCACAAAACTAGGTAGCCTTCAGCCCGCCCGTACGGATATCTAGTCCTTTACGAGAGGTAAGGACGCCATAGAAATTCTCATAGCGTCACAAAATCGAACACCATGGCACGGAAGCCTCGCTAGTGCCACAGCTAGTAATAAGTACGTACCACTATGTACTTCGGTGGATCTACTCGGGCGAGGCAGTCGTCGGGTCGGCGGGGCCCATAGTGGGAAGATGTTTTTGTGCATGCAAACTGCTCCCGCTATCACCTGAGCTAATAATTAAGAATCCGGAATATTTCCAAATCCTATGCATTAATCACAAGGTGCGAACAAAAGAAGTCCACATAGACCTACGTGATGATTACTGTTGCACAAAGTCGTATCGGATACCGAGTAGTGATCCCACGGTTGAAGGTGATGCCCGTACAAACCCAGTAATGGCGATGTGTCTATAAACTGACTTACCACCTTAAAAATAATATATTCTTTTCAACTAGGTCTAATATTCGAGGTGGCAGGTATGATCGTACGCTGGTTTGTTTGAAAAATCATCGTAGATGGTCATAGTCAATTTGCGGTGGGCCCACCAGGAACATCGGTCCGGGGCAGCCCACAAATAGTTACGATGAACCGCTTGACAACCCAGAAGCCCACAGCGCATCAAGACCGACAGATTAGTAGAACTCCTTTGAAAAATCAGGGTAACCGCCGCCATTCTTGCCACTAAGCATTCTAACCACCAACGTGTACTACGTGAGTACAGTGTGAACGTCGGATCTTGTCGTCAATTGTCTCGACCAACTGCTTCTGCTGCGTTAGCGAATAGCAACCCTTCACTGCTGCAATGGCCGGTGGCGTCGGTCGGGAGTTTTGCCTCCAGATTAGAGCAAGATTCTTTCTGATGCCATGTACTACTACGGTGAATACTTGAATCGCTATCACAAGGGATGGGTTGGGCCTCGGGTTTTCCAAGGACGTTGCCACTGGGGCTTTAAACGACACTAGCGGGCTGTACATATGGGATCAAGCAAACGGCGCTGGTTACGCATCGGAGACAACCCAGAAGCTACTTCAGTAATTCCGCACCCAAACGCGACCAGGCCGAAGAACCGTTCCGCCTCTCAGCCGGGTATTTTCGTACTGACCTACATATCACGGTCTAGAGACCGTACAGAGGAAGTGAGCGTTCACACAGAGTAGGAGTGGGAAACGACCTGTTAGCCGCGGTCATCGAAAACCTACCAACGCGAGATATGCTATCTATGAGCCCCGGCCTTAGTCTGTCGCATTGGCTTGGACAGGTGGTTCGCATATCGCCCCGACGATCGGACAGGGAAGCCATAAGATCCGAACGGTTCATTACACCATTCCGCTTTACACTGCGGTATTGCTCAGCGCTGTCAGCACTAAGGGCTGGGCCACGTATCCTACTGAACCGACTGGTAACGTCCGTTGAATCTGCACTGCACAGTCTGGCAGGTTGGGAACCGCTCGTCTTTGAAGTGGCCCAGCTCTGTGATCTATAGACCGGGCCTCTTGGGGGGAGGGTGGACACCTAGCACGAGTCGAGGTCAACATTGTGCATCGGACCCAACAATGCACGATCTCTAATAATATACCCATCGAATGATATTTAAGCTGCCCCCTGCTTCGTTTGTGTTGAATTAATGAGTGGGCCTAGTTCAAGTGCGTCCCACCATTA'/>

    <sequence taxon='38' value='GGTTGCACATTGATGGTCACCCCGTACCTGTGCTGCTCCTCCCGATGCCTGTGTATATAGGTGCGGGAGCAAACTTAGGACGAGCCGGGAGACAGCGTTTTGATAGATACCGTAACTTTTGGTCCTTAGTGTTATAGCATTGCCTTTAGGGGAATATTGTCCTATCACTAAATCAACTCTAGTGTTTAGATTGACTCATCCAGTTCGGCGATGGTCTACCTGTACAGTTTGACATGGGTAATTCCCGAGGAAGAGTGGCACCCGTCAGCGCAACCCGGTGTCGCCCTGGCACGTACAGCTCCAACAGGCTACCCACAAAGCTAGGTAGCCTTCAGCCCGCCCGTACGGATATCCAGTCCTTTACGAGGGGTAAGGACGCCATAGAAATTCTCATAGCGTCACAAAATCGAACACCATGGCACGGAAGCCTCGCTAGTGCCACAGCTGGTAATAAGTACGTACCACTATGTACTTCGGTGTATCTACTCGGGCGAGGCAGTCGTCGGGTCGGCGGGGCCCATAGTGGGAAGATGTTTTTGTGCATGCAAACTGCTCCCGCTATCACCTGAGCTAATAATTAAGAATCCGGAATATTTCCAAATCCTATGCATTAATCACAAGGTGCGAACAAAAGAAGTCCACATAGACCTACGTGATGATTACAGTTGCACAAAGTCGTATCGGATACCGAGTGGTGATCCCACGGTTGAAGGTGATGCCCGTACAAACCCAGTAATGGCGATGTGTCTATAAACTGACTTACCACCTTAAAAATAATATATTCTTTTCAACTAGGTCTAATATGCGAGGTGGCAGGTATGATCGTACGCTGGTTTGTTTGAAAAATCATCGTAGATGGTCATAGTCAATTTGCGGTGGGCCCGCCAGGAACATCGGTCCGGGGCAGCCCACAAATAGTTACGATGACCCGCTTGACAACCCAGAAGCCCACAGCGCATCAAGACCGACAGATTAGTAGAACTCCTTTGAAAAATCAGGGTAACCGCCGCCATTCTTGCCACTAAGCATTCTAACCACCAACGTGTACTACGTGAGTACAGTGTGAACGTCGGATCTCGTCGTCAATTGTCTCGACCAACTGCTTCCGCTGCGTTAGCGAATAGCAACCCTTTACTGCTGCAATGGCCGGTGGCGTCGGTCGGGAGTTTTGCCTCCAGATTAGAGCAAGATTCTTTCTGATGCCATGTACTACTACGGTGAATACTTGAATCGCTATCACAAGGGATGGGTTGGGCCTCGGGTTTTCCAAGGACGTTGCCACTGGGGCTTTAAACGACACTAGCGGGCTGTACATATGGGATCAAGCAAACGGCGCTGGTTACGCATCGGAGACAACCCCGAAGCTACTTCAGTAATTCCGCACCCAAACGCGACCAGGCCGAAGAACCGTTCCGCCTCTCAGCCGGGTATTTTCGTACTGACCTACATATCACGGTCTAGAGACCGTACAGAGGAAGTGAGCGTTCACACAGAGTAGGAGTGGGAAACGACCTGTTAGCCGCGGTCATCGAAAACCTACCAACGCGAGATATGCTATCTATGAGCCCCGGCCTTAGCCTGTCGCATTGGATTGGGCAGGTGGTTCGCATATCGCCCCGACGATCGGATAGGGAAGCCATAAGATCCGAACGGTTCATTACACCATTCCGCTTTACACTGCGGTATTGCTCAGCGGTGTCAGCACTAAGGGCTGGGCCACGTATCCTACTGAACCGACTGGTAACGTCCGTTGAATCTGCACTGCACAGTCTGGCAGGTTGGGAACCGCTCGTCTTTGAAGTGGCCCAGCTCTGTGATCTATAGACCGGGCCTCTTGGGGGGAGGGTGGACACCTAGCACGAGTCGAGGTCAACATTGTGCATCGGACCTAACAATGCACGATCTCTAATAATATACCCATCGAATGATATTTAAGCTGCCCCCTGCTTCGTTTGTGTTGAATTAATGAGTGGGCCTAATCCAGGTGCGTCCTACCATTA'/>

    <sequence taxon='48' value='GGTTGCACATTGATGGTCACCCCGTACCTGTGCTGCTCCTCCCGATGCCTGTGTATATAGGTGCGGGAGCAAACTTAGGACGAGCCGGGAGACAGCGTTTTGATAGATACCGTAACTTTTGGTCCTTAGTGTTATAGCATTGCCTTTAGGGGAATATTGTCCTATCACTAAATCAACTCTAGTGTTTAGATTGACTCATCCAGTTCGGCGATGGTCTACCTGTACAGTTTGACATGGGTAATTCCCGAGGAAGAGTGGCACCCGTCAGCGCAACCCGGTGTCGCCCTGGCACGTACAGCTCCAACAGGCTACCCACAAAGCTAGGTAGCCTTCAGCCCGCCCGTACGGATATCCAGTCCTTTACGAGGGGTAAGGACGCCATAGAAATTCTCATAGCGTCACAAAATCGAACACCATGGCACGGAAGCCTCGCTAGTGCCACAGCTGGTAATAAGTACGTACCACTATGTACTTCGGTGTATCTACTCGGGCGAGGCAGTCGTCGGGTCGGCGGGGCCCATAGTGGGAAGATGTTTTTGTGCATGCAAACTGCTCCCGCTATCACCTGAGCTAATAATTAAGAATCCGGAATATTTCCAAATCCTATGCATTAATCACAAGGTGCGAACAAAAGAAGTCCACATAGACCTACGTGATGATTACAGTTGCACAAAGTCGTATCGGATACCGAGTGGTGATCCCACGGTTGAAGGTGATGCCCGTACAAACCCAGTAATGGCGATGTGTCTATAAACTGACTTACCACCTTAAAAATAATATATTCTTTTCAACTAGGTCTAATATGCGAGGTGGCAGGTATGATCGTACGCTGGTTTGTTTGAAAAATCATCGTAGATGGTCATAGTCAATTTGCGGTGGGCCCGCCAGGAACATCGGTCCGGGGCAGCCCACAAATAGTTACGATGACCCGCTTGACAACCCAGAAGCCCACAGCGCATCAAGACCGACAGATTAGTAGAACTCCTTTGAAAAATCAGGGTAACCGCCGCCATTCTTGCCACTAAGCATTCTAACCACCAACGTGTACTACGTGAGTACAGTGTGAACGTCGGATCTCGTCGTCAATTGTCTCGACCAACTGCTTCCGCTGCGTTAGCGAATAGCAACCCTTTACTGCTGCAATGGCCGGTGGCGTCGGTCGGGAGTTTTGCCTCCAGATTAGAGCAAGATTCTTTCTGATGCCATGTACTACTACGGTGAATACTTGAATCGCTATCACAAGGGATGGGTTGGGCCTCGGGTTTTCCAAGGACGTTGCCACTGGGGCTTTAAACGACACTAGCGGGCTGTACATATGGGATCAAGCAAACGGCGCTGGTTACGCATCGGAGACAACCCCGAAGCTACTTCAGTAATTCCGCACCCAAACGCGACCAGGCCGAAGAACCGTTCCGCCTCTCAGCCGGGTATTTTCGTACTGACCTACATATCACGGTCTAGAGACCGTACAGAGGAAGTGAGCGTTCACACAGAGTAGGAGTGGGAAACGACCTGTTAGCCGCGGTCATCGAAAACCTACCAACGCGAGATATGCTATCTATGAGCCCCGGCCTTAGCCTGTCGCATTGGCTTGGGCAGGTGGTTCGCATATCGCCCCGACGATCGGATAGGGAAGCCATAAGATCCGAACGGTTCATTACACCATTCCGCTTTACACTGCGGTATTGCTCAGCGGTGTCAGCACTAAGGGCTGGGCCACGTATCCTACTGAACCGACTGGTAACGTCCGTTGAATCTGCACTGCACAGTCTGGCAGGTTGGGAACCGCTCGTCTTTGAAGTGGCCCAGCTCTGTGATCTATAGACCGGGCCTCTTGGGGGGAGGGTGGACACCTAGCACGAGTCGAGGTCAACATTGTGCATCGGACCTAACAATGCACGATCTCTAATAATATACCCATCGAATGATATTTAAGCTGCCCCCTGCTTCGTTTGTGTTGAATTAATGAGTGGGCCTAATCCAGGTGCGTCCTACCATTA'/>

    <sequence taxon='16' value='GGTTTCACATTGATGGTCGCCCCGTACCTGTGCTGCTCCTCCCGATGCCTGTGTATATAGGTGCGGGAGCAAATTTAGGACGAGCCGGGAGACGGCGTTTTGATAGATACCGTAACTTTTGGTCCTTAGTGTTATAGCATTGCCTTTAGGGGAATATTGTCCTATCACTAAATCAACTCTAGTGTTTAGATTGACTCATCCAGTTCGGCGATGGTCTACCTGTACAGTTTGACGTGGGTAATTCCCGAGGAAGAGTGGCACCCGTCAGCGCAACCCGGTGTCGCCCTGGTACGTACAGCTCCGACAGGCTACCCACAAAGCTAGGTACCCTTCAGCCCGCCCGTACGGATATCCAGTCCTTTACGAGGGGTAAGGACGCCATAGAAATTCTCATAGCGTCACAAAATCGAACACCATGGCACGGAAGCCTCGCTAGTGCCACAGCTGGTAATAAGTACGTACCACTATGTACTTCGGTGTATCTACTCGGGCGAGGCAGTCGTCGGGTCGGCGGGGCCCATAGTGGGAAGATGTTTTTGTGCATGCAAACTGCTCCCGCTATCACCTGAGCTAATAATTAAGAATCCAGAATATTTCCAAATCCTATGCATTAATCACAAGGTGCGAACAAAAGAAGTCCACATAGACCTACGTGATGATTACCGTTGCACAAAGTCGTATCGGATACCGAGTGGTGATCCCACGGTTGAAGGTGATGCACGTACAAACCCAGTAATGGCGATGTGTCTATAAACTGACTTACCACCTTAAAAATAATATATTCTTTTCAACTAGGTCTAATATGCGAGGTGGCAGGTATGATCGTACGCTGGTTTGTTTGAAAGATCATCGTAGATGGTCATAGTCAATTTGCGGTGGGCCCGCCAGGAACATCGGTCCGGGGCAGCCCACAAATAGTTACGATGACCCGCTTGACAACCCAGAAGCCCACAGCACATCAAGACCGACAGATTAGTAGAACTCCTTTGAAAAATCAGGGTAACCGCCGCCATTCTTGCCACTAAACATTCTAACCACTAACGTGTACTACGTGAGTACAGTGTGAACGTCGGATCTCGTCGTCAATTGTCTCGACCAACTGCTTCCGCTGCGTTAGCGAATAGCAACCCTTTACTGCTGCAATGGCCGGGGGCGTCGGTCGGGAGTTTTGCCCCCAGATTAGAGCAAGATTCTTTCTGATGCCATGTACTTCTACGGTGAATACTTGAATCGCTATCACAAGGGATGGGTTGGGCCTCGGGTTTTCCAAAGACGTTGCCACTGGGGCTTTAAACGACACTAGCGGGCTGTACATATGGGATCAAGCAAACGGCGCTGGTTACGCATCGGAGACAACCCCGAAGTTACTTCAGTCATTCCGCACCCAAACGCGACCAGGCCGAAGAACTGTTCCGCCTCTCAGCCGGGTATTTTCGTACTGACCTACATATCACGGTCTAGAGACCGTACAGAGGAAGTGAGCGTTCACACAGAGTAGGAGTGGGAAACGACCTGTTAGCCGCGGTCATCGAAAACCTACCAACGCGAGATATGCTATCTATGAGCCCCGGCCTTAGTCTGTCGCATTGGCTTGGACAGGTGGTTCGCATATCGCCCCGACGATCGGATAGGGAAGCCATAAGATCCGAACGGTTCATTACACCATTCCGCTTTACACTGCGGTATTGCTCAGCGCTGTCAGCACTAAGGGCTGGGCCACGTATCCTACTGAACCGACTGGTAACGTCCGTTGAATCTGCACTGCACAGTCTGGCAGGTTGGGAACCGCTCGTCTTTGAAGTGGCCCAGCTCTGTGATCTATAGACCGGGCCTCTTGGGGGGAGGGTGGACACCTAGCACGAGTCGAGGTCAACATTGTGCATTGGACCTAACAATGCACGATCTCTAATAATATACCCATCGAATGATATTTAGGCTGCCCCCTGCTTCGTTTGTGTTGAATTAATGAGTGGGCCTAATTCAGGGGCGTCCTACCATTA'/>

    <sequence taxon='19' value='GGTTTCACATTGATGGTCGCCCCGTACCTGTGCTGCTCCTCCCGATGCCTGTGTATATAGGTGCGGGAGCAAATTTAGGACGAGCCGGGAGACGGCGTTTTGATAGATACCGTAACTTTTGGTCCTTAGTGTTATAGCATTGCCCTTAGGGGAATATTGTCCTATCACTAAATCAACTCTAGTGTTTAGATTGACTCATCCAGTTCGGCGATGGTCTACCTGTACAGTTTGACGTGGGTAATTCCCGAGGAAGAGTGGCACCCGTCAGCGCAACCCGGTGTCGCCCTGGTACGTACAGCTCCGACAGGCTACCCACAAAGCTAGGTACCCTTCAGCCCGCACGTACGGATATCCAGTCCTTTACGAGGGGTAAGGACGCCATAGAAATTCTCATAGCGTCACAAAATCGAACACCATGGCACGGAAGCCTCGTTAGTACCACAGCTGGTAATAAGTACGCACCACTATGTACTTCGGTGTATCTACTCGGGCGAGGCAGTCGTCGGGTCGGCGGGGCCCATAGTGGGAAGATGTTTTTATGCATGCAAACTGCTCCCGCTATCACCTGAGCTAATAATTAAGAATCCAGAATCTTTCCAAATCCTATGCATTAATCACAAGGTGCGAACAAAAGAAGTCCACATAGACCTACGCGATGATTACCGTTGCACAAAGTCGTATCGGATACCGAGTGGTGATCCCACGGTTGAAGGTGATGCACGTACAAACCCAGTAATGGCGATGTGTCTATAAACTGACTTACCACCTTAAAAATAATATATTCTTTTCAACTAAGTCTAATATGCGAGGTGGCAGGTATGATCGTACGCTGGTTTGTTTGAAAGATCATCGTAGATGGTCATAGTCAATTTGCGGTGGGCCCGCCAGGAACATCGGTCCGGGGCAGCCCACAAATAGTTACGATGACCCGCTTGACAACCCAGAAGCCCACAGCACATCAAGACCGACAGATTAGTAGAACTCCTTTGAAAAATCAGGGTAACCGCCGCCATTCTTGCCACTAAACATTCTAACCACTAACGTGTACTACGTGAGTACAGTGTGAACGTCGGATCTCGTCGTCAATTGTCTCGACCATCTGCTTCCGCTGCGTTAGCGAATAGCAACCCTTTACTGCTGCAATGGCCGGGGGCGTCGGTCGGGAGTTTTGCCCCCAGATTAGAGCAAGATTCTTTCTGATGCCATGTACTTCTACGGTGAATACTTGAATCGCTATTACAAGGGATGGGTTGGGCCTCGGGTTTTCCAAAGACGTTGCCACTGGGGCTTTAAACGACACTAGCGGGCTTTACATATGGGATCAAGCAAACGGCGCTGGTTACGCATCGGAGACAACCCCGAAGTTACTTCAGTCATTCCGCACCCAAACGCGACCAGGCCGAAGAACTGTTCCGCCTCTCAGCCGGGTATTTTCGTACTGACCTACATATCACGGTCTAGAGACCGTACAGAGGAAGTGAGCGTTCACACAGAGTAGGAGTGGGAAACGACCTGTTAGCCGCGGTCATCGAAAACCTACGAACGCGAGATATGCTATCTATGAGCCCCGGCCTTAGTCTGTCGCATTGGCTTGGACAGGTGGTTCGCATATCGCCCCGACGATCGGATAGGGAAGCCATAAGATCCGAACGGTTCATTACACCATTCCGCTTTACACTGCGGTATTGCTCAGCGCTGTCAGCACTAAGGACTGGGCCACGTATCCTACTGAACCGACTGGTAACGTCCGTTGAATCTGCACTGCACAGTCTGGCAGGTTGGGAACCGCTCGTCTTTGAAGTGGCCCAGCTCTGTGATCTATAGACCGGGCCTCTTGGGGGGAGGGTGGACACCTAGCACGAGTCGAGGTCAACATTGTGCATTGGACCTAACAATGCACGATCTCTAATAATATACCCATCGAATGATATTTAGGCTGCCCCCTGCTTCGTTTGTGTTGAATTAATGAGTGGGCCTAATTCGGGGGCGTCCTACCATTA'/>

    <sequence taxon='41' value='GGTTTCACATTGATGGTCGCCCCGTACCTGTGCTGCTCCTCCCGATGCCTGTGTATATAGGTGCGGGAGCAAATTTAGGACGAGCCGGGAGACGGCGTTTTGATAGATACCGTAACTTTTGGTCCTTAGTGTTATAGCATTGCCCTTAGGGGAATATTGTCCTATCACTAAATCAACTCTAGTGTTTAGATTGACTCATCTAGTTCGGCGATGGTCTACCTGTACAGTTTGACGTGGGTAATTCCCGAGGAAGAGTGGCACCCGTCAGCGCAACCCGGTGTCGCCCTGGTACGTACAGCTCCGACAGGCTACCCACAAAGCTAGGTACCCTTCAGCCCGCACGTACGGATATCCAGTCCTTTACGAGGGGTAAGGACGCCATAGAAATTCTCATAGCGTCACAAAATCGAACACCATGGCACGGAAGCCTCGTTAGTACCACAGCTGGTAATAAGTACGCACCACTATGTACTTCGGTGTATCTACTCGGGCGAGGCAGTCGTCGGGTCGGCGGGGCCCATAGTGGGAAGATGTTTTTATGCATGCAAACTGCTCCCGCTATCACCTGAGCTAATAATTAAGAATCCAGAATCTTTCCAAATCCTATGCATTAATCACAAGGTGCGAACAAAAGAAGTCCACATAGACCTACGCGATGATTACCGTTGCACAAAGTCGTATCGGATACCGAGTGGTGATCCCACGGTTGAAGGTGATGCACGTACAAACCCAGTAATGGCGATGTGTCTATAAACTGACTTACCACCTTAAAAATAATATATTCTTTTCAACTAAGTCTAATATGCGAGGTGGCAGGTATGATCGTACGCTGGTTTGTTTGAAAGATCATCGTAGATGGTCATAGTCAATTTGCGGTGGGCCCGCCAGGAACATCGGTCCGGGGCAGCCCACAAATAGTTACGATGACCCGCTTGACAACCCAGAAGCTCACAGCACATCAAGACCGACAGATTAGTAGAACTCCTTTGAAAAATCAGGGTAACCGCCGCCATTCTTGCCACTAAACATTCTAACCACTAACGTGTACTACGTGAGTACAGTGTGAACGTCGGATCTCGTCGTCAATTGTCTCGACCATCTGCTTCCGCTGCGTTAGCGAATAGCAACCCTTTACTGCTGCAATGGCCGGGGGCGTCGGTCGGGAGTTTTGCCCCCAGATTAGAGCAAGATTCTTTCTGATGCCATGTACTTCTACGGTGAATACTTGAATCGCTATTACAAGGGATGGGTTGGGCCTCGGGTTTTCCAAAGACGTTGCCACTGGGGCTTTAAACGACACTAGCGGGCTTTACATATGGGATCAAGCAAACGGCGCTGGTTACGCATCGGAGACAACCCCGAAGTTACTTCAGTCATTCCGCACCCAAACGCGACCAGGCCGAAGAACTGTTCCGCCTCTCAGCCGGGTATTTTCGTACTGACCTACATATCACGGTCTAGAGACCGTACAGAGGAAGTGAGCGTTCACACAGAGTAGGAGTGGGAAACGACCTGTTAGCCGCGGTCATCGAAAACCTACGAACGCGAGATATGCTATCTATGAGCCCCGGCCTTAGTCTGTCGCATTGGCTTGGACAGGTGGTTCGCATATCGCCCCGACGATCGGATAGGGGAGCCATAAGATCCGAACGGTTCATTACACCATTCCGCTTTACACTGCGGTATTGCTCAGCGCTGTCAGCACTAAGGACTGGGCCACGTATCCTACTGAACCGACTGGTAACGTCCGTTGAATCTGCACTGCACAGTCTGGCAGGTTGGGAACCGCTCGTCTTTGAAGTGGCCCAGCTCTGTGATCTATAGACCGGGCCTCTTGGGGGGAGGGTGGACACCTAGCACGAGTCGAGGTCAACATTGTGCATTGGACCTAACAATGCACGATCTCTAATAATATACCCATCGAATGATATTTAGGCTGCCCCCTGCTTCGTTTGTGTTGAATTAATGAGTGGGCCTAATTCGGGGGCGTCCTACCATTA'/>

    <sequence taxon='69' value='GGTTTCACATTGATGGTCGCCCCGTACCTGTGCTGCTCCTCCCGATGCCTGTGTATATAGGTGCGGGAGCAAATTTAGGACGAGCCGGGAGACGGCGTTTTGATAGATACCGTAACTTTTGGTCCTTAGTGTTATAGCATTGCCCTTAGGGGAATATTGTCCTATCACTAAATCAACTCTAGTGTTTAGATTGACTCATCTAGTTCGGCGATGGTCTACCTGTACAGTTTGACGTGGGTAATTCCCGAGGAAGAGTGGCACCCGTCAGCGCAACCCGGTGTCGCCCTGGTACGTACAGCTCCGACAGGCTACCCACAAAGCTAGGTACCCTTCAGCCCGCACGTACGGATATCCAGTCCTTTACGAGGGGTAAAGACGCCATAGAAATTCTCATAGCGTCACAAAATCGAACACCATGGCACGGAAGCCTCGTTAGTACCACAGCTGGTAATAAGTACGCACCACTATGTACTTCGGTGTATCTACTCGGGCGAGGCAGTCGTCGGGTCGGCGGGGCCCATAGTGGGAAGATGTTTTTATGCATGCACACTGCTCCCGCTATCACCTGAGCTAATAATTAAGAATCCAGAATCTTTCCAAATCCTATGCATTAATCACAAGGTGCGAACAAAAGAAGTCCACATAGACCTACGCGATGATTACCGTTGCACAAAGTCGTATCGGATACCGAGTGGTGATCCCACGGTTGAAGGTGATGCACGTACAAACCCAGTAATGGCGATGTGTCTATAAACTGACTTACCACCTTAAAAATAATATATTCTTTTCAACTAAGTCTAATATGCGAGGTGGCAGGTATGATCGTACGCTGGTTTGTTTGAAAGATCATCGTAGATGGTCATAGTCAATTTGCGGTGGGCCCGCCAGGAACATCGGTCCGGGGCAGCCCACAAATAGTTACGATGACCCGCTTGACAACCCAGAAGCTCACAGCACATCAAGACCGACAGATTAGTAGAACTCCTTTGAAAAATCAGGGTAACCGCCGCCATTCTTGCCACTAAACATTCTAACCACTAACGTGTACTACGTGAGTACAGTGTGAACGTCGGATCTCGTCGTCAATTGTCTCGACCATCTGCTTCCGCTGCGTTAGCGAATAGCAACCCTTTACTGCTGCAATGGCCGGGGGCGTCGGTCGGGAGTTTTGCCCCCAGATTAGAGCAAGATTCTTTCTGATGCCATGTACTTCTACGGTGAATACTTGAATCGCTATTACAAGGGATGGGTTGGGCCTCGGGTTTTCCAAAGACGTTGCCACTGGGGCTTTAAACGACACTAGCGGGCTTTACATATGGGATCAAGCAAACGGCGCTGGTTACGCATCGGAGACAACCCCGAAGTTACTTCAGTCATTCCGCACCCAAACGCGACCAGGCCGAAGAACTGTTCCGCCTCTTAGCCGGATATTTTCGTACTGACCTACATATCACGGTCTAGAGACCGTACAGAGGAAGTGAGCGTTCACACAGAGTAGGAGTGGAAAACGACCTGTTAGCCGCGGTCATCGAAAACCTACGAACGCGAGATATGCCATCTATGAGCCCCGGCCTTAGTCTGTCGCATTGGCTTGGACAGGTGGTTCGCATATCGCCCCGACGATCGGATAGGGGAGCCATAAGATCCGAACGGTTCATTACACCATTCCGCTTTACACTGCGGTATTGCTCAGCGCTGTCAGCACTAAGGACTGGGCCACGTATCCTACTGAACCGACTGGTAACGTCCGTTGAATCTGCACTGCACAGTCTGGCAGGTTGGGAACCGCTCGTCTTTGAAGTGGCCCAGCTCTGTGATCTATAGACCGAGCCTCTTGGGGGGAGGGTGGACACCTAGCACGAGTCGAGGTCAACATTGTGCATTGGACCTAACAATGCACGATCTCTAATAATATACCCATCGAATGATATTTAGGCTGCCCCCTGCTTCGTTTGTGTTGAATTAAAGAGTGGGCCTAATTCGGGGGCGTCCTACCATTA'/>

    <sequence taxon='42' value='GGTTTCACATTGATGGTCGCCCCGTACCTGTGCTGCTCCTCCCGATGCCTGTGTATATAGGTGCGGGAGCAAATTTAGGACGAGCCGGGAGACGGCGTTTTGTTAGATACCGTAACTTTTGGTCCTTAGTGTTATAGCATTGCCCTTAGGGGAATATTGTCCTATCACTAAATCAACTCTAGTGTTTAGATTGACTCATCTAGTTCGGCGATGGTCTACCTGTACAGTTTGACGTGGGTAATTCCCGAGGAAGAGTGGCACCCGTCAGCGCAACCCGGTGTCGCCCTGGTACGTACAGCTCCGACAGGCTACCCACAAAGCTAGGTACCCTTCAGCCCGCACGTACGGATATCCAGTCCTTTACGAGGGGTAAGGACGCCATAGAAATTCTCATAGCGTCACAAAATCGAACACCATGGCACGGAAGCCTCGTTAGTACCACAGCTGGTAATAAGTACGCACCACTATGTACTTCGGTGTATCTACTCGGGCGAGGCAGTCGTCGGGTCGGCGGGGCCCATAGTGGGAAGATGTTTTTATGCATGCAAACTGCTCCCGCTATCACCTGAGCTAATAATTAAGAATCCAGAATCTTTCCAAATCCTATGCATTAATCACAAGGTGCGAACAAAAGAAGTCCACATAGACCTACGCGATGATTACCGTTGCACAAAGTCGTATCGGATACCGAGTGGTGATCCCACGGTTGAAGGTGATGCACGTACAAACCCAGTAATGGCGATGTGTCTATAAACTGACTTACCACCTTAAAAATAATATATTCTTTTCAACTAAGTCTAATATGCGAGGTGGCAGGTATGATCGTACGCTGGTTTGTTTGAAAGATCATCGTAGATGGTCATAGTCAATTTGCGGTGGGCCCGCCAGGAACATCGGTCCGGGGCAGCCCACAAATAGTTACGATGACCCGCTTGACAACCCAGGAGCTCACAGCACATCAAGACCGACAGATTAGTAGAACTCCTTTGAAAAATCAGGGTAACCGCCGCCATTCTTGCCACTAAACATTCTAACCACTAACGTGTACTACGTGAGTACAGTGTGAACGTCGGATCTCGTCGTCAATTGTCTCGACCATCTGCTTCCGCTGCGTTAGCGAATAGCAACCCTTTACTGCTGCAATGGCCGGGGGCGTCGGTCGGGAGTTTTGCCCCCAGATTAGAGCAAGATTCTTTCTGATGCCATGTACTTCTACGGTGAATACTTGAATCGCTATTACAAGGGATGGGTTGGGCCTCGGGTTTTCCAAAGACGTTGCCACTGGGGCTTTAAACGACACTAGCGGGCTTTACATATGGGATCAAGCAAACGGCGCTGGTTACGCATCGGAGACAACCCCGAAGTTACTTCAGTCATTCCGCACCCAAACGCGACCAGGCCGAAGAACTGTTCCGCCTCTCAGCCGGGTATTTTCGTACTGACCTACATATCACGGTCTAGAGACCGTACAGAGGAAGTGAGCGTTCACACAGAGTAGGAGTGGGAAACGACCTGTTAGCCGCGGTCATCGAAAACCTACGAACGCGAGATATGCTATCTATGAGCCCCGGCCTTAGTCTGTCGCATTGGCTTGGACAGGTGGTTCGCATATCGCCCCGACGATCGGATAGGGAAGCCATAAGATCCGAACGGTTCATTACACCATTCCGCTTTACACTGCGGTATTGCTCAGCGCTGTCAGCACTAAGGACTGGGCCACGTATCCTACTGAACCGACTGGTAACGTCCGTTGAATCTGCACTGCACAGTCTGGCAGGTTGGGAACCGCTCGTCTTTGAAGTGGCCCAGCTCTGTGATCTATAGACCGGGCCTCTTGGGGGGAGGGTGGACACCTAGCACGATTCGAGGTCAACATTGTGCATTGGACCTAACAATGCACGATCTCTAATAATATACCCATCGAATGATATTTAGGCTGCCCCCTGCTTCGTTTGTGTTGAATTAATGAGTGGGCCTAATTCGGGGGCGTCCTACCATTA'/>

    <sequence taxon='45' value='GGTTTCACATTGATGGTCGCCCCGTACCTGTGCTGCTCCTCCCGATGCCTGTGTATATAGGTGCGGGAGCAAATTTAGGACGAGCCGGGAGACGGCGTTTTGTTAGATACCGTAACTTTTGGTCCTTAGTGTTATAGCATTGCCCTTAGGGGAATATTGTCCTATCACTAAATCAACTCTAGTGTTTAGATTGACTCATCTAGTTCGGCGATGGTCTACCTGTACAGTTTGACGTGGGTAATTCCCGAGGAAGAGTGGCACCCGTCAGCGCAACCCGGTGTCGCCCTGGTACGTACAGCTCCGACAGGCTACCCACAAAGCTAGGTACCCTTCAGCCCGCACGTACGGATATCCAGTCCTTTACGAGGGGTAAGGACGCCATAGAAATTCTCATAGCGTCACAAAATCGAACACCATGGCACGGAAGCCTCGTTAGTACCACAGCTGGTAATAAGTACGCACCACTATGTACTTCGGTGTATCTACTCGGGCGAGGCAGTCGTCGGGTCGGCGGGGCCCATAGTGGGAAGATGTTTTTATGCATGCAAACTGCTCCCGCTATCACCTGAGCTAATAATTAAGAATCCAGAATCTTTCCAAATCCTATGCATTAATCACAAGGTGCGAACAAAAGAAGTCCACATAGACCTACGCGATGATTACCGTTGCACAAAGTCGTATCGGATACCGAGTGGTGATCCCACGGTTGAAGGTGATGCACGTACAAACCCAGTAATGGCGATGTGTCTATAAACTGACTTACCACCTTAAAAATAATATATTCTTTTCAACTAAGTCTAATATGCGAGGTGGCAGGTATGATCGTACGCTGGTTTGTTTGAAAGATCATCGTAGATGGTCATAGTCAATTTGCGGTGGGCCCGCCAGGAACATCGGTCCGGGGCAGCCCACAAATAGTTACGATGACCCGCTTGACAACCCAGGAGCTCACAGCACATCAAGACCGACAGATTAGTAGAACTCCTTTGAAAAATCAGGGTAACCGCCGCCATTCTTGCCACTAAACATTCTAACCACTAACGTGTACTACGTGAGTACAGTGTGAACGTCGGATCTCGTCGTCAATTGTCTCGACCATCTGCTTCCGCTGCGTTAGCGAATAGCAACCCTTTACTGCTGCAATGGCCGGGGGCGTCGGTCGGGAGTTTTGCCCCCAGATTAGAGCAAGATTCTTTCTGATGCCATGTACTTCTACGGTGAATACTTGAATCGCTATTACAAGGGATGGGTTGGGCCTCGGGTTTTCCAAAGACGTTGCCACTGGGGCTTTAAACGACACTAGCGGGCTTTACATATGGGATCAAGCAAACGGCGCTGGTTACGCATCGGAGACAACCCCGAAGTTACTTCAGTCATTCCGCACCCAAACGCGACCAGGCCGAAGAACTGTTCCGCCTCTCAGCCGGGTATTTTCGTACTGACCTACATATCACGGTCTAGAGACCGTACAGAGGAAGTGAGCGTTCACACAGAGTAGGAGTGGGAAACGACCTGTTAGCCGCGGTCATCGAAAACCTACGAACGCGAGATATGCTATCTATGAGCCCCGGCCTTAGTCTGTCGCATTGGCTTGGACAGGTGGTTCGCATATCGCCCCGACGATCGGATAGGGAAGCCATAAGATCCGAACGGTTCATTACACCATTCCGCTTTACACTGCGGTATTGCTCAGCGCTGTCAGCACTAAGGACTGGGCCACGTATCCTACTGAACCGACTGGTAACGTCCGTTGAATCTGCACTGCACAGTCTGGCAGGTTGGGAACCGCTCGTCTTTGAAGTGGCCCAGCTCTGTGATCTATAGACCGGGCCTCTTGGGGGGAGGGTGGACACCTAGCACGATTCGAGGTCAACATTGTGCATTGGACCTAACAATGCACGATCTCTAATAATATACCCATCGAATGATATTTAGGCTGCCCCCTGCTTCGTTTGTGTTGAATTAATGAGTGGGCCTAATTCGGGGGCGTCCTACCATTA'/>

    <sequence taxon='52' value='GGTTTCACATTGATGGTCGCCCCGTACCTGTGCTGCTCCTCCCGATGCCTGTGTATATAGGTGCGGGAGCAAATTTAGGACGAGCCGGGAGACGGCGTTTTGTTAGATACCGTAACTTTTGGTCCTTAGTGTTATAGCATTGCCCTTAGGGGAATATTGTCCTATCACTAAATCAACTCTAGTGTTTAGATTGACTCATCTAGTTCGGCGATGGTCTACCTGTACAGTTTGACGTGGGTAATTCCCGAGGAAGAGTGGCACCCGTCAGCGCAACCCGGTGTCGCCCTGGTACGTACAGCTCCGACAGGCTACCCACAAAGCTAGGTACCCTTCAGCCCGCACGTACGGATATCCAGTCCTTTACGAGGGGTAAGGACGCCATAGAAATTCTCATAGCGTCACAAAATCGAACACCATGGCACGGAAGCCTCGTTAGTACCACAGCTGGTAATAAGTACGCACCACTATGTACTTCGGTGTATCTACTCGGGCGAGGCAGTCGTCGGGTCGGCGGGGCCCATAGTGGGAAGATGTTTTTATGCATGCAAACTGCTCCCGCTATCACCTGAGCTAATAATTAAGAATCCAGAATCTTTCCAAATCCTATGCATTAATCACAAGGTGCGAACAAAAGAAGTCCACATAGACCTACGCGATGATTACCGTTGCACAAAGTCGTATCGGATACCGAGTGGTGATCCCACGGTTGAAGGTGATGCACGTACAAACCCAGTAATGGCGATGTGTCTATAAACTGACTTACCACCTTAAAAATAATATATTCTTTTCAACTAAGTCTAATATGCGAGGTGGCAGGTATGATCGTACGCTGGTTTGTTTGAAAGATCATCGTAGATGGTCATAGTCAATTTGCGGTGGGCCCGCCAGGAACATCGGTCCGGGGCAGCCCACAAATAGTTACGATGACCCGCTTGACAACCCAGGAGCTCGCAGCACATCAAGACCGACAGATTAGTAGAACTCCTTTGAAAAATCAGGGTAACCGCCGCCATTCTTGCCACTAAACATTCTAACCACTAACGTGTACTACGTGAGTACAGTGTGAACGTCGGATCTCGTCGTCAATTGTCTCGACCATCTGCTTCCGCTGCGTTAGCGAATAGCAACCCTTTACTGCTGCAATGGCCGGGGGCGTCGGTCGGGAGTTTTGCCCCCAGATTAGAGCAAGATTCTTTCTGATGCCATGTACTTCTACGGTGAATACTTGAATCGCTATTACAAGGGATGGGTTGGGCCTCGGGTTTTCCAAAGACGTTGCCACTGGGGCTTTAAACGACACTAGCGGGCTTTACATATGGGATCAAGCAAACGGCGCTGGTTACGCATCGGAGACAACCCCGAAGTTACTTCAGTCATTCCGCACCCAAACGCGACCAGGCCGAAGAACTGTTCCGCCTCTCAGCCGGGTATTTTCGTACTGACCTACATATCACGGTCTAGAGACCGTACAGAGGAAGTGAGCGTTCACACAGAGTAGGAGTGGGAAACGACCTGTTAGCCGCGGTCATCGAAAACCTACGAACGCGAGATATGCTATCTATGAGCCCCGGCCTTAGTCTGTCGCATTGGCTTGGACAGGTGGTTCGCATATCGCCCCGACGATCGGATAGGGAAGCCATAAGATCCGAACGGTTCATTACACCATTCCGCTTTACACTGCGGTATTGCTCAGCGCTGTCAGCACTAAGGACTGGGCCACGTATCCTACTGAACCGACTGGTAACGTCCGTTGAATCTGCACTGCACAGTCTGGCAGGTTGGGAACCGCTCGTCTTTGAAGTGGCCCAGCTCTGTGATCTATAGACCGGGCCTCTTGGGGGGAGGGTGGACACCTAGCACGATTCGAGGTCAACATTGTGCATTGGACCTAACAATGCACGATCTCTAATAATATACCCATCGAATGATATTTAGGCTGCCCCCTGCTTCGTTTGTGTTGAATTAATGAGTGGTCCTAATTCGGGGGCGTCCTACCATTA'/>

    <sequence taxon='58' value='GGTTTCACATTGATGGTCGCCCCGTACCTGTGCTGCTCCTCCCGATGCCTGTGTATATAGGTGCGGGAGCAAATTTAGGACGAGCCGGGAGACGGCGTTTTGTTAGATACCGTAACTTTTGGTCCTTAGTGTTATAGCATTGCCCTTAGGGGAATATTGTCCTATCACTAAATCAACTCTAGTGTTTAGATTGACTCATCTAGTTCGGCGATGGTCTACCTGTACAGTTTGACGTGGGTAATTCCCGAGGAAGAGTGGCACCCGTCAGCGCAACCCGGTGTCGCCCTGGTACGTACAGCTCCGACAGGCTACCCACAAAGCTAGGTACCCTTCAGCCCGCACGTACGGATATCCAGTCCTTTACGAGGGGTAAGGACGCCATAGAAATTCTCATAGCGTCACAAAATCGAACACCATGGCACGGAAGCCTCGTTAGTACCACAGCTGGTAATAAGTACGCACCACTATGTACTTCGGTGTATCTACTCGGGCGAGGCAGTCGTCGGGTCGGCGGGGCCCATAGTGGGAAGATGTTTTTATGCATGCAAACTGCTCCCGCTATCACCTGAGCTAATAATTAAGAGTCCAGAATCTTTCCAAATCCTATGCATTAATCACAAGGTGCGAACAAAAGAAGTCCACATAGACCTACGCGATGATTACCGTTGCACAAAGTCGTATCGGATACCGAGTGGTGATCCCACGGTTGAAGGTGATGCACGTACAAACCCAGTAATGGCGATGTGTCTATAAACTGACTTACCACCTTAAAAATAATATATTCTTTTCAACTAAGTCTAATATGCGAGGTGGCAGGTATGATCGTACGCTGGTTTGTTTGAAAGATCATCGTAGATGGTCATAGTCAATTTGCGGTGGGCCCGCCAGGAACATCGGTCCGGGGCAGCCCACAAATAGTTACGATGACCCGCTTGACAACCCAGGAGCTCACAGCACATCAAGACCGACAGATTAGTAGAACTCCTTTGAAAAATCAGGGTAACCGCCGCCATTCTTGCCACTAAACATTCTAACCACTAACGTGTACTACGTGAGTACAGTGTGAACGTCGGATCTCGTCGCCAATTGTCTCGACCATCTGCTTCCGCTGCGTTAGCGAATAGCAACCCTTTACTGCTGCAATGGCCGGGGGCGTCGGTCGGGAGTTTTGCCCCCAGATTAGAGCAAGATTCTTTCTGATGCCATGTACTTCTACGGTGAATACTTGAATCGCTATTACAAGGGATGGGTTGGGCCTCGGGTTTTCCAAAGACGTTGCCACTGGGGCTTTAAACGACACTAGCGGGCTTTACATATGGGATCAAGCAAACGGCGCTGGTTACGCATCGGAGACAACCCCGAAGTTACTTCAGTCATTCCGCACCCAAACGCGACCAGGCCGAAGAACTGTTCCGCCTCTCAGCCGGGTATTTTCGTACTGACCTACATATCACGGTCTAGAGACCGTACAGAGGAAGTGAGCGTTCACACAGAGTAGGAGTGGGAAACGACCTGTTAGCCGCGGTCATCGAAAACCTACGAACGCGAGATATGCTATCTATGAGCCCCGGCCTTAGTCTGTCGCATTGGCTTGGACAGGTGGTTCGCATATCGCCCCGACGATCGGATAGGGAAGCCATAAGATCCGAACGGTTCATTACACCATTCCGCTTTACACTGCGGTAGTGCTCAGCGCTGTCAGCACTAAGGACTGGGCCACGTATCCTACTGAACCGACTGGTAACGTCCGTTGAATCTGCACTGCACAGTCTGGCAGGTTGGGAACCGCTCGTCTTTGAAGTGGCCCAGCTCTGTGATCTATAGACCGGGCCTCTTGGGGGGAGGGTGGACACCTAGCACGATTCGAGGTCAACATTGTGCATTGGACCTAACAATGCACGATCTCTAATAATATACCCATCGAATGATATTTAGGCTGCCCCCTGCTTCGTTTGTGTTGAATTAATGAGTGGGCCTAATTCGGGGGCGTCCTACCATTA'/>

    <sequence taxon='67' value='GGTTTCACATTGATGGTCGCCCCGTACCTGTGCTGCTCCTCCCGATGCCTGTGTATATAGGTGCGGGAGCAAATTTAGGACGAGCCGGGAGACGGCGTTTTGTTAGATACCGTAACTTTTGGTCCTTAGTGTTATAGCATTGCCCTTAGGGGAATATTGTCCTATCACTAAATCAACTCTAGTGTTTAGATTGACTCATCTAGTTCGGCGATGGTCTACCTGTACAGTTTGACGTGGGTAATTCCCGAGGAAGAGTGGCACCCGTCAGCGCAACCCGGTGTCGCCCTGGTACGTACAGCTCCGACAGGCTACCCACAAAGCTAGGTACCCTTCAGCCCGCACGTACGGATATCCAGTCCTTTACGAGGGGTAAGGACGCCATAGAAATTCTCATAGCGTCACAAAATCGAACACCATGGCACGGAAGCCTCGTTAGTACCACAGCTGGTAATAAGTACGCACCACTATGTACTTCGGTGTATCTACTCGGGCGAGGCAGTCGTCGGGTCGGCGGGGCCCATAGTGGGAAGATGTTTTTATGCATGCAAACTGCTCCCGCTATCACCTGAGCTAATAATTAAGAGTCCAGAATCTTTCCAAATCCTATGCATTAATCACAAGGTGCGAACAAAAGAAGTCCACATAGACCTACGCGATGATTACCGTTGCACAAAGTCGTATCGGATACCGAGTGGTGATCCCACGGTTGAAGGTGATGCACGTACAAACCCAGTAATGGCGATGTGTCTATAAACTGACTTACCACCTTAAAAATAATATATTCTTTTCAACTAAGTCTAATATGCGAGGTGGCAGGTATGATCGTACGCTGGTTTGTTTGAAAGATCATCGTAGATGGTCATAGTCAATTTGCGGTGGGCCCGCCAGGAACATCGGTCCGGGGCAGCCCACAAATAGTTACGATGACCCGCTTGACAACCCAGGAGCTCACAGCACATCAAGACCGACAGATTAGTAGAACTCCTTTGAAAAATCAGGGTAACCGCCGCCATTCTTGCCACTAAACATTCTAACCACTAACGTGTACTACGTGAGTACAGTGTGAACGTCGGATCTCGTCGCCAATTGTCTCGACCATCTGCTTCCGCTGCGTTAGCGAATAGCAACCCTTTACTGCTGCAATGGCCGGGGGCGTCGGTCGGGAGTTTTGCCCCCAGATTAGAGCAAGATTCTTTCTGATGCCATGTACTTCTACGGTGAATACTTGAATCGCTATTACAAGGGATGGGTTGGGCCTCGGGTTTTCCAAAGACGTTGCCACTGGGGCTTTAAACGACACTAGCGGGCTTTACATATGGGATCAAGCAAACGGCGCTGGTTACGCATCGGAGACAACCCCGAAGTTACTTCAGTCATTCCGCACCCAAACGCGACCAGGCCGAAGAACTGTTCCGCCTCTCAGCCGGGTATTTTCGTACTGACCTACATATCACGGTCTAGAGACCGTACAGAGGAAGTGAGCGTTTACACAGAGTAGGAGTGGGAAACGACCTGTTAGCCGCGGTCATCGAAAACCTACGAACGCGAGATATGCTATCTATGAGCCCCGGCCTTAGTCTGTCGCATTGGCTTGGACAGGTGGTTCGCATATCGCCCCGACGATCGGATAGGGAAGCCATAAGATCCGAACGGTTCATTACACCATTCCGCTTTACACTGCGGTATTGCTCAGCGCTGTCAGCACTAAGGACTGGGCCACGTATCCTACTGAACCGACTGGTAACGTCCGTTGAATCTGCACTGCACAGTCTGGCAGGTTAGGAACCGCTCGTCTTTGAAGTGGCCCAGCTCTGTGATCTATAGACCGGGCCTCTTGGGGGGAGGGTGGACACCTAGCACGATTCGAGGTCAACATTGTGCATTGGACCTAACAATGCACGATCTCTAATAATATACCCATCGAATGATATTTAGGCTGCCCCCTGCTTCGTTTGTGTTGAATTAATGAGTGGGCCTAATTCGGGGGCGTCCTACCATTA'/>

    <sequence taxon='61' value='GGTTTCACATTGATGGTCGCCCCGTACCTGTGCTGCTCCTCCCGATGCCTGTGTATATAGGTGCGGGAGCAAATTTAGGACGAGCCGGGAGACGGCGTTTTGTTAGATACCGTAACTTTTGGTCCTTAGTGTTATAGCATTGCCCTTAGGGGAATATTGTCCTATCACTAAATCAACTCTAGTGTTTAGATTGACTCATCTAGTTCGGCGATGGTCTACCTGTACAGTTTGACGTGGGTAATTCCCGAGGAAGAGTGGCACCCGTCAGCGCAACCCGGTGTCGCCCTGGTACGTACAGCTCCGACAGGCTACCCACAAAGCTAGGTACCCTTCAGCCCGCACGTACGGATATCCAGTCCTTTACGAGGGGTAAGGACGCCATAGAAATTCTCATAGCGTCACAAAATCGAACACCATGGCACGGAAGCCTCGTTAGTACCACAGCTGGTAATAAGTACGCACCACTATGTACTTCGGTGTATCTACTCGGGCGAGGCAGTCGTCGGGTCGGCGGGGCCCATAGTGGGAAGATGTTTTTATGCATGCAAACTGCTCCCGCTATCACCTGAGCTAATAATTAAGAATCCAGAATCTTTCCAAATCCTATGCATTAATCACAAGGTGCGAACAAAAGAAGTCCACATAGACCTACGCGATGATTACCGTTGCACAAAGTCGTATCGGATACCGAGTGGTGATCCCACGGTTGAAGGTGATGCACGTACAAACCCAGTAATGGCGATGTGTCTATAAACTGACTTACCACCTTAAAAATAATATATTCTTTTCAACTAAGTCTAATATGCGAGGTGGCAGGTATGATCGTACGCTGGTTTGTTTGAAAGATCATCGTAGATGGTCATAGTCAATTTGCGGTGGGCCCGCCAGGAACATCGGTCCGGGGCAGCCCACAAATAGTTACGATGACCCGCTTGACAACCCAGGAGCTCACAGCACATCAAGACCGACAGATTAGTAGAACTCCTTTGAAAAATCAGGGTAACCGCCGCCATTCTTGCCACTAAACATTCTAACCACTAACGTGTACTACGTGAGTACAGTGTGAACGTCGGATCTCGTCGCCAATTGTCTCGACCATCTGCTTCCGCTGCGTTAGCGAATAGCAACCCTTTACTGCTGCAATGGCCGGGGGCGTCGGTCGGGAGTTTTGCCCCCAGATTAGAGCAAGATTCTTTCTGATGCCATGTACTTCTACGGTGAATACTTGAATCGCTATTACAAGGGATGGGTTGGGCCTCGGGTTTTCCAAAGACGTTGCCACTGGGGCTTTAAACGACACTAGCGGGCTTTACATATGGGATCAAGCAAACGGCGCTGGTTACGCATCGGAGACAACCCCGAAGTTACTTCAGTCATTCCGCACCCAAACGCGACCAGGCCGAAGAACTGTTCCGCCTCTCAGCCGGGTATTTTCGTACTGACCTACATATCACGGTCTAGAGACCGTACAGAGGAAGTGAGCGTTCACACAGAGTAGGAGTGGGAAACGACCTGTTAGCCGCGGTCATCGAAAACCTACGAACGCGAGATATGCTATCTATGAGCCCCGGCCTTAGTCTGTCGCATTGGCTTGGACAGGTGGTTCGCATATCGCCCCGACGATCGGATAGGGAAGCCATAAGATCCGAACGGTTCATTACACCATTCCGCTTTACACTGCGGTATTGCTCAGCGCTGTCAGCACTAAGGACTGGGCCACGTATCCTACTGAACCGACTGGTAACGTCCGTTGAATCTGCACTGCACAGTCTGGCAGGTTGGGAACCGCTCGTCTTTGAAGTGGCCCAGCTCTGTGATCTATAGACCGGGCCTCTTGGGGGGAGGGTGGACACCTAGCACGATTCGAGGTCAACATTGTGCATTGGACCTAACAATGCACGATCTCTAATAATATACCCATCGAATGATATTTAGGCTGCCCCCTGCTTCGTTTGTGTTGAATTAATGAGTGGGCCTAATTCGGGGGCGTCCTACCATTA'/>

    <sequence taxon='62' value='GGTTTCACATTGATGGTCGCCCCGTACCTGTGCTGCTCCTCCCGATGCCTGTGTATATAGGTGCGGGAGCAAATTTAGGACGAGCCGGGAGACGGCGTTTTGTTAGATACCGTAACTTTTGGTCCTTAGTGTTATAGCATTGCCCTTAGGGGAATATTGTCCTATCACTAAATCAACTCTAGTGTTTAGATTGACTCATCTAGTTCGGCGATGGTCTACCTGTACAGTTTGACGTGGGTAATTCCCGAGGAAGAGTGGCACCCGTCAGCGCAACCCGGTGTCGCCCTGGTACGTACAGCTCCGACAGGCTACCCACAAAGCTAGGTACCCTTCAGCCCGCACGTACGGATATCCAGTCCTTTACGAGGGGTAAGGACGCCATAGAAATTCTCATAGCGTCACAAAATCGAACACCATGGCACGGAAGCCTCGTTAGTACCACAGCTGGTAATAAGTACGCACCACTATGTACTTCGGTGTATCTACTCGGGCGAGGCAGTCGTCGGGTCGGCGGGGCCCATAGTGGGAAGATGTTTTTATGCATGCAAACTGCTCCCGCTATCACCTGAGCTAATAATTAAGAATCCAGAATCTTTCCAAATCCTATGCATTAATCACAAGGTGCGAACAAAAGAAGTCCACATAGACCTACGCGATGATTACCGTTGCACAAAGTCGTATCGGATACCGAGTGGTGATCCCACGGTTGAAGGTGATGCACGTACAAACCCAGTAATGGCGATGTGTCTATAAACTGACTTACCACCTTAAAAATAATATATTCTTTTCAACTAAGTCTAATATGCGAGGTGGCAGGTATGATCGTACGCTGGTTTGTTTGAAAGATCATCGTAGATGGTCATAGTCAATTTGCGGTGGGCCCGCCAGGAACATCGGTCCGGGGCAGCCCACAAATAGTTACGATGACCCGCTTGACAACCCAGGAGCTCACAGCACATCAAGACCGACAGATTAGTAGAACTCCTTTGAAAAATCAGGGTAACCGCCGCCATTCTTGCCACTAAACATTCTAACCAATAACGTGTACTACGTGAGTACAGTGTGAACGTCGGATCTCGTCGCCAATTGTCTCGACCATCTGCTTCCGCTGCGTTAGCGAATAGCAACCCTTTACTGCTGCAATGGCCGGGGGCGTCGGTCGGGAGTTTTGCCCCCAGATTAGAGCAAGATTCTTTCTGATGCCATGTACTTCTACGGTGAATACTTGAATCGCTATTACAAGGGATGGGTTGGGCCTCGGGTTTTCCAAAGACGTTGCCACTGGGGCTTTAAACGACACTAGCGGGCTTTACATATGGGATCAAGCAAACGGCGCTGGTTACGCATCGGAGACAACCCCGAAGTTACTTCAGTCATTCCGCACCCAAACGCGACCAGGCCGAAGAACTGTTCCGCCTCTCAGCCGGGTATTTTCGTACTGACCTACATATCACGGTCTAGAGACCGTACAGAGGAAGTGAGCGTTCACACAGAGTAGGAGTGGGAAACGACCTGTTAGCCGCGGTCATCGAAAACCTACGAACGTGAGATATGCTATCTATGAGCCCCGGCCTTAGTCTGTCGCATTGGCTTGGACAGGTGGTTCGCATATCGCCCCGACGATCGGATAGGGAAGCCATAAGATCCGAACGGTTCATTACACCATTCCGCTTTACACTGCGGTATTGCTCAGCGCTGTCAGCACTAAGGACTGGGCCGCGTATCCTACTGAACCGACTGGTAACGTCCGTTGAATCTGCACTGCACAGTCTGGCAGGTTGGGAACCGCTCGTCTTTGAAGTGGCCCAGCTCTGTGATCTATAGACCGGGCCTCTTGGGGGGAGGGTGGACACCTAGCACGATTCGAGGTCAACATTGTGCATTGGACCTAACAATGCACGATCTCTAATAATATACCCATCGAATGATATTTAGGCTGCCCCCTGCTTCGTTTGTGTTGAATTAATGAGTGGGCCTAATTCGGGGGCGTCCTACCATTA'/>

    <sequence taxon='29' value='GGTTTCACATTGATGGTCGCCCCGTACCTGTGCTGCTCCTCCCGATGCCTGTGTATATAGGTGCGGGAGCAAATTTAGGACGAGCCGGGAGACGGCGTTTTGATAGATACCGTAACTTTTGGTCCTTAGTGTTATAGCATTGCCTTTAGGGGAATATTGTCCTATCACTAAATCAACTCTAGTGTTTAGATTGACTCATCCAGTTCGGCGATGGTCTACCTGTACAGTTTGACGTGGGTAATTCCCGAGGAAGAGTGGCACCCGTCAGCGCAACCCGGTGTCGCCCTGGTACGTACAGCTCCGACAGGCTACCCACAAAGCTAGGTACCCTTCAGCCCGCCCGTACGGAGATCCAGTCCTTTACGAGGGGTAAGGACGCCATAGAAATTCTCATAGCGTCACAAAATCGAACACCATGGCACGGAAGCCTCGCTAGTGCCACAGCTGGTAATAAGTACGTACCACTATGTACTTCGGTGTATCTACTCGGGCGAGGCAGTCATCGGGTCGGCGGGGCCCATAGTGGGAAGATGTTTTTGTGCATGCAAACTGCTCCCGCTATCACCTGAGCTAATAATTAAGAATCCAGAATATTTCCAAATCCTATGCATTAATCACAAGGTGCGAACAAAAGAAGTCCACATAGACCTACGTGATGATTACCGTTGCACAAAGTCGTATCGGATACCGAGTGGTGATCCCACGGTTGAAGGTGATGCACGTACAAACCCAGTAATGGCGATGTGTCTATAAACTGCCTTACCACCTTAAAAATAATATATTCTTTTCAACGAGGTCTAATATGCGAGGTGGCAGGTATGATCGTACGCTGGTTTGTTTGAAAGATCATCGTAGATGGTCATAGTCAATTTGCGGTGGGCCCGCCAGGAACATCGGTCCGGGGCAGCCCACAAATAGTTACGATGACCCGCTTGACAACCCAGAAGCCCACAGCGCATCAAGACCGACAGATTAGTATAACTCCTTTGAAGAATCAGGGTAACCGCCGCCATTCTTGCCACTAAACATTCTAACCACTAACGTGTACTACGTGAGTACAGTGTGAACGTCGGATCTCGTCGTCAATTGTCTCGACCAACTGCTTCCGCTGCGTTAGCGAATAGCAACCCTTTACTGCTGCAATGGCCGGGGGCGTCGGTCGGAAGTTTTGCCCCCAGATTAGAGCAAGATTCTTTCTGCTGCCATGTACTTCTACGGTGAATACTTGAATCGCTATCACAAGGGATAGGTTGGGCCTCGGGTTTTCCAAAGACGTTGCCACTGGGGCTTTAAACGACACTAGCGGGCTGTACATATGGGATCAAGCAAACGGCGCTGGTTACGCATCGGAGACAACCCCGAAGTTACTTCAGTCATTCCGCACCCAAACGCGACCAGGCCGAAGAACTGTTCCGCCTCTCAGCCGGGTATTTTCGTACTGACCTACATATCACGGTCTAGAGACCGTACAGAGGAAGTGAGCGTTCACACAGAGTAGGAGTGGGAAACGACCTGTTAGCCGCGGTCATCGAAAACCTACCAACGCGAGATATGCTATCTATGAGCCCCGGCCTTAGTCTGTCGCATTGGCTTGGACAGGTGGTTCGCGTATCGCCCCGACGATCGGATAGGGAAGCCATAAGATCCGAACGGTTCATTACACCATTCCGCTTTACACTGCGGTATTGCTCAGCGCTGTCAGCACTAAGGGCTGGGCCACGTATCCTACTGAACCGACTGGTAACGTCCGTTGAATCTGCACTGCACAGTCTGGCAGGTTGGGAACCGCTCGTCTTTGAAGTGGCCCAGCTCTGTGATCTATAGACCGGGCCTCTTGGGGGGAGGGTGGACACCTAGCACGAGTAGAGGTCAACATTGTGCATTGGACCTAACAGTGCACGATCTCTAATAATATACCCATCGAATGATATTTAGGCTGCCCCCTGCTTCGTTTGTGTTGAATTAATGAGTGGGCCTAATTCAGGGGCGTCCTACCATTA'/>

    <sequence taxon='30' value='GGTTTCACATTGATGGTCGCCCCGTACCTGTGCTGCTCCTCCCGATGCCTGTGTATATAGGTGCGGGAGCAAATTTAGGACGAGCCGGGAGACGGCGTTTTGATAGATACCGTAACTTTTGGTCCTTAGTGTTATAGCATTGCCTTTAGGGGAATATTGTCCTATCACTAAATCAACTCTAGTGTTTAGATTGACTCATCCAGTTCGGCGATGGTCTACCTGTACAGTTTGACGTGGGTAATTCCCGAGGAAGAGTGGCACCCGTCAGCGCAACCCGGTGTCGCCCTGGTACGTACAGCTCCGACAGGCTACCCACAAAGCTAGGTACCCTTCAGCCCGCCCGTACGGAGATCCAGTCCTTTACGAGGGGTAAGGACGCCATAGAAATTCTCATAGCGTCACAAAATCGAACACCATGGCACGGAAGCCTCGCTAGTGCCACAGCTGGTAATAAGTACGTACCACTATGTACTTCGGTGTATCTACTCGGGCGAGGCAGTCATCGGGTCGGCGGGGCCCATAGTGGGAAGATGTTTTTGTGCATGCAAACTGCTCCCGCTATCACCTGAGCTAATAATTAAGAATCCAGAATATTTCCAAATCCTATGCATTAATCACAAGGTGCGAACAAAAGAAGTCCACATAGACCTACGTGATGATTACCGTTGCACAAAGTCGTATCGGATACCGAGTGGTGATCCCACGGTTGAAGGTGATGCACGTACAAACCCAGTAATGGCGATGTGTCTATAAACTGCCTTACCACCTTAAAAATAATATATTCTTTTCAACGAGGTCTAATATGCGAGGTGGCAGGTATGATCGTACGCTGGTTTGTTTGAAAGATCATCGTAGATGGTCATAGTCAATTTGCGGTGGGCCCGCCAGGAACATCGGTCCGGGGCAGCCCACAAATAGTTACGATGACCCGCTTGACAACCCAGAAGCCCACAGCGCATCAAGACCGACAGATTAGTATAACTCCTTTGAAGAATCAGGGTAACCGCCGCCATTCTTGCCACTAAACATTCTAACCACTAACGTGTACTACGTGAGTACAGTGTGAACGTCGGATCTCGTCGTCAATTGTCTCGACCAACTGCTTCCGCTGCGTTAGCGAATAGCAACCCTTTACTGCTGCAATGGCCGGGGGCGTCGGTCGGAAGTTTTGCCCCCAGATTAGAGCAAGATTCTTTCTGCTGCCATGTACTTCTACGGTGAATACTTGAATCGCTATCACAAGGGATAGGTTGGGCCTCGGGTTTTCCAAAGACGTTGCCACTGGGGCTTTAAACGACACTAGCGGGCTGTACATATGGGATCAAGCAAACGGCGCTGGTTACGCATCGGAGACAACCCCGAAGTTACTTCAGTCATTCCGCACCCAAACGCGACCAGGCCGAAGAACTGTTCCGCCTCTCAGCCGGGTATTTTCGTACTGACCTACATATCACGGTCTAGAGACCGTACAGAGGAAGTGAGCGTTCACACAGAGTAGGAGTGGGAAACGACCTGTTAGCCGCGGTCATCGAAAACCTACCAACGCGAGATATGCTATCTATGAGCCCCGGCCTTAGTCTGTCGCATTGGCTTGGACAGGTGGTTCGCGTATCGCCCCGACGATCGGATAGGGAAGCCATAAGATCCGAACGGTTCATTACACCATTCCGCTTTACACTGCGGTATTGCTCAGCGCTGTCAGCACTAAGGGCTGGGCCACGTATCCTACTGAACCGACTGGTAACGTCCGTTGAATCTGCACTGCACAGTCTGGCAGGTTGGGAACCGCTCGTCTTTGAAGTGGCCCAGCTCTGTGATCTATAGACCGGGCCTCTTGGGGGGAGGGTGGACACCTAGCACGAGTAGAGGTCAACATTGTGCATTGGACCTAACAGTGCACGATCTCTAATAATATACCCATCGAATGATATTTAGGCTGCCCCCTGCTTCGTTTGTGTTGAATTAATGAGTGGGCCTAATTCAGGGGCGTCCTACCATTA'/>

    <sequence taxon='31' value='GGTTTCACATTGATGGTCGCCCCGTACCTGTGCTGCTCCTCCCGATGCCTGTGTATATAGGTGCGGGAGCAAATTTAGGACGAGCCGGGAGACGGCGTTTTGATAGATACCGTAACTTTTGGTCCTTAGTGTTATAGCATTGCCTTTAGGGGAATATTGTCCTATCACTAAATCAACTCTAGTGTTTAGATTGACTCATCCAGTTCGGCGATGGTCTACCTGTACAGTTTGACGTGGGTAATTCCCGAGGAAGAGTGGCACCCGTCAGCGCAACCCGGTGTCGCCCTGGTACGTACAGCTCCGACAGGCTACCCACAAAGCTAGGTACCCTTCAGCCCGCCCGTACGGAGATCCAGTCCTTTACGAGGGGTAAGGACGCCATAGAAATTCTCATAGCGTCACAAAATCGAACACCATGGCACGGAAGCCTCGCTAGTGCCACAGCTGGTAATAAGTACGTACCACTATGTACTTCGGTGTATCTACTCGGGCGAGGCAGTCATCGGGTCGGCGGGGCCCATAGTGGGAAGATGTTTTTGTGCATGCAAACTGCTCCCGCTATCACCTGAGCTAATAATTAAGAATCCAGAATATTTCCAAATCCTATGCATTAATCACAAGGTGCGACCAAAAGAAGTCCACATAGACCTACGTGATGATTACCGTTGCACAAAGTCGTATCGGATACCGAGTGGTGATCCCACGGTTGAAGGTGATGCACGTACAAACCCAGTAATGGCGATGTGTCTATAAACTGCCTTACCACCTTAAAAATAATATATTCTTTTCAACGAGGTCTAATATGCGAGGTGGCAGGTATGATCGTACGCTGGTTTGTTTGAAAGATCATCGTAGATGGTCATAGTCAATTTGCGGTGGGCCCGCCAGGAACATCGGTCCGGGGCAGCCCACAAATAGTTACGATGACCCGCTTGACAACCCAGAAGCCCACAGCGCATCAAGACCGACAGATTAGTATAACTCCTTTGAAGAATCAGGGTAACCGCCGCCATTCTTGCCATTAAACATTCTAACCACTACCGTGTACTACGTGAGTACAGTGTGAACGTCGGATCTCGTCGTCAATTGTCTCGACCAACTGCTTCCGCTGCGTTAGCGAATAGCAACCCTTTACTGCTGCAATGGCCGGGGGCGTCGGTCGGAAGTTTTGCCCCCAGATTAGAGCAAGATTCTTTCTGCTGCCATGTACTTCTACGGTGAATACTTGAATCGCTATCACAAGGGATAGGTTGGGCCTCGGGTTTTCCAAAGACGTTGCCACTGGGGCTTTAAACGACACTAGCGGGCTGTACATATGGGATCAAGCAAACGGCGCTGGTTACGCATCGGAGACAGCCCCGAAGTTACTTCAGTCATTCCGCACCCAAACGCGACCAGGCCGAAGAACTGTTCCGCCTCTCAGCCGGGTATTTTCGTACTGACCTACATATCACGGTCTAGAGACCGTACAGAGGAAGTGAGCGTTCACACAGAGTAGGAGTGGGAAACGACCTGTTAGCCGCGGTCATCGAAAACCTACCAACGCGAGATATGCTATCTATGAGCCCCGGCCTTAGTCTGTCGCATTGGCTTGGACAGGTGGTTCGCGTATCGCCCCGACGATCGGATAGGGAAGCCATAAGATCCGAACAGTTCATTACACCATTCCGCTTTACACTGCGGTATTGCTCAGCGCTGTCAGCACTAAGGGCTGGGCCACGTATCCTACTGAACCGACTGGTAACGTCCGTTGAATCTGCACTGCACAGTCTGGCAGGTTGGGAACCGCTCGTCTTTGAAGTGGCCCAGCTCTGTGATCTATAGACCGGGCCTCTTGGGGGGAGGGTGGACACCTAGCACGAGTAGAGGTCAACATTGTGCATTGGACCTAACAGTGCACGATCTCTAATAATATACCCATCGAATGATATTTAGGCTGCCCCCTGCTTCGTTTGTGTTGAATTAATGAGTGGGCCTAATTCAGGGGCGTCCTACCATTA'/>

    <sequence taxon='55' value='GGTTTCACATTGATGGTCGCCCCGTACCTGTGCTGCTCCTCCCGATGCCTGTGTATATAGGTGCGGGAGCAAATTTAGGACGAACCGGGAGACGGCGTTTTGATAGATACCGTAACTTTTGGTCCTTAGTGTTATAGCATTGCCTTTAGGGGAATATTGTCCTATCACTAAATCAACTCTAGTGTTTGGATTGACTCATCCAGTTCGGCGATGGTCTACCTGTACAGTTTGACGTGGGTAATTCCAGAGGAAGAGTGGCACCTGTCAGCGCAACCCGGTGTCGCCCTGGTACGTACAGCTCCGACAGGCTACCCACAAAGCTAGGTACCCTTCAGCCCGCCCGTACGGAGATCCAGTCCTTTACGAGGGGTAAGGACGCCATAGAAATTCTCATAGCGTCACAAAATCGAACACCATGGCACGGAAGCCTCGCTAGTGCCACAGCTGGTAATAAGTACGTACCACTATGTACTTCGGTGTATCTACTCGGGCGAGGCAGTCATCGGGTCGGCGGGGCCCATAGTGGGAAGATGTTTCTGTGCATGCAAACTGCTCCCGCTATCACCTGAGCTAATAATTAAGAATCCAGAATATTTCCAAATCCTATGCATTAATCACAAGGCGCGAACAAAAGAAGTCCACATAGACCTACGTGATGATTACCGTTGCACAAAGTCGTATCGGATACCGAGTGGTGATCCCACGGTTGAAGGTGATGCACGTACAAACCCAGTAATGGCGATGTGTCTATAAACTGCCTTACCACCTTAAAAATAATATATTCTTTTCAACGAGGTCTAATATGCGAGGTGGCAGGTATGATCGTACGCTGGTTTGTTTGAAAGATCATCGTAGATGGTCATAGTCAATTTGCGGTGGGCCCGCCAGGAACATCGGTCCGGGGCAGCCCACAAATAGTTACGATGACCCGCTTGACAACCCAGAAGCCCACAGCGCATCAAGACCGACAGATTAATATAACTCCTTTGAAGAATCAGGGTAACCGCCGCCATTCTTGCCACTAAACATTCTAACCACTAACGTGTACTACGTGAGTACAGTGTGAACGTCGGATCTCGTCGTCAATTGTCTCGACCAACTGCTTCCGCTGCGTTAGCGAATAGCAACCCTTTACTGCTGCAATGGCCGGGGGCGTCGGTCGGGAGTTTTGCCCCCAGATTAGAGCAAGATTCTTTCTGCTGCCATGTACTTCTACGGTGAATACTTGAATCGCTATCACAAGGGATAGGTTGGGCCTCGGGTTTTCCAAAGACGTTGCCACTGGGGCCTTAAACGACACTAGCGGGCTGTACATATGGGACCAAGCAAACGGCGCTGGTTACGCATCGGAGACAACCCCGAAGTTACTTCAGTCATTCCGCACCCAAACGCGACCAGGCCGAAGAACTGTTCCGCCTCTCAGCCGGGTATTTTCGTACTGACCTACATATCACGGTCTAGAGACCGTACAGAGAAAGTGAGCGTTCACACAGAGTAGGAGTGGGAAACGACCTGTTGGCCGAGGTCATCGAAAACTTACCAACGCGAGATATGCTATCTATGAGCCCCGGCCTTAGTCTGTCGCATTGGCTTGGACGGGTGGTTCGCGTATCGCCCCGACGATCGGATAGGGAAGCCATAAGATCCGAACGGTTCATTACACCATTCCGCTTTACACTGCGGTATTGCTCAGCGCTGTCAGCACTAAGGGCTGGGCCACGTATCCTACTGAACCGACTGGTAACGTCCGTTGAATCTGCACTGCACAGTCTGGCAGGTTGGGAACCGCTCGTCTTTGAAGTGGCCTAGCTCTGTGATCTATAGACCGGGCCTCTTGGGGGGAGGGTGGACACCTAGCACGAGCAGAGGTCAACATTGTGCATTGGACCTAACAGTGCACGATCTCTAATAATATACCCATCGAATGATATTTAGGCTGCCCCCTGCTTCGTTTGTGTTGAATTAATGAGTGGGCCTAATTCAGGCGCGTCCTACCATTA'/>

    <sequence taxon='9' value='GGTTTCACATTGATGGTCGCCCCGTACCTGTGCTGCTCCTCCCGATGCCTGTGTATATAGGTGCGGGAGCAAATTTAAGACGAGCCGGGAGACAGCGTTTTGATAGATACCGTAACTTTTGGTCCTTAGCGTTACAGCATTGCCTTTAGGGGAATATTGTCCTATCACTAAATCAACTCTAGTGTTTAGATTGACTCGTCCAGTTCGGCGATGGTCTACCTGTACAGTTTGACGTGGGTAATTCCCGAGGAAGAGTGGCACCCGTCAGCGCAACCCGGTGTCGCCCTGGTACGTACAGCTCCGACAGGCTACCCACAAAGCTAGGTAGCCTTCAGCCCGCCCGTACGGATATCCAGTCCTTTACGAGGGGTAAGGACGCCATAGAAATTCTCATAGCGTCACAAAATCGAACACCATGGCACGGAAGCCTCGCTAGTGCCACAGCTGGTAATAAGTACGTACCACTATGTACTTCGGTGTATCTACTCGGGCGAGGCAGTCGTCGGGTCGGCGGGGCTCATAGTGGGAAGATGTTTTTGTGCATGCAAACTGCTCCCGCTATCACCTGAGCTAATAATTAAGAATCCAGAATATTTCCAAATCCTATGCATTAATCACAAGGTGCGAACAAAAGAAGTCCACATAGACCTACGTGATGATTACCGTTGCACAAAGTCGTATCGGATACCGAGTGGTGATACCACGGTCGAAGGTGATGCACGTACAAACCCAGTAATGGCGATGTGTCTATAAACTGACTTACCACCTTAAAAATAATATATTCTTTTCAACTAGGTCTAATATGCGAGGTGGCAGGTATGATCGTACGCTGGTTTGTTTGAAAGATCATCGTAGATGGTCATAGTCAATTTGCGGTGGGCCCGCCAGGAACATCGGTCCGGGGCAGCCCACAAATAGTTACGATGACCCGCTTGACAACCCAGAAGCCCACAGCGCATCAAGACCGACAGATTAGTAGAACTCCTTTGAAAAATCAGGGTAACCGCCGCCATTCTTGCCACTAAACATTCTAACCACTAACGTGTACTATGTGAGTACAGCGTGAACGTCGGATCTCGTCGTCAATTGTCTCGACCAACTGCTTCCGCTGCGTTAGCGAATAGCAACCCCTTACTGCTGCAATAGCCGGGGGCGTCGGTCGGGAGTTTTGCCTCCGGATTAGAGCAAGATTCTTTCTGATGCCATGTACTACTACGGTGAATACTTGAATCGCTATCACAAGGGATGGGTTGGGCCTCAGGTTTTCCAAAGACGTTGCCACTGGGGCTTTAAACGACACTAGCGGGCTGTACATATGGGATCAAGCAAACGGCGCTGGTTACGCATCGGAGACAGCCCCGAAGTTACTTTAGTAATTCCGCACCCAAACGCGACCAGGCCGAAGAACCGTTCCGCCTCTCAGACGGGTATTTTCGTACTGACCTACATATCACGGTCTAGAGACCGTATAGAGGAAGTGAGCGTTCACACAGAATAGGAGTGGGAAACGACCTGTTAGCCGCGGTCATCGAAAACCTACCAACGCGAGATATGCTATCTATGAGCCCCGGCCTTAGTCTGTCGCATTGGCTTGGACAGGTGGTTCGCATATCGCCCCGACGATCGGGTAGGGAAGCCATAAGATCCGAACGGTTCATTACACCATTCCGCTTTACACTGCGGTATTGCTCAGCGCTGTCAGCACTAAGGGCTGGGCCACGTATCCTACTGAACCGACTGGTAACGTCCGTTGAATCTGCACTGCACAGCCTGGCAGGTTGGGAACCGCTCGTCTTTGAAGTGGCCCAGCTCTGTGATCTATAGACCGGGCCTCTTGGGGGGAGGGTGGGCACCTAGCACGAGTCGAGGTCAAAATTGTGCATTGGACCTAACAATGCACGATCTCTAATAATATACCCATCGAATGATATTTAGGCTGCCCCCTGCTTCGTTTGTGTTGAATTAATGAGTGGGCCTAATTCAGGGGCGTCCTACCATTA'/>

    <sequence taxon='18' value='GGTTTCACATTGATGGTCGCCCCGTACCTGTGCTGCTCCTCCCGATGCCTGTGTATATAGGTGCGGGAGCAAATTTAAGACGAGCCGGGAGACAGCGTTTTGATAGATACCGTACCTTTTGGTCCTTAGCGTTACAGCATTGCCTTTAGGGGAATATTGTCCTATCACTAAATCAACTCTAGTGTTTAGATTGACTCGTCCAGTTCGGCGATGGTCTACCTGTACAGTTTGACGTGGGTAATTCCCGAGGAAGAGTGGCACCCGTCAGCGCAACCCGGTGTCGCCCTGGTACGTACAGCTCCGACAGGCTACCCACAAAGCTAGGTAGCCTTCAGCCCGCCCGTACGGATATCCAGTCCTTTACGAGGGGTAAGGACGCCATAGAAATTCTCATAGCGTCACAAAATCGAACACCATGGCACGGAAGCCTCGCTAGTGCCACAGCCGGTAATAAGTACGTACCACTATGTACTTCGGTGTATCTACTCGGGCGAGGCAGTCGTCGGGTCGGCGGGGCTCATAGTGGGAAGATGTTTTTGTGCATGCAAACTGCTCCCGCTATCGCCTGAGCTAATAATTAAGAATCCAGAATATTTCCAAATCCTATGCATTAATCACAAGGTACGAACAAAAGAAGTCCCCATAGACCTACGTGATGATTACCGTTGCACAAAGTCGTATCGGATACCGAGTGGTGATACCACGGTCGAAGGTGATGCACGTACAAACCCAGTGATGGCGATGTGTCTATAAACTGACTTACCACCTTAAAAATAATATATTCTTTTCAACTAGGTCTAATATGCGAGGTGGCAGGTATGATCGTACGCTGGTTTGTTTGAAAGATCATCGTAGATGGTCATAGTCAATTTGCGGTGGGCCCGCCAGGAACATCGGTCCGGGGCAGCCCACAAATAGTTACGATGACCCGCTTGACAACCCAGAAGCCCACAGCGCATCAAGACCGACAGATTAGTAGAACTCCTTTGAAAAATCAGGGTAACCGCCGCCATTCTTGCCACTAAACATTGTAACCACTAACGTGTACTATGTGAGTACAGCGTGAACGTCGGATCTCGTCGTCAATTGTCTCGACCAACTGCTTCCGCTGCGTTAGCGAATAGCAACCCCTTACTGCTGCAATAGCCGGGGGCGTCGGTCGGGAGTTTTGCCTCCGGATTAGAGCAAGATTCTTTCTGATGCCATGTACTACTACGGTGAATACTTGAATCGCTATCACAAGGGATGGGTTGGGCCTCAGGTTTTCCAAAGACGTTGCCACTGGGGCTTTAAACGACACTAGCGGGCTGTACATATGGGATCAAGCAAACGGCGCTGGTTACGCATCGGAGACAGCCCCGAAGTTACTTTAGTAATTCCGCACCCAAACGCGACCAGGCCGAAGAACCGTTCCGCCTCTCAGACGGGTATTTTCGTACTGACCTACATATCACGGTCTAGAGACCGTATAGAGGAAGTGAGCGTTCACACAGAATAGGAGTGGGAAACGACCTGTTAGCCGCGGTCATCGAAAACCTACCAACGCGAGATATGCTATCTATGAGCCCCGGCCTTAGTCTGTCGCATTGGCTTGGACAGGTGGTTCGCATATCGCCCCGACGATCGGGTAGGGAAGCCATAAGATCCGAACGGTTCATTACACCATTCCGCTTTACACTGCGGTATTGCTCAGCGCTGTCAGCACTAAGGGCTGGGCCACGTATCCTACTGAACCGACTGGTAACGTCCGTTGAATCTGCACTGCACAGCCTGGCAGGTTGGGAACCGCTCGTCTTTGAAGTGGCCCAGCTCTGTGATCTATAGACCGGGCCTCTTGGGGGGAGGTTGGGCACCTAGCACGAGTCGAGGTCAAAATTGTGCATTGGACCTAACAATGCACGATCTCTAATAATATACCCATCGAATGATATTTAGGCTGCCCCCTGCTTCGTTTGTGTTGAATTAATGAGTGGGCCTAATTCAGGGGCGTCCTACCATTA'/>

    <sequence taxon='23' value='GGTTTCACATTGATGGTAGCCCCGTACCTGTGCTGCTCCTCCCGATGCCTGTGTATATAGGTGCGGGAGCAAATTTAAGACGAGCCGGGAGACAGCGTTTTGATAGATACCGTACCTTTTGGTCCTTAGCGTTACAGCATTGCCTTTAGGGGAATATTGTCCTATCACTAAATCAACTCTAGTGTTTAGATTGACTCGTCCAGTTCGGCGATGGTCTACCTGTACAGTTTGACGTGGGTAATTCCCGAGGAAGAGTGGCACCTGTCAGCGCAACCCGGTGTCGCTCTGGTACGTACAGCTCCGACAGGCTACCCACAAAGCTAGGTAGCCTTCAGCCCGCCCGTACGGATATCCAGTCCTTTACGAGGGGTAAGGACGCCATAGAAATTCTCATAGCGTCACGAAATCGAACACCATGGCACGGAAGCCTCGCTAGTGCCACAGCCGGTAATAAGTACGTACCACTATGTACTTCGGTGTATCTACTCGGGCGAGGCAGTCGTCGGGTCGGCGGGGCTCATAGTGGGAAGATGTTTTTGTGCATGCAAACTGCTCCCGCTATCGCCTGAGCTAATAATTAAGAATCCAGAATATTTCCAAATCCTATGCATTAATCACAAGGTACGAACAAAAGAAGTCCCCATAGACCTACGTGATGATTACCGTTGCACAAAGTCGTATCGGATACCGAGTGGTGATACCACGGTCGAAGGTGATGCACGTACAAACCCAGTGATGGCGATGTGTCTATAAACTGACTTACCACCTTAAAAATAATATATTCTTCTCAACTAGGTCTAATATACGAGGTGGCAGGCATGATCGTACGCTGATTTGTTTGAAAGATCATCGTAGATGGTCATAGTCAATTTGCGGTGGGCCCGCCAGGAACATCGGTCCGGGGCAGCCCACAAATAGTTACGATGACCCGCTTGACAACCCAGAAGCCCACAGCGCATCAAGACCGACAGATTAGCAGAACTCCTTTGAAAAATCAGGGTAACCGCCGCCATTCTTGCCACTAAACATTGTAACCACTAACGTGTACTATGTGAGTACAGCGTGAACGTCGGATCTCGTCGTCAATTGTCTCGACCAACTGCTTCCGCTGCGTTAGCGAATAGCAACCCCTTACTGCTGCAATAGCCGGGGGCGTCGGTCGGGAGTTTTGCCTCCGGATTAGAGCAAGATTCTTTCTGATGCCATGTACTACTACGGTGAATACTTGAATCGCTATCACAAGGGATGGGTTGGGCCTCAGGTTTTCCAAAGACGTTGCCACTGGGGCTTTAAACGACACTAGCGGGCTGTACATATGGGATCAAGCAAACGGCGCTGGTTACGCATCGGAGACAGCCCCGAAGTTACTTTAGTAATTCCGCACCCAAACGCGACCAGGCCGAAGAACCGTTCCGCCTCTCAGACGGGTATTTTCATACTGACCTACATATCACGGTCTAGAGACCGTATAGAGGAAGTGAGCGTTCACACAGAATAGGAGTGGGAAACGACCTGTTAGCCGCGGTCATCGAAAACCTACCAACGCGAGATATGCTATCTATGAGCCCCGGCCTTAGTTTGTCGCATTGGCTTGGACAGGTGGTTCGCATATCGCCCCGACGATCGGGTAGGGAAGCCATAAGATCCGAACGGTTCATTACACCATTCCGCTTTACACTGCGGTATTGCTCAGCGCTGTCAGCACTAAGGGCTGGGCCACGTATCCTACTGAACCGACTGGTAACGTCCGTTGAATCTGCACTGCACAGCCTGGCAGGTTGGGAACCGCTCGTCTTTGAAGTGGCCCAGCTCTGTGATCTATAGACCGGGCCTCTTGGGGGGAGGTTGGGCACCTAGCACGAGTCGAGGTCAAAATTGTGCATTGGACCTAACAATGCACGATCTCTAATAATATACCCATCGAATGATATTTAGGCTGCCCCCTGCTTCGTTTGTGTTGAATTAATGAGTGGGCCTAATTCAGGGGCGTCCTACCATTA'/>

    <sequence taxon='28' value='GGTTTCACATTGATGGTAGCCCCGTACCTGTGCTGCTCCTCCCGATGCCTGTGTATATAGGTGCGGGAGCAAATTTAAGACGAGCCGGGAGACAGCGTTTTGATAGATACCGTACCTTTTGGTCCTTAGCGTTGCAGCATTGCCTTTAGGGGAATATTGTCCTATCACTAAATCAACTCTAGTGTTTAGATTGACTCGTCCAGTTCGGCGATGGTCTACCTGTGCAGTTTGACGTGGGTAATTCCCGAGGAAGAGTGGCACCTGTCAGCGCAACCCGGTGTCGCTCTGGTACGTACAGCTCCGACAGGCTACCCACAAAGCTAGGTAGCCTTCAGCCCGCCCGTACGGATATCCAGTCCTTTACGAGGGGTAAGGACGCCATAGAAATTCTCATAGCGTCACGAAATCGAACACCATGGCACGGAAGCCTCGCTAGTGCCACAGCGGGTAATAAGTACGTACCACTATGTACTTCGGTGTATCTACTCGGGCGAGGCAGTCGTCGGGTCGGCGGGGCTCATCGTGGGAAGATGTTTTTGTGCATGCAAACTGCTCCCGCTATCGCCTGAGCTAATAATTAAGAATCCAGAATATTTCCAAATCCTATGCATTAATCACAAGGTACGAACAAAAGAAGTCCCCATAGACCTACGTGATGATTACCGTTGCACAAAGTCGTATCGGATACCGAGTGGTGATACCACGGTCGAAGGTGATGCACGTACAAACCCAGTGATGGCGATGTGTCTATAAACTGACTTACCACCTTAAAAATAATATATTCTTCTCAACTAGGTCTAATATACGAGGTGGCAGGCATGATCGTGCGCTGATTTGTTTGAAAGATCATCGTAGATGGTCATAGTCAATTTGCGGTGGGCCCGCCAGGAACATCGGTCCGGGGCAGCCCACAAATAGTTACGATGACCCGCTTGACAACCCAGAAGCCCACAGCGCATCAAGACCGACAGATTAGCAGAACTCCTTTGAAAAATCAGGGTAACCGCCGCCATTCTTGCCACTAAACATTGTAACTACTAACGTGTACTATGTGAGTACAGCGTGAACGTCGGATCTCGTCGTCAATTGTCTCGACCAACTGCTTCCGCTGCGTTAGCGAATAGCAACCCCTTACTGCTGCAATAGCCGGGGGCGTCGGTCGGGAGTTTTGCCTCCGGATTAGAGCAAGATTCTTTCTGATGCCATGTACTACTACGGTGAATACTTGAATCGCTATCACAAGGGATGGGTTGGGCCTCAGGTTTTCCAAAGACGTTGCCACTGGGGCTTTAAACGACACTAGCGGGCTGTACATATGGGATCAAGCAAACGGCGCTGGTTACGCATCGGAGACAGCCCCGAAGTTACTTTGGTAATTCCGCACCCAAACGCGACCAGGCCGAAGAACCGTTCCGCCTCTCAGACGGGTATTTTCATACTGACCTACATATCACGGTCTAGAGACCGTATAGAGGAAGTGAGCGTTCACACAGAATAGGAGTGGGAAACGACCTGTTAGCCGCGGTCATCGAAAACCTACCAACGCGAGATATGCTATCTATGAGCCCCGGCCTTAGTTTGTCGCATTGGCTTGGACAGGTGGTTCGCATATCGCCCCGACGATCGGGTAGGGAAGCCATAAGATCCGAACGGTTCATTACACCATTCCGCTTTACACTGCGGTATTGCTCAGCGCTGTCAGCACTAAGGGCTGGGCCACGTATCCTACTGAACCGACTGGTAACGTCCGTTGAATCTGCACTGCACAGCCTGGCAGGTTGGGAACCGCTCGTCTTTGAAGTGGCCCAGCTCTGTGATCTATAGACCGGGCCTCTTGGGGGGAGGTTGGGCACCTAGCACGAGTCGAGGTCAAAATTGTGCATTGGACCTAACAATGCACGATCTCTAATAATATACCCATCGAATGATATTTAGGCTGCCCCCTGCTTCGTTTGTGTTGAATTAATGAGTGGGCCTAATTCAGGGGCGTCCTACCATTA'/>

    <sequence taxon='50' value='GGTTTCACATTGATGGTAGCCCCGTACCTGTGCTGCTCCTCCCGATGCCTGTGTATATAGGTGCGGGAGCAAATTTAAGACGAGCCGGGAGACAGCGTTTTGATAGATACCGTACCTTTTGGTCCTTAGCGTTGCAGCATTGCCTTTAGGGGAATATTGTCCTATCACTAAATCAACTCTAGTGTTTAGATTGACTCGTCCAGTTCGGCGATGGTCTACCTGTGCAGTTTGACGTGGGTAATTCCCGAGGAAGAGTGGCACCTGTCAGCGCAACCCGGTGTCGCTCTGGTACGTACAGCTCCGACAGGCTACCCACAAAGCTAGGTAGCCTTCAGCCCGCCCGTACGGATATCCAGTCCTTTACGAGGGGTAAGGACGCCATAGAAATTCTCATAGCGTCACGAAATCGAACACCATGGCACGGAAGCCTCGCTAGTGCCACAGCGGGTAATAAATACGTACCACTATGTACTTCGGTGTATCTACTCGGGCGAGGCAGTCGTCGGGTCGGCGCGGCTCATCGTGGGAAGATGTTTTTGTGCATGCAAACTGCTCCCGCTATCGCCTGAGCTAATAATTAAGAATCCAGAATATTTCCAAATCCTATGCATTAATCACAAGGTACGAACAAAAGAAGTCCCCATAGACCTACGTGATGATTACCGTTGCACAAAGTCGTATCGGATACCGAGTGGTGATACCACGGTCGAAGGTGATGCACGTACAAACCCAGTGATGGCGATGTGTCTATAAACTGACTTACCACCTTAAAAATAATATATTCTTCTCAACTAGGTCTAATATACGAGGTGGCAGGCATGATCGTGCGCTGATTTGTTTGAAAGATCATCGTAGATGGTCATAGTCAATTTGCGGTGGGCCTGCCAGGAACATCGGTCCGGGGCAGCCCACAAATAGTTACGATGACCCGCTTGACAACCCAGAAGCCCACAGCGCATCAAGACCGACAGATTAGCAGAACTCCTTTGAAAAATCAGGGTAACCGCCGCCATTCTTGCCACTAAACATTGTAACTACTAACGTGTACTATGTGAGTACAGCGTGAACGTCGGATCTCGTCGTCAATTGTCTCGACCAACTGCCTCCGCTGCGTTAGCGAATAGCAACCCCTTACTGCTGCAATAGCCGGGGGCGTCGGTCGGGAGTTTTGCCTCCGGATTAGAGCAAGATTCTTTCTGATGCCATGTACTACTACGGTGAATACTTGAATCGCTATCACAAGGGATGGGTTGGGCCTCAGGTTCTCCAAAGACGTTGCCACTGGGGCTTTAAACGACACTAGCGGGCTGTACATATGGGATCAAGCAAACGGCGCTGGTTACGCATCGGAGACAGCCCCGAAGTTACTTTGGTAATTCCGCACCCAAACGCGACCAGGCCGAAGAACCGTTCCGCCTCTCAGACGGGTATTTTCATACTGACCTACATATCACGGTCTAGAGACCGTATAGAGGAAGTGAGCGTTCACACAGAATAGGAGTGGGAAACGACCTGTTAGCCGCGGTCATCGAAAACCTACCAACGCGAGATATGCTATCTATGAGCCCCGGCCTTAGTTTGTCGCATTGGCTTGGACAGGTGGTTCGCATATCGCCCCGACGATCGGGTAGGGAAGCCATAAGATCCGAACGGTTCATTACACCATTCCGCTTTACACTGCGGTATTGCTCAGCGCTGTCAGCACTAAGGGCTGGGCCACGTATCCTACTGAACCGACTGGTAACGTCCGTTGAATCTGCACTGCACAGCTTGGCAGGTTGGGAACCGCTCGTCTTTGAAGTGGCCCAGCTCTGTGATCTATAGACCGGGCCTCTTGGGGGGAGGTTGGGCACCTAGCACGAGTCGAGGTCAAAATTGTGCATTGGACCTAACAATGCACGATCTCTAATAATATACCCATCGAATGATATTTAGGCTGCCCCCTGCTTCGTTTGTGTTGAATTAATGAGTGGGCCTAATTCAGGGGCGTCCTACCATTA'/>

    <sequence taxon='51' value='GGTTTCACATTGATGGTAGCCCCGTACCTGTGCTGCTCCTCCCGATGCCTGTGTATATAGGTGCGGGAGCAAATTTAAGACGAGCCGGGAGACAGCGTTTTGATAGATACCGTACCTTTTGGTCCTTAGCGTTGCAGCATTGCCTTTAGGGGAATATTGTCCTATCACTAAATCAACTCTAGTGTTTAGATTGACTCGTCCAGTTCGGCGATGGTCTACCTGTGCAGTTTGACGTGGGTAATTCCCGAGGAAGAGTGGCACCTGTCAGCGCAACCCGGTGTCGCTCTGGTACGTACAGCTCCGACAGGCTACCCACAAAGCTAGGTAGCCTTCAGCCCGCCCGTACGGATATCCAGTCCTTTACGAGGGGTAAGGACGCCATAGAAATTCTCATAGCGTCACGAAATCGAACACCATGGCACGGAAGCCTCGCTAGTGCCACAGCGGGTAATAAGTACGTACCACTATGTACTTCGGTGTATCTACTCGGGCGAGGCAGTCGTCGGGTCGGCGGGGCTCATCGTGGGAAGATGTTTTTGTGCATGCAAACTGCTCCCGCTATCGCCTGAGCTAATAATTAAGAATCCAGAATATTTCCAAATCCTATGCATTAATCACAAGGTACGAACAAAAGAAGTCCCCATAGACCTACGTGATGATTACCGTTGCACAAAGTCGTATCGGATACCGAGTGGTGATACCACGGTCGAAGGTGATGCACGTACAAACCCAGTGATGGCGATGTGTCTATAAACTGACTTACCACCTTAAAAATAATATATTCTTCTCAACTAGGTCTAATATACGAGGTGGCAGGCATGATCGTGCGCTGATTTGTTTGAAAGATCATCGTAGATGGTCATAGTCAATTTGCGGTGGGCCCGCCAGGAACATCGGTCCGGGGCAGCCCACAAATAGTTACGATGACCCGCTTGACAACCCAGAAGCCCACAGCGCATCAAGACCGACAGATTAGCAGAACTCCTTTGAAAAATCAGGGTAACCGCCGCCATTCTTGCCACTAAACATTGTAACTACTAACGTGTACTATGTGAGTACAGCGTGAACGTCGGATCTCGTCGTCAATTGTCTCGACCAACTGCTTCCGCTGCGTTAGCGAATAGCAACCCCTTACTGCTGCAATAGCCGGGGGCGTCGGTCGGGAGTTTTGCCTCCGGATTAGAGCAAGATTCTTTCTGATGCCATGTACTACTACGGTGAATACTTGAATCGCTATCACAAGGGATGGGTTGGGCCTCAGGTTCTCCAAAGACGTTGCCACTGGGGCTTTAAACGACACTAGCGGGCTGTACATATGGGATCAAGCAAACGGCGCTGGTTACGCATCGGAGACAGCCCCGAAGTTACTTTGGTAATTCCGCACCCAAACGCGACCAGGCCGAAGAACCGTTCCGCCTCTCAGACGGGTATTTTCATACTGACCTACATATCACGGTCTAGAGACCGTATAGAGGAAGTGAGCGTTCACACAGAATAGGAGTGGGAAACGACCTGTTAGCCGCGGTCATCGAAAACCTACCAACGCGAGATATGCTATCTATGAGCCCCGGCCTTAGTTTGTCGCATTGGCTTGGACAGGTGGTTCGCATATCGCCCCGACGATCGGGTAGGGAAGCCATAAGATCCGAACGGTTCATTACACCATTCCGCTTTACACTGCGGTATTGCTCAGCGCTGTCAGCACTAAGGGCTGGGCCACGTATCCTACTGAACCGACTGGTAACGTCCGTTGAATCTGCACTGCACAGCTTGGCAGGTTGGGAACCGCTCGTCTTTGAAGTGGCCCAGCTCTGTGATCTATAGACCGGGCCTCTTGGGGGGAGGTTGGGCACCTAGCACGAGTCGAGGTCAAAATTGTGCATTGGACCTAACAATGCACGATCTCTAATAATATACCCATCGAATGATATTTAGGCTGCCCCCTGCTTCGTTTGTGTTGAATTAATGAGTGGGCCTAATTCAGGGGCGTCCTACCATTA'/>

    <sequence taxon='24' value='GGTTTCACATTGATGGTAGCCCCGTACCTGTGCTGCTCCTCCCGATGCCTGTGTATATAGGTGCGGGAGCAAATTTAAGACGAGCCGGGAGACAGCGTTTTGATAGATACCGTACCTTTTGGTCCTTAGCGTTACAGCATTGCCTTTAGGGGAATATTGTCCTATCACTAAATCAACTCTAGTGTTTAGATTGACTCGTCCAGTTCGGCGATGGTCTACCTGTACAGTTTGACGTGGGTAATTCCCGAGGAAGAGTGGCACCTGTCAGCGCAACCCGGTGTCGCCCTGGTACGTACAGCTCCGACAGGCTACCCACAAAGCTAGGTAGCCTTCAGCCCGCCCGTACGGATATCCAGTCCTTTACGAGGGGTAAGGACGCCATAGAAATTCTCATAGCGTCACAAAATCGAACACCATGGCACGGAAGCCTCGCTAGTGCCACAGCCGGTAATAAGTACGTACCACTATGTACTTCGGTGTATCTACTCGGGCGAGGCAGTCGTCGGGTCGGCGGGGCTCATAGTGGGAAGATGTTTTTGTGCATGCAAACTGCTCCCGCTATCGCCTGAGCTAATAATTAAGAATCCAGAATATTTCCAAATCCTATGCATTAATCACAAGGTACGAACAAAAGAAGTCCCCATAGACCTACGTGATGATTACCGTTGCACAAAGTCGTATCGGATACCGAGTGGTGATACCACGGTCGAAGGTGATGCACGTACAAACCCAGTGATGGCGATGTGTCTATAAACTGACTTACCACCTTAAAAATAATATATTCTTCTCAACTAGGTCTAATATGCGAGGTGGCAGGCATGATCGTACGCTGGTTTGTTTGAAAGATCATCGTAGATGGTCATAGTCAATTTGCGGTGGGCCCGCCAGGAACATCGGTCCGGGGCAGCCCACAAATAGTTACGATGACCCGCTTGACAACCCAGAAGCCCACAGCGCATCAAGACCGACAGATTAGCAGAACTCCTTTGAAAAATCAGGGTAACCGCCGCCATTCTTGCCACTAAACATTGTAACCACTAACGTGTACTATGTGAGTACAGCGTGAACGTCGGATCTCGTCGTCAATTGTCTCGACCAACTGCTTCCGCTGCGTTAGCGAATAGCAACCCCTTACTGCTGCAATAGCCGGGGGCGTCGGTCGGGAGTTTTGCCTCCGGATTAGAGCAAGATTCTTTCTGATGCCATGTACTACTACGGTGAATACTTGAATCGCTATCACAAGGGATGGGTTGGGCCTCAGGTTTTCCAAAGACGTTGCCACTGGGGCTTTAAACGACACTAGCGGGCTGTACATATGGGATCAAGCAAACGGCGCTGGTTACGCATCGGAGACAGCCCCGAAGTTACTTTAGTAATTCCGCACCCAAACGCGACCAGGCCGAAGAACCGTTCCGCCTCTCAGACGGGTATTTTCGTACTGACCTACATATCACGGTCTAGAGACCGTATAGAGGAAGTGAGCGTTCACACAGAATAGGAGTGGGAAACGACCTGTTAGCCGCGGTCATCGAAAACCTACCAACGCGAGATATGCTATCTATGAGCCCCGGCCTTAGTTTGTCGCATTGGCTTGGACAGGTGGTTCGCATATCGCCCCGACGATCGGGTAGGGAAGCCATAAGATCCGAACGGTTCATTACACCATTCCGCTTTACACTGCGGTATTGCTCAGCGCTGTCAGCACTAAGGGCTGGGCCACGTATCCTACTGAACCGACTGGTAACGTCCGTTGAATCTGCACTGCACAGCCTGGCAGGTTGGGAACCGCTCGTCTTTGAAGTGGCCCAGCTCTGTGATCTATAGACCGGGCCTCTTGGGGGGAGGTTGGGCACCTAGCACGAGTCGAGGTCAAAATTGTGCATTGGACCTAACAATGCACGATCTCTAATAATATACCCATCGAATGATATTTAGGCTGCCCCCTGCTTCGTTTGTGTTGAATTAATGAGTGGGCCTAATTCAGGGGCGTCCTACCATTA'/>

    <sequence taxon='25' value='GGTTTCACATTGATGGTAGCCCCGTACCTGTGCTGCTCCTCCCGATGCCTGTGTATATAGGTGCGGGAGCAAATTTAAGACGAGCCGGGAGACAGCGTTTTGATAGATACCGTACCTTTTGGTCCTTAGCGTTACAGCATTGCCTTTAGGGGAATATTGTCCTATCACTAAATCAACTCTAGTGTTTAGATTGACTCGTCCAGTTCGGCGATGGTCTACCTGTACAGTTTGACGTGGGTAATTCCCGAGGAAGAGTGGCACCTGTCAGCGCAACCCGGTGTCGCCCTGGTACGTACAGCTCCGACAGGCTACCCACAAAGCTAGGTAGCCTTCAGCCCGCCCGTACGGATATCCAGTCCTTTACGAGGGGTAAGGACGCCATAGAAATTCTCATAGCGTCACAAAATCGAACACCATGGCACGGAAGCCTCGCTAGTGCCACAGCCGGTAATAAGTACGTACCACTATGTACTTCGGTGTATCTACTCGGGCGAGGCAGTCGTCGGGTCGGCGGGGCTCATAGTGGGAAGATGTTTTTGTGCATGCAAACTGCTCCCGCTATCGCCTGAGCTAATAATTAAGAATCCAGAGTATTTCCAAATCCTATGCATTAATCACAAGGTACGAACAAAAGAAGTCCCCATAGACCTACGTGATGATTACCGTTGCACAAAGTCGTATCGGATACCGAGTGGTGATACCACGGTCGAAGGTGATGCACGTACAAACCCAGTGATGGCGATGTGTCTATAAACTGACTTACCACCTTAAAAATAATATATTCTTCTCAACTAGGTCTAATATGCGAGGTGGCAGGCATGATCGTACGCTGGTTTGTTTGAAAGATCATCGTAGATGGTCATAGTCAATTTGCGGTGGGCCCGCCAGGAACATCGGTCCGGAGCAGCCCACAAATAGTTACGATGACCCGCTTGACAACCCAGAAGCCCACAGCGCATCAAGACCGACAGATTAGCAGAACTCCTTTGAAAAATCAGGGTAACCGCCGCCATTCTTGCCACTAAACATTGTAACCACTAACGTGTACTATGTGAGTACAGCGTGAACGTCGGATCTCGTCGTCAATTGTCTCGACCAACTGCTTCCGCTGCGTTAGCGAATAGCAACCCCTTACTGCTGCAATAGCCGGGGGCGTCGGTCGGGAGTTTTGCCTCCGGATTAGAGCAAGATTCTTTCTGATGCCATGTACTACTACGGTGAATACTTGAATCGCTATCACAAGGGATGGGTTGGGCCTCAGGTTTTCCAAAGACGTTGCCACTGGGGCTTTAAACGACACTAGCGGGCTGTACATATGGGATCAAGCAAACGGCGCTGGTTACGCATCGGAGACAGCCCCGAAGTTACTTTAGTAATTCCGCACCCAAACGCGACCAGGCCGAAGAACCGTTCCGCCTCTCAGACGGGTATTTTCGTACTGACCTACATATCACGGTCTAGAGACCGTATAGAGGAAGTGAGCGTTCACACAGAATAGGAGTGGGAAACGACCTGTTAGCCGCGGTCATCGAAAACCTACCAACGCGAGATATGCTATCTATGAGCCCCGGCCTTAGTTTGTCGCATTGGCTTGGACAGGTGGTTCGCATATCGCCCCGACGATCGGGTAGGGAAGCCATAAGATCCGAACGGTTCATTACACCATTCCGCTTTACACTGCGGTATTGCTCAGCGCTGTCAGCACTAAGGGCTGGGCCACGTATCCTACTGAACCGACTGGTAACGTCCGTTGAATCTGCACTGCACAGCCTGGCAGGTTGGGAACCGCTCGTCTTTGAAGTGGCCCAGCTCTGTGATCTATAGACCGGGCCTCTTGGGGGGAGGTTGGGCACCTAGCACGAGTCGAGGTCAAAATTGTGCATTGGACCTAACAATGCACGATCTCTAATAATATACCCATCGAATGATATTTAGGCTGCCCCCTGCTTCGTTTGTGTTGAATTAATGAGTGGGCCTAATTCAGGGGCGTCCTACCATTA'/>

    <sequence taxon='26' value='GGTTTCACATTGATGGTAGCCCCGTACCTGTGCTGCTCCTCCCGATGCCTGTGTATATAGGTGCGGGAGCAAATTTAAGACGAGCCGGGAGACAGCGTTTTGATAGATACCGTACCTTTTGGTCCTTAGCGTTACAGCATTGCCTTTAGGGGAATATTGTCCTATCACTAAATCAACTCTAGTATTTAGATTGACTCGTCCAGTTCGGCGATGGTCTACCTGTACAATTTGACGTGGGTAATTCCCGAGGAAGAGTGGCACCTGTCAGCGCAACCCGGTGTCGCCCTGGTACGTACAGCTCCGACAGGCTACCCACAAAGCTAGGTAGCCTTCAGCCCGCCCGTACGGATATCCAGTCCTTTACGAGGGGTAAGGACGCCATAGAAATTCTCATAGCGTCACAAAATCGAAGACCATGGCACGGAAGCCTCGCTAGTGCCACAGCCGGTAATAAGTACGTACCACTATGTACTTCGGTGTATCTACTCGGGCGAGGCAGTCGTCGGGTCGGCGGGGCTCATAGTGGGAAGATGTTTTTGTGCATGCAAACTGCTCCCGCTATCGCCTGAGCTAATAATTAAGAATCCAGAGTATTTCCAAATCCTATGCATTAATCACAAGGTACGAACAAAAGAAGTCCCCATAGACCTACGTGATGATTACCGTTGCACAAAGTCGTATCGGATACCGAGTGGTGATACCACGGTCGAAGGTGATGCACGTACAAACCCAGTGATGGCGATGTGTCTATAAACTGACTTACCACCTTAAAAATAATATATTCTTCTCAACTAGGTCTAATATGCGAGGTGGCAGGCATGATCGTACGCTGGTTTGTTTGAAAGATCATCGTAGATGGTCATAGTCAATTTGCGGTGGGCCCGCCAGGAACATCGGTCCGGAGCAGCCCACAAATAGTTACGATGACCCGCTTGACAACCCAGAAGCCCACAGCGCATCAAGACCGACAGATTAGCAGAACTCCTTTGAAAAATCAGGGTAACCGCCGCCATTCTTGCCACTAAACATTGTAACCACTAACGTGTACTATGTGAGTACAGCGTGAACGTCGGATCTCGTCGTCAATTGTCTCGACCAACTGCTTCCGCTGCGTTAGCGAATAGCAACCCCTTACTGCTGCAATAGCCGGGGGCGTCGGTCGGGAGTTTTGCCTCCGGATTAGAGCAAGATTCTTTCTGATGCCATGTACTACTACGGTGAATACTTGAATCGCTATCACAAGGGATGGGTTGGGCCTCAGGTTTTCCAAAGACGTTGCCACTGGGGCTTTAAACGACACTAGCGGGCTGTACATATGGGATCAAGCAAACGGCGCTGGTTACGCATCGGAGACAGCCCCGAAGTTACTTTAGTAATTCCGCACCCAAACGCGACCAGGCCGAAGAACCGTTCCGCCTCTCGGACGGGTATTTTCGTACTGACCTACATATCACGGTCTAGAGACCGTATAGAGGAAGTGAGCGTTCACACAGAATAGGAGTGGGAAACGACCTGTTAGCCGCGGTCATCGAAAACCTACCAACGCGAGATATGCTATCTATGAGCCCCGGCCTTAGTTTGTCGCATTGGCTTGGACAGGTGGTTCGCATATCGCCCCGACGATCGGGTAGGGAAGCCATAAGATCCGAACGGTTCATTACACCATTCCGCTTTACACTGCGGTATTGCTAAGCGCTGTCAGCACTAAGGGCTGGGCCACGTATCCTACTGAACCGACTGGTAACGTCCGTTGAATCTGCACTGCACAGCCTGGCAGGTTGGGAACCGCTCGTCTTTGAAGTGGCCCAGCTCTGTGATCTATAGACCGGGCCTCTTGGGGGGAGGTTGGGCACCTAGCACGAGTCGAGGTCAAAATTGTGCATTGGACCTAACAATGCACGATCTCTAATAATATACCCATCGAATGATATTTAGGCTGCCCCCTGCTTCGTTTGTGTTGAATTAATGAGTGGGCCTAATTCAGGGGCGTCCTACCATTA'/>

    <sequence taxon='33' value='GGTTTCACATTGATGGTAGCCCCGTACCTGTGCTGCTCCTCCCGATGCCTGTGTATATAGGTGCGGGAGCAAATTTAAGACGAGCCGGGAGACAGCGTTTTGATAGATACCGTACCTTTTGGTCCTTAGCGTTACAGCATTGCCTTTAGGGGAATATTGTCCTATCACTAAATCAACTCTAGTATTTAGATTGACTCGTCCAGTTCGGCGATGGTCTACCTGTACAATTTGACGTGGGTAATTCCCGAGGAAGAGTGGCACCTGTCAGCGCAACCCGGTGTCGCCCTGGTACGTACAGCTCCGACAGGCTACCCACAAAGCTAGGTAGCCTTCAGCCCGCCCGTACGGATATCCAGTCCTTTACGAGGGGTAAGGACGCCATAGAAATTCTCATAGCGTCACAAAATCGAAGACCATGGCACGGAAGCCTCGCTAGTGCCACAGCCGGTAATAAGTACGTACCACTATGTACTTCGGTGTATCTACTCGGGCGGGGCAGTCGTCGGGTCGGCGGGGCTCATAGTGGGAAGATGTTTTTGTGCATGCAAACTGCTCCCGCTATCGCCTGAGCTAATAATTAAGAATCCAGAGTATTTCCAAATCCTATGCATTAATCACAAGGTACGAACAAAAGAAGTCCCCATAGACCTACGTGATGATTACCGTTGCACAAAGTCGTATCGGATACCGAGTGGTGATACCACGGTCGAAGGTGATGCACGTACAAACCCAGTGATGGCGATGTGTCTATAAACTGACTTACCACCTTAAAAATAATATATTCTTCTCAACTAGGTCTAATATGCGAGGTGGCAGGCATGATCGTACGCTGGTTTGTTTGAAAGATCATCGTAGATGGTCATAGTCAATTTGCGGTGGGCCCGCCAGGAACATCGGTCCGGAGCAGCCCACAAATAGTTACGATGACCCGCTTGACAACCCAGAAGCCCACAGCGCATCAAGACCGACAGATTAGCAGAACTCCTTTGAAAAATCAGGGTAACCGCCGCCATTCTTGCCACTAAACATTGTAACCACTAACGTGTACTATGTGAGTACAGCGTGAACGTCGGATCTCGTCGTCAATTGTCTCGACCAACTGCTTCCGCTGCGTTAGCGAATAGCAACCCCTTATTGCTGCAATAGCCGGGGGCGTCGGTCGGGAGTTTTGCCTCCGGATTAGAGCAAGATTCTTTCTGATGCCATGTACTACTACGGTGAATACTTGAATCGCTATCACAAGGGATGGGTTGGGCCTCAGGTTTTCCAAAGACGTTGCCACTGGGGCTTTAAACGACACTAGCGGGCTGTACATATGGGATCAAGCAAACGGCGCTGGTTACGCATCGGAGACAGCCCCGAAGTTACTTTAGTAATTCCGCACCCAAACGCGACCAGGCCGAAGAACCGTTCCGCCTCTCGGACGGGTATTTTCGTACTGACCTACATATCACGGTCTAGAGACCGTATAGAGGAAGTGAGCGTTCACACAGAATAGGAGTGGGAAACGACCTGTTAGCCGCGGTCATCGAAAACCTACCAACGCGAGATATGCTATCTATGAGCCCCGGCCTTAGTTTGTCGCATTGGCTTGGACAGGTGGTTCGCATATCGCCTCGACGATCGGGTAGGGAAGCCATAAGATCCGAACGGTTCATTACACCATTCCGCTTTACCCTGCGGTATTGCTAAGCGCTGTCAGCACTAAGGGCTGGGCCACGTATCCTACTGAACCGACTGGTAACGTCCGTTGAATCTGCACTGCACAGCCTGGCAGGTTGGGAACCGCTCGTCTTTGAAGTGGCCCAGCTCTGTGATCTATAGACCGGGCCTCTTGGGGGGAGGTTGGGCACCTAGCACGAGTCGAGGTCAAAATTGTGCATTGGACCTAACAATGCACGATCTCTAATAATATACCCATCGAATGATATTTAGGCTGCCCCCTGCTTCGTTTGTGTTGAATTAATGAGTGGGCCTAATTCAGGGGCGTCCTACCATTA'/>

    <sequence taxon='32' value='GGTTTCACATTGATGGTCGCCCCGTACCTGTGCTGCCCCTCCCGATGCCTGTGTATGTAGGTGCGGGAGCAAATTTAAGACGAGCCGGGAGACAGCGTTTTGATAGATACCGTACCTTTTGGTCCTTGGCGTTACAGCATTGCCTTTAGGGGAATATTATCCTATCACTAAATCAACTCTAGTGTTTAGATTGACTCGTCCAGTTCGGCGATGGTCTACCTGTACAGTTTGACGTGGGTAATTCCCGAGGAAGAGTGGCACCCGCCAGCGCAACCCGGTGTCGCCCTGGTACGTACAGCTCCGACAGGCTACCCACAAAGCTAGGTAGCCTTCAGCCCGCCCGTACGGATATCCAGTCCTTTACGAGGGGTAAGGACGCCATAGAAATTCTCATAGCGTCACAAAATCGAACACCATGGCACGGAAGCCTCGCTAGTGCCACAGCCGGTAATAAGTACGTACCACTATGTACTTCGGTGTATCTACTCGGGCGAGGCAGTCGTCGGGTCGGCGGGGCTCATAGTGGGAAGATGTTTTTGTGCATGCAAACTGCTCCCGCTATCGCCTGAGCTAATAATTAAGAATCCAGAATATTTCCAAATCCTATGCATTAATCACAAGGTACGAACAAAAGAAGTCCCCATAGACCTACGTGATGATTACCGTTGCACAAAGTCGTATCGGATACCGAGTGGTGATACCACGGTCGAAGGTGATGCACGTACAAACCCAGTGATGGCGATGTGTCTATAAACTGACTTATCACCTTAAAAATAATATATTCTTTTCAACTAGGTCTAATATGCGAGGTGGCAGGTATGATCGTACGCTGGTTTGTTTGAAAGATCATCGTAGATGGTCATAGTCAATTTGCGGTGGGCCCGCCAGGAACATCGGTCCGGGGCAGCCCACAAATAGTTACGATGACCCGCTTGACAACCCAGAAGCCCACAGCGCATCAAGACCGACAGATTAGTAGAAGTCCTTTGAAAAATCAGGGTAACCGCCGCCATTCTTGCCACTAAACGTTGTAACCACTAACGTGTACTATGTGAGTACAGCGTGAACGTCGGATCTCGTCGTCAATTGTCTCGACCAACTGCTTCCGTTGCGTTAGCGAATAGCAACCCCTTACTGCTGCAATAGCCGGGGGCGTCAGTCGGGAGTTTTGCCTCCGGATTAGAGCAAGATTCTTTCTGATGCCATGTACTACTACGGTGAATACTTGAATCGCTATCATAAGGGATGGGTTGGGCCTCAGGTTTTCCAAAGACGTTGCCACTGGGGCTTTACACGACACTAGCGGGCTGTACATATAGGATCAAGCAAACGGCGCTGGTTACGCATCGGAGACAGCCCCGAAGTTACTTTAGTAATTCCGCACCCAAACGCGACCAGGCCGAAGAACCGTTTCGCCTCTCAGACGGGTATTTTCGTACTGACCTACATATCACGGTCTAGAGACCGTATAGAGGAAGTGAGCGTTCACACAGAATAGGAGTGGGAAACGACCTGTTAGCCGCGGTCATCGAAAACCTACCAACGCGAGATATGCTATCTATGAGCCCCGGCCTTAGTCTGTCGCATTGGCTTGGACAGGTGGTTCGCATATCGCCCCGACGATCGGGTAGGGAAGCCATAAGGTCCGAACGGTTCATTACACCATTCCGCTTTACACTGCGGTATTGCTCAGCGCTGTCAGCACTAAGGGCTGGGCCACGTATCCTACTGAACCGACTGGTAACGTCCGTTGAATCTGCACTGCACAGCCTGGCAGGTTGGGAACCGCTCGTCTTTGAAGTGGCCCAGCTCTGTGATCTATAGACCGGGCCTCTTGGGGGGAGGTTGGGCACCTAGCACGAGTCGAGGTCAAAATTGTGCATTGGACCTAACAATGCACGATCTCTAATAATATACCCATCGAATGATATTTAGGCTGCCCCCTGCTTCGTTTGTGTTGAATTAATGAGTGAGCCGAATTCAGGGGCGTCCTACCATTA'/>

    <sequence taxon='68' value='GGTTTCACATTGATGGTCGCCCCGTACCTGTGCTGCCCCTCCCGATGCCTGTGTATGTAAGTGCGGGAGCAAATTTAAGACAAGCCGGGAGACAGCGTTTTGATAGATACCGTACCTTTTGGTCCTTGGCGTTACAGCATTGCCTTTAGGGGAATATTATCCTATCACTAAATCAACTCTAGTGTTTAGATTGACTCGTCCAGTTCGGCGATGGTCTACCTGTACAGTTTGACGTGGGTAATTCCCGAGGAAGAGTGGCACCCGCCAGCGCAACCCGGTGTCGCCCTGGTACGTACAGCTCCGACAGGCTACCCACAAAGCTAGGTAGCCTTCAGCCCGCCCGTACGGATATCCAGTCCTTTACGAGGGGTAAGGACGCCATAGAAATTCTCATAGCGTCACAAAATCGAACACCACGGCACGGAAGCCTCGCTAGTGCCACAGCCGGTAATAAGTACGTACCACTATGTACTTCGGTGTATCTACTCGGGCGAGGCAGTCGTCGGGTCGGCGGGGCTCATAGTGGGAAGTTGTTTTTGTGCATGCAAACTGCTCCCGCTATCGCCTGAGCTAATAATTAAGAATCCAGAATATTTCCAAATCCTATGCATTAATCACAAGGTACGAACAAAAGAAGTCCCCATAGACCTACGTGATGATTACCGTTGCACAAAGTCGTATCGGATACCGAGTGGTGATACCACGGTCGAAGGTGATGCACGTACAAACCCAGTGATGGCGATGTGTCTATAAACTGACTTATCACCTTAAAAATAATATATTCTTTTCAACTAGGTCTAATATGCGAGGTGGCAGGTATGATCGTACGCTGGTTTGTTTGAAAGATCATCGTAGATGGTCATAGTCAATTTGCGGTGGGCCCGCCAGGAACATCGGTCCGGGGCAGCCCACAAATAGTTACGATGACCCGCTTGACAACCCAGAAGCCCACAGCGCATCAAGACCGACAGATTAGTAGAAGTCCTTTGAAAAATCAGGGTAACCGCCGCCATTCTTGCCACTAAACGTTGTAACCACCAACGTGTACTATGTGAGTACAGCGTGAACGTCGGATCTCGTCGTCAATTGTCTCGACCAACTGCTTCCGTTGCGTTAGCGAATAGCAACCCCTTACTGCTGCAATAGCCGGGGGCGTCAGTCGGGAGTTTTGCCTCCGGATTAGAGCAAGATTCTTTCTGATGCCATGTACTACTACGGTGAATACTTGAATCGCTATCATAAGGGATGGGTTGGGCCTCAGGTTTTCCAAAGACGTTGCCACTGGGGCTTTACACGACACTAGCGGGCTGTACATATAGGATCAAGCAAACGGCGCTGGTTACGCATCGGAGACAGCCCCGAAGTTACTTTAGTAATTCCGCACCCAAACGCGACCAGGCCGAAGAACCGTTTCGCCTCTCAGACGGGTATTTTCGTACTGACCTACATATCACGGTCTAGAGACCGTATAGAGGAAGTGAGCGTTCACACAGAATAGGAGTGGGAAACGACCTATTAGCCGCAGTCATCGAAAACCTACCAACGCGAGATATGCTATCTATGAGCCCCGGCCTTAGTCTGTCGCATTGGCTTGGACAGGTGGTTCGCATATCGCCCCGACGATCGGGTAGGGAAGCCATAAGGTCCGAACGGTTCATTACACCATTCCGCTTTACACTGCGGTATTGCTCAGCGCTGTCAGCACTAAGGGCTGGGCCACGTATCTTACTGAACCGACTGGTAACGTCCGTTGAATCTGCACTGCACAGCCTGGCAGGTTGGGAACCGCTCGTCTTTGAAGTGGCCCAGCTCTGTGATCTATAGACCAGGCCTCTTGGGGGGAGATTGGGCACCTAGCACGAGTCGAGGTCAAAATTGTGCATTGGACCTAACAATGCACGATCTCTAATAATATACCCATCGAATGATATTTAGGCTGCCCCCTGCTTCGTTTGTGTTGAATTAATGAGTGAGCCGAATTCAGGGGCGTCCTACCATTA'/>

    <sequence taxon='37' value='GGTTTCACATTGATGGTCGCCCCGTACCTGTGCTGCTCCTCCCGATGCCTGTGTATATAGGTGCGGGAGCAAATTTCAGACGAGCCGGGAGACAGCGTTTTGATAGATACCGTAACTTTTGGTCCTTAGCATTACAGCATTGCCTTTAGGGGAATATTGTCCTATCACTAGATCAACTCTAGTGTTTAGATTGACTCGTCCAGTTCGGCGATGGTCTACCTGTACAGTTTGACGTGGGTAATTCCCGAGGAAGAGTGGCACCCGTCAGCGCAACCCGGTGTCGCCCTGGTACGTACAGCTCCGACAGGCTACCCACAAAGCTAGGTAGCCTTCAGCCCGCCCGTACGGATATCCAGTCCTTTACGAGGGGTAAGGACGCCATAGAAATTCTCATAGCGTCACAAAATCGAACACCATGGCACGGAAGCCTCGCTAGTGCCACAGCTGGTAATAAGTACGTACCACTATATACTTCGGTGTATCTACTCGGGCGAGGCAGTCGTCGGGTCGGCGGGGCTCATGGTGGGAAGATGTTTTTGTGAATGCAAACTGCTCCCGCTATCACCTGAGCTAATAATTAAGAATCCAGAATATTTCCAAATCCTATGCATTAATCACAAGGTACGAACAAAAGAAGTCCACATAGACCTACGTGATGATTACCGTTGCACAAAGTCGTATCGGATACCGAGTGGTGATACCACGGTCGAAGGTGATGCACGTACAAACCCAGTGATGGCGATGTGTCTATAAACTGACTTACCACCTTAAAAATAATATATTCTTTTCAACTAGGTCTAATATGCGAGGTGGCAGGTATGATCGTACGCTGGTTTGTTTGAAAGATCATCGTAGATGGTCATAGTCGATTTGCGGTGGGCCCGCCAGGAACATCGGTCCGGGGCAGCCCACAAATAGTTACGATGACCCGCTTGACAACCCAGAAGCCCACAGCGCATCAAGACCGATAGATTAGTAGAACCCCTTTGAAAAATCAGGGTAACCGCCGCCATTCTTGCCACTAAACATTATAACCACTAACGTGTACTATGTGAGTACAGCGTGACCGTCGGATCTCGTCGTCAATTGTCTCGACCAACTGCTTTCGCTGCGTTAGCGAATAGCAACCCCTTACTGCTGCAATAGCCGGGGGCGTCGGTCGGGAGTTTTGCCTCCGGATTAGAGCAAGATTCTTTCCGATGCCATGTACTACTACGGTGAATACTTGAATCGCTATCACAAGGGATGGGTTGGGCCTAAGGTTTTCCAAAGACGTTGCCACTGGGGCTTTAAACGACACTAGCGTGCTGTACATATGGGATCAAGCAAACGGCGCTGGTTACGCATCGGAGACAGCCTCGAAGTTACTTTAGTAATTCCGCACCCAAACGCGACCAGGCCGAAGAACCGTTCCGCCTCTCAGACGGGTATTTTCGTACTGACCTACATATCACGGTTCAGAGACCGTATAGAGAAAGTGAGCGTTCACACAGAATAGGAGTGGGAAACGACCTGTTAGCCGCGGTCATCGAAAACCTACCAGCGCGAGATATGCTATCTATGAGCTCCGGCCTTAGTCTGTCGCATTGGCTTGGACAGGTGGTTCGCATATCGCCCCGACGATCGGGTAGGGAAGCCATAAGATCCGAACGGTTCATTACACCATTCCGCTTTACACTGCGGTATTGCTCAGCGCTGTCAGCACTAAGGGCTGGGCCACGTATCCTACTGAACCGACTGGTAACGTCCGTTGAATCTGCACTGCACAGCCTGGCAGGTTGGGAACCGCTCGTCTTTGAAGTGGCCCAGCTCTGTGATCTATAGACCGGGCCTCTTGGGGGGAGGTTGGGCACCTAGCACGAGTCGAGGTCAAAATTGTGCATTGGACCTAACAATGCACGATCCCTAATAATATACCCATCGAATGATTTTTAGGCTGCCCCCTGCTTCGTTTGTGTTGAATTAATGAGTGGGCCTAATTCAGGGGCGTCCTACCATTA'/>

    <sequence taxon='66' value='GGTTTCACATTGATGGTCGCCCCGTACCTGTGCTGCTCCTCCCGATGCCTGTGTATATAGGTGCGGGAGCAAATTTCAGACGAGCCGGGAGACAGCGTTTTGATAGATACCGTAACTTTTGGTCCTTAGCGTTACAGCATTGCCTTTAGGGGAATATTGTCCTATCACTAGATCAACTCTAGTGTTTAGATTGACTCGTCCAGTTTGGCGATGGTCTACCTGTGCAGTTTGACGTGGGTAATTCCCGAGGAAGAGTGGCACCCGTCAGCGCAACCCGGTGTCGCCCTGGTACGTACAGCTCCGACAGGCTACCCACAAAGCTAGGTAGCCTTCAGCCCGCCCGTACGGATATCCAGTCCTTTACGAGGGGTAAGGACGCCATAGAAATTCTCATAGCGTCACAAAATCGAACACCATGGCACGGAAGCCTCGCTAGTGCCACAGCTGGTAATAAGTACGTACCACTATATACTTCGGTGTATCTACTCGGGCGAGGCAGTCGTCGGGTCGGCGGGGCTCATGGTGGGAAGATGTTCTTGTGAATGCAAACTGCTCCCGCTATCACCTGAGCTAATAATTAAGAATCCAGAATATTTCCAAATCCTATGCATTAATCACAAGGTACGGACAAAAGAAGTCCACATAGACCTACGTGATGATTACCGTTGCACAAAGTCGTATCGGATACCGAGTGGTGATACCACGGTCGAGGGTGATGCACGTACAAACCCAGTGATGGCGATGTGTCTATAAACTGACTTACCACCTTAAAAATAATATATTCTTTCCAACTAGGTCTAGTATGCGAGGTGGCAGGTATGATCGTACGCTGGTTTGTTTGAAAGATCATCGTAGATGGTCATAGTCGATTTGCGGTGGGCCCGCCAGGAACATCGGTCCGGGGCAGCCCACAAATAGTTACGATGACCCGCTTGACAACCCAGAAGCCCACAGCGCATCAAGACCGATAGATTAGTAGAACCCCTTTGAAAAATCAGGGTAACCGCCGCCATTCTTGCCACTAAACATTATAACCACTAACGTGTACTATGTGAGTACAGCGTGACCGTCGGATCTCGTCGTCAATTGTCTCGACCAACTGCTTTCGCTGCGTTAGCGAATAGCAACCCCTTACTGCTGCACTAGCCGGAGGCGTCGGTCGGGAGTTTTGCCTCCGGATTAGAGCAAGATTCTTTCTGATGCCATGTACTACTACGGTGAATACTTGAATCGCTATCACAAGGGATGGGTTGGGCCTAAGGTTTTCCAAAGAGGTTGCCACTGGGGCTTTAAACGACACTAGCGTGCTGTACATATGGGATCAAGCAAACGGCGCTGGTTACGCATCGGAGACAGCATCGAAGTTACTTTAGTAATTCCGCACCCAAACGCGACCAGGCCGAAGAACCGTTCCGCCTCTCAGACGGGTATTTTCGTACTGACCTACATATCACGGTCCAGAGACCGTATAGAGGAAGTGAGCGTTCACACAGAATAGGAGTGGGAAACGATCTGTTAGCCGCGGTCATCGAAAACCTACAAACGCGAGATATGCTATCTATGAGCTCCGGCCTTAGTCTGTCGCATTGGCTTGGACAGGTGGTTCGCATATCGCCCCGACGATCGGGTAGGGAAGCCATAAGATCCGAACGGTTCATTACACCATTCCGCTTTACACTGCGGTATTGCTCAGCGCTGTCAGCACTAAGGGCTGGGCCACGTATCCTACTGAACCGACTGGTAACGTCCGTTGAATCTGCACTGCACAGCCTGGCAGGTTGGGAACCGCTCGTCTTTGAAGTGGCCCAGCTCTGTGATCTATAGACCGGGCCTCTTGGGGGGAGGTTGGGCACCTAGCACGAGTCGAGGTCAAAATTGTGCATTGGACCTAACAATGCACGATCCCTAATAATATACCCATCGAATGATTTTTAGGCTGCCCCCTGCTTCGTTTGTGTTGAATTAATGAGTGGGCCTAATTCAGGGGCGTCCTACCATTA'/>

    <sequence taxon='46' value='GGTTTCACATTGATGGTCGCCCCGTACCTGTGCTGCTCCTCCCGATGCCTGTGTATATAGGTGCGGGAGCAAATTTCAGACGAGCCGGGAGACAGCGTTTTGATAGATACCGTAACTTTTGGTCCTTAGCGTTACAGCATTGCCTTTAGGGGAATATTGTCCTATCACTAGATCAACTCTAGTGTTTAGATTGACTCGTCCAGTTCGGCGATGGTCTACCTGTACAGTTTGACGTGGGTAATTCCCGAGGAAGAGTGGCACCCGTCAGCGTAACCCGGTGTCGCCCTGGTACGTACAGCTCCGACAGGCTACCCACAAAGCTAGGTAGCCTTCAGCCCGCCCGTACGGATATCCAGTCCTTTACGAGGGGTAAGGACGCCATAGAAATTCTCATAGCGTCACAAAATCGAACACCATGGCACGGAAGCCTCGCTAGTGCCACAGCTGGTAATAAGTACGTACCACTATATACTTCGGTGTATCTACTCGGGCGAGGCAGTCGTCGGGTCGGTGGGGCTCATGGTGGGAAGATGTTTTTGTGAATGCAAACTGCTCCCGCTATCACCTGAGCTAATAATTAAGCATCCAGAATATTTCCAAATCCTATGCATTAATCACAAGGCACGAACAAAAGAAGTCCACATAGACCTACGTGATGATTACCGTTGCACAAAGTCGTATCGGATACCGAGTGGTGATACCACGGTCGAAGGTGATGCACGTACAAACCCAGTGATGGCGATGTGTCTATAAACTGACTTACCACCTTAAAAATAATATATTCTTTTCAACTAGGTCTAATATGCGAGGTGGCAGGTATGATCGTACGCTGGTTTATTTGAAAGATCATCGTAGATGGTCATAGTCGATTTGCGGTGGGCCCGCCAGGAACATCGGTCCGGGGCAGCCCACAAATAGTTACGATGACCCGCTTGACAACCCAGAAGCCCACAGCGCATCAAGACCGATAGATTAGTAGAACCCCTTTGAAAAATCAGGGTAACCGCCGCCATTCTTGCCAATAAACATTATAACCACTAACGTGTACTATGTGAGTACAGCGTGACCGTCGGATCTCGTCGTCAATTGTCTCGACCAACTGCTTTCGCTGCGTTAGCGAATAGCAACCCCTTACTGCTGCAATAGCCGGGGGCGTCGGTCGGGAGTTTTGCCTCCGGATTAGAGCAAGATTCTTTCTGATGCCATGTACTACTACGGTGAATACTTGAATCGCTATCACAAGGGATGGGTTGGGCCTCAGGTTTTCCAAAGACGTTGCCACTGGGGCTTTAAACGACACTAGCGTGCTGTACATATGGGATCAAGCAAACGGCGCTGGTTACGCACCGGAGACAGCCCCGAAGTTACTTTAGTAATTCCGCACCCAAACGCGACCAGGCCGAAGAACCGTTCCGCCTCTCAGACGGGTATTTTCGTACTGACCTACATATCACGGTCCAGAGACCGTATAGAGGAAGTGAGCGTTCACACAGAATAGGAGTGGGAAACGACCTGTTAGCCGCGGTCATCGAAAACCTACCAACGCGAGATATGCTATCTATGAGCTCCGGCCTTAGTCTGTCGCATTGGCTTGGACAGGTGGTTCGCATATCGCCCCGACGATCGGGTAGGGAAGCCATAAGATCCGAACGGCTCATTACACCATTCCGCTTTACACTGCGGTATTGCTCAGCGCTGTCAGCACTAAGGGCTGGGCCACGTATCCTACTGAACCGACTGGTAACGTCCGTTAAATCTGCACTGCACAGCCTGGCAGGTTGGGAACCGCTCGTCTTTGAAGTGGCCCAGCTCTGTGATCTATAGACCGGGCCTCTTGGGGGGAGGTTGGGCACCTAGCACGAGTCGAGGTCAAAATTGTGCATTGGACCTAACAATGCATGATCCCTAATAATATACCCATCGAATGATTTTTAGGCTGCCCCCTGCTTCGTTTGTGTTAAATTAATAAGTGGGCCTAATTCAGGGGCGTCCTACCATTA'/>

    <sequence taxon='47' value='GGTTTCACATTGATGGTCGCCCCGTACCTGTGCTGCTCCTCCCGATGCCTGTGTATATAGGTGCGGGAGCAAATTTCAGACGAGCCGGGAGACAGCGTTTTGATAGATACCGTAACTTTTGGTCCTTAGCGTTACAGCATTGCCTTTAGGGGAATATTGTCCTATCACTAGATCAACTCTAGTGTTTAGATTGACTCGTCCAGTTCGGCGATGGTCTACCTGTACAGTTTGACGTGGGTAATTCCCGAGGAAGAGTGGCACCCGTCAGCGTAACCCGGTGTCGCCCTGGTACGTACAGCTCCGACAGGCTACCCACAAAGCTAGGTAGCCTTCAGCCCGCCCGTACGGATATCCAGTCCTTTACGAGGGGTAAGGACGCCATAGAAATTCTCATAGCGTCACAAAATCGAACACCATGGCACGGAAGCCTCGCTAGTGCCACAGCTGGTAATAAGTACGTACCACTATATACTTCGGTGTATCTACTCGGGCGAGGCAGTCGTCGGGTCGGTGGGGCTCATGGTGGGAAGATGTTTTTGTGAATGCAAACTGCTCCCGCTATCACCTGAGCTAATAATTAAGCATCCAGAATATTTCCAAATCCTATGCATTAATCACAAGGCACGAACAAAAGAAGTCCACATAGACCTACGTGATGATTACCGTTGCACAAAGTCGTATCGGATACCGAGTGGTGATACCACGGTCGAAGGTGATGCACGTACAAACCCAGTGATGGCGATGTGTCTATAAACTGACTTACCACCTTAAAAATAATATATTCTTTTCAACTAGGTCTAATATGCGAGGTGGCAGGTATGATCGTACGCTGGTTTATTTGAAAGATCATCGTAGATGGTCATAGTCGATTTGCGGTGGGCCCGCCAGGAACATCGGTCCGGGGCAGCCCACAAATAGTTACGATGACCCGCTTGACAACCCAGAAGCCCACAGCGCATCAAGACCGATAGATTAGTAGAACCCCTTTGAAAAATCAGGGTAACCGCCGCCATTCTTGCCAATAAACATTATAACCACTAACGTGTACTATGTGAGTACAGCGTGACCGTCGGATCTCGTCGTCAATTGTCTCGACCAACTGCTTTCGCTGCGTTAGCGAATAGCAACCCCTTACTGCTGCAATAGCCGGGGGCGTCGGTCGGGAGTTTTGCCTCCGGATTAGAGCAAGATTCTTTCTGATGCCATGTACTACTACGGTGAATACTTGAATCGCTATCACAAGGGATGGGTTGGGCCTCAGGTTTTCCAAAGACGTTGCCACTGGGGCTTTAAACGACACTAGCGTGCTGTACATATGGGATCAAGCAAACGGCGCTGGTTACGCACCGGAGACAGCCCCGAAGTTACTTTAGTAATTCCGCACCCAAACGCGACCAGGCCGAAGAACCGTTCCGCCTCTCAGACGGGTATTTTCGTACTGACCTACATATCACGGTCCAGAGACCGTATAGAGGAAGCGAGCGTTCACACAGAATAGGAGTGGGAAACGACCTGTTAGCCGCGGTCATCGAAAACCTACCAACGCGAGATATGCTATCTATGAGCTCCGGCCTTAGTCTGTCGCATTGGCTTGGACAGGTGGTTCGCATATCGCCCCGACGATCGGGTAGGGAAGCCATAAGATCCGAACGGCTCATTACACCATTCCGCTTTACACTGCGGTATTGCTCAGCGCTGTTAGCACTAAGGGCTGGGCCACGTATCCTACTGAACCGACTGGTAACGTCCGTTAAATCTGCACTGCACAGCCTGGCAGGTTGGGAACCGCTCGTCTTTGAAGTGGCCCAGCTCTGTGATCTATAGACCGGGCCTCTTGGGGGGAGGTTGGGCACCTAGCACGAGTCGAGGTCAAAATTGTCCATTGGACCTAACAATGCATGATCCCTAATAATATACCCATCGAATGATTTTTAGGCTGCCCCCTGCTTCGTTTGTGTTAAATTAATAAGTGGGCCTAATTCAGGGGCGTCCTACCATTA'/>

    <sequence taxon='4' value='GGTTTCACATTGATGGTCGCCCCGTACCTGTGCTGCTCCTCCCGATGCCTGTGTATATAGGTGCGGGAGCAAATTTAGGACGCGCCGGGAGGCAGCGTTTTGATAGATACCGTAACTTTTGGTCCTTAGCGTTCCAGCATTGCCTTTAGGGGAATATTGTCCTACCACTAAATCAACTCTAGTGTTTAGATTGACTCATCCAGTCCGGTGATGGTCTACCTGTACAGTTTGACGTGGGTAATTCCCGAGGAAGAGTGGCACCCGTCAGCGCAACCCGGTGTCGCCCTGGTACGTACAGCTCCGACAGGCTACCCACAAAGCTAAGTAGCCTTCAGCCCGCCCGTACGGATATCCAGTCCTTTACGAGGGGTAAGGACGCCATAGAAATTCTCATAGCGTCACAAAATCAAACACCATGGCACGGAAGCCTCGCTAGTGCCACAGCTGGTAATAAGTACGTACCACTATGTACTTCGGTGTATCTACTCGGGCGAGGTAGTCGTCGGGTCGGCGGGGCCCATAGTGGGAAGATCTTTTTGTGCATGCAAACTGCTCCCGCTATCACCTGAGCTAATAATTAAGAATCCAGAATATTTCCAAATCCTATGCATTAATCACAAGGTGCGAACAAAAGAAGTCCACATAGACCTACGTGATGATTACCGTCGCACAAAGTCGTATCGGATACCGAGTGGTGATCCCACGGTTGAAGGTGATGCACGTAGAAACCCAGTAATGGCGATGTGTCTATAAACTGACTTACCACCTTAAAAATGATATATTCTTTTCAACTAGGTCTAATATGCGAGGTGGCAGGTATGATCGTACGCTGGTTTGTTTGAAAGATCATCGTAGATGGTCATAGTCAATTTGCGGTGGGCCCGCCAGGAGCATCGGTCCGGGGCAGCCCACAAATAGTTACGATGACCCGCTTGACAACCCAGAAGCCCATAGCGCATCAAGACCGACAGATTAGTAGAACTCCTTCGAAAAATCAGGGTAACCGCCGCCATTCTTGCCACTAAACATTCTAACCACTAACGTGTACTACGTGAGTACAGTGTGAACGTCGGATCTCGTCGTCAATTGTCTCGACCAACTGCTTCCGCTGCGTTAGCGAATAGCAACTCTTTACTGCTGCAATGGCCGGGGGCGTCGGTCGGGAGTTTTGCCTCCAGATTAGAGTAAGATCCTTTCTGCTGCCATGTACTACTACGGTGAATACTTGAATCGCTATCACAAGGGATGGGTTGAGCCTCAGGTTTTCCAAAGACGTTGCCACTGGGGCTTTAAACGACACTAGCGGGCTGTACATATGGGATCAAGCAAACGGCGCTGGTTACGCATCGGAGACAACCCCGAAGTTACTTTAGTAATTCCGCACCCAAACGCGACCAGGCCGAAGAAACGTCCCGCCTCTCAGCCGGGTATTTTCGTACTGACCTACATATCACGGTCTAGAGGCCGTACGGAGGAAGTGAGCGTTTATATAGAGTAGGAGTGGGAAACGACCTGTTAGCCGCGGTCATCGAAAACCTACCAACGCGAGATATGCTATCTCTGAGCCCCGGCCTTAGTCTGTCGCATTGGCTTGGACAGGTGGTTCGCATATCGCCCCGACGATCGGATAGGGAAGCCATAAGATCCGAACGGTTCATTACACCATTCCGCTTTACACTGCGGTATTGCTCAGCGCTGTCAGCACTAAGGGCTGGGCCACGTATCCTACTGAACCGACTGGTAACGTCCGTTGAATCTGCACTGCACAGTCTGGCAGGTTGGGAATCGCTCGTCTTTGAAGTGGCCCAGCTCTGTGATCTATAGACCGGGCCTCTTGGGGGGAGGGTGGACACCTAGCACGAGTCGAGGTCAACATTGTGCATTGGACCTAACAATGGACGATCTCTAATAATATACCCATCGAATGATATTTAGGCTGCCCCCTGCTTCGTTTGTGTTGAATTAATGAGTGGGCCTAATTCAGGGGCGTCCTACAATTA'/>

    <sequence taxon='7' value='GGTTTCACATTGATGGTCGCCCCGTACCTGTGCTGCTCCTCCCGATGCCTGTGCATATAGGTGCGGGAGCAAATTTAGGACGCGCCGGGAGGCAGCGTTTTGATAGATACCGTAACTTTTGGTCCTTAGCGTTCCAGCATTGCCTTTAGGGGAATATTGTCCTACCACTAAATCAACTCTAGTGTTTAGATTGACTCATCCAGTCCGGTGATGGTCTACCTGTACAGTTTGACGTGGGTAATTCCCGAGGAAGAGTGGCACCCGTCAGCGCAACCCGGTGTCGCCCTGGTACGTACAGCTCCGACAGGCTACCCACAAAGCTAAGTAGCCTTCAGCCCGCCCGTACGGATATCCAGTCCTTTACGAGGGGTAAGGACGCCATAGAAATTCTCATAGCGTCACAAAATCAAACACCATGGCACGGAAGCCTCGCTAGTGCCACAGCTGGTAATAAGTACGTACCACTATGTACTTCGGTGTATCTACTCGGGCGAGGTAGTCGTCGGGTCGGCGGGGCCCATAGTGGGAAGATCTTTTTGTGCATGCAAACTGCTCCCGCTATCACCTGAGCTAATAATTAAGAATCCAGAATATTTCCAAATCCTATGCATTAATCACAAGGTGCGAACAAAAGAAGTCCACATAGACCTACGTGATGATTACCGTCGCACAAAGTCGTATCGGATACCGAGTGGTGATCCCACGGTTGAAGGTGATGCACGTAGAAACCCAGTAATGGCGATGTGTCTATAAACTGACTTACCACCTTAAAAATGATATATTCTTTTCAACTAGGTCTAATATGCGAGGTGGCAGGTATGATCGTACGCTGGTTTGTTTGAAAGATCATCGTAGATGGTCATAGTCAATTTGCGGTGAGCCCGCCAGGAGCATCGGTCCGGGGCAGCCCACAAATAGTTACGATGACCCGCTTGACAACCCAGAAGCCCATAGCGCATCAAGACCGACAGATTAGTAGAACTCCTTCGAAAAATCAGGGTAACCGCCGCCATTCTTGCCACTAAACATTCTAACCACTAACGTGTACTACGTGAGTACAGTGTGAACGTCGGATCTCGTCGTCAATTGTCTCGACCAACTGCTTCCGCTGCGTTAGCGAATAGCAACTCTTTACTGCTGCAATGGCCGGGGGCGTCGGTCGGGAGTTTTGCCTCCAGATTAGAGTAAGATCCTTTCTGCTGCCATGTACTACTACGGTGAATACTTGAATCGCTATCACAAGGGATGGGTTGAGCCTCAGGTTTTCCAAAGACGTTGCCACTGGGGCTTTAAACGACACTAGCGGGCTGTACATATGGGATCAAGCAAACGGCGCTGGTTACGCATCGGAGACAACCCCGAAGTTACTTTAGTAATTCCGCACCCAAACGCGACCAGGCCGAAGAAACGTCCCGCCTCTCAGCCGGGTATTTTCGTACTGACCTACATATCACGGTCTAGAGGCCGTACGGAGGAAGTGAGCGTTTATATAGAGTAGGAGTGGGAAACGACCTGTTAGCCGCGGTCATCGAAAACCTACCAACGCGAGATATGCTATCTCTGAGCCCCGGCTTTAGTCTGTCGCATTGGCTTGGACAGGTGGTTCGCATATCGCCCCGACGATCGGATAGGGAAGCCATAAGATCCGAACGGTTCATTACACCATTCCGCTTTACACTGCGGTATTGCTCAGCGCTGTCAGCACTAAGGGCTGGGCCACGTATCCTACTGAACCGACTGGTAACGTCCGTTGAATCTGCACTGCACAGTCTGGCAGGTTGGGAATCGCTCGTCTTTGAAGTGGCCCAGCTCTGTGATCTATAGACCGGGCCTCTTGAGGGGAGGGTGGACACCTAGCACGAGTCGAGGTCAACATTGTGCATTGGACCTAACAATGGACGATCTCTAATAATATACCCATCGAATGATATTTAGGCTGCCCCCTGCTTCGTTTGTGTTGAATTAATGAGTGGGCCTAATTCAGGGGCGTCCTACAATTA'/>

    <sequence taxon='11' value='GGTTTCACATTGATGGTCGCCCCGTACCTGTGCTGCTCCTCCCGATGCCTGTGCATATAGGTGCGGGAGCAAATTTAGGACGCGCCGGGAGGCAGCGTTTTGATAGATACCGTAACTTTTGGTCCTTAGCGTTCCAGCATTGCCTTTAGGGGAATATTGTCCTACCACTAAATCAACTCTAGTGTTTAGATTGACTCATCCAGTCCGGTGATGGTCTACCTGTACAGTTTGACGTGGGTAATTCCCGAGGAAGAGTGGCACCCGTCAGCGCAACCCGGTGTCGCCCTGGTACGTACAGCTCCGACAGGCTACCCACAAAGCTAAGTAGCCTTCAGCCCGCCCGTACGGATATCCAGTCCTTTACGAGGGGTAAGGACGCCATAGAAATTCTCATAGCGTCACAAAATCAAACACCATGGCACGGAAGCCTCGCTAGTGCCACAGCTGGTAATAAGTACGTACCACTATGTACTTCGGTGTATCTACTCGGGCGAGGTAGTCGTCGGGTCGGCGGGGCCCATAGTGGGAAGATCTTTTTGTGCATGCAAACTGCTCCCGCTATCACCTGAGCTAATAATTAAGAATCCAGAATATTTCCAAATCCTATGCATTAATCACAAGGTGCGAACAAAAGAAGTCCACATAGACCTACGTGATGATTACCGTCGCACAAAGTCGTATCGGATACCGAGTGGTGATCCCACGGTTGAAGGTGATGCACGTAGAAACCCAGTAATGGCGATGTGTCTATAAACTGACTTACCACCTTAAAAATGATATATTCTTTTCAACTAGGTCTAATATGCGAGGTGGCAGGTATGATCGTACGCTGGTTTGTTTGAAAGATCATCGTAGATGGTCATAGTCAATTTGCGGTGAGCCCGCCAGGAGCATCGGTCCGGGGCAGCCCACAAATAGTTACGATGACCCGCTTGACAACCCAGAAGCCCATAGCGCATCAAGACCGACAGATTAGTAGAACTCCTTCGAAAAATCAGGGTAACCGCCGCCATTCTTGCCACTAAACATTCTAACCACTAACGTGTACTACGTGAGTACAGTGTGAACGTCGGATCTCGTCGTCAATTGTCTCGACCAACTGCTTCCGCTGCGTTAGCGAATAGCAACTCTTTACTGCTGCAATGGCCGGGGGCGTCGGTCGGGAGTTTTGCCTCCAGATTAGAGTAAGATCCTTTCTGCTGCCATGTACTACTACGGTGAATACTTGAATCGCTATCACAAGGGATGGGTTGAGCCTCAGGTTTTCCAAAGACGTTGCCACTGGGGCTTTAAACGACACTAGCGGGCTGTACATATGGGATCAAGCAAACGGCGCTGGTTACGCATCGGAGACAACCCCGAAGTTACTTTAGTAATTCCGCACCCAAACGCGACCAGGCCGAAGAAACGTCCCGCCTCTCAGCCGGGTATTTTCGTACTGACCTACATATCACGGTCTAGAGGCCGTACGGAGGAAGTGAGCGTTTATATAGAGTAGGAGTGGGAAACGACCTGTTAGCCGCGGTCATCGAAAACCTACCAACGCGAGATATGCTATCTCTGAGCCCCGGCTTTAGTCTGTCGCATTGGCTTGGACAGGTGGTTCGCATATCGCCCCGACGATCGGATAGGGAAGCCATAAGATCCGAACGGTTCATTACACCATTCCGCTTTACACTGCGGTATTGCTCAGCGCTGTCAGCACTAAGGGCTGGGCCACGTATCCTACTGAACCGACTGGTAACGTCCGTTGAATCTGCACTGCACAGTCTGGCAGGTTGGGAATCGCTCGTCTTTGAAGTGGCCCAGCTCTGTGATCTATAGACCGGGCCTCTTGAGGGGAGGGTGGACACCTAGCACGAGTCGAGGTCAACATTGTGCATTGGACCTAACAATGGACGATCTCTAATAATATACCCATCGAATGATATTTAGGCTGCCCCCTGCTTCGTTTGTGTTGAATTAATGAGTGGGCCTAATTCAGGGGCGTCCTACAATTA'/>

    <sequence taxon='12' value='GGTTTCACATTGATGGTCGCCCCGTACCTGTGCTGCTCCTCCCGATGCCTGTGCATATAGGTGCGGGAGCAAATTTAGGACGCGCCGGGAGGCAGCGTTTTGATAGATACCGTAACTTTTGGTCCTTAGCGTTCCAGCATTGCCTTTAGGGGAATATTGTCCTACCACTAAATCAACTCTAGTGTTTAGATTGACTCATCCAGTCCGGTGATGGTCTACCTGTACAGTTTGACGTGGGTAATTCCCGAGGAAGAGTGGCACCCGTCAGCGCAACCCGGTGTCGCCCTGGTACGTACAGCTCCGACAGGCTACCCACAAAGCTAAGTAGCCTTCAGCCCGCCCGTACGGATATCCAGTCCTTTACGAGGGGTAAGGACGCCATAGAAATTCTCATAGCGTCACAAAATCAAACACCATGGCACGGAAGCCTCGCTAGTGCCACAGCTGGTAATAAGTACGTACCACTATGTACTTCGGTGTATCTACTCGGGCGAGGTAGTCGTCGGGTCGGCGGGGCCCATAGTGGGAAGATCTTTTTGTGCATGCAAACTGCTCCCGCTATCACCTGAGCTAATAATTAAGAATCCAGAATATTTCCAAATCCTATGCATTAATCACAAGGTGCGAACAAAAGAAGTCCACATAGACCTACGTGATGATTACCGTCGCACAAAGTCGTATCGGATACCGAGTGGTGATCCCACGGTTGAAGGTGATGCACGTAGAAACCCAGTAATGGCGATGTGTCTATAAACTGACTTACCACCTTAAAAATGATATATTCTTTTCAACTAGGTCTAATATGCGAGGTGGCAGGTATGATCGTACGCTGGTTTGTTTGAAAGATCATCGTAGATGGTCATAGTCAATTTGCGGTGAGCCCGCCAGGAGCATCGGTCCGGGGCAGCCCACAAATAGTTACGATGACCCGCTTGACAACCCAGAAGCCCATAGCGCATCAAGACCGACAGATTAGTAGAACTCCTTCGAAAAATCAGGGTAACCGCCACCATTCTTGCCACTAAACATTCTAACCACTAACGTGTACTACGTGAGTACAGTGTGAACGTCGGATCTCGTCGTCAATTGTCTCGACCAACTGCTTCCGCTGCGTTAGCGAATAGCAACTCTTTACTGCTGCAATGGCCGGGGGCGTCGGTCGGGAGTTTTGCCTCCAGATTAGAGTAAGATCCTTTCTGCTGCCATGTACTACTACGGTGAATACTTGAATCGCTATCACAAGGGATGGGTTGAGCCTCAGGTTTTCCAAAGACGTTGCCACTGGGGCTTTAAACGACACTAGCGGGCTGTACATATGGGATCAAGCAAACGGCGCTGGTTACGCATCGGAGACAACCCCGAAGTTACTTTAGTAATTCCGCACCCAAACGCGACCAGGCCGAAGAAACGTCCCGCCTCTCAGCCGGGTATTTTCGTACTGACCTACATATCACGGTCTAGAGGCCGTACGGAGGAAGTGAGCGTTTATATAGAGTAGGAGTGGGAAACGACCTGTTAGCCGCGGTCATCGAAAACCTACCAACGCGAGATATGCTATCTCTGAGCCCCGGCTTTAGTCTGTCGCATTGGCTTGGACAGGTGGTTCGCATATCGCCCCGACGATCGGATAGGGAAGCCATAAGATCCGAACGGTTCATTACACCATTCCGCTTTACACTGCGGTATTGCTCAGCGCTGTCAGCACTAAGGGCTGGGCCACGTATCCTACTGAACCGACTGGTAACGTCCGTTGAATCTGCACTGCACAGTCTGGCAGGTTGGGAATCGCTCGTCTTTGAAGTGGCCCAGCTCTGTGATCTATAGACCGGGCCTCTTGAGGGGAGGGTGGACACCTAGCACGAGTCGAGGTCAACATTGTGCATTGGACCTAACAATGGACGATCTCTAATAATATACCCATCGAATGATATTTAGGCTGCCCCCTGCTTCGTTTGTGTTGAATTAATGAGTGGGCCTAATTCAGGGGCGTCCTACAATTA'/>

    <sequence taxon='13' value='GGTTTCACATTGATGGTCGCCCCGTACCTGTGCTGCTCCTCCCGATGCCTGTGCATATAGGTGCGGGAGCAAATTTAGGACGCGCCGGGAGGCAGCGTTTTGATAGATACCGTAACTTTTGGTCCTTAGCGTTCCAGCATTGCCTTTAGGGGAATATTGTCCTACCACTAAATCAACTCTAGTGTTTAGATTGACTCATCCAGTCCGGTGATGGTCTACCTGTACAGTTTGACGTGGGTAATTCCCGAGGAAGAGTGGCACCCGTCAGCGCAACCCGGTGTCGCCCTGGTACGTACAGCTCCGACAGGCTACCCACAAAGCTAAGTAGCCTTCAGCCCGCCCGTACGGATATCCAGTCCTTTACGAGGGGTAAGGACGCCATAGAAATTCTCATAGCGTCACAAAATCAAACACCATGGCACGGAAGCCTCGCTAGTGCCACAGCTGGTAATAAGTACGTACCACTATGTACTTCGGTGTATCTACTCGGGCGAGGTAGTCGTCGGGTCGGCGGGGCCCATAGTGGGAAGATCTTTTTGTGCATGCAAACTGCTCCCGCTATCACGTGAGCTAATAATTAAGAATCCAGAATATTTCCAAATCCTATGCATTAATCACAAGGTGCGAACAAAAGAAGTCCACATAGACCTACGTGATGATTACCGTCGCACAAAGTCGTATCGGATACCGAGTGGTGATCCCACGGTTGAAGGTGATGCACGTAGAAACCCAGTAATGGCGATGTGTCTATAAACTGACTTACCACCTTAAAAATGATATATTCTTTTCAACTAGGTCTAATATGCGAGGTGGCAGGTATGATCGTACGCTGGTTTGTTTGAAAGATCATCGTAGATAGTCATAGTCAATTTGCGGTGAGCCCGCCAGGAGCATCGGTCCGGGGCAGCCCACAAATAGTTACGATGACCCGCTTGACAACCCAGAAGCCCATAGCGCATCAAGACCGACAGATTAGTAGAACTCCTTCGAAAAATCAGGGTAACCGCCACCATTCTTGCCACTAAACATTCTAACCACTAACGTGTACTACGTGAGTACAGTGTGAACGTCGGATCTCGTCGTCAATTGTCTCGACCAACTGCTTCCGCTGCGTTAGCGAATAGCAACTCTTTACTGCTGCAATGGCCGGGGGCGTCGGTCGGGAGTTTTGCCTCCAGATTAGAGTAAGATCCTTTCTGCTGCCATGTACTACTACGGTGAATACTTGAATCGCTATCACAAGGGATGGGTTGAGCCTCAGGTTTTCCAAAGACGTTGCCACTGGGGCTTTAAACGACACTAGCGGGCTGTACATATGGGATCAAGCAAACGGCGCTGGTTACGCATCGGAGACAACCCCGAAGTTACTTTAGTAATTCCGCACCCAAACGCGATCAGGCCGAAGAAACGTCCCGCCTCTCAGCCGGGTATTTTCGTACTGACCTACATATCACGGTCTAGAGGCCGTACGGAGGAAGTGAGCGTTTATATAAAGTAGGAGTGGGAAACGACCTGTTAGCCGCGGTCATCGAAAACCTACCAACGCGAGATATGCTATCTCTGAGCCCCGGCTTTAGTCTGTCGCATTGGCTTGGACAGGTGGTTCGCATATCGCCCCGACGATCGGATAGGGAAGCCATAAGATCCGAACGGTTCATTACACCATTCCGCTTTACCTTGCGGTATTGCTCAGCGCTGTCAGCACTAAGGGCTGGGCCACGTATCCTACTGAACCGACTGGTAACGTCCGTTGAATCTGCACTGCACAGTCTGGCAGGTTGGGAATCGCTCGTCTTTGAAGTGGCCCAGCTCTGTGATCTATAGACCGGGCCTCTTGAGGGGAGGGTGGACACCTAGCACGAGTCGAGGTCAACATTGTGCATTGGACCTAACAATGGACGATCTCTAATAATATACCCACCGAATGATATTTAGGCTGCCCCCTGCTTCGTTTGTGTTGAATTAATGAGTGGGCCTAATTCAGGGGCGTCCTACAATTA'/>

    <sequence taxon='20' value='GGTTTCACATTGATGGTCGCCCCGTACCTGTGCTGCTCCTCCCGATGCCTGTGCATATAGGTGCGGGAGCAAATTTAGGACGCGCCGGGAGGCAGCGTTTTGATAGATACCGTAACTTTTGGTCCTTAGCGTTCCAGCATTGCCTTTAGGGGAATATTGTCCTACCACTCAATCAACTCTAGTGTTTAGATTGACTCATCCAGTCCGGTGATGGTCTACCTGTACAGTTTGACGTGGGTAATTCCCGAGGAAGAGTGGCACCCGTCAGCGCAACCCGGTGTCGCCCTGGTACGTACAGCTCCGACAGGCTACCCACAAAGCTAAGTAGCCTTCAGCCCGCCCGTACGGATATCCAGTCCTTTACGAGGGGTAAGGACGCCATAGAAATTCTCATAGCGTCACAAAATCAAACACCATGGCACGGAAGCCTCGCTAGTGCCACAGCTGGTAGTAAGTACGTACCACTATGTACTTCGGTGTATCTACTCGGGCGAGGTAGTCGTCGGGTCGGCGGGGCCCATAGTGGGAAGATCTTTTTGTGCATGCAAACTGCTCCCGCTATCACGTGAGCTAATAATTAAGAAACCAGAATATTTCCAAATCCTATGCATTAATCACAAGGTGCGAACAAAAGAAGTCCACATAGACCTACGTGATGATTACCGTCGCACAAAGTCGTATCGGATACCGAGTGGTGATCCCACGGTTGAAGGTGATGCACGTAGAAACCCAGTAATGGCGATATGTCTATAAACTGACTTACCACCTTAAAAATGATATATTCTTTTCAACTAAGTCTAATATGCGAGGTGGCAGGTATGATCGTACGCTGGTTTGTTTGAAAGATCATCGTAGATAGTCATAGTCAATTTGCGGTGAGCCCGCCAGGAGCATCGGTCCGGGGCAGCCCACAAATAGTTACGATGACCTGCTTGACAACCCAGAAGCCCATAGCGCATCAAGACCGACAGATTAGTAGAACTCCTTCGCAAAATCAGGGTAACCGCCACCATTCTTGCCACTAAACATTCTAACCACTAACGTGTACTACGTGAGTACAGTGTGAACGTCGGATCTCGTCGTCAATTGTCTCGACCAACTGCTTCCGCTGCGTTAGCGAATAGCAACTCTTTACTGCTGCAATGGCCGGGGGCGTCGGTCGGGAGTTTTACCTCCAGATTAGAGTAAGATCCTTTCTGCTGCCATGTACTACTACGGTGAATACTTGAATCGCTATCACAAGGGATGGGTTGAGCCTCAGGTTTTCCAAAGACGTTGCCACTGGGGCTCTAAACGACACTAGCGGGCTGTACATATGGGATCAAGCAAACGGCGCTGGTTACGCATCGGAGACAACCCCGGAGTTACTTTAGTAATTCCGCACCCAAACGCGATCAGGCCGAAGAAACGTCCCGCCTCTCAGCCGGGTATTTTCGTACTGACCTACATATCACGGTCTAGAGGCCGTACGGAGGAAGTGAGCGTTTATATAAAGTAGGAGTGGGAAACGACCTGTTAGCCGCGATCATCGAAAACCTACCAACGCGAGATATGCTATCTCTGAGCCCCGGCTTTGGTCTGTCGCATTGGCTTGGACAGGTGGTTCGCATATCGCCCCGACGATCGGATAGGGAAGCCATAAGATCCGAACGGTTCATTACACCATTCCGCTTTACCTTGCGGTATTGCTCAGCGCTGTCAGCACTAAGGGCTGGGCCACGTATCCTACTGAACCGACTGGTAACGTCCGTTGAATCTGCACTGCACAGTCTGGCAGGTTGGGAATCGCTCGTCTTTGAAGTGGCCCAGCTCTGTGATCTATAGACCGGGCCTCTTGAGGGGAGGGTGGACACCTAGCACGAATCGAGGTCAACATTGTGCATTGGACCTAACAATGGACGATCTCTAATAATATACCCACCGAATGATATTTAGGCTGCCCCCTGCTTCGTTTGTGTTGAATTAATGAGTGGGCCTAATTCAGGGGCGTCCTACAATTA'/>

    <sequence taxon='35' value='GGTTTCACATTGATGGTCGCCCCGTACCTGTGCTGCTCCTCCCGATGCCTGTGCATATAGGTGCGGGAGCAAATTTAGGACGCGCCGGGAGGCAGCGTTTTGATAGATACCGTAACTTTTGGTCCTTAGCGTTCCAGCATTGCCTTTAGGGGAATATTGTCCTACCACTCAATCAACTCTAGTGTTTAGATTGACTCATCCAGTCCGGTGATGGTCTACCTGTACAGTTTGACGTGGGTAATTCCCGAGGAAGAGTGGCACCCGTCAGCGCAACCCGGTGTCGCCCTGGTACGTACAGCTCCGAAAGGCTACCCACAAAGCTAAGTAGCCTTCAGCCCGCCCGTACGGATATCCAGTCCTTTACGAGGGGTAAGGACGCCATAGAAATTCTCATAGCGTCACAAAATCAAACACCATGGCACGGAAGCCTCGCTAGTGCCACAGCTGGTAGTAAGTACGTACCACTATGTACTTCGGTGTATCTACTCGGGCGAGGTAGTCGTCGGGTCGGCGGGGCCCATAGTGGGAAGATCTTTTTGTGCATGCAAACTGCTCCCGCTATCACGTGAGCTAATAATTAAGAAACCAGAATATTTCCAAATCCTATGCATTAATCACAAGGTGCGAACAAAAGAAGTCCACATAGACCTACGTGATGATTACCGTCGCACAAAGTCGTATCGGATACCGAGTGGTGATCCCACGGTTGAAGGTGATGCACGTAGAAACCCAGTAATGGCGATATGTCTATAAACTGACTTACCACCTTAAAAATGATATATTCTTTTCAACTAAGTCTAATATGCGAGGTGGCAGGTATGATCGTACGCTGGTTTGTTTGAAAGATCATCGTAGATAGTCATAGTCAATTTGCGGTGAGCCCGCCAGGAGCATCGGTCCGGGGCAGCCCACAAATAGTTACGATGACCTGCTTGACAACCCAGAAGCCCATAGCGCATCAAGACCGACAGATTAGTAGAACTCCTTCGCAAAATCAGGGTAACCGCCACCATTCTTGCCACTAAACATTCTAACCACTAACGTGTACTACGTGAGTACAGTGTGAACGTCGGATCTCGTCGTCAATTGTCTCGACCAACTGCTTCCGCTGCGTTAGCGAATAGCAACTCTTTACTGCTGCAATGGCCGGGGGCGTCGGTCGGGAGTTTTACCTCCAGATTAGAGTAAGATCCTTTCTGCTGCCATGTACTACTACGGTGAATACTTGAATCGCTATCACAAGGGATGGGTTGAGCCTCAGGTTTTCCAAAGACGTTGCCACTGGGGCTCTAAACGACACTAGCGGGCTGTACATATGGGATCAAGCAAACGGCGCTGGTTACGCATCGGAGACAACCCCGGAGTTACTTTAGTAATTCCGCACCCAAACGCGATCAGGCCGAAGAAACGTCCCGCCTCTCAGCCGGGTATTTTCGTACTGACCTACATATCACGGTCTAGAGGCCGTACGGAGGAAGTGAGCGTTTATATAAAGTAGGAGTGGGAAACGACCTGTTAGCCGCGATCATCGAAAACCTACCAACGCGAGATATGCTATCTCTGAGCCCCGGCTTTGGTCTGTCGCATTGGCTTGGACAGGTGGTTCGCATATCGCCCCGACGATCGGATAGGGAAGCCATAAGATCCGAACGGTTCATTACACCATTCCGCTTTACCTTGCGGTATTGCTCAGCGCTGTCAGCACTAAGGGCTGGGCCACGTATCCTACTGAACCGACTGGTAACGTCCGTTGAATCTGCACTGCACAGTCTGGCAGGTTGGGAATCGCTCGTCTTTGAAGTGGCCCAGCTCTGTGATCTATAGACCGGGCCTCTTGAGGGGAGGGTGGACACCTAGCACGAATCGAGGTCAACATTGTGCATTGGACCTAACAATGGACGATCTCTAATAATATACCCACCGAATGATATTTAGGCTGCCCCCTGCTTCGTTTGTGTTGAATTAATGAGTGGGCCTAATTCAGGGGCGTCCTACAATTA'/>

    <sequence taxon='49' value='GGTTTCACATTGATGGTCGCCCCGTACCTGTGCTGCTCCTCCCGATGCCTGTGCATATAGGTGCGGGAGCAAATTTAGGACGCGCCGGGAGGCAGCGTTTTGATAGATACCGTAACTTTTGGTCCTTAGCGTTCCAGCATTGCCTTTAGGGGAATATTGTCCTACCACTCAATCAACTCTAGTGTTTAGATTGACTCATCCAGTCCGGTGATGGTCTACCTGTACAGTTTGACGTGGGTAATTCCCGAGGAAGAGTGGCACCCGTCAGCGCAACCCGGTGTCGCCCTGGTACGTACAGCTCCGAAAGGCTACCCACAAAGCTAAGTAGCCTTCAGCCCGCCCGTACGGATATCCAGTCCTTTACGAGGGGTAAGGACGCCATAGAAATTCTCATAGCGTCACAAAATCAAACACCATGGCACGGAAGCCTCGCTAGTGCCACAGCTGGTAGTAAGTACGTACCACTATGTACTTCGGTGTATCTACTCGGGCGAGGTAGTCGTCGGGTCGGCGGGGCCCATAGTGGGAAGATCTTTTTGTGCATGCAAACTGCTCCCGCTATCACGTGAGCTAATAATTAAGAAACCAGAATATTTCCAAATCCTATGCATTAATCACAAGGTGCGAACAAAAGAAGTCCACATAGACCTACGTGATGATTACCGTCGCACAAAGTCGTATCGGATACCGAGTGGTGATCCCACGGTTGAAGGTGATGCACGTAGAAACCCAGTAATGGCGATATGTCTATAAACTGACTTACCACCTTAAAAATGATATATTCTTTTCAACTAAGTCTAATATGCGAGGTGGCAGGTATGATCGTACGCTGGTTTGTTTGAAAGATCATCGTAGATAGTCATAGTCAATTTGCGGTGAGCCCGCCAGGAGCATCGGTCCGGGGCAGCCCACAAATAGTTACGATGACCTGCTTGACAACCCAGAAGCCCATAGCGCATCAAGACCGACAGATTAGTAGAACTCCTTCGCAAAATCAGGGTAACCGCCACCATTCTTGCCACTAAACATTCTAACCACTAACGTGTACTACGTGAGTACAGTGTGAACGTCGGATCTCGTCGTCAATTGTCTCGACCAACTGCTTCCGCTGCGTTAGCGAATAGCAACTCTTTACTGCTGCAATGGCCGGGGGCGTCGGTCGGGAGTTTTACCTCCAGATTAGAGTAAGATCCTTTCTGCTGCCATGTACTACTACGGTGAATACTTGAATCGCTATCACAAGGGATGGGTTGAGCCTCAGGTTTTCCAAAGACGTTGCCACTGGGGCTCTAAACGACACTAGCGGGCTGTACATATGGGATCAAGCAAACGGCGCTGGTTACGCATCGGAGACAACCCCGGAGTTACTTTAGTAATTCCGCACCCAAACGCGATCAGGCCGAAGAAACGTCCCGCCTCTCAGCCGGGTATTTTCGTACTGACCTACATATCACGGTCTAGAGGCCGTACGGAGGAAGTGAGCGTTTATATAAAGTAGGAGTGGGAAACGACCTGTTAGCCGCGATCATCGAAAACCTACCAACGCGAGATATGCTATCTCTGAGCCCCGGCTTTGGTCTGTCGCATTGGCTTGGACAGGTGGTTCGCATATCGCCCCGACGATCGGATAGGGAAGCCATAAGATCCGAACGGTTCATTACACCATTCCGCTTTACCTTGCGGTATTGCTCAGCGCTGTCAGCACTAAGGGCTGGGCCACGTATCCTACTGAACCGACTGGTAACGTCCGTTGAATCTGCACTGCACAGTCTGGCAGGTTGGGAATCGCTCGTCTTTGAAGTGGCCCAGCTCTGTGATCTATAGACCGGGCCTCTTGAGGGGAGGGTGGACACCTAGCACGAATCGAGGTCAACATTGTGCATTGGACCTAACAATGGACGATCTCTAATAATATACCCACCGAATGATATTTAGGCTGCCCCCTGCTTCGTTTGTGTTGAATTAATGAGTGGGCCTAATTCAGGGGCGTCCTACAATTA'/>

    <sequence taxon='5' value='GGTTTCACATTGATGGTCGCCCCGTACCTGTGCTGCTCCTCCCGATGCCTGTGTATATAGGTGCGGGAGCAAATTTAGGACGCGCCGGGAGGCAGCGTTTTGATAGATACCGTAACTTTTGGTCCTTAGCGTTCCAGCATTGCCTTTAGGGGAATATTGTCCTATCACTAAATCAACTCTAGTGTTTAGATTGACTCATCCAGTCCGGTGATGGTCTACCTGTACAGTTTGACGTGGGTAACTCCCGAGGAAGAGTGGCACCCGTCAGCGCAACCCGGTGTCGCCCTGGTACGTACAGCTCCGACAGGCTACCCACAAAGCTAAGTAGCCTTCAGCCCGCCCGTACGGATATCCAGTCCTTTACGAGGGGTAAGGACGCCATAGAAATTCTCATAGCGTCACAAAATCAAACACCATGGCACGGAAGCCTCGCTAGTGCCACAGCTGGTAATAAGTACGTACCACTATGTACTTCGGTGTATCTACTCGGGCGAGGTAGTCGTCGGGTCGGCGGGGCCCATAGTGGGAAGATCTTTTTGTGCATGCAAACTGCTCCCGCTATCACCTGAGCTAATAATTAAGAATCCAGAATATTTCCAAATCCTATGCATTAATCACAAGGTGCGAACAAAAGAAGTCCACATAGACCTACGTGATGATTACCGTCGCACAAAGTCGTATCGGATACCGAGTGGTGATCCCACGGTTGAAGGTGATGCACGTAGAAACCCAGTAATGGCGATGTGTCTATAAACTGACTTACCACCTTAAAAATGATATATTCTTTTCAACTAGGTCTAATATGCGAGGTGGCAGGTATGATCGTACGCTGGTTTGTTTGAAAGATCATCGTAGATGGTCATAGTCAATTTGCGGTGGGCCCGCCAGGAGCATCGGTCCGGGGCAGCCCACAAATAGTTACGATGACCCGCTTGACAACCCAGAAGCCCATAGCGCATCAAGACCGACAGATTAGTAGAACTCCTTTGAAAAATCAGGGTAACCGCCGCCATTCTTGCCACTAAACATTCTAACCACTAACGTGTACTACGTGAGTACAGTGTGAACGTCGGATCTCGTCGTCAATTGTCTCGACCAACTGCTTCCGCTGCGTTAGCGAATAGCAACCCTTTACTGCTGCAATGGCCGGGGGCGTCGGTCGGGAGTTTTGCCTCCAGATTAGAGCAAGATCCTTTCTGATGCCATGTACTACTACGGTGAATACTTGAATCGCTATCACAAGGGATGGGTTGGGCCTCAGGTTTTCCAAAGACGTTGCCACTGGGGCTTTAAACGACACTAGCGGGCTGTACATATGGGATCAAGCAAACGGCGCTGGTTACGCATCGGAGACAACCCCGAAGTTACTTTAGTAATTCCGCACCCAAACGCGACCAGGCCGAAGAAACGTCCCGCCTCTCAGCCGGGTATTTTCGTACTGACCTACATATCACGGTCTAGAGGCCGTACAGAGGAAGTGAGCGTTTACATAGAGTAGGAGTGGGAAACGACCTGTTAGCCGCGGTCATCGAAAACCTACCAACGCGAGATATGCTATCTCTGAGCCCCGGCCTTAGTCTGTCGCATTGGCTTGGACAGGTGGTTCGCATATCGCCCCGACGATCGGATAGGGAAGCCATAAGATCCGAACGGTTCATTACACCATTCCGCTTTACACTGCGGTATTGCTCAGCGCTGTCAGCACTAAGGGCTGGGCCACGTATCCTACTGAACCGACTGGTAACGTCCGTTGAATCTGCACTGCACAGTCTGGCAGGTTGGGAATCGCTCGTCTTTGAAGTGGCCCAGCTCTGTGATCTATAGACCGGGCCTCTTGGGGGGAGGGTGGACACCTAGCACGAGTCGAGGTCAACATTGTGCATTGGACCTAACAATGGACGATCTCTAATAATATACCCATCGAATGATATTTAGGCTGCCCCCTGCTTCGTTTGTGTTGAATTAATGAGTGGGCCTAATTCAGGGGCGTCCTACAATTA'/>

    <sequence taxon='6' value='GGTTTCACATTGATGGTCGCCCCGTACCTGTGCTGCTCCTCCCGATGCCTGTGTATATAGGTGCGGGAGCAAATTTAGGACGCGCCGGGAGGCAGCGTTTTGATAGATACCGTAACTTTTGGTCCTTAGCGTTCCAGCATTGCCTTTAGGGAAATATTGTCCTATCACTAAATCAACTCTAGTGTTTAGATTGACTCATCCAGTCCGGTGATGGTCTACCTGTACAGTTTGACGTGGGTAACTCCCGAGGAAGAGTGGCACCCGTCAGCGCAACCCGGTGTCGCCCTGGTACGTACAGCTCCGACAGGCTACCCACAAAGCTAAGTAGCCTTCAGCCCGCCCGTACGGATATCCAGTCCTTTACGAGGGGTAAGGACGCCATAGAAATTCTCACAGCGTCACAAAATCAAACACCATGGCACGGTAGCCTCGCTAGTGCCACAGCTGGTAATAAGTCCGTACCACTATGTACTTCGGTGTATCTACTCGGGCGAGGTAGTCGTCGGGTCGGCGGGGCCCATAGTGGGAAGATCTTTTTGTGCATGCAAACTGCTCCCGCTATCACCTGAGCTAATAATTAAGAATCCAGAATATTTCCAAATCTTATGCATTAATCACAAGGTGCGAACAAAAGAAGTCCACATAGACCTACGTGATGATTACCGTCGCACAAAGTCGTATCGGATACCGAGTGGTGATCCCACGGTTGAAGGTGATGCACGTAGAAACCCAGTAATGGCGATGTGTCTATAAACTGACTTACCACCTTGGAAATGATATATTCTTTTCAACTAGGTCTAATATGCGAGGTGGCAGGTATGATCGTACGCTGGTTTGTTTGAAAGATCATCGTAGATGGTCATAGTCAATTTGCGGTGGGCCCGCCAGGAGCATCGGTCCGGGGCAGCCCACAAATAGTTACGATGACCCGCTTGACAACCCAGAAGCCCATAGCGCATCAAGACCGACAGATTAGTAGAACTCCTTTGAAAAATCAGGGTAACCGCCGCCATTCTTGCCACTAAACATTCTAACCACTAACGTGTACTACGTGAGTACAGTGTGAACGTCGGATCTCGTCGTCAATTGTCTCGACCAACTGCTTCCGCTGCGTTAGCGAATAGCAACCCTTTACTGCTGCAATGGCCGGGGGCGTCGGTCGGGAGTTTTGCCTCCAGATTAGAGCAAGATCCTTCCTGATGCCATGTACTACTACGGTGAATACTTGAATCGCTATCACAAGGGATGGGTTGGGCCTCAGGCTTTCCAAAGACGTTGCCACTGGGGCTTTAAACGACACTAGCGGGCTGTACATATGGGATCAAGCAAACGGCGCTGGTTACGCATCGGAGACAACCCCGAAGTTACTTTAGTAATTCCGCACCCAAACGCGACCAGGCCGAAGAAACGTCCCGCCTCTCAGCCGGGTATTTTCGTACTGACCTACATATCACGGTCTAGAGGCCGTACAGAGGAAGTGAGCGTTTACATAGAGTAGGAGTGGGAAACGACCTGTTAGCCGCGGTCATCGAAAACCTACCAACGCGAGATATGCTATCTCTGAGCCCCGGCCTTAGTCTGTCGCATTGGCTTGGACAGGTGGTTCGCATATCGCCCCGACGATCGGATAGGGAAGCCATAAGATCCGAACGGTTCATTACACCATTCCGCTTTACACTGCGGTATTGCTCAGCGCTGTCAGCACTAAGGGCTGGGCCACGTATCCTACTGAACCGACTGGTAACGTCCGTTGAATCTGCACTGCACAGTCTGGCAGGTTGGGAATCGCTCGTCTTTGAAGTGGCCCAGCTCTGTGATCTATAGACCGGGCCTCTTGGGGGGAGGGTGGACACCTAGCACGAGTCGAGGTCAACATTGTGCATTGGACCTAATAATGGACGATCTCTAATAATATACCCATCGAATGATATTTAGGCTGCCCCCTGCTTCGTTTGTGTTGAATTAATGAGTGGGCCTAATTCAGGGGCGTCCTACAATTA'/>

    <sequence taxon='17' value='GGTTTCACATTGATGGTCGCCCCGTACCTGTGCTGCTCCTCCCGATGCCTGTGTATATAGGTGCGGGAGCAAATTTAGGACGCGCCGGGGGGCAGCGTTTTGATAGATACCGTAACTTTTGGTCCTTAGCGTTCCAGCTTTGCCTTTAGGGAAATATTGTCCTATCACTAAATCAACTCTAGTGTTTAGATTGACTGATCCAGTCCGGTGATGGTCTACCTGTACAGTTTGACGTGGGTAACTCCCGAGGAAGAGTGGCACCCGTCAGCGCAAGCCGGTGTCGCCCTGGCACGTACAGCTCCGACAGGCTACCCACAAGGCTAAGTAGCCTTCAGCCCGCCCGTACGGATATCCAGTCCTTTACGAGGGGTAAGGACGCCATAAAAATTCTCACAGCGTCACAAAATCAAACACCATGGCACGGTAGCCTCGCTAGTGCCACAGCTGGTAATAAGTCCGTACCACTATGTACTTCGGTGTATCTACTCGGGCGAGGTAGTCGTCGGGTCGGCGGGGCCCATAGTGGGAAGATCTTTTTGTGCATGCAAACTGCTCCCGCTATAACCTGAGCTAATAATTAAGAATCCAGAATATTTCCAAATCTTATGCATTAATCACAAGGTGCGAACAAAAGAAGTCCACATAGACCTAAGTGATGATTGCCGTCGCACAAAGTCGTATTGGATACCGAGTGGTGATCCCACGGTTGAAGGTGATGCACGTAGAAACCCAGTAATGGCGATGTGTCTATAAACTGACTTACCACCTTGGAAATGATATATTCTTTTCAACTAGGTCTAATATGCGAGGTGGCAGGTATGATCGTACGCTGGTTTGTTTGCAAGATCACCGTAGATGGTCATAGTCAATTTGCGGTGGGCCCGCCAGGAGCATCGGTCCGGGGCAGCCCACAAATAGTTACGATGACCCGCTTGACAACCCAGAAGCCCATAGCGCATCAAGACCGACAGATTAGTAGAACTGCTTTGAAAAATCAGGGTAACCGCCGCCATTCTTGCCACTAAACATTCTAACCACTAACGTGTACTACGTGAGCACAGTGTGAACGTCGGATCTCGTCGTCAATTGTCTCGACCAACTGCTTCCGCTGCGTTAGCGAATAGGAACCCTTTACTGCTGCAATGGCCGGGGGCGTCGGTCGGGAGTTTTGCCTCCAGATTAGAGCAAGATCCTTCCTGATGCCATGTACTACTACGGTGAATACTTGAATCGCTATCACAAGGGATGGGTTGGGCCTCAGGCTTTCCAAAGACGTTGCCACTGGGGCTTTAAGCGACACTAGCGGGCTGTACATATGGGATCAAGCAAACGGCGCTGGTTACGCATCGGAGACAACCCCGAAGTTACTTTAGTAATTCCGCACCCAAACGCGACCAGGCCGAAGAAACGTCCCGCCTCTCAGCCGGGTATTTTCGTACTGACCTACATATCACGGTCTAGAGGCCGTATAGAGGAAGTGAGCGTTTACATAGAGTAGGAGTGAGAAACGACCTGTTAGCCGCGGTCATCGAAAACCTACCAACGCGAGATATGCTATCTCTGAGCCCCGGCCTTAGTCTGTCGCATTGGCTTGGACAGGTGGTTCGCATATCGCCCCGACGATCGGATAGGGAAGCCATAAGATCCGAACGGTTTATTACACCATTCCGCTTTACACTGCGGTATTGCTCGGCGCTGTCAGCACTAAGGGCTGGGCCACGTATCCTACTGAACCGACTGGTAACGTCCGTTGAATCTGCATTGCACAGTCTGGCAGGTTGGGAATCGCTCGTTTTTGAAGTGGCCCAGCTCTGTGATCTATAGACCGGGCCTCTTGGGGGGAGGGTGGACACCTAGCACGAGTCGAGGTCAACATTGTGCATTGGACCTAATAATGGACGATCTCTAATAATATACCCATCGAATGATATTTAGGCTGCCCCCTGCTTCGTTTGTGTTGAATTAATGAGTGGGCCTAATTCAGGGGCGTCCTACAATTA'/>

    <sequence taxon='36' value='GGTTTCACATTGATGGGCGCCCCGTACCTGTGCTGCTCCTCCCGATGCCTGTGTATATAGGTGCGGGAGCAAATTTAGGACGCGCCGGGGGGCAGCGTTTTGATAGATACCGTAACTTTTGGTCCTTAGCGTTCCAGCTTTGCCTTTAGGGAAATATTGTCCTACCACTAAATCAACTCTAGTGTTTAGATTGACTGGTCCAGTCCGGTGATGGTCTACCTGTACAGTTTGACGTGGGTAACTCCCGAGGAAGAGTGGCACCCGTCAGCGCAAGCCGATGTCGCCCTGGCACGTACAGCTCCGACAGGCTACCCACAAGGCTAAGTAGCCTTCAGCCCGCCCGTACGGATATCCAGTCCTTTACGAGGGGTAAGGACGCCATAAAAATTCTCACAGCGTCACAAAATCAAACACCATGGCACGGCAGCCTCGCTAGTGCCACAGCTGGTAATAAGTCCGTACCACTATGTACTTCGGTGTATCTACTCGGGCGAGGTAGTCGTCGGGTCGGCGGGGCCCATAGTGGGAAGATCTTTTTGTGCATGCAAACTGCTCCCGCTATAACCTGAGCTAATAATTAAGAATCCAGAATATTTCCAAATCTTATGCATTAATCACAAGATGCGAACAAAAGAAGTCCACATAGACCTAAGTGATGATTGCCGTCGCACAAAGTCGTATTGGATACCGAGTGGTGATCCCACGGTTGAAGGTGATGCACGTAGAAACCCAGTAATGGCGATGTGTCTATAAACTGACTTACCACCTTGGAAATGATATATTCTTTTCAACTAGGTCTAATATGCGAGGTGGCAGGTATGATCGTACGCTGGTTTGTTTGCAAGATCACCGTAGATGGTCATAGTCAATTTGCGGTGGGCCCGCCAGGAGCATCGGTCCGGGGCAGCCCACAAATAGTTACGATGACCCGCTTGACAACCCAGAAGCCCATAGCGCATCAAGACCGACAGATTAGTAGAACTGCTTTGAAAAATCAGGGTAACCGCCGCCATTCTTGCCACTAAACATTCTAACCACTAACGTGTACTACGTGAGCACAGTGTGAACGTCGGATCTCGTCGTCAATTGTCTCGACCAACTGCTTCCGCTGCGTTAGCGAATAGGAACCCTTTACTGCTGCAATGGCCGGGGGCGTCGGTCGGGAGTTTTGCCTCCAGATTAGAGCAAGATCCTTCCTGATGCCATGTACTACTACGGTGAATACTTGAATCGCTATCACAAGGGATGGGTTGGGCCTCAGGCTTTCCAAAGACGTTGCCACTGGGGCTTTAAGCGACACTAGCGGGCTGTACATATGGGATCAAGCAAACGGCGCTGGTTACGCATCGGAGACAACCCCGAAGTTACTTTAGTAATTCCGCACCCAAACGCGACCAGGCCGAAGAAACGTCCCGCCTCTCAGCCGGGTATTTTCGTACTGACCTACATATCACGGTCTAGAGGCCGTATAGAGGAAGTGAGCGTTTACATAGAGTAGGAGTGAGAAACGACCTGTTAGCCGCGGTCATCGAAAACCTACCAACGCGAGATATGCTATCTCTGAGCCCCGGCCTTAGTCTGTCGCATTGGCTTGGACAGGTGGTTCGCATATCGCCCCGACGATCGGATAGGGAAGCCATAAGATCCGAACGGTTTATTACACCATTCCGCTTTACACTGCGGTATTGCTCGGCGCTGTCAGCACTAAGGGCTGGGCCACGTATCCTACTGAACCGACTGGTAACGTCCGTTGAATCTGCATTGCACAGTCTGGCAGGTTGGGAATCGCTCGTTTTTGAAGTGGCCCAGCTCTATGATCTATAGGCCGGGCCTCTTGGGGGGAGGGTGGACACCTAGCACGAGTCGAGGTCAACATTGTGCATTGGACCTAATAATGGACGATCTCTAATAATATACCCATCGAATGATATTTAGGCTGCCCCCTGCTTCGTTTGTGTTGAATTAATGAGTGGGCCTAATTCAGGGGCGTCCTACAATTA'/>

    <sequence taxon='10' value='GGTTTCACATTGATGGTCGCCCCGTACCTGTGCTGCTCCTCCCGATGCCTGTGTATATAGGTGCGGGAGCAAACTTAGGACGCGCCGGGAGGCAGCGTTTTGATAGATACCGTAACTTTTGGTCCTTAGCGTTCCAGCATTGCCTTTAGGGGAATATCGTCCTATCACTAAATCAACTCTAGTGTTTAGATTGACTCATCCAGTCCGGTGATGGTCTACCTGTACAGTTTGACGTGGGTAACTCCCGAGGAAGAGTGGCACCCGTCAGCGCAACCCGGTGTCGCCCTGGTACGTGCAGCTCCGACAGGCTACCCACAAAGCTAAGTAGCCTTCAGCCCGCCCGTACGGATATCCAGTCCTTTACGAGGGGTAAGGACGCCATAGAAATTCTCATAGCGTCACAAAATCAAACACCATGGCACGGAAGCCTCGCTAGTGCCACAGCTGGTAATAAGTACGTACCACTATGTACTTCGGTGTATCTACTCGGGCGAGGTAGTCGTCGGGTCGGCGGGGCCCATAGTGGGAAGATCTTTTTGTGCATGCAAACTGCTCCCGCTATCACCTAAGCTAATAATTAAGAATCCAGAATATTTCCAAATCCTATGCATTAATCACAAGGTGCGAACAAAAGAAGTCCACATAGACCTACGTGATGATTACCGTCGCACAAAGTCGTATCGGATACCGAGTGGTGATCCCACGGTTGAAGGTGATGCACGTAGAAACCCAGTAATGGCGATGTGTCTATAAACTGACTTACCACCTTAAAAATGATATATTCTTTTCAACTAGGTCTAATATGCGAGGTGGCAGGTATGATCGTACGCTGGTTTGTTTGAAAGATCATCGTAGATGGTCATAGTCAATTTGCGGTGGGCCCGCCAGGAGCATCGGTCCGGGGCAGCCCACAAATAGTTACGATGACCCGCTTGACAACCCAGAAGCCCATAGCGCATCAAGACCGACAGATTAGTAGAACTCCTTTGAAAAATCAGGGTAACCGCCGCCATTCTTGCCACTAAACATTCTAACCACTAACGTGTACTACGTGAGTACAGTGTGAACGTCGGATCTCGTCGTAAATTGTCTCGACCAACTGCTTCCGCTGCGTTAGCGAATAGCAACCCTTTACTGCTGCAATGGCCGGGGGCATCGGTCGGGAGTTTTGCCTCCAGATTAGAGCAAGATCCTTTCTGATGCCATGTACTACTACGGTGAATACTTGAATCGCTATCACAAGGGATGGGTTGGGCCTCAGGTTTTCCAAAGACGTTGCCACTGGGGCTTTAAACGACACTAGCGGGCTGTACATATGGGATCAAGCAAACGGCGCTGGTTACGCATCGGAGACGACCCCGAAGTTACTTTAGTAATTCCGCACCCAAACGCGACCAGGCCGAAGAAACGTCCCGCCTCTCAGCCGGGCATTTTCGTACTGACCTACATATCACGGTCTAGAGGCCGTACAGAGGAAGTGAGCGTTTACATAGAGTAGGAGTGGGAAACGACCTGTTAGCCGCGGTCATCGAAAACCTACCAACGCGAGATATGCTATCTCTGAGCCCCGGCCTTAGTCTGTCGCATTGGCTTGGACAGGTGGTTCGCATATCGCCCCGACGATCGGATAGGGAAGCCATAAGATCCGAACGGTTCATTACACCGTTCCGCTTTACACTGCGGTATTGCTCAGCGCTGTCAGCACTAAGGGCTGGGCCACGTATCCTACTGAACCGACTGGTAACGTCCGTTGAATCTGCACTGCACAGTCTGGCAGGTTGGGAATCGCTCGTCTTTGTAGTGGCCCAGCTCTGCGATCTATAGACCGGGCCTCTTGGGGGGAGGGTGGACACCTAGCACGAGTCGAGGTCAACATTGTGCATTGGACCTAACAATGGACGATCTCTAATAATATACCCATCGAATGATATTTAGGCTGCCCCCTGCTTCGTTTGTGTTGAATTAATGAGTGGGCCTAATTCAGGTGCGTCCTACAATTA'/>

    <sequence taxon='14' value='GGTTTCACATTGATGGTCGCCCCGTACCTGTGCTGCTCCTCCCGATGCCTGTGTATATAGGTGCGGGAGCAAACTTAGGACGCGCCGGGAGGCAGCGTTTTGATAGATACCGTAACTTTTGGTCCTTAGCGTTCCAGCATTGCCTTTAGGGGAATATCGTCCTATCACTAAATCAACTCTAGTGTTTAGATTGACTCATCCAGTCCGGTGATGGTCTACCTGTACAGTTTGACGTGGGTAACTCCCGAGGAAGAGTGGCACCCGTCAGCGCAACCCGGTGTCGCCCTGGTACGTGCAGCTCCGACAGGCTACCCACAAAGCTAAGTAGCCTTCAGCCCGCCCGTACGGATATCCAGTCCTTTACGAGGGGTAAGGACGCCATAGAAATTCTCATAGCGTCACAAAATCAAACACCATGGCACGGAAGCCTCGCTAGTGCCACAGCTGGTAATAAGTACGTACCACTATGTACTTCGGTGTATCTACTCGGGCGAGGTAGTCGTCGGGTCGGCGGGGCCCATAGTGGGAAGATCTTTTTGTGCATGCAAACTGCTCCCGCTATCACCTAAGCTAATAATTAAGAATCCAGAATATTTCCAAATCCTATGCATTAATCACAAGGTGCGAACAAAAGAAGTCCACATAGACCTACGTGATGATTACCGTCGCACAAAGTCGTATCGGATACCGAGTGGTGATCTCACGGTTGAAGGTGATGCACGTAGAAACCCAGTAATGGCGATGTGTCTATAAACTGACTTACCACCTTAAAAATGATATATTCTTTTCAACTAGGTCTAATATGCGAGGTGGCAGGTATGATCGTACGCTGGTTTGTTTGAAAGATCATCGTAGATGGTCATAGTCAATTTGCGGTGGGCCCGCCAGGAGCATCGGTCCGGGGCAGCCCACAAATAGTTACGATGACCCGCTTGACAACCCAGAAGCCCATAGCGCATCAAGACCGACAGATTAGTAGAACTCCTTTGAAAGATCAGGGTAACCGCCGCCATTCTTGCCACTAAACATTCTAACCACTAACGTGTACTACGTGAGTACAGTGTGAACGTCGGATCTCGTCGTAAATTGTCTCGACCAACTGCTTCCGCTGCGTTAGCGAATAGCAACCCTTTACTGCTGCAATGGCCGGGGGCATCGGTCGGGAGTTTTGCCTCCAGATTAGAGCAAGATCCTTTCTGATGCCATGTACTACTACGGTGAATACTTGAATCGCTATCACAAGGGATGGGTTGGGCCTCAGGTTTTCCAAAGACGTTGCCACTGGGGCTTTAAACGACACTAGCGGGCTGTACATATGGGATCAAGCAAACGGCGCTGGTTACGCATCGGAGACGACCCCGAAGTTACTTTAGTAATTCCGCACCCAAACGCGACCAGGCCGAAGAAACGTCCCGCCTCTCAGCCGGGCATTTTCGTACTGACCTACATATCACGGTCTAGAGGCCGTACAGAGGAAGTGAGCGTTTACATAGAGTAGGAGTGGGAAACGACCTGTTAGCCGCGGTCATCGAAAACCTACCAACGCGAGATATGCTATCTCTGAGCCCCGGCCTTAGTCTGTCGCATTGGCTTGGACAGGTGGTTCGCATATCGCCCCGACGATCGGATAGGGAAGCCATAAGATCCGAACGGTTCATTACACCGTTCCGCTTTACACTGCGGTATTGCTCAGCGCTGTCAGCACTAAGGGCTGGGCCACGTATCCTACTGAACCGACTGGTAACGTCCGTTGAATCTGCACTGCACAGTCTGGCAGGTTGGGAATCGCTCGTCTTTGTAGTGGCCCAGCTCTGCGATCTATAGACCGGGCCTCTTGGGGGGAGGGTGGACACCTAGCACGAGTCGAGGTCAACATTGTGCATTGGACCTAACAATGGACGATCTCTAATAATATACCCATCGAATGATATTTAGGCTGCCCCCTGCTTCGTTTGTGTTGAATTAATGAGTGGGCCTAATTCAGGTGCGTCCTACAATTA'/>

    <sequence taxon='40' value='GGTATCACATTGATGGTCGCCCCGTACCTGTGCTGCTCTTCCCGATGCCTGTGTATATAGGTGCGGGAGCAAACTTAGGACGCGCCGGGAGGCAGCGTTTTGATAGATACCGTAACTTTTGGTCCTTAGCGTTCCAGCATTGCCTTTAGGGGAATATCGTCCTATCACTAAATCAACTCTAGTGTTTAGATTGACTCATCCAGTCCGGTGATGGTCTACCTGTACAGTTTGACGTGGGTAACTCCCGAGGAAGAGTGGCACCCGTCAGCGCAACCCGGTGTCGCCCTGGTACGTGCAGCTCCGACAGGCTACCCACAAAGCTAAGTAGCCTTCAGCCCGCCCGTACGGATATCCAGTCCTTTACGAGGGGTAAGGACGCCATAGAAATTCTCATAGCGTCACAAAATCAAACACCATGGAACGGAAGCCTCGCTAGTGCCACAGCTGGTAATAAGTACGTACCACTATGTACTTCGGTGTATCTACTCGGGCGAGGTAGTCGTCGGGTCGGCGGGGCCCATAGTGGGAAGATCTTTTTGTGCATGCAAACTGCTCCCGCTATCACCTAAGCTGATAATTAAGAATCCAGAATATTTCCAAATCCTATGCATTAATCACAAGGTGCGAACAAAAGAAGTCCACATAGATCTACGTGATGATTACCGTCGCACAAAGTCGTATCGGATACCGAGTGGTGATCTCACGGTTGAAGGTGATGCACGTAGAAACCCAGTAATGGCGATGTGTCTATAAACTGACTTACCACCTTAAAAATGATATATTCTTTTCAACTAGGTCTAATATGCGAGGTGGCAGGTATGATCGTACGCTGGTTTGTTTGAAAGATCATCGTAGATGGTCATAGTCAATTTGCGGTGGGCCCGCCAGGAGCATCGGTCCGGGGCAGCCCACAAATAGTTACGATGACCCGCTTGACAACCCAGAAGCCCATAGCGCATCAAGACCGACAGATTAGTAGAACTCCTTTGAAAGATCAGGGTAACCGCCGCCATTCTTGCCACTAAACATTCTAACCACTAACGTGTACTACGTGAGTACAGTGTGAACGTCGGATCTCGTCGTAAATTGTCTCGACCAACTGCTTCCGCTGCGTTAGCGAATAGCAACCCTTTACTGCTGCAATGGCCGGGGGCATCGGTCGGGAGTTTTGCCTCCAGATTAGAGCAAGATCCTTTCTGATGCCATGTACTACTACGGTGAATACTTGAATCGCTATCACAAGGGATGGGTTGGGCCTCAGGTTTTCCAAAGACGTTGCCAATGGGGCTTTAAACGACACTAACGGACTGTACATATGGGATCAAGCAAACGGCGCTGGTTACGCATCGGAGACGACCCCGAAGTTACTTTAGTAATTCCGCACCCAAACGCGACCAGGCCGAAGAAACGTCCCGCCTCTCAGCCGGGCATTTTCGTACTGACCTACATATCACGGTCTAGAGGCCGTACCGAGGAAGTGAGCGTTTACGTAGAGTAGGAGTGGGAAACGACCTGTTAGCCGCGGTCATCGAAAACCTACCAACGCGAGATATGCTATCTCTGAGCCCCGGCCTTAGTCTGTCGCATTAGCTTGGACAGGTGGTTCGCATATCGCCCCGACGATCGGATAGGAGAGCCATAAGATCCGAACGGTTCATTACACCGTTCCGCTTTACACTGCGGTATTGCTCAGCGCTGTCAGCACTAAGGGCTGGGCCACGTATCCTACTGAACCGACTGGTAACGTCCGTTGAATCTGCACTGCACAGTCTGGCAGGTTGGGAATCGCTTGTCTTCGTAGTGGCCCAGCCCTGCAATCTATAGACCGGGCCTCTTGGGGGGAGGGTGGACACCTAGCACGAGTCGAGGTCAACATTGTGCATTGGACCTAACAATGGACGATCTCTAATAATATACCCATCGAATGATATTTAGGCTGCCCCCTGCTTCGTTTGTGTTGAATTAATGAGTGGGCCTAATTCAAGTGCGTCCTACAATTA'/>

</data>

    <trait id="tipDates" spec='beast.evolution.tree.TraitSet' traitname='date-backward' units='year' value='
60=0.036871187193917354,
59=0.1467797931311039,
44=0.3692490234349579,
43=9.351677673055114E-4,
15=1.403276808476051,
2=1.5162159686996697,
54=0.2475782749622888,
63=0.04404940502490895,
56=0.1446620569893855,
65=0.12819891000810912,
53=0.2741743697570662,
57=0.25259933418616454,
64=0.013846491432173647,
39=0.2669305920055707,
34=0.48881632081342996,
22=1.0008248114009795,
27=0.7684514781579455,
21=0.8331135169060384,
38=0.44408875986275476,
48=0.3574626180588045,
8=1.1483446352774715,
67=0.07690466134148721,
58=0.15364918538521444,
62=0.0023304928867657893,
61=0.07947495865729248,
52=0.20888400198621193,
45=0.3616188864725429,
42=0.3837613659656496,
41=0.32173252499621485,
69=0.007759270200424329,
19=0.5087757175516527,
16=1.2242043961627167,
30=0.7438428954641179,
31=0.55191780348922,
29=0.7503639329695679,
55=0.28447755795465346,
3=1.846612670247324,
47=0.03640541462669944,
46=0.21474435620647148,
66=0.04308589981325639,
37=0.4766583557229809,
33=0.5153491827267285,
26=0.7002058003341585,
25=0.9530465324096045,
24=0.970828963084617,
51=0.32685211955824567,
50=0.04111552633771298,
28=0.45953047963430205,
23=0.8082342981038062,
18=1.28531377638762,
32=0.6013773702623477,
68=0.02428750136019797,
9=1.583288400202621,
1=2.620136684894736,
0=2.6979398882593393,
35=0.3513953674156607,
49=0.34187224968060104,
20=0.5826469315728451,
13=1.196384764072719,
12=1.6411217696290428,
11=1.646714185065509,
7=1.6712411031135028,
4=1.871060726040921,
17=0.547709044695464,
36=0.004427914458137838,
6=1.3385222125148755,
5=1.9317339138046599,
14=1.4142683602066148,
40=0.37439518078415857,
10=1.6128509902037829
            '>
        <taxa id='taxonSet' spec='beast.evolution.alignment.TaxonSet' alignment='@alignment'/>
    </trait>
    
    <tree spec="beast.util.ClusterZBSATree" id="tree" nodetype="beast.evolution.tree.ZeroBranchSANode" clusterType="upgma" trait="@tipDates">
		<taxa idref="alignment"/>
	</tree>

    <BirthDeathSkylineModel spec="SABDSamplingThroughTimeModel" id="birthDeath" tree="@tree" conditionOnSampling="true">
		<parameter name="origin" id="origin" value ="50." lower="0."/>
        <parameter name="diversificationRate" id="diversificationRate" value="1.5"/>
        <parameter name="turnover" id="turnover" value=".5"/>
        <parameter name="samplingProportion" id="samplingProportion" value="0.8712489660571661"/>
        <parameter name="removalProbability" id="r" value="0.5" lower="0." upper="1."/>
	</BirthDeathSkylineModel>
    
    <siteModel gammaCategoryCount="1" id="SiteModel" spec="SiteModel">
		<parameter dimension="1"  id="mutationRate" name="mutationRate" value="1.0"/>
		<substModel id="gtr" rateAC="@rateAC" rateGT="@rateGT" rateAT="@rateAT" rateCG="@rateCG" rateCT="@rateCT" spec="GTR">
			<parameter dimension="1"  id="rateAG" lower="0.0" name="rateAG" value="1.0"/>
			<frequencies estimate="true" id="freqs" spec="Frequencies">
				<parameter name='frequencies' id='freqParameter' value='0.25' dimension='4' lower="0." upper="1."/>
			</frequencies>
		</substModel>
	</siteModel>
	<branchRateModel id="StrictClock" spec="beast.evolution.branchratemodel.StrictClockModel">
		<parameter dimension="1" id="clock.rate" name="clock.rate" value="0.05" lower="0."/>
	</branchRateModel>


   <!-- likelihood and priors: -->
    <distribution id="posterior" spec="util.CompoundDistribution">
		<distribution id="prior" spec="util.CompoundDistribution">
            <distribution  x="@clock.rate" id="clockRatePrior" spec='beast.math.distributions.Prior'>
				<distr spec='beast.math.distributions.LogNormalDistributionModel' id='clockRatePrior.exp' M="-4.6" S="1.25"/>
			</distribution>
			<distribution id="hky.frequencies.prior" spec="beast.math.distributions.Prior" x="@freqParameter">
				<distr id="Uniform " lower="0.0" upper="1.0" spec="beast.math.distributions.Uniform" />
			</distribution>
			<distribution id="diversificationRate_prior" spec="beast.math.distributions.Prior" x="@diversificationRate">
				<distr spec="beast.math.distributions.Uniform" lower="1." upper="2." offset="0."/>
			</distribution>
			<distribution id="turnover_prior" spec="beast.math.distributions.Prior" x="@turnover">
				<distr spec="beast.math.distributions.Uniform" lower="0." upper="1." offset="0."/>
			</distribution>
			<distribution  id='origin_Prior' x="@origin" spec='beast.math.distributions.Prior'>
				<distr spec='beast.math.distributions.Uniform' lower="0." upper="1000." offset="0."/>
			</distribution>
			<distribution id="BDlikelihood" spec="util.CompoundDistribution">
				<distribution idref="birthDeath"/>		
			</distribution>
		</distribution>
        <distribution id="jointTreeLikelihood" spec="util.CompoundDistribution">
			<distribution data="@alignment" id="treeLikelihood" spec="TreeLikelihood" tree="@tree" siteModel="@SiteModel" branchRateModel="@StrictClock"/>
        </distribution>
    </distribution>

    
	<run chainLength="20000000" id="mcmc" spec="MCMC" storeEvery="100000" distribution="@posterior">
        
		<state id="state" storeEvery="100000">
            <stateNode idref='tree'/>
			<stateNode idref="origin"/>
			<stateNode idref="diversificationRate"/>
			<stateNode idref="turnover"/>
			<!-- <stateNode idref="samplingProportion"/> -->
            <stateNode idref="r"/> 
            
            <stateNode idref="clock.rate"/>
			<stateNode idref="freqParameter"/>
			<parameter dimension="1"  id="rateAC" lower="0.0" upper="100.0" name="stateNode" value="1.0"/>
			<parameter dimension="1"  id="rateGT" lower="0.0" upper="100.0" name="stateNode" value="1.0"/>
			<parameter dimension="1"  id="rateAT" lower="0.0" upper="100.0" name="stateNode" value="1.0"/>
			<parameter dimension="1"  id="rateCG" lower="0.0" upper="100.0" name="stateNode" value="1.0"/>
			<parameter dimension="1"  id="rateCT" lower="0.0" upper="100.0" name="stateNode" value="1.0"/>
        </state>
        
		<operator id='origOperator' spec='ScaleOperator' scaleFactor=".75" weight="3" parameter="@origin"/>
		<operator id='diversificationRateOperator' spec='ScaleOperator' scaleFactor=".75" weight="10" parameter="@diversificationRate"/>
		<operator id='turnoverOperator' spec='ScaleOperator' scaleFactor=".75" weight="10" parameter="@turnover"/>
		<!-- <operator id='samplingProportionOperator' spec='ScaleOperator' scaleFactor=".75" weight="10" parameter="@samplingProportion"/> -->
        <operator id='rOperator' spec='ScaleOperator' scaleFactor=".9" weight="1" parameter="@r"/> 
        
        <operator spec='TreeDimensionJump' weight="10" tree="@tree"/> 
        <operator spec='WilsonBaldingForZeroBranchSampledAncestorTrees' weight="10" tree="@tree"/> 
        <operator spec='ExchangeForZeroBranchSampledAncestorTrees' isNarrow="false" weight="10" tree="@tree"/>
        <operator spec='ExchangeForZeroBranchSampledAncestorTrees' weight="10" tree="@tree"/>
        <operator spec='UniformForZeroBranchSATrees' weight="20" tree="@tree"/>
        <operator id='rootScaler' spec='ScaleOperatorForZeroBranchSATrees' scaleFactor=".95" weight="1" tree="@tree" rootOnly='true'/>
        <operator id='treeScaler' spec='ScaleOperatorForZeroBranchSATrees' scaleFactor=".95" weight="10" tree="@tree"/>
        <operator id="updownTree" spec="UpDownOperator" scaleFactor=".95" weight="20" up="@clock.rate" down="@tree"/>

        
        <operator id="clock.rateScaler" parameter="@clock.rate" scaleFactor="0.75" spec="ScaleOperator" weight="10"/>
        
		<operator spec='ScaleOperator' scaleFactor=".75" weight=".2" parameter="@rateAC"/>
		<operator spec='ScaleOperator' scaleFactor=".75" weight=".2" parameter="@rateAT"/>
		<operator spec='ScaleOperator' scaleFactor=".75" weight=".2" parameter="@rateCG"/>
		<operator spec='ScaleOperator' scaleFactor=".75" weight=".2" parameter="@rateCT"/>
		<operator spec='ScaleOperator' scaleFactor=".75" weight=".2" parameter="@rateGT"/>
		<operator autoOptimize="true" delta="0.2" id="FrequenciesExchanger" integer="false" spec="DeltaExchangeOperator" weight="0.1" parameter="@freqParameter"/>


			
		<logger fileName="$(seed).log" id="tracelog" logEvery="10000" mode="autodetect" model="@posterior">
			<distribution idref="posterior" name="log"/>
			<log idref="BDlikelihood"/>
            <log idref="jointTreeLikelihood"/>
            <log id="treeHeight" spec="beast.evolution.tree.TreeHeightLogger" tree="@tree"/>
			<log idref="origin"/>
            <log idref="diversificationRate"/>
			<log idref="turnover"/>
			<!--<log idref="samplingProportion"/>-->
            <log idref="r"/>
            <log id="SACount" spec="beast.evolution.tree.SALogger" tree="@tree"/>

            <log idref="clock.rate"/>
			<log idref="freqParameter"/>
			<log idref="rateAC"/>
			<log idref="rateAG"/>
			<log idref="rateAT"/>
			<log idref="rateCG"/>
			<log idref="rateCT"/>
			<log idref="rateGT"/>
		</logger>
        
        <logger fileName="$(seed).trees" id="treelog" logEvery="10000" mode="tree">
			<tree idref="tree" name="log"/>
		</logger>
	
	</run>

</beast>
