# Supplementary material for: Bayesian Inference of Sampled Ancestor Trees for Epidemiology and Fossil Calibration
Source: PLoS Comput Biol. 2014 Dec 4;10(12):e1003919. doi: 10.1371/journal.pcbi.1003919 (PMC4263412; doi:10.1371/journal.pcbi.1003919)
Supplement: File S5 — XML files for simulated transmission process. (ZIP) [file pcbi.1003919.s006.zip › simulations2/55.xml]

<?xml version="1.0" encoding="UTF-8" standalone="no"?><beast namespace="beast.core:beast.evolution.alignment:beast.evolution.tree.coalescent:beast.core.util:beast.evolution.nuc:beast.evolution.operators:beast.evolution.sitemodel:beast.evolution.substitutionmodel:beast.evolution.likelihood:beast.evolution.speciation:beast.core.parameter:beast.util" version="2.0">
    
    <data dataType="nucleotide" id="alignment" name="alignment">
    <sequence taxon='0' value='CTCGAAAATAATCACCAAAATTAATCTTGTCACTATATGTCTCCAGGCGTTAGGCCCTACACATGTATATGGGATCTTTAGTTACTTCCGTAAGTGCAGGTTTTACTGTCCAGATATGGCGCCGTCGGCGTAAGACCTGCGACACCAGGCTATTACCAGCCCCCGCGAGGGCGCCTATTTGGGTTCTAGGTCCCTTTATGGAGTCCGGCCCGCTCGTTATTATGTAATAGGTAGCGAGGGGGCATTGCGCAATGCCCTGACGCGCACTTAACTCATCGGGTGAACCCGCTTTGGCGGGCGGGCCTTGTAATGTGTCTTTAGAATAATTGCCGTTTCAACTGAATCTTCGATAAATGGTCTGCTGGTAAACCAGGGGCGTAGTGGGGGACTAATTTACCTGACTAAGCTGTTAAGTCGTGACGAGACCCATCCCGATTACCTTGGAGGTGGAATTATTCGCCGGACATAAGCCTCGTCTATTGTGTATCTGATCGCGGCGACTGTTTAGATCTTAAGGAAGACTCGTATCCTCAGGTTATACAAGAGACTTAATGGGGTCGCCCCCAGTGAGGAATGGATAACTATTTAACTGTTTCAAGTTGAATCCGCAAGACTTCTGATACCAACTCTCTCGGGCGCCGAGGACGACTAGGAGGGACGGCAGACTCGAGATTCTCTTTCTACTCATCTAGCAGCATCTACCGGTTCTACACCTACGAATGGAGGACAAAGTGATCCAATCCTGATGCAGCCCTCAATCGACTTGATCAGCCATGAGAATTTAGTGAGATTGCGGCGGCCAGAGGAAGCGGATATTACGTCACTGGTACAATCCAATAATAGCCCATGTATTCCATTGAGTAATATACGCCACCCCTGTGTGGTGTCGTAGTAATACACTACTGACTAATCTTCTACACCTTCATTGGATTCTTAACTACTGCGGGGATGACAGCTGGCGAAGACTACGATTGCCATCACTATCGCCGAGCTCAATACCGGAGTCTTCATTGTTCGCTGACGGTACAGGAGATTCCAAGTATGGTGTGACGTAGGGCGACATTAGAACTGCATCGTAAGTAACCGTTCTGACGGCGCCATCGAGACTTAAGACAGGTCACGGACGAAGACCCCTGTGGCCTGTCCGCATACTATATGGAGTAGATAACCGACAGCTTCTTACCAAGCACGCTATTATCCCCTATACCGGGATTTCGCGGAAGAATCGCTATTCTGGCAGGATTTCATGAAGATATGGCCGTTCCCTAGTCTACACCCCGACGAAAGGGGGCATTTGTGGCGGTACTCTAGGAATCCTAGGGCTGTACCGACTTACGCGCTAGCGTTGCGACGTGAAACGGATGATTCCGATGTCTCTGTTCGCATGCCGGGTAGACAGAGAACTATGACGCAAGTCAAGATATTTCATTACCACGCCCGAGATTGGACTTTTAGGGATTTGCTAGTGCGGCTCTATTTCCCAACCGAGTAGAACAGCGCGTCAAACGTCTGATCAGCCAAACCACTAAGCGACAACACGATTAAGAGTTCTACGCTACTGGCCGAGAAAGTATCTCTAGTAGGTGTCCGCCCTACAATTTGGCTGATATTACCTTTATTACAGTTAAGTGCCAACCCAGCATGCACACCCTATTCACACAGAAACAAGCGGCCACGGAGCAGCAAAATCCCCTAACGTTGGGTAACATGGTCTGCTAAGAAAGGAAGGAACTGTATAGCAGACCTGCTCTAAGGTGCAGCTAACCAAAATGGAACGCACAAATTATGACTGACATCCAGATGACTGGCCTGGGATTAGACGTACGGCACCTATATTAGCCGTTGCATAGCTCGGGGGTGGGGGACCGTACGGTGCCAACGCATGATCCTTACAAATGTATGGAGGATATTCTACCGGTAACGCTGTGCGACCCGCATATTGAGGCCGTAGCGCGTCGCGCACCCTAATGGGCTGAGGGACTAGTGGGCGCCGTAGAATT'/>

    <sequence taxon='1' value='CTCGAAAATAATCACCAAAATTAATCTTGTCACTATATGTCTCCAGGCGTTAGGCCCTACACATGTATATGGGATCTTTAGTTACTTCCGTAAGTGCAGGTTTTACTGTCCAGATATGGCGCCGTCGGCGTAAGACCTGCGACACCAGGCTATTACCAGCCCCCGCGAGGGCGCCTATTTGGGTTTTAGGTCCCTTTATGGAGTCCGGCCCGCTCGTTATTATGTAATAGGTAGCGAGGGGGCATTGCGCAATGCCCTGACGCGCACTTAACTCATCGGGTGAACCCGCTTTGGCGGGCGGGCCTTGTAATGTGTCTTTAGAATAATTGCCGTTTCAACTGAATCTTCGATAAATGGTCTGCTGGTAAACCAGGGGCGTAGTGGGGGACTAATTTACCTGACTAAGCTGTTAAGTCGTGACGAGACCCATCCCGATTACCTTGGAGGTGGAATTATTCGCCGGACATAAGCCTCGTCTATTGTGTATCTGATCGCGGCGACTGTTTAGATCTTAAGGAAGACTCGTATCCTCAGGTTATACAAGAGACTTAATGGGGTCGCCCCCAGTGAGGAATGGATAACTATTTAACTGCTTCAAGTTGAATCCGCAAGACTTCTGATACCAACTCTCTCGGGCGCCGAGGACGACTAGGAGGGACGGCAGACTCGAGATTCTCTTTCTACTCATCTAGCAGCATCTACCGGTTCTACACCTACGAATGGAGGACAAAGTGATCCAATCCTGATGCAGCCCTCAATCGACTTGATCAGCCATGAGAATTTAGTGAGATTGCGGCGGCCAGAGGAAGCGGATATTACGTCACTGGTACAATCCAATAATAGCCCATGTATTCCATTGAGTAATATACGCCACCCCTGTGTGGTGTCGTAGTAATACACTACTGACTAATCTTCTACACCTTCATTGGATTCTTAACTACTGCGGGGATGACAGCTGGCGAAGACTACGATTGCCATCACTATCGCCGAGCTCAATACCGGAGTCTTCATTGTTCGCTGACGGTACAGGAGATTCCAAGCATGGTGTGACGTAGGGCGACATTAGAACTGCATCGTAAGTAACCGTTCTGACGGCGCCATCGAGACTTAAGACAGGTCACGGACGAAGACCCCTGTGGCCTGTCCGCATACTATATGGAGTAGATAACCGACAGCTTCTTACCAAGCACGCTATTATCCCCTATACCGGGATTTCGCGGAAGAATCGCTATTCTGGCAGGATTTCATGAAGATATGGCCGTTCCCTAGTCTACACCCCGACGAAAGGGGGCATCTGTGGCGGTACTCTAGGAATCCTGGGGCTGTACCGACTTACGCGCTAGCGTTGCGACGTGAAACGGATGATTCCGATGTCTCTGTTCGCATGCCGGGTAGACAGAGAACTATGACGCAAGTCAAGATATTTCATTACCACGCCCGAGATTGGACTTTTAGGGATTTGCTAGTGCGGCTCTATTTCCCAACCGAGTAGAACAGCGCGTCAAACGTCTGATCAGCCAAACCACTAAGCGACAACACGATTAAGAGTTCTACGCTACTGGCCGAGAAAGTATCTCTAGTAGGTGTCCGCCCTACAATTTGGCTGATATTACCTTTATTACAGTTAAGTGCCAACCCAGCATGCACACCCTATTCACACAGAAACAAGCGGCCACGGAGCAGCAAAATCCCCTAACGTTGGGTAACATGGTCTGCTAAGAAAGGAAGGAACTGTATAGCAGACCTGCTCTAAGGTGCAGCTAACCAAAATGGAACGCACAAATTATGACTGACATCCAGATGACTGGCCTGGGATTAGACGTACGGCACCTATATTAGCCGTTGCATAGCTCGGGGGTGGGGGACCGTACGGTGCCAACGCATGATCCTTACAAATGTATGGAGGATATTCTACCGGTAACGCTGTGCGACCCGCATATTGAGGCCGTAGCGCGTCGCGCACCCTAATGTGCTGAGGGACTAGTGGGCGCCGTAGAATT'/>

    <sequence taxon='3' value='CTCGAAAATAATCACCAAAATTAATCTTGTCACTATATGTCTCCAGGCGTTAGGCCCTACACATGTATATGGGATCTTTAGTTACTTCCGTAAGTGCAGGTTTTACTGTCCAGATATGGCGCCGTCGGCGTAAGACCTGCGACACCAGGCTATTACCAGCCCCCGCGAGGGCGCCTATTTGGGTTTTAGGTCCCTTTATGGAGTCCGGCCCGCTCGTTATTATGTAATAGGTAGCGAGGGGGCATTGCGCAATGCCCTGACGCGCACTTAACTCATCGGGTGAACCCGCTTTGGCGGGCGGGCCTTGTAATGTGTCTTTAGAATAATTGCCGTTTCAACTGAATCTTCGATAAATGGTCTGCTGGTAAACCAGGGGCGTAGTGGGGGACTAATTTACCTGACTAAGCTGTTAAGTCGTGACGAGACCCATCCCGATTACCTTGGAGGTGGAATTATTCGCCGGACATAAGCCTCGTCTATTGTGTATCTGATCGCGGCGACTGTTTAGATCTTAAGGAAGACTCGTATCCTCAGGTTATACAAGAGACTTAATGGGGTCGCCCCCAGTGAGGAATGGATAACTATTTAACTGCTTCAAGTTGAATCCGCAAGACTTCTGATACCAACTCTCTCGGGCGCCGAGGACGACTAGGAGGGACGGCAGACTCGAGATTCTCTTTCTACTCATCTAGCAGCATCTACCGGTTCTACACCTACGAATGGAGGACAAAGTGATCCAATCCTGATGCAGCCCTCAATCGACTTGATCAGCCATGAGAATTTAGTGAGATTGCGGCGGCCAGAGGAAGCGGATATTACGTCACTGGTACAATCCAATAATAGCCCATGTATTCCATTGAGTAATATACGCCACCCCTGTGTGGTGTCGTAGTAATACACTACTGACTAATCTTCTACACCTTCATTGGATTCTTAACTACTGCGGGGATGACAGCTGGCGAAGACTACGATTGCCATCACTATCGCCGAGCTCAATACCGGAGTCTTCATTGTTCGCTGACGGTACAGGAGATTCCAAGCATGGTGTGACGTAGGGCGACATTAGAACTGCATCGTAAGTAACCGTTCTGACGGCGCCATCGAGACTTAAGACAGGTCACGGACGAAGACCCCTGTGGCCTGTCCGCATACTATATGGAGTAGATAACCGACAGCTTCTTACCAAGCACGCTATTATCCCCTATACCGGGATTTCGCGGAAGAATCGCTATTCTGGCAGGATTTCATGAAGATATGGCCGTTCCCTAGTCTACACCCCGACGAAAGGGGGCATCTGTGGCGGTACTCTAGGAATCCTGGGGCTGTACCGACTTACGCGCTAGCGTTGCGACGTGAAACGGATGATTCCGATGTCTCTGTTCGCATGCCGGGTAGACAGAGAACTATGACGCAAGTCAAGATATTTCATTACCACGCCCGAGATTGGACTTTTAGGGATTTGCTAGTGCGGCTCTATTTCCCAACCGAGTAGAACAGCGCGTCAAACGTCTGATCAGCCAAACCACTAAGCGACAACACGATTAAGAGTTCTACGCTACTGGCCGAGAAAGTATCTCTAGTAGGTGTCCGCCCTACAATTTGGCTGATATTACCTTTATTACAGTTAAGTGCCAACCCAGCATGCACACCCTATTCACACAGAAACAAGCGGCCACGGAGCAGCAAAATCCCCTAACGTTGGGTAACATGGTCTGCTAAGAAAGGAAGGAACTGTATAGCAGACCTGCTCTAAGGTGCAGCTAACCAAAATGGAACGCACAAATTATGACTGACATCCAGATGACTGGCCTGGGATTAGACGTACGGCACCTATATTAGCCGTTGCATAGCTCGGGGGTGGGGGACCGTACGGTGCCAACGCATGATCCTTACAAATGTATGGAGGATATTCTACCGGTAACGCTGTGCGACCCGCATATTGAGGCCGTAGCGCGTCGCGCACCCTAATGTGCTGAGGGACTAGTGGGCGCCGTAGAATT'/>

    <sequence taxon='5' value='CTCGAAAATAATCACCAAAATTAATCTTGTCACTATATGTCTCCAGGCGTTAGGCCCTACACATGTATATGGGATCTTTAGTTACTTCCGTAAGTGCAGGTTTTACTGTCCAGATATGGCGCCGTCGGCGTAAGACCTGCGACACCAGGCTATTACCAGCCCCCGCGAGGGCGCCTATTTGGGTTTTAGGTCCCTTTATGGAGTCCGGCCCGCTCGTTATTATGTAATAGGTAGCGAGGGGGCATTGCGCAATGCCCTGACGCGCACTTAACTCATCGGGTGAACCCGCTTTGGCGGGCGGGCCTTGTAATGTGTCTTTAGAATAATTGCCGTTTCAACTGAATCTTCGATAAATGGTCTGCTGGTAAACCAGGGGCGTAGTGGGGGACTAATTTACCTGACTAAGCTGTTAAGTCGTGACGAGACCCATCCCGATTACCTTGGAGGTGGAATTATTCGCCGGACATAAGCCTCGTCTATTGTGTATCTGATCGCGGCGACTGTTTAGATCTTAAGGAAGACTCGTATCCTCAGGTTATACAAGAGACTTAATGGGGTCGCCCCCAGTGAGGAATGGATAACTATTTAACTGCTTCAAGTTGAATCCGCAAGACTTCTGATACCAACTCTCTCGGGCGCCGAGGACGACTAGGAGGGACGGCAGACTCGAGATTCTCTTTCTACTCATCTAGCAGCATCTACCGGTTCTACACCTACGAATGGAGGACAAAGTGATCCAATCCTGATGCAGCCCTCAATCGACTTGATCAGCCATGAGAATTTAGTGAGATTGCGGCGGCCAGAGGAAGTGGATATTACGTCACTGGTACAATCCAATAATAGCCCATGTATTCCATTGAGTAATATACGCCACCCCTGTGTGGTGTCGTAGTAATACACTACTGACTAATCTTCTACACCTTCATTGGATTCTTAACTACTGCGGGGATGACAGCTGGCGAAGACTACGATTGCCATCACTATCGCCGAGCTCAATACCGGAGTCTTCATTGTTCGCTGACGGTACAGGAGATTCCAAGCATGGTGTGACGTAGGGCGACATTAGAACTGCATCGTAAGTAACCGTTCTGACGGCGCCATCGAGACTTAAGACAGGTCACGGACGAAGACCCCTGTGGCCTGTCCGCATACTATATGGAGTAGATAACCGACAGCTTCTTACCAAGCACGCTATTATCCCCTATACCGGGATTTCGCGGAAGAATCGCTATTCTGGCAGGATTTCATGAAGATATGGCCGTTCCCTAGTCTACACCCCGACGAAAGGGGGCATCTGTGGCGGTACTCTAGGAATCCTGGGGCTGTACCGACTTACGCGCTAGCGTTGCGACGTGAAACGGATGATTCCGATGTCTCTGTTCGCATGCCGGGTAGACAGAGAACTATGACGCAAGTCAAGATATTTCATTACCACGCCCGAGATTGGACTTTTAGGGATTTGCTAGTGCGGCTCTATTTCCCAACCGAGTAGAACAGCGCGTCAAACGTCTGATCAGCCAAACCACTAAGCGACAACACGATTAAGAGTTCTACGCTACTGGCCGAGAAAGTATCTCTAGTAGGTGTCCGCCCTACAATTTGGCTGATATTACCTTTATTACAGTTAAGTGCCAACCCAGCATGCACACCCTATTCACACAGAAACAAGCGGCCACGGAGCAGCAAAATCCCCTAACGTTGGGTAACATGGTCTGCTAAGAAAGGAAGGAACTGTATAGCAGACCTGCTCTAAGGTGCAGCTAACCAAAATGGAACGCACAAATTATGACTGACATCCAGATGACTGGCCTGGGATTAGACGTACGGCACCTATATTAGCCGTTGCATAGCTCGGGGGTGGGGGACCGTACGGTGCCAACGCATGATCCTTACAAATGTATGGAGGATATTCTACCGGTAGCGCTGTGCGACCCGCATATTGAGGCCGTAGCGCGTCACGCACCCTAATGTGCTGAGGGACTAGTGGGCGCCGTAGAATT'/>

    <sequence taxon='50' value='TTCGAAAATAATCACCAAAATTAATCTTGTCACTATATGTCTCCAGGCGTTAGGCCCTACACATGTATATGGGATCTTTAGTTACTTCCGTAAGTGCAGGTTTTACTGTCCAGATATGGCGCCGTCGGCGTAAGACCTGCGTCACCAGACTATTACCAGCCCCCGCGAGGGCGCCTATTTGGGTTTTAGGTCCCTTTATGGAGTCCGGCCCGCTCGTTATTATGTAATAGGTAGCGAGGGGGCATTGCGCAATGCCCTGACGCGCACTTAACTCATCGGGTGAACCCGCTTTGGCGGGCGGGCCTTGTAATGTGTCTTTAGAATAATTGCCGTTTCAACTGAATCTTCGATAAATGGTCTGCTGGTAAACCAGGGGCGTAGTGGGGGACTAATTTACCTGACTAAGCTGTTAAGTCGTGACGGGACCCATCCCGATTACCTTGGAGGTGGAATTATTCGCCGGACATAAGCCTCGTCTATTGTGTATCTGATCGCGGCGACTGTTTAGATCTTAAGGAGGACTCGTATCCTCAGGTTATATAAGAGACTTGATGGGGTCGCCCCCAGTGAGGCATGGATAACTATTTAACTGCTTCTAGTTGAATCCGCAAGACTTCTGATACCAACTCTCACGGGCGCCGAGGACGACTAGGAGGGACGGCAGACTCGAGATTCTCTTTCTACTCATCTAGCAGCATCTACCGGTTCTACACCTACGAATGGAGGACAAAGTGATCCAATCCTGATGCAGCCCTCGATTGACTTTATCAGCCATGAGAATTTAGTGAGATTGCGGCGGCCAGAGGAAGTGGACATTACGTCACTGGTACAATCCAATAATAGCCCATGTATTCCATTGAGTAATGTACGCCACCCCTGTGTGGTGTCGTAGTAATACACTACTGACTAATCTTCTACACCTTCATTGGATTCTTAACTACTGCGGGCATGACAGTTGGCGAAGACTACGATTGCCATCACTATGGCCGAGTTCAATACCGGAGTCTTCATTGTTCGCTGACGGTACAGGAGATTCCAAGCATGGTGTGACGTAGGGCGACATTAGAACTGCATCGTAAGTAACCGTTCTGACGGCGCTATCGAGACTGAAGGCAGGTCACGGACGAAGACCCCTGTGGCCTGTCCGCATACTATATGGAGTAGATAACCGACAGCTTCTTACCAAGCACGCTATTATCCCCTATACCGGGATTTCGCGGAAGAATCGCTATTCTGGCAGGATTTCATGAAGATACGGCCGTTCCCTAGTCTACACCCCGACGGAAGGGGGCATCTGTGGCGGTACGCCAGGAATCCTGGGGCTGTACCGACTTACGCGCTAGCGTTGCGAGGTGAAACGGATGATTCCGATGTCTCTGTTCGCATGCCGGGTAGACAGAGAACTATGACGTGAGTCAAGACATTTCATTACCACGCCCGAGATTGGACTTTTAGGGATTTGCTAGTGCGGCTCTATTTCCCAACCGAGTAGAACAGCGCGTTAAATGTCTGATCAGCCAAACCACTAAGCGACAACACGATTAAGAGTTCTACGCTACTGGCCGAGAAAGTATCTCTAGTAGGTGTCCGCCCTACAATTTGGCTGATATTAACTTTATTACGGCTAAGTGCCAACCCAGCATGCACACCCTACTCACACGGAAACAAGCGGCCACGGAGCAGCAAAATCCCCTAACGTTGGGTAACATGGTCTGCTAAGAAAGGAAGGAACTGTATAGCAGACCTGCTCTAAGGTGCAGCTAACCAAAATGGAACGCACAAATTATGACTGACATCCAGATGACTGGCCTGGGATTAGACGTACGGCACCTATATTAGCCGTTGCATAGCTCGGGGGTGGGGGACCGTACGGTGCCAACGCATGATCCTTACAAATGTATGGAGGATATTCTACCGGTAGCGCTGTGCGATCCGCATATTTAGGCCGTAGCGCGTCGCGCACCCTAATGTGCTGAGGGACTAGTGGGCGCCGTAGAATT'/>

    <sequence taxon='72' value='TTCGAAAATAATCACCAAAATTAATCTTGTCACTATATGTCTCCAGGCGTTAGGCCCTACACATGTATATGGGATCTTTAGTTACTTCCGTAAGTGCAGGTTTTACTGTCCAGATATGGCGCCGTCGGCGTAAGACCTGGGTCACCAGACTATTACCAGCCCCCGCGAGGGCGCCTATTTGGGTTTTAGGTCCCTTTATGGAGTCCGGCCCGCTCGTTATTATGTAATAGGTAGCGAGGGGGCATTGCGCAATGCCCTGACGCGCACTTAACTCATCGGGTGAACCCGCTTTGGCGGGCGGGCCTTGTAATGTGTCTTTAGAATAATTGCCGTTTCAACTGAATCTTCGATAAATGGTCTGCTGGTAAACCAGGGGCGTAGTGGGGGACTAATTTACCTGACTAAGCTGTTAAGTCGTGACGGGACCCATCCTGATTACCTTGGAGGTGGAATTATTCGCCGGACATAAGCCTCGTCTATTGTGTATCTGATCGCGGCGACTGTTTAGATCTTAAGGAGGACTCGTATCCTCAGGTTATATAAGAGACTTGATGGGGTCGCCCCCAGTGAGGCATGGGTAACTATTTAACTGCTTCTAGTTGAATCCGCAAGACTTCTGATACCAACTCTCACGGGCGCCGAAGACGACTAGGAGGGACGGCAGACTCGAGATTCTCTTTCTACTCATCTAGCAGCATCTACCGGTTCTACACCTACGAATGGAGGACAAAGTGATCCAATCCTGATGCAGCCCTCGATTGACTTTATCAGCCATGAGAATTTAGTGAGATTGCGGCGGCCAGAGGAAGTGGACATTACGTCACTGGTACAATCCAATAATAGCCCATGTATTCCATTGAGTAATGTACGCCACCCCTGTGTGGTGTCGTAGTAATACACTACTGACTAATCTTCTACACCTTCATTGGATTCTTAACTACTGCGGGCATGACAGTTGGCGAAGACTACGATTGCCATCACTATGGCCGAGTTCAATACCGGAGTCTTCATTGTTCGCTGACGGTACAGGAGATTCCAAGCATGGTGTGACGTAGGGCGACATTAGAACTGCATCGTAAGTAACCGTTCTGACGGCGCTATCGAGACTGAAGGCAGGTCACGGACGAAGACCCCTGTGGCCTGTCCGCATACTATATGGAGTAGATAACCGACAGCTTCTTACCAAGCACGCTATTATCCCCTATACCGGGATTTCGCGGAAGAATCGCTATTCTGGCAGGATTTCATGAAGATACGGCCGTTCCCTAGTCTACACCCCGACGGAAGGGGGCATCTGTGGCGGTACGCCAGGAATCCTGGGGCTGTACCGACTTACGCGCTAGCGTTGCGAGGTGAAACGGATGATTCCGATGTCTCTGTTCGCATGCCGGGTAGACAGAGAACTATGACGTGAGTCAAGACATTTCATTACCACGCCCGAGATTGGACTTTTAGGGATTTGCTAGTGCGGCTCTATTTCCCAACCGAGTAGAACAGCGCGTTAAATGTCTGATCAGCCAAACCACTAAGCGACAACACGATTAAGAGTTCTACGCTACTGGCCGAGACAGTATCTCTAGTAGGTGTCCGCCCTACAATTTGGCTGATATTAACTTTATTACGGCTCAGTGCCAACCCAGCATGCACACCCTACTCACACGGAAACAAGCGGCCACGGAGCAGCAAAGTCCCCTAACGTTGGGTAACATGGTCTGCTAAGAAAGGAAGGAACTGTATAGCAGACCTGCTCTAAGGTGCAGCTAACCAAAATGGAACGCACAAATTATGACTGACATCCAGATGACTGGCCTGGGATTAGACGTACGGCACCTATATTAGCCGTTGCATAGCTCGGGGGTAGGGGACCGTACGGTGCCAACGCATGATCCTTACAAATGTATGGAGGATATTCTACCGGTAGCGCTGTGCGATCCGCATATTTAGGCCGTAGCGCGTCGCGCACCCTAATGTGCTGAGGGACTAGTGGGCGCCGTAGAATT'/>

    <sequence taxon='81' value='TTCGAAAATAATCACCAAAATTAATCTTGTCACTATATGTCTCCAGGCGTTAGGCCCTACACATGTATATGGGATCTTTAGTTACTTCCGTAAGTGCAGGTTTTACTGTCCAGATATGGCGCCGTCGGCGTAAGACCTGCGTCACCAGACTATTACCAGCCCCCGCGAGGGCGCCTATTTGGGTTTTAGGTCCCTTTATGGAGTCCGGCCCGCTCGTTATTATGTAATAGGTAGCGAGGGGGCATTGCGCAATGCCCTGACGCGCACTTAACTCATCGGGTGAACCCGCTTTGGCGGGCGGGCCTTGTAATGTGTCTTTAGAATAATTGCCGTTTCAACTGAATCTTCGATAAATGGTCTGCTGGTAAACCAGGGGCGTAGTGGGGGACTAATTTACCTGACTAAGCTGTTAAGTCGTGACGGGACCCATCCCGATTACCTTGGAGGTGGAATTATTCGCCAGACATAAGCCTCGTCTATTGTGTATCTGATCGCGGCGACTGTTTAGATCTTAAGGAGGACTCGTATCCTCAGGTTATATAAGAGACTTGATGGGGTCGCCCCCAGTGAGGCATGGATAACTATTTAACTGCTTCTAGTTGAATCCGCAAGACTTCTGATACCAACTCTCACGGGCGCCGAGGACGACTAGGAGGGACGGCAGACTCGAGATTCTCTTTCTACTCATCTAGCAGCATCTACCGGTTCTACACCTACGAATGGAGGACAAAGTGATCCAATCTTGATGCAGCCCTCGATTGACTTTATCAGCCATGAGAATTTAGTGAGATTGCGGCGGCCAGAGGAAGTGGACATTACGTCACTGGTACAATCCAATAATAGCCCATGTATTCCATTGAGTAATGTACGCCACCCCTGTGTGGTGTCGTAGTAATACACTACTGACTAATCTTCTACACCTTCATTGGATTCTTAACTACTGCGGGCATGACAGTTGGCGAAGACTACGATTGCCATCCCTATGGCCGAGTTCAATACCGGAGTCTTCATTGTTCGCTGACGGTACAGGAGATTCCAAGCATGGTGTGACGTAGGGCGACATTAGAACTGCATCGTAAGTAACCGTTCTGACGGCGCTATCGAGACTGAAGGCAGGTCACGGACGAAGACCCCTGTGGCCTGTCCGCATACTATATGGAGTAGATAACCGACAGCTTCTTACCAAGCACGCTATTATCCCCTATACCGGGATTTCGCGGAAGAATCGCTATTCTGGCAGGATTTCATGAAGATACGGCCGTTCCCTAGTCTACACCCCGACGGAAGGGGGCATCTGTGGCGGTACGCCAGGAATCCTGGGGCTGTACCGACTTACGCGCTAGCGTTGCGAGGTGAAACGGATGATTCCGATGTCTCTGTTCGCATGCCGGGTAGACAGAGAACTATGACGTGAGTCAAGACATTTCATTACCACGCCCGAGATTGGACTTTTAGGGATTTGCTAGTGCGGCTCTATTTCCCAACCGAGTAGAACAGCGCGTTAAATGTCTGATCAGCCAAACCACTAAGCGACAACACGATTAAGAGTTCTACGCTACTGGCCGAGAAAGTATCTCTAGTAGGTGTCCGCCCTACAATTTGGCTGATATTAACTTTATTACGGCTCAGTGCCAACCCAGCATGCACACCCTACTCACACGGAAACAAGCGGCCACGGAGCAGCAAAATCCCCTAACGTTGGGTAACATGGTCTGCTAAGAAAGGAAGGAACTGTATAGCAGACCTGCTCTAAGGTGCAGCTAACCAAAATGGAACGCACAAATTATGACTGACATCCAGATGACTGGCCTGGGATTAGACGTACGGCACCTATATTAGCCGTTGCATAGCTCGGGGGTAGGGGACCGTACGGTGCCAACGCATGATCCTTACAAATGTATGGAGGATATTCTACCGGTAGCGCTGTGCGATCCGCATATTTAGGCCGTAGCGCGTCGCGCACCCTAATGTGCTGAGGGACTAGTGGGCGCCGTAGAATT'/>

    <sequence taxon='83' value='TTCGAAAATAATCACCAAAATTAATCTTGTCACTATATGTCTCCAGGCGTTAGGCCCTACACATGTATATGGGATCTTTAGTTACTTCCGTAAGTGCAGGTTTCACCGTCCAGATATGGCGCCGTCGGCGTAAGACCTGCGTCACCAGACTATTACCAGCCCCCGCGAGGGCGCCTATTTGGGTTTTAGGTCCCTTTATGGAGTCCGGCCCGCTCGTTATTATGTAATAGGTAGCGAGGGGGCATTGCGCAATGCCCTGACGCGCACTTAACTCATCGGGTGAACCCGCTTTGGCGGGCGGGCCTTGTAATGTGTCTTTAGAATAATTGCCGTTTCAACTGAATCTTCGATAAATGGTCTGCTGGTAAACCAGGGGCGTAGTGGGGGACTAATTTACCTGACTAAGCTGTTAAGTCGTGACGGGACCCATCCCGATTACCTTGGAGGTGGAATTATTCGCCAGACATAAGCCTCGTCTATTGTGTATCTGATCGCGGCGACTGTTTAGATCTTAAGGAGGACTCGTATCCTCAGGTTATATAAGAGACTTGATGGGGTCGCCCCCAGTGAGGCATGGATAACTATTTAACTGCTTCTAGTTGAATCCGCAAGACTTCTGATACCAACTCTCACGGGCGCCGAGGACGACTAGGAGGGACGGCAGACTCGAGATTCTCTTTCTACTCATCTAGCAGCATCTACCGGTTCTACACCTACAAATGGAGGACAAAGTGATCCAATCTTGATGCAGCCCTCGATTGACTTTATCAGCCATGAGAATTTAGTGAGATTGCGGCGGCCAGAGGAAGTGGACATTACGTCACTGGTACAATCCAATAATAGCCCATGTATTCCATTGAGTAATGTACGCCACCCCTGTGTGGTGTCGTAGTAATACACTACTGACTAATCTTCTACACCTTCATTGGATTCTTAACTACTGCGGGCATGACAGTTGGCGAAGACTACGATTGCCATCCCTATGGCCGAGTTCAATACCGGAGTCTTCATTGTTCGCTGACGGTACAGGAGATTCCAAGCATGGTGTGACGTAGGGCGACATTCGAACTGCATCGTAAGTAACCGTTCTGACGGCGCTATCGAGACTGAAGGCAGGTCACGGACGAAGACACCTGTGGCCTGTCCGCATACTATATGGAGTAGATAACCGACAGCTTCTTACCAAGCACGCTATTATCCCCTATACCGGGATTTCGCGGAAGAATCGCTATTCTGGCAGGATTTCATGAAGATACGGCCGTTCCCTAGTCTACACCCCGACGGAAGGGGGCATCTGTGGCGGTACGCCAGGAATACTGGGGCTGTACCGACTTACGCGCTAGCGTTGCGAGGTGAAACGGATGATTCCGATGTCTCTGTTCGCATGCCGGGTAGACAGAGAACTATGACGTGAGTCAAGACATTTCATTACCACGCCCGAGATTGGACTTTTAGGGATTTGCTAGTGCGGCTCTATTTCCCAACCGAGTAGAACAGCGCGTTAAATGTCTGATCAGCCAAACCACTAAGCGACAACACGATTAAGAGTTCTACGCTACTGGCCGAGAAAGTATCTCTAGTAGGTGTCCGCCCTACAATTTGGCTGATATTAACTTTATTACGGCTCAGTGCCAACCCAGCATGCACACCCTACTCACACGGAAACAAGCGGCCACGGAGCAGCAAAATCCCCTAACGTTGGGTAACATGGTCTGCTAAGAAAGGAAGGAATTGTATAGCAGACCTGCTCTAAGGTGCAGCTAACCAAAATGGAACGCACAAATTATGACTGACATCCAGATGACTGGCCTGGGATTAGACGTACGGCACCTATATTAGCCGTTGCATAGCTCGGGGGTAGGGGACCGTACGGTGCCAACGCATGATCCTTACAAATGTATGGAGGATATTCTACCGGTAGCGCTGTGCGATCCGCATATTTAGGCCGTAGCGCGTCGCGCACCCTAATGTGCTGAGGGACTAGTGGGCGCCGTAGAATT'/>

    <sequence taxon='99' value='TTCGAAAATAATCACCAAAATTAATCTTGTCACTATATGTCTCCAGGCGTTAGGCCCTACACATGTATATGGGATCTTTAGTTACTTCCGTAAGTGCAGGTTTCACCGTCCAGATATGGCGCCGTCGGCGTAAGACCTGCGTCACCAGACTATTACCAGCCCCCGCGAGGGCGCCTATTTGGGTTTTAGGTCCCTTTATGGAGTCCGGCCCGCTCGTTATTATGTAATAGGTAGCGAGGGGGCATTGCGCAATGCCCTGACGCGCACTTAACTCATCGGGTGAACCCGCTTTGGCGGGCGGGCCTTGTAATGTGTCTTTAGAATAATTGCCGTTTCAACTGAATCTTCGATAAATGGTCTGCTGGTAAACCAGGGGCGTAGTGGGGGACTAATTTACCTGACTAAGCTGTTAAGTCGTGACGGGACCCATCCCGATTACCTTGGAGGTGGAATTATTCGCCAGACATAAGCCTCGTCTATTGTGTATCTGATCGCGGCGACTGTTTAGATCTTAAGGAGGACTCGTATCCTCAGGTTATATAAGAGACTTGATGGGGTCGCCCCCAGTGAGGCATGGATAACTATTTAACTGCTTCTAGTTGAATCCGCAAGACTTCTGATACCAACTCTCACGGGCGCCGAGGACGACTAGGAGGGACGGCAGACTCGAGATTCTCTTTCTACTCATCTAGCAGCATCTACCGGTTCTACACCTACAAATGGAGGACAAAGTGATCCAATCTTGATGCAGCCCTCGATTGACTTTATCAGCCATGAGAATTTAGTGAGATTGCGGCGGCCAGAGGAAGTGGACATTACGTCACTGGTACAATCCAATAATAGCCCATGTATTCCATTGAGTAATGTACGCCACCCCTGTGTGGTGTCGTAGTAATACACTACTGACTAATCTTCTACACCTTCATTGGATTCTTAACTACTGCGGGCATGACAGTTGGCGAAGACTACGATTGCCATCCCTATGGCCGAGTTCAATACCGGAGTCTTCATTGTTCGCTGACGGTACAGGAGATTCCAAGCATGGTGTGACGTAGGGCGACATTCGAACTGCATCGTAAGTAACCGTTCTGACGGCGCTATCGAGACTGAAGGCAGGTCACGGACGAAGACACCTGTGGCCTGTCCGCATACTATATGGAGTAGATAACCGACAGCTTCTTACCAAGCACGCTATTATCCCCTATACCGGGATTTCGCGGAAGAATCGCTATTCTGGCAGGATTTCATGAAGATACGGCCGTTCCCTAGTCTACACCCCGACGGAAGGGGGCATCTGTGGCGGTACGCCAGGAATACTGGGGCTGTACCGACTTACGCGCTAGCGTTGCGAGGTGAAACGGATGATTCCGATGTCTCTGTTCGCATGCCGGGTAGACAGAGAACTATGACGTGAGTCAAGACATTTCATTACCACGCCCGAGATTGGACTTTTAGGGATTTGCTAGTGCGGCTCTATTTCCCAACCGAGTAGAACAGCGCGTTAAATGTCTGATCAGCCAAACCACTAAGCAACAACACGATTAAGAGTTCTACGCTACTGGCCGAGAAAGTATCTCTAGTAGGTGTCCGCCCTACAATTTGGCTGATATTAACTTTATTACGGCTCAGTGCCAACCCAGCATGCACACCCTACTCACACGGAAACAAGCGGCCACGGAGCAGCAAAATCCCCTAACGTTGGGTAACATGGTCTGCTAAGAAAGGAAGGAATTGTATAGCAGACCTGCTCTAAGGTGCAGCTAACCAAAATGGAACGCACAAATTATGACTGACATCCAGATGACTGGCCTGGGATTAGACGTACGGCACCTATATTAGCCGTTGCATAGCTCGGGGGTAGGGGACCGTACGGTGCCAACGCATGATCCTTACAAATGTATGGAGGATATTCTACCGGTAGCGCTGTGCGATCCGCATATTTAGGCCGTAGCGCGTCGCGCACCCTAATGTGCTGAGGGACTAGTGGGCGCCGTAGAATT'/>

    <sequence taxon='92' value='TTCGAAAATAATCACCAAAATTAATCTTGTCACTATATGTCTCCAGGCGTTAGGCCCTACACATGTATATGGGATCTTTAGTTACTTCCGTAAGTGCAGGTTTCACTGTCCAGATATGGCGCCGTCGGCGTAAGACCTGCGTCACCAGACTATTACCAGCCCCCGCGAGGGCGCCTATTTGGGTTTTAGGTCCCTTTATGGAGTCCGGCCCGCTCGTTATTATGTAATAGGTAGCGAGGGGGCATTGCGCAATGCCCTGACGCGCACTTAACTCATCGGGTGAACCCGCTTTGGCGGGCGGGCCTTGTAATGTGTCTTTAGAATAATTGCCGTTTCAACTGAATCTTCGATAAATGGTCTGCTGGTAAACCAGGGGCGTCGTGGGGGACTAATTTACCTGACTAAGCTGTTAAGTCGTGACGGGACCCATCCCGATTACCTTGGAGGTGGAATTATTCGCCAGACATAAGCCTCGTCTATTGTGTATCTGATCGCGGCGACTGTTTAGATCTTAAGGAGGACTCGTATCCTCAGGTTATATAAGAGACTTGATGGGGTCGCCCCCAGTGAGGCATGGATAACTATTTAACTGCTTCTAGTTGAATCCGCAAGACTTCTGATACCAACTCTCACGGGCGCCGAGGACGACTAGGAGGGATGGCAGACTCGAGATTCTCTTTCTACTCATCTAGCAGCATCTACCGGTTCTACACCTACGAATGGAGGACAAAGTGATCCAATCTTGATGCAGCCCTCGATTGACTTTATCAGCCATGAGAATTTAGTGAGATTGCGGCGGCCAGAGGAAGTGGACATTACGTCACTGGTACAATCCAATAATAGCCCATGTATTCCATTGAGTAATGTACGCCACCCCTGTGTGGTGTCGTAGTAATACACTACTGACTAATCTTCTACACCTTCATTGGATTCTTAACTACTGCGGGCATGACAGTTGGCGAAGACTACGATTGCCATCCCTATGGCCGAGTTCAATACCGGAGTCTTCATTGTTCGCTGACGGTACAGGAGATTCCAAGCATGGTGTGACGTAGGGCGACATTAGAACTGCATCGTAAGTAACCGTTCTGACGGCGCTATCGAGACTGAAGGCAGGTCACGGACGAAGACCCCTGTGGCCTGTCCGCATACTATATGGAGTAGATAACCGACAGCTTCTTACCAAGCACGCTATTATCCCCTATACCGGGATTTCGCGGAAGAATCGCTATTCTGGCAGGATTTCACGAAGATACGGCCGTTCCCTAGTCTACACCCCGACGGAAGGGGGCATCTGTGGCGGTACGCCAGGAATCCTGGGGCTGTACCGACTTACGCGCTAGCGTTGCGAGGTGAAACGGATGATTCCGATGTCTCTGTTCGCATGCCGGGTAGACAGAGAACTATGACGTGAGTCAAGACATTTCATTACCACGCCCGAGATTGGACTTTTAGGGATTTGCTAGTGCGGCTCTATTTCCCAACCGAGTAGAACAGCGCGTTAAATGTCTGATCAGCCAAACCACTAAGCGACAACACGATTAAGAGTTCTACGCTACTGGCCGAGAAAGTATCTCTAGTAGGTGTCCGCCCTACAATTTGGCTGATATTAACTTTATTACGGCTCAGTGCCAACCCAGCATGCACACCCTACTCACACGGAAACAAGCGGCCACGGAGCAGCAAAATCCCCTAACGTTGGGTAACATGGTCTGCTAAGAAAGGAAGGAACTGTATAGCAGACCTGCTCTAAGGTGCAGCTAACCAAAATGGAACGCACAAATTATGACTGACATCCAGATGACTGGCCTGGGATTAGACGTACGGCACCTATATTAGCCGTTGCATAGCTCGGGGGTAGGGGACCGTACGGTGCCAACGCATGATCCTTACAAATGTATGGAGGATATTCTACCGGTAGCGCTGTGCGATCCGCATATTTAGGCCGTAGCGCGTCGCGCACCCTAATGTGCTGAGGGACTAGTGGGCGCCGTAGAATT'/>

    <sequence taxon='95' value='TTCGAAAATAATCACCAAAATTAATCTTGTCACTATATGTCTCCAGGCGTTAGGCCCTACACATGTATATGGGATCTTTAGTTACTTCCGTAAGTGCAGGTTTCACTGTCCAGATATGGCGCCGTCGGCGTAAGACCTGCGTCACCAGACTATTACCAGCCCCCGCGAGGGCGCCTATTTGGGTTTTAGGTCCCTTTATGGAGTCCGGCCCGCTCGTTATTATGTAATAGGTAGCGAGGGGGCATTGCGCAATGCCCTGACGCGCACTTAACTCATCGGGTGAACCCGCTTTGGCGGGCGGGCCTTGTAATGTGTCTTTAGAATAATTGCCGTTTCAACTGAATCTTCGATAAATGGTCTGCTGGTAAACCAGGGGCGTCGTGGGGGACTAATTTACCTGACTAAGCTGTTAAGTCGTGACGGGACCCATCCCGATTACCTTGGAGGTGGAATTATTCGCCAGACATAAGCCTCGTCTATTGTGTACCTGATCGCGGCGACTGTTTAGATCTTAAGGAGGACTCGTATCCTCAGGTTATATAAGAGACTTGATGGGGTCGCCCCCAGTGAGGCATGGATAACTATTTAACTGCTTCTAGTTGAATCCGCAAGACTTCTGATACCAACTCTCACGGGCGCCGAGGACGACTAGGAGGGATGGCAGACTCGAGATTCTCTTTCTACTCATCTAGCAGCATCTACCGGTTCTACACCTACGAATGGAGGACAAAGTGATCCAATCTTGATGCAGCCCTCGATTGACTTTATCAGCCATGAGAATTTAGTGAGATTGCGGCGGCCAGAGGAAGTGGACATTACGTCACTGGTACAATCCAATAATAGCCCATGTATTCCATTGAGTAATGTACGCCACCCCTGTGTGGTGTCGTAGTAATACACTACTGACTAATCTTCTACACCTTCATTGGATTCTTAACTACTGCGGGCATGACAGTTGGCGAAGACTACGATTGCCATCCCTATGGCCGAGTTCAATACCGGAGTCTTCATTGTTCGCTGACGGTACAGGAGATTCCAAGCATGGTGTGACGTAGGGCGACATTAGAACTGCATCGTAAGTAACCGTTCTGACGGCGCTATCGAGACTGAAGGCAGGTCACGGACGAAGACCCCTGTGGCCTGTCCGCATACTATATGGAGTAGATAACCGACAGCTTCTTACCAAGCACGCTATTATCCCCTATACCGGGATTTCGCGGAAGAATCGCTATTCTGGCAGGATTTCACGAAGATACGGCCGTTCCCTAGTCTACACCCCGACGGAAGGGGGCATCTGTGGCGGTACGCCAGGAATCCTGGGGCTGTACCGACTTACGCGCTAGCGTTGCGAGGTGAAACGGATGATTCCGATGTCTCTGTTCGCATGCCGGGTAGACAGAGAACTATGACGTGAGTCAAGACATTTCATTACCACGCCCGAGATTGGACTTTTAGGGATTTGCTAGTGCGGCTCTATTTCCCAACCGAGTAGAACAGCGCGTTAAATGTCTGATCAGCCAAACCACTAAGCGACAACACGATTAAGAGTTCTACGCTACTGGCCGAGAAAGTATCTCTAGTAGGTGTCCGCCCTACAATTTGGCTGATATTAACTTTATTACGGCTCAGTGCCAACCCAGCATGCACACCCTACTCACACGGAAACAAGCGGCCACGGAGCAGCAAAATCCCCTAACGTTGGGTAACATGGTCTGCTAAGAAAGGAAGGAACTGTATAGCAGACCTGCTCTAAGGTGCAGCTAACCAAAATGGAACGCACAAATTATGACTGACATCCAGATGACTGGCCTGGGATTAGACGTACGGCACCTATATTAGCCGTTGCATAGCTCGGGGGTAGGGGACCGTACGGTGCCAACGCATGATCCTTACAAATGTATGGAGGATATTCTACCGGTAGCGCTGTGCGATCCGCGTATTTAGGCCGTAGCGCGTCGCGCACCCTAATGTGCTGAGGGACTAGTGGGCGCCGTAGAATT'/>

    <sequence taxon='104' value='TTCGAAAATAATCACCAAAATTAATCTTGTCACTATATGTCTCCAGGCGTTAGGCCCTACACATGTATATGGGATCTTTAGTTACTTCCGCAAGTGCAGGTTTCACTGTCCAGATATGGCGCCGTCGGCGTAAGACCTGCGTCACCAGACTATTACCAGCCCCCGCGAGGGCGCCTATTTGGGTTTTAGGTCCCTTTATGGAGTCCGGCCCGCTCGTTATTATGTAATAGGTAGCGAGGGGGCATTGCGCAATGCCCTGACGCGCACTTAACTCATCGGGTGAACCCGCTTTGGCGGGCGGGCCTTGTAATGTGTCTTTAGAATAATTGCCGTTTCAACTGAATCTTCGATAAATGGTCTGCTGGTAAACCAGGGGCGTCGTGGGGGACTAATTTACCTGACTAAGCTGTTAAGTCGTGACGGGACCCATCCCGATTACCTTGGAGGTGGAATTATTCGCCAGACATAAGCCTCGTCTATTGTGTACCTGATCGCGGCGACTGTTTAGATCTTAAGGAGGACTCGTATCCTCAGGTTATATAAGAGACTTGATGGGGTCGCCCCCAGTGAGGCATGGATAACTATTTAACTGCTTCTAGTTGAATCCGCAAGACTTCTGATACCAACTCTCACGGGCGCCGAGGACGACTAGGAGGGATGGCAGACTCGAGATTCTCTTTCTACTCATCTAGCAGCATCTACCGGTTCTACACCTACGAATGGAGGACAAAGTGATCCAATCTTGATGCAGCCCTCGATTGACTTTATCAGCCATGAGAATTTAGTGAGATTGCGGCGGCCAGAGGAAGTGGACATTACGTCACTGGTACAATCCAATAATAGCCCATGTATTCCATTGAGTAATGTACGCCACCCCTGTGTGGTGTCGTAGTAATACACTACTGACTAATCTTCTACACCTTCATTGGATTCTTAACTACTGCGGGCATGACAGTTGGCGAAGACTACGATTGCCATCCCTATGGCCGAGTTCAATACCGGAGTCTTCATTGTTCGCTGACGGTACAGGAGATTCCAAGCATGGTGTGACGTAGGGCGACATTAGAACTGCATCGTAAGTAACCGTTCTGACGGCGCTATCGAGACTGAAGGCAGGTCACGGACGAAGACCCCTGTGGCCTGTCCGCATACTATATGGAGTAGATAACCGACAGCTTCTTACCAAGCACGCTATTATCCCCTATACCGGGATTTCGCGGAAGAATCGCTATTCTGGCAGGATTTCACGAAGATACGGCCGTTCCCTAGTCTACACCCCGACGGAAGGGGGCATCTGTGGCGGTACGCCAGGAATCCTGGGGCTGTACCGACTTACGCGCTAGCGTTGCGAGGTGAAACGGATGATTCCGATGTCTCTGTTCGCATGCCGGGTAGACAGAGAACTATGACGTGAGTCAAGACATTTCATTACCACGCCCGAGACTGGACTTTTAGGGATTTGCTAGTGCGGCTCTATCTCCCAACCGAGTAGAACAGCGCGTTAAATGTCTGATCAGCCAAACCACTAAGCGACAACACGATTAAGAGTTCTACGCTACTGGCCGAGAAAGTATCTCTAGTAGGTGTCCGCCCTACAATTTGGCTGATATTAACTTTATTACGGCTCAGTGCCAACCCAGCATGCACACCCTACTCACACGGAAACAAGCGGCCACGGAGCAGCAAAATCCCCTAACGTTGGGTAACATGGTCTGCTAAGAAAGGAAGGAACTGTATAGCAGACCTGCTCTAAGGTGCAGCTAACCAAAATGGAACGCACAAATTATGACTGACATCCAGATGACTGGCCTGGGATTAGACGTACGGCACCTATACTAGCCGTTGCATAGCTCGGGGGTAGGGGACCGTACGGTGCCAACACATGATCCTTACAAATGTATGGAGGATATTCTACCGGTAGCGCTGTGCGATCCGCGTATTTAGGCCGTAGCGCGTCGCGCACCCTAATGTGCTGAGGGACTAGTGGGCGCCGTAGAATT'/>

    <sequence taxon='12' value='CTCGAAAATAATCACCAAAATTAATCTTGTCACTATATGTCTCCAGGCGTTAGGCCCTACACATGTATATGGGATCTTTAGTTACTTCCGTAAGTGCAGGTTTTACTGTCCAGATATGGCGCCGTCGGCGTAAGACCTGCGACACCAGGCTATTACCAGCCCCCGCGAGGGCGCCTATTTGGGTTTTAGGTCCCTTTATGGAGTCCGGCCCGCTCGTTATTATGTAATAGGTAGCGAGGGGGCATTGCGCAATGCCCTGACGCGCACTTAACTCATCGGGTGAACCCGCTTTGGCGGGCGGGCCTTGTAATGTGTCTTTAGAATAATTGCCGTTTCAACTGAATCTTCGATAAATGGTCTGCTGGTAAACCAGGGACGTAGTGGGGGACTAATTTACCTGACTAAGCTGTTAAGTCGTGACGAGGCCCATCCCGATTACCTTGGAGGTGGAATTATTCGCCGGACATAAGCCTCGTCTATTGTGTATCTGATCGCGGCGACTGTTTAGATCTTAAGGAAGACTCGTATCCTCAGGTTATACAAGAGACTTAATGGGGTCGCCCCCAGTGAGGAATGGATAACTATTTAACTGCTTCAAGTTGAATCCGCAAGACTTCTGATACCAACTCTCTCGGGCGCCGAGGACGACTAGGAGGGACGGCAGACTCGAGCTTCTCTTTCTACTCATCTAGCGGCATCTACCGGTTCTACACCTACGAATGGAGGACAAAGTGATCCAATCCTGATGCAACCCTCAATCGACTTGATCAGCCATGAGAATTTAGTGAGATTGCGGCGGCCAGAGGAAGTGGATATTACGTCACTAGTACAATCCAATAATAGCCCATGTATTCCATCGAGTAATATACGCCACCCCTGTGTGGTGTCGTAGTAATACACTACTGACTAATCTTCTACACCTTCATTGGATTCTTAACTACTGCGGGGATGACAGCTGGCGAAGACTACGATTGCCATCACTATCGCCGAGCTCAATACCGGAGTCTTCATTGTTCGCTGACGGTACAGGAGATTCCAAGCATGGTGTGATGTAGGGCGACATTAGAACTGCATCGTAAGTAACCGTTCTGACGGCGCCATCGAGACTTAAGACAGGTCACGGACGAAGACCCCTGTGGCCTGTCCGCATCCTATATGGAGTAGATAACCGACAGCCTCTTACCAAGTACGCTATTATCCCCTATACCGGGATTTCGCGGAAGAATCGCTATTCTGGCAGGATTTCATCAAGATACGGCTGTTCCCTAGTCTACACCCCGACGAAAGGGGGCATCTGTGGCGGTACTCTAGGAATCCTGGGGCTGTACCGACTTACGCTCTAGCGTTGCGACGTGAAACGGATGATCCCGATGTCTCTGTTCGCAAGCCGGGTAGACAGAGAACTATGACGCAAGTCAAGATATTTCATTACCACGCCCGAGATTGGACTTTTAGGGATTTGCTAGTGCGGCTCTATTTCCCAACCGAGTAGAACAGCGCGTCAAACGTCTGATCAGCCAAACCACTAAGCGACAACACGATTAAGAGTTCTACGCTACTGGCCGAGAAAGTATCTCTAGTAGGTGTCCGCCCTACAATTTGGCTGATATTACCTTTATTACAGTTAAGTGCCAACCCAGCATGCACACCCCATTCACACAGAAACAAGCGGCCACGGAGCAGCAAAATCCCCTAACATTGGGTAACATGGTCTGCTAAGAAAGGAAGGAGCTGTATAGCAGACCTGCTCTAAGGTGCAGTTAACCAAAATGGAACGCACAAACTATGACTGACATCCAGATGACTGGCCTGGGATTAGACGTACGGCACCTATATTAGCCGTTGCATCGCTCGGGGGTGGGGGACCGTACGGTGCCAACGCATGATCCTTACAAATGTATGGAGGATATTCCACCGGTAGCGCTGTGCGACCCGCATATTGAGGCCGTAGCGCGTCATGCACCCTAATGTGCTGAGGGACTAGTGGGCGCCGTAGAATT'/>

    <sequence taxon='19' value='CTCGAAAATAATCACCAAAATTAATCTTGTCACTATATGTCTCCAGGCGTTAGGCCCTACACATGTATATGGGATCTTTAGTTACTTCCGTAAGTGCAGGTTTTACTGTCCAGATATGGCGCCGTCGGCGTAAGACCTGCGACACCAGGCTATTACCAGCCCCCGCGAGGGCGCCTATTTGGGTTTTAGGTCCCTTTATGGAGTCCGGCCCGCTCGTTATTATGTAATAGGTAGCGAGGGGGCATTGCGCAATGCCCTGACGCGCACTTAACTCATCGGGTGAACCCGCTTTGGCGGGCGGGCCTTGTAATGTGTCTTTAGAATAATTGCCGTTTCAACTGAATCTTCGATAAATGGTCTGCTGGTAAACCAGGGACGTAGTGGGGGACTAATTTACCTGACTAAGCTGTTAAGTCGTGACGAGGCCCATCCCGATTACCTTGGAGGTGGAATTATTCGCCGGACATAAGCCTCGTCTATTGTGTATCTGATCGCGGCGACTGTTTAGATCTTAAGGAAGACTCGTATCCTCAGGTTATACAAGAGACTTAATGGGGTCGCCCCCAGTGAGGAATGGATAACTATTTAACTGCTTCAAGTTGAATCCGCAAGACTTCTGATACCAACTCTCTCGGGCGCCGAGGACGACTAGGAGGGACGGCAGACTCGAGCTTCTCTTTCTACTCATCTAGCGGCATCTACCGGTTCTACACCTACGAATGGAGGACAAAGTGATCCAATCCTGATGCAACCCTCAATCGACTTGATCAGCCATGAGAATTTAGTGAGATTGCGGCGGCCAGAGGAAGTGGATATTACGTCACTAGTACAATCCAATAATAGCCCATGTATTCCATCGAGTAATATACGCCACCCCTGTGTGGTGTCGTAGTAATACACTACTGACTAATCTTCTACACCTTCATTGGATTCTTAACTACTGCGGGGATGACAGCTGGCGAAGACTACGATTGCCATCACTATCGCCGAGCTCAATACCGGAGTCTTCATTGTTCGCTGACGGTACAGGAGATTCCAAGCATGGTGTGATGTAGGGCGACATTAGAACTGCATCGTAAGTAACCGTCCTGACGGCGCCATCGAGACTTAAGACAGGTCACGGACGAAGACCCCTGTGGCCTGTCCGCATCCTATATGGAGTAGATAACCGACAGCCTCTTACCAAGTACGCTATTATCCCCTATACCGGGATTTCGCGGAAGAATCGCTATTCTGGCAGGATTTCATCAAGATACGGCTGTTCCCTAGTCTACACCCCGACGAAAGGGGGCATCTGTGGCGGTACTCTAGGAATCCTGGGGCTGTACCGACTTACGCTCTAGCGTTGCGACGTGAAACGGATGATCCCGATGTCTCTGTTCGCAAGCCGGGTAGACAGAGAACTATGACGCAAGTCAAGATATTTCATTACCGCGCCCGAGATTGGACTTTTAGGGATTTGCTAGTGCGGCTCTATTTCCCAACCGAGTAGAACAGCGCGTCAAACGTCTGATCAGCCAAACCACTAAGCGACAACACGATTAAGAGTTCTACGCTACTGGCCGAGAAAGTATCTCTAGTAGGTGTCCGCCCTACAATTTGGCTGATATTACCTTTATTACAGTTAAGTGCCAACCCAGCATGCACACCCCATTCACACAGAAACAAGCGGCCACGGAGCAGCAAAATCCCCTAACATTGGGTAACATGGTCTGCTAAGAAAGGAAGGAGCTGTATAGCAGACCTGCTCTAAGGTGCAGTTAACCAAAATGGAACGCACAAACTATGACTGACATCCAGATGACTGGCCTGGGATTAGACGTACGGTACCTATATTAGCCGTTGCATCGCTCGGGGGTGGGGGACCGTACGGTGCCAACGCATGATCCTTACAAATGTATGGAGGATATTCCACCGGTAGCGCTGTGCGACCCGCATATTGAGGCCGTAGCGCGTCATGCACCCTAATGTGCTGAGGGACTAGTGGGCGCCGTAGAATT'/>

    <sequence taxon='24' value='CTCGAAAATAATCACCAAAATTAATCTTGTCACTATATGTCTCCAGGCGTTAGGCCCTACACATGTATATGGGATCTTTAGTTACTTCCGTAAGTGCAGGTTTTACTGTCCAGATATGGCGCCGTCGGCGTAAGACCTGCGACACCAGGCTATTACCAGCCCCCGCGAGGGCGCCTATTTGGGTTTTAGGTCCCTTTATGGAGTCCGGCCCGCTCGTTATTATGTAATAGGTAGCGAGGGGGCATTGCGCAATGCCCTGACGCGCACTTAACTCATCGGGTGAACCCGCTTTGGCGGGCGGGCCTTGTAATGTGTCTTTAGAATAATTGCCGTTTCAACTGAATCTTCGATAAATGGTCTGCTGGTAAACCAGGGACGTAGTGGGGGACTAATTTACCTGACTAAGCTGTTAAGTCGTGACGAGGCCCATCCCGATTACCTTGGAGGTGGAATTATTCGCCGGACATAAGCCTCGTCTATTGTGTATCTGATCGCGGCGACTGTTTAGATCTTAAGGAAGACTCGTATCCTCAGGTTATACAAGAGACTTAATGGGGTCGCCCCCAGTGAGGAATGGATAACTATTTAACTGCTTCAAGTTGAATCCGCAAGACTTCTGATACCAACTCTCTCGGGCGCCGAGGACGACTAGGAGGGACGGCAGACTCGAGCTTCTCTTTCTACTCATCTAGCGGCATCTACCGGTTCTACACCTACGAATGGAGGACAAAGTGATCCAATCCTGATGCAACCCTCAATCGACTTGATCAGCCATGAGAATTTAGTGAGATTGCGGCGGCCAGAGGAAGTGGATATTACGTCACTAGTACAATCCAATAATAGCCCATGTATTCCATCGAGTAATATACGCCACCCCTGTGTGGTGTCGTAGTAATACACTACTGACTAATCTTCTACACCTTCATTGGATTCTTAACTACTGCGGGGATGACAGCTGGCGAAGACTACGATTGCCATCACTATCGCCGAGCTCAATACCGGAGTCTTCATTGTTCGCTGACGGTACAGGAGATTCCAAGCATGGTGTGATGTAGGGCGACATTAGAACTGCATCGTAAGTAACCGTCCTGACGGCGCCATCGAGACTTAAGACAGGTCACGGACGAAGACCCCTGTGGCCTGTCCGCATCCTATATGGAGTAGATAACCGACAGCCTCTTACCAAGTACGCTATTATCCCCTATACCGGGATTTCGCGGAAGAATCGCTATTCTGGCAGGATTTCATCAAGATACGGCTGTTCCCTAGTCTACACCCCGACGAAAGGGGGCATCTGTGGCGGTACTCTAGGAATCCTGGGGCTGTACCGACTTACGCTCTAGCGTTGCGACGTGAAACGGATGATCCCGATGTCTCTGTTCGCAAGCCGGGTAGACAGAGAACTATGACGCAAGTCAAGATATTTCATTACCGCGCCCGAGATTGGACTTTTAGGGATTTGCTAGTGCGGCTCTATTTCCCAACCGAGTAGAACAGCGCGTCAAACGTCTGATCAGCCAAACCACTAAGCGACAACACGATTAAGAGTTCTACGCTACTGGCCGAGAAAGTATCTCTAGTAGGTGTCCGCCCTACAATTTGGCTGATATTACCTTTATTACAGTTAAGTGCCAACCCAGCATGCACACCCCATTCACACAGAAACAAGCGGCCACGGAGCAGCAAAATCCCCTAACATTGGGTAACATGGTCTGCTAAGAAAGGAAGGAGCTGTATAGCAGACCTGCTCTAAGGTGCAGTTAACCAAAATGGAACGCACAAACTATGACTGACATCCAGATGACTGGCCTGGGATTAGACGTACGGTACCTATATTAGCCGTTGCATCGCTCGGGGGTGGGGGACCGTACGGTGCCAACGCATGATCCTTACAAATGTATGGAGGATATTCCACCGGTAGCGCTGTGCGACCCGCATATTGAGGCCGTAGCGCGTCATGCACCCTAATGTGCTGAGGGACTAGTGGGCGCCGTAGAATT'/>

    <sequence taxon='30' value='CTCGAAAATAATCACCAAAATTAATCTTGTCACTATATGTCTCCAGGCGTTAGGCCCTACACATGTATATGGGATCTTTAGTTACTTCCGTAAGTGCAGGTTTTACTGTCCAGATATGGCGCCGTCGGCGTAAGACCTGCGACACCAGGCTATTACCAGCCCCCGCGAGGGCGCCTATTTGGGTTTTAGGTCCCTTTATGGAGTCCGGCCCGCTCGTTATTATGTAATAGGTAGCGAGGGGGCATTGCGCAATGCCCTGACGCGCACTTAACTCATCGGGTGAACCCGCTTTGGCGGGCGGGCCTTGTAATGTGTCTTTAGAATAATTGCCGTTTCAACTGAATCTTCGATAAATGGTCTGCTGGTAAACCAGGGACGTAGTGGGGGACTAATTTACCTGACTAAGCTGTTAAGTCGTGACGAGGCCCATCCCGATTACCTTGGAGGTGGAATTATTCGCCGGACATAAGCCTCGTCTATTGTGTATCTGATCGCGGCGACTGTTTAGATCTTAAGGAAGACTCGTATCCTCAGGTTATACAAGAGACTTAATGGGGTCGCCCCCAGTGAGGAATGGATAACTATTTAACTGCTTCAAGTTGAATCCGCAAGACTTCTGATACCAACTCTCTCGGGCGCCGAGGACGACTAGGAGGGACGGCAGACTCGAGCTTCTCTTTCTACTCATCTAGCGGCATCTACCGGTTCTACACCTACGAATGGAGGACAAAGTGATCCAATCCTGATGCAACCCTCAATCGACTTGATCAGCCATGAGAATTTAGTGAGATTGCGGCGGCCAGAGGAAGTGGATATTACGTCACTAGTACAATCCAATAATAGCCCATGTATTCCATCGAGTAATATACGCCACCCCTGTGTGGTGTCGTAGTAATACACTACTGACTAATCTTCTACACCTTCATTGGATTCTTAACTACTGCGGGGATGACAGCTGGCGAAGACTACGATTGCCATCACTATCGCCGAGCTCAATACCGGAGTCTTCATTGTTCGCTGACGGTACAGGAGATTCCAAGCATGGTGTGATGTAGGGCGACATTAGAACTGCACCGTAAGTAACCGTCCTGACGGCGCCATCGAGACTTAAGACAGGTCACGGACGAAGACCCCTGTGGCCTGTCCGCATCCTATATGGAGTAGATAACCGACAGCCTCTTACCAAGTACGCTATTATCCCCTATACCGGGATTTCGCGGAAGAATCGCTATTCTGGCAGGATTTCATCAAGATACGGCTGTTCCCTAGTCTACACCCCGACGAAAGGGGGCATCTGTGGCGGTACTCTAGGAATCCTGGGGCTGTACCGACTTACGCTCTAGCGTTGCGACGTGAAACGGATGATCCCGATGTCTCTGTTCGCAAGCCGGGTAGACAGAGAACTATGACGCAAGTCAAGATATTTCATTACCGCGCCCGAGATTGGACTTTTAGGGATTTGCTAGTGCGGCTCTATTTCCCAACCGAGTAGAACAGCGCGTCAAACGTCTGATCAGCCAAACCACTAAGCGACAACACGATTAAGAGTTCTACGCTACTGGCCGAGAAAGTATCTCTAGTAGGTGTCCGCCCTACAATTTGGCTGATATTACCTTTATTACAGTTAAGTGCCAACCCAGCATGCACACCCCATTCACACAGAAACAAGCGGCCACGGAGCAGCAAAATCCCCTAACATTGGGTAACATGGTCTGCTAAGAAAGGAAGGAGCTGTGTAGCAGACCTGCTCTAAGGTGCAGTTAACCAAAATGGAACGCACAAACTATGACTGACATCCAGATGACTGGCCTGGGATTAGACGTACGGTACCTATATTAGCCGTTGCATCGCTCGGGGGTGGGGGACCGTACGGTGCCAACGCATGATCCTTACAAATGTATGGAGGATATTCCACCGGTAGCGCTGTGCGACCCGCATATTGAGGCCGTAGCGCGTCATGCACCCTAATGTGCTGAGGGACTAGTGGGCGCCGTAGAATT'/>

    <sequence taxon='64' value='CTCGAAAATAATCACCAAAATTAATTTTGTCACTATATGTCTCCAGGCGTTAGGCCCTACACATGTATATGGGATCTTTAATTACTTCCGTAAGTGCAGGTTTTACTGTCCAGATATGGCGCCGTCGGCGTAAGACCTGCGACACCAGGCTATTACCAGCCCCCGCGAGGGCGCCTATTTGGGTTTTAGGTCCCTTTATGGAGTCCGGCCCGCTCGTTATTATGTAATAGGTAGCGAGGGGGCATTGCGCAATGCCCTGACGCGCACTTAACTCATCGGGTGAATCCGATTTGGCGGGCGGGCCTTGTAATGTATCTTTAGAATAATTGCCGTTTCAACTGAATCTTCGATAAATGGTCTGCTGGTGAACCAGGGACGTAGTGGGGGACTAATTTACCTGACTAAGCTGTTAAGTCGTGACGAGGCGCATCCCGATTACCTTGGAGGTGGAATTATTCGCCGGACATAAGCCTCGTCTATTGTGTATCTGATCGCGGCGACTGTTTAGATCTTAAGGAAGACTCGTATCCTCAGGTTATACAAGAGACTTAATGGGGTCGCCCCCAGTGAGGAATGGATAACTATTTAACTGCTTCAAGTTGAATCCGCAAGACTTCTGATACCAACTCTCTCGGGCGCCAGGGACGACTAGGAGGGACGGCAGACTCGAGCTTCTCTTTCTACTCATCTAGCGGCATCTACCGGTTCTACACCTACGAATGGAGGACAAAGTGATCCAATCCTGATGCAACCCTCAATCGACTTGATCAGCCATGAGAATTTAGTGAGATTGCGGCGGCCAGAGGAAGTGGATATTACGTCACTAGTACAATCCAATAATAGCCCATGTATTCCATCGAGTAATATACGCCACCCCTGTGTGGTGTCGTAGTAATACACTACTGACTAATCTTCTGCACCTTCATTGGATTCTTAACTACCGCGGGGATGACAGCTGGCGAAGACTACGATTGCCATCACTATCGCCGAGCTCAATACCGGAGTCTTCATTGTTCGCTGACGGTACAGGAGATTCCAAGCATGGTGTGATGTAGGGCGACATTAGAACTGCACCGTAAGTAACCGTCCTGACGGCGCCATCGAGACTTAAGACAGGTCACGGACGAAGACCCCTGTGGCCTGTCCGCATCCTATATGGAGTAGATAACCGACAGCCTCTTACCAAGTACGCTATTATCCCCTATACCGGGATTTCGCGGAAAAATCGCTATTCTGGCAGGATTTCATCAAGATACGGCTGTTCCCTAGTCTACACCCCGACGAAAGGGGGCATCTGTGGCGGTACTCTAGGAATCCTGGGGCTGTACCGACCTACGCTCTAGCGTTGCGACGTGAAACGGATGATCCCGATGTCTCTGTTCGCAAGCCGGGTAGACAGAGAACTATGACGCAAGTCAAGATATTTCGTTACCGCGCCCGAGATTGGACTTTTAGGGATTTGCTAGTGCGGCTCCATTTCCCAACCGAGTAGAACAGCGCGTTAAACGTCTGATCAGCCAAACCACTAAGCGACAACACGATTAAGAGTTCTACGCTACTGGCCGAGAAAGTATCTCTAGTAGGTGTCCGCCCTACAATTTGGCTGATATTACCTTTATTACAGTTAAGTGTCAACCCAGCATGCACACCCCATTCACACAGAAACAAGCGGCCACGGAGCAGCAAAATCCCCTAACATTGGGTAACATGGTCTGCTAAGAAAGGAAGGAGCTGTGTAGTAGACCTGCTCTAAGGTGCAGTTAACCAAAATGGAACGCACAAACTATGACTGACATCCAGATGACTGGCCTGGGATTAGACGTACGGTACCTATATTAGCCGTTGCATCGCTCGGGGGTGGGGGACCGTACGGTGCCAACGCATGATCCTTACAAATGTATGGAGGATATTCCATCGGTAGCGCTGTGCGACCCGCATATTGAGGCCGTAGCGCGTCATGCACCCTAATGTGCTGAGGGACTAGTGGGCGCCGTAGAATT'/>

    <sequence taxon='96' value='CTCGAAAATAATCACCAAAATTAATTTTGTCACTATATGTCTCCAGGCGTTAGGCCCTACACATGTATATGGGATCTTTAATTACTTCCGTAAGTGCAGGTTTTACTGTCCAGATATGGCGCCGTCGGCGTAAGACCTGCGACACCAGGCTATTACCAGCCCCCGCGAGGGCGCCTATTTGGGTTTTAGGTCCCTTTATGGAGTCCGGCCCGCTCGTTATTATGTAATAGGTAGCGAGGGGGCATTGCGCAATGCCCTGACGCGCACTTAACTCATCGGGTGAATCCGATTTGGCGGGCGGGCCTTGTAATGTATCTTTAGAATAATTGCCGTTTCAACTGAATCTTCGATAAATGGTCTGCTGGTGAACCAGGGACGTAGTGGGGGACTAATTTACCTGACTAAGCTGTTAAGTCGTGACGAGGCGCATCCCGATTATCTTGGAGGTGGAATTATTCGCCGGACATAAGCCTCGTCTATTGTGTATCTGATCGCGGCGACTGTTTAGATCTTAAGGAAAACTCGTATCCTCAGGTTATACAAGAGACTTAATGGGGTCGCCCCCAGTGAGGAATGGATAACTATTTAACTGCTTCAAGTTGAATCCGCAAGACTTCTGATACCAACTCTCTCGGGCGCCAGGGACGACTAGGAGGGACGGCAGACTCGAGCTTCTCTTTCTACTCATCTAGCGGCATTTACCGGTTCTACACCTACGAATGGAGGACAAAGTGATCCAATCCTGATGCAACCCTCAATCGACTTGATCAGCCATGAGAATTTAGTGAGATTGCGGCGGCCAGAGGAAGTGGATATTACGTCACTAGTACAATCCAATAATAGCCCATGTATTCCATCGAGTAATATACGCCACCCCTGTGTGGTGTCGTAGTAATACACTACTGACTAATCTTCCGCACCTTCATTGGATTCTTAACTACCGCGGGGATGACAGCTGGCGAAGACTACGATTGCCATCACTATCGCCGAGCTCAATACCGGAGTCTTCATTGTTCGCTGACGGTACAGGAGATTCCAAGCATGGTGTGATGTAGGGCGACAGTAGAACTGCACCGTAAGTAACCGTCCTGACGGCGCCATCGAGACTTAAGACAGGTCACGGACGAAGACCCCTGTGGCCTGTCCGCATCCTATATGGAGTAGATAACCGACAGCCTCTTACCAAGTACGCTATTATCCCCTATACCGGGATTTCGCGGAAAAATCGCTATTCTGGCAGGATTTCATCAAGATACGGCTGTTCCCTAGTCTACACCCCGACGAAAGGGGGCATCTGTGGCGGTACTCTAGGAATCCTGGGGCTGTACCGACCTACGCTCTAGCGTTGCGACGTGAAACGGATGATCCCGATGTCTCTGTTCGCAAGCCGGGTAGACAGAGAACTATGACGCAAGTCAAGATATTTCGTTACCGCGCCCGAGATTGGACTTTTAGGGATTTGCTAGTGCGGCTCCATTTCCCAACCGAGTAGAACAGCGCGTTAAACGTCTGATCAGCCAAACCACTAAGCGACAACACGATTAAGAGTTCTACGCTACTGGCCGAGAAAGTATCTCTAGTAGGTGTCCGCCCTACAATTTGGCTGATATTACCTTTATTACAGTTAAGTGTCAACCCAGCATGCACACCCCATTCACACAGAAACAAGCGGCCACGGAGCAGCAAAATCCCCTAACGTTGGGTAACCTGGTCTGCTAAGAAAGGAAGGAGCTGTGTAGTAGACCTGCTCTAAGGTGCAGTTAACCAAAATGGAACGCACAAACTATGACTGACATCCAGATGACTGGCCTGGGATTAGACGTACGGTACCTATATTAGCCGTTGCATCGCTCGGGGGTGGGGGACCGTACGGTGACAACGCATGATCCTTACAAATGTATGGAGGATATTCCATCGGTAGCGCTGTGCGACCCGCATATTGAGGCCGTAGCGCGTCATGCACCCTAATGTGCTGAGGGACTAGTGGGCGCCGTAGAATT'/>

    <sequence taxon='20' value='CTCGAAAATAATCACCAAAATTAATCTTGTCACTATATGTCTCCAGGCGTTAGGCCCTACACATGTATATGGGATCTTTAGTTACTTCCGTAAGTGCAGGTTTTACTGTCCAGATATGGCGCCGTCGGCGTAAGACCTGCGACACCAGGCTATTACCAGCCCCCGCGAGGGCGCCTATTTGGGTTTTAGGTCCCTTTATGGAGTCCGGCCCGCTCGTTATTATGTAATAGGTAGCGAGGGGGCATTGCGCAATGCCCTGACGCGCACTTAACTCATCGGGTGAACCCGCTTTGGCGGGCGGGCCTTGTAATGTGTCTTTAGAATAATTGCCGTTTCAACTGAATCTTCGATAAATGGTCTGCTGGTAAACCAGGGACGTAGTGGGGGACTAATTTACCTGACTAAGCTGTTAAGTCGTGACGAGGCCCATCCCGATTACCTTGGAGGTGGAATTATTCGCCGGACATAAGCCTCGTCTATTGTGTATCTGATCGCGGCGACTGTTTAGATCTTAAGGAAGACTCGTATCCTCAGGTTATACAAGAGACTTAATGGGGTCGCCCCCAGTGAGGAATGGATAACTATTTAACTGCTTCAAGTTGAATCCGCGAGACTTCTGATACCAACTCTCTCGGGCGCCGAGGACGACTAGGAGGGACGGCAGACTCGAGCTTCTCTTTCTACTCATCTAGCGGCATCTACCGGTTCTACACCTACGAATGGAGGACAAAGTGATCCAATCCTGATGCAACCCTCAATCGACTTGATCAGCCATGAGAATTTAGTGAGATTGCGGCGGCCAGAGGAAGTGGATATTACGTCACTAGTACAATCCAATAATAGCCCATGTATTCCATCGAGTAATATACGCCACCCCTGTGTGGTGTCGTAGTAATACACTACTGACTAATCTTCTACACCTTCATTGGATTCTTAACTACTGCGGGGATGACAGCTGGCGAAGACTACGATTGCCATCACTATCGCCGAGCTCAATACCGGAGTCTTCATTGTTCGCTGACGGTACAGGAGATTCCAAGCATGGTGTGATGTAGGGCGACATTAGAACTGCATCGTAAGTAACCGTTCTGACGGCGCCATCGAGACTTAAGACAGGTCACGGACGAAGACCCCTGTGGCCTGTCCGCATCCTATATGGAGTAGATAACCGACAGCCTCTTACCAAGTACGCTATTATCCCCTATACCGGGATTTCGCGGAAGAATCGCTATTCTGGCAGGATTTCATCAAGATACGGCTGTTCCCTAGTCTACACCCCGACGAAAGGGGGCATCTGTGGCGGTACTCTAGGAATCCTGGGGCTGTACCGACTTACGCTCTAGCGTTGCGACGTGAAACGGATGATCCCGATGTCTCTGTTCGCAAGCCGGGTAGACAGAGAACTATGACGCAAGTCAAGATATTTCATTACCGCGCCCGAGATTGGACTTTTAGGGATTTGCTAGTGCGGCTCTATTTCCCAACCGAGTAGAACAGCGCGTCAAACGTCTGATCAGCCAAACCACTAAGCGACAACACGATTAAGAGTTCTACGCTACTGGCCGAGAAAGTATCTCTAGTAGGTGTCCGCCCTACAATTTGGCTGATATTACCTTTATTACAGTTAAGTGCCAACCCAGCATGCACACCCCATTCACACAGAAACAAGCGGCCACGGAGCAGCAAAATCCCCTAACATTGGGTAACATGGTCTGCTAAGAAAGGAAGGAGCTGTATAGCAGACCTGCTCTAAGGTGCAGTTAACCAAAATGGAACGCACAAACTATGACTGACATCCAGATGACTGGCCTGGGATTAGACGTACGGCACCTATATTAGCCGTTGCATCGCTCGGGGGTGGGGGACCGTACGGTGCCAACGCATGATCCTTACAAATGTATGAAGGATATTCCACCGGTAGCGCTGTGCGACCCGCATATTGAGGCCGTAGCGCGTCATGCACCCTAATGTGCTGAGGGACTAGTGGGCGCCGTAGAATT'/>

    <sequence taxon='14' value='CTCGAAAATAATCACCAAAATTAATCTTGTCACTATATGTCTCCAGGCGTTAGGCCCTACACATGTATATGGGATCTCTAGTTACTTCCGTAAGTGCAGGTTTTACTGTCCAGATATGGCGCCGTCGGCGTAAGACCTGCGACACCAGGCTATTACCAGCCCCCGCGAGGGCGCCTATTTGGGTTTTAGGTCCCTTTATGGAGTCCGGCCCGCTCGTTATTATGTAATAGGTAGCGAGGGGGCATTGCGCAATGCCCTGACGCGCACTTAACTCATCGGATGAACCCGCTTTGGCGGGCGGGCCTTGTAATGTGTCTTTAGAATAATTGCCGTTTCAACTGAATCTTCGGTAAATGGTCTGCTGGTAAACCAGGGACGTAGTGGGGGACTAATTTACCTGACTAAGCTGTTAAGTCGTGACGAGGCCCATCCCGATTACCTTGGAGGTGGAATTGTTCGCCGGACATAAGCCCCGTCTATTGTGTATCTGATCGCGGCGACTGTTTAGATCTTAAGGAAGACTCGTATCCTCAGGTTATACAAGAGACTTAATGGGGTCGCCCCCAGTGAGGAATGGATAACTATTTAACTGCTTCAAGTTGAATCCGCAAGACTTCTGATACCAACTCTCTCGGGCGCCGAGGACGACTAGGAGGGACGGCAGACTCGAGATTCTCTTTCTACTCATCTAGCGGCATCTACCGGTTCTACACCTACGAATGGAGGACAAAATGATCCAATCCTGATGCAACCCTCAATCGACTTGATCAGCCATGAGAATTTAGTGAGATTGCGGCGGCCAGAGGAAGTGGATATTACGTCACTAGTACAATCCAATAATAGCCCATGTATTCCATCGAGTAATATACGCCACCCCTGTGTGGTGTCGTAGTAATACACTACTGACTAATCTTCTACACCTTCATTGGATTCTTAACTACTGCGGGGATGACAGCTGGCGAAGATTACGATTGCCATCACTATCGCCGAGCTCAATACCGGAGTCTTCATTGTTCGCTGACGGTACAGGAGATTCCAAGCATGGTGTGATGTAGGGCGACATTAGAACTGCATCGTAAGTAACCGTTCTGACGGCGCCATCGAGATTTAAGACAGGTCACGGACGAAGACCCCTGTGGCCTGTCCGCATCCTATATGGAGTAGATAACCGACAGCCTCTTACCAAGTACGCTATTATCCCCTATACCGGGATTTCGCGGAAGAATTGCTATTCTGGCAGGATTTCATCAAGATACGGCTGTTCCCTAGTCTACACCCCGACGAAAGGGGGCATCTGTGGCGGTACTCTAGGAATCCTGGGGCTGTACCGACTTACGCTCTAGCGTTGCGACGTGAAACGGATGATCCCGATGTCTCTGTTCGCAAGCCGGGTAGACAGAGAACTATGACGCAAGTCAAGATATTTCATTACCACGCCCGAGATTGGACTTTTAGGGATTTGCTAGTGCGGCTCTATTTCCCAACCGAGTAGAACAGCGCGTCAAACGTCTGATCAGCCAAACCACTAAGCGACAACACGATTAAGAGTTCTACGCTACTGGCCGAGAAAGTATCTCTAGTAGGTGTCCGCCCTACAATTTGGCTGATATTACCTTTATTACAGTTAAGTGCCAACCCAGCATGCACACCCCATTCACACAGAAACAAGCGGCCACGGAGCAGCAAAATCCCCTAACATTGGGTAACATGGTCTGCTAAGAAAGGAAGGAGCTGTATAGCAGACCTGCTCTAAGGTGCAGTTAACCAAAATGGAACGCACAAACTATGACTGACATCCAGATGACTGGCCTGGGATTAGACGTACGGCACCTATATTAGCCGTTGCATCGCTCGGGGGTGGGGGACCGTACGGTGCCAACGCATGATCCTTACAAATGTATGGAGGATATTCCACCGGTAGCGCTGTGCGACCCGCATATTGAGGCCGTAGCGCGTCATGCACCCTAATGTGCTGAGGGACTAGTGGGCGCCGTAGACTT'/>

    <sequence taxon='34' value='CTCGAAAATAATCACCAAAATTAATCTTGTCACTATATGTCTCCAGGCGTTAGGCCCTACACATGTATATGGGATCTCTAGTTACTTCCGTAAGTGCAGGTTTTACTGTCCAGATATGGCGCCGTCGGCGTAAGACCTGCGACACCAGGCTATTACCAGCCCCCGCGAGGGCGCCTATTTGGGTTTTAGGTCCCTTTATGGAGTCCGGCCCGCTCGTTATTATGTAATAGGTAGCGAGGGGGCATTGCGCAATGCCCTGACGCGCACTTAACTCATCGGATGAACCCGCTTTGGCGGGCGGGCCTTGTAATGTGTCTTTAGAATAATTGCCGTTTCAACTGAATCTTCGGTAAATGGTCTGCTGGTAAACCAGGGACGTAGTGGGGGACTAATTTACCTGACTAAGCTGTTAAGTCGTGACGAGGCCCATCCCGATTACCTTGGAGGTGGAATTGTTCGCCGGACATAAGCCCCGTCTATTGTGTATCTGATCGCGGCGACTGTTTAGATCTTAAGGAAGACTCGTATCCTCAGGTTATACAAGAGACTTAATGGGGTCGCCCCCAGTGAGGAATGGATAACTATTTAACTGCTTCAAGTTGAATCCGCAAGACTTCTGATACCAACTCTCTCGGGCGCCGAGGACGACTAGGAGGGACGGCAGACTCGAGATTCTCTTTCTACTCATCTAGCGGCATCTACCGGTTCTACACCTACGAATGGAGGACAAAATGATCCAATCCTGATGCAACCCTCAATCGACTTGATCAGCCATGAGAATTTAGTGAGATTGCGGCGGCCAGAGGAAGTGGATATTACGTCACTAGTACAATCCAATAATAGCCCATGTATTCCATCGAGTAATATACGCCACCCCTGTGTGGTGTCGTAGTAATACACTACTGACTAATCTTGTACACCTTCATTGGATTCTTAACTACTGCGGGGATGACAGCTGGCGAAGATTACGATTGCCATCACTATCGCCGAGCTCAATACCGGAGTCTTCATTGTTCGCTGACGGTACAGGAGATTCCAAGCATGGTGTGATGTAGGGCGACATTAGAACTGCATCGTAAGTAACCGTTCTGACGGCGCCATCGAGATTTAAGACAGGTCACGGACGAAGACCCCTGTGGCCTGTCCGCATCCTATATGGAGTAGATAACCGACAGCCTCTTACCAAGTACGCTATTATCCCCTATACCGGGATTTCGCGGAAGAATTGCTATTCTGGCAGGATTTCATCAAGATACGGCTGTTCCCTAGTCTACACCCCGACGAAAGGGGGCATCTGTGGCGGTACTCTAGGAATCCTGGGGCTGTACCGACTTACGCTCTAGCGTTGCGACGTGAAACGGATGATCCCGATGTCTCTGTTCGCAAGCCGGGTAGACAGAGAACTATGACGCAAGTCAAGATATTTCATTACCACGCCCGAGATTGGACTTTTAGGGATTTGCTAGTGCGGCTCTATTTCCCAACCGAGTAGAACAGCGCGTCAAACGTCTGATCAGCCAAACCACTAAGCGACAACACGATTAAGAGTTCTACGCTACTGGCCGAGAAAGTATCTCTAGTAGGTGTCCGCCCTACAATTTGGCTGATATTACCTTTATTACAGTTAAGTGCCAACCCAGCATGCACACCCCATTCACACAGAAACAAGCGGCCACGGAGCAGCAAAATCCCCTAACATTGGGTAACATGGTCTGCTAAGAAAGGAAGGAGCTGTATAGCAGACCTGCTCTAAGGTGCAGTTAACCAAAATGGAACGCACAAACTATGACTGACATCCAGATGACTGGCCTGGGATTAGACGTACGGCACCTATATTAGCCGTTGCATCGCTCGGGGGTGGGGGACCGTACGGTGCCAACGCATGATCCTTACAAATGTATGGAGGATATTCCACCGGTAGCGCTGTGCGACCCGCATATTGAGGCCGTAGCGCGTCATGCACCCTAATGTGCTGAGGGACTAGTGGGCGCCGTAGACTT'/>

    <sequence taxon='35' value='CTCGAAAATAATCACCAAAATTAATCTTGTCACTACATGTCCCCAGGCGTTAGGCCCTACACATGTATATGGGATCTCTAGTCACTTCCGTAAGTGCAGGTTTTACTGTCCAGATATGGCGCCGTCGGCGTAAGACCTGCGACACCAGGCTATTACCAGCCCCCGTGAGGGCGCCTATTTGGGTTTTAGGTCCCTTTATGGAGTCCGGCCCGCTCGTTATTATGTAATAGGTAGCGAGGGGGCATTGCGCAATGCCCTGACGCGCACTTAACTCATCGGATGAACCCGCTTTGGCGGGCGGGCCTTGTAATGTGTCTTTAGAATAATTGCCGTTTCAACTGAATCTTCGGTAAATGGTCTGCTGGTAAACCAGGGACGTAGTGGGGGACTAATTTACCTGACTAAGCTGTTAAGTCGTGACGAGGCCCATCCCGATTACCTTGGAGGTGGAATTGTTCGCCGGACATAAGCCCCGTCTATTGTGTATCTGATCGCGGCGACTGTTTAGATCTTAAGGAAGACTCGTATCCTCAGGTTATACAAGAGACTTAATGGGGTCGCCCCCAGTGAGGAATGGATAACTATTTAACTGCTTCAAGTTGAATCCGCAAGACTTCTGATACCAACTCTCTCGGGCGCCGAGGACGACTAGGAGGGACGGCAGACTCGAGATTCTCTTTCTACTCATCTAGCGGCATCTACCGGTTCTACACCTACGAATGGAGGACAAAATGATCCAATCCTGATGCAACCCTCAATCGACTTGATCAGCCATGAGAATTTAGTGAGATTGCGGCGGCCAGAGGAAGTGGATATTACGTCACTAGTACAATCCAATAATAGCCCATGTATTCCATCGAGTAATATACGCCACCCCTGTGTGGTGTCGTAGTAATACACTACTGACTAATCTTGTACACCTTCATTGGATTCTTAACTACTGCGGGGATGACAGCTGGCGAAGATTACGATTGCCATCACTATCGGCGAGCTCAATACCGGAGTCTTCATTGTTCGCTGACGGTACAGGAGATTCCAAGCATGGTGTGATGTAGGGCGACATTAGAACTGCATCGTAAGTAACCGTTCTGACGGCGCCATCGAGATTTAAGACAGGTCACGGACGAAGACCCCTGTGGCCTGTCCGCATCCTATATGGAGTAGATAACCGACAGCCTCTTACCAAGTACGCTATTATCCCCTATACCGGGATTTCGCGGAAGAATTGCTATTCTGGCAGGATTTCATCAAGATACGGCTGTTCCCTAGTCTACACCCCGACGAAAGGGGGCATCTGTGGCGGTACTCTAGGAATCCTGGGGCTGTACCGACTTACGCTCTAGCGTTGCGACGTGAAACGGATGATCCCGATGTCTCTGTTCGCAAGCCGGGTAGACAGAGAACTATGACGCAAGTCAAGATATTTCATTACCACGCCCGAGATTGGACTTTTAGGGATTTGCTAGTGCGGCTCTATTTGCCAACCGAGTAGAACAGCGCGTCAAACGTCTGATCAGCCAAACCACTAAGCGACAACACGATTAAGAGTTCTACGCTACTGGCCGAGAAAGTATCTCTAGTAGGTGTCCGCCCTACAATTTGGCTGATATTACCTTTATTACAGTTAAGTGCCAACCCAGCATGCACACCCCATTCACACAGAAACAAGCGGCCACGGAGCAGCAAAATCCCCTAACATTGGGTAACATGGTCTGCTAAGAAAGGAAGGAGCTGTATAGCAGACCTGCTCTAAGGTGCAGTTAACCAAAATGGAACGCACAAACTATGACTGACATCCAGATGACTGGCCTGGGATTAGACGTACGGCACCTATATTAGCCGTTGCATCGCTCGGGGGTGGGGGACCGTACGGTGCCAACGCATGATCCTTACAAATGTATGGAGGATATTCCACCGGTAGCGCTGTGCGACCCGCATATTGAGGCCGTAGCGCGTCATGCACCCTAATGTGCTGAGGGACTAGTGGGCGCCGTAGACTT'/>

    <sequence taxon='73' value='CTCGAAAATAATCACCAAAATTAATCTTGTCACTACATGTCCCCAGGCGTTAGGCCCTACACATGTATATGGGATCTCTAGTCACTTCCGTAAGTGCAGGTTTTACTGTCCAGATATGGCGCCGTCGGCGTAAGACCTGCGACACCAGGCTATTACCAGCCCCCGTGAGGGCGCCTATTTGGGTTTTAGGTCCCTTTATGGAGTCCGGCCCGCTCGTTATTATGTAATAGGTAGCGAGGGGGCATTGCGCAATGCCCTGACGCGCACTTAACTCATCGGATGAACCCGCTTTGGCGGGCGGGCCTTGTAATGTGTCTTTAGAATAATTGCCGTTTCAACTGAATCTTCGGTAAATGGTCTGCTGGTAAACCAGGGACGTAGTGGGGGTCTAATTTACCTGACTAAGCTGTTAAGTCGTGACGAGGCCCATCCCGATTACCTTGGAGGTGGAATTGTTCGCCGGACATAAGCCCCGTCTATTGTGTATCTGATCGCGGCGACTGTTTAGATCTTAAGGAAGACTCGTATCCTCAGGTTATACAAGAGACTTAATGGGGTCGCCCCCAGTGAGGAATGGATAACTATTTAACTGCTTCAAGTTGAATCCGCAAGACTTCTGATACCAACTCTCTCGGGCGCCGAGGACGACTAGGAGGGACGGCAGACCCGAGATTCTCTTTCTACTCATCTAGCGGCATCTACCGGTTCTACACCTACGAATGGAGGACAAAATGATCCAATCCTGATGCAACCCTCAATCGACTTGATCAGCCATGAGAATTTAGTGAGATTGCGGCGGCCAGAGGAAGTGGATATTACGTCACTAGTACAATCCAATAATAGCCCATGTATTCCATCGAGTAATATACGCCACCCCTGTGTGGTGTCGTAGTAATACACTACTGACTAATCTTGTACACCTTCATTGGACTCTTAAATACTGCGGGGATGACAGCTGGCGAAGATTACGATTGCCATCACTATCGGCGAGCTCAATACCGGAGTCTTCATTGTTCGCTGACGGTACAGGAGATTCCAAGCATGGTGTGATGTAGGGCGACATTAGAACTGCATCGTAAGTAACCGTTCTGACGGCGCCATCGAGATTTAAGACAGGTCACGGACGAAGACCCCTGTGGCCTGTCCGCATCCTATATGGAGTAGATAACCGACAGCCTCTTACCAAGTACGCTATTATCCCCTATACCGGGATTTCGCGGAAGAATTGCTATTCTGGCAGGATTTCATCAAGATACGGCTGTTCCCTAGTCTACACCCCGACGAAAGGGGGCATCTGTGGCGGTACTCTAGGAATCCTGGGGCTGTACCGACTTACGCTCTAGCGTTGCGACGTGAAACGGATGATCCCGATGTCTCTGTTCGCAAGCCGGGTAGACAGAGAACTATGACGCAAGTCAAGATATTTCATTACCACGCCCGAGATTGGACTTTTAGGGATTTGCTAGTGCGGCTCTATTTGCCAACCGAGTAGAACAGCGCGTCAAACGTCTGATCAGCCAAACCACTAAGCGACAACACGATTAAGAGTTCTACGCTACTGGCCGAGAAAGTATCTCTAGTAGGTGTCCGCCCTACAATTTGGCTGATATTACCTTTATTACAGTTAAGTGCCAACCCAGCATGCACACCCCATTCACACAGAAACAAGCGGCCACGGAGCAGCAAAATCCCCTAACATTGGGTAACATGGTCTGCTAAGAAAGGAAGGAGCTGTATAGCAGACCTGCTCTAAGGTGCAGTTAACCAAAATGGAACGCACAAACTATGACTGACATCCAGATGACTGGCATGGGATTAGACGTACGGCACCTATATTAGCCGTTGCATCGCTCGGGGGTGGGGGACCGTACGGTGCCAACGCATGATCCTTACAAATGTATGGAGGATATTCCACCGGTAGCGCTGTGCGACCCGCATATTGAGGCCGTAGAGCGTCATGCACCCTAATGTGCTGAGGGACTAGTGGGCGCCGTAGACTT'/>

    <sequence taxon='74' value='CTCGAAAATAATCACCAAAATTAATCTTGTCACTACATGTCCCCAGGCGTTAGGCCCTACACATGTATATGGGATCTCTAGTCACTTCCGTAAGTGCAGGTTTTACTGTCCAGATATGGCGCCGTCGGCGTAAGACCTGCGACACCAGGCTATTACCAGCCCCCGTGAGGGCGCCTATTTGGGTTTTAGGTCCCTTTATGGAGTCCGGCCCGCTCGTTATTATGTAATAGGTAGCGAGGGGGCATTGCGCAATGCCCTGACGCGCACTTAACTCATCGGATGAACCCGCTTTGGCGGGCGGGCCTTGTAATGTGTCTTTAGAATAATTGCCGTTTCAACTGAATCTTCGGTAAATGGTCTGCTGGTAAACCAGGGACGTAGTGGGGGTCTAATTTACCTGACTAAGCTGTTAAGTCGTGACGAGGCCCATCCCGATTACCTTGGAGGTGGAATTGTTCGCCGGACATAAGCCCCGTCTATTGTGTATCTGATCGCGGCGACTGTTTAGATCTTAAGGAAGACTCGTATCCTCAGGTTATACAAGAGACTTAATGGGGTCGCCCCCAGTGAGGAATGGATAACTATTTAACTGCTTCAAGTTGAATCCGCAAGACTTCTGATACCAACTCTCTCGGGCGCCGAGGACGACTAGGAGGGACGGCAGACTCGAGATTCTCTTTCTACTCATCTAGCGGCATCTACCGGTTCTACACCTACGAATGGAGGACAAAATGATCCAATCCTGATGCAACCCTCAATCGACTTGATCAGCCATGAGAATTTAGTGAGATTGCGGCGGCCAGAGGAAGTGGATATTACGTCACTAGTACAATCCAATAATAGCCCATGTATTCCATCGAGTAATATACGCCACCCCTGTGTGGTGTCGTAGTAATACACTACTGACTAATCTTGTACACCTTCATTGGATTCTTAACTACTGCGGGGATGACAGCTGGCGAAGATTACGATTGCCATCACTATCGGCGAGCTCAATACCGGAGTCTTCATTGTTCGCTGACGGTACAGGAGATTCCAAGCATGGTGTGATGTAGGGCGACATTAGAACTGCATCGTAAGTAACCGTTCTGACGGCGCCATCGAGATTTAAGACAGGTCACGGACGAAGACCCCTGTGGCCTGTCCGCATCCTATATGGAGTAGATAACCGACAGCCTCTTACCAAGTACGCTATTATCCCCTATACCGGGATTTCGCGGAAGAATTGCTATTCTGGCAGGATTTCATCAAGATACGGCTGTTCCCTAGTCTACACCCCGACGAAAGGGGGCATCTGTGGCGGTACTCTAGGAATCCTGGGGCTGTACCGACTTACGCTCTAGCGTTGCGACGTGAAACGGATGATCCCGATGTCTCTGTTCGCAAGCCGGGTAGACAGAGAACTATGACGCAAGTCAAGATATTTCATTACCACGCCCGAGATTGGACTTTTAGGGATTTGCTAGTGCGGCTCTATTTGCCAACCGAGTAGAACAGCGCGTCAAACGTCTGATCAGCCAAACCACTAAGCGACAACACGATTAAGAGTTCTACGCTACTGGCCGAGAAAGTATCTCTAGTAGGTGTCCGCCCTACAATTTGGCTGATATTACCTTTATTACAGTTAAGTGCCAACCCAGCATGCACACCCCATTCACACAGAAACAAGCGGCCACGGAGCAGCAAAATCCCCTAACATTGGGTAACATGGTCTGCTAAGAAAGGAAGGAGCTGTATAGCAGACCTGCTCTAAGGTGCAGTTAACCAAAATGGAACGCACAAACTATGACTGACATCCAGATGACTGGCATGGGATTAGACGTACGGCACCTATATTAGCCGTTGCATCGCTCGGGGGTGGGGGACCGTACGGTGCCAACGCATGATCCTTACAAATGTATGGAGGATATTCCACCGGTAGCGCTGTGCGACCCGCATATTGAGGCCGTAGAGCGTCATGCACCCTAATGTGCTGAGGGACTAGTGGGCGCCGTAGACTT'/>

    <sequence taxon='93' value='CTCGAAAATAATCACCAAAATTAATCTTGTCACTACATGTCCCCAGGCGTTAGGCCCTACACATGTATATGGGATCTCTAGTCACTTCCGTAAGTGCAGGTTTTACTGTCCAGATATGGCGCCGTCGGCGTAAGACCTGCGACACCAGGCTATTACCAGCCCCCGTGAGGGCGCCTATTTGGGTTTTAGGTCCCTTTATGGAGTCCAGCCCGCTCGTTATTATGTAATAGGTAGCGAGGGGGCATTGCGCAATGCTCTGACGCGCACTTAACTCATCGGATGAACCCGCTTTGGCGGGCGGGCCTTGTAATGTGTCTTTAGAATAATTGCCGTTTCAACTGAATCTTCGGTAAATGGTCTGCTGGTAAACCAGGGACGTAGTGGGGGTCTAATTTACCTGACTAAGCTGTTAAGTCGTAACGAGGCCCATCCCGATTACCTTGGAGGTGGAATTGTTCGCCGGACATAAGCCCCGTCTATTGTGTATCTGATCGCGGCGACTGTTTAGATCTTAAGGAAGACTCGTATCCTCAGGTTATACAAGAGACTTAATGGGGTCGCCCCCAGTGAGGAATGGATAACTATTTAACTGCTTCAAGTTGAATCCGCAAGACTTCTGATACCAACTCTCTCGGGCGCCGAGGACGACTAGGAGGGACGGCAGACTCGAGATTCTCTTTCTACTCATCTAGCGGCATCTACCGGTTCTACACCTACGAATGGAGGACAAAATGACCCAATCCTGATGCAACCCTCAATCGACTTGATCAGCCATGAGAATTTAGTGAGATTGCGGCGGCCAGAGGAAGTGGATATTACGTCACTAGTACAATCCAATAATAGCCCATGTATTCCATCGAGTAATATACGCCACCCCTGTGTGGTGTCGTAGTAATACACTACTGACTAATCTTGTACACCTTCATTGGATTCTTAACAACTGCGGGGATGACAGCTGGCGAAGATTACGATTGCCATCACTATCGGCGAGCTCAATACCGGAGTCTTCATTGTTCGCTGACGGTACAGGAGATTCCAAGCATGGTGTGATGTAGGGCGACATTAGAACTGCATCGTAAGTAACCGTTCTGACGGCGCCATCGAGATTTAAGACAGGTCACGGACGAAGACCCCTGTGGCCTGTCCGCATCCTATATGGAGTAGATAACCGACAGCCTCTTACCAAGTACGCTATTATCCCCTATACCGGGATTTCGCGGAAGAATTGCTATTCTGGCAGGATTTCATCAAGATACGGCTGTTCCCTAGTCTACACCCCGACGAAAGGGGGCCTCTGTGGCGGTACTCTAGGAATCCTGGGGCTGTACCGACTTACGCTCTAGCGTTGCGACGTGAAACGGATGATCCCGATGTCTCTGTTCGCAAGCCGGGTAGACAGAGAACTATGACGCAAGTCAAGATATTTCATTACCACGCCCGAGATTGGACTTTTAGGGATTTGCTAGTGCGGCTCTATTTGCCAACCGAGTAGAACAGCGCGTCAAACGTCTGATCAGCCAAACCACTAAGCGACAACACGATTAAGAGTTCTACGCTACTGGCCGAGAAAGTATCTCTAGTAGGTGTCCGCCCTACAATTTGGCTGATATTACCTTTATTACAGTTAAGTGCCAACCCAGCATGCACACCCCATTCACACAGAAACAAGCGGCCACGGAGCAGCAAAATCCCCTAACATTGGGTAACATGGTCTGCTAAGAAAGGAAGGAGCTGTATAGCAGACCTGCTCTAAGGTGCAGTTAACCAAAATGGAACGCACAAACTATGACTGACATCCAGATGACTGGCATGGGAGTAGACGTACGGCACCTATATTAGCCGTTGCATCGCTCGGGGGTGGGGGACCGTACGGTGCCAACGCATGATCCTTACAAATGTATGGAGGATATTCCACCGGTAGCGCTGTGCGACCCGCATATTGAGGCCGTAGAGCGTCATGCACCCTAATGTGCTGAGGGACTAGTGGGCGCCGTAGACTT'/>

    <sequence taxon='94' value='CTCGAAAATAATCACCAAAATTAATCTTGTCACTACATGTCCCCAGGCGTTAGGCCCTACACATGTATATGGGATCTCTAGTCACTTCCGTAAGTGCAGGTTTTACTGTCCAGATATGGCGCCGTCGGCGTAAGACCTGCGACACCAGGCTATTACCAGCCCCCGTGAGGGCGCCTATTTGGGTTTTAGGTCCCTTTATGGAGTCCAGCCCGCTCGTTATTATGTAATAGGTAGCGAGGGGGCATTGCGCAATGCCCTGACGCGCACTTAACTCATCGGATGAACCCGCTTTGGCGGGCGGGCCTTGTAATGTGTCTTTAGAATAATTGCCGTTTCAACTGAATCTTCGGTAAATGGTCTGCTGGTAAACCAGGGACGTAGTGGGGGTCTAATTTACCTGACTAAGCTGTTAAGTCGTAACGAGGCCCATCCCGATTACCTTGGAGGTGGAATTGTTCGCCGGACATAAGCCCCGTCTATTGTGTATCTGATCGCGGCGACTGTTTAGATCTTAAGGAAGACTCGTATCCTCAGGTTATACAAGAGACTTAATGGGGTCGCCCCCAGTGAGGAATGGATAACTATTTAACTGCTTCAAGTTGAATCCGCAAGACTTCTGATACCAACTCTCTCGGGCGCCGAGGACGACTAGGAGGGACGGCAGACTCGAGATTCTCTTTCTACTCATCTAGCGGCATCTACCGGTTCTACACCTACGAATGGAGGACAAAATGACCCAATCCTGATGCAACCCTCAATCGACTTGATCAGCCATGAGAATTTAGTGAGATTGCGGCGGCCAGAGGAAGTGGATATTACGTCACTAGTACAATCCAATAATAGCCCATGTATTCCATCGAGTAATATACGCCACCCCTGTGTGGTGTCGTAGTAATACACTACTGACTAATCTTGTACACCTTCATTGGATTCTTAACAACTGCGGGGATGACAGCTGGCGAAGATTACGATTGCCATCACTATCGGCGAGCTCAATACCGGAGTCTTCATTGTTCGCTGACGGTACAGGAGATTCCAAGCATGGTGTGATGTAGGGCGACATTAGAACTGCATCGTAAGTAACCGTTCTGACGGCGCCATCGAGATTTAAGACAGGTCACGGACGAAGACCCCTGTGGCCTGTCCGCATCCTATATGGAGTAGATAACCGACAGCCTCTTACCAAGTACGCTATTATCCCCTATACCGGGATTTCGCGGAAGAATTGCTATTCTGGCAGGATTTCATCAAGATACGGCTGTTCCCTAGTCTACACCCCGACGAAAGGGGGCATCTGTGGCGGTACTCTAGGAATCCTGGGGCTGTACCGACTTACGCTCTAGCGTTGCGACGTGAAACGGATGATCCCGATGTCTCTGTTCGCAAGCCGGGTAGACAGAGAACTATGACGCAAGTCAAGATATTTCATTACCACGCCCGAGATTGGACTTTTAGGGATTTGCTAGTGCGGCTCTATTTGCCAACCGAGTAGAACAGCGCGTCAAACGTCTGATCAGCCAAACCACTAAGCGACAACACGATTAAGAGTTCTACGCTACTGGCCGAGAAAGTATCTCTAGTAGGTGTCCGCCCTACAATTTGGCTGATATTACCTTTATTACAGTTAAGTGCCAACCCAGCATGCACACCCCATTCACACAGAAACAAGCGGCCACGGAGCAGCAAAATCCCCTAACATTGGGTAACATGGTCTGCTAAGAAAGGAAGGAGCTGTATAGCAGACCTGCTCTAAGGTGCAGTTAACCAAAATGGAACGCACAAACTATGACTGACATCCAGATGACTGGCATGGGATTAGACGTACGGCACCTATATTAGCCGTTGCATCGCTCGGGGGTGGGGGACCGTACGGTGCCAACGCATGATCCTTACAAATGTATGGAGGATATTCCACCGGTAGCGCTGTGCGACCCGCATATTGAGGCCGTAGAGCGTCATGCACCCTAATGTGCTGAGGGACTAGTGGGCGCCGTAGACTT'/>

    <sequence taxon='15' value='CTCGAAAATAATCACCAAAATTAATCTTGTCACTATATGTCTCCAGGCGTTAGGCCCTACACATGTATATGGGATCTTTAGTTACTTCCGTAAGTGCAGGTTTTACTGTCCAGATATGGCGCCGTCGGCGTAAGACCTGCGACACCAGGCTATTACCAGCCCCCGCGAGGGCGCCTATTTGGGTTTTAGGTCCCTTTATGGAGTCCGGCCCGCTCGTTATTATGTAATAGGTAGCGAGGGGGCATTGCGCAATGCCCTGACGCGCACTTAACTCATCGGGTGAACCCGCTTTGGCGGGCGGGCCTTGTAATGTGTCTTTAGAATAATTGCCGTTTCAACTGAATCTTCGGTAAATGGTCTGCTGGTAAACCAGGGACGTAGTGGGGGACTAATTTACCTGACTAAGCTGTTAAGTCGTGACGAGGCCCATCCCGATTACCTTGGAGGTGGAATTATTCGCCGGACATAAGCCCCGTCTATTGTGTATCTGATCGCGGCGACTGTTTAGATCTTAAGGAAGACTCGTATCCTCAGGTTATACAAGAGACTTAATGGGGTCGCCCCCAGTGAGGAATGGATAACTATTTAACTGCTTCAAGTTGAATCCGCAAGACTTCTGATACCAACTCTCTCGGGCGCCGAGGACGACTAGGAGGGACGGCAGACTCGAGATTCTCTTTCTACTCATCTAGCGGCATCTACCGGTTCTACACCTACGAATGGAGGACAAAGTGATCCAATCCTGATGCAACCCTCAATCGACTTGATCAGCCATGAGAATTTAGTGAGATTGCGGCGGCCAGAGGAAGTGGATATTACGTCACTAGTACAATCCAATAATAGCCCATGTATTCCATCGAGTAATATACGCCACCCCTGTGTGGTGTCGTAGTAATACACTACTGACTAATCTTCTACACCTTCATTGGATTCTTAACTACTGCGGGGATGACAGCTGGCGAAGATTACGATTGCCATCACTATCGCCGAGCTCAATACCGGAGTCTTCATTGTTCGCTGACGGTACAGGAGATTCCAAGCATGGTGTGATGTAGGGCGACATTAGAACTGCATCGTAAGTAACCGTTCTGACGGCGCCATCGAGACTTAAGACAGGTCACGGACGAAGACCCCTGTGGCCTGTCCGCATCCTATATGGAGTAGATAACCGACAGCCTCTTACCAAGTACGCTATTATCCCCTATACCGGGATTTCGCGGAAGAATTGCTATTCTGGCAGGATTTCATCAAGATACGGCTGTTCCCTAGTCTACACCCCGACGAAAGGGGGCATCTGTGGCGGTACTCTAGGAATCCTGGGGCTGTACCGACTTACGCTCTAGCGTTGCGACGTGAAACGGATGATCCCGATGTCTCTGTTCGCAAGCCGGGTAGACAGAGAACTATGACGCAAGTCAAGATATTTCATTACCACGCCCGAGATTGGACTTTTAGGGATTTGCTAGTGCGGCTCTATTTCCCAACCGAGTAGAACAGCGCGTCAAACGTCTGATCAGCCAAACCACTAAGCGACAACACGATTAAGAGTTCTACGCTACTGGCCGAGAAAGTATCTCTAGTAGGTGTCCGCCCTACAATTTGGCTGATATTACCTTTATTACAGTTAAGTGCCAACCCAGCATGCACACCCCATTCACACAGAAACAAGCGGCCACGGAGCAGCAAAATCCCCTAACATTGGGTAACATGGTCTGCTAAGAAAGGAAGGAGCTGTATAGCAGACCTGCTCTAAGGTGCAGTTAACCAAAATGGAACGCACAAACTATGACTGACATCCAGATGACTGGCCTGGGATTAGACGTACGGCACCTATATTAGCCGTTGCATCGCTCGGGGGTGGGGGACCGTACGGTGCCAACGCATGATCCTTACAAATGTATGGAGGATATTCCACCGGTAGCGCTGTGCGACCCGCATATTGAGGCCGTAGCGCGTCATGCACCCTAATGTGCTGAGGGACTAGTGGGCGCCGTAGACTT'/>

    <sequence taxon='28' value='CTCGAAAATAATCACCAAAATTAATCTTGTCACTATATGTCTCCAGGCGTTAGGCCCTACACATGTATATGGGATCTTTAGTTACTTCCGTAAGTGCAGGTTTTACTGTCCAGATATGGCGCCGTCGGCGTAAGACCTGCGACACCAGGCTATTACCAGCCCCCGCGAGGGCGCCTATTTGGGTTTTAGGTCCCTTTATGGAGTCCGGCCCGCTCGTTATTATGTAATAGGTAGCGAGGGGGCATTGCGCAATGCCCTGACGCGCACTTAACTCATCGGGTGAACCCGCTTTGGCGGGCGGGCCTTGTAATGTGTCTTTAGAATAATTGCCGTTTCAACTGGATCTTCGGTAAATGGTCTGCTGGTAAACCAGGGACGTAGTGGGGGACTAATTTACCTGACTAAGCTGTTAAGTCGTGACGAGGCCCATCCCGATTACCTTGGAGGTTGAATTATTCGCCGGACATAAGCCCCGTCTATTGTGTATCTGATCGCGGCGACTGTTTAGATCTTAAGGAAAACTCGTATCCTCAGGTTATACAAGAGACTTAATGGGGTCGCCCCCAGTGAGGAATGGATAACTACTTAACTGCTTCAAGTTGAATCCGCAAGACTTCTGATACCAACTCTCTCGGGCGCCGAGGACTACTAGGAGGGACGGCAGACTCGAGATTCTCTTTCTACTCATCTAGCGGCATCTACCGGTTCTACACCTAAGAATGGAGGACAAAGTGGTCCAATCCTGATGCAACCCTCAATCGACTTGATCAGCCATGCGAATTTAGTGAGATTGCGGCGGCCAGAGGAAGTGGATATTACGTCACTAGTACAATCCAATAATAGCCCATGTATTCCATCGAGTAATATACGCCACCCCTGTGTGGTGTCGTACTAATACACTACTGACTAATCTTCTACACCTTCATTGGATTCTTAACTACTGCGGGGATGACAGCTGGCGAAGATTACGATTGCCATCACTATCGCCGAGCTCAATACCGGAGTCTTCATTGTTCGCTGACGGTACAGGAGATTCCAAGCATGGTGTGATGTAGGGCGACATTAGAACTGCATCGTAAGTAACCGTTCTGACGGCGCCATCGAGACTTAAGGCAGGTCACGGACGAAGACCCCTGTGGCCTGTCCACATCCTATATGGAGTAGATAACCGACAGCCTCTTACCAAGTACGCTATTATCCCCTATACCGGGATTTCGCGGAAGAATTGCTATTCTGGCAGGATTTCATCAAGATACGGCTGTTCCCTAGTCTACACCCCGACGAAAGGGGGCATCTGTGGCGGTACTCTAGGAATCCTGGGGCTGTACCGACTTACGCTCTAGCGTTGCGACGTGAAACGGATGATCCCGATGTCTCTGTTCGCAAGCCGGGTAGACAAAGAACTATGGCGCAAGTCAAGATATTTCATTACCGCGCCCGAGATTGGACTTTTAGGGATTTGCTAGTGCGGCTCTATTTCCCAACCGAGTAGAACAGCGCGTCAAACGTCTGATCAGCCAAACCACTAAGCGACAACACGATTAAGAGTTCTACGCTACTGGCCGAGAAAGTATCTCTAGTAGGTGTCCGCCCTACAATTTGGCTGATATTACCTTTATTACAGTTAAGTGCCAACCCAGCATGCACACCCCATTCACACAGAAACAAGCGGCCACGGAGCAGCAAAATCCCCTAACATTGGGTAACATGGTCTGCTAAGAAAGGAAGGAGCTGTATAGCAGACCTGCTCTAAGGTGCAGTTAACCAAAATGGAACGCACAAACTATGACTGACATCCAGATGACTGGCCTGGGATTAGACGTACGGCACCTATATTAGCCGTTGCATCGCTCGGGGGTGGGGGACCGTACGGTGCCAACGCATGATCCTTACAAATGTATGGAGGATATTCCACCGGTAGCGCTGTGCGACCCGCATATTGAGGCCGTAGCGCGTCATGCACCCTAATGTGCTGAGGGACTAGTGGGCGCCGTAGACTT'/>

    <sequence taxon='31' value='CTCGAAAATAATCACCAAAATTAATCTTGTCACTATATGTCTCCAGGCGTTAGGCCCTACACATGGATATGGGATCTTTAGTTACTTCCGTAAGTGCAGGTTTTACTGTCCAGATATGGCGCCGTCGGCGTAAGACCTGCGACACCAGGCTATTACCAGCCCCCGCGAGGGCGCCTATTTGGGTTTTAGGTCCCTTTATGGAGTCCGGCCCGCTCGTTATTATGTAATAGGTAGCGAGGGGGCATTGCGCAATGCCCTGACGCGCACTTAACTCATCGGGTGAACCCGCTTTGGCGGGCGGGCCTTGTAATGTGTTTTTAGAATAATTGCCGTTTCAACTGAATCTTCGGTAAATGGTCTGCTGGTAAACCAGGGACGTAGTGGGGGACTAATTTACCTGACTAAGCTGTTAAGTCGTGACGAGGCCCATCCCGATTACCTTGGAGGTGGAATTATTCGCCAGACATAAGCCCCGTCTATTGTGTATCTGATCGCGGCGACTGTTTAGATCTTAAGGAAAACTCGTATCCTCAGGTTATACAAGAGACTTAATGGGGTCGCCCCCAGTGAGGAATGGATAACTATTTAACTGCTTCAAGTTGAATCCGCAAGACTTCTGATACCAACTCTCTCGGGCGCCGAGGACGACTAGGAGGGACGGCAGACTCGAGATTCTCTTTCTACTCATCTAGCGGCATCTACCGGTTCTACACCTACGAATGGAGGACAAAGTGATCCAATCCTGATGCAACCCTCAATCGACTTGATCAGCCATGAGAATTTAGTGAGATTGCGGCGGCCAGAGGAAGTGGATATTACGTCACTATTACAATCCAATAATGGCCCATGTATTCCATCGAGCAATATACGCCACCCCTGTGTGGTGTCGTACTAATACACTACTGACTAATCTTCTACACCTTCATTGGATTCTTAACTACTGCGGGGATGACAGCTGGCGAAGATTACGATTGCCATCACTATCGCCGAGCTCAATACCGGAGTCTTCATTGTTCGCTGACGGTACAGGAGATTCCAAGCATGGTGTGATGTAGGGCGACATTAGAACTGCATCGTAAGTAACCGTTCTGACGGCGCCATCGAGACTTAAGGCAGGTCACGGACGAAGACCCCTGTGGCCTGTCCACATCCTATATGGAGTAGATAACCGACAGCCTCTTACCAAGTACGCTATTATCCCCTATACCGGGATTTCGCGGAAGAATTGCTATTCTGGCAGGATTTCATCAAGATACGGCTGTTCCCCAGTCTACACCCCGACGAAAGGGGGCATCTGTGGCGGTACTCTAGGAATCCTGGGGCTGTACCGACTTACGCTCTAGCGTTGCGACGTGAAACGGATGATCCCGATGTCTCTATTCGCAAGCCGGGTAGACAGAGAACTATGACGCAAGTCAAGATATTTCATTACCACGCCCGAGATTGGACTTTTAGGGATTTGCTAGTGCGGCTCTATTTCCCAACCGAGTAGAACAGCGCGTCAAACGTCTGATCAGCCAAACCACTAAGCGACAACACGATTAAGAGTTCTACGCTACTGGCCGAGAAAGTATCTCTAGTAGGTGTCCGCCCTACAATTTGGCTGATATTACCTTTATTACAGTTAAGTGCCAACCCAGCATGCACACCCCATTCACACAGAAACAAGCGGCCACGGAGCAGCAAAACCCCCTAACATTGGGTAACATGGTCTGCTAAGAAAGGAAGGAGCTGTATAGCAGACCTGCTCTAAGGTGCAGTTAACCAAAATGGAACGCACAAACTATGACTGACATCCAGATGACTGGTCTGGGATTAGACGTACGGCACCTATATTAGCCGTTGCGTCGCTCGGGGGTGGGGGACCGTACGGTGCGAACGCATGATCCTTACAAATGTATGGAGGATATTCCACCGGTAGCGCTATGCGACCCGCATATTGAGGCCGTAGCGCGTCATGCACCCTAATGTGCTGAGGGACTAGTGGGCGCCGTAGACTT'/>

    <sequence taxon='59' value='CTCGAAAATAATCACCAAAATTAATCTTGTCACTATATGTCTCCAGGCGTTAGGCCCTACACATGGATATGGGATCTTTAGTTACTTCCGTAAGTGCAGGTTTTACTGTCCAGATATGGCGCTGTCGGCGTAAGACCTGCGACACCAGGCTATTACCAGCCCCCGCGAGGGCGCCTATTTGGGTTTTAGGTCCCTTTATGGAGTCCGGCCCGCTCGTTATTATGTAATAGGTAGCGAGGGGGCATTGCGCAATGCCCTGACGCGTACTTAACTCATCGGGTGAACCCGCTTTGGCGGGCGGGCCTTGTAATGTGTTTTTAGAATAATTGCCGTTTCAACTGAATCTTCGGTAAATGGTCTGCTGGTAAACCAGGGACGTAGTGGGGGACTAATTTACCTGACTAAGCTGTTAAGTCGTGACGAGGCCCATCCCGATTACCTTGGAGGTGGAATTATTCGCCAGACATAAGCCCCGTCTATTGTGTATCTGATCGCGGCGACTGTTTAGATCTTAAGGAAAACTCGTATCCTCAGGTTATACAAGAGACTTAATGGGGTCGCCCCCAGTGAGGAATGGATAACTATTTAACTGCTTCAAGTTGAATCCGCAAGACTTCTGATACCAACTCTCTCGGGCGCCGAGGACGACTAGGAGGGACGGCAGACTCGAGATTCTCTTTCTACTCATCTAGCGGCATCTACCGGTTCTACACCTACGAATGGAGGACAAAGTGATCCAATCCTGATGCAACCCTCAATCGACTTGATCAGCCATGAGAATTTAGTGAGATTGCGGCGGCCAGAGGAAGTGGCTATTACGTCACTATTACAACCCAATAACGGCCCATGTATTCCATCGAGCAATATACGCCACCCCTGTGTGGTGTCGTACTAATACACTACTGACTAATCTTCTACACCTTCATTGGATTCTTAACTACTGCGGGGATGACAGCTGGCGAAGATTACGATTGCCATCACTATCGCCGAGCTCAATACCGGAGTCTTCATTGTTCGCTGACGGTACAGGAGATTCCAAGCATGGTGTGATGTAGGGCGACATTAGAACTGCATCGTAAGTAACCGTTCTGACGGCGCCATCGAGACTTAAGGCAGGTCACGGACGAAGACCCCTGTGGCCTGTCCACATCCTATATGGAGTAGATAACCGACAGCCTCTTACCAAGTACGCTATTATCCCCTATACCGGGATTTCGCGGAAGAATTGCTATTCTGGCAGGATTTCATCAAGATACGGCTGTTCCCCAGTCTACACCCCGACGAAAGGGGGCATCTGTGGCGGTACTCTAGGAATCCTGGGGCTGTACCGACTTACGCTCTAGCGTTGCGACGTGAAACGGATGATCCCGATGTCTCTATTCGCAAGCCGGGTAGACAGAGAACTATGACGCAAGTCAAGATATTTCATTACCACGCCCGAGATTGGACTTTTAGGGATTCGCTAGTGCGGCTCTATTTCCCAACCGAGTAGAACAGCGCGTCAAACGTCTGATCAGCCAAACAACTAAGCGACAACACGATTAAGAGTTCTACGCTACTGGCCGAGAAAGTATCTCTAGTAGGTGTCCGCCCTACAATTTGGCTGATATTACCTTTATTACAGTTAAGTGCCAACCCAGCATGCACACCCCATTCACACAGAAACAAGCGGCCACGGAGCAGCAAAACCCCCTAACATTGGGTAACATGGTCTGCTAAGAAAGGAAGGAGCTGTATAGCAGACCTGCTCTAAGGTGCAGTTAACCAAAATTGAACGCACAAACTATGACTGACATCCAGATGACTGGTCTGGGATTCGACGTACGGCACCTATATTAGCCGTTGCGTCGCTCGGGGGTGGGGGACCGTACGGTGCGAACGCATGATCCTTACAAATGTATGGAGGATATTCCACCGGTAGCGCTATGCGACCCGCATATTGAGGCCGTAGCGCGTCATGCACCCTAATGTGCTGAGGGACTAGTGGGCGCCGTAGACTT'/>

    <sequence taxon='77' value='CTCGAAAATAATCACCAAAATTAATCTTGTCACTATATGTCTCCAGGCGTTAGGCCCTACACATGGATATGGGATCTTTAGTTACTTCCGTAAGTGCAGGTTTTACTGTCCAGATATGGCGCTGTCGGCGTAAGACCTGCGACACCAGGCTATTACCAGCCCCCGCGAGGGCGCCTATTTGGGTTTTAGGTCCCTTTATGGAGTCCGGCCCGCTCGTTATTATGTAATAGGTAGCGAGGGGGCATTGCGCAATGCCCTGACGCGTACTTAACTCATCGGGTGAACCCGCTTTGGCGGGCGGGCCTTGTAATGTGTTTTTAGAATAATTGCCGTTTCAACTGAATCTTCGGTAAATGGTCTGCTGGTAAACCAGGGACGTAGTGGGGGACTAATTTACCTGACTAAGCTGTTAAGTCGTGACGAGGCCCATCCCGATTACCTTGGAGGTGGAATTATTCGCCAGACATAAGCCCCGTCTATTGTGTATCTGATCGCGGCGACTGTTTAGATCTTAAGGAAAACTCGTATCCTCAGGTTATACAAGAGACTTAATGGGGTCGCCCCCAGTGAGGAATGGATAACTATTTAACTGCTTCAAGTTGAATCCGCAAGACTTCTGATACCAACTCTCTCGGGCGCCGAGGACGACTAGGAGGGACGGCAGACTCGAGATTCTCTTTCTACTCATCTAGCGGCATCTACCGGTTCTACACCCACGAATGGAGGACAAAGTGATCCAATCCTGATGCAACCCTCAATCGACTTGATCAGCCATGAGAATTTAGTGAGATTGCGGCGGCCAGAGGAAGTGGCTATTACGTCACTATTACAACCCAATAACGGCCCATGTATTCCATCGAGCAATATACGCCACCCCTGTGTGGTGTCGTACTAATACACTACTGACTAATCTTCTACACCTTCATTGGATTCTTAACTACTGCGGGGATGACAGCTGGCGAAGATTACGATTGCCATCACTATCGCCGAGCTCAATACCGGAGTCTTCATTGTTCGCTGACGGTACAGGAGATTCCAAGCATGGTGTGATGTAGGGCGACATTAGAACTGCATCGTAAGTAACCGTTCTGACGGCGCCATCGAGACTTAAGGCAGGTCACGGACGAAGACCCCTGTGGCCTGTCCACATCCTATATGGAGTAGATAACCGACAGCCTCTTACCAAGTACGCTATTATCCCCTATACCGGGATTTCGCGGAAGAATTGCTATTCTGGCAGGATTTCATCAAGATACGGCTGTTCCCCAGTCTACACCCCGACGAAAGGGGGCATCTGTGGCGGTACTCTAGGAATCCTGGGGCTGTACCGACTTACGCTCTAGCGTTGCGACGTGAAACGGATGATCCCGATGTCTCTATTCGCAAGCCGGGTAGACAGAGAACTATGACGCAAGTCAAGATATTTCATTACCACGCCCGAGATTGGACTTTTAGGGATTCGCTAGTGCGGCTCTATTTCCCAACCGAGTAGAACAGCGCGTCAAACGTCTGATCAGCCAAACAACTAAGCGACAACACGATTAAGAGTTCTACGCTACTGGCCGAGAAAGTATCTCTAGTAGGTGTCCGCCCTACAATTTGGCTGATATTACCTTTATTACAGTTAAGTGCCAACCCAGCATGCACACCCCATTCACACAGAAACAAGCGGCCACGGAGCAGCAAAACCCCCTAACATTGGGTAACATGGTCTGCTAAGAAAGGAAGGAGCTGTATAGCAGACCTGCTCTAAGGTGCAGTTAACCAAAATTGAACGCACAAACTATGACTGACATCCAGATGACTGGTCTGGGATTCGACGTACGGCACCTATATTAGCCGTTGCGTCGCTCGGGGGTGGGGGACCGTACGGTGCGAACGCATGATCCTTACAAATGTATGGAGGATATTCCACCGGTAGCGCTATGCGACCCGCATATTGAGGCCGTAGCGCGTCATGCACCCTAATGTGCTGAGGGACTAGTGGGCGCCGTAGACTT'/>

    <sequence taxon='88' value='CTCGAAAATAATCACCAAAATTAATCTTGTCACTATATGTCTCCAGGCGTTAGGCCCTACACATGGATATGGGATCTTTAGTTACTTCCGTAAGTGCAGGTTTTACTGTCCAGATATGGCGCTGTCGGCGTAAGACCTGCGACACCAGGCTATTACCAGCCCCCGCGAGGGCGCCTATTTGGGTTTTAGGTCCCTTTATGGAGTCCGGCCCGCTCGTTATTATGTAATAGGTAGCGAGGGGGCATTGCGCAATGCCCTGACGCGTACTTAACTCATCGGGTGAACCCGCTTTGGCGGGCGGGCCTTGTAATGTGTTTTTAGAATAATTGCCGTTTCAACTGAATCTTCGGTAAATGGTCTGCTGGTAAACCAGGGACGTAGTGGGGGACTAATTTACCTGACTAAGCTGTTAAGTCGTGACGAGGCCCATCCCGATTACCTTGGAGGTGGAATTATTCGCCAGACATAAGCCCCGTCTATTGTGTATCTGATCGCGGCGACTGTTTAGATCTTAAGGAAAACTCGTATCCTCAGGTTATACAAGAGACTTAATGGGGTCGCCCCCAGTGAGGAATGGATAACTATTTAACTGCTTCAAGTTGAATCCGCAAGACTTCTGATACCAACTCTCTCGGGCGCCGAGGACGACTAGGAGGGACGGCAGACTCGAGATTCTCTTTCTACTCATCTAGCGGCATCTACCGGTTCTACACCCACGAATGGAGGACAAAGTGATCCAATCCTGATGCAACCCTCAATCGACTTGATCAGCCATGAGAATTTAGTGAGATTGCGGCGGCCAGAGGAAGTGGCTATTACGTCACTATTACAACCCAATAACGGCCCATGTATTCCATCGAGCAATATACGCCACCCCTGTGTGGTGTCGTACTAATACACTACTGACTAATCTTCTACACCTTCATTGGATTCTTAACTACTGCGGGGATGACAGCTGGCGAAGATTACGATTGCCATCACTATCGCCGAGCTCAATACCGGAGTCTTCATTGTTCGCTGACGGTACAGGAGATTCCAAGCATGGTGTGATGTAGGGCGACATTAGAACTGCATCGTAAGTAACCGTTCTGACGGCGCCATCGAGACTTAAGGCAGGTCACGGACGAAGACCCCTGTGGCCTGTCCACATCCTATATGGAGTAGATAACCGACAGCCTCTTACCAAGTACGCTATTATCCCCTATACCGGGATTTCGCGGAAGAATTGCTATTCTGGCAGGATTTCATCAAGATACGGCTGTTCCCCAGTCTACACCCCGACGAAAGGGGGCATCTGTGGCGGTACTCTAGGAATCCTGGGGCTGTACCGACTTACGCTCTAGCGTTGCGACGTGAAACGGATGATCCCGATGTCTCTATTCGCAAGCCGGGTAGACAGAGAACTATGACGCAAGTCAAGATATTTCATTACCACGCCCGAGATTGGACTTTTAGGGATTCGCTAGTGCGGCTCTATTTCCCAACCGAGTAGAACAGCGCGTCAAACGTCTGATCAGCCAAACAACTAAGCGACAACACGATTAAGAGTTCTACGCTACTGGCCGAGAAAGTATCTCTAGTAGGTGTCCGCCCTACAATTTGGCTGATATTACCTTTATTACAGTTAAGTGCCAACCCAGCATGCACACCCCATTCACACAGAAACAAGCGGCCACGGAGCAGCAAAACCCCCTAACATTGGGTAACATGGTCTGCTAAGAAAGGAAGGAGCTGTATAGCAGACCTGCTCTAAGGTGCAGTTAACCAAAATTGAACGCACAAACTATGACTGACATCCAGATGACTGGTCTGGGATTCGACGTACGGCACCTATATTAGCCGTTGCGTCGCTCGGGGGTGGGGGACCGTACGGTGCGAACGCATGATCCTTACAAATGTATGGAGGATATTCCACCGGTAGCGCTATGCGACCCGCATATTGAGGCCGTAGCGCGTCATGCACCCTAATGTGCTGAGGGACTAGTGGGCGCCGTAGACTT'/>

    <sequence taxon='105' value='CTCGAAAATAATCACCAAAATTAATCTTGTCACTATATGTCTCCAGGCGTTAGGCCCTACACATGGATATGGGATCTTTAGTTACTTCCGTAAGTGCAGGTTTTACTGTCCAGATATGGCGCTGTCGGCGTAAGACCTGCGACACCAGGCTATTACCAGCCCCCGCGAGGGCGCCTATTTGGGTTTTAGGTCCCTTTATGGAGTCCGGCCCGCTCGTTATTATGTAATAGGTAGCGAGGGGGCATTGCGCAATGCCCTGACGCGCACTTAACTCATCGGGTGAACCCGCTTTGGCGGGCGGGCCTTGTAATGTGTTTTTAGAATAATTGCCGTTTCAACTGAATCTTCGGTAAATGGTCTGCTGGTAAACCAGGGACGTAGTGGGGGACTAATTTACCTGACTAAGCTGTTAAGTCGTGACGAGGCCCATCCCGATTACCTTGGAGGTGGAATTATTCGCCAGACATAAGCCCCGTCTATTGTGTATTTGATCGCGGCGACTGTTTAGATCTTAAGGAAAACTCGTATCCTCAGGTTATACAAGAGACTTAATGGGGTCGCCCCCAGTGAGGAATGGATAACTATTTAACTGCTTCAAGTTGAATCCGCAAGACTTCTGATACCAACTCTCTCGGGCGCCGAGGACGACTAGGAGGGACGGCAGACTCGAGATTCTCTTTCTACTCATCTAGCGGCATCTACCGGTTCTACACCTACGAATGGAGGACAAAGTGATCCAATCCTGATGCAACCCTCAATCGACTTGATCAGCCATGAGACTTTAGTGAGATTGCGGCGGCCAGAGGAAGTGGATATTACGTCACTATTACAATCCAATAACGGCCCATGTATTCCATCGAGCAATATACGCCACCCCTGTGTGGTGTCGTACTAATACACTACTGACTAATCTTCTACACCTTCATTGGATTCTTAACTACTGCGGGGATGACAGCTGGCGAAGATTACGATTGCCATCACTATCGCCGAGCTCAATACCGGAGTCTTCATTGTTCGCTGACGGTACAGGAGATACCAAGCATGGTGTGATGTAGGGCGACATTAGAACTGCATCGTAAGTAACCGTTCTGACGGCGCCATCGAGACTTAAGGCAGGTCACGGACGAAGACCCCTGTGGCCTGTCCACATCCTATATGGAGTAGATAACCGACAGCCTCTTACCAAGTACGCTATTATCCCCTATACCGGGATTTCGCGGAAGAATTGCTATTCTGGCAGGATTTCATCAAGATACGGCTGTTCCCCAGTCTACACCCCGACGAAAGGGGGCATCTGTGGCGGTACTCTAGGAATCCTGGGGCTGTACCGACTTACGCTCTAGCGTTGCGACGCGAAACGGATGATCCCGATGTCTCTATTCGCAAGCCGGGTAGACAGAGAACTATGACGCAAGTCAAGATATTTCATTACCACGCCCGAGATTGGACTTTTAGGGATTTGCTAGTGCGGCTCTATTTCCCAACCGAGTAGAACAGCGCGTCAAACGTCTGATCAGCCAAACCACTAAGCGACAACACGATTAAGAGTTCTACGCTACTGGCCGAGAAAGTATCTCTAGTAGGTGTCCGCCCTACAATTTGGCTGATATTACCTTTATTACAGTTAAGTGCCAACCCAGCATGCACACCCCATTCACACAGAAACAAGCGCCCACGGAGCAGCAAAACCCCCTAACATTGGGTAACATGGTCTGCTAAGAAAGGAAGGAGCTGTATAGCAGACCTGCTCTAAGGTGCAGTTAACCAAAATTGAACGCACAAACTATGACTGACATCCAGATGACTGGTCTGGGATTCGACGTACGGCACCTATATTAGCCGTTGCGTCGCTCGGGGGTGGGGGACCGTACGGTGCGAACGCATGATCCTTACAAATGTATGGAGGATATTCCACCGGTAGCGCTATGCGACCCGCATATTGAGGCCGTAGCGCGTCATGCACCCTAATGTGCTGAGGGACTAGTGGGCGCCGTAGACTT'/>

    <sequence taxon='58' value='CTCGAAAATAATCACCAAAATTAATCTTGTCACTATATGTCTCCAGGCGTTAGGCCCTACACATGTATATGGGATCTTTAGTTACTTCCGTAAGTGCAGGTTTTACTGTCCAGATATGGCGCCGTCGGCGTAAGACCTGCGACACCAGGCTATTACCAGCCCCCGCGAGGGCGCCTATTTGGGTTTTAGGCCCCTTTATGGAGTCCGGCCCGCTCGTTATTATGTAATAGGTAGCGAGGGGGCATTGCGCAATGCCCTGACGCGCACTTAACTCATCGGGTGAACCCGCTTTGGCGGGCGGGCCTTGTAATGTGTTTTTAGAATAATTGCCGTTTCAACTGAATCTTTGGTAAATGGTCTGCTGGTAAACCAGGGACGTAGTGGGGGACTAATTTACCTGACTAAGCTGTTAAGTCGTGACGAGGCCCATCCCGATTACCTTGGAGGTGGAATTATTCGCCGGACATAAGCCTCGTCTATTGTGTACCTGATCGCGGCGACTGTTTAGATCTTAAGGAAAACCCGTATCCTCAGGTTATACAAGAGACTTAATGGGGTCGCCCCCAGTGAGGAATGGATAACTATTTAGCTGCTTCAAGTTGAATCCGCAAGACTTCTGATACCAACTCTCTCGGGCGCCGAGGACGACTAGGAGGGGCGGCAGACTCGAGATTCTCTTTCTACTCATCTAGCGGCATCTACCGGTTCTACACCTACGAATGGAGGACAAAGTGATCCAATCCTGATGCAACCCTCAATCGACTTGATCAGCCATGAGAATTTAGTGAGATTGCGGCGGCCAGAGGAAGTGGATATTACGTCACTAGTACAATCCAATAATAGCCCGTGTATTCCATCGAGTGATATACGCCACCCCTGTGTGGTGTCGTACTAATACACTACTGACTAATCTTCTACACCTTCATTGAATTCTTAACTGCTGCGGGGATGACAGCTGGCGAAGATTACGATTGCAATCACTATCGCCGAGCTCAATACCGGAGTCTTCATTGTTCGCTGACGGCACAGGAGATTCCAAGCATGGTGTGATGTGGGGCGACATTAGAACTGCATCGTAAGTAACCGTTCTGACGGCGCCATCGAGACTTAAGGCAGGTCACGGACGAAGACCCCTGTGGCCTGTCCACATCCTATATGGAGTAAATAACCGACAGCCTCTTACCAAGTACGCTATTATCCCCTATACCGGGATTTCGCGGAAGAATTGCTATTCTGGCAGGATTTCATCAAGATACGGCTGTTCCCTAGTCTACACCCCGACGAAAGGGGGCATCTGTGGCGGTACTCTAGGAATCCTGGGGCTGTACCGACTCACGCTCTAGCGTTGCGACGTGAAACGGATGATCCCGATGTCTCTGTTCGCAAGCCGGGTAGACAGAGAACTATGACGCAAGTCAAGATATTTCATTACCACGCCCGAGATTGGACTTTTAGGGATTTGCTAGTGCGGCTCTATTTCCCAACCGAGTAGAACAGCGCGTCAAACGTCTGATCAGCCAAACCACTAAGCGGCAACACGATTAAGAGTTCTACGCTACTGGCCGAGAAAGTATCTCTAGTAGGTGTCCGCCCTACAATTTGGCTGATATTACCTTTATTACAGTTAAGTGCCAACCCAGCATGCACGCCCCATTCACACAGAAACAAGCGGCCACGGAGCAGCAAAATCCCCTAACATTGGGTAACATGGTCTGCTAAGAAAGGAAGGAGCTGTATAGCAGACCTGCTCTAAGGTGCAGTTAACCAAAATGGAACGCATAAACTATGACTGACATCCAGATGACTGGCCTGGGATTAGACGTACGGCACCTATATTAGCCGTTGCATCGCTCGGGGGTGGGGGACCGTACGGTGCCAACGCATGATCCTTACAAATGTATGGAGGATATTCCACCGGTAGCGCTGTGCGACCCGCATATTGAGGCCGTAGCGCGTCATGCACCCTAATGTGCTGAGAGACTAGTGGGCGCCGTAGACTT'/>

    <sequence taxon='36' value='CTCGAAAATAATCACCAAAATTAATCTTGTCACTATATGTCTCCAGACGATAGGCCTTACACATGTATATGGGATCTCTAATTACTTCCGTAAGTGCAGGTTTTACTGTCCAGATATGGCGCCGTCGGCGTAAGACCTGCGACACCAGGCTATTACCAGCCCCCGCGAGGGCGCCTAATTGGGTTTTGGGTCCCTTTATGGAGTCCGCTCCGCTCGTTATTATGTAATAGGTAGCGAGGGGGCATTGCGCAATGCCCTGACGCGCACTTAACTCACCGGGTGAACCCGCTTTGGCGGGCGGGCATTATAATGTGTCTTTAGAATAATTGCCGTTTCAACTGAATCTTCGATAAATGGTCTGCTGGTAAACCAGGGACGTAGTGGGGGACTAATTTACCTGACTAAGCTGTTAAGTCGTGACGAGGCCAATCCCGATTACCTTGGAGGTGGAATTATTTGCCGGACATAAGCCTCGTCTATTGTGTATCTGATCGCGGCGACTGTTTAGATCTTAAGGAAGACTCGTATCCTCAGGTTATACAAGAGACTTAATGGGGTCGCCCCCAGTGAGGAATGGATAACTATTTAACTGCTTCAAGTTGAATCCGCAAGACTTCTGATACCAACTCTCCCGGGCGCCGAGGACGACTAGGAGGGACGGCAGACTCGAGATTCTCTTTCTACTCATCTAGCGGCATCTACCGGTTCTACACCTACGAATGGAGGACAAAGTGATCCAATCCTGATGCAACCCTCAATCGACTTGATCAGCCATGAGGATTTAGTGAGATTGCGGCGGCCAGAGGAAGTGGATATTACGTCACTAGTACAATCCAATAATGGCACATGTATTCCATCGAGTAGTATACGCCACCCCTGCGTGGTGTCGTAGTAATACACTACTGACTAATCTTCTACACCTTCATTGGATTCTTAACTACTGCGGGGATGACAGCTGGCGAAGACTACGATTGCCATCACTATCGCCGAGCTCAATACCGGAGTCTTCATTGTTCGCTGACGGTACAGGAGATTCCAAGCATGGTGTGATGTAGGGCGACATTAGAACTGCATCGTAAGTAACCGTTCTGACGGCGCCATCGAGACTTAAGACAGGTCACGGACGAAGACCCCTGTGGCCTGTCCGCATCCTATATGGAGTAGATAACCGACAGCCTCTTACCAAGTACGCTATTTTCCCCTATACCGGGATTTCGCGGAAGAATCGCTATTCTGGCAGGATTTCATGAAGATACGGCCGTTCCCTAGTATACACCCAGGCGAGAGGGGGCATCTGTGGCGGTACTCTAGGAATCCTGGGGCTGTACCGACTTACGCGCTAGCGTCGCGACGTGAAACGGATGATTCCGATGTCTCTGTTCGCAAGCCGGGTAGACAGAGAACTATGACGCAAGTCAAGGTATTTCATTACCACGCCCGAGATTGGACTTTTAGGGATTTGCTAGTGCGGCTCTATTTCCCAACCGAGTAGAACAGCGCGTCAAACATCTGATCAGCCAAACCACTAAGCGACAACACGATTAAGGGTTCTACGCTACTAGCCGAGAAAGTATCTCTAGTAGGTGCCCGCCCTACAATTTGGCTGATATTACCTTTATTACAGTTAAGTGCCAACCCAGCATGCACACCCCATCCACACAGAAACAAGCGGCCACGGAGCAGCAAAATCCCCTAACATTGGGTAACATGGTCTGCTAAGAAAGGAAGGAGCTGTATAGCAGACCTGCTCTAAGGTGCAGTTAACCAAAATGGAACGCACAAATTATGACTGACATCCAGATGACTGGCCTGGGATTAGACGTACGGCACCTATATTAGCCGTTGCATAGCTCGGGGGTGGGGGACCGTACGGTGCCAACGCTTGATCCTTACAAATGTATGGAGGATATTCCACCGGTAGCGCTGTGCGACCCGCATATTGAGGCCGTAGCGCGTCATGCACCCTAATGTGCTGAGGGACTAGTGGGCGCCGTAGAATT'/>

    <sequence taxon='55' value='CTCGAAAATAATCACCAAAATTAATCTTGTCACTATATGTCTCCAGACGATAGGCCTTACACATGTATATGGGATCTCTAATTACTTCCGTAAGTGCAGGTTTTACTGTCCAGATATGGCGCCGTCGGCGTAAGACCTGCGACACCAGGCTATTACCAGCCCCCGCGAGGGCGCCTAATTGGGTTTTGGGTCCCTTTATGGAGTCCGCTCCGCTCGTTATTATGTAATAGGTAGCGAGGGGGCATTGCGCAATGCCCTGACGCGCACTTAACTCACCGGGTGAACCCGCTTTGGCGGGCGGGCATTATAATGTGTCTTTAGAATAATTGCCGTTTCAACTGAATCTTCGATAAATGGTCTGCTGGTAAACCAGGGACGTAGTGGGGGACTAATTTACCTGACTAAGCTGTTAAGTCGTGACGAGGCCAATCCCGATTACCTTGGAGGTGGAATTATTTGCCGGACATAAGCCTCGTCTATTGTGTATCTGATCGCGGCGACTGTTTAGATCTTAAGGAAGACTCGTATCCTCAGGTTATACAAGAGACTTAATGGGGTCGCCCCCAGTGAGGAATGGATAACTATTTAACTGCTTCAAGTTGAATCCGCAAGACTTCTGATACCAACTCTCCCGGGCGCCGAGGACGACTAGGAGGGACGGCAGACTCGAGATTCTCTTTCTACTCATCTAGCGGCATCTACCGGTTCTACACCTACGAATGGAGGACAAAGTGATCCAATCCTGATGCAACCCTCAATCGACTTGATCAGCCATGAGGATTTAGTGAGATTGCGGCGGCCAGAGGAAGTGGATATTACGTCACTAGTACAATCCAATAATGGCACATGTATTCCATCGAGTAGTATACGCCACCCCTGCGTGGTGTCGTAGTAATACACTACTGACTAATCTTCTACACCTTCATTGGATTCTTAACTACTGCGGGGATGACAGCTGGCGAAGACTACGATTGCCATCACTATCGCCGAGCTCAATACCGGAGTCTTCATTGTTCGCTGACGGTACAGGAGATTCCAAGCATGGTGTGATGTAGGGCGACATTAGAACTGCATCGTAAGTAACCGTTCTGACGGCGCCATCGAGACTTAAGACAGGTCACGGACGAAGACCCCTGTGGCCTGTCCGCATCCTATATGGAGTAGATAACCGACAGCCCCTTACCAAGTACGCTATTTTCCCCTATACCGGGATTTCGCGGAAGAATCGCTATTCTGGCAGGATTTCATGAAGATACGGCCGTTCCCTAGTATACACCCAGGCGAGAGGGGGCATCTGTGGCGGTACTCTAGGAATCCTGGGGCTGTACCGACTTACGCGCTAGCGTCGCGACGTGAAACGGATGATTCCGATGTCTCTGTTCGCAAGCCGGGTAGACAGAGAACTATGACGCAAGTCAAGGTATTTCATTACCACGCCCGAGATTGGACTTTTAGGGATTTGCTAGTGCGGCTCTATTTCCCAACCGAGTAGAACAGCGCGTCAAACATCTGATCAGCCAAACCACTAAGCGACAACACGATTAAGGGTTCTACGCTACTAGCCGAGAAAGTATCTCTAGTAGGTGCCCGCCCTACAATTTGGCTGATATTACCTTTATTACAGTTAAGTGCCAACCCAGCATGCACACCCCATCCACACAGAAACAAGCGGCCACGGAGCAGCAAAATCCCCTAACATTGGGTAACATGGTCTGCTAAGAAAGGAAGGAGCTGTATAGCAGACCTGCTCTAAGGTGCAGTTAACCAAAATGGAACGCACAAATTATGACTGACATCCAGATGACTGGCCTGGGATTAGACGTACGGCACCTATATTAGCCGTTGCATAGCTCGGGGGTGGGGGACCGTACGGTGCCAACGCTTGATCCTTACAAATGTATGGAGGATATTCCACCGGTAGCGCTGTGCGACCCGCATATTGAGGCCGTAGCGCGTCATGCACCCTAATGTGCTGAGGGACTAGTGGGCGCCGTAGAATT'/>

    <sequence taxon='37' value='CTCGAAAATAATCACCAAAATTAATCTTGTCACTATATGTCTCCAGACGATAGGCCTTACACATGTATATGGGATCTTTAATTACTTCCGTAAGTGCAGGTTTTACTGTCCAGATATGGCGCCGTCGGCGTAAGACCTGCGACACCAGGCTATTACCAGCCCCCGCGAGGGCGCCTAATTGGGTTTTGGGTCCCTTTATGGAGTCCGCCCCGCTCGTTATTATGTAATAGGTAGCGAGGGGGCATTGCGCAATGCCCTGACGCGCACTTAACTCACCGGGTGAACCCGCTTTGGCGGGCGGGCATTGTAATGTGTCTTTAGAATAATTGCCGTTTCAACTGAATCTTCGATAAATGGTCTGCTGGTAAACCAGGGACGTAGTGGGGGACTAATTTACCTGACTAAGCTGTTAAGTCGTGACGAGGCCAATCCCGATTACCTTGGAGGTGGAATTATTCGCCGGACATAAGCCTCGTCTATTGTGTATCTGATCGCGGCGACTGTTTAGATCTTAAGGAAGACTCGTATCCTCAGGTTATACAAGAGACTTAATGGGGTCGCCCCCAGTGAGGAATGGATAACTATTTAACTGCTTCAAGTTGAATCCGCAAGACTTCTGATACCAACTCTCTCGGGCGCCGAGGACGACTAGGAGGGACGGCAGACTCGAGATTCTCTTTCTACTCATCTAGCGGCATCTACCGGTTCTACACCTACGAATGGAGGACAAAGTGATCCAATCCTGATGCAACCCTCAATCGACTTGATCAGCCATGAGGATTTAGTGAGATTGCGGCGGCCAGAGGAAGTGGATATTACGTCACTAGTACAATCCAATAATGGCCCATGTATTCCATCGAGTAGTATACGCCACCCCTGCGTGGTGTCGTAGTAATACACTACTGACTAATCTTCTACACCTTCATTGGATTCTTAACTACTGCGGGGATGACAGCTGGCGAAGACTACGATTGCCATCACTATCGCCGAGCTCAATACCGGAGTCTTCATTGTTCGCTGACGGTACAGGAGATTCCAAGCATGGTGTGATGTAGGGCGACATTAGAACTGCATCGTAAGTAACCGTTCTGACGGCGCCATCGAGACTTAAGACAGGTCACGGACGAAGACCCCTGTGGCCTGTCCGCATCCTATATGGAGTAGATAACCGACAGCCTCTTACCAAGTACGCTATTATCCCCTATACCGGGATTTCGCGGAAGAATCGCTATTCTGGCAGGATTTCATGAAGATACGGCCGTTCCCTAGTATACACCCAGGCGAGAGGGGGCATCTGTGGCGGTACTCTAGGAATCCTGGGGCTGTACCGACTTACGCGCTAGCGTTGCGACGTGAAACGGATGATTCCGATGTCTCTGTTCGCAAGCCGGGTAGACAGAGAACTATGACGCAAGTCAAGGTATTTCATTACCACGCCCGAGATTGGACTTTTAGGGATTTGCTAGTGCGGCTCTATTTCCCAACCGAGTAGAACAGCGCGTCAAACATCTGATCAGCCAAACCACTAAGCGACAACACGATTAAGAGTTCTACGCTACTAGCCGAGAAAGTATCTCTAGTAGGTGCCCGCCCTACAATTTGGCTGATATTACCTTTATTACAGTTAAGTGCCAACCCAGCATGCACACCCCATCCACACAGAAACAAGCGGCCACGGAGCAGCAAAATCCCCTAACATTGGGTAACATGGTCTGCTAAGAAAGGAAGGAGCTGTATAGCAGACCTGCTCTAAGGTGCAGTTAACCAAAATGGAACGCACAAATTATGACTGACATCCAGATGACTGGCCTGGGATTAGACGTACGGCACCTATATTAGCCGTTGCATAGCTCGGGGGTGGGGGACCGTACGGTGCCAACGCTTGATCCTTACAAATGTATGGAGGATATTCCACCGGTAGCGCTGTGCGACCCGCATATTGAGGCCGTAGCGCGTCATGCACCCTAATGTGCTGAGGGACTAGTGGGCGCCGTAGAATT'/>

    <sequence taxon='11' value='CTGGAAAATAATCACCAAAATTAATCTTGTCACTATATGTCTCCAGGCGTTAGGCCCTACACATGTATATGGGATCTTTAGTTACTTCCGTAAGTGCAGGTTTTACTGCCCAGATATGGCGCCGTCAGCGTAAGACCTGCGACACCAGGCTCTTACCAGCCCCCGCGAGGGCGCCTATTTGGGTTCTAGGTCCCTTTATGGAGTCCGGCCCGCTCGTTATTATGTAATAGGTAGCGAGTGGGCATTGCGCAATGCCCTGACGCGCACTTAACTCATCGGGTGAACCCGCTCTGGCGGGCGGGCCTTGTAATGTGTCTCTAGAATAATTGCCGTTTCAACTGAATCTTCGATAAATGGTCTGCTGGTAAACCAGGGGCGTAGTGGGGGACTAATTTACCTGACTAAGCTGTTAAGTCGTGACGAGACCCATTCCGATTACCTTGGAGGTGGAATTATTCGCCGGACATAAGCCCCGTCTATTGTGTATCTGATCGTGGCGACTGTTTAGATCTTAAGGAAGACTCGTATCCTCAGGTCATACAAGAGACTTAATGGGGTCGCCCTCAGTGAGGAATGGGTAACTATTTAACTGCTTCAAGTTGAATCCGCAAGACTTCTGATACCAACTCTCTCGGGCGCCGAGGACGACTAGGAGGGACGGCAGACTGGAGATTCTCTTTCTACTCATCTAGCAGCATCTACCGGTTCTACACCCACGAATGGAGGACAAAGTGATCCAATCCTGATGCAGCCCTCAATCGACTTGATTAGCCATGAGTATTTAGTGAGATTGCGGAGGCCAGAGGAAGCGGATATTACGTCACTGGTACAATCCAATAATAGCTCATGTATTCCATTGAGTAATATACGCCACCCCTGTGTGGTGTCGTAGTAATACACTACTGGCTAATCTTATACACCTTCATTGGATTCTTAACTACTGCGGGGATGACAGCTGGCGAAGACTACGATTGCCATCACTATCGCCGAGCTCAATACCGGAGTCTTCATTGTTCGCTGACGGTACAGGAGATTCCAAGTATGGTGTGACGTAGGGCGACATTAGAACTGCATCGTAAGTAACCGTTCTGACGGCGCCATCGAGACTTAAGACAGGTCACGGACGAAGACCCCTGTGGCCTGTCCGCATACTATATGGAGTAGATAACCGACAGCTTCTTACCAAGCACGCTATTATCCCCTATACCGGGATTTCGCGGAAGAATCGCTATTCTGGCAGGATTTCATGAAGATATGGCCGTTCCCTAGTCTACACCCCGACGAAGGGGGGCATCTGTGGCGGTACTCTAGGAATCCCGGGGCTGTACCGACTTACGCGCTAGCGTTGCGACGTGAAACGGATGATTCCGATGTCTCTGTTAGCATGCCGGGTAGACAGAGAACTATGACGCAAGTCAAGATATTTCATTACCACGCCCGAGATTGGACTTTTAGGGATTTGCTAGTACGGCTCTATTTCCCAACCGAGTAGAACAGAGCGTCAAACGTCTGATCAGCCAAACCACTAAGCGACACCACGATTAAGAGTTCTACGCTACTGGCCGAGAAGGTATCTCTAGTAGGTGTCCGCCCTACGATTTGGCTGATATTACCTTTATTACAGTTAAGTGCCAACCCAGCATGCACAACCTATTCACACAGAAACAAGCGGCCACGGAGCAGCAAAATCCCCTAACGTTGGGTAACATGGTCTGCTAAGAAAGGAAGGAACCGTATAGCAGACCTGCTCTAAGGTGCAGCTAACCAAAATGGAAGGCACAAATTATGACTGACATCCAGATGACTGGCCTGGGATTAGACGTACGGCACCTATATTAGCCGTTGCATAGCTCGGGGGTGGGGGACCGTACGGTGCCAACGCATGATCCTTACAGATGTATGGAGGATATTCTACCGGTAACGCTGTGCGACCCGCATATTGAGGCCGTAGCGCGTCGAGCACCCTAATGTGCTGAGGGACTAGCGGGCGCCGTAGAATT'/>

    <sequence taxon='26' value='CTGGAAAATAATCACCAAAATTAATCTTGTCACTATATGTCTCCAGGAGTTAGGCCCTACACATGTATATGGGATCTTTAGTTACTTCCGTAAGTGCAGGTTTTACTGCCCAGATATGGCGCCGTCAGCGTAAGACCTGCGACACCAGGCTCTTACCAGCCCCCGCGAGGGCGCCTATTTGGGTTCTAGGTCCCTTTATGGAGTCCGGCCCGCTCGTTATTATGTAATAGGTAGCGAGTGGGCATTGCGCAATGCCCTGACGCGCACTTAACTCATCGGGTGAACCCGCTCTGGCGGGCGAGCCTTGTAATGTGTCTCTAGAATAATTGCCGTTTCAACTGAATCTTCGATAAATGGTCTGCTGGTAAACCAGGGGCGTAGTGGGGGACTAATTTACCTGACTAAGCTGTTAAGTCGTGACGAGACCCATTCCGATTACCTTGGAGGTGGAATTATTCGCCGGACATAAGCCCCGTCTATTGTGTATCTGATCGTGGCGACTGTTTAGATCTTAAGGAAGACTCGTATCCTCAGGTCATACAAGAGACTTAATGGGGTCGCCCTCAGTGAGGAATGGGTAACTATTTAACTGCTTCAAGTTGAATCCGCAAGACTTCTGATACCAACTCTCTCGGGCGCCGAGGACGACTAGGAGGGACGGCAGACTGGAGATTCTCTTTCTACTCATCTAGCAGCATCTACCGGTTCTACACCCACGAATGGAGGACAAAGTGATCCAATCCTGATGCAGCCCTCAATCGACTTGATTAGCCATGAGTATTTAGTGAGATTGCGGAGGCCAGAGGAAGCGGATATTACGTCACTGGTACAATCCAATAATAGCTCATGTATTCCATTGAGTAATATACGCCACCCCTGTGTGGTGTCGTAGTAATACACTACTGGCTAATCTTATACACCTTCATTGGATTCTTAACTACTGCGGGGATGACAGCTGGCGAAGACTACGATTGCCATCACTATCGCCGAGCTCAATACCGGAGTCTTCATTGTTCGCTGACGGTACAGGAGATTCCAAGTACGGTGTGACGTAGGGCGACATTAGAACTGCATCGTAAGTAACCGTTCTGACGGCGCCATCGAGACTTAAGACAGGTCACGGACGAAGACCCCTGTGGCCTGTCCGCATACTATATGGAGTAGATAACCGACAGCTTCTTACCAAGCACGCTATTATCCCCTATACCGGGATTTCGCGGAAGAATCGCTATTCTGGCAGGATTTCATGAAGATTTGGCCGTTCCCTAGTCTACACCCCGACGAAGGGGGGCATCTGTGGCGGTACTCTAGGAATCCCGGGGCTGTACCGACTTACGCGCTAGCGTTGCGACGTGAAACGGATGATTCCGATGTCTCTGTTAGCATGCCGGGTAGACAGAGAACTATGACGCAAGTCAAGATATTTCATTACCACGCCCGAGATTGGACTTTTAGGGATTTGCTAGTACGGCTCTATTTCCCAACCGAGTAGAACAGAGCGTCAAACGTCTGATCAGCCAAACCACTAAGCGACACCACGATTAAGAGTTCTACGCTACTGGCCGAGAAGGTATCTCTAGTAGGTGTCTGCCCTACGATTTGGCTGATATCACCTTTATTACAGTTAAGTGCCAACCCAGCATGCACAACCTATTCACACAGAAAGAAGCGGCCACGGAGCAGCAAAATCCCCTAACGTTGGGTAACATGGTCTGCTAAGAAAAGAAGGAACCGTATAGCAGACCTGCTCTAAGGTGCAGCTAACCAAAATGGAAGGCACAAATTATGACTGACATCCAGATGACTGGCCTGGGATTAGACGTACGGCACCTATATTAGCCGTTGCATAGCTCGGGGGTGGGGGACCGTACGGTGCCAACGCATGATCCTTACAGATGTATGGAGGATATTCTACCGGTAACGCTGTGCGACCCGCATATTGAGGCCGTAGCGCGTCGAGCACCCTAATGTGCTGAGGGACTAGCGGGCGCCGTAGAATT'/>

    <sequence taxon='42' value='CTGGAAAATAATCACCAAAATTAATCTTGTCACTATATGTCTCCAGGAGTTAGGCCCTACACATGTATATGGGATCTTTAGTTACTTCCGTAAGTGCAGGTTTTACTGCCCAGATATGGCGCCGTCAGCGTAAGACCTGCGACACCAGGCTCTTACCAGCCCCCGCGAGGGCGCCTATTTGGGTTCTAGGTCCCTTTATGGAGTCCGGCCCGCTCGTTATTATGTAATAGGTAGCGAGTGGGCATTGCGCAATGCCCTGACGCGCACTTAACTCATCGGGTGAACCCGCTCTGGCGGGCGAGCCTTGTAATGTGTCTCTAGAATAATTGCCGTTTCAACTGAATCTTCGATAAATGGTCTGCTGGTAAACCAGGGGCGTAGTGGGGGACTAATTTACCTGACTAGGCTGTTAAGTCGTGACGAGACCCATTCCGATTACCTTGGAGGTGGAATTATTCGCCGGACATAAGCCCCGTCTATTGTGTATCTGATCGTGGCGACTGTTTAGATCTTAAGGAAGACTCGTATCCTCAGGTCATACAAGAGACTTAATGGGGTCGCCCTCAGTGAGGAATGGGTAACTATTTAACTGCTTCAAGTTGAATCCGCAAGACTTCTGATACCAACTCTCTCGGGCGCCGAGGACGACTAGGAGGGACGGCAGACTGGAGATTCTCTTTCTACTCATCTAGCAGCATCTACCGGTTCTACACCCACGAATGGAGGACAAAGTGATCCAATCCTGATGCAGCCCTCAATCGACTTGATTAGCCATGAGTATTTAGTGAGATTGCGGAGGCCAGAGGAAGCGGATATTACGTCACTGGTACAATCCAATAATAGCTCATGTATTCCATTGAGTAATATACGCCACCCCTGTGTGGTGTCGTAGTAATACACTACTGGCTAATCTTATACACCTTCATTGGATTCTTAACTACTGCGGGGATGACAGCTGGCGAAGACTACGATTGCCATCACTATCGCCGAGCTCAATACCGGAGTCTTCATTGTTCGCTGACGGTACAGGAGATTCCAAGTACGGTGTGACGTAGGGCGACATTAGAACTGCATCGTAAGTAACCGTTCTGACGGCGCCATCGAGACTTAAGACAGGTCACGGACGAAGACCCCTGTGGCCTGTCCGCATACTATATGGAGTAGATAACCGACAGCTTCTTACCAAGCACGCTATTATCCCCTATACCGGGATTTCGCGGAAGAATCGCTATTCTGGCAGGATTTCATGAAGATTTGGCCGTTCCCTAGTCTACACCCCGACGAAGGGGGGCATCTGTGGCGGTACTCTAGGAATCCCGGGGCTGTACCGACTTACGCGCTAGCGTTGCGACGTGAAACGGATGATTCCGATGTCTCTGTTAGCATGCCGGGTAGACAGAGAACTATGACGCAAGTCAAGATATTTCATTACCACGCCCGAGATTGGACTTTTAGGGATTTGCTAGTACGGCTCTATTTCCCAACCGAGTAGAACAGAGCGTCAAACGTCTGATCAGCCAAACCACTAAGCGACACCACGATTAAGAGTTCTACGCTACTGGCCGAGAAGGTATCTCTAGTAGGTGTCTGCCCTACGATTTGGCTGATATCACCTTTATTACAGTTAAGTGCCAACCCAGCATGCACAACCTATTCACACAGAAAGAAGCGGCCACGGAGCAGCAAAATCCCCTAACGTTGGGTAACATGGTCTGCTAAGAAAAGAAGGAACCGTATAGCAGACCTGCTCTAAGGTGCAGCTAACCAAAATGGAAGGCACAAATTATGACTGACATCCAGATGACTGGCCTGGGATTAGACGTACGGCACCTATATTAGCCGTTGCATAGCTCGGGGGTGGGGGACCGTACGGTGCCAACGCATGATCCTTACAGATGTATGGAGGATATTCTACCGGTAACGCTGTGCGACCCGCATATTGAGGCCGTAGCGCGTCGAGCACCCTAATGTGCTGAGGGACTAGCGGGCGCCGTAGAATT'/>

    <sequence taxon='68' value='CTGGAAAATAATCACCAAAATTAATCTTGTCACTATATGTCTCCAGGAGTTAGGCCCTACACATGTATATGGGATCTTTAGTTACTTCCGTAAGTGCAGGTTTTACTGCCCAGATATGGCGCCGTCAGCGTAAGACCTGCGACACCAGGCTCTTACCAGCCCCCGCGAGGGCGCCTATTTGGGTTCTAGGTCCCTTTATGGAGTCCGGCCCGCTCGTTATTATGTAATAGGCAGCGAGTGGGCATTGCGCAATGCCCTGACGCGCACTTAACTCATCGGGTGAACCCGCTCTGGCGGGCGAGCCTTGTAATGTGTCTCTAGAATAATTGCCGTTTCAACTGAATCTTCGATAAATGGTCTGCTGGTAAACCAGGGGCGTAGTGGGGGACTAATTTACCTGACTAGGCTGTTAAGTCGTGACGAGACCCATTCCGATTCCCTTGGAGGTGGAATTATTCGCCGGACATAAGCCCCGTCTATTGTGTATCTGATCGTGGCGACTGTTTAGATCTTAAGGAAGACTCGTATCCTCAGGTCATACAAGAGACTTAATGGGGTCGCCCTCAGTGAGGAATGGGTAACTATTTAACTGCTTCAAGTTGAATCCGCAAGATTTCTGATACCAACTCTCTCGGGCGCCGAGGACGACTAGGAGGGACGGTAGACTGGAGATTCTCTTTCTACTCATCTAGCAGCATCTACCGGTTCTACACCCACGAATGGAGGACAAAGTGATCCAATCCTGATGCAACCCTCAATCGACTTGATTAGCCATGAGTATTTAGTGAGATTGCGGAGGCCAGAGGAAGCGGATATTACGCCACTGGTACAATCCAATAATAGCTCATGTATTCCATTGAGTAATATACGCCACCCCTGTGTGGTGTCGTAGTAATACACTACTGGCTAATCTTATACACCTTCATTGGATTCTTAACTACTGCGGGGATGACAGCTGGCGAAGACTACGATTGCCATCACTATCGCCGAGCTCAATACCGGAGTCTTCATTGTTCGCTGACGGTACAGGAGATTCCGAGTACGGTGTGACGTAGGGCGACATTAGAACTGCATCGTAAGTAACCGTTCTGACGGCGCCATCGAGACTTAAGACAGGTCACGGACGAAGACCCCTGTGGCCTGTCCGCAGACTATATGGAGTAGATAACCGACAGCTTCTTACCAAGCACGCTATTATCCCCTATACCGGGATTTCGCGGAAGAATCGCTATTCTGGCAGGATTTCATGAGGATTTGGCCGTTCCCTAGTCTACACCCCGACGAAGGGGGGCATCTGTGGCGGTACTCTAGGAATCCCGGGGCTGTACCGACTTACGCGCTAGCGTTGCGACGTGAAACGGATGATTCCGATGTCTCTGTTAGCATGCCGGGTAGACAGAGAACTATGACGCAAGTCAAGATATTTCATTACCACGCCCGAGATTGGACTTTTAGGGATTTGCTAGTACGACTCTATTTCCCAACCGAGTAGAACAGAGCGTCAAACGTCTGATCAGCCAAACCACTAAGCGACACCACGATTAAGAGTTCTACGCTACTGGCCGAGAAGGTATCTCTAGTAGGTGTCTGCCCTACGATTTGGCTGATATCACCTTTATTACAGTTAAGTGCCAACCCAGCATGCACAACCTATTCACACATAAAGAAGCGGCCACGGAGCAGCAAAATTCCCTAACGTTGGGTAACATGGTCTGCTAAGAAAAGAAGGAACCGTATAGCAGACCTGCTCTAAGGTGCAGCTAACCAAAATGGAAGGCACAAATTATGACTGACATCCAGATGACTGGCCTGGGATTAGACGTACGGCACCTATATTAGCCGTTGCATAGCTCGGGGGTGGGGGACCGTACGGTGCCAACGCATGATCCTTACAGATGTATGGAGGATATTCTACCGGTAACGCTGTGCGACCCGCATATTGAGGCCGTAGCGCGTCGAGCACCCTAATGTGCTGAGGGACTAGCGGGCGCCGTAGAATT'/>

    <sequence taxon='97' value='CTGGAAAATAATCACCAAAATTAATCTTGTCACTATATGTCTCCAGGAGTTAGGCCCTACACATGTATATGGGATCTTTAGTTACTTCCGTAAGTGCAGGTTTTACTGCCCAGATATGGCGCCGTCAGCGTAAGACCTGCGACACCAGGCTCTTACCAGCCCCCGCGAGGGCGCCTATTTGGGTTCTAGGTCCCTTTATGGAGTCCGGCCCGCTCGTTATTATGTAATAGGCAGCGAGTGGGCATTGCGCAATGCCCTGACGCGCACTTAACTCATCGGGTGAACCCGCTCTGGCGGGCGAGCCTTGTAATGTGTCTCTAGAATAATTGCCGTTTCAACTGAATCTTCGATAAATGGTCTGCTGGTAAACCAGGGGCGTAGTGGGGGACTAATTTACCTGACTAGGCTGTTAAGTCGTGACGAGACCCATTCCGATTCCCTTGGAGGTGGAATTATTCGCCGGACATAAGCCCCGTCTATTGTGTATCTGATCGTGGCGACTGTTTAGATCTTAAGGAAGACTCGTATCCTCAGGTCATACAAGAGACTTAATGGGGTCGCCCTCAGTGAGGAATGGGTAACTATTTAACTGCTTCAAGTTGAATCCGCAAGATTTCTGATACCAACTCTCTCGGGCGCCGAGGACGACTAGGAGGGACGGTAGACTGGAGATTCTCTTTCTACTCATCTAGCAGCATCTACCGGTTCTACACCCACGAATGGAGGACAAAGTGATCCAATCCTGATGCAACCCTCAATCGACTTGATTAGCCATGAGTATTTAGTGAGATTGCGGAGGCCAGAGGAAGCGGATATTACGCCACTGGTACAATCCAATAATAGCTCATGTATTCCATTGAGTAATATACGCCACCCCTGTGTGGTGTCGTAGTAATACACTACTGGCTAATCTTATACACCTTCATTGGATTCTTAACTACTGCGGGGATGACAGCTGGCGAAGACTACGATTGCCATCACTATCGCCGAGCTCAATACCGGAGTCTTCATTGTTCGCTGACGGTACAGGAGATTCCGAGTACGGTGTGACGTAGGGCGACATTAGAACTGCATCGTAAGTAACCGTTCTGACGGCGCCATCGAGACTTAAGACAGGTCACGGACGAAGACCCCTGTGGCCTGTCCGCAGACTATATGGAGTAGATAACCGACAGCTTCTTACCAAGCACGCTATTATCCCCTATACCGGGATTTCGCGGAAGAATCGCTATTCTGGCAGGATTTCATGAGGATTTGGCCGTTCCCTAGTCTACACCCCGACGAAGGGGGGCATCTGTGGCGGTACTCTAGGAATCCCGGGGCTGTACCGACTTACGCGCTAGCGTTGCGACGTGAAACGGATGATTCCGATGTCTCTGTTAGCATGCCGGGTAGACAGAGAACTATGACGCAAGTCAAGATATTTCATTACCACGCCCGAGATTGGACTTTTAGGGATTTGCTAGTACGACTCTATTTCCCAACCGAGTAGAACAGAGCGTCAAACGTCTGATCAGCCAAACCACTAAGCGACACCACGATTAAGAGTTCTACGCTACTGGCCGAGAAGGTATCTCTAGTAGGTGTCTGCCCTACGATTTGGCTGATATCACCTTTATTACAGTTAAGTGCCAACCCAGCATGCACAACCTATTCACACATAAAGAAGCGGCCACGGAGCAGCAAAATTCCCTAACGTTGGGTAACATGGTCTGCTAAGAAAAGAAGGAACCGTATAGCAGACCTGCTCTAAGGTGCAGCTAACCAAAATGGAAGGCACAAATTATGACTGACATCCAGATGACTGGCCTGGGATTAGACGTACGGCACCTATATTAGCCGTTGCATAGCTCGGGGGTGGGGGACCGTACGGTGCCAACGCATGATCCTTACAGATGTATGGAGGATATTCTACCGGTAACGCTGTGCGACCCGCATATTGAGGCCGTAGCGCGTCGAGCACCCTAATGTGCTGAGGGACTAGCGGGCGCCGTAGAATT'/>

    <sequence taxon='98' value='CTGGAAAATAATCACCAAAATTAATCTTGTCACTATATGTCTCCAGGAGTTAGGCCCTACACATGTATATGGGATCTTTAGTTACTTCCGTAAGTGCAGGTTTTACTGCCCAGATATGGCGCCGTCAGCGTAAGACCTGCGACACCAGGCTCTTACCAGCCCCCGCGAGGGCGCCTATTTGGGTTCTAGGTCCCTTTATGGAGTCCGGCCCGCTCGTTATTATGTAATAGGCAGCGAGTGGGCATTGCGCAATGCCCTGACGCGCACTTAACTCATCGGGTGAACCCGCTCTGGCGGGCGAGCCTTGTAATGTGTCTCTAGAATAATTGCCGTTTCAACTGAATCTTCGATAAATGGTCTGCTGGTAAACCAGGGGCGTAGTGGGGGACTAATTTACCTGACTAGGCTGTTAAGTCGTGACGAGACCCATTCCGATTCCCTTGGAGGTGGAATTATTCGCCGGACATAAGCCCCGTCTATTGTGTATCTGATCGTGGCGACTGTTTAGATCTTAAGGAAGACTCGTATCCTCAGGTCATACAAGAGACTTAATGGGGTCGCCCTCAGTGAGGAATGGGTAACTATTTAACTGCTTCAAGTTGAATCCGCAAGATTTCTGATACCAACTCTCTCGGGCGCCGAGGACGACTAGGAGGGACGGTAGACTGGAGATTCTCTTTCTACTCATCTAGCAGCATCTACCGGTTCTACACCCACGAATGGAGGACAAAGTGATCCAATCCTGATGCAACCCTCAATCGACTTGATTAGCCATGAGTATTTAGTGAGATTGCGGAGGCCAGAGGAAGCGGATATTACGCCACTGGTACAATCCAATAATAGCTCATGTATTCCATTGAGTAATATACGCCACCCCTGTGTGGTGTCGTAGTAATACACTACTGGCTAATCTTATACACCTTCATTGGATTCTTAACTACTGCGGGGATGACAGCTGGCGAAGACTACGATTGCCATCACTATCGCCGAGCTCAATACCGGAGTCTTCATTGTTCGCTGACGGTACAGGAGATTCCGAGTACGGTGTGACGTAGGGCGACATTAGAACTGCATCGTAAGTAACCGTTCTGACGGCGCCATCGAGACTTAAGACAGGTCACGGACGAAGACCCCTGTGGCCTGTCCGCAGACTATATGGAGTAGATAACCGACAGCTTCTTACCAAGCACGCTATTATCCCCTATACCGGGATTTCGCGGAAGAATCGCTATTCTGGCAGGATTTCATGAGGATTTGGCCGTTCCCTAGTCTACACCCCGACGAAGGGGGGCATCTGTGGCGGTACTCTAGGAATCCCGGGGCTGTACCGACTTACGCGCTAGCGTTGCGACGTGAAACGGATGATTCCGATGTCTCTGTTAGCATGCCGGGTAGACAGAGAACTATGACGCAAGTCAAGATATTTCATTACCACGCCCGAGATTGGACTTTTAGGGATTTGCTAGTACGACTCTATTTCCCAACCGAGTAGAACAGAGCGTCAAACGTCTGATCAGCCAAACCACTAAGCGACACCACGATTAAGAGTTCTACGCTACTGGCCGAGAAGGTATCTCTAGTAGGTGTCTGCCCTACGATTTGGCTGATATCACCTTTATTACAGTTAAGTGCCAACCCAGCATGCACAACCTATTCACACATAAAGAAGCGGCCACGGAGCAGCAAAATTCCCTAACGTTGGGTAACATGGTCTGCTAAGAAAAGAAGGAACCGTATAGCAGACCTGCTCTAAGGTGCAGCTAACCAAAATGGAAGGCACAAATTATGACTGACATCCAGATGACTGGCCTGGGATTAGACGTACGGCACCTATATTAGCCGTTGCATAGCTCGGGGGTGGGGGACCGTACGGTGCCAACGCATGATCCTTACAGATGTATGGAGGATATTCTACCGGTAACGCTGTGCGACCCGCATATTGAGGCCGTAGCGCGTCGAGCACCCTAATGTGCTGAGGGACTAGCGGGCGCCGTAGAATT'/>

    <sequence taxon='27' value='CTGGAAAATAATCACCAAAATTAATCTTGTCACTATATGTCTCCAGGAGTTAGGCCCTACACATGTATATGGGATCTTTAGTTACTTCCGTAAGTGCAGGTTTTACTGCCCAGATATGGCGCCGTCAGCGTAAGACCTGCGACACCAGGCTCTTACCAGCCCCCGCGAGGGCGCCTATTTGGGTTCTAGGTCCCTTTATGGAGTCCGGCCCGCTCGTTATTATGTAATAGGTAGCGAGTGGGCATTGCGCAATGCCCTGACGCGCACTTAACTCATCGGGTGAACCCGCTCTGGCGGGCGAGCCTTGTAATGTGTCTCTAGAATAATTGCCGTTTCAACTGAATCTTCGATAAATGGTCTGCTGGTAAACCAGGGGCGTAGTGGGGGACTAATTTACCTGACTAAGCTGTTAAGTCGTGACGAGACCCATTCCGATTACCTTGGAGGTGGAATTATTCGCCGGACATAAGCCCCGTCTATTGTGTATCTGATCGTGGCGACTGTTTAGATCTTAAGGAAGACTCGTATCCTCAGGTCATACAAGAGACTTAATGGGGTCGCCCTCAGTGAGGAATGGGTAACTATTTAACTGCTTCAAGTTGAATCCGCAAGACTTCTGATACCAACTCTCTCGGGCGCCGAGGACGACTAGGAGGGACGGCAGACTGGAGATTCTCTTTCTACTCATCTAGCAGCATCTACCGGTTCTACACCCACGAATGGAGGACAAAGTGATCCAATCCTGATGCAGCCCTCAATCGACTTGATTAGCCATGAGTATTTAGTGAGATTGCGGAGGCCAGAGGAAGCGGATATTACGTCACTGGTACAATCCAATAATAGCTCATGTATTCCATTGAGTAATATACGCCACCCCTGTGTGGTGTCGTAGTAATACACTACTGGCTAATCTTATACACCTTCATTGGATTCTTAACTACTGCGGGGATGACAGCTGGCGAAGACTACGATTGCCATCACTATCGCCGAGCTCAATACCGGAGTCTTCATTGTTCGCTGACGGTACAGGAGATTCCAAGTATGGTGTGACGTAGGGCGACATTAGAACTGCATCGTAAGTAACCGTTCTGACGGCGCCATCGAGACTTAAGACAGGTCACGGACGAAGACCCCTGTGGCCTGTCCGCATACTATATGGAGTAGATAACCGACAGCTTCTTACCAAGCACGCTATTATCCCCTATACCGGGATTTCGCGGAAGAATCGCTATTCTGGCAGGATTTCATGAAGATTTGGCCGTTCCCTAGTCTACACCCCGACGAAGGGGGGCATCTGTGGCGGTACTCTAGGAATCCCGGGGCTGTACCGACTTACGCGCTAGCGTTGCGACGTGAAACGGATGATTCCGATGTCTCTGTTAGCATGCCGGGTAGACAGAGAACTATGACGCAAGTCAAGATATTTCATTACCACGCCCGAGATTGGACTTTTAGGGATTTGCTAGTACGGCTCTATTTCCCAACCGAGTAGAACAGAGCGTCAAACGTCTGATCAGCCAAACCACTAAGCGACACCACGATTAAGAGTTCTACGCTACTGGCCGAGAAGGTATCTCTAGTAGGTGTCCGCCCTACGATTTGGCTGATATTACCTTTATTACAGTTAAGTGCCAACCCAGCATGCACAACCTATTCACACAGAAACAAGCGGCCACGGAGCAGCAAAATCCCCTAACGTTGGGTAACATGGTCTGCTAAGAAAAGAAGGAACCGTATAGCAGACCTGCTCTAAGGTGCAGCTAACCAAAATGGAAGGCACAAATTATGACTGACATCCAGATGACTGGCCTGGGATTAGACGTACGGCACCTATATTAGCCGTTGCATAGCTCGGGGGTGGGGGACCGTACGGTGCCAACGCATGATCCTTACAGATGTATGGAGGATATTCTACCGGTAACGCTGTGCGACCCGCATATTGAGGCCGTAGCGCGTCGAGCACCCTAATGTGCTGAGGGACTAGCGGGCGCCGTAGAATT'/>

    <sequence taxon='43' value='CTGGAAAATAATCACCAAAATTAATCTTGTCACTATATGTCTCCAGGAGTTAGGCCCTACACATGTGTATGGGATCTTTAGTTACTTCCGTAAGTGCAGGTTTTACTGCCCAGATATGGCGCCGTCAGCGTAAGACCTGCGACACCAGGCTCTTACCAGCCCCCGCGAGGGCGCCTATTTGGGTTCTAGGTCCCTTTATGGAGTCCGGCCCGCTCGTTACTATGTAATAGGTAGCGAGTGGGCATTGCGCAATGCCCTGACGCGCACTTAACTCATCGGGTGAACCCGCTCTGGCGGGCGAGCCTTGTGATGTGTCTCTAGAATAATTGCCGTTTCAACTGAATCTTCGATAAATGGTCTGCTGGTAAACCAGGGGCGTAGTGGGGGACTAATTTACCTGACTAAGCTGTTAAGTCGTGACGAGACCCATTCCGATTACCTTGGAGGTGGAATTATTCGCCGGACATAAGCCCCGTCTATTGTGTATCTGATCGTGGCGACTGTTTAGATCTTAAGGAAGACTCGTATCCTCAGGTCATACAAGAGACTTAATGGGGTCGCCCTCAGTGAGGAATGGGTAACTATTTAACTGCTTCAAGTTGAATCCGCAAGACTTCTGATACCAACTCTCTCGGGCGCCGAGGACGACTAGGAGGGACGGCAGACTGGAGATTCTCTTTCTACTCATCTAGCAGCATCTACCGGTTCTACACCCACGAATGGAGGACAAAGTGATCCAATCCTGATGCAGCCCTCAATCGACTTGATTAGCCATGAGTATTTAGTGAGATTGCGGAGGCCAGAGGAAGCGGATATTACGTCACTGGTACAATCCAATAATAGCTCATGTATTCCATTGAGTAATATACGCCACCCCTGTGTGGTGTCGTAGTAATACACTACTGGCTAATCTTATACACCTTCATTGGATTCTTAACTACTGCGGGGATGACAGCTGGCGAAGACTACGATTGCCATCACTATCGCCGAGCTCAATACCGGAGTCTTCATTGTTCGCTGACGGTACAGGAGATTCCAAGTATGGTGTGACGTAGGGCGACATTAGAACTGCATCGTAAGTAACCGTTCTAACGGCGCCATCGAGACTTAAGACAGGTCACGGACGAAGACCCCTGTGGCCTGTCCGCATACTATATGGAGTAGATAACCGACAGCTTCTTACCAAGCACGCTATTATCCCCTATACCGGGATTTCGCGGAAGAATCGCTATTCTGGCAGGATTTCATGAAGATTTGGCCGTTCCCTAGTCTACACCCCGACGAAGGGGGGCATCTGTGGCGGTACTCTAGGAATCCCGGGGCTGTACCGACTTACGCGCTAGCGTTGCGACGTGAAACGGATGATTCCGATGTCTCTGTTAGCATGCCGGGTAGACAGAGAACTATGACGCAAGTCAAGATATTTCATTACCACGCCCGAGATTGGACTTTTTGGGATTTGCTAGTACGGCTCTATTTCCCAACCGAGTAGAACAGAGCGTCAAACGTCTGATCAGCCAAACCACTAAGCGACACCACGATTAAGAGTTCTACGCTACTGGCCGAGAAGGTATCTCTAGTAGGTGTCCGCCCTACGATTTGGCTGATATTACCTTTATTACAGTTAAGTGCCAACCCAGCATGCACAACCTATTCACACAGAAACAAGCGGCCACGGAGCAGCAAAATCCCCTAACGTTGGGTAACATGGTATGCTAAGAAAAGAAGGAACCGTATAGCAGACCTGTTCTAAGGTGCAGCTAACCAAAATGGAAGGCACAAATTATGACTGACATCCAGATGACTGGCCTGGGATTAGACGTACAGCACCTATATTAGCCGTTGCATAGCTCGGGGGTGGGGGACCGTACGGTGCCAACGCATGATCCTTACAGATGTATGGAGGATATTCTACCGGTAACGCTGTGCGACCCGCATATTGAGGCCGTAGCGCGTCGAGCACCCTAATGTGCTGAGGGACTAGCGGGCGCCGTAGAATT'/>

    <sequence taxon='85' value='CTGGAAAATAATCACCAAAATTAATCTTGTCACTATATGTCTCCAGGAGTTAGGCCCTACACATGTATATGGGATCTTTAGTTACTTCCGTAAGTGCAGGTTTTACTGCCCAGATATGGCGCCGTCAGCGTAAGACCTGCGACACCAGGCTCTTACCAGCCCCCGCGAGGGCGCCTATTTGGGTTCTAGGTCCCTTTCTGGAGTCCGGCCCGCTCGTTACTATGTAATAGGTAGCGAGTGGGCATTGCGCAATGCCCTGACGCGCACTTAACTCATCGGGTGAACCCGCTCTGGCGGGCGAGCCTTGTGATGTGTCTCTAGAATAATTGCCGTTTCAACTGAATCTCCGATAAATGGTCTGCTGGTAAACCAGGGGCGTAGTGGGGGACTAATTTACCTGACTAAGCTGTTAAGTCGTGACGAGACCCATTCCGATTACCTTGGAGGTGGAATTATTCGCTGGACATAAGCCCCGTCTATTGTGTATCTGATCGTGGCGACTGTTTAGATCTTAAGGAAGACTCGTATCCTCAGGTCATACAAGAGACTTAATGGGGTCGCCCTCAGTGAGGAATGGGTAACTATTTAACTGCTTCAAGTTGAATCCGCAAGACTTCTGATACCAACTCTCTCGGGCGCCGAGGACGACTAGGAGGGACGGCAGACTGGAGATTCTCTTTCTACTCATCTAGCAGCATCTACCGGTTCTACACCCACGAATGGAGGACAAAGTGATCCAATCCTGATGCAGCCCTCAATCGACTTGATTAGCCGTGAGTATTTAGTGAGATTGCGGGGGCCAGAGGAAGCGGATATTACGTCACTGGTACAATCCAATAATAGCTCATGTATTCCATTGAGTAACATACGCCACCCCTGTGTGGTGTCGTAGTAATACACTACTGGCTAATCTTATACACCTTCATTGGATTCTTAACTACTGCGGGGATGACAGCTGGCGAAGACTACGATTGCCATCACTATCGCCGAGCTCAATACCGGAGTCTTCATTGTTCGCTGACGGTACAGGAGATTCCAAGTATGGTGTGACGTGGGGCGACATTAGAACTGCATCGTAAGTAACCGTTCTGACGGCGCCATCGAGACTTAAGACAGGTCACGGACGAAGACCCCTGTGGCCTGTCCGCATACTATATGGAGTAGATAACCGACAGCTTCTTACCAAGCACGCTATTATCCCCTATACCGGGATTTCGCGGAAGAATCGCTATTCTGGCAGGATTTCATGAAGATTTGGCCGTTCCCTAGTCTACACCCCGACGAAGGGGGGCATCTGTGGCGCTACTCTAGGAATCCCGGGGCTGTACCGACTTACGCGCTAGCGTTGCGACGTGAAACGGATGACTCCGATGTCTCTGTTAGCATGCCGGGTAGACAGAGAACTATAACGCAAGTCAAGATATTTCATTACCACGCCCGAGATTGGACTTTTTGGGATTTGCTAGTACGGCTCTATTTCCCAACCGAGTAGAACAGAGCGTCAAACGTCTGATCAGCCAAACCACTAAGCGACACCACGATTAAGAGTTCTACGCTACTGGCCGAGAAGGTATCTCTAGTAGGTGTCCGCCCTACGATTTGGCTGATATTACCTTTATTACAGTTAAGTGCCAACCCAGCATGCACAACCTATTCACACAGAAACAAGCGGCCACGGAGCAGCAAAATCCCCTAACGTTGGGTAACATGGTATGCTGAGAAAAGAAGGAACCGTATAGCAGACCTGTTCTAAGGTGCAGCTAACCAAAATGGAAGGCACAAATTATGACTGACATCCAGATGACTGGCCTGGGATTAGACGTACAGCACCTATATTAGCCGTTGCATAGCTCGGGGGTGGGGGACCGTACGGTGCCAACGCATGATCCTTACAGATGTATGGAGGATATTCTACCGGTAACGCTGTGCGACCCGCATATTGAGGCCGTAGCGCGTCGAGCACCCTAATGTGCTGAGGGACTAGCGGGCGCCGTAGAATT'/>

    <sequence taxon='91' value='CTGGAAAATAATCACCAAAATTAATCTTGTCACTATATGTCTCCAGGAGTTAGGCCCTACACATGTATATGGGATCTTTAGTTACTTCCGTAAGTGCAGGTTTTACTGCCCAGATATGGCGCCGTCAGCGTAAGACCTGCGACACCAGGCTCTTACCAGCCCCCGCGAGGGCGCCTATTTGGGTTCTAGGTCCCTTTCTGGAGTCCGGCCCGCTCGTTACTATGTAATAGGTAGCGAGTGGGCATTGCGCAATGCCCTGACGCGCACTTAACTCATCGGGTGAACCCGCTCTGGCGGGCGAGCCTTGTGATGTGTCTCTAGAATAATTGCCGTTTCAACTGAATCTCCGATAAATGGTCTGCTGGTAAACCAGGGGCGTAGTGGGGGACTAATTTACCTGACTAAGCTGTTAAGTCGTGACGAGACCCATTCCGATTACCTTGGAGGTGGAATTATTCGCTGGACATAAGCCCCGTCTATTGTGTATCTGATCGTGGCGACTGTTTAGATCTTAAGGAAGACTCGTATCCTCAGGTCATACAAGAGACTCAATGGGGTCGCCCTCAGTGAGGAATGGGTAACTATTTAACTGCTTCAAGTTGAATCCGCAAGACTTCTGATACCAACTCTCTCGGGCGCCGAGGACGACTAGGAGGGACGGCAGACTGGAGATTCTCTTTCTACTCATCTAGCAGCATCTACCGGTTCTACACCCACGAATGGAGGACAAAGTGATCCAATCCTGATGCAGCCCTCAATCGACTTGATTAGCCGTGAGTATTTAGTGAGATTGCGGGGGCCAGAGGAAGCGGATATTACGTCACTGGTACAATCCAATAATAGCTCATGTATTCCATTGAGTAACATACGCCACCCCTGTGTGGTGTCGTAGTAATACACTACTGGCTAATCTTATACACCTTCATTGGATTCTTAACTACTGCGGGGATGACAGCTGGCGAAGACTACGATTGCCATCACTATCGCCGAGCTCAATACCGGAGTCTTCATTGTTCGCTGACGGTACAGGAGATTCCAAGTATGGTGTGACGTGGGGCGACATTAGAACTGCATCGTAAGTAACCGTTCTGACGGCGCCATCGAGACTTAAGACAGGTCACGGACGAAGACCCCTGTGGCCTGTCCGCATACTATATGGAGTAGATAACCGACAGCTTCTTACCAAGCACGCTATTATCCCCTATACCGGGATTTCGCGGAAGAATCGCTATTCTGGCAGGATTTCATGAAGATTTGGCCGTTCCCTAGTCTACACCCCGACGAAGGGGGGCATCTGTGGCGCTACTCTAGGAATCCCGGGGCTGTACCGACTTACGCGCTAGCGTTGCGACGTGAAACGGATGACTCCGATGTCTCTGTTAGCATGCCGGGTAGACAGAGAACTATAACGCAAGTCAAGATATTTCATTACCACGCCCGAGATTGGACTTTTTGGGATTTGCTAGTACGGCTCTATTTCCCAACCGAGTAGAACAGAGCGTCAAACGTCTGATCAGCCAAACCACTAAGCGACACCACGATTAAGAGTTCTACGCTACTGGCCGAGAAGGTATCTCTAGTAGGTGTCCGCCCTACGATTTGGCTGATATTACCTTTATTACAGTTAAGTGCCAACCCAGCATGCACAACCTATTCACACAGAAACAAGCGGCCACGGAGCAGCAAAATCCCCTAACGTTGGGTAACATGGTATGCTGAGAAAAGAAGGAACCGTATAGCAGACCTGTTCTAAGGTGCAGCTAACCAAAATGGAAGGCACAAATTATGACTGACATCCAGATGACTGGCCTGGGATTAGACGTACAGCACCTATATTAGCCGTTGCATAGCTCGGGGGTGGGGGACCGTACGGTGCCAACGCATGATCCTTACAGATGTATGGAGGATATTCTACCGGTAACGCTGTGTGACCCGCATATTGAGGCCGTAGCGCGTCGAGCACCCTAATGTGCTGAGGAACTAGCGGGCGCCGTAGAATT'/>

    <sequence taxon='86' value='CTGGAAAATAATCACCAAAATTAATCTTGTCACTATATGTCTCCAGGAGTTAGGCCCTACACATGTATATGGGATCTTTAGTTACTTCCGTAAGTGCAGGTTTTACTGCCCAGATATGGCGCCGTCAGCGTAAGACCTGCGACACCAGGCTCTTACCAGCCCCCGCGAGGGCGCCTATTTGGGTTCTAGGTCCCTTTCTGGAGTCCGGCCCGCTCGTTACTATGTAATAGGTAGCGAGTGGGCATTGCGCAATGCCCTGACGCGCACTTAACTCATCGGGTGAACCCGCTCTGGCGGGCGAGCCTTGTGATGTGTCTCTAGAATAATTGCCGTTTCAACTGAATCTCCGATAAATGGTCTGCTGGTAAACCAGGGGCGTAGTGGGGGACTAATTTACCTGACTAAGCTGTTAAGTCGTGACGAGACCCATTCCGATTACCTTGGAGGTGGAATTATTCGCCGGACATAAGCCCCGTCTATTGTGTATCTGATCGTGGCGACTGTTTAGATCTTAAGGAAGACTCGTATCCTCAGGTCATACAAGAGACTTAATGGGGTCGCCCTCAGTGAGGAATGGGTAACTATTTAACTGCTTCAAGTTGAATCCGCAAGACTTCTGATACCAACTCTCTCGGGCGCCGAGGACGACTAGGAGGGACGGCAGACTGGAGATTCTCTTTCTACTCATCTAGCAGCATCTACCGGTTCTACACCCACGAATGGAGGACAAAGTGATCCAATCCTGATGCAGCCCTCAATCGACTTGATTAGCCGTGAGTATTTAGTGAGATTGCGGGGGCCAGAGGAAGCGGATATTACGTCACTGGTACAATCCAATAATAGCTCATGTATTCCATTGAGTAACATACGCCACCCCTGTGTGGTGTCGTAGTAATACACTACTGGCTAATCTTATACACCTTCATTGGATTCTTAACTACTGCGGGGATGACAGCTGGCGAAGACTACGATTGCCATCACTATCGCCGAGCTCAATACCGGAGTCTTCATTGTTCGCTGACGGTACAGGAGATTCCAAGTATGGTGTGACGTGGGGCGACATTAGAACTGCATCGTAAGTAACCGTTCTGACGGCGCCATCGAGACTTAAGACAGGTCACGGACGAAGACCCCTGTGGCCTGTCCGCATACTATATGGAGTAGATAACCGACAGCTTCTTACCAAGCACGCTATTATCCCCTATACCGGGATTTCGCGGAAGAATCGCTATTCTGGCAGGATTTCATGAAGATTTGGCCGTTCCCTAGTCTACACCCCGACGAAGGGGGGCATCTGTGGCGCTACTCTAGGAATCCCGGGGCTGTACCGACTTACGCGCTAGCGTTGCGACGTGAAACGGATGACTCCGATGTCTCTGTTAGCATGCCGGGTAGACAGAGAACTATAACGCAAGTCAAGATATTTCATTACCACGCCCGAGATTGGACTTTTTGGGATTTGCTAGTACGGCTCTATTTCCCAACCGAGTAGAACAGAGCGTCAAACGTCTGATCAGCCAAACCACTAAGCGACACCACGATTAAGAGTTCTACGCTACTGGCCGAGAAGGTATCTCTAGTAGGTGTCCGCCCTACGATTTGGCTGATATTACCTTTATTACAGTTAAGTGCCAACCCAGCATGCACAACCTATTCACACAGAAACAAGCGGCCACGGAGCAGCAAAATCCCCTAACGTTGGGTAACATGGTATGCTGAGAAAAGAAGGAACCGTATAGCAGACCTGTTCTAAGGTGCAGCTAACCAAAATGGAAGGCACAAATTATGACTGACATCCAGATGACTGGCCTGGGATTAGACGTACAGCACCTATATTAGCCGTTGCATAGCTCGGGGGTGGGGGACCGTACGGTGCCAACGCATGATCCTTACAGATGTATGGAGGATATTCTACCGGTAACGCTGTGCGACCCGCATATTGAGGCCGTAGCGCGTCGAGCACCCTAATGTGCTGAGGGACTAGCGGGCGCCGTAGAATT'/>

    <sequence taxon='90' value='CTGGAAAATAATCACCAAAATTAATCTTGTCACTATATGTCTCCAGGAGTTAGGCCCTACACATGTATATGGGATCTTTAGTTACTTCCGTAAGTGCAGGTTTTACTGCCCAAATATGGCGCCGTCAGCGTAAGACCTGCGACACCAGGCTCTTACCAGCCCCCGCGAGGGCGCCTATTTGGGTTCTAGGTCCCTTTCTGGAGTCCGGCCCGCTCGTTACTATGTAATAGGTAGCGAGTGGGCATTGCGCAATGCCCTGACGCGCACTTAACTCATCGGGTGAACCCGCTCTGGCGGGCGAGCCTTGTGATGTGTCTCTAGAATAATTGCCGTTTCAACTGAATCTCCGATAAATGGTCTGCTGGTAAACCAGGGGCGTAGTGGGGGACTAATTTACCTGACTAAGCTGTTAAGTCGTGACGAGACCCATTCCGATTACCTTGGAGGTGGAATTATTCGCCGGACATAAGCCCCGTCTATTGTGTATCTGATCGTGGCGACTGTTTAGATCTTAAGGAAGACTCGTATCCTCAGGTCATACAAGAGACTTAATGGGGTCGCCCTCAGTGAGGAATGGGTAACGATTTAACTGCTTCAAGTTGAATCCGCAAGACTTCTGATACCAACTCTCTCGGGCGCCGAGGACGACTAGGAGGGACGGCAGACTGGATATTCTCTTTCTACTCATCTAGCAGCATCTACCGGTTCTACACCCACGAATGGAGGACAAAGTGATCCAATCCTGGTGCAGCCCTCAATCGACTTGATTAGCCGTGAGTATTTAGTGAGATTGCGGGGGCCAGAGGAAGCGGATATTACGTCACTGGTACAATCCAATAATAGCTCATGTATTCCATTGAGTAACATACGCCACCCCTGTGTGGTGTCGTAGTAATACACTACTGGCTAATCTTATACACCTTCATTGGATTCTTAACTACTGCGGGGATGACAGCTGGCGAAGACTACGATTGCCATCACTATCGCCGAGCTCAATACCGGAGTCTTCATTGTTCGCTGACGGTACAGGAGATTCCAAGTATGGTGTGACGTGGGGCGACATTAGAACTGCATCGTAAGTAACCGTTCTGACGGCGCCATCGAGACTTAAGACAGGTCACGGACGAAGACCCCTGTGGCCTGTCCGCATACTATATGGAGTAGATAACCGACAGCTTCTTACCAAGCACGCTATTATCCCCTATACCGGGATTTCGCGGAAGAATCGCTATTCTGGCAGGATTTCATGAAGATTTGGCCGTTCCCTAGTCTACACCCCGACGAAGGGGGGCATCTGTGGCGCTACTCTAGGAATCCCGGGGCTGTACCGACTTACGCGCTAGCGTTGCGACGTGAAACGGATGACTCCGATGTCTCTGTTAGCATGCCGGGTAGACAGAGAACTATAACGCAAGTCAAGATATTTCATTACCACGCCCGAGATTGGACTTTTTGGGATTTGCTAGTACGGCTCTATTTCCCAACCGAGTAGAACAGAGCGTCAAACGTCTGATCAGCCAAACCACTAAGCGACACCACGATTAAGAGTTCTACGCTACTGGCCGAGAAGGTATCTCTAGTAGGTGTCCGCCCTACGATTTGGCTGATATTACCTTTATTACAGTTAAGTGCCAACCCAGCATGCACAACCTATTCACACAGAAACAAGCGGCCACGGAGCAGCAAAATCCCCTAACGTTGGGTAACATGGTATGCTGAGAAAAGAAGGAACCGTATAGCAGACCTGTTCTAAGGTGCAGCTAACCAAAATGGAAGGCACAAATTATGACTGACATCCAGATGACTGGCCTGGGATTAGACGTACAGCACCTATATTAGCCGTTGCATAGCTCGGGGGTGGGGGACCGTACGGTGCCAACGCATGATCCTTACAGATGTATGGAGGATATTCTACCGGTAACGCTGTGCGACCCGCATATTGAGGCCGTAGCGCGTCGAGCACCCTAATGTGCTGAGGGACTAGCGGGCGCCGTAGAATT'/>

    <sequence taxon='102' value='CTGGAAAATAATCACCAAAATTAATCTTGTCACTATATGTCTCCAGGAGTTAGGCCCTACACATGTATATGGGATCTTTAGTTACTTCCGTAAGTGCAGGTTTTACTGCCCAAATATGGCGCCGTCAGCGTAAGACCTGCGACACCAGGCTCTTACCAGCCCCCGCGAGGGCGCCTATTTGGGTTCTAGGTCCCTTTCTGGAGTCCGGCCCGCTCGTTACTATGTAATAGGTAGCGAGTGGGCATTGCGCAATGCCCTGACGCGCACTTAACTCATCGGGTGAACCCGCTCTGGCGGGCGAGCCTTGTGATGTGTCTCTAGAATAATTGCCGTTTCAACTGAATCTCCGATAAATGGTCTGCTGGTAAACCAGGGGCGTAGTGGGGGACTAATTTACCTGACTAAGCTGTTAAGTCGTGACGAGACCCATTCCGATTACCTTGGAGGTGGAATTATTCGCCGGACATAAGCCCCGTCTATTGTGTATCTGATCGTGGCGACTGTTTAGATCTTAAGGAAGACTCGTATCCTCAGGTCATACAAGAGACTTAATGGGGTCGCCCTCAGTGAGGAATGGGTAACGATTTAACTGCTTCAAGTTGAATCCGCAAGACTTCTGATACCAACTCTCTCGGGCGCCGAGGACGACTAGGAGGGACGGCAGACTGGATATTCTCTTTCTACTCATCTAGCAGCATCTACCGGTTCTACACCCACGAATGGAGGACAAAGTGATCCAATCCTGGTGCAGCCCTCAATCGACTTGATTAGCCGTGAGTATTTAGTGAGATTGCGGGGGCCAGAGGAAGCGGATATTACGTCACTGGTACAATCCAATAATAGCTCATGTATTCCATTGAGTAACATACGCCACCCCTGTGTGGTGTCGTAGTAATACACTACTGGCTAATCTTATACACCTTCATTGGATTCTTAACTACTGCGGGGATGACAGCTGGCGAAGACTACGATTGCCATCACTATCGCCGAGCTCAATACCGGAGTCTTCATTGTTCGCTGACGGTACAGGAGATTCCAAGTATGGTGTGACGTGGGGCGACATTAGAACTGCATCGTAAGTAACCGTTCTGACGGCGCCATCGAGACTTAAGACAGGTCACGGACGAAGACCCCTGTGGCCTGTCCGCATACTATATGGAGTAGATAACCGACAGCTTCTTACCAAGCACGCTATTATCCCCTATACCGGGATTTCGCGGAAGAATCGCTATTCTGGCAGGATTTCATGAAGATTTGGCCGTTCCCTAGTCTACACCCCGACGAAGGGGGGCATCTGTGGCGCTACTCTAGGAATCCCGGGGCTGTACCGACTTACGCGCTAGCGTTGCGACGTGAAACGGATGACTCCGATGTCTCTGTTAGCATGCCGGGTAGACAGAGAACTATAACGCAAGTCAAGATATTTCATTACCACGCCCGAGATTGGACTTTTTGGGATTTGCTAGTACGGCTCTATTTCCCAACCGAGTAGAACAGAGCGTCAAACGTCTGATCAGCCAAACCACTAAGCGACACCACGATTAAGAGTTCTACGCTACTGGCCGAGAAGGTATCTCTAGTAGGTGTCCGCCCTACGATTTGGCTGATATTACCTTTATTACAGTTAAGTGCCAACCCAGCATGCACAACCTATTCACACAGAAACAAGCGGCCACGGAGCAGCAAAATCCCCTAACGTTGGGTAACATGGTATGCTGAGAAAAGAAGGAACCGTATAGCAGACCTGTTCTAAGGTGCAGCTAACCAAAATGGAAGGCACAAATTATGACTGACATCCAGATGACTGGCCTGGGATTAGACGTACAGCACCTATATTAGCCGTTGCATAGCTCGGGGGTGGGGGACCGTACGGTGCCAACGCATGATCCTTACAGATGTATGGAGGATATTCTACCGGTAACGCTGTGCGACCCGCATATTGAGGCCGTAGCGCGTCGAGCACCCTAATGTGCTGAGGGACTAGCGGGCGCCGTAGAATT'/>

    <sequence taxon='52' value='CTGGAAAATAATCACCAAAATTAATCTTGTCACTATATGTCTTCAGGAGTTAGGCCCTACACATGTATATGGGATCTTTAGTTACTTCCGTAAGTGCAGGTTTTACTGCCCAGATATGGCGCCGTCAGCGTAAGACCTGCGACACCAGGCTCTTACCAGCCCCCGCGAGGGCGCCTATTTGGGTTCTAGTTCCCTTTATGGAGTCCGGCCCGCTCGTTACTATGTAATAGGTAGCGAGTGGGCATTGCGCAATGCCCTGACGCGCACTTAACTCATCGGGTGAACCCGCTCTGGCGGGCGAGCCTTGTGATGTGTCTCTAGAATAATTGCCGTTTCAACTGAATCTTCGATAAATGGTCTGCTGGTGAACCAGGGGCGTAGTGGGGGACTAATTTACCTGACTAAGCTGTTAAGTCGTGACGAGACCCATTCCGATTACCTTGGAGGTGGAATTATTCGCCGGACATAAGCCCCGTCTATTGTGTATCTGATCGTGGCGACTGTTTAGATCTTAAGGAAGACTCGTATCCTCAGGTCATACAAGAGACTTAATGGGGTCGCCCTCAGTGAGGAATGGGTAACTATTTAACTGCTTCAAGTTGAATCCGCAAGACTTCTGATACCAACTCTCTCGGGCGCCGAGGACAACTAGGAGGGACGGCAGACTGGAGATTCTCTTTCTACTCATCTAGCAGCATCTACCGGTTCTACACCCACGAATGGAGGACAAAGTGATCCAATCCTGATGCAGCCCTCAATCGACTTGATTAGCCATGAGTATTTAGTGAGATTGCGGAGGCCAGAGGAAGCGGATACTACGTCACTGGTACAATCCAATAATAGCTCATGTATTCCATTGAGTAATATACGCCACCCCTGTGTGGTGTCGTAGTAATACACTACTGGCTAATCTTATACACCTTCATTGGATTCTTAACTACTGCGGGGATCACAGCTGGCGAAGACTACGATTGCCATCACTATCGCCGAGCTCAATACCGGAGTCTTCATTGCTCGCTGACGGTACAGGAGATTCCAAGTATGGTGTGACGTAGGGCGACATTAGAACTGCACCGTAAGTAACCGTTCTGACGGCGCCATCGGGACTTAAGACAGGTCACGGACGAAGACCCCTGTGGCCTGTCCGCATACTATATGGAGTAGATAACCGACAGCTTCTTACCAAGCACGCTATTATCCCCTATACCGGGATTTCGCGGAAGAATCGCTATTCTGGTAGGATTTTATGAAGATTTGGCCGTTCCCTAGTCTACACCCCGACGAAGGGGGGCATCTGTGGCGGTACTCTAGGAATCCCAGGGCTGTACCGACTTACGCGCTAGCGTTGCGACGTGAAACGGATGATTCCGATGTCTCTGTTAGCATGCCGGGTAGACAGAGAACTATGACGCAAGTCAAGATATTTCATTACCACGCCCGAGATTGGACTTTTTGGGATTTGCTAGTACGGCTCTATTTCCCAACCGAGTAGAACAGAGGGTCAAACGTCTGATCAGCCAAACCACTAAGCGACACCACGATTAAGAGTTCTACGCTACTGGCCGAGAAGGTATCTCTAGTAGGTGTCCGCCCTACGATTTGGCTGATATTACCTTTATTACAGTTAAGTGCCAACCCAGCATGCACAACCTATTCACACAGAAACAAGCGGCCACGGAGCAGCAAAATCCCCTAACGTTGGGTAACATGGTATGCTAAGAAAAGAAGGAACCGTATAGCAGACATGTTCTAAGGTGCAGCTAACCAAAATGAAAGGCACAAATTATGACTGACATCCAGATGACTGGCCTGCGATTAGACGTACAGCACCTATATTAGCCGTTGCATAGCTCGGGGGTGGGGGACCGTACGGTGCCAACGCATGATCCTTACAGATGTATGGAGGATATTCTACCGGTAACGCTGTGCGACCCGCATATTGAGGCCGTAGCGCGTCGAGCACCCTAATGTGCTGAGGGACTGGCGGGCGCCGTAGAATT'/>

    <sequence taxon='40' value='CTGGAAAATAATCACCAAAATTAATCTTGTCACTATATGTCTCCAGGCGTTAGGCTCTACACATGTATATGGGATCTTTAGTTACTTCCGTAAGTGCAGGTTTTACTGCCCAGATATGGCGCCGTCGGCGTAAGACCTGCGACACCAGGCTCTTACCAGCCCCCGCGAGGGCGCCTATTTGGGTTCCAGGTCCCTTTATGGAGTCCGGCCCGCTCGTTATTATGTAATAGGTAGCGAGTGGGCATTGCGCAATGCCCTGACGCGCACTTAACTCATCGGGTGAACCCGCTCTGGCGGGCGGGCCTTGTAATGTGTCTCTAGAATAATTGCCGTTTCAACTGAATCTTCGATAAATGGTCTGCTGGTAAACCAGGGGCGTAGTGGGGGACTAATTTACCTGACTAAGCTGTTAAATCGTGACGAGACCCATTCCGATTACCTTGGAAGTGGAATTATTCGCCGGACATAAGCCCCGTCTATTGTGTATCTGATCGTGGCGACTGTTTAGATCTTAAGGAAGACTCGTATCCTCAGGTCATACAAGAGACTTAATGGGGTCGCCCCCAGTGAGGAATGGGTAACTATTTAACTGCTTCAAGTTGAATCCGCAAGACTTCTGATACCAACTCTCTCGGGCGCCGAGGACGACTAGGAGGGACGGCAGACTGGAGATTCTCTTTCTACTCATCTAGCAGCATCTACCGGTTCTACACCCACGAATGGAGGACAAAGTGATCCAATCCTGATGCAGCCCTCAATCGACTTGATTAGCCATGAGTATTTAGTGAGATTGCGGAGGCCAGAGGAAGCGGATATTACGTCACTGGTACAATCCAATAATAGCTCATGTATTCCATTGAGCAATATACGCCACCCCTGTGTGGTGTCGTAGTAATACACTACTGGCTAATCTTCTACACCTTCATCGGATTCTTAACTACTGCGGGGATGACAGCTGGCGAAGACTACGATTGCCATCACTATCGCCGAGCTCAATACCGGAGTCTTCATTGTTCGCTGACGGTACAGGCTATTCCAAGTATGGTGTGACGTAGGGCGACATTAGAACTGCATCGTAAGTAACCGTTCTGACGGCGCCATCGAGACTTAAGACAGGTCACGGACGAAGACCCCTGTGGCCTGTCCGCATACTATATGGAGTAGATAACCGACAGCTTCTTACCAAGCACGCTATTATCCCCTATACCGGGATTTCGCGGAAGAATCGCTATTCTGGCAGGATTTCATGAAGATATGGCCGTTCCCTAGTCTACACCCCGACGAAGGGGGGCATCTGTGGCGGTACTCTAGGAATCCCGGGGCTGTACCGACTTACGCGCTAGCGTTGCGACGTGAAACGGATGATTCCGATGTCTCTGTTCGCATGCCGGGTAGACAGAGAACTATGACGCAAATCAAGATATTTCATTACCACGCCCGAGATTGGACTTTTAGGGATTTGCTAGTACGGCTCTATTTCCCAACCGAGTAGAACAGAGCGTCAAACGTCTGATCAGCCAAACCACTAAGCGACACCACGATTAAGAGTTCTACGCTACTGGCCGAGAAGGTATCTCTAGTAGGTGTCCGCCCTACGATTTGGCTGATATTACCTTTATTACAGTTAAGTGCCAACCCAGCATGCACAACCTATTCACACAGAAACAAGCGGCCACGGAGCAGCAAAATCCCCTAACGTTGGGTAACATGGTCTGCTAAGAAAGGAAGGAACCGTATAGCAGACCTGCTCTAAGGTGCAGCTAACCAAAATGGAAGGCACAAATTATGACTGACATCCAGATGACTGGCCTGGGATTAGACGTACGGCACCTATATTAGCCGTTGCATAGCTCGGGGGTGGGGGACCGTACGGTGCCAACGCATGATCCTTACAGATGTATGGAGGATATTCTACCGGTAACGCTGTGCGACCCGCATATTGAGGCCGTAGCGCGTCGAGCACCCTAATGTGCTGAGGGACTAGCGGGCGCCGTAGAATT'/>

    <sequence taxon='49' value='CTGGAAAATAATCACCAAAATTAATCTTGTCACTATATGTCTCCAGGCGTTAGGCTCTACACATGTATATGGGATCTTTAGTTACTTCCGTAAGTGCAGGTTTTACTGCCCAGATATGGCGCCGTCGGCGTAAGACCTGCGACACCAGGCTCTTACCAGCCCCCGCGAGGGCGCCTATTTGGGTTCCAGGTCCCTTTATGGAGTCCGGCCCGCTCGTTATTATGTAATAGGTAGCGAGTGGGCATTGCGCAATGCCCTGACGCGCACTTAACTCATCGGGTGAACCCGCTCTGGCGGGCGGGCCTTGTAATGTGTCTCTAGAATAATTGCCGTTTCAACTGAATCTTCGATAAATGGTCTGCTGGTAAACCAGGGGCGTAGTGGGGGACTAATTTACCTGACTAAGCTGTTAAATCGTGACGAGACCCATTCCGATTACCTTGGAAGTGGAATTATTCGCCGGACATAAGCCCCGTCTATTGTGTATCTGATCGTGGCGACTGTTTAGATCTTAAGGAAGACTCGTATCCTCAGGTCATACAAGAGACTTAATGGGGTCGCCCCCAGTGAGGAATGGGTAACTATTTAACTGCTTCAAGTTGAATCCGCAAGACTTCTGATACCAACTCTCTCGGGCGCCGAGGACGACTAGGAGGGACGGCAGACTGGAGATTCTCTTTCTACTCATCTAGCAGCATCTACCGGTTCTACACCCACGAATGGAGGACAAAGTGATCCAATCCTGATGCAGCCCTCAATCGACTTGATTAGCCATGAGTATTTAGTGAGATTGCGGAGGCCAGAGGAAGCGGATATTACGTCACTGGTACAATCCAATAATAGCTCATGTATTCCATTGAGCAATATACGCCACCCCTGTGTGGTGTCGTAGTAATACACTACTGGCTAATCTTCTACACCTTCATCGGATTCTTAACTACTGCGGGGATGACAGCTGGCGAAGACTACGATTGCCATCACTATCGCCGAGCTCAATACCGGAGTCTTTATTGTTCGCTGACGGTACAGGCTATTCCAAGTATGGTGTGACGTAGGGCGACATTAGAACTGCATCGTAAGTAACCGTTCTGACGGCGCCATCGAGACTTAAGACAGGTCACGGACGAAGACCCCTGTGGCCTGTCCGCATACTATATGGAGTAGATAACCGACAGCTTCTTACCAAGCACGCTATTATCCCCTATACCGGGATTTCGCGGAAGAATCGCTATTCTGGCAGGATTTCATGAAGATATGGCCGTTCCCTAGTCTACACCCCGACGAAGGGGGGCATCTGTGGCGGTACTCTAGGAATCCCGGGGCTGTACCGACTTACGCGCTAGCGTTGCGACGTGAAACGGATGATTCCGATGTCTCTGTTCGCATGCCGGGTAGACAGAGAACTATGACGCAAATCAAGATATTTCATTACCACGCCCGAGATTGGACTTTTAGGGATTTGCTAGTACGGCTCTATTTCCCAACCGAGTAGAACAGAGCGTCAAACGTCTGATCAGCCAAACCACTAAGCGACACCACGATTAAGAGTTCTACGCTACTGGCCGAGAAGGTATCTCTAGTAGGTGTCCGCCCTACGATTTGGCTGATATTACCTTTATTACAGTTAAGTGCCAACCCAGCATGCACAACCTATTCACACAGAAACAAGCGGCCACGGAGCAGCAAAATCCCCTAACGTTGGGTAACATGGTCTGCTAAGAAAGGAAGGAACCGTATAGCAGACCTGCTCTAAGGTGCAGCTAACCAAAATGGAAGGCACAAATTATGACTGACATCCAGATGACTGGCCTGGGATTAGACGTACGGCACCTATATTAGCCGTTGCATAGCTCGGGGGTGGGGGACCGTACGGTGCCAACGCATGATCCTTACAGATGTATGGAGGATATTCTACCGGTAACGCTGTGCGACCCGCATATTGAGGCCGTAGCGCGTCGAGCACCCTAATGTGCTGAGGGACTAGCGGGCGCCGTAGAATT'/>

    <sequence taxon='60' value='CTGGAAAATAATCACCAAAATTAATCTTGTCACTATATGTCTCCAGGCGTTAGGCTCTACACATGTATATGGGATCTTTAGTTACTTCCGTAAGTGCAGGTTTTACTGCCCAGATATGGCGCCGTCGGCGTAAGACCTGCGACACTAGGCTCTTACCAGCCCCCGCGAGGGCGCCTATTTGGGTTCCAGGTCCCTTTATGGAGTCCGGCCCGCTCGTTATTATGTAATAGGTAGCGAGTGGGCATTGCGCAATGCCCTGACGCGCACTTAACTCATCGGGTGAACCCGCTCTGGCGGGCGGGCCTTGTAATGTGTCTCTAGAATAATTGCCGTTTCAACTGAATCTTCGATAAATGGTCTGCTGGTAAACCAGGGGCGTAGTGGGGGACTAATTTACCTGACTAAGCTGTTAAATCGTGACGAGACCCATTCCGATTACCTTGGAAGTGGAATTATTCGCCGGACATAAGCCCCGTCTATTGTGTATCTGATCGTGGCGACTGTTTAGATCTTAAGGAAGACTCGTATCCTCAGGTCATACAAGAGACTTAATGGGGTCGCCCCCAGTGAGGAATGGGTAACTATTTAACTGCTTCAAGTTGAATCCGCAAGACTTCTGGTACCAACTCTCTCGGGCGCCGAGGACGACTAGGAGGGACGGCAGACTGGAGATTCTCTTTCTACTCATCTAGCAGCATCTACCGGTTCTACACCCACGAATGGAGGACAAAGTGATCCAATCCTGATGCAGCCCTCAATCGACTTGATTAGCCATGAGTATTTAGTGAGATTGCGGAGGCCAGAGGAAGCGGATATTACGTCACTGGTACAATCCAATAATAGCTCATGTATTCCATTGAGCAATATACGCCACCCCTGTGTGGTGTCGTAGTAATACACTACTGGCTAATCTTCTACACCTTCATCGGATTCTTAACTACTGCGGGGATGACAGCTGGCGAAGACTACGATTGCCATCACTATCGCCGAGCTCAATACCGGAGTCTTTATTGTTCGCTGACGGTACAGGCTATTCCAAGTATGGTGTGACGTAGGGCGACATTAGAACTGCATCGTAAGTAACCGTTCTGACGGCGCCATCGAGACTTAAGACAGGTCGCGGACGAAGACCCCTGTGGCCTGTCCGCATACTATATGGAGTAGATAACCGACAGCTTCTTACCAAGCACGCTATTATCCCCTATACCGGGATTTCGCGGAAGAATCGCTATTCTGGCAGGATTTCATGAAGATATGGCCGTTCCCTAGCCTACACCCCGACGAAGGGGGGCATCTGTGGCGGTACTCTAGGAATCCCGGGGCTGTACCGACTTACGCGCTAGCGTTGCGACGTGAAACGGATGATTCCGATGTCTCTGTTCGCATGCCGGGTAGACAGAGAACTATGACGCAAATCAAGATATTTCATTACCACGCCCGAGATTGGACTTTTAGGGATTTGCTAGTACGGCTCTATTTCCCAACCGAGTAGAACAGAGCGTCAAACGTCTGATCAGCCAAACCACTAAGCGACACCACGATTAAGAGTTCTACGCTACTGGCCGAGAAGGTATCTCTAGTAGGTGTCCGCCCTACGATTTGGCTGATATTACCTTTATTACAGTTAAGTGCCAACCCAGCATGCACAACCTATTCACACAGAAACAAGCGGCCACGGAGCAGCAAAATCCCCTAACGTTGGGTAACATGGTCTGCTAAGAAAGGAAGGAACCGTATAGCAGACCTGCTCTAAGGTGCAGCTAACCAAAATGGAAGGCACAAATTATGACTGACATCCAGATGACTGGCCTGGGATTAGACGTACAGCACCTATATTAGCCGTTGCATAGCTCGGGGGTGGGGGACCGTACGGTGCCAACGCATGATCCTTACAGATGTATGGAGGATATTCTACCGGTAACGCTGTGCGACCCGCATATTGAGGCCGTAGCGCGTCGAGCACCCTAATGTGCTGAGGGACTAGCGGACGCCGTAGAATT'/>

    <sequence taxon='66' value='CTGGAAAATAATCACCAAAATTAATCTTGTCACTATATGTCTCCAGGCGTTAGGCTCTACACATGTATATGGGATCTTTAGTTACTTCCGTAAGTGCAGGTTTTACTGCCCAGATATGGCGCCGTCGGCGTAAGACCTGCGACACTAGGCTCTTACCAGCCCCCGCGAGGGCGCCTATTTGGGTTCCAGGTCCCTTTATGGAGTCCGGCCCGCTCGTTATTATGTAATAGGTAGCGAGTGGGCATTGCGCAATGCCCTGACGCGCACTTAACTCATCGGGTGAACCCGCTCTGGCGGGCGGGCCTTGTAATGTGTCTCTAGAATAATTGCCGTTTCAACTGAATCTTCGATAAATGGTCTGCTGGTAAACCAGGGGCGTAGTGGGGGACTAATTTACCTGACTAAGCTGTTAAATCGTGACGAGACCCATTCCGATTACCTTGGAAGTGGAATTATTCGCCGGACATAAGCCCCGTCTATTGTGTATCTGATCGTGGTGACTGTTTAGATCTTAAGGAAGACTCGTATCCTCAGGTCATACAAGAGACTTAATGGGGTCGCCCCCAGTGAGGAATGGGTAACTATTTAACTGCTTCAAGTTGAATCCGCAAGACTTCTGGTACCAACTCTCTCGGGCGCCGAGGACGACTAGGAGGGACGGCAGACTGGAGATTCTCTTTCTACTCATCTAGCAGCATCTACCGGTTCTACACCCACGAATGGAGGACAAAGTGATCCAATCCTGATGCAGCCCTCAATCGACTTGATTAGCCATGAGTATTTAGTGAGATTGCGGAGGCCAGAGGAAGCGGATATTACGTCACTGGTACAATCCAATAATAGCTCATGTATTCCATTGAGCAATATACGCCACCCCTGTGTGGTGTCGTAGTAATACACTACTGGCTAATCTTCTACACCTTCATCGGATTCTTAACTACTGCGGGGATGACAGCTGGCGAAGACTACGATTGCCATCACTATCGCCGAGCTCAATACCGGAGTCTTTATTGTTCGCTGACGGTACAGGCTATTCCAAGTATGGTGTGACGTAGGGCGACATTAGAACTGCATCGTAAGTAACCGTTCTGACGGCGCCATCGAGACTTAAGACAGGTCGCGGACGAAGACCCCTGTGGCCTGTCCGCATACTATATGGCGTAGATAACCGACAGCTTCTTACCAAGCACGCTATTATCCCCTATACCGGGATTTCGCGGAAGAATCGCTATTCTGGCAGGATTTCATGAAGATATGGCCGTTCCCTAGCCTACACCCCGACGAAGGGGGGCATCTGTGGCGGTACTCTAGGAATCCCGGGGCTGTACCGACTTACGCGCTAGCGTTGCGACGTGAAACGGATGATTCCGATGTCTCTGTTCGCGTGCCGGGTAGACAGAGAACTATGACGCAAATCAAGATATTTCATTACCACGCCCGAGATTGGACTTTTAGGGATTTGCTAGTACGGCTCTATTTCCCAACCGAGTAGAACAGAGCGTCAAACGTCTGATCAGCCAAACCACTAAGCGACACCACGATTAAGAGTTCTACGCTACTGGCCGAGAAGGTATCTCTAGTAGGTGTCCGCCCTACGATTTGGCTGATATTACCTTTATTACAGTTAAGTGCCAACCCAGCATGCACAACCTATTCACACAGAAACAAGCGGCCACGGAGCAGCAAAATCCCCTAACGTTGGGTAACATGGTCTGCTAAGAAAGGAAGGAACCGTATAGCAGACCTGCTCTAAGGTGCAGCTAACCAAAATGGAAGGCACAAATTATGACTGACATCCAGATGACTGGCCTGGGATTAGACGTACAGCACCTATATTAGCCGTTGCATAGCTCGGGGGTGGGGGACCGTACGGTGCCAACGCATGATCCTTACAGATGTATGGAGGATATTCTACCGGTAACGCTGTGCGACCCGCATATTGAGGCCGTAGCGCGTCGAGCACCCTAATGTGCTGAGGGACTAGCGGACGCCGTAGAATT'/>

    <sequence taxon='103' value='CTGGAAAATAATCACCAAAATTAATCTTGTCACTATATGTCTCCAGGCGTTAGGCTCTACACATGTATATGGGATCTTTAGTTACTTCCGTAAGTGCAGGTTTTACTGCCCAGATATGGCGCCGTCGGCGTAAGACCTGCGACACTAGGCTCTTACCAGCCCCCGCGAGGGCGCCTATTTGGGTTCCAGGTCCCTTTATGGAGTCCGGCCCGCTCGTTATTATGTAATAGGTAGCGAGTGGGCATTGCGCAATGCCCTGACGCGCACTTAACTCATCGGGTGAACCCGCTCTGGCGGGCGGGCTTTGTAATGTGTCTCTAGAATAATTGCCGTTTCAACTGAATCTTCGATAAATGGTCTGCTGGTAAACCAGGGGCGTAGTGGGGGACTAATTTACCTGACTAAGCTGTTAAATCGTGACGAGACCCATTCCGATTACCTAGGAAGTGGAATTATTCGCCGGACATAAGCCCCGTCTATTGTGTATCTGATCGTGGTGACTGTTTAGATCTTAAGGAAGACTGGTATCCTCAGGTCATACAAGAGACTTAATGGGGTCGCCCCCAGTGAGGAATGGGTAACTATTTAACTGCTTCAAGTTGAATCCGCAAGACTTCTGGTACCAACTCTCTCGGGCGCCGAGGACGACTAGGAGGGATGGCAGACTGGAGATTCTCTTTCTACTCATCTAGCAGCATCTACCGGTTCTACACCCACGAATGGAGGACAAAGTGATCCAATCCTGATGCAGCCCTCAATCGACTTGATTAGCCATGAGTATTTAGTGAGATTGCGGAGGCCAGAGGAAGCGGATATTACGTCACTGGTACAATCCAATAATAGCTCATGTATTCCATTGAGCAATATACGCCACCCCTGTGTGGTGTCGTAGTAATACACTACTGGCTAATCTTCTACACCTTCATCGGATTCTTAACTACTGCGGGGATGACAGCTGGCGAAGACTACGATTGCCATCACTATCGTCGAGCTCAATACCGGAGTCTTTATTGTTCGCTGACGGTACGGGCTATTCCAAGTATGGTGTGACGTAGGGCGACATTAGAACTGCATCGTAAGTAACCGTTCTGACGGCGCCATCGAGACTTAAGACAGGTCGCGGACGAAGACCCCTGTGGCCTGTCCGCATACTATATGGCGTAGATAACCGACAGCTTCTTACCAAGCACGCTATTATCCCCTATACCGGGATTTCGCGGAAGAATCGCTATTCTGGCAGGATTTCATGAAGATATGGCCGTTCCCTAGCCTACACCCCGACGAAGGGGGGCATCTGTGGCGGTACTCTAGGAATTCCGGGGCTGTACCGACTTACGCGCTAGCGTTGCGACGTGAAACGGATGATTCCGATGTCTCTGTTCGCGTGCCGGGTAGACAGAGAACTATGACGCAAATCAAGATATTTCATTACCACGCCCGAGATTGGACTTTTAGGGATTTGCTAGTACGGCTCTATTTCCCAACCGAGTAGAACAGAGCGTCAAACGTCTGGTCAGCCAAACCACTAAGCGACACCACGATTAAGAGTTCTACGCTACTGGCCGAGAAGGTATCTCTAGTAGGTGTCCGCCCTACGATTTGGCTGATATTACCTTTATTACAGTTAAGTGCCAACCCAGCATGCACAACCTATTCACACAGAAACAAGCGGCCACGGAGCAGCAAAATCCCCTAACGTTGGGTAACATGGTCTGCTAAGAAAGGAAGGAACCGTATAGCAGACCTGCTCTAAGGTGCAGCTAGCCAAAATGGAAGGCACAAATTATGACTGACATCCAGATGACTGGCCTGGGATTAGACGTACAGCACCTATATTAGCCGTTGCATAGCTCGGGGGTGGGGGACCGTACGGTGCCAACGCATGATCCTTACAGATGTATGGAGGATATTCTACCGGTAACGCTGTGCGACCCGCATATTGAGGCCGTAGCGCGTCGAGCACCCTAATGTGCTGAGGGACTAGCGGACGCCGTAGAATT'/>

    <sequence taxon='61' value='CTGGAAAATAATCACCAAAATTAATCTTGTCACTATATGTCTCCAGGCGTTAGGCTCTACACATGTATATGGGATCTTTAGTTACTTCCGTAAGTGCAGGTTTTACTGCCCAGATATGGCGCCGTCGGCGTAAGACCTGCGACACTAGGCTCTTACCAGCCCCCGCGAGGGCGCCTATTTGGGTTCCAGGTCCCTTTATGGAGTCCGGCCCGCTCGTTATTATGTAATAGGTAGCGAGTGGGCATTGCGCAATGCCCTGACGCGCACTTAACTCATCGGGTGAACCCGCTCTGGCGGGCGGGCCTTGTAATGTGTCTCTAGAATAATTGCCGTTTCAACTGATTCTTCGATAAATGGTCTGCTGGTAAACCAGGGGCGTAGTGGGGGACTAATTTACCTGACTAAGCTGTTAAATCGTGACGAGACCCATTCCGATTACCTTGGAAGTGGAATTATTCGCCGGACATAAGCCCCGTCTATTGTGTATCTGATCGTGGCGACTGTTTAGATCTTAAGGAAGACTCGTATGCTCAGGTCATACAAGAGACTTAATGGGGTCGCCCCCAGTGAGGAATGGGTAACTATTTAACTGCTTCAAGTTGAATCCGCAAGACTTCTGGTACCAACTCTCTCGGGCGCCGAGGACGACTAGGAGGGACGGCAGACTGGAGATTCTCTTTCTACTCACCTAGCAGCATCTACCGGTTCTACACCCACGAATGGAGGACAAAGTGATCCAATCCTGATGCAGCCCTCAATCGACTTGATTAGCCATGAGTATTTAGTGAGATTGCGGAGGCCAGAGGAAGCGGATATTACGTCACTGGTACAATCCAATAATAGCTCATGTATTCCATTGAGCAATATACGCCACCCCTGTGTGGTGTCGTAGTAATACACTACTGGCTAATCTTCTACACCTTCATCGGATTCTTAACTACTGCGGGGATGACAGCTGGCGAAGACTACGATTGCCATCACTATCGCCGAGCCCAATACCGGAGTCTTTATTGTTCGCTGACGGTACAGGCTATTCCACGTATGGTGTGACGTAGGGCGACATTAGAACTGCATCGTAAGTAACCGTTCTGACGGCGCCATCGAGACTTAAGACAGGTCGCGGACGAAGACCCCTGTGGCCTGTCCGCATACTATATGGAGTAGATAACCGACAGCTTCTTACCAAGCACGCTATTATCCCCTATACCGGGATTTCGCGGAAGAATCGCTATTCTGGCAGGATTTCATGAAGATATGGCCGTTCCCTAGCCTACACCCCGACGAAGGGGGGCATCTGTGGCGGTACTCTAGGAATCCCGGGGCTGTACCGACTTACGCGCTAGCGTCGCGACGTGAAACGGATGATTCCGATGTCTCTGTTCGCATGCCGGGTAGACAGAGAACTATGACGCAAATCAAGATATTTCATTACCACGCCCGAGATTGGACTTTTAGGGATTTGCTAGTACGGCTCTATTTCCCAACCGAGTAGAACAGAGCGTCAAACGTCTGATCAGCCAAACCACTAAGCGACACCACGATTAAGAGTTCTACGCTACTGGCCGAGAAGGTATCTCTAGTAGGTGTCCGCCCTACGATTTGGCTCATATTACCTTTATTACAGTTAAGTGCCAACCCAGCATGCACAACCTATTCACACAGAAACAAGCGGCCACGGAGCAGCAAAATCCCCTAACGTTGGGTAACATGGTCTGCTAAGAAAGGAAGGAACCGTATAGCAGACCTGCTCTAAGGTGCAGCTAACCAAAATGGAAGGCACAAATTATGACTGACATCCAGATGACTGGCCTGGGATTAGACGTACGGCACCTATATTAGCCGTTGCATAGCTCGGGGGTGGGGGACCGTACGGTGCCAACGCATGATCCTTACAGATGTATGGAGGATATTCTACCGGTAACGCTGTGCGACCCGCATATTGAGGCCGTAGCGCGTCGAGCACCCTAATGTGCTGAGGGACTAGCGGGCGCCGTAGAATT'/>

    <sequence taxon='62' value='CTGGAAAATAATCACCAAAATTAATCTTGTCACTATATGTCTCCAGGCGTTAGGCTCTATACATGTATATGGGATCTTTAGTTACTTCCGTAAGTGCAGGTTTTACTGCCCAGATATGGCGCCGTCGGCGTAAGACCTGCGACACTAGGCTCTTACCAGCCCCCGCGAGGGCGCCTATTTGGGTTCCAGGTCCCTTTATGGAGTCCGGCCCGCTCGTTATTATGTAATAGGTAGCGAGTGGGCATTGCGCAATGCCCTGACGCGCACTTAACTCATCGGGTGAACCCGCTCTGGCGGGCGGGCCTTGTAATGTGTCTCTAGAATAATTGCCGTTTCAACTGAATCTTCGATAAATGGTCTGCTGGTAAACCAGGGGCGTAGTGGGGGACTAATTTACCTGACTAAGCTGTTAAATCGTGACGAGACCCATTCCGATTACCTTGGAAGTGGAATTATTCGCCGGACATAAGCCCCGTCTATTGTGTATCTGATCATGGCGACTGTTTAGATCTTAAGGAAGACTCGTATCTTCAGGTCATACAAGAGACTTAATGGGGTCGCCCCCAGTGAGGAATGGATAACTATTTAACTGCTTCAAGTTGAATCCGCAAGACTTCTGGTACCAACTCTCTCGGGCGCCGAGGACGACTAGGAGGGACGGCAGACTGGAGATTCTCTTTCTACTCATCTAGCAGCATCTACCGGTTCTACACCCACGAATGGAGGACAAAGTGATCCAATCCTGATGCAGCCCTCAATCGACTTGATTAGCCATGAGTATTTAGTGAGATTGCGGAGGCCAGAGGAAGCGGATATTACGTCACTGGTACAATCCAATAATAGCTCATGTATTCCATTGAGCAATATACGCCACCCCTGTGTGGTGTCGTAGTAATACACTACTGGCTAATCTTCTACACCTTCATCGGATTCTTAACTACTGCGGGGATGACAGCTGGCGAAGACTACGATTGCCATCACTATCGCCGAGCTCAATACCGGAGTCTTTATTGTTCGCTGACGGTACAGGCTATTCCAAGTATGGTGTGACGTAGGGCGACATTAGAACTGCATCGTAAGTAACCGTTCTGACGGCGCCATCGAGACTTAAGACAGGTCGCGGACGAAGACCCCTGTGGCCTGTCCGCATACTATATGGAGTAGATAACCGACAGCTTCTTACCAAGCACGCTATTATCCCCTATACCGGGATTTCGCGGAAGAATCGCTATTCTGGCAGGATTTCATGAAGATATGGCCGTTCCCTAGCCTACACCCCGACGAAGGGGGGCATCTGTGGCGGTACTCTAGGAATCCCGGGGCTGTACCGACTTACGCGCTAGCGTTGCGACGTGAAACGGATGATTCCGATGTCTCTGTTCGCATGCCGGGTAGACAGAGAACTATGACGCAAATCAAGATATTTCATTACCACGCCCGAGATTGGACTTTTAGGGATTTGCTAGTACGGCTCTATTTCCCAACCGAGTAGAACAGAGCGTCAAACGTCTGATCAGCCAGACCACTAAGCGACACCACGATTAAGAGTTCTACGCTACTGGCTGAGAAGGTATCTCTAGTAGGTGTCCGCCCTACGATTTGGCTGATATTACCTTTATTACAGTTAAGTGCCAACCCAGCATGCACAACCTATTCACACAGAAACAAGCGGCCACGGAGCAGCAAAATCCCCTAACGTTGGGTAACATGGTCTGCTAAGAAAGGAAGGAACCGTATAGCAGACCTGCTCTAAGGTGCAGCTAACCAAAATGGAAGGCACAAATTATGACTGACATCCAGATGACTGGCCTGGGATTAGACGTACGGCACCTATATTAGCCGTTGCATAGCTCGGGGGTGGGGGACCGTACGGTGCCAACGCATGATCCTTACAGATGTATGGAGGATATTCTACCGGTAACGCTGTGCGACCCGCATATTGAGGCCGTAGCGCGTCGAGCACCCTAATGTGCTGAGGGACTAGCGGGCGCCGTAGAATT'/>

    <sequence taxon='87' value='CTGGAAAATAATCACCAAAATTAATCTTGTCACTATATGTCTCCAGGCGTTAGGCTCTATACATGTATATGGGATCTTTAGTTACTTCCGTAAGTGCAGGTTTTACTGCCCAGATATGGCGCCGTCGGCGTAAGACCTGCGACACTAGGCTCTTACCAGCCCCCGCGAGGGCGCCTATTTGGGTTCCAGGTCCCTTTATGGAGTCCGGCCCGCTCGTTATTATGTAATAGGTAGCGAGTGGGCATTGCGCAATGCCCTGACGCGCACTTAACTCATCGGGTGAACCCGCTCTGGCGGGCGGGCCTTGTAATGTGTCTCTAGAATAATTGCCGTTTCAACTGAATCTTCGATAAATGGTCTGCTGGTAAACCAGGGGCGTAGTGGGGGACTAATTTACCTGACTAAGCTGTTAAATCGTGACGAGACCCATTCCGATTACCTTGGAAGTGGAATTATTCGCCGGACATAAGCCCCGTCTATTGTGTATCTGATCATGGCGACTGTTTAGATCTTAAGGAAGACTCGTATCTTCAGGTCATACAAGAGACTTAATGGGGTCGCCCCCAGTGAGGAATGGATAACTATTTAACTGCTTCAAGTTGAATCCGCAAGACTTCTGGTACCAACTCTCTCGGGCGCCGAGGACGACTAGGAGGGACGGCAGACTGGAGATTCTCTTTCTACTCATCTAGCAGCATCTACCGGTTCTACACCCACGAATGGAGGACAAAGTGATCCAATCCTGATGCAGCCCTCAATCGACTTGATTAGCCATGAGTATTTAGTGAGATTGCGGAGGCCAGAGGAAGCGGATATTACGTCACTGGTACAATCCAATAATAGCTCATGTATTCCATTGAGCAATATACGCCACCCCTGTGTGGTGTCGTAGTAATACACTACTGGCTAATCTTCTACACCTTCATCGGATTCTTAACTACTGCGGGGATGACAGCTGGCGAAGACTACGATTGCCATCACTATCGCCGAGCTCAATACCGGAGTCTTTATTGTTCGCTGACGGTACAGGCTATTCCAAGTATGGTGTGACGTAGGGCGACATTAGAACTGCATCGTAAGTAACCGTTCTGACGGCGCCATCGAGACTTAAGACAGGTCGCGGACGAAGACCCCTGTGGCCTGTCCGCATACTATATGGAGTAGATAACCGACAGCTTCTTACCAAGCACGCTATTATCCCCTATACCGGGATTTCGCGGAAGAATCGCTATTCTGGCAGGATTTCATGAAGATATGGCCGTTCCCTAGCCTACACCCCGACGAAGGGGGGCATCTGTGGCGGTACTCTAGGAATCCCGGGGCTGTACCGACTTACGCGCTAGCGTTGCGACGTGAAACGGATGATTCCGATGTCTCTGTTCGCATGCCGGGTAGACAGAGAACTATGACGCAAATCAAGATATTTCATTACCACGCCCGAGATTGGACTTTTAGGGATTTGCTAGTACGGCTCTATTTCCCAACCGAGTAGAACAGAGCGTCAAACGTCTGATCAGCCAGACCACTAAGCGACACCACGATTAAGAGTTCTACGCTACTGGCTGAGAAGGTATCTCTAGTAGGTGTCCGCCCTACGATTTGGCTGATATTACCTTTATTACAGTTAAGTGCCAACCCAGCATGCACAACCTATTCACACAGAAACAAGCGGCCACGGAGCAGCAAAATCCCCTAACGTTGGGTAACATGGTCTGCTAAGAAAGGAAGGAACCGTATAGCAGACCTGCTCTAAGGTGCAGCTAACCAAAATGGAAGGCACAAATTATGACTGACATCCAGATGACTGGCCTGGGATTAGACGTACGGCACCTATATTAGCCGTTGCATAGCTCGGGGGTGGGGGACCGTACGGTGCCAACGCATGATCCTTACAGATGTATGGAGGATATTCTACCGGTAACGCTGTGCGACCCGCATATTGAGGCCGTAGCGCGTCGAGCACCCTAATGTGCTGAGGGACTAGCGGGCGCCGTAGAATT'/>

    <sequence taxon='41' value='CTGGAAAATAATCACCAAAATTAATCTTGTCACTATATGTCTCCAGGCGTTAGGCCCTACACATGTATATGGGATCTTTAGTTACTTCCGTAAGTGCAGGTTTTACTGCCCAGATATGGCGCCGTCGGCGTAAGACCTGCGACACCAGGCTCTTACCAGCCCCCGCGAGGGCGCCTATTTGGGTTCCAGGTCCCTTTATGGAGTCCGGCCCGCTCGTTATTATGTAATAGGTAGCGAGTGGGCATTGCGCAATGCCCTGACGCGCACTTAACTCATCGGGTGAACCCGCTCTGGCGGGCGGGCCTTGTAATGTGTCTCTAGAATAATTGCCGTTTCAACTGAATCTTCGATAAATGGTCTGCTGGTAAACCAGGGGCGTAGTGGGGGACTAATTTACCTGACTAAGCTGTTAAATCGTGACGAGACCCATTCCGATTACCTTGGAAGTGGAATTATTCGCCGGACATAAGCCCCGTCTATTGTGTATCTGATCGTGGCGACTGTTTAGATCTTAAGGAAGACTCGTATCCTCAGGTCATACAAGAGACTTAATGGGGTCGCCCCCAGTGAGGAATGGGTAACTATTTAACTGCTTCAAGTTGAATCCGCAAGACTTCTGATACCAACTCTCTCGGGCGCCGAGGACGACTAGGAGGGACGGCAGACTGGAGATTCTCTTTCTACTCATCTAGCAGCATCTACCGGTTCTACACCCACGAATGGAGGACAAAGTGATCCAATCCTGATGCAGCCCTCAATCGACTTGATTAGCCATGAGTATTTAGTGAGATTGCGGAGGCCAGAGGAAGCGGATATTACGTCACTGGTACAATCCAATAATAGCTCATGTATTCCATTGAGCAATATACGCCACCCCTGTGTGGTGTCGTAGTAATACACTACTGGCTAATCTTCTACACCTTCATCGGATTCTTAACTACTGCGGGGATGACAGCTGGCGAAGACTACGATTGCCATCACTATCGCCGAGCTCAATACCGGAGTCTTCATTGTTCGCTGACGGTACAGGCTATTCCAAGTATGGTGTGACGTAGGGCGACATTAGAACTGCATCGTAAGTAACCGTTCTGACGGCGCCATCGAGACTTAAGACAGGTCACGGACGAAGACCCCTGTGGCCTGTCCGCATACTATATGGAGTAGATAACCGACAGCTTCTTACCAAGCACGCTATTATCCCCTATACCGGGATTTCGCGGAAGAATCGCTATTCTGGCAGGATTTCATGAAGATATGCCCGTTCCCTAGTCTACACCCCGACGAAGGGGGGCATCTGTGGCGGTACTCTAGGAATCCCGGGGCTGTACCGACTTACGCGCTAGCGTTGCGACGTGAAACGGATGATTCCGATGTCTCTGTTCGCATGCCGGGTAGACAGAGAACTATGACGCAAATCAAGATATTTCATTACCACGCCCGAGATTGGACTTTTAGGGATTTGCTAGTACGGCTCTATTTCCCAACCGAGTAGAACAGAGCGTCAAACGTCTGATCAGCCAAACCACTAAGCGACACCACGATTAAGAGTTCTACGCTACTGGCCGAGAAGGTATCTCTAGTAGGTGTCCGCCCTACGATTTGGCTGATATTACCTTTATTACAGTTAAGTGCCAACCCAGCATGCACAACCTATTCACACAGAAACAAGCGGCCACGGAGCAGCAAAATCCCCTAACGTTGGGTAACATGGTCTGCTAAGAAAGGAAGGAACCGTATAGCAGACCTGCTCTAAGGTGCAGCTAACCAAAATGGAAGGCACAAATTATGACTGACATCCAGATGACTGGCCTGGGATTAGACGTACGGCACCTATATTAGCCGTTGCATAGCTCGGGGGTGGGGGACCGTACGGTGCCAACGCATGATCCTTACAGATGTATGGAGGATATTCTACCGGTAACGCTGTGCGACCCGCATATTGAGGCCGTAGCGCGTCGAGCACCCTAATGTGCTGAGGGACTAGCGGGCGCCGTAGAATT'/>

    <sequence taxon='45' value='CTGGAAAATAATCACCAAAATTAATCTTGTCACTATATGTCTCCAGGCGTTAGGCCCTACACATGTATATGGGATCTTTAGTTACTTCCGTAAGTGCAGGTTTTACTGCCCAGATATGGCGCCGTCGGCGTAAGACCTGCGACACCAGGCTCTTACCAGCCCCCGCGAGGGCGCCTATTTAGGTTCCAGGTCCCTTTATGGAGTCCGGCCCGCTCGTTATTATGTAATAGGTAGCGAGTGGGCATTGCGCAATGCCCTGACGCGCACTTAACTCATCGGGTGAACCCGCTCTGGCGGGCGGGCCTTGTAATGTGTCTCTAGAATAATTGCCGTTTCAACTGAATCTTCGATAAATGGTCTGCTGGTAAACCAGGGGCGTAGTGGGGGACTAATTTACCTGACTAAGCTGTTAAATCGTGACGAGACCCATTCCGATTACCTTGGAAGTGGAATTATTCGCCGGACATAAGCCCCGTCTATTGTGTATCTGATCGTGGCGACTGTTTAGATCTTAAGGAAGACTCGTATCCTCAGGTCATACAAGAGACTTAATGGGGTCGCCCCCAGTGAGGAATGGGTAACTATTTAACTGCTTCAAGTTGAATCCGCAAGACTTCTGATACCAACTCTCTCGGGCGCCGAGGACGACTAGGAGGGACGGCAGACTGGAGATTCTCTTTCTACTCATCTAGCAGCATCTACCGGTTCTACACCCACGAATGGAGGACAAAGTGATCCAATCCTGATGCAGCCCTCAATCGACTTGATTAGCCATGAGTATTTAGTGAGATTGCGGAGGCCAAAGGAAGCGGATATTACGTCACTGGTACAATCCAATAATAGCTCATGTATTCCATTGAGCAATATACGCCACCCCTGTGTGGTGTCGTAGTAATACACTACTGGCTAATCTTCTACACCTTCATCGGATTCTTAACTACTGCGGGGATGACAGCTGGCGAAGACCACGATTGCCATCACTATCGCCGAGCTCAATACCGGAGTCTTCATTGTTCGCTGACGGTACAGGCTATTCCAAGTATGGTGTGACGTAGGGCGACATTAGAACTGCATCGTAAGTAACCGTTCTGACGGCGCCATCGAGACTTAAGACAGGTCACGGACGAAGACCCCTGTGGCCTGTCCGCATACTATATGGAGTAGATAACCGACGGCTTCTTACCAAGCACGCTATTATCCCCTATACCGGGATTTCGCGGAAGAATCGCTATTCTGGCAGGATTTCATGAAGATATGCCCGTTCCCTAGTCTACACCCCGACGAAGGGGGGCATCTGTGGCGGTACTCTAGGAATCCCGGGGCTGTACCGACTTACGCGCTAGCGTTGCGACGTGAAACGGATGATTCCGATGTCTCTGTTCGCATGCCGGGTAGACAGAGAACTATGACGCAAATCAAGATATTTCATTACCACGCCCGAGATTGGACTTTTAGGGATTTGCTAGTACGGCTCTATTTCCCAACCGAGTAGAACAGAGCGTCAAACGTCTGATCAGCCAAACCACTAAGCGACACCACGATTAAGAGTTCTACGCTACTGGCCGAGAAGGTATCTCTAGTAGGTGTCCGCCCTACGATTTGGCTGATATTACCTTTATTACAGTTAAGTGCCAACCCAGCATGCACAACCTATTCACACAGAAACAAGCGGCCACGGAGCAGCAAAATCCCCTAACGTTGGGTAACATGGTCTGCTAAGAAAGGAAGGAACCGTATAGCAGACCTGCTCTAAGGTGCAGCTAACCAAAATGGAAGGCACAAATTATGACTGACATCCAGATGACTGGCCTGGGATTAGACGTACGGCACCTATATTAGCCGTTGCATAGCTCGGGGGTGGGGGACCGTACGGTGCCAACGCATGATCCTTACAGATGTATGGAGGATATTCTACCGGTAACGCTGTGCGACCCGCATATTGAGGCCGTAGCGCGTCGAGCACCCTAATGTGCTGAGGGACTAGCGGGCGCCGTAGAATT'/>

    <sequence taxon='69' value='CTGGAAAATAATCACCAAAATTAATCTTGTCACTATATGTCTCCAGGCGTTAGGCCCTACACATGTATATGGGATCTTTAGTTACTTCCGTAAGTGCAGGTTTTACTTCCCAGATATGGCGCCGTCGGCGTAAGACCTGCGACACCAGGCTCTTACCAGCCCCCGCGAGGGCGCCTATTTAGGTTCCAGGTCCCTTTATGGAGTCCGGCCCGCTCGTTATTATGTAATAGGTAGCGAGTGGGCATTGCGCAATGCCCTGACGCGCACTTAACTCATCGGGTGAACCCGCTCTGGCGGGCGGGCCTTGTAATGTGTCTCTAGAATAATTGCCGTTTCAACTGAATCTTCGATAAATGGTCTGCTGGTAAACCAGGCGCGTAGTGGGGGACTAATTTACCTGACTAAGCTGTTAAATCGTGACGAGACCCATTCCGATTACCTTGGAAGTGGAATTATTCGCCGGACATAAGCCCCGTCTATTGTGTATCTGATCGTGGCGACTGTTTAGATCTTAAGGAAGACTCGTATCCTCAGGTCATACAAGAGACTTAATGGGGTCGCCCCCAGTGAGGAATGGGTAACTATTTAACTGCTTCAAGTTGAATCCGCAAGACTTCTGATACCAACTCTCTCGGGCGCCGAGGACGACTAGGAGGGACGGCAGACTGGAGATTCTCTTTCTACTCATCTAGCAGCATCTACCGGTTCTACACCCACGAATGGAGGACAAAGTGCTCCAATCCTGATGCAGCCCTCAATCGACTTGATTAGCCATGAGTATTTAGTGAGATTGCGGAGGCCAAAGGAAGCGGATATTACGTCACTGGTACAATCCAATAATAGCTCATGTATTCCATTGAGCAATATACGCCACCCCTGTGTGGTGTCGTAGTAATACACTACTGGCTAATCTTCTACACCTTCATCGGATTCTTAACTACTGCGGGGATGACAGCTGGCGAAGACCACGATTGCCATCACTATCGCCGAGCTCAATACCGGAGTCTTCATTGTTCGCTGACGGTACAGGCTATTCCAAGTATGGTGTGACGTAGGGCGACATTAGAACTGCATCGTAAGTAACCGTTCTGACGGCGCCATCGAGACTTAAGACAGGTCACGGACGAAGACCCCTGTGGCCTGTCCGCATACTATATGGAGTAGATAACCGACGGCTTCTTACCAAGCACGCTATTATCCCCTATACCGGGATTTCGCGGAAGAATCGCTATTCTGGCAGGATTTCATGAAGATATGCCCGTTCCCTAGTCTACACCCCGACGAAGGGGGGCATCTGTGGCGGTACTCTAGGAATCCCGGGGCTGTACCGACTTACGCGCTAGCGTTGCGACGTGAAACGGATGATTCCGATGTCTCTGTTCGCATGCCGGGTAGACAGAGAACTATGACGCAAATCAAGATATTTCATTACCACGCCCGAGATTGGACTTTTAGGGATTTGCTAGTACGGCTCTATTTCCCAACCGAGTAGAACAGAGCGTCAAACGTCTGATCAGCCAAACCACTAAGCGACACCACGATTAAGAGTTCTACGCTACTGGCCGAGAAGGTATCTCTAGTAGGTGTCCGCCCTACGATTTGGCTGATATTACCTTTATTACAGTTAAGTGCCAACCCAGCATGCACAACCTATTCACACAGAAACAAGCGGCCACGGAGCAGCAAAATCCCCTAACGTTGGGTAACATGGTCTGCTAAGAAAGGAAGGAACCGTATAGCAGACCTGCTCTAAGGTGCAGCTAACCAAAATGGAAGGCACAAATTATGACTGACATCCAGATGACTGGCCTGGGATTAGACGTACGGCACCTATATTAGCCGTTGCATAGCTCGGGGGTGGGGGACCGTACGGTGCCAACGCATGATCCTTACAGATGTATGGAGGATATTCTACCGGTAACGCTGTGCGACCCGCATATTGAGGCCGTAGCGCGTCGAGCACCCTAATGTGCTGAGGGACTAGCGGGCGCCGTAGAATT'/>

    <sequence taxon='2' value='CTCGAAAATAATCACCAAAATTAATCTTGTCACTATATGTCTCCAGGCGTTAGGCCCTACACATGTATGTGGGATCTTTAGTTACTTCCGTAAGTGCAGGTTTTACTGTCCAGATATGGCGCCGTCGGCGTAAGACCTGCGACACCAGGCTATTACCAGCCCCCGCGAGGGCGCCTATTTGGGTTCTAGGTCCCTTTATGGAGTCCGGCCCGCTCGTTATTATGTAATAGGTAGCGAGGGGGCATTGCGCAATGCCCTGACGCGCACTTAACTCATCGGGTGAACCCGCTTTGGCGGGCGGGCCTTGTAATGTGTCTTTAGAATAATTGCCGTTTCAACTGAATCTTCGATAAATGGTCTGCTGGTAAACCAGGGGCGTAGTGGGGGACTAATTTACCTGACTAAGCTGTTAAGTCGTGACGAGACCCATCCCGATTACCTTGGAGGTGGAATTATTCGCCGGACATAAGCCTCGTCTATTGTGTATCTGATCGCGGCGACTGTTTAGATCTTAAGGAAGACTCGTATCCTCAGGTTATACAAGAGACTTAATGGGGTCGCCCCCAGTGAGGAACGGATAACTATTTAACTGCTTCAAGTTGAATCCGCAAGACTTCTGATACCAACTCTCTCGGGCGCCGAGGACGACTAGGAGGGACGGCAGACTCGAGATTCTCTTTCTACTCATCTAGCAGCATCTACCGGTTCTACACCTACGAATGGAGGACAAAGTGATCCAATCCTGATGCAGCCCTCAATCGACTTGATCAGCTATGAGAATTTAGTGAGATTGCGGCGGCCAGAGGAAGCGGATATTACGTCACTGGTACAATCCAATAATAGCCCATGTATTCCATTGAGTAATATACGCCACCCCTGTGTGGTGTCGTAGTGATACACTACTGACTAATCTTCTACACCTTCATTGGATTCTTAACTACTGCGGGGATGACAGCTGGCGAAGACTACGATTGCCATCACTATCGCCGAGCTCAATACCGGAGTCTTCATTGTTCGCTGACGGTACAGGAGATTCCAAGTATGGTGTGACGTAGGGCGACATTAGAACTGCATCGTAAGTAACCGTTCTGACGGCGCCATCGAGACTTAAGACAGGTCACGGACGAAGACCCCTGTGGCCTGTCCGCATACTATATGGAGTAGATAACCGACAGCTTCTTACCAAGCACGCTATTATCCCCTATACCGGGATTTCGCGGAAGAATCGCTATTCTGGCAGGATTTCATGAAGATATGGCCGTTCCCTAGTCTACACCCCGACGAAAGGGGGCATCTGTGGCGGTACTCTAGGAATCCTAGGGCTGTACCGACTTACGCGCTAGCGTTGCGACGTGAAACGGATGATTCCGATGTCTCTGTTCGCATGCCGGGTAGACAGAGAACTATGACGCAAGTCAAGATATTTCATTACCACGCCCGAGATTGGACTTTTAGGGATTTGCTAGTGCGGCTCTATTTCCCAACCGAGTAGAACAGCGCGTCAAACGTCTGATCAGCCAAACCACTAAGCGACAACACGATTAAGAGTTCTACGCTACTGGCCGAGAAAGTATCTCTAGTAGGTGTCCGCCCTACAATTTGGCTGATATTACCTTTATTACAGTTAAGTGCCAACCCAGCATGCACACCCTATTCACACAGAAACAAGCGGCCACGGAGCAGCAAAATCCCCTAACGTTGGGTAACATGGTCTGCTAAGAAAGGAAGGAACTGTATAGCAGACCTGCTCTAAGGTGCAGCTAACCAAAATGGAACGCACAAATTATGACTGACATCCAGATGACTGGCCTGGGATTAGACGTACGGCACCTATATTAGCCGTTGCATAGCTCGGGGGTGGGGGACCGTACGGTGCCAACGCATGATCCTTACAAATGTATGGAGGATATTCTACCGGTAACGCTGTGCGACCCGCATATTGAGGCCGTAGCGCGTCGCGCACCCTAATGTGCTGAGGGACTAGTGGGCGCCGTAGAATT'/>

    <sequence taxon='4' value='CTCGAAAATAATCACCAAAATTAATCTTGTCACTATATGTCTCCAGGCGTTAGGCCCTACACATGTATGTGGGATCTTTAGTTACTTCCGTAAGTGCAGGTTTTACTGTCCAGATATGGCGCCGTCGGCGTAAGATCTGCGACACCAGGCTATTACCAGCCCCCGCGAGGGCGCCTATTTGGGTTCTAGGTCCCTTTATGGAGTCCGGCCCGCTCGTTATTATGTAATAGGTAGCGAGGGGGCATTGCGCAATGCCCTGACGCGCACTTAACTCATCGGGTGAACCCGCTTTGGCGGGCGGGCCTTGTAATGTGTCTTTAGAATAATTGCCGTTTCAACTGAATCTTCGATAAATGGTCTGCTGGTAAACCAGGGGCGTAGTGGGGGACTAATTTACCTGACTAAGCTGTTAAGTCGTGACGAGACCCATCCCGATTACCTTGGAGGTGGAATTATTCGCCGGACATAAGCCTCGTCTATTGTGTATCTGATCGCGGCGACTGTTTAGATCTTAAGGAAGACTCGTATCCTCAGGTTATACAAGAGACTTAATGGGGTCGCCCCCAGTGAGGAACGGATAACTATTTAACTGCTTCAAGTTGAATCCGCAAGACTTCTGATACCAACTCTCTCGGGCGCCGAGGACGACTAGGAGGGACGGCAGACTCGAGATTCTCTTTCTACTCATCTAGCAGCATCTACCGGTTCTACACCTACGAATGGAGGACAAAGTGATCCAATCCTGATGCAGCCCTCAATCGACTTGATCAGCTATGAGAATTTAGTGAGATTGCGGCGGCCAGAGGAAGCGGATATTACGTCACTGGTACAATCCAATAATAGCCCATGTATTCCATTGAGTAATGTACGCCACCCCTGTGTGGTGTCGTAGTGATACACTACTGACTAATCTTCTACACCTTCATTGGATTCTTAACTACTGCGGGGATGACAGCTGGCGAAGACTACGATTGCCATCACTATCGCCGAGCTCAATACCGGAGTCTTCATTGTTCGCTGACGGTACAGGAGATTCCAAGTATGGTGTGACGTAGGGCGACATTAGAACTGCATCGTAAGTAACCGTTCTGACGGCGCCATCGAGACTTAAGACAGGTCACGGACGAAGACCCCTGTGGCCTGTCCGCATACTATATGGAGTAGATAACCGACAGCTTCTGACCAAGCACGCTATTATCCCCTATACCGGGATTTCGCGGAAGAATCGCTATTCTGGCAGGATTTCATGAAGATATGGCCGTTCCCTAGTCTACACCCCGACGAAAGGGGGCATCTGTGGCGGTACTCTAGGAATCCTAGGGCTGTACCGACTTACGCGCTAGCGTTGCGACGTGAAACGGATGATTCCGATGTCTCTGTTCGCATGCCGGGTAGACAGAGAACTATGACGCAAGTCAAGATATTTCATTACCACGCCCGAGATTGGACTTTTAGGTATTTGCTAGTGCGGCTCTATTTCCCAACCGAGTAGAACAGCGCGTCAAACGTCTGATCAGCCAAACCACTAAGCGACAACACGATTAAGAGTTCTACGCTACTGGCCGAGAAAGTATCTCTAGTAGGTGTCCGCCCTACAATTTGGCTGATATTACCTTTATTACAGTTAAGTGCCAACCCAGCATGCACACCCTATTCACACAGAAACAAGCGGCCACGGAGCAGCAAAATCCCCTAACGTTGGGTAACATGGTCTGCTAAGAAAGGAAGGAACTGTATAGCAGACCTGCTCTAAGGTGCAGCTAACCAAAATGGAACGCACAAATTATGACTGACATCCAGATGACTGGCCTGGGATTAGACGTACGGCACCTATATTAGCCGTTGCATAGCTCGGGGGTGGGGGACCGTACGGTGCCAACGCATGATCCTTACAAATGTATGGAGGATATTCTACCGGTAACGCTGTGCGACCCGCATATTGAGGCCGTAGCGCGTCGCGCACCCTAATGTGCTGAGGGACTAGTGGGCGCCGTAGAATT'/>

    <sequence taxon='7' value='CTCGAAAATAATCACCAAAATTAATCTTGTCACTATATGTCTCCAGGCGTTAGGCCCTACACATGTATGTGGGATCTTTAGTTACTTCCGTAAGTGCAGGTTTTACTGTCCAGATATGGCGCCGTCGGCGTAAGATCTGCGACACCAGGCTATTACCAGCCCCCGCGAGGGCGCCTATTTGGGTTCTAGGTCCCTTTATGGAGTCCGGCCCGCTCGTTATTATGTAATAGGTAGCGAGGGGGCATTGCGCAATGCCCTGACGCGGACTTAACTCATCGGGTAAACCCGCTTTGGCGGGCGGGCCTTGTAATGTGTCTTTAGAATAATTGCCGTTTCAACTGAATCTTCGATAAATGGTCTGCTGGTAAACCAGGGACGTAGTGGGGGACTAATTTACCTGACTAAGCTGTTAAGTCGTGACGAGACCCATCCCGATTACCTTGGAGGTGGAATTATTCGCCGGACATAAGCCTCGTCTATTGTGTATCTGATCGCGGCGACTGTTTAGATCTTAAGGAAGACTCGTATCCTCAGGTTATACAAGAGACTTAATGGGGTCGCCCCCAGTGAGGAACGGATAACTATTTAGCTGCTTCAAGTTGAATCCGCAAGACTTCTGATACCAACTCTCTCGGGCGCCGAGGACGACTAGGAGGGGCGGCAGACTCGAGATTCTCTTTCTACTCATCTAGCAGCATCTACCGGTTCTACACCTACGAATGGAGGACAAAGTGATCCAATCCTGATGCAGCCCTCAATCGACTTGATCAGCTATGAGAATTTAGTGAGATTGCGGCGGCCAGAGGAAGCGGATATTACGTCACTGGTACAATCCAATAGTAGCCCATGTATTCCATTGAGTAATGTACGCCACCCCTGTGTGGTGTCGTAGTGATACACTACTGACTAATCTTCTACACCTTTATTGGATTCTTAACTATTGCAGGGATGACAGCTGGCGAAGACTACGATTGCCATCACTATCGCCGAGCTCAATACCGGAGTCTTCATTGTTCGCTGACGGTACAGAAGATTCCAAGTATGGTGTGACGTAGGGCGACATTAGACCTGCATCGTAAGTAACCGTTCTGACGGCGCCATCGAGACTTAGGACAGGTCACGGACGAAGACCCCTGTGGTCTGTCCGCATACTATATGGAGTAGATAACCGACAGCTTCTGACCAAGCACGCTATTATCCCCTATACCGGGATTTCGCGGAAGAATCGCTATTCTGGCAGGATTTCATGAAGATATGGCCGTTCCCTAGTCTACACCCCGACGAAAGGGGGCATCTGTGGCGGTACTCTAGGAATCCTAGGGCTGTACCGACTTACGCGCTAGCGTCGCGACGTGAAACGGATGATTCCGATGTCTCTGTTCGCATGCCGGGTAGACAGAGAACTATGACGCAAGTCAAGATATTTCATTACCACGCCCGAGATTGGACTTTTAGGTATTTGCTAGTGCGGCTCTATTTCCCAACCGAGTAGAACAGCGCGTCAAACGTCTGATCAGCCAAACCACTAAGCGACAACACGATTAAGAGTTCTACGCTACTGGCCGAGAAAGTATCTCTAGTAGGTGTCCGCCCTACAATTTGGCTGATATTACCTTTATTACAGTTAAGTGCTAACCCAGCATGCACACCCTATTCACACAGAAACAAGCGGCCACGGAGCAGCAAAATCCCCTAACGTTGGGTAACATGGTCTGCTAAGAAAGGAAGGAACTGTATAGCAGACCTGCTCTAAGGTGCAGCTAACCAAAATGGAACGCACAAATTATGACTGACATCCAGATGACTGGCCTGGGATTAGACGTACGGCACCTATATTAGCCGTTGCATAGCTCGGGGGTGGGGGACCGTACGGTGCCAACGCATGATCCTTACAAATGTATGGAGGATATTCTACCGGTAACGCAGTGCGACCCGCATATTGAGGCCGTAGCGCGTCGCGCACCCTAATGTGCTGAGGGACTAGTGGGCGCCGTAGAATT'/>

    <sequence taxon='17' value='CTCGAAAATAATCACCAAAATTAATCTTGTCACTATATGTCTCCAGGCGTTAGGCCCTACACATGTATGTGGGATCTTTAGTTACTTCCGTAAGTGCGGGTTTTACTGTCCAGATATGGCGCCGTCGGCGTAAGATCTGCGACACCAGGCTATTACCAGCCCCCGCGAGGGCGCCTATTTGGGTTCTAGGTCCCTTTATGGAGTCCGGCCCGCTCGTTATTGTGTAACAGGTAGCGAGGGGGCATTGCGCAATGCCCTGACGCGGACTTAACTCATCGGGTAAACCCGCTTTGGCGGGCGGGCCTTGTAATGTGTCTTTAGAATAATTGCCGTTTCAACTGAATCTTCGATAAATGGTCTGCTGGTAAACCAGGGACGTAGTGGGGGACTAATTTACCTGACTAAGCTGTTAAGTCGTGACGAGACCCATCCCGATTACCTTGGAGGTGGAATTATTCGCCGGACATAAGCCTCGTCTATTGTGTATCTGATCGCGGCGACTGTTTAGATCTTAAGGAAGACTCGTATCCTCAGGTTATACAAGAGACTTAATGGGGTCGCCCCCAGTGAGGAACGGATAACTATTTAGCTGCTTCAAGTTGAATCCGCAAGACTTCTGATACCAACTCTCTCGGGCGCCGAGGACGACTAGGAGGGGCGGCAGACTCGAGATTCTCTTTCTACTCATCTAGCAGCATCTACCGGTTCTACACCTACGAATGGAGGACAAAGTGATCCAATCCTGATGCAGCCCTCAATCGACTTGATCAGCTATGAGAATTTAGTGAGATTGCGGCGGCCAGAGGAAGCGGATATTACGTCACTGGTACAATCCAATAGTAGCCCATGTATTCCATTGAGTAATGTACGCCACGCCTGTGTGGTGTCGTAGTGATACACTACTGACTAATCTTCTACACCTTTATTGAATTCTTAACTATTGCAGGGATGACAGCTGGCGAAGACTACGATTGCCATCACTATCGCCGAGCTCAATACCGGAGTCTTCATTGTTCGCTGACGGTACAGAAGATTACAAGTATGGTGTGACGTAGGGCGACATTAGACCTGCATCGTAAGTAACCGTTCTGACGGCGCCATCGAGACTTAGGACAGGTCACGGACGAAGACCCCTGTGGTCTGTCCGCATACTATATGGAGTAGATAACCGACAGCTTCTGACCAAGCACGCTATTATCCCCTATACCGGGATTTCGCGGAAGAATCGCTATTCTGGTAGGATTTCATGAAGATATGGCCATTCCCTAGTCTACACCCCGACGAAAGGGGGCATCTGTGGCGGTACTCTAAGAATCCTAGGGCTGTACCGACTTACGCGCTAGCGTCGCGACGTGAAACGGATGATTCCGATGTCTCTGTTCGCATGCCGGTTAGACAGAGAACTATGACGCAAGTCAAGATATTTCATTACCACGCCCGAGATTGGACTTTTAGGTATTTGCTAGTGCGGCTCTATTTCCCAACCGAGTAGAACAGCGCGTCAAACGTCTGATCAGCCAAACCACTAAGCGACAACACGATTAAGAGTCCTACGCTACTGGCCGAGAAAGTATCTCTAGTAGGTGTCCGCCCTACAATTTGGCTGATATTACCTTTATTACAGTTAAGTGCTAACCCAGCATGCACACCCTATTCACACAGAAACAAGCGGCCACGGAGCAGCAAAATCCCCTAACGTTGGGTAACATGGTCTGCTAAGAAAGGAAGGAACTGTATAGCAGACCCGCTCTAAGGTGCAGCTAACCAAAATGAAACGCACAAATTATGACTGACATCCAGATGACTGGCCTGGGATTAGACGTACGGCACCTATATTAGACGTTGCATAGCTCGGGGGTGGGGGACCGCACGGTGCCAACGCATGATCCTTACAAATGTATGGAGGATATTCTACCGGTAACGCAGTGCGACCCGCATATTGAGGCCGTAGCGCGTCGCGCACCCTAATGTGCTGAGGGGCTGGTGGGCGCCGTAGAATT'/>

    <sequence taxon='70' value='CTCGAAAATAATCACCAAAATTAATCTTGTCACTATATGTCTCCAGGTGTTAGGCCCTACACATGTATGTGGGACCTTTAGTTACTTCCGTAGGTGCGGGTTTTACTGTCCAGATATGGCGCCGTCGGCGTAAGATCTGCGACACCAGGCTATTACCAGCCCCCGCGAGGGCGCCTATTTGGGTTCTAGGTCCCTATATGGAATCCGGCCCGCTCGTTATTGTGTAACAGGTAGCGAGGGGGCATTGCGCAATGCCCTGACGCGGACTTAACTCATCGGGTAAACCCGCTTTGGCGGGCGGGCCTTGTAATGTGTCTTTAGAATAATTGCCGTTTCAACTGAATCTTCGATAAATGGTCTGCTGGTAAACCAGGGACGTAGTGGGGGACTAATTTACCTGACTAAGCTGTTAAGTCGTGACGAGACCCATCCCGATTACCTTGGAGGTGGAATTATTCGCCGGACATAAGCCTCGTCTATTGTGTATCTGATCGCGGCGACTGTTTAGATCTTAAGGAAGACTCGTATCCTCAGGTTATACAAGAGACTTAATGGGGTCGCCCCCAGTGAGGAACGGATAACTATTTAGCTGCTTCAAGTTGAATCCGCAAGACTTCTGATACCAACTCTCTCGGGCGCCGAGGACGACTAGGAGGGGCGGCAGACTCGAGATTCTCTTTCTACTTATCTAGCAGCATCTACCGGTTCTACACCTACGAATGGAGGACAAGGTGATCCAATCCTGATGCAGCCCTCAATCGACTTGATCAGCTATGAGAATTTAGTGAGATTGCGGCGGCCAGAGGAAGCGGATATTACGTCACTGGTACAATCCAATAGTAGCCCATGTATTCCGTTGAGTAATGTACGCCACGCCTGTGTGGTGTCGTAGTGATACACTACTGACTAATCTTCTACACCTTTATTGAATTCTTAACTATTGCAGGGATGACAGCTGGCGAAGACTACGATTGCCATCACTATCGCCGAGCTCAATACCGGAGTCTTCATTGTTCGCTGACGGTACAGAAGATTACAAGTATGGTGTGACGTAGGGCGACATTGGACCTGCATCGTAAGTAACCGTTCTGACGGCGCCATCGAGACTTAGGACAGGTCACGGACGAAGACCCCTGTGGTCTGTCCGCATACTATATGGAGTAGATAACCGACAGCTTCTGACCAAGCACGCTATTATCCCCTATACCGGGATTTCGCGGAAGAATCGCTATTCTGGTAGGATTTCATGAAGATATGGCCATTCCCTAGTCTACACCCCGACGAAAGGGGGCATCTGTGGCGGTACTCTAAGAATCCTAGGGCTGTACCGACTTACGCGCGAGCGTCTCGACGTGAAACGGATGATTCCGATGTCTCTGTTCGCATGCCGGTTAGACAGAGAACTATGACGCAAGTCAAGATATTTCATTACCACGCCCGAGATTGGACTTTTAGGTATTTGCTAGTGCGGCTCTATTTCCCAACCGAGTAGAACAGCGCGTCAAACGTCTGATCAGCCAAACCACTAAGCGACAACACGATTAAGAGTCCTACGCTACTGGCCGAGAAAGTATCTCTAGTAGGTGTCCGCCCTACAATTTGGCTGATATTACCTTTATTACAGTTAAGTGCTAACCCAGCATGCACACCCTATTCACACAGAAACAAACGGCCACGGAGCAGCAAAATCCCCTAACGTTGGGTAACATGGTCTGCTAAGAAAGGAAGGAACTGTATAGCAGACCCGCTCTAAGGTGCAGCTAACCAAAATGAAACGCACAAATTATGACTGACATCCAGATGACTGGCCTGGGATTAGACGTACGGCACCTATATTAGACGTTGCATAGCTCGGGGGTGGGGGACCGCACGGTGCCAACGCTTGATCCTTACAAATGTATGGAGGATATTCTACCGGTAACGCACTGCGACCCGCATATTGAGGCCGTAGCGCGTCGCGCACCCTAATGTGCTGAGGGGCTGGTGGGCGCCGTAGAATT'/>

    <sequence taxon='71' value='CTCGAAAATAATCACCAAAATTAATCTTGTCACTATATGTCTCCAGGCGTTAGGCCCTACACATGTATGTGGGACCTTTAGTTACTTCCGTAGGTGCGGGTTTTACTGTCCAGATATGGCGCCGTCGGCGTAAGATCTGCGACACCAGGCTATTACCAGCCCCCGCGAGGGCGCCTATTTGGGTTCTAGGTCCCTATATGGAATCCGGCCCGCTCGTTATTGTGTAACAGGTAGCGAGGGGGCATTGCGCAATGCCCTGACGCGGACTTAACTCATCGGGTAAACCCGCTTTGGCGGGCGGGCCTTGTAATGTGTCTTTAGAATAATTGCCGTTTCAACTGAATCTTCGATAAATGGTCTGCTGGTAAACCAGGGACGTAGTGGGGGACTAATTTACCTGGCTAAGCTGTTAAGTCGTGACGAGACCCATCCCGATTACCTTGGAGGTGGAATTATTCGCCGGACATAAGCCTCGTCTATTGTGTATCTGATCGCGGCGACTGTTTAGATCTTAAGGAAGACTCGTATCCTCAGGTTATACAAGAGACTTAATGGGGTCGCCCCCAGTGAGGAACGGATAACTATTTAGCTGCTTCAAGTTGAATCCGCAAGACTTCTGATACCAACTCTCTCGGGCGCCGAGGACGACTAGGAGGGGCGGCAGACTCGAGATTCTCTTTCTACTTATCTAGCAGCATCTACCGGTTCTACACCTACGAATGGAGGACAAGGTGATCCAATCCTGATGCAGCCCTCAATCGACTTGATCAGCTATGAGAATTTAGTGAGATTGCGGCGGCCAGAGGAAGCGGATATTACGTCACTGGTACAATCCAATAGTAGCCCATGTATTCCGTTGAGTAATGTACGCCACGCCTGTGTGGTGTCGTAGTGATACACTACTGACTAATCTTCTACACCTTTATTGAATTCTTAACTATTGCAGGGATGACAGCTGGCGAAGACTACGATTGCCATCACTATCGCCGAGCTCAATACCGGAGTCTTCATTGTTCGCTGACGGTACAGAAGATTACAAGTATGGTGTGACGTAGGGCGACATTGGACCTGCATCGTAAGTAACCGTTCTGACGGCGCCATCGAGACTTAGGACAGGTCACGGACGAAGACCCCTGTGGTCTGTCCGCATACTATATGGAGTAGATAACCGACAGCTTCTGACCAAGCACGCTATTATCCCCTATACCGGGATTTCGCGGAAGAATCGCTATTCTGGTAGGATTTCATGAAGATATGGCCATTCCCTAGTCTACACCCCGACGAAAGGGGGCATCTGTGGCGGTACTCTAAGAATCCTAGGGCTGTACCGACTTACGCGCGAGCGTCTCGACGTGAAACGGATGATTCCGATGTCTCTGTTCGCATGCCGGTTAGACAGAGAACTATGACGCAAGTCAAGATATTTCATTACCACGCCCGAGATTGGACTTTTAGGTATTTGCTAGTGCGGCTCTATTTCCCAACCGAGTAGAACAGCGCGTCAAACGTCTGATCAGCCAAACCACTAAGCGACAACACGATTAAGAGTCCTACGCTACTGGCCGAGAAAGTATCTCTAGTAGGTGTCCGCCCTACAATTTGGCTGATATTACCTTTATTACAGTTAAGTGCTAACCCAGCATGCACACCCTATTCACACAGAAACAAACGGCCACGGAGCAGCAAAATCCCCTAACGTTGGGTAACATGGTCTGCTAAGAAAGGAAGGAACTGTATAGCAGACCCGCTCTAAGGTGCAGCTAACCAAAATGAAACGCACAAATTATGACTGACATCCAGATGACTGGCCTGGGATTAGACGTACGGCACCTATATTAGACGTTGCATAGCTCGGGGGTGGGGGACCGCACGGTGCCAACGCATGATCCTTACAAATGTATGGAGGATATTCTACCGGTAACGCACTGCGACCCGCATATTGAGGCCGTAGCGCGTCGCGCACCCTAATGTGCTGAGGGGCTGGTGGGCGCCGTAGAATT'/>

    <sequence taxon='18' value='CTCGAAAATAATCACCAAAATTAATCTTGTCACTATATGTCTCCAGGCGTTAGGCCCTACACATGTATGTGGGATCTTTAGTTACTTCCGTAAGTGCAGGTTTTACTGTCCAGATATGGCGCCGTCGGCGTAAGATCTGCGACACCAGGCTATTACCAGCCCCCGCGAGGGCGCCTATTTGGGTTCTAGGTCCCTTTATGGAGTCCGGCCCGTTCGTTATTGTGTAACAGGTAGCGAGGGGGCATTGCGCAATGCCCCGCCGCGGACTTAACTCATCGGGTAAACCCGCTTTGGCGGGCGGGCCTTGTAATGTGTCTTTAGAATAATTGCCGTTTCAACTGAATCTTCGATAAATGGTCTGCTGGTAAACCAGGGACGTAGTGGGGGACTAATTTACCTGACTAAGCTGTTAAGCCGTGACGAGACCCATCCCGATTACCTTGGAGGTGGAATTATTCGCCGGACATAAGCCTCGTCTATTGTGTATCTGATCGCGGCGACTGTTTAGATCTTAAGGAAGACTCGTATCCTCAGGTTATACAAGAGACTTAATGGGGTCGCCCCCAGTGAGGAACGGATAACTATGTAGCTGCTTCAAGTTGAATCCGCAAGACTTCTGATACCAACTCTCTCGGGCGCCGAGGACGACTAGGAGGGGCGGCAGACTCGAGATTCTCTTTCTACTCATCTAGCAGCATCTACCGGTTCTACACCTACGAATGGAGGACAAAGTGATCCAATCCTGATGCAGCCCTCAATCGACTTGATCAGCTATGAGAATTTAGTGAGATTGCGGCGGCCAGAGGAAGCGGATATTACGTCACTGGTACAATCCAATAGTAGCCCATGTATTCCATTGAGTAATGTACGCCACGCCTGTGTGGTGTCGTAGTGATACACTACTGACTAATCTTCTACACCTTTATTGAATTCTTAACTATTGCAGGGATGCCAGCTGGCGAAGACTACGATTGCCATCACTATCGCCGAGCTCAATACCCGAGTCTTCATTGTTCGCTGACGGTACAGAAGATTACAAGTATGGTGTGACGTAGGGCGACATTAGACCTGCATCGTAAGTAACCGTTCTGACGGCGCCATCGAGACTTAGGACAGGTCACGGACGAAGACCCCTGTGGTCTGTCCGCATACTATATGGAGTAGATAACCGACAGCTTCTGACCAAGCACGCTATTATCCCCTATACCGGGATTTCGCGGAAGAATCGCTATTCTGGCAGGATTTCATGAAGATATGGCCATTCCCTAGTCTACACCCCGACGAAAGGGGGCATCTGTGGCGGTACTCTAGGAATCCTAGGGCTGTACCGACTTACGCGCTAGCGTCGCGACGTGAAACGGATGATTCCGATGTCTCTGTTCGCATGCCGGGTAGACAGAGAACTATGACGCAAGTCAAGATATTTCATTACCACGCCCGAGATTGGACTTTTAGGTATTTGCTAGTGCGGCTCTATTTCCCAACCGAGTAGAACAGCGCGTCAAACGTCTGATCAGCCAAACCACTAAGCGACAACACGATTAAGAGTTCTACGCTACTGGCCGAGAAAGTATCTCTAGTAGGTGTCCGCCCTACAATTTGGCTGATATTACCTTTATTACAGTTAAGTGCTAACCCAGCATGCACACCCCATTCACACAGAAACAAGCGGCCACGGAGCAGCAAAATCCCCTAACGTTGGGTAACATGGTCTGCTAAGAAAGGAAGGAACTGTATAGCAGACCCGCTCTAAGGTGCAGCTAACCAAAATGAAACGCACAAATTATGACTGACATCCAGATGACTGGCCTGGGATTAGACGTACGGCACGTATATTAGACGTTGCATAGCTCGGGGGTGGGGGACCGTACGGTGCCAACGCATGATCCTTACAAATGTATGGAGGATATTCTACCGGTAACGCAGTGCGACCCGCATATTGAGGCCATAGCGCGTCGCGCACCCTAATGTGCTGAGGGGCTGGTGGGCGCCGTAGAATT'/>

    <sequence taxon='6' value='CTCGAAAATAATCACCAAAATTAATCTTGTCACTATATGTCTCCGGGCGTTAGGCCCTACACATGTATGCGGGATTTTTAGTTAATTCCGTAAGTGCAGGTTTCACTGTCCAGATATGGCGCCGTCGGCGTAAGACCTGCGACACCAGGCTATCACCAGCCCCCGCGAGGGCGCCTATATGGGTTCTAGGTCCCTTTATGGAGTCCGGCCCGCTCGTTATTATATAATAGGTAGCGAGGGGGCATTGCGCAATGCCCTGACGCGCACTTAACTCATCGGGTGAACCCGCTTTGGCGGGCGGGCCTTGTAATGTGTCTTTAGAATAATTGCCGTTTCAACTGAATCTTCGATAAATAGTCTGCTGGTAAACCAGGGGCGTAGTGGGGGACTACTTTACCTGACTAAGCTGTTAAGTCGTGACGAGACCCATCCCGATTACCTTGGAGGTGGAATTATTCGTCGGACATAAGCCTCGTCTATTGTGTATCTGATCGCGGCGACTGTTTAGATCTTAAGGAAGACTCGTATCCTCGGGTTATACAAAAGACTTAATGGGGTCGCCCCCAGTGAGGAACGGATAACTATTTAACTGCTTCAAGTTGAATCCGCAAGACTTCTGATACCAACTCTCTCGGGCGCTGAGGACGACTAGGAGGGACGGCAGACTCGAGATTCTCTTTCTACTCATCTAGCAGTATCTATCGGTTCTACACCTACGAATGGAGGACAAAGTGATCCAATCCTGATGCAGCCCTCAATCGACTTGATCAGCTATGAGAATTTAGTGAGATTGCGGCGGCCAGAGGAAGCGGATATTACGTCACTGGTACAATCCAATAATAGCCCATGTATTCCATTGAGTAATATACGCCATCCCTGTGTGGTGTCGTAGTGATACACTACTGACTAATCTTCTACACCTTCATTGGATCCTTAACTACTGCGGGGATGACAGCTGGCGAAGACTACGATTGCCATCACTATCACCGAGCTCAATACCGGAGTCTTCATTGTTCGCTGACGGTACAGGAGATTCCAAGTATGGTGTGACGTAGGGCGACATTAGAACTGCATCGTAAGTAACCGTTCTGACGGCGCCATCGGGACTTAAGACAGGTCACGGACGAAGACCCCTGTGGCCTGTCCGCATACTATATGGAGTAGATAACCGACAGCTTCTTACCAAGCACGCTATTATCCCCTATACCGGGATTTCGCGGAAGAATCGCTATTCTGGCAGGATTTCATGAAGATATGGCCGTTCCCTAGTCTACACCCCGACGAAAGGGGGCATCTGTGGCGGTACTCTAGGAATCCTAGGGATGTACCGACTTACGCGCTAGCGTTGCGACGTGAAACGAATGATCCCGATGTCTCTGTTCGCATGCCGGGTAGACAGAGAACTATGACGCAAGTCAAGATATTTCATTACCACGCCCAAGGTTGCACTTTTAGGGATTTGCTAGTGCGGCTCTATTTCCCAACCGAGTAGAACAGCGCGTCAAACGTCTGATCAGCCAAACCACTAAGTGACAACACGATTAAGAGTTCTACGCTACTGGCCGAGAAAGTATCTCTAGTAGGTGTCCGCCCTACAATTTGGCTGATATTACCTTTATTACAGTTAAGTGCCAACCCAGCATGCACACCCTATTCACACAGAAACAAGCGGCCACGGAGCAGCAAAATCCCCTAACGTTGGGTAACATGGTCTGCTAAGAAGGGAAGGAACTGTATAGCAGACCTGCTCTAAGGTGCAGCTAACCAAAATGGAACGCATAAATTATGACTGACATCCAGATAACTGGCCTGGGATTAGACGTACGGCACCTATATTAGCCGTTGCATAGCTCGGGGGTGGGGGACCGTACGGTGCCAACGCATGATCCTTACAAATGTATGGAGGATATTCTACCGGTAACGCTGTGCGACCCGCATATTGAGGCCGTAGCGCGTCGCGCACCCTAATGTGCTGAGGGACTAGTGGGCGCCGTAGAATT'/>

    <sequence taxon='25' value='CTCGAAAATAATCACCAAAATTAATCTTGTCACTATATGTCTCCGGGCGTTAGGCCCTACACATGTATGCGGGATTTTTAGTTAATTCCGTAAGTGCAGGTTTCACTGTCCAGATATGGCGCCGTCGGCGTAAGACCTGCGACACCAGGCTATCACCAGCCCCCGCGAGGGCGCCTATATGGGTTCTAGGTCCCTTTATGGAGTCCGGCCCGCTCGTTATTATATAATAGGTAGCGAGGGGGCATTGCGCGATGCCCTGACGCGCACTTAACTCATCGGGTGAACCCGCTTTGGCGGGCGGGCCTTGTAATGTGTCTTTAGAATAATTGCCGTTTCAACTGAATCTTCGATAAATAGTCTGCTGGTAAACCAGGGGCGTAGTGGGGGACTACTTTACCTGACTAAGCTGTTAAGTCGTGACGAGACCCATCCCGATTACCTTGGAGGTGGAATTATTCGTCGGACATAAGCCTCGTCTATTGTGTATCTGATCGCGGCGACTGTTTAGATCTTAAGGAAGACTCGTATCCTCGGGTTATACAAAAGACTTAATGGGGTCGCCCCCAGTGAGGAACGGATAACTATTTAACTGCTTCAAGTTGAATCCGCAAGACTTCTGATACCAACTCTCTCGGGCGCTGAGGACGACTAGGAGGGACGGCAGACTCGAGATTCTCTTTCTACTCATCTAGCAGTATCTATCGGTTCTACACCTACGAATGGAGGACAAAGTGATCCAATCCTGATGCAGCCCTCAATCGACTTGATCAGCTATGAGAATTTAGTGAGATTGCGGCGGCCAGAGGAAGCGGATATTACGTCACTGGTACAATCCAATAATAGCCCATGTATTCCATTGAGTAATATACGCCATCCCTGTGTGGTGTCGTAGTGATACACTACTGACTAATCTTCTACACCTTCATTGGATCCTTAACTACTGCGGGGATGACAGCTGGCGAAGACTACGATTGCCATCACTATCACCGAGCTCAATACCGGAGTCTTCATTGTTCGCTGACGGTACAGGAGATTCCAAGTATGGTGTGACGTAGGGCGACATTAGAACTGCATCGTAAGTATCCGTTCTGACGGCGCCATCGGGACTTAAGACAGGTCACGGACGAAGACCCCTGTGGCCTGTCCGCATACTATATGGAGTAGATAACCGACAGCTTCTTACCAAGCACGCTATTATCCCCTATACCGGGATTTCGCGGAAGAATCGCTATTCTGGCAGGATTTCATGAAGATATGGCCGTTCCCTAGTCTACACCCCGACGAAAGGGGGCATCTGTGGCGGTACTCTAGGAATCCTAGGGATGTACCGACTTACGCGCTAGCGTTGCGACGTGAAACGAATGATCCCGATGTCTCTGTTCGCATGCCGGGTAGACAGAGAACTATGACGCAAGTCAAGATATTTCATTACCACGCCCAAGGTTGCACTTTTAGGGATTTGCTAGTGCGGCTCTATTTCCCAAACGAGTAGAACAGCGCGTCAAACGTCTGATCAGCCAAACCACTAAGTGACAACACGATTAAGAGTTCTACGCTACTGGCCGAGAAAGTATCTCTAGTAGGTGTCCGCCCTACAATTTGGCTGATATTACCTTTATTACAGTTAAGTGCCAACCCAGCATGCACACCCTATTCACACAGAAACAAGCGGCCACGGAGCAGCAAAATCCCCTAACGTTGGGTAACATGGTCTGCTAAGAAGGGAAGGAACTGTATAGCAGACCTGCTCTAAGGTGCAGCTAACCAAAATGGAACGCATAAATTATGACTGACATCCAGATAACTGGCCTGGGATTAGACGTACGGCACCTATATTAGCCGTTGCATAGCTCGGGGGTGGGGGACCGTACGGTGCCAACGCATGATCCTTACAAATGTATGGAGGATATTCTACCGGTAACGCTGTGCGACCCGCATATTGAGGCCGTAGCGCGTCGCGCACCCTAATGTGCTGAGGGACTAGTGGGCGCCGTAGAATT'/>

    <sequence taxon='82' value='CTCGAAAATAATCACCAAAATTAATCTTGTCACTATATGTCTCCTGGCGTTAGGCCCTACACATGTATGCGGGATTTTTAGTTAATTCCGTAAGTGCAGGTTTCACTGCCCAGATATGGCGCCGTCGGCGTAAGACCTGCGACACCAGGCTATCACCAGCCCCCGCGAGGGCGCCTATATGGGTTCTAGGTCCCTTTATGGAGTCCGGCCCGCTTGTTATTATATAATGGGTAGCGAGGGGGCATTGCGCGATGCCCTGACGCGCACTTAACTCATCGGGTGAACCCGCTTTGGAGGGCGGGCCTTGTAATGTGTCTTTAGAATAATTGCCGTTTCAACTGAATCTTCGATAAATAGTCTGCTGGTAAACCAGGGGCGTAGTGGGGGACTACTTTACCTGACTAAGCTGTTAAGTCGTGACGAGACCCATCCCGATTACCTTGGAGGTGGAATTACTCGTCGGACATAAGCCTCGTCTATTGTGTATCTGATCGCGGCGACTGTTTAAATCTTAAGGAAGACTCGTATCCTCGGGTTATACAAAAGACTTAATGGGGTCGCCCCCAGTGAGGAACGGATAACTATTTAACTGCTTCAAGTTGAATCCGCAAGACTTCTGATACCAACTCTCTCGGGCGCTGAGGACGACTAGGAGGGACGGCAGACTCGAGATTCTCTTTCTACTCATGTAGCAGTATCTATCGGTTCTACACCTACGAATGGAGGACAAAGTGATCCAATCCTGATGCAGCCCTCAATCGACTTGATCAGCTATGAGAATTTAGTGAGATTGCGGCGGCCAGAGGAAGCGGATATTACGTCACTGGTACAATCCAATAATAGCCCATGTATTCCATTGAGTAATATACGCCATCCCTGTGTGGTGTCGTAGTGATACACTACTGACTAATCTTCTACACCTTCATTGGATCCTTAACTACTGCGGGGATGACAGCTGGCGAAGACTACGATTGCCATCACTATCACCGAGCTCAATACCGGAGTCTTCATTGTTCGCTGACGGTACAGGAGATTCCAAGTATGGTGTGACGTAGGGCGACATTAGAACTGCATCGTAAGTATCCGTTCTGACGGCGCCAACGGGACTTAAGACAGGTCACGGACGAAGACCCCTGTGGCCTGTCCGCATACTATATGGAGTAGATAACCGACAGCTTCTTACCAAGCACGCTATTATCCCCTATACCGGGATTTCGCGGAAGAATCGCTATTCTGGCAGGATTTCATGAAGATATGGCCGTTCCCTAGTCTACACCCCGACGAAAGGGGGCATCTGTGGCGGTACTCTAGGAATCCTAGGGATGTACCGACTTACGCGCTAGCGTTGCGACGTGAAACGAATGATCCCGATGTCTCTGTTCGCATGCCGGGTAGACAGAGAACTATGACGCAAGTCAAGATATTTCATTACCACGCCCAAGGTTGCACTTTTAGGGATTTGCTAGTGCGGCTCTATTTCCCAAACGAGTAGAACAGCGCGTCAAACGTCTGATCAGCCAAACCACTAAGTGACAACACGATTAAGAGTTCTACGCTACTGGCCGAGAAAGTATCTCTAGTAGGTGTCCGCCCTACAATTTGGCTGATATTACCTTTATTACAGTCAAGTGCCAACCCAGCATGCACACCCTATTCACATAGAAACAAGCGGCCACGGAGCGGCAAAATCCCCTAACGTTGGGTAACATGGTCTGCTAAGAAGGGAAGGAACTGTATAGCAGACCTGCTCTAAGGTGCAGCTAACCAAAATGGAACGCATAAATTATGACTGACATCCAGATAACTGGCCTCGGATTAGACGTACGGCACCTATGTTAGCCGTTGCATAGCTCGGGGGTGGGGGACCGTACGGTGCCAACGCATGATCCTTACAAATGTATGGAGGATATTCTACCGGTAACGCTGTGCGACCCGCATATTGAGGCCGTAGCGCGTCGCGCACCCTAATGTGCTGAGGGACTAGTGGGCGCCGTAGAATT'/>

    <sequence taxon='84' value='CTCGAAAATAATCACCAAAATTAATCTTGTCACTATATGTCTCCTGGCGTTAGGCCCTACACATGTATGCGGGATTTTTAGTTAATTCCGTAAGTGCAGGTTTCACTGCCCAGATATGGCGCCGTCGGCGTAAGACCTGCGACACCAGGCTATCACCAGCCCCCGCGAGGGCGCCTATATGGGTTCTAGGTCCCTTTATGGAGTCCGGCCCGCTTGTTATTATATAATGGGTAGCGAGGGGGCATTGCGCGATGCCCTGACGCGCACTTAACTCATCGGGTGAACCCGCTTTGGAGGGCGGGCCTTGTAATGTGTCTTTAGAATAATTGCCGTTTCAACTGAATCTTCGATAAATAGTCTGCTGGTAAACCAGGGGCGTAGTGGGGGACTACTTTACCTGACTAAGCTGTTAAGTCGTGACGAGACCCATCCCGATTACCTTGGAGGTGGAATTACTCGTCGGACATAAGCCTCGTCTATTGTGTATCTGATCGCGGCGACTGTTTAAATCTTAAGGAAGACTCGTATCCTCGGGTTATACAAAAGACTTAATGGGGTCGCCCCCAGTGAGGAACGGATAACTATTTAACTGCTTCAAGTTGAATCCGCAAGACTTCTGATACCAACTCTCTCGGGCGCTGAGGACGACTAGGAGGGACGGCAGACTCGAGATTCTCTTTCTACTCATGTAGCAGTATCTATCGGTTCTACACCTACGAATGGAGGACAAAGTGATCCAATCCTGATGCAGCCCTCAATCGACTTGATCAGCTATGAGAATTTAGTGAGATTGCGGCGGCCAGAGGAAGCGGATATTACGTCACTGGTACAATCCAATAATAGCCCATGTATTCCATTGAGTAATATACGCCATCCCTGTGTGGTGTCGTAGTGATACACTACTGACTAATCTTCTACACCTTCATTGGATCCTTAACTACTGCGGGGATGACAGCTGGCGAAGACTACGATTGCCATCACTATCACCGAGCTCAATACCGGAGTCTTCATTGTTCGCTGACGGTACAGGAGATTCCAAGTATGGTGTGACGTAGGGCGACATTAGAACTGCATCGTAAGTATCCGTTCTGACGGCGCCAACGGGACTTAAGACAGGTCACGGACGAAGACCCCTGTGGCCTGTCCGCATACTATATGGAGTAGATAACCGACAGCTTCTTACCAAGCACGCTATTATCCCCTATACCGGGATTTCGCGGAAGAATCGCTATTCTGGCAGGATTTCATGAAGATATGGCCGTTCCCTAGTCTACACCCCGACGAAAGGGGGCATCTGTGGCGGTACTCTAGGAATCCTAGGGATGTACCGACTTACGCGCTAGCGTTGCGACGTGAAACGGATGATCCCGATGTCTCTGTTCGCATGCCGGGTAGACAGAGAACTATGACGCAAGTCAAGATATTTCATTACCACGCCCAAGGTTGCACTTTTAGGGATTTGCTAGTGCGGCTCTATTTCCCAAACGAGTAGAACAGCGCGTCAAACGTCTGATCAGCCAAACCACTAAGTGACAACACGATTAAGAGTTCTACGCTACTGGCCGAGAAAGTATCTCTAGTAGGTGTCCGCCCTACAATTTGGCTGATATTACCTTTATTACAGTCAAGTGCCAACCCAGCATGCACACCCTATTCACATAGAAACAAGCGGCCACGGAGCGGCAAAATCCCCTAACGTTGGGTAACATGGTCTGCTAAGAAGGGAAGGAACTGTATAGCAGACCTGCTCTAAGGTGCAGCTAACCAAAATGGAACGCATAAATTATGACTGACATCCAGATAACTGGCCTCGGATTAGACGTACGGCACCTATGTTAGCCGTTGCATAGCTCGGGGGTGGGGGACCGTACGGTGCCAACGCATGATCCTTACAAATGTATGGAGGATATTCTACCGGTAACGCTGTGCGACCCGCATATTGAGGCCGTAGCGCGTCGCGCACCCTAATGTGCTGAGGGACTAGTGGGCGCCGTAGAATT'/>

    <sequence taxon='38' value='CTCGAAAATAATCACCAAAATTAATCTTGTCACTATATGTCTCCGGGCGTTAGGCCCTACACATGTATGCGGGATTTTTAGTTAATTCCGTAAGTGCAGGTTTCACTGTCCAGATATGGCGCCGTCGGCGTAAGACCTGCGACACCAGGCTATCACCAGCCCCCGCGAGGGCGCCTATATGGGTTCTAGGTCCCTTTATGGAGTCCGGCCCGCTCGTTATTATATAATAGGTAGCGAGGGGGCATTGCGCAATGCCCTGACGCGCACTTAACTCATCGGGTGAACCCGCTTTGGCGGGCGGGCCTTGTAATGTGTCTTTAGAATAATTGCCGTTTCAACTGAATCTTCGATAAATAGTCTGCTGGTAAACCAGGGGCGTAGTGGGGGACTACTTTACCTGACTAAGCTGTTAAGTCGTGACGAGACCCATCCCGATTACCTTGGAGGTGGAATTATTCGTCGGACATAAGCCTCGTCTATTGTGTATCTGATCGCGGCGACTGTTTAGATCTTAAGGAAGACTCGTATCCTCGGGTTATACAAAAGACTTAATGGGGTCGCCCCCAGTGAGGAACGAATAACTATTTAACTGCTTCAAGTTGAATCCGCAAGACTTCTGATACCAACTCTCTCGGGCGCTGAGGACGACTAGGAGGGACGGCAGACTCGAGATTCTCTTTCTACTCATCTAGCAGTATCTATCGGTTCTACACCTACGAATGGAGGACAAAGTGATCCAATCCTGATGCAGCCCTCAATCGACTTGATCAGCTATGAGAATTTAGTGAGATTGCGGCGGCCCGAGGAAGCGGATATTACGTCACTGGTACAATCCAATAATAGCCCATGTATTCCATTGAGTAATATACGCCATCCCTGTGTGGTGTCGTAGTGATACACTACTGACTAATCTTCTACACCTTCATTGGATCCTTAACTACTGCGGGGATGACAGCTGGCGAAGACTACGATTGCCATCACTATCACCGAGCTCAATACCGGAGTCTTCATTGTTCGCTGACGGTACAGGAGATTCCAAGTATGGTGTGACGTAGGGCGACATTAGAACTGCATCGTAAGTAACCGTTCTGACGGCGCCATCGGGACTTAAGACAGGTCACAGACGAAGACCCCTGTGGCCTGTCCGCATACTATATGGAGTAGATAACCGACAGCTTCTTACCAAGCACGCTATTATCCCCTATACCGGGATTTCGCGGAAGAATCGCTATTCTGGCAGGATTTCATGAAGATATGGCCGTTCCCTAGTCTACACCCCGACGAAAGGGGGCATCTGTGGCGGTACTCTAGGAATCCTAGGGATATACCGACTTACGCGCTAGCGTTGCGACGTGAAACGAATGATCCCGATGTCTCTGTTCGCATGCCGGGTAGACAGAGAACTATGACGCAGGTCAAGATATTTCATCACCACGCCCAAGGTTGCACTTTTAGGGATTTGCTAGTGCGGCTCTATTTCCCAAACGAGTAGAACAGCGCGTCAAACGTCTGATCAGCCAAACCACTAAGTGACAACACGATTAAGAGTTCTACGCTACTGGCCGAGAAAGTATCTCTAGTAGGTGTCCGCCCTACAATTTGGCTGATATTACCTTTATTACAGTTAAGTGCCAACCCAGCATGCACACCCTATTCACACAGAAACAAGCGGCCACGGAGCAGCAAAATCCCCTAACGTTGGGTAACATGGTCTGCTAAGAAGGGAAGGAACTGTATAGCAGACCTGCTCTAGGGTGCAGCTAACCAAAATGGAACGAATAAATTATGACTGACATCCAGATAACTGGCCTGGGATTAGACGTACGGCACCTATATTAGCCGTTGCCTAGCTCGGGGGTGGGGGACCGTACGGTGCCAACGCATGATCCTTACAAATGTATGGAGGATATTCTACCGGTAACGCTGTGCGACCCGCATATTGAGGCCGTAGCGCGTCGCGCACCCTAATGTGCTGAGGGACTAGTGGGCGCCGTAGAATT'/>

    <sequence taxon='89' value='CTCGAAAATAATAACCAAAATTAATCTTGTCACTATATGTCTCCGGGCGTTAGGCCCTACACATGTATGCGGGATTTTTAGTTAATTCCGTAAGTGCAGGTTTCACTGTCCAGATATGGCGCCGTCGGCGTAAGACCTGCGCCACCAGGCTATCACCAGCCCCCGCGAGGGCGCCTATATGGGTTCTAGGTCCCTTTATGGAGTCCGGCCCGCTCGTTATTATATAATAGGTAGCGAGGGGGCATTGCGCAATGCCCTGACGCGCACTTAACTCATCGGGTGAACCCGCTTTTGCGGGCGGGCCTTGTAATGTGTCTTTAGAATAATTGCCGTTTCAACTGAATCTTCGATAAATAGTCTGCTGGTAAACCAGGGGCGTAGTGGGGGACTACTTTACCTGACTAAGCTGTTAAGTCGTGACGAGACCCATACCGATTACCTTGGAGGTGGAATTATTCGTCGGACATAAGCCTCGTCTATTGTGTATCTGATCGCGGCGACTGTTTAGATCTTAAGGAAGACTCGTATCCTCGGGTTATACAAAAGACTTAATGGGGTCGCCCCCAGTGAGGAACGAATAACTATTTAACTGCTTCAAGTTGAATCCGCAAGACTTCTGATACCAACTCTCTCGGGCGTTGAGGACGACTAGGAGGGACGGCAGACTCGAGATTCTCTTTCTACTCATCTAGCAGTATCTATCGGTTCTACACCTACGAATGGAGGACAAAGTGATCCAATCCTGATGCAGCCCTCAATCGACTTGATCAGCTATGAGAATTTAGTGAGATTGCGGCGGCCCGAGGAAGCGGATATTACGTCACTGGTACAATCCAATAATAGCCCATGTATTCCATTGAGTAATATACGCCATCCCTGTGTGGTGTCGTAGTGATACACTACTGACTAATCTTCTACACCTTCATTGGATCCTTAACTACTGCGGGGATGACAGCTGGCGAAGACTACGATTGCCATCACTATCACCGAGCTCAATACCGGAGTCTTCATTGTTCGCTGACGGTACAGGAGATTCCAAGTATGGTGTGACGTAGGGCGACATTAGAACTGCATCGTAAGTAACCGTTCTGACGGCGCCATCGGGACTTAAGACAGGTCACAGACGAAGACCCCTGTGGCCTGTCCGCATACTATATGGAGTAGATAACCGACAGCTTCTTACCAAGCACGCTATTATCCCCTATACCGGGATTTCGCGGAAGAATCGCTATTCTGGCAGGATTTCATGAAGGTATGGCCGTTCCCTAGTCTACACCCCGACGAAAGGGGGCATCTGTGGCGGTACTCTAGGAAACCTAGGGATATACCGACTTACGCGCTAGCGTTGCGACGTGAAACGAATGATCCCGATGTCTCTGTTCGCATGCCGGGTAGACAGAGAACTATGACGCAGGTCAAGATATTTCATCACCACGCCCAAAGTTGCACTTTTAGGGATTTGCTAGCGCGGCTCTATTTCCCAAACGAGTAGAACAGCGCGTCAAACGTCTGATCAGCCAAACCACTAAGTGACAACACGATTAAGAGTTCTACGCTACTGGCCGAGAAAGTATCTCTAGTAGGTGTCCGCCCTACAATTTGGCTGATATTACCTTTATTACAGTTAAGTGCCAACCCAGCATGCACACCCTATTCACACAGAAACAAGCGGCCACGGAGCAGCAAAATCCCCTAACGTTGGGTAACATGGTCTGCTAAGAAGGGAAGGAACTGTATAGCAGACCTACTCTAGGGTGCAGCTAACCAAAATGGAACGAATAAATTATGACTGACATCCAGATAACTGGCCTGGGATTAGACGTACGGCACCTATATTAGCCGTTGCCTAGCTCGGGGGTGGGGGACCGTACGGTGCCAACGCATGATCCTTACAAATGTATGGAGGATATTCTACCGGTAACGCTGTGCGACCCGCATATTGAGGCCGTAGCGCGTCGCGCACCCTAATGTGCTGAGGGACTAGTGGGCGCCGTAGAATT'/>

    <sequence taxon='101' value='CTCGAAAATAATAACCAAAATTAATCTTGTCACTATATGTCTCCGGGCGTTAGGCCCTACACATGTATGCGGGATTTTTAGTTAATTCCGTAAGTGCAGGTTTCACTGTCCAGATATGGCGCCGTCGGCGTAAGACCTGCGCCACCAGGCTATCACCAGCCCCCGCGAGGGCGCCTATATGGGTTCTAGGTCCCTTTATGGAGTCCGGCCCGCTCGTTATTATATAATAGGTAGCGAGGGGGCATTGCGCAATGCCCTGACGCGCACTTAACTCATCGGGTGAACCCGCTTTTGCGGGCGGGCCTTGTAATGTGTCTTTAGAATAATTGCCGTTTCAACTGAATCTTCGATAAATAGTCCGCTGGTAAACCAGGGGCGTAGTGGGGGACTACTTTACCTGACTAAGCTGTTAAGTCGTGACGAGACCCATACCGATTACCTTGGAGGTGGAATTATTCGTCGGACATAAGCCTCGTCTATTGTGTATCTGATCGCGGCGACTGTTTAGATCTTAAGGAAGACTCGTATCCTCGGGTTATACAAAAGACTTAATGGGGTCGCCCCCAGTGAGGAACGAATAACTATTTAACTGCTTCAAGTTGAATCCGCAAGACTTCTGATACCAACTCTCTCGGGCGTTGAGGACGACTAGGAGGGACGGCAGACTCGAGATTCTCTTTCTACTCATCTAGCAGTATCTATCGGTTCTACACCTACGAATGGAGGACAAAGTGATCCAATCCTGATGCAGCCCTCAATCGACTTGATCAGCTATGAGAATTTAGTGAGATTGCGGCGGCCCGAGGAAGCGGATATTACGTCACTGGTACAATCCAATAATAGCCCATGTATTCCATTGAGTAATATACGCCATCCCTGTGTGGTGTCGTAGTGATACACTACTGACTAATCTTCTACACCTTCATTGGACCCTTAACTACTGCGGGGATGACAGCTGGCGAAGACTACGATTGCCATCACTATCACCGAGCTCAATACCGGAGTCTTCATTGTTCGCTGACGGTACAGGAGATTCCAAGTATGGTGTGACGTAGGGCGACATTAGAACTGCATCGTAAGTAACCGTTCTGACGGCGCCATCGGGACTTAAGACAGGTCACAGACGAAGACCCCTGTGGCCTGTCCGCATACTATATGGAGTAGATAACCGACAGCTTCTTACCAAGCACGCTATTATCCCCTATACCGGGATTTCGCGGAAGAATCGCTATTCTGGCAGGATTTCATGAAGGTATGGCCGTTCCCTAGTCTACACCCCGACGAAAGGGGGCATCTGTGGCGGTACTCTAGGAAACCTAGGGATATACCGACTTACGCGCTAGCGTTGCGACGTGAAACGAATGATCCCGATGTCTCTGTTCGCATGCCGGGTAGACAGAGAACTATGACGCAGGTCAAGATATTTCATCACCACGCCCAAAGTTGCACTTTTAGGGATTTGCTAGCGCGGCTCTATTTCCCAAACGAGTAGAACAGCGCGTCAAACGTCTGATCAGCCAAACCACTAAGTGACAACACGATTAAGAGTTCTACGCTACTGGCCGAGAAAGTATCTCTAGTAGGTGTCCGCCCTACAATTTGGCTGATATTACCTTTATTACAGTTAAGTGCCAACCCAGCATGCACACCCTATTCACACAGAAACAAGCGGCCACGGAGCAGCAAAATCCCCTAACGTTGGGTAACATGGTCTGCTAAGAAGGGAAGGAACTGTATAGCAGACCTACTCTAGGGTGCAGCTAACCAAAATGGAACGAATAAATTATGACTGACATCCAGATAACTGGCCTGGGATTAGACGTACGGCACCTATATTAGCCGTTGCCTAGCTCGGGGGTGGGGGACCGTACGGTGCCAACGCATGATCCTTACAAATGTATGGAGGATATTCTACCGGTAACGCTGTGCGACCCGCATATTGAGGCCGTAGCGCGTCGCGCACCCTAATGTGCTGAGGGATTAGTGGGCGCCGTAGAATT'/>

    <sequence taxon='44' value='CTCGAAAATAATCACCAAAATTAATCTTGTCACTATATGTCTCCGGGCGTTAGGCCCTACACATGTATGCGGGATTTTTAGTTAATTCCGTAAGTGCAGGTTTCACTGTCCAGATATGGCGCCGTCGGCGTAAGACCTGCGACACCAGGCTATCACCAGCCCCCGCGAGGGCGCCTATATGGGTTCTAGGTCCCTTTATGGAGTCCGGCCCGCTCGTTATTATATAATAGGTAGCGAGGGGGCATTGCGCAATGCCCTGACGCGCACTTAACTCATCGGGTGAACCCGCTTTGGCGGGCGGGCCTTGTAATGTGTCTTTAGAATAATTGCCGTTTCAATTGAATCTTCGATAAATAGTCTGCTGGTAAACCAGGGGCGTAGTGGGGGACTACTTTACCTGACTAAGCTGTTAAGTCGTGACGAGACCCATCCCGATTACCTTGGAGGTGGAATTATTCGTCGGACATAAGCCTCGTCTATTGTGTATCTGATCGCGGCGACTGTTTAGATCTTAAGGAAGACTCGTATCCTCGGGTTATACAAAAGACTTAATGGGGTCGCCCCCAGTGAGGAACGAATAACTATTTAACTGCTTCAAGTTGAATCCGCAAGACTTCTGATACCAACTCTCTCGGGCGCTGAGGACGACTAGGAGGGACGGCAGACTCGAGATTCTCTTTCTACTCATCTAGCAGTATCTATCGGTTCTACACCTACGAATGGAGGACAAAGTGATCCAATCCTGATGCAGCCCTCAATCGACTTGATCAGCCATGAGAATTTAGTGAGATTGCGGCGGCCAGAGGAAGCGGATATTACGTCACTGGTACAATCCAATAATAGCCCATGTATTCCATTGAGTAATATACGCCATCCCTGTGTGGTGTCGTAGTGATACACTACTGACTAATCTCCTACACCTTCATTGGATCCTTAACTACTGCGGGGATGACAGCTGGCGAAGACTACGATTGCCATCACTATCACAGAGCTCAATACCGGAGTCTTCATTGTTCGCTGACGGTACAGGAGATTCCAAGTATGGTGTGACGTAGGGCGACATTAGAACTGCATCGTAAGTAACCGTTCTGACGGCGCCATCGGGACTTAAGACAGGTCACGGACGAAGACCCCTGTGGCCTGTCCGCATACTATATGGAGTAGATAACCGACAGCTTCTTACCAAGCACGCTATTATCCCCTATACCGGGATTTCGCGGAAGAATCGCTATTCTGGCAGGATTTCATGAAGATATGGCCGTTCCCTAGTCTACACCCCGACGAAAGGGGGCATCTGTGGCGGTACTCTAGGAATCCTAGGGATATACCGACTTACGCGCTAGCGTTGCGACGTGAAACGAATGATCCCGATGTCTCTGTTCGCATGCCGGGTAGATAGAGAACTATGACGCAAGTCAAGATATTTCATCACCACGCCCAAGGTTGCACTTTTAGGGATTTGCTAGTGCGGCTCTATTTCCCAAACGAGTAGAACAGCGCGTCAAACGTCTGATCAGCCAAACCACTAAGTGACAACACGATTAAGAGTTCTACGCTACTGGCCGAGAAAGTATCTCTAGTAGGTGTCCGCCCTACAATTTGGCTGATATTACCTTTATTACAGTTAAGTGCCAACCCAGCATGCACACCCTATTCACACAGAAACAAGCGGCCACGGAGCAGCAAAATCCCCTAACGTTGGGTAACATGGTCTGCTAAGAAGGGAAGGAACTGTATAGCAGACCTGCTCTAAGGTGCAGCTAACCAAAATGGAACGAATAAATTATGACTGACATCCAGATAACTGGCCTGGGATTAGACGTACGGCACCTATATTAGCCGTTGCATAGCTCGGGGGTGGGGGACCGTACGGCGCCAACGCATGATCCTTACAAATGTATGGAGGATATTCTACCGGTAACGCTGTGCGACCCGCATATTGAGGCCGTAGCGCGTCGCGCACCCTAATGTGCTGAGGGACTAGTGGGCGCCGTAGAATT'/>

    <sequence taxon='57' value='CTCGAAAATAATCACCAAAATTAATCTTGTCACTATATGTCTCCGGGCGTTAGGCCCTACACATGTATGCGGGATTTTTAGTTAATTCCGTAAGTGCAGGTTTCACTGTCCAGATATGGCGCCGTCGGCGTAAGACCTGCGACACCAGGCCATCACCAGCCCCCGCGAGGGCGCCTATATGGGTTCTAGGTCCCTTTATGGAGTCCGGCCCGCTCGTTATTATATAATAGGTAGCGAGGGGGCATTGCGCAATGCCCTGACGCGCACTTAACTCATCGGGTGAACCCGCTTTGGCGGGCGGGCCTTGTAATGTGTCTTTAGAATAATTGCCGTTTCAATTGAATCTTCGATAAATAGTCTGCTGGTAAACCAGGGGCGTAGTGGGGGACTACTTTACCTGACTAAGCTGTTAAGTCGTGACGAGACCCATCCCGATTACCTTGGAGGTGGAATTATTCGTCGGACATAAGCCTCGTCTATTGTGTATCTGATCGCGGCGACTGTTTAGATCTTAAGGAAGACTCGTATCCTCGGGTTATACAAAAGACTTAATGGGGTCGCCCCCAGTGAGGAACGAATAACTATTTAACTGCTTCAAGTTGAATCCGCAAGACTTCTGATACCAACTCTCTCGGGCGCTGAGGACGACTAGGAGGGACGGCAGACTCGAGATTCTCTTTCTACTCATCTAGCAGTATCTATCGGTTCTACACCTACGAATGGAGGACAAAGTGATCCAATCCTGATGCAGCCCTCAATCGACTTGATCAGCCATGAGAATTTAGTGAGATTGCGGCGGCCAGAGGAAGCGGATATTACGTCACTGGTACAATCCAATAATAGCCCATGTATTCCATTGAGTAATATACGCCATCCCTGTGTGGTGTCGTAGTGATACACTACTGACTAATCTCCTACACCTTCATTGGATCCTTAACTACTGCGGGGATGACAGCTGGCGAAGACTACGATTGCCATCACTATCACAGAGCTCAATACCGGAGTCTTCATTGTTCGCTGACGGTACAGGAGATTCCAAGTATGGTGTGACGTAGGGCGACATTAGAACTGCATCGTAAGTAACCGTTCTGACGGCGCCATCGGGACTTAAGACAGGTCACGGACGAAGACCCCTGTGGCCTGTCCGCATACTATATGGAGTAGATAACCGACAGCTTCTTACCAAGCACGCTATTATCCCCTATACCGGGATTTCGCGGAAGAATCGCTATTCTGGCAGGATTTCATGAAGATATGGCCGTTCCCTAGTCTACACCCCGACGAAAGGGGGCATCTGTGGCGGTACTCTAGGAATCCTAGGGATATACCGACTTACGCGCTAGCGTTGCGACGTGAAACGAATGATCCCGATGTCTCTGTTCGCATGCCGGGTAGATAGAGAACTATGACGCAAGTCAAGATATTTCATCACCACGCCCAAGGTTGCACTTTTAGGGATTTGCTAGTGCGGCTCTATTTCCCAAACGAGTAGAACAGCGCGTCAAACGTCTGATCAGCCAAACCACTAAGTGACAACACGATTAAGAGTTCTACGCTACTGGCCGAGAAAGTATCTCTAGTAGGTGTCCGCCCTACAATTTGGCTGATATTACCTTTATTACAGTTAAGTGCCAACCCAGCATGCACACCCTATTCACACAGAAACAAGCGGCCACGGAGCAGCAAAATCCCCTAACGTTGGGTAACATGGTCTGCTAAGAAGGGAAGGAACTGTATAGCAGACCTGCTCTAAGGTGCAGCTAACCAAAATGGAACGAATAAATTATGACTGACATCCAGATAACTGGCCTGGGATTAGACGTACGGCACCTATATTAGCCGTTGCATAGCTCGGGGGTGGGGGACCGTACGGCGCCAACGCATGATCCTTACAAATGTATGGAGGATATTCTACCGGTAACGCTGTGCGACCCGCATATTGAGGCCGTAGCGCGTCGCGCACCCTAATGTGCTGAGGGACTAGTGGGCGCCGTAGAATT'/>

    <sequence taxon='53' value='CTCGAAAATAATCACCAAAATTAATCTTGTCACTATATGTCTGCGGGCGTTAGGCCCTACACATGTATGCGGGATTTTTAGTTAATTCCGTAAGTGCAGGTTTCACTGTCCAGATATGGCGCCGTCGGCGTAAGACCTGCGACACCAGGCTATCACCAGCCCCCGCGAGGGCGCCTATATGGGTTCTAGGTCCCTTTATGGAGTCCGGCCCGCTCGTTATTATATAATAGGTAGCGAGGGGGCATTGCGCAATGCCCTGACGCGCACTTAACTCATCGGGTGAACCCGCTTTGGCGGGCGGGCCTTGTAATGTGTCTTTAGAATAATTACCGTTTCAATTGAATCTTCGATAAATAGTCTGCTGGTAAATCAGGGGCGTAGTGGGGGACTACTTTACCTGACTAAGCTGTTAAGTCGTGACGAGACCCATCCCGATTACCTTGGAGGTGGAATTATTCGTCGGACATAAGCCTCGTCTATTGTGTATCTGATCGCGGCGACTGTTTAGATCTTAAGGAAGACTCGTATCCTCGGGTTATACAAAAGACTTGATGGGGTCGCCCCCAGTGAGGAACGAATAACTATTTAACTGCTTCAAGTTGAATCCGCAAGACTTCTGATACCAACTCTCTCGGGCGCTGAGGACGACTAGGAGGGACGGCAGACTCGAGATTCTCTTTCTACTCATCTAGCAGTATCTATCGGTTCTACACCTACGAATGGAGGACAAAGTGATCCAATCCTGATGCAGCCCTCAATCGACTTGATCAGCTATGAGAATTTAGTGAGATTGCGGCGGCCAGAGGAAGCGGATATTACGTCACTGGTACAATCCAATAATAGCCCATGTATTCCATTGAGTAATATACGCCATCCCTGTGTGGTGTCGTAGTGATACACTACTGACTAATCTCCTACACCTTCATTGGATCCTTAACTACTGCGGGGATGACAGCTGGCGAAGACTACGATTGCCATCACTATCACCGAGCTCAATACCGGAGTCTTCATTGTTCGCTGACGGTACAGGAGATTCCAGGTGTGGTGTGACGTAGGGCGACATTAGAACTGCATCGTAAGTAACCGTTCTGACGGCGCCATCGGGACCTAAGACAGGTCACGGACGAAGGCCCCTGTGGCCTGTCCGCATACTATATGGAGTAGATAACCGACAGCTTCTTACCAAGCACGCTATTCTCCCCTATACCGGGATTTCGCGGAAGGATCGCTATTCTGGCAGGATTTCATGAAGATATGGCCGTTCCCTAGTCTACACCCCGACGAAAGGGGGCATCTGTGGCGGTACTCTAGGAATCCTAGGGATATACCGACTTACGCGCTAGCGTTGCGACGTGAAACGAATGATCCCGATGTCTCTGTTCGCATGCCGGGTAGACAGAGAACTATGACGCAAGTCAAGATATTTCATCACCACGCCCAAGGTTGCACTTTTAGGGATTTGCTAGTGCGGCTCTATTTCCCAAACGAGTAGAACAGCGCGTCAAACGTCTGATCAGCCAAACCACTAAGTGACAACACGATTAAGAGTTCTACGCTACTGGCCGAGAAAGTATCTCTAGTAGGTGTCCGCCCTACAATTTGGCTAATACTACCTTTATTACGGTTAAGTGCCAACCCAGCATGCACACCCTATTCACACAGAAACAAGCGGCCACGGAGCAGCAAAATCCCCTAACGTTGGGTAACATGGTCTGCTAAGAAGGGAAGGAACTGTATAGCAGACCTGCTCTAAGGTGCAGCTAACCAAAATGGAACGAATAAATTATGACTGACATCCAGATAACTGGCCTGGGATTAGACGTACGGCACCTATATTAGCCGTTGCATAGCTCGGGGGTGGGGGACCGTACGGCGCCAACGCATGATCCTTACAAATGTATGGAGGATATTCTACCGGTAACGCTGTGCGACCCGCATATTGAGGCCGTAGCGCGTCGCGCACCCTAATGTGCTGAGGGACTAGTGGGCGCCGTAGAATT'/>

    <sequence taxon='54' value='CTCGAAAATAATCACCAAAATTAATCTTGTCACTATATGTCTCCGGGCGTTAGGCCCTACACATGTATGCGGGATTTTTAGTTAATTCCGTAAGTGCAGGTTTCACTGTCCAGATATGGCGCCGTCGGCGTAAGACCTGCGACACCAGGCTATCACCAGCCCCCGCGAGGGCGCCTATATGGGTTCTAGGTCCCTTTATGGAGTCCGGCCCGCTCGTTATTATATAATAGGTAGCGAGGGGGCATTGCGCAATGCCCTGACGCGCACTTAACTCATCGGGTGAACCCGCTTTGGCGGGCGGGCCTTGTAATGTGTCTTTAGAATAATTACCGTTTCAATTGAATCTTCGATAAATAGTCTGCTGGTAAACCAGGGGCGTAGTGGGGGACTACTTTACCTGACTAAGCTGTTAAGTCGTGACGAGACCCATCCCGATTACCTTGGAGGTGGAATTATTCGTCGGACATAAGCCTCGTCTATTGTGTATCTGATCGCGGCGACTGTTTAGATCTTAAGGAAGACTCGTATCCTCGGGTTATACAAAAGACTTGATGGGGTCGCCCCCAGTGAGGAACGAATAACTATTTAACTGCTTCAAGTTGAATCCGCAAGACTTCTGATACCAACTCTCTCGGGCGCTGAGGACGACTAGGAGGGACGGCAGACTCGAGATTCTCTTTCTACTCATCTAGCAGTATCTATCGGTTCTACACCTACGAATGGAGGACAAAGTGATCCAATCCTGATGCAGCCCTCAATCGACTTGATCAGCTATGAGAATTTAGTGAGATTGCGGCGGCCAGAGGAAGCGGATATTACGTCACTGGTACAATCCAATAATAGCCCATGTATTCCATTGAGTAATATACGCCATCCCTGTGTGGTGTCGTAGTGATACACTACTGACTAATCTCCTACACCTTCATTGGATCCTTAACTACTGCGGGGATGACAGCTGGCGAAGACTACGATTGCCATCACTATCACCGAGCTCAATACCGGAGTCTTCATTGTTCGCTGACGGTACAGGAGATTCCAAGTATGGTGTGACGTAGGGCGACATTAGAACTGCATCGTAAGTAATCGTTCTGACGGCGCCATCGGGACTTAAGACAGGTCACGGACGAAGACCCCTGTGGCCTGTCCGCATACTATATGGAGTAGATAACCGACAGCTTCTTACCAAGCACGCTATTATCCCCTATACCGGGATTTCGCGGAAGGATCGCTATTCTGGCAGGATTTCATGAAGATATGGCCGTTCCCTAGTCTACACCCCGACGAAAGGGGGCATCTGTGGCGGTACTCTAGGAATCCTAGGGATATACCGACTTACGCGCTAGCGTTGCGACGTGAAACGAATGATCCCGATGTCTCTGTTCGCATGCCGGGTAGACAGAGAACTATGACGCAAGTCAAGATATTTCATCACCACGCCCAAGGTTGCACTTTTAGGGATTTGCTAGTGCGGCTCTATTTCCCAAACGAGTAGAACAGCGCGTCAAACGTCTGATCAGCCAAACCACTAAGTGACAACACGATTAAGAGTTCTACGCTACTGGCCGAGAAAGTATCTCTAGTAGGTGTCCGCCCTACAATTTGGCTGATACTACCTTTATTACGGTTAAGTGCCAACCCAGCATGCACACCCTATTCACACAGAAACAAGCGGCCACGGAGCAGCAAAATCCCCTAACGTTGGGTAACATGGTCTGCTAAGAAGGGAAGGAACTGTATAGCAGACCTGCTCTAAGGTGCAGCTAACCAAAATGGAACGAATAAATTATGACTGACATCCAGATAACTGGCCTGGGATTAGACGTACGGCACCTATATTAGCCGTTGCATAGCTCGGGGGTGGGGGACCGTACGGCGCCAACGCATGATCCTTACAAATGTATGGAGGATATTCTACCGGTAACGCTGTGCGACCCGCATATTGAGGCCGTAGCGCGTCGCGCACCCTAATGTGCTGAGGGACTAGTGGGCGCCGTAGAATT'/>

    <sequence taxon='100' value='CTCGAAAATAATCACCAAAATTAATCTTGTCACTATATGTCTCCGGGCGTTAGGCCCTACACATGTATGCGGGATTTTTAGTTAATTCCGTAAGTGCAGGTTTCACTGTCCAGATATGGCGCCGTCGGCGTAAGACCTGCGACACCAGGCTATCACCAGCCCCCGCGAGGGCGCCTATATGGGTTCTAGGTCCCTTTATGGAGTCCGGCCCGCTCGTTATTATATAATAGGTAGCGAGGGGGCATTGCGCAATGCCCTGACGCGCACTTAACTCATCGGGTGAACCCGCTTTGGCGGGCGGGCCTTGTAATGTGTCTTTAGAATAATTACCGTTTCAATTGAATCTTCGATAAATAGTCTGCTGGTAAACCAGGGGCGTAGTGGGGGACTACTTTACCTGACTAAGCTGTTAAGTCGTGACGAGACCCATCCCGATTACCTTGGAGGTGGAATTATTCGTCGGACATAAGCCTCGTCTATTGTGTATCTGATCGCGGCGACTGTTTAGATCTTAAGGAAGACTCGTATCCTCGGGTTATACAAAAGACTTGATGGGGTCGCCCCCAGTGAGGAACGAATAACTATTTAACTGCTTCAAGTTGAATCCGCAAGACTTCTGATACCAATTCTCTCGGGCGCTGAGGACGACTAGGAGGGACGGCAGACTCGAGATTCTCTTTCTACTCATCTAGCAGTATCTATCGGTTCTACACCTACGAATGGAGGACAAAGTGATCCAATCCTGATGCAGCCCTCAATCGACTTGATCAGCTATGAGAATTTAGTGAGATTGCGGCGGCCAGAGGAAGCGGATATTACGTCACTGGTACAATCCAATAATAGCCCATGTATTCCATTGAGTAATATACGCCATCCCTGTGTGGTGTCGTAGTGATACACTACTGACCAATCTCCTACACCTTCATTGGATCCTTAACTACTGCGGGGATGACAGCTGGCGAAGACTACGATTGCCATCACTATCACCGAGCTCAATACCGGAGTCTTCATTGTTCGCTGACGGTACAGGAGATTCCAAGTATGGTGTGACGTAGGGCGACATTAGAACTGCATCGTAAGTAATCGTTCTGACGGCGCCATCGGGACTTAAGACAGGTCACGGACGAAGACCCCTGTGGCCTGTCCGCATACTATATGGAGTAGATAACCGACAGCTTCTTACCAAGCACGCTATTATCCCCTATACCGGGATTTCGCGGAAGGATCGCTATTCTGGCAGGATTTCATGAAGATATGGCCGTTCCCTAGTCTACACCCCGACGAAAGGGGGCATCTGTGGCGGTACTCTAGGAATCCTAGGGATATACCGACTTACGCGCTAGCGTTGCGCCATGAAACGAATGATCCCGATGTCTCTGTTCGCATGCCGGGTAGACAGAGAACTATGACGCAAGTCAAGATATTTCATCACCACGCCCAAGGTTGCACTTTTAGGGATTTGCTAGTGCGGCTCTATTTCCCAAACGAGTAGAACAGCGCGTCAAACGTCTGATCAGCCAAACCACTAAGTGACAACACGATTAAGAGTTCTACGCTACTGGCCGAGAAAGTATCTCTAGTAGGTGTCTGCCCTACAATCTGGCTGATACTACCTTTATTACGGTTAAGTGCCAACCCAGCATGCACACCCTATTCACACAGAAACAAGCGGCCACGGAGCAGCAAAATCCCCTAACGTTGGGTAACATGGTCTGCTAAGAAGGGAAGGAACTGTATAGCAGACCTGCTCTAAGGTGCAGCTAACCAAAATGGAACGAATAAATTATGACTGACATCCAGATAACTGGCCTGGGATTAGACGTACGGCACCTATATTAGCCGTTGCATAGCTCGGGGGTGGGGGACCGTACGGCGCCAACGCATGATCCTTACAAATGTATGGAGGATATTCTACCGGTAACGCTGTGCGACCCGCATATTGAGGCCGTAGCGCGTCGCGCACCCTAATGTGCTGAGGGACTAGTGGGCGCCGTAGAATT'/>

    <sequence taxon='8' value='CTCGAAAATAATCACCAAAATTAATCTTGTCATTATATGTCTCCAGGCGTTAGGCCCTACACATGTATGTGGGATCTTTAGTTACTTCCGTAAGTGCAGGTTTTACTGTCCAGATATGGCGCCGTCGGCGTAAGATCTGCGACACCAGGCTATTACCAGCCCCCGCGAGGGCGCCTATTTGGGTTCTAGGTCCCTTTATGGAGTCCGGCCCGCTCGTTATTATGTAATAGGTAGCGAGGGGGCATTGCGCAATGCCCTGACGCGCACTTAACTCATCGGGTGAACCCGCTTTGGCGGGCGGGCCTTGTAATGTGTCTTTAGAGCAATTGCCGTTTCAACTGAATCTTCGATAAATGGTCTGCTGGTAAACCAGGGGCGTAGTGGGGGACTAATTTACCTGACTAAGCTGTTAAGTCGTGACGAGACCCATCCCGATTACCTTGGAGGTGGAATTATTCGTCGGACATAAGCCTCGTATATTGTGTATCTGATCGCGGCGACTGTTTAGATCTTAAGGAAGACTCGTATCCTCGGGTTATACAAGAGACTTAATGGGGTCGCCCCCAGTGAGGAACGGATAACTATTTAACTGCTTCAAGTTGAATCCGCAAGACTTCTGATACCAAATCTCTCGGGCGCTGAGGACGACTAGGAGGGACGGCAGACTCGAGATTCTCTTTCTACTCATCTAGCAGCATCTACCGGTTCTACACCTACGAATGGAGGACAAAGTGATCCAATCCTGATGCAGCCCTCAATCGACTTGATCAGCTATGAGAATTTAGTGAGATTGCGGCGGCCAGAGGAAGCGGATATTACGTCACTGGTACAATCCAATAATAGCCCATGTATTCCATTGAGTGATATACGCCACCCCTGTGTGGTGTCGTAGTGATACACTACTGACTAATCTTCTACACCTTCATTGGATTCTTAACTACTGCGGGGATGACAGCTGGCGAAGACTACGATTGCCATCACTATCGCCGAGCTCAATACCGGACTCTTCATTGTTCGCTGACGGTACAGGAGATTCCAAGTATGGTGTGACGTAGGGCGACATTAGAACTGCATCGTAAGTAACCGTTCTGACGGCGCCATCGAGACTTAAGACAGGTCACGGACGAAGACCCCTGTGGCCTGTTCGCATACTATATGGAGTAGATAACCGACAGCTTCTTACCAAGCACGCTATTATCCCCTATACCGGGATTTCGCGGAAGAATCGCTATTCTGGCAGGATTTCATGAAGATATGGCCGTTCTCTAGTCTACACCCCGACGAAAGGGGGCATCTGTGGCGGTACTCTAGGAATCCTAGGGCTGTACCGACTTACGCGCTAGCGTTGCGACGTGAAACGGATAATCCCGATGTCTCTGTTCGCATGCCGGGTAGACAGAGAACTATGACGCAAGTCAAGATATTTCATTACCACGCCCGAGATTGGACTTTTAGGGATTTGCTAGTGCGGCTCTATTTCTCAACCGAGTAGAGCAGCGCGTCAAACGTCTGATCAGCCAAACCACTAAGCGACAACACGATTAAGAGTTCTACGCTACTGGCCGAGAAAGTATCTCTAGTAGGTGTCCGCCCTACAATTTGGCTGATATTACCTTCATTACAGTTAAGTGCCAACCCAGCATGCACACCCTATTCACACAGAAACAAGCGGCCACGGAGCAGCAAAATCCCCTAACGTTGGGTAACATGGTCTGCTAAGAAAGGAAGGAACTGTATAGCAGACCTGCTCTAAGGTGCAGCTAACCAAAATGGAACGCACAAATTATGACTGACATCCAGATGACTGGCCTGGGATTAGACGTACGGCACCTATATTAGCCGTTGCATAGCTCGGGGGTGGGGGACCGTACGGTGCCAACGCATGATCCTTACAAATGTATGGAGGATATTCTACCGGTAACGCTGTGCGACCCGCATATTGAGGCCGTAGCGCGTCGCGCACCCTAATGTGCTGAGGGACTAGTGGGCGCCGTAGAATT'/>

    <sequence taxon='9' value='CTCGAAAATAATCACCAAAATTAATCTTGTCATTATATGTCTCCAGGCGTTAGGCCCTACACATGTATGTGGGATCTTTAGTTACTTCCGTAAGTGCAGGTTTTACTGTCCAGATATGGCGCCGTCGGCGTAAGATCTGCGACACCAGGCTATTACCAGCCCCCGCGAGGGCGCCTATTTGGGTTCTAGGTCCCTTTATGGAGTCCGGCCCGCTCGTTATTATGTAATAGGTAGCGAGGGGGCATTGCGCAATGCCCTGACGCGCACTTAACTCATCGGGTGAACCCGCTTTGGCGGGCGGGCCTTGTAATGTGTCTTTAGAGCAATTGCCGTTTCAACTGAATCTTCGATAAATGGTCTGCTGGTAAACCAGGGGCGTAGTGGGGGACTAATTTACCTGACTAAGCTGTTAAGTCGTGACGAGACCCATCCCGATTACCTTGGAGGTGGAATTATTCGTCGGACATAAGCCTCGTATATTGTGTATCTGATCGCGGCGACTGTTTAGATCTTAAGGAAGACTCGTATCCTCGGGTTATACAAGAGACTTAATGGGGTCGCCCCCAGTGAGGAACGGATAACTATTTAACTGCTTCAAGTTGAATCCGCAAGACTTCTGATACCAAATCTCTCGGGCGCTGAGGACGAGTAGGAGGGACGGCAGACTCGAGATTCTCTTTCTACTCATCTAGCAGCATCTACCGGTTCTACACCTACGAATGGAGGACAAAGTGATCCAATCCTGATGCAGCCCTCAATCGACTTGATCAGCTATGAGAATTTAGTGAGATTGCGGCGGCCAGAGGAAGCGGATATTACGTCACTGGTACAATCCAATAATAGCCCATGTATTCCATTGAGTGATATACGCCACCCCTGTGTGGTGTCGTAGTGATACACTACTGACTAATCTTCTACACCTTCATTGGATTCTTAACTACTGCGGGGATGACAGCTGGCGAAGACTACGATTGCCATCACTATCGCCGAGCTCAATACCGGACTCTTCATTGTTCGCTGACGGTACAGGAGATTCCAAGTATGGTGTGACGTAGGGCGACATTAGAACTGCATCGTAAGTAACCGTTCTGACGGCGCCATCGAGACTTAAGACAGGTCACGGACGAAGACCCCTGTGGCCTGTTCGCATACTATTTGGAGTAGATAACCGACAGCTTCTTACCAAGCACGCTATTATCCCCTATACCGGGATTTCGCGGAAGAATCGCTATTCTGGCAGGATTTCATGAAGATATGGCCGTTCTCTAGTCTACACCCCGACGAAAGGGGGCATCTGTGGCGGTACTCTAGGAATCCTAGGGCTGTACCGACTTACGCGCTAGCGTTGCGACGTGAAACGGATAATCCCGATGTCTCTGTTCGCATGCCGGGTAGACAGAGAACTATGACGCAAGTCAAGATATTTCATTACCACGCCCGAGATTGGACTTTTAGGGATTTGCTAGTGCGGCTCTATTTCTCAACCGAGTAGAGCAGCGCGTCAAACGTCTGATCAGCCAAACCACTAAGCGACAACACGATTAAGAGTTCTACGCTACTGGCCGAGAAAGTATCTCTAGTAGGTGTCCGCCCTACAATTTGGCTGATATTACCTTCATTACAGTTAAGTGCCAACCCAGCATGCACACCCTATTCACACAGAAACAAGCGGCCACGGAGCAGCAAAATCCCCTAACGTTGGGTAACATGGTCTGCTAAGAAAGGAAGGAACTGTATAGCAGACCTGCTCTAAGGTGCAGCTAACCAAAATGGAACGCACAAATTATGACTGACATCCAGATGACTGGCCTGGGATTAGACGTACGGCACCTATATTAGCCGTTGCATAGCTCGGGGGTGGGGGACCGTACGGTGCCAACGCATGATCCTTACAAATGTATGGAGGATATTCTACCGGTAACGCTGTGCGACCCGCATATTGAGGCCGTAGCGCGTCGCGCACCCTAATGTGCTGAGGGACTAGTGGGCGCCGTAGAATT'/>

    <sequence taxon='13' value='CTCGAAAATAATCACCAAAATTAATCTTGTCATTATATGTCTCCAGGCGTTAGGCCCTACACATGTATGTGGGATCTTTAGTTACTTCCGTAAGTGCAGGTTTTACTGTCCAGATATGGCGCCGTCGGCGTAAGATCTGCGACACCAGGCTATTACCAGCCCCCGCGAGGGCGCCTATTTGGGTTCTAGGTCCCTTTATGGAGTCCGGCCCGCTCGTTATTATGTAATAGGTAGCGAGGGGGCATTGCGCAATGCCCTGACGCGCACTTAACTCATCGGGTGAACCCGCTTTGGCGGACGGGCCTTGTAATGTGTCTTTAGAGCAATTGCCGTTTCAACTGAATCTTCGATAAATGGTCTGCTGGTAAACCAGGGGCGTAGTGGGGGACTAATTTACCTGACTAAGCTGTTAAGTCGTGACGAGACCCATCCCGATTACCTTGGAGGTGGAATTATTCGTCGGACATAAGCCTCGTATATTGTGTATCTGATCGCGGCGACTGTTTAGATCTTAAGGAAGACTCGTATCCTCGGGTTATACAAGAGACTTAATGGGGTCGCCCCCAGTGAGGAACGGATAACTATTTAACTGCTTCAAGTTGAATCCGCAAGACTTCTGATACCAAATCTCTCGGGCGCTGAGGACGAGTAGGAGGGACGGCAGACTCGAGATTCTCTTTCTACTCATCTAGCAGCATCTACCGGTTCTACACCTACGAATGGAGGACAAAGTGATCCAATCCTGATGCAGCCCTCAATCGACTTGATCAGCTATGAGAATTTAGTGAGATTGCGGCGGCCAGAGGAAGCGGATATTACGTCACTGGTACAATCCAATAATAGCCCATGTATTCCATTGAGTGATATACGCCACCCCTGTGTGGTGTCGTAGTGATACACTACTGACTAATCTTCTACACCTTCATTGGATTCTTAACTACTGCGGGGATGACAGCTGGCGAAGACTACGATTGCCATCACTATCGCCGAGCTCAATACCGGACTCTTCATTGTTCGCTGACGGTACAGGAGATTCCAAGTATGGTGTGACGTAGGGCGACATTAGAACTGCATCGTAAGTAACCGTTCTGACGGCGCCATCGAGACTTAAGACGGGTCACGGACGAAGACCCCTGTGGCCTGTTCGCATACTATTTGGAGTAGATAACCGACAGCTTCTTACCAAGCACGCTATTGTCCCCTATACCGGGATTTCGCGGAAGAATCGCTATTCTGGCAGGATTTCATGAAGATATGGCCGTTCTCTAGTCTACACCCCGACGAAAGGGGGCATCTGTGGCGGTACTCTAGGAATCCTAGGGCTGTACCGACTTACGCGCTAGCGTTGCGACGTGAAACGGATAATCCCGATGTCTCTGTTCGCATGCCGGGTAGACAGAGAACTATGACGCAAGTCAAGATATTTCATTACCACGCCCGAGATTGGACTTTTAGGGATTTGCTAGTGCGGCTCTATTTCTCAACCGAGTAGAGCAGCGCGTCAAACGTCTGATCAGCCAAACCACTAAGCGACAACACGATTAAGAGTTCTACGCTACTGGCCGAGAAAGTATCTCTAGTAGGTGTCCGCCCTACAATTTGGCTGATATTACCTTCATTACAGTTAAGTGCCAACCCAGCATGCACACCCTATTCACACAGAAACAAGCGGCCACGGAGCAGCAAAATCCCCTAACGTTGGGTAACATGGTCTGCTAAGAAAGGAAGGAACTGTATAGCAGACCTGCTCTAAGGTGCAGCTAACCAAAATGGAACGCACAAATTATGACTGACATCCAGATGACTGGCCTGGGATTAGACGTACGGCACCTATATTAGCCGTTGCATAGCTCGGGGGTGGGGGACCGTACGGTGCCAACGCATGATCCTTACAAATGTATGGAGGATATTCTACCGGTAACGCTGTGCGACCCGCATATTGAGGCCGTAGCGCGTCGCGCACCCTAATGTGCTGAGGGACTAGTGGGCGCCGTAGAATT'/>

    <sequence taxon='21' value='CTCGAAAATAATCACCAAAATTAATCTTGTCATTATATGTCTCCAGGCGTTAGGCCCTACACATGTATGTGGGATCTTTAGTTACTTCCGTAAGTGCAGGTTTTACTGTCCAGATATGGCGCCGTCGGCGTAAGATCTGCGACACCAGGCTATTACCAGCCCCCGCGAGGGCGCCTATTTGGGTTCTAGGTCCCTTTATGGAGTCCGGCCCGCTCGTTATTATGTAATAGGTAGCGAGGGGGCATTGCGCAATGCCCTGACGCGCACTTAACTCATCGGGTGAACCCGCTTTGGCGGACGGGCCTTGTAATGTGTCTTTAGAGCAATTGCCGTTTCAACTGAATCTTCGATAAATGGTCTGCTGGTAAACCAGGGGCGTAGTGGGGGACTAATTTACCTGACTAAGCTGTTAAGTCGTGACGAGACCCATCCCGATTACCTTGGAGGTGGAATTATTCGTCGGACATAAGCCTCGTATATTGTGTATCTGATCGCGGCGACTGTTTAGATCTTAAGGAAGACTCGTATCCTCGGGTTATACAAGAGACTTAATGGGGTCGCCCCCAGTGAGGAACGGATAACTATTTAACTGCTTCAAGTTGAATCCGCAAGACTTCTGATACCAAATCTCTCGGGCGCTGAGGACGAGTAGGAGGGACGGCAGACTCGAGATTCTCTTTCTACTCATCTAGCAGCATCTACCGGTTCTACACCTACGAATGGAGGACAAAGTGATCCAATCCTGATGCAGCCCTCAATCGACTTGATCAGCTATGAGAATTTAGTGAGATTGCGGCGGCCAGAGGAAGCGGATATTACGTCACTGGTACAATCCAATAATAGCCCATGTATTCCATTGAGTGATATACGCCACCCCTGTGTGGTGTCGTAGTGATACACTACTGACTAATCTTCTACACCTTCATTGGATTCTTAACTACTGCGGGGATGACAGCTGGCGAAGACTACGATTGCCATCACTATCGCCGAGCTCAATACCGGACTCTTCATTGTTCGCTGACGGTACAGGAGATTCCAAGTATGGTGTGACGTAGGGCGACATTAGAACTGCATCGTAAGTAACCGTTCTGACGGCGCCATCGAGACTTAAGACGGGTCACGGACGAAGACCCCTGTGGCCTGTTCGCATACTATTTGGAGTAGATAACCGACAGCTTCTTACCAAGCACGCTATTGTCCCCTATACCGGGATTTCGCGGAAGAATCGCTATTCTGGCAGGATTTCATGAAGATATGGCCGTTCTCTAGTCTACACCCCGACGAAAGGGGGCATCTGTGGCGGTACTCTAGGAATCCTAGGGCTGTACCGACTTACGCGCTAGCGTTGCGACGTGAAACGGATAATCCCGATGTCTCTGTTCGCATGCCGGGTAGACAGAGAACTATGACGCAAGTCAAGATATTTCATTACCACGCCCGAGATTGGACTTTTAGGGATTTGCTAGTGCGGCTTTATTTCTCAACCGAGTAGAGCAGCGCGTCAAACGTCTGATCAGCCAAACCACTAAGCGACAACACGATTAAGAGTTCTACGCTACTGGCCGAGAAAGTATCTCTAGTAGGTGTCCGCCCTACAATTTGGCTGATATTACCTTCATTACAGTTAAGTGCCAACCCAGCATGCACACCCTATTCACACAGAAACAAGCGGCCACGGAGCAGCAAAATCCCCTAACGTTGGGTAACATGGTCTGCTAAGAAAGGAAGGAACTGTATAGCAGACCTGCTCTAAGGTGCAGCTAACCAAAATGGAACGCACAAATTATGACTGACATCCAGATGACTGGCCTGGGATTAGACGTACGGCACCTATATTAGCCGTTGCATAGCTCGGGGGTGGGGGACCGTACGGTGCCAACGCATGATCCTTACAAATGTATGGAGGATATTCTACCGGTAACGCTGTGCGACCCGCATATTGAGGCCGTAGCGCGTCGCGCACCCTAATGTGCTGAGGGACTAGTGGGCGCCGTAGAATT'/>

    <sequence taxon='29' value='CTCGAAAATAATCACCAAAATTAATCTTGTCATTATATGTCTCCAGGCGTTAGGCCCTACACATGTATGTGGGATCTTTAGTTACTTCCGTAAGTGCAGGTTTTACTGTCCAGATATGGCGCCGTCGGCGTAAGATCTGCGACACCAGGCTATTACCAGCCCCCGCGAGGGCGCCTATTTGGGTTCTAGGTCCCTTTATGGAGTCCGGCCCGCTCGTTATTATGTAATAGGTAGCGAGGGGGCATTGCGAAATGCCCTGACGCGCACTTAACTCATCGGGTGAACCCGCTTTGGCGGACGGGCCTTGTAATGTGTCTTTAGAGCAATTGCCGTTTCAACTGAATCTTCGATAAATGGTCTGCTGGTAAACCAGGGGCGTAGTGGGGGACTAATTTACCTGACTAAGCTGTTAAGTCGTGACGAGACCCATCCCGATTACCTTGGAGGTGGAATTATTCGTCGGACATAAGCCTCGTATATTGTGTATCTGATCGCGGCGACTGTTTAGATCTTAAGGAAGACTCGTATCCTCGGGTTATACAAGAGACTTAATGGGGTCGCCCCCAGTGAGGAACGGATAACTATTTAACTGCTTCAAGTTGAATCCGCAAGACTTCTGATACCAAATCTCTCGGGCGCTGAGGACGAGTAGGAGGGACGGCAGACTCGAGATTCTCTTTCTACTCATCTAGCAGCATCTACCGGTTCTACACCTACGAATGGAGGACAAAGTGATCCAATCCTGATGCAGCCCTCAATCGACTTGATCAGCTATGAGAATTTAGTGAGATTGCGGCGGCCAGAGGAAGCGGATATTACGTCACTGGTACAATCCAATAATAGCCCATGTATTCCATTGAGTGATATACGCCACCCCTGTGTGGTGTCGTAGTGATACACTACTGACTAATCTTCTACACCTTCATTGGATTCTTAACTACTGCGGGGATGACAGCTGGCGAAGACTACGATTGCCATCACTATCGCCGAGCTCAATACCGGACTCTTCATTGTTCGCTGACGGTACAGGAGATTCCAAGTATGGTGTGACGTAGGGCGACATTAGAACTGCATCGTAAGTAACCGTTCTGACGGCGCCATCGAGACTTAAGACGGGTCACGGACGAAGACCCCTGTGGCCTGTTCGCATACTATTTGGAGTAGATAACCGACAGCTTCTTACCAAGCACGCTATTGTCCCCTATACCGGGATTTCGCGGAAGAATCGCTATTCTGGCAGGATTTCATGAAGATATGGCCGTTCTCTAGTCTACACCCCGACGAAAGGGGGCATCTGTGGCGGTACTCTAGGAATCCTAGGGCTGTACCGACTTACGCGCTAGCGTTGCGACGTGAAACGGATAATCCCGATGTCTCTGCTCGCATGCCGGGTAGACAGAGAACTATGACGCAAGTCAAGATATTTCATTACCACGCCCGAGATTGGACTTTTAGGGATTTGCTAGTGCGGCTTTATTTCTCAACCGAGTAGAGCAGCGCGTCAAACGTCTGATCAGCCAAACCACTAAGCGACAACACGATTAAGAGTTCTACGCTACTGGCCGAGAAAGTATCTCTAGTAGGTGTCCGCCCTACAATTTGGCTGATATTACCTTCATTACAGTTAAGTGCCAACCCAGCATGCACACCCTATTCACACAGAAACAAGCGGCCACGGAGCAGCAAAATCCCCTAACGTTGGGTAACATGGTCTGCTAAGAAAGGAAGGAACTGTATAGCAGACCTGCTCTAAGGTGCAGCTAACCAAAATGGAACGCACAAATTATGACTGACATCCAGATGACTGGCCTGGGATTAGACGTACGGCACCTATATTAGCCGTTGCATAGCTCGGGGGTGGGGGACCGTACGGTGCCAACGCATGATCCTTACAAATGTATGGAGGATATTCTACCGGTAACGCTGTGCGACCCGCATATTGAGGCCGTAGCGCGTCGCGCACCCTAATGTGCTGAGGGATTAGTGGGCGCCGTAGAATT'/>

    <sequence taxon='39' value='CTCGAAAATAATCACCAAAATTAATCTTGTCATTATATGTCTCCAGGCGTTAGGCCCTACACATGTATGTGGGATCTTTAGTTACTTCCGTAAGTGCAGGTTTTACTGTCCAGATATGGCGCCGTCGGCGTAAGATCTGCGACACCAGGCTATTACCAGCCCCCGCGAGGGCGCCTATTTGGATTCTAGGTCCCTTTATGGAGTCCGGCCCGCTCGTTATTATGTAATAGGTAGCGAGGGGGCATTGCGAAATGCCCTGACGCGCACTTAACTCATCGGGTGAACCCGCTTTGGCGGACGGGCCTTGTAATGTGTCTTTAGAGCAATTGCCGTTTCAACTGAATCTTCGATAAATGGTCTGCTGGTAAACCAGGGGCGTAGTGGGGGACTAATTTACCTGACTAAGCTGTTAAGTCGTGACGAGACCCATCCCGATTACCTTGGAGGTGGAATTATTCGTCGGACATAAGCCTCGTATATTGTGTATCTGATCGCGGCGACTGTTTAGATCTTAAGGAAGACTCGTATCCTCGGGTTATACAAGAGACTTAATGGGGTCGCCCCCAGTGAGGAACGGATAACTATTTAACTGCTTCAAGTTGAATCCGCAAGACTTCTGATACCAAATCTCTCGGGCGCTGAGGACGAGTAGGAGGGACGGCAGACTCGAGATTCTCTTTCTACTCATCTAGCAGCATCTACCGGTTCTACACCTACGAATGGAGGACAAAGTGATCCAATCCTGATGCAGCCCTCAATCGACTTGGTCAGCTATGAGAATTTAGTGAGATTGCGGCGGCCAGAGGAAGCGGATATTACGTCACTGGTACAATCCAATAATAGCCCATGTATTCCATTGAGTGATATACGCCACCCCTGTGTGGTGTCGTAGTGATACACTACTGACTAATCTTCTACACCTTCATTGGATTCTTAACTACTGCGGGGATGACAGCTGGCGAAGACTACGATTGCCATCACTATCGCCGAGCTCAATACCGGACTCTTCATTGTTCGCTGACGGTACAGGAGATTCCAAGTATGGTGTGACGTAGGGCGACATTAGAACTGCATCGTAAGTAACCGTTCTGACGGCGCCATCGAGACTTAAGACGGGTCACGGACGAAGACCCCTGTGGCCTGTTCGCATACTATTTGGAGTAGATAACCGACAGCTTCTTACCAAGCACGCTATTGTCCCCTATACCGGGATTTCGCGGAAGAATCGCTATTCTGGCAGGATTTCATGAAGATATGGCCGTTCTCTAGTCTACACCCCGACGAAAGGGGGCATCTGTGGCGGTACTCTAGGAATCCTAGGGCTGTACCGACTTACGCGCTAGCGTTGCGACGTGAAACGGATAATCCCGATGTCTCTGCTCGCATGCCGGGTAGACAGAGAACTATGACGCAAGTCAAGATATTTCATTACCACGCCCGAGATTGGACTTTTAGGGATTTGCTAGTGCGGCTTTATTTCTCAACCGAGTAGAGCAGCGCGTCAAACGTCTGATCAGCCAAACCACTAAGCGACAACACGATTAAGAGTTCTACGCTACTGGCCGAGAAAGTATCTCTAGTAGGTGTCCGCCCTACAATTTGGCTGATATTACCTTCATTACAGTTAAGTGCCAACCCAGCATGCACACCCTATTCACACAGAAACAAGCGGCCACGGAGCAGCAAAATCCCCTAACGTTGGGTAACATGGTCTGCTAAGAAAGGAAGGAACTGTATAGCAGACCTGCTCTAAGGTGCAGCTAACCAAAATGGAACGCACAAATTATGACTGACATCCAGATGACTGGCCTGGGATTAGACGTACGGCACCTATATTAGCCGTTGCATAGCTCGGGGGTGGGGGACCGTACGGTGCCAACGCATGATCCTTACAAATGTATGGAGGATATTCTACCGGTAACGCTGTGCGACCCGCATATTGAGGCCGTAGCGCGTCGCGCACCCTAATGTGCTGAGGGATTAGTGGGCGCCGTAGAATT'/>

    <sequence taxon='16' value='CTCGAAAATAATCACCAAAATTAATCTTGTCATTATATGTCTCCAGGCGTTAGGCCCTACACATGTATGTGGGATCTTTAGTTACTTCCGTAAGTGCAGGTTTTACTGTCCAGATATGGCGCCGTCGGCGTAAGATCTGCGACACCAGGCTATTACCAGCCCCCGCGAGGGCGCCTATTTGGGTTCTAGGTCCCTTTATGGAGTCCGGCCCGCTCGTTATTATGTAATAGGTAGCGAGGGGGCATTGCGCAATGCCCTGACGCGCACTTAACTCATCGGGTGAACCCGCTTTGGCGGGCGGGCCTTGTAATGTGTCTTTAGAGCAATTGCCGTTTCAACTGAATCTTCGATAAATGGTCTGCTGGTAAACCAGGGGCGTAGTGGGGGACTAATTTACCTGACTAAGCTGTTAAGTCGTGACGAGACCCATCCCGATTACCTTGGAGGTGGAATTATTCGTCGGACATAAGCCTCGTATATTGTGTATTTGATCGCGGCGACTGTTTAGATCTTAAGGAAGACTCGTATCCTCGGGTTATACAAGAGACTTAATGGGGTCGCCCCCAGTGTGGAACGGATAACTATTTAACTGCTTCAAGTTGAATCCGCAAGACTTCTGATACCAAATCTCTCGGGCGCTGAGGACGAGTAGGAGGGACGGCAGACTCGAGATTCTCTTTCTACTCATCTAGCAGCATCTACCGGTTCTACACCTACGAATGGAGGACAAAGTGATCCAATCCTGATGCAGCCCTCAATCGACTTGATCAGCTATGAGAATTTAGTGAGATTGCGGCGGCCAGAGGAAGCGGATATTACGTCACTGGTACAATCCAATAATAGCCCATGTATTCCATTGAGTGATATACGCCACCCCTGTGTGGTGTCGTAGTGATACACTACTGACTAATCTTCTACACCTTCATTGGATTCTTAACTACTGCGGGGATGACAGCTGGCGAAGACTACGATTGCCATCACTATCGCCGAGCTCAATACCGGACTCTTCATTGTTCGCTGACGGTACAGGAGATTCCAAGTATGGTGTGACGTAGGGCGACATTAGAACTGCATCGTAAGTAACCGTTCTGAGGGCGCCATCGAGACTTAAGACAGGTCACGGACGAAGACCCCTGTGGCCTGTTCGCATACTATTTGGAGTAGATAACCGACAGCTTCTTACCAAGCACGCTATTGTCCCCTATACCGGGATTTCGCGGAAGAATCGCTATTCTGGCAGGATTTCATGAAGATATGGCCGTTCTCTAGTCTACACCCCGACGAAAGGGGGCATCTGTGGCGGTACTCTAGGAATCCTAGGGCTGTACCGACTTACGCGCTAGCGTTGCGACGTGAAACGGATAATCCCGATGTCTCTGTTCGCATGCCGGGTAGACAGAGAACTATGACGCAAGTCAAGATATTTCATTACCACGCCCGAGATTGGACTTTTAGGGATTTGCTAGTGCGGCTCTATTTCTCAACCGAGTAGAGCAGCGCGTCAAACGTCTGATCAGCCAAACCACTAAGCGACAACACGATTAAGAGTTCTACGCTACTGGCCGAGAAAGTATCTCTAGTAGGTGTCCGCCCTACAATTTGGCTGATATCACCTTCATTACAGTTAAGTGCCAACCCAGCATGCACACCCTATTCACACAGAAACAAGCGGCCACGGAGCAGCAAAATCCCCTAACGTTGGGTAACATGGTCTGCTAAGAAAGGAAGGGACTATATAGCAGACCTGCTCTAAGGTGCAGCTAACCAAAATGGAACGCACAAATTATGACTGACATCCAGATGACTGGCCTGGGATTAGACGTACGGCACCTATATTAGCCGTTGCATAGCTCGGGGGTGGGGGACCGTACGGTGCCAACGCATGATCCTTACAAATGTATGGAGGATATTCTACCGGTAACGCTGTGCGACCCGCATATTGAGGCCGTAGCGCGTCGCGCACCCTAATGTGCTGAGGGACTAGTGGGCGCCGTAGAATT'/>

    <sequence taxon='47' value='CTCGAAAATAAGCACCAAAATTAATCTTGTCATTATATGTCTCCAGGCGTTAGGCCCTACACATGTATGTGGGATCTTTAGTTACTTCCGTAAGTGCAGGTTTTACTGTCCAGATATGGCGCCGTCGGCGTAAGATTTGCGACACCAGGCTATTACCAGCCCCCGCGAGGGCGCCTATTTGGGTTCTAGGTCCCTTTATGGAGTCCGGCCCGCTCGTTATTATGTAATAGGTAGCGAGGGGGCATTGCGCAATGCCCTGACGCGCACTTAACTCATCGGGTGAACCCGCTTTGGCGGGCGGGCCTTGTAATGTGTCTTTAGAGCAATTGCCGTTTCAACTGAATCTTCGATAAATGGTCTGCTGGTAAACCAGGGGCGTAGTGGGGGACTAATTTACCTGACTAAGCTGTTAAGTCGTGACGAGACCCATCCCGATTACCTTGGAGGTGGAATTATTCGTCGGACATAAGCCTCGTATATTGTGTATTTGATCGCGGCGACTGTTTAGATCTTAAGGAAGACTCGTATCCTCGGGTTATACAAGAGACTTAATGGGGTCGCCCCCAGTGTGGAACGGATAACTATTTAACTGCTTCAAGTTGAATCCGCAAGACTTCTGATACCAAATCTCTCGGGCGCTGAGGACGAGTAGGAGGGACGGCAGACTCGAGATTCTCTTTCTACTCATCCAGCAGCATCTACCGGTTCTACACCTACGAATGGAGGACAAAGTGATCCAATCCTGATGCAGCCCTCAATCGACTTGATCAGCTATGAGAATTTAGTGAGATTGCGGCGGCCAGAGGAAACGGATATTACGTCACTGGTACAATCCAATAATAGCCCATGTATTCCATTGAGTGATATACGCCACCCCTGTGTGGTGTCGTAGTGATACACTACTGACTAATCTTCTACACCTTCATTGGATTCTTAACTACTGCGGGGATGACAGCTGGCGAAGACTACGATTGCCATCACTATCGCCGAGCTCAATACCGGACTCTTCACTGTTCGCTGACGGTACAGGAGATTCCAAGTATGGTGTGACGTAGGGCGACATTAGAACTGCATCGTAAGTAACCGTTCTGAGGGCGCCATCGAGACTTAAGACAGGTCACGGACGAAGACCCCTGTGGCCTGTTCGCATACTATTTGGAGTAGATAACCGACAGCTTCTTACCAAGCACGCTATTGTCCCCTATACCGGGATTTCGCGGAAGAATCGCTATTCTGGCAGGATTTCATGAAGATATGGCCGTTCTCTAGTCTACACCCCGACGAAAGGGGGCATCTGTGGCGGTACTCTAGGAATCCTAGGGCTGTACCGACTTACGCGCTAGCGTTGCGACGTGAAACGGATAATCCCGATGTCTCTGTTCGCATGCCGGGTAGACAGAGAACTATGACGCAAGTCAAGATATTTCATTACCACGCCCGAGATTGGACTTTTAGGGATTTGCTAGTGCGGCTCTATTTCTCAACCGAGTAGAGCAGCGCGTCAAACGTCTGATCAGCCAAACCACTAAGCGACAACACGATTAAGAGTTCTACGCTACTGGCCGAGAAAGTATCTCTAGTAGGTGTCCGCCCTACAATTTGGCTGATATCACCTTCATTACAGTTAAGTGCCAACCCAGCATGCACACCCTATTCACACAGAAACAAGCGGCCACGGAGCAGCAAAATCCCCTAACGTTGGGTAACATGGTCTGCTAAGAAAGGAAGGGACTATATAGCAGACCTGCTCTAAGGTGCAGCTAACCAAAATGGAACGCACAAATTATGACTGACATCCAGATGACTGGCCTGGGATTAGACGTACGGCACCTATATTAGCCGTTGCATAGCTCGGGGGTGGGGGACCGTACGGTGCCAACGCATGATCCTTACAAATGTATGGAGGATATTCTACCGGTAACGCTGTGCGACCCGCATATTGAGGCCGTAGCGCGTCGCGCACCCTAATGTGCTGAGGGACTAGTGGGCGCCGTAGAATT'/>

    <sequence taxon='76' value='CTCGAAAATAATCACCAAAATTAATCTTGTCATTATATGTCTCCAGGCGTTAGGCCCTACACATGTATGTGGGATCTTTAGTTACTTCCGTAAGTGCAGGTTTTACTGTCCAGATATAGCGCCGTCGGCGTAAGATCTGCGACACCAGGCTATTACCAGCCCCCGCGAGGGCGCCTATTTGGGTTCTAGGTCCCTTTATGGAGTACGGCCCGCTCGTTATTATGTAATAGGTAGCGAGGGTGCATTGCACAATGCCCTGACGCGCACTTAACTCATCGGGTGAACCCGCTTTGGCGGGCGGGCCTTGTAATGTGTCTTTAGAGCAATTGCCGTTTCAACTGAATCTTCGATAAATGGTCTGCTGGTAAACCAGGGGCGTAGTGGGGGACTAATTTACCTGACTAAGCTGTTAAGTCGTGACGAGACCCATCCCGATTACCTTGGAGGTGGAATTATTCGTCGGACATAAGCCTCGTATATTGTGTATCTGATCGCGGCGACTGTTTAGATTTTAAGGAAGACTCGTATCCTCGGGTTATACAAGAGACTTAACGGGGTCGCCCCCAGTGAGGAACGGATAACTATTTAACTGCTTCAAGTTGAATCCGCAAGACTTCTGATACCAAATCTCTCGGGCGCTGAGGACGAGTAGGAGGGACGGCAGACTCGAGATTCTCTTTCTACTCATCTAGCAGCATCTACCGGTTCTACACCTACGAATGGAGGACAAAGTGATCCAATCCTGATGCAGCCCTCAATCGACTTGATCAGCTATGAGAATTTAGTGAGATTGCGGCGGCCAGAGGAAGCGGATATTACGTCACTGGTACAATCCAATAATAGCCCATGTATTCCATTGAGTGATATACGCCACCCCTGTGTGGTGTCGTAGTGATACACTACTGACTAATCTTCTACACCTTCATTGGATTCTTAACTACTGCGGGGATGACAGCTGGCGAAGACTACGATTGCCATCACTATCGCCGAGCTCAATACCGGACTCTTCATTGTTCGCTGACGGTACAGGAGATTCCAAGTATGGTGTGACATAGGGCGACATTAGAACTGCATCGTAAGTAACCGTTCTGAGGGCGCCATCGAGACTTAAGACAGGTCACGGACGAAGACCCCTGTGGCCTGTTCGCATACTATTTGGAGTAGATGACCGACAGCTTCTTACCAAGCACGCTATTGTCCCCTATACCGGGATTTCGCGGAAGAATCGCTATTCTGGCAGGATTTCATGAAGATATGGCCGTTCTCTAGTCTACACCCCGACGAAAGGGGGCATCTGTGGCGGTACTCTAGGAATCCTAGGGCTGTACCGACTTACGCGCTAGCGTTGCGACGTGAAACGGATAATCCCAATGTCTCTGTTCGCATGCCGGGTAGACAGAGAACTATGACGCAAGTCAAGATATTTCATTACCACGCCCGAGATTGGACTTTTAGGGATTTGCTAGTGCGGCTCTATTTCTCAACCGAGTAGAACAGCGCGTCAAACGTCTGATCAGCCAAACCACTAAGCGACAACACGATTAAGCGTTCTACGCTACTGGCCGAGAAAGTATCTCTAGTAGGTGTCCGCCCTACAATTTGGCTGATATTACCTTCATTACAGTTAAGTGCCAACCCAGCATGCACACCCTATTCACACAGAAACAAGCGGCCACGGAGCAGCAAAATCCCCTAACGTTGGGTAACATGGTCTGCTGAGAAAGGAAGGAACTGTATAGCAGACCTGCTCTAAGGTGCAGCTAACCAAAATGGAACGCACAAATTATGACTGACATCCAGATGACTGGCTTGGGATTAGACGTACGGCACCTATATTAGCCGTTGCATAGCTCGGGGGTGGGGGACCGTACGGTGCCAACGCATGATCCTTACAAATGTATGGAGGATATTCTACCGGTAACGCTGTGCGACCCGCATATTGAGGCCGTAGCGCGTCGCGCACCCTAATGTGCTGAGGGACTAGTGGGCGCCGTAGAATT'/>

    <sequence taxon='78' value='CTCGAAAATAATCACCAAAATTAATCTTGTCATTATATGTCTCCAGGCGTTAGGCCCTACACATGTATGTGGGATCTTTAGTTACTTCCGTAAGTGCAGGTTTTACTGTCCAGATATAGCGCCGTCGGCGTAAGATCTGCGACACCAGGCTATTACCAGCCCCCGCGAGGGCGCCTATTTGGGTTCTAGGTCCCTTTATGGAGTACGGCCCGCTCGTTATTATGTAATAGGTAGCGAGGGTGCATTGCACAATGCCCTGACGCGCACTTAACTCATCGGGTGAACCCGCTTTGGCGGGCGGGCCTTGTAATGTGTCTTTAGAGAAATTGCCGTTTCAACTGAATCTTCGATAAATGGTCTGCTGGTAAACCAGGGGCGTAGTGGGGGACTAATTTACCTGACTAAGCTGTTAAGTCGTGACGAGACCCATCCCGATTACCTTGGAGGTGGAATTATTCGTCGGACATAAGCCTCGTATATTGTGTATCTGATCGCGGCGACTGTTTAGATTTTAAGGAAGACTCGTATCCTCGGGTTATATAAGAGACTTAACGGGGTCGCCCCCAGTGAGGAACGGATAACTATTTAACTGCTTCAAGTTGAATCCGCAAGACTTCTGATACCAAATCTCTCGGGCGCTGAGGACGAGTAGGAGGGACGGCAGACTCGAGATTCTCTTTCTACTCATCTAGCAGCATCTACCGGTTCTACACCTACGAATGGAGGACAAAGTGATCCAATCCTGATGCAGCCCTCAATCGACTTGATCAGCTATGAGAATTTAGTGAGATTGCGGCGGCCAGAGGAAGCGGATATTACGTCACTGGTACAATCCAATAATAGCCCATGTATTCCATTGAGTGATATACGCCACCCCTGTGTGGTGTCGTAGTGATACACTACTGACTAATCTTCTACACCTTCATTGGATTCTTAACTACTGCGGGGATGACAGCTGGCGAAGACTACGATTGCCATCACTATCGCCGAGCTCAATACCGGACTCTTCATTGTTCGCTGACGGTACAGGAGATTCCAAGTATGGTGTGACATAGGGCGACATTAGAACTGCATCGTAAGTAACCGTTCTGAGGGCGCCATCGAGACTTAAGACAGGTCACGGACGAAGACCCCTGTGGCCTGTTCGCATACTATTTGGAGTAGATGACCGACAGCTTCTTACCAAGCACGCTATTGTCCCCTATACCGGGATTTCGCGGAAGAATCGCTATTCTGGCAGGATTTCATGAAGATATGGCCGTTCTCTAGTCTACACCCCGACGAAAGGGGGCATCTGTGGCGGTACTCTAGGAATCCTAGGGCTGTACCGACTTACGCGCTAGCGTTGCGACGTGAAACGGATAATCCCAATGTCTCTGTTCGCATGCCGGGTAGACAGAGAACTATGACGCAAGTCAAGATATTTCATTACCACGCCCGAGATTGGACTTTTAGGGATTTGCTAGTGCGGCTCTATTTCTCAACCGAGTAGAACAGCGCGTCAAACGTCTGATCAGCCAAACCACTAAGCGACAACACGATTAAGCGTTCTACGCTACTGGCCGAGAAAGTATCTCTAGTAGGTGTCCGCCCTACAATTTGGCTGATATTACCTTCATTACAGTTAAGTGCCAACCCAGCATGCACACCCTATTCACACAGAAACAAGCGGCCACGGAGCAGCAAAATCCCCTAACGTTGGGTAACATGGTCTGCTGAGAAAGGAAGGAACTGTATAGCAGACCTGCTCTAAGGTGCAGCTAACCAAAATGGAACGCACAAATTATGACTGACATCCAGATGACTGGCTTGGGATTAGACGTACGGCACCTATATTAGCCGTTGCATAGCTCGGGGGTGGGGGACCGTACGGTGCCAACGCATGATCCTTACAAATGTATGGAGGATATTCTACCGGTAACGCTGTGCGACCCGCATATTGAGGCCGTAGCGCGTCGCGCACCCTAATGTGCTGAGGGACTAGTGGGCGCCGTAGAATT'/>

    <sequence taxon='10' value='CTCGAAAATAATCACCAAAATTAATCTTGTCATTATATGTCTCCAGGCGTTAGGCCCTACACATGTATGTGGGATCTTTAGTTACTTCCTTAAGTGCAGGTTTTACTGTCCAGATATGGCGCCGTCGGCGTAAGATCTGCGACACCAGGCTATTACCAGCCCCCGCGAGGGCGCCTATTTGGGTTCTAGGTCCCTTTATGGAGTCCGGCCCGCTCGTTATTATGTAATAGGTAGCGAGGGGGCATTGCGCAATGCCCTGACGCGCACTTAACTCATCGGGTGAACCCGCTTTGGCGGGCGGGCCTTGTAATGTGTCTTCAGAGTAATTGCCATTTCAACTGAATCTTCGATAAATGGTCTGCTGGTAAACCAGGGGCGTAGTGGGGGACTAATTTACCTGACTAAGCTGTTAAGTCGTGACGAGACCCATCCCGATTACCTTGGAGGTGGAATTATTCGTCGGACATAAGCCTCGTCTATTGTGTATCTGATCGCGGCGACTGTTTAGATCTTAAGGAAGACTCGTATCCTCGGGTTATACAAGAGACTTAATGGGGTCGCCCCCAGTGAGGAACGGATAACTATTTAACTGCTTCAAGTTGAATCCGCAAGACTTCTGATACCAACTCTCTCGGGCGCTGAGGACGACTAGGAGGGACGGCAGACTCGAGATTCTCTTCCTACTCATCTAGCAGCATCTACCGGTTCTACACCTACGAATGGAGGACAAAGTGATCCCATCCTGATGCAGCCCTCAATCGACTTGATCAGCTATGAGAATTTAGTGAGATTGCGGCGGCCAGAGGAAGCGGATATTACGTCACTGGTACAATCCAATAATAGCCCATGTATTCCATTGAGTGATATACGCCACCCCTGTGTGGTGTCGTAGTGATACACTACTGACTAATCTTCTACACCTTCATTGGATTCTTAACTACTGCGGGGATGACAGCTGGCGAAGACTACGATTGCCATCACTATCGCCGAGCTCAATACCGGACTCTTCATTGTTCGCTGACGGTACAGGAGATTCCAAGTATGGTGCGACGTAGGGCGACATTAGAACTGCATCGTAAGTAACCGTTCTGACGGCGCCATCGAGACTTAAGACAGGTCACGGACGAAGAACCCTGTGGCCTGTCCGCATACTATCTGGAGTAGATAACCGACAGCTTCTTACCAAGCACGCTATTATCCCCTATACCGGGATTTCGCGGAAGAATCGCTATTCTGGCAGGATTTCATGAAGATATGGCCGTTCCCTACTCTACACCCCGACGAAAGGGGGCATCTGTGGCGGTACTCTAGGAATCCTAGGGCTGTACCGACTTACGCGCTAGCGTTGCGACGTGAAACGGATAGTCCCGATGTCCCTGTTCGCATGCCGGGTAGACAGAGAACTATGACGCAAGTCAAGATATTTCATTACCACGCCCGAGATTGGACTTTTAGGGATTTGCTAGTGCGGCTCTATTTCTCAACCGAGTAGAGCAGCGCGTCAAACGTCTGATCAGCCAAACCACTGAGCGACAACACGATTAAGAGTTCTACGCTACTGGCCGAGAAAGTATCTCTAGTAGGTGTCCGCCCTACAATTTGGCTGATATTACCTTCATTACAGTTAAGTGCTAACCCAGCATGCACACCCTATTCACACAGAAACAAGCGGCCACGGAGCAGCAAAATCCCCTAACGTTGGGTAACATGGTCTGCTAAGAAAGGAAGGAACTGTATAGCAGACCTGCTCTAAGGTGCAGCTAACCAAAATGGAACGCACAAATTATGACTGACATCCAGATGACTGGCCTGGGATTAGACGTACGGCACCTATATTAGCCGTTGCATAGCTCGGGGGTGGGGGACCGTACGGTGCCAACGCATGATCCTTACAAATGTATGGAGGATATTCTACCGGTAACGCTGTGCGACCCGCATATTGAGGCCGTAGCGCGTCGCGCACCCTAATGTGCTGAGGGACTAGTGGGCGCCGTAGAATT'/>

    <sequence taxon='23' value='CTCGAAAATAATCACCAAAATTAATCTTGTCATTATATGTCTCCAGGCGTTAGGCCCTACACATGTATGTGGGATCTTTAGTTACTTCCTTAAGTGCAGGTTTTACTGTCCAGATATGGCGCCGTCGGCGTAAGATCTGCGACACCAGGCTATTACCAGCCCCCGCGAGGGCGCCTATTTGGGTTCTAGGTCCCTTTATGGAGTCCGGCCCGCTCGTTATTATGTAATAGGTAGCGAGGGGGCATTGCGCAATGCCCTGACGCGCACTTAACTCATCGGGTGAACCCGCTTTGGCGGGCGGGCCTTGTAATGTGTCTTCAGAGTAATTGCCATTTCAACTGAATCTTCGATAAATGGTCTGCTGGTAAACCAGGGGCGTAGTGGGGGACTAATTTACCTGACTAAGCTGTTAAGTCGTGACGAGACCCATCCCGATTACCTTGGAGGTGGAATTATTCGTCGGACATAAGCCTCGTCTATTGTGTATCTGATCGCGGCGACTGTTTAGATCTTAAGGAAGACTCGTATCCTCGGGTTATACAAGAGACTTAATGGGGTCGCCCCCAGTGAGGAACGGATAACTATTTAACTGCTTCAAGTTGAATCCGCAAGACTTCTGATACCAACTCTCTCGGGCGCTGAGGACGACTAGGAGGGACGGCAGACTCGAGATTCTCTTCCTACTCATCTAGCAGCATCTACCGGTTCTACACCTACGAATGGAGGACAAAGTGATCCCATCCTGATGCAGCTCTCAATCGACTTGATCAGCTATGAGAATTTAGTGAGATTGCGGCGGCCAGAGGAAGCGGATATTACGTCACTGGTACAATCCAATAATAGCCCATGTATTCCATTGAGTGATATACGCCACCCCTGTGTGGTGTCGTAGTGATACACTACTGACTAATCTTCTACACCTTCATTGGATTCTTAACTACTGCGGGGATGACAGCTGGCGAAGACTACGATTGCCATCACTATCGCCGAGCTCAATACCGGACTCTTCATTGTTCGCTGACGGTACAGGAGATTCCAAGTATGGTGCGACGTAGGGCGACATTAGAACTGCATCGTAAGTAACCGTTCTGACGGCGCCATCGAGACTTAAGACAGGTCACGGACGAAGAACCCTGTGGCCTGTCCGCATACTATCTGGAGTAGATAACCGACAGCTTCTTACCAAGCACGCTATTATCCCCTATACCGGGATTTCGCGGAAGAATCGCTATTCTGGCAGGATTTCATGAAGATATGGCCGTTCCCTACTCTACACCCCGACGAAAGGGGGCATCTGTGGCGGTACTCTAGGAATCCTAGGGCTGTACCGACTTACGCGCTAGCGCTGCGACGTGAAACGGATAGTCCCGATGTCCCTGTTCGCATGCCGGGTAGACAGAGAACTATGACGCAAGTCAAGATATTTCATTACCACGCCCGAGATTGGACTTTTAGGGATTTGCTAGTGCGGCTCTATTTCTCAACCGAGTAGAGCAGCGCGTCAAACGTCTGATCAGCCAAACCACTGAGCGACAACACGATTAAGAGTTCTACGCTACTGGCCGAGAAAGTATCTCTAGTAGGTGTCCGCCCTACAATTTGGCTGATATTACCTTCATTACAGTTAAGTGCTAACCCAGCATGCACACCCTATTCACACAGAAACAAGCGGCCACGGAGCAGCAAAATCCCCTAACGTTGGGTAACATGGTCTGCTAAGAAAGGAAGGAACTGTATAGCAGACCTGCTCTAAGGTGCAGCTAACCAAAATGGAACGCACAAATTATGACTGACATCCAGATGACTGGCCTGGGATTAGACGTACGGCACCTATATTAGCCGTTGCATAGCTCGGGGGTGGGGGACCGTACGGTGCCAACGCATGATCCTTACAAATGTATGGAGGATATTCTACCGGTAACGCTGTGCGACCCGCATATTGAGGCCGTAGCGCGTCGCGCACCCTAATGTGCTGAGGGACTAGTGGGCGCCGTAGAATT'/>

    <sequence taxon='22' value='CTCGAAAATAATCACCACAATTAATCTTGTCATTATATGTCTCCAGGCGTTAGGCCCTACACATGTATGTGGGATCTTTAGTTACTTCCTTAAGTGCAGGTTTTACTGTCCAGATATGGCGCCGTCGGCGTAAGATATGCGACACCAGGCTATTACCAGCCCCCGCGAGGGCGCCTATTTGGGTTCTCGGTCCCTTTATGGAGTCCGGCCCGCTCGTTATTATGTAATAGGTAGCGAGGGGGCTTTGCGCAATGCCCTGACGCGCACTTAACTCATCGAGTGAACCCGCTTTGGCGGGCGGGCCTTGTAATGTGTCTTTAGAGTAACTACCGTTTCAACTGAATCTTCGATAAATGGTCTGCTGGTAAACCAGGGGCGTAGTGGGGGACTAATTTACCTGACTAAGCTGTTAAGTGGTGACGAGACCCATCCCGATTACCCTGAAGGTGGAATTATTCGTCGGACATAAGCCTCGCCTATTGTGTATCTGATCGCGGCGACTGTTTAGATCTTAAGGAAGACTCGTATCCTCGGGTTATACAAGAGACTTAATGGGGTCGCCTCCAGTGAGGAGCGGATAACTATTTAACTGCTTCAAGTTGAATCCGCAAGACTTCTGATACCAACTCTCCCGGGCGCTGAGGGCGACTAGGAGGGACGGCAGACTCGAGATTCTCTTTCTACTCATCTAGCAGCATCTACCGGTTCCACACCTACGAATGGAGGACACAGTGATCCCATCATGATGCAGCCCTCAATCGACTTGATCAGCTATGAAAATTTAGTGAGATTGCGGCGGCCCGAGGAAGCGGAAATTACGTCACTGGTACAATCCAATAATAGCCCATGTATTCCATTGAGTGATATACGCCACCCCTGTGTGGTGTCGTAGTGATACACTACTGACTAATCTTCTACACCTTCATTGGATTCTTAACTACTGCGGGGATGACAGCTGGCGAAGACTACGATTGCCATCACTATCCCCGAGCTCAATAACGGACTCTTCATTGTTCGCTGACGGTACAGGAGATTCCAAGTATGGTGCGACGTAGGGCGACATTAGAACTGCATCGTAAGTAACCGTTCTGACGGCGCCATCGAGACTTAAGACAGGTCACGGACGAAGACCCCTGTGGCCTGTCCGCATACTATCTGGAGTAGATAACCGACAGCTTCTTACCAAGCACGCTATTATCCCCTATACCGGGATTTCGCGGAAGAATCGCTATTCTGGCAGGATTTCATGAAGATATGGCCGTTCCCTACTCTACACCCCGACGAAAGGGGGCATCTGAGGCGGTACTCTAGGAATCCTAGGGCTGTACCGACTTACGCGCTAGCGTTGCGACGTGAAACGGATAATCCCGATGTCTCTGTTCGCATGCCGAGTAGACAGAGAACTATGACGCAAGTCAAGATATTTCATTACCACGCCCGAGATTGGACTTTTAGGGATTTGCTAGTGCGGCTCTATTTCTCAACCGAGTAGAGCAGCGCGTCAAACGTCTGATCAGCCAAACCACTAAGCGACAACACGATTAAGAGTTCTACGCTACTGGCCGAGAAAGTATCTCTAGTAGGTGTCCGCCCTACAATTTGGCTGATATTACCTTCATTACAGTTAAGTGCTAACCCAGAATGCACACCCTATTCACACAGAAACAAGCGGCCACGGAGCAGCAAAATCTCCTAACGTTGGGTAACATGGTCTGCTAAGAAAGGAAGGAACTGTATAGCAGACCCGCTCTAAGGTGCAGCTAACCAAAATGGAACGCACAAATTATGACTGACATCCAGATGACTGGCCTGGGATTAGACGTACGGCACCTATATTAGCCGTTGCATAGCTCGGGGGTGGGGGACCGTACGGTGCCAACACATGATCCTTACAAATGTATGGAGGATATTATACCGGTAACGCTGTGCGACCCGCATATTGAGGCCGTAGCGCGTCCCGCACCCTAATGTGCTGAGGGACTAGTGGGCGCCGTAGAATT'/>

    <sequence taxon='80' value='CTCGAAAATAATCACCACAATTAATCTTGTCATTATATGTCTCCAGGCGTTAGGCCCTACACATGTATGTGGGATCTTTAGTTACTTCCTTAAGTGCAGGTTTTACTGTCCAGATATGGCGCCGTCGGCGTAAGATATGCGACACCAGGCTATTACCAGCCCCCGCGAGGGCGCCTATTTGGGTTCTCGGTCCCTTTATGGAGTCCGGCCCGCTCGTTATTATGTAATAGGTAGCGAGGGGGCTTTGCGCAATGCCCTGACGCGCACTTAACTCATCGAGTGAACCCGCTTTGGCGGGCGGGCCTTGTAATGTGTCTTTAGAGTAACTACCGTTTCAACTGAATCTTCGATAAATGGTCTGCTGGTAAACCAGGGGCGTAGTGGGGGACTAATTTACCTGACTAAGCTGTTAAGTGGTGACGAGACCCATCCCGATTACCCTGAAGGTGGAATTATTCGTCGGACATAAGCCTCGCCTATTGTGTATCTGATCGCGGCGACTGTTTAGATCTTAAGGAAGACTCGTATCCTCGGGTTATACAAGAGACTTAATGGGGTCGCCTCCAGTGAGGAGCGGATAACTATTTAACTGCTTCAAGTTGAATCCGCAAGACTTCTGATACCAACTCTCCCGGGCGCTGAGGGCGACTAGGAGGGACGGCAGACTCGAGATTCTCTTTCTACTCATCTAGCAGCATCTATCGGTTCCACACCTACGAATGGAGGACACAGTGATCCCATCATGATGCAGCCCTCAATCGACTTGATCAGCTATGAAAATTTAGTGAGATTGCGGCGGCCCGAGGAAGCGGAAATTACGTCACTGGTACAATCCAATAATAGCCCATGTATTCCATTGAGTGATATACGCCACCCCTGTGTGGTGTCGTAGTGATACACTACTGACTAATCTTCTACACCTTCATTGGATTCTTAACTACTGCGGGGATGACAGCTGGCGAAGACTACGATTGCCATCACTATCCCCGAGCTCAATAACGGACTCTTCATTGTTCGCTGACGGTACAGGAGATTCCAAGTATGGTGCGACGTAGGGCGACATTAGAACTGCATCGTAAGTAACCGTTCTGACGGCGCCATCGAGACTTAAGACAGGTCACGGACGAAGACCCCTGTGGCCTGTCCGCATACTATCTGGAGTAGATAACCGACAGCTTCTTACCAAGCACGCTATTATCCCCTATACCGGGATTTCGCGGAAGAATCGCTATTCTGGCAGGATTTCATGAAGATATGGCCGTCCCCTACTCTACACCCCGACGAAAGGGGGCATCTGAGGCGGTACTCTAGGAATCCTAGGGCTGTACCGACTTACGCGCTAGCGTTGCGACGTGAAACGGATAATCCCGATGTCTCTGTTCGCATGCCGAGTAGACAGAGAACTATGACGCAAGTCAAGATATTTCATTACCACGCCCGAGATTGGACTTTTAGGGATTTGCTAGTGCGGCTCTATTTCTCAACCGAGTAGAGCAGCGCGTCAAACGTCTGATCAGCCAAACCACTAAGCGACAACACGATTAAGAGTTCTACGCTACTGGCCGAGAAAGTATCTCTAGTAGGTGTCCGCCCTACAATTTGGCTGATATTACCTTCATTACAGTTAAGTGCTAACCCAGAATGCACACCCTATTCACACAGAAACAAGCGGCCACGGAGCAGCAAAATCTCCTAACGTTGGGTAACATGGTCTGCTAAGAAAGGAAGGAACTGTATAGCAGACCCGCTCTAAGGTGCAGCTAACCAAAATGGAACGCACAAATTATGACTGACATCCAGATGACTGGCCTGGGATTAGACGTACGGCACCTATATTAGCCGTTGCATAGCTCGGGGGTGGGGGACCGTACGGTGCCAACACATGATCCTTACAAATGTATGGAGGATATTATACCGGTAACGCTGTGCGACCCGCATATTGAGGCCGTAGCGCGTCCCGCACCCTAATGTGCTGAGGGACTAGTGGGCGCCGTAGAATT'/>

    <sequence taxon='32' value='CTCGAAAATAATCACCAAAATTAATCTTGTCATTATATGTCTCCAGGCGTTAGGCCCTACACATGTATGTGGGATCTTTAGTTACTTCCTTAAGTGCAGGTTTTACTGTCCAGATATGGCGCCGTCGGCGTAAGATCTGCGACACCAGGCTATTACCAGCCCCCGCGAGGGCGCCTATTTGGGTTCTAGGTCCCTTTATGGAGTCCGGCCCGCTCGTTATTATGTAATAGGTAGCGAGGGGGCATTGCGCAATGCCCTGACGCGCACTTAACTCATCGAGTGAACCCGCTTTGGCGGGCGGGCCTTGTAATGTGTCTTTAGAGTAACTACCGTTTCAACTGAATCTTCGATAAATGGTCTGCTGGTAAACCAGGGGCGTAGTGGGGGACTAATTTACCTGACTAAGCTGTTAAGTCGTGACGAGACCCATCCCGATTACCTTGAAGGTGGAATTATTCGTCGGACATAAGTCTCGCCTATTGTGTATCTGATCGCGGCGACTGTTTAGATCTTAAGGAAGACTCGTATCCTCGGGTTATACAAGAGACTTAATGGGGTCGCCCCCAGTGAGGAGCGGATAACTATTTAACTGCTTCAAGTTGAATCCGCAAGACTTCTGATACCAACTCTCTCGGGCGCTGAGGACGACTAGGAGGGACGGCAGACTCGAGATTCTCTTTCTACTCATCTAGCAGCATCTACCGGTTCCACACCTACGAATGGAGGACAAAGTGATCCCATCCTGATGCAGCCCTCAATCGACTTGATCAGCTATGAAAATTTAGTGAGATTGCGGCGGCCAGAGGAAGCGGATATTACGTCACTGGTACAATCCAATAATAGCCCATGTATTCCATTGAGTGATATACGCCACCCCTGTGTGGTTTCGTAGTGATACACTACTGACTAATCTTCTACACCTTCATTGGATTCTTAACTACTGCGGGGATGACAGCTGGCGAAGACTACGATTGCCATCACTATCCCCGAGCTCAATAACGGACTCTTCATTGTTCGCTGACGGTACAGGAGATTCCAAGTATGGTGCGACGTAGGGCGACATTAGAACTGCATCGTAAGTAACCGTTCTGACGGCGCCATCGAGACTTAAGACAGGTCACGGACGAAGACCCCTGTGGCCTGTCCGCATACTATCTGGAGTAGATAACCGACAGCTTCTTACCAAGCACGCTATTATCCCCTATACCGGGATTTCGCGGAAGAATCGCTATTCTGGCAGGATTTCATGAAGATATGGCCGTTCCCTACTCTACACCCCGACGAAAGGGGGCATCTGAGGCGGTACTCTAGGAATCCTAGGGCTGTACCGACTTACGCGCTAGCGTTGCGACGTGAAACGGATAATCCCGATGTCTCTGTTCGCATGCCGAGTAGACAGAGAACTATGACGCAAGTCAAGATATTTCATTACCACGCCCGAGATTGGACTTTTAGGGATTTGCTAGTGCGGCTCTATTTCTCAACCGAGTAGAGCAGCGCGTCAAACGTCTGATCAGCCAAACCACTAAGCGACAACACGATTAAGAGTTCTACGCTACTGGCCGAGAAAGTATCTCTAGTAGGTGTCCGCCCTACAATTTGGCTGATATTACCTTCATTACAGTTAAGTGCTAACCCAGCATGCACACCCTATTCACACAGAAACAAGCGGCCACGGAGCAGCAAAATCCCCTAACGTTGGGTAACATGGTCTGCTAAGAAAGGAAGGAACTGTATAGCAGACCTGCTCTAAGGTGCAGCTAACCAAAATGGAACGCACAAATTATGACTGACATCCAGATGACTGGCCTGGGATTAGACGTACGGCACCTATATTAGCCGTTGCATAGCTCGGGGGTGGGGGACCGTACGGTGCCAACGCATGATCCTTACAAATGTATGGAGGATATTCTACCGGTAACGCTGTGCGACCCGCATATTGAGGCCGTAGCGCGTCCCGCACCCTAATGTGCTGAGGGACTAGTGGGCGCCGTAGAATT'/>

    <sequence taxon='65' value='CTCGAAAATAATCACCAAAATTAATCTTGTCATTATATGTCTCCAGGCGTTAGGCCCTAAACATGTATGTGGGATCTTTAGTTACTTCCTTAAGTGCAGGATTTACTGTCCAGATATGGCGCCGTCGGCGTAAGATCTGCGACCCCAGGCTATTACCAGCCCCCGCGAGGGCGCCTATTTGGGTTCTAGGTCCCTTTATGGAGTCCGGCCCGCTCGTTATTATGTAATAGGTAGCGAGGGGGCATTGCGCAATGCCCTGACGCGCACTTAACTCATCGAGTGAACCCGCTTTGGCGGGCGGGCCTTGTAATGTGTCTTTAGAGTAACTACCGTTTCAACTGAATCTTCGATAAATGGTCTGCTGGTAAACCAGGGGCGTAGTGGGGGACTAATTTACCTGACTAAGCTGTTAAGTCGTGACGAGACCCATCCCGATTACTTTGAAGGTGGAATTATTCGTCGGACATAAGTCTCGCCTATTGTGTATCTGATCGCGGCGACTGTTTAGATCTTAAGGAAGACTCGTATCCTCGGGTTATACAAGAGACTTAATGGGGTCGCCCCCAGTGAGGAGCGGATAACTATTTAACTGCTTCAAGTTGAATCCGCAAGACTTCTGATACCAACTCTCTCGGGCGCTGAGGACGACTAGGAGGGACGGCAGACTCGAGATTCTCTTTCTACTCATCTAGCAGCATCTACCGGTTCCACACCTACGAATGGAGGACAAAGTGATCCCATCCTGATGCAGCCCTCAATCGACTTGATCAGCTATGAAAATTTAGTGAGATTGCGGCGGCCAGAGGAAGCGGATATTACGTCACTGGTACAATCCAATAATAGCCCATGTATTCCATCGAGTGATATACGCCACCCCTGTGTGGTTTCGTAGTGATACACTACTGACTAATCTTCTACACCTTCATTGGATTCTTAACTACTGCGGGGATGACAGCTGGCGAAGACTACGATTGCCATCACTATCCCCGAGCTCAATAACGGACTCTTCATTGTTCGCTGACGGTACAGGAGATTCCAAGTATGGTGCGACGTAGGGCGACATTAGAACTGCATCGTAAGTAACCGTTTTGACGGCGCCATCGAGACTTAAGACAGGTCACGGACGAAGACCCCTGTGGCCTGTCCGCATACTATCTGGAGTAGATAACCGACAGCTTCTTACCAAGCACGCTATTATCCCCTATACCGGGATTTCGCGGAAGAATCGCTATTCTGGCAGGATTTCATGAAGATATGGCTGTTCCCTACTCTACACCCCGACGAAAGGGGGCATCTGAGGCGGTACTCCAGGAATCCTAGGGTTGTACCGACTTACGAGCTAGCGTTGCGACGTGAAACGGATAATCCCGATGTCTCTGTTCGCATGCCGAGTAGACAGAGAACTATGACGCAAGTCAAGATATTTCATTACCACGCCCGAGATTGGACTTTTAGGGATTTGCTAGTTCGGCTCTATTTCTCAACCGAGTAGAGCAGCGCGTCAAACGTCTGATCAGCCAAACCACTAAGCGACAACACGATTAAGAGTTCTACGCTCCTGGCCGAGAAAGTATCTCTAGTAGGTGTCCGCCCTACAATTTGGCTGATATTACCTTCATTACAGTTAAGTGCTAACCCAGCATGCACACCCTATTCACACAGAAACAAGCGGCCACGGAGCAGCAAAATCCCCTAACGTTGGGTAACATGGTCTGCTAAGAAAGGAAGGAACTGTATAGCAGACCTGCTCTAAGGTGCAGCTAACCAAAATGGAACGCACAAATTATGACTGACATCCAGATGACTGGCCCGGGATTAGACGTACGGCACCTATATTAGCCGTTGCATAGCTCGGGGGTGGGGGACCGTACGGTGCCAACGCATGATCCTTACAAATGTATGGAGGATATTCTACCGGTAACGCTGTGCGACCCGCATATTGAGGCCGTAGCGCGTCCCGCACCCTAATGTGCTGAGGGACTAGTGGGCGCCGTAGAATT'/>

    <sequence taxon='75' value='CTCGAAAATAATCACCAAAATTAATCTTGTCATTATATGTCTCCAGGCGTTAGGCCCTAAACATGTATGTGGGATCTTTAGTTACTTCCTTAAGTGCAGGATTTACTGTCCAGATATGGCGCCGTCGGCGTAAGATCTGCGACCCCAGGCTATTACCAGCCCCCGCGAGGGCGCCTATTTGGGTTCTAGGTCCCTTTATGGAGTCCGGCCCGCTCGTTATTATGTAATAGGTAGCGAGGGGGCATTGCGCAATGCCCTGACGCGCACTTAACTCATCGAGTGAACCCGCTTTGGCGGGCGGGCCTTGTAATGTGTCTTTAGAGTAACTACCGTTTCAACTGAATCTTCGATAAATGGTCTGCTGGTAAACCAGGGGCGTAGTGGGGGACTAATTTACCTGACTAAGCTGTTAAGTCGTGACGAGACCCATCCCGATTACTTTGAAGGTGGAATTATTCGTCGGACATAAGTCTCGCCTATTGTGTATCTGATCGCGGCGACTGTTTAGATCTTAAGGAAGACTCGTATCCTCGGGTTATACAAGAGACTTAATGGGGTCGCCCCCAGTGAGGAGCGGATAACTATTTAACTGCTTCAAGTTGAATCCGCAAGACTTCTGATACCAACTCTCTCGGGCGCTGAGGACGACTAGGAGGGACGGCAGACTCGAGATTCTCTTTCTACTCATCTAGCAGCATCTACCGGTTCCACACCTACGAATGGAGGACAAAGTGATCCCATCCTGATGCAGCCCTCAATCGACTTGATCAGCTATGAAAATTTAGTGAGATTGCGGCGGCCAGAGGAAGCGGATATTACGTCACTGGTACAATCCAATAATAGCCCATGTATTCCATCGAGTGATATACGCCACCCCTGTGTGGTTTCGTAGTGATACACTACTGACTAATCTTCTACACCTTCATTGGATTCTTAACTACTGCGGGGATGACAGCTGGCGAAGACTACGATTGCCATCACTATCCCCGAGCTCAATAACGGACTCTTCATTGTTCGCTGACGGTACAGGAGATTCCAAGTATGGTGCGACGTAGGGCGACATTAGAACTGCATCGTAAGTAACCGTTTTGACGGCGCCATCGAGACTTAAGACAGGTCACGGACGAAGACCCCTGTGGCCTGTCCGCATACTATCTGGAGTAGATAACCGACAGCTTCTTACCAAGCACGCTATTATCCCCTATACCGGGATTTCGCGGAAGAATCGCTATTCTGGCAGGATTTCATGAAGATATGGCTGTTCCCTACTCTACACCCCGACGAAAGGGGGCATCTGAGGCGGTACTCCAGGAATCCTAGGGTTGTACCGACTTACGAGCTAGCGTTGCGACGTGAAACGGATAATCCCGATGTCTCTGTTCGCATGCCGAGTAGACAGAGAACTATGACGCAAGTCAAGATATTTCATTACCACGCCCGAGATTGGACTTTTAGGGATTTGCTAGTTCGGCTCTATTTCTCAACCGAGTAGAGCAGCGCGTCAAACGTCTGATCAGCCAAACCACTAAGCGACAACACGATTAAGAGTTCTACGCTCCTGGCCGAGAAAGTATCTCTAGTAGGTGTCCGCCCTACAATTTGGCTGATATTACCTTCATTACAGTTAAGTGCTAACCCAGCATGCACACCCTATTCACACAGAAACAAGCGGCCACGGAGCAGCAAAATCCCCTAACGTTGGGTAACATGGTCTGCTAAGAAAGGAAGGAACTGTATAGCAGACCTGCTCTAAGGTGCAGCTAACCAAAATGGAACGCACAAATTATGACTGACATCCAGATGACTGGCCCGGGATTAGACGTACGGCACCTATATTAGCCGTTGCATAGCTCGGGGGTGGGGGACCGTACGGTGCCAACGCATGATCCTTACAAATGTATGGAGGATATTCTACCGGTAACGCTGTGCGACCCGCATATTGAGGCCGTAGCGCGTCCCGCACCCTAATGTGCTGAGGGACTAGTGGGCGCCGTAGAATT'/>

    <sequence taxon='67' value='CTCGAAAATAATCACCAAAATTAATCTTGTCATTATATGTCTCCAGGCGTTAGGCCCTAAACATGTATGTGGGATCTTTAGTTACTTCCTTAAGTGCAGGATTTACTGTCCAGATATGGCGCCGTCGGCGTAAGATCTGCGACCCCAGGCTATTACCAGCCCCCGCGAGGGCGCCTATTTGGGTTCTAGGTCCCTTTATGGAGTCCGGCCCGCTCGTTATTATGTAATAGGTAGCGAGGGGGCATTGCGCAATGCCCTGACGCGCACTTAACTCATCGAGTGAACCCGCTTTGGCGGGCGGGCCTTGTAATGTGTCTTTAGAGTAACTACCGTTTCAACTGAATCTTCGATAAATGGTCTGCTGGTAAACCAGGGGCGTAGTGGGGGACTAATTTACCTGACTAAGCTGTTAAGTCGTGACGAGACCCATCCCGATTACTTTGAAGGTGGAATTATTCGTCGGACATAAGTCTCGCCTATTGTGTATCTGATCGCGGCGACTGTTTAGATCTTAAGGAAGACTCGTATCCTCGGGTTATACAAGAGACTTAATGGGGTCGCCCCCAGTGAGGAGCGGATAACTATTTAACTGCTTCAAGTTGAATCCGCAAGACTTCTGATACCAACTCTCTCGGGCGCTGAGGACGACTAGGAGGGACGGCAGACTCGAGATTCTCTTTCTACTCATCTAGCAGCATCTACCGGTTCCACACCTACGAATGGAGGACAAAGTGATCCCATCCTGATGCAGCCCTCAATCGACTTGATCAGCTATGAAAATTTAGTGAGATTGCGGCGGCCAGAGGAAGCGGATATTACGTCACTGGTACAATCCAATAATAGCCCATGTATTCCATTGAGTGATATACGCCACCCCTGTGTGGTTTCGTAGTGATACACTACTGACTAATCTTCTACACCTTCATTGGATTCTTAACTACTGCGGGGATGACAGCTGGCGAAGACTACGATTGCCATCACTATCCCCGAGCTCAATAACGGACTCTTCATTGTTCGCTGACGGTACAGGAGATTCCAAGTATGGTGCGACGTAGGGCGACATTAGAACTGCATCGTAAGTAACCGTTCTGACGGCGCCATCGAGACTTAAGACAGGTCACGGACGAAGACCCCTGTGGCCTGTCCGCATACTATCTGGAGTAGATAACCGACAGCTTCTTACCAAGCACGCTATTATCCCCTATACCGGGATTTCGCGGAAGAATCGCTATTCTGGCAGGATTTCATGAAGATATGGCCGTTCCCTACTCTACACCCCGACGAAAGGGGGCGTCTGAGGCGGTACTCCAGGAATCCTAGGGCTGTCCTGACTTACGAGCTAGCGTTGCGACGTGAAACGGATAATCCCGATGTCTCTGTTCGCATGCCGAGTAGACAGAGAACTATGACGCAAGTCAAGATATTTCATTACCACGCCCGAGATTGGACTTTTAGGGATTTGCTAGTTCGGCTCTATTTCTCAACCGAGTAGAGCAGCGCGTCAAACGTCTGATCAGCCAAACCACTAAGCGACAACACGATTAAGAGTTCTACGCTCCTGGCCGAGAAAGTATCTCTAGTAGGTGTCCGCCCTACAATTTGGCTGATATTACCTTCATTACAGTTAAGTGCTAACCCAGCATGCACACCCTATTCACACAGAAACAAGCGGCCACGGAGCAGCAAAATCCCCTAACGTTGGGTAACATGGTCTGCTAAGAAAGGAAGGAACTGTATAGCAGACCTGCTCTAAGGTGCAGCTAACCAAAATGGAACGCACAAATTATGACTGACATCCAGATGACTGGCCCGGGATTAGACGTACGGCACCTATATTAGCCGTTGCATAGCTCGGGGGTGGGGGACCGTACGGTGCCAACGCATGATCCTTACAAATGTATGGAGGATATTCTACCGGTAACGCTGTGCGACCCGCATATTGAGGCCGTAGCGCGTCCCGCACCCTAATGTGCTGAGGGACTAGTGGGCGCCGTAGAATT'/>

    <sequence taxon='79' value='CTCGAAAATAATCACCAAAATTAATCTTGTCATTATATGTCTCCAGGCGTTAGGCCCTAAACATGTATGTGGGATCTTTAGTTACTTCCTTAAGTGCAGGATTTACTGTCCAGATATGGCGCCGTCGGCGTAAGATCTGCGACCCCAGGCTATTACCAGCCCCCGCGAGGGCGCCTATTTGGGTTCTAGGTCCCTTTATGGAGTCCGGCCCGCTCGTTATTATGTAATAGGTAGCGAGGGGGCATTGCGCAATGCCCTGACGCGCACTTAACTCATCGAGTGAACCCGCTTTGGCGGGCGGGCCTTGTAATGTGTCTTTAGAGTAACTACCGTTTCAACTGAATCTTCGATAAATGGTCTGCTGGTAAACCAGGGGCGTAGTGGGGGACTAATTTACCTGACTAAGCTGTTAAGTCGTGACGAGACCCATCCCGATTACTTTGAAGGTGGAATTATTCGTCGGACATAAGTCTCGCCTATTGTGTATCTGATCGCGGCGACTGTTTAGATCTTAAGGAAGACTCGTATCCTCGGGTTATACAAGAGACTTAATGGGGTCGCCCCCAGTGAGGAGCGGATAACTATTTAACTGCTTCAAGTTGAATCCGCAAGACTTCTGATACCAACTCTCTCGGGCGCTGAGGACGACTAGGAGGGACGGCAGACTCGAGATTCTCTTTCTACTCATCTAGCAGCATCTACCGGTTCCACACCTACGAATGGAGGACAAAGTGATCCCATCCTGATGCAGCCCTCAATCGACTTGATCAGCTATGAAAATTTAGTGAGATTGCGGCGGCCAGAGGAAGCGGATATTCCGTCACTGGTACAATCCAATAATAGCCCATGTATTCCATTGAGTGATATACGCCACCCCTGTGTGGTTTCGTAGTGATACACTACTGACTAATCTTCTACACCTTCATTGGATTCTTAACTACTGCGGGGATGACAGCTGGCGAAGACTACGATTGCCATCACTATCCCCGAGCTCAATAACGGACTCTTCATTGTTCGCTGACGGTACAGGAGATTCCAAGTATGGTGCGACGTAGGGCGACATTAGAACTGCATCGTAAGTAACCGTTCTGACGGCGCCATCGAGACTTAAGACAGGTCACGGACGAAGACCCCTGTGGCCTGTCCGCATACTATCTGGAGTAGATAACCGACAGCTTCTTACCAAGCACGCTATTATCCCCTATACCGGGATTTCGCGGAAGAATCGCTATTCTGGCAGGATTTCATGAAGATATGGCCGTTCCCTACTCTACACCCCGACGAAAGGGGGCGTCTGAGGCGGTACTCCAGGAATCCTAGGGCTGTCCTGACTTACGAGCTAGCGTTGCGACGTGAAACGGATAATCCCGATGTCTCTGTTCGCATGCCGAGTAGACAGAGAACTATGACGCAAGTCAAGATATTTCATTACCACGCCCGAGATTGGACTTTTAGGGATTTGCTAGTTCGGCTCTATTTCTCAACCGAGTAGAGCAGCGCGTCAAACGTCTGATCAGCCAAACCACTAAGCGACAACACGATTAAGAGTTCTACGCTCCTGGCCGAGAAAGTATCTCTAGTAGGTGTCCGCCCTACAATTTGGCTGATATTACCTTCATTACAGTTAAGTGCTAACCCAGCATGCACACCCTATTCACACAGAAACAAGCGGCCACGGAGCAGCAAAATCCCCTAACGTTGGGTAACATGGTCTGCTAAGAAAGGAAGGAACTGTATAGCAGACCTGCTCTAAGGTGCAGCTAACCAAAATGGAACGCACAAATTATGACTGACATCCAGATGACTGGCCCGGGATTAGACGTACGGCACCTATATTAGCCGTTGCATAGCTCGGGGGTGGGGGACCGTACGGTGCCAACGCATGATCCTTACAAATGTATGGAGGATATTCTACCGGTAACGCTGTGCGACCCGCATATTGAGGCCGTAGCGCGTCCCGCACCCTAATGTGCTGAGGGACTAGTGGGCGCCGTAGAATT'/>

    <sequence taxon='33' value='CTCGAAAATAATCACCAGAATTAATCTTGTCATTATATGTCTCCAGGCGTTAGGCCCTACACATGTATGTGGGATCTTTAGTTACTTCCTTAAGTGCAGGTTTTACTGTCCAGATATGGCGCCGTCGGCGTAAGATCTGCGACACCAGGCTATTACCAGCCCCCGCGAGGGCGCCTATTTGGGTTCTAGGTCCCTTTATGGAGTCCGGCCCGCTCGTTATTATGTAATAGGTAGCGAGGGGGCATTGCGCAATGCCCTGACGCGCACTTAACTCATCGAGTGAACCCGCTTTGGCGGGCGGGCCTTGTAATGTGTCTTTAGAGTAACTACCGTTTCAACTGAATCTTCGATAAATGGTCTGCTGGTAAACCAGGGGCGTAGTGGGGGACTAATTTACCTGACTAAGCTGTTAAGTCGTGACGAGACCCATCCCGATTACCTTGAAGGTGGAATTATTCGTCGGACATAAGTCTCGCCTATTGTGTATCTGATCGCGGCGACTGTTTAGATCTTAAGGAAGACTCGTATCCTCGGGTTATACAAGAGACTTAATGGGATCGCCCCCAGTGAGGAGCGGATAACTATTTAACTGCTTCAAGTTGAATCCGCAAGACTTCTGATACCAACTCTCTCGGGCGCTGAGGACGACTAGGAGGGACGGCAGACTCGAGATTCTCTTTCTACTCATCTAGCAGCATCTACCGGTTCCACACCTACGAATGGAGGACAAAGTGATCCCATCCTGATGCAGCCCTCAATCGACTTGATCAGCTATGAAAATTTAGTGAGATTGCGGCGGCCAGAGGAAGCGGATATTACGTCACTGGTGCAATCCAATAATAGCCCATGTATTCCATTGAGTGATATACGCCACCCCTGTGTGGTTTCGTAGTGATACACTACTGACTAATCTTCTACACCTTCATTGGATTCTTAACTACTGCGGGGATGACAGCTGGCGAAGACTACGATTGCCATCACTATCCCCGAGCTCAATAACGGACTCTTCATTGTTCGCTGACGGTACAGGAGATTCCAAGTATGGTGCGACGTAGGGCGACATTAGAACTGCATCGTAAGTAACCGTTCTGACGGCGCCATCGAGACTTAAGACAGGTCACGGACGAAGACCCCTGTGGCCTGTCCGCATACTATCTGGAGTAGATAACCGACAGCTTCTTACCAAGCACGCTATTATCCCCTATACCGGGATTTCGCGGAAGAATCGCTATTCTGGCAGGATTTCATGAAGATATGGCCGTTCCCTACTCTACACCCCGACGAAAGGGGGCATCTGAGGCGGCACTCTAGGAATCCTAGGGCTGTACCGACTTACGCGCTAGCGTTGCGACGTGAAACGGATAATCCCGATGTCTCTGTTCGCATGCCGAGTAGACAGAGAACTATGACGCAAGTCAAGATATTTCATTACCACGCCCGAGATTGGACTTTTAGGGATTTGCTAGTGCGGCTCTATTTCTCAACCGAGTAGAGCAGCGCGTCAAACGTCTGATCAGCCAAACCACTAAGCGACAACACGATTAAGAGTTCTACGCTACTGGCCGAGAAAGTATCTCTAGTAGGTGTCCGCCCTACAATTTGGCTGATATTACCTTCATTACAGTTAAGTGCTAACCCAGCATGCACACCCTATTCACACAGAAACAAGCGGCCACGGAGCAGCAAAATCCCCTAACGTTGGGTAACATGGTCTGCTAAGAAAGGAAGGAACTGTATAGCAGACCTGCTCTAAGGTGCAGCTAACCAAAATGGAACGCACAAATTATGACTGACATCCAGATGACTGGCCTGGGATTAGACGTACGGCACCTATATTAGCCGTTGCATAGCTCGGGGGTGGGGGACCGTACGGTGCCAACGCATGATCCTTACAAATGTATGGAGGATATTCTACCGGTAACGCTGTGCGACCCGCATATTGAGGCCGTAGCGCGTCCCGCACCCTAATGTGCTGAGGGACTAGTGGGCGCCGTAGAATT'/>

    <sequence taxon='46' value='CTCGAAAATAATCACCAGAATTAATCTTGTCATTATATGTCTCCAGGCGTTAGGCCCTACACATGTATGTGGGATCTTTAGTTACTTCCTTAAGTGCAGGTTTTACTGTCCAGATATGGCGCCGTCGGCGTAAGATCTGCGACACCAGGCTATTACCAGCCCCCGCGAGGGCGCCTATTTAGGTTCTAGGTCCCTTTATGGAGTCCGGCCCGCTCGTTATTATGTAATAGGTAGCGAGGGGGCATTGCGCAATGCCCTGACGCGCACTTAACTCATCGAGTGAACCCGCTTTGGCGGGCGGGCCTTGTAATGTGTCTTTAGAGTAACTACCGTTTCAACTGAATCTTCGATAAATGGTCTGCTGGTAAACCAGGGGCGTAGTGGGGGACTAATTTACCTGACTAAGCTGTTAAGTCGTGACGAGACCCATCCCGATTACCTTGAAGGTGGAATTATTCGTCGGACATAAGTCTCGCCTATTGTGTATCTGATCGCGGCGACTGTTTAGATCTTAAGGAAGACTCGTATCCTCGGGTTATACAAGAGACTTAATGGGATCGCCCCCAGTGAGGAGCGGATAACTATTTAACTGCTTCAAGTTGAATCCGCAAGACTTCTGATACCAACTCTCTCGGGCGCTGAGGACGACTAGGAGGGACGGCAGACTCGAGATTCTCTTTCTACTCATCTAGCAGCATCTACCGGTTCCACACCTACGAATGGAGGACAAAGTGATCCCATCCTGATGCAGTCCTCAATCGACTTGATCAGCTATGAAAATTTAGTGAGATTGCGGCGGCCAGAGGAAGCGGATATTACGTCACTGGTGCAATCCAATAATAGCCCATGTATTCCATTGAGTGATATACGCCACCCCTGTGTGGTTTCGTAGTGATACACTACTGACTAATCTTCAACACCTTCATTGGATTCTTAACTACTGCGGGGATGACAGCTGGCGAAGACTACGATTGCCATCACTATCCCCGAGCTCAATAACGGACTCTTCATTGTTCGCTGACGGTACAGGAGATTCCAAGTATGGTGCGACGTAGGGCGACATTAGAACTGCATCGTAAGTAACCGTTCTGACGGCGCCATCGAGACTTAAGACAGGTCACGGACGAAAACCCCTGTGGCCTGTCCGCATACTATCTGGAGTAGATAACCGACAGCTTCTTACCAAGCACGCTATTATCCCCTATACCGGGATTTCGCGGAAGAATCGCTATTCTGGCAGGATTTCATGAAGATATGGCCGTTCCCTACTCTACACCCCGACGAAAGGGGGCCTCTGAGGCGGCACTCTAGGAATCCTAGGGCTGTACCGACTTACGCGCTAGCGTTGCGACGTGAAACGGATAATCCCGATGTCTCTGTTCGCATGCCGAGTAGACAGAGAACTATGACGCAAGTCAAGATATTTCATTACCACGCCCGAGATTGGACTTTTAGGGATTTGCTAGTGCGGCTCTATTTCTCAACCGAGTAGAGCAGCGCGTCAAACGTCTGATCAGCCAAACCACTAAGCGACAACACGATTAAGAGTTCTACGCTACTGGCCGAGAAAGTATCTCTAGTAGGTGTCCGCCCTACAATTTGGCTGATATTACCTTCATTACAGTTAAGTGCTAACCCAGCATGCACACCCTATTCACACAGAAACAAGCGGCCACGGAGCAGCAAAATCCCCTAACGTTGGGTAACATGGTCTGCTAAGAAAGGAAGGAACTGTATAGCAGACCTGCTCTAAGGTGCAGCTAACCAAAATGGAACGCACAAATTATGACTGACATCCAGATGACTGGCCTGGGATTAGACGTACGGCACCTATATTAGCCGTTGCATAGCTCGGGGGTGGGGGACCGTACGGTGCCAACGCATGATCCTTACAAATGTATGGAGGATATTCTACCGGTAACGCTGTGCGACCCGCATATTGAGGCCGTAGCGCGTCCCGCACCCTAATGTGCCGAGGGACTAGTGGGCGCCGTAGAATT'/>

    <sequence taxon='63' value='CTCGAAAATAATCACCAGAATTGATCTTGTCATTATATGTCTCCAGGCGTTAGGCCCTACACATGTATGTGGGATCTTTAGTTACTTCCTTAAGTGCAGGTTTTACTGTCCAGATATGGCGCCGTCGGCGTAAGATCTGCGACACCAGGCTATTACCAGCCCCCGCGAGGGCGCCTATTTAGGTTCTAGGTCCCTTTATGGAGTCCGGCCCGCTCGTTATTATGTAATAGGTAGCGAGGGGGCATTGCGCAATGCCCTGACGCGCACTTAACTCATCGAGTGAACCCGCTTTGGCGGGCGGGCCTTGTAATGTGTCTTTAGAGTAACTACCGTTTCAACTGAATCTTCGATAAATGGTCTGCTGGTAAACCAGGGGCGTAGTGGGGGACTAATTTACCTGACTAAGCTGTTAAGTCGTGACGAGACCCATCCCGATTACCTTGAAGGTGGAATTATTCGTCGGACATAAGTCTCGCCTATTGTGTATCTGATCGCAGCGACTGTTTAGATCTTAAGGAAGACTCGTATCCTCGGGTTATACAAGAGACTTAATGGGATCGCCCCCAGTGAGGAGCGGATAACTATTTAACTGCTTCAAGTTGAATCCGCAAGACTTCTGATACCAACTCTCTCGGGCGCTGAGGACGACTAGGAGGGACGGCAGACTCGAGATTCTCTTTCTACTCATCTAGCAGCATCTACCGGTTCCACATCTACGAATGGAGGACAAAGTGATCCCATCCTGATGCAGTCCTCAATCGACTTGATCAGCTATGAAAATTTAGTGAGATTGCGGCGGCCAGAGGAAGCGGATATTACGTCACTGGTGCAATCCAATAATAGCCCATGTATTCCATTGAGTGATATACGCCACCCCTGTGTGGTTTCGTAGTGATACACTACTGACTAATCTTCAACACCTTCATTGGATTCTTAACTACTGCGGGGATGACAGCTGGCGAAGACTACGATTGCCATCACTATCCCCGAGCTCAATAACGGACTCTTCATTGTTCGCTGACGGTACAGGAGATTCCAAGTATGGTGCGACGTAGGGCGACATTAGAACTGCATGGTAAGTAACCGTTCTGACGGCGCCATCGAGACTTAAGACAGGTCACGGACGAAAACCCCTGTGGCCTGTCCGCATACTATCTGGAGTAGATAACCGACAGCTTCTTACCAAGCACGCTATTATCCCCTATACCGGGATTTCGCGGAAGAATCGCTATTCTGGCAGGATTTCATGAAGATATGGCCGTTCCCTACTCTACACCCCGACGAAAGGGGGCCTCTGAGGCGGCACTCTAGGAATCCTAGGGCTGTACCGACTTACGCGCTAGCGTTGCGACGTGAAACGGATAATCCCGATGTCTCTGTTCGCATGCCGAGTAGACAGAGAACTATGACGCAAGTCAAGATATTTCATTACCACGCCCGAGATTGGACTTTTAGGGATTTGCTAGTGCGGCTCTATTTCTCAACCGAGTAGAGCAGCGCGTCAAACGTCTGATCAGCCAAACCACTAAGCGACAACACGATTAAGAGTTCTACGCTACTGGCCGAGAAAGTATCTCTAGTAGGTGTCCGCCCTACAATTTGGCTGATATTACCTTCATTACAGTTAAGTGCTAACCCAGCATGCACACCCTATTCACACAGAAACAAGCGGCCACGGAGCAGCAAAATCCCCTAACGTTGGGTAACATGGTCTGCTAAGAAAGGAAGGAACTGTATAGCAGACCTGCTCTAAGGTGCAGCTAACCAAAATGGAACGCACAAATTATGACTGACATCCAGATGACTGGCCTGGGATTAGACGTACGGCACCTATATTAGCCGTTGCATAGCTCGGGGGTGGGGGACCGTACGGTGCCAACGCATGATCCTTACAAATGTATGGAGGATATTCTACCGGTAACGCTGTGCGACCCGCATATTGAGGCCGTAGCGCGTCCCGCACCCTAATGTGCCGAGGGACTAGTGGGCGCCGTAGAATT'/>

    <sequence taxon='48' value='CTCGAAAATAATCACCAGAATTAATCTTGTCATTATTTGTCTCCAGGCGTTAGGCCCTACACATGTATGTGGGATCTTTAGTTACTTCCTTAAGTGCAGGTTTTACTGTCCAGATATGGCGCCGTCGGCGTAAGATCTGCGACACCAGGCTATTACCAGCCCCCGCGAGGGCGCCTATTTAGGTTCTAGGTCCCTTTATGGAGTCCGGCCCGCTCGTTATTATGTAATAGGTAGCGAGGGGGCATTGCGCAATGCCCTGACGCGCACTTAACTCATCGAGTGAACCCGCTTTGGCGGGCGGGCCTTGTAATGTGTCTTTAGAGTAACTACCGTTTCAACTGAATCTTCGATAAATGGTCTGCTGGTAAACCAGGGGCGTAGTGGGGGACTAATTTACCTGACTAAGCTGTTAAGTCGTGACGAGACCCATCCCGATTACCTTGAAGGTGGAATTATTCGTCGGACATAAGTCTCGCCTATTGTGTATCTGATCGCGGCGACTGTTTAGATCTTAAGGAAGACTCGTATCCTCGGGTTATACAAGAGACTTAATGGGATCGCCCCCAGTGAGGAGCGGATAACTATTTAACTGCTTCAAGTTGAATCCGCAAGACTTCTGATACCAACTCTCTCGGGCGCTGAGGACGACTAGGAGGGACGGCAGACTCGAGATTCTCTTTCTACTCATCTAGCAGCATCTACCGGTTCCACACCTACGAATGGAGGACAAAGTGATCCCATCCTGATGCAGTCCTCAATCGACTTGATCAGCTATGAAAATTTAGTGAGATTGCGGCGGCCAGAGGAAGCGGATATTACGTCACTGGTGCAATCCAATAATAGCCCATGTATTCCATTGAGTGATATACGCCACCCCTGTGTGGTTTCGTAGTGATACACTACTGACTAATCTTCAACACCTTCATTGGATTCTTAACTACTGCGGGGATGACAGCTGGCGAAGACTACGATTGCCATCACTATCCCCGAGCTCAAGAACGGACTCTTCATTGTTCGCTGACGGTACAGGAGATTCCAAGTATGGTGCGACGTAGGGCGACATTAGAACTGCATCGTAAGTAACCGTTCTGACGGCGCCATCGAGACTTAAGACAGGTCACGGACGAAAACCCCTGTGGCCTGTCCGCATACTATCTGGAGTAGATAACCGACAGCTTCTTACCAAGCACGCTATTGTCCCCTATACCGGGATTTCGCGGAAGAATCGCTATTCTGGCAGGATTTCATGAAGATATGGCCGTTCCCTACTCTACACCCCGACGAAAGGGGGCCTCTGAGGCGGCACTCTAGGAATCCTAGGGCTGTACCGACTTACGCGCTAGCGTTGCGACGTGAAACGGATAATCCCGATGTCTCTGTTCGCATGCCGAGTAGACAGAGAACTATGACGCAAGTCAAGATATTTCATTACCACGCCCGAGATTGGACTTTTAGGGATTTGCTAGTGCGGCTCTATTTCTCAACCGAGTAGAGCAGCGCGTCAAACGTCTGATCAGCCAAACCACTAAGCGATAACACGATTAAGAGTTCTACGCTACTGGCCGAGAAAGTATCTCTAGTAGGTGTCCGCCCTACAATTTGGCTGATATTACCTTCATTACAGTTAAGTGCTAACCCAGCATGCACACCCTATTCACACAGAAACAAGCGGCCACGGAGCAGCAAAATCCCCTAACGTTGGGTAACATGGTCTGCTAAGAAAGGAAGGAACTGTATAGCAGACCTGCTCTAAGGTGCAGCTAACCAAAATGGAACGCACAAATTATGACTGACATCCAGATGACTGGCCTGGGATTAGACGTACGGCACCTATATTAGCCGTTGCATAGCTCGGGGGTGGGGGACCGTACGGTGCCAACGCATGATCCTTACAAATGTATGGAGGATATTCTACCGGTAACGCTGTGCGACCCGCATATTGAGGCCGTAGCGCGTCCCGCACCCTAATGTGCCGAGGGACTAGTGGGCGCCGTAGAATT'/>

    <sequence taxon='51' value='CTCGAAAATAATCACCAGAATTAATCTTGTCATTATATGTCTCCAGGCGTTAGGCCCTACACATGTATGTGGGATCTTTAGTTACTTCCTTAAGTGCAGGTTTTACTGTCCAGATATGGCGCCGTCGGCGTAAGATCTGCGACACCAGGCTATTACCAGCCCCCGCGAGGGCGCCTATTTAGGTTCTAGGTCCCTTTATGGAGTCCGGCCCGCTCGTTATTATGTAATAGGTAGCGAGGGGGCATTGCGCAATGCCCTGACGCGCACTTAACTCATCGAGTGAACCCGCTTTGGCGGGCGGGCCTTGTAATGTGTCTTTAGAGTAACTACCGTTTCAACTGAATCTTCGATAAATGGTCTGCTGGTAAACCAGGGGCGTAGTGGGGGACTAATTTACCTGACTAAGCTGTTAAGTCGTGACGAGACCCATCCCGATTACCTTGAAGGTGGAATTATTCGTCGGACATAAGTCTCGCCTATTGTGTATCTGATCGCGGCGACTGTTTAGATCTTAAGGAAGACTCGTATCCTCGGGTTATACAAGAGACTTAATGGGATCGCCCCCAGTGAGGAGCGGATAACTATTTAACTGCTTCAAGTTGAATCCGCAAGACTTCTGATACCAACTTTCTCGGGCGCTGAGGACGACTAGGAGGGACGGCAGACTCGAGATTCTCTTTCTACTCATCTAGCAGCATCTACCGGTTCCACACCTACGAATGGAGGACAAAGTGATCCCATCCTGATGCAGTCCTCAATCGACTTGATCAGCTATGAAAATTTAGTGAGATTGCGGCGGCCAGAGGAAGCGGATATTACGTCACTGGTGCAATCCAATAATAGCCCATGTATTCCATTGAGTGATATACGCCACCCCTGTGTGGTTTCGTAGTGATACACTACTGACTAATCTTCAACACCTTCATTGGATTCTTAACTACTGCGGGGATGACAGCTGGCGAAGACTACGATTGCCATCACTATCCCCGAGCTCAATAACGGACTCTTCATTGTTCGCTGACGGTACAGGAGATTCCAAGTATGGTGCGACGTAGGGCGACATTAGAACTGCATCGTAAGTAACCGTTCTGACGGCGCCATCGAGACTTAAGACAGGTCACGGACGAAAACCCCTGTGGCCTGTCCGCATACTATCTGGAGTAGATAACCGACAGCTTCTTACCAAGCACGCTATTATCCCCTATACCGGGATTTCGCGGAAGAATCGCTATTCTGGCAGGATTTCATGAAGATATGGCCGTTCCCTACTCTACACCCCGACGAAAGGGGGCCTCTGAGGCGGCACTCTAGGAATCCTAGGGCTGTACCGACTTACGCGCTAGCGTTGCGACGTGAAACGGATAATCCCGATGTCTCTGTTCGCATGCCGAGTAGACAGAGAACTATGACGCGAGTCAAGATATTTCATTACCACGCCCGAGATTGGACTTTTAGGGATTTGCTAGTGCGGCTCTATTTCTCAACCGAGTAGAGCAGCGCGTCAAACGTCTGATCAGCCAAACCACTAAGCGACAACACGATTAAGAGTTCTACGCTACTGGCCGAGAAAGTATCTCTAGTAGGTGTCCGCCCTACAATTTGGCTGATATTACCTTCATTACAGTTAAGTGCTAACCCAGCATGCGCACCCTATTCACACAGAAACAAGCGGCCACGGAGCAGCAAAATCCCCTAACGTTGGGTAACATGGTCTGCTAAGAAAGGAAGGAACTGTATAGCAGACCTGCTCTAAGGTGCAGCTAACCAAAATGGAACGCACAAATTATGACTGACATCCAGATGACTGGCCTGGGATTAGACGTACGGCACCTATATTAGCCGTTGCATAGCTCGGGGGTGGGGGACCGTACGGTGCCAACGCATGATCCTTACAAATGTATGGAGGATATTCTACCGGTAACGCTGTGCGACCCGCATATTGAGGCCGTAGCGCGTCCCGCACCCTAATGTGCCGAGGGACTTGTGGGCGCCGTAGAATT'/>

    <sequence taxon='56' value='CTCGAAAATAATCACCAGAATTAATCTTGTCATTATATGTCTCCAGGCGTTAGGCCCTACACATGTATGTGGGATCTTTAGTTACTTCCTTAAGTGCAGGTTTTACTGTCCAGATATGGCGCCGTCGGCGTAAGATCTGCGACACCAGGCTATTACCAGCCCCCGCGAGGGCGCCTATTTAGGTTCTAGGTCCCTTTATGGAGTCCGGCCCGCTCGTTATTATGTAATAGGTAGCGAGGGGGCATTGCGCAATGCCCTGACGCGCACTTAACTCATCGAGTGAACCCGCTTTGGCGGGCGGGCCTTGTAATGTGTCTTTAGAGTAACTACCGTTTCAACTGAATCTTCGATAAATGGTCTGCTGGTAAACCAGGGGCGTAGTGGGGGACTAATTTACCTGACTAAGCTGTTAAGTCGTGACGAGACCCATCCCGATTACCTTGAAGGTGGAATTATTCGTCGGACATAAGTCTCGCCTATTGTGTATCTGATCGCGGCGACTGTTTAGATCTTAAGGAAGACTCGTATCCTCGGGTTATACAAGAGACTTAATGGGATCGCCCCCAGTGAGGAGCGGATAACTATTTAACTGCTTCAAGTTGAATCCGCAAGACTTCTGATACCAACTTTCTCGGGCGCTGAGGACGACTAGGAGGGACGGCAGACTCGAGATTCTCTTTCTACTCATCTAGCAGCATCTACCGGTTCCACACCTACGAATGGAGGACAAAGTGATCCCATCCTGATGCAGTCCTCAATCGACTTGATCAGCTATGAAAATTTAGTGAGATTGCGGCGGCCAGAGGAAGCGGATATTACGTCACTGGTGCAATCCAATAATAGCCCATGTATTCCATTGAGTGATATACGCCACCCCTGTGTGGTTTCGTAGTGATACACTACTGACTAATCTTCAACACCTTCATTGGATTCTTAACTACTGCGGGGATGACAGCTGGCGAAGACTACGATTGCCATCACTATCCCCGAGCTCAATAACGGACTCTTCATTGTTCGCTGACGGTACAGGAGATTCCAAGTATGGTGCGACGTAGGGCGACATTAGAACTGCATCGTAAGTAACCGTTCTGACGGCGCCATCGAGACTTAAGACAGGTCACGGACGAAAACCCCTGTGGCCTGTCCGCATACTATCTGGAGTAGATAACCGACAGCTTCTTACCAAGCACGCTATTATCCCCTATACCGGGATTTCGCGGAAGAATCGCTATTCTGGCAGGATTTCATGAAGATATGGCCGTTCCCTACTCTACACCCCGACGAAAGGGGGCCTCTGAGGCGGCACTCTAGGAATCCTAGGGCTGTACCGACTTACGCGCTAGCGTTGCGACGTGAAACGGATAATCCCGATGTCTCTGTTCGCATGCCGAGTAGACAGAGAACTATGACGCGAGTCAAGATATTTCATTACCACGCCCGAGATTGGACTTTTAGGGATTTGCTAGTGCGGCTCTATTTCTCAACCGAGTAGAGCAGCGCGTCAAACGTCTGATCAGCCAAACCACTAAGCGACAACACGATTAAGAGTTCTACGCTACTGGCCGAGAAAGTATCTCTAGTAGGTGTCCGCCCTACAATTTGGCTGATATTACCTTCATTACAGTTAAGTGCTAACCCAGCATGCGCACCCTATTCACACAGAAACAAGCGGCCACGGAGCAGCAAAATCCCCTAACGTTGGGTAACATGGTCTGCTAAGAAAGGAAGGAACTGTATAGCAGACCTGCTCTAAGGTGCAGCTAACCAAAATGGAACGCACAAATTATGACTGACATCCAGATGACTGGCCTGGGATTAGACGTACGGCACCTATATTAGCCGTTGCATAGCTCGGGGGTGGGGGACCGTACGGTGCCAACGCATGATCCTTACAAATGTATGGAGGATATTCTACCGGTAACGCTGTGCGACCCGCATATTGAGGCCGTAGCGCGTCCCGCACCCTAATGTGCCGAGGGACTTGTGGGCGCCGTAGAATT'/>

</data>

    <trait id="tipDates" spec='beast.evolution.tree.TraitSet' traitname='date-backward' units='year' value='
4=2.200510792763913,
71=0.24063861477169723,
70=0.2256046038565671,
17=0.8650452303397147,
18=0.5552129483217048,
7=1.6196650576954918,
22=0.4659512329854003,
80=0.33239001888148323,
46=0.7172828216210796,
63=0.41934263214740586,
51=0.5274829225547686,
56=0.4642713017538904,
48=0.6208740121625733,
33=0.9118478763603335,
67=0.3372109492575097,
79=0.19557622621425264,
65=0.38851476032384413,
75=0.375832876698059,
32=0.9982985369070296,
10=1.16408912484064,
23=1.0301704307122512,
21=1.0710312484474036,
29=0.8500446526111904,
39=0.8020525200799447,
13=1.1859554322776642,
16=0.876392546945175,
47=0.4829797807240763,
76=0.34871969177761253,
78=0.2294082039808254,
9=1.5373050202676588,
8=1.568368743303759,
25=0.9586746380559688,
82=0.2890988145745026,
84=0.2302850027722858,
44=0.6089927987772463,
57=0.45008423106203876,
54=0.52791100986328,
100=0.13342728169695262,
53=0.18142562734442613,
38=0.749701385227461,
89=0.1261167285243614,
101=0.016275907120715694,
6=1.2860447234549208,
2=2.4581970115313494,
77=0.24397062328675068,
88=0.23592809345339427,
59=0.36929440188835505,
105=0.016017265500677613,
31=0.6254491283559176,
58=0.01735521236695714,
28=0.474742796526864,
15=1.280670114504848,
94=0.15544188791445723,
93=0.09083727967157174,
74=0.3482154757156417,
73=0.10391752388109499,
35=0.5008783934667047,
34=0.9008363330620393,
14=0.9686224151601754,
30=1.0255685229273013,
64=0.31595833891871195,
96=0.03807286230743889,
24=1.1438461007686198,
19=1.155863803029677,
20=1.0851626610983724,
12=1.2608964081128564,
36=0.582368229379298,
55=0.48945191452022785,
37=0.7596886653313191,
5=2.2396915182728807,
83=0.16637812125397522,
99=0.044199495613378215,
95=0.12049734590143801,
104=0.011394512397999268,
92=0.1976868260879927,
81=0.3267117205475798,
72=0.1262994466723253,
50=0.5958656443551589,
3=2.4618491562509783,
1=2.4846012429142776,
45=0.6447334508562657,
69=0.40485750513694096,
41=0.7589355761022651,
40=0.7616967428789727,
66=0.2051271687285916,
103=0.01060077951531957,
60=0.42386729582952976,
62=0.26622787753386934,
87=0.23690036418751648,
61=0.03859161772710262,
49=0.5902215246800755,
90=0.08696183735496765,
102=0.032178937800007024,
86=0.24233626871454694,
85=0.24220177692815215,
91=0.016207178199938,
43=0.7040240143772971,
52=0.07450821861803636,
27=1.0774640327941631,
26=0.9682953317998968,
42=0.7472641971566247,
98=0.10333100680399143,
97=0.12941630258434822,
68=0.19191386322271597,
11=1.3727178469057715,
0=2.8452121651122515
            '>
        <taxa id='taxonSet' spec='beast.evolution.alignment.TaxonSet' alignment='@alignment'/>
    </trait>
    
    <tree spec="beast.util.ClusterZBSATree" id="tree" nodetype="beast.evolution.tree.ZeroBranchSANode" clusterType="upgma" trait="@tipDates">
		<taxa idref="alignment"/>
	</tree>

    <BirthDeathSkylineModel spec="SABDSamplingThroughTimeModel" id="birthDeath" tree="@tree" conditionOnSampling="true">
		<parameter name="origin" id="origin" value ="50." lower="0."/>
        <parameter name="diversificationRate" id="diversificationRate" value="1.5"/>
        <parameter name="turnover" id="turnover" value=".5"/>
        <parameter name="samplingProportion" id="samplingProportion" value="0.7878706864011733"/>
        <parameter name="removalProbability" id="r" value="0.5" lower="0." upper="1."/>
	</BirthDeathSkylineModel>
    
    <siteModel gammaCategoryCount="1" id="SiteModel" spec="SiteModel">
		<parameter dimension="1"  id="mutationRate" name="mutationRate" value="1.0"/>
		<substModel id="gtr" rateAC="@rateAC" rateGT="@rateGT" rateAT="@rateAT" rateCG="@rateCG" rateCT="@rateCT" spec="GTR">
			<parameter dimension="1"  id="rateAG" lower="0.0" name="rateAG" value="1.0"/>
			<frequencies estimate="true" id="freqs" spec="Frequencies">
				<parameter name='frequencies' id='freqParameter' value='0.25' dimension='4' lower="0." upper="1."/>
			</frequencies>
		</substModel>
	</siteModel>
	<branchRateModel id="StrictClock" spec="beast.evolution.branchratemodel.StrictClockModel">
		<parameter dimension="1" id="clock.rate" name="clock.rate" value="0.05" lower="0."/>
	</branchRateModel>


   <!-- likelihood and priors: -->
    <distribution id="posterior" spec="util.CompoundDistribution">
		<distribution id="prior" spec="util.CompoundDistribution">
            <distribution  x="@clock.rate" id="clockRatePrior" spec='beast.math.distributions.Prior'>
				<distr spec='beast.math.distributions.LogNormalDistributionModel' id='clockRatePrior.exp' M="-4.6" S="1.25"/>
			</distribution>
			<distribution id="hky.frequencies.prior" spec="beast.math.distributions.Prior" x="@freqParameter">
				<distr id="Uniform " lower="0.0" upper="1.0" spec="beast.math.distributions.Uniform" />
			</distribution>
			<distribution id="diversificationRate_prior" spec="beast.math.distributions.Prior" x="@diversificationRate">
				<distr spec="beast.math.distributions.Uniform" lower="1." upper="2." offset="0."/>
			</distribution>
			<distribution id="turnover_prior" spec="beast.math.distributions.Prior" x="@turnover">
				<distr spec="beast.math.distributions.Uniform" lower="0." upper="1." offset="0."/>
			</distribution>
			<distribution  id='origin_Prior' x="@origin" spec='beast.math.distributions.Prior'>
				<distr spec='beast.math.distributions.Uniform' lower="0." upper="1000." offset="0."/>
			</distribution>
			<distribution id="BDlikelihood" spec="util.CompoundDistribution">
				<distribution idref="birthDeath"/>		
			</distribution>
		</distribution>
        <distribution id="jointTreeLikelihood" spec="util.CompoundDistribution">
			<distribution data="@alignment" id="treeLikelihood" spec="TreeLikelihood" tree="@tree" siteModel="@SiteModel" branchRateModel="@StrictClock"/>
        </distribution>
    </distribution>

    
	<run chainLength="20000000" id="mcmc" spec="MCMC" storeEvery="100000" distribution="@posterior">
        
		<state id="state" storeEvery="100000">
            <stateNode idref='tree'/>
			<stateNode idref="origin"/>
			<stateNode idref="diversificationRate"/>
			<stateNode idref="turnover"/>
			<!-- <stateNode idref="samplingProportion"/> -->
            <stateNode idref="r"/> 
            
            <stateNode idref="clock.rate"/>
			<stateNode idref="freqParameter"/>
			<parameter dimension="1"  id="rateAC" lower="0.0" upper="100.0" name="stateNode" value="1.0"/>
			<parameter dimension="1"  id="rateGT" lower="0.0" upper="100.0" name="stateNode" value="1.0"/>
			<parameter dimension="1"  id="rateAT" lower="0.0" upper="100.0" name="stateNode" value="1.0"/>
			<parameter dimension="1"  id="rateCG" lower="0.0" upper="100.0" name="stateNode" value="1.0"/>
			<parameter dimension="1"  id="rateCT" lower="0.0" upper="100.0" name="stateNode" value="1.0"/>
        </state>
        
		<operator id='origOperator' spec='ScaleOperator' scaleFactor=".75" weight="3" parameter="@origin"/>
		<operator id='diversificationRateOperator' spec='ScaleOperator' scaleFactor=".75" weight="10" parameter="@diversificationRate"/>
		<operator id='turnoverOperator' spec='ScaleOperator' scaleFactor=".75" weight="10" parameter="@turnover"/>
		<!-- <operator id='samplingProportionOperator' spec='ScaleOperator' scaleFactor=".75" weight="10" parameter="@samplingProportion"/> -->
        <operator id='rOperator' spec='ScaleOperator' scaleFactor=".9" weight="1" parameter="@r"/> 
        
        <operator spec='TreeDimensionJump' weight="10" tree="@tree"/> 
        <operator spec='WilsonBaldingForZeroBranchSampledAncestorTrees' weight="10" tree="@tree"/> 
        <operator spec='ExchangeForZeroBranchSampledAncestorTrees' isNarrow="false" weight="10" tree="@tree"/>
        <operator spec='ExchangeForZeroBranchSampledAncestorTrees' weight="10" tree="@tree"/>
        <operator spec='UniformForZeroBranchSATrees' weight="20" tree="@tree"/>
        <operator id='rootScaler' spec='ScaleOperatorForZeroBranchSATrees' scaleFactor=".95" weight="1" tree="@tree" rootOnly='true'/>
        <operator id='treeScaler' spec='ScaleOperatorForZeroBranchSATrees' scaleFactor=".95" weight="10" tree="@tree"/>
        <operator id="updownTree" spec="UpDownOperator" scaleFactor=".95" weight="20" up="@clock.rate" down="@tree"/>

        
        <operator id="clock.rateScaler" parameter="@clock.rate" scaleFactor="0.75" spec="ScaleOperator" weight="10"/>
        
		<operator spec='ScaleOperator' scaleFactor=".75" weight=".2" parameter="@rateAC"/>
		<operator spec='ScaleOperator' scaleFactor=".75" weight=".2" parameter="@rateAT"/>
		<operator spec='ScaleOperator' scaleFactor=".75" weight=".2" parameter="@rateCG"/>
		<operator spec='ScaleOperator' scaleFactor=".75" weight=".2" parameter="@rateCT"/>
		<operator spec='ScaleOperator' scaleFactor=".75" weight=".2" parameter="@rateGT"/>
		<operator autoOptimize="true" delta="0.2" id="FrequenciesExchanger" integer="false" spec="DeltaExchangeOperator" weight="0.1" parameter="@freqParameter"/>


			
		<logger fileName="$(seed).log" id="tracelog" logEvery="10000" mode="autodetect" model="@posterior">
			<distribution idref="posterior" name="log"/>
			<log idref="BDlikelihood"/>
            <log idref="jointTreeLikelihood"/>
            <log id="treeHeight" spec="beast.evolution.tree.TreeHeightLogger" tree="@tree"/>
			<log idref="origin"/>
            <log idref="diversificationRate"/>
			<log idref="turnover"/>
			<!--<log idref="samplingProportion"/>-->
            <log idref="r"/>
            <log id="SACount" spec="beast.evolution.tree.SALogger" tree="@tree"/>

            <log idref="clock.rate"/>
			<log idref="freqParameter"/>
			<log idref="rateAC"/>
			<log idref="rateAG"/>
			<log idref="rateAT"/>
			<log idref="rateCG"/>
			<log idref="rateCT"/>
			<log idref="rateGT"/>
		</logger>
        
        <logger fileName="$(seed).trees" id="treelog" logEvery="10000" mode="tree">
			<tree idref="tree" name="log"/>
		</logger>
	
	</run>

</beast>
