# Supplementary material for: Bayesian Inference of Sampled Ancestor Trees for Epidemiology and Fossil Calibration
Source: PLoS Comput Biol. 2014 Dec 4;10(12):e1003919. doi: 10.1371/journal.pcbi.1003919 (PMC4263412; doi:10.1371/journal.pcbi.1003919)
Supplement: File S5 — XML files for simulated transmission process. (ZIP) [file pcbi.1003919.s006.zip › simulations2/56.xml]

<?xml version="1.0" encoding="UTF-8" standalone="no"?><beast namespace="beast.core:beast.evolution.alignment:beast.evolution.tree.coalescent:beast.core.util:beast.evolution.nuc:beast.evolution.operators:beast.evolution.sitemodel:beast.evolution.substitutionmodel:beast.evolution.likelihood:beast.evolution.speciation:beast.core.parameter:beast.util" version="2.0">
    
    <data dataType="nucleotide" id="alignment" name="alignment">
    <sequence taxon='0' value='TTAATGGTCTTCCCAAGATGATTTTTAAGACATAATGTAGCATGACACCATACTGACCTAGGACCCCTTGATAAACTGGGTTACTGACCATATTCTCTCAGACACATCGGGCCCCAGAGTAATATGTCAGCCCACTTTGCAAAAGCCCATCAGTGGGGCCAATACTTGAAATAGAAACGCCGGGACAACGTCACTTGGTACCGTTTTGTGCGTTTGGACATTGTCCCATGCTAAGATAGAGCTAAAGACTCTGGACTGAGTTAAACACCCCTGACCTTAATGGATCGACTCTTTCCCAATGCGCGGGGGCGTGTTACACCAAAGGCCACGTCGTTCCTGTCTTCCATCGCTAAAGGAGCGTTTTGTATAGCATCTGCCCATACAGTACCCGCCAACCTAGACACTCGAAACCTAAGAGATTCAAATGCCGGCTAGTAATAATGCACCGTGTTCTAAGTTGTAGTGGGCATGTGACTGTGAGCACGAGGGTACGGGTGCACGAATGGCCAAGTGTAGGTACTGGTTTAGGACCTCGACGGGTGCAGACTGGCTGTGCAATCGCTGTCCGTGGTTCGGCTACAGTTGCGAGAATAGTTGATAACCCACCCACCACTGATTGTCGAACCTAGCCTGTATGGGCTCTACCGATAGCGGGTATAACACTCTCGCCCATTCCTGTTACATTTGTGTCGCGCCCGCCTAGGGGATAGGCAGACCCTAGTTAAAAATTGTAACGTTCTGCTCGGTCCGGGACTGTTGCTGGATGGGATGCGAAAAGTAAAAGATTTTCTAGTTCTCTTTGTTACGCAAAAATTCCAATTATAGTAGTCGAGCCTATTGGGAATCGGAAAGTGCTGCGAGTCGCAGTGGCCAGTGAAGCCATTCGGAGGCCCGGCGGGGACCGAATGCGTCGCTGGACTTACTCTTACTACAATGAAAATGCAAGCATATGCGTGGGTTTAATAATGTACATGCAGCACTAATAGGCCTAGCGAGGAGACCAACAAGACCTGTAGCTGAAATATTCCCTACTTGGGCTAAAGGTCCCCAAAATTGTTGACACATAACCTATCTAGGCAGTGGATATATCAAGATGCAGGTTGTCATCTCCGTGATCTCCTTCCGGGACTGATCAGGATTCTCTGAGTTATGCGGCTAACCACGCATCGCCAACGTAAGTAATAGCCCCTATGACGTGAGTCTGGCTGGCTCACATGCGGTCGCATAAGACAGGAATACTGGACATGGGGACGATGGTTACGTAGCATTGTCCTTACGCCTCGGTCACGTTGTATCGGATATACGAGAGTCCAGCTCGGGGCATTTAGGCGCTCTCTGCTATGGTCGCATTTCCATGGAAAGGATTAGTAAGTGAGGCCCCCTGCCCGTAAGCAATGCCCCCCGGGGCACCTAGCTCTAGGTCAGAGAGACGATTTTCGTCAAGATAATCTGATACGGTCGATCAGAGAAGATGAATCTCCTCCGCCGATGCTACGCCCTCCCGCGACTTGGGGTATTCTCGTAAAGGACTAGCTTGATTTATAATTTCCCCAGTCTTCGCCAGCATTTTTACAATAGGCGGTGGGGTTTATCACCAAACTAATGAGACTAGATTGATTGACCTCTAAGTTAGAGACGCTTACACCGGCCCCATGCTGAACGAAATCCCTAGGGGCAACTGGAAAATCGAACGTTTGGCGCGTGGCTTGTCCCCATCACCGTACACTTGTTCGTGGACTCCGAATCCTCATTTTACTACTCGGAATACATCGATGAAACGATACGTGTGACTTACTGGCTTAGACGGGCACCTGGCCTGCTTCGATGCACTCTGGGTCTCATTCATGACGGATGCGAGTTGGTGCACTCCCGAAGTTCGGACGCTCCGAGCATTTAGACACAAACAGCCGTCGACTAAACCTATTACTCTAAGCCAAGTATACAAGTCGGAGTTGGCTGGAACAAGGTGAGAATTCGGAGTCTAGAAGAGAAGGAAGCAA'/>

    <sequence taxon='1' value='TCAATGGTCTTCCCAAGATGGTTTTTAAGACATGATGTCGCATGACACCATACTGACCTAGGACCCCTTGGTAAACTGGGTTACTGACCATATTCTCTCAGACACATCGGGCCCCAGAGTAATATGTCAGCCCACTTTGCAAAAGCCCATCAGTGGGGCCAATACTTGAAATAGAAACGCCGGGACAACGTCACTTGGTACCGTTTTGTGCGTTTGGACATTGTCCCATGCTAAGATAGAGCTAAAGACTCTGGACTGAGTTAAACACCCCTGACCTTAATGGATCGATTCTTTCCCAATGCGCGGGGGCGTGTTACACCAAAGGCCACGTCGTTCCTGTCTTCCATCGCTAAAGGAGCGTTTTGTATAGCATCTGCCCATACAGTACCCGCCAACCTAGACACTCGAAACCTAAGAGATTCAAATGCCGGCTAGTAATAATGCACCATGTTCTAAGTTGTAGTGGGCATGTGACTGTGAGCACGAGGGTACGGGTGCACGAATGGCCAAGTGTAGGTACTGGTTTAGGACCTCGACGGGTGCAGACTGGCTGTGCAATCGCTGTCCGTGGTTCGGCTACAGTTGCGAGAATAGTTGATAACCCACCCACCACTGATTGTCGAACCTAGCCTGTATGGGCTCTACCGATAGCGGGTATAACACTCTCGCCCATTCCTGTTACATTTGTGTCGCGCCCGCCTAGGGGATAGGCAGACCCTAGTTAAAAATTGTAACGTTCTGCTCGGTCCGGGACTGTTGCTGGATGGGATGCGAAAAGTAAAAGATTTTCTAGTTCTCTTTGTTACGCAAAAATTCCAATTATAGTAGTCGAGCCTATTGGGAATCGGAAAGTGCTGCGAGTCGCAGTGGCCAGTGAAGCCATTCGGAGGCCCGGCGGGGACCGAATGCGTCGCTGGACTTACTCTTACTACAATGAAAATGCAAGCATATGCGTGGGTTTAATAATGTACATGCAGCACTAATAGGCCTAGCGAGGAGACCAACAAGACCTGTAGCTGAAATATTCCCTACTTGGGCTAAAGGTCCCCAAAATTGTTGACACATAACCTATCTAGGCAGTGGATATATCAAGATGTAGGTTGTCATCTCCGTGATCTCCTTCCGGGACTGATCAGGATTCTCTGAGTTATGCGGCTAACCACGCATCGCCAACGTAAGTAATAGCCCCTATGACGTGAGTCTGGCTGGCTCACATGCGGTCGCATAAGACAGGAATACTGGACATGGGGACGATGGTTACGTAGCATTGTCCTTACGCCTCGGTCACGTTGTATCGGATATACGAGAGTCCAGCTCGGGGCATTTAGGCGCTCTCTGCTATGGTCGCATTTCCATGGAAAGGATTAGTAAGTGAGGCCCCCTGCCCGTAAGCAATGCCCCCCGGGGCACCTAGCTCTAGGTCAGAGAGACGATTTTCGTCAAGATAATCTGATACGGTCGATCAGAGAAGATGAATCTCCTCCGCCGATGCTACGCCCTCCCGCGACTTGGGGTATTCTCGTAAAGGACTAGCTTGATTTATAATTTCCCCAGTCTTCGCCAGCATTTTTACAATAGGCGGTGGGGTTTATCACCAAACTAATGAGACTAGATTGATTGACCTCTAAGTTAGAGACGCTTACACCGGCCCCATGCTGAACGAAATCCCTAGGGGCAACTGGAAAATCGAACGTTTGGCGCGTGGCTTGTCCCCATCACCGTACACTTGTTCGTGGACTCCGAATCCTCATTTTACTACTCGGAATACATCGATGAAACGATACGTGTGACTTACTGGCTTAGACGGGCACCTGGCCTGCTTCGATGCACTCTGGGTCTCATTCATGACGGATGCGAGTTGGTGCACTCCCGAAGTTCGGACGCTCCGAGCATTTAGACACAAACAGCCGTCGACTAAACCTATTACTCTAAGCCAAGTATACAAGTCGGAGTTGGCTGGAACAAGGTGAGAATTCGGAGTCTAGAAGAGAAGGAAGCAA'/>

    <sequence taxon='3' value='TCAATGGTCTTCCCAAGATGGTTTTTAAGACATGATGTCGCATGACACCATACTGACCTAGGACCCCTTGGTAAACTGGGTTACTGACCATATTCTCTCAGACACATCGGGCCCCAGAGTAATATGTCAGCCCACTTTGCAAAAGCCCATCAGTGGGGCCAATACTTGAAATAGAAACGCCGGGACAACGTCACTTGGTACCGTTTTGTGCGTTTGGACATTGTCCCATGCTAAGATAGAGCTAAAGACTCTGGACTGAGTTAAACACCCCTGACCTTAATGGATCGATTCTTTCCCAATGCGCGGGGGCGTGTTACACCAAAGGCCACGTCGTTCCTGTCTTCCATCGCTAAAGGAGCGTTTTGTATAGCATCTGCCCATACAGTACCCGCCAACCTAGACACTCGAAACCTAAGAGATTCAAATGCCGGCTAGTAATAATGCACCATGTTCTAAGTTGTAGTGGGCATGTGACTGTGAGCACGAGGGTACGGGTGCACGAATGGCCAAGTGTAGGTACTGGTTTAGGACCTCGACGGGTGCAGACTGGCTGTGCAATCGCTGTCCGTGGTTCGGCTACAGTTGCGAGAATAGTTGATAACCCACCCACCACTGATTGTCGAACCTAGCCTGTATGGGCTCTACCGATAGCGGGTATAACACTCTCGCCCATTCCTGTTACATTTGTGTCGCGCCCGCCTAGGGGATAGGCAGACCCTAGTTAAAAATTGTAACGTTCTGCTCGGTCCGGGACTGTTGCTGGATGGGATGCGAAAAGTAAAAGATTTTCTAGTTCTCTTTGTTACGCAAAAATTCCAATTATAGTAGTCGAGCCTATTGGGAATCGGAAAGTGCTGCGAGTCGCAGTGGCCAGTGAAGCCATTCGGAGGCCCGGCGGGGACCGAATGCGTCGCTGGACTTACTCTTACTACAATGAAAATGCAAGCATATGCGTGGGTTTAATAATGTACATGCAGCACTAATAGGCCTAGCGAGGAGACCAACAAGACCTGTAGCTGAAATATTCCCTACTTGGGCTAAAGGTCCCCAAAATTGTTGACACATAACCTATCTAGGCAGTGGATATATCAAGATGTAGGTTGTCATCTCCGTGATCTCCTTCCGGGACTGATCAGGATTCTCTGAGTTATGCGGCTAACCACGCATCGCCAACGTAAGTAATAGCCCCTATGACGTGAGTCTGGCTGGCTCACATGCGGTCGCATAAGACAGGAATACTGGACATGGGGACGATGGTTACGTAGCATTGTCCTTACGCCTCGGTCACGTTGTATCGGATATACGAGAGTCCAGCTCGGGGCATTTAGGCGCTCTCTGCTATGGTCGCATTTCCATGGAAAGGATTAGTAAGTGAGGCCCCCTGCCCGTAAGCAATGCCCCCCGGGGCACCTAGCTCTAGGTCAGAGAGACGATTTTCGTCAAGATAATCTGATACGGTCGATCAGAGAAGATGAATCTCCTCCGCCGATGCTACGCCCTCCCGCGACTTGGGGTATTCTCGTAAAGGACTAGCTTGATTTATAATTTCCCCAGTCTTCGCCAGCATTTTTACAATAGGCGGTGGGGTTTATCACCAAACTAATGAGACTAGATTGATTGACCTCTAAGTTAGAGACGCTTACACCGGCCCCATGCTGAACGAAATCCCTAGGGGCAACTGGAAAATCGAACGTTTGGCGCGTGGCTTGTCCCCATCACCGTACACTTGTTCGTGGACTCCGAATCCTCATTTTACTACTCGGAATACATCGATGAAACGATACGTGTGACTTACTGGCTTAGACGGGCACCTGGCCTGCTTCGATGCACTCTGGGTCTCATTCATGACGGATGCGAGTTGGTGCACTCCCGAAGTTCGGACGCTCCGAGCATTTAGACACAAACAGCCGTCGACTAAACCTATTACTCTAAGCCAAGTATACAAGTCGGAGTTGGCTGGAACAAGGTGAGAATTCGGAGTCTAGAAGAGAAGGAAGCAA'/>

    <sequence taxon='4' value='TCAATGGTCTTCCCAAGATGGTTTTTAAGACATGATGTCGCATGACACCATACTGACCTAGGACCCCTTGGTAAACTGGGTTACTGACCATATTCTCTCAGACACATCGGGCCCCAGAGTAATATGTCAGCCCACTTTGCAAAAGCCCATCAGTGGGGCCAATACTTGAAATAGAAACGCCGGGACAACGTCACTTGGTACCGTTTTGTGCGTTTGGACATTGTCCCATGCTAAGATAGAGCTAAAGACTCTGGACTGAGTTAAACACCCCTGACCTTAATGGATCGATTCTTTCCCAATGCGCGGGGGCGTGTTACACCAAAGGCCACGTCGTTCCTGTCTTCCATCGCTAAAGGAGCGTTTTGTATAGCATCTGCCCATACAGTACCCGCCAACCTAGACACTCGAAACCTAAGAGATTCAAATGCCGGCTAGTAATAATGCACCATGTTCTAAGTTGTAGTGGGCATGTGACTGTGAGCACGAGGGTACGGGTGCACGAATGGCCAAGTGTAGGTACTGGTTTAGGACCTCGACGGGTGCAGACTGGCTGTGCAATCGCTGTCCGTGGTTCGGCTACAGTTGCGAGAATAGTTGATAACCCACCCACCACTGATTGTCGAACCTAGCCTGTATGGGCTCTACCGATAGCGGGTATAACACTCTCGCCCATTCCTGTTACATTTGTGTCGCGCCCGCCTAGGGGATAGGCAGACCCTAGTTAAAAATTGTAACGTTCTGCTCGGTCCGGGACTGTTGCTGGATGGGATGCGAAAAGTAAAAGATTTTCTAGTTCTCTTTGTTACGCAAAAATTCCAATTATAGTAGTCGAGCCTATTGGGAATCGGAAAGTGCTGCGAGTCGCAGTGGCCAGTGAAGCCATTCGGAGGCCCGGCGGGGACCGAATGCGTCGCTGGACTTACTCTTACTACAATGAAAATGCAAGCATATGCGTGGGTTTAATAATGTACATGCAGCACTAATAGGCCTAGCGAGGAGACCAACAAGACCTGTAGCTGAAATATTCCCTACTTGGGCTAAAGGTCCCCAAAATTGTTGACACATAACCTATCTAGGCAGTGGATATATCAAGATGTAGGTTGTCATCTCCGTGATCTCCTTCCGGGACTGATCAGGATTCTCTGAGTTATGCGGCTAACCACGCATCGCCAACGTAAGTAATAGCCCCTATGACGTGAGTCTGGCTGGCTCACATGCGGTCGCATAAGACAGGAATACTGGACATGGGGACGATGGTTACGTAGCATTGTCCTTACGCCTCGGTCACGTTGTATCGGATATACGAGAGTCCAGCTCGGGGCATTTAGGCGCTCTCTGCTATGGTCGCATTTCCATGGAAAGGATTAGTAAGTGAGGCCCCCTGCCCGTAAGCAATGCCCCCCGGGGCACCTAGCTCTAGGTCAGAGAGACGATTTTCGTCAAGATAATCTGATACGGTCGATCAGAGAAGATGAATCTCCTCCGCCGATGCTACGCCCTCCCGCGACTTGGGGTATTCTCGTAAAGGACTAGCTTGATTTATAATTTCCCCAGTCTTCGCCAGCATTTTTACAATAGGCGGTGGGGTTTATCACCAAACTAATGAGACTAGATTGATTGACCTCTAAGTTAGAGACGCTTACACCGGCCCCATGCTGAACGAAATCCCTAGGGGCAACTGGAAAATCGAACGTTTGGCGCGTGGCTTGTCCCCATCACCGTACACTTGTTCGTGGACTCCGAATCCTCATTTTACTACTCGGAATACATCGATGAAACGATACGTGTGACTTACTGGCTTAGACGGGCACCTGGCCTGCTTCGATGCACTCTGGGTCTCATTCATGACGGATGCGAGTTGGTGCACTCCCGAAGTTCGGACGCTCCGAGCATTTAGACACAAACAGCCGTCGACTAAACCTATTACTCTAAGCCAAGTATACAAGTCGGAGTTGGCTGGAACAAGGTGAGAATTCGGAGTCTAGAAGAGAAGGAAGCAA'/>

    <sequence taxon='10' value='TCAATGGTCTTCCCAAGATGGTTTTTAAGACATGATGTCGCATGACACCATACTGACCTAGGACCCCTTGGTAAACTGGGTTACTGACCATATTCTCTCAGACACATCGGGCCCCAGAGTAATATGTCAGCCCACTTTGCAAAAGCCCATCAGTGGGGCCAATACTTGAAATAGAAACGCCGGGACAACGTCACTTGGTACCGTTTTGTGCGTTTGGACATTGTCCCATGCTAAGATAGAGCTAAAGACTCTGGACTGAGTTAAACACCCCTGACCTTAATGGATCGATTCTTTCTCAATGCGCGGGGGCGTGTTACACCAAAGGCCACGTCGTTCCTGTCTTCCATCGCTAAAGGAGCGTTTTGTATAGCATCTGCCCATACAGTACCCGCCAACCTAGAAACTCGAAACCTAAGAGATTCAAATGCCGGCTAGTAATAATGCACCATGTTCTAAGTTGTAGTGGGCATGTGACTGTGAGCACGAGGGTACAGGTGCACGAATGGCCAAGTGTAGGTACTGGTTTAGGACCTCGACGGGTGCAGACTGGCTGTGCAATCGCTGTCCGTGGTTCGGCTACAGTTGCGAGAATAGTTGATAACCCACCCACCACTGATTGTCGAACCTAGCCTGTATGGGCTCTACCGATAGCGGGTATAACACTCTCGCCCATTCCTGTTATATTTGTGTCGCGCCCGCCTAGGGGATAGGCAGACCCTAGTTAAAAATTGTAACGTTCTGCTCGGTCCGGGACTGTTGCTGGATGGGATGCGAAAAGTAAAAGATTTTCTAGTTCTCTTTGTTACGCAAAAATTCCAATTATAGTAGTCGAGCCTATTGGGAATCGGAAAGTGCTGCGAGTCGCAGTGGCCAGTGAAGCCATTCGGAGGCCCGGCGGGGACCGAATGCGCCGCTGGACTTACTCTTACTACAATGAAAATGCAAGCATATGCGTGGGTTTAATAATGTACATGCAGCACTAATAGGCCTAGCGAGGAGACCAACAAGACCTGTAGCTGAAATATTCCCTACTTGGGCTAAAGGTCCCCAAAATTGTTGACACATAACCTATCTAGGCAGTGGATATATCAAGATGTAGGTTGTCATCTCCGTGATCTCCTTCCGGGACTGATCAGGATTCTCTGAGTTATGCGGCTAACCACGCATCGCCAACGTAAGTAATAGCCCCTATGACGTGAGTCTGGCTGGCTCACATGCGGTCGCATAAGACAGGAATACTGGACATGGGGACGATGGTTACGTAGCATTGTCCTTACGCCTCGGTCACGTTGTATCGGATATACGAGAGTCCACCTCGGGGCATTTAGGCGCTCTCTGCTATGGTCGAATTTCCATGGAAAGGATTAGTAAGTGAGGCCCCCTGCCCGTAAGCAATGCCCCCCGGGGCACCTAGCTCTAGGTCAGAGAGACGATTTTCGTCAAGATAATCTGATACGGTCGATCAGAGAAGATGAATCTCCTCCGCCGATGCTACGCCCTCCCGCGACTTGGGGTATTCTCGTAAAGGACTAGCTTGATTTATAATTTCCCCAGTCTTCGCCAGCATTTTTACAATAGGCGGTGGGGTTTATCACCAAACTAATGAGACTAGATTGATTGATCTCTAAGTTAGAGACGCTTACACCGGCCCCATGCTGAACGAAATCCCTAGGGGCAACTGGAAAATCGAACGTTTGGCGCGTGGCTTGTCCCCATCACCGTACACTTGTTCGTGGACTCCGAATCCTTATTTTACTACTCGGAATACATCGATGAAACGATACGTGTGACTTACTGTCTTAGACGGGCACCTGGCCTGTTTCGATGCACTCTGGGTCTCATTCATGACGGATGCGAGTTGGTGCACTCCCGAAGTTCGGACGCTCCGAGCATTTAGACACAAACAGCCGTCGACTAAACCTATTACTCTAAGCCAAGTATACAAGTCGGAGTTGGCTGGAACAAGGTGAGAATTCGGAGTCTAGAAGAGAAGGAAGCAA'/>

    <sequence taxon='11' value='TCAATGGTCTTCCCAAGATGGTTTTTAAGACATGATGTCGCATGACACCATACTGACCTAGGACCCCTTGGTAAACTGGGTTACTGACCATATTCTCTCAGACACATCGGGCCCCAGAGTAATATGTCAGCCCACTTTGCAAAAGCCCATCAGTGGGGCCAATACTTGAAATAGAAACGCCGGGACAACGTCACTTGGTACCGTTTTGTGCGTTTGGACATTGTCCCATGCTAAGATAGAGCTAAAGACTCTGGACTGAGTTAAACACCCCTGACCTTAATGGATCGATTCTTTCTCAATGCGCGGGGGCGTGTTACACCAAAGGCCACGTCGTTCCTGTCTTCCATCGCTAAAGGAGCGTTTTGTATAGCATCTGCCCATACAGTACCCGCCAACCTAGAAACTCGAAACCTAAGAGATTCAAATGCCGGCTAGTAATAATGCACCATGTTCTAAGTTGTAGTGGGCATGTGACTGTGAGCACGAGGGTACAGGTGCACGAATGGCCAAGTGTAGGTACTGGTTTAGGACCTCGACGGGTGCAGACTGGCTGTGCAATCGCTGTCCGTGGTTCGGCTACAGTTGCGAGAATAGTTGATAACCCACCCACCACTGATTGTCGAACCTAGCCTGTATGGGCTCTACCGATAGCGGGTATAACACTCTCGCCCATTCCTGTTATATTTGTGTCGCGCCCGCCTAGGGGATAGGCAGACCCTAGTTAAAAATTGTAACGTTCTGCTCGGTCCGGGACTGTTGCTGGATGGGATGCGAAAAGTAAAAGATTTTCTAGTTCTCTTTGTTACGCAAAAATTCCAATTATAGTAGTCGAGCCTATTGGGAATCGGAAAGTGCTGCGAGTCGCAGTGGCCAGTGAAGCCATTCGGAGGCCCGGCGGGGACCGAATGCGCCGCTGGACTTACTCTTACTACAATGAAAATGCAAGCATATGCGTGGGTTTAATAATGTACATGCAGCACTAATAGGCCTAGCGAGGAGACCAACAAGACCTGTAGCTGAAATATTCCCTACTTGGGCTAAAGGTCCCCAAAATTGTTGACACATAACCTATCTAGGCAGTGGATATATCAAGATGTAGGTTGTCATCTCCGTGATCTCCTTCCGGGACTGATCAGGATTCTCTGAGTTATGCGGCTAACCACGCATCGCCAACGTAAGTAATAGCCCCTATGACGTGAGTCTGGCTGGCTCACATGCGGTCGCATAAGACAGGAATACTGGACATGGGGACGATGGTTACGTAGCATTGTCCTTACGCCTCGGTCACGTTGTATCGGATATACGAGAGTCCACCTCGGGGCATTTAGGCGCTCTCTGCTATGGTCGAATTTCCATGGAAAGGATTAGTAAGTGAGGCCCCCTGCCCGTAAGCAATGCCCCCCGGGGCACCTAGCTCTAGGTCAGAGAGACGATTTTCGTCAAGATAATCTGATACGGTCGATCAGAGAAGATGAATCTCCTCCGCCGATGCTACGCCCTCCCGCGACTTGGGGTATTCTCGTAAAGGACTAGCTTGATTTATAATTTCCCCAGTCTTCGCCAGCATTTTTACAATAGGCGGTGGGGTTTATCACCAAACTAATGAGACTAGATTGATTGATCTCTAAGTTAGAGACGCTTACACCGGCCCCATGCTGAACGAAATCCCTAGGGGCAACTGGAAAATCGAACGTTTGGCGCGTGGCTTGTCCCCATCACCGTACACTTGTTCGTGGACTCCGAATCCTTATTTTACTACTCGGAATACATCGATGAAACGATACGTGTGACTTACTGTCTTAGACGGGCACCTGGCCTGTTTCGATGCACTCTGGGTCTCATTCATGACGGATGCGAGTTGGTGCACTCCCGAAGTTCGGACGCTCCGAGCATTTAGACACAAACAGCCGTCGACTAAACCTATTACTCTAAGCCAAGTATACAAGTCGGAGTTGGCTGGAACAAGGTGAGAATTCGGAGTCTAGAAGAGAAGGAAGCAA'/>

    <sequence taxon='16' value='TCAATGGTCTTCCCAAGATGGTTTTTAAGACATGATGTCGCATGACACCATACTGACCTAGGACCCCTTGGTAAACTGGGTTACTGACCATATTCTCTCAGACACATCGGGCCCCAGAGTAATATGTCAGCCCACTTTGCAAAAGCCCATCAGTGGGGCCAATACTTGAAATAGAAACGCCGGGACAACGTCACTTGGTACCGTTTTGTGCGTTTGGACATTGTCCCATGCTAAGATAGAGCTAAAGACTCTGGACTGAGTTAAACACCCCTGACCTTAATGGATCGATTCTTTCTCAATGCGCGGGGGCGTGTTACACCAAAGGCCACGTCGTTCCTGTCTTCCATCGCTAAAGGAGCGTTTTGTATAGCATCTGCCCATACAGTACCCGCCAACCTAGAAACTCGAAACCTAAGAGATTCAAATGCCGGCTAGTAATAATGCACCATGTTCTAAGTTGTAGTGGGCATGTGACTGTGAGCACGAGGGTACAGGTGCACGAATGGCCAAGTGTAGGTACTGGTTTAGGACCTCGACGGGTGCAGACTGGCTGTGCAATCGCTGTCCGTGGTTCGGCTACAGTTGCGAGAATAGTTGATAACCCACCCACCACTGATTGTCGAACCTAGCCTGTATGGGCTCTACCGATAGCGGGTATAACACTCTCGCCCATTCCTGTTATATTTGTGTCGCGCCCGCCTAGGGGATAGGCAGACCCTAGTTAAAAATTGTAACGTTCTGCTCGGTCCGGGACTGTTGCTGGATGGGATGCGAAAAGTAAAAGATTTTCTAGTTCTCTTTGTTACGCAAAAATTCCAATTATAGTAGTCGAGCCTATTGGGAATCGGAAAGTGCTGCGAGTCGCAGTGGCCAGTGAAGCCATTCGGAGGCCCGGCGGGGACCGAATGCGCCGCTGGACTTACTCTTACTACAATGAAAATGCAAGCATATGCGTGGGTTTAATAATGTACATGCAGCACTAATAGGCCTAGCGAGGAGACCAACAAGACCTGTAGCTGAAATATTCCCTACTTGGGCTAAAGGTCCCCAAAATTGTTGACACATAACCTATCTAGGCAGTGGATATATCAAGATGTAGGTTGTCATCTCCGTGATCTCCTTCCGGGACTGATCAGGATTCTCTGAGTTATGCGGCTAACCACGCATCGCCAACGTAAGTAATAGCCCCTATGACGTGAGTCTGGCTGGCTCCCATGCGGTCGCATAAGACAGGAATACTGGACATGGGGACGATGGTTACGTAGCATTGTCCTTACGCCTCGGTCACGTTGTATCGGATATACGAGAGTCCACCTCGGGGCATTTAGGCGCTCTCTGCTATGGTCGAATTTCCATGGAAAGGATTAGTAAGTGAGGCCCCCTGCCCGTAAGCAATGCCCCCCGGGGCACCTAGCTCTAGGTCAGAGAGACGATTTTCGTCAAGATAATCTGATACGGTCGATCAGAGAAGATGAATCTCCTCCGCCGATGCTACGCACTCCCGCGACTTGGGGTATTCTCGTAAAGGACTAGCTTGATTTATAATTTCCCCAGTCTTCGCCAGCATTTTTACAATAGGCGGTGGGGTTTATCACCAAACTAATGAGACTAGATTGATTGATCTCTAAGTTAGAGACGCTTACACCGGCCCCATGCTGAACGAAATCCCTAGGGGCAACTGGAAAATCGAACGTTTGGCGCGTGGCTTGTCCCCATCACCGTACACTTGTTCGTGGACTCCGAATCCTTATTTTACTACTCGGAATACATCGATGAAACGATACGTGTGACTTACTGTCCTAGACGGGCACCTGGCCTGTTTCGATGCACTCTGGGTCTCATTCATGACGGATGCGAGTTGGTGCACTCCCGAAGTTCGGACGCTCCGAGCATTTAGACACAAACAGCCGTCGACTAAACCTATTACTCTAAGCCAAGTATACAAGTCGGAGTTGGCTGGAACAAGGTGAGAATTCGGAGTCTAGAAGAGAAGGAAGCAA'/>

    <sequence taxon='31' value='TCAATGGTCTTCCCAAGATGGTTTTTAAGACATGATGTCGCATGACACCATACTGACCTAGGACCCTTTGGTAAACTGGGTTACTGACCATATTCTCTCAGACACATCGGGCCCCAGAGTAATATGTCAGCCCACTTTGCAAAAGCCCATCAGTGGGGCCAATACTTGAAATAGAAACGCCGGGACAACGTCACTTGGTACCGTTTTGTGCGTTTGGACATTGTCCCATGCTAAGATAGAGCTAAAGACTCTGGACTGAGTTAAACGCCCCTGACCTTAATGGATCGATTCTTTCTCAATGCGCGGGGGCGTGTTACACCAAAGGCCACGTCGTTCCTGTCTTCCATCGCTAAAGGAGCGTTTTGTATAGCATCTGCCCATACAGTACCCGCCAACCTAGAAACTTGAAACCTAAGAGATTCAAATGCCGGCTAGTAATAATGCACCATGTTCTAAGTTGTAGTGGGCATGTGACTGTGAGCACGAGGGTACAGGTGCACGAATGGCCAAGTGTAGGTACTGGTTTAGGACCTCGACGGGTGCAGACTGGCTGTGCAATCGCTGTCCGTGGTTCGGCTACAGTTGCGAGAATAGTTGATAACCCACCCACCACTGATTGTCGAACCTAGCCTGTATGGGCTCTACCGATAGCGGGTATAACACTCTCGCCCATTCCTGTTATATTTGTGTCGCGCCCGCCTAGGGGATAGGCAGACCCTAGTTAAAAATTGTAACGTTCTGCTCGGTCCGGGACTGTTGCTGGATGGGATGCGAAAAGTAAAAGATTTTCTAGTTCTCTTTGTTACGCAAAAATTCCAATTATAGTAGTCGAGCCTATTGGGAATCGGAAAGTGCTGCGAGTCGCAGTGGCCAGTGAAGCCATTCGGAGGCCCGGCGGGGACCGAATGCGCCGCTGGACTTACTCTTACTACAATGAAAATGCAAGCATATGCGTGGGTTTAATAATGTACATGCAGCACTAATAGGCCTAGCGAGGAGACCAACAAGACCTGTAGCTGAAATATTCCCTACTTGGGCTAAAGGTCCCCAAGATTGTTGACACATAACCTATCTAGGCAGTGGATATATCAAGATGTAGGTTGTCATCTCCGTGATCTCCTTCCGGGACTGATCAGGATTCTCTGAGTTATGCGGCTAACCACGCATCGCCAACGTAAGTAATAGCCCCTATGACGTGAGTCTGGCTGGCTCCCATGCGGTCGCATAAGACAGGAATACTGGACATGGGGACGATGGTTACGTAGCATTGTCCTTACGCCTCGGTCACGTTGTATCGGGTATACGAGAGTCCACCTCGGGGCATTTAGGCGCTCTCTGCTATGGTCGAATTTCCATGGAAAGGATTAGTAAGCGAGGCCCCCTGCCCGTAAGCAATGCCCCCCGGGGCACCTAGCTCTAGGTCAGAGAGACGATTTTCGTCAAGATAATCTGATACGGTCGATCAGAGAAGATGAATCTCCTCCGCCGATGCTACGCACTCCCGCGACTTGGGGTATTCTCGTAAGGGACTAGCTTGATTTATAATTTCCCCAGTCTTCGCCAGCATTTTTACAATAGGCGGTGGGGTTTATCACCAAACTAATGAGACTAGATTGATTGATCTCTAAGTTAGAGACGCTTACACCGGCCCCATGCTGAACGAAATCCATAGGGGCAACTGGAAAATCGAACGTTTGGCGCGTGGCTTGTCCCCATCACCGTACACTTGTTCGTGGACTCCGAATCCTTATTTTACTACTCGGAATACATCGATGAAACGATACGTGTGACTTACTGTCCTAGACGGGCACCTGGCCTGTTTCGATGCACTCTGGGTCTCATTCATGACGGATGCGAGTTGGTGCACTCCCGAAGTTCGGACGCTCCGAGCATTTAGACACAAACAGCCGTCGACTAAACCTATTACTCTAAGCCAAGTATACAAGTCGGAGTTGGCTGGAACAAGGTGAGAATTCGGAGTCTAGAAGAGAAGGAAGCAA'/>

    <sequence taxon='42' value='TCAATGGTCTTCCCAAGATGGTTTTTAAGACATGATGTCGCATGACACCATACTGACCTAGGACCCTTTGGTAAACTGGGTTACTGACCATATTCTCTCAGACACATCGGGCCCCAGAGTAATATGTCAGCCCACTTTGCAAAAGCCCATCAGTGGGGCCAATACTTGAAATAGAAACGCCGGGACAACGTCACTTGGTACCGTTTTGTGCGTTTGGACATTGTCCCATGCTAAGATAGAGCTAAAGACTCTGGACTGAGTTAAACGCCCCTGACCTTAATGGATCGATTCTTTCTCAATGCGCGGGGGCGTGTTACACCAAAGGCCACGTCGTTCCTGTCTTCCATCGCTAAAGGAGCGTTTTGTATAGCATCTGCCCATACAGTACCCGCCAACCTAGAAACTTGAAACCTAAGAGATTCAAATGCCGGCTAGTAATAATGCACCATGTTCTAAGTTGTAGTGGGCATGTGACTGTGAGCATGAGGGTACAGGTGCACGAATGGCCAAGTGTAGGTACTGGTTTAGGACCTCGACGGGTGCAGACTGGCTGTGCAATCGCTGTCCGTGGTTCGGCTACAGTTGCGAGAATAGTTGATGACCCACCCACCACTGATTGTCGAACCTGGCCTGTATGGGCTCTACCGATAGCGGGTATAACACTCTCGCCCATTCCTGTTATATTTGTGTCGCGCCCGCCTAGGGGATAGGCAGACCCTAGTTAAAAATTGTAACGTTCTGCTCGGTCCGGGACTGTTGCTGGATGGGATGCGAAAAGTAAAAGATTTTCTAGTTCTCTTTGTTACGCAAAAATTCCAATTATAGTAGTCGAGCCTATTGGGAATCGGAAAGTGCTGCGAGTCGCAGTGGCCAGTGAAGCCATTCGGAGGCCCGGCGGGGACCGAATGCGCCGCTGGACTTACTCTTACTACAATGAAAATGCAAGCATATGCGTGGGTTTAATAATGTACATGCAGCACTAATAGGCCTAGCGAGGAGACCAACAAGACCTGTAGCTGAAATATTCCCTACTTGGGCTAAAGGTCCCCAAGATTGTTGACACCTAACCTATCTAGGCAGTGGATATATCAAGATGTAGGTTGTCATCTCCGTGATCTCCTTCCGGGACTGATCAGGATTCTCTGAGTTATGCGGCTAACCACGCATCGCCAACGTAAGTAATAGCCCCTATGACGTGAGTCTGGCTGGCTCCCATGCGGTCGCATAAGACAGGAATACTGGACATGGGGACGATGGTTACGTAGCATTGTCCTTACGCCTCGGTCACGTTGTATCGGGTATACGAGAGTCCACCTCGGGGCATTTAGGCGCTCTCTGCTATGGTCGAATTTCCATGGAAAGGATTAGTAAGCGAGGCCCCCTGCCCGTAAGCAATGCCCCCCGGGGCACCTAGCTCTAGGTCAGAGAGACGATTTTCGTCAAGATAATCTGATACGGTCGATCAGAGAAGATGAATCTCCTCCGCCGATGCTACGCACTCCCGCGACTTGGGGTATTCTCGTAAGGGACTAGCTTGATTTATAATTTCCCCAGTCTTCGCCAGCATTTTTACAATAGGCGGTGGGGTTTATCACCAAACTAATGAGACTAGATTGATTGATCTCTAAGTTAGAGACGCTTACACCGGCCCCATGCTGAACGAAATCCATAGGGGCAACTGGAAAATCGAACGTTTGGCGCGTGGCTTGTCCCCATCACCGTACACTTGTTCGTGGACTCCGAATCCTTATTTTACTACTCGGAATACATCGATGAAACGATACGTGTGACTTACTGTCCTAGACGGGCACCTGGCCTGTTTCGATGCACTCTGGGTCTCATTCATGACGGATGCGAGTTGGTGCACTCCCGAAGTTCGGACGCTCCGAGCATTTAGACACAAACAGCCGTCGACTAAACCTATTACTCTAAGCCAAGTATACAAGTCGGAGTTGGCTGGAACAAGGTGAGAATTCGGAGTCTAGAAGAGAAGGAAGCAA'/>

    <sequence taxon='49' value='TCAATGGTCTTCCCAAGATGGTTTTTAAGACATGATGTCGCATGACACCATACTGACCTAGGACCCTTTGGTAAACTGGGTTACTGACCATATTCTCTCAGACACATCGGGCCCCAGAGTAATATGTCAGCCCACTTTGCAAAAGCCCATCAGTGGGGCCAATACTTGAAATAGAAACGCCGGGACAACGTCACTTGGTACCGTTTTGTGCGTTTGGACATTGTCCCATGCTAAGATAGAGCTAAAGACTCTGGACTGAGTTAAACGCCCCTGACCTTAATGGATCGATTCTTTCTCAATGCGCGGGGGCGTGTTACACCAAAGGCCACGTCGTTCCTGTCTTCCATCGCTAAAGGAGCGTTTTGTATAGCATCTGCCCATACAGTACCCGCCAACCTAGAAACTTGAAACCTAAGAGATTCAAATGCCGGCTAGTAATAATGCACCATGTTCTAAGTTGTAGTGGGCATGTGACTGTGAGCATGAGGGTACAGGTGCACGAATGGCCAAGTGTAGGTACTGGTTTAGGACCTCGACGGGTGCAGACTGGCTGTGCAATCGCTGTCCGTGGTTCGGCTACAGTTGCGAGAATAGTTGATGACCCACCCACCACTGATTGTCGAACCTGGCCTGTATGGGCTCTACCGATAGCGGGTATAACACTCTCGCCCATTCCTGTTATATTTGTGTCGCGCCCGCCTAGGGGATAGGCAGACCCTAGTTAAAAATTGTAACGTTCTGCTCGGTCCGGGACTGTTGCTGGATGGGATGCGAAAAGTAAAAGATTTTCTAGTTCTCTTTGTTACGCAAAAATTCCAATTATAGTAGTCGAGCCTATTGGGAATCGGAAAGTGCTGCGAGTCGCAGTGGCCAGTGAAGCCATTCGGAGGCCCGGCGGGGACCGAATGCGCCGCTGGACTTACTCTTACTACAATGAAAATGCAAGCATATGCGTGGGTTTAATAATGTACATGCAGCACTAATAGGCCTAGCGAGGAGACCAACAAGACCTGTAGCTGAAATATTCCCTACTTGGGCTAAAGGTCCCCAAGATTGTTGACACCTAACCTATCTAGGCAGTGGATATATCAAGATGTAGGTTGTCATCTCCGTGATCTCCTTCCGGGACTGATCAGGATTCTCTGAGTTATGCGGCTAACCACGCATCGCCAACGTAAGTAATAGCCCCTATGACGTGAGTCTGGCTGGCTCCCATGCGGTCGCATAAGACAGGAATACTGGACATGGGGACGATGGTTACGTAGCATTGTCCTTACGCCTCGGTCACGTTGTATCGGGTATACGAGAGTCCACCTCGGGGCATTTAGGCGCTCTCTGCTATGGTCGAATTTCCATGGAAAGGATTAGTAAGCGAGGCCCCCTGCCCGTAAGCAATGCCCCCCGGGGCACCTAGCTCTAGGTCAGAGAGACGATTTTCGTCAAGATAATCTGATACGGTCGATCAGAGAAGATGAATCTCCTCCGCCGATGCTACGCACTCCCGCGACTTGGGGTATTCTCGTAAGGGACTAGCTTGATTTATAATTTCCCCAGTCTTCGCCAGCATTTTTACAATAGGCGGTGGGGTTTATCACCAAACTAATGAGACTAGATTGATTGATCTCTAAGTTAGAGACGCTTACACCGGCCCCATGCTGAACGAAATCCATAGGGGCAACTGGAAAATCGAACGTTTGGCGCGTGGCTTGTCCCCATCACCGTACACTTGTTCGTGGACTCCGAATCCTTATTTTACTACTCGGAATACATCGATGAAACGATACGTGTGACTTACTGTCCTAGACGGGCACCTGGCCTGTTTCGATGCACTCTGGGTCTCATTCATGACGGATGCGAGTTGGTGCACTCCCGAAGTTCGGACGCTCCGAGCATTTAGACACAAACAGCCGTCGACTAAACCTATTACTCTAAGCCAAGTATACAAGTCGGAGTTGGCTGGAACAAGGTGAGAATTCGGAGTCTAGAAGAGAAGGAAGCAA'/>

    <sequence taxon='50' value='TCAATGGTCTTCCCAAGATGGTTTTTAAGACATGATGTCGCATGACACCATACTGACCTAGGACCCTTTGGTAAACTGGGTTACTGACCATATTCTCTCAGACACATCGGGCCCCAGAGTAATATGTCAGCCCACTTTGCAAAAGCCCATCAGTGGGGCCAATACTTGAAATAGAAACGCCGGGACAACGTCACTTGGTACCGTTTTGTGCGTTTGGACATTGTCCCATGCTAAGATAGAGCTAAAGACTCTGGACTGAGTTAAACGCCCCTGACCTTAATGGATCGATTCTTTCTCAATGCGCGGGGGCGTGTTACACCAAAGGCCACGTCGTTCCTGTCTTCCATCGCTAAAGGAGCGTTTTGTATAGCATCTGCCCATACAGTACCCGCCAACCTAGAAACTTGAAACCTAAGAGATTCAAATGCCGGCTAGTAATAATGCACCATGTTCTAAGTTGTAGTGGGCATGTGACTGTGAGCATGAGGGTACAGGTGCACGAATGGCCAAGTGTAGGTACTGGTTTAGGACCTCGACGGGTGCAGACTGGCTGTGCAATCGCTGTCCGTGGTTCGGCTACAGTTGCGAGAATAGTTGATGACCCACCCACCACTGATTGTCGAACCTGGCCTGTATGGGCTCTACCGATAGCGGGTATAACACTCTCGCCCATTCCTGTTATATTTGTGTCGCGCCCGCCTAGGGGATAGGCAGACCCTAGTTAAAAATTGTAACGTTCTGCTCGGTCCGGGACTGTTGCTGGATGGGATGCGAAAAGTAAAAGATTTTCTAGTTCTCTTTGTTACGCAAAAATTCCAATTATAGTAGTCGAGCCTATTGGGAATCGGAAAGTGCTGCGAGTCGCAGTGGCCAGTGAAGCCATTCGGAGGCCCGGCGGGGACCGAATGCGCCGCTGGACTTACTCTTACTACAATGAAAATGCAAGCATATGCGTGGGTTTAATAATGTACATGCAGCACTAATAGGCCTAGCGAGGAGACCAACAAGACCTGTAGCTGAAATATTCCCTACTTGGGCTAAAGGTCCCCAAGATTGTTGACACCTAACCTATCTAGGCAGTGGATATATCAAGATGTAGGTTGTCATCTCCGTGATCTCCTTCCGGGACTGATCAGGATTCTCTGAGTTATGCGGCTAACCACGCATCGCCAACGTAAGTAATAGCCCCTATGACGTGAGTCTGGCTGGCTCCCATGCGGTCGCATAAGACAGGAATACTGGACATGGGGACGATGGTTACGTAGCATTGTCCTTACGCCTCGGTCACGTTGTATCGGGTATACGAGAGTCCACCTCGGGGCATTTAGGCGCTCTCTGCTATGGTCGAATTTCCATGGAAAGGATTAGTAAGCGAGGCCCCCTGCCCGTAAGCAATGCCCCCCGGGGCACCTAGCTCTAGGTCAGAGAGACGATTTTCGTCAAGATAATCTGATACGGTCGATCAGAGAAGATGAATCTCCTCCGCCGATGCTACGCACTCCCGCGACTTGGGGTATTCTCGTAAGGGACTAGCTTGATTTATAATTTCCCCAGTCTTCGCCAGCATTTTTACAATAGGCGGTGGGGTTTATCACCAAACTAATGAGACTAGATTGATTGATCTCTAAGTTAGAGACGCTTACACCGGCCCCATGCTGAACGAAATCCATAGGGGCAACTGGAAAATCGAACGTTTGGCGCGTGGCTTGTCCCCATCACCGTACACTTGTTCGTGGACTCCGAATCCTTATTTTACTACTCGGAATACATCGATGAAACGATACGTGTGACTTACTGTCCTAGACGGGCACCTGGCCTGTTTCGATGCACTCTGGGTCTCATTCATGACGGATGCGAGTTGGTGCACTCCCGAAGTTCGGACGCTCCGAGCATTTAGACACAAACAGCCGTCGACTAAACCTATTACTCTAAGCCAAGTATACAAGTCGGAGTTGGCTGGAACAAGGTGAGAATTCGGAGTCTAGAAGAGAAGGAAGCAA'/>

    <sequence taxon='58' value='TCAATGGTCTTCCCAAGATGGTTTTTAAGACATGATGTCGCATGACACCATACTGACCTAGGACCCTTTGGTAACCTGGGTTACTGACCATATTCTCTCAGACACATCGGGCCCCAGAGTAATATGTCAGCCCACTTTGCAAAAGCCCATCAGTGGGGCCAATACTTGAAATAGAAACGCCGGGACAACGTCACTTGGTACCGTTTTGTGCGTTTGGACATTGTCCCATGCTAAGATAGAGCTAAAGACTCTGGACTGAGTTAAACGCCCCTGACCTTAATGGATCGATTCTTTCTCAATGCGCGGGGGCGTGTTACACCAAAGGCCACGTCGTTCCTGTCTTCCATCGCTAAAGGAGCGTTTTGTATAGCATCTGCCCATACAGTACCCGCCAACCTAGAAACTTGAAACCTAAGAGATTCAAATGCCGGCTAGTAATAATGCACCATGTTCTAAGTTGTAGTGGGCATGTGACTGTGAGCATGAGGGTACAGGTGCACGAATGGCCAAGTGTAGGTACTGGTTTAGGACCTCGACGGGTGCAGACTGGCTGTGCAATCGCTGTCCGTGGTTCGGCTACAGTTGCGAGAATAGTTGATGACCCACCCACCACTGATTGTCGAACCCGGCCTATATGGGCTCTACCGATAGCGGGTATAACACTCTCGCCCATTCCTGTTATATTTGTGTCGCGCCCGCCTAGGGGATAGGCAGACCCTAGTTAAAAATTGTAACGTTCTGCTCGGTCCGGGACTGTTGCTGGATGGGATGCGAAAAGTAAAAGATTTTCTAGTTCTCTTTGTTACGCAAAAATTCCAATTATAGTAGTCGAGCCTATTGGGAATCGAAAAGTGCTGCGAGTCGCAGTGGCCAGTGAAGCCATTCGGAGGCCCGGCGGGGACCGAATGCGCCGCTGGACTTACTCTTACTACAATGAAAATGCAAGCATATGCGTGGGTTTAATAATGTACATGCAGCACTAATAGGCCTAGCGAGGAGACCAACAAGACCTGTAGCTGAAATATTCCCTACTTGGGCTAAAGGTCCCCAAGATTGTTGACACCTAACCTATCTAGGCAGTGGATATATCAAGATGTAGGTTGTCATCTCCGTGATCTCCTTCCGGGACTGATCAGGATTCTCTGAGTTATGCGGCTAACCACGCATCGCCAACGTAAGTAATAGCCCCTATGACGTGAGTCTGGCTGGCTCCCATGCGGTCGCATAAGACAGGAATACTGGACATGGGGACGATGGTTACGTAGCATTGTCCTTACGCCTCGGTCACGTTGTATCGGGTATACGAGAGTCCACCTCGGGGCATTTAGGCGCTCTCTGCTATGGTCGAATTTCCATGGAAAGGATTAGTAAGCGAGGCCCCCTGCCCGTAAGCAATGCCCCCCGGGGCACCTAGCTCTAGGTCAGGGAGACGATTTTCGTCAAGATAATCTGATACGGTCGATCAGAGAAGATGAATCTCCTCCGCCGATGCTACGCACTCCCGCGACTTGGGATATTCTCGTAAGGGACTAGCTTGATTTATAATTTCCCCAGTCTTCGCCAGCATTTTTACAATAGGCGGTGGGGTTTATCACCAAACTAATGAGACTAGATTGATTGATCTCTAAGTTAGAGACGCTTACACCGGCCCCATGCTGAACGAAATCCATAGGGGCAACTGGAAAATCGAACGTTTGGCGCGTGGCTTGTCCCCATCACCGTACACTTGTTCGTGGACTCCGAATCCTTATTTTACTACTCGGAATACATCGATGAAACGATACGTGTGACTTACTGTCCTAGACGGGCACCTGGCCTGTTTCGATGCACTCTGGGTCTCATTCATGACGGATGCGAGTTGGTGCACTCCCGAAGTTCGGACGCTCCGAGCATTTAGACACAAACAGCCGTCGACTAAACCTATTACTCTAAGCCAAGTATACAAGTCGGAGTTGGCTGGAACAAGGTGAGAATTCGGAGCCTAGAAGAGAAGGAAGCAA'/>

    <sequence taxon='84' value='TCAATGGTCTTCCCAAGATGGTTTTTAAGACATGATGTCGCATGACACCATACTGACCTAGGACCCTTTGGTAACCTGGGTTACTGACCATATTCTCTCAGACACATCGGGCCCCAGAGTAATATGTCAGCCCACTTTGCAAAAGCCCATCAGTGGGGCCAATACTTGAAATAGAAACGCCGGGACAACGTCACTTGGTACCGTTTTGTGCGTTTGGACATTGTCCCATGCTAAGATAGAGCTAAAGACTCTGGACTGAGTTAAACGCCCCTGACCTTAATGGATCGATTCTTTCTCAATGCGCGGGGGCGTGTTACACCAAAGGCCACGTCGTTCCTGTCTTCCATCGCTAAAGGAGCGTTTTGTATAGCATCTGCCCATACAGTACCCGCCAACCTAGAAACTTGAAACCTAAGAGATTCAAATGCCGGCTAGTAATAATGCACCATGTTCTAAGTTGTAGTGGGCATGTGACTGTGAGCATGAGGGTACAGGTGCACGAATGGCCAAGTGTAGGTACTGGTTTAGGACCTCGACGGGTGCAGACTGGCTGTGCAATCGCTGTCCGTGGTTCGGCTACAGTTGCGAGAATAGTTGATGACCCACCCACCACTGATTGTCGAACCCGGCCTATATGGGCTCTACCGATAGCGGGTATAACACTTTCGCCCATTCCTGTTATATTTGTGTCGCGCCCGCCTAGGGGATAGGCAGACCCTAGTTAAAAATTGTAACGTTCTGCTCGGTCCGGGACTGTTGCTGGATGGGATGCGAAAAGTAAAAGATTTTCTAGTTCTCTTTGTTACGCAAAAATTCCAATTATAGTAGTCGAGCCTATTGGGAATCGAAAAGTGCTGCGAGTCGCAGTGGCCAGTGAAGCCATTCGGAGGCCCGGCGGGGACCGAATGCGCCGCTGGACTTACTCTTACTACAATGAAAATGCAAGCATATGCGTGGGTTTAATAATGTACATGCAGCACTAATAGGCCTAGCGAGGAGACCAACAAGACCTGTAGCTGAAATATTCCCTACTTGGGCTAAAGGTCCCCAAGATTGTTGACACCTAACCTATCTAGGCAGTGGATATATCAAGATGTAGGTTGTCATCTCCGTGATCTCCTTCCGGGACTGATCAGGATTCTCTGAGTTATGCGGCTAACCACGCATCGCCAACGTAAGTAATAGCCCCTATGACGTGAGTCTGGCTGGCTCCCATGCGGTCGCATAAGACAGGAATACTGGACATGGGGACGATGGTTACGTAGCATTGTCCTTACGCCTCGGTCACGTTGTATCGGGTATACGAGAGTCCACCTCGGGGCATTTAGGCGCTCTCTGCTATGGTCGAATTTCCATGGAAAGGTTTAGTAAGCGAGGCCCCCTGCCCGTAAGCAATGCCCCCCGGGGCACCTAGCTCTAGGTCAGAGAGACGATTTTCGTCAAGATAATCTGATACGGTCGATCAGAGAAGATGAATCTCCTCCGCCGATGCTACGCACTCCCGCGACTTGGGATATTCTCGTAAGGGACTAGCTTGATTTATAATTTCCCCAGTCTTCGCCAGCATTTTTACAATAGGCGGTGGGGTTTATCACCAAACTAATGAGACTAGATTGATTGATCTCTAAGTTAGAGACGCTTACACCGGCCCCATGCTGAACGAAATCCATAGGGGCAACTGGAAAATCGAACGTTTGGCGCGTGTCTTGTCCCCATCACCGTACACTTGTTCGTGGACTCCGAATCCTTATTTTACTACTCGGAATACATCGATGAAACGATACGTGTGACTTACTGTCCTAGACGGGCACCTGGCCTGTTTCGATGCACTCTGGGTCTCATTCATGACGGATGCGAGTTGGTGCACTCCCGAAGTTCGGACGCTCCGAGCATTTAGACACAAACAGCCATCGACTAAACCTATTACTCTAAGCCAAGTATACAAGTCGGAGTTGGCTGGAACAAGGTGAGAATTCGGAGCCTAGAAGAGAAGGAAGCAA'/>

    <sequence taxon='85' value='TCAATGGTCTTCCCAAGATGGTTTTTAAGACATGATGTCGCATGACACCATACTGACCTAGGACCCTTTGGTAACCTGGGTTACTGACCATATTCTCTCAGACACATCGGGCCCCAGAGTAATATGTCAGCCCACTTTGCAAAAGCCCATCAGTGGGGCCAATACTTGAAATAGAAACGCCGGGACAACGTCACTTGGTACCGTTTTGTGCGTTTGGACATTGTCCCATGCTAAGATAGAGCTAAAGACTCTGGACTGAGTTAAACGCCCCTGACCTTAATGGATCGATTCTTTCTCAATGCGCGGGGGCGTGTTACACCAAAGGCCACGTCGTTCCTGTCTTCCATCGCTAAAGGAGCGTTTTGTATAGCATCTGCCCATACAGTACCCGCCAACCTAGAAACTTGAAACCTAAGAGATTCAAATGCCGGCTAGTAATAATGCACCATGTTCTAAGTTGTAGTGGGCATGTGACTGTGAGCATGAGGGTACAGGTGCACGAATGGCCAAGTGTAGGTACTGGTTTAGGACCTCGACGGGTGCAGACTGGCTGTGCAATCGCTGTCCGTGGTTCGGCTACAGTTGCGAGAATAGTTGATGACCCACCCACCACTGATTGTCGAACCCGGCCTATATGGGCTCTACCGATAGCGGGTATAACACTTTCGCCCATTCCTGTTATATTTGTGTCGCGCCCGCCTAGGGGATAGGCAGACCCTAGTTAAAAATTGTAACGTTCTGCTCGGTCCGGGACTGTTGCTGGATGGGATGCGAAAAGTAAAAGATTTTCTAGTTCTCTTTGTTACGCAAAAATTCCAATTATAGTAGTCGAGCCTATTGGGAATCGAAAAGTGCTGCGAGTCGCAGTGGCCAGTGAAGCCATTCGGAGGCCCGGCGGGGACCGAATGCGCCGCTGGACTTACTCTTACTACAATGAAAATGCAAGCATATGCGTGGGTTTAATAATGTACATGCAGCACTAATAGGCCTAGCGAGGAGACCAACAAGACCTGTAGCTGAAATATTCCCTACTTGGGCTAAAGGTCCCCAAGATTGTTGACACCTAACCTATCTAGGCAGTGGATATATCAAGATGTAGGTTGTCATCTCCGTGATCTCCTTCCGGGACTGATCAGGATTCTCTGAGTTATGCGGCTAACCACGCATCGCCAACGTAAGTAATAGCCCCTATGACGTGAGTCTGGCTGGCTCCCATGCGGTCGCATAAGACAGGAATACTGGACATGGGGACGATGGTTACGTAGCATTGTCCTTACGCCTCGGTCACGTTGTATCGGGTATACGAGAGTCCACCTCGGGGCATTTAGGCGCTCTCTGCTATGGTCGAATTTCCATGGAAAGGATTAGTAAGCGAGGCCCCCTGCCCGTAAGCAATGCCCCCCGGGGCACCTAGCTCTAGGTCAGAGAGACGATTTTCGTCAAGATAATCTGATACGGTCGATCAGAGAAGATGAATCTCCTCCGCCGATGCTACGCACTCCCGCGACTTGGGATATTCTCGTAAGGGACTAGCTTGATTTATAATTTCCCCAGTCTTCGCCAGCATTTTTACAATAGGCGGTGGGGTTTATCACCAAACTAATGAGACTAGATTGATTGATCTCTAAGTTAGAGACGCTTACACCGGCCCCATGCTGAACGAAATCCATAGGGGCAACTGGAAAATCGAACGTTTGGCGCGTGTCTTGTCCCCATCACCGTACACTTGTTCGTGGACTCCGAATCCTTATTTTACTACTCGGAATACATCGATGAAACGATACGTGTGACTTACTGTCCTAGACGGGCACCTGGCCTGTTTCGATGCACTCTGGGTCTCATTCATGACGGATGCGAGTTGGTGCACTCCCGAAGTTCGGACGCTCCGAGCATTTAGACACAAACAGCCATCGACTAAACCTATTACTCTAAGCCAAGTATACAAGTCGGAGTTGGCTGGAACAAGGTGAGAATTCGGAGCCTAGAAGAGAAGGAAGCAA'/>

    <sequence taxon='43' value='TCAATGGTCTTCCCAAGATGGTTTTTAAGACATGATGTCGCATGACACCATACTGACCTAGGACCCTTTGGTAAACTGGGTTACTGACCATATTCTCTCAGACACATCGGGCCCCAGAGTAATATGTCAGCCCACTTTGCAAAAGCCCATCAGTGGGGCCAATACTTGAAATAGAAACGCCGGGACAACGTCACTTGGTACCGTTTTGTGCGTTTGGACATTGTCCCATGCTAAGATAGAGCTAACGACTCTGGACTGAGTTAAACGCCCCTGACCTTAATGGATCGATTCTTTCTCAATGCGCGGGGGCGTGTTACACCAAAGGCCACGTCGTTCCTGTCTTCCATCGCTAAAGGAGCGTTTTGTATAGCATCTGCCCATACAGTACCCGCCAACCCAGAAACTTGAAACCTAAGAGATTCAAATGCCGGCTAGTAATAATGCACCATGTTCTAAGTTGTAGTGGGCATGTGACTGTGAGCATGAGGGTACAGGTGCACGAATGGCCAAGTGTAGGTACTGGTTTAGGACCTCGACGGGTGCAGACTGGCTGTGCAATCGCTGTCCGTGGTTCGGCTACAGTTGCGAGAATAGTTGATAACCCACCCACCACTGATTGTCGAACCTAGCCTGTATGGGCTCTACCGATAGCGGGTATAACACTCTCGCCCATTCCTGTTATATTTGTGTCGCGCCCGCCTAGGGGATAGGCAGACCCTAGTTAAAAATTGTAACGTTCTGCTCGGTCCGGGACTGTTGCTGGATGGGATGCGAAAAGTAAAAGATTTTCTAGTTCTCTTTGTTACGCAAAAATTCCAATTATAGTAGTCGAGCCTATTGGGAATCGGAAAGTGCTGCGAGTCGCAGTGGCCAGTGAAGCCATTCGGAGGCCCGGCGGGGACCGAATGCGCCGCTGGACTTACTCTTACTACAATGAAAATGCAAGCATATGCGTGGGTTTAATAATGTACATGCAGCACTAATAGGCCTAGCGAGGAGACCAACAAGACCTGTAGCTGAAATATTCCCTACTTGGGCTAAAGGTCCCCAAGATTGTTGACACCTAACCTATCTAGGCAGTGGATATATCAAGATGTAGGTTGTCATCTCCGTGATCTCCTTCCGGGACTGATCAGGATTCTCTGAGTTATGCGGCTAACCACGCATCGCCAACGTAAGTAATAGCCCCTATGACGTGAGTCTGGCTGGCTCCCATGCGGTCGCATAAGACAGGAATACTGGACATGGGGACGATGGTTACGTAGCATTGTCCTTACGCCTCGGTCACGTTGTATCGGGTATACGAGAGTCCACCTCGGGGCATTTAGGCGCTCTCTGCTATGGTCGAATTTCCATGGAAAGGATTAGTAAGCGAGGCCCCCTGCCCGTAAGCAATGCCCCCCGGGGCACCTAGCTCTAGGTCAGAGAGACGATTTTCGTCAAGATAATCTGATACGGTCGATCAGAGAAGATGAATCTCCTCCGCCGATGCTACGCACTCCCGCGACTTGGGGTATTCTCGTAAGGGACTAGCTTGATTTATAATTTCCCCAGTCTTCGCCAGCATTTTTACAATAGGCAGTGGGGTTTATCATCAAACTAATGAGACTAGATTGATTGATCTCTAAGTTAGAGACGCTTACACCGGCCCCATGCTGAACGAAATCCATAGGGGCAACTGGAAAATCGAACGTTTGGCGCGTGGCTTGTCCCCATCACCGTACACTTGTTCGTGGACTCCGAATCCTTATTTTACTACTCGGAATACATCGATGAAACGATACGTGTGACTTACTGTCCTAGACGGGCACCTGGCCTGTTTCGATGCACTCTGGGTCTCATTCATGACGGATGCGAGTTGGTGCACTCCCGAAGTTCGGACGCTCCGAGCATTTAGACACAAACAGCCGTCGACTAAACCTATTACTCTAAGCCAAGTATACAAGTCGGAGTTGGCTGGAACAAGGTGAGAATTCGGAGTCTAGAAGAGAAGGAAGCAA'/>

    <sequence taxon='51' value='TCAATGGTCTTCCCAAGATGGTTTTTAAGACATGATGGCGCATGACACCATACTGACCTAGGACCCTTTGGTAAACTGGGTTACTGACCATATTCTCTCAGACACATCGGGCCCCAGAGTAATATGTCAGCCCACTTTGCAAAAGCCCATCAGTGGGGCCAATACTTGAAATAGAAACGCCGGGACAACGTCACTTGGTACCGTTTTGTGCGTTTGGACATTGTCCCATGCTAAGATAGAGCTAACGACTCTGAACTGAGTTAAACGCCCCTGACCTTAATGGATCGATTCTTTCTCAATGCGCGGGGGCGTGTTACACCAAAGGCCACGCCGTTCCTGTCTTCCATCGCTAAAGGAGCGTTTTGTATAGCATCTGCCCATACAGTACCCGCCAACCCGGAAACTTAAAACCTAAGAGATTCAAGTGCCGGCTAGTAATAATGCACCATGTTCTAAGTTGTAGTGGGCATATGACTGTGAGCATGAGGGTACAGGTGCACGAATGGCCAAGTGTAGGTACTGGTTTAGGACCTCGACGGGTGCAGACTAGCTGTGCAATCGCTGTCCGTGGTTCGGCTACAGTTGCGAGAATAGTTGATGACACACCCACCACTGATTGTCGAACCTAGCCTGTATGGGCTCTACCGATAGCGGGTATAACACTCTCGCCCATTCCTGTTATATTTGTGTCGCGCCCGCCTAGGGGATAGGCAGACCCTAGTTAAAAATTGTAACGTTCTGCTCGGTCCGGGACTGTTGCTGGATGGGATGCGAAAAGTAAAAGATTTTATAGTTCTCTTTGTTACGCAAAAACTCCAATTATAGTAGTCGAGCCTATTGGGAATCGGAAAGTGCTGCGAGTCGCAGTGGCCAGTGAAGCCATTCGGAGGCCCGGCGGGGACCGAATGCGCCGCTGGACTTACTCTTACTACAATGAAAATGCAAGCATATGCGTGGGTTTAATAATGTACATGCAGCACTAATAGGCCTAGCGAGGAGACCAACAAGACCTGTAGCTGAAATATTCCCTACTTGGGCTAAAGGTCCCCAAGATTGTTGACACCTAACCTATCTAGGCAGTGGATATATCAAGATGTAGGTTATCATCTCCGTGATCTCCTTCCGGGACTGATCAGGATTCTCTGAGTTATGCGGCTAACCACGCATCGCCAACGTAAGTAATAGCCCCTATGACGTGAGTCTGGCTGGCTCCCATGCGGTCGCATAAGACAGGAATACTGGACATGGGGACGATGGTTACGTAGCATTGTCCTTACGCCTCGGTCACGTTGTATCGGGTATACGAGAGTCCACCTCGGGGCATTTAGGCTCTCTCTGCTATGGTCGAATTTCCATGGAAAGGATTAGTAAGCGAGGCCCCCTGCCCGTAAGCAATGCCCCCCGGGGCACCTAGCTCTAGGTCAGAGAGACGATTTTCGTCAAGATAATCTGATACGGTCGATCAGAGAAGATGAATCTTCTCCGCCGATGCTACGCACTCCCGCGACTTGGGGTATTCTCGTAAGGGACTAGCTTGATTTATAATTTCCCCAGTCGTCGCCAGCATTTTTACAATAGGCAGTGGGGTTTATCATCAAATTAGTGAGACTAGATTGATTGATCTCTAAGTTAGAGACGCTTACACCGGCCCCATGCTGAACGAAATCCATAGGGGCAACTGGAAAATCGAACGTTTGGCGCGTGGCTTGTCCCCATCACCGTACACTTGTTCGTGGACTCCAAATCCTTATTTTACTACTCGGAATACATCGATGAAACGATACGTGTGACTTACTGTCCTAGACGGGCACCTGGCCTGTTTCGATGCACTCTGGGTCTGATTCATGACGGATGCGAGTTGGTGCACTCCCGAAGTTCGGACGCTCCGAGCATTTAGACACAAACAGCCGTCGACTAAACCTATTACTCTAAGCCAAGTATACAAGTCGGAGTTGGCTGGAACAAGGTGAGAATTCGGAGTCTAGAAGAGAAGGGAGCAA'/>

    <sequence taxon='73' value='TCAATGGTCTTCCCAAGATGGTTTTTAAGACATGATGGCGCATGACACCATACTGACCTAGGACCCTTTGGTAAACTGGGTTACTGACCATATTCTCTCAGACACATCGGGCCCCAGAGTAATATGTCAGCCCACTTTGCAAAAGCCCATCAGTGGGGCCAATACTTGAAATAGAAACGCCGGGACAACGTCACTTGGTACCGTTTTGTGCGTTTGGACATTGTCCCATGCTAAGATAGAGCTAACGACTCTGAACTGAGTTAAACGCCCCTGACCTTAATGGATCGATTCTTTCTCAATGCGCGGGGGCGTGTTACACCAAAGGCCACGCCGTTCCTGTCTTCCATCGCTAAAGGAGCGTTTTGTATAGCATCTGCCCATACAGTACCCGCCAACCCGGAAACTTAAAACCTAAGAGATTCAAGTGCCGGCTAGTAATAATGCACCATGTTCTAAGTTGTAGTGGGCATATGACTGTGAGCATGAGGGTACAGGTGCACGAATGGCCAAGTGTAGGTACTGGTTTAGGACCTCGACGGGTGCAGACTAGCTGTGCAATCGCTGTCCGTGGTTCGGCTACAGTTGCGAGAATAGTTGATGACACACCCACCACTGATTGTCGAACCTAGCCTGTATGGGCTCTACCGATAGCGGGTATAACACTCTCGCCCATTCCTGTTATATTTGTGTCGCGCCCGCCTAGGGGATAGGCAGACCCTAGTTAAAAATTGTAACGTTCTGCTCGGTCCGGGACTGTTGCTGGATGGGATGCGAAAAGTAAAAGATTTTATAGTTCTCTTTGTTACGCAAAAACTCCAATTATAGTAGTCGAGCCTATTGGGAATCGGAAAGTGCTGCGAGTCGCAGTGGCCAGTGAAGCCATTCGGAGGCCCGGCGGGGACCGAATGCGCCGCTGGACTTACTCTTACTACAATGAAAATGCAAGCATATGCGTGGGTTTAATAATGTACATGCAGCACTAATAGGCCTAGCGAGGAGACCAACAAGACCTGTAGCTGAAATATTCCCTACTTGGGCTAAAGGTCCCCAAGATTGTTGACACCTAACCTATCTAGGCAGTGGATATATCAAGATGTAGGTTATCATCTCCGTGATCTCCTTCCGGGACTGATCAGGATTCTCTGAGTTATGCGGCTAACCACGCATCGCCAACGTAAGTAATAGCCCCTATGACGTGAGTCTGGCTGGCTCCCATGCGGTCGCATAAGACAGGAATACTGGACATGGGGACGATGGTTACGTAGCATTGTCCTTACGCCTCGGTCACGTTGTATCGGGTATACGAGAGTCCACCTCGGGGCATTTAGGCTCTCTCTGCTATGGTCGAATTTCCATGGAAAGGATTAGTAAGCGAGGCCCCCTGCCCGTAAGCAATGCCCCCCGGGGCACCTAGCTCTAGGTCAGAGAGACGATTTTCGTCAAGATAATCTGATACGGTCGATCAGAGAAGATGAATCTTCTCCGCCGATGCTACGCACTCCCGCGACTTGGGGTATTCTCGTAAGGGACTAGCTTGATTTATAATTTCCCCAGTCGTCGCCAGCATTTTTACAATAGGCAGTGGGGTTTATCATCAAATTAGTGAGACTAGATTGATTGATCTCTAAGTTAGAGACGCTTACACCGGCCCCATGCTGAACGAAATCCATAGGGGCAACTGGAAAATCGAACGTTTGGCGCGTGGCTTGTCCCCATCACCGTACACTTGTTCGTGGACTCCAAATCCTTATTTTACTACTCGGAATACATCGATGAAACGATACGTGTGACTTACTGTCCTAGACGGGCACCTGGCCTGTTTCGATGCACTCTGGGTCTGATTCATGACGGATGCGAGTTGGTGCACTCCCGAAGTTCGGACGCTCCGAGCATTTAGACACAAACAGCCGTCGACTAAACCTATTACTCTAAGCCAAGTATACAAGTCGGAGTTGGCTGGAACAAGGTGAGAATTCGGAGTCTAGAAGAGAAGGGAGCAA'/>

    <sequence taxon='47' value='TCGATGGTCTTCCCAAGATGGTTTTTAAGACATGATGTCGCATGACACCATACTGACCTAGGACCCTTTGGTAAACTGGGTTACTGACCATATTCTCTCAGACACATCGGGCCCCAGAGTAATATGTCAGCCCACTTTGCAAAAGCCCATCAGTGGGGCCAATACTTGAAATAGAAACGCCGGGACAACGTCACTTGGTACCGTTTTGTGCGTTTGGACATTGTCCCATGCTAAGATAGAGCTAAAGACTCTGGACTGAGTTAAACGCCCCTGACCTTAATGGATCGATTCTTTCTCAATGCGCGGGGGCCTGTTACACCAAAGGCCACGTCGTTCCTGTCTTCCATCGCTAAAGGAGCGTTTTGTATAGCATCTGCCCATACAGTACCCGCCAACCTAGAGACTTGAAACCTAAGAGATTCAAATGCCGGCTAGTAATAATGCACCATGTTCTAAGTTGTAGTGGGCATGTGACTGTGAACATGAGGGTACAGGTGCACGAATGGCCAAGTGTAGGTACTGGCTTAGGACCTCGACGGGTGCAGACTGGCTGTGCAATCGCTGTCCGTGGTTCGGCTACAGTTGCGAGAATAGTTGATAACCCACCCACCATTGATTGTCGAACCTAGCCTGTATGGGCTCTACCGATAGCGGGTATGACACTCTCGCCCATTCCTGTTATATTTGTGTCGCGCCCGCCTAGGGGATAGGCAGACCCTAGTTAAAAATTGTAACGTTCTGCTCGGTCCGGGACTGTTGCTGGATGGGATGCGAAAAGTAAAAGATTTTCTAGTTCTCTTTGTTACGCAAAAATTCCAATTATAGTAGTCGAGCCTATTGGGAATCGGAAAGTGCTGCGAGTCGCAGTGGCCAGTGAAGCCATTCGGAGGCCCGGCGGGGACCGAATGCGCCGCTGGACTTACTCTTACTACAATGAAAATGCAAGCATATGCGTGGGTTTAATAATGTACATGCAGCACTAATAGGCCTAGCGAGGAGACCAACAAGACCTGTAGCGGAAATATTCCCTACTTGGGCTAAAGGTCCCCAAGATTGTTGACACCTAACCTATCTAGGCAGTGGATATATCAAGATGTAGGTTGTCATCTCCGTGATCTCCTTCCGGGACTGATCAGGATTCTCTGAGTTATGCGGCTAACCACGCATCGCCAACGTAAGTAATAGTCCCTATGACGTGAGTCTGGCTGGCTCCCATGCGGTCGCATAAGACAGGAATACTGGACATGGGGACGATGGTTACGTAGCATTGTCCTTACGCCTCGGTCACGTTGTATCGGGTATACGAGAGTCCACCTCGGGGCATCTAGGCGCCCTCTGCTATGGTCGAATTTCCATGGAAAGGATTAGTAATCGAGGCCCCCTGCCCGTAAGCAATGCCCCCCGGGGCACCTAGCTCTAGGTCAGAGAGACGATTTTCGTCAAGATAATCTGATACGGTCGATCAGAGAAGATGAATCTCCTCCGCCGATGCTACGCACTCCCGCGACTTGGGGTATTCTCGTAAGGGACTAGCTTGATTTATAATTTCCCCAGTCTTCGCCAGCACTTTTACAATAGGCGGTGGGGTTTATCACCAAAATAATGAGACTAGATTGATTGATCTCTAAGTTAGAGACGCTTACACCGGCCCCATGCTGAACGAAATCCATAGGGGCAACTGGAAAATCGAACGTTTGGCGCGTGGCTTGTCCCCATCACCGTACACTTGTTCGTGGACTCCGAATCCTTATTTTACTACTCGGAATACATCGATGAAACGATACGTGTGACTTACTTTCCTAGACGGGCACCTGGCCTGTTTCGATGCACTCTGGGTCTCATTCATGACGGATGCGAGTTGGTGCACTCCCGAAGTTCGGACGCTCCGAGCATTTAGACACAAACAGCCGTCGACTAAACCTATTACTCTAAGCCAAGTATACAAGTCGGAGTTGGCTGGAACAAGGTGAGAATTCGGAGTCTAGAAGAGAAGGAAGCAA'/>

    <sequence taxon='69' value='TCGATGGTCTTCCCAAGATGGTTTTTAAGACATGATGTCGCATGACACCATACTGACCTAGGACCCTTTGGTAAACTGGGTTACTGACCATATTCTCTCAGACACATCGGGCCCCAGAGTAATATGTCAGCCCACTTTGCAAAAGCCCATCAGTGGGGCCAATACTTGAAATAGAAACGCCGGGACAACGTCACTTGGTACCGTTTTGTGCGTTTGGACATTGTCCCATGCTAAGATAGAGCTAAAGACTCTGGACTGAGTTAAACGCCCCTGACCTTAATGGATCGATTCTTTCTCAATGCGCGGGGGCCTGTTACACCAAAGGCCACGTCGTTCCTGTCTTCCATCGCTAAAGGAGCGTTTTGTATAGCATCTGCCCATACAGTACCCGCCAACCTAGAGACCTGAAACCTAAGAGATTCAAATGCCGGCTAGTAATAATGCACCATGTTCTAAGTTGTAGTGGGCATGTGACTGTGAACATGAGGGTACAGGTGCACGAATGGCCAAGTGTAGGTACTGGCTTAGGACCTCGACGGGTGCAGACTGGCTGTGCAATCGCTGTCCGTGGTTCGGCTACAGTTGCGAGAATAGTTGATAACCCACCCACCATTGATTGTCGAACCTAGCCTGTATGGGCTCTACCGATAGCGGGTATGACACTCTCGCCCATTCCTGTTATATTTGTGTCGCGCCCGCCTAGGGGATAGGCAGACCCTAGTTAAAAATTGTAACGTTCTGCTCGGTCCGGGACTGTTGCTGGATGGGATGCGAAAAGTAAAAGATTTTCTAGTTCTCTTTGTTACGCAAAAATTCCAATTATAGTAGTCGAGCCTATTGGGAATCGGAAAGTGCTGCGAGTCGCAGTGGCCAGTGAAGCCATTCGGAGGCCCGGCGGGGACCGAATGCGCCGCTGGACTTACTCTTACTACAATGAAAATGCAAGCATATGCGTGGGTTTAATAATGTACATGCAGCACTAATAGGCCTAGCGAGGAGACCAACAAGACCTGTAGCGGAAATATTCCCTACTTGGGCTAAAGGTCCCCAAGATTGTTGACACCTAACCTATCTAGGCAGTGGATATATCAAGATGTAGGTTGTCATCTCCGTGATCTCCTTCCGGGACTGATCAGGATTCTCTGAGTTATGCGGCTAACCACGCATCGCCAACGTAAGTAATAGTCCCTATGACGTGAGTCTGGCTGGCTCCCATGCGGTCGCATAAGACAGGAATACTGGACATGGGGACGATGGTTACGTAGCATTGTCCTTACGCCTCGGTCACGTTGTATCGGGTATACGAGAGTCCACCTCGGGGCATCTAGGCGCCCTCTGCTATGGTCGAATTTCCATGGAAAGGATTAGTAATCGAGGCCCCCTGCCCGTAAGCAATGCCCCCCGGGGCACCTAGCTCTAGGTCAGAGAGACGATTTTCGTCAAGATAATCTGATACGGTCGATCAGAGAAGATGAATCTCCTCCGCCGATGCTACGCACTCCCGCGACTTGGGGTATTCTCGTAAGGGACTAGCTTGATTTATAATTTCCCCAGTCTTCGCCAGCACTTTTACAATAGGCGGTGGGGTTTATCACCAAAATAATGAGACTAGATTGATTGATCTCTAAGTTAGAGACGCTTACACCGGCCCCATGCTGAACGAAATCCATAGGGGCAACAGGAAAATCGAACGTTTGGCGCGTGGCTTGTCCCCATCACCGTACACTTGTTCGTGGACTCCGAATCCTTATTTTACTACTCGGAATACATCGATGAAACGATACGTGTGACTTACTTTCCTAGACGGGCACCTGGCCTGTTTCGATGCACTCTGGGTCTCATTCATGACGGATGCGAGTTGGTGCACTCCCGAAGTTCGGACGCTCCGAGCATTTAGACACAAACAGCCGTCGACTAAATCTATTACTCTAAGCCAAGTATACAAGTCGGAGTTGGCTGGAACAAGGTGAGAATTCGGAGTCTAGAAGAGAAGGAAGCAA'/>

    <sequence taxon='48' value='TCAATGGTCTTCCCAAGATGGTTTTTAAGACATGATGTCGCATGACACCATACTGACCTAGGACCCTTTGGTAAACTGGGTTACTGACCATATTCTCTCAGACACATCGGGCCCCAGAGTAATATGTCAGCCCACTTTGCAAAAGCCCATCAGTGGGGCCAATACTTGAAATAGAAACGCCGGGACAACGTCACTTGGTACCGTTTTGTGCGTTTGGACATTGTCCCATGCTAAGATAGAGCTAAAGACTCTGGACTGAGTTAAACGCCCCTGACCTTAATGGATCGATTCTTTCTCAATGCGCGGGGGCGTGTTACACCAAAGGCCACGTCGTTCCTGTCTTCCATCGCTAAAGGAGCGTTTTGTATAGCATCTGCCCATACAGTACCCGCCAACCTAGAAACTTGAAACCTAAGAGATTCAAATGCCGGCTAGTAATAATGCACCATGTTCTAAGTTGTAGTGGGCATGTGACTGTGAGCATGAGGGTACAGGTGCACGAATGGCCAAGTGTAGGTACTGGTTTAGGACCTCGACGGGTGCAGACTGGCTGTGCAATCGCTGTCCGTGGTTCGGCTACAGTTGCGAGAATAGTTGATAACCCACCCACCACTGATTGTCGAACCTAGCCTGTATGGGCTCTACCGATAGCGGGTATAACACTCTCGCCCATTCCTGTTATATTTGTGTCGCGCCCGCCTAGGGGATAGGCAGACCCTAGTTAAAAATTGTAACGTTCTGCTCGGTCCGGGACTGTTGCTGGATGGGATGCGAAAAGTAAAAGATTTTCTAGTTCTCTTTGTTACGCAAAAATTCCAATTATAGTAGTCGAGCCTATTGGGAATCGGAAAGTGCTGCGAGTCGCAGTGGCCAGTGAAGCCATTCGGAGGCCCGGCGGGGACCGAATGCGCCGCTGGACTTACTCTTACTACAATGAAAATGCAAGCATATGCGTGGGTTTAATAATGTACATGCAGCACTAATAGGCCTAGCGAGGAGACCAACAAGACCTGTAGCTGAAATATTCCCTACTTGGGCTAAAGGTCCCCAAGATTGTTGACACCTAACCTATCTAGGCAGTGGATATATCAAGATGTAGGTTGTCATCTCCGTGATCTCCTTCCGGGACTGATCAGGATTCTCTGAGTTATGCGGCTAACCACGCATCGCCAACGTAAGTAATAGCCCCTATGACGTGAGTCTGGCTGGCTCCCATGCGGTCGCATAAGACAGGAATACTGGACATGGGGACGATGGTTACGTAGCATTGTCCTTACGCCTCGGTCACGTTGTATCGGGTATACGAGAGTCCACCTCGGGGCATTTAGGCGCTCTCTGCTATGGTCGAATTTCCATGGAAAGGATTAGTAAGCGAGGCCCCCTGCCCGTAAGCAATGCCCCCCGGGGCACCTAGCTCTAGGTCAGAGAGACGATTTTCGTCAAGATAATCTGATACGGTCGATCAGAGAAGATGAATCTCCTCCGCCGATGCTACGCACTCCCGCGACTTGGGGTATTCTCGTAAGGGACTAGCTTGATTTATAATTTCCCCAGTCTTCGCCAGCATTTTTACAATAGGCGGTGGGGTTTATCACCAAACTAATGAGACTAGATTGATTGATCTCTAAGTTAGAGACGCTTACACCGGCCCCATGCTGAACGAAATCCATAGGGGCAACTGGAAAATCGAACGTTTGGCGCGTGGCTTGTCCCCATCACCGTACACTTGTTCGTGGACTCCGAATCCTTATTTTACTACTCGGAATACATCGATGAAACGATACGTGTGACTTACTGTCCTAGACGGGCACCTGGCCTGTTTCGATGCACTCTGGGTCTCATTCATGACGGATGCGAGTTGGTGCACTCCCGAAGTTCGGACGCTCCGAGCATTTAGACACAAACAGCCGTCGACTAAACCTATTACTCTAAGCCAAGTATACAAGTCGGAGTTGGCTGGAACAAGGTGAGAATTCGGAGTCTAGAAGAGAAGGAAGCAA'/>

    <sequence taxon='53' value='TCAATGGTCTTCCCAAGATGGTTTTTAAGACATGATGTCGCATGACACCATACTGACCTAGGACCCTTTGGTAAACTGGGTTACTGACCATATTCTCTCAGACACATCGGGCCCCAGAGTAATATGTCAGCCCACTTTGCAAAAGCCCATCAGTGGGGCCAATACTTGAAATAGAAACGCCGGGACAACGTCACTTGGTACCGTTTTGTGCGTTTGGACATTGTCCCATGCTAAGATAGAGCTAAAGACTCTGGACTGAGTTAAACGCCCCTGACCTTAATGGATCGATTCTTTCTCAATGCGCGGGGGCGTGTTACACCAAAGGCCACGTCGTTCCTGTCTTCCATCGCTAAAGGAGCGTTTTGTATAGCATCTGCCCATACAGTACCCGCCAACCTAGAAACTTGAAACCTAAGAGATTCAAATGCCGGCTAGTAATAATGCACCATGTTCTAAGTTGTAGTGGGCATGTGACTGTGAGCATGAGGGTACAGGTGCACGAATGGCCAAGTGTAGGTACTGGTTTAGGACCTCGACGGGTGCAGACTGGCTGTGCAATCGCTGTCCGTGGTTCGGCTACAGTTGCGAGAATAGTTGATAACCCACCCACCACTGATTGTCGAACCTAGCCTGTATGGGCTCTACCGATAGCGGGTATAACACTCTCGCCCATTCCTGTTATATTTGTGTCGCGCCCGCCTAGGGGATAGGCAGACCCTAGTTAAAAATTGTAACGTTCTGCTCGGTCCGGGACTGTTGCTGGATGGGATGCGAAAAGTAAAAGATTTTCTAGTTCTCTTTGTTACGCAAAAATTCCAATTATAGTAGTCGAGCCTATTGGGAATCGGAAAGTGCTGCGAGTCGCAGTGGCCAGTGAAGCCATTCGGAGGCCCGGCGGGGACCGAATGCGCCGCTGGACTTACTCTTACTACAATGAAAATGCAAGCATATGCGTGGGTTTAATAATGTACATGCAGCACTAATAGGCCTAGCGAGGAGACCAACAAGACCTGTAGCTGAAATATTCCCTACTTGGGCTAAAGGTCCCCAAGATTGTTGACACCTAACCTATCTAGGCAGTGGATATATCAAGATGTAGGTTGTCATCTCCGTGATCTCCTTCCGGGACTGATCAGGATTCTCTGAGTTATGCGGCTAACCACGCATCGCCAACGTAAGTAATAGCCCCTATGACGTGAGTCTGGCTGGCTCCCATGCGGTCGCATAAGACAGGAATACTGGACATGGGGACGATGGTTACGTAGCATTGTCCTTACGCCTCGGTCACGTTGTATCGGGTATACGAGAGTCCACCTCGGGGCATTTAGGCGCTCTCTGCTATGGTCGAATTTCCATGGAAAGGATTAGTAAGCGAGGCCCCCTGCCCGTAAGCAATGCCCCCCGGGGCACCTAGCTCTAGGTCAGAGAGACGATTTTCGTCAAGATAATCTGATACGGTCGATCAGAGAAGATGAATCTCCTCCGCCGATGCTACGCACTCCCGCGACTTGGGGTATTCTCGTAAGGGACTAGCTTGATTTATAATTTCCCCAGTCTTCGCCAGCATTTTTACAATAGGCGGTGGGGTTTATCACCAAACTAATGAGACTAGATTGATTGATCTCTAAGTTAGAGACGCTTACACCGGCCCCATGCTGAACGAAATCCATAGGGGCAACTGGAAAATCGAACGTTTGGCGCGTGGCTTGTCCCCATCACCGTACACTTGTTCGTGGACTCCGAATCCTTATTTTACTACTCGGAATACATCGATGAAACGATACGTGTGACTTACTGTCCTAGACGGGCACCTGGCCTGTTTCGATGCACTCTGGGTCTCATTCATGACGGATGCGAGTTGGTGCACTCCCGAAGTTCGGACGCTCCGAGCATTTAGACACAAACAGCCGTCGACTAAACCTATTACTCTAAGCCAAGTATACAAGTCGGAGTTGGCTGGAACAAGGTGAGAATTCGGAGTCTAGAAGAGAAGGAAGCAA'/>

    <sequence taxon='71' value='TCAATGGTCTTCCCAAGATGGTTTTTAAGCCATGATGTCGCATGACACCATACTGACCTAGGACCCTTTGGTAAACTGGGTTACTGACCATATTCTCTCAGACACATCGGGCCCCAGAGTAATATGTCAGCCCACTTTGCAAAAGCCCATCAGTGGGGCCAATACTTGAAATAGAAACGCCGGGACAACGTCACTTGGTACCGTTTTGTGCGTTTGGACATTGTCCCATGCTAAGATAGAGCTAAAGACTCTAGACTGAGTTAAACGCCCCTGACCTTAATGGATCGATTCTTTCTCAATGCGCGGGGGCGTGTTACACCAAAGGCCACGTCGTTCCTGTCTTCCATCGCCAAAGGAGCGTTTTGTATAGCATCTGCCCATACAGTACCCGCCAACCTAGAAACTTGAAACCTAAGAGATTCAAATGCCGGCTAGTAATAATGCACCATGTTCTAAGTTGTAGTGGGCATGTGACTGTGAGCATGAGGGTACAGGTGCACGAATGGCCAAGTGTAGGTACTGGTTTAGGACCTCGACGGGTGCAGACTGGCTGTGCAATCGCTGTCCGTGGTTCGGCTACAGTTGCGAGAATAGTTGATAACCCACCCACCACTGATTGTAGAACCTAGCCTGTATGGGCTCTACCGATAGCGGGTATAACACTCTCGCCCATTCCTGTTATATTTGTGTCGCGCCCGCCTAGGGGATAGGCAGACCCTAGTTAAAAATTGTAACGTTCTGTTCGGTCCGGGACTGTTGCTGGATGGGATGCGAAAAGTAAAAGATTTTCTAGTTCTCTTTGTTACGCAAAAATTCCAATTATAGTAGTCGAGCCTATTGGGAATCGGAAAGTGCTGCGAGTCGCAGTGGCCAGTGAAGCCATTCGGAGGCCCGGCGGGGACCGAATGCGCCGCTGGACTTACTCTTACTACAATGAAAATGCAAGCATATGTGTGGGTTTAATAATGTACATGCAGCACTAATAGACCTAGCGAGGAGACCAATAAGACCTGTAGCTGAAAGATTCCCTACTTGGGCTAAAGGTCCCCAAGATTGTTGACACCTAACCTATCTAGGCAGTGGATATATCAAGATGTAGGTTGTTATCTCCGTGATCTCCTTCCGGGACTGATCAGGATTCTCTGAGTTATGCGGCTAACCACGCATCGCCAACGTAAGTAATAGCCCCTATGACGTGAGTCTGGCTGGCTCCCATGCGGTCGCATAAGACAGGAATACTGGACATGGGGACGATGGTTACGTAGCATTGTCCTTACGCCTCGGTCACGTTGTATCGGGTATACGAGAGTCCACCTCGGGGCATTTAGGCGCTCTCTGCTATGGTCGAATTTCCATGGAAAGGATTAGTAAGCAAGGCCCCCTGCCCGTAAGCAATGCCCCCCGGGGCACCTAGCTCTAGGTCAGAGAGACGATTTTCGTCAAGATAATCTGATACGGTCGATCAGAGAAGATGAATCTCCTCCGCCGATGCTACGCACTCCCGCGACTTGGGGTATTCTCGTAAGGGACTAGCTTGATTTATAATTTCCCCAGTCTTCGCCAACATTTTTACAATAGGCGGTGGGGTTTATCACCAAACTAATGAGACTAGATTGATTGATCTCTAAGTTAGAGACGCTTACACCGGCCCCATGCTGAACGAAATCCATAGGGGCAACTGGAAAATCGAACGTTTGGCGCGTGGCTTGTCCCCATCACCGTACACTTGTTCGTGGACTCCGAATCCTTATTTTACTACTCGGAATATATCGATGAAACGATACGTGTGACTTACTGCCCTAGACGGGCACCTGGCCTGTTTCGATGCACTCTGGGTCTCATTCATGACGGATGCGAGTTGGTGCACTCCCGAAGTTCGGACGCTCCGAGCATTTAGACACAAACAGCCGTCGACTAAACCTATTACTCTAAGCCAAGTATACAAGTCGGAGTTGGCTGGAACAAGGTGAGAATTCGGAGTCTAGAAGAGAAGGAAGCAA'/>

    <sequence taxon='77' value='TCAATGGTCTTCCCAAGATGGTTTTTAAGCCATGATGTCGCATGACACCATACTGACCTAGGACCCTTTGGTAAACTGGGTTACTGACCATATTCTCTCAGACACATCGGGCCCCAGAGTAATATGTCAGCCCACTTTGCAAAAGCCCATCAGTGGGGCCAATACTTGAAATAGAAACGCCGGGACAACGTCACTTGGTACCGTTTTGTGCGTTTGGACATTGTCCCATGCTAAGATAGAGCTAAAGACTCTAGACTGAGTTAAACGCCCCTGACCTTAATGGATCGATTCTTTCTCAATGCGCGGGGGCGTGTTACACCAAAGGCCACGTCGTTCCTGTCTTCCATCGCCAAAGGAGCGTTCTGTATAGCATCTGCCCATACAGTACCCGCCAACCTAGAAACTTGAAACCTAAGAGATTCAAATGCCGGCTAGTAATAATGCACCATGTTCTAAGTTGTAGTGGGCATGTGACTGTGAGCATGAGGGTACAGGTGCACGAATGGCCAAGTGTAGGTACTGGTTTAGGACCTCGACGGGTGCAGACTGGCTGTGCAATCGCTGTCCGTGGTTCGGCTACAGTTGCGAGAATAGTTGATAACCCACCCACCACTGATTGTAGAACCTAGCCTGTATGGGCTCTACCGATAGCGGGTATAACACTCTCGCCCATTCCTGTTATATTTGTGTCGCGCCCGCCTAGGGGATAGGCAGACCCTAGTTAAAAATTGTAACGTTCTGTTCGGTCCGGGACTGCTGCTGGATGGGATGCGAAAAGTAAAAGATTTTCTAGTTCTCTTTGTTACGCAAAAATTCCAATTATAGTAGTCGAGCCTATTGGGAATCGGAAAGTGCTGCGAGTCGCAGTGGCCAGTGAAGCCATTCGGAGGCCCGGCGGGGACCGAATGCGCCGCTGGCCTTACTCTTACTACAATGAAAATGCAAGCATATGTGTGGGTTTAATAATGTACATGCAGCACTAATAGACCTAGCGAGGAGACCAATAAGACCTGTAGCTGAAAGATTCCCTACTTGGGCTAAAGGTCCCCAAGATTGTTGACACCTAACCTATCTAGGCAGTGGATATATCAAGATGTAGGTTGTTATCTCCGTGATCTCCTTCCGGGACTGATCAGGATTCTCTGAGTTATGCGGCTAACCACGCATCGCCAACGTAAGTAATAGCCCCTATGACGTGAGTCTGGCTGGCTCCCATGCGGTCGCATAAGACAGGAATACTGGACATGGGGACGATGGTTACGTAGCATTGTCCTTACGCCTCGGTCACGTTGTATCGGGTATACGAGAGTCCACCTCGGGGCATTTAGGCGCTCTCTGCTATGGTCGAATTTCCATGGAAAGGATTAGTAAGCAAGGCCCCCTGCCCGTAAGCAATGCCCCCCGGGGCACCTAGCTCTAGGTTAGAGAGACGATTTTCGTCAAGATAATCTGATACGGTCGATCAGAGAAGATGAATCTCCTCCGCCGATGCTACGCACTCCCGCGACTTGGGGTATTCTCGTAAGGGACTAGCTTGATTTATAATTTCCCCAGTCTTCGCCAACATTTTTACAATAGGCGGTGGGGTTTATCACCAAACTAATGAGACTAGATTGATTGATCTCTAAGTTAGAGACGCTTACACCGGCCCAATGCTGAACGAAATCCATAGGGGCAACTGGAAAATCGAACGTTTGGCGCGTGGCTTGTCCCCATCACCGTACACTTGTTCGTGGACTCCGAATCCTTATTTTACTACTCGGAATATATCGATGAAACGATACGTGTGACTTACTGCCCTAGACGGGCACCTGGCCTGTTTCGATGCACTCTGGGTCTCATTCATGACGGATGCGAGTTGGTGCACTCCCGAAGTTCGGACGCTCCGAGCATTTAGACACAAACAGCCGTCGACTAAACCTATTACTCTAAGCCAAGTATACAAGTCGGAGTTGGCTGGAACAAGGTGAGAATTCGGAGTCTAGAAGAGAAGGAAGCAA'/>

    <sequence taxon='72' value='TCAATGGTCTTCCCAAGATGGTTTTTAAGCCATGATGTCGCATGACACCATACTGACCTAGGACCCTTTGGTAAACTGGGTTACTGACCATATTCTCTCAGACACATCGGGCCCCAGAGTAATATGTCAGCCCACTTTGCAAAAGCCCATCAGTGGGGCCAATACTTGAAATAGAAACGCCGGGACAACGTCACTTGGTACCGTTTTGTGCGTTTGGACATTGTCCCATGCTAAGATAGAGCTAAAGACTCTAGACTGAGTTAAACGCCCCTGACCTTAATGGATCGATTCTTTCTCAATGCGCGGGGGCGTGTTACACCAAAGGCCACGTCGTTCCTGTCTTCCATCGCCAAAGGAGCGTTTTGTATAGCATCTGCCCATACAGTACCCGCCAACCTAGAAACTTGAAACCTAAGAGATTCAAATGCCGGCTAGTAATAATGCACCATGTTCTAAGTTGTAGTGGGCATGTGACTGTGAGCATGAGGGTACAGGTGCACGAATGGCCAAGTGTAGGTACTGGTTTAGGACCTCGACGGGTGCAGACTGGCTGTGCAATCGCTGTCCGTGGTTCGGCTACAGTTGCGAGAATAGTTGATAACCCACCCACCACTGATTGTAGAACCTAGCCTGTATGGGCTCTACCGATAGCGGGTATAACACTCTCGCCCATTCCTGTTATATTTGTGTCGCGCCCGCCTAGGGGATAGGCAGACCCTAGTTAAAAATTGTAACGTTCTGCTCGGTCCGGGACTGTTGCTGGATGGGATGCGAAAAGTAAAAGATTTTCTAGTTCTCTTTGTTACGCAAAAATTCCAATTATAGTAGTCGAGCCTATTGGGAATCGGAAAGTGCTGCGAGTCGCAGTGGCCAGTGAAGCCATTCGGAGGCCCGGCGGGGACCGAATGCGCCGCTGGACTTACTCTTACTACAATGAAAATGCAAGCATATGTGTGGGTTTAATAATGTACATGCAGCACTAATAGACCTAGCGAGGAGACCAATAAGACCTGTAGCTGAAAGATTCCCTACTTGGGCTAAAGGTCCCCAAGATTGTTGACACCTAACCTATCTAGGCAGTGGATATATCAAGATGTAGGTTGTTATCTCCGTGATCTCCTTCCGGGACTGATCAGGATTCTCTGAGTTATGCGGCTAACCACGCATCGCCAACGTAAGTAATAGCCCCTATGACGTGAGTCTGGCTGGCTCCCATGCGGTCGCATAAGACAGGAATACTGGACATGGGGACGATGGTTACGTAGCATTGTCCTTACGCCTCGGTCACGTTGTATCGGGTATACGAGAGTCCACCTCGGGGCATTTAGGCGCTCTCTGCTATGGTCGAATTTCCATGGAAAGGATTAGTAAGCAAGGCCCCCTGCCCGTAAGCAATGCCCCCCGGGGCACCTAGCTCTAGGTCAGAGAGACGATTTTCGTCAAGATAATCTGATACGGTCGATCAGAGAAGATGAATCTCCTCCGCCGATGCTACGCACTCCCGCGACTTGGGGTATTCTCGTAAGGGACTAGCTTGATTTATAATTTCCCCAGTCTTCGCCAACATTTTTACAATAGGCGGTGGGGTTTATCACCAAACTAATGAGACTAGATTGATTGATCTCTAAGTTAGAGACGCTTACACCGGCCCCATGCTGAACGAAATCCATAGGGGCAACTGGAAAATCGAACGTTTGGCGCGTGGCTTGTCCCCATCACCGTACACTTGTTCGTGGACTCCGAATCCTTATTTTACTACTCGGAATATATCGATGAAACGATACGTGTGACTTACTGCCCTAGACGGGCACCTGGCCTGTTTCGATGCACTCTGGGTCTCATTCATGACGGATGCGAGTTGGTGCACTCCCGAAGTTCGGACGCTCCGAGCATTTAGACACAAACAGCCGTCGACTAAACCTATTACTCTAAGCCAAGTATACAAGTCGGAGTTGGCTGGAACAAGGTGAGAATTCGGAGTCTAGAAGAGAAGGAAGCAA'/>

    <sequence taxon='89' value='TCAATGGTCTTCCCAAGATGGTTTTTAAGCCATGATGTCGCATGACACCATACTGACCTAGGACCCTTTGGTAAACTGGGTTACTGACCATATTCTCTCAGACACATCGGGCCCCAGAGTAATATGTCAGCCCACTTTGCAAAAGCCCATCAGTGGGGCCAATACTTGAAATAGAAACGCCGGGACAACGTCACTTGGTACCGTTTTGTGCGTTTGGACATTGTCCCATGCTAAGATAGAGCTAAAGACTCTAGACTGAGTTAAACGCCCCTGACCTTAATGGATCGATTCTTTCTCAATGCGCGGGGGCGTGTTACACCAAAGGCCACGTCGTTCCTGTCTTCCATCGCTAAAGGAGCGTTTTGTATAGCATCTGCCCATACAGTACCCGCCAACCTAGAAACTTGAAACCTAAGAGATTCAAATGCCGGCTAGTAATAATGCACCATGTTCTAAGTTGTAGTGGGCATGTGACTGTGAGCATGAGGGTACAGGTGCACGAATGGCCAAGTGTAGGTACTGGTTTAGGACCTCGACGGGTGCAGACTGGCTGTGCAATCGCTGTCCGTGGTTCGGCTACAGTTGCGAGAATAGTTGATAACCCACCCACCACTGATTGTAGAACCTAGCCTGTATGGGCTCTACCGATAGCGGGTATAACACTCTCGCCCATTCCTGTTATATTTGTGTCGCGCCCGCCTAGGGGATAGGCAGACCCTAGTTAAAAATTGTAACGTTCTGCTCGGTCCGGGACTGTTGCTGGATGGGATGCGAAAAGTAAAAAATTTTCTAGTTCTCTTTGTTACGCAAAAATTCCAATTATAGTAGTCGAGCCTATTGGGAATCGGAAAGTGCTGCGAGTCGCAGTGGCCAGTGAAGCCATTCGGAGGCCCGGCGGGGACCGAATGCGCCGCTGGACTTACTCTTACTACAATGAAAATGCAAGCATATGTGTGGGTTTAATAATGTACATGCAGCACTAATAGACCTAGCGAGGAGACCAATAAGACCTGTAGCTGAAAGATTCCCTACTTGGGCTAAAGGTCCCCAAGATTGTTGACACCTAACCTATCTAGGCAGTGGATATATCAAGATGTAGGTTGTTATCTCCGTGATCTCCTTCCGGGACTGATCAGGATTCTCTGAGTTATGCGGCTAACCACGCATCGCCAACGTAAGTAATAGCCCCTATGACGTGAGTCTGGCTGGCTCCCATGCGATCGCATAAGACAGGAATACTGGACATGGGGACGATGGTTACGTAGCATTGTCCTTACGCCTCGGTCACGTTGTATCGGGTATACGAGAGTCCACCTCGGGGCATTTAGGCGCTCTCTGCTATGGTCGAATTTCCATGGAAAGGATTAGTAAGCAAGGCCCCCTGCCCGTAAGCAATGCCCCCCGGGGCACCTAGCTCTAGGTCAGAGAGACGATTTTCGTCAAGATAATCTGATACGGTCGATCAGAGAAGATGAATCTCCTCCGCCGATGCTACGCACTCCCGCGACTTGGGGTATTCTCGTAAGGGACTAGCTTGATTTATAATTTCCCCAGTCTTCGCCAACATTTTTACAATAGGCGGTGGGGTTTATCACCAAACTAATGAGACTAGATTGATTGATCTCTAAGTTAGAGACGCTTACACCGGCCCCATGCTGAACGAAATCCATAGGGGCAACTGGAAAATCGAACGTTTGGCGCGTGGCTTGTCCCCATCACCGTACACTTGTTCGTGGACTCCGAATCCTTATTTTACTACTCGGAATATATCGATGAAACGATACGTGTGACTTACTGCCCTAGACGGGCACCTGGCCTGTTTCGATGCACTCTGGGTCTCATTCATGACGGATGCGAGTTGGTGCACTCCCGAAGTTCGGACGCTCCGAGCATTTAGACACAAACAGCCGTCGACTAAACCTATTACTCTAAGCCAAGTATACAAGTCGGAGTTGGCTGGAACAAGGTGAGAATTCGGAGTCTAGAAGAGAAGGAAGCAA'/>

    <sequence taxon='36' value='TAAATGGTCTTCCCAAGATGGTTTTTAAGACATGATGTCGCATGACACCATACTGACCTAGGACCCTTTGGTAAACTGGGTTACTGACCATATTCTCTCAGACACATCGGGCCCCAGAGTAATATGTCAGCCCACTTTGCAAAAGCCCATCATTGGGGCCAATACTTGAAATAGAAACGCCGGGACAACGTCACTTGGTACCGTTTTGTGCGTTTGGACATTGTCCCATGCTAAGATAGAGCTAAAGACTCTGGACTGAGTTAAACGCCCCTGACCTTAATGGATCGATTCTTTCTCAATGCGCGGGGGCGTGTTACACCAAAGGCCACGTCGTTCCTGTCTTCCATCGCTAAAGGAGCGTTTTGTATAGCATCTGCCCATACAGTACCCGCCAACCTAGAAACTTGAAACCTAAGAGATTCAAATGCCGGCTAGTAATAATGCACCATGTTATAAGTTGTAGTGGGCATGTGACTGTGAGCACGAGGGTACAGGTGCACGAATGGCCAAGTGTAGGTACTGGTTTAGGACCTCGACGGGTGCAGACTGGCTGTGCAATCGCTGTCCGTGGTTCGGCTACAGTTGCGAGAATAGTTGATAGCCCACCCACCACTGATTGTCGAACCTGGCCTGTATGGGCTCTACCGATAGCGGGTATAACACTCTCGCCCATTCCTGTTATATTTGTGTCGCGCCCGCCTAGGGGATAGGCAGACCCTAGTTAAAAATTGTAACGTTCTGCTTGGTCCGGGACTGTTGCTGGATGGGATGCGAAAAGTAAAAGATTTTTTAGTTCTCTTTGTTACGCAAAAATTCCAATTATAGTAATCGAGCCTATTGGGAATCGGAAAGTGCTGCGAGTCGCAGTGGCCAGTGAAGCCATTCGGAGGCCCGGCGGGGACCGAATGCGCCGCTGGACTTACTCTTACTACAATGAAAATGCAAGCATATGCGTGGGTTTAATAATGTACATGCAGCACTAATAGGCCTAGCGAGGAGACCAACAAGACCTGTAGCTGAAATATTCCCTACTTGGGCTAAAGGTCCCCAAAATTGTTGACACATAACCTATCTAGGCAGTGGATATATCAAGATGTAGGTTGTCATCTCCGTGATCTCCTTCCGGGACTGATCAGGATTCTCTGAGTTATGCGGCTAACCACGCATCGCCAACGTAAGTAATAGCCCCTATGACGTAAGTCTGGCTGGCTCCCATGCGGTCGCATAAGACAGGAATACTGGACATGGGGACGATGGTTACGTAGCATTGTCCTTACGCCTCGGTCACGTTGTATCGGGTATACGAGAGTCCACCTCGGGGCATTTAGGCGCTCTCTGCTATGGTCGAATTTCCATGGAAAGGATTAGTAAGTGAGGCCCCCTGCCCGTAAGCAATGCCCCCCGGGGCACCTAGCTCTAGGTCAGAGAGACGATTTTCGCCAAGATAATCTGATACGGTCGATCAGAGAAGATGAATCTCCTCCGCCGATGCTACGCACTCCCGCGACTTGGGGTATTCTCGTAAGGGACTAGCTTGATTTATAATTTCCCCAGTCTTCGCCAGCATTTTTACAATAGGCGGTGGGGTTTATCACCAAACTAATGAGACTAGATTGATTGATCTCTAAGTTAGAGACGCTTACACCGGCCCCATGCTGAACGAAATCCCTAGGGGCAACTGGAAAATCGAACGTTTGGCGCGTAGCTTGTCCCCATCACCGTACACTTGTTCGTGGACTCCGAATCCTTATTTTACTACTCGGAATGCATCGATGAAACGATACGTGTGACATACTGTCCTAGACGGGCACCTGGCCTGTTTCGATGCACTCTGGGTCTCATTCATGACGGATGCGAGTTGGTGCACTCCCGAAGTTCGGACGCTCCGAGCATTTAGACACAAACAGCCGTCGACTAAACCTATTACTCTAAGCCAAGTATATAAGTCGGAGTTGGCTGGAACAAGGTGAGAATTCGGAGTCTAGAAGAGAAGGAAGCAA'/>

    <sequence taxon='60' value='TAAATGGTCTTCCCAAGATGGTTTTTAAGACATGATGTCGCATGACACCATACTGACCTAGGACCCTTTGGTAAACTGGGTTACTGACCATATTCTCTCAGACACATCGGGCCCCAGAGTAATATGTCAGCCCACTTTGCAAAAGCCCATCATTGGGGCCAATACTTGAAATAGAAACGCCGGGACAACGTCACTTGGTACCGTTTTGTGCGTTTGGACATTGTCCCATGCTAAGATAGAGCTAAAGACTCTGGACTGAGTTAAACGCCCCTGACCTTAATGGATCGATTCTTTCTTAATGCGCGGGGGCGTGTTACACCAAAGGCCACGTCGTTCCTGTCTTCCATCGCTAAAGGAGCGTTTTGTATAGCATCTGCCCATACAGTACCCGCCAACCTAGAAACTTGAAACCTAAGAGATTCAAATGCCGGCTAGTAATAATGCACCATGTTATAAGTTGTAGTGGGCATGTGACTGTGAGCACGAGGGTACAGGTGCACGAATGGCCAAGTGTAGGTACTGGTTTAGGACCTCGACGGGTGCAGACTGGCTGTGCAATCGCTGTCCGTGGTTCGGCTACAGTTGCGAGAATAGTTGATAGCCCACCCACCACTGATTGTCGAACCTGGCCTGTATGGGCTCTACCGATAGCGGGTATAACACTCTCGCCCATTCCTGTTATATTTGTGTCGCGCCCGCCTAGGGGATAGGCAGACCCTAGTTAAAAATTGTAACGTTCTGCTTGGTCCGGGACTGTTGCTGGATGGGATGCGAAAAGTAAAAGATTTTTTAGTTCTCTTTGTTACGCAAAAATTCCAATTATAGTAATCGAGCCTATTGGGAATCGGAAAGTGCTGCGAGTCGCAGTGGCCAGTGAAGCCATTCGGAGGCCCGGCGGGGACCGAATGCGCCGCTGGACTTACTCTTACTACAATGAAAATGCAAGCATATGCGTGGGTTTAATAATGTACATGCAGCACTAATAGGCCTAGCGAGGAGACCAACAAGACCTGTAGCTGAAATATTCCCTACTTGGGCTAAAGGTCCCCAAAATTGTTGACACATAACCTATCTAGGCAGTGGATATATCAAGATGTAGGTTGTCATCTCCGTGATCTCCTTCCGGGACTGATCAGGATTCTCTGAGTTATGCGGCTAACCACGCATCGCCAACGTAAGTAATAGCCCCTATGACGTAAGTCTGGCTGGCTCCCATGCGGTCGCATAAGACAGGAATACTGGACATGGGGACGATGGTTACGTAGCATTGTCCTTACGCCTCGGTCACGTTGTATCGGGTATACGAGAGTCCACCTCGGGGCATTTAGGCGCTCTCTGCTATGGTCGAATTTCCATGGAAAGGATTAGTAAGTGAGGCCCCCTGCCCGTAAGCAATGCCCCCCGGGGCACCTAGCTCTAGGTCAGAGAGACGATTTTCGCCAAGATAATCTGATACGGTCGATCAGAGAAGATGAATCTCCTCCGCCGATGCTACGCACTCCCGCGACTTGGGGTATTCTCGTAAGGGACTAGCTTGATTTATAATTTCCCCAGTCTTCGCCAGCATTTTTACAATAGGCGGTGGGGTTTATCACCAAACTAATGAGACTAGATTGATTGATCTCTAAGTTAGAGACGCTTACACCGGCCCCATGCTGAACGAAATCCCTAGGGGCAACTGGAAAATCGAACGTTTGGCGCGTAGCTTGTCCCCATCACCGTACACTTGTTCGTGGACTCCGAATCCTTATTTTACTACTCGGAATGCATCGATGAAACGATACGTGTGACATACTGTCCTAGACGGGCACCTGGCCTGTTTCGATGCACTCTGGGTCTCATTCATGACGGATGCGAGTTGGTGCACTCCCGAAGTTCGGACGCTCCGAGCATTTAGACACAAACAGCCGTCGACTAAACCTATTACTCTAAGCCAAGTATATAAGTCGGAGTTGGCTGGAACAAGGTGAGAATTCGGAGTCTAGAAGAGAAGGAAGCAA'/>

    <sequence taxon='66' value='TAAATGGTCTTCCCAAGATGGTTTTTAAGACATGATGTCGCATGACACCATACTGACCTAGGACCCTTTGGTAAACTGGGTTACTGACCATATTCTCTCAGACACATCGGGCCCCAGAGTAATATGTCAGCCCACTTTGCAAAAGCCCATCATTGGGGCCAAGACTTGAAATAGAAACGCCGGGACAACGTCACTTGGTACCGTTTTGTGCGTTTGGACATTGTCCCATGCTAAGATAGAGCTAAAGACTCTGGACTGAGTTAAACGCCCCTGACCTTAATGGATCGATTCTTTCTTAATGCGCGGGGGCGTGTTACACCAAAGGCCACGTCGTTCCTGTCTTCCATCGCTAAAGGAGCGTTTTGTATAGCATCTGCCCATACAGTACCCGCCAACCTAGAAACTTGAAACCTAAGAGATTCAAATGCCGGCTAGTAATAATGCACCATGTTATAAGTTGTAGTGGGCATGTGACTGTGAGCACGGGGGTACAGGTGCACGAATGGCCAAGTGTAGGTACTGGTTTAGGACCTCGACGGGTGCAGACTGGCTGTGCAATCGCTGTCCGTGGTTCGGCTACAGTTGCGAGAATAGTTGATAGCCCACCCACCACTGATTGTCGAACCTGGCCTGTATGGGCTCTACCGATAGCGGGTATAACACTCTCGCCCATTCCTGTTATATTTGTGTCGCGCCCGCCTAGGGGATAGGCAGACCCTAGTTAAAAATTGTAACGTTCTGCTTGGTCCGGGACTGTTGCTGGATGGGATGCGAAAAGTAAAAGATTTTTTAGTTCTCTTTGTTACGCAAAAATTCCAGTTATAGTAATCGAGCCTATTGGGAATCGGAAAGTGCTGCGAGTCGCAGTGGCCAGTGAAGCCATTCGGAGGCCCGGCGGGGACCGAATGCGCCGCTGGACTTACTCTTACTACAATGAAAATGCAAGCATATGCGTGGGTTTAATAATGTACATGCAGCACTAATAGGCCTAGCGAGGAGACCAACAAGACCTGTAGCTGAAATATTCCCTACTTGGGCTAAAGGTCCCCAAAATTGTTGACACATAACCTATCTAGGCAGTGGATATATCAAGATGTAGGTTGTCATCTCCGTGATCTCCTTCCGGGACTGATCAGGATTCTCTGAGTTATGCGGCTAACCACGCATCGCCAACGTAAGTAATAGCCCCTATGACGTAAGTCTGGCTGGCTCCCATGCGGTCGCATAAGACAGGAATACTGGACATGGGGACGATGGTTACGTAGCATTGTCCTTACGCCTCGGTCACGTTGTATCGGGTATACGAGAGTCCACCTCGGGGCATTTAGGCGCTCTCTGCTATGGTCGAATTTCCATGGAAAGGATTAGTAAGTGAGGCCCCCTGCCCGTAAGCAATGCCCCCCGGGGCACCTAGCTCTAGGTCAGAGAGACGATTTTCGCCAAGATAATCTGATACGGTCGATCAGAGAAGATGAATCTCCTCCGCCGATGCTACGCACTCCCGCGACTTGGGGTATTCTCGTAAGGGACTAGCTTGATTTATAATTTCCCCAGTCTTCGCCAGCATTTTTACAATAGGCGGTGGGGTTTATCACCAAACTAATGAGACTAGATTGATTGATCTCTAAGTTAGAGACGCTTACACCGGCCCCATGCTGAACGAAATCCCTAGGGGCAACTGGAAAATCGAACGTTTGGCGCGTAGCTTGTCCCCATCACCGTACACTTGTTCGTGGACTCCGAATCCTTATTTTACTACTCGGAATGCATCGATGGAACGATACGTGTGACATACTGTCCTAGACGGGCACCTGGCCTGTTTCGATGCACTCTGGGTCTCATTCATGACGGATGCGAGTTGGTGCACTCCCGAAGTTCGGACGCTCCGAGCATTTAGACACAAACAGCCGTCGACTAAACCTATTACTCTAAGCCAAGTATATAAGTCGGAGTTGGCTGGAACAAGGTGAGAATTCGGAGTCTAGAAGAGAAGGAAGCAA'/>

    <sequence taxon='37' value='TCAATGGTCTTCCCAAGATGGTTTCTAAGACATGATGTCGCATGACACCATACTGACCTAGGACCCTTTGGTAAACTGGGTTACTGACCATATTCTCTCAGACACATCGGGCCCCAGAGTAATATGTCAGCCCACTTTGCAAAAGCCCATCATTGGGGCCAATACTTGAAATAGAAACGCCGGGACAACGTCACTTGGTACCGTTTTGTGCGTTTGGACATTGTCCCATGCTAAGATAGAGCTAAAGACTCTGGACTGAGTTAAACGCCCCTGACCTTAATGGATCGATTCTTTCTCAATGCGCGGGGGCGTGTTACACCAAAGGCCACGTCGTTCCTGTCTTCCATCGCTAAAGGAGCGTTTTGTATAGCATCTGCCCATACAGTACCCGCCAACCTAGAAACTTGAAACCTAAGAGATTCAAATGCCGGCTAGTAATAATGCACCATGTTATAAGTTGTAGTGGGCATGTGACTGTGAGCACGAGGGTACAGGTGCACGAATGGCCAAGTGTAGGTACTGGTTTAGGACCTCGACGGGTGCAGACTGGCTGTGCAATCGCTGTCCGTGGTTCGGCTACAGTTGCGAGAATAGTTGATAACCCACCCACCACTGATTGTCGAACCTGGCCTGTACGGGCTCTACCGATAGCGGGTATAACACTCTCGCCCATTCCTGTTATATTTGTGTCGCGCCCGCCTAGGGGATAGGCAGACCCTAGTTAAAAATTGTAACGTTCTGCTCGGTCCGGGACTGTTGCTGGATGGGATGCGAAAAGTAAAAGATTTTCTAGTTCTCTTTGTTACGCAAAAATTCCAATTATAGTAGTCGAGCCTATTGGGAATCGGAAAGTGCTGCGAGTCGCAGTGGCCAGTGAAGCCATTCGGAGGCCCGGCGGGGACCGAATGCGCCGCTGGACTTACTCTTACTACAATGAAAATGCAAGCATATGCGTGGGTTTAATAATGTACATGCAGCACTAATAGGCCTAGCGAGGAGACCAACAAGACCTGTAGCTGAAATATTCCCTACTTGGGCTAAAGGTCCCCAAAATTGTTGACACATAACCTATCTAGGCAGTGGATATATCAAGATGTAGGTTGTCATCTCCGTGATCTCCTTCCGGGACTGATCAGGATTCTCTGAGTTATGCGGCTAACCACGCATCGCCAACGTAAGTAATAGCCCCTATGACGTGAGTCTGGCTGGCTCCCATGCGGTCGCATAAGACAGGAATACTGGACATGGGGACGATGGTTACGTAGCATTGTCCTTACGCCTCGGTCACGTTGTATCGGGTATACGAGAGTCCACCTCGGGGCATTTAGGCGCTCTCTGCTATGGTCGAATTTCCATGGAAAGGATTAGTAAGTGAGGCCCCCTGCCCGTAAGCAATGCCCCCCGGGGCACCTAGCTCTAGGTCAGAGAGACGATTTTCGTCAAGATAATCTGATACGGTCGATCAGAGAAGATGAATCTCCTCCGCCGATGCTACGCACTCCCGCGACTTGGGGTATTCTCGTAAGGGACTAGCTTGATTTATAATTTCCCCAGTCTTCGCCAGCATTTTTACAATAGGCGGTGGGGTTTATCACCAAACTAATGAGACTAGATTGATTGATCTCTAAGTTAGAGACGCTTACACCGGCCCCATGCTGAACGAAATCCCTAGGGGCAACTGGAAAATCGAACGTTTGGCGCGTGGCTTGTCCCCATCACCGTACACTTGTTCGTGGACTCCGAATCCTTATTTTACTACTCGGAATACATCGATGAAACGATACGTGTGACTTACTGTCCTAGACGGGCACCTGGCCTGTTTCGATGCACTCTGGGTCTCATTCATGACGGATGCGAGTTGGTGCACTCCCGAAGTTCGGACGCTCCGAGCATTTAGACACAAACAGCCGTCGACTAAACCTATTACTCTAAGCCAAGTATACAAGTCGGAGTTGGCTGGAACAAGGTGAGAATTCGGAGTCTAGAAGAGAAGGAAGCAA'/>

    <sequence taxon='41' value='TCAATGGTCTTCCCAAGATGGTTTCTAAGACATGATGTCGCATGACACCATACTGACCTAGGACCCTTTGGTAAACTGGGTTACTGACCATATTCTCTCAGACACATCGGGCCCCAGAGTAATATGTCAGCCCACTTTGCAAAAGCCCATCATTGGGGCCCATACTTGAAATAGAAACGCCGGGACAACGTCACTTGGTACCGTTTTGTGCGTTTGGACATTGTCCCATGCTAAGATAGAGCTAAAGACTCTGGACTGAGTTAAACGCCCCTGACCTTAATGGATCGATTCTTTCTCAATGCGCGGGGGCGTGTTACACCAAAGGCCACGTCGTTCCTGTCTTCCATCGCTAAAGGAGCGTTTTGTATAGCATCTGCCCATACAGTACCCGCCAACCTAGAAACTTGAAACCTAAGAGATTCAAATGCCGGCTAGTAATAATGCACCATGTTATAAGTTGTAGTGGGCATGTGACTGTGAGCACGAGGGTACAGGTGCACGAATGGCCAAGTGTAGGTACTGGTTTAGGACCTCGACGGGTGCAGACTGGCTGTGCAATCGCTGTCCGTGGTTCGGCTACAGTTGCGAGAATAGTTGATAACCCACCCACCACTGATTGTCGAACCTGGCCTGTACGGGCTCTACCGATAGCGGGTATAACACTCTCGCCCATTCCTGTTATATTTGTGTCGCGCCCGCCTAGGGGATAGGCAGACCCTAGTTAAAAATTGTAACGTTCTGCTCGGTCCGGGACTGTTGCTGGATGGGATGCGAAAAGTAAAAGATTTTCTAGTTCTCTTTGTTACGCAAAAATTCCAATTATAGTAGTCGAGCCTATTGGGAATCGGAAAGTGCTGCGAGTCGCAGTGGCCAGTGAAGCCATTCGGAGGCCCGGCGGGGACCGAATGCGCCGCTGGACTTACTCTTACTACAATGAAAATGCAAGCATATGCGTGGGTTTAATAATGTACATGCAGCACTAATAGGCCTAGCGAGGAGACCAACAAGACCTGTAGCTGAAATATTCCCTACTTGGGCTAAAGGTCCCCAAAATTGTCGACACATAACCTATCTAGGCAGTGGATATATCAAGATGTAGGTTGTCATCTCCGTGATCTCCTTCCGGGACTGATCAGGATTCTCTGAGTTATGCGGCTAACCACGCATCGCCAACGTAAGTAATAGCCCCTATGACGTGAGTCTGGCTGGCTCCCATGCGGTCGCATAAGACAGGAATACTGGACATGGGGACGATGGTTACGTAGCATTGTCCTTACGCCTCGGTCACGTTGTATCGGGTATACGAGAGTCCACCTCGGGGCATTTAGGCGCTCTCTGCTATGGTCGAATTTCCATGGAAAGGATTAGTAAGTGAGGCCCCCTGCCCGTAAGCAACGCCCCCCGGGGCACCTAGCTCTAGGTCAGAGAGACGATTTTCGTCAAGATAATCTGATCCGGTCGATCAGAGAAGATGAATTTCCTCCGCCGATGCTACGCACTCCCGCGACTTGGGGTATTCTCGTAAGGGACTAGCTTGATTTATAATTTCCCCAGTCTTCGCCAGCATTTTTACAATAGGCGGTGGGGTTTATCACCAAACTAATGAGACTAGATTGATTGATCTCTAAGTTAGAGACGCTTACACCGGCCCCATGCTGAACGAAATCCCTAGGGGCAACTGGAAAATCGAACGTTTGGCGCGTGGCTTGTCCCCATCACCGTACACTTGTTCGTGGACTCCGAATCCTTATTTTACTACTCGGAATACATCGATGAAACGATACGTGTGACTTACTGTCCTAGACGGGCACCTGGCCTGTTTCGATGCACTCTGGGTCTCATTCATGACGGATGCGAGTTGGTGCACTCCCGAAGTTCGGACGCTCCGAGCATTTAGACACAAACAGCCGTCGACTAAACCTATTACTCTAAGCCAAGTATACAAGTCGGAGTTGGCTGGAACAAGGTGAGAATTCGGAGTCTAGAAGAGAAGGAAGCAA'/>

    <sequence taxon='61' value='TCAATGGTCTTCCCAAGATGGTTTCTAAGACATGATGTCGCATGACACCATACTGACCTAGGACCCTTTGGTAAACTGGGTTACTGACCATATTCTCTCAGACACATCGGGCCCCAGAGTAATATGTCAGCCCACTTTGCAAAAGCCCATCATTGGGGCCCATACTTGAAATAGAAACGCCGGGACAACGTCACTTGGTACCGTTTTGTGCGTTTGGACATTGTCCCATGCTAAGATAGAGCTAAAGACTCTGGACTGAGTTAAACGCCCCTGACCTTAATGGATCGATTCTTTCTCAATGCGCGGGGGCGTGTTACACCAAAGGCCACGTCGTTCCTGTCTTCCATCGCTAAAGGAGCGTTTTGTATAGCATCTGCCCATACAGTACCCGCCAACCTAGAAACTTGAAACCTAAGAGATTCAAATGCCGGCTAGTAATAATGCACCATGTTATAAGTTGTAGTGGGCATGTGACTGTGAGCACGAGGGTACAGGTGCACGAATGGCCAAGTGTAGGTACTGGTTTAGGACCTCGACGGGTGCAGACTGGCTGTGCAATCGCTGTCCGTGGTTCGGCTACAGTTGCGAGAATAGTTGATAACCCACCCACCACTGATTGTCGAACCTGGCCTGTACGGGCTCTACCGATAGCGGGTATAACACTCTCGCCCATTCCTGTTATATTTGTGTCGCGCCCGCCTAGGGGATAGGCAGACCCTAGTTAAAAATTGTAACGTTCTGCTCGGTCCGGGACTGTTGCTGGATGGGATGCGAAAAGTAAAAGATTTTCTAGTTCTCTTTGTTACGCAAAAATTCCAATTATAGTAGTCGAGCCTATTGGGAATCGGAAAGTGCTGCGAGTCGCAGTGGCCAGTGAAGCCATTCGGAGGCCCGGCGGGGACCGAATGCGCCGCTGGACTTACTCTTACTACAATGAAAATGCAAGCATATGCGTGGGTTTAATAATGTACATGCAGCACTAATAGGCCTAGCGAGGAGACCAACAAGACCTGTAGCTGAAATATTCCCTACTTGGGCTAAAGGTCCCCAAAATTGTCGACACATAACCTATCTAGGCAGTGGATATATCAAGATGTAGGTTGTCATCTCCGTGATCTCCTTCCGGGACTGATCAGGATTCTCTGAGTTATGCGGCTAACCACGCATCGCCAACGTAAGTAATAGCCCCTATGACGTGAGTCTGGCTGGCTCCCATGCGGTCGCATAAGACAGGAATACTGGACATGGGGACGATGGTTACGTAGCATTGTCCTTACGCCTCGGTCACGTTGTATCGGGTATACGAGAGTCCACCTCGGGGCATTTAGGCGCTCTCTGCTATGGTCGAATTTCCATGGAAAGGATTAGTAAGTGAGGCCCCCTGCCCGTAAGCAACGCCCCCCGGGGCACCTAGCTCTAGGTCAGAGAGACGATTTTCGTCAAGATAATCTGATCCGGTCGATCAGAGAAGATGAATTTCCTCCGCCGATGCTACGCACTCCCGCGACTTGGGGTATTCTCGTAAGGGACTAGCTTGATTTATAATTTCCCCAGTCTTCGCCAGCATTTTTACAATAGGCGGTGGGGTTTATCACCAAACTAATGAGACTAGATTGATTGATCTCTAAGTTAGAGACGCTTACACCGGCCCCATGCTGAACGAAATCCCTAGGGGCAACTGGAAAATCGAACGTTTGGCGCGTGGCTTGTCCCCATCACCGTACACTTGTTCGTGGACTCCGAATCCTTATTTTACTACTCGGAATACATCGATGAAACGATACGTGTGACTTACTGTCCTAGACGGGCACCTGGCCTGTTTCGATGCACTCTGGGTCTAATTCATGACGGATGCGAGTTGGTGCACTCCCGAAGTTCGGACGCTCCGAGCATCTAGACACAAACAGCCGTCGACTAAACCTACTACTCTAAGCCAAGTATACAAGTCGGAGTTGGCTGGAACAAGGTGAGAATTCGGAGTCTAGAAGAGAAGGAAGCAA'/>

    <sequence taxon='63' value='TCAATGGTCTTCCCAAGATGGTTTCTAAGACATGATGTCGCATGACACCATACTGACCTAGGACCCTTTGGTAAACTGGGTTACTGACCATATTCTCTCAGACACATCGGGCCCCAGAGTAATATGTCAGCCCACTTTGCAAAAGCCCATCATTGGGGCCCATACTTGAAATAGAAACGCCGGGACAACGTCACTTGGTACCGTTTTGTGCGTTTGGACATTGTCCCATGCTAAGATAGAGCTAAAGACTCTGGACTGAGTTAAACGCCCCTGACCTTAATGGATCGATTCTTTCTCAATGCGCGGGGGCGTGTTACACCAAAGGCCACGTCGTTCCTGTCTTCCATCGCTAAAGGAGCGTTTTGTATAGCATCTGCCCATACAGTACCCGCCAACCTAGAAACTTGAAACCTAAGAGATTCAAATGCCGGCTAGTAATAATGCACCATGTTATAAGTTGTAGTGGGCATGTGACTGTGAGCACGAGGGTACAGGTGCACGAATGGCCAAGTGTAGGTACTGGTTTAGGACCTCGACGGGTGCAGACTGGCTGTGCAATCGCTGTCCGTGGTTCGGCTACAGTTGCGAGAATAGTTGATAACCCACCCACCACTGATTGTCGAACCTGGCCTGTACGGGCTCTACCGATAGCGGGTATAACACTCTCGCCCATTCCTGTTATATTTGTGTCGCGCCCGCCTAGGGGATAGGCAGACCCTAGTTAAAAATTGTAACGTTCTGCTCGGTCCGGGACTGTTGCTGGATGGGATGCGAAAAGTAAAAGATTTTCTAGTTCTCTTTGTTACGCAAAAATTCCAATTATAGTAGTCGAGCCTATTGGGAATCGGAAAGTGCTGCGAGTCGCAGTGGCCAGTGAAGCCATTCGGAGGCCCGGCGGGGACCGAATGCGCCGCTGGACTTACTCTTACTACAATGAAAATGCAAGCATATGCGTGGGTTTAATAATGTACATGCAGCACTAATAGGCCTAGCGAGGAGACCAACAAGACCTGTAGCTGAAATATTCCCTACTTGGGCTAAAGGTCCCCAAAATTGTCGACACATAACCTATCTAGGCAGTGGATATATCAAGATGTAGGTTGTCATCTCCGTGATCTCCTTCCGGGACTGATCAGGATTCTCTGAGTTATGCGGCTAACCACGCATCGCCAACGTAAGTAATAGCCCCTATGACGTGAGTCTGGCTGGCTCCCATGCGGTCGCATAAGACAGGAATACTGGACATGGGGACGATGGTTACGTAGCATTGTCCTTACGCCTCGGTCACGTTGTATCGGGTATACGAGAGTCCACCTCGGGGCATTTAGGCGCTCTCTGCTATGGTCGAATTTCCATGGAAAGGATTAGTAAGTGAGGCCCCCTGCCCGTAAGCAACGCCCCCCGGGGCACCTAGCTCTAGGTCAGAGAGACGATTTTCGTCAAGATAATCTGATCCGGTCGATCAGAGAAGATGAATTTCCTCCGCCGATGCTACGCACTCCCGCGACTTGGGGTATTCTCGTAAGGGACTAGCTTGATTTATAATTTCCCCAGTCTTCGCCAGCATTTTTACAATAGGCGGTGGGGTTTATCACCAAACTAATGAGACTAGATTGATTGATCTCTAAGTTAGAGACGCTTACACCGGCCCCATGCTGAACGAAATCCCTAGGGGCAACTGGAAAATCGAACGTTTGGCGCGTGGCTTGTCCCCATCACCGTACACTTGTTCGTGGACTCCGAATCCTTATTTTACTACTCGGAATACATCGATGAAACGATACGTGTGACTTACTGTCCTAGACGGGCACCTGGCCTGTTTCGATGCACTCTGGGTCTAATTCATGACGGATGCGAGTTGGTGCACTCCCGAAGTTCGGACGCTCCGAGCATCTAGACACAAACAGCCGTCGACTAAACCTACTACTCTAAGCCAAGTATACAAGTCGGAGTTGGCTGGAACAAGGTGAGAATTCGGAGTCTAGAAGAGAAGGAAGCAA'/>

    <sequence taxon='45' value='TCAATGGTCTTCCCAAGATGGTTTCTAAGACATGATGTCGCATGACACCATACTGACCTAGGACCCTTTGGTAAACTGGGTTACTGACCATATTCTCTCAGACACATCGGGCCCCAGAGTAATATGTCAGCCCACTTTGCAAAAGCCCATCATTGGGGCCAATACTTGAAATAGAAACGCCGGGACAACGTCACTTGGTACCGTTTTGTGCGTTTGGACATTGTCCCATGCTAAGATAGAGCTAAAGACTCTGGACTGAGTTAAACGCCCCTGACCTTAATGGATCGATTCTTTCTCAATGCGCGGGGGCGTGTTACACCAAAGGCCACGTCGTTCCTGTCTTCCATCGCTAAAGGAGCGTTTTGTATAGCATCTGCCCATATAGTACCCGCCAACCTAGAAACTTGAAACCTAAGAGATTCAAATGCCGGCTAGTAATAATGCACCATGTTATAAGTTGTAGTGGGCATGTGACTGTGAGCACGAGGGTACAGGTGCACGAATGGCCAAGTGTAGGTACTGGTTTAGGACCTCGACGGGTGCAGACTGGCTGTGCAATCGCTGTCCGTGGTTCGGCTACAGTTGCGAGAATAGTTGATAACCCACCCACCACTGATTGTCGAACCTGGCCTGTACGGGCTCTACCGATAGCGGGTATAACACTCTCGCCCATTCCTGTTATATTTGTGTCGCGCCCGCCTAGGGGATAGGCAGACCCTAGTTAAAAATTGTAACGTTCTGCTCGGTCCGGGACTGTTGCTGGATGGGATGCGAAAAGTAAAAGATTTTCTAGTTCTCTTTGTTACGCAAAAATTCCAATTATAGGAGTCGAGCCTATTGGGAATCGGAAAGTGCTGCGAGTCGCAGTGGCCAGTGAAGCCATTCGGAGGCCCGGCGGGGACCGAATGCGCCGCTGGACTTACTCTTACTACAATGAAAATGCAAGCATATGCGTGGGTTTAATAATGTACATGCAGCACTAATAGGCCTAGCGAGGAGACCAACAAGACCTGTAGCTGAAATATTCCCTACTTGGGCTAAAGGTCCCCAAAATTGTTGACACATAACCTATCTAGGCAGTGGATATATCAAGATGTAGGTTGTCATCTCCGTGATCTCCTTCCGGGACTGATCAGGATTCTCTGAGTTATGCGGCTAACCACGCATCGCCAACGTAAGTAATAGCCCCTATGACGTGAGTCTGGCTGGCTCCCATGCGGTCGCATAAGACAGGAATACTGGACATGGGGACGATGGTTACATAGCATTGTCCTTACGCCTCGGTCACGTTGTATCGGGTATACGAGAGTCCACCTCGGGGCATTTAGGCGCTCTCTGCTATGGTCGAATTTCCATGGAAAGGATTAGTAAGTGAGGCCCCCTGCCCGTAAGCAATGCCCCCCGGGGCACCTAGCTCTAGGTCAGAGAGACGATTTTCGTCAAGATAATCTGATCCGGTCGGTCAGAGAAGATGAATCTCCTCCGCCGATGCTACGCACTCCCGCGACTTGGGGTATTCTCGTAACGGACTAGCTTGATTTATAATTTCCCCAGTCTTCGCCAGCATTTTTACAATAGGCGGTGGGGTTTATCACCAAACTAATGAGACTAGATTGATTGATCTCTAAGTTAGAGACGCTTACACCGGCCCCATGCTGAACGAAATCCCTAGGGGCAACTGGAAAATCGAACGTTTGGCGCGTGGCTTGTCCCCATCAACGTACACTTGTTCGTGGACTCCGAATCCTTATTTTACTACTCGGAATACATCGATGAAACGATACGTGTGACTTACTGTCCTAGACGGGCACCTGGCCTGTTTCGATGCACTCTGGGTCTCATTCATGACGGATGCGAGTTGGTGCACTCCCGAAGTTCGGACGCTCCGAGCATTTAGACACAAACAGCCGTCGACTAAACCTATTACTCTAAGCCAAGTATACAAGTCGGAGTTGGCTGGAACAAGGTGAGAATTCGGAGTCTAGAAGAGAAGGAAGCAA'/>

    <sequence taxon='64' value='TCAATGGTCTTCCCAAGATGGTTTCTAAGACATGATGTCGCATGACACCATACTGACCTAGGACCCTTTGGTAAACTGGGTTACTGACCATATTCTCTCAGACACATCGGGCCCCAGAGTAATATGTCAGCCCACTTTGCAAAAGCCCATCATTGGGGCCAATACTTGAAGTAGAAACGCCGGGACAACGTCACTTGGTACCGTTTTGTGCGTTTGGACATTGTCCCATGCTAAGATAGAGCTAAAGACTCTGGACTGAGTTAAACGCCCCTGACCTTAATGGATCGATTCTTTCTCAATGCGCGGGGGCGTGTTACACCAAAGGCCACGTCGTTCCTGTCTTCCATCGCTAAAGGAGCGTTTTGTATAGCATCTGCCCATATAGTACCCGCCAACCTAGAAACTTGAAACCTAAGAGATTCAAATGCCGGCTAGTAATAATGCACCATGTTATAAGTTGTAGTGGGCATGTGACTGTGAGCACGGGGGTACAGGTGCACGAATGGCCAAGTGTAGGTACTGGTTTAGGACCTCGACGGGTACAGACTGGCTGTGCAATCGCTGTCCGTGGTTCGGTTACAGTTGCGAGAATAGTTGATAACCCACCCACCACTGATTGTCGAACCTGGCCTGTACGGGCTCTACCGATAGCGGGTATAACACTCTCGCCCATTCCTGTTATATTTGTGTCGCGCCCGCCTAGGGGATAGGCAGACCCTAGTTAAAAATTGTAACGTTCTGCTCGGTCCGGGACTGTTGCTGGATGGGATGCGAAAAGTAAAAGATTTCCTAGTTCTCTTTGTTACGCAAAAATTCCAATTATAGGAGTCGAGCCTATTGGGAATCGGAAAGTGCTGCGAGTCGCAGTGGCCAGTGAAGCCATTCGGAGGCCCGGCGGGGACCGAATGCGCCGCTGGACTTACTCTTACTACAATGAAAATGCAAGCATATGCGTGGGTTTAATAATGTACATGCAGCACTAATAGGCCTAGCGAGGAGACCAACAAGACCTGTAGCTGAAATATTCCCTACTTGGGCTAAAGGTCCCCAAAATTGTTGACACATAACCTATCTAGGCAGTGGATATATCAAGATGTAGGTTGTCATCTCCGTGATATCCTTCCGGGACTGATCAGGATTCTCTGAGTTATGCGGCTAACCACGCATCGCCAACGTAAGTAATAGCCCCTATGACGTGAGTCTGGCTGGCTCCCATGCGGTCGCATAAGACAGGAATACTGGACATGGGGACGATGGTTACATAGCATTGTCCTTACGCCTCGGTCACGTTGTATCGGGTATACGAGAGTCCATCTCGGGGCATTTAGGCGCTCTCTGCTATGGTCGAATTTCCATGGAAAGGATTAGTAAGTGAGGCCCCCTGCCCGTAAGCAATGCCCCCCGGGGCACCTAGCTCTAGGTCAGAGAGACGATTTTCGTCAAGATAATCTGATCCGGTCGGTCAGAGAAGATGAATCTCCTCCGCCGATGCTACGCACTCCCGCGACTTGGGGTATTCTCGTAACGGACTAGCTTGATTTAGAATTTCCCCAGTCTTCGCCAGCATTTTTACAATAGGCGGTGGGGTTTATCACCAAACTAATGAGACTAGATTGATTGATCTCTAAGTTAGAGACGCTTACACCGGCCCCATGCTGAACGAAATCCCTAGGGGCAACTGGAAAATCGAACGTTTGGCGCGTGGCTTGTCCCCATCAACGTACACTTGTTCGTGGACTCCGAATCCTTATTTTACTACTCGGAATACATCGATGAAACGATACGTGTGACTTACTGTCCTAGACGGGCACCTGGCCTGTTTCGATGCACTCTGGGTCTCATTCATGACGGATGCGAGTTGGTGCACTCCCGAAGTTCGGACGCTCCGAGCATTTAGACACAAACAGCCGTCGACTAAACCTATTACTCTAAGCCAAGTATACAAGTCGGAGTTGGCTGGAACAAGGTGAGAATTCGGAGTCTAGAAGAGAAGGAAGCAA'/>

    <sequence taxon='74' value='TCAATGGTCTTCCCAAGATGGTTTCTAAGACATGATGTCGCATGACACCATACTGACCTAGGACCCTTTGGTAAACTGGGTTACTGACCATATTCTCTCAGACACATCGGGCCCCAGAGTAATATGTCAGCCCACTTTGCAAAAGCCCATCATTGGGGCCAATACTTGAAGTAGAAACGCCGGGACAACGTCACTTGGTACCGTTTTGTGCGTTTGGACATTGTCCCATGCTAAGATAGAGCTAAAGACTCTGGACTGAGTTAAACGCCCCTGACCTTGATGGATCGATTCTTTCTCAATGCGCGGGGGCGTGTTACACCAAAGGCCACGTCGTTCCTGTCTTCCATCGCTAAAGGAGCGTTTTGTATAGCATCTGCCCATATAGTACCCGCCAACCTAGAAACTTGAAACCTAAGAGATTCAAATGCCGGCTAGTAATAATGCACCATGTTATAAGTTGTAGTGGGCATGTGACTGTGAGCACGGGGGTACAGGTGCACGAATGGCCAAGTGTAGGTACTGGTTTAGGACCTCGACGGGTACAGACTGGCTGTGCAATCGCTGTCCGTGGTTCGGTTACAGTTGCGAGAATAGTTGATAACCCACCCACCACTGATTGTCGAACCTGGCCTGTACGGGCTCTACCGATAGCGGGTATAACACTCTCGCCCATTCCTGTTATATTTGTGTCGCGCCCGCCTAGGGGATAGGCAGACCCTAGTTAAAAATTGTAACGTTCTGCTCGGTCCGGGACTGTTGCTGGATGGGATGCGAAAAGTAAAAGATTTCCTAGTTCTCTTTGTTACGCAAAAATTCCAATTATAGGAGTCGAGCCTATTGGGAATCGGAAAGTGCTGCGAGTCGCAGTGGCCAGTGAAGCCATTCGGAGGCCCGGCGGGGACCGAATGCGCCGCTGGACTTACTCTTACTACAATGAAAATGCAAGCATATGCGTGGGTTTAATAATGTACATGCAGCACTAATAGGCCTAGCGAGGAGACCAACAAGACCTGTAGCTGAAATATTCCCTACTTGGGCTAAAGGTCCCCAAAATTGTTGACACATAACCTATCTAGGCAGTGGATATATCAAGATGTAGGTTGTCATCTCCGTGATATCCTTCCGGGACTGATCAGGATTCTCTGAGTTATGCGGCTAACCACGCATCGCCAACGTAAGTAATAGCCCCTATGACGTGAGTCTGGCTGGCTCCCATGCGGTCGCATAAGACAGGAATACTGGACATGGGGACGATGGTTACATAGCATTGTCCTTACGCCTCGGTCACGTTGTATCGGGTATACGAGAGTCCATCTCGGGGCATTTAGGCGCTCTCTGCTATGGTCGAATTTCCATGGAAAGGATTAGTAAGTGAGGCCCCCTGCCCGTAAGCAATGCCCCCCGGGGCACCTAGCACTAGGTCAGAGAGACGATTTTCGTCAAGATAATCTGATCCGGTCGGTCAGAGAAGATGAATCTCCTCCGCCGATGCTACGCACTCCCGCGACTTGGGGTATTCTCGTAACGGACTAGCTTGATTTAGAATTTCCCCAGTCTTCGCCAGCATTTTTACAATAGGCGGTGGGGTTTATCACCAAACTAATGAGACTAGATTGATTGATCTCTAAGTTAGAGACGCTTACACCGGCCCCATGCTGAACGAAATCCCTAGGGGCAACTGGAAAATCGAACGTTTGGCGCGTGGCTTGTCCCCATCAACGTACACTTGTTCGTGGACTCCGAATCCTTATTTTACTACTCGGAATACATCGATGAAACGATACGTGTGACTTACTGTCCTAGACGGGCACCTGGCCTGTTTCGATGCACTCTGGGTCTCATTCATGACGGATGCGAGTTGGTGCACTCCCGAAGTTCGGACGCTCCGAGCATTTAGACACAAACAGCCGTCGACTAAACCTATTACTCTAAGCCAAGTATACAAGTCGGAGTTGGCTGGAACAAGGTGAGAATTCGGAGTCTAGAAGAGAAGGAAGCAA'/>

    <sequence taxon='46' value='TCAATGGTCTTCCCAAGATGGTTTCTAAGACATGATGTCGCATGACATCATACTGACCTAGGACCCTTTGGTAAACTGGGTTACTGACCATATTCTCTCAGACACATCGGGCCCCAGAGTAATATGTCAGCCCACTTTGCAAAAGCCCATCATTGGGGCCAATACTTGAAATAGAAACGCCGGGACAACGTCACTTGGTACCGTTTTGTGCGTTTGGACATTGTCCCATGCTAAGATAGAGCTAAAGACTCTGGACTGAGTTAAACGCCCCTGACCTTAATGGATCGATTCTTTCTCAATGCGCGGGGGCGTGTTACACCAAAGGCCACGTCGTTCCTGTCTTTCATCGCTAAAGGAGCGTTTTGTATAGCATCTGCCCATATAGTACCCGCCAACCTAGAAACTTGAAACCTAAGAGATTCAAATGCCGGCTAGTAATAATGCACCATGTAATAAGTTGTAGTGGGCATGTGATTGTGAGCACGAGGGTACAGGTGCACGAATGGCCAAGTGTAGGTACTGGTTTAGGACCTCGACGGGTGCAGACTGGCTGTGCAATCGCTGGCCGTGGTTCGGCTACAGTTGCGAGAATAGTTGATAACCCACCCACCACTGATTGTCGAACCTGGCCTGTACGGGCTCTACCGATAGCGGGTATAACACTCTCGCCCATTCCTGTTATATTTGTGTCGCGCCCGCCTAGGGGATAGGCAGACCCTAGTTAAAAATTGTAACGTTCTGCTCGGTCCGGGACTGTTGCTGGATGGGATGCGAAAAGTAAAAGATTTTCTAGTTCTCTTTGTTACGCAAAAATTCCAATTATAGTAGTCGAGCCTATTGGGAATCGGAAAGTGCTGCGAGTCGCAGTGGCCAGTGAAGCCATTCGGAGGCCCGGCGGGGACCGAATGCGCCGCTGGACTTACTCTTACTACAATGAAAATGCAAGCATATGCGTGGGTTTAATAATGTACATGCAGCACTAATAGGCCTAGCGAGGAGACCAACAAGACCTGTAGCTGAAATATTCCCTACTTGGGCTAAAGGTCCCCAAAATTGTTGACACATAACCTATCTAGGCAGTGGATATATCAAGATGTAGGTTGTCATCTCCGTGATCTCCTTCCGGGACTGATCAGGATTCTCTGAGTTATGCGGCTAACCACGCATCGCCAACGTAAGTAATAGCCCCTATGACGTGAGTCTGGCTGGCTCCCATGCGGTCGCATAAGACAGGAATACTGGACATGGGGACGATGGTTACGTAGCATTGTCCTTACGCCTCGGTCACGTTGTATCGGGTATACGAGAGTCCACCTCGGGGCATTTAGGCGCTCTCTGCTATGGTCGAATTTCCATGGAAAGGATTAGTAAGTGAGGCCCCCTGCCCGTAAGCAATGCCCCCCGGGGCACCTAGCTCTAGGTCAGAGAGACGATTTTCGTCAAGATAATCTGATCCGGTCGGTCAGAGAAGATGAATCTCCTCCGCCGATGCTACGCACTCCCGCGACTTGGGGTATTCTCGTAAGGGACTAGCTTGATTTATAATTTCCCCAGTCTTCGCCAGCATTTTTACAATAGGCGGTGGGGTTTATCACCAAACTAATGAGACTAGATTGATTGATCTCTAAGTTAGAGACGCTTACACCGGCCCCATGCTGAACGAAATCCCTAGGGGCAACTGGAAAATCGAACGTTTGGCGCGTGGCTTGTCCCCATCAACGTACACTTGTTCGTGGACTCCGAATCCTTATTTTACTACTCGGAATACATCGATGAAACGATACGTGTGACTTACTGTCCTAGACGGGCACCTGGCCTGTTTCGATGCACTCTGGGTCTCATTCATGACGGATGCGAGTTGGTGCACTCCCGAAGGTCGGACGCTCCGAGCATTTAGACACAAACAGCCGTCGACTAAACCTATTACTCTAAGCCAAGTATACAAGTCGGAGTTGGCTGGAACAAGGTGAGAATTCGGAGTCTAGAAGAGAAGGAAGCAA'/>

    <sequence taxon='62' value='TCAATGGTCTTCCCAAGATGGTTTCTAAGACATGATGTCGCATGACATCATACTGACCTAGGACCCTTTGGTAAACTGGGTTACTGACCATATTCTCTCAGACACATCGGGCCCCAGAGTAATATGTCAGCCCACTTTGCAAAAGCCCATCATTGGGGCCAATACTTGAAATAGAAACGCCGGGACAACGTCACTTGGTACCGTTTTGTGCGTTTGGACATTGTCACATGCTAAGATAGAGCTAAAGACTCTGGACTGAGTTAAACGCCCCTGACCTTAATGGATCGATTCTTTCTCAATGCGCGGGGGCGTGTTACACCAAAGGCCACGTCGTTCCTGTCTTTCATCGCTAAAGGAGCGTTTTGTATAGCATCTGCCCATATAGTACCCGCCAACCTAGAAACTTGAAACCTAAGAGATTCAAATGCCGGCTAGTAATAATGCACCATGTAATAAGTTGTAGTGGGCATGTGATTGTGAGCACGAGGGTACAGGTGCACGAATGGCCAAGTGTAGGTACTGGTTCAGGACCTCGACGGGTGCAGACTGGCTGTGCAATCGCTGGCCGTGGTTCGGCTACAGTTGCGAGAATAGTTGATAACCCACCCACCACTGATTGTCGAACCTGGCCTGTACGGGCTCTACCGATAGCGGGTATAACACCCTCGCCCATTCCTGTTATATTTGTGTCGCGCCCGCCTAGGGGATAGGCAGACCCTAGTTAAAAATTGTAACGTTCTGCTCGGTCCGGGACTGTTGCTGGATGGGATGCGAAAAGTAAAAGATTTTCTAGTTCTCTTTGTTACGCAAAAATTCCAATTATAGTAGTCGAGCCTATTGGGAATCGGAAAGTGCTGCGAGTCGCAGTGGCCAGTGACGCCATTCGGAGGCCCGGCGGGGACCGAATGCGCCGCTGGACTTACTCTTACTACAATGAAAATGCAAGCATATGCGTGGGTTTAATAATGTACATGCAGCACTAATAGGCCTAGCGAGGAGACCAACAAGACCTGTAGCTGAAATATTCCCTACTTGGGCTAAAGGTCCCCAAAATTGTTGACACATAACCTATCTAGGCAGTGGATATATCAAGATGTAGGTTGTCATCTCCGTGATCTCCTTCCGGGACTGATCAGGATTCTCTGAGTTATGCGGCTAACCACGCATCGCCAACGTAAGTAATAGCCCCTATGACGTGAGTCTGGCTGGCTCCCATGCGGTCGCATAAGACAGGAATACTGGACATGGGGACGATGGTTACGTAGCATTGTCCTTACGCCTCGGTCACGTTGTATCGGGTATACGAGAGTCCACCTCGGGGCATTTAGGCGCTCTCTGCTATGGTCGAATTTCCATGGAAAGGATTAGTAAGTGAGGCCCCCTGCCCGTAAGCAATGCCCCCCGGGGCACCTAGCTCTAGGTCAGAGAGACGATTTTCGTCAAGATAATCTGATCCGGTCGGTCAGAGAAGATGAATCTCCTCCGCCGATGCTACGCACTCCCGCGACTTGGGGTATTCTCGTAAGGGACTAGCTTGATTTATAATTTCCCCAGTCTTCGCCAGCATTTTTACAATAGGCGGTGGGGTTTATCACCAAACTAATGAGACTAGATTGATTGATCTCTAAGTTAGAGACGCTTACACCGGCCCCATGCTGAACGAAATCCCTAGGGGCAACTGGAAAATCGAACGTTTGGCGCGTGGCTTGTCCCCATCAACGTACACTTGTTCGTGGACTCCGAATCCTTATTTTACTACTCGGAATACATCGATGAAACGATACGTGTGACTTACTGTCCTAGACGGGCACCTGGCCTGTTTCGATGCACTCTGGGTCTCATTCATGACGGATGCGAGTTGGTGCACTCCCGAAGGTCGGACGCTCCGAGCATTTAGACACAAACAGCCGTCGACTAAACCTATTACTCTAAGCCAAGTATACAAGTCGGAGTTGGCTGGAACAAGGTGAGAATTCGGAGTCTAGAAGAGAAGGAAGCAA'/>

    <sequence taxon='65' value='TCAATGGTCTTCCCAAGATGGTTTCTAAGACATGATGTCGCATGACATCATACTGACCTAGGACCCTTTGGTAAACTGGGTTACTGACCATATTCTCTCAGACACATCGGGCCCCAGAGTAATATGTCAGCCCACTTTGCAAAAGCCCATCATTGGGGCCAATACTTGAAATAGAAACGCCGGGACAACGTCACTTGGTACCGTTTTGTGCGTTTGGACATTGTCACATGCTAAGATAGAGCTAAAGACTCTGGACTGAGTTAAACGCCCCTGACCTTAATGGATCGATTCTTTCTCAATGCGCGGGGGCGTGTTACACCAAAGGCCACGTCGTTCCTGTCTTTCATCGCTAAAGGAGCGTTTTGTATAGCATCTGCCCATATAGTACCCGCCAACCTAGAAACTTGAAACCTAAGAGATTCAAATGCCGGCTAGTAATAATGCACCATGTAATAAGTTGTAGTGGGCATGTGATTGTGAGCACGAGGGTACAGGTGCACGAATGGCCAAGTGTAGGTACTGGTTCAGGACCTCGACGGGTGCAGACTGGCTGTGCAATCGCTGGCCGTGGTTCGGCTACAGTTGCGAGAATAGTTGATAACCCACCCACCACTGATTGTCGAACCTGGCCTGTACGGGCTCTACCGATAGCGGGTATAACACCCTCGCCCATTCCTGTTATATTTGTGTCGCGCCCGCCTAGGGGATAGGCAGACCCTAGTTAAAAATTGTAACGTTCTGCTCGGTCCGGGACTGTTGCTGGATGGGATGCGAAAAGTAAAAGATTTTCTAGTTCTCTTTGTTACGCAAAAATTCCAATTATAGTAGTCGAGCCTATTGGGAATCGGAAAGTGCTGCGAGTCGCAGTGGCCAGTGACGCCATTCGGAGGCCCGGCGGGGACCGAATGCGCCGCTGGACTTACTCTTACTACAATGAAAATGCAAGCATATGCGTGGGTTTAATAATGTACATGCAGCACTAATAGGCCTAGCGAGGAGACCAACAAGACCTGTAGCTGAAATATTCCCTACTTGGGCTAAAGGTCCCCAAAATTGTTGACACATAACCTATCTAGGCAGTGGATATATCAAGATGTAGGTTGTCATCTCCGTGATCTCCTTCCGGGACTGATCAGGATTCTCTGAGTTATGCGGCTAACCACGCATCGCCAACGTAAGTAATAGCCCCTATGACGTGAGTCTGGCTGGCTCCCATGCGGTCGCATAAGACAGGAATACTGGACATGGGGACGATGGTTACGTAGCATTGTCCTTACGCCTCGGTCACGTTGTATCGGGTATACGAGAGTCCACCTCGGGGCATTTAGGCGCTCTCTGCTATGGTCGAATTTCCATGGAAAGGATTAGTAAGTGAGGCCCCCTGCCCGTAAGCAATGCCCCCCGGGGCACCTAGCTCTAGGTCAGAGAGACGATTTTCGTCAAGATAATCTGATCCGGTCGGTCAGAGAAGATGAATCTCCTCCGCCGATGCTACGCACTCCCGCGACTTGGGGTATTCTCGTAAGGGACTAGCTTGATTTATAATTTCCCCAGTCTTCGCCAGCATTTTTACAATAGGCGGTGGGGTTTATCACCAAACTAATGAGACTAGATTGATTGATCTCTAAGTTAGAGACGCTTACACCGGCCCCATGCTGAACGAAATCCCTAGGGGCAACTGGAAAATCGAACGTTTGGCGCGTGGCTTGTCCCCATCAACGTACACTTGTTCGTGGACTCCGAATCCTTATTTTACTACTCGGAATACATCGATGAAACGATACGTGTGACTTACTGTCCTAGACGGGCACCTGGCCTGTTTCGATGCACTCTGGGTCTCATTCATGACGGATGCGAGTTGGTGCACTCCCGAAGGTCGGACGCTCCGAGCATTTAGACACAAACAGCCGTCGACTAAACCTATTACTCTAAGCCAAGTATACAAGTCGGAGTTGGCTGGAACAAGGTGAGAATTCGGAGTCTAGAAGAGAAGGAAGCAA'/>

    <sequence taxon='2' value='TCAATGGTCTTCCCAAGATGGTTTTTAAGACATGATGTCGCATGACACCATACTGACCTAGGACCCCTTGGTAAACTGGGTTACTGACCATATTCTCTCAGACACATCGGGCCCCAGAGTAATATGTCAGCCCACTTTGCAAAAGCCCATCAGTGGGGCCAATACTTGAAATAGAAACGCCGGGACAACGTCACTTGGTACCGTTTTGTGCGTTTGGACATTGTCCCATGCTAAGATAGAGCTAAAGACTCTGGACTGAGTTAAACACCCCTGACCTTAATGGATCGATTCTTTCCCAATGCGCGGGGGCGTGTTACACCAAAGGCCACGTCGTTCCTGTCTTCCATCGCTAAAGGAGCGTTTTGTATAGCATCTGCCCATACAGTACCCGCCAACCTAGACACTCGAAACCTAAGAGATTCAAATGCCGGCTAGTAATAATGCACCATGTTCTAAGTTGTAGTGGGCATGTGACTGTGAGCACGAGGGTACGGGTGCACGAATGGCCAAGTGTAGGTACTGGTTTAGGACCTCGACGGGTGCAGACTGGCTGTGCAATCGCTGTCCGTGGTTCGGCTACAGTTACGAGAATAGTTGATAACCCACCCACCACTGATTGTCGAACCTAGCCTGTATGGGCTCTACCGATAGCGGGTATAACACTCTCGCCCATTCCTGTTACATTTGTGTCGCGCCCGCCTAGGGGATAGGCAGACCCTAGTTAAAAATTGTAACGTTCTGCTCGGTCCGGGACTGTTGCTGGATGGGATGCGAAAAGTAAAAGATTTTCTAGTTCTCTTTGTTACGCAAAAATTCCAATTATAGTAGTCGAGCCTATTGGGAATCGGAAAGTGCTGCGAGTCGCAGTGGCCAGTGAAGCCATTCGGAGGCCCGGCGGGGACCGAATGCGTCGCTGGACTTACTCTTACTACAATGAAAATGCAAGCATATGCGTGGGTTTAATAATGTACATGCAGCACTAATAGGCCTAGCGAGGAGACCAACAAGACCTGTAGCTGAAATATTCCCTACTTGGGCTAAAGGTCCCCAAAATTGTTGACACATAACCTATCTAGGCAGTGGATATATCAAGATGTAGGTTGTCATCTCCGTGATCTCCTTCCGGGACTGATCAGGATTCTCTGAGTTATGCGGCTAACCACGCATCGCCAACGTAAGTAATAGCCCCTATGACGTGAGTCTGGCTGGCTCACATGCGGTCGCATAAGACAGGAATACTGGACATGGGGACGATGGTTACGTAGCATTGTCCTTACGCCTCGGTCACGTTGTATCGGATATACGAGAGTCCAGCTCGGGGCATTTAGGCGCTCTCTGCTATGGTCGCATTTCCATGGAAAGGATTAGTAAGTGAGGCCCCCTGCCCGTAAGCAATGCCCCCCGGGGCACCTAGCTCTAGGTCAGAGAGACGATTTTCGTCAAGATAATCTGATACGGTCGATCAGAGAAGATGAATCTCCTCCGCCGATGCTACGCCCTCCCGCGACTTGGGGTATTCTCGTAAAGGACTAGCTTGATTTATAATTTCCCCAGTCTTCGCCAGCATTTTTACAATAGGCGGTGGGGTTTATCACCAAACTAATGAGACTAGATTGATTGACCTCTAAGTTAGAGACGCTTACACCGGCCCCATGCTGAACGAAATCCCTAGGGGCAACTGGAAAATCGAACGTTTGGCGCGTGGCTTGTCCCCATCACCGTACACTTGTTCGTGGACTCCGAATCCTCATTTTACTACTCGGAATACATCGATGAAACGATACGTGTGACTTACTGGCTTAGACGGGCACCTGGCCTGCTTCGATGCACTCTGGGTCTCATTCATGACGGATGCGAGTTGGTGCACTCCCGAAGTTCGGACGCTCCGAGCATTTAGACACAAACAGCCGTCGACTAAACCTATTACTCTAAGCCAAGTATACAAGTCGGAGTTGGCTGGAACAAGGTGAGAATTCGGAGTCTAGAAGAGAAGGAAGCAA'/>

    <sequence taxon='5' value='TCAATGGTCTTCCCAAGATGGTTTTTAAGACATGATGTCGCATGACACCATACTGACCTAGGACCCCTTGGTAAACTGGGTTACTGACCATATTCTCTCAGACACATCGGGCCCCAGAGTAATATGTCAGCCCACTTTGCAAAAGCCCATCAGTGGGGCCAATACTTGAAATAGAAACGCCGGGACAACGTCACTTGGTACCGTTTTGTGCGTTTGGACATTGTCCCATGCTAAGATAGAGCTAAAGACTCTGGACTGAGTTAAACACCCCTGACCTTAATGGATCGATTCTTTCCCAATGCGCGGGGGCGTGTTACACCAAAGGCCACGTCGTTCCTGTCTTCCATCGCTAAAGGAGCGTTTTGTATAGCATCTGCCCATACAGTACCCGCCAACCTAGACACTCGAAACCTAAGAGATTCAAATGCCGGCTAGTAATAATGCACCATGTTCTAAGTTGTAGTGGGCATGTGACTGTGAGCACGAGGGTACGGGTGCACGAATGGCCAAGTGTAGGTACTGGTTTAGGACCTCGACGGGTGTAGACTGGCTGTGCAATCGCTGTCCGTGGTTCGGCTACAGTTACGAGAATAGTTGATAACCCACCCACCACTGATTGTCGAACCTAGCCTGTATGGGCTCTACCGATAGCGGGTATAACACTCTCGCCCATTCCTGTTACATTTGTGTCGCGCCCGCCTAGGGGATAGGCAGACCCTAGTTAGAAATTGTAAGGTTCTGCTCGGTCCGGGACTGTTGCTGGATGGGATGCGAAAAGTAAAAGATTTTCTAGTTCTCTTTGTTACGCAAAAATTCCAATTATAGTAGTCGAGCCTATTGGGAATCGGAAAGTGCTGCGAGTCGCAGTGGCCAGTGAAGCCATTCGGAGGCCCGGCGGGGACCGAATGCGTCGCTGGACTTACTCTTACTACAATGAAAATGCAAACATATGCGTGGGTTTAATAATGTACATGCAGCACTAATAGGCCTAGCGAGGAGACCAACAAGACCTGTAGCTGAAATATTCCCTACTTGGGCTAAAGGTCCCCAAAATTGTTGACACATAACCTATCTAGGCAGTGGATATATCAAGATGTAGGTTGTCATCTCCGTGATCTCCTTCCGGGACCGATCAGGATTCTCTGAGTTATGCGGCTAACCACGCATCGCCAACGTAAGTAATAGCCCCTATGACGTGAGTCCGGCTGGCTCACATGCGGTCGCATAAGACAGGAATACTGGACATGGGGACGATGGTTACGTAGCATTGGCCTTACGCCTCGGTCACGTTGTATCGGATATACGAGAGTCCAGCTCGGGGCATTTAGGCGCTCTCTGCTATGGTCGCATTTCCATGGAAAGGATTAGTAAGTGAGGCCCCCTGCCCGTAAGCAATGCCCCCCGGGGCACCTAGCTCTAGGTCAGAGAGACGATTTTCGTCAAGATAATCTGATACGGTCGATCAGAGAAGATGAATCTCCTCCGCCGATGCTACGCCCTCCCGCGACTTGGGGTATTCTCGTAAAGGACTAGCTTGATTTATAATTTCCCCAGTCTTCGCCAGCATTTTTACAGTAGGCGGTGGGGTTTATCACCAAACTAATGAGACTAGATTGATTGACCTCTAGGTTAGAGACGCTTACACCGGCCCCATGCTGAACGAAATCCCTAGGGGCAACTGGAAAATCGAACGTTTGGCGCGTGGCTTGTCCCCATCACCGTACACTTGTTCGTGGACTCCGAATCCTCATTTTACTACTCGGAATACATCGATGAAACGATACGTGTGACTTACTGGCTTAGACGGGCACCTGGCCTGCTTCGATGCACTCTGGGTCTCATTCATGACGGATGCGAGTTGGTGCACTTCCGAAGTTCGGACGCTCCGAGCATTTAGACACAAACAGCCGTCGACTAAACCTATTACTCTAAGCCAAGTATACAAGTCGGAGTTGGCTGGAACAAGGTGAGAATTCGGAGTCTAGAAGAGAAGGAAGCAA'/>

    <sequence taxon='8' value='TCAATGGTCTTCCCAAGATGGTTTTTAAGACATGATGTCGCATGACACCATACTGACCTAGGACCCCTTGGTAAACTGGGTTACTGACCATATTCTCTCAGACACATCGGGCCCCAGAGTAATATGTCAGCCCACTTTGCAAAAGCCCATCAGTGGGGCCAATACTTGAAATAGAAACGCCGGGACAACGTCACTTGGTACCGTTTTGTGCGTTTGGACATTGTCCCATGCTAAGATAGAGCTAAAGACTCTGGACTGAGTTAAACACCCCTGACCTTAATGGATCGATTCTTTCCCAATGCGCGGGGGCGTGTTACACCAAAGGCCACGTCGTTCCTGTCTTCCATCGCTAAAGGAGCGTTTTGTATAGCATCTGCCCATACAGTACCCGCCAACCTAGACACTCGAAACCTAAGAGATTCAAATGCCGGCTAGTAATAATGCACCATGTTCTAAGTTGTAGTGGGCATGTGACTGTGAGCACGAGGGTACGGGTGCACGAATGGCCAAGTGTAGGTACTGGTTTAGGACCTCGACGGGTGTAGACTGGCTGTGCAATCGCTGTCCGTGGTTCGGCTACAGTTACGAGAATAGTTGATAACCCACCCACCACTGATTGTCGAACCTAGCCTGTATGGGCTCTACCGATAGCGGGTATAACACTCTCGCCCATTCCTGTTACATTTGTGTCGCGCCCGCCTAGGGGATAGGCAGACCCTAGTTAGAAATTGTAAGGTTCTGCTCGGTCCGGGACTGTTGCTGGATGGGATGCGAAAAGTAAAAGATTTTCTAGTTCTCTTTGTTACGCAAAAATTCCAATTATAGTAGTCGAGCCTATTGGGAATCGGAAAGTGCTGCGAGTCGCAGTGGCCAGTGAAGCCATTCGGAGGCCCGGCGGGGACCGAATGCGTCGCTGGACTTACTCTTACTACAATGAAAATGCAAACATATGCGTGGGTTTAATAATGTACATGCAGCACTAATAGGCCTAGCGAGGAGACCAACAAGACCTGTAGCTGAAATATTCCCTACTTGGGCTAAAGGTCCCCAAAATTGTTGACACATAACCTATCTAGGCAGTGGATATATCAAGATGTAGGTTGTCATCTCCGTGATCTCCTTCCGGGACCGATCAGGATTCTCTGAGTTATGCGGCTAACCACGCATCGCCAACGTAAGTAATAGCCCCTATGACGTGAGTCCGGCTGGCTCACATGCGGTCGCATAAGACAGGAATACTGGACATGGGGACGATGGTTACGTAGCATTGGCCTTACGCCTCGGTCACGTTGTATCGGATATACGAGAGTCCAGCTCGGGGCATTTAGGCGCTCTCTGCTATGGTCGCATTTCCATGGAAAGGATTAGTAAGTGAGGCCCCCTGCCCGTAAGCAATGCCCCCCGGGGCACCTAGCTCTAGGTCAGAGAGACGATTTTCGTCAAGATAATCTGATACGGTCGATCAGAGAAGATGAATCTCCTCCGCCGATGCTACGCCCTCCCGCGACTTGGGGTATTCTCGTAAAGGACTAGCTTGATTTATAATTTCCCCAGTCTTCGCCAGCATTTTTACAGTAGGCGGTGGGGTTTATCACCAAACTAATGAGACTAGATTGATTGACCTCTAGGTTAGAGACGCTTACACCGGCCCCATGCTGAACGAAATCCCTAGGGGCAACTGGAAAATCGAACGTTTGGCGCGTGGCTTGTCCCCATCACCGTACACTTGTTCGTGGACTCCGAATCCTCATTTTACTACTCGGAATACATCGATGAAACGATACGTGTGACTTACTGGCTTAGACGGGCACCTGGCCTGCTTCGATGCACTCTGGGTCTCATTCATGACGGATGCGAGTTGGTGCACTTCCGAAGTTCGGACGCTCCGAGCATTTAGACACAAACAGCCGTCGACTAAACCTATTACTCTAAGCCAAGTATACAAGTCGGAGTTGGCTGGAACAAGGTGAGAATTCGGAGTCTAGAAGAGAAGGAAGCAA'/>

    <sequence taxon='9' value='TCAATGGTCTTCCCAAGATGGTTTTTAAGACATGATGTCGCATGACACCATACTGACCTAGGACCCCTTGGTAAACTGGGTTACTGACCATATTCTCTCAGACACATCGGGCCCCAGAGTAATATGTCAGCCCACTTTGCAAAAGCCCATCAGTGGGGCCAATACTTGAAATAGAAACGCCGGGACAACGTCACTTGGTACCGTTTTGTGCGTTTGGACATTGTCCCATGCTAAGATAGAACTAAAGACTCCGGACTGAGTTAAACACCCCTGACCTTAATGGATCGATTCTTTCCCAATGCGTGGGGGCGTGTTACACCAAAGGCCACGTCGTTCCTGTCTTCCATCGCTAAAGGAGCGTTTTGTATAGCATCTGCCCATACAGTACCCGCCAACCTAGACACTCGAAACCTAAGAGACTCAAATGCCGGCTAGTAATAATGCACCATGTTCTAAGTTGTAGTGGGCATGTGACTGTGAGCACGAGGGTACGGGTGCACGAATGGCCAAGTGTAGGTACTGGTTTAGGACCTCGACGGGTGTAGACTGGCTGTGCAATCGCTGTCCGTGGTTCGGCTACAGTTACGAGAATAGTTGATAACCCACCCACCACTGATTGTCGAACCTAGCCTGTATGGGCTCTACCGATAGCGGGTATAACACTCTCGCCCATTCCTGTTACATTTGTGTCGCGCCCGCCTAGGGGATAGGCAGACCCTAGTTAGAAATTGTAAGGTTCTGCTCGGTCCGGGACTGTTGCTGGATGGGATGCGAAAAGTAAAAGATTTTCTAGTTCTCTTTGTTACGCAAAAATTCCAATTATAGTACTCGAGCCTATTGGGAATCGGAAAGTGCTGCGAGTCGCAGTGGCCAGTGAAGCCATTCGGAGGCCCGGCGGGGACCGAATGCGTCGCTGGACTTACTCTTACTACAATGAAAATACAAACATATGCGTGGGTTTAATAATGTACATGCAGCACTAATAGGCCTAGCGAGGAGACCAACAAGACCTGTAGCTGAAATATTCCCTACTTGGGCTAAAGGTCCCCAAAATTGTTGACACATAACCTATCTAGGCTGTGGATATATCAAGATGTAGGTTGTCATCTCCGTGATCTCCTTCCGGGACCGATCAGGATTCTCTGAGTTATGCGGCTAACCACGCATCGCCAACGTAAGTAATAGCCCCTATGACGTGAGTCCGGCTAGCTCACATGCGGTCGCATAAGACAGGAATACTGGACATGGGGACGATGGTTACGTAGCATTGGCCTTACGCCTCGGTCACGTTGTATCGGGTATACGAGAGTCCAGCTCGGGGCATTTAGGCGCTCTCTGCTATGGTCGCATTTCCATGGAAAGGATTAGTAAGTGAGGCCCCCTGCCCGTAAGCAATGCCCCCCGGGGCACCTAGCTCTAGGTCAGAGAGACGATTTTCGTCAAGATAATCTGATACGGTCGATCAGAGAAGATGAATCTCCTCCGCCGATGCTACGCCCTCCCGCGACTTGGGGTATTCTTGTAAAGGACTAGCTTGATTTATAATTTCCCCAGTCTTCGCCAGCATTTTTACAGTAGGCGGTGGGGTTTATCACCAAACTAATGAGACTAGATTGATTGATCTCTAGGTTAGAGACGCTTACACCGGCCCCATGCTGAACGAAATCCCTAGGGGCAACTGGAAAATCGAACGTTTGGCGCGTGGCTTGTCCCCATCACCGTACACTTGTTCGTGGACTCCGAATCCTCATTTTACTACTCGGAATACATCGATGAAACGATACGTGTGACTTACTGGCTTAGACGGGCACCTGGCCTGCTTCGATGCACTCTGGGTCTCATTCATGACGGATGCGAGTTGGTGCACTTCCGAAGTTCGGACGCTCCGAGCATTTAGACACAAACAGCCGTCGACTAAACCTATTGCTCTAAGCCAAGTATACAAGTCGGAGTTGGCTGGAACAAGGTGAGAATTTGGAGTCTAGAAGAGAAGGAAGCAA'/>

    <sequence taxon='6' value='TCAATGGTCTTCCCAAGATGGTTTTTAAGACATGATGTCGCATGACACCATACTGACCTAGGACCCCTTGGTAAACTGGGTTACTGACCATATTCTCTCAGACACATCGGGCCCCAGAGTAATATGTCAGCCCACTTTGCAAAAGCCCATCAGTGGGGCCAATACTTGAAATAGAAACGCCGGGACAACGTCACTTGGTACCGTTTTGTGCGTTTGGACATTGTCCCATGCTAAGATAGAGCTAAAGACTCTGGACTGAGTTAAACACCCCTGACCTTAATGGATCGATTCTTTCCCAATGCGCGGGGGCGTGTTACACCAAAGGCCACGTCGTTCCTGTCTTCCATCGCTAAAGGAGCGTTTTGTATAGCATCTGCCCATACAGTACCCGCCAACCTAGACACTCGAAACCTAAGAGATTCAAATGCCGGCTAGTAATAATGCACCATGTTCTAAGTTGTAGTGGGCATGTGACTGTGAGCACGAGGGTACGGGTGCACGAATGGCCAAGTGTAGGTACTGGTTTAGGACCTCGACGGGTGTAGACTGGCTGTGCAATCGCTGTCCGTGGTTCGGCTACAGTTACGAGAATAGTTGATAACCCACCCACCACTGATTGTCGAACCTAGCCTGTATGGGCTCTACCGATAGCGGGTATAACACTCTCGCCCATTCCTGTTACATTTGTGTCGCGCCCGCCTAGGGGATAGGCAGACCCTAGTTAAAAATTGTAAGGTTCTGCTCGGTCCGGGACTGTTGCTGGATGGGATGCGAAAAGTAAAAGATTTTCTAGTTCTCTTTGTTACGCAAAAATTCCAATTATAGTAGTCGAGCCTATTGGGAATCGGAAAGTGCTGCGAGTCGCAGTGGCCAGTGAAGCCATTCGGAGGCCCGGCGGGGACCGAATGCGTCGCTGGACTTACTCTTACTACAATGAAAATGCAAGCATATGCGTGGGTTTAATAATGTACATGCAGCACTAATAGGCCTAGCGAGGAGACCAACAAGACCTGTAGCTGAAATATTCCCTACTTGGGCTAAAGGTCCCCAAAATTGTTGACACATAACCTATCTAGGCAGTGGATATATCAAGATGTAGGTTGTCATCTCCGTGATCTCCTTCCGGGACCGATCAGGATTCTCTGAGTTATGCGGCTAACCACGCATCGCCAACGTAAGTAATAGCCCCTATGACGTGAGTCCGGCTGGCTCACATGCGGTCGCATAAGACAGGAATACTGGACATGGGGACGATGGTTACGTAGCATTGGCCTTACGCCTCGGTCACGTTGTATCGGATATACGAGAGTCCAGCTCGGGGCATTTAGGCGCTCTCTGCTATGGTCGCATTTCCATGGAAAGGATTAGTAAGTGAGGCCCCCTGCCCGTAAGCAATGCCCCCCGGGGCACCTAGCTCTAGGTCAGAGAGACGATTTTCGTCAAGATAATCTGATACGGTCGATCAGAGAAGATGAATCTCCTCCGCCGATGCTACGCCCTCCCGCGACTTGGGGTATTCTCGTAAAGGACTAGCTTGATTTATAATTTCCCCAGTCTTCGCCAGCATTTTTACAATAGGCGGTGGGGTTTATCACCAAACTAATGAGACCAGATTGATTGACCTCTAAGTTAGAGACGCTTACACCGGCCCCATGCTGAACGAAATCCCTAGGGGCAACTGGAAAATCGAACGTTTGGCGCGTGGCTTGTCCCCATCACCGTACACTTGTTCGTGGACTCCGAATCCTCATTTTACTACTCGGAATACATCGATGAAACGATACGTGTGACTTACTGGCTTAGACGGGCACCTGGCCTGCTTCGATGCACTCTGGGTCTCATTCATGACGGATGCGAGTTGGTGCACTTCCGAAGTTCGGACGCTCCGAGCATTTAGACACAAACAGCCGTCGACTAAACCTATTACTCTAAGCCAAGTATACAAGTCGGAGTTGGCTGGAACAAGGTGAGAATTCGGAGTCTAGAAGAGAAGGAAGCAA'/>

    <sequence taxon='7' value='TCAATGGTCTTTCCAAGATGGTTTTTAAGACATGATGTCGCATGACACCATACTGACCTAGGACCCCTTGGTAAACTGGGTTACTGACCATATTCTCTCAGACACATCGGGCCCCAGAGTAATATGTCAGCCCACTTTGCAAAAGCCCATCAGTGGGGCCAATACTTGAAATAGAAACGCCGGGACAACGTCACTTGGTACCGTTTTGTGCGTTTGGACATTGTCCCATGCTAAGATAGAGCTAAAGACTCTGGACTGAGTTAAACACCCCTGACCTTAATGGATCGATTCTTTCCCAATGCGCGGGGGCGTGTTACACCAAAGGCCACGTCGTTCCTGTCTTCCATCGCTAAAGGAGCGTTTTGTATAGCATCTGCCCATACAGTACCCGCCAACCTAGACACTCGAAACCTAAGAGATTCAAATGCCGGCTAGTAATAATGCACCATGTTCTAAGTTGTAGTGGGCATGTGACTGTGAGCACGAGGGTACGGGTGCACGAATGGCCAAGTGTAGGTACTGGTTTAGGACCTCGACGGGTGTAGACTGGCTGTGCAATCGCTGTCCGTGGTTCGGCTACAGTTACGAGAATAGTTGATAACCCACCCACCACTGATTGTCGAATCTAGCTTGTATGGGCTCTACCGATAGCGGGTATAACACTCTCGCCCATTCCTGTTACATTTGTGTTGCGCCCGCCTAGGGGATAGGCAGACCCTAGTTAAAAATTGTAAGGTTCTGCTCGGTCCGGGACTGTTGCTGGATGGGATGCGAAAAGTAAAAGATTTTCTAGTTCTCTTTGTTACGCAAAAATTCCAATTATAGTAGTCGAGCCTATTGGGAATCGGAAAGTGCTGCGAGTCGCAGTGGCCAGTGAAGCCATTCGGAGGCCCGGCGGGGACCGAATGCGTCGCTGGACTTACTCTTACTACAATGAAAATGCAAGCATATGCGTGGGTTTAATAATGTACATGCAGCACTAATAGGCCTAGCGAGGAGACCAACAAGACCTGTAGCCGAAATATTCCCTACTTGGGCTAAAGGTCCCCAAAATTGTTGACACATAACCTATCTAGGCAGTGGATATATCAAGATGCAGGTTGTCATCTCCGTGATCTCCTTCCGGGACCGATCAGGATTCTCTGAGTTATGCGGCTAACCACGCATCGCCAACGTAAGTAATAGCCCCTATGACGTGAGTCCGGCTGGCTCACATGCGGTCGCATAAGACAGGAATACTGGACATGGGGACGATGGTTACGTAGCATTGGCCTTACGCCTCGGTCACGTTGTATCGGATATACGAGAGTCCAGCTCGGGGCATTTAGGCGCTCTCTGCTATGGTCGCATTTCCATGGAAAGGATTAGTAAGTGAGGCCCCCTGCCCGTAAGCAATGCCCCCCGGGGCACCTAGCTCTAGGTCAGAGAGACGATTTTCGTCAAGATAATTTGATACGGTCGATCAGAGAAGATGAATCTCCTCCGCCGATGCTACGCCCTCCCGCGACTTGGGGTATTCTCGTAAAGGACTAGCTTGATTTATAATTTCCCCAGTCTTCGCCAGCATTTTTACAATAGGCGGTGGGGTTTATCACCAAACTAATGAGACCAGATTGATTGGCCTCTAAGTTAGAGACGCTTACACCGGCCCCATGCTGAACGAAATCCCTAGGGGCAACTGGAAAATCGAACGTTTGGCGCGTGGCTTGTCCCCATCACCGTACACTTGTTCGTGGACTCCGAATCCTCATTTTACTACTCGGAATACATCGATGAAACGATACGTGTGACTTACTGGCTTAGACGGGCACCTGGCCTGCTTCGATGCACTCTGGGTCTCATTCATGACGGATGCGAGTTGGTGCACTTCCGAAGTTCGGACGCTCCGAGCATTTAGACACAAACAGCCGTCGACTAAACCTATTACTCTAAGCCAAGTATACAAGTCGGAGTTGGCTGGAACAAGGTGAGAATTCGGAGTCTAGAAGAGAAGGAAGCAA'/>

    <sequence taxon='12' value='TCAATGGTCTTTCCAAGATGGTTTTTAAGACATGATGTCGCATGACACCATACTGACCTAGGACCCCTTGGTAAACTGGGTTACTGACCATATTCTCTCAGACACATCGGGCCCCAGAGTAATATGTCAGCCCACTTTGCAAAAGCCCATCAGTGGGGCCAATACTTGAAATAGAAACGCCGGGACAACGTCACTTGGTACCGTTTTGTGCGTTTGGACATTGTCCCATGCTAAGATAGAGCTAAAGACTCTGGACTGAGTTAAACACCCCTGACCTTAATGGATCGATTCTTTCCCAATGCGCGGGGGCGTGTTACACCAAAGGCCACGTCGTTCCTGTCTTCCATCGCTAGAGGAGCGTTTTGTATAGCATCTGCCCATACAGTACCCGCCAACCTAGACACTCGAAACCTAAGAGATTCAAATGCCGGCTAGTAATAATGCACCATGTTCTAAGTTGTAGTGGGCATGTGACTGTGAGCACGAGGGTACGGGTGCACGAATGGCCAAGTGTAGGTACTGGTTTAGGACCTCGACGGGTGTAGACTGGCTGTGCAATCGCTGTCCGTGGTTCGGCTACAGTTACGAGAATAGTTGATAACCCACCCACCACTGATTGTCGAATCTAGCTTGTATGGGCTCTACCGATAGCGGGTATAACACTCTCGCCCATTCCTGTTACATTTGTGTTGCGCCCGCCTAGGGGATAGGCAGACCCTAGTTAAAAATTGTAAGGTTCTGCTCGGTCCGGGACTGTTGCTGGATGGGATGCGAAAAGTAAAAGATTTTCTAGTTCTCTTTGTTACGCAAAAATTCCAATTATAGTAGTCGAGCCTATTGGGAATCGGAAAGTGCTGCGAGTCGCAGTGGCCAGTGAAGCCATTCGGAGGCCCGGCGGGGACCGAATGCGTCGCTGGACTTACTCTTACTACAATGAAAATGCAAGCATATGCGTGGGTTTAATAATGTACATGCAGCACTAATAGGCCTAGCGAGGAGACCAACAAGACCTGTAGCCGAAATATTCCCTACTTGGGCTAAAGGTCCCCAAAATTGTTGACACATAACCTATCTAGGCAGTGGATATATCAAGATGCAGGTTGTCATCTCCGTGATCTCCTTCCGGGACCGATCAGGATTCTCTGAGTTATGCGGCTAACCACGCATCGCCAACGTAAGTAATAGCCCCTATGACGTGAATCCGGCTGGCTCACATGCGGTTGCATAAGACAGGAATACTGGACATGGGGACGATGGTTACGTAGCATTGGCCTTACGCCTCGGTCACGTTGTATCGGATATACGAGAGTCCAGCTCGGGGCATTTAGGCGCTCTCTGCTATGGTCGCATTTCCATGGAAAGGATTAGTAAGTGAGGCCCCCTGCCCGTAAGCAATGCCCCCCGGGGCACCTAGCTCTAGGTCAGAGAGACGATTTTCGTCAAGATAATTTGATACGGTCGATCAGAGAAGATGAATCTCCTCCGCCGATGCTACGCCCTCCCGCGACTTGGGGTATTCTCGTAAAGGACTAGCTTGATTTATAATTTCCCCAGTCTTCGCCAGCATTTTTACAATAGGCGGTGGGGTTCATCCCCAAACTAATGAGACCAGATTGATTGGCCTCTAAGTTAGAGACGCTTACACCGGCCCCATGCTGAACGAAATCCCTAGGGGCAACTGGAAAATCGAACGTTTGGCGCGTGGCTTGTTCCCATCACCGTACACTTGTTCGTGGACTCCGAATCCTCATTTTACTACTCGGAATACATCGATGAAACGATACGTGTGACTTACTGGCTTAGACGGGCACCTGGCCTGCTTCGATGCACTCTGGGTCTCATTCATGACGGATGCGAGTTGGTGCACTTCCGAAGTTCGGACGCTCCGAGCATTTAGACACAAACAGCCGTCGACTAAACCTATTACTCTAAGCCAAGTATACAAGTCGGAGTTGGCTGGAACAAGGTGAGAATTCGGAGTCTAGAAGAGAAGGAAGCAA'/>

    <sequence taxon='17' value='TCAATGGTCTTTCCAAGATGGTTTTTAAGACATGATGTCGCATGACACCATACTGACCTAGGACCCCTTGGTAAACTGGGTTACTGACCATATTCTCTCAGACACATCGGGCCCCAGAGTAATATGTCAGCCCACTTTGCAAAAGCCCATCAGTGGGGCCAATACTTGAAATAGAAACGCCGGGACAACGTCACTTGGTACCGTTTTGTGCGTTTGGACATTGTCCCATGCTAAGATAGAGCTAAAGACTCTGGACTGAGTTAAACACCCCTGACCTTAATGGATCGATTCTTTCCCAATGCGCGGGGGCGTGTTACACCAAAGGCCACGTCGTTCCTGTCTTCCATCGCTAGAGGAGCGTTTTGTATAGCATCTGCCCATACAGTACCCGCCAACCTAGACACTCGAAACCTAAGAGATTCAAATGCCGGCTAGTAATAATGCACCATGTTCTAAGTTGTAGTGGGCATGTGACTGTGAGCACGAGGGTACGGGTGCACGAATCGCCAAGTGTAGGTACTGGTTTAGGACCTCGACGGGTGTAGACTGGCTGTGCAATCGCTGTCCGTGGTTCGGCTACAGTTACGAGAATAGTTGATAACCCACCCACCACTGATTGTCGAATCTAGCTTGTATGGGCTCTACCGATAGCGGGTATAACACTCTCGCCCATTCCTGTTACATTTGTGTTGCGCCCGCCTAGGGGATAGGCAGACCCTAGTTAAAAATTGTAAGGTTCTGCTCGGTCCGGGACTGTTGCTGGATGGGATGCGAAAAGTAAAAGATTTTCTAGTTCTCTTTGTTACGCAAAAATTCCAATTATAGTAGTCGAGCCTATTGGGAATCGGAAAGTGCTGCGAGTCGCAGTGGCCAGTGAAGCCATTCGGAGGCCCGGCGGGGACCGAATGCGTCGCTGGACTTACTCTTACTACAATGAAAATGCAAGCATATGCGTGGGTTTAATAATGTACATGCAGCACTAATAGGCCTAGCGAGGAGACCAACAAGACCTGTAGCCGAAATATTCCCTACTTGGGCTAAAGGTCCCCAAAATTGTTGACACATAACCTATCTAGGCAGTGGATATATCAAGATGCAGGTTGTCATCTCCGTGATCTCCTTCCGGGACCGATCAGGATTCTCTGAGTTATGCGGCTAACCACGCATCGCCAACGTAAGTAATAGCCCCTATGACGTGAATCCGGCTGGCTCACATGCGGTTGCATAAGACAGGAATACTGGACATGGGGACGATGGTTACGTAGCATTGGCCTTACGCCTCGGTCACGTTGTATCGGATATACGAGAGTCCAGCTCGGGGCATTTAGGCGCTCTCTGCTATGGTCGCATTTCCATGGAAAGGATTAGTAAGTGAGGCCCCCTGCCCGTAAGCAATGCCCCCCGGGGCACCTAGCTCTAGGTCAGAGAGACGATTTTCGTCAAGATAATTTGATACGGTCGATCAGAGAAGATGAATCTCCTCCGCCGATGCTACGCCCTCCCGCGACTTGGGGTATTCTCGTAAAGGACTAGCTTGATTTATAATTTCCCCAGTCTTCGCCAGCATTCTTACAATAGGCGGTGGGGTTCATCCCCAAACTAATGAGACCAGATTGATTGGCCTCTAAGTTAGAGACGCTTACACCGGCCCCATGCTGGACGAAATCCCTAGGGGCAACTGGAAAATCGAACGTTTGGCGCGTGGCTTGTTCCCATCACCGTACACTTGTTCGTGGACTCCGAATCCTCATTTTACTACTCGGAATACATCGATGAAACGATACGTGTGACTTGCTGGCTTAGACGGGCACCTGGCCTGCTTCGATGCACTCTGGGTCTCATTCATGACGGATGCGAGTTGGTGCACTTCCGAAGTTCGGACGCTCCGAGCATTTAGACACAAACAGCCGTCGACTAAACCTATTACTCTAAGCCAAGTATACAAGTCGGAGTTGGCTGGAACAAGGTGAGAATTCGGAGTCTAGAAGAGAAGGAAGCAA'/>

    <sequence taxon='19' value='TCAATGGTCTTTCCAAGATGGTTTTTAAGACATGATGTCGCATGACACCATACTGACCTAGGACCCCTTGGTAAACTGGGTTACTGACCATATTCTCTCAGACACATCGGGCCCCAGAGTAATATGTCAGCCCACTTTGCAAAAGCCCATCAGTGGGGCCAATACTTGAAATAGAAACGCCGGGACAACGTCACTTGGTACCGTTTTGTGCGTTTGGACATTGTCCCATGCTAAGATAGAGCTAAAGACTCTGGACTGAGTTAAACACCCCTGACCTTAATGGATCGATTCTTTCCCAATGCGCGGGGGCGTGTTACACCAAAGGCCACGTCGTTCCTGTCTTCCATCGCTAGAGGAGCGTTTTGTATAGCATCTGCCCATACAGTACCCGCCAACCTAGACACTCGAAACCTAAGAGATTCAAATGCCGGCTAGTAATAATGCACCATGTTCTAAGTTGTAGTGGGCATGTGACTGTGAGCACGAGGGTACGGGTGCACGAATCGCCAAGTGTAGGTACTGGTTTAGGACCTCGACGGGTGTAGACTGGCTGTGCAATCGCTGTCCGTGGTTCGGCTACAGTTACGAGAATAGTTGATAACCCACCCACCACTGATTGTCGAATCTAGCTTGTATGGGCTCTACCGATAGCGGGTATAACACTCTCGCCCATTCCTGTTACATTTGTGTTGCGCCCGCCTAGGGGATAGGCAGACCCTAGTTAAAAATTGTAAGGTTCTGCTCGGTCCGGGACTGTTGCTGGATGGGATGCGAAAAGTAAAAGATTTTCTAGTTCTCTTTGTTACGCAAAAATTCCAATTATAGTAGTCGAGCCTATTGGGAATCGGAAAGTGCTGCGAGTCGCAGTGGCCAGTGAAGCCATTCGGAGGCCCGGCGGGGACCGAATGCGTCGCTGGACTTACTCTTACTACAATGAAAATGCAAGCATATGCGTGGGTTCAATAATGTACATGCAGCACTAATAGGCCTAGCGAGGAGACCAACAAGACCTGTAGCCGAAATATTCCCTACTTGGGCTAAAGGTCCCCAAAATTGTTGACACATAACCTATCTAGGCAGTGGATATATCAAGATGCAGGTTGTCATCTCCGTGATCTCCTTCCGGGACCGATCAGGATTCTCTGAGTTATGCGGCTAACCACGCATCGCCAACGTAAGTAATAGCCCCTATGACGTGAATCCGGCTGGCTCACATGCGGTTGCATAAGACAGGAATACTGGACATGGGGACGATGGTTACGTAGCATTGGCCTTACGCCTCGGTCACGTTGTATCGGATATACGAGAGTCCAGCTCGGGGCATTTAGGCGCTCTCTGCTATGGTCGCATTTCCATGGAAAGGATTAGTAAGTGAGGCCCCCTGCCCGTAAGCAATGCCCCCCGGGGCACCTAGCTCTAGGTCAGAGAGACGATTTTCGTCAAGATAATTTGATACGGTCGATCAGAGAAGATGAATCTCCTCCGCCGATGCTACGCCCTCCCGCGACTTGGGGTATTCTCGTAAAGGACTAGCTTGATTTATAATTTCCCCAGTCTTCGCCAGCATTCTTACAATAGGCGGTGGGGTTCATCCCCAAACTAATGAGACCAGATTGATTGGCCTCTAAGTTAGAGACGCTTACACCGGCCCCATGCTGGACGAAATCCCTAGGGGCAACTGGAAAATCGAACGTTTGGCGCGTGGCTTGTTCCCATCACCGTACACTTGTTCGTGGACTCCGAATCCTCATTTTACTACTCGGAATACATCGATGAAACGATACGTGTGACTTGCTGGCTTAGACGGGCACCTGGCCTGCTTCGATGCACTCTGGGTCTCATTCATGACGGATGCGAGTTGGTGCACTTACGAAGTTCGGACGCTCCGAGCATTTAGACACAAACAGCCGTCGACTAAACCTATTACTCTAAGCCAAGTATACAAGTCGGAGTTGGCTGGAACAAGGTGAGAATTCGGAGTCTAGAAGAGAAGGAAGCAA'/>

    <sequence taxon='23' value='TCAATGGTCTTTCCAAGATGGTTTTTAAGACATGATGTCGCATGACACCATACTGACCTAGGACCCCTTGGTAAACTGGGTTACTGACCATATTCTCTCAGACACATCGGGCCCCAGAGTAATATGTCAGCCCACTTTGCAAAAGCCCATCAGTGGGGCCAATACTTGAAATAGAAACGCCGGGACAACGTCACTTGGTACCGTTTTGTGCGTTTGGACATTGTCCCATGCTAAGATAGAGCTAAAGACTCTGGACTGAGTTAAACACCCCTGACCTTAATGGATCGATTCTTTCCCAATGCGCGGGGGCGTGTTACACCAAAGGCCACGTCGTTCCTGTCTTCCATCGCTAGAGGAGCGTTTTGTATAGCATCTGCCCATACAGTACCCGCCAACCTAGACACTCGAAACCTAAGAGATTCAAATGCCGGCTAGTAATAATGCACCATGTTCTAAGTTGTAGTGGGCATGTGACTGTGAGCACGAGGGTACGGGTGCACGAATCGCCAAGTGTAGGTACTGGTTTAGGACCTCTACGGGTGTAGACTGGCTGTGCAATCGCTGTCCGTGGTTCGGCTACAGTTACGAGAATAGTTGATAACCCACCCACCACTGATTGTCGAATCTAGCTTGTATGGGCTCTACCGATAGCGGGTATAACACTCTCGCCCATTCCTGTTACATTTGTGTTGCGCCCGCCTAGGGGATAGGCAGACCCTAGTTAAAAATTGTAAGGTTCTGCTCGGTCCGGGACTGTTGCTGGATGGGATGCGAAAAGTAAAAGATTTTCTAGTTCTCTTTGTTACGCAAAAATTCCAATTATAGTAGTCGAGCCTATTGGGAATCGGAAAGTGCTGCGAGTCGCAGTGGCCAGTGAAGCCATTCGGAGGCCCGGCGGGGACCGAATGCGTCGCTGGACTTACTCTTACTACAATGAAAATGTAAGCATATGCGTGGGTTCAATAATGTACATGCAGCACTAATAGGCCTAGCGAGGAGACCAACAAGACCTGTAGCCGAAATATTCCCCACTTGGGCTAAAGGTCCCCAAAATTGTTGACACATAACCTATCTAGGCAGTGGATATATCAAGATGCAGGTTGTCATCTCCGTGATCTCCTTCCGGGACCGATCAGGATTCTCTGAGTTATGCGGCTAACCACGCATCGCCAACGTAAGTAATAGCCCCTATGACGTGAATCCGGCTGGCTCACATGCGGTTGCATAAGACAGGAATACTGGACATGGGGACGATGGTTACGTAGCATTGGCCTTACGCCTCGGTCACGTTGTATCGGATATACGAGAGTCCAGCTCGGGGCATTTAGGCGCTCTCTGCTATGGTCGCATTTCCATGGAAAGGATTAGTAAGTGAGGCCCCCTGCCCGTAAGCAATGCCCCCCGGGGCACCTAGCTCTAGGTCAGAGAGACGATTTTCGTCAAGATAATTTGATACGGTCGATCAGAGAAGATGAATCTCCTCCGCCGATGCTACGCCCTCCCGCGACTTGGGGTATTCTCGTAAAGGACTAGCTTGATTTATAATTTCCCCAGTCTTCGCCAGCATTCTTACAATAGGCGGTGGGGTTCATCCCCAAACTAATGGGACCAGATTGATTGGCCTCTAAGTTAGAGACGCTTACACCGGCCCCATGCTGGACGAAATCCCTAGGGGCAACTGGAAAATCGAACGTTTGGCGCGTGGCTTGTTCCCATCACCGTACACTTGTTCGTGGACTCCGAATCCTCATTTTACTACTCGGAATACATCGATGAAACGATACGTGTGACTTGCTGGCTTAGACGGGCACCTGGCCTGCTTCGATGCACTCTGGGTCTCATTCATGACGGATGCGAGGTGGTGCACTTACGAAGTTCGGACGCTCCGAGCATTTAGACACAAACAGCCGTCGACTAAACCTATTACTCTAAGCCAAGTATACAAGTCGGAGTTGGTTGGAACAAGGTGAGAATTCGGAGTCTAGAAGAGAAGGAAGCAA'/>

    <sequence taxon='18' value='TCAATGGTCTTTCCAAGATGGTTTTTAAGACATGATGTCGCATGACACCATACTGACCTAGGACCCCTTGGTAAACTGGGTTACTGACCATATTCTCTCAGACACATCGGGCCCCAGAGTAATATGTCAGCCCACTTTGCAAAAGCCCATCAGTGGGGCCAATACTTGAAATAGAAACGCCGGGACAACGTCACTTGGTACCGTTTTGTGCGTTTGGACATTGTCCCATGCTAAGATAGAGCTAAAGACTCTGGACTGAGTTAAACACCCCTGACCTTAATGGATCGATTCTTTCCCAATGCGCGGGGGCGTGTTACACCAAAGGCCACGTCGTTCCTGTCTTCCATCGCTAGAGGAGCGTTTTGTATAGCATCTGCCCATACAGTACCCGCCAACCTAGACACTCGAAACCTAAGAGATTCAAATGCCGGCTAGTAATAATGCACCATGTTCTAAGTTGTAGTGGGCATGTGACTGTGAGCACGAGGGTACGGGTGCACGAATCGCCAAGTGTAGGTACTGGTTTAGGACCTCGACGGGTGTAGACTGGCTGTGCAATCGCTGTCCGTGGTTCGGCTACAGTTACGAGAATAGTTGATAACCCACCCACCACTGATTGTCGAATCTAGCTTGTATGGGCTCTACCGATAGCGGGTATAACACTCTCGCCCATTCCTGTTACATTTGTGTTGCGCCCGCCTAGGGGATAGGCAGACCCTAGTTAAAAATTGTAAGGTTCTGCTCGGTCCGGGACTGTTGCTGGATGGGATGCGAAAAGTAAAAGATTTTCTAGTTCTCTTTGTTACGCAAAAATTCCAATTATAGTAGTCGAGCCTATTGGGAATCGGAAAGTGCTGCGAGTCGCAGTGGCCAGTGAAGCCATTCGGAGGCCCGGCGGGGACCGAATGCGTCGCTGGACTTACTCTTACTACAATGAAAATGCAAGCATATGCGTGGGTTTAATAATGTACATGCAGCACTAATAGGCCTAGCGAGGAGACCAACAAGACCTGTAGCCGAAATATTCCCTACTTGGGCTAAAGGTCCCCAAAATTGTTGACACGTAACCTATCTAGGCAGTGGATATATCAAGATGCAGGTTGTCATCTCCGTGATCTCCTTCCGGGACCGATCAGGATTCTCTGAGTTATGCGGCTAACCACGCATCGCCAACGTAAGTAATAGCCCCTATGACGTGAATCCGGCTGGCTCACATGCGGTTGCATAAGACAGGAATACTGGACATGGGGACGATGGTTACGTAGCATTGGCCTTACGCCTCGGTCACGTTGTATCGGATATACGAGAGTCCAGCTCGGGGCATTTAGGCGCTCTCTGCTATGGTCGCATTTCCATGGAAAGGATTAGTAAGTGAGGCCCCCTGCCCGTAAGCAATGCCCCCCGGGGCACCTAGCTCTAGGTCAGAGAGACGATTTTCGTCAAGATAATTTGATACGGTCGATCAGAGAAGATGAATCTCCTCCGCCGATGCTACGCCCTCCCGCGACTTGGGGTATTCTCGTAAAGGACTAGCTTGATTTATAATTTCCCCAGTCTTCGCCAGCATTCTTACAATAGGCGGTGGGGTTCATCCCCAAACTAATGAGACCAGATTGATTGGCCTCTAAGTTAGAGACGCTTACACCGGCCCCATGCTGGACGAAATCCCTAGGGGCAACTGGAAAATCGAACGTTTGGCGCGTGGCTTGTTCCCATCACCGTACACCTGTTCGTGGACTCCGAATCCTCATTTTACTACTCGGAATACATCGATGAAACGATACGTGTGACTTGCTGGCTTAGACGGGCACCTGGCCTGCTTCGATGCACTCTGGGTCTCATTCATGACGGATGCGAGTTGGTGCACTTCCGAAGTTCGGACGCTCCGAGCATTTAGACACAACCAGCCGTCGACTAAACCTATTACTCTAAGCCAAGTATACAAGTCGGAGTTGGCTGGAACAAGGTGAGAATTCGGAGTCTAGAAGAGAAGGAAGCAA'/>

    <sequence taxon='27' value='TCAATGGTCTTTCCAAGATGGTTTTTAAGACATGATGTCGCATGACACCATACTGACCTAGGACCCCTTGGTAAACTGGGTTACTGTCCATATTCTCTCAGACACATCGGGCCCCAGAGTAATATGTCAGCCCACTTTGCAAAAGCCCATCAGTGGGGCCAATACTTGAAATAGAAACGCCGGGACAACGTCACTTGGTACCGTTTTGTGCGTTTGGACATTGTCCCATGCTAAGATAGAGCTAAAGACTCTGGACTGAGTTAAACACCCCTGACCTTAATGGATCGATTCTTTCCCAATGCGCGGGGGCGTGTTACACCAAAGGCCACGTCGTTCCTGTCTTCCATCGCTAGAGGAGCGTTTTGTATAGCATCTGCCCATACAGTACCCGCCAACCTAGACACTCGAAACCTAAGAGATTCAAATGCCGGCTAGTAATAATGCACCATGTTCTAAGTTGTAGTGGGCATGTGACTGTGAGCACGAGGGTACGGGTGCACGAATCGCCAAGTGTAGGTACTGGTTTAGGACCCCGACGGGTGTAGACTGGCTGTGCAATCGCTGTCCGTGGTTCGGCTACAGTTACGAGAATAGTTGATAACCCACCCACCACTGATTGTCGAATCTAACTTGTATGGGCTCTACCGATAGCGGGTATAAAACTCTCGCCCATTCCTGTTACATTTGTGTTGCGCCCGCCTAGGGGATAGGCAGACCCTAGTTAAAAATTGTAAGGTTCTGCTCGGTCCGGGACTGTTGCTGGATGGGATGCGAAAAGTAAAAGATTTTCTAGTCCTTTTTGTTACGCAAAAATTCCAATTATAGTAGTCGAGCCTATTGGGAATCGGAAAGTGCTGCGAGTCGCAGTGGCCAGTGAAGCCATTCGGAGGCCCGGCGGGGACCGAATGCGTCGCTGGACTTACTCTTACTACAATGAAAATGCAAGCATATGCGTGGGTTTAATAATGTACATGCAGCACTAATAGGCCTAGCGAGGAGACCAACAAGACCTGTAGCCGAAATATTCCCTACTTGGGCTAAAGGTCCCCAAAATTGTTGACACGTAACCTATCTAGGCAGTGGATATATCAAGATGCAGGTTGTCATCTCCGTGATCTCCTTCCGGGACCGATCAGGATTCTCTGGGTTATGCGGCTAACCACGCATCGCCAACGTAAGTGATAGCCCCTATGACGTGAATCCGGCTGGCTCACATGCGGTTGCATAAGACAGGAATACTGGACATGGGGACGATGGTTACGTAGCATTGGCCTTACGCCTCGGTCACGTTGTATCGGATATACGAGAGTCCAGCTCGGGGCATTTAGGCGCTCTCTGCTATGGTCGCATTTCCATGGAAAGGATTAGTAAGTGAGGCCCCCTGCCCATAAGCAATGCCCCCCGGGGCACCTAGCTCTAGGTCAGAGAGACGATTTTCGTCAAGATAATTTGATACGGTCGATCAGAGAAGATGAATCTCCTCCGCCGATGCTACGCCCTCCCGCGACTTGGGGTATTCTCGTAAAGGACTAGCTTGATTTATAATTTCCCCAGTCTTCGCCAGCATTCTTACAATAGGCGGTGGGGTTCATCCCCAAACTAATGAGACCAGATTGATTGGCCTCTAAGTTAGAGACGCTTACACCGGCCCCATGCTGGACGAAATCCCTAGGGGCAACTGGAAAATCGAACGTTTGGCGCGTGGCTTGTTCCCATCACCGTACACCTGTTCGTGGACTCCGAATCCTCATTTTACTATTCGGAATACATCGATGAAACGATACGTGTGACTTGCTGGCTTAGACGGGCACCTGGCCTGCTTCGATGCACTCTGGGTCTCATTCATGACGGATGCGAGTTGGTGCACTTCCGAAGTTCGGACGCTCCGAGCATTTAGACACAACCAGCCGTCGACTAAACCTATTACTCTAAGCCAAGTATACAAGTCGGAGTTGGCTGGAACAAGGTGAGAATTCGGAGTCTAGAAGAGAAGGAAGCAA'/>

    <sequence taxon='33' value='TCAATGGTCTTTCCAAGATGGTTTTTAAGACATGATGTCGCATGACACCATACTGACCTAGGACCCCTTGGTAAACTGGGTTACTGTCCATATTCTCTCAGACATATCGGGCCCCAGAGTAATATGTCAGCCCACTTTGCAAAAGCCCATCAGTGGGGCCAATACTTGAAATAGAAACGCCGGGACAACGTCACTTGGTACCGTTTTGTGCGTTTGGACATTGTCCCATGCTAAGATAGAGCTAAAGACTCTGGACTGAGTTAAACACCCCTGACCTTAATGGATCGATTCTTTCCCAATGCGCGGGGGCGTGTTACACCAAAGGCCACGTCGTTCCTGTCTTCCATCGCTAGAGGAGCGTTTTGTATAGCATCTGCCCATACAGTACCCGCCAACCTAGACACTCGAAACCTAAGAGATTCAAATGCCGGCTAGTAATAATGCACCATGTTCTAAGTTGTAGTGGGCATGTGACTGTGAGCACGAGGGTACGGGTGCACGAATCGCCAAGTGTAGGTACTGGTTTAGGACCCCGACGGGTGTAGACTGGCTGTGCAATCGCTGTCCGTGGTTCGGCTACAGTTACGAGAATAGTTGATAACCCACCCACCACTGATTGTCGAATCTAACTTGTATGGGCTCTACCGATAGCGGGTATAAAACTCTCGCCCATTCCTGTTACATTTGTGTTGCGCCCGCCTAGGGGATAGGCAGACCCTAGTTAAAAATTGTAAGGTTCTGCTCGGTCCGGGACTGTTGCTGGATGGGATGCGAAAAGTAAAAGATTTTCTAGTCCTTTTTGTCACGCAAAAATTCCAATTATAGTAGTCGAGCCTATTGGGAATCGGAAAGTGCTGCGAGTCGCAGTGGCCAGTGAAGCCATTCGGAGGCCCGGCGGGGACCGAATGCGTCGCTGGACTTACTCTTACTACAATGAAAATGCAAGCATATGCGTGGGTTTAATAATGTACATGCAGCACTAATAGGCCTAGCGAGGAGACCAACAAGACCTGTAGCCGAAATATTCCCTACTTGGGCTAAAGGTCCCCAAAATTGTTGACACGTAACCTATCTAGGCAGTGGATATATCAAGATGCAGGTTGTCATCTCCGTGATCTCCTTCCGGGACCGATCAGGATTCTCTGGGTTATGCGGCTAACCACGCATCGCCAACGTAAGTGATAGCCCCTATGACGTGAATCCGGCTGGCTCACATGCGGTTGCATAAGACAGGAATACTGGACATGGGGACGATGGTTACGTAGCATTGGCCTTACGCCTCGGTCACGTTGTATCGGATATACGAGAGTCCAGCTCGGGGCATTTAGGCGCTCTCTGCTATGGTCGCATTTCCATGGAAAGGATTAGTAAGTGAGGCCCCCTGCCCATAAGCAATGCCCCCCGGGGCACCTAGCTCTAGGTGAGAGAGACGATTTTCGTCAAGATAATTTGATACGGTCGATCAGAGAAGATGAATCTCCTCCGCCGATGCTACGCCCTCCCGCGACTTGGGGTATTCTCGTAAAGGACTAGCTTGATTTATAATTTCCCCAGTCTTCGCCAGCATTCTTACAATAGGCGGTGGGGTTCATCCCCAAACTAATGAGACCAGATTGATTGGCCTCTAAGTTAGAGACGCTTACACCGGCCCCATGCTGGACGAAATCCCTAGGGGCAACTGGAAAATCGAACGTTTGGCGCGTGGCTTGTTCCCATCACCGTACACCTGTTCGTGGACTCCGAATCCTCATTTTACTATTCGGAATACATCGATGAAACGATACGTGTGACTTGCTGGCTTAGACGGGCACCTGGCCTGCTTCGATGCACTCTGGGTCTCATTCATGACGGATGCGAGTTGGTGCACTTCCGAAGTTCGGACGCTCCGAGCATTTAGACACAACCAGCCGTCGACTAAACCTATTACTCTAAGCCAAGTATACAAGTCGGAGTTGGCTGGAACAAGGTGAGAATTCGGAGTCTAGAAGAGAAGGAAGCAA'/>

    <sequence taxon='34' value='TCAATGGTCTTTCCAAGATGGTTTTTAAGACATGATGTCGCATGACACCATACTGACCTAGGACCCCTTGGTAAACTGGGTTACTGTCCATATTCTCTCAGACATATCGGGCCCCAGAGTAATATGTCAGCCCACTTTGCAAAAGCCCATCAGTGGGGCCAATACTTGAAATAGAAACGCCGGGACAACGTCACTTGGTACCGTTTTGTGCGTTTGGACATTGTCCCATGCTAAGATAGAGCTAAAGACTCTGGACTGAGTTAAACACCCCTGACCTTAATGGATCGATTCTTTCCCAATGCGCGGGGGCGTGTTACACCAAAGGCCACGTCGTTCCTGTCTTCCATCGCTAGAGGAGCGTTTTGTATAGCATCTGCCCATACAGTACCCGCCAACCTAGACACTCGAAACCTAAGAGATTCAAATGCCGGCTAGTAATAATGCACCATGTTCTAAGTTGTAGTGGGCATGTGACTGTGAGCACGAGGGTACGGGTGCACGAATCGCCAAGTGTAGGTACTGGTTTAGGACCCCGACGGGTGTAGACTGGCTGTGCAATCGCTGTCCGTGGTTCGGCTACAGTTACGAGAATAGTTGATAACCCACCCACCACTGATTGTCGAATCTAACTTGTATGGGCTCTACCGATAGCGGGTATAAAACTCTCGCCCATTCCTGTTACATTTGTGTTGCGCCCGCCTAGGGGATAGGCAGACCCTAGTTAAAAATTGTAAGGTTCTGCTCGGTCCGGGACTGTTGCTGGATGGGATGCGAAAAGTAAAAGATTTTCTAGTCCTTTTTGTCACGCAAAAATTCCAATTATAGTAGTCGAGCCTATTGGGAATCGGAAAGTGCTGCGAGTCGCAGTGGCCAGTGAAGCCATTCGGAGGCCCGGCGGGGACCGAATGCGTCGCTGGACTTACTCTTACTACAATGAAAATGCAAGCATATGCGTGGGTTTAATAATGTACATGCAGCACTAATAGGCCTAGCGAGGAGACCAACAAGACCTGTAGCCGAAATATTCCCTACTTGGGCTAAAGGTCCCCAAAATTGTTGACACGTAACCTATCTAGGCAGTGGATATATCAAGATGCAGGTTGTCATCTCCGTGATCTCCTTCCGGGACCGATCAGGATTCTCTGGGTTATGCGGCTAACCACGCATCGCCAACGTAAGTGATAGCCCCTATGACGTGAATCCGGCTGGCTCACATGCGGTTGCATAAGACAGGAATACTGGACATGGGGACGATGGTTACGTAGCATTGGCCTTACGCCTCGGTCACGTTGTATCGGATATACGAGAGTCCAGCTCGGGGCATTTAGGCGCTCTCTGCTATGGTCGCATTTCCATGGAAAGGATTAGTAAGTGAGGCCCCCTGCCCATAAGCAATGCCCCCCGGGGCACCTAGCTCTAGGTGAGAGAGACGATTTTCGTCAAGATAATTTGATACGGTCGATCAGAGAAGATGAATCTCCTCCGCCGATGCTACGCCCTCCCGCGACTTGGGGTATTCTCGTAAAGGACTAGCTTGATTTATAATTTCCCCAGTCTTCGCCAGCATTCTTACAATAGGCGGTGGGGTTCATCCCCAAACTAATGAGACCAGATTGATTGGCCTCTAAGTTAGAGACGCTTACACCGGCCCCATGCTGGACGAAATCCCTAGGGGCAACTGGAAAATCGAACGTTTGGCGCGTGGCTTGTTCCCATCACCGTACACCTGTTCGTGGACTCCGAATCCTCATTTTACTATTCGGAATACATCGATGAAACGATACGTGTGACTTGCTGGCTTAGACGGGCACCTGGCCTGCTTCGATGCACTCTGGGTCTCATTCATGACGGATGCGAGTTGGTGCACTTCCGAAGTTCGGACGCTCCGAGCATTTAGACACAACCAGCCGTCGACTAAACCTATTACTCTAAGCCAAGTATACAAGTCGGAGTTGGCTGGAACAAGGTGAGAATTCGGAGTCTAGAAGAGAAGGAAGCAA'/>

    <sequence taxon='28' value='TCAATGGTCTTTCCAAGATGGTTTTTAAGACATGATGTCGCATGACACCATACTGACCTAGGACCCCTTGGTAAACTGGGTTACTGTCCATATTCTCTCAGACACATCGGGCCCCAGAGTAATATGTCAGCCCACTTTGCAAAAGCCCATCAGTGGGGCCAATACTTGAAATAGAAACGCCGGGACAACGTCACTTGGTACCGTTTTGTGCGTTTGGACATTGTCCCATGCTAAGATAGAGCTAAAGACTCTGGACTGAGTTAAACACCCCTGACCTTAATGGATCGATTCTTTCCCAATGCGCGGGGGCGTGTTACACCAAAGGCCACGTCGTTCCTGTCTTCCATCGCTAGAGGAGCGTTTTGTATAGCATCTGCCCATACAGTACCCGCCAACCTAGACACTCGAAACCTAAGAGATTCAAATGCCGGCTAGTAATAATGCACCATGTTCTAAGTTGTAGTGGGCATGTGACTGTGAGCACGAGGGTACGGGTGCACGAATCGCCAAGTGTAGGTACTGGTTTAGGACCCCGACGGGTGTAGACTGGCTGTGCAATCGCTGTCCGTGGTTCGGCTACAGTTACGAGAATAGTTGATAACCCACCCACCACTGATTGTCGAATCTAACTTGTATGGGCTCTACCGATAGCGGGTATAAAACTCTCGCCCATTCCTGTTACATTTGTGTTGCGCCCGCCTAGGGGATAGGCAGACCCTAGTTAAAAATTGTAAGGTTCTGCTCGGTCCGGGACTGTTGCTGGATGGGATGCGAAAAGTAAAAGATTTTCTAGTCCTTTTTGTTACGCAAAAATTCCAATTATAGTAGTCGAGCCTATTGGGAATCGGAAAGTGCTGCGAGTCGCAGTGGCCAGTGAAGCCATTCGGAGGCCCGGCGGGGACCGAATGCGTCGCTGGACTTACTCTTACTACAATGAAAATGCAAGCATATGCGTGGGTTTAATAATGTACATGCAGCACTAATAGGCCTAGCGAGGAGACCAACAAGACCTGTAGCCGAAATATTCCCTACTTGGGCTAAAGGTCCCCAAAATTGTTGACACGTAACCTATCTAGGCAGTGGATATATCAAGATGCAGGTTGTCATCTCCGTGATCTCCTTCCGGGACCGATCAGGATTCTCTGGGTTATGCGGCTAACCACGCATCGCCAACGTAAGTGATAGCCCCTATGACGTGAATCCGGCTGGCTCACATGCGGTTGCATAAGACAGGAATACTGGACATGGGGACGATGGTTACGTAGCATTGGCCTTACGCCTCGGTCACGTTGTATCGGATATACGAGAGTCCAGCTCGGGGCATTTAGGCGCTCTCTGCTATGGTCGCATTTCCATGGAAAGGATTAGTAAGTGAGGCCCCCTGCCCATAAGCAATGCCCCCCGGGGCACCTAGCTCTAGGTCAGAGAGACGATTTTCGTCAAGATAATTTGATACGGTCGATCAGAGAAGATGAATCTCCTCCGCCGATGCTACGCCCTCCCGCGACTTGGGGTATTCTCGTAAAGGACTAGCTTGATTTATAATTTCCCCAGTCTTCGCCAGCATTCTTACAATAGGCGGTGGGGTTCATCCCCAAACTAATGAGACCAGATTGATTGGCCTCTAAGTTAGAGACGCTTACACCGGCCCCATGCTGGACGAAATCCCTAGGGGCAACTGGAAAATCGAACGTTTGGCGCGTGGCTTGTTCCCATCACCGTACACCTGTTCGTGGACTCCGAATCCTCATTTTACTATTCGGAATACATCGATGAAACGATACGTGTGACTTGCTGGCTTAGACGGGCACCTGGCCTGCTTCGATGCACTCTGGGTCTCATTCATGACGGATGCGAGTTGGTGCACTTCCGAAGTTCGGACGCTCCGAGCATTTAGACACAACTAGCCGTCGACTAAACCTATTACTCTAAGCCAAGTATACAAGTCGGAGTTGGCTGGAACAAGGTGAGAATTCGGAGTCTAGAAGAGAAGGAAGCAA'/>

    <sequence taxon='40' value='TCAATGGTCTTTCCAAGATGGTTTTTAAGACATGATGTCGCATGACACCATACTGACCTAGGACCCCTTGGTAAACTGGGTTACTGTCCATATTCTCTCAGACACATCGGGCCCCAGAGTAATATGTCAGCCCACTTTGCAAAAGCCCATCAGTGGGGCCAATACTTGAAATAGAAACGCCGGGACAACGTCACTTGGTACCGTTTTGTGCGTTTGGACATTGTCCCATGCTAAGATATAGCTAAAGACTCTGGACTGAGTTAAACACCCCTGACCTTAATGGATCGATTCTTTCCCAATGCGCGGGGGCGTGTTACACCAAAGGCCACGTCGTTCTTGTCTTCCATCGCTAGAGGAGCGTTTTGTATAGCATCTGCCCATACAGTACCCGCCAACCTAGACACTCGAAACCTAAGAGATTCAAATGCCGGCTAGTAATAATGCACCATGTTCTAAGTTGTAGTGGGCATGTGACTGTGAGCACGAGGGTACGGGTGCACGAATCGCCAAGTGCAGGTACTGGTTTAGGACCCCGACGGGTGTAGACTGGCTGTGCAATCGCTGTCCGTGGTTCGGCTACAGTTACGAGGATAATTGATAACCCACCCACCACTGATTGTCGAATCTAACTTGTATGGGCTCTACCGATAGCGGGTATAAAACTCTCGCCCATTCCTGTTACATTTGTGTTGCGCCCCCCTAGGGGATAGGCAGACCCTAGTTAAAAGTTGTAAGGTTCTGCTCGGTCCGGGACTGTTGCTGGATGGGATACGAAAAGTAAAAGATTTTCTAGTCCTTCTTGTTACGCAAAAATTCCAATTATAGTAGTCGAGCCTATTGGGAATCGGAGAGTGCTGCGAGTCGCAGTGGCCAGTGAAGCCATTCGGAGGCCCGGCGGGGACCGAATGCGTCGCTGGACTTACTCTTACTACAATGAAAATGCAAGCATATGCGTGGGTTTAATAATGTACATGCAGCACTAATAGGCCTAGCGAGGAGACCAACAAGACCTGTGGCCGAAATATTCCCTACTTGGGCTAAAGGTCCCCAAAATTGTTGACATGTAACCTATCTAGGCAGTGGATATATCAAGATGCAGGTTGTCATCTCCGTGATCTCCTTCCGGGACCGATCAGGATTCTCTGGGTTATGCGGCTAACCACGCATCGCCAACGTAAGTGATAGCCCCTATGACGTGAATCCGGCTGGCTCACATGCGGTTGCATAAGACAGGAATACTGGACATGGGGACGATGGTTACGTAGCATTGGCCTTACGCCTCGGTCACGTTGTATCGGATATACGAGAGTCCAGTTCGGGGCATTTAGGCGCTCTCTGCTATGGTCGCATTTTCATGGAAAGGATTAGTAAGTGAGGCCCCCTGCCCATAAGCAATGCCCCCCGGGGCACCTCGCTCTAGGTCAGAGAGACGATTTTCATCAAGATAATTTGATACGGTCGATCAGAGAAGATGAATCTCCTCCGCCGATGCTACGCCCTCCCGCGACTTGGGGTATTCTCGTAAAAGACTAGCTTGATTTATAATTTCCCCAGTCTTCGCCAGCATTCTTACAATAGGCGGTGGGGTTCATCCCCAAACTAATGAGACCAGATTGATTGGCCTCTAAGTTAGAGACGCTTACACCGGCCCCATGCTGGACGAAATCCCTAGGGGCAACTGGAAAATCGAACGTTTGGCGCGTGGCTTGTTCCCATCACCGTACCCCTGTTCGTGGACTCCGAATCCTCATTCTACTATTCGGAATACATCGATGAAACGATACGTGTGACTTGCTGGCTTAGACGGGCACCTGGCCTGCTTCGATGCACTCTGGGTCTCATTCATGACGGATGCGAGTTGGTGCACTTCCGAAGTTCGGACGCTCCGAGCATTTAGACACAACTAGCCGTCGACTAAACCTATTACTCTAAGCCAAGTATACAAGTCGGAGTTGGCTGGAACAAGGTGAGAATTCGGCGTCTAGAAGAGAAGGAAGCAA'/>

    <sequence taxon='52' value='TCAATGGTCTTTCCAAGATGGTTTTTAAGACATGATGTCGCATGACACCATACTGACCTAGGACCCCTTGGTAAACTGGGTTACTGTCCATATTCTCTCAGACACATCGGGCCCCAGAGTAATATGTCAGCCCACCTTGCAAAAGCCCATCAGTGGGGCCAATACTTGAAATAGAAACGCCGGGACAACGTCACTTGGTACCGTTTTGTGCGTTTGGACATTGTCCCATGCTAAGATAGAGCTAAAGACTCTGGACTGAGTTAAACACCCCTGACCTTAATGGATCGATTCTTTCCCAATGCGCGGAGGCGTGTTACACCAAAGGCCACGTCGTTCTTGTCTTCCATCGCTAGAGGAGCGTTTTGTATAGCATCTGCCCATACAGTACCCGCCAACCTAGACACTCGGAACCTAAGAGATTCAAATGCCGGCTAGTAATAATGCACCATGTTCTAAGTTGTAGTGGGCATGTGACTGTGAGTACGAGGGTACGGGTGCACGAATCGCCAAGTGCAGGTACTGGTTTAGGACCCCGACGGGTGTAGACTGGCTGTGCAATCGCTGTCCGTGGTTCGGCTCCAGTTACGAGAATAGTTGATAACCCACCCACCATTGATTGTCGAATCTAACTTGTATGGGCTCTACCGATAGCGGGTATAAAACTCTCGCCCATTCCTGTTACATTTGTGTTGCGTCCCCCTAGGGGATAGGCAGACCCTAGTTAAAAATTGTAAGGTTCTGCTCGGTCCGGGACTGTTGCTGGATGGGATGCGAAAAGTAAGAGATTTTCTAGTCCTTTTTGTTACGCAAAAATTCCAATTATAGTAGTCGAGCCTATTGGGAATCGGAGAGTGCTGCGAGTCGCAGTGACCAGTGAAGCCATTCGGAGGCCCGGCGGGGACCGAATGCGTCGCTGGACTTACTCTTACTACAATGAAAATGCAAGCATATGCGTGGGTTTAATAATGTACATGCAGCACTAATAGGCCTAGCGAGGAGACCCACAAGACCTGTGGCCGAAATATTCCCTACTTGGGCTAAAGGTCCCCAAAATTGTTGACACGTAACCTATCTAGGCAGTGGATATATCAAGATGCAGGTTGTCATCTCCGTGATCTCCTTCCGGGACCGATCAGGATTCTCTGGGTTATGCGGCTAACCACGCATCGCCAACGTAAGTGATAGCCCCTATGACGTGAATCCGGCTGGCTCACATGCGGTTGCATAAGACAGGAATAATGGACATGGGGACGATGGTTACGTAGCATTGGCCTTACGCCTCGGTCACGTTGTATCGGATATACGAGAGTCCAGCTCGGGGCATTTAGGCGCTCTCTGCTATGGTCGCATTTTCATGGAAAGGATTAGTAAGTGAGGCCCCCTGCCCATAAGCAATGCCCCCCGGGGCACCTAGCTCTAGGTCAGAGAGACGATTTTCGTCAAGATAATTTGATACGGTCGATCAGAGAAGATGAATCTCCTCCGCCGATGCTACGCCCTCCCGCGACTTGGGGTATTCTCGTAAAAGACTAGCTTGATTTATAATTTCCCCAGTCTTCGCCAGCATTCTTACAATAGGCGGTGGGGTTCATCCCCAAACTAATGAGACCAGATTGATTGGCCTCTAAGTTAGAGACGCTTACACCGGCCCCATGCTGGACGAAATCCCTAGGGGCAACTGGAAAATCGAGCGTTTGGCGCGTGGCTTGTTCCCATCACCGTACACCTGTTTGTGGACTCCGAATCCTCATTCTACTATTCGGAATACATCGATGAAACGATACGTGTGACTTGCTGGCTTAGACGGGCACCTGGCGTGCTTCGATGCACTCTGGGTCTCATTCATGACGGATGCGAGTTGGTGCACTTCCGAAGTTCGGACGCTCCGAGCATTTAGACACAACTAGCCGTCGACTAAACCTATTACTCTAAGCCAAGTATACAAGTCGGAGTTGGCTGGAACAAGGCGAGAATTCGGCGTCTAGAAGAGAAGGAAGCAA'/>

    <sequence taxon='75' value='TCAATGGTCTTTCCAAGATGGTTTTTAAGACATGATGTCGCATGACACCATACTGACCTAGGACCCCTTGGTAAACTGGGTTACTGTCCATATTCTCTCAGACACATCGGGCCCCAGAGTAATATGTCAGCCCACCTTGCAAAAGCCCATCAGTGGGGCCAATACTTGAAATAGAAACGCCGGGACAACGTCACTTGGTACCGTTTTGTGCGTTTGGACATTGTCCCATGCTAAGATAGAGCTAAAGACTCTGGACTGAGTTAAACACCCCTGACCTTAATGGATCGATTCTTTCCCAATGCGCGGAGGCGTGTTACACCAAAGGCCACGTCGTTCTTGTCTTCCATCGCTAGAGGAGCGTTTTGTATAGCATCTGCCCATACAGTACCCGCCAACCTAGACACTCGGAACCTAAGAGATTCAAATGCCGGCTAGTAATAATGCACCATGTTCTAAGTTGTAGTGGGCATGTGACTGTGAGTACGAGGGTACGGGTGCACGAATCGCCAAGTGCAGGTACTGGTTTAGGACCCCGACGGGTGTAGACTGGCTGTGCAATCGCTGTCCGTGGTTCGGCTCCAGTTACGAGAATAGTTGATAACCCACCCACCATTGATTGTCGAATCTAACTTGTATGGGCTCTACCGATAGCGGGTATAAAACTCTCGCCCATTCCTGTTACATTTGTGTTGCGTCCCCCTAGGGGATAGGCAGACCCTAGTTAAAAATTGTAAGGTTCTGCTCGGTCCGGGACTGTTGCTGGATGGGATGCGAAAAGTAAGAGATTTTCTAGTCCTTTTTGTTACGCAAAAATTCCAATTATAGTAGTCGAGCCTATTGGGAATCGGAGAGTGCTGCGAGTCGCAGTGACCAGTGAAGCCATTCGGAGGCCCGGCGGGGACCGAATGCGTCGCTGGACTTACTCTTACTACAATGAAAATGCAAGCATATGCGTGGGTTTAATAATGTACATGCAGCACTAATAGGCCTAGCGAGGAGACCCACAAGACCTGTGGCCGAAATATTCCCTACTTGGGCTAAAGGTCCCCAAAATTGTTGACACGTAACCTATCTAGGCAGTGGATATATCAAGATGCAGGTTGTCATCTCCGTGATCTCCTTCCGGGACCGATCAGGATTCTCTGGGTTATGCGGCTAACCACGCATCGCCAACGTAAGTGATAGCCCCTATGACGTGAATCCGGCTGGCTCACATGCGGTTGCATAAGACAGGAATAATGGACATGGGGACGATGGTTACGTAGCATTGGCCTTACGCCTCGGTCACGTTGTATCGGATATACGAGAGTCCAGCTCGGGGCATTTAGGCGCTCTCTGCTATGGTCGCATTTTCATGGAAAGGATTAGTAAGTGAGGCCCCCTGCCCATAAGCAATGCCCCCCGGGGCACCTAGCTCTAGGTCAGAGAGACGATTTTCGTCAAGATAATTTGATACGGTCGATCAGAGAAGATGAATCTCCTCCGCCGATGCTACGCCCTCCCGCGACTTGGGGTATTCTCGTAAAAGACTAGCTTGATTTATAATTTCCCCAGTCTTCGCCAGCATTCTTACAATAGGCGGTGGGGTTCATCCCCAAACTAATGAGACCAGATTGATTGGCCTCTAAGTTAGAGACGCTTACACCGGCCCCATGCTGGACGAAATCCCTAGGGGCAACTGGAAAATCGAGTGTTTGGCGCGTGGCTTGTTCCCATCACCGTACACCTGTTTGTGGACTCCGAATCCTCATTCTACTATTCGGAATACATCGATGAAACGATACGTGTGACTTGCTGGCTTAGACGGGCACCTGGCGTGCTTCGATGCACTCTGGGTCTCATTCATGACGGATGCGAGTTGGTGCACTTCCGAAGTTCGGACGCTCCGAGCATTTAGACACAACTAGCCGTCGACTAAACCTATTACTCTAAGCCAAGTATACAAGTCGGAGTTGGCTGGAACAAGGCGAGAATTCGGCGTCTAGAAGAGAAGGAAGCAA'/>

    <sequence taxon='76' value='TCAATGGTCTTTCCAAGATGGTTTTTAAGACATGATGTCGCATGACACCATACTGACCTAGGACCCCTTGGTAAACTGGGTTACTGTCCATATTCTCTCAGACACATCGGGCCCCAGAGTAATATGTCAGCCCACCTTGCAAAAGCCCATCAGTGGGGCCAATACTTGAAATAGAAACGCCGGGACAACGTCACTTGGTACCGTTTTGTGCGTTTGGACATTGTCCCATGCTAAGATAGAGCTAAAGACTCTGGACTGAGTTAAACACCCCTGACCTTAATGGATCGATTCTTTCCCAATGCGCGGAGGCGTGTTACACCAAAGGCCACGTCGTTCTTGTCTTCCATCGCTAGAGGAGCGTTTTGTATAGCATCTGCCCATACAGTACCCGCCAACCTAGACACTCGGAACCTAAGAGATTCAAATGCCGGCTAGTAATAATGCACCATGTTCTAAGTTGTAGTGGGCATGTGACTGTGAGTACGAGGGTACGGGTGCACGAATCGCCAAGTGCAGGTACTGGTTTAGGACCCCGACGGGTGTAGACTGGCTGTGCAATCGCTGTCCGTGGTTCGGCTCCAGTTACGAGAATAGTTGATAACCCACCCACCATTGATTGTCGAATCTAACTTGTATGGGCTCTACCGATAGCGGGTATAAAACTCTCGCCCATTCCTGTTACATTTGTGTTGCGTCCCCCTAGGGGATAGGCAGACCCTAGTTAAAAATTGTAAGGTTCTGCTCGGTCCGGGACTGTTGCTGGATGGGATGCGAAAAGTAAGAGATTTTCTAGTCCTTTTTGTTACGCAAAAATTCCAATTATAGTAGTCGAGCCTACTGGGAATCGGAGAGTGCTGCGAGTCGCAGTGACCAGTGAAGCCATTCGGAGGCCCGGCGGGGACCGAATGCGTCGCTGGACTTACTCTTACTACAATGAAAATGCAAGCGTATGCGTGGGTTTAATAATGTACATGCAGCACTAATAGGCCTAGCGAGGAGACCCACAAGACCTGTGGCCGAAATATTCCCTACTTGGGCTAAAGGTCCCCAAGATTGTTGACACGTAACCTATCTAGGCAGTGGATATATCAAGATGCAGGTTGTCATCTCCGTGATCTCCTTCCGGGACCGGTCAGGATTCTCTGGGTTATGCGGCTAACCACGCATCGCCAACGTAAGTGATAGCCCCTATGACGTGAATCCGGCTGGCTCACATGCGGTTGCATAAGACAGGAATAATGGACATGGGGACGATGGTTACGTAGCATTGGCCTTACGCCTCGGTCACGTTGTATCGGATATACGAGAGTCCAGCTCGGGGCATTTAGGCGCTCTCTGCTATGGTCGCATTTTCATGGAAAGGATTAGTAAGTGAGGCCCCCTGCCCATAAGCAATGCCCCCCGGGGCACCTAGCTCTAGGTCAGAGAGACGATTTTCGTCAAGATAATTTGATACGGTCGATCAGAGAAGATGAATCTCCTCCGCCGATGCTACGCCCTCCCGCGACTTGGGGTATTCTCGTAAAAGACTAGCTTGATTTATAATTTCCCCAGTCTTCGCCAGCATTCTTACAATAGGCGGTGGGGTTCATCCCCAAACTAATGAGACCAGATTGATTGGCCTCTAAGTTAGAGACGCTTACACCGGCCCCATGCTGGACGAAATCCCTAGGGGCAACTGGAAAATCGAGTGTTTGGCGCGTGGCTTGTTCCCATCACCGTACACCTGTTTGTGGACTCCGAATCCTCATTCTACTATTCGGAATACATCGATGAAACGATACGTGTGACTTGCTGGCTTAGACGGGCACCTGGCGTGCTTCGATGCACTCTGGGTCTCATTCATGACGGATGCGAGTTGGTGCACTTCCGAAGTTCGGACGCTCCGAGCATTTAGACACAACTAGCCGTCGACTAAACCTATTACTCTAAGCCAAGTATACAAGTCGGAGTTGGCTGGAACAAGGCGAGAATTCGGCGTCTAGAAGAGAAGGAAGCAA'/>

    <sequence taxon='67' value='TCAATGGTCTTTCCAAGATGGTTTTTAAGACATGATGTCGCATGACACCATACTGACCTAGGACCCCTTGGTAAACTGGGTTACTGTCCATATTCTCTCAGACACATCGGGCCCCAGAGTAATATGTCAGCCCACTTTGCAAAAGCCCATCAGTGGGGCCAATACTTGAAATAGAAACGCCGGGACAACGTCACTTGGTACCGTTTTGTGCGTTTGGACATTGTCCCATGCTAAGATAGAGCTAAAGACTCTGGACTGAGTTAAACACCCCTGACCTTAATGGATCGATTCTTTCCCAATGCGCGGGGGCGTGTTACACCAAAGGCCACGTCGTTCTTGTCTTCCATCGCTAGAGGAGCGTTTTGTATAGCATCTGCCCATACAGTACCCGCCAACCTAGACACTCGAAACCTAAGAGATTCAAATGCCGGCTAGTAATAATGCACCATGTTCTAAGTTGTAGTGGGCATGTGACTGTGAGTACGAGGGTACGGGTGCACGAATCGCCAAGTGCAGGTACTGGTTTAGGACCCCGACGGGTGTAGACTGGCTGTGCAATCGCTGTCCGTGGTTCGGCTCCAGTTACGAGAATAGTTGATAACCCACCCACCATTGATTGTCGAATCTAACTTGTATGGGCTCTACCGATAGCGGGTATAAAACTCTCGCCCATTCCTGTTACATTTGTGTTGCGTCCCCCTAGGGGATAGGCAGACCCTAGTTAAAAATTGTAAGGTTCTGCTCGGTCCGGGACTGTTGCTGGATGGGATTCGAAAAGTAAAAGATTTTCTAGTCCTTTTTGTTACGCAAAAATTCCGATTATAGTAGTCGAGCCTATTGGGAATCGGAGAGTGCTGCGAGTCGCAGTGGCCAGTGAAGCCATTCGGAGGCCCGGCGGGGACCGAATGCGTCGCTGGACTTACTCTTACTACAATGAAAATGCAAGCATATGCGTGGGTTTAATAATGTACATGCAGCACTAATAGGCCTAGCGAGGAGACCCACAAGACCTGTAGCCGAAATATTCCCTACTTGGGCTAAAGGTCCCCAAAATTGTTGACACGTAACCTATCTAGGCAGTGGATATATCAAGATGCAGGTTGTCATCTCCGTGATCTCCTTCCGGGACCGATCAGGATTCTCTGGGTTATGCGGCTAACCACGCATCGCCAACGTAAGTGATAGCCCCTATGACGTGAATCCGGCTGGCTTACATGCGGTTGCATAAGACAGGAATAATGGACATGGGGACGATGGTTACGTAGCATTGGCCTTACGCCTCGGTCACGTTGTATCGGATATACGAGAGTCCAGCTCGGGGCATTTAGGCGCTCTCTGCTATGGTCGCATTTTCATGGAAAGGATTAGTAAGTGAGGCCCCCTGCCCATAAGCAATGCCCCCCGGGGCACCTAGCTCTAGGTCAGAGAGACGATTTTCGTCAAGATAATTTGATACTGTCGATCAGAGAAGATGAATCTCCTCCGCCGATGCTACGCCCTCCCGCGACTTGGGGTATTCTCGTAAAAGACTAGCTTGATTTATAATTTCCCCAGTCTTCGCCAGCATTCTTACAATAGGCGGTGGGGTTCATCCCCAAACTAATGAGACCAGATTGATTGGCCTCTAAGTTAGAGAAGCTTACACCGGCCCCATGCTGGACGAAATCCCTAGGGGCAACTGGAAAATCGAGCGTTTGGCGCGTGGCTTGTTCCCATCACCGTACACCTGTTCGTGGACTCCGAATCCTCATTCTACTATTCGGAATACATCGATGAAACGATACGTGTGACTTGCTGGCTTAGACGGGCACCTGGCCTGCTTCGATGCACTCTGGGTCTCATTCATGACGGATGCGAGTTGGTGCACTTCCGAAGTTCGGACGCTCCGAGCATTTAGACACAACTAGCCGTCGACTAAACCTATTACTCTAAGCCAAGTATACAAGTCGGAGTTGGCTGGAACAAGGTGAGAATTCGGCGTCTAGAAGAGAAGGAAGCAA'/>

    <sequence taxon='83' value='TCAATGGTCTTTCCAAGATGGTTTTTAAGACATGATGTCGCATGACCCCATACTGACCTAGGACCCCTTGGTAAACTGGGTTACTGTCCATATTCTCTCAGACACATCGGGCCCCAGAGTAATATGTCAGCCCACTTTGCAAAAGCCCATCAGTGGGGCCAATACTTGAAATAGAAACGCCGGGACAACGTCACTTGGTACCGTTTTGTGCGTTTGGACATTGTCCCATGCTAAGATAGAGCTAAAGACTCTGGACTGAGTTAAACACCCCTGACCTTAATGGATCGATTCTTTCCCAATGCGCGGGGGCGTGTTACACCAAAGGCCACGTCGTTCTTGTCTTCCATCGCTAGAGGAGCGTTTTGTATAGCATCTGCCCATACAGTACCCGCCAACCTAGACACTCGAAACCTAAGAGATTCAAATGCCGGCTAGTAATAATGCACCATGTTCTAAGTTGTAGTGGGCATGTGACTGTGAGTACGAGGGTACGGGTGCACGAATCGCCAAGTGCAGGTACTGGTTTAGGACCCCGACGGGTGTAGACTGGCTGTGCAATCGCTGTCCGTGGTTCGGCTCCAGTTACGAGAATAGTTGATAACCCACCCACCATTGATTGTTGAATCTAACTTGTATGGGCTCTACCGATAGCGGGTATAAAACTCTCGCCCATTCCTGTTACATTTGTGTTGCGTCCCCCTAGGGGATAGGCAGACCCTAGTTAAAAATTGTAAGGTTCTGCTCGGTCCGGGACTGTTGCTGGATGGGATTCGAAAAGTAAAAGATTTTCTAGTCCTTTTTGTTACGCAAAAATTCCGATTATAGTAGTCGAGCCTATTGGGAATCGGAGAGTGCTGCGAGTCGCAGTGGCCAGTGAAGCCATTCGGAGGCCCGGCGGGGACCGAATGCGTCGCTGGACTTACTCTTACTACAATGAAAATGCAAGCATATGCGTGGGTTTAATAATGTACATGCAGCACTAATAGGCCTAGCGAGGAGACCCACAAGACCTGTAGCCGAAATATTCCCTACTTGGGCTAAAGGTCCCCAAAATTGTTGACACGTAACCTATCTAGGCAGTGGATATATCAAGATGCAGGTTGTCATCTCCGTGATCTCCTTCCGGGACCGATCAGGATTCTCTGGGTTATGCGGCTAACCACGCATCGCCAACGTAAGTGATAGCCCCTATGACGTGAATCCGGCTGGCTTACATGCGGTTGCATAAGACAGGAATAATGGACATGGGGACGATGGTTACGTAGCATTGGCCTTACGCCTCGGTCACGTTGTATCGGATATACGAGAGTCCAGCTCGGGGCATTTAGGCGCTCTCTGCTATGGTCGCATTTTCATGGAAAGGATTAGTAAGTGAGGCCCCCTGCCCATAAGCAATGCCCCCCGGGGCACCTAGCTCTAGGTCAGAGAGACGATTTTCGTCAAGATAATTTGATACTGTCGATCAGAGAAGATGAATCTCCTCCGCCGATGCTACGCCCTCCCGCGACTTGGGGTATTCTCGTAAAAGACTAGCTTGATTTATAATTTCCCCAGTCTTCGCCAGCATTCTTACAATAGGCGGTGGGGTTCATCCCCAAACTAATGAGACCAGATTGATTGGCCTCTAAGTTAGAGAAGCTTACACCGGCCCCATGCTGGACGAAATCCCTAGGGGCAACTGGAAAATCGAGCGTTTGGCGCGTGGCTTGTTCCCATCACCGTACACCTGTTCGTGGACTCCGAATCCTCATTCTACTATTCGGAATACATCGATGAAACGATACGTGTGACTTGCTGGCTTAGACGGGCACCTGGCCTGCTTCGATGCACTCTGGGTCTCATTCATGACGGATGCGAGTTGGTGCACTTCCGAAGTTCGGACGCTCCGAGCATTTAGACACAACTAGCCGTCGACTAAACCTATTACTCTAAGCCAAGTATACAAGTCGGAGTTGGCTGGAACAAGGTGAGAATTCGGCGTCTAGAAGAGAAGGAAGCAA'/>

    <sequence taxon='38' value='TCAATGGTCTTTCCAAGATGGTTTTTAAGACATGATGTCGCATGACACCATACTGACCTAGGACCCCTTGGTAAACTGGGTTACTGACCATATTCTCTCAGACACATCGGGCCCCAGAGTAATATGTCAGCCCACTTTGCAAAAGCCCATCAGCGGGGCCAATACTTGAAATAGAAACGCCGGGACAACGTCACTTGGTACCGTTTTGTGCGTTTGGACATTGTCCCATGCTAAGATAGAGCTAAAGACTCTGGACTGAGTTAAACACCCCTGACCTTAATGGATCGATTCTTTCCCAATGCGCGGGGGCGTGTTACACCAAAGGCCACGTCGTTCCTGTCTTCCATCGCTAGAGGAGCGTTTTGTATAGCATCTGCCCATACAGTACCCGACAACCTAGACACTCGAAACCTAAGAGATTCAAATGCCGGCTAGTAATAATGCACCATGTTCTAAGTTGTAGTGGGCATGTGACTGTGAGCACGAGGGTACGGGTGCACGAATCGCCAAGTGTAGGTACTGGTTTAGGACCCAGACGGGTGTAGACTGGCTGTGCAATCGCTGTCCGTGGTTCGGCTACAGTTACAAGAATAGTTGATAACCCACCCACCACTGATTGTCGAATCTAGCTTGTATGGGCTCTACCGATAGCGGGTATAAAACTCTCGCCCATTCCTGTTACATTTGTGTTGCGCCCGCCTAGGGGATAGGCAGACCCTAGTTAAAAATTGTAAGGTTCTGCTTGGTCCGGGACTGTTGCTGGATGGGATGCGAAAAGTAAAAGATTTTCTAGTTCTCTTTGTTACGCAAAAATTCCAATTATAGTAGTCGAGCCTATTGGGAATCGGAAAGTGCTGCGAGTCGCAGTGGCCAGTGAAGCCATTCGGAGGCCCGGCAGGGACCGAATGCGTCGCTGGACTTACTCTTACTACAATGAAAATGCAAGCATATGCGTGGGTTTAATAATGTACATGCAGCACTAATAGGCCTAGCGAGGAGACCAACAAGACCTGTAGCCGAAATATTCCTTACTTGGGCTAAAGGTCCCCAAAATTGTTGACACGTAACCTATCTAGGCAGTGGATATATCAAGATGCAGGTTGTCATCTCCGTGATCTCCTTCCGGGACCGATCAGGATTCTCTGGGTTATGCGGCTAACCACGCATCGCCAACGTAAGTGATAGCCCCTATGACGTGAATCCGGCTGGCTCACATGCGGTTGCATAAGACAGGAATACTGGACATGGGGACGATGGTTACGTAGCATTGGCCTTACGCCTCGGTCACGTTGTATCGGATATACGAGAGTCCAGCTCGGGGCATTTAGGCGCTCTCTGCTATGGTCGCATTTCCGTGGAAAGGATTAGTAAGTGAGGCCCCCTGCCCGTAAGCAATGCCCCCCGGGGCACCTAGCTCTAGGTCAGAGAGACGATTTTCGTCAAGATAATTTGATACGGTCGATCAGAGAAGATGAATCTCCTCCGCCGATGCTACGCCCTCCCGCGACTTGGGGTATTCTCGTAAAGGACTAGCTTGATTTATAATTTCCCCAGTCTTCGCCAGCATTCTTACAATAGGCGGTGGGGTTCATCCCCAAACTAATGAGACCAGATTGATTGGCCTCTAAGTTAGAGACGCTTACACCGGCCCCATGCTGGACGAAATCCCTAGGGGCAACTGGAAAATCGAACGTTTGGCGCGTGGCTTGTTCCCATCACCGTACACCTGTTCGTGGACTCCGAATCCTCATTTTACTACTCGGAATACATAGATGAAACGATACGTGTGACTTGCTGGCTTAGACGGGCACCTGGCCTGCTTCGATGCACTATGGGTCTCATTCATGACGGATGCGAGTTGGTGCACTTCCGAAGTTCGGACGCTCCGAGCATTTAGACACAACCAGCCGTCGACTAAACCTATTACTCTAAGCCAAGTATACAAGTCGGAGTTGGCTGGAACAAGGCGAGAATTCGGAGTCTAGAAGAGAAGGAAGAAA'/>

    <sequence taxon='44' value='TCAATGGTCTTTCCAAGATGGTTTTTAAGACATGATGTCGCATGACACCATACTGACCTAGGACCCCTTGGTAAACTGGGTTACTGACCATATTCTCTCAGACACATCGGGCCCCAGAGTAATATGTCAGCCCACTTTGCAAAAGCCCATCAGCGGGGCCAATACTTGAAATAGAAACGCCGGGACAACGTCACTTGGTACCGTTTTGTGCGTTTGGACATTGTCCCATGCTAAGATAGAGCTAAAGACTCTGGACTGAGTTAAACACCCCTGACCTTAATGGATCGATTCTTTCCCAATGCGCGGGGGCGTGTTACACCAAAGGCCACGTCGTTCCTGTCTTCCATCGCTAGAGGAGCGTTTTGTATAGCATCTGCCCATACAGTACCCGACAACCTAGACACTCGAAACCTAAGAGATTCAAATGCCGGCTAGTAATAATGCACCATGTTCTAAGTTGTAGTGGGCATGTGACTGTGAGCACGAGGGTACGGGTGCACGAATCGCCAAGTGTAGGTACTGGTTTAGGACCCAGACGGGTGTAGACTGGCTGTGCAATCGCTGTCCGTGGTTCGGCTACAGTTACAAGAATAGTTGATAACCCACCCACCACTGATTGTCGAATCTAGCTTGTATGGGCTCTACCGATAGCGGGTATAAAACTCTCGCCCATTCCTGTTACATTTGTGTTGCGCCCGCCTAGGGGATAGGCAGACCCTAGTTAAAAATTGTAAGGTTCTGCTTGGTCCGGGACTGTTGCTGGATGGGATGCGAAAAGTAAAAGATTTTCTAGTTCTCTTTGTTACGCAAAAATTCCAATTATAGTAGTCGAGCCTATTGGGAATCGGAAAGTGCTGCGAGTCGCAGTGGCCAGTGAAGCCATTCGGAGGCCCGGCAGGGACCGAATGCGTCGCTGGACTTACTCTTACTACAATGAAAATGCAAGCATATGCGTGGGTTTAATAATGTACATGCAGCACTAATAGGCCTAGCGAGGAGACCAACAAGACCTGTAGCCGAAATATTCCTTACTTGGGCTAAAGGTCCCCAAAATTGTTGACACGTAACCTATCTAGGCAGTGGATATATCAAGATGCAGGTTGTCATCTCCGTGATCTCCTTCCGGGACCGATCAGGATTCTCTGGGTTATGCGGCTAACCACGCATCGCCAACGTAAGTGATAGCCCCTATGACGTGAATCCGGCTGGCTCACATGCGGTTGCATAAGACAGGAATACTGGACATGGGGACGATGGTTACGTAGCATTGGCCTTACGCCTCGGTCACGTTGTATCGGATATACGAGAGTCCAGCTCGGGGCATTTAGGCGCTCTCTGCTATGGTCGCATTTCCGTGGAAAGGATTAGTAAGTGAGGCCCCCTGCCCGTAAGCAATGCCCCCCGGGGCACCTAGCTCTAGGTCAGAGAGACGATTTTCGTCAAGATAATTTGATACGGTCGATCAGAGAAGATGAATCTCCTCCGCCGATGCTACGCCCTCCCGCGACTTGGGGTATTCTCGTAAAGGACTAGCTTGATTTATAATTTCCCCAGTCTTCGCCAGCATTCTTACAATAGGCGGTGGGGTTCATCCCCAAACTAATGAGACCAGATTGATTGGCCTCTAAGTTAGAGACGCTTACACCGGCCCCATGCTGGACGAAATCCCTAGGGGCAACTGGAAAATCGAACGTTTGGCGCGTGGCTTGTTCCCATCACCGTACACCTGTTCGTGGACTCCGAATCCTCATTTTACTACTCGGAATACATAGATGAAACGATACGTGTGACTTGCTGGCTTAGACGGGCACCTGGCCTGCTTCGATGCACTATGGGTCTCATTCATGACGGATGCGAGTTGGTGCACTTCCGAAGTTCGGACGCTCCGAGCATTTAGACACAACCAGCCGTCGACTAAACCTATTACTCTAAGCCAAGTATACAAGTCGGAGTTGGCTGGAACAAGGCGAGAATTCGGAGTCTAGAAGAGAAGGAAGAAA'/>

    <sequence taxon='54' value='TCAATGGTCTTTCCAAGATGGTTTTTAAGACATGATGTCGCATGACACCATACTGACCTAGGACCCCTTGGTAAACTGGGTTACTGACCATATTCTCTCAGACACATCGGGCCCCAGAGTAATATGTCAGCCCACTTTGCAAAAGCCCATCAGCGGGGCCAATACTTGAAATAGAAACGCCGGGACAACGTCACTTGGTACCGTTTTGTGCGTTTGGACATTGTCCCATGCTAAGATAGAGCTAAAGACTCTGGACTGAGTTAAACACCCCTGACCTTAATGGATCAATTCTTTCCCAATGCGCGGGGGCGTGTTACACCAAAGGCCACGTCGTTCCTGTCTTCCATCGCTAGAGGAGCGTTTTGTATAGCATCTGCCCATACAGTACCCGACAACCTAGACACTCGAAACCTAAGAGATTCAAATGCCGGCTAGTAATAATGCACCATGTTCTAAGTTGTAGTGGGCATGTGACTGTGAGCACGAGGGTACGGGTGCACGAATCGCCAAGTGTAGGTACTGGTTTAGGACCCAGACGGGTGTAGACTGGCTGTGCAATCGCTGTCCGTGGTTCGGCTACAGTTACAAGAATAGTTGATAACCCACCCACCACTGATTGTCGAATCTAGCTTGTATGGGCTCTACCGATAGCGGGTATAAAACTCTCGCCCATTCCTGTTACATTTGTGTTGCGCCCGCCTAGGGGATAGGCAGACCCTAGTTAAAAATTGTAAGGTTCTGCTTGGTCCGGGACTGTTGCTGGATGGGATGCGAAAAGTAAAAGATTTTCTAGTTCTCTTTGTTACGCAAAAATTCCAATTATAGTAGTCGAGCCTATTGGGAATCGGAAAGTGCTGCGAGTCGCAGTGGCCAGTGAAGCCATTCGGAGGCCCGGCAGGGACCGAATGCGTCGCTGGACTTACTCTTACTACAATGAAAATGCAAGCATATGCGTGGGTTTAATAATGTACATGCAGCACTAATAGGCCTAGCGAGGAGACCAACAAGACCTGTAGCCGAAATATTCCTTACTTGGGCTAAAGGTCCCCAAAATTGTTGACACGTAACCTATCTAGGCAGTGGATATATCAAGATGCAGGTTGTCATCTCCGTGATCTCCTTCCGGGACCGATCAGGATTCTCTGGGTTATGCGGCTAACCACGCATCGCCAACGTAAGTGATAGCCCCTATGACGTGAATCCGGCTGGCTCACATGCGGTTGCATAAGACAGGAATACTGGACATGGGGACGATGGTTACATAGCATTGGCCTTACGCCTCGGTCACGTTGTATCGGATATACGAGAGTCCAGCTCGGGGCATTTAGGCGCTCTCTGCTATGGTCGCATTTCCGTGGAAAGGATTAGTAAGTGAGGCCCCCTGCCCGTAAGCAATGCCCCCCGGGGCACCTAGCTCTAGGTCAGAGAGACGATTTTCGTCAAGATAATTTGATACGGTCGATCAGAGAAGATGAATCTCCTCCGCCGATGCTACGCCCTCCCGCGACTTGGGGTATTCTCGTAAAGGACTAGCTTGATTTATAATTTCCCCAGTCTTCGCCAGCATTCTTACAATAGGCGGTGGGGTTCATCCCCAAACTAATGAGACCAGATTGATTGGCCTCTAAGTTAGAGACGCTTACACCGGCCCCATGCTGGACGAAATCCCTAGGGGCAACTGGAAAATCGAACGTTTGGCGCGTGGCTTGTTCCCATCACCGTACACCTGTTCGTGGACTCCGAATCCTCATTTTACTACTCGGAATACATAGATGAAACGATACGTGTGGCTTGCTGGCTTAGACGGGCACCTGGCCTGCTTCGATGCACTATGGGTCTCATTCATGACGGATGCGAGTTGGTGCACTTCCGAAGTTCGGACGCTCCGAGCATTTAGACACAACCAGCCGTCGACTAAACCTATTACTCTAAGCCAAGTATACAAGTCGGAGTTGGCTGGAACAAGGCGAGAATTCGGAGTCTAGAAGAGAAGGAAGAAA'/>

    <sequence taxon='56' value='ACAATGGTCTTTCCAAGATGGTTTTTAAGACATGATGTCGCATGACACCATACTGACCTAGGACCCCTTGGTAAACTGGGTTACTGACCATATTCTCTCAGACACATCGGGCCCCAGAGTAATATGTCAGCCCACTTTGCAAAAGCCCATCAGCGGGGCCAATACTTGAAATAGAAACGCCGGGACAACGTCACTTGGTACCGTTTTGTGCGTTTGGACATTGTCCCATGCTAAGATAGAGCTAAAGACTCTGGACTGAGTTAAACACCCCTGACCTTAATGGATCAATTCTTTCCCAATGCGCGGGGGCGTGTTACACCAAAGGCCACGTCGTTCCTGTCTTCCATCGCTAGAGGAGCGTTTTGTATAGCATCTGCCCATACAGTACCCGACAACCTAGACACTCGAAACCTAAGAGATTCAAATGCCGGCTAGTAATAATGCACCATGTTCTAAGTTGTAGTGGGCATGTGACTGTGAGCACGAGGGTACGGGTGCACGAATCGCCAAGTGTAGGTACTGGTTTAGGACCCAGACGGGTGTAGACTGGCTGTGCAATCGCTGTCCGTGGTTCGGCTACAGTTACAAGAATAGTTGATAACCCACCCACCACTGATTGTCGAATCTAGCTTGTATGGGCTCTACCGATAGCGGGTATAAAACTCTCGCCCATTCCTGTTACATTTGTGTTGCGCCCGCCTAGGGGATAGGCAGACCCTAGTTAAAAATTGTAAGGTTCTGCTTGGTCCGGGACTGTTGCTGGATGGGATGCGAAAAGTAAAAGATTTTCTAGTTCTCTTTGTTACGCAAAAATTCCAATTATAGTAGTCGAGCCTATTGGGAATCGGAAAGTGCTGCGAGTCGCAGTGGCCAGTGAAGCCATTCGGAGGCCCGGCAGGGACCGAATGCGTCGCTGGACTTACTCTTACTACAATGAAAATGCAAGCATATGCGTGGGTTTAATAATGTACATGCAGCACTAATAGGCCTAGCGAGGAGACCAACAAGACCTGTAGCCGAAATATTCCTTACTTGGGCTAAAGGTCCCCAAAATTGTTGACACGTAACCTATCTAGGCAGTGGATATATCAAGATGCAGGTTGTCATCTCCGTGATCTCCTTCCGGGACCGATCAGGATTCTCTGGGTTATGCGGCTAACCACGCATCGCCAACGTAAGTGATAGCCCCTATGACGTGAATCCGGCTGGCTCACATGCGGTTGCATAAGACAGGAATACTGGACATGGGGACGATGGTTACATAGCATTGGCCTTACGCCTCGGTCACGTTGTATCGGATATACGAGAGTCCAGCTCGGGGCATTTAGGCGCTCTCTGCTATGGTCGCATTTCCGTGGAAAGGATTAGTAAGTGAGGCCCCCTGCCCGTAAGCAATGCCCCCCGGGGCACCTAGCTCTAGGTCAGAGAGACGATTTTCGTCAAGATAATTTGATACGGTCGATCAGAGAAGATGAATCTCCTCCGCCGATGCTACGCCCTCCCGCGACTTGGGGTATTCTCGTAAAGGACTAGCTTGATTTATAATTTCCCCAGTCTTCGCCAGTATTCTTACAATAGGCGGTGGGGTTCACCCCCAAACTAATGAGACCAGATTGATTGGCCTCTAAGTTAGAGACGCTTACACCGGCCCCATGCTGGACGAAACCCCTAGGGGCAACTGGAAAATCGAACGTTTGGCGCGTGGCTTGTTCCCATCACCGTACACCTGTTCGTGGACTCCGAATCCTCATTTTACTACTCGGAATACATAGATGAAACGATACGTGTGGCTTGCTGGCTTAGACGGGCACCTGGCCTGCTTCGATGCACTATGGGTCTCATTCATGACGGATGCGAGTTGGTGCACTTCCGAAGTTCGGACGCTCCGAGCATTTAGACACAACCAGCCGTCGACTAAACCTATTACTCTAAGCCAAGTATACAAGTCGGAGTTGGCTGGAACAAGGCGAGAATTCGGAGTCTAGAAGAGAAGGAAGAAA'/>

    <sequence taxon='87' value='ACAATGGTCTTTCCAAGATGGTTTTTAAGACATGATGTCGCATGACACCATACTGACCTAGGACCCCTTGGTAAACTGGGTTACTGACCATATTCTCTCAGACACATCGGGCCCCAGAGTAATATGTCAGCCCACTTTGCAAAAGCCCATCAGCGGGGCCAATACTTGAAATAGAAACGCCGGGACAACGTCACTTGGTACCGTTTTGTGCGTTTGGACATTGTCCCATGCTAAGATAGAGCTAAAGACTCTGGACTGAGTTAAACACCCCTGACCTTAATGGATCAATTCTTTCCCAATGCGCGGGGGCGTGTTACACCAAAGGCCACGTCGTTCCTGTCTTCCATCGCTAGAGGAGCGTTTTGTATAGCATCTGCCCATACAGTACCCGACAACCTAGACACTCGAAACCTAAGAGATTCAAATGCCGGCTAGTAATAATGCACCATGTTCTAAGTTGTAGTGGGCATGTGACTGTGAGCACGAGGGTACGGGTGCACGAATCGCCAAGTGTAGGTACTGGTTTAGGACCCAGACGGGTGTAGACTGGCTGTGCAATCGCTGTCCGTGGTTCGGCTACAGTTACAAGAATAGTTGATAACCCACCCACCACTGATTGTCGAATCTAGCTTGTATGGGCTCTACCGATAGCGGGTATAAAACTCTCGCCCATTCCTGTTACATTTGTGTTGCGCCCGCCTAGGGGATAGGCAGACCCTAGTTAAAAATTGTAAGGTTCTGCTTGGTCCGGGACTGTTGCTGGATGGGATGCGAAAAGTAAAAGATTTTCTAGTTCTCTTTGTTACGCAAAAATTCCAATTATAGTAGTCGAGCCTATTGGGAATCGGAAAGTGCTGCGAGTCGCAGTGGCCAGTGAAGCCATCCGGAGGCCCGGCAGGGACCGAATGCGTCGCTGGACTTACTCTTACTACAATGAAAATGCAAGCATATGTGTGGGTTTAATAATGTACATGCAGCACTAATAGGCCTAGCGAGGAGACCAACAAGACCTGTAGCCGAAATATTCCTTGCTTGGGCTAAAGGTCCCCAAAATTGTTGACACGTAACCTATCTAGGCATTGGATATATCAAGATGCAGGTTGTCATCTCCGTGATCTCCTTCCGGGACCGATCAGGATTCTCTGGGTTATGCGGCTAACCACGCATCGCCAACGTAAGTGATAGCCCCTATGACGTGAATCCGGCTGGCTCACATGCGGTTGCATAAGACAGGAATTCTGGACATGGGGACGATGGTTACATAGCATTGGCCTTACGCCTCGGTCACGTTGTATCGGATATACGAGAGTCCAGCTCGGGGCATTTAGGCGCTCTCTGCTATGGTCGCATTTCCGTGGAAAGGATTAGTAAGTGAGGCCCCCTGCCCGTAAGCAATGCCCCCCGGGGCACCTAGCTCTAGGTCAGAGAGACGATTTTCGTCAAGATAATTTGATACGGTCGATCAGAGAAGATGAATCTCCTCCGCCGATGCTACGCCCTCCCGCGACTTGGGGTATTCTTGTAAAGGACTAGCTTGATTTATAATTTCCCCAGTCTTCGCCAGTATTCTTACAATAGGCGGTGGGGTTCACCCCCAAACTAATGAGACCAGATTGATTGGCCTCTAAGTTAGAGACGCTTACACCGGCCCCATGCTGGACGAAACCCCTAGGGGCAATTGGAAAATCGAACGTTTGGCGCGTGGCTTGTTCCCATCACCGTACACCTGTTCGTGGACTCCGAATCCTCATTTTACTACTCGGAATACATAGATGAAACGATACGTGTGGCTTGCTGGCTTAGACGGGCACCTGGCCTGCTTCGATGCACTATGGGTCTCATTCATGACGGATGCGAGTTGGTGCACTTCCGAAGTTCGGACGCTCCGAGCATTTAGACACAACCAGCCGTCGACTAAACCTATTACTCTAAGCCAAGTATACAAGTCGGAGTTGGCTGGAACAAGGCGAGAATTCGGAGTCTAGAAGAGAAGGAAGAAA'/>

    <sequence taxon='90' value='ACAATGGTCTTTCCAAGATGGTTTTTAAGACATGATGTCGCATGACACCATACTGACCTAGGACCCCTTGGTAAACTGGGTTACTGACCATATTCTCTCAGACACATCGGGCCCCAGAGTAATATGTCAGCCCACTTTGCAAAAGCCCATCAGCGGGGCCAATACTTGAAATAGAAACGCCGGGACAACGTCACTTGGTACCGTTTTGTGCGTTTGGACATTGTCCCATGCTAAGATAGAGCTAAAGACTCTGGACTGAGTTAAACACCCCTGACCTTAATGGATCAATTCTTTCCCAATGCGCGGGGGCGTGTTACACCAAAGGCCACGTCGTTCCTGTCTTCCATCGCTAGAGGAGCGTTTTGTATAGCATCTGCCCATACAGTACCCGACAACCTAGACACTCGAAACCTAAGAGATTCAAATGCCGGCTAGTAATAATGCACCATGTTCTAAGTTGTAGTGGGCATGTGACTGTGAGCACGAGGGTACGGGTGCACGAATCGCCAAGTGTAGGTACTGGTTTAGGACCCAGACGGGTGTAGACTGGCTGTGCAATCGCTGTCCGTGGTTCGGCTACAGTTACAAGAATAGTTGATAACCCACCCACCACTGATTGTCGAATCTAGCTTGTATGGGCTCTACCGATAGCGGGTATAAAACTCTCGCCCATTCCTGTTACATTTGTGTTGCGCCCGCCTAGGGGATAGGCAGACCCTAGTTAAAAATTGTAAGGTTCTGCTTGGTCCGGGACTGTTGCTGGATGGGATGCGAAAAGTAAAAGATTTTCTAGTTCTCTTTGTTACGCAAAAATTCCAATTATAGTGGTCGAGCCTATTGGGAATCGGAAAGTGCTGCGAGTCGCAGTGGCCAGTGAAGCCATCCGGAGGCCCGGCAGGGACCGAATGCGTCGCTGGACTTACTCTTACTACAATGAAAATGCAAGCATATGTGTGGGTTTAATAATGTACATGCAGCACTAATAGGCCTAGCGAGGAGACCAACAAGACCTGTAGCCGAAATATTCCTTACTTGGGCTAAAGGTCCCCAAAATTGTTGACACGTAACCTATCTAGGCATTGGATATATCAAGATGCAGGTTGTCATCTCCGTGATCTCCTTCCGGGACCGATCAGGATTCTCTGGGTTATGCGGCTAACCACGCATCGCCAACGTAAGTGATAGCCCCTATGACGTGAATCCGGCTGGCTCACATGCGGTTGCATAAGACAGGAATTCTGGACATGGGGACGATGGTTACATAGCATTGGCCTTACGCCTCGGTCACGTTGTATCGGATATACGAGAGTCCAGCTCGGGGCATTTAGGCGCTCTCTGCTATGGTCGCATTTCCGTGGAAAGGATTAGTAAGTGAGGCCCCCTGCCCGTAAGCAATGCCCCCCGGGGCACCTAGCTCTAGGTCAGAGAGACGATTTTCGTCAAGATAATTTGATACGGTCGATCAGAGAAGATGAATCTCCTCCGCCGATGCTACGCCCTCCCGCGACTTGGGGTATTCTCGTAAAGGACTAGCTTGATTTATAATTTCCCCAGTCTTCGCCAGTATTCTTACAATAGGCGGTGGGGTTCACCCCCAAACTAATGAGACCAGATTGATTGGCCTCTAAGTTAGAGACGCTTACACCGGCCCCATGCTGGACGAAACCCCTAGGGGCAATTGGAAAATCGAACGTTTGGCGCGTGGCTTGTTCCCATCACCGTACACCTGTTCGTGGACTCCGAATCCTCATTTTACTACTCGGAATACATAGATGAAACGATACGTGTGGCTTGCTGGCTTAGACGGGCACCTGGCCTGCTTCGATGCACTATGGGTCTCATTCATGACGGATGCGAGTTGGTGCACTTCCGAAGTTCGGACGCTCCGAGCATTTAGACACAACCAGCCGTCGACTAAACCTATTACTCTAAGCCAAGTATACAAGTCGGAGTTGGCTGGAACAAGGCGAGAATTCGGAGTCTAGAAGAGAAGGAAGAAA'/>

    <sequence taxon='55' value='TCAATGGTCTTTCCAAGATGGTTTTTAAGACATGATGTCGCATGACACCATACTGACCTAGGACCCCTTGGTAAACTGGGTTACTGACCATATTCTCTCAGACACATCGGGCCCCAGAGTAATATGTCAGCCCACTTTGCAAAAGCCCATCAGCGGGGCCAATACTTGAAATAGAAACGCCGGGACAACGTCACTTGGTACCGTTTTGTGCGTTTGGACATTGTCCCATGCTAAGATAGAGCTAAAGACTCTGGACTGAGTTAAACACCCCTGACCTTAATGGATCAATTCTTTCCCAATGCGCGGGGGCGTGTTACACCAAAGGCCACGTCGTTCCTGTCTTCCATCGCTAGAGGAGCGTTTTGTATAGCATCTGCCCATACAGTACCCGACAACCTAGACACTCGAAACCTAAGAGATTCAAATGCCGGCTAGTAATAATGCACCATGTTCTAAGTTGTAGTGGGCATGTGACTGTGAGCACGAGGGTACGGGTGCACGAATCGCCAAGTGTAGGTACTGGTTTAGGACCCAGACGGGTGTAGACTGGCTGTGCAATCGCTGTCCGTGGTTCGGCTACAGTTACAAGAATAGTTGATAACCCACCCACCACTGATTGTCGAATCTAGCTTGTATGGGCTCTACCGATAGCGGGTATAAAACTCTCGCCCATTCCTGTTACATTTGTGTTGCGCCCGCCTAGGGGATAGGCAGACCCTAGTTAAAAATTGTAAGGTTCTGCTTGGTCCGGGACTGTTGCTGGATGGGATGCGAAAAGTAAAAGATTTTCTAGTTCTCTTTGTTACGCAAAAATTCCAATTATAGTAGTCGAGCCTATTGGGAATCGGAAAGTGCTGCGAGTCGCAGTGGCCAGTGAAGCCATTCGGAGGCCCGGCAGGGACCGAATGCGTCGCTGGACTTACTCTTACTACAATGAAAATGCAAGCATATGCGTGGGTTTAATAATGTACATGCAGCACTAATAGGCCTAGCGAGGAGACCAACAAGACCTGTAGCCGAAATATTCCTTACTTGGGCTAAAGGTCCCCAAAATTGTTGACACGTAACCTATCTAGGCAGTGGATATATCAAGATGCAGGTTGTCATCTCCGTGATCTCCTTCCGGGACCGATCAGGATTCTCTGGGTTATGCGGCTAACCACGCATCGCCAACGTAAGTGATAGCCCCTATGACGTGAATCCGGCTGGCTCACATGCGGTTGCATAAGACAGGAATACTGGACATGGGGACGATGGTTACATAGCATTGGCCTTACGCCTCGGTCACGTTGTATCGGATATACGAGAGTCCAGCTCGGGGCATTTAGGCGCTCTCTGCTATGGTCGCATTTCCGTGGAAAGGATTAGTAAGTGAGGCCCCCTGCCCGTAAGCAATGCCCCCCGGGGCACCTAGCTCTAGGTCAGAGAGACGATTTTCGTCAAGATAATTTGATACGGTCGATCAGAGAAGATGAATCTCCTCCGCCGATGCTACGCCCTCCCGCAACTTGGGGTATTCTCGTAAAGGACTAGCTTGATTTATAATTTCCCCAGTCTTCGCCAGCATTCTTACAATAGGCGGTGGGGTTCATCCCCAAACTAATGAGACCAGATTGATTGGCCTCTAAGTTAGAGACGCTTACACCGGCCCCATGCTGGACGAAATCCCTAGGGGCAACTGGAAAATCGAACGTTTGGCGCGTGGCTTGTTCCCATCACCGTACACCTGTTCGTGGACTCCGAATCCTCATTTTACTACTCGGAATACATAGATGAAACGATACGTGTGACTTGCTGGCTTAGACGGGCACCTGGCCTGCTTCGATGCACTATGGGTCTCATTCATGACGGATGCGAGTTGGTGCACTTCCGAAGTTCGGACGCTCCGAGCATTTAGACACAACCAGCCGTCGACTAAACCTATTACTCTAAGCCAAGTATACAAGTCGGAGTTGGCTGGAACAAGGCGAGAATTCGGAGTCTAGAAGAGAAGGAAGAAA'/>

    <sequence taxon='57' value='TCAATGGTCTTTCCAAGATGGTTTTTAAGACATGATGTCGCATGACACCATACTGACCTAGGACCCCTTGGTAAACTGGGTTACTGACCATATTCTCTCAGACACATCGGGCCCCAGAGTAATATGTCAGCCCACTTTGCAAAAGCCCATCAGCGGGGCCAATACTTGAAATAGAAACGCCGGGACAACGTCACTTGGTACCGTTTTGTGCGTTTGGACATTGTCCCATGCTAAGATAGAGCTAAAGACTCTGGACTGAGTTAAACACCCCTGACCTTAATGGATCAATTCTTTCCCAATGCGCGGGGGCGTGTTACACCAAAGGCCACGTCGTTCCTGTCTTCCATCGCTAGAGGAGCGTTTTGTATAGCATCTGCCCATACAGTACCCGACAACCTAGACACTCGAAACCTAAGAGATTCAAATGCCGGCTAGTAATAATGCACTATGTTCTAAGTTGTAGTGGGCATGTGACTGTGAGCACGAGGGTACGGGTGCACGAATCGCCAAGTGTAGGTACTGGTTTAGGACCCAGACGGGTGTAGACTGGCTGTGCAATCGCTGTCCGTGGTTCGGCTACAGTTACAAGAATAGTTGATAACCCACCCACCACTGATTGTCGAATCTAGCTTGTATGGGCTCTACCGATAGCGGGTATAAAACTCTCGCCCATTCCTGTTACATTTGTGTTGCGCCCGCCTAGGGGATAGGCAGACCCTAGTTAAAAATTGTAAGGTTCTGCTTGGTCCGGGACTGTTGCTGGATGGGATGCGAAAAGTAAAAGATTTTCTAGTTCTCTTTGTTACGCAAAAATTCCAATTATAGTAGTCGAGCCTATTGGGAATCGGAAAGTGCTGCGAGTCGCAGTGGCCAGTGAAGCCATTCGGAGGCCCGGCAGGGACCGAATGCGTCGCTGGACTTACTCTTACTACAATGAAAATGCAAGCATATGCGTGGGTTTAATAATGTACATGCAGCACTAATAGGCCTAGCGAGGAGACCAACAAGACCTGTAGCCGAAATATTCCTTACTTGGGCTAAAGGTCCCCAAAATTGTTGACACGTAACCTATCTAGGCAGTGGATATATCAAGATGCAGGTTGTCATCTCCGTGATCTCCTTCCGGGACCGATCAGGATTCTCTGGGTTATGCGGCTAACCACGCATCGCCAACGTAAGTGATAGCCCCTATGACGTGAATCCGGCTGGCTCACATGCGGTTGCATAAGACAGGAATACTGGACATGGGGACGATGGTTACATAGCATTGGCCTTACGCCTCGGTCACGTTGTATCGGATATACGAGAGTCCAGCTCGGGGCATTTAGGCGCTCTCTGCTATGGTCGCATTTCCGTGGAAAGGATTAGTAAGTGAGGCCCCCTGCCCGTAAGCAATGCCCCCCGGGGCACCTAGCTCTAGGTCAGAGAGACGATTTTCGTCAAGATAATTTGATACGGTCGATCAGAGAAGATGAATCTCCTCCGCCGATGCTACGCCCTCCCGCAACTTGGGGTATTCTCGTAAAGGACTAGCTTGATTTATAATTTCCCCTGTCTTCGCCAGCATTCTTACAATAGGCGGTGGGGTTCATCCCCAAACTAATGAGACCAGATTGATTGGCCTCTAAGTTAGAGACGCTTACACCGGCCCCATGCTGGACGAAATCCCTAGGGGCAACTGGAAAATCGAACGTTTGGCGCGTGGCTTGTTCCCATCACCGTACACCTGTTCGTGGACTCCGAATCCTCATTTTACTACTCGGAATACATAGATGAAACGATACGTGTGACTTGCTGGCTTAGACGGGCACCTGGCCTGCTTCGATGCACTATGGGTCTCATTCATGACGGATGCGAGTTGGTGCACTTCCGAAGTTCGGACGCTCCGAGCATTTAGACACAACCAGCCGTCGACTAAACCTATTACTCTAAGCCAAGTATACAAGTCGGAGTTGGCTGGAACAAGGCGAGAATTCGGAGTCTAGAAGAGAAGGAAGAAA'/>

    <sequence taxon='78' value='TCAATGGTCTTTCCAAGATGGTTTTTAAGACATGATGTCGCATGACACCATACTGACCTAGGACCCCTTGGTAAACTGGGTTACTGACCATATTCTCTCAGACACATCGGGCCCCAGAGTAATATGTCAGCCCACTTTGCAAAAGCCCATCAGCGGGGCCAATACTTGAAATAGAAACGCCGGGACAACGTCACTTGGTACCGTTTTGTGCGTTTGGACATTGTCCCATGCTAAGATAGAGCTAAAGACTCTGGACTGAGTTAAACACCCCTGACCTTAATGGATCAATTCTTTCCCAATGCGCGGGGGCGTGTTACACCAAAGGCCACGTCGTTCCTGTCTTCCATCGCTAGAGGAGCGTTTTGTATAGCATCTGCCCATACAGTACCCGACAACCTAGACACTCGAAACCTAAGAGATTCAAATGCCGGCTAGTAATAATGCACTATGTTCTAAGTTGTAGTGGGCATGTGACTGTGAGCACGAGGGTACGGGTGCACGAATCGCCAAGTGTAGGTACTGGTTTAGGACCCAGACGGGTGTAGACTGGCTGTGCAATCGCTGTCCGTGGTTCGGCTACAGTTACAAGAATAGTTGATAACCCACCCACCACTGATTGTCGAATCTAGCTTGTATGGGCTCTACCGATAGCGGGTATAAAACTCTCGCCCATTCCTGTTACATTTGTGTTGCGCCCGCCTAGGGGATAGGCAGACCCTAGTTAAAAATTGTAAGGTTCTGCTTGGTCCGGGACTGTTGCTGGATGGGATGCGAAAAGTAAAAGATTTTCTAGTTCTCTTTGTTACGCAAAAATTCCAATTATAGTAGTCGAGCCTATTGGGAATCGGAAAGTGTTGCGAGTCGCAGTGGCCAGTGAAGCCATTCGGAGGCCCGGCAGGGACCGAATGCGTCGCTGGACTTACTCTTACTACAATGAAAATGCAAGCATATGCGTGGGTTTAATAATGTACATGCAGCACTAATAGGCCTAGCGAGGAGACCAACAAGACCTGTAGCCGAAATATTCCTTACTTGGGCTAAAGGTCCCCAAAATTGTTGACACGTAACCTATCTAGGCAGTGGATATATCAAGATGCAGGTTGTCATCTCCGTGATCTCCTTCCGGGACCGATCAGGATTCTCTGGGTTATGCGGCTAACCACGCATCGCCAACGTAAGTGATAGCCCCTATGACGTGAATCCGGCTGGCTCACATGCGGTTGCATAAGACAGGAATACTGGACATGGGGACGATGGTTACATAGCATTGGCCTTACGCCTCGGTCACGTTGTATCGGATATACGAGAGTCTAGCTCGGGGCATTTAGGCGCTCTCTGCTATGGTCGCATTTCCGTGGAAAGGATTAGTAAGTGAGGCCCCCTGCCCGTAAGCAATGCCCCCCGGGGCACCTAGCTCTAGGTCAGAGAGACGATTTTCGTCAAGATAATTTGATACGGTCGATCAGAGAAGATGAATCTCCTCCGCCGATGCTACGCCCTCCCGCAACTTGGGGTATTCTCGTAAAGGACTAGCTTGATCTATAATTTCCCCTGTCTTCGCCAGCATTCTTACAATAGGCGGTGGGGTTCATCCCCAAACTAATGAGACCAGATTGATTGGCCTCTAAGTTAGAGACGCTTACACCGGCCCCATGCTGGACGAAATCCCTAGGGGCAACTGGAAAATCGAACGTTTGGCGCGTGGCTTGTTCCCATCACCGTACACCTGTTCGTGGCCTCCGAATCCTCATTTTACTACTCGGAATACATAGATGAAACGATACGTGTGACTTGCTGGCTTAGACGGGCACCTGGCCTGCTTCGATGCACTATGGGTCTCATTCATGACGGATGCGAGTTGGTGCACTTCCGAAGTTCGGACGCTCCGAGCATTTAGACACAACCAGCCGTCGACTAAACCTATTACTCTAAGCCAAGTATACAAGTCGGAGTTGGCTGGAACAAGGCGAGAATTCGGAGTCTAGAAGAGAAGGAAGAAA'/>

    <sequence taxon='80' value='TCAATGGTCTTTCCAAGATGGTTTTTAAGACATGATGTCGCATGACACCATACTGACCTAGGACCCCTTGGTAAACTGGGTTACTGACCATATTCTCTCAGACACATCGTGCCCCAGAGTAATATGTCAGCCCACTTTGCAAAAGCCCATCAGCGGGGCCAATACTTGAAATAGAAACGCCGGGACAACGTCACTTGGTACCGTTTTGTGCGTTTGGACATTGTCCCATGCTAAGATAGAGCTAAAGACTCTGGACTGAGTTAAACACCCCTGACCTTAATGGATCAATTCTTTCCCAATGCGCGGGGGCGTGTTACACCAAAGGCCACGTCGTTCCTGTCTTCCATCGCTAGAGGAGCGTTTTGTATAGCATCTGCCCATACAGTACCCGATAACCTAGACACTCGAAACCTAAGAGATTCAAATGCCGGCTAGTAATAATGCACTATGTTCTAAGTTGTAGTGGGCATGTGACTGTGAGCACGAGGGTACGGGTGCACGCATCGCCAAGTGTAGGTACTGGTTTAGGACCCAGACGGGTGTAGACTGGCTGTGCAATCGCTGTCCGTGGTTCGGCTACAGTTACAAGAATAGTTGATAACCCACCCACCACTGATTGTCGAATCTAGCTTGTATGGGCTCTACCGATAGCGGGTATAAAACTCTCGCCCATTCCTGTTACATTTGTGTTGCGCCCGCCTAGGGGATAGGCAGACCCTAGTTAAAAATTGTAAGGTTCTGCTTGGTCCGGGACTGTTGCTGGATGGGATGCGAAAAGTAAAAGATTTTCTAGTTCTCTTTGTTACGCAAAAATTCCAATTATAGTAGTCGAGCCTATTGGGAATCGGAAAGTGTTGCGAGTCGCAGTGGCCAGTGAAGCCATTCGGAGGCCCGGCAGGGACCGAATGCGTCGCTGGACTTACTCTTACTACAATGAAAATGCAAGCATATGCGTGGGTTTAATAATGTACATGCAGCACTAATAGGCCTAGCGAGGAGACCAACAAGACCTGTAGCCGAAATATTCCTTACTTGGGCTAAAGGTCCCCAAAATTGTTGACACGTAACCTATCTAGGCAGTGGATATATCAAGATGCAGGTTGTCATCTCCGTGATCTCCTTCCGGGACCGATCAGGATTCTCTGGGTTATGCGGCTAACCACGCATCGCCAACGTAAGTGATAGCCCCTATGACGTGAATCCGGCTGGCTCACATGCGGTTGCATAAGACAGGAATACTGGACATGGGGACGATGGTTACATAGCATTGGCCTTACGCCTCGGTCACGTTGTATCGGATATACGAGAGTCTAGCTCGGGGCATTTAGGCGCTCTCTGCTATGGTCGCATTTCCGTGGAAAGGATTAGTAAGTGAGGCCCCCTGCCCGTAAGCAATGCCCCCCGGGGCACCTAGCTCTAGGTCAGAGAGACGATTTTCGTCAAGATAATTTGATACGGTCGATCAGAGAAGATGAATCTCCTCCGCCGATGCTACGCCCTCCCGCAACTTGGGGTATTCTCGTAAAGGACTAGCTTGATCTATAATTTCCCCTGTCTTCGCCAGCATTCTTACAATAGGCGGTGGGGTTCATCCCCAAACTAATGAGACCAGATTGATTGGCCTCTAAGTTAGAGACGCTTACACCGGCCCCATGCTGGACGAAATCCCTAGGGGCAACTGGAAAATCGATCGTTTGGCGCGTGGCTTGTTCCCATCACCGTACACCTGTTCGTGGCCTCCGAATCCTCATTTTACTACTCGGAATACATAGATGAAACGATACGTGTGACTTGCTGGCTTAGACGGGCACCTGGCCTGCTTCGATGCACTATGGGTCTCATTCATGACGGATGCGAGTTGGTGCACTTCCGAAGTTCGGACGCTCCGAGCATTTAGACACAACCAGCCGTCGACTAAACCTATTACTCTAAGCCAAGTATACAAGTCGGAGTTGGCTGGAACAAGGCGAGAATTCGGAGTCTAGAAGAGAAGGAAGAAA'/>

    <sequence taxon='91' value='TCAATGGTCTTTCCAAGATGGTTTTTAAGACATGATGTCGCATGACACCATACTGACCTAGGACCCCTTGGTAAACTGGGTTACTGACCATATTCTCTCAGACACATCGTGCCCCAGAGTAATATGTCAGCCCACTTTGCAAAAGCCCATCAGCGGGGCCAATACTTGAAATAGAAACGCCGGGACAACGTCACTTGGTACCGTTTTGTGCGTTTGGACATTGTCCCATGCTAAGATAGAGCTAAAGACTCTGGACTGAGTTAAACACCCCTGACCTTAATGGATCAATTCTTTCCCAATGCGCGGGGGCGTGTTACACCAAAGGCCACGTCGTTCCTGTCTTCCATCGCTAGAGGAGCGTTTTGTATAGCATCTGCCCATACAGTACCCGATAACCTAGACACTCGAAACCTAAGAGATTCAAATGCCGGCTAGTAATAATGCACTATGTTCTAAGTTGTAGTGGGCATGTGACTGTGAGCACGAGGGTACGGGTGCACGCATCGCCAAGTGTAGGTACTGGTTTAGGACCCAGACGGGTGTAGACTGGCTGTGCAATCGCTGTCCGTGGTTCGGCTACAGTTACAAGAATAGTTGATAACCCACCCACCACTGATTGTCGAATCTAGCTTGTATGGGCTCTACCGATAGCGGGTATAAAACTCTCGCCCATTCCTGTTACATTTGTGTTGCGCCCGCCTAGGGGATAGGCAGACCCTAGTTAAAAATTGTAAGGTTCTGCTTGGTCCGGGACTGTTGCTGGATGGGATGCGAAAAGTAAAAGATTTTCTAGTTCTCTTTGTTACGCAAAAATTCCAATTATAGTAGTCGAGCCTATTGGGAATCGGAAAGTGTTGCGAGTCGCAGTGGCCAGTGAAGCCATTCGGAGGCCCGGCAGGGACCGAATGCGTCGCTGGACTTACTCTTACTACAATGAAAATGCAAGCATATGCGTGGGTTTAATAATGTACATGCAGCACTAATAGGCCTAGCGAGGAGACCAACAAGACCTGTAGCCGAAATATTCCTTACTTGGGCTAAAGGTCCCCAAAATTGTTGACACGTAACCTATCTAGGCAGTGGATATATCAAGATGCAGGTTGTCATCTCCGTGATCTCCTTCCGGGACCGATCAGGATTCTCTGGGTTATGCGGCTAACCACGCATCGCCAACGTAAGTGATAGCCCCTATGACGTGAATCCGGCTGGCTCACATGCGGTTGCATAAGACAGGAATACTGGACATGGGGACGATGGTTACATAGCATTGGCCTTACGCCTCGGTCACGTTGTATCGGATATACGAGAGTCTAGCTCGGGGCATTTAGGCGCTCTCTGCTATGGTCGCATTTCCGTGGAAAGGATTAGTAAGTGAGGCCCCCTGCCCGTAAGCAATGCCCCCCGGGGCACCTAGCTCTAGGTCAGAGAGACGATTTTCGTCAAGATAATTTGATACGGTCGATCAGAGAAGATGAATCTCCTCCGCCGATGCTACGCCCTCCCGCAACTTGGGGTATTCTCGTAAAGGACTAGCTTGATCTATAATTTCCCCTGTCTTCGCCAGCATTCTTACAATAGGCGGTGGGGTTCATCCCCAAACTAATGAGACCAGATTGATTGGCCTCTAAGTTAGAGACGCTTACACCGGCCCCATGCTGGACGAAATCCCTAGGGGCAACTGGAAAATCGATCGTTTGGCGCGTGGCTTGTTCCCATCACCGTACACCTGTTCGTGGCCTCCGAATCCTCATTTTACTACTCGGAATACATAGATGAAACGATACGTGTGACTTGCTGGCTTAGACGGGCACCTGGCCTGCTTCGATGCACTATGGGTCTCATTCATGACGGATGCGAGTTGGTGCACTTCCGAAGTTCGGACGCTCCGAGCATTTAGACACAACCAGCCGTCGACTAAACCTATTACTCTAAGCCAAGTATACAAGTCGGAGTTGGCTGGAACAAGGCGAGAATTCGGAGTCTAGAAGAGAAGGAAGAAA'/>

    <sequence taxon='79' value='TCAATGGTCTTTCCAAGATGGTTTTTAAGACATGATGTCGCATGACACCATACTGACCTAGGACCCCTTGGTAAACTGGGTTACTGACCATATTCTCTCAGACACATCGGGCCCCAGAGTAATATGTCAGCCCACTTTGCAAAAGCCCATCAGCGGGGCCAATACTTGAAATAGAAACGCCGGGACAACGTCACTTGGTACCGTTTTGTGCGTTTGGACATTGTCCCATGCTAAGATAGAGCTAAAGACTCTGGACTGAGTTAAACACCCCTGACCTTAATGGATCAATTCTTTCCCAATGCGCGGGGGCGTGTTACACCAAAGGCCACGTCGTTCCTGTCTTCCATCGCTAGAGGAGCGTTTTGTATAGCATCTGCCCATACAGTACCCGACAACCTAGACACTCGAAACCTAAGAGATTCAAATGCCGGCTAGTAATAATGCACTATGTTCTAAGTTGTAGTGGGCATGTGACTGTGAGCACGAGGGTACGGGTGCACGAATCGCCAAGTGTAGGTACTGGTTTAGGACCCAGACGGGTGTAGACTGGCTGTGCAATCGCTGTCCGTGGTTCGGCTACAGTTACAAGAATAGTTGATAACCCACCCACCACTGATTGTCGAATCTAGCTTGTATGGGCTCTACCGATAGCGGGTATAAAACTCTCGCCCATTCCTGTTACATTTGTGTTGCGCCCGCCTAGGGGATAGGCAGACCCTAGTTAAAAATTGTAAGGTTCTGCTTGGTCCGGGACTGTTGCTGGATGGGATGCGAAAAGTAAAAGATTTTCTAGTTCTCTTTGTTACGCAAAAATTCCAATTATAGTAGTCGAGCCTATTGGGAATCGGAAAGTGTTGCGAGTCGCAGTGGCCAGTGAAGCCATTCGGAGGCCCGGCAGGGACCGAATGCGTCGCTGGACTTACTCTTACTACAATGAAAATGCAAGCATATGCGTGGGTTTAATAATGTACATGCAGCACTAATAGGCCTAGCGAGGAGACCAACAAGACCTGTAGCCGAAATATTCCTTACTTGGGCTAAAGGTCCCCAAAATTGTTGACACGTAACCTATCTAGGCAGTGGATATATCAAGATGCAGGTTGTCATCTCCGTGATCTCCTTCCGGGACCGATCAGGATTCTCTGGGTTATGCGGCTAACCACGCATCGCCAACGTAAGTGATAGCCCCTATGACGTGAATCCGGCTGGCTCACATGCGGTTGCATAAGACAGGAATACTGGACATGGGGACGATGGTTACATAGCATTGGCCTTACGCCTCGGTCACGTTGTATCGGATATACGAGAGTCTAGCTCGGGGCATTTAGGCGCTCTCTGCTATGGTCGCATTTCCGTGGAAAGGATTAGTAAGTGAGGGCCCCTGCCCGTAAGCAATGCCCCCCGGGGCACCTAGCTCTAGGTCAGAGAGACGATTTTCGTCAAGATAATTTGATACGGTCGATCAGAGAAGATGAATCTCCTCCGCCGATGCTACGCCCTCCCGCAACTTGGGGTATTCTCGTAAAGGACTAGCTTGATCTATAATTTCCCCTGTCTTCGCCAGCATTCTTACAATAGGCGGTGGGGTTCATCCCCAAACTAATGAGACCAGATTGATTGGCCTCTAAGTTAGAGACGCTTACACCGGCCCCATGCTGGACGAAATCCCTAGGGGCAACTGGAAAATCGAACGTTTGGCGCGTGGCTTGTTCCCATCACCGTACACCTGTTCGTGGCCTCCGAATCCTCATTTTACTACTCGGAATACATAGATGAAACGATACGTGTGACTTGCTGGCTTAGACGGGCACCTGGCCTGCTTCGATGCACTATGGGTCTCATTCATGACGGATGCGAGTTGGTGCACTTCCGAAGTTCGGACGCTCCGAGCATTTAGACACAACCAGCCGTCGACTAAACCTATTACTCTAAGCCAAGTATACAAGTCGGAGTTGGCTGGAACAAGGCGAGAATTCGGAGTCTAGAAGAGAAGGAAGAAA'/>

    <sequence taxon='86' value='TCAATGGTCTTTCCAAGATGGTTTTTAAGACATGATGTCGCATGACACCATACTGACCTAGGACCCCTTGGTAAACTGGGTTACTGACCATATTCTCTCAGACACATCGGGCCCCAGAGTAATATGTCAGCCCACTTTGCAAAAGCCCATCAGCGGGGCCAATACTTGAAATAGAAACGCCGGGACAACGTCACTTGGTACCGTTTTGTGCGTTTGGACATTGTCCCATGCTAAGATAGAGCTAAAGACTCTGGACTGAGTTAAACACCCCTGACCTTAATGGATCAATTCTTTCCCAATGCGCGGGGGCGTGTTACACCAAAGGCCACGTCGTTCCTGTCTTCCATCGCTAGAGGAGCGTTTTGTATAGCATCTGCCCATACAGTACCCGACAACCTAGACACTCGAAACCTAAGAGATTCAAATGCCGGCTAGTAATAATGCACTATGTTCTAAGTTGTAGTGGGCATGTGACTGTGAGCACGAGGGTACGGGTGCACGAATCGCCAAGTGTAGGTACTGGTTTAGGACCCAGACGGGTGTAGACTGGCTGTGCAATCGCTGTCCGTGGTTCGGCTACAGTTACAAGAATAGTTGATAACCCACCCACCACTGATTGTCGAATCTAGCTTGTATGGGCTCTACCGATAGCGGGTATAAAACTCTCGCCCATTCCTGTTACATTTGTGTTGCGCCCGCCTAGGGGATAGGCAGACCCTAGTTAAAAATTGTAAGGTTCTGCTTGGTCCGGGACTGTTGCTGGATGGGATGCGAAAAGTAAAAGATTTTCTAGTTCTCTTTGTTACGCAAAAATTCCAATTATAGTAGTCGAGCCTATTGGGAATCGGAAAGTGTTGCGAGTCGCAGTGGCCAGTGAAGCCATTCGGAGGCCCGGCAGGGACCGAATGCGTCGCTGGACTTACTCTTACTACAATGAAAATGCAAGCATATGCGTGGGTTTAATAATGTACATGCAGCACTAATAGGCCTAGCGAGGAGACCAACAAGACCTGTAGCCGAAATATTCCTTACTTGGGCTAAAGGTCCCCAAAATTGTTGACACGTAACCTATCTAGGCAGTGGATATATCAAGATGCAGGTTGTCATCTCCGTGATCTCCTTCCGGGACCGATCAGGATTCTCTGGGTTATGCGGCTAACCACGCATCGCCAACGTAAGTGATAGCCCCTATGACGTGAATCCGGCTGGCTCACATGCGGTTGCATAAGACAGGAATACTGGACATGGGGACGATGGTTACATAGCATTGGCCTTACGCCTCGGTCACGTTGTATCGGATATACGAGAGTCTAGCTCGGGGCATTTAGGCGCTCTCTGCTATGGTCGCATTTCCGTGGAAAGGATTAGTAAGTGAGGGCCCCTGCCCGTAAGCAATGCCCCCCGGGGCACCTAGCTCTAGGTCAGAGAGACGATTTTCGTCAAGATAATTTGATACGGTCGATCAGAGAAGATGAATCTCCTCCGCCGATGCTACGCCCTCCCGCAACTTGGGGTATTCTCGTAAAGGACTAGCTTGATCTATAATTTCCCCTGTCTTCGCCAGCATTCTTACAATAGGCGGTGGGGTTCATCCCCAAACTAATGAGACCAGATTGATTGGCCTCTAAGTTAGAGACGCTTACACCGGCCCCATGCTGGACGAAATCCCTAGGGGCAACTGGAAAATCGAACGTTTGGCGCGTGGCTTGTTCCCATCACCGTACACCTGTTCGTGGCCTCCGAATCCTCATTTTACTACTCGGAATACATAGATGAAACGATACGTGTGACTTGCTGGCTTAGACGGGCACCTGGCCTGCTTCGATGCACTATGGGTCTCATTCATGACGGATGCGAGTTGGTGCACTTCCGAAGTTCGGACGCTCCGAGCATTTAGACACAACCAGCCGTCGACTAAACCTATTACTCTAAGCCAAGTATACAAGTCGGAGTTGGCTGGAACAAGGCGAGAATTCGGAGTCTAGAAGAGAAGGAAGAAA'/>

    <sequence taxon='39' value='TCAATGGTCTTTCCAAGATGGTTTTTAAGACATGATGTCGCATGACACCATACTGACCTAGGACCCCTTGGTAAACTGGGTTACTGACCATATTCTCTCAGACACATCGGGCCCCAGAGTAATATGTCAGCCCACTTTGCAAAAGCCCATCAGCGGGGCCAATACTTGAAATAGAAACGCCGGGACAACGTCACTTGGTACCGTTTTGTGCGTTTGGACATTGTCCCATGCTAAGATAGAGCTAAAGACTCTGGACTGAGTTAAACACCCCTGACCTTAATGGATCGATTCTTTCCCAATGCGCGGGGGCGTGTTACACCAAAGGCCACGTCGTTCCTGTCTTCCATCGCTAGAGGAGCGTTTTGTATAGCATCTGCCCATACAGTACCCGCCAACCTAGACACTCGAAACCTAAGAGATTCAAATGCCGGCTAGTAATAATGCACCATGTTCTAAGTTGTAGTGGGCATGTGACTGTGAGCACGAGGGTACGGGTGCACGAATCGCCAAGTGTAGGTACTGGTTTAGGACCCCGACGGGTGTAGACTGGCTGTGCAATCGCTGTCCGTGGTTCGGCTACAGTTACGAGAATAGTTGATAACCCACCCACCACTGATTGTCGAATCTAGCTTGTATGGGCTCTACCGATAGCGGGTATAAAACTCTCGCCCATTCCTGTTACATTTGTGTTGCGCCCGCCTAGGGGATAGGCAGACCCTAGTTAAAAATTGTAAGGTTCTGCTCGGTCCGGGACTGTTGCTGGATGGGATGCGAAAAGTAAAAGATTTTCTAGTTCTCTTTGTTACGCAAAAATTCCAATTATAGTAGTCGAGCCTATTGGGAATCGGAAAGTGCTGCGAGTCGCAGTGGCCAGTGAAGCCATTCGGAGGCCCGGCGGGGACCGAATGCGTCGCTGGACTTACTCTTACTACAATGAAAATGCAAGCATATGCGTGGGTTTAATAATGTACATGCAGCACTAATAGGCCTAGCGAGGAGACCAACAAGACCTGTAGCCGAAATATTCCCTACTTGGGCTAAAGGTCCCCAAAATTGTTGACACGTAACCTATCTAGGCAGTGGATATATCAAGATGCAGGTTGTCATCTCCGTGATCTCCTTCCGGGACCGATCAGGATTCTCTGGGTTATGCGGCTAACCACGCATCGCCAACGTAAGTGATAGCCCCTATGACGTGAATCCGGCTGGCTCACATGCGGTTGCATAAGACAGGAATACTGGACATGGGGACGATGGTTACGTAGCATTGGCCTTACGCCTCGGTCACGTTGTATCGGATATACGAGAGTCCAGCTCGGGGCATTTAGGCGCTCTCTGCTATGGTCGCATTTCCGTGGAAAGGATTAGTAAGTGAGGCCCCCTGCCCGTAAGCAATGCCCCCCGGGGCACCTAGCTCTAGGTCAGAGAGACGATTTTCGTCAAGATAATTTGATACGGTCGATCAGAGAAGATGAATCTCCTCCGCCGATGCTACGCCCTCCCGCGACTTGGGGTATTCTCGTAAAGGACTAGCTTGATTTATAATTTCCCCAGTCTTCGCCAGCATTCTTACAATAGGCGGTGGGGTTCATCCCCAAACTAATGAGACCAGATTGATTGGCCTCTAAGTTAGAGACGCTTACACCGGCCCCATGCTGGACGAAATCCCTAGGGGCAACTGGAAAATCGAACGTTTGGCGCGTGGCTTGTTCCCATCACCGTACACCTGTTCGTGGACTCCGAATCCTCATTTTACTACTCGGAATACATAGATGAAACGATACGTGTGACTTGCTGGCTTAGACGGGCACCTGGCCTGCTTCGATGCACTATGGGTCTCATTCATGACGGATGCGAGTTGGTGCACTTCCGAAGTTCGGACGCTCCGAGCATTTAGACACAACCAGCCGTCGACTAAACCTATTACTCTAAGCCAAGTATACAAGTCGGAGTTGGCTGGAACAAGGCGAGAATTCGGAGTCTAGAAGAGAAGGAAGAAA'/>

    <sequence taxon='13' value='TCAATGGTCTTTCCAAGATGGTTTTTAAGACATGATGTCGCATGACACCATACTGACCTAGGACCCCTTGGTAAACTGGGTTACTGACCATATTCTCTCAGACACATCGGGCCCCAGAGTAATATGTCAGCCCACTTTGCAAAAGCCCATCAGTGGGGCCAATACTTGAAATAGAAACGCCGGGACAACGTCACTTGGTACCGTTTTGTGCGTTTGGACATTGTCCTATGCTAAGATAGAGCTAAAGACTCTGGACTGAGTTAAACACCCCTGACCTTAATGGATCGATTCTTTCCCAATGCGCGGGGGCGTGTTACACCAAAGGCCACGTCGTTCCTGTCTTCCATCGCTAGAGGAGCGTTTTGTATAGCATCTGCCCATACAGTACCCGCCAACCTAGACACTCGAAACCTAAGAGATTCAAATGCCGGCTAGTAATAATGCACCATGTTCTAAGTTGTAGTGGGCATGTGACTGTGAGCACGAGGGTACGGGTGCACGAATGGCCAAGTGTAGGTACTGGTTTAGGACCTCGACGGGTGTAGACTGGCTGTGCAATCGCTGTCCGTGGTTCGGCTACAGTTACGAGAATAGTTGATAACCCACCCACCACTGATTGTCGAATCTAGCTTGTATGGGCTCTACCGATAGCGGGTATAACACTCTCGCCCATTCCTGTTACATTTGTGTTGCGCCCGCCTAGGGGATAGGCAGACCCTAGTTAAAAATTGTAAGGTTCTGCTCGGTCCGGGACTGTTGCTGGATGGGATGCGAAAAGTAAAAGATTTTCTAGTTCTCTTTGTTACGCAAAAATTCCAATTATAGTAGTCGAGCCTATTGGGAATCGGAAAGTGCTGCGAGTCGCAGTGGCCAGTGAAGCCATTCGGAGGCCCGGCGGGGACCGAATGCGTCGCTGGACTTACTCTTACTACAATGAAAATGCAAGCATATGCGTGGGTTTAATAATGTACATGCAGCACTAATAGGCCTAGCGAGGAGACCAACAAGACCTGTAGCCGAAATATTCCCTACTTGGGCTAAAGGTCCCCAAAATTGTTGACACATAACCTATCTAGGCAGTGGATATATCAAGATGCAGGTTGTCATCTCCGTGATCTCCTTCCGGGACCGATCAGGATTCTCTGAGTTATGCGGCTAACCACGCATCGCCAACGTAAGTAATAGCCCCTATGACGTGAATCCGGCTGGCTCACATGCGGTCGCATAAGACAGGAATACTGGACATGGGGACGATGGTTACGTAGCATTGGCCTTACGCCTCGGTCACGTTGTATCGGATATACGAGAGTCCAGCTCGGGGCATTTAGGCGCTCTCTGCTATGGTCGCATTTCCATGGAAAGGATTAGTAAGTGAGGCCCCCTGCCCGTAAGCAATGCCCCCCGGGGCACCTAGCTCTAGGTCAGAGAGACGATTTTCGTCAAGATAATTTGATACGGTCGATCAGAGAAGATGAATCTCCTCCGCCGATGCTACGCCCTCCCGCGACTTGGGGTATTCTCGTAAAGGACTAGCTTGATTTATAATTTCCCCAGTCTTCGCCAGCATTTTTACAATAGGCGGTGGGGTTTATCCCCAAACTAATGAGACCAGATTGATTGGCCTCTAAGTTAGAGACGCTTACACCGGCCCCATGCTGAACGAAATCCCTAGGGGCAACTGGAAAATCGAACGTTTGGCGCGTGGCTTGTCCCCATCACCGTACACTTGTTCGTGGACTCCGAATCCTCATTTTACTACTCGGAATACATCGATGAAACGATACGTGTGACTTACTGGCTTAGACGGGCACCTGGCCTGCTTCGATGCACTCTGGGTCTCATTCATGACGGATGCGAGTTGGTGCACTTCCGAAGTTCGGACGCTCCGAGCATTTAGACACAAACAGCCGTCGACTAAACCTATTACTCTAAGCCAAGTATACAAGTCGGAGTTGGCTGGAACAAGGTGAGAATTCGGAGTCTAGAAGAGAAGGAAGCAA'/>

    <sequence taxon='15' value='TCAATGGTCTTTCCAAGATGGTTTTTAAGACATGATGTCGCATGACACCATACTGACCTAGGACCCCTTGGTAAACTGGGTTACTGACCATATTCTCTCAGACACATCGGGCCCCAGAGTAATATGTCAGCCCACTTTGCAAAAGCCCATCAGTGGGGCCAATACTTGAAATAGAAACGCCGGGACAACGTCACTTGGTACCGTTTTGTGCGTTTGGACATTGTCCTATGCTAAGATAGAGCTAAAGACTCTGGACTGAGTTAAACACCCCTGACCTTAATGGATCGATTCTTTCCCAATGCGCGGGGGCGTGTTACACCAAAGGCCACGTCGTTCCTGTCTTCCATCGCTAGAGGAGCGTTTTGTATAGCATCTGCCCATACAGTACCCGCCAACCTAGACACTCGAAACCTAAGAGATTCAAATGCCGGCTAGTAATAATGCACCATGTTCTAAGTTGTAGTGGGCATGTGACTGTGAGCACGAGGGTACGGGTGCACGAATGGCCAAGTGTAAGTACTGGTTTAGGACCTCGACGGGTGTAGACTGGCTGTGCAATCGCTGTCCGTGGTTCGGCTACAGTTACGAGAATAGTTGATAACCCACCCACCACTGATTGTCGAATCTAGCTTGTATGGGCTCTACCGATAGCGGGTATAACACTCTCGCCCATTCCTGTTACATTTGTGTTGCGCCCGCCTAGGGGATAGGCAGACCCTAGTTAAAAATTGTAAGGTTCTGCTCGGTCCGGGACTGTTGCTGGATGGGATGCGAAAAGTAAAAGATTTTCTAGTTCTCTTTGTTACGCAAAAATTCCAATTATAGTAGTCGAGCCTATTGGGAATCGGAAAGTGCTGCGAGTCGCAGTGGCCAGTGAAGCCATTCGGAGGCCCGGCGGGGACCGAATGCGTCGCTGGACTTACTCTTACTACAATGAAAATGCAAGCATATGCGTGGGTTTAATAATGTACATGCAGCACTAATAGGACCAGCGAGGAGACCAACAAGACCTGTAGCCGAAATATTCCCTACTTGGGCTAAAGGTCCCCAAAATTGTTGACACATAACCTATCTAGGCAGTGGATATATCAAGATGCAGGTTGTCATCTCCGTGATCTCCTTCCGGGACCGATCAGGATTCTCTGAGTTATGCGGCTAACCACGCATCGCCAACGTAAGTAATAGCCCCTATGACGTGAATCCGGCTGGCTCACATGCGGTCGCATAAGACAGGAATACTGGACATGGGGACGATGGTTACGTAGCATTGGCCTTACGCCTCGGTCACGTTGTATCGGATATACGAGAGTCCAGCTCGGGGCATTTAGGCGCTCTCTGCTATGGTCGCATTTCCATGGAAAGGATTAGTAAGTGAGGCTCCCTGCCCGTAAGCAATGCCCCCCGGGGCACCTAGCTCTAGGTCAGAGAGACGATTTTCGTCAAGATAATTTGATACGGTCGATCAGAGAAGATGAATCTCCTCCGCCGATGCTACGCCCTCCCGCGACTTGGGGTATTCTCGTAAAGGACTAGCTTGATTTATAATTTCCCCAGTCTTCGCCAGCATTTTTACAATAGGCGGTGGGGTTTATCCCCAAACTAATGAGACCAGATTGATTGGCCTCTAAGTTAGAGACGCTTACACCGGCCCCATGCTGAACGAAATCCCTAGGGGCAACTGGAAAATCGAACGTTTGGCGCGTGGCTTGTCCCCATCACCGTACACTTGTTCGTGGACTCCGAATCCTCATTTTACTACTCGGAATACATCGATGAAACGATACGTGTGACTTACTGGCTTAGACGGGCACCTGGCCTGCTTCGATGCACTCTGGGTCTCATTCATGACGGATACGAGTTGGTGCACTTCCGAAGTTCGGACGCTCCGAGCATTTAGACACAAACAGCCGTCGACTAAACCTATTACTCTAAGCCAAGTATACAAGTCGGAGTTGGCTGGAACAAGGTGAGAATTCGGAGTCTAGAAGAGAAGGAAGCAA'/>

    <sequence taxon='24' value='TCAATGGTCTTTCCAAGATGGTTTTTAAGACATGATGTCGCATGACACCATACTGACCTAGGACCCCTTGGTAAACTGGGTTACTGACCATATTCTCTCAGACACATCGGGCCCCAGAGTAATATGTCAGCCCACTTTGCAAAAGCCCATCAGTGGGGCCAATACTTGACATAGAAACGCCGGGACAACGTCACTTGGTACCGTTTTGTGCGTTTGGACATTGTCCTATGCTAAGATAGAGCTAAAGACTCTGGACTGAGTTAAACACCCCTGACCTTAATGGATCGATTCTTTCCCAATGCGCGGGGGCGTGTTACACCAAAGGCCACGTCGTTCCTGTCCTCCATCGCTAGAGGAGCGTTTTGTATAGCATCTGCCCATACAGTACCCGCCAACCTAGACACTCGAAACCTAAGAGATTCAAATGCCGGCTAGTAATAATGCACCATGTTCTAAGTTGTAGTGGGCATGTGACTGTGAGCACGAGGGTACGGGTGCACGAATGGCCAAGTGTAAGTACTGGTTTAGGACCTCGACGGGTGTAGACTGGCTGTGCAATCGCTGTCCGTGGTTCGGCTACAGTTACGAGAATAGTTGATAATCCACCCACCACTGATTGTCGAATCTAGCTTGTATGGGCTCTGCCGATAGCGGGTATAACACTCTCGCCCATTCCTGTTACATTTGTGTTGCGCCCGCCTAGGGGATAGGCAGACCCTAGTTAAAAATTGTAAGGTTCTGCTCGGTCCGGGACTGTTGCTGGATGGGATGCGAAAAGTAAAAGATTTTCTAGTTCTCTTTGTTACGCAAAAATTCCAATTATAGTAGTCGAGCCTATTGGGAATCGGAAAGTGCTGCGAGTCGCAGTGGCCAGTGAAGCCATTCGGAGGCCCGGCGGGGACCGAATGCGTCGCTGGACTTACTCTTACTACAATGAAAATGCAAGCATATGCGTGGGTTTAATAATGTACATGCAGCACTAATAGGACCAGCGAGGAGACCAACAAGACCTGTAGCCGAAATATTCCCTACTTGGGCTAAAGGTCCCCAAAATTGTTGACACATAACCTATCTAGGCAGTGGATAAATCAAGATGCAGGTTGTCATCTCCGTGATCTCCTTCCGGGACCGATCAGGATTCTCTGAGTTATGCGGCTAACCACGCATCGCCAACGTAAGTAATAGCCCCTATGACGTGAATCCGGCTGGCTCACATGCGGTCGCATAAGACAGGAATACTGGACATGGGGACGATGGTTACGTAGCATTGGCCTTACGCCTCGGTCACGTTGTATCGGATATACGAGAGTCCAGCTCGGGGCATTTAGGCGCTCTCTGCTATGGTCGCATTTCCATGGAAAGGATTAGTAAGTGAGGCTCCCTGCCCGTAAGCAATGCCCCCCGGGGCACCTAGCTCTAGGTCAGAGAGACGATTTTCGTCAAGATAATTTGATACGGTCGATCAGAGAAGATGAATCTCCTCCGCCGATGCTACGCCCTCCCGCGACTTGGGGTATTCTCGTAAAGGACTAGCTTGATTTATAATTTCCCCAGTCTTCGCCAGCATTTTTACAATAGACGGTGGGGTTTATCCCCAAACTAATGAGACCAGATTGATTGGCCTCTAAGTTAGAGACGCTTACACCGGCCCCATGCTGAACGAAATCCCTAGGGGCAACTGGAAAATCGAACGTTTGGCGCGTGGCTTGTCCCCATCACCGTACACTTGTTCGTGGACTCCGAATCCTCATTTTACTACTCGGAATACATCGATGAAACGATACGTGTGACTTACTGGCTTAGACGGGCACCTGGCCTGCTTCGATGCACTCTGGGTCTCATTCATGACGGATACAAGTTGGTGCACTTCCGAAGTTCGGACGCTCAGAGCATTTAGACACAAACAGCCGTCGACTAAACCTATTACTCTAAGCCAAGTATACAAGTCGGAGTTGGCTGGAACAAGGTGAGAATTCGGAGTCTAGAAGAGAAGGAAGCAA'/>

    <sequence taxon='26' value='TCAATGGTCTTTCCAAGATGGTTTTTAAGACATGATGTCGCATGACACCATACTGACCTAGGACCCCCTGGTAAACTGGGTTACTGACCATATTCTCTCAGACACATCGGGCCCCAGAGTAATATGTCAGCCCACTTTGCAAAAGCCCATCAGTGGGGCCAATACTTGACATAGAAACGCCGGGACAACGTCACTTGGTACCGTTTTGTGCGTTTGGACATTGTCCTATGCTAAGATAGAGCTAAAGACTCTGGACTGAGTTAAACACCCCTGACCTTAATGGATCGATTCTTTCCCAATGCGCGGGGGCGTGTTACACCAAAGGCCACGTCGTTCCTGTCCTCCATCGCTAGAGGAGCGTTTTGTATAGCATCTGCCCATACAGTACCCGCCAACCTAGACACTCGAAACCTAAGAGATTCAAATGCCGGCTAGTAATAATGCACCATGTTCTAAGTTGTAGTGGGCATGTGACTGTGAGCACGAGGGTACGGGTGCACGAATGGCCAAGTGTAAGTACTGGTTTAGGACCTCGACGGGTGTAGACTGGCTGTGCAATCGCTGTCCGTGGTTCGGCTACAGTTACGAGAATAGTTGATAATCCACCCACCACTGATTGTCGAATCTAGCTTGTATGGGCTCTGCCGATAGCGGGTATAACACTCTCGCCCATTCCTGTTACATTTGTGTTGCGCCCGCCTAGGGGATAGGCAGACCCTAGTTAAAAATTGTAAGGTTCTGCTCGGTCCGGGACTGTTGCTGGATGGGATGCGAAAAGTAAAAGATTTTCTAGTTCTCTTTGTTACGCAAAAATTCCAATTATAGTAGTCGAGCCTATTGGGAATCGGAAAGTGCTGCGAGTCGCAGTGGCCAGTGAAGCCATTCGGAGGCCCGGCGGGGACCGAATGCGTCGCTGGACTTACTCTTACTACAATGAAAATGCAAGCATATGCGTGGGTTTAATAATGTACATGCAGCACTAATAGGGCCAGCGAGGAGACCAACAAGACCTGTAGCCGAAATATTCCCTACTTGGGCTAAAGGTCCCCAAAATTGTTGACACATAACCTATCTAGGCAGTGGATAAATCAAGATGCAGGTTGTCATCTCCGTGATCTCCTTCCGGGACCGATCAGGATTCTCTGAGTTATGCGGCTAACCACGCATCGCCAACGTAAGTAATAGCCCCTATGACGTGAATCCGGCTGGCTCACATGCGGTCGCATAAGACAGGAATACTGGACATGGGGACGATGGTTACGTAGCATTGGCCTTACGCCTCGGTCACGTTGTATCGGATATACGAGAGTCCAGCTCGGGGCATTTAGGCGCTCTCTGCTATGGTCGCATTTCCATGGAAAGGATTAGTAAGTGAGGCTCCCTGCCCGTAAGCAATGCCCCCCGGGGCACCTATCTCTAGGTCAGAGAGACGATTTTCGTCAAGATAATTTGATACGGTCGATCAGAGAAGATGAATCTCCTCCGCCGATGCTACGCCCTCCCGCGACTTGGGGTATTCTCGTAAAGGACTAGCTTGATTTATAATTTCCCCAGTCTTCGCCAGCATTTTTACAATAGACGGTGGGGTTTATCCCCAAACTAATGAGACCAGATTGATTGGCCTCTAAGTTAGAGACGCTTACACCGGCCCCATGCTGAACGAAATCCCTAGGGGCAACTGGAAAATCGAACGTTTGGCGCGTGGCTTGTCCCCATCACCGTACACTTGTTCGTGGACTCCGAATCCTCATTTTACTACTCGGAATACATCGATGAAACGATACGTGTGACTTACTGGCTTAGACGGGCACCTGGCCTGCTTCGATGCACTCTGGGTCTCATTCATGACGGATACAAGTTGGTGCACTTCCGAAGTTCGGACGCTCAGAGCATTTAGACACAAACAGCCGTCGACTAAACCTAATACTCTAAGCCAAGTATACAAGTCGGAGTTGGCTGGAACAAGGTGAGAATTCGGAGTCTAGAAGAGAAGGAAGCAA'/>

    <sequence taxon='35' value='TCAATGGTCTTTCCAAGATGGTTTTTAAGACATGATGTCGCATGACACCATACTGACCTAGGACCCCCTGGTAAACTGGGTTACTGACCATATTCTCTCAGACACATCGGGCCCCAGAGTAATATGTCAGCCCACTTTGCAAAAGCCCATCAGTGGGGCCAATACTTGACATAGAAACGCCGGGACAACGTCACTTGGTACCGTTTTGTGCGTTTGGACATTGTCCTATGCTAAGATAGAGCTAAAGACTCTGGACTGAGTTAAACACCCCTGACCTTAATGGATCGATTCTTTCCCAATGCGCGGGGGCGTGTTACACCAAAGGCCACGTCGTTCCTGTCCTCCATCGCTAGAGGAGCGTTTTGTATAGCATCTGCCCATACAGTACCCGCCAACCTAGACACTCGAAACCTAAGAGATTCAAATGCCGGCTAGTAATAATGCACCATGTTCTAAGTTGTAGTGGGCATGTGACTGTGAGCACGAGGGTACGGGTGCACGAATGGCCAAGTGTAAGTACTGGTTTAGGACCTCGACGGGTGTAGACTGGCTGTGCAATCGCTGTCCGTGGTTCGGCTACAGTTACGAGAATAGTTGATAATCCACCCACCACTGATTGTCGAATCTAGCTTGTATGGGCTCTGCCGATAGCGGGTATAACACTCTCGCCCATTCCTGTTACATTTGTGTTGCGCCCGCCTAGGGGATAGGCAGACCCTAGTTAAAAATTGTAAGGTTCTGCTCGGTCCGGGACTGTTGCTGGATGGGATGCGAAAAGTAAAAGATTTTCTAGTTCTCTTTGTTACGCAAAAATTCCAATTATAGTAGTCGAGCCTATTGGGAATCGGAAAGTGCTGCGAGTCGCAGTGGCCAGTGAAGCCATTCGGAGGCCCGGCGGGGACCGAATGCGTCGCTGGACTTACTCTTACTACAATGAAAATGCAAGCATATGCGTGGGTTTAATAATGTACATGCAGCACTAATAGGGCCAGCGAGGAGACCAACAAGACCTGTAGCCGAAATATTCCCTACTTGGGCTAAAGGTCCCCAAAATTGTTGACACATAACCTATCTAGGCAGTGGATAAATCAAGATGCAGGTTGTCATCTCCGTGATCTCCTTCCGGGACCGATCAGGATTCTCTGAGTTATGCGGCTAACCACGCATCGCCAACGTACGTAATAGCCCCTATGACGTGAATCCGGCTGGCTCACATGCGGTCGCATAAGACAGGAATACTGGACATGGGGACGATGGTTACGTAGCATTGGCCTTACGCCTCGGTCACGTTGTATCGGATATACGAGAGTCCAGCTCGGGGCATTTAGGCGCTCTCTGCTATGGTCGCATTTCCATGGAAAGGATTAGTAAGTGAGGCTCCCTGCCCGTAAGCAATGCCCCCCGGGGCACCTATCTCTAGGTCAGAGAGACGATTTTCGTCAAGATAATTTGATACGGTCGATCAGAGAAGATGAATCTCCTCCGCCGATGCTACGCCCTCCCGCGACTTGGGGTATTCTCGTAAAGGACTAGCTTGATTTATAATTTCCCCAGTCTTCGCCAGCATTTTTACAATAGACGGTGGGGTTTATCCCCAAACTAATGAGACCAGATTGATTGGCCTCTAAGTTAGAGACGCTTACACCGGCCCCATGCTGAACGAAATCCCTAGGGGCAACTGGAAAATCGAACGTTTGGCGCGTGGCTTGTCCCCATCACCGTACACTTGTTCGTGGACTCCGAATCCTCATTTTACTACTCGGAATACATCGATGAAACGATACGTGTGACTTACTGGCTTAGACGGGCACCTGGCCTGCTTCGATGCACTCTGGGTCTCATTCATGACGGATACAAGTTGGTGCACTTCCGAAGTTCGGACGCTCAGAGCATTTAGACACAAACAGCCGTCGACTAAACCTAATACTCTAAGCCAAGTATACAAGTCGGAGTTGGCTGGAACAAGGTGAGAATTCGGAGTCTAGAAGAGAAGGAAGCAA'/>

    <sequence taxon='59' value='TCAATGGTCTTTCCAAGATGGTTTTTAAGACATGATGTCGCCTGACACCATACCGACCTAGGACCCTCTGGTAAACTGGGTTACTGACCATATTCTCTCAGACACATCGGGCCCCAGAGTAATATGTCAGCCCACTTTGCAAAAGCCCATCAGTGGGGCCAATACTTGACATAGAAACGCCGGGACAACGTCACTTGGTACCGTTTTGTGCGTTTGGACATTGTCCTATGCTAAGATAGAGCTAAAGACTCTGGACTGAGTTAAACACCCCTGACCTTAATGGATCGATTCTTTCCCAATGCGCGGGGGCGTGTTACACCAAAGGCCACGTCGTTCCTGTCCTCCATCGCTAGAGGAGCGTTTTGTATAGCATCTGCCCATACAGTACCCGCCAACCTAGACACTCGAAACCTAAGAGATTCAAATGCCGGCTAGTAATAATGCACCATGTTCTAAGTTGTAGTGGGCATGTGACTGTGAGCACGAGGGTACAGGTGCACGAATGGCCAAGTGTAAGTACTGGTTTAGGACCTCGACGGGTGTAGACTGGCTGTGCAATCGCTGTCCGTGGTTCGGCTACAGTTACGAGAACAGTTGATAATCCACCCACCACTGATTGTCGAATCTAGCTTGTATGGGCTCTGCCGATAGCGGGTATAACACTCCCGCCCATTCCTGTTACATTTGTGTTGCGCCCGCCTAGGGGATAGGCAGACCCTAGTTAAAAATTGTAAGGTTCTGCTCGGTCCGGGACTGTTGCTGGATGGGATGCGAAAAGTAAAAGATTTTCTAGTTCTCTTTGTTACGCAAAAATTCCAATTATAGTAGTCGAGCCTATTGGGAATCGGAGAGTGCTGCGAGTCGCAGTGGCCAGTGAAGCCATTCGGAGGCCCGGCGGGGACCGAATGCGTCGCTGGACTTACGCTTACTACAATGAAAATGCAAGCATATGCGTGGGTTTAATAATGTACATGCAGCACTAATAGGGCCAGCGAGGAGACCAACAAGACCTGTAGCCGAAATATTCCCTACTTGGGCTAAAGGTCCCCAAAATTGTTGACACATAACCTATCTAGGCAGTGGATAAATCAAGATGCAGGTTGTCATCTCCGTGATCTCCTTCCGGGACCGATCAGGATTCTCTGAGTTATGCGGCTAACCACGCATCGCCAACGTACGTAATAGCCCCTATGACGTGAATCCGGCTGGCTCACATGCGGTCGCATAAGACAGGGATACTGGACATGGGGACGATGGTTACGTAGCATTGGCCTTACGCCTCGGTCACGTTGTATCGGATATACGAGAGTCCAGCTCGGGGCATTTAGGCGCTCTCTGCTATGGTCGCATTTCCATGGAAAGGATTAGTAAGTGAGGCTCCCTGCCCGTAAGCAATGCCCCCCGGGGCACCTATCTCTAGGTCAGAGAGACGATTTTCGTCAAGATAATTTGATACGGTCGATCAGAGAAGATGAATCTCCTCCGCCGATGCTACGCCCTCCCGCGACTTGGGGTATTCTCGTAAAGGACTAGCTTGATTTATAATTTCCCCAGTCTTCGCCAGCATTTTTACAATAGACGGTGGGATTTATCCCCAAACTAATGAGACCAGATTGATTGGCCTCTAAGTTAGAGACGCTTACACCGGCCCCATGCTGAACGAAATCCCTAGGGGCAACTGGAAAATCGAACGTTTGGCGCGTGGCTTGTCCCCATCACCGTACACTTGTTCGTGGACTCCGAATCCTCATTTTTCTACTCGGAATACATCGATGAAACGATACGTGTGACTTACTGGCTTAGACGGGCACCTGGCCTGCTTCGATGCACTCTGGGTCTCATTCATGACGGATACAAGTTGGTGCACTTCCGAAGTTCGGACGCTCAGAGCATTTAGACACAAACAGCCGTCGACTAAACCTAATACTCTAAGCCAAGTATACAAGTCGGAGTTGGCTGGAACAAGGTGAGAATTCGGAGTCTAGAAGAGAGGGAAGCAA'/>

    <sequence taxon='68' value='TCAATGGTCTTTCCAAGATGGTTTTTAAGACATGATGTCGCCTGACACCATACCGACCTAGGACCCTCTGGTAAACTGGGTTACTGACCATATTCTCTCAGACACATCGGGCCCCAGAGTAATATGTCAGCCCACTTTGCAAAAGCCCATCAGTGGGGCCAATACTTGACATAGAAACGCCGGGACAACGTCACTTGGTACCGTTTTGTGCGTTTGGACATTGTCCTATGCTAAGATAGAGCTAAAGACTCTGGACTGAGTTAAACACCCCTGACCTTAATGGATCGATTCTTTCCCAATGCGCGGGGGCGTGTTACACCAAAGGCCACGTCGTTCCTGTCCTCCATCGCTAGAGGAGCGTTTTGTATAGCATCTGCCCATACAGTACCCGCCAACCTAGACACTCGAAACCTAAGAGATTCAAATGCCGGCTAGTAATAATGCACCATGTTCTAAGTTGTAGTGGGCATGTGACTGTGAGCACGAGGGTACAGGTGCACGAATGGCCAAGTGTAAGTACTGGTTTAGGACCTCGACGGGTGTAGACTGGCTGTGCAATCGCTGTCCGTGGTTCGGCTACAGTTACGAGAACAGTTGATAATCCACCCACCACTGATTGTCGAATCTAGCTTGTATGGGCTCTGCCGATAGCGGGTATAACACTCCCGCCCATTCCTGTTACATTTGTGTTGCGCCCGCCTAGGGGATAGGCAGACCCTAGTTAAAAATTGTAAGGTTCTGCTCGGTCCGGGACTGTTGCTGGATGGGATGCGAAAAGTAAAAGATTTTCTAGTTCTCTTTGTTACGCAAAAATTCCAATTATAGTAGTCGAGCCTATTGGGAATCGGAGAGTGCTGCGAGTCGCAGTGGCCAGTGAAGCCATTCGGAGGCCCGGCGGGGACCGAATGCGTCGCTGGACTTACGCTTACTACAATGAAAATGCAAGCATATGCGTGGGTTTAATAATGTACATGCAGCACTAATAGGGCCAGCGAGGAGACCAACAAGACCTGTAGCCGAAATATTCCCTACTTGGGCTAAAGGTCCCCAAAATTGTTGACACATAACCTATCTAGGCAGTGGATAAATCAAGATGCAGGTTGTCATCTCCGTGATCTCCTTCCGGGACCGATCAGGATTCTCTGAGTTATGCGGCTAACCACGCATCGCCAACGTACGTAATAGCCCCTATGACGTGAATCCGGCTGGCTCACATGCGGTCGCATAAGACAGGGATACTGGACATGGGGACGATGGTTACGTAGCATTGGCCTTACGCCTCGGTCACGTTGTATCGGATATACGAGAGTCCAGCTCGGGGCATTTAGGCGCTCTCTGCTATGGTCGCATTTCCATGGAAAGGATTAGTAAGTGAGGCTCCCTGCCCGTAAGCAATGCCCCCCGGGGCACCTATCTCTAGGTCAGAGAGACGATTTTCGTCAAGATAATTTGATACGGTCGATCAGAGAAGATGAATCTCCTCCGCCGATGCTACGCCCTCCCGCGACTTGGGGTATTCTCGTAAAGGACTAGCTTGATTTATAATTTCCCCAGTCTTCGCCAGCATTTTTACAATAGACGGTGGGATTTATCCCCAAACTAATGAGACCAGATTGATTGGCCTCTAAGTTAGAGACGCTTACACCGGCCCCATGCTGAACGAAATCCCTAGGGGCAACTGGAAAATCGAACGTTTGGCGCGTGGCTTGTCCCCATCACCGTACACTTGTTCGTGGACTCCGAATCCTCATTTTTCTACTCGGAATACATCGATGAAACGATACGTGTGACTTACTGGCTTAGACGGGCACCTGGCCTGCTTCGATGCACTCTGGGTCTCATTCATGACGGATACAAGTTGGTGCACTTCCGAAGTTCGGACGCTCAGAGCATTTAGACACAAACAGCCGTCGACTAAACCTAATACTCTAAGCCAAGTATACAAGTCGGAGTTGGCTGGAACAAGGTGAGAATTCGAAGTCTAGAAGAGAGGGAAGCAA'/>

    <sequence taxon='70' value='TCAATGGTCTTTCCAAGATGGTTTTTAAGACATGATGTCGCCTGACACCATACCGACCTAGGACCCTCTGGTAAACTGGGTTACTGACCATATTCTCTCAGACACATCGGGCCCCAGAGTAATATGTCAGCCCACTTTGCAAAAGCCCATCAGTGGGGCCAATACTTGACATAGAAACGCCGGGACAACGTCACTTGGTACCGTTTTGTGCGTTTGGACATTGTCCTATGCTAAGATAGAGCTAAAGACTCTGGACTGAGTTAAACACCCCTGACCTTAATGGATCGATTCTTTCCCAATGCGCGGGGGCGTGTTACACCAAAGGCCACGTCGTTCCTGTCCTCCATCGCTAGAGGAGCGTTTTGTATAGCATCTGCCCATACAGTACCCGCCAACCTAGACACTCGAAACCTAAGAGATTCAAATGCCGGCTAGTAATAATGCACCATGTTCTAAGTTGTAGTGGGCATGTGACTGTGAGCACGAGGGTACAGGTGCACGAATGGCCAAGTGTAAGTACTGGTTTAGGACCTCGACGGGTGTAGACTGGCTGTGCAATCGCTGTCCGTAGTTCGGCTACAGTTACGAGAACAGTTGATAATCCACCCACCACTGATTGTCGAATCTAGCTTGTATGGGCTCTGCCGATAGCGGGTATAACACTCCCGCCCATTCCTGTTACATTTGTGTTGCGCCCGCCTAGGGGATAGGCAGACCCTAGTTAAAAATTGTAAGGTTCTGCTCGGTCCGGGACTGTTGCTGGATGGGATGCGAAAAGTAAAAGATTTTCTAGTTCTCTTTGTTACGCAAAAATTCCAATTATAGTAGTCGAGCCTATTGGGAATCGGAGAGTGCTGCGAGTCGCAGTGGCCAGTGAAGCCATTCGGAGGCCCGGCGGGGACCGAATGCGTCGCTGGACTTACGCTTACTACGATGAAAATGCAAGCATATGCGTGGGTTTAATAATGTACATGCAGCACTAATAGGGCCAGCGAGGAGACCAACAAGACCTGTAGCCGAAATATTCCCTACTTGGGCTAAAGGTCCCCAAAATTGTTGACACATAACCTATCTAGGCAGTGGATAAATCAAGATGCAGGTTGTCATCTCCGTGATCTCCTTCCGGGACCGATCAGGATTCTCTGAGTTATGCGGCTAACCACGCATCGCCAACGTACGTAATAGCCCCTATGACGTGAATCCGGCTGGCTCACATGCGGTCGCATAAGGCAGGGATACTGGACATGGGGACGATGGTTACGTAGCATTGGCCTTACGCCTCGGTCACGTTGTATCGGATATACGAGAGTCCAGCTCGGGGCATTTAGGCGCTCTCTGCTATGGTCGCATTTCCATGGAAAGGATTAGTAAGTGAGGCTCCCTGCCCGTAAGCAATGCCTCCCGGGGCACCTATCTCTAGGTCAGAGAGACGATTTTCGTCAAGATAATTTGATACGGTCGATCAGAGAAGATGAATCTCCTCCGCCGATGCTACGCCCTCCCGCGACTTGGGGTATTCTCGTAAAGGACTAGCTTGATTTATAATTTCCCCAGTCTTCGCCAGCATTTTTACAATAGACGGTGGGATTTATCCCCAAACTAATGAGACCAGATTGATTGGCCTCTAAGTTAGAGACGCTTACACCGGCCCCATGCTGAACGAAATCCCTAGGGGCAACTGGAAAATCGAACGTTTGGCGCGTGGCTTGTCCCCATCACCGTACACTTGTTCGTGGACTCCGAATCCTCATTTTTCTACTCGGAATACATCGATGAAACGATACGTGTGACTTACTGGCTTAGACGGGCACCTGGCCTGCTTCGATGCACTCTGGGTCTCATTCATGACGGATACAAGTTGGTGCACTTCCGAAGTTCGGACGCTCAGAGCATTTAGACACAAACAGCCGTCGACTAAACCTAATAGTCTAAGCCAAGTATACAAGTCGGAGCTGGCTGGAACAAGGTGAGGATTCGGAGTCTAGAAGAGAAGGAAGCAA'/>

    <sequence taxon='81' value='TCAATGGTCTTTCCAAGATGGTTTTTAAGACATGATGTCGCCTGACACCATACCGACCTAGGACCCTCTGGTAAACTGGGTTACTGACCATATTCTCTCGGACACATCGGGCCCCAGAGTAATATGTCAGCCCACTTTGCAAAAGCCCATCAGTGGGGCCAATACTTGACATAGAAACGCCGGGACAACGTCACTTGGTACCGTTTTGTGCGTTTGGACATTGTCCTATGCTAAGATAGAGCTAAAGACTCTGGACTGAGTTAAACACCCCTGACCTTAATGGATCGATTCTTTCCCAATGCGCGGGGGCGTGTTACACCAAAGGCCACGTCGTTCCTGTCCTCCATCGCTAGAGGAGCGTTTTGTATAGCATCTGCCCATACAGTACCCGCCAACCTAGACACTCGAAACCTAAGAGATTCAAATGCCGGCTAGTAATAATGCACCATGTTCTAAGTTGTAGTGGGCATGTGACTGTGAGCACGAGGGTACAGGTGCACGAATGGCCAAGTGTAAGTACTGGTTTAGGACCTCGACGGGTGTAGACTGGCTGTGCAATCGCTGTCCGTAGTTCGGCTACAGTTACGAGAACAGTTGATAATCCACCCACCACTGATTGTCGAATCTAGCTTGTATGGGCTCTGCCGATAGCGGGTATAACACTCCCGCCCATTCCTGTTACATTTGTGTTGCGCCCGCCTAGGGGATAGGCAGACCCTAGTTAAAAATTGTAAGGTTCTGCTCGGTCCGGGACTGTTGCTGGATGGGATGCGAAAAGTAAAAGATTTTCTAGTTCTCTTTGTTACGCAAAAATTCCAATTATAGTAGTCGAGCCTATTGGGAATCGGAGAGTGCTGCGAGTCGCAGTGGCCAATGAAGCCATTCGGAGGCCCGGCGGGGACCGAATGCGTCGCTGGACTTACGCTTACTACGATGAAAATGCAAGCATATGCGTGGGTTTAATAATGTACATGCAGCACTAATAGGGCCAGCGAGGAGACCAACAAGACCTGTAGCCGAAATATTCCCTACTTGGGCTAAAGGTCCCCAAAATTGTTGACACATAACCTATCTAGGCAGTGGATAAATCAAGATGCAGGTTGTCATCTCCGTGATCTCCTTCCGGGACCGATCAGGATTCTCTGAGTTATGCGGCTAACCACGCATCGCCAACGTACGTAATAGCCCCTATGACGTGAATCCGGCTGGCTCACATGCGGTCGCATAAGACAGGGATACTGGACATGGGGACGATGGTTACGTAGCATTGGCCTTACGCCTCGGTCACGTTGTATCGGATATACGAGAGTCCAGCTCGGGGCATTTAGGCGCTCTCTGCTATGGTCGCATTTCCATGGAAAGGATTAGTAAGTGAGGCTCCCTGCCCGTAAGCAATGCCTCCCGGGGCACCTATCTCTAGGTCAGAGAGACGATTTTCGTCAAGATAATTTGATACGGTCGATCAGAGAAGATGAATCTCCTCCGCCGATGCTACGCCCTCCCGCGACTTGGGGTATTCTCGTAAAGGACTAGCTTGATTTATAATTTCCCCAGTCTTCGCCAGCATTTTTACAATAGACGGTGGGATTTATCCCCAAACTAATGAGACCAGATTGATTGGCCTCTAAGTTAGAGACGCTTACACCGGCCCCATGCTGAACGAAATCCCTAGGGGCAACTGGAAAATCGAACGTTTGGCGCGTGGCTTGTCCCCATCACCGTACACTTGTTCGTGGACTCCGAATCCTCATTTTTCTACTCGGAATACATCGATGAAACGATACGTGTGACTTACTGGCTTAGACGGGCACCTGGCCTGCTTCGATGCACTCTGGGTCTCATTCATGACGGATACAAGTTGGTGCACTTCCGAAGTTCGGACGCTCAGAGCATTTAGACACAAACAGCCGTCGACTAAACCTAATACTCTAAGCCAAGTATACAAGTCGGAGTTGGCTGGAACAAGGTGAGGATTCGGAGTCTAGAAGAGAAGGAAGCAA'/>

    <sequence taxon='82' value='TCAATGGTCTTTCCAAGATGGTTTTTAAGACATGATGTCGCCTGACACCATACCGACCTAGGACCCTCTGGTAAACTGGGTTACTGACCATATTCTCTCAGACACATCGGGCCCCAGAGTAATATGTCAGCCCACTTTGCAAAAGCCCATCAGTGGGGCCAATACTTGACATAGAAACGCCGGGACAACGTCACTTGGTACCGTTTTGTGCGTTTGGACATTGTCCTATGCTAAGATAGAGCTAAAGACTCTGGACTGAGTTAAACACCCCTGACCTTAATGGATCGATTCTTTCCCAATGCGCGGGGGCGTGTTACACCAAAGGCCACGTCGTTCCTGTCCTCCATCGCTAGAGGAGCGTTTTGTATAGCATCTGCCCATACAGTACCCGCCAACCTAGACACTCGAAACCTAAGAGATTCAAATGCCGGCTAGTAATAATGCACCATGTTCTAAGTTGTAGTGGGCATGTGACTGTGAGCACGAGGGTACAGGTGCACGAATGGCCAAGTGTAAGTACTGGTTTAGGACCTCGACGGGTGTAGACTGGCTGTGCAATCGCTGTCCGTAGTTCGGCTACAGTTACGAGAACAGTTGATAATCCACCCACCACTGATTGTCGAATCTAGCTTGTATGGGCTCTGCCGATAGCGGGTATAACACTCCCGCCCATTCCTGTTACATTTGTGTTGCGCCCGCCTAGGGGATAGGCAGACCCTAGTTAAAAATTGTAAGGTTCTGCTCGGTCCGGGACTGTTGCTGGATGGGATGCGAAAAGTAAAAGATTTTCTAGTTCTCTTTGTTACGCAAAAATTCCAATTATAGTAGTCGAGCCTATTGGGAATCGGAGAGTGCTGCGAGTCGCAGTGGCCAATGAAGCCATTCGGAGGCCCGGCGGGGACCGAATGCGTCGCTGGACTTACGCTTACTACGATGAAAATGCAAGCATATGCGTGGGTTTAATAATGTACATGCAGCACTAATAGGGCCAGCGAGGAGACCAACAAGACCTGTAGCCGAAATATTCCCTACTTGGGCTAAAGGTCCCCAAAATTGTTGACACATAACCTATCTAGGCAGTGGATAAATCAAGATGCAGGTTGTCATCTCCGTGATCTCCTTCCGGGACCGATCAGGATTCTCTGAGTTATGCGGCTAACCACGCATCGCCAACGTACGTAATAGCCCCTATGACGTGAATCCGGCTGGCTCACATGCGGTCGCATAAGACAGGGATACTGGACATGGGGACGATGGTTACGTAGCATTGGCCTTACGCCTCGGTCACGTTGTATCGGATATACGAGAGTCCAGCTCGGGGCATTTAGGCGCTCTCTGCTATGGTCGCATTTCCATGGAAAGGATTAGTAAGTGAGGCTCCCTGCCCGTAAGCAATGCCTCCCGGGGCACCTATCTCTAGGTCAGAGAGACGATTTTCGTCAAGATAATTTGATACGGTCGATCAGAGAAGATGAATCTCCTCCGCCGATGCTACGCCCTCCCGCGACTTGGGGTATTCTCGTAAAGGACTAGCTTGATTTATAATTTCCCCAGTCTTCGCCAGCATTTTTACAATAGACGGTGGGATTTATCCCCAAACTAATGAGACCAGATTGATTGGCCTCTAAGTTAGAGACGCTTACACCGGCCCCATGCTGAACGAAATCCCTAGGGGCAACTGGAAAATCGAACGTTTGGCGCGTGGCTTGTCCCCATCACCGTACACTTGTTCGTGGACTCCGAATCCTCATTTTTCTACTCGGAATACATCGATGAAACGATACGTGTGACTTACTGGCTTAGACGGGCACCTGGCCTGCTTCGATGCACTCTGGGTCTCATTCATGACGGATACAAGTTGGTGCACTTCCGAAGTTCGGACGCTCAGAGCATTTAGACACAAACAGCCGTCGACTAAACCTAATACTCTAAGCCAAGTATACAAGTCGGAGTTGGCTGGAACAAGGTGAGGATTCGGAGTCTAGAAGAGAAGGAAGCAA'/>

    <sequence taxon='88' value='TCAATGGTCTTTCCAAGATGGTTTTTAAGACATGATGTCGCCTGACACCATACCGACCTAGGACCCTCTGGTAAACTGGGTTACTGACCATATTCTCTCAGACACATCGGGCCCCAGAGTAATATGTCAGCCCACTTTGCAAAAGCCCATCAGTGGGGCCAATACTTGACATAGAAACGCCGGGACAACGTCACTTGGTACCGTTTTGTGCGTTTGGACATTGTCCTATGCTAAGATAGAGCTAAAGACTCTGGACTGAGTTAAACACCCCTGACCTTAATGGATCGATTCTTTCCCAATGCGCGGGGGCGTGTTACACCAAAGGCCACGTCGTTCCTGTCCTCCATCGCTAGAGGAGCGTTTTGTATAGCATCTGCCCATACAGTACCCGCCAACCTAGACACTCGAAACCTAAGAGATTCAAATGCCGGCTAGTAATAATGCACCATGTTCTAAGTTGTAGTGGGCATGTGACTGTGAGCACGAGGGTACAGGTGCACGAATGGCCAAGTGTAAGTACTGGTTTAGGACCTCGACGGGTGTAGACTGGCTGTGCAATCGCTGTCCGTAGTTCGGCTACAGTTACGAGAACAGTTGATAATCCACCCACCACTGATTGTCGAATCTAGCTTGTGTGGGCTCTGCCGATAGCGGGTATAACACTCCCGCCCATTCCTGTTACATTTGTGTTGCGCCCGCCTAGGGGATAGGCAGACCCTAGTTAAAAATTGTAAGGTTCTGCTCGGTCCGGGACTGTTGCTGGATGGGATGCGAAAAGTAAAAGATTTTCTAGTTCTCTTTGTTACGCAAAAATTCCAATTATAGTAGTCGAGCCTATTGAGAATCGGAGAGTGCTGCGAGTCGCAGTGGCCAGTGAAGCCATTCGGAGGCCCGGCGGGGACCGAATGCGTCGCTGGACTTACGCTTACTACGATGAAAATGCAAGCATATGCGTGGGTTTAATAATGTACATGCAGCACTAATAGGGCCAGCGAGGAGACCAACAAGACCTGTAGCCGAAATATTCCCTACTTGGGCTAAAGGTCCCCAAAATTGTTGACACATAACCTATCTAGGCAGTGGATAAATCAAGATGCAGGTTGTCATCTCCGTGATCTCCTTCCGGGACCGATCAGGATTCTCTGAGTTATGCGGCTAACCACGCATCGCCAACGTACGTAATAGCCCCTATGACGTGAATCCGGCTGGCTCATATGCGGTCGCATAAGACAGGGATACTGGACATGGGGACGATGGTTACGTAGCATTGGCCTTACGCCTCGGTCACGTTGTATCGGATATACGAGAGTCCAGCTCGGGGCATTTAGGCGCTCTCTGCTATGGTCGCATTTCCATGGAAAGGATTAGTAAGTGAGGCTCCCTGCCCGTAAGCAATGCCTCCCGGGGCACCTATCTCTAGGTCAGAGAGACGATTTTCGTCAAGATAATTTGATACGGTCGATCAGAGAAGATGAATCTCCTCCGCCGATGCTACGCCCTCCCGCGACTTGGGGTATTCTCGTAAAGGACTAGCTTGATTTATAATTTCCCCAGTCTTCGCCAGCATTTTTACAATAGACGGTGGGATTTATCCCCAAACTAATGAGACCAGATTGATTGGCCTCTAAGTTAGAGACGCTTACACCGGCCCCATGCTGAACGAAATCCCTAGGGGCAACTGGAAAATCGAACGTTTGGCGCGTGGCTTGTCCCCATCACCGTACACTTGTTCGTGGACTCCGAATCCTCATTTTTCTACTCGGAATACATCGATGAAACGATACGTGTGACTTACTGGCTTAGACGGGCACCTGGCCTGCTTCGATGCACTCTGGGTCTCATTCATGACGGATACAAGTTGGTGCACTTCCGAAGTTCGGACGCTCAGAGCATTTAAACACAAACAGCCGTCGACTAAACCTAATACTCTAAGCCAAGTATACAAGTCGGAGTTGGCTGGAACAAGGTGAGAATTCGGAGTCTAGAAGAGAAGGAAGCAA'/>

    <sequence taxon='25' value='TCAATGGTCTTTCCAAGATGGTTTTTAAGACATGATGTCGCATGACACCATACTGACCTAGGACCCCTTGGTAAACTGGGTTACTGACCATATTCTCTCAGACACATCGGGCCCCAGAGTAATATGTCAGCCCACTTTGCAAAAGCCCATCAGTGGGGCCAATACTTGACATAGAAACGCCGGGACAACGTCACTTGGTACCGTTTTGTGCGTTTGGACATTGTCCTATGCTAAGATAGAGCTAAAGACTCTGGACTGAGTTAAACACCCCTGACCTTAATGGATCGATTCTTTCCCAATGCGCGGGGGCGTGTTACACCAAAGGCCACGTCGTTCCTGTCCTCCATCGCTAGAGGAGCGTTTTGTATAGCATCTGCCCATACAGTACCCGCCAACCTAGACACTCGAAACCTAAGAGATTCAAATGCCGGCTAGTAATAATGCACCATGTTCTAAGTTGTAGTGGGCATGTGACTGTGAGCACGAGGGTACGGGTGCACGAATGGCCAAGTGTAAGTACTGGTTTAGGACCTCGACGGGTGTAGACTGGCTGTGCAATCGCTGTCCGTGGTTCGGCTACAGTTACGAGAATAGTTGATAATCCACCCACCACTGATTGTCGAATCTAGCTTGTATGGGCTCTGCCGATAGCGGGTATAACACTCTCGCCCATTCCTGTTACATTTGTGTTGCGCCCGCCTAGGGGATAGGCAGACCCTAGTTAAAAATTGTAAGGTTCTGCTCGGTCCGGGACTGTTGCTGGATGGGATGCGAAAAGTAAAAGATTTTCTAGTTCTCTTTGTTACGCAAAAATTCCAATTATAGTAGTCGAGCCTATTAGGAATCGGAAAGTGCTGCGAGTCGCAGTGGCCAGTGAAGCCATTCGGAGGCCCGGCGGGGACCGAATGCGTCGCTGGACTTACTCTTACTACAATGAAAATGCAAGCATATGCGTGGGTTTAATAATGTACATGCAGCACTAATAGGACCAGCGAGGAGACCAACAAGACCTGTAGCCGAAATATTCCCTACTTGGGCTAAAGGTCCCCAAAATTGTTGACACATAACCTATCTAGGCAGTGGATAAATCAAGATGCAGGTTGTCATCTCCGTGATCTCCTTCCGGGACCGATCAGGATTCTCTGAGTTATGCGGCTAACCACGCATCGCCAACGTAAGTAATAGCCCCTATGACGTGAATCCGGCTGGCTCACATGCGGTCGCATAAGACAGGAATACTGGACATGGGGACGATGGTTACGTAGCATTGGCCTTACGCCTCGGTCACGTTGTATCGGATATACGAGAGTCCAGCTCGGGGCATTTAGGCGCTCTCTGCTATGGTCGCATTTCCATGGAAAGGATTAGTAAGTGAGGCTCCCTGCCCGTAAGCAATGCCCCCCGGGGCACCTAGCTCTAGGTCAGAGAGACGATTTTCGTCAAGATAATTTGATACGGTCGATCAGAGAAGATGAATCTCCTCCGCCGATGCTACGCCCTCCCGCGACTTGGGGTATTCTCGTAAAGGACTAGCTTGATTTATAATTTCCCCAGTCTTCGCCAGCATTTTTACAATAGACGGTGGGGTTTATCCCCAAACTAATGAGACCAGATTGATTGGCCTCTAAGTTAGAGACGCTTACACCGGCCCCATGCTGAACGAAATCCCTAGGGGCAACTGGAAAATCGAACGTTTGGCGCGTGGCTTGTCCCCATCACCGTACACTTGTTCGTGGACTCCGAATCCTCATTTTACTACTCGGAATACATCGATGAAACGATACGTGTGACTTACTGGCTTAGACGGGCACCTGGCCTGCTTCGATGCACTCTGGGTCTCATTCATGACGGATACAAGTTGGTGCACTTCCGAAGTTCGGACGCTCAGAGCATTTAGACACAAACAGCCGTCGACTAAACCTATTACTCTAAGCCAAGTATACAAGTCGGAGTTGGCTGGAACAAGGTGAGAATTCGGAGTCTAGAAGAGAAGGAAGCAA'/>

    <sequence taxon='14' value='TCAATGGTCTTTCCAAGATGGTTTTTAAGACATGATGTCGCATGACACCATACTGACCTAGGACCCCTTGGTAAACTGGGTTACTGACCATATTCTCTCAGACACATCGGGCCCCAGAGTAATATGTCAGCCCACTTTGCAAAAGCCCATCAGTGGGGCCAATACTTGAAATAGAAACGCCGGGACAACGTCACTTGGTACCGTTTTGTGCGTTTGGACATTGTCCCATGCTAAGATAGAGCTAAAGACTCTGGACTGAGTTAAACACCCCTGACCTTAATGGATCGATTCTTTCCCAATGCGCGGGGGCGTGTTACACCAAAGGCCACGTCGTTCCTGTCTTCCATCGCTAAAGGAGCGTTTTGTATAGCATCTGCCCATACAGTACCCGCCAACCTAGACACTCGAAACCTAAGAGATTCAAATGCCGGCTAGTAATAATGCACCATGTTGTAAGTTGTAGTGGGCATGTGACTGTGAGCACGAGGGTACGGGTGCACGAATGGCCAAGTGCAGGTACTGGTTTGGGACCTCGACGGGTGTAGACTGGCTGTGCAATCGCTGTCCGTGGTTCGGCTACAGTTACGAGAATAGTTGATAACCCACCCACCACTGATTGTCGAATCTAGCTTGTATGGGCTCTACCGATAGCGGGTATAACACTCTCGCCCATTCCTGTTACAATTGTGTTGCGCCCGCCTAGGGGATAGGCAGACCCTAGTTAAAAATTGTAAGGTTCTGCTCGGTCCGGGACTGTTGCTGGATGGGATGCGAAAAGTAAAAGATTTTCTAGTTCTCTTCGTTACGCAAAAATTCCAATTATAGTAGTCGAGCCTATTGGGAATCGGAAAGTGCTGCGAGTCGCAGTGGCCAGTGAAGCCATTCGGAGGCCCGGCGGGGACCAAATGCGTCGCTGGACTTACTCTTACTACAATGAAAATGCAAGCATATGCGTGGGTTTAATAATGTACATGCAGCACTAATAGGCCTAGCGAGGAGACCAGCAAGACCTGTAGCCGAAATATTCCCTACTTGGGCTGAAGGTCCCCAAAATTGTTGACACATAACCTATCTAGGCAGTGGATATATCAAGATGCAGGTTGTCATCTCCGTGATCTCCTTCCGGGACCGATCAGGATTCTCTGAGTTATGCGGCTAACCACGCATCGCCAACGTAAGTAATAGCCCCTATGACGTGAGTCCGGCTGGCTCACATGCGGTCGCATAAGACAGGAATACTGGACATGGGGACGATGGTTACGTAGCATTGGCCTTACGCCTCGGTCACGTTGTATCGGATATACGAGAGTCCAGCTCGGGGCATTTAGGCGCTCTCTGCTATGGTCGCATTTCCATGGAAAGGATTAGTAAGTGAGGCCCCCTGCCCGTAAGCAATGCCCCCCGGGGCACCTAGCTCTAGGTCAGAGACACGATTTTCGTCAAGATAATTTGATACGGTCGATCAGAGAAGATGAATCTCCTCCGCCGATGCTACGCCCTCCCGCGACTTGGGGTATTCTCGTAAAGGACTAGCTTGATTTATAATTTCCCCAGTCTTCGCCAGCATTTTTACAATAGGCGGTGGGGTTTATCACCAAACTAATGAGACCAGATTGATTGGCCTCTAAGTTAGAGACGCTTACACCGGCCCCATGCTGAACGAAATCCCTAGGGGCAACTGGAAAATCGAACGTTTGGCGCGTGGCTTGTCCCCATCACCGTACACTTGTTCGTGGACTCCGAATCCTCATTTTACTACTCGGAATACATCGATGAAACGATACGTGTGACTTACTGGCTTAGACGGGCACCTGGCCTGCTTCGATGCACTCTGGGTCTCATTCATGACGGATGCGAGTTGGTGCACTTCCGAAGTTCGGACGCTCCGAGCATTTAGCCACAAACAGCCGTCGACTAAACCTATTACTCTAAGCCAAGTATACAAGTCGGAGTTGGCTGGAACAAGGTGAGAATTCGGAGTCTAGAAGAGAAGGAAGCAA'/>

    <sequence taxon='20' value='TCAATGGTCTTTCCAAGATGGTTTTTAAGACATGATGTCGCATGACACCATACTGACCTAGGACCCCTTGGTAAACTGGGTTACTGACCATATTCTCTCAGACACATCGGGCCCCAGAGTAATATGTCAGCCCACTTTGCAAAAGCCCATCAGTGGGGCCAATACTTGAAATAGAAACGCCGGGACAACGTCACTTGGTACCGTTTTGTGCGTTTGGACATTGTCCCATGCTAAGATAGAGCTAAAGACTCTGGACTGAGTTAAACACCCCTGACCTTAATGGATCGATTCTTTCCCAATGCGCGGGGGCGTGTTACACCAAAGGCCACGTCGTTCCTGTCTTCCATCGCTAAAGGAGCGTTTTGTATAGCATCTGCCCATACAGTACCCGCCAACCTAGACACTCGAAACCTAAGAGATTCAAATGCCGGCTAGTAATAATGCACCATGTTGTAAGTTGTAGTGGGCATGTGACTGTGAGCACGAGGGTACGGGTGCACGAATGGCCAAGTGCAGGTACTGGTTTGGGACCTCGACGGGTGTAGACTGGCTGTGCAATCGCTGTCCGTGGTTCGGCTACAGTTACGAGAATAGTTGATAACCCACCCACCACTGATTGTCGAATCTAGCTTGTATGGGCTCTACCGATAGCGGGTATAACACTCTCGCCCATTCCTGTTACAATTGTGTTGCGCCCGCCTAGGGGATAGGCAGACCCTAGTTAAAAATTGTAAGGTTCTGCTCGGTCCGGGACTGTTGCTGGATGGGATGCGAAAAGTAAAAGATTTTCTAGTTCTCTTCGTTACGCAAAAATTCCAATTATAGTAGTCGAGCCTATTGGGAATCGGAAAGTGCTGCGAGTCGCAGTGGCCAGTGAAGCCATTCGGAGGCCCGGCGGGGACCAAATGCGTCGCTGGACTTACTCTTACTACAATGAAAATGCAAGCATATGCGTGGGTTTAATAATGTACATGCAGCACTAATAGGCCTAGCGAGGAGACCAGCAAGACCTGTAGCCGAAATATTCCCTACTTGGGCTGAAGGTCCCCAAAATTGTTGACACATAACCTATCTAGGCAGTGGATATATCAAGATGCAGGTTGTCATCTCCGTGATCTCCTTCCGGGACCGATCAGGATTCTCTGAGTTATGCGGCTAACCACGCATCGCCAACGTAAGTAATAGCCCCTATGACGTGAGTCCGGCTGGCTCACATGCGGTCGCATAAGACAGGAATACTGGACATGGGGACGATGGTTACGTAGCATTGGCCTTACGCCTCGGTCACGTTGTATCGGATATACGAGAGTCCAGCTCGGGGCATTTAGGCGCTCTCTGCTATGGTCGCATTTCCATGGAAAGGATTAGTAAGTGAGGCCCCCTGCCCGTAAGCAATGCCCCCCGGGGCACCTAGCTCTAGGTCAGAGACACGATTTTCGTCAAGATAATTTGATACGGTCGATCAGAGAAGATGAATCTCCTCCGCCGATGCTACGCCCTCCCGCGACTTGGGGTATTCTCGTAAAGGACTAGCTTGATTTATAATTTCCCCAGTCTTCGCCAGCATTTTTACAATAGGCGGTGGGGTTTATCACCAAACTAATGAGACCAGATTGATTGGCCTCTAAGTTAGAGACGCTTACACCGGCCCCATGCTGAACGAAATCCCTAGGGGCAACTGGAAAATCGAACGTTTGGCGCGTGGCTTGTCCCCATCACCGTACACTTGTTCGTGGACTCCGAATCCTCATTTTACTACTCGGAATACATCGATGAAACGATACGTGTGACTTACTGGCTTAGACGGGCACCTGGCCTGCTTCGATGCACTCTGGGTCTCATTCATGACGGATGCGAGTTGGTGCACTTCCGAAGTTCGGACGCTCCGAGCATTTAGCCACAAACAGCCGTCGACTAAACCTATTACTCTAAGCCAAGTATACAAGTCGGAGTTGGCTGGAACAAGGTGAGAATTCGGAGTCTAGAAGAGAAGGAAGCAA'/>

    <sequence taxon='22' value='TCAATGGTCTTTCCAAGATGGTTTTTAAGACATGATGTCGCATGACACCATACTGACCTAGGACCCCTTGGTAAACTGGGTTACTGACCATATTCTCTCAGACACATCGGGCCCCAGAGTAATGTGTCAGCCCACTTTGCAAAAGCCCATCAGTGGGGCCAATACTTGAAATAGAAACGCCGGGACAACGTCACTTGGTACCGTTTTGTGCGTTTGGACATTGTCCCATGCTAAGATAGAGCTAAAGACTCTGGACTGAGTTAAACACCCCTGACCTTAATGGATCGATTCTTTCCCAATGCGCGGGGGCGTGTTACACCAAAGGCCACGTCGTTCCTGTCTTCCATCGCTAAAGGAGCGTTTTGTATAGCATCTGCCCATACAGTACCCGCCAACCTAGACACTCGAAACCTAAGAGATTCAAATGCCGGCTAGTAATAATGCACCATGTTGTAAGTTGTAGTGGGCATGTGACTGTGAGCACGAGGGTACGGGTGCACGAATGGCCAAGTGCAGGTACTGGTTTGGGACCTCGACGGGTGTAGACTGGCTGTGCAATCGCTGTCCGTGGTTCGGCTACAGTTACGAGAATAGTTGATAACCCACCCACCACTGATTGTCGAATCTAGCTTGTATGGGCTCTACCGATAGCGGGTATAACACTCTCGCCCATTCCTGTTACAATTGTGTTGCGCCCGCCTAGGGGATAGGCAGACCCTAGTTAAAAATTGTAAGGTTCTGCTCGGTCCGGGACTGTTGCTGGATGGGATGCGAAAAGTAAAAGATTTTCTAGTTCTCTTCGTTACGCAAAAATTCCAATTATAGTAGTCGAGCCTATTGGGAATCGGAAAGTGCTGCGAGTCGCAGTGGCCAGGGAAGCCATTCGGAGGCCCGGCGGGGACCAAATGTGTCGCTGGACTTACTCTTACTACAATGAAAATGCAAGCATATGCGTGGGTTTAATAATGTACATGCAGCACTAATAGGCCTAGCGAGGAGACCAGCAAGACCTGTAGCCGAAATATTCCCTACTTGGGCTGAAGGTCCCCAAAATTGTTGACACATAACCTATCTAGGCAGTGGATATATCAAGATGCAGGTTGTCATCTCCGTGATCTCCTTCCGGGACCGATCAGGATTCTCTGAGTTATGCGGCTAACCACGCATCGCCAACGTAAGTAATAGCCCCTATGACGTGAGTCCGGCTGGCTCACATGCGGTCGCATAAGACAGGAATACTGGACATGGGGACGATGGTTACGTAGCATTGGCCTTACGCCTCGGTCACGTTGTATCGGATATACGAGAGTCCAGCTCGGGGCATTTAGGCGCTCTCTGCTATGGTCGCATTTCCATGGAAAGGATTAGTAAGTGAGGCCCCCTGCCCGTAAGCAATGCCCCCCGGGGCACCTAGCTCTAGGTCAGAGACACGATTTTCGTCAAGATAATTTGATACGGTCGATCAGAGAAGATGAATCTCCTCCGCCGATGCTACGCCCTCCCGCGACTTGGGGTATTCTCGTAAAGGACTAGCTAGTTTTATAATTTCCCCAGTCTTCGCCAGCATTTTTACAATAGGCGGTGGGGTTTATCACCAAACTAATGAGACCAGATTGATTGGCCTCTAAGTTAGAGACGCTTACACCGGCCCCATGCTGAACGAAATCCCTAGGGGCAACTGGAAAATCGAACGTTTGGCGCGTGGCTTGTCCCCATCACCGTACACTTGTTCGTGGACTCCGAATCCTCATTTTACTACTCGGAATACATCGATGAAACGATACGTGTGACTTACTGGCTTAGACGGGCACCTGGCCTGCTTCGATGCACTCTGGGTCTCATTCATGACGGATGCGAGTTGGTGCACTTCCGAAGTTCGGACGCTCCGAGCATTTAGCCACAAACAGCCGTCGACTAAACCTATTACTCTAAGCCAAGTATACAAGTCGGAGTTGGCTGGAACAAGGTGAGAATTCGGAGTCTAGAAGAGAAGGAAGCAA'/>

    <sequence taxon='29' value='TCAATGGTCTTTCCAAGATGGTTTTTAAGACATGATGTCGCATGACACCATACTGACCTAGGACCCCTTGGTAAACTGGGTTACTGACCATATTCTCTCAGACACATCGGGCCCCAGAGTAATGTGTCAGCCCACTTTGCAAAAGCCCATCAGTGGGGCCAATACTTGAAATAGAAACGCCGGGACAACGTCACTTGGTACCGTTTTGTGCGTTTGGACATTGTCCCATGCTAAGATAGAGCTAAAGACTCTGGACTGAGTTAAACACCCCTGACCTTAATGGATCGATTCTTTCCCAATGCGCGGGGGCGTGTTACACCAAAGGCCACGTCGTTCCTGTCTTCCATCGCTAAAGGAGCGTTTTGTATAGCATCTGCCCATACAGTACCCGCCAACCTAGACACTCGAAACCTAAGAGATTCAAATGCCGGCTAGTAATAATGCACCATGTTGTAAGTTGTAGTGGGCATGTGACTGTGAGCACGAGGGTACGGGTGCACGAATGGCCAAGTGCAGGTACTGGTTTGGGACCTCGACGGGTGTAGACTGGCTGTGCAATCGCTGTCCGTGGTTCGGCTACAGTTACGAGAATAGTTGATAACCCACCCACCACTGATTGTCGAATCTAGCTTGTATGGGCTCTACCGATAGCGGGTATAACACTCTCGCCCATTCCTGTTACAATTGTGTTGCGCCCGCCTAGGGGATAGGCAGACCCTAGTTAAAAATTGTAAGGTTCTGCTCGGTCCGGGACTGTTGCTGGATGGGATGCGAAAAGTAAAAGATTTTCTAGTTCTCTTCGTTACGCAAAAATTCCAATTATAGTAGTCGAGCCTATTGGGAATCGGAAAGTGCTGCGAGTCGCAGTGGCCAGGGAAGCCATTCGGAGGCCCGGCGGGGACCAAATGTGTCGCTGGACTTACTCTTACTACAATGAAAATGCAAGCATATGCGTGGGTTTAATAATGTACATGCAGCACTAATAGGCCTAGCGAGGAGACCAGCAAGACCTGTAGCCGAAATATTCCCTACTTGGGCTGAAGGTCCCCAAAATTGTTGACACATAACCTATCTAGGCAGTGGATATATCAAGATGCAGGTTGTCATCTCCGTGATCTCCTTCCGGGACCGATCAGGATTCTCTGAGTTATGCGGCTAACCACGCATCGCCAACGTAAGTAATAGCCCCTATGACGTGAGTCCGGCTGGCTCACATGCGGTCGCATAAGACAGGAATACTGGACATGGGGACGATGGTTACGTAGCATTGGCCTTACGCCTCGGTCACGTTGTATCGGATATACGAGAGTCCAGCTCGGGGCATTTAGGCGCTCTCTGCTATGGTCGCATTTCCATGGAAAGGATTAGTAAGTGAGGCCCCCTGCCCGTAAGCAATGCCCCCCGGGGCACCTAGCTCTAGGTCAGAGACACGATTTTCGTCAAGATAATTTGATACGGTCGATCAGAGAAGATGAATCTCCTCCGCCGATGCTACGCCCTCCCGCGACTTGGGGTATTCTCGTAAAGGACTAGCTAGTTTTATAATTTCCCCAGTCTTCGCCAGCATTTTTACAATAGGCGGTGGGGTTTATCACCAAACTAATGAGACCAGATTGATTGGCCTCTAAGTTAGAGACGCTTACACCGGCCCCATGCTGAACGAAATCCCTAGGGGCAACTGGAAAATCGAACGTTTGGCGCGTGGCTTGTCCCCATCACCGTACACTTGTTCGTGGACTCCGAATCCTCATTTTACTACTCGGAATACATCGATGAAACGATACGTGTGACTTACTGGCTTAGACGGGCACCTGGCCTGCTTCGATGCACTCTGGGTCTCATTCATGACGGATGCGAGTTGGTGCACTTCCGAAGTTCGGACGCTCCGAGCATTTAGCCACAAACAGCCGTCGACTAAACCTATTACTCTAAGCCAAGTATACAAGTCGGAGTTGGCTGGAACAAGGTGAGAATTCGGAGTCTAGAAGAGAAGGAAGCAA'/>

    <sequence taxon='30' value='TCAATGGTCTTTCCAAGATGGTTTTTAAGACATGATGTCGCATGACACCATACTGACCTAGGACCCCTTGGTAAACTGGGTTACTGACCATATTCTCTCAGACACATCGGGCCCCAGAGTAATGTGTCAGCCCACTTTGCAAAAGCCCATCAGTGGGGCCAATACTTGAAATAGAAACGCCGGGACAACGTCACTTGGTACCGTTTTGTGCGTTTGGACATTGTCCCATGCTAAGATAGAGCTAAAGACTCTGGACTGAGTTAAACACCCCTGACCTTAATGGATCGATTCTTTCCCAATGCGCGGGGGCGTGTTACACCAAAGGCCACGTCGTTCCTGTCTTCCATCGCTAAAGGAGCGTTTTGTATAGCATCTGCCCATACAGTACCCGCCAACCTAGACACTCGAAACCTAAGAGATTCAAATGCCGGCTAGTAATAATGCACCATGTTGTAAGTTGTAGTGGGCATGTGACTGTGAGCACGAGGGTACGGGTGCACGAATGGCCAAGTGCAGGTACTGGTTTGGGACCTCGACGGGTGTAGACTGGCTGTGCAATCGCTGTCCGTGGTTCGGCTACAGTTACGAGAATAGTTGATAACCCACCCACCACTGATTGTCGAATCTAGCTTGTATGGGCTCTACCGATAGCGGGTATAACACTCTCGCCCATTCCTGTTACAATTGTGTTGCGCCCGCCTAGGGGATAGGCAGACCCTAGTTAAAAATTGTAAGGTTCTGCTCGGTCCGGGACTGTTGCTGGATGGGATGCGAAAAGTAAAAGATTTTCTAGTTCTCTTCGTTACGCAAAAATTCCAATTATAGTAGTCGAGCCTATTGGGAATCGGAAAGTGCTGCGAGTCGCAGTGGCCAGGGAAGCCATTCGGAGGCCCGGCGGGGACCAAATGTGTCGCTGGACTTACTCTTACTACAATGAAAATGCAAGCATATGCGTGGGTTTAATAATGTACATGCAGCACTAATAGGCCTAGCGAGGAGACCAGCAAGACCTGTAGCCGAAATATTCCCTACTTGGGCTGAAGGTCCCCAAAATTGTTGACACATAACCTATCTAGGCAGTGGATATATCAAGATGCAGGTTGTCATCTCCGTGATCTCCTTCCGGGACCGATCAGGATTCTCTGAGTTATGCGGCTAACCACGCATCGCCAACGTAAGTAATAGCCCCTATGACGTGAGTCCGGCTGGCTCACATGCGGTCGCATAAGACAGGAATACTGGACATGGGGACGATGGTTACGTAGCATTGGCCTTACGCCTCGGTCACGTTGTATCGGATATACGAGAGTCCAGCTCGGGGCATTTAGGCGCTCTCTGCTATGGTCGCATTTCCATGGAAAGGATTAGTAAGTGAGGCCCCCTGCCCGTAAGCAATGCCCCCCGGGGCACCTAGCTCTAGGTCAGAGACACGATTTTCGTCAAGATAATTTGATACGGTCGATCAGAGAAGATGAATCTCCTCCGCCGATGCTACGCCCTCCCGCGACTTGGGGTATTCTCGTAAAGGACTAGCTAGTTTTATAATTTCCCCAGTCTTCGCCAGCATTTTTACAATAGGCGGTGGGGTTTATCACCAAACTAATGAGACCAGATTGATTGGCCTCTAAGTTAGAGACGCTTACACCGGCCCCATGCTGAACGAAATCCCTAGGGGCAACTGGAAAATCGAACGTTTGGCGCGTGGCTTGTCCCCATCACCGTACACTTGTTCGTGGACTCCGAATCCTCATTTTACTACTCGGAATACATCGATGAAACGATACGTGTGACTTACTGGCTTAGACGGGCACCTGGCCTGCTTCGATGCACTCTGGGTCTCATTCATGACGGATGCGAGTTGGTGCACTTCCGAAGTTCGGACGCTCCGAGCATTTAGCCACAAACAGCCGTCGACTAAACCTATTACTCTAAGCCAAGTATACAAGTCGGAGTTGGCTGGAACAAGGTGAGAATTCGGAGTCTAGAAGAGAAGGAAGCAA'/>

    <sequence taxon='32' value='TCAATGGTCTTTCCAAGATGGTTTTTAAGACATGATGTCGCATGACACCATACTGACCTAGGACCCCTTGGTAAACTGGGTTACTGACCATATTCTCTCAGACACATCGGGCCCCAGAGTAATGTGTCAGCCCACTTTGCAAAAGCCCATCAGTGGGGCCAATACTTGAAATAGAAACGCCGGGACAACGTCACTTGGTACCGTTTTGTGCGTTTGGACATTGTCCCATGCTAAGATAGAGCTAAAGACTCTGGACTGAGTTAAACACCCCTGACCTTAATGGATCGATTCTTTCCCAATGCGCGGGGGCGTGTTACACCAAAGGCCACGTCGTTCCTGTCTTCCATCGCTAAAGGAGCGTTTTGTATAGCATCTGCCCATACAGTACCCGCCAACCTAGACACTCGAAACCTAAGAGATTCAAATGCCGGCTAGTAATAATGCACCATGTTGTAAGTTGTAGTGGGCATGTGACTGTGAGCACGAGGGTACGGGTGCACGAATGGCCAAGTGCAGGTACTGGTTTGGGACCTCGACGGGTGTAGACTGGCTGTGCAATCGCTGTCCGTGGTTCGGCTACAGTTACGAGAATAGTTGATAACCCACCCACCACTGATTGTCGAATCTAGCTTGTATGGGCTCTACCGATAGCGGGTATAACACTCTCGCCCATTCCTGTTACAATTGTGTTGCGCCCGCCTAGGGGATAGGCAGACCCTAGTTAAAAATTGTAAGGTTCTGCTCGGTCCGGGACTGTTGCTGGATGGGATGCGAAAAGTAAAAGATTTTCTAGTTCTCTTCGTTACGCAAAAATTCCAATTATAGTAGTCGAGCCTATTGGGAATCGGAAAGTGCTGCGAGTCGCAGTGGCCAGGGAAGCCATTCGGAGGCCCGGCGGGGACCAAATGTGTCGCTGGACTTACTCTTACTACAATGAAAATGCAAGCATATGCGTGGGTTTAATAATGTACATGCAGCACTAATAGGCCTAGCGAGGAGACCAGCAAGACCTGTAGCCGAAATATTCCCTACTTGGGCTGAAGGTCCCCAAAATTGTTGACACATAACCTATCTAGGCAGTGGATATATCAAGATGCAGGTTGTCATCTCCGTGATCTCCTTCCGGGACCGATCAGGATTCTCTGAGTTATGCGGCTAACCACGCATCGCCAACGTAAGTAATAGCCCCTATGACGTGAGTCCGGCTGGCTCACATGCGGTCGCATAAGACAGGAATACTGGACATGGGGACGATGGTTACGTAGCATTGGCCTTACGCCTCGGTCACGTTGTATCGGATATACGAGAGTCCAGCTCGGGGCATTTAGGCGCTCTCTGCTATGGTCGCATTTCCATGGAAAGGATTAGTAAGTGAGGCCCCCTGCCCGTAAGCAATGCCCCCCGGGGCACCTAGCTCTAGGTCAGAGACACGATTTTCGTCAAGATAATTTGATACGGTCGATCAGAGAAGATGAATCTCCTCCGCCGATGCTACGCCCTCCCGCGACTTGGGGTATTCTCGTAAAGGACTAGCTAGTTTTATAATTTCCCCAGTCTTCGCCAGCATTTTTACAATAGGCGGTGGGGTTTATCACCAAACTAATGAGACCAGATTGATTGGCCTCTAAGTTAGAGACGCTTACACCGGCCCCATGCTGAACGAAATCCCTAGGGGCAACTGGAAAATCGAACGTTTGGCGCGTGGCTTGTCCCCATCACCGTACACTTGTTCGTGGACTCCGAATCCTCATTTTACTACTCGGAATACATCGATGAAACGATACGTGTGACTTACTGGCTTAGACGGGCACCTGGCCTGCTTCGATGCACTCTGGGTCTCATTCATGACGGATGCGAGTTGGTGCACTTCCGAAGTTCGGACGCTCCGAGCATTTAGCCACAAACAGCCGTCGACTAAACCTATTACTCTAAGCCAAGTATACAAGTCGGAGTTGGCTGGAACAAGGTGAGAATTCGGAGTCTAGAAGAGAAGGAAGCAA'/>

    <sequence taxon='21' value='TCAATGGTCTTTCCAAGATGGTTTTTAAGACATGATGTCGCATGACACCATACTGACCTAGGACCCCTTGGTAAACTGGGTTACTGACCATATTCTCTCAGACACATCGGGCCCCAGAGTAATATGTCAGCCCACTTTGCAAAAGCCCATCAGTGGGGCCAATACTTGAAATAGAAACGCCGGGACAACATCACTTGGTACCGTTTTGTGCGTTTGGACATTGTCCCATGCTAAGATAGAGCTAAAGACTCTGGACTGAGTTAAACACCCCTGACCTTAATGGATCGATTCTTTCCCAATGCGCGGGGGCGTGTTACACCAAAGGCCACGTCGTTCCTGTCTTCCATCGCTAAAGGAGCGTTTTGTATAGCATCCGCCCATACAGTACCCGCCAACCTAGACACTCGAAACCTAAGAGATTCAAATGCCGGCTAGTAATAATGCACCATGTTGTAAGTTGTAGTGGGCATGTGACTGTGAGCACGAGGGTACGGGTGCACGAATGGCCAAGTGCAGGTACTGGTTTGGGACCTCGACGGGTGTAGACTGGCTGTGCAATCGCTGTCCGTGGTTCGGCTACAGTTACGAGAATAGTTGATAACCCACCCACCACTGATTGTCGAATCTAGCTTGTATGGGCTCTACCGATAGCGGGTATAACACTCTCGCCCATTCCTGTTACAATTGTGTTGCGCCCGCCTAGGGGATAGGCAGACCCTAGTTAAAAATTGTAAGGTTCTGCTCGGTCCGGGACTGTTGCTGGATGGGATGCGAAAAGTAAAAGATTTTCTAGTTCTCTTCGTTACGCAAAAATTCCAATTATAGTAGTCGAGCCTATTGGGAATCGGAAAGTGCTGCAAGTCGCAGTGGCCAGTGAAGCCATTCGGAGGCCCGGCGGGGACCAAATGCGTCGCTGGACTTACTCTTACTACAATGAAAATGCAAGCATATGCGTGGGTTTAATAATGTACATGCAGCACTAATAGGCCTAGCGAGGAGACCAGCAAGACCTGTAGCCGAAATATTCCCTACTTGGGTTGAAGGTCCCCAAAATTGTTGACACATAACCTATTTAGGCAGTGGATATATCAAGATGCAGGTTGTCATCTCCGTGATCTCCTTCCGGGACCGATCAGGATTCTCTGAGTTATGCGGCTAACCACGCATCGCCAACGTAAGTAATAGCCCCTATGACGTGAGTCCGGCTGGCTCACATGCGGTCGCATAAGACAGGAATACTGGACATGGGGACGATGGTTACGTAGCATTGGCCTTACGCCTCGGTCACGTTGTATCGGATATACGAGAGTCCAGCTCGGGGCATTTAGGCGCTCTCTGCTATGGTCGCATTTCCATGGAAAGGATTAGTAAGTGAGGCCCCCTGTCCGTAAGCAATGCCCCCCGGGGCACCTAGCTCTAGGTCAGAGACACGATTTTCGTCAAGATAATTTGATACGGTCGATCAGAGAAGATGAATCTCCTCCGCCGATGCTACGCCCTCCCGCGACTTGGGGTATTCTCGTAAAGGACTAGCTTGATTTATAATTTCCCCAGTCTTCGCCAGCATTTTTACAATAGGCGGTGGGGTTTATCACCAAACTAATGAGACCAGATTGATTGGCCTCTAAGTTAGAGACGCTTACACCGGCCCCATGCTGAACGAAATCCCTAGGGGCAACTGGAAAATCGAACGTTTGGCGCGTGGCTTGTCCCCATCACCGTACACTTGTTCGTGGACTCCGAATCCTCATTTTACTACTCGGAATACATCGATGAAACGATACGTGTGACTTACTGGCTTAGACGGGCACCTGGCCTGCTTCGATGCACTCTGGGTCTCATTCATGACGGATGCGAGTTGGTGCACTTCCGAAGTTCGGACGCTCCGAGCATTTAGCCACAAACAGCCGTCGACTAAACCTATTACTCTAAGCCAAGTATACAAGTCGGAGTTGGCTGGAACAAGGTGAGAATTCGGAGTCTAGAAGAGAAGGAAGCAA'/>

</data>

    <trait id="tipDates" spec='beast.evolution.tree.TraitSet' traitname='date-backward' units='year' value='
4=2.6180300404584735,
10=1.8806383293236528,
11=1.7795070338479972,
85=0.15385140384120843,
84=0.061335879148427974,
58=0.4662336820607922,
50=0.7548956817539842,
49=0.7798431179691541,
42=0.7983279380307367,
51=0.2585739999840069,
73=0.21113963020604665,
43=0.7397403959262214,
48=0.7599131817577827,
77=0.08662635915763683,
71=0.21375714373863053,
72=0.2692746934886241,
89=0.04034720216084464,
53=0.6771623147798067,
47=0.3572964096118385,
69=0.28121495047725054,
31=1.1492648980672306,
60=0.3991333458364221,
66=0.07241806012686602,
36=0.4681231419322449,
46=0.5267098461633402,
62=0.40414833500749126,
65=0.3742205136070704,
45=0.6359024135995965,
64=0.2232450416699887,
74=0.02866547162209443,
41=0.6461301007692164,
63=0.362015083311201,
61=0.40497672323264133,
37=0.9273100164035055,
16=1.4927603548576591,
3=2.6238190184805976,
1=2.6312670895732677,
59=0.3495514064763299,
68=0.2567032226532522,
82=0.16374579969761838,
81=0.16636072018193993,
70=0.13141276426537374,
88=0.006191086996826023,
35=1.0674775639631757,
26=1.133495446488594,
24=1.339942600723748,
25=1.3249992337933425,
15=1.5632248819694274,
13=1.680360498928359,
28=1.1924822778373596,
83=0.05400837351335719,
67=0.3484215528778254,
76=0.14353556926071853,
75=0.12956386483267446,
52=0.30597400018349763,
40=0.5904756695048983,
33=1.1559134189944194,
34=1.079708467161258,
27=1.2293134122177765,
39=0.8760599575410808,
44=0.8310702717113356,
57=0.3064178604235055,
79=0.14866222305797772,
86=0.12329482443432616,
80=0.01462735519773295,
91=0.0010269590327856015,
78=0.20478288254760013,
55=0.5521742614955776,
56=0.43673268271727306,
90=0.04877672288170398,
87=0.055112428984527284,
54=0.6176024104689404,
38=0.8369630454719137,
18=1.4601707639547836,
19=1.477181316797044,
23=1.332908780319012,
17=1.5261217666445086,
12=1.6677276697229904,
32=1.1848009071053527,
30=1.235150915644417,
29=1.2571875912840151,
22=1.266633339560336,
20=1.491569392333709,
21=1.208678802280308,
14=1.5357421148811576,
7=1.9442552054021742,
6=2.3263793747618333,
8=2.2741944002502223,
9=1.461373423782117,
5=2.2836925505383077,
2=2.597263339901894,
0=2.7868944966475007
            '>
        <taxa id='taxonSet' spec='beast.evolution.alignment.TaxonSet' alignment='@alignment'/>
    </trait>
    
    <tree spec="beast.util.ClusterZBSATree" id="tree" nodetype="beast.evolution.tree.ZeroBranchSANode" clusterType="upgma" trait="@tipDates">
		<taxa idref="alignment"/>
	</tree>

    <BirthDeathSkylineModel spec="SABDSamplingThroughTimeModel" id="birthDeath" tree="@tree" conditionOnSampling="true">
		<parameter name="origin" id="origin" value ="50." lower="0."/>
        <parameter name="diversificationRate" id="diversificationRate" value="1.5"/>
        <parameter name="turnover" id="turnover" value=".5"/>
        <parameter name="samplingProportion" id="samplingProportion" value="0.7214852986549097"/>
        <parameter name="removalProbability" id="r" value="0.5" lower="0." upper="1."/>
	</BirthDeathSkylineModel>
    
    <siteModel gammaCategoryCount="1" id="SiteModel" spec="SiteModel">
		<parameter dimension="1"  id="mutationRate" name="mutationRate" value="1.0"/>
		<substModel id="gtr" rateAC="@rateAC" rateGT="@rateGT" rateAT="@rateAT" rateCG="@rateCG" rateCT="@rateCT" spec="GTR">
			<parameter dimension="1"  id="rateAG" lower="0.0" name="rateAG" value="1.0"/>
			<frequencies estimate="true" id="freqs" spec="Frequencies">
				<parameter name='frequencies' id='freqParameter' value='0.25' dimension='4' lower="0." upper="1."/>
			</frequencies>
		</substModel>
	</siteModel>
	<branchRateModel id="StrictClock" spec="beast.evolution.branchratemodel.StrictClockModel">
		<parameter dimension="1" id="clock.rate" name="clock.rate" value="0.05" lower="0."/>
	</branchRateModel>


   <!-- likelihood and priors: -->
    <distribution id="posterior" spec="util.CompoundDistribution">
		<distribution id="prior" spec="util.CompoundDistribution">
            <distribution  x="@clock.rate" id="clockRatePrior" spec='beast.math.distributions.Prior'>
				<distr spec='beast.math.distributions.LogNormalDistributionModel' id='clockRatePrior.exp' M="-4.6" S="1.25"/>
			</distribution>
			<distribution id="hky.frequencies.prior" spec="beast.math.distributions.Prior" x="@freqParameter">
				<distr id="Uniform " lower="0.0" upper="1.0" spec="beast.math.distributions.Uniform" />
			</distribution>
			<distribution id="diversificationRate_prior" spec="beast.math.distributions.Prior" x="@diversificationRate">
				<distr spec="beast.math.distributions.Uniform" lower="1." upper="2." offset="0."/>
			</distribution>
			<distribution id="turnover_prior" spec="beast.math.distributions.Prior" x="@turnover">
				<distr spec="beast.math.distributions.Uniform" lower="0." upper="1." offset="0."/>
			</distribution>
			<distribution  id='origin_Prior' x="@origin" spec='beast.math.distributions.Prior'>
				<distr spec='beast.math.distributions.Uniform' lower="0." upper="1000." offset="0."/>
			</distribution>
			<distribution id="BDlikelihood" spec="util.CompoundDistribution">
				<distribution idref="birthDeath"/>		
			</distribution>
		</distribution>
        <distribution id="jointTreeLikelihood" spec="util.CompoundDistribution">
			<distribution data="@alignment" id="treeLikelihood" spec="TreeLikelihood" tree="@tree" siteModel="@SiteModel" branchRateModel="@StrictClock"/>
        </distribution>
    </distribution>

    
	<run chainLength="20000000" id="mcmc" spec="MCMC" storeEvery="100000" distribution="@posterior">
        
		<state id="state" storeEvery="100000">
            <stateNode idref='tree'/>
			<stateNode idref="origin"/>
			<stateNode idref="diversificationRate"/>
			<stateNode idref="turnover"/>
			<!-- <stateNode idref="samplingProportion"/> -->
            <stateNode idref="r"/> 
            
            <stateNode idref="clock.rate"/>
			<stateNode idref="freqParameter"/>
			<parameter dimension="1"  id="rateAC" lower="0.0" upper="100.0" name="stateNode" value="1.0"/>
			<parameter dimension="1"  id="rateGT" lower="0.0" upper="100.0" name="stateNode" value="1.0"/>
			<parameter dimension="1"  id="rateAT" lower="0.0" upper="100.0" name="stateNode" value="1.0"/>
			<parameter dimension="1"  id="rateCG" lower="0.0" upper="100.0" name="stateNode" value="1.0"/>
			<parameter dimension="1"  id="rateCT" lower="0.0" upper="100.0" name="stateNode" value="1.0"/>
        </state>
        
		<operator id='origOperator' spec='ScaleOperator' scaleFactor=".75" weight="3" parameter="@origin"/>
		<operator id='diversificationRateOperator' spec='ScaleOperator' scaleFactor=".75" weight="10" parameter="@diversificationRate"/>
		<operator id='turnoverOperator' spec='ScaleOperator' scaleFactor=".75" weight="10" parameter="@turnover"/>
		<!-- <operator id='samplingProportionOperator' spec='ScaleOperator' scaleFactor=".75" weight="10" parameter="@samplingProportion"/> -->
        <operator id='rOperator' spec='ScaleOperator' scaleFactor=".9" weight="1" parameter="@r"/> 
        
        <operator spec='TreeDimensionJump' weight="10" tree="@tree"/> 
        <operator spec='WilsonBaldingForZeroBranchSampledAncestorTrees' weight="10" tree="@tree"/> 
        <operator spec='ExchangeForZeroBranchSampledAncestorTrees' isNarrow="false" weight="10" tree="@tree"/>
        <operator spec='ExchangeForZeroBranchSampledAncestorTrees' weight="10" tree="@tree"/>
        <operator spec='UniformForZeroBranchSATrees' weight="20" tree="@tree"/>
        <operator id='rootScaler' spec='ScaleOperatorForZeroBranchSATrees' scaleFactor=".95" weight="1" tree="@tree" rootOnly='true'/>
        <operator id='treeScaler' spec='ScaleOperatorForZeroBranchSATrees' scaleFactor=".95" weight="10" tree="@tree"/>
        <operator id="updownTree" spec="UpDownOperator" scaleFactor=".95" weight="20" up="@clock.rate" down="@tree"/>

        
        <operator id="clock.rateScaler" parameter="@clock.rate" scaleFactor="0.75" spec="ScaleOperator" weight="10"/>
        
		<operator spec='ScaleOperator' scaleFactor=".75" weight=".2" parameter="@rateAC"/>
		<operator spec='ScaleOperator' scaleFactor=".75" weight=".2" parameter="@rateAT"/>
		<operator spec='ScaleOperator' scaleFactor=".75" weight=".2" parameter="@rateCG"/>
		<operator spec='ScaleOperator' scaleFactor=".75" weight=".2" parameter="@rateCT"/>
		<operator spec='ScaleOperator' scaleFactor=".75" weight=".2" parameter="@rateGT"/>
		<operator autoOptimize="true" delta="0.2" id="FrequenciesExchanger" integer="false" spec="DeltaExchangeOperator" weight="0.1" parameter="@freqParameter"/>


			
		<logger fileName="$(seed).log" id="tracelog" logEvery="10000" mode="autodetect" model="@posterior">
			<distribution idref="posterior" name="log"/>
			<log idref="BDlikelihood"/>
            <log idref="jointTreeLikelihood"/>
            <log id="treeHeight" spec="beast.evolution.tree.TreeHeightLogger" tree="@tree"/>
			<log idref="origin"/>
            <log idref="diversificationRate"/>
			<log idref="turnover"/>
			<!--<log idref="samplingProportion"/>-->
            <log idref="r"/>
            <log id="SACount" spec="beast.evolution.tree.SALogger" tree="@tree"/>

            <log idref="clock.rate"/>
			<log idref="freqParameter"/>
			<log idref="rateAC"/>
			<log idref="rateAG"/>
			<log idref="rateAT"/>
			<log idref="rateCG"/>
			<log idref="rateCT"/>
			<log idref="rateGT"/>
		</logger>
        
        <logger fileName="$(seed).trees" id="treelog" logEvery="10000" mode="tree">
			<tree idref="tree" name="log"/>
		</logger>
	
	</run>

</beast>
