# Supplementary material for: Bayesian Inference of Sampled Ancestor Trees for Epidemiology and Fossil Calibration
Source: PLoS Comput Biol. 2014 Dec 4;10(12):e1003919. doi: 10.1371/journal.pcbi.1003919 (PMC4263412; doi:10.1371/journal.pcbi.1003919)
Supplement: File S5 — XML files for simulated transmission process. (ZIP) [file pcbi.1003919.s006.zip › simulations2/64.xml]

<?xml version="1.0" encoding="UTF-8" standalone="no"?><beast namespace="beast.core:beast.evolution.alignment:beast.evolution.tree.coalescent:beast.core.util:beast.evolution.nuc:beast.evolution.operators:beast.evolution.sitemodel:beast.evolution.substitutionmodel:beast.evolution.likelihood:beast.evolution.speciation:beast.core.parameter:beast.util" version="2.0">
    
    <data dataType="nucleotide" id="alignment" name="alignment">
    <sequence taxon='0' value='TTACTTAGCGTCCGAGATATGCAGCCTTCGTTCACTAAGTAAACTAGCTTGACACACGCGATGGTGGTTCCTTCTCGATTCGACACCGCAGCGGACCGTGCGGCTTCACGTAACTGCGTGCGCTTGGTATCTTCACCAGGTTTAAGAGTAGCCCGGTTTCTGGATTCGAATCGCGACCGAAACCAGTCCTTCGGAACCGCGTACATTGCTTACTATATCAACCTAGTCCGTCTCCATTGATCGGACATAACCCTAGGCACCCTCCCCTTAAATACCGCGTTGCTAGTCGGTCCTTCTTGCTCGATGGGGTAGAAACGTTTACCTCAATCAGTTTACACACCGCTCCCAATGCAGTGTTTTGGGCTGTTCTAACTTACCGGGACTTTGCATGACCCGCGTCCCGCATCGTGTCCCGGGCGCCGTTTTCTCATCCGAGGGCCGAGAAAAAGCTGGCCGGCTTTTGTTTCACGCCTCAGATGTAACTGATGTGGCCATGCTATCAGGCAGGTGTAATGATCAGTTGGACATGTGATGCCACATCGTGGTAAAGCAGTATTCTCCAGTGTGTCCCGCTCCACAAAGGTCGCCTTTTGGTCTGTGGCCGGTTCGTGCACGCGACGTGATGCTCTCTCAGCGGGCGTTTTATAGATTTACGTCATGGTTGAGGTCCACGCGGTAGTGGCCGAAGACACGCTCTCATTTGAGCGTCAGAACCCGCTCATCGAAACGGCGAAGCAGATTTGGTTGGATGGTACTCAAAGACAGGACTACTATAACATCTATCAAGTTACGCAAAAGGGTTGGCATAATGGGTTTACAGATGTTCCTCATTGGGGTACCCAGATACTCAAGGAGGGGACGTGGTCACCCCTAGTAGTAGAATCAAGGAGGAGTTGAAACCTTGTGCCACATCCAGCCTTTCGGGCACAATCGTGAACAGGGTGCAAGGTCTCATACGCCAAACATCCCATTAGAATCTGGGGCTTGAAACTGAACCAGGATGCGGTTCCACACCAAGTGCGAGGTGCCCTGGGGCTGGTAAGTATTGCACCTCGTCACCATGCAGGAGATATCTATTTATACTCAAGATTCGTTACTATGCAATGCAGATCCGGAATCCCATCGCTACGTGGGGGCATTCCTGCCATGTCTCGCGCCGTATCCTTTATATTGATGTTTCGTTAATTCGTAACTTATGGCGGGGTAAGAACTCCGTTGGCTTAACAGATTCCGTAGACTCCCTCCTCAAGACCTGTAAACCTTAAGGATTGACTGTCGACCCCCAACGACGTCGTAATCGAATGCTCAGAGGCAACTCCGATAAGATAAATGCTGTTCATCCTAAATAGGAGGAATAAACTTCTCAGTCAGCTCATTCCGGATACTCACACCGTGAGGTGACTTGGTGCGCCGTCAGTCTTTGACTCTTTAGACAATACCTTTTAACAAACTCTGCTAATTGCGCTACGGGGTTGCCGACAAAGTGGATGGCCTTCTATCCACCCTGCTAATTCCTCGGGGCTGGTGGCCGCGCCTACGGAGATGGCAGAAAATTGCTCGGGTAGGGTACCCGCATGAGTGTTTCGATTGTGTACGGACAAACAATAGTGTATATGTATACAATCAAAATTCTTACTTAAAAACGAGATTCCGTAGGCCATAAATCAATAGTCGTTGATGGAGTGATTGGATTTTTCATATGCACTTACTAAGAGAGCGCCAGGGAGGCTAGATAAACCGTAACGATTAGCTGCGGAAGGCATGAAGAGGGCCGGGATACCCCAAGAGGGAGCGCCTCACCGTGACCTGCAGTCTTGGACGGCGCATGGCTTGTGTCTAACACCAGGCTTACATGCGCGCAGGATCCAATTATTTCATAGATTGGAGTTTAGAGTACGCGTAGCTTGGCCAAATCCACGACACGGGCACATTATTGAGCGCTCCCACGTCTGGGGTCAAGGACATGACTTGATAATTTGTAATCTTCTAATTTCTCAGCG'/>

    <sequence taxon='45' value='TTACTTAGCGTCCGAGATATGCAGCCTTCGTTCACTAAGTAAACTAGCTTGACACACGCGATGGTGGTTCCTTCTCGATTCGACACCGCAGCGGACCGTGCGGCTTCACGTAACTGCGTGCGCTTGGTATCTTCACCAGGTTTAAGAGTAGCCCGGTTTCTGGATTCGAAACGCGACCGAAACCAGTCCTTCGGAACCGCGTACACTGCTTACTATATCAACCTAGTCCGTCTCCATTGATCGGACGTAACCCTAGGCACCCTCCCCTTAAATACCGCGTTGCTAGTCGGTCCTTCTTGCTCGATGGGGTAGAAACGTTTACCTCAATCAGATTACACACCGCTCCTAATGCAGTGTTTTTGGCTGTTCTAACTTACCGGGACTTTGCATGACCCGCGTCCCGCATCGTGTCCCGGGCGCCGTTTTCTCATCTGAGGGCCGAAAAAAAGCTGGCCGGCTTTTGCTTCACGCCTCAGATGTAACTGATGTGGCCATGCTATCAGGCAGGTGTAATGATCAGTTAGACATGTGATGCTACATCGTGGTAAAGCAGTATTCTCCAGTGTGTCCCGCTCCACAAAGGTCGCCTTTTGGTCTGTGGCTGGTTCGTGCACGCGACGTGATGCTCTCTCAGCGGGCGTTTTATAGATTTACGTCATGGTTGAGGTCCACGCGGTAATGGCAGAAGACACGCTCTCATTTGAGCGTCAGAACCCGCTCATCGAAACGGCGAAGCGGATTTGGTTGGATGGTACCCAAAGATAGGACTACTATAACATCTATCAAGTTACGCAAAGGGGTTGGCATAATGAGTTTACAGATGTTCCTCATTGGGGTACCCAGATACTCAAGGAGGGGATGTGGTCACCCCTAATAGTAGAATCAAGGAGGAGTTGAAACCTTGTGCCACATCCAACTTTTCGGGCACAATCGTGAACAGGGTGCAAGGTCTCATACGCCAAACATCCCATTAGAATCTAGGACTTGAAACTGAACCAGGATGTGGTTCCACATCAAGTGCGAGGTGCCCTGGGGCTGGTAAGTATTGCACCTCGTCACCATGCAGGAGATATCTATTTATACTCACGATGCGTTACTACGCAATGCAGATTCGGAATCCCATCGCTACGTGGGGGCATTCCTGCCATGTCTCGCGACGCATCCTTTATATTGATGTTTCGTTAATTCGTAACTTATGGCGGGGTACGAACTCCGTTGGCTTAACAGATTCCGTAGACTCCCTCCTCAAGACCTGTGAACCTCAGGGATTGACTGTCGACCCCCAACGACGTCGTAATCGAATGCTCAGAGGCAACTCCGATAAGATAAATGCTGTTCATCCTAAATAGGAGGAATAAACTTCTCAATCAGCTCATTCCGGATACTCACACCGTAAGGTGACTTGGTGCGCCGTCAGTCTTTGACTCTTTAGATAATACCTTTTAACAAACTCTGCTAACTGCGCTACGGGGTTGCCGACGAAGTGGATGGCCTTCTATCCACCCTGCTAGTTCCTCGGGGCTGGTGGCCGCACCTACGGAGATGGCAGAAAATTGCTCGGGTAGGGTACCTGCATGAGTGTTTCGATTGTGTACGGACAAACAATAGTGTATATGTATACAATCAAAATTCTTACTTAAAAACGAGATTCCGTAGGCCATAAATCAATAGTCGTTGATGGAGTGATTGGATTTTTCATATGCACTTACTAAGAGAGCGCCAGGGAGGCTAGACAAACCGTAACGATTAGCTGCGGAAGGCATGAAGAGGGCCGGGATACCCCAAGAGGGAGCGCCTCACCGTGACCTGCAGTCTTGGACGGCGCATGGCTTGTGTCTAACACCAGGCTTACATGCGCGCAGGATCCAATTACTTCATAGATTGGAGTTTAGAGTACGCGTAGCCTGGCCAAATCCACGACACGGGCACATTATTGAGCGCTCCCACGTCTGGGGTCAAGGACATGACTTGATAATTTGTAATCTTCTAATTTCTCAGCG'/>

    <sequence taxon='90' value='TTACTTAGCGTCCGAGATATGCAGCCTTCGTTCACTAAGTAAACTAGCTTGACACACGCGATGGTGGTTCCTTCTCGATTCGACACCGCAGCGGACCGTGCGGCTTCACGTAACTGCGTGCGCTTGGTATCTTCACCAGGTTTAAGAGTAGCCCGGTTTCTGGATTCGAAACGCGACCGAAACCAGTCCTTCGGAACCGCGTACACTGCTTACTATATCAACCTAGTCCGTCTCCATTGATCGGACGTAACCCTAGGCACCCTCCCCTTAAATACCGCGTTGCTAGTCGGTCCTTCTTGCTCGATGGGGTAGAAACGTTTACCTCAATCAGATTACACACCGCTCCTAATGCAGTGTTTTGGGCTGTTCTAGCTTACCGGGACTTTGCATGACCCGCGTCCCGCATCGTGTCCCGTGCGCCGTTTTCTCATCTGAGGGCCGAAAAAAAGCTGGCCGACTTTTGCTTCACGCCTCAGATGTAACTGATGTGGCCATGCTATCAGGCAGGTGTAATGATCAGTTGGACATGTGATGCCACATCGTGGTAAAGCAGTATTCTCCAGTATGTCCCGCTCCACAAAGGTCGCCTTTTGGTCTGTGGCTGGTTCGTGCACGCGACGTGATGCTCTCTCAGCGGGCGTTTTATAGATTTACGTCATGGTTGAGGTCCACGCGGTAGTGGCCGAAGACACGCTCTCATTTGAGCGTCAGAACCCGCTCATCGAAACGGCGAAGCGGATTTGGTTGGATGGTACCCAAAGACAGGACTACTATAACATCTATCAAGTTATGCAAAGGGGTTGGCATAATGAGTTTACAGATGTTCCTCATTGGGGTACCCAGATACTCCAGGAGGGGATGTGGTCACCCCTAATGGTAGAATCAAGGAGGAGTTGAAACCTTGTGCCACATCCAACTTTTCGGGCACAATCGTGAACAGGGTGCAAGGTCTCATACGCCAAACATCCCATTAGAATCTAGGACTTGAAACTGAACCAGGATGTGGTTCCACATCAAGTGCGAGGTGCCCTGGGGCTGGTAAGTATTGCACCTCGTCACCATGCCGGAGATATCTATTTATACTCGAGATGCGTTACTACGCAATGCAGATTTGGAATCCCATCGCTACGTGGGGGCATTCCTGCCATGTCTCACGACGTATCCTTTATATTGATGTTTCGTTAATTCGTAACTTATGGCGGGGTACGAACTCCGTTGGCTTAACAGATTCCGTAGACTCCCTCCTCAAGACCTGTAAACCTCAGGGATTGACTGTCGACCCCCAACGACGTCGTAATCGAATGCTCAAAGGCAACTCCGATAAGATAAATGCTGTTCATCCTAAATAGGAGGAATAAACTTCTCAATCAGCTCATTCCGGATACTCACACCGTAAGGTGACTTGGTGCGCCGTCAGTCTTTGACTCTTTAGATAATACCTTTTAACAAACTCTGCTAACTGCGCTACGGGGTTGCCGACGAAGTGGATGGCCTTCTATCCACCCTGCTAGTTCCTCGGGGCTGGTGGCCGCACCTACGGAGATGGCAGAAAATTGCTCGGGTAGGGTACCCGCATGAGTGTTTCGATTGTGTACGGACAAACAATAGTGTATATGTATACAATCAAAATTCTTACTTACAAACGAGATTCCGTAGGCCATAAGTCAATAGTCGTTGATGGAGTGATTGGGTTTTTCATATGCACTTACTAAGAGAGCGCCAGGGAGGCTAGACAAACCGTAACGATTAGCTGCGGAAGGCATGAAGAGGGCCGGGATACCCCAAGAGGGAGTGCCTCACCGTGACCTGCAGTCTTGGACGGCGCATGGCTTGTGTCTAACACCAAGCTTACATGCGCGCAGGATCCAATTACTTCATAGATTGGAGTTTAGAGTACGCGTAGCCTGGCCAAATCCACGACACGGGCACATTATTGAGCGCTCCCACGTCTGGGGTCAAGGACATGACTTGATAATTTGTAATCTTCTAATTTCTCAGCG'/>

    <sequence taxon='60' value='TTACTTAGCGTCCGAGATATGCAGCCTTCGTTCACTAAGTAAACTAGCTTGACACACGCGATGGTGGTTCCTTCTCGATTCGACACCGCAGCGGACCGTGCGGCTTTACGTAACTGCGTGCGCTTGGTATCTTCACCAGGTTTAAGAGTAGCCCGGTTTCTGGATTCGAAACGCGACCGAAACCAGTCCTTCGGAACCGCGTACACTGCTTACTATATCAACCTAGTCCGTCTCCATTGATCGGACGTAACCCTAGGCACCCTCCCCTTAAATACCGCGTTCCTAGTCGGTCCTTCTTGCTCGATGGGGTAGAAACGTTTACCTCAATCAGATTACACACCGCTCCCAATGCAGTGTTTTGGGCTGTTCTAACTTACCGGGACTTTGCATGACCCGCGTCCCGCATCGTGTCCCGGGCGCCGTTTTCTCATCTGAGGGCCGAAAAAAAGCTGGCCGACTTTTGCTTCACGTCTCAGATGTAACTGATGTGGCCATGCTATCAGGCAGGTGTAATGATCAGTTGGACATGTGATGCCACATCGTGGTAAAGCAGTATTCTCCAGTGTGTCCCGCTCCACAAAGGTCGCCTTTTGGTCTGTGGCCGGTTCGTGAACGCGACGTGATGCTCTCTCAGCGGGCGTTTTATAGATTTACGTCGTGGTTGAGGTCCACGCGGTAGTGGCCGAAGACACGCTCTCATTTGAGCGTCAGAACCCGCTCATCGAAACGGCGAAACGGATTTGGTTGGATGGTACTCAAAGACAGGACTACTATAACATCTATCAAGTTACGCAAAAGGGTTGGCATAATGGGTTTACAGATGTTCCTCATTGGGGTACCCAGATACTCAAGGAGGGGATGTGGTCACCACTAGTAGTAGAGTCAAGGAGGAGTTGAAACCTTGTGCCACATCCAACTTTTCGGGCACAATCGTGAACAGGGTGCAAGGTCTCATACGCCAAACATCCCATTAGAATCTAGGACTTGAAACTGAACCAGGATGTTGTTCCACATCAAGTGTGAGGTGCCCTGGGGCTGGTAAGTATTGCACCTCGTCACCATGCAGGAGATATCTATTTATACTCAAGATTCGTTACTATGCAATGCAGATTCGGAATCCCATCGCTACGTGGGGGCATTCCTGCCATGCCTCGCGCCGTATCCTTTATATTGATGTTTCGTTAATTCGTAACTTATGGAGGGGTAAGAACTCCGTTGGCTTAACAGATTCCGTAGACTCCCTCCTCAAGACCTGTAAACCTCAGGGATTGACTGTCGACCCCCAACGACGTCGTAATCGAATGCTCGGAGGCAACTCCGATAAGATAAATGCTGTTCATCCTAAATAGGAGGAATAAACTTCTCAATCAGCTCATTCCGGATACTCACACCGTAAGGTGACTTGGTGCGCCGTCAGTCTTTGACTCTTTAGATAATACCTTTTAACAAACTCTGCTAATTGCGCTACGGGGTTGCCGACGAAGTGGATGGCCTTCTATCCACCCTGCTAGTTCCTCGGGGCTGGTGGCCGCACCTACGGAAATGGCAGAAAATTGCTCGGGTAGGGTACCCGCATGAGTGTTTCGATTGTGTACGGACAAACAATAGTGTATATGTATACAATCAAAATTCTTACTTAAAAACGAGATTCCGTAGGCCATAAATCAATAGTCGTTGATGGAGTGATTGGATTTTTCATATGCACTTACTAAGAGAGCGCCAGGGAGGCTAGACAAACCGTAACGATTAGCTGCGGAAGGCATGAAGAGGGCCGGGATACCCCAAGAGGGAGCGCCTCACCGTGACCTGCAGTCTTGGACGGCGCATGGCTTGTGTCTAACACCAGGCTTACATGCGCGCAGGATCCAATTACTTCATAGATTGGAGTTTAGAGTACGCGTAGCCTGGCCAAATCCACGACACGGGCACATTATTGAGCGCTCCCACGTCTGGGGTCAAGGACATGACTTGATAATTTGTAATCTTCTAATTTTTCAGCG'/>

    <sequence taxon='61' value='TTACTTAGCGTCCGAGATATGCAGCCTTCGTTCACTAAGTAAACTAGCTTGACACACGCGATGGTGGTTCCTTCTCGATTCGACACCGCAGCGGACCGTGCGGCTTCACGTAACTGCGTGCGCTTGGTATCTTCACCAGGTTTAAGAGTAGCCCGGTTTCTGGATTCGAAACGCGACCGAAACCAGTCCTTCGGAACCGCGTACACTGCTTACTATATCAACCTAGTCCGTTTCCATTGATCGGACGTAACCCTAGGCACCCTCCCCTTAAATACCGCGTTGCTAGTCGGTCCTTCTTGCTCGATGGGGTAGAAACGTTTACCTCAATCAGATTACACACCGCTCCCAATGCAGTGTTTTGGGCTGTTCTAACTTACCGGGACTTTGCATGACCCGCGTCCCGCATCGTGTCCCGGGCGCCGTTTTCTCATCTGAGGGCCGAAAAAAAGCTGGCCGACTTTTGCTTCACGTCTCAGATGTAACTGATGTGGCCATGCTATCAGGCAGGTGTAATGATCAGTTGGACATGTGATGCCACATCGTGGTAAAGCAGTATTCTCCAGTGTGTCCCGCTCCACAAAGGTCGCCTTTTGGTCTGTGGCCGGTTCGTGCACGCGACGTGATGCTCTCTCAGCGGGCGTTTTATAGATTTACGTCGTGGTTGAGGTCCACGCGGTAGTGGCCGAAGACACGCTCTCATTTGAGCGTCAGAACCCGCTCATCGAAACGGCGAAGCGGATTTGGTTGGATGGTACTCAAAGACAGGACTACTATAACATCTATCAAGTTACGCAAAAGGGTTGGCATAATGGGTTTACAGATGTTCCTCATTGGGGTACCCAGATACTCAAGGAGGGGATGTGGTCACCACTAGTAGTAGAATCAAGGAGGAGTTGAAACCTTGTGCCACATCCAACTTTTCGGGCACAATCGTGAACAGGGTGCAAGGTCTCATACGCCAAACATCCCATTAGAATCTAGGACTTGAAACTGAACCAGGATGTTGTTCCACATCAAGTGCGAGGTGCCCTGGGGCTGGTAAGTATTGCACCTCGTCACCATGCAGGAGATATCTATTTATACTCAAGATTCGTTACTATGCAATGCAGATTCGGAATCCCATCGCTACGTGGGGGCATTCCTGCCATGCCTCGCGCCGTATCCTTTATATTGATGTTTCGTTAATTCGTAACTTATGGAGGGGTAAGAACTCCGTTGGCTTAACAGATTCCGTAGACTCCCTCCTCAAGACCTGTAAACCTCAGGGATTGACTGTCGACCCCCAACGACGTCGTAATCGAATGCTCGGAGGCAACTCCGATAAGATAAATGCTGTTCATCCTAAATAGGAGGAATAAACTTCTCAATCAGCTCATTCCGGATACTCACACCGTAAGGTGACTTGGTGCGCCGTCAGTCTTTGACTCTTTAGATAATACCTTTTAACAAACTCTGCTAATTGCGCTACGGGGTTGCCGACGAAGTGGATGGCCTTCTATCCACCCTGCTAGTTCCTCGGGGCTGGTGGCCGCACCTACGGAAATGGCAGAAAATTGCTCGGGTAGGGTACCCGAATGAGTGTTTCGATTGTGTACGGACAAACAATAGTGTATATGTATACAATCAAAATTCTTACTTAAAAACGAGATTCCGTAGGCCATAAATCAATAGTCGTTGATGGAGTGATTGGATTTTTCATATGCACTTACTAAGAGAGCGCCAGGGAGGCTAGACAAACCGTAACGATTAGCTGCGGAAGGCATGAAGAGGGCCGGGATACCCCAAGAGGGAGCGCCTCACCGTGACCTGCAGTCTTGGACGGCGCATGGCTTGTGTCTAACACCAGGCTTACATGCGCGCAGGATCCAATTACTTCATAGATTGGAGTTTAGAGTACGCGTAGCCTGGCCACATCCACGACACGGGCACATTATTGAGCGCTCCCACGTCTGGGGTCAAGGACATGACTTGATAATTTGTAATCTTCTAATTTTTCAGCG'/>

    <sequence taxon='62' value='TTACTTAGCGTTCGAGATACGCAGCCTTCGCTCACTAAGTAAACTAGCTTGACACACGCGATGGTGGTTCCTTCTCGATTCGACACCGCAGCGGACCGTGCGGCTTCACGTAACTGCGTGCGCTTGGTATCTTCACCAGGTTTAAGAGTAGCCCGGTTTCTGGATTTGAAACGCGCCCGAAACCAGTCCTTCGGAACCGCGTACACTGCTTACTATCTCAACCTAGTCCGTCTCCATTGATCGGGCGTAACTCTAGGCACCCTCCCCTTGAATGCCGCGTTGCTAGTCGGTCCTGCTTGCTCGATGGGATAGAAACGTTTACCCCAATCAGATTACACACCGCTCCCAATGCAGTATTTTGGGCTGTTCTAACTTACCGGGACTTTGCATGAGCCGCGTCCCGCATCGTGTCCCGGGCGCCGTTTTCTCATCTGAGGGCCGAAAAAAAGCTGGCCGGCTTTTGCTTCACGCCTCAGATGTAACTGATGTGGCCATGCTATCAGGCAGGTGTAATGGTCAGTTGGACATGTGATGCCACATCGTGGTAAAGCAGTATTCTCCAGTGTGTCCCGCTCCACAAAGGTTGCCTTTTGGTCTGTGGCCGGTTCGTGCACGCGACGTGATGCTCTCTCAGCGGGCGTTTTATAGATTTACGTCATGGTTGAGGCCCACGCAGTAGTGGCCGAAGACACGCTCTCATTTGAGCGTCAGAACCCGCTCATCGAAACGGCGAAGCGGATTTGGTTGGATGGTACTCAAAGACAGGACTACTATAACATCTATGAAGTTACGCAAAGAGGTTGGCATAATGGGTTTACAGATGTTCCTCATTGGGGTACCCAGATACTCAAGGAGGGGATGTGGTCACCCCTAGTAGTAGAATCAAGGAGGAGTTGAAACCTTGTGCCACATCCAACTTTTCGGGCACAATCGTGAACAGGGTGCAAGGTCTCATACGCCAAACATCCCATTAGAATCTAGGACTTGAAACTGAACCAGGATGTGGTTCCACATCAAGTGCGAGGTGCCCTGGGGCTGGTAAGTATTGCACCTCGTCACCATGCAGGAGATATCTATTTATACTCAAGATTCGTTACTATGCAATGCAGATTCGGAATCCCATCGCTACGTGGGGGCATTCCTGCCATGTCTCGCGCCGTATCCTTTATATTGATGTTTCGTTAATTCGTAACTTATGACGGGGCAAGAACTCCGTTGGTTTAACAGATTCCGTAGACTCCCTCCTCAAGACCTGTAAACCTCAGGGATTGACTGTCGACCCCCAACGACGTCGTAATCGAATGCTCAGAGGCAACTCCGATAAGATAAATGCTGTTCATCCTAAATAGGAGGAATAAACTTCTCAATCAGCTCATTCCGGATACTCACACCGTAAGGTGACTTGGTGCGCCGTCAGTTTTTGACTCTTTAGATAATACCTTCTAACAAACTCTGCTAATTGCGCTAAGGGGTTGCCGACGAAGTGGATGGCCTTCTATCCACCCTGCTAGTTCCTCGGGGCTGGTGGCCGCACCTACGGAGATGGCAGAAAATTGCTCGGGTAGGGTACCCGCATGAGTGTTTCGATTGTGTACGGACAAACAATAGTGTATAGGTATACAATCAAAATTCTTACTTAAAAACGGGATTCCGTAGGCCATAAATCAATAGTCGCTGATGGAGTGATTGGATTTTTCATATGCACTTACTGAGAGAGCGCCAGGGAGACTAGACAAACCGTAACGATTAGCTGCGGAAGGCATGAAGAGGGCCGGGACACCCCAAGAGGGAGCGCCTCACCGTGACCTGCAGTCTTGGACGGCGCATGGCTTGTGTCTAACACCAGGCTTACATGCGCGCAGGATCCAATTACTTCATAGATTGGAGTTTAGAGTACGCGTAGCCTGGCCAAATCCACGACACGGGCACATTATTGAGCGCTCCCACGTCTGGGGTCAAGGACATGACTTGATAATTTGTAATCTTCTAATTTCTCAGCG'/>

    <sequence taxon='86' value='TTACTTAGCGTTCGAGATATGCAGCCTTCGTTCACTAAGTAAACTAGCTTGACACACACGATGGTGGTTCCTTCTCGATTCGACACCGCAGCGGACCGTGCGGCTTCACGTAACTGCGTGCGCTTGGTATCTTCACCAGGTTTAAGAGTAGCCCGGTTTCTGGATTTGAAACGCGACCGAAACCAGTCCTTCGGAACCGCGTACACTGCTTACTATATCAACCTAGTCCGTCTCCATTGATCGGGCGTAACCCTAGGCACCCTCCCCTTAAATACCGCGTTGCTAGTCGGTCCTTCTTGCTCGATGGGGTAGAAACGTTTACCTCAATCAGATTACACACCGCTCCCAATGCAGTGTTTTGGGCTGTTCTAACTTACCGGGACTTTGCATGACCCGCGTCCCGCATCGTGTCCCGGGCGCCGTTTTCTCATCTGAGGGCCGAAAAAAAGCTGGCCGGCTTTCGCTTCACGCCTCAGATGTAACTGATGTGGCCATGCTATCAGGCAGGTGTAATGATCAGTTGGACATGTGATGCCACATCGTGGTAAAACAGTATTCTCCAGTGTGTCCCGCTCCACAAAGGTCGCCTTTTGGTCTGTGGCCGGTTCGTGCACGCGACGTGATGCTCTCTCAGCGGGCGTTTTATAGATTTACGTCATGGTTGAGGTCCACGCGGTAGTGGCCGAAGACACGCTCTCATTTGAGCGTCAGAACCCGCTCATCGAAACGGCGAAACGGATTTGGTTGGATGGTACTCAAAGACAGGACTACTATAACATCTATCAAGTTACGCAAAGAGGTTGGCATAATGGGTTTACAGATGTTCCTCATTGGGGTACCCAGATACTCAAGGAGGGGATGTGGTCACCCCTAGTAGTAGAATCAAGGAGGAGTTGAAACCTTGTGCCACATCCAACTTTTCGGGCACAATCGTGAACAGGGTGCAAGGTCTCATACGCCAAACATCCCATTAGAATCTAGGACTTGAAACTGAACCAGGATGTGGTTCCACATCAAGTGCGGGGTGCCCTGGGGCTGGTAAGTATTGCACCTCGTCACCATGCAGGAGATATCTATTTATACTCAAGATTCGTTACTATGCAATGCAGATTCGGAATCCCATTGCTACGTGGGGGCATTCCTGCCATGTCTCGCGCCGTATCCTTTATATTGATGTTTCGTTAATTCGTAACTTATGGCGGGGCAAGAACTCCGTTGGTTTAACAGATTCCGTAGACTCCCTCCTCAAGACCTGTAAACCTCAGGGATTGACTGTCGACCCCCAACGACGTCGTAATCGAAGGCTCAGAGGCAACTCCGATAAGATAAATGCTGTTCATCCTAAATAGGAGGAATAAACTTCTCAATCAGCTCATTCCGGATACTCACACCGTAAGGTGACTTGGTGCGCCGTCAGTTTTTGACTCTTTAGATAATACCTTCTAACAAACTCTGCTAATTGCGCTACGGGGTTGCCGACGAAGTGGATGGCCTTCTATCCACCCTGCTAGTTCCTCGGGGCTGGTGGCCGCACCTACGGAGATGGCAGAAAATTGCTCGGGTAGGGTACCCGCATGAGTGTTTCGATTGTGTACGGACAAACAATAGTGTATATGTATACAATCAAAATTCTTACTTAAAAACGGGATTCCGTAGGCCATAAATCAATAGTCGTTGATGGAGTGATTGGATTTTTCATATGCACTTACTGAGAGAGCGCCAGGGAGACTAGACAAACCGTAACGATTAGCTGCGGAAGGCATGAAGAGGGCCGGGACACCCCAAGAGGGAGCGCCTCACCGTGGCCTGCAGTCTTGGACGGCGCATGGCTTGTGTCTAACACCAGGCTTACATGCGCGCAGGATCCAATTACTTCATAGATTGGAGTTTAGAGTACGCGTAGCCTGGCCAAATCCACGACACGGGCACATTATTGAGCGCTCCCACGTCTGGGGTCAAGGACATGACTTGATAATTTGTAATCTTCTAATTTCTCAGCG'/>

    <sequence taxon='96' value='TTACTTAGCGTTCGAGATATGCAGCCTTCGTTCACTAAGTAAACTAGCTTGACACACACGATGGTGGTTCCTTCTCGATTCGACACCGCAGCGGACCGTGCGGCTTCACGTAACTGCGTGCGCTTGGTATCTTCACCAGGTTTAAGAGTAGCCCGGTTTCTGGATTTGAAACGCGACCGAAACCAGTCCTTCGGAACCGCGTACACTGCTTACTATATCAACCTAGTCCGTCTCCATTGATCGGGCGTAACCCTAGGCACCCTCCCCTTAAATACCGCGTTGCTAGTCGGTCCTTCTTGCTCGATGGGGTAGAAACGTTTACCTCAATCAGATTACACACCGCTCCCAATGCAGTGTTTTGGGCTGTTCTAACTTACCGGGACTTTTCATGACCCGCGTCCCGCATCGTGTCCCGGGCGCCGTTTTCTCATCTGAGGGCCGAAAAAAAGCTGGCCGGCTTTCGCTTCACGCCTCAGATGTAACTGATGTGGCCATGCTATCAGGCAGGTGTAATGACCAGTTGGACATGTGATGCCACATCGTGGTAAAACAGTATTCTCCAGTGTGTCCCGCTCCACAAAGGTCGCCTTTTGGTCTGTGGCCGGTTCGTGCACGCGACGTGATGCTCTCTCAGCGGGCGTTTTATAGATTTACGTCATGGTTGAGGTCCACGCGGTAGTGACCGAAGACACGCTCTCATTTGAGCGTCAGAACCCACTCATCGAAACGGCGAAACGGATTTGGTTGGATGGTACTCAAAGACCGGACTACTATAACATCTATCAAGTTACGCAAAGAGGTTGGCATAATGGGTTTACAGATGTTCCTCATTGGGGTACCCAGATACTCAAGGAGGGGATGTGGTCACCCCTAGTAGTAGAATCAAGGAGGAGTTGAAACCTTGTGCCACATCCAACTTTTCGGGCACAATCGTGAACAGGGTGCAAGGTCTCATACGCCAAACATCCCATTAGAATCTAGGACTTGAAACTGAACCAGGGTGTGGTTCCACATCAAGTGCGGGGTGCCCTGGGGCTGGTAAGTATTGCACCTCGTCACCATGCAGGAGATATCTATTTATACTCAAGATTCGTTACTATGCAATGCAGATTCGGAATCCCATTGCTACGTGGGGGCATTCCTGCCACGTCTCGCGCCGTATCCTTTATATTGATGTTTCGTTAATTCGTAACTTATGGCGGGGCAAGAACTCCGTTGGTTTAACAGATTCCGTAGACTCCCTCCTCAAGACCTGTAAACCTCAGGGATTGACTGTCGACCCCCAACGACGTCGTAATCGAAGGCTCAGAGGCAACTCCGATAAGATAAATGCTGTTCATCCTAAATAGGAGGAATAAACTTCTCAATCAGCTCATTCCGGATACTCACACCGTAAGGTGACTTGGTGCGCCGTCAGTTTTTGACTCTTTAGATAATACCTTCTAACAAACTCTGCTAATTGCGCTACGGGGTTGCCGACGAAGTGGATGGCCTTCTATCCACCCTGCTAGTTCCTCGGGGCTGGTGGCCGCACCTACGGAGATGGCAGAAAATTGCTCGGGTAGGGTACCCGCATGAGTGTTTCGATTGTATACGGACAAACAATAGTGTATATGTATACAATCAAAATTCTTACTTAAAAACGGGATTCCGTAGGCCATAAATCAATAGTCGTTGATGGAGTGATTGGATTTTTCATATGCACTTACTGAGAGAGCGCCAGGGAGACTAGACAAACCGTAACGATTAGCTGCGGAAGGCATGAAGAGGGCCGGGACACCCCAAGAGGGAGCGCCTCACCGTGGCCTGCAGTCTTGGACGGCGCATGGCTTGTGTCTAACACCAGGCTTACATGCGCGCAGGATCCAATTACTTCATAGATTGGAGTTTAGAGTACGCGTAGCCTGGCCAAATCCACGACACGGGCACATTATTGAGCGCTCCCACGTCTGGGGTCAAGGACATGACTTGATAATTTGTAATCTTCTAATTTCTCAGCG'/>

    <sequence taxon='46' value='TTCCTTAGCGTCCGAGATATGCAGCCTTCGTTCACTAAGTAAACTAGCTTGACACACGCGATGGTGGTTCCTTCTCGACTCGACACCGCAGCGGACCGTGCGGCTTCACGTAACTGCGTGCGCTTGGTATCTTCACCAGGTTTAAGAGTAGCCCGGTTTCTGGATTCGAAGCGCGACCGAAACCAGTCCTTCGGAACCGCGTACATTGCTTACTATATCAACCTAGTCCGTCTCTATTGATCGGACATAACCCTAGGCACCCTCCCCTTAAATACCGCGTTGCTAGTCGGTACTTCTTGCTCAATGGGGTAGAAGCGTCTACCTCAATCAGTTTACACACCGCTCCCAATGCAGTGTTTTGGGCTGTTCTAACTTACCGGGACTTTGCATGACCCGCGTCCCGCATCGTGTCCCGGGCGCCGTTTTCTCATCTGAGGGCCGAGAAAAAGCTGGCCGGCTTTTGTTTCACGCCTCAGATGTAACTGATGCGGCCATGCTATCAGGCAGGTGTAATGATCAGTTGGACATGTGATGCCACATCGTGGTAAAGCAGTATTCTCCATTGTGTCCCGCTCCATAAAGGTCGCCTTTTGGTCCGTGGCCGGTTCGTGCACGCGACGTGATGCTCTCTCAGCGGGCGTTTTGTAGATTTACGTCATGGTTGAAGTCCACGCGGTAGTGGCCGAAGAAACGCTCTCATTTGAGCGTCAGAACCCGCTCATCGAAACGGCGAAGCGGATTTGGTTGGATGGTACTCAAAGACAGGACTACTATAACATCTATCAAGTTACGCAAAAGGGTTGGCATAATGGGTTTACAGATGTTCCTCATTGGGGTACCCAGATACTCAAAGAGGGGATGTGGTCACCTCTAGTAGTAGAATCAAGGAGGAGTTGAAACCTTGTGCCACATCCAGCTTTTCGGGCACAATCGTGAACAGGGTGCAAGGTCTCATACGCCAAACATCCCATTAGAATCTAGGGCTTGAAACTGAACCAGGATGTGGTTCCACACCAAGTGCGAGGTGCCCTGGGGATGGTAAGTATTGCACCTCGTCACCATGCAGGAGATATCTATTTATACTCAAGATTCGTTACTATGCAATGCAGATCCGGAATCCCATCGCTACGTGGGGGCATTCCTGCCATGTCTCGCGCCGTATCCTTTATATTGATGTTTCGTTAATTCGTAACTTATGGCGGGGTAAGAAATCAGTTGGCTTAACAGATTCCGTAGACTCCCTCCTCAAGACCTGTAAACCTTAAGGATTGACTGTCGACCCCCAACGACGTCGTAATCGAATGCTCAGAGGCAACTCCGATAAGATAAATGTTGTTCATCCTAAATAGGAGGAATAAACTTCTCAGCCAGTTCATTCCGGATACTCACACCGTGAGGTGACTTGGTGCGCCGTCAGTCTTTGACTCTTTAGATAATACCTTTTAACAAACTCTGCTAATTGCGCTACGGGGTTGCCGACAAAGTGGATGGCCTTCTATCCACCCTGCTAGTTCCTCGGGGCTGGTGGCCGCACCTACGGAGATGGCAGAAAATTGCTCGGGTAGGGTACCCGCGTGAGTGTCTCGATTGTGTACGGACAAACAATAGTGTATATGTATGCAATCAAAATTCTTACTTAAAAACGAGATTCCGTAGGCCATAAATCAATACTCGTTGATGGAGTGATTGGATTTTTCATATGCACCTACTAAGAGAGCGCCCGGGAGGCTAGATGAACCGTAACGATTAGCTGCGGAAGGCATGAAGAGGGCCGGGATACCCCAAGAGGGAGCGCCTCACCGTGACCTGCAGTCTTGGACGGCGCATGGCTTGTGTCTAACACCAGGCTTACATGCGCGCAGGATCCAATTATTTCATGGATTGGAGTTTAGAGTACGCGTAGCCTGGCCAAATCCACGACACGGGCACATTATTGAGCGCTCCCACGTCTGGGGTCAAGGACATGACTTGATAATTTGTAATCTTCTAATTTCTCAGCG'/>

    <sequence taxon='52' value='TTCCTTAGCGTCCGAGATATGCAGCCTTCGTTCACTAAGTAAACTAGCTTGACACACGCGATGGTGGTTCCTTCTCGACTCGACACCGCAGCGGATCGTGCGGCTTCACGTAACTGCGTGCGCTTGGTATCTTCACCAGGTTTAAGAGTAGCCCGGTTTCTGGATTCGAAGCGCGACCGAAACCAGTCCTTCGGAACCGCGTACATTGCTTACTATATCAACCTAGTCCGTCTCTATTGATCGGACGTAACCCTAGGCACCCTCCCCTTAAATACCGCGTTGCTAGTCGGTCCTTCTTGCTCAATGGGGTAGAAACGTCTACCTCAATCAGTTTACACACCGCTCCCAATGCAGTGTTTTGGGCTGTTCTAACTTACCGGGACTTTGCATGACCCGCGTCCCGCATCGTGTCCCGGGCGCCGTTTTCTCATCTGAGGGCCGAGAAAAAGCTGGCCGGCTTTTGTTTCACGCCTCAGATGTAACTGATGCGGCCATGCTATCAGGCAGGTGTAATGATCAGCTGGACATGTGATGCCACATCGTGGTAAAGCAGTATTCTCCATTGTGTCCCGCTCCACAAAGGTCGCCTTTTGGTCCGTGGCCGGTTCGTGCACGCGACGTGATGCTCTCTCAGCGGGCGTTTTATAGATTTACGTCATGGTTGAGGTCCACGCGGTAGTGGCCGAAGAAACGCTCTCATTTGCGCGTCAGAACCCGCTCATCGAAACGGCGAAGCGGATTTGGTTGGATGGTACTCAAAGACAGGACTACTATAACATCTATCAAGTTACGCAAAAGGGTTGGCATAATGGGTTTACAGATGTTCCTCATTGGGGTACCCAGATACTCAAAAAGGGGATGTGGTCACCTCTAGTAGTAGAATCAAGGAGGAGTTGAAACCTTGTGCCACATCCAGCTTTTCGGGCACAATCGTGAACAGGGTGCAAGGTCTCATACGCCAAACATCCCATTAGAATCTAGGGCTTGAAACTGAACCAGGATGTGGTTCCACACCAAGTGCGAGGTGCCCTGGGGATGGTAAGTATTGCACCTCGTCACCATGCAGGAGATATCTATTTATACTCAAGATTCGTTACTATGCAATGCAGATCCGGAATCCCATCGCTACGTGGGGGCATTCCTGCCATGTCTCGCGTCGTATCCTTTATATTGATGTTTCGTTAATTCGTAACTTATGGCGGGGTAAGAAATCCGTTGGCTTAACAGATTCCGTAGACTCCCTCCTCAAGACCTGTAAACCTTAAGGATTGACTGTCGACCCCCAACGACGTCGTAATCGAATGCTCAGAGGCAACTCCGATAAGATAAATGTTGTTCATCCTAAATAGGAGGAATAAACTTCTCAGCCAGTTCATTCCGGATACTCACACCGTGAGGTGACTTGGTGCGCCGTCAGTCTTTGACTCTTTAGATAATACCTTTTAACAAACTCTGCTAATTGCGCTACGGGGTTGCCGACAAAGTGGATGGCCTTCTATCCACCCTGCTAGTTCCTCGGGGCTGGTGGCCGCACCTACGGAGATGGCAGAAAATTGCTCGGGTAGGGTACCCGCATGAGTGTTTCGATTGTGTACGGACAAACAATAGTGTATATGTATGCAATCAAAATTCTTACTTAAAAACGAGATTCCGTAGGCCATAAATCAATACTCGTTGATGGAGTGATTGGATTTTTCATATGCACCTACTAAGAGAGCGCCCGGGAGGCTAGATGAACCGTAACGATTAGCTGCGGAAGGCATGAAGAGGGCCGGGATACCCCAAGAGGGAGCACCTCACCGTGACCTGCAGTCTTGGACGGCGCATGGCTTGTGTCTAACACCAGGCTTACATGCGCGCAGGATCCAATTATTTCATGGATTGGAGTTTAGAGTACGCGTAGCCTGACCAAATCCACGACACGGGCACATTATTGAGCGCTCCCACGTCTGGGGTCAAGGACATGACTTGATAATTTGTAATCTTCTAATTTCTTAGCG'/>

    <sequence taxon='25' value='TTACTTAGCATCCGAGATATGCAGCCTTCGTTCACTAAGTAAACCAGCTTGACACACGCGATGGTGGTTCCTTCCCGATTCGACACCGCAGCGGACCGTGCGGCTTCACGTAACTGCGTGCGCTTGGTATCTTCACCAGGTTTAAGAGTAGCCCGGTTTCCGGATTCGGATCGCGACCGAAACCAGTCCTTCGGAACCGCGTACATTGCTTACTATATCAACCTAGTCCGTCTCCATTGATCGGACATAACCCTAGGCACCCTCCCCTTAAATACCGCGTTGCTAGTCAGTCCTTCTTGCTCGATGGGGTAGAAACGTTTACCTCAATCAGTTTACACACCGCTCCCAATGCAGTGTTTTGGGCTGTTCTAACTTACCGGGACTTTGCATGACCCGCGTCCCGCATCGTGTCCCAGGCGCCGTTTTCTCATCTGAGGGCCGAGAAAAAGCTGGCCGGCTTTTGTTTCACGCCTCAGATGTAACTGATGTGGCCATGCTATCAGGCAGGTGTAATGACCAGTTGGACATGTGATGCCACATCGTAGTAAAGCAGTATTCTCCAGTGTGTCCCGCTCCACAAAGGTCGCCTTTTGGTCTGTGGCCGGTTCGCGCACGCAACGTGATGCTCTCTCAGCGGGCGTTTTATAGATTTACGTCATGGTTGAGGTCCACGCGGTAGTGGCCGAAGACACGCTCTCATTTGAGCGTCAGAACCCGCTCATCGAAACGGCGAAGCAGATTTGGTTGGATGGTACTCAAAGACAGGACTACTATACCATCTATCAAGTTACGCAAAAGGGTTGGCATAATGGGTTTACAGATGTTCCTCATTGGGGTACCCAGATACTCAAGGAGGGGACGTGGTCACCCCTAGTAGTAGAATCAAGGAGGAGTTGAAACCTTGTGCCACATCCAGCCTTTCGGGCACAATCGTGAACAGGGTGCAAGGTCTCATATGCCAAACATCCCATTAGAATCTGGGGCTTGAAACTGAACCAGGATGCGGTTCCACACCAAGTGCGAGGTGCCCTGGGGCTGGTAAGTATTGCACCTCGTCACCATGCAGGAGATATCTATTTATACTCAAGATTCGTTACTATGCAATGCAGATCCGGAATCCCATCGCTACGTGGGGGCATTCCTGCCATGTCTCGCGCCGTATCCTTTATATTGATGTTTCGTTAATTCGTAACTTGTGGCGGGGTAAGAACTCCGTTGGCTTAACAGATTCCGTAGACTCCCTCCTCAAGACCTGTAAACCTTAAGGATTGACTGTCGACCCCCAACGACGTCATAATCGAATGCTCAGAGGCAACTCCGATAAGATAAATGCTGTTCATCCTAAATAGGAGGAATAAACTTCTCAGTCAGCTCATTCCGGATACTCACACCGTGAGGTGACTTGGTGCGCCGTCAGTCTTTGACTCTGTAGACAATACCTTTTAGCAAACTCAGCTAATTGCGCTACGGGGTTGCCGACAAAGTGGATGGCCTTCTATCCACTCTGCTAATTCCTCGGGGCTGGTGGCCGCGCCTACGGAGATGGCAGAAAATTGCTCGGGTAGTGTACCTGCATGAGTGTTTCGATTGTGTACGGACAAACAATAGTGTATATGTATACAATCAAAATTCTTACTTAAAAACGAGATTTCGTAGGCCATACATCAATAGTCGTTGATGGAGTGATTGGATTTTTCATATGCACTTACTAAGAGAGCGCCAGGGAGGCTAGATAAACCGTAACGATTAGTTGCGGAAGGCATGAAGAGGGCCGGGATAACCCAAGAGGGAGCGCCTCACCGTGACCTGCAGTCTTGGACGGCGCATGGCTTGTGTCTAACACCAGGCTCACATGCGCGCAGGATCCCATTATTTCATAGATCGGAGTTTAGAGTACGCGTAGCTTGGCCAAATCCACGACACGGGCACATTATTGAGCGCTCCCACGTCTGGGGTCAAGGACATGACTTGATAATTTGTAATCTTCTAACTTCTCAGCG'/>

    <sequence taxon='76' value='TTACTTAGCGTCCGAGATATGCAGCCTTCGTTCACTAGGTAAACCAGCTTGACACACGCGATGGTGGTTCCTTCCCGATTCGACACCGCAGCGGACCGTGCGGCTTCACGTAACTGCGTGCGCTTGGTATCTTCACCAGGTTTAAGAGTAGCCCGGTCTCTGGATTCGCATCGCGACCGAAACCAGTCCTTCGGAACCGCGTACATTGCTTACTATATCAACCTAGTCCGTCTCCATTGATCGGACATAACCCTAGGCACCCTCCCCTTAAATACCGCGTTGCTAGGCGGTCCTTCTTGCTCGATGGGGTAGAAACGTTTACTTCAATCAGTTTACACACCGCTCCCAATGCAGTGTTTTGGGCTGTTCTAACTTACCGGGCCTTTGCATGACCCGCGTCCCGCATCGTGTCCCAGGCGCCGTTTTCTCACCCGAGGGCCGAGAAAAAGCTGGCCGGCTTTTGTTTCACGCCTCAGATGTAACTGATGTGGTCATGCTATCAGGCAGGTGTAATGATCAGTTGGACATGTGATGCCACATCGTAGTAAAGCAGTATTCTCCAGTGTGTCCCGCTCCACAAAGGTCGCCTTTTGGTCTGTGGCCGGTTCGCGCACGCAACGTGATGATCTCTCAGCGGGCGTTTTATAGATTTACGTCATGGTTGAGGTCCACGCGGTAGTGGCCGAAGACACGCTCTCATTTGAGCGTCAGAACCCGCTCATCGAAACGGCGAAGCAGATTTGGTTGGATGGTACTCAAAGACAGGACTACTATAACATCTATCAAGTTACGCAAAAGGGTTGGCATAATGGGTTTAAAGATGTTCCTCATTGGGGTACCCAGATACTCAAGGAGGGGACGTGGTCACCCCTAGTAGTAGAATCAAGGAGGAGTTGAAACCTTGTGCCACATCCAGCCTTTCGGGCACAATCGTGAACAGGGTGCAAGGTCTCATATGCCAAACATCCCATTAGAATCTGGGGCTTGAAACTGAACCAGGATGCGGTTCCACACCAAGTGCGAGGTGCCCTGGGGCCGGTAAGTATTGCACCTTGTCACCATGCAGGAGATATCTATTTATACTCAAGATTCGTTACTATGCAATGCAGATCCGGAATCCCATCGCTACGTGGGGGCATTCCTGCCATGTCTCGCGCCCTATCCTTTATATTGATGTTTCGTTAATTCGTAACTTGTGGCGGGGTAAGAACTCCGTTGGCTTAACAGATTCTGTAGACTCCCTCCTCAAGACCTGTAAACCTTAAGGATTGACTGTCGACCCCCAACGACGTCGTAATCGAATGCTCAGAGGCAACTCCGATAAGATAAATGCTGTTCATCCTAAATAGGAGAAATAAACTTTTCAGTCAGCTCATTCCGGATACTCACACCGTGAGGTGACTTGGTGCGCGGTCAGTCTTTGACTCTTTAGACAATACCTTTTAGCAAACTCAGCTAATTGCGCTACGGGGTTGCCGACAAAGTGGATGGCCTTCTATCCACTCTGCTAATTCCTCGGGGCTGGTGGCCGCGCCCACGGAGATGGCAGAAAATTGCTCGGGTAGTGTACCTGCATGAGTGTTTCGATTGTGTACGGACAAACAATAGTGTATATGTATACAATCAAAATTCTTACTTAAAAACGAGATTTCGTAGGCTATACCTCAACAGTCGTTGATGGAGTGATTGGATTTTTCATATGCACTTACTAAGAGAGCGCCAGGGAGGCTAGATAAACCGTAACGATTAGTTGCGGAAGGCATGAAGAGGGCCGGGATAACCCAAGAGGGAGCGCCTCACCGTGAACTGCAGTCTTGGACGACGCATGGCTTGTGTCTAACACCAGGCTTACATGCGCACAGGATCCAATTATTTCATAGATCGGAGTTTAGAGTACGCGTAACTTGGCCAAATCCACGACACGGGCACATTATTGAGCGCTCCCACGTCTGGGGTCAAGGACATGACTTGATAATCTGTAATCTTCTAATTTCTCAGCG'/>

    <sequence taxon='58' value='TTACTTAGCGTCCGAGATATGCAGCCTTCGTTCACTAAGTAAACTAGCTTGACACACGCGATGGTGGTTCCTTCTCGATTCGACACTGCAGCGGACCGTGCAGCTTCACGTAACTGCGTGCGCTTGGTATCTTCACCAGGTTTAAGAGTAGCCCGGTTTCCGGATTCGAATCGCGACCGAAACCAGTCCTTCGGAACCGCGTACATTACTTACTATATCAACCTAGTCCGTCTCCATTGATCGGACATAACCCTAGGCACCCTCCCCTTAAATACCGCGTTGCTAGTCGGTCCTTCTTGCTCGATGGGGTAGAAACGTTTACCTCAATCAGTTTACACAGCGCTCCCAATGCAGTGTTTTGGGCTGTTCTAACTTACCGGGACTTTGCATGACCCGCGTCCCGCATCGTGTCCCAGGCGCCGTTTTCTCATCCAAGGGCCGAGAACAAGCTGGTCGGCTTTTATTTCACGCCTCAGATGTAACTGCTGTGGCCATGCTATCAGGCAGGTGTAATGATCAGTTGGACATGTGATGCCACATCGTAGTAAAGCAGTATTCTCCAGTGTGTCCCGCTCCACAAAGGTCGCCTTTTGGTCTGTGGCCGGTTCGCGCACGCAACGTGATGCTCTCTCAGCGGGCGTTTTATAGACTTACGTCATGGTTGAGGTCCACGCGGTAGTGGCCGAAGACACGCTTTCATTTGAGCGTCAGAACCCGCTCATCGAAACGGCGAAGCAGATTTGGTTGGATGGTACGCAAAGACAGGACTACTATAACATCTATCAAGTTACGCAAAAGGGTTGGCATAATGGGTCTACAGATGTTCCTCTTTGGGGTACCCAGATACTCAGGGAGGGGACGTGGTCACCCCTAGTAGTAGAATCAAGGAGGAGTTGAAACCTTGTGCCACATCCAGCCTTCCGGGTACAATCGTGAACAGGGTGCAAGGTCTCATATGCCAAACATCCCATTAGAATCTGGGGCTTGAAACTGAACCAGGAGGCGGTTCCACACCAAGTGCGAGGTGCCCTAGGGCTGGTAAGTATTGCACCTCGTCACCATGCAGGAGATATCTATTTATACTCAAGATTCGTTACTATGCAAAGCAGATCCGGAACCCCATCGCTACGTGGGGGCATTCCTGCCATGTCTCGCGCCGTATCCTTTATATTGATGTTTCGTTAATTCGTAACTTGTGGCGGGGTAAGAATTCCGTTGGCTTAACAGATTCCGTAGACTCCCTCCTCCAGACCTGTAAACCTTAAGGATTGACTGTCGACCCCCAACGACGTTGTAATCGGATGCTCAGAGGCAACCCCGATAAGATAAATGCTGTTCATCCTAAATAGGAGGAATAAACTTCTCAGTCAGCTCATTCCGGATACTCACACCGTGAGGTGACTTGGTGCGCCGTCAGTCTTTGACTCTTTAGCCAATACCTTTTAGCAAACTCAGCTAATTGCGCTACGGGGTTGCCGACAAAGTGGATGGCCTTCTATCCACTCTGCCAAGTCCTCGGGGCTGGTGGCCGCGCCTACGGAGATGGCAGAAAATTGCTCGGGTAGTGTACCTGCATGAGTGTTTCGATTGTGTACGGACAAACAATAGTGTATATGTATACAATCAAAATCCTTACTTAAAAACGAGATTTCGTAGGCCATACATCAATAGTCGTTGATGGAGTGATTAGATTTTTCATATGCACTTACTAAGAGAGCGCCAGGGAGGCTAGATAAACCGTAACTATTAGTTGCGGAAGGCATGAAGAGGGCCGGGATAACCCAAGAGGGAGCGCCTCACCGTGACCTGCAGTCTTGGACGGCGCATGGCTTGTGTCTAACACCAGGCTTACATGCGCGCAGGATCCAATTATTTCATAGATCGGAGTTTAGAGTACGCGTAGCTTGGCCAAATCCACGACACGGGCACATTATTGAGCGCTCCCACGTCTGGGGTCAAGGATATGCCTTGCTAATTTGTAATCTTCTAATTTCTCAGCG'/>

    <sequence taxon='67' value='TTACTTAGCGTCCGAGATATGCAGCCTTCGTTCACTAAGTAAAATAGCTTGACACACGCGATGGTGGTTCCTTCTCGATTCGACACCGCAGCGGACCGTGCAGCTTCACGTAACTGCGTGCGCCTGGTATCTTCATCAGGTTTAAGAGTAGCCCGGTTTCCGGATTCGAATCGCGACCGAAACCAGTCCTTCGGAACCGCGTACATTGCTTACTATATCAATCTAGTCCGTCTCCATTGATCGGACATAACCCTAGGCACCCTCCCCTTAAATACTGCGTTGCTAGTCGGTCCTTCTTGCTCGATGGGGTAGAAACGTTTACCTCAATTAGTTTACACAGCGCTCCCAATGCAGTGTTTTGGGCTGTTCTAACTTACCGGGACTTTGCATGACCCGCGTCCCGCATCGTGTCCCAGGCGCCGTTTTCTCATCCGAGGGCCGAGAAAAAGCTGGCCGGCTTTTGTTTCACGCCTCAGATGTAACTGCTGTGGCCATGCTATCAGGCAGGTGTAATGATCAGTTGGACATGTGATGCCACATCGTAGTAAAGCAGTATTCTCCAGTGTGTCCCGCTCCACAAAGGTCGCCTTTTGGTTTGTGGCCGGTTCGCGCACGCAACGTGATGCTCTCTCAGCGGGCGTTTTATAGATTTACGTCATGGTTGAGGTCCACGCGGTAGTGGCCGAAGACACGCTCTCATTTGAGCGTCAGAACCCGCTCATCGAAACGGCGAAGCAGATTTGGTTGGATGGCACTCAAAGACAGCACTACTATAACATCTATCAAGTTACGCAAAAGGGTTGGCATAATGGGTCTACAGATGTTCCTCTTTGGGGTACCCAGATACTCAAGGAGGGGACGTGGGCACCCCTAGTAGCAGAATCAAGGAGGAGTTGAAACCTTGGGCCACATCCAGCCTTTCGGGCACAATCGTGAACAGGGTGCAAGGTCTCATATGCCGAACATCCCATTAGAATCTGAGGCTTGAAACTGAACCAGGATGCGGTTCCACACCAAGTGCGAGATGCCCTGGGGCTGGTAAGTATTGCACCTCGTCACCATGCAAGAGATATCTATTTATACTCAAGATTCGTTACTATGCAAAGCAGATCCGGAATCCCATCGCTACGTGGGGGCATTCCTGCCATGTCTCGCGCCGTATCCTTTATATTGATGTTTCGTTAATTCGTAACTTGTGGCGGGGTAAGAATTCCGTTGGCTTAACAGATTCCGTAGACTCCCTCCTCCAGACCTGTAAACCTTAAGGATTGACTATCGACCCCCAACGACGTCGTAATCGGATGCTCAGAGGCAACCCCGATAAGATAAATGCTGTTCATCCTAAATAGGAGGAATAAACTTCTCAGTCAGCTCATTCCGGATACTCACACCGTGAGGTGACTTGGTGCGCCGTCAGTCTCTGACTCTTTAGACAATACCTTTTAGCAAACTCAGCTGATTGCGCTACGGGGTTGCCGACACAGTGGATGGCCTTCTATCCACTCTGCTAATTCCTCGGGGCTGGTGGCCGCGCCTACGGAGATGGCAGAAAATTGCTCGGGTAGTGTACTTGCATGAGTATTTCGATTGTGTACGGACAAACAATAGTGTATATGTATACAATCAAAATTCTTACTTAAAAACGAGATTTCGTAGGCCATACATCAATAGTCGTTGATGGAGTGATTGGATTTTTCATATGCACTTACTAAGAGAGCGCTAGGGAGGCTAGATAAACCGTAACGATTAGTTGCGGAAGGCATGAAGAGGGCCGGGATAACCCAAGAGGGAGCGCCTCACCGTGACCTGCAGTCTTGGACGGCGCATGGCTTGTGTCTAACACCAGGCTTACATGCGCGCAGGATCCAATTATTTCATAGATCGGGGTTTAGAGTACGCGTAGCTTGGCCAAATCCACGACACGGGCACATTATTGAGTGCTCCCACGTCTGGGGTCAAGGCCATGACTTGATAATTTGTAATCTTCTAATTTCTCAGCG'/>

    <sequence taxon='87' value='TTACTTAGCGTCCGAGATATGCAGCCTTCGTTCACTAAGTAAACTAGCTTGACACACGCGATGGTGGTTCCTTCTCGATTCGACACCGCAGCGGACCGTGCAGCTTCACGTAACTGCGTGCGCCTGGTATCTTCACCAGGTTTAAGAGTAGCCCGGTTTCCGGATTCGAATCGCGACCGAAACCAGTCCTTCGGAACCGCGTACATTGCTTACTATATCAACCTAGTCCGTCTCCATTGATCGGACATAACCCTAGGCACCCTCCCCTTAAATACCGCGTTGCTAGTCGGTCCTTCTTGCTCGATGGGGTAGAAACGTTTACCTCAATTAGTTTACACAGCGCTCCCAATGCAGTGTTTTGGGCTGTTCTAACTTACCGGGACTTTGCATGACCTGCGTCCCGCATCGTGTCCCAGGCGCCGTTTTCTCATCCGAGGGCCGAGAAAAAGCTGACCGGCTTTTGTTTCACGCCTCAGATGTAACTGCTGTGGCCATGCTATCAGGCAGGTGTAATGATCAGTTGGACATGTGATGCCACATCGTAGTAAAGCAGTATTCTCCAGTGTGTCCCGCTCCACAAAGGTCGCCTTTTGGTCTGTGGCCGGTTCGTGCACGCAACGTGATGCTCTCTCAGCGGGCGTTTTATAGATTTACGTCATGGTTGAGGTCCACGCGGTAGTGGCCGAAGACACGCTCTCATTTGAGCGTCAGAACCCGCTCATCGAAACGGCGAAGCAGATTTGGTTGGATGGCACTCAAAGACAGCACTACTATAACATCTATCAAGTTACGCAAAAGGGTTGGCATAATGGGTCTACAGATGTTCCTCTTTGGGGTACCCAGATACTCAAGGAGGGGACGTGGGCACCCCTAGTAGCAGAATCAAGGAGGAGTTGAAACCTTGGGCCACATCCAGCCTTTCGGGCACAATCGTGAACAGGGTGCAAGGTCTCATATGCCGAACATCCCATTAGAATCTGGGGCTTGAAACTGAACCAGGCTGCGGTTCCACACCAAGTGCGAGGTGCCCTGGGGCTGGTAAGTATTGCACCTCGTCACCATGCAAGAGATATCTATTTATACTCAAGATTCGTTACTATGCAAAGCAGATCCGGAATCCCATCGCTACGTGGGGGCATTCCTGCCATGTCTCGCGCCGTATCCTTTATATTGATGTTTCGTTAATTCGTAACTTGTGGCGGGGTAAGAATTCCGTTGGCTTAACAGATTCCGTAGACTCCCTCCTCCAGACCTGTAAACCTTAAGGATTGACTATCGACCCCCAACGACGTCGTAATCGGATGCTCAGAGGCAACCCCGATAAGATAAATGCTGTTCATCCTAAATAGGAGGAATAAACTTCTCAGTCAGCTCATTCCGGATACTCACACCGTGAGGTGACTTGGTGCGCCGTCAGTCTTTGACTCTTTAGACAATACCTTTTAGCAAACTCAGCTGATTGCGCTACGGGGTTGCCGACACAGTGGATGGCCTTCTATCCACTCTGCTAATTCCTCGGGGCTGGTGGCCGCGCCTACGGAGATGGCAGAAAATTGCTCGGATAGTGTACCTGCATGAGTATTTCGATTGTGTACGGACAAACAATAGTGTATATGTATACAATCAAAATTCTTACTTAAAAACGAGAATTCGTAGGCCATACATCAATAGTCGTTGATGGAGTGATTGGATTTTTCATATGCACTTACTAAGAGAGCGCTAGGGAGGCTAGATAAACCGTAACGATTAGTTGCGGAAGGCATGAAGAGGGCCGGGATAACCCAAGAGGGAGCGCCTCACCGTGACCTGCAGTCTTGGACGGCGCATGGCTTGTGTCTAACACCAGGCTTACATGCGCGCAGGATCCAATTATTTCATAGATCGGGGTTTAGAGTACGCGTAGCTTGGCCAAATCCACGACACGGGCACATTATTGAGTGCTCCCACGTCTGGGGTCAAGGACATGACTTGATAATTTGTAATCTTCTAATTTCTCAGCG'/>

    <sequence taxon='15' value='TTACTTAGCGTCCGAGATATGCAGCATTCGTTCACTAAGTAAACTAGCTTGACACACGCGATGATGGTTCCTTCTCGATTCGACACCGCAGGGGATCGTGCGGTTTCATGTAACTGCGTGCGCTTGGTATCTTCACCAGGTTTAAGAGTAGCCCGGTTTCTGGATTCGAATCGCGACCGAAACCAGTCCTTCGGAACCGCGTACATTACTTACTATATCAACCTAGTCCGTCTCCATTGATCGGACATAACCCTAGGCACCCTCCCCTTAAATACCGCGTTGCCAGTCGGTCCTTCTTGCTCGATGGGGTAGAAACGTTTACCTCAATCAGTTTACACACCGCTCCCAATGCAGTGTTTTGGGCTGTTCTAACTTACCGGGACTTTGCATGACCCGCGTCCCGCATCGTGTCCCGGGCGCCGTTTTCTCATTCGAGGGCCGAGAAAAAGCTGGCCGGCTTTTGTTTCACGCCTCAGATGTAACTGATGTGGCCATGCTATCAGGCAGGTGTAATGATCAGTTGGACATGTGATGCCACATCGTAGTAAAGCAGTATTCTCCAGTGTGTCCCGCTCCACAAAGGTCGCCTTTTGGTCTGTGGCCGGTTCGTGCACGCGACGTGATGCTCTCTCAGCGGGCGTTTTATAGATTTACGTCATGGTTGAGGTCCACGCGGTAGTGGCCGAAGACACGCTCTCATTTGAGCGTCAGAACCCGCTCATCGAAACGGCGAAGTAGATTTGGTTGGATGGTACTCAAAGACAGGACTACTATAACATCTATCAAGTTACGCAAAAGGGTTGGCATAATGGGTTTACAGATGTTCCTCATTGGGGTACCCAGATACTCAAGGAGGGGACGTGGTCACCCCTAGTAGTAGAATCAAAGAGGAGTTGAAACCTTGTGCCACATCCAGCCTTTCGGGCACAATCGTGAACAGGGTGCAAGGTCTCATACGCCAAACATCCCATTAGAATCTGGGGCTTGAAACTGAACCAGGATGCGGTTCCACACCAAGTGCGAGGTGCCCTGGGGCTGGTAAGTATTGCACCTCGTCACCATGCAGGAGATATCTATTTATACTCAAGATTCGTTACTATGCAATGCAGATCCGGAATCCCATCGCTACGTGGGGGCATTCCTGCCATGTCTCGCGCCGTATCCTTTATATTGATGTTTCGTTAATTCGTAACTTATGGCGGGGTAAGAACTCCGTTGGCTTAACAGATTCCGTAGACTCCCTCCTCAAGACCTGTAAACCTTAAGGATTGACTGTCGACCCCCAACGACGTCGTAATCGAATGCTCAGAGACAACTCCGATAAGATAAATGCTGTTCATCCTAAATAGGAGGAATAAACTTCTCAGTCAGCTCATTCCGGATACTCACACCGTGAGGTAACTTGGTGCGCAGTCAGTCTTTGACTCTTTAGACAATACCTTTTAGCAAACTCAGCTAATTGCGCTACGGGGTTGCCGATAAAGTGGATGGCCTTCTATCAACCCTGCTAATTCCTCGGGGCTGGTGGCCGCGCCTACGGAGATGGCAGAAAATTGCTCGGGTAGGGTACCCGCATGAGTGTTTCGATTGTGTGCGGACAAACAATAGTGTATATGTATACAATCAAAATTCTTACTTAAAAACGAGATTTCGTAGGCCATAAATCAATAGTCGTTGATGGAGTGATTGGATTTTTCATATGCACTTACTAAGAGAGCGCCAGGGAGGCTAGATAAACCGTAACGATTAGCTGCGGAAGGCATGAAGAGGGCCGGGATATCCCAAGAGGGAGCGCCTCACCGTGACCTGCAGTCTTGGACCGCGCATGGCTTGTGTCTAACACCAGGCTTACATGCGCGCAGGATCCAATTATTTCATAGATTGGAGTTTAGAGTACGCGTAGCTTGGCCAAATCCACGACACGGGCACATTATTGAGCGCTCCCACGTCTGGGGTCAAGGACATGCCTTGATAATTTGTAATCTTCTAATTTCTCAGCG'/>

    <sequence taxon='71' value='TTACTTAGCGTCCGAGATATGCAGCATTCGTTCACTAAGTAAACTAGCTTGACACACGCGACGATGGTTCCTTCTCGATTCGACACCGCAGGGGATCGTGCGGTTTCATGTAACTGCGTGCGCTTGGTATCTTCACCAGGTTTAAGAGTAGCCCGGTTTCTGGATTCGAATCGCGACCGAAACCAGTCCTTCGGAACCGCGTACATTACTTACTATATCAACCTAGTCCGTCTCCATTGATTGGACATAACCCTAGGCACCCTCCCCTTAAATACCGCGTTGCCAGTCGGTCCTTCTTGCTCGATGGGGTAGAAACGTTTACCTCAATCAGTTTACACACCGCTCCCAATGCAGTGTTTTGGGCTGTTCTAACTTACCGGGACTGTGCATGACCCGCGTCCCGCATCGTGTTCCGGGCGCCGTTTTCTCATTCGAGGGCCGAGAAAAAGCTGGCCGGCTTTTGTTTCACGCCTCAGATGTAACTGATGTGGCCATGCTATCAGGCAGGTGTAATGATCAGTTGGACATGTGATGCCACATCGTAGTAAAGCAGTATTCTCCAGTGTGTCCCGCTCCACAAAGGTCGCCTTTTGGTCTGTGGCCGGTTCGTGCACGCGACGTGATGCTCTCTCAGCGGGCGTTTTATAGATTTACGTCATGGTTGAGGTCCACGCGGTAGTGGCCGAAGACACGCTCTCATTTGAGCGTCAGAACCCGCTCATCGAAACGGCGAAGTAGATTTGGTTGGATGGTACTCATAGACAGGACTACTATAACATCTATCAAGTTACGCAAAAGGGTTGGCATAATGGGTTTACAGATGTTCCTCATTGGGGTACCCAGACACTCAAGGAGGGGACGTGGTCACCCCTAGTAGTAGAATCAAAGAGGAGTTGAAACCTTGTGCCACATCTAGCCTTTCGGGCACAATCGTGAACAGGGTGCAAGGTCTCATACGCCAAACATCCCATTAGAATCTAGGGCTTGAAACTGAACCAGGATGCGGTTCCACACCAAGTGCGAGGTGCCCTGGGGCTGGTAAGTATTGCACCTCGTCACCATGCAGGAGATATCTATTTATACTCAAGATTCGTTACTATGCAATGCAGATCCGGAATCCCATCGCTACGTGGGGGCATTCCTGCCATGTCTCGCGCCGTATCCTTTATATTGATGTTTCGTTAATTCGTAACTTATGGCGGGGTAAGAACTCCGTTGGCTTAACAGATTCCGTAGACTCCCTCTTCAAGACCTGTAAACCTTAAGGATTGACTGTCGACCCCCAACGACGTCGTAATCGAATGCTCAGAGACGACTCCGATAAGATAAATGCTGTTCATCCTAAATAGGAGGAGTAAACTTCTCAGTCAGCTCATTCCGGATACTCACACCGTGAGGTAACTTGGTGCGCAGTCAGTCTTTGACTCTTTAGACAATACCTTTTAGCAAACTCAGCTAATTGCGCTACGGGGTTGCCGATAAAGTGGATGGCCTTCTATCAATTCTGCTAATTCCTCGGGGCTGGTGGCCGCGCCTACGGAGATGGCAGAAAATTGCTCGGGTAGGGTACCCGCATGAGTGTTTCGATTGTGTGCGGACAAACAATAGTGTATATGTATACAATCGAAATTCTTACTTAAAAACGAAATTTCGTAGGCCATAAATCAATAGTCGTTAATGGAGTGATTGGATTTTTCATATGCACTCACTAAGAGAGCGCCAGGGAGGCTAGATAAACCGTAACGATTAGCTGCGGAAGGCATGACGAGGGCCGGGATATCCCAAGAGGGAGCGCCTCACCGTGACCTGCAGTCTTGGACTGCGCATGGCTTGTGTCTAACACTAGGCTTACATGCGCGCAGGATCCAATTATTTCATAGATTGGAGTTTAGAGTACGCGTAGCTTGGCCAAATCCACGACACGGGCACATTATTGAGCGCTCCCACGTCTGGGGTCAAGGACATGCCTTGATAATTTGTAATCTTCTAATTTCTCAGCG'/>

    <sequence taxon='18' value='TTACTTAGCGTCCGAGATATGCAGCATTCGTTCACTAAGTAAACTAGCTTGACACACGCGATGATGGTTCCTTCTCGATTCGACACCGCAGCGGACCGTGCGGTTTCATGTAACTGCGTGCGCTTGGTATCTTCACCAGGTTTAAGAGTAGCCCGGTTTCTGGATTCGAATCGCGACCGAAACCAGTCCTTCGGAACCGCGTACATTACTTACTATATCAACCTAGTCCGTCTCCATTGATCGGACATAACCCTAGGCACCCTCCCCTTAAATACCGCGTTGCCAGTCGGTCCTTCTTGCTCGATGGGGTAGAAACGTTTACCTCAATCAGTTTACACACCGCTCCCAATGCAGTGTTTTGGGCTGTTCTAACTTACCGGGACTTTGCATGACCCGCGTCCCGCGTCGTGTCCCGGGCGCCGTTTTCTCATTCGAGGGCCGTGAAAAAGCTGGCCGGCTTTTGTTTCACGCCTCAGATGTAACTGATGTGGCCATGCTATCAGGCAGGTGTAATGATCAGTTGGACATGTGATGCCACATCGTCGTAAAGCAGTATTCTCCAGTGTGTCCCGCTCCACAAAGGTCGCATTTTGGTCTGTGGCCGGTTCGTGCACGCGACGTGATGCTCTCTCAGCGGGCGTTTTATAGATTTACGTCATGGTTGAGGTCCACGCGGTAGTGGCCGAAGACACGCTCTCATTTGAGCGTCAGAACCCGCTCATCGAAACGGCGAAGTAGATTTGGTTGGATGGTACTCAAAGACAGGACTACCATAACATCTATCAAGTTACGCAAAAGGGTTGGCATAATGGGTTTACAGATGTTCCTCATTGGAGTACCCAGATACTCAAGGAGGGGACGTGGTCACCCCTAGTAGTAGAATCAAAGAGGAGTTGAAACCTTGTGCCACATCCAGCCTTTCGGGCACAATCGTGAACAGGGTGCAAGGTCTCATACGCCAAACATCCCATTAGAATCTGGGGCTTGAAACTGAACCAGGATGCGGTTCCACACCAAGTGCGAGGTGCCCTGGGGCTGGTAAGTATTGCACCTCGTCACCATGCAGGAGATATCTATTTATACTCAAGATTCGTTACTATGCAAAGCAGATCCGGAATCTCATCGCTACGTGGGGGCATTCCTGCCATGTCTCGCGCCGTATCCTTTATATTGATGTTTCGTTAATTCGTAACTTATGGCGGGGTAAGAACTCCGTTGGCTTAACAGATTCCGTAGACTCCCTCCTCAAGACCTGTAAACCTTAAGGATTGACTGTCGACCCCCAACGACGTCGTAATCGAATGCTCAGAGACAACTCCGATAAGATAAATGCTGTTCATCCTAAATAGGAGGAATAAACTTCTCAGTCAGCTCATTCCGGATACTCACACCGTGAGGTAACTTGGTGCGCAGTCAGTCTTTGACTCTTTAGACAATACCTTTTAGCAAACTCAGCTAATTGCGCTACGGGGTTGCCGATAAAGTGGATGGCCTTCTATCAACCCTGCTAATTCCTCGGGGCTGGTGGCCGCGCCTACGGAGATGGCAGAAAATTGCTCGGGTAGGGTACCCGCATGGGTGTTTCGTTTGTGTGCGGACAAACAATAGTGTATATGTATACAATCAAAATTCTTACTTAAAAACGAGATTTCGTAGGCCATAAATCAATAGTCGTTGATGGAGTGATTGGATTTTTCATATGCACTTACTAAGAGAGCGCCAGGGAGGCTAGATAAACCGTAACGATTAGCTGCGGAAGGCATGAAGAGGGCCGGGATATCCCAAGAGGGAGCGCCTCACCCTGACCTGCAGTCTTGGACCGCGCATGGCTTGTGTCTAACACCAGGCTTACATGCGCGCAGGATCCAATTATTTCATAGATTGGAGTTTAGAGTACGCGTAGCTTGGCCAAATCCACGACACGGGCACATTATTGAGCGCTCCCACGTCTGGGGTCGAGGACATGCCTTGATAATTTGTAATCTTCTAATTTCTCAGCG'/>

    <sequence taxon='50' value='TTACTTAGCGTCCGAGATATGCAGCATTCGTTCACTAAGTAAACTAGCTTGACACACGCGATGATGGTTCCTTCTCGATTCGACACCGCAGCGGACCGTGCGGTTTCATGTAACTGCGTGCGCTTGGTATCTTCACCAGGTTTAAGAGTAGCCCGGTTTCTGGATTCGAATCGCGACCGAAACCAGTCCTTCGGAACCGCGTACATTACTTACTATATCAACCTAGTCCGTCTCCATTGATCGGACATAACCCTAGGCACCCTCCCCTTAAATACCGCGTTGCCAGTCGGTCCTTCTTGCTCGATGGGGTAGAAACGTTTACCTCAATCAGTTTACACACCGCTCCCAATGCAGTGTTTTGGGCTGTTCTAACTTACCGGGAGTTTGCATGACCCGCGTCCCGCGTCGTGTCCCGGGCGCCGTTTTCTCATTCGAGGGCCGAGAAAAAGCTGGCCGGCTTTTGTTTCACGCCTCAGATGTAACTGATGTGGCCATGCTATCAGGCAGGTGTAATGATCAGTTGGACATGTGATGCCACATCGTCGTAAAGCAGTATTCTCCAGTGTGTCCCGCTCCACAAAGGTCGCCTTTTGGTCTGTGGACGGTTCGTGCACGCGACGTGATGCTCTCTCAGCAGGCGTTTTATAGATTTACGTCATGGTTGAGGTCCACGCGGTAGTGGCCGAAGACACGCTCTCATTTGAGCGTCAGAACCCGCTCATCGAAACGGCGAAGTAGATTTGGTTGGATGGTACTCAAAAACAGGACTACTATAACATCTATCAAGTTACGCAGAAGGGTTGGCATAATGGGTTTACAGATGTTCCTCATTGGAGTACCCAGATACTCAAGGAGGGGACGTGGTCACCCCTAGTAGTAGAATCAAAGAGGAGTTGAAACCTTGTGCCACATCCAGCCTTTCGGGCACAATCGTGAACAGGGTGCAAGGTCTCATACGCCAAACATCCCATTAGAATCTGGGGCTTGAAACTGAACCAGGATGCGGTTCCACACCAAGTGCGAGGTGCCCTGGAGCTGGTAAGTATTGCACCTCGTCACCATGCAGGAGATATCTATTTATACTCAAGATTCGTTACTATGCAATGCAGATCCGGAATCTCATCGCTACGTGGGGGCATTCCTGCCATGTCTCGCGCCGTATCCTTTATATTGATGTTTCGTTAATTCGTAACTTATGGCGGGGTAAGAACTCCGTTGGCTTAACAGATTCCGTAGACTCCCTCCTCAAGACCTGTAAACCTTAAGGGTTGACTGTCGACCCCCAACGACGTCGTAATCGAATGCTCAGAGACAACTCCGATAAGATAAATGCTGTTCATCCTAAATAGGAGGAATAAACTTCTCAGTCAGCTCATTCCGGATACTCACACCGTGAGGCAACTTGGTGCGCAGTCAGTCTTTGACTCTTTAGACAATACCTTTTAGCAAACTCAGCTAATTGCGCTACGGGGTTGCCGATAAAGTGGATGGCCTTCTATCAACCCTGCTAATTCCTCGGGGCTGGTGGCCGCGCCTACGGAGATGGCAGAAAATTGCTCGGGTAGGGTACCCGCATGAGTGTTTCGATTGTGTGCGGACAAACAATAGTGTATATGTATACAATCAAAATTCTTACCTAAAAACGAGATTTCGTAGGCCATAAATCAATAGTCGTTGATGGAGTGATTGGATTTTTTATATGCACTTACTAAGAGAGCGCCAGGGAGGCTAGATAAACCGTAACGATTTGCTGCGGAAGGCATGAAGAGGGCCGGGATATCCCAAGAGGGAGCGCCTCACCGTGACCTGCAGTCTTGGACCGTGCATGGCTTGTGTCTAACACCAGGCTTACATGCGCGCAGGATCCAATTATTTCATAGATTGGAGTTTAGAGTACGCGTAGCTTGGCCAAATCCACGACCCGGGCACATTATTGAGCGCTCCCACGTCTGGGGTCAAGGACATGCCTTGATAATTTGTAATCTTCTAGTTTCTCAGCG'/>

    <sequence taxon='64' value='TTACTTAGCGTCCGAGATATGCAGCATTCGTTCACTAAGTAAACTAGCTTGACACACGCGATGATGGTTCCTTCTCGATTCGACACCGCAGAGGACCGTGCGGTTTCATGTAACTGCGTGCGCTTGGTATCTTCACCAGGTTTAAGAGTAGCCCGGTTTCTGGATTCGAATCGCGACCGAAACCAGTCCTTCGGAACCGCGTACATTACTTACTATATCAACCTAGTCCGTCTCCATTGATCGGACATAACCCTAGGCACCCTCCCCTTAAATACCGCGTTGCCAGTCGGTCCTTCTTGCTCGATGGGGTAGAAACGTTTACCTCAATCAGTTTACACACCGCTCCCAATGCAGTGTTTTGGGCTGTTCTAACTTACCGGGACTTTGCATGACCCGCGTCCCGCGTCGTGTCCCGGGCGCCGTTTTCTCATGCGAGGGCCGAGAAAAAGCTGGCCGGCTTTTGTTTCACGCCTCAGATGTAACTGATGTGGCCATGCTATCAGGCAGGTGTAATGATCAGTTGGACATGTGATGCCACATCGTCGTAAAGCAGTATTCTCCAGTGTGTCCCGCTCCACAAAGGTCGCCTTTTGGTCTGTGGCCGGTTCGTGCACGCGACGTGATGCTCTCTCAGCAGGCGTTTTATAGATTTACGTCATGGTTGAGGTCCACGCGGTAGTGGCCGAAGACACGCTCTCATTTGAGCGTCAGAACCCGCTCATCGAAACGGCGAAGTAGATTTAGTTGGATGGTACTCAAAGACAGGACTACTATAACATCTATCAAGTTACGCAGAAGGGTTGGCATAATGGGTTTACAGATGTTCCTCATTGGAGTACCCAGATACTCAAGGAGGGGACGTGGTCACCCCTAGTAGTAGAATCAAAGAGGAGTTGAGACCTTGTGCCACATCCAGCCTTTCGGGCACAATCGTGAACAGGGTGCAAGGTCTCATACGCCAAACATCCCATTAGAATCTGGGGCTTGAAACTGAACCAGGATGCGGTTCCACACCAAGTGCGAGGTGCCCTGGAGGTGGTAAGTATTGCACCTCGTCACCATGCAGGAGATATCTATTTATACTCAAGATTCGTTACTATGCAATGCAGATCCGGAATCTCATCGCTACGTGGGGGCATTCCTGCCATGTCTCGCGCCGTATCCTTCATATTGATGTTTCGTTAATTCGTAACTTATGGCGGGGTAAGAACTCCGTTGGCTTAACAGATTCCGTGGACTCCCTCCTCAAGACCTGTAAACCTTAAGGGTTGACTGTCGACCCCCAACGACGTCGTAATCGAATACTCAGAGACAACTCCGATAAGATAAATGCTGTTCATCCTAAACAGGAGGAATAAACTTCTCAGTCAGCTCATTCCGGATACCCACACCGTGAGGCAACTTGGTGCGCAGTCAGTCTTTGACTCTTTAGACAATACCTTTTAGCAAACTCAGCTAATTGCGCTACGGGGTTGCCGATAAAGTGGATGGCCTTCTATCAACCCTGCTAATTCCTCGGGGGTGGTGGCCGCGCCTACGGAGGTGGCAGAAAATTGCTAGGGTAGGGTACCCGCATGAGTGTTTCGATTGTGTGTGGACAAACAATAGTGTATATGTATACCATCAAAATTCTTACTTTAAAACGAGATTTCGTAGGCCATAAATCAATAGTCGTTGATGGAGTGATTGGATTTTTCATATGCACTTACTAAGAGAGCGCCAGGGAGGCTAGATAAACCGTAACGATTTGCTGCGGAAGGCATGAAGAGGGCCGGGATATCCCAAGAGGGAGCTCCTCACCATGACCTGCAGTCTTGGACCGCGCATGGCTTGTGTCTAACACCAGGCTTACATGCGCGCAGGATCCGATTATTTCATAGATTGGAGTTTAGAGTACGCGTAGCTTGGCCAAATCCACGACCCGGGCACATTATTGAGCGCTCCCACGTCTGGGGTCAAGGACATGCCTTGATAATTCGTAATCTTCTAATTTCTCAGCG'/>

    <sequence taxon='2' value='TTACTTAGCGTCCGAGATATGCAGCCTTCGTTCACTAAGTAAACTAGCTTGACACACGCGATGGTGGTTCCTTCTCGATTCGACACCGCAGCGGACCGTGCGGCTTCACGTAACTGCGTGCGCTTGATATCTTCACCCGGTTTAAGAGTAGCCCGGTTTCTGGATCCGAAACGCGACCGAAACCAGTCCTTCGGAACCGCGTACATTGCTTACTATATTAACCTAGTCCGTCTCCATTGATCGGACATAACCCTAGGCACCCTCCCCTTAAATACCGCGTTGCTAGTCGGTCCTTCTTGCTCGATGGGGTAGAAACGTTTACCTCAATCAGTTTACACACCGCTCCCAATGCAGTGTTTTGGGCTGTTCTAACTTACCGGGACTTTGCATGACCCGCGTCCCGCATCGTGTCCCGGGCGCCGTTTTCTCATCCGAGGGCCGAGAAAAAGCTGGCCGGCTTTTGTTTCACGCCTCAGATGTAACTGATGTGGCCATGCTATCAGGCAGGTGTAATGATCAGTTGGACATGTGATGCCACATCGTAGTAAAGCAGTATTCTCCAGTGTGTCCCGCTCCACGAAGGTCGCCTTTTGGTCTGTGGCCGGTTCGTGCACGCGACGTGATGCTCTCTCAGCGGGCGTTTTATAGATTTACGTCATGGTTGAGGTCCACGCGGTAGTGGCCGAAGACACGCTCTCATTTGAGCGTCAGAACCCGCTCATCGAAACGGCGAAGCAGATTTGATTGGATGGTACTCAAAGACAGGACTACTATAACATCTATCAAGTTACGCAAAAGGGTTGGCATAATGGGTTTACAGATGTTCCTCATTGGGGTACCCAGATACTCAAGGAGGGGACGTGGTTACCCCTAGTAGTAGAATCAAGGAGGAGTTGAAACCTTGTGCCACATCCAGCCTTTCGGGCACAATCGTGAACAGGGTGCAAGGTCTCATACGCCAAACATCCCATTAGAATCTGGGGCTTGAAACTGAACCAGGATGCGGTTCCACACCAAGTGCGAGGTGCCCTGGGGCTGGTAAGTATTGCACCTCGTCACCATGCAGGAGATATCTATTTATACTCAAGATTCGTTACTATGCAATGCAGATCCGGAATCCCACCGCTACGTGGGGGCATTCCTGCCATGTCTCGCGCCGTATCCTTTATATTGATGTTTCGTTCATTCGTAACTTATGGCGGGGTAAGAACTCCGTTGGCTTAACAGATTCCGTAGACTCCCTCCTCAAGACCTGTAAACCTTAAGGATTGACTGTCGACCCCCAACGACGTCGTAATCGAATGCTCAGAGGCAACTCCGATAAGATAAATGCTGTTCATCCTAAATAGGAGGAATAAACTTCGCAGTCAGCTCATTCCGGATACTCACACCGTGAGGTGACTTGGTGCGCCGTCAGTCTTTGACTCTTTAGACAATACCTTTTAGCAAACTCAGCTAATTGCGCTACGGGGTTGCCGACAAAGTGGATGGCCTTCTATCCACCCTGCTAATTCCTCGGGGCTGGTGGCCGCGCCTACGGAGATGGCAGAAAATTGCTCGGGTAGGGTACCCGCATGAGTGTTTCGATTGTGTACGGACAAACAATAGTGTATATGTATACAATCAAAATTCTTACTTAAAAACGAGATTTCGTAGGCCATAAATCAATAGTCGTTGATGGAGTGATTGGATTTTTCATATGCACTTACTAAGAGAGCGCCAGGGAGGCTAGATAAACCGTAACGATTAGCTGCGGAAGGCATGAAGAGGGCCGGGATACCCCAAGAGGGAGCGCCTCACCGTGACCTGCAGTCTTGGACCGCGCATGGCTTGTGTCTAACACCAGGCTTACATGCGCGCAGGATCCAATTATTTCATAGATTGGAGTTTAGAGTACGCGTAGCTTGGCCAAATCCACGACACGGGCACATTATTGAGCGCTCCCACGTCTGGGGTCAAGGACATGACTTGATAATTTGTAATCTTCTGATTTCTCAGCG'/>

    <sequence taxon='4' value='TTACTTAGCGTCCGAGATATGCAGCCTTCGTTCACTAAGTAAACTAGCTTGATACACGCGATGGTGGTTCCTTCTCGATTCGACACCGCAGCGGACCGTGCGGCTTCACGTAACTGCGTGCGCTTGATATCTTCACCCGGTTTAAGAGTAGCCCGGTTTCTGGATCCGAAACGCGACCGAAACCAGTCCTTCGGAACCGCGTACATTGCTTACTATATTAACCTAGTCCGTCTCCATTGATCGGACATAACCCTAGGCACCCTCCCCTTAAATACCGCGTTGCTAGTCGGTCCTTCTTGCTCGATGGGGTAGAAACGTTTACCTCAATCAGTTTACACACCGCTCCCAATGCAGTGTTTTGGGCTGTTCTAACTTACCGGGACTTTGCATGACCCGCGTCCCGCAGCGTGTCCCGGGCGCCGTTTTCTCACCCGAGGGCCGAGAAAAAGCTGGCCGGCTTTTGTTTCACGCCTCAGATGTAACTGATGTGGCCATGCTATCAGGCAGGTGTAATGATCAGTTGGACATGTGATGCCACATCGTAGTAAAGTAGTGTTCTCCAGTGTGTCCCGCTCCACGAAGGTCGCCTTTTGGTCTGTGGCCGGTTCGTGCACGCGACGTGATGCTTTCTCAGCGGGCGATTTATAGGTTTACGTCATGGTTGAGGTCCACGCGGTAGTGGCCGAAGACACGCTCTCATTTGAGCGTCAGAACCCGCTCATCGAAACGGAGAAGCAGATTTGATTGGATGGTACTCAAAGACAGGACTACTATAACATCTATCAAATTACGCAAAAGGGTTGGCATAATGGGTTTACAGATGTTCCTCATTGGGGTGCCCGGATACTTAAGGAGGGGACGTGGTTACCCCTAGTAGTAGAATCAAGGAGGAGTTGAAACCTTGTGCCTCATCCAGCCTTTCGGGCACAATCGTGAACAGGGTGCAAGGTCTCATACGCCAAACATCCCATTAGAATCTGGGGCTTGAAACTGAACCAGGATGCGGTTCCACACCAAGTGCGAGGTGCCCTGGGGCAGGTAAGTATTGCAACTCGTCACCATGCAGGAGATATCTATTTATACTCAAGATTCGTTACTATGCAATGCAGATCCGGAATCCCACCGCTACGTGGGGGCATTCCTGCCATGTCTCGCGCCGTATCCTTTATATTGATGTTTCGTTCATTCGTAATTTATGGCGGGGTAAGAACTCCGTTGGCTTAACAGATTCCGTAGACTCCCTCCTCAAGACCTGTAGACCCTAAGGATTGACTGTCGACCTCCAACGACGTCGTAATCGAATGCTCAGGGGCAACTCCGATAAGATAACTGCTGTTCATCCTAAATAGGAAAAATAAACTTCGCAGTCAGCTCATTCCGGATACTCACACCGTGAGGTGACTTGGTGCGCCGTCAGTCTTTGACTCTTTAGACAATACCTTTTAGCAAACTCAGCTAATTGCGCTACGGGGTTGCCGACAAAGTGGATGGCCTTCTATCCACCCTGATAATTCCTCGGGGCTGGTGACCGCGCCTACGGAGATGGCAGAAAATTGCTCGGGTAGGGTACCCGCATGAGTGTTTCGATTGTGTACGGACAAACAATAGTGTATATGTATACAATCAAAATTCTTACTTAAAAACGAGATTTCGTAGGCCATAAATCAATAGTCGTTGATGGAGTGACTGGATTTTTCATATGCACTTACTAAGAGAGCGCCAGGGAGGCTAGATAAACCGTAACGATTAGCTGCGGAAGGCATGAAGAGGGCCGGGATACCCCAAGAGGGAGCGCCTCACCGTGACCTGCAGTCTTGGACCGCGCATGGCTTGTATCTAACACCAGGCTTACATGCGCGCAGGATCCAATTATTTCATAGATTGGAGTTTAGAGTACGCGTAGCTTGGCCAAATCCACGACACGGGCACATTATTGAGCGCTCCCACGTCTGGGGTCAAGGACATGACTTGATAATTTGTAATCTTCTGATTTCTCAGCG'/>

    <sequence taxon='63' value='TTACTTAGCGTCCGAGATATGCAACCTTCGTTCACTAAGTAAACTAGCTTGATACACGCGATGGTGGTTCCTTCTCGATTCGACACCGCAGCGGACCGTGCGGCTTCACGTAACTGCGTGCGCTTGATATCTTCACCCGGTTTAAGAGTAGCCCGGTTTCTGGATCCGAAACGCGACCGAAACCAGTCCTTCGGAACCGCGTACATTGCTTACTATATTAACCTAGTCCGTCTCCATTCATCGGGCATAACCCTAGGCACCCTTCCCTTAAATACCGCGTTGCTAGTCGGTCCTTCTTGCTCGATGGGGTAGAAACGTTTACCTCAATCAGTTTACACACCGCTCCCAATGCAGTCTTTTGGGCTGTTCTAACTTACCGGGACTTTGCATGACCCGCGTCCCGCAGCGTGTCCCGGGCGCCGCTTTCTCACCCGAGGGCCGGGAAAAAGCTGGCCGGCTTTTGTTTCACGCCTCAGATGTAACTGATGTGGCCATGCTATCAGGCAGGTGTAATGATCAGTTGGACATGTGATGCCACATCGTAGTAAAGTAGTGTTCTCCAGTGTGTCCCGCTCCACGAAGGTCGCCTTTTGGTCTGTGGCCGGTTCGTGCACGCGACGTGATGCTTTCTCAGCGGGCGATTTATAGGTTTACGTCATGGTTGAGGTCCACGCGGTAGTGGCCGAAGACACGCTCTCATTTGAGCGTCAGAACCCGCTCATCGAAACGGAGAAGCAGATTCGATTGGATGGTACTCAAAGACAGGACTACTATAACATCTATCAAATTACGCAAAAGGGTTGGCATAATGGGTTTACAGATGTTCCTCATTGGGGTGCCCGGATACTTAAGGAGGGGACGTGGTTACCCCTAGTAGTAGAATCAAGGAGGAGTTGAAACCTTGTGCCTCATCCAGCCTTTCGGGCACAATCGTGAACAGGGTGCAAGCTCTCATACGCCAAACATCCCATTAGAATCTGGGGCTTGAAACTGAACCAGGATGCGGTTCCACACCAAGTGCGAGGTGCCCTGGGGCAGGTAAGTATTGCAACTCGTCACCATGCAGGAGATAGCTATTTATACTCAAGATTCGTTACTATGCAATGCAGATCCGGAATCCCACCGCTACGTGGGGGCATTCCTGCCATGTCTCGCGCCGTATCCTTTATATTGATGTTTCGTTCATTCGTAATTTATGGCGGGGTAAGAACTCCGTTGGCTTAACAGATTCCGTAGACTCCCTCCTCAAGACCTGTAGACCCTAAGGATTGGCTGTCGACCTCCAACGACGTCGTAATCGAATGCTCAGGGGCAACTCCGATAAGATAACTGCTGTTCATCATAAATAGGAAAAATAAACTTCGCAGTCAGCTCATTCCGGATACTCACACCGTGAGGTGACTTGGTGCGCCGTCAGTCTTTGACTCTTTAGACAATACCTTTTAGCAAACTCAGCTAATTGCGCTACGGGGTTGCCGACAAAGTGGATGGCCTTCTATCCACCCTGATAATTCCTCGGGGCTGGTGACCGCGCCTACGGAGATGGCAGAAAATTGCTCGGGTAGGGTACCCGCATGAGTGTTTCGATTGTGTACGGACAAACAATAGTGTATATGTATACAATCAAAATTCTTACTTAAAAACGAGATTTCGTAGGCCATAAATCAATAGTCGTTGATGGAGTGACTGGATTTTTCATATGAACTTACTAAGAGAGCGCCAGGGAGGCTAGATAAACCGTAACGATTAGCTGCGGAAGGCATGAAGAGGGCCGGGATACCCCAAGAGGGAGCGCCTCACCGTGACCTGCAGTCTTGGACCGCGCATGGCTTGTATCTAACACCAGGCTTACATGCGCGCAGGATCCAATTATTTCATAGATTGGAGTTTAGAGTACGCGTAGCTTGGCCAAATCCACGACACGGGCACATTATTGAGCGCTCCCACGTCTGGGGTCAAGGACATGACTTGATAATTTGTAATCTTCTGATTTCTCAGCG'/>

    <sequence taxon='68' value='TTACTTAGCGTCCGAGATATGCAGCCTTCGTTCACTAAGTAAACTAGCTTGATACACGCGATGGCGGTTCCTTCTCGATTCGACACCGCAGCGGACCGTGCGGCTTCACGTAACTGCGTGCGCTTGATATCTTCACCCGGTTTAAGAGTAGCCCGGTTTCTGGATCCGAAACGCGACCGAAACCAGTCCTTCGGAACCGCGTACATTGCTTACTATATTAACCTAGTCCGTCTCCATTCATCGGACATAACCCTAGGCACCCTTCCCTTAAATACCGCGTTGCTAGTCGGTCCTTCTTGCTCGATGGGGTAGAAACGTTTACATCAATCAGTTTACACACCGCTCCCAATGCAGTGTTTTGGGCTGTTCTAACTTACCGGGACTTTGCATGACCCGCGTCCCGCAGCGTGTCCCGGGCGCCGCTTTCTCACCCGAGGGCCGAGAAAAAGCTGGCCGGCTTTTGTTTCACGCCTCAGATGTAACTGATGTGGCCATGCTATCAGGCAGGTGTAATGATCAGTTGGACATGTGATGCCACATCGTAGTAAAGTAGTGTTCTCCAGTGTGTCCCGCTCCACGAAGGTCGCCTTTTGGTCTGTGGCCGGTTCGTGCACGCGACGTGATGCTTTCTCAGCGGGCGATTTATAGGTTTACGTCATGGTTGAGGTCCACGCGGTAGTGGCCGAAGACACGCTCTCATTTGAGCGTCAGAACCCGCTCATCGAAACGGAGAAGCAGATTTGATTGGATGGTACTCAAAGACAGGACTACTATAACATCTATCAAATTACGCAAAAGGGTTGGCATAATGGGTTTACAGATGTTCCTCATTGGGGTGCCCGGATACTTAAGGAGGGGACGTGGTTACCCCTAGTAGTAGAATCAAGGAGGAGTTGAAACCTTGTGCCTCATCCAGCCTTTCGGGCACAATCGTGAACAGGGTGCAAGCTCTCATACGCCAAACATCCCATTAGAATCTGGGGCTTGAAACTGAACCAGGATGCGGTTCCACACCAAGTGCGAGGTGCCCTGGGGCAGGTAAGTATTGCAACTCGTCACCATGCAGGAGATATCTATTTATACTCAAGATTCGTTACTATGCAATGCAGATCCGGAATCCCACCGCTACGTGGGGGCATTCCTGCCATGTCTCGCGCCGTATCCTTTATATTGATGTTTCGTTCATTCGTAATTTATGGCGGGGTAAGAACTCCGTTGGCTTAACAGATTCCGTAGACTCCCTCCTCAAGACCTGTAGACCCTAAGGATTGACTGTCGACCTCCAACGACGTCGTAATCGAATGCTCAGGGGCAACTCCGATAAGATAACTGCTGTCCATCCTAAATAGGAAAAATAAACTTCGCAGTCAGCTCATTCCGGATACTCACACCGTGAGGTGACTTGGTGCGCCGTCAGTCTTTGACTCTTTAGACAATACCTTTTAGCAAACTCAGCTAATTGCGCTACGGGGTTGCCGACAAAGTGGATGGCCTTCTATCCACCCTGATAATTCCTCGGGGCTGGTGACCGCGCCTACGGAGATGGCAGAAAATTGCTCGGGTAGGGTACCCGCATGAGTGTTTCGATTGTGTACGGACAAACAATAGTGTATATGTATACAATCAAAATTCTTACTTAAAAACGAGATTTCGTAGGCCATAAATCAATAGTCGTTGATGGAGTGACTGGATTTTTCATATGAACTTACTAAGAGAGCGCCAGGGAGGCTAGATAAACCGTAACGATTAGCTGCGGAAGGCATGAAGAGGGCCGGGATACCCCAAGAGGGAGCGCCTCACCGTGACCTGCAGTCTTGGACCGCGCATGGCTTGTATCTAACACCAGGCTTACATGCGCGCAGGATCCAATTATTTCATAGATTGGAGTTTAGAGTACGCGTAGCTTGGCCAAATCCACGACACGGGCACATTATTGAGCGCTCCCACGTCTGGGGTCAAGGACATGACTTGATAATTTGTAATCTTCTGATTTCTCAGCG'/>

    <sequence taxon='20' value='TTACTTAGCGTCCGAGATATGCAGCCTTCGTTCACTAAGTAAACTAGCTTGACACACGCGATGGTGGTTCCTTCTCGATTCGACACCGCAGCGGACCGTGCGGCTTCACGTAACTGCGTGCGCTTGATATCTTCACCCGGTTTAAGAGTAGCCCGGTTTCTGGATCCGAAACGCGACCGAAACCAGTCCTTCGGAACCGCGTACATTGCTTACTATATTAACCTAGTCCGTCTCCATTGATCGGACATAACCCTAGGCACCCTCCCCTTAAATATCGCGTTGCTAGTCGGTCCTTCTTGCTCGATGGGGTAGAAACATTTACCTCAATCAGTTTACACACCGCTCCCAATGCAGTATTTTGGGCTGTTCTAACTTACCGGGACTTTGCATGACCCGCGTCCCGCATCGTGTCCCGGGCGCCGTTTTCTCATCCGAGGGCCGAGAAAAAGCTGGCCGGCTTTTGTTTCACGCCTCAGATGTAACTGATGTGGCCATGCTATCAGGCAGGTATAATGATCAGTTGGACATGTGATGCCACATCGTAGTAAAGCAGTGTTCTCCAGTGTGTCCCGCTCCACGAAGGTCGCCTTTTGGTCTGTGGCCGGTTCATGCACGCGACGTGATGCTCTCTCAGCGGGCGTTTTATAGATTTACGTCATGGTTGAGGTCCACGCGGTAGTGGCCGAAGACACGCTCTCATTTGAGCGTCAGAACCCGCTCATCGAAACGGCGAAGCAGATTTGATTGGATGGTACTCAAAGACAGGACTACTATAACATCTATCAAGTTACGCAAAAGGGGTGGCATAATGGGTTTACAGATGTTCCTCATTGGGGTACCCAGATACTCAAGGAGGGGACGTGGTTACCCCTAGTAGTAGAATCAAGGGGGAGTTGAAACCTTGTGCCACATCCAGCCTTTCGGGCACAATCGTGAACAGGGTGCCAGGTCTCATACGCCAAACATTCCATTAGAATCTGGGGCTTGAAACTGAACCAGGATGCGGTTCCACACCAAGTGCGAGGTGCCCTGGGGCTAGTAAGTATTGCACCTCGTCACCATGCAGGAGATATCTATTTATACTCAAGATTCGTTACTATGCAATGCAGATCCGGAATCCCACCGCTACGTGGGGGCATTCCTGCCATGTCTCGCGCCGTATCCTTTATATTAATATTTCGTTCATTCGTAACTTATGGCGGGGTAAGAACTCCGTTGGCTTAACAGATTCCGTAGACTCCCTCCACAAGACCTGTAAACCTTAAGGATTGACTGTCGACCCCCAACGACGTCGTAATCGAATGCTCAGAGGCAACTCCGATAAGATAAATGCTGTTCATCCTAAATAGGAGAAATAAACTTCGCAGTCAGCTCATTCCGGATACTCACACCGTGAGGTGACTTGGTGTGCCGTCAGTCTTTGACTCTTTAGACAATACCTTTTAGCAAACTCAGCTAATTGCGCTACGGGGTTGCCGACAAAGTGGATGGCCTTCTATCCACCCTGCTAATTCCTCGGGGCTGGTGGCCGCGCCTACGGAGATGGCAGAAAATTGCTCGGGTAGGGTACCCGCATGAGTGTTTCGATTGTGTACGGACAAACAATAGTGTATATATATACAATCAAAATTCTTACTTAAAAACGAGATTTTGTAGGCCATAAATCAATAGTCGTTGATGGAGTGACTGGATTTTTCATATGCACTTACCAAGAGAGCGCCAGGGAGGCTAGATAAACCGTAACGATTAGCTGCGGAAGACATGAAGAGGGCCGGGATACCCCAAGAGGGAGCGCCTCACCGTGACCTGCAGTCTTAGACCGCGCATGGCTTGTATCTAACACCAGGCTTACATGCGCGCAGGATCCAATTATTTCATAGATTGGAGTTTAGAGTACGCGTAGCTTGGCCAAATCCACGACACGGGCACATTATTGAGCGCTCCTACGTCTGGGGTCAAGGACATGACTTGATAATTTGTAATCTTCTGATTTCTCAGCG'/>

    <sequence taxon='21' value='TTACTTAGCGTCCGAGATATGCAGCCTTTGTTCACTAAGTAAACTAGCTTGACACACGCGATGGTGGTCCCTTCTCGATTCGACACCGCAGCGGACCGTGCGGCTTCACGTAACTGCGTGCGCTTGATATCTTCACCCGGTTTAAGAGTAGCCCGGTTTCTGGATCCGAAACGCGACTGAAACCAGTCCTTCGGAACCGCTTACATTGCTTACTATATTAACCTAGTCCGTTTCCATTGATCGGACATAACCCTAGGCACCCTCCCCTTAAATACCGCGTTGCTAGTCGGTCCTTCTTGCTCGATGGGGTAGAAACATTTACCTCAATCAGTTTACACACCGCTCCCAATGCAGTGTTTTGGGCTGTTCTAACTTACCGGGACTTTGCATGACCCACGTCCCGCATCGTGTCCCGGGCGCCGTTTTCTCATCCGAGGGCCGAGAAAAAGCTGGCCGGCTTTTGTTTCACGCCTCAGATGTAACTGATGTGGCCATGCTATCAGGCAGGTATAATGATCAGTTGGACATGTGATGCCACATCGCAGTAAAGCAGTGTTCTCCAGTGTGTCCCGCTCCACGAAGGTCGCCTTTTGGTCTGTGGCCGGTTCATGCACGCGACGTGATGCTCTCTCAGCGGGCGTTTTATAGATTTACGTCATGGTTGAGGTCCACGCGGTAGTGGCCGAAGACACGCTCTCATTTGAGCGTCAGAACCCGCTCATCGAAACGGCGAAGCAGATTTGATTGGATGGTACTCAAAGACAGGACTACTATAACATCTATCAAGTTACGCAAAAGGGGTGGCATAATGGGTTTACAGATGTTCCTCATTGGGGTACCCAGATACTCAAGGAGGGGACGTGGTTACCCCTACTAGTAGAATCAAGGGGGAGTTGAAACCTTGTGCCACATCCAGCCTTTCGGGAACAATCGTGAACAGGGTGCCAGGTCTCATACGCCAAACATTCCATTAGAATCTGGGGCTTGAAACTGAACCAGGATGCGGTTCCACACCAAGTGCGAGGTGCCCTGGGGCTAGTAAGTATTGCACCTCGTCACCATGCAGGAGATATCTATTTATACTCAAGATTCGTTACTATGCAATGCAGATCCGGAATCCCACCGCTACGTGGGGGCATTCCTGCCATGTCTCGCGCCGTATCCTTTATATTGATGTTTCGTTCATTCGTAACTTATGACGGGGTAAGAACTCCGTTGGCTTAACAGATTCCGTAGACTCCCTCCTCAAGACCTGTAAACCTTAAGGATTGACTGTCGACCCCCAACGACGTCGTAATCGAATGCTCAGAGGCAACTCCGATAAGATAAATGCTGTCCATCCTAAATAGGAGAAATAAACTTCGCAGTCAGCTCATTCCGGATACTCACACCGTGAGGTGACTTGGTGCGCCGTCAGTCTTTGACTCTTTAGACAATACCTTTTAGCAAACTCAGCTAATTGCGCTACGGGGTTGCCGACAAAGTGGATGGCCTTCTATCCACCCTGCTAATTCCTCGGGGCTGGTGGCCGCGCCTACGGAGATGGCAGAAAATTGCTCGGGTAAGGTACCCGCATGAGTGTTTCGATTGTGTACGGACAAACAATAGTGTATATGTATACAATCAAAATTCTTACTTAAAAACGAGATTTTGTAGGCCATAAATCAATAGTCGTTGATGGAGTGACTGGATCTTTCATATGCACTTACTAAGAGAGCGCCAGGGAGGCTAGATAAACCGTAACGATTAGCTGCGGAAGACATGAAGAGGGCCGGGATACCCCAAGAGGGAGCGCCTCACCGTGACCTGCAGTCTTAGACCGCGCATGGCTTGTATCCAACACCAGGCTTACATGCGCGCAGGATCCAATTATTTCATAGATTGGAGTTTAGAGTACGCGTAGCTTGGCCTAATCCACGACACGGGCACATTATTGAGCGCTCCTACGTCTGGGGTCAAGGACATGACTTGATAATTTGTAATCTTCTGATTTCTCAGCG'/>

    <sequence taxon='24' value='TTACTTAGCGTCCGAGATATGCAGCCTTCGTTCATTAAGTAAACTAGCTTGACACACGCGATGGTGGTTCCTTCTCGATTCGACACCGCAGCGGACCGTGCGGCTTCACGTAACTGCGTGCGCTTGATATCTTCACCCGGTTTAAGAGTAGCCCGGTTTCTGGATCCGAAACGCGACCGAAACCAGTCCTTCGGAACCGCGTACATTGCTTACTATATTAACCTAGTCCGTCTCCATTGATCGGACATAACCCTAGGCACCCTCCCCTTAAATACCGCGTTGCTAGTCGGTCCTTCTTGCTCGATGGGGTAGAAACGTTTACCTCAATCAGTTTACACACCGCTCCCAATGCAGTGTTTTGGGCTGTTCTAACTTACCGGGACTTTGCATGACCCGCGTCCCGCATCGTGTCCCGGGCGCCGTTTTCTCATCCGAGGGCCGAGAAAAAGCTGGCCGGCTTTTGTTTCACGCCTCAGATGTAACTGATGTGGCCATGCTATCAGCCAGGTGTAATGATCAGTTGGAGATGTGATGTCACATCGTAGTAAAGCAGTGTTCTCCAATGTGTCCCGCTCCACGAAGGTCGCCTTTTAGTCTGTGGCCGGTTCGTGCACGCGACGTGATGCTCTCTCAGCGGGCGTTTTATAGATTTACGTCATGGTTGAGGTCAACGCGGTAGTGGCCGAAGACACGCTCTCATCTGAGCGTCAGAACCCGCTCATCGAAACGGCGAAGCAGATTTGATTGGATGGTACTCAAAGACAGGACTACTATAACATCTATCAAGTTACGCAAAAGGGTTGGCATAATGGGTTTACAGATGTTCCTCATTGGGGTACCCAGATACTCAAGGAGGGAACGTGGTTACCCCTAGTAGTAGAATCAAGGAGGAGTTGAAACCTTGTGCCACATCCAGCCTTTCGGGCACAATCGTGAACAGGGTGCAAGGTCTCATACGCCAAACATTTCATTAGAATCTGGGGCTTGAAACTGAACCAGGATGCGGTTCCACACCAAGTGCGAGGTGCTCTGGGGCTAGTAAGTATTGCACCTCGTCACCATGCAGGAGATATCTATTTATACTCAAGATTCGTTACTATGCAATGCAGATCCGGAATCCCACCGCTACGTGGGGGCATTCCGGCCATGTCTCGCGCCGTATCCTTTAAATTGATGTCTCGTTCATTCGTAACTTATGGCGGGGTAAGAACTCCGTTGGCTTAACAGATTCCGTAGACTCCCTCCTCAAGACCTGTAAACCTTAAGGATTGACTGTCGACCCCTAACGACGTCGTAATCGAACGCTCAGAGGCAACTCCGATAAGGTAAATGCTGTTCATCCTAGATAGGAGAAATAAACTTCGCAGTCAGCTCATTCCCGATACTCACACCGTGAGGTGACTTGGTGCGCCGTCAGTCTTTGACTCTTTAGACAATACCTTTTAGCAAACTCAGCTAATTGCGCTACGGGGTTGCCGACAAAGTGGATGGCCTTCTATCCACCCTGCTAATTCCTCGGGGCTGGTGGCCGCGCCTACGGAGATGGCAGAAAATTGCTCGGGTAGGGTACCCGCATGAGTGTTCCGATTGTGTACGGACAAACAATAGTGTATATGTATACAATCAAAATTCTTACTTAAAAACGAGATTTCGTAGGCCATAAACCAATATTCGTTGATGGAGTGACTGGATTTTTCATATGCCCTTACTAAGAGAGCGCCAGGGAGGCTAGATAAACCGTAACGATTAGCTGCGGAAGACATGAAGAGGGCCGGGATACCCCAAGAGGGAGCGCCTTACCGTGACCTGCAGTCTTGGACCGCGCATGGCTTGTATCTAACACCAGGCTTACATGCGCGCAGGATCCAATTATTTCATAGATTGGAGTTTAGAGTACGCGTAGCTTGGCCAAATCCACGACACGGGCACATTATTGAGCGCTCCCACGTCTGGGGACAAGGACATGACTTGATAATTTGTAATCTTCTGATTTCTCAGCG'/>

    <sequence taxon='43' value='TTACTTAGCGTCCGAGATATGCAGCCTTCGTTCACTAAGTAAACTAGCTTGACACACGCGATGGTGGTTCCTTCTCGATTCGACACCGCAGCGGACCATGCGGCTTCACGTAACTGCGTGCGCTTGATATCTTCACCCGGTTTAAGAGTAGCCCGGTTTCTGGATCCGAAACGCGACCGAAACCAGTCCTTCGGAACCGCGTACATTGCTTACTATATTAACCTAGTCCGTCTCCATTGATCGGACATAACCCTAGGCACCCTCCCCTTAAATACCGCGTTGCTAGTCGGTCCTTCTTGCTCGATGGGGTAGAAACGTTTACCTCAATCAGTTTACACACCGCTCCCAATGCAGTGTTTTGGGCTGTTCTAACTTACCGGGACTTTGCATGACCCGCGTCCCGCATCGTGTCCCGGGCGCTGTTTTCTCATCCGAGGGCCGAGAAAAAGCTGGCCGGCTTTTGTTTCACGCCTCAGATGTAACTGATGTGGCCATGCTATCAGGCAGGTGTAATGATCAGTTGGAGATGTGACGTCACATCGTAGTAAAGCAGTGTTCTCCAGTGTGTCCCGCTCCACGAAGGTCGCCTTTTGGTCTGTGGCCGGTTCGTGCACGCGACGTGATGCTCTCTCAGCGGGCGTTTTATAGATTTACGTCATGGTTGAGGTCAACGCGGTAGTGGCCGAAGACACGCTCTCATTTGAGCGTCAGAACCCGCTCATCGAAACGGCGAAGCAGATTTGATTGGATGGTACTCAAAGACAGGACTACTATAACATCTATCAAGTTACGCAAAAGGGTTGGCATAATGGGTTTACAGATGTTCCTCATTGGGGTACCCAGATACTCAAGGAGGGAACGTGGTTACCCCTAGTAGTAGAATCAAGGAGGAGGTGAAACCTTGTGCCACATCCAGCCTTTCGGGCACAATCGTGAACAGGGTGCAAGGTCTCATACGCCAAACATTCCATTAGAATCTGGGGCTTGAAACGGAACCAGGGTGCGGTTCCACACCAAGTGCGAGGTGCCCTGGGGCTAGTAAGTATTGCACCTCGTCACCCTGCAGGAGATATCTATTTATACTCAAGATTCGTTACTATGCAATGCAGATCCGGAATCCCACCGCTACGTGGGGGCATTCCGGCCATGTCTCGCGCCGTATCCTTTAAATTGATGTTTCGTTCATTCGTAACTTATGGCGGGGTAAGAACTCCGTTGGCTTAACAGATTCCGTAGACTCCCTCCTCAAGACCTGTAAACCTTAAGGATTGACTGTCGACCCCCAACGACGTCGTAATCGAATGCTCAGAGGCAACTCCGATAAGATAAATGCTGTTCATCCTAGATAGGAGAAATAAACTTCGCAGTCAGCTCATTCCGGATACTCACACCGTGAGGTGACTTGGCGCGCCGTCAGTCTTTGACTATTTAGACAATATCTTTTAGCAAACTCAACTAATTGCGCTACGGGGTTGCCGACAAAGTGGATGGCCTTCTATCCACCCTGCTAATTCCTCGGGGCTGGTGGCCGCGCCTACGGAGATGGCAGAAAATTGCTCGGGTAGGGTACCCGCATGGGTGTTCCGATTGTGTACGGACAAACAATAGTGTATATGTATACAATCAAAATTCTTACTTAAAAACGAGATTTCGTAGGCCATAAACCAATAGTCGTTGATGGAGTGACTGGATTTTTCATACGCACTTACTAAGAGAGCGCCGGGGAGGCTAGATAAACCGTAACGATTAGCTGCAGAAGACATGAAGAGGGCCGGGAGACCCCAAGAGGGAGCGCCTCACCGTGACCTGCAGTCTTGGACCGCGCATGGCTTGTATCTAACACCAGGCTTACATGCGCGCAGGATCCAATTATTTCATAGATTGGAGTTTAGTGTACGCGTAGCTTGGCCAAATCCACGACACGGGCACATTATTGAGCGCTCCCACGTCTGGGGTCAAGGACATGACTTGATAATTTGTAATCTTCTGATTTCTCAGCG'/>

    <sequence taxon='54' value='TTACTTAGCGTCCGAGATATGCAGCCTTCGTTCACTAAGTAAACTAGCTTGACACACGCGATGGTGGTTCCTTCTTGATTCGACACCGCAGCGGACCGTGCGGCTTCACGTAACTGCGTGCGCTTGATATCTTCACCCGGTTTAAGAGTAGCCCGGTTTCTGGATCCGAAACGCGACCGCAACCAGTCCTTCGGAACCGCGTACATTGCTTACTATATTAACCTAGTCCGTCTCCATTGATCGGACGTAACCCTAGGCACCCTCCCCTTAAATACCGCGTTGCTAGTCGGTCCTCCTTGCTCGATGGGGTAGAAACGTTTACCTCAATCAGTTTACACACCGCTCCCAATGCAGTGTTTTGGGCTGTTCTAACTTACCGGGACTTTGCATGACCCGCGTCCCGCATCGTGTCCCGGGCGCCGTTTTCTCATCCGAGGGCCGAGAAAAAGCTGGCCGGCTTTTGTTTCACGCCTCAGATGTAACTGATGTGGCCATGCTATCAGGCAGGTGTAATGATCAGTTGGAGATGTGATGCCACATCGTAGTAAAGCAGTGTTCTCCAGTGTGTCCCGCTCCACGAAGGTCGCCTTTTGGTCTGTGGCCGGTTCGTGCACGCGACGTGATGCTCTCTCAGCGGGCGTTTTATAGATTTACGTCATGGTTGAGGTCAACGCGGTAGTGGCCGAAGACACGCTCTCATTTGAGCGTCAGAACCCGCTCATCGAAACGGGGAAGCAGATTTGATTGGATGGTACTCAAAGACAGGACTACTATAACATCTATCAAGTTACGCAAAAGGGTTGGCATAATGGGTTTACAGATGTTCCTCATTGGGGTACCCAGATACTCAAGGAGGGAACGTGGTTACCCCTAGTAGTAGAATCAAGGAGGAGTTGAAACCTTGTGCCACATCCAGCCTTTCGGGCACAATCGTGAACAGGGTGCAAGGTCTCATACGCCATACATTCCATTAGAATCTGGGGCTTGAAACTGAACCAGGATGCGGTTCCACACCAAGTGCGTGGTGCCCTGGGGCTAGTAAGTATTGCACCTCGTCACCATGCAGGAGATATCTATTTATACTCAAGATTCGTTACTATGCGATGCAGATCCGGAATCCCACCGCTACGTGGGGGCATTCCGGCCATGTCTCGCGCCGTATCCTTTAAATTGATGTTTCGTTCATTCGTAACTTATGGCGGGGTAAGAACTCCGTTGGCTTAACAGATTCCGTAGACTCCCTCCTCAAGACCTGTAAACCTTAAGGATTGACTGTCGACCCCCAACGACGTCGTAATCGAATGCTCAGAGGCAACTCCGATAAGATAAATGCTGTTCATCCTAGATAGGAGAAATAAACTTCGCAGTCAGCTCATTCCGGATACTCACACCGTGAGGTGACTTGGTGCGTCGTCAGTCTTTGACTCTTTAGACAATACCTTTTAGCAAACTCAGCTAATTGCGCTACGGGGTTGCCGACAAAGTGGATGGCCTTCTATCCACCCTGCTAATTCCTCGGGGCTGGTGGCCGCGCCTACGGAGATGGCAGAAAATTGCTCGGGTAGGGTACCCGCATGAGTGTTCCGATTGTGTACGGACAAACAATAGTGTATATGTATACAATCAAAATTCTTACTTAAAAACGAGATTTCGTAGGCCATAAACCAATAGTCGTTGATGGAGTGACTAGATTTTTCATATGCACTTACTAAGAGAGCGCCAGGGAGGCTAGATAAACCGTAACGATTAGCTGCGGAAAACATGAAGAGGGCCGGGATACCCCAAGAGGGAGCGCCTCACCGTGACCTGCAGTCTTGGACCGCGCATGGATTGTATCTAACACCAGGCTTACACGCGCGCAGGATCCAATTATTTCATAGATTGGAGTTTAGAGTACGCGTAGCTTGGCCAAATCCACGACACGGGCACATTATTGAGCGCTCCCACGTCTGGGGTCAAGGACATGACTTGATAATTTGTAATCTTCTGATTTCTCAGCG'/>

    <sequence taxon='56' value='TTACTTAGCGTCCGAGATATGCAGCCTTCGTTCACTAAGTAAACTAGCTTGACACACGCGATGGTGGTTCCTTCTTGATTCGACACCGCAGCGGACCGTGCGGCTTCACGTAACTGCGTGTGCTTGATATCTTCACCCGGTTTAAGAGTAGCCCGGTTTCTGGATCCGAAACGCGACCGCAACCAGTCCTTCGGAACCGCGTACATTGCTTACTATATTAACCTAGTCCGTCTCCATTGATCGGACGTAACCCTAGGCACCCTCCCCTTAAATACCGCGTTGCTAGTCGGTCCTCCTTGCTCGATGGGGTAGAAACGTTTACCTCAATCAGTTTACACACCGCTCCCAATGCAGTGTTTTGGGCTGTTCTAACTTACCGGGACTTTGCATGACCCGCGTCCCGCATCGTGTCCCGGGCGCCGTTTTCTCATCCGAGGGCCGAGAAAAAGCCGGCCGGCTTTTGTTTCACGCCTCAGATGTAACTGATGTGGCCATGCTATCAGGCAGGTGTAATGATCAGTTGGAGATGTGATGCCACATCGTAGTAAAGCAGTGTTCTCCAGTGTGTCCCGCTCCACGAAGGTCGCCTTTTGGTCTGTGGCCGGTTCGTGCACGCGACGTGATGCTCTCTCAGCGGGCGTTTTATAGATTTACGTCATGGTTGAGGTCAACGCGGTAGTGGCCGAAGACACGCTCTCATTTGAGCGTCAGAACCCGCTCATCGAAACGGGGAAGCAGATTTGATTGGATGGTACTCAAAGACAGGACTACTATAACATCTATCAAGTTACGCAAAAGGGTTGGCATAATGGGTTTACAGATGTTCCTCATTGGGGTACCCAGATACTCAAGGAGGGAACGTGGTTACCCCTAGTAGTAGAATCAAGGAGGAGTTGAAACCTTGTGCCACATCCAGCCTTTCGGGCACAATCGTGAACAGGGTGCAAGGTCTCATACGCCATACATTCCATTAGAATCTGGGGCTTGAAACTGAACCAGGATGCGGTTCCACACCAAGTGCGTGGTGCCCTGGGGCTAGTAAGTATTGCACCTCGTCACCATGCAGGAGATATCTATTTATACTCAAGATTCGTTACTATGCGATGCAGATCCGGAATCCCACCGCTACGTGGGGGCATTCCGGCCATGTCTCGCGCCGTATCCTTTAAATTGATGTTTCGTTCATTCGTAACTTATGGCGGGGTAAGAACTCCGTTGGCTTAACAGATTCCGTAGACTCCCTCCTCAAGACCTGTAAACCTTAAGGATTGACTGTCGACCCCCAACGACGTCGTAATCGAATGCTCAGAGGCAACTCCGATAAGATAAATGCTGTTCATCCTAGATAGGAGAAATAAACTTCGCAGTCAGCTCACTCCGGATACTCACACCGTGAGGTGACCTGGTGCGTCGTCAGTCTTTGACTCTTTAGACAATACCTTTTAGCAAACTCAGCTAATTGCGCTACGGGGTTGCCGACAAAGTGGATGGCCTTCTATCCACCCTGCTAATTCCTCGGGGCTGGTGGCCGCGCCTACGGAGATGGCAGAAAATTGCTCGGGTAGGGTACCCGCATGAGTGTTCCGATTGTGTACGGACAAACAATAGTGTATATGTATACAATCAAAATTCTTACTTAAAAACGAGATTTCGTAGGCCATAAACCAATAGTCGTTGATGGAGTGACTAGATTTTTCATATGCACTTACTAAGAGAGCGCCAGGGAGGCTAGATAAACCGTAACGATTAGCTGCGGAAAACATGAAGAGGGCCGGGATACCCCAAGAGGGAGCGCCTCACCGTGACCTGCAGTCTTGGACCGCGCATGGATTGTATCTAACACCAGGCTTACACGCGCGCAGGATCCAATTATTTCATAGATTGGAGTTTAGAGTACGCGTAGCTTGGCCAAATCCACGACACGGGCACATTATTGAGCGCTCCCACGTCTGGGGTCAAGGACATGACTTGATAATTTGTAATCTTCTGATTTCTCAGCG'/>

    <sequence taxon='47' value='TTACTTAGCGTCCGAGATATGCAGCCTTCGTTCACTAAGTAAACTAGCTTGACACACGCGATGGTGGTTCCTTCTCGATTCGACACCGCAGCGGACCGCGCGGCTTCACGTAACTGCGTGCGCTTGATATCTTCACCCGGTTTAAGAGTAGCCCGGTTTCTGGATTCGAAACGCGACCGAAACCAGTCCTTCGGAACCGCGTACATTGCTTACTATATTAACATAGTCCGCCTCCATTGATCGGACATAACCCTAGGCACCCTCCCCTTAAATACCGCGTTGCTAGTCGGTCCCTCTTGCTCGATGGGGTAGAAACGTTTACCTGAATCAGTTTACACACCGCTCCCAATGCAGTGTTTTGGGCTATTCTAACTTACCGGGACTTTGCATGACCCGCGTCCCGCATCGTGTCCCGGGCGCCGTTTTCTCATCCGAGGGCCGAGAAAAAGCTGGTCGGCTTTTGTTTCACGCCTCAGATGTAACTGATGTGGCCATGCTATCAGGCAGATGTAATGATCAGTTGGACATGTGATGCCACATCGTAGTAAAGCAGTATTCTCCAGTGTGTCCCGCTCCACGAAGGTCGCCTTTTGGTCTGTGGCCGGTTCGTGCACGCGACGTGATGCTCTCTCAGCGGGCGTTTTATAGATTTACGTCATGGTTGAGGTCCACGCGGTAGTGGCCAAAGACACGCTCTCATTTGAGCGTCAGAACCCGCTCATCGAAACGGCGAAGCGGATTTGGTTGGATGGTACTCAAAGACAGGACTACTATAACATCTATCAAGTTACGTAAAAGGGTTGGCATAATGGGTTTACAGATGTTCCTCATTGGGGTACCCAGATACTCAAGGAAGGAACGTGGTTACCCCTAGTAGTAGAATCAAGGAGGGGTTGAACCCTCGTGCCACATCCAGCCTGTCGGGCACAATCGTGCACAGGGTGCAAAGTCTCATACGCCAAACATCCCATTAGAATCTGGGGCTTGAAACTGAACCAGGATGCGGTTCCACACCAAGTGCGAGGTGCCCTGGGGCTGGTAAGTATTGCACCTCGTCACCATGCAGGAGATATCTATTTATACTCAAGATTCGCTACTATGCAACGCAGATCCGGAATCCCACCGCTACGTGGGGGCATTCCTGCCATGTCTCGCGCCGTATCCTTTATATTGATGTTTCGTTCATTCGTAACTTATGGCGGGGTAAGAACTCCGTTGATTTAACAGATTCCGTAGACTCCCTCCTCAAGACCTGTGAACCTTAAGGATTGACTGTCGACCCCCAACGACGTTGTAATCGAATGCTCAGAGGCAACTCCGCTAAGATAAATGCTGTTCATCCTAAATAGGAGGAATAAACTTCTCAGTTAGCTCATTCTGGATACTCACACCGTGAGGTGACTTGGTGCGCCGTCAGTCTTTGACTCTTTAGACAATACCTTTTAGCAAACTCAGCTAATTGCGCTACGGGGTTGCCGACAAAGTGGATGGCCTTCTATTCACCCTGCTAATTCCTCGGGGCTGGTGGCCGCGCCTACGGAGATGGCAGAAAATTGCTCGGGTAGGGTACCCGCATGAGTGTTTCGATTGTGTACGGACAAACAATAGCGTATATGTATACAACCAAAATTCTTACTTAAAAACGAGATTTCGTAGGCCATAAATCAATAGTCGTTGATGGAGTGATTGGATTTTTCATATGCACTTACTAAGAGGGCGCCAGGGAGGCTAGATAAACCGTAACGATCAGCTGCGGAAGGCATTAAGAGGGCCGGGATACCCCAAGAGGGAGCGCCTCACCGTGACCTGCAGTCTTGGACCGCGCATGGCTTGTGTCTAATACCAGGCTTACATGCGCGCAGGCTCCAATTATTTCATAGATTGGAGTTTAGAGTACGCGTAGCTTGGCCAAATCCACGACCCGGGCACATGATTGAGCGCCCCCACGTCTGGGGTCAAGGACATGACTTGATAATTTGTAATCTTCCAATTTCTCAGCG'/>

    <sequence taxon='94' value='TTACTTAACGTCCGAGATATGCAGCCCTCGTTCACTAAGTAAACTAGCTTGACACACGCGATGGTGGTTCCTTCTCGATTCGACACCGCAGCGGACCGCGCGGCTTCGCGTAACTGCGTGCGCTTGATATCTCCACCCGGTTTAAGAGTAGCCCGGTTTCTGGATTCGAAACGCGACTGAAACCAGTCCTTCGGAACCGCGTACATTGCTTACTATATTAACATAGTCCGCCTCCATTGATCGGACATAACCCTAGGCACCCTCCCCTTAAATACCGCGTTGCTAGTCGGTCCTTCTTGCTCGATGGGGTAGAAACGTTTACCTGAATCAGTTTACACACTGCTCCCAATGCAGTGTTTTGGGCTATTCTAACTTACCGGGACTTTGCATGACCCGCGTCCCGCATCGTGTCCCGGGCGCCGTTTTCTCATCCGAGGGCCGAGAAAAAGCTGGCCGGCTTTTGTTTCACGCCTCAGATGTAACTGATGTGGCCATGCTATCAGGCAGGTGTAATGATCAGTTGGACATGTGATGCCACATCGTAGTAAAGCAGTATTCTCCAGTGTGTCCCGCTCCACGAAGGTCGCCTTTTGGTCTGTGGCCGGTTCGTGCACGCGACGTGATGCTCTCTCAGCGGGCGTTTTATAGATTTACGTCATGGTTGAGGTCCACGCGGTAGTGGCCGAAGACACGCTCTCATTTGAGCGTCAGAACCCGCTCATCGAAACGGCGAAGCGGATTTGGTTGGATGGTACTCAAAGACAGGACTACTATAACATCTATCAAGTTACGTAGAAGGGTTGGCATAATGGGTTTACAGATGTTCCTCATTGGGGTACCCAGATACTCAAGGGGGGGACGTGGTTACCCCTAGTAGTAGAATCAAGGAGGAGTTGAAACCTCGTGCCACATCCAGCCTTTCGGGCACAATCGTGAACAGGGTGCAAAGTCTCATACGCCAAACATCCCATTAGAATCTGGGGCTTGAAACTGAACCAGGATGCGGTTCCACACCAAGTGCGAGGTGCCCTGGGGCTGGTAAGTATTGCACCTCGTCACCATGCAGGAGATATCTATTTATACTCAAGATTCGCTACTATGCAGCGCAGATCCGGAATCCCACCGCTACGTGGGGGCATTCCTGCCATGTCTCGCGCCGTATCCTTTATATTGATGTTTCGTTCATTTGTAACTTATGGCGGGGTAAGAACTCCGTTGACTTAACAGATTCCGTAGACTCCCTCCTCAAGACCTGTAAACCTTAAGGATTGACTGTCGACCCCCAACGACGTTGTAATCGAATGCTCAGAGGCAACTCCGATAAGATAAATGCTGTTCATCCTAAATAGGAGGAATAAACTTCTCAGTCAGCTCATTCCGGATACTCACACCGTGAGGTGACTTGGTGCGCCGTCAGTCTTTGACTCCTTAGACAATACCTTTTAGCAAACTCAGCTAATTGCGCTACGGGGTTGCCGACAAAGTGGATGGCCTTCTATTCACCCTGCTAATTCCTCGGGGCTGGTGGCCGCGCCTACGGAGATGGCAGAAAATTGCTCGGGTAGGGTACCCGCATGAGTGTTTCGATTGTGTACGGACAAACAATAGCGTATATGTATACAATCAAAATTCTTACTTAAAAACGAGATTTCGTAGGCCATAAATCAATAGTCGTTGATGGAGTGATTGGATTTTTCATATGCACTTACTAAGAGAGCGCCAGGGAGGCTAGATAAACCGTAACGATCAGCTGCGGAAGGCATTAAGAGGGCCGGGATACCCCAAGGGGGAGCGCCTCACCGTGACCTGCAGTCTTGGACCGCGCATGGCTTGTGTCTAACACCAGGCTTACATGCGCGCAGGCTCCAATTATTTCATAGATTGGAGTTTAGAGTACGCGTAGCTTGGCCAAATCCACGACCCGGGCACATGATTGAGCGCCCCCACGTCTGGGGTCAAGGACATGACTTGATAATTTGTAATCTTCCAATTTCTCAGCG'/>

    <sequence taxon='53' value='TTACTTAGCGTCCGAGATATGCAGCCTTCGTTCACTAAGTAAACTAGCTTGACACACGCGATGATGGTTCCTTCTCGATTCGACACCGCAGCGGACCGTGCGGCTTCATGTAACTGCGTGCGCTTGATATCTTCACCCGGTTTAAAAGTAGCCCGGTTTCTGGATTCGAAACGCGACCGAAACCAGTCCTTCGGAACCGCGTACATTGCTTACTATATTAACCTAGTCCGTCTCCATTGATTGGACATAACCCTAGGCACCCTCCCCTTAAATACCGCGTTGCTAGTCGGTCCTTCTTGCTCGATGGGGTAGAAACGTTTACCTGAATCAGTTTACACACCGCTCCCAATGCAGTGTTTTGGGGTGTTCTAACTTACCGGGACTTTGCATGACCCGCGTCCCGCATCGTGTCCCGGGCGCCGTTTTCTCATCCGAGGGCCGAGAAAAAGCTGGCCGGCTTTTGTTTCACGCCTCAGATGTAACTGATGTGGCCATGCTATCAGGCAGGTGTAATGATCAGTTGGACATGTGATGCCACATCGTAGTAAAGCAGTGTTCTCCAGTGTGTCCCGCTCCACGAAGGTCGCCTTTTGGTCTGTGGCCGGTTCGTGCACGCGACGTGATGCTCTCTCAGCGGGCGTTTTATAGATTTACCTCATGGTTGAGGTCCACGCGGTAGTGGCCGAAGACACGCTCTCATTTGAGCGTCAGAACCCGCTCATCGAAACGGCGAAGCAGATTTGGTTGGATGGTACTCAAAGACAGGACTACTATAACATCTATCAAGTTACGCAAAAGGGTTGGCATAATGGGTTTACAGATGTTCCTCATTGGGGTACCCAGATACTCAAGGAGGGGACGTGGTTACCCCTAGCAGTAGAATCAAGGAGGAGTTGAAACCTTGTGCCACATCCAGCCTTTCGGGCACAATCGTGAACAGGGTGCAAAGTCTCATACGCCAAACATCCCATTAGAATCTGGGGCTTGAAACTGAACCAGGATGCGGTTCCACACCAAGTGCGAGGTGCCCTGGGGCTGGTAAGTATTGCACCTCGTCACCATGCAGGAGATATCTATTTATACTCAAGATTCGCTACTATGCAATGCAGATCCGGAATCCCACCGCTACGTGGGGGCATTCCTGCCATGTCTCGCGCCGTATCCTTTATATTGATGTTTCGTTCATTCGTAACTTATGGCGGGGTAAGAACTCCGTTGGCTTAACAGATTCCGTAGACTCCCTCCTCAAGACCTGTAAACCTTAAAGATTGACTGTCGACCCCCAACGACGTCGTAATCGAATGCTCAGAGGCAACTCCGATAAGATAAATGCTGTTCATCCTAAATAGGAGGCATAAACTTCTCGATCAGCTCATTCCGGATACTCACACCGTGAGGTGACTTGGTGCGCCGTCAGTCTTTGACTCTTTAGACAATACCTTTTAGCAAACTCAGCTAATTGCGCTACGGGGTTGCCGACAAAGTGGATGGCCTTCTATCCACCCTGCTAATTCCTCGGGGCTGGTGGCCGCGCCTACGAAGATGGCAGAAAATTGCTCGGGTAGGGTACCCGCATGAGTGTTTCGATTGTGTACGGACAAACAATAGTGTATATGTATACAATCAAAATTCTTACTTAAAAACGAGATTTCGTAGGCCATAAATCAATAGTCGTTGATGGAGTGATTGGATTTTTCATATGCACTTACTAAGAGAGCGCCAGGGAGGCTAGATAAACCGTAACGATTAGCTGCGGAAGGCATGAAGAGGGCCGGGATAACCCAAGAGGGAGCGCCTTACCGTGACCTGCAGTCTTGGACCGCGCATGGCTTGTGTCTAACACCAGGCTTACATGCGAGCAGGATCCAATTATTTCATAGATTGGAGTTTAGAGTACGCGTAGCTTGGCCAAATCCACGACCCGGGCACATTATTGAGCGCCCCCACGTCTGGGGTCAAGGACATGACTTGATAATTTGTAATCTTCCAACTTCTCAGCG'/>

    <sequence taxon='81' value='TTACTTAGCGTCCGAGATATGCAGCCTTCGTTCACTAAGTAAACTAGCTTGACACACGCGATGGTGGTTCCTTCTCGATTCGACACCGCAGCGGACCGTGCGGCTTCACGTAACTGCGTGCGCTTGATATCTTCACCCGGTTTAAAAGTAGCCCGGTTTCTGGATTCGAAACGCGATCGAAACCAGTCCTTCGGAACCGCGTACATTGCTTACTATATTAACCTAGTCCGTCTCCATTGATTGGACATAACCCTAGGCACCCTCCCCTTAAATACCGCGTTGCTAGTCGGTCCTTCTTGCTCGATGGGGCAGAAACGTTTACCTGAATCAGTTTACACACCGCTCCCAATGCAGTGTTTTGGGGTGTTCTAACTTACCGGGACTTTGCATGACCCGCGCCCCGCATCGTGTCCCGGGCGCCGTTTTCTCATCCGAGGGCCGAGAAAAAGCTGGCCGGCTTTTGTTTTACGCCTCAGATGTAACTGATGTGGCCATGCTATCAGGCAGGTGTAATGATCAGTTGGACATGTGATGCCACAGCGTAGTAAAGCAGTGTTCTCCAGTGTGTCCCGTTCCACGAAGGTCGCCTTTTGGTCTGTGGCCGGTTCGTGCACGCGACGTGATGCTCTCTCAGCGGGCGTTTTATAGATTTACGTCATGGTAGAGGTACACGCGATAGTGGCCGAAGACACGCTCTCATTTGAGCGTCAGAACCCGCTCATCGAAACGGCGAAGCAGATTTGATTGGACGGTACTCAAAGACAGGACTACTATAACATCTATCAAGTTACGCAAAAGGGTTGGCATAATGGGTTTACAGATGTTCCTCATTGGGGTACCCAGATACTCAAGGAGAGGACGTGGTTACCCCTAGCAGTAGAATCAAGGAGGAGTTGAAACCTTGTGCCACATCCAGCCTTTCGGGCACAATCGTGAACAGGGTGCAAAGTCTCATACGCCACACATCCCATTAGAATCTGGGGCTTGAAACTGAACCAGGATGCGGTTCCACACCAAGTGCGAGGTGCCCTGGGGCTGGTAAGTATTGCGCCTCGTCACCATGCAGGAGATATCTATTTATACTCAAGATTCGCTACTATGCAATGCAGATCCGGAATCCCACCGCTACGTGGGGGCATTCTTGCCATGTCTCGCGCCGTATCCTTTATATTGATGTTTCATTCACTCGTAACTTATGGCGGGGTAAGAACTCCGTTGGCTTAACAGATTCCGTAGACTCCCTCCTCAAGACCTGTAAACCTTAAGGATTGACTGTCGACCCCCAACGACGTCGTAATCGAATGCTCAGAAGCAACTCCGATAAGATAAATGCTGTTCATCCTAAATAGGAGGCATAAACTTCTCAATCAGCTCATTCCGGATACTCACACCGTGAGGTGACTTGGTGCGCCGTCAGTCTTTGACTCTTTAGACAATACCTTTTAGCACACTCAGCTAATTGCGCTACGGGGTTGCCGACAAAGTAGATGGCCTTCTATCCACCCTGCTAATTCCTCGGGGCTGGTGGCCGCGCCTACGGAGATGGCAGAAAATTGCTCGGGTAGGGTACCCGCAAGAGTGTTTCGATTGTGTACGGACAAACAATAGTGTATATGTATACAATCAAAATTCTTACTTAAAAACGAGATTTCGTAGGCAATAAATCAATAGTCGTTGATGGAGTGATTGGATTTTTCATATGCACTTACTAAGAGAGCGCCAGGGAGGCTAGATATACCGTAACGATTAGCTGCGGAAGGCATGAAGAGGGCCGGGATAACCCAAGAGGGAGCGCCTCACCGTGACCTGCAGTCTTGGACCGCGCATGGCTTGTGTCTAACACCAGGCTTACATGCGAGCAGGATCCAATTATTTCATAGATTGGAGTTTAGAGTACGCGTAGCTTGGCCAAATCCACGACCCGGGCACATTATTGAGCGCCCCCACGTCTGGGGTCAAGGACATAACTTGATAATTTGTAATCTTCCAACTTCTCAGCG'/>

    <sequence taxon='34' value='TTACTTAGCGTACGAGGTATGCAGCCTTCGTTCACTAAGTAAACTAGCTTGACACACGCGATGGTGGTTCCTTCTCGATTTGACACCGCAGCGGACCGTGCGGCTTTACGTAACTGCGTGCGCTTGGTATTTTCACCAGGTTTAAGAGTAGCCCGGTTTCTGGATTCGAATCGCGACCGAAACCAGTCCTTCGGAACCGCGTACATTGCTTACTATATTAACCTATTCCGTCTCCATTGATCGGACATAACCCTAAGCACCCTCCCCTTAAATAACGCGTTGCTAGTCGGTCCTTCTTGCTCGATGGGGTAGCAACGTTTACCTCAATCAGTTTACACACCGCTCCCAATGCAGTGTTTCGGGTTGTTCTAACTTACCGGGACTTTGTATGACCCGCGTCCCGCATCGTGTCCCGGGCGCCGTTTTCTCATCCGAGGGACGAGAAAAAGCTGGCCGGCTTTTGTTTCACGCCTCAGATGTAACTGATGTGGCCATGCTATCAGGCAGGTGTAATGATCGGTTGGACATGTGATGCCACATCGTAGTAAAGCAGTATTCTCCAGTGTGTCCCGCTCCACAAAGGTCGCCTTTTGGTCTGTGGCCGGTTCGTGCACGCGACGTGATGCTCTCTCCGCGGGCGTTTTATAGATTTACGTTATGGTTGAGGTCCACGCGGTAGTGGCCGAAGACACGCTCTCATTTGAGCGTCAGAACCCGCTCATCGAAACGGCGAAACAGACTTGGTTGGATGGTACTCAAAGACAGGACTACTATAACATCTATCAAGTTACGCAAAAGGGTTGGCATAATGGGTTTACAGATGTTCCTCATTGGAGTACCCAGATACTAAAGGAGGGGACGTGGTCACCCCTAGTGGTGGAATCAAGGAGGAGTTGAAACCTTGTGCCACATCCAGCCTTTCGGGCACAATCGTGAACAGGGTGCAAGGTCTCATACGCCAAACGTCCCATTAGAATCTGGGGCTCGAAACTGAACCAGGATGCGGTTCCACACCAAGTGCGAGGTGCCCTGGGGCTGGTAAGTATTGCACCTCGTCACCATGCAGGAGATATCTATTTATACTCAAGATTCGTTACTATGGAATGCAGATCCGGAATCCCATCGCTATGTGGGGGCATTCCTGCCATGTCTCGCGCCGTATTCTTTATATTGATGTTTCGTTAATTCATAACTTATGGCGGGGTAAGAACTCCGTTGGCTTAACAGATTCCGTAGATTCCCTCCTCAAGACCTGTAAACCTTAAGGATTGACTGTCGACACCCAACGACGTCGTAACCGAATGCTCAGAGGCAACCCCGATAAGATAAATGCTGTTCATCCTAAATAGGAGGGATAAACTTCTCAGTCAGCTCATTCCGAATACTCACACCGTGAGGTGACTTGGTGCGCCGTCAGTCTTTGACTCTTTAGACAATACCTTTTAGCAAACTAAGCTAATTGCGCTACGGGGTTGCCGACCAAGTGGATGGCCTTCTATCCACCCTGCTAATTCCTCGGGGCTGGTGGCCGCGCCTACGGGGATGGCAGAAAATTGCTCGGGTAGGGTACCCGCATGAGTGTTTCGATTGTGTACGGACAAACAATAGTGTATATGTATACAATCAAAATTCTTACTTAAAAACGAGATTTCGTAGGCCATAAAACAATAGTCGTTGATGGAGTGATTGGATTTTTCATATGCACTTGCTAAGAGAGCGCCAGGGAGGCTAGATAAACCGTAACGATTAGCTGCGGAAGGCATGAAGAGGGCCGGGATACCCCAAGAGGGAGCGCCTCACCGTGACCTGCAGTCTTGGACCGCGCATGGCTTGTGTCTAACACCACGACTACATGCGCGCAGAATCCAATTATTTCATAGATTGGAGTTTAGAGTACGCGTAGCTTGGCCAAATCCACGACACGGGCACATTATTGAGCGCTCCCACGTCTGGGGTCAAGGACATGACTTGATAATTTGTAATCTTCTGATTTCTCAGCG'/>

    <sequence taxon='10' value='TTACTTAGCGTCCGAGATATGCAGCCTTCGTTCACTAAGTAAACTAGCTTGACACACGCGATGGTGGTTCCTTCTCGATTCGACACCGCAGCGGACCGTGCGGCTTCACGTAACTGCGTGCACTTGGTATCTTCACCAGGTTTAAGAGTAGTCCGGTTTCTGGGTTCGAATCGCGACCGAAACCAGTCCTTCGGAACCGCGTACATTGCTTACTATATTAACCTAGTCCGTCTCCATTGATCGGACATGACCCTAGGCACCCTCCCCTTAAATACCGCGTTGCTAGTCGGTCCTTCTTGCTCGATGGGGTAGAAACGTTTACCTCAATCAGTTCACACACCGCTCCCAATGCAGTGTTTTGGGCTGTGCTAACTTACCGGGACTTTGCATGACCCGCGTCCCGCATCGTGTCCCGGGCGCCGTTTTCTCATCCGAGGGCCGAGAAAAAGCTGGCCGGCTTTTGTTTCACGCCTCAGATGTAACTGATGTGGCCATGCTATCAGGCAGGTGCAATGATCAGTTGGACATGTGATGCCACATCGTAGTAAAGCAGTATTCTCCAGTGTGTCCCGCTCCACAAAGGTCGCCTTTTGGTCTGTGGCCGGTTCGTGCACGCGACGTGATGCTCTCTCAGCGGGCGTTTTATAGATTTACGTCATGGTTGAGGTCCACGCGGTAGTGGCCGAAGACACGCTCTCATTTGAGCGTCAGAACCCGCTCATCGAAACGGCGAAGCAGATTTGGTTGGATGGTACTCAAAGACAGGACTACTATAACATCTCTCAAGTTACGCAAAAGGGTTGGCATAATGGGTTTACAGATGTTCCTCATTGGGGTACCCAGATACTCAAGGAGGGGACGTGGTCACCCCTAGTAGTAGAATCAAGGAGGAGTTGAAACCTTGTGCCACATTCAGCCTTTCGGGCACAATCGTGAACAGGGTGCAAGGTCTCATACGCCAAACATCCCATTAGAATCTGGGGCTTGAAACTGAACCAGGATGCGGTTCCACACCAAGTGCGAGGTGCCCTGGGGCTGGTAAGTATTGCACCTCGTCACCATGCAGGAGATATCTATTTATACTCAAGATTCGTTACTATGCAATGCAGATCCGGAATCCCATCGCTACGTGGGGGCATTCCTGCCATGTCTCGCGCCGTATCCTTTATATTGATGGTTCGTTAATTCGTAACTTATGGAGGGGTAAGAACTCCGTTGGCTTAACAGATTCCGTAGACTCCCTCCTCAAGACCTGTAAACCTTAAGGATTGACTGTTGACCCCCAACGACGTCGTAATCGAATGCTCAGAGGCAACTCCGATAAGATAAATGCTGTTCATCCTAAATAGGAGGAATAAACTTCTCAGTCAGCTCATTCCGGATACTCACACCGTGAGGTGACTTGGTGAGCCGTAAGTCTCTGACTCTTTAGACAATACCTTTTAGCAAACTCAGCTAATTGCGCTACGGGGTTGCCGACAAAGTGGATGGCCTTCTATCCACCCTGCTAATTCCTCGGGGCTGGTGGCCGCGCCTACGGAGATGGCAGAAAATTGCTCGGGTAGGGTACCCGCATGAGTGTTTCGATTGTGTACGGACAAACAATAGTGTATATGTATACAATCAAAATTCTTACTTAAAAACGAGATTTCGTAGGCCATAAATCAATAGTCGTTGATGGAGTGATTGGATTTTTCATATGCACTTACTAAGAGAGCGCCAGGGAGGCTAGATAAACCGTAACGATTAGCTGCGGAAGGCATGAAGAGGGCCGGGATACCCCAAGAGGGAACGCCTCACCGTGACCTGCAGTCTTGGACCGCGCATGGCTTGTGTCTAACACCAGGCTTACATGCGCGCAGGATCCAATTATTTCATAGATTGGAGTTTAGAGTACGCGTAGCTTGGCCAAATCCACGACACGGGCACATTATTGAGCGCTCCCACGTCTGGGGTCAAGGACATGACTTGATAATTTGTAATCTTCTGATTTCTCAGCG'/>

    <sequence taxon='11' value='TTACTTAGCGTCCGAGATATGCAGCCTTCGTTCACTAAGTAAACTAGCTTGACACACGCGATGGTGGTTCCTTCTCGATTCGACACCGCAGCGGACCGTGCGGCTTCACGTAACTGCGTGCACTTGGTATCTTCACCAGGTTTAAGAGTAGTCCGGTTTCTGGGTTCGAATCGCGACCGAAACCAGTCCTTCGGAACCGCGTACATTGCTTACTATATTAACCTAGTCCGTCTCCATTGATCGGACATGACCCTAGGCACCCTCCCCTTAAATACCGCGTTGCTAGTCGGTCCTTCTTGCTCGATGGGGTAGAAACGTTTACCTCAATCAGTTTACACACCGCTCCCAATGCAGTGTTTTGGGCTGTGCTAACTTACCGGGACTTTGCATGACCCGCGTCCCGCATCGTGTCCCGGGCGCCGTTTTCTCATCCGAGGGCCGAGAAAAAGCTGGCCGGCTTTTGTTTCACGCCTCAGATGTAACTGATGTGGCCATGCTATCAGGCAGGTGCAATGATCAGTTGGACATGTGATGCCACATCGTAGTAAAGCAGTATTCTCCAGTGTGTCCCGCTCCACAAAGGTCGCCTTTTGGTCTGTGGCCGGTTCGTGCACGCGACGTGATGCTCTCTCAGCGGGCGTTTTATAGATTTACGTCATGGTTGAGGTCCACGCGGTAGTGGCCGAAGACACGCTCTCATTTGAGCGTCAGAACCCGCTCATCGAAACGGCGAAGCAGATTTGGTTGGATGGTACTCAAAGACAGGACTACTATAACATCTATCAAGTTACGCAAAAGGGTTGGCATAATGGGTTTACAGATGTTCCTCATTGGGGTACCCAGATACTCAAGGAGGGGACGTGGTCACCCCTAGTAGTAGAATCAAGGAGGAGTTGAAACCTTGTGCCACATTCAGCCTTTCGGGCACAATCGTGAACAGGGTGCAAGGTCTCATACGCCAAACATCCCATTAGAATCTGGGGCTTGAAACTGAACCAGGATGCGGTTCCACACCAAGTGCGAGGTGCCCTGGGGCTGGTAAGTATTGCACCTCGTCACCATGCAGGAGATATCTATTTATACTCAAGATTCGTTACTATGCAATGCAGATCCGGAATCCCATCGCTACGTGGGGGCATTCCTGCCATGTCTCGCGCCGTATCCTTTATATTGATGGTTCGTTAATTCGTAACTTATGGAGGGGTAAGAACTCCGTTGGCTTAACAGATTCCGTAGACTCCCTCCTCAAGACCTGTAAACCTTAAGGATTGACTGTTGACCCCCAACGACGTCGTAATCGAATGCTCAGAGGCAACTCCGATAAGATAAATGCTGTTCATCCTAAATAGGAGGAATAAACTTCTCAGTCAGCTCATTCCGGATACTCACACCGTGAGGTGACTTGGTGCGCCGTAAGTCTCTGACTCTTTAGACAATACCTTTTAGCAAACTCAGCTAATTGCGCTACGGGGTTGCCGACAAAGTGGATGGCCTTCTATCCACCCTGCTAATTCCTCGGGGCTGGTGGCCGCGCCTACGGAGATGGCAGAAAATTGCTCGGGTAGGGTACCCGCATGAGTGTTTCGATTGTGTACGGACAAACAATAGTGTATATGTATACAATCAAAATTCTTACTTAAAAACGAGATTTCGTAGGCCATAAATCAATAGTCGTTGATGGAGTGATTGGATTTTTCATATGCACTTACTAAGAGAGCGCCAGGGAGGCTAGATAAACCGTAACGATTAGCTGCGGAAGGCATGAAGAGGGCCGGGATACCCCAAGAGGGAGCGCCTCACCGTGACCTGCAGTCTTGGACCGCGCATGGCTTGTGTCTAACACCAGGCTTACATGCGCGCAGGATCCAATTATTTCATAGATTGGAGTTTAGAGTACGCGTAGCTTGGCCAAATCCACGACACGGGCACATTATTGAGCGCTCCCACGTCTGGGGTCAAGGACATGACTTGATAATTTGTAATCTTCTGATTTCTCAGCG'/>

    <sequence taxon='84' value='TTACTTAGCGTCCGAGATATGCAGCCTTCGTTCACTGAGTAAACTAGCTTGACACACGCGATGGTGGTTCCTTCTCGATTCGACACCGCAGCGGACCGTGCGGCTTCACGTAACTGCGTGCGCTTGGTATCTTCACCAGGTTTAAGAGTAGTCCGGTTTCTGGATTCGAATCGTGACCGAAACCAGTCCTTCGGAACCGCGTACATTGCTTACTATATTAACCTAGTCCGTCTACATTGATCGGACATGACCCTAGGCACCCTCCCCTTAAATACCGCGTTGCTAGTCGGTCCTTCTTGCTCGATGGGGTAGAAACGTCTACCTCAATCAGTTTACACACCGCTCCCAATGCAGTGTTTTGGGCTGTGCTAACTTACCGGGACTTTACATGACCCGCGTCCCGCATCGTGTCCCGGGCGCCGTTTTCTCATCCGAGGGCCGAGAAAAAGCTGGCCGGCTTTTGTTTCATGCCTCAGATGTAACTGATGTGGCCATGCTATCAGGCAGGTGTAATGCTCAGTCGGACATGTAATGCCACATCGTAGTAAAGCAGTATTCTCCAGTGTGTCCCGCTCCACAAAGGTCGCCTTTTGGTATGTGGCCGGTTCGTGCACGCGACGTGATGCTCTCTCGGCGGGCGTTCTATAGATTTGCGTCATGGTCGAGGTCCACGCGGTAGTGGCCGAAGACACGCTCTCATTTGAGCGTCAGAACCCGCTCATCGAGACGGCGCAGCAGATTTGGTTGGATGGTACTCAAAGACAGGGCTACTATAACATCTATCAAGTTACGCAAAAGGGTTGGCATAATGGGTTTACAGATGTTCCTCATTGGGGTACCCAGATACTCAAGGAGGGGACGTGGTCACCCCTAGTAGTAGAATCAAGGAGGAGTTGAAACATTGTGCCACATTCAGCCTTTCGGGCACAATCGTGAACAGGGTGCAAGGTCTCATGCGCCAAACATCCCATTAGAATCTGGGGACTGAAACTGAACCAGGATGCGGTTCCACACCAAGTGCGAGGTGCCGTGGGGCTGGTAAGTATTGCACCTCGTCACCATGCAGGAGATATCTATTTATACTCAAGATTCGTTACTATGCAATGCAGATCCGGAATCCCATCGCTACGTGGGGGCATTCCTGCCATGTCTCGCGCCGTACCCTTTATATTGATGGTTCGTTAATTCGTAACTTATGGCGGGGTAAGAACTCCGTTGGCTTAACAGATTCCGTAGACTCCCTCCTCAAGACCTGTAAACCTTAAGGATTGACTGTTGACCCCCAACGACGTCGTAATCGAATGCTTAGAGGCAACTCCGATAAGATAAATGCTGTTCATCCTAAATAGGAGGAATAAACTTCTCAGTCAGCTCATTCCGGATACTCACACCGTGAGGTGACTGGGTGCGCTGTAAGTCTCTGACTCTTTAGACAATACCTTTTAGCAAACTCAGCTAATTGCGCTACGGGGTTGCCGACAAAGTGGATGGCCTTCTATCCACCCTGCTAATTCCTCAGGGCTGGTGGCCGCGCCTACGGAGATGGCAGAAAATTGCTCGGGTAGGGTACCCGCATGAGTGTTTCGACTGTGTACGGACAAACAATAGTGTATATGTACACAATCAAAATTCTTACTTAAAAACGAGATTTCGTAGGCCATAAATCAATAGTCGTTGATGGAGTGATTGGATTTTTCATATGCACTTACTAAGAGAGCGCCAGGGAGGCTAGATAAACCGTAACGATTAGCTGCGGAAGGCATGAAGAGGGCCGGGATACCCCAAGAGGGAGTGCCTCACCGTGACCTGAAGTCTTGGACCGCGCATGGCTTGTGTCTAACACCAGGCTTACATGCGCGCAGGATCCAATTATTTCATAGATTGGAGTTTAGAGTACGCGGAGCTTGGCCAGATCCACGACACGGGCACATTATTGAGCGCTCCCACGTCTGGGGTCAAGGACATGACTTGATAATTTGTAATCTTCTGATTTCTCAGCG'/>

    <sequence taxon='39' value='TTACTTAGCGTCCGAGATATGCAGCCTTCGTTCACTAAGCAAACTAGCTTGACACACGCGATGGTGGTTCCTTCTCGATTCGATACCGCAGCGGACCGTGCGGCTTCACGTGACTGCGCGCGCTTGGTATCTTCACCAGGTTTAAGAGTAGTCCGGTTTCTGGATTCGAATCGCGACCGAAACCAGTCCTTCGGAACCGCGTACATTGCTTACTATATTAACCTAGTCCGTCTCCATTGGTCGGACATAACCCTAGGCACCCTCCCCTTAAATACCGCGTTGCTAGTCGGTCCTTCTTGCTCAATGGGGTAGAAACGTTTACCTCAATCAGTGTACACACCGCTCCCAATGCAGTGTTTTGGGCTGTGCTAACTTACCGGGACTTTGCATGACCCGCGTCCCGTATCGTGTCCCGGGCGCCGTTTTCTCATCCGAGGGCCGAGAAAAAGCTGGCCGGCTTTTGTTTCACGCCTCAGATGTAACTGATGTGGCCATCCTATCCGGCAGGTGTAATGATCAGTTGGACATGTGATGCCACATCGTAGTAAAGCAGTATTCTCCAGTGTGTCCCGCTCCACAAAGGTCGCCTTTTGGTTTGTGGCCGGTTCGTGCACGCGACGTGATGCTCTCTCAGCGGGCGTTTTATAGATTTACGTCATGGTTGAGGTCCACGCGGTAGTAGCCGAAGACGCGCTCTCATTTGAGCGTCAGAACCCGCTCATCGAAACGGCGAAGCAGATTTGGTTGGATGGTACTTAAAGACAGGACTCCTATAACATCTATCAAGTTACGCAAAAGGGTTGGCATAATGGGCTTACAGATGTTCCTCATTGGGGTACCCAGATACTCAAGGAGGGGACGTGGTCACCCCTAGTAGTAGAATCAAGGAGGAGTTGAAACCTTGTGCCACATTCAGCCTTTCGGGCACAATCGTGAACAGGGTGCAAGGTCTCATACGCCAAACATCCCATTAGAATCTGGGGCTTGAAACTGAACCAGGATGCGGTCCCGCACCAAGTGCGAGGTGCCCTGGGGCTGGTAAGTATTGCACCTCGTCACCGTGCAGGGGATATCTATTTATACTCAAGATTCGTTACTATGCGATGCAGATCCGGAATCCCATCGCTACGTGGGGGCATTCCTACCATGTCTCGCGCCGTATCCTTTATATTGATGTTTCGTTAATTCGTAACTTATGGCGGGGTAAGAACTCCGTTGGCTTAACAGATTCCGTAGACTCCCTCCTCAAGACCTGTAAACCTTAAGGATTGACTGTTGACCCCCAACGACGTCGTAATCGAATGCTCAGAGGCAACTCCGATAAGATAAATGCTGTTCATCCCAAATAGGAGGAATAAACTTCTCAGTCAGCTCATTCCGGATACTCACACCGTGAGGTGACTTGGTGCACCGTAAGTCTCTGACTCTTTAGACAATACCTTTTAGCAAACTCGGCTAATTCCGCTACGGGGTTGCCGACAAAGTGGATGGCCTTCTACCCACCCTGCTAATTCCTCGGGGCTGGGGGCCGCGCCTACGGAGATGGCAGAAAATTGCTCGGGTCTGGTACCCGCATGAGTGTTTCGATTGTGTACGGACAAACAATAGTGTATACGTATACAATCAGAATTCTTACTTAAAAACGAGATTTCGTAGGCCATAAATCAATAGTCGTTGATGGAGTGATTGGATTTTTCATATGCACTTACTAAGAGAGCGCCAGGGAGGCTAGATAAACCGTAACGATTAGCTGCGGAAGGCATGAAGAAGGCCGGGATACCCCAAGAGGGAGCGCCTCACCGTGACCTGCCGTCTTGGACCGCGCATGGCTTGTGTCTAACACCAGGCTTACATGCGCGCAGGATCCAATTATTTCATAGATTGGAGTTTAGAGTACGCGTAGCTTGGCCAAATCCACGACACGGGCACATTATTGAGCGCTCCCACGTCTGGGGTCAAGGACATGACTTGTTAATTTGTAATCTTCTGATTTCTCAGCG'/>

    <sequence taxon='40' value='TTACTTAGCGTCCGAGATATGCAGCCTTCGTTCACTAAGTAAACTAGCTTGACACACGCGATGGTGGTTCCTTCTCGATTCGATACCGCAGCGGACCGTGCGGCTTCACGTGACTGCGCGCGCTTGGTATCTTCACCAGGTTTAAGAGTAGTCCGGTTTCTGGATTCGAATCGCGACCGAAACCAGTCCTTCGGAACCGCGTACATTGCTTACTATATTAACCTAGTCCGTCTCCATTGATCGGACATAACCCTAGGCACCCTCCCCTTAAATACCGCGTTGCTAGTCGGTCCTTCTTGCTCAATGGGGTAGAAACGTTTACCTCAATCAGTTTACACACCGCTCCCAATGCAGTGTTTTGGGCTGTGCTAACTTACCGGGACTTTGCATGACCCGCGTCCCGCATCGTGTCCCGGGCGCCGTTTTCTCATCCGAGGGCCGAGAAAAAGCTGGCCGGCTTTTGTTTCACGCCTCAGATGTAACTGATGTGGCCATGCTATCAGGCAGGTGTAATGATCAGTTGGACATGTGATGCCACATCGTAGTAAAGCAGTATTCTCCAGTGTGTCCCGCTCCACAAAGGTCGCCTTTTGGTTTGTGGCCGGTTCGTGCACGCGACGTGATGCTCTCTCAGCGGGCGTTTTATAGATTTACGTCATGGTTGAGGTCCACGCGGTAGTAGCCGAAGACGCGCTCTCATTTGAGCGTCAGAACCCGCTCATCGAAACGGCGAAGCAGATTTGGTTGGATGGTACTCAAAGACAGGACTACTATAACATCTATCAAGTTACGCAAAAGGGTTGGCATAATGGGCTTACAGATGTTCCTCATTGGGGTACCCAGATACTCAAGGAGGGGACGTGGTCACCCCTAGTAGTAGAATCAAGGAGGAGTTGAAACCTTGTGCCACATTCAGCCTTTCGGGCACAATCGTGAACAGGGTGCAAGGTCTCATACGCCAAACATCCCATTAGAATCTGGGGCTTGAAACTGAACCAGGATGCGGTCCCACACCAAGTGCGAGGTGCCCTGGGGCTGGTAAGTATTGCACCTCGTCACCGTGCAGGGGATATCTATTTATACTCAAGATTCGTTACTATGCGATGCAGATCCGGAATCCCATCGCTACGTGGGGGCATTCCTGCCATGTCTCGCGCCGTATCCTTTATATTGATGTTTCGTTAATTCGTAACTTATGGCGGGGTAAGAACTCCGTTGGCTTAACAGATTCCGTAGACTCCCTCCTCAAGACCTGTAAACCTTAAGGATTGACTGTTGACCCCCAACGACGTCGTAATCGAATGCTCAGAGGCAACTCCGATAAGATAAATGCTGTTCATCCTAAATAGGAGGAATAAACTTCTCAGTCAGCTCATTCCGGATACTCACACCGTGAGGTGACTTGGTGCACCGTAAGTCTCTGACTCTTTAGACAATACCTTTTAGCAAACTTAGCTAATTCCGCTACGGGGTTGCCGACAAAGTGGATGGCCTTCTACCCACCTTGCTAATTCCTCGGGGCTGGGGGCCGCGCCTACGGAGATGGCAGAAAATTGCTCGGGTCGGGTACCCGCATGAGTGTTTCGATTGTGTACGGACAAACAATAGTGTATACGTATACAATCAAAATTCTTACTTAAAAACGAGATTTCGTAGGCCATAAATCAATAGTCGTTGATGGAGTGATTGGATTTTTCATATGCACTTACTAAGAGAGCGCCAGGGAGGCTAGATAAACCGTAACGATCAGCTGCGGAAGGCATGAAGAGGGCCGGGATACCCCAAGAGGGAGCGCCTCACCGTGACCTGCAGTCTTGGACCGCGCATGGCTTGTGTCTAACACCAGGCTTACATGCGCGCAGGATCCAATTATTTCATAGATTGGAGTTTAGAGTACGCGTAGCTTGGCCAAATCCACGACACGGGCACATTATTGAGCGCTCCCACGTCTGGGGTCAAGGACATGACTTGTTAATTTGTAATCTTCTGATTTCTCAGCG'/>

    <sequence taxon='77' value='TTACTTAGCGTCCGAGATATGCAGCCTTCGTTCACTAAGTAAACTAGCTTGACACACGCGATGGTGGTTCCTTCTCGATTCGACACCGCAGCGGACCGTGCGGCTTCACGTGACTGCGTGCGCTTGGTATCTTCACCAGGTTTAAGAGTAGTCCGGTTTCTGGATTCGAATCGCGACCGAAACCAGTCCTTCGGAACCGCGTACATTGCTTACTATATTAACCTAGTCCGTCTCCATTGATCGGACATAACCCTAGGCACCCTCCCCTTAAATACCGCGTTGCTAGTCGGTCCTTCTTGCTCAATGGGGTAGAAACGTTTACCTCAATCAGTTTACACACCGCTCCCAATGCAGTGTTTTGGGCTGTGCTAACTTACCGGGACTTTGCATGACCCGCGTCCCGCATCGTGTCCCGGGCGCCGTTTTCTCATCCGAGGGCCGAGAAAAAGCTGGCCGGCTTTTGTTTCACGCCTCAGATGTAACTGATGTGGCCATGCTATCAGGCAGGTGTAATGATCAGTTGGACATGTGATGCCACATCGTAGTAAAGCAGTATTCTCCAGTGTGTCCCGCTCCACAAAGGTCGCCTTTTGGTTTGTGGCCGGTTCGTGCACGCGACGTGATGCTCTCTCAGCGGGCGTTTTATAGATTTACGTCATGGTTGAGGTCCACGCGGTAGTAGCCGAAGACACGCTCTCATTTGAGCGTCAGAACCCGCTCACCGAAACGACGAAGCAGATTTGGTTGGATGGTACTCAAAGACAGGACTACCATAACATCTATCAAGTTACGCAAAAGGGTTGGCATAATGGGTTTACCGATGTTCCTCATTGGGGGACCCAGATACTCAAGGAGGGGACGTGGTCACCCCTAGTAGTAGAATCAAGGAGGAGTTGAAACCTTGTGCCATATTCAGCCTTTCGGGCACAATCGTGAACAGGGTGCAAGGTCTCATACGCCAAACATCCCATTAGAATCTGGGGCTTGAAACTGAACCAGGATGCGGTCCCACACCAAGTGCGAGGTGCCCTGGGGCTGGTAAGTATTGCACCTCGTCACCGTGCAGGGGATATTTATTTATACTCAAGATTCGTTACTATGCGATGCAGATCCGGAATCCCATCGCTACGTGGGGGCATTCCTGCCATGTCTCGCACCGTATCCTTTATATTGATGTTTCGTTAATTCGTAACTTATGGCGGGGTAAGAACTCCGTTGGCTTAACAGATTCCGTAGACTCCCTCCTCAAGACCTGTAAACCTTAAGGATTGACTGTTGACCCCCAACGACGTCGTCATCGAATGCTCAGAGGCAACTCCGATAAGATAAATGCTGTTCATCCTAAATAGGAGGAATAAACTTCTCAGTCAGCTCATTCCGGGTACTCACACCGTGAGGTGACTTGGTGCACCGTAAGTCTCTGACTCTTTAAACAATACCTTTTAGCAAACTCAGCTAATTCCGCTACGGGGTTGCCGACAAAGTGGATGGCCTTCTATCCACCCTGCTAATTCCTCGGGGCTGGTGGCCGCGCCTACGGAGATGGCAGAAAATTGCTCGGGTCGGGTACCCGCATGAGTGTTTCGATTGTGTACGGACAAACAATAGTGTATATGTATACAATCAAAATTCTTACTTAAAAACGAGATTTCGTAGGCCATAAATCAATAGTCGTTGATGGAGTGATTGGATTTTTCATATGCACTTACTAAGAGAGCACTAGGGAGGCTAGATAAACCGTAACGATTAGCTGCGGAAGGCATGAAGAGGGCCGGGATACCCCAGGAGGGAGCGCCTCACCGTGACCTGCAGTCTTGGACCGCGCATGGCTTGTGTCTAACACCAGGCTTACATGCGTGCAGGATCCAATTATTTCATAGATTGGAGTTTAGAGTACGCGTAGCTTGGCCAAATCCACGACACGGGCACATTATTGAGCGCTCCCACGTCTGGGGTCAAGGACATGACTTGTTAATTTGTAATCTTCTGATTTCTCAGCG'/>

    <sequence taxon='19' value='TTACTTAGCGTCCGAGATATGCAGCCTTCGTTCACTAAGTAAACTAGCTTGACACACGCGATGGTGGTTCCTTCTCGATTCGACACCGCGGCGGACCGTGCGGCTTCACGTAACTGCGTGCGCTTGGTATCTTCACCAGGTTTAAGAGTAGCCCGGTTTCTGGATTCGAATCGCGACCGAAACCAGTCCTTCGGAACCGCGTACATTGCTTACTATATTAACCTAGTCCGTCTCCATTGATCGGACATAACCCTAGGCACCCTCCCCTTAAATACCGCGTTGCTAGTCGGTCCTTCTTGCTCGATGGGGTAGAAACGTTTACCTCAATCAGTTTACACACCGCTCCCAATGCAGTGTTTTGGGCTGTGCTAACTTATCGGGACCTTGCATGACCCGCGTCCCGCATCGTGTCCCGGGCGCCGTTTTCTCATCCGAGGGCCGAGAAAAAGCTGGCCGGATTTCGTTTCACGCCTCAGATGTAACTGATGTGGCCATGCTATCAGGCAGGTGTAATGATCAGTTGGACATGTGATGTCACATCGTAGTAAAGCAGTATTCTCCAGTGTGTCCCGCTCCACAAAGGTCGCCTTTTGGTCTGTGGCCGGTTCGTGCACGCGACGTGATGCTCTCTCAGCGGGCGTTTTATAGATTTACGTCATGGTTGAGGTCCACACGGTAGTGACCGAAGACACGCTCTCATTTGAGCGTCAGAACCCGCTCATCGAAGCGGCGAAGCAGATTTGGTTGGATGGTACTCAAAGACAGGATTACTATAACATCTATCAAGTTACGCAAAAGGGTTGGCATATTGGGTTTACAGATGTTCCTCATTGGGGTACCCAGATACTCAAGGAGGGGACGTGATCACCCCTAGTAGTAGAATCAAGGAGGAGTTGAAACCTTGTGCCACAGCCGGCCTTTCGGGCACAATCGTGAACAGGGTGCAAGGTCTCATACGCCAAACATCCCATTAGAATCTGGGGCTTGAAACTGAACCAGGATGCGGTTCCACACCAAGTGCGAGGTGCCCTGGGGCTGGTAAGTATTGCACCTCGTCACCATGCAGGAGATATCTATTTATACTCAAGATTCGTTACTATGAAACGCAGATCCGGAATCCCATCGCTACGTGGGGGCATTCCTGCAATGTCTCGCGCCGTATCCTTTATATTGATGTTTCGTTAATTCGTAACTTATGGCGGGGTAAGAACTCCGTTGGCTTCACAGATTCCGTAGACTCCCTCCTCAAGACCTGTAAACCTTAAGGATTGACTGTCGACCCCCAACGACGTCGTAATCGAATGCTCAGAGGCAACTCCGATAAGATAAATGCTGTTCATCCTAAATAGGAGGAATAAACTTCTCAGTCAGCTCATTCCGGATACTCACACCGTGAGGTGACTTGGTGCGCCGTCAGTCTCTGACTCTTTAGACAATACCTTTTAGCAAACTCAGCTAATTGCGCTACGGGGTTGCCGACAAAGTGGATGGCCTTCTATCCACCCTGCTAATTCCTCGGGGCTGGTGGCCGCGCCTACGGAGATGGCAGAAAATTGCTCGGGTAGGGTACCCGCATGAGTGTTTCGATTGTGTACGGACAAACAATAGTGTATATGTATACAATCAAAATTCTTACTTAAAAACGAGATTTCGTAGGCCATAAATCAATAGTCGTTGATGGAGTGATTGGATTTTTCATATGCACTTACTAAGAGAGCGCCAGGGAGGCTAGATAAACCGTAACGATTAGCTGCGGAAGGCATGAAGAGGGCCGGGATACCCCAAGAGGGAGCGCCTTACCGTGACCTGCAGTCTTGGACCGCGCATGGCTTGTGTCTAACACCAAGCTTACATGCGCGCAGGATCCAATTATTTCATAGATTGGAGTTTAGAGTACGCGTAGCTTGGCCAAATCCACGACACGGGCACATTGTTAAGCGCTCCCACGTCTGGGGACGAGGACATGACTTAATAATTTGTAATCTTCTGATTTCTCAGCG'/>

    <sequence taxon='13' value='TTACTTAGCGTCCGAGATATGCAGCCTTCGTTCACTAAGCAAACTAGCTTGACACACGCGATGGTGGTTCCTTCTCGATTCGACACCGCAGCGGACCGTGCGGCTTCACGTAACTGCGTGCGCTTGGTATCTTCACCAGGTTTAAGAGTAGCCCGGTTTCTGGATTCGAATCGCGACCGAAACCAGTCCTTCGGAACCGCGTACATTGCTTACTATCTTAACCTAGTCCGTCTCCATTGATCGGACATAACCCTAGGCACCCTCCCCTTAAATACCGCGTTGCTAGTCGGTCCTTCTTGCTCGATGGGGTAGAAACGTTTACCTCAATCAGTTTACACACCGCTCCCAATGCAGTGTTTTGGGCTGTGTTAAATTACCGGGACTTTGCATGACCCGCGTCCCGCATCGTGTCCCGGGCGCCGTTTTCTCATCCGAGGGCCGAGAAAAAGCTGGCCGGCTTTTGTTTCACGCCTCAGATGTAACTGATGTGGCCATGCTATCAGGCAGGTGTAATGATCAGTTGGACATGTGATGCCACATCGTAGTAAAGCAGTATTCTCCAGTGTGTCCCGCTCCACAAAGGTCGCCTTTTGGTCTGTGGCCGGTTCGTGCACGCGACGTGATGCTCTCTCAGCGGGCGTTTTATAGATTTACGTCATGGTTGAGGTCCACGCGGTAGTGGCCGAAGACACGCTCTCATTTGAGCGTCAGAACCCGCTCATCGAAACGGCGTAGCAGACTTGATTGGATGGTACTCAAAGACAGGACTACTATAACATCTATCAAGTTACGCAAAAGGGTTGGCATAATGGGTTTACAGATGTTCCTCATTGGGGTACCCAGATACTCAAGGAGGGGACGTGGTCACCCCTAGTAGTAGAATCAAGGCGGAGTTGAAATCTTGTGCCACATCCAACCTTTCGGGCACAATCGTGAACAGGGTGCAAGGTCTCATACGCCAAACATCCCATTAGAATCTGGGGCTTGAAACTGAACCAGGATGCGGTTCCACACCAAGTGTGAGGTGTCCTGGGGCTGGTAAGTATTGCACCTCGTCACCATGCAGGAGATATCTATTTATACTCAAGATTCGTTACTATGCAATGCAGATCCGGACTCCCATCGCTACGTGGGGGCATTCCTGCCATGTCTCGCGCCGTATCCTTTATATTGATGTTTCGTTAATTCGTAACTTATGCCGGGGTAAGAACTCCGTCGGCTTAACAGATTCCGTAGACTCCCTCCTCAAGACCTGTAAACCTTAAGGATTGACTGTCGACCCCCAACGACGTCGTAATCGAATGCTCAGAGGCAACTCCGATAAGATAAATGCTGTTCATCCTAAATAGGAGGAACAAACTTCTCAGTCAGCTCATTCCGGATACTCACACCGTGAGGTGACTTGGTGCGCCGTCAGTCTCTGACTCTTTAGACAATACCTTTTAGCACACTCAGCTAATTGCGCTACGGGGTTGCCGACAAAGTGGATGGCCTTCTATCCACCCTGCTAATTCCTCGGGGCTGGTGGCCGCGCCTACGGAGATGGCAGAAAATTGCTCGGGTAGGGTACCCGCATGAGTGTTTCGATTGTGTACGGACAAACAATAGTGTATATGTATACAATCAAAATTCTTACTTAAAAACGAGATTTCGTAGGCCATAAATCAATAGTCGTTGATGGAGTGATTGGATTTTTCATATGCACTTACTAAGAGAGCGCCAGGGAGGCTAGATAAACCGTAACGATTAGCTGCGGAAGGCATGAAGAGGGCCGGGATACCCCAAGAGGGAGCGCCTCACCGTGACCTGCAGTTTTGGACCGCGCATGGCTTGTGCCTAACACCAGGCTTACATGCGCGCAGGATCCAATTATTTCATAGATTGGAGTTTAGAGTACGCGTAGCTTGGCCAAATCCACGACACGGGCACATTATTGGGCGCTCCCACGTCTGGGGTCAAGGACATGACTTGGTAATTTGTAATCTTCTGATTTCTCAGCG'/>

    <sequence taxon='32' value='TTACTTAGCGTCCGAGATATGCAGCCTTCGTTCACTAAGCAAATTAGCTTGACACACGCGATGGTGGTTCCTTCTCGATTCGACACCGCAGCGGACCGTGCGGCTTCACGTAACTGCGTGCGCTTGGTATCTTCACCAGGTTTAAGAGTAGCCCGGTTTCTGGATTCGAATCGCGTCCGAAACCAGTCCTTCGGAACCGCGTACATTGCTTACTATCTTAACCTAGTCCGTCTCCATTGATCGGACATAACCCGAGGCACCCTCCCCTTAAATACCGCGTTGCTAGTCGGTCCTTCTTGCTCGATGGGGTAGAAACGTTTACCTCAATCAGTTTACACACCGCTCCCAATGCAGTGTTTTGGGCTGTGTTAACTTACCGGGACTTTGCATGACCCGCGTCCCGCATCGTGTCCCGGGCGCCGTTTTCTCATCCGAGGGCCGAGAAAAAGCTGGCCGGCTTTTGTTTCACGCCTCAGATGTAACTGATGTGGCCATGCTATCAGGCAGGTGTAATGATCAGTTGGACATGTGATGCCACATCGTAGTAAAGCAGTATTCTCCAGTGTGTCCCGCTCCACAAAGGTCGCCTTTTGGTCTGTGGCCGGTTCGTGCACGCGACGTGATGCTCTCTCAGCGGGCGTTTTATAGATTTACGTCATGGTTGAGGTCCACGCGGTAGTGGCCGAAGACACGCTCTCATTTGAGCGTCAGAACCCGCTCATCGAAACGGCGTAGCAGACTTGGTTGGATGGTACTCAAAGACAGGACTACTATAACATCTATCAAGTTACGCAAAAGGGATGGCATAATGGGTTTACAGATGTTCCTCATTGGGGTACCCAGATACTCAAGGAGGGGACGTGGTCACCCCTAGTAGTAGAATCAAGGCGGAGTTGAAATCTTGTGCCACATCCAGCCTTTCGGGCACAATCGTGAACAGGGTGCAAGGCCTCATACGCCAAACATCCCATTAGAATCTGGGGCTTGAAACTGAACCAGGATGCGGTTCCACACCAAGTGTGAGGTGCCCTGGGGCTGGTAAGTATTGCACCTCGTCACCATGCAGGAGATATCTATTTATACTCAAGATTCGTTACTATGCAATGCAGATCCGGAATCCCATCGCTACGTGGGGGCATTCCTGCCATGTCTCGCGCCGTATCCTTTATATTGATGTTTCGTTAATTCGTAACTTATGCCGGGGTAAGAACTCCGTCGGCTTAACAGATTCCGTAGACTCCCTCCTCCAGACCTGTAAACCTTAAGGATTGTCTGTCGACCCCCAACGACGTCGTAATCGAATGCTCAGAGGCAACTCCGATAAGATAAATGCTGTTCATCCTAAATAGGAGGAACAAACTTCTCAGTCAGCTCATTCCGGATACTCACACCGTGAGGTGACTTGGTGCGCCGTCAGTCTCTGACTCTTTAGACAATACCTTTTAGCAAACTCAGCTAATTGCGCTACGGGGTTGCCGACAAAGTGGATGGCCTTCTATCCACGCTGCTAATTCCTCGGGGCTGGTGGCCGCGCCTACGGAGATGGCAGAAAATTGCTCGGGTAGGGTACCCGCATGAGTGTTTCGATTGTGTACGGACAAACAATAGTGTATATGTATACAATCAAAATTCTTACTTAAAAACGAGATTTCGTAGGCCATAAATCAATAGTCGTTGATGGAGTGATTGGATTTTTCATATGCACTTATTAAGAGAGCGCCAGGGAGGCTAGATAAACCGTAACGATTAGCTGCGGAAGGCATGAAGAGGGTCGGGATACCCCAAGAGGGAGCGCCTCACCGTGACCTGCAGTTTTGGACCGCGCATGGCTTGTGCCTAACACCAGGCTTACATGCGCGCAGGATCCAATTATTTCATAGATTGGAGTTTAGAGTACGCGTAGCTTGGCCAAATCCACGACACGGGCACATTATTGGGCGCTCCCACGTCTGGGGTCAAGGACATGACTTGGTAATTTGTAATCTTCTGATTTCTCAGCG'/>

    <sequence taxon='74' value='TTACTTAGCGTCCGAGATATGCAGCCTTCGTTCACTAAGCAAATTAGCTTGACACACGCGATGGTGGTTCCTTCTCGATTCGACACCGCAGCGGACCGTGCGGCTTCACGTAACTGCGTGCGCTTGGTATCTTCACCAGGTTTAAGAGTAGCCCGGTTTCTGGATTCGAATCGCGTCCGAAACCAGTCCTTCGGAACCGCGTACATTGCCTACTATCTTAACCTAGTCCGTCTCCATTGATCGGACATGACCCGAGGCACCCTCCCCTTAAATACCGCGTTGCTAGTCGGTCCTTCTTGCTCGATGGGGTAGAAACGTTTACCTCAATCAGTTTACACACCGCTCCCAACGCAGTGTTTTGGGCTGTGTTAACTTACCGGGACTTTGCATGACCCGCGTCCCGCATCGTGTCCCGGGCGCCGTTTTCTCATCCGGGGGCCGAGAAAAAGCTGGCCGGCTTTTGTTTCACGTCTCAGATGTAACTGATGTGGCCATGTTATCAGGCAGGTGTAATGATCAGTTGGACATGTGATGCCACATCGTAGTAAAGCAGTATTCTCCAGTGTGTCCCGCTCCACAAAGGTCGCCTTTTGGTCTGTGGCCGGTTCGTGCACGCGACGTGATGCTCTCTCAGCGGGCGTTTTATAGATTTACGTCATGGTGGAGGTCCACGCGGTAGTGGCCGAAGACACGCTCTCATTTGAGCGTCAGAACCCGCTCATCGAAACGGTGTAGCAGACTTGGTTGAATGGTACTCAAAGACAGGACTACTATAACATCTATCAAGTTACGCAAAAGGGTTGGCATAATGGGTTTACAGATGTTCCTCATTGGGGTACCCAGATACTCAAGGAGGGGACGTGGTCACCCCTAGTAGTAGAATCAAGGCGGAGTTGAAATCTTGTGCCACATCCAGCCTTTCGGGCACAATCGTGAACAGGGTGCAAGGCCTCATACGCCAAACATCCCATTAGAATCTGGGGCTTGAAACTGAACCAGGATGCGGTTCCACACCAAGTGTGAGGTGCCCTGGGGCTGGTAAGTATTGCACCTCGTCACCATGCAGGAGATATCTCTTTATACTCAAGATTCGTTACTATGCAATGCAGATCCGGAATCCCATCGCTACGTGGGGGCATTCCTGCAATGTCTCGCGCCGTATACTTTATATTGATGTTTCGTTAATTCGTAACTTATGCCGGGGTAAGAACTCCGTCGGCTTAACAGATTCCGTAGACTCCCTCCTCCAGACCTGTAAACCTTAAGGATTGTCTGTCGACCCCCAACGACGCCGTAATCGAATGCTCAGAGGCAACTCCGATAAGATAAATGCTGTTCATCCTAAATAGGAGGAACAAACTTCTCAGTCAGCTCATTCCGGATACTCACACCGTGAGGTGACTAGGTGCGCCGTCAGTCTCTGACTCTTTAGACAATACCTTTTAGCAAACTCAGCTAATTGCGCTACGGGGTTGCCGACAAAGTGGATCGCCTTCTATCCACGCTGCTAATTCCTCGGGGCTGGTGGCCGCGCCTACGGAGATGGCAGAAAATTGCTCGGGTAGGGTACCCGCATGAGTGTTTCGATTGTGTACGGACAAACAATAGTGTATATGTATACAATCAAAATTCTTACTTAAAAACGAGATTTCGTAGGCCATAAATCAATAGTCGTTGATGGAGTGATTGGATTTTTCATATGCACTTATTAAGAGAGTGCCAGGGAGGCTAGATAAACCGTAACGATTAGCTGCGGAAGGCATGAAGAGGGTCGGGATACCCCAAGAGGGAGCGCCTCACCGTGACCTGCAGTTTTGGACCGCGCATGGCTTGTGCCCAACACCAGGCTTACATGCGCGCAGGATCCAATTATTTCATAGATTGGAGTTTAGAGTACGCGTAGCTTGGCCAAATCCACGACACGGGCACATTATTGGGCGCTCCCACGTCTGGGGTCAAGGACATGACTTGGTAATTTGTAATCTTCTGATTTCTCAGCG'/>

    <sequence taxon='57' value='TTACTTAGCGTCCGAGATATGCAGCCTTCGTTCATTAAGCAAACTAGCTCGACACACGCGATGGTGGTTCCTTCTCGATTCGACACCGCAGCGGACCGTGCGGCTTCACGTAACTGCGTGCGCTTGGTATCTTCACCAGGTTTAAGAGTAGCCCGGTTTCTGGATTCGAATCGCGTCCGAAACCAGTCCTTCGGAACCGCGTACATTGCTTACTATCTTAACCTAGTCCGTCTCCATTGATCGGACATAACCCGAGGCACCCTCCCCTTAAATACCGCGTTGCTAGTCGGTCCTTCTTGCTCGATGGGGTAGAAACGTTTACCTCAATCAGTTTACACACCGCTCCCAATGCAGTGTTTTGGGCTGTGTTAACTTACCGGGACTTTGCATGACCCGCGTCCCGCACCGTGTCCCGGGCGCCGTTTTCTCATCCGAGGGCCGAGAAAAAGCTGGCCGGCTTTTGTTTCACGCCTCAGGTGTAACTGATGTGGCCATGCTATCAGGCAGGTGTAATGATCAGTTGGACATGTGATGCCACATCGTAGTAAAGCAGTATTCTCCAGTGTGTCCCGCTCCACAAAGGTCGCCTTTTGGTCTGTGGCCGGCTCGTGCACGCGACGTGATGCTCTCTCAGCGGGCGTTTTATAGATTTACATCATGGTTGAGGTCCACGCGGTAGTGGCCGAAGACACGCTCTCATTTGAGCGTCAGAACCCGCTCATCGAAACGGCGTAGCAGACTTGGTTGGATGGTACTCAAAGACAGGACTACTATAACATCTATCAAGTTACGCAAAAGGGTTGGCATAATGGGTTTACAGATGTTCCTCATTGGGGTACCCAGATACTCAAGGAGGGGACGTGGTCACCCCTAGTAGTAGAATCAAGGCGGAGTTGAAATCTTGTGCCACATCCAGCCTTTCGGGCACAATCGTGAACAGGGTGCAAGGCCTCATACGCCAAACATCCCATTAGAATCTGGGGCTTGAAACTGAACCAGGATGCGGTTCCACACCAAGTGTGAGGTGCCCTGGGGCTGGTAAGTATTGCACCTCGTCACCATGCAGGAGATATCTATTTATACTCAAGATTCGTTACTATGCAATGCAGATCCGGAATCACATCACTACGTGGGGGCATTCCTGCCATGTCTCGCGCCGTATCCTTTATATTGATGTTTCGTTAATTCGTAACTTATGCCGGGGTAAGAACTCCGTCGGCTTAACAGATTCCGTAGACTCCCTCCTCCAGACCTGTAAACCTTAAGGATTGTCTGTCGACCCCCAACGACGTCGTAATCGAACGCTCAGAGGCAACTCCGATAAGACAAATGCTGTTCATCCTAAATAGGAGGAACAAACTTCTCAGTCAGCTCATTCCGGATACTCACACCGTGAGGTGACTTGGTGCGCCGTCAGTCTCTGGCTCTTTAGCCAATACCTTTTAGCAAACTCCGCTAATTGCGCTACGGGGTTGCCGACAAAGTGGATGGCCTTCTGTCCACGCTGCTAATTCCTCGGGGCTGGTGGCCGCGCCTACGGAGATGGCAGAAAATTGCTCGGGTAGGGTACCCGCATGAGTGTTTCGATTGTGTACGGACAAACAATAGTGTATATGTATACAATCAAAATTCTTACTTAAAAACGAGATTTCGTAGGCCATAAATCAATAGTCGTTGATGGAGTGATTGGATTTTTCATATGCACTTATTAAGAGAGCGCCAGGGAGGCTAGATAAACCGTAACGATTAGCTGCGGAAGGCATGAAGAGGGTCGGGATACCCTAAGAGGGAGCGCCTCACCGTGACCTGCAGTCTTGGACCGCGCATGGCTTGTGCCTAACACCAGGCTTACATGCGCGCAGGATCCAATTATTTCATAGATTGGAGTTTAGAGTACGCGTAGCTTGGCCAAATCCACGACACGGGCACATTATTGGGCGCTCCCACGTCTGGGGTCAAGGACATGACTTGGTAATTTGTAATCTTCTGATTTCTCAGCG'/>

    <sequence taxon='92' value='TTACTTAGCGTCCGAGACATGCAGCCTTCGTTCACTAAGCAAACTAGCTTGACACACGCGATGGTGGTTCCTTCTCGATTCGACACCGCAGCGGACCGTGCGGCTTCACGTGACTGCGTGCGCTTGGTATCTTCACCAGGTTTAAGAGTAGCCCGGTTTCTGGATTCGAATCGCGTCCGAAACCAGTCCTTCGGAACCGCGTACATTGCTTACTATCTTAACCTAGTCCGTCTCCATTGATCGGACATAACCCGAGGCACCCTCCCCTTAAATACCGCGTTGCTAGTCGGTCCTTCTTGCTCGATGGGGTAGAAACGTTTACCTCAATCAGTTTACACACCGCTCCCAATGCAGTGTTTTGGGCTGTGTTAACTTACCGGGACTTTGCATGACCCGCGTCCCGCATCGTGTCCCGGGCGCCGTTTTCTCATCCGAGGGCCGAGAGAAAGCTGGCCGGCTTTTGTTTCACGCCTCAGATGTAACTGATGTGGCCATGCTATCAGGCAGGTGTAATGATCAGTTGGACATGTGATGCCACATCGTAGTAAAGCAGTATTCTCCAGTGTGTCCCGCTCCACAAAGGTCGCCTTTTGGTCTGTGGCCGGCTCGTGCACGCGACGTGATGCTCTCTCAGCGGGCGTTTTATAGATTTACGTCATGGTTGAGGTCCACGCGGTAGTGGCCGAAGACACGCTCTCATTTGAGCGTCAGAACCCGCTCATCGAAACGGCGTAGCAGACTTGGTTGGATGGTACTCAAAGACAGGACTACTATAACATCTATCAAGTTACGCAAAAGGGTTGGTATAATGGGTTTACAGATGTTCCTCATTGGGGTACCCAGATACTCAAGGAGGGGACGTGGTCACCCCTAGTAGTAGAATCAAGGCGGAGTTGAAATCTTGTGCCACATCCAGCCTTTCGGGCCCAATCGAGAACAGGGTGCAAGGCCTCATACGCCAAACATCCCATTAGAATCTGGGGCTTGAAACTGAACCAGGATGCGGTTCCACACCAAGTGTGAGGTGCCCTGGGGCTGGTAAGTATTGCACCTCGTCACCATGCAGGAGATATCTATTTATACTCAAGATTCGTTACTATGCAATGCAGATCCCGAATCCCATCACTACGTGGGGGCATTCCTGCCATGTCTCGCGCCGTATCCTTTATATTGATGTTTCGTTAATTCGTAACTTATGCCGGGGTAAGAACTCCGTCGGCTTAACAGATTCCGTAGACTCCCTCCTCCAGACCAGTAAACCTTAAGGATTGTCTGTCGACCCCCAACGACGTCGTAATCGAACGCTCAGAGGCAACTCCGATAAGACAAATGCTGTTCATCCTAAATACGAGGAACAAACTTCTCAGTCAGCTCATTCCGGATACTCACACCGTGAGGTGACTTGGTGCGCCGTCAGTCTCTGACTCTTTAGACAATACCTTTTAGCAAACTCCGCTAATTGCGCTACGGGGTTGCCGACAAAGTGGATGGCCTTCTATCCACGCTGCTAATTCCTCGGGGCCGGTGGCCGTGCCTACGGAGATGGCAGAAAGTTGCTCGGGTAGGGTACCCGCATGAGTGTTTCGATTGTGTACGGACAAACAATAGTGTATATGTATACAATCAAAATTCTTACTTAAAAACGAGATTTCGTAGGCCATGAATCAATGGTCGTTGATGGAGTGATTGGATTTTTCATATGCACTTATTAAGAGAGCGCCGGGGAGGCTAGATAAACCGTAACGATTAGCTGCGGAAGGCATGAAGAGGGTGGGGATACCCCAAGAGGGAGCGCCTCACCGTGACCTGCAGTTTTGGACCGCGCATGGCTTGTGCCTAACACCAGGCTTACAGGCGCGCAGGATCCAATTATTTCATAGATTGGAGTTTAGAGTACGCGTAGCTTGGCCAAATCCACGACACGGGCACATTATTGGGCGCTCCCACGTCTGGGGTCAAGGACATGACTTGGTAATTTGTAATCTTCTGATTTCTCAGCG'/>

    <sequence taxon='22' value='TTACTTAGCGTCCGAGATATGCAGCCTTCGTTCACTAAGTAAACTAGCTTGACACACGCGATGGTGGTTCCTTCTCGATTCGACACCGCAGCGGACCGTGCGGCTTCACGTAACTGCGTGCGCTTGGTATCTTCACCAGGTTTAAGAGTAGCCCGGTTTCTGGATTCGAATCGCGACCGAAACCAGTCCTTCGGAACCGCGTACATTGCTTACTATCTTAACCTAGTCCGTCTCCATTGATCGGACATAACCCTAGGCACCCTCCCCTTAAATACCGCGTTGCTAGTCGGTCCTTCTTGCTCGATGGGGTAGAAACGTTTACCCCAATCAGTTTACACACCGCTCCCAATGCAGTGTTTTGGGCTGTGCTAACTTACCGGGACTTTGCATGACCCGCGTCCCGCATCGTGTCCCGGGCGCCGTTTTATCATCCGAGGGCCGAGAAAAAGCTGGCCGGCTTTTGTTTCACGCCTCAGATGTAACTGATGTGGCCATGTTATCAGGCAGGTGTAATGATCAGTTGGACATGTGATGCCACATCGTAGTAAAGCAGTATTCTCCAGTGTGTCCCGCTCCACAAAGGTCGCCTTTTGGTCTGTGGCCGGTTCGTGCCCGCGACGTGATGCTCTCTCAGCGGGCGTTTTATAGATTTACGTCATGGTTGAGGTCCACGCGGTAGTGGCCGAAGACACGCTCTCATTTGAGCGTCAGAACCCGCTCATCGAAACGGCGTAGCAGACTTGGTTGGATGGTACTCAAAGATAGGACTACTACAACATCTATCAAGTTACGCAAAAGGGTTGGCATAATGGGTTTACAGATGTTCCTCATTGGGGTACCCAGATACTCAAGGAGGGGACGTGGTCACCCCTAGTAGTAGAATCAAGGCGGAGTTGAAACCTTGTGCCACATCCAGCCTTTCGGGCACAATCGTGAGCAGGGTGCAAGGTCTCATACGCCAAACATCCCATTAGAATCTGGGGCTTGAAACCGAACCAGGATGCGGTTCCACACCAAGTGCGAGGTGCCCTGGGGCTGGTAAGTATTGCACCTCGTCACCATGCAGGAGATATCTATTTATACTCAAGATTCGTTACTATGCAATGCAGATCCGGAATCCCATCGCTACGTGGGGGCATTCCTGCCATGTCTCGCGCCGTATCCTTTATATTGATGTTTCGTTAATTCGTAACTTATGGCGGGGTAAGAACTCCGTCGGCTTAACAGATTCCGTAGACTCCCTCCTCAAGACCTGTAAACCTTAAGGATTGACTGTCGACCCCCAACGACGTCGTAATCGAATGCTCAGAGGCAACTTCGATAAGATAAACGCTGTTCATCCTAAATAGGAGGAACAAACTTCTCAGTCAGCTCATTCCGGATACTCACACCGTGAGGTGACTTGGTGCGCCGTCAGTCTCTGACTCTTTAGACAATACCTTTTAGCAAACTCAGCTAATTGCGCTACGGGGTTGCCGACAAAGTGGATGGCCTTCTATCCACCCTGCTAATTCCTCGGGGCTGGTGGCCGCGCCTACGGAGATGGCAGAAAATTGCTCGGGTAGGGTACCCGCATGAGTGTTTCGATTGTGTACGGACAAACAATAGTGTATATGTATACAATCAAAATTCTTACTTAAAAACGAGATTTCGTAGGCCATAAATCAATAGTCGTTGATGGAGTGATTGGATTTTTCATATGCACTTACTAAGAGAGCGCCAGGGAGGCTAGATAAACCGTAACGATTAGCTGCGGCAGGCATGAAGAGGGCCGGGATACCCCAAGAGGGAGCGCCTCACCGTGACCTGCAGTCTTGGACCGCGCATGGCTTGTGCCTAACACCAGGCTTACATGCGCGCAGGATCCAATTATTTCATAGATTGGAGTTTAGAGTACGCGTAGCTTGGCCAAATCCACGACACGGGCACATTATTGAGCGATCCCACGTCTGGGGTCAAGGACGTGACTTGGTAATTTGTAATCTTCTGATTTCTCAGCG'/>

    <sequence taxon='28' value='TTACTTAGCGTCCGAGATATGCAGCCTTCGTTCACTAAGTAAACTAGCTTGACACACGCGATGGTGGTTCCTTCTCGATTCGACACCGCAGCGGACCGTGCGGCTTCACGTAACCGCGTGCGCTTGGTATCTTCACCAGGTTTAAGAGTAGCCCGGTTTCTGGATTCGAATCGCGACCGAAACTAGTCCTTCGGAACCGCGTACATTGCTTACTATCTTAACCTAGTCCGTCTCCATTGATCGGACATAACCCTAGGCACCCTCCCCTTAAATACCGCGTTGCTAGTCGGTTCTTCTTGCTCGATGGGGTAGAAACGTTTACCCCAATCAGTTTACACACCGCTCCCAATGCAGTGTTTTGGGCTGTGCTAACTTACCGGGACTTTGCATGACCCGCGTCCCGCATCGTGTCCCGGGCGCCGTTTTATCATCCGAGGGCCGAGAAAAAGCTGGCCGGCTTTTGTTTCACGCCTCAGATGTAACTGATGTGGCCATGTTATCAGGCAGGTGTAATGATCAGTTGGACATGTGATGCCACATCGTAGTAAAGCAGTGTTCTCCAGTGTGTCCCGCTCCACAAAGGTCGCCTTTTGGTCTGTGGCCGGTTCGTGCCCGCGACGTGATGCTCTCTCAGCGGGCGTTTTATAGATTTACGTCATGGTTGAGGTCCACGCGGTAGTGGCCGAAGACACGCTCTCATTTGAGCGTCAGAACCCGCTCATCGAAACGGCGTAGCAGACTTGGTTGGATGGTACTCAAAGATAGGACTACTGCAACATCTATCAAGTTACGCAAAAGGGTTGGCATAATGGGTTTACAGATGTTCCTCATTGGGGTACCCAGATACTCAAGGAGGGGACGTGGTCACCCCTAGTAGTAGAATCAAGGCGGAGTTGAAACCTTGTGCCACATCCAGCCTTTCGGGCACAATCGTGAGCAGGGTGCAAGGTCTCATACGCCAAACATCCCATTAGAATCTGGGGCTTGAAACCGAACCAGGATGCGGTTCCACACCAAGTGCGAGGTGCCCTGAGGCTGGTAAGTATTGCACCTCGTCACCATGCAGGAGATATCTATTTATACTCAAGATTCGTTACTATGCAATGCAGATCCGGAATCCCATCGCTACGTGGGGGCATTCCTGCCATGTCTCGCGCCGTATCCTTTATATTGATGTTTCGTTAATTCGTAACTTATGGCGGGGTAAGAACTCCGTCGGCTTAACAGATTCCGTAGACTCCCTCCTCAAGACCTGTAAACCTTAAGGATTGACTGTCGACCCCCAACGACGTCGTAATCGAATGCTCAGAGGCAACTTCGATAAGATAAACGCTGTTCATCCTAAATAGGAGGAACAAACTTCTCAGTCAGCTCATTCCGGATACTCACACCGTGAGGTGACTTGGTGCGCCGTCAGTCTCTGACTCTTTAGACAATACCTTTTAGCAAACTCAGCTAATTGCGCTACGGGGTTGCCGACAAAGTGGATGGCCTTCTATCCACCCTGCTAATTCCTCGGGGCTGGTGGCCGCGCCTACGGAGATGGCAGAAAATTGCTCGGGTAGGGTACCCGCATGAGTGTTTCGATTGTGTACGGACAAACAATAGTGTATATGTATACAATCAAAATTCTTACTTAAAAACGAGATTTCGTAGGCCATAAATCAATAGTCGTTGATGGAGTGATTGGATTTTTCATATGCACTTACTAAGAGAGCGCCAGGGAGGCTAGATAAACCGTAACGATTAGCTGCGGCAGGCATGAAGAGGGCCGGGATACCCCAAGAGGGAGCGCCTCACCGTGACCTGCAGTCTTGGACCGCGCATGGCTTGTGCCTAACACCAGGCTTACATGCGCGCAGGATCCAATTATTTCATAGATTGGAGTTTAGAGTGCGCGTAGCTTGGCCAAATCCACGACACGGGCACATTATTGAGCGCTCCCACGTCTGGGGTCAAGGACGTGACTTGGTAATTTGTAATCTTCTGATTTCTCAGCG'/>

    <sequence taxon='29' value='TTACTTAGCGTCCGAGATATGCAGCCTTCGTTCACTAAGTAAACTAGCTTGACACACGCGATGGTGGTTCCTTCTCGATTCGACACCGCAGCGGACCGTGCGGCTTCACGTAACTGCGTGCGCTTGGTATCTTCACCAGGTTTAAGAGTAGCCCGGTTTCTGGATTCGAATCGCGACCGAAACCAGTCCTTCGGAACCGTGTACATTGCTTACTATCTTAACCTAGTCCGTCTCCATTGATCGGACATAACCCTAGGCACCCTCCCCTTAAATACCGCGTTGCTAGTCGGTTCTTCTTGCTCGATGGGGTAGAAACGTTTACCCCAATCAGTTTACACACCGCTCCCAATGCAGTGTTTTGGGCTGTGCTAACTTACCGGGACTTTGCATGACCCGCGTCCCGCATCGTGTCCCGGGCGCCGTTTTATCATCCGAGGGCCGAGAAAAAGCTGGCCGGCTTTTGTTTCACGCCTCAGATGTAACTGATGTGGCCATGTTATCAGGCAGGTGTAATGATCAGTTGGACATGTGATGCCACATCGTAGTAAAGCAGTATTCTCCAGTGTGTCCCGCTCCACAAAGGTCGCCTTTTGGTCTGTGGCCGGTTCGTGCCCGCGACGTGATGCTCTCTCAGCGGGCGTTTTATATATTTACGTCATGGTTGGGGTCCACGCGGTAGTGGCCGAAGACACGCTCTCATTTGAGAGTCAGAACCCGCTCATCGAAACGGCGTAGCAGACTTGGTTGGATGGTACTCAAAGATAAGACTACTACAACATCTATCAAGTTACGCAAAAGGGTTGGCATAATGGGTTTACAGATGTTCCTCATTGGGGTACCCAGATACTCAAGGAGGGGACGTGGTCACCCCTAGTAGTAGAATCAAGGCGGAGTTGAAACCTTGTGCCACATCCAGCCTTTCGGGCACAATCGTGAGCAGGGTGCAAGGTCTCATACGCCAAACATCCCATTAGAATCTGGGGCTTGAAACCGAACCAGGATGCGGTTCCACACCAAGTGCGAGGTGCCCTGAGGGTGGTAAGTATTGCACCTCGTCACCATGCAGGAGATATCTATTTATACTCAAGATTCGTTACTATGCAATGCAGATCCGGAATCCCATCGCTACGTGGGGGCATTCCTGCCATGTCTCGCGCCGTATCCTTTATATTGATGTTTCGTTAATTCGTAACTTATGGCGGGGTAAGAACTCCGTCGGCTTAACAGATTCCGTAGACTCCCTCCTCAAGACCTGTAAACCTTAAGGATTAACTGTCGACCCCCAACGACGTCGTAATCGAATGCTCAGAGGCAACTTCGATAAGATAAACGCTGTTCATCCTAAATAGGAGGAACAAACTTCTCAGTCAGCTCATTCCGGATACTCACACCGTGAGGTGACTTGGTGCGCCGTCAGTCTCTGACTCTTTAGACAATACCTTTTAGCAAACTCAGCTAATTGCGCTACGGGGTTGCCGACAAAGTGGATGGCCTTCTATCCACCCTGCTAATTCCTCGGGGCTGGTGGCCGCGCCTACGGAGATGGCAGAAGATTGCTCGGGTAGGGTACCCGCATGAGTGTTTCGATTGTGTACGGACAAACAATAGTGTATATGTATACAATCAAAATTCTTACTTAAAAACGAGATTTCGTAGGCCATAAATCAATAGTCGTTGATGGAGTGATTGGATTTTTCATATGCACTTACTAAGAGAGCGCCAGGGAGGCTAGATAAACCGTAACGATTAGCTGCGGCAGGCATGAAGAGGGCCGGGATACCCCAAGAGGGAGCGCCTCACCGTGACCTGCAGTCTTGGACCGCGCATGGCTTGTGCCTAACACCAGGCTTACATGCGCGCAGGATCCAATTATTTCATAGATTGGAGTTTAGAGTGCGCGTAGCTTGGCCAAATCTACGACACGGGCACATTATTGAGCGCTCCCACGTCTGGGGTCAAGGACGTGACTTGGTAATTTGTAATCTTCTGATTTCTCAGCG'/>

    <sequence taxon='1' value='TTACTTAGCGTCCGAGATATACAGCCTTCGTTCACTAAGTAAACTAGCTTGACACACGCGATGGTGGTTCCTTCTCGATTCGACACCGCAGCGGACCGTGCGGCTTCACGTAACCGCGTGCGCTTGGTATCTTCACCAGGTTTAAGAGTAGCCCGGTTTCTGGATTCGAATCGCGACCGAAACCAGTCCTTCGGAACCGCGTACGTGGCTTACTATATCAACCTAGTCCGTCTCCATTAATCGGACATAACCCTAGGCACCCTCCCCTTGAATACGGCGTTGCTAGTCGGTCCTTCTTGCTCGATGGGGTAGAAACGTTTACCTCAATCAGTTTACACACCGCTCCCAATGCAGTGTTTTGGGCTGTTCTAACTTACCGGGACTTTGCATGACCCGCGTCCCGCATCGCGTCCCGGGCGCCGTTTTCTCATCCGAGGGCCGAGAAAAAGCTGGCCGGCTTTTGTTTCACGCCTCAGATGTAACTGATGTGGCCATGCTATCAGGCAGGTGTAATGATCAGTTGGACATGTGATGCCACATCGTAGTAAAGCAGTATTCTCCAGTGTGTCCCGCTCCACAAAGGTCGCCTTTTGGTCTGTGGCCGGTTCGTGCACGCGACGTGATGCTCTCTCAGCGGGCGTTTTATAGATTTACGTCATGGTTGAGGTCCACGCGGTAGTGGCCGAAGGCACGCTCTCATTTGAGCGTCAGAACCCGCTCATCGAAACGGCGAAGCAGATTTGGTTGGATGGTACTCAAAGACAGGACTACTATAACATCTATCAAGTTACGCAAAAGGGTTGGCATAATGGGTTTACAGATGTTCCTCATTGGGGTACCCAGATACTCAAGGAGGGGACGTGGTCACCCCTAGTAGTGGAATCAAGGAGGAGTTGAAACCTTGTGCCACATCCAGCCTTTCGGGCACAATCGTGAACAGGGTGCAAGGTCTCATACGCCAAACATCCCATTAGAATCTGGGGCTTGAAACTGAACCAGGATGCGGTTCCACACCAAGTGCGAGGTGCACTGGGGCTGGTAAGTATTGCACCTCGTCACCATGCAGGAGATATCTATTTATACTCAAGATTCGTTACTATGCAATGCAGATCCGGAATCCCATCGCTACGTGGGGGCAATCCTGCCATGTCTCGCGCCGTATCCTTTACATTGATGTTTCGTTAATTCGTAACTTATGGCGGGGTAAGAACTCCGTTGGCTTAACAGATTCCGTAGACTCCCTCCTCAAGACCTGTAAACCTTAAGGATTGACTGTCGACCCCCAACGACGTCGTAATCGAATGCTCAGAGGCAACTCCGATAAGATAAATGCTGTTCACCCTAAATAGGAGGAATAAACTTCTCAGTCAGCTCATTCCGGATACTCACACCGTGAGGTGACTTGGTGCGCCGTCAGTCTTTGACTCTTTAGACAATACCTTTTAGCAAACTCAGCTAATTGCGCTACGGGGTTGCCGACAAAGTGGGTGGCCTTCTATCCACCCTGCTAATTCATCGGGGTTGGTGGCCGCGCCTACGGAGATGGCAGAAAATTGCTCGGGTAGGGTACCCGCATGAGTGTTTCGATTGTGTACGGACAAACAATAGTGTATATGTATACAATCAAAATTCTTACTTAAAAACGAGATTTCGTAGGCCATAAATCAATAGTCGTTGATGGAGTGATTGGATTTTTCATATGCACTTACTAAGAGAGCGCCAGGGAGGCTAGATAAACCGTAACGATTAGCTGCGGAAGGCATGAAGAGGGCCGGGATACCCCAAGAGGGAGCGCCTCACCGTGACCTGCAGTCTTTGACCGCGAATGGCTTGTGTCTAACACCAGACTTACATGCGCGCAGGATCCAATTATTTCATAGATTGGAGTTTAGAGTACGCGTAGCTTGGCCTAATCCACGATACGGGTACATTATTGAGCGCTCCCACGTCTGGGGTCAAGGACATGACTTGATAATTTGTAATCTTCTAATTTCTCAGCG'/>

    <sequence taxon='5' value='TTACTTAGCGTCCGAGATATGCAGCCTTCGTTCACTAAGTAAACTAGCTTGACACACGCGATGGTGGTTCTTTCTCGATTCGACACCGCAGCGGACCGTGCGGCTTCACGTAACCGCGTGCGCTTGGTGTCTTCACCAGGTTTAAGAGTAGCCCGGTTTCTGGATCCGAATCGCGACCGAAACCAGTCCTTCGGAACCGCGTACATGGCTTACTATATCAACCTAGTCCGTCTCCATTGATCGGACATAACCCTAGGCACCCTCCCCTTGAATACCGCGTTGCTAGTCGGTCCTTCTTGCTTGATGGGGTAGAAACGTTTACCTCAATCAGTTCATACACCGCTCCCAATGCAGTGTCTTGGGCTGTTCTAACTTACCGGGACTTTGCATGCCCCGCGTCCCGCATCGTGTCCCGGGCGCCGTTTTCTCATCCGAGGGCCGAGAAAAAGCTGGCCGGCTTTTGTTTCACGCCTCAGATGTAACTGATGTGGCCATGCTATCAGGCAGGTGTAATGATCAGTCGGACACGTGATGCCACATCGTAGTAAAGCAGTATTCTCCAGTGTGTCCCGCTCCACAAAGGTCGCCTTTTGGCCTGTGGCCGGTTCGTGCACGCGACGTGATGCTCTCTCAGCGGGCGTTTTATAGATTTACGTCATGGTTGAGGTCCACGCGGTAGTGGCCGGAGACACGCTCTTATTTGAGCGTCAGAGCCTGCTCACCTAAACGGCGAAGCAGATTTGGTTGGATGGTACTCAAAGACAGGACTACTATAACATCTATCAAGTTACGCAAAGGGGTTGGCATAATGGGTTTACAGATGTTCCTCATTGGGGTACCCAGATACTCAAGGAGGGGACGTGGTCACCCCTAGTAGTGGAATCAAGGAGGAGTTGAAACCTTGTGCCACATCCAGCCTTTCGAGTACAATCGTGAACAGGGTGCAAGGTCTCATACGCCAAACATCCCATTAGAATCTGGGGCTTGAAACTGAACCAGGATCCGGTTCCACACCAAGTGCGAGGTGCGCTGGGGCTGTTAGGTATTGCACCACGTCACCATGCAGGAGATATCTATTTATACTCAAGGCTCGTTACTATGCAATGCAGATCCGGAATCCCATCGCTACGTGGGGGCAATCCTGCCATGTCTCGCGCCGTATCCTTTACATTGATGTTTCGTTAATTCGTAACTTATGGCGGGGTAAGAACTCCGTTGGCTTAACAAATTCCGTAGACTCCCTCCTCAAGACCTGTAAACCTTAAGGATTGACTGTCGACCCCCAACGACGTCGTAATCGAATGCTCAGAGGCAACTCCGATAAGATAAACGCTGTTCACCCTAAATAGGAGGAATAAACTTCTCAGTCAGCTCATTCCGGATACTCACACCATGAGGTGACTTGGTGTGCCGTCAGTCTTTGACTCTTTAGACAATACCTTTTAGCAAACTCAGCTAATTGCGCTACGGGGTTGCCGACAAAGTGGGTGGCCTTCTATCCACCCTGCTAATTCATCGGGGTTGGTGGCCGCGCCTACGGAGATGGCAGAAAATCGCTCGGGTAGGGTACCCGCATGAGTGTTTCGATTGTGTACGGACAAACAATAGTGTATATGTATACAATCAAAATTCTTACTTAAAAACGAGATTTCGTGGGCCATGAATCAATAATCGTTGATGGAGTGATTGGGTTTTTCATATGCATTTACTAAGAGAGCGCCAGGGAGGCTAGATAAATCGTAACGATTAGCTGCGGAAGGCACGAAGAGGGCCGGGATACCCCAAGAGGGAGCGCCTCACCGTGACCTGCAGTCTTTGACCGCGAATGGCTTGTGTCTAACACCAGGCTTACATGCGCGCAGGATCCAATTATTTCACAGATTCGAGTTTAGAGTACGCGTAGCTTGGGCTAATCCACGATACGGGCACATTATTGAGCGCTCCCACGTCTGGGGTCAAAGACATGACTTGATAATTTGTAATCTTCTAATTTCTCAGCG'/>

    <sequence taxon='38' value='TTACTTAGCGTCCGAGATATGCAGCCTTCGTTCACTAAGTAAACTAGCTTGACACACGCGATGGTGGTTCCTTCTCGATTCGACACCGCAGCGGACCGTGCGGCTTCACGTAACCACGTGCGTTTGGTATCTTCACCAGGTTTAAGAGTAGCCCGGTTTCTGGATTCGAATCGCGACCGAAACCAGTCCTTCGGAACCGCGTACATGGCTTACTATATCAACCTAGTCCGTCTCCATTGATCGGACATAACCCTAGGCACCCTCCCCTTGAATACCGCGTTGCTAGTCGGTCCTTCTTGCTCGATGGGGTAGAAACGTTTACCTCAATCAGTTTATACACCGCTCCCAATGCAGTGTTTTGGGCTGTTCTAACTTACCGGGACTTTGCATGACCCGCGTCCCGGATCGTGTCCCGGGCGCCGTTTTCTCATCCGAGGGCCGAGAAAAAGCTGGCCGGCTTTTGTTTCACGCCTCAGATGTAACTGATGTGGCCATGCTATCAGGCAGGTGTAATGATCAGTTGGACACGTGATGCCACATCGTAGTAAAGCAGTATTCTCCAGTGTGTCCCGCTCGACAAAGGTCGCCTTTTGGCCTGTGGCCGGTTCGTGCACGCGACGTGATGCTCTCTCAGCGGGCGTTTTATAGATTTACGTCATGGTTGAGGTCCACGCGGTAGTGGCCGAGGACACGCTCTCATTTGAGCGTCAGAACCCGCTCATCGAACCGGCAAAGCAGATTTGGTTGGATGGTACTCAAAGCCAGGACTACTATAACATCTATCAAGTTACGCAAAAGGGTTGGCATAATGGGTTTACAGATGTTCCTCATTGGGGTACCCAGATACTCAAGGAGGGGACGTGGTCACCCCTAGTAGTGGGATCAAGGAGGAGTTGAAACCTTGTGCCACATCCAGCCTTTCGGGCACAATCGTGAACAGGGTGCAAGGTCTCATACGCTAAACATCCCATTAGAATCTGGGGCTTGAAACTGAACCAGGATGCGGTTCCACACCAAGTGCGAGGTGCACTGGAGCTGGTACGTATTGCACCTCGTCACCATGCAGGAGATATCTATTTATACTCAAGGTTCGTTACTATGCAATACAGTTCCGGAATCCCATTGCTACGTGTGGGCAATCCTGCCATGTCTCGCGCCGTATCCTTTACATTGATGTTTCGTTAATTCGTAACTTATGGCGGGGTAAGAACTCCGTTGGCTTAATAAATTCCGTAGACTCCCTCCTCAAGACCTGTAAACCTTAAGGATTGACTGTCGACCCCCAACGCCGTCGTAATCGAATGCTCAGAGGCAACTCCGATAAGATAAATGCTGTTCACCCTAAATAGGAGGAATAAACTTCTCAGTCAGCTCATTCCGGATACTCACACCATGAGGTGACTTGGTGCGCCGTCAGTCTTTGACTCTTTAGACAATACCTTTTAGCAAACTCAGCTAATTGCGCTACGGGGTTGCCGACAAAGTGGGTGGCCTTCTATCCACCCTGCTAATTCATCGGGGTTGGTGGCCGCGCCTACGGAGATGGCAGAAAATTGCTCGGGTAGGGTACCCGCATGAGTGTTTCGATTGTGTACGGACAAACAATAGTGTATATGTATACAATCAAAATTCTTACTTAAAAACGAGATTTCGTAGGCCATAAATCAAAAGTCGTTGATGGAGTGATTGGATTTTTCATATGCACTTACTAAGAGAGCGCCAAGGAGGCTAGATAAACCGTAACGATTAGCTGCGGAAGGCATGAAGAGGGCCGGGATACCCCAAGAGGGAGCGCCTCACCGTGACCTGCAGTCTTTGACCGCGAATGGCTTGTGTCTAACTCCAGACTTACATGCGCGCAGGATCCAATTATTTCATAGATTGGAGTTTAGAGTACGCGTGGCTTGGACTAATCCACGATACGGGCGCATTATTGAGCGCTCCCACGTCTGGGGTCAAGGACATGACTCGATAATTTGTAATCTTCTAATTTCTCAGCG'/>

    <sequence taxon='93' value='TTGCTTAGCGTCCGAGATATGCAGCCTTCGTTCACTAAGTAAACTAGCTTGACACACGCGATGGTGGTTCCTTCCCGATTCGACACCGCAGCGGACCGTGCGGCTTCACGTTACCGCGTGCGCTTGGTATCTTCACCAGGTTTAAGAGTAGCCCGGTTTCTGGATTCGAATCGCGACCGAAACCAGTCCTTCGGAACCGCGTATATGGCTTACTATATCAACCTAGTCCGTCTCCATTGATCGGACATAACCCTAGGCACCCTCCCCTTGAACACCGCGTTGCTAGTCGGTCCTTCTTGCTCGATGGGGTAGAAACGCTTACCTCAATCAGTTTATACACCGCTCCCAATGCAGTGTTTTGGGCTGTTCTAGCTTACCGGGACTTTGCATGACCCGCGTCCCGCATCGTGTCCCGGGCGCCGTTTTCTCATCCGAGGGCCGAGAAAAAGCCGGCCGGCTTTTGTTTCACGCCTCAGATGTAACTGATGTGGCCATGCTATCAGGCATGTGTAATGAGCAGTTGGACACGTGATGCCACATCGTAGTAAAGCAGTATTCGCCAGTGTGTCCCGCTCCACAAAGGTCACCTTTTGGCCTGTGGCCAGTTCGGGCACGCGACGTGATGCTCTCTCGGCGGGCGTTTTATCGATTTACGTCATGGTTGGGGTCCACGCGGTAGTGGCCGAAGACATGCTCTCATTTGAGCGTCAGAACCCGCTCATCGAAACGGCGAAGCAGATTTGGTTGGATGGTACTCAAAGACAGGACTACTATAACATCTACCAAGTTACGCAAAAAGGTTGGCATAATGGGTTTACAGATGTTCCTCATTGAGGTACCCAGATACTCAAGGAGGGGACGTGGTCACCCCTAGTAGTGGAATCAAGGAGGAGTTGAAACCTTGTGCCACATTCAGCCTTTCGGGCACAATCGTGAACAGGGTGCAAGGTCTCATACGCCAAACATCCCATTAGAATCTGGGGCTTGAAACTGAACCAGGATGCGGTTCCACACCAAGTGCGAGGTGCAATGGGGCTGGTAAGTATTGCACCTCGTCACCATGCAGGAGATATCTATTTATACTCAAGGTTCGTTAATATGCAATGCAGATCCGGAATCCCCTCGCTACGTGGGGGCAATCCTGCCATGTCTCGCGCCGTATCCTTTACATTGATGTTTCGTTAATTCGTAACTTATGGCGGGGTAAGAACTCCGTTGGCTTAATAAATTCCGTAGACTCCCTCCTCAAGATCTGTAAACCTTAAGGATTGACTGTCGACCCCCAACGACGTCGTAATCGAATGCTCAGAGGCAACTCCGCTAAGATAAATGCTGTTCACCCTAAATAGGAGGAATAAACTTCTCAGTCAGCTCATTTCGGATACTCACACCATGAGGTGACTTAGTGCGCCGTCAGTCTTTGACTCTCTAGACAATACCTTTTAGCAAACTCAGCTAATTGCGCTACGGAGTTGCCGACAAAGTGGGTGGCCTTCTATCCACCCTGCTAATTCATCGGGGTTGGTGGATGCGCCTACGGAGATGGTAGAAAATTGCTCGGGTAGGGTACCCGCATGAGTGTTTCGATTGTGTACGGACAAACAATAGTGTATATGTATACAATCAAAATTCTTACTTAAAAACGAGATTTCGTAGGCCATAAATCAATAGTCGTTGATGGAGTGATTGGATTTTTCATATGCACTTACTAAGAGAGCGCCAGGGAGGCTAGATAAATCGTAACGATTAGCTGCGGAAGGCATGAAGAGGGCCGGGATACCCCAAGAGCGAGCGCCTCATCGTGACCTGCAGTCTTTGACCGCGAATGGCTCGTGTCTAACACCAGGCTTACATACGCGCAGGATCCAATTATTGCGTAGATTGGAGTTTAGAGCACGCGTGGCTTGGCCTAATGCACGATACGGGCACATTATTGAGCGCTCCCACGTCTGGGGTCAAGGACATGACTTGATAATTTGTAATCTTCTAATTTCTCAGCG'/>

    <sequence taxon='55' value='TTACTTAGCGTCCGAGATATGCAGCCTTCGTTCACTAAGTAAACTAGCTTGACACACGCGATGGTGGTTCCTTCTCGATTCGACACCGCAGCGGACCGTGCGGCTTCACGTAACCGCGTGCGCTTGGTATCTTCACCAGGTTTAAGAGTAGCCCGGTTTCTGGATTCGAATCGCGACCGAAACCAGTCCTTCGGAACCGCGTACATGGCTTACTATATCAACCTAGTACGTCTCCATTGATCGGACATAACCCTAGGCACCCTCCCCTTGAATACCGCGTTGCTAGTCGGTCCTTCTTGCTCGATGGGGCAGAAACGTTTACCTCAATCAGTTTACACACCGCTCCCAATGCAGTGTTTTGGGCTGTTCTAACTTACCGGGACTTTGCATGACCCGCGTCCCGCATCGTGTCCCGGGCGCCGTTTTCTCATCCGAGGGCCGAGAAGAAGCTGGCCGGCTTTTGTTTCACGCCTTAGATGTAACTGATGTGGCCATGCTATCAGGCAGGTGTAATGATCAGCTGGACACGTGATGCCACATCGTAGTAAAGCAGTATTCTCCAGTGTGTCCCGCTCCACAAAGGTCGCCTTTTGGCCTGTGGCCGGTTCGTGCACGCGACGTGATGCTCTCTCAGCGGGCGTTTTATAGATTTACGTCATGGTTGAGGTACACGCGGTAGTGGCTGAAGACACGCTCTCATTTGAGCGTCAGAACCCGCTCATCGAAACGGCGAAGCCGATTTGGTTGGATGGTACTCAAAGACAGGACTACTATAACGTCTATCAAGTTACGCAAAAGGGTTGGCATAATGGGTTTACAGATGTTCCTCATTGGGGTACCCAGATACTCAAGGAGGGGACGTGGTCACCCCTAGTAGTGGAATCAAGGAGGAGTTGAAACCTTGTGCCACATCCAACCTTTCGGGCACAATCGTGAACAGGGTGCAAGGTCTCATACGCAAAACATCCCATTAGAATCTGGGGCTTGCAACTGAACCAGGATGCGGTTCCACACCAAGTGCGAGGTGCACTGGGGCTGGTAAGTATTGCACCTCGTCACCATGCAGGAGACATCTATTTATACTCAAGGTTCGTTACTATGCAATGCAGATCCGGAATCCCATCGCTACGTGGGGGCAATCCTGCCATGTCTCGCGCCGTCTCCTTTACATTGATGTTTCGTTAATTCGTAACTTATGGCGGGGTAAGAACTCCGTTGGCTTAACAAACTCCGTAGACTCCCTCCTCAAGACCTGTAAACCTTAAGGATTGACTGTCGACCCCCAACGACGTCGTAATCGAATGCTCAGAGGCAACTCCGATAAGATAAATGCTGTTCACCCTAAATAGGAGGAATAAACCTCTCAGTCAGCTCATTCCGGATACTCACACCATGAGGTGACTTGGTGCGCCGTCAGTCTTTGACTCTTCAGACAATACCTTTTAGCAAACTCAGCTAATTGCGCTACGGGGTTGCCGACAAAGTGGGTGGCCTTCTATCCACCCTGCTAATTCATCGGGGTTGGTGGCCGCGCCTACAGAGATGGCAGAAAATTGCTCGGGTAGGGTACCCGAATGAGTGTTTCGATTGTGTACGGACAAACAATAGTGTATATGTATACAATCAAAATTCTTACTTAAAAACGAGATTTCGTAGGCCATAAATCAATAGTCGTTGATGGAGTGATTGGATTTTTCATATGCACTTACTAAGAGAGCGCCAGGGAGGCTAGATAAACCGTAACGATTAGCTGCGGAAGGCATGAAGAGGGCCGGGATACCCCAAGAGGGAGCGCCTCACCGTGACCTGCAGTCTTTGACTGCGAATGGCTTGTGCCTAACACCAGGCTTACATGCGCGCAGGATCCAATTATTTCATAGATTGGAGTTTAGAGTACGCGTAGCTTGGCCTAATCCACGATACGGGCACATTATTGAGCGCTCCCACGTCTGGGGTCAAGGACATGACTTGATAATTTGTAATCTTCTAATTTCTCAGCG'/>

    <sequence taxon='3' value='TTACTTAGCGTCCGAGATATGCAGCCTTCGTTCACTAAGTAAACTAGCTTGACACACGCGATGGTGGTTCCTTCTCGATTCGACACCGCAGCGGACCGTGCGGCTTCACGTAACCGCGTGCGCTTGGTATCTTCACCAGATTTAAGAGTAGCCCGGTTTCTGGATTCGAATCGCGACCGAAACCAGTCCTTCGGAACCGCGTACATTGCTTACTATATCAACCTAGTCCGTCTCCATTGATCGGACATAACCCTAGGCACCCTCCCCTTGAATACCGCGTTGCTAGTCGGTCCTTCTTGCTCGATGGGGTAGAAACGTTTACCTCAATCAGTTTACACACCGCTCCCAATGCAGTGTTTTGGGCTGTTCTAACTTACCGGGACTTTGCATGACCCGCGTCCCACATCGTGTCCCGGGCGCCGTTTTCTCATCCGAGGGCCGAGAAAAAGCTGGCCGGCTTTTGTTTCACGCCTCAGATGTAACTAATGTGGCCATGCTATCAGGCAGGTGTAATGATCAGTTGGACATGTGATGCCACATCGTAGTAAAGCAGTATTCTCCAGTGTGTCCCGCTCCACAAAGGTCGCCTTTTGGTCTGTGGCCGGTTCGTGCACGCGACGTGATGCTCTCTCAGCGGGCGTTTTATAAATTTACGTCATGGTTGAGGTCCACGCGGTAGTGGCCGAAGACACGCTCTCATTTGAGCGTCAGAACCCGCTCATCGAAACGGCGAAGCAGATTTGGTTGGATGGTACTCAAAGACAGGACTATTATAACATCTATCAAGTTACGCAAAAGGGTTGGCATACTGGGTTTACAGATGTTCCTCGTTGGGGTACCCAGATACTCAAGGAGGGGACGTGGTCACCCCTAGTAGTGGAATCAAGGAGGAGTTGAAACCTTGTGCCACATCCAGCCTTTCGGGCACAATCGTGAACAGGGTGCAGGGCCTCATACGCCAAACATCCCATTAGAATCTGGGGCTTGAAACTGAACCAGGATGCGGTTCCACACCAAGTGCGAGGTGCACTGGGGCTGGTAAGTATTGCACCTCGTCACCATGCAGGAGATATCTATTTATACTCAAGATTCGTTACTATGCAATGCAGATCCGGAATCCCATCGCTACGTGGGGGCAATCCTGCCATGTCTCGCGCCGTATCCTTTACATTGATGTTTCGTTAATTCGTAACTTATGGCGGGGTAAGAACTCCGTTGGCTTAACAGATTCCGTAGACTCCCTCCTCAAGACCTGAAAACCTTAAGGATTGACTGTCGACCCCCAACGACGTCGTAATCGAATGCTCAGAGGCAACTCCGATAAGATAAATGCTGTTCACCCTAAATAGGAGGAATAAACTTCTCAGTCAGCTCATTCCGGATACTCACACCGTGAGGTGACTTGGTGCGCCGTCAGTCTTTGACTCTTTAGACAATACCTTTTAGCAAACTCAGCTAATTGCGCTACGGGGTTGCCGACAAAGTGGGTGGCCTTCTATCCACCCTGCTAATTCCTCGGGGTTGGTGGCCGCGCCTACGGAGATGGCAGAAAATTGCTCGGGTAGGGTACCCGCATGAGTGTTTCGATTGTGTACGGACAAACAATAGTGTACATGTATACAATCAAAATTCTTACTTAAAAACGAGATTTCGTAGGCCATAAATCAATAGTCGTTGATGGAGTGATTGGATTTTTCATATGCACTTACTAAGAGAGCGCCAGGGAGGCTAGATAAACCGTAACGATTAGCTGCGGAAGGCATGAAGAGGGCCGGGATACCCCAAGAGGGAGCGCCTCACCGTGACCTGCAGTCTTTGACCGCGCATGGCTTGTGTCTAACACCAGGCTTACATGCGCGCAGGATCCAATTATTTCATAGATTGGAGTTTAGAGTACGCGTAGCTTGGCCTAATCCACGATACGGGCACATTATTGAGCGCTCCCACGTCTGGGGTCAAGGACATGACTTGATAATTTGTAATCTTCTAATTTCTCAGCG'/>

    <sequence taxon='6' value='TTACTTAGCGTCCGAGATATGCAGCCTTCGTTCACTAAGTAAACTAGCTTGACACACGCGATGGTGGTTCTTTCTCGATTCGACACCGCAGCGGACCGTGCGGCTTCACGTAACCGCGTGCGCTTGGTATCTTCACCAGATTTAAGAGTAGCCCGGTTTCTGGATTCGAATCGCGACCGAAACCAGTCCTTCGGAACCGCGTACATTGCTTACTATATCAACCTAGTCCGTCTCCATTGATCGGACATAACCCTAGGCACCCTCCCCTTGAATACCGCGTTGCTAGTCGGTCCTTTTTGCTCGATGGGGTAGAAACGTTTACCTCAATCAGTTTACACACCGCCCCCAATGCAGTGTTTTGGGCTGTTCTAACTTACCGGGACTTTGCATGACCCGCGTCCCACATCGTGTCCCGGGCGCCGTTTTCTCATCCGAGGGCCGAGAAAAAGCTGGCCGGCTTTTGTTTCACGCCTCAGATGTAACTAATGTGGCCATGCTATCAGGCAGGTGTAATGATCAGTTGGACATGTGATGCCACATCGTAGTAAAGCAGTATTCTCCAGTGTGTCCCGCTCCACAAAGGTCGCCTTTTGGTCTGTGGCCGGTTCGTGCACGCGACGTGATGCTCTCTCAGCGGGCGTTTTATAAATTTACGTCATGGTTGAGGTCCACGCGGTAGTGGCCGAAGACACGCTCTCATTTGAGGGTCAGAACCCGCTCATCGAAACGGCGAAGCAGATTTGGTTGGATGGTACTCAAAGACAGGACTATTATAACATCTATCAAGTTACGCAAAAGGGTTGGCATACTGGGTTTACAGATGTTCCTCGTTGGGGTACCCAGATACTCAAGGAGGGGACGTGGTCACCCCTAGTAGTGGAATCAAGGAGGACTTGAAACCTTGTGCCACATCCAGCCTTTCGGGCACAATCGTGAACAGGGTGCAGGGCCTCATACGCCGAACGTCCCATTAGAATCTGGGGCTTGAAACTGAACCAGGATGCGGTTCCACACCAAGTGCGAGGTGCACTGGGGCTGGTAAGTATTGCACCTCGTCACCATGCAGGAGATATCTATTTATACTCAAGATTCGTTACTATGCAATGCAGATCCGGAATCCCATCGCTACGTGGGGGCAATCCTGCCATGTCTCGCGCCGTATCCTTTACATTGATGTTTCGTTAATTCGTAACTTATGGCGGGGTAAGAACTCCGTTGGCTTAACAGATTCCGTAGACTCCCTCCTCAAGACCTGAAAACCTTAAGGATTGACTGTCGACCCCCAACGACGTCGTAATCGAATGCTCAGAGGCAACTCCGATAAGATAAATGCTGTTCACCCTAAATAGGAGGAATAAACTTCTCAGTCAGCTCATTCCGGATACTCACACCGTGAGGTGACTTGGTGCGCCGTCAGTCTTTGACTCTTTAGACAATACCTTTTAGCAAACTCAGCTAATTGCGCTACGGGGTTGCCGACAAAGTGGGTGGCCTTCTATCCACCCTGCTAATTCCTCGGGGTTGGTGGTCGCGCCTACGGAGATGGCAGAAAATTGCTCGGGTAGGGTACCCGCATGAGTGTTTCGATTGTGTACGGACAAACAATAGTGTACATGTATACAATCAAAATTCTTACTTAAAAACGAGATTTCGTAGGCCATAAATCAATAGTCGTTGATGGAGTGATTGGATTTTTCATATGCACTTACTAAGAGAGCGCCAGGGAGGCTAGATAAACCGTAACGATTAGCTGCGGAAGGCATGAAGAGGGCCGGGATACCCCAAGAGGGAGCGCCTCACCGTGACCTGCAGTCTTTGACCGCGCATGGCTTGTGTCTAACACCAGGCTTACATGCGCGCAGGATCCAATTATTTCATAGATTGGAGTTTAGAGTACGCGTAGCTTGGCCTAATCCACGATACGGGCACATTATTGAGCGCTCCCACGTCTGGGGTCAAGGACATGACTTGATAATTTGTAATCTTCTAATTTCTCAGCG'/>

    <sequence taxon='12' value='TTACTTAGCGTCCGAGATATGCAGCCTTCGTTCACTAAGTAAACTAGCTTGACACACGCGATGGTGGTTCTTTCTCGATTCGACACCGCAGCGGACCGTGCGGCTTCACGTAACCGCGTGCGCTTGGTATCTTCACCAGATTTAAGAGTAGCCCGGTTTCTGGATTCGAATCGCGACCGAAACCAGTCCTTCGGAACCGCGTACATTGCTTACTATATCAACCTAGTCCGTCTCCATTGATCGGACATAACCCTAGGCACCCTCCCCTTGAATACCGCGTTGCTAGTCGGTCCTTTTTGCTCGATGGGGTAGAAACGTTTACCTCAATCAGTTTACACACCGCCCCCAATGCAGTGTTTTGGGCTGTTCTAACTTACCGGGACTTTGCATGACCCGCGTCCCACATCGTGTCCCGGGCGCCGTTTTCTCATCCGAGGGCCGAGAAAAAGCTGGCCGGCTTTTGTTTCACGCCTCAGATGTAACTAATGTGGCCATGCTATCAGGCAGGTGTAATGATCAGTTGGACATGTGATGCCACATCGTAGTAAAGCAGTATTCTCCAGTGTGTCCCGCTCCACAAAGGTCGCCTTTTGGTCTGTGGCCGGTTCGTGCACGCGACGTGATGCTCTCTCAGCGGGCGTTTTATAAATTTACGTCATGGTTGAGGTCCACGCGGTAGTGGCCGAAGACACGCTCTCATTTGAGGGTCAGAACCCGCTCATCGAAACGGCGAAGCAGATTTGGTTGGATGGTACTCAAAGACAGGACTATTATAACATCTATCAAGTTACGCAAAAGGGTTGGCATACTGGGTTTACAGATGTTCCTCGTTGGGGTACCCAGATACTCAAGGAGGGGACGTGGTCACCCCTAGTAGTGGAATCAAGGAGGACTTGAAACCTTGTGCCATATCCAGCCTTTCGGGCACAATCGTGAACAGGGTGCAGGGCCTCATACGCCGAACGTCCCATTAGAATCTGGGGCTTGAAACTGAACCAGGATGCGGTTCCACACCAAGTGCGAGGTGCACTGGGGCTGGTAAGTATTGCACCTCGTCACCATGCAGGAGATATCTATTTATACTCAAGATTCGTTACTATGCAATGCAGATCCGGAATCCCATCGCTACGTGGGGGCAATCCTGCCATGTCTCGCGCCGTATCCTTTACATTGATGTTTCGTTAATTCGTAACTTATGGCGGGGTAAGAACTCCGTTGGCTTAACAGATTCCGTAGACTCCCTCCTCAAGACCTGAAAACCTTAAGGATTGACTGTCGACCCCCAACGACGTCGTAATCGAATGCTCAGAGGCAACTCCGATAAGATAAATGCTGTTCACCCTAAATAGGAGGAATAAACTTCTCAGTCAGCTCATTCCGGATACTCACACCGTGAGGTGACTTGGTGCGCCGTCAGTCTTTGACTCTTTAGACAATACCTTTTAGCAAACTCAGCTAATTGCGCTACGGGGTTGCCGACAACGTGGGTGGCCTTCTATCCACCCTGCTAATTCCTCGGGGTTGGTGGTCGCGCCTACGGAGATGGCAGAAAATTGCTCGGGTAGGGTACCCGCATGAGTGTTTCGATTGTGTACGGACAAACAATAGTGTACATGTATACAATCAAAATTCTTACTTAAAAACGAGATTTCATAGGCCATAAATCAATAGTCGTTGATGGAGTGATTGGATTTTTCATATGCACTTCCTAAGAGAGCGCCAGGGAGGCTAGATAAACCGTAACGATTAGCTGCGGAAGGCATGAAGAGGGCCGGGATACCCCAAGAGGGAGCGCCTCACCGTGACCTGCAGTCTTTGACCGCGCATGGCTTGTGTCTAACACCAGGCTTACATGCGCGCAGGATCCAATTATTTCATAGATTGGAGTTTAGAGTACGCGTAGCTTGGCCTAATCCACGATACGGGCACATTATTGAGCGCTCCCACGTCTGGGGTCAAGGACATGACTTGATAATTTGTAATCTTCTAATTTCTCAGCG'/>

    <sequence taxon='70' value='TTACTTAGCGTCCGAGATATGCAGCCTTCGTTCACTAAGTAAACTAGCTTGACACACGCGATGGTGGTTCTTCCTCGATTCGACACCGCAGCGGACCGTGCGGCTTCACGTAACCGCGTGCGCTTGGTATCTTCACCAGATTTAAGAGTAGCCCGGTTTCTGGATTCGAATCGCGGCCGAAACCAGTCCTTCGGAACCGCGTACATTGCTTACTATATCAACCTAGTCCGTCTCCATTGATCGGACATAATCTTAGGCACCCTCCCCTTGAATACCGCGTTGCTAGTCGGTCCTTTTTGCTCGATGGGGTAGAAACGTTTACCTCAATCAGTTTACACACCACCCCCAATGCAGTGTTTTGGGCTGTTCTAACTTACCGGGACTTTGCATGACCCGCGTCCCACATCGTGTCCCGGGCGCCGTTTTCTCATCCGAGGGCCGAGAAAAAGCTGGCCGGCTTTTGTTTCACGCCTCAGATGTAACTAATGTGGCCATGCTATCAGGCAGGTGTAATGATCAGTTGGACATGTGATGCCACATCGTAGTAAAGCAGTATTCCCCAGTGTGTCCCGCTCCACAAAGGTCGCCTTTTGGTCTGTGGCCGGTTCGTGCACGCGACGTGATGCTCTCTCAGCGGGCGTTTTATAAATTTACGTCATGGTTGAGGTCCACACGGTAGTGGCCGAAGACACGCTCTCATTTGAGGGTCAGAACCCGCTCATCGAAACGGCGAAGCAGATTTGGTTGGATGGTACTCAAAGACAGGACTATTATAACATCTATCAAGTTACGCAAAAGGGTTGGCATACTGGGTTTACAGATGTTCCTCGTTGGGGTACCCAGATACTCATGGAGGGGACGTAGTCACCCCTAGTAGTGGAGTCAAGGAGGACTTGAAACCTTGTGCCATATGCAGCCTTTCGGGCACAATCGTGAACAGGGTGCAGGGCCTCATACGCCGAACGTCCCATTAGAATCTGGGGCTTGAAACTGAACCAGGATGCGGTTCCACACCAAGCGCGAGGTGCACTGGGGCTGGTAAGTATTGCACCTCGTCACCATGCAGGAGATATCTATTTATACTCAAGATTCGTTACTATGCAATGCAGATCCGGAATCCCATCGCTACGTGAGGGCAATCCTGCCATGTCTCGCGCCTTATCCTTTACATTGATGTTTCGTTAATTCGTAACTTATAGCGGGGTAAGAACTCCGTTGGCTTAACAGATTCCGTAGACTCCCTCCTCAAGACCTGAAAACCTTAAGGATTGACTGTCGACCCCCAACGACGTCGTAATCGAATGCTCAGGGGCAACTCCGATAAGATGAATGCTGTTCACCCTAAATAGGAGGAATAAACTTCTCAGTCAGCTCATTCCGGATACTCACACCGTGAGGTGACTTGGTGCGCCGTCAGTCTTTGACTCTTTAGACAATACCTTTTAGCAAACTCAGCTAATTGCGCTACGGGGTTGCCGACAACGTGGGTGGCCTTCTATCCACCCTGCTAATTCCTCGGGGTTGATGGTCGCGCCTACGGAGATGGCAGAAAATTGCTCGGGTCGGGTACCCGCATGAGTGTTTCGATTGTGTACGGACAAACAATAGTGTACATGTATACAAGCAAAATTCTTACTTAAAAACGAGATTTCGTAGGCCGTAAGTCAATAGTCGTCGATGGAGTGATTGGATTTTTCATATGCACTTCCTAAGAGAGCGCCAGGGAGGCTAGATAAACCGTAACGATTAGCTGCGGAAGGCATGAAGAGGGCCGGGATACCCCAAGAGGGAGCGGCTCACCGTGACCTGCAGTCTTTGACCGCGCATGGCTTGTGTCTAACACCAGGCTTACATGCGCGCAGGATCCAATTATTTCATAGATTGGAGTTTAGAGTACGCGTAGCTTGGCCTAATCCACGATACGGGCACATTATTGAGCGCTCCCACGTCTGGGGTCAAGGACATGACTTGATAATTTGTGATCTTCTAATTTCTCAGCG'/>

    <sequence taxon='73' value='TTACTTAGCGTCCGAGATATGCAGCCTTCGTTCACTAAGTAAACTAGCTTGACACACGCGATGGTGGTTCTTTCTCGATTCGACACCGCAGCGGACCGTGCGGCTTCACGTAACCGCGTGCACTTGGTATCTTCACCAGATTTAAGAGTAGCCCGGTTTCTGGATTCGAATCGCGACCGAAACCAGTCTTTCGGAACCGCGTACATTGCTTACTATATCAACCTAGTCCGTCTCCATTGATCGGACATAATCTTAGGCACCCTCCCCTTGAATACCGCGTTGCTAGTCGGTCCTTTTTGCTCGATGGGGTAGAAACGTTTACCTCCATCAGTTTACACACCGCCCCCAATGCAGTGTTTTGGGCTGTTCTAACTTACCGGGACTTTGCATGACCCGCGTCCCACATCGTGTCCCGGGTGCCGTTTTCTCATCCGAGGGCCGAGAAAAAGCTGGCCGGCTTTTGTTTCACGCCTCAGATGTAACTAATGTGGCCATGCTATCAGGCAAGTGTAATGATCAGTTGGACATGTGATGCCACATCGTAGTAAAGCAGTATTCTCCAGTGTGTCCCGCTCCACAAAGGTCGCCTTTTGGTCTGTGGCCGGTTCGTGCACGCGACGTGATGCTCTCTCAGCGGGCGTTTTATAAATTTACATCATGGTTGAGGTCCACGCGGTAGTGGCCGAAGACACGCTCTCATTTGAGGGTCAGAACCCGCTCATCGAAACGGCGAAGCAGATTTGGTTGGATGGTACTCAAAGACAGGACTCTTATAACATCTATCAAGTTACGCAAAAGGGTTGGCATACTGGGTTTACAGATGTTCCTCGTCGGGGTACCCAGATACTCATGGAGGGGACGTAGTCACCCCTAGTAGTGGAATCAAGGAGGACTTGAAACCTTGTGCCATATCCAGCCTTTCGGGCACAATCGTGAACAGGGTGCAGGGCCTCATACGCCGAACGTCCCATTAGAATCTGGGGCTTGAAACTGAACCAGGATGCGGTTCCACACCAAGCGCGAGGTGCACTGGGGCTGGTAAGTATTGCACCTCGTCACCATGCAGGAGATATCTATTTATACTCAAGATTCGTTACTATGTAATGCAGATCCGGAATCCCATCGCTACGTGAGGGCAATCCTGCCATGTCTCGCGCCGTATCCTTTACATTGATGTTTCGTTAATTCGTAACTTACGGCGGGGTAAGAACTCCGTTGGCTTAACAGATTCCGTAGACTCCCTCCTCAAGACCTGAAAACCTTAGGGATTGACTGTCGACCCCCAACGACGTCGTAATCGAATGCTCAGAGGCAACTCCGATAAGATAAACGCTGTTCACCCTAAATAGGAGGAATAAACTTCTCAGTCAGCTCATTCCGGATACTCACACCGTGAGGTGACTTGGTGCGCCGTCAGTCTTTGACTCTTTAGACAATACCTTTTAGCAAACTCAGCTAATTGCGCTACGGGGTTGCCGACAACGTGGGTGGCCTTCTATCCACCCTGCTAATTCCTCGGGGTTGGTGGTCGCGCCTACGGAGATGGCAGAAAATTGCTCGGGTAGGGTACCCGCATGAGTGTTTCGATTGTGTACGGACAAACAATAGTGTACATGTATACAATCAAAATTCTTACTTAAAAACGAGATTTCGTAGGCCATAAATCAATAGTCGTCGATGGAGTGATTGGATTTTTCATATGCACTTCCTAAGAGAGCGCCAGGGAGGCTAGATAAACCGTAACGATTAGCTGCGGAAGGCATGAAGAGGGCCGGGATACCCCAAGAGGGAGCGCCTCACCGTGACCTGCAGTCTTTGACCGCGCATGGCTTGTGTCTAACACCAGGCTTACATGCGCGCAGGATCCAATTATTTCATAGATTGGAGTTTAGAGTACGCGTAGCTTGGCCTAATCCACGATACGGGCACATTATTGAGCGCTCCCACGTCTGGGGTCAAGGACATGACTTGATAATTTGTGATCTTCTAATTTCTCAGCG'/>

    <sequence taxon='88' value='TTACTTAGCGTCCGAGATATGCAGCCTTCGTTCAATAAGTAAACTAGCTTGACACACGCTATGGTGGTTCTTTCTCGATTCGACACCGCAGCGGACCGTGCGGCTTCACGTAACCGCGTGCGCTTGGTATCTTCACCAGATTTAAGAGTAGCCCGGTTTCTGGATTCGAATCGCGACCGAAACCAGTCTTTCGGAACCGCGTACATTGCTTACTATATCAACCTAGTCCGTCTCCATTGATCGGACATAATCTTAGGCACCCTCCCCTTGAATACCGCGTTGCTAGTCGGTCCTTTTTGCTCGATGGGGTAGAAACGTTTACCTCCATCAGTTTACACACCGCCCCCAATGCAGTGTTTTGGGCTGTTCTAACTTACCGGGACTTTGCATGACCCGCGTCCCACATCGTGTCCCGGGTGCCGTTTTCTCATCCGAGGGCCGAGAAAAAGCTGGCCGGCTTTTGTTTCACGCCTCAGATGTAACTAATGTGGCCATGCTATCAGGCAGGTGTAATGATCAGTTGGACATGTGATGCCACATCGTAGTAAAGCAGTATTCTCCAGTGTGTCCCGCTCCACAAAGGTCGCCTTTTGGTCTGTGGCCGGTTCGTGCACGCGACGTGATGCTCTCTCAGCAGGCGTTTTATAAATTTACATCATGGTTGAGGTCCACGCGGTAGTGGCCGAAGACACGCTCTCATTTGAGGGTCAGAACTCGCTCATCGAAACGGCGAAGCAGATTTGGCTGGATGGTACTCAAAGACAGGACTCTTATAACATCTATCAAGTTACGCAAAAAGGTTGGCATACTGGGTTTACAGATGTTCCTCGTTGGGGTACCCAGATACTCATGGAGGGGACGTAGTCACCCCTAGTAGTGGAATCAAGGAGGACTTGAAACCTTGTGCCATATCCAGCCTTTCGGGCACAATCGTGAACAGGGTGCAGGGCCTCATACGCCGAACGTCCCATTAGAATCTGGGGCTTGAAACTGAACCAGGATGCGGTTCCACACCAAGCGCGAGGTGCACTGGGGCTGGTAAGTATTGCACCTCGTCACCATGCAGGAGATATCTATTTATACTCAAGATTCGTTCCTATGTAATGCAGATCCGGAATCCCATCGCTACGTGAGGGCAATCCTGCCATGTCTCGCGCCGTATCCTTTACATTGATGTTTCGTTAATTCGTAACTTACGGCGGGGTAAGAACTCCGTTGGCTTAACAGATTCCGTAGACTCCCTCCTCAAGACCTGAAAACCTTAAGGATTGACTGTCGACCCCCAACGACGTCGTAATCGAATGCTCAGAGGCAACTCCGATAAGATAAACGCTGTTCACCCTAAATAGGAGGAATAAACTTCTCCGTCAGCTCATTCCGGATACTCACACCGTGAGGTGACTTGGTGCGCCGTCAGTCTTTGACTCTTTAGACAATACCTTTTAGCAAACTCAGCTAATTGCGCTACGGGGTTGCCGACAACGTGGGTGGCCTTCTATCCACCCTGCTAATTCCTCGGGGTTGGTGCTCGCGCCTACGGAGATGGCAGAAAATTGCTCGGGTAGGGTACCCGCATGAGTGTTTCGATTGTGTACGGACAAACAATAGTGTACATGTATACAATCAAAATTCTTACTTAAAAACGAGATTTCGTAGGCCATAAATCAATAGTCGTCGATGGAGTGATTGGATTTTTCATATGCACTTCCTAAGAGAGCGCCAGGGAGGCTAGATAAACCGTAACGATTAGCTGCGGAAGGCATGAAGAGGGCCGGGATACCCCAAGAGGGAGCGCCTCACCGTGACCTGCAGTCTTTGACCGCGCATGGCTTGTGTCTAACACCAGGCTTACATGCGCGCAGGATCCAATTATTTCATAGATTGGAGTTTAGAGTACGCGTAGCTTGGCCTAATCCACGATACGGGCACATTATTGAGCGCTCCCACGTCTGGGGTCAAGGACATGACTTGATAATTTGTGATCTTCTAATTTCTCAGCG'/>

    <sequence taxon='97' value='TTACTTAGCGTCCGAGATATGCAGCCTTCGTTCAATAAGTAAACTAGCTTGACACACGCTATGGTGGTTCTTTCTCGATTCGACACCGCAGCGGACCGTGCGGCTTCACGTAACCGCGTGCGCTTGGTATCTTCACCAGATTTAAGAGTAGCCCGGTTTCTGGATTCGAATCGCGACCGAAACCAGTCTTTCGGAACCGCGTACATTGCTTACTATATCAACCTAGTCCGTCTCCATTGATCGGACATAATCTTAGGCACCCTCCCCTTGAATACCGCGTTGCTAGTCGGTCCTTTTTGCTCGATGGGGTAGAAACGTTTACCTCCATCAGTTTACACACCGCCCCCAATGCAGTGTTTTGGGCTGTTCTAACTTACCGGGACTTTGCATGACCCGCGTCCCACATCGTGTCCCGGGTGCCGTTTTCTCATCCGAGGGCCGAGAAAAAGCTGGCCGGCTTTTGTTTCACGCCTCAGATGTAACTAATGTGGCCATGCTATCAGGCAGGTGTAATGATCAGTTGGACATGTGATGCCACATCGTAGTAAAGCAGTATTCTCCAGTGTGTCCCGCTCCACAAAGGTCGCCTTTTGGTCTGTGGCCGGTTCGTGCACGCGACGTGATGCTCTCTCAGCAGGCGTTTTATAAATTTACATCATGGTTGAGGTCCACGCGGTAGTGGCCGAAGACACGCTCTCATTTGAGGGTCAGAACTCGCTCATCGAAACGGCGAAGCAGATTTGGCTGGATGGTACTCAAAGACAGGACTCTTATAACATCTATCAAGTTACGCAAAAAGGTTGGCATACTGGGTTTACAGATGTTCCTCGTTGGGGTACCCAGATACTCATGGAGGGGACGTAGTCACCCCTAGTAGTGGAATCAAGGAGGACTTGAAACCTTGTGCCATATCCAGCCTTTCGGGCACAATCGTGAACAGGGTGCAGGGCCTCATACGCCGAACGTCCCATTAGAATCTGGGGCTTGAAACTGAACCAGGATGCGGTTCCACACCAAGCGCGAGGTGCACTGGGGCTGGTAAGTATTGCACCTCGTCACCATGCAGGAGATATCTATTTATACTCAAGATTCGTTCCTATGTAATGCAGATCCGGAATCCCATCGCTACGTGAGGGCAATCCTGCCATGTCTCGCGCCGTATCCTTTACATTGATGTTTCGTTAATTCGTAACTTACGGCGGGGTAAGAACTCCGTTGGCTTAACAGATTCCGTAGACTCCCTCCTCAAGACCTGAAAACCTTAAGGATTGACTGTCGACCCCCAACGACGTCGTAATCGAATGCTCAGAGGCAACTCCGATAAGATAAACGCTGTTCACCCTAAATAGGAGGAATAAACTTCTCCGTCAGCTCATTCCGGATACTCACACCGTGAGGTGACTTGGTGCGCCGTCAGTCTTTGACTCTTTAGACAATACCTTTTAGCAAACTCAGCTAATTGCGCTACGGGGTTGCCGACAACGTGGGTGGCCTTCTATCCACCCTGCTAATTCCTCGGGGTTGGTGCTCGCGCCTACGGAGATGGCAGAAAATTGCTCGGGTAGGGTACCCGCATGAGTGTTTCGATTGTGTACGGACAAACAATAGTGTACATGTATACAATCAAAATTCTTACTTAAAAACGAGATTTCGTAGGCCATAAATCAATAGTCGTCGATGGAGTGATTGGATTTTTCATATGCACTTCCTAAGAGAGCGCCAGGGAGGCTAGATAAACCGTAACGATTAGCTGCGGAAGGCATGAAGAGGGCCGGGATACCCCAAGAGGGAGCGCCTCACCGTGACCTGCAGTCTTTGACCGCGCATGGCTTGTGTCTAACACCAGGCTTACATGCGCGCAGGATCCAATTATTTCATAGATTGGAGTTTAGAGTACGCGTAGCTTGGCCTAATCCACGATACGGGCACATTATTGAGCGCTCCCACGTCTGGGGTCAAGGACATGACTTGATAATTTGTGATCTTCTAATTTCTCAGCG'/>

    <sequence taxon='89' value='TTACTTAGCGTCCGAGATATGCAGCCTTCGTTCAATAAGTAAACTAGCTTGACACACGCTATGGTGGTTCTTTCTCGATTCGACACCGCAGCGGACCGTGCGGCTTCACGTAACCGCGTGCGCTTGGTATCTTCACCAGATTTAAGAGTAGCCCGGTTTCTGGATTCGAATCGCGACCGAAACCAGTCTTTCGGAACCGCGCACAATGCTTACTATATCAACCTAGTCCGTCTCCATTGATCGGAAATAATCTTAGGCACCCTCCCCTTGAATACCGCGTTGCTAGTCGGTCCTTTTTGCTCGATGGGGTAGAAACGTTTACCTCCATCAGTTTACACACCGCCCCCAATGCAGTGTTTTGGGCTGTTCTAACTTACCGGGACTTTGCATGACCCGCGTCCCACATCGTGTCCCGGGTGCCGTTTTCTCATCCGAGGGCCGAGAAAAAGCTGGCCGGCTTTTGTTTCACGCCTCAGATGTAACTAATGTGGCCATGCTATCAGGCAGGTGTAATGATCAGTTGGACATGTGATGCCACATCGTAGTAAAGCAGTATCCTCCAGTGTGTCCCGCTCCACAAAGGTCGCCTTTTGGTCTGTGGCCGGTTCGTGCACGCGACGTGATGCTCTCTCAGCAGGCGTTTTATAAATTTACATCATGGTTGAGGTCCACGCGGTAGTGGCCGAAGACACGCTCTCATTTGAGGGTCAGAACCCGCTCATCGAAACGGCGAAGCAGATTTGGCTGGATGGTACTCAAAGACAGGACTCTTATAACATCTATCAAGTTACGCAAAAAGGTTGGCATACTGGGTTTACAGATGTTCCTCGTTGGGGTACCCAGATACTCATGGAGGGGACGTAGTCACCCCTAGTAGTGGAATCAAGGAGGACTTGAAACCTTGTGCCATATCCAGCCTTTCGGGCACAATCGTGAACAGGGTGCAGGGCCTCATACGCCGAACGTCCCATTAGAATCTGGGGCTTGAAACTGAACCAGGATGCGGTTCCACACCAAGCGCGAGGTGCACTGGGGCTGGTAAGTATTGCACCTCGTCACCATGCAGGAGATATCTATTTATACTCAAGATTCGTTCCTATGTAATGCAGATCCGGAATCCCATCGCTACGTGAGGGCAATCCTGCCATGTCTCGCGCCGTATCCTTTACATTGATGTTTCGTTAATTCGTAACTTACGGCGGGGTAAGAACTCCGTTGGCTTAACAGATTCCGTAGACTCCCTCCTTAAGACCTGAAAACCTTAAGGATTGACTGTCGACCCCCAACGACGTCGTAATCGAATGCTCAGAGGCAACTCCGATAAGATAAACGCTGTTCACCCTAAATAGGAGGAATAAACTTCTCCGTCAGCTCATTCCGGATACTCACACCGTGAGGTGACTTGGTGCGCCGTCAGTCTTTGACTCTTTAGACAATACCTTTTAGCAAACTCAGCTAATTGCGCTACGGGGTTGCCGACAACGTGGGTGGCCTTCTATCCACCCTGCTAATTCCTCGGAGTTGGTGCTCGCGCCTACGGAGATGGCAGAAAATTGCTCGGGTAGGGTACCCGCATGAGTGTTTCGATTGTGTACGGACAAACAATAGTGTACATGTATACAATCAAAATTCTTACTTAAAAACGAGATTTCGTAGGCCATAAATCAATAGTCGTCGATGGAGTGATTGGATTTTTCATATGCACTTCCTAAGAGAGCGCCAGGGAGGCTAGATAAACCGTAACGATTAGCTGCGGAAGGCATGAAGAGGGCCGGGATACCCCAAGAGGGAGCGCCTCACCGTGACCTGCAGTCTTTGACCGCGCATGGCTTGTGTCTAACACCAGGCTTACATGCGCGCAGGATCCAATTATTTCATAGATTGGAGTTTAGAGTACGCGTAGCTTGGCCTAATCCACGATACGGGCACATTATTGAGCGCTCCCACGTCTGGGGTCAAGGACATGACTTGATAATTTGTGATCTTCTAATTTCTCAGCG'/>

    <sequence taxon='8' value='TTACTTAGCGTCCGAGATATGCAGCCTTCGTTCACTAAGTAAACTAGCTTGACACACGCGGTGGTGGTTCTTTCTCGATTCGACACCGCAGCGGACCGTGCGGCTTCACGTAACCGCGTGCGCTTGGTATCTTCACCAGATTTAAGAGTAGCCCGGTTTCTGGATTCGAATCGCGACCGAAACCAGTCCTTCGGAACCGCGTACATTGCTTACTATATCAACCTAATCCGTCTCCATTGATCGGACATAACCATAGGCACCCTCCCCTTGAATACCGCGTTGCTAGTCGGTCCTTTTTGCTCGATGGGGTAGAAACGTTTACCTCAATCAGTTTACACACCGCTCCCAATGCAGTGTTTTGGGCTGTTCTAACTTACCGGGACTTTGCATGACCCGCGTCCCACATCGTGTCCCGGGCGCCGTTTTCTCATCCGAGGGCCGAGAAAAAGCTGGCCGGCTTTTGTTTCACGCCTCAGATGTAACTAATGTGGCCATGCTATCAGGCAGGTGTAATGATCAGTTGGACATGTGATGCCACATCGTAGTAAAGCAGTATTCTCCAGTGTGTCCCGCTCCACAAAGGTCGCCTTTTGGTCTGTGGCCGGTTCGTGCACGCGACGTGATGCTCTCTCAGCGGGCGTTATATAAATTTACGTCACGGTTGAGGTCCACGCGGTAGTGGCCGAAGACACGCTCTCATTTGAGCGTCAGAACCCGCTCATCGAAACGGCGAAGCAGATTTGGTTGGATGGTACTCAAAGACAGGACTATTATAACATCTATCAAGTTACGCAAAAGGGTTGGCATACTGGGTTTACAGATGTTCCTCGTTGGGGTACCCAGATACTCAAGGAGGGGACGTGGTCACCCCTAGTAGTGGAATCAAGGAGGACTTGAAACCTTGTGCCACATCCAGCCTTTCGGGCACAATCGTGAACAGGGTGCAGGGCCTCATACGCCGAACGTCCCATTAGAATCTGGGGCTTGAAACTGAACCAGGATGCGGTTCCACACCAAGTGCGAGGTGCACTGGGGCTGGTAAGTATTGCACCTCGTCACCATGCAGGAGATATCTATTTATACTCAAGATTCGTTACTATGCAATGCAGATCCGGAATCCCATCGCTACGTGGGGGCAATCCTGCCATGTCTCGCGCCGTGTCCTTTACATTGATGTTTCGTTAATTCGCAACTTATGGCGGGGTAGGAACCCCGTTGGCTTAACAGATTCCGTAGACTCCCTCCTCAAGACCTGAAAACCTTAAGGATTGACTGTCGACCCCCAACGACGTCGTAATCGAATGCTCAGAGGCAACTCCGATAAGATAAATGCTGTTCACCCTAAATAGGAGGAATAAACTTCTCAGTCAGCTCATTCCGGATACTCACACCGTGAGGTGACTTGGTGCGCCGTCAGTCTTTGACTCTTTAGACAATACCTTTTAGCAAACTCAGCTAATTGCGCTACGGGGTTGCCGACAAAGTGGGTGGCCTTCTGTCCACCCTGCTAATTCCTCGGGGTTGGTGGTCGCGCCTACGGAGATGGCAGAAAATTGCTCGGGTAGAGTACCCGCATGAGTGTTTCGATTGTGTACGGACAAACAATAGTGTACATGTATACAATCAAAATTCTTACTTAAAAACGAGATTTCGTAGGCCATAAATCAATAGTCGTTGATGGAGTGATTGGATTTTTCATATGCACTTACTAAGAGAGCGCCAGGGAGGCTAGATAAACCGTAACGATTAGCTGCGGAAGGCATGAAGAGGGCCGGGATACCCCAAGAAGGAGCGCCTCACCGTGACCTGCAGTCTTTGACCGCGCATGGCTTGTGTCTAACACCAGGCTTACATGCGCGCAGGATCCGATTATTTCATAGATTGGAGTTTAGAGTACGCGTAGCTTGGCCTAATCCACGATACGGGCACATTATTGAGCGCTCCCACGTCTGGGGTCAAGGACATGACTTGATAATTTGTAATCTTCTAATTTCTCAGCG'/>

    <sequence taxon='59' value='TTACTTAGTGTCCGAGATATGCAGCCTTCGTTCACTAAGTAAACTAACTTGACACACGCGGTGGTGGTTCTTTCTCGATTAGACACCGCAGCGGACCGTGCGGCTTCACGTAACCGCGTGCGCTTGGTATCTTCACCAGATTTAAGAGTAGCACGGTTTCTGGATTCGAATCGCGACCGAAACCAGTCCTTCGGAACCGCGTACATTGCTTACTATATCAACCTAATCCGTCTCCATTGATCGGACATAACCATAGGCACCCTCCCCTTGAATACCGTGTTGCTAGTCGGTCCTTTTTGCCCGATGGGGTAGAAACGTTTACCTCAATCAGTTTACACACCGCTCCCAATGCAGTGTTTTGGGCTGTTCTAACTTACCGGGACTTTGCATGACCCGCGTCCCACATCGTGTCCCGGGCGCCGTTTTCTCATCTGAGGGCCGAGAAAAAGCTGGCCGGCTTTTGTTTCACGCCTCAGATGTAACTAATGTGGCCATGCTATCAGGCAGGTGTAATGATCAGTTGGACATGTGATGCCACATCGTAGTAAAGCAGTATTCTCCAGTGTGTCCCGCTCCACAAAGGTCGCCTTTTGGTCTGGGGCCGGTTCGTGCACGCGACGTGATGCTCTCTCAGCGGGCGTTATATAAATTTACGTCACGGTTGAGGTCTACGCGGTAGTGGCCGAAGACACGCTCTCATTTGAGCGTCAGAACCCGCTCATCGAAACGGCGAAGCAGATTTGGTTGGATGGTACTCAAAGACAGGACTATTATAACATCTATCAAGTTACGCAAAAGGGTTGGCATACTGGGTTTACAGATGTTCCTCGTTGGGGTACCCAGATACTCAAGGAGGGGACGTGGTCACCCCTAGTAGTGGAATCAAGGAGGACTTGAAACCTTGTGCCACATCCAGCCTTTCGGGCACAATCGTGAACAGGGTGCAGGGCCTCATACGCCGAACGTCCCATTAGAATCTGGGGCTTGAAACTGAACCAGGATGCGGTTCCACACCAAGTGCGAGGTGCACTTGGGCTGGTAAGTATTGCACCTCGTCACCATGCAGGAGATATCTATTTATACTCAAGATTCGTTACTATGCAATGCAGATCCGGAATCCCATCGCTACGTGGGGGCAATCCTGCCATGTCTCGCGCCGCGTCCTTTACATTGATGTTTCGTTAATTCGCAACTTATGGCGGGGTAGGAACCCCGTTGGCTTAACAGATTCCTTAGACTCCCTCCTCAAGACCTGAAAACCTTAAGGATTGACTGTCGACCCCCAACGACGTCGTAATCGAATGCTCAGAGGCGACTCCGATAAGATAAACGCTGTTCACCCTAAATAGGAGGAATAAACTTCTCAGTCAGCTCATTCCGGATACTCACACTGTGAGGTGACTTGGTGCGCCGTCAGTCTTTGATTCTTTAGACAATACCTTTTAGCAAACTCAGCTAATTGCGCTACGGGGTTGCCGACAAAGTGGGTGGCCTTCTGTCCACCCTGCTAATTCCTCGGGGTTGGCAGTCGCGCCTACGGAGATGGCAGAAAATTGCTCGGGTAGAGTACCCGCATGAGTGTTTCGATTGTGTACGGACAAACAATAATGTACATGTATACAATCAAAATTCTTACTTAAAAACGAGATTTCGTAGGCCATAAATCAATAGTCGTTGATGGAGTGATTGGATTTTTCATATGCACTTACTAAGAGAGCGCCAGGGAGGCTAGATAAACAGTAACGATTAGCTGCGGAAGGCATGAAGAGGGCCGGGATACCCCAAGAAGGAGCGCCTCACCGTGACCTGCAGTCTTTGACCGCGCATGGCTTGTGTCTAACACCAGGCTTACATGCGCGCAGGATCCGATTAATTCATAGATCGGAGTTTAGAGTACGCGTAGCTTGGCCTAATCCACGATACGGGCACATTATTGAGCGCTCCCACGTCTGGGGTCAAGGACATGACTTGATAATTTGTAATCTTTTAATTTCTCAGCG'/>

    <sequence taxon='33' value='TTACTTAGCGTCCGAGATATGCAGCCTTCGTTCACTAAGTAAACTAGCTTGACACACGCGGTGGTGGTTCTTTCTCGATTCGACACCGCAGCGGACCGTGCGGCTTCACGTAACCGCGTGCGCTTGGTATCTTCACCAGATTTAAGAGTAGCCCGGTTTCTGGATTCGAATCGCGACCGAAACCAGTCCTTCGGAACCGCGTACATTGCTTACTATATCAACCTAGTCCGTCTCCATTGATCGGACATAACCCTAGGCACCCTCCCCTTGAATACCGCGTTGCTAGTCGGTCCTTTTTGCTCGATGGGGTAGAAACGTTTACCTCAATCAGTTTACACACCGCTCCCAATGCAGTGTTTTGGGCTGTTCTAACTTACCGGGACTTTGCATGACCCGCGTCCCACATCGTGTCCCGGGCGCCGTTTCCTCATCCGAGGGCCGAGAAAAAGCTGGCCGGCTTTTGTTTCACGCCTCAGATGTAACTAATGTGGCCATGCTATCAGGCAGGTGTAATGATCAGTTGGACATGTGATGCCACATCGTAGTAAAGCAGTATTCTCCAGTGTGTCCCGCTCCACAAAGGTCGCCTTTTGGTCTGTGGCCGGTTCGTGCACGCGACGTGATGCTCTCTCAGCGGGCGTTTTATAAATTTACGTCATGGTCGAGGTCCACGCGGTAGTGGCCGAAGACACGCTCTCATTTGAGCGTCAGAACCCGCTCATCGAAACGGCGAAGCAGATTTGGTTGGATGGTACTCAAAGACAGGACTATTATAACATCTATCAAGTTACGCAAAAGGGTTGGCATACTGGGTTTACAGATGTTCCTCGTTGGGGTACCCAGATACTCAAGGAGGGGACGTGGTCACCCCTAGTAGTGGAATCAAGGAGGACTTGAAACCTTGTGCCACATCCAGCCTTTCGAGCACAATCGTGAACAGGGTGCAGGGCCTCATACGCCGAACGTCCCATTAGAATCTGGGGCTTGAAACTGAACCAGGATGCGGTTCCACACCAAGTGCGAGGTGCACTGGGGCTGGTAAGTATTGCACCTCGTCACCATGCAGGAGATATCTATTTATACTCAAGATTCGTTACTATGCAATGCAAATCCGGAATCCCATCGCTACGTGGGGGCAATCCTGCCATGTCTCGCGCAGTATCCTTTACATTGATGTTTCGTTAATTCGTAACTTATGGCGGGGTAAGAACTCCGTTGGCTTAACAGATTCCGTAGACTCCTTCCTCAAGACCTGAAAACCTTAAGGATTGACTGTCGACCCCCAACGACGTCGTAATCGAATGCTCAGAGGCAACTCCGATAAGATAAATGCTGTTCACCCTAAATAGGAGGAATAAACTTCTCAGTCAGCTCATTCCGGATACTCACACCGTGAGGTGACTTGGTGCGCCGTCAGTCTTTGACTCTTTAGACAATACCTTTTAGCAAACTCAGCTAATTGCGCTACGGGGTTGCCGACAAAGTGGGTGGCCTTCTATCCACCCTGCTAATTCCTCGGGGTTGGTGGTCGCGCCTACGGAGATGGCAGAAAATTGCTCGGGTAGAGTACCCGCATGAGTGTTTCGATTGTGTACGGACAAACAATAGTGTACATGTATACAATCAAAATTCTTACTTAAAAACGAGATTTCGTAGGCCATGAATCAATAGTCGTTGATGGAGTGATTGGATTTTTCATATGCACTTACTAAGAGAGCGCCAGGGAGGCTAGATAAACCGTAACGATTAGCTGCGGAAGGCATGAAGAGGGCCGGGATACACCAAGAGGGAGCGCCTCACCGTGCCCTGCAGTCTTTGACCGCGCATGGCTTGTGTCTAACACCAGGCTTACATGCGCGCAGGATCCAATTATTTCACAGATTGGAGTTTAGAGTACGCGTAGCTTGGCCTAATCCACGATACGGGCACATTATTGAGCGCTCCCACGTCTGGGGTCAAGGACATGACTTGATAATTTGTAATCTTCTAATTCCTCAGCG'/>

    <sequence taxon='65' value='TTATTTAGCGTCCGAGATATACAGCCTGCGTTCACTAAGTAAACTCGCTTGACACACGCGGTGGTGGTTCTTTCTCGATTCGACACCGCAGCGGACCGTGCGGCTTCACGTAACCGCGTGCGCTTGGTATCTTCACCAGATTTAAGAGTAGCCCGGTTTCTGGATTCGAATCGCGACCGAAACCAGTCCTTCGGAACCGCGTACATTGCTTACTATATCAACCTAGTCCGTCTCCATTGATCGGACATAACCCTAGGCACCCTCCCCTTGAATACCGCGTTGCTAGTCGGTCCTTTTTGCTTGATGGGGTAGAAACGTTTACCTCAATCAGTTTACACACCGCTCCCAATGCAGTGTTTTGGGCTGTTCTAACTTACCGGGACTTTGCATGATCCGCGTCCCACATCGTGTCCCGGGCGCCGTTTCCTCATCCGAGGGCCGAGAAAAAGCTGGCCGGCTTTTGTTTCACGCCTCAGATGTAACTAATGTGGACATGCTATCAGGCAGGTGTAATGATCAGTTGGACATGTGATGCTACATCGTAGTAAAGCAGTATTCTCCAGTGTGTCCCGCTCCACAAAGGTCGCCTTATGGTCTGTGGCCGGTTCGTGCACGCGACGTGATGCTCTCTTAGCGGGCGTTTTGTAAATTTACGTCATGGTCGAGGTCCACGTGGTAGTGGCCGAAGACACGCTCTCATTTGAGCGTCAGAACCCGCTCATCGAAACGGCGAAGCAGATTTGGTTGGATGGTACTCAAAGACAGGACTATTATAACATCTATCAAGTTACGCAAAAGGGTTGGCATACTGGGTTTACAGATGTTCCTCGTTGGGGTACCCAGATACTCAAGGAGGGGACGGGGTCACCCCTAGTACTGGAATCAAGGAGGACTTGAAACCTTGTGCCACATCCAGCCTTTCGGGCACAATCGTGAACAGGGTGCAGGGCCTCATACGCCGAACGTCCCATTAGAATCTGGGGCTTGAAACTGGACAAAGATGCGGTTCCACATCAAGTGCGAGGTGCACTGAGGCTGGTAAGTATTGCACCTCGTCACCATGCAGGAGATATCTATTTATACTCAAGATTTGTTACTATGCAATGCAGATCCGGAATCCCATCGCTACGTGGGGGCAATCCTGCCATGTCTCGCGCCGTATCCTTTACATTGATGTTTCGTTAATTCGTAACTTATGGCGGGGTAAGAACTCCGTTGGCTTAACAGATTCCGTAAACTCCCTCCTCAAGACCTGAAAACCTTAAGGATTGACTGTCGACCCCCAACGACGTCGTAATCGAATGCTCAGAGGCAACTCCGATAAGATAAATGCTGTTCACCCTAAATAGGAGGAATAAACTCCTCAGTCAGCTCATTCCGGATACTCACACCGTGAGGTGACTTGGTGCGCCGTCAGTCTTTGACTCTTTAGACAATACTTTTTAGCAAACTCAGCTAATTGCGTTACGGGGTTGCCGACAAAGTGGGTGGCCTTCTATCCACCCTGCTAATTCCTCGGGGTTGGTGGTCGCGCCTACGGAGATGGCAGAAAATTGCTCGGGTAGAGTACCCGCACGAGTGTTTCGATTGTGTACGGACAAACAATAGTGTACATGTGTACAGTCAAAATTCTTACTTAAAAACGAGATTTCGTAGGCCATAAATCAATAGTCGTTGATGGAGTGATTGGATTTTTCATATGTACTTACTAAGAGAGCGCCAGGGAGTCTAGATAAACCGTAACGATTAGCTGCGGAAGGCATGAAGAGGGCCGGGATACACCAGGAGGGAGCGCCTCACCGTGACCTGCAGTCTTTGACCGCGCATGGCTTGTGTCTAACACCAGGCTTACATGCGCGCAGGATCCAATTATTTCATGGATTGGAGTTTAGAGTACGCGTAGCTTGGCCTAATCCACGATACGGGCACATTATTGAGCGCTCCCACGTCTGGGGTCAAGGACATGACTTGATAATTTGTAATCTTCTAATTTCTCAGCG'/>

    <sequence taxon='66' value='TTATTTAGCGTCCGAGATATACAGCCTGCGTTCACTAAGTAAACTCGCTTGACACACGCGGCGGTGGTTCTTTCTCGATTCGACACCGCAGCGGACCGTGCGGCTTCACGTAACCGCGTGCGCTTGGTATCTTCACCAGATTTAAGAGTAGCCCGGTTTCTGGATTCGAATCGCGACCGAAACCAGTCCTTCGGAACCGCGTACATTGCTTACTATATCAACCTAGTCCGTCTCCATTGATCGGACATAACCCTAGGCACCCTCCCCTTGAATACCGCGTTGCTAGTCGGTCCTTTTTGCTTGATGGGGTAGAAACGTTTACCTCAATCAGTTTACACACCGCTCCCAATGCAGTGTTTTGGGCTGTTCTAACTTACCGGGACTTTGCATGACCCGCGTCCCACATCGTGTCCCGGGCGCCGTTTCCTCATCCGAGGGCCGAGAAAAAGCTGGCCGGCTTTTGTTTCACGCCTCAGATGTAACTAATGTGGACATGCTATCAGGCAGGTGTAATGATCAGTTGGACATGTGATGCTACATCGTAGTAAAGCAGTATTCTCCAGTGTGTCCCGCTCCACAAAGGTCGCCTTATGGTCTGTGGCCGGTTCGTGCACGCGACGTGATGCTCTCTTAGCGGGCGTTTTGTAAATTTACGTCATGGTCGAGGTCCACGTGGTAGTGGCCGAAGACACGCTCTCATTTGAGCGTCAGAACCCGCTCATCGAAACGGCGAAGCAGATTTGGTTGGATGGTACTCAAAGACAGGACTATTATAACATCTATCAAGTTACGCAAAAGGGTTGGCATACTGGGTTTACAGATGTTCCTCGTTGGGGTACCCAGATACTCAAGGAGGGGACGTGGTCACCCCTAGTACTGGAATCAAGGAGGACTTGAAACCTTGTGCCACATCCAGCCTTTCGGGCACAATCGTGAACAGGGTGCAGGGCCTCATACGCCGAACGTCCCATTAGAATCTGGGGCTTGAAACTGGACAAAGATGCGGTTCCACATCAAGTGCGAGGTGCACTGGGGCTGGTAAGTATTGCACCTCGTCACCATGCAGGAGATATCTATTTATACTCAAGATTCGTTACTATGCAATGCAGATCCGGAATCCCATCGCTACGTGGGGGCAATCCTGCCATGTCTCGCGCCGTATCCTTTACATTGATGTTTCGTTAATTCGTAACTTATGGCGGGGTAAGAACTCCGTTGGCTTAACAGATTCCGTAGACTCCCTCCTCAAGACCTGAAAACCTTAAGGATTGACTGTCGACCCCCAACGACGTCGTAATCGAATGCTCAGAGGCAACTCCGATAAGATAAATGCTGTTCACCCTAAATAGGAGGAATAAACTTCTCAGTCAGCTCATTCCGGATACTCACACCGTGAGGTGACTTGGTGCGCCGTCAGTCTTTGACTCTTTAGACAATACCTTTTAGCAAACTCAGCTAATTGCGCTACGGGGTTGCCGACAAAGTGGGTGGCCTTCTATCCACCCTGCTAATTCCTCGGGGTTGGTGGTCGCGCCTACGGAGATGGCAGAAAATTGCTCGGGTAGAGTACCCGCACGAGTGTTTCGATTGTGTACGGACAAACAATAGTGTACATGTATACAGTCAAAATTCTTACTTAAAAACGAGATTTCGTAGGCCATAAATCAATAGTCGTTGATGGAGTGATTGGATTTTTCATATGTACTTACTAAGAGAGCGCCAGGGAGTCTAGATAAACCGTAACGATTAGCTGCGGAAGGCATGAAGAGGGCCGGGATACACCAAGAGGGAGCGCCTCACCGTGACCTGCAGTCTTTGACCGCGCATGGCTTGTGTCTAACACCAGGCTTACATGCGCGCAGGATCCAATTATTTCATAGATTGGAGTTTAGAGTACGCGTAGCTTGGCCTAATCCACGATACGGGCACATTATTGAGCGCTCCCACGTCTGGGGTCAAGGACATGACTTGATAATTTGTAATCTTCTAATTTCTCAGCG'/>

    <sequence taxon='78' value='TTACTTAGCGTCCGAGATATGCAGCCTTCGTTCACTAAGTAAACTAGCTTGACACACGCGGTGGTGGTTCTTTCTCGATTCGACACCGCAGCGGACCGTGCGGCTTCACGTAACCGCGTGCGCTTGGTATCTTCACCAGATTTAAGAGTAGCCCGGTTTCTGGATTCGAATCGCGACCGAAACCAGTCCTTCGGAAACGCGTACATTGCTTACTATATCAACCTAGTCCGTCTCCATTGATCGGACATAACCCTAGGCACCCTCCCCTTGAATACCGCGCTGCTAGTCGGTCCTTTTTGCTCGATGGGGTAGAAACGTTTACCTCAATCAGTTTACACACCGCTCCCAATGCAGTGTTTTGGGGTGTTCTAACTTACCGGGACTTTGCATGACCCGCGTCCCACATCGTGTCCCGGGCGCCGTTTCCTCATCCGAGGGACGAGAAAAAGCTGGCCGGCTTTTATTTCACGCCTCAGATGTAACTAATGTGGCCATGCTGTCAGGCGGGTGTAATGATCAGTTGTACATGTGATGCCACATCGTAGTAAAGCAGTATTCTCCAGTGTGTCACGCTCCACAAAGGTCGCCTTTTGGTCTGTGGCCGGTTCGTGCACGCGACGTGATGCTCTCTCAGCGGGCGTTTTAAAAATTTACGTCATGGTCGAGGTCCACGCGGTAGTGGCCGAAGACACGCTCTCATTTGTGCGTCAGAACCCGCTCATCGAAACGGCGAAGCAGATTCGGTTGGATGGTACTCAAAGACAGGAATATTATAACATCTATCAAGTTACGCAAAAGGGTTGGCATACTGGGTTTACAGATGTTCCTCGTTGGGGTACCCAGATACTCAAGGAGGGGACGTGGTCACCCCTAGTAGTGGAATCAAGGGGGACTTGAAACCTTGTGCCACATCCAGCGTCTCGGGCACAATCGTGAACTGGGTGCAGGGCCTCATACGCCGAACGTCCCATTAGAATCTGGGGCTTGAAACTGAACCAGGATGCGGTTCCACACCAAGTGCGAGGTGCACTGGGGCTGGTAAGTATTGCACCTCGTCACCATGCAGGAGATATCTATTTATACTCAAGATTCGTTACTATACAACGCAGATCCGGAATCCCATCGCTACGTGGGGGCAATCCTGCCATGTCTCGCGCCGTATCCTTTACATTGACGTTTCGTTAATTCGTAACTTATGGCGGGGTAAGAACTCCGTTGGCTTAACAGATTCCGTAGACTCCCTCCTCAAGACCTGAAAACCTTAAGGATTGACTGTCGACCCCCAACGACGTCGTAATCGAATGCTCAGAGGCAACTCCGATAAGATAAATGCTGTTCACCCTAAATAGGAGGAATAAACTTCTCAGTCAGCTCATTCCGGATACTCACACCGTGAGGTGACTTGGTGCGCCGTCAGTCTTTGACTCTTTAGATAATACCTTTTAACAAACTCAGCTAATTGTGCTACGGGGTTGCCGACAAAGTGGGTGGCCTTCTGTCCACCCTGCTAATTCCTCGGGGATGGTGGTCGCGCCTACGGAGATGGCGGAAAATTGCTCGGGTAGAGTAACCGCATGAGTGTTTCGATTGTGTACGGACACACAATAGTGTACATGTATACAATCAAAATTCTTACTTAAAAACGAGATTTCGTAGGCCATAAATCAATAGTCGTTGATGGAGTGATTGGATTTTTCATATGCACTTACTAAGAGAGCGCCAGGGAGGCTAGATAAACCGTAACGATTAGCTGCGGAAGGCATGAAGAGGGCCGGGATACCCCAAGAGGGAGCGCCTCACCGTGACCTGCAGTCTTTGACCGCGCATGGCTTGTGTCTGACACCAGGCTTACATGCGCGCAGGATCCAATTATTTCATAGATTGGAGTTTAGAGTACGCGTAGCTTGGCCTAATCCACGATGCGGGCACATCATTGAGCGCTCCCACGTCTGGGGTCAAGGACATGACTTGATAACTTGTAATCTTCTAAATTCTCAGCG'/>

    <sequence taxon='23' value='TTACTTAGCGTCCGAGATATGCAGCCTTCGTTCACTAAGTAAACTAGCTTGACACACGCGATGGTGGTTCTTTCTCGATTCGACACCGCAGCGGACCGTGCGGCTTCACGTAACCGCGTGCGCTTGGTATCTTCACCAGATTTAAGAGTAGCCCGGTTTCTGGATTCGAATCGCGACCGAAACCAGTCCTTCGGAACCGCGTACATTGCTTACTATATCAACCTAGTCCGTCTCCATTGATCGGACATAACCCTAGGCACCCTCCCCTTGAATACCGCGTTGCTAGTCGGTCCTTTTTGCTCGATGGGGTAGAAACGTTTACCTCAATCAGTTTACACACCGCTCCCAATGCAGTGTTTTGGGCTGTTCTAACTTACCGGGACTTTGCATGACCCGCGTCCCACATCGTGTCCCGGGCGCCGTTTTCTCATCCGAGGGCCGAGAAAGAGCTGGCCGGCTTTTGTTTCACGCCTCAGATGTAACTAATGTGGCCATGCTATCAGGCAGGTGTAATGATCAGTTGGACATGTGATGCCACATCGTAGTAAAGCAGTATTCTCCAGTGTGTCCCGCTCCACAAAGGTCGCCTTTTGGTCTGTGGCCGGTTCGTGCACGCGACGCGATGCTCTCTCAGCGGGCGTTTTATAAATTTACGTCATGGTTGAGGTCCACGCGGTAGTGGCCGAAGACACGCTCTCATTTGAGCGTCAGAACCCGCTCATCGAAACGGCGAAGCAGATTTGGTTGGATGGTACTCAAAGACAGGACTATTATAACATCTATCAAGTTACGCAAAAGGGTTGGCATACTGGGTTTACAGATGTTCCTCGTTGGGGTACCCAGATACTCAAGGAGGGGACGTGGTCACCCCTAGTAGTGGAATCAAGGAGGACTTGAAACCTTGTGCCACATCCAGCCTTTCGGGCACAATCGTGAACAGGGTGCAGGGCCTCATACGCCGAACGTCCCATTAGAATCTGGGGCTTGAAACTGAACCAGGATGCGGTTCCACACCAAGTGCGAGGTGCACTGGGGCTGGTAAGTATTGCACCTCGTCACCATGCAGGAGATATCTATTTATACTCAAGATTCGTTACTATGCAATGCAGATCCGGAATCCCATCGCTACGTGGGGGCAATCCTGCCATGTCTCGCGCCGTATCCTTTACATTGATGTTTCGTTAATTCGTAACTTATGGCGGGGTAAGAACTCCGTTGGCTTAACAGATTCCGTAGACTCCCTCCTCAAGACCTGAAAACCTTAAGGATTGACTGTCGACCTCCAACGACGTCGTAATCGAATGCTCAGAGGCAACTCCGATAAGATAAATGCTGTTCACCCTAAATAGGAGGAATAAACTTCTCAGTCAGCTCATTCCGGATACTCACACCGTGAGGTGACTTGGTGCGCCGTCAGTCTTTGACTCTTTAGACAATACCTTTTAGCAAACTCAGCTAATTGCGCTACGGGGTTGCCGACAAAGTGGGTGGCCTTCTATCCACCCTGCTAATTCCTCGGGGTTGGTGGTCGCGCCTACGGAGATGGCAGAAAATTGCTCGGGTAGGGTACCCGCATGAGTGTTTCGATTGTGTACGGACAAACAATAGTGTACATGTATACAATCAAAATTCTTACTTAAAAACGAGATTTCGTAGGCCATAAATCAATAGTCGTTGATGGAGTGATTGGATTTTTCATATGCACTTACTAAGAGAGCGCCAGGGAGGCTAGATAAACCGTAACGATTAGCTGCGGAAGGCATGAAGAGGGCCGGGATCCCCCAAGAGGGAGCGCCTCACCGTGACCTGCAGTCTTTGACCGCGCATGGCTTGTGTCTAACACCAGGCCTACATGCGCGCAGGATCCAATTATTTCATAGATTGGAGTTTAGAGTACGCGTAGCTTGGCCTAATCCACGATACGGGCACATTATTGAGCGCTCCCACGTCTGGGGTCAAGGACATGACTTGATAATTTGTAATCTTCTAATTTCTCAGCG'/>

    <sequence taxon='48' value='TTGCTTATCGTCCGAGATATGCAGCCTTCGTTCACTAAGTAAACTAGCTTGACGCACCCGATGGTGGTTCATTCTCGATTCGACATCGCAGCGGACCGTGCGGCTTCACGTAACCGCGTGCGCTTGGTATCTTCACCAGGTTTAAGAGTAGCCTGGTTTCTGGATTCGAATCGCGACCGAAACGAGTCCTTCGGAACCGCGTACATTGCTTACAATATCGACCCAGTCCGTCTCCATTGATCAGACATAACACTGGGCACCCTCCCCTTGAATACCGCGTTGTTAGTCGGTCCTTCTTGCCCGATGGGGTAGAAACGTTTACCTCAATCAGTTTACACGCCGCTCCCAATGCAGTGTTTTGGGCTGTTCTAACTTACCGGGACTTTGCATGACCCGCGTCCCGCATCGTGTCCCGGGCGCCGTTTTCTCATCCGAGGACCGAGAAAAAGCTGGCCGGCTTTTGTTTCACGCCTCAGATGTAACTAATGTGGCCATGCTATCAGGCAGGTGTAATGATCAGTTGGACATGTGATGCCGCATCGTAGTAAAGCAGTATTCTCCAGTGTGTCCCGCTCCACAGAGGTCGCCTTTTGGTCTGTGGCCGGTTCGTGCACGCGACGTGATGCTCTCTCAGCGGGCGTTTTATAGATTTACGTCATGGCTGAGGTCCACGCGGTAGTGGCCGAAGACACGCTCTCATTTGAACGTCAGAACCCGCTCATCGAAACGGCGAAGCAGATTTGGTTGGATGGTACTCAAAGACAGGACTATTATAACATCTATCAAGTTACGCAAAAGGGTTGGCATACTGGGTTTATAGATGTTCCTCATTGGGGTACCCAGATGCTCAAGGAGGGGACGTGGTCACCCCTAGTAGTGGAATCAAGGAGGAGTTGAAACCTTGTCCCACATCCAGCCTTCCGTGCACAATCGTGAACAGGGTGCAAGGTCTCATGCGCCAAACATCCCGTTAGAATCTGGGGCTTGAAACTGTACCAGGATGCGGTTCCACACCACGTGTGAGGTGCACTGGGGCTGGTAAGTATTGCACCTCGTCACCATGCAGGAGATATCTATTTATACTTAAGATTCGTTACTATGCAATACAGATCCGGAATCCCATCGCTACGTGGGGGCAATCCTGCCACGTCTCGCGCCGTGCCCTATGCATTGATGTTTCGTTAATTCGTAACTTATGGCGGGGTAAGAACTCCGTTTGCTTAACAGATTCCGTAGACTCCCTCCTCAAGACCTGAAAACCTTAAGGATTGACTGTCGACCCCCAACGACGGGGTAATCGAATGCTCAGAGGCAACTCCGATAAGATAAATGCTGTTCCCCTTGGATAGGAGGAATAAACTTCTCAGTCAGCTCACTCCGGATACTCACACCGTGAGGTGACTTGGTGCGCCGTCAGTCTTTGACTCTTTAGACAATACCTTTTAGCAAACTCAGCTAATTGCGCTACGGGGTTGCCGACAAAGTGGGTGGCCTTCTATCCACCCTGCCAATTCCTCGGGGTTGGTGGCCACGCCTACGGGGATGGCAGAAAATTGCTCGGGTAGGATACCCGCATGAGTGTTTCGATTGTGTACAGACAAACAATAGCGTATATGTATACACTCAAAGTTCTTACTTAAAAACGAGATTTCCTAGGCCATAAATAAATAGTCGTTGATGGAGTGATTGGATTTTTCATATGCACTTACTAAGAGAGCGCCAGGGAGACTAGATAAACCGTAACGATTAGCTGCGGGAGGCATGAAGAGGGCCGGGATACCCCAAGAGGGAGCGCCTCACCGCGACCTGCAGTCTTTGACCGCGCATGGCTTGTGTCTAACACCAGGCTTACATGCGCGCAGGATCCAATTATTTCATAGACTGGAATTTAGAGTACGCGTAGCTTGGCCTAATCCACGATACGGGCAAATTATTGAGCGCTCCCACGTCTGGGGTCAAGGACATGACTTGATAATTTGTAATCTTCTAATTTCTCAGCG'/>

    <sequence taxon='72' value='TTGCTTATCGTCCGAGATATGCAGCCTTCGTTCCCTAAGTAAACTAGCTTGACGCACGCGATGGTGGTTCATTCTCGATTCGACATCGCAGCGGATCGTGCGGCTTCACGTAACCGCGTGCGCTTGGTATCTTCACCAGGTTTAAGAGTAGCCTGGTTTCTGGATTCGAATCGCGACCGAAACGAGTCCTTCGGAACCGCGCACACTGCTTACAATATCGACCCAGTCCGTCTCCATCGATCAGACATAACACTGGGCACCCTCCCCTTGAATACCGCGTTGCTAGTCGGTCCTTCTTGCCCGATGGGGTAGAAACGTTTACCTCAATTAGTTTACACGCCGCTCCCAATGCAGTGTTTTGGGCTGTTCTAACTTACCGGGACTTTGCATGACCCGCGTCCCGCATCGTGTCCCGGGCGCCGTTTTCTCATCCGAGGGCCGAGAAAAAGCTGGCCGGCTTTTGTTTCACGCCTCAGATGTAACTAATGTGGCCATGCTATCAGGCAGGTGTAATGATCAGTTGGACATGTGATGCCGCATCGTAGTAAAGCAGTATTCTCCAGTGTGTCCCGCTCCACAGAGGTCGCCTTTTGGTCTGTGGCCGGTTCGTGCACGCGACGTGATGCTCTCTCAGCGGGCGTTTTATAGATTTACGTCATGGCTGAGGTCCACGCGGTAGTGGCCGAAGACACGCTCTCATTTGAACGTCAGAACCCGCTCATCGAAACGGCGAAGCAGATTTGGTTGGATGGTACTCAAAGACAGGACTATTATAACATCTATCAAGTTACGCAAAAGGGTTGGCATACTGGGTTCCCAGATGTTCCTCATTGGGGTACCCAGATGCTCAAGGAGGGGACGTGGTCACCCCTAGTAGTGGAATCAAGGAGGAGTTGAAACCTTGTGCCACATCCAGCCTTTCGTGCACAATCGTGAACAGGGTGCAAGGTCTCATGCGCCAAACATCCCGTTAGAATCTGGGGCTTGAAACTGAACCAGGATGCGGTTCCACACCAAGTGTGAGGTGCACTGGGGCTGGTAAGTATTGCACCTCGTCACCATGCAGGAGATATCTATTTATACTTAAGATTCGTTACTATGCAATACAGATCCGGAATCCCATCGCTACGTGGGGGCAATCCTGCCATGTCTCGCGCCGTGCCCTTTGCATTGATGTTTCGTTAATTCATAACTTATGGCGGGGTAAGAACTCCGTTGGCTTAACAGGTTCCGTAGACTCCCTCCTCAAGACCTGAAAACATTAAGGATTGACTGTCGACCCCCAACGACGTGGTAATCGAATGCTCAGAGGCAACTCCGATAAGATAAATGCTGTTCACCCTGAATAGGAGGAATAAACTTCTCAGTCAGCTCACTCCGGATACTCACACCGTGAGGTGACTTGGTGCGCCGTCAGTCTTTGACTCTCTAGACAATACCTTTTAGCAAACTCAGCTAATTGCGCTACGGGGTTGCCGATAAAGTGGGTGGCCTTCTATCCACCCTGCCAATTCCTCGGGGTTGGTGGCCACGCCTACGGAGATGGCAGAAAATTGCTCGGGTAGGATACCCGCATGAGTGTTTCGATTGTGTACAGACAAACAATAGCGTATATGTATACAATCAAAGTTCTTACTTAAAAACGAGATTTCGTAGGCCATAAATAAATAGTCGTTGATGGAATGATTGGATTTTTCACATGCACTTACTAAGAGAGCGCCAGGGAGACTAGATAAACCGTAACGATTAGCTGCGGAAGGCATGAAGAGGGCCGGGATACCCCAAGAGGGAGCGCCTCACCGCGACCTGCAGTCTTTGACCGCGCATGGCTTGTGTCTAACACCAGGCTTACATGCGCGCAGGATCGAATTATTTCATAGACTGGAATTTAGAGTACGCGTAGCTTGGCCTAAGCCACGATACGGGCACATTATTGAGCGCTCCCACGTCTGGGGTCAAGGACATGACTTGATAATTTGTAATCTTCTAATTTCTCAGCG'/>

    <sequence taxon='95' value='TTGCTTATCGTCCGAGATATGCAGCCTTCGTTCACTAAGTAAACTAGCTTGACGCACGCGATGGTGGTTCATTCTCGATTCGACATCGCAGCGGACCGTGCGGCTTCACGTAACCGCGTGCGCTTGGTATCTTCACCAGGTTTAAGAGTAGCCTGGTTTCTGGATTCGAATCGCGACGGAAACGAGTCCTTCGGAACCGCGCACATTGCTTACAATATCGACCCAGTCCGTCTCCATTGATCAGACATAACACTGGGCACCCTCCCCTTGAATACCGCGTTGCTAGTCGGTCCTTCTTGCCCGATGGGGTAGAAACGTTTACCTCAATCAGTTTACACGCCGCTCCCAATGCAGTGTTTTGGGCTGTTCTAACTTACCGGGACTTTGCATGACCCGCGTCCCGCATCGTGTCCCGGGCGCCGTTTTCTCATCCGAGGGCCGAGAAAAAGCTGGCCGGCTTTTGTTTCACGCCTCAGATGTAACTAATGTGGCCATGCTATCAGGCAGGTGTAATGATCATTTGGACATGTGATGCCGCATCGTAGTAAAGCAGTATTCTCCAGTGTGTCCCGCTCCACAGAGGTCGCCTTTTGGTCTGTGGCCGGTTCGTGCACGCGACGTGATGCTCTCTCAGCGGGCGTTTTATAGATTTACGTCATGGCTGAGGTCCACGCGGTAGTGGCCGAAGACACGCTCTCATTTGAACGTCAGAACCCGCTCATCGAAACGGCGAAGCAGATTTGGTTGGATGGTACTCAAAGACAGGACTATTATAACATCTATCAAGTTACGCAAAAGGGTTGGCATACTGGGTTTACAGATGTTCCTCATTGGGGTACCCAGATGCTCAAGGAGGGGACGTGGTCACCCCTAGTAGTGGAATCAAGGAAGAGTTGAAACCTTGTGCCACACCCAGCCTTTCGTGCACAATCGTGAACAGGGTGCAAGGTCTCATGCGCCAAACCTCCCGTTAGAATCTGGGACTTGAAACTGAACCAGGATGCGGTTCCACACCAAGTGTGGGGTGCACTGGGGCTGGTAAGTATTGCACCTCGTCACCATGCAGGAGATATCTATTTATACTTAAGATTCGTTACTATGCAATACAGATCCGGAATCCCATCGCTACGTGGGGGCAATCCTGCCATGTCTCGCGCCGTGCCCTTTGCGTTGATGTTTCGTTAATTCGTAACTTATGGCGGGGTAAGAACTCCGTTGGCTTAACAGATTCCGTAGACTCCCTCCTCAAGACCTGAAAACATCAAGGATTGACTGTCGACCCCCAACGACGTGGTAATCGAATGCTCAGAGGCAGCTCCGATAAGATAAATGCTGTTCACCCTGAATAGGAGGAATAAACTTCTCAGTCAGCTCACTCCGAATACTCACACCGTGAGGTGACTTGGTGCGCCGTCAGTCTTTGACTCTTTAGACAATACCTTTTAGCAAACTCAGCTAATTGCGCTACGGGGTTGCCGACAAAGTGGGTGGCTTTCTCTCCACCCTGCCAATTCCTCGGGGTTGGTGGCCACGCCTACGGAGATGGCAGAAAATTGCTCCGGTAGGATACCCGCATGAGTGTTTCGATTGTGTACAGACAAACAATAGCGTATATGTATACAATCAAAGTTCTTACTTAAAAACGAGATTTCGTAGGCCATAAATAAATAGTCGTTGATGGAGTGATTGGATTTTTCATATGCACTTACTAAGAGAGCGCCAGGGAGACTAGATAAACCGTAACGATTAGCTGCGGAAGGCATGAAGAGGGCCGGGATACCCCAAGAGGGAGCGCCTCACCGCGACCTGCAGTCTTTGACCGCGCATGGCTTGTGTCTAACACCAGGCTTACATGCGCGCAGGATCCAATTATTGCATAGACTGGAATTTAGAGTACGCGTAGCTTGGCCTAATCCGCGATACGGGCACATTATTGAGCGCTCCCACGTCTGGGGTCAAGGACATGACTTGATAATTTGTAATCTTCTAATTTCTCAGCG'/>

    <sequence taxon='98' value='TTGCTTATCGTCCGAGATATGCAGCCTTCGTTCACTAAGTAAACTAGCTTGACGCACGCGATGGTGGTTCATTCTCGATTCGACATCGCAGCGGACCGTGCGGCTTCACGTAACCGCGTGCGCTTGGTATCTTCACCAGGTTTAAGAGTAGCCTGGTTTCTGGATTCGAATCGCGACCGAAACGAGTCCTTCGGAACCGCGTACATTGCTTACTATATCGACCCAGTCCGTCTCCATTGATCAGACATAACACTGGGCACCCTCCCCTTGAATACCGCGTTGCTAGTCGGTCCTTCTTGCCCGATGGGGTAGAAACGTTTACCTCAATCAGTTTACACGCCGCTCCCAATGCAGTGTTTTGGGCTGTTCTAACTTACCGGGACTTTGCATGAACCGCGCCCCGCATCGTGTCCCGGGCGCCGTTTTCTCATCCGAGGGCCGAGAAAAAGCTGGCCGGCTTTTGTTTCACGCCTCAGATGTAACTAATGTGGTCATGCTATCAGGCAGGTGTAATGATCAGTTGGACATGTGATGCCGCATCGTAGTAGAGCAGTATTCTCCAGTGTGTCCCGCTCCACAGAGGTCGCCTTTTGGTCTGTGGCCGGTTCGTGCACGCGACGTGATGCTCTCTCAGCGGGCGTTTTATAGATTTACGTCATGGCTGAGGTCCACGCGGTAGTGGCCGAAGACACGCTCTCATTTGAACGTCAGAACCCGCTCATCGAAACGGCGAAGCAGATTTGGTTGGCTGGTACTCAAAGACAGGACTATTATAACATCTATCAAGTTACGCAAAAGGGTTAGCATACTGGGTTTACAGATGTTCCTCATTGGGGTACCCAGATGCTCAAGGAGGGGACGTGGTCACCCCTAGTAATGGAATCAAGGAGGAGTTGAAACCTTGTGCCACATCCAGCCTTTCGTGCACAATAGTGAACAGGGTGCAAGGTCTCATGCGCCAAACATCCCGTTAGGATCTGAGGCTTGAAACTGAACCAGGATGCGGTTCCACACCAAGTGTGAGGTGCATTGGGGCTGGTAAGTATTGCACCTCGTCACCATGCAGGAGATATCTATTTATACTTAAGATTCGTCACTATGCAATATAGATCCGGAATCCCATCGCTACGTGGGGGCAATCCTGCCACGTCTCGCGCCGTGCCCTTTGCATTGATGTTTCGTTAATTCGTAACTTATGGCGGGGTAAGAACTCCGTTGGCTTAACAGATTCCGTAGACTCCCTCCTCAAGACCTGAAAACCTTAAGGATTGACTGTCGACCCCCAACGACGTGGTAATCGAATGCTCAGAGCCAACTCCGATAAGATAAATGCTGTTCACCCTGAATAGGAGGAATAAACTTCTCAGTCAGCTCACTCCGGATACTCACACCGTGAGGTGACTTGGTGCGCCGTCAGTCTTTGACTCTTTAGACAATACCTTTTAGCAAACTCAGCTAATTGCGCTACGGGGTTGCCGACAAAGTGGGTGGCCTTCTATCCACCCTGCCAATTCCTCGGGGTTGGTGGCCACGCCTACGGAGATGGCAGAAAATTGCTCGGGTAGGATACCCGCATGAGTGTTTCGATTGTGTACAGACAAACAATAGCGTATATGTATACAATCAAAGTTCTTACTTAAAAACGAGATTTCGTAGGCCATAAATAAATAGTCGTTGATGGAGTGATTGGATTTTTCATATGCACTTACTAAGAGAGCGCCAGGGAGACTAGATAAACCGTAACGATTAGCTGCGGAAGGCATGAAGAGGGCCGGGATACCCCAAGAGGGAGTGCCTCACCGCGACCTGCAGTCTTTGACCGCGCATGGCTTGTGTCTAACACCAGGCTTACATGCGCGCAGGATCCAATTATTTCATAGACTGGAATTTAGAGTACGCGTAGCTTGACCTAATCCACGATACGGGCACATTATTGAGCGCTCCCACGTCTGGGGTCAAGGACATGACTTGATAATTTGTAATCTTCTAATTTCTCAGCG'/>

    <sequence taxon='7' value='TTACTTAGCGTCCGAGATATGCCGCCTTCGTTCACTAAGTAAATTAGCTTGACACACGCGATGGTGGTTCCTTCTCGCTTCGACACTGCAGCGGACCGTGCGGCTTCACGTAACCGCGTGCGCTTGGTATCTTCACCAGGTTTAGGAGTAGCCCGGTTTCTGGATTCGAATCGCGACCGAAACCAGTCCTTCGGAACCGCGTACATTGCTTACTATATCAACCTAGTCCGTCTTCATTGATCGGACATAACCCTAGGCACCCTCCCCTTGAATACCGCGTTGCTAGTCGGTCCTTCTTGCTCGATGGAGTAGAAACGTTTACCTCAATCAGTTTACACACCGCTCCCAATGCAGTGTTTTGGGCTGTTCTAATTTACCGGGACTTTGCATGACCCGCGTCCCGCATCGTGTCCCGGGCGCCGTTTTCTCATCCGAGGGCCGAGAAGAAGCTGGTCGGCTTTTGTTTCACGCCTCAGATGTAACTGATGTGGCCATGCTATCAGGCAGGTGTAATGATCAGTTGGACATGTGATGCCACATCGTAGTAAAGCAGTATTCTGCAGTGTGTCCCGCTCCACAAAGGTCGCCTTTTGGTCTGTGGCCGGCTAGTGCACGCGACGTGATGCTCTCTCAGCGGGCGTTTTATAGATTTACGTCATGGTTGAGGTCCACGCGGTAGTGGCCAAAGACACGCTCTCATTTGAGCGTCAGAACCCGCTCATCGAAACGGCGAAGCAGATTTGGTTGGATGGTACTCAAAGACAGGACTACTATAACATCAATCAAGTTACGCAAAAGGTTTGGCATAATGGGTTTACAGATGTTCCTCATTGGGGTACCCAGATACTCAAGGAGGGGACGTGGTCACCCCTAGTAGTGGAATCAAGGAGGAGTTGGAACCTTGTGCCACATCCAGCCTTTCGGGCACAATCGTGAACAGGGTGCAAGGTCTCATACGCCAAACATCCCATTAGAATCTGGGGCTTGAAACTGAACCAGGATGCGGTTCCACACTAAGTGCGAGGTGCCCTGGGGCTGGTAAGTATTGCACCTCGTCACCATGCAGGAGATATCTATTTATACTCAAGATTCGTTACTATGCAATGCAAATCCGGAATCCCATCGCTACGTGGGGGCATTCCTGCCATGTCTCGCGCCGTATCCTTTATATTGATGTTTCGTTAATTCGTAACTTATGGTGAGGTAAGGACTCCGTTGATTTAACAGATTCCGTAGACTCCCTCCTCAAGACCTGTAAACCTTAAGGATTGACTGTCGACCCCCAACGACGTCGTAATCGAATGCTCAGAGGCAACTCCAATAAGATAAATGCTGTTCGTCCTAAATAGGAGGAATAAACTTCTAAGTCAGCTCATTCCGGATACTCACACCGTAAGGTGACTTGGTACGCCGTCAGTCTTTGACTCTTTAGACAATACCTTTTAGCAAACTGAGCTAATTGCGCTACGGGGTTGCCGACAAAGTGGATGGCCTTCTATCCACCCTGCTAATTCCTCGGGGCTGGTGGCCGCGCCTACGGAAATGGCACAAAATTGCTCGGGTAGGGTACCCGCATGGGTGTTTCGATCGTGTACGGACAAACAATAATGTATATGTATACAATCAGAATTCTTACTTAAAAACGAGATTTCGTAGGCCATAAATCAATAGTCGTTGATGGAGTGATTGGATTTTTCATATGCACTTACTAAGAGAGCGCCAGGGCGGCTAGATAAACCGTGACGATTAGCTGCGGAAGGCATGAAGAAGGCCGGGATACCCCAAGAGGGAACGCCTGACCGTGACCTGCAGTCTTGGACCGCGCATGGCTTGTGTCTAACACCAGGCTTACATGCGCGCAGGAACCAATTACTTCATAGATTGGAGTTTAGAGTACGCGTAGCTTGGCCAAATCCACGACACGGGCACATTATTGAGCGCTCCCACGTCTGGGGTCAAGGACATGACTTGATAATTTGTAATCTTCTAATTTCTCAGCG'/>

    <sequence taxon='41' value='TTACTTAGCGTCCGAGATATGCAGCCTTCGTTCACTAAGTAAACTAGCTTGACACACGCGATGGTGGTTCCTTCTCGGTTCGACACCGCAGCGGACCGTGCGGCTTCACGTAACCGCGTGCGCTTGGTATCTTCACCAGGTTTAGGAGTAGCCCGGTTTCTGGATTCGAATCGCGACCGAAACCAGTCCTTCGGAACCGCGTACATTGCTTACTATATCAACCTAGTCCGTCTTCATTGATCGGACATAACCCTAGGCACCCTCCCCTTGAATACCGCGTTGCTAGTCGGTCCTTCTTGCTCGATGGGGTAGAAACGTTTACCTCAATCAGTTTACACACCGCTCCCAATGTAGTGTTTTGGGCTGTTCTGAATTACCCGGACTTTGCATGACCCGCGTCCCGCCTCGTGTCCCGGGCGCCGTTTTCTCATCCGAGGGCCGAGAAAAAGCTGGCCAGTTTTTGTTTCACGCCTCAGATGTAACTGATGTGGCCATGCTATCAGGCAGGTGTAATGATCAGTCGGACATGTGATGCCACATCGTAGTAAAGCAGTATTCTCCAGTGTGTCCCGCTCCACAAAGGTCGCCTTTTGGTCTGTGGCCGGCTAGTGCACGCGACGTGATGCTCTCTCAGCGGGCGTTTTATAGATTTACGTCATGGTTGAGGTCCACGCGGTAGTGGCCAAAGACACGCTCTCATTTGAGCGTCAGAACCCGCTCATCGAAACGGCGAAGCAGATTTGGTTGGATGGTACTCAAAGACAGGACTACTATAACATCTATCAAGTTACGCAAAAGGTTTGGCATAATGGGTTTACAGATGTTCCTCATTGGGGTACCCAGATACTCAAGCAGGGGACGTGGTCACCCCTAGTAGTGGAATCAAGGAGGAGTTGAAACCTTGTGCCACATCCAGCCTTTCGGGCACAATCGTGAACAGGGTGCAAGGTCTCATACGCTAAACATCCCATTAGAATCTGGGGCTTGAAACTGAACCAGGATGCGGTTCCACACTAAGTGCGGGGTGCCCTGGGGCTGGTAAGTATTGCACCTCGTCACCATGCAGGAGATATCTATTTATACTCAAGATTCGTTACTATGCAATGCAGATCCGAAATCACAACGCTACGTGGGGGCATTCCTGCCATGTCTCGCGCCGTATCCTTTATATTGATGTTTCGTTAATTCGTAACTTATGGCGAGGTAAGGACTCCGTTGGTTTAACAGATTCCGTAGACTCCCTCCTCAAGACCTGTAAATCTTAAGGATTGACTGTCGACCCCCAACGACGTCGTAATCGAATGCTCAGAGGCAACTCCAATAAGATAAATGCTGTTCATCCTAAATAGGAGGAATAAACTTCTCAGTCAGCTCATTCCGGATACTCACACCGTAAGGTGACTTGGTGCGCCGTCAGTCTTTGACTCTTTAGACAATACCTTTTAGCAAACTGAGCTAATTGCGCTACGGGGTTGCCGACAAAGTGGATGGCCTTCTATCCACCCTGCTAATTCCTCGGGGCTGGTGGCCGCGCCTACGGAAATGGCACAAAATTGCTCGGGTAGGGTACCCGCATGAGTGTTCCGATCGTGTACGGACAAACAATAGTGTATATGTATACAATCAAAATTCTTACTTAAAAACGAGATTTCGTAGGCCATAAATCAATAGTCGTTGATGGAGTGATTGGATTTTTCATATGCACTTACTAAGAGAGCGCCAGGGAGGCTAGATAAACCGTGACGATTAGCTGCGGAAGGCATGAAGAGGGCCGGGATACCCCAAGAGGGAACGCCTCACCGTGACCTGCAGTCTTGGACCGCGCATGGCTTGTGTCTAACACCAGGCTTACATGCGCGCAGGAACCAATTACTTCATAGATTGGAGTTTAGAGTACGCGTAGCTTGGCCAAATCCACGACACGGGCACATTATTGAGCGCTCCCACGTCTGGGGTCAAGGACATGACTTGATAATTTGTAATCTTCTAATTTCTCAGCG'/>

    <sequence taxon='42' value='TTACTTAGCGTCCGAGATATGCAGCCTTCGTTCACTAAGTAAACTAGCTTGACACACGCGATGGTGGTTCCTTCTCGGTTCGACACCGCAGCGGACCGTGCGGCTTCACGCAACCGCGTGCGCTTGGTATCTTCACCAGGTTTAGGAGTAGCCCGGTTTCTGGATTCGAATCGCGACCGAAACCGGTCCTTCGGAACCGCGTACATTGCTTACTATATCAACCTAGTCCGTCTTCATTGATCGGACATAACCCTAGGCACCCTCCCCTTGAATACCGCGTTGCTAGTCGGTCCTTCTTGCTCGATGGGGTAGGAACGTTTACCTCAATCAGTTTACACACCGCTCCCAATATAGTGTTTTGGGCTGTTCTGAATTACCCGGACTTTGCATGACCCGCGTCCCGCCTCGTGTCCTGGGCGCCGTTTTCTCATCCGAGGGCCGAGAAAAAGCTGGCCAGTTTTTGTTTCACGCCTCAGGTGTAACTGATGTGGCCATGCTATCAGGCAGGTGTAATGATCAGTCGGACATGTGATGCCACATCGTAGTAAAGCAGTATTCTCCAGTGTGTCCCGCTCCACAAAGGTCGCCTTTTGGTCTGTGGCCGGCTAGTGCACGCGACGTGATGCTCTCTCAGCGGGCGTTTTATAGATTTACGTCATGGTTGAGGTCCACGCGGTAGTGGCCAAAGACACGCTCTCATTTGAGCGTCAGAACCCGCTCATCGAAACGGCGAAGCAGATTTGGTTGGATGGTACTCAAAGACAGGACTACTATAACATCTATCAAGTTACGCAAAAGGTTTGGCATAATGGGTTTACAGATGTTCCTCATTGGGGTACCCAGATACTCAAGCAGGGGACGTGGTCACCCCTAGTAGTGGAATCAAGGAGGAGTTGAAACCTTGTGCCACATCCAGCCTTTCGGGCACAATCGTGAACAGGATGCAAGGTCTCATACGCTAAACATCCCATTAGAATCTGGGGCTTGAAACTGAACCAGGATGCGGTTCCACACTAAGTGCGGGGTGCCCTGGGGGTGGTAAGTATTGCACCTCGTCACCATGCAGGAGATATCTATTTATACTCAAGATTCGTTACTATGCAATGCAGATCCGAAATCACAACGCTACGTGGGGGCATTCCTGCCATGTCTCGCGCCGTATCCTTTATATTGATGTTTCGTTAATTCGTAACTTACGGCGAGGTAAGGACTCCGTTGGTTTAACAGATTCCGTAGACTCCCTCCTCAAGACCTGTAAATCTTAAGGATTGACTGTCGACCCCCAACGACGTCGTAATCGAATGCTCAGAGGCAACTCCAATAAGATAAATGCTGTTCATCCTAAATAGGAGGAATAAACTTCTCAGTCAGCTCATTCCGGATACTCACACCGTAAGGTGACTTGGTGCGCCGTCAGTCTTTGACTCTTTAGACAATACCTTTTAGCAAACTGAGCTAATTGCGCTACGGGGTTGCCGACAAAGTGGATGGCCTTCTATCCACCCTGCTAATTCCTCGGGGCTGGTGGCCGCGCCTACGGAAATGGCACAAAATTGCTCGGGTAGGGTACCCGCATGAGTGTTCCGATCGTGTACGGACAAACAATAGTGTATATGTATACAATCAGAATTCTTACTTAAAAACGAGATTTCGTAGGCCATAAATCAATAGTCGTTGATGGAGTGATTGGATTTTTCATATGCACTTACTAAGAGAGCGCCAAGGAGGCTAGATAAACCGTGACGATTAGCTGCGGAAGGTATGAAGAGGGCCGGGATACCCCAAGAGGGAACGCCTCACCGTGACCTGCAGTCTTGGACCGCGCATGGCTTGTGTCTAACACCAGGCTTACATGCGCGCAGGAACCAATTACTTCATAGATTGGAGTTTAGAGTACGCGTAGCTTGGCCAAATCCACGACACGGGCACATTATTGAGCGCTCCCACGTCTGGGGTCAAGGACATGACTTGATAATTTGTAATCTTCTAATTTCTCAGCG'/>

    <sequence taxon='44' value='TTACTTAGCGTCCGAGATATGCAGCCTTCATTCACTAAGTAAATTAGTTTAACACACGCAATGGTGGTTCCTTCTCGGTTCGACACCGCAGCGGACCGTGCGGCTTCACGTAACCGCGTGCGCTTGGTATCTTCACCAGGTTTAGGAGTAGCCCGGTTTCTGGATTCGAATCGCGACCGAAACCAGTCCCTCGGAACCGCGTACATTGCTTACTATATCAACCTAGTCCGTCTTCATTGATCGGACATAACCCTAGGCACCCTCCCCTTGAATACCGTGTTGCTAGTCGGTCCTTCTTGCTCGATGGGGTAGAAACGTTTACCTCAATCAGTTTACACACCGCTCCCAATGTAGTGTTTTGGGCTGTTCTAAATTACCGGGACTTTGCATGACCCGCGTCCCGCCTCGTGTCCCGGGCGCCGTTTGCTCATCCGAGGGCCGAGAAAAAGCTGGCCGGCTTTTGTTTCACGCCTCAGATGTAACTGATGTGGCCATGCTATCAGGCAGGTGTAATGATCAGTTGGACATGTGATGCCTCATCGTAGTAAAGCAGTATTCTCCAGTGTGTCCTGCTCCACAAAGGTCGACTTTTGGTCTCTGGCCGGCTAGTGCACGCGACGTGATGCTCTCTCAGCGGGCGTTTTATAGATTTACGCCATGGTTGAGGTCCACGCGGTAGTGGCCAAAGACACGCTCTCATTTGAGCGTCAGAACCCGTTCATCGAAACAGCGAAGCAGATTTGGTTGGATGGTACTCAAAGACAGGACTACTATAACATCTATCAAGTTACGCAAAAGGTTTGGCATAATGGGTTTACAGATATTCCTCATTGGGGTACCCAGATACTCAAGGAGGGGACGTGGTCACCCCTAGTAGTGGAATCAAGGAGGAGTTGAAACCTTGTGCCACATCCAGCCTTTCGGGCACAATCGTGAACAGGGTGCAAGGTCTCATACGCCAAACATCCCATTAGAATCTGGGGCTTGAAACTGAACCAGGATGCGGTTCCACACTAAGTGCGAGGTGCCCTGGGGCTGGTAAGTAATGCACCTCGTCACCATGCAGGAGATATCTATTTATACTCAAGATTCGTTACTATGCAATGCAGATCCGGAATCCCATCGCTACGTGGGGGCATTCCTGCTATGTCTAGCGCCGTATCCTTTATATTGATGTTTCGTTAATTCGTAACTTATGGCGAGGTAAGGACTCCGTTGGTTTAACAGATTCCGTAGACTCCCTCCTAAAGACCTGTAAACCTTAAGGATTGACTGTCGACCCCCAACGACGTCGTAATCGAATGCTCAGAGGCAACTCCAATAAGATAAATGCTGTTCATCCTAAATAGGAGGAATAAACTTCTCAGTCAGCTCATTCCGGATACTCACACCGTAAGGTGACTTGGTGCGCCGTCAGTCTTTGACTCTTTAGACAATACCTTTTAGCAAACTGAGCTCATTGCGCTACGGGGTTGCCGACAAAGTGGATGGCCTTCTATCTACCCTGTTAATTCCTCGGGGCTGGTGGCCGCGCCTACGGAAATGGCACAAAATTGCTCGGGTAGGGTACCCGCATGGGTGTTTCGATCGTGTACGGACAAACAATAGTGTATATGTATACAATCAAAATTCTTACTTAAAAACGAGATTTCGTAGGCCATAAATCAATAGTCGTTGATGGAGTGATTGGATTTTTCATATGCACTTACTGAGAGAGCGCCAGGGAGGCTAGATAAACCGTGACGATTAGCTGCGGAAGGCATGAAGAGGGCCGGGATACCCCAAGAGGGAACGCCTCACCGTGACCTGCAGGCTTGGACCGCGCATGGCTTGTGTCTAACACCAGGCTTACATGCGCGCAGGAACCAATTATTTCATAGATTGGAGTTTAGAGTACGCGTAGCTTGGCCAAATCCACGACACGGGCACATTATTGAGCGCTCCCACGTCTGGGGTCAAGGACATGACTTGATAATTTGTAATCTTCTAATTTCTCAGCG'/>

    <sequence taxon='9' value='TTACTTAGCGTCCGAGATATGCAGCCTTCGTTCACTAAGTAAACTAGCTTGACACACGCGATGGTGGTTCCTTCTCGATTCGACACCGCAGCGGACCGTGCGGCTTCACGTAACCGCGTGCGCTTGGTATCTTCACCAGGTTTAAGAGTAGCCCGGTTTCTGGATTCGAATCGCGACCGAAACCAGTCCTTCGGAACCGCGTACATTGCTTACTATATCAACCTAGTCCGTCTTCATTGATCGGACATAACCCTAGGCACCCTCCCCTTGAATACCGCGTTGCTAGTCGGTCCTTCTTGCTCGATGGGGTAGAAACGTTTACCTCAATCAGTTTACACACCGCTCCCAATGCAGTGTTTTGGGCTGTTCTAACTTAACGGGACTTTGCATGACCCGCGTCCCGCATCGTGTCCCGGGCGCCGTTTTCTCATCCGAGGGCCGAGAAAAAGCTGGCCGGCTTTTGTTTCACGTCTCAGATGTAACTGATGTGGCCATGCTATCAGGCAGGTGTAATGATCAGTTGGACATGTGATGCCACATCGTAGTAAAGCAGTATTCTCCAGTGTGTCCCGCTCCACAAAGGTCGCCTTTTGGTCTGTGGCCGGTTAGTGCACGCGACGTGATGCTCTCTCAGCGGGCGTTTTATAGATTTACGTCATGGTTGAGGTCCACGCGGTAGTGGCCAAAGACACGCTCTCATTTGAGCGTCAGAACCCGCTCATCGAAACGGCGAAGCAGATTTGGTTGGGTGGTACTCAAAGACAGGACTACTATAACATCTATCAAGTTACGCAAAAGGGTTGGCATAATGGGTTTACAGATGTTCCTCATTGGGGTACCCAGATACTCAAGGAGGGGACGTGGTCACCCCTAGTAGTGGAATCAAGGAGGAGTTGAAACCTTGTGCCACATCCAGCCTTTCGGGCACGATCGTGAACAGGGTGCAAGGTCTCATACGCCAAACATCCCATTAGAATCTGGGGCTTGAAACTGAACCAGGATGCGGTTCCACACTAAGTGCGAGGTGCCCTGGGGCTGGTAAGTATTGCACCTCGTCACCATGCAGGCGATATCTATTTATACTCAAGATTCGTTACTATGCAATGCCGATCCGGAATTCCATCGCTCCGTGGGGGCATTCCTGCCATGTCTCGCGCCGTATCCTTTATATTGATGTCTCGTTAATTCGTAACTTATGGCGGGGTAAGAACTTCGTTGGTTTAACAGATTCCGTAGACTCCCTCCTCAAGACCTGTAAACCTTAAGGATTGACTGTCGACCCCCAACGACGTCGTAATCGAATGCTCAGAGGCAACTCCGATAAGATAAATGCTGTTCATCCTAAATAGGAGGAATAAACTTCTCAGTCAGCTCATTCCGGATACTCACACCGTAAGGTGACTTGGTGCGCCGTCAGTCTTTGACGCTTTAGACAATACCTTTTAGCAAACTAAGCTAATTGCGCTACGGGGTTGCCGACAAAGTGGATGGCCTTCTATCCACCCTGCTAATTCCTCGGGGCTGGTGGCCGCGCCTACGGAAATGGCACAAAATTGCTCGGGTAGGGTATCCGCATGAGTGTTTCGATCGTGTACGGACAAACAATAGTGTATATGTATACAATCAAAATTCTTACTTAAAAACGAGATTTCGTAGGCCATAAATCAATAGTCGTTGATGGAGTGATTGGATTTTTCATATGCACTTACTAAGAGAGCGCCAGGGAGGCTAGATAAACCATGACGATTAGCTGCGGAAGGCATGAAGAGGGCCGGGATACCCCAAGAGGGAGCGCCTCACCGTGACCTGCAGTCTTGGACCGCGCATGGCTTGTGTCTAACACCAGGCTTACATGCGCGCAGGAACAAATTATTTCATAGATTGGAGTTTAGAGTACGCGTAGCTTGGCCAAATCCACGACACGGGCACATTATTGAGCGCTCCCACGTCTGGGGTCAAGGACATGACTTGATAATTTGTAATCTTCTAATTTCTCAGCG'/>

    <sequence taxon='31' value='TTACTTAGCGTCCGAGATATGCAGCCTTCGTTCACTAAGTAAACTAGCTTGACACACGCGATGGTGGTTCCTTCTCGATTCGACACCGCAGCGGACCGTGCGGCTTCACGTGACCGCGTGCGCTTGGTATCTTCACCAGGTTTAAGAGTAGCCCGGTTTCTGGATTCGGATCGCGACCGAAACCAGTCCTTCGGAACCGCGCACACTGCTTACTATATCAACCTAGTCCGTCTTCATTGATCGGACATAACCCTAGGCACCCTCCCCTTGAATACCGCGTTGCTAGTCGGTCCTTCTTGCTCGATGGGGTAGAAACGTTTACCTCAATCAGTTTACACACCGCTCCCAATGCAGTGTTTTGGGCTGTTCTAACTTAACGGGACTTTGCATGACCCGCATCCCGCATCGTGTCCCGGGCGCCGTTTTCTCATCCGAGGGCCGAGAAAAAGCTGGCCGGCTTTTGTTTCACGTCTCAGATGTGACTGATGTGGCCATGCTATCAGGCAGGTGTAATGATCAGTTGGACATGTGATGCCACATCGTAGTAAAGCAGTATTCTCCAGTGTGTCCCGCTCCACAAAGGTCGCCTTTTGGTCTGTGGCCGGTTAGTGCACGCGACGTGATGCTCTCTCAGCGGGCGTTTTATAGATTTACGTCATGGTTGAGGTCCACGCGGTAGTGGCCAAAGACACGCTCTCATTTGAGCGTCAGAACCCGCTCATCGAAACGGCGAAGCAGATTTGGTTGGGTGGTACTCAAAGACAGGACTACTATAACATCTATCAAGTTATGCAAAAGGGTTGGCATAATGGGTTTCCAGATGTTCCTCATTGGGGTACCCAGATACTCAAGGAGGGGACGTGGTCACCCCTAGTAGTGGAATCAAGGAGGAGTTGAAACCTTGTGCCACATCCAGCCTTTCGGGCACGATCGTGAACAGGGTGCAAGGTCTCATACGCCAAACATCCCATTAGAATCTGGGGCTTGAAACTGAACCAGGATGCGGTTCCACACTAAGTGCGAGGTGCCCTGGGGCCGGTAAGTATTGCACCTCGTCACCATGCAGGCGATATCTATTTATACTCAAGATTCGTTACTATGCAATGTCGATCCGGAATTCCATCGCTCCGTGGGGGCATTCCTGCCATGTCTCGCGCCGTATCCTTTATATTGATGTCTCGTTAATTCGTAACTTATGGCGGGGTAAGAACTTCGTTGGTTTCACAGATTTCGTAGACTCCCTCCTCAAGACCTGTAAACCTTAAGGATTGACTGTCGACCCCCAACGACGTCGTAATCGAATGCTCAGAGGCAACTCCGATAAGATAAATGCTGTTCATCCTAAATAGGAGGAATAAACTTCTCACTCAGCTCATTCCGGATACTCACACCGTAAGGTCACTTGGTGCGCCGTCAGTCTTTGACGCTTTAGACAATACCTTTTAGCAAACTAAGCTAATTGCGCTACGGGGTTGCCGACAAAGTGGATGGCCTTCTATCTACCCTGCTAATTCCTCGGGGCTGGTGGCCGCGCCTACGGAAATGGCACAAAATTGCTCGGGTAGGGTATCCGCATGAGTGTTTCGATCGTGTACGGACAAACAATAGTGTATATGTATACAATCAAAATTCTTACTTAAAAACGAGATTTCGTAGGCCATAAATCAATAGTCGTTGATGGAGTGATTGGATTTTTCATATGCACTTACTAAGAGAGCGCCAGGGAGGCTAGATAAATCATGACGATTAGCTGCGGAAGGCATGAAGAGGGCCGGGATACCCCAAGAGGGAGCGCCTCACCGTGACCTGCAGTCTTGGACCGCGCATGGCTTGTGTCTAACACCAGGCTTACATGCGCGCAGGAACAAATTATTTCATAGATTGGAGTTTAGAGTACGCGTAGCTTGGCCAATTCCACGACACGGGCACATTATTGAGCGCTCCCACGTCTGGGGTCAAGGACATGACTTGATAATTTGTAATCTTCTAATTTCTCAGCG'/>

    <sequence taxon='36' value='TTACTTAGCGTCCGAGATATGCAGCCTTCGTTCACTAAGTAAACTAGCTTGACACACGCGATGGTGGTTCCTTCTCGATTCGACACCGCAGCGGACCGTGCGGCTTCACGTAACCGCGTGCGCTTGGTATCTTGACCAGGTTTAAGAGTAGCCCGGTTTCTGGATTCGGATCGCGACCGAAACCAGTCCTTCGGAACCGCGCACATTGCTTACTATATCAAACTAGTCCGTCTTCATTGATCGGACATAACCCTAGGCACCCTCCCCTTGAATACCGTGTTGCTAGTCGGTCCTTCTTGCACGATGGGGTAGAAACGTTTACCTCAATCAGTTTACACACCGCTCCCAATGCAGTGTTTTGGGCTGTTCTAACTTAACGGGACTTTGCATGACCCGCGTCCCGCATCGTGTCCCGGGCGCCGTTTTCTCATCCGAGGGCCGAGAAAAAGCTGGCCGGCTTTTGTTTCACGTCTCAGATGTGACTGATGTGGCCATGCTATCAGGCAGGTGTAATGATCAGTTGGACATGTGATGCCACATCGTAGTAAAGCAGTATTCTCCAGTGTGTCCCGCTCCACAAAGATCGCCTTTTGGTCTGTGGCCGGTTAGTGCACGCGACGTGATGCTCTCTCAGCGGGCGTATTATAGATTTACGTCATGGTTGAGGTCCACGCGGTAGTGGCCAAAGCCACGCTCTCATTTGAGCGTCAGAACCCGCTCATCGAAACGGCGAAGCAGATTTGGTTGGGTGGTACTCAAAGACAGGACTACTATAACATCTATCAAGTTATGCAAAAGAGTTGGCATAATGGGTTTACAGATGTTCCTCATTGGGGTACCCAGATACTCAAGGAGGGGACGTGGTCACCCCTAGTAGTGGAATCAAGGAGGAGTTGAAACCTTGTGCCACATCCAGCCTTTCGGGCACGATCGTGAACAGGGTGCAAGGTCTCATACGCCAAACATCCCATTAGAATCTGGGGCTTGAAACTGAACCAGGATGCGGTTCCACACTAAGTGCGAGGTGCCCTGGGGCCGGTAAGTATTGCACCTCGTCACCATGCAGGCGATATCTATTTATACTCAAGATTCGTTACTATGCAATGTCGATCCGGAATTCCATCGCTCCGTGGGGGCATTCCTGCCATGTCTCGCGCCGTATCCTTTATATTGATGTCTCGTTAATTCGTAACTTATAGCGGGGTAAGAACTTCGTTGGTTTCACAGATTTCGTAGACTCCCTCCTCAAGACCTGTAAACCTTAAGGATTGACTGTCGACCCCCAACGACGTCGTAATCGAATGCTCAGAGGCAACTCCGATAAGATAAATGCTGTTCATCCTAAATAGGAGGAATAAACTTCTCACTCAGCTCATTCCGGATACTCACACCGTAAAGTGACTTGGTGCGCCGTCAGTCTTTGACGCTTTAGACAATACCTTTTAGCAAACTAAGCTAATTGCGCTACGGGGTTGCCGACAAAGTGGATGGCCTTCTATCTACCCTGCTAATTCCTCGGGGCTGGTGGCCGCGCCTACGGAAATGGCACAAAATTGCTCGGGTAGGGTATCCGCATGAGTGTTTCGATTGTGTACGGACAAACAATAGTGTATATGTATACAATCAAAATTCTTACTTAAAAACGAGATTTCGTAGGCCATAAATCAATAGTCGTTGATGGAGTGATTGGATTTTTCATATGCACTTACTAAGAGAGCGCCAGGGAGGCTAGAGAAATCATGACGATTAGCTGCGGAAGGCATGAAGAGGGCCGGGATACACCAAGAGGGAGCGCCTCACCGTGACCTGCAGTCTTGGACCGCGCATGGCTTGTGTCTAACACCAGGCTTACATGCGCGCAGGAACAAATTATTTCATAGATTGGAGTTTAGAGTACGCGTAGCTTGGCCAAATCCACGACACGGGCACATTATTGAGCGCTCCCACGTCTGGGGTCAAGGACATGACTTGATAATTTGTAATCTTCTAATTTCTCAGCG'/>

    <sequence taxon='37' value='TTACTTAGCGTTCGAGATATGCAGCCTTCGTTCACTAAGTAAACTAGCTTGACACACGCGATGGTGGTTCCTTCTCGATTCGACACCGCAGCGGACCGTGCGGCTTCACGTAACCGCGTGCGCTTGGTATCTTCACCAGGTTTAAGAGTAGCCCGGTTTCTGGATTCGGATCGCGACCGAAACCAGTCCTTCGGAACCGCGCACATTGCTTACTATATCAAACTCGTCCGTCTTCATTGATCGGACATAACCCTAGGCACCCTCCCCTTGAATACCGCGTTGCTAGTCGGTCCTTCTTGCTCGATGGGGTAGAAACGTTTACCTCAATCAGTTTACACACCGCTCCCAATGCAGTGTTTTGGGCTGTTCTAACTTAACGGGACTTTGCATGACCCGCGTCCCGCATCGTGTCCCGGGCGCCGTTTTCTCATCCGAGGGCCGAGAAAAAGCTGGCCGGCTTTTGTTTCACGTCTCAGATGTGACTGATGTGGCCATGCTATCAGGCAGGTGTAATGATCAGTTGGACATGTGATGCCACATCGTAGTAAAGCAGTATTCTCCAGTGTGTCCCGCTCCACAAAGGTCGCCTTTTGGTCTGTGGCCGGTTAGTGCACGCGACGTGATGCTCTCTCAGCGGACGTTTTATAGATTTACGTCATGGTTGAGGTCCACGCGGTAGTGGCCAAAGACACGCTCTCATTTGAGCGTCAGAACCCGCTCATCGAAACGGCGAAGCAGATTTGGTTGGGTGGTACTCAAAGACAGGACTACTATAACATCTATCAAGTTATGCAAAAGGGTTGGCATAATGGGTTTACAGATGTTCCTCATTGGGGTACCCAGATACTCAAGGAGGGGACGTGGTCACCCCTAGTAGTGGAATCAAGGAGGAGTTGAAACCTTGTGCCACATCCAGCCTTTCGAGCACGATCGTGAACAGGGTGCAAGGTCTCATACGCCAAACATCCCATTAGAATCTGGGCCTTGAAACTGAACCAGGATGCGGTTCCACACTAAGTGCGAGGTGCCCTGGGGCCGGTAAGTATTGCACCTCGTCACCATGCAGGCGATATCTATTTATACTCAAGATTCGTTACTATGCAATGTCGCTCCGGAATTCCATCGCTCCGTGGGGGCATTCCTGCCATGTCTCGCGCCGTATCCTTTATATTGATGTCTCGTTAATTCGTAACTTATGGCGGGGTAAGAACTTCGTTGGTTTCACAGATTTCGCAGACTCCCTCCTCAAGACCTGTAAACCTTAAGGATTGACTGTCGACCCCCAACGACGTCGTAATCGAATGCTCAGAGGCAACTCCGATAAGATAAATGCTGTTCATCCTAAATAGGAGGAATAAACTTCTCACTCAGCTCATTCCGGATACTCACACCGTAAGGTGACTTGGTGCGCCGTCAGTCTTTGACGCTTTAGACAATACCTTTTAGCAAACTAAGCTAATTGCGCTACGGGGTTGCCGACAAAGTGGATGGCCTTCTATCTACCCTGCTAATTCCTCGGGGCTGGTGGCCGCGCCTACGGAAATGGCACAAAATTGCTCGGGTAGGGTATCCGCATGAGTGTTTCGATCGTGTACGGACAAACAATAGTGTATATGTATACAATCAGAATTCTTACTTAAAAACGAGATTTCATAGGCCATAAATCAATAGTCGTTGATGGAGTGATTGGATTTTTCATATGCACTTACTAAGAGAGCGCCAGGGAGGCTAGATAAATCATGACGATTAGCTGCGGAAGGCATGAAGAGGGCCGGGATACACCAAGAGGGAGCGCCTCACCGTGACCTGCAGTCTTGGACCGCGCATGGTTTGTGTCTAACACCAGGCTTACATGCGCGCAGGAACAAATTATTTCATAGATTGGAGTTTAGAGTACGCGTAGCTTGGCCAAATCCACGACACGGGCACATTATTGAGCGCTCCCACGTCTGGGGTCAAGGACATGACTTGATAATTTGTAATCTTCTAATTTATCAGCG'/>

    <sequence taxon='14' value='TTACTTAGCGTCCGAGATATGCAGCCTTTGTTCACTAAGTAAACTAGCTTGACACACGCGATGGTGGTTCCTTCTCGATTCGACACCGCAGCGGACCGTGCGGCTTCACGTAACCGCGTGCGCTTGGTATCTTCACCAGGTTTAAGAGTAGCCCGGTTTCTGGATTCGAATCGCGACCGAAACCAGTCCTTCGGAACCGCGTACATTGCTTACTATATCAACCTAGTCCGTCTTCATTGATCGGACATAACCCTAGGCACCCTCCCCTTGAATACCGCGTTGCTAGTCGGTCCTTCTTGCTCGATGGGGTAGAAACGTTTACCTCAACCAGTTTACACACCGCTCCCAATGCAGTGTTTTGGGCTGTTCTAACTTACCGGGACTTTGCATGACCCGCGTCCCGCATCGTGTCCCGGGCGCCGTTTTCTCATCCGAGGGCCGAGAAAAAGCTGGCCGGCTTTTGTTTCACGCCTCAGATGTAACTGATGTGGCCATGCTATCAGGCAGGTGTAATGATCAGTTGGACATGTGATGCCACATCGTAGTAAAGCAGTATTCTCCAGTGTGTCCCGCTCCACAAAGGTCGCCTTTTGGTCTGTGGCCGGTTAGTGCACGCGACGTGATGCTCTCTCAGCGGGCGTTTTATAGATTTACGTCATGGTTGAGGTCCACGCGGTAGTGGCCAAAGACACGCTCTCATTTGAGCGTCAGAACCCGCTCATCGAAACGGCGAAGCAGATTTGGTTGGGTGGTACTCAAAGACAGGACTACTATAACATCTATCAAGTTACGCAAAAGGGTTGGCATAATGGGTTTACAGATGTTCCTCATTGGGGTACCCAGATACTCAAGGAGGGGACGTGGTCACCCCTAGTAGTGGAATCAAGGAGGAGTTGAAACCTTGTGCCACATCCAGCCTTTCGGGCACGATCGTGAACAGGGTGCAAGGTCTCATACGCCAAACATCCCATTAGAATCTGGGGCTTGAAACTGAACCAGGATGCGGTTCCACACTAAGTGCGAGGTGCCCTGGGGCTGGTAAGTATTGCACCTCGTCACCATGCAGGCGATATCTATTTATACTCAAGATTCGTTACTATGCAATGCCGATCCGGAATTCCATCGCTCCGTGGGGGCATTCCTGCCATGTCTCGCGCCGTATCCTTTATATTGATGTCTCGTTAATTCGTAACTTATGGCGGGGTAAGAACTTCGTTGGTTTAACAGATTCCGTAGACTCCCTCCTCAAGACCTGTAAACCTTAAGGATTGACTGTCGACCCCCAACGACGTCGTAATCGAATGCTCAGAGGCAACTCCGATAAGATAAATGCTGTTCATCCTAAATAGGAGGAATAAACTTCTCAGTCAGCTCATTCCGGATACTCACACCGTAAGGTGACTTGGTGCGCCGTCAGTCTTTGACTCTTTAGACAATACCTTTTAGCAAACTCAGCTAATTGCGCTACGGGGTTGCCGACAAAGTGGATGGCCTTCTATCCACCCTGCTAATTCCTCGGGGCTGGTGGCCGCGCCTACGGAAATGGCACAAAATTGCTCGGGTAGGGTATCCGCATGAGTGTTTCGATCGTGTACGGACAAACAATAGTGTATATGTATACAATCAAAATTCTTACTTAAAAACGAGATTTCGTAGGCCATAAATCAATAGTCGTTGATGGAGTGATTGGATTTTTCATATGCACTTACTAAGAGAGCGCCAGGGAGGCTAGATAAACCATGACGATTAGCTGCGGAAGGCATGAAGAGGGCCGGGATACCCCAAGAGGGAGCGCCTCACCGTGACCTGCAGTCTTGGACCGCGCATGGCTTGTGTCTAACACCAGGCTTACATGCGCGCAGGAACAAATTATTTCATAGATTGGAGTTTAGAGTACGCGTAGCTTGGCCAAATCCACGACACGGGCACATTATTGAGCGCTCCCACGTCTGGGGTCAAGGACATGACTTGATAATTTGTAATCTTCTAATTTCTCAGCG'/>

    <sequence taxon='16' value='TTACTTAGCGTCCGAGATATGCAGCCGTTGTTCACTAAGTAAACTAGCTTGACACACGCGATGGTGGTTCCTTCTCGATTCGACACCGCAGCGGACCGTGCGGCTTCACGTAACCGCGTGCGCTTGGTATCTTCACCAGGTTTAAGAGTAGCCCGGTTTCTGGATTCGAATCGCGACCGAAACCAGTCCTTCGGAACCGCGTACATTGCTTACTATATCAACCTAGTACGTCTTCATTGATCGGACATAACCCTAGGCACCCTCCCCTTGAATACCGCGTTGCTAGTCGGTCCTTCTTGCTCGATGGGGTAGAAACGTTTACCTCAACCAGTTTACACACCGCTCCCAATGCAGTGTTTTGGGCTGTTCTAACTTACCGGGACTTTGCATGACCCGCGTCCCGCATCGTGTCCCGGGCGCCGTTTTCTCATCCGAGGGCCGAGAAAAAGCTGGCCGGCTTTTGTTTCACGCCTCAGATGTAACTGATGTGGCCATGCTATCAGGCAGGTGTAATGATCAGTTGGACATGTGATGCCACATCGTAGTAAAGCAGTATTCTCCAGTGTGTCCCGCTCCACAAAGGTCGCCTTTTGGTCTGTGGCCGGTTAGTGCACGCGACGTGATGCTCTCTCAGCGGGCGTTTTATAGATTTACGTCATGGTTGAGGTCCACGCGGTAGTGGCCAAAGACACGCTCTCATTTGAGCGTCAGAACCCGCTCATCGAAACGGCGAAGCAGATTTGGTTGGGTGGTACTCAAAGACAGGACTACTATAACATCTATCAAGTTACGCAAAAGGGTTGGCATAATGGGTTTACAGATGTTCCTCATTGGGGTACCCAGATACTCAAGGAGGGGACGTGGTCACCCCTAGTAGTGGAATCAAGGAGGAGTTGAAACCTTGTGCCACATCCAGCCTTTCGGGCACGATCGTGAACAGGGTGCAAGGTCTCATACGCCAAACATCCCATTAGAATCTGGGGCTTGAAACTGAACCAGGATGCGGTTCCACACTAAGTGCGAGGTGCCCTGGGGCTGGTAAGTATTGCACCTCGTCACCATGCAGGCGATATCTATTTATACTCAAGATTCGTTACTATGCAATGCCGATCCGGAATTCCATCGCTCCGTGGGGGCATTCCTGCCATGTCTCGCGCCGTATCCTTTATATTGATGTCCCGTTAATTCGTAACTTATGGCGGGGTAAGAACTTCGTTGGTTTAACAGATTCCGTAGACTCCCTCCTCAAGACCTGTAAACCTTAAGGATTGACTGTCGACCCCCAACGACGTCGTAATCGAACGCTCAGAGGCAACTCCGATAAGATAAATGCTGTTCATCCTAAATAGGAGGAATAAACTTCTCAGTCAGCTCATTCCGGATACTCACACCGTAAGGTGACTTGGTGCGCCGTCAGTCTTTGACTCTTTAGACAATACCTTTTAGCAAACTCAGCTAATTGCGCTACGGGGTTGCCGACAAAGTGGATGGCCTTCTATCCACCCTGCTAATTCCTCGGGGCTGGTGGCCGCGCCTACGGAAATGGTACAAAATTGCTCGGGTAGGGTATCCGCATGAGTGTTTCAATCGTGTACGGACAAACAATAGTGTATATGTATACAATCAAAATTCTTACTTAAAAACGAGATTTCGTAGGCCATAAATCAATAGTCGTTGATGGAGTGATTGGATTTTTCATATGCACTTACTAAGAGAGCGCCAGGGAGGCTAGATAAACCATGACGATTAGCTGCGGAAGGCATGAAGAGGGCCGGGATACCCCAAGAGGGAGCGCCTCACCGTGACCTGCAGTCTTGGACCGCGCATGGCTTGTGTCTAACACCAGGCTTACATGCGCGCAGGGACAAATTATTTCATAGATTGGAGTTTAGAGTACGCGTAGCTTGGCCAAATCCACGACACGGGCACATTATTGAGCGCTCCCACGTCTGGGGTCAAGGACATGACTTGATAATTTGTAATCTTCTAATTTCTCAGCG'/>

    <sequence taxon='30' value='TTACTTAGCGTCCGAGATATGCAGCCTTTGTTCACTAAGTAAACTAGCTTGACACACGCGGTGGTGGTTCCCTCTCGATTCGACACCGCAGCGGACCGTGCGACTTCACGTAACCGCGTGCGCTTGGAATCTTCACCAGGTTTAAGAGTAGCCCGGTTTCTGGATTCGAATCGCGACCGAAACCAATCCTTCGGAACCGCGTACACTGCTTACTATATCAACCTAGTCCGTCTTCATTGATCGAACATAACCCTAGGCACCCTCCCCTTGAATACCGCGTTGCTAGTCGGTCCTTCTTGCTCGATGGGGTAGAAACGTTTACCTCAACCAGTTTACACACCGCTCCCAATGCCGTGTTTTGGGCTGTTCTAACTTACCGGGACTTTGCATGACCCGCGTCCCGCATCGTGTCCCGGGCGCCGTTTTCTCATCCGAGGGCCGAGAAAAAGCTGGCCGGCTTTTGTTTCACGCCTCAGATGTAACTGATGTGGCCACGCTATCAGGCAGGTGTAATGATCAGTTGGACATGTGATGCCACATCGTAGTAAAGCAGTATTCTCCAGTGTGTCCCGCTCCACAAAGGTCGCCTTTTGGTCTGTGGCCGATTAGTGCACGCGACGTGATGCTCTCTCAGCGGGCGTTTTATAGATTTACGTCAGGGTTGAGGTCCACGCGGTAGTGGCCGAAGACACGCTCTCATATGAGCGTCAGAACCCGCTCATCGAAACGGCGAAGCAGATTTGGTTGGGTGGTACTCAAAGGCAGGACTACTATAACATCTATCAAGTTACGCAAAAGGGTTGGCATAATGGGTTTACAGATGTTCCTCATTGGGGTACCCAGGTACTCAAGGAGGGGACGTGGTCACCCCTAGTAGTGGAATCAAGGAGGAGTTGAAACCTTGTGCCACATCCAGCCTTCCGGGCACGATCGTGAACAGGGTGCAAGGTCTCATACGCCAAACATCCCATTAGAATCTGGGGCTTGAAACTGAACCAGGATGCGGTTCCACACTAAGTGCGAGGTGCCCTGGGGCTGGTAAGTATTGCACCTCGTCACCATGCAGGCGATATCTATTTATACTCAAGATTCGTTACTATGCAATGCCGATTCGGAATTCCATCGCTACGTGGGGGCATTCCTGCCATGTCTCGCGCCGTATCCTTTATATTGATGTCTCGTTAATTCGTAACTTATGGCGGGGTAAGAACTTCGTTGGTTTAACAGATTCCGTAGACTCCCTCCTCAAGACCTGTAAACCTTAAGGATTGACTGTCGACCCCCAACGACGTCGTAATCGAATGCTCAGAGGCAACTCCGATAAGATAAATGCTGTTCATCCTAAATAGGAGGAATAAACTTCTCAGTCAGCTCATTCCGGATACTCACACCGTAAGGTGACTTGGTGCGCCGCCAGTCTTTGACTCTTTAGACAATACCTTTTAGCAAACTCAGCTAATTGCGCTACGGGGTTGCCGACAAAGTGGATGGCATTCTATCCACCCTGCTAATTCCTCGGGGCTGGTGGCCGCGCCTACGGAAGTGGCACAAAATTGCTCGGGTAGGGTATCCGCATGAGTGTTTCGATCGTGTACGGACAAACGATAGTGTATATGTATACAATCAAAATTCTTACTTAAAAACGAGATTTCGTAGGCCATAAATCAATAGTCGTTGATGGAGTGATTGGATTTTTCATATGCACTTACTAAGAGAGCGCCAGGGAGGCTAGATAAACCATGACGATTAGCTGCGGAAGGCATGTAGAGGGCCGGGCTACCCCAAGAGGGAGCGCCTCACCGTGACCTGCAGTCTTAGACCGCGCATGGCTTGTGTCTAACACCAGGCTTACATGCGCGCAGGAACAAATTATTTCATAGATTGGAGTTTAGAGTACGCGTAGCTTGCCCAAATCCACGACACGGGCACATTATTGAGCGATCCCACATCTGGGGTCAAGGACATGACTTGATAATTTGTAATCTTCTAATTTCTCAGCG'/>

    <sequence taxon='75' value='TTACTTAGCGTCCGAGATATGCAGCCTTTGTTCACTAAGTAAACTAGCTTGACACACGCGATGGTGGTTCCTTCTCGATTCGACACCGCAGCGGACCGTGCGGCTTCACGTAACCGCGTGCGCTTGGTATCTTCACCAGGTTTAAGAGTAGCCCGGTTTCTGGATTCGAATCGCGACCGAAACCAGTCCTTCGGAGCCGCGTACATTGCTTACTATATCAACCTAGTCCGTCTTCATTGATCGGACATAACCCTAGGCACCCTCCCCTTGACTACCGCGTTGCTAGTCGGTCCTTCTTGCTCGATGGGGTAGAAACGTTTACCTCAACCAGTTTACACACCGCTCCCAATGCAGTGTCTTGGGCTGTTCTAACTTACCGGGACTTTGCATGACCCGCGTCCCGCATCGTGTCCCGGGCGCCGTTTTCTCATCCGAGGGCCGAGAAAAAGCTGGCCGGCTTTTGTTTCACGCCTCAGATGTAACTGATGTGGCCATGCTATCAGGCAGGTGTAATGATCAGTCGGACATGTGATGCCACATCGTAGTAAAGCAGTATTCTCCAGTGTGTCCCGCTCCGCAAAGGTCGCCTTTTGGTCTGTGGCCGGTTAGTGCACGCGACGTGATGCTCTCTCAGCGGGCGTTTTATAGATTTACGTCAGGGTTGAGGTCCACGCGGTAGTGGCCAAAGACACGCTCTCATTTGAGCGTCAGAACCCGCTCATCGAAACAGCGAAGCAGATTTGGTTGGGTGGTACTCAAAGACAGGACTACTATAACATCTATCAAGTTACGCAAAAGGGTTGGCATAATGGGTTTACAGATGTTCCTCATTGGGGTACCCAGATACTCAAGGAGGGGACGTGGTCACCCCTAGTAGTGGAATCAAGGAGGAGTTGAAACCTTGTGCCATATCCAGCCTTTCGGGCACGATCGTGAACAGGGTGCAAGGTCTCATACGCCAAACATTCCATTAGAATCTGGGGCTTGAAATTGAACCAGGATGCGGTTCCACACTAAGTGCGAGCTGCCCTGGGGCTGATAAGTATTGCACCTCGTCACCGTGCAGGCGATATCTATTTATACTCAAGATTCGTTACTATGCAATGCCGATTCGGAATTCCATCGCTCCGTGGGGGCATTCCTGCCATGTCTCGCGCCGTATCCTTTATATTGATGTCTCGTTAATTCGTAACTTATGGCGGGGTAAGAACTTCGTTGGTTTAACAGATTCCGTAGACTCCCTCCTCAAGACCTGTAAACCTTAGGGATTGACTGTCGACCCCCAACGACGTTGTAATTGAATGCTCAGAGGCAACTCCGATAAGATAAATGCTGTTCATCCTAAATAGGAGGAATAAACTTCTCAGTCAGCTCATTCCGGATACTCACACCGTAAGGTGACTTGGTGCGCCGTCAGTCTTTGACTCTTTAGACAATACCTTTTAGCAAACTCAGCTAATTGCGCTACGGGGTTGCCGACAAAGTGGATGGCCTTCTATCCACCCTGCTAATTCCTCGGGGCTGGTGGCCGCGCCTACGGAAATGGCACAAAATTGCTCGGGTAGGGTATCCGCATGAGTGTTTCGATCGTGTACGGACAAACAATAGTGTATATGTATACAATCAAAATTCTTACTTAAAAACGAGATTTCGTAGGCCATAAATCAATAGTCGTTGATGGAGTGATTGGATTTTTCATATGCACTTACTAAGAGAGCGCCAGGGAGGCTAGATAAACCATGACGATTAGCTGCGGAAGGCATGAAGAGGGCCGGGATACCCCAAGAGGGAGCGCCTCACCGTGACCTGCAGTCTTGGACCGCGCATGGCTTGTGTCTAACACCAGGCTTACATGCGCGCAGGAACAAATTATTTCATAGATTGGAGTTTAGAGTACGCGTAGCTTGGCCAAATCCACGACACGGGCACATTATTGAGCGATCCCACATCTGGGGTCAAGGACATGACTTGATAATTTGTAATCTTCTAATTTCTCAGCG'/>

    <sequence taxon='17' value='TTACTTAGCGTCCGAGATATGCAGCCTTCGTTCACTAAGTAAACTAGCTTGACACACGCGATGGTGGTTCCTTCTCGATTCGACACCGCAGCGGACCGTGCGGCTTCACGTAACCGCGTGCGCTTGGTATCTTCACCAGGTTTAAGAGTAGCCCGGTTTCTGGATTCGAATCGCGACCGAAACCAGTCCTTCGGAACCGCGTACATTGCTTACTATGTCAACCTAGTCCGTCTTCATTGATCGGACATAACCCTAGGCACCCTCCCCTTGAATACCGCGTTGCTAGTCGGTCCTTCTTGCTCGATGGGGTAGAAACGTTTACCTCAATCAGTTTACACACCGCTCCCAATGCAGTGTTTTGGGCTGTTCTAACTTACCGGGACTTTGCATGACCCGCGTCCCGCATCGTGTCCCGGGCGCCGTTTTCTCATCCGAGGGCCGAGAAAAAGCTGGCCGGCTTTTGTTTCACGCCTCAGATGTAACTGATGTGGCCATGCTATCAGGCAGGTGTAATGATCAGTTGGACATGTGATGCCACATCGTAGTAAAGCAGTATTCTCCAGTGTGTCCCGCTCCACAAAGGTCGCCTTTTGGTCTGTGGCCGGTTAGTGCACGCGACGTGATGCTCTCTCAGCGGGCGTTTTATAGATTTACGTCATAGTTGAGGTCCACGCGGTAGTGGCCAAAGACACGCTCTCATTTGAGCGTCAGAACCCGCTCATCGAAACGGCGAAGCAGATTTGGTTGGGTGGTACTCAAAGACAGGACTACTATAACATCTATCAAGTTACGCAAAAGGGTTGGCATAATGGGTTTACAGATGTTCCTCATTGGGGTACCCAGATACTCAAGGAGGGGACGTGGTCACCCCTAGTAGTGGAATCAAGGAGGAGTTGAAACCTTGTGCCACATCCAGCCTTTCGGGCACGATCGTGAACAGGGTGCAAGGTCTCATACGCCAAACATCCCATTAGAATCTGGGGCTTGAAACTGAACCAGGATGCGGTTCCACACTAAGTGCGAGGTGCCCTGGGGCTGGTAAGTATTGCACCTCGTCACCATGCAGGCGATATCTATTTATACTCAAGATTCGTTACTATGCAATGCCGATCCGGAATTCCATCGCTCCGTGGGGGCATTCCTGCCATGTCTCGCGCCGTATCCTTTATATTGATGTCTCGTTAATTCGTAACTTATGGCGGGGTAAGAACTTCGTTGGTTTAACAGATTCCGTAGACTCCCTCCTCAAGACCTGTAAACCTTAAGGATTGACTGTCGACCCCCAACGACGTCGTAATCGAATGCTCAGAGGCAACTCCGATAAGATAAATGCTGTTCATCCTAAATAGGAGGAATAAACTTCTCAGTCAGTTCATTCCGGATACTCACACCGTAAGGTGACTTGGTGCGCCGTCAGTCTTTGACTCTTTAGACAATACCTTTTAGCAAACTCAGCTAATTGCGCTACGGGGTTGCCGACAAAGTGGATGGCCTTCTATCCACCCTGCTAATTCCTCGGGGCTGGTGGCCGCGCCTACGGAAATGGCACAAAATTGCTCGGGTAGGGTATCCGCATGAGTGTTTCGATCGTGTACGGACAAACAATAGTGTATATGTATACAATCAAAATTCTTACTTAAAAACGAGATTTCGTAGGCCATAAATCAATAGTCGTTGATGGAGTGATTGGATTTTTCATATGCACTTACTAAGAGAGCGCCAGGGAGGCTAGATACACCATGACGATTAGCTGCGGAAGGCATGAAGAGGGCCGGGATACCCCAAGAGGGAGCGCCTCACCGTGACCTGCAGTCTTGGACCGCGCATGGCTTGTGTCTAACACCAGGCTTACATGCGCGCAGGAACAAATTATTTCATAGATTGGAGTTTAGAGTACGCGTAGCTTGGCCAAATCCACGACACGGGCACATTATTGAGCGCTCCCACGTCTGGGGTCAAGGACATGACTTGATAATTTGTAATCTTCTAATTTCTCAGCG'/>

    <sequence taxon='35' value='TTACTTAGCGTCCGAGATATGCAGCCTTCGTTCACTAAGTAAACTAGCTTGACACACGCGATGGTGGTTCCTTCTCGATTCGACACCGCAGCGGACCGTGCGGCTTCACGTAACCGCGTGCGCTTGGTATCTTCACCAGGTTTAAGAGTAGCCCGGTTTCTGGATTCGAATCGCGACCGAAACCAGTCCTTCGGAACCGCGTACATTGCTTACTATGTCAACCTAGTCCGTCTTCATTGATCGGACATAACCCTAGGCACCCTCCCCTTGAATACTGCGTTGCTGGTCGGTCCTTCTTGCTCGATGGGGTAGAAACGTTTACCTCAATCAGTGTACACACCGCTCCCAATGCAGTGTTTTGGGCTGTTCTAACTTACCGGGACTTTGCATGACCCGCGTCCCGCATCGTGTCCCGGGCGCCGTTTTCTCATCCGAGGGCCGAGAAAAAGCTGGCCGGCTTTTGTTTCACGCCTCAGATGTAACTGATGTGGCCATGCTATCAGGCAGGTGTAATGATCAGTTGGACATGTGATGCCACATCGTAGTAAAGCAGTATTCTCCAGTGTGTCCCGCTCCACAAAGGTCGCCTTTTGGTCTGTGGTCGGTTAGTGCACGCGACGTGATGCTCTCTCAGCGGGCGTTTTATAGATTTACGTCATGGTTGAGGTCCACGCGGTAGTGGCCAAAGACACGCTCTCATTTGAGCGTCAGAACCCGCTCATCGAAACGGCGAAGCAGATTTGGTTGGGTGGTACTCAAAGACAGGACTACTATAACATCTATCAAGTTACGCAAAAGGGTTGGCATAATGGGTTTACAGATGTTCCTCATTGGGGTACCCAGATACTCAAGGAGGGGACGTGGTCACCCCTAGTAGTGGAATCAAGGAGGAGTTGAAACCTTGTGCCACATCCAGCCTTTCGGGCACGATCGTGAACAGGGTGCAAGGTCTCATACGCCAAACATCCCATTAGAATCTGGGGCTTGAAACTGAACCAGGATGCGGTTCCACACTAAGTGCGAGGTGCCCTGGGGCTGGTAAGTATTGCACCTCGTCACCATGCAGGCGATATCTATTTATACTCAAGATTCGTTACTATGCAATGCCGATCCGGAACTCCATCGCTCCGTGGGGGCATTCCTGCCATGTCTCGCGCCGTATCCTTTATATTGATGTCTCGTTAATTCGTAACTTATGGCGGGGTAAGAACTTCGTTGGTTTAACAGATTCCGTAGACTCCCTCCTCAAGACCTGTAAACCTTAAGGATTGACTGTCGACCCCCAACGACGTCGTAATCGAATGCTCAGAGGCAACTCCGATAAGATAAATGCTGTTCATCCTAAATAGGAGGAATAAACTTCTCAGTCAGTTCATTCCGGATACTCACACCGTAAGGTGACTTGGTGCGCCGTCAGTCTTTGACTCTTTAGACAATACCTTTTAGCAAACTCAGCTAATTGCGCTACGGGATTGCCGACAAAGTGGATGGCCTTCTATCCACCCTGCTAATTCCTCGGGGCTGGTGGCCGCGCCTACGGAAATGGCACAAAATTGCTCGGGTAGGGTATCCGCATGAGTGTTTCGATCGTGTACGGACAAACAATAGTGGATATGTATACAATCAAAATTCTTACTTAAAAACGAGATTTCGTAGGCCATAAATCAATAGTCGTTGATGGAGTGATTGGATTTTTCATATGCACTTACTAAGAGAGCGCCAGGGAGGCTAGATAAACCATGACGATTAGCTGCGGAAGGCATGAAGAGGGCCGGGATACCCCAAGAGGGAGCGCCTCACCGTGACCTGCAGTCTTGGACCGCGCATGGCTTGTGTCTAACACCAGGCTTACATGCGCGCAGGAACAAATTATTTCATAGATTGGAGTTTAGAGTCCGCGTAGCTTGGCCAAATCCACGACACGGGCACATTATTGAGCGCTCCCACGTCTGGGGTCAAGGACATGACTTGATAATTTGTAATCTTCTAATTTCTCAGCG'/>

    <sequence taxon='51' value='TTACTTAGCGTCCGAGATATGCAGCCTTCGTTCACTAAGTAAACTAGCTTGACACACGCGATGGTGGTTCCTTCTCGATTCGACAACGCAGCGGACCGTGCGGCTTCACGTAACCGCGTGCGCTTGGTATCTTCACCAGGTTTAAGAGTAGCCCGGTTTCTGGATTCGAATCGCGACCGAAACCAGTCGTTCGGAACCGTGTACATTACTTACTATGTCAACCTAGTCCCTCTTCATTGATCGGACATAACCCTAGGCACCCTCCCCTTGAATACCGCGTTGCTGGTCGGTCCTTCTTGCTCGATGGGGTAGAAACGTTTACCTCAACCAGTGTACCCACCGCTCCCAATGCAGTGTTTTGGGCTGTTCTAACTTACCGGGACTTTGCATGACCCGCATCCCGCATCGTGTCCCGGGCGCCGTTTTCTCATCCGAGGGCCGAGAAAAAGCTGGCCGGCTTTTGTTCCACGCCTCAGATGTAACTGATGTGGCCATGCTATCAGGCAGGTGTAATGATCAGTTGGACATGTGATGCCACATCGTAGTAAAGCAGTATTCTCCAGTGTGTCCCGCTCCACAAAGGTCGCCCTTTGGTCTGTGGCCGGTTAGTGCACGCGACGTGATGCTCTCTCAGCGGGCGTTTTATAGATTTACGTCATGGTTGAGGTCCACGCGGTGGTGGCCAAAGACACGCTTTCATTTGAGCGTCAGAACCCGCTCATCGAAACGGCGAAGCAGATTTGGTTGGGTGGTACTCAAAGACAGGACTACTATAACATCTATCAAGTTACGCAAAAGGGTTGGCATAATGGGTTTACAGATGTTCCTCATTGGGGTACCCAGATACTCAAGGAGGGGACGTGGTTACCCCTAGTAGTGGAATCAAGGAGGAGTTGAAACCTTGTGCCACATCCAGCCTTTCGGGCACGATCGTGAACAGGGTGCAAGGTCTCATACGCCAAACATCCCCTTAGAATCTGGGGCTTGAAACTGAACCAGGATGCGGTTCCACACTAAGTGCGAGGTGCCCTGGGGCTGGTAAGTATTGCACCTCGTCACCATGCAGGCGATATCTATTTATACTCAAGATTCGTTACTATGCAATGCCGATCCGGAACTCCATCGCCCCGTGGGGGCATTCCTGCCATGTCTCGCGCCGTATCCTTTATATTGATGTCTCGTTAATTCGTAACTTATGGCGAGGTAAGAACTTCGTTGGTTTAACAGATTCCGTAGACTCCCTCCTCAAGACCTGTAAACCTTAAGGATTGACTGTCGACCCCCAACGACGTCGTAATCGAATGCTCAGAGGCAACTCCGATAAGATAAATGCTGTTCATCCTAAATAGGAGGAATAAACTTCTCAGTCAGTTCATTCCGGATACTCACACCGTAAGGTGACTTGGTGCGCCGTCAGTCTTTGACTCTTTAGACAATACCTTTTAGCAAACTCAGCTAATTGCGCTACGGGGTTGCCGACAAAGTGGATGGCCTTCTATCCACCCTGCTAATTCCTCGGGGCTGGTGGCCGCGCCTACGGAAATGGCACAAAATTGCTCGGGTAGGGTATCCGCATGAGTGTTTCGATCGTGTACGGACAAACAATAGTGGATATGTATACAATCAAAATTCTTACTTAAAAACGAGATTTCGTAGGCCATAAATCAATAGTCGTTGATGGAGTGATTGGATTTTTCATGTGCATTTACTAAGAGAGCGCCAGGGAGGCTAGATAAACCATGACGATTAGCTGCGGAAGGCATGAAGAGGGCCGGGATACCCCAAGAGGGAGCGCCTCACAGTGACCTGCAGTCTTGGACCGCGCATGGCTTGTGTCTAACACCAGGCTTACATGCGCGCAGGAACAAATTATTTCATAGATCGGAGTTTAGAGTCCGCGTAGCTTGGCCAAATCCACGACACGGGCACATTATTGAGCGCTCCCACGTCTGGGATCAAGGACGTGACTTGATAATTTGTAATCTTCTAATTTCTCAGCG'/>

    <sequence taxon='85' value='TTACTTAGCGTCCGAGATATGCAGCCTTCGTTCACTAAGTAAACTAGCTTGACACACGCGATGGTGGTTCCTTCTCGATTCGACACCGCAGCGGACCGTGCGGCTTCACGTAACCGCGTGCGCTTGGTATCTTCACCAGGTTTAAGAGTAGCCCGGTTTCTGGATTCGAATCGCGACCGAAACCAGTCCTTCGGAACCGCGTACATTGCTTACTATGTCAACCTAGTCCCTCTTCATTGATCGGACATAACCCTAGGCACCCTCCCCTTGAATACCGCGTTGCTGGTCGGTCCTTCTTGCTCGATGGGGTAGAAACGCTTACCTCAATCAGTGTACACACCGCTCTCAATGCAGTGTTTTGGGCTGTTCTAACTTACCGGGACTTTGCATGACCCGCGTCCCGCATCGTGTCCCGGGCGCCGTTTTCTCATCCGAGGGCCGAGAAAAAGCTGGCCGGCTTTTGTTTCACGCCTCAGATGTAACTGATGTGGCCATGCTATCAGGCAGGTGTAATGATCAGTTGGACATGTGATGCCACATCGTAGTAAAGCAGTATTCTCCAGCGTGTCCCGCTCCACAAAGGTCGCCTTTTGGTCTGTGGCCGGTTAGTGCACGCGACGTGATGCTCTCTCAGCGGGCGTTTTATAGATTTACGTCATAGTTGAGGTCCACGCGGTAGTGGCCAAAGACACGCTTTCATTTGAGCGTCAGAACCCGCTCATCGAAACGGCGAAGCAGATTTGGTTGGGTGGTACTCAAAGACAGGACTACTATAACATCTATCAAGTTACGCAAAAGGGTTGGCATAATGGGTTTACAGATGTTCTTCATTGGGGTACCCAGATACTCAAGGAGGGGACGTGGTTACCCCTAGTAGTGGAATCAAGGAGGAGTTGAAACCTTGTGCCACATCCAGCCTTTCGGGCACGATCGTGAACAGGGTGCAAGGTCTCATACGCCAAACATCCCATTAGAATCTGGGGCTTGAAACTGAACCAGGATGCGGTTCCACACTAGGTGCGAGGTGCCCTGGGGCTGGTAAGTATTGCACCTCGTCACCATGCTGGCGATATCTATTTATACTCAAGATTCGTTACTATGCAATGCCGATCCGGAACTCCATCGCTCCGTGGGGGCATTCCTGCCATGTCTCGCGCCGTATCCTTTATATTGATGTCTCGTTAATTCGTAACTTATGGCGGGGTAAGAACTTCGTTGGTTTAACAGATTCCGTAGACTCCCTCCTCAAGACCTGTAAACCTTAAGGATTGACTGTCGACCCCCGACGACGTCGTAATCGAATGCTCAGAGGCAACTCCGATAAGATAAATGCTGTTCATCCTAAATACGAGGAATAAACTTCTCAGTCAGTTCATTCCGGATACTCACACCGTAAGGTGACTTGGTGCGCCGTCAGTCTTTGACTCTTTAGACAATACCTTTTAGCAAACTCAGCTAATTGCGCTACGGGGTTGTCGACAAAGTGGATGGCCTTCTATCCACCCTGCTAATTCCTCGGGGCTGGTGGCCGCGCCTACGGAAATGGCACAAAATTGCTCGGGTTGGGTATCCGCATGAGTGTTTCGATCGTGTACGGACAAACAATAGTGGATATGTATACAATGAAAATTCTTACTTAAAAACGAGATTTCGTAGGCCATAAATCAATAGTCGTTGATGGAGTGATTGGATTTTTCATGTGCACTTACTAAGAGAGCGCCAGGGAGGCTAGATAAACCATGACGATTAGCTGCGGAAGGCATGAAGAGGGCCGGGATACCCCAAGAGGGAGCGCCTCACCGTGACCTGCAGTCTTGGACCGCGCATGGCTTGTGTCTAACACCAGGCTTACATGCGCGCAGGAACAAATTATTTCATAGATTGGAGTTTAGAGTCCGCGTAGCTTGGCCAAATCCACGGCACGGGCACATTATTGAGCGCTCCCACGTCTGGAGTCAAGGACATGACTTGATAATTTGTAATCTTCTAATTTCTCAGCG'/>

    <sequence taxon='91' value='TTACTTAGCGTCCGAGATATGCAGCCTTCGTTCACTAAGTAAACTAGCTTGACACACGCGATGGTGGTTCCTTCTCGATTCGACACCGCAGCGGACCGTGCGGCTTCACGTAACCGCGTGCGCTTGGTATCTTCACCAGGTTTAAGAGTAGCCCGGTTTCTGGATTCAAATCGCGACCGAAACCAGTCCTTCGGAACCGCGTACATTGCTTACTATGTCAACCTAGTCCCTCTTCATTGATCGGACATAACCCTAGGCACCCTCCCCTTGAATACCGCGTTGCTGGTCGGTCCTTCTTGCTCGATGGGGTAGAAACGCTTACCTCAATCAGTGTACACACCGCTCTCAATGCAGTGTTTTGGGCTGTTCTAACTTACCGGGACTTTGCATGACCCGCGTCCCGCATCGTGTCCCGGGCGCCGTTTTCTCATCCGAGGGCCGAGAAAAAGCTGGCCGGCTTTTGTTTCACGCCTCAGATGTAACTGATGTGGCCATGCTATCAGGCAGGTGTAATGATCAGTTGGACATGTGATGCCACATCGTAGTAAAGCAGTATTCTCCAGCGTGTCCCGCTCCACAAAGGTCGCCTTTTGGTCTGTGGCCGGTTAGTGCACGCGACGTGATGCTCTCTCAGCGGGCGTTTTATAGATTTACGTCATAGTTGAGGTCCACGCGGTAGTGGCCAAAGACACGCTTTCATTTGAGCGTCAGAACCCGCTCATCGAAACGGCGAAGCAGATTTGGTTGGGTGGTACTCAAAGACAGGACTACTATAACATCTATCAAGTTACGCAAAAGGGTTGGCATAATGGGTTTACAGATGTTCTTCATTGGGGTACCCAGATACTCAAGGAGGGGACGTGGTTACCCCTAGTAGTGGAATCAAGGAGGAGTTGAAACCTTGTGCCACATCCAGCCTTTCGGGCACGATCGTGAACAGGGTGCAAGGTCTCATACGCCAAACATCCCATTAGAATCTGGGGCTTGAAACTGAACCAGGATGCGGTTCCACACTAGGTGCGAGGTGCCCTGGGGCTGGTAAGTATTGCACCTCGTCACCATGCTGGCGATATCTATTTATACTCAAGATTCGTTACTATGCAATGCCGATCCGGAACTCCATCGCTCCGTGGGGGCATTCCTGCCATGTCTCGCGCCGTATCCTTTATATTGATGTCTCGTTAATTCGTAACTTATGGCGGGGTAAGAACTTCGTTGGTTTAACAGATTCCGTAGACTCCCTCCTCAAGACCTGTAAACCTTAAGGATTGACTGTCGACCCCCGACGACGTCGTAATCGAATGCTCAGAGGCAACTCCGATAAGATAAATGCTGTTCATCCTAAATACGAGGAATAAACTTCTCAGTCAGTTCATTCCGGATACTCACACCGTAAGGTGACTTGGTGCGCCGTCAGTCTTTGACTCTTTAGACAATACCTTTTAGCAAACTCAGCTAATTGCGCTACGGGGTTGTCGACAAAGTGGATGGCCTTCTATCCACCCTGCTAATTCCTCGGGGCTGGTGGCCGCGCCTACGGAAATGGCACAAAATTGCTCGGGTTGGGTATCCGCATGAGTGTTTCGATCGTGTACGGACAAACAATAGTGGATATGTATACAATGAAAATTCTTACTTAAAAACGAGATTTCGTAGGCCATAAATCAATAGTCGTTGATGGAGTGATTGGATTTTTCATGTGCACTTACTAAGAGAGCGCCAGGGAGGCTAGATAAACCATGACGATTAGCTGCGGAAGGCATGAAGAGGGCCGGGATACCCCAAGAGGGAGCGCCTCACCGTGACCTGCAGTCTTGGACCGCGCATGGCTTGTGTCTAACACCAGGCTTACATGCGCGCAGGAACAAATTATTTCATAGATTGGAGTTTAGAGTCCGCGTAGCTTGGCCAAATCCACGGCACGGGCACATTATTGAGCGCTCCCACGTCTGGAGTCAAGGACATGACTTGATAATTTGTAATCTTCTAATTTCTCAGCG'/>

    <sequence taxon='69' value='TTACTTAGCGTCCGAGTTATGCAGCCTTCGTTCACTAAGTAAACTAGCTTGACACACGCGATGGTGGTTCCTTCTCGATTCGACACCGCAGCGGACCGTGCGGCTTCACGTAACCGCGTGCGCTTGGTATCTTCACCAGGTTTAAGAGTAGCCCGGTTTCTGGATTCGAATCGCGACCGAAACCAGTCCTTCGGAACCGCGTACATTGCTTACTATGTCAACCTAGTCCGTCCTCATTGATCGGACGTAACCCTAGGCACCCTACCGTTGAATACCGCGTTGCTGGTCGGTCCTTCTTGCTCGATGGGGTAGAAACGTCTACCTCAATCAGTGTACACACCGCTCCCAATGCAATATTTTGGGCTGTTCTAACTTACCGGGACTTTGCATGACCCGCGTCCCGCATCGTGTCCCGGGCGCCGTTTTCTCATCCGAGGGCCGAGAAAAAGCTGGCCGGCTTTCGTTTCACGCCTCAGATGTAACTGATGTGGCCATGCTATCAGGCAGGTGTAATGATCAGTTGGACATGGGATGCCACATCGTAGTAAAGCAGTATTCTCTAGTGTGTCCCGCTCCACAAAGGTCGCCTTTCGGTCTGTGGCCGGTTAGTGCACGCGAAGTGATGCTCTCTCAGCGGGCGTTTTATAGATTTACGTCATGGTTGAGGTCCACGCGGTAGTGGCCAAAGACACGCTCTAATTTGAGCGTCAGAACCCGCTCATCGAAACGGCGAAGCAGATTTGGTTGGGTGGTACTCAAAGACAGGACTACTATAACATCTATCAAGTTACGCAAAAGGGTTGGCATAATGGGTTTACAGATGTTCCTCATTGGGGTACCCAGATACTCAAGGAGGGGACGTGGTCACCCCTAGTAGTGGAATCAAGGAGGAGTTGAAACCTTGTGCCACATCCAGCCTTTCGGGCACGATCGTGAACAGGGTGCAAGGTCTCATACGCCAAACATCCCATTAGAATCTGGGGCTTGAAACTGAACCAGGATGCGGTTCCACACTAAGTGCGAGGTGCCCTGGGGCTGGTAAGTATTGCACCTCGTCACCATGCAGGCGATATCTATTTATACTCAAGATTCGTTACTATGCAATGCCGATCCGGAACTCCATCGCTCGGTGGGGGCATTCCTGCCATGTCTCGCGCCGTATCCTTTATATTGATGTCTCGTTGATTCGTAACTTATGGCGGGGTAAGAGCTTCGTTGGTTTAACAGATTCCGTAGACTCCCTCCTCAAGACCTGTAAACCTTAAGGATTGACTGTCGACCCCCAACGACGTCGTAATCGAATGCTCAGAGGCAACTCCGATAAGATAAATGCTGTTCATCCTAAATAGGAGGAATAAACTTCTCAGTCAGTTCATTCCGGATACTCACACCGTAAGGTGACTTGGTGCGCCGTCAGTCTTTGACTCTTTAGACAATACCTTTTAGCAAACTCAGCTAATTGCGCTACGGGGTTGTCGACAAAGTGGATGGCCTTCTATCCACCCTGCTAATTCCTCGGGGCTGGTGGCCGCGCCTACGGAAATGGCACAAAATTGCTCGGGTAGGGTATCCGCATGAGTGTTTCGATCGTCTACGGACAAACAATAGTGTATATGTATACAATCAAAATTCTTACTTAAAAACGAGATTTCGTAGGCCATAAATCAATAGTCGTTGATGGAGTGATTGGATTTTTCATATGCACTTACTAAGAGAGCGCCAGGGAGGCTAGATAAACCATGACGATTAGCTGCGGAAGGCATGAAGAGGGCCGGGATACCCCAAGAGGGAGCACCTCACCATGACCTGCAGTCTTGGACCGCGCATGGCTTGTGTCTAACACCAGGCTTACATGCGCGCAGGAACAAATTATTTCATAGATTGGAGTTCAGAGTCCGCGTAGCTTGGCCAAATCCACGACACGGGCACATTATTGAGCGCTCCCACGTCTGGGGTCAAGGACATGACTTGATAATTTGTAATCTTCTAATTTCTCAGCG'/>

    <sequence taxon='82' value='TTACTTAGCGTCCGAGATATGCAGCCTTCGTTCACTAAGTAAACTAGCTTGACACACGCGATGGTGGTTCCTTCTCGATTCGACACCGCAGCGGACCGTGCGGCTTCACGTAACCGCGTGCGCTTGGTATCTTCACCAGGTTTAAGAGTAGCCCGGTTTCTGGATTCGAATCGCGACCGAAACCAGTCCTTCGGAACCGCGTACATTGCTTACTATGTCAACCTAGTCCGTCTTCATTGATCGGACATAACCCTAGGCACCCTACCGTTGAATACCGCGTTGCTGGTCGGTCCTTCTTGCTCGATGGGGTAGAAACGTCTACCTCAATCAGTGTACACACCGCTCCCAATGCAATGTTTTGGGCTGTTCTAACTTACCGGGACTTTGCATGACCCGCGTCCCGCATCGTGTCCCGGGCGCCGTTTTCTCATCCGAGGGCCGAGAAAAAGCTGGCCGGCTTTCGTTTCACGCCTCAGATGTAACTGATGTGGCCATGCTATCAGGCAGGTGTAATGATCAGTTGGACATGGGATGCCACATCGTAGTAAAGCAGTATTCTCTAGTGTGTCCCGCTCCACAAAGGTCGCCTTTCGGTCTGTGGCCGGTTAGTGCACGCGACGTGATGCTCTCTCAGCGGGCGTTTTATAGATTTACGTCATGGTTGAGGTCCACGCGGTAGTGGCCAAAGACACGCTCTAATTTGAGCGTCAGAACCCGCTCATCGAAACGGCGAAGCAGATTTGGTTGGGTGGTACTCAAAGACAGGACTACTATAACATCTATCGAGTTACGCAAAAGGGTTGGCATAATGGGTTTACAGATGTTCCTCATTGGGGTACCCAGATACTCGAGGAGGGGACGTGGTCACCCCTAGTAGTGGAATCAAGGAGGAGTTGAAACCTTGTGCCACATCCAGCCTTTCGGGCACGATCGTGAACAGGGTGCAAGGTCTCATACGCCAAACATCCCATTAGAATCTGGGGCTTGAAACTGAACCAGGATGCGGTTCCACACTAAGTGCGAGGTGCCCTGGGGCTGGTAAGTATTGCACCTCGTCACCATGCAGGCGATATCTATTTATACTCAAGATTCGTTACTATGCAATGCCGATCCGGAACTCCATCGCTCGGTGGGGGCATTCCTGCCATGTCTCGCGCCGTATCCTTTATATTGATGTCTCGTTGATTCGTAACTTATGGCGGGGTAAGAACTTCGTTGGTTTAACAGATTCCGTAGACTCCCTCCTCAAGACCTGTAAACCTTAAGGATTGACTGTCGACCCCCAACGACGTCGTAATCGAATGCTCAGAGGCAACTCCGATAAGATAAATGCTGTTCATCCTAAATAGGAGGAATAAACTTCTCAGTCAGTTCATTCCGGATACTCACACCGTAAGGTGACTTGGTGCGCCGTCAGTCTTTGACTCTTTAGACAATACCTTTTAGCAAACTCAGCTAATTGCGCTACGGGGTTGTCGACAAAGTGGATGGCCTTCTATCCACCCTGCTAATTCCTCGGGGCTGGTGGCCGCGCCTACGGAAATGGCACAAAATTGCTCGGGTAGGGTATCCGCATGAGTGTTTCGATCGTCTACGGACAAACAATAGTGTATATGTATACAATCAAAATTCTTACTTAAAAACGAGATTTCGTAGGCCATAAATCAATAGTCGTTGATGGAGTGATTGGATTTTTCATATGCACTTACTAAGAGAGCGCCAGGGAGGCTAGATAAACCATGACGATTAGCTGCGGAAGGCATGAAGAGGGCCGGGATACCCCAAGAGGGAGCACCTCACCGTGACCTGCAGTCTTGGACCGCGCATGGCTTGTGTCTAACACCAGGCTTACATGCGCGCAGGAACAAATTATTTCATAGATTGGAGTTCAGAGTCCGCGTAGCTTGGCCAAATCCACGACACGGGCACATTATTGAGCGCTCCCACGTCTGGGGTCAAGGACATGACTTGATAATTTGTAATCTTCTAATTTCTCAGCG'/>

    <sequence taxon='79' value='TTACTTAGCGTCCGAGATATGCAGCCTTCGTTCACTAAGTAAACTAGCTTGACACACGCGATGGTGGTTCCTTATCAATTCGACACCGCAGCGGACCGTGCGGCTTCACGTAATCGCGTGCGCTTGGTATCTTCACCAGGTTTAAGAGTAGCCCGGTTTCTGGATTCGAATCGCGACCGAAACCAGTCCTTCGGAACCGCGTACATTGCTTACTATGTCAACCTAGTCCGTTTTCATTGATCGGACATAACCCTAGGCACCCTACCGTTGAATACCGCGTTGCTGGTCGGTCCTTCTTGCTCGATGGGGTAGAAACGTTTACCTCAATCAGTGTACACACCGCTCCCAATGCAATGTTTTGGGCTGTTCTAACTTACCGGGACTTTGCATGACCCGCGTCCCGCATCGTGTCCCGGGCGCCGTTTTCTCATCCGAGGGCCGAGAAAAAGCTGGCCGGCTTTTGTTTCACGCCTCAGATGTAACTGATGTGGCCATGCTATCAGGCAGGTGTAATGATCAGTTGGACATGGGATGCCACATCGTAGTAAAGCAGTATTCTCCAGTGTGTCCCGCTCCACAAAGGTCGCCTTTCGGTCTGTGGCCGGTTAGTGCACGCGACGTGATGCTCTCTCAGCGGGCGTTTTATAGATTTACGTCATGGTTGAGGTCCACGCGGTAGTGGCCAAAGACACGCTCTAATTTGAGCGTCAGAACCCGCTCATCGAAACGGCGAAGCAGATTTGGTTGGGTGGTACTCAAAGACAGGACTACTATAACATCTATCAAGCTACGCAAAAGGGTTGGCATAATGGGTTTACAGATGTTCCTCATTGGGGTACCCAGATACTCAAGGAGGGGACGTGGTCACCCCTAGTAGTGGAATCAAGGAGGAGTTGAAACCTTGTGCCACATCCAGCCTTTCGGGCACGATCGTGAACAGGGTGCAAGGTCTTATACGCCAAACATCCCATTACAATCTGGGGCTTGAAACTGAACCAGGATGCGGTTCCACACTAAGTGCGAGGTGCCCTGGGGCTGGTAAGTATTGCACCTCGTCACCATGCAGGCGATATCTATTTATACTCAAGATTCGTTACTATGCAATGCCGATCCGGAATTCCATCGCTCGGTGGGGGCATTCCTGCCATGTCTCGCGCCGTATCCTTTATATTGATGTCTCGTTGATTCGTAACTTATGGCGGGGTAAGAACTTCGTTGGTTTAACAGATTCCGTAGACTCCCTCCTCAAGACCTGTAAACCTTAAGGATTGACTGTCGACCCCCAACGACGTCGTAATCGAATGCTCAGAGGCAACTCCGATAAGATAAATGCTGTTCATCCTAAATAGGAGGAATAAACTTCTCAGTCAGTTCATTCCGGATACTCACACCGTAAGGTGACTTGGTGCGCCGTCAGTCTTTGACTCTTTAGACAATACCTTTTAGCAAACTCAGCTAATTGCGCTACGGGGTTGTCGACAAAGTGGATGGCCTTCTATCCACCCTGCTAATTCCTCGGGGCTGGTGGCCGCGCCTACGGAAATGGCACAAAATTGCTCGGGTAGGGTATCCGCATGAGTGTTTCGATCGTCTACGGACAAACAATAGTGTATATGTATACAATCAAAATTCTTACTTAAAAACGAGATTTCGTAGGCCATAAATCAATAGTCGTTGATGGAGTGATTGGATTTTTCATATGCACTTACTAAGAGAGCGCCAGGGAGGCTAGATAAACCATGACGATTAGCTGCGGAAGGCATGAAGAGGGCCGGGATACCCCAAGAGGGAGCGCCTCACCGTGACCTGCAGTCTTGGACCGCGCATGGCTTGTGTCTAACACCAGGCTTACATGCGCGCAGGAACAAATTATTTCATAGATTGGAGTTTAGAGTCCGCGTAGCTTGGCCAAATCCACGACACGGGCACATTATTGAGCGCTCCCACGTCTGGGGTCAAGGACATGACTTGATAATTTGTAATCTTCTAATTTCTCAGCG'/>

    <sequence taxon='80' value='TTACTTAGCGTCCGAGATATGCAGCCTTCGTTCACTAAGTAAACTAGCTTGACACACGCGATGGTGGTTCCTTATCAATTCGACACCGCAGCGGACCGTGCGGCTTCACGTAATCGCGTGCGCTTGGTATCTTCACCAGGTTTAAGAGTAGCCCGGTTTCTGGATTCGAATCGCGACCGAAACCAGTCCTTCGGAACCGCGTACATTGCTTACTATGTCAACCTAGTCCGTCTTCATTGATCGGACATAACCCTAGGCACCCTACCGTTGAATACCGCGTTGCTGGTCGGTCCTTCTTGCTCGATGGGGTAGAAACGTTTACCTCAATCAGTGTACACACCGCTCCCAATGCAATGTTTTGGGCTGTTCTAACTTACCGGGACTTTGCATGACCCGCGTCCCGCATCGTGTCCCGGGCGCCGTCTTCTCATCCGAGGGCCGAGAAAAAGCTGGCCGGCTTTTGTTTCACGCCTCAGATGTAACTGATGTGGCCATGCTATCAGGCAGGTGTAATGATCAGTTGGACATGGGATGCCACATCGTAGTAAAGCAGTATTCTCCAGTGTGTCCCGCTCCACAAAGGTCGCCTTTCGGTCTGTGGCCGGTTAGTGCACGCGACGTGATGCTCTCTCAGCGGGCGTTTTATAGATTTACGTCATGGTTGAGGTCCACGCGGTAGTGGCCAAAGACACGCTCTAATTTGAGCGTCAGAACCCGCTCATCGAAACGGCGAAGCAGATTTGGTTGGGTGGTACTCAAAGACAGGACTACTATAACATCTATCAAGCTACGCAAAAGGGTTGGCATAATGGGTTTACAGATGTTCCTCATTGGGGTACCCAGATACTCAAGGAGGGGACGTGGTCACCCCTAGTAGTGGAATCAAGGAGGAGTTGAAACCTTGTGCCACATCCAGCCTTTCGGGCACGATCGTGAACAGGGTGCAAGGTCTTATACGCCAAACATCCCATTACAATCTGGGGCTTGAAACTGAACCAGGATGCGGTTCCACACTAAGTGCGAGGTGCCCTGGGGCTGGTAAGTATTGCACCTCGTCACCATGCAGGCGATATCTATTTATACTCAAGATTCGCTACTATGCAATGCCGATCCGGAATTCCATCGCTCGGTGGGGGCATTCCTGCCATGTCTCGCGCCGTATCCTTTATATTGATGTCTCGTTGATTCGTAACTTATGGCGGGGTAAGAACTTCGTTGGTTTAACAGATTCCGTAGACTCCCTCCTCAAGACCTGTAAACCTTAAGGATTGACTGTCGACCCCCAACGACGTCGTAATCGAATGCTCAGAGGCAACTCCGATAAGATAAATGCTGTTCATCCTAAATAGGAGGAATAAACTTCTCAGTCAGTTCATTCCGGATACTCACACCGTAAGGTGACTTGGTGCGCCGTCAGTCTTTGACTCTTTAGACAATACCTTTTAGCAAACTCAGCTAATTGCGCTACGGGGTTGTCGACAAAGTGGATGGCCTTCTATCCACCCTGCTAATTCCTCGGGGCTGGTGGCCGCGCCTACGGAAATGGCACAAAATTGCTCGGGTAGGGTATCCGCATGAGTGTTTCGATCGTCTACGGACAAACAATAGTGTATATGTATACAATCAAAATTCTTACTTAAAAACGAGATTTCGTAGGCCATAAATCAATAGTCGTTGATGGAGTGATTGGATTTTTCATATGCACTTACTAAGAGAGCGCCAGGGAGGCTAGATAAACCATGACGATTAGCTGCGGAAGGCATGAAGAGGGCCGGGATACCCCAAGAGGGAGCGCCTCACCGTGACCTGCAGTCTTGGACCGCGCATGGCTTGTGTCTAACACCAGGCTTACATGCGCGCAGGAACAAATTATTTCATAGATTGGAGTTTAGAGTCCGCGTAGCTTGGCCAAATCCACGACACGGGCACATTATTGAGCGCTCCCACGTCTGGGGTCAAGGACATGACTTGATAATTTGTAATCTTCTAATTTCTCAGCG'/>

    <sequence taxon='83' value='TTACTTAGCGTCCGAGATATGCAGCCTTCGTTCACTAAGTAAACTAGCTTGACACACGCGATGGTGGTTCCTTCTCAATTCGACACCGCAGCGGACCGTGCGGCTTCACGTAATCGCGTGCGCTTGGTATCTTCACCAGGTTTAAGAGTAGCCCGGTTTCTGGATGCGAATCGCGACCGAAACCAGTCCTTCGGAACCGCGTACATTGCTTACCATGTCAACCTAGTCCGTCTTCATTGATCGGACATAACCCTAGGCACCCTACCGTTGAATACCGCGTTGCTGGTCGGTCCTTCTTGCTCGATGGGGTAGAAACGTTTACCTCAATCAGTGTACACACCGCTCCCAATGCAATGTTTTGGGCTGTTCTAACTTACCGGGACTTTGCATGACCCGCGTCCCGCATCGTGTCCCGGGCGCCGTTTTCTCATCCGAGGGCCGAGAAAAAGCTGGCCGGCTTTTGTTTCACGCCTCAGATGTAACTGATGTGGCCATGCTATCAGGCAGGTGTAATGATCAGTTGGACATGGGATGCCACATCGTAGTAAAGCAGTATTCTCCAGTGTGTCCCGCTCTACAAAGGTCGCCTTTCGGTCTGTGGCCGGTTAGTGCACGCGACGTGATGCTCTCTCAGCGGGCGTTTTATAGATTTACGTCATGGTTGAGGTCCACGCGGTAGTGGCCAAAGACACGCTCTAATTTGAGCGTCAGAACCCGCTCATCGAAACGGCGAAGCAGATTTGGTTGGGTGGTACTCAAAGACAGGACTACTATAACATCTATCAAGCTACGCAAAAGGGTTGGCATAATGGGTTTACAGATGTTTCTCATTGGGGTACCCAGATACTCAAGGAGGGGACGTGGTCACCCCTAGTAGTGGAATCAAGGAGGAGTTGAAACCTTGTGCCACATCCAGCCCTTCGGGCACGATCGTGAACAGGGTGCAAGGTCTTATACGCCAAACATCCCATTACAATCTGGGGCTTGAAACTGAACCAGGATGCGGTTCCACACTAAGTGCGAGGTGCCCTGGGGCTGGTAAGTATTGCACCTCGGCACCATGCAGGCGATATCTATTTATACTCAAGATTCGTTACAATGCAATGCCGATCCGGAATTCCATCGCTCGGTGGGGGCATTCCTGCCATGTCTCGCGCCGTATCCTTTATATTGATGTCTCGTTGATTCGTAACTTATGGCGGGGTAAGAACTTCGTTGGTTTAACAGATTCCGTAGACTCCCTCCTCAAGACCTGTAAACCTTAAGGATTGACTGTCGACCCCCAACGACGTCGTAATCAAATGCTCAGAGGCAACTCCGATAAGATAAATGCTGTTCATCCTAAATAGGAGGAATAAACTTCTCAGTCAGTTCATTCCGGATACTCACACCGTAAGGTGACTTGGTGCGCCGTCAGTCTTTGACTCTTTAGACAATACCTTTTAGCAAACTCAGCTAATTGCGCTACGGGGTTGTCGACAAAGTGGATGGCCTTCTATCCACCCTGCTAATTCCTCGGGGCTGGTGGCCGCGCCTACGGAAATGGCACAAAATTGCTCGGGTAGGGTATCCGCATGAGTGTTTCGATCGTCTACGGACAAACAATAGTGTATATGTATACAATCAAAATTCTTACTTAAAAACGAGATTTCGTAGGCCATAAATCAATAGTCGTTGATGGAGTGATTGGATTTTTCATATGCACTTACTAAGAGAGCGCCAGGGAGGCTAGATAAACCATGACGATTAGCTGCGGAAGGCATGAAGAGGGCCGGGATACCCCAAGAGGGAGCGCCTCACCGTGACCTGCAGTCTTGGACCGCGCATGGCTTGTGTCTAACACCAGGCTTACATGCGCGCAGGAACAAATTATTTCATAGATTGGAGTTTAGAGTCCGCGTAGCTTGGCCAAATCCACGACACGGGCACATTATTGAGCGCTCCCACGTCTGGGGTCAAGGACATGACTTGATAATTTGTAATCTTCTAATTTCTCAGCG'/>

    <sequence taxon='26' value='TTACTTAGCGTCCGAGATATGCAGCCTTCGTTCACTAAGTAAACTAGCTTGACACACGCGATGGTGGTTCCTTCTCGATTCGACACCGCAGCGGACCGTGCGGCTTCACGTAACCGCGTGCGCTTGGTATCTTCATCAGGTCTAAGAGTAGCCCGGTTTCTGGATTCGAATCGCGACCGAAACCAGTCCTTCGGAACCGCGTACATTGCTTACTATATCAACCTAGTCCGTCTTCATTGATCGGACATAACCCTAGGCACCCTCCCCTTGAATACAGCGTTGCTAGTCGGTCCTTCTTGCTCGATGCGGTCGAAACGTTTACCTCAATCAGTTTACACACCGCTCCCAATGCAGTGTTTTGGGCTGTTCTAACTTACCGGGACTTTGCATGACCCGCGTCCCGCATCGTGTCCCGGGCGCCGTTTTCTCATCCGAGGGCCGAGAAAAAGCTGGCCGGCTTTTGTTTCACGCCTCAGATGTAACTGATGTGGCCATGCTATCAGGCAGGTGTAACGATCAGTTGGACATGTGATGCCACATCGTAGTAAAGCAGTATTCTCCAGTGTGTCCCGCTCCACAAAGGTCGCCTATTGGTCTGTGGCCGGTTAGTGCAGGCGACGTGATGCTCTCTCAGCGGGCGTTTTATAGATTTAGGTCATGGTTGAGGTCCACGCGGTAGTGGCCAAAGACACGCTCTCATTTGGGCGTCAGAACCCGCTCATCGAAAAGGCGAAGCAGATTTGGTTGGATGGTACTCAAAGACAGGACTACTATAACATCTATCAAGTTACGCAAAAGGGTTGGCATCATGAGTTTACAGATGTTCCTCATTGGGGTACCCAGATACTCAAGGAGGGGACGTGGTCACCCCTAGTAGTGGAATCAAGGAGGAGTTGAAACCTTGTGCCACGTCCAGCCTTTCGGGCACAATCGTGAACAGGGTGCAAGGTCTCATACGCCAAACATCCCATTAGAATCTGGGGCTTGAAACTGAACCAGGATGCGGCTCCACACTACATGCGAGGTGCCCTGGGGCTGGTAAGTATTGCACCTCGTCACCATGCAGGAGATATCTATTTATACTCAAGATTCGTTACTATGCAATGCAGATCCGGAATCCCATCGCTACGTGGGGGCATTCCTGCCATGTCTCGCGCCGTATCCTTTATATTGATGTTTCGTTAATTCGTGACTTATGGCGGGGTAAGAACTCCGTTGGTTTAACAGATTCCGTAGACTCCCTCCTCAAGACCTGTAAACCTTAAGGATTGACTGTCGACCCCCAACGACGTCGTAATCGAATGCTCAGAGGCAACTCCGATAAGATAAATGCTGTTCATCCTAAATAGGAGGAACAAACTTCTCAGTCAGCTCATTCCGGATACTCACACCGTAAGGTGACTTGGTGCGCCGTCAGTCTTTGACTCTTTAGACAATACCTTTTAGCAAACTCAGCTAATTGCGCTACGGGGTTGCCGACAAAGTGGATGGCCTTCTATCCACCCTGCTAATTCCTCGGGGCTGGTGGCCGCGCCTACGGAAATGGCACAAAATTGCTCGGGTAGGGTACCCGCATGAGTGTTTCGATCGTGTACGGACAAACAATAGTGTATATGTATACAATCAAAATTCTTACTTAAAAACGAGATTTCGTAGGCCATAACTCAATAGTCGTTGATGGAGTGATTGGATTTTTCATATGCACTTACTAAGAGAGCGCCAGGGAGGCTAGATAAACCGTGACGATTAGCTGCGGAAGGCATGAAGAGGGCCGGGATACCCCAAGAGGGAGCGCCTCACCGTGGCCTGCAGTCTTGGACCGCGCATGGCTTGTGTCTAACACCAGGCTTACATGCGCGCAGGAACAAATTATTTCATAGATTGGAGTTTAGAGTACGCGTAGCTTGGCCAAATCCACGGCACGGGCACATTATCGAGCGCTCCCACGTCTGGGGTCAAGGACATGACTTGATAATTTGTAATCTTCTAATTTCTCAGCG'/>

    <sequence taxon='27' value='TTACTTAGCGTCCGAGATATGCAGCCTTCGTTCACTAAGTAAACTAGCTTGACACACGCGATGGTGGTTCCTTCTCGATTCGACACCGCAGCGGACCGTGCGGCTTCACGTAACCGCGTGCGCTTGGTATCTTCATCAGGTCTAAGAGTAGCCCGGTTTCTGGATTCGAATCGCGACCGAAACCAGTCCTTCGGAACCGCGTACATTGCTTACTATATCAACCTAGTCCGTCTTCATTGATCGGACATAACCCTAGGCACCCTCCCCTTGAATACAGCGTTGCTAGTCGGTCCTTCTTGCTCGATGCGGTCGAAACGTTTACCTCAATCAGTTTACACACCGCTCCCAATGCAGTGTTTTGGGCTGTTCTAACTTACCGGGACTTTGCATGACCCGCGTCCCGCATCGTGTCCCGGGCGCCGTTTTCTCATCCGAGGGCCGAGAAAAAGCTGGCCGGCTTTTGTTTCACGCCTCAGATGTAACTGATGTGGCCATGCTATCAGGCAGGTGTAATGATCAGTTGGACATGTGATGCCACATCGTAGTAAAGCAGTATTCTCCAGTGTGTCCCGCTCCACAAAGGTCGCCTATTGGTCTGTGGCCGGTTAGTGCAGGCGACGTGATGCTCTCTCAGCGGGCGTTTTATAGATTTAGGTCATGGTTGAGGTCCACGCGGTAGTGGCCAAAGACACGCTGTCATTTGGGCGTCAGAACCCGCTCATCGAAAAGGCGAAGCAGATTTGGTTGGATGGTACTCAAAGACAGGACTACTATAACATCTATCAAGTTACGCAAAAGGGTTGGCATCATGAGTTTACAGATGTTCCTCATTGGGGTACCCAGATACTCAAGGAGGGGACGTGGTCACCCCTAGTAGTGGAATCAAGGAGGAGTTGAAACCTTGTGCCACGTCCAGCCTTTCGGGCACAATCGTGAACAGGGTGCAAGGTCTCATACGCCAAACATCCCATTAGAATCTGGGGCTTGAAACTGAACCAGGATGCGGCTCCACACTACATGCGAGGTGCCCTGGGGCTGGTAAGTATTGCACCTCGTCACCATGCAGGAGATATCTATTTATACTCAAGATTCGTTACTATGCAATGCAGATCCGGAATCCCATCGCTACGTGGGGGCATTCCTGCCATGTCTCGAGCCGTATCCTTTATATTGATGTTTCGTTAATTCGTGACTTATGGCGGGGTAAGAACTCCGTTGGTTTAACAGATTCCGTAGACTCCCTCCTCAAGACCTGTAAACCTTAAGGATTGACTGTCGACCCCCAACGACGTCGTAATCGAATGCTCAGAGGCAACTCCGATAAGATAAATGCTGTTCATCCTAAATAGGAGGAACAAACTTCTCAGTCAGCTCATTCCGGATACTCACACCGTAAGGTGACTTGGTGCGCCGTCAGTCTTTGACTCTTTAGACAATACCTTTTAGCAAACTCAGCTAATTGCGCTACGGGGTTGCCGACAAAGTGGATGGCCTTCTATCCACCCTGCTAATTCCTCGGGGCTGGTGGCCGCGCCTACGGAAATGGCACAAAATTGCTCGGGTAGGGTACCCGCATGAGTATTTCGATCGTGTACGGACAAACAATAGTGTATATGTATACAATCAAAATTCTTACTTAAAAACGAGATTTCGTAGGCCATAACTCAATAGTCGTTGATGGAGTGATTGGATTTTTCATATGCACTTACTAAGAGAGCGCCAGGGAGGCTAGATAAACCGTGACGATTAGCTGCGGAAGGCATGAAGAGGGCCGGGATACCCCAAGAGGGAGCGCCTCACCGTGGCCTGCAGTCTTGGACCGCGCATGGCTTGTGTCTAACACCAGGCTTACATGCGCGCAGGAACAAATTATTTCATAGATTGGAGTTTAGAGTACGCGTAGCTTGGCCAAATCCACGGCACGGGCACATTATCGAGCGCTCCCACGTCTGGGGTCAAGGACATGACTTGATAATTTGTAATCTTCTAATTTCTCAGCG'/>

    <sequence taxon='49' value='TTACTTAGCGTCCGAGATATGCAGCCTTCGTTCACTAAGTAAACTAGCTTGACACACGCGATGGTGGTTCCTTCTCGATTCGACACCGCAGCGGACCGTGTAGCTTCACGTAACCGCGTGCGCTTGGTATCTTCATCAGGTTTAAGAGTAGCCCGGTTTCTGGATTCGAATCGCGACCGAAACCAGTCCTTCGGAACCGCGTACATTGCTTACTATATCAACCTAGTCCGTCTTCATTGATCGGACATAACCCTAGGCACCCTCCCCTTGAATACAGCGTTGCTAGTCGGTCCTTCTTGCTCGATGCGGTCGAAACGTTTACCTCAATCAGTTTACACACCGCTCCCAATGCAGTGTTTTGGGCTGTTCTAACTTACCGGGACTTTGCATGACCCGCGTCCCGCATCGTGTCCCGGGCGCCGTTTTCTCATCCGAGGGCCGAGAAAAAGCTGGCCGGCTTTTATTTCACGCCTCAGATGTAACTGATGTGGCCATGCTATCAGGCAGGTGTAATGATCAGTTGGACATGTGATGCCACATCGTAGTAAAGCAGTATTCTCCAGTGTGTCCCGCTCCACAAAGGTCGCCTATTGGTCTGTGGCCGGTTAGTGCAGGCGACGTGATGCTCTCTCAGCGGGCGTTTTATAGATTTACGTCATGGTTGAGGTCCACGCGGTAGTGGCCAAAGACACGCTCTCATTTGGGCGTCAGAACCCGCTCATCGAAAAGGCGAAGCAGATTTGGTTGGATGGTACTCAAAGACCGGACTACTATGACATCTATCAAGTTAAGCAAAAGGGTTGGCATCATGGGTTTACAGATGTTCCTCATTGGGGTACCCAGATACTCAAGGAGGGGACGTGGTCACCCCTAGTAGTGGAATCGAGGAGGAGTTGAAACCTTGTGCCACATCCAGCTTTTCGGGCACAATCGTGAACAGGGTGCAAGGTCTCATACGCCAAACATCCCATTAGAATCTGGGGCTTGAAACTGAACCAGGATGCGGCTCCACACTACATGCGAGGTGCCCTGGGGCCGGTAAGTATTGCACCTCGTCACCATGCAGGAGATATCTATTTATACTCAAGATTCGTTACTATGCAATGCAGATCCGGAATCCCATCGCTACGTGGGGGCATTCCTGCCATGTCTCGCGCCGTATCCTTTATATTGATGTTTCGTTAATTCGTGACTTATGGCGGGGTAAGAACTCCGTTGGTTTAACAGATTCCGTAGACTCCCTCCTCAAGACCTGTAAACCTTAATGATTGACTGTCGACCCCCAACGACGTCGTAATCGAATGCTCTGAGGCAACTCCGCTAAGATAAATGCTGTTCATCCTAAATAGGAGGAACAAACTTCTCAGTCAGCTCATTCCGGATACTCACACCGTAAGGTGACTTGGTGCGCCGTCAGTCTTTGACTCTGTAGACAATACCTTTTAGCAAACTCAGCTAATTGCGCTACGGGGTTGCCGACAAAGTGGATGGCCTTCTATCCACCCTGCTAATTCCTCGGGGTTGGTGGCCGCGCCTACGGGAATGGCACAAAATTGCTCGGGTAGGGTACCCGCATGAGTGTTTCGATCGTGTACGGACAAACAATAGTGTATATGTATACAATCAAAATTCTTACTTAAAAACGAGATTTCGTAGGCCATAACTCAATAGTCGTTGATGGAGTGATTGGGTTTTTCATATGCACTTACTAAGAGAGCGCCAGGGAGGCTAGATAAACCGTAACGATTAGCTGCGGAAGGCATGAAGAGGGCCGGGATACCCCAAGAGGGAGCGCCTCACCGTGGCCTGCAGTCTTGGACCGCGCATGGCTTGTGTCTAACACCAGGCTTACATGCGCGCAGGAACAAATTACTTCATAGATTGGAGTTTAGAGGACGCGTAGCTTGGCCGAATCCACGACACGGGCACATTATCGAGCGCTCCCACGTTTGGGGTCAAGGACATGACTTGATAATTTGTAATCTTCTAATTTCTCAGCG'/>

</data>

    <trait id="tipDates" spec='beast.evolution.tree.TraitSet' traitname='date-backward' units='year' value='
31=0.9269761228572615,
37=0.5965289516858507,
36=0.6222162219149121,
9=1.6522235412319526,
14=1.7012641352437745,
16=1.4089964606088639,
30=0.2137956952816502,
75=0.36436783890044744,
35=0.9661551747295025,
51=0.4513614636718861,
91=0.1962619402463015,
85=0.23443187608001992,
80=0.2947588784461779,
79=0.31960845834696183,
83=0.23863330055209708,
69=0.41052345943107493,
82=0.30485224292202684,
17=1.4775970115500374,
7=0.7882670191508812,
42=0.5778165664019368,
41=1.0038710975205385,
44=0.28986629918233353,
27=1.272897543311518,
26=1.3296017796346842,
49=0.33739283315978996,
89=0.009810273046118034,
88=0.13518605023718955,
97=0.11220955437047131,
73=0.4663487287958499,
70=0.3377146399375519,
12=1.7753669052992929,
6=1.8001526943261057,
66=0.5598144313561462,
65=0.175441849154109,
33=1.1797818021337867,
78=0.10001212233132684,
8=1.3465698852908998,
59=0.5274828897894617,
23=1.4143006330100267,
3=2.139959764888201,
72=0.12478712707636452,
95=0.13490641701413741,
48=0.14610776242081025,
98=0.010775387576950735,
38=0.37234482979118866,
93=0.00604402456067854,
5=0.7066010190265217,
55=0.48266363606650176,
1=2.0689168560810534,
63=0.354527526408551,
68=0.5582571932801748,
4=0.9673306508223218,
21=0.7042482130157244,
20=0.8566976953058791,
24=0.8052847526327902,
43=0.42253044263288775,
54=0.7977200668949656,
56=0.6104054943924218,
2=2.170596608008144,
81=0.11428415919268042,
53=0.8301001982161282,
47=0.5098652562754915,
94=0.15727587197430548,
34=0.37598879383592276,
84=0.1557513144032776,
11=1.7778605594351207,
10=1.4289088165872803,
77=0.2270919149773154,
40=0.834754843036118,
39=0.30228780838403724,
19=1.2670945172092973,
22=1.345336969830399,
29=1.0107301928520138,
28=1.135297282437704,
13=1.3863588001023444,
32=1.1826869765715144,
74=0.33538015627803697,
57=0.2568615506881158,
92=0.11014337928280993,
0=2.499101059015315,
46=0.2762359022746095,
52=0.6341040718746487,
61=0.585387861243329,
60=0.43226788767785207,
45=0.3973997426603728,
90=0.22416990738736553,
62=0.056541963275179796,
86=0.29188496812958675,
96=0.06376284998856274,
25=1.0557818216253678,
76=0.4220890826228305,
67=0.3663643984303304,
87=0.06432066839785344,
58=0.3173281422373906,
15=1.6169873599820348,
71=0.34952785276699716,
64=0.31706508074783013,
50=0.7712757689651744,
18=0.8494471095054408
            '>
        <taxa id='taxonSet' spec='beast.evolution.alignment.TaxonSet' alignment='@alignment'/>
    </trait>
    
    <tree spec="beast.util.ClusterZBSATree" id="tree" nodetype="beast.evolution.tree.ZeroBranchSANode" clusterType="upgma" trait="@tipDates">
		<taxa idref="alignment"/>
	</tree>

    <BirthDeathSkylineModel spec="SABDSamplingThroughTimeModel" id="birthDeath" tree="@tree" conditionOnSampling="true">
		<parameter name="origin" id="origin" value ="50." lower="0."/>
        <parameter name="diversificationRate" id="diversificationRate" value="1.5"/>
        <parameter name="turnover" id="turnover" value=".5"/>
        <parameter name="samplingProportion" id="samplingProportion" value="0.6802636517542284"/>
        <parameter name="removalProbability" id="r" value="0.5" lower="0." upper="1."/>
	</BirthDeathSkylineModel>
    
    <siteModel gammaCategoryCount="1" id="SiteModel" spec="SiteModel">
		<parameter dimension="1"  id="mutationRate" name="mutationRate" value="1.0"/>
		<substModel id="gtr" rateAC="@rateAC" rateGT="@rateGT" rateAT="@rateAT" rateCG="@rateCG" rateCT="@rateCT" spec="GTR">
			<parameter dimension="1"  id="rateAG" lower="0.0" name="rateAG" value="1.0"/>
			<frequencies estimate="true" id="freqs" spec="Frequencies">
				<parameter name='frequencies' id='freqParameter' value='0.25' dimension='4' lower="0." upper="1."/>
			</frequencies>
		</substModel>
	</siteModel>
	<branchRateModel id="StrictClock" spec="beast.evolution.branchratemodel.StrictClockModel">
		<parameter dimension="1" id="clock.rate" name="clock.rate" value="0.05" lower="0."/>
	</branchRateModel>


   <!-- likelihood and priors: -->
    <distribution id="posterior" spec="util.CompoundDistribution">
		<distribution id="prior" spec="util.CompoundDistribution">
            <distribution  x="@clock.rate" id="clockRatePrior" spec='beast.math.distributions.Prior'>
				<distr spec='beast.math.distributions.LogNormalDistributionModel' id='clockRatePrior.exp' M="-4.6" S="1.25"/>
			</distribution>
			<distribution id="hky.frequencies.prior" spec="beast.math.distributions.Prior" x="@freqParameter">
				<distr id="Uniform " lower="0.0" upper="1.0" spec="beast.math.distributions.Uniform" />
			</distribution>
			<distribution id="diversificationRate_prior" spec="beast.math.distributions.Prior" x="@diversificationRate">
				<distr spec="beast.math.distributions.Uniform" lower="1." upper="2." offset="0."/>
			</distribution>
			<distribution id="turnover_prior" spec="beast.math.distributions.Prior" x="@turnover">
				<distr spec="beast.math.distributions.Uniform" lower="0." upper="1." offset="0."/>
			</distribution>
			<distribution  id='origin_Prior' x="@origin" spec='beast.math.distributions.Prior'>
				<distr spec='beast.math.distributions.Uniform' lower="0." upper="1000." offset="0."/>
			</distribution>
			<distribution id="BDlikelihood" spec="util.CompoundDistribution">
				<distribution idref="birthDeath"/>		
			</distribution>
		</distribution>
        <distribution id="jointTreeLikelihood" spec="util.CompoundDistribution">
			<distribution data="@alignment" id="treeLikelihood" spec="TreeLikelihood" tree="@tree" siteModel="@SiteModel" branchRateModel="@StrictClock"/>
        </distribution>
    </distribution>

    
	<run chainLength="20000000" id="mcmc" spec="MCMC" storeEvery="100000" distribution="@posterior">
        
		<state id="state" storeEvery="100000">
            <stateNode idref='tree'/>
			<stateNode idref="origin"/>
			<stateNode idref="diversificationRate"/>
			<stateNode idref="turnover"/>
			<!-- <stateNode idref="samplingProportion"/> -->
            <stateNode idref="r"/> 
            
            <stateNode idref="clock.rate"/>
			<stateNode idref="freqParameter"/>
			<parameter dimension="1"  id="rateAC" lower="0.0" upper="100.0" name="stateNode" value="1.0"/>
			<parameter dimension="1"  id="rateGT" lower="0.0" upper="100.0" name="stateNode" value="1.0"/>
			<parameter dimension="1"  id="rateAT" lower="0.0" upper="100.0" name="stateNode" value="1.0"/>
			<parameter dimension="1"  id="rateCG" lower="0.0" upper="100.0" name="stateNode" value="1.0"/>
			<parameter dimension="1"  id="rateCT" lower="0.0" upper="100.0" name="stateNode" value="1.0"/>
        </state>
        
		<operator id='origOperator' spec='ScaleOperator' scaleFactor=".75" weight="3" parameter="@origin"/>
		<operator id='diversificationRateOperator' spec='ScaleOperator' scaleFactor=".75" weight="10" parameter="@diversificationRate"/>
		<operator id='turnoverOperator' spec='ScaleOperator' scaleFactor=".75" weight="10" parameter="@turnover"/>
		<!-- <operator id='samplingProportionOperator' spec='ScaleOperator' scaleFactor=".75" weight="10" parameter="@samplingProportion"/> -->
        <operator id='rOperator' spec='ScaleOperator' scaleFactor=".9" weight="1" parameter="@r"/> 
        
        <operator spec='TreeDimensionJump' weight="10" tree="@tree"/> 
        <operator spec='WilsonBaldingForZeroBranchSampledAncestorTrees' weight="10" tree="@tree"/> 
        <operator spec='ExchangeForZeroBranchSampledAncestorTrees' isNarrow="false" weight="10" tree="@tree"/>
        <operator spec='ExchangeForZeroBranchSampledAncestorTrees' weight="10" tree="@tree"/>
        <operator spec='UniformForZeroBranchSATrees' weight="20" tree="@tree"/>
        <operator id='rootScaler' spec='ScaleOperatorForZeroBranchSATrees' scaleFactor=".95" weight="1" tree="@tree" rootOnly='true'/>
        <operator id='treeScaler' spec='ScaleOperatorForZeroBranchSATrees' scaleFactor=".95" weight="10" tree="@tree"/>
        <operator id="updownTree" spec="UpDownOperator" scaleFactor=".95" weight="20" up="@clock.rate" down="@tree"/>

        
        <operator id="clock.rateScaler" parameter="@clock.rate" scaleFactor="0.75" spec="ScaleOperator" weight="10"/>
        
		<operator spec='ScaleOperator' scaleFactor=".75" weight=".2" parameter="@rateAC"/>
		<operator spec='ScaleOperator' scaleFactor=".75" weight=".2" parameter="@rateAT"/>
		<operator spec='ScaleOperator' scaleFactor=".75" weight=".2" parameter="@rateCG"/>
		<operator spec='ScaleOperator' scaleFactor=".75" weight=".2" parameter="@rateCT"/>
		<operator spec='ScaleOperator' scaleFactor=".75" weight=".2" parameter="@rateGT"/>
		<operator autoOptimize="true" delta="0.2" id="FrequenciesExchanger" integer="false" spec="DeltaExchangeOperator" weight="0.1" parameter="@freqParameter"/>


			
		<logger fileName="$(seed).log" id="tracelog" logEvery="10000" mode="autodetect" model="@posterior">
			<distribution idref="posterior" name="log"/>
			<log idref="BDlikelihood"/>
            <log idref="jointTreeLikelihood"/>
            <log id="treeHeight" spec="beast.evolution.tree.TreeHeightLogger" tree="@tree"/>
			<log idref="origin"/>
            <log idref="diversificationRate"/>
			<log idref="turnover"/>
			<!--<log idref="samplingProportion"/>-->
            <log idref="r"/>
            <log id="SACount" spec="beast.evolution.tree.SALogger" tree="@tree"/>

            <log idref="clock.rate"/>
			<log idref="freqParameter"/>
			<log idref="rateAC"/>
			<log idref="rateAG"/>
			<log idref="rateAT"/>
			<log idref="rateCG"/>
			<log idref="rateCT"/>
			<log idref="rateGT"/>
		</logger>
        
        <logger fileName="$(seed).trees" id="treelog" logEvery="10000" mode="tree">
			<tree idref="tree" name="log"/>
		</logger>
	
	</run>

</beast>
