# Supplementary material for: Bayesian Inference of Sampled Ancestor Trees for Epidemiology and Fossil Calibration
Source: PLoS Comput Biol. 2014 Dec 4;10(12):e1003919. doi: 10.1371/journal.pcbi.1003919 (PMC4263412; doi:10.1371/journal.pcbi.1003919)
Supplement: File S5 — XML files for simulated transmission process. (ZIP) [file pcbi.1003919.s006.zip › simulations2/66.xml]

<?xml version="1.0" encoding="UTF-8" standalone="no"?><beast namespace="beast.core:beast.evolution.alignment:beast.evolution.tree.coalescent:beast.core.util:beast.evolution.nuc:beast.evolution.operators:beast.evolution.sitemodel:beast.evolution.substitutionmodel:beast.evolution.likelihood:beast.evolution.speciation:beast.core.parameter:beast.util" version="2.0">
    
    <data dataType="nucleotide" id="alignment" name="alignment">
    <sequence taxon='0' value='GCTTCTATTCCGGACCACCGTTGGGGTAGACCGCCGCAAAGCTACTCGAGTGTATAAGCATGCTTCATGATTCGTACTCCAGGAGTTACTAGCAGAAACACTGCCGGGAGTTGGGAAGTGGCAATCGGCGCCACAAGAAGTCAGAGTTTCAAGATGGTTGTAAAGATGCCCATTTGATTTGGCGCCACAGACTTTAGCACGACTCCTACAGTTTCGAGAAAACCCAGGTTTGTTCCGCCCCAATCTCAAGCCCTTGGTTAGAGGATGACTCTGGACAACGGGCAGTATCGACTTAGTACCCAGTGCGGAAGCGGCTAGCCAGACCCGACTATCATTCATCCCAGGGTCTACGTCGACAATCTGCCGTAACTGCGGTTCACGCGCCTAATACCAATATGACCTATTACGCGTTCTACTCAGAGGAAGTAAAGGTATGGCTGGTATGAGGTTGGACACATGTTTACCCATCGGCGTGTTACTGGGAAACGTACGGTTTGCGCGTAGGCCTTAACTACAAAGAACACCTTGTATCCGTTTCTGACTACCGCCTCTCATCAACAAGCAGAGCTAGTTCGCGTGCTGAGGACACAGACTAAGAAAAAGCGGCCTATAAAAGTCTATATAGGGCGTCTCTAGCGTGATATCGAGTGACGTCGGCCAGTCTTAGGGTTTGCTACAGGTCCCCAGTGCCGTGGGCCGAAGGTGGCATGAGGGCCGAGAAACTCGGCTGATACTACAGCGGGAATTTAGCAGGATGGCCTTGCACTATTCTAACGGATGTTCAAAAGGGGCAACGTCCCACGATACCTTCCGACACTTGTACGATGGGTCCGGAACCATGTCACCATTTCATCGTGTATCGTGCTTATAGTTCTGAGAACGACCTACCGGTTGCAAGTCAGAGGGGGGGGTCTGGTCTGGCCCCAACGAGCGCGACGATGTTAAAGCAAACGATTTGTTTTGTACACCGGATGGACGTTCCTGGATGCCCTAGGATTCAGTTAGCCGCCGTCATATTGATCCTTCCAATCGTCCAGTGTATAAGCCCGATAATTGTTGGTTACGTACCAAATTATAAACCGAAGATGCAGTGTGCTGTAATGAGCGATCTTCCGTCAGAAAGGGTTTGCAAAATGCTGAGGTCCACTAGCGGCTTGTCTCAGGCCGAGACGAATAATATGGAGTGCAGGGCTCAGAATCCCCTAGTAAGGCGGCACCCAATTAATTTCCACCGTAACTGCAACGCGGCAATGTGAAAGGTCAGCACGTCAAGTGAGACCTGCCTTCCCTCGTTCAATGCACTTTAGGCCTAGTCGTAAGTACTCCTGTGGATACGGTGATCACGACCCTGCGCAGGTGCCCCGTGGTTAGGTACAACGGAGATGTTGTCAGAATGGACTGCTTCTGGCTGGTCGCTACTGCTCGATTAGGCGCTGCTCATGTTTCACGCTCCCAATATTAGTCACGGGCCTGGAAGGGATGTGACCAGTCTATGACCAACCTTCAAGCCCCTTTACTTGCACACTAACCTGAAGGAGGGCAAATCCGTCCACCGTCCGGACAGTTATTTAGCTCTTGCCTCGCAAGCTCGGGATCGACACCTAGTCGGACTCGTGGACAAATGGATTTGTCCTCGTTCCTATGGCCATAACCTACAGGCTGGCGCCACGGTAACATCTTTTAAGAGGGGGGGACGGCGTCTTGGGTTAATGTCACGACCACGCGGCTACGAAACGGGCCTCTTGTAGGTCACTCAGACCTCCACGCCACGTGGCCAGGGTAGTAGGGCATGGGGTATCTGGTGTACGGGCTTTTCTTAAATGAGTTACACCACCGAGTAATGGAATTTCAGCAAACCCGGCATCATTCGGAGAATATACCCTGCGGCTGCACCCAAAAGCCTAAACATCTAGGTCATCTGCGCAGTTTCGGGTCGTATGTTACTACAAATGCCTGGAGCACGTTCAGAATGCTTCGGGCGGGGTCCATTTATGTTGGGT'/>

    <sequence taxon='3' value='GCTTCTATTCCGGACCACCGTTGGGGTAGACCGCCGCAAAGCTACTCGAGTGTATAAGCATGCTTCATGATTCGTACTCCAGGAGTTACTAGCAGAAACACTGCCGGGAGTTGGGAAGTGGCAATCGGCGCCACAAGAAGTCAGAGTTTCAAGATGGTTGTAAAGATGCCCATTTGATTTGGCGCCACAGACTTTAGCACGACTCCTACAGTTTCGAGAAAACCCAGGTTTGTTCCGCCCCAATCTCAAGCCCTTGGTTAGAGGATGACTCTGGACAACGGGCAGCATCGACTTAGTACCCAGTGCGGAAGCGGCTAGCCAGACCCGACTATCATTCATCCCAGGGTCTACGTAGACAATCTGCCGTAACTGCGGTTCACGCGCCTAATACCAATATGACCTATTACGCGTTCTACTCAGAGGAAGTAAAGGTATGGCTGGTATGAGGTTGGACACATGTTTACCCATCGGCGTGCTACTGGGAAACGTACGGTTTGCGCGTAGGCCTTAACTACAAAGAACACCTTGTATCCGTTTCTGACTACCGCCTCTCATCAACAAGCAGAGCTAGTTCGCGTGCTGAGGACACAGACTAAGAAAAAGCGGCCTATAAAAGTCTATATAGGGCGTCTCTAGCGTGATATCGAGTGACGTCGGCCAGTCTTAGGGTTTGCTACAGGTCCCCAGTGCCGTGGGCCGAAGGTGGCATGAGGGCCGAGAAACTCGGCTGATACTACAGCGGGAATTTAGCAGGATGGCCTTGCACTATTCTAACGGATGTTCAAAAGGGGCAACGTCCCACGATACCTTCCGACACTTGTACGATGGGTCCGGAACCATGTCACCACTTCATCGTGTATCGTGCTTATAGTTCTGAGAACGACCTACCGGTTGCAAGTCAGAGGGGGGGGTCTGGTCTGGCCCCAACGAGCGCGACGATGTTAAAGCAAACGATTTGTTTTGTACACCGGATGGACGTTCCTGGATGCCCTAGGATTCAGTTAGCCGCCGTCATATTGATCCTTCCAATCGTCCAGTGTATAAGCCCGATAATTGTTGGTTACGTACCAAATTATAAACCGAAGATGCAGTGTGCTGTAATGAGCGATCTTCCGTCAGAAAGGGTTTGCAAAATGCTGAGGTCCACTAGCGGCTCGTCTCAGGCCGAGACGAATAATATGGAGTGCAGGGCTCAGAATCCCCTAGTAAGGCGGCACCCAATTAATTTCCACCGTAACTGCAACGCGGCAATGTGAAAGGTCAGCACGTCAAGTGAGACCTGCCTTCCCTCGTTCAATGCACTTTAGGCCTAGTCCTAAGTACTCCTGTGGATACGGTGATCACGACCCTGCGCAGGTGCCCCGTGGTTAGGTACAACGGAGATGTTGTCAGAATGGACTGCTTCTGGCTGGTCGCTACTGCTCGATTAGGCGCTGCTCATGTTTCACGCTCCCAATATTAGTCACGGGCCTGGAAGGGATGTGACCAGTCTATGACCAACCTTCAAGCCCCTTTACTTGCACACTAACCTGAAGGAGGGCAAATCCGTCCACCGTCCGGACAGTTATTTAGCTCTTGCCTCGCAAGCTCGGGATCGACACCTAGTCGGACTCGTGGACAAATGGATTTGTCCTCGTTCCTATGGCCATAACCTACAGGCTGGCGCCACGGTAACATCTTTTAAGAGGGGGGGACGGCGTCTTGGGTTAATGTCACGACCACGCGGCTACGAAACGGGCCTCTTGTAGGTCACTCAGACCTCCACGCCACGTGGCCAGGGTAGTAGGGCATGGGGTATCTGGTGTACGGGCTTTTCTTAAATGAGTTACACCACCGAGTAATGGAATTTCAGCAAACCCGGCATCATTCGGAGAATATACCCTGCGGCTGCACCCAGAAGCCTAAACATCTAGGTCATCTGCGCAGTTTCGGGTCGTATGTTACTACAAATGCCTGGAGCACGTTCAGAATGCTTCGGGCGGGGTCCATTTATGTTGGGT'/>

    <sequence taxon='4' value='GCTTCTATTCCGGACCACCGTTGGGGTAGACCGCCGCAAAGCTACTCGAGTGTATAAGCATGCTTCATGATTCGTACTCCAGGAGTTACTAGCAGAAACACTGCCGGGAGTTGGGAAGTGGCAATCGGCGCCACAAGAAGTCAGAGTTTCAAGATGGTTGTAAAGATGCCCATTTGATTTGGCGCCACAGACTTTAGCACGACTCCTACAGTTTCGAGAAAACCCAGGTTTGTTCCGCCCCAATCTCAAGCCCTTGGTTAGAGGATGACTCTGGACAACGGGCAGTATCGACTTAGTACCCAGTGCGGAAGCGGCTAGCCAGACCCGACTATCATTCATCCCAGGGTCTACGTCGACAATCTGCCGTAACTGCGGTTCACGCGCCTAATACCAATATGACCTATTACGCGTTCTACTCAGAGGAAGTAAAGGTATGGCTGGTATGAGGTTGGACACATGTTTACCCATCGGCGTGTTACTGGGAAACGTACGGTTTGCGCGTAGGCCTTAACTACAAAGAACACCTTGTATCCGTTTCTGACTACCGCCTCTCATCAACAAGCAGAGCTAGTTCGCGTGCTGAGGACACAGACTAAGAAAAAGCGGCCTATAAAAGTCTATATAGGGCGTCTCTAGCGTGATATCGAGTGACGTCGGCCAGTCTTAGGGTTTGCTACAGGTCCCCAGTGCCGTGGGCCGAAGGTGGCATGAGGGCCGAGAAACTCGGCTGATACTACAGCGGGAATTTAGCAGGATGGCCTTGCACTATTCTAACGGATGTTCAAAAGGGGCAACGTCCCACGATACCTTCCGACACTTGTACGATGGGTCCGGAACCATGTCACCATTTCATCGTGTATCGTGCTTATAGTTCTGAGAACGACCTACCGGTTGCAAGTCAGAGGGGGGGGTCTGGTCTGGCCCCAACGAGCGCGACGATGTTAAAGCAAACGATTTGTTTTGTACACCGGATGGACGTTCCTGGATGCCCTAGGATTCAGTTAGCCGCCGTCATATTGATCCTTCCAATCGTCCAGTGTATAAGCCCGATAATTGTTGGTTACGTACCAAATTATAAACCGAAGATGCAGTGTGCTGTAATGAGCGATCTTCCGTCAGAAAGGGTTTGCAAAATGCTGAGGTCCACTAGCGGCTTGTCTCAGGCCGAGACGAATAATATGGAGTGCAGGGCTCAGAATCCCCTAGTAAGGCGGCACCCAATTAATTTCCACCGTAACTGCAACGCGGCAATGTGAAAGGTCAGCACGTCAAGTGAGACCTGCCTTCCCTCGTTCAATGCACTTTAGGCCTAGTCGTAAGTACTCCTGTGGATACGGTGATCACGACCCTGCGCAGGTGCCCCGTGGTTAGGTACAACGGAGATGTTGTCAGAATGGACTGCTTCTGGCTGGTCGCTACTGCTCGATTAGGCGCTGCTCATGTTTCACGCTCCCAATATTAGTCACGGGCCTGGAAGGGATGTGACCAGTCTATGACCAACCTTCAAGCCCCTTTACTTGCACACTAACCTGAAGGAGGGCAAATCCGTCCACCGTCCGGACAGTTATTTAGCTCTTGCCTCGCAAGCTCGGGATCGACACCTAGTCGGACTCGTGAACAAATGGATTTGTCCTCGTTCCTATGGCCATAACCTACAGGCTGGCGCCACGGTAACATCTTTTAAGAGGGGGGGACGGCGTCTTGGGTTAATGTCACGACGACGCGGCTACGAAACGGGCCTCTTGTAGGTCATTCAGACCTCCACGCCACGTGGCCAGGGTAGTAGGGCATGGGGTATCTGGTGTACGGGCTTTTCTTAAATGAGTTACACCACCGAGTAATGGAATTTCAGCAAACCCGGCATCATTCGGAGAATATACCCTGCGGCTGCACCCAAAAGCCTAAACATCTAGGTCATCTGCGCAGTTTCGGGTCGTATGTTACTACAAATGCCTGGAGCACGTTCAGAATGCTTCGGGCGGGGTCCATTTATGTTGGGT'/>

    <sequence taxon='8' value='GCTTCTATTCCGGACCACCGTTGGGGTAGACCGCCGCAAAGCTACTCGAGTGTATAAGCATGCTTCATGATTCGTACTCCAGGAGTTACTAGCAGAAACACTGCCGGGAGTTGGGAAGTGGCAATCGGCGCCACAAGAAGTCAGAGTTTCAAGATGGTTGTAAAGATGCCCATTTGATTTGGCGCCACAGACTTTAGCACGACTCCTACAGTTTCGAGAAAACCCAGGTTTGTTCCGCCCCAATCTCAAGCCCTTGGTTAGAGGATGACTCTGGACAACGGGCAGTATCGACTTAGTACCCAGTGCGGAAGCGGCTAGCCAGACCCGACTATCATTCATCCCAGGGTCTACGTCGACAATCTGCCGTAACTGCGGTTCACGCGCCTAATACCAATATGACCTATTACGCGTTCTACTCAGAGGAAGTAAAGGTATGGCTGGTATGAGGTTGGACACATGTTTACCCATCGGCGTGTTACTGGGAAACGTACGGTTTGCGCGTAGGCCTTAACTACAAAGAACACCTTGTATCCGTTTCTGACTACCGCCTCTCATCAACAAGCAGAGCTAGTTCGCGTGCTGAGGACACAGACTAAGAAAAAGCGGCCTATAAAAGTCTATATAGGGCGTCTCTAGCGTGATATCGAGTGACGTCGGCCAGTCTTAGGGTTTGCTACAGGTCCCCAGTGCCGTGGGCCGAAGGTGGCATGAGGGCCGAGAAACTCGGCTGATACTACAGCGGGAATTTAGCAGGATGGCCTTGCACTATTCTAACGGATGTTCAAAAGGGGCAACGTCCCACGATACCTTCCGACACTTGTACGATGGGTCCGGAACCATGTCACCATTTCATCGTGTATCGTGCTTATAGTTCTGAGAACGACCTACCGGTTGCAAGTCAGAGGGGGGGGTCTGGTCTGGCCCCAACGAGCGCGACGATGTTAAAGCAAACGATTTGTTTTGTACACCGGATGGACGTTCCTGGATGCCCTAGGATTCAGTTAGCCGCCGTCATATTGATCCTTCCAATCGTCCAGTGTATAAGCCCGATAATTGTTGGTTACGTACCAAATTATAAACCGAAGATGCAGTGTGCTGTAATGAGCGATCTTCCGTCAGAAAGGGTTTGCAAAATGCTGAGGTCCACTAGCGGCTTGTCTCAGGCCGAGACGAATAATATGGAGTGCAGGGCTCAGAATCCCCTAGTAAGGCGGCACCCAATTAATTTCCACCGTAACTGCAACGCGGCAATGTGAAAGGTCAGCACGTCAAGTGAGACCTGCCTTCCCTCGTTCAATGCACTTTAGGCCTAGTCGTAAGTACTCCTGTGGATACGGTGATCACGACCCTGCGCAGGTGCCCCGTGGTTAGGTACAACGGAGATGTTGTCAGAATGGACTGCTTCTGGCTGGTCGCTACTGCTCGATTAGGCGCTGCTCATGTTTCACGCTCCCAATATTAGTCACGGGCCTGGAAGGGATGTGACCAGTCTATGACCAACCTTCAAGCCCCTTTACTTGCACACTAACCTGAAGGAGGGCAAATCCGTCCACCGTCCGGACAGTTATTTAGCTCTTGCCTCGCAAGCTCGGGATCGACACCTAGTCGGACTCGTGAACAAATGGATTTGTCCTCGTTCCTATGGCCATAACCTACAGGCTGGCGCCACGGTAACATCTTTTAAGAGGGGGGGACGGCGTCTTGGGTTAATGTCACGACGACGCGGCTACGAAACGGGCCTCTTGTAGGTCATTCAGACCTCCACGCCACGTGGCCAGGGTAGTAGGGCATGGGGTATCTGGTGTACGGGCTTTTCTTAAATGAGTTACACCACCGAGTAATGGAATTTCAGCAAACCCGGCATCATTCGGAGAATATACCCTGCGGCTGCACCCAAAAGCCTAAACATCTAGGTCATCTGCGAAGTTTCGGGTCGTATGTTACTACAAATGCCTGGAGCACGTTCAGAATGCTTCGGGCGGGGTCCATTTATGTTGGGT'/>

    <sequence taxon='5' value='GCTTCTATTCCGGACCACCGTTGGGGTAGACTGCCGCAAAGCTACTCGAGTGTATAAGCATGCTTCATGATTCGTACTCCAGGAGTTACTAGCAGAAACACTGCCGGGAGTTGGGAAGTGGCAATCGGCGCCACAAGAAGTCAGAGTTTCAAGATGGTTGTAAAGATGCCCATTTGATTGGGCGCCACAGACTTTAGCACGACTCCTACAGTTTCGAGAAAACCCAGGTTTGTTCCGCCCCAATCTCAAGCCCTTGGTTAGAGGATGACTCTGGACAACGGGCAGTATCGACTTGGTACCCAGTGCGGAAGCGGCTAGCCAGACCCGACTATCATTCATCCCAGGGTCTACGTCGACAATCTGCCGTAACTGCGGTTCACGCGCCTAATACCAATATGACCTATTACGCGTTCTACTCAGAGGAAGTAAAGGTATGGCTGGTATGAGGTTGGACACATGTTTACCCATCGGCGTGTTACTGGGAAACGTACGGTTTGCGCGTAGGCCTTAACTACAAAGAACACCTTGTATCCGTTTCTGACTACCGCCTCTCATCAACAAGCAGAGCTAGTTCGCGTGCTGAGGACACAGACTAAGAAAAAGCGGACTATAAAAGTCTATATAGGGCGTCTCTAGCGTGATATCGAGTGACGTCGGCCAGTCTTAGGGTTTGCTACAGGTCCCCAGTGCCGTGGGCCGAAGGTGGCATGAGGGCCGAGAAACTCGGCTGATACTACAGCGGGAATTTAGCAGGATGGCCTTGCACTATTCTAACGGATGTTCAAAAGGGGCAACGTCCCACGATACCTTCCGACACTTGTACGATGGGTCCGGAACCATGTCACCATTTCATCGTGTATCGTGCTTATAGTTCTGAGAACGACCTACCGGTTGCAAGTCAGAGGGGGGGGTCTGGTCTGGCCCCAACGAGCGCGACGATGTTAAAGCAAACGATTTGTTTTGTACACCGGATGGACGTTCCTGGATGCCCCAGGATTCAGTTAGCCGCCGTCATATTGATCCTTCCAATCGTCCAGTGTATAAGCCCGATAATTGTTGGTTACGTACCAAATTATAAACCGAAGATGCAGTGTGCTGTAATGAGCGATCTTCCGTCAGAAAGGGTTTGCAAAATGCTGAGGTCCACTAGCGGCTTGTCTCAGGCCGAGACGAATAATATGGAGTGCAGGGCTCAGAATCCCCTAGTAAGGCGGCACCCAATTAATTTCCACCGTAACTGCAACGCGGCAATGTGAAAGGTCAGCACGTCAAGTGAGACCTGCCTTCCCTCGTTCAATGCACTTTAGGCCTAGTCGTAAGTACTCCTGTGGATACGGTGATCACGACCCTGCGCAGGTGCCCCGTGGTTAGGTACAACGGAGATGTTGTCAGAATGGACTGCTTCTGGCTGGTCGCTACTGCTCGATTAGGCGCTGCTCATGTTTCACGCTCCCAATATTAGTCACGGGCCTGGAAGGGATGTGACCAGTCTATGACCAACCTTCAAGCCCCTTTACTTGCACACTAACCTGAAGGAGGGCAAATCCGTCCACCGTCCGGACAGTTATTTAGCTCTTGCCTCGCAAGCTCGGGATCGACACCTAGTCGGACTCGTGGACAAATGGATTTGTCCTCGTTCCTATGGCCATAACCTACAGGCTGGCGCCACGGTAACATCTTTTAAGAGGGGGGGACGGCGTCTTGGGTTAATGTCACGACGACGCGGCTACGAAACGGGCCTCTTGTAGGTCATTCAGACCTCCACGCCACGTGGCCAGGGTAGTAGGGCATGGGGTATCTGGTGTACGGGCTTTTCTTAAATGAGTTACACCACCGAGTAATGGAATTTCAGCAAACCCGGCATCATTCGGAGAATATACCCTGCGGCTGCACCCAAAAGCCTAAACATCTAGGTCATCTGCGCAGTTTCGGGTCGTATGTTACTACAAATGCCTGGAGCACGTTCAGAATGCTTCGGGCGGGGTCCATTTATGTTGGGT'/>

    <sequence taxon='7' value='GCTTCTATTCCGGACCACCGTTGGGGTAGACTGCCGCAAAGCTACTCGAGTGTATAAGCATGCTTCATGATTCGTACTCCAGGAGTTACTAGCAGAAACACTGCCGGGAGTTGGGAAGTGGCAATCGGCGCCACAAGAAGTCAGAGTTTCAAGATGGTTGTAAAGATGCCCATTTGATTGGGCGCCACAGACTTTAGCACGACTCCTACAGTTTCGAGAAAACCCAGGTTTGTTCCGCCCCAATCTCAAGCCCTTGGTTAGAGGATGACTCTGGACAACGGGCAGTATCGACTTGGTACCCAGTGCGGAAGCGGCTAGCCAGACCCGACTATCATTCATCCCAGGGTCTACGTCGACAATCTGCCGTAACTGCGGTTCACGCGCCTAATACCAATATGACCTATTACGCGTTCTACTCAGAGGAAGTAAAGGTATGGCTGGTATGAGGTTGGACCCATGTTTACCCATCGGCGTGTTACTGGGAAACGTACGGTTTGCGCGTAGGCCTTAACTACAAAGAACACCTTGTATCCGTTTCTGACTACCGCCTCTCATCAACAAGCAGAGCTAGTTCGCGTGCTGAGGACACAGACTAAGAAAAAGCGGACTATAAAAGTCTATATAGGGCGTCTCTAGCGTGATATCGAGTGACGTCGGCCAGTCTTAGGGTTTGCTACAGGTCCCCAGTGCCGTGGGCCGAAGGTGGCATGAGGGCCGAGAAACTCGGCTGATACTACAGCGGGAATTTAGCAGGATGGCCTTGCACTATTCTAACGGATGTTCAAAAGGGGCAACGTCCCACGATACCTTCCGACACTTGTACGATGGGTCCGGAACCATGTCACCATTTCATCGTGTATCGTGCTTATAGTTCTGAGAACGACCTACCGGTTGCAAGTCAGAGGGGGGGGTCTGGTCTGGCCCCAACGAGCGCGACGATGTTAAAGCAAACGATTTGTTTTGTACACCGGATGGACGTTCCTGGATGCCCCAGGATTCAGTTAGCCGCCGTCATATTGATCCTTCCAATCGTCCAGTGTATAAGCCCGATAATTGTTGGTTACGTACCAAATTATAAACCGAAGATGCAGTGTGCTGTAATGAGCGATCTTCCGTCAGAAAGGGTTTGCAAAATGCTGAGGTCCACTAGCGGCTTGTCTCAGGCCGAGACGAATAATATGGAGTGCAGGGCTCAGAATCCCCTAGTAAGGCGGCACCCAATTAATTTCCACCGTAACTGCAACGCGGCAATGTGAAAGGTCAGCACGTCAAGTGAGACCTGCCTTCCCTCGTTCAATGCACTTTAGGCCTAGTCGTAAGTACTCCTGTGGATACGGTGATCACGACCCTGCGCAGGTGCCCCGTGGTTAGGTACAACGGAGATGTTGTCAGAATGGACTGCTTCTGGCTGGTCGCTACTGCTCGATTAGGCGCTGCTCATGTTTCACGCTCCCAATATTAGTCACGGGCCTGGAAGGGATGTGACCAGTCTATGACCAACCTTCAAGCCCCTTTACTTGCACACTAACCTGAAGGAGGGCAAATCCGTCCACCGTCCGGACAGTTATTTAGCTCTTGCCTCGCAAGCTCGGGATCGACACCTAGTCGGACTCGTGGACAAATGGATTTGTCCTCGTTCCTATGGCCATAACCTACAGGCTGGCGCCACGGTAACATCTTTTAAGAGGGGGGGACGGCGTCTTGGGTTAATGTCACGACGACGCGGCTACGAAACGGGCCTCTTGTAGGTCATTCAGACCTCCACGCCACGTGGCCAGGGTAGTAGGGCATGGGGTATCTGGTGTACGGGCTTTTCTTAAATGAGTTACACCACCGAGTAATGGAATTTCAGCAAACCCGGCATCATTCGGAGAATATACCCTGCGGCTGCACCCAAAAGCCTAAACATCTAGGTCATCTGCGCAGTTTCGGGTCGTATGTTACTACAAATGCCTGGAGCACGTTCAGAATGCTTCGGGCGGGGTCCATTTATGTTGGGT'/>

    <sequence taxon='9' value='GCTTCTATTCCGGACCACCGTTGGGGTAGACTGCCGCAAAGCTACTCGAGTGTATAAGCATGCTTCATGATTCGTACTCCAGGAGTTACTAGCAGAAACACTGCCGGGAGTTGGGAAGTGGCAATCGGCGCCACAAGAAGTCAGAGTTTCAAGATGGTTGTAAAGATGCCCATTTGATTGGGCGCCACAGACTTTAGCACGACTCCTACAGTTTCGAGAAAACCCAGGTTTGTTCCGCCCCAATCTCAAGCCCTTGGTTAGAGGATGACTCTGGACAACGGGCAGTATCGACTTGGTACCCAGTGCGGAAGCGGCTAGCCAGACCCGACTATCATTCATCCCAGGGTCTACGTCGACAATCTGCCGTAACTGCGGTTCACGCGCCTAATACCAATATGACCTATTACGCGTTCTACTCAGAGGAAGTAAAGGTATGGCTGGTATGAGGTTGGACCCATGTTTACCCATCGGCGTGTTACTGGGAAACGTACGGTTTGCGCGTAGGCCTTAACTACAAAGAACACCTTGTATCCGTTTCTGACTACCGCCTCTCATCAACAAGCAGAGCTAGTTCGCGTGCTGAGGACACAGACTAAGAAAAAGCGGACTATAAAAGTCTATATAGGGCGTCTCTAGCGTGATATCGAGTGACGTCGGCCAGTCTTAGGGTTTGCTACAGGTCCCCAGTGCCGTGGGCCGAAGGTGGCATGAGGGCCGAGAAATTCGGCTGATACTACAGCGGGAATTTAGCAGGATGGCCTTGCACTATTCTAACGGATGTTCAAAAGGGGCAACGTCCCACGATACCTTCCGACACTTGTACGATGGGTCCGGAACCATGTCACCATTTCATCGTGTATCGTGCTTATAGTTCTGAGAACGACCTACCGGTTGCAAGTCAGAGGGGGGGGTCTGGTCTGGCCCCAACGAGCGCGACGATGTTAAAGCAAACGATTTGTTTTGTACACCGGATGGACGTTCCTGGATGCCCCAGGATTCAGTTAGCCGCCGTCATATTGATCCTTCCAATCGTCCAGTGTATAAGCCCGATAATTGTTGGTTACGTACCAAATTATAAACCGAAGATGCCGTGTGCTGTAATGAGCGATCTTCCGTCAGAAAGGGTTTGCAAAATGCTGAGGTCCACTAGCGGCTTGTCTCAGGCCGAGACGAATAATATGGAGTGCAGGGCTCAGAATCCCCTAGTAAGGCGGCACCCAATTAATTTCCACCGTAACTGCAACGCGGCAATGTGAAAGGTCAGCACGTCAAGTGAGACCTGCCTTCCCTCGTTCAATGCACTTTAGGCCTAGTCGTAAGTACTCCTGTGGATACGGTGATCACGACCCTGCGCAGGTGCCCCGTGGTTAGGTACAACGGAGATGTTGTCAGAATGGACTGCTTCTGGCTGGTCGCTACTGCTCGATTAGGCGCTGCTCATGTTTCACGCTCCCAATATTAGTCACGGGCCTGGAAGGGATGTGACCAGTCTATGACCAACCTTCAAGCCCCTTTACTTGCACACTAACCTGAAGGAGGGCAAATCCGTCCACCGTCCGGACAGTTATTTAGCTCTTGCCTCGCAAGCTCGGGATCGACACCTAGTCGGACTCGTGGACAAATGGATTTGTCCTCGTTCCTATGGCCATAACCTACAGGCTGGCGCCACGGTAACATCTTTTAAGAGGGGGGGACGGCGTCCTGGGTTAATGTCACGACGACGCGGCTACGAAACGGGCCTCTTGTAGGTCATTCAGACCTCCACGCCACGTGGCCAGGGTAGTAGGGCATGGGGTATCTGGTGTACGGGCTTTTCTTAAATGAGTTACACCACCGAGTAATGGAATTTCAGCAAACCCGGCATCATTCGGAGAATATACCCTGCGGCTGCACCCAAAAGCCTAAACATCTAGGTCATCTGCGCAGTTTCGGGTCGTATGTTACTACAAATGCCTGGAGCACGTTCAGAATGCTCCGGGCGGGGTCCATTTATGTTGGGT'/>

    <sequence taxon='10' value='GCTTCTATTCCGGACCACCGTTGGGGTAGACTGCCGCAAAGCTACTCGAGTGTATAAGCATGCTTCATGATTCGTACTCCAGGAGTTACTAGCAGAAACACTGCCGGGAGTTGGGAAGTGGCAATCGGCGCCACAAGAAGTCAGAGTTTCAAGATGGTTGTAAAGATGCCCATTTGATTGGGCGCCACAGACTTTAGCACGACTCCTACAGTTTCGAGAAAACCCAGGTTTGTTCCGCCCCAATCTCAAGCCCTTGGTTAGAGGATGACTCTGGACAACGGGCAGTATCGACTTGGTACCCAGTGCGGAAGCGGCTAGCCAGACCCGACTATCATTCATCCCAGGGTCTACGTCGACAATCTGCCGTAACTGCGGTTCACGCGCCTAATACCAATATGACCTATTACGCGTTCTACTCAGAGGAAGTAAAGGTATGGCTGGTATGAGGTTGGACCCATGTTTACCCATCGGCGTGTTACTGGGAAACGTACGGTTTGCGCGTAGGCCTTAACTACAAAGAACACCTTGTATCCGTTTCTGACTACCGCCTCTCATCAACAAGCAGAGCTAGTTCGCGTGCTGAGGACACAGACTAAGAAAAAGCGGACTATAAAAGTCTATATAGGGCGTCTCTAGCGTGATATCGAGTGACGTCGGCCAGTCTTAGGGTTTGCTACAGGTCCCCAGTGCCGTGGGCCGAAGGTGGCATGAGGGCCGAGAAATTCGGCTGATACTACAGCGGGAATTTAGCAGGATGGCCTTGCACTATTCTAACGGATGTTCAAAAGGGGCAACGTCCCACGATACCTTCCGACACTTGTACGATGGGTCCGGAACCATGTCACCATTTCATCGTGTATCGTGCTTATAGTTCTGAGAACGACCTACCGGTTGCAAGTCAGAGGGGGGGGTCTGGTCTGGCCCCAACGAGCGCGACGATGTTAAAGCAAACGATTTGTTTTGTACACCGGATGGACGTTCCTGGATGCCCCAGGATTCAGTTAGCCGCCGTCATATTGATCCTTCCAATCGTCCAGTGTATAAGCCCGATAATTGTTGGTTACGTACCAAATTATAAACCGAAGATGCCGTGTGCTGTAATGAGCGATCTTCCGTCAGAAAGGGTTTGCAAAATGCTGAGGTCCACTAGCGGCTTGTCTCAGGCCGAGACGAATAATATGGAGTGCAGGGCTCAGAATCCCCTAGTAAGGCGGCACCCAATTAATTTCCACCGTAACTGCAACGCGGCAATGTGGAAGGTCAGCACGTCAAGTGAGACCTGCCTTCCCTCGTTCAATGCACTTTAGGCCTAGTCGCAAGTACTCCTGTGGATACGGTGATCACGACCCTGCGCAGGTGCCCCGTGGTTAGGTACAACGGAGATGTTGTCAGAATGGACTGCTTCTGGCTGGTCGCTACTGCTCGATTAGGCGCTGCTCATGTTTCACGCTCCCAATATTAGTCACGGGCCTGGAAGGGATGTGACCAGTCTATGACCAACCTTCAAGCCCCTTTACTTGCACACTAACCTGAAGGAGGGCAAATCCGTCCACCGTCCGGACAGTTATTTAGCTCTTGCCTCGCAAGCTCGGGATCGACACCTAGTCGGACTCGTGGACAAATGGATTTGTCCTCGTTCCTATGGCCATAACCTACAGGCTGGCGCCACGGTAACATCTTTTAAGAGGGGGGGACGGCGTCCTGGGTTAATGTCACGACGCCGCGGCTACGAAACGGGCCTCTTGTAGGTCATTCAGACCTCCACGCCACGTGGCCAGGGTAGTAGGGCATGGGGTATCTGGTGTACGGGCTTTTCTTAAATGAGTTACACCACCGAGTAATGGAATTTCAGCAAACCCGGCATCATTCGGAGAATATACCCTGCGGCTGCACCCAAAAGCCTAAACATCTAGGTCATTTGCGCAGTTTCGGGTCGTATGTTACTACAAATGCCTGGAGCACGTTCAGAATGCTCCGGGCGGGGTCCATTTATGTTGGGT'/>

    <sequence taxon='16' value='GCTTCTATTCCGGACCACCGTTGGGGTAGACTGCCGCAAAGCTACTCGAGTGTATAAGCATGCTTCATGATTCGTACTCCAGGAGTTACTAGCAGAAACACTGCCGGGAGTTGGGAAGTGGCAATCGGCGCCACGAGAAGTCAGAGTTTCAAGATGGTTGTAAAGATGCCCATTTGATTGGGCGCCACAGACTTTAGCACGACTCCTACAGTTTCGAGAAAACCCAGGTTTGTTCCGCCCCAATCTCAAGCCCTTGGTTAGAGGATGACTCTGGACAACGGGCAGTATCGACTTGGTACCCAGTGCGGAAGCGGCTAGCCAGACCCGACTATCATTCATCCCAGGGTCTACGTCGACAATCTGCCGTAACTGCGGTTCACGCGCCTAGTACCAATATGACCTATTACGCGTTCTACTCAGAGGAAGTAAAGGTATGGCTGGTATGAGGTTGGACCCATGTTTACCCATCGGCATGTTACTGGGAAACGTACGGTTTGCGCGTAGGCCTTAACTACAAAGAACACCTTGTATCCGTTTCTGACTACCGCCTCTCATCAACAGGCAGAGCTAGTTCGCGAGCTGAGGACACAGACTAAGAAAAAGCGGACTATAAAAGTCTATATAGGGCGTCTCTAGCGTGATATCGAGTGACGTCGGCCAGTCTTAGGGTTTGCTACAGGTCCCCAGTGCCGTGGGCCGAAGGTGGCATGAGGGCCGAGAAATTCGGCTGATACTACAGCGGGAATTTAGCAGGATGGCCTTGCACTATTCTAACGGATGTTCAAAAAGGGCAACGTCCCACGATACCTTCCGACATTTGTACGATGGGTCCGGAACCATGTCACCATTTCATCGTGTATCGTGCTTATAGTTCTGAGAACGACCTACCGGTTGCAAGTCAGAGGGGGGGGTCTGGTCTGGCCCCAACGAGCGCGACGATGTTAAAGCAAACGATTTGTTTTGTACACCGGATGGACGTTCCTGGATGCCCCAGGATTCAGTTAGCCGCCGTCACATTGATCCTTCCAATCGTCCAGTGTATAAGCCCGATAATTGTTGGTTACGTACCAAATTATAAACCGAAGATGCCGTGTGCTGTAATGAGCGATCTTCCGTCAGAAAGGGTTTGCAAAATGCTGAGGTCCACTAGCGGCTTGTCTCAGGCCCAAACGAATAATATGGAGTGCAGGGCTCAGAATCCCCTAGTAAGGCGGCACCCAATTGATTTCCACCGTAACTGCAACGCGGCAATGTGGAAGGTCAGCACGTCAAGTGAGACCTGCCTTCCCTCGTTCAATGCACTTTAGGCCTAGTCGCAAGTACTCCTGTGGATACGGTGATCACGACCCTGCGCAGGTGCCCCGTGGTTAGGTACAACGGAGATCTTGTCAGAATGGACTGCTTCTGGCTGGTCGCTACTGCTCGATTAGGCGCTGCTCATGTTTCACGCTCCCAATATTAGTCACGGGCCTGGAAGGGATGTGACCAGTCTATGACCAACCTTCAAGCCCCTTTACTTGCACACTAACCTGAAGGAGGGCAAATCCGTCCACCGTCCGGACAGTTATTTAGCTCTTGCCTCGCAAGCTCGGGATCGACACCTAGTCGGACTCGTGGACAAATGGATTTGTCCTCGTTCCTATGGCCATAACCTACAGGCTGGCGCCACGGTAACATCTTTTAAGAGGGGGGAACGGCGTCCTGGGTTAATGTCACGACGCCGGGGCTACGAAACGGGCCTCTTGTAGGTCATTCAGACCTCCACGCCACGTGGCCAGGGTAGTAGGGCATGGGGTATCTGGTGTACGGGCTTTTCTTAAATGAGTTACACCACCGAGTAATGGAATTTCAGCAAACCTGGCATCATTCGGAGAATATACCCTGCGGCTGCACCCAAAAGCCTAAACATCTAGGTCATTTGCGCAGTTTCGGGTCGTATGTTACTACAAATGCCTGGAGCACGTTCAGAATGCTCCGGGCGGGGTCCATTTATGTTGGGT'/>

    <sequence taxon='23' value='GCTTCTATTCCGGACCACCGTTGGGGTAGACTGCCGCAAAGCTACTCGAGTGTATAAGCATGCTTCATGATTCGTACTCCAGGAGTTACTAGCAGAAACACTGCCGGGAGTTGGGAAGTGGCAATCGGCGCCACGAGAAGTCAGAGTTTCAAGATGGTTGTAAAGATGCCCATTTGATTGGGCGCCACAGACTTTAGCACGACTCCTACAGTTTCGAGAAAACCCAGGTTTGTTCCGCCCCAATCTCAAGCCCTTGGTTAGAGGATGACTCTGGACAACGGGCAGTATCGACTTGGTACCCAGTGCGGAAGCGGCTAGCCAGACCCGACTATCATTCATCCCAGGGTCTACGTCGACAATCTGCCGTAACTGCGGTTCACGCGCCTAGTACCAATATGACCTATTACGCGTTCTACTCAGAGGAAATAAAGGTATGGCTGGTATGAGGTTGGACCCATGTTTACCCATCGGCATGTTACTGGGAAACGTACGGTTTGCGCGTAGGCCTTAACTACAAAGAACACCTTGTATCCGTTTCTGACTACCGCCTCTCATCAACAGGCAGAGCTAGTTCGCGAGCTGAGGACACAGACTAAGAAAAAGCGGACTATAAAAGTCTATATAGGGCGTCTCTAGCGTGATATCGAGTGACGTCGGCCAGTCTTAGGGTTTGCTACAGGTCCCCAGTGCCGTGGGCCGAAGGTGGCATGAGGGCCGAGAAATTCGGCTGATACTACAGCGGGAATTTAGCAGGATGGCCTTGCACTATTCTAATGGATGTTCAAAAAGGGCAACGTCCCACGATACCTTCCGACATTTGTACGATGGGTCCGGAACCATGTCACCATTTCATCGTGTATCGTGCTTATAGTTCTGAGAACGACCTACCGGTTGCAAGTCAGAGGGGGGGGTCTGGTCTGGCCCCAACGAGCGCGACGATGTTAAAGCAAACGATTTGTTTTGTACACCGGATGGACGTTCCTGGATGCCCCAGGATTCAGTTAGCCGCCGTCACATTGATCCTTCCAATCGTCCAGTGTATAAGCCCGATAATTGTTGGTTACGTACCAAATTATAAACCGAAGATGCCGTGTGCTGTAATGAGCGATCTTCCGTCAGAAAGGGTTTGCAAAATGCTGAGGTCCACTAGCGGCTTGTCTCAGGCCCAAACGAATAATATGGAGTGCAGGGCTCAGAATCCCCTAGTAAGGCGGCACCCAATTGATTTCCACCGTAACTGCAACGCGGCAATGTGGAAGGTCAGCACGTCAAGTGAGACCTGCCTTCCCTCGTTCAATGCACTTTAGGCCTAGTCGCAAGTACTCCTGTGGATACGGTGATCACGACCCTGCGCAGGTGCCCCGTGGTTAGGTACAACGGAGATCTTGTCAGAATGGACTGCTTCTGGCTGGTCGCTACTGCTCGATTAGGCGCTGCTCATGTTTCACGCTCCCAATATTAGTCACGGGCCTGGAAGGGATGTGACCAGTCTATGACCAACCTTCAAGCCCCTTTACTTGCACACTAACCTGAAGGAGGGCAAATCCGTCCACCGTCCGGACAGTTATTTAGCTCTTGCCTCGCAAGCTCGGGATCGACACCTAGTCGGACTCGTGGACAAATGGATTTGTCCTCGTTCCTATGGCCATAACCTACAGGCTGGCGCCACGGTAACATCTTTTAAGAGGGGGGAACGGCGTCCTGGGTTAATGTCACGACGCCGGGGCTACGAAACGGGCCTCTTGTAGGTCATTCAGACCTCCACGCCACGTGGCCAGGGTAGTAGGGCATGGGGTATCTGGTGTACGGGCTTTTCTTAAATGAGTTACACCACCGAGTAATGGAATTTCAGCAAACCTGGCATCATTCGGAGAATATACCCTGCGGCTGCACCCAAAAGCCTAAACATCTAGGTCATTTGCGCAGTTTCGGGTCGTATGTTACTACAAATGCCTGGAGCACGTTCAGAATGCTCCGGGCGGGGTCCATTTATGTTGGGT'/>

    <sequence taxon='31' value='GCTTCTATTCCGGACCACCGTTGGGGTAGACTGCCGCAAAGCTACTCGAGTGTATAAGCATGCTTCATGATTCGTACTCCAGGAGTTACTAGCAGAAACACTGCCGGGAGTTGGGAAGTGGCAATCGGCGCCACGAGAAGTCAGAGTTTCAAGATGGTTGTAAAGATGCCCATTTGATTGGGCGCCACAGACTTTAGCACGACTCCTACAGTTTCGAGAAAACCCAGGTTTGTTCCGCCCCAATCTCAAGCCCTTGGTTAGAGGATGACTCTGGACAACGGGCAGTATCGACTTGGTACCCAGTGCGGAAGCGGCTAGCCAGACCCGACTATCATTCATCCCAGGGTCTACGTCGACAATCTGCCGTAACTGCGGTTCACGCGCCTAGTACCAATATGACCTATTACGCGTTCTACTCAGAGGAAATAAAGGTATGGCTGGTATGAGGTTGGACCCATGTTTACCCATCGGCATGTTACTGGGAAACGTACGGTTTGCGCGTAGGCCTTAACTACAAAGAACACCTTGTATCCGTTTCTGACTACCGCCTCTCATCAACAGGCAGAGCTAGTTCGCGAGCTGAGGACACAGACTAAGAAAAAGCGGACTATAAAAGTCTATATAGGGCGTCTCTAGCGTGATATCGAGTGACGTCGGCCAGTCTTAGGGTTTGCTACAGGTCCCCAGTGCCGTGGGCCGAAGGTGGCATGAGGGCCGAGAAATTCGGCTGATACTACAGCGGGAATTTAGCAGGATGGCCTTGCACTATTCTAATGGATGTTCAAAAAGGGCAACGTCCCACGATACCTTCCGACATCTGTACGATGGGTCCGGAACCATGTCACCATTTCATCGTGTATCGTGCTTATAGTTCTGAGAACGACCTACCGGTTGCAAGTCAGAGGGGGGGGTCTGGTCTGGCCCCAACGAGCGCGACGATGTTAAAGCAAACGATTTGTTTTGTACACCGGATGGACGTTCCTGGATGCCCCAGGATTCAGTTAGCCGCCGTCACATTGATCCTTCCAATCGTCCAGTGTATAAGCCCGATAATTGTTGGTTACGTACCAAATTATAAACCGAAGATGCCGTGTGCTGTAATGAGCGATCTTCCGTCAGAAAGGGTTTGCAAAATGCTGAGGTCCACTAGCGGCTTGTCTCAGGCCCAAACGAATAATATGGAGTGCAGGGCTCAGAATCCCCTAGTAAGGCAGCACCCAATTGATTTCCACCGTAACTGCAACGCGGCAATGTGGAAGGTCAGCACGTCAAGTGAGACCTGCCTTCCCTCGTTCAATGCACTTTAGGCCTAGTCGCAAGTACTCCTGTGGATACGGTGATCACGACCCTGCGCAGGTGCCCCGTGGTTAGGTAAAACGGAGATCTTGTCAGAATGGACTGCTTCTGGCTGGTCGCTACTGCTCGATTAGGCGCTGCTCATGTTTCACGCTCCCAATATTAGTCACGGGCCTGGAAGGGATGTGACCAGTCTATGACCAACCTTCAAGCCCCTTTACTTGCACACTAACCTGAAGGAGGGCAAATCCGTCCACCGTCCGGACAGTTATTTAGCTCTTGCCTCGCAAGCTCGGGATCGACACCTAGTCGGACTCGTGGACAAATGGATTTGTCCTCGTTCCTATGGCCATAACCTACAGGCTGGCGCCACGGTAACATCTTTTAAGAGGGGGGAACGGCGTCCTGGGTTAATGTCACGACGCCGGGGCTACGAAACGGGCCTCTTGTAGGTCATTCAGACCTCCACGCCACGTGGCCAGGGTAGTAGGGCATGGGGTATCTGGTGTACAGGCTTTTCTTAAATGAGTTACACCACCGAGTAATGGAATTTCAGCAAACCTGGCATCATTCGGAGAATATACCCTGCGGCTGCACCCAAAAGTCTAAACATCTAGGTCATTTGCGCAGTTTCGGGTCGTATGTTACTACAAATGCCTGGAGCACGTTCAGAATGCTCCGGGCGGGGTCCATTTATGTTGGGT'/>

    <sequence taxon='22' value='GCTTCTATTCCGGACCACCGTTGGGGTAGACTGCCGCAAAGCTACTCGAGTGTATAAGCATGCTTCATGATTCGTACTCCAGGAGTTACTAGCAGAAACACTGCCGGGAGTTGGGAAGTGGCAATCGGCGCCACAAGAAGTCAGAGTTACAAGATGGTTGTAAAGATGCCCATTTGATTGGGCGCCACAGACTTTAGCCCGACTCCTACAGTTTCGAGAAAACCCAGGTTTGTTCCGCCCCAATCTCAAGCCCTTGGTTAGAGGATGACTCTGGACAACGGGCAGTATCGACTTGGTACCCAGTGCGAAAGCGGCTAGCCAGACCCGACTATCATTCATCCCAGGGTCTACGTCGACAATCTGCCGTAACTGCGGTTCACGCGCCTAATACCAATATGACCTATTACGCGTTCTACTCAGAGGAAGTAAAGGTATGGCTGGTATGAGGTTGGACCCATGTTTACCCATCGGCGTGTTACTGGGAAACGTACGGTTTGCGCGTAGGCCTTAACTACAAAGAACACCTTGTATCCGTTTCTGACTACCGCCTCTCATCAACAAGCAGAGCTAGTTCGCGAGCTGAGGACACAGACTAAGAAAAAGCGGACTATAAAAGTCTATATAGGGCGTCTCTAGCGTGATATCGAGTGACGTCGGCCAGTCTTAGGGTTTGCTACAGGTCCCCAGTGCCGTGGGCCGAAGGTGGCATGAGGGCCGAGAAATTAGGCTGATACTACAGCGGGAATTTAGCAGGATGGCCTTGTACTATTCTAACGGATGTTCAAAAGGGGCAACGTCCCACGATACCTTCCGACACCTGTACGATGGGTCCGGAACCATGTCACCATTTCATCGTGTATCGTGCTTATAGTTCTGAGAACGACCTACCGGTTGCAAGTCAGAGGGGGGGGTCTGGTCTGGCCCCAATGAGCGCCACGATGTTAAAGCAAACGATTTGTTTTGTACACCGGATGGACGTTCCTGAATGCCCCAGGATTCAGTTAGCCGCCGTCATATTGATCCTTCCAATCGTCCAGTGTATAAGCCCGATAATTGTTGGTTACGTACCAAATTATAAACCGAAGATGCCGTGTGCTGTAATGAGCGATCTTCCGTCAGAAAGGGTTTGCAAAATGCTGAGGTCCACTAGCGGCTTGTCTCAGGCCCAGACGAATAATATGGAGTGCAGGGCTCAGAATCCCCTAGTAAGGCGGCACCCAATTAATTTCCACCGTAACTGCAACGCGGCAATGTGGAAGGTCAGCACGTCAAGTGAGACCTGCCTTCCCTCGCTCAATGCACTTTAGGCCTAGTCGCAAGTACTCCTGTGGATACGGTGATCACGACCCTGCGCAGGTGCCCCGTGGTTAGGTACAACGGAGATCTTGTCAGAATGGACTGCTTCTGGCTGGTCGCTACTGCTCGATTAGGCGCTGCTCATCTTTCACGCTCCCAATATTAGTCACGGGCCTGGAAGGAATGTGACCAGTCTACGACCAACCTTCAAGCCCCTTTACTTGCACACTAACTTGAAGGAGGGCAAATCCGTCCACCGTCCGGACAGTTATTTAGCTCTTGCCTCGCAAGCTCGGGATCGACACCTAGTCGGACTCGTGGACAAATGGATTTGTCCTCGTTCCTATGGCCATAACCTACAGGCTGGCGCCACGGTAACATCTTTTAAGAGGGGGGGACGGCGTCCTGGGTTAATGTCACGACGCCGGGGCTACGAAACGGGCCTCTTGTAGGTCATTCAGACCTCCACGCCACGTGGCCAGGGTAGTAGGGCATGGGGTATCTGGTGTACGGGCTTTTCTTAAATGAGTTACCCCACCGAGTAATGGAATTTCAGCAAACCTGGCATCATTCGGAGAATATACCCTGCGGCTGCACCCAAAAGCCTAAACATCTAGGTCATTTGCGCAGTTTCGGGTCGTATGTTACTACAACTGCCTGGAGCACGTTCAGAATGCTCCGGGCGGGGTCCATTTATGTTGGGT'/>

    <sequence taxon='29' value='GCTTCTATTCCGGACCACCGTTGGGGTAGACTGCCGCAAAGCTACTCGAGTGTATAAGCATGCTTCATGATTCGTACTCCAGGAGTTACTAGCAGAAACACTGCCGGGAGTTGGGAAGTGGCAATCGGCGCCACAAGAAGTCAGAGTTACAAGATGGTCGTAAAAATGCCCATTTGATTGGGCGCCACAGACTTTAGCACGACTCCTACAGTTTCGAGAAAACCCAGGTTTGTTCCGCCCCAATCTCAAGCCCTTGGTTAGAGGATGACTCTGGACAACGGGCAGTATCGACTTGGTACCCAGTGCCAAAGCGGCTAGCCAGACCCGACTATCATTCATCCCAGGGTCTACGTCGACAATCTGCCGTAACTGCGGTTCACGCGCCTAATACCAACATGACCTATTACGCGTTCTACTCAGAGGAAGTAAAGGTATGGCTGGTATGAGGTTGGACCCATGTTTACCCATCGGCGTGTTACTGGGAGACGTACGGTTTGCGCGTAGGCCTTAACTACAAAGAACACCTTGCATCCGTTTCTGACTACCGCCTCTCATCAACAAGCAGAGCTAGTTCGCGAGCTGAGGACACAGACTAAGAAAAAGCGGACTATAAAAGTCTATATAGGGCGTCTCTAGCGTGATATCGAGTGACGTCGGCCAGTCTTAGGGTTTGCTACAGGTCCCCAGTGCCGTTGGCCGAAGGTGGCATGAGGGCCGAGAAATTCGGCTGATACTACAGCGGGAATTTAGCAGGATGGCCTTGCACTATTCTAACGGATGTTCAAAAGGGGCAACGTCCCACGATACCTTCCGACACTTGTACGACGGGTCCGGAACCATGTCACCATTTCATCGTGTATCGTGCTTATAGTTCTGAGAACGACCTACCGGTTGCAAGTCAGAGGGGGGGGTCTGGTCTGGCCCCAACGAGCGCGACGATGTTAAAGCAAACGATTTGTTTTGTACACCGGATGGACGTTCCTGGATGCCCCAGGATTCAGTTAGCCGCCGTCATATTGATCCTTCCAATCGTCCAGTGTATAAGCCCGATAATTGTTGGTTACGTACCAAATTATAAACCGAAGATGCCGTGTGCTGTAATGAGCGATCTTCCGTCAGAAAGGGTTTGCAAAATGCTGAGGTCCACTAGCGGCTTGTCTCAGGCCCAGACGAATAATATGGAGTGCAGGGCTCAGAATCCCCTAGTAAGGCGGCACCCAATTAATTTCCACCGTAACTGCAACGCGGCAATGTGGAAGGTCAGCACGTCAAGTGAGACCTGCCTTCCCTCGTTCAATGCACTTTAGGCCTAGTCGCAAGTACTCCTGTGGATACGGTGATCACGACCCTGCGCAGGTGCCCCGTGGTTAGGTACAACGGAGATCTTGTCAGAATGGACTGCTTCTGGCTGGTCGCTACTGCCCGATTAGGCGCTGCTCATGTTTCACGCTCCCAATATTAGTCACGGGCCTGGAAGGGATGTGACCAGTCTATGACCAACCTTCAAGCCCCTTTACTTGCACACTAACTTGAAGGAGGGCAAATCCGTCCACCGTCCGGACAGTTATTTAGCTCTTGCCTCGCAAGCTCGGGATCGACACCTAGTCGGACTCGTGGACAAATGGATTTGTCCTCATTCCTATGGCCATAACCTACAGGCTGGCGCCACGGTAACATCTTTTAAGAGGGGGGGACGGCGTCCTGGGTTAATGTCACGACGCCGGGGCTACGAAACGGGCCTCTTGTAGGTCATTCAGACCTCCACGCCACGTGGCCAGGGTAGTAGGGCATGGGGTATCTGGTGTACGGGCTTTTCTTAAATGAGTTACACCACCGAGTAATGGAATTTCAGCAAACCTGGCATCATTCGGAGAATATACCCTGCGGCTGCACCCAAAAGCCTAAACATCTAGGTCATTTGCGCAGTTTCGGGTCGTATGTTACTACAAATGCCTGGAGCACGTTCAGAATGCTCCGGGCGGGGTCCATTTATGTTGGGT'/>

    <sequence taxon='43' value='GCTTCTATTCCGGACCACCGTTGGGGTAGACTGCCGCAAAGCTACTCCAGTGTATAAGCATGCTTCATGATTCGTACTCCAGGAGTTACTAGCAGAAACACTGCCGGGAGTTGGGAAGTGGCAATCGGCGCCACAAGAAGTCAGAGTTACAAGATGGTCGTAAAAATGCCCATTTGATTGGGCGCCACAGACTTTAGCACGACTCCTACAGTTTCGAGAAAACCCAGGTTTGTTCCGCCCCAATCTCAAGCCCTTGGTTAGAGGATGACTCTGGACAACGGGCAGTATCGACTTAGTACCCAGTGCCAAAGCGGCTAGCCAGACCCGACTATCATTCATCCCAGGGTCTACGTCGACAATCTGCCGTAACTGCGGTTCACGCGCCTAATACCAACATGACCTATTACGCGTTCTACTCAGAGGAAGTAAAGGTATGGCTGGTATGAGGTTGGACCCATGTTTACCCATCGGCGTGTTACTGGGAGACGTACGGTTTGCGCGTAGGCCTTAACTACAAAGAACACCTTGCATCCGTTTCTGACTACCGCCTCTCATCAACAAGCAGAGCTAGTTCGCGAGCTGAGGACACAGACTAAGAAAAAGCGGACTATAAAAGTCTATATAGGGCGTCTCTAGCGTGATATCGAGTGACGTCGGCCAGTCTTAGGGTTTGCTACAGGTCCCCAGTGCCGTTGGCCGAAGGTGGCATGAGGGCCGAGAAATTCGGCTGATACTACAGCGGGAATTTAGCAGGATGGCCTTGCACTATTCTAACGGATGTTCAAAAGGGGCAACGTCCCACGATACCTTCCGACACTTGTACGACGGGTCCGGAACCATGTCACCATTTCATCGTGTATCGTGCTTATAGTTCTGAGAACGACCTACCGGTTGCAAGTCAGAGGGGGGGGTCTGGTCTGGCCCCAACGAGCGCGACGATGTTAAAGCAAACGATTTGTTTTGTACACCGGATGGACGTTCCTGGATGCCCAAGGATTCAGTTAGCCGCCGTCATATTGATCCTTCCAATCGTCCAGTGTATAAGCCCGATAATTGTTGGTTACGTACCAAATTATAAACCGAAGATGCCGTGTGCTGTAATGAGCGATCTTCCGTCAGAAAGGGTTTGCAAAATGCTGAGGTCCACTAGCGGCTTGTCTCAGGCCCAGACGAATAATATGGAGTGCAGGGCTCAGAATCCCCTAGTAAGGCGGCACCCAATTAATTTCCACCGTAACTGCAACGCGGCAATGTGGAAGGTCAGCACGTCAAATGAGACCTGCCTTCCCTCGTTCAATGCACTTTAGGCCTAGTCGCAAGTACTCCTGTGGATACGGTGATCACGACCCTGCGCAGGTGCCCCGTGGTTAGGTACAACGGAGATCTTGTCAGAATGGACTGCTTCTGGCTGGTCGCTACTGCCCGATTAGGCGCTGCTCATGTTTCACGCTCCCAATATTAGTCACGGGCCTGGAAGGGATGTGACCAGTCTATGACCAACCTTCAAGCCCCTTTACTTGCACACTAACTTGAAGGAGGGCAAATCCGTCCACCGTCCGGACAGTTATTTAGCTCTTGCCTCGCAAGCTCGGGATCGACACCTAGTCGGACTCGTGGACAAATGGATTTGTCCTCATTCCTATGGCCATAACCTACAGGCTGGCGCCACGGTAACATCTTTTAAGAGGGGGGGACGGCGTCCTGGGTTAATGTCACGACGCCGGGGCTACGAAACGGGCCTCTTGTAGGTCATTCAGACCTCCACGCCACGTGGCCAGGGTAGTAGGGCATGGGGTATCTGGTGTACGGGCTTTTCTTAAATGAGTTACACCACCGAGTAATGGAATTTCAGCAAACCTGGCATCATTCGGAGAATATACCCTGCGGCTGCACCCAAAAGCCTAAACATCTAGGTCATTTGCGCAGTTTCGGGTCGTATGTTACTACAAATGCCTGGAGCACGTTCAGAATGCTCCGGGCGGGGTCCAGTTATGTTGGGT'/>

    <sequence taxon='52' value='GCTTCTATTCCGGACCACCGTTGGGGTAGACTGCCGCAAAGCTACTCCAGTGTATAAGCATGCTTCATGATTCGTACTCCAGGAGTTACTAGCAGAAACACTGCCGGGAGTTGGGAAGTGGCAATCGGCGCCACAAGAAGTCAGAGTTACAAGATGGTCGTAAAAATGCCCATTTGATTGGGCGCCACAGACTTTAGCACGACTCCTACAGTTTCGAGAAAACCCAGGTTTGTTCCGCCCCAATCTCAAGCCCTTGGTCAGAGGATGACTCTGGACAACGGGCAGTATCGACTTAGTACCCAGTGCCAAAGCGGCTAGCCAGACCCGACTATCATTCATCCCAGGGTCTACGTCGACGATCTGCCGTAACTGCGGTTCACGCGCCTAATACCAACATGACCTATTACGCGTTCTACTCAGAGGAAGTAAAGGTATGGCTGGTATGAGGTTGGACCCATGTTTACCCATCGGCGTGTTACTGGGAGACGTACGGTTTGCGCGTAGGCCTTAACTACAAAGAACACCTTGCATCCGTTTCTGACTACCGCCTCTCATCAACAAGCAGAGCTAGTTCGCGAGCTGAGGACACAGACTAAGAAAAAGCGGACTATAAAAGTCTATATAGGGCGTCTCTAGCGTGATATCGAGTGACGTCGGCCAGTCTTAGGGTTTGCTACAGGTCCCCAGTGCCGTTGGCCGAAGGTGGCATGAGGGCCGAGGAATTCGGCTGATACTACAGCGGGAATTTAGCAGGATGGCCTTGCACTATTCTAACGGATGTTCAAAAGGGGCAACGTCCCACGATACCTTCCGACACTTGTACGACGGGTCCGGAACCATGTCACCATTTCATCGTGTATCGTGCTTATAGTTCTGAGAACGACCTACCGGTTGCAAGTCAGAGGGGGGGGTCTGGTCTGGCCCCAACGAGCGCGACGATGTTAAAGCAAACGATTTGTTTTGTACACCGGATGGACGTTCCTGGATGCCCAAGGATTCAGTTAGCCGCCGTCATATTGATCCTTCCAATCGTCCAGTGTATAAGCCCGATAATTGTTGGTTACGTACCAAATTATAAACCGAAGATGCCGTGTGCTGTAATGAGCGATCTTCCGTCAGAAAGGGTTTGCAAAATGCTGAGGTCCACTAGCGGCTTGTCTCAGGCCCAGACGAATAATATGGAGTGCAGGGCTCAGAATCCCCTAGTAAGGCGGCACCCAATTAATTTCGACCGTAACTGCAACGCGGCAATGTGGAAGGTCAGCACGTCAAATGAGACCTGCCTTCCCTCGTTCAATGCACTTTAGGCCTAGTCGCAAGTACTCCTGTGGATACGGTGATCACGACCCTGCGCAGGTGCCCCGTGGTTAGGTACAACGGAGATCTTGTCAGAATGGACTGCTTCTGGCTGGTCGCTACTGCCCGATTAGGCGCTGCTCATGTTTAACGCTCCCAATATTAGTCACGGGCCTGGAAGGGATGTGACCAGTCTATGACCAACCTTCAAGCCCCTTTACTTGCACACTAACTTGAAGGAGGGCGAATCCGTCCACCGTCCGGACAGTTATTTAGCTCTTGCCTCGCAAGCTCGGGATCGACACCTAGTCGGACTCGTGGACAAATGGATTTGTCCTCATTCCTATGGCCATAACCTACAGGCTGGCGCCACGGTAACATCTTTTAAGAGGGGGGGACGGCGTCCTGGGTTAATGTCACGACGCCGGGGCTACGAAACGGGCCTCTTGTAGGTCATTCAGACCTCCACGCCACGTGGCCAGGGTAGTAGGGCATGGGGTATCTGGTGTACGGGCTTTTCTTAAATGAGTTACACCACCGAGTAATGGAATTTCAGCAAACCTGGCATCATTCGGAGAATATACCCTGCGGCTGCACCCAAAAGCCTAAACATCTAGGTCATTTGCGCAGTTTCGGGTCGTATGTTACTACAAATGCCTGGAGCACGTTCAGAATGCTCCGGGCGGGGTCCAGTTATGTTGGGT'/>

    <sequence taxon='56' value='GCTTCTATTCCGGACCACCGTTGGGGTAGACTGCCGCAAAGCTACTCCAGTGTCTAAGCATGCTTCATGATTCGTACTCCAGGAGTTACTAGCAGAAACACTGCCGGGAGTTGGGAAGTGGCAATCGGCGCCACAAGAAGTCAGAGTTACAAGATGGTCGTAAAAATGCCCATTTGATTGGGCGCCACAGACTTTAGCACGACTCCTACAGTTTCGAGAAAACCCAGGTTTGTTCCGCCCCAATCTCAAGCCCTTGGTCAGAGGATGACTCTGGACAACGGGCAGTATCGACTTAGTACCCAGTGCCAAAGCGGCTAGCCAGACCCGACTATCATTCATCCCAGGGTCTACGTCGACGATCTGCCGTAACTGCGGTTCACGCGCCTAATACCAACATGACCTATTACGCGTTCTACTCAGAGGAAGTAAAGGTATGGCTGGTATGAGGTTGGACCCATGTTTACCCATCGGCGTGTTACTGGGAGACGTACGGTTTGCGCGTAGGCCTTAACTACAAAGAACACCTTGCATCCGTTTCTGACTACCGCCTCTCATCAACAAGCAGAGCTAGTTCGCGAGCTGAGGACACAGACTAAGAAAAAGCGGACTATAAAAGTCTATATAGGGCGTCTCTAGCGTGATATCGAGTGACGTCGGCCAGTCTTAGGGTTTGCTACAGGTCCCCAGTGCCGTTGGCCGAAGGTGGCATGAGGGCCGAGGAATTCGGCTGATACTACAGCGGGAATTTAGCAGGATGGCCTTGCACTATTCTAACGGATGTTCAAAAGGGGCAACGTCCCACGATACCTTCCGACACTTGTACGACGGGTCCGGAACCATGTCACCATTTCATCGTGTATCGTGCTTATAGTTCTGAGAACGACCTACCGGTTGCAAGTCAGAGGGGGGGGTCTGGTCTGGCCCCAACGAGCGCGACGATGTTAAAGCAAACGATTTGTTTTGTACACCGGATGGACGTTCCTGGATGCCCAAGGATTCAGTTAGCCGCCGTCATATTGATCCTTCCAATCGTCCAGTGTATAAGCCCGATAATTGTTGGTTACGTACCAAATTATAAACCGAAGATGCCGTGTGCTGTAATGAGCGATCTTCCGTCAGAAAGGGTTTGCAAAATGCTGAGGTCCACTAGCGGCTTGTCTCAGGCCCAGACGAATAATATGGAGTGCAGGGCTCAGAATCCCCTAGTAAGGCGGCACCCAATTAATTTCGACCGTAACTGCAACGCGGCAATGTGGAAGGTCAGCACGTCAAATGAGACCTGCCTTCCCTCGTTCAATGCACTTTAGGCCTAGTCGCAAGTACTCCTGTGGATACGGTGATCACGACCCTGCGCAGGTGCCCCGTGGTTAGGTACAACGGAGATCTTGTCAGAATGGACTGCTTCTGGCTGGTCGCTACTGCCCGATTAGGCGCTGCTCATGTTTAACGCTCCCAATATTAGTCACGGGCCTGGAAGGGATGTGACCAGTCTATGACCAACCTTCAAGCCCCTTTACTTGCACACTAACTTGAAGGAGGGCGAATCCGTCCACCGTCCGGACAGTTATTTAGCTCTTGCCTCGCAAGCTCGGGATCGACACCTAGTCGGACTCGTGGACAAATGGATTTGTCCTCATTCCTATGGCCATAACCTACAGGCTGGCGCCACGGTAACATCTTTTAAGAGGGGGGGACGGCGTCCTGGGTTAATGTCACGACGCCGGGGCTACGAAACGGGCCTCTTGTAGGTCATTCAGACCTCCACGCCACGTGGCCAGGGTAGTAGGGCATGGGGTATCTGGTGTACGGGCTTTTCTTAAATGAGTTACACCACCGAGTAATGGAATTTCAGCAAACCTGGCATCATTCGGAGAATATACCCTGCGGCTGCACCCAAAAGCCTAAACATCTAGGTCATTTGCGCAGTTTCGGGTCGTATGTTACTACAAATGCCTGGAGCACGTTCAGAATGCTCCGGGCGGGGTCCAGTTATGTTGGGT'/>

    <sequence taxon='74' value='GCTTCTATTCCGGACCCCCGTTGGGGTAGACTGCCGCAAAGCTACTCCAGTGTCTAAGCATGCTTCATGATTCGTACTCCAGGAGTTACTAGCAGAAACACTGCCGGGAGTTGGGAAGTGGCAATCGGCGCCACAAGAAGTCAGAGTTACAAGATGGTCGTAAAAATGCCCATTTGATTGGGCGCCACAGACTTTAGCACGACTCCTACAGTTTCGAGAAAACCCAGGTTTGTTCCGCCCCAATCTCAAGCCCTTGGTCAGAGGATGACTCTGGACAACGGGCAGTATCGACTTAGTACCCAGTGCCAAAGCGGCTAGCCAGACCCGACTATCATTCATCCCAGGGTCTACGTCGACGATCTGCCGTAACTGCGGTTCACGCGCCTAATACCAACATGACCTATTACCCGTTCTACTCAGAGGAAGTAAAGGTATGGCTGGTATGAGGTTGGACCCATGTTTACCCATCGGCGTGTTACTGGGAGACGTACGGTTTGCGCGTAGGCCTTAACTACAAAGAACACCTTGCATCCGTTTCTGACTACCGCCTCTCATCAACAAGCAGAGCTAGTTCGCGAGCTGAGGACACAGACTAAGAAAAAGCGGACTATAAAAGTCTATATAGGGCGTCTCTAACGTGATATCGAGTGACGTCGGCCAGTCTTAGGGTTTGCTACAGGTCCCCAGTGCCGTTGGCCGAAGGTGGCATGAGGGCCGAGGAATTCGGCTGATACTACAGCGGGAATTTAGCAGGATGGCCTTGCACTATTCTAACGGATGTTCAAAAGGGGCAACGTCCCACGATACCTTCCGACACTTGTACGACGGGTCCGGAACCATGTCACCATTTCATCGTGTATCGTGCTTATAGTTCTGAGAACGACCTACCGGTTGCAAGTCAGAGGGGGGGGTCTGGTCTGGCCCCAACGAGCGCGACGATGTTAAAGCAAACGATTTGTTTTGTACACCGGATGGACGTTCCTGGATGCCCAAGGATTCAGTTAGCGGCCGTCATATTGATCCTTCCAATCGTCCAGTGTATAAGCCCGATAATTGTTGGTTACGTACCAAATTATAAACCGAAGATGCCGTGTGCTGTAATGAGCGATCTTCCGTCAGAAAGGGTTTGCAAAATGCTGAGGTCCACTAGCGGCTTGTCTCAGGCCCAGACGAATAATATGGAGTGCAGGGCTCAGAATCCCCTAGTAAGGCGGCACCCAATTAATTTCGACCGTAACTGCAACGCGGCAATGTGGAAGGTCAGCACGTCAAATGAGACCTGCCTTCCCTCGTTCAATGCACTTTAGGCCTAGTCGCAAGTACTCCTGTGGATACGGTGATCACGACCCTGCGCAGGTGCCCCGTGGTTAGGTACAACGGAGATCTTGTCAGAATGGACTGCTTCTGGCTGGTCGCTACTGCCCGATTAGGCGCTGCTCATGTTTAACGCTCCCAATATTAGTCACGGGCCTGGAAGGGATGTGACCAGTCTATGACCAACCTTCAAGCCCCTTTACTTGCACACTAACTTGAAGGAGGGCGAATCCGTCCACCGTCCGGACAGTTATTTAGCTCTTGCCTCGCAAGCTCGGGATCGACACCTAGTCGGACTCGTGGACAAATGGATTTGTCCTCATTCCTATGGCCATAACCTACAGGCTGGCGCCACGGTAACATCTTTTAAGAGGGGGGGACGGCGTCCTGGGTTAATGTCACGACGCCGGGGCTACGAAACGGGCCTCTTGTAGGTCATTCAGACCTCCACGCCACGTGGCCAGGGTAGTAGGGCATGGGGTATCTGGTGTACGGGCTTTTCTTAAATGAGTTACACCACCGAGTAATGGAATTTCAGCAAACCTGGCATCATTCGGAGAATATACCCTGCGGCTGCACCCAAAAGCCTAAACATCTAGGTCATTTGCGCAGTTTCGGGTCGTATGTTACTACAAATGCCTGGAGCACGTTCAGAATGCTCCGGGCGGGGTCCAGTTATGTTGGGT'/>

    <sequence taxon='87' value='GCTTCTATTCCGGACCCCCGTTGGGGTAGACTGCCGCAAAGCTACTCCAGTGTCTAAGCATGCTTCATGATTCGTACTCCAGGAGTTACTAGCAGAAACACTGCCGGGAGTTGGGAAGTGGCAATCGGCGCCACAAGAAGTCAGAGTTACAAGATGGTCGTAAAAATGCCCATTTGATTGGGCGCCACAGACTTTAGCACGACTCCTACAGTTTCGAGAAAACCCAGGTTTGTTCCGCCTCAATCTCAAGCCCTTGGTCAGAGGATGACTCTGGACAACGGGCAGTATCGACTTAGTACCCAGTGCCAAAGCGGCTAGCCAGACCCGACTATCATTCATCCCAGGGTCTACGTCGACGATCTGCCGTAACTGCGGTTCACGCGCCTAATACCAACATGACCTATTACCCGTTCTACTCAGAGGAAGTAAAGGTATGGCTGGTATGAGGTTGGACCCATGTTTACCCATCGGCGTGTTACTGGGAGACGTACGGTTTGCGCGTAGGCCTTAACTACAAAGAACACCTTGCATCCGTTTCTGACTACCGCCTCTCATCAACAAGCAGAGCTAGTTCGCGAGCTGAGGACACAGACTAAGAAAAAGCGGACTATAAAAGTCTATATAGGGCGTCTCTAACGTGATATCGAGTGACGTCGGCCAGTCTTAGGGTTTGCTACAGGTCCCCAGTGCCGTTGGCCGAAGGTGGCATGAGGGCCGAGGAATTCGGCTGATACTACAGCGGGAATTTAGCAGGATGGCCTTGCACTATTCTAACGGATGTTCAAAAGGGGCAACGTCCCACGATACCTTCCGACACTTGTACGACGGGTCCGGAACCATGTCACCATTTCATCGTGTATCGTGCTTATAGTTCTGAGAACGACCTACCGGTTGCAAGTCAGAGGGGGGGGTCTGGTCTGGCCCCAACGAGCGCGACGATGTTAAAGCAAACGATTTGTTTTGTACACCGGATGGACGTTCCTGGATGCCCAAGGATTCAGTTAGCGGCCGTCATATTGATCCTTCCAATCGTCCAGTGTATAAGCCCGATAATTGTTGGTTACGTACCAAATTATAAACCGAAGATGCCGTGTGCTGTAATGAGCGATCTTCCGTCAGAAAGGGTTTGCAAAATGCTGAGGTCCACTAGCGGCTTGTCTCAGGCCCAGACGAATAATATGGAGTGCAGGGCTCAGAATCCCCTAGTAAGGCGGCACCCAATTAATTTCGACCGTAACTGCAACGCGGCAATGTGGAAGGTCAGCACGTCAAATGAGACCTGCCTTCCCTCGTTCAATGCACTTTAGGCCTAGTCGCAAGTACTCCTGTGGATACGGTGATCACGACCCTGCGCAGGTGCCCCGTGGTTAGGTACAACGGAGATCTTGTCAGAATGGACTGCTTCTGGCTGGTCGCTACTGCCCGATTAGGCGCTGCTCATGTTTAACGCTCCCAATATTAGTCACGGGCCTGGAAGGGATGTGACCAGTCTATGACCAACCTTCAAGCCCCTTTACTTGCACACTAACTTGAAGGAGGGCGAATCCGTCCACCGTCCGGACAGTTATTTAGCTCTTGCCTCGCAAGCTCGGGATCGACACCTAGTCGGACTCGTGGACAAATGGATTTGTCCTCATTCCTATGGCCATAACCTACAGGCTGGCGCCACGGTAACATCTTTTAAGAGGGGGGGACGGCGTCCTGGGTTAATGTCACGACGCCGGGGCTACGAAACGGGCCTCTTGTAGGTCATTCAGACCTCCACGCCACGTGGCCAGGGTAGTAGGGCATGGGGTATCTGGTGTACGGGCTTTTCTTAAATGAGTTACACCACCGAGTAATGGAATTTCAGCAAACCTGGCATCATTCGGAGAATATACCCTGCGGCTGCACCCAAAAGCCTAAACATCTAGGTCATTTGCGCAGTTTCGGGTCGTATGTTACTACAAATGCCTGGAGCACGTTCAGAATGCTCCGGGCGGGGTCCAGTTATGTTGGGT'/>

    <sequence taxon='138' value='GCTTCTATTCCGGACCCCCGTTGGGGTAGACTGCCGCAAAGCTACTCCAGTGTCTAAGCATGCTTCATGATTCGTACTCCAGGAGTTACTAGCAGAAACACTGCCGGGAGTTGGGAAGTGGCAATCGGCGCCACAAGAAGTCAGAGTTACAAGATGGTCGTAAAAATGCCCATTTGATTGGGCGCCACAGACTTTAGCACGACTCCTACAGTTTCGAGAAAACCCAGGTTTGTTCCGCCTCAATCTCAAGCCCTTGGTCAGAGGATGACTCTGGACAACGGGCAGTATCGACTTAGTACCCAGTGCCAAAGCGGCTAGCCAGACCCGACTATCATTCATCCCAGGGTCTACGTCGACGATCTGCCGTAACTGCGGTTCACGCGCCTAATACCAACATGACCTATTACCCGTTCTACTCAGAGGAAGTAAAGGTATGGCTGGTATGAGGTTGGACCCCTGTTTACCCATCGGCGTGTTACTGGGAGACGTACGGTTTGCGCGTAGGCCTTAACTACAAAGAACACCTTGCATCCGTTTCTGACTACCGCCTCTCATCAACAAGCAGAGCTAGTTCGCGCGCTGAGGACACAGACTAAGAAAAAGCGGACTATAAAAGTCTATATAGGGCGTCTCTAACGTGATATCGAGTGACGTCGGCCAGTCTTAGGGTTTGCTACAGGTCCCCAGTGCCGTTGGCCGAAGGTGGCATGAGGGCCGAGGAATTCGGCTGATACTACAGCGGGAATTTAGCAGGATGGCCTTGCACTATTCTAACGGATGCTCAAAAGGGGCAACGTCCCACGATACCTTCCGACACTTGTACGACGGGTCCGGAACCATGTCACCATTTCATCGTGTATCGTGCTTATAGTTCTGAGAACGACCTACCGGTTGCAAGTCAGAGGGGGGGGTCTGGTCTGGCCCCAACGAGCGCGACGATGTTAAAGCAAACGATTTGTTTTGTACACCGGATGGACGTTCCTGGATGCCCAAGGATTCAGTTAGCGGCCGTCATATTGATCCTTCCAATCGTCCAGTGTATAAGCCCGATAATTGTTGGTTACGTACCAAATTATAAACCGAAGATGCCGTGTGCTGTAATGAGCGATCTTCCGTCAGAAAGGGTTTGCAAAATGCTGAGGTCCACTAGCGGCTTGTCTCAGGCCCAGACGAATAATATGGAGTGCAGAGCTCAGAATCCCCTAGTAAGGCGGCACCCAATTAATTTCGACCGTAACTGCAACGCGGCAATGTGGAAGGTCAGCACGTCAAATGAGACCTGCCTTCCCTCGTTCAATGCACTTTAGGCCTAGTCGCAAGTACTCCTGTGGATACGGTGATCACGACCCTGCGCAGGTGCCCCGTGGTTAGGTACAACGGAGATCTTGTCAGAATGGACTGCTTCTGGCTGGTCGCTACTGCCCGATTAGGCGCTGCTCATGTTTAACGCTCCCAATATTAGTCACGGGCCTGGAAGGGATGTGACCAGTCTATGACCAACCTTCAAGCCCCTTTACTTGCACACTAACTTGAAGGAGGGCGAATCCGTCCACCGTCCGGACAGTTATTTAGCTCTTGCCTCGCAAGCTCGGGATCGACACCTAGTCGGACTCGTGAACAAATGGATTTGTCCTCATTCCTATGGCCATAACCTACAGGCTGGCGCCACGGTAACATCTTTTAAGAGGGGGGGACGGCGTCCTGGGTTAATGTCACGACGCCGGGGCTACGAAACGGGCCTCTTGTAGGTCATTCAGACCTCCACGCCACGTGGCCAGGGTAGTAGGGCATGGGGTATCTGGTGTACGGGCTTTTCTTAAATGAGTTACACCACCGAGTAATGGAATTTCAGCAAACCTGGCATCATTCGGAGAATATACCCTGCGGCTGCACCCAAAAGCCTAAACATCTAGGTCATTTGCGCAGTTTCGGGTCGTATGTTACTACAAATGCCTGGAGCACGTTCAGAATGCTCCGGGCGGGGTCCAGTTATGTTGGGT'/>

    <sequence taxon='88' value='GCTTCTATTCCGGACCCCCGTTGGGGTAGACTGCCGCAAAGCTACTCCAGTGTCTAAGCATGCTTCATGATTCGTACTCCAGGAGTTACTAGCAGAAACACTGCCGGGAGTTGGGAAGTGGCAATCGGCGCCACAAGAAGTCAGAGTTACAAGATGGTCGTAAAAATGCCCATTTGATTGGGCGCCACAGACTTTAGCACGACTCCTACAGTTTCGAGAAAACCCAGGTTTGTTCCGCCTCAATCTCAAGCCCTTGGTCAGAGGATGACTCTGGACAACGGGCAGTATCGACTTAGTACCCAGTGCCAAAGCGGCTAGCCAGACCCGACTATCATTCATCCCAGGGTCTACGTCGACGATCTGCCGTAACTGCGGTTCACGCGCCTAATACCAACATGACCTATTACCCGTTCTACTCAGAGGAAGTAAAGGTATGGCTGGTATGAGGTTGGACCCATGTTTACCCATCGGCGTGTTACTGGGAGACGTACGGTTTGCGCGTAGGCCTTAACTACAAAGAACACCTTGCATCCGTTTCTGACTACCGCCTCTCATCAACAAGCAGAGCTAGTTCGCGAGCTGAGGACACAGACTAAGAAAAAGCGGACTATAAAAGTCTATATAGGGCGTCTCTAACGTGATATCGAGTGACGTCGGCCAGTCTTAGGGTTTGCTACAGGTCCCCAGTGCCGTTGGCCGAAGGTGGCATGAGGGCCGAGGAATTCGGCTGATACTACAGCGGGAATTTAGCAGGATGGCCTTGCACTATTCTAACGGATGTTCAAAAGGGGCAACGTCCCACGATACCTTCCGACACTTGTACGACGGGTCCGGAACCATGTCACCATTTCATCGTGTATCGTGCTTATAGTTCTGAGAACGACCTACCGGTTGCAAGTCAGAGGGGGGGGTCTGGTCTGGCCCCAACGAGCGCGACGATGTTAAAGCAAACGATTTGTTTTGTACACCGGATGGACGTTCCTGGATGCCCAAGGATTCAGTTAGCGGCCGTCATATTGATCCTTCCAATCGTCCAGTGTATAAGCCCGATAATTGTTGGTTACGTACCAAATTATAAACCGAAGATGCCGTGTGCTGTAATGAGCGATCTTCCGTCAGAAAGGGTTTGCAAAATGCTGAGGTCCACTAGCGGCTTGTCTCAGGCCCAGACGAATAATATGGAGTGCAGGGCTCAGAATCCCCTAGTAAGGCGGCACCCAATTAATTTCGACCGTAACTGCAACGCGGCAATGTGGAAGGTCAGCACGTCAAATGAGACCTGCCTTCCCTCGTTCAATGCACTTTAGGCCTAGTCGCAAGTACTCCTGTGGATACGGTGATCACGACCCTGCGCAGGTGCCCCGTGGTTAGGTACAACGGAGATCTTGTCAGAATGGACTGCTTCTGGCTGGTCGCTACTGCCCGATTAGGCGCTGCTCATGTTTAACGCTCCCAATATTAGTCACGGGCCTGGAAGGGATGTGACCAGTCTATGACCAACCTTCAAGCCCCTTTACTTGCACACTAACTTGAAGGAGGGCGAATCCGTCCACCGTCCGGACAGTTATTTAGCTCTTGCCTCGCAAGCTCGGGATCGACACCTAGTCGGACTCGTGGACAAATGGATTTGTCCTCATTCCTATGGCCATAACCTACAGGCTGGCGCCACGGTAACATCTTTTAAGAGGGGGGGACGGCGTCCTGGGTTAATGTCACGACGCCGGGGCTACGAAACGGGCCTCTTGTAGGTCATTCAGACCTCCACGCCACGTGGCCAGGGTAGTAGGGCATGGGGTATCTGGTGTACGGGCTTTTCTTAAATGAGTTACACCACCGAGTAATGGAATTTCAGCAAACCTGGCATCATTCGGAGAATATACCCTGCGGCTGCACCCAAAAACCTAAACATCTAGGTCATTTGCGCAGTTTCGGGTCGTATGTTACTACAAATGCCTGGAGCACGTTCAGAATGCTCCGGGCGGGGTCCAGTTATGTTGGGT'/>

    <sequence taxon='168' value='GCTTCTATTCCGGACCACCGTTGGGATAGACTGCCGCAAAGCTACTCCAGTGTATAAGCATGCTTCATGATTCGTACTCCAGGAGTTACTAGCAGAAACACTGCCGGGAGTTGGGAAGTGGCAATCGGCGCCACAAGAAGTCAGAGTTACAAGATGGTCGTAAAAATGCCCATTTGATTGGGCGCCACAGACTTTAGCACGACTCCTACAGTTTCGAGAAAACCCAGGTTTGTTCCGCCCCAATCTCAAGCCCTTGGTTAGAGGATGACTCTGGACAACGGGCAGTATCGACTTAGTACCCAGTGCCAAAGCGGCTAGCCAGACCCGACTATCATTCATCCCAGGGTCTACGTCGACGGTCTGCCGTAACTGCGGTTCACGCGCCTAATACCAACATGACCTATTACGCGTTCTACTCAGAGGAAGTAAAGGTATGGCTGGTAAGAGGTTGGACCCATATTTACCCATCGGCGTGTTACTGGGAGACGTACGGTTTGCGCGTAGGCCTTAACTACAAAGAACACCTTGCATCCGTTTCTGACTACCGCCTCTCATCAACAAGCAGAACTAGTTCGCGAGCTGAGGACACAGACTAAGAAAAAGCGGACTATAAAAGTCTATATAGGGCGTCTCTAGCGTGAGATCGAGTGACGTCGGCCAGTTTTAGGGTTTGCTACAGGTCCCCAGTGCCGTTGGCCGAAGGTGGCATGAGGGCCGAGAAATTCGGCTGATACTACAGCGGGAATTTAGTAGGATGGCCTTGCACTATTCTAACGGATGTTGAAAAGGGGCAACGTCCCACGATACCTTCCGACACTTGTACGACGGGTCCGGAACCATGTCACCATTTCATCGTGTATCGTGCTTATAGTTCTGAGAACGACCTACCGGTTGCAAGTCAGAGGGGGGGGTCTGGTCTGGCCCCAACGAGCGCGACGATGTTAAAGCAAACGATTTGTTTTGTACACCGGATGGACGTTCCTGGATGCCCAAGGATTCCGTTAGCCGCCGTCATATTGATCCTTCCAATCGTCCAGTGTATAAGCCCAATAATTGTTGGTTACGTACCAAATTATAAACCGAAGATGCCGTGTGCTGTAATGAGCGATCTTCCGTCAGAAAGGGTTTGCAAAATGCTGAGGTCCACTAGCGGCTTGTCTCAGGCCCAGACGAATAATATGGAGTGCAGGGCTCAGAGTCCCCTAGTAAGGCGGCACTCAATTAATTTCCACCGTAACTGCAACGCGGCAATGTGGAAGGTCAGCACGTCAAATGAGACCTGCCTTCCCTCGTTCAATGCACTTTAGGCCTAGTCGCAAGTACTCCTGTGGATACGGTGATCACGACCCTGCGCAGGTGCCCCGTGGTTAGGTACAACGGAGATCTTGTCAAAATGGACTGCTTCTGGCTGGTCGCTACTGCCCGATTAGGCGCTGCTCATGTTTAACGCTCCCAATATTAGTCACGGGCCTGGAAGGGATGTGACCAGTCTATGACCAACCTTCAAGCCCCTTTACTTGCACACTAAGTTGAAGGAGGGCAAATCCGTCCACCGTCCGGACAGTTATTTAGCTCTTGCCTCGCAAGCTCGGGATCGACACCTAGTCGGACTCGTGGACAAATGAATTTGTCCTCATTCCTATGGCCATAACCTACAGGCTGGCGCCACGGTAACATCTTTTAAGAGGGGGGGACGGCGTCCTGGGTTAATGTCATGACGCCGGGGCTACGAAACGGGCCTCTTGTAGGTCATTCAGACCTCCACGCCACGTGGCCAGGGTAGTAGGGCATGGGGTATCTGGTGTACGGGCTTTTCTTAAATGAGTTACACCACCGAGTAATGGAATTTCAGCAAACCTGGCATCATTCGGAGAATATACCCTGCGGCTGCACCCAAAAGCCTAAACATCTAGGTCATTTGCGCAGTTTCGGGTCGTATGTTACTACAAATGCCTGGAGAGCGTTCAGAATGCTCCGGGCGGGGTCCAGTTATGTTGGGT'/>

    <sequence taxon='54' value='GCTTCTATTCCGGACCACCGTTGGGGTAGACTGCCGCAAAGCTACTCCAGTGTATAAGCATGCTTCATGATTCGTACTCCAGGAGTTACTAGCAGAAACACTGCCGGGAGTTGGGAAGTGGCAATCGGCGCCACAAGAAGTCAGAGTTACAAGATGGTCGTAAAAATGCCCATTTGATTGGGCGCCACAGACTTTAGCACGACTCCTACAGTTTCGAGAAAACCCAGGTTTGTTCCGCCCCAATCTCAAGCCCTTGGTTAGAGGATGACTCTGGACAACGGGCAGTATCGACTTGGTACCCAGTGCCAAAGCGGCTAGCCAGACCCGACTATCATTCATCCCAGGGTCTACGTCGACAATCTGCCGTAACTGCGGTTCACGCGCCTAATACCAACATGACCTATTACGCGTTCTGCTCAGAGGAAGTAAAGGTATGGCTGGTATGAGGTTGGACCCATGTTTACCCATCGGCGTTTTACTGGGAGACGTACGGTTTGCGCGTAGGCCTTAACTACAAAGAACACCTTGCATCCGTTTCTGACTACCGCCTCTCATCAACAAGCAGAGCTAGTTCGCGAGCTGAGGACACAGACTAAGAAAAAGCGGACTATAAAAGTCTATATAGGGCGTCTCTAGCGTGATATCGAGTGACGTCGGCCAGTCTTAGGGTTTGCTACAGGTCCCCAGTGCCGTTGGCCGAAGGTGGCATGAGGGCCGAGAAATTCGGCTGATACTACAGCGGGAATTTAGCAGGATGGCCTTGCACTATTCTAACGGATGTTCAAAAGGGGCAACGTCCCACGATACCTTCCGACACTTGTACGACGGGTCCGGAACCATGTCACCATTTCATCGTGTATCGTGCTTATAGTTCTGAGAACGACCTACCGGTTGCAAGTCAGAGGGGGGGGTCTGGTCTGGCCCCAACGAGCGCGACGATGTTAAAGCAAACGATTTGTTTTGTACACCGGATGGACGTTCCTGGATGCCCCAGGATTCAGTTAGCCGCCGTCATATTGATCCTTCCAATCGTCCAGTGTATAAGCCCGATAATTGTTGGTTACGTACCAAATTATAAACCGAAGATGCCGTGTGCTGTAATGAGCGATCTTCCGTCAGAAAGGGTTTGCAAAATGCTGAGGTCCACTAGCGGCTTGTCTCAGGCCCAGACGAATAATATGGAGTGCAGGGCTCAGAATCCCCTAGTAAGGCGGCACCCAATTAATTTCCACCGTAACTGCAACGCGGCAATGTGGAAGGTCAGCACGTCAAGTGAGACCTGCCTTCCCTCGTTCAATGCACTTTAGGCCTAGTCGCAAGTACTCCTGTGGATACGGTGATCACGACCCTGCGCAGGTGCCCCGTGGTTAGGTACAACGGAGATCTTGTCAGAATGGACTGCTTCTGGCTGGTCGCTACTGCCCGATTAGGCGCTGCTCATGTTTCACGCTCCCAATATTAGTCACGGGCCTGGAAGGGATGTGACCAGTCTATGACCAACCTTCAAGCCCCTTTACTTGCACACTAACTTGAAGGAGGGCAAATCCGTCCACCGTCCGGACAGTTATTTAGCTCTTGCCTCGCAAGCTCGGGATCGACACCTAGTCGGACTTGTGGACAAATGGATTTGTCCTCATTCCTATGGCCATAACCTACAGGCTGGCGCCACGGTAACATCTTTTAAGAGGGGGGGACGGCGTCCTGGGTTAATGTCACGACGCCGGGGCTACGAAACGGGCCTCTTGTAGGTCATTCAGACCTCCACGCCACGTGGCCAGGGTAGTAGGGCATGGGGTATCTGGTGTACGGGCTTTTCTTAAATGAGTTACACCACCGAGTAATGGAATTTCAGCAAACCTGGCATCATTCGGAGAATATACCCTGCGGCTGCACCCAAAAGCCTAAACATCTAGGTCATTTGCGCAGTTTCGGGTCGTATGTTACTACAAATGCCTGGAGCACGTTCAGAATGCTCCGGGCGGGGTCCAGTTATGTTGGGT'/>

    <sequence taxon='66' value='GCTTCTATTCCGGACCACCGTTGGGGTAGACTGCCGCAAAGCTACTCCAGTGTATAAGCATGCTTCATGATTCGTACTCCAGGAGTTACTAGCAGAAACACTGCCGGGAGTTGGGAAGTGGCAATCGGCGCCACAAGAAGTCAGAGTTACAAGATGGTCGTAAAAATGCCCATCTGATTGGGCGCCACAGACTTTAGCACGACTCCTACAGTTTCGAGAAAACCCAGGTTTGTTCCGCCCCAATCTCAAGCCCTTGGTTAGAGGATGACTCTGGACAACGGGCAGTATCGACTTGGTACCCAGTGCCAAAGCGGCTAGCCAGACCCGACTATCATTCATCCCAGGGTCTACGTCGGCAATCTGCCGTAACTGCGGTTCACGCGCCTAATACCAACATGACCTATTACGCGTTCTGCTCAGAGGAAGTAAAGGTATGGCTGGTATGAGGTTGGACCCATGTTTACCCATCGGCGTTTTACTGGGAGACGTACGGTTTGCGCGTAGGCCTTAACTACAAAGAACACCTTGCATCCGTTTCTGACTACCGCCTCTCATCAACAAGCAGAGCTAGTTCGCGAGCTGAGGACACAGACTAAGAAAAAGCGGACTATAAAAGTCTATATAGGGCGTCTCTAGCGTGATATCGAGTGACGTCGGCCAGTCTTAGGGTTTGCTACAGGTCCCCAGTGCCGTTGGCCGAAGGTGGCATGAGGGCCGAGAAATTCGGCTGATACTACAGCGGGAATTTAGCAGGATGGCCTTGCACTATTCTAACGGATGTTCAAAAGGGGCAACGTCCCACGATACCTTCCGACACTTGTACGACGGGTCCGGAACCATGTCACCATTTCATCGTGTATCGTGCTTATAGTTCTAAGAACGACCTACCGGTTGCAAGTCAGAGGGGGGGGTCTGGTCTGGCCCCAACGAGCGCGACGATGTTAAAGCAAACGATTTGTTTTGTACACCGGATGGACGTTCCTGGATGCCCCAGGATTCAGTTAGCCGCCGTCATATTGATCCTTCCAATCGTCCAGTGTATAAGCCCGATAATTGTTGGTTACGTACCAAATTATAAACCGAAGATGCCGTGTGCTGTAATGAGCGATCTTCCGTCAGAAAGGGTTTGCAAAATGCTGAGGTCCACTAGCGGCTTGTCTCAGGCCCAGACGAATAATATGGAGTGCAGGGCTCAGAATCCCCTAGTAAGGCGGCACCCAATTAATTTCCACCGTAACTGCAATGCGGCAATGTGGAAGGTCAGCACGTCAAGTGAGACCTGCCTTCCCTCGTTCAATGCACTTTAGGCCTAGTCGCAAGTACTCCTGTGGATACGGTGATCACGACCCTGCGCAGGTGCCCCGTGGTTAGGTACAACGGAGATCTTGTCAGAATGGACTGCTTCTGGCTGGTCGCTACTGCCCGATTAGGCGCTGCTCATGTTTCACGCTCCCAATATTAGTCACGGGCCTGGAAGGGATGTGACCAGTCTATGACCAACCTTCAAGCCCCTTTACTTGCACACTAACTTGAAGGAGGGCAAATCCGTCCACCGTCCGGACAGTTATTTAGCTCTTGCCTCGCAAGCTCGGGATCGACACCTAGTCGGACTTGTGGACAAATGGATTTGTCCTCATTCCTATGGCCATAACCTACAGGCTGGCGCCACGGTAACATCTTTTAAGAGGGGGGGACGGCGTCCTGGGTTAATGTCACGACGCCGGGGCTACGAAACGGGCCTCTTGTAGGTCATTCAGACCTCCACGCCACGTGGCCAGGGTAGTAGGGCATGGGGTATCTGGTGTACGGGCTTTGCTTAAATGAGTTACACCACCGAGTAATGGAATTTCAGCAAACCTGGCATCATTCGGAGAATATACCCTGCGGCTGCACCCAAAAGCCTAAACATCTAGGTCATTTGCGCAGTTTCGGGTCGTATGTTACTACAAATGCCTGGAGCACGTTCAGAATGCTCCGGGCGGGGTCCAGTTATGTTGGGT'/>

    <sequence taxon='58' value='GCTTCTATTCCGGACCACCGTTGGGGTAGACTGCCGCAAAGCTACTCCAGTGTATAAGCATGCTTCATGATTCGTACTCCAGGAGTTACTAGCAGAAACACTGCCGGGAGTTGGGAAGTGGCAATCGGCGCCACAAGAAGTCAGAGTTACAAGATGGTCGTAAAAATGCCCATTTGATTGGGCGCCACAGACTTTAGCACGACTCCTACAGTTTCGAGAAAACCCAGGTTTGTTCCGCCCCAATCTCAAGCCCTTGGTTAGAGGATGACTCTGGACAACGGGCAGTATCGACTTGGTACCCAGTGCCAAAGCGGTTAGCCAGACCCGACTATCATTCATCCCAGGGTCTACGTCGACAATCTGCCGTAACTGCGGTTCACGCGCCTAATACCAACATGACCTATTACGCGTTCTGCTCAGAGGAAGTAAAGGTATGGCTGGTATGAGGTTGGACCCATGTTTACCCATCGGCGTTTTACTGGGAGACGTACGGTTTGCGCGTAGGCCTTAACTACAAAGAACACCTTGCATCCGTTTCTGACTACCGCCTCTCATCAACAAGCAGAGCTAGTTCGCGAGCTGAGGACACAGACTAAGAAAAAGCGGACTATAAAAGTCTATATAGGGCGTCTCTAGCGTGATATCGAGTGACGTCGGCCAGTCTTAGGGTTTGCTACAGGTCCCCAGTGCCGTTGGCCGAAGGTGGCATGAGGGCCGAGAAATTCGGCTGATAATACAGCGGGAATTTAGCAGGATGGCCTTGCACTATTCTAACGGATGTTCAAAAGGGGCAACGTCCCACGATACCTTCCGACACTTGTACGACGGGTCCGGAACCATGTCACCATTTCATCGTGTATCGTGCTTATAGTTCTGAGAACGACCTACCGGTTGCAAGTCAGAGGGGGGGGTCTGGTCTGGCCCCAACGAGCGCGACGATGTTAAAGCAAACGATTTGTTTTGTACACCGGATGGACGTTCCTGGATGCCCCAGGATTCAGTTAGCCGCCGTCATATTGATCCTTCCAATCGTCCAGTGTATAAGCCCGATAATTGTTGGTTACGTACCAAATTATAAACCGAAGATGCCGTGTGCTGTAATGAGCGATCTTCCGTCAGAAAGGGTTTGCAAAATTCTGAGGTCCACTAGCGGCTTGTCTCAGGCCCAGACGAATAATATGGAGTGCAGGGCTCAGAATCCCCTAGTAAGGCGGCACCCAATTAATTTCCACCGTAACTGCAACGCGGCAATGTGGAAGGTCAGCACGTCAAGTGAGACCTGCCTTCCCTCGTTCAATGCACTTTAGGCCTAGTCGCAAGTACTCCTGTGGATACGGTGATCACGACCCTGCGCAGGTGCCCCGTGGTTAGGTACAACGGAGATCTTGTCAGAATGGACTGCTTCTGGCTGGTCGCTACTGCCCGATTAGGCGCTGCTCATGTTTCACGCTCCCAATATTAGTCACGGGCCTGGAAGGGATGTGACCAGTCTATGACCAACCTTCAAGCCCCTTTACTTGCACACTAACTTGAAGGAGGGCAAATCCGTCCACCGTCCGGACAGTTATTTAGCTCTTGCCTCGCAAGCTCGGGATCGACACCTAGTCGGACTTGTGGACAAATGGATTTGTCCTCATTCCTATGGCCATAACCTACAGGCTGGCGCCACGGTAACATCTTTTAAGAGGGGGGGACGGCGTCCTGGGTTAATGTCACGACGCCGGGGCTACGAAACGGGCCTCTTGTAGGTCATTCAGACCTCCACGCCACGTGGCCAGGGTAGTAGGGCATGGGGTATCTGGTGTACGGGCTTTTCTTAAATGAGTTACACCACCGAGTAATGGAATTTCAGCAAACCTGGCATCATTCGGAGAATATACCCTGCGGCTGCACCCAAAAGCCTAAACATCTAGGTCATTTGCGCAGTTTCGGGTCGTATGTTACTACAAATGCCTGGAGCACGTTCAGAATGCTCCGGGCGGGGTCCAGTTATGTTGGGT'/>

    <sequence taxon='68' value='GCTTCTATTCCGGACCACCGTTGGGGTAGACTGCCGCAAAGCTACTCCAGTGTATAAGCATGCTTCATGATTCGTACTCCAGGAGTTACTAGCAGAAACACTGCCGGGAGTTGGGAAGTGGCAATCGGCGCCACAAGAAGTCAGAGTTACAAGATGGTCGTAAAAATGCCCATTTGATTGGGCGCCACAGACTTTAGCACGACTCCTACAGTTTCGAGAAAACCCAGGTTTGTTCCGCCCCAATCTCAAGCCCTTGGTTAGAGGATGACTCTGGACAACGGGCAGTATCGACTTGGTACCCAGTGCCAAAGCGGTTAGCCAGACCCGACTATCATTCATCCCAGGGTCTACGTCGACAATCTGCCGTAACTGCGGTTCACGCGCCTAATACCAACATGACCTATTACGCGTTCTGCTCAGAGGAAGTAAAGGTATGGCTGGTATGAGGTTGGACCCATGTTTACCCATCGGCGTTTTACTGGGAGACGTACGGTTTGCGCGTAGGCCTTAACTACAAAGAACACCTTGCATCCGTTTCTGACTACCGCCTCTCATCAACAAGCAGAGCTAGTTCGCGAGCTGAGGACACAGACTAAGAAAAAGCGGACTATAAAAGTCTATATAGGGCGTCTCTAGCGTGATATCGAGTGACGTCGGCCAGTCTTAGGGTTTGCTACAGGTCCCCAGTGCCGTTGGCCGAAGGTGGCATGAGGGCCGAGAAATTCGGCTGATAATACAGCGGGAATTTAGCAGGATGGCCTTGCACTATTCTAACGGATGTTCAAAAGGGGCAACGTCCCACGATACCTTCCGACACTTGTACGACGGGTCCGGAACCATGTCACCATTTCATCGTGTATCGTGCTTATAGTTCTGAGAACGACCTACCGGTTGCAAGTCAGAGGGGGGGGTCTGGTCTGGCCCCAACGAGCGCGACGATGTTAAAGCAAACGATTTGTTTTGTACACCGGATGGACGTTCCTGGATGCCCCAGGATTCAGTTAGCCGCCGTCATATTGATCCTTCCAATCGTCCAGTGTATAAGCCCGATAATTGTTGGTTACGTACCAAATTATAAACCGAAGATGCCGTGTGCTGTAATGAGCGATCTTCCGTCAGAAAGGGTTTGCAAAATTCTGAGGTCCACTAGCGGCTTGTCTCAGGCCCAGACGAATAATATGGAGTGCAGGGCTCAGAATCCCCTAGTAAGGCGGCACCCAATTAATTTCCACCGTAACTGCAACGCGGCAATGTGGAAGGTCAGCACGTCAAGTGAGACCTGCCTTCCCTCGTTCAATGCACTTTAGGCCTAGTCGCAAGTACTCCTGTGGATACGGTGATCACGACCCTGCGCAGGTGCCCCGTGGTTAGGTACAACGGAGATCTTGTCAGAATGGACTGCTTCTGGCTGGTCGCTACTGCCCGATTAGGCGCTGCTCATGTTTCACGCTCCCAATATTAGTCACGGGCCTGGAAGGGATGTGACCAGTCTATGACCAACCTTCAAGCCCCTTTACTTGCACACTAACTTGAAGGAGGGCAAATCCGTCCACCGTCCGGACAGTTATTTAGCTCTTGCCTCGCAAGCTCGGGATCGACACCTAGTCGGACTTGTGGACAAATGGATTTGTCCTCATTCCTATGGCCATAACCTACAGGCTGGCGCCACGGTAACATCTTTTAAGAGGGGGGGACGGCGTCCTGGGTTAATGTCACGACGCCGGGGCTACGAAACGGGCCTCTTGTAGGTCATTCAGACCTCCACGCCACGTGGCCAGGGTAGTAGGGCATGGGGTATCTGGTGTACGGGCTTTTCTTAAATGAGTTACACCACCGAGTAATGGAATTTCAGCAAACCTGGCATCATTCGGAGAATATACCCTGCGGCTGCACCCAAAAGCCTAAACATCTAGGTCATTTGCGCAGTTTCGGGTCGTATGTTACTACAAATGCCTGGAGCACGTTCAGAATGCTCCGGGCGGGGTCCAGTTATGTTGGGT'/>

    <sequence taxon='99' value='GCTTCTATTCCGGACCACCGTTGGGGTAGACTGCCGCAAAGCTACTCCAGTGTATAAGCATGCTTCATGATTCGTACTCCAGGAGTTACTAGCAGAAACACTGCCGGGAGTTGGGAAGTGGCAATCGGCGCCACAAGAAGTCAGAGTTACAAGATGGTCGTAAAAATGCCCATTTGATTGGGCGCCACAGACTTTAGCACGACTCCTACAGTTTCGAGAAAACCCAGGTTTGTTCCGCCCCAATCTCAAGCCCTTGGTTAGAGGATGACTCTGGACAACGGGCAGTATCGACTTGGTACCCAGTGCCAAAGCGGTTAGCCAGACCCGACTATCATTCATCCCAGGGTCTACGTCGACAATCTGCCGTAACTGCGGTTCACGCGCCTAATACCAACATGACCTATTACGCGTTCTGCTCAGAGGAAGTAAAGGTATGGCTGGTATGAGGTTGGACCCATGTTTACCCATCGGCGTTTTACTGGGAGACGTACGGTTTGCGCGTAGGCCTTAACTACAAAGAACACCTTGCATCCGTTTCTGACTACCGCCTCTCATCAACAAGCAGAGCTAGTTCGCGAGCTGAGGACACAGACTAAGAAAAAGCGGACTATAAAAGTCTATATAGGGCGTCTCTAGCGTGATATCGAGTGACGTCGGCCAGTCTTAGGGTTTGCTACAGGTCCCCAGTGCCGTTGGCCGAAGGTGGCATGAGGGCCGAGAAATTCGGCTGATAATACAGCGGGAATTTAGCAGGATGGCCTTGCACTATTCTAACGGATGTTCAAAAGGGGCAACGTCCCACGATACCTTCCGACACTTGTACGACGGGTCCGGAACCATGTCACCATTTCATCGTGTATCGTGCTTATAGTTCTGAGAACGACCTACCGGTTGCAAGTCAGAGGGGGGGGTCTGGTCTGGCCCCAACGAGCGCGACGATGTTAAAGCAAACGATTTGTTTTGTACACCGGATGGACGTTCCTGGATGCCCCAGGATTCAGTTAGCCGCCGTCATATTGATCCTTCCAATCGTCCAGTGTATAAGCCCGATAATTGATGGTTACGTACCAAATTATAAACCGAAGATGCCGTGTGCTGTAATGAGCGATCTTCCGTCAGAAAGGGTTTGCAAAATTCTGAGGTCCACTAGCGGCTTGTCTCAGGCCCAGACGAATAATATGGAGTGCAGGGCTCAGAATCCCCTAGTAAGGCGGCACCCAATTAATTTCCACCGTAACTGCAACGCGGCAATGTGGAAGGTCAGCACGTCAAGTGAGACCTGCCTTCCCTCGTTCAATGCACTTTAGGCCTAGTCGCAAGTACTCCTGTGGATACGGTGATCACGACCCTGCGCAGGTGCCCCGTGGTTAGGTACAACGGAGATCTTGTCAGAATGGACTGCTTCTGGCTGGTCGCTACTGCCCGATTAGGCGCTGCTCATGTTTCACGCTCCCAATATTAGTCACGGGCCTGGAAGGGATGTGACCAGTCTATGACCAACCTTCAAGCCCCTTTACTTGCACACTAACTTGAAGGAGGGCAAATCCGTCCACCGTCCGGACAGTTATTTAGCTCTTGCCTCGCAAGCTCGGGATCGACACCTAGTCGGACTTGTGGACAAATGGATTTGTCCTCATTCCTATGGCCATAACCTACAGGCTGGCGCCACGGTAACATCTTTTAAGAGGGGGGGACGGCGTCCTGGGTTAATGTCACGACGCCGGGGCTACGAAACGGGCCTCTTGTAGGTCATTCAGACCTCCACGCCACGTGGCCAGGGTAGTAGGGCATGGGGTATCTGGTGTACGGGCTTTTCTTAAATGAGTTACACCACCGAGTAATGGAATTTCAGCAAACCTGGCATCATTCCGAGAATATACCCTGCGGCTGCACCCAAAAGCCTAAACATCTAGGTCATTTGCGCAGTTTCGGGTCGTATGTTACTACAAATGCCTGGAGCACGTTCAGAATGCTCCGGGCGGGGTCCAGTTATGTTGGGT'/>

    <sequence taxon='108' value='GCTTCTATTCCGGACCACCGTTGGGGTAGACTGCCGCAAAGCTACTCCAGTGTATAAGCATGCTTCATGATTCGTACTCCAGGAGTTACTAGCAGAAACACTGCCGGGAGTTGGGAAGTGGCAATCGGCGCCACAAGAAGTCAGAGTTACAAGATGGTCGTAAAAATGCGCATTTGATTGGGCGCCACAGACTTTAGCACGACTCCTACAGTTTCGAGAAAACCCAGGTTTGTTCCGCCCCAATCTCAAGCCCTTGGTTAGAGGATGACTCTGGACAACGGGCAGTATCGACTTGGTACCCAGTGCCAAAGCGGTTAGCCAGACCCGACTATCATTCATCCCAGGGTCTACGTCGACAATCTGCCGTAACTGCGGTTCACGCGCCTAATACCAACATGACCTATTACGCGTTCTGCTCAGAGGAAGTAAAGGTATGGCTGGTATGAGGTTGGACCCATGTTTACCCATCGGCGTTTTACTGGGAGACGTACGGTTTGCGCGTAGGCCTTAACTACAAAGAACACCTTGCATCCGTTTCTGACTACCGCCTCTCATCAACAAGCAGAGCTAGTTCGCGAGCTGAGGACACAGACTAAGAAAAAGCGGACTATAAAAGTCTATATAGGGCGTCTCTAACGTGATATCGAGTGACGTCGGCCAGTCTTAGGGTTTGCTACAGGTCCCCAGTGCCGTTGGCCGAAGGTGGCATGAGGGCCGAGAAATTCGGCTGATAATACAGCGGGAATTTAGCAGGATGGCCTTGCACTATTCTAACGGATGTTCAAAAGGGGCAACGTCCCACGATACCTTCCGACACTTGTACGACGGGTCCGGAACCATGTCACCATTTCATCGTGTATCGTGCTTATAGTTCTGAGAACGACCTACCGGTTGCAAGTCAGAGGGGGGGGTCTGGTCTGGCCCCAACGAGCGCGACGATGTTAAAGCAAACGATTTGTTTTGTACACCGGATGGACGTTCCTGGATGCCCCAGGATTCAGTTAGCCGCCGTCATATTGATCCTTCCAATCGTCCAGTGTATAAGCCCGATAATTGATGGTTACGTACCAAATTATAAACCGAAGATGCCGTGTGCTGTAATGAGCGATCTTCCGTCAGAAAGGGTTTGCAAAATTCTGAGGTCCACTAGCGGCTTGTCTCAGGCCCAGACGAATAATATGGAGTGCAGGGCTCAGAATCCCCTAGTAAGGCGGCACCCAATTAATTTCCACCGTAACTGCAACGCGGCAATGTGGAAGGTCAGCACGTCAAGTGAGACCTGCCTTCCCTCGTTCAATGCGCTTTAGGCCTAGTCGCAAGTACTCCTGTGGATACGGTGATCACGACCCTGCGCAGGTGCCCCGTGGTTAGGTACAACGGAGATCTTGTCAGAATGGACTGCTTCTGGCTGGTCGCTACTGCCCGATTAGGCGCTGCTCATGTTTCACGCTCCCAATATTAGTCACGGGCCTGGAAGGGATGTGACCAGTCTATGACCAACCTTCAAGCCCCTTTACTTGCACACTAACTTGAAGGAGGGCAAATCCGTCCACCGTCCGGACAGTTATTTAGCTCTTGCCTCGCAAGCTCGGGATCGACACCTAGTCGGACTTGTGGACAAATGGATTTGTCCTCATTCCTATGGCCATAACCTACAGGCTGGCGCCACGGTAACATCTTTTAAGAGGGGGGGACGGCGTCCTGGGTTAATGTCACGACGCCGGGGCTACGAAACGGGCCTCTTGTAGGTCATTCAGACCTCCACGCCACGTGGCCAGGGTAGTAGGGCATGGGGTATCTGGTGTACGGGCTTTTCTTAAATGAGTTACACCACCGAGTAATGGAATTTCAGCAAACCTGGCATCATTCCGAGAATATACCCTGCGGCTGCACCCAAAAGCCTAAACATCTAGGTCATTTGCGCAGTTTCGGGTCGTATGTTACTACAAATGCCTGGAGCACGTTCAGAATGCTCCGGGCGGGGTCCAGTTATGTTGGGT'/>

    <sequence taxon='109' value='GCTTCTATTCCGGACCACCGTTGGGGTAGACTGCCGCAAAGCTACTCCAGTGTATAAGCATGCTTCATGATTCGTACTCCAGGAGTTACTAGCAGAAACACTGCCGGGAGTTGGGAAGTGGCAATCGGCGCCACAAGAAGTCAGAGTTACAAGATGGTCGTAAAAATGCCCATTTGATTGGGCGCCACAGACTTTAGCACGACTCCTACAGTTTCGAGAAAACCCAGGTTTGTTCCGCCCCAATCTCAAGCCCTTGGTTAGAGGATGACTCTGGACAACGGGCAGTATCGACTTGGTACCCAGTGCCAAAGCGGTTAGCCAGACCCGACTATCATTCATCCCAGGGTCTACGTCGACAATCTGCCGTAACTGCGGTTCACGCGCCTAATACCAACATGACCTATTACGCGTTCTGCTCAGAGGAAGTAAAGGTATGGCTGGTATGAGGTTGGACCCATGTTTACCCATCGGCGTTTTACTGGGAGACGTACGGTTTGCGCGTAGGCCTTAACTACAAAGAACACCTTGCATCCGTTTCTGACTACCGCCTCTCATCAACAAGCAGAGCTAGTTCGCGAGCTGAGGACACAGACTAAGAAAAAGCGGACTATAAAAGTCTATATAGGGCGTCTCTAGCGTGATATCGAGTGACGTCGGCCAGTCTTAGGGTTTGCTACAGGTCCCCAGTGCCGTTGGCCGAAGGTGGCATGAGGGCCGAGAAATTCGGCTGATAATACAGCGGGAATTTAGCAGGATGGCCTTGCACTATTCTAACGGATGTTCAAAAGGGGCAACGTCCCACGATACCTTCCGACACTTGTACGACGGGTCCGGAACCATGTCACCATTTCATCGTGTATCGTGCTTATAGTTCTGAGAACGACCTACCGGTTGCAAGTCAGAGGGGGGGGTCTGGTCTGGCCCCAACGAGCGCGACGATGTTAAAGCAAACGATTTGTTTTGTACACCGGATGGACGTTCCTGGATGCCCCAGGATTCAGTTAGCCGCCGTCATATTGATCCTTCCAATCGTCCAGTGTATAAGCCCGATAATTGATGGTTACGTACCAAATTATAAACCGAAGATGCCGTGTGCTGTAATGAGCGATCTTCCGTCAGAAAGGGTTTGCAAAATTCTGAGGTCCACTAGCGGCTTGTCTCAGGCCCAGACGAATAATATGGAGTGCAGGGCTCAGAATCCCCTAGTAAGGCGGCACCCAATTAATTTCCACCGTAACTGCAACGCGGCAATGTGGAAGGTCAGCACGTCAAGTGAGACCTGCCTTCCCTCGTTCAATGCGCTTTAGGCCTAGTCGCAAGTACTCCTGTGGATACGGTGATCACGACCCTGCGCAGGTGCCCCGTGGTTAGGTACAACGGAGATCTTGTCAGAATGGACTGCTTCTGGCTGGTCGCTACTGCCCGATTAGGCGCTGCTCATGTTTCACGCTCCCAATATTAGTCACGGGCCTGGAAGGGATGTGACCAGTCTATGACCAACCTTCAAGCCCCTTTACTTGCACACTAACTTGAAGGAGGGCAAATCCGTCCACCGTCCGGATAGTTATTTAGCTCTTGCCTCGCAAGCTCGGGATCGACACCTAGTCGGACTTGTGGACAAATGGATTTGTCCTCATTCCTATGGCCATAACCTACAGGCTGGCGCCACGGTAACATCTTTTAAGAGGGGGGGACGGCGTCCTGGGTTAATGTCACGACGCCGGGGCTACGAAACGGGCCTCTTGTAGGTCATTCAGACCTCCACGCCACGTGGCCAGGGTAGTAGGGCATGGGGTATCTGGTGTACGGGCTTTTCTTAAATGAGTTACACCACCGAGTAATGGAATTTCAGCAAACCTGGCATCATTCCGAGAATATACCCTGCGGCTGCACCCAAAAGCCTAAACATCTAGGTCATTTGCGCAGTTTCGGGTCGTATGTTACTACAAATGCCTGGAGCACGTTCAGAATGCTCCGGGCGGGGTCCAGTTATGTTGGGT'/>

    <sequence taxon='139' value='GCTTCTATTCCGGACCACCGTTGGGGTAGACTGCCGCAAAGCTACTCCAGTGTATAAGCATGCTTCATGATTCGTACTCCAAGAGTTACTAGCAGAAACACTGCCGGGAGTTGGGAAGTGGCAATCGGCGCCACAAGAAGTCAGAGTTACAAGATGGTCGTAAAAATGCCCATTTGATTGGGCGCCACAGACTTTAGCACGACTCCTACAGTTTCGAGAAAACCCAGGTTTGTTCCGCCCCAATCTCAAGCCCTTGGTTAGAGGATGACTCTGGACAACGGGCAGTATCGACTTGGTACCCAGTGCCAAAGCGGTTAGCCAGACCCGACTATCATTCATCCCAGGGTCTACGTCGACAATCTGCCGTAACTGCGGTTCACGCGCCTAATACCAACATGACCTATTACGCGTTCTGCTCAGAGGAAGTAAAGGTATGGCTGGTATGAGGTTGGACCCATGTTTACCCATCGGCGTTTTACTGGGAGACGTACGGTTTGCGCGTAGGCCTTAACTACAAAGAACACCTTGCATCCGTTTCTGACTACCGCCTCTCATCAACAAGCAGAGCTAGTTCGCGAGCTGAGGACACAGACTAAGAAAAAGCGGACCATAAAAGTCTATATAGGGCGTCTCTAGCGTGATATCGAGTGACGTCGGCCAGTCTTAGGGTTTGCTACAGGTCCCCAGTGCCGTTGGCCGAAGGTGGCATGAGGGCCGAGAAATTCGGCTGATAATACAGCGGGAATTTAGCAGGATGGCCTTGCACTATTCTAACGGATGTTCAAAAGGGGCAACGTCCCACGATACCTTCCGACACTTGTACGACGGGTCCGGAACCATGTCACCATTTCATCGTGTATCGTGCTTATAGTTCTGAGAACGACCTACCGGTTGCAAGTCAGAGGGGGGGGTCTGGTCTGGCCCCAACGAGCGCGACGATGTTAAAGCAAACGATTTGTTTTGTACACCGGATGGACGTTCCTGGATGCCCCAGGATTCAGTTAGCCGCCGTCATATTGATCCTTCCAATCGTCCAGTGTATAAGCCCGATAATTGATGGTTACGTACCAAATTATAAACCGAAGATGCCGTGTGCTGTAATGAGCGATCTTCCGTCAGAAAGGGTTTGCAAAATTCTGAGGTCCACTAGCGGCTTGTCTCAGGCCCAGACGAATAATATGGAGTGCAGGGCTCAGAATCCCCTAGTAAGGCGGCACCCAATTAATTTCCACCGTAACTGCAACGCGGCAATGTGGAAGGTCAGCACGTCAAGTGAGACCTGCCTTCCCTCGTTCAATGCGCTTTAGGCCTAGTCGCAAGTACTCCTGTGGATACGGTGATCACGACCCTGCGCAGGTGCCCCGTGGTTAGGTACAACGGAGATCTTGTCAGAATGGACTGCTTCTGGCTGGTCGCTACTGCCCGATCAGGCGCTGCTCATGTTTCACGCTCCCAATATTAGTCACGGGCCTGGAAGGGATGTGACCAGTCTATGACCAACCTTCAAGCCCCTTTACCTGCACACTAACTTGAAGGAGGGCAAATCCGTCCACCGTCCGGATAGTTATTTAGCTCTTGCCTCGCAAGCTCGGGATCGACACCTAGTCGGACTTGTGGGCAAATGGATTTGTCCTCATTCCTATGGCCATAACCTACAGGCTGGCGCCACGGTAACATCTTTTAAGAGGGGGGGACGGCGTCCTGGGTTAATGTCACGACGCCGGGGCTACGAAACGGGCCTCTTGTAGGTCATTCAGACCTCCACGCCACGTGGCCAGGGTAGTAGGGCATGGGGTATCTGGTGTACGGGCTTTTCTTAAATGAGTTACACCACCGAGTAATGGAATTTCAGCAAACCTGGCATCATTCCGAGAATATACCCTGCGGCTGCACCCAAAAGCCTAAACATCTAGGTCATTTGCGCAGTTTCGGGTCGTATGTTACTACAAATGCTTGGAGCACGTTCAGAATGCTCCGGGCGGGGTCCAGTTATGTTGGGT'/>

    <sequence taxon='159' value='GCTTCTATTCCGGACCACCGTTGGGGTAGACTGCCGCAAAGCTACTCCAGTGTATAAGCATGCTTCATGATTCGTACTCCAGGAGTTACTAGCAGAAACACTGCCGGGAGTTGGGAAGTGGCAATCGGCGCCACAAGAAGTCAGAGTTACAAGATGGTCGTAAAAATGCCCATTTGATTGGGCGCCACAGACTTTAGCACGACTCCTACAGTTTCGAGAAAACCCAGGTTTGTTCCGCCCCAATCTCAAGCCCTTGGTTAGAGGATGACTCTGGACAACGGGCAGTATCGACTTGGTACCCAGTGCCAAAGCGGTTAGCCAGACCCGACTATCATTCATCCCAGGGTCTACGTCGACAATCTGCCGTAACTGCGGTTCACGCGCCTAATACCAACATGACCTATTACGCGTTCTGCTCAGAGGAAGTAAAGGTATGGCTGGTATGAGGTTGGACCCATGTTTACCCATCGGCGTTTTACTGGGAGACGTACGGTTTGCGCGTAGGCCTTAACTACAAAGAACACCTTGCATCCGTTTCTGACTACCGCCTCTCATCAACAAGCAGAGCTAGTTCGCGAGCTGAGGACACAGACTAAGAAAAAGCGGACTATAAAAGTCTATATAGGGCGTCTCTAGCGTGATATCGAGTGACGTCGGCCAGTCTTAGGGTTTGCTACAGGTCCCCAGTGCCGTTGGCCGAAGGTGGCATGAGGGCCGAGAAATTCGGCTGATAATACAGCGGGAATTTAGCAGGATGGCCTTGCACTATTCTAACGGATGTTCAAAAGGGGCAACGTCCCACGATACCTTCCGACACTTGTACGACGGGTCCGGAACCATGTCACCATTTCATCGTGTATCGTGCTTATAGTTCTGAGAACGACCTACCGATTGCAAGTCAGAGGGGGGGGTCTGGTCTGGCCCCAACGAGCGCGACGATGTTAAAGCAAACGATTTGTTTTGTACACCGGATGGACGTTCCTGGATGCCCCAGGATTCAGTTAGCCGCCGTCATATTGATCCTTCCAATCGTCCAGTGTATAAGCCCGATAATTGATGGTTACGTACCAAATTATAAACCGAAGATGCCGTGTGCTGTAATGAGCGATCTTCCGTCAGAAAGGGTTTGCAAAATTCTGAGGTCCACTAGCGGCTTGTCTCAGGCCCAGACGAATAATATGGAGTGCAGGGCTCAGAATCCCCTAGTAAGGCGGCACCCAATTAATCTCCACCGTAACTGCAACGCGGCAATGTGGAAGGTCAGCACGTCAAGTGAGACCTGCCTTCCCTCGTTCAATGCACTTTAGGCCTAGTCGCAAGTACTCCTGTGGATACGGTGATCACGACCCTGCGCAGGTGCCCCGTGGTTAGGTACAACGGAGATCTTGTCAGAATGGACTGCTTCTGGCTGGTCGCTACTGCCCGATTAGGCGCTGCTCATGTTTCACGCTCCCAATATTAGTCACGGGCCTGGAAGGGATGTGACCAGTCTATGACCAACCTTCAAGCCCCTTTACTTGCACACTAACTTGAAGGAGGGCAAATCCGTCCACCGTCCGGGCAGTTATTTAGCTCTTGCCTCGCAAGCTCGGGATCGACACCTAGTCGGACTTGTGGACAAATGGATCTGTCCTCATTCCTATGGCCATAACCTACAGGCTGGCGCCACGGTAACATCTTTTAAGAGGGGGGGACGGCGTCCTGGGTTAATGTCACGACGCCGGGGCTACGAAACGGGCCTCTTGTAGGTCATTCAGACCTCCACGCCACGTGGCCAGGGTAGTAGGGCTTGGGGTATCTGGTGTACGGGCTTTTCTTAAATGAGTTACACCACCGAGTAATGGAATTTCAGCAAACCTGGCATCATTGCGAGAATATACCCTGCGGCTGCACCCAAAAGCCTAAACATCTAGGTCATTTGCGCAGTTTCGGGTCGTATGTTACTACAAATGCCTGGAGCACGTTCAGAATGCTCCGGGCGGGGTCCAGTTATGTTGGGT'/>

    <sequence taxon='69' value='GCTTCTATTCCGGACCACCGTTGGGGTAGACTGCCGCAAAGCTACTCCAGTGTATAAGCATGCTTCATGATTCGTACTCCAGGAGTTACTAGCAGAAACACTGCCGGGAGTTGGGAAGTGGCAATCGGCGCCACAAGAAGTCAGAGTTACAAGATGGTCGTAAAAATGCCCATTTGATTGGGCGCCACAGACTTTAGCACGACTCCTACAGTTTCGAGAAAACCCAGGTTTGTTCCGCCCCAATCTCAAGCCCTTGGTTAGAGGATGACTCTGGACAACGGGCAGTATCGACTTGGTACCCAGTGCCAAAGCGGTTAGCCAGACCCGACTATCATTCATCCCAGGGTCTACGTCGACAATCTGCCGTAACTGCGGTTCACGCGCCTAATACCAACATGACCTATTACGCGTTCTGCTCAGAGGAAGTAAAGGTATGGCTGGTATGAGGTTGGACCCATGTTTACCCATCGGCGTTTTACTGGGAGACGTACGGTTTGCGCGTAGGCCTTAACTACAAAGAACACCTTGCATCCGTTTCTGACTACCGCCTCTCATCAACAAGCAGAGCTAGTTCGCGAGCTGAGGACACAGACTAAGAAAAAGCGGACTATAAAAGTCTATATAGGGCGTCTCTAGCGTGATATCGAGTGACGTCGGCCAGTCTTAGGGTTTGCTACAGGTCCCCAGTGCCGTTGGCCGAAGGTGGCATGAGGGCCGAGAAATTCGGCTGATAATACAGCGGGAATTTAGCAGGATGGCCTTGCACTATTCTAACGGATGTTCAAAAGGGGCAACGTCCCACGATACCTTCCGACACTTGTACGACGGGTCCGGAACCATGTCACCATTTCATCGTGTATCGTGCTTATAGTTCTGAGAACGACCTACCGGTTGCAAGTCAGAGGGGGGGGTCTGGTCTGGCCCCAACGAGCGCGACGATGTTAAAGCAAACGATTTGTTTTGTACACCGGATGGACGTTCCTGGATGCCCCAGGATTCAGTTAGCCGCCGTCATATTGATCCTTCCAATCGTCCAGTGTATAAGCCCGATAATTGTTGGTTACGTACCAAATTATAAACCGAAGATGCCGTGTGCTGTAATGAGCGATCTTCCGTCAGAAAGGGTTTGCAAAATTCTGAGGTCCACTAGCGGCTTGTCTCAGGCCCAGACGAATAATATGGAGTGCAGGGCTCAGAATCCCCTAGTAAGGCGGCACCCAATTAATTTCCACCGTAACTGCAACGCGGCAATGTGGAAGGTCAGCACGTCAAGTGAGACCTGCCTTCCCTCGTTCAATGCACTTTAGGCCTAGTCGCAAGTACTCCTGTGGATACGGTGATCACGACCCTGCGCAGGTGCCCCGTGGTTAGGTACAACGGAGATCTTGTCAGAATGGACTGCTTCTGGCTGGTCGCTACTGCCCGATTAGGCGCTGCTCATGTTTCACGCTCCCAATATTAGTCACGGGCCTGGAAGGGATGTGACCAGTCTATGACCAACCTTCAAGCCCCTTTACTTGCACACTAACTTGAAGGAGGGCAAATCCGTCCACCGTCCGGACAGTTATTTAGCTCTTGCCTCGCAAGCTCGGGATCGACACCTAGTCGGACTTGTGGACAAATGGATTTGTCCTCATTCCTATGGCCATAACCTACAGGCTGGCGCCACGGTAACATCTTTTAAGAGGGGGGGACGGCTTCCTGGGTTAATGTCACGACGCCGGGGCTACGAAACGGGCCTCTTGTAGGTCATTCAGACCTCCACGCCACGTGGCCAGGGTAGTAGGGCATGGGGTATCTGGTGTACGGGCTTTTCTTAAATGAGTTACACCACCGAGTAATGGAATTTCAGCAAACCTGGCATCATTCGGAGAATATACCCTGCGGCTGCACCCAAAAGCCTAAACATCTAGGTCATTTGCGCAGTTTCGGGTCGTATGTTACTACAAATGCCTGGAGCACGTTCAGAATGCTCCGGGCGGGGTCCAGTTATGTTGGGT'/>

    <sequence taxon='91' value='GCTTCTATTCCGGACCACCGTTGGGGTAGACTGCCGCAAAGCTACTCCAGTGTATAAGCATGCTTCATGATTCGTACTCCAGGAGTTACTAGCAGAAACACTGCCGGGAGTTGGGAAGTGGCAATCGGCGCCACAAGAAGTCAGAGTTACAAGATGGTCGTAAAAATGCCCATTTGATTGGGCGCCACAGACTTTAGCACGACTCCTACAGTTTCGAGAAAACCCAGGTTTGTTCCGCCCCAATCTCAAGCCCTTGGTTAGAGGATGACTCTGGACAACGGGCAGTATCGACTTGGTACCCAGTGCCAAAGCGGTTAGCCAGACCCGACTATCATTCATCCCAGGGTCTACGTCGACAATCTGCCGTAACTGCGGTTCACGCGCCTAATACCAACATGACCTATTACGCGTTCTGCTCAGAGGAAGTAAAGGTATGGCTGGTATGAGGTTGGACCCATGTTTACCCATCGGCGTTTTACTGGGAGACGTACGGTTTGCGCGTAGGCCTTAACTACAAAGAACACCTTGCATCCGTTTCTGACTACCGCCTCTCATCAACAAGCAGAGCTAGTTCGCGAGCTGAGGACACAGACTAAGAAAAAGCGGACTATAAAAGTCTATATAGGGCGTCTCTAGCGTGATATCGAGTGACGTCGGCCAGTCTTAGGGTTTGCTACAGGTCCCCAGTGCCGTTGGCCGAAGGTGGCATGAGGGCCGAGAAATTCGGCTGATAATACAGCGGGAATTTAGCAGGATGGCCTTGCACTATTCTAACGGATGTTCAAAAGGGGCAACGTCCCACGATACCTTCCGACACTTGTACGACGGGTCCGGAACCATGTCACCATTTCATCGTGTATCGTGCTTATAGTTCTGAGAACGACCTACCGGTTGCAAGTCAGAGGGGGGGGTCTGGTCTGGCCCCAACGAGCGCGACGATGTTAAAGCAAACGATTTGTTTTGTACACCGGATGGACGTTCCTGGATGCCCCAGGATTCAGTTAGCCGCCGTCATATTGATCCTTCCAATCGTCCAGTGTATAAGCCCGATAATTGTTGGTTACGTACCAAATTATAAACCGAAGATGCCGTGTGCTGTAATGAGCGATCTTCCGTCAGAAAGGGTTTGCAAAATTCTGAGGTCCACTAGCGGCTTGTCTCAGGCCCAGACGAATAATATGGAGTGCAGGGCTCAGAATCCCCTAGTAAGGCGGCACCCAATTAATTTCCACCGTAACTGCAACGCGGCAATGTGGAAGGTCAGCACGTCAAGTGAGACCTGCCTTCCCTCGTTCAATGCACTTTAGGCCTAGTCGCAAGTACTCCTGTGGATACGGTGATCACGACCCTGCGCAGGTGCCCCGTGGTTAGGTACAACGGAGATCTTGTCAGAATGGACTGCTTCTGGCTGGTCGCTACTGCCCGATTAGGCGCTGCTCATGTTTTACGCTCCCAATATTAGTCACGGGCCTGGAAGGGATGTGACCAGTCTATGACCAACCTTCAAGCCCCTTTACTTGCACACTAACTTGAAGGAGGGCAAATCCGTCCACCGTCCGGACAGTTATTTAGCTCTTGCCTCGCAAGCTCGGGATCGACACCTAGTCGGACTTGTGGACAAATGGATTTGTCCTCATTCCTATGGCCATAACCTACAGGCTGGCGCCACGGTAACATCTTTTAAGAGGGGGGGACGGCTTCCTGGGTTAATGTCACGACGCCGGGGCTACGAAACGGGCCTCTTGTAGGTCATTCAGACCTCCACGCCACGTGGCCAGGGTAGTAGGGCATGGGGTATCTGGTGTACGGGCTTTTCTTAAATGAGTTACACCACCGAGTAATGGAATTTCAGCAAACCTGGCATCATTCGGAGAATATACCCTGCGGCTGCACCCAAAAGCCTAAACATCTAGGTCATTTGCGCAGTTTCGGGTCGTATGTTACTACAAATGCCTGGAGCACGTTCAGAATGCTCCGGGCGGGGTCCAGTTATGTTGGGT'/>

    <sequence taxon='101' value='GCTTCTATTCCGGACCACCGTTGGGGTAGACTGCCGCAAAGCTACTCCAGTGTATAAGCATGCTTCATGATTCGTACTCCAGGAGTTACTAGCAGAAACACTGCCGGGAGTTGGGAAGTGGCAATCGGCGCCACAAGAAGTCAGAGTTACAAGATGGTCGTAAAAATGCCCATTTGATTGGGCGCCACAGACTTTAGCACGACTCCTACAGTTTCGAGAAAACCCAGGTTTGTTCCGCCCCAATCTCAAGCCCTTGGTTAGAGGATGACTCTGGACAACGGGCAGTATCGACTTGGTACCCAGTGCCAAAGCGGTTAGCCAGACCCGACTATCATTCATCCCAGGGTCTACGTCGACAATCTGCCGTAACTGCGGTTCACGCGCCTAATACCAACATGACCTATTACGCGTTCTGCTCAGAGGAAGTAAAGGTATGGCTGGTATGAGGTTGGACCCATGTTTACCCATCGGCGTTTTACTGGGAGACGTACGGTTTGCGCGTAGGCCTTAACTACAAAGAACACCTTGCATCCGTTTCTGACTACCGCCTCTCATCAACAAGCAGAGCTAGTTCGCGAGCTGAGGACACAGACTAAGAAAAAGCGGACTATAAAAGTCTATATAGGGCGTCTCTAGCGTGATATCGAGTGACGTCGGCCAGTCTTAGGGTTTGCTACAGGTCCCCAGTGCCGTTGGCCGAAGGTGGCATGAGGGCCGAGAAATTCGGCTGATAATACAGCGGGAATTTAGCAGGATGGCCTTGCACTATTCTAACGGATGTTCAAAAGGGGCAACGTCCCACGATACCTTCCGACACTTGTACGACGGGTCCGGAACCATGTCACCATTTCATCGTGTATCGTGCTTATAGTTCTGAGAACGACCTACCGGTTGCAAGTCAGAGGGGGGGGTCTGGTCTGGCCCCAACGAGCGCGACGATGTTAAAGCAAACGATTTGTTTTGTACACCGGATGGACGTTCCTGGATGCCCCAGGATTCAGTTAGCCGCCGTCATGTTGATCCTTCCAATCGTCCAGTGTATAAGCCCGATAATTGTTGGTTACGTACCAAATTATAAACCGAAGATGCCGTGTGCTGTAATGAGCGATCTTCCGTCAGAAAGGGTTTGCAAAATTCTGAGGTCCACTAGCGGCTTGTCTCAGGCCCAGACGAATAATATGGAGTGCAGGGTTCAGAATCCCCTAGTAAGGCGGCACCCAATTAATTTCCACCGTAACTGCAACGCGGCAATGTGGAAGGTCAGCACGTCAAGTGAGACCTGCCTTCCCTCGTTCAATGCACTTTAGGCCTAGTCGCAAGTACTCCTGTGGATACGGTGATCACGACCCTGCGCAGGTGCCCCGTGGTTAGGTACAACGGAGATCTTGTCAGAATGGACTGCTTCTGGCTGGTCGCTACTGCCCGATTAGGCGCTGCTCATGTTTTACGCTCCCAATATTAGTCACGGGCCTGGAAGGGATGTGACCAGTCTATGACCAACCTTCAAGCCCCTTTACTTGCACACTAACTTGAAGGAGGGCAAATCCGTCCACCGTCCGGACAGTTATTTAGCTCTTGCCTCGCAAGCTCGGGATCGACACCTAGTCGGACTTGTGGACAAATGGATTTGTCCTCATTCCTATGGCCATAACCTACAGGCTGGCGCCACGGTAACATCTTTTAAGAGGGGGGGACGGCTTCCTGGGTTAATGTCACGACGCCGGGGCTACGAAACGGGCCTCTTGTAGGTCATTCAGACCTCCACGCCACGTGGCCAGGGTAGTAGGGCATGGGGTATCTGGTGTACGGGCTTTTCTTAAATGAGTTACACCACCGAGTAATGGAATTTCAGCAAACCTGGCATCATTCGGAGAATATACCCTGCGGCTGCACCCAAAAGCCTAAACATCTAGGTCATTTGCGCAGTTTCGGGTCGTATGTTACTACAAATGCCTGGAGCACGTTCAGAATGCTCCGGGCGGGGTCCAGTTATGTTGGGT'/>

    <sequence taxon='80' value='GCTTCTATTCCGGACCACCGTTGGGGTAGACTGCCGCAGAGCTACTCCAGTGTATAAGCATGCTTCATGATTCGTACTCCAGGAGTTACTAGCAGAAACACTGCCGGGAGTTGGGAAGTGGCAATCGGCGCCACAAGAAGTCAGAGTTACAAGATGGTCGTAAAAATGCCCATTTGATTGGGCGCCACAGACTTTAGCACGACTCCTACAGTTTCGAGAAAACCCAGGTTTGTTCCGCCCCAATCTCAAGCCCTTGGTTAGAGGATGACTCTGGACAACGGGCAGTATCGACTTGGTACCCAGTGCCAAAGCGGTTAGCCAGACCCGACTATCATTCATCCCAGCGTCTACGTCGACAATCTGCCGTAACTGCGGTTCACGCGCCTAATACCAACATGACCTATTACGCGTTCTGCTCAGAGGAAGTAAAGGTATGGCTGGTATGAGGTTGGACCCATGTTTACCCATCGGCGTTGTACTGGGAGACGTACGGTTTGCGCGTCGGCCTTAACTACAAAGAACACCTTGCATCCGTTTCTGACTACCGCCTCTCATCAACAAGCAGAGCTAGTTCGCGAGCTGAGGACACAGACTAAGAAAAAGCGGACTATAAAAGTCTATCTAGGGCGTCTCTAGCGTGATATCGAGTGACGTCGGCCAGTCTTAGGGTTTGCTACAGGTCCCCAGTGCCGTCGGCCGAAGGTGGCATGAGGGCCGAGAAATTCGGCTGATACTACAGCGGAAATTTAGCAGGATGGCCTTGCACTATTCTAACGGATGTTCAAAAGGGGCAACGTCCCACGATACCTTCCGACACTTGTACGACGGGTCCGGAACCATGTCACCATTTCATCGTGTATTGTGCTTATAGTTCTGAGAACGACCTACCGGTTGCAAGTCAGAGGGGGGGGTCTGGTCTGGCCCCAACGAGCGCGACGATGTTAAAGCAAACGATTTGTTTTGTACACCGGATGGACGTTCCTGGATGCCCCAGGATTCAGTTAGCCGCCGTCATATTGATCCTTCCAATCGTCCAGTGTATAAGCCCGATAATTGTTGGTTACGTACCAAATTATAAACCGAAGATGCCGTGTGCTGTAATGAGCGATCTTCCGTCAGAAAGGGTTTGCAAAATGCTGAGGTCCACTAGCGGCTTGTCTCAGGCCCAGACGAATAATATGGAGTGCAGGGCTCAGAATCCCCTAGTAAGGCGGCACCCAATTAATTTCCACCGTAACTGCAACGCGGCAATGTGGAAGGTCAGCACGTCAAGTGAGACCTGCCTTCCCTCGTTCAATGCACTTTAGGCCTAGTCGCAGGTACTCCTGTGGATACGGTGATCACGACCCTGCGCAGGTGCCCCGTGGTTAGGTACAACGGAGATCTTGTCAGAATGGACTGCTTCTGGCTGGTCGCTACTGCCCGATTAGGCGCTGCTCATGTTTCACGCTCCCAATATTAGTCACGGGCCTGGAAGGGATGTGACCAGTCTATGACCAACCTTCAAGCCCCTTTACTTGCACACTAACTTGAAGGAGGGCAAATCCGTCCACCGTCCGGACAGTTATTTAGCTCTTGCCTCGCAAGCTCGGGATCGACACCTAGTCGGACTTGTGGACAAATGGATTTGTCCTCATTCCTATGGCCATAACCTACAGGCTGGCGCCACGGTAACATCTTTTAAGAGGAGGGGACGGCGTCCTGGGTTAATGTCACGACGCCGGGGCTACGAAACGGGCCTCTTGTAGGTCATTCAGACCTCCACGCCACGTGGCCAGGGTTGTAGGGCATGGGGTATCTGGTGTACGGGCTTTTCTTAAATGAGTTACACCACCGAGTAATGGAATTTCAGCAAACCTGGCATCATTCGGAGAATATACCCTGCGGCTGCACCCAAAAGCCTAAACATCTAGGTCATTTGCGCAGTTTCGGGTCGTATGTTACTACAAATGCCTGGAACACGTTCAGAATGCTCCGGGCGGGGTCCAGTTATGTTGGGT'/>

    <sequence taxon='98' value='GCTTCTATTCCGGACCACCGTTGGGGTAGACTGCCGCAGAGCTACTCCAGTGTATAAGCATGCTTCATGATTCGTACTCCAGGAGTTACTAGCAGAAACACTGCCGGGAGTTGGGAAGTGGCAATCGGCGCCACAAGAAGTCAGAGTTACAAGATGGTCGTAAAAATGCCCATTTGATTGGGCGCCACAGACTTTAGCACGACTCCTACAGTTTCGAGAAAACCCAGGTTTGTTCCGCCCCAATCTCAAGCCCTTGGTTAGAGGATGACTCTGGACAACGGGCAGTATCGACTTGGTACCCAGTGCCAAAGCGGTTAGCCAGACCCGACTATCATTCATCCCAGCGTCTACGTCGACAATCTGCCGTAACTGCGGTTCACGCGCCTAATACCAACATGACCTATTACGCGTTCTGCTCAGAGGAAGTAAAGGTATGGCTGGTATGAGGTTGGACCCATGTTTACCCATCGGCGTTGTACTGGGAGACGTACGGTTTGCGCGTCGGCCTTAACTACAAAGAACACCTTGCATCCGTTTCTGACTACCGCCTCTCATCAACAAGCAGAGCTAGTTCGCGAGCTGAGGACACAGACTAAGAAAAAGCGGACTATAAAAGTCTATCTAGGGCGTCTCTAGCGTGATATCGAGTGACGTCGGCCAGTCTTAGGGTTTGCTACAGGTCCCCAGTGCCGTCGGCCGAAGGTGGCATGAGGGCCGAGAAATTCGGCTGATACTACAGCGGAAATTTAGCAGGATGGCCTTGCACTATTCTAACGGATGTTCAAAAGGGGCAACGTCCCACGATACCTTCCGACACTTGTACGACGGGTCCGGAACCATGTCACCATTTCATCGTGTATTGTGCTTATAGTTCTGAGAACGACCTACCGGTTGCAAGTCAGAGGGGGGGGTCTGGTCTGGCCCCAACGAGCGCGACGATGTTAAAGCAAACGATTTGTTTTGTACACCGGATGGACGTTCCTGGATGCCCCAGGATTCAGTTAGCCGCCGTCATATTGATCCTTCCAATCGTCCAGTGTATAAGCCCGATAATTGTTGGTTACGTACCAAATTATAAACCGAAGATGCCGTGTGCTGTAATGAGCGATCTTCCGTCAGAAAGGGTTTGCAAAATGCTGAGGTCCACTAGCGGCTTGTCTCAGGCCCAGACGAATAATATGGAGTGCAGGGCTCAGAATCCCCTAGTAAGGCGGCACCCAATTAATTTCCACCGTAACTGCAACGCGGCAATGTGGAAGGTCAGCACGTCAAGTGAGACCTGCCTTCCCTCGTTCAATGCACTTTAGGCCTAGTCGCAGGTACTCCTGTGGATACGGTGATCACGACACTGCGCAGGTGCCCCGTGGTTAGGTACAACGGAGATCTTGTCAGAATGGACTGCTTCTGGCTGGTCGCTACTGCCCGATTAGGCGCTGCTCATGTTTCACGCTCCCAATATTAGTCACGGGCCTGGAAGGGATGTGACCAGTCTATGACCAACCTTCAAGCCCCTTTACTTGCACACTAACTTGAAGGAGGGCAAATCCGTCCACCGTCCGGACAGTTATTTAGCTCTTGCCTCGCAAGCTCGGGATCGACACCTAGTCGGACTTGTGGACAAATGGATTTGTCCTCATTCCTATGGCCATAACCTACAGGCTGGCGCCACGGTAACATCTTTTAAGAGGAGGGGACGGCGTCCTGGGTTAATGTCACGACGTCGGGGCTACGAAACGGGCCTCTTGTAGGTCATCCAGACCTCCACGCCACGTGGCCAGGGTTGTAGGGCATGGGGTATCTGGTGTACGGGCTTTTCTTAAATGAGTTACACCACCGAGTAATGGAATTTCAGCAAACCTGGCATCATTCGGAGAATATACCCTGCGGCTGCACCCAAAAGCCTAAACATCTAGGTCATTTGCGCAGTTTCGGGTCGTATGTTACTACAAATGCCTGGAACACGTTCAGAATGCTCCGGGCGGGGTCCAGTTATGTTGGGT'/>

    <sequence taxon='106' value='GCTTCTATTCCGGACCACCGTTGGGGTAGACTGCCGCAGAGCTACTCCAGTGTATAAGCATGCTTCATGATTCGTACTCCAGGAGTTACTAGCAGAAACACTGCCGGGAGTTGGGAAGTGGCAATCGGCGCCACAAGAAGTCAGAGTTACAAGATGGTCGTAAAAATGCCCATTTGATTGGGCGCCACAGACTTTAGCACGACTCCTACAGTTTCGAGAAAACCCAGGTTTGTTCCGCCCCAATCTCAAGCCCTTGGTTAGAGGATGACTCTGGACAACGGGCAGTATCGACTTGGTACCCAGTGCCAAAGCGGTTAGCCAGACCCGACTATCATTCATCCCAGCGTCTACGTCGACAATCTGCCGTAACTGCGGTTCACGCGCCTAATACCAACATGACCTATTACGCGTTCTGCTCAGAGGAAGTAAAGGTATGGCTGGTATGAGGTTGGACCCATGTTTACCCATCGGCGTTGTACTGGGAGACGTACGGTTTGCGCGTCGGCCTTAACTACAAAGAACACCTTGCATCCGTTTCTGACTACCGCCTCTCATCAACAAGCAGAGCTAGTTCGCGAGCTGAGGACACAGACTAAGAAAAAGCGGACTATAAAAGTCTATCTAGGGCGTCTCTAGCGTGATATCGAGTGACGTCGGCCAGTCTTAGGGTTTGCTACAGGTCCCCAGTGCCGTCGGCCGAAGGTGGCATGAGGGCCGAGAAATTCGGCTGATACTACAGCGGAAATTTAGCAGGATGGCCTTGCACTATTCTAACGGCTGTTCAAAAGGGGCAACGTCCCACGATACCTTCCGACACTTGTACGACGGGTCCGGAACCATGTCACCATTTCATCGTGTATTGTGCTTATAGTTCTGAGAACGACCTACCGGTTGCAAGTCAGAGGGGGGGGTCTGGTCTGGCCCCAACGAGCGCGACGATGTTAAAGCAAACGATTTGTTTTGTACACCGGATGGACGTTCCTGGATGCCCCAGGATTCAGTTAGCCGCCGTCATATTGATCCTTCCAATCGTCCAGTGTATAAGCCCGATAATTGTTGGTTACGTACCAAATTATAAACCGAAGATGCCGTGTGCTGTAATGAGCGATCTTCCGTCAGAAAGGGTTTGCAAAATGCTGAGGTCCACTAGCGGCTTGTCTCAGGCCCAGACGAATAATATGGAGTGCAGGGCTCAGAATCCCCTAGTAAGGCGGCACCCAATTAATTTCCACCGTAACTGCAACGCGGCAATGTGGAAGGTCAGCACGTCAAGTGAGACCTGCCTTCCCTCGTTCAATGCACTTTAGGCCTAGTCGCAGGTACTCCTGTGGATACGGTGATCACGACCCTGCGCAGGTGCCCCGTGGTTAGGTACAACGGAGATCTTGTCAGAATGGACTGCTTCTGGCTGGTCGCTACTGCCCGATTAGGCGCTGCTCATGTTTCACGCTCCCAATATTAGTCACGGGCCTGGAAGGGATGTGACCAGTCTATGACCAACCTTCAAGCCCCTTTACTTGCACACTAACTTGAAGGAGGGCAAATCCGTCCACCGTCCGGACAGTTATTTAGCTCTTGCCTCGCAAGCTCGGGATCGACACCTAGTCGGACTTGTGGACAAATGGATTTGTCCTCATTCCTATGGCCATAACCTACAGGCTGGCGCCACGGTAACATCTTTTAAGAGGAGGGGACGGCGTCCTGGGTTAATGTCACGACGTCGGGGCTACGAAACGGGCCTCTTGTAGGTCATCCAGACCTCCACGCCACGTGGCCAGGGTTGTAGGGCATGGGGTATCTGGTGTACGGGCTTTTCTTAAATGAGTTACACCACCGAGTAATGGAATTTCAGCAAACCTGGCATCATTCGGAGAATATACCCTGCGGCTGCACCCAAAAGCCTAAACATCTAGGTCATTTGCGCAGTTTCGGGTCGTATGTTACTACAAATGCCTGGAACACGTTCAGAATGCTCCGGGCGGGGTCCAGTTATGTTGGGT'/>

    <sequence taxon='107' value='GCTTCTATTCCGGACCACCGTTGGGGTAGACTGCCGCAGAGCTACTCCAGTGTATAAGCATGCTTCATGATTCGTACTCCAGGAGTTACTAGCAGAAACACTGCCGGGAGTTGGGAAGTGGCAATCGGCGCCACAAGAAGTCAGAGTTACAAGATGGTCGTAAAAATGCCCATTTGATTGGGCGCCACAGACTTTAGCACGACTCCTACAGTTTCGAGAAAACCCAGGTTTGTTCCGCCCCAATCTCAAGCCCTTGGTTAGAGGATGACTCTGGACAACGGGCAGTATCGACTTGGTACCCAGTGCCAAAGCGGTTAGCCAGACCCGACTATCATTCATCCCAGCGTCTACGTCGACAATCTGCCGTAACTGCGGTTCACGCGCCTAATACCAACATGACCTATTACGCGTTCTGCTCAGAGGAAGTAAAGGTATGGCTGGTATGAGGTTGGACCCATGTTTACCCATCGGCGTTGTACTGGGAGACGTACGGTTTGCGCGTCGGCCTTAACTACAAAGAACACCTTGCATCCGTTTCTGACTACCGCCTCTCATCAACAAGCAGAGCTAGTTCGCGAGCTGAGGACACAGACTAAGAAAAAGCGGACTATAAAAGTCTATCTAGGGCGTCTCTAGCGTGATATCGAGTGACGTCGGCCAGTCTTAGGGTTTGCTACAGGTCCCCAGTGCCGTCGGCCGAAGGTGGCATGAGGGCCGAGAAATTCGGCTGATACTACAGCGGAAATTTAGCAGGATGGCCTTGCACTATTCTAACGGCTGTTCAAAAGGGGCAACGTCCCACGATACCTTCCGACACTTGTACGACGGGTCCGGAACCATGTCACCATTTCATCGTGTATTGTGCTTATAGTTCTGAGAACGATCTACCGGTTGCAAGTCAGAGGGGGGGGTCTGGTCTGGCCCCAACGAGCGCGACGATGTTAAAGCAAACGATTTGTTTTGTACACCGGATGGACGTTCCTGGATGCCCCAGGATTCAGTTAGCCGCCGTCATATTGATCCTTCCAATCGTCCAGTGTATAAGCCCGATAATTGTTGGTTACGTACCAAATTATAAACCGAAGATGCCGTGTGCTGTAATGAGCGATCTTCCGTCAGAAAGGGTTTGCAAAATGCTGAGGTCCACTAGCGGCTTGTCTCAGGCCCAGACGAATAATATGGAGTGCAGGGCTCAGAATCCCCTAGTAAGGCGGCACCCAATTAATTTCCACCGTAACTGCAACGCGGCAATGTGGAAGGTCAGCACGTCAAGTGAGACCTGCCTTCCCTCGTTCAATGCACTTTAGGCCTAGTCGCAGGTACTCCTGTGGATACGGTGATCACGACCCTGCGCAGGTGCCCCGTGGTTAGGTACAACGGAGATCTTGTCAGAATGGACTGCTTCTGGCTGGTCGCTACTGCCCGATTAGGCGCTGCTCATGTTTCACGCTCCCAATATTAGTCACGGGCCTGGAAGGGATGTGACCAGTCTATGACCAACCTTCAAGCCCCTTTACTTGCACACTAACTTGAAGGAGGGCAAATCCGTCCACCGTCCGGACAGTTATTTAGCTCTTGCCTCGCAAGCTCGGGATCGACACCTAGTCGGACTTGTGGACAAATGGATTTGTCCTCATTCCTATGGCCATAACCTACAGGCTGGCGCCACGGTAACATCTTTTAAGAGGAGGGGACGGCGTCCTGGGTTAATGTCACGACGTCGGGGCTACGAAACGGGCCTCTTGTAGGTCATCCAGACCTCCACGCCACGTGGCCAGGGTTGTAGGGCATGGGGTATCTGGTGTACGGGCTTTTCTTAAATGAGTTACACCACCGAGTAATGGAATTTCAGCAAACCTGGCATCATTCGGAGAATATACCCTGCGGCTGCACCCAAAAGCCTAAACATCTAGGTCATTTGCGCAGTTTCGGGTCGTATGTTACTACAAATGCCTGGAACACGTTCAGAATGCTCCGGGCGGGGTCCAGTTATGTTGGGT'/>

    <sequence taxon='126' value='GCTTCTATTCCGGACCACCGTTGGGGTAGACTGCCGCAGAGCTACTCCAGTGTATAAGCATGCTTCATGATTCGTACTCCAGGAGTTACTAGCAGAAACACTGCCGGGAGTTGGGAAGTGGCAATCGGCGCCACAAGGAGTCAGAGTTACAAGATGGTCGTAAAAATGCCCATTTGATTGGGCGCCACAGACTTTAGCACGACTCCTACAGTTTCGAGAAAACCCAGGTTTGTTCCGCCCCAATCTCAAGCCCTTGGTTAGAGGATGACTCTGGACAACGGGCAGTATCGACTTGGTACCCAGTGCCAAAGCGGTTAGCCAGACCCGACTATCATTCATCCCAGCGTCTACGTCGACAATCTGCCGTAACTGCGGTTCACGCGCCTAATACCAACATGACCTATTACGCGTTCTGCTCAGAGGAAGTAAAGGTATGGCTGGTATGAGGTTGGACCCATGTTTACCCATCGGCGTTGTACTGGGAGACGTACGGTTTGCGCGTCGGCCTTAACTACAAAGAACACCTTGCATCCGTTTCTGACTACCGCCTCTCATCAACAAGCAGAGCTAGTTCGCGAGCTGAGGACACAGACTAAGAAAAAGCGGACTATAAAAGTCTATCTAGGGCGTCTCTAGCGTGATATCGAGTGACGTCGGCCAGTCTTAGGGTTTGCTACAGGTCCCCAGTGCCGTCGGCCGAAGGTGGCATGAGGGCCGAGAAATTCGGCTGATACTACAGCGGAAATTTAGCAGGATGGCCTTGCACTATTCTAACGGCTGTTCAAAAGGGGCAACGTCCCACGATACCTTCCGACACTTGTACGACGGGTCCGGAACCATGTCACCATTTCATCGTGTATTGTGCTTATAGTTCTGAGAACGATCTACCGGTTGCAAGTCAGAGGGGGGGGTCTGGTCTGGCCCCAACGAGCGCGACGATGTTGAAGCAAACGATTTGTTTTGTACACCGGATGGACGTTCCTGGATGCCCCAGGATTCAGTTAGCCGCCGTCATATTGATCCTTCCAATCGTCCAGTGTATAAGCCCGATAATTGTTGGTTACGTACCAAATTATAAACCGAAGATGCCGTGTGCTGTAATGAGCGATCTTCCGTCAGAAAGGGTTTGCAAAATGCTGAGGTCCACTAGCGGCTTGTCTCAGGCCCAGACGAATAATATGGAGTGCAGGGCTCAGAATCCCCTAGTAAGGCGGCACCCAATTAATTTCCACCGTAACTGCAACGCGGCAATGTGGAAGGTCAGCACGTCAAGTGAGACCTGCCTTCCCTCGTTCAATGCACTTTAGGCCTAGTCGCAGGTACTCCTGTGGATACGGTGATCACGACCCTGCGCAGGTGCCCCGTGGTTAGGTACAACGGAGATCTTGTCAGAATGGACTGCTTCTGGCTGGTCGCTACTGCCCGATTAGGCGCTGCTCATGTTTCACGCTCCCAATATTAGTCACGGGCCTGGAAGGGATGTGACCAGTCTATGACCAACCTTCAAGCCCCTTTACTTGCACACTAACTTGAAGGAGGGCAAATCCGTCCACCGTCCGGACAGTTATTTAGCTCTTGCCTCGCAAGCTCGGGATCGACACCTAGTCGGACTTGTGGACAAATGGATTTGTCCTCATTCCTATGGCCATAACCTACAGGCTGGCGCCACGGTAACATCTTTTAAGAGGAGGGGACGGCGTCCTGGGTTAATGTCACGACGTCGGGGCTACGAAACGGGCCTCTTGTAGGTCATCCAGACCTCCACGCCACGTGGCCAGGGTTGTAGGGCATGGGGTATCTGGTGTACGGGCTTTTCTTAAATGAGTTACACCACCGAGTAATGGAATTTCAGCAAACCTGGCATCATTCGGAGAATATACCCTGCGGCTGCACCCAAAAGCCTAAACATCTAGGTCATTTGCGCAGTTTCGGGTCGTATGTTACTACAAATGCCTGGAACACGTTCAGAATGCTCCGGGCGGGGTCCAGTTATGTTGGGT'/>

    <sequence taxon='151' value='GCTTCTATTCCGGACCACCGTTGGGGTAGACTGCCGCAGAGCTACTCCAGTGTATAAGCATGCTTCATGATTCGTACTCCAGGAGTTACTAGCAGAAACACTGCCGGGAGTTGGGAAGTGGCAATCGGCGCCACAAGGAGTCAGAGTTACAAGATGGTCGTAAAAATGCCCATTTGATTGGGCGCCACAGACTTTAGCACGACTCCTACAGTTTCGAGAAAACCCAGGTTTGTTCCGCCCCAATCTCAAGCCCTTGGTTAGAGGATGACTCTGGACAACGGGCAGTATCGACTTGGTACCCAGTGCCAAAGCGGTTAGCCAGACCCGACTATCATTCATCCCAGCGTCTACGTCGACAATCTGCCGTAACTGCGGTTCACGCGCCTAATACCAACATGACCTATTACGCGTTCTGCTCAGAGGAAGTAAAGGTATGGCTGGTATGAGGTTGGACCCATGTTTACCCATCGGCGTTGTACTGGGAGACGTACGGTTTGCGCGTCGGCCTTAACTATAAAGAACACCTTGCATCCGTTTCTGACTACCGCCTCTCATCAACAAGCAGAGCTAGTTCGCGAGCTGAGGACACAGACTAAGAAAAAGCGGACTATAAAAGTCTATCTAGGGCGTCTCTAGCGTGATATCGAGTGACGTCGGCCAGTCTTAGGGTTTGCTACAGGTCCCCAGTGCCGTCGGCCGAAGGTGGCATGAGGGCCGAGAAATTCGGCTGATACTACAGCGGAAATTTAGCAGGATGGCCTTGCACTATTCTAACGGCTGTTCAAAAGGGGCAACGTCCCACGATACCTTCCGACACTTGTACGACGGGTCCGGAACCATGTCACCATTTCATCGTGTATTGTGCTTATAGTTCTGAGAACGATCTACCGGTTGCAAGTCAGAGGGGGGGGTCTGGTCTGGCCCCAACGAGCGCGACGATGTTGAAGCAAACGATTTGTTTTGTACACCGGATGGACGTTCCTGGATGCCCCAGGATTCAGTTAGCCGCCGTCATATTGATCCTTCCAATCGTCCAGTGTATAAGCCCGATAATTGTTGGTTACGTACCAAATTATAAACCGAAGATGCCGTGTGCTGTAATGAGCGATCTTCCGTCAGAAAGGGTTTGCAAAATGCTGAGGTCCACTAGCGGCTTGTCTCAGGCCCAGACGAATAATATGGAGTGCAGGGCTCAGAATCCCCTAGTAAGGCGGCACCCAATTAATTTCCACCGTAACTACAACGCGGCAATGTGGAAGGTCAGCACGTCAAGTGAGACCTGCCTTCCCTCGTTCAATGCACTTTAGGCCTAGTCGCAGGTACTCCTGTGGATACGGTGATCACGACCCTGCGCAGGTGCCCCGTGGTTAGGTACAACGGAGATCTTGTCAGAATGGACTGCTTCTGGCTGGTCGCTACTGCCCGATTAGGCGCTGCTCACGTTTCACGCTCCCAATATTAGTCACGGGCCTGGAAGGGATGTGACCAGTCTATGACCAACCTTCAAGCCCCTTTACTTGCACACTAACTTGAAGGAGGGCAAATCCGTCCACCGTCCGGACAGTTATTTAGCTCTTGCCTCGCAAGCTCGGGATCGACACCTAGTCGGACTTGTGGACAAATGGATTTGTCCTCATTCCTATGGCCATAACCTACAGGCTGGCGCCACGGTAACATCTTTTAAGAGGAGGGGACGGCGTCCTGGGTTAATGTCACGACGTCGGGGCTACGAAACGGGCCTCTTGTAGGTCATCCAGACCTCCACGCCACGTGGCCAGGGTTGTAGGGCATGGGGTATCTGGTGTACGGGCTTTTCTTAAATGAGTTACACCACCGAGTAATGGAATTTCAGCAAACCTGGCATCATTCGGAGAATATACCCTGCGGCTGCACCCAAAAGCCTAAACATCTAGGTCATTTGCGCAGTTTCGGGTCGTATGTTACTACAAATGCCTGGAACACGCTCAGAATGCTCCGGGCGGGGTCCAGTTATGTTGGGT'/>

    <sequence taxon='152' value='GCTTCTATTCCGGACCACCGTTGGGGTAGACTGCCGCAGAGCTACTCCAGTGTATAAGCATGCTTCATGATTCGTACTCCAGGAGTTACTAGCAGAAACGCTGCCGGGAGTTGGGAAGTGGCAATCGGCGCCACAAGGAGTCAGAGTTACAAGATGGTCGTAAAAATGCCCATTTGATTGGGCGCCACAGACTTTAGCACGACTCCTACAGTTTCAAGAAAACCCAGGTTTGTTCCGCCCCAATCTCAAGCCCTTGGTTAGAGGATGACTCTGGACAACGGGCAGTATCGACTTGGTACCCAGTGCCAAAGCGGTTAGCCAGACCCGACTATCATTCATCCCAGCGTCTACGTCGACAATCTGCCGTAACTGCGGTTCACGCGCCTAATACCAACATGACCTATTACGCGTTCTGCTCAGAGGAAGTAAAGGTATGGCTGGTATGAGGTTGGACCCATGTTTACCCATCGGCGTTGTACTGGGAGACGTACGGTTTGCACGTCGGCCTTAACTACAAAGAACACCTTGCATCCGTTTCTGACTACCGCCTCTCATCAACAAGCAGAGCTAGTTCGCGAGCTGAGGACACAGACTAAGAAAAAGCGGACTATAAAAGTCTATCTAGGGCGTCTCTAGCGTGATATCGAGTGACGTCGGCCAGTCTTAGGGTTTGCTACAGGTCCCCAGTGCCGTCGGCCGAAGGTGGCATGAGGGCCGAGAAATTCGGCTGATACTACAGCGGAAATTTAGCAGGATGGCCTTGCACTATTCTAACGGCTGTTCAAAAGGGGCAACGTCCCACGATACCTTCCGACACTTGTACGACGGGTCCGGAACCATGTCACCATTTCATCGTGTATTGTGCTTATAGTTCTGAGAACGATCTACCGGTTGCAAGTCAGAGGGGGGGGTCTGGTCTGGCCCCAACGAGCGCGACGATGTTGAAGCAAACGATTTGTTTTGTACACCGGATGGACGTTCCTGGATGCCCCAGGATTCAGTTAGCCGCCGTCATATTGATCCTTCCAATCGTCCAGTGTATAAGCCCGATAATTGTTGGTTACGTACCAAATTATAAACCGAAGATGCCGTGTGCTGTAATGAGCGATCTTCCGTCAGAAAGGGTTTGCAAAATGCTGAGGTCCACTAGCGGCTTGTCTCAGGCCCAGACGAATAATATGGAGTGCAGGGCTCAGAATCCCCTAGTAAGGCGGCACCCAATTAATTCCCACCGTAACTGCAACGCGGCAATGTGGAAGGTCAGCACGTCAAGTGAGACCTGCCTTCCCTCGTTCAATGCACTTTAGGCCTAGTCGCAGGTACTCCTGTGGATACGGTGATCACGACCCTGCGCAGGTGCCCCGTGGTTAGGTACAACGGAGATCTTGTCAGAATGGACTGCTTCTGGCTGGTCGCTACTGCCCGATTAGGCGCTCCTCACGTTTCACGCTCCCAATATTAGTCACGGGCCTGGAAGGGATGTGACCAGTCTATGACCAACCTTCAAGCCCCTTTACTTGCACACTAACTTGAAGGAGGGCAAATCCGTCCACCGTCCGGCCAGTTATTTAGCTCTTGCCTCGCAAGCTCGGGATCGACACCTAGTCGGACTTGTGGACAAATGGATTTGTCCTCATTCCTATGGCCATAACCTACAGGCTGGCGCCACGGTAACATCTTTTACGAGGAGGGGACGGCGTCCTGGGTTAATGTCACGACGTCGGGGCTACGAAACGGGCCTCTTGTAGGTCATCCAGACCTCCACGCCACGTGGCCAGGGTTGTAGGGCATGGGGTATCTGGTGTACGGGCTTTTCTTAAATGAGTTACACCACCGAGTAATGGAATTTCAGCAAACCTGGCATCATTCGGAGAATATACCCTGCGGCTGCACCCAAAAGCCTAAACATCTAGGTCATTTGCGCAGTTTCGGGTCGTATGTTACTACGAATGCCTGGAACACGTTCAGAATGCTCCGGGCGGGGTCCAGTTATGTTGGGT'/>

    <sequence taxon='110' value='GCTTCTATTCCGGACCACCGTTGGGGTAGACTGCCGCAGAGCTACTCCAGTGTATAAGCATGCTTCATGATTCGTACTCCAGGAGTTACTAGCAGAAACACTGCCGGGAGTTGGGAAGTGGCAATCGGCGCCACAAGAAGTCAGAGTTACAAGATGGTCGTAAAAATGCCCATTTGATTGGGCGCCACAGACTTTAGCACGACTCCTACAGTTTCGAGAAAACCCAGGTTTGTTCCGCCCCAATCTCAAGCCCTTGGTTAGAGGATGACTCTGGACAACGGGCAGTATCGACTTGGTACCCAGTGCCAAAGCGGTTAGCCAGACCCGACTATCATTCATCCCAGCGTCTACGTCGACAATCTGCCGTAACTGCGGTTCACGCGCCTAATACCAACATGACCTATTACGCGTTCTGCTCAGAGGAAGTAAAGGTATGGCTGGTATGAGGTTGGACCCATGTTTACCCATCGGCGTTGTACTGGGAGACGTACGGTTTGCGCGTCGGCCTTAACTACAAAGAACACCTTGCATCCGTTTCTGACTACCGCCTCTCATCAACAAGCAGAGCTAGTTCGCGAGCTGAGGACACAGACTAAGAAAAAGCGGACTATAAAAGTCTATCTAGGGCGTCTCTAGCGTGATATCGAGTGACGTCGGCCAGTCTTAGGGTTTGCTACAGGTCCCCAGTGCCGTCGGCCGAAGGTGGCATGAGGGCCGAGAAATTCGGCTGATACTACAGCGGAAATTTAGCAGGATGGCCTTGCACTATTCTAACGGCTGTTCAAAAGGGGCAACGTCCCACGATACCTTCCGACACTTGTACGACGGGTCCGGAACCATGTCACCATTTCATCGTGTATTGTGCTTATAGTTCTGAGAACGACCTACCGGTTGCAAGTCAGAGGGGGGGGTCTGGTCTGGCCCCAACGAGCGCGACGATGTTAAAGCAAACGATTTGTTTTGTACACCGGATGGACGTTCCTGGATGCCCCAGGATTCAGTTAGCCGCCGTCATATTGATCCTTCCAATCGTCCAGTGTATAAGCCCGATAATTGTTGGTTACGTACCAAATTATAAACCGAAGATGCCGTGTGCTGTAATGAGCGATCTTCCGTCAGAAAGGGTTTGCAAAATGCTGAGGTCCACTAGCGGCTTGTCTCAGGCCCAGACGAATAATATGGAGTGCAGGGCTCAGAATCCCCTAGTAAAGCGGCACCCAATTAATTTCCACCGTAACTGCAACGCGGCAATGTGGAAGGTCAGCACGTCAAGTGAGACCTGCCTTCCCTCGTTCAATGCACTTTAGGCCTAGTCGCAGGTACTCCTGTGGATACGGTGATCACGACCCTGCGCAGGTGCCCCGTGGTTAGGTACAACGGAGATCTTGTCAGAATGGACTGCTTCTGGCTGGTCGCTACTGCCCGATTAGGCGCTGCTCATGTTTCACGCTCCCAATATTAGTCACGGGCCTGGAAGGGATGTGACCAGTCTATGACCAACCTTCAAGCCCCTTTACTTGCACACTAACTTGAAGGAGGGCAAATCCGTCCACCGTCCGGACAGTTATTTAGCTCTTGCCTCGCAAGCTCGGGATCGACACCTAGTCGGACTTGTGGACAAATGGATTTGTCCTCATTCCTATGGCCATAACCTACAGGCTGGCGCCACGGTAACATCTTTTAAGAGGAGGGGACGGCGTCCTGGGTTAATGTCACGACGTCGGGGCTACGAAACGGGCCTCTTGTAGGTCATCCAGACCTCCACGCCACGTGGCCAGGGTTGTAGGGCATGGGGTATCTGGTGTACGGGCTTTTCTTAAATGAGTTACACCACCGAGTAATGGAATTTCAGCAAACCTGGCATCATTCGGAGAATATACCCTGCGGCTGCACCCAAAAGCCTAAACATCTAGGTCATTTGCGCAGTTTCGGGTCGTATGTTACTACAAATGCCTGGAACACGTTCAGAATGCTCCGGGCGGGGTCCAGTTATGTTGGGT'/>

    <sequence taxon='118' value='GCTTCTATTCCGGACCACCGTTGGGGTAGACTGCCGCAGAGCTACTCCAGTGTATAAGCATGCTTCATGATTCGTACTCCAGGAGTTACTAGCAGAAACACTGCCGGGAGTTGGGAAGTGGCAATCGGCGCCACAAGAAGTCAGAGTTACAAGATGGTCGTAAAAATGCCCATTTGATTGGGCGCCACAGACTTTAGCACGACTCCTACAGTTTCGAGAAAACCCAGGTTTGTTCCGCCCCAATCTCAAGCCCTTGGTTAGAGGATGACTCTGGACAACGGGCAGTATCGACTTGGTACCCAGTGCCAAAGCGGTTAGCCAGACCCGACTATCATTCATCCCAGCGTCTACGTCGACAATCTGCCGTAACTGCGGTTCACGCGCCTAATACCAACATGACCTATTACGCGTTCTGCTCAGAGGAAGTAAAGGTATGGCTGGTATGAGGTTGGACCCATGTTTACCCATCGGCGTTGTACTGGGAGACGTACGGTTTGCGCGTCGGCCTTAACTACAAAGAACACCTTGCATCCGTTTCTGACTACCGCCTCTCATCAACAAGCAGAGCTAGTTCGCGAGCTGAGGACACAGACTAAGAAAAAGCGGACTATAAAAGTCTATCTAGGGCGTCTCTAGCGTGATATCGAGTGACGTCGGCCAGTCTTAGGGTTTGCTACAGGTCCCCAGTGCCGTCGGCCGAAGGTGGCATGAGGGCCGAGAAATTCGGCTGATACTACAGCGGAAATTTAGCAGGATGGCCTTGCACTATTCTAACGGCTGTTCAAAAGGGGCAACGTCCCACGATACCTTCCGACACTTGTACGACGGGTCCGGAACCATGTCACCATTTCATCGTGTATTGTGCTTATAGTTCTGAGAACGACCTACCGGTTGCAAGTCAGAGGGGGGGGTCTGGTCTGGCCCCAACGAGCGCGACGATGTTAAAGCAAACGATTTGTTTTGTACACCGGATGGACGTTCCTGGATGCCCCAGGATTCAGTTAGCCGCCGTCATATTGATCCTTCCAATCGTCCAGTGTATAAGCCCGATAATTGTTGGTTACGTACCAAATTATAAACCGAAGATGCCGTGTGCTGTAATGAGCGATCTTCCGTCAGAAAGGGTTTGCAAAATGCTGAGGTCCACTAGCGGCTTGTCTCAGGCCCAGACGAATAATATGGAGTGCAGGGCTCAGAATCCCCTAGTAAAGCGGCACCCAATTAATTTCCACCGTAACTGCAACGCGGCAATGTGGAAGGTCAGCACGTCAAGTGAGACCTGCCTTCCCTCGTTCAATGCACTTTAGGCCTAGTCGCAGGTACTCCTGTGGATACGGTGATCACGACCCTGCGCAGGTGCCCCGTGGTTAGGTACAACGGAGATCTTGTCAGAATGGACTGCTTCTGGCTGGTCGCTACTGCCCGATTAGGCGCTGCTCATGTTTCACGCTCCCAATATTAGTCACGGGCCTGGAAGGGATGTGACCAGTCTATGACCAACCTTCAAGCCCCTTTACTTGCACACTAACTTGAAGGAGGGCAAATCCGTCCACCGTCCGGACAGTTATTTAGCTCTTGCCTCGCAAGCTCGGGATCGACACCTAGTCGGACTTGTGGACAAATGGATTTGTCCTCATTCCTATGGCCATAACCTACAGGCTGGCGCCACGGTAACATCTTTTAAGAGGAGGGGACGGCGTCCTGGGTTAATGTCACGACGTCGGGGCTACGAAACGGGCCTCTTGTAGGTCATCCAGACCTCCACGCCACGTGGCCAGGGTTGTAGGGCATGGGGTATCTGGTGTACGGGCTTTTCTTAAATGAGTTACACCACCGAGTAATGGAATTTCAGCAAACCTGGCATCATTCGGAGAATATACCCTGCGGCTGCACCCAAAAGCCTAAACATCTAGGTCATTTGCGCAGTTTCGGGTCGTATGTTACTACAAATGCCTGGAACACGTTCAGAATGCTCCGGGCGGGGTCCAGTTATGTTGGGT'/>

    <sequence taxon='120' value='GCTTCTATTCCGGACCACCGTTGGGGTAGACTGCCGCAGAGCTACTCCAGTGTATAAGCATGCTTCATGATTCGTACTCCAGGAGTTACTAGCAGAAACACTGCCGGGAGTTGGGAAGTGGCAATCGGCGCCACAAGAAGTCAGAGTTACAAGATGGTCGTAAAAATGCCCATTTGATTGGGCGCCACAGACTTTAGCACGACTCCTACAGTTTCGAGAAAACCCAGGTTTGTTCCGCCCCAATCTCAAGCCCTTGGTTAGAGGATGACTCTGGACAACGGGCAGTATCGACTTGGTACCCAGTGCCAAAGCGGTTAGCCAGACCCGACTATCATTCATCCCAGCGTCTACGTCGACAATCTGCCGTAACTGCGGTTCACGCGCCTAATACCAACATGACCTATTACGCGTTCTGCTCAGAGGAAGTAAAGGTATGGCTGGTATGAGGTTGGACCCATGTTTACCCATCGGCGTTGTACTGGGAGACGTACGGTTTGCGCGTCGGCCTTAACTACAAAGAACACCTTGCATCCGTTTCTGACTACCGCCTCTCATCAACAAGCAGAGCTAGTTCGCGAGCTGAGGACACAGACTAAGAAAAAGCGGACTATAAAAGTCTATCTAGGGCGTCTCTAGCGTGATATCGAGTGACGTCGGCCAGTCTTAGGGTTTGCTACAGGTCCCCAGTGCCGTCGGCCGAAGGTGGCATGAGGGCCGAGAAATTCGGCTGATACTACAGCGGAAATTTAGCAGGATGGCCTTGCACTATTCTAACGGCTGTTCAAAAGGGGCAACGTCCCACGATACCTTCCGACACTTGTACGACGGGTCCGGAACCATGTCACCATTTCATCGTGTATTGTGCTTATAGTTCTGAGAACGACCTACCGGTTGCAAGTCAGAGGGGGGGGTCTGGTCTGGCCCCAACGAGCGCGACGATGTTAAAGCAAACGATTTGTTTTGTACACCGGATGGACGTTCCTGGATGCCCCAGGATTCAGTTAGCCGCCGTCATATTGATCCTTCCAATCGTCCAGTGTATAAGCCCGATAATTGTTGGTTACGTACCAAATTATAAACCGAAGATGCCGTGTGCTGTAATGAGCGGTCTTCCGTCAGAAAGGGTTTGCAAAATGCTGAGGTCCACTAGCGGCTTGTCTCAGGCCCAGACGAATAATATGGAGTGCAGGGCTCAGAATCCCCTAGTAAAGCGGCACCCAATTAATTTCCACCGTAACTGCAACGCGGCAATGTGGAAGGTCAGCACGTCAAGTGAGACCTGCCTTCCCTCGTTCAATGCACTTTAGGCCTAGTCGCAGGTACTCCTGTGGATACGGTGATCACGACCCTGCGCAGGTGCCCCGTGGTTAGGTACAACGGAGATCTTGTCAGAATGGACTGCTTCTGGCTGGTCGCTACTGCCCGATTAGGCGCTGCTCATGTTTCACGCTCCCAATATTAGTCACGGGCCTGGAAGGGATGTGACCAGTCTATGACCAACCTTCAAGCCCCTTTACTTGCACACTAACTTGAAGGAGGGCAAATCCGTCCACCGTCCGGACAGTTATTTAGCTCTTGCCTCGCAAGCTCGGGATCGACACCTAGTCGGACTTGTGGACAAATGGATTTGTCCTCATTCCTATGGCCATAACCTACAGGCTGGCGCCACGGTAACATCTTTTAAGAGGAGGGGACGGCGTCCTGGGTTAATGTCACGACGTCGGGGCTACGAAACGGGCCTCTTGTAGGTCATCCAGACCTCCACGCCACGTGGCCAGGGTTGTAGGGCATGGGGTATCTGGTGTACGGGCTTTTCTTAAATGAGTTACACCACCGAGTAATGGAATTTCAGCAAACCTGGCATCATTCGGAGAATATACCCTGCGGCTGCACCCAAAAGCCTAAACATCTAGGTCATTTGCGCAGTTTCGGGTCGTATGTTACTACAAATGCCTGGAACACGTTCAGAATGCTCCGGGCGGGGTCCAGTTATGTTGGGT'/>

    <sequence taxon='149' value='GCTTCTATTCCGGACCACCGTTGGGGTAGACTGCCGCAGAGCTACTCCAGTGTATAAGCATGCTTCATGATTCGTACTCCAGGAGTTACTAGCAGAAACACTGCCGGGAGTTGGGAAGTGGCAATCGGCGCCACAAGAAGTCAGAGTTACAAGATGGTCGTAAAAATGCCCATTTGATTGGGCGCCACAGACTTTAGCACGACTCCTACAGTTTCGAGAAAACCCAGGTTTGTTCCGCCCCAATCTCAAGCCCTTGGTTAGGGGATGACTCTGGACAACGGGCAGTATCGACTTGGTACCCAGTGCCAAAGCGGTTAGCCAGACCCGACTATCATTCATCCCAGCGTCTACGTCGACAATCTGCCGTAACTGCGGTTCACGCGCCTAATACCAACATGACCTATTACGCGTTCTGCTCAGAGGAAGTAAAGGTATGGCTGGTATGAGGTTGGACCCATGTTTACCCATCGGCGTTGTACTGGGAGACGTACGGTTTGCGCGTCGGCCTTAACTACAAAGAACACCTTGCATCCGTTTCTGACTACCGCCTCTCATCAACAAGCAGAGCTAGTTCGCGAGCTGAGGACACAGACTAAGAAAAAGCGGACTATAAAAGTCTATCTAGGGCGTCTCTAGCGTGATATCGAGTGACGTCGGCCAGTCTTAGGGTTTGCTACAGGTCCCCAGTGCCGTCGGCCGAAGGTGGCATGAGGGCCGAGAAATTCGGCTGATACTACAGCGGCAATTTAGCAGGATGGCCTTGCACTATTCTAACGGCTGTTCAAAAGGGGCAACGTCCTACGATACCTTCCGACACTTGTACGACGGGTCCGGAACCATGTCACCATTTCATCGTGTATTGTGCTTATAGTTCTGAGAACGACCTACCGGTTGCAAGTCAGAGGGGGGGGTCTGGTCTGGCCCCAACGAGCGCGACGATGTTAAAGCAAACGATTTGTTTTGTACACCGGATGGACGTTCCTGGATGCCCCAGGATTCAGTTAGCCGCCGTCATATTGATCCTTCCAATCGTCCAGTGTATAAGCCCGATAATTGTTGGTTACGTACCAAATTATAAACCGAAGATGCCGTGTGCTGTAATGAGCGGTCTTCCGTCAGAAAGGGTTTGCAAAATGCTGAGGTCCACTAGCGGCTTGTCTCAGGCCCAGACGAATAATATGGAGTGCAGGGCTCAGAATCCCCTAGTAAAGCGGCACCCAATTAATTTCCACCGTAACTGCAACGCGGCAATGTGGAAGGTCAGCACGTCAAGTGAGACCTGCCTTCCCTCGTTCAATGCACTTTAGGCCTAGTCGCAGGTACTCCTGTGGATACGGTGATCACGACCCTGCGCAGGTGCCCCGTGGTTAGGTACAACGGAGATCTTGTCAGAATGGACTGCTTCTGGCTGGTCGCTACTGCCCGATTAGGCGCTGCTCATGTTTCACGCTCCCAATATTAGTCACGGGCCTGGAAGGGATGTGACCAGTCTATGACCAACCTTCAAGCCCCTTTACTTGCACACTAACTTGAAGGAGGGCAAATCCGTCCACCGTCCGGACAGTTATTTAGCTCTTGCCTCGCAAGCTCGGGATCGACACCTAGTCGGACTTGTGGACAAATGGATTTGTCCTCATTCCTATGGCCATAACCTACAGGCTGGCGCCACGGTAACATCTTTTAAGAGGAGGGGACGGCGTCCTGGGTTAATGTCACGACGTCGGGGCTACGAAACGGGCCTCTTGTAGGTCATCCAGACCTCCACGCCACGTGGCCAGGGTTGTAGGGCATGGGGTATCTGGTGTACGGGCTTTTCTTAAATGAGTTACACCACCGAGTAATGGAATTTCAGCAAACCTGGCATCATTCGGAGAATATACCCTGCGGCTGCACCCAAAAGCCTAAACATCTAGGTCATTTGCGCAGTTTCGGGTCGTATGTTACTACAAATGCCTGGAACACGTTCAGAATGCTCCGGGCGGGGTCCAGTTATGTTGGGT'/>

    <sequence taxon='150' value='GCTTCTATTCCGGACCACCGTTGGGGTAGACTGCCGCAGAGCTACTCCAGTGTATAAGCATGCTTCATGATTCGTACTCCAGGAGTTACTAGCAGAAACACTGCCGGGAGTTGGGAAGTGGCAATCGGCGCCACAAGAAGTCAGAGTTACAAGATGGTCGTAAAAATGCCCATTTGATTGGGCGCCACAGACTTTAGCACGACTCCTACAGTTTCGAGAAAACCCAGGTTTGTTCCGCCCCAATCTCAAGCCCTTGGTTAGGGGATGACTCTGGACAACGGGCAGTATCGACTTGGTACCCAGTGCCAAAGCGGTTAGCCAGACCCGACTATCATTCATCCCAGCGTCTACGTCGACAATCTGCCGTAACTGCGGTTCACGCGCCTAATACCAACATGACCTATTACGCGTTCTGCTCAGAGGAAGTAAAGGTATGGCTGGTATGAGGTTGGACCCATGTTTACCCATCGGCGTTGTACTGGGAGACGTACGGTTTGCGCGTCGGCCTTAACTACAAAGAACACCTTGCATCCGTTTCTGACTACCGCCTCTCATCAACAAGCAGAGCTAGTTCGCGAGCTGAGGACACAGACTAAGAAAAAGCGGACTATAAAAGTCTATCTAGGGCGTCTCTAGCGTGATATCGAGTGACGTCGGCCAGTCTTAGGGTTTGCTACAGGTCCCCAGTGCCGTCGGCCGAAGGTGGCATGAGGGCCGAGAAATTCGGCTGATACTACAGCGGAAATTTAGCAGGATGGCCTTGCACTATTCTAACGGCTGTTCAAAAGGGGCAACGTCCCACGATACCTTCCGACACTTGTACGAGGGGTCCGGAACCATGTCACCATTTCATCGTGTATTGTGCTTATAGTTCTGAGAACGACCTACCGGTTGCAAGTCAGAGGGGGGGGTCTGGTCTGGCCCCAACGAGCGCGACGATGTTAAAGCAAACGATTTGTTTTGTACACCGGATGGACGTTCCTGGATGCCCCAGGATTCAGTTAGCCGCCGTCATATTGACCCTTCCAATCGTCCAGTGTATAAGCCCGATAATTGTTGGTTACGTACCAAATTATAAACCGAAGATGCCGTGTGCTGTAATGAGCGGTCTTCCGTCAGAAAGGGTTTGCAAAATGCTGAGGTCCACTAGCGGCTTGTCTCAGGCCCAGACGAATAATATGGAGTGCAGGGCTCAGAATCCCCTAGTAAAGCGGCACCCAATTAATTTCCACCGTAACTGCAACGCGGCAATGTGGAAGGTCAGCACGTCAAGTGAGACCTGCCTTCCCTCGTTCAATGCACTTTAGGCCTAGTCGCAGGTACTCCTGTGGATACGGTGATCACGACCCTGCGCAGGTGTCCCGTGGTTAGGTACAACGGAGATCTTGTCAGAATGGACTGCTTCTGGCTGGTCGCTACTGCCCGATTAGGCGCTGCTCATGTTTCACGCTCCCAATATTAGTCACGGGCCTGGAAGGGATGTGACCAGTCTATGACCAACCTTCAAGCCCCTTTACTTGCACACTAACTTGAAGGAGGGCAAATCCGTCCACCGTCCGGACAGTTATTTAGCTCTTGCCTCGCAAGCTCGGGATCGACACCTAGTCGGACTTGTGGACAAATGGATTTGTCCTCATTCCTATGGCCATAACCTACAGGCTGGCGCCACGGTAACATCTTTTAAGAGGAGGGGACGGCGTCCTGGGTTAATGTCACGACGTCGGGGCTACGAAACGGGCCTCTTGTAGGTCATCCAGACCTCCACGCCACGTGGCCAGGGTTGTAGGGCATGGGGTATCTGGTGTACGGGCTTTTCTTAAATGAGTTACACCACCGAGTAATGGAATTTCAGCAAACCTGGCATCATTCGGAGAATATACCCTGCGGCTGCACCCAAAAGCCTAAACATCTAGGTCATTTGCGCAGTTTCGGGTCGTATGTTACTACAAATGCCTGGAACACGTTCAGAATGCTCCGGGCGGGGTCCAGTTATGTTGGGT'/>

    <sequence taxon='92' value='GCTTCTATTCCGGACCACCGTTGGGGTAGACTGCCGCAGAGCTACTCCAGTGTATAAGCATGCTTCATGATTCGTACTCCAGGAGTTACTAGCAGAAACACTGCCGGGAGTTGGGAAGTGGCAATCGGCGCCACAAGAAGTCAGAGTTACAAGATGGTCGTAAAAATGCCCATTTGATTGGGCGCCACAGACTTTAGCACGACTCCTACAGTTTCGAGAAAACCCAGGTTTGTTCCGCCCCAATCTCAAGCCCTTGGTTAGAGGATGACTCTGGACAACGGGCAGTATCGACTTGGTACCCAGTGCCAAAGCGGTTAGCCAGACCCGACTATCATTCATCCCAGCGTCTACGTCGACAATCTGCCGTAACTGCGGTTCACGCGCCTAATACCAACATGACCTATTACGCGTTCTGCTCAGAGGAAGTAAAGGTATGGCTGGTATGAGGTTGGACCCATGTTTACCCATCGGCGTTGTACTGGGAGACGTACGGTTTGCGCGTAGGCCTTAACTACAAAGAACACCTTGCATCCGTTTCTGACTACCGCCTCTCATCAACAAGCAGAGCTAGTTCGCGAGCTGAGGACACAGACTAAGAAAAAGCGGACTATAAAAGTCTATCTAGGGCGTCTCTAGCGTGATATCGAGTGACGTCAGCCAGTCTTAGGGTTTGCTACAGGTCCCCAGTGCCGTCGGCCGAAGGTGGCATGAGGGCCGAGAAATTCGGCTGATACTGCAGCGGAAATTTAGCAGGATGGCCTTGCACTATTCTAACGGATGTTCAAAAGGGGCAACGTACCACGATACCTTCCGACACTTGTACGACGGGTCCGGAACCATGTCACCATTTCATCGTGTATTGTGCTTATAGTTCTGAGAACGACCTACCGGTTGCAAGTCAGAGGGGGGGGTCTGGTCTGGCCCCAACGAGCGCGACGATGTTAAAGCAAACGATTTGTTTTGTACACCGGATGGACGTTCCTGGATGCCCCAGGATTCAGTTAGCCGCCGTCATATTGATCCTTCCAATCGTCCAGTGTATAAGCCCGATAATTGTTGGTTACGTACCAAATTATAAACCGAAGATGCCGTGTGCTGTAATGAGCGATCTTCCGTCAGAAAGGGTTTGCAAAATGCTGAGGTCCACTAGCGGCTTGTCTCAGGCCCAGACGAATAATATGGAGTGCAGGGCTCAGAATCCCCTAGTAAGGCGGCACCCAATCAATTTCCACCGTAACTGCAACGCGGCAATGTGGAAGGTCAGCACGTCAAGTGAGACCTGCCTTCCCTCGTTCAATGCACTTTAGGCCTAGTCGCAGGTACTCCTGTGGATACGGTGATCACGACCCTGCGCAGGTGCCCCGTGGTTAGGTACAACGGAGATCTTGTCAGAATGGACTGCTTCTGGCTGGTCGCTACTGCCCGATTAGGCGCTGCTCATGTTTCACGCTCCCAATATTAGTCACGGGCCTGGAAGGGATGTGACCAGTCTATGACCAACCTTCAAGCCCCTTTACTTGCACACTAACTTGAAGGAGGGCAAATCCGTCCACCGTCCGGACAGTTATTTAGCTCTTGCCTCGCAAGCTCGGGATCGACACCTAGTCGGACTTGTGGACAAATGGATTTGTCCTCATTCCTATGGCCATAACCTACAGGCTGGCGCCACGGTAACATCTTTTAAGAGGAGGGGATGGCGTCCTGGGTTAATGTCACGACGCCGGGGCTACAAAACGGGCCTCTTGTAGGTCATTCAGACCTCCACGCCACGTGGCCAGGGTTGTAGGGCATGGGGTATCTGGTGTACGGACTTTTCTTAAATGAGTTACACCACCGAGTAATGGAATTTCAGCAAACCTGGCATCATTCGGAGAATATACCCTGCGGCTGCACCCAAAAGCCTAAACATCTAGGTCATTTGCGCAGTTTCGGGTCGTATGTTACTACAAATGCCTGGAACACGTTCAGAATGCTCCGGGCGGGGTCCAGTCATGTTGGGT'/>

    <sequence taxon='33' value='GCTTCTATTCCGGACCACCGTTGGGGTAGACTGCCGCAAAGCTACTCGAGTGTATAAGCATGCTTCATGATTCGTACTCCAGGAGTTACTAGCAGAAACGCTGCCGGGAGTTGGGAAGTGGCAATCGGCGCCACAAGAAGTCAGAGTTACAAGATGGTCGTAAAGATGCCCATTTGATTGGGCGCCACAGACTTTAGCACGACTCCTACAGTTTCGAGAAAACCCAGGTTTGTTCCGCCCCAATCTCAAGCCCTTGGTTAGAGGATGACTCTGGACAACGGGCAGTATCGACTTGGTACCCAGTGCGAAAGCGGCTAGCCAGACCCGACTATCATTCATCCCAGGGTCTACGTCGACAATCTGCCGTAACTGCGGTTCACGCGCTTAATACCAACATGACCCATTACGCGTTCTACTCAGAGGAAGTAAAGGTATGGCTGGTATGAGGTTGGACCCATGTTTACCCATCGGCGTGTTACTGGGAGACGTACGGTTTGCGCGTAGGCCTTAACTACAAAGAACACCTTGCATCCGTTTCTGACTACCGCCTCTCATCAACAAGGAGAGCTAGTTCGCGAGCTGAGGACACAGACTAAGAAAAAGCGGACTATAAAAGTCTATATAGGGCGTCTCTAGCGTGATATCGAGTGACGACGGCCAGTCTTAGGGTTTGCTACAGGTCCCCAGTGCCGTGGGCCGAAGGTGGCATGAGGGCCGAGAAATTCGGCTGATACTACAGCGGGAATTTAGCAGAATGGCCTTGCACTATTCTAACGGATGTTCAAAAGGGGCAACGTCCCACGATACCTTCCGACACTTGTACGATGGGTCCAGAACCATGTCACCATTTCATCGTATATCGTGTTTATAGTTCTGCGAACGACCTACCGGTTGCAAGTCAGAGGGGGGGGTCTGGTCTAGCCCCAACGAGCGCGACGATGTTAAAGCAAACGATTTGTTTTGTACACCGGATGGACGTTCCTGGATGCCCCAGGATTCAGTTAGCCGCCGTCATATTGATCCTTCCAATCGTCCAGTGTATAAGCCCGATAATTGTTGGTTACGTACCAAATTATAAACCGAAGATGCCGTGTGCTGTAATGAGCGATCTTCCGTCAGAAAGGGTTTGCAAAATGCTGAGGTCCACTAGCGGCTTGTCTCAGGCCCAGACGAATAATATGGAGTGCAGGGCTCAGAATCCCCTAGTAAGGCGGCACCCAATTAATTTCCACCGTAACTGCAACGCGGAAATGTGGAAGGTCAGCATGTCAAGTGAGACCTGCCTTCCCTCGTTCAATGCACTTTAGGCCCAGTCGCAAGTACTCCTGTGGATACGGTGATCACGACCCTGCGCAGGTGCCCCGCGGTTAGGTACAACGGAGATCTTGTCAGAATGGACTGCTTCTGGCTGGTCGCTACTGCCCGATTAGGCGCTGCTCATGTTTCACGCTCCCAATATTAGTCACGGGCCTGGAAGGGATGTGACCAGTCTATGACCAACCTTCAAGCCCCTTTACTTGCACACTAACTTGAAGGAGGGCAAATCCGTCCACCGTCCGGACAGTTATTTAGCTCTTGCCTCGCAGGCTCGGGATCGACACCTAGTCGGACTCGTGGACAAATGGATTTGTCCTCGTTCCTATGGCCATAACCTACAGGCTGGCGCCACGGTAACATCTTTTAAAAGGGGGGGACGGCGTCCTGGGTTAATGTCACGACGCCGGGGCTACGAAACGGGCCTCTTGTAGGTCATTCAGACCTCCACGCCACGTGGCCAGGGTAGTGGGGCATGGGGTATCTGGTGTACGGGCTTTTCTTAAATGAGTTACACCACCGAGTAATGGAATTTCAGCAAACCTGGCATCATTCGGAGAATATACACTGCGGCTGCACACAAAAGCCTAAACATCTAGGTCATTTGCGCAGTTTCGGGTCGTATGTTACTACAAATGCCTGGAGCACGTTCAGAATGCTCCGGGCGGGGTCCATTTATGTTGGGT'/>

    <sequence taxon='81' value='GCTTCTATTCCGGACCACCGTTGGGGTAGACTGCCGCAAAGCTACTCGAGTGTATAAGCATGCTTCATGATTCGTACTCCAGGAGTTACTAGCAGAAACGCTGCCGGGAGTTGGGAAGTGGCAATCGGCGCCACAAGAAGTCAGAGTTACAAGATGGTCGTAAAGATGCCCATTTGATTGGGCGCCACAGACTTTAGCACGACTCCTACAGTTTCGAGAAAACCCAGGTTTGTTCCGCCCCAATCTTAAGCCCTTGGTTAGAGGATGACTCTGGACAACGGGCAGTATCGACTTGGTACCCAGTGCGAAAGCGGCTAGCCAGACCCGACTATCATTCATCCCAGGGTCTACGTCGACAATCTGCCGTAACTGCGGTTCACGCGCTTAATACCAACATGACCCATTACGCGTTCTACTCAGAGGAAGTAAAGGTATGGCTGGTATGAGGTTGGACCCATGTTTACCCATCGGCGTGTTACTGGGAGACGTACGGTTTGCGCGTAGGCCTTAACTACAAAGAACACCTTGCATCCGTTTCTGACTACCGCCTCTCATCAACAAGGAGAGCTAGTTCGCGAGCTGAGGACACAGACTAAGAAAAAGCGGACTATAAAAGTCTATATAGGGCGTCTCTAGCGTGATATCGAGTGACGACGGCCAGTCTTAGGGTTTGCTACAGGTCCCCAGTGCCGTGGGCCGAAGGTGGCATGAGGGCCGAGAAATTCGGCTGATACTACAGCGGGAATTTAGCAGAATGGCCTTGCACTATTCTCACGGATGTTCAAAAGGGGCAACGTCCCACGATACCTTCCGACACTTGTACGATGGGTCCAGAACCATGTCACCATTTCATCGTATATCGTGTTTATAGTTCTGCGAACGACCTACCGGTTGCAAGTCAGAGGGGGGGGTCTGGTCTAGCCCCAACGAGCGCGACGATGTTAAAGCAAACGATTTGTTTTGTACACCGGATGGACGTTCCTGGATGCCCCAGGATTCAGTTAGCCGCCGTCATATTGATCCTTCCAATCGTCCAGTGTATAAGCCCGATAATTGTTGGTTACGTACCAAATTATAAACCGAAGATGCCGTGTGCTGTAATGAGCGATCTTCCGTCAGAAAGGGTTTGCAAAATGCTGAGGTCCACTAGCGGCTTGTCTCAGGCCCAGACGAATAATATGGAGTGCAGGGCTCAGAATCCCCTAGTAAGGCGGCACCCAATTAATTTCCACCGTAACTGCAACGCGGAAATGTGGAAGGTCAGCATGTCAAGTGAGACCTGCCTTCCCTCGTTCAATGCACTTTAGGCCCAGTCGCAAGTACTCCTGTGGATACGGTGATCACGACCCTGCGCAGGTGCCCCGCGGTTAGGTACAATGGAGATCTTGTCAGAATGGACTGCTTCTGGCTGGTCGCTACTGCCCGATTAGGCGCTGCTCATGTTTCACGCTCCCAATATTAGTCACGGGCCTGGAAGGGATGTGACCAGTCTATGACCAACCTTCAAGCCCCTTTACTTGCACACTAACTTGAAGGAGGACAAATCCGTCCACCGTCCGGACAGTTATTTAGCTCTTGCCTCGCAGGCTCGGGATCGACACCTAGTCGGACTCGTGGACAAATGGATTTGTCCTCGTTCCTATGGCCATAACCTACAGGCTGGCGCCACGGTAACATCTTTTAAAAGGGGGGGACGGCGTCCTGGGTTAATGTCACGACGCCGGGGCTACGAAACGGGCCTCTTGTAGGTCATTCAGACCTCCACGCCACGTGGCCAGGGTAGTGGGGCATGGGGTATCTGGTGTACGGGCTTTTCTTAAATGAGTTACACCACCGAGTAATGGAATTTCAGCAAACCTGGCATCATTCGGAGAATATACACTGCGGCTGCACACAAAAGCCTAAACATCTAGGTCATTTGCGCAGTTTCGGGTCGTATGTTACTACAAATGCCTGGAGCACGTTCAGAATGCTCCGGGCGGGGTCCATTTATGTTGGGT'/>

    <sequence taxon='95' value='GCTTCTATTCCGGACCACCGTTGGGGTAGACTGCCGCAAAGCTACTCGAGTGTATAAGCATGCTTCATGATTCGTACTCCAGGAGTTACTAGCAGAAACGCTGCCGGGAGTTGGGAAGTGGCAATCGGCGCCACAAGAAGTCAGAGTTACAAGATGGTCGTAAAGATGCCCATTTGATTGGGCGCCACAGACTTTAGCACGACTCCTACGGTTTCGAGAAAACCCAGGTTTGTTCCGCCCCAATCTTAAGCCCTTGGTTAGGGGATGACTCTGGACAACGGGCAGTATCGACTTGGTACCCAGTGCGAAAGCGGCTAGCCAGACCCGACTATCATTCATCCCAGGGTCTACGTCGACAATCTGCCGTAACTGCGGTTCACGCGCTTAATACCAACATGACCCATTACGCGTTCTACTCAGAGGAAGTAAAGGTATGGCTGGTATGAGGTTGGACCCATGTTTACCCATCGGCGTGTTACTGGGAGACGTACGGTTTGCGCGTAGGCCTTAACTACAAAGAACACCTTGCATCCGTTTCTGACTACCGCCTCTCATCAACAAGGAGAGCTAGTTCGCGAGCTGAGGACACAGACTAAGAAAAAGCGGACTATAAAAGTCTATATAGGGCGTCTCTAGCGTGATATCGAGTGACGACGGCCAGTCTTAGGGTTTGCTACAGGTCCCCAGTGCCGTGGGCCGAAGGTGGCATGAGGGCCGAGAAATTCGGCTGATACTACAGCGGGAATTTAGCAGAATGGCCTTGCACTATTCTCACGGATGTTCAAAAGGGGCAACGTCCCACGATACCTTCCGACACTTGTACGATGGGTCCAGAACCATGTCACCATTTCATCGTATATCGTGTTTATAGTTCTGCGAACGACCTACCGGTTGCAAGTCAGAGGGGGGGGTCTGGTCTAGCCCCAACGAGCGCGACGATGTTAAAGCAAACGATTTGTTTTGTACGCCGGATGGACGTTCCTGGATGCCCCAGGATTCAGTTAGCCGCCGTCATATTGATCCTTCCAATCGTCCAGTGTATAAGCCCGATAATTGTTGGTTACGTACCAAATTATAAACCGAAGATGCCGTGTGCTGTAATGAGCGATCTTCCGTCAGAAAGGGTTTGCAAAATGCTGAGGTCCACTAGCGGCTTGTCTCAGGCCCAGACGAATAATATGGAGTGCAGGGCTCAGAATCCCCTAGTAAGGCGGCACCCAATTAATTTCCACCGTAACTGCAACGCGGAAATGTGGAAGGTCAGCACGTCAAGTGAGACCTGCCTTCCCTCGTTCAATGCACTTTAGGGCCAGTCGCAAGTACTCCTGTGGATACGGTGATCACGACCCTGCGCAGGTGCCCCGCGGTTAGGTACAATGGAGATCTTGTCAGAATGGACTGCTTCTGGCTGGTCGATACTGCCCGATTAGGCGCTGCTCATGTTTCACGCTCCCAATATTAGTCACGGGCCTGGAAGGGATGTGACCAGTCTATGACCAACCTTCAAGCCCCTTTACTTGCACACTAACTTGAAGGAGGACAAATCCGTCCACCGTCCGGACAGTTATTTAGCTCTTGCCTCGCAGGCTCGGGATCGACACCTAGTCGGACTCGTGGACAAATGGATTTGTCCTCGTTCCTATGGCCATAACCTACAGGCTGGCGCCACGGTAACATCTTTTAAAAGGGGGGGACGGCGTCCTGGGTTAATGTCACGACGCCGGGGCTACGAAACCGGCCTCTTGTAGGTCATTCAGACCTCCACGCCACGTGGCCAGGGTAGTGGGGCATGGGGTATCTGGTGTACGGGCTTTTCTTAAATGAGTTACACCACCGAGTAATGGAATTTCAGCAAACCTGGCATCATTCGGAGAATATACACTGCGGCTGCACACAAAAGCCTAAACATCTAGGTCATTTGCGCAGTTTCGGGTCGTATGTTACTACAAATGCCTGGAGCACGTTCAGAATGCTCCGGGCGGGGTCCATTTATGTTGGGT'/>

    <sequence taxon='129' value='GCTTCTATTCCGGACCACCGTTGGGGTAGACTGCCGCAAAGCTACTCGAGTGTATAAGCATGCTTCATGATTCGTACTCCAGGAGTTACTAGCAGAAACGCTGCCGGGAGTTGGGAAGTGGCAATCGGCGCCACAAGAAGTAAGAGTTACAAGATGGTCGTAAAGATGCCCATTTGATTGGGCGCCACAGACTTTAGCACGACTCCTACGGTTTCGAGAAAACCCAGGTTTGTTCCGCCCCAATCTTAAGCCCTTGGTTAGGGGATGACTCTGGACAACGGGCAGTATCGACTTGGTACCCAGTGCGAAAGCGGCTAGCCAGACCCGACTATCATTCATCCCAGGGTCTACGTCGACAATCTGCCGTAACTGCGGTTCACGCGCTTAATACCAACATGACCCATTACGCGTTCTACTCAGAGGAAGTAAAGGTACGGCTGGTATGAGGTTGGACCCATGTTTACCCATCGGCGTGTTACTGGGAGACGTACGGTTTGCGCGTAGGCCTTAACTACAAAGAACACCTTGCATCCGTTTCTGACTACCGCCTCTCATCAACAAGGAGAGCTAGTTCGCGAGCTGAGGACACAGACTAAGAAAAAGCGGACTATAAAAGTCTATATAGGGCGTCTCTAGCGTGATATCGAGTGACGACGGCCAGTCTTAGGGTTTGCTACAGGTCCCCAGTGCCGTGGGCCGAAGGTGGCATGAGGGCCGAGAAATTCGGCTGATACTACAGCGGGAATTTAGCAGAATGGCCTTGCACTATTCTCACGGATGTTCAAAAGGGGCAACGTCCCACGATACCTTCCGACACTTGTACGATGGGTCCAGAACCATGTCACCATTTCATCGTATATCGTGTTTATAGTTCTGCGAACGACCTACCGGTTGCAAGTCAGAGGGGGGGGTCTGGTCTAGCCCCAACGAGCGCGACGATGTTAAAGCAAACGATTTGTTTTGTACGCCGGATGGACGTTCCTGGATGCCCCAGGATTCAGTTAGCCGCCGTCATATTGATCCTTCCAATCGTCCAGTGTATAAGCCCGATAATTGTTGGTTACGTACCAAATTATAAACCGAAGATGCCGTGTGCTGTAATGAGCGATCTTCCGTCAGAAAGGGTTTGCAAAATGCTGAGGTCCACTAGCGGCTTGTCTCAGGCCCAGACGAATAATATGGAGTGCAGGGCTCAGGATCCCCTAGTAAGGCGGCACCCAATTAATTTCCACCGTAACTGCAACGCGGAAATGTGGAAGGTCAGCACGTCAAGTGAGACCTGCCTTCCCTCGTTCAATGCACTTTAGGGCCAGTCGCAAGTACTCCTGTGGATACGGTGATCACAACCCTGCGCAGGTGCCCCGCGGTTAGGTACAATGGAGATCTTGTCAGAATGGACTGCTTCTGGCTGGTCGATACTGCCCGATTAGGCGCTGCTCATGTTTCACGCTCCCAATATTAGTCACGGGCCTGGAAGGGATGTGACCAGTCTATGACCAACCTTCAAGCCCCTTTACTTGCACACTAACTTGAAGGAGGACAAATCCGTCCACCGTCCGGACAGTTATTTAGCTCTTGCCTCGCAGGCTCGGGATCGACACCTAGTCGGACTCGTGGACAAATGGATTTGTCCTCGTTCCTATGGCCATAACCTACAGGCTGGCGCCACGGTAACATCTTTTAAAAGGGGGGGACGGCGTCCTGGGTTAATGTCACGACGCCGGGGCTACGAAACCGGCCTCTTGTAGGTCATTCAGACCTCCACGCCACGTGGCCAGGGTAGTGGGGCATGGGGTATCTGGTGTACGGGCTTTTCTTAGATGAGTTACACCACCGAGTAATGGAATTTCAGCAAACCTGGCATCATTCGGAGAATATACACTGCGGCTGCACACAAAAGCCTAAACATCTAGGTCATTTGCGCAGTTTCGGGTCGTATGTTACTACAAATGCCTGGAGCACGTTCAGAATGCTCCGGGCGGGGTCCATTTATGTTGGGT'/>

    <sequence taxon='132' value='GCTTCTATTCCGGACCACCGTTGGGGTAGACTGCCGCAAAGCTACTCGAGTGTATAAGCATGCTTCATGATTCGTACTCCAGGAGTTACTAGCAGAAACGCTGCCGGGAGTTGGGAAGTGGCAATCGGCGCCACAAGAAGTCAGAGTTACAAGATGGTCGTAAAGATGCCCATTTGATTGGGCGCCACAGACTTTAGCACGACTCCTACGGTTTCGAGAAAACCCAGGTTTGTTCCGCCCCAATCTTAAGCCCTTGGTTAGGGGATGACTCTGGACAACGGGCAGTATCGACTTGGTACCCAGTGCGAAAGCGGCTAGCCAGACCCGACTATCATTCATCCCAGGGTCTACGTCGACAATCTGCCGTAACTGCGGTTCACGCGCTTAATACCAACATGACCCATTACGCGTTCTACTCAGAGGAAGTAAAGGTATGGCTGGTATGAGGTTGGACCCGTGTTTACCCATCGGCGTGTTACTGGGAGACGTACGGTTTGCGCGTAGGCCTTAACTACAAAGAACACCTTGCATCCGTTTCTGACTACCGCCTCTCATCAACAAGGAGAGCTAGTTCGCGAGCTGAGGACACAGACTAAGAAAAAGCGGACTATAAAAGTCTATATAGGGCGTCTCTAGCGTGATATCGAGTGACGACGGCCAGTCTTAGGGTTTGCTACAGGTCCCCAGTGCCGTGGGCCGAAGGTGGCATGAGGGCCGAGAAATTCGGCTGATACTACAGCGGGAATTTAGCAGAATGGCCTTGCACTATTCTCACGGATGTTCAAAAGGGGCAACGTCCCACGATACCTTCCGACACTTGTACGATGGGTCCAGAACCATGTCACCATTTCATCGTATATCGTGTTTATAGTTCTGCGAACGACCTACCGGTTGCAAGTCAGAGGGGGGGGTCTGGTCTAGCCCCAACGAGCGCGACGATGTTAAAGCAAACGATTTGTTTTGTACGCCGGATGGACGTTCCTGGATGCCCCAGGATTCAGTTAGCCGCCGTCATATTGATCCTTCCAATCGTCCAATGTATAAGCCCGATAATTGTTGGTTACGTACCAAATTATAAACCGAAGATGCCGTGTGCTGTAATGAGCCATCTTCCGTCAGAAAGGGTTTGCAAAATGCTGAGGTCCACTAGCGGCTTGTCTCAGGCCCAGACGAATAATATGGAGTGCAGGGCTCAGAATCCCCTAGTAAGGCGGCACCCAATTAATTTCCACCGTAACTGCAACGCGGAAATGTGGAAGGTCAGCACGTCAAGTGAGACCTGCCTTCCCTCGTTCAATGCACTTTAGGGCCAGTCGCAAGTACTCCTGTGGATACGGTGATCACGACCCTGCGCAGGTGCCCCGCGGTTAGGTACAATGGAGATCTTGTCAGAATGGACTGCTTCTGGCTGGTCGATACTGCCCGATTAGGCGCTGCTCATGTTTCACGTTCCCAATATTAGTCACGGGCCTGGAAGGGATGTGACCAGTCTATGACCAACCTTCAAGCCCCTTTACTTGCACACTAACTTGAAGGAGGACAAATCCGTCCACCGTCCGGACAGTTATTTAGCTCTTGCCTCGCAGGCTCGGGATCGACACCTAGTCGGACTCGTGGACAAATGGATTTGTCCTCGTTCCTATGGCCATAACCTACAGGCTGGCGCCACGGTAACATCTTTTAAAAGGGGGGGACGGCGTCCTGGGTTAATGTCACGACGCCGGGGCTACGAAACCGGCCTCTTGTAGGTCATTCAGACCTCCACGCCACGTGGCCAGGGTAGTGGGGCATGGGGTATCTGGTGTACGGGCTTTTCTTAGATGAGTTACACCACCGAGTAATGGAATTTCAGCAAACCTGGCATCATTCGGAGAATATACACTGCGGCTGCACACAAAAGCCTAAACATCTAGGTCATTTGCGCAGTTTCGGGTCGTATGTTACTACAAATGCCTGGAGCACGTTCAGAATGCTCCGGGCGGGGTCCATTTATGTTGGGT'/>

    <sequence taxon='163' value='GCTTCTATTCCGGACCACCGTTGGGGTAGACTGCCGCAAAGCTACTCGAGTGTATAAGCATGCTTCATGATTCGTACTCCAGGAGTTACTAGCAGAAACGCTGCCGGGAGTTGGGAAGTGGCAATCGGCGCCACAAGAAGTCAGAGTTACAAGATGGTCGTAAAGATGCCCATTTGATTGGGCGCCACAGACTTTAGCACGACTCCTACGGTTTCGAGAAAACCCAGGTTTGTTCCGCCCCAATCTTAAGCCCTTGGTTAGGGGATGACTCTGGACAACGGGCAGTATCGACTTGGTACCCAGTGCGAAAGCGGCTAGCCAGACCCGACTATCATTCATCCCAGGGTCTACGTCGACAATCTGCCGTAACTGCGGTTCACGCGCTTAATACCAACATGACCCATTACGCGTTCTACTCAGAGGAAGTAAAGGTATGGCTGGTATGAGGTTGGACCCGTGTTTACCCATCGGCGTGTTACTGGGAGACGTACGGTTTGCGCGTAGGCCTTAACTACAAAGAACACCTTGCATCCGTTTCTGACTACCGCCTCTCATCAACAAGGAGAGCTAGTTCGCGAGCTGAGGACACAGACTAAGAAAAAGCGGACTATAAAAGTCTATATAGGGCGTCTCTAGCGTGATATCGAGTGACGACGGCCAGTCTTAGGGTTTGCTACAGGTCCCCAGTGCCGTGGGCCGAAGGTGGCATGAGGGCCGAGAAATTCGGCTGATACTACAGCGGGAATTTAGCAGAATGGCCTTGCACTATTCTCACGGATGTTCAAAAGGGGCAACGTCCCACGATACCTTCCGACACTTGTACGATGGGTCCAGAACCATGTCACCATTTCATCGTATATCGTGTTTATAGTTCTGCGAACGACCTACCGGTTGCAAGTCAGAGGGGGGGGTCTGGTCTAGCCCCAACGAGCGCGACGATGTTAAAGCAAGCGATTTGTTTTGTACGCCGGATGGACGTTCCTGGATGCCCCAGGATTCAGTTAGCCGCCGTCATATTGATCCTTCCAATCGTCCAATGTATAAGCCCGATAATTGTTGGTTACGTACCAAATTATAAACCGAAGATGCCGTGTGCTGTAATGAGCCATCTTCCGTCAGAAAGGGTTTGCAAAATGCTGAGGTCCACTAGCGGCTTGTCTCAGGCCCAGACGAATAATATGGAGTGCAGGGCTCAGAATCCCCTAGTAAGGCGGCACCCAATTAATTTCCACCGTAACTGCAACGCGGAAATGTGGAAGGTCAGCACGTCAAGTGAGACCTGCCTTCCCTCGTTCAATGCACTTTAGGGCCAGTCGCAAGTACTCCTGTGGATACGGTGATCACGACCCTGCGCAGGTGCCCCGCGGTTAGGTACAATGGAGATCTTGTCAGAATGGACTGCTTCTGGCTGGTCGATACTGCCCGATTAGGCGCTGCTCATGTTTCACGTTCCCAATATTAGTCACGGGCCTGGAAGGGATGTGACCAGTCTATGACCAACCTTCAAGCCCCCTTACTTGCACACTAACTTGAAGGAGGACAAATCCGTCCACCGTCCGGACAGTTATTTGGCTCTTGCCTCGCAGGCTCGGGATCGACACCTAGTCGGACTCGTGGACAAATGGATTTGTCCTCGTTCCTATGGCCATAACCTACAGGCTGGCGCCACGGTAACATCTTTTAAAAGGGGGGGACGGCGTCCTGGGTTAATGTCACGACGCCGGGGCTACGAAACCGGCCTCTTGTAGGTCATTCAGACCTCCACGCCACGTGGCCAGGGTAGTGGGGCATGGGGTATCTGGTGTACGGGCTTTTCTTAGATGAGTTACACCACCGAGTAATGGAATTTCAGCAAACCTGGCATCATTCGGAGAATATACACTGCGGCTGCACACAAAAGCCTAAACATCTAGGTCATTTGCGCAGTTTCGGGTCGTATGTTACTACAAATGCCTGGAGCACGTTCAGAATGCTCCGGGCGGGGTCCATTTATGTTGGGT'/>

    <sequence taxon='172' value='GCTTCTATTCCGGACCACCGTTGGGGTAGACTGCCGCAAAGCTACTCGAGTGTATAAGCATGCTTCATGATTCGTACTCCAGGAGTTACTAGCAGAAACGCTGCCGGGAGTTGGGAAGTGGCAATCGGCGCCACAAGAAGTCAGAGTTACAAGATGGTCGTAAAGATGCCCATTTGATTGGGCGCCACAGACTTTAGCACGACTCCTACGGTTTCGAGAAAACCCAGGTTTGTTCCGCCCCAATCTTAAGCCCTTGGTTAGGGGATGACTCTGGACAACGGGCAGTATCGACTTGGTACCCAGTGCGAAAGCGGCTAGCCAGACCCGACTATCATTCATCCCAGGGTCTACGTCGACAATCTGCCGTAACTGCGGTTCACGCGCTTAATACCAACATGACCCATTACGCGTTCTACTCAGAGGAAGTAAAGGTATGGCTGGTATGAGGTTGGACCCGTGTTTACCCATCGGCGTGTTACTGGGAGACGTACGGTTTGCGCGTAGGCCTTAACTACAAAGAACACCTTGCATCCGTTTCTGACTACCGCCTCTCATCAACAAGGAGAGCTAGTTCGCGAGCTGAGGACACAGACTAAGAAAAAGCGGACTATAAAAGTCTATATAGGGCGTCTCTAGCGTGATATCGAGTGACGACGGCCAGTCTTAGGGTTTGCTACAGGTCCCCAGTGCCGTGGGCCGAAGGTGGCATGAGGGCCGAGAAATTCGGCTGATACTACAGCGGGAATTTAGCAGAATGGCCTTGCACTATTCTCACGGATGTTCAAAAGGGGCAACGTCCCACGATACCTTCCGACACTTGTACGATGGGTCCAGAACCATGTCACCATTTCATCGTATATCGTGTTTATAGTTCTGCGAACGACCTACCGGTTGCAAGTCAGAGGGGGGGGTCTGGTCTAGCCCCAACGAGCGCGACGATGTTAAAGCAAGCGATTTGTTTTGTACGCCGGATGGACGTTCCTGGATGCCCCAGGATTCAGTTAGCCGCCGTCATATTGATCCTTCCAATCGTCCAATGTATAAGCCCGATAATTGTTGGTTACGTACCAAATTATAAACCGAAGATGCCGTGTGCTGTAATGAGCCATCTTCCGTCAGAAAGGGTTTGCAAAATGCTGAGGTCCACTAGCGGCTTGTCTCAGGCCCAGACGAATAATATGGAGTGCAGGGCTCAGAATCCCCTAGTAAGGCGGCACCCAATTAATTTCCACCGTAACTGCAACGCGGAAATGTGGAAGGTCAGCACGTCAAGTGAGACCTGCCTTCCCTCGTTCAATGCACTTTAGGGCCAGTCGCAAGTACTCCTGTGGATACGGTGATCACGACCCTGCGCAGGTGCCCCGCGGTTAGGTACAATGGAGATCTTGTCAGAATGGACTGCTTCTGGCTGGTCGATACTGCCCGATTAGGCGCTGCTCATGTTTCACGTTCCCAATATTAGTCACGGGCCTGGAAGGGATGTGACCAGTCTATGACCAACCTTCAAGCCCCCTTACTTGCACACTAACTTGAAGGAGGACAAATCCGTCCACCGTCCGGACAGTTATTTGGCTCTTGCCTCGCAGGCTCGGGATCGACACCTAGTCGGACTCGTGGACAAATGGATTTGTCCTCGTTCCTATGGCCATAACCTACAGGCTGGCGCCACGGTAACATCTTTTAAAAGGGGGGGACGGCGTCCTGGGTTAATGTCACGACGCCGGGGCTACGAAACCGGCCTCTTGTAGGTCATTCAGACCTCCACGCCACGTGGCCAGGGTAGTGGGGCATGGGGTATCTGGTGTACGGGCTTTTCTTAGATGAGTTACACCACCGAGTAATGGAATTTCAGCAAACCTGGCATCATTCGGAGAATATACACTGCGGCTGCACACAAAAGCCTAAACATCTAGGTCATTTGCGCAGTTTCGGGTCGTATGTTACTACAAATGCCTGGAGCACGTTCAGAATGCTCCGGGCGGGGTCCATTTATGTTGGGT'/>

    <sequence taxon='133' value='GCTTCTATTCCGGACCACCGTTGGGGTAGACTGCCGCAAAGCTACTCGAGTGTATAAGCATGCTTCATGATTCGTACTCCAGGAGTTACTAGCAGAAACGCTGCCGGGAGTTGGGAAGTGGCAATCGGCGCCACAAGAAGTCAGAGTTACAAGATGGTCGTAAAGATGCCCATTTGATTGGGCGCCACAGACTTTAGCACGACTCCTACGGTTTCGAGAAAACCCAGGTTTGTTCCGCCCCAATCTTAAGCCCTTGGTTAGGGGATGACTCTGGACAACGGGCAGTATCGACTTGGTACCCAGTGCGAAAGCGGCTAGCCAGACCCGACTATCATTCATCCCAGGGTCTACGTCGACAATCTGCCGTAACTGCGGTTCACGCGCTTAATACCAACATGACCCATTACGCGTTCTACTCAGAGGAAGTAAAGGTATGGCTGGTATGAGGTTGGACCCATGTTTACCCATCGGCGTGTTACTGGGAGACGTACGGTTTGCGCGTAGGCCTTAACTACAAAGAACACCTTGCATCCGTTTCTGACTACCGCCTCTCATCAACAAGGAGAGCTAGTTCGCGAGCTGAGGACACAGACTAAGAAAAAGCGGACTATAAAAGTCTATATAGGGCGTCTCTAGCGTGATATCGAGTGACGACGGCCAGTCTTAGGGTTTGCTACAGGTCCCCAGTGCCGTGGGCCGAAGGTGGCATGAGGGCCGAGAAATTCGGCTGATACTACAGCGGGAATTTAGCAGAATGGCCTTGCACTATTCTCACGGATGTTCAAAAGGGGCAACGTCCCACGATACCTTCCGACACTTGTACGATGGGTCCAGAACCATGTCACCATTTCATCGTATATCGTGTTTATAGTTCTGCGAACGACCTACCGGTTGCAAGTCAGAGGGGGGGGTCTGGTCTAGCCCCAACGAGCGCGACGATGTTAAAGCAAACGATTTGTTTTGTACGCCGGATGGACGTTCCTGGATGCCCCAGGATTCAGTTAGCCGCCGTCATATTGATCCTTCCAATCGTCCAGTGTATAAGCCCGATAATTGTTGGTTACGTACCAAATTATAAACCGAAGATGCCGTGTGCTGTAATGAGCCATCTTCCGTCAGAAAGGGTTTGCAAAATGCTGAGGTCCACTAGCGGCTTGTCTCAGGCCCAGACGAATAATATGGAGTGCAGGGCTCAGAATCCCCTAGTAAGGCGGCACCCAATTAATTTCCACCGTAACTGCAACGCGGAAATGTGGAAGGTCAGCACGTCAAGTGAGACCTGCCTTCCCTCGTTCAATGCACTTTAGGGCCAGTCGCAAGTACTCCTGTGGATACGGTGATCACGACCCTGCGCAGGTGCCCCGCGGTTAGGTACAATGGAGATCTTGTCAGAATGGACTGCTTCTGGCTGGTCGATACTGCCCGATTAGGCGCTGCTCATGTTTCACGCTCCCAATATTAGTCACGGGCCTGGAAGGGATGTGACCAGTCTATGACCAACCTTCAAGCCCCTTTACTTGCACACTAACTTGAAGGAGGACAAATCCGTCCACCGTCCGGACAGTTATTTAGCTCTTGCCTCGCAGGCTCGGGATCGACACCTAGTCGGACTCGTGGACAAATGGATTTGTCCTCGTTCCTATGGCCATAACCTACAGGCTGGCGCCACGGTAACATCTTTTAAAAGGGGGGGACGGCGTCCTGGGTTAATGTCACGACGCCGGGGCTACGAAACCGGCCTCTTGTAGGTCATTCAGACCTCCACGCCACGTGGCCAGGGTAGTGGGGCATGGGGTATCTGGTGTACGGGCTTTTCTTAGATGAGTTACACCACCGAGTAATGGAATTTCAGCAAACCTGGCATCATTCGGAGAATATACACTGCGGCTGCACACAAAAGCCTAAACATCTAGGTCATTTGCGCAGTTTCGGGTCGTATGTTACTACAAATGCCTGGAGCACGTTCAGAATGCTCCGGGCGGGGTCCATTTATGTTGGGT'/>

    <sequence taxon='134' value='GCTTCTATTCCGGACCACCGTTGGGGTAGACTGCCGCAAAGCTACTCGAGTGTATAAGCATGCTTCATGATTCGTACTCCAGGAGTTACTAGCAGAAACGCTGCCGGGAGTTGGGAAGTGGCAATCGGCGCCACAAGAAGTCAGAGTTACAAGATGGTCGTAAAGATGCCCATTTGATTGGGCGCCACAGACTTTAGCACGACTCCTACGGTTTCGAGAAAACCTAGGTTTGTTCCGCCCCAATCTTAAGCCCTTGGTTAGGGGATGACTCTGGACAACGGGCAGTATCGACTTGGTACCCAGTGCGAAAGCGGCTAGCTAGACCCGACTATCATTCATCCCAGGGTCTACGTCGACAATCTGCCGTAACTGCGGTTCACGCGCTTAATACCAACATGACCCATTACGCGTTCTACTCAGAGGAAGTAAAGGTATGGCTGGTATGAGGTTGGACCCATGTTTACCCATCGGCGTGTTACTGGGAGACGTACGGTTTGCGCGTAGGCCTTAACTACAAAGAACACCTTGCATCCGTTTCTGACTACCGCCTCTCATCAACAAGGAGAGCGAGTTCGCGAGCTGAGGACACAGACTAAGAAAAAGCGGACTATAAAAGTCTATATAGGGCGTCTCTAGCGTGATATCGAGTGACGACGGCCAGTCTTAGGGTTTACTACAGGTCCCCAGTGCCGTGGGCCGAAGGTGGCATGAGGGCCGAGAAATTCGGCTGATACTACAGCGGGAATTTAGCAGAATGGCCTTGCACTATTCTCACGGATGTTCAAAGGGGGCAACGTCCCACGATACCTTCCGACACTTGTACGATGGGTCCAGAACCATGTCACCATTTCATCGTATATCGTGTTTATAGTTCTGCGAACGACCTACCGGTTGCAAGTCAGAGGGGGGGGTCTGGTCTAGCCCCAACGAGCGCGACGATGTTAAAGCAAACGATTTGTTTTGTACGCCGGATGGACGTTCCTGGATGCCCCAGGATTCAGTTAGCCGCCGTCATATTGATCCTTCCAATCGTCCAGTGTATAAGCCCGATAATTGTTGGTTACGTACCAAATTATAAACCGAAGATGCCGTGTGCTGTAATGAGCCATCTTCCGTCAGAAAGGGTTTGCAAAATGCTGAGGTCCACTAGCGGCTTGTCTCAGGCCCAGACGAATAATATGGAGTGCAGGGCTCAGAATCCCCTAGTAAGGCGGCACCCAATTAATTTCCACCGTAACTGCAACGCGGAAATGTGGAAGGTCAGCACGTCAAGTGAGACCTGCCTTCCCTCGTTCAATGCACTTTAGGGCCAGTCGCAAGTACTCCTGTGGATACGGTGATCACGACCCTGCGCAGGTGCCCCGCGGTTAGGTACAATGGAGATCTTGTCAGAATGGACTGCTTCTGGCTGGTCGATACTGCCCGATTAGGCGCTGCTCATGTTTCACGCTCCCAATATTAGTCACGGGCCTGGAAGGGATGTGACCAGTCTATGACCAACCTTCAAGCCCCTTTACTTGCACACTAACTTGAAGGAGGACAAATCCGTCCACCGTCCGGACGGTTATTTAGCCCTTGCCTCGCAGGCTCGGGATCGACACCTAGTCGGACTCGTGGACAAATGGATTTGTCCTCGTTCCTATGGCCATAACCTACAGGCTGGCGCCACGGTAACATCTTTTAAAAGGGGGGGACGGCGTCCTGGGTTAATGTCACGACGCCGGGGCTACGAAACCGGCCTCTTGTAGGTCATTCAGACCTCCACGCCACGTGGCCAGGGTAGTGGGGCATGGGGTATCTGGTGTACGGGCTTTTCTTAGATGAGTTACACCACCGAGTAATGGAATTTCAGCAAACCTGGCATCATTCGGAGAATATACACTGCGGCTGCACACAAAAGCCTAAACATCTAGGTCATTTGCGCAGTTTCGGGTCGTATGTTACTACAAATGCCTGGAGCACGTTCAGAATGCTCCGGGCGGGGTCCATTTATGTTGGGT'/>

    <sequence taxon='96' value='GCTTCTATTCCGGACCACCGTTGGGGTAGACTGCCGCAAAGCTACTCGAGTGTATAAGCATGCTTCATGATTCGTACTCCAGGAGTTACTAGCAGAAACGCTGCCGGGAGTTGGGAAGTGGCAATCGGCGCCACAAGAAGTCAGAGTTACAAGATGGTCGTAAAGATGCCCATTTGATTGGGCGCCACAGACTTTAGCACGACTCCTACAGTTTCGAGAAAACCCAGGTTTGTTCCGCCCCAATCTTAAGCCCTTGGTTAGAGGATGACTCTGGACAACGGGCAGTATCGACTTGGTACCCAGTGCGAAAGCGGCTAGCCAGACCCGACTATCATTCATCCCAGGGTCTACGTCGACAATCTGCCGTAACTGCGGTTCACGCGCTTAATACCAACATGACCCATTACGCGTTCTACTCAGAGGAAGTAAAGGTATGGCTGGTATGAGGTTGGACCCATGTTTACCCATCGGCGTGTTACTGGGAGACGTACGGTTTGCGCGTAGGCCTTAACTACAAAGAACACCTTGCATCCGTTTCTGACTACCGCCTCTCATCAACAAGGAGAGCTAGTTCGCGAGCTGAGGACACAGACTAAGAAAAAGCGGACTATAAAAGTCTATATAGGGCGTCTCTAGCGTGATATCGAGTGACGACGGCCAGTCTTAGGGTTTGCTACAGGTCCCCAGTGCCGTGGGCCGAAGGTGGCATGAGGGCCGAGAAATTCGGCTGATACTACAGCGGGAATTTAGCAGAATGGCCTTGCACTATTCTCACGGATGTTCAAAAGGGGCAACGTCCCACGATACCTTCCGACACTTGTACGATGGGTCCAGAACCATGTCACCATTTCATCGTATATCGTGTTTATAGTTCTGCGAACGACCTACCGGTTGCAAGTCAGAGGGGGGGGTCTGGTCTAGCCCCAACGAGCGCGACGATGTTAAAGCAAACGATTTGTTTTGTACACCGGATGGACGTTCCTGGATGCCCCAGGATTCAGTTAGCCGCCGTCATATTGATCCTTCCAATCGTCCAGTGTATAAGCCCGATAATTGTTGGTTACGTACCAAATTATAAACCGAAGATGCCGTGTGCTGTAATGAGCGATCTTCCGTCAGAAAGGGTTTGCAAAATGCTGAGGTCCACTAGCGGCTTGTCTCAGGCCCAGACGAATAATATGGAGTGCAGGGCTCAGAATCCCCTAGTAAGGCGGCACCCAATTAATTTCCACCGTAACTGCAACGCGGAAATGTGGAAGGTCAGCACGTCAAGTGAGACCTGCCTTCCCTCGTTCAATGCACTTTAGGCCCAGTCGCAAGTACTCCTGTGGATACGGTGATCACGACCCTGCGCAGGTGCCCCGCGGTTAGGTACAATGGAGATCTTGTCAGAATGGACTGCTTCTGGCTGGTCGCTACTGCCCGATTAGGCGCTGCTCATGTTTCACGCTCCCAATATTAGTCACGGGCCTGGAAGGGATGTGACCAGTCTATGACCAACCTTCAAGCCCCTTTACTTGCACACTAACTTGAAGGAGGACAAATCCGTCCACCGTCCGGACAGTTATTTAGCTCTTGCCTCGCAGGCTCGGGATCGACACCTAGTCGGACTCGTGGACAAATGGATTTGTCCTCGTTCCTATGGCCATAACCTACAGGCTGGCGCCACGGTAACATCTTTTAAAAGGGGGGGACGGCGTCCTGGGTTAATGTCACGACGCCGGGGCTACGAAACGGGCCTCTTGTAGGTCATTCAGACCTCCACGCCACGTGGCCAGGGTAGTGGGGCATGGGGTATCTGGTGTACGGGCTTTTCTTAAATGAGTTACACCACCGAGTAATGGAATTTCAGCAAACCTGGCATCATTCGGAGAATATACACTGCGGCTGCACACAAAAGCCTAAACATCTAGGTCATTTGCGCAGTTTCGGGTCGTATGTTACTACAAATGCCTGGAGCACGTTCAGAATGCTCCGGGCGGGGTCCATTTATGTTGGGT'/>

    <sequence taxon='119' value='GCTTCTATTCCGGACCACCGTTGGGGTAGACTGCCGCAAAGCTACTCGAGTGTATAAGCATGCTTCATGATTCGTACTCCAGGAGTTACTAGCAGAAACGCTGCCGGGAGTTGGGAAGTGGCAATCGGCGCCACAAGAAGTCAGAGTTACAAGATGGTCGTAAAGATGCCCATTTGATTGGGCGCCACAGACTTTAGCACGACTCCTACAGTTTCGAGAAAACCCAGGTTTGTTCCGCCCCAATCTTAAGCCCTTGGTTAGAGGATGACTCTGGACAACGGGCAGTATCGACTTGGTACCCAGTGCGAAAGCGGCTAGCCAAACCCGACTATCATTCATCCCAGGGTCTACGTCGACAATCTGCCGTAACTGCGGTTCACGCGCTTAATACCAACATGACCCATTACGCGTTCTACTCAGAGGAAGTAAAGGTATGGCTGGTATGAGGTTGGACCCATGTTTACCCATCGGCGTGTTACTGGGAGACGTACGGTTTGCGCGTAGGCCTTAACTACAAAGAACACCTTGCATCCGTTTCTGACTACCGCCTCTCATCAACAAGGAGAGCTAGTTCGCGAGCTAAGGACACAGACTAAGAAAAAGCGGACTATAAAAGTCTATATAGAGCGTCTCTAGCGTGATATCGAGTGACGACGGCCAGTCTTAGGGTTTGCTACAGGTCCCCAGTGCCGTGGGCCGAAGGTGGCATGAGGGCCGAGAAATTCGGCTGATACTACAGCGGGAACTTAGCAGAATGGCCTTGCACTATTCTCACGGATGTTCAAAAGGGGCAACGTCCCACGATACCTTCCGACACTTGTACGATGGGTCCAGAACCATGTCACCATTTCATCGTATATCGTGTTTATAGTTCTGCGAACGACCTACCGGTTGCAAGTCAGAGGGGGGGGTCTGGTCTAGCCCCAACGAGCGCGACGATGTTAAAGCAAACGATTTGTTTTGTACACCGGATGGACGTTCCTGGATGCCCCAGGATTCAGTTAGCCGCCGTCATATTGATCCTTCCAATCGTCCAGTGTATAAGCCCGATAATTGTTGGTTACGTACCAAATTATAAACCGAAGATGCCGTGTGCTGTAATGAGCGATCTTCCGTCAGAAAGGGTTTGCAAAATGCTGAGGTCCACTAGCGGCTTGTCTCAGGCCCAGACGAATAATATGGAGTGCAGGGCTCAGAATCCCCTAGTAAGGCGGCACCCAATCAATTTCCACCGTAACTGCAACGCGGAAATGTGGAAGGTCAGCACGTCAAGTGAGACCTGCCTTCCCTCGTTCAATGCACTTTAGGCCCAGTCGCAAGTACTCCTGTGGATACGGTGATCACGACCCTGCGCAGGTGCCCCGCGGTTAGGTACAATGGAGATCTTGTCAGAATGGACTGCTTCTGGCTGGTCGCTACTGCCCGATTAGGCGCTGCTCATGTTTCACGCTCCCAATATTAGTCACGGGCCTGGAAGGGATGTGACCAGTCTATGACCAACCTTCAAGCCCCTTTACTTGCACACTAACTTGAAGGAGGACAAATCCGTCCACCGTCCGGACAGTTATTTAGCTCTTGCCTCGCAGGCTCGGGATCGACACCTAGTCGGACTCGTGGACAAATGGATTTGTCCTCGTTCCTATGGCCATAACCTACAGGCTGGCGCCACGGTAACATCTTTTAAAAGGGGGGGACGGCGTCCTGGGTTAATGTCACGACGCCGGGGCTACGAAACGGGCCTCTTGTAGGTCATTCAGACCCCCACGCCACGTGGCCAGGGTAGTGGGGCACGGGGTATCTGGTGTACGGGCTTTTCTTAAATGAGTTACACCACCGAGTAATGGAATTTCAGCAAACCTGGCATCATTCAGAGAATATACACTGCGGCTGCACACAAAAGCCTAAACATCTAGGTCATTTGCGCAGTTTCGGGTCGTATGTTACTACAAATGCCTGGAGCACGTTCAGAATGCTCCGGGCGGGGTCCATTTATGTTGGGT'/>

    <sequence taxon='82' value='GCTTCTATTCCGGACCACCGTTGGGGTAGACCGCCGCAAAGCTACTCGAGTGTATAAGCATGCTTCATGATTCGTACTCCAGGAGTTACTAGCAGAAACGCTGCCGGGAGTTGGGAAGTGGCAATCGGCGCCACAAGAAGTCAGAGTTACAAGATGGTCGTAAAGATGCCCATTTGATTGGGCGCCACAGACTTTAGCACGACTCCTACATTTTCGAGAAAACCCAGGTTTGTTCCGCCCCAATCTTAAGCCCTTGGTTAGAGGATGACTCTGGACAACGGGCAGTATCGACTTGGTACCCAGTGCGAAAGCGGCTAGCCAGACCCGACTATCATTCATCCCAGGGTCTACGTCGACAATCTGCCGTAACTGCGGTTCACGCGCTTAATACCAACATGACCCATTACGCGTTCTACTCAGAGGAAGTAAAGGTATGGCTGGTATGAGGTTGGACCCATGTTTACCCATCGGCGTGTTACTGGGAGACGTACGGTTTGCGCGTAGGCCTTAACTACAAAGAACACCTTGCATCCGTTTCTGACTACCGCCTCTCATCAACAAGGAGAGCTAGTTCGCGAGCTGAGGACACAGACTAAGAAAAAGCGGACTATAAAAGCCTATATAGGGCGTCTCTAGCGTGATATCGAGTGACGACGGCCAGTCTTAGAGTTTGCTACAGGTCCCCAGTGCCGTGGGCCGAAGGTGGCATGAGGGCCGAGAAATTCGGCTGATACTACAGCGGGAATTTAGCAGAATGGCCTTGCACTATTCTCACGGATGTTCAAAAGGGGCAACGTCCCACGATACCTTCCGACACTTGTACGATGGGTCCAGAACCATGTCACCATTTCATCGTATATCGTGTTTATAGTTCTGCGAACGACCTACCGGTTGCAAGTCAGAGGGGGGGGTCTGGTCTAGCCCCAACGAGCGCGACGATGTTAAAGCAAACGATTTGTTTTGTACACCGGATGGACGTTCCTGGATGCTCCAGGATTCAGTTAGCCGCCGTCATATTGATCCTTCCAATCGTCCAGTGTATAAGCCCGATAATTGTTGGTTACGTACCAAATTATAAACCGAAGATGCCGTGTGCTGTAATGAGCGATCTTCCGTCAGAAAGGGTTTGCAAAATGCTGAGGTCCACTAGCGGCTTGTCTCAGGCCCAGACGAATAATATGGAGTGCAGGGCTCAGAATCCCCTAGTAAGGCGGCACCCAATTAATTTCCACAGTAACTGCAACGCGGAAATGTGGAAGGTCCGCATGTCAAGTGAGAACTGCCTTCCCTCGTTCAATGCACTTTAGGCCCAGTCGCAAGTACTCCTGTGGATACGGTGATCACGACCCTGCGCAGGTGCCCCGCGGTTAGGTACAATGGAGATCTTGTCAGAATGGACTGCTTCTGGCTGGTCGCTACTGCCCGATTAGGCGCTGCTCATGTTTCACGCTCCCAATATTAGTCACGGGCCTGGAAGGGATGTGACCAGTCTATGACCAACCTTCAAGCCCCTTTACTTGCACACTAACTTGAAGGAGGACAAATCCGTCCACCGTCCGGACAGTTATTTAGCTCTTGCCTCGCAGGCTCGGGATCGACACCTAGTCGGACTCGTGGACAAATGGATTTGTCCTCGTTCCTATGGCCATAACCTACAGGCTGGCGCCACGGTAACATCTTTTAAAAGGGGGGGACGGCGTCCTGGGTTAATGTCACGACGCCGGGGCTACGAAACGGGCCTCTTGTAGGTCATTCAGACCTCCACGCCACGTGGCCAGGGTAGTGGGGCATGGGGTATCTGGTGTACGGGCTTTTCTTAAATGAGTTACACCACCGAGTAATGGAATTTCAGCAAACCTGGCATCATTCGGAGAATATACACTGCGGCTGCACACAAAAGCCTAAACATCTAGGTCATTTGCGCAGTTTCGGGTCGTATGTTACTACAAATGCCTGGAGCACGTTCAGAATGCTCCGGGCGGGGTCCATTTATGTTGGGT'/>

    <sequence taxon='162' value='GCTTCTATTCCGGACCACCGTTGGGGTAGACCGCCGCAAAGCTACTCGAGTGTATAAGCATGCTTCATGATTCGTACTCCAGGAGTTACTAGCAGAAACGCTGCCGGGAGTTGGGAAGTGGCAATCGGCGCCACAAGAAGTCAGAGTTACAAGATGGTCGTAAAGATGCCCATTTGATTGGGCGCCACAGACTTTAGCACGACTCCTACATTTTCGAGAAAACCCAGGTTTGTTCCGCCCCAATCTTAAGCCCTTGGTTAGAGGATGACTCTGGACAACGGGCAGTATCGACTTGGTACCCAGTGCGAAAGCGGCTAGCCAGACCCGACTATCATTCATCCCAGGGTCTACGTCGACAATCTGCCGTAACTGCGGTTCACGCGCTTAATACCAACATGACCCATTACGCGTTCTACTCAGAGGAAGTAAAGGTATGGCTGGTATGAGGTTGGACCCATGTTTACCCATCGGCGTGTTACTGGGAGACGTACGGTTTGCGCGTAGGCCTTAACTACAAAGAACACCTTGCATCCGTTTCTGACTACCGCCTCTCATCAACAAGGAGAGCTAGTTCGCGAGCTGAGGACACAGACTAAGAAAAAGCGGACTATAAAAGCCTATATAGGGCGTCTCTAGCGTGATATCGAGTGACGACGGCCAGTCTTAGAGTTTGCTACAGGTCCCCAGTGCCGTGGGCCGAAGGTGGCATGAGGGCCGAGAAATTCGGCTGATACTACAGCGGGAATTTAGCAGAATGGCCTTGCACTATTCTCACGGATGTTCAAAAGGGGCAACGTCCCACGATACCTTCCGACACTTGTACGATGGGTCCAGAACCATGTCACCATTTCATCGTATATCGTGTTTATAGTTCTGCGAACGACCTACCGGTTGCAAGTCAGAGGGGGGGGTCTGGTCTAGCCCCAACGAGCGCGACGATGTTAAAGCAAACGATTTGTTTTGTACACCGGATGGACGTTCCTGGATGCTCCAGGATTCAGTTAGCCGCCGTCATATTGATCCTTCCAATCGTCCAGTGTATAAGCCCGATAATTGTTGGTTACGTACCAAATTATAAACCGAAGTTGCCGTGTGCTGTAATGAGCGATCTTCCGTCAGAAAGGGTTTGCAAAATGCTGAGGTCCACTAGCGGCTTGTCTCAGACCCAGACGAATAATATGGAGTGCAGGGCTCAGAATCCCCTAGTAAGGCGGCACCCAATTAATTTCCACAGTAACTGCAACGCGGAAATGTGGAAGGTCCGCATGTCAAGTGAGAACTGCCTTCCCTCGTTCAATGCACTTTAGGCCCAGTCGCAAGTACTCCTGTGGATACGGTGATCACGACCCTGCGCAGGTGCCCCGCGGTTAGGTACAATGGAGATCTTGTCAGAATGGACTGCTTCTGGCTGGTCGCTACTGCCCGATTAGGCGCTGCTCATGTTTCACGCTCCCAATATTAGTCACGGGCCTGGAAGGGATGTGACCAGTCTATGACCAACCTTCAAGCCCCTTTACTTGCACACTAACTTGAAGGAGGACAAATCCGTCCACCGTCCGGACAGTTATTTAGCTCTTGCCTCGCAGGCTCGGGATCGACACCTAGTCGGACTCGTGGACAAATGGATTTGTCCTCGTTCCTATGGCCATAACCTACAGGCTGGCGCCACGGTAACATCTTTTAAAAGGGGGGGACGGCGTCCTGGGTTAATGTCACGACGCCGGGGCTACGAAACGGGCCTCTTGTAGGTCATTCAGACCTCCACGCCACGTGGCCAGGGTAGTGGGGCATGGGGTATCTGGTGTACGGGCTTTTCTTAAATGAGTTACACCACCGAGTAATGGAATTTCAGCAAACCTGGCATCATTCGGAGAATATACACTGCGGCTGCACACAAAAGCCTAAACATCTAGGTCATTTGCGCAGTTTCGGGTCGTATGTTACTACAAATGCCTGGAGCACGTTCAGAATGCTCCGGGCGGGGTCCATTTATGTTGGGT'/>

    <sequence taxon='34' value='GCTTCTATTCCGGACCACCGTTGGGGTAGACTGCCGCAAAGCTACTCGAGTGTATAAGCATGCTTCATGATTCGTACTCCAGGAGTTACTAGCAGAAACACTGCCGGGAGTTGGGAAGTGGCAATCGGCGCCACAAGAAGTCAGAGTTACAAGATGGTCGTAAAGATGCCCATTTGATTGGGCGCCACAGACTTTAGCACGACTCCTACAGTTTCGAGAAAACCCAGGTTTGTTCCGCCCCAATCTCAAGCCCTTGGTTAGAGGATGACTCTGGACAACGGGCAGTATCGACTTGGTACCCAGTGCGAAAGCGGCTAGCCAGACCCGACTATCATTCATCCCAGGGTCTACGTCGACAATCTGCCGTAACTGCGGTTCACGCGCCTAATACCAACATGACCTATTACGCGTTCTACTCAGAGGAAGTAAAGGTATGGCTGGTATGAGGTTGGACCCATGTTTACCCATCGGCGTGTTACTGGGAGACGTACGGTTTGCGCGTAGGCCTTAACTACAAAGAACACCTTGCATCCGTTTCTGACTACCGCCTCTCATCAACAAGCAGAGCTAGTTCGCGAGCTGAGGACACAGACTAAGAAAAAGCGGACTATAAAAGTCTATATAGGGCGTCTCTAGCGTGATATCGAGTGACGTCGGCCAGTCTTAGGGTTTGCTACAGGTCCCCAGTGCCGTGGGCCGAAGGTGGCATGAGGGCCGAGAAATTCGGCTGATACTACAGCGGGAATTTAGCAGGATGGCCTTGCACTATTCTAACGGATGTTCAAAAGGGGCAACGTCCCACGATACCTTCCGACACTTGTACGATGGGTCCGGAACCATGTCACCATTTCATCGTGTATCGTGTTTATAGTTCTGCGAACGACCTACCGGTTGCAAGTCAGAGGGGGGGGTCTGGTCTGGCCCCAACGAGCGCGACGATGTTAAAGCAAACGATTTGTTTTGTACACCGGATGGACGTTCCTGGATGCCCCAGGATTCAGTTAGCCGCCGTCATATTGATCCTTCCAATCGTCCAGTGTATAAGCCCGATAATTGTTGGTTACGTACCAAATTATAAACCGAAGATGCCGTGTGCTGTAATGAGCGATCTTCCGTCAGAAAGGGTTTGCAAAATGCTGAGGTCCACTAGCGGCTTGTCTCAGGCCCAGACGAATAATATGGAGTGCAGGGCTCAGAATCCCCTAGTAAGGCGGCACCCAATTAATTTCCACCGTAACTGCAACGCGGCAATGTGGAAGGTCAGCACGTCAAGTGAGACCTGCCTTCCCTCGTTCAATGCACTTTAGGCCTAGTCGCAAGTACTCCTGTGGATACGGTGATCACGACCCTGCGCAGGTGCCCCGTGGTTAGGTACAACGGAGATCTTGTCAGAATGGACTGCTTCTGGCTGGTCGCTACTGCCCGATTAGGCGCTGCTCATGTTTCACGCTCCCAATATTAGTCACGGGCCTGGAAGGGATGTGACCAGTCTATGACCAACCTTCAAGCCCCTTTACTTGCACACTAACTTGAAGGAGGGCAAATCCGTCCACCGTCCGGACAGTTATTTAGCTCTTGCCTCGCAAGCTCGGGATCGACACCTAGTCGGACTCGTGGACAAATGGATTTGTCCTCGTTCCTATGGCCATAACCTACAGGCTGGCGCCACGGTAACATCTTTTAAGAGGGGGGGACGGCGTCCTGGGTTAATGTCACGACGCCGGGGCTACGAAACGGGCCTCTTGTAGGTCATTCAGACCTCCACGCCACGTGGCCAGGGTAGTAGGGCATGGGGTATCTGGTGTACGGGCTTTTCTTAAATGAGTTACACCACCGAGTAATGGAATTTCAGCAAACCTGGCATCATTCGGAGAATATACCCTGCGGCTGCACCCAAAAGCCTAAACATCTAGGTCATTTGCGCAGTTTCGGGTCGTATGTTACTACAAATGCCTGGAGCACGTTCAGAATGCTCCGGGCGGGGTCCATTTATGTTGGGT'/>

    <sequence taxon='35' value='GCTTCTATTCCGGACCACCGTTGGGGTAGACTGCCGCAAAGCTACTCGAGTGTATAAGCATGCTTCATGATTCGTACTCCAGGAGTTACTAGCAGAAACACTGCCGGGAGTTGGGAAGTGGCAATCGGCGCCACAAGAAGTCAGAGTTACAAGATGGTCGTAAAGATGCCCATTTGATTGGGCGCCACAGACTTTAGCACGACTCCTACAGTTTCGAGAAAACCCAGGTTTGTTCCGCCCCAATCTCAAGCCCTTGGTTAGAGGATGACTCTGGACAACGGGCAGTATCGACTTGGTACCCAGTGCGAAAGCGGCTAGCCAGACCCGACTATCATTCATCCCAGGGTCTACGTCGACAATCTGCCGTAACTGCGGTTCACGCGCCTAATACCAACATGACCTATTACGCGTTCTACTCAGAGGAAGTAAAGGTATGGCTGGTATGAGGTTGGACCCATGTTTACCCATCGGCGTGTTACTGGGAGACGTACGGTTTGCGCGTAGGCCTTAACTACAAAGAACACCTTGCATCCGTTTCTGACTACCGCCTCTCATCAACAAGCAGAGCTAGTTCGCGAGCTGAGGACACAGACTAAGAAAAAGCGGACTATAAAAGTCTATATAGGGCGTCTCTAGCGTGATATCGAGTGACGTCGGCCAGTCTTAGGGTTTGCTACAGGTCCCCAGTGCCGTGGGCCGAAGGTGGCATGAGGGCCGAGAAATTCGGCTGATACTACAGCGGGAATTTAGCAGGATGGCCTTGCACTATTCTAACGGATGTTCAAAAGGGGCAACGTCCCACGATACCTTCCGACACTTGTACGATGGGTCCGGAACCATGTCACCATTTCATCGTGTATCGTGTTTATAGTTCTGCGAACGACCTACCGGTTGCAAGTCAGAGGGGGGGGTCTGGTCTGGCCCCAACGAGCGCGACGATGTTAAAGCAAACGATTTGTTTTGTACACCGGATGGACGTTCCTGGATGCCCCAGGATTCAGTTAGCCGCCGTCATATTGATCCTTCCAATCGTCCAGTGTATAAGCCCGATAATTGTTGGTTACGTACCAAATTATAAACCGAAGATGCCGTGTGCTGTAATGAGCGATCTTCCGTCAGAAAGGGTTTGCAAAATGCTGAGGTCCACTAGCGGCTTGTCTCAGGCCCAGACGAATAATATGGAGTGCAGGGCTCAGAATCCCCTAGTAAGGCGGCACCCAATTAATTTCCACCGTAACTGCAACGCGGCAATGTGGAAGGTCAGCACGTCAAGTGAGACCTGCCTTCCCTCGTTCAATGCACTTTAGGCCTAGTCGCAAGTACTCCTGTGGATACGGTGATCACGACCCTGCGCAGGTGCCCCGTGGTTAGGTACAACGGAGATCTTGTCAGAATGGACTGCTTCTGGCTGGTCGCTACTGCCCGATTAGGCGCTGCTCATGTTTCACGCTCCCAATATTAGTCACGGGCCTGGAAGGGATGTGACCAGTCTATGACCAACCTTCAAGCCCCTTTACTTGCACACTAACTTGAAGGAGGGCAAATCCGTCCACCGTCCGGACAGTTATTTAGCTCTTGCCTCGCAAGCTCGGGATCGACACCTAGTCGGACTCGTGGACAAATGGATTTGTCCTCGTTCCTATGGCCATAACCTACAGGCTGGCGCCACGGTAACATCTTTTAAGAGGGGGGGACGGCGTCCTGGGTTAATGTCACGACGCCGGGGCTACGAAACGGGCCTCTTGTAGGTCATTCAGACCTCCACGCCACGTGGCCAGGGTAGTAGGGCATGGGGTATCTGGTGTACGGGCTTTTCTTAAATGAGTTACACCACCGAGTAATGGAATTTCAGCAAACCTGGCATCATTCGGAGAATATACCCTGCGGCTGCACCCAAAAGCCTAAACATCTAGGTCATTTGCGCAGTTTCGGGTCGTATGTTACTACAAATGCCTGGAGCACGTTCAGAATGCTCCGGGCGGGGTCCATTTATGTTGGGT'/>

    <sequence taxon='38' value='GCTTCTATTCCGGACCACCGTTGGGGTAGACTGCCGCAAAGCTACTCGAGTGTATAAGCATGCTTCATGATTCGTACTCCAGGAGTTACTAGCAGAAACACTGCCGGGAGTTGGGAAGTGGCAATCGGCGCCACAAGAAGTCAGAGTTACAAGATGGTCGTAAAGATGCCCATTTGATTGGGCGCCACAGACTTTAGCACGACTCCTACAGTTTCGAGAAAACCCAGGTTTGTTCCGCCCCAATCTCAAGCCCTTGGTTAGAGGATGACTCTGGACAACGGGCAGTATCGACTTGGTACCCAGTGCGAAAGCGGCTAGCCAGACCCGACTATCATTCATCCCAGGGTCTACGTCGACAATCTGCCGTAACTGCGGTTCACGCGCCTAATACCAACATGACCTATTACGCGTTCTACTCAGAGGAAGTAAAGGTATGGCTGGTATGAGGTTGGACCCATGTTTACCCATCGGCGTGTTACTGGGAGACGTACGGTTTGCGCGTAGGCCTTAACTACAAAGAACACCTTGCATCCGTTTCTGACTACCGCCTCTCATCAACAAGCAGAGCTAGTTCGCGAGCTGAGGACACAGACTAAGAAAAAGCGGACTATAAAAATCTATATAGGGCGTCTCTAGCGTGATATCGAGTGACGTCGGCCAGTCTTAGGGTTTGCTACAGGTCCCCAGTGCCGTGGGCCGAAGGTGGCATGAGGGCCGAGAAATTCGGCTGATACTACAGCGGGAATTTAGCAGGATGGCCTTGCACTATTCTAACGGATGTTTAAAAGGGGCAACGTCCCACGATACCTTCCGACACTTGTACGATGGGTCCGGAACCATGTCACCATTTCATCGTGTATCGTGTTTATAGTTCTGCGAACGACCTACCGGTTGCAAGTCAGAGGGGGGGGTCTGGTCTGGCCCCAACGAGCGCGACGATGTTAAAGCAAACGATTTGTTTTGTACACCGGATGGACGTTCCTGGATGCCCCAGGATTCAGTTAGCCGCCGTCATATTGATCCTTCCAATCGTCCAGTGTATAAGCCCGATAATTGTTGGTTACGTACCAAATTATAAACCGAAGATGCCGTGTGCTGTAATGAGCGATCTTCCGTCAGAAAGGGTTTGCAAAATGCTGAGGTCCACTAGCGGCTTGTCTCAGGCCCAGACGAATAATATGGAGTGCAGGGCTCAGAATCCCCTAGTAAGGCGGCACCCAATTAATTTCCACCGTAACTGCAACGCGGCAATGTGGAAGGTCAGCACGTCAAGTGAGACCTGCCTTCCCTCGTTCAATGCACTTTAGGCCTAGTCGCAAGTATTCCTGTGGATACGGTGATCACGACCCTGCGCAGGTGCCCCGTGGTTAGGTACAACGGAGATCTTGTCAGAATGGACTGCTTCTGGCTGGTCGCTACTGCCCGATTAGGCGCTGCTCATGTTTCACGCTCCCAATATTAGTCACGGGCCTGGAAGGGATGTAACCAGTCTATGACCAACCTTCAAGCCCCTTTACTTGCACACTAACTTGAAGGAGGGCAAATCCGTCCACCGTCCGGACAGTTATTTAGCTCTTGCCTCGCAAGCTCGGGATCGGCACCTAGTCGGACTCGTGGACAAATGGATTTGTCCTCGTTCCTATGGCCATAACCTACAGGCTGGCGCCACGGTAACATCTTTTAAGAGGGGGGGACGGCGTCCTGGGTTAATGTCACGACGCCGGGGCTACGAAACGGGCCTCTTGTAGGTCATTCAGACCTCCACGCCACGTGGCCAGGGTAGTAGGGCATGGGGTATCTGGTGTACGGGCTTTTCTTAAATGAGTTACACCACCGAGTAATGGAATTTCAGCAAACCTGGCATCATTCGGAGAATATACCCTGCGGCTGCACCCAAAAGCCTAAACATCTAGGTCATTTGCGCAGTTTCGGGTCGTATGTTACTACAAATGCCTGGAGCACGTTCAGAATGCTCCGGGCGGGGTCCATTTATGTTGGGT'/>

    <sequence taxon='39' value='GCTTCTATTCCGGACCACCGTTGGGGTAGACTGCCGCAAAGCTACTCGAGTGTATAAGCATGCTTCATGATTCGTACTCCAGGAGTTACTAGCAGAAACACTGCCGGGAGTTGGGAAGTGGCAATCGGCGCTACAAGAAGTCAGAGTTACAAGATGGTCGTAAAGATGCCCATTTGATTGGGCGCCACAGACTTTAGCACGACTCCTACAGTTTCGAGAAAACCCAGGTTTGTTCCGCCCCAATCTCAAGCCCTTGGTTAGAGGATGACTCTGGACAACGGGCAGTATCGACTTGGTACCCAGTGCGAAAGCGGCTAGCCAGACCCGACTATCATTCATCCCAGGGTCTACGTCGACAATCTGCCGTAACTGCGGTTCACGCGCCTAATACCAACATGACCTATTACGCGTTCTACTCAGAGGAAGTAAAGGTATGGCTGGTATGAGGTTGGACCCATGTTTACCCATCGGCGTGTTACTGGGAGACGTACGGTTTGCGCGTAGGCCTTAACTACAAAGAACACCTTGCATCCGTTTCTGACTACCGCCTCTCATCAACAAGCAGAGCTAGTTCGCGAGCTGAGGACACAGACTAAGAAAAAGCGGACTATAAAAGTCTATATAGGGCGTCTCTAGCGTGATATCGAGTGACGTCGGCCAGTCTTAGGGTTTGCTACAGGTCCCCAGTGCCGTGGGCCGAAGGTGGCATGAGGGCCGAGAAATTCGGCTGATACTACAGCGGGAATTTAGCAGGATGGCCTTGCACTATTCTAACGGATGTTCAAAAGGGGCAACGTCCCACGATACCTTCCGACACTTGTACGATGGGTCCGGAACCATGTAACCATTTCATCGTGTATCGTGTTTATAGTTCTGCGAACGACCTACCGGTTGCAAGTCAGAGGGGGGGGTCTGGTCTGGCCCCAACGAGCGCGACGATGTTAAAGCAAACGATTTGTTTTGTACACCGGATGGACGTTCCTGGATGCCCCAGGATTCAGTTAGCCGCCGTCATATTGATCCTTCCAATCGTCCAGTGTATAAGCCCGATAATTGTTGGTTACGTACCAAATTATAAACCGAAGATGCCGTGTGCTGTAATGAGCGATCTTCCGTCAGAAAGGGTTTGCAAAATGCTGAGGTCCACTAGCGGCTTGTCTCAGGCCCAGACGAATAATATGGAGTGCAGGGCTCAGAATCCCCTAGTAAGGCGGCACCCAATTAATTTCCACCGTAACTGCAACGCGGCAATGTGGAAGGTCAGCACGTCAAGTGAGACCTGCCTTCCCTCGTTCAATGCACTTTAGGCCTAGTCGCAAGTACTCCTGTGGATACGGTGATCACGACCCTGCGCAGGTGCCCCGTGGTTAGGTACAACGGAGATCTTGTCAGAATGGACTGCTTCTGGCTGGTCGCTACTGCCCGATTAGGCGCTGCTCATGTTTCGCGCTCCCAATATTAGTCACGGGCCTGGAAGGGATGTGACCAGTCTATGACCAACCTTCAAGCCCCTTTACTTGCACACTAACTTGAAGGAGGGCAAATCCGTCCACCGTCCGGACAGTTATTTAGCTCTTGCCTCGCAAGCTCGGGATCGACACCTAGTCGGACTCGTGGACAAATGGATTTGTCCTCGTTCCTATGGCCATAACCTACAGGCTGGCGCCACGGTAACATCTTTTAAGAGGGGGGGACGGCGTCCTGGGTTAATGTCACGACGCCGGGGCTACGAAACGGGCCTCTTGTAGGTCATTCAGACCTCCACGCCACGTGGCCAGGGTAGTAGGGCATGGGGTATCTGGTGTACGGGCTTTTCTTAAATGAGTTACACCACCGAGTAATGGAATTTCAGCAAACCTGGCATCATTCGGAGAATATACCCTGCGGCTGCACCCAAAAGCCTAAACATCTAGGTCATTTGCGCAGTTTCGGGTCGTATGTTACTACAAATGCCTGGAGCACGTTCAGAATGCTCCGGGCGGGGTCCATTTATGTTGGGT'/>

    <sequence taxon='48' value='GCTTCTATTCCGGACCACCGTTGGGGTAGACTGCCGCAAAGCTACTCGAGTGTATAAGCATGCTTCATGATTCGTACTCCAGGAGTTACTAGCAGAAACACTGCCGGGAGTTGGGAAGTGGCAATCGGCGCTACAAGAAGTCAGAGTTACAAGATGGTCGTAAAGATGCCCATTTGATTGGGCGCCACAGACTTTAGCACGACTCCTACAGTTTCGAGAAAACCCAGGTTTGTTCCGCCCCAATCTCAAGCCCTTGGTTAGAGGATGACTCTGGACAACGGGCAGTATCGACTTGGTACCCAGTGCGAAAGCGGCTAGCCAGACCCGACTATCATTCATCCCAGGGTCTACGTCGACAATCTGCCGTAACTGCGGTTCACGCGCCTAATACCAACATGACCTATTACGCGTTCTACTCAGAGGAAGTAAAGGTATGGCTGGTATGAGGTTGGACCCATGTTTACCCATCGGCGTGTTACTGGGAGACGTACGGTTTGCGCGTAGGCCTTAACTACAAAGAACACCTTGCATCCGTTTCTGACTACCGCCTCTCATCAACAAGCAGAGCTAGTTCGCGAGCTGAGGACACAGACTAAGAAAAAGCGGACTATAAAAGTCTATATAGGGCGTCTCTAGCGTGATATCGAGTGACGTCGGCCAGTCTTAGGGTTTGCTACAGGTCCCCAGTGCCGTGGGCCGAAGGTGGCATGAGGGCCGAGAAATTCGGCTGATACTACAGCGGGAATTTAGCAGGATGGCCTTGCACTATTCTAACGGATGTTCAAAAGGGGCAACGTCCCACGATACCTTCCGACACTTGTACGATGGGTCCGGAACCATGTAACCATTTCATCGTGTATCGTGTTTATAGTTCTGCGAACGACCTACCGGTTGCAAGTCAGAGGGGGGGGTCTGGTCTGGCCCCAACGAGCGCGACGATGTTAAAGCAAACGATTTGTTTTGTACACCGGATGGACGTTCCTGGATGCCCCGGGATTCAGTTAGCCGCCGTCATATTGATCCTTCCAATCGTCCAGTGTATAAGCCCGATAATTGTTGGTTACGTACCAAATTATAAACCGAAGATGCCGTGTGCTGTAATGAGCGATCTTCCGTCAGAAAGGGCTTGCAAAATGCTGAGGTCCACTAGCGGCTTGTCTCAGGCCCAGACGAATAATATGGAGTGCAGGGCTCAGAATCCCCTAGTAAGGCGGCACCCAATTAATTTCCACCGTAACTGCAACGCGGCAATGTGGAAGGTCAGCACGTCAAGTGAGACCTGCCTTCCCTCGTTCAATGCACTTTAGGCCTAGTCGCAAGTACTCCTGTGGATACGGTGATCACGACCCTGCGCAGGTGCCCCGTGGTTAGGTACAACGGAGATCTTGTCAGAATGGACTGCTTCTGGCTGGTCGCTACTGCCCGATTAGGCGCTGCTCATGTTTCGCGCTCCCAATATTAGTCACGGGCCTGGAAGGGATGTGACCAGTCTATGACCAACCTTCAAGCCCCTTTACTTGCACACTAACTTGAAGGAGGGCAAATCCGTCCACCGTCCGGACAGTTATTTAGCTCTTGCCTCGCAAGCTCGGGATCGACACCTAGTCGGACTCGTGGACAAATGGATTTGTCCTCGTTCCTATGGCCATAACCTACAGGCTGGCGCCACGGTAACATCTTTTAAGAGGGGGGGACGGCGTCCTGGGTTAATGTCACGACGCCGGGGCTACGAAACGGGCCTCTTGTAGGTCATTCAGACCTCCACGCCACGTGGCCAGGGTAGTAGGGCATGGGGTATCTGGTGTACGGGCTTTTCTTAAATGAGTTACACCACCGAGTAATGGAATTTCAGCAAACCTGGCATCATTCGGAGAATATACCCTGCGGCTGCACCCAAAAGCCTAAACATCTAGGTCATTTGCGCAGTTTCGGGTCGTATGTTACTACAAATGCCTGGAGCACGTTCAGAATGCTCCGGGCGGGGTCCATTTATGTTGGGT'/>

    <sequence taxon='40' value='GCTTCTATTCCGGACCACCGTTGGGGTAGACTGCCGCAAAGCTACTCGAGTGTATAAGCATGCTTCATGATTCGTACTCCAGGAGTTACTAGCAGAAACACTGCCGGGAGTTGGGAAGTGGCAATCGGCGCCACAAGAAGTCAGAGTTACAAGATGGTCGTAAAGATGCCCATTTGATTGGGCGCCACAGACTTTAGCACGACTCCTACAGTTTCGAGAAAACCCAGGTTTGTTCCGCCCCAATCTCAAGCCCTTGGTTAGAGGATGACTCTGGACAACGGGCAGTATCGACTTGGTACCCAGTGCGAAAGCGGCTAGCCAGACCCGACTATCATTCATCCCAGGGTCTACGTCGACAATCTGCCGTAACTGCGGTTCACGCGCCTAATACCAACATGACCTATTACGCGTTCTACTCAGAGGAAGTAAAGGTATGGCTGGTATGAGGTTGGACCCATGTTTACCCATCGGCGTGTTACTGGGAGACGTACGGTTTGCGCGTAGGCCTTAACTACAAAGAACACCTTGCATCCGTTTCTGACTACCGCCTCTCATCAACAAGCAGAGCTAGTTCGCGAGCTGAGGACACAGACTAAGAAAAAGCGGACTATAAAAGTCTATATAGGGCGTCTCTAGCGTGATATCGAGTGACGTCGGCCAGTCTTAGGGTTTGCTACAGGTCCCCAGTGCCGTGGGCCGAAGGTGGCATGAGGGCCGAGAAATTCGGCTGATACTACAGCGGGAATTTAGCAGGATGGCCTTGCACTATTCTAACGGATGTTCAAAAGGGGCAACGTCCCACGATACCTTCCGACACTTGTACGATGGGTCCGGAACCATGTCACCATTTCATCGTGTATCGTGTTTATAGTTCTGCGAACGACCTACCGGTTGCAAGTCAGAGGGGGGGGTCTGGTCTGGCCCCAACGAGCGCGACGATGTTAAAGCAAACGATTTGTTTTGTACACCGGATGGACGTTCCTGGATGCCCCAGGATTCAGTTAGCCGCCGTCATATTGATCCTTCCAATCGTCCAGTGTATAAGCCCGATAATTGTTGGTTACGTACCAAATTATAAACCGACGATGCCGTGTGCTGTAATGAGCGATCTTCCGTCAGAAAGGGTTTGCAAAATGCTGAGGTCCACTAGCGGCTTGTCTCAGGCCCAGACGAATAATATGGAGTGCAGGGCTCAGAATCCCCTAGTAAGGCGGCACCCAATTAATTTCCACCGTAACTGCAACGCGGCAATGTGGAAGGTCAGCACGTCAAGTGAGACCTGCCTTCCCTCGTTCAATGCACTTTAGGCCTAGTCGCAAGTACTCCTGTGGATACGGTGATCACGACCCTGCGCAGGTGCCCCGTGGTTAGGTACAACGGAGATCTTGTCAGAATGGACTGCTTCTGGCTGGTCGCTACTGCCCGATTAGGCGCTGCTCATGTTTCACGCTCCCAATATTAGTCACGGGCCTGGAAGGGATGTGACCAGTCTATGACCAACCTTCAAGCCCCTTTACTTGCACACTAACTTGAAGGAGGGCAAATCCGTCCACCGTCCGGACAGTTATTTAGCTCTTGCCTCGCAAGCTCGGGATCGACACCTAGTCGGACTCGTGGACAAATGGATTTGTCCTCGTTCCTATGGCCATAACCTACAGGCTGGCGCCACGGTAACATCTTTTAAGAGGGGGGGACGGCGTCCTGGGTTAATGTCACGACGCCGGGGCTACGAAACGGGCCTCTTGTAGGTCATTCAGACCTCCACGCCACGTGGCCAGGGTAGTAGGGCATGGGGTATCTGGTGTACGGGCTTTTCTTAAATGAGTTACACCACCGAGTAATGGAATTTCAGCAAACCTGGCATCATTCGGAGAATATACCCTGCGGCTGCACCCAAAAGCCTAAACATCTAGGTCATTTGCGCAGTTTCGGGTCGTATGTTACTACAAATGCCTGGAGCACGTTCAGAATGCTCCGGGCGGGGTCCATTTATGTTGGGT'/>

    <sequence taxon='45' value='GCTTCTATTCCGGACCACCGTTGGGGTAGACTGCCGCAAAGCTACTCGAGTGTATAAGCATGCTTCATGATTCGTACTCCAGGAGTTACTAGCAGAAACACTGCCGGGAGTTGGGAAGTAGCAATCGGCGCCACAAGAAGTCAGAGTTACAAGATGGTCGTAAAGATGCCCATTTGATTGGGCGCCACAGACTTTAGCACGACTCCTACAGTTTCGAGAAAACCCAGGTTTGTTCCGCCCCAATCTCAAGCCCTTGGTTAGAGGATGACTCTGGACAACGGGCAGTATCGACTTGGTACCCAGTGCGAAAGCGGCTAGCCAGACCCGACTATCATTCATCCCAGGGTCTACGTCGACAATCTGCCGTAACTGCGGTTCACGCGCCTAATACCAACATGACCTATTACGCGTTCTACTCAGAGGAAGTAAAGGTATGGCTGGTATGAGGTTGGACCCATGTTTACCCATCGGCGTGTTACTGGGAGACGTACGGTTTGCGCGTAGGCCTTAACTACAAAGAACACCTTGCATCCGTTTCTGACTACCGCCTCTCATCAACAAGCAGAGCTAGTTCGCGAGCTGAGGACACAGACTAAGAAAAAGCGGACTATAAAAGTCTATATAGGGCGTCTCTAGCGTGATATCGCGTGACGTCGGCCAGTCTTAGGGTTTGCTACAGGTCCCCAGTGCCGTGCGCCGAAGGTGGCATGAGGGCCGAGAAATTCGGCTGATACTACAGCGGGAATTTAGCAGGATGGCCTTGCACTATTCTAACGGATGTTCAAAAGGGGCAACGTCCCACGATACCTTCCGACACTTGTACGATGGGTCCGGAGCCATGTCACCATTTCATCGTGTATCGTGTTTATAGTTCTGCGAACGACCTACCGGTTGCAAGTCAGAGGGGGGGGTCTGGTCTGGCCCCAACGAGCGCGACGATGTTAAAGCAAACGATTTGTTTTGTACACCGGATGGACGTTCCTGGATGCCCCAGGATTCAGTTAGCCGCCGTCATATTGATCCTTCCAATCGTCCAGTGTATAAGCCCGATAATTGTTGGTTACGTACCAAATTATAAACCGACGATGCCGTGTGCTGTAATGAGCGATCTTCCGTCAGAAAGGGTTTGCAAAATGCTGAGGTCCACTAGCGGCTTGTCTCAGGCCCAGACGAATAATATGGAGTGCAGGGCTCAGAATCCCCTAGTAAGGCGGCACCCAATTAATTTCCACCGTAACTGCGACGCGGCAATGTGGAAGGTCAGCACGTCAAGTGAGACCTGCCTTCCCTCGTTCAATGCACTTTAGGCCTAGTCGCAAGTACTCCTGTGGATACGGTGATCACGACCCTGCGCAGGTGCCCCGTGGTTAGGTACAACGGAGATCTTGTCAGAATGGACTGCTTCTGGCTGGTCGCTACTGCCCGATTAGGCGCTGCTCATGTTTCACGCTCCCAATATTAGTCACGGGCCTGGAAGGGATGTGACCAGTCTATGACCAACCTTCAAGCCCCTTTACTTGCACACTAACTTGAAGGAGGGCAAATCCGTCCACCGTCCGGACAGTTATTTAGCTCTTGCCTCGCAAGCTCGGGATCGACACCTAGTCGGACTCGTGGACAAATGGATTTGTCCTCGTTCCTATGGCCATAACCTACAGGCTGGCGCCACGGTAATATCTTTTAAGAGGGGGGGACGGCGTCCTGGGTTAATGTCACGACGCCGGGGCTACGAAACGGGCCTCTTGTAGGTCATTCAGACCTCCACGCCACGTGGCCAGGGTAGTAGGGCATGGGGTATCTGGTGTACGGGCTTTTCTTAAATGAGTTACACCACCGAGTAATGGAATTTCAGCAAACCTGGCATCATTCGGAGAATATACCCTGCGGCTGCACCCAAAAGCCTAAACATCTAGGTCATTTGCGCAGTTTCGGGTCGTATGTTACTACAAATGCCTGGAGCACGTTCAGAATGCTCCGGGCGGGGTCCATTTATGTTGGGT'/>

    <sequence taxon='57' value='GCTTCTATTCCGGACCACCGTTGGGGTAGACTGCCGCAAAGCTACTCGAGTGTATAAGCATGCTTCATGATTCGTACTCCAGGAGTTACTAGCAGAAACACTGCCGGGAGTTGGGAAGTAGCAATCGGCGCCACAAGAAGTCAGAGTTACAAGATGGTCGTAAAGATGCCCATTTGATTGGGCGCCACAGACTTTAGCACGACTCCTACAGTTTCGAGAAAACCCAGGTTTGTTCCGCCCCAATCTCAAGCCCTTGGTTAGAGGATGACTCTGGACAACGGGCAGTATCGACTTGGTACCCAGTGCGAAAGCGGCTAGCCAGACCCGACTATCATTCATCCCAGGGTCTACGTCGACAATCTGCCGTAACTGCGGTTCACGCGCCTAATACCAACATGACCTATTACGCGTTCTACTCAGAGGAAGTAAAGGTATGGCTGGTATGAGGTTGGACCCATGTTTACCCATCGGCGTGTTACTGGGAGACGTACGGTTTGCGCGTAGGCCTTAACTACAAAGAACACCTTGCATCCGTTTCTGACTACCGCCTCTCATCAACAAGCAGAGCTAGTTCGCGAGCTGAGGACACAGACTAAGAAAAAGCGGACTATAAAAGTCTATATAGGGCGTCTCTAGCGTGATATCGCGTGACGTCGGCCAGTCTTAGGGTTTGCTACAGGTCCCCAGTGCCGTGCGCCGAAGGTGGCATGAGGGCCGAGAAATTCGGCTGATACTACAGCGGGAATTTAGCAGGATGGCCTTGCACTATTCTAACGGATGTTCAAAAGGGGCAACGTCCCACGATACCTTCCGACACTTGTACGATGGGTCCGGAGCCATGTCACCATTTCATCGTGTATCGTGTTTATAGTTCTGCGAACGACCTACCGGTTGCAAGTCAGAGGGGGGGGTCTGGTCTGGCCCCAACGAGCGCGACGATGTTAAAGCAAACGATTTGTTTTGTACACCGGATGGACGTTCCTGGATGCCCCAGGATTCAGTTAGCCGCCGTCATATTGATCCTTCCAATCGTCCAGTGTATAAGCCCGATAATTGTTGGTTACGTACCAAATTATAAACCGACGATGCCGTGTGCTGTAATGAGCGATCTTCCGTCAGAAAGGGTTTGCAAAATGCTGAGGTCCACTAGCGGCTTGTCTCAGGCCCAGACGAATAATATGGAGTGCAGGGCTCAGAATCCCCTAGTAAGGCGGCACCCAATTAATTTCCACCGTAACTGCGACGCGGCAATGTGGAAGGTCAGCACGTCAAGTGAGACCTGCCTTCCCTCGTTCAATGCACTTTAGGCCTAGTCGCAAGTACTCCTGTGGATACGGTGATCACGACCCTGCGCAGGTGCCCCGTGGTTAGGTACAACGGAGATCTTGTCAGAATGGACTGCTTCTGGCTGGTCGCTACTGCCCGATTAGGCGCTGCTCATGTTTCACGCTCCCAATATTAGTCACGGGCCTGGAAGGGATGTGACCAGTCTATGACCAACCTTCAAGCCCCTTTACTTGCACACTAACTTGAAGGAGGGCAAATCCGTCCACCGTCCGGACAGTTATTTAGCTCTTGCCTCGCAAGCTCGGGATCGACACCTAGTCGGACTCGTGGACAAATGGATTTGTCCTCGTTCCTATGGCCATAACCTACAGGCTGGCGCCACGGTAATATCTTTTAAGAGGGGGGGACGGCGTCCTGGGTTAATGTCACGACGCCGGGGCTACGAAACGGGCCTCTTGTAGGTCATTCAGACCTCCACGCCACGTGGCCAGGGTAGTAGGGCATGGGGTATCTGGTGTACGGGCTTTTCTTAAATGAGTTACACCACCGAGTAATGGAATTTCAGCAAACCTGGCATCATTCGGAGAATATACCCTGCGGCTGCACCCAAAAGCCTAAACATCTAGGTCATTTGCGCAGTTTCGGGTCGTATGTTACTACAAATGCCTGGAGCACGTTCAGAATGCTCCGGGCGGGGTCCATTTATGTTGGGT'/>

    <sequence taxon='59' value='GCTTCTATTCCGGACCACCGTTGGGGTAGACTGCCGCAAAGCTACTCGAGTGTATAAGCATGCTTCATGATTCGTACTCCAGGAGTTACTAGCAGAAACACTGCCGGGAGTTGGGAAGTAGCAATCGGCGCCACAAGAAGTCAGAGTTACAAGATGGTCGTAAAGATGCCCATTTGATTGGGCGCCACAGACTTTAGCACGACTCCTACAGTTTCGAGAAAACCCAGGTTTGTTCCGCCCCAATCTCAAGCCCTTGGTTAGAGGATGACTCTGGACAACGGGCAGTATCGACTTGGTACCCAGTGCGAAAGCGGCTAGCCAGACCCGACTATCATTCATCCCAGGGTCTACGTCGACAATCTGCCGTAACTGCGGTTCACGCGCCTAATACCAACATGACCTATTACGCGTTCTACTCAGAGGAAGTAAAGGTATGGCTGGTATGAGGTTGGACCCATGTTTACCCATCGGCGTGTTACTGGGAGACGTACGGTTTGCGCGTAGGCCTTAACTACAAAGAACACCTTGCATCCGTTTCTGACTACCGCCTCTCATCAACAAGCAGAGCTAGTTCGCGAGCTGAGGACACAGACTAAGAAAAAGCGGACTATAAAAGTCTATATAGGGCGTCTCTAGCGTGATATCGCGTGACGTCGGCCAGTCTTAGGGTTTGCTACAGGTCCCCAGTGCCGTGCGCCGAAGGTGGCATGAGGGCCGAGAAATTCGGCTGATACTACAGCGGGAATTTAGCAGGATGGCCTTGCACTATTCTAACGGATGTTCAAAAGGGGCAACGTCCCACGATACCTTCCGACACTTGTACGATGGGTCCGGAGCCATGTCACCATTTCATCGTGTATCGTGTTTATAGTTCTGCGAACGACCTACCGGTTGCAAGTCAGAGGGGGGGGTCTGGTCTGGCCCCAACGAGCGCGACGATGTTAAAGCAAACGATTTGTTTTGTACACCGGATGGACGTTCCTGGATGCCCCAGGATTCAGTTAGCCGCCGTCATATTGATCCTTCCAATCGTCCAGTGTATAAGCCCGATAATTGTTGGTTACGTACCAAATTATAAACCGACGATGCCGTGTGCTGTAATGAGCGATCTTCCGTCAGAAAGGGTTTGCAAAATGCTGAGGTCCACTAGCGGCTTGTCTCAGGCCCAGACGAATAATATGGAGTGCAGGGCTCAGAATCCCCTAGTAAGGCGGCACCCAATTAATTTCCACCGTAACTGCGACGCGGCAATGTGGAAGGTCAGCACGTCAAGTGAGACCTGCCTTCCCTCGTTCAATGCACTTTAGGCCTAGTCGCAAGTACTCCTGTGGATACGGTGATCACGACCCTGCGCAGGTGCCCCGTGGTTAGGTACAACGGAGATCTTGTCAGAATGGACTGCTTCTGGCTGGTCGCTACTGCCCGATTAGGCGCTGCTCATGTTTCACGCTCCCAATATTAGTCACGGGCCTGGAAGGGATGTGACCAGTCTATGACCAACCTTCAAGCCCCTTTACTTGCACACTAACTTGAAGGAGGGCAAATCCGTCCACCGTCCGGACAGTTATTTAGCTCTTGCCTCGCAAGCTCGGGATCGACACCTAGTCGGACTCGTGGACAAATGGATTTGTCCTCGTTCCTATGGCCATAACCTACAGGCTGGCGCCACGGTAATATCTTTTAAGAGGGGGGGACGGCGTCCTGGGTTAATGTCACGACGCCGGGGCTACGAAACGGGCCTCTTGTAGGTCATTCAGACCTCCACGCCACGTGGCCAGGGTAGTAGGGCATGGGGTATCTGGTGTACGGGCTTTTCTTAAATGAGTTACACCACCGAGTAATGGAATTTCAGCAAACCTGGCATCATTCGGAGAATATACCCTGCGGCTGCACCCAAAAGCCTAAACATCTAGGTCATTTGCGCAGTTTCGGGTCGTATGTTACTACAAATGCCTGGAGCACGTTCAGAATGCTCCGGGCGGGGTCCATTTATGTTGGGT'/>

    <sequence taxon='72' value='GCTTCTATTCCGGACCACCGTTGGGGTAGACTGCCGCAAAGCTACTCGAGTGTATAAGCATGCTTCATGATTCGTACTCCAGGAGTTACTAGCAGAAACACTGCCGGGAGTTGGGAAGTAGCAATCGGCGCCACAAGAAGTCAGAGTTACAAGATGGTCGTAAAGATGCCCATTTGATTGGGCGCCACAGACTTTAGCACGACTCCTACAGTTTCGAGAAAACCCAGGTTTGTTCCGCCCCAATCTCAAGCCCTTGGTTAGAGGATGACTCTGGACAACGGGCAGTATCGACTTGGTACCCAGTGCGAAAGCGGCTAGCCAGACCCGACTATCATTCATCCCAGGGTCTACGTCGACAATCTGCCGTAACTGCGGTTCACGCGCCTAATACCAACATGACCTATTACGCGTTCTACTCAGAGGAAGTAAAGGTATGGCTGGTATGAGGTTGGACCCATGTTTACCCATCGGCGTGTTACTGGGAGACGTACGGTTTGCGCGTAGGCCTTAACTACAAAGAACACCTTGCATCCGTTTCTGACTACCGCCTCTCATCAACAAGCAGAGCTAGTTCGCGAGCTGAGGACACAGACTAAGAAAAAGCGGACTATAAAAGTCTATATAGGGCGTCTCTAGCGTGATATCGCGTGACGTCGGCCAGTCTTAGGGTTTGCTACAGGTCCCCAGTGCCGTGCGCCGAAGGTGGCATGAGGGCCGAGAAATTCGGCTGATACTACAGCGGGAATTTAGCAGGATGGCCTTGCACTATTCTAACGGATGTTCAAAAGGGGCAACGTCCCACGATACCTTCCGACACTTGTACGATGGGTCCGGAGCCATGTCATCATTTCATCGTGTATCGTGTTTATAGTTCTGCGAACGACCTACCGGTTGCAAGTCAGAGGGGGGGGTCTGGTCTGGCCCCAACGAGCGCGACGATGTTAAAGCAAACGATTTGTTTTGTACACCGGATGGACGTTCCTGGATGCCCCAGGATTCAGTTAGCCGCCGTCATTTTGATCCTTCCAATAGTCCAGTGTATAAGCCCGATAATTGTTGGTTACGTACCAAATTATAAACCGACGATGCCGTGTGCTGTAATGAGCGATCTTCCGTCAGAAAGGGTTTGCAAAATGCTGAGGTCCACTAGCGGCTTGTCTCAGGCCCAGACGAATAATATGGAGTGCAGGGCTCAGAATCCCCTAGTAAGGCGGCACCCAATTAATTTCCACCGTAACTGCGACGCGGCAATGTGGAAGGTCAGCACGTCAAGTGAGACCTGCCTTCCCTCGTTCAATGCACTTTAGGCCTAGTCGCAAGTACTCCTGTGGATACGGTGATCACGACCCTGCGCAGGTGCCCCGTGGTTAGGTACAACGGAGATCTTGTCAGAATGGACTGCTTCTGGCTGGTCGCTACTGCCCGATTAGGCGCTGCTCATGTTTCACGCTCCCAATATTAGTCACGGGCCTGGAAGGGATGTGACCAGTCTATGACCAACCTTCAAGCCCCTTTACTTGCACACTAACTTGAAGGAGGGCAAATCCGTCCACCGTCCGGACAGTTATTTAGCTCTTGCCTCGCAAGCTCGGGATCGACACCTAGTCGGACTCGTGGACAAATGGATTTGTCCTCGTTCCTATGGCCATAACCTACAGGCTGGCGCCACGGTAATATCTTTTAAGAGGGGGGGACGGCGTCCTGGGTTAATGTCACGACGCCGGGGCTACGAAACGGGCCTCTTGTAGGTCATTCAGACCTCCACGCCACGTGGCCAGGGTAGTAGGGCATGGGGTATCTGGTGTACGGGCTTTTCTTAAATGAGTTACACCACCGAGTAATGGAATTTCAGCAAACCTGGCATCATTCGGAGAATATACCCTGCGGCTGCACCCAAAAGCCTAAACATCTAGGTCATTTGCGCAGTTTCGGGTCGTATGTTACTACAAATGCCTGGAGCACGTTCAGAATGCTCCGGGCGGGGTCCATTTATGTTGGGT'/>

    <sequence taxon='89' value='GCTTCCATTCCGGACCACCGTTGGGGTAGACTGCCGCAAAGCTACTCGAGTGTATAAGCATGCTTCATGATTCGTACTCCAGGAGTTACTAGCAGAAACACTGCCGGGAGTTGGGAAGTAGCAATCGGCGCCACAAGAAGTCAGAGTTACAAGATGGTCGTAAAGATGCCCATTTGATTGGGCGCCACAGACTTTAGCACGACTCCTACAGTTTCGAGAAAACCCAGGTTTGTTCCGCCCCAATCTCAAGCCCTTGGTTAGAGGATGACTCTGGACAACGGGCAGTATCGACTTGGTACCCAGTGCGAAAGCGGCTAGCCAGACCCGACTATCATTCATCCCAGGGTCTACGTCGACAATCTGCCGTAACTGCGGTTCACGCGCCTAATACCAACATGACCTATGACGCGTTCTACTCAGAGGAAGTAAAGGTATGGCTGGTATGAGGTTGGACCCATGTTTACCCATCGGCGTGTTACTGGGAGACGTACGGTTTGCGCGTGGGCCTTAACTACAAAGAATACCTTGCATCCGTTTCTGACTACCGCCTCTCATCAACAAGCAGAGCTAGTTCGCGAGCTGAGGACACAGACTAAGAAAAAGCGGACTATAAAAGTCTATATAGGGCGTCTCTAGCGTGATATCGCGTGACGTCGGCCAGTCTTAGGGTTTGCTACAGGTCCCCAGTGCCGTGCGCCGAAGGTGGCATGAGGGCCGAGAAATTCGGCTGATACTACAGCGGGAATTTAGCAGGATGGCCTTGCACTATTCTAACGGATGTTCAAAAGGGGCAACGTCCCACGATACCTTCCGACACTTGTACGATGGGTCCGGAGCCATGTCATCATTTCATCGTGTATCGTGTTTATAGTTCTGCGAACGACCTACCGGTTGCAAGTCAGAGGGGGGGGTCTGGTCTGGCCCCAACGAGCGCGACGATGTTAAAGCAAACGATTTGTTTTGTACACCGGATGGACGTTCCTGGATGCTCCAGGATTCAGTTAGCCGCCGTCATATTGATCCTTCCAATAGTCCAGTGTGTAAGCCCGATAATTGTTGGTTACGTACCAAATTATAAACCGACGATGCCGTGTGCTGTAATGAGCGATCTTCCGTCAGAAAGGGTTTGCAAAATGCTGAGGTCCACTAGCGGCTTGTCTCAGGCCCAGACGAATAATATGGAGTGCAGGGCTCAGAATCCCCTAGTAAGGCGGCACCCAATTAATTTCCACCGTAACTGCGACGCGGCAATGTGGAAGGTCAGCACGTCAAGTGAGACCTGCCTTCCCTCGTTCAATGCACTTTAGGCCTAGTCGCAAGTACTCCTGTGGATACGGTGATCACGACCCTGCGCAGGTGCCCCGTGGTTAGGTACAACGGAGATCTTGTCAGAATGGACTGCTTCTGGCTGGTCGCTACTGCCCGATTAGGCGCTGCTCATGTTTCACGCTCCCAATATTAGTCACGGGCCTGGAAGGGATGTGACCAGTCTATGACCAACCTTCAAGCCCCTTTACTTGCACACTAACTTGAAGGAGGGCAAATCCGTCCACCGTCCGGACAGTTATTTAGCTCTTGCCTCGCAAGCTCGGGATCGACACCTAGTCGGACTCGTGGACAAATGGATTTGTCCTCGTTCCTATGGCCATAACCTACAGGCTGGCGCCACGGTAATATCTTTTAAGAGGGGGGGACGGCGTCCTGGGTTAATGTCACGACGCCGGGGCTACGAAACGGGCCTCTTGTAGGTCATTCAGACCTCCACGCCACGTGGCCAGGGTAGTAGGGCATGGGGTATCTGGTGTACGGGCTTTTCTTAAATGAGTTACACCACCGAGTAATGGAATTTCAGCAAACCTGGCATCATTCGGAGAATATACCCTGCGGCTGCACCCAAAAGCCTAAACATCTAGGTCATTTGCGCAGTTTCGGGTCGTATGTTACTACAAATGCCTAGAGCACGTTCAGAATGCTCCGGGCGGGGTCCATTTATGTTGGGT'/>

    <sequence taxon='135' value='GCTTCCATTCCGGACCACCGTTGGGGTAGACTGCCGCAAAGCTACTCGAGTGTATAAGCATGCTTCATGATTCGTACTCCAGGAGTTACTAGCAGAAACACTGCCGGGAGTTGGGAAGTAGCAATCGGCGCCACAAGAAGTCAGAGTTACAAGATGGTCGTAAAGATGCCCATTTGATTGGGCGCCACAGACTTTAGCACGACTCCTACAGTTTCGAGAAAACCCAGGTTTGTTCCGCCCCAATCTCAAGCCCTTGGTTAGAGGATGACTCTGGACAACGGGCAGTATCGACTTGGTACCCAGTGCGAAAGCGGCTAGCCAGACCCGACTATCATTCATCCCAGGGTCTACGTCGACAATCTGCCGTAACTGCGGTTCACGCGCCTAATACCAACATGACCTATGACGCGTTCTACTCAGAGGAAGTAAAGGTATGGCTGGTATGAGGTTGGACCCATGTTTACCCATCGGCGTGTTACTGGGAGACGTACGGTTTGCGCGTGGGCCTTAACTACAAAGAATACCTTGCATCCGTTTCTGACTACCGCCTCTCATCAACAAGCAGAGCTAGTTCGCGAGCTGAGGACACAGACTAAGAAAAAGCGGACTATAAAAGTCTATATAGGGCGTCTCTAGCGTGATATCGCGTGACGTCGGCCAGTCTTAGGGTTTGCTACAGGTCCCCAGTGCCGTGCGCCGAAGGTGGCATGAGGGCCGAGAAATTCGGCTGATACTACAGCGGGAATTTAGCAGGATGGCCTTGCACTATTCTAACGGATGTTCAAAAGGGGCAACGTCCCACGATACCTTCCGACACTTGTACGATGGGTCCGGAGCCATGTCATCATTTCATCGTGTATCGTGTTTATAGTTCTGCGAACGACCTACCGGTTGCAAGTCAGAGGGGGGGGTCTGGTCTGGCCCCAACGAGCGCGACGATGTTAAAGCAAACGATTTGTTTTGTACACCGGATGGACGTTCCTGGATGCTCCAGGATTCAGTTAGCCGCCGTCATATTGATCCTTCCAATAGTCCAGTGTGTAAGCCCGATAATTGTTGGTTACGTACCAAATTATAAACCGACGATGCCGTGTGCTGTAATGAGCGATCTTCCGTCAGAAAGGGTTTGCAAAATGCTGAGGTCCACTAGCGGCTTGTCTCAGGCCCAGACGAATAATATGGAGTGCAGGGCTCAGAATCCCCTAGTAAGGCGGCACCCAATTAATTTCCACCGTAACTGCGACGCGGCAATGTGGAAGGTCAGCACGTCAAGTGAGACCTGCCTTCCCTCGTTCAATGCACTTTAGGCCTAGTCGCAAGTACTCCTGTGGATACGGTGATCACGACCCTGCGCAGGTGCCCCGTGGTTAGGTACAACGGAGATCTTGTCAGAATGGACTGCTTCTGGCTGGTCGCTACTGCCCGATTAGGCGCTGCTCATGTTTCACGCTCCCAATATTAGTCACGGGCCTGGAAGGGATGTGACCAGTCTATGACCAACCTTCAAGCCCCTTTACTTGCACACTAACTTGAAGGAGGGCAAATCCGTCCACCGTCCGGACAGTTATTTAGCTCTTGCCTCGCAAGCTCGGGATCGACACCTAGTCGGACTTGTGGACAAATGGATTTGTCCTCGTTCCTATGGCCATAACCTACAGGCTGGCGCCACGGTAATATCTTTTAAGAGGGGGGGACGGCGTCCTGGGTTAATGTCACGACGCCGGGGCTACGAAACGGGCCTCTTGTAGGTCATTCAGACCTCCACGCCACGTGGCCAGGGTAGTAGGGCATGGGGTATCTGGTGTACGGGCTTTTCTTAAATGAGTTACACCACCGAGTAATGGAATTTCAGCAAACCTGGCATCATTCGGAGAATATACCCTGCGGCTGCACCCAAAAGCCTAAACATCTAGGTCATTTGCGCAGTTTCGGGTCGTATGTTACTACAAATGCCTAGAGCACGTTCAGAATGCTCCGGGCGGGGTCCATTTATGTTGGGT'/>

    <sequence taxon='148' value='GCTTCCATTCCGGACCACCGTTGGGGTAGACTGCCGCAAAGCTACTCGAGTGTATAAGCATGCTTCATGATTCGTACTCCAGGAGTTACTAGCAGAAACACTGCCGGGAGTTGGGAAGTAGCAATCGGCGCCACAAGAAGTCAGAGTTACAAGATGGTCGTAAAGATGCCCATTTGATTGGGCGCCACAGACTTTAGCACGACTCCTACAGTTTCGAGAAAACCCAGGTTTGTTCCGCCCCAATCTCAAGCCCTTGGTTAGAGGATGACTCTGGACAACGGGCAGTATCGACTTGGTACCCAGTGCGAAAGCGGCTAGCCAGACCCGACTATCATTCATCCCAGGGTCTACGTCGACAATCTGCCGTAACTGCGGTTCACGCGCCTAATACCAACATGACCTATGACGCGTTCTACTCAGAGGAAGTAAAGGTATGGCTGGTATGAGGTTGGACCCATGTTTACCCATCGGCGTGTTACTGGGAGACGTACGGTTTGCGCGTGGGCCTTAACTACAAAGAATACCTTGCATCCGTTTCTGACTACCGCCTCTCATCAACAAGCAGAGCTAGTTCGCGAGCTGAGGACACAGACTAAGAAAAAGCGGACTATAAAAGTCTATATAGGGCGTCTCTAGCGTGATATCGCGTGACGTCGGCCAGTCTTAGGGTTTGCTACAGGTCCCCAGTGCCGTGCGCCGAAGGTGGCATGAGGGCCGAGAAATTCGGCTGATACTACAGCGGGAATTTAGCAGGATGGCCTTGCACTATTCTAACGGATGTTCAAAAGGGGCAACGTCCCACGATACCTTCCGACACTTGTACGATGGGTCCGGAGCCATGTCATCATTTCATCGTGTATCGTGTTTATAGTTCTGCGAACGACCTACCGGTTGCAAGTCAGAGGGGGGGGTCTGGTCTGGCCCCAACGAGCGCGACGATGTTAAAGCAAACGATTTGTTTTGTACACCGGATGGACGTTCCTGGATGCTCCAGGATTCAGTTAGCCGCCGTCATATTGATCCTTCCAATAGTCCAGTGTGTAAGCCCGATAATTGTTGGTTACGTACCAAATTATAAACCGACGATGCCGTGTGCTGTAATGAGCGATCTTCCGTCAGAAAGGGTTTGCAAAATGCTGAGGTCCACTAGCGGCTTGTCTCAGGCCCAGACGAATAATATGGAGTGCAGGGCTCAGAATCCCCTAGTAAGGCGGCACCCAATTAATTTCCACCGTAACTGCGACGCGGCAATGTGGAAGGTCAGCACGTCAAGTGAGACCTGCCTTCCCTCGTTCAATGCACTTTAGGCCTAGTCGCAAGTACTCCTGTGGATACGGTGATCACGACCCTGCGCAGGTGCCCCGTGGTTAGGTACAACGGAGATCTTGTCAGAATGGACTGCTTCTGGCTGGTCGCTACTGCCCGATTAGGCGCTGCTCATGTTTCACGCTCCCAATATTAGTCACGGGCCTGGAAGGGATGTGACCAGTCTATGACCAACCTTCAAGCCCCTTTACTTGCACACTAACTTGAAGGAGGGCAAATCCGTCCACCGTCCGGACAGTTATTTAGCTCTTGCCTCGCAAGCTCGGGATCGACACCTAGTCGGACTTGTGGACAAATGGATTTGTCCTCGTTCCTATGGCCATAACCTACAGGCTGGCGCCACGGTAATATCTTTTAAGAGGGGGGGACGGCGTCCTGGGTTAATGTCACGACGCCGGGGCTACGAAACGGGCCTCTTGTAGGTCATTCAGACCTCCACGCCACGTGGCCAGGGTAGTAGGGCATGGGGTATCTGGTGTACGGGCTTTTCTTAAATGAGTTACACCACCGAGTAATGGAATTTCAGCAAACCTGGCATCATTCGGAGAATATACCCTGCGGCTGCACCCAAAAGCCTAAACATCTAGGTCATTTGCGCAGTTTCGGGTCGTATGTTACTACAAATGCCTAGAGCACGTTCAGAATGCTCCGGGCGGGGTCCATTTATGTTGGGT'/>

    <sequence taxon='90' value='GCTTCTATTCCGGACCACTGTTGGGGTAGACTGCCGCAAAGCTACTCGAGTGTATAAGCATGCTTCATGATTCGTACTCCAGGAGTTACTAGCAGAAACACTGCCGGGAGTTGGGAAGTAGCAATCGGCGCCACAAGAAGTCAGAGTTACAAGATGGTCGTAAAGATGCCCATTTGATTGGGCGCCACAGACTTTAGCACGACTCCTACAGTTTCGAGAAAACCCAGGTTTGTTCCGCCCCAATCTCAAGCCCTTGGTTAGAGGATGACTCTGGACAACGGGCAGTATCGACTTGGTACCCAGTGCGAAAGCGGCTAGCCAGACCCGACTATCATTCATCCCAGGGTCTACGTCGACAATCTGCCGTAACTGCGGTTCACGCGCCTAATACCAACATGACCTATTACGCGTTCTACTCAGAGGAAGTAAAGGTATGGCTGGTATGAGGTTGGACCCATGTTTACCCATCGGCGTGTTACTGGGAGACGTACGGTTTGCGCGTAGGCCTTAACTACAAAGAACACCTTGCATCCGTTTCTGACTACCGCCTCTCATCAACAAGCAGAGCTAGTTCGCGAGCTGAGGACACAGACTAAGAAAAAGCGGACTATAAAAGTCTATATAGGGCGTCTCTAGCGTGATATCGCGTGACGTCGGCCAGTCTTAGGGTTTGCTACAGGTCCCCAGTGCCGTGCGCCGAAGGTGGCATGAGGGCCGAGAAATTCGGCTGATACTACAGCGGGAATTTAGCAGGATGGCCTTGCACTATTCTAACGGATGTTCAAAAGGGGCAACGTCCCACGATACCTTCCGACACTTGTACGATGGGTCCGGAGCCATGTCATCATTTCATCGTGTATCGTGTTTATAGTTCTGCGAACGACCTACCGGTTGCAAGTCAGAGGGGGGGGTCTGGTCTGGCCCCAACGAGCGCGACGATGTTAAAGCAAACGATTTGTTTTGTACACCGGATGGACGTTCCTGGATGCCCCAGGATTCAGTTAGCCGCCGTCATATTGATCCCTCCAATAGTCCAGTGTATAAGCCCGATAATTGTTGGTTACGTACCAAATTATAAACCGACGATGCCGTGTGCTGTAATGAGCGATCTTCCGTCAGAAAGGGTTTGCAAAATGCTGAGGTCCACTAGCGGCTTGTCTCAGGCCCAGACGAATAATATGGAGTGCAGGGCTCAGAATCCCCTAGTAAGGCGGCACCCAATTAATTTCCACCGTAACTGCGACGCGGCAATGTGGAAGGTCAGCACGTCAAGTGAGACCTGCCTTCCCTCGTTCAATGCACTTTAGGCCTAGTCGCAAGTACTCCTGTGGATACGGTGATCACGACCCTGCGCAGGTGCCCCGTGGTTAGGTACAACGGAGATCTTGTCAGAATGGACTGCCTCTGGCTGGTCGCTACTGCCCGATTAGGCGCTGCTCATGTTTCACGCTCCCAATATTAGTCACGGGCCTGGAAGGGATGTGACCAGTCTATGACCAACCTTCAAGCCCCTTTACTTGCACACTAACTTGAAGGAGGGCAAATCCGTCCACCGTCCGGACAGTTATTTAGCTCTTGCCTCGCAAGCTCGGGATCGACACCTAGTCGGACTCGTGGACAAATGGATTTGTCCTCGTTCCTATGGCCATAACCTACAGGCTGGCGCCACGGTAATATCTTTTAAGAGGGGGGGACGGCGTCCTGGGTTAATGTCACGACGCCGGGGCTACGAAACGGGCCTCTTGTAGGTCATTCAGACCTCCACGCCACGTGGCCAGGGTAGTAGGGCATGGGGTATCTGGTGTACGGGCTTTTCTTAAATGAGTTACACCACCGAGTAATGGAATTTCAGCAAACCTGGCATCATTCGGAGAATATACCCTGCGGCTGCACCCAAAAGCCTAAACATCTAGGTCATTTGCGCAGTTTCGGGTCGTATGTTACTACAAATGCCTGGAGCACGTTCAGAATGCTCCGGGCGGGGTCCATTTATGTTGGGT'/>

    <sequence taxon='18' value='GCTTCTATTCCGGACCACCGTTGGGGTAGACTGCCGCAAAGCTACTCGAGTGTATAAGCATGCTTCATGATTCGTACTCCAGGAGTTACTAGCAGAAACACTGCCGGGAGTTGGGAAGTGGCAATCGGCGCCACAAGAAGTCAGAGTTTCAAGATGGTCGTAAAGATGCCCATTTGATTGGGCGCCACAGACTTTAGCACGACTCCTACAGTTTCGAGAAAACCCAGGTTTGTTCCGCCCCAATCTCAAGCCCTTGGTTAGAGGATGACTCTGGACAACGGGCAGTATCGACTTGGTACCCAGTGCGGAAGCGGCTAGCCAGACCCGACTATCATTCATCCCAGGGTCTACGTCGACAATCTGCCGTAACTGCGGTTCACGCGCCTAATACCAATATGACCTATTACGCGTTCTACTCAGAGGAAGTAAAGGTATGGCTGGTATGAGGTTGGCCCCATGTTTACCCATCGACGTGTTACTGGGAAACGTACGGTTTGCGCGTAGGCCTTAACTACAAAGAACACCTTGTATCCGTTTCTGACTACCGCCTCTCATCAACAAGCAGAGCTAGTTCGCGTGCTGAGGACACAGACTAAGAAAAAGCGGACTATAAAAGTCTATATAGGGCGTCTCTAGCGTGATATCGAGTGACGTCGGCCAGTCTTAGGGTTTGCTACAGGTCCCCAGTGCCGTGGGCCGAAGGTGGCATGAGGGCCGAGAAATTCGGCTGATACTACAGCGGGAATTTAGCAGGATGGCCTTGCACTATTCTAACGGATGTTCAAAAGGGGTAACGTCCCACGATACCTTCCGACACTTGTACGATGGGTCCGGAACGATGTCACCATTTCATCGTGTATCGTGCTTATAGTTCTGAGAACGACCTACCGGTTGCAAGTCAGAGGGGGGGGTCTGGTCTGGCCCCAATGAGCGCGACGATGTTAAAGCAAACGATTTGTTTTGTACACCGGATGGACGTTCCTGGATGCCCCAGGATTCAGTTAGCCGCCGTCATATTGATCCTTCCAATCGTCCAGTGTATAAGCCCGATAATTGTTGGTTACGTACCAAATTATAAACCGAAGATGCCGTGTGCTGTAATGAGCGATCTTCCGTCAGAAAGGGTTTGCAAAATGCTGAGGTCCACTAGCGGCTTGTCTCAGGCCGAGACGAATAATATGGAGTGCAGGGCTCAGAATCCCCTGGTAAGGCGGCACCCAATTAATTTCCACCGTAACTGCAACGCGGCAATGTGGAAGGTCAGCACGTCAAGTGAGACCTGCCTTCCCTCGTTCAATGCACTTTAGGCCTAGTCGCAAGTACTCCTGTGGATACGGTGATCACGACCCTGCGCAGGTGCCCCGTGGTTAGGTACAACGGAGATGTTGTCAGAATGGACTGCTTCTGGCTGGTCGCTACTGCTCGATTAGGCGCTGCTCATGTTTCACGCTCCCAATATTAGTCACGGGCCTGGAAGGGATGTGACCAGTCTATGACCAACCTTCAAGCCCCTTTACTTGCACACTAACCTGAAGGAGGGCAAATCCGTCCACCGTCCGGACAGTTATTTAGCTCTTGCCTCGCAAGCTCGGGATCGACACCTAGTCGGACTCGTGGACAAATGGATTTGTCCTCGTTCCTATGGCCATAACCTACAGGCTGGCGCCACGGTAACATCTTTTAAGAGGGGGGGACGGCGTCCTGGGTTAATGTCACGACGCCGCGGCTACGAAACGGGCCTCTTGTAGGTCATTCAGACCTCCACGCCACGCGGCCAGGGTAGTAGGGCATGGGGTATCTGGTGTACGGGCTTTTCTTAAATGAGTTACACCACCGAGTAGTGGAATTTCAGCAAACCCGGCATCATTCAGAGAATATACCCTGCGGCTGCACCCAAAAGCCTAAACATTTAGGTCATTTGCGCAGTTTCGGGTCGTATGTTACTACAAATGCCTGGAGCACGTTCAGAATGCTCCGGGCGGGGTCCATTTATGTTGGGT'/>

    <sequence taxon='24' value='GCTTCTATTCCGGACCACCGTTGGGGTAGACTGCCGCAAAGCTACTCGAGTGTATAAGCATGCTTCATGATTCGTACTCCAGGAGTTACTAGCAGAAACACTGCCGGGAGTTGGGAAGTGGCAATCGGCGCCACAAGAAGTCAGAGTTTCAAGATGGTCGTAAAGATGCCCATTTGATTGGGCGCCACAGACTTTAGCACGACTCCTACAGTTTCGAGAAAACCCAGGTTTGTTCCGCCCCAATCTCAAGCCCTTGGTTAGAGGATGACTCTGGACAACGGGCAGTATCGACTTGGTACCCAGTGCGGAAGCGGCTAGCCAGACCCGACTATCATTCATCCCAGGGTCTACGTCGACAATCTGCCGTAACTGCGGTTCACGCGCCTAATACCAATATGACCTATTACGCGTTCTACTCAGAGGAAGTAAAGGTATGGCTGGTATGAGGTTGGCCCCATGTTTACCCATCGACGTGTTACTGGGAAACGTACGGTTTGCGCGTAGGCCTTAACTACAAAGAACACCTTGTATCCGTTTCTGACTACCGCCTCTCATCAACGAGCAGAGCTAGTTCGCGTGCTGAGGACACAGACTAAGAAAAAGCGGACTATAAAAGTCTATATAGGGCGTCTCTAGCGTGATATCGAGTGACGTCGGCCAGTCTTAGGGTTTGCTACAGGTCCCCAGTGCCGTGGGCCGAAGGTGGCATGAGGGCCGAGAAATTCGGCTGATACTACAGCGGGAATTTAGCAGGATGGCCTTGCACTATTCTAACGGATGTTCAAAAGGGGTAACGTCCCACGATACCTTCCGACACTTGTACGATGGGTCCGGAACGATGTCACCATTTCATCGTGTATCGTGCTTATAGTTCTGAGAACGACCTACCGGTTGCAAGTCAGAGGGGGGGGTCTGGTCTGGCCCCAATGAGCGCGACGATGTTAAAGCAAACGATTTGTTTTGTACACCGGATGGACGTTCCTGGATGCCCCAGGATTCAGTTAGCCGCCGTCATATTGATCCTTCCAATCGTCCAGTGTATAAGCCCGATAATTGTTGGTTACGTACCAAATTATAAACCGAAGATGCCGTGTGCTGTAATGAGCGATCTTCCGTCAGAAAGGGTTTGCAAAATGCTGAGGTCCACTAGCGGCTTGTCTCAGGCCGAGACGAATAATATGGAGTGCAGGGCTCAGAATCCCCTGGTAAGGCGGCACCCAATTAATTTCCACCGTAACTGCAACGCGGCAATGTGGAAGGTCAGCACGTCAAGTGAGACCTGCCTTCCCTCGTTCAATGCACTTTAGGCCTAGTCGCAAGTACTCCTGTGGATACGGTGATCACGACCCTGCGCAGGTGCCCCGTGGTTAGGTACAACGGAGATGTTGTCAGAATGGACTGCTTCTGGCTGGTCGCTACTGCTCGATTAGGCGCTGCTCATGTTTCACGCTCCCAATATTAGTCACGGGCCTGGAAGGGATGTGACCAGTCTATGACCAACCTTCAAGCCCCTTTACTTGCACACTAACCTGAAGGAGGGCAAATCCGTCCACCGTCCGGACAGTTATTTAGCTCTTGCCTCGCAAGCTCGGGATCGACACCTAGTCGGACTCGTGGACAAATGGATTTGTCCTCGTTCCTATGGCCATAACCTACAGGCTGGCGCCACGGTAACATCTTTTAAGAGGGGGGGACGGCGTCCTGGGTTAATGTCACGACGCCGCGGCTACGAAACGGGCCTCTTGTAGGTCATTCAGACCTCCACGCCACGCGGCCAGGGTAGTAGGGCATGGGGTATCTGGTGTACGGGCTTTTCTTAAATGAGTTACACCACCGAGTAGTGGAATTTCAGCAAACCCGGCATCATTCAGAGAATATACCCTGCGGCTGCACCCAAAAGCCTAAACATTTAGGTCATTTGCGCAGTTTCGGGTCGTATGTTACTACAAATGCCTGGAGCACGTTCAGAATGCTCCGGGCGGGGTCCATTTATGTTGGGT'/>

    <sequence taxon='26' value='GCTTCTATTCCGGACCACCGTTGGGGTAGACTGCCGCAAAGCTACTCGAGTGTATAAGCATGCTTCATGATTCGTACTCCAGGAGTTACTAGCAGAAACACTGCCGGGAGTTGGGAAGTGGCAATCGGCGCCACAAGAAGTCAGAGTTTCAAGATGGTCGTAAAGATGCCCATTTGATTGGGCGCCACAGACTTTAGCACGACTCCTACAGTTTCGAGAAAACCCAGGTTTGTTCCGCCCCAATCTCAAGCCCTTGGTTAGAGGATGACTCTGGACAACGGGCAGTATCGACTTGGTACCCAGTGCGGAAGCGGCTAGCCAGACCCGACTATCATTCATCCCAGGGTCTACGTCGACAATCTGCCGTAACTGCGGTTCACGCGCCTAATACCAATATGACCTATTACGCGTTCTCCTCAGAGGAAGTAAAGGTATGGCTGGTATGAGGTTGGCCCCATGTTTACCCATCGACGTGTTACTGGGAAACGTACGGTTTGCGCGTAGGCCTTAACTACAAAGAACACCTTGTATCCGTTTCTGACTACCGCCTCTCATCAACGAGCAGAGCTAGTTCGCGTGCTGAGGACACAGACTAAGAAAAAGCGGACTATAAAAGTCTATATAGGGCGTCTCTAGCGTGATATCGAGTGACGTCGGCCAGTCTTAGGGTTTGCTACAGGTCCCCAGTGCCGTGGGCCGAAGGTGGTATGAGGGCCGAGAAATTCGGCTGATACTACAGCGGGAATTTAGCAGGATGGCCTTGCACTATTCTAACGGATGTTCAAAAGGGGTAACGTCCCACGATACCTTCCGACACTTGTACGATGGGTCCGGAACGATGTCACCATTTCATCGTGTATCGTGCTTATAGTTCTGAGAACGACCTACCGGTTGCAGGTCAGAGGGGGGGGTCTGGTCTGGCCCCAATGAGCGCGACGATGTTAAAGCAAACGATTTGTTTTGTACACCGGATGGACGTTCCTGGATGCCCCAGGATTCAGTTAGCCGCCGTCATATTGATCCTTCCAATCGTCCAGTGTATAAGCCCGATAATTGTTGGTTACGTACCAAATTATAAACCGAAGATGCCGTGTGCTGTAATGAGCGATCTTCCGTCAGAAAGGGTTTGCAAAATGCTGAGGTCCACTAGCGGCTTGTCTCAGGCCGAGACGAATAATATGGAGTGCAGGGCTCAGAATCCCCTGGTAAGGCGGCACCCAATTAATTTCCACCGTAACTGCAACGCGGCAATGTGGAAGGTCAGCACGTCAAGTGAGACCTGCCTTCCCTCGTTCAATGCACTTTAGGCCTAGTCGCAAGTACTCCTGTGGATACGGTGATCACGACCCTGCGCAGGTGCCCCGTGGTTAGGTACAACGGAGATGTTGTCAGAATGGACTGCTTCTGGCTGGTCGCTACTGCTCGATTAGGCGCTGCTCATGTTTCACGCTCCCAATATTAGTCACGGGCCTGGAAGGGATGTGACCAGTCTATGACCAACCTTCAAGCCCCTTTACTTGCACACTAACCTGAAGGAGGGCAAATCCGTCCACCGTCCGGACAGTTATTTAGCTCTTGCCTCGCAAGCTCGGGATCGACACCTAGTCGGACTCGTGGACAAATGGATTTGTCCTCGTTCCTATGGCCATAACCTACAGGCTGGCGCCACGGTAACATCTTTTAAGAGGGGGGGACGGCGTCCTGGGTTAATGTCACGACGCCGCGGCTACGAAACGGGCCTCTTGTAGGTCATTCAGACCTCCACGCCACGCGGCCAGGGTAGTAGGGCATGGGGTATCTGGTGTACGGGCTTTTCTTAAATGAGTTACACCACCGAGTAGTGGAATTTCAGCAAACCCGGCATCATTCAGAGAATATACCCTGCGGCTGCACCCAAAAGCCTAAACATTTAGGTCATTTGCGCAGTTTCGGGTCGTATGTTACTACAAATGCCTGGAGCACGTTCAGAATGCTCCGGGCGGGGTCCATTTATGTTGGGT'/>

    <sequence taxon='36' value='GCTTCTATTCCGGACCACCGTTGGGGTAGACTGCCGCAAAGCTACTCGAGTGTATAAGCATGCTTCATGATTCGTACTCCAGGAGTTACTAGCAGAAACACTGCCGGGAGTTGGGAAGTGGCAATCGGCGCCACAAGAAGTCAGAGTTTCAAGATGGTCGTAAAGATGCCCATTTGATTGGGCGCCACAGACTTTAGCACGACTCCTACAGTTTCGAGAAAACCCAGGTTTGTTCCGCCCCAATCTCAAGCCCTTGGTTAGAGGATGACTCTGGACAACGGGCAGTATCGACTTGGTACCCAGTGCGGAAGCGGCTAGCCAGACCCGACTATCATTCATCCCAGGGTCTACGTCGACAATCTGCCGTAACTGCGGTTCACGCGCCTAATACCAATATGACCTATTACGCGTTCTCCTCAGAGGAAGTAAAGGTATGGCTGGTATGAGGTTGGCCCCATGTTTACCCATCGACGTGTTACTGGGAAACGTACGGTTTGCGCGTAGGCCTTAACTACAAAGAACACCTTGTATCCGTTTCTGACTACCGCCTCTCATCAACGAGCAGAGCTAGTTCGCGTGCTGAGGACACAGACTAAGAAAAAGCGGACTATAAAAGTCTATATAGGGCGTCTCTAGCGTGATATCGAGTGACGTCGGCCAGTCTTAGGGTTTGCTACAGGTCCCCAGTGCCGTGGGCCGAAGGTGGTATGAGGGCCGAGAAATTCGGCTGATACTACAGCGGGAATTTAGCAGGATGGCCTTGCACTATTCTAACGGATGTTCAAAAGGGGTAACGTCCCACGATACCTTCCGACACTTGTACGATGGGTCCGGAACGATGTCACCATTTCATCGTGTATCGTGCTTATAGTTCTGAGAACGACCTACCGGTTGCAGGTCAGAGGGGGGGTTCTGGTCTGGCCCCAATGAGCGCGACGATGTTAAAGCAAACGATTTGTTTTGTACACCGGATGGACGTTCCTGGATGCCCCAGGATTCAGTTAGCCGCCGTCATATTGATCCTTCCAATCGTCCAGTGTATAAGCCCGATAATTGTTGGTTACGTACCAAATTATAAACCGAAGATGCCGTGTGCTGTAATGAGCGATCTTCCGTCAGAAAGGGTTTGCAAAATGCTGAGGTCCACTAGCGGCTTGTCTCAGGCCGAGACGAATAATATGGAGTGCAGGGCTCAGAATCCCCTGGTAAGGCGGCACCCAATTAATTTCCACCGTAACTGCAACGCGGCAATGTGGAAGGTCAGCACGTCAAGTGAGACCTACCTTCCCTCGTTCAATGCACTTTAGGCCTAGTCGCAAGTACTCCTGTGGATACGGTGATCACGACCCTGCGCAGGTGCCCCGTGGTTAGGTACAACGGAGATGTTGTCAGAATGGACTGCTTCTGGCTGGTCGCTACTGCTCGATTAGGCGCTGCTCATGTTTCACGCTCCCAATATTAGTCACGGGCCTGGAAGGGATGTGACCAGTCTATGACCAACCTTCAAGCCCCTTTACTTGCACACTAACCTGAAGGAGGGCAAATCCGTCCACCGTCCGGACAGTTATTTAGCTCTTGCCTCGCAAGCTCGGGATCGACACCTAGTCGGACTCGTGGACAAATGGATTTGTCCTCGTTCCTATGGCCATAACCTACAGGCTGGCGCCACGGTAACATCTTTTAAGAGGGGGGGACGGCGTCCTGGGTTAATGTCACGACGCCGCGGCTACGAAACGGGCCTCTTGTAGGTCATTCAGACCTCCACGCCACGCGGCCAGGGTAGTAGGGCATGGGGTATCTGGTGTACGGGCTTTTCTTAAATGAGTTACACCACCGAGTAGTGGAATTTCAGCAAACCCGGCATCATTCAGAGAATATACCCTGCGGCTGCACCCAAAAGCCTAAACATTTAGGTCATTTGCGCAGTTTCGGGTCGTATGTTACTACAAATGCCTGGAGCACGTTCAGAATGCTCCGGGCGGGGTCCATTTATGTTGGGT'/>

    <sequence taxon='41' value='GCTTCTATTCCGGACCACCGTTGGGGTAGACTGCCGCAAAGCTACTCGAGTGTATAAGCATGCTTCATGATTCGTACTCCAGGAGTTACTAGCAGAAACACTGCCGGGAGTTGGGAAGTGGCAATCGGCGCCACAAGAAGTCAGAGTTTCAAGATGGTCGTAAAGATGCCCATTTGATTGGGCGCCACAGACTTTAGCACGACTCCTACAGTTTCGAGAAAACCCAGGTTTGTTCCGCCCCAATCTCAAGCCCTTGGTTAGAGGATGACTCTGGACAACGGGCAGTATCGACTTGGTACCCAGTGCGGAAGCGGCTAGCCAGACCCGACTATCATTCATCCCAGGGTCTACGTCGACAATCTGCCGTAACTGCGGTTCACGCGCCTAATACCAATATGACCTATTACGCGTTCTCCTCAGAGGAAGTAAAGGTATGGCTGGTATGAGGTTGGCCCCATGTTTACCCATCGACGTGTTACTGGGAAACGTACGGTTTGCGCGTAGGCTTTAACTACAAAGAACACCTTGTATCCGTTTCTGACTACCGCCTCTCATCAACGAGCAGAGCTAGTTCGCGTGCTGAGGACACAGACTAAGAAAAAGCGGACTATAAAAGTCTACATAGGGCGTCTCTAGCGTGATATCGAGTGACGTCGGCCAGTCTTAGGGTTTGCTACAGGTCCCCAGTGCCGTGGGCCGAAGGTGGTATGAGGGCCGAGAAATTCGGCTGATACTACAGCGGGAATTTAGCAGGATGGCCTTGCACTATTCTAACGGATGTTCAAAAGGGGTAACGTCCCACGATACCTTCCGACACTTGTACGATGGGTCCGGAACGATGTCACCATTTCATCGTGTATCGTGCTTATAGTTCTGAGAACGACCTACCGGTTGCAGGTCAGAGGGGGGGTTCTGGTCTGGCCCCAATGAGCGCGACGATGTTAAAGCAAACGATTTGTTTTGTACACCGGATGGACGTTCCTGGATGCCCCAGGATTCAGTTAGCCGCCGTCATATTGATCCTTCCAATCGTCCAGTGTATAAGCCCGATAATTGTTGGTTACGTACCAAATTATAAACCGAAGATGCCGTGTGCTGTAATGAGCGATCTTCCGTCAGAAAGGGTTTGCAAAATGCTGAGGTCCACTAGCGGCTTGTCTCAGGCCGAGACGAATAATATGGAGTGCAGGGCTCAGAATCCCCTGGTAAGGCGGCACCCAATTAATTTCCACCGTAACTGCAACGCGGCAATGTGGAAGGTCAGCACGTCAAGTGAGACCTACCTTCCCTCGTTCAATGCACTTTAGGCCTAGTCGCAAGTACTCCTGTGGATACGGTGATCACGACCCTGCGCAGGTGCCCCGTGGTTAGGTACAACGGAGATGTTGTCAGAATGGACTGCTTCTGGCTGGTCGCTACTGCTCGATTAGGCGCTGCTCATGTTTCACGCTCCCAATATTAGTCACGGGCCTGGAAGGGATGTGACCAGTCTATGACCAACCTTCAAGCCCCTTTACTTGCACACTAACCTGAAGGAGGGCAAATCCGTCCACCGTCCGGACAGTTATTTAGCTCTTGCCTCGCAAGCTCGGGATCGACACCTAGTCGGACTCGTGGACAAATGGATTTGTCCTCGTTCCTATGGCCATAACCTACAGGCTGGCGCCACGGTAACATCTTTTAAGAGGGGGGGACGGCGTCCTGGGTTAATGTCACGACGCCGCGGCTACGAAACGGGCCTCTTGTAGGTCATTCAGACCTCCACGCCACGCGGCCAGGGTAGTAGGGCATGGGGTATCTGGTGTACGGGCTTTTCTTAAATGAGTTACACCACCGAGTAGTGGAATTTCAGCAAACCCGGCATCATTCAGAGAATATACCCTGCGGCTGCACCCAAAAGCCTAAACATTTAGGTCATTTGCGCCGTTTCGGGTCGTATGTTACTACAAATGCCTGGAGCACGTTCAGAATGCTCCGGGCGGGGTCCATTTATGTTGGGT'/>

    <sequence taxon='70' value='GCTTCTATTCCGGACCACCGTTGGGGTAGACTGCCGCAAAGCTACTTGAGTGTATAAGCATGCTTCATGATTCGTACTCCAGGAGTTACTAGCAGAAACACTGCCGGGAGTTGGGAAGTGGCAATCGGCGCCACAAGAAGTCAGAGTTTCAAGATGGTCGTAAAGATGCCCATTTGATTGGGCGCCACAGACTTTAGCACGACTCCTACAGTTTCGAGAAAACCCAGGTTTGTTCCGCCCCAATCTCAAGCCCTTGGTTAGAGGATGACTCTGGACAACGGGCAGTATCGACTTGGTACCCAGTGCGGAAGCGGCTAGCCAGACCCGACTATCATTCATCCCAGGGTCTACGTCGACAATCTGCCGTAACTGCGGTTCACGCGCCTAATACCAATATGACCTATTACGCGTTCTCCTCAGAGGAAGTAAAGGTATGGCTGGTATGAGGTTGGCCCCATGTTTACCCATCGACGTGTTACTGGGAAACGTACGGTTTGCGCGTAGGCTTTAACTACAAAGAACACCTTGTATCCGTTTCTGACTACCGCCTCTCATCAACGAGCAGAGCTAGTTCGCGTGCTGAGGACACAGACTAAGAAAAAGCGGACTATAAAAGTCTACATAGGGCGTCTCTAGCGTGATATCGAGTGACGTCGGCCAGTCTTAGGGTTTGCTACAGGTCCCCAGTGCCGTGGGCCGAAGGTGGTATGAGGGCCGAGAAATTCGGCTGATACTACAGCGGGAATTTAGCAGGATGGCCTTGCACTATTCTAACGGATGTTCAAAAGGGGTAACGTCCCACGATACCTTCCGACACTTGTACGATGGGTCCGGAACGATGTCACCATTTCATCGTGTATCGTGCTTATAGTTCTGAGAACGACCTACCGGTTGCAGGTCAGAGGGGGGGTTCTGGTCTGGCCCCAATGAGCGCGACGATGTTAAAGCAAACGATTTGTTTTGTACACCGGATGGACGTTCCTGGATGCCCCAGGATTCAGTTAGCCGCCGTCATATTGATCCTTCCAATCGTCCAGTGTATAAGCCCGATAATTGTTGGTTACGTACCAAATTATAAACCGAAGATGCCGTGTGCTGTAATGAGCGATCTTTCGTCAGAAAGGGTTTGCAAAATGCTGAGGTCCACTAGCGGCTTGTCTCAGGCCGAGACGAATAATATGGAGTGCAGGGCTCAGAATCCCCTGGTAAGGCGGCACCCAATTAATTTCCACCGTAACTGCAACGCGGCAATGTGGAAGGTCAGCACGTCAAGTGAGACCTACCTTCCCTCGTTCAATGCACTTTAGGCCTAGTCGCAAGTACTCCTGTGGATACGGTGATCACGACCCTGCGCAGGTGCCCCGTGGTTAGGTACAACGGAGATGTTGTCAGAATGGACTGCTTCTGGCTGGTCGCTACTGCTCGATTAGGCGCTGCTCATGTTTCACGCTCCCAATATTAGTCACGGGCCTGGAAGGGATGTGACCAGTCTATGACCAACCTTCAAGCCCCTTTACTTGCACACTAACCTGAAGGAGGGCAAATCCGTCCACCGTCCGGACAGTTATTTAGCTCTTGCCTCGCAAGCTTGGGATCGACACCTAGTCGGACTCGTGGACAAATGGATTTGTCCTCGTTCCTATGGCCATAACCTACAGGCTGGCGCCACGGTAACATCTTTTAAGAGGGGGGGACGGCGTCCTGGGTTAATGTCACGACGCCGCGGCTACGAAACGGGCCTCTTGTAGGTCATTCAGACCTCCACGCCACGCGGCCAGGGTAGTAGGGCATGGGGTATCTGGTGTACGGGCTTTTCTTAAATGAGTTACACCACCGAGTAGTGGAATTTCAGCAAACCCGGCATCATTCAGAGAATATACCCTGCGGCTGCACCCAAAAGCCTAAACATTTAGGTCATTTGCGCCGTTTCGGGTCGTATGTTACTACAAATGCCTGGAGCACGTTCAGAATGCTCCGGGCGGGGTCCATTTATGTTGGGT'/>

    <sequence taxon='158' value='GCTTCTATTCCGGACCACCGTTGGGGTAGACTGCCGCAAAGCTACTTGAGTGTATAAGCATGCTTCATGATTCGTACTCCAGGAGTTACTAGCAGAAACACTGCCGGGAGTTGGGAAGTGGCAATCGGCGCCACAAGAAGTCAGAGTTTCAAGATGGTCGTAAAGATGCCCATTTGATTGGGCGCCACAGACTTTAGCACGACTCCTACAGTTTCGAGAAAACCCAGGTTTGTTCCGCCCCAATCTCAAGCCCTTGGTTAGAGGATGACTCTGGACAACGGGCAGTATCGACTTGGTACCCAGTGCGGAAGCGGCTAGCCAGACCCGACTATCATTCATCCCAGGGTCTACGTCGACAATCTGCCGTGACTGCGGTTCACGCGCCTAATACCAATATGACCTATTACACGTTCTCCTCAGAGGAAGTAAAGGTATGGCTGGTATGAGGTTGGCCCCATGTTTACCCATCGACGTGTTACTGGGAAACGTACGGTTTGCGCGTAGGCTTTGACTACAAAGAACACCTTGTATCCGTTTCTGACTACCGCCTCTCATCAACGAGCAGAGCTAGTTCGCGTGCTGAGGACACAGACTAAGAAAAAGCGGACTATAAAAGTCTACATAGGGCGTCTCTAGCGTGATATCGAGTGACGTCGGCCAGTCTTAGGGTTTGCTACAGGTCCCCAGTGCCGTGGGCCGAAGGTGGTATGAGGGCCGAGAAATTCGGCTGATACTACAGCGGGAATTTAGCAGGATGGCCTTGCACTATTCTAACGGATGTTCAAAAGGGGTAACGTCCCACGATACATTCCGACACTTGTACGATGGGTCCGGAACGATGTCACCATTTCATCGTGTATCGCGCTTATCGTTCTGAGAACGACCTACCGGTTGCAGGTCAGAGGGGGGGTTCTGGTCTGGACCCAATGAGCGCGACGATGTTAAAGCAAACGATTTGTTTTGTACACCGGATGGACGTTCCTGGATGCCCCAGGATTCAGTTAGCCGCCGTCATATTGATCCTTCCAATCGTCCAGTGTATAAGCCCGATAATTGTTGGTTACGTACCAAATTATAAACCGAAGATGCCGTGTGCTGTAATGAGCGATCTTTCGTCAGAAAGGGTTTGCAAAATGCTGAGGTCCACTAGCGGCTTGTCTCAGGCCGAGACGAATAATATGGAGTGCAGGGCTCAGAATCCCCTGGTAAGGCGGCACCCAATTAATTTCCACCGTAACTGCAACGCGGCAATGTGGAAGGTCAGCACGTCAAGTGAAACCTACCTTCCCTCGTTCAATGCACTTTAGGCCTAGTCGCAAGTACTCCTGTGGATACGGTGATCACGACCCTGCGCAGGTGCCCCGTGGTTAGGTACAACGGAGATGTTGTCAGAATGGACTGCTTCTGGCTGGTCGCTACTGCTCGATTAGGCGCTGCTCATGTTTCACGCTCCCAATATTAGTCACGGGCCTGGAAGGGATGTGACCAGTCTATGACCAACCTTCAAGCCCCTTTACTTGCACACTAACCTGAAGGAGGGCAAATCCGTCCACCGTCCGGACAGTTATTTAGCTCTTGCCTCGCAAGCTTGGGATCGACACCTAGTCGGACTCGTGGACAAATGGATTTGTCCTCGTTCCTATGGCCATAACCTACAGGCTGGCGCCACGGTAACATCTTTTAAGAGGGGGGGACGGCGTCCTGGGTTAATGTCACGACGCCGCGGCTACGAAACGGGCCTCTTGTAGGTCATTCAGACCTCCACGCCAAGCGGCCAGGGTAGTAGGGCATGGGGTATCTGGTGTACGGGCTTTTCTTAAATGAGTTACACCACCGAGTAGTGGAATTTCAGCAAACCCGGCATCATTCAGAGAATATACCCTGCGGCTGCACCCAAAAGCCTAAACATTTAGGTCATTTGCGCCGTTTCGGGTCGTATGTTACTACAAATGCCTGGAGCACGTTCAGAATGCTCCGGGCGGGGTCCATTTATGTTGGGT'/>

    <sequence taxon='77' value='GCTTCTATTCCGGACCACCGTTGGGGTAGACTGCCGCAAAGCTACTTGAGTGTATAAGCATGCTTCATGATTCGTACTCCAGGAGTTACTAGCAGAAACACTGCCGGGAGTTGGGAAGTGGCAATCGGCGCCACAAGAAGTCAGAGTTTCAAGATGGTCGTAAAGATGCCCATTTGATTGGGCGCCACAGACTTTAGCACGACTCCTACAGTTTCGAGAAAACCCAGGTTTGTTCCGCCCCAATCTCAAGCCCTTGGTTAGAGGATGACTCTGGACAACGGGCAGTATCGACTTGGTACCCAGTGCGGAAGCGGCTAGCCAGACCCGACTATCATTCATCCCAGGGTCTACGTCGACAATCTGCCGTAACTGCGGTTCACGCGCCTAATACCAATATGACCTATTACGCGTTCTCCTCAGAGGAAGTAAAGGTATGGCTGGTATGAGGTTGGCCCCATGTTTACCCATCGACGTGTTACTGGGAAACGTACGGTTTGCGCGTAGGCTTTAACTACAAAGAACACCTTGTATCCGTTTCTGACTACCGCCTCTCATCAACGAGCAGAGCTAGTTCGCGTGCTGAGGACACAGACTAAGAAAAAGCGGACTATAAAAGTCTACATAGGGCGTCTCTAGCGTGATATCGAGTGACGTCGGCCAGTCTTAGGGTTTGCTACAGGTCCCCAGTGCCGTGGGCCGAAGGTGGTATGAGGGCCGAGAAATTCGGCTGATACTACAGCGGGAATTTAGCAGGATGGCCTTGCACTATTCTAACGGATGTTCAAAAGGGGTAACGTCCCACGATACCTTCCGACACTTGTACGATGGGTCCGGAACGATGTCACCATTTCATCGTGTATCGTGCTTATAGTTCTGAGAACGACCTACCGGTTGCAGGTCAGAGGGGGGGTTCTGGTCTGGCCCCAATGAGCGCGACGATGTTAAAGCAAACGATTTGTTTTGTACACCGGATGGACGTTCCTGGATGCCCCAGGATTCAGTTAGCCGCCGTCATATTGATCCTTCCAATCGTCCAGTGTATAAGCCCGATAATTGTTGGTTACGTACCAAATTATAAACCGAAGATGCCGTGTGCTGTAATGAGCGATCTTTCGTCAGAAAGGGTTTGCAAAATGCTGAGGTCCACTAGCGGCTTGTCTCAGGCCGAGACGAATAATATGGAGTGCAGGGCTCAGAATCCCCTGGTAAGGCGGCACCCAATTAATTTCCACCGTAACTGCAACGCGGCAATGTGGAAGGTCAGCACGTCAAGTGAGACCTACCTTCCCTCGTTCAATGCACTTTAGGCCTAGTCGCAAGTACTCCTGTGGATACGGTGATCACGACCCTGCGCAGGTGCCCCGTGGTTAGGTACAACGGAGATGTTGTCAGAATGGACTGCTTCTGGCTGGTCGCTACTGCTCGATTAGGCGCTGCTCATGTTTCACGCTCCCAATATTAGTCACGGGCCTGGAAGGGATGTGACCAGTCTATGACCAACCTTCAAGCCCCTTTACTTGCACACTAACCTGAAGGAGGGCAAATCCGTCCACCGTCCGGACAGTTATTTAGCTCTTGCCTCGCAAGCTTGGGATCGACACCTAGTCGGACTCGTGGACAAATGGATTTGTCCTCGTTCCTATGGCCATAACCTACAGGCTGGCGCCACGGTAACATCTTTTAAGAGGGGGGGACGGCGTCCTAGGTTAATGTCACGACGCCGCGGCTACGAAACGGGCCTCTTGTAGGTCATTCAGACCTCCACGCCACGCGGCCAGGGTAGTAGGGCATGGGGTATCTGGTGTACGGGCTTTTCTTAAATGAGTTACACCACCGAGTAGTGGAATTTCAGCAAACCCGGCATCATTCAGAGAATATACCCTGCGGCTGCACCCAAAAGCCTAAACATTTAGGTCATTTGCGCCGTTTCGGGTCGTATGTTACTACAAATGCCTGGAGCACGTTCAGAATGCTCCGGGCGGGGTCCATTTATGTTGGGT'/>

    <sequence taxon='78' value='GCTTCTATTCCGGACCACCGTTGGGGTAGACTGCCGCAAAGCTACTTGAGTGTATAAGCATGCTTCATGATTCGTACTCCAGGAGTTACTAGCAGAAACACTGCCGGGAGTTGGGAAGTGGCAATCGGCGCCACAAGAAGTCAGAGTTTCAAGATGGTCGTAAAGATGCCCATTTGATTGGGCGCCACAGACTTTAGCACGACTCCTACAGTTTCGAGAAAACCCAGGTTTGTTCCGCCCCAATCTCAAGCCCTTGGTTAGAGGATGACTCTGGACAACGGGCAGTATCGACTTGGTACCCAGTGCGGAAGCGGCTAGCCAGACCCGACTATCATTCATCCCAGGGTCTACGTCGACAATCTGCCGTAACTGCGGTTCACGCGCCTAATACCAATATGACCTATTACGCGTTCTCCTCAGAGGAAGTAAAGGTATGGCTGGTATGAGGTTGGCCCCATGTTTACCCATCGACGTGTTACTGGGAAACGTACGGTTTGCGCGTAGGCTTTAACTACAAAGAACACCTTGTATCCGTTTCTGACTACCGCCTCTCATCAACGAGCAGAGCTAGTTCGCGTGCTGAGGACACAGACTAAGAAAAAGCGGACTATAAAAGTCTACATAGGGCGTCTCTAGCGTGATATCGAGTGACGTCGGCCAGTCTTAGGGTTTGCTACAGGTCCCCAGTGCCGTGGGCCGAAGGTGGTATGAGGGCCGAGAAATTCGGCTGATACTACAGCGGGAATTTAGCAGGATGGCCTTGCACTATTCTAACGGATGTTCAAAAGGGGTAACGTCCCACGATACCTTCCGACACTTGTACGATGGGTCCGGAACGATGTCACCATTTCATCGTGTATCGTGCTTATAGTTCTGAGAACGACCTACCGGTTGCAGGTCAGAGGGGGGGTTCTGGTCTGGCCCCAATGAGCGCGACGATGTTAAAGCAAACGATTTGTTTTGTACACCGGATGGACGTTCCTGGATGCCCCAGGATTCAGTTAGCCGCCGTCATATTGATCCTTCCAATCGTCCAGTGTATAAGCCCGATAATTGTTGGTTACGTACCAAATTATAAACCGAAGATGCCGTGTGCTGTAATGAGCGATCTTTCGTCAGAAAGGGTTTGCAAAATGCTGAGGTCCACTAGCGGCTTGTCTCAGGCCGAGACGAATAATATGGAGTGCAGGGCTCAGAATCCCCTGGTAAGGCGGCACCCAATTAATTTCCACCGTAACTGCAACGCGGCAATGTGGAAGGTCAGCACGTCAAGTGAGACCTACCTTCCCTCGTTCAATGCACTTTAGGCCTAGTCGCAAGTACTCCTGTGGATACGGTGATCACGACCCTGCGCAGGTGCCCCGTGGTTAGGTACAACGGAGATGTTGTCAGAATGGACTGCTTCTGGCTGGTCGCTACTGCTCGATTAGGCGCTGCTCATGTTTCACGCTCCCAATATTAGTCACGGGCCTGGAAGGGATGTGACCAGTCTATGACCAACCTTCAAGCCCCTTTACTTGCACACTAACCTGAAGGAGGGCAAATCCGTCCACCGTCCGGACAGTTATTTAGCTCTTGCCTCGCAAGCTTGGGATCGACACCTAGTCGGACTCGTGGACAAATGGATTTGTCCTCGTTCCTATGGCCATAACCTACAGGCTGGCGCCACGGTAACATCTTTTAAGAGGGGGGGACGGCGTCCTAGGTTAATGTCACGACGCCGCGGCTACGAAACGGGCCTCTTGTAGGTCATTCAGACCTCCACGCCACGCGGCCAGGGTAGTAGGGCATGGGGTATCTGGTGTACGGGCTTTTCTTAAATGAGTTACACCACCGAGTAGTGGAATTTCAGCAAACCCGGCATCATTCAGAGAATATACCCTGCGGCTGCACCCAAAAGCCTAAACATTTAGGTCATTTGCGCCGTTTCGGGTCGTATGTTACTACAAATGCCTGGAGCACGTTCAGAATGCTCCGGGCGGGGTCCATTTATGTTGGGT'/>

    <sequence taxon='84' value='GCTTCTATTCCGGACCACCGTTGGGGTAGACTGCCGCAAAGCTACTTGAGTGTATAAGCATGCTTCATGATTCGTACTCCAGGAGTTACTAGCAGAAACACTGCCGGGAGTTGGGAAGTGGCAATCGGCGCCACAAGAAGTCAGAGTTTCAAGATGGTCGTAAAGATGCCCATTTGATTGGGCGCCACAGACTTTAGCACGACTCCTACAGTTTCGAGAAAACCCAGGTTTGTTCCGCCCCAATCTCAAGCCCTTGGTTAGAGGATGACTCTGGACAACGGGCAGTATCGACTTGGTACCCAGTGCGGAAGCGGCTAGCCAGACCCGACTATCATTCATCCCAGGGTCTACGTCGACAATCTGCCGTAACTGCGGTTCACGCGCCTAATACCAATATGACCTATTACGCGTTCTCCTCAGAGGAAGTAAAGGTATGGCTGGTATGAGGTTGGCCCCATGTTTACCCATCGACGTGTTACTGGGAAACGTACGGTTTGCGCGTAGGCTTTAACTACAAAGAACACCTTGTATCCGTTTCTGACTACCGCCTCTCATCAACGAGCAGAGCTAGTTCGCGTGCTGAGGACACAGACTAAGAAAAAGCGGACTATAAAAGTCTACATAGGGCGTCTCTAGCGTGATATCGAGTGACGTCGGCCAGTCTTAGGGTTTGCTACAGGTCCCCAGTGCCGTGGGCCGAAGGTGGTATGAGGGCCGAGAAATTCGGCTGATACTACAGCGGGAATTTAGCAGGATGGCCTTGCACTATTCTAACGGATGTTCAAAAGGGGTAACGTCCCACGATACCTTCCGACACTTGTACGATGGGTCCGGAACGATGTCACCATTTCATCGTGTATCGTGCTTATAGTTCTGAGAACGACCTACCGGTTGCAGGTCAGAGGGGGGGTTCTGGTCTGGCCCCAATGAGCGCGACGATGTTAAAGCAAACGATTTGTTTTGTACACCGGATGGACGTTCCTGGATGCCCCAGGATTCAGTTAGCCGCCGTCATATTGATCCTTCCAATCGTCCAGTGTATAAGCCCGATAATTGTTGGTTACGTACCAAATTATAAACCGAAGATGCCGTGTGCTGTAATGAGCGATCTTTCGTCAGAAAGGGTTTGCAAAATGCTGAGGTCCACTAGCGGCTTGTCTCAGGCCGAGACGAATAATATGGAGTGCAGGGCTCAGAATCCCCTGGTAAGGCGGCACCCAATTAATTTCCACCGTAACTGCAACGCGGCAATGTGGAAGGTCAGCACGTCAAGTGAGACCTACCTTCCCTCGTTCAATGCACTTTAGGCCTAGTCGCAAGTACTCCTGTGGATACGGTGATCACGACCCTGCGCAGGTGCCCCGTGGTTAGGTACAACGGAGATGTTGTCAGAATGGACTGCTTCTGGCTGGTCGCTACTGCTCGATTAGGCGCTGCTCATGTTTCACGCTCCCAATATTAGTCACGGGCCTGGAAGGGATGTGACCAGTCTATGACCAACCTTCAAGCCCCTTTACTTGCACACTAACCTGAAGGAGGGCAAATCCGTCCACCGTCCGGACAGTTATTTAGCTCTTGCCTGGCAAGCTTGGGATCGACACCTAGTCGGACTCGTGGACAAATGGATTTGTCCTCGTTCCTATGGCCATAACCTACAGGCTGGCGCCACGGTAACATCTTTTAAGAGGGGGGGACGGCGTCCTAGGTTAATGTCACGACGCCGCGGCTACGAAACGGGCCTCTTGTAGGTCATTCAGACCTCCACGCCACGCGGCCAGGGTAGTAGGGCATGGGGTATCTGGTGTACGGGCTTTTCTTAAATGAGTTACACCACCGAGTAGTGGAATTTCAGCAAACCCGGCATCATTCAGAGAATATACCCTGCGGCTGCACCCAAAAGCCTAAACATTTGGGTCATTTGCGCCGTTTCGGGTCGTATGTTACTACAAATGCCTGGAGCACGTTCAGAATGCTCCGGGCGGGGTCCATTTATGTTGGGT'/>

    <sequence taxon='93' value='GCTTCTATTCCGGACCACCGTTGGGGTAGACTGCCGCAAAGCTACTTGAGTGTATAAGCATGCTTCATGATTCGTACTCCAGGAGTTACTAGCAGAAACACTGCCGGGAGTTGGGAAGTGGCAATCGGCGCCACAAGAAGTCAGAGTTTCAAGATGGTCGTAAAGATGCCCATTTGATTGGGCGCCACAGACTTTAGCACGACTCCTACAGTTTCGAGAAAACCCAGGTTTGTTCCGCCCCAATCTCAAGCCCTTGGTTAGAGGATGACTCTGGACAACGGGCAGTATCGACTTGGTACCCAGTGCGGAAGCGGCTAGCCAGACCCGACTATCATTCATCCCAGGGTCTACGTCGACAATCTGCCGTAACTGCGGTTCACGCGCCTAATACCAATATGACCTATTACGCGTTCTCCTCAGAGGAAGTAAAGGTATGGCTGGTATGAGGTTGGCCCCATGTTTACCCATCGACGTGTTACTGGGAAACGTACGGTTTGCGCGTAGGCTTTAACTACAAAGAACACCTTGTATCCGTTTCTGACTACCGCCTCTCATCAACGAGCAGAGCTAGTTCGCGTGCTGAGGACACAGACTAAGAAAAAGCGGACTATAAAAGTCTACATAGGGCGTCTCTAGCGTGATATCGAGTGACGTCGGCCAGTCTTAGGGTTTGCTACAGGTCCCCAGTGCCGTGGGCCGAAGGTGGTATGAGGGCCGAGAAATTCGGCTGATACTACATCGGGAATTTAGCAGGATGGCCTTGCACTATTCTAACGGATGTTCAAAAGGGGTAACGTCCCACGATACCTTCCGACACTTGTACGATGGGTCCGGAACGATGTCACCATTTCATCGTGTATCGTGCTTATAGTTCTGAGAACGACCTACCGGTTGCAGGTCAGAGGGGGGGTTCTGGTCTGGCCCCAATGAGCGCGACGATGTTAAAGCAAACGATTTGTTTTGTACACCGGATGGACGTTCCTGGATGCCCCAGGATTCAGTTAGCCGCCGTCATATTGATCCTTCCAATCGTCCAGTGTATAAGCCCGATAATTGTTGGTTACGTACCAAATTATAAACCGAAGATGCCGTGTGCTGTAATGAGCGATCTTTCGTCAGAAAGGGTTTGCAAAATGCTGAGGTCCACTAGCGGCTTGTCTCAGGCCGAGACGAATAATATGGAGTGCAGGGCTCAGAATCCCCTGGTAAGGCGGCACCCAATTAATTTCCACCGTAACTGCAACGCGGCAATGTGGAAGGTCAGCACGTCAAGTGAGACCTACCTTCCCTCGTTCAATGCACTTTAGGCCTAGTCGCAAGTACTCCTGTGGATACGGTGATCACGACCCTGCGCAGGTGCCCCGTGGTTAGGTACAACGGAGATGTTGTCAGAATGGACTGCTTCTGGCTGGTCGCTACTGCTCGATTAGGCGCTGCTCATGTTTCACGCTCCCAATATTAGTCACGGGCCTGGAAGGGATGTGACCAGTCTATGACCAACCTTCAAGCCCCTTTACTTGCACACTAACCTGAAGGAGGGCAAATCCGTCCACCGTCCGGACAGTTATTTAGCTCTTGCCTGGCAAGCTTGGGATCGACACCTAGTCGGACTCGTGGACAAATGGATTTGTCCTCGTTCCTATGGCCATAACCTACAGGCTGGCGCCACGGTAACATCTTTTAAGAGGGGGGGACGGCGTCCTAGGTTAATGTCACGACGCCGCGGCTACGAAACGGGCCTCTTGTAGGTCATTCAGACCTCCACGCCACGCGGCCAGGGTAGTAGGGCATGGGGTATCTGGTGTACGGGCTTTTCTTAAATGAGTTACACCACCGAGTAGTGGAATTTCAGCAAACCCGGCATCATTCAGAGAATATACCCTGCGGCTGCACCCAAAAGCCTAAACATTTGGGTCATTTGCGCCGTTTCGGGTCGTATGTTACTACAAATGCCTGGAGCACGTTCAGAATGCTCCGGGCGGGGTCCATTTATGTTGGGT'/>

    <sequence taxon='111' value='GCTTCTATTCCGGACCACCGTTGGGGTAGACTGCCGCAAAGCTACTTGAGTGTATAAGCATGCTTCATGATTCGTACTCCAGGAGTTACTAGCAGAAACACTGCCGGGAGTTGGGAAGTGGCAATCGGCGCCACAAGAAGTCAGAGTTTCAAGATGGTCGTAAAGATGCCCATTTGATTGGGCGCCACAGACTTTAGCACGACTCCTACAGTTTCGAGAAAACCCAGGTTTGTTCCGCCCCAATCTCAAGCCCTTGGTTAGAGGATGACTCTGGACAACGGGCAGTATCGACTTGGTACCCAGTGCGGAAGCGGCTAGCCAGACCCGACTATCATTCATCCCAGGGTCTACGTCGACAATCTGCCGTAACTGCGGTTCACGCGCCTAATACCAATATGACCTATTACGCGTTCTCCTCAGAGGAAGTAAAGGTATGGCTGGTATGAGGTTGGCCCCATGTTTACCCATCGACGTGTTACTGGGAAACGTACGGTTTGCGCGTAGGCTTTAACTACAAAGAACACCTTGTATCCGTTTCTGACTACCGCCTCTCATCAACGAGCAGAGCTAGTTCGCGTGCTGAGGACACAGACTAAGAAAAAGCGGACTATAAAAGTCTACATAGGGCGTCTCTAGCGTGATATCGAGTGACGTCGGCCAGTCTTAGGGTTTGCTACAGGTCCCCAGTGCCGTGGGCCGAAGGTGGTATGAGGGCCGAGAAATTCGGCTGATACTACATCGGGAATTTAGCAGGATGGCCTTGCACTATTCTAACGGATGTTCAAAAGGGGTAACGTCCCACGATACCTTCCGACACTTGTACGATGGGTCCGGAACGATGTCACCATTTCATCGTGTATCGTGCTTATAGTTCTGAGAACGACCTACCGGTTGCAGGTCAGAGGGGGGGTTCTGGTCTGGCCCCAATGAGCGCGACGATGTTAAAGCAAACGATTTGTTTTGTACACCGGATGGACGTTCCTGGATGCCCCAGGATTCAGTTAGCCGCCGTCATATTGATCCTTCCAATCGTCCAGTGTATAAGCCCGATAATTGTTGGTTACGTACCAAATTATAAACCGAAGATGCCGTGTGCTGTAATGAGCGATCTTTCGTCAGAAAGGGTTTGCAAAATGCTGAGGTCCACTAGCGGCTTGTCTCAGGCCGAGACGAATAATATGGAGTGCAGGGCTCAGAATCCCCTGGTAAGGCGGCACCCAATTAATTTCCACCGTAACTGCAACGCGGCAATGTGGAAGGTCAGCACGTCAAGTGAGACCTACCTTCCCTCGTTCAATGCACTTTAGGCCTAGTCGCAAGTACTCCTGTGGATACGGTGATCACGACCCTGCGCAGGTGCCCCGTGGTTAGGTACAACGGAGATGTTGTCAGAATGGACTGCTTCTGGCTGGTCGCTACTGCTCGATTAGGCGCTGCTCATGTTTCACGCTCCCAATATTAGTCACGGGCCTGGAAGGGATGTGACCAGTCTATGACCAACCTTCAAGCCCCTTTACTTGCACACTAACCTGAAGGAGGGCAAATCCGTCCACCGTCCGGACAGTTATTTAGCTCTTGCCTGGCAAGCTTGGGATCGACACCTAGTCGGACTCGTGGACAAATGGATTTGTCCTCGTTCCTATGGCCATAACCTACAGGCTGGCGCCACGGTAACATCTTTTAAGAGGGGGGGACGGCGTCCTAGGTTAATGTCACGACGCCGCGGCTACGAAACGGGCCTCTTGTAGGTCATTCAGACCTCCACGCCACGCGGCCAGGGTAGTAGGGCATGGGGTATCTGGTGTACGGGCTTTTCTTAAATGAGTTACACCACCGAGTAGTGGAATTTCAGCAAACCCGGCATCATTCAGAGAATATACCCTGCGGCTGCACCCAAAAGCCTAAACATTTGGGTCATTTGCGCCGTTTCGGGTCGTATGTTACTACAAATGCCTGGAGCACGTTCAGAATGCTCCGGGCGGGGTCCATTTATGTTGGGT'/>

    <sequence taxon='153' value='GCTTCTATTCCGGACCACCGTTGGGGTAGACTGCCGCAAAGCTACTTGAGTGTATAAGCATGCTTCATGATTCGTACTCCAGGAGTTACTAGCAGAAACACTGCCGGGAGTTGGGAAGTGGCAATCGGCGCCACAAGAAGTCAGAGTTTCAAGATGGTCGTAAAGATGCCCATTTGATTGGGCGCCACAGACTTTAGCACGACTCCTACAGTTTCGAGAAAACCCAGGTTTGTTCCGCCCCAATCTCAAGCCCTTGGTTAGAGGATGACTCTGGACAACGGGCAGTATCGACTTGGTACCCAGTGCGGAAGCGGCTAGCCAGACCCGACTATCATTCATCCCAGGGTCTACGTCGACAATCTGCCGTAACTGCGGTTCACGCGCCTAATACCAATATGACCTATTACGCGTTCTCCTCAGAGGAAGTAAAGGTATGGCTGGTATGAGGTTGGCCCCATGTTTACCCATCGACGTGTTACTGGGAAACGTACGGTTTGCGCGTAGGCTTTAACTACAAAGAACACCTTGTATCCGTTTCTGACTACCGCCTCTCATCAACGAGCAGAGCTAGTTCGCGTGCTGAGGACACAGACTAAGAAAAAGCGGACTATAAAAGTCTACATAGGGCGTCTCTAGCGTGATATCGAGTGACGTCGGCCAGTCTTAGGGTTTGCTACAGGTCCCCAGTGCCGTGGGCCGAAGGTGGTATGAGGGCCGAGAAATTCGGCTGATACTACATCGGGAATTTAGCAGGATGGCCTTGCACTATTCTAACGGATGTTCAAAAGGGGTAACGTCCCACGATACCTTCCGACACTTGTACGATGGGTCCGGAACGATGTCACCATTTCATCGTGTATCGTGCTTATAGTTCTGAGAACGACCTACCGGTTGCAGGTCAGAGGGGGGGTTCTGGTCTGGCCCCAATGAGCGCGACGATGTTAAAGCAAACGATTTGTTTTGCACACCGGATGGACGTTCCTGGATGCCCCAGGATTCAGTTAGCCGCCGTCATATTGATCCTTCCAATCGTCCAGTGTATAAGCCCGATAATTGTTGGTTACGTACCAAATTATAAACCGAAGATGCCGTGTGCTGTAATGAGCGATCTTTCGTCAGAAAGGGTTTGCAAAATGCTGAGGTCCACTAGCGGCTTGTCTCAGGCCGAGACGAATAATATGGAGTGCAGGGCTCAGAATCCCCTGGTAAGGCGGCACCCAATTAATTTCCACCGTAACTGCAACGCGGCAATGTGGAAGGTCAGCACGTCAAGTGAGACCTACCTTCCCTCGTTCAATGCACTTTAGGCCTAGTCGCAAGTACTCCTGTGGATACGGTGATCACGACCCTGCGCAGGTGCCCCGTGGTTAGGTACAACGGAGATGTTGTCAGAATGGACTGCTTCTGGCTGGTCGCTACTGCTCGATTAGGCGCTGCTCATGTTTCACGCTCCCAATATTAGTCACGGGCCTGGAAGGGATGTGACCAGTCTATGACCAACCTTCAAGCCCCTTTACTTGCACACTAACCTGAAGGAGGGCAAATCCGTCCACCGTCCGGACAGTTATTTAGCTCTTGCCTGGCAAGCTTGGGATCGACACCTAGTCGGACTCGTGGACAAATGGATTTGTCCTCGTTCCTATGGCCATAACCTACAGGCTGGCGCCACGGTAACATCTTTTAAGAGGGGGGGACGGCGTCCTAGGTTAATGTCACGACGCCGCGGCTACGAAACGGGCCTCTTGTAGGTCATTCAGACCTCCACGCCACGCGGCCAGGGTAGTAGGGCATGGGGTATCTGGTGTACGGGCTTTTCTTAAATGAGTTACACCACCGAGTAGTGGAATTTCAGCAAACCCGGCATCATTCAGAGAATATACCCTGCGGCTGCACCCAAAAGCCTAAACATTTGGGTCATTTGCGCCGTTTCGGGTCGTATGTTACTACAAATGCCTGGAGCACGTTCAGAATGCTCCGGGCGGGGTCCATTTATGTTGGGT'/>

    <sequence taxon='37' value='GCTTCTATTCCGGACCACCGTTGGGGTAGACTGCCGCAAAGCTACTCGAGTGTATAAGCATGCTTCATGATTCGTACTCCAGGAGTTACTAGCAGAAACACTGCCGGGAGTTGGGAAGTGGCAATCGGCGCCACAAGAAGTCAGAGTTTCAAGATGGTCGTAAAGATGCCCATTTGATTGGGCGCCACAGACTTTAGCACGACTCCTACAGTTTCGGGAAAACCCAGGTTTGTTCCGCCCCAATCTCAAGCCCTTGGCTAGAGGATGACTCTGGACAACGGGCAGTATCGACTTGGTACCCAGTGCGGAAGCGGCTAGCCAGACCCGACTATCATTCATCCCAGGGTCTACGTCGACAATCTGCCGTAACTGCGGTTCACGCGCCTAATACCAATATGACCTATTACGCGTTCTCCTCAGAGGAAGTAAAGGTATGGCTGGTATGAGGTTGGCCCCATGTTTACCCATCGACGTGTTACTGGGAAACGTACGGTTTGCGCGTAGGCTTTAACTACAAAGAACACCTTGTATCCGTTTCTGACTACCGCCTCTCATCAACGAGCAGAGCTAGTTCGCGTGCTGAGGACACAGACTAAGAAAAAGCGGACTATAAAAGTCTATATAGGGCGTCTCTAGCGTGATATCGAGCGACGTCGGCCAGTCTTAGGGTTTGCTACAGGTCCCCAGTGCCGTGGGCCGAAGGTGGTATGAGGGCCGAGAAATTCGGCTGATACTACAGCGGGAATTTAGCAGGATGGCCATGCACTATTCTAACGGATGTTCAAAAGGGGTAACGTCCCACGATACCTTCCGACACTTGTACGATGGGTCCGGAACGATGTCACCATTTCATCGTGTATCGTGCTTATAGTTCTGAGAACGACCTACCGGTTGCAGGTCAGAGGGGGGGTTCTGGTCTGGCCCCAATGAGCGCGACGATGTTAAAGCAAACGATTTGTTTTGTACACCGGATGGACGTTCCTGGATGCCCCAGGATTCAGTTAGCCGCCGTCATATTGATCCTTCCAATCGTCCAGTGTATAAGCCCGATAATTGTTGGTTACGTACCAAATTATAAACCGAAGATGCCGTCTGCTGTAATGAGCGATCTTCCGTCAGAAAGGGTTTGCAAAATGCTGAGGTCCACTAGCGGCTTGTCTCAGGCCGAGACGAATAATATGGAGTGCAGGGCTCAGAATCCCCTGGTAAGGCGGCACCCAATTAATTTCCACCGTAACTGCAACGCGGCAATGTGGAAGGTCAGCACGTCAAGTGAGACCTACCTTCCCTCGTTCAATGCACTTTAGGCCTAGTCGCAAGTACTCCTGTGGATACGGTGATCACGACCCTGCGCAGGTGCCCCGTGGTTAGGTACAACGGAGATGTTGTCAGAATGGACTGCTTCTGGCTGGTCGCTACTGCTCGATTAGGCGCTGCTCATGTTTCACGCTCCCAATATTAGTCACGGGCCTGGAAGGGATGTGACCAGTCTATGACCAACCTTCAAGCCCCTTTACTTGCACACTGACCTGAAGGAGGGCAAATCCGTCCACCGTCCGGACAGTTATTTAGCTCTTGCCTCGCAAGCTCGGGATCGACACCTAGTCGGACTCGTGGACAAATGGATTTGTCCTCGTTCCTATGGCCATAACCTACAGGCTGGCGCCACGGTAACATCTTTTAAGAGGGGGGGACGGCGTCCTGGGTTAATGTCACGACGCCGCGGCTACGAAACGGGCCTCTTGTAGGTCATTCAGACCTCCACGCCCCGCGGCCAGGGTAGTAGGGCATGGGGTATCTGGTGTACGGGCTTTTCTTAAATGAGTTACACCACCGAGTAGTGGAATTTCAGCAAACCCGGCATCATTCAGAGAATATACCCTGCGGCTGCACCCAAAAGCCTAAACATTTAGGTCATTTGCGCAGTTTCGGGTCGTATGTTACTACAAATGCCTGGAGCACGTTCAGAATGCTCTGGGCGGGGTCCATTTATGTTGGGT'/>

    <sequence taxon='63' value='GCTTCTATTCCGGACCACCGTTGGGGTAGACTGCCACAAAGCTACTCGAGTGTATAAGCATGCTTCATGATTCGTACTCCAGGAGTTACTAGCAGAAACACTGCCGGGAGTTGGGAAGTGGCAATCGGCGCCACAAGAAGTCAGAGTTTCAAGATGGTCGTAAAGATGCCCATTTGATTGGGCGCCACAGACTTTAGCACGACTCCTACAGTTTCGAGAAAACCCAGGTTTGTTCCGCCCCAATCTCAAGCCCTTGGTTAGAGGATGACTTTGGACAACGGGCAGTATCGACTTGGTACCCAGTGCGGAAGCGGCTAGCCAGACCCGACTATCATTCATCCCAGGGTCTACGTCGACAATCTGCCGTAACTGCGGTTCACGCGCCTAATACCAATATGACCTATTACGCGTTCTACTCAGAGGAAGTAAAGGTATGGCTGGTATGAGGTTGGCCCCATGTTTACCCATCGACGTGTTACTGGGAAACGTACGGTTTGCGCGTAGGCCTTAACTACAAAGAACGCCTTGTATTCGTTTCTGACTACCGCCTCTCATCAACGAGCAGAGCTAGTTCGCGTGCTGAGGACACAGACTAAGAAAAAGCGGACTATAAAAGTCTATATAGGGCGTCTCTAGCGTGATATCGAGTGACGTCGGCCAGTCTTAGGGTTTGCTACAGGTCCCCAGTGCCGTGGGCCGAAGGTGGCATGAGGGCCGAGAAATTCGGCTGATACTACAGCGGGAATTTAGCAGGATGGCCTTGCACTATTCTAACGGATGTTCAAAAGGGGTAACGTCCCACGATACCTTCCGACACTTGTACGATGGGTCCGGAACGATGTCACCATTCCATCGTGTATCGTGCTTATAGTTCTGAGAACGACCTACCGGTTGCAAGTCAGAGGGGGGGGTCTGGTCTGGCCCCAATGAGCGCGACGATGTTAAAGCAAACGATTTGTTTTGTACACCGGATGGACGTTCCTGGATGCCCCAGGATTCAGTTAGCCGCCGTCATATTGATCCTTCCAATCGTCCAGTGTATAAGCCCGATAATTGTTGGTTACGTACCAAATTATAAACCGAAGATGCCGTGTGCTGTAATAAGCGATCTTCTGTCAGAAAGGGTTTGCAAAATGCTGAGGTCCACTAGCGGCTTGTCTCAGGCCGAGACGAATAATATGGAGTGCAGGGCTCAGAATCCCCTGGTAAGGCGGCACCCAATTAATTTCCACCGTAACTGCAACGCGGCAATGTGGAAGGTCAGCACGTCAAGTGAGACCTGCCTTCCCTCGTTCAATGCACTCTAGGCCTAGTCGCAAGTACTCCTGTGGATACGGTGATCACGACCCTGCGCAGGTGCCCCGTGGTTAGGTACAACGGAGATGTTGTCAGAATGGACTGCTTCTGGCTGGTCGCTACTGCTCGATTAGGCGCTGCTCATGTTTCACGCTCCCAATATTAGTCACGGGCCTGGAAGGAACGTGACCAGTCTATGACCAACCTTCAAGCCCCTTTACTTGCACACTAACCTGAAGGAGGGCAAATCCGTCCACCGTCCGGACAGTTATTTAGCTCTTGCCTCGCAAGCTCGGGATCGACACCTAGTCGGACTCGTGGACAAACGGATTTGTCCTCGTTCCTATGGCCATAACCTACAGACTGGCGCCACGGTAACATCTTTTAAGAGGGGGGGACGGCGTCCTGGGTTAATGTCACGACGCCGCGGCTACGAAACGGGCCTCTTGTAGGTCATTCAGACCTCCACGCCACGCGGCCAGGGTAGTAGGGCATGGGGTATCTGGTGTACGGGCTTTTCTTAAATGAGTTACACCACCGAGTAGTGGAATTTCAGCAAACCCGGCATCATTCAGAGCATATACCCTGCGGCTGCACCCAAAAGCCTAAACATTTAGGTCGTTTGCGCAGTTTCGGGTCGTATGTTACTACAAATGCCTGGAGCACGTTCAGAATGCTCCGGGCGGGGTCCATTTATGTTGGGT'/>

    <sequence taxon='64' value='ACTTCTATTCCGGACCACCGTTGGGGTAGACTGCCACAAAGCTACTCGAGTGTATAAGCATGCTTCATGATTCGTACTCCAGGAGTTACTAGCAGAAACACTGCCGGGAGTTGGGAAGTGGCAATCGGCGCCACAAGAAGTCAGAGTTTCAAGATGGTCGTAAAGATGCCCATTTGATTGGGCGCCACAGCCTTTAGCACGACTCCTACAGTTTCGAGAAAACCCAGGTTTGTTCCGCCCCAATCTCAAGCCCTTGGTTAGAGGATGACTTTGGACAACGGGCAGTATCGACTTGGTACCAAGTGCGGAAGCGGCTAGCCAGACCCGACTATCATTCATCCCAGGGTCTACGTCGACAATCTGCCGTAACTGCGGTTCACGCGCCTAATACCAATATGACCTATTACGCGTTCTACTCTGAGGAAGTAAAGGTATGGCTGGTATGAGGTTGGCCCCATGTTTACCCATCGACGTGTTACTGGGAAACGTACGGTTTGCGCGTAGGCCTTAACTACAAAGAACGCCTTGTATTCGTTTCTGACTACCGCCACTCATCAACGAGCAGAGCTAGTTCGCGTGCTGAGGACACAGACTAAGAAAAAGCGGACTATAAAAGTCTATATAGGGCGTCTCTAGCGTGATATCGAGTGACGTCGGCCAGTCTTAGGGTTTGCTACAGGTCCCCAGTGCCGTGGGCCGAAGGTGGCATGAGGGCCGAGAAATTCGGCTGATACTACAGCGGGAATTTAGCAGGATGGCCTTGCACTATTCTAACGGATGTTCAAAAGGGGTAACGTCCCACGATACCTTCCGACACTTGTACGATGGGTCCGGAACGATGTCACCATTTCATCGTGTATCGTGCTTATAGCTCTGAGAACGACCTACCGGTTGCAAGTCAGAGGGGGGGGTCTGGTCTGGCCCCAATGAGCGCGACGATGTTAAAGCAAACGATTTGTTTTGTACACCGGATGGACGTTCCTGGATGCCCCAGGATTCAGTTAGCCGCCGTCATATTAATCCTTCCAATCGTCCAGTGTATAAGCCCGATAATTGTTGGTTACGTACCAAATTGTAAACCGAAGATGCCGTGTGCTGTAATAAGCGATCTTCTGTCAGAAAGGGTTTGCAAAATGCTGAGGTCCACTAGCGGCTTGTCTCAGGCCGAGACGAATAATATGGAGTGCAGGGCTCAGAATCCCCTGGTAAGGCGGCACCCAATTAATTTCCACCGTAACTGCAACGCGGCAATGTGGAAGGTCAGCACGTCAAGTGAGACCTGCCTTCCCTCGTTCAATGCACTCTAGGCCTAGTCGCAAGTACTCCTGTGGATACGGTGATCACGACCCTGCGCAGGTGCCCCGTGGTTAGGTACAACGGAGATGTTGTCAGAATGGACTGCTTCTGGCTGGTCGCTACTGCTCGATTAGGCGCTGCTCATGTTTCACGCTCCCAATATTAGTCACGGGCCTGGAAGGAACGTGACCAGTCTATGACCAACCTTCAAGCCCCTTTACTTGCACACTAACCTGAAGGAGGGCAAATCCGTCCACCGTCCGGACAGTTATTTAGCTCTTGCCTCGCAAGCTCGGGATCGACACCTAGTCGGACTCGTGGACAAATGGATTTGTCCTCGTTCCTATGGCCATAACCTACAGGCTGGCGCCACGGTAACACCTTTTAAGAGGGGGGGACGGCGTCCTGGGTTAATGTCACGACGCCGCGGCTACGAAACGGGCCTCTTGTAGGTCATTCAGACCTCCACGCCACGCGGCCAGGGTAGTAGGGCATGGGGTATCTGGTGTACGGGCTTTTCTTAAATGAGTTACACCACCGAGTAGTGGAATTTCAGCAAACCCGGCATCATTCAGAGAATATACCCTGCGGCTGCACCCAAAAGCCTAAACATTTAGGTCGTTTGCGCAGTTTCGGGTCGTATGTTACTACAAATGCCTGGAGCACGTTCAGAATGCTCCGGGCGGGGTCCATTTATGTTGGGT'/>

    <sequence taxon='73' value='GCTTCTATTCCGGACCACCGTTGGGGTAGACTGCCACAAAGCTACTCGAGTGTATAAGCATGCTTCATGATTCGTACTCCAGGAGTTACTAGCAGAAACACTGCCGGGAGTTGGGAAGTGGCAATCGGCGCCACAAGAAGTCAGAGTTTCAAGATGGTCGTAAAGATGCCCATTTGATGGGGCGCCACAGACTTTAGCACGACTCCTACAGTTTCGAGAAAACCCAGGTTTGTTCCGCCCCAATCTCAAGCCCTTGGTTAGAGGATGACTTTGGACAACGGGCAGTATCGACTTGGTACCCAGTGCGGAAGCGGCTAGCCAGACCCGACTATCATTCATCCCAGGGTCTACGTCGACAATCTGCCGTAACTGCGGTTCACGCGCCTAATACCAATATGACCTATTACGCGTTCTACTCAGAGGAAGTAAAGGTATGGCTGGTATAAGGTTGGCCCCATGTTTACCCATCGACGTGTTACTGGGAAACGTACGGTTTGCGCGTAGGCCTTAACTACAAAGAACACCTTGTATTCGTTTCTGACTACCGCTTCTCATCAACGAGCAGAGCTAGTTCGCGTGCTGAGGACACAGACTAAGAAAAAGCGGACTATAAAAGTCTATGTAGGGCGTCTCTAGCGTGATATCGAGTGACGTCGGCCAGTCTTAGGGTTTGCTACAGGTCCCCAGTGCCGTGGGCCGAAGGTGGCATGAGGGCCGAGAAATTCGGCTGATACTACAGCGGGAATTTAGCAGGATGGCCTTGCACTATTCTAACGGATGTTCAAAAGGGGTAACGTCCCACGATACCTTCCGACACTTGTACGATGGGTCCGGAACGATGTCACCATTTCATCGTGTATCGTGCTTATAGTTCTGAGAACGACCTACCGGTTGCAAGTCAGAGGGGGGGGTCTGGTCTGGCCCCAATGAGCGCGACGATGTTAAAGCAAACGATTTGTTTTGTACACCGGATGGACGTTCCTGGATGCCCCAGGATTCAGTTAGCCGCCGTCATATTGATCCTTCCAATCGTCCAGTGTATAAGCCCGATAATTGTTGGTTACGTACCAAATTATAAACCGAAGATGCCGTGTGCTGTAATGAGCGATCTTCCGTCAGAAAGGGTTTGCAAAATGCTGAGGTCCACTAGCGGCTTGTCTCAGGCCGAGACGAATAATATGGAGTGCAGAGCTCAGAATCCACTGGTAAGGCGGCACCCAATTAATTTCCACCGTAACTGCAACGCGGCAATGTGGAAGGTCAGCACGTCAAGTGAGACCTGCCTTCCCTCGTTCAGTGCACTTTAGGCCTAGTCGCAAGTACTCCTGTGGATACGGTGATCACGACCCTGCGCAGGTGCCCCGTGGTTAGGTACAACGGAGATGTTGTCAGAATGGACTGCTTCTGGCTGGTCGCTACTGCTCGATTAGGCGCTGCTCATGTTTCACGCTCCCAATATTAGTCACGGGCCTGGAAGGGACGTGACCAGTCTATGACCAACCTTCAAGCCCCTTTACTTGCACACTAACCTGAAGGAGGGCAAATCCGTCCACCGTCCGGACAGTTATTTAGCTCTTGCCTCGCAAGCTCGGGATCGACACCTAGTCGGACTCGTGGACAAATGGATTTGTCCTCGTTCCTATGGCCATAACCTACAGGCTGGCGCCACGGTAACATCTTTTAAGAGGGGGGGACGGCGTCCTGGGTTAATGTCACGACGCCGCGGCTACGAAACGGGCCTCTTGTAGGTCATTCAGACCTCCACGCCACGCGGCCAGGGTAGTAGGGCATGGGGTATCTGGTATACGGGCTTTTCTTAAATGAGTTACACCACCGAGTAGTGGAATTTCAGCAAACCCGGCATCATTCAGAGAATATACCCTGCGGCTGCACCCAAAAGCCTAAACATTTAGGTCGTTTGCGCAGTTTCGGGTCGTATGTTACTACAAATGCCTGGAGCACGTTCAGAATGCTCCGGGCGGGGTCCATTTATGTTGGGT'/>

    <sequence taxon='76' value='GCTTCTATTCCGGACCACCGTTGGGGTAGACTGCCACAAAGCTACTCGAGTGTATAAGCATGCTTCATGATTCGTACTCCAGGAGTTACTAGCAGAAACACTGCCGGGAGTTGGGAAGTGGCAATCGGCGCCACAAGAAGTCAGAGTTTCAAGATGGTCGTAAAGATGCCCATTTGATGGGGCGCCACAGACTTTAGCACGACTCCTACAGTTTCGAGAAAACCCAGGTTTGTTCCGCCCCAATCTCAAGCCCTTGGTTAGAGGATGACTATGGACAACGGGCAGTATCGACTTGGTACCCAGTGCGGAAGCGGCTAGCCAGACCCGACTATCATTCATCCCAGGGTCTACGTCGACAATCTGCCGTAACTGCGGTTCACGCGCCTAATACCAATATGACCTATTACGCGTTCTACTCAGAGGAAGTAAAGGTATGGCTGGTATAAGGTTGGCCCCATGTTTACCCATCGACGTGTTACTGGGAAACGTACGGTTTGCGCGTAGGCCTTAACTACAAAGAACACCTTGTATTCGTTTCTGACTACCGCTTCTCATCAACGAGCAGAGCTAGTTCGCGTGCTGAGGACACAGACTAAGAAAAAGCGGACTATAAAAGTCTATGTAGGGCGTCTCTAGCGTGATATCGAGTGACGTCGGCCAGTCTTAGGGTTTGCTACAGGTCCCCAGTGCCGTGGGCCGAAGGTGGCATGAGGGCCGAGAAATTCGGCTGATACTACAGCGGGAATTTAGCAGGATGGCCTTGCACTATTCTAACGGATGTTCAAAAGGGGTAACGTCCCACGATACCTTCCGACACTTGTACGATGGGTCCGGAACGATGTCACCATTTCATCGTGTATCGTGCTTATAGTTCTGAGAACGACCTACCGGTTGCAAGTCAGAGGGGGGGGTCTGGTCTGGCCCCAATGAGCGCGACGATGTTAAAGCAAACGATTTGTTTTGTACACCGGATGGACGTTCCTGGATGCCCCAGGATTCAGTTAGCCGCCGTCATATTGATCCTTCCAATCGTCCAGTGTATAAGCCCGATAATTGTTGGTTACGTACCAAATTATAAACCGAAGATGCCGTGTGCTGTAATGAGCGATCTTCCGTCAGAAAGGGTTTGCAAAATGCTGAGGTCCACTAGCGGCTTGTCTCAGGCCGAGACGAATAATATGGAGTGCAGAGCTCAGAATCCACTGGTAAGGCGGCACCCAATTAATTTCCACCGTAACTGCAACGCGGCAATGTGGAAGGTCAGCACGTCAAGTGAGACCTGCCTTCCCTCGTTCAGTGCACTTTAGGCCTAGTCGCAAGTACTCCTGTGGATACGGTGATCACGACCCTGCGCAGGTGCCCCGTGGTTAGGTACAACGGAGATGTTGTCAGAATGGACTGCTTCTGGCTGGTCGCTACTGCTCGATTAGGCGCTGCTCATGTTTCACGCTCCCAATATTAGTCACGGGCCTGGAAGGGACGTGACCAGTCTATGACCAAACTTCAAGCCCCTTTACTTGCACACTAACCTGAAGGAGGGCAAATCCGTCCACCGTCCGGACAGTTATTTAGCTCTTGCCTCGCAAGCTCGGGATCGACACCTAGTCGGACTCGTGGACAAATGGATTTGTCCTCGTTCCTATGGCCATAACCTACAGGCTGGCGCTACGGTAACATCTTTTAAGAGGGGGGGACGGCGTCCTGGGTTAATGTCACGACGCCGCGGCTACGAAACGGGCCTCTTGTAGGTCATTCAGACTTCCACGCCACGCGGCCAGGGTAGTAGGGCATGGGGTATCTGGTATACGGGCTTTTCTTAAATGAGTTACACCACCGAGTAGTGGAATTTCAGCAAACCCGGCATCATTCAGAGAATATACCCTGCGGCTGCACCCAAAAGCCTAAACATTTAGGTCGTTTGCGCAGTTTCGGGTCGTATGTTACTACAAATGCCTGGAGCACGTTCAGAATGCTCCGGGCGGGGTCCATTTATGTTGGGT'/>

    <sequence taxon='102' value='GCTTCTATTCCGGACCACCGTTGGGGTAGACTGCCACAAAGCTACTCGAGTGTATAAGCATGCTTCATGATTCGTACTCCAGGAGTTACTAGCAGAAACACTGCCGGGAGTTGGGAAGTGGCAATCGGCGCCACAAGAAGTCAGAGTTTCAAGATGGTCGTAAAGATGCCCATTTGATGGGGCGCCACAGACTTTAGCACGACTCCTACAGTTTCGAGAAAACCCAGGTTTGTTCCGCCCCAATCTCAAGCCCTTGGTTAGAGGATGACTATGGACAACGGGCAGTATCGACTTGGTACCCAGTGCGGAAGCGGCTAGCCAGACCCGACTATCATTCATCCCAGGGTCTACGTCGACAATCTGCCGTAACTGCGGTTCACGCGCCTAATACCAATATGACCTATTACGCGTTCTACTCAGAGGAAGTAAAGGTATGGCTGGTATAAGGTTGGCCCCATGTTTACCCATCGACGTGTTACTGGGAAACGTACGGTTTGCGCGTAGGCCTTAACTACAAAGAACACCTTGTATTCGTTTCTGACTACCGCTTCTCATCAACGAGCAGAGCTAGTTCGCGTGCTGAGGACACAGACTAAGAAAAAGCGGACTATAAAAGTCTATGTAGGGCGTCTCTAGCGTGATATCGAGTGACGTCGGCCAGTCTTAGGGTTTGCTACAGGTCCCCAGTGCCGTGGGCCGAAGGTGGCATGAGGGCCGAGAAATTCGGCTGATACTACAGCGGGAATTTAGCAGGATGGCCTTGCACTATTCTAACGGATGTTCAAAAGGGGTAACGTCCCACGATACCTTCCGACACTTGTACGATGGGTCCGGAACGATGTCACCATTTCATCGTGTATCGTGCTTATAGTTCTGAGAACGACCTACCGGTTGCAAGTCAGAGGGGGGGGTCTGGTCTGGCCCCAATGAGCGCGACGATGTTAAAGCAAACGATTTGTTTTGTACACCGGATGGACGTTCCTGGATGCCCCAGGATTCAGTTAGCCGCCGTCATATTGATCCTTCCAATCGTCCAGTGTATAAGCCCGATAATTGTTGGTTACGTACCAAATTATAAACCGAAGATGCCGTGTGCTGTAATGAGCGATCTTCCGTCAGAAAGGGTTTGCAAAATGCTGAGGTCCACTAGCGGCTTGTCTCAGGCCGAGACGAATAATATGGAGTGCAGAGCTCAGAATCCACTGGTAAGGCGGCACCCAATTAATTTCCACCGTAACTGCAACGCGGCAATGTGGAAGGTCAGCACGTCAAGTGAGACCTGCCTTCCCTCGTTCAGTGCACTTTAGGCCTAGTCGCAAGTACTCCTGTGGATACGGTGATCACGACCCTGCGCAGGTGCCCCGTGGTTAGGTACAACGGAGATGTTGTCAGAATGGACTGCTTCTGGCTGGTCGCTACTGCTCGATTAGGCGCTGCTCATGTTTCACGCTCCCAATATTAGTCACGGGCCTGGAAGGGACGTGACCAGTCTATGACCAAACTTCAAGCCCCTTTACTTGCACACTAACCTGAAGGAGGGCAAATCCGTCCACCGTCCGGACAGTTATTTAGCTCTTGCCTCGCAAGCTCGGGATCGACACCTAGTCGGACTCGTGGACAAATGGATTTGTCCTCGTTCCTATGGCCATAACCTACAGGCTGGCGCTACGGTAACATCTTTTAAGAGGGGGGGACGGCGTCCTGGGTTAATGTCACGACGCCGCGGCTACGAAACGGGCCTCTTGTAGGTCATTCAGACTTCCACGCCACGCGGCCAGGGTAGTAGGGCATGGGGTATCTGGTATACGGGCTTTTCTTAAATGAGTTACACCACCGAGTAGTGGAATTTCAGCAAACCCGGCATCATTCAGAGAATATACCCTGCGGCTGCACCCAAAAGCCTAAACATTTAGGTCGTTTGCGCAGTTTCGGGTCGTATGTTACTACAAATGCCTGGAGCACGTTCAGAATGCTCCGGGCGGGGTCCATTTATGTTGGGT'/>

    <sequence taxon='105' value='GCTTCTATTCCGGACCACCGTTGGGGTAGACTGCCACAAAGCTACTCGAGTGTATAAGCATGCTTCATGATTCGTACTCCAGGAGTTACTAGCAGAAACACTGCCGGGAGTTGGGAAGTGGCAATCGGCGCCACAAGAAGTCAGAGTTTCAAGATGGTCGTAAAGATGCCCATTTGATGGGGCGCCACAGACTTTAGCACGACTCCTACAGTTTCGAGAAAACCCAGGTTTGTTCCGCCCCAATCTCAAGCCCTTGGTTAGAGGATGACTATGGACAACGGGCAGTATCGACTTGGTACCCAGTGCGGAAGCGGCTAGCCAGACCCGACTATCATTTATCCCAGGGTCTACGTCGACAATCTGCCGTAACTGCGGTTCAAGCGCCTAATACCAATATGACCTATTACGCGTTCTACTCAGAGGAAGTAAAGGTATGGCTGGTATAAGGTTGGCCCCATGTTTACCCATCGACGTGTTACTGGGAAACGTACGGTTTGCGCGTAGGCCTTAACTACAAAGAACACCTTGTATTCGTTTCTGACTACCGCTTCTCATCAACGAGCAGAGCTAGTTCGCGTGCTGAGGACACAGACTAAGAAAAAGCGGACTATAAAAGTCTATGTAGGGCGTCTCTAGCGTGATATCGAGTGACGTCGGCCAGTCTTAGGGTTTGCTACAGGTCCCCAGTGCCGTGGGCCGAAGGTGGCATGAGGGCCGAGAAATTCGGCTGATACTACAGCGGGAATTTAGCAGGATGGCCTTGCACTATTCTAACGGATGTTCAAAAGGGGTAACGTCCCACGATACCTTCCGACACTTGTACGATGGGTCCGGAACGATGTCACCATTTCATCGTGTATCGTGCTTATAGTTCTGAGAACGACCTACCGGTTGCAAGTCAGAGGGGGGGGTCTGGTCTGGCCCCAATGAGCGCGACGATTTTAAAGCAAACGATTTGTTTTGTACACCGGATGGACGTTCCTGGATGCCCCAGGATTCAGTTAGCCGCCGTCATATTGATCCTTCCAATCGTCCAGTGTATAAGCCCGATAATTGTTGGTTACGTACCAAATTATAAACCGAAGATGCCGTGTGCTGTAATGAGCGATCTTCCGTCAGAAAGGGTTTGCAAAATGCTGAGGTCCACTAGCGGCTTGTCTCAGGCCGAGACGAATAATATGGAGTGCAGAGCTCAGAATCCACTGGTAAGGCGGCACCCAATTAATTTCCACCGTAACTGCAACGCGGCAATGTGGAAGGTCAGCACGTCAAGTGAGACCTGCCTTCCCTCGTTCAGTGCACTTTAGGCCTAGTCGCAAGTACTCCTGTGGATACGGTGATTACGACCCTGCGCAGGTGCCCCGTGGTTAGGTACAACGGAGATGTTGTCAGAATGGACTGCTTCTGGCTGGTCGCTACTGCTCGATTAGGCGCTGCTCATGTTTCACGCTCCCAATATTAGTCACGGGCCTGGAAGGGACGTGACCAGTCTATGACCAAACTTCAAGCCCCTTTACTTGCACACTAACCTGAAGGAGGGCAAATCCGTCCACCGTCCGGACAGTTATTTAGCTCTTGCCTCGCAAGCTCGGGATCGACACCTAGTCGGACTCGTGGACAAATGGATTTGTCCTCGTTCCTATGGCCATAACCTACAGGCTGGCGCTACGGTAACATCTTTTAAGAGGGGGGGACGGCGTCCTGGGTTAATGTCACGACGCCGCGGCTACGAAACGGGCCTCTTGTAGGTCATTCAGACTTCCACGCCACGCGGCCAGGGTAGTAGGGCATGGGGTATCTGGTATACGGGCTTTTCTTAAATGAGTTACACCACCGAGTAGTGGAATTTCAGCAAACCCGGCATCATTCAGAGAATATACCCTGCGGCTGCACCCAAAAGCCTAAACATTTAGGTCGTTTGCGCAGTTTCGGGTCGTATGTTACTACAAATGCCTGGAGCACGTTCAGAATGCTCCGGGCGGGGTCCATTTATGTTGGGT'/>

    <sequence taxon='156' value='GCTTCTATTCCGGACCACCGTTGGGGTAGACTGCCACAAAGCTACTCGAGTGTATAAGCATGCTTCATGATTCGTACTCCAGGAGTTACTAGCAGAAACACTGCCGGGAGTTGGGAAGTGGCAATCGGCGCCACAAGAAGTCAGAGTTTCAAGATGGTCGTAAAGATGCCCATTTGATGGGGCGCCACAGACTTTAGCACGACTCCTACAGTTTCGAGAAAACCCAGGTTTGTTCCGCCCCAATCTCAAGCCCTTGGTTAGAGGATGACTATGGACAACGGGCAGTATCGACTTGGTACCCAGTGCGGAAGCGGCTAGCCAGACCCGACTATCATTTATCCCAGGGTCTACGTCGACAATCTGCCGTAACTGCGGTTCAAGCGCCTAATACCAATATGACCTATTACGCGTTCTACTCAGAGGAAGTAAAGGTATGGCTGGTATAAGGTTGGCCCCATGTTTACCCATCGACGTGTTACTGGGAAACGTACGGTTTGCGCGTAGGCCTTAACTACAAAGAACACCTTGTATTCGTTTCTGACTACCGCTTCTCATCAACGAGCAGAGCTAGTTCGCGTGCTGAGGACACAGACTAAGAAAAAGCGGACTATAAAAGTCTATGTAGGGCGTCTCTAGCGTGATATCGAGTGACGTCGGCCAGTCTTAGGGTTTGCTACAGGTCCCCAGTGCCGTGGGCCGAAGGTGGCATGAGGGCCGAGAAATTCGGCTGATACTACAGCGGGAATTTAGCAGGATGGCCTTGCACTATTCTAACGGATGTTCAAAAGGGGTAACGTCCCACGATACCTTCCGACACTTGTACGATGGGTCCGGAACGATGTCACCATTTCATCGTGTATCGTGCTTATAGTTCTGAGAACGACCTACCGGTTGCAAGTCAGAGGGGGGGGTCTGGTCTGGCCCCAATGAGCGCGACGATTTTAAAGCAAACGATTTGTTTTGTACACCGGATGGACGTTCCTGGATGCCCCAGGATTCAGTTAGCCGCCGTCATATTGATCCTTCCAATCGTCCAGTGTATAAGCCCGATAATTGTTGGTTACGTACCAAATTATAAACCGAAGATGCCGTGTGCTGTAATGAGCGATCTTCCGTCAGAAAGGGTTTGCAAAATGCTGAGGTCCACTAGCGGCTTGTCTCAGGCCGAGACGAATAATATGGAGTGCAGAGCTCAGAATCCACTGGTAAGGCGGCACCCAATTAATTTCCACCGTAACTGCAACGCGGCAATGTGGAAGGTCAGCACGTCAAGTGAGACCTGCCTTCCCTCGTTCAGTGCACTTTATGCCTAGTCGCAAGTACTCCTGTGGATACGGTGATTACGACCCTGCGCAGGTGCCCCGTGGTTAGGTACAACGGAGATGTTGTCAGAATGGACTGCTTCTGGCTGGTCGCTACTGCTCGATTAGGCGCTGCTCATGTTTCACGCTCCCAATATTAGTCACGGGCCTGGAAGGGACGTGACCAGTCTATGACCAAACTTCAAGCCCCTTTACTTGCACACTAACCTGAAGGAGGGCAAATCCGTCCACCGTCCGGACAGTTATTTAGCTCTTGCCTCGCAAGCTCGGGATCGACACCTAGTCGGACTCGTGGACAAATGGATTTGTCCTCGTTCCTATGGCCATAACCTACAGGCTGGCGCTACGGTAACATCTTTTAAGAGGGGGGGACGGCGTCCTGGGTTAATGTCACGACGCCGCGGCTACGAAACGGGCCTCTTGTAGGTCATTCAGACTTCCACGCCACGCGGCCAGGGTAGTAGGGCATGGGGTATCTGGTATACGGGCTTTTCTTAAATGAGTTACACCACCGAGTAGTGGAATTTCAGCAAACCCGGCATCATTCAGAGAATATACCCTGCGGCTGCACCCAAAAGCCTAAACATTTAGGTCGTTTGCGCAGTTTCGGGTCGTATGTTACTACAAATGCCTGGAGCACGTTCAGAATGCTCCGGGCGGGGTCCATTTATGTTGGGT'/>

    <sequence taxon='30' value='GCTTCTATTCCGGACCACCGTTGGGGTAGACTGCCGCAAAGCTACTCGAGTGTATAAGCATGCTTCATGATTCGTACTCCAGGAGTTACTAGCAGAAACACTGCCGGGAGTTGGGAAGTGGCAATCGGCGCCACAAGAAGTCAGAGTTTCAAGATGGTCGTAAAGATGCCCATTTGATTGGGCGCCACAGACTTTAGCACGACTCCTACAGTTTCGAGAAAACCCAGGTTTGTTCCGCCCCAATCTCAAGCCCTTGGTTAGAGGATGACTCTGGACACCGGGCAGTATCGTCTTGGTACCCAGTGCGGAAGCGGCTAGCCAGACCCGACTATCATTCATCCCAGGGTCTACGTCGACAATCTGCCGTAACTGCGGTTCACGCGCCTAATACCAATATGACCTATTACGCGTTCTACTCAGAGGAAGTAAAGGTATGGCTGGTATGAGGTTGGCCCCATGTTTACCCATCGACGTGTTACTGGGAAACGTACGGTTTGCGCGTAGGCCTTAACTACAAAGAACACCTTGTATCCGTTTCTGACTACCGCCTCTCATCAACGAGCAGAGCTAGTTCGCGTGCTGAGGACACAGACTAAGAAAAAGCGGACTATAAAAGTCTATATAGGGCGTCTCTAGCGTGATATCGAGTGACGTCGGCCAGTCTTAGGGTTTGCTACAGGTCCCCAGTGCCGTGGGCCGAAGGTGGCATGAGGGCCGAGAAATTCGACTGATACTACAGCGGGAATTTAGCAGGATGGCCTTGCACTATTCTAACGGATGTTCAAAAGGGGTAACGTCCCACGATACCTTCCGACACTTGTACGATGGGTCCGGAACGATGTCACCATTTCATCGTGTATCGTGCTTATAGTTCTGAGAACGACCTACCGGTTGCAAGTCAGAGGGGGGGGTCTGGTCTGGCCCCAATGAGCGCGACGATGTTAAAGCAAACGATTTGTTTTGTACACCGGATGGACGTTCCTGGATGCCCCAGGATTCAGTTAGCCGCCGCCATATTGATCCTTCCAATCGTCCAGTGTATAAGCCCGATAATTGTTGGTTACGTACCAAATTATAAACCGAAGATGCCGTGTGCTGTAATGAGCGATCTTCCGTCAGAAAGGGTTTGCAAAATGCTGAGGTCCACTAGCGGCTTGTCTCAGGCCGAGACGAATAATATGGAGTGCAGGGCTCAGAATCCCCTGGTAAGGCGGCACCCAATTAATTTCCACCGTAACTGCAACGCGGCAATGTGGAAGGTCAGCACGTCAAGTGAGACCTGCCTTCCCTCGTTCAATGCACTTTAGGCCTAGTCGCAAGTACTCCTGTGGATACGGTGATCACGACCCTGCGCAGGTGCCCCGTGGTTAGGTACAACGGAGATGTTGTCAGAATGGACTGCTTCTGGCTGGTCGCTACTGCTCGATTAGGCGCTGCTCATGTTTCACGCTCCCAATATTAGTCACGGGCCTGGAAGGGATGTGACCAGTCTATGACCAACCTTCAAGCCCCTTTACTTGCACACTAACCTGAAGGAGGGCAAATCCGTCCACCGTCCGGACAGTTATTTAGCTCTTGCCTCGCAAGCTCGGGATCGACACCTAGTCGGACTCGTGGACAAATGGATTTGTCCTCGTTCCTATGGCCATAACCTACAGGCTGGCGCCACGGTAACATCTTTTAAGAGGGGGGGACGGCGTCCTGGGTTAATGTCACGACGCCGCGGCTACGAAACGGGCCTCTTGTAGGTCATTCAGACCTCCACGCCACGCGGCCAGGGTAGTAGGGCATGGGGTATCTGGTGTGCGGGCTTTTCTTAAATGAGTTACACCACCGAGTAGTGGAATTTCAGCAAACCCGGCATCATTCAGAGAATATACCCTGCGGCTGCACCCAAAAGCCTAAACATTTAGGTCATTTGCGCAGTTTCGGGTCGTATGTTACTACAAATGCCTGGAGCACGTTCAGAATGCTCCGGGCGGGGTCCATTTATGTTGGGT'/>

    <sequence taxon='61' value='GCTTCTATTCCGGACCACCGTTGGGGTAGACTGCCGCAAAGCTACTCGAGTGTATAAGCATGCTTCATGATTCGTACTCCAGGAGTTACTAGCAGAAACACTGCCGGGAGTTGGGAAGTGGCAATCGGCGCCACAAGAAGTCAGAGTTTCAAGATGGTCGTAAAGATGCCCATTTGATTGGGCGCCACAGACTTTAGCACGACTCCTACAGTTTCGAGAAAACCCAGGTTTGTTCCGCCCCAATCTCAAGCCCTTGGTTAGAGGATGACTCTGGACACCGGGCATTATCGTCTTGGTACCCAGTGCGGAAGCGGCTAGCCAGACCCGACTATCATTCATCCCAGGGTCTACGTCGACAATCTGCCGTAACTGCGGTTCACGCGCCTAATACCAATATGACCTATTACGCGTTCTACTCAGAGGAAGTAAAGGTATGGCTGGTATGAGGTTGGCCCCATATTTACCCATCGACGTGTTACTGGGAAACGTACGGTTTGCGCGTAGGCCTTAACTACAAAGAACACCTTGTATCCGTTTCTGACTACCGCCTCTCATCAACGAGCAGAGCTAGTTCGCGTGCTGAGGACACAGACTAAGAAAAAGCGGACTATAAAAGTCTATATAGGGCGTCTCTAGCGTGATATCGAGTGACGTCGGCCAGTCTTAGGGTTTGCTACAGGTCCCCAGTGCCGTGGGCCGAAGGTGGCATGAGGGCCGAGAAATTCGACTGATACTACAGCGGGAATTTAGCAGGATGGCCTTGCACTATTCTAACGGATGTTCAAAAGGGGTAACGTCCAACGATACCTTCCGACACTTGTACGATGGGTCCGGAACGATGTCACCATTTCATCGTGTATCGTGCTTATAGTTCTGAGAACGACCTACCGGTTGCAAGTCAGAGGGGGGGGTCTGGTCTGGCCCCAATGAGCGCGACGATGTTAAAGCAAACGATTTGTTTTGTGCACCGGATGGACGTTCCTGGATGCCCCAGGATTCAGTTAGCCGCCGCCATATTGATCCTTCCAATCGTCCAGTGTATAAGCCCGATAATTGTTGGTTACGTACCGAATTATAAACCGAAGATGCCGTGTGCTGTAATGAGCGATCTTCCGTCAGAAAGGGTTTGCAAAATGCTGAGGTCCACTAGCGGCTTGTCTCAGGCCGAGACGTATAATATGGAGTGCAGGGCTCATAATCCCCTGGTAAGGCGGCACCCAATTAATTTCCACCGTAACTGCAACGCGGCAATGTGGAAGGTCAGCACGTCAAGTGAGACCTGCCTTCCCTCGTTCAATGCACTTTAGGCCTAGTCGCAAGTACTCCTGTGGATACGGTGATCACGACCCTGCGCAGGTGCCCCGTGGTTAGGTACAACGGAGATGTTGTCAGAATGGACTGCTTCTGGCTGGTCGCTACTGCTCGATTAGGCGCTGCTCATGTTTCACGCTCCCAATATTAGTCACGGGACTGGAAGGGATGTGACCAGTCTATGACCAACCTTCAAGCCCCTTTACTTGCACACTAACCTGAAGGAGGGCAAATCCGTCCACCGTCCAGACAGTTATTTAGCTCTTGCCTCGCAAGCTCGGGATCGACACCTAGTCGGACTCGTGGACAAATGGATTTGTCCTCGTTCCTATGGCCATAACCTACAGGCTGGCGCCACGGTAACATCTTTTAAGAGGGGGGGACGGCGTCCCGGGTTAATGTCACGACGCCGCGGCTACGAAACGGGCCTCTTGTAGGTCATTCAGACCTCCACGCCACGCGGCCAGGGTAGTAGGGCATGGGGTATCTGGTGTGCGGGCTTTTCTTAAATGAGTTACACCACCGAGTAGTGGAATTTCAGCAAACCCGGCATCATTCAGAGAATATACCCTGCGGCTGCACCCAAAAGCCTAAACATTTAGGTCATTTGCGCAGTTTCGGGTCGTATGTTACTACAAATGCCTGGAGCACGTTCAGAATGCTCCGGGCGGGGTCCATTTATGTTGGGT'/>

    <sequence taxon='83' value='GCTTCTATTCCGGACCACCGTTGGGGTAGACTGCCGCAAAGCTACTCGAGTGTATAAGCATGCTTTATGATTCGTACTCCAGGAGTTACTAGCAGAAACACTGCCGGGAGTTGGGAAGTGGCAATCGGCGCCACAAGAAGTCAGAGTTTCAAGATGGTCGTAAAGATGCCCATTTGATTGGGCGCCACAGACTTTAGCACGACTCCTACAGTTTCGAGAAAACCCAGGTTTGTTCCGCCCCAATCTCAAGCCCTTGGTTAGAGGATGACTCTGGACACCGGGCATTATCGTCTTGGTACCCAGTGCGGAAGCGGCTAGCCAGACCCGACTATCATTCATCCCAGGGTCTACGTCGACAATCTGCCGTAACTGCGGTTCACGCGCCTAATACCAATATGACCTATTACGCGTTCTACTCAGAGGAAGTAAAGGTATGGCTGGTATGAGGTTGGCCCCATATTTACCCATCGACGTGTTACTGGGAAACGTACGGTTTGCGCGTAGGCCTTAACTACAAAGAACACCTTGTATCCGTTTCTGACTACCGCCTCTCATCAACGAGCAGAGCTAGTTCGCGTGCTGAGGACACAGACTAAGAAAAAGCGGACTATAAAAGTCTATATAGGGCGTCTCTAGCGTGATATCGAGTGACGTCGGCCAGTCTTAGGGTTTGCTACAGGTCCCCAGTGCCGTGGGCCGAAGGTGGCATGAGGGCCGAGAAATTCGACTGATACTACAGCGGGAATTTGGCAGGATGGCCTTGCACTATTCTAACGGATGTTCAAAAGGGGTAACGTCCAACGATACCTTCCGACACTTGTACGATGGGTCCGGAACGATGTCACCATTTCATCGTGTATCGTGCTTATAGTTCTGAGAACGACCTACCGGTTGCAAGTCAGAGGGGGGGGTCTGGTCTGGCCCCAATGAGCGCGACGATGTTAAAGCAAACGATTTGTTTTGTGCACCGGATGGACGTTCCTGGATGCCCCAGGATTCAGTTAGCCGCCGCCATATTGATCCTTCCAATCGTCCAGTGTATAAGCCCGATAATTGTTGGTTACGTACCGAATTATAAACCGAAGATGCCGTGTGCTGTAATGAGCGATCTTCCGTCAGAAAGAGTTTGCAAAATGCTGAGGTCCACTAGCGGCTTGTCTCAAGCCGAGACGCATAATATGGAGTGCAGGGCTCATAATCCCCTGGTAAGGCGGCACCCAATTAATTTCCACCGTAACTGCAACGCGGCAATGTGGAAGGTCAGCACGTCAAGTGAGACCTGCCTTCCCTCGTTCAATGCACTTTAGGCCTAGTCGCAAGTACTCCTGTGGATACGGTGATCACGACCCTGCGCAGGTGCCCCGTGGTTAGGTACAACGGAGATGTTGTCAGAATGGACTGCTTCTGGCTGGTCGCTACTGCTCGATTAGGCGCTGCTCATGTTTCACGCTCCCAATATTAGTCACGGGACTGGAAGGGATGTGACCAGTCTATGACCAACCTTCAAGCCCCTTTACTTGCACACTAACCTGAAGGAGGGCAAATCCGTCCACCGTCCAGACAGTTATTTAGCTCTTGCCTCGCAAGCTCGGGATCGACACCTAGTCGGACTCGTGGACAAATGGATTTGTCCTCGTTCCTATGGCCATAACCTACAGGCTGGCGCCACGGTAACATCTTTTAAGAGGGGGGGACGGCGTCCCGGGTTAATGTCACGACGCCGCGGCTACGAAACGGGCCTCTTGTAGGTCATTCAGACCTCCACGCCACGCGGCCAGGGTAGTAGGGCATGGGGTATCTGGTGTGCGGGCTTTTCTTAAATGAGTTACACCACCGAGTAGTGGAATTTCAGCAAACCCGGCATCATTCAGAGAATATACCCTGCGGCTGCACCCAAAAGCCTAAACATTTAGGTCATTTGCGCAGTTTCGGGTCGTATATTACTACAAATGCCTGGAGCACGTTCAGAATGCTCCGGGCGGGGTCCATTTATGTTGGGT'/>

    <sequence taxon='117' value='GCTTCTATTCCGGACCACCGTTGGGGTAGACTGCCGCAAAGCTACTCGAGTGTATAAGCATGCTTTATGATTCGTACTCCAGGAGTTACTAGCAGAAACACTGCCGGGAGTTGGGAAGTGGCAATCGGCGCCACAAGAAGTCAGAGTTTCAAGATGGTCGTAAAGATGCCCATTTGATTGGGCGCCACAGACTTTAGCACGACTCCTACAGTTTCGAGAAAACTCAGGTTTGTTCCGCCCCAATCTCAAGCCCTTGGTTAGAGGATGACTCTGGACACCGGGCATTATCGTCTTGGTACCCAGTGCGGAAGCGGCTAGCCAGACCCGACTATCATTCATCCCAGGGTCTACGTCGACAATCTGCCGTAACTGCGGTTCACGCGCCTAATACCAATATGACCTATTACGCGTTCTACTCAGAGGAAGTAAAGGTATGGCTGGTATGAGGTTGGCCCCATATTTACCCATCGACGTGTTACTGGGAAACGTACGGTTTGCGCGTAGGCCTTAACTACAAAGAACACCTTGTATCCGTTTCTGACTACCGCCTCTCATCAACGAGCAGAGCTAGTTCGCGTGCTGAGGACACAGACTAAGAAAAAGCGGACTATAAAAGTCTATATAGGGCGTCTCTAGCGTGATATCGAGTGACGTCGGCCAGTCTTAGGGTTTGCTACAGGTCCCCAGTGCCGTGGGCCGAAGGTGGCATGAGGGCCGAGAAATTCGACTGATACTACAGCGGGAATTTGGCAGGATGGCCTTGCACTATTCTAACGGATGTTCAAAAGGGGTAACGTCCAACGATACCTTCCGACACTTGTACGATGGGTCCGGAACGATGTCACCATTTCATCGTGTATCGTGCTTATAGTTCTGAGAACGACCTACCGGTTGCAAGTCAGAGGGGGGGGTCTGGTCTGGCCCCAATGAGCGCGACGATGTTAAAGCAAACGATTTGTTTTGTGCACCGGATGGACGTTCCTGGATGCCCCAGGATTCAGTTAGCCGCCGCCATATTGATCCTTCCAATCGTCCAGTGTATAAGCCCGATAATTGTTGGTTACGTACCGAATTATAAACCGAAGATGCCGTGTGCTGTAATGAGCGATCTTCCGTCAGAAAGAGTTTGCAAAATGCTGAGGTCCACTAGCGGCTTGTCTCAAGCCGAGACGCATAATATGGAGTGCAGGGCTCATAATCCCCTGGTAAGGCGGCACCCAATTAATTTCCACCGTAACTGCAACGCGGCAATGTGGAAGGTCAGCACGTCAAGTGAGACCTGCCTTCCCTCGTTCAATGCACTTTAGGCCTAGTCGCAAGTACTCCTGTGGATACGGTGATCACGACCCTGCGCAGGTGCCCCGTGGTTAGGTACAACGGAGATGTTGTCAGAATGGACTGCTTCTGGCTGGTCGCTACTGCTCGATTAGGCGCTGCTCATGTTTCACGCTCCCAATATTAGTCACGGGACTGGAAGGGATGTGACCAGTCTATGACCAACCTTCAAGCCCCTTTACTTGCACACTAACCTGAAGGAGGGCAAATCCGTCCACCGTCCAGACAGTTATTTAGCTCTTGCCTCGCAAGCTCGGGATCGACACCTAGTCGGACTCGTGGACAAATGGATTTGTCCTCGTTCCTATGGCCATAACCTACAGGCTGGCGCCACGGTAACATCTTTTAAGAGGGGGGGACGGCGTCCCGGGTTAATGTCACGACGCCGCGGCTACGAAACGGGCCTCTTGTAGGTCATTCAGACCTCCACGCCACGCGGCCAGGGTAGTAGGGCATGGGGTATCTGGTGTGCGGGCTTTTCTTAAATGAGTTACACCACCGAGTAGTGGAATTTCAGCAAACCCGGCATCATTCAGAGAATATACCCTGCGGCTGCACCCAAAAGCCTAAACATTTAGGTCATTTGCGCAGTTTCGGGTCGTATATTACTACAAATGCCTGGAGCACGTTCAGAATGCTCCGGGCGGGGTCCATTTATGTTGGGT'/>

    <sequence taxon='128' value='GCTTCTATTCCGGACCACCGTTGGGGTAGACTGCCGCAAAGCTACTCGAGTGTATAAGCATGCTTTATGATTCGTACTCCAGGAGTTACTAGCAGAAACACTGCCGGGAGTTGGGAAGTGGCAATCGGCGCCACAAGAAGTCAGAGTTTCAAGATGGTCGTAAAGATGCCCATTTGATTGGGCGCCACAGACTTTAGCACGACTCCTACAGTTTCGAGAAAACTCAGGTTTGTTCCGCCCCAATCTCAAGCCCTTGGTTAGAGGATGACTCTGGACACCGGGCATTATCGTCTTGGTACCCAGTGCGGAAGCGGCTAGCCAGAGCCGACTATCATTCATCCCAGGGTCTACGTCGACAATCTGCCGTAACTGCGGTTCACGCGCCTAATACCAATATGACCTATTACGCGTTCTACTCAGAGGAAGTAAAGGTATGGCTGGTATGAGGTTGGCCCCATATTTACCCATCGACGTGTTACTGGGAAACGTACGGTTTGCGCGTAGGCCTTAACTACAAAGAACACCTTGTATCCGTTTCTGACTACCGCCTCTCATCAACGAGCAGAGCTAGTTCGCGTGCTGAGGACACAGACTAAGAAAAAGCGGACTATAAAAGTCTATATAGGGCGTCTCTAGCGTGATATCGAGTGACGTCGGCCAGTCTTAGGGTTTGCTACAGGTCCCCAGTGCCGTGGGCCGAAGGTGGCATGAGGGCCGAGAAATTCGACTGATACTACAGCGGGAATTTGGCAGGATGGCCTTGCACTATTCTAACGGATGTTCAAAAGGGGTAACGTCCAACGATACCTTCCGACACTTGTACGATGGGTCCGGAACGATGTCACCATTTCATCGTGTATCGTGCTTATAGTTCTGAGAACGACCTACCGGTTGCAAGTCAGAGGGGGGGGTCTGGTCTGGCCTCAATGAGCGCGACGATGTTAAAGCAAACGATTTGTTTTGTGCACCGGATGGACGTTCCTGGATGCCCCAGGATTCAGTTAGCCGCCGCCATATTGATCCTTCCAATCGTCCAGTGTATAAGCCCGATAATTGTTGGTTACGTACCGAATTATAAACCGAAGATGCCGTGTGCTGTAATGAGCGATCTTCCGTCAGAAAGAGTTTGCAAAATGCTGAGGTCCACTAGCGGCTTGTCTCAAGCCGAGACGCATAATATGGAGTGCAGGGCTCATAATCCCCTGGTAAGGCGGCACCCAATTAATTTCCACCGTAACTGCAACGCGGCAATGTGGAAGGTCAGCACGTCAAGTGAGACCTGCCTTCCCTCGTTCAATGCACTTTAAGCCTAGTCGCAAGTACTCCTGTGGATACGGTGATCACGACCCTGCGCAGGTGCCCCGTGGTTAGGTACAACGGAGAGGTTGTCAGAATGGACTGCTTCTGGCTGGTCGCTACTGCTCGATTAGGCGCTGCTCATGTTTCACGCTCCCAATATTAGTCACGGGACTGGAAGGGATGTGACCAGTCTATGACCAACCTTCAAGCCCCTTTACTTGCACACTAACCTGAAGGAGGGCAAATCCGTCCACCGTCCAGACAGTTATTTAGCTCTTGCCTCGCAAGCTCGGGATCGACACCTAGTCGGACTCGTGGACAAATGGATTTGTCCTCGTTCCTATGGCCATAACCTACAGGCTGGCGCCACGGTAACATCTTTTAAGAGGGGGGGACGGCGTCCCGGGTTAATGTCACGACGCCGCGGCTACGAAACGGGCCTCTTGTAGGTCATTCAGACCTCCACGCCACGCGGCCAGGGTAGTAGGGCATGGGGTATCTGGTGTGCGGGCTTTTCTTAAATGAGTTACACCACCGAGTAGTGGAATTTCAGCAAACCCGGCATCATTCAGAGAATATACCCTGCGGCTGCACCCAAAAGCCTAAACATTTAGGTCATTTGCGCAGTTTCGGGTCGTATATTACTACAAATGCCTGGAGCACGTTCAGAATGCTCCGGGCGGGGTCCATTTATGTTGGGT'/>

    <sequence taxon='175' value='GCTTCTATTCCGGACCACCGTTGGGGTAGACTGCCGCAAAGCTACTCGAGTGTATAAGCATGCTTTATGATTCGTACTCCAGGAGTTACTAGCAGAAACACTGCCGGGAGTTGGGAAGTGGCAATCGGCGCCACAAGAAGTCAGAGTTTCAAGATGGTCGTAAAGATGCCCATTTGATTGGGCGCCACAGACTTTAGCACGACTCCTACAGTTTCGAGAAAACTCAGGTTTGTTCCGCCCCAATCTCAAGCCCTTGGTTAGAGGATGACTCTGGACACCGGGCATTATCGTCTTGGTACCCAGTGCGGAAGCGGCTAGCCAGAGCCGACTATCATTCATCCCAGGGTCTACGTCGACAATCTGCCGTAACTGCGGTTCACGCGCCTAATACCAATATGACCTATTACGCGTTCTACTCAGAGGAAGTAAAGGTATGGCTGGTATGAGGTTGGCCCCATATTTACCCATCGACGTGTTACTGGGAAACGTACGGTTTGCGCGTAGGCCTTAACTACAAAGAACACCTTGTATCCGTTTCTGACTACCGCCTCTCATCAACGAGCAGAGCTAGTTCGCGTGCTGAGGACACAGACTAAGAAAAAGCGGACTATAAAAGTCTATATAGGGCGTCTCTAGCGTGATATCGAGTGACGTCGGCCAGTCTTAGGGTTTGCTACAGGTCCCCAGTGCCGTGGGCCGAAGGTGGCATGAGGGCCGAGAAATTCGACTGATACTACAGCGGGAATTTGGCAGGATGGCCTTGCACTATTCTAACGGATGTTCAAAAGGGGTAACGTCCAACGATACCTTCCGACACTTGTACGATGGGTCCGGAACGATGTCACCATTTCATCGTGTATCGTGCTTATAGTTCTGAGAACGACCTACCGGTTGCAAGTCAGAGGGGGGGGTCTGGTCTGGCCTCAATGAGCGCGACGATGTTAAAGCAAACGATTTGTTTTGTGCACCGGATGGACGTTCCTGGATGCCCCAGGATTCAGTTAGCCGCCGCCATATTGATCCTTCCAATCGTCCAGTGTATAAGCCCGATAATTGTTGGTTACGTACCGAATTATAAACCGAAGATGCCGTGTGCTGTAATGAGCGATCTTCCGTCAGAAAGAGTTTGCAAAATGCTGAGGTCCACTAGCGGCTTGTCTCAAGCCGAGACGCATAATATGGAGTGCAGGGCTCATAATCCCCTGGTAAGGCGGCACCCAATTAATTTCCACCGTAACTGCAACGCGGCAATGTGGAAGGTCAGCACGTCAAGTGAGACCTGCCTTCCCTCGTTCAATGCACTTTAAGCCTAGTCGCAAGTACTCCTGTGGATACGGTGATCACGACCCTGCGCAGGTGCCCCGTGGTTAGGTACAACGGAGAGGTTGTCAGAATGGACTGCTTCTGGCTGGTCGCTACTGCTCGATTAGGCGCTGCTCATGTTTCACGCTCCCAATATTAGTCACGGGACTGGAAGGGATGTGACCAGTCTATGACCAACCTTCAAGCCCCTTTACTTGCACACTAACCTGAAGGAGGGCAAATCCGTCCACCGTCCAGACAGTTATTTAGCTCTTGCCTCGCAAGCTCGGGATCGACACCTAGTCGGACTCGTGGACAAATGGATTTGTCCTCGTTCCTATGGCCATAACCTACAGGCTGGCGCCACGGTAACATCTTTTAAGAGGGGGGGACGGCGTCCCGGGTTAATGTCACGACGCCGCGGCTACGAAACGGGCCTCTTGTAGGTCATTCAGACCTCCACGCCACGCGGCCAGGGTAGTAGGGCATGGGGTATCTGGTGTGCGGGCTTTTCTTAAATGAGTTACACCACCGAGTAGTGGAATTTCAGCAAACCCGGCATCATTCAGAGAATATACCCTGCGGCTGCACCCAAAAGCCTAAACATTTAGGTCATTCGCGCAGTTTCGGGTCGTATATTACTACAAATGCCTGGAGCACGTTCAGAATGCTCCGGGCGGGGTCCATTTATGTTGGGT'/>

    <sequence taxon='127' value='GCTTCTATTCCGGACCACCGTTGGGGTAGACTGCCGCAAAGCTACTCGAGTGTATAAGCATGCTTCATGATTCGTACTCCAGGAGTTACTAGCAGAAACACTGCCGGGAGTTGGGAAGTGGCAATCGGCGCCACAAGAAGTCAGAGTTTCAAGATGGTCGTAAAGATGCCCATTTGATTGGGCGTCACAGACTTTAGCACGACTCCTACAGTTTCGAGAAAACCCAGGCTTGTTCCGCCCCAATCTCAAGCCCTTGGTTAGAGGATGACTCTGGACACCGGGCAGTATCGTCTTGGTACCCAGTGCGGAAGCGGCTAGCTAGACCCGACTATCATTCATCCCAGGGTCTACGTCGACAATCTGCCGTAACTGCGGTTCACGCGCCTAATACCAATATGACCTATTACGCGTTCTACTCAGAGGAAGTAAAGGTATGGCTGGTATGAGGTTGGCCCCATGTTTACCCATCGACGTGTTACTGGGAAACGTACGGTTTGCGCGTAGGCCTTAAATACAAAGAACACCTTGTATCCGTTTCTGACTACCGCCTCTCATGAACGAGCAGAGCTAGTTCGCGTGCTGAGGACACAGACTAAGAAAAAGCGGACTATAAAAGTCTATATAGGGCGTCTCTAGCGTGATATCGAGTGACGTCGGCCAGTCTTAGGGTTTGCTACAGGTCCCCAGTGCCGTGGGCCGAAGGTGGCATGAGGGCCGAGAAATTCGACTGATACTACAGCGGGAATTTAGCAGGACGGCCTTGCACTATTCTAACGGATGTTCAAAAGGGGTAACGTCCAACGATACCTTCCGACACTTGTACGATGGGTCCGGAACGATGTCACCATTTCATCGTGTATCGTGCTTATAGTTCTGAGAACGACCTACCGGTTGCAAGTCAGAGGGGGGGGTCTGGTCTGGCCCCAATGAGCGCGACGATGTTAAAGCAAACGATTTGTTTTGTACACCGGATGGACGTTCCTGGATGCCCCAGGATTCAGTTAGCCGCCGCCATATTGATCCTTCCAATCGTCCAGTGTATAAGCCCGATAATTGTTGGTTACGTACCAAATTATAAACCGAAAATGCCGTGTGCTGTAATGAGCGATCTTCCGTCAGAAAGGGTTTGCAAAATGCTGAGGTCCACTAGCGGCTTGTCTCAGGCCGAGACGTATAATATGGAGTGCAGGGCTCATGACCCCCTGGTAAGGCGGCACCCAATTAATTTCCACCGTAACTGCAACGCGGCAATGTGAAAGGTCAGCACGTCAAGTGAGACCTGCCTTCCCTCGTTCAATGCACTTTAGGCCTAGTCGCAAGTACTCCTGTGGATACGGTGATCACGACGCTGCGCAGGTGCCCCGTGGTTAGGTACAACGGAGATGTTGTCAGAATGGACTGCTTCTGGCTGGTCGCTACTGCTCGATTAGGCGCTGCTCATGTTTCACGCTCCCAATATTAGTCACGGGACTGGAAGGGATGTGACCAGTCTACGACCAACCTTCAAGCCCCTTTACTTGCACACTAACCTGAAGGAGGGCAAACCCGTCCACCGTCCGGACAGTTATTTAGCTCTTGCCTCGCAAGCTCGGGATCGACACCTAGTCGGACTCGTGGACAAATGGATTTGTCCTCGTTCCTATGGCCATAACATACAGGCTGGCGCCACGGTAACATCTTTTAAGAGGGGGGGACGGCGTCCCGGGTTAATGTCACGACACCGCGGCTACGAAACGGGCCTCTTGTAGGTCATTCAGACCTCCACGCCACGCGGCCAGGGTAGTAGGGCACGGGGTATCTGGTGTGCGGGCTTTTCTTAAATGAGTTACACCACCGAGTAGTGGAATTTCAGCAAACCCGGCATCATTCAGAGAATATACCCTGCGGCTGCACCCAAAAGCCTAAACATTTAGGTCATTTGCGCAGTTTCGGGTCGTATGTTACTACAAATGCCTGGAGCACGTTCAGAATGCTCCGGGCGGGGTCCATTTATGTTGGGT'/>

    <sequence taxon='136' value='GCTTCTATTCCGGACCACCGTTGGGGTAGACTGCCGCAAAGCTACTCGAGTGTATAAGCATGCTTCATGATTCGTACTCCAGGAGTTACTAGCAGAAACACTGCCGGGAGTTGGGAAGTGGCAATCGGCGCCACAAGAAGTCAGAGTTTCAAGATGGTCGTAAAGATGCCCATTTGATTGGGCGTCACAGACTTTAGTACGACTCCTACAGTTTCGAGAAAACCCAGGCTTGTTCCGCCCCAATCTCAAGCCCTTGGTTAGAGGATGACTCTGGACACCGGGCAGTATCGTCTTGGTACCCAGTGCGGAAGCGGCTAGCTAGACCCGACTATCATTCATCCCAGGGTCTACGTCGACAATCTGCCGTAACTGCGGTTCACGCGCCTAATACCAATATGACCTATTACGCGTTCTACTCAGAGGAAGTAAAGGTATGGCTGGTATGAGGTTGGCCCCATGTTTACCCATCGACGTGTTACTGGGAAACGTACGGTTTGCGCGTAGGCCTTAAATACAAAGAACACCTTGTATCCGTTTCTGACTACCGCCTCTCATCAACGAGCAGAGCTAGTTCGCGTGCTGAGGACACAGACTAAGAAAAAGCGGACTATAAAAGTCTATATAGGGCGTCTCTAGCGTGATATCGAGTGACGTCGGCCAGTCTTAGGGTTTGCTACAGGTCCCCAGTGCCGTGGGCCGAAGGTGGCATGAGGGCCGAGAAATTCGACTGATACTACAGCGGGAATTTAGCAGGACGGCCTTGCACTATTCTAACGGATGTTCAAAAGGGGTAACGTCCAACGATACCTTCCGACACTTGTACGATGGGTCCGGAACGATGTCACCATTTCATCGTGTATCGTGCTTATAGTTCTGAGAACGACCTACCGGTTGCAAGTCAGAGGGGGGGGTCTGGTCTGGCCCCAATGAGCGCGACGATGTTAAAGCAAACGATTTGTTTTGTACACCGGATGGACGTTCCTGGATGCCCCAGGGTTCAGTTAGCCGCCGCCATATTGATCCTTCCAATCGTCCAGTGTATAAGCCCGATAATTGTTGGTTACGTACCAAATTATAAACCGAAAATGCCGTGTGCTGTAATGAGCGATCTTCCGTCAGAAAGGGTTTGCAAAATGCTGAGGTCCACTAGCGGCTTGTCTCAGGCCGAGACGTATAATATGGAGTGCAGGGCTCATGATCCCCTGGTAAGGCGGCACCCAATTAATTTCCACCGTAACTGCAACGCGGCAATGTGAAAGGTCAGCACGTCAAGTGAGACCTGCCTTCCCTCGTTCAATGCACTTTAGGCCTAGTCGCAAGTACTCCTGTGGATACGGTGATCACGACCCTGCGCAGGTGCCCCGTGGTTAGGTACAACGGAGATGTTGTCAGAATGGACTGCTTCTGGCTGGTCGCTACTGCTCGATTAGGCGCTGCTCATGTTTCACGCTCCCAATATTAGTCACGGGACTGGAAGGGATGTGACCAGTCTACGACCAACCTTCAAGCCCCTTTACTTGCACACTAACCTGAAGGAGGGCAAACCCGTCCACCGTCCGGACAGTTATTTAGCTCTTGCCTCGCAAGCTCGGGATCGACACCTAGTCGGACTCGTGGACAAATGGATTTGTCCTCGTTCCTATGGCCATAACATACAGGCTGGCGCCACGGTAACATCTTTTAAGAGGGGGGGACGGCGTCCCGGGTTAATGTCACGACACCGCGGCTACGAAACGGGCCTCTTGTAGGTCATTCAGACCTCCACGCCACGCGGCCAGGGTAGTAGGGCATGGGGTATCTGGTGTGCGGGCTTTTCTTAAATGAGTTACACCACCGAGTAGTGGAATTTCAGCAAACCCGGCATCATTCAGAGAATATACCCTGCGGCTGCACCCAAAAGCCTAAACATTTAGGTCATTTGCGCAGTTTCGGGTCGTATGTTACTACAAATGCCTGGAGCACGTTCAGAATGCTCCGGGCGGGGTCCATTTATGTTGGGT'/>

    <sequence taxon='137' value='GCTTCTATTCCGGACCACCGTTGGGGTAGACTGCCGCAAAGCTACTCGAGTGTATAAGCATGCTTCATGATTCGTACTCCAGGAGTTACTAGCAGAAACACTGCCGGGAGTTGGGAAGTGGCAATCGGCGCCACAAGAAGTCAGAGTTTCAAGATGGTCGTAAAGATGCCCATTTGATTGGGCGTCACAGACTTTAGTACGACTCCTACAGTTTCGAGAAAACCCAGGCTTGTTCCGCCCCAATCTCAAGCCCTTGGTTAGAGGATGACTCTGGACACCGGGCAGTATCGTCTTGGTACCCAGTGCGGAAGCGGCTAGCTAGACCCGACTATCATTCATCCCAGGGTCTACGTCGACAATCTGCCGTAACTGCGGTTCACGCGCCTAATACCAATATGACCTATTACGCGTTCTACTCAGAGGAAGTAAAGGTATGGCTGGTATGAGGTTGGCCCCATGTTTACCCATCGACGTGTTACTGGGAAACGTACGGTTTGCGCGTAGGCCTTAAATACAAAGAACACCTTGTATCCGTTTCTGACTACCGCCTCTCATCAACGAGCAGAGCTAGTTCGCGTGCTGAGGACACAGACTAAGAAAAAGCGGACTATAAAAGTCTATATAGGGCGTCTCTAGCGTGATATCGAGTGACGTCGGCCAGTCTTAGGGTTTGCTACAGGTCCCCAGTGCCGTGGGCCGAAGGTGGCATGAGGGCCGAGAAATTCGACTGATACTACAGCGGGAATTTAGCAGGACGGCCTTGCACTATTCTAACGGATGTTCAAAAGGGGTAACGTCCAACGATACCTTCCGACACTTGTACGATGGGTCCGGAACGATGTCACCATTTCATCGTGTATCGTGCTTATAGTTCTGAGAACGACCTACCGGTTGCAAGTCAGAGGGGGGGGTCTGGTCTGGCCCCAATGAGCGCGACGATGTTAAAGCAAACGATTTGTTTTGTACACCGGATGGACGTTCCTGGATGCCCCAGGGTTCAGTTAGCCGCCGCCATATTGATCCTTCCAATCGTCCAGTGTATAAGCCCGATAATTGTTGGTTACGTACCAAATTATAAACCGAAAATGCCGTGTGCTGTAATGAGCGATCTTCCGTCAGAAAGGGTTTGCAAAATGCTGAGGTCCACTAGCGGCTTGTCTCAGGCCGAGACGTATAATATGGAGTGCAGGGCTCATGATCCCCTGGTAAGGCGGCACCCAATTAATTTCCACCGTAACTGCAACGCGGCAATGTGAAAGGTCAGCACGTCAAGTGAGACCTGCCTTCCCTCGTTCAATGCACTTTAGGCCTAGTCGCAAGTACTCCTGTGGATACGGTGATCACGACCCTGCGCAGGTGCCCCGTGGTTAGGTACAACGGAGATGTTGTCAGAATGGACTGCTTCTGGCTGGTCGCTACTGCTCGATTAGGCGCTGCTCATGTTTCACGCTCCCAATATTAGTCACGGGACTGGAAGGGATGTGACCAGTCTACGACCAACCTTCAAGCCCCTTTACTTGCACACTAACCTGAAGGAGGGCAAACCCGTCCACCGTCCGGACAGTTATTTAGCTCTTGCCTCGCAAGCTCGGGATCGACACCTAGTCGGACTCGTGGACAAATGGATTTGTCCTCGTTCCTATGGCCATAACATACAGGCTGGCGCCACGGTAACATCTTTTAAGAGGGGGGGACGGCGTCCCGGGTTAATGTCACGACACCGCGGCTACGAAACGGGCCTCTTGTAGGTCATTCAGACCTCCACGCCACGCGGCCAGGGTAGTAGGGCATGGGGTATCTGGTGTGCGGGCTTTTCTTAAATGAGTTACACCACCGAGTAGTGGAATTTCAGCAAACCCGGCATCATTCAGAGAATATACCCTGCGGCTGCACCCAAAAGCCTAAACATTTAGGTCATTTGCGCAGTTTCGGGTCGTATGTTACTACAAATGCCTGGAGCACGTTCAGAATGCTCCGGGCGGGGTCCATTTATGTTGGGT'/>

    <sequence taxon='46' value='GCTTCTATTCCGGACCACCGTTGGGGTAGACTGCCGCAAAGCTACTCGAGTGTATAAGCATGCTTCATGATTCGTACTCCAGGAGTTACTAGCAGAAACACTGCCGGGAGTTGGGAAGTGGCAATCGGCGCCACAAGAAGTCAGAGTTTCAAGATGGTCGTAAAGATGCCCATTTGATTGGGCGCCACAGACTTTAGCACGACTCCTACAGTTTCGAGAAAACCCAGGTTTGTTCCGCCCCAATCTCAAGCCCTTGGTTAGAGGATGACTCTGGACACCGGGCAGTATCGACTTGGTACCCAGTGCGGAAGCGGCTAGCCAGACCCGACTATCATTCATCCCAGGGTCTACGTCGACAATCTGCCGTAACTGCGGTTCACGCGCCTAATACCAATATGACCTATTACGCGTTCTACTCAGAGGAAGTAAAGGTATGGCTGGTATGAGGTTGGCCCCATGTTTACCCATCGACGTGTTACTGGGAAACGTACGGTTTGCGCGTAGGCCTTAACTACAAAGAACACCTTGTATCCGTTTCTGACTACCGCCTCTCATCAACGAGCAGAGCTAGTTCGCGTGCTGAGGACACAGACTAAGAAAAAGCGGACTATAAAAGTCTATATAGGGCGTCTCTAGCGTGATATCGAGTGACGTCGGCCAGTCTTAGGGTTTGCTACAGGTCCCCAGTGCCGTGGGCCGAAGGTGGCATGAGGGCCGAGAAATTCGACTGATACTACAGCGGGAATTTAGCAGGATGGCCTTGCACTATTCTAACGGATGTTCAAAAGGGGTAACGTCCCACGATACCTTCCGACACCTGTACGATGGGTCCGGAACGATGTCACCATTTCATCGTGTATCGTGCTTATAGTTCTGAGAACGATCTACCGGTTGCAAGTCAGAGGGGGGGGTCTGGTCTGGCCCCAATGAGCGCGACGATGTTAAGGCAAACGATTTGTTTTGTACACCGGATGGACGTTCCTGGATGCCCCAGGATTCAGTTAGCCGCCGCCATATTGATCCTTCCAATCGTCCAGTGTATAAGCCCGATAATTGTTGGTTACGTACCAAATTATAAACCGAAGATGCCGTGTGCTGTAATGAGCGATCTTCAGTCAGAAAGGGTTTGCAAAATGCTGAGGTCCACTAGCGGCTTGTCTCAGGCCGAGACGAATAATATGGAGTGCAGGGCTCAGAATCCCCTGGTAAGGCGGCACCCAATTAATTTCCACCGTAACTGCAACGCGGCAATGTGGAAGGTCAGCACGTCAAGTGAGACCTGCCTTCTCTCGTTCAATGCACTTTAGGCCTAGTCGCAAGTACTCCTGTGGATACGGTGATCACGACCCTGCGCAGGTGCCCCGTGGTTAGGTACAACGGAGATGTTGTCAGAATGGACTGCTTCTGGCTGGTCGCTACTGCTCGATTAGGCGCTGCTCATGTTTCACGCTCCCAATATTAGTCACGGGCCTGGAAGGGATGTGACCAGTCTATGACCAACCTTCAAGCCCCTTTACTTGCACACTAACCTGAAGGAGGGCAAATCCGTCCACCGTCCGGACAGTTATTTAGCTCTTGCCTCGCAAGCTCGGGATCGACACCTAGTCGGACTCGTGGACAAATGGATTTGTCCTCGTTCCTATGGCCATAACCTACAGGCTGGCGCCACGGTAACATCTTTTAAGAGGGGGGGACGGCGTCCTGGGTTAATGTCACGACGCCGCGGCTACGAAACGGGCCTCTTGTAGGTCATTCAGACCTCCACGCCACGCGGCCAGGGTAGTAGGGCATGGGGTATCTGGTGTACGGGCTTTTCTTAAATGAGTTACACCACCGAGTAGTGGAATTTCAGCAAACCCGGCATCATTCAGAGAATATACCCTGCGGCTGCACCCAAAAGCCTAAACATTTAGGTCATTTGCGCAGTTTCGGGTCGTATGTTACTACAAATGCCTGGAGCACGTTCAGAATGCTCCGGGCGGGGTCCATTTATGTTGGGT'/>

    <sequence taxon='47' value='GCTTCTATTCCGGACCACCGTTGGGGTAGACTGCCGCAAAGCTACTCGAGTGTATAAGCATGCTTCATGATTCGTACTCCAGGAGTTACTAGCAGAAACACTGCCGGGAGTTGGGAAGCGGCAATCGGCGCCACAAGAAGTCAGAGTTTCAAGATGGTCGTAAAGATGCCCATTTGATTGGGCGCCACAGACTTTAGCACGACTCCTACAGTTTCGAGAAAACCCAGGTTTGTTCCGCCCCAATCTCAAGCCCTTGGTTAGAGGATGACTCTGGACACCGGGCAGTATCGACTTGGTACCCAGTGCGGAAGCGGCTAGCCAGACCCGACTATCATTCATCCCAGGGTCTACGTCGACAATCTGCCGTAACTGCGGTTCACGCGCCTAATACCAATATGACCTATTACGCGTTCTACTCAGAGGAAGTAAAGGTATGGCTGGTATGAGGTTGGCCCCATGTTTACCCATCGACGTGTTACTGGGAAACGTACGGTTTGCGCGTAGGCCTTAACTACAAAGAACACCTTGTATCCGTTTCTGACTACCGCCTCTCATCAACGAGCAGAGCTAGTTCGCGTGCTGAGGACACAGACTAAGAAAAAGCGGACTATAAAAGTCTATATAGGGCGTCTCTAGCGTGATATCGAGTGACGTCGGCCAGTCTTAGGGTTTGCTACAGGTCCCCAGTGCCGTGGGCCGAAGGTGGCATGAGGGCCGAGAAATTCGACTGATACTACAGCGGGAATTTAGCAGGATGGCCTTGCACTATTCTAACGGATGTTCAAAAGGGGTAACGTCCCACGATACCTTCCGACACCTATACGATGGGTCCGGAACGATGTCACCATTTCATCGTGTATCGTGCTTATAGTTCTGAGAACGATCTACCGGTTGCAAGTCAGAGGGGGGGGTCTGGTCTGGCCCCAATGAGCGCGACGATGTTAAGGCAAACGATTTGTTTTGTACACCGGATGGACGTTCCTGGATGCCCCAGGATTCAGTTAGCCGCCGCCATATTGATCCTTCCAATCGTCCAGTGTATAAGCCCGATAATTGTTGGTTACGTACCAAATTATAAACCGAAGATGCCGTGTGCTATAATGAGCGATCTTCAGTCAGAAAGGGTTTGCAAAATGCTGAGGTCCACTAGCGGCTTGTCTCAGGCCGAGACGAATAATATGGAGTGCAGGGCTCAGAATCCCCTGGTAAGGCGGCACCCAATTAATTTCCACCGTAACTGCAACGCGGCAATGTGGAAGGTCAGCACGTCAAGTGAGACCTGCCTTCTCTCGTTCAATGCACTTTAGGCCTAGTCGCAAGTACTCCTGTGGATACGGTGATCACGACCCTGCGCAGGTGCCCCGTGGTTAGGTACAACGGAGATGTTGTCAGAATGGACTGCTTCTGGCTGGTCGCTACTGCTCGATTAGGCGCTGCTCATGTTTCACGCTCCCAATATTAGTCACGGGCCTGGAAGGGATGTGACCAGTCTATGACCAACCTTCAAGCCCCTTTACTTGCACACTAACCTGAAGGAGGGCAAATCCGTCCACCGTCCGGACAGTTATTTAGCTCTTGCCTCGCAAGCTCGGGATCGACACCTAGTCGGACTCGTGGACAAATGGATTTGTCCTCGTTCCTATGGCCATAACCTACAGGCTGGCGCCACGGTAACATCTTTTAAGAGGGGGGGACGGCGTCCTGGGTTAATGTCACGACGCCGCGGCTACGAAACGGGCCTCTTGTAGGTCATTCAGACCTCCACGCCACGCGGCCAGGGTAGTAGGGCATGGGGTATCTGGTGTACGGGCTTTTCTTAAATGAGTTACACCACCGAGTAGTGGAATTTCAGCAAACCCGGCATCATTCAGAGAATATACCCTGCGGCTGCACCCAAAAGCCTAAACATTTAGGTCATTTGCGCAGTTTCGGGTCGTATGTTACTACAAATGCCTGGAGCACGTTCAGAATGCTCCGGGCGGGGTCCATTTATGTTGGGT'/>

    <sequence taxon='53' value='GCTTCTATTCCGGACCACCGTTGGGGTAGACTGCCGCAAAGCTACTCGAGTGTATAAGCATGCTTCATGATTCGTACTCCAGGAGTTACTAGCAGAAACACTGCCGGGAGTTGGGAAGCGGCAATCGGCGCCACAAGAAGTCAGAGTTTCAAGATGGTCGTAAAGATGCCCATTTGATTGGGCGCCACAGACTTTAGCACGACTCCTACAGTTTCGAGAAAACCCAGGTTTGTTCCGCCCCAATCTCAAGCCCTTGGTTAGAGGATGACTCTGGACACCGGGCAGTATCGACTTGGTACCCAGTGCGGAAGCGGCTAGCCAGACCCGACTATCATTCATCCCAGGGTCTACGTCGACAATCTGCCGTAACTGCGGTTCACGCGCCTAATACCAATATGACCTATTACGCGTTCTACTCAGAGGAAGTAAAGGTATGGCTGGTATGAGGTTGGCCCCATGTTTACCCATCGACGTGTTACTGGGAAACGTACGGTTTGCGCGTAGGCCTTAACTACAAAGAACACCTTGTATCCGTTTCTGACTACCGCCTCTCATCAACGAGCAGAGCTAGTTCGCGTGCTGAGGACACAGACTAAGAAAAAGCGGACTATAAAAGTCTATATAGGGCGTCTCTAGCGTGATATCGAGTGACGTCGGCCAGTCTTAGGGTTTGCTACAGGTCCCCAGTGCCGTGGGCCGAAGGTGGCATGAGGGCCGAGAAATTCGACTGATACTACAGCGGGAATTTAGCAGGATGGCCTTGCACTATTCTAACGGATGTTCAAAAGGGGTAACGTCCCACGATACCTTCCGACACCTATACGATGGGTCCGGAACGATGTCACCATTTCATCGTGTATCGTGCTTATAGTTCTGAGAACGATCTACCGGTTGCAAGTCAGAGGGGGGGGTCTGGTCTGGCCCCAATGAGCGCGACGATGTTAAGGCAAACGATTTGTTTTGTACACCGGATGGACGTTCCTGGATGCCCCAGGATTCAGTTAGCCGCCGCCATATTGATCCTTCCAATCGTCCAGTGTATAAGCCCGATAATTGTTGGTTACGTACCAAATTATAAACCGAAGATGCCGTGTGCTATAATGAGCGATCTTCAGTCAGAAAGGGTTTGCAAAATGCTGAGGTCCACTAGCGGCTTGTCTCAGGCCGAGACGAATAATATGGAGTGCAGGGCTCAGAATCCCCTGGTAAGGCGGCACCCAATTAATTTCCACCGTAACTGCAACGCGGCAATGTGGAAGGTCAGCACGTCAAGTGAGACCTGCCTTCTCTCGTTCAATGCACTTTAGGCCTAGTCGCAAGTACTCCTGTGGATACGGTGATCACGACCCTGCGCAGGTGCCCCGTGGTTAGGTACAACGGAGATGTTGTCAGAATGGACTGCTTCTGGCTGGTCGCTACTGCTCGATTAGGCGCTGCTCATGTTTCACGCTCCCAATATTAGTCACGGGCCTGGAAGGGATGTGACCAGTCTATGACCAACCTTCAAGCCCCTTTACTTGCACATTAACCTGAAGGAGGGCAAATCCGTCCACCGTCCGGACAGTTATTTAGCTCTTGCCTCGCAAGCTCGGGATCGACACCTAGTCGGACTCGTGGACAAATGGATTTGTCCTCGTTCCTATGGCCATAACCTACAGGCTGGCGCCACGGTAACATCTTTTAAGAGGGGGGGACGGCGTCCTGGGTTAATGTCACGACGCCGCGGCTACGAAACGGGCCTCTTGTAGGTCATTCAGACCTCCACGCCACGCGGCCAGGGTAGTAGGGCATGGGGTATCTGGTGTACGGGCTTTTCTTAAATGAGTTACACCACCGAGTAGTGGAATTTCAGCAAACCCGGCATCATTCAGAGAATCTACCCTGCGGCTGCACCCAAAAGCCTAAACATTTAGGTCATTTGCGCAGTTTCGGGTCGTATGTTACTACAAATGCCTGGAGCACGTTCAGAATGCTCCGGGCGGGGTCCATTTATGTTGGGT'/>

    <sequence taxon='55' value='GCTTCTATTCCGGACCACCGTTGGGGTAGACTGCCGCAAAGCTACTCGAGTGTATAAGCATGCTTCATGATTCGTACTCCAGGAGTTACTAGCAGAAACACTGCCGGGAGTTGGGAAGCGGCAATCGGCGCCACAAGAAGTCAGAGTTTCAAGATGGTCGTAAAGATGCCCATTTGATTGGGCGCCACAGACTTTAGCACGACTCCTACAGTTTCGAGAAGACCCAGGTTTGTTCCGCCCCAATCTCAAGCCCTTGGTTAGAGGATGACTCTGGACACCGGGCAGTATCGACTTGGAACCCAGTGCGGAAGCGGCTAGCCAGACCCGACTATCATTCATCCCAGGGTCTACGTCGACAATCTGCCGTAACTGCGGTTCACGCGCCTAAGACCAATATGACCTATTACGCGTTCTACTCAGAGGAAGTAAAGGTATGGCTGGTATGAGGTTGGCCCCATGTTTACCCATCGACGTGTTACTGGGAAACGTACGGTTTGCGCGTAGGCCTTAACTACAAAGAACACCTTGTATCCGTTTCTGACTACCGCCTCTCATCAACGAGCAGAGCTAGTTCGCGTGCTGAGGACACAGACTAAGAAAAAGCGGACTATAAAAGTCTATGTAGGGCGTCTCTAGCGTGATATCGAGTGACGTCGGCCAGTCTTAGGGTTTGCTACAGGTCCCCAGTGCCGTGGGCCGAAGGTGACATGAGGGCCGAGAAATTCGACTGATACTACAGCGGGAATTTAGCAGGATGGCCTTGCACTATTCTAACGGATGTTCAAAAGGGGTAACGTCCCACGATACCTTCCGACACCTATACGATGGGTCCGGAACGATGTCACCATTTCATCGTGTATCGTGCTTATAGTTCTGAGAACGATCTACCGGTTGCAAGTCAGAGGGGGGGGTCTGGTCTGGCCCCAATGAGCGCGACGATGTTAAGGCAAACGATTTGTTTTGTACACCGGATGGACGTTCCTGGATGCCCCAGGATTCAGTTAGCCGCCGCCATATTGATCCTTCCAATCGTCCAGTGTATAAGCCCGATAATTGTTGGTTACGTACCAAATTATAAACCGAAGATGCCGTGTGCTATAATGAGCGATCTTCAGTCAGAAAGGGTTTGCAAAATGCTGAGGTCCACTAGCGGCTTGTCTCAGGCCGAGACGAATAATATGGAGTGCAGGGCTCAGAATCCCCTGGTAAGGCGGCACCCAATTAATTTCCACCGTAACTGCAACGCGGCAATGTGGAAGGTCAGCACGTTAAGTGAGACCTGCCTTCTCTCGTTCAATGCACTTTAGGCCTAGTCGCAAGTACTCCTGTGGATACGGTAATCACGACCCTGCGCAGGTGCCCCGTGGTTAGGTACAACGGAGATGTTGTCAGAATGGACTGCTTCTGGCTGGTCGCTACTGCTCGATTAGGCGCTGCTCATGTTTCACGCTCCCAATATTAGTCACGGGCCTGGAAGGGATGTGACCAGTCTATGACCAACCTTCAAGCCCCTTTACTTGCACATTAACCTGAAGGAGGGCAAATCCGTCCACCGTCCGGACAGTTATTTAGCTCTTGCCTCGCAAGCTCGGGATCGACACCTAGTCGGACTCGTGGACAAATGGATTTGTCCTCGTTCCTATGGCCATAACCTACAGGCTGGCGCCACGGTAACATCTTTTAAGAGGGGGGGACGGCGTCCTGGGTTAATGTCACGACGCCGCGGCTACGAAACGGGCCTCTTGTAGGTCATTCAGACCTCCACGCCACGCGGCCAGGGTAGTAGGGCATGGGGTATCTGGTGTACGGGCTTTTCTTAAATGAGTTACACCACCGAGTAGTGGAATTTCAGCAAACCCGGCATCATTCAGAGAATCTACCCTGCGGCTGCACCCAAAAGCCTAAACATTTAGGTCATTTGCGCAGTTTCGGGTCGTATGTTACTACAAATGCCTGGAGCACGTTCAGAATGCTCCGGGCGGGGTCCATTTATGTTGGGT'/>

    <sequence taxon='32' value='GCTTCTATTCCGGACCACCGTTGGGGTAGACTGCCGCAAAGCTACTCGAGTGTATAAGCATGCTTCATGATTCGTACTCCAGGAGTTACTAGCAGAAACACTGCCGGGAGTTGGGAAGTGGCAATCGGCGCCACAAGAAGTCAGAGTTTCAAGATGGTCGTAAAGATGCCCATTTGATTGGGCGCCACAGACTTTAGCACGACTCCTACAGTTTCGAGAAAACCCAGGTTTGTTCCGCCCCAATCTCAAGCCCTTGGTTAGAGGATGACTCTGGACAACGGGCAGTATCGACTTGGTACCCAGTGCGGAAGCGGCTAGCCAGACCCGACTATCATTCATCCCAGGGTCTACGTCGACAATCTGCCGTAACTGCGGTTCACGCGCCTAATACCAATATGACCTATTACGCGTTCTACTCAGAGGAAGTAAAGGTATGGCTGGTATGAGGTTGGCCCCATGTTTACCCATCGACGTGTTACTGGGAAACGTACGGTTTGCGCGTAGGCCTTAACTACAAAGAACACCTTGTATCCGTTTCTGACTACCGCCTCTCATCAACGAGCAGAGCTAGTTCGCGTGCTGAGGACACAGACTAAGAAAAAGCGGACTATAAAAGTCTATATAGGGCGTCTCCAGCGTGATATCGAGTGACGTCGGCCAGTCTTAGGGTTTGCTACAGGTCCCCAGTGCCGTGGGCCGAAGGTGGCATGAGGGCCGAGAAATTCGACTGATACTACAGCGGGAATTTAGCAGGATGGCCTTGCACTATTCTAACGGATGTTCAAAAGGGGTAACGTCCCACGATACCTTCCGACACTTGTACGATGGGTCCGGAACGATGTCACCATTTCATCGTGTATCGTGCTTATAGTTCTGAGAACGACCTACCGGTTGCAAGTCAGAGGGGGGGGTCTGGTCTGGCCCCAATGAGCGCGACGATGTTAAAGCAAACGATTTGTTTTGTACACCGGATGGACGTTCCTGGATGCCCCAGGATTCAGTTAGCCGCCGTCATATTGATCCTTCCAATCGTCCAGTGTATAAGCCCGATAATTGTTGGTTACGTACCAAATTATAAACCGAAGATGCCGTGTGCTGTAATGAGCGATCTTCCGTCAGAAAGGGTTTGCAAAATGCTGAGGTCCACTAGCGGCTTGTCTCAGGCCGAGACGAATAATATGGAGTGCAGGGCTCAGAATCCCCTGGTAAGGCGGCACCCAATTAATTTCCACCGTAACTGCAACGCGGCAATGTGGAAGGTCAGCACGTCAAGTGAGACCTGCCTTCCCTCGTTCAATGCACTTTAGGCCTAGTCGCAAGTACTCCTGTGGATACGGTGATCACGACCCTGCGCAGGTGCCCCGTGGTTAGGTACAACGGAGATGTTGTCAGAATGGACTGCTTCTGGCTGGTCGCTACTGCTCGATTAGGCGCTGCTCATGTTTCACGCTCCCAATATTAGTCACGGGCCTGGAAGGGATGTGACCAGTCTATGACCAACCTTCAAGCCCCTTTACTTGCACACTAACCTGAAGGAGGGCAAATCCGTCCACCGTCCGGACAGTTATTTAGCTCTTGCCTCGCAAGCTCGGGATCGACACCTAGTCGGACTCGTGGACAAATGGATTTGTCCTCGTTCCTATGGCCATAACCTACAGGCTGGCGCCACGGTAACATCTTTTAAGAGGGGGGGACGGCGTCCTGGGTTAATGTCACGACACCGCGGCTACGAAACGGGCCTCTTGTAGGTCATTCAGACCTCCACGCCACGCGGCCAGGGTAGTAGGGCATGGGGTATCTGGTGTACGGGCTTTTCTTAAATGAGTTACACCACCGAGTACTGGAATTTCAGCAAACCCGGCATCATTCAGAGAATATACCCTGCGGCTGCACCCAAAAGCCTAAACATTTAGGTCATTTGCGCAGTTTCGGGTCGTATGTTACTACAAATGCCTGGAGCACGTTCAGAATGCTCCGGGCGGGGTCCATTTATGTTGGGT'/>

    <sequence taxon='42' value='GCTTCTATTCCGGACCACCGTTGGGGTAGACTGCCGCAAAGCTACTCGAGTGTATAAGCATGCTTCATGATTCGTACTCCAGGAGTTACTAGCAGAAACACTGCCGGGAGTTGGGAAGTGGCAATCGGCGCCACAAGAAGTCAGAGTTTCAAGATGGTCGTAAAGATGCCCGTTTGATTGGGCGCCACAGACTTTAGCACGACTCCTACAGTTTCGAGAAAACCCAGGTTTGTTCCGCCCCAATCTCAAGCCCTTGGTTAGAGGATGACTCTGGACAACGGGCAGTATCGACTTGGTACCCAGTGCGGAAGCGGCTAGCCAGACCCGACTATCATTCATCCCAGGGTCTACGTCGACAATCTGCCGTAACTGCGGTTCACGCGCCTAATACCAATATGACCTATTACGCGTTCTACTCAGAGGAAGTAAAGGTATGGCTGGTATGAGGTTGGCCCCATGTTTACCCATCGACGTGTTACTGGGAAACGTACGGTTTGCGCGTAGGCCTTAACTACAAAGAACACCTTGTATCCGTTTCTGACTACCGCCTCTCATCAACGAGCAGAGCTAGTTCGCGTGCTGAGGACACAGACTAAGAAAAAGCGGACTATAAAAGTCTATATAGGGCGTCTCCAGCGTGATATCGAGTGACGTCGGCCAGTCTTAGGGTTTGCTACAGGTCCCCAGTGCCGTGGGCCGAAGGTGGCATGAGGGCCGAGAAATTCGACTGATACTACAGCGGGAATTTAGCAGGATGGCCTTGCACTATTCTAACGGATGTTCAAAAGGGGTAACGTCCCACGATACCTTCCGACACTTGTACGATGGGTCCGGAACGATGTCACCATTTCATCGTGTATCGTGCTTATAGTTCTGAGAACGACCTACCGGTTGCAAGTCAGAGGGGGGGGTCTGGTCTGGCCCCAATGAGCGCGACGATGTTAAAGCAAACGATTTGTTTTGTACACCGGATGGACGTTCCTGGATGCCCCAGGATTCAGTTAGCCGCCGTCATATTGATCCTTCCAATCGTCCAGTGTATAAGCCCGATAATTGTTGGTTACGTACCAAATTATAAACCGAAGATGCCGTGTGCTGTAATGAGCGATCTTCCGTCAGAAAGGGTTTGCAAAATGCTGAGGTCCACTAGCGGCTTGTCTCAGGCCGAGACGAATAATATGGAGTGCAGGGCTCAGAATCCCCTGGTAAGGCGGCACCCAATTAATTTCCACCGTAACTGCAACGCGGCAATGTGGAAGGTCAGCACGTCAAGTGAGACCTGCCTTCCCTCGTTCAATGCACTTTAGGCCTAGTCGCAAGTACTCCTGTGGATACGGTGATCACGACCCTGCGCAGGTGCCCCGTGGTTAGGTACAACGGAGATGTTGTCAGAATGGACTGCTTCTGGCTGGTCGCTACTGCTCGATTAGGCGCTGCTCATGTTTCACGCTCCCAATATTAGTCACGGGCCTGGAAGGGATGTGACCAGTCTATGACCAACCTTCAAGCCCCTTTACTTGCACACTAACCTGAAGGAGGGCAAATCCGTCCACCGTCCGGACAGTTATTTAGCTCTTGCCTCGCAAGCTCGGGATCGACACCTAGTCGGACTCGTGGACAAATGGATTTGTCCTCGTTCCTATGGCCATAACCTACAGGCTGGCGCCACGGTAACATCTTTTAAGAGGGGGGGACGGCGTCCTGGGTTAATGTCACGACACCGCGGCTACGAAACGGGCCTCTTGTAGGTCATTCAGACCTCCACGCCACGCGGCCAGGGTAGTAGGGCATGGGGTATCTGGTGTACGGGCTTTTCTTAAATGAGTTACACCACCGAGTACTGGAATTTCAGCAAACCCGGCATCATTCAGAGAATATACCCTGCGGCTGCACCCAAAAGCCTAAACATTTAGGTCATTTGCGCAGTTTCGGGTCGTATGTTACTACAAATGCCTGGAGCACGTTCAGAATGCTCCGGGCGGGGTCCATTTATGTTGGGT'/>

    <sequence taxon='44' value='GCTTCTATTCCGGACCACCGTTGGGGTAGACTGCCGCAAAGCTACTCGAGTGTATAAGCATGCTTCATGATTCGTACTCCAGGAGTTACTAGCAGAAACACTGCCGGGAGTTGGGAAGTGGCAATCGGCGCCACAAGAAGTCAGAGTTTCAAGATGGTCGTAAAGATGCCCGTTTGATTGGGCGCCACAGACTTTAGCACGACTCCTACAGTTTCGAGAAAACCCAGGTTTGTTCCGCCCCAATCTCAAGCCCTTGGTTAGAGGATGACTCTGGACAACGGGCAGTATCGACTTGGTACCCAGTGCGGAAGCGGCTAGCCAGACCCGACTATCATTCATCCCAGGGTCTACGTCGACAATCTGCCGTAACTGCGGTTCACGCGCCTAATACCAATATGACCTATTACGCGTTCTACTCAGAGGAAGTAAAGGTATGGCTGGTATGAGGTTGGCCCCATGTTTACCCATCGACGTGTTACTGGGAAACGTACGGTTTGCGCGTAGGCCTTAACTACAAAGAACACCTTGTATCCGTTTCTGACTACCGCCTCTCATCAACGAGCAGAGCTAGTTCGCGTGCTGAGGACACAGACTAAGAAAAAGCGGACTATAAAAGTCTATATAGGGCGTCTCCAGCGTGATATCGAGTGACGTCGGCCAGTCTTAGGGTTTGCTACAGGTCCCCAGTGCCGTGGGCCGAAGGTGGCATGAGGGCCGAGAAATTCGACTGATACTACAGCGGGAATTTAGCAGGATGGCCTTGCACTATTCTAACGGATGTTCAAAAGGGGTAACGTCCCACGATACCTTCCGACACTTGTACGATGGGTCCGGAACGATGTCACCATTTCATCGTGTATCGTGCTTATAGTTCTGAGAACGACCTACCGGTTGCAAGTCAGAGGGGGGGGTCTGGTCTGGCCCCAATGAGCGCGACGATGTTAAAGCAAACGATTTGTTTTGTACACCGGATGGACGTTCCTGGATGCCCCAGGATTCAGTTAGCCGCCGTCATATTGATCCTTCCAATCGTCCAGTGTATAAGCCCGATAATTGTTGGTTACGTACCAAATTATAAACCGAAGATGCCGTGTGCTGTAATGAGCGATCTTCCGTCAGAAAGGGTTTGCAAAATGCTGAGGTCCACTAGCGGCTTGTCTCAGGCCGAGACGAATAATATGGAGTGCAGGGCTCAGAATCCCCTGGTAAGGCGGCACCCAATTAATTTCCACCGTAACTGCAACGCGGCAATGTGGAAGGTCAGCACGTCAAGTGAGACCTGCCTTCCCTCGTTCAATGCACTTTAGGCCTAGTCGCAAGTACTCCTGTGGATACGGTGATCACGACCCTGCGCAGGTGCCCCGTGGTTAGGTACAACGGAGATGTTGTCAGAATGGACTGCTTCTGGCTGGTCGCTACTGCTCGATTAGGCGCTGCTCATGTTTCACGCTCCCAATATTAGTCACGGGCCTGGAAGGGATGTGACCAGTCTATGACCAACCTTCAAGCCCCTTTACTTGCACACTAACCTGAAGGAGGGCAAATCCGTCCACCGTCCGGACAGTTATTTAGCTCTTGCCTCGCAAGCTCGGGATCGACACCTAGTCGGACTCGTGGACAAATGGATTTGTCCTCGTTCCTATGGCCATAACCTACAGGCTGGCGCCACGGTAACATCTTTTAAGAGGGGGGGACGGCGTCCTGGGTTAATGTCACGACACCGCGGCTACGAAACGGGCCTCTTGTAGGTCATTCAGACCTCCACGCCACGCGGCCAGGGTAGTAGGGCATGGGGTATCTGGTGTACGGGCTTTTCTTAAATGAGTTACACCACCGAGTACTGGAATTTCAGCAAACCCGGCATCATTCAGAGAATATACCCTGCGGCTGCACCCAAAAGCCTAAACATTTAGGTCATTTGCGCAGTTTCGGGTCGTATGTTACTACAAATGCCTGGAGCACGTTCAGAATGCTCCGGGCGGGGTCCATTTATGTTGGGT'/>

    <sequence taxon='49' value='GCTTCTATTCCGGACCACCGTTGGGGTAGACTGCAGCAAAGCTACTCGAGTGTATAAGCATGCTTCATGATTCGTACTCCAGGAGTTACTAGCAGAAACACTGCCGGGAGTTGGGAAGTGGCAATCGGCGCCACAAGAAGTCAGAGTTTCAAGATGGTCGTAAAGATGCCCATTTGATTGGGCGCCACAGACTTTAGCACGACTCCTACAGTTTCGAGAAAACCCAGGTTTGTTCCGCCCCAATCTCAAGCCCTTGGTTAGAGGATGACTCTGGACAACGGGCAGTATCGACTTGGTACCCAGTGCGGAAGTGGCTAGCCAGACCCGACTATCATTCATCCCAGGGTCTACGTCGACAATCTGCCGTAACTGCGGTTCACGCGCCTAATACCAATATGACCTATTACGCGTTCTACTCAGAGGAAGTAAAGGTATGGCTGGTATGAGGTTGGCCCCATGTTTACCCATCGACGTGTTACTGGGGAACGTACGGTTTGCGCGTAGGCCTTAACTACAAAGAACACCTTGTATCCGTTTCTGACTACCGCCTCTCATCAACGAGCAGAGCTAGTTCGCGTGCTGAGGATACAGACTAAGAAAAAGCGGACTATAAAAGTCTATATAGGGCGTCTCTAGCGTGATATCGAGTGACGTCGGCCAGTCTTAGGGTTTGCTACAGGTCCCCAGTGCCGTGGGCCGAAGGTGGCATGAGGGCCGAGAAATTCGACTGATACTACAGCGGGAATTTAGCAGGATGGCCTTGCACTATTCTAACGGATGTTCAAAAGGGGTAACGTCCCACGATACCTTCCGACACTTGTACGATGGGTCCGGAACGATGTCACCATTTCATCGTGTATCGTGCTTATAGTTCTGAGAACGACCTACCGGTTGCAAGTCAGAGGGGGGGGTCTGGTCTGGCCCCAATGAGCGCGACGATGTTAAAGCAAACGATTTGTTTTGTACACCGGATGGAAGTTCCTGGGTGCCCCAGGATTCAGTTAGCCGCCGTCATATTGATCCTTCCAATCGTTCAGTGTATAAGCCCGATAATTGTTGGTTACGTACCAAATTATAAACCGAAGATGCCGTGTGCTGTAATGAGCGATCTTCCGTCAGAAAGGGTTTGCAAAATGCTGAGGTCCACTAGCGGCTTGTCTCAGGCCGAGACGAATAATATGGAGTGCAGGGCTCAGAATCCCATGGTAAGGCGGCACCCAATTAATTTCCACCGTAACTGCAACGCGGCAATGTGGAAGGTCAGCACGTCAAGTGAGACCTGCCTTCCCTCGTTCAATGCACTTTAGGCCTAGTCGCAAGTACTCCTGTGGATACGGTGATCACGACCCTGCGCAGGTGCCCCGTGGTTAGGTACAACGGAGATGTTGTCAGAATGGACTGCTTCTGGCTGGTCGCTACTGCTCGATTAGGCGCTGCTCATGTTTCACGCTCCCAATATTAGTCACGGGCCTGGAAGGGATGTGACCAGTCTATGACCAACCTTCAAGCCCCTTTACTTGCACACTAACCTGAAGGAGGGCAAATCCGTCCACCGTCCGGACAGTTATTTAGCTCTTGCCTCGCAAGCTCGGGATCGACACCTAGTCGGACTCGTGGACAAATGGATTTGCCCTCGTTCCTATGGCCATAACCTACAGGCTGGCGCCACGGTAACATCCTTTAAGAGGGGGGGACGGCGTCCTGGGTTAATGTCACGACGCCGCGGCTACGAAACGGGCCTCTTGTAGGTCATTCAGACCTCCACGCCACGCGGCCAGGGTAGTAGGGCATGGGGTATCTGGTGTACGGGCTTTTCTTAAATGAGTTACACCACCGAGTACTGGAATTTCAGCAAACCCGGCATCATTCAGAGAATATACCCTGCGGCTGCACCCAAAAGCCTAAACATTTGGGTCATTTGCGCAGTTTCGGGTCGTATGTTACTACAAATGCCTGGAGCACGTTCAGAATGCTCCGGGCGGGGTCCATTTATGTTGGGT'/>

    <sequence taxon='75' value='GCTTCTATTCCGGACCATCGTTGGGGTAGACTGCAGCAAAGCTACTCGAGTGTATAAGCATGCTTCATGATTCGTGCTCCACGAGTTACTAGCAGAAACACTGCCGGGAGTTGGGAAGTGGCAATCGGCGCCACAAGAAGTCAGAGTTTCAAGATGGTCGTAAAGATGCCCATTTGATTGGGCGCCACAGACTTTAGCACGACTCCTACAGTTTCGAGAAAACCCAGGTTTGTTCCGCCCCAATCTCAAGCCCTTGGTTAGAGGATGACTCTGGACAACGGGCAGTATCGACTTGGTACCCAGTGCGGAAGTGGCTAGCCAGACCCGACTATCATTCATCCCAGGGTCTACGTCGACAATCTGCCGTAACTGCGGTTCACGCGCCTAATACCAATATGACCTATTACGCGTTCTACTCAGAGGAAGTAGAGGTATGGCTGGTATGAGGTTGGCCCCATGTTTACCCATCGACGTGTTACTGGGGAACGTACGGTTTGCGCGTAGGCCTTAACTACAAAGAACACCTTGTATCCGTTTCTGACTACCGCCTCTCATCAACGAGCAGAGCTAGTTCGCGTGCTGAGGATACAGACTAAGAAAAAGCGGACTATAAAAGTCTATATAGGGCGTCTCTAGCGTGATATCGAGTGACGTCGGCCAGTCTTAGGGTTTGCTACAGGTCCCCAGTGCCGTGGGCCGAAGGTGGCATGAGGGCCGAGAAATTCGACTGATACTACAGCGGGAATTTAGCAGGATGGCCTTGCACTATTCTAACGGATGTCCAAAAGGGGTAACGTCCCACGATACCTTCCGACACTTGTACGATGGGTCCGGAACGATGTCACCATTTCATCGTGTATCGTGCTTATAGTTCTGAGAACGACCTACCGGTTGCAAGTCAGAGGGGGGGGTCTGGTCTGGCCCCAATGAGCGCGACGATGTTAAAGCAAACGATTTGTTTTGTACACCGGATGGAAGTTCCTGGGTGCCCCAGGATTCAGTTAGCCGCCGTCATATTGATCCTTCCAATCGTTCAGTGTATAGGCCCGATAATTGTTGGTTACGTACCAAATTATAAACCGAAGATGCCGTGTGCTGTAATGAGCGATCTTCCGTCAGAAAGGGTTTGCAAAATGCTGAGGTCCACTAGCGGCTTGTCTCAGGCCGAGACGAATAATATGGAGTGCAGGGCTCAGAATCCCATGGTAAGGCGGCACCCAATTAATTTCCACCGTAACTGCAACGCGGCAATGTGGAAGGTCAGCACGTCAAGTGAGACCTGCCTTCCCTCGTTCAATGCACTTTAGGCCTAGTCGCAAGTACTCCTGTGGATACGGTGATCACGACCCTGCGCAGGTGCCCCGTGGTTAGGTACAACGGAGATGTTGTCAGAATGGACTGCTTCTGGCTGGTCGCTACTGCTCGATTAGGCGCTGCTCATGTTTCACGCTCCCAATATTAGTCACGGGCCTGGACGGGATGTGACCAGTCTATGACCAACCTTCAAGCCCCTTTACTTGCACACTAACCTGAAGGAGGGCAAATCCGTCCACCGTCCGGACAGTTATTTAGCTCTTGCCTCGCAAGCTCGGGATCGACACCTAGTCGGACTCGTGGACAAATGGATTTGCCCTCGTTCCTATGGCCATAACCTACAGGCTGGCGCCACGGTAACATCCTTTAAGAGGGGGGGACGGCGTCCTGGATTAATGTCACGACGCCGCGGCTATGAAACGGGCCTCTTGTAGGTCATTCAGACCTCCACGCCACGCGGCCAGGGTAGTAGGGCATGGGGTATCTGGTGTACGGGCTTTTCTTAAATGAGTTACACCACCGAGTACTGGAATTTCAGCAAACCCGGCATCATTCAGAGAATATACCCTGCGGCTGCACCCAAAAGCCTAAACATTTGGGTCATTTGCGCAGTTTCGGGTCGTATGTTACTACAAATGCCTGGAGCACGTTCAGAATGCTCCGGGCGGGGTCCATTTATGTTGGGT'/>

    <sequence taxon='94' value='GCTTCTATTCCGGACCATCGTTGGGGTAGACTGCAGCAAAGCTACTCGAGTGTATAAGCATGCTTCATGATTCGTGCTCCACGAGTTACTAGCAGAAACACTGCCGGGAGTTGGGAAGTGGCAATCGGCGCCACAAGAAGTCAGAGTTTCAAGATGGTCGTAAAGATGCCCATTTGATTGGGCGCCACAGACTTTAGCACGACTCCTACAGTTTCGAGAAAACCCAGGTTTGTTCCGCCCCAATCTCAAGCCCTTGGTTAGAGGATGACTCTGGACAACGGGCAGTATCGACTTGGTACCCAGTGCGGAAGTGGCTAGCCAGACCCGACTATCATTCATCCCAGGGTCTACGTCGACAATCTGCCGTAACTGCGGTTCACGCGCCTAATACCAATATGACCTATTACGCGTTCTACTCAGAGGAAGTAGAGGTATGGCTGGTATGAGGTTGGCCCCATGTTTACCCATCGACGTGTTACTGGGGAACGTACGGTTTGCGCGTAGGCCTTAACTACAAAGAACACCTTGTATCCGTTTCTGACTACCGCCTCTCATCAACGAGCAGAGCTAGTTCGCGTGCTGAGGATACAGACTAAGAAAAAGCGGACTATAAAAGTCTATATAGGGCGTCTCTAGCGTGATATCGAGTGACGTCGGCCAGTCTTAGGGTTTGCTACAGGTCCCCAGTGCCGTGGGCCGAAGGTGGCATGAGGGCCGAGAAATTCGACTGATACTACAGCGGGAATTTAGCAGGATGGCCTTGCACTATTCTAACGGATGTCCAAAAGGGGTAACGTCCCACGATACCTTCCGACACTTGTACGATGGGTCCGGAACGATGTCACCATTTCATCGTGTATCGTGCTTATAGTTCTGAGAACGACCTACCGGTTGCAAGTCAGAGGGGGGGGTCTGGTCTGGCCCCAATGAGCGCGACGATGTTAAAGCAAACGATTTGTTTTGTACACCGGATGGAAGTTCCTGGGTGCCCCAGGATTCAGTTAGCCGCCGTCATATTGATCCTTCCAATCGTTCAGTGTATAGGCCCGATAATTGTTGGTTACGTACCAAATTATAAACCGAAGATGCCGTGTGCTGTAATGAGCGATCTTCCGTCAGAAAGGGTTTGCAAAATGCTGAGGTCCACTAGCGGCTTGTCTCAGGCCGAGACGAATAATATGGAGTGCAGGGCTCAGAATCCCATGGTAAGGCGGCACCCAATTAATTTCCACCGTAACTGCAACGCGGCAATGTGGAAGGTCAGCACGTCAAGTGAGACCTGCCTTCCCTCGTTCAATGCACTTTAGGCCTAGTCGCAAGTACTCCTGTGGATACGGTGATCACGACCCTGCGCAGGTGCCCCGTGGTTAGGTACAACGGAGATGTTGTCAGAATGGACTGCTTCTGGCTGGTCGCTACTGCTCGATTAGGCGCTGCTCATGTTTCACGCTCCCAATATTAGTCACGGGCCTGGACGGGATGTGACCAGTCTATGACCAACCTTCAAGCCCCTTTACTTGCACACTAACCTGAAGGAGGGCAAATCCGTCCACCGTCCGGACAGTTATTTAGCTCTTGCCTCGCAAGCTCGGGATCGACACCTAGTCGGACTCGTGGACAAATGGATTTGCCCTCGTTCCTATGGCCATAACCTACAGGCTGGCGCCACGGTAACATCCTTTAAGAGGGGGGGACGGCGTCCTGGATTAATGTCACGACGCCGCGGCTATGAAACGGGCCTCTTGTAGGTCATTCAGACCTCCACGCCACGCGGCCAGGGTAGTAGGGCATGGGGTATCTGGTGTACGGGCTTTTCTTAAATGAGTTACACCACCGAGTACTGGAATTTCAGCAAACCCGGCATCATTCAGAGAATATACCCTGCGGCTGCACCCAAAAGCCTAAACATTTGGGTCATTTGCGCAGTTTCGGGTCGTATGTTACTACAAATGCCTGGAGCACGTTCAGAATGCTCCGGGCGGGGTCCATTTATGTTGGGT'/>

    <sequence taxon='97' value='GCTTCTATTCCGGACCATCGTTGGGGTAGACTGCAGCAAAGCTACTCGAGTGTATAAGCATGCTTCATGATTCGTGCTCCACGAGTTACTAGCAGAAACACTGCCGGGAGTTGGGAAGTGGCAATCGGCGCCACAAGAAGTCAGAGTTTCAAGATGGTCGTAAAGATGCCCATTTGATTGGGCGCCACAGACTTTAGCACGACTCCTACAGTTTCGAGAAAACCCAGGTTTGTTCCGCCCCAATCTCAAGCCCTTGGTTAGAGGATGACTCTGGACAACGGGCAGTATCGACTTGGTACCCAGTGCGGAAGTGGCTAGCCAGACCCGACTATCATTCATCCCAGGGTCTACGTCGACAATCCGCCGTAACTGCGGTTCACACGCCTAATACCAATATGACCTATTACGCGTTCTACTCAGAGGAAGTAGAGGTATGGCTGGTATGAGGTTGGCCCCATGTTTACCCATCGACGTGTTACTGGGGAACGTACGGTTTGCGCGTAGGCCTTAACTACAAAGAACACCTTGTATCCGTTTCTGACTACCGCCTCTCATCAACGAGCAGAGCTAGTTCGCGTGCTGAGGATACAGACTAAGAAAAAGCGGACTATAAAAGTCTATATAGGGCGTCTCTAGCGTGATATCGAGTGACGTCGGCCAGTCTTAGGGTTTGCTACAGGTCCCCAGTGCCGTGGGCCGAAGGTGGCATGAGGGCCGAGAAATTCGACTGATACTACAGCGGGAATTTAGCAGGATGGCCTTGCACTATTCTAACGGATGTCCAAAAGGGGTAACGTCCCACGATACCTTCCGACACTTGTACGATGGGTCCGGAACGATGTCACCATTTCATCGTGTATCGTGCTTATAGTTCTGAGAACGACCTACCGGTTGCAAGTCAGAGGGGGGGGTCTGGTCTGGCCCCAATGAGCGCGACGATGTTAAAGCAAACGATTTGTTTTGTACACCGGATGGAAGTTCCTGGGTGCCCCAGGATTCAGTTAGCCGCCGTCATATTGATCCTTCCAATCGTTCAGTGTATAGGCCCGATAATTGTTGGTTACGTACCAAATTATAAACCGAAGATGCCGTGTGCTGTAATGAGCGATCTTCCGTCAGAAAGGGTTTGCAAAATGCTGAGGTCCACTAGCGGCTTGTCTCAGGCCGAGACGAATAATATGGAGTGCAGGGCTCAGAATCCCATGGTAAGGCGGCACCCAATTAATTTCCACCGTAACTGCAACGCGGCAATGTGGAAGGTCAGCACGTCAAGTGAGACCTGCCTTCCCTCGTTCAATGCACTTTAGGCCTAGTCGCAAGTACTCCTGTGGATACGGTGATCACGACCCTGCGCAGGTGCCCCGTGGTTAGGTACAACAGAGATGTTGTCAGAATGGACTGCTTCTGGCTGGTCGCTACTGCTCGATTAGGCGCTGCTCATGTTTCACGCTCCCAATATTAGTCACGGGCCTGGACGGGATGTGACCAGTCTATGACCAACCTTCAAGCCCCTTTACTTGCACACTAACCTGAAGGAGGGCAAATCCGTCCACCGTCCGGACAGTTATTTAGCTCTTGCCTCGCAAGCTCGGGATCGACACCTAGTCGGACTCGTGGACAAATGGATTTGCCCTCGTTCCTATGGCCATAACCTACAGGCTGGCGCCACGGTAACATCCTTTAAGAGGGTGGGACGGCGTCCTGGATTAATGTCACGACGCCGCGGCTATGAAACGGGCCTCTTGTAGGTCATTCAGACCTCCACGCCACGCGGCCAGGGTAGTAGGGCATGGGGTATCTGGTGTACGGGCTTTTCTTAAATGAGTTACACCACCGAGTACTGGAATTTCAGCAAACCCGGCATCATTCAGAGAATATACCCTGCGGCTGCACCCAAAAGCCTAAACATTTGGGTCATTTGCGCAGTTTCGGGTCGTATGTTACTACAAATGCCTGGAGCACGTTCAGAATGCTCCGGGCGGGGTCCATTTATGTTGGGT'/>

    <sequence taxon='85' value='GCTTCTATTTCGGACCACCGTTGGGGTAGACTGCAGCAAAGCTACTCGAGTGTATAAGCATGCTTCATGATTCGTGCTCCACGAGTTACTAGCAGAAACACTGCCGGGAGTTGGGAAGTGGCAATCGGCGCCACAAGAAGTCAGGGTTTCAAGATGGTCGTAAAGATGCCCATTTGATTGGGCGCCACAGACTTTAGCACGACTCCTACAGTTTCGAGAAAACCCAGGTTTGTTCCGCCCCAATCTCAAGCCCTTGGTTAGAGGATGACTCTGGACAACGGGCAGTATCGACTTGGTACCCAGTGCGGAAGTGGCTAGCCAGACCCGACTATCATTCATCCCAGGGTCTACGTCGACAATCTGCCGTAACTGCGGTTCACGCGCCTAATACCAATATGACCTATTACGCGTTCTACTCAGAGGAAGTAGAGGTATGGCTGGTATGAGGTTGGCCCCATGTTTACCCATCGACGTGTTACTGGGGAACGTACGGTTTGCGCGTAGGCCTTAACTACAAAGAACACCTTGTATCCGTTTCTGACTACCGCCTCTCATCAACGAGCAGAGCTAGTTCGCGTGCTGAGGATACAGACTAAGAAAAAGCGGACTATAAAAGTCTATATAGGGCGTCTCTAGCGTGATATCGAGTGACGTCGGCCAGTCTTAGGGTTTGCTACAGGTCCCCAGTGCCGTGGGCCGAAAGTGGCATGAGGGCCGAGAAATTCGACTGATACTACAGCGGGAATTTAGCAGGATGGCCTTGCACTATTCTAACGGATGTTCAAAAGGGGTAACGTCCCACGATACCTTCCGACACTTGTACGATGGGTCCGGAACGATGTTACCATTTCATCGTGTATCGTGCTTATAGTTCTGAGAACGACCTACCGGTTGCAAGTCAGAGGGGGGGGTCTGGTCTGGCCCCAATGAGCGCGACGATGTTAAAGCAAACGATTTGTTTTGTACACCGGATGGAAGTTCCTGGGTGCCCCAGGATTCAGTTAGCCGCCGTCATATTGATCCTTCCAATCGTTCAGTGTATAGGCCCGATAATTGTTGGTTACGTACCAAATTATAAACCGAAGATGCCGTGTGCTGTAATGAGCGATCTTCCGTCAGAAAGGGTTTGCAAAATGCTGAGGTCCACTAGCGGCTTGTCTCAGGCCGAGACGAATAATATGGAGTGCAGGGCTCAGAATCCCATGGTAAGGCGGCACCCAATTAATTTCCACCGTAACTGCAACGCGGCAATGTGGAAGGTCAGCACGTCAAGTGAGACCTGCCTTCCCTCGTTCAATGCACTTTAGGCCTAGTCGCAAGTACTCCTGTGGATACGGTGATCACGACCCTGCGCAAGTGCCCCGTGGTTAGGTACAACGGAGATGTTGTCAGAATGGACTGCTTCTGGCTGGTCGCTACTGCTCGATTAGGCGCTGCTCATGTTTCACGCTCCCAATATTAGTCACGGGCCTGGAAGGGATGTGACCAGTCTATGACCAACCTTCAAGCCCCTTTACTTGCACACTAACCTGAAGGAGGGCAGATCCGTCCACCGTCCGGACAGTTATTTAGCTCTTGCCTCGCAAGCTCGGGATCGACACCTAGTCGGACTCGTGGACAAATGGATTTGCCCTCGTTCCTATGGCCATAACCTACAGGCTGGCGCCACGGTAACATCCTTTAAGAGGGGGGGACGGCGTCCTGGATTAATGTCACGACGCCGCGGCTATGAAACGGGCCTCTTGTAGGTCATTCAGACCTCCACGCCACGCGGCCAGGGTAGTAGGGCATGGGGTATCTGGTGTACGGGCTTTTCTTAAATGAGTTACACCACCGAGTACTGGAATTTCAGCAAACCCGGCATCATTCAGAGAATATACCCTGCGGCTGCACCCAAAAGCCTAAACATTTGGGTCATTTGCGCAGTTTCGGGTCGTATGTTACTACAAATGCCTGGAGCACGTTCAGAATGCTCCGGGCGGGGTCCATTTATGTTGGGT'/>

    <sequence taxon='86' value='GCTTCTATTTCGGACCACCCTTGGGGTAGACTGCAGCAAAGCTACTCGAGTGTATAAGCATGCTTCATGATTCGTGCTCCACGAGTTACTAGCAGAAACACTGCCGGGAGTTGGGAAGTGGCAATCGGCGCCACAAGAAGTCAGAGTTTCAAGATGGTCGTAAAGACGCCCATTTGATTGGGCGCCACAGACTTTAGCACGACTCCTACAGTTTCGAGAAAACCCAGGTTTGTTCCGCCCCAATCTCAAGCCCTTGGTTAGAGGATGACTCTGGACAACGGGCAGTATCGACTTGGTACCCAGTGCGGAAGTGGCTAGCCAGACCCGACTATCATTCATCCCAGGGTCTACGTCGACAATCTGCCGTAACTGCGGTTCACGCGCCTAATACCAATATGACCTATTACGCGTTCTACTCAGAGGAAGTAGAGGTATGGCTGGTATGAGGTTGGCCCCATGTTTACCCATTGACGTGTTGCTGGGGAACGTACGGTTTGCGCGTAGGCCTTAACTACAAAGAACACCTTGTATCCGTTTCTGACTACCGCCTCTCATCAACGAGCAGAGCTAGTTCGCGTGCTGAGGATACAGACTAAGAAAAAGCGGACTATAAAAGTCTATATAGGGCGTCTCTAGCGTGATATCGAGTGACGTCGGCCAGTCTTAGGGTTTGCTACAGGCCCCCAGTGCCGTGGGCCGAAGGTGGCATGAGGGCCGAGAAATTCGACTGATACTACAGCGGGAATTTAGCAGGATGGCCTTGCACTATTCTAACGGATGTTCAAAAGGGGTAACGTCCCACGATACCTTCCGACACTTGTACGATGGGTCCGGAACGATGTCACCATTTCATCGTGTATCGTGCCTATAGTTCTGAGAACGACCTACCGGTTGCAAGTCAGAGGGGGGGGTCTGGTCTGGCCCCAATGAGCGCGACGATGTTAAAGCAAACGATTTGTTTTGTACACCGGATGGAAGTTCCTGGGTGCCCCAGGATTCAGTTAGCCGCCGTCATATTGATCCTTCCAATCGTTCAGTGTATAGGCCCGATAATTGTTGGTTACGTACCAAATTATAAACCGAAGATGCCGTGTGCTGTAATGAGCGATCTTCCGTCAGAAAGGGTTTGCAAAATGCTGAGGTCCACTAGCGGCTTGTCTCAGGCCGAGACGAATAATATGGAGTGCAGGGCTCAGAATCCCATGGTAAGGCGGCATCCAATTAATTTCCACCGTAACTGCAACGCGGCAATGTGGAAGGTCAGCACGTCAAGTGAGACCTGCCTTCCCTCGTTCAATGCACTTTAGGCCTAGTCGCAAGTACTCCTGTGGATACGGTGATCACGACCCTGCGCAGGTGCCCCGTGGTTAGGTACAACGGAGATGTTGTCAGAATGGACTGCTTCTGGCTGGTCGCTACTGCTCGATTAGGCGCTGCTCATGTTTCACGCTCCCAGTATTAGTCACGGGCCTGGAAGGGATGTGACCAGTCTATGACCAACCTTCAAGCCCCTTTACTTGCACACTAACCTGAAGGAGGGCAGATCCGTCCACCGTCCGGACAGTTATTTAGCTCTTGCCTCGCAAGCTCGGGATCGACACCTAGTCGGACTCGTGGACAAATGGATTTGCCCTCGTTCCTATGGCCATAACCTACAGGATGGCGCCACGGTAACATCCTTTAAGAGGGGGGGACGGCGTCCTGGATTAATGTCACAACGCCGCGGCTATGAAACGGGCCTCTTGTAGGTCATTCAGACCTCCACGCCACGCGGCCAGGGTAGTAGGGCATGGGGTATCTGGTGTACGGGCTTTTCTTAAATGAGTTACACCACCGAGTACTGGAATTTCAGCAAACCCGGCATCATTCAGAGAATATACCCTGCGGCTGCACCCAAAAGCCTAAACATTTGGGTCATTTGCGCAGTTTCGGGTCGTATGTTACTACAAATGCCTGGAGCACGTTCAGAATGCTCCGGGCGGGGTCCATTTATGTTGGGT'/>

    <sequence taxon='50' value='GCTTCTATTCCGGACCACCGTTGGGGTAGACTGCAGCAAAGCTACTCGAGTGTATAAGCATGCTTCATGATTCGTACTCCAGGAGTTACTAGCAGAAACACTGCCGGGAGTTGGGAAGTGGCAATTGGCGCCACAAGAAGTCAGAGTTTCAAGATGGTCGTAAAGATGCCCATTTGATTGGGCGCCACAGACTTTAGCACGACTCCTACAGTTTCGAGAAAACCCAGGTTTGTTCCGCCCCAATCTCAAGCCCTTGGTTAGAGGATGACTCTGGACGACGGGCAGTATCGACTTGGTACCCAGTGCGGAAGTGGCTAGCCAGACCCGACTATCATTCATCCCAGGGTCTACGTCGACAATCTGCCGTAACTGCGGTTCACGCGCCTAATACCAATATGACCTATTACGCGTTCTACTCAGAGGAAGTAAAGGTATGGCTGGTATGAGGTTGGCCCCATGTTTACCCATCGACGTGTTACTGGGGAACGTACGGTCTGCGCGTAGGCCTTAACTACAAAGAACACCTTGTATCCGTTTCTGACTACCGCCTCTCATCAACGAGCAGAGCTAGTTCGCGTGCTGAGGATACAGACTAAGAAAAAGCGGACTATAAAAGTCTATATAGGGCGTCTCTAGCGTGATATCGAGTGACGTCGGCCAGTCTTAGGGTTTGCTACAGGTCCCCAGTGCCGTGGGCCGAAGGTGGCATGAGGGCTGAGAAATTCGACTGATACTACAGCGGGAATTTAGCAGGATGGCCTTGCACTATTCTAACGGATGTTCAAAAGGGGTAACGTCCCACGATACCTTCCGACACTTGTACGATGGGTCCGGAATGATGTCACCATTTCATCGTGTATCGTGCTTATAGTTCTGAGAACGACCTACCGGTTGCAAGTCAGAGGGGGGGGTCTGGTCTGGCCCCAATGAGCGCGACGATGTTAAAGCAAACGATTTGTTTTGTACACCGGATGGAAGTTCCTGGGTGCCCCAGGATTCAGTTAGCCGCCGTCATATTGATCCTTCCAATCGTTCAGTGTATAAGCCCGATAATTGTTGGTTACGTACCAAATTATAAACCGAAGATGCCGTGTGCTGTAATGAGCGATCTTCCGTCAGAAAGGGTTTGCAAAATGCTGAGGTCCACTAGCGGCTTGTCTCAGGCCGAGACGAATAATATGGAGTGCAGGGCTCAGAATCCCATGGTAAGGCGGCACCCAATTAATTTCCACCGTAACTGCAACGCGGCAATGTGGAAGGTCAGCACGTCAAGTGAGACCTGCCTTCCCTCGTTCAATGCACTTTAGGCCTAGTCGCAAGTACTCCTGTGGATACGGTGATCACGACCCTGCGCAGGTGCCCCGTGGTTAGGTACAACGGAGATGTTGTCAGAATGGACTGCTTCTGGCTGGTCGCTACTGCTCGATTAGGCGCTGCTCATGTTTCACGCTCCCAATATTAGTCACGGGCCTGGAAGGGATGTGACCAGTCTATGACCAACCTTCAAGCCCCTTTACTTGCACACTAACCTGAAGGAGGGCAAATCCGTCCACCGTCCGGACAGTTATTTAGCTCTTGCCTCGCAAGCTCGGGATCGACACCTAGTCGGACTCGTGGACAAATGGATTTGCCCTCGTTCCTATGGCCATAACCTACAGGCTGGCGCCACGGTAACATCCTTTAAGAGGGGGGGACGGCGTCCTGGGTTAATGTCACGACGCCGCGGCTACGAAACGGGCCTCTTGTAGGTCATTCAGACCTCCACGCCACGCGGCCAGGGTAGTAGGGCATGGGGTATCTGGTGTACGGGCTTTTCTTAAATGAGTTACGCCACCGAGTACTGGAATTTCAGCAAACCCGGCATCATTCAGAGAATATACCCTGCGGCTGCACCCAAAAGCCTAAACATTTGGGTCATTTGCGCAGTTTCGGGTCGTATGTTACTACAAATGCCTGGAGCACGTTCAGAATGCTCCGGGCGGGGTCCATTTATGTTGGGT'/>

    <sequence taxon='65' value='GCTTCTATTCCGGACCACCGTTGGGGTAGACTGCAGCAAAGCTACTCGAGTGTATAAGCATGCTTCATGATTCGTACTCCAGGAGTTACTAGCAGAAACACTGCCGGGAGTTGGGAAGTGGCAATTGGCGCCACAAGAAGTCAGAGTTTCAAGATGGTCGTAAAGATGCCCATTTGATTGGGCGCCACAGACTTTAGCACGACTCCTACAGTTTCGAGAAAACCCAGGTTTGTTCCGCCCCAATCTCAAGCCCTTGGTTAGAGGATGACTCTGGACGACGGGCAGTATCGACTTGGTACCCAGTGCGGAAGTGGCTAGCCAGACCCGACTATCATTCATCCCAGGGTCTACGTCGACAATCTGCCGTAACTGCGGTTCACGCGCCTAATACCAATATGACCTATTACGCGTTCTACTCAGAGGAAGTAAAGGTATGGCTGGTATGAGGTTGGCCCCATGTTTACCCATCGACGTGTTACTGGGGAACGTACGGTCTGCGCGTAGGCCTTAACTACAAAGAACACCTTGTATCCGTTTCTGACTACCGCCTCTCATCAACGAGCAGAGCTAGTTCGCGTGCTGAGGATACAGACTAAGAAAAAGCGGACTATAAAAGTCTATATAGGGCGTCTCTAGCGTGATATCGAGTGACGTCGGCCAGTCTTAGGGTTTGCTACAGGTCCCCAGTGCCGTGGGCCGAAGGTGGCATGAGGGCTGAGAAATTCGACTGATACTACAGCGGGAATTTAGCAGGATGGCCTTGCACTATTCTAACGGATGTTCAAAAGGGGTAACGTCCCACGATACCTTCCGACACTTGTACGATGGGTCCGGAATGATGTCACCATTTCATCGTGTATCGTGCTTATAGTTCTGAGAACGACCTACCGGTTGCAAGTCAGAGGGGGGGGTCTGGTCTGGCCCCAATGAGCGCGACGATGTTAAAGCAAACGATTTGTTTTGTACACCGGATGGAAGTTCCTGGGTGCCCCAGGATTCAGTTAGCCGCCGTCATATTGATCCTTCCAATCGTTCAGTGTATAAGCCCGATAATTGTTGGTTACGTACCAAATTATAAACCGAAGATGCCGTGTGCTGTAATGAGCGATCTTCCGTCAGAAAGGGTTTGCAAAATGCTGAGGTCCACTAGCGGCTTGTCTCAGGCCGAGACGAATAATATGGAGTGCAGGGCTCAGAATCCCATGGTAAGGCGGCACCCAATTAATTTCCACCGTAACTGCAACGCGGCAATGTGGAAGGTCAGCACGTCAAGTGAGACCTGCCTTCCCTCGTTCAATGCACTTTAGGCCTAGTCGCAAGTACTCCTGTGGATACGGTGATCACGACCCTGCGCAGGTGCCCCGTGGTTAGGTACAGCGGAGATGTTGTCAGAATGGACTGCTTCTGGCTGGTCGCTACTGCTCGATTAGGCGCTGCTCATGTTTCACGCTCCCAATATTAGTCACGGGCCTGGAAGGGATGTGACCAGTCTATGACCAACCTTCAAGCCCCTTTACTTGCACACTAACCTGAAGGAGGGCAAATCCGTCCACCGTCCGGACAGTTATTTAGCTCTTGCCTCGCAAGCTCGGGATCGACACCTAGTCGGACTCGTGGACAAATGGATTTGCCCTCGTTCCTATGGCCATAACCTACAGGCTGGCGCCACGGTAACATCCTTTAAGAGGGGGGGACGGCGTCCTGGGTTAATGTCACGACGCCGCGGCTACGAAACGGGCCTCTTGTAGGTCATTCAGACCTCCACGCCACGCGGCCAGGGTAGTAGGGCATGGGGTATCTGGTGTACGGACTTTTCTTAAATGAGTTACGCCACCGAGTACTGGAATTTCAGCAAACCCGGCATCATTCAGAGAATATACCCTGCGGCTGCACCCAAAAGCCTAAACATTTGGGTCATTTGCGCAGTTTCGGGTCGTATGTTACTACAAATGCCTGGAGCACGTTCAGAATGCTCCGGGCGGGGTCCATTTATGTTGGGT'/>

    <sequence taxon='71' value='GCTTCTATTCCGGACCACCGTTGGGGTAGACTGCAGCAAAGCTACTCGAGTGTATAAGCATGCTTCACGATTCGTACTCCAGGAGTTACTAGCAGAAACACTGCCGGGAGTTGGGAAGTGGCAATTGGCGCCACAAGAAGTCAGAGTTTCAAGATGGTCGTAAAGATGCCCATTTGATTGGGCGCCACAGACTTTAGCACGACTCCTACAGTTTCGAGAAAACCCAGGTTTGTTCCGCCCCAATCTCAAGCCCTTGGTTAGAGGATGACTCTGGACGACGGGCAGTATCGACTTGGTACCCAGTGCGGAAGTGGCTAGCCAGACCCGACTATCATTCATCCCAGGGTCTACGTCGACAATCTGCCGTAACTGCGGTTCACGCGCCTAATACCAATATGACCTATTACGCGTTCTACTCAGAGGAAGTAAAGGTATGGCTGGTATGAGGTTGGCCCCATGTTTACCCATCGACGTGTTACTGGGGAACGTACGGTCTGCGCGTAGGCCTTAACTACAAAGAACACCTTGTATCCGTTTCTGACTACCGCCTCTCATCAACGAGCAGAGCTAGTTCGCGTGCTGAGGATACAGACTAAGAAAAAGCGGACTATAAAAGTCTATATAGGGCGTCTCTAGCGTGATATCGAGTGACGTCGGCCAGTCTTAGGGTTTGCTACAGGTCCCCAGTGCCGTGGGCCGAAGGTGGCATGAGGGCTGAGAAATTCGACTGATACTACAGCGGGAATTTAGCAGGATGGCCTTGCACTATTCTAACGGATGTTCAAAAGGGGTAACGTCCCACGATACCTTCCGACACTTGTACGATGGGTCCGGAATGATGTCACCATTTCATCGTGTATCGTGCTTATAGTTCTGAGAACGACCTACCGGTTGCAAGTCAGAGGGGGGGGTCTGGTCTGGCCCCAATGAGCGCGACGATGTTAAAGCAAACGATTTGTTTTGTACACCGGATGGAAGTTCCTGGGTGCCCCAGGATTCAGTTAGCCGCCGTCATATTGATCCTTCCAATCGTTCAATGTATAAGCCCGATAATTGTTGGTTACGTACCAAATTATAAACCGAAGATGCCGTGTGCTGTAATGAGCGATCTTCCGTCAGAAAGGGTTTGCAAAATGCTGAGGTCCACTAGCGGCTTGTCTCAGGCCGAGACGAATAATATGGAGTGCAGGGCTCAGAATCCCATGGTAAGGCGGCACCCAATTAATTTCCACCGTAACTGCAACGCGGCAATGTGGAAGGTCAGCACGTCAAGTGAGACCTGCCTTCCCTCGTTCAATGCACTTTAGGCCTAGTCGCAAGTACTCCTGTGGATACGGTGATCACGACCCTGCGCAGGTGCCCCGTGGTTAGGTACAGCGGAGATGTTGTCAGAATGGACTGCTTCTGGCTGGTCGCTACTGCTCGATTAGGCGCTGCTCATGTTTCACGCTCCCAATATTAGTCACGAGACTGGAAGGGATGTGACCAGTCTATGACCAACCTTCAAGCCCCTTTACTTGCACACTAACCTGAAGGAGGGCAAATTCGTCCACCGTCCGGACAGTTATTTAGCTCTTGCCTCGCAAGCTCGGGATCGACACCTAGTCGGACTCGTGGACAAATGGATTTGCCCTCGTTCCTATGGCCATAACCTACAGGCTGGCGCCACGGTAACATCCTTTAAGAGGGGGGGACGGCGTCCTGGGTTAATGTCACGACGCCGCGGCTACGAAACGGGCCTCTTGTAGGTCATTCAGACCTCCACGCCACGCGGCCAGGGTAGTAGGGCATGGGGTATCTGGTGTACGGACTTTTCTTAAATGAGTTACGCCACCGAGTACTGGAATTTCAGCAAACCCGGCATCATTCAGAGAATATACCCTGCGGCTGCACCCAAAAGCCTAAACATTTGGGTCATTTGCGCAGTTTCGGGTCGTATGTTACTACAAATGCCTGGAGCACGTTCAGAATGCTCCGGGCGGGGTCCATTTAGGTTGGGT'/>

    <sequence taxon='112' value='GCTTCTATTCCGGACCACCGTTGGGGTAGACTGCAGCAAAGCTACTCGAGTGTATAAGCATGCTTCACGATTCGTACTCCAGGAGTTACTAGCAGAAACACTGCCGGGAGTTGGGAAGTGGCAATTGGCGCCACAAGAAGTCAGAGTTTCAAGATGGTCGTAAAGATGCCCATTTGATTGGGCGCCACAGACTTTAGCACGACTCCTACAGTTTCGAGAAAACCCAGGTTTGTTCCGCCCCAATCTCAAGCCCTTGGTTAGAGGATGACTCTGGACGACGGGCAGTATCGACTTGGTACCCAGTGCGGAAGTGGCTAGCCAGACCCGACTATCATTCATCCCAGGGTCTACGTCGACAATCTGCCGTAACTGCGGTTCACGCGCCTAATACCAATATGACCTATTACGCGTTCTACTCAGAGGAAGTAAAGGTATGGCTGGTATGAGGTTGGCCCCATGTTTACCCATCGACGTGTTACTGGGGAACGTACGGTCTGCGCGTAGGCCTTAACTACAAAGAACACCTTGTATCCGTTTCTGACTACCGCCTCTCATCAACGAGCAGAGCTAGTTCGCGTGCTGAGGATACAGACTAAGAAAAAGCGGACTATAAAAGTCTATATAGGGCGTCTCTAGCGTGATATCGAGTGACGTCGGCCAGTCTTAGGGTTTGCTACAGGTCCCCAGTGCCGTGGGCCGAAGGTGGCATGAGGGCTGAGAAATTCGACTGATACTACAGCGGGAATTTAGCAGGATGGCCTTGCACTATTCTAACGGATGTTCAAAAGGGGTAACGTCCCACGATACCTTCCGACACTTGTACGATGGGTCCGGAATGATGTCACCATTTCATCGTGTATCGTGCTTATAGTTCTGAGAACGACCTACCGGTTGCAAGTCAGAGGGGGGGGTCTGGTCTGGCCCCAATGAGCGCGACGATGTTAAAGCAAACGATTTGTTTTGTACACCGGATGGAAGTTCCTGGGTGCCCCAGGATTCAGTTAGCCGCCGTCATATTGATCCTTCCAATCGTTCAATGTATAAGCCCGATAATTGTTGGTTACGTACCAAATTATAAACCGAAGATGCCGTGTGCTGTAATGAGCGATCTTCCGTCAGAAAGGGTTTGCAAAATGCTGAGGTCCACTAGCGGCTTGTCTCAGGCCGAGACGAATAATATGGAGTGCAGGGCTCAGAATCCCATGGTAAGGCGGCACCCAATTAATTTCCACCGTAACTGCAACGCGGCAATGTGGAAGGTCAGCACGTCAAGTGAGACCTGCCTTCCCTCGTTCAATGCACTTTAGGCCTAGTCGCAAGTACTCCTGTGGATACGGTGATCACGACCCTGCGCAGGTGCCCCGTGGTTAGGTACAGCGGAGATGTTGTCAGAATGGACTGCTTCTGGCTGGTCGCTACTGCTCGATTAGGCGCTGCTCATGTCTCACGCTCCCAATATTAGTCACGAGACTGGAAGGGATGTAACCAGTCTATGACCAACCTTCAAGCCCCTTTACTTGCACACTAACCTGAAGGAGGGCAAATTCGTCCACCGTCCGGACAGTTATTTAGCTCTTGCCTCGCAAGCTCGGGATCGACACCTAGTCGGACTCGTGGACAAACGGATTTGCCCTCGTTCCTATGGCCATAACCTACAGGCTGGCGCCACGGTAACATCCTTTAAGAGGGGGGGACGGCGTCCTGGGTTAATGTCACGACGCCGCGGCTACGAAACGGGCCTCTTGTAGGTCATTCAGACCTCCACGCCACGCGGCCAGGGTAGTAGGGCATGGGGTATCTGGTGTACGGACTTTTCTTAAATGAGTTACGCCACCGAGTACTGGAATTTCAGCAAACCCGGCATCATTCAGAGAATATACCCTGCGGCTGCACCCAAAAGCCTAAACATTTGGGTCATTTGCGCAGTTTCGGGTCGTATGTTACTACAAATGCCTGGAGCACGTTCAGAATGCTCCGGGCGGGGTCCATTTAGGTTGGGT'/>

    <sequence taxon='125' value='GCTTCTATTCCGGACCACCGTTGGGGTAGACTGCAGCAAAGCTACTCGAGTGTATAAGCATGCTTCACGATTCGTACTCCAGGAGTTACTAGCAGAAACACTGCCGGGAGTTGGGAAGTGGCAATTGGCGCCACAAGAAGTCAGAGTTTCAAGATGGTCGTAAAGATGCCCATTTGATTGGGCGCCACAGACTTTAGCACGACTCCTACAGTTTCGAGAAAACCCAGGTTTGTTCCGCCCCAATCTCAAGCCCTTGGTTAGAGGATGACTCTGGACGACGGGCAGTATCGACTTGGTACCCAGTGCGGAAGTGGCTAGCCAGACCCGACTATCATTCATCCCAGGGTCTACGTCGACAATCTGCCGTAACTGCGGTTCACGCGCCTAATACCAATATGACCTATTACGCGTTCTACTCAGAGGAAGTAAAGGTATGGCTGGTATGAGGTTGGCCCCATGTTTACCCATCGACGTGTTACTGGGGAACGTACGGTCTGCGCGTAGGCCTTAACTACAAAGAACACCTTGTATCCGTTTCTGACTACCGCCTCTCATCAACGAGCAGAGCTAGTTCGCGTGCTGAGGATACAGACTAAGAAAAAGCGGACTATAAAAGTCTATATAGGGCGTCTCTAGCGTGATATCGAGTGACGTCGGCCAGTCTTAGGGTTTGCTACAGGTCCCCAGTGCCGTGGGCCGAAGGTGGCATGAGGGCTGAGAAATTCGACTGATACTACAGCGGGAATTTAGCAGGATGGCCTTGCACTATTCTAACGGATGTTCAAAAGGGGTAACGTCCCACGATACCTTCCGACACTTGTACGATGGGTCCGGAATGATGTCACCATTTCATCGTGTATCGTGCTTATAGTTCTGAGAACGACCTACCGGTTGCAAGTCAGAGGGGGGGGTCTGGTCTGGCCCCAATGAGCGCGACGATGTTAAAGCAAACGATTTGTTTTGTACACCGGATGGAAGTTCCTGGGTGCCCCAGGATTCAGTTAGCCGCCGTCATATTGATCCTTCCAATCGTTCAATGTATAAGCCCGATAATTGTTGGTTACGTACCAAATTATAAACCGAAGATGCCGTGTGCTGTAATGAGCGATCTTCCGTCAGAAAGGGTTTGCAAAATGCTGAGGTCCACTAGCGGCTTGTCTCAGGCCGAGACGAATAATATGGAGTGCAGGGCTCAGAATCCCATGGTAAGGCGGCACCCAATTAATTTCCACCGTAACTGCAACGCGGCAATGTGGAAGGTCAGCACGTCAAGTGAGACCTGCCTTCCCTCGTTCAATGAACTTTAGGCCTAGTCGCAAGTACTCCTGTGGATACGGTGATCACGACCCTGCGCAGGTGCCCCGTGGTTAGGTACAGCGGAGATGTTGTCAGAATGGACTGCTTCTGGCTGGTCGCTACTGCTCGATTAGGCGCTGCTCATGTCTCACGCTCCCAATATTAGTCACGAGACTGGAAGGGATGTAACCAGTCTATGACCAACCTTCAAGCCCCTTTACTTGCACACTAACCTGAAGGAGGGCAAATTCGTCCACCGTCCGGACAGTTATTTAGTTCTTGCCTCGCAAGCTCGGGATCGACACCTAGTCGGACTCGTGGACAAACGGATTTGCCCTCGTTCCTATGGCCATAACCTACAGGCTGGCGCCACGGTAACATCCTTTAAGAGGGGGGGACGGCGTCCTGGGTTAATGTCACGACGCCGCGGCTACGAAACGGGCCTCTTGTAGGTCATTCAGACCTCCACGCCACGCGGCCAGGGTAGTAGGGCATGGGGTATCTGGTGTACGGACTTTTCTTAAATGAGTTACGCCACCGAGTACTGGAATTTCAGCAAACCCGGCATCATTCAGAGAATATACCCTGCGGCTGCACCCAAAAGCCTAAACATTTGGGTCATTTGCGCAGTTTCGGGTCGTATGTTACTACAAATGCCTGGAGCACGTTCAGAATGCTCCGGGCGGGGTCCATTTAGGTTGGGT'/>

    <sequence taxon='51' value='GCTTCTATTCCGGACCACCGTTGGGGTAGACTGCAGCAAAGCTACTCGAGTGTATAAGCATGCTTCATGATTCGTACTCCAGGAGTTACTAGCAGAAACACTGCCGGGAGTTGGGAAGTGGCAATCGGCGCCACAAGAAGTCAGAGTTTCAAGATGGTCGTAAAGATGCCCATTTGATTGGGCGCCACAGACTTTAGCACGACTCCTACAGTTTCGAGAAAACCCAGGTTTGTTCCGCCCCAATCTCAAGCCCTTGGTTAGAGGATGACTCTGGACAACGGGCAGTATCGACTTGGTACCCAGTGCGGAAGTGGCTAGCCAGACCCGACTATCATTCATCCCAGGGTCTACGTCGACAATCTGCCGTAACTGCGGTTCACGCGCCTAATACCAATATGACCTATTACGCGTTCTACTCAGAGGAAGTAAAGGTATGGCTGGTATGAGGTTGGCCCCATGTTTACCCATCGACGTGTTACTGGGGAACGTACGGTTTGCGCGTAGGCCTTAACTACAAAGAACACCTTGTATCCGTTTCTGACTACCGCCTCTCATCAACGAGCAGAGCTAGTTCGCGTGCTGAGGATACAGACTAAGAAAAAGCGGACTATAAAAGTCTATATAGGGCGTCTCTAGCGTGATATCGAGTGACGTCGGCCAGTCTTAGGGTTTGCTACAGGTCCCCAGTGCCGTGGGCCGAAGGTGGCATGAGGGCCGAGAAATTCGACTGATACTACAGCGGGAATTTGGCAGGATGGCCTTGCACTATTCTAACGGATGTTCAAAAGGGGTAACGTCCCACGATACCTTCCGACACTTGTACGATGGGTCCGGAACGATGTCACCATTTCATCGTGTATCGTGCTTATAGTTCTGAGAACGACCTACCGGTTGCAAGTCAGAGGGGGGGGTCTGGTCTGGCCCCAATGAGCGCGACGATGTTAAAGCAAACGATTTGTTTTGTACACCGGATGGAAGTTCCTGGGTGCCCCAGGATTCAGTTAGCCGCCGTCATATTGATCCTTCCAATCGTTCAGTGTATAAGCCCGATAATTGTTGGTTACGTACCAAATTATAAACCGAAGATGCCGTGTGCTGTAATGAGCGATCTTCCGTCAGAAAGGGTTTGCAAAATGCTGAGGTCCACTAGCGGCTTGTCTCAGGCCGAGACGAATAATATGGAGTGCAGGGCTCAGAATCCCATGGTAAGGCGGCACCCAATTAATTTCCACCGTAACTGCAACGCGGCAATGTGGAAGGTCAGCACGTCAAGTGAGACCTGCCTTCCCTCGTTCAATGCACTTTAGGCCTAGTCGCAAGTACTCCTGTGGATACGGTGATCACGACCCTGCGCAGGTGCCCCGTGGTTAGGTACAACGGAGATGTTGTCAGAATGGACTGCTTCTGGCTGGTCGCTACTGCTCGATTAGGCGCTGCTCATGTTTCACGCTCCCAATATTAGTCACGGGCCTGGAAGGGATGTGACCAGTCTATGACCAACCTTCAAGCCCCTTTACTTGCACACTAACCTGAAGGAGGGCAAATCCGTCCACCGTCCGGACAGTTATTTAGCTCTTGCCTCGCAAGCTCGGGATCGACACCTAGTCGGACTCGTGGACAAATGGATTTGCCCTCGTTCCTATGGCCATAACCTACAGGCTGGCGCCACGGTAACATCCTTTAAGAGGGGGGGACGGCGTCCTGGGTTAATGTCACGACGCCGCGGCTACGAAACGGGCCTCTTGTAGGTCATTCAGACCTCCACGCCACGCGGCCAGGGTAGTAGGGCATGGGGTATCTGGTGTACGGGCTTTTCTTAAATGAGTTACACCACCGAGTACTGGAATTTCAGCAAACCCGGCATCATTCAGAGAATATACCCTGCGGCTGCACCCAAAAGCCAAAACATTTGGGTCATTTGCGCAGTTTCGGGTCGTATGTTACTACAAATGCCTGGAGCACGTTCAGAATGCTCCGGGCGGGGTCCATTTATGTTGGGT'/>

    <sequence taxon='79' value='GCTTCTATTCCGGACCACCGTTGGGGTAGACTGCAGCAAAGCTACTCGAGTGTATAAGCATGCTTCATGATTCGTACTCTAGGAGTTACTAGCAGAAACACTGCCGGGAGTTGGGAAGTGGCAATCGGCGCCACAAGAAGTCAGAGTTTCAAGATGGTCGTAAAGATGCCCATTTGATTGGGCGCCACAGACTCTAGCACGACTACTACAGTTTCGAGAAAACCCAGGTTTGTTTCGCCCCAATCTCAAGCCCTTGGTTAGAGGATGACTCTGGACAACGGGCAGTATCGACTTGGTACCCAGTGCGGAAGTGGCTAGCCAGACCCGACTATCACTCATCCCAGGGTCTACGTCGACAATCTGCCGTAACTGCGGTTCACGCGCCTAATACCAATATGACCTATTACGTGTTCTACTCAGAGGAAGTAAAGGTATGGCTGGTATGAGGTTGGCCCCATGTTTACCCATCGACGTGTTACTGGGGAACGTACGGTTTGCGCGTAGGCCTTAACTACAAAGAACACCTTGTATCCGTTTCTGACTACCGCCTCTCATCAACGAGCAGAGCTAGTTCGCGTGCTGAGGATACAGACTAAGAAAAAGCGGACTATAAAAGTCTATATAGGGCGTCTCTAGCGTGATATCGAGTGACGTCGGCCAGTCTTAGGGTTTGCTACAGGTCCCCAGTGCCGTGGGCCGAAGGTGGCATGAGGGCCGAGAAATTCGACTGATACTACAGCGGGAATTTGGCAGGATGGCCTTGCACTATTCTAACGGATGTTCAAAAGGGGTAACGTCCCACGATACCTTCCGACACTTGTACGATGGGTCCGGAACGATGTCACCATTTCATCGTGTATCGTGCTTATAGTTCTGAGAACGACCTACCGGTTGCAAGTCAGAGGGGGGGGTCTGGTCTGGCCCCAATGAGCGCGACGATGTTAAAGCAAACGATTTGTTTTGTACACCGGATGGAAGTTCCTGGGTGCCCCAGGATTCAGTAAGCCGCCGTCATATTGATCCTTCCAATCGTTCAGTGTATAAGCCCGATAATTGTTGGTTACGTACCAAATTATAAACCGAAGATGCCGTGTGCTGTAATGAGCGATCTTCCGTCAGAAAGGGTTTGCAAAATGCTGAGGTCCACTAGCGGCTTGTCTCAGGCCGAGACGAATAATATGGAGTGCAGGGCTCAGAATCCCATGGTCAGGCGGCACCCAATTAATTTCCACCGTAACTGCAACGCGGCAATGTGGAAGGTCAGCACGTCAAATGAGACCTGCCTTCCCTCGTTCAATGCACTTTAGGCCTAGTCGCAAGTACTCCTGTGGATACGGTGATCACGACCCTGCGCAGGTGCCCCGTGGTTAGGTACAACGGAGATGTTGTCAGAATGGACTGCTTCTGGCTGGTCGCTACTGCTCGATTAGGCGCTGCTCATGTTTCACGCTCCCAATATTAATCACGGGCCTGGAAGGGATGTGACCAGTCTATGACCAACCTTCAAGCCCCTTTACTTGCACACTAACCTGAAGGAGGGCAAATCCGTCCACCGTCCGGACAGTTATTTAGCTCTTGCCTCGCAAGCTCGGGATCGACACCTAGTCGGACTCGTGGACAAATGGATTTGCCCTCGTTCCTATGGCCATAACCTACAGGCTGGCGCCACGGTAACATCCTATAAGAGGGGGGGACGGCGTCCTGGGTTAATGTCACGACGCCGCGGCTACGAAACGGGCCTCTTGTAGGTCATTCAGACCTCCACGCCACGCGGCCAGGGTAGTAGGGCATGGGGTATCTGGTGTACGGGCTTTTCTTAAATGAGTTACACCACCGAGTACTGGAATTTCAGCAAACCCGGCATCATTCAGAGAATATACCCTGCGGCTGCACCCAAAAGCCAAAACATTTGGGTCATTTGCGCAGTTTCGGGTCGTATGTTACTACAAATGCCTGGAGCACGTTCAGAATGCTCCGGGCGGGGTCCATTTATGTTGGGT'/>

    <sequence taxon='115' value='GCTTCTATTCCGGACCACCGTTGGGGTAGACTGCAGCAAAGCTACTCGAGTGTATAAGCATGCTTCATGATTCGTACTCTAGGAGTTACTAGCAGAAACACTGCCGGGAGTTGGGAAGTGGCAATCGGCGCCACAAGAAGTCAGAGTTTCAAGATGGTCGTAAAGATGCCCATTTGATTGGGCGCCACAGACTCTAGCACGACTACTACAGTTTCGAGAAAACCCAGGTTTGTTTCGCCCCAATCTCAAGCCCTTGGTTAGAGGATGACTCTGGACAACGGGCAGTATCGACTTGGTACCCAGTGCGGAAGTGGCTAGCCAGACCCGACTATCACTCATCCCAGGGTCTACGTCGACAATCTGCCGTAACTGCGGTTCACGCGCCTAATACCAATATGACCTATTACGTGTTCTACTCAGAGGAAGTAAAGGTATGGCTGGTATGAGGTTGGCCCCATGTTTACCCATCGACGTGTTACTGGGGAACGTACGGTTTGCGCGTAGGCCTTAACTACAAAGAACACCTTGTATCCGTTTCTGACTACCGCCTCTCATCAACGAGCAGAGCTAGTTCGCGTGCTGAGGATACAGACTAAGAAAAAGCGGACTATAAAAGTCTATATAGGGCGTCTCTAGCGTGATATCGAGTGACGTCGGCCAGTCTTAGGGTTTGCTACAGGTCCCCAGTGCCGTGGGCCGAAGGTGGCATGAGGGCCGAGAAATTCGACTGATACTACAGCGGGAATTTGGCAGGATGGCCTTGCACTATTCTAACGGATGTTCAAAAGGGGTAACGTCCCACGATACCTTCCGACACTTGTACGATGGGTCCGGAACGATGTCACCATTTCATCGTGTATCGTGCTTATAGTTCTGAGAACGACCTACCGGTTGCAAGTCAGAGGGGGGGGTCTGGTCTGGCCCCAATGAGCGCGACGATGTTAAAGCAAACGATTTGTTTTGTACACCGGATGGAAGTTCCTGGGTGCCCCAGGATTCAGTAAGCCGCCGTCATATTGATCCTTCCAATCGTTCAGTGTATAAGCCCGATAATTGTTGGTTACGTACCAAATTATAAACCGAAGATGCCGTGTGCTGTAATGAGCGATCTTCCGTCAGAAAGGGTTTGCAAAATGCTGAGGTCCACTAGCGGCTTGTCTCAGGCCGAGACGAATAATATGGAGTGCAGGGCTCAGAATCCCATGGTCAGGCGGCACCCAATTAATTTCCACCGTAACTGCAACGCGGCAATGTGGAAGGTCAGCACGTCAAATGAGACCTGCGTTCCCTCGTTCAATGCACTTTAGGCCTAGTCGCAAGTACTCCTGTGGATACGGTGATCACGACCCTGCGCAGGTGCCCCGTGGTTAGGTACAACGGAGATGTTGTCAGAATGGACTGCTTCTGGCTGGTCGCTACTGCTCGATTAGGCGCTGCTCATGTTTCACGCTCCCAATATTAATCACGGGCCTGGAAGGGATGTGACCAGTCTATGACCAACCTTCAAGCCCCTTTACTTGCACACTAACCTGAAGGAGGGCAAATCCGTCCACCGTCCGGACAGTTATTTAGCTCTTGCCTCGCAAGCTCGGGATCGACACCTAGTCGGACTCGTGGACAAATGGATTTGCCCTCGTTCCTATGGCCATAACCTACAGGCTGGCGCCACGGTAACATCCTATGAGAGGGGGGGACGGCGTCCTGGGTTAATGTCACGACGCCGCGGCTACGAAACGGGCCTCTTGTAGGTCATTCAGACCTCCACGCCACGCGGCCAGGGTAGTAGGGCATGGGGTATCTGGTGTACGGGCTTTTCTTAAATGAGTTACACCACCGAGTACTGGAATTTCAGCAAACCCGGCATCATTCAGAGAATATACCCTGCGGCTGCACCCAAAAGCCAAAACATTTGGGTCATTTGCGCAGTTTCGGGTCGTATGTTACTACAAATGCCTGGAGCACGTTCAGAATGCTCCGGGCGGGGTCCATTTATGTTGGGT'/>

    <sequence taxon='116' value='GCTTCTATTCCGGACCACCGTTGGGGTAGACTGCAGCAAAGCTACTCGAGTGTATAAGCATGCTTCATGATTCGTACTCTAGGAGTTACTAGCAGAAACACTGCCGGGAGTTGGGAAGTGGCAATCGGCGCCACAAGAAGTCAGAGTTTCAAGATGGTCGTAAAGATGCCCATTTGATTGGGCGCCACAGACTCTAGCACGACTACTACAGTTTCGAGAAAACCCAGGTTTGTTTCGCCCCAATCTCAAGCCCTTGGTTAGAGGATGACTCTGGACAACGGGCAGTATCGACTTGGTACCCAGTGCGGAAGTGGCTAGCCAGACCCGACTATCACTCATCCCAGGGTCTACGTCGACAATCTGCCGTAACTGCGGTTCACGCGCCTAATACCAATATGACCTATTACGTGTTCTACTCAGAGGAAGTAAAGGTATGGCTGGTATGAGGTTGGCCCCATGTTTACCCATCGACGTGTTACTGGGGAACGTACGGTTTGCGCGTAGGCCTTAACTACAAAGAACACCTTGTATCCGTTTCTGACTACCGCCTCTCATCAACGAGCAGAGCTAGTTCGCGTGCTGAGGATACAGACTAAGAAAAAGCGGACTATAAAAGTCTATATAGGGCGTCTCTAGCGTGATATCGAGTGACGTCGGCCAGTCTTAGGGTTTGCTACAGGTCCCCAGTGCCGTGGGCCGAAGGTGGCATGAGGCCCGAGAAATTCGACTGATACTACAGCGGGAATTTGGCAGGATGGCCTTGCACTATTCTAACGGATGTTCAAAAGGGGTAACGTCCCACGATACCTTCCGACACTTGTACGATGGGTCCGGAACGATGTCACCATTTCATCGTGTATCGTGCTTATAGTTCTGAGAACGACCTACCGGTTGCAAGTCAGAGGGGGGGGTCTGGTCTGGCCCCAATGAGCGCGACGATGTTAAAGCAAACGATTTGTTTTGTACACCGGATGGAAGTTCCTGGGTGCCCCAGGATTCAGTAAGCCGCCGTCATATTGACCCTTCCAATCGTTCAGTGTATAAGCCCGATAATTGTTGGTTACGTACCAAATTATAAACCGAAGATGCCGTGTGCTGTAATGAGCGATCTTCCGTCAGAAAGGGTTTGCAAAATGCTGAGGTCCACTAGCGGCTTGTCTCAGGCCGAGACGAATAATATGGAGTGCAGGGCTCAGAATCCCATGGTCAGGCGGCACCCAATTAATTTCCACCGTAACTGCAACGCGGCAATGTGGAAGGTCAGCACGTCAAATGAGACCTGCCTTCCCTCGTTCAATGCACTTTAGGCCTAGTCGCAAGTACTCCTGTGGATACGGTGATCACGACCCTGCGCAGGTGCCCCGTGGTTAGGTACAACGGAGATGTTGTCAGAATGGACTGCTTCTGGCTGGTCGCTACTGCTCGATTAGGCGCTGCTCATGTTTCACGCTCCCAATATTAATCACGGGCCTGGAAGGGATGTGACCAGTCTATGACCAACCTTCAAGCCCCTTTACTTGCACACTAACCTGAAGGAGGGCAAATCCGTCCACCGTCCGGACAGTTATTTAGCTCTTGCCTCGCAAGCTCGGGATCGACACCTAGTCGGACTCGTGGACAAATGGATTTGCCCTCGTTCCTATGGCCATAACCTACAGGCTGGCGCCACGGTAACATCCTATAAGAGGGGGGGACGGCGTCCTGGGTTAATGTCACGACGCCGCGGCTACGAAACGGGCCTCTTGTAGGTCATTCAGACCTCCACGCCACGCGGCCAGGGTAGTAGGGCATGGGGTATCTGGTGTACGGGCTTTTCTTAAATGAGTTACACCACCGAGTACTGGAATTTCAGCAAACCCGGCATCATTCAGAGAATATACCCTGCGGCTGCACCCAAAAGCCAAAACATTTGGGTCATTTGCGCAGTTTCGGGTCGTATGTTACTACAAATGCCTGGAGCACGTTCAGAATGCTCCGGGCGGGGTCCATTTATGTTGGGT'/>

    <sequence taxon='157' value='GCTTCTATTCCGGACCACCGTCGGGGTAGACTGCAGCAAAGCTACTCGAGTGTATAAGCATGCTTCATGATTCGTACTCTAGGAGTTACTAGCAGAAACACTGCCGGGAGCTGGGAAGTGGCAATCGGCGCCACAAGAAGTCAGAGTTTCAAGATGGTCGTAAAGATGCCCATTTGATTGGGCGCCACAGACTCTAGCACGACTACTACAGTTTCGAGAAAACCCAGGTTTGTTTCGCCCCAATCTCAAGCACTTGGTTAGAGGATGACTCTGGACAACGGGCAGTATCGACTTGGTACCCAGTGCGGAAGTGGCTAGCCAGACCCGACTATCACTCATCCCAGGGTCTACGTCGACAATCTGCCGTAACTGCGGTTCACGCGCCTAATACCAATATGACCTATTACGTGTTCTACTCAGAGGAAGTAAAGGCATGGCTGGTATGAGGTTGGCCCCATGTTTACCCATCGACGTGTTACTGGGGAACGTACGGTTTGCGCGTAGGCCTTAACTACAAAGAACACCTTGTATCCGTTTCTGACTACCGCCTCTCATCAACGAGCAGAGCTAGTTCGCGTGCTGAGGATACAGACTAAGAAAAAGCGGACTATAAAAGTCTATATAGGGCGTCTCTAGCGTGATATCGAGTGACGTCGGCCAGTCTTAGGGTTTGCTACAGGTCCCCAGTGCCGTGGGCCGAAGGTGGCATGAGGCCCGAGAAATTCGACTGATACTACAGCGGGAATTTGGCAGGATGGCCTTGCACTATTCTAACGGATGTTCAAAAGGGGTAACGTCCCACGATACCTTCCGACACTTGTACGATGGGTCCGGAACGATGTCACCATTTCATCGTGTATCGTGCTTATAGTTCTGAGAACGACCTACCGGTTGCAAGTCAGAGGGGGGGGTCTGGTCTGGCCCCAATGAGCGCGACGATGTTAAAGCAAACGATTTGTTTTGTACACCGGATGGAAGTTCCTGGGTGCCCCAGGATTCAGTAAGCCGCCGTCATATTGACCCTTCCAATCGTTCAGTGTATAAGCCCGATAATTGTTGGTTACGTACCAAATTATAAACCGAAGATGCCGTGTGCTGTAATGAGCGATCTTCCGTCAGAAAGGGTTTGCAAAATGCTGAGGTCCACTAGCGGCTTGTCTCAGGCCGAGACGAATAATATGGAGTGCAGGGCTCAGAATCCCATGGTCAGGCGGCACCCAATTAATTTCCACCGTAACTGCAACGCGGCAATGTGGAAGGTCAGCACGTCAAATGAGACCTGCCTTCCCTCGTTCAATGCACTTTAGGCCTAGTCGCAAGTACTCCTGTGGATACGGCGATCACGACCCTGCGCAGGTGCCCCGTGGTTAGGTACAACGGAGATGTTGTCAGAATGGACCGCTTCTGGCTGGTCGCTACTGCTCGATTAGGCGCTGCTCATGTTTCACGCTCCCAATATTAATCACGGGCCTGGAAGGGATGTGACCAGTCTATGACCAACCTTCAAGCCCCTTTACTTGCACACTAACCTGAAGGAGGGCAAATCCGTCCACCGTCCGGACAGTTATTTAGCTCTTGCCTCGCAAGCTCGGGATCGACACCTAGTCGGACTCGTGGACAAATGGATTTGCCCTCGTTCCTATGGCCATAACCTACAGGCTGGCGCCACGGTAACATCCTATAAGAGGGGGGGACGGCGTCCTGGGTTAATGTCACGACGCCGCGGCTACGAAACGGGCCTCTTGTAGGTCATTCAGACCTCCACGCCACGCGGCCAGGGTAGTAGGGCATGGGGTATCTGGTGTACGGACTTTTCTTAAATGAGTTACACCACCGAGTACTGGAATTTCAGCAAACCCGGCATCATTCAGAGAATATACCCTGCGGCTGCACCCAAAAGCCAAAACATTTGGGTCATTTGCGCAGTTTCGGGTCGTATGTTACTACAAATGCCTGGAGCACGTTCAGAATGCTCCGGGCGGGGTCCATTTATGTTGGGT'/>

    <sequence taxon='173' value='GCTTCTATTCCGGACCGCCGTTGGGGTAGACTGCAGCAAAGCTACTCGAGTGTATAAGCATGCTTCATGATTCGTACTCTAGGAGTTACTAGCAGAAACACTGCCGGGAGCTGGGAAGTGGCAATCGGCGCCACAAGAAGTCAGAGTTTCAAGATGGTCGTAAAGATGCCCATTTGATTGGGCGCCACAGACTCTAGCACGACTACTACAGTTTCGAGAAAACCCAGGTTTGTTTCGCCCCAATCTCAAGCACTTGGTTAGAGGATGACTCTGGACAACGGGCAGTATCGACTTGGTACCCAGTGCGGAAGTGGCTAGCCAGACCCGACTATCACTCACCCCAGGGTCTACGTCGACAATCTGCCGTAACTGCGGTTCACGCGCCTAATACCAATATGACCTATTACGTGTTCTACTCAGAGGAAGTAAAGGCATGGCTGGTATGAGGTTGGCCCCATGTTTACCCATCGACGTGTTACTGGGGAACGTACGGTTTGCGCGTAGGCCTTAACTACAAAGAACACCTTGTATCCGTTTCTGACTACCGCCTCTCATCAACGAGCAGAGCTAGTTCGCGTGCTGAGGATACAGACTAAGAAAAAGCGGACTATAAAAGTCTATATAGGGCGTCTCTAGCGTGATATCGAGTGACGTCGGCCAGTCTTAGGGTTTGCTACAGGTCCCCAGTGCCGTGGGCCGAAGGTGGCATGAGGCCCGAGAAATTCGACTGATACTACAGCGGGAATTTGGCAGGATGGCCTTGCACTATTCTAACGGATGTTCAAAAGGGGTAACGTCCCACGATACCTTCCGACACTTGTACGATGGGTCCGGAACGATGTCACCATTTCATCGTGTATCGTGCTTATAGTTCTGAGAACGACCTACCGGTTGCAAGTCAGAGGGGGGGGTCTGGTCTGGCCCCAATGAGCGCGACGATGTTAAAGCAAACGATTTGTTTTGTACACCGGATGGAAGTTCCTGGGTGCCCCAGGATTCAGTAAGCCGCCGTCATATTGACCCTTCCAATCGTTCAGTGTATAAGCCCGATAATTGTTGGTTACGTACCAAATTATAAACCGAAGATGCCGTGTGCTGTAATGAGCGATCTTCCGTCAGAAAGGGTTTGCAAAATGCTGAGGTCCACTAGCGGCTTGTCTCAGGCCGAGACGAATAATATGGAGTGCAGGGCTCAGAATCCCATGGTCAGGCGGCACCCAATTAATTTCCACCGTAACTGCAACGCGGCAATGTGGAAGGTCAGCACGTCAAATGAGACCTGCCTTCCCTCGTTCAATGCACTTTAGGCCTAGTCGCAAGTACTCCTGTGGATACGGCGATCACGACCCTGCGCAGGTGCCCCGTGGTTAGGTACAACGGAGATGTTGTCAGAATGGACTGCTTCTGGCTGGTCGCTACTGCTCGATTAGGCGCTGCTCATGTTTCACGCTCCCAATATTAATCACGGGCCTGGAAGGGATGTGACCAGTCTATGACCAACCTTCAAGCCCCTTTACTTGCACACTAACCTGAAGGAGGGCAAATCCGTCCACCGTCCGGACAGTTATTTAGCTCTTGCCTCGCAAGCTCGGGATCGACACCTAGTCGGACTCGTGGACAAATGGATTTGCCCTCGTTCCTATGGCCATAACCTACAGGCTGGCGCCACGGTAACATCCTATAAGAGGGGGGGACGGCGTCCTGGGTTAATGTCACGACGCCGCGGCTACGAAACGGGCCTCTTGTAGGTCATTCAGACCTCCACGCCACGCGGCCAGGGTAGTAGGGCATGGGGTATCTGGTGTACGGACTTTTCTTAAATGAGTTACACCACCGAGTACTGGAATTTCAGCAAACCCGGCATCATTCAGAGAATATACCCTGCGGCTGCACCTAAAAGCCAAAACATTTGGGTCATTTGCGCAGTTTCGGGTCGTATGTTACTACAAATGCCTGGAGCACGTTCAGAATGCTCCGGGCGGGGTCCATTTATGTTGGGT'/>

    <sequence taxon='165' value='GCTTCTATTCCGGACCACCGTTGGGGTAGACTGCAGCAAAGCTACTCGAGTGTATAAGCATGCTTCATGATTCGTACTCTAGGAGTTACTAGCAGAAACACTGCCGGGAGCTGGGAAGTGGCAATCGGCGCCACAAGAAGTCAGAGTTTCAAGATGGTCGTAAAGATGCCCATTTGATTGGGCGCCACAGACTCTAGCACGACTACTACAGTTTCGAGAAAACCCAGGTTTGTTTCGCCCCAATCTCAAGCACTTGGTTAGAGGATGACTCTGGACAACAGGCAGTATCGACTTGGTACCCAGTGCGGAAGTGGCTAGCCAGACCCGACTATCACTCATCCCAGGGTCTACGTCGACAATCTGCCGTAACTGCGGTTCACGCGCCTAATACCAATATGACCTATTACGTGTTCTACTCAGAGGAAGTAAAGGCATGGCTGGTATGAGGTTGGCCCCATGTTTACCCATCGACGTGTTACTGGGGAACGTACGGTTTGCGCGTAGGCCTTAACTACAAAGAACACCTTGTATCCGTTTCTGACTACCGCCTCTCATCAACGAGCAGAGCTAGTTCGCGTGCTGAGGATACAGACTAAGAAAAAGCGGACTATAAAAGTCTATATAGGGCGTCTCTAGCGTGATATCGAGTGACGTCGGCCAGTCTTAGGGTTTGCTACAGGTCCCCAGTGCCGTGGGCCGAAGGTGGCATGAGGCCCGAGAAATTCGACTGATACTACAGCGGGAATTTGGCAGGATGGCCTTGCACTATTCTAACGGATGTTCAAAAGGGGTAACGTCCCACGATACCTTCCGACACTTGTACGATGGGTCCGGAACGATGTCACCATTTCATCGTGTATCGTGCTTATAGTTCTGAGAACGACCTACCGGTTGCAAGTCAGAGGGGGGGGTCTGGTCTGGCCCCAATGAGCGCGACGATGTTAAAGCAAACGATTTGTTTTGTACACCGGATGGAAGTTCCTGGGTGCGCCAGGATTCAGTAAGCCGCCGTCATATTGACCCTTCCAATCGTTCAGTGTATAAGCCCGATAATTGTTGGTTACGTACCAAATTATAAACCGAAGATGCCGTGTGCTGTAATGAGCGATCTTCCGTCAGAAAGGGTTTGCAAAATGCTGAGGTCCACTAGCGGCTTGTCTCAGGCCGAGACGAATAATATGGAGTGCAGGGCTCAGAATCCCATGGTCAGGCGGCACCCAATTAATTTCCATCGTAACTGCAACGCGGCAATGTGGAAGGTCAACACGTCAAATGAGACCTGCCTTCCCTCGTTCAATGCACTTTAGGCCTAGTCGCAAGTACTCCTGTGGATACGGCGATCACGACCCTGCGCAGGTGCCCCGTGGTTAGGTACAACGGAGATGTTGTCAGAATGGACTGCTTCTGGCTGGTCGCTACTGCTCGATTAGGCGCTGCTCATGTTTCACGCTCCCAATATTAATCACGGGCCTGGAAGGGATGTGACCAGTCTATGACCAACCTTCAAGCCCCTTTACTTGCACACTAACCTGAAGGAGGGCAAATCCGTCCACCGTCCGGACAGTTATTTAGCTCTTGCCTCGCAAGCTCGGGATCGACACCTAGTCGGACTCGTGGACAAATGGATTTGCCCTCGTTCCTATGGCCATAACCTACAGGCTGGCGCCACGGTAACATCCTATAAGAGGGGGGGACGGCGTCCTGGGTTAATGTCACGACGCCGCGGCTACGAAACGGGCCTCTTGTAGGTCATTCAGACCTCCACGCCACGCGGCCAGGGTAGTAGGGCATGGGGTATCTGGTGTACGGACTTTTCTTAAATGAGTTACACCACCGAGTACTGGAATTTCAGCAAACCCGGCATCATTCAGAGAATATACCCTGCGGCTGCACCCAAAAGCCAAAACATTTGGGTCATTTGCGCAGTTTCGGGTCGTATGTTACTACAAATGCCTGGAGCACGTTCAGAATGCTCCGGGCGGGGTCCATTTATGTTGGGT'/>

    <sequence taxon='166' value='GCTTCTATTCCGGACCACCGTTGGGGTAGACTGCAGCAAAGCTACTCGAGTGTATAAGCATGCTTCATGATTCGTACTCTAGGAGTTACTAGCAGAAACACTGCCGGGAGCTGGGAAGTGGCAATCGGCGCCACAAGAAGTCAGAGTTTCAAGATGGTCGTAAAGATGCCCATTTGATTGGGCGCCACAGACTCTAGCACGACTACTACAGTTTCGAGAAAACCCAGGTTTGTTTCGCCCCAATCTCAAGCACTTGGTTAGAGGATGACTCTGGACAACAGGCAGTATCGACTTGGTACCCAGTGCGGAAGTGGCTAGCCAGACCCGACTATCACTCATCCCAGGGTCTACGTCGACAATCTGCCGTAACTGCGGTTCACGCGCCTAATACCAATATGACCTATTACGTGTTCTACTCAGAGGAAGTAAAGGCATGGCTGGTATGAGGTTGGCCCCATGTTTACCCATCGACGTGTTACTGGGGAACGTACGGTTTGCGCGTAGGCCTTAACTACAAAGAACACCTTGTATCCGTTTCTGACTACCGCCTCTCATCAACGAGCAGAGCTAGTTCGCGTGCTGAGGATACAGACTAAGAAAAAGCGGACTATAAAAGTCTATATAGGGCGTCTCTAGCGTGATATCGAGTGACGTCGGCCAGTCTTAGGGTTTGCTACAGGTCCCCAGTGCCGTGGGCCGAAGGTGGCATGAGGCCCGAGAAATTCGACTGATACTACAGCGGGAATTTGGCAGGATGGCCTTGCACTATTCTAACGGATGTTCAAAAGGGGTAACGTCCCACGATACCTTCCGACACTTGTACGATGGGTCCGGAACGATGTCACCATTTCATCGTGTATCGTGCTTATAGTTCTGAGAACGACCTACCGGTTGCAAGTCAGAGGGGGGGGTCTGGTCTGGCCCCAATGAGCGCGACGATGTTAAAGCAAACGATTTGTTTTGTACACCGGATGGAAGTTCCTGGGTGCGCCAGGATTCAGTAAGCCGCCGTCATATTGACCCTTCCAATCGTTCAGTGTATAAGCCCGATAATTGTTGGTTACGTACCAAATTATAAACCGAAGATGCCGTGTGCTGTAATGAGCGATCTTCCGTCAGAAAGGGTTTGCAAAATGCTGAGGTCCACTAGCGGCTTGTCTTAGGCCGAGACGAATAATATGGAGTGCAGGGCTCAGAATCCCATGGTCAGGCGGCACCCAATTAATTTCCATCGTAACTGCAACGCGGCAATGTGGAAGGTCAACACGTCAAATGAGACCTGCCTTCCCTCGTTCAATGCACTTTAGGCCTAGTCGCAAGTACTCCTGTGGATACGGCGATCACGACCCTGCGCAGGTGCCCCGTGGTTAGGTACAACGGAGATGTTGTCAGAATGGACTGCTTCTGGCTGGTCGCTACTGCTCGATTAGGCGCTGCTCATGTTTCACGCTCCCAATATTAATCACGGGCCTGGAAGGGATGTGACCAGTCTATGACCAACCTTCAAGCCCCTTTACTTGCACACTAACCTGAAGGAGGGCAAATCCGTCCACCGTCCGGACAGTTATTTAGCTCTTGCCTCGCAAGCTCGGGATCGACACCTAGTCGGACTCGTGGACAAATGGATTTGCCCTCGTTCCTATGGCCATAACCTACAGGCTGGCGCCACGGTAACATCCTATAAGAGGGGGGGACGGCGTCCTGGGTTAATGTCACGACGCCGCGGCTACGAAACGGGCCTCTTGTAGGTCATTCAGACCTCCACGCCACGCGGCCAGGGTAGTAGGGCATGGGGTATCTGGTGTACGGACTTTTCTTAAATGAGTTACACCACCGAGTACTGGAATTTCAGCAAACCCGGCATCATTCAGAGAATATACCCTGCGGCTGCACCCAAAAGCCAAAACATTTGGGTCATTTGCGCAGTTTCGGGTCGTATGTTACTACAAATGCCTGGAGCACGTTCAGAATGCTCCGGGCGGGGTCCATTTATGTTGGGT'/>

    <sequence taxon='122' value='GCTTCTATTCCGGACCACCGTTGGGGTAGACTGCAGCAAAGCTACTCGAGTGTATAAGCATGCTTCATGATTCGTACTCTAGGAGTTACTAGCAGAAACACTGCCGGGAGTTGGGAAGTGGCAATCGGCGCCACAAGAAGTCAGAGTTTCAAGATGGTCGTAAAGATGCCCATTTGATTGGGCGCCACAGACTTTAGCACGACTCCTACAGTTTCGAGAAAACCCAGGTTTGTTCCGCCCCAATCTCAAGCCCTTGGTTAGAGGATGACTCTGGACAACGGGCAGTATCGACTTGGTACCCAGTGCGGAAGTGGCTAGCCAGACCCGACTATCATTCATCCCAGGGTCTACGTCGACAATCTGCCGTAACTGCGGTTCACGCGCCTAATACCAATATGACCTATTACGTGTTCTACTCAGAGGAAGTAAAGGTATGGCTGGTATGAGGTTGGCCCCATGTTTACCCATCGACGTGTTACTGGGGAACGTACGGTTTGCGCGTAGGCCTTAACTACAAAGAACACCTTGTATCCGTTTCTGACTACCGCCTCTCATCAACGAGCAGAGCTAGTTCGCGTGCTGAGGATACAGACTAAGAAAAAGCGGACTATAAAAGTCTATATAGGGCGTCTCTAGCGTGATATTGAGTGACGTCGGCCAGTCTTAGGGTTTGCTACAGGTCCCCAGTGCCGTGGGCCGAAGGTGGCATGAGGGCCGAGAAATTCGACTGATACTACAGCGGGAATTTGGCAGCATGGCCTTGCACTATTCTAACGGATGTTCAAAAGGGGTAACGTCCCACGATACCTTCCGACACTTGTACGATGGGTCCGGAACGATGTCACCATTTCATCGTGTATCGTGCTTATAGTTCTGAGAACGACCTACCGGTTGCAACTCAGAGGGGGGGGTCTGGTCTGGCCCCAATGAGCGCGACGATGTTAAAGCAAACGATTTGTTTTGTACACCGGATGGAAGTTCCTGGGTGCCCCAGGATTCAGTACGCCGCCGTCATATTGATCCTTCCAATCGTTCAGTGTATAAGCCCGATAATTGTTGGTTACGTACCAAATTATAAACCGAAGATGCCGTGTGCTGTAATGAGCGATCTTCCGTCAGAAAGGGTTTGCAAAATGCTGAGGTCCACTAGCGGCTTGTCTCAGGCCGAGACGAATAATATGGAGTGCAGGGCTCAGAATCCCATGGTCAGGCGGCACCCAATTAATTTCCACCGTAACTGCAACGCGGCAATGTGGAAGGTCAGCACGTCAAGTGAGACCTGCCTTCCCTCGTTCAATGCACTTTAGGCCTAGTCGCAAGTACTCCTGTGGATACGGTGATCACGACCCTGCGCAGGTGCCCCGTGGTTAGGTACAACGGAGATGTTGTCAGAATGGACTGCTTCTGGCTGGTCGCTACTGCTCGATTAGGCGCTGCTCATGTTTCACGCTCCCAATATTAATCACGGGCCTGGAAGGGATGTGACCAGTCTATGACCAACCTTCAAGCCCCCTTACTTGCACACTAACCTGAAGGAGGGCAAATCCGTCCACCGTCCGGACAGTTATTTAGCTCTTGCCTCGCAAGCTCGGGATCGACACCTAGTCGGACTCGTGGACAAATGGATTTGCCCTCGTTCCTATGGCCATAACCTACAGGCTGGCGCCACGGTAACATCCTATAAGGGGGGGGGACGGCGTCCTGGGTTAATGTCACGCCGCCGCGGCTACGAAACGGGCCTCTTGTAGGTCATTCAGACCTCCACGCCACGCGGCCAGGGTAGTAGGGCATGGGGTATCTGGTGTACGGGCTTTTCTTAAATGAGTTACACCACCGAGTACTGGAATTTCAGCAAACCCGGCATCATTCAGAGAATATACCCTGCGGCTGCACCCAAAAGCCAAAACATTTGGGTCATTTGCGCAGTTTCGGGTCGTATGTTACTACAAATGCCTGGAGCACGTTCAGAATGCTCCGTGCGGGGTCCATTTATGTTGGGT'/>

    <sequence taxon='123' value='GCTTCTATTCCGGACCACCGTTGGGGTAGACTGCAGCAAAGCTACTCGAGTGTATAAGCATGCTTCATGATTCGTACTCTAGGAGTTACTAGCAGAAACACTGCCGGGAGTTGGGAAGTGGCAATCGGCGCCACAAGAAGTCAGAGTTTCAAGATGGTCGTAAAGATGCCCATTTGATTGGGCGCCACAGACTTTAGCACGACTCCTACAGTTCCGAGAAAACCCAGGTTTGTTCCGCCCCAATCTCAAGCCCTTGGTTAGAGGATGACTCTGGACAACGGGCAGTATCGACTTGGTACCCAGTGCGGAAGTGGCTAGCCAGACCCGACTATCATTCATCCCAGGGTCTACGTCGACAATCTGCCGTAACTGCGGTTCACGCGCCTAATACCAATATGACCTATTACGTGTTCTACTCAGAGGAAGTAAAGGTATGGCTGGTATGAGGTTGGCCCCATGTTTACCCATCGACGTGTTACTGGGGAACGTACGGTTTGCGCGTAGGCCTTAACTACAAAGAACACCTTGTATCCGTTTCTGACTACCGCCTCTCATCAACGAGCAGAGCTAGTTCGCGTGCTGAGGATACAGACTAAGAAAAAGCGGACTATAAAAGTCTATATAGGGCGTCTCTAGCGTGATATTGAGTGACGTCGGCCAGTCTTAGGGTTTGCTACAGGTCCCCAGTGCCGTGGGCCGAAGGTGGCATGAGGGCCGAGAAATTCGACTGATACTACAGCGGGAATTTGGCAGCATGGCCTTGCACTATTCTAACGGATGTTCAAAAGGGGTAACGTCCCACGATACCTTCCGACACTTGTACGATGGGTCCGGAACGATGTCACCATTTCATCGTGTATCGTGCTTATAGTTCTGAGAACGACCTACCGGTTGCAAGTCAGAGGGGGGGGTCTGGTCTGGCCCCAATGAGCGCGACGATGTTAAAGCAAACGATTTGTTTTGTACACCGGATGGAAGTTCCTGGGTGCCCCAGGATTCAGTACGCCGCCGTCATATTGATCCTTCCAATCGTTCAGTGTATAAGCCCGATAATTGTTGGTTACGTACCAAATTATAAACCGAAGATGCCGTGTGCTGTAATGAGCGATCTTCCGTCAGAAAGGGTTTGCAAAATGCTGAGGTCCACTAGCGGCTTGTCTCAGGCCGAGACGAATAATATGGAGTGCAGGGCTCAGAATCCCATGGTCAGGCGGCACCCAATTAATTTCCACCGTAACTGCAACGCGGCAATGTGGAAGGTCAGCACGTCAAGTGAGACCTGCCTTCCCTCGTTCAATGCACTTTAGGCCTAGTCGCAAGTACTCCTGTGGATACGGTGATCACGACCCTGCGCAGGTGCCCCGTGGTTAGGTACAACGGAGATGTTGTCAGAGTGGACTGCTTCTGGCTGGTCGCTACTGCTCGATTAGGCGCTGCTCATGTTTCACGCTCCCAATATTAATCACGGGCCTGGAAGGGATGTGACCAGTCTATGACCAACCTTCAAGCCCCTTTACTTGCACACTAACCTGAAGGAGGGCAAATCCGTCCACCGTCCGGACAGTTATTTAGCTCTTGCCTCGCAAGCTCGGGATCGACACCTAGTCGGACTCGTGGACAAATGGATTTGCCCTCGTTCCTATGGCCATAACCTACAGGCTGGCGCCACGGTAACATCCTATAAGGGGGGGGGACGGCGTCCTGGGTTAATGTCACGCCGCCGCGGCTACGAAACGGGCCTCTTGTAGGTCATTCAGACCTCCACGCCACGCGGCCAGGGTAGTAGGGCGTGGGGTATCTGGTGTACGGGCTTTTCTTAAATGAGTTACACCACCGAGTACTGGAATTTCAGCAAACCCGGCATCATTCAGAGAATATACCCTGCGGCTGCACCCAAAAGCCAAAACATTTGGGTCATTTGCGCAGTTTCGGGTCGTATGTTACTACAAATGCCTGGAGCACGTTCAGAATGCTCCGTGCGGGGTCCATTTATGTTGGGT'/>

    <sequence taxon='67' value='GCTTCTATTCCGGACCACCGTTGGGGCAGACTGCAGCAAAGCTACTCGAGTGTATAAGCATGCTTCATGATTCGTACTCCAGGAGTTACTAGCAGAAACACTGCCGGGAGTTGGGAAGTGGCAATCGGCGCCACAAGAAGTCAGAGTTTCAAGATGGTCGTAAAGATGCCCATTTGATTGGGCGCCACAGACTTTAGCACGACTCCTACAGTTTCGAGAAAACCCAGGTTTGTTCCGCCCCAATCTCAAGCCTTTGGTTAGAGGATGACTCTGGACAACGGGCAGTATCGACTTGGTACCCAGTGCGGAAGTGGCTAGCCAGACCCGACTATCATTCATCCCAGGGTCTACGTCGACAATCTGCCGTAACTGCGGTTCACGCGCCTAATACCAATATGACCTATTACGCGTTCTACTCAGAGGAAGTAAAGGTATGGCTGGTATGAGGTTGGCCCCATGTTTACCCATCGACGTGTTACTGGGGAACGTACGGTTTGCGCGTAGGCCTTAACTACAAAGAACACCTTGTATCCGTTTCTGACTACCGCCTCTCATCAACGAGCAGAGCTAGTTCGCGTGCTGAGGATACAGACTAAGAAAAAGCGGACTATAAAAGTCTATATAGGGCGTCTCTAGCGTGATATCGAGTGACGTCGGCCAGTCTTAGGGTTTGCTACAGGTCCCCAGTGCCGTGGGCCGAAGGTGGCATGAGGGCCGAGAAATTCGACTGATACTACAGCGGGAATTTAGCAGGATGGCCTTGCACTATTCTAACGGATGTTCAAAAGGGGTAACGTCCCACGATACCTTCCGACACTTGTACGATGGGTCCGGAACGATGTCACCATTTCATCGTGTATCGTGCTTATAGTTCTGAGAACGACCTACCGGTTGCAAGTCAGAGGGGGGGGTCTGGTCAGGCCCCAATGAGCGCGACGATGTTAAAGCAAACGATTTGTTTTGTACACCGGATGGAAGTTCCTGGGTGCCCCAGGATTCAGTTAGCCGCCGTCATATTGATCCTTCCAATCGTTCAGTGTATAAGCCCGATAATTGTTGGTTACGTACCAAATTATAAACCGAAGATGCCGTGTGCTGTAATGAGCGATCTTCCGTCAGAAAGGGTTTGCAAAATGCTGAGGTCCACTAGCGGCTTGTCTCAGGCCGAGACGAATAATATGGAGTGCAGGGCTCAGAATCCCATGGTAAGGCGGCACCCAATTAATTTCCACCGTAAATGCAACGCGGCAATGTGGAAGGTCAGCACGTCAAGTGAGACCTGCCTTCCCTCGTTCAATGCACTTTAGGCCTAGTCGCAAGTACTCCTGCGGATACGGTGATCACGACCCTGCGCAGGTGCCCCGTGGTTAGGTACAACGGAGATGTTGTCAGAATTGACTGCTTCTGGCCGGTCGCTACTGCTCGATTAGGCGCTGCTCATGTTTCACGCTCCCAATATTAGTCACGGGCCTGGAAGGGATGTGACCAGTCTATGACCAACCTTCAAGCCCCTTTACTTGCACACTAACCTGAAGGAGGGCAAATCCGTCCACCGTCCGGACAGTTATTTAGCTCTTGCCTCGCAAGCTCGGGATCGACACCTAGTCGGACTCGTGGAAAAATGGATTTGCCCTCGTTCCTATGGCCATAACCTACAGGCTGGCGCCACGGTAACATCCTTTAAGAGGGGGGGACGGCGTCCTGGGTTAATGTCACGACGCCGCGGCTACGAAACGGGCCTCTTGTAGGTCATTCAGACCTCCACGCCACGCGGCCAGGGTAGTAGGGCATGGGGTATCTGGTGTACGGGCTTTTCTTAAATGAGTTACACCACCGAGTACTGGAATTTCAGCAAACCCGGCATCATTTAGAGAATATACCCTGCGGCTGCACCCAAAAGCCTAAACATTTGGGTCATTTGCGCAGTTTCGGGTCGTATGTTACTACAAATGCCTGGAGCACGTTCAGAATGCTCCGGGCGGGGTCCATTTATGTTGGGT'/>

    <sequence taxon='144' value='GCTTCTATTCCGGACCACCGTTGGGGCAGACTGCAGCAAAGCTACTCGAGTGTATAAGCATGCTTCATGATTCGTACTCCAGGAGTTACTAGCAGAAACCCTGCCGGGAGTTGGGAAGTGGCAATCGGCGCCACAAGAAGTTAGAGTTTCAAGATGGTCGTAAAGATGCCCATTTGATTGGGCGCCACAGACTTTAGCACGACTCCTACAGTTTCGAGAAAACCCAGGTTTGTTCCGCCCCAATCTCAAGCATTTGGTTAGAGGATGACTCTGGACAACGGGCAGTATCGACTTGGTACCCAGTGCGGAAGTGGCTAGCCAGACCCGACTATCATTCATCCCAGGGTCTACGTCGACAATCTGCCGTAACTGCGGTTCACGCGCCTAATACCAATATGACCTATTACGCGTTCTACTCAGAGGAAGTAAAGGTATGGCTGGTATGAGGTTGGCCCCATGTTTACCCATCGACGTGTTACTGGGGAACGTACGGTTTGCGCGTAGGCCTTAACTACAAAGAACACCTTGTATCCGTTTCTGACTACCGCCTCTCATCAACGAGCAGAGCTAGTTCGCGTGCTGAGGATACAGACTAAGAAAAAGCGGACTATAAAAGTCTATATAGAGCGTCTCTAGCGTGATATCGAGTGACGTCGGCCAGTCTTAGGGTTTGCTACAGGTCCCCAGTGCCGTGGGCCGAAGGTGGCATGAGGGCCGAGAAATTCGACTGATACTAAAGCGGGAATTTAGCAGGATGGCCTTGCACTATTCTAACGGATGTTCAAAAGGGGTAACGTCCCACGATACCTTCCGACACTTGTACGATGGGTCCGGAACGATGTCACCATTTCATCGTGTATCGTGCTTCTAGTTCTGAGAACGACCTACCGGTTGCAAGTCAGAGGGGGGGGTCTGGTCAGGCCCCAATGAGCGCGACGATGTTAAAGCAAACGATTTGTTTTGTACACCGGATGGAAGTCCCTGGGTGCCCCAGGATTCAGTTAGCCGCCGTCATATTGATCCTTCCAATCGTTCAGTGTATAAGCCCGATAATTGTTGGTTACGTACCAAATTATAAACCGAAGATGCCGTGTGCTGTAATGAGCGATCTTCCGTCAGAAAGGGTTTGCAAAATGCTGAGGTCCACTAGCGGCTTGTCTCAGGCCGAGACGAATAATTTGGAGTGCAGGGCTCAGAATCCCCTGGTAAGGCGGCACCCAATTAATTTCCACCGTAAATGCAACGCGGCAATGTGGAAGGTCAGCACGTCAAGTGAGACCTGCCTTCCCTCGTTCAATGCACTTTAGGCCTAGTCGCAAGTACTCCTGCGGATACGGTGATCACGACCCTGCGCAGGTACCCCGTGGTTAGGTACAACGGAGATGTTGTCAGAATTGACTGCTTCTGGCCGGTCGCTACTGCTCGATTAGGCGCTGCTCATGTTTCACGCTCCCAATATTAGTCACGGGCCTGGAAGGGATGTGACCAGTCTATGACCAACCTTCAAGCCCCTTTACTTGCACACTAACCTGAAGGAGGGCAAATCCGTCCACCGTCCGGACAGTTATTTAGCTCTTGCCTCGCAAGCTCGGGATCGACACCTAGTCGGACTCGTGGAAAAATGGATTTGCCCTCGTTCCTATGGCCATAACCTGCAGGCTGGCGCCACGGTAACATCCTTTAAGAGGGGGGGACGGCGTCCTGGGTTAATGTCACGACGCCGCGGCTACGAAACGGGCCTCTTGTAGGTCATTCAGACCTCCACGCCACGCGGCCAGGGTAGTAGGGCATGGGGTATCTGGTGTACGGGCTTTTCTTAAATGAGTTACACCACCGAGTCCTGGAATTTCAGCAAACCCGGCATCATTTAGAGAATATACCCTGCGGCTGCACCCAAAAGCCTAAACATTTGGGTCATTTGCGCAGTTTCGGGTCGTATGTTACTACAAATGCCTGGAGCACGTTCAGAATGCTCCGGGCGGGGTCCATTTATGTTAGGT'/>

    <sequence taxon='169' value='GCTTCTATTCCGGACCACCGTTGGGGCAGACTGCAGCAAAGCTACTCGAGTGTATAAGCATGCTTCATGATTCGTACTCCAGGAGTTACTAGCAGAAACCCTGCCGGGAGTTGGGAAGTGGCAATCGGCGCCACAAGAAGTTAGAGTTTCAAGATGGTCGTAAAGATGCCCATTTGATTGGGCGCCACAGACTTTAGCACGACTCCTACAGTTTCGAGAAAACCCAGGTTTGTTCCGCCCCAATCTCAAGCATTTGGTTAGAGGATGACTCTGGACAACGGGCAGTATCGACTTGGTACCCAGTGCGGAAGTGGCTAGCCAGACCCGACTATCATTCATCCCAGGGTCTACGTCGACAATCTGCCGTAACTGCGGTTCACGCGCCTAATACCAATATGACCTATTACGCGTTCTACTCAGAGGAAGTAAAGGTATGGCTGGTATGAGGTTGGCCCCATGTTTACCCATCGACGTGTTACTGGGGAACGTACGGTTTGCGCGTAGGCCTTAACTACAAAGAACACCTTGTATCCGTTTCTGACTACCGCCTCTCATCAACGAGCAGAGCTAGTTCGCGTGCTGAGGATACAGACTAAGAAAAAGCGGACTATAAAAGTCTATATAGAGCGTCTCTAGCGTGATATCGAGTGACGTCGGCCAGTCATAGGGTTTGCTACAGGTCCCCAGTGCCGTGGGCCGAAGGTGGCATGAGGGCCGAGAAATTCGACTGATACTAAAGCGGGAATTTAGCAGGATGGCCTTGCACTATTCTAACGGATGTTCAAAAGGGGTAACGTCCCACGATACCTTCCGACACTTGTACGATGGGTCCGGAACGATGTCACCATTTCATCGTGTATCGTGCTTCTAGTTCTGAGAACGACCTACCGGTTGCAAGTCAGAGGGGGGGGTCTGGTCAGGCCCCAATGAGCGCGACGATGTTAAAGCAAACGATTTGTTTTGTACACCGGATGGAAGTCCCTGGGTGCCCCAGGATTCAGTTAGCCGCCGTCATATTGATCCTTCCAATCGTTCAGTGTATAAGCCCGATAATTGTTGGTTACGTACCAAATTATAAACCGAAGATGCCGTGTGCTGTAATGAGCGATCTTCCGTCAGAAAGGGTTTGCAAAATGCTGAGGTCCACTAGCGGCTTGTCTCAGGCCGAGACGAATAATTTGGAGTGCAGGGCTCAGAATCCCCTGGTAAGGCGGCACCCAATGAATTTCCACCGTAAATGCAACGCGGCAATGTGGAAGGTCAGCACGTCAAGTGAGACCTGCCTTCCCTCGTTCAATGCACTTTAGGCCTAGTCGCAAGTACTCCTGCGGATACGGTGATCACGACCCTGCGCAGGTACCCCGTGGTTAGGTACAACGGAGATGTTGTCAGAATTGACTGCTTCTGGCCGGTCGCTACTGCTCGATTAGGCGCTGCTCATGTTTCACGCTCCCAATATTAGTCACGGGCCTGGAAGGGATGTGACCAGTCTATGACCAACCTTCAAGCCCCTTTACTTGCACACTAACCTGAAGGAGGGCAAATCCGTCCACCGTCCGGACAGTTATTTAGCTCTTGCCTCGCAAGCTCGGGATCGACACCTAGTCGGACTCGTGGAAAAATGGATTTGCCCTCGTTCCTATGGCCATAACCTGCAGGCTGGCGCCACGGTAACATCCTTTAAGAGGGGGGGACGGCGTCCTGGGTTAATGTCACGACGCCGCGGCTACGAAACGGGCCTCTTGTAGGTCATTCAGACCTCCACGCCACGCGGCCAGGGTAGTAGGGCATGGGGTATCTGGTGTACGGGCTTTTCTTAAATGAGTTACACCACCGAGTCCTGGAATTTCAGCAAACCCGGCATCATTTAGAGAATATACCCTGCGGCTGCACCCAAAAGCCTAAACATTTGGGTCATTTGCGCAGTTTCGGGTCGTATGTTACTACAAATGCCTGGAGCACGTTCAGAATGCTCCGGGCGGGGTCCATTTATGTTAGGT'/>

    <sequence taxon='143' value='GCTTCTATTCCGGACCACCGTTGGGGCAGACTGCAGCAAAGCTACTCGAGTGTATAAGCATGCTTCATGATTCGTACTCCAGGAGTTACTAGCAGAAACACTGCCGGGAGTTGGGAAGTGGCAATCGGCGCCACAAGAAGTCAGAGTTTCAAGATGGTCGTAAAGATGCCCATTTGATTGGGCGCCACAGACTTTAGCACGACTCCTACAGTTTCGAGAAAACCCAGGTTTGTTCCGCCCCAATCTCAAGCCCTTGGTTAGAGGATGACTCTGGACAACGGGCAGTATCGACTTGGTACCCAGTGCGGAAGTGGCTAGCCAGACCCGACTATCATTCATCCCAGGGTCTACGTCGACAATCTGCCGTAACTGCGGTTCACGCGCCTAATACCAATATGACCTATTACGCGTTCTACTCAGAGGAAGTAAAGGTATGGCTGGTATGAGGTTGGCCCCATGTTTACCCATCGACGTGTTACTGGGGAACGTACGGTTTGCGCGTAGGCCTTAACTACAAAGAACACCTTGTATCCGTTTCTGACTACCGCCTCTCATCAACGAGCAGAGCTAGTTCGCGTGCTGAGGATACAGACTAAGAAAAAGCGGACTATAAAAGTCTATATAGGGCGTCTCTAGCGTGATATCGAGTGACGTCGGCCAGTCTTAGGGTTTGCTACAGGTCCCCAGTGCCGTGGGCCGAAGGTGGCATGAGGGCCGAGAAATTCGACTGATACTACAGCGGGAATTTAGCAGGATGGCCTTGCACTATTCTAACGGATGTTCAAAAGGGGTAACGTCCCACGATACCTTCCGACACTTGTACGATGGGTCCGGAACGATGTCACCATTTCATCGTGTATCGTGCTTATAGTTCTGAGAACGACCTACCGGTTGCAAGTCAGAGGGGGGGGTCTGGTCAGGCCCCAATGAGCGCGACGATGTTAAAGCAAACGATTTGTTTTGTACACCGGATGGAAGTTCCTGGGTGCCCCAGGATTCAGTTAGCCGCCGTCATATTGATCCTTCCAATCGTTCAGTGTATAAGCCCGATAATTGTTGGTTACGTACCAAATTATAAACCGAAGATGCCGTGTGCTGTAATGAGCGATCTTCCGTCAGAAAGGGTTTGCAAAATGCTGAGGTCCACTAGCGGCTTGTCTCAGGCCGAGACGAATAATATGGAGTGCAGGGCTCAGAATCCCATGGTAAGGCGGCACCCAATTAATTTCCACCGTAAATGCAACGCGGCAATGTGGAAGGTCAGCACGTCAAGTGAGACCTGCCTTCCCTCGTTCAATGCACTTTAGGCCTAGTCGCAAGTACTCCTGCGGATACGGTGATCACGACCCTGCGCAGGTGCCCCGTGGTTAGGTACAACGGAGATGTTGTCAGAATTGACTGCTTCTGGCCGGTCGCTACTGCTCGATTAGGCGCTGCTCATGTTTCACGCTCCCAATATTAGTCACGGGCCTGGAAGGGATGTGACCAGTCTATGACCAACCTTCAAGCCCCTTTACTTGCACACTAACCTGAAGGAGGGCAAATCCGTCCACCGTCCGGACAGTTATTTAGCTCTTGCCTCGCAAGCTCGGGATCGACACCTAGTCGGACTCGTGGACAAATGGATTTGCCCTCGTTCCTATGGCCATAACCTACAGGCTGGCGCCACGGTAACATCCTTTAAGAGGGGGGGACGGCGTCCTGGGTTAATGTCACGACGCCGCGGCTACGAAACGGGCCTCTTGTAGGTCATTCAGACCTCCACGCCACGCGGCCAGGGTAGTAGGGCATGGGGTATCTGGTGTACGGGCTTTTCTTAAATGAGTTACACCACCGAGTACTGGAATTTCAGCAAACCCGGCATCATTTAGAGAATATACCCTGCGGCTGCACCCAAAAGCCTAAACATTTGGGTCATTTGCGCAGTTTCGGGTCGTATGTTACTACAAATGCCTGGAGCACGTTCAGAATGCTCCGGGCGGGGTCCATTTATGTTGGGT'/>

    <sequence taxon='145' value='GCTTCTATTCCGGACCACCGTTGGGGCAGACTGCAGCAAAGCTACTCGAGTGTATAAGCATGCTTCATGATTCGTACTCCAGGAGTTACTAGCAGAAACACTGCCGGGAGTTGGGAAGTGGCAATCGGCGCCACAAGAAGTCAGAGTTTCAAGATGGTCGTAAAGATGCCCATTTGATTGGGCGCCACAGACTTTAGCACGACTCCTACAGTTTCGAGAAAACCCAGGTTTGTTCCGCCCCAATCTCAAGCCCTTGGTTAGAGGATGACTCTGGACAACGGGCAGTATCGACTTGGTACCCAGTGCGGAAGTGGCTAGCCAGACCCGACTATCATTCATCCCAGGGTCTACGTCGACAATCTGCCGTAACTGCGGTTCACGCGCCTAATACCAATATGACCTATTACGCGTTCTACTCAGAGGAAGTAAAGGTATGGCTGGTATGAGGTTGGCCCCATGTTTACCCATCGACGTGTTACTGGGGAACGTACGGTTTGCGCGTAGGCCTTAACTACAAAGAACACCTTGTATCCGTTTCTGACTACCGCCTCTCATCAACGAGCAGAGCTAGTTCGCGTGCTGAGGATACAGACTAAGAAAAAGCGGACTATAAAAGTCTATATAGGGCGTCTCTAGCGTGATATCGAGTGACGTCGGCCAGTCGTAGGGTTTGCTACAGGTCCCCAGTGCCGTGGGCCGAAGGTGGCATGAGGGCCGAGAAATTCGACTGATACTACAGCGGGAATTTAGCAGGATGGCCTTGCACTATTCTAACGGATGTTCAAAAGGGGTAACGTCCCACGATACCTTCCGACACTTGTACGATGGGTCCGGAACGATGTCACCATTTCATCGTGTATCGTGCTTATAGTTCTGAGAACGACCTACCGGTTGCAAGTCAGAGGGGGGGGTCTGGTCAGGCCCCAATGAGCGCGACGATGTTAAAGCAAACGATTTGTTTTGTACACCGGATGGAAGTTCCTGGGTGCCCCAGGATTCAGTTAGCCGCCGTCATATTGATCCTTCCAATCGTTCAGTGTATAAGCCCGATAATTGTTGGTTACGTACCAAATTATAAACCGAAGCTGCCGTGTGCTGTAATGAGCGATCTTCCGTCAGAAAGGGTTTGCAAAATGCTGAGGTCCACTAGCGGCTTGTCTCAGGCCGAGACGAATAATATGGAGTGCAGGGCTCAGAATCCCATGGTAAGGCGGCACCCAATTAATTTCCACCGTAAATGCAACGCGGCAATGTGGAAGGTCAGCACGTCAAGTGAGACCTGCCTTCCCTCGTTCAATGCACTTTAGGCCTAGTCGCAAGTACTCCTGCGGATACGGTGATCACGACCCTGCGCAGGTGCCCCGTGGTTAGGTACAACGGAGATGTTGTCAGAATTGACTGCTTCTGGCCGGTCGCTACTGCTCGATTAGGCGCTGCTCATGTTTCACGCTCCCAATATTAGTCACGGGCCTGGAAGGGATGTGACCAGTCTATGACCAACCTTCAAGCCCCTTTACTTGCACACTAACCTGAAGGAGGGCAAATCCGTCCACCGTCCGGACAGTTATTTAGCTCTTGCCTCGCAAGCTCGGGATCGACACCTAGTCGGACTCGTGGACAAATGGATTTGCCCTCGTTCCTATGGCCATAACCTACAGGCTGGCGCCACGGTAACATCCTTTAAGAGGGGGGGACGGCGTCCTGGGTTAATGTCACGACGCCGCGGCTACGAAACGGGCCTCTTGTAGGTCATTCAGACCTCCACGCCACGCGGCCAGGGTAGTAGGGCATGGGGTATCTGGTGTACGGGCTTTTCTTAAATGAGTTACACCACCGAGTACTGGAATTTCAGCAAACCCGGCATCATTTAGAGAATATACCCTGCGGCTGCACCCAAAAGCCTAAACATTTGGGTCATTTGCGCAGTTTCGGGTCGTATGTTACTACAAATGCCTGGAGCACGTTCAGAATGCTCCGGGCGGGGTCCATTTATGTTGGGT'/>

    <sequence taxon='170' value='GCTTCTATTCCGGACCACCGTTGGGGCAGACTGCAGCAAAGCTACTCGAGTGTATAAGCATGCTTCATGATTCGTACTCCAGGAGTTACTAGCAGAAACACTGCCGGGAGTTGGGAAGTGGCAATCGGCGCCACAAGAAGTCAGAGTTTTAAGATGGTCGTAAAGATGCCCATTTGATTGGGCGCCACAGACTTTAGCACGACTCCTACAGTTTCGAGAAAACCCAGGTTTGTTCCGCCCCAATCTCAAGCCCTTGGTTAGAGGATGACTCTGGACAACGGGCAGTATCGACTTGGTACCCAGTGCGGAAGTGGCTAGCCAGACCCGACTATCATTCATCCCAGGGTCTACGTCGACAATCTGCCGTAACTGCGGTTCACGCGCCTAATACCAATATGACCTATTACGCGTTCTACTCAGAGGAAGTAAAGGTATGGCTGGTATGAGGTTGGCCCCATGTTTACCCATCGACGCGTTACTGGGGAACGTACGGTTTGCGCGTAGGCCTTAACTACAAAGAACACCTTGTATCCGTTTCTGACTACCGCCTCTCATCAACGAGCAGAGCTAGTTCGCGTGCTGAGGATACAGACTAAGAAAAAGCGGACTATAAAAGTCTATATAGGGCGTCTCTAGCGTGATATCGAGTGACGTCGGCCAGTCGTAGGGTTTGCTACAGGTCCCCAGTGCCGTGGGCCGAAGGTGGCATGAGGGCCGAGAAATTCGACTGATACTACAGCGGGAATTTAGCAGGATGGCCTTGCACTATTCTAACGGATGTTCAAAAGGGGTAACGTCCCACGATACCTTCCGACACTTGTACGATGGGTCCGGAACGATGTCACCATTTCATCGTGTATCGTGCTTATAGTTCTGAGAACGACCTACCGGTTGCAAGTCAGAGGGGGGGGTCTGGTCAGGCCCCAATGAGCGCGACGATGTTAAAGCAAACGATTTGTTTTGTACACCGGATGGAAGTTCCTGGGTGCCCCAGGATTCAGTTAGCCGCCGTCATATTGATCCTTCCAATCGTTCAGTGTATAAGCCCGATAATTGTTGGTTACGTACCAAATTATAAACCGAAGCTGCCGTGTGCTGTAATGAGCGATCTTCCGTCAGAAAGGGTTTGCAAAATGCTGAGGTCCACTAGCGGCTTGTCTCAGGCCGAGACGAATAATATGGAGTGCAGGGCTCAGAATCCCATGGTAAGGCGGCACCCAATTAATTTCCACCGTAAATGCAACGCGGCAATGTGGAAGGTCAGCACGTCAAGTGAGACCTGCCTTCCCTCGTTCAATGCACTTTAGGCCTAGTCGCAAGTACTCCTGCGGATACGGTGATCACGACCCTGCGCAGGTGCCCCGTGGTTAGGTACAACGGAGATGTTGTCAGAATTGACTGCTTCTGGCCGGTCGCTACTGCTCGATTAGGCGCTGCTCATGTTTCACGCTCCCAATATTAGTCACGGGCCTGGAAGGGATGTGACCAGTCTATGACCAACCTTCAAGCCCCTTTACTTGCACACTAACCTGAAGGAGGGCAAATCCGTCCACCGTCCGGACAGTTATTTAGCTCTTGCCTCGCAAGCTCGGGATCGACACCTAGTCGGACTCGTGGACAAATGGATTTGCCCTCGTTCCTATGGCCATAACCTACAGGCTGGCGCCACGGTAACATCCTTTAAGAGGGGGGGACGGCGTCCTGGGTTAATGTCACGACGCCGCGGCTACGAAACGGGCCTCTTGTAGGTCATTCAGACCTCCACGCCACGCGGCCAGGGTAGTAGGGCATGGGGTATCTGGTGTACGGGCTTTTCTTAAATGAGTTACACCACCGAGTACTGGAATTTCAGCAAACCCGGCATCATTTAGAGAATATACCCTGCGGCTGCACCCAAAAGCCTAAACATTTGGGTCATTTGCGCAGTTTCGGGTCGTATGTTACTACAAATGCCTGGAGCACGTTCAGAATGCTCCGGGCGGGGTCCATTTATGTTGGGT'/>

    <sequence taxon='154' value='GCTTCTATTCCGGACCACCGTTGGGGCAGACTGCAGCAAAGCTACTCGAGTGTATAAGCATGCTTCATGATTCGTACTCCAGGAGTTACTAGCAGAAACACTGCCGGGAGTTGGGAAGTGGCAATCGGCGCCACAAGAAGTCAGAGTTTCAAGATGGTCGTAAAGATGCCCATTTGATTGGGCGCCACAGACTTTAGCACGACTCCTACAGTTTCGAGAAAACCCAGGTTTGTTCCGCCCCAATCTCAAGCCCTTGGTTAGAGGATGACTCTGGACAACGGGCAGTATCGACTTGGTACCCAGTGCGGAAGTGGCTAGCCAGACCCGACTATCATTCATCCCAGGGTCTACGTCGACAATCTGCCGTAACTGCGGTTCACGCGCCTAATACCAATATGACCTATTACGCGTTCTACTCAGAGGAAGTAAAGGTACGGCTGGTATGAGGTTGGCCCCATGTTTACCCATCGACGTGTTACTGGGGAACGTACGGTTTGCGCGTGGGCCTTAACTACAAAGAACACCTTGTATCCGTTTCTGACTACCGCCTCTCATCAACGAGCAGAGCTAGTTCGCGTGCTGAGGATACAGACTAAGAAAAAGCGGACTATAAAAGTCTATATAGGGCGTCTCTAGCGTGATATCGAGTGACGTCGGCCAGTCTTAGGGTTTGCTACAGGTCCCCAGTGCCGTGGGCCGAAGGTGGCATGAGGGCCGAGAAATTCGACTGATACTACAGCGGGAATTTAGCAGGATGGCCTTGCACTATTCTAACGGATGTTCAAAAGGGGTAACGTCCCACGATACCTTCCGACACTTGTACGATGGGTCCGGAACGATGTCACCATTTCATCGTGTATCGTGCTTATAGTTCTGAGAACGACCTACTGGTTGCAAGTCAGAGGGGGGGGTCTGGTCAGGCCCCAATGAGCGCGACGATGTTAAAGCAAACGATTTGTTTTGTACACCGGATGGAAGTTCCTGGGTGCCCCAGGATTCAGTTAGCCCCCGTCATATTGATCCTTCCAATCGTTCAGTGTATAAGCCCGATAATTGTTGGTTACGTACCAAATTATAAACCGAAGATGCCGTGTGCTGTAATGAGCGATCTTCCGTCAGAAAGGGTTTGCAAAATGCTGAGGTCCACTAGCGGCTTGTCTCAGGCCGAGACGAATAATATGGAGTGCAGGGCTCAGAATCCCATGGTAAGGCGGCACCCAATTAATTTCCACCGTAAATGCAACGCGGCAATGTGGAAGGTCAGCACGTCAAGTGAGACCTGCCTTCCCTCGTTCAATGCACTTTAGGCCTAGTCGCAAGTACTCCTGCGGATACGGCGATCACGACCCTGCGCAGGTGCCCCGTGGTTAGGTACAACTGAGATGTTGTCAGAATTAACTGCTTCTGGCCGGTCGCTACTGCTCGATTAGGCGCTGCTCATGTTTCACGCTCCCAATATTAGTCACGGGCCTGGAAGGGATGTGACCAGTCTATGACCAACCTTCAAGCCCCTTTACTTGCACACTAACCTGAAGGAGGGCAAATCCGTCCACCGTCCGGACAGTTATTTAGCTCTTGCCTCGCAAGCTCGGGATCGACACCTAATCGGACTCGTGGACAAATGGATTTGCCCTCGTTCCTATGGCCATAACCTACAGGCTGGCGCCACGGTAACATCCTTTAAGAGGGGGGGACGGCGTCCTGGGTTAATGTCACGACGCCGCGGCTACGAAACGGGCCTCTTGTAGGTCATTCAGACCTCCACGCCACGCGGCCAGGGTAGTAGGGCATGGGGTATCTGGTGTACGGGCTTTTCTTAAATGAGTTACACCACCGAGTTCTGGAATTTCAGCAAACCCGGCATCATTTAGAGAATATACCCTGCGGCTGCACCCAAAAGCCTAAACATTTGGGTCATTTGCGCAGTTTCGGGTCGTATGTTACTACAAATGCCTGGAGCACGTTCAGAATGCTCCGGGCGGGGTCCATTTATGTTGGGT'/>

    <sequence taxon='155' value='GCTTCTATTCCGGACCACCGTTGGGGCAGACTGCAGCAAAGCTACTCGAGTGTATAAGCATGCTTCATGATTCGTACTCCAGGAGTTACTAGCAGAAACACTGCCGGGAGTTGGGAAGTGGCAATCGGCGCCACAAGAAGTCAGAGTTTCAAGATGGTCGTAAAGATGCCCATTTGATTGGGCGCCACAGACTTTAGCACGACTCCTACAGTTTCGAGAAAACCCAGGTTTGTTCCGCCCCAATCTCAAGCCCTTGGTTAGAGGATGACTCTGGACAACGGGCAGTATCGACTTGGTACCCAGTGCGGAAGTGGCTAGCCAGACCCGACTATCATTCATCCCAGGGTCTACGTCGACAATCTGCCGTAACTGCGGTTCACGCGCCTAATACCAATATGACCTATTACGCGTTCTACTCAGAGGAAGTAAAGGTACGGCTGGTATGAGGTTGGCCCCATGTTTACCCATCGACGTGTTACTGGGGAACGTACGGTTTGCGCGTGGGCCTTAACTACAAAGAACACCTTGTATCCGTTTCTGACTACCGCCTCTCATCAACGAGCAGAGCTAGTTCGCGTGCTGAGGATACAGACTAAGAAAAAGCGGACTATAAAAGTCTATATAGGGCGTCTCTAGCGTGATATCGAGTGACGTCGGCCAGTCTTAGGGTTTGCTACAGGTCCCCAGTGCCGTGGGCCGAAGGTGGCATGAGGGCCGAGAAATTCGACTGATACTACAGCGGGAATTTAGCAGGATGGCCTTGCACTATTCTAACGGATGTTCAAAAGGGGTAACGTCCCACGATACCTTCCGACACTTGTACGATGGGTCCGGAACGATGTCACCATTTCATCGTGTATCGTGCTTATAGTTCTGAGAACGACCTACCGGTTGCAAGTCAGAGGGGGGGGTCTGGTCAGGCCCCAATGAGCGCGACGATGTTAAAGCAAACGATTTGTTTTGTACACCGGATGGAAGTTCCTGGGTGCCCCAGGATTCAGTTAGCCCCCGTCATATTGATCCTTCCAATCGTTCAGTGTATAAGCCCGATAATTGTTGGTTACGTACCAAATTATAAACCGAAGATGCCGTGTGCTGTAATGAGCGATCTTCCGTCAGAAAGGGTTTGCAAAATGCTGAGGTCCACTAGCGGCTTGTCTCAGGCCGAGACGAATAATATGGAGTGCAGGGCTCAGAATCCCATGGTAAGGCGGCACCCAATTAATTTCCACCGTAAATGCAACGCGGCAATGTGGAAGGTCAGCACGTCAAGTGAGACCTGCCTTCCCTCGTTCAATGCACTTTAGGCCTAGTCGCAAGTACTCCTGCGGATACGGCGATCACGACCCTGCGCAGGTGCCCCGTGGTTAGGTACAACGGAGATGTTGTCAGAATTAACTGCTTCTGGCCGGTCGCTACTGCTCGATTAGGCGCTGCTCATGTTTCACGCTCCCAATATTAGTCACGGGCCTGGAAGGGATGTGACCAGTCTATGACCAACCTTCAAGCCCCTTTACTTGCACACTAACCTGAAGGAGGGCAAATCCGTCCACCGTCCGGACAGTTATTTAGCTCTTGCCTCGCAAGCTCGGGATCGACACCTAATCGGACTCGTGGACAAATGGATTTGCCCTCGTTCCTATGGCCATAACCTACAGGCTGGCGCCACGGTAACATCCTTTAAGAGGGGGGGACGGCGTCCTGGGTTAATGTCACGACGCCGCGGCTACGAAACGGGCCTCTTGTAGGTCATTCAGACCTCCACGCCACGCGGCCAGGGTAGTAGGGCATGGGGTATCTGGTGTACGGGCTTTTCTTAAATGAGTTACACCACCGAGTACTGGAATTTCAGCAAACCCGGCATCATTTAGAGAATATACCCTGCGGCTGCACCCAAAAGCCTAAACATTTGGGTCATTTGCGCAGTTTCGGGTCGTATGTTACTACAAATGCCTGGAGCACGTTCAGAATGCTCCGGGCGGGGTCCATTTATGTTGGGT'/>

    <sequence taxon='20' value='GCTTCTATTCCGGACCACCGTTGGGGTAGACTGCCGCAAAGCTACTCGAGTGTATAAGCATGCTTCATGATTCGTACTCCAGGAGTTACTAGCAGAAACACTGCCGGGAGTTGGGAAGTGGCAATCGGCGCCACAAGAAGTCAGAGTTTTAAGATGGTCGTAAAGATGCCCATTTGATTGGGCGCCACAGACTTTAGCACGACTCCTACAGTTTCGAGAAAACCCAGGTTTGTTCCGCCCCAATCTCAAGCCCTTGGTTAGAGGATGACTCTGGACAACGGGCAGTATCGACTTGGTACCCAGTGCGGAAGCGGCTAGCCAGACCCGACTATCATTCATCCCAGGGTCTACGTCGACAATCTGCCGTAACTGCGGTTCACGCGCCTAATACCAATATGACCTATTACGCGTTCTACTCAGAGGAAGTAAAGGTATGGCTGGTATGAGGTTGGCCCCATGTTTACCCATCGACGTGTTACTGGGAAACGTACGGTTTGCGCGTAGGCCTTAACTACAAAGAACACCTTGTATCCGTTTCTGACTACCGCCTCTCATCAACAAGCAGAACTAGTTCGCGTGCTGAGGACACAGACTAAGAAAAAGCGGACTATAAAAGTCTATATAGGGCGTCTCTAGCGTGATATCGAGTGACGTCGGCCAGTCTTAGGGTTTGCTACAGGTCCCCAGTGCCGTGGGCCGAAGGTGGCATGAGGGCCGAGAAATTCGGCTGATACTACAGCGGGAATTTAGCAGGGTGGCCTTGCACTATTCTAACGGATGTTCAAAAGGGGTAACGTCCCACGATACCTTCCGACACTTGTACGATGGGTCCGGAACGATGTCACCATTTCATCGTGTATCGTGCTTATAGTTCTGAGAACGACCTACCGGTTGCAAGTCAGAGGGGGGGGTCTGGTCTGGCCCCAATGAGCGCGACGATGTTAAAGCAAACGATTTGTTTTGTACACCGGATGGACGTTCCTGGATGCCCCAGGATTCAGTTAGCCGCCGTCATATTGATCCTTCCAATCGTCCAGTGTATGAGCCCGATAATTGTTGGTTACGTACCAAATTATAAACCGAAGATGCCGTGTGCTGTAATGAGCGATCTTCCGTCAGAAAGGGTTTGCAAAATGCTGAGGTCCACTAGCGGCTTGTCTCAGGCCGAGACGAATAATATGGAGTGCAGGGCTCAGAATCCCTTGGTAAGGCGGCACCCAATTAATTTCCACCGTAACTGCAACGCGGCAATGTGGAAGGTCAGCACGTCAAGTGAGACCTGCCTTCCCTCGTTCAATGCACTTTAGGCCTAGTCGCAAGTACTCCTGTGGATACGGTGATCACGACCCTGCGCAGGTGCCCCGTGGTTAGGTACAACGGAGATGTTGTCAGAATAGACTGCTTCTGGCTGGTCGCTACTGCTCGATTAGGCGCTGCTCATGTTTCACGCTCCCAATATTAGTCACGGGCCTGGAAGGAATGTGACCAGTCTATGACCAACCTTCAAGCCCCTTTACTTGCACACTAACCTGAAGGAGGGCAAATCCGTCCACCGTCCGGACAGTTATTTAGCTCTTGCCTCGCAAGCTCGGGATCGACACCTAGTCGGACTCGTGGACAAATGGATTTGTCCTCGTTCCTATGGCCATAACCTACAGGCTGGCGCCACGGTAACATCTTTTAAGAGGGGGGGACGGCGTCCTGGGTTAATGTCACGACGCCGCGGCTACGAAACGGGCCTCTTGTAGGTCATTCAGACCTCCACGCCACGCGGCCAGGGTAGTAGGGCATGGGGTATCTGGTGTACGGGATTTTCTTAAATGAGTTACACCACCGAGTAGTGGAATTTCAGCAAACCCGGCATCATTCGGAGAATATACCCTGCGGCTGCACCCAAAAGCCTAAACATTTAGGTCATTTGCGCAGTTTCGGGTCGTATGTTACTACAAATGCCTGGAGCACGTTCAGAATGCTCCGGGCGGGGACCATTTATGTTGGGT'/>

    <sequence taxon='21' value='GCTTCTATTCCGGACCACCGTTGGGGTAGACTGCCGCAAAGCTACTCGAGTGTATAAGCATGCTTCATGATTCGTACTCCAGGAGTTACTAGCAGAAACACTGCCGGGAGTTGGGAAGTGGCAATCGGCGCCACAAGAAGTCAGAGTTTTAAGATGGTCGTAAAGATGCCCATTTGATTGGGCGCCACAGACTTTAGCACGACTCCTACAGTTTCGAGAAAACCCAGGTTTGTTCCGCCCCAATCTCAAGCCCTTGGTTAGAGGATGACTCTGGACAACAGGCAGTATCGACTTGGTACCCAGTGCGGAAGCGGCTAGCCAGACCCGACTATCATTCATCCCAGGGTCTACGTCGACAATCTGCCGTAACTGCGGTTCACGCGCCTAATACCAATATGACCTATTACGCGTTCTACTCAGAGGAAGTAAAGGTATGGCTGGTATGAGGTTGGCCCCATGTTTACCCATCGACGTGTTACTGGGAAACGTACGGTTTGCGCGTAGGCCTTAACTACAAAGAACACCTTGTATCCGTTTCTGACTACCGCCTCTCATCAACAAGCAGAACTAGTTCGCGTGCTGAGGACACAGACTAAGAAAAAGCGGACTATAAAAGTCTATATAGGGCGTCTCTAGCGTGATATCGAGTGACGTCGGCCAGTCTTAGGGTTTGCTACAGGTCCCCAGTGCCGTGGGCCGAAGGTGGCATGAGGGCCGAGAAATTCGGCTGATACTACAGCGGGAATTTAGCAGGATGGCCTTGCACTATTCTAACGGATGTTCAAAAGGGGTAACGTCCCACGATACCTTCCGACACTTGTACGATGGGTCCGGAACGATGTCACCATTTCATCGTGTATCGTCCTTATAGTTCTGAGAACGACCTACCGGTTGCAAGTCAGAGGGGGGGGTCTGGTCTGGCCCCAATGAGCGCGACGATGTTAAAGCAAACGATTTGTTTTGTACACCGGATGGACGTTCCTGGATGCCCCAGGATTCAGTTAGCCGCCGTCATATTGATCCCTCCAATCGTCCAGTGTATAAGCCCGATAATTGTTGGTTACGTACCAAATTATAAACCGAAGATGCCGTGTGCTGTAATGAGCGATCTTCCGTCAGAAAGGGTTTGCAAAATGCTGAGGTCCACTAGCGGCTTGTCTCAGGCCGAGACGAATAATATGGAGTGCAGGGCTCAGAATCCCCTGGTAAGGCGGCACCCAATTAATTTCCACCGTAACTGCAACGCGGCAATGTGGAAGGTCAGCACGTCAAGTGAGACCTGCCTTCCCTCGTTCAATGCACTTTAGGCCTAGTCGCAAGTACTCCTGTGGATACGGTGATCACGACCCTGCGCAGGTGCCCCGTGGTTAGGTACAACGGAGATGTTGTCAGAATGGACTGCTTCTGGCTGGTCGCTACTGCTCGATTAGGCGCTGCTCATGTTTCACGCTCCCAATATTAGTCACGGGCCTGGAAGGGATGTGACCAGTCTATGACCAACCTTCAAGCCCCTTTACTTGCACACTAACCTGAAGGAGGGCAAATCCGTCCACCGTCCGGACAGTTATTTAGCTCTTGCCTCGCAAGCTCGGGATCGACACCTAGTCGGACTCGTGGACAAATGGATTTGTCCTCGTTCCTATGGCCATAACCTACAGGCTGGCGCCACGGTAACATCTTTTAAGAGGGGGGGACGGCGTCCTGGGTTAATGTCACGACGCCGCGGCTACGAAACGGGCCTCTTGTAGGTCATTCAGACCTCCACGCCACGCGGCCAGGGTAGTAGGGCATGGGGTATCTGGTGTACGGGATCTTCTTAAATGAGTTACACCACCGAGTAGTGGAATTTCAGCAAACCCGGCATCATTCGGAGAATATACCCTGCGGCTGCACCCAAAAGCCTAAACATTTAGGTCATTTGCGCAGTTTCGGGTCGTATGTTACTACAAATGCCTGGAGCACGTTCAGAATGCTCCGGGCGGGGTCCATTTATGTTGGGT'/>

    <sequence taxon='25' value='GCTTCTATTCCGGACCACCGTTGGGGTAGACTGCCGCAAAGCTACTCGAGTGTATAAGCATGCTTCATGATTCGTACTCCAGGAGTTACTAGCAGAAACACTGCCGGGAGTTGGGAAGTGGCAATCGGCGCCACAAGAAGTCAGAGTTTTAAGATGGTCGTAAAGATGCCCATTTGATTGGGCGCCACAGACTTTAGCACGACTCCTACAGTTTCGAGAAAACCCAGGTTTGTTCCGCCCCAATCTCAAGCCCTTGGTTAGAGGATGACTCTGGACAACAGGCAGTATCGACTTGGTACCCAGTGCGGAAGCGGCTAGCCAGACCCGACTATCATTCATCCCAGGGTCTACGTCGACAATCTGCCGTAACTGCGGTTCACGCGCCTAATACCAATATGACCTATTACGCGTTCTACTCAGAGGAAGTAAAGGTATGGCTGGTATGAGGTTGGCCCCATGTTTACCCATCGACGTGTTACTGGGAAACGTACGGTTTGCGCGTAGGCCTTAACTACAAAGAACACCTTGTATCCGTTTCTGACTACCGCCTCTCATCAACAAGCAGAACTAGTTCGCGTGCTGAGGACACAGACTAAGAAAAAGCGGACTATAAAAGTCTATATAGGGCGTCTCTAGCGTGATATCGAGTGACGTCGGCCAGTCTTAGGGTTTGCTACAGGTCCCCAGTGCCGTGGGCCGAAGGTGGCATGAGGGCCGAGAAATTCGGCTGATACTACAGCGGGAATTTAGCAGGATGGCCTTGCACTATTCTAACGGATGTTCAAAAGGGGTAACGTCCCACGATACCTTCCGACACTTGTACGATGGGTCCGGAACGATGTCACCATTTCATCGTGTATCGTCCTTATAGTTCTGAGAACGACCTACCGGTTGCAAGTCAGAGGGGGGGGTCTGGTCTGGCCCCAATGAGCGCGACGATGTTAAAGCAAACGATTTGTTTTGTACACCGGATGGACGTTCCTGGATGCCCCAGGATTCAGTTAGCCGCCGTCATATTGATCCCTCCAATCGTCCAGTGTATAAGCCCGATAATTGTTGGTTACGTACCAAATTATAAACCGAAGATGCCGTGTGCTGTAATGAGCGATCTTCCGTCAGAAAGGGTTTGCAAAATGCTGAGGTCCACTAGCGGCTTGTCTCAGGCCGAGACGAATAATATGGAGTGCAGGGCTCAGAATCCCCTGGTAAGGCGGCACCCAATTAATTTCCACCGTAACTGCAACGCGGCAATGTGGAAGGTCAGCACGTCAAGTGAGACCTGCCTTCCCTCGTTCAATGCACTTTAGGCCTAGTCGCAAGTACTCCTGTGGATACGGTGATCACGACCCTGCGCAGGTGCCCCGTGGTTAGGTACAACGGAGATGTTGTCAGAATGGACTGCTTCTGGCTGGTCGCTACTGCTCGATTAGGCGCTGCTCATGTTTCACGCTCCCAATATTAGTCACGGGCCTGGAAGGGATGTGACCAGTCTATGACCAACCTTCAAGCCCCTTTACTTGCACACTAACCTGAAGGAGGGCAAATCCGTCCACCGTCCGGACAGTTATTTAGCTCTTGCCTCGCAAGCTCGGGATCGACACCTAGTCGGACTCGTGGACAAATGGATTTGTCCTCGTTCCTATGGCCATAACCTACAGGCTGGCGCCACGGTAACATCTTTTAAGAGGGGGGGACGGCGTCCTGGGTTAATGTCACGACGCCGCGGCTACGAAACGGGCCTCTTGTAGGTCATTCAGACCTCCACGCCACGCGGCCAGGGTAGTAGGGCATGGGGTATCTGGTGTACGGGATCTTCTTAAATGAGTTACACCACCGAGTAGTGGAATTTCAGCAAACCCGGCATCATTCGGAGAATATACCCTGCGGCTGCACCCAAAAGCCTAAACATTTAGGTCATTTGCGCAGTTTCGGGTCGTATGTTACTACAAATGCCTGGAGCACGTTCAGAATGCTCCGGGCGGGGTCCATTTATGTTGGGT'/>

    <sequence taxon='28' value='GCTTCTATTCCGGACCACCGTTGGGGTAGACTGCCGCAAAGCTACTCGAGTGTATAAGCATGCTTCATGATTCGTACTCCAGGAGTTACTAGCAGAAACACTGCCGGGAGTTGGGAAGTGGCAATCGGCGCCACAAGAAGTCAGAGTTTTAAGATGGTCGTAAAGATGCCCATTTGATTGGGCGCCACAGACTTTAGCACGACTCCTACAGTTTCGAGAAAACCCAGGTTTGTTCCGCCCCAATCTCAAGCCCTTGGTTAGAGGATGACTCTGGACAACAGGCAGTATCGACTTGGTACCCAGTGCGGAAGCGGCTAGCCAGACCCGACTATCATTCATCCCAGGGTCTACGTCGACAATCTGCCGTAACTGCGGTTCACGCGCCTAATACCAATATGACCTATTACGCGTTCTACTCAGAGGAAGTAAAGGTATGGCTGGTATGAGGTTGGCCCCATGTTTACCCATCGACGTGTTACTGGGAAACGTACGGTTTGCGCGTAGGCCTTAACTACAAAGAACACCTTGTATCCGTTTCTGACTACCGCCTCTCATCAACAAGCAGAACTAGTTCGCGTGCTGAGGACACAGACTAAGAAAAAGCGGACTATAAAAGTCTATATAGGGCGTCTCTAGCGTGATATCGAGTGACGTCGGCCAGTCTTAGGGTTTGCTACAGGTCCCCAGTGCCGTGGGCCGAAGGTGGCATGAGGGCCGAGAAATTCGGCTGATACTACAGCGGGAATTTAGCAGGATGGCCTTGTACTATTCTAACGGATGTTCAAAAGGGGTAACGTCCCACGATACCTTCCGACACTTGTACGATGGGTCCGGAACGATGTCACCATTTCATCGTGTATCGTCCTTATAGTTCTGAGAACGACCTACCGGTTGCAAGTCAGAGGGGGGGGTCTGGTCTGGCCCCAATGAGCGCGACGATGTTAAAGCAAACGATTTGTTTTGTACACCGGATGGATGTTCCTGGATGCCCCAGGATTCAGTTAGCCGCCGTCATATTGATCCCTCCAATCGTCCAGTGTATAAGCCCGATAATTGTTGGTTACGTACCAAATTATAAACCGAAGATGCCGTGTGCTGTAATGAGCGATCTTCCGTCAGAAAGGGTTTGCAAAATGCTGAGGTCCACTAGCGGCTTGTCTCAGGCCGAGACGAATAATATGGAGTGCAGGGCTCAGAATCCCCTGGTAAGGCGGCACCCAATTAATTTCCACCGTAACTGCAACGCGGCAATGTGGAAGGTCAGCACGTCAAGTGAGACCTGCCTTCCCTCGTTCAATGCACTTTAGGCCTAGTCGCAAGTACTCCTGTGGATACGGTGATCACGACCCTGCGCAGGTGCCCCGTGGTTAGGTACAACGGAGATGTTGTCAGAATGGACTGCTTCTGGCTGGTCGCTACTGCTCGATTAGGCGCTGCTCATGTTTCACGCTCCCAATATTAGTCACGGGCCTGGAAGGGATGTGACCAGTCTATGACCAACCTTCAAGCCCCTTTACTTGCACACTAACCTGAAGGAGGGCAAATCCGTCCACCGTCCGGACAGTTATTTAGCTCTTGCCTCGCAAGCTCGGGATCGACACCTAGTCGGACTCGTGGACAAATGGATTTGTCCTCGTTCCTATGGCCATAACCTACAGGCTGGCGCCACGGTAACATCTTTTAAGAGGGGGGGACGGCGTCCTGGGTTAATGTCACGACGCCGCGGCTACGAAACGGGCCTCTTGTAGGTCATTCAGACCTCCACGCCACGCGGCCAGGGTAGTAGGGCATGGGGTATCTGGTGTACGGGATCTTCTTAAATGAGTTACACCACCGAGTAGTGGAATTTCAGCAAACCCGGCATCATTCGGAGAATATACCCTGCGGCTGCACCCAAAAGCCTAAACATTTAGGTCATTTGCGCAGTTTCGGGTCGTATGTTACTACAAATGCCTGGAGCACGTTCAGAATGCTCCGGGCGGGGTCCATTTATGTTGGGT'/>

    <sequence taxon='6' value='GCTTCTATTCCGGACCACCGTTGGGGTAGACTGCCGCAAAGCTACTCGAGTGTATAAGCATGCTTCATGATTCGTACTCCAGGAGTTACTAGCAGAAACACTGCCGGGAGTTGGGAAGTGGCAATCGGCGCCACAAGAAGTCAGAGTTTCAAGATGGTTGTAAAGATGCCCATTTGATTGGGCGCCACAGACTTTAGCACGACTCCTACAGTTTCGAGAAAACCCAGGTTTGTTCCGCCCCAATCTCAAGCCCTTGGTTAGAGGATGACTCTGGACAACGGGCAGTATCGACTTAGTACCCAGTGCGGAAGCGGCTAGCCAGACCCGACTATCATTCATCCCATGGTCTACGTCGACAATCTGCCGTAACTGCGGTTCACGCGCCTAATACCAATATGACCTATTACGCGTTCTACTCAGAGGAAGTAAAGGTATGGCTGGTATGAGGTTGGACACATGTTTACCCATCGGCGTGTTACTGGGAAACGTACGGTTTGCGCGTAGGCCTTAACTACAAAGAACACCTTGTATCCGTTTCTGACTACCGCCTCTCATCAACAAGCAGAGCTAGTTCGCGTGCTGAGGACACAGACTAAGAAAAAGCGGCCTATAAAAGTCTATATAGGGCGTCTCTAGCGTGATATCGAGTGACGTCGGCCAGTCTTAGGGTTTGCTACAGGTCCCCAGTGCCGTGGGCCGAAGGTGGCATGAGGGCCGAGAAACTCGGCTGATACTACAGCGGGAATTTAGCAGGATGGCCTTGCACTATTCTAACGGATGTTCAAAAGGGGCACCGTCCCACGATACCTTCCGACACTTGTACGATGGGTCCGGAACCATGTCACCATTTCATCGTGTATCGTGCTTATAGTTCTGAGAACGACCTACCGGTTGCAAGTCAGAGGGGGGGGTCTGGTCTGGCCCCAACGAGCGCGACGATGTTAAAGCAAACGATTTGTTTTGTACACCGGATGGACGTTCCTGGATGCCCCAGGATTCAGTTAGCCGCCGTCATATTGATCCTTCCAATCGTCCAGTGTATAAGCCCGATAATTGTTGGTTACGTACCAAATTATAAACCGAAGATGCAGTGTGCTGTAATGAGCGATCTTCCGTCAGAAAGGGTTTGCAAAATGCTGAGGTCCACTAGCGGCTTGTCTCAGGCCGAGACGAATAATATGGAGTGCAGGGCTCAGAATCTCCTAGTAAGGCGGCACCCAATTAATTTCCACCGTAACTGCAACGCGGCAATGTGAAAGGTCAGCACGTCAAGTGAGACCTGCCTTCCCTCGTTCAATGCACTTTAGGCCTAGTCGTAAGTACTCCTGTGGATACGGTGATCACGACCCTGCGCAGGTGCCCCGTGGTTAGGTACAACGGAGATGTTGTCAGAATGGACTGCTTCTGGCTGGTCGCTACTGCTCGATTAGGCGCTGCTCATGTTTCACGCCCCCAATATTAGTCACGGGCCTGGAAGGGATGTGACCAGTCTATGACCAACCTTCAAGCCCCTTTACTTGCACACTAACCTGAAGGAGGGCAAATCCGTCCACCGTCCGGACAGTTATTTAGCTCTTGCCTCGCAAGCTCGGGATCGACACCTAGTCGGACTCGTGGACAAATGGATTTGTCCTCGTTCCTATGGCCATAACCTACAGGCTGGCGCCACGGTAACATCTTTTAAGAGGGGGGGACGGCGTCTTGGGTTAATGTCACGACGACGCGGCTACGAAACGGGCCTCTTGTAGGTCATTCAGACCTCCACGCCACGTGGCCAGGGTAGTAGGGCATGGGGTATCTGGTGTACGGGCTTTTCTTAAATGAGTTACACCACCGAGTAATGGAATTTCAGCAAACCCGGCATCATTCGGAGAATATACCCTGCGGCTGCACCCAAAAGCCTAAACATCTAGGTCATCTGCGCAGTTTCGGGTCGTATGTTACTACAAATGCCTGGAGCACGTTCAGAATGCTTCGGGCGGGGTCCATTTATGTTGGGT'/>

    <sequence taxon='11' value='GCTTCTATTCCGGACCACCGTTGGGGTAGACTGCCGCAAAGCTACTCGAGTGTATAAGCATGCTTCATGATTCGTACTCCAGGAGTTACTAGCAGAAACACTGCCGAGAGTTGGGAAGTGGCAATCGGCGCCACAAGAAGTCAGAGTTTCAAGATGGTTGTAAAGATGCCCATTTGATTGGGCGCCACAGACTTTAGCACGACTCCTACAGTTTCGAGAAAACCCAGGTTTGTTCCGCCCCAATCTCAAGCCCTTGGTTAGAGGATGACTCTGGACAACGGGCAGTATCGACTTAGTACCCAGTGCGGAAGCGGCTAGCCAGACCCGACTATCATTCATCCCATGGTCTACGTCGACAATCTGCCGTAACTGCGGTTCACGCGGCTAATACCAATATGACCTATTACGAGTTCTACTCAGAGGAAGTAAAGGTATGGCTGGTATGAGGTTGGACACATGTTTACCCATCGGCGTGTTACTGGGAAACGTACGGTTTGCGCGTAGGCCTTAACTACACAGAACACCTTGTATCCGTTTCTGACTACCGCCTCTCATCAACAAGCAGAGCTAGTTCGCGTGCTGAGGACACAGACTAAGAAAAAGCGGCCTATAAAAGTCTGTATAGGGCGTCTCTAGCGTGATATCGAGTGACGTCGGCCAGTCTTAGGGTTTGCTACAGGTCCCCAGTGCCGTGGGCCGAAGGTGGCATGAGGGCCGAGAAACTCGGCTGATACTACAGCGGGAATTTAGCAGGATGGCCTTGCACTATTCTAACGGATGTTCAAAAGGGGTACCGTCCCACGATACCTTCCGACACTTGTACGATGGGTCCGGAACCATGTCCCCATTTCATCGTGTATCGTGCTTATAGTTCTGAGAACGACCTACCGGTTGCAAGTCAGAGGGGGGGGTCTGGTCTGGCCCCAACGAGCGCGACGATGTTAAAGCAAACGATTTGCTTTGTACACCGGATGGACGTTCCTGGATGCCCCAGGATTCAGTTAGCCGCCGTCATATTGATCCTTCCAATCGTCCAGTGTATAAGCCCGATAATTGTTGGTTACGTACCGAATTATAAGCCGAAGATGCAGTGTGCTGTAATGAGCGATCTTCCGTCCGAAAGGGTTTGCAAAATGCTGAGGTCCACTAGCGGCTTGTCTCAGGCCGAGATGAATAATATGGAGTGCAGGGCTCAGAATCTCCTAGTAAGGCGGCACCCAATTAATTTCCACCGTAACTGCAACGCGGCAATGTGAGAGGTCAGCAAGTCAAGTGAGACCTGCCTTCCCTCGTTCAATGCACTTTAGGCCTAGTCGTAAGTACTCCTGTGGATGCGGTGATCACGACCCTGCGCAGGTGCCCCGTGGTTAGGTACAACGGAGATGTTGTCAGAATGGACTGCTTCTGGCTGGTCGCTACTGCTCGATTAGGCGCTGCTCATGTTTCACACCCCCAATATTAGTCACGGGCCTGGAAGGGATGTGACCAGTCTATGACCAACCTTCAAGCCCCTTTACTTGCACACTAACCTGAAGGAGGGCAAATCCGTCCACCGTCCGGACAGTTATTTAGCTCTTGCCTCGCAAGCTCGGGATCGACACCTAGTCGGACTCGTGGACAAATGGATTTGTCCTCGTTCCTATGGCCATAACCTACAGGCCGGCGCCACGGTAACATCTTTTAAGAGGGGGGGACGGCGTCTTGGGTTAATGTCACGACGACGCGGCTACGAAACGGGCCTCTTGTCGGTCATTCAGACCTCCACGCCACGTGGCCAGGGTAGTAGGGCATGGGGTATCTGGTGTACGGGCTTTTCTTAAATGAGTTACACCACCGAGTAATGGAATCTCAGCAAACCCGGCATCATTCGGAGAATATACCCTGCGGCTGCACCCAAAAGCCTAAACATCTAGGTCATCTGCGCAGTTTCGGGTCGTATGTTACTACAAATGCCTGGAGCACGTTCAGAATGCTTCGGGCGGGGTCCATTTATGTTGGGT'/>

    <sequence taxon='19' value='GCTTCTATTCCGGACCACCGTTGGGGTAGACTGCCGCAAAGCTACTCGAGTGTATAAGCATGCTTCATGATTCGTACTCCAGGAGTTACTAGCAGAAACACTGCCGAGAGTTGGGAAGTGGCAATCGGCGCCACAAGAAGTCAGAGTTTCAAGATGGTTGTAAAGATGCCCATTTGATTGGGCGCCACAGACTTTAGCACGACTCCTACAGTTTCGAGAAAACCCAGGTTTGTTCCGCCCCAATCTCAAGCCCTTGGTTAGAGGATGACTCTGGACAACGGGCAGTATCGACTTAGTACCCAGTGCGGAAGCGGCTAGCCAGACCCGACTATCATTCATCCCATGGTCTACGTCGACAATCTGCCGTAACTGCGGTTCACGCGGCTAATACCAATATGACCTATTACGAGTTCTACTCAGAGGAAGTAAAGGTATGGCTGGTATGAGGTTGGACACATGTTTACCCATCGGCGTGTTACTGGGAAACGTACGGTTTGCGCGTAGGCCTTAACTACACAGAACACCTTGTATCCGTTTCTGACTACCGCCTCTCATCAACAAGCAGAGCTAGTTCGCGTGCTGAGGACACAGACTAAGAAAAAGCGGCCTATAAAAGTCTGTATAGGGCGTCTCTAGCGTGATATCGAGTGACGTCGGCCAGTCTTAGGGTTTGCTACAGGTCCCCAGTGCCGTGGGCCGAAGGTGGCATGAGGGCCGAGAAACTCGGCTGATGCTACAGCGGGAATTTAGCAGGATGGCCTTGCACTATTCTAACGGATGTTCAAAAGGGGTACCGTCCCACGATACCTTCCGACACTTGTACGATGGGTCCGGAACCATGTCCCCATTTCATCGTGTATCGTGCTTATAGTTCTGAGAACGACCTACCGGTTGCAAGTCAGAGGGGGGGGTCTGGTCTGGCCCCAACGAGCGCGACGATGTTAAAGCAAACGATTTGCTTTGTACACCGGATGGACGTTCCTGGATGCCCCAGGATTCAGTTAGCCGCCGTCATATTGATCCTTCCAATCGTCCAGTGTATAAGCCCGATAATTGTTGGTTACGTACCGAATTATAAGCCGAAGATGCAGTGTGCTGTAATGAGCGATCTTCCGTCCGAAAGGGTTTGCAAAATGCTGAGGTCCACTAGCGGCTTGTCTCAGGCCGAGATGAATAATATGGAGTGCAGGGCTCAGAATCTCCTAGTAAGGCGGCACCCAATTAATTTCCACCGTAACTGCAACGCGGCAATGTGAGAGGTCAGCAAGTCAAGTGAGACCTGCCTTCCCTCGTTCAATGCACTTTAGGCCTAGTCGTAAGTACTCCTGTGGATGCGGTGATCACGACCCTGCGCAGGTGCCCCGTGGTTAGGTACAACGGAGATGTTGTCAGAATGGACTGCTTCTGGCTGGTCGCTACTGCTCGATTAGGCGCTGCTCATGTTTCACACCCCCAATATTAGTCACGGGCCTGGAAGGGATGTGACCAGTCTATGACCAACCTTCAAGCCCCTTTACTTGCACACTAACCTGAAGGAGGGCAAATCCGTCCACCGTCCGGACAGTTATTTAGCTCTTGCCTCGCAAGCTCGGGATCGACACCTAGTCGGACTCGTGGACAAATGGATTTGTCCTCGTTCCTATGGCCATAACCTACAGGCCGGCGCCACGGTAACATCTTTTAAGAGGGGGGGACGGCGTCTTGGGTTAATGTCACGACGACGCGGCTACGAAACGGGCCTCTTGTCGGTCATTCAGACCTCCACGCCACGTGGCCAGGGTAGTAGGGCATGGGGTATCTGGTGTACGGGCTTTTCTTAAATGAGTTACACCACCGAGTAATGGAATCTCAGCAAACCCGGCATCATTCGGAGAATATACCCTGCGGCTGCACCCAAAAGCCTAAACATCTAGGTCATCTGCGCAGTTTCGGGTCGTATGTTACTACAAATGCCTGGAGCACGTTCAGAATGCTTCGGGCGGGGTCCATTTATGTTGGGT'/>

    <sequence taxon='27' value='GCTTCTATTCCGGACCACCGTTGGGGTAGACTGCCGCAAAGCTACTCGAGTGTATAAGCATGCTTCATGATTCGTACTCCAGGAGTTACTAGCAGAAACACTGCCGAGAGTTGGGAAGTGGCAATCGGCGCCACAAGAAGTCAGAGTTTCAAGATGGTTGTAAAGATGCCCATTTGATTGGGCGCCACAGACTTTAGCACGACTCCTACAGTTTCGAGAAAACCCAGGTTTGTTCCGCCCCAATCTCAAGCCCTTGGTTAGAGGATGACTCTGGACAACGGGCAGTATCGACTTAGTACCCAGTGCGGAAGCGGCTAGCCAGACCCGACTATCATTCATCCCATGGTCTACGTCGACAATCTGCCGTAACTGCGGTTCACGCGGCTAATACCAATATGACCTATTACGAGTTCTACTCAGAGGAAGTAAAGGTATGGCTGGTATGAGGTTGGACACATGTTTACCCATCGGCGTGTTACTGGGAAACGTACGGTTTGCGCGTAGGCCTTAACTACACAGAACACCTTGTATCCGTTTCTGACTACCGCCTCTCATCAACAAGCAGAGCTAGTTCGCGTGCTGAGGACACAGACTAAGAAAAAGCGGCCTATAAAAGTCTGTATAGGGCGTCTCTAGCGTGATATCGAGTGACGTCGGCCAGTCTTAGGGTTTGCTACAGGTCCCCAGTGCCGTGGGCCGAAGGTGGCATGAGGGCCGAGAAACTCGGCTGATGCTACAGCGGGAATTTAGCAGGATGGCCTTGCACTATTCTAACGGATGTTCAAAAGGGGTACCGTCCCACGATACCTTCCGACACTTGTACGATGGGTCCGGAACCATGTCCCCATTTCATCGTGTATCGTGCTTATAGTTCTGAGAACGACCTACCGGTTGCAAGTCAGAGGGGGGGGTCTGGTCTGGCCCCAATGAGCGCGACGATGTTAAAGCAAACGATTTGCTTTGTACACCGGATGGACGTTCCTGGATGCCCCAGGATTCAGTTAGCCGCCGTCATATTGATCCTTACAATCGTCCAGTGTATAAGCCCGATAATTGTTGGTTACGTACCGAATTATAAGCCGAAGATGCAGTGTGCTGTAATGAGCGATCTTCCGTCCGAAAGGGTTTGCAAAATGCTGAGGTCCACTAGAGGCTTGTCTCAGGCCGAGATGAATAATATGGAGTGCAGGGCTCAGAATCTCCTAGTAAGGCGACACCCAATTAATTTCCACCGTAACTGCAACGCGGCAATGTGAGAGGTCAGCAAGTCAAGTGAGACCTGCCTTCCCTCGTTCAATGCACTTTAGGCCTAGTCGTAAGTACTCCTGTGGATGCGGTGATCACGACCCTGCGCAGGTGCCCCGTGGTTAGGTACAACGGAGATGTTGTCAGAATGGACTGCTTCTGGCTGGTCGCTACTGCTCGATTGGGCGCTGCTCATGTTTCACACCCCCAATGTTAGTCACGGGCCTGGAAGGGATGTGACCAGTCTATGACCAACCTTCAAGCCCCTTTACTTGCACACTAACCTGAAGGAGGGCAAATCCGTCCACCGTCCGGACAGTTATTTAGCTCTTGCCTCGCAAGCTCGGGATCGACACCTAGTCGGACTCGTGGACAAATGGATTTGTCCTCGTTCCTATGGCCATAACCTACAGGCCGGCGCCACGGTAACATCTTTTAAGAGGGGGGGACGGCGTCTTGGGTTAATGTCACGACGACGCGGCTACGAAACGGGCCTCTTGTCGGTCATTCAGACCTCCACGCCACGTGGCCAGGGTAGTAGGGCATGGGGTATCTGGTGTACGGGCTTTTCTTAAATGAGTTACACCACCGAGTAATGGAATCTCAGCAAACCCGGCATCATTCGGAGAATATACCCTGCGGCTGCACCCAAAAGCCTAAACATCTAGGTCATCTGCGCAGTTTCGGGTCGTATGTTACTACAAATGCCTGGAGCACGTTCAGAATGCTTCGGGCGGGGTCCATCTATGTTGGGT'/>

    <sequence taxon='12' value='GCTTCTATTCCGGACCACCGTTGGGGTAGACTGCCGCAAAGCTACTCGAGTGTATAAGCATGCTTCATGATTCGTACTCCAGGAGTTACTAGCAGAAACACTGCCGAGAGTTGGGAAGTGGCAATCGGCGCCACAAGAAGTCAGAGTTTCAAGATGGTTGTAAAGATGCCCATTTGATTGGGCGCCACAGACTTTAGCACGACTCCTACAGTTTCGAGAAAACCCAGGTTTGTTCCGCCCCAATCTCAAGCCCTTGGTTAGAGGATGACTCTGGACAACGGGCAGTATCGACTTAGTACCCAGTGCGGAAGCGGCTAGCCAGACCCGACTATCATTCATCCCATGGTCTACGTCGACAATCTGCCGTAACTGCGGTTCACGCGGCTAATACCAATATGACCTATTACGCGTTCTACTCAGAGGAAGTAAAGGTATGGCTGGTATGAGGTTGGACACATGTTTACCCATCGGCGTGTTACTGGGAAACGTACGGTTTGCGCGTAGGCCTTAACTACACAGAACACCTTGTATCCGTTTCTGACTACCGCCTCTCATCAACAAGCAGAGCTAGTTCGCGTGCTGAGGACACAGACTAAGAAAAAGCGGCCTATAAAAGTCTATATAGGGCGTCTCTAGCGTGATATCGAGTGACGTCGGCCAGTCTTAGGGTTTGCTACAGGTCCCCAGTGCCGTGGGCCGAAGGTGGCATGAGGGCCGAGAAACTCGGCTGATACTACAGCGGGAATTTAGCAGGATGGCCTTGCACTATTCTAACGGATGTTCAAAAGGGGTACCGTCCCACGATACCTTCCGACACTTGTACGATGGGTCCGGAACCATGTCACCATTTCATCGTGTATCGTGCTTATAGTTCTGAGAACGACCTACCGGTTGCAAGTCAGAGGGGGGGGTCTGGTCTGGCCCCAACGAGCGCGACGATGTTAAAGCAAACGATTTGCTTTGTACACCGGATGGACGTTCCTGGATGCCCCAGGATTCAGTTAGCCGCCGTCATATTGATCCTTCCAATCGTCCAGTGTATAAGCCCGATAATTGTTGGTTACGTACCAAATTATAAGCCGAAGATGCAGTGTGCTGTAATGAGCGATCTTCCGTCAGAAAGGGTTTGCAAAATGCTGAGGTCCACTAGCGGCTTGTCTCAGGCCGAGATGAATAATATGGAGTGCAGGGCTCAGAATCTCCTAGTAAGGCGGCACCCAATTAATTTCCACCGTAACTGCAACGCGGCAATGTGAAAGGTCAGCACGTCAAGTGAGACCTGCCTTCCCTCGTTCAATGCACTTTAGGCCTAGTCGTAAGTACTCCTGTGGATGCGGTGATCACGACCCTGCGCAGGTGCCCCGTGGTTAGGTACAACGGAGATGTTGTCAGAATGGACTGCTTCTGGCTGGTCGCTACTGCTCGATTAGGCGCTGCTCATGTTTCACACCCCCAATATTAGTCACGGGCCTGGAAGGGATGTGACCAGTCTATGACCAACCTTCAAGCCCCTTTACTTGCACACTAACCTGAAGGAGGGCAAATCCGTCCACCGTCCGGACAGTTATTTAGCTCTTGCCTCGCAAGCTCGGGATCGACACCTAGTCGGACTCGTGGACAAATGGATTTGTCCTCGTTCCTATGGCCATAACCTACAGGCCGGCGCCACGGTAACATCTTTTAAGAGGGGGGGACGGCGTCTTGGGTTAATGTCACGACGACGCGGCTACGAAACGGGCCTCTTGTCGGTCATTCAGACCTCCACGCCACGTGGCCAGGGTAGTAGGGCATGGGGTCTCTGGTGTACGGGCTTTTCTTAAATGAGTTACACCACCGAGTAATGGAATTTCAGCAAACCCGGCATCATTCGGAGAATATACCCTGCGGCTGCACCCAAAAGCCTAAACATCTAGGTCATCTGCGCAGTTTCGGGTCGTATGTTACTACAAATGCCTGGAGCACGTTCAGAATGCTTCGGGCGGGGTCCATTTATGTTGGGT'/>

    <sequence taxon='13' value='GCTTCTATTCCGGACCACCGTTGGGGTAGACTGCCGCAAAGCTACTCGAGTGTATAAGCATGCTTCATGATTCGTACTCCAGGAGTTACTAGCAGAAACACTGCCGAGAGTTGGGAAGTGGCAATCGGCGCCACAAGAAGTCAGAGTTTCAAGATGGTTGTAAAGATGCCCATTTGATTGGGCGCCACAGACTTTAGCACGACTCCTACAGTTTCGAGAAAACCCAGGTTTGTTCCGCCCCAATCTCAAGCCCTTGGTTAGAGGATGACTCTGGACAACGGGCAGTATCGACTTAGTACCCAGTGCGGAAGCGGCTAGCCAGACCCGACTATCATTCATCCCATGGTCTACGTCGACAATCTGCCGTAACTGCGGTTCACGCGGCTAATACCAATATGACCTATTACGCGTTCTACTCAGAGGAAGTAAAGGTATGGCTGGTATGAGGTTGGACACATGTTTACCCATCGGCGTGTTACTGGGAAACGTACGGTTTGCGCGTAGGCCTTAACTACACAGAACACCTTGTATCCGTTTCTGACTACCGCCTCTCATCAACAAGCAGAGCTAGTTCGCGTGCTGAGGACACAGACTAAGAAAAAGCGGCCTATAAAAGTCTATATAGGGCGTCTCTAGCGTGATATCGAGTGACGTCGGCCAGTCTTAGGGTTTGCTACAGGTCCCCAGTGCCGTGGGCCGAAGGTGGCATGAGGGCCGAGAAACTCGGCTGATACTACAGCGGGAATTTAGCAGGATGGCCTTGCACTATTCTAACGGATGTTCAAAAGGGGTACCGTCCCACGATACCTTCCGACACTTGTACGATGGGTCCGGAACCATGTCACCATTTCATCGTGTATCGTGCTTATAGTTCTGAGAACGACCTACCGGTTGCAAGTCAGAGGGGGGGGTCTGGTCTGGCCCCAACGAGCGCGACGATGTTAAAGCAAACGATTTGCTTTGTACACCGGATGGACGTTCCTAGATGCCCCAGGATTCAGTTAGCCGCCGTCATATTGATCCTTCCAATCGTCCAGTGTATAAGCCCGATAATTGTTGGTTACGTACCAAATTATAAGCCGAAGATGCAGTGTGCTGTAATGAGCGATCTTCCGTCAGACAGGGTTTGCAAAATGCTGAGGTCCACTAGCGGCTTGTCTCAGGCCGAGATGAATAATATGGAGTGCAGGGCTCAGAATCTCCTAGTAAGGCGGCACCCAATTAATTTCCACCGTAACTGCAACGCGGCAATGTGAGAGGTCAGCACGTCAAGTGAGACCTGCCTTCCCTCGTTCAATGCACTTTAGGCCTAGTCGTAAGTACTCCTGTGGATGCGGTGATCACGACCCTGCGCAGGTGCCCCGTGGTTGGGTACAACGGAGATGTTGTCAGAATGGACTGCTTCTGGCTGGTCGCTACTGCTCGATTAGGCGCTGCTCATGTTTCACACCCCCAATATTAGTCACGGGCCTGGAAGGGATGTGACCAGTCTATGACCAACCTTCAAGCCCCTTTACTTGCACACTAACCTGAAGGAGGGCAAATCCGTCCACCGTCCGGACAGTTATTTAGCTCTTGCCTCGCAAGCTCGGGATCGACACCTAGTCGGACTCGTGGACAAATGGATTTGTCCTCGTTCCTATGGCCATAACCTACAGGCCGGCGCCACGGTAACATCTTTTAAGAGGGGGGGACGGCGTCTTGGGTTAATGTCACGACGACGCGGCTACGAAACGGGCTTCTTGTCGGTCATTCAGACCTCCACGCCACGTGGCCAGGGTAGTAGGGCATGGGGTCTCTGGTGTACGGGCTTTTCTTAAATGAGTTACACCACCGAGTAATGGAATTTCAGCAAACCCGGCATCATTCGGAGAATATACCCTGCGGCTGCACCCAAAAGCCTAAACATCTAGGTCATCTGCGCAGTTTCGGGTCGTATGTTACTACAAATGCCTGGAGCACGTTCAGAATGCTTCGGGCGGGGTCCATTTATGTTGGGT'/>

    <sequence taxon='15' value='GCTTCTATTCCGGACCACCGTTGGGGTAGACTGCCGCAAAGCTACTCGAGTGTATAAGCATGCTTCATGATTCGTACTCCAGGAGTTACTAGCAGAAACACTGCCGAGAGTTGGGAAGTGGCAATCGGCGCCACAAGAAGTCAGAGTTTCAAGATGGTTGTAAAGATGCCCATTTGATTGGGCGCCACAGACTTTAGCACGACTCCTACAGTTTCGAGAAAACCCAGGTTTGTTCCGCCCCAATCTCAAGCCCTTGGTTAGAGGATGACTCTGGACAACGGGCAGTATCGACTTAGTACCCAGTGCGGAAGCGGCTAGCCAGACCCGACTATCATTCATCCCATGGTCTACGTCGACAATCTGCCGTAACTGCGGTTCACGCGGCTAATACCAATATGACCTATTACGCGTTCTACTCAGAGGAAGTAAAGGTATGGCTGGTATGAGGTTGGACACATGTTTACCCATCGGCGTGTTACTGGGAAACGTACGGTTTGCGCGTAGGCCTTAACTACACAGAACACCTTGTATCCGTTTCTGACTACCGCCTCTCATCAACAAGCAGAGCTAGTTCGCGTGCTGAGGACACAGACTAAGAAAAAGCGGCCTATAAAAGTCTATATAGGGCGTCTCTAGCGTGATATCGAGTGACGTCGGCCAGTCTTAGGGTTTGCTACAGGTCCCCAGTGCCGTGGGCCGAAGGTGGCATGAGGGCCGAGAAACTCGGCTGATACTACAGCGGGAATTTAGCAGGATGGCCTTGCACTATTCTAACGGATGTTCAAAAGGGGTACCGTCCTACGATACCTTCCGACACTTGTACGATGGGTCCGGAACCATGTCACCATTTCATCGTGTATCGTGCTTATAGTTCTGAGAACGACCTACCGGTTGCAAGTCAGAGGGGGGGGTCTGGTCTGGCCCCAACGAGCGCGACGATGTTAAAGCAAACGATTTGCTTTGTACACCGGATCGACGTTCCTAGATGCCCCAGGATTCAGTTAGCCGCCGTCATATTGATCCTTCCAATCGTCCAGTGTATAAGCCCGATAATTGTTGGTTACGTACCAAATTATAAGCCGAAGATGCAGTGTGCTGTAATGAGCGATCTTCCGTCAGACAGGGTTTGCAAAATGCTGAGGTCCACTAGCGGCTTGTCTCAGGCCGAGATGAATAATATGGAGTGCAGGGCTCAGAATCTCCTAGTAAGGCGGCACCCAATTAATTTCCACCGTAACTGCAACGCGGCAATGTGAGAGGTCAGCACGTCAAGTGAGACCTGCCTTCCCTCGTTCAATGCACTTTAGGCCTAGTCGTAAGTACTCCTGTGGATGCGGTGATCACGACCCTGCGCAGGTGCCCCGTGGTTGGGTACAACGGAGATGTTGTCAGAATGGACTGCTTCTGGCTGGTCGCTACTGCTCGATTAGGCGCTGCTCATGTTTCACACCCCCAATATTAGTCACGGGCCTGGAAGGGATGTGACCAGTCTATGACCAACCTTCAAGCCCCTTTACTTGCACACTAACCTGAAGGAGGGCAAATCCGTCCACCGTCCGGACAGTTATTTAGCTCTTGCCTCGCAAGCTCGGGATCGACACCTAGTCGGACTCGTGGACAAATGGATTTGTCCTCGTTCCTATGGCCATAACCTACAGGCCGGCGCCACGGTAACATCTTTTAAGAGGGGGGGACGGCGTCTTGGGTTAATGTCACGACGACGCGGCTACGAAACGGGCTTCTTGTCGGTCATTCAGACCTCCACGCCACGTGGCCAGGGTAGTAGGGCATGGGGTCTCTGGTGTACGGGCTTTTCTTAAATGAGTTACACCACCGAGTAATGGAATTTCAGCAAACCCGGCATCATTCGGAGAATATACCCTGCGGCTGCACCCAAAAGCCTAAACATCTAGGTCATCTGCGCAGTTTCGGGTCGTATGTTACTACAAATGCCTGGAGCACGTTCAGAATGCTTCGGGCGGGGTCCATTTATGTTGGGT'/>

    <sequence taxon='17' value='GCTTCTATTCCGGACCACCGTTGGGGTAGACTGCCGCAAAGCTACTCGAGTGTATAAGCATGCTTCATGATTCGTACTCCAGGAGTTACTAGCAGAAACACTGCCGAGAGTTGGGAAGTGGCAATCGGCGCCACAAGAAGTCAGAGTTTCAAGATGGTTGTAAAGATGCCCATTTGATTGGGCGCCACAGACTTTAGCACGACTCCTACAGTTTCGAGAAAACCCAGGTTTGTTCCGCCCCAATCTCAAGCACTTGGTTAGAGGATGACTCTGGGCAACGGGCAGTATCGACTTAGTACCCAGTGCGGAAGCGGCTAGCCAGACCCGACTATCATTCATCCCATGGTCTACGTCGACAATCTGCCGTAACTGCGGTTCACGCGGCTAATACCAATATGGCCTATTACGCGTTCTACTCAGAGGAAGTAAAGGTATGGCTGGTATGAGGTTGGACACATGTTTACCCATCGGCGTGTTACTGGGAAACGTACGGTTTGCGCGTAGGCCTTAACTACACAGAACACCTTGTATCCGTTTCTGACTGCCGCCTCTCATCAACAAGCAGAGCTAGTTCGCGTGCTGAGGACACAGACTAAGAAAAAGCGGCCTATAAAAGTCTATATAGGGCGTCTCTAGCGTGATATCGAGTGACGTCGGCCAGTCTTAGGGTTTGCTACAGGTCCCCAGTGCCGTGGGCCGAAGGTGGCATGAGGGCCGAGAAACTCGGCTGATACTACAGCGGGAATTTAGCAGGATGGCCTTGCACTATTCTAACGGATGTTCAAAAGGGGTACCGTCCTACGATACCTACCGACACTTGTACGATGGGTCCGGAACCATGTCACCATTTCATCGTGTATCGTGCTTATAGTTCTGAGAACGACCTACCGGTTGCCAGTCAGAGGGGGGGGTCTGGTCTGGCCCCAACGAGCGCGACGATGTTAAAGCAAACGATTTGCTTTGTACACCGGATCGACGTTCCTAGATGCCCCAGGATTCAGTTAGCCGCCGTCATATTGATCCTTCCAATCGTCCAGTGTATAAGCCCGATAATTGTTGGTTACGTACCAAATTATAAGCCGAAGATGCAGTGTGCTGTAATGAGCGATCTTCCGTCAGACAGGGTTTGCAAAATGCTGAGGTCCTCTAGCGGCTTGTCTCAGGCCGAGATGAATAATATGGAGTGCAGGGCTCAGAATCTCCTAGTAAGGCGGCACCCAATTAATTTCCACCGTAACTGCAACGCGGCAATGTGAGAGGTCAGCACGTCAAGTGAGACCTGCCTTCCCTCGTTCAATGCACTTTAGGCCTAGTCGTAAGTACTCCTGTGGATGCGGTGATCACGACCCTGCGCAGGTGCCCCGTGGTTGGGTACAACGGAGATGTTGTCAGAATGGACTGCTTCTGGCTGGTCGCTACTGCTCGATTAGGCGCTGCTCATGTTTCACACCCCCAATATTAGTCACGGGCCTGGAAGGGATGTGACCAGTCTATGACCAACCTTCAAGCCCCTTTACTTGCACACTAACCTGAAGGAGGGCAAATCCGTCCACCGTCCGGGCAGTTATTTAGCTCTTGCCTCGCAAGCTCGGGATCGACACCTAGTCGGACTCGTGGACAAATGGATTTGTCCTCGTTCCTATGGCCATAACCTACAGGCCGGCGCCACGGTAACATCTTTTAAGAGGGGGGGACGGCGTCTTGGGTTAATGTCACGACGACGCGGCTACGAAACGGGCTTCTTGTCGGTCATTCAGACCTCCACGCCACGTGGCCAGGGTAGTAGGGCATGGGGTCTCTGGTGTACCGGCTTTTCTTAAATGAGTTACACCACCGAGTAATGGAATTTCAGCAAACCCGGCATTATTCGGAGAATATACCCTGCGGCTGCACCCAAAAGCCTAAACATCTAGGTCATCTGCGCAGTTTCGGGTCGTATGTTACTACAAATGCCTGGAGCACGTTCAGAATGCTTCGGGCGGGGTCCATTTATGTTGGGT'/>

    <sequence taxon='60' value='GCTTCTATTCCGGACCACCGTTGGGGTAGACTGCCGCAAAGCTACTCGAGTGTATAAGCATGCTTCATGATTCGTACTCCAGGAGTTACTAGCAGAAACACTGCCGAGAGTTGGGAAGTGGTAATCGGCGCCACAAGAAGTCAGAGTTTCAAGATGGTTGTAAAGATGCCCATTTGATTGGGCGCCACAGACTTTAGCACGACTCCTACAGTTTCGAGAAAACCCAGGTTTGTTCCGCCCCAATCTCAAGCACTTGGTTAGAGGATGACTCTGGGCAACGGGCAGTGTCGACTTAGTACCCAGTGCGGAAGCGGCTAGCAAGACCCGACTATCATTCATCCCATGGTCTACGTCGACAATCTGCCGTAACTGCGGTTCACGCGGCTAATACCAATATGGCCTATTACGCGTTCTACTCAGAGGAAGTAAAGGTATGGCTGGTATGAGGTTGGACACATGTTTACCCATCGGCGTGTTACTGGGAAACGTACGGTTTGCGCGTAGGCCTTAACTACACAGAACACCTTGTATCCGTTTCTGACTGCCGCCTCTCATCAACAAGCAGAGCTAGTTCGCGTGCTGAGGACACAGACTAAGAAAAAGCGGCCTATAAAAGTCTATATAGGGCGTCTCTAGCGTGATATCGAGTGACGTCGGCCAGTCTTAGGGTTTGCTACAGGTCCCCAGTGCCGTGGGCCGAAGGTGGCATGAGGGCCGAGAAACTCGGCTGATACTACAGCGGGAATTTAGCAGGATGGCCTTGCACTATTCTAACGGATGTTCAAAAGGGGTACCGTCCTACGATACCTACCGACACTTGTACGATCGGTCCGGAACCATGTCACCATTTCATCGTGTATCGTGCTTATAGTTCTGAGAACGACCTACCGGTTGCCAGTCAGAGGGGGGGGTCTGGTCTGGCCCCAACGAGCGCGACGATGTTAAAGCAAACGATTTGCTTTGTACACCGGATCGACGTTCCTAGATGCCCCAGGATTCAGTTAGCCGCCGTCATATTGATCCTTCCAATCGTCCAGTGTATAAGCCCGATAATTGTTGGTTACGTACCAAATTATAAGCCGAAGATGCAGTGTGCTGTAATGAGCGATCTTCCGTCAGACAGGGTTTGCAAAATGCTGAGGTCCTCTAGCGGCTTGTCTCAGGCCGAGATGAATAATATGGAGTGCAGGGCTCAGAATCTCCTAGTAAGGCGGCACCCAATTAATTTCCACCGTAACTGCAACGCGGCAATGTGAGAGGTCAGCACGTCAAGTGAGACCTGCCTTCCCTCGTTCAATGCACTTTAGGCCTAGTCGTAAGTACTCCTGTGGATGCGGTGATCACGACCCTGCGCAGGTGCCCCGTGGTTGGGTACAACGGAGATGTTGTTAGAATGGACTGCTTCTGGCTGGTCGCTACTGCTCGATTAGGCGCTGCTCATGTTTCACACCCCCAATATTAGTCACGGGCCTGGAAGGGATGTGACCAGTCTATGACCAACCTTCAAGCCCCTTTACTTGCACACTAACCTGAAGGAGGGCAAATCCGTCCACCGTCCGGGCAGTTATTTAGCTCTTGCCTCGCAAGCTCGGGATCGACACCTAGTCGGACTCGTGGACAAATGGATTTGTCCTCGTTCCTATGGCCATAACCTACAGGCCGGCGCCACGGTACCATCTTTTAAGAGGGGGGGACGGCGTCTTGGGTTAATGTCACGACGACGCGGCTACGAAACGGGCTTCTTGTCGGTCATTCAGACCTTCACGCCACGTGGCCAGGGTAGTAGGGCATGGGGTCTCTGGTGTACCGGCTTTTCTTAAATGAGTTACACCACCGAGTAATGGAATTTCAGCAAACCCGGCATTATTCGGAGAATATACCCTACGGCTGCACCCAAAAGCCTAAACATCTAGGTCATCTGCGCAGTTTCGGGTCGTATGTTACTACAAATGCCTGGAGCACGTTCAGAATGCTTCGGGCGGGGTCCATTTATGTTGGGT'/>

    <sequence taxon='130' value='GCTTCTATTCCGGACCACCGTTGGGGTAGACTGCCGCAAAGCTACTCGAGTGTATAAGCATGCTTCATGATTCGTACTCCAGGAGTTACTAGCAGAAACACTGCCGAGAGTTGGGAAGTGGTAATCGGCGCCACAAGAAGTCAGAGTTTCAAGATGGTTGTAAAGATGCCCATTTGATTGGGCGCCACAGACTTTAGCACGACTCCTACAGTTTCGAGAAAACCCAGGTTTGTTCCGCCCCAATCTCAAGCACTTGGTTAGAGGATGACTCTGGGCAACGGGCAGTGTCGACTTAGTACCCAGTGCGGAAGCGGCTAGCCAGACCCGACTATCATTCATCCCATGGTCTACGTCGACAATCTGCCGTAACTGCGGTTCACGCGGCCAATACCAATATGGCCTATTACGCGTTCTACTCAGAGGAAGTAAAGGTATGGCTGGTATGAGGTTGGACACATGTTTGCCCATCGGCGTGTTACTGGGAAACGTACGGTTTGCGCGTAGGCCTTAACTACACAGAACACTTTGTATCCGTTTCTTACTGCCGCCTCTCATCAACAAGCAGAGCTAGTTCGCGTGCTGAGGACACAGACTAAGAAAAAGCGGCCTATAAAAGTTTATATAGGGCGTCTCTAGCGTGATATCGAGTGACGTCGGCCAGTCTTAGGGTTTGCTACAGGTCCCCAGTGCCGTGGGCCGAAGGTGGCATGAGGGCCGAGAAACTCGGCTGATACTACAGCGGGAATTTAGCAGGATGGCCTTGCACTATTCTAACGGATGTTCAAAAGGGGTACCGTCCTACGATACCTACCGACACTTGTACGATGGGTCCGGAACCATGTCACCATTTCATCGTGTATCGTGCTTATAGTTCTGAGAACGACCTACCGGTTGCCAGTCAGAGGGGGGGGTCTGGTCTGGCCCCAACGAGCGCGACGATGTTAAAGCAAACGATTTGCTTTGTACACCGGATCGACGTTCCTAGATGCCCCAGGATTCAGTTAGCCGCCGTCATATTGATCCTTCCAATCGTCCAGTGTATAAGCCCGATAATTGTTGGTTACGTACCAAATTATAAGCCGAAGATGCAGTGTGCTGTAATGAGCGATCTTCCGTCAGACGGGGTTTGCAAAATGCTGAGGTCCTCTAGCGGCTTGTCTCAGGCCGAGATGAATAATATGGAGTGCAGGGCTCAGAATCTCCTAGTAAGGCGGCACCCAATTAATTTCCACCGTAACTGCAACGCGGCAATGTGAGAGGTCAGCACGTCAAGTGAGGCCTGCCTTCCCTCGTTCAATGCACTTTAGGCCTAGTCGTAAGTACTCCTGTGGATGCGGTGATCACGACCCTGCGCAGGTGCCCCGTGGTTGGGTACAACGGAGATGTTGTTAGAATGGACTGCTTCTGGCTGGTCGCTACTGCTCGATTAGGCGCTGCTCATGTTTCACACCCCCAATATTAGTCACGGGCCTGGAAGGGATGTGACCAGTCTATGACCAACCTTCAAGCCCCTTTACTTGCACACTAACCTGAAGGAGGGCAAATCCGTCCACCGTCCGGGCAGTTATTTAGCTCTTGCCTCGCAAGCTCGGGATCGACACCTAGTCGGACTCGTGGACAAATGGATTTGTCCTCGTTCCTATGGCCATAACCTACAGGCCGGCGCCACGGTACCATCTTTTAAGAGGGGGGGACGGCGTCTTGGGTTAATGTCACGACGACGCGGCTACGAAACGGGCTTCTTGTCGGTCATTCAGACCTTCACGCCACGTGGCCAGGGTAGTAGGGCATGGGGTCTCTGGTGTACCGGCTTTTCTTAAATGAGTTACACCACCGAGTAATGGAATTTCAGCAAACCCGGCATTATTCGGAGAATATACCCTACGGCTGCACCCAAAAGCCTAAACATCTAGGTCATCTGCGCAGTTTCGGGTCGTATGTTACTACAAATGCCTGGAGCACGTTCAGAATGCTTCGGGCGGGGTCCATTTATGTTGGGT'/>

    <sequence taxon='141' value='GCTTCTATTCCGGACCACCGTTGGGGTAGACTGCCGCAAAGCTACTCGAGTGTATAAGCATGCTTCATGATTCGTACTCCAGGAGTTACTAGCAGAAACACTGCCGAGAGTTGGGAAGTGGTAATCGGCGCCACAAGAAGTCAGAGTTTCAAGATGGTTGTAAAGATGCCCATTTGATTGGGCGCCACAGACTTTAGCACGACTCCTACAGTTTCGAGAAAACCCAGGTTTGTTCCGCCCCAATCTCAAGCACTTGGTTAGAGGATGACTCTGGGCAACGGGCAGTGTCGACTTAGTACCCAGTGCGGAAGCGGCTAGCCAGACCCGACTATCATTCATCCCATGGTCTACGTCGACAATCTGCCGTAACTGCGGTTCACGCGGCCAATACCAATATGGCCTACTACGCGTTCTACTCAGAGGAAGTAAAGGTATGGCTGGTATGAGGTTGGACACATGTTTGCCCATCGGCGTGTTACTGGGAAACGTACGGTTTGCGCGTAGGCCTTAACTACACAGAACACTTTGTATCCGTTTCTTACTGCCGCCTCTCATCAACAAGCAGAGCTAGTTCGCGTGCTGAGGACACAGACTAAGAAAAAGCGGCCTATAAAAGTTTATATAGGGCGTCTCTAGCGTGATATCGAGTGACGTCGGCCAGTCTTAGGGTTTGCTACAGGTCCCCAGTGCCGTGGGCCGAAGGTGGCATGAGGGCCGAGAAACTCGGCTGATACTACAGCGGGAATTTAGCAGGATGGCCTTGCACTATTCTAACGGATGTTCAAAAGGGGTACCGTCCTACGATACCTACCGACACTTGTACGATGGGTCCGGAACCATGTCACCATTTCATCGTGTATCGTGCTTATAGTTCTGAGAACGACCTACCGGTTGCCAGTCAGAGGGGGGGGTCTGGTCTGGCCCCAACGAGCGCGACGATGTTAAAGCAAACGATTTGCTTTGTACACCGGATCGACGTTCCTAGATGCCCCAGGATTCAGTTAGCCGCCGTCATATTGATCCTTCCAATCGTCCAGTGTATAAGCCCGATAATTGTTGGTTACGTACCAAATTATAAGCCGAAGATGCAGTGTGCTGTAATGAGCGATCTTCCGTCAGACGGGGTTTGCAAAATGCTGAGGTCCTCTAGCGGCTTGTCTCAGGCCGAGATGAATAATATGGAGTGCAGGGCTCAGAATCTCCTAGTAAGGCGGCACCCAATTAATTTCCACCGTAACTGCAACGCGGCAATGTGAGAGGTCAGCACGTCAAGTGAGGCCTGCCTTCCCTCGTTCAATGCACTTTAGGCCTAGTCGTAAGTACTCCTGTGGATGCGGTGATCACGACCCTGCGCAGGTGCCCCGTGGTTGGGTACAACGGAGATGTTGTTAGAATGGACTGCTTCTGGCTGGTCGCTACTGCTCGATTAGGCGCTGCTCATGTTTCACACCCCCAATATTAGTCACGGGCCTGGAAGGGATGTGACCAGTCTATGACCAACCTTCAAGCCCCTTTACTTGCACACTAACCTGAAGGAGGGCAAATCCGTCCACCGTCCGGGCAGTTATTTAGCTCTTGCCTCGCAAGCTCGGGATCGACACCTAGTCGGACTCGTGGACAAATGGATTTGTCCTCGTTCCTATGGCCATAACCTACAGGCCGGCGCCACGGTACCATCTTTTAAGAGGGGGGGACGGCGTCTTGGGTTAATGTCACGACGACGCGGCTACGAAACGGGCTTCTTGTCGGTCATTCAGACCTTCACGCCACGTGGCCAGGGTAGTAGGGCATGGGGTCTCTGGTGTACCGGCTTTTCTTAAATGAGTTACACCACCGAGTAATGGAATTTCAGCAAACCCGGCATTATTCGGAGAATATACCCTACGGCTGCACCCAAAAGCCTAAACATCTAGGTCATCTGCGCAGTTTCGGGTCGTATGTTACTACAAATGCCTGGAGCACGTTCAGAATGCTTCGGGCGGGGTCCATTTATGTTGGGT'/>

    <sequence taxon='142' value='GCTTCTATTCCGGACCACCGTTGGGGTAGACTGCCGCAAAGCTACTCGAGTGTATAAGCATGCTTCATGATTCGTACTCCAGGAGTTACTAGCAGAAACATTGCCGAGAGTTGGGAAGTGGTAATCGGCGCCACAAGAAGTCAGAGTTTCAAGATGGTTGTAAAGATGCCCATTTGATTGGGCGCCACAGACTTTAGCACGACTCCTACAGTTTCGAGAAAACCCAGGTTTGTTCCGCCCCAATCTCAAGCACTTGGTTAGAGGATGACTCTGGGCAACGGGCAGTGTCGACTTAGTACCCAGTGCGGAAGCGGCTAGCCAGACCCGACTATCATTCATCCCATGGTCTACGTCGACAATCTGCCGTAACTGCGGTTCACGCGGCCAATACCAATATGGCCTATTACGCGTTCTACTCAGAGGAAGTAAAGGTATGGCTGGTATGAGGTTGGACACATGTTTGCCCATCGGCGTGTTACTGGGAAACGTACGGTTTGCGCGTAGGCCTTAACTACACAGAACACTTTGTATCCGTTTCTTACTGCCGCCTCTCATCAACAAGCAGAGCTAGTTTGCGTGCTGAGGGCACAGACTAAGAAAAAGCGGCCTATAAAAGTTTATATAGGGCGTCTCTAGCGTGATATCGAGTGACGTCGGCCAGTCTTAGGGTTTGCTACAGGTCCCCAGTGCCGTGGGCCGAAGGTGGCATGAGGGCCGAGAAACTCGGCTGATACTACAGCGGGAATTTAGCAGGATGGCCTTGCACTATTCTAACGGATGTCCATAAGGGGTACCGTCCTACGATACCTACCGACACTTGTACGATGGGTCCGGAACCATGTCACCATTTCATCGTGTATCGTGCTTATAGTTCTGAGAACGACCTACCGGTTGCCAGTCAGAGGGGGGGGTCTGGTCTGGCCCCAACGAGCGCGACGATGTTAAAGCAAACGATTTGCTTTGTACACCGGATCGACGTTCCTAGATGCCCCAGGATTCAGTTAGCCGCCGTCATATTGATCCTTCCAATCGTCCAGTGTATAAGCCCGATAATTGTTGGTTACGTACCAAATTATAAGCCGAAGATGCAGTGTGCTGTAATGAGCGATCTTCCGTCAGACGGGGTTTGCAAAATGCTGAGGTCCTCTAGCGGCTTGTCTCAGGCCGAGATGAATAATATGGAGTGCAGGGCTCAGAATCTCCTAGTAAGGCGGCACCCAATTAATTTCCACCGTAACTGCAACGCGGCAATGTGAGAGGTCAGCACGTCAAGTGAGGCCTGCCTTCCCTCGTTCAATGCACTTTAGGCCTAGTCGTAAGTACTCCTGTGGATGCGGTGATCACGACCCTGCGCAGGTGCCCCGTGGTTGGGTACAACGGAGATGTTGTTAGAATGGACTGCTTCTGGTTGGTCGCTACTGCTCGATTAGGCGCTGCTCATGTTTCACACCCCCAATATTAGTCACGGGCCTGGAAGGGATGTGACCAGTCTATGACCAACCTTCAAGCCCCTTTACTTGCACACTAACCTGAAGGAGGGCAAATCCGTCCACCGTCCGGGCAGTTATTTAGCTCTTGCCTCGCAAGCTCGGGATCGACACCTAGTCGGACTCGTGGACAAATGGATTTGTCCTCGTTCCTATGGCCATAACCTACAGGCCGGCGCCACGGTACCATCTTTTAAGAGGGGGGGACGGCGTCTTGGGCTAATGTCACGACGACGCGGCTACGAAACGGGCTTCTTGTCGGTCATTCAGACCTTCACGCCACGTGGCCAGGGTAGTAGGGCATAGGGTCTCTGGTGTACCGGCTTTTCTTAAATGAGTTACACCACCGAGTAATGGAATTTCAGCAAACCCGGCATTATTCGGAGAATATACCCTACGGCTGCACCCAAAAGCCTAAACATCTAGGTCATCTGCGCAGTTTCGGGTCGTATGTTACTACAAATGCCTGGAGCACGTTCAGAATGCTTCGGGCGGGGTCCATTTATGTTGGGT'/>

    <sequence taxon='131' value='GCTTCTATTCCGGACCACCGTTGGGGTAGACTGCCGCAAAGCTACTCGAGTGTATAAGCATGCTTCATGATTCGTACTCCAGGAGTTACTAGCAGAAACACTGCCGAGAGTTGGGAAGTGGTAATCGGCGCCACAAGAAGTCAGAGTTTCAAGATGGTTGTAAAGATGCCCATTTGATTGGGCGCCACAGACTTTAGCACGACTCCTACAGTTTCGAGAAAACCCAGGTTTGTTCCGCCCCAATCTCAAGCACTTGGTTAGAGGATGACTCTGGGCAACGGGCAGTGTCGACTTAGTACCCAGTGCGGAAGCGGCTAGCCAGACCCGACTATCATTCATCCCATGGTCTACGTCGACAATCTGCCGTAACTGCGGTTCACGCGGCCAATACCAATATGGCCTATTACGCGTTCTACTCAGAGGAAGTAAAGGTATGGCTGGTATGAGGTTGGACACATGTTTGCCCATCGGCGTGTTACTGGGAAACGTACGGTTTGCGCGTAGGCCTTAACTACACAGAACACTTTGTATCCGTTTCTTACTGCCGCCTCTCATCAACAAGCAGAGCTAGTTCGCGTGCTGAGGACACAGACTAAGAAAAAGCGGCCTATAAAAGTTTATATAGGGCGTCTCTAGCGTGATATCGAGTGACGTCGGCCAGTCTTAGGGTTTGCTACAGGTCCCCAGTGCCGTGGGCCGAAGGTGGCATGAGGGCCGAGAAACTCGGCTGATACTACAGCGGGAATTTAGCAGGATGGCCTTGCACTATTCTAACGGATGTTCAAAAGGGGTACCGTCCTACGATACCTACCGACACTTGTACGATGGGTCCGGAACCATGTCACCATTTCATCGTGTATCGTGCTTATAGTTCTGAGAACGACCTACCGGTTGCCAGTCAGAGGGGGGGGTCTGGTCTGGCCCCAACGAGCGCGACGATGTTAAAGCAAACGATTTGCTTTGTACACCGGATCGACGTTCCTAGATGCCCCAGGATTCAGTTAGCCGCCGTCATATTGATCCTTCCAATCGTCCAGTGTATAAGCCCGATAATTGTTGGTTACGTACCAAATTATAAGCCGAAGATGCAGTGTGCTGTAATGAGCGATCTTCCGTCAGACGGGGTTTGCAAAATGCTGAGGTCCTCTAGCGGCTTGTCTCAGGCCGAGATGAATAATATGGAGTGCAGGGCTCAGAATCTCCTAGTAAGGCGGCACCCAATTAATTTCCACCGTAACTGCAACGCGGCAATGTGAGAGGTCAGCACGTCAAGTGAGGCCTGCCTTCCCTCGTTCAATGCACTTTAGGCCTAGTCGTAAGTACTCCTGTGGATGCGGTGATCACGACCCTGCGCAGGTGCCCCGTGGTTGGGTACAACGGAGATGTTGTTAGAATGGACTGCTTCTGGCTGGTCGCTACTGCTCGATTAGGCGCTGCTCATGTTTCACACCCCCAATATTAGTCACGGGCCTGGAAGGGATGTGACCAGTCTATGACCAACCTTCAAGCCCCTTTACTTGCACACTAACCTGAAGGAGGGCAAATCCGTCCACCGTCCGGGCAGTTATTTAGCTCTTGCCTCGCAAGCTCGGGATCGACACCTAGTCGGACTCGTGGACAAATGGATTTGTCCTCGTTCCTATGGCCATAACCTACAGGCCGGCGCCACGGTACCATCTTTTAAGAGGGGGGGACGGCGTCTTGGGTTAATGTCACGACGACGCGGCTACGAAACGGGCTTCTTGTCGGTCATTCAGACCTTCACGCCACGTGGCCAGGGTAGTAGGGCATGGGGTCTCTGGTGTACCGGCTTTTCTTAAATGAGTTACACCACCGAGTAATGGAATTTCAGCAAACCCGGCATTATTCGGAGAATATACCCTACGGCTGCACCCAAAAGCCTAAACATCTAGGTCATCTGCGCAGTTTCGGGTCGTATGTTACTACAAATGCCTGGAGCACGTTCAGAATGCTTCGGGCGGGGTCCATTTATGTTGGGT'/>

    <sequence taxon='160' value='GCTTCTATTCCGGACCACCGTTGGGGTAGACTGCCGCAAAGCTACTCGAGTGTATAAGCATGCTTCATGATTCGTACTCCAGGAGTTACTAGCAGAAACACTGCCGAGAGTTGGGAAGTGGTAATCGGCGCCACAAGAAGTCAGAGTTTCAAGATGGTTGTAAAGATGCCCATTTGATTGGGCGCCACAGACTTTAGCACGACTCCTACAGTTTCGAGAAAACCCAGGTTTGTTCCGCCCCAATCTCAAGCACTTGGTTAGAGGATGACTCTGGGCAACGGACAGTGTCGACTTAGTACCCAGTGCGGAAGCGGCTAGCCAGACCCGACTATCATTCATCCCATGGTCTACGTCGACAATCTGCCGTAACTGCGGTTCACGCGGCCAATACCAATATGGCCTATTACGCGTTCTACTCAGAGGAAGTAAAGGTATGGCTGGTATGAGGTTGGACACATGTTTGCCCATCGGCGTGTTACTGGGAAACGTACGGTTTGCGCGTAGGCCTTAACTACACAGAACACTTTGTATCCGTTTCTTACTGCCGCCTCTCATCAACAAGCAGAGCTAGTTCGCGTGCTGAGGACACAGACTAAGAAAAAGCGGCCTATAAAAGTTTATATAGGGCGTCTCTAGCGTGATATCGAGTGACGTCGGCCAGTCTTAGGGTTTGCTACAGGTCCCCAGTGCCGTGGGCCGAAGGTGGCATGAGGGCCGAGAAACTCGGCTGATACTACAGCGGGAATTTAGCAGGATGGCCTTGCACTATTCTAACGGATGTTCAAAAGGGGTACCGTCCTACGATACCTACCGACACTTGTACGATGGGTCCGGAACCATGTCACCATTTCATCGTGTATCGTGCTTATAGTTCTGAGAACGACCTACCGGTTGCCAGTCAGAGGGGGGGGTCTGGTCTGGCCCCAACGAGCGCGACGATGTTAAAGCAAACGATTTGCTTTGTACACCGGATCGACGTTCCTAGATGCCCCAGGATTCAGTTAGCCGCCGTCATATTGATCCTTCCAATCGTCCAGTGTATAAGCCCGATAATTGTTGGTTACGTACCAAATTATAAGCCGAAGATGCAGTGCGCTGTAATGAGCGATCTTCCGTCAGACGGGGTTTGCAAAATGCTGAGGTCCTCTAGCGGCTTGTCTCAGGCCGAGATGAATAATATGGAGTGCAGGGCTCAGAATCTCCTAGTAAGGCGGCACCCAATTAATTTCCACCGTAACTGCAACGCGGCAATGTGAGAGGTCAGCACGTCAAGTGAGGCCTGCCTTCCCTCGTTCAATGCACTTTAGGCCTAGTCGTAAGTACTCCTGTGGATGCGGTGATCACGACCCTGCGCAGGTGCCCCGTGGTTGGGTACAACGGAGATGTTGTTAGAATGGACTGCTTCTGGCTGGTCGCTACTGCTCGATTAGGCGCTGCTCATGTTTCACACCCCCAATATTAGTCACGGGCCTGGAAGGGATGTGACCAGTCTATGACCAACCTTCAAGCCCCTTTACTTGCACACTAACCTGAAGGAGGGCAAATCCGTCCACCGTCCGGGCAGTTATTTAGCTCTTGCCTCGCAAGCTCGGGATCGACACCTAGTCGGACTCGTGGACAAATGGATTTGTCCTCGTTCCTATGGCCATAACCTACAGGCCGGCGCCACGGTACCATCTTTTAAGAGGGGGGGACGGCGTCTTGGGTTAATGTCACGACGACGCGGCTACGAAACGGGCTTCTTGTCGGTCATTCAGACCTTCACGCCACGTGGCCAGGGTAGTAGGGCATGGGGTCTCTGGTGTACCGGCTTTTCTTAAATGAGTTACACCACCGAGTAATGGAATTTCAGCAAACCCGGCATTATTCGGAGAATATACCCTACGGCTGCACCCAAAAGCCTAAACATCTAGGTCATCTGCGCAGTTTCGGGTCGTATGTTACTACAAATGCCTGGAGCACGTTCAGAATGCTTCGGGCGGGGTCCATTTATGTTGGGT'/>

    <sequence taxon='161' value='GCTTCTATTCCGGACCACCGTTGGGGTAGACTGCCGCAAAGCTACTCGAGTGTATAAGCATGCTTCATGATTCGTACTCCAGGAGTTACTAGCAGAAACACTGCCGAGAGTTGGGAAGTGGTAATCGGCGCCACAAGAAGTCAGAGTTTCAAGATGGTTGTAAAGATGCCCATTTGATTGGGCGCCACAGACTTTAGCACGACTCCTACAGTTTCGAGAAAACCCAGGTTTGTTCCGCCCCAATCTCAAGCACTTGGTTAGAGGATGACTCTGGGCAACGGGCAGTGTCGACTTAGTACCCAGTGCGGAAGCGGCTAGCCAGACCCGACTATCATTCATCCCATGGTCTACGTCGACAATCTGCCGTAACTGCGGTTCACGCGGCCAATACCAATATGGCCTATTACGCGTTCTACTCAGAGGAAGTAAAGGTATGGCTGGTATGAGGTTGGACACATGTTTGCCCATCGGCGTGTTACTGGGAAACGTACGGTTTGCGCGTAGGCCTTAACTACACAGAACACTTTGTATCCGTTTCTTACTGCCGCCTCTCATCAACAAGCAGAGCTAGTTCGCGTGCTGAGGACACAGACTAAGAAAAAGCGGCCTATAAAAGTTTATATAGGGCGTCTCTAGCGTGATATCGAGTGACGTCGGCCAGTCTTAGGGTTTGTTACAGGTCCCCAGTGCCGTGGGCCGAAGGTGGCATGAGGGCCGAGAAACTCGGCTGATACTACAGCGGGAATTTAGCAGGATGGCCTTGCACTATTCTAACGGATGTTCAAAAGGGGTACCGTCCTACGATACCTACCGACACTTGTACGATGGGTCCGGAACCATGTCACCATTTCATCGTGTATCGTGCTTATAGTTCTGAGAACGACCTACCGGTTGCCAGTCAGAGGGGGGGGTCTGGTCTGGCCCCAACGAGCGCGACGATGTTAAAGCAAACGATTTGCTTTGTACACCGGATCGACGTTCCTAGATGCCCCAGGATTCAGTTAGCCGCCGTCATATTGATCCTTCCAATCGTCCAGTGTATAAGCCCGGTAATTGTTGGTTACGTACCAAATTATAAGCCGAAGATGCAGTGTGCTGTAATGAGCGATCTTCCGTCAGACGGGGTTTGCAAAATGCTGAGGTCCTCTAGCGGCTTGTCTCAGGCCGAGATGAATAATATGGAGTGCAGGGCTCAGAATCTCCTAGTAAGGCGGCACCCAATTAATTTCCACCGTAACTGCAACGCGACAATGTGAGAGGTCAGCACGTCAAGTGAGGCCTGCCTTCCCTCGTTCAATGCACTTTAGGCCTAGTCGTAAGTACTCCTGTGGATGCGGTGATCACGACCCTGCGCAGGTGCCCCGTGGTTGGGTACAACGGAGATGTTGTTAGAATGGACTGCTTCTGGCTGGTCGCTACTGCTCGATTAGGCGCTGTTCATGTTTCACACCCCCAATATTAGTCACGGGCCTGGAAGGGATGTGACCAGTCTATGACCAACCTTCAAGCCCCTTTACTTGCACACTAACCTGAAGGAGGGCAAATCCGTCCACCGTCCGGGCAGTTATTTAGCTCTTGCCTCGCAAGCTCGGGATCGACACCTAGTCGGACTCGTGGACAAATGGATTTGTCCTCGTTCCTATGGCCATAACCTACAGGCCGGCGCCACGGTACCATCTTTTAAGAGGGGGGGACGGCGTCTTGGGTTAATGTCACGAAGACGCGGCTACGAAACGGGCTTCTTGTCGGTCATTCAGACCTTCACGCCACGTGGCCAGGGTAGTAGGGCATGGGGTCTCTGGTGTACCGGCTTTTCTTAAATGAGTTACACCACCGAGTAATGGAATTTCAGCAAACCCGGCATTATTCGGAGAATATACCCTACGGCTGCACCCAAAAGCCTAAACATCTAGGTCATCTGCGCAGTTTCGGGTCGTATGTTACTACAAATGCCTGGAGCACGTTCAGAATGCTTCGGGCGGGGTCCATTTATGTTGGGT'/>

    <sequence taxon='174' value='GCTTCTATTCCGGACCACCGTTGGGGTAGACTGCCGCAAAGCTACTCGAGTGTATAAGCATGCTTCATGATTCGTACTCCAGGAGTTACTAGCAGAAACACTGCCGAGAGTTGGGAAGTGGTAATCGGCGCCACAAGAAGTCAGAGTTTCAAGATGGTTGTAAAGATGCCCATTTGATTGGGCGCCACAGACTTTAGCACGACTCCTACAGTTTCGAGAAAACCCAGGTTTGTTCCGCCCCAATCTCAAGCACTTGGTTAGAGGATGACTCTGGGCAACGGGCAGTGTCGACTTAGTACCCAGTGCGGAAGCGGCTAGCCAGACCCGACTATCATTCATCCCATGGTCTACGTCGACAATCTGCCGTAACTACGGTTCACGCGGCCAATACCAATATGGCCTATTACGCGTTCTACTCAGAGGAAGTAAAGGTATGGCTGGTATGAGGTTGGACACATGTTTGCCCATCGGCGTGTTACTGGGAAACGTACGGTTTGCGCGTAGGCCTTAACTACACAGAACACTTTGTATCCGTTTCTTACTGCCGCCTCTCATCAACAAGCAGAGCTAGTTCGCGTGCTGAGGACACAGACTAAGAAAAAGCGGCCTATAAAAGTTTATATAGGGCGTCTCTAGCGTGATATCGAGTGACGTCGGCCAGTCTTAGGGTTTGTTACAGGTCCCCAGTGCCGTGGGCCGAAGGTGGCATGAGGGCCGAGAAACTCGGCTGATACTACAGCGGGAATTTAGCAGGATGGCCTTGCACTATTCTAACGGATGTTCAAAAGGGGTACCGTCCTACGATACCTACCGACACTTGTACGATGGGTCCGGAACCATGTCACCATTTCATCGTGTATCGTGCTTATAGTTCTGAGAACGACCTACCGGTTGCCAGTCAGAGGGGGGGGTCTGGTCTGGCCCCAACGAGCGCGACGATGTTAAAGCAAACGATTTGCTTTGTACACCGGATCGACGTTCCTAGATGCCCCAGGATTCAGTTAGCCGCCGTCATATTGATCCTTCCAATCGTCCAGTGTATAAGCCCGGTAATTGTTGGTTACGTACCAAATTATAAGCCGAAGATGCAGTGTGCGGTAATGAGCGATCTTCCGTCAGACGGGGTTTGCAAAATGCTGAGGTCCTCTAGCGGCTTGTCTCAGGCCGAGATGAATAATATGGAGTGCAGGGCTCAGAATCTCCTAGTAAGGCGGCACCCAATTAATTTCCACCGTAACTGCAACGCGACAATGTGAGAGGTCAGCACGTCAAGTGAGGCCTGCCTTCCCTCGTTCAATGCACTTTAGGCCTAGTCGTAAGTACTCCTGTGGATGCGGTGATCACGACCCTGCGCAGGTGCCCCGTGGTTGGGTACAACGGAGATGTTGTTAGAATGGACTGCTTCTGGCTGGTCGCTACTGCTCGATTAGGCGCTGTTCATGTTTCACACCCCCAATATTAGTCACGGGCCTGGAAGGGATGTGACCAGTCTATGACCAACCTTCAAGCCCCTTTACTTGCACACTAACCTGAAGGAGGGCAAATCCGTCCACCGTCCGGGCAGTTATTTAGCTCTTGCCTCGCAAGCTCGGGATCGACACCTAGTCGGACTCGTGGACAAATGGATTTGTCCTCGTTCCTATGGCCATAACCTACAGGCCGGCGCCACGGTACCATCTTTTAAGAGGGGGGGACGGCGTCTTGGGTTAATGTCACGAAGACGCGGCTACGAAACGGGCTTCTTGTCGGTCATTCAGACCTTCACGCCACGTGGCCAGGGTAGTAGGGCATGGGGTCTCTGGTGTACCGGCTTTTCTTAAATGAGTTACACCACCGAGTAATGGAATTTCAGCAAACCCGGCATTATTCGGAGAATATACCCTACGGCTGCACCCAAAAGCCTAAACATCTAGGTCATCTGCGCAGTTTCGGGTCGTATGTTACTACAAATGCCTGGAGCACGTTCAGAATGCTTCGGGCGGGGTCCATTTATGTTGGGT'/>

    <sequence taxon='176' value='GCTTCTATTCCGGACCACCGTTGGGGTAGACTGCCGCAAAGCTACTCGAGTGTATAAGCATGCTTCATGATTCGTACTCCAGGAGTTACTAGCAGAAACACTGCCGAGAGTTGGGAAGTGGTAATCGGCGCCACAAGAAGTCAGAGTTTCAAGATGGTTGTAAAGATGCCCATTTGATTGGGCGCCACAGACTTTAGCACGACTCCTACAGTTTCGAGAAAACCCAGGTTTGTTCCGCCCCAATCTCAAGCACTTGGTTAGAGGATGACTCTGGGCAACGGGCAGTGTCGACTTAGTACCCAGTGCGGAAGCGGCTAGCCAGACCCGACTATCATTCATCCCATGGTCTACGTCGACAATCTGCCGTAACTACGGTTCACGCGGCCAATACCAATATGGCCTATTACGCGTTCTACTCAGAGGAAGTAAAGGTATGGCTGGTATGAGGTTGGACACATGTTTGCCCATCGGCGTGTTACTGGGAAACGTACGGTTTGCGCGTAGGCCTTAACTACACAGAACACTTTGTATCCGTTTCTTACTGCCGCCTCTCATCAACAAGCAGAGCTAGTTCGCGTGCTGAGGACACAGACTAAGAAAAAGCGGCCTATAAAAGTTTATATAGGGCGTCTCTAGCGTGATATCGAGTGACGTCGGCCAGTCTTAGGGTTTGTTACAGGTCCCCAGTGCCGTGGGCCGAAGGTGGCATGAGGGCCGAGAAACTCGGCTGATACTACAGCGGGAATTTAGCAGGATGGCCTTGCACTATTCTAACGGATGTTCAAAAGGGGTACCGTCCTACGATACCTACCGACACTTGTACGATGGGTCCGGAACCATGTCACCATTTCATCGTGTATCGTGCTTATAGTTCTGAGAACGACCTACCGGTTGCCAGTCAGAGGGGGGGGTCTGGTCTGGCCCCAACGAGCGCGACGATGTTAAAGCAAACGATTTGCTTTGTACACCGGATCGACGTTCCTAGATGCCCCAGGATTCAGTTAGCCGCCGTCATATTGATCCTTCCAATCGTCCAGTGTATAAGCCCGGTAATTGTTGGTTACGTACCAAATTATAAGCCGAAGATGCAGTGTGCGGTAATGAGCGATCTTCCGTCAGACGGGGTTTGCAAAATGCTGAGGTCCTCTAGCGGCTTGTCTCAGGCCGAGATGAATAATATGGAGTGCAGGGCTCAGAATCTCCTAGTAAGGCGGCACCCAATTAATTTCCACCGTAACTGCAACGCGACAATGTGAGAGGTCAGCACGTCAAGTGAGGCCTGCCTTCCCTCGTTCAATGCACTTTAGGCCTAGTCGTAAGTACTCCTGTGGATGCGGTGATCACGACCCTGCGCAGGTGCCCCGTGGTTGGGTACAACGGAGATGTTGTTAGAATGGACTGCTTCTGGCTGGTCGCTACTGCTCGATTAGGCGCTGTTCATGTTTCACACCCCCAATATTAGTCACGGGCCTGGAAGGGATGTGACCAGTCTATGACCAACCTTCAAGCCCCTTTACTTGCACACTAACCTGAAGGAGGGCAAATCCGTCCACCGTCCGGGCAGTTATTTAGCTCTTGCCTCGCAAGCTCGGGATCGACACCTAGTCGGACTCGTGGACAAATGGATTTGTCCTCGTTCCTATGGCCATAACCTACAGGCCGGCGCCACGGTACCATCTTTTAAGAGGGGGGGACGGCGTCTTGGGTTAATGTCACGAAGACGCGGCTACGAAACGGGCTTCTTGTCGGTCATTCAGACCTTCACGCCACGTGGCCAGGGTAGTAGGGCATGGGGTCTCTGGTGTACCGGCTTTTCTTAAATGAGTTACACCACCGAGTAATGGAATTTCAGCAAACCCGGCATTATTCGGAGAATATACCCTACGGCTGCACCCAAAAGCCTAAACATCTAGGTCATCTGCGCAGTTTCGGGTCGTATGTTACTACAAATGCCTGGAGCACGTTCAGAATGCTTCGGGCGGGGTCCATTTATGTTGGGT'/>

    <sequence taxon='171' value='GCTTCTATTCCGGACCACCGTTGGGGTAGACTGCCGCAAAGCTACTCGAGTGTATAAGCATGCTTCATGATTCGTACTCCAGGAGTTACTAGCAGAAATACTGCCGAGAGTTGGGAAGTGGTAATCGGCGCCACAAGAAGTCAGAGTTTCAAGATGGTTGTAAAGATGCCCATTTGATTGGGCGCCACAGACTTTAGCACGACTCCTACAGTTTCGAGAAAACACAGGTTTGTTCCGCCCCAATCTCAAGCACTTGGTTAGAGGATGACTCTGGGCAACGGGCAGTGTCGACTTAGTACCCAGTGCGGAAGCGGCTAGCCAGACCCGACTATCATTCATCCCATGGTCTACGTCGACAATCTGCCGTAACTGCGGTTCACGCGGCCAATACCAATATGGCCTATTACGCGTTCTACTCAGAGGAAGTAAAGGCATGGCTGGTATGAGGTTGGACACATGTTTGCCCATCGGCGTGTTACTGGGAAACGTACGGTTTGCGCGTAGGCCTTAACTACACAGAACACCTTGTATCCGTTTCTGACTGCCGCCTCTCATCAACAAGCAGAGCTAGTTCGCGTGCTGAGGACACAGACTAAGAAAAAGCGGCCTATAAAAGTTTATATAGGGCGTCTCTAGCGTGATATCGAGTGACGTCGGCCAGTCTTAGGGTTTGCTACAGGTCCCCAGTGCCGTGGGCCGAAGGTGGCATGAGGGCCGAGAAACTCGGCTGATACTACAGCGGGAATTTAGCAGGATGGCCTTGCACTATTCTAACGGATGTTCAAAAGGGGTACCGTCCTACGATACCCACCGACACTTGTACGATGGGTCCGGAGCCATGTCACCATTTCATCGTGTATCGTGCTTATAGTTCTGAGAACGACCTACCGGTTGCCAGTCAGAGGGGGGGGTCTGGTCTGGCCCCAACGAGCGCGACGATGTTAAGGCAAACGATTTGCTTTGTACACCGGATCGACGTTCCTAGATGCCCCAGGATTCAGTTAGCCGCCGTCATATTGATCCTTCCAATCGTCCAGTGTATAAGCCCGATAATCGTTGGTTACGTACCAAATTATAAGCCGAAGATGCAGTGTGCTGTAATGAACGATCTTCCGTCAGACGGGGTTTGCAAAATGCTGAGGTCCCCTAGCGGCTTGTCTCAGGCCGAGATGAATAATATGGAGTGCAGGGCTCAGAATCTCCTAGTAAGGCGGCACCCAATTAATTTCCACCGTAACTACAACGCGGCAATGTGAGAGGTCAGCACGTCAAGTGAGGCCTGCCTTCCCTCGTTCAATGCACTTTAGGCCTAGTCGTAAGTACTCCTGTGGATGCGGTGATCACGACCCTGCGCAGGTGCCCCGTGGTTGGGTACAACGGAGATGTTGTTAGAATGGACTGCTTCTGGCTGGTCGCTACTGCTCGATTAGGCGCTGCTCATGTTTCACACCCCCAATATTAGTCACGGGCTTGGAAGGGATGTGACCAGTCTATGACCAACCTTCAAGCCCCTTTACTTGCACACTAACCTGAAGGAGGGCAAATCCGTCCACCGTCCGGGCAGTTATTTAGCTCTTGCCTCGCAAGCTCGGGATCGACACCTAGTCGGACTCGTGGACAAATGGATTTGTCCTCGTTCCTATGGCCATAACCTACAGGCCGGCGCCACGGTACCATCTTTTAAGAGGGGGGGACGGCGTCTTGGGTTAATGTCACGACGACGCGGCTACGAAACGGGCTTCTTGTCGGTCATTCAGACCTTCACGCCACGTGGCCAGGGTAGTAGGGCATGGGGTCTCTGGTGTACCGGCTTTTCTTAAATGAGTTACACCACCGAGTAATGGAATTTCAGCAAACCCGGCATTATTCGGAGAATATACCCTACGGCTGCACCCAAAAGCCTAAACATCTCGGTCATCTGCGCAGTTTCGGGTCGTATGTTACTACAAATGCCTGGAGCACGTTCAGAATGCTTCGGGCGGGGTCCATTTATGTTGGGT'/>

    <sequence taxon='62' value='GCTTCTATTCCGGACCACCGTTGGGGTAGACTGCCGCAAAGCTACTCGAGTGTATAAGCATGCTTCATGATTCGTACTCCAGGAGTTACTAGCAGAAACACTGCCGAGAGTTGGGAAGTGGTAATCGGCGCCACAAGAAGTCAGAGTTTCAAGATGGTTGTAAAGATGCCCATTTGATTGGGCGCCACAGACTTTAGCACGACTCCTACAGTTTCGAGAAAACCCAGGTTTGTTCCGCCCCAATCTCAAGCACTTGGTTAGAGGATGACTCTGGGCAACGGGCAGTGTCGACTTAGTACCCAGTGCGGAAGCGGCTAGCCAGACCCGACTATCATTCATCCCATGGTCTACGTCGACAATCTGCCGTAACTGCGGTTCACGCGGCTAATACCAATATGGCCTATTACGCGTTCTACTCAGAGGAAGTAAAGGTATGGCTGGTATGAGGTTGGACACATGTTTACCCATCGGCGTGTTACTGGGAAACGTACGGTTTGCGCGTAGGCCTTAACTACACAGAACACCTTGTATCCGTTTCTGACTGCCGCCTCTCATCAACAAGCAGAGCTAGTTCGCGTGCTGAGGACACAGACTAAGAAAAAGCGGCCTATAAAAGTCTATATAGGGCGTCTCTAGCGTGATATCGAGTGACGTCGGCCAGTCTTAGGGTTTGCTACAGGTCCCCAGTGCCGTGGGCCGAAGGTGGCATGAGGGCCGAGAAACTCGGCTGATACTACAGCGGGAATTTAGCAGGATGGCCTTGCACTATTCTAACGGATGTTCAAAAGGGGTACCGTCCTACGATACCTACCGACACTTGTACGATGGGTCCGGAACCATGTCACCATTTCATCGTGTATCGTGCTTATAGTTCTGAGAACGACCTACCGGTTGCCAGTCAGAGGGGGGGGTCTGGTCTGGCCCCAACGAGCGCGACGATGTTAAAGCAAACGATTTGCTTTGTACACCGGATCGACGTTCCTAGATGCCCCAGGATTCAGTTAGCCGCCGTCATATTGATCCTTCCAATCGTCCAGTGTATAAGCCCGATAATTGTTGGTTACGTACCAAATCATAAGCCGAAGATGCAGTGTGCTGTAATGAGCGATCTTCCGTCAGACAGGGTTTGCAAAATGCTGAGGTCCTCTAGCGGCTTGTCTCAGGCCGAGATGAATAATATGGAGTGCAGGGCTCAGAATCTCCTAGTAAGGCGGCACCCAATTAATTTCCACCGTAACTGCAACGCGGCAATGTGAGAGGTCAGCACGTCAAGTGAGACCTGCCTTCCCTCGTTCAATGCACTTTAGGCCTAGTCGTAAGTACTCCTGTGGATGCGGTGATCACGACCCTGCGCAGGTGCCCCGTGGTTGGGTACAACGGAGATGTTGTTAGAATGGACTGCTTCTGGCTGGTCGCTACTGCTCGATTAGGCGCTGCTCATGTTTCACACCCCCAATATTAGTCACGGGCCTGGAAGGGATGTGACCAGTCTATGACCAACCTTCAAGCCCCTTTACTTGCACACTAACCTGAAGGAGGGCAAATCCGTCCACCGTCCGGGCAGTTATTTAGCTCTTGCCTCGCAAGCTCGGGATCGACACCTAGTCGGACTCGTGGACAAATGGATTTGTCCTCGTTCCTATGGCCATAACCTACAGGCCGGCGCCACGGTACCATCTTTTAAGAGGGGGGGACGGCGTCTTGGGTTAATGTCACGACGACGCGGCTATGAAACGGGCTTCTTGTCGGTCATTCAGACCTTCACGCCACGTGGCCAGGGTAGTAGGGCATGGGGTCTCTGGTGTACCGGCTTTTCTTAAATGAGTTACACCACCGAGTAATGGAATTTCAGCAAACCCGGCATTATTCGGAGAATATACCCTACGGCTGCACCCAAAAGCCTAAACATCTAGGTCATCTGCGCAGTTTCGGGTCGTATGTTACTACAAATGCCTGGAGCACGTTCAGAATGCTTCGGGCGGGGTCCATTTATGTTGGGT'/>

    <sequence taxon='103' value='GCTTCTATTCCGGACCACCGTTGGGGTAGACTGCCGCAAAGCTACTCGAGTGTATAAGCATGCTTCATGATTCGTACTCCAGGAGTTACTAGCAGAAACACTGCCGAGAGTTGGGAAGTGGTAATCGGCGCCACAAGAAGTCAGAGTTTCAAGATGGTTGTAAAGATGCCCATTTGATTGGGCGCCACAGACTTTAGCACGACTCCTACAGTTTCGAGAAAACCCAGGTTTGTTCCGCCCCAATCTCAAGCACTTGGTTAGAGGATGACTCTGGGCAACGGGCAGTGTCGACTTAGTACCCAGTGCGGAAGCGGCTAGCCAGACCCGACTATCATTCATCCCATGGTCGACGTCGACAATCTGCCGTAACTGCGGTTCACGCGGCTAATACCAATATGGCCTATTACGCGTTCTACTCAGAGGAAGTAAAGGTATGGCTGGTATGAGGTTGGACACATGTTTACCCATCGGCGTGTTACTGGGAAACGTACGGTTTGCGCGTAGGCCTTAACTACACAGAACACCTTGTATCCGTTTCTGACTGCCGCCTCTCATCAACAAGCAGAGCTAGTTCGCGTGCTGAGGACACAGACTAAGAAAAAGCGGCCTATAAAAGTCTATATAGGGCGTCTCTAGCGTGATATCGAGTGACGTCGGCCAGTCTTAGGGTTTGCTACAGGTCCCCAGTGCCGTGGGCCGAAGGTGGCATGAGGGCCGAGAAACTCGGCTGATACTACAGCGGGAATTTAGCAGGATGGCCTTGCACTATTCTAACGGATGTTCAAAAGGGGTACCGTCCTACGATACCTACCGACACTTGTACGATGGGTCCGGAACCATGTCACCATTTCATCGTGTATCGTGCTTATAGTTCTGAGAACGACCTACCGGTTGCCAGTCAGAGGGGGGGGTCTGGTCTGGCCCCAACGAGCGCGACGATGTTAAAGCAAACGATTTGCTTTGTACACCGGATCGACGTTCCTAGATGCCCCAGGATTCAGTTAGCCGCCGTCATATTGATCCTTCCAATCGTCCAGTGTATAAGCCCGATAATTGTTGGTTACGTACCAAATCATAAGCCGAAGATGCAGTGTGCTGTAATGAGCGATCTTCCGTCAGACAGGGTTTGCAAAATGCTGAGGTCCTCTAGCGGCTTGTCTCAGGCCGAGATGAATAATATGGAGTGCAGGGCTCAGAATCTCCTAGTAAGGCGGCACCCAATTAATTTCCACCGTAACTGCAACGCGGCAATGTGAGAGGTCAGCACGTCAAGTGAGACCTGCCTTCCCTCGTTCAATGCACTTTAGGCCTAGTCGTAAGTACTCCTGTGGATGCGGTGATCACGACCCTGCGCAGGTGCCCCGTGGTTGGGTACAACGGAGATGTTGTTAGAATGGACTGCTTCTGGCTGGTCGCTACTGCTCGATTAGGCGCTGCTCATGTTTCACACCCCCAATATTAGTCACGGGCCTGGAAGGGATGTGACCAGTCTATGACCAACCTTCAAGCCCCTTTACTTGCACACTAACCTGAAGGAGGGCAAATCCGTCCACCGTCCGGGCAGTTATTTAGCTCTTGCCTCGCAAGCTCGGGATCGACACCTAGTCGGACTCGTGGACAAATGGATTTGTCCTCGTTCCTATGGCCATAACCTACAGGCCGGCGCCACGGTACCATCTTTTAAGAGGGGGGGACGGCGTCTTGGGTTAATGTCACGACGACGCGGCTATGAAACGGGCTTCTTGTCGGTCATTCAGACCTTCACGCCACGTGGCCAGGGTAGTAGGGCATGGGGTCTCTGGTGTACCGGCTTTTCTTAAATGAGTTACACCACCGAGTAATGGAATTTCAGCAAACCCGGCATTATTCGGAGAATATACCCTACGGCTGCACCCAAAAGCCTAAACATCTAGGTCATCTGCGCAGTTTCGGGTCGTATGTTACTACAAATGCCTGGAGCACGTTCAGAATGCTTCGGGCGGGGTCCATTTATGTTGGGT'/>

    <sequence taxon='104' value='GCTTCTATTCCGGACCACCGTTGGGGTAGACTGCCGCAAAGCTACTCGAGTGTATAAGCATGCTTCATGATTCGTACTCCAGGAGTTACTAGCAGAAACACTGCCGAGAGTTGGGAAGTGGTAATCGGCGCCACAAGAAGTCAGAGTTTCAAGATGGTTGTAAAGATGCCCATTTGATTGGGCGCCACAGACTTTAGCACGACTCCTACAGTTTCGAGAAAACCCAGGTTTGTTCCGCCCCAATCTCAAGCACTTGGTTAGAGGATGACTCTGGGCAACGGGCAGTGTCGACTTAGTACCCAGTGCGGAAGCGGCTAGCCAGACCCGACTATCATTCATCCCATGGTCGACGTCGACAATCTGCCGTAACTGCGGTTCACGCGGCTAATACCAATATGGCCTATTACGCGTTCTACTCAGAGGAAGTAAAGGTATGGCTGGTATGAGGTTGGACACATGTTTACCCATCGGCGTGTTACTGGGAAACGTACGGTTTGCGCGTAGGCCTTAACTACACAGAACACCTTGTATCCGTTTCTGACTGCCGCCTCTCATCAACAAGCAGAGCTAGTTCGCGTGCTGAGGACACAGACTAAGAAAAAGCGGCCTATAAAAGTCTATATAGGGCGTCTCTAGCGTGATATCGAGTGACGTCGGCCAGTCTTAGGGTTTGCTACAGGTCCCCAGTGCCGTGGGCCGAAGGTGGCATGAGGGCCGAGAAACTCGGCTGATACTACAGCGGGAATTTAGCAGGATGGCCTTGCACTATTCTAACGGATGTTCAAAAGGGGTACCGTCCTACGATACCTACCGACACTTGTACGATGGGTCCGGAACCATGTCACCATTTCATCGTGTATCGTGCTTATAGTTCTGAGAACGACCTACCGGTTGCCAGTCAGAGGGGGGGGTCTGGTCTGGCCCCAACGAGCGCGACGATGTTAAAGCAAACGATTTGCTTTGTACACCGGATCGACGTTCCTAGATGCCCCAGGATTCAGTTAGCCGCCGTCATATTGATCCTTCCAATCGTCCAGTGTATAAGCCCGATAATTGTTGGTTACGTACCAAATCATAAGCCGAAGATGCAGTGTGCTGTAATGAGCGATCTTCCGTCAGACAGGGTTTGCAAAATGCTGAGGTCCTCTAGCGGCTTGTCTCAGGCCGAGATGAATAATATGGAGTGCAGGGCTCAGAATCTCCTAGTAAGGCGGCACCCAATTAATTTCCACCGTAACTGCAACGCGGCAATGTGAGAGGTCAGCACGTCAAGTGAGACCTGCCTTCCCTCGTTCAATGCACTTTAGGCCTAGTCGTAAGTACTCCTGTGGATGCGGTGATCACGACCCTGCGCAGGTGCCCCGTGGTTGGGTACAACGGAGATGTTGTTAGAATGGACTGCTTCTGGCTGGTCGCTACTGCTCGATTAGGCGCTGCTCATGTTTCACACCCCCAATATTAGTCACGGGCCTGGAAGGGATGTGACCAGTCTATGACCAACCTTCAAGCCCCTTTACTTGCACACTAACCTGAAGGAGGGCAAATCCGTCCACCGTCCGGGCAGTTATTTAGCTCTTGCCTCGCAAGCTCGGGATCGACACCTAGTCGGACTCGTGGACAAATGGATTTGTCCTCGTTCCTATGGCCATAACCTACAGGCCGGCGCCACGGTACCATCTTTTAAGAGGGGGGGACGGCGTCTTGGGTTAATGTCACGACGACGCGGCTATGAAACGGGCTTCTTGTCGGTCATTCAGACCTTCACGCCACGTGGCCAGGGTAGTAGGGCATGGGGTCTCTGGTGTACCGGCTTTTCTTAAATGAGTTACACCACCGAGTAATGGAATTTCAGCAAACCCGGCATTATTCGGAGAATATACCCTACGGCTGCACCCAAAAGCCTAAACATCTAGGTCATCTGCGCAGTTTCGGGTCGTATGTTACTACAAATGCCTGGAGCACGTTCAGAATGCTTCGGGCGGGGTCCATTTATGTTGGGT'/>

    <sequence taxon='113' value='GCTTCTATTCCGGACCACCGTTGGGGTAGACTGCCGCAAAGCTACTCGAGTGTATAAGCATGCTTCATGATTCGTACTCCAGGAGTTACTAGCAGAAACACTGCCGAGAGTTGGGAAGTGGTAATCGGCGCCACAAGAAGTCAGAGTTTCAAGATGGTTGTAAAGATGCCCATTTGATTGGGCGCCACAGACTTTAGCACGACTCCTACAGTTTCGAGAAAACCCAGGTTTGTTCCGCCCCAATCTCAAGCACTTGGTTAGAGGATGACTCTGGGCAACGGGCAGTGTCGACTTAGTACCCAGTGCGGAAGCGGCTAGCCAGACCCGACTATCATTCATCCCATGGTCGACGTCGACAATCTGCCGTAACTGCGGTTCACGCGGCTAATACCAATATGGCCTATTACGCGTTCTACTCAGAGGAAGTAAAGGTATGGCTGGTATGAGGTTGGACACATGTTTACCCATCGGCGTGTTACTGGGAAACGTACGGTTTGCGCGTAGGCCTTAACTACACAGAACACCTTGTATCCGTTTCTGACTGCCGCCTCTCATCAACAAGCAGAGCTAGTTCGCGTGCTGAGGACACAGACTAAGAAAAAGCGGCCTATAAAAGTCTATATAGGGCGTCTCTAGCGTGATATCGAGTGACGTCGGCCAGTCTTAGGGTTTGCTACAGGTCCCCAGTGCCGTGGGCCGAAGGTGGCATGAGGGCCGAGAAACTCGGCTGATACTACAGCGGGAATTTAGCAGGATGGCCTTGCACTATTCTAACGGATGTTCAAAAGGGGTACCGTCCTACGATACCTACCGACACTTGTACGATGGGTCCGGAACCATGTCACCATTTCATCGTGTATCGTGCTTATAGTTCTGAGAACGACCTACCGGTTGCCAGTCAGAGGGGGGGGTCTGGTCTGGCCCCAACGAGCGCGACGATGTTAAAGCAAACGATTTGCTTTGTACACCGGATCGACGTTCCTAGATGCCCAAGGATTCAGTTAGCCGCCATCATATTGATCCTTCCAATCGTCCAGTGTATAAGCCCGATAATTGTTGGTTACGTACCAAATCATAAGCCGAAGATGCAGTGTGCTGTAATGAGCGATCTTCCGTCAGACAGGGTTTGCAAAATGCTGAGGTCCTCTAGCGGCTTGTCTCAGGCCGAGATGAATAATATGGAGTGCAGGGCTCAGAATCTCCTAGTAAGGCGGCACCCAATTAATTTCCACCGTAACTGCAACGCGGCAATGTGAGAGGTTAGCACGTCAAGTGAGACCTGCCTTCCCTCGTTCAATGCACTTTAGGCCTAGTCGTAAGTACTCCTGTGGATGCGGTGATCACGACCCTGCGCAGGTGCCCCGTGGTTGGGTACAACGGAGATGTTGTTAGAATGGACTGCTTCTGGCTGGTCGCTACTGCTCGATTAGGCGCTGCTCATGTTTCACACCCCCAATATTAGTTACGGGCCTGGAAGGGATGTGACCAGTCTATGACCAACCTTCAAGCCCCTTTACTTGCACACTAACCTGAAGGAGGGCAAATCCGTCCACCGTCCGGGCAGTTATTTAGTTCTTGCCTCGCAAGCTCGGGATCGACACCTAGTCGGACTCGTGGACAAATGGATTTGTCCTCGTTCCTATGGCCATAACCTACAGGCCGGCGCCACGGTACCATCTTTTAAGAGGGGGGGACGGCGTCTTGGGTTAATGTCACGACGACGCGGCTATGAAACGGGCTTCTTGTCGGTCATTCAGACCTTCACGCCACGTGGCCAGGGTAGTAGGGCATGGGGTCTCTGGTGTACCGGCTTTTCTTAAATGAGTTACACCACCGAGTAATGGAATTTCAGCAAACCCGGCATTATTCGGAGAATATACCCTACGGCTGCACCCAAAAGCCTAAACATCTAGGTCATCTGCGCAGTTTCGGGTCGTATGTTACTACAAACGCCTGGAGCACGTTCAGAATGCTTCGGGCGGGGTCCATTTATGTTGGGT'/>

    <sequence taxon='121' value='GCTTCTATTCCGGACCACCGTTGGGGTAGACTGCCGCAAAGCTACTAGAGTGTATAAGCATGCTTCATGATTCGTACTCCAGGAGTTACTAGCAGAAACACTGCCGAGAGTTGGGAAGTGGTAATCGGCGCCACAAGAAGTCAGAGTTTCAAGATGGTTGTAAAGATGCCCATTTGATTGGGCGCCACAGACTTTAGCACGACTCCTACAGTTTCGAGAAAACCCAGGTTTGTTCCGCCCCAATCTCAAGCACTTGGTTAGAGGATGACTCTGGGCAACGGGCAGTGTCGACTTAGTACCCAGTGCGGAAGCGGCTAGCCAGACCCGACTATCATTCATCCCATGGTCGACGTCGACAATCTGCCGTAACTGCGGTTCACGCGGCTAATACCAATATGGCCTATTACGCGTTCTACTCAGAGGAGGTAAAGGTATGGCTGGTATGAGGTTGGACACATGTTTACCCATCGGCGTGTTACTGGGAAACGTACGGTTTGCGCGTAGGCCTTAACTACACAGAACACCTTGTATCCGTTTCTGACTGCCGCCTCTCATCAACAAGCAGAGCTAGTTCGCGTGCTGAGGACACAGACTAAGAAAAAGCGGCCTATAAAAGTCTATATAGGGCGTCTCTAGCGTGATATCGAGTGACGTCGGCCGGTCTTAGGGTTTGCTACAGGTCCCCAGTGCCGTGGGCCGAAGGTGGCATGAGGGCCGAGAAACTCGGCTGATACTACAGCGGGAATTTAGCAGGATGGCCTTGCACTATTCTAACGGATGTTCAAAAGGGGTACCGTCCTACGATACCTACCGACACTTGTACGATGGGTCCGGAACCATGTCACCATTTCATCGTGTATCGTGCTTATAGTTCTGAGAACGACCTACCGGTTGCCAGTCAGAGGGGGGGGTCTGGTCTGGCCCCAACGAGCGCGACGATGTTAAAGCAAACGCTTTGCTTTGTACACCGGATCGACGTTCCTAGATGCCCAAGGATTCAGTTAGCCGCCATCATATTGATCCTTCCAATCGTCCAGTGTATAAGCCCGATAATTGTTGGTTACGTACCAAATCATAAGCCGAAGATGCAGTGTGCTGTAATGAGCGATCTTCCGTCAGACAGGGTTTGCAAAATGCTGAGGTCCTCTAGCGGCTTGTCTCAGGCCGAGATGAATAATATGGAGTGCAGGGCTCAGAATCTCCTAGTAAGGCGGCACCCAATTAATTTCCACCGTAACTGCAACGCGGCAATGTGAGAGGTTAGCACGTCAAGTGAGACCTGCCTTCCCTCGTTCAATGCACTTTAGGCCTAGTCGTAAATACTCCTGTGGATGCGGTGATCACGACCCTGCGCAGGTGCCCCGTGGTTGGGTACAACGGAGATGTTGTTAGAATGGACTGCTTCTGGCTGGTCGCTACTGCTCGATTAGGCGCTGCTCATGTTTCACACCCCCAATATTAGCTACGGGCCTGGAAGGGATGTGACCAGTCTATGACCAACCTTCAAGCCCCTTTACTTGCACACTAACCTGAAGGAGGGCAAATCCGTCCACCGTCCGGGCAGTTATTTAGTTCTTGCCTCGCAAGCTCGGGATCGACACCTAGTCGGACTCGTGGACAAATGGATTTGTCCTCGTTCATATGGCCATAACCTACAGGCCGGCGCCACGGTACCATCTTTTAAGAGGGGGGGACGGCGTCTTGGGTTAATGTCACGACGACGCGGCTATGAAACGGGCTTCTTGTCGGTCATTCAGACCTTCACGCCACGTGGCCAGGGTAGTAGGGCATGGGGTCTCTGGTGTACCGGCTTTTCTTAAATGAGTTACACCACCGAGTAATGGAATTTCAGCAAACCCGGCATTATTCGGAGAATATCCCCTACGGCTGCACCCAAAAGCCTAAACATCTAGGTCATCTGCGCAGTTTCGGGTCGTATGTTACTACAAACGCCTGGAGCACGTTCAGAATGCTTCGGGCGGGGTCCATTTATGTTGGGT'/>

    <sequence taxon='114' value='GCTTCTATTCCGGACCACCGTTGGGGTAGACTGCCGCAAAGCTACTCGAGTGTATAAGCATGCTTCATGATTCGTACTCCAGGAGTTACTAGCAGAAACACTGCCGAGAGTTGGGAAGTGGTAATCGGCGCCACAAGAAGTCAGAGTTTCAAGATGGTTGTAAAGATGCCCATTTGATTGGGCGCCACAGACTTTAGCACGACTCCTACAGTTTCGAGAAAACCCAGGTTTGTTCCGCCCCAATCTCAAGCACTTGGTTAGAGGATGACTCTGGGCAACGGGCAGTGTCGACTTAGTACCCAGTGCGGAAGCGGCTAGCCAGACCCGACTATCATTCATCCCATGGTCGACGTCGACAATCTGCCGTAACTGCGGTTCACGCGGCTAATACCAATATGGCCTATTACGCGTTCTACTCAGAGGAAGTAAAGGTATGGCTGGTATGAGGTTGGACACATGTTTACCCATCGGCGTGTTACTGGGAAACGTACGGTTTGCGCGTAGGCCTTAACTACACAGAACACCTTGTATCCGTTTCTGACTGCCGCCTCTCATCAACAAGCAGAGCTAGTTCGCGTGCTGAGGACACAGACTAAGAAAAAGCGGCCTATAAAAGTCTATATAGGGCGTCTCTAGCGTGATATCGAGTGACGTCGGCCAGTCTTAGGGTTTGCTACAGGTCCCCAGTGCCGTGGGCCGAAGGTGGCATGAGGGCCGAGAAACTCGGCTGATACTACAGCGGGAATTTAGCAGGATGGCCTTGCACTATTCTAACGGATGTTCAAAAGGGGTACCGTCCTACGATACCTACCGACACTTGTACGATGGGTCCGGAACCATGTCACCATTTCATCGTGTATCGTGCTTATAGTTCTGAGAACGACCTACCGGTTGCCAGTCAGAGGGGGGGGTCTGGTCTGGCCCCAACGAGCGCGACGATGTTAAAGCAAACGATTTGCTTTGTACACCGGATCGACGTTCCTAGATGCCCAAGGATTCAGTTAGCCGCCGTCATATTGATCCTTCCAATCGTCCAGTGTATAAGCCCGATAATTGTTGGTTACGTACCAAATCATAAGCCGAAGATGCAGTGTGCTGTAATGAGCGATCTTCCGTCAGACAGGGTTTGCAAAATGCTGAGGTCCTCTAGCGGCTTGTCTCAGGCCGAGATGAATAATATGGAGTGCAGGGCTCAGAATCTCCTAGTAAGGCGGCACCCAATTAATTTCCACCGTAACTGCAACGCGGCAATGTGAGAGGTTAGCACGTCAAGTGAGACCTGCCTTCCCTCGTTCAATGCACTTTAGGCCTAGTCGTAAGTACTCCTGTGGATGCGGTGATCACGACCCTGCGCAGGTGCCCCGTGGTTGGGTACAACGGAGATGTTGTTAGAATGGACTGCTTCTGGCTGGTCGCTACTGCTCGATTAGGCGCTGCTCATGTTTCACACCCCCAATATTAGTTACGGGCCTGGAAGGGATGTGACCAGTCTATGACCAACCTTCAAGCCCCTTTACTTGCACACTAACCTGAAGGAGGGCAAATCCGTCCACCGTCCGGGCAGTTATTTAGTTCTTGCCTCGCAAGCTCGGGATCGACACCTAGTCGGACTCGTGGACAAATGGATTTGTCCTCGTTCCTATGGCCATAACCTACAGGCCGGCGCCACGGTACCATCTTTTAAGAGGGGGGGACGGCGTCTTGGGTTAATGTCACGACGACGCGGCTATGAAACGGGCTTCTTGTCGGTCATTCAGACCTTCACGCCACGTGGCCAGGGTAGTAGGGCATGGGGTCTCTGGTGTACCGGCTTTTCTTAAATGAGTTACACCACCGAGTAATGGAATTTCAGCAAACCCGGCATTATTCGGAGAATATACCCTACGGCTGCACCCAAAAGCCTAAACATCTAGGTCATCTGCGCAGTTTCGGGTCGTATGTTACTACAAACGCCTGGAGCACGTTCAGAATGCTTCGGGCGGGGTCCATTTATGTTGGGT'/>

    <sequence taxon='100' value='GCTTCTATTCCGGACCACCGTTGGGGTAGACTGCCGCAAAGCTACTCGAGTGTATAAGCATGCTTCATGATTCGTACTCCAGGAGTTACTAGCAGAAACACTGCCGAGAGTTGGGAAGTGGTAATCGGCGCCACAAGAAGTCAGAGTTTCAAGATGGTTGTAAAGATGCCCATTTGATTGGGCGCCACAGACTCTAGCACGACTCCTACAGTTTCGAGAAAACCCAGGTTTGTTCCGCCCCAATCTCAAGCACTTGGTTAGAGGATGACTCTGGGCAACGGGCAGTGTCGACTTAGTACCCAGTGCGGAAGCGGCTAGCCAGACCCGACTATCATTCATCCCATGGTCTACGTCGACAATCTGCCGTAACTGCGGTTCACGCGGCTAATACCAATATGGCCTATTACGCGTTCTACTCAGAGGAAGTAAAGGTATGGCTGGTATGAGGTTGGACACATGTTTACCCATCGGCGTGTTACTGGGAAACGTACGGTTTGCGCGTAGGCCTTAACTACACAGAACACCTTGTATCCGTTTCTGACTGCCGCCTCTCATCAACAAGCAGAGCTAGTTCGCGTGCTGAGGACACAGACTAAGAAAAAGCGGCCTATAAAAGTCTATATAGGGCGTCTCTAGCGTGATATCGAGTGACGTCGGCCAGTCTTAGGGTTTGCTACAGGTCCCCAGTGCCGTGGGCCGAAGGTGGCATGAGGGCCGAGAAACTCGGCTGATACTACAGCGGGAATTTAGCAGGATGGCCTTGCACTATTCTAACGGATGTTCAAAAGGGGTACCGTCCTACGATACCTACCGACACTTGTACGATGGGTCCGGAACCATGTCACCATTTCATCGTGTATCGTGCTTATAGTTCTGAGAACGACCTACGGGTTGCCAGTCAGAGGGGGGGGTCTGGTCTGGCCCCAACGAGCGCGATGATGTTAAAGCAAACGATTTGCTTTGTACACCGGATCGACGTTCCTAGATGCCCCAGGATTCAGTTAGCCGCCGTCATATTGATCCTTCCAATCGTCCAGTGTATAAGCCCGATAATTGTTGGTTACGTACCAAATCATAAGCCGAAGATGCAGTGTGCTGTAATGAGCGATCTTCCGTCAGACAGGGTTTGCAAAATGCTGAGGTCCTCTAGCGGCTTGTCTCAGGCCGAGATGAATAATATGGAGTGCAGGGCTCAGAATCTCCTAGTAAGGCGGCACCCAATTAATTTCCACCGTAACTGCAACGCGGCAATGTGAGAGGTCAGCACGTCAAGTGAGACCTGCCTTCCCTCGTTCAATGCACTTTAGGCCTAGTCGTAAGTACTCCTGTGGATGCGGTGATCACGACCCTGCGCAGGTGCCCCGTGGTTGGGTACAACGGAGATGTTGTTAGAATGGACTGCTTCTGGCTGGTCGCTACTGCTCGATTAGGCGCTGCTCATGTTTCACACCCCCAATATTAGTCACGGGCCTGGAAGGGATGTGACCAGTCTATGACCAACCTTCAAGCCCCTTTACTTGCACACTAACCTGAAGGAGGGCAAATCCGTCCACCGTCCGGGCAGTTATTTAGCTCTTGCCTCGCAAGCTCGGGATCGACACCTAGTCGGACTCGTGGACAAATGGATTTGTCCTCGTTCCTATGGCCATAACCTACAGGCCGGCGCCACGGTACCATCTTTTAAGAGGGGGGGACGGCGTCTTGGGTTAATGTCACGACGACGCGGCTATGAAACGGGCTTCTTGTCGGTCATTCAGACCTTCACGCCACGTGGCCAGGGTAGTAGGGCATGGGGTCTCTGGTGTACCGGCTTTTCTTAAATGAGTTACACCACCGAGTAATGGAATTTCAGCAAACCCGGCATTATTCGGAGAATATACCCTACGGCTGCACCCAAAAGCCTAAACATCTAGGTCATCTGCGCAGTTTCGGGTCGTATGTTACTACAAATGCCTGGAGCACGTTCAGAATGCTTCGGGCGGGGTCCATTTATGTTGGGT'/>

    <sequence taxon='124' value='GCTTCTATTCCGGACCACCGTTGGGGTAGACTGCCGCAAAGCTACTCGAGTGTATAAGCATGCTTCATGATTCGTACTCCAGGAGTTACTAGCAGAAACACTGCCGAGAGTTGGGAAGTGGTAATCGGCGCCACAAGAAGTCAGAGTTTTAAGATGGTTGTAAAGATGCCCATTTGATTGGGCGCCACAGACTCTAGCACGACTCCTACAGTTTCGAGAAAACCCAGGTTTGTTCCGCCCCAATCTCAAGCACTTGGTTAGAGGATGACTCTGGGCAACGGGCAGTGTCGACTTAGTACCCAGTGCGGAAGCGGCTAGCCAGACCCGACTATCATTCATCCCATGGTCTACGTCGACAATCTGCCGTAACTGCGGTTCACGCGGCTAATACCAATATGGCCTATTACGCGTTCTACTCAGAGGAAGTAAAGGTATGGCTGGTATGAGGTTGGACACATGTTTACCCATCGGCGTGTTACTGGGAAACGTACGGTTTGCGCGTAGGCCTTAACTACACAGAACACCTTGTATCCGTTTCTGACTGCCGCCTCTCATCAACAAGCAGAGCTAGTTCGCGTGCTGAGGACACAGACTAAGAAAAAGCGGCCTATAAAAGTCTATATAGGGCGTCTCTAGCGTGATATCGAGTGACGTCGGCCAGTCTTAGGGTTTGCTACAGGTCCCCAGTGCCGTGGGCCGAAGGTGGCATGAGGGCCGAGAAACTCGGCTGATACTACAGCGGGAATTTAGCAGGATGGCCTTGCACTATTCTAACGGATGTTCAAAAGGGGTACCGTCCTACGATACCTACCGACACTTGTACGATGGGTCCGGAACCATGTCACCATTTCATCGTGTCTCGTGCTTATAGTTCTGAGAACGACCTACGGGTTGCCAGTCAGAGGGGGGGGTCTGGTCTGGCCCCAACGAGCGCGATGATGTTAAAGCAAACGATTTGCTTTGTACACCGGATCGACGTTCCTAGATGCCCCAGGATTCAGTTAGCCGCCGTCATATTGATCCTTCCAATCGTCCAGTGTATAAGCCCGATAATTGTTGGTTACGTACCAAATCATAAGCCGAAGATGCAGTGTGCTGTAATGAGCGATCTTCCGTCAGACAGGGTTTGCAAAATGCTGAGGTCCTCTAGCGGCTTGTCTCAGGCCGAGATGAATAATATGGAGTGCAGGGCTCAGAATCTCCTAGTAAGGCGGCACCCAATTAATTTCCACCGTAACTGCAACGCGGCAATGTGAGAGGTCAGCACGTCAAGTGAGACCTGCCTTCCCTCGTTCAATGCACTTTAGGCCTAGTCGTAAGTACTCCTGTGGATGCGGTGATCACGACCCTGCGCAGGTGCCCCGTGGTTGGGTACAACGGAGATGTTGTTAGAATGGACTGCTTCTGGCTGGTCGCTACTACTCGATTAGGCGCTGCTCATGTTTCACACCCCCAATATTAGTCACGGGCCTGGAAGGGATGTGACCAGTCTATGACCAACCTTCAAGCCCCTTTACTTGCACACTAACCTGAAGGAGGGCAAATCCGTCCACCGTCCGGGCAGTTATTTAGCTCTTGCCTCGCAAGCTCGGGATCGACACCTAGTCGGACTCGTGGACAAATGGATTTGTCCTCGTTCCTATGGCCATAACCTACAGGCCGGCGCCACGGTACCATCTTTTAAGAGGGGGGGACGGCGTCTTGGGTTAATGTCACGACGACGCGGCTATGAAGCGGGCTTCTTGTCGGTCATTCAGACCTTCACGCCACGTGGCCAGGGTAGTAGGGCATGGGGTCTCTGGTGTACCGGCTTTTCTTAAATGAGTTACACCACCGAGTAATGGAATTTCAGCAAACCCGGCATTATTCGGAGAATATACCCTACGGCTGCACCCAAAAGCCTAAACATCTAGGTCATCTGCGCAGTTTCGGGTCGTATGTTACTACAAATGCCTGGAGCACGTTCAGAATGCTTCGGGCGGGGTCCATTTATGTTGGGT'/>

    <sequence taxon='167' value='GCTTCTATTCCGGACCACCGTTGGGGTAGACTGCCGCAAAGCTACTCGAGTGTATAAGCATGCTTCATGATTCGTACTCCAGGAGTTACTAGCAGAAACACTGCCGAGAGTTGGGAAGTGGTAATCGGCGCCACAAGAAGTCAGAGTTTTAAGATGGTTGTAAAGATGCCCATTTGATTGGGCGCCACAGACTCTAGCACGACTCCTACAGTTTCGAGAAAACCCAGGTTTGTTCCGCCCCAATCTCAAGCACTTGGTTAGAGGATGACTCTGGGCAACGGGCAGTGTCGACTTAGTACCCAGTGCGGAAGCGGCTAGCCAGACCCGACTATCATTCATCCCATGGTCTACGTCGACAATCTGCCGTAACTGCGGTTCACGCGGCTAATACCAATATGGCCTATTACGCGTTCTACTCAGAGGAAGTAAAGGTATGGCTGGTATGAGGTTGGACACATGTTTACCCATCGGCGTGTTACTGGGAAACGTACGGTTTGCGCGTAGGCCTTAACTACACAGAACACCTTGTATCCGTTTCTGACTGCCGCCTCTCATCAACAAGCAGAGCTAGTTCGCGTGCTGAGGACACAGACTAAGAAAAAGCGGCCTATAAAAGTCTATATAGGGCGTCTCTAGCGTGATATCGAGTGACGTCGGCCAGTCTTAGGGTTTGCTACAGGTCCCCAGTGCCGTGGGCCGAAGGTGGCATGAGGGCCGAGAAACTCGGCTGATACTACAGCGGGAATTTAGCAGGATGGCGTTGCACTATTCTAACGGATGTTCAAAAGGGGTACCGTCCTACGATACCTACCGACACTTGTACGATGGGTCCGGAGCCATGTCACCATTTCATCGTGTCTCGTGCTTATAGTTCTGAGAACGACCTACGGGTTGCCAGTCAGAGGGGGGGGTCTGGTCTGGCCCCAACGAGCGCGATGATGTTAAAGCAAACGATTTGCTTTGTACACCGGATCGACGTTCCTAGATGCCCCAGGATTCAGTTAGCCGCCGTTATATTGATCCTTCCAATCGTCCAGTGTATAAGCCCGATAATTGTTGGTTACGTACCAAATCATAAGCCGAAGATGCAGTGTGCTGTAATGAGCGATCTTCCGTCAGACAGGGTTTGCAAAATGCTGAGGTCCTCTAGCGGCTTGTCTCAGGCCGAGATGAATAATATGGAGTGCAGGGCTCAGAATCTCCTAGTAAGGCGGCACCCAATTAATTTCCACCGTAACTGCAACGCGGCAATGTGAGAGGTCAGCACGTCAAGTGAGACCTGCCTTCCCTCGTTCAATGCACTTTAGGCCTAGTCGTAAGTACTCCTGTGGATGCGGTGATCACGACCCTGCGCAGGTGCCCCGTGGTTGGGTACAACGGAGATGTTGTTAGAATGGACTGCTTCTGGCTGGTCGCTACTACTCGATTAGGCGCTGCTCATGTTTCACACCCCCAATATTAGTCACGGGCCTGGAAGGGATGTGACCAGTCTATGACCAACCTTCAAGCCCCTTTACTTGCACACTAACCTGAAGGAGGGCAAATCCGTCCACCGTCCGGGCAGTTATTTAGCTCTTGCCTCGCAAGCTCGGGATCGACACCTAGTCGGACTCGTGGACAAATGGATTTGTCCTCGTTCCTATGGCCATAACCTACAGGCCGGCGCCACGGTACCATCTTTTAAGAGGGGGGGACGGCGTCTTGGGTTAATGTCACGACGACGCGGCTATGAAGCGGGCTTCTTGTCGGTCATTCAGACCTTCACGCCACGTGGCCAGGGTAGTAGGGCATGGGGTCTCTGGTGTACCGGCTTTTCTTAAATGAGTTACACCACCGAGTAATGGAATTTCAGCAGACCCGGCATTATTCGGAGAATATACCCTACGGCTGCACCCAAAAGCCTAAACATCTAGGTCATCTGCGCAGTTTCGGGTCGTATGTTACTACAAATGCCTGGAGCACGTTCAGAATGCTTCGGGCGGGGTCCATTTATGTTGGGT'/>

    <sequence taxon='140' value='GCTTCTATTCCGGACCACCGTTGGGGTAGACTGCTGCAAAGCTACTCGAGTGTATAAGCATGCTTCATGATTCGTACTCCAGGAGTTACTAGCAAAAACACTGCCGAGAGTTGGGAAGTGGTAATCGGCGCCACAAGAAGTCAGAGTTTCAAGATGGTTGTAAAGATGCCCATTTGATTGGGCGCCACAGACTCTAGCACGACTCCTACAGTTTCGAGAAAACCCAGGTTTGTTCCGCCCCAATCTCAAGCACTTGGTTAGAGGATGACTCTGGGCAACGGGCAGTGTCGACTTAGTACCCAGTGCGGAAGCGGCTAGCCAGACCCGACTATCATTCATCCCATGGTCTACGTCGACAATCTGCCGTAACTGCGGTTCACGCGGCTAATACCAATATGGCCTATTACGCGTTCTACTCAGAGGAAGTAAAGGTATGGCTGGTATGAGGTTGGACACATGTTTACCCATCGGCGTGTTACTGGGAAACGTACGGTTTGCGCGTAGGCCTTAACTACACAGAACACCTTGTATCCGTTTCTGACTGCCGCCTCTCATCAACAAGCAGAGCTAGTTCGCGTGCTGAGGACACAGACTAAGAAAAAGCGGCCTATAAAAGTCTATATAGGGCGTCTCTAGCGTGATATCGAGTGACGTCGGCCAGTCTTAGGGTTTGCTACAGGTCCCCAGTGCCGTGGGCCGAAGGTGGCATGAGGGCCGAGAAACTCGGCTGATACTACAGCGGGAATTTAGCAGGATGGCCTTGCACTATTCTAACGGATGTTCAAAAGGGGTACCGTCCTACGATACCTACCGACACTTGTACGATGGGTCCGGAACCATGTCACCATTTCATCGTGTATCGTGCTTATAGTTCTGAGAACGACCTACGGATTGCCAGTCAGAGGGGGGGGTCTGGTCTGGCCCCAACGAGCGCGATGATGTTAAAGCAAACGATTTGCTTTGTACACCGGATCGACGTTCCTAGATGCCCCAGGATTCAGTTAGCCGCCGTCATATTGATCCTTCCAATCGTCCAGTGTATAAGCCCGATAATTGTTGGTTACGTACCAAATCATAAGCCGAAGATGCAGTGTGCTGTAATGAGCGATCTTCCGTCAGACAGGGTTTGCAAAATGCTGAGGTCCTCTAGCGGCTTGTCTCAGGCCGAGATGAATAATATGGAGTGCAGGGCTCAGAATCTCCTAGTAAGGCGGCACCCAATTAATTTCCACCGTAACTGCAACGCGGCAATGTGAGAGGTCAGCACGTCAAGTGAGACCTGCCTTCCCTCGTTCAATGCACTTTAGGCCTAGTCGTAAGTACTCCTGTGGATGCGGTGATCACGACCCTGCGCAGGTGCCCCGTGGTTGGGTACAACGGAGATGTTGTTAGAATGGACTGCTTCTGGCTGGTCGCTACTGCTCGATTAGGCGCTGCTCATGTTTCACACCCCCAATATTAGTCACGGGCCTGGAAGGGATGTGACCAGTCTATGACCAACCTTCAAGCCCCTTTACTTGCACACTAACCTGAAGGAGGGCAAATCCGTCCACCGTCCGGGCAGTTATTTAGCTCTTGCCTCGCAAGCTCGGGATCGACACCTAGTCGGACTCGTGGACAAATGGATTTGTCCTCGTTCCTATGGACATAACCTACAGGCCGGCGCCACGGTACCATCTTTTAAGAGGGGGGGACGGCGTCTTGGGTTAATGTCACGACGACGCGGCTATGAAACGGGCTTCTTGTCGGTCATTCAGACCTTCACGCCACGTGGCCAGGGTAGTAGGGCATGGGGTCTCTGGTGTACCGGCTTTTCTTAAATGAGTTACACCACCGAGTAATGGAATATCAGCAAACCCGGCATTATTCGGAGAATATACCCTACGGCTGCACCCAAAAGCCTAAACATCTAGGTCATCTGCGCAGTTTCGGGTCGTATGTTACTACAAATGCCTGGAGCACGTTCAGAATGCTTCGGGCGGGGTCCATTTATGTTGGGT'/>

    <sequence taxon='146' value='GCTTCTATTCCGGACCACCGTTGGGGTAGACTGCTGCAAAGCTACTCGAGTGTATAAGCATGCTTCATGATTCGTACTCCAGGAGTTACTAGCAAAAACACTGCCGAGAGTTGGGAAGTGGTAATCGGCGCCACAAGAAGTCAGAGTTTCAAGATGGTTGTAAAGATGCCCATTTGATTGGGCGCCACAGACTCTAGCACGACTCCTACAGTTTCGAGAAAACCCAGGTTTGTTCCGCCCCAATCTCAAGCACTTGGTTAGAGGATGACTCTGGGCAACGGGCAGTGTCGACTTAGTACCCAGTGCGGAAGCGGCTAGCCAGACCCGACTATCATTCATCCCATGGTCTACGTCGACAATCTGCCGTAACTGCGGTTCACGCGGCTAATACCAATATGGCCTATTACGCGTTCTACTCAGAGGAAGTAAAGGTATGGCTGGTATGAGGTTGGATACATGTTTACCCATCGGCGTGTTACTGGGAAACGTACGGTTTGCGCGTAGGCCTTAACTACACAGAACACCTTGTATCCGTTTCTGACTGCCGCCTCTCATCAACAAGCAGAGCTAGTTCGCGTGCTGAGGACACAGACTAAGAAAAAGCGGCCTATAAAAGTCTATATAGGGCGTCTCTAGCGTGATATCGAGTGACGTCGGCCAGTCTTAGGGTTTGCTACAGGTCCCCAGTGCCGTGGGCCGAAGGTGGCATGAGGGCCGAGAAACTCGGCTGATACTACAGCGGGAATTTAGCAGGATGGCCTTGCACTATTCTAACGGATGTTCAAAAGGGGTACCGTCCTACGATACCTACCGACACTTGTACGATGGGTCCGGAACCATGTCACCATTTCATCGTGTATCGTGCTTATAGTTCTGAGAACGACCTACGGATTGCCAGTCAGAGGGGGGGGTCTGGTCTGGCCCCAACGAGCGCGATGATGTTAAAGCAAACGATTTGCTTTGTACACCGGATCGACGTTCCTAGATGCCCCAGGATTCAGTTAGCCGCCGTCATATTGATCCTTCCAATCGTCCAGTGTATAAGCCCGATAATTGTTGGTTACGTACCAAATCATAAGCCGAAGATGCAGTGTGCTGTAATGAGCGATCTTCCGTCAGACAGGGTTTGCAAAATGCTGAGGTCCTCTAGCGGCTTGTCTCAGGCCGAGATGAATAATATGGAGTGCAGGGCTCAGAATCTCCTAGTAAGGCGGCACCCAATTAATTTCCACCGTAACTGCAACGCGGCAATGTGAGAGGTCAGCACGTCAAGTGAGACCTGCCTTCCCTCGTTCAATGCACTTTAGGCCTAGTCGTAAGTACTCCTGTGGATGCGGTGATCACGACCCTGCGCAGGTGCCCCGTGGTTGGGTACAACGGAGACGTTGTTAGAATGGACTGCTTCTGGCTGGTCGCTACTGCTCGATTAGGCGCTGCTCATGTTTCACACCCCCAATATTAGTCACGGGCCTGGAAGGGATGTGACCAGTCTATGACCAACCTTCAAGCCCCTTTACTTGCACACTAACCTGAAGGAGGGCAAATCCGTCCACCGTCCGGGCAGTTATTTAGCTCTTGCCTCGCAAGCTCGGGATCGACACCTAGTCGGACTCGTGGACAAATGGATTTGTCCTCGTTCCTATGGACATAACCTACAGGCCGGCGCCACGGTACCATCTTTTAAGAGGGGGGGACGGCGTCTTGGGTTAATGTCACGACGACGCGGCTATGAAACGGGCTTCTTGTCGGTCATTCAGACCTTCACGCCACGTGGCCAGGGTAGTAGGGCATGGGGTCTCTGGTGTACCGGCTTTTCTTAAATGAGTTACACCACCGAGTAATGGAATATCAGCAAACCCGGCATTATTCGGAGAATATACCCTACGGCTGCACCCAAAAGCCTAAACATCTAGGTCATCTGCGCAGTTTCGGGTCGTATGTTACTACAAATGCCTGGAGCACGTTCAGAATGCTTCGGGCGGGGTCCATTTATGTTGGGT'/>

    <sequence taxon='164' value='GCTTCTATTCCGGACCACCGTTGGGGTAGACTGCTGCAAAGCTACTCGAGTGTATAAGCATGCTTCATGATTCGTACTCCAGGAGTTACTAGCAAAAACACTGCCGAGAGTTGGGAAGTGGTAATCGGCGCCACAAGAAGTCAGAGTTTCAAGATGGTTGTAAAGATGCCCATTTGATTGGGCGCCACAGACTCTAGCACGATTCCTACAGTTTCGAGAAAACCCAGGTTTGTTCCGCCCCAATCTCAAGCACTTGGTTAGAGGATGACTCTGGGCAACGGGCAGTGTCGACTTAGTACCCAGTGCGGAAGCGGCTAGCCAGACCCGACTATCATTCATCCCATGGTCTACGTCGACAATCTGCCGTAACTGCGGTTCACGCGGCTAATACCAATATGGCCTATTACGCGTTCTACTCAGAGGAAGTAAAGGTATGGCTGGTATGAGGTTGGATACATGTTTACCCATCGGCGTGTTACTGGGAAACGTACGGTTTGCGCGTAGGCCTTAACTACACAGAACACCTTGTATCCGTTTCTGACTGCCGCCTCTCATCAACAAGCAGAGCTAGTTCGCGTGCTGAGGACACAGACTAAGAAAAAGCGGCCTATAAAAGTCTATATAGGGCGTCTCTAGCGTGATATCGAGTGACGTCGGCCAGTCTTAGGGTTTGCTACAGGTCCCCAGTGCCGTGGGCCGAAGGTGGCATGAGGGCCGAGAAACTCGGCTGATACTACAGCGGGAATTTAGCAGGATGGCCTTGCACTATTCTAACGGATGTTCAAAAGGGGTACCGTCCTACGATACCTACCGACACTTGTACGATGGGTCCGGAACCATGTCACCATTTCATCGTGTATCGTGCTTATAGTTCTGAGAACGACCTACGGATTGCCAGTCAGAGGGGGGGGTCTGGTCTGGCCCCAACGAGCGCGATGATGTTAAAGCAAACGATTTGCTTTGTACACCGGATCGACGTTGCTAGATGCCCCAGGATTCAGTTAGCCGCCGTCATATTGATCCTTCCAATCGTCCAGTGTATAAGCCCGATAATTGTTGGTTACGTACCAAATCATAAGCCGAAGATGCAGTGTGCTGTAATGAGCGATCTTCCGTCAGACAGGGTTTGCAAAATGCTGAGGTCCTCTAGCGGCTTGTCTCAGGCCGAGATGAATAATATGGAGTGCAGGGCTCAAAATCTCCTAGTAAGGCGGCACCCAATTAATTTCCACCGTAACTGCAACGCGGCAATGTGAGAGGTCAGCACGTCAAGTGAGACCTGCCTTCCCTCGTTCAATGCACTTTAGGCCTAGTCGTAAGTACTCCTGTGGATGCGGTGATCACGACCCTGCGCAGGTGCCCCGTGGTTGGGTACAACGGAGACGTTGTTAGAATGGACTGCTTCTGGCTGGTCGCTACTGCTCGATTAGGCGCTGCTCATGTTTCACACCCCCAATATTAGTCACGGGCCTGGAAGGGATGTGACCAGTCTATGACCAACCTTCAAGCCCCTTTACTTGCACACTAACCTGAAGGAGGGCAAATCCGTCCACCGTCCGGGCAGTTATTTAGCTCTTGCCTCGCAAGCTCGGGATCGACACCTAGTCGGACTCGTGGACAAATGGATTTGTCCTCGTTCCTATGGACATAACCTACAGGCCGGCGCCACGGTACCATCTTTTAAGAGGGGGGGACGGCGTCTTGGGTTAATGTCACGACGACGCGGCTATGAAACGGGCTTCTTGTCGGTCATTCAGACCTTCACGCCACGTGGCCAGGGTAGTAGGGCATGGGGTCTCTGGTGTACCGGCTTTTCTTAAATGAGTTACACCACCGAGTAATGGAATATCAGCAAACCCGGCATTATTCGGAGAATATACCCTACGGCTGCACCCAAAAGCCTAAACATCTAGGTCATCTGCGCAGTTTCGGGTCGTATGTTACTACAAATGCCTGGAGCACGTTCAGAATGCTTCGGGCGGGGTCCATTTATGTTGGGT'/>

    <sequence taxon='147' value='GCTTCTATTCCGGACCACCGTTGGGGTAGACTGCTGCAAAGCTACTCGAGTGTATAAGCATGCTTCATGATTCGTACTCCAGGAGTTACTAGCAAAAACACTGCCGAGAGTTGGGAAGTGGTAATCGGCGCCACAAGAAGTCAGAGTTTCAAGATGGTTGTAAAGATGCCCATTTGATTGGGCGCCACAGACTCTAGCACGACTCCTACAGTTTCGAGAAAACCCAGGTTTGTTCCGCCCCAATCTCAAGCACTTGGTTAGAGGATGACTCTGGGCAACGGGCAGTGTCGACTTAGTACCCAGTGCGGAAGCGGCTAGCCAGACCCGACTATCATTCATCCCATGGTCTACGTCGACAATCTGCCGTAACTGCGGTTCACGCGGCTAATACCAATATGGCCTATTACGCGTTCTACTCAGAGGAAGTAAAGGTATGGCTGGTATGAGGTTGGACACATGTTTACCCATCGGCGTGTTACTGGGAAACGTACGGTTTGCGCGTAGGCCTTAACTACACAGAACACCTTGTATCCGTTTCTGACTGCCGCCTCTCATCAACAAGCAGAGCTAGTTCGCGTGCTGAGGACACAGACTAAGAAAAAGCGGCCTATAAAAGTCTATATAGGGCGTCTCTAGCGTGATATCGAGTGACGTCGGCCAGTCTTAGGGTTTGCTACAGGTCCCCAGTGCCGTGGGCCGAAGGTGGCATGAGGGCCGAGAAACTCGGCTGATACTACAGCGGGAATTTAGCAGGATGGCCTTGCACTATTCTAACGGATGTTCAAAAGGGGTACCGTCCTACGATACCTACCGACACTTGTACGATGGGTCCGGAACCATGTCACCATTTCATCGTGTATCGTGCTTATAGTTCTGAGAACGACCTACGGATTGCCAGTCAGAGGGGGGGGTCTGGTCTGGCCCCAACGAGCGCGATGATGTTAAAGCAAACGATTTGCTTTGTACACCGGATCGACGTTCCTAGATGCCCCAGGATTCAGTTAGCCGCCGTCATATTGATCCTTCCAATCGTCCAGTGTATAAGCCCGATAATTGTTGGTTACGTACCAAATCATAAGCCGAAGATGCAGTGTGCTGTAATGAGCGATCTTCCGTCAGACAGGGTTTGCAAAATGCTGAGGTCCTCTAGCGGCTTGTCTCAGGCCGAGATGAATAATATGGAGTGCAGGGCTCAGAATCTCCTAGTAAGGCGGCACCCAATTAATTTCCACCGTAACTGCAACGCGGCAATGTGAGAGGTCAGCACGTCAAGTGAGACCTGCCTTCCCTCGTTCAATGCACTTTAGGCCTAGTCGTAAGTACTCCTGTGGATGCGGTGATCACGACCCTGCGCAGGTGCCCCGTGGTTGGGTACAACGGAGATGTTGTTAGAATGGACTGCTTCTGGCTGGTCGCTACTGCTCGATTAGGCGCTGCTCATGTTTCACACCCCCAATATTAGTCACGGGCCTGGAAGGGATGTGACCAGTCTATGACCAACCTTCAAGCCCCTTTACTTGCACACTAACCTGAAGGAGGGCAAATCCGTCCACCGTCCGGGCAGTTATTTAGCTCTTGCCTCGCAAGCTCGGGATCGACACCTAGTCGGACTCGTGGACAAATGGATTTGTCCTCGTTCCTATGGACATAACCTACAGGCCGGCGCCACGGTACCATCTTTTAAGAGGGGGGGACGGCGTCTTGGGTTAATGTCACGACGACGCGGCTATGAAACGGGCTTCTTGTCGGTCATTCAGACCTTCACGCCACGTGGCCAGGGTAGTAGGGCATGGGGTCTCTGGTGTACCGGCTTTTCTTAAATGAGTTACACCACCGAGTAATGGAATATCAGCAAACCCGGCATTATTCGGAGAATATACCCTACGGCTGCACCCAAAAGCCTAAACATCTAGGTCATCTGCGCAGTTTCGGGTCGTATGTTACTACAAATGCCTGGAGCACGTTCAGAATGCTTCGGGCGGGGTCCATTTATGTTGGGT'/>

    <sequence taxon='14' value='GCTTCTATTCCGGACCACCGTTGGGGTAGACTGCCGCAAAGCTGCTCGAGTGTATAAGCATGCTTCATGATTCGTACTCCAGGAGTTACTAGCAGAAACACTGCCGAGAGTTGGGAAGTGGCAATCGGCGCCACAAGAAGTCAGAGTTTCAAGATGGTTGTAAAGATGCCCATTTGATTGGGCGCCACAGACTTTAGCACGACTCCTACAGTTTCGAGAAAACCCAGGTTTGTTCCGCCCCAATCTCAAGCCCTTGGTTAGAGGATGACTCTGGACAACGGGCAGTATCGACTTAGTACCCAGTGCGGAAGCGGCTAGCCAGACCCGACTATCATTCATCCCATGGTCTACGTCGACAATCTGCCGTAACTGCGGTTCACGCGGCTAATACCAATATGACCTATTACGCGTTCTACTCAGAGGAAGTAAAGGTATGGCTGGTATGAGGTTGGACACATGTTTACCCATCGGCGTGTTGCTGGGAGACGTACGGTTTGCGCGTAGGCCTTAACTACACAGAACACCTTGTATCCGTTTCTGACTACCGCCTCTCATCAACAAGCAGAGCTAGTTCGCGTGCTGAGGACACAGACTAAGAAAAAGCGGCCTATAAAAGTCTATATAGGGCGTCTCTAGCGTGATATCGAGTGACGTCGGCCAGTCTTAGGGTTTGCTACAGGTCCCCAGTGCCGTGGGCCGAAGGTGGCATGAGGGCCGAGAAACTCGGCTGATACTACAGCGGGAATTTAGCAGGATGGCCTTGCACTATTCTAACGGATGTTCAAAAGGGGTACCGTCCCACGATACCTTCCGACACTTGTACGATGGGTCCGGAACCATGTCACCATTTCATCGTGTATCGTGCTTATAGTTCTGAGAACGACCTACCGGTTGCAAGTCAGAGGGGGGGGTCTGGTCTGGCCCCAACGAGCGCGACGATGTTAAAGCAAACGATTTGCTTTGTACACCGGATGGACGTTCCTGGATGCCCCAGGATTCAGTTAGCCGCCGTCATATTGATCCTTCCAATCGTCCAGTGTATAAGCCCGATAATTGTTGGTTACGTACCAAATTATAAGCCGAAGATGCAGTGTGCTGTAATGAGCGATCTTCCGTCAGAAAGGGTTTGCAAAATGCTGAGGTCCACTAGCGGCTTGTCTCAGGCCGAGATGAATAATATGGAGTGCAGGGCTCAGAATCTCCTAGTAAGGCGGCACCCAATTAATTTCCACCGTAACTGCAACGCGGCAATGTGAAAGGTCAGCACGTCAAGTGAGACCTGCCTTCCCTCGTTCAATGCACTTTAGGCCTAGTCGTAAGTACTCCTGTGGATGCGGTGATCACGACCCTGCGCAGGTGCCCCGTGGTTAGGTACAACGGAGATGTTGTCAGAATGGACTGCTTCTGGCTGGTCGCTACTGCTCGATTAGGCGCTGCTCATGTTTCACACCCCCAATATTAGTCACGGGCCTGGAAGGGATGCGACCAGTCTATGACCAACCTTCAAGCCCCTTTACTTGCACACTAACCTGAAGGAGGGCAAATCCGTCCACCGTCCGGACAGTTATTTAGCTCTTGCCCCGCAAGCTCGGGATCGACACCTAGTCGGACTCGTGGACAAATGGATTTGTCCTCGTTCCTATGGCCATAACCTACAGGCCGGCGCCACGGTAACATCTTTTAAGAGGGGGGGACGGCGTCTTGGGTTAATGTCACGACGACGCGGCTACGAAACGGGCTTCTTGTCGGTCATTCAGACCTCCACGCCACGTGGCCAGGGTAGTAGGGCATGGGGTCTCTGGTGAACGGGCTTTTCTTAAATGAGTTACACCACCGAGTAATGGAATTTCAGCAAACCCGGCATCATTCGGAGAATATACCCTGCGGCTGCACCCAAAAGCCTAAACATCTAGGTCATCTGCGCAGTTTCGGGTCGTATGTTACTACAAATGCCTGGAGCACGTTCAGAATGCTTCGGGCGGGGTCCATTTATGTTGGGT'/>

    <sequence taxon='1' value='GCTTCTACTCCGGACCACCGTTGGGGTAGACCGCCGCAAAGCTACTCGAGTGTATAAGCATGCTTCATGATTCGTACTCCAGGAGTTACTAGCAGAAACACTGCCGGGAGTTGGGAAGTGGCAATCGGCGCCACAAGAAGTCAGAGTTTCAAGATGGTTGTAAAGATGCCCATTTGATTTGGCGCCACAGACTTTAGCACGACTCCTACAGTTTCGAGAAAACCCAGGTTTGTTCCGCCCCAATCTCAAGCCCTTGGTTAGAGGATGACTCTGGACAACGGGCAGTATCGATTTAGTACCCAGTGCGGAAGCGGCTAGCCAGACCCGACTATCATTCATCCCAGGGTCTACGTCGACAATCTGCCGTAACTGCGGTTCACGCGCCTAATACCAATATGACCTATCACGCGTTCTACTCAGAGGAAGTAAAGGTATGGCTGGTATGAGGTTGGACACATGTTTACCCATCGGCGTGTTACTGGGAAACGTACGGTTTGCGCGTAGGCCTTAACTACAAAGAACACCTTGTATCCGTTTCTGACTACCGCCTCTCATCAACAAGCAGAGCTAGTTCGCGTGCTGAGGACACAGACTAAGAAAAAGCGGCCTATAAAAGTCTATATAGGGCGTCTCTAGCGTGATATCGAGTGACGTCGGCCAGTCTTAGGGTTTGCTACAGGTCCCCAGTGCCGTGGGCCGAAGGTGGCATGAGGGCCGAGAAACTCGGCTGATACTACAGCGGGAATTTAGCAGGATGGCCTTGCACTATTCTAACGGATGTTCAAAAGGGGCAACGTCCCACGATACCTTCCGACACTTGTACGATGGGTCCGGAACCATGTCACCATTTCATCGTGTATCGTGCTTATAGTTCTGAGAACGACCTACCGGTTGCAAGTCAGAGGGGGGGGTCTGGTCTGGCCCCAACGAGCGCGACGATGTTAAAGCAAACGATTTGTTTTGTACACCGGATGGACGTTCCTGGATGCCCTAGGATTCAGTTAGCCGCCGTCATATTGATCCTTCCAATCGTCCAGTGTATAAGCCCGATAATTGTTGGTTACGTACCAAATTATAAACCGAAGATGCAGTGTGCTGTAATGAGCGATCTTCCGTCAGAAAGGGTTTGCAAAATGCTGAGGTCCACTCGCGGCTTGTCTCAGGCCGGGACGAATAATATGGAGTGCAGGGCTCAGAATCCCCTAGTAAGGCGGCACCCAATTAATTTCCACCGTAACTGTAACGCGGCAATGTGAAAGGTCAGCACGTTAAGTGAGACCTGCCTTCCCTCGTTCAATGCACTTTAGGCCTAGTCGTAAGTACTCCTGTGGATACGGTGATCACGACCCTGCGCAGGTGCCCCGTGGTTTGGTACAACGGAGATGTTGTCAGAATGGACTGCTTTTGGCTGGTCGCTACTGCTCGATTAGGCGCTGCTCATGTTTCACGCTCCCAATATTAGTCACGGGCCTGGAAGGGATGTGACCAGTCTATGACCAACCTTCAAGCCCCTTTACTTGCACACTAACCTGAAGGAGGGCAAATCCGTCCACCGTCCGGACAGTTATTTAGCTCTTGCCTCGCAAGCTCGGGATCGACACCTAGTCGGACTCGTGGACAAATGGATTTGTCCTCGTTCCTATGGCCATAACCTACAGGCTGGCGCCACGGTAACATCTTTTAAGAGGGGGGGACGGCGTCTTGGGTTAATGTCACGACCACGCGGCTACGAAACGGGCCTCTTGTAGGTCACTCAGACCTCCACGCCACGTGGCCAGGGTAGTAGGGCATGGGGTATCTGGTGTACGGGCTTTTCTTACATGAGTTACACCACCGAGTAATGGAATTTCAGCAAACCCGGCATCATTCGGAGAATATACCCTGCGGCTGCACCCAAAAGCCTAAACATCTAGGTCATCTGCGCAGTTTCGGGTCGTATGTTACTACAAATGCCTGGAGCACGTTCAGAATGCTTCGGGCGGGGTCCATTTATGTTGGGT'/>

    <sequence taxon='2' value='GCTTCTATTCCGGACCACCGTTGGGGTAGACCGCCGCAAAGCTACTCGAGTGTATAAGCATGCTTCATGATTCGTACTCCAGGAGTTACTAGCAGAAACACTGCCGGGAGTTGGGAAGTGGCAATCGGCGCCACAAGAAGTCAGAGTTTCAAGATGGTTGTAAAGATGCCCATTTGATTTGGCGCCACAGACTTTAGCACGACTCCTACAGTTTCGAGAAAACCCAGGTTTGTTCCGCCCCAATCTCAAGCCCTTGGTTAGAGGATGACTCTGGACAACGGGCAGTATCGATTTAGTACCCAGTGCGGAAGCGGCTAGCCAGACCCGACTATCATTCATCCCAGGGTCTACGTCGACAATCTGCCGTAACTGCGGTTCACGCGCCTAATACCAATATGACCTATTACGCGTTCTACTCAGAGGAAGTAAAGGTATGGCTGGTATGAGGTTGGACACATGTTTACCCATCGGCGTGTTACTGGGAAACGTACGGTTTGCGCGTAGGCCTTAACTACAAAGAACACCTTGTATCCGTTTCTGACTACCGCCTCTCATCAACAAGCAGAGCTAGTTCGCGTGCTGAGGACACAGACTAAGAAAAAGCGGCCTATAAAAGTCTATATAGGGCGTCTCTAGCGTGATATCGAGTGACGTCGGCCAGTCTTAGGGTTTGCTACAGGTCCCCAGTGCCGTGGGCCGAAGGTGGCATGAGGGCCGAGAAACTCGGCTGATACTACAGCGGGAATTTAGCAGGATGGCCTTGCACTATTCTAACGGATGTTCAAAAGGGGCAACGTCCCACGATACCTTCCGACACTTGTACGATGGGTCCGGAACCATGTCACCATTTCATCGTGTATCGTGCTTATAGTTCTGAGAACGACCTACCGGTTGCAAGTCAGAGGGGGGGGTCTGGTCTGGCCCCAACGAGCGCGACGATGTTAAAGCAAACGATTTGTTTTGTACACCGGATGGACGTTCCTGGATGCCCTAGGATTCAGTTAGCCGCCGTCATATTGATCCTTCCAATCGTCCAGTGTATAAGCCCGATAATTGTTGGTTACGTACCAAATTATAAACCGAAGATGCAGTGTGCTGTAATGAGCGATCTTCCGTCAGAAAGGGTTTGCAAAATGCTGAGGTCCACTAGCGGCTTGTCTCAGGCCGAGACGAATAATATGGAGTGCAGGGCTCAGAATCCCCTAGTAAGGCGGCACCCAATTAATTTCCACCGTAACTGCAACGCGGCAATGTGAAAGGTCAGCACGTCAAGTGAGACCTGCCTTCCCTCGTTCAATGCACTTTAGGCCTAGTCGTAAGTACTCCTGTGGATACGGTGATCACGACCCTGCGCAGGTGCCCCGTGGTTTGGTACAACGGAGATGTTGTCAGAATGGACTGCTTTTGGCTGGTCGCTACTGCTCGATTAGGCGCTGCTCATGTTTCACGCTCCCAATATTAGTCACGGGCCTGGAAGGGATGTGACCAGTCTATGACCAACCTTCAAGCCCCTTTACTTGCACACTAACCTGAAGGAGGGCAAATCCGTCCACCGTCCGGACAGTTATTTAGCTCTTGCCTCGCAAGCTCGGGATCGACACCTAGTCGGACTCGTGGACAAATGGATTTGTCCTCGTTCCTATGGCCATAACCTACAGGCTGGCGCCACGGTAACATCTTTTAAGAGGGGGGGACGGCGTCTTGGGTTAATGTCACGACCACGCGGCTACGAAACGGGCCTCTTGTAGGTCACTCAGACCTCCACGCCACGTGGCCAGGGTAGTAGGGCATGGGGTATCTGGTGTACGGGCTTTTCTTACATGAGTTACACCACCGAGTAATGGAATTTCAGCAAACCCGGCATCATTCGGAGAATATACCCTGCGGCTGCACCCAAAAGCCTAAACATCTAGGTCATCTGCGCAGTTTCGGGTCGTATGTTACTACAAATGCCTGGAGCACGTTCAGAATGCTTCGGGCGGGGTCCATTTATGTTGGGT'/>

</data>

    <trait id="tipDates" spec='beast.evolution.tree.TraitSet' traitname='date-backward' units='year' value='
4=2.651242468842404,
8=2.490113598443349,
147=0.23633405984285494,
146=0.14660177183218748,
164=0.023824560612888845,
140=0.21881124916650485,
124=0.1602633955782249,
167=0.07991339116415963,
100=0.38183749677969203,
114=0.43269499699172886,
113=0.39036034703485223,
121=0.06023792205084,
104=0.4884308192436939,
103=0.4631630148002137,
62=0.7383641289739682,
161=0.08538108983284642,
174=0.016989477809500997,
176=0.011506140941356158,
160=0.1512774240830379,
131=0.22556697127996106,
142=0.0039213263906372475,
141=0.16889167894780321,
130=0.28043760482294866,
171=0.056996552132392964,
60=0.6739977513853361,
17=1.2679158814740135,
15=1.7283122267926305,
13=1.8520327570669488,
14=1.7832457860179967,
12=2.103898234937321,
19=1.495502066448278,
27=1.126540730356852,
11=1.6719495604586176,
6=2.4873809441603174,
23=1.3168975094435424,
31=0.7880776883583818,
16=1.5682414694953946,
89=0.34999749288245274,
135=0.23637442728181002,
148=0.18448433384947682,
90=0.4616302871951632,
72=0.5970606378714378,
59=0.7558093523241807,
57=0.838727436613171,
45=0.8529078565748853,
40=1.0635518658482912,
39=0.9709302728452571,
48=0.8068567401671674,
38=0.8293338644774986,
35=1.2007783567806944,
34=1.2419328973502113,
82=0.3282782786654064,
162=0.11778611497430536,
96=0.5134995201733683,
119=0.3561994628128575,
133=0.30102819828679683,
134=0.042867297693184536,
132=0.21372376542234273,
163=0.05917406304737627,
172=0.04992692909948948,
129=0.05072791031074875,
95=0.3725072316221816,
81=0.5898892602172636,
33=0.783104863206558,
56=0.7301572577732607,
87=0.5345149739997215,
138=0.27915290259554126,
88=0.5782636698311618,
74=0.5995811115603571,
52=0.8618630880809848,
168=0.09176651836635585,
43=0.9779324798819911,
54=0.8609824726920827,
66=0.5151545145337115,
106=0.4725122542483433,
152=0.021263926176675163,
151=0.07694734691608973,
126=0.24430056596510896,
107=0.3609984929283865,
120=0.32540660291727397,
149=0.21054657121548992,
150=0.0654099869342688,
118=0.39623146167307155,
110=0.41552169313854037,
98=0.4921313123451809,
80=0.5607189635345109,
92=0.3910872997096102,
91=0.5009687822323272,
101=0.37193497487756044,
69=0.5733686932883764,
109=0.27510788301206457,
139=0.13220726475940037,
108=0.33860518156440245,
99=0.5069417397188758,
159=0.10864712284260136,
68=0.6318732708768908,
58=0.7685650696010486,
29=1.1779752773680758,
22=1.0355674744387728,
25=1.4923679655667788,
28=1.462903159425782,
21=1.525034788474796,
20=1.2895907232406092,
85=0.4531915250064804,
86=0.08564449012293007,
97=0.44047219454916764,
94=0.5372519963482967,
75=0.551890560534444,
49=0.9331634640145667,
112=0.3676138902408068,
125=0.1040180077960291,
71=0.4520572025741041,
65=0.702730759684417,
50=0.7472640501044872,
51=0.8193994590653269,
122=0.3566714648563649,
123=0.1978871735335428,
166=0.10011427904550851,
165=0.01601873064854953,
173=0.03990231089078833,
157=0.14255505909482258,
116=0.38155813911459013,
115=0.4339884424637539,
79=0.46343898923727833,
67=0.6468852790119901,
144=0.11001641066750079,
169=0.04388123862813753,
155=0.04690897361636592,
154=0.12665971508296536,
145=0.09743093119638102,
170=0.04961895622912671,
143=0.24317155593532203,
44=1.041108705481915,
42=1.0658317239988546,
32=1.137162012674879,
137=0.25528419550233883,
136=0.2760645012351426,
127=0.23146014211159693,
61=0.7950270764953311,
128=0.03413279744832787,
175=0.0018349249693141445,
117=0.3391907651253927,
83=0.44366312755966275,
30=1.1574479195942269,
53=0.882071237394285,
55=0.640692828345629,
47=0.931967340225115,
46=1.0589281419381031,
37=0.6411444060932765,
70=0.7069151909224383,
158=0.1422863707593267,
111=0.3688242610139283,
153=0.20430027707117882,
93=0.4618394672842072,
84=0.5526579684665429,
78=0.6058157424612887,
77=0.6603105499095498,
41=0.9263380655251199,
36=1.1385492074860921,
26=1.23021007495714,
24=1.5074881151668378,
64=0.3965959936449952,
63=0.5992928228244443,
105=0.19779156095594885,
156=0.1696609838335923,
102=0.4877562486267082,
76=0.49914119539328805,
73=0.674409174400489,
18=1.655725338133247,
10=2.0488522044572717,
9=2.315065374887073,
7=2.4971546315861732,
5=2.5833555394362278,
3=2.4803942953009983,
0=2.742825283935445,
1=2.7868048968466534,
2=2.9268454301637634
            '>
        <taxa id='taxonSet' spec='beast.evolution.alignment.TaxonSet' alignment='@alignment'/>
    </trait>
    
    <tree spec="beast.util.ClusterZBSATree" id="tree" nodetype="beast.evolution.tree.ZeroBranchSANode" clusterType="upgma" trait="@tipDates">
		<taxa idref="alignment"/>
	</tree>

    <BirthDeathSkylineModel spec="SABDSamplingThroughTimeModel" id="birthDeath" tree="@tree" conditionOnSampling="true">
		<parameter name="origin" id="origin" value ="50." lower="0."/>
        <parameter name="diversificationRate" id="diversificationRate" value="1.5"/>
        <parameter name="turnover" id="turnover" value=".5"/>
        <parameter name="samplingProportion" id="samplingProportion" value="0.7578980372939927"/>
        <parameter name="removalProbability" id="r" value="0.5" lower="0." upper="1."/>
	</BirthDeathSkylineModel>
    
    <siteModel gammaCategoryCount="1" id="SiteModel" spec="SiteModel">
		<parameter dimension="1"  id="mutationRate" name="mutationRate" value="1.0"/>
		<substModel id="gtr" rateAC="@rateAC" rateGT="@rateGT" rateAT="@rateAT" rateCG="@rateCG" rateCT="@rateCT" spec="GTR">
			<parameter dimension="1"  id="rateAG" lower="0.0" name="rateAG" value="1.0"/>
			<frequencies estimate="true" id="freqs" spec="Frequencies">
				<parameter name='frequencies' id='freqParameter' value='0.25' dimension='4' lower="0." upper="1."/>
			</frequencies>
		</substModel>
	</siteModel>
	<branchRateModel id="StrictClock" spec="beast.evolution.branchratemodel.StrictClockModel">
		<parameter dimension="1" id="clock.rate" name="clock.rate" value="0.05" lower="0."/>
	</branchRateModel>


   <!-- likelihood and priors: -->
    <distribution id="posterior" spec="util.CompoundDistribution">
		<distribution id="prior" spec="util.CompoundDistribution">
            <distribution  x="@clock.rate" id="clockRatePrior" spec='beast.math.distributions.Prior'>
				<distr spec='beast.math.distributions.LogNormalDistributionModel' id='clockRatePrior.exp' M="-4.6" S="1.25"/>
			</distribution>
			<distribution id="hky.frequencies.prior" spec="beast.math.distributions.Prior" x="@freqParameter">
				<distr id="Uniform " lower="0.0" upper="1.0" spec="beast.math.distributions.Uniform" />
			</distribution>
			<distribution id="diversificationRate_prior" spec="beast.math.distributions.Prior" x="@diversificationRate">
				<distr spec="beast.math.distributions.Uniform" lower="1." upper="2." offset="0."/>
			</distribution>
			<distribution id="turnover_prior" spec="beast.math.distributions.Prior" x="@turnover">
				<distr spec="beast.math.distributions.Uniform" lower="0." upper="1." offset="0."/>
			</distribution>
			<distribution  id='origin_Prior' x="@origin" spec='beast.math.distributions.Prior'>
				<distr spec='beast.math.distributions.Uniform' lower="0." upper="1000." offset="0."/>
			</distribution>
			<distribution id="BDlikelihood" spec="util.CompoundDistribution">
				<distribution idref="birthDeath"/>		
			</distribution>
		</distribution>
        <distribution id="jointTreeLikelihood" spec="util.CompoundDistribution">
			<distribution data="@alignment" id="treeLikelihood" spec="TreeLikelihood" tree="@tree" siteModel="@SiteModel" branchRateModel="@StrictClock"/>
        </distribution>
    </distribution>

    
	<run chainLength="20000000" id="mcmc" spec="MCMC" storeEvery="100000" distribution="@posterior">
        
		<state id="state" storeEvery="100000">
            <stateNode idref='tree'/>
			<stateNode idref="origin"/>
			<stateNode idref="diversificationRate"/>
			<stateNode idref="turnover"/>
			<!-- <stateNode idref="samplingProportion"/> -->
            <stateNode idref="r"/> 
            
            <stateNode idref="clock.rate"/>
			<stateNode idref="freqParameter"/>
			<parameter dimension="1"  id="rateAC" lower="0.0" upper="100.0" name="stateNode" value="1.0"/>
			<parameter dimension="1"  id="rateGT" lower="0.0" upper="100.0" name="stateNode" value="1.0"/>
			<parameter dimension="1"  id="rateAT" lower="0.0" upper="100.0" name="stateNode" value="1.0"/>
			<parameter dimension="1"  id="rateCG" lower="0.0" upper="100.0" name="stateNode" value="1.0"/>
			<parameter dimension="1"  id="rateCT" lower="0.0" upper="100.0" name="stateNode" value="1.0"/>
        </state>
        
		<operator id='origOperator' spec='ScaleOperator' scaleFactor=".75" weight="3" parameter="@origin"/>
		<operator id='diversificationRateOperator' spec='ScaleOperator' scaleFactor=".75" weight="10" parameter="@diversificationRate"/>
		<operator id='turnoverOperator' spec='ScaleOperator' scaleFactor=".75" weight="10" parameter="@turnover"/>
		<!-- <operator id='samplingProportionOperator' spec='ScaleOperator' scaleFactor=".75" weight="10" parameter="@samplingProportion"/> -->
        <operator id='rOperator' spec='ScaleOperator' scaleFactor=".9" weight="1" parameter="@r"/> 
        
        <operator spec='TreeDimensionJump' weight="10" tree="@tree"/> 
        <operator spec='WilsonBaldingForZeroBranchSampledAncestorTrees' weight="10" tree="@tree"/> 
        <operator spec='ExchangeForZeroBranchSampledAncestorTrees' isNarrow="false" weight="10" tree="@tree"/>
        <operator spec='ExchangeForZeroBranchSampledAncestorTrees' weight="10" tree="@tree"/>
        <operator spec='UniformForZeroBranchSATrees' weight="20" tree="@tree"/>
        <operator id='rootScaler' spec='ScaleOperatorForZeroBranchSATrees' scaleFactor=".95" weight="1" tree="@tree" rootOnly='true'/>
        <operator id='treeScaler' spec='ScaleOperatorForZeroBranchSATrees' scaleFactor=".95" weight="10" tree="@tree"/>
        <operator id="updownTree" spec="UpDownOperator" scaleFactor=".95" weight="20" up="@clock.rate" down="@tree"/>

        
        <operator id="clock.rateScaler" parameter="@clock.rate" scaleFactor="0.75" spec="ScaleOperator" weight="10"/>
        
		<operator spec='ScaleOperator' scaleFactor=".75" weight=".2" parameter="@rateAC"/>
		<operator spec='ScaleOperator' scaleFactor=".75" weight=".2" parameter="@rateAT"/>
		<operator spec='ScaleOperator' scaleFactor=".75" weight=".2" parameter="@rateCG"/>
		<operator spec='ScaleOperator' scaleFactor=".75" weight=".2" parameter="@rateCT"/>
		<operator spec='ScaleOperator' scaleFactor=".75" weight=".2" parameter="@rateGT"/>
		<operator autoOptimize="true" delta="0.2" id="FrequenciesExchanger" integer="false" spec="DeltaExchangeOperator" weight="0.1" parameter="@freqParameter"/>


			
		<logger fileName="$(seed).log" id="tracelog" logEvery="10000" mode="autodetect" model="@posterior">
			<distribution idref="posterior" name="log"/>
			<log idref="BDlikelihood"/>
            <log idref="jointTreeLikelihood"/>
            <log id="treeHeight" spec="beast.evolution.tree.TreeHeightLogger" tree="@tree"/>
			<log idref="origin"/>
            <log idref="diversificationRate"/>
			<log idref="turnover"/>
			<!--<log idref="samplingProportion"/>-->
            <log idref="r"/>
            <log id="SACount" spec="beast.evolution.tree.SALogger" tree="@tree"/>

            <log idref="clock.rate"/>
			<log idref="freqParameter"/>
			<log idref="rateAC"/>
			<log idref="rateAG"/>
			<log idref="rateAT"/>
			<log idref="rateCG"/>
			<log idref="rateCT"/>
			<log idref="rateGT"/>
		</logger>
        
        <logger fileName="$(seed).trees" id="treelog" logEvery="10000" mode="tree">
			<tree idref="tree" name="log"/>
		</logger>
	
	</run>

</beast>
