# Supplementary material for: Bayesian Inference of Sampled Ancestor Trees for Epidemiology and Fossil Calibration
Source: PLoS Comput Biol. 2014 Dec 4;10(12):e1003919. doi: 10.1371/journal.pcbi.1003919 (PMC4263412; doi:10.1371/journal.pcbi.1003919)
Supplement: File S5 — XML files for simulated transmission process. (ZIP) [file pcbi.1003919.s006.zip › simulations2/71.xml]

<?xml version="1.0" encoding="UTF-8" standalone="no"?><beast namespace="beast.core:beast.evolution.alignment:beast.evolution.tree.coalescent:beast.core.util:beast.evolution.nuc:beast.evolution.operators:beast.evolution.sitemodel:beast.evolution.substitutionmodel:beast.evolution.likelihood:beast.evolution.speciation:beast.core.parameter:beast.util" version="2.0">
    
    <data dataType="nucleotide" id="alignment" name="alignment">
    <sequence taxon='0' value='TTGTGAATGAGGTTGGTACTTGAATTACCTATGTTGAGAATACAGGAGCGTTGCCCCGGACATATTACAACCAACTCCGACACGGTTGGTTCCGTCGTAGTAACAAGCGTAGATGCGTGATCTTAGGCATACATATTATGCTTAGCGATAATTCAGTTGATGAAATCGACAGATGCCCACCCCACTTATACTTTCGAATACCTGCAAAAAAGTCAGCAGAGTACTGACTAGAGGTGCAGTGGTCTATATCCGCAGTACGACTCCATCCCTTACCTTGGTGGGCGCTCGGCGCCTGGTTGACATCCTAAAGATAGGCCCCGATGTTGCACTCCTGGGCTTGACGTTTTAATGAAGATCTCGAGCACGCATGAACGAGCGATCCGTGGCCGCCTGCTTGCTTGCAGGACGATAGAACAGTTCCCACTGAGCGCATAACGCAGGACATTGAGATATCTCCTAGCAAATAGCCAGCTGTTTGGTTATAACCTAGTGCGAGCGTCGATCAGTATCTTTGTACGTCGGAATATTTTGTCGTTACGTACACGGTCATTGTCTGGCATCATATAGATCATTGTTAGCGAATCCAGTGATCCCAGCATATGTTAGACGGCCCTGCATAACGAAGTTTTCCTTTCTTCCTGGGAAACCTCACTGACTTCGTTCGGCTCGCACAACAAAATGGGCGATACTAGCTGTGCCTAGTGCAGGCCAGATTTGTACATCGTTTGTAGGGACGGGAGACGGGACCGTTCGAGCACATACCGTAAACTCTCTTACATGCATACAAGTGGTCGAAACTTTTCTTCGTTTTAAGGTTTATGTGATGCGCGGATACTCTGCAATTTCTTCTAACGGCGATGGGCGTTTGTTCAGTACTCTAAGTCACATACCCTAACGTATCCGGGGGCTTTATACGATCTACAGGGCATGAAGACGTAATGGGGACAGGAGTAGCAGACCGTCCAAACCCCCGAGACGGCACGTAGGTGCGCCCTGCTAAGACGGCTGGCGGAAAAACTTACGACAATCAAAGAAAATAGGAGTCACGAAAGACATAATGTATCCGGCCTCTTCGTCTTTTAGTCATCATCCAATTGAGTTTAATGGGTCCCTTCCAGAACGTGCAGATTGCAGTTCGGTAGTGAGTAACATGGTGAAGAGATGAAGCGACAGAATAATATAAAGATACCCTTGGACAGTATCAACACACATTACAGAAGGGTTTCGGTCGCCTGATCTACGGCGTACTCATTCACAATATTCTTTTATGAGCGTAGTGAAAATGCCAATGTTAGTCTAGAGCGTATAGGAGACACCGCCACGTAAAGATGTCTCACGCAATGTGCCACAGCGCATATCCGGGTAGAATGGGTTATAAACCTGAATGGGCGTCGATTATCTCAAACACGACCCCCGGAATACTACTTAGATCTCCTGAGGACTGTGGGCCGTAGCAAACGCTCCGCACATACCTTGTCCCGTACCCGGGAACCTGCCTACAAATTCCTTTGTCCTATTGGACTGACATATTGTAATGATCCATTAATCTACTTCGCGGCATGGCCTACTGAGGACCCAGGAACTCGTAGAGCACCGGAAGCTGTAAGCGCGGTATTTGGTGCTGAGTCTGTTAACCCCGCTCTACTGATCCCAATCCCACGATAAATGCTAGGCGCCACTGACCATCGCAAGGAATCACCCGAAACCCATGCCATTAGATGCGTCTCTTCTCTGGCCATCTATAAGCGACAGCCTGCACTTGACCAAACCATTGACAATCGGCGCGTGTCTCACGTGAGTATGACCAACAGGGGGTCTAAATAAGTCCTGTATCCGATCACTCTCGCATAAATGTGTTTGTATGCCTTGACACCTAAAGATAGTAGCCACGCCTGCCCAGGTTGTAACTAGCGATAATTTGAGTAATGGAGTTTTTGTTCCACCAGGAGAACTGGTTGGCCGCACCGAGGGCCCCTACGGTGACAGCATCGCGTTAGGCG'/>

    <sequence taxon='24' value='TTGTAAATGAGGTTGGTACTTGAATTACCTATGTTGAGAATACAGAAGCGTTGCCCCGGACATATTACAACCAACTCCGACACGGTTGGCTCCGTCGTAGTAACAAGCGTAGATGCGTGATCTTAAGCATACATATTATGCTCAGCGATAATTCAGTTGATGAAATCGACAGATCCCCACCCCACTTATACTTTCGAATACCTGCAAAAAAGTCAGCAGAGTATTGACTAGAGGTGCAGTCGTCTATATCCGCAGTACGACTCCATCCCTTACCTTGGTGGGCGCTCGGCGCCTGGTTGACATCCTAAAGATAGGCCCCGATGTTGCACTCCTGGGCTTGACGTTTTAATGAAGATCTCGAGCACGCATGGACGAGCGATCCGTGGCCGCCTGCTTGCTTGCAGGACGATAGAACAGTTGCCACTGAGCGTATAACGCAGGACATTGAGATATCTCCTAGCAAATAGCCAGCTGTTTGGTTGTAACCTAGTGCGAGCGTCGATCAGTATCTTTGTACGTCGGAATATTTTGTCGTTACGTACACGGTCATTGTCTGGCATCATATAGATCATTGTTAGCGAATCCAGTGATCCCAGCATATGTTAGACGGCCCTGCGTAACGAAGTTTTCCTTTCTTCCTGGGAAACCTCACTGACTTCGTTCGGCTCGCACAACAAAATGGGCAATACTAGCTGTGCCTAGTGCAGGCCAGATTTGTACATCGTTTGTAGGGACGGGAGACGGGACCGTTCAAGCACATACCGTAAACTCTCTTACATGCATACAAGTGGTCGAAACTTTTCTTCGTTTTAAGGTTTATGTGATGCGCGGATACTCTGCAATTTCTTCTAACGGCGATGGGCGTTTGTTCAGTACTCTAAGTCACATACCCTAACGTATCCGGGGGCTTCATACGACCTACAGGGCATGAAGACGTAATGGGGACAGGAGTAGCAGACCGTCCAAACCCCTGAGACGGCACGTAGGTGCGCCCTGCTAAGACGGCTGGCGGAGAAACTTACGACAATCAAAGAAAATAGGAGTCACGAAAGACATAATGTATCCGGCCTCTTCGTCTTTTAGTCATCATCCAATTGAGCTTAATGGGTCCCTTCCAGAACGTGCAGATTGCAGTTCGGTAGTGAGTAACATGGTGAAGAGATGAAGCGACAGAATAATATAAAGATACCCTTGGACAGTATCAACACACATTACAGAAGGGTTTCGGTCGCCTGATCTACGGCGTACTCATTCACAATATTCTTTTATGAGCGTAGTGAAAATGCCAATGTTAGTCTAGAGCGTCTAGGAGACACCGCCTCGTACAGATGTCTCACGCAATGTGCCACAGCGCATATCCGGGTAGAATGGGTTATAAACCTGAATGGGCGTCGATTATCTCAAACACGACCCCCGGAATACTACTTAGATCTCCTGAGGACTGTGGGCCGTAGCAAACGCTCCGCACATACCTTGTCCCATACCCGGGAACCTGCCTACAAATTCCTTTGTCCTATTGGACTGACATATTGTAATGATCCATTAATCTACTTCGCGGCATGGCCTACTGAGGACCCAGGAACTCGTAGAGCACCGGAAGCTGTAAGCGCGGTATTTGGTGCTGAGTCTGTTAACCCCGCTCTACTGATCCCAATCCCACGATAAATGCTAGGCGCCACTGACCATCGCAAGGAATCACCCGAAACCCATGCCATTAGATGCGTCTCTTCTCTGGCCATCTATAAGCGACAGCCTGCACTTGACCAAACCATTGACAATCGGCGCGTGTCTCACGTGAGTATGACCAACAGGGGGTCTAAATAAGTCCTGTATCCGATCACTCTTGCATAAATGTGTTTGTATGCCTTGACACCTAAAGATAGTAGCCACGCCTGCCCAGGTTGTAACTAGAGATAATTTGAGTAATGGAGTTTTTGTTCCACCAGGAGAACTGGTTGGCCGCACCGAGGGCCCCTACGGTGACAGCATCGCGTTAGGCG'/>

    <sequence taxon='26' value='TTGTAAATGAGGTTGGTACTTGAATTACCTATGTTGAGAATACAGAAGCGTTGCCCCGGACATATTACAACCAACTCCGACACGGTTGGCTCCGTCGTAGTAACAAGCGTAGATGCGTGATCTTAAGCATACATATTATGCTCAGCGATAATTCAGTTGATGAAATCGACAGGTCCCCACCCCACTTATACTTTCGAATACCTGTAAAAAAGTCAGCAGAGTATTGATTAGAGGTGCAGTCGTCTATATCCGCAGTACGACTCCATCCCTTACCTTGGTGGGCGCTCGGCGCCTAGTTGACACCCTAAAGATAGGCCCCGATGTCGCACTCCTGGGCTTGACGTTTTAATGAAGATCTCGAGCACGCATGGACGAGCGATCCGTGGCCGCCTGCTTGCTTGCAGCACGATAGAACAGTTGCCACTGAGCGTATAACGCAGGACATTGAGATATCTCCTAGCAAATAGCCGGCTGTTTGGTTGTAACCTAGTGCGAGCGTCGATCAGTATCTTTGTACGTCGGAATATTTTGTCGTTACGTACACGGTCATTGTCTGGCATCATATAGATCATTGTTAGCGAATCCAGTGATCCCAACATATGTTAGACAGCCCTGCGTAACGAAGTTTTCCTTTCTTCCTGGGAAACCTCACTGACTTCGTTTGGCTCGCACAACAAAATGGGCAATACTAGCTGTGCTTAGTGCAGGCCAGATTTGTACATCGTTTGTAGGGACGGGAGACGGGACCGTTCAAGCACATACCGTAAACTCTCTTACATGCATACAAGTGGCCGAAACTTTTCTTCGTTTTAAGGTTTATGTGATGCGCGGATACTCTGCAATTTCTTCTAACGGCGATGGGCGTTTGTTCAGTACTCTAAGTCACATACCCTAATGTATCCAGGGGCTTCATACGACCTACAGGGCATGAAGACGTAATGGGGACAGGAGTAGCAGACCGTCCAAACCCCTGAGACGGCACGTAGGTGCGCCCTACTAAGACGGCTGGCGGAGAAACTTACGACAATCAAAGAAAATAGGAGTCACGAGAGACATAATGTATCCGGCCTCTTCGTCTTTTAGTCATCATCCAATTGAGCTTAATGGGTCCCTTCCAGAACGTGCAGATTGCAGTTCGGTAGTGAGTAACATGGTGAAGAGATGAAGCGACAGAATAATATAAAGATACCCTTGGACAGTATCAACACACATTACAGAAGGGTTTCGGTCGCCTGATCTACGGCGTACTCATTCACTATATTCTTTTATGAGCGTAGTGAAAATACCAATGTTAGTCTAGAGCGTCTAGGAGACACCGCCTCGTACAAATGTCTCACGCAATGTGCCACAGCGCATATCCGGGTAGAATGGGTTATAAACCTAAATGGGCGTCGATTATCTCGAACACGACCCCCGGAATACTACTTAGATCTCCTGAGGACTGTGGGCCGTAGCAAACGCTCCGCACATACCTTGTCCCATACCCGGGAACCTGCCTACAAATTCCTTTGTCCTATTGGACTGACATATTGTAATGATCCATTAATCTACTTCGCGGCATGGCCTACTGAGGACCCAGGAACTCGTAGAGCACCGGAAGCTGTAAGCGCGGTATTTGGTGCTGAGTCTGTTAACCCCGCTCTACTGATCCCAATCCCACGATAAATGCTAGGCGCCACTGACCATCGCAAGGAATCACCCGGAACCCATGCCATTAGATGCGTCTCTTCTCTGGCCATCTATAAGCGACAGCCTGCACTTGACCAAACCATTGACAATCGGCGCGTGTCTCACGTGAGTATGACCAACAGGGGGTCTAAATAAGTCCTGTATCCGATCACTCTTGCATAAATGTGTTTGTATGCCTTGACACCTAAAGATAGTAGCCACGCCTGCCCAGGTTGTAACTAGAGATAATTTGAGTAATGGAGTTTTTATTCCACCAGGAGAACTGGTTGGCCGCACCGAGGGCCCCTACGGTGACAGCATCGCGTTAGGCG'/>

    <sequence taxon='73' value='TTTTAAATGAGGTTGGTACTTGAATTACCTATGTTGAGAATACAGAAGCGTTGCCCCGGACATATTACAACCAACTCCGACACGGTTGGCTCCGTCGTAGTAACAAGCGTAGATGCGTGATCTTAAGCATACATATTATGCTCAGCGATAATTCAGTTGATGAAATCGACAGATCCCCACCCCACTTATACTTTCGAATACCTGTAAAAAAGTCAGCAGAGTATTGATTAGAGGTGCAGTCGTCTATATCCGCAGTACGACTCCATCCCTTACCTTGGTGGGCGCTCGGCGCCTGGTTGACACCCTAAAGATAGGCCCCGATGTTGCACTCCTGGGCTTGACGTTTTAATGAAGATCTCGAGCACGCATGGACGAGCGATCCGTGGCCGCCTGCTTGCTCGCAGGACGATAGAACAGTTGTCACTGAGCGTATAACGCAGGACATTGAGATATCTCCTAGCAAATAGCCAGTTGTTTGGTTGTAACCTAGTGCGAGCGTCGATCAGTATCTTTGTACGTCGGAATATTTTGTCGTTACGTACACGGTCATTGTCTGGCATCATATAGATCATTGTTAGCGAATCCAGTGATCCCAGCATATGTTAGACGGCCCTGCGTAACGAAGTTTTCCTTTCTTCCTGGGAAACCTCACTGACTTCGTTCGGCTCGCACAATAAAATGGGGCATACTAGCTGTGCCTAGTGCAGGCCAGATTTGTACATCGTTTGTAGGGACGGGAGACGGGACCGTTCAAGCACATACCGTAAACTCTCTTACATGCATACAAGTGGTCGAAACTTTTCTTCGTTTTAAGGTTTATGTGATGCGCGGATACTCTGCAATTTCTTCTAACGGCGATGGGCGTTTGTTCAGTACTCTAAGTCACATACCCTAACGTATCCGGGGGCTTCATACGACCTACAGGGCATGAAGACGTAATGGGGACAGGAGTAGCAGACCGTCCAAACCCCTGAGACGGCACGTAGGTGCGCCCTGCTAAGACGGCTGGCGGAGAAACTTACGACAATCAAAGAAAATAGGAGTCACGAAAGACATAATGTATCCGGCCTCTTCGTCTTTTAGTCATCATCCAATTGAGCTTAATGGGTCCATTCCAGAACGTGCAGATTGCACTTCGGTAGTGAGTAACATGGTGAAGAGATGAAGCGACAGAATAATATAAAGATACCCTTGGGCAGCATCAACACACATTACAGAAGGGTTTCGGTCGCCTGATCTACGGCGTACTCATTCACAATATTCTTTTATGAGCGTAGTGAAAATGCCAATGTTAGTCTAGAGCGTCTAGGAGACACCGCCTCGTACAGATGTCTCACGCAATGTGCCACAGCGCATATCCGGGTAGAATGGGTTATAAACCTGAATGGGCGTCGATTATCTCAAACACGACCCCCAGAATACTACTTAGATCTCCTGAGGACTGTGGGCCGTAGCAAACGCTCCGCACATACCTTGTCCCATACCCGGGAACCTGCCTACAAATTCCTTTGTCCTATTGGACTGACATATTGTAATGATCCATTAATCTACTTCGCGGCATGGCCTACTGAGGACCCAGGAACTCGTAGAGCACCGGAAGCTGTAAGCGCGGTATTTGGTGCTGAGTCTGTTAACCCCGCTCTACTGATCCCAATCCCACGATAAATGCTAGGCGCCACTGACCATCGCAAGGAATCACCCGAAACCCATGCCATTAGATGCGTCTCTTCTCTGGCCATCTATAGGCGACAGCCTGCACTTGACCAAACCATTGACAATCGGCGTGTGTCTCACGTGAGTATGACCAACAGGGGGTCTAAATAAGTCCTGTATCCGATCACTCTTGCATAAATGTGTTTGTATGCCTTGACACCTAAAGATAGTAGCCACGCCTGCCCAGGTTGTAACTAGAGATAATTTGAGTAATGGAGTTTTTGTTCCACCAGGAGAACTGGTTGGCCGCACCGAGGGCCCCTACGGTGACAGCATCGCGTTAGGCG'/>

    <sequence taxon='34' value='TGGTAAATGAGGTTGGTACTTGAATTACCTATGTTGAGAATACAGAAGCGTTGCCCCGGACATATTACAACCAACTCCGACACGGTTGGCTCCGTCGTAGTAACAAGCGTAGATGCGTGATCTTAAGCATACATATTATGCTCAGCGATAATTCAGTTGATGAAATCGACAGATCCCCACCCCACTTATACTTTCGAATACCTGCAAAAAAGTCAGCAGAGTATTGACTAGAGGTGCAGTCGTCTATATCCGCAGTACGACTCCATCCCTTACCTTGGTGGGCGCTCGGCGCCTGGTTGACATCCTAAAGATAGGCCCCGATATTGCACTCCTGGGCTTGACGTTTTAATGAAGATCTCGAGCACGCATGGACGAGCGATCCGTGGCCGCCTGCTTGCTTGCAGGACGATAGAACAGTTGCCACTGAGCGTATAACGCAGGACATTGAGATATCTCCTAGCAAATAGCCAGCTGTTTGGTTATAACCTAGTGCGAGCGTCGATCAGTATCTTTGTACGTCGGAATATTTTGTCGTTACGTACACGGTCATTGTCTGGCATCATATAGGTCATTGTTAGCGAATCCAGTGATCCCAGCATATGTTAGACGGCCCTGCGTAACGAAGTTTTCCTTTCTTCCTGGGAAACCTCACTGACTTCGTTCGGCTCGCACAACAAAATGGGCAATACTAGCTGTGCCTAGTGCAGGCCAGATTTGTACATCGTTTGTAGGGACGGGAGACGGGACCGTTCAAGCACATACCGTAAACTCTCTTACATGCATACAAGTGGTCGAAACTTTTCTTCGTTTTAAGGTTTATGTGATGCGCGGATACTCTGCAATTTCTTCTAACGGCGATGGGCGTTTGTTCAGTACTCTAAGTCACATACCCTAACGTATCCGGGGGCTTCATACGACCTACAGGGCATGAAGACGTAATGGGGACAGGAGTAGCAGACCGTCCAAACCCCTGAGACGGCACGTAGGTGCGCCCTGCTAAGACGGCTGGCGGAGAAACTTACGACAATCAAAGAAAATAGGAGTCACGAAAGACATAACGTATCCGGCCTCTTCGTCTTTTAGTCATCATCCAATTGAGCTTAATGGGTCCCTTCCAGAACGTGCAGATTGCAGTTCGGTAGTGAGTAACATGGTGAAGAGATGAAGCGACAGAATAATATAAAGATACCCTTGGACAGTATCAACACACATTACAGAAGGGTTTCGGTCGCCTGATCTACGGCGTACTCATTCACAATATTCTTTTATGAGCGCAGTGAAAATGCCAATGTTAGTCTAGAGCGTCTAGGAGACACCGCCTCGTACAGATGTCTCACGCAATGTGCCACAGCGCATATCCGGGTAGAATGGGTTATAAACCTGAATGGGCGTCGATTATCTCAAACACGACCCCCGGAATACTACTTAGATCTCCTGAGGACTGTGGGCCTTAGCAAACGCTCCGCACATACCTTGTCCCATACCCGGGAACCTGCCTACAAATTCCTTTGTCCTGTTGGACTGACATATTGTAATGATCCATTAATCTACTTCGCGGCATGGCCTACTGAGGACCCAGGAACTCGTAGAGCACCGGAAGCTGTAAGCGCGGTATTTGGTGCTGAGTCTGTTAACCCCGCTCTACTGATCCCAATCCCACGATAAATGCTAGGCGCCACTGACCATCGCAAGGAATCACCCGACACCCATGCCATTAGATGCGTCTCTTCTCTGGCCATCTATAAGCGACAGCCTGCACTTGACCAAACCATTGACAATCGGCGCGTGTCTCACGTGAGTATGACCAACAGGGGGTCTAAATAAGTCCTGTATCCGATCACTCTTGCATAAATGTGTTTGTATGCCTTGACACCTAAAGATAGTAGCCACGCCTGCCCAGGTTGTAACTAGAGATAATTTGAGTAATGGAATTTTTGTTCCACCAGGAGAACTGGTTGGCCGCACCGAGGGCCCCTACGGTGACAGCATCGCGTTAGGCG'/>

    <sequence taxon='85' value='TGGTAAATGAGGTTGGTACTTGAATTACTTATGTTGAGAATACAGAAGCGTTGCCCCGGACATATTACAACCAACTCCGACACGGTTGGCTCCGTCGTAGTAACAAGCGTAGATGCGTGATCTTAAGCATACATATTATGCTCATCGATAATTCAGTTGATGAAATCGACAGATCCCCACCCCACTTATACTTTCGAATACCTGCAAAAAAGTCAGCAGAGTATTGACTAGAGGTGCAGTCGTCTATATCCGCAGTACGACTCCATCCCTTACCTTGGTGGGCGCTCGGCGCCTGGTTGACATCCTAAAGATAGGCCCCGATATTGCACTCCTGGGCTTGACGTTTTAATGAAGATCTCGAGCACGCATGGACGAGCGATCCGTGGCCGCCTGCTTGCTTGCAGGACGATAGAACAGTTGCCACTGAGCGTATAACGCAGGACATTGAGATATCTCCTAGCAAATAGCCAGCTGTTTGGTTATAACCTAGTGCGAGCGTCGATCAGTATCTTTGTACGTCGGAATATTTTGTCGTTACGTACACGGTCATTGTCTGGCATCATATAGGTCATTGTTAGCGAATCCAGTGATCCCAGCATATGTTAGACGGCCCTGCGTAACGAAGTTTTCCTTTCTTCCTGGGAAACCTCACTGACTTCGTTCGGCTCGCACAACAAAATGGGCAATACTAGCTGTGCCTAGTGCAGGCCAGATTTGTACATCGTTTGTAGGGACGGGAGACGGGACCGTTCAAGCACATACCGTAAACTCTATTACATGCATACAAGTGGTCGAAACTTTTCTTCGTTTTAAGGTTTATGTGATGCGCGGATACTCTGCAATTTCTTCTAACGGCGATGGGCGTTTGTTCAGTACTCTAAGTCACATACCCTAACGTATCCGGGGGCTTCATACGACCTACAGGGCATGAAGACGTAATGGGGACAGGAGTAGCAGACCGTCCAAACCCCTGAGACGGCACGTAGGTGCGCCCTGCTAAGACGGCTGGCGGAGAAACTTACGACAATCAAAGAAAATAGGAGTCACGAAAGACATAACGTATCCGGCCTCTTCGTCTTTTAGTCATCATCCAATTGAGCTTAATGGGTCCCTTCCAGAACGTGCAGATTGCAGTTCGGTAGTGAGTAACATGGTGAAGAGATGAAGCGACAGAATAATATAAAGATACCCTTGGACAGTATCAACACACATTACAGAAGGGTTCCGGTCGCCTGATCTGCGGCGTACTCATTCACAATATTCTTTTATGAGCGCAGTGAAAATGCCAATGTTAGTCTAGAGCGTCTAGGAGACACCGCCTCGTACAGATGTCTCACGCAATGTGCCACAGCGCATATCCGGGTAGAATGGGTTATAAACCTGAATGGGCGTCGATTATCTCAAACACGACCCCCGGAATACTACTTAGATCTCCTGAGGACTGTGGGCCTTAGCAAACGCTCCGCACATACCTTGTCCCATACCCGGGAACCTGCCTACAAATTCCTTTGTCCTGTTGGACTGACATATTGTAATGATCCCTTAATCTACTTCGCGGCATGGCCTACTGAGGACCCAGGAACTCGTAGAGCACCGGAAGCTGTAAGCGCGGTATTTGGTGCTGAGTCTGTTAACCCCGCTCTACTGATCCCAATCCCACGATAAATGCTAGGCGCCACTGACCATCGCAAGGAATCACCCGACACCCATGCCATTAGATGCGTCTCTTCTCTGGCCATCTATAAGCGACAGCCTGCACTTGACCAAACCATTGACAATCGGCGCGTGTCTCACGTGAGTATGACCAACAGGGGGTCTAAATAAGTCCTGTATCCGATCACTCTTGCATAAATGTGTTTGTATGCCTTGACACCTAAAGATAGTAGCCACGCCTGCCCAGGTTGTAACTAGAGATAATTTGAGTAATGGAATCTTTGTTCCACCAGGAGAACTGGTTGGCCGCACCGAGGGCCCCTACGGTGACAGCATCGCGTTAGGCG'/>

    <sequence taxon='35' value='TTGTAAATGAGGTTGGTACTTGAATTACCTATGTTGAGAATACAGAAGCGTTGCCCCGGACATATTACAACCAACTCCGACACGGTTGGCTCCGTCGTAGTAACAAGCGTAGATGCGTGATCTTAAGCATACATATTATGCTCAGCGATAATTCAGTTGATGAAATCGACAGATCCCCACCCCACTTATACTTTCGAATACCTGCAAAAAAGTCAGCAGAGTATTGACTAGAGGTGCAGTCGTCTATATCCGCAGTACGACTCCATCCCTTACCTTGGTGGGCGCTCGGCGCCTGGTTGACATCCTAAAGATAGGCCCCGATATTGCACTCCTGGGCTTGACGTTTTAATGAAGATCTCGAGCACGCATGGACGAGCGATCCGTGGCCGCCTGCTTGCTTGCAGGACGATAGAACAGTTGCCACTGAGCGTATAACGCAGGACATTGAGATATCTCCTAGCAAATAGCCAGCTGTTTGGTTATAACCTAGTGCGAGCGTCGATCAGTATCTTTGTACGTCGGAATATTTTGTCGTTACGTACACGGTCATTGTCTGGCATCATATAGGTCATTGTTAGCGAATCCAGTGATCCCAGCATATGTTAGACGGCCCTGCGTAACGAAGTTTTCCTTTCTTCCTGGGAAACCTCACTGACTTCGTTAGGCTCGCACAACAAAATGGGCAATACTAGCTGTGCCTAGTGCAGGCCAGATTTGTACATCGTTTGTAGGGACGGGAGACGGGACCGTTCAAGCACATACCGTAAACTCTCTTACATGCATACAAGTGGTCGAAACATTTCTTCGTTTTAAGGTTTATGTGATGCGCGGATACTCTGCAATTTCTTCTAACGGCGATGGGCGTTTGTTCAGTACTCTAAGTCACATACCCTAACGTATCCGGGGGCTTCATACGACCTACAGGGCATGAAGACGTAATGGGGACAGGAGTAGCAGACCGTCCAAACCCCTGAGACGGCACGTAGGTGCGCCCTGCTAAGACGGCTGGAGGAGAAGCTTACGACAATCAAAGAAAATAGGAGTCACGAAAGACATAACGTATCCGGCCTCTTCGTCTTTTAGTCATCATCCAATTGAGCTTAATGGGTCCCTTCCAGAACGTGCAGATTGCAGTTCGGTAGTGAGTAACATGGTGAAGAGATGAAGCGACAGAATAATATAAAGATACCCTTGGACAGTATCAACACACATTACAGAAGGGTTTCGGTCGCCTGATCTACGGCGTACTCATTCACAATATTCTTTTATGAGCGCAGTGAAAATGCCAATGTTAGTCTAGAGCGTCTAGGAGACACCGCCTCGTACAGATGTCTCACGCAATGTGCCACAGCGCATATCCGGGTAGAATGGGTTATAAACCTGAATGGGCGTCGATTATCTCAAACACGACCCCCGGAATACTACTTAGATCTCCTGAGGACTGTGGGCCTTAGCAAACGCTCCGCACATACCTTGTCCCATACCCGGGAACCTGCCTACAAATTCCTTTGTCCTGTTGGACTGCCATATTGTAATGATCCATTAATCTACTTCGCGGCATGGCCTACTGAGGACCCAGGAACTCGTAGAGCACCGGAAGCTGTAAGCGCGGTATTTGGTGCTGAGTCTGTTAACCCCGCTCTACTGATCCCAATCCCACGATAAATGCTAGGCGCCACTGACCATCGCAAGGAATCACCCGAAACCCATGCCATTAGATGCGTCTCTTCTCTGGCCATCTATAAGCGACAGCCTGCACTTGACCAAACCATTGACAATCGGCGCGTGTCTCACGTGAGTATGACCAACAGGGGGTCTAAATCAGTCCTGTATCCGATCACTCTTGCATAAATGTGTTTGTATGCCTTGACACCTAAAGATAGTAGCCACGCCTGCCCAGGTTGTAACTAGAGATAATTTGAGTAATGGAGTTTTTGTTCCACCAGGAGAACTGGTTGGCCGCACCGAGGGCCCCTACGGTGACAGCATCGCGTTATGCG'/>

    <sequence taxon='236' value='TTGTAAATGAGGTTGGTACTTGAATTACCTATGTTGAGAATACAGAAGCGTTGCCCCGGACATATTACAACCAACTCCGACACGGTTGGCTCCGTCGTAGTAACAAGCGTAGATGCGTGATCTTAAGCATACATATTATGCTCAGCGATAATTCAGTTGATGAAATCGACAGATCCCCACCCCACTTATACTTTCGAATACCTGCAAAAAAGTCAGCAGAGTATTGACTAGAGGTGCAGTCGTCTATATCCGCAGTACGACTCCATCCCTTACCTTGGTGGGCGCTCGGCGCCTGGTTGACATCCTAAAGATAGGCCCCGATATTGCACTCCTGGGCTTGACGTTTTAATGAAGATCTCGAGCACGCATGGACGAGCGATCCGTGGCCGCCTGCTTGCTTGCAGGACGATAGAACAGTTGCTACTGAGCGTATAGCGCAGGACATTGAGATATCTCCTAGCAAATAGCCAGCTGTTTGGTTATAACCTAGTGCGAGCGTCGATCAGTATCTTTGTACGTCGGAATATTTTGTCGTTACGTACACGGTCATTGTCTGGCATCATATAGGTCATTGTTAGCGAATCCAGTGATCCCAGCATATGTTAGACGGCCCTGCGTAACGAAGTTTTCCTTTCTTCCTGGGAAACCTCACTGACTTCGTTAGGATCGCACAACAAAATGGACAATACTAGCTGAGCCTAGTGCAGGCCAGATTTGTACATCGTTTGTAGGGACGGGAGACGGGACCGTTCAAGCACATACCGTAAACTCTCTTACATGCATACAAGTGGTCGAAATATTTCTTCGTTTTAAGGTTTATGTGATGCGCGGATACTCTGCAATTTCTTCTAACGGCGATGGGCGTTTGTTCAGTACTCTAAGTCTCATACCCTAACGTATCCGGGGGCTTCATACGACCTACAGGGCATGAAGACGTAATGGGGACAGGAGTAGCAGACCGTCCAAACCCCTGAGACGGCACGTAGGTGCGCCCTGCTAAGACGGCTGGAGGAGAAGCTTACGACAATCAAAGAAAATAGGAGTCACGAAAGACATAACGTATCCGGCCTCTTCGTCTTTTAGTCATCGTCCAATTGAGCTTAATGGGTCCCTTCCAGAACGTGCAGATTGCAGTTCGGTAGTGAGTAACATGGTGAAGAGATGAAGCGACAGAATAATATAAAGATACCCTTGGACAGTATCAACACACATTACAGAAGGGTTTCGGTCGCCTAATCTACGGCATACTCATTCACAATATTCTTTTATGAGCGCAGTGAAAATGCCAATGTTAGTCTAGAGCGTCTAGGAGACACCGCCTCGTACAGATGTCTCACGCAATGTGCCACAGCGCATATCCGGGTAGAATGGGTTATAAACCTGAAGGGGCGTTGATTATCTCAAACACGACCCCCGGAATACTACTTAGATCTCCTGAGGACTGTGGGCCTTAGCAAACGCTCCGCACATACCTTGTCCCATACCCGGGAACCTGCCTACAAATTCCTTCGTCCTGTTGGACTGCCATATTGTAATGATCCATTAATCTACTTCGCGGCATGGCCTACTGAGGACCCAGGAACTCGTAGAGCATCGGAAGCTGTAAGCGCGGTATTTGGTGCTGAGTCTGTTAACCCCGCTCTACTGATCCCAATCCCACGATAAATGCTAGGCGCCACTGACCATCGCAAGGAATCACCCGAAACCCATGCCATTAGATGCGTCTCTTCTCTGGCCATCTATAAGCGACAGCCTGCACTTGACCAAACCATTGACAATCGGCGCGTGTTTCACGTGAGTATGACCAACAGGGGGTCTAAATCAGTCCTGTATCCGATCACTCTTGCATAAATGTGTTTGTATGCCTTGACACCTAAAGATAGTAGCCACGCCTGCCCAGGTTGTAACTAGAGATAATTTGAGTAATGGAGTTTTTGTTCCACCAGGAGAACTGGTTGGCCGCACCGAGGGCCCCTACGGTGACAGCATCGCGTTATGCG'/>

    <sequence taxon='54' value='TTGTAACTGAGGTTGGTACTTGAATTACCTATGTTGAGAGTACAGAAGCGTTGCCCCGGACATATTACAACCAACTCCGACACGGTTGGCTCCGTCGTAGTAACGAGCGTAGATGCATGATCTTAAGCATACACATTATGCTCAGCGATAATTCAGTTGATGAAATCGACAGATCCCCACCCCACTTATACTTTCGAATGCCTGCAAAAAAGTCAGCAGAGTATTGACTAGAGGTGCAGTCGTCTATATCCGCAGTACGACTCCATCCCTTACCCTGGTGGGCGCTCGGCGCCTGGTTGAAATCCTAAAGATAGGCCCCGATATTGCACTCCTGGGCTTGACGTTTTAATGAAGATCTCGAGCACGCATGGACGAGCGATCCGTGGCCGCCTGCTTGCTTGCAGGACGATAGAACAGTTGCCACTGAGCGTATAACGCAGGACATTGAGATATCTCCTAGCAAATAGCCAGCTGTTTGGTTATAACCTAGTGCGAGCGTCGATCAGTATCTTTGTACGTCGGAATATTTTGTCGTTACGTACACGGTCATTGTCTGACATCATATAGATCATTGTTAGCGCATCCAGTGATCCCAGCATATGTTAGACGGCCCTGCGTAACGAAGTTTTCTTTTCTTCGTGGGAAACCTCACTGACTTCGTTCGGCTCGCACAACAAAATGGGCAATACTAGCTGTGCCTAGTGCAGGCCAGATTTGTACATCGTTTGTAGGGACGGGAGACGGGACCGTTCAAGCACATACCGTAAACTCTCTTACATGCATACAAGTGGTCGAAACTTTTCTTCGTTTTAAGGTTTATGTGATGCGCGGATACTCTGCAATTTCTTCTAACGGCGATGGGCGTTTGTTCAGTACTCTAAGTCACATACCCTAACGCATCCGGGGGCTTCATACGACCTACAGGGCATGAAGACGTAATGGGGACAGGAGTAGCAGACCGTCCAAACCCCTGAGACGGCACGTAGGTGCGCCCTGCTAAGACGGCTGGCGGAGAAACTTACGCCAACCAAAGAAAATAGGAGTCACGAAAGACATAATGTATCCGGCCTCTTCGTCTTTTAGTCATCATCCAATTGAGCTTAATGGGTCCCTTCCAGAACGTGCAGATTGCAGTTCGGTAGTGAGTAACATGGTGAAGAGATGAAGCGACAGAATAATATAAAGATACCCTTGGACAGTATCAACACACATTGCAGAAGGGTTTCGGTCGCCTGATCTACGGCGTACTCATTCACAATATTCTTTTATGAGCGCAGTGAAAATGCCAATGTTAGTCTAGAGCGTCTAGGAGACACCGCCTCGTACAGATGTCTCACGCAATGTGCCACAGCGCATATCCGGGTAGAATGGGTTATAAACCTGAATGGGCGTCGATTATCTCAAACACAACCCCCGGAATACTACTTAGATCTCCTGAGGTCTGTGGGCCGTAGCAAACGCCCCGCACATACCTTGTCCCATACCCGGGAACCTGCCTACAAATTCCTTTGTTCTATTGGACTGACATATTGTAATGATCCACTAATCTACTTCGCGGCATGGCCTACTGAGGACCCAGGAACTCGTAGAGCACCGGAAGCTGTAAGCGCGGTATTTGGTGCTGAGTCTGTTAACCCCGCTCTACTGATCCCAATCCCACGATAAATGCTAGGCGCCACTGACCATCGCAAGGAATCACCCGAAACCCATGCCATTAGATGCGTCTCTTCTCTGGCCATCTATAAGCGACAGCCTGCACTTGACCAAACCATTGACAATCGGCGCGTGTCTCACGTGAGTATGACCAACAGGGGGTCTAAATAAGTCCTGTATCCGATCACTCTTGCATAAATGTGTTTGTATGCCTTGACACCTAAAGGTAGTAGCCACGCCTGCCCAGGTTGTAACTAGAGATAATTTGAGTAATGAAGTTTTTGTTCCACCAGGAGAACTGGTTGGCCGCACCGAGGGCCCCTACGGTGACAGCATCGCGTTAGGCG'/>

    <sequence taxon='117' value='TTGTAAATGAGGTTGGTACTTGAATTACCTATGTTGAGAGTACAGAAGCGTTGCCCCGGACATATTACAACCAACTCCGACACGGTTGGCTCCGTCGTAGTAACGAACGTAGATGCGTGATCTTAAGCATACATATTATGCTCAGCGATAATTCAGTTGATGAAATCGACAGATCCCCACCCCACTTATACTTTCGAATGCCTGCAAAAAAGTCAGCAGAGTATTGACTAGAGGTGCAGTCGTCTATATCCGCAGTACGACTCCATCCCTTACCTTGGTGGGCGCTCGGCGCCTGGTTGACATCCTAAAGATAGGCCCCGATATTGCACTCCTGGGCTTGACGTTTTAATGAAGATCTCGAGCACGCATGGACGAGCGATCCGTGGCCGCCTGCTTGCTTGCAGGACGATAGAACAGTTGCCACTGAGCGTATAACGCAGGACATTGAGATATCTCCTAGCAAATAGCCAGCTGTTTGGTTATAACCTAGTGCGAGCGTCGATCAGTATCTTTGTACGTCGGAATATTTTGTCGTTACGTACACGGTCATTGTCTGGCATCATATAGATCATTGTTAGCGCATCCAGTGATCCCAGCATATGTTAGACGGCCCTGCGTAACGAAGTTTTCTTTTCTTCCTGGGAAACCTCACTGACTTCGTTCGGCTCGCACAACAAAATGGGCAATACTAGCTGTGCCTAGTGCAGGCCAGATTTGTACATCGTTTGTAGGGACGGGAGACGGGACCGTTCAAGCACATACCGTAAACTCTCTTACATGCATACAAGTGGTCGAAACTTTTCTTCGTTTTAAGGTTTATGTGATGCGCGGATACTCTGCAATTTCTTCTAACGGCGATGGGCGTTTGTTCAGTACTCTAAGTCACATACCCTAACGTATCCGGGGGCTTCATACGACCTACAGGGCATGAAGACGTAATGGGGACAGGAGTAGCAGACCGTCCAAACCCCTGAGACGGCACGTAGGTGCGCCCTGCTAAGACGGCTGGCGGAGAAACTTACGACAATCAAAGAAAATAGGAGTCACGAAAGACATAATGTATCCGGCCTCTTCGTCTTTTAGTCATCATCCAATTGAGCTTAATGGGTCCCTTCCAGAACGTGAAGATTGCAGTTCGGTAGTGAGTAACATGGTGAAGAGATGAAGCGACAGAATAATATAAAGATACCCTTGGACAGTATCAACACACATTACAGAAGGGTTTCGGTCGCCTGATCTACGGCGTACTCATTCACAATATTCTTTTATGAGCGCAGTGAAAATGCCAATGTTAGTCTAGAGCGTCTAGGAGACACCGCCTCGTACAGATGTCTCACGCAATGTGCCACAGCGCATATCCGGGTAGAATGGGTTATAAACCTGAATGGGCGTCGATTATCTCAAACACGACCCCCGGAATACTACTTAGATCTCCTGAGGACTGTTGGCCGTAGCAAACGCTCCGCACATACCTTGTCCCATACCCGGGAACCTGCCTACAAATTCCTTTGTCCTATTGGACTGACATATTGTAATGATCCATTAATCTACTTCGCGGCATGGCCTACTGAGGACCCAGGAACTCGTAGAGCACCGGAAGCTGTAAGCGCGGTATTTGGTGCTGAGTCTGTTAACCCCGCTCTACGGATCCCAATCCCACGATAAATGCTAGGCGCCACTGACCATCGCAAGGAATCACCCGAAACCCATGCCATTAGATGCGTCTCTTCTCTGGCCATCTATAAGCGACAGCCTGCACTTGACCAAACCATTGACAATCGGCGCGTGTCTCACGTGAGTATGACCAACAGGGGGTCTAAATAAGTCCTGTATCCGATCACTCTTGCATAAATGTGTTTGTATGCCTTGACACCTAAAGATAGTAGCCACGCCTGCCCAGGTTGTAACTAGAGATAATTTGAGTAATGGAGTTTTTGTTCCACCAGGAGAACTGGTTGGCCGCACCGAGGGCCCCTACGGTGACAGCATCGCGTTAGGCG'/>

    <sequence taxon='152' value='TTGTAAATGAGGTTGGTACTTGAATTACCTATGTTGAGAGTACAGAAGCGTTGCCCCGGACATATTACAACCAACTCCGACACGGTTGGCTCCGTCGTAGTAACGAACGTAGATGCGTGATCTTAAGCATACATATTATGCTCAGCGATAATTCAGTTGATGAAATCGACAGATCCCCACCCCACTTATACTTTCGAATGCCTGCAAAAAAGTCAGCAGAGTATTGACTAGAGGTGCAGTCGTCTATATCCGCAGTACGACTCCATCCCTTACCTTGGTGGGCGCTCGGCGCCTGGTTGACATCCTAAAGATAGGCCCCGATATTGCACTCCTGGGCTTGACGTTTTAATGAAGATCTCGAGCACGCATGGACGAGCGATCCGTGGCCGCCTGCTTGCTTGCAGGACGATAGAACAGTTGCCACTGAGCGTATAACGCAGGACATTGAGATATCTCCTAGCAAATAGCCAGCTGTTTGGTTATAACCTAGTGCGAGCGTCGATCAGTATCTTTGTACGTCGGAATATTTTGTCGTTACGTACACAGTCATTGTCTGGCATCATATAGATCATTGTTAGCGCATCCAGTGATCCCAGCATATGTTAGACGGCCCTGCGTAACGAAGTTTTCTTTTCTTCCTGGGAAACCTCACTGACTTCGTTCGGCTCGCACAACAAAATGGGCAATACTAGCTGTGCCTAGTGCAGGCCAGATTTGTACATCGTTTGTAGGGACGGGAGACGGGACCGTTCAAGCACATACCGTAAACTCTCTTACATGCATACAAGTGGTCGAAACTTTTCTTCGTTTTAAGGTTTATGTGATGCGCGGATACTCTGCAATTTCTTCTAACGGCGATGGGCGTTTGTTCAATACTCTAAGTCACATACCCTAACGTATCCGGGGGCTTCATACGACCTACAGGGCATGAAGACGTAATGGGGACAGGAGTAGCAGACCGTCCAAACCCCTGAGACGGCACGTAGGTGCGCCCTGCTAAGACGGCTGGCGGAGAAACTTACGACAATCAAAGAAAATAGGAGTCACGAAAGGCATAATGTATCCGGCCTCTTCGTCTTTTAGTCATCATCCAATTGAGCTTAATGGGTCCCTTCCAGAACGTGAAGATTGCAGTTCGGTAGTGAGTAACATGGTGAAGAGATGAAGCGACAGAATAATATAAAGATACCCTTGGACAGTATCAACACACATTACAGAAGGGTTTCGGTCGCCTGATCTACGGCGTACTCATTCACAATATTCTTTTATGAGCGCAGTGAAAATGCCAATGTTAGTCTAGAGCGTCTAGGAGACACCGCCTCGTACAGATGTCTCACGCAATGTGCCACAGCGCATATCCGGGTAGAATGGGTTATAAACCTGAATGGGCGTCGATTATCTCAAACACGACCCCCGGAATACTACTTAGATCTCCTGAGGACTGTTGGCCGTAGCAAACGCTCCGCACATACCTTGTCCCATACCCGGGAACCTGCCTACAAATTCCTTTGTCCTATTGGACTGACATATTGTAATGATCCATTAATCTACTTCGCGGCATGGCCTACTGAGGACCCAGGAACTCGTAGAGCACCGGAAGCTGTAAGCGCGGTATTTGGTGCTGAGTCTGTTAACCCCGCTCTACGGATCCCAATCCCACGATAAATGCTAGGCGCCACTGACCATCGCAAGGAATCACCCGAAACCCATGCCATTAGATGCGTCTCTTCTCTGGCCATCTATAAGCGACAGCCTGCACTTGACCAAACCATTGACAATCGGCGCGTGTCTCACGTGAGTATGACCAACAGGGGGTCTAAATAAGTCCTGTATCCGATCACTCTTGCATAAATGTGTTTGTATGCCTTGACACCTAAAGATAGTAGCCACGCCTGCCCAGGTTGTAACTAGAGATAATTTGAGTAATGGAGTTTTTGTTCCACCAGGAGAACTGGTTGGCCGCACCGAGGGCCCCTACGGTGACAGCATCGCGTTAGGCG'/>

    <sequence taxon='195' value='TTGTAAATGAGGTTGGTACTTGAATTACCTATGTTGAGAGTACAGAAGCGTTGCCCCGGACATATTACAACCAACTCCGACACGGTTGGCTCCGTCGTAGTAACGAACGTAGATGCGTGATCTTAAGCATACATATTATGCTCAGCGATAATTCAGTTGATGAAATCGACAGATCCCCACCCCACTTATACTTTCGAATGCCTGCAAAAAAGTCAGCAGAGTATTGACTAGAGGTGCAGTCGTCTATATCCGCAGTACGACTCCATCCCTTACCTTGGTGGGCGCTCGGCGCCTGGTTGACATCCTAAAGATAGGCCCCGATATTGCACTCCTGGGCTTGACGTTTTAATGAAGATCTCGAGCACGCATGGACGAGCGATCCGTGGCCGCCTGCTTGCTTGCAGGACGATAGAACAGTTGCCACTGAGCGTATAACGCAGGACATTGAGATATCTCCTAGCAAATAGCCAGCTGTTTGGTTATAACCTAGTGCGAGCGTCGATCAGTATCTTTGTACGTCGGAATATTTTGTCGTTACGTACACAGTCATTGTCTGGCATCATATAGATCATTGTTAGCGCATCCAGTGATCCCAGCATATGTTAGACGGCCCTGCGTAACGAAGTTTTCTTTTCTTCCTGGGAAACCTCACTGACTTCGTTCGGCTCGCACAACAAAATGGGCAATACTAGCTGTGCCTAGTGCAGGCCAGATTTGTACATCGTTTGTAGGGACGGGAGACGGGACCGTTCAAGCACATACCGTAAACTCTCTTACATGCATACAAGTGGTCGAAACTTTTCTTCGTTTTAAGGTTTATGTGATGCGCGGATACTCTGCAATTTCTTCTAACGGCGATGGGCGTTTGTTCAATACTCTAAGTCACATACCCTAACGTATCCGGGGGCTTCATACGACCTACAGGGCATGAAGACGTAATGGGGACAGGAGTAGCAGACCGTCCAAACCCCTGAGACGGCACGTAGGTGCGCCCTGCTAAGACGGCTGGCGGAGAAACTTACGACAATCAAAGAAAATAGGAGTCACGAAAGGCATAATGTATCCGGCCTCTTCGTCTTTTAGTCATCATCCAATTGAGCTTAATGGGTCCCTTCCAGAACGTGAAGATTGCAGTTCGGTAGTGAGTAACATGGTGAAGAGATGAAGCGACAGAATAATATAAAGATACCCTTGGACAGTATCAACACACATTACAGAAGGGTTTCGGTCGCCTGATCTACGGCGTACTCATTCACAATATTCTTTTATGAGCGCAGTGAAAATGCCAATGTTAGTCTAGAGCGTCTAGGAGACACCGCCTCGTACAGATGTCTCACGCAATGTGCCACAGCGCATATCCGGGTAGAATGGGTTATAAACCTGAATGGGCGTCGATTATCTCAAACACGACCCCCGGAATACTACTTAGGTCTCCTGAGGACTGTTGGCCGTAGCAAACGCTCCGCACATACCTTGTCCCATACCCGGGAACCTGCCTACAAATTCCTTTGTCCTATTGGACTGACATATTGTAATGATCCATTAATCTACTTCGCGGCATGGCCTACTGAGGACCCAGGAACTCGTAGAGCACCGGAAGCTGTAAGCGCGGTATTTGGTGCTGAGTCTGTTAACCCCGCTCTACGGATCCCAATCCCACGATAAATGCTAGGCGCCACTGACAATCGCAAGGAATCACCCGAAACCCATGCCATTAGATGCGTCTCTTCTCTGGCCATCTATAAGCGACAGCCTGCACTTGACCAAACCATTGACAATCGGCGCGTGTCTCACGTGAGTATGACCAACAGGGGGTCTAAATAAGTCCTGTATCCGATCACTCTTGCATAAATGTGTTTGTATGCCTTGACACCTAAAGATAGTAGCCACGCCTGCCCAGGTTGTAACTAGAGATAATTTGAGTAATGGAGTTTTTGTTCCACCAGGAGAACTGGTTGGCCGCACCGAGGGCCCCTACGGTGACAGCATCGCGTTAGGCG'/>

    <sequence taxon='100' value='TTGTAAATGAGGTTGGTACTTGAATTACCTATGTTGAGAATACAGAAGCGCTGCCCCGGACATATTACAACCAACTCCGACACGGTTGGCTCCGTCGTAGTAACAAGCGCAGATGCGTGATCTTAAGCATACATATTATGCTCAGCGATAATTCAGTTGATGAAATCGACAGATCCCCACCCAACTTATACTTTCGAATACCTGCAAAAAAGTCAGCAGAGTATTGACTAGAGGTGCAGTCGTCTATATCCGCAGTACGACTCCATCCCTTACCTTGGTGCGCGCTCGGCGCCTGGTTGACATCCTAAAGATAGGCCCCGATGTTGCACTCCTGGGCTTGACGTTTTAATGAAGATCTCGAGCACGCATGGACGAGCGATCCGTGGCCGCCTGCTTGCTTGCAGGACGATAGAACAGTTGCCACTGAGCCTATAACGCAGGACATTGAGATATCTCCTAGCAAATAGCCAGCTGTTTGGTTATAACCTAGTGCGAGCGTCGATCAGTATCTTTGTACGTCGGAATATCTTGTCGTTACGTACACGGTCATTGTCTGGCATCATATAGATCATTGTTAGCGAATCCAGTGATCCCAGCATATGTTAGACGGCCCTGCGTAACGAAGTTTTCCTTTCTTCCTGGGAAACCTCACTGACTTCGTTCGGCTCGCACAACAAAATGGGCAATACTAGCTGTGCCTAGTGCAGGCCAGATTTGTACATCGTTTGTAGGGACGGGAGACGGGACCGTTCGAGCACATACCGTAAACTCTCTTATATGCATACAAGTGGTCGAAACTTTTCTTCGTTTTAAGGTTTATGTGATGCGCGGATACTCTGCAATTTCTTCTAACGGCGATGGGCGTTTGTTCAGTACTCTAAGTCACATACCCTAACGTATCCGGGGGCTTCATACGACCTACAGGGCATGAAGACGTAATGGGGACAGGAGTAGCAGACCGTCCAAACCCCTGAGACGGCACGTAGGTGCGCCCTGCCAAGACGGCTGGCGGAGAAACTTACGACAATCAAAGAAAATAGGAGTCACGAAAGACATAATGTATCCGGCCTCTTCGTCTTTTAGTCATCATCCAATTGAGCTTAATGGGTCCCTTCCAGAACGTGCAGATTGCAGTTCGGTAGTGAGTAACATGGTGAAGAGATGAAGCGGCAGAATAGTATAAAGATACCCTTGGACAGTATCAACACACATTACAGAAGGGTTCCGGTCGCCTGATCTACGGCGCACTCATTCACAATATTCTTTTATGAGCGTAGTGAAAATGCCAATGTTAGTCTAGAGCGTCTAGGAGACACCGCCTCGTACAGATGTCTCACGCAATGTGCCACAGCGCATATCCGGGTAGAATGGGTTACAAACCTGAATGGGCGTCGATTATCTCAAACACGACCCCCGGAATACTACTTAGATCTCCTGAGGACTGTGGGCCGTAGCAAACGCTCCGCACATACCTTGTCCCATACCCGGGAACCTGCCTACAAATTCCTTTGTCCTATTGGACTGACGTATTGTAATGATCCATTGATCTACTTCGCGGCATGGCCTACTGAGGACCCAGGAACTCGTAGAGCACCGGAAGCTGTAAGCGCGGTATTTGGTGCTGAGTCTGTTAACCCCGCTCTACTGATCCCAATCCCACGATAAATGCTAGGTGCCACTGACCATCGCAAGGAATCACCCGAAACCCATGCCATTAGATGCGTCTCTTCTCTGGCCATCTATAAGCGACAGCCTGCACTTGACCAAACCATTGACAATCGGCGCGTGTCTCACGTGAGTATGACCAACAGGGGGTCTAAATAAGTCCTGTATCCGATCACTCTTGCATAAACGTGTTTGTATGCCTTGACACCTAAAGATAGTAGCCACGCCTGCCCAGGTTGTAACTAGAGATAATTTGAGTAATGGAGTTTTTGTTCCACCAGGAGAACTGGTTGGCCGCACCGAGGGCCCCTACGGTGACAGCATCGCGTTAGGCG'/>

    <sequence taxon='76' value='TTGTAAATGAGGTTGGTACTTGAATTACCTATGTTGAGAATACAGAAGCGTTGCCCCGGACATATTACAACCAACTCCGACACGGTTGGCTCCGTCGTAGTAACAAGCGTAGATGCGTGATCTTAAGCATACATATTATGCTCAGCGATAATTCAGTTGATGAAATCGACAGATGCCCACCCCACTTATACTTTCGAATACCTGCAAAAAAGTCAGCAGAGTATTGACTAGAGGTGCAGTCGTCTATATCCGCAGTACGACTCCATCCCTTACCTTGGTGGGCGCTCGGCGCCTGGTTGACATCCTAAAGATAGGCCCCGATGTTGCACTCCTGGGCTTGACGTTTTAATGAAGATCTCGAGCACGCATGGACGAGCGAACCGTGGCCGCCTGCTTGCTTGCAGGACGATAGAACAGTGGCCACTGAGCGTATAACGCAGGACATTGAGATATCTCCTAGCAAATAGCCAGCTGTTTGGTTATAACCTAGTGCGAGCGTCGATCAGTATCTTTGTACGTCGGAATATTTTGTCGTTACGTACACGGTCATTGTCTGGCATCATATAGATCATTGTTAGCGAATCCAGTGATCCCAGCATATGTTAGACGGCCCTGCGTAACGAAGTTTTCCTTTCTTCCTGGGAAACCTCACTGACTTCGTTCGGCTCGCACAACAAAATGGGCAATGCTAGCTGCGCCTAGTGCAGGCCAGATTTGTACATCGTTTGTAGGGACGGGAGACGGGACCGTTCAAGCACATACCGTAAACTCTCTTACATGCATACAAATGGTCGAAACTTTTCTTCGTTTTAAGGTTTATGTGATGCGCGGATACTCTGCAATTTCTTCTAACGGCGATGGGCGTTTGTTCAGTACTCTAAGTCACATACCCTAACGTATCCGGGGGCTTTATACGATCTACAGGGCATGAAGACGTAATGGGGACAGGAGCAGCAGACCGTCCAAACCCCTGAGACGGCACGTAGGTGCGCCCTGCTAAGACGGCTGGCGGAGGAACTTACGGCAATCAAAGAAAATAGGAGTCACGAAAGACATAATGTATCCGGCCTCTTCGTCTTTTAGTCATCATCCAATTGAGCTTAATGGGTCCCCTCCAGAACGTGCAGATTGCAGTTCGGTAGTGGGTAACATGGTGAAGAGGTGAAGCGACAGAATAATATAAAGATACCCTTGGACAGTATCAACATACATTACAGAAGGGTTTCGGTCGCCTGATCTACGGCGTACTCATTCACAATATTCTTTTATGAGCGTAGTGAAAATGCCAATGTTAGTCTAGAGCGTCTAGGAGACACCGCCTCGTACAGATGCCTCACGCAATGTGCCACAGCGCATATCCGGGTAGAATGGGTTATAAACCTGAATGGGCGTCGATTATCTCAAACACGACCCCCGGAATACTACTTAGATCTCCTGAGGACTGTGGGCCGTAGCAAACGCTCCGCACATACCTTGTCCCATACCCGGGAACCTGCCTACAAATTCCTTTGTCCTATTGGACTGACATATTGTAATGATCCATTAATCTACTTCGCGGCATGGCCTACTGAGGACCCAGGAACTCGTAGAGCACCGGAAGCTGTAAGCGCGGTATTTGGTGCTGAGTCTGTTAACCCCGCTCTACTGATCCCAATCCCACGATAAATGCTAGGCGCCACTGACCATCGCAAGGAATCACCCGAAACCCATGCCATTAGATGCGTCTCATCTCTGGCCATCTATAAGCGACAGCCTGCACTTGACCAAACCATTGACAATTGGCGCGTGTCTCACGTGAGTATGACCAACAGGGGGTCTAAATAAGTCCTGTATCCGATCACTCTTGCATAAATGTGTTTGTATGCCTTGACACCTAAAGATAGTAGCCACGCCTGCCCAGGTTGTAACTAGAGATAATTTGAGTAATGGAGTTTTTGTTCCGCCAGGAGAACTGGTTGGCCGCACCGAGGGCCCCTACGGTGACAGCATCGCGTTAGGCG'/>

    <sequence taxon='97' value='TTGTAAATGAGGTTGGTACTTGAATTACCTATGTTGAGAATACAGAAGCGTTGCCCCGGACATATTACAACCAACTTCGACACGGTTGGCTCCGTCGTAGTAACAAGCGTAGATGCGTGATCTTAAGCATACATATTATGCTCAGCGATAATTCAGTTGATGAAATCGACAGATGCCCACCCCACTTATACTTTCGAATACCTGCAAAAAAGTCAGCAGAGTATTGACTAGAGGTGCAGTCGTCTATATCCGCAGTACGACTCCATCCCTTACCTTGGTGGGCGCTCGGCGCCTGGTTGACATCCTAAAGATAGGCCCCGATGTTGCACTCCTGGGCTTGACGTTTTAATGAAGATCTCGAGCACGCATGGACGAGCGAACCGTGGCCGCCTGCTTGCTTGCAGGACGATAGAACAGTTGCCACTGAGCGTATAACGCAGGACATTGAGATATCTCCTAGCAAATAGCCAGCTGTTTGGTTATAACCTAGTGCGAGCGTCGATCAGTATCTTTGTACGTCGGAATATTTTGTCGTCACGTACACGGTCATTGTCTGGCATCATATAGATCATTGTTAGCGAATCCAGTGATCCCAGCATATGTTAGACGGCCCTGCGTAACGAAGTTTTCCTTTCTTCCTGGGAAACCTCACTGACTTCGTTCGGCTCGCACAACAAAATGAGCAATGCTAGCTGCGCCTAGTGCAGGCCAGATTTGTACATCGTTCGTAGGGACGGGAGACGGGACCGTTCAAGCACATACCGTAAACTCTCTTACATGCATACAAGTGGTCGAAACTTTTCTTCGTTTTAAGGTTTATGTGATGCGCGGATACTCTGCAATTTCTTCTAACGGCGATGGGCGTTTGTTTAGTACTCTAAGTCACATACCCTAACGTATCCAGGGGCTTTATACGATCTACAGGGCATGAAGACGTAATGGGGACAGGAGCAGCAGACCGTCTAAACCCCTGAGACGGCACGTAGGTGCGCCCTGCTAAGACGGCTGGCGGAGGAACTTACGGCGATCAAAGAAAATAGGAGTCACGAAAGACATAATGTATCCGGCCTCTTCGTCTTTTAGTCATCATCCAATTGAGCTTAATGGGTCCCCTCCAGAACGTGCAGATTGCAGTTCGGTAGTGGGTAACATGGTGAAGAGATGAAGCGACCGAATAATATAAAGATACCCTTGGACAGTATCAACACACATTACAGAAGGGTTTCGGTCGCCTGATCTACGGCGTACTCATTCACAATATTCTTTTATGAGCGTAGTGAAAATGCCAATGTTAGTCTAGAGCGTCTAGGAGACACCGCCTCGTACAGATGTCTCACGCAATGTGCCACAGCGCATATCCGGGTAGAATGGGTTATAAACCTGAATGGGCGTTGATTATCTCAAACACGACCCCCGGAATACTACTTAGATCTCCTGAGGACTGTGGGCCGTAGCAAACGCTCCGCACATACCTTGTCCCATACCCGGGAACCTGCCTACAAATTCCTTTGTCCTATTGGACTGACATACTGTAATGATCCATTAATCTACTTCGCGGCATGGCCTACTGAGGACCCAGGAACTCGTAGAGCACCGGAAGCTGTAAGCGCGGTATTTGGTACTGAGTCTGTTAGCCCCGCTCTACTGATCCCAATCCCACGATAAATGTTAGGCGCCACTGACCATCGCAGGGAATCACCCGAAACCCATGCCATTAGATGCGTCTCATCTCTGGCCATCTATAAGCGACAGCCTGCACTTGACCAAACCATTGACAATTGGCGCGTGTCTCACGTGAGTATGACCAACAGGGGGTCTAAATAAGTCCTGTATCCGATCACTCTTGCATAAATGTGTTTGTATGCCTTGACACCTAAAGATAGTAGCCACGCCTGCCCAGGTTGTAACTAGAGATAATTTGAGTAATGGAGTTTTTGTTCCGCCAGGAGAACTGGTTGGCCGCACCGAGGGCCCCTACGGTGACAGCATCGCGTTAGGAG'/>

    <sequence taxon='98' value='TTGTAAATGAGGTTGGTACTTGAATTACCTATGTTGAGAATACAGAAGCGTTGCCCCGGACATATTACAACCAACTTCGACACGGTTGGCTCCGTCGTAGTAACAAGCGTAGATGCGTGATCTTAAGCATACATATTATGCTCAGCGATAATTCAGTTGATGAAATCGACAGATGCCCACCCCACTTATACTTTCGAATACCTGCAAAAAAGTCAGCAGAGTATTGACTAGAGGTGCAGTCGTCTATATCCGCAGTACGACTCCATCCCTTACCTTGGTGGGCGCTCGGCGCCTGGTTGACATCCTAAAGATAGGCCCCGATGTTGCACTCCTGGGCTTGACGTTTTAATGAAGATCTCGAGCACGCATGGACGAGCGAACCGTGGCCGCCTGCTTGCTTGCAGGACGATAGAACAGTTGCCACTGAGCGTATAACGCAGGACATTGAGATATCTCCTAGCAAATAGCCAGCTGTTTGGTTATAACCTAGTGCGAGCGTCGATCAGTATCTTTGTACGTCGGAATATTTTGTCGTTACGTACACGGTCATTGTCTGGCATCATATAGATCATTGTTAGCGAATCCAGTGATCCCAGCATATGTTAGACGGCCCTGCGTAACGAAGTTTTCCTTTCTTCCTGGGAAACCTCACTGACTTCGTTCGGCTCGCACAACAAAATGGGCAATGCTAGCTGCGCCTAGTGCAGGCCAGATTTGTACATCGTTTGTAGGGACGGGAGACGGGACCGTTCAAGCACATACCGTAAACTCTCTTACATGCATACAAGTGGTCGAAACTTTTCTTCGTTTTAAGGTTTATGTGATGCGCGGATACTCTGCAATTTCTTCTAACGGCGATGGGCGTTTGTTCAGTACTCTAAGTCACATACCCTAACGTATCCGGGGGCTTTATACGATCTACAGGGCATGAAGACGTAATGGGGACAGGAGCAGCAGACCGTCCAAACCCCTGAGACGGCACGTAGGTGCGCCCTGCTAAAACGGCTGGCGGAGGAACTTACGGCAATCAAAGAAAATAGGAGTCACGAAAGACATAATGTATCCGGCCTCTTCGTCTTTTAGTCATCATCCAATTGAGCTTAATGGGTCCCCTCCAGAACGTGCAGATTGCAGTTCGGTAGTGGGTAACATGGTGAAGAGATGAAGCGACAGAATAATATAAAGATACCCTTGGACAGTATCAACACACATTACAGAAGGGTTTCGGTCGCCTGATCTACGGCGTACTCATTCACAATATTCTTTTATGAGCGTAGTGAAAATGCCAATGTTAGTCTAGAGCGTCTAGGAGACACCGCCTCGTACAGATGTCTCACGCAATGTGCCACAGCGCATATCCGGGTAGAATGGGTTATAAACCTGAATGGGCGTTGATTATCTCAAACACGACCCCCGGAATACTACTTAGATCTCCTGAGGACTGTGGGCCGTAGCAAACGCTCCGCACATACCTTGTCCCATACCCGGGAACCTGCCTACAAATTCCTTTGTCCTATTGGACTGACATATTGTAATGATCCATTAATCTACTTCGCGGCATGGCCTACTGAGGACCCAGGAACTCGTAGAGCACCGGAAGCTGTAAGCGCGGTATTTGGTGCTGAGTCTGTTAGCCCCGCTCTACTGATCCCAATCCCACGATAAATGTTAGGCGCCACTGACCATCGCAAGGAATCACCCGAAACCCATGCCATTAGATGCGTCTCATCTCTGGCCATCTATAAGCGACAGCCTGCACTTGACCAAACCATTGACAATTGGCGCGTGTCTCACGTGAGTATGACCAACAGGGGGTCTAAATAAGTCCTGTATCCGATCACTCTTGCATAAATGTGTTTGTATGCCTTGACACCTAAAGATAGTAGCCACGCCTGCCCAGGTTGTAACTAGAGATAATTTGAGTAATGGAGTTTTTGTTCCGCCAGGAGAACTGGTTGGCCGCACCGAGGGCCCCTACGGTGACAGCATCGCGTTAGGCG'/>

    <sequence taxon='207' value='TTGTAAATGAGGTTGGTACTTGAATTACCTATGTTGAGAATACAGAAGCGTTGCCCCGGACATATTACAACCAACTCCGACACGGTTGGCTCCGTCGTAGTAACAAGCGTAGATGCGTGATCTTAAGCATACATATTATGCTCAGCGATAATTCAGTTGATGAAATCGACAGATGCCCACCCCACTTATACTTTCGAATACCTGCAAAAAAGTCAGCAGAGTATTGACTAGAGGTGCAGTCGTCTATATCCGCAGTACGACTCCATCCCTTACCTTGGTGGGCGCTCGGCGCCTGGTTTACATCCTAAAGATAGGCCCCGATGTTGCACTCCTGGGCTTGACGTTTTAATGAAGATCTCGAGCACGCATGGACGAGCGATCCGTGGCCGCCTGCTTGCTTGCAGGACGATAGAACAGTTGCCACTGAGCGTATAACGCAGGACATTGAGATATCTCCTAGCAAATAGCCAGCTGTTTGGTTATAACCTAGTGCGAGCGTCGATCAGTATCTTTGTACGTCGGAATATTTTGTCGTTACGTACACGGTCATTGTCTGGCATCATATAGATCATTGTTAGCGAATCCAGTGATACCAGCATATGTTAGACGGCCCTGCGTAACGAAGTTTTCCTTTCTTCCTGGGAAACCTCACTGACTTCGTTCGGCTCGCACAACAAAATGGGCAATACTAGCTGCGCCTAGTGCAGGCCAGATTTGTACATCGTTTGTAGGGACGGGAGACGGGACCGTTCAAGCACATACCGTAAACTCTCTTACATGCATACAAGTGGTCGAAACTTTTCTTCGTTTTAAGGTTTATGTGATGCGCGGATACTCTGCAATTTCTTCTAACGGCGATGGGCGTTTGTTCAGTACTCTAAGTCACATACCCTAACGTATCCGGGGGCTTTATACGATCTACAGGGCATGACGACGTAACGGGGCCAGGAGTAGCAGACCGTCCAAACCCCTGAGACGGCACGTAGGTGCGCCCTGCTAAGACGGCTGGCGGAGAAACTTACGACAATCAAAGAAAATAGGAGTCACGAAAGACATAATGTATCCGGCCTCTTCGTCTTTTAGTCATCATCCAATTGAGCTTAATAGGTCCCCTCCAGAACGTGCAGATTGCAGTTCGGTAGTGAGTAACATGGTGAAGAGATGAAGCGACAGAATAATATAAAGATACCCTTGGACAGTATCAACACACATTACAGAAGGGTTTCGGTCGCCTGATCTACGGCGCACTCATTCACAATATTCTTTTATGAGCGTAGTGAAAATGCCAATGTTAGTCTAGAGCGTCTAGGAGACACCGCCTCGTACAGATGTCTCACGCAATGTGTCACAGCGCATATCCGGGTAGAATGGGTTATAAACCTAAATGGGCGTCGATTATCTCAAACACGACCCCCGGAATACTACTTAGATCTCCTGAGGACTGTGGGCCGTAGCAAACGCTCCGCACATACCTTGTCCCATACCCGGGAACCCGCCTACAAATTCCTTTGTCCTATTGGACTGACATATTGTAATGATCCATTAATCTACTTCGCGGCATGGCCTACTGAGGACCCAGGAATTCGTAGAGCACCGGAAGCTGTAAGCGCGGTATTTGGTGCTGAGTCTGTTAACCCCGCTTTACTGATCCCAATCCCACGATAAATGCTAGGCGCCACTGACCATCGCAAGGAATCACCCGAAACCCATGCCATTAGATGCGTCTCTTCTCTGGCCATCTATAAGCGACAGCCTGCACTTGACCAAACCATCGACAATCGGCGCGTGTCTCACGTGAGTATGACCAACAGGGGGTCTAAATAAGTCCTGTATCCGATCACTCTTGCATAAATGTGTTTGTATGCCTTGACACCTAAAGATAGTAGCCACGCCTGCCCAGGTTGTAACTAGAGATAATTTGAGTAATGGAGTTTTTGTTCCACCAGGAGAACTGGTTGGCCACACCGAGGGCCCCTACGGTGACAGCATCGCGTTAGGCG'/>

    <sequence taxon='221' value='TTGTAAATGAGGTTGGTACTTGAATTACCTATGTTGAGAATACAGAAGCGTTGCCCCGGACATATTACAACCAACTCCGACACGGTTGGCTCCGTCGTAGTAACAAGCGTAGATGCGTGATCTTAAGCATACATATTATGCTCAGCGATAATTCAGTTGATGAAATCGACAGATGCCCACCCCACTTATACTTTCGAATACCTGCAAAAAAGTCAGCAGAGTATTGACTAGAGGTGCAGTCGTCTATATCCGCAGTACGACTCCATCCCTTACCTTGGTGGGCGCTCGGCGCCTGGTTTACATCCTAAAGATAGGCCCCGATGTTGCACTCCTGGGCTTGACGTTTTAATGAAGATCTCGAGCACGCATGGACGAGCGATCCGTGGCCGCCTGCTTGCTTGCAGGACGATAGAACAGTTGCCACTGAGCGTATAACGCAGGACATTGAGATATCTCCTAGCAAATAGCCAGCTGTTTGGTTATAACCTAGTGCGAGCGTCGATCAGTATCTTTGTACGTCGGAATATTTTGTCGTTACGTACACGGTCATTGTCTGGCATCATATAGATCATTGTTAGCGAATCCAGTGATACCAGCATATGTTAGACGGCCCTGCGTAACGAAGTTTTCCTTTCTTCCTGGGAAACCTCACTGACTTCGTTCGGCTCGCACAACAAAATGGGCAATACTAGCTGCGCCTAGTGCAGGCCAGATTTGTACATCGTTTGTAGGGACGGGAGACGGGACCGTTCAAGCACATACCGTAAACTCTCTTACATGCATACAAGTGGTCGAAACTTTTCTTCGTTTTAAGGTTTATGTGATGCGCGGATACTCTGCAATTTCTTCTAACGGCGATGGGCGTTTGTTCAGTACTCTAAGTCACATACCCTAACGTATCCGGGGGCTTTATACGATCTACAGGGCATGACGACGTAACGGGGCCAGGAGTAGCAGACCGTCCAAACCCCTGAGACGGCACGTAGGTGCGCCCTGCTAAGACGGCTGGCGGAGAAACTTACGACAATCAAAGAAAATAGGAGTCACGAAAGACATAATGTATCCGGCCTCTTCGTCTTTTAGTCATCATCCAATTGAGCTTAATAGGTCCCCTCCAGAACGTGCAGATTGCAGTTCGGTAGTGAGTAACATGGTGAAGAGATGAAGCGACAGGATAATATAAAGATACCCTTGGACAGTATCAACACACATTACAGAAGGGTTTCGGTCGCCTGATCTACGGCGCACTCATTCACAATATTCTTTTATGAGCGTAGTGAAAATGCCAATGTTAGTCTAGAGCGTCTAGGAGACACCGCCTCGTACAGATGTCTCACGCAATGTGTCACAGCGCATATCCGGGTAGAATGGGTTATAAACCTAAATGGGCGTCGATTATCTCAAACACGACCCCCGGAATACTACTTAGATCTCCTGAGGACTGTGGGCCGTAGCAAACGCTCCGCACATACCTTGTCCCATACCCGGGAACCCGCCTACAAATTCCTTTGTCCTATTGGACTGACATATTGTAATGATCCATTAATCTACTTCGCGGCATGGCCTACTGAGGACCCAGGAATTCGTAGAGCACCGGAAGCTGTAAGCGCGGTATTTGGTGCTGAGTCTGTTAACCCCGCTTTACTGATCCCAATCCCACGATAAATGCTAGGCGCCACTGACCATCGCAAGGAATCACCCGAAACCCATGCCATTAGATGCGTCTCTTCTCTGGCCATCTATAAGCGACAGCCTGCACTTGACCAAACCATCGACAATCGGCGCGTGTCTCACGTGAGTATGACCAACAGGGGGTCTAAATAAGTCCTGTATCCGATCACTCTTGCATAAATGTGTTTGTATGCCTTGACACCTAAAGATAGTAGCCACGCCTGCCCAGGTTGTAACTAGAGATAATTTGAGTAATGGAGTTTTTGTTCCACCAGGAGAACTGGTTGGCCACACCGAGGGCCCCTACGGTGACAGCATCGCGTTAGGCG'/>

    <sequence taxon='218' value='TTGTAAATGAGGTTGGTACTTGAATTACCTATGTTGAGAATACAGAAGCGTTGCCCCGGACATATTACAACCAACTCCGACACGGTTGGCTCCGTCGTAGTAACAAGCGTAGATGCGTGATCTTAAGCATACATATTATGCTCAGCGATAATTCAGTTAATGAAATCGACAGATGCCCACCCCACTTATACTTTCGAATACCTGCAAAAAAGTCAGCAGAGTATTGACTAGAGGTGCAGTCGTCTATATCCGCAGTACGACTCCATCCCTTACCTTGGTGGGCGCTCGGCGCCTGGTTGACATCCTAAAGATAGGCCCCGATGTTGCACTCCTGGGCTTGACGTTTTAATGAAGATCTCGAGCACGCATGGACGAGCGATCCGTGGCCGCCTGCTTGCTTGCAGGACGATAGAACAGTTGCCACTGAGCGTATAACGCAGGACATTGAGATATCTCCTAGCAAATAGCCAGCTGTTTGGTTATAACCTGGTGCGAGCGTCGATCAGTATCTTTGTACGTCAGAATATTTTGCCGTTACGTACACGGTCATTGTCTGGCATCATATAGGTCATTGTTAGCGAATCCAGTGATACCAGCATATGTTAGACGGCCCTGCGTAACGAAGTTTTCCTTTCTTCCTGGGAAACCTCACTGACTTCGTTCGGCTCGCACAACAAAATGGGCAATACTAGCTGCGCCTAGTGCAGGCCAGATTTGTACATCGTTTATAGGGACGGGAGACGGGACCGTTCAAGCACATACCGTAAACTCTCTTACATGCATACAAGTGGTCGAAACTTTTCTTCGTTTCAAGGTTTATGTGATGCGCGGATACTCTGCAATTTCTTCTAACGGCGATGGGCGTTTGTTCAGTAATCTAAGTCACATACCCTAACGTATCCGGGGGCTTTATACGATCTACAGGGCATGAAGACGTAACGGGGACAGGAGTAGCAGACCGTCCAAACCCCTGAGACGGCACGTAGGTGCGCCCTGCTAAGACGGCTGGCGGGGAAACTTACGACAATCAAAGAAAATAGGAGTCACGAAAGACATAATGTATCCGGCCTCTTCGTCTTTTAGTCATCATCCAATTGAGCTTAATGGGTCCCCTCCAGAACGTGCAGATTGCAGTTCGGTAGTGAGTAACATGGTGAAGAGATGAAGCGACAGAATAATATAAAGATACCCTTGGACCGTATCGACACACATTACAGAAGGGTTTCGGTCGCCTGATCTACGGCGCACTCATTCACAATATTCTTTTATGAGCGTAGTGAAAATGCCAATGTTAGTCTAGAGCGTCTAGGAGACACCGCCTCGTACAGATGTCTCACGCAATGTGTCACAGCGCATATCCGGGTAGAATGGGTTATAAACCTAAATGGGCGTCGATTATCTCAAACACGACCCCCGGAATACTACTTAGATCTCCTGAGGACTGTGGGCCGTAGCAAACGCTCCGCACATACCTTGTCCCATACCCGGGAACCTGCCTACAAATTCCTTTGTCCTATTGGACTGACATATTGTAATGATCCATTAACCTACTTCGCGGCATGGCCTAATGAGGACCCAGGAACTCGTAGAGCACCGGAAGCTGTAAGCGCGGTATTTGGTGCTGAGTCTGTTAACCCCGCTCTACTGATCCCAATCCCACGATAAATGCTAGGCGCCACTGACCATCGCAAGGAATCACCCGAAACCCATGCCATTAGATGCGTCTCTTCTCTGGCCATCTATAAGCGACAGCCTGCACTTGACCAAACCATTGACAATCGGCGCGTGTCTCACGTGAGTATGACCAACAGGGGGTCTAAATAAGTCCTGTATCCGATCACTCTTGCATAAATGTGTTTGTATGCCTTGACACCTAAAGATAGTAGCCACGCCTGCCCAGGTTGTAACTAGAGATAATTTGAGTAATGGAGTTTTTGTTCCACCAGGAGAACTGGTTGGCCGCACCGAGGGCCCCTACGGTGACAGCATCGCGTTAGGCG'/>

    <sequence taxon='219' value='TTGTAAATGAGGTTGGTACTTGAATTACCTATGTTGAGAATACAGAAGCGTTGCCCCGGACATATTACAACCAACTCCGACACGGTTGGCTCCGTCGTAGTAACAAGCGTAGATGCGTGATCTTAAGCATACATATTATGCTCAGCGATAATTCAGTTAATGAAATCGACAGATGCCCACCCCACTTATACTTTCGAATACCTGCAAAAAAGTCAGCAGAGTATTGACTAGAGGTGCAGTCGTCTATATCCGCAGTACGACTCCATCCCTTACCTTGGTGGGCGCTCGGCGCCTGGTTGACATCCTAAAGATAGGCCCCGATGTTGCACTCCTGGGCTTGACGTTTTAATGAAGATCTCGAGCACGCATGGACGAGCGATCCGTGGCCGCCTGCTTGCTTGCAGGACGATAGAACAGTTGCCACTGAGCGTATAACGCAGGACATTGAGATATCTCCTAGCAAATAGCCAGCTGTTTGGTTATAACCTGGTGCGAGCGTCGATCAGTATCTTTGTACGTCAGAATATTTTGCCGTTACGTACACGGTCATTGTCTGGCATCATATAGGTCATTGTTAGCGAATCCAGTGATACCAGCATATGTTAGACGGCCCTGCGTAACGAAGTTTTCCTTTCTTCCTGGGAAACCTCACTGACTTCGTTCGGCTCGCACAACAAAATGGGCAATACTAGCTGCGCCTAGTGCAGGCCAGATTTGTACATCGTTTATAGGGACGGGAGACGGGACCGTTCAAGCACATACCGTAAACTCTCTTACATGCATACAAGTGGTCGAAACTTTTCTTCGTTTTAAGGTTTATGTGATGCGCGGATACTCTGCAATTTCTTCTAACGGCGATGGGCGTTTGTTCAGTAATCTAAGTCACATACCCTAACGTATCCGGGGGCTTTATACGATCTACAGGGCATGAAGACGTAACGGGGACAGGAGTAGCAGACCGTCCAAACCCCTGAGACGGCACGTAGGTGCGCCCTGCTAAGACGGCTGGCGCGGAAACTTACGACAATCAAAGAAAATAGGAGTCACGAAAGACATAATGTATCCGGCCTCTTCGTCTTTTAGTCATCATCCAATTGAGCTTAATGGGTCCCCTCCAGAACGTGCAGATTGCAGTTCGGTAGTGAGTAACATGGTGAAGAGATGAAGCGACAGAATAGTATAAAGATACCCTTGGACCGTATCGACACACATTACAGAAGGGTTTCGGTCGCCTGATCTACGGCGCACTCATTCACAATATTCTTTTATGAGCGTAGTGAAAATGCCAATGTTAGTCTAGAGCTTCTAGGAGACACCGCCTCGTACAGATGTCTCACGCAATGTGTCACAGCGCATATCCGGGTAGAATGGGTTATAAACCTAAATGGGCGTCGATTATCTCAAACACGACCCCCGGAATACTACTTAGATCTCCTGAGGACTGTGGGCCGTAGCAAACGCTCCGCACATACCTTGTCCCATACCCGGGAACCTGCCTACAAATTCCTTTGTCCTATTGGACTGACATATTGTAATGATCCATTAACCTACTTCGCGGCATGGCCTAATGAGGACCCAGGAACTCGTAGAGCACCGGAAGCTGTAAGCGCGGTATTTGGTGCTGAGTCTGTTAACCCCGCTCTACTGATCCCAATCCCACGATAAATGCTAGGCGCCACTGACCATCGCAAGGAATCACCCGAAACCCATGCCATTAGATGCGTCTCTTCTCTGGCCATCTATAAGCGACAGCCTGCACTTGACCAAACCATTGACAATCGGCGCGTGTCTCACGTGAGTATGACCAACAGGGGGTCTAAATAAGTCCTGTATCCGATCACTCTTGCATAAATGTGTTTGTATGCCTTGACACCTAAAGATAGTAGCCACGCCTGCCCAGGTTGTAACTAGAGATAATTTGAGTAATGGAGTTTTTGTTCCACCAGGAGAACTGGTTGGCCGCACCGAGGGCCCCTACGGTGACAGCATCGCGTTAGGCG'/>

    <sequence taxon='67' value='TTGTAAATGAGGTTGGTACTTGAATTACCTATGTTGAGAATACAGGAGCGTTGCCCCGGACATATTACAACCAACTCCGACACGGTTGGCTCCGTCGTAGTAACAAGCGTAGATGCGTGATCTTAAGCATACATATTATGCCCAGCGATAATTCAGTTGGTGAAATCGACAGATGCCCACCCCACTTATACTTTCGAATACCTGCAAAAAAGTCAGCAGAGTATTGACTAGAGGTGCAGTCGTCTATATCCGCGGTACGACTCCATCCCTTACCTTGGTGGGCGCTCGGCGCCTGGTTGACATCCTAAAGATAGGCCCCGATGTTGCACTCCTGGGCTTGACGTTTTAATGAAGATCTCGAGCACGCATGGACGAGCGATCCGTGGCCGCCTGCTTGCTTGCAGGACGATAGAACAGTTGCCACTGAGCGTATAACGCAGGACATTGAGATGTCTCCTAGCAAATAGCCAGCTGTTTGGTTATAACCTAGTGCGAGCGTCGATCAGTATCTTTGTACGTCGGAATATTTTGTCGTTACGTACACGGTCATTGTCTGGCATCATATAGATCATTGTTAGCGAATCCAGTGATCCCAGCATATGTTAGACGGCCCTGCGTAACGAAGTTTTCCTTTCTTCCTGGGAAACCTCACTGACTTCGTTCGGCTCGCACAACAAAATGGGCAATACTAGCTGTGCCTAGTGCAGGCCAGATTTGTACATCGTTTGTAGCGACGGGAGACGGGACCGTTCAAGCACATACCGTAAACTCTCTTACATGCATACAAGTGGTCGAAACTTTTCTTCGTTTTAAGGTTTATGTGATGCGCGGATACTCTGCAATTTCTTCTAACGGCGATGGGCGTTTGTTCAGTACTCTAAGTCACATACCCTAACGTATCCGGGGGCTTTATACGATTTACAAGGCATGAAGACGTAATGGGGACAGGAGTAGCAGACCGTCCAAACCCCTGAGACGGCACGTAGGTGCGCCCTGCTAAGACGGCTGGCGGAGAAACTTACGACAATCAAAGAAAATAGGAGTCACGAAAGACATAATGTATCCGGCCTCTTCGTCTTTTAGTCATCATCCAATTGAGCTTAATGGGTCCCTTCCAGAACGTGCAGATTGCAGTTCGGTAGTGAGTAACATGGTGAAGAGATGAAGCGACAGAATCATATAAAGATACCCTTGGACAGTATCAACACACATTACAGAAGGGTTTCGGTCGCCTGATCTACGGCGTACTCATTCACAATATTCTTTTATGAGCGTAGTGAAAATGCCAATGTTAGTCTAGAGCGTATAGGAGACACCGCCTTGTACAGATGTCTCACGCAATGTGCCACAGCGCATATCCGGGTAGAATGGGTTATAAACCTGAATGGGCGTCGATTATCTCAAACACGACCCCCGGAATACTACTTAGATCTCCTGAGGACTGTGGGCCGTAGCAAACGCCCCGCAAATACCTTGTCCCATACCCGGGAACCTGCCTACAAATTCCTTTGTCCTATTGGACTGACACATTGTAATGATCCATTAATCTACTTCGCGGCATGGCCTACTGAGGACCCAGGAACTCGTAGAGCACCGGAAGCTGTAAGCGCGGTATTTGGTGCTGAGTCCGTTAACCCCGCTCTACTGATCCCAATCCCACGATAAATGCTAGGCGCCACTGACCATCGTAAGGAATCACCCGAAACCCATGCCATTAGATGCGTCTCTTCTCTGGCCATCTATAAGCGACAGCCTGCATTTGACCAAACCATTGACAATCGGCGCGTGTCTCACGTGAGTATGACCAACAGGGGGTCTAAATAAGTCCTGTGTCCGATCACTCTTGCATAAATGTGTTTGTATGCCTTGACACCTAAAGATAGTAGCCACGCCTGCCCAGGTTGTAACTAGAGATAATTTGAGTAATGGAGTTTTTGTTCCACCAGGAGAACTGGTTGGCCGCACCGAGGGCCCCTACGGTGACAGCATCGCGTTAGGCG'/>

    <sequence taxon='75' value='TTGTAAATGAGGTTGGTACTTGAATTACCTATGTTGAGAATACAGGAGCGTTGCCCCGGACATATTAAAACCAACTCCGACACGGTTGGCTCCGTCGTAGTAACAAGCGTAGATGCGTGATCTTAAGCATACATATTATGCCCAGCGATAATTCAGTTGGTGAAATCGACAGATGCCCACCCCACTTATACTTTCGAATACCTGCAAAAAAGTCAGCAGAGTATTGACTAGAGGTGCAGTCGTCTATATCCGCGGTACGACTCCATCCCTTACCTTGGTGGACGCTCGGCGCCTGGTTGACATCCTAAAGATAGGCCCCGATGTTGCACTCCTGGGCTTGACGTTTTAATGAAGATCTCGAGCACGCATGGACGAGCGATCCGTGGCCGCCTGCTTCCTTGCAGGACGATAGAACAGTTGCCACTGCGCGTATAACGCAGGACATTGAGATGTCTCCTAGCAAATAGCCAGCTGTTTGGTTATAACCTAGTGCGAGCGTCGATCAGTATCTTTGTACGTCGGAATATTTTGTCGTTACGTACACGGTCATTGTCTGGCATCATATAGATCATTGTTAGCGAATCCAGTGATCCCAGCATATGTTAGACGGCCCTGCGTAACGGAGTTTTCCTTTCTTCCTGGGAAACCTCACTGACTTCGTTCGGCTCGCACAACAAAATGGGCAATACTAGCTGTGCCTAGTGCAGGCCAGATTTGTACATCGTTTGTAGCGACGGGAGACGGGACCGTTCAAGCACATACCGTAAACTCTCTTACATGCATACAAGTGGTCGAAACTTTTCTTCGTTTTAAGGTTTATGTGATGCGCGGATACTCTGCAATTTCTTCTAACGGCGATGGGCGTTTGTTCAGTACTCTAAGTCACATACCCTAACGTATCCGGGGGCTTTATACGATTTACAAGGCATGAAGACGTAATGGGGACAGGAGTAGCAGACCGTCCAAACCCCTGAGACGGCACGTAGGTGCGCCCTGCTAAGACGGCTGGCGGAGAAACTTACGACAATCAAAGAAAATAGGAGTCACGAAAGACATAATGTATCCGGCCTCTTCGTCTTTTAGTCATCATCCAATTGAGCTTAATGGGTCCCTTCCAGAACGTGCAGATTGCAGTTCGGTAGTGAGTAACATGGTGAAGAGATGAAGCGACAGAATCATATAAAGATACCCTTGGACAGTATCAACACACATTACAGAAGGGTTTCGGTCGCCTGATCTACGGCGTACTCATTCACAATATTCTTTTATGAGCGTAGTGAAAATGCCAATGTTAGTCTAGAGCGTATAGGAGACACCGCCTTGTACAGATGTCTCACGCAATGTGCCACAGCGCATATCCGGGTAGAATGGGTTATAAACCTGAATGGGCGTCGATTATCTCAAACACGACCCCCGGAATACTACTTAGATCTCCTGAGGACTGTGGGCCGTAGCAAACGCCCCGCAAATACCTTGTCCCATACCCGGGAACCTGCCTACAAATTCCTTTGTCCTATTGGACTGACACATTGTAATGATCCATTAATCTACTTCGCGGCATGGCCTACTGAGGACCCAGGAACTCGTAGAGCACCGGAAGCTGTAAGCGCGGTATTTGGTGCTGAGTCCGTTAACCCCGCTCTACTGATCCCAATCCCACGATAAATGCTAGGCGCCACTGACCATCGTAAGGAATCACCCGAAACCCATGCCATTAGATGCGTCTCTTCTCTGGCCATCTGTAAGCGACAGCCTGCATTTGACCAAACCATTGACAATCGGCGCGTGTCTCACGTGAGTATGACCAGCAGGGGGTCTAAATAAGTCCTGTGTCCGATCACTCTTGCATAAATGTGTTTGTATGCCTTGACACCTAAAGATAGTAGCCACGCCTGCCCAGGTTGTAACTAGAGATAATTTGAGTAATGGAGTTTTTGTTCCACCAGGAAAACTGGTTGGCCGCACCGAGGGCCCCTACGGTGACAGCATCGCGTTAGGCG'/>

    <sequence taxon='149' value='TTGTAAATGAGGTTGGTACTTGAATTACCTATGTTGAGAATACAGGAGCGTTGCCCCGGACATATTAAAACCAACTCCGACACGGTTGGCTCCGTCGTAGTAACAAGCGTAGATGCGTGATCTTAAGCATACATATTATGCCCAGCGATAATTCAGTTGGTGAAATCGACAGATGCCCACCCCACTTATACTTTCGAATACCTGCAAAAAAGTCAGCAGAGTATTGACTAGAGGTGCAGGCGTCTATATCCGCGGTACGACTCCATCCCTTACCTTGGTGGACGCTCGGCGCCTGGTTGACATCCTAAAGATAGGCCCCGATGTTGCACTCCTGGGCTTGACGTTTTAATGAAGATCTCGAGCACGCATGGACGAGCGATCCGTGGCCGCCTGCTTCCTTGCAGGACGATAGAACAGTTGCCACTGCGCGTATAACGCAGGACATTGAGATGTCTCCTAGCAAATAGCCAGCTGTTTGGTTATAACCTAGTGCGAGCGTCGATCAGTATCTTTGTACGTCGGAATATTTTGTCGTTACGTACACGGTCATTGTCTGGCATCATATAGATCATTGTTAGCGAATCCAGTGATCCCAGCATATGTTAGACGGCCCTGCGTAACGGAGTTTTCCTTTCTTCCTGGGAAACCTCACTGACTTCGTTCGGCTCGCACAACAAAATGGGCAATACTAGCTGTGCCTGGTGCAGGCCAGATTTGTACATCGTTTGTAGCGACGGGAGACGGGACCGTTCAAGCACATACCGTAAACTCTTTTACATGCATACAAGTGGTCGAAACTTTTCTTCGTTTTAAGGTTTATGTGATGCGCGGATACTCTGCAATTTCTTCTAACGGCGATGGGCGTTTGTTCAGTACTCTAAGTCACATACCCTAACGTATCCGGGGGCTTTATACGATTTACAAGGCATGAAGACGTAATGGGGACAGGAGTAGCAGACCGTCCAAACCCCTGAGACGGCACGTAGGTGCGCCCTGCTAAGACGGCTGGCGGAGAAACTTACGACAATCAAAGAAAATAGGAGTCAAGAAAGACATAATGTATCCGGCCTCTTCGTCTTTTAGTCATCATCCAATTGAGCTTAATGGGTCCCTTCCAGAACGTGCAGATTGCAGTTCGGTAGTGAGTAACATGGTGAAGAGATGAAGCGACAGAATCATATAAAGACACCCTTGGACAGTATCAACACACATTACAGAAGGGTTTCGGTCGCCTGATCTACGGCGTACTCATTCACAATATTCTTTTATGAGCGTAGTGAAAATGCCAATGTTGGTCTAGAGCGTATAGGAGACACCGCCTTGTACAGATGTCTCACGCAATGTGCCACAGCGCATATCCGGGTAGAATGGGTTATAAACCTGAATGGGCGTCGATTATCTCAAACACGACCCCCGGAATACTACTTAGATCTCCTGAGGACTGTGGGCCGTAGCAAACGCCCCGTAAATACCTTGTCCCATACCCGGGAACCTGCCTACAAATTCCTTTGTCCTATTGGACTGACACATTGTAATGATCCATTAATCTACTTCGCGGCATGGCCTACTGAGGACCCAGGAACTCGTAGAGCACCGGAAGCTGTAAGCGCGGTATTTGGTGCTGAGTCCGTTAACCCCGCTCTACTGATCCCAATCCCACGATAAATGCTAGGCGCCACTGACCATCGTAAGGAATCACCCGAAACCCATGCCATTAGATGCGTCTCTTCTCTGGCCATCTGTAAGCGACAGCCTGCATTTGACCAAACCATTGACAATCGGCGCGTGTCTCACGTGAGTATGACCAGCAGGGGGTCTAAATAAGTCCTGTGTCCGATCACTCTTGCATAAATGTGTTTGTATGCCTTGACACCTAAAGATAGTAGCCACGCCTGCCCAGGTTGTAACTAGAGATAATTTGAGTAATGGAGTTTTTGTTCCACCAGGAAAACTGGTTGGCCGCACCGAGGGCCCCTACGGTGACAGCATCGCGTTAGGCG'/>

    <sequence taxon='1' value='TTGTGAATGAGGTTGGTACTTGAATTACCTATGTTGAGAATACAGGAGCGTTGCCCCGGACATATTACAACCAACTCCAACACGGTTGGTTCCGTCGTAGTAACAAGCGTAGATGCGTGATCTTAGGCATACATATTATGCTTAGCGATAATTCAGTTGATGAAATCGACAGATGCCCACCCCACTTATACTTTCGAATACCTGCAAAAAAGTCAGCAGAGTACTGACTAGAGGTGCAGTGGTCTATATCCGCAGTACGACTCCATCCCTTACCTTGGTGGGCGCTCGGCGCCTGGTTGACATCCTAAAGATAGGCCCCGATGTTGCACTCCTGGGCTTGTCGTTTTAATGAAGATCTCGAGCACGCATGGACGAGCGATCCGTGGCCGCCTGCTTGCTTGCAGGACGATAGAACAGTTCCCACTGAGCGCATAACGCAGGACATTGAGATATCTCCTAGCAAATAGCCAGCTGTTTGGTTATAACATAGTGCGAGCGTCGATCAGTATCTTTGTACGTCGGAATATTTTGTCGTTACGTACACGGTCATTGTCTGGCATCATATAGATCATTGTTAGCGAATCCCGTGATCCCAGCATATGTTAGACGGCCCTGCATAACGAAGTTTTCCTTTCTTCCTGGGAAACCTCACTGACTTCGTTCGGCTCGCACAACAAAATGGGCGATACTAGCTGTGCCTAGTGCAGGCCAGATTTGTACGTCGTTTGTAGGGACAGGAGACGGGACCGTTCGAGCACATACCGTAAACTCTCTTACATGCATACAAGTGGTCGAAACTTTTCTTCGTTTTAAGGTTTATGTGATGCGCGGATACTCTGCAATTTCTTCTAACGGCGATGGGCGTTTGTTCAGTACTCTAAGTCACATACCCTAACGTATCCGGGGGCTTTATACGATCTACAGGGCATGAAGACGTAATGGGGACAGGAGTAGCAGACCGTCCAAACCCCCGAGTCGGCACGTAGGTGCGCCCTGCTAAGACGGCTGGCGGAAAAACTTACGACAATCAAAGAAAATGGGAGTCACGAAAGACATAATGTATCCGGCCTCTTCGTCTTTTAGTCATCATCCAATTGAGTTTAATAGGTCCCTTCCAGAACGTGCAGATTGCAATTCGGTAGTGAGTAACATGGTGAAGAGATGAAGCGACAGAATAATATAAAGATACCCTTGGACAGTATCAACACACATTACAGAAGGGTTTCGGTCGCCTGATCTACGGCGTACTTATTCACAATATTCTTTTATGAGCGCAGTGAAAATGCCAATGTTAGTCTAGAGCGTATAGGAGACACCGCCACGTAAAGATGTCTCACGCAATGTGCCACAGCGCATATCCGGGTAGAATGGGTTATAAACCTGAATGGGCGTCGATTATCTCAAACACGACCCCCGGAATACTACTTAGATCTCCTGAGGACTGTGGGCCGTAGCAAACGCTCCGCACATACCTTGTCCCATACACGGGAACCTGCCTACAAATTCCTTCGTCCTATTGGACTGACATATTATAATGATCCATTAATCTACTTCGCGGCATGGCCTACTGAGGACCCAGGAACTCGTAGAGCACCGGAAGCTGTAAGCGCGGTATTTGGTGCTGAGTCTGTTAACCCCGCTCTACTGATCCCAATCCCATAACAAATGCTAGGCGCCACTGACCATCGCAAGGAATCACCCGAAACCCATGCCATTAGATGCGTCTCTTCTCTGGCCATCTATAAGCGACAGCCTGCACTTGACCAAACCATTGACAATCGGCGCGTGTCTCACGTGAGTATGACCAACAGGGGGTCTAAATAAGTCCTGTATCCGATCACTCTCGCATAAATGTGTTTGTATGCCTTGACACCTAAAGATAGTAGCCACGCCTGCCCAGGTTGTAACTAGCGATAATTTGAATAATGGAGTTTTTGTTCCACCAGGAGAACTGGTTGGCCGCACCGAGGGCCCCTACGGTGACAGCATCGCGTTAGGCG'/>

    <sequence taxon='44' value='TTGTGAATGAGGTTGGTACTTGAATTACCTATGTTGAGAATACAGGAGCGTTGCCCCGGACATATTACAACCAACTCCAACACGGTTGGTTCCGTCGTAGTAACAAGCGTAGATGCGTGATCTTAGGCATACCTATTATGCTTAGCGATAATTAAGTTGATGAAATCGACAGATGCCCACCCCACTTATACTTTCGAATACCTGCAAAAAAGTCAGCAGAGTACTGACTAGAGGTGCAGTGGTCTATATCCGCAGTACGACTCCATCCCTTACCTTGGTGGGCGCTCGGCGCCTGGTTGACATCCTAAAGATAGGCCCCGATGTTGCACTCCTGGGCTTGTCGTTTTAATGAAGATCTCGAGCACGCATGGACGAGCGATCCGTGGCCGCCTGCTTGCTTGCAGGACGATAGAACAGTTCCCACTGAGCGCATAACGCAGGACATTGAGATATCTCTTAGCAAATAGCCAGCTGTTTGGTTATAACATAGTGCGAGCGTCGATCAGTATCTTTGTACGTCGGAATATTTTGTCGTTACGTACACGGTCATTGTCTGGCATCATATAGATCATTGTTAGCGAATCCCGTGATTCCAGCATATGTTAGACGGCCCTGCATAACGAAGTTTTCCTTTCTTCCTGGGAAACCTCACTGACTTCGTTCGGCTCGCACAACAAAATGGGCAATACTAGCTGTGCCTAGTGCAGGCCAGATTTGTACGTCGTTTGTAGGGACAGGAGACGGGACCGTTCGAGCACATACCGTAAACTCTCTTACATGCATACAAGTGGTCGAAACTTTTCTTCGTTTTAAGGTTTATGTGATGCGCGGATACTCTACAATTTCTTCTAACGGCGATGGGCGTTTGTTCAGTACTCTAAGTCACATACCCTAACGTATCCGGGGGCTTTATACGATCTACAGGGCATGAAGACGTAATGGGGACGGGAGTAGCAGACCGTCCAAACCCCCGAGTCGGCACGTAGGTGCGCCCTGCTATGACGGCTGGCGGAAAAACTTACGACAATCAAAGGAAATGGGAGTCACGAAAGACATAATGTATCCGGCCTCTTCGTCTTTTAGTCATCATCCAATTGAGTTTAATAGGTCCCTTCCAGAACGTGCAGATTGCAATTCGGTAGTGAGTAACACGGTGAAGAGATGAAGCGACAGAATAATATAAAGATACCCTTGGACAGTATCAACACACATTACAGAAGGGTTTCGGTCGCCTGATCTACGGCGTACTTATTCACAATATTCTTTTATGAGCGCAGTGAAAATGCCAATGTTAGTCTAGAGCGTATAGGAGACACCGCCACGTAAAGATGTCTCACGCAAGGTGCCACAGCGCATATCCGGGTAGAATGGGTTATAAACCTGAATGGGCGTCGATTATCTCAAACACGACCCCCGGAATGCTACTTAGATCTCCTGAGGACTGTGGGCCGTAGCAAACGCTCCGCACATACCTTGTCCCATACACGGGAACCTGCCTACAAATTCCTTCGTCCTATTGGACTGACATATTATAATGATCCATTAATCTACTTCGCGGCATGGCCTACTGAGGACCCAGGAACTCGTAGAGCACCGGAAGCTGTAAGCGCGGTATTTGGTGCTGAGTCTGTTAACCCCGCTCTACTGATCCCAATCCCATAACAAATGCTAGGCGCCACTGACCATCGCAAGGAATCACCCGAAACCCATGCCATTAGATGCGTCTCTTCTCTGGCCATCTATAAGCGACAGCCTGCACTTGACCAAACCATTGACAATCGGCGCGTGTCTCACGTGAGTATGACCAACAGGGGGTCTAAATAAGTCCTGTATCCGATCACTCTCGCATAAATGTGTTTGTATGCCTTGACACCTAAAGATAGTAGCCACGCCTGCCCAGGTTGTAACTAGCGATAATTTGAATAATGGAGTTTTTGTTCCACCAGGAGAACTGGTTGGCCGCACCGAGGGCCCCTACGGTGACAGCATCGCGTTAGGCG'/>

    <sequence taxon='246' value='TTGTGAATGAGGTTGGTACTTGAATTACCTATGTTGAGAATACAGGAGCGTTACCCCGGACATATTACAACCAACTCCAACACGGTTGGTTCCGTCGTAGTAACAAGCGTAGGTGCGTGATCTTAGGCATACCTATTATGCTTAGCGATAATTAAGTTGATGAAATCGACAGATGCCCACCCCACTTATACTTTCGAATACCTGCAAAAAAGTCAGCAGAGTACTGACTAGAGGTGCAGTGGTCTATATCCGCAGTACGACTCCATCCCTTACCTTGGTGGGCGCTCGGCGCCTGGTTGACATCCTAAAGATAGGCCCCGATGTTGCACTCCTGGGCTTGTCGTTTTAATGAAGATCTCGAGCACGCATGGACGAGCGATCCGTGGCCGCCTGCTTGCTTGCAGGACGATAGAACAGTTCCCACTGAGCTCATAACGCAGGACATTGAGATATCTCTTAGCAAATAGCCAGCTGTTTGGTTATAACATAGTGCGAGCGTCGATCAGTATCTTTGTACGTCGGAATATTTTGTCGTTACGTACACGGTCATTGTCTGGCATCATATAGATCATTGTTAGCGAATCCCGTGATTCCAGCATATGTTAGACGGCCCTGCATAACGAAGTTTTCCTTTCTTCCTGGGAAACCTCACTGACTTCGTTCGGCTCGCACAACAAAATGGGCAATACTAGCTGTGCCTAGTGCAGGCCAGATTTATACGTCGTTTGTAGGGACAGGAGACGAGACCGTTCGAGCACATACCGTAAACTCTCTTACATGCATACAAGTGGTCGAAACTTTTCTTCGTTTTAAAGTTTATGTGATGCGCGGATACTCTACAATTTCTTCTAACGGCGATGGGCGTTTGTTCAGTACTCTAAGTCACATACCCTAGCGTATCCGGGGGCTTTATACGATCTACAGGGCATGAAGACGTAATGGGGACGGGAGTAGCAGACCGTCCAAACCCCCGAGTCGGCACGTAGGTGCGCCCTGCTATGACGGCTGGCGGAAAAACTTACGACAATCAAAGGAAATGGGAGTCACGAAAGACATAATGTATCCGGCCTCTTCGTCTTTTAGTCATCATCCAATTGAGTTTAATAGGTCCCTTCCAGAACGTGCAGATTGCAATTCGGTAGTGAGTAACACGGTGAAGAGATGAAGCGACAGAATAATATAAAGATACCCTTAGACAGTATCAACACACATTACAGAAGGGTTTCGGTCGCCTGATCTACGGCGTACTTATTCACAATATTCTTTTATGAGCGCAGTGAAAATGCCAATGTTAGTCTAGAGCGTATAGGAGACACCGCCACGTAAAGATGTCTCACGCAAGGTGCCACAGCGCATATCCGGGTAGAATGGGTTATAAACCTGAATGGGCGTCGATTATCTCAAACACGACCCCCGGAATGCTACTTAGATCTCCTGAGGACTGTGGGCCGTAGCAAACGCTCCGCACATACCTTGTCCCATACACGGGAACCTGCCTACAAATTCCTTCGTCCTATTGGACTGACATATTATAATGATCCATTAATCTACTTCGCGGCATGGCATACTGAGGACCCAGGAACTCGTAGAGCACCGGAAGCTGTAAGCGCGGTATTTGGTGCTGAGTCTGTTAACCCCGCTCTACTGATCCCAATCCCATAACAAATGCTAGGCGCCACTGACCATCGCAAGGAATCACCCGAAACCCATGCCATTAGATGCGTCTCTTCTCTGGCCATCTATAAGCGACAGCCTGTACTTGACCAAACCATTGACAATCGGCGCGTGTTTCACGTGAGTATGACCAACAGGGGGTCTAAATAAGTCCTGTATCCGATCACTCTCGCATAAATGTGTTTGTATGCCTTGACACCTAAAGATAGTAGCCACGCCTGCCCAGGTTGTAACTAGCGATAATTTGAATAATGGAGTTTTTGTTCCACCAGGAGAACTGGTTGGCCGCACCGAGGGCCCCTACGGTGACAGCATCGCGTTAGGCG'/>

    <sequence taxon='226' value='TTGTGAATGAGGTTGGTACTTGAATTACCTATGTTGAGAATACAGGAGCGTTGCCCCGGACATATTAAAACCAACTCCAACACGGTTGGTTCCGTCGTAGTAACAAGCGTAGATGCGTGATCTTAGGCATACCTATTATGCTTAACGATAATTTAGTTGATGAAATCGACAGATGCCCACCCCACTTATACTTTCGAATACCTGCAAAAAAGTCAGCAGAGTACTGACTAGAGGTGCAGTGGTCTATATCCGCAGTACGACTCCATCCCTTACCTTGGTGGGCGCTCGGCGCCTGGTTGACATCCTAAAGATAGGCCCCGATGTTGCACTCCTGGGCTTGTCGCTTTAATGAAGATCTCGAGCACGCCTGGACGAGCGATTCGTGGCCGCCTGCTTGCTTGCAGGACGATAGAACAGTTCCCACTGAGCGCATAACGCAGGACATTGAGATATCTCCTAGCAAATAGCCAGCTGTTTGGTTATAACATAGTGCGAGCGTCGATCAGTATCTTTGTACGTCGGAATATCTTGTCGTTACGTACACGGTCATTGTCTGGCATCATATAGATCATTGTTAGCGAATCCCGTGATCCCAGCATATGTTAGACGGCCCTGCATAACGAAGTTTTCCTTTCTTCCTGGGAAACCTCACTGACTTCGTTCGGCTCGCACAACAAAATGGGCGATACTAGCTGTGCCTAGTGCAGGCCAGATTTGTACGTCGTTTGTAGGGACAGGAGACGGGACCGTTCGAGCACATACCGTAAACTCTCTTACGTGCATACAAGTGGCCGAAACTTTTCTTCGTTTTAAGGTTTATGTGATGCGCGGATACTCTGCAATTTCTTCTAACGGCGATGGGCGTTTGTTCGGTACTCTAAGTCACATACCCTAACGTATCCGGGGGCTTCATACGATCTACAGGGCATGAAGACGTAATGGGGACGGGAGCAGCAGACCGTCCAAACCCCCGAGTCGGCACGTAGGTACGCCCTGCTATGACGGCTGGCGGAAAAACTTACGACAATCAAAGAAAATGGGAGTCACGAAAGACATAATGTGTCCGGCCTTTTCGTCTTTTAGTCATCATCCAATTGAGTTTAATAGGTCCCTTCCAGAACGTGCAGATTGCAATTCGGTAGTGAGTAACATGGTGCAGAGATGAAGCGACAGAATAATATAAAGATACCCTTGGACAATATCAACACACATTACAGAAGGGTTTCGGTCGCCTGATCTACGGCGTACTTATTCACAATATTCTTTCATGAGCGCAGTGAAAATGCCAATGTTAGTCTAGAGCGTATAGGAGACACCGCCACGTAAAGATGTCTCACGCAATGTGCCACAGCGCATATCCGGGTAGAATGGGTTATAAACATGAATGGGCGTCGATTATCTCAAACACGACCCCCGGAATACTACTTAGATCTCCTGAGGGCTGTGGGCCGTAGCAAACGCTCCGCACATACCTTGTCCCATACACGGGAACCTGCCTACAAATTCCTTCGTCCTATTGGACTGACATATTATAATGATCCATTAATCTACTTCGCGGCATGGCCTACTGAGGACCCAGGAACTCGTAGAGCACCGGAAGCTGTAAGCGCGGTATTTGGTGCTGAGTCTGTTAACCCCGCTCTACTGATCCCAATCCCATAACAAATGCTAGGCGCCACTGACCATCGCAAGGAATCACCCGAAACCCATGCCATTAGATGCGTCTCTTCTCTGGCCATCTATAAACGACAGCCTTCACTTGACCAAACCATTGACAATCGGCGCGTGTCTCACGTGAGTATGACCAACAGGGGGTCTAAATAAGTCCTGTATCCGATCACTCTCGCATAAATGTGTTTGTATGCCTTGACACCTAAAGATAGTAGCCACGCCTGCCCAGGTTGTAACTAGCGATAATTTGAATAATGGAGTTTTTGTTCCACCAGGAGAACTGGTTGGCCGCACCGAGGGCCCCTACGGTGACAGCATCGCGTTAGGCG'/>

    <sequence taxon='52' value='TTGTGAATGAGGTTGGTACTTGAATTACCTATGTTGAGAATACAGGAGCGTTGCCCCGGACATATTACAACCAACTCCAACACGGTTGGTTCCGTCGTAGTAACAAGCGTAGATGCGTGATCTTAGGCATACCTATTATGCTTAGCGATAATTCAGTTGATGAAATCGACAGATGCCCACCCCACTTATACTTTCGAATACCTGCAAAAAAGTCAGCAGAGTACTGACTAGAGGTGCAGTGGTCTATATCCGCAGTACGACTCCATCCCTTACCTTGGTGGGCGCTCGGCGCCTGGTTGACATCCTAAAGATAGGCCCCGATGTTGCACTCCTGGGCTTGTCGTTTTAATGAAGATCTCGAGCACGCATGGACGAGCGATCCGTGGCCGCCTGCTTGCTTGCAGGACGATAGAACAGTTCCCACTGAGCGCATAACGCAGGACATTGAGATATCTCCTAGCAAATAGCCAGCTGTTTGGTTATAACATAGTGCGAGCGTCGATCAGTATCTTTGTACGTCGGAATATTTTGTCGTTACGTACACGGTCATTGTCTGGCATCATATAGATCATTGTTAGCGAATCCCGTGATCCCAGCATATGTTAGACGGCCCTGCATAACGAAGTTTTCCTTTCTTCCTGGGAAACCTCACTGACTTCGTTCGGCTCGCACAACAAAATGGGCGATACTAGCTGTGCCTAGTGCAGGCCAGATTTGTACGTCGTTTGTAGGGACAGGAGACGGGACCGTTCGAGCACATACCGTAAACTCTCTTACATGCATACAAGTGGTCGAAACTTTTCTTCGTTTTAAGGTTTATGTGATGCGCGGATACTCTGCAATTTCTTCTAACGGCGATGGGCGTTTGTTCAGCACTCTAAGTCACATACCCTAACGTATCCGGGGGCTTTATACGATCTACAGGGCATGAAGACGTAATGGGGACGGGAGTAGCAGACCGTCCAAACCCCCGAGTCGGCACGTAGGTGCGCCCTGCTATGACGGCTGGCGGAAAAACTTACGACAATCAAAGAAAATGGGAGTCACGAAAGACATAATGTATCCGGCCTCTTCGTCTTTTAGTCATCATCCAATTGAGTTTAATAGGTCCCTTCCAGAACGTGTAGATTGCAATTCGGTAGTGAGTAACATGGTGAAGAGATGAAGCGACAGAATAATATAAAGATACCCTTGGACAGTATCAACACACATTACAGAAGGGTTTCGGTCGCCTGATCTACGGCGTACTTATTCACAATATTCTTTTATGAGCGCAGTGAAAATGCCAATGTTAGTCTAGAGCGTATAGGAGACACCGCCACGTAAAGATGTCTCACGCAATGTGCCACAGCGCATATCCGGGTAGAATGGGTTATAAACCTGAATGGGCGTCGATTATCTCAAACACGACCCCCGGAATACTACTTAGATCTCCTGAGGACTGTGGGCCGTAGCAAACGCTCCGCACATACCTTGTCCCATACACGGGAACCTGCCTACAAATTCCTTCGTCCTATTGGACTGACATATTATAATGATCCATTAATCTACTTCGCGGCATGGCCTACTGAGGACCCAGGAACTCGTAGAGCACCGGAAGCTGTAAGCGCGGTATTTGGTGCTGAGTCTGTTAACCCCGCTCTACTGATCCCAATCCCATAACAAATGCTAGGCGCCACTGACCATCGCAAGGAATCACCCGAAACCCATGCCATTAGATGCGTCTCTTCTCTGGCCATCCATAAGCGACAGCCTGCACTTGACCAAACCATTGACAATCGGCGCGTGTCTCACGTGAGTATGACCAACAGGGGGTCTAAATAAGTCCTGTATCCGATCACTCTCGCATAAATGTGTTTGTATGCCTTGACACCTAAAGATAGTAGCCACGCCTGCCCAGGTTGTAACTAGCGATAATTTGAATAATGGAGTTTTTGTTCCACCAGGAGAACTGGTTGACCGCACCGAGGGCCCCTACGGTGACAGCATCGCGTTAGGCG'/>

    <sequence taxon='53' value='TTGTGAATGAGGTTGGTACTTGAATTACCTATGTTGAGAATACAGGAGCGTTGCCCCGGACATATTACAACCAACTCCAACACGGTTGGTTCCGTCGTAGTAACAAGCGTAGATGCGTGATCTTAGGCATACCTATTATGCTTAGCGATAATTCAGTTGATGAAATCGACAGATGCCCACCCCACTTATACTTTCGAATACCTGCAAAAAAGTCAGCAGAGTACTGACTAGAGGTGCAGTGGTCTATATCCGCAGTACGACTCCATCCCTTACCTTGGTGGGCGCTCGGCGCCTGGTTGACATCCTAAAGATAGGCCCCGATGTTGCACTCCTGGGCTTGTCGTTTTAATGAAGATCTCGAGCACGCATGGACGAGCGATCCGTGGCCGCCTGCTTGCTTGCAGGACGATAGAACAGTTCCCACTGAGCGCATAACGCAGGACATTGAGATATCTCCTAGCAAATAGCCAGCTGTTTGGTTATAACATAGTGCGAGCGTCGATCAGTATCTTTGTACGTCGGAATATTTTGTCGTTACGTACACGGTCATTGTCTGGCATCATATAGATCATTGTTAGCGAATCCCGTGATCCCAGCATATGTTAGACGGCCCTGCATAACGAAGTTTTCCTTTCTTCCTGGGAAACCTCACTGACTTCGTTCGGCTCGCACAACAAAATGGGCGATACTAGCTGTGCCTAGTGCAGGCCAGATTTGTACGTCGTTTGTAGGGACAGGAGACGGGACCGTTCGAGCACATACCGTAAACTCTCTTACATGCATACAAGTGGTCGAAACTTTTCTTCGTTTTAAGGTTTATGTGATGCGCGGATACTCTGCAATTTCTTCTAACGGCGATGGGCGTTTGTTCAGCACTCTAAGTCACATACCCTAACGTATCCGGGGGCTTTATACGATCTACAGGGCATGAAGACGTAATGGGGACGGGAGTGGCAGACCGTCCAAACCCCCGAGTCGGCACGTAGGTGCGCCCTGCTATGACGGCTGGCGGAAAAACTTACGACAATCAAAGAAAATGGGAGTCACGAAAGACATAATGTATCCGGCCTCTTCGTCTTTTAGTCATCATCCAATTGAGTTTAATAGGTCCCTTCCAGAACGTGTAGATTGCAATTCGGTAGTGAGTAACATGGTGAAGAGATGAAGCGACAGAATAATATAAAGATACCCTTGGACAGTATCAACACACATTACAGAAGGGTTTCGGTCGCCTGATCTACGGCGTACTTATTCACAATATTCTTTTATGAGCGCAGTGAAAATGCCAATGTTAGTCTAGAGCGTATAGGAGACACCGCCACGTAAAGATGTCTCACGCAATGTGCCACAGCGCATATCCGGGTAGAATGGGTTATAAACCTGAATGGGCGTCGATTATCTCAAACACGACCCCCGGAATACTACTTAGATCTCCTGAGGACTGTGGGCCGTAGCAAACGCTCCGCACATACCTTGTCCCATACACGGGAACCTGCCTACAAATTCCTTCGTCCTATTGGACTGACATATTATAATGATCCATTAATCTACTTCGCGGCATGGCCTACTGAGGACCCAGGAACTCGTAGAGCACCGGAAGCTGTAAGCGCGGTATTTGGTGCTGAGTCTGTTAACCCCGCTCTACTGATCCCAATCCCATAACAAATGCTAGGCGCCACTGACCATCGCAAGGAATCACCCGAAACCCATGCCATTAGATGCGTCTCTTCTCTGGCCATCTATAAGCGACAGCCTGCACTTGACCAAACCATTGACAATCGGCGCGTGTCTCACGTGAGTATGACCAACAGGGGGTCTAAATAAGTCCTGTATCCGATCACTCTCGCATAAATGTGTTTGTATGCCTTGACACCTAAAGATAGTAGCCACGCCTGCCCAGGTTGTAACTAGCGATAATTTGAATAATGGAGTTTTTGTTCCACCAGGAGAACTGGTTGACCGCACCGAGGGCCCCCACGGTGACAGCATCGCGTTAGGCG'/>

    <sequence taxon='89' value='TTGTGAATGAGGTTGGTGCTTGAATTGCCTATGTTGAGAATACAGGAGCGTTGCCCCGGACATATTACAACCAACTCCAACACGGTTGGTTCCGTCGTAGTAACAAGCGTAGATGCGTGATCTTAGGCATACCTATTATGCTTAGCGATAATTCAGTTGATGAAATCGACAGATGCCCACCCCACTTATACTTTCGAATACCTGCAAAAAAGTCAGCAGAGTACTGACTAGAGGTGCAGTGGTCTATATCCGCAGTACGACTCCATCCCTTACCTTGGTGGGCGCTCGGCGCCTGGTTGACATCCTAAAGATAGGCCCCGATGTTGCACTCCTGGGCTTGTCGTTTTAATGAAGATCTCGAGCCCGCATGGACGAGCGATCCGTGGCCGCCTGCTTGCTTGCAGGACGATAGAACAGTTCCCACTGAGCGCATAACGCAGGACATTGAGATATCTCCTAGCAAATAGCCAGCTGTTTGGTTATAACATAGTGCGAGCGTCGATCAGTATCTTTGTACGTCGGAATATTTTGTAGTTACGTACACGGTCATTGTCTGGCATCATATAGATCATTGTTAGCGAATCCCGTGATCCCAGCATATGTTAGACGGCCCTGCATAACGAAGTTTTCCTTTCTTCCTGGGAAACCTCACTGACTTCGTTCGGCTCGCACAACAAAATGGGCGATACTAGCTGTGCCTAGTGCAGGCCAGATTTGTACGTCGTTTGTAGGGACAGGAGACGGGACCGTTCGAGCACATACCGTCAACTCTCTTACATGCATACAAGTGGTCGAAACTTTTCTTCATTTTAAGGTTTATGTGATGCGCGGATACTCTGCAATTTCTTCTAACGGCGATGGGCGTTTGTTCAGCACTCTAAGTCACATACCCTAACGTATCCGGGGGCTTTATACGATCTACAGGGCATGAAGACGTAATGGGGACGGGAGTGGCAGACCGTCCAAACCCCCGAGTCGGCACGTAGGTGCGCCCTGCTATGACGGCTGGCGGAAAAACTTACGACAATCAAAGAAAATGGGAGTCACGAAAGACATAATGTATCCGGCCTCTTCGTCTTTTAGTCATCATCCAATTGAGTTTAATAGGTCCCTTCCAGAACGTGTAGATTGCAATTCGGTAGTGAGTAACATGGTGAAGAGATGAAGCGACAGAATAATATAAAGATACCCTTGGACAGTATCAACACACATTACAGAAGGGTTTCGGTCGCCTGATCTACGGCGTACTTATTCACAATATTCTTTTATGAGCGCAGTGAAAATGCCAATGTTAGTCTAGAGCGTATAGGAGACACCGCCACGTAAAGATGTCTCACGCAATGTGCCACAGCGCATATCCGGGTAGAATGGGTTATAAACCTGAATGGGCGTCGATTATCTCAAACACGACCCCCGGAATACTACTTAGATCTCCTGAGGACTGTGGGCCGTAGCAAACGCTCCGCACATACCTTGTCCCATACACGGGAACCTGCCTACAAATTCCTTCGTCCTATTGGACTGACATATTATAATGATCCATTAATCTACTTCGCGGCATGGCCTACTGAGGACCCAGGAACTCGTAGAGCACCGGAAGCTGTAAGCGCGGTATTTGGTGCTGAGTCTGTTAACCCCGCTCTACTGATCCCAATCCCATAACAAATGCTAGGCGCCACTGACCATCGCAAGGAATCACCCGAAACCCATGCCATTAGATGCGTCTCTTCTCTGGCCATCTATAAGCGACAGCCTGCACTTGACCAAACCATTGACAATCGGCGCGTGTCTCACGTGAGTATGACCAACAGGGGGTCTAAATAAGTCCTGTATCCGATCACTCTCGCATAAATGTGTTTGTATGCCTTGACACCTAAAGATAGTAGCCACGCCTGCCCAGGTTGTAACTAGCGATAATTTGAATAATGGAGTCTTTGTTCCACCAGGAGAACTGGTTGACCGCACCGAGGGCCCCCACGGTGACAGCATCGCGTTAGGCG'/>

    <sequence taxon='90' value='TTGTGAATGAGGTTGGTACTTGAATTGCCTATGTTGAGAATACAGGAGCGTTGCCCCGGACATATTACAACCAACTCCAACACGGTTGGTTCCGTCGTAGTAACAAGCGTAGATGCGTGATCTTAGGCATACCTATTATGCTTAGCGATAATTCAGTTGATGAAATCGACAGATGCCCACCCCACTTATACTTTCGAATACCTGCAAAAAAGTCAGCAGAGTACTGACTAGAGGTGCAGTGGTCTATATCCGCAGTACGACTCCATCCCTTACCTTGGTGGGCGCTCGGCGCCTGGTTGACATCCTAAAGATAGGCCCCGATGTTGCACTCCTGGGCTTGTCGTTTTAATGAAGATCTCGAGCCCGCATGGACGAGCGATCCGTGGCCGCCTGCTTGCTTGCAGGACGATAGAACAGTTCCCACTGAGCGCATAACGCAGGACATTGAGATATCTCCTAGCAAATAGCCAGCTGTTTGGTTATAACATAGTGCGAGCGTCGATCAGTATCTTTGTACGTCGGAATATTTTGTCGTTACGTACACGGTCATTGTCTGGCATCATATAGATCATTGTTAGCGAATCCCGTGATCCCAGCAGATGTTAGACGGCCCTGCATAGCGAAGTTTTCCTTTCTTCCTGGGAAACCTCACTGACTTCGTTCGGCTCGCACAACAAAATGGGCGATACTAGCTGTGCCTAGTGCAGGCCAGATTTGTACGTCGTTTGTAGGGACAGGAGACGGGACCGTTCGAGCACATACCGTCAACTCTCTTACATGCATACAAGTGGTCGAAACTTTTCTTCGTTTTAAGGTTTATGTGATGCGCGGATACTCTGCAATTTCTTCTAACGGCGATGGGCGTTTGTTCAGCACTCTAAGTCACATACCCTAACGTATCCGGGGGCTTTATACGATCTACAGGGCATGAAGACGTAATGGGGACGGGAGTGGCAGACCGTCCAAACCCCCGAGTCGGCACGTAGGTGCGCCCTGCTATGACGGCTGGCGGAAAAACTTACGATAATCAAAAAAAATGGGAGTCACGAAAAACATAATGTATCCGGCCTCTTCGTCTTTTAGTCATCATCCAATTGAGTTTAATAGGTCCCTTCCAGAACGTGTAGATTGCAATTCGGTAGTGAGTAACATGGTGAAGAGATGAAGCGACAGAATAATATAAAGATACCCTTGGACAGTGTCAACACACATTACAGAAGGGTTTCGGTCGCCTGGTCTACGGCGTACTTATTCACAATATTCTTTTATGAGCGCAGTGAAAATGCCAATGTTAGTCTAGAGCGTATAGGAGACACCGCCACGTAAAGATGTCTCACGCAATGTGCCACAGCGCATATCCGGGTAGAATGGGTTATAAACCTGAATGGGCGTCGATTATCTCAAACGCGACCCCCGGAATACTACTTAGATCTCCTGAGGACTGTGGGCCGTAGCAAACGCTCCGCACATACCTTGTCCCATACACGGGAACCTGCCTACAAATTCCTTCGTCCTATTGGACTGACATATTATAATGATCCATCAATCTACTTCGCGGCATGGCCTACTGAGGACCCAGGAACTCGTAGAGCACCGGAAGCTGTAAGCGCGGTATTTGGTGCTGAGTCTGTTAACCCCGCTCTACTGATCCCAATCCCATAACAAATGCTAGGCGCCACTGACCATCGCAAGGAATCACCCGAAACCCATGCCATTAGATGCGTCTCTTCTCTGGCCATCTATAAGCGACAGCCTGCACTTGACCAAACCATTGACAATCGGCGCGTGTCTCACGTGAGTATGACCAACAGGGGGTCTAAATAAGTCCTGTATCCGATCACTCTCGCATAAATGTGTTTGTATGCCTTGACACCTAAAGATAGTAGCCACGCCTGCCCAGGTTGTAACTAGCGATAATTTGAATAATGGAGTCTTTGTTCCACCAGGAGAACTGGTTGACCGCACCGAGGGCCCCCACGATGACAGCATCGCGTTAGGCG'/>

    <sequence taxon='9' value='TTGTGAATGAGGTTGGTACTTGAATTACCTATGTTGAGAATACAGGAGCGTTGCCCCGGACATATTACAACCAACTCCAACACGGTTGGTTCCGTCGTAGTAACAAGCGTAGATGCGTGATCTTAGGCATACATATTATGCTTAGCGATAATTCAGTTGATGAAATCGACAGATGCCCACCCCACTTATACTTTCGAATACCTGCAAAAAAGTCAGCAGAGTACTGACTAGAGGTGCAGTGGTCTATATCCGCAGTACGACTCCATCCCTTACCTTGGTGGGCGCTCGGCGCCTGGTTGACATCCTAAAGATAGGCCCCGATGTTGCACTCCTGGGCTTGTCGTTTTAATGAAGATCTCGAGCACGCATGGACGAGCGATCCGTGGCCGCCTGCTTGCTTGCAGGACGATAGAACAGTTCCCACTGAGCGCATAACGCAGGACATTGAGATATCTCCTAGCAAATAGCCAGCTGTTTGGTTATAACATAGTGCGAGCGTCGATCAGTATTTTTGTACGTCGGAATATTTTGTCGTTACGTACACGGTCATTGTCTGGCATCATATAGATCATTGTTAGCCAATCCAGTGATCCCAGCATATGTTAGACGGCCCTGCATAACGAAGTTTTCCTTTCTTCCTGGGAAACCTCACTGACTTCGTTCGGCTCGCACAACAAAATGGGCGATACTAGCTGTGCCTAGTGCAGGCCAGATTTGTACATCGTTTGTAGGGACAGGAGACGGGACCGTTCGAGCACATACCGTAAACTCTCTTACATGCATACAAGTGGTCGAAACTTTTCTTCGTTTTAAAGTTTATGTGATGCGCGGATACTCTGCAATTTCTTCTAACGGCGATGGGCGTTTGTTCAGTACTCTAAGTCACATACCCTAACGTATCCGGGGGCTTTATACGATCTACAGGGCATGAAGACGTAATGGGGACAGGAGTAGCAGGCCGTCCAAACCCCCGAGACGGCACGTAGGTGCGCCCTGCTAAGACGGCTGGCGGAAAAACTTACGACAATCAAAGAAAATAGGAGTCACGAAAGACATAATGTATCCGGCCTCTTCGTCTTTTAGTCATCATCCAATTGAGTTTAATGGGTCCCTTCCAGAACGTGCAGATTGCAATTCGGTAGTGAGTAACATGGTGAAGAGATGAAGCGACAGAATAATATAAAGATACCCTTGGACAGTATCAACACACATTACAGAAGGGTTTCGGTCGCCTGATCTACGGCGTACTTATTCACAATATTCTTTTATGAGCGTAGTGAAAATGCCAATGTTAGTCTAGAGCGTATAGGAGACAACGCCACGTAAGGATGTCTCACGCAATGTGCCACAGCGCATATCCGGGTAGAATGGGTTATAAACCTGAATGGGCGTCGATTATCTCAAACACGACCCCCGGAATACTACTTAGATCTCCTGAGGACTGTGGGCCGTAGCAAACGCTCCGCACATACCTTGTCCCATACACGGGAACCTGCCTACAAATTCCTTCGTCCTATTGGACTGACATATTGTAATGATCCATTAATCTACTTCGCGGCATGGCCTACTGAGGACCCAGGAACTCGTAGAGCACCGGAAGCTGTAAGCGCGGTATTTGGTGCTGAGTCTGTTAACCCCGCTCTACTGATCCCAATCCCACAATAAATGCTAGGCGCCACTGACCATCGCAAGGAATCACCCGAAACCCATGCCATTAGATGCGTCTCTTCTCTGGCCATCTATAAGCGACAGCCTGCACTTGACCAAACCATTGACAATCGGCGCGTGTCTCACGTGAGTATGACCAACAGGGGGTCTAAATAAGTCCTGTATCCGATCACTCTCGCATAAATGTGTTTGTATGCCTTGACACCTAAAGATAGTAGCCACGACTGCCCAGGTTGTAACTAGCGATAATTTGAATAATGGAGTTTTTGTTCCACCAGGAGAACTGGTTGGCCGCACCGAGGGCCCCTACGGTGACAGCATCGCGTTAGGCG'/>

    <sequence taxon='96' value='TTGTGAATGAGGTTGGTACTTGAATTACCTATGTTGAGAATACAGGAGCGTTGCCCCGGACATATTACAACCAACTCCAACACGGTTGGTTCCGTCGTAGTAACAAGCGTAGATGCGTGATCTTAGGCATATATATTATGCTTAGCGATAATTCAGTTGATGAAATCGACAGATGCCCACCCCACTTATACTTTCGAATACCTGCAAAAAAGTCAGCAGAGTACTGACTAGAGGTGCAGTGGTCCATATCCGCAGTACGACTCCATCCCTTACCTTGGTGGGCGCTCGGCGCCTGGTTGACATCCTAAAGATAGGCCCCGATATTGCACTCCTGGGCTTGTCGTTTTAATGAAGATCTCGAGCACGCATGGACGAGCGATCCGTGGCCGCCTGCTTACTTGCAGGACGATAGAACAGTTCCCTCTGGGCGCATAACGCAGGACATTGAGATATCTCTTAGCAAATAGCCAGCTGTTTGGTTATAACATAGTGCGAGCGTCGATCAGTATTTTTGTACGTCGGAATATTTTGTCGTTACGTACACGGTCATTGTCTGGCATCATATAGATCATTGTTAGCCAATCCAGTGATCCCAGCATATGTTAGACGGCCCTGCATAACGAAGTTTTCCTTTCTTCCGGGGAAACCTCACTGACTTCGTTCGGCTCGCACAACAAAATGGGCGATACTAGCTGTGCCTAGTGCAGGCCAGATTTGTACATCGTTTGTAGGGACAGGAGACGGGACCGTTCGAGCACATACCGTAAACTCTCTTACATGCATACAAGTGGTCGAAACTTTTCTTCGTTTTAAAGTTTATGTGATGCGCGGATACTCTGCAGTTTCTTCTAACGGCGACGGGCGTTTGTTCAGTACTCTAAGTCACATACCCTAACGTATCCGGGGGCTTTATACGATCTACAGGGCATGAAGACGTGATGGGGACAGGAGTAGCAGGCCGTCCAAACCCCCGAGACGGCACGTAGATGCACCCTGCTAAGACGGCTGGCGGAAAAACTTACGACAATCAAAGAAAATAGGAGTCACGAAAAACATAATGTATCCGGCCTCTTCGTCTTTTAGTCATCATCCAATTGAGTTTAATGGGTCCCTTCCAGAACGTGCAGATTGCAATTCGGTAGTGAGTAACATGGTGAAGAGATGAAGCGACAGAATAATATAAAGATACCCTTGGACAGTATCAACACACATTACAGAAGGGTTTCGGTCGCCTGATCTACGGCGTACTTATTCACAATATTCTTTTATGAGCGTAGTGAAAATGCCAATGTTAGTCTAGAGCATATAGGAGACAACGCCCCGTAAGGATGTCTCACGCAATGTGCCACAGCGCATATCCGGGTAGAATGGGTTATAAACCTAAATGGGCGTCGATTATCTCAAACACGACCCCCGGAATACTACTTAGATCTCCTGAGGACTGTGGGCCGTAGCAAACGCTCCGCAGATACCTTGTCCCATACACGGGAACCTGCCTACAAATTCCTTCGTCCTATTGGACTGACATATTGTAATGATCCATTAATCTACTTCGCGGCATGGCCTACTGAGGACCCAGGAACTCGTAGAGCACCGGAAGCTGTAAGCGCGGTATTTGGTGCTGAGTCTGTTAACCCCGCTCTACTGATCCCAATCCCACAATAAATGCTAGGCGCCACTGACCATCGCAAGGAATCACCCGAAACCCATGCCATTAGATGCGTCTCCTCTCTGGCCATCTATAAGCGACAGCCTGCACTTGACCAAACCATTGACAATCGGCGCGTGTCTCACGTGAGTATGACCAACAGGGGGTCTAAATAAGTCCTGTATCCGATCACTCTCGCATAAATGTGTTTGTATGCCTTGACACCTAAAGATAGTAGCCACGACTGCCCAGGTTGTAACTAGCGATAATTTGAATAATGGAGTTTTTGTTCCTCCAGGAGAACTGGTTGGCCGCACCGAGGGCCCCTACGGTGCCAGCATCGCGTTAGGCG'/>

    <sequence taxon='103' value='TTGTGAATGAGGTTGGTACTTGAATTACCTATGTTGAGAATACAGGAGCGTTGCCCCGGACATATTACAACCAACTCCAACACGGTTGGTTCCGTCGTAGTAACAAGCGTAGATGCGTGATCTTAGGCATATATATTATGCTTAGCGATAATTCAGTTGATGAAATCGACAGATGCCCACCCCACTTATACTTTCGAATACCTGCAAAAAAGTCAGCAGAGTACTGACTAGAGGTGCAGTGGTCCATATCCGCAGTACGACTCCATCCCTTACCTTGGTGGGCGCTCGGCGCCTGGTTGACATCCTAAAGATAGGCCCCGATATTGCACTCCTGGGCTTGTCGTTTTAATGAAGATCTCGAGCACGCATGGACGAGCGATCCGTGGCCGCCTGCTTACTTGCAGGACGATAGAACAGTTCCCTCTGGGCGCATAACGCAGGACATTGAGATATCTCTTAGCAAATAGCCAGCTGTTTGGTTATAACATAGTGCGAGCGTCGATCAGTATTTTTGTACGTCGGAATATTTTGTCGTTACGTACACGGTCGTTGTCTGGCATCATATAGATCATTGTTAGCCAATCCAGTGATCCCAGCATATGTTAGACGGCCCTGCATAGCGAAGTTTTCCTTTCTTCCGGGGAAACCTCACTGACTTCGTTCGGCTCGCACAACAAAATGGGCGATACTAGCTGTGCCTAGTGCAGGCCAGATTTTTACATCGTTTGTAGGGACAGGAGACGGGACCGTTCGAGCACATACCGTAAACTCTCTTACATGCATACAAGTGGTCGAAACTTTTCTTCGTTTTAAAGTTTATGTGATGCGCGGATACTCTGCAGTTTCTTCTAACGGCGACGGGCGTTTGTTCAGTACTCTAAGTCACATACCCTAACGTATCCGGGGGCTTTATACGATCTACAGGGCATGAAGACGTGATGGGGACAGGAGTAGCAGGCCGTCCAAACCCCCGAGACGGCACGTAGATGCACCCTGCTAAGACGGCTGGCGGAAAAACTTACGACAATCAAAGAAAATAGGAGTCACGAAAAACATAATGTATCCGGCCTCTTCGTCTTTTAGTCATCATCCAATTGAGTTTAATGGGTCCCTTCCAGAACGTGCAGATTGCAATTCGGTAGTGAGTAACATGGTGAAGAGATGAAGCGACAGAATAATATAAAGATATCCTTGGACAGTATCAACACACATTACAGAAGGGTTTCGGTCGCCTGATCTACGGCGTACTTATTCACAATATTCTTTTATGAGCGTAGTGAAAATGCCAATGTTAGTCTAGAGCATATAGGAGACAACGCCCCGTAAGGATGTCTCACGCAATGTGCCACAGCGCATATCCGGGTAAAATGGGTTATAAACCTAAATGGGCGTCGATTATCTCAAACACGACCCCCGGAATACTACTTAGATCTCCTGAGGACTGTGGGCCGTAGCAAACGCTCCGCAGATACCTTGTCCCATACACGGGAACCTGCCTACAAATTCCTTCGTCCTATTGGACTGACATATTGTAATGATCCATTAATCTACTTCGCGGCATGGCCTATTGAGGACCCAGGAACTCGTAGAGCACCGGAAGCTGTAAGCGCGGTATTTGGTGCTGAGTCTGTTAACCCCGCTCTACTGATCCCAATCCCACAATAAATGCTAGGCGCCACTGATCATCGCAAGGAATCACCCGAAACCCATGCCATTAGATGCGTCTCCTCTCTGGCCATCTATAAGCGACAGCCTGCACTTGACCAAACCATTGACAATCGGCGCGTGTCTCACGTGAGTATGACCAACAGGGGGTCTAAATAAGTCCTGTATCCGATCACTCTCGCATAAATGTGTTTGTATGCCTTGACACCTAAAGATAGTAGCCACGACTGCCCAGGTTGTAACTAGCGATAATTTGAATAATGGAGTTTTTGTTCCTCCAGAAGAACTGGTTGGCCGCACCGAGGGCCCCTACGGTGCCAGCATCGCGTTAGGCG'/>

    <sequence taxon='202' value='TTGTGAATGAGGTTGGTACTTGAATTACCTATGTTGAGAATACAGGAGCGTTGCCCCGGACATATTACAACCAACTCCAACACGGTTGGTTCCGTCGTAGTAACAAGCGTAGATGCGTGATCTTATGCATATATATTATGCTTAGCGATAATTCAGTTGATGAAATCGACAGATGCCCACCCCACTTATACTTTCGAATACCTGCAAAAAAGTCAGCAGAGTACTGACTAGAGGTGCAGTGGTCCATATCCGCAGTACGACTCCATCCCTTACCTTGGTGGGCGTTCGGCGCCTGGTTGACATCCTAAAGATAGGCCCCGATATTGCACTCCTGGGCTTGTCGTTCTAATGAAGATCTCGAGCACGCATGGACGAGCGATCCGTGGCCGCCTGCTTACTTGCAGGACGATAGAACAGTTCCCTCTGGGCGCATAACGCAGGACATTGAGATATCTCTTAGCAAATAGCCAGCTGTTTGGTTATAACATAGTGCGAGCGTCGATCAGTATTTTTGTACGTCGGAATATTTTGTCGTTACGTACACGGTCATTGTCTGGCATCATATAGATCATTGTTAGCCAATCCAGTGATCCCAGCATATGTTAGACGGCCCTGCATAACGAAGTTTTCCTTTCTTCCGGGGAAACCTCACTGACTTCGTTCGGCTCGCACAACAAAATGGGCGATACTAGCTGTGCCTAGTGCAGGCGAGATTTGTACATCGTTTGTAGGGACAGGAGACGGGAGCGTTCGAGCACATACCGTAAACTCTCTTACATGCATACAAGTGGTCGAAACTTTTCTTCGTTTTAAAGTTTATGTGATGCGCGGATACTCTGCAGTTTCTTCTAACGGCGACGGGCGTTTGTTCAGTACTCTAAGTCACATACCCTAACGTATCCGGGGGCTTTATACGATCTACAGGGCATGAAGACGTGATTGGGACAGGAGTAGCAGGCCGTCCAAACCCCCGAGACGGCGCGTAGGTGCACCCTGCTAAGACGGCTGGCGGAAAAACTTACGACAATCAAAGAAAATAGGGGTCACGAAAAACATAATGTATCCGGCCTCTTCGTCTTTTAGTCATCATCCAATTGAGTTTAATGGGTCCCTTCCAGAACGTGCAGATTGCAATTCGGTAGTGAGTAACATGGTGAAGAGATGAAGCGACAGAATAATATAAACATGCCCTTGGACAGTATCAACACACATTACAGAAGGGTTTCGGTCGCCTGATCTACGGCGAACTTATTCACAATATTCTTTTATGAGCGTAGTGAAAATGCCAATGTTAGTCTAGAGCATATAGGAGACAACGCCCCGTAAGGATGTCTCACGCAATGTGCCACAGCGCATATCCGGGTAGAATGGGTTATAAACCTAAATGGGCGTCGATTATCTCAAACACGACCCCCGGAATACTACTTAGATCTCCTGAGGACTGTGGGCCGTAGCAGACGCTCCGCAGATACCTTGTCCCATACACGGGAACCGGCCTACAAATTCCTTCGTCCTATTGGACTGACATATTGTAATGATCCATTAATCTACTTCGCGGCATGGCCTACTGAGGACCCAGGAACTCGTAGAGCACCGGAAGCTGTAAGCGCGGTATTTGGTGCTGAGTCTGTTAACCCCGCTCTACTGATCCCAATCCCACAATAAATGCTAGGCGCCACTGACCATCGCAAGGAATCACCCGAAACCCATGCCATTAGATGCGCCTCCTCTCTGGCCATCTATAAGCGACAGCCTGCACTTGACCAAACCATTGACAATCGGCGCGTGTCTCACGTGAGTATGACCAACAGGGGGTCTAAATAAGTCCTGTATCCGATCACTCTCGCATAAATGTGTTTGTATGCCTTGACACCTAAAGGTAGTAGCCACGACTGCCCAGGTTGTAACTAGCGATAATTTGAATAATGGAGTTTTTGTTCCTCCAGGAGAACTGGCTGGCCGCACCAAGGGCCCCTACGGTGCCAGCATCGCGTTAGGCG'/>

    <sequence taxon='164' value='TTGTGAATGAGGTTGGTACTTGAATTACCTATGTTGAGAATACAGGAGCGTTGCCCCGGACATATTACAACCAACTCCAACACGGTTGGTTCCGTCGTAGTAACAAGCGTAGATGCGTGATCTTAGGCATATATATTATGCTTAGCGATAATTCAGTTGATGAAATCGACAGATGCCCACCCCACTTATACTTTCGAATACCTGCAAAAAAGCCAGCAGAGTACTGACTAGAGGTGCAGTGGTCCATATCCGCAGTACGACTCCATCCCTTACCTTGGTGGGCGCTCGGCGCCTGGTTGACATCCTAAAGATAGGCCCCGCTATTGCACTCCTGGGCTTGTCGTTTTAATGAAGATCTCGAGCACGCATGGACGAGGGATCCGTGGCCGCCTGCTTACTTGCAGGACGATAGAACAGTTCCCTCTGGGCGCATAACGCAGGACATTGAGATATCTCCTAGCAAATAGCCAGCTGTTTGGTTATAACATAGTGCGAGCGTCGATCAGTATTTTTGTATGTCGGAATATTTTGTCGTTACGTACACGGTCATTGTCTGGCATCATATAGATCATTGTTAGCCAATCCAGTGATCCCAGCATATGTTAGACGGCCCTGCATAACGAAGTTTACCTTTCTTCCGGGGAAACCTCACTGACTTCGTTCGGCTCGCACAACAAAATGGGCGATACTAGCTGTGCCTAGTGCAGGCCAGATTTGTACATCGTTTGTAGGGACAGGAGACGGGACCGTTCGAGCACATACCGTAAACTCTCTTACATGCATACAAGTGGTCGAAACTTTTCTTCGTTTTAAAGTTTATGTGATGCGCGGATACGCTGCAGTTTCTTCTAACGGCGACGGGCGTTTGTTCAGTACTCTAAGTCACATACCCTAACGTATCCGGGGGCTTTATACGATCTACAGGGCATGAAGACGTAATGGGGACAGGAGTAGCAGGCCGTCCAAACCCCCGAGACGGCACGTAGGTGCACCCTGCTAAGACGGCTGGCGGAAAAACTTACGACAATCAAAGAAAATAGGAGTCACGAAAAACATAATGTATCCGGCCTCTTCGTCTTTTAGTCATCCTCCAATTGAGTTTAATGGGTCCCTTCCAGAACGTGCAGATTGCAATTCGGTAGTGAGTAACATGGTGAAGAGATGAAGCGACAGAATAATATAAAGATACCCTTGGACAGTATCAACACACATTACAGAAGGGTCTCGGTCGCCTGATCTACGGCGTACTTATTCACAATATTCTTTTATGAGCGTAGTGAAAATGCCAATGTTAGTCTAGAACATATAGGAGACAACGCCCCGTAAGGATGTCTCACGCAATGTGCCACAGCGCATATCCGGGTAGAATGGGTTATAAACCTAAATGGGCGTCGATTATCTCAGACACGACCCCCGGAATACTACTTAGATCTCCTGAGGACTGTGGGCCGTAGCAAACGCTCCGCACATACCTTGTCCCATATACGGGAACCTGCCTACAAATTCCTTCGTCCTATTGGACTGACATATTGTCATGATCCATTAATCTACTTCGCGGCATGGCCTACTGAGGACCCAGGAACTCGTAGAGCACCGGAAGCTGTAAGCGCGGTATTTGGTGCTGAGTCTGTTAACCCCGCTCTACTGATCCCAATCCCACAATAAATGCTAGGCGCCACTGACCATCGCAAGGAATCACCCGAAACCCATGCCATTAGATGCGTCTCCTCTCTGGCCATCTATAAGCGAGAGCCTGCACTTGACCAAACCATTGACAATCGACGCGTGTCTCACGTGAGTATGACCAACAGGGGGTCTAAATAAGTCCTGTATCCGATCACTTTCGCATAAATGTGTTTGTATGCCTTGACACCTAAAGATAGTAGCCACGACTGCCCAGGTTGTAACTAGCGATAATTTGAATAATGGAGTTTTTGTACCTCCAGGAGAACTGGTTGGCCGCACCGAGGGCCCCTACGGTGCCAGCATCGCGGTAGGCG'/>

    <sequence taxon='248' value='TTGTGAATGAGGTTGGTACTTGAATTACCTATGTTGAGAATACAGGAGCGTTGCCCCGGACATATTACAACCAACTCCAACACGGTTGGTTCCGTCGTAGTAACAAGCGTAGATGCGTGATCATAGGCATACATATTATGCTTAGCGATAATTAAGTTGATGAAATCGACAGATGCCCACCCCACTTATACTTTCGAATACCTGCAAAAAAGTCAGCAGAGTACTGATTAGAGGTGCAGTGGTCTATATCCGCAGTACGACTCTATCCCTTACCTTGGTGGGCGCTCGGCGCCTGGTTGACATCCTAAAGATAGGCCCCGATGTTGCACTCCTGGGCTTGTCGTTTGAATGAAGATCTCGAGCACGCATGGACGAGCGATCCGTGGCCGCCTGCTTGCTTGCAGGACGATAGAACAGTTCCCACTGAGCGCATAACGCAGGACATTGAGATATCTCCTAGCAGATGGCCAGCTGTTTGGTTATAACATAGTGCGCGCGTCGATCAGTATTTTTGTACGTCGGAATATTTTGTCGTTACGTACACGGTCATTGTCTGGCGTCATATAGATCATTGTTAGCCAATCCAGTGATCCCAGCATATGTTAGACGGCCCTGCATAACGAAGTTTTCCTTTCTTCCTGGGAAACCTCACTGACTTCGTTCGGCTCGCACAACAAAATGGGCGATACTAGCTGTGCCTAGTGCAGGCCAGATTTGTACATCGTTTGTAGGGACAGGAGACGGGACCGTTCGAGCATATACCGTAAACTCTCTTACATGCATACAAGTGGTCGAAACTTTTCTTCGTTTTAAAGTTTATGTGATGCGCGGATACTCTGCAATTTCTTCTAACGGCGACGGGCGTTTGTTCAGTACTCTAAGTCACATACCCTAACGCATCCGGGGGCTTTATACGATCTACAGGGCATGAAGACGTAATGGGGACAGGAGTAGCAGGCCGTCCAAACCCCCGAGACGGCACGTAGGTGCGCCCTGCTAAGACGGCTGGCGGAAAAACTTACGACAATCAAAGAAAATAGGAGTCATGAAAGACATAATGTATCCGGCCTCTTCGTCTTTTAGTCATCATCCAATTGAGTTTAATGGGTCCCTTCCAGAACGTGCAGATTGCAATTCGGTAGTGAGTAACATGGTGAAGAGATGAAGCGACAGAATAATATAAAGATACCCTTGGACAGTATCAACACACATTACAGAAGGGTTTCGGTCGCCTGATCTACGGCGTACTTATTCACAATATTCTTTTGTGAGAGTAGTGAAAATGCCAATGTTAGTCTAGAGCGTCTAGGAGACAACGCCACGTAAGGATGTCTCACACAATGTGCCACAGCGCATATCCGGGTAGAATGGGTTATAAACCTGAATGGGCGTCGATTATCTCAAACACGACCCCCGGAATACTACTTAGATCTCCTGAGGACTGTGGGCCGTAGCAAACGCTCCGCACATACCTTGTCCCATACACGGGGACCTGCCTACAAATTCCTTCGTCCTATTGGACTGACATATTGTAATGATCCATTAATCTACTTCGCGGCATGGCCCACTGCGGACCCAGGAACTCGTAGAGCACCGGAAGCTGTAAGCGCGGTATTTGGTGCTGAGTCTGTTAACCCCGCTCTACTGATCCCAATCCCACAATAAATGCTAGGCGCCACTGACCATCGCAAGGAATCACCCGAAACCCATGCCATTAGGTGCGTTTCTTCTCTGGCCACCTATAAGCGACAGCCTGCACTTGACCAAACCATTGACAATCGGCGCATGTCTCACGTGAGTATGACCAACAGGGGGTCTAAATAAGTCCTGTATCCGATCACTCTCGCATAAATGTGTTTGTATGCCTTGACACCTAAAGATAGTAGCCACGACTGCCCAGGTTGTAACTAGCGATAATTTGAATAATGAAGTTTTTGTTCCACCAGGAGAACTGATTGGCCGCACCGAGGGCCCCTACGGTGACAGCAGCGCGTTAGGCG'/>

    <sequence taxon='12' value='TTGTGAATGAGGTTGGTACTTGAATTACCTATGTTGAGAATACAGGAGCGTTGCCCCGGACATATTACAACCAACTCCAACACGGTTGGTTCCGTCGTAGTAACAAGCGTAGATGCGTGATCTTAGGCATACATATTATGCTTAGCGATAATTCAGTTGATGAAATCGACAGATGCCCACCCCACTTATACTTTCGAATACCTGCAAAAAAGTCAGCAGAGTACTGACTAGAGGTGCAGTGGTCTATATCCGCAGTACGACTCCATCCCTTACCTTGGTGGGCGCTCGGCGCCTGGTTGACATCCTAAAGATAGGCCCCGATGTTGCACTCCTGGGCTTGTCGTTTTAATGAAGATCTCGAGCACGCATGGACGAGCGATCCGTGGCCGCCTGTTTGCTTGCAGGACGATAGAACAGTTCCCACTGAGCGCATAACGTAGGACATTGAGATATCTCCTAGCAAATAGCCAGCTGTTTGGTTATAACATAGTGCGAGCGTCGATCAGTATTTTTGTACGTCGGAATATTTTGTCGTTACGTACACGGTCATTGTCTGGCATCATATAGATCATCGTTAGCCAATCCAGTGATCCCAGCATATGTTAGACGGCCCTGCATAACGAAGTTTTCCTTTCTTCCTGGGAAACCTCACTGACTTCGTTCGGATCGCACAACAAAATGGGCGATACTAGCTGTGCCTAGTGCAGGCCAGATTTGTACATCGTTTGTAGGGACAGGAGACGGGACCGTTCGAGCACATACCGTAAACTCTCTTACATGCATACAAGTGGTCGAAACTTTTCTTCGTTTTAAAGTTTATGTGATGCGCGGATACTCTGCAATTTCTTCTAACGGCGATGGGCGTTTGTTCAGTACCCTAAGTCACATACCCTAACGTATCCGGGGGCTTTATACGATCTACAGGGCATGAAGACGTAATGGGGACAGGAGTAGCAGGCCGTCCAAACCCCCGAGACGGCACGTAGGTGCGCCCTGCTAAGACGGCTGGCGGAAAAACTTACGACAATCAAAGAAAATAGGAGTCACGAAAGACATAATGTATCCGGCCTCTTCGTCTTTTAGTCATCATCCAATTGAGTTTAATGGGTCCCTTCCAGAACGTGCAGATTGCAATTCGGTAGTGAGTAACATGGTGAAGAGATGAAGCGACAGAATAATATAAAGATACCCTTGGACAGTATCAACACACATTACAGAAGGGTTTCGGTCGCCTGATCTACGGCGTACTTATTCACAATATTCTTTTATGAACGTAGTGAAAATGCCAATGTTAGTCTAGAGCGTATAGGAGACAACGCCACGTAAGGATGTCTCACGCAATGTGCCACAGCGCATATCCGGGTAGAATGGGTTATAAACCTGAATGGGCGTCGATTATCTCAAACACGACCCCCGGAATACTACTTAGATCTCCTGAGGACTGTGGGCCGTAGCAAACGCTCCGCACATACCTTGTCCCATACACGGGAACCTGCCTACAAATTCCTTCGACCTATTGGACTGACATATTGTAATGATCCATTAATCTACTTCGCGGCATGGCCTACTGAGGACCCAGGAACTCGTAGAGCACCGGAAGCTGTAAGCGCGGTATTTGGTGCTGAGTCTGTTAACCCCGCTCTACTGATCCCAATCCCACAATAAATGCTAGGCGCCACTGACCATCGCAAGGAATCACCCGAAACCCATGCCATTAGATGCGTCTCTTCTCTGGCCATCTATAAGCGACAGCCTGCACTTGACCAAACCATTGACAATCGGCGCGTGTCTCACGTGAGTATGACCAACAGGGGGTCTAAATAAGTCCTGCATCCGATCACTCTCGCATAAATGTGTTTGTATGCCTTGACACCTAAAGATAGTAGCCACGCCTGCCCAGGTTGTAACTAGCGATAATTTGAATAATGGAGTTTTTGTTCCACCAGGAGAACTGGTTGGCCGCACCGAGGGCCCCTACGGTGACAGCATCGCGTTAGGCG'/>

    <sequence taxon='19' value='TTGTGAATGAGGTTGGTACTTGAATTACCTATGTTGAGAATACAGGAGCGTGGCCCCGGACATATTACAACCAACTCCAACACGGTTGGTTCCGTCGTAGTAACAAGCGTAGATGCGCGATCTTAGGCATACATATTATGCTTAGCGATAATTCAGTTGATGAAATCGACAGATGCCCACCCCGCTTATACTTTCGAATACCTGCAAAAAAGTCAGCAGAGTACTGACTAGAGGCGCAGTGGTCTATATCCGCAGTACGACTCCATCCCTTACCTTGGTGGGCGCTCGGCGCCTGGTTGACATCCTAAAGATAGGCCCCGATGTTGCACTCCTGGGCTTGTCGTTTTAATGAAGATCTCGAGCACGCATGGACGAGCGATCCGTGGCCGCCTGTTTGCTTGCAGGACGATAGAACAGTTCCCACTGAGCGCATAACGTAGGACATTGAGATATCTCCTAGCAAATAGCCAGCTGTTTGGTTATAACATAGTGCGAGCGTCGATCAGTATTTTTGTACGTCGGAATATTTTGTCGTTACGTACACGGTCATTGTCTGGCATCATATAGATCATCGTTAGCCAATCCAGTGATCCCAGCATATGTTAGACGGCCCTGCATAACGAAGTTTTCCTTTCTTCCTGGGAAACCTCACTGACTTCGTTCGGATCGCACAACAAAATGGGCGATACTAGCTGTGCCTAGTGCAGGCCAGATTTGTACATCGTTTGTAGGGACAGGAGACGGGACCGTTCGAGCACATACCGTAAACTCTCTTACATGCATACAAGTGGTCGAAACTTTTCTTCGTTTTAAAGTTTATGTGATGCGCGGATACTCTGCAATTTCTTCTAACGGCGATGGGCGTTTGTTCAGTACCCTAAGTCACATACCCTAACGTATCCGGGGGCTTTATACGATCTACAGGGCATGAAGACGTAATGGGGACAGGAGTAGCAGGCCGTCCAAACCCCCGAGACGGCACGTAGGTGCGCCCTGCTAAGACGGCTGGCGGAAAAACTTACGACAATCAAAGAAAATAGGAGTCACGAAAGACATAATGTATCCGGCCTCTTCGTCTTTTAGTCATCATCCAATTGAGTTTAATGGGTCCCTTCCAGAACGTGCAGATTGCAATTCGGTAGTGAGTAACATGGTGAAGAGATGAAGCGACAGAATAATATAAAGATACCCTTGGACAGTATCAACACACATTACAGAAGGGTTTCGGTCGCCTGATCTACGGCGTACTTATTCACAATATTCTTTTATGAACGTAGTGAAAATGCCAATGTTAGTCTAGAGCGTATAGGAGACAACGCCACGTAAGGATGTCTCACGCAATGTGCCACAGCGCATATCCGGGTAGAATGGGTTATAAACCTGAATGGGCGTCGATTATCTCAAAAACGACCCCCGGAATACTACTTAGATCTCCTGAGGACTGTGGGCCGTAGCAAACGCTCCGCACATACCTTGTCCCATACACGGGAACCTGCCTACAAATTCCTTCGACCTATTGGACTGACATATTGTAATGATCCATTAATCTACTTCGCGGCATGGCCTACTGAGGACCCAGGAACTCGTAGAGCACCGGAAGCTGTAAGCGCGGTATTTGGTGCTGAGTCTGTTAACCCCGCTCTACTGATCCCAATCCCACAATAAATGCTAGGCGCCACTGACCATCGCAAGGAATCACCCGAAACCCATGCCATTAGATGCGTCTCTTCTCTGGCCATCTATAAGCGACAGCCTGCACTTGACCAAACCATTGACAATCGGCGCGTGTCTCACGTGAGTATGACCAACAGGGGGTCTAAATAAGTCCTGCATCCGATCACTCTCGCATAAATGTGTTTGTATGCCTTGACACCTAAAGATAGTAGCCACGCCTGCCCAGGTTGTAACTAGCGATAATTTGAATAATGGAGTTTTTGTTCCACCAGGAGAACTGGTTGGCCACACCGAGGGCCCCTACGGTGACAGCATCGCGTTAGGCG'/>

    <sequence taxon='45' value='TTGTGAATGAGGTTGGTACTTGAATTACCTATGTTGAGAATACAGGAGCGTTGCCCCGGACATATTACAACCAACTCCAACACGGTTGGTTCCGTCGTAGTAACAAGCGTAGATGCGTGATCTTAGGCATACATATTATGCTTAGAGATAATTCAGTTGATGAAATCGACAGATGCCCACCCCACTTATACTTTCGAATACCTGCAAAAAGGTCAGCAGAGTACTGACTAGAGGTGCAGTGGTCTATATCCGCAGTACGACTCCATCCCTTACCTTGGTGGGCGCTCGGCGCCTGGTTGACATCCTACAGATAGGCCCCGATGTTGCACTCCTGGGCTTGTCGTTTTAATGAAGATCTCGAGCACGCATGGACGAGCGATCCGTGGCCGCCTGCTTGCTTGCAGGACGATAGAACAGTTCCCACTGAGCGCATAACGTAGGACATTGAGATATCTCCTAGCAAATAGCCAGCTGTTTGGTTATAACATAGTGCGAGCGTCGATCAGTATTTTTGTACGTCGGAATATTTTGTCGTTACGTACACGGTCATTGTCTGGCATCATATAAATCATCGTTAGCTAATCCAGTGATCCCAGCATATGTTAGACGGCCCTGCATAACGAAGTTTTCCTTTCTTCCTGGGAAACCTCACTGACTTCGTTCGGATCGCACAACAAAATGGGCGATACTAGCTGTGCCTAGTGCAGGTCAGATTTGTACATCGTTTGTAAGGACAGGAGACGGGATCGTTCGAGCACATACCGTAGACTCTCTTACATGCATACAAGTGGTCGAAACTTTTCTTCGTTTTAAAGTTTATGTGATGCGCGGATACTCTGCAATTTCTTCTAATGGCGATGGGCGTTTGTTCAGTACTCTAAGTCACATACCCTAACGTATCCGGGGGCCTTATACGATCTACAGGGCATGAAGACGTAATGGGGACAGGAGTAGCCGGCCGTCCAAACCCCCGAGACGGCACGTAGGTGCGCCCTGCTAAGACGGCTGGCGGAAAAACTTACGACAATCAAAGAAAATAGGAGTCACGAAAGACATAATGTATCCGGCCTCTTCGTCTTTTAGTCATCATCCAATTGAGTTTAACGGGTCCCTTCCAGAACGTGCAGATTGCAATTCGGTAGTGAGTAACATGGTGAAGAGATGAAGCGACAGAATAATATAAAGATACCCTTGGACAGTATCAACACACATTACAGAAGGGTTTCGGTCGCCTGATCTACGGCGTACTTATTCACAATATTCTTTTATGAACGTAGTGAAAATGCCAATGTTAGTCTAGAGCGTATAGGAGACAACGCCACGTAAGGATGTCTCACGCAATGTGCCACAGCGCATATCCGGGTAGAATGGGTTATAAACCTGAATGGGCGTCGATTATCTCAAACACGACCCCCGGAATACTACTTAGATCTCCTGAGGACTGTGGGCCGTAGCAAACGCTCCGCACATACCTTGTCCCATACACGGGAACCTGCCTACAAATTCCTTCGACCTATTGGACTGACATATTGTAATGATCCATTAATCTACTTCGCGGCATGGCCTACTGAGGACCCAGGAACTCGTAGAGCACCGGAAGCTGTAAGCGCGGTATCTGGTGCTGAGTCTGTTAACCCCGCTCTACTGATCCCAATCCCACAATAAATGCTAGGCGCCACTGACCATCGCAAGGAATCACCCGAAACCCCTGCCATTAGATGCGTCTCTTCTCTGGCCATCTATAAGCGACAGCCTGCACTTGACCAAACCATTGACAATCGTCGCGTGTCTCACGTGAGTATGACCAACAGGGGGTTTAAATAAGTCCTGCATCCGATCACTCTCGCATAAATGTGTTTGTATGCCTTGACACCTAAAGATAGTAGCCACGCCTGCCCAGGTTGTAACTAGCGATAATTTGAATAATGGAGTTTTTGTTCCACCAGGAGAACTGGTTGGCCGCACCGAGGGCCCCTACGGTGACAGCATCGCGTTAGGCG'/>

    <sequence taxon='46' value='TTGTGAATGAGGTTGGTACTTGAATTACCTATGTTGAGAATACAGGAGCGTTGCCCCGGACATATTACAACCAACTCCAACACGGTTGGTTCCGTCGTAGTAACAAGCGTAGATGCGTGATCTTAGGCATACATATTATGCTTAGAGATAATTCAGTTGATGAAATCGACAGATGCCCACCCCACTTATACTTTCGAATACCTGCAAAAAGGTCAGCAGAGTACTGACTAGAGGTGCAGTGGTCTATATCCGCAGTACGACTCCATCCCTTACCTTGGTGGGCGCTCGGCGCCTGGTTGACATCCTACAGATAGGCCCCGATGTTGCACTCCTGGGCTTGTCGTTTTAATGAAGATCTCGAGCACGCACGGACGAGCGATCCGTGGCCGCCTGCTTGCTTGCAGGACGATAGAACAGTTCCCACTGAGCGCATAACGTAGGACATTGAGATATCTCCTAGCAAATAGCCAGCTGTTTGGTTATAACATAGTGCGAGCGTCGATCAGTATTTTTGTACGTCGGAATATTTTGTCGTTACGTACACGGTCATTGTCTGGCATCATATAAATCATCGTTAGCTAATCCAGTGATCCCAGCATATGTTAGACGGCCCTGCATAACGAAGTTTTCCTTTCTTCCTGGGAAACCTCACTGACTTCGTTCGGATCGCACAACAAAATGGGCGATACTAGCTGTGCCTAGTGCAGGTCAGATTTGTACATCGTTTGTAAGGACAGGAGACGGGATCGTTCGAGCACATACCGTAGACTCTCTTACATGCATACAAGTGGTCGAAACTTTTCTTCGTTTTAAAGTTTATGTGATGCGCGGATACTCTGCAATTTCTTCTAATGGCGATGGGCGTTTGTTCAGTACTCTAAGTCACATACCCTAACGTATCCGGGGGCCTTATACGATCTACAGGGCATGAAGACGTAATGGGGACAGGAGTAGCCGGCCGTCCAAACCCCCGAGACGGCACGTAGGTGCGCCCTGCTAAGACGGCTGGCGGAAAAACTTACGACAATCAAAGAAAATAGGAGTCACGAAAGACATAATGTATCCGGCCTCTTCGTCTTTTAGTCATCATCCAATTGAGTTTAACGGGTCCCTTCCAGAACGTGCAGATTGCAATTCGGTAGTGAGTAACATGGTGAAGAGATGAAGCGACAGAATAATATAAAGATACCCTTGGACAGTATCAACACACATTACAGAAGGGTTTCGGTCGCCTGATCTACGGCGTGCTTATTCACAATATTCTTTTATGAACGTAGTGAAAATGCCAATGTTAGTCTAGAGCGTATAGGAGACAACGCCACGTAAGGATGTCTCACGCAATGTGCCACAGCGCATATCCGGGTAGAATGGGTTATAAACCTGAATGGGCGTCGATTATCTCAAACACGACCCCCGGAATACTACTTAGATCTCCTGAGGACTGTGGGCCGTAGCAAACGCTCCGCACATACCTTGTCCCATACACGGGAACCTGCCTACAAATTCCTTCGACCTATTGGACTGACATATTGTAATGATCCATTAATCTACTTCGCGGCATGGCCTACTGAGGACCCAGGAACTCGTAGAGCACCGGAAGCTGTAAGCGCGGTATCTGGTGCTGAGTCTGTTAACCCCGCTCTACTGATCCCAATCCCACAATAAATGCTAGGCGCCACTGACCATCGCAAGGAATCACCCGAAACCCCTGCCATTAGATGCGTCTCTTCTCTGGCCATCTATAAGCGACAGCCTGCACTTGACCAAACCATTGACAATCGTCGCGTGTCTCACGTGAGTATGACCAACAGGGGGTTTAAATAAGTCCTGCATCCGATCACTCTCGCATAAATGTGTTTGTATGCCTTGACACCTAAAGATAGTAGCCACGCCTGCCCAGGTTGTAACTAGCGATAATTTGAATAATGGAGTTTTTGTTCTACCAGGAGAATTGGTTGGCCGCACCGAGGGCCCCTACGGTGACAGCATCGCGTTAGGCG'/>

    <sequence taxon='47' value='TTGTGAATGAGGTTGGTACTTGAATTACCTATGTTGAGAATACAGGAGCGTTGCCCCGGACATATTACAACCAACTCCAACACGGTTGGTTCCGTCGTAGTAACAAGCGTGAATGCGTGATCTTAGGCATACATATTATGCTTAGAGATAATTCAGTTGATGAAATCGACAGATGCCCACCCCACTTATACTTCCGAATACCTGCAAAAAAGTCAGCAGAGTACTGACTAGACGTGCAGTGGTCTATATCCGCAGTACGACTCCATCCCTTACCTTGGTGGGCGCTCGGCGCCTGGCTGACATCCTAAAGATAGGCCCCGATGTTGCACTCCTGGGCTTGTCGTTTTAATGAAAATCTCGAGCACGCATGGACGAGCGATCCGTGGCCGCCTGCTTGCTTGCAGGCCGATAGAACAGTTCCCACTGAGCGCATAACGTCGGACATTGAGATATCTCCTAGCAAATAGCCAGCTGTTTGGTTATAACATAGTGCGAGCGTCGATCAGTATTTTTGTACGTCGGAATATTTTGTCGTCACGTACACGGTCATTGTCTGGCATCATATAAATCATCGTTAGCTAATCCAGTGATCCCAGCATATGTTAGACGGCCCTGCATAACGAAGTTTCCCTTTCTTCCTGGGAAACCTCACTGACTTCGTTCGGATCGCACAAAAAAATGGGCGATACTAGCTGTGCCTAGTGCAGGTCAAATTTGTACGTCGTTTGTAAGGACAGGAGACGGGATCGTTCGAGCACATACCGTAGACTCTCTTACATGCATACAAGTGGTCGAAACTTTTCTTCGTTTTAAAGTTTATGTGATGCGCGGATACTCTGCAATTTCTTCTAATGGCGATGGGCGTTTGTTCAGTACTCTAAGTCACATACCCTAACGTATCCGGGGGCCTTATACGATCTACAGGGCATGAAGACGTAATGGGGACAGGAGTAGCCGGCCGTCCAAACCCCCGAGACGGCACGTAGGTGCGCCCTGCTAAGACGGCTGGCGGAAAAACTTACGACAATCAAAGAAAATAGGAGTCACGAAAGACATAATGTATCCGGCCTCTTCGTCTTTTAGTCATCATCCAATTGAGTTTAATGGGTCTCTTCCAGAACGTGCAGATTGCAATTCGGTAGTGAGTAACATGGTGAAGAGATGAAGCGACAAAAGAATATAAAGATACCCTTGGACAGTATCAACACACATTACAGAAGGGTTTCGGTCGCCTGATCTACGGCGTACTTATTCACAATATTCTTTTATGAACGTAGTGAAAATGCCAATGTTAGTCTAGAGCGTATAGGAGACAACGCCACGTAAGGATGTCTCACGCAATGTGCCACAGCGCATATCCGGGTAGAATGGGTTATAAACCTGAATGGGCGTCGATTATCTCAAACACGACCCCCGGAATACTACTTAGATCTCCTGAGGACTGTGGGCCGTAGCAAACGCTCCGCACATACTTTGTCCCATACACGGGAACCTGCCTACAAATTCCTTCGACCTATTGGACTGACATATTGTAATGATCCATTAATCTACTTCGCGGCATGGCCTACTGAGGACCCAGGAACTCGTAGAGCACCGGAAGCTGTAAGCGCGGTATCTGGTGCCGAGCCTGTTAACCCCGCTCTACTGATCCCAATCCCACAATAAATGCTAGGCGCCACTGACCATCGCAAGGAGTCACCCGAAACCCCTGCCATTAGATGCGTCTCTTCTCTGGCCATCTATAAGCGACAGCCTGCACTTGACCAAACCATTGACAATCGTCGCGTGTCTCACGTGAGTATGACCAACAGGGGGTTTAAATAAGTCCTGCATCCGGTCACTCTCGCATAAATGTGTTTGTATGCCTTGACACGTAAAGATACTAGCCACGCCTGCCCAGGTTGTAACTAGCGATAATTTGAATAATGGAGTTTTTGTTCCACCAGGAGAACTGGTTGGCCGCACCGAGGGCCCCTACGGTGACAGCATCGCGTTAGGCG'/>

    <sequence taxon='230' value='TTGTGAATGAGGTTGGTACTTGAATTACCTATGTTGAGAATACAGGAGCGTTGCCCCGGACATATTACAACCAACTCCAACACGGTTGGTTCCGTCGTAGTAACAAGCGTGAATGCGTGATCTTAGGCATACATATTATGCTTAGAGATAATTCAGTTGATGAAATCGACAGATGCCCACCCCACTTTTACTTCCGAATACCTGCAAAAAAGTCAGCAGAGTACTGACTAGACGTGCAGTGGTCTATATCCGCAGTACGACTCCATCCCTTACCTTGGTGGGCGCTCGGCGCCTGGCTGACATCCTAAAGATAGGCCCCGATGTTGCACTCCTGGGCTTGTCGTTTTAATGAAAATCTCGAGCACGCATGGACGAGCGATCCGTGGCCGCCTGCTTGCTTGCAGGCCGATAGAACAGTTCCCACTGAGCGCATAACGTCGGACATTGAGATATCTCCTAGCAAATAGCCAGCTGTTTGGTTATAACATAGTGCGAGCGTCGATCAGTATTTTTGTACGTCGGAATATTTTGTCGTCACGTACACGGTCATTGTCTGGCATCATATAAATCATCGTTAGCTAATCCAGTGATCCCAGCATATGTTAGACGGCCCTGCATAACGAAGTTTCCCTTTCTTCCTGGGAAACCTCACTGACTTCGTTCGGATCGCACAAAAAAATGGGCGATACTAGCTGTGCCTAGTGCAGGTCAAATTTGTACGTCGTTTGTAAGGACAGGAGACGGGATCGTTCGAGCACATACCGTAGACTCTCTTACATGCATACAAGTGGTCGAAACTTTTCTTCGTTTTAAAGTTTATGTGATGCGCGGATACTCTGCAATTTCTTCTAATGGCGATGGGCGTTTGTTCAGTACTCTAAGTCACATACCCTAACGTATCCGGGGGCCTTATACGATCTACAGGGCATGAAGACGTAATGGGGACAGGAGTAGCCGGCCGTCCAAACCCCCGAGACGGCACGTAGGTGCGCCCTGCTAAGACGGCTGGCGGAAAAACTTACGACAATCAAAGAAAATAGGAGTCACGAAAGACATAATGTATCCGGCCTCTTCGTCTTTTAGTCATCATCCAATTGAGTTTAATGGGTCTCTTCCAGAACGTGCAGATTGCAATTCGGTAGTGAGTAACATGGTGAAGAGATGAAGCGACAAAAGAATATAAAGATACCCTTGGACAGTATCAACACACATTACAGAAGGGTTTCGGTCGCCTGATCTACGGCGTACTTATTCACAATATTCTTTTATGAACGTAGTGAAAATGCCAATGTTAGTCTAGAGCGTATAGGAGACAACGCCACGTAAGGATGTCTCACGCAATGTGCCACAGCGCATATCCGGGTAGAATGGGTTATAAACCTGAATGGGCGTCGATTATCTCAAACACGACCCCCGGAATACTACTTAGATCTCCTGAGGACTGTGGGCCGTAGCAAACGCTCCGCACATACTTTGTCCCATACACGGGAACCTGCCTACAAATTCCTTCGACCTATTGGACTGACATATTGTAATGATCCATTAATCTACTTCGCGGCATGGCCTACTGAGGACCCAGGAACTCGTAGAGCACCGGAAGCTGTAAGCGCGGTATCTGGTGCCGAGCCTGTTAACCCCGCTCTACTGATCCCAATCCCACAATAAATGCTAGGCGCCACTGACCATCGCAAGGAGTCACCCGAAACCCCTGCCATTAGATGCGTCTCTTCTCTGGCCATCTATAAGCGACAGCCTGCACTTGACCAAACCATTGCCAATCGTCGCGTGTCTCACGTGATTATGACCAACAGGGGGTTTAAATAAGTCCTGCATCCGGTCACTCTCGCATAAATGTGTTTGTATGCCTTGACACGTAAAGATACTAGCCACGCCTGCCCAGGTTGTAACTAGCGATAATTTGAATAATGGAGTTTTTGTTCCACCAGGAGAACTGGTTGGCCGCACCGAGGGCCCCTACGGTGACAGCATCGCGTTAGGCG'/>

    <sequence taxon='49' value='TTGTGAATGAGGTTGGTACTTGAATTACCTATGTTGAGAATACAGGAGCGTTGCCCCGGACATATTACAACCAACTCCAACACGGTTGGTTCCGTCGTAGTAACAAGCGTAGATGCGTGATCTTAGGCATACATATTATGCTTAGAGATAATTCAGTTGATGAAATCGACAGATGCCCACCCCACTTATACTTTCGAATACCTGCAAAAAAGTCGGCAGAGTACTGACTAGAGGTGCAGTGGTCTATATCCGCAGTAAGACTCCATCCCTTACCTTGGTGGGCGCTCGGCGCCTGGTTGACATCCTAAAGATAGGCCCCGATGTTGCACTCCTGGGCTTGTCGTTATAATGAAAATCTCGAGCACGCATGGACGAGCGATCCGTGGCCGCCTGCTTGCTTGCAGGACGATAGAACAGTTCCCACTGAGCGCATAACGTAGGACATTGAGATATCTCCTAGCAAATAGCCAGCTGTTTGGTTATAACATAGTGCGAGCGTCGATCAGTATTTTTGTACGTCGGAATATTTTGTCGTTACGTACACGGTCATTGTCTGGCATCATATAAATCATCGTTAGCTAATCCAGTGATCCCAGCATATGTTAGACGGCCCTGCATAACGAAGTTTTCCTTTCTTCCTGGGAAACCTCACTGACTTCGTTCGGATCGCACAACAAAATGGGCGATACTAGCTGTGCCTAGTGCAGGTCAGATTTGTACGTCGTTTGTAAGGACAGGAGACGGGATCGTTCGAGCACATACCGTAGACTCCCTTACATGCATACAAGTGGTCGAAACTTTTCTTCGTTTTAAAGTTTATGTGATGCGCGGATACTCTGCAATTTCTTCTAATGGCGATGGGCGTTTGTTCAGTACTCTAAGTCACATACCCTAACGTATCCGGGGGCCTTATACGATCTACAGGGCATGAAGACGTAATGGGGACAGGAGTAGCCGGCCGTCCAAACCCCCGAGACGGCACGTAGGTGCGCCCTGCTAAGACGGCTGGCGGAAAAACTTACGACAATCAAAGAAAATAGGAGTCACGAAAGACATAATGTATCCGGCCTCTTCGTCTTTTAGTTATCATCCAATTGAGTTTAATGGGTCCCTTCCAGAACGTGCAGATTGCAATTCGGTAGTGAGTAACATGGTGAAGAGATGAAGCGACAGAAGAATATAAAGATACCCTTGGACAGTATCAACACACATTACAGAAGGGTTCCGGTCGCCTGATCTACGGCGTACTTATTCACAATATTCTTTTATGAACGTAGTGAAAATGCCAATGTTAGTCTAGAGCGTATAGGAGACAACGCCACGTAAGGATGTCTCACGCAATGTGCCACAGCGCATATCCGGGTAGAATGGGTTATAAACCTGAATGGGCGTCGATTATCTCAAACACGACCCCCGGAATACTACTTAGATCTCCTGAGGACTGTGGGCCGTAGCAAACGCTCCGCACATACCTTGTCCCATACACGGGAACCTGCCTACAAATTCCTTCGACCTATTGGACTGACATATTGTAATGATCCATTAATCTACTTCGCGGCATGGCCTACTGAGGACCCAGGAACTCGTAGAGCACCGGAAGCTGTAAGCGCGGTATCTGGTGCTGAGTCTGTTAACCCCGCTCTACTGATCCCAATCCCACAATAAATGCTAGGCGCCACTGACCATCGCAAGGAATCACCCGAAACCCCTGCCATTAGATGCGTCTCTTCTCTGGCCATCTATAAGCGACAGCCTGCACTTGATCAAACCATTGACAATCGTCGCGTGTCTCACGTGAGTATGACCAACAGGGGGTTTAAATAAGTCCTGCATCCGATCACTCTCGCATAAATGTGTTTGTATGCCTTGACACGTAAAGATAGTAGCCACGCCTGCCCAGGTTGTAACTAGCGATAATTTGAATAATGGAGTTTTTGTTCCACCAGGAGAACTGGTTGGCCGCACCGAGGGCCCCTACGGTGACAGCATCGCGTTAGGCG'/>

    <sequence taxon='80' value='TTGTGAATGAGGTTGGTACTTGAATTACCTATGTTGAGAATACAGGAGCGTTGCCCCGGACATATTACAACCAACTCCAACACGGTTGGTTCCGTCGTAGTAACAAGCGTAGATGCGTGATCTTAGGCATACATATTATGCTTAGAGATAATTCAGTTGATGAAATCGACAGATGCCCACCCCACTTATACTTTCGAATACCTGCAAAAAAGTCGGCAGAGTACTGACTAGAGGTGCAGTGGTCTATATCCGCAGTAAGACTCCATCCCTTACCTTGGTGGGCGCTCGGCGCCTGGTTGACATCCTAAAGATAGGCCCCGATGTTGCACTCCTGGGCTTGTCGTTATAATGAAAATCTCGAGCACGCATGGACGAGCGATCCGTGGCCGCCTGCTTGCTTGCAGGACGATAGAACAGTTCCCACTGAGCGCATAACGTAGGACATTGAGATATCTCCTAGCAAATAGCCAGCTGTTTGGTTATAACATAGTGCGAGCGTCGATCAGTATTTTTGTACGTCGGAATATTTTGTCGTTACGTACACGGTCATTGTCTGGCATCATATAAATCATCGTTAGCTAATCCAGTGATTCCAGCATATGTTAGACGGCCCTGCATAACGAAGTTTTCCTTTCTTCCTGGGAAACCTCACTGACTTCGTTCGGATCGCACAACAAAATGGGCGATACTAGCTGTGCCTAGTGCAGGTCAGATTTGTACGTCGTTTGTAAGGACAGGAGACGGGATCGTTCGAGCACATACCGTAGACTCCCTTACATGCATACAAGTGGTCGAAACTTTTCTTCGTTTTAAAGTTTATGTGATGCGCGGATACTCTGCAATTTCTTCTAATGGCGATGGGCGTTTGTTCAGTACTCTAAGTCACATACCCTAACGTATCCGGGGGCCTTATACGATCTACAGGGCATGAAGACGTAATGGGGACAGGAGTAGCCGGCCGTCCAAACCCCCGAGACGGCACGTAGGTGCGCCCTGCTAAGACGGCTGGCGGAAAAACTTACGACAATCAAAGAAAATAGGAGTCACGAAAGACATAATGTATCCGGCCTCTTCGTCTTTTAGTTATCATCCAATTGAGTTTAATGGGTCCCTTCCAGAACGTGCAGATTGCAATTCGGTAGTGAGTAACATGGTGAAGAGATGAAGCGACAGAAGAATATAAAGATACCCTTGGACAGTATCAACACACATTACAGAAGGGTTCCGGTCGCCTGATCTACGGCGTACTTATTCACAATATTCTTTTATGAACGTAGTGAAAATGCCAATGTTAGTCTAGAGCGTATAGGAGACAACGCCACGTAAGGATGTCTCACGCAATGTGCCACAGCGCATATCCGGGTAGAATGGGTTATAAACCTGAATGGGCGTCGATTATCTCAAACACGACCCCCGGAATACTACTTAGATCTCCTGAGGACTGTGGGCCGTAGCAAACGCTCCGCACATACCTTGTCCTATACACGGGAACCTGCCTACAAATTCCTTCGACCTATTGGACTGACATATTGTAATGATCCATTAATCTACTTCGCGGCATGGCCTACTGAGGACCCAGGAACTCGTAGAGCACCGGAAGCTGTAAGCGCGGTATCTGGTGCTGAGTCTGTTAACCCCGCTCTACTGATCCCAATCCCACAATAAATGCTAGGCGCCACTGACCATCGCAAGGAATCACTCGAAACCCCTGCCATTAGATGCGTCTCTTCTCTGGCCATCTATAAGCGACAGCCTGCACTTGATCAAACCATTGACAATCGTCGCGTGTCTCACGTGAGTATGACCAACAGGGGGTTTAAATAAGTCCTGCATCCGATCACTCTCGCATAAATGTGTTTGTATGCCTTGACACGTAAAGATAGTAGCCACGCCTGCCCAGGTTGTAACTAGCGATAATTTGAATAATGGAGTTTTTGTTCCACCAGGAGAACTGGTTGGCCGCACCGAGGGCCCCTACGGTGACAGCATCGCGTTAGGCG'/>

    <sequence taxon='148' value='TTGTGAATGAGGTTGGTACTTGAATTACCTATGTTGAGAATACAGGAGCGTTGCCCCGGACATATTACAACCAACTCCAACACGGTTGGTTCCGTCGTAGTAACAAGCGTAGATGCGTGATCTTAGGCATACATATTATGCTTAGAGATAATTCAGTTGATGAAATCGACAGACGCCCACCCCACTTATACTTTCGAATACCTGCAAAAAAGTCGGCAGAGTACTGACTAGAGGTGCAGTGGTCTATATCCGCAGTAAGACTCCATCCCTTACCTTGGTGGGCGCTCGGCGCCTGGTTGACATCCTAAAGATAGGCCCCGATGTTGCACTCCTGGGCTTGTCGTTATAATGAAAATCTCGAGCACGCATGGACGAGCGATCCGTGGCAGCCTGCTTGCTTGCAGGACGATAGAACAGTTCCCACTGAGCGCATAACGTAGGACATTGGGATATCTCCTAGCAAATAGCCAGCTGTTTGGTTATAACATAGTGCGAGCGTCGATCAGTATTTTTGTACGTCGGAATATTTTGTCGTTACGTACACGGTCATTGTCTGGCATCATATAAATCATCGTTAGCTAACCCAGTGATTCCAGCATATGTTAGACGGCCCTGCATAGCGAAGTTTTCCTTTCTTCCTGGGAAACCTCACTGACTTCGTTCGGATCGCACAACAAAATGGGCGATACTAGCTGTGCCTAGTGCAGGTCAGATTTGTACGTCGTTTGTAAGGACAGGAGACGGGATCGTTCGAGCACATACCGTAGACTCCCTTACATGCATACAAGTGGTCGAAACTTTTCTTCGTTTTAAAGTTTATGTGATGCGCGGATACTCTGCAATTTCTTCTAATGGCGATGGGCGTTTGTTCAGTACTCTAAGTCACATACCCTAACGTATCCGGGGGCCTTATACGATCTACACGGCGTGAAGACGTAATGGGGACAGGAGTAGCCGGCCGTCCAAACCCCCGAGACGGCACGTAGGTGCGCCCTGCTAAGACGGCTGGCGGAAAAACTTACGACAATCAAAGAAAATAGGAGTCACGAAAGACATAATGTATCCGGCCTCTTCGTCTTTTAGTTATCATCCAATTGAGTTTAATGGGTCCCTTCCAGAACGTGCAGATTGCAATTCGGTAGTGAGTAACATGGTGAAGAGATGAAGCGACAGAAGAATATAAAGATACCCTTGGACAGTATCAACACACATTACAGAAGGGTTCCGGTCGCCTGATCTACGGCGTACTTATTCACAATATTCTTTTATGAACGTAGTGAAAATGCCAATGTTAGTCTAGAGCGTATAGGAGACAACGCCACGTAAGGATGTCTCACGCAATGTGCCACAGCGCATATCCGGGTAGAATGGGTTATAAACCTGAATGGGCGTCGATTATCTCAAACACGACCCCCGGAATACTACTTAGATCTCCTGAGGACTGTGGGCCGTAGCAAACGCTCCGCACATACCTTGTCCTATACACGGGAACCTGCCTACAAATTCCTTCGACCTATTGGACTGACATATTGTAATGATCCATTAATCTACTTCGCGGCATGGCCTACTGAGGACCCAGGAACTCGTAGAGCACCGGAAGCTGTAAGCGCGGTATCTGGTGCTGAGTCTGTTAACCCCGCTCTACTGATCCCAATCCCACAATAAATGCTAGGCGCCACTGACCATCGCAAGGAATCACTCGAAACCCCTGCCATTAGATGCGTCTCTTCTCTGGCCATCTATAAGCGACAGCCTGCACTTGATCAAACCATTGACAATCGGCGCGTGTCTCACGTGAGTATGACCAACAGGGGGTTTAAATAAGTCCTGCATCCGATCACTCTCGCATAAATGTGTTTGTATGCCTTGACACGTAAAGATAGTAGCCACGCCTGCCCAGGTTGTAACTAGCGATAATTTGAATAATGGAGTTTTTGTTCCACCAGGAGAACTGGTTGGCCGCACCGAGGGCCCCTACGGTGACAGCATCGCGTTAGGCG'/>

    <sequence taxon='94' value='TTGTGAATGAGGTTGGTACTTGAATTACCTATGTTGAGAATACAGGAGCGTTGCCCCGGACATATTACAACCAATTCCAACACGGTTGGTTCCGTCGTAGTAACAAGCGTAGATGCGTGATCTTAGACATACATATTATGCTTAGAGATAATTTAGTTGATGAAATCGACAGATGCCCACCCCACTTATACTTTCGAATACCTGCAAAAAAGTCGGCAGAGTACTGACTAGAGGTGCAGTGGTCTATATCCGCAGTAAGACTCCATCCCTTACCTTGGTGGGCGCTCGGCGCCTGGTTGACATCCTAAAGATAGGCCCCGATGTTGCACTCCTGGGCTTGTCGTTATAATGAAAATCTCGAGCACGCATGGACGAGCGATCCGTGGCCGCCTGCTTGCTTGCAGGACGATAGAACAGTTCCCACTGAGCGCATAACGTAGGACATTGAGATATCTCCTAGCAAATAGCCAGTTGTTTGGTTATAACATAGTGCGAGTGTCGATCAGTATTTTTGTACGTCGGAATATTTTGTCGTTACGTACACGGTCATTGTCTGGCATCATATAAATCATCGTTAGCTAATCCAGTGATCCCAGCATATGTTAGACGGCCCTGCATAACGAAGTTTTCCTTTCTTCCTGGGAAACCTCACTGACTTCGTTCGGATCGCACAACAAAATGGGCGATACTAGCTGTGCCTAGTGCAGGTCAGATTTGTACGTCGTTTGTAAGGACAGGAGACGGGATCGTTCGAGCACATACCGTAGACTCCCTTACATGCATACAAGTGGTCGAAACTTTTCTTCGTTTTAAAGTTTATGTGATGCGCGGATACTCTGCAATTTCTTCTAATGGCGATGGGCGTTTGTTCAGTACTCTAAGTCACATACCCTAACGTATCCGGGGGCCTTATACGATCTACAGGGCATGAAGACGTAATGGGGACAGGAGTAGCCGGCCGTCCAAACCCCCGAGACGGCACGTAGGTGCGCCCTGCTAAGACGGCCGGCGGAAAAACTTACGACAATCAAAGAAAATAGGAGTCACGAAAGACATAATGTATCTGGCCTCTTCGTCTTTGAGTTATCATCCAATTGAGTTTAATGGGTCCCTTCCAGAACGTGCAGATTGCAATTCGGTAGTGAGTAACATAGTGAAGAGATGAAGCGACAGAAGAATATAAAGATACCCTTGGACAGTATCAACACACATTACAGAAGGGTTCCGGTCGCCTGATCTACGGCGTACTTATTCACAATATTCTTTTATGAACGTAGTGAAAATGCCAATGTTAGTCTAGAGCGTATAGGAGACAACGCCACGTAAGGATGTCTCACGCAATGTGCCACAGCGCATATCCGGGTAGAATGGGTTATAAACCTGAATGGGCGTCGATTATCTCAAACACGACCCCCGGAGTACTACTTAGATCTCCTGAGGATTGTGGGCCGTAGCAAACGCTCCGCACATACCTTGTCCCATACACGGGAACCTGCCTACAAATTCCTTCGACCTATTGGACTGACATATTGTAATGATCCATTAATCTACTTCGCGGCATGGCCTACTGAGGACCCAGGAACTCGTAGAGCACCGGAAGCTGTAAGCGCGGTATCTGGTGCTGAGTCTGTTAACCCCGCTCTACTGATCCCAATCCCACAATAAATGCTAGGCGCCACTGACCATCGCAAGGAATCACCCGAAACCCCTGCCATTAGATGCGTCTCTTCTCTGGCCATCTATAAGCGACAGCCTGCACTTGATCAAACCATTGACAATCGTCGCGTGTCTCACGTGAGTATGACCAACAGGGGGTTTAAATGGGTCCTGCATCCGATCACTCTCGCATAAATGTGTTTGTATGTCTTGACACGTAAAGATAGTAGCCACGCCTGCCCAGGTTGTAACTAGCGATAATTTGAATAATGGAGTTTTTGTTCCACCAGGAGAACTGGTTGGCCGCACCGAGGGCCCCCACGGTGACAGCATCGCGTTAGGCG'/>

    <sequence taxon='247' value='TTGTGAATGAGGTTGGTACTTGAATTACCTATGTTGAGAATACAGGAGCGTTGCCCCGGACATATTACAACCAATTCCAACACGGTTGGTTCCGTCGTAGTAACAAGCGTAGATGCGTGATCTTAGACATACATATTATGCTTAGAGATAATTTAGTTGATGAAATCGACAGATGCCCACCCCACTTATACTTTCGAATACCTGCAAAAAAGTCGGCAGAGTACTGACTAGAGGTGCAGTGGTCTATATCCGCAGTAAGACTCCATCCCTTACCTTGGTGGGCGCTCGGCGCCTGGTTGACATCCTAAAGATAGGCCCCGATGTTGCACTCCTGGGCTTGTCGTTATAATGAAAATCTCGAGCACGCATGGACGAGCGATCCGTGGCCGCCTGCTTGCTTGCAGGACGATAGAACAGTTCCCACTGAGCGCATAACGTAGGACATTGAGATATCTCCTAGCCAATAGCCAGTTGTTTGGTTATAACATAGTGCGAGTGTCGATCAGTATTTTTGTACGTCGGAATATTTTGTCGTTACGTACACGGTCATTGTCTGGCATCATATAAATCATCGCTAGCTAATCCAGTGATCCCAGCATATGTTAGACGGCCCTGCATAACGAAGTTTTCCTTTCTTCCTGGGAAACCTCACTGACTTCGTTCGGATCGCACAACAAAATGGGCGATACTAGCTGTGCCTAGTGCAGGTCAGATTTGTACGTCGTTTGTAAGGACAGGAGACGGGATCGTTCGAGCACATACCGTAGACTCCCTTACATGCATACAAGTGGTCGAAACTTTTCTTCGTTTTAAAGTTTATGTGATGCGCGGATACTCTGCAATTTCTTCTAATGGCGATGGGCGTTTGTTCAGTACTCTAAGTCACATACCCTAACGTATCCGGGGGCCTTATACGATCTACAGGGCATGAAGACGTAATGGGGACAGGAGTAGCCGGCCGTCCAAACCCCCGAGACGGCACGTAGGTGCGCCCTGCTAAGACGGCCGGCGGAAAAACTTACGACAATCAAAGAAAATAGGAGTCACGAAAGACATAATGTATCTGGCCTCTTCGTCTTTGAGTTATCATCCAATTGAGTTTAATGGGTCCCTTCCAGAACGTGCAGATTGCAATTCGGTAGTGAGTAACATAGTGAAGAGATGAAGCGACAGAAGAATGTAAAGATACCCTTGGACAGTATCAACACACATTACAGAAGGGTTCCGGTCGCCTGATCTACGGCGTACTTATTCACAATATTCTTTTATGAACGTAGTGAAAATGCCAATGTTAGTCTAGAGCGTATAGGAGACAACGCCACGTAAGGATGTCTCACGCAATGTGCCACAGCGCATATCCGGGTAGAATGGGTTATAAACCTGAATGGGCGTCGATTATCTCAAACACGACCCCCGGAGTACTACTTAGATCTCCTGAGGATTGTGGGTCGTAGCAAACGCTCCGCACATACCTTGTCCCATACACGGGAACCTGCCTACAAATTCCTTCGACCTATTGGACTGACATATTGTAATGATCCATTAATCTACTTCGCGGCATGGCCTACTGAGGACCCAGGAACTCGTAGAGCACCGGAAGCTGTAAGCGCGGTATCTGGTGCTGAGTCTGTTAACCCCGCTCTACTGATCCCAATCCCACAATAAATGCTAGGCGCCACTGACCATCGCAAGGAATCACCCGAAACCCCTGCCATTAGATGCGTCTCTTCTCTGGCCATCTATAAGCGACAGCCTGCACTTGATCAAACCATTGACAATCGTCGCGTGTCTCACGTGAGTATGACCAACAGGGGGTTTAAATGGGTCCTGCATCCGATCACTCTCGCATAAATGTGTTTGTATGTCTTGACACGTAAAGATAGTAGCCACGCCTGCCCAGGTTGTAACTAGCGATAATTTGAATAATGGAGTTTTTGTTCCACCAGGAGAACTGGTTGGCCGCACCGAGGGCCCCCACGGTGACAGCATCGCGTTAGGCG'/>

    <sequence taxon='99' value='TTGTGAATGAGGTTGGTACTTGAATTACCTATGTTGAGAATACAGGAGCGTTGCCCCGGACATATTACAACCAATTCCAACACGGTTGGTTCCGTCGTAGTAACAAGCGTAGATGCGTGATCTTAGGCATACATATTATGCTTAGAGATAATTCAGTTGATGAAATCGACAGATGCCCACCCCACTTATACTTTCGAATACCTGCAAAAAAGTCGGCAGAGTACTGACTAGAGGTGCAGTGGTCTATATCCGCAGTAAGACTCCATCCCTTACCTTGGTGGGCGCTCGGCGCCTGGTTGACATCCTAAAGATAGGCCCCGATGTTGCACTCCTGGGCTTGTCGTTATAATGAAAATCTCGAGCACGCATGGACGAGCGATCCGTGGCCGCCTGCTTGCTTGCAGGACGATAGAACAGTTCCCACTGAGCGCATAACGTAGGACATTGAGATATCTCCTAGCAAATAGCCAGCTGTTTGGTTATAACATAGTGCGAGTGTCGATCAGTATTTTTGTACGTCGGAATATTTTGTCGTTACGTACACGGTCATTGTCTGGCATCATATAAATCATCGTTAGCTAATCCAGTGATCCCAGCATATGTTAGACGGCCCTGCATAACGAAGTTTTCCTTTCTTCCTGGGAAACCTCACTGACTTCGTTCGGATCGCACAACAAAATGGGCGACACTAGCTGTGCCTAGTGCAGGTCAGATTTGTACGTCGTTTGTAAGGACAGGAGACGGGATCGTTCGAGCACATACCGTAGACTCCCTTACATGCATACAAGTGGTCGAAACTTTTCTTCGTTTTAAAGTTTATGTGATGCGCGGATACTCTGCAATTTCTTCTAATGGCGATGGGCGTTTGTTCAGTACTCTAAGTCACATACCCTAACGTATCCGGGGGCCTTATACGATCTACAGGGCGTGAAGACGTAATGGGGACAGGAGTAGCCGGCCGTCCAAACCCCCGAGACGGCACGTAGGTGCGCCCTGCTAAGACGGCTGGCGGAAAAACTTACGACAATCAAAGAAAATAGGAGTCACGAAAGACATAATGTATCCGGCCTCTTCGTCTTTTAGTTATCATCCAATTGAGTTTAATGGGTCCCTTCCAGAACGTGCAGATTGCAATTCGGTAGTGAGTAACATGGTGAAGAGATGAAGCGACAGAAGAATATAAAGATACCCTTGGACAGTATCAACACACATTACAGAAGGGTTCCGGTCGCCTGATCTACGGCGTACTTATTCACAATATTCTTTTATGAACGTAGTGAAAATGCCAATGTTAGTCTAGAGCGTATAGGAGACAACGCCACGTAAGGATGTCTCACGCAATGTGCCACAGCGCATATCCGGGTAGAATGGGTTATAAACCTGAATGGGCGTCGATTATCTCAAACACGACCCCCGGAGTACTACTTAGATCTCCTGAGGACTGTGGGCCGTAGCAAACGCTCCGCACATACCTTGTCCCATACACGGGAACCTGCCTACAAATTCCTTCGACCTATTGGACTGACATATTGTAATGATCCATTAATCTACTTCGCGGCATGGCCTACTGAGGACCCAGGAACTCGTAGAGCACCGGAAGCTGTAAGCGCGGTATCTGGTGCTGAGTCTGTTAACCCCGCTCTACTGATCCCAATCCCACAATAAGTGCTAGGCGCCACTGACCATCGCAAGGAATCACCCGAAACCCCTGCCATTAGATGCGTCTCTTCTCTGGCCATCTATAAGCGACAGCCTGCACTTGATCAAACCATTGACAATCGTCGCGTGTCTCACGTGAGTATGACCAACAGGGGGTTTAAATAGGTCCTGCATCCGATCACTCTCGCATAAATGTGTTTGTATGCCTTGACACGTAAAGATAGTAGCCACGCCTGCCCAGGTTGTAACTAGCGATAATTTGAATAATGGAGTTTTTGTTCCACCAGGAGAACTGGTTGGCCGCACCGAGGGCCCCTACGGTGACAGCATCGCGTTAGGCG'/>

    <sequence taxon='93' value='TTGTGAATGAGGTTGGTACTTGAATTACCTATGTTGAGAATACAGGAGCGTTGCCCCGGACATATTACAACCAACTCCAACACGGTTGGTTCCGTCGTAGTAACAAGCGTAGATGCGTGATCTTAGGCATACATATTATGCTTAGAGATAATTCAGTTGATGAAATCGACAGATGCCCACCCCACTTATACTTTCGAATACCTGCAAAAAAGTCAGCAGAGTACCGACTAGAGGTGCAGTGGTCTATATCCGCAGTACGACTCCATCCCTTACCTTGGTGGGCGCTCGGCGCCTGGTTGACATCCTAAAGATAGGCCCCGATGTTGCACTCCTGGGCTTGTCGTTTTAATGACAATCTCGAGCACGCATGGACGAGCGATCCGTGGCCGCCTGCTTGCTTGCAGGACGATAGAACAGTTCCCACTGAGCGCATAACGTAGGACATTGAGATATCTCCTAGCAAATAGCCAGCTGTTTGGTTATAACATAGTGCGAGCGTCGATCAGTATTTTTGTACGTCGGAATATTTTGTCGTTACGTACACGGTCATTGTCTGGCATCATATAAATCATCGTTAGCTAATCCAGTGATCCCAGCATATGTTAGACGGCCCTGTATAACGAAGTTGTCCTTTCTTCCTGGTAAACCTCACTGACTTCGTTCGGATCGCACAACAAAATGGGCGATACTAGCTGTGCCTAGTGCAGGTCAGATTTGTACGTCGTTTGTAAGGACAGGAGACGGGATCGTTCGAGCACATACCGTAGACTACCTTACATGCATACAAGTGGTCGAAACTTTTCTTCGTTTTAAAGTCTATGTGATGCGCGGATACTCTGCAATTTCTTCTAATGGCGATGGGCGTTTGTTCAGTACTCTAAGTCACATACCCTAACGTATCCGGGGTCCTTATACGATCTACAGGGCATGAAGACGTAATGGGGACAGGAGTAGCCGGCCGTCAAAACCCCCGAGACGGCACGTAGGTGCGCCCTGCTAAGACGGCTGGCGGAAAAACTTACGACAATCAAAGAAAATAGGAGTCACGAAAGACATAATGTATCCGGCCTCTTCGTCTTTTAGTCATCATCCAATTGAGTTTAATGGGTCCCTTCCAGAACGTGCAGATTGCAATTCGGTAGTGAGTGACATGGTGAAGAGATGAAGCGACAGAAGAATATAAAGATACCCTTGGACAGTATCAACACACATTACAGAAGGATTCCGGTCGCCTGATCTACGGCGTACTTATTCACAATATTCTTTTATGAACGTAGTGAAAATGCCAATGTTAGTCTAGAGCGTATAGGAGACAACGCCACGTAAGGATGTCTCACGCAATGTGCCACAGCGCATATCCGAGTAGAATGGGTTATAAACCTGAATGGGCGTCGATTATCTCAAACACGACCCCCGGAATACTACTTAGATCTCCTGAGGACTGTGGGCCGTAGCAAACGCTCCGCACATACCTTGTCCCATACACGGGAACCTGCCTACAAATTCCTTCGACCTATTGGACTGACATATTGTAATGATCCATTAATCTACTTCGCGGCATGGCCTACTGAGGACCCAGGAACTCGTAGAGCACCGCAAGCTGTAAGCGCGGTATCTGGTGCTGAGTCTGTTAACCCCGCTCTACTGATCCCAATCCCACAATAAATGCTAGGCGCCACTGACCATCGCAAGGAATCACCCGAAACCCCTGCCATTAGATGCGTCTCTTCTCTGGCCATCTATAAGCGACAGCCTGCACTTGACCAAACCATTGACAATCGTCGCGTGTCTCACGTGAGTATGACCAACAGGGGGTTTAAATAAGTCCTGCATCCGATCACTCTCGCATAAATGTGTTTGTATGCCTTGACACGTAAAGATAGTAGCCACGCCTGCCCAGGTTGTAACTAGCGATAATTTGAATAATGGAGCTTTTGTTCCACCAGGAGAACTGGTTGGCCGCACCGAGGGCCCCTACGGTGACAGCATCGCGTTAGGCG'/>

    <sequence taxon='102' value='TTGTGAATGAGGTTGGTACTTGAATTACCTATGTTGAGAATACAGGAGCGTTGCCCCGGACATATTACAACCAACTCCAACACGGTTGGTTCCGTCGTAGTAACAAGCGTAGATGCGTGATCTTAGGCATACATATTATGCTTAGAGATAATTCAGTTGATGAAATCGACAGATGCCCACCCCACTTATACTTTCGAATACCTGCAAAAAAGTCAGCAGAGTACCGACTAGAGGTGCAGTGGTCTATATCCGCAATACGACTCCATCCCTTACCTTGGTGGGCGCTCGGCGCCTGGTTGACATCCTAAAGATAGGCCCCGATGTTGCACTCCTGGGCTTGTCGTTTTAATGAAAATCTCGAGCACGCATGGACGAGCGATCCGTGGCCGCCTGCTTGCTTGCAGGACGATAGAACAGTTCCCACTGAGCGCATAACGTAGGACATTGAGATATCTCCTAGCAAATAGCCAGCTGTTTGGTTATAACATAGTGCGAGCGTCGATCAGTATTTTTGTACGTCGGAATATTTTGTCGTTACGTACACGGTCATTGTCTGGCATCATATAAATCATCGTTAGCTAATCCAGTGATCCCAGCATATGTTAGACGGCCCTGTATAACGAAGTTGTCCTTTCTTCCTGGTAAACCTCACTGACTTCGTTCGGATCGCACAACAAAATGGGCGATACTAGCTGTGCCTAGTGCAGGTCAGATTTGTACGTCGTTTGTAAGGACAGGAGACGGGATCGTTCGAGCACATACCGTAGACTACCTTACATGCATACAAGTGGTCGAAACTTTTCTTCGTTTTAAAGTTTATGTGATGCGCGGATACTCTGCAATTTCTTCTAATGGCGATGGGCGTTTGTTCAGTACTCTAAGTCACATACCCTAACGTATCCGGGGTCCTTATACGATCTACAGGGCATGAAGACGTAATGGGGACAGGAGTAGCCGGCCGTCAAAACCCCCGAGACGGCACGTAGGTGCGCCCTGCTAAGACGGCTGGCGGAAAAACTTACGACAATCAAAGAAAATAGGAGTCACGAAAGACATAATGTATCCGGCCTCTTCGTCTTTTAGTCATCATCCAATTGAGTTTAATGGGTCCCTTCCAGAACGTGCAGATTGCAATTCGGTAGTGAGTAACATGGTGGAGAGATGAAGCGACAGAAGAATATAAAGATACCCTTGGACAGTATCAACACACATTACAGAAGGATTCCGGTCGCCTGATCTACGGCGTACTTATTCACAATATTCTTTTATGAACGTAGTGAAAATGCCAATGTTAGTCTAGAGCGTATAGGAGACAACGCCACGTAAGGATGTCTCACGCAATGTGCCACAGCGCATATCCGAGTAGAATGGGTTATAAACCTGAATGGGCGTCGATTATCTCAAACACGACCCCCGGAATACTACTTAGATCTCCTGAGGACTGTGGGCCGTAGCAAACGCTCCGCACATACCTTGTCCCATACACGGGAACCTGCCTACAAATTCCTTCGACCTATTGGACTGACATATTGTAATGATCCATTAATCTACTTCGCGGCATGGCCTACTGAGGACCCAGGAACTCGTAGAGCACCGCAAGCTGTAAGCGCGGTATCTGGTGCTGAGTCTGTTAACCCCGCTCTACTGATCCCAATCCCACAATAAATGCTAGGCGCCACTGACCATCGCAAGGAATCACCCGAAACCCCTGCCATTAGATGCGTCTCTTCTCTGGCCATCTATAAGCGACAGCCTGCACTTGACCAAACCATTGACAATCGTCGCGTGTCTCACGTGAGTATGACCAACAGGGGGTTTAAATAAGTCCTGCATCCGATCACTCTCGCATAAATGTGTTTGTATGCCTTGACACGTAAAGATAGTAGCCACGCCTGCCCAGGTTGTAACTAGCGATAATTTGAATAATGGAGCTTTTGTTCCACCAGGAGAACTGGTTGGCCGCACCGAGGGCCCCTACGGTGACAGCATCGCGTTAGGCG'/>

    <sequence taxon='106' value='TTGTGAATGAGGTTGGTACTTGAATTACCTATGTTGAGAATACAGGAGCGTTGCCCCGGACATATTACAACCAACTCCAACACGGTTGGTTCCGTCGTAGTAACAAGCGTAGATGCGTGATCTTAGGCATACATATTATGCTTAGAGATAATTCAGTTGATGAAATCGACAGATGCCCACCCCACTTATACTTTCGAATACCTGCAAAAAAGTCAGCAGAGTACCGACTAGAGGTGCAGTGGTCTATATCCGCAGTACGACTCCATCCCTTACCTTGGTGGGCGCTCGGCGCCTGGTTGACATCCTAAAGATAGGCCCCGATGTTGCACTCCTGGGCTTGTCGTTTTAATGAAAATCTCGAGCACGCATGGACGAGCGATCCGTGGCCGCCTGCTTGCTTGCAGGACGATAGAACAGTTCCCACTGAGCGCATAACGTAGGACATTGAGATATCTCCTAGCAAATAGCCAGCTGTTTGGTTATAACATAGTGCGAGCGTCGATCAGTATTCTTGTACGTCGAAATATTTTGTCGTTACGTACACGGTCATTGTCTGGCATCATATAAATCATCGTTAGCTAATCCAGTGATCCCAGCATATGTTAGACGGCCCTGCATAACGAAGTTGTCCTTTCTTCCTGGGAAACCTCACTGACTTCGTTCAGATCGCACAACAAAATGGGCGATACTAGCTGTGCCTAGTGCAGGTCAGATTTGTACGTCGTTTGTAAGGACAGGAGACGGGATCGTTCGAGCACATACCGTAGACTACCTTACATGCATACAAGTGGTCGAAACTTTTCTTCGTTTTAAAGTTTATGTGATGTGCGGATACTCTGCAATTTCTTCTAATGGCGATGGGCGTTTGTTCAGTACTCTAAGTCACATACCCTAACGTATCCGGGGTCCTTATACGATCTACAGGGCATGAAGACGTAATGGGGACAGGAGTAGCCGGCCGTCCAAACCCCCGAGACGGCACGTAGGTGCGCCCTGCTAAGACGGCTGGCGGAAAAACTTACGACAATCAAAGAAAATAGGAGTCACGAAAGACATAATGTATCCGGCCTCTTCGTCTTTTAGTCATCATCCAATTGAGTTTAATGGGTCGCTTCCAGAACGTGCAGATTGCAATTCGGTAGTGAGTAACATGGTGAAGAGATGAAGCGACAGAAGAATATAAAGATACCCTTGGACAGTATCAACACACATTACAAAAGGGTTCCGGTCGCCTGATCTACGGCGTACTTATTCACAATATTCTTTTATGAACGTAGTGAAAATGCCAATGTTAGCCTAGAGCGTATAGGAGACAACGCCACGTAAGGATGTCTCACGCAATGTGCCACAGCGCATATCCGGGTAGAATGGGTTATAAACCTGAATGGGCGTCGATTATCTCAAACACGACCCCCGGAATACTACTTAGATCTCCTGAGGACTGTGGGCCGTAGCAAACGCTCCGCACATACCTTGTCCCATACACGGGAACCTGCCTACAAATTCCTTCGACCTATTGGACTGACATATTGTAATGATCCATTAATCTACTTCGCGGCATGGCCTACTGAGGACCCAGGAACTCGTAGAGCACCGGAAGCTGTAAGCGCGGTATCTGGTGCTGAGTCTGTTAACCCCGCTCTACTGATCCCAATCCCACAATAAATGCTAGGCGCCACTGACCATCGCAAGGAATCACCCGAAACCCCTGCCATTAGATGCGTCTCTTCTCTGGCCATCTATAAGCGACAGCCGGCGCTTGACCAAACCATTGACAATCGTCGCGTGTCTCACGTGAGTATGACCAACAGGGGGTTTAAATAAGTCCTGCATCCGATCCCTCTCGCATAAATGTGTTTGTATGCCTTGACACGCAAAGATAGTAGCCACGCCTGCCCAGGTTGTAACTAGCGATAATTTGAATAATGGAGCTTTTGTTCCACCAGGAGAACTGGTTGGCCGCACCGAGGGCCCTTACGGTGACAGCATCGCGTTAGGCG'/>

    <sequence taxon='107' value='TTGTGAATGAGGTTGGTACTTGAATTACCTATGTTGAGAATACAGGAGCGTTGCCCCGGACATATTACAACCAACTCCAACACGGTTGGTTCCGTCGTAGTAACAAGCGTAGATGCGTGATCTTAGGCATACATATTATGCTTAGAGATAGTTCAGTTGATGAAATCGACAGATGCCCACCCCACTTATACTTTCGAATACCTGCAAAAAAGTCAGCAGAGTACCGACTAGAGGTGCAGTGGTCTATATCCGCAGTACGACTCCATCCCTTACCTTGGTGGGCGCTCGGCGCCTGGTTGACATTCTAAAGATAGGCCCCGATGTTGCATTCCTGGGCTTGTCGTTTTAATGAAAATCTCGAGCACGCATGGACGAGCGATCCGTGGCCGCCTGCTTGCTTGCAGGACGATAGAACAGTTCCCACTGAGCGCATAACGTAGGACATTGAGATATCTCCTAGCAAATAGCCAGCTGTTTGGTTATAACATAGTGCGAGCGTCGATCAGTATTTTTGTACGTCGGAATATTTTGTCGTTACGTACACGGTCATTGTCTGGCATCATATAAATCATCGTTAGCTAATCCAGTGATCCCAGCATATGTTAGACGGCCCTGCATAACGAAGTTGTCCTTTCTTCCTGGGAAACCTCACTGACTTCGTTCGGATCGCACAACAAAATGGGCGATACTAGCTGTGCCTAGTGCAGGTCAGATTTGTACGTCGTTTGTAAGGACAGGAGACGGGATCGTTCGAGCACATACCGTAGACTACATTACATGCATACAAGTGGTCGAAACTTTTCTTCGTTTTAAAGTTTATGTGATGCGCGGATACTCTGCAATTTCTTCTCATGGCGATGGGCGTTTGTTCAGTACTCTAAGTCACATACCCTAACGTATCCGGGGTCCTTATACGATCTACAGGGCATGAAGACGTAATGGGGACAGGAGTAGCCGGCCGTCCAAACCCCCGAGACGGCACGTAGGTGCGCCCTGCTAAGACGGCTGGCGGAAAAACTTACGACAATCAAAGAGAATAGGAGTCACGAAAGACATAATGTATCCGGCCTCTTCGTCTTTTAGTCATCATCCAATTGAGTTTAATGGGTCCCTTCCAGAACGTGCAGATTGCAATTCGGTAGAGAGTAACATGGTGAAGAGATGAAGCGACAGAAGAATATGAAGATACCCTTGGACAGTATCAACACACATTACGAAAGGGTTCCGGTCGCCTGATCTACGGCGTAATTATTCACAATATTCCTTTATGAACGTAGTGAAAATGCCAATGTTGGTCTAGAGCGTATAGGAGACAACGCCACGTAAGGATGTCTCACGCAATGTGCCACAGCGCATATCCGGGTAGAATGGGTTATAAACCTGAATGGGCGTCGATTATCTCAAACACGACCCCCGGAATACTACTTAGATCTCCTGAGGACTGTGGGCCGTAGCAAACGCTCCGCACATACCTTGTCCCATACACGGGAACCTGCCTACAAATTCCTTCGACCTATTGGACTGACATATTGTAATGATCCATTAATCTACTTCGCGGCATGGCCTACTGAGGACCCAGGAACTCGTAGAGCACCGGAAGCTGTAAGCGCGGTATCTGGTGCTGAGTCTGTTAACCCCGCTCTACTGATCCCAATCCCACAATAAATGCTAGGCGCCACTGACCATCGCAAGGAATCACCCGAAACCCCTGCCATTAGATGCGTCTCTTCTCTGGCCATCTATAAGCGACAGTCTGCACTTGACCAAACCATTGACAATCGTCGCGTGTCTCACGTGAGTATGACCAACAGGGGGTTTAAATAAGTCCTGCATCCGATCACTCTCGCATAAATGTGTTTGTATGCCTTGACACGTAAAGATAGTAGCCACGCCTGCCCAGGTTGTAACTAGCGATAATTTGAATAATGGAGCTTTTGTTCCACCAGGAGAACTGGTTGGCCGCACCGAGGGCCCCTACGGTGACAGCATCGCGTTAGGCG'/>

    <sequence taxon='134' value='TTGTGAATGAGGTTGGTACTTGAATTACCTATGTTGAGAATACAGGAGCGTTGCCCCGGACATATTACAACCAACTCCAACACGGTTGGTTCCGTCGTAGTAACAAGCGTAGATGCGTGATCTTAGGCATACATATTATGCTTAGAGATAATTCAGTTGATGAAATCGACAGATGCCCACCCCACTTATACTTTCGAATACCTGCAAAAAAGTCAGCAGAGTACCGACTAGAGGTGCAGTGGTCTATATCCGCAGTACGACTCCATCCCTTACCTTGGTGGGCGCTCGGCGCCTGGTTGACATCCTAAAGATAGGCCCCGATGTTGCACTCCTGGGCTTGTCGTTTTAATGAAAATCTCGAGCACGCATGGACGAGCGATCCGTGGCCGCCTGCTTGCTTGCAGGACGATAGAACAGTTCCCACTGAGCGCATAACGTAGGACATTGAGATATCTCCTAGCAAATAGCCAGCTGTTTGGTTATAACATAGTGCGAGCGTCGATCAGTATTTTTGTACGTCGGAATATTTTGTCGTTACGTACACGGTCATTGTCTGGCATCATATAAATCATCGTTAGCTAATCCAGTGATCCCAGCATATGTTAGACGGCCCTGCATAACGAAGTTGTCCTTTCTTCCTGGGAAACCTCACTGACTTCGTTCGGATCGCACAACAAAATGGGCGATACTAGCTGTGCCTAGTGCAGGTCAGATTTGTACGTCGTTTGTAAGGACAGGAGACGGGATCGTTCGAGCACATACCGTAGACTACCTTACATGCATACAAGTGGTCGAAACTTTTCTTCGTTTTAAAGTTTATGTGATGCGCGGATACTCTGCAATTTCTTCTAATGGCGATGGGCGTTTGTTCAGTACTCTAAGTCACATACCCTAACGTATCCGGGGTCCTTATACGATCTACAGGGCATGAAGACGTAATGGGGACAGGAGTAGCCGGCCGTCCAAACCCCCGAGACGGCACGTAGGTGCGCCCTGCTAAGACGGCTGGCGGAAAAACTTACGACAATCAAAGAAAATAGGAGTCACGAAAGACATAATGTATCCGACCTCTTCGTCTTTTAGTCATCATCCAATTGAGTTTAATGGGTCCCTTCCAGAACGTGCAGATTGCAATTCGGTAGAGAGTAACATGGTGAAGAGATGAAGCGACAGAAGAATATGAAGATACCCTTGGACAGTATCAACACACATTACAAAAGGGTTCCGGTCGCCTGATCTACGGCGTACTTATTCACAATATTCTTTTATGAACGTAGTGAAAATGCCAATGTTAGTCTAGAGCGTATAGGAGACAACGCCACGTAAGGATGTCTCACGCAATGTGCCACAGCGCATATCCGGGTAGAATGGGTTATAAACCTGAATGGGCGTCGATTATCTCAAACACGACCCCCGGAATACTACTTAGATCTCCTGAGGACTGTGGGCCGTAGCAAACGCTCCGCACATACCTTGTCCCATACACGGGAACCTGCCTACAAATTCCTTCGACCTATTGGACTGACATATTGTAATGATCCATTAATCTACTTCGCGGCATGGCCTACTGAGGACCCAGGAACTCGTAGAGCACCGGAAGCTGTAAGCGCGGTATCTGGTGCTGAGTCTGTTAACCCCGCTCTACTGATCCCAATCCCACAATAAATGCTAGGCGCCACTGACCATCGCAAGGAATCACCCGAAACCCCTGCCATTAGATGCGTCTCTTCTCTGGCCATCTATAAGCGACAGCCTGCACTTGACCAAACCATTGACAATCGTCGCGTGTCTCACGTGAGTATGACCAACAGGGGGTTTAAATAAGTCCTGCATCCGATCACTCTCGCATAAATGTGTTTGTATGCCTTGACACGTAAAGATAGTAGCCACGCCTGCCCAGGTTGTAACTAGCGATAATTTGAATAATGGAGCTTTTGTTCCACCAGGGGAACTGGTTGGCCGCACCGAGGGCCCCTACGGTGACAACATCGCGTTAGGCG'/>

    <sequence taxon='158' value='TTGTGAATGAGGTTGGTACTTGAATTACCTATGTTGAGAATACAGGAGCGTTGCCCCGGACATATTACAACCAACTCCAACACGGTTGGTTCCGTCGTAGTAACAAGCGTAGATGCGTGATCTTAGGCATACATATTATGCTTAGAGATAATTCAGTTGATGAAATCGACAGATGCCCACCCCACTTATACTTTCGAATACCTGCAAAAAAGTCAGCAGAGTACCGACTAGAGGTGCAGTGGTCTATATCCGCAGTACGACTCCATCCCTTACCTTGGTGGGCGCTCGGCGCCTGGTTGACATCCTAAAGATAGGCCCCGATGTTGCACTCCTGGGCTTGTCGTTTTAATGAAAATCTCGAGCACGCATGGACGAGCGATCCGTGGCCGCCTGCTTGCTTGCAGGACGATAGAACAGTTCCCACTGAGCGCATAACCTAGGACATTGAGATATCTCCTAGCAAATAGCCAGCTGTTTGGTTATAACATAGTGCGAGCGTCGATCAGTATTTTTGTACGTCGGAATATTTTGTCGTTACGTACACGGTCATTGTCTGGCATCATATAAATCATCGTTAGCTAATCCAGTGATCCCAGCATATGTTAGACGGCCCTGCATAACGAAGTTGTCCTTCCTTCCTGGGAAACCTCACTGACTTCGTTCGGATCGCACAACAAAATGGGCGATACTAGCTGTGCCTAGTGCAGGTCAGATTTGTACGTCGTTTGTAAGGACAGGAGACGGGATCGTTCGAGCACATACCGAAGACTACCTTACATGCATACAAGTGGTCGAAACTTTTCTTCGTTTTAAAGTTTATGTGATGCGCGGATACTCTGCAATTTCTTCTAATGGCGATGGGCGTTTGTTCAGTACTCTAAGTCACATACCCTAACGTATCCGGGGTCCTTATACGATCTACAGGGCATGAAGACGTAATGGGGACAGGAGTAGCCGGCCATCCAAACCCCCGAGACGGCACGTAGGTGCGCCCTGCTAAGACGGCTGGCGGAAAAACTTACGACAATCAAAGAAAATAGGAGTCACGAAAGACATAATGTATCCGACCTCTTCGTCTTTTAGTCATCATCCAATTGAGTTTAATGGGTCCCTTCCAGAACGTGCAGATTGCAATTCGGTAGAGAGTAACATGGTGAAGAGATGAAGCGACAGAAGAATATGAAGATACCCTTGGACAGTATCAACACACATTACAAAAGGGTTCCGGTCGCCTGATCTACGGCGTACTTATTCACAATATTCTTTTATGAACGTAGTGAAAATGCCAATGTTAGTCTAGAGCGTATAGGAGACAACGCCACGTAAGGATGTCTCACGCAATGTGCCACAGCGCATATCCGGGTAGAATGGGTTATAAACCTGAATGGGCGTCGATTATCTCAAACACGACCCCCGGAATACTACTTAGATCTCCTGAGGACTGTGGGCCGTAGCAAACGCTCCGCACATACCTTGTCCCATACACGGGAACCTGCCTACAAATTCCTTCGACCTATTGGACTGACATATTGTAATGATCCATTAATCTACTTCGCGGCATGGCCTACTGAGGACCCAGGAACTCGTAGAGCACCGGAAGCTGTAAGCGCGGTATCTGGTGCTGAGTCTGTTAACCCCGCTCTACTGATCCCAATCCCACAATAAATGCTAGGCGCCACTGACCATCGCAAGGAATCACCCGAAACCCCTGCCATTAGATGCGTCTCTTCTCTGGCCATCTATAAGCGACAGCCTGCACTTGACCAAACCATTGACAATCGTCGCGTGTCTCACGTGAGTATGACCAACAGGGGGTTTAAATAAGTCCTGCATCCGATCACTCTCGCATAAATGTGTTTGTATGCCTTGACACGTAAAGATAGTAGCCACGCCTGCCCAGGTTGTAACTAGCGATAATTTGAATAATGGAGCTTTTGTTCCACCAGGGGAACTGGTTGGCCGCACCGAGGGCCCCTACGGTGACAACATCGCGTTAGGCG'/>

    <sequence taxon='72' value='TTGTGAATGAGGTTGGTACTTGAATTACCTATGTTGGGAATACAGGAGCGTTGCCCTGGACATATTACAACCAACTCAAACACGGTTGGTTCCGTCGTAGTAACAAGCGTAGATGCGTGATCTTAGGCATACATATTACGCTTAGAGATAATTCAGTTGATGAAATCGACAGATGCCCACCCCACTTATACTTTCGAATACCTGCAAAAAAGTCAGCAGAGTACTGACTAGAGGTGCAGTGGTCTATATCCGCAGTACGACTCCATCCCTTACCTTGGTGGGCGCTCGGCGCCTGGTTGACATCCTAAAGATAGGCCCCGATGTTGCACTCCTGGGCTTGTCGTTTTAATGAAGATCTCGAGCACGCATGGACGAGCGATCCGTGGCCGCCTGCTTGCTTGCAGGACGATAGAACAGTTCCCACTGAGCGCATAACGTAGGACATTGAGATATCTCCCAGCAAATAGCCAGCTGTTTGGTTATAACATAATGCGAGCGTCGATCAGTATTTTTGTACGTCGGAATATTTTGTCGTTACGTACACGGTCATTGTCTGGCATCATATAAATCATCGTTAGCTAATCCAGTGATCCCAGCATATGTTAGACGGCCCTGCATAACGAAGTTTTCCTTTCTTCCTGGGAAACCTCACTGACTTCGTTCGGATCGCACAACAAAATGGGCGATACTAGCTGTGCCTAGTGCAGGTCAGATTTGTACATCGTTTGTAAGGACAGGAGACGGGATCGTTCGAGCACATACCGTAGACTCTCTTACATGCATACAAGTGGTCGAAACTTTTCTTCGTTTTAAAGTTTATGTGATGCGCGGATACTCTGCAATTTCTTCTAATGGCGATGGGCGTTTGTTCAGTACTCTAAGTCACATACCCTAACGTATCCGGGGGCCTTATACGATCTACAGGGCATGAAGACGTAATGGGGACAGGAGTAGCCGGCCGTCCAAACCCCCGAGACGGCACGTAGGTGCGCCCTGCTAAGACGGCTGGCGGAAAAACTTACGACAATCAAAGAAAATAGGAGTCACGAAAGACATAATGTATCCGGCCTCTTCGTCTTTTAGTCATCATCCAATTGAGTTTAATGGGTCCCTTCCAGAACGTGCAGATTGCAATTCGGTAGTGAGTAACATGGTGAAGAGATGAGGCGACAGAATAATATAAAGATACCCTTGGACAGTATCAACACACATTACAGAAGGGTTTCGGTCGCCTGATCTACGGCGTACTTATTCACAATATTCTTTTATGAACGTAGTGAAAATGCCAATGTTAGTCTAGAGCGTATAGGAGACAACGCCACGTAAGGATGTCTCACGCAATGTGCCACAGCGCATATCCGGGTAGAATGGGTTATAAACCTGAATGGGCGTCGATTATCTCAAACACGACCCCCGGAATACTACTTAGATCTCCTGAGGACTGTGGGCCGTAGCAAACGCTCCGCACATGCCTTGTCCCATACACGGGAACCTGCCTACAAATTCCTTCGACCTATTGGACTGACATATTGTAATGATCCATCAATCTACTTCGCGGCATGGCCTACTGAGGACTCAGGAACTCGTAGAGCACCGGAAGCTGTAAGCGCGGCATCTGGTGCTGAGTCTGTTAACCCCGCTCTACTGATCCCAATCCCACAATAAATGCTAGGCGCCACTGACCATCGCAAGGAATCACCCGAAACCCCTGCCATTAGATGCGTCTCTTCTCTGGCCATCTATAAGCGACAGCCTGCACTTGACCAAACCATTGACAATCGTCGCGTGTCTCACGTCAGTATGACCAACAGGGGGTTTAAATAAGTCCTGCATCCGATCACTCTCGCATAAATGTGTTTGTATGCCTTGACACCTAAAGATAGTAGCCACGCCTGCCCAGGTTGTAACTAGCGATAATTTGAATAATGGAGTTTTTGTTCCACCAGGAGAACTGGTTGGCCGCACCGAGGGCCCCTACGGTGACAGCATCGCGTTAGGCG'/>

    <sequence taxon='79' value='TTGTGAATGAGGTTGGTACTTGAATTACCTATGTTGGGAATACAGGAGCGTTGCCCTGGACATATTACAACCAACTCAAACACGGTTGGTTCCGTCGTAGTAACAAGCGTAGATGCGTGATCTTAGGCATACATATTATGCTTAGAGATAATTCAGTTGATGAAATCGACAGATTCCCACCCCACTTATACTTTCGAATACCTGCAAAAAAGTCAGCAGAGTACTGACTAGAGGTGCAGTGGTCTATATCCGCAGTACGACTCCATCCCTTACCTTGGTGGGCGCTCGGCGCCTGGTTGACATCCTAAAGATAGGCCCCGATGTTGCACTCCTGGGCTTGTCGTTTTAATGAAGATCTCGAGCACGCATGGACGAGCGATCCGTGGCCGCCTGCTTGCTTGCAGGACGATAGAACAGTTCCCACTGAGCGCATAACGTAGGACATTGAGATATCTCCCAGCAAATAGCCAGCTGTTTGGTTATAACATAGTGCGAGCGTCGATCAGTATTTTTGTACGTCGGAATATTTTGTCGTTACGTACACGGTCATTGTCTGGCATCATATAAATCATCGTTAGCTAATCCAGTGATCCCAGCATATGTTAGACGGCCCTGCATAACGAAGTTTTCCTTTCTTCCTGGGAAACCTCACTGACTTCGTTCGGATCGCACAACAAAATGGGCGATACTAGCTGTGCCTAGTGCAGGTCAGATTTGTACATCGTTTGTAAGGACAGGAGACGGGATCGTTCGAGCACATACCGTAGACTCTCTTACATGCATACAAGTGGTCGAAACTTTTCTTCGTTTTAAAGTTTATGTGATGCGCGGATACTCTGCAATTTCTTCTAATGGCGATGGGCGTTTGTTCAGTACTCTAAGTCACATACCCTAACGTATCCGGGGGCCTTATACGATCTACAGGGCATGAAGACGTAATGGGGACAGGAGTAGCCGGCCGTCCAAACCCCCGAGACGGCACGTAGGTGCGCCCTGCTAAGACGGCTGGCGGAAAAACTTACGACAATCAAAGAAAATAGGAGTCACGAAAGACATAATGTATCCGGCCTCTTCGTCTTTTAGTCATCATCCAATTGAGTTTAATGGGTCCCTTCCAGAACGTGCAGATTGCAATTCGGTAGTGAGTAACATGGTGAAGAGATGAAGCGACAGAATAATATAAAGATACCCTTGGACAGTATCAACACACATTACAGAAGGGTTTCGGTCGCCTGATCTACGGCGTACTTATTCACAATATTCTTTTATGAACGTAGTGAAAATGCCAATGTTAGTCTAGAGCGTATAGGAGACAACGCCACGTAAGGATGTCTCACGCAATGTGCCACAGCGCATATCCGGGTAGAATGGGTTATAAACCTGAATGGGCGTCGATTATCTCAAACACGACCCCCGGAATACTACTTAGATCTCCTGAGGACTGTGGGCCGTAGCAAACGCTCCGCACATACCTTGTCCCATACACGGGAACCTGCCTACAAATTCCTTCGACCTATTGGACTGACATATTGTAATGATCCATTAATCTACTTCGCGGCATGGCCTACTGAGGACCCAGGAACTCGTAGAGCACCGGAAGCTGTAAGCGCGGTATCTGGTGCTGAGTCTGTTAACCCCGCTCTACTGATCCCAATCCCACAATAAATGCTAGGCGCCACTGACCATCGCAAGGAATCACCCGAAACCCCTGCCATTAGATGCGTCTCTTCTCTGGCCATCTATAAGCGACAGCCTGCACTTGACCAAACCATTGACAATCGTCGCGTGTCTCACGTCAGTATGACCAACAGGGGGTTTAAATAAGTCCTGCATCCGATCACTCTCGCATAAATGTGTTTGTATGCCTTGACACCTAAAGATAGTAGCCACGCCTGCCCAGGTTGTAACTAGCGATAATTTGAATAATGGAGTTTTTGTTCCACCAGGAGAACTGGTTGGCCGCACCGAGGGCCCCTACGGTGACAGCATCGCGTTAGGCG'/>

    <sequence taxon='87' value='TTGTGAATGAGGTTGGTACTTGAATTACCTATGTTGGGAATACAGGAGCGTTGCCCTGGACATATTACAACCAACTCAAACACGGTTGGTTCCGTCGTAGTAACAAGCGTAGATGCGTGATCTTAGGCATACATATTATGCTTAGAGATAATTCAGTTGATGAAATCGACAGATTCCCACCCCACTTATACTTTCGAATACCTGCAAAAAAGTCAGCAGAGTACTGACTAGAGGTGCAGTGGTCTATATCCGCAGTACGACTCCATCCCTTACCTTGGTGGGCGCTCGGCGCCTGGTTGACATCCTAAAGATAGGCCCCGATGTTGCACTCCTGGGCTTGTCGTTTTAATGAAGATCTCGAGCACGCATGGACGAGCGATCCGTGGCCGCCTGCTTGCTTGCAGGACGATAGAACAGTTCCCACTGAGCGCATAACGTAGGACATTGAGATATCTCCCAGCAAATAGCCAGCTGTTTGGTTATAACATAGTGCGAGCGTCGATCAGTATTTTTGTACGTCGGAATATTTTGTCGTTACGTACACGGTCATTGTCTGGCATCATATAAATCATCGTTAGCTAATCCAGTGATCCCAGCATATGTTAGACGGCCCTGCATAACGAAGTTTTCCTTTCTTCCTGGGAAACCTCACTGACTTCGTTCGGATCGCACAACAAAATGGGCGATACTAGCTGTGCCTAGTGCAGGTCAGATTTGTACATCGTTTGTAAGGACAGGAGACGGGATCGTTCGAGCACATACCGTAGACTCTCTTACATGCATACAAGTGGTCGAAACTTTTCTTCGTTTTAAAGTTTATGTGATGCGCGGATACTCTGCAATTTCTTCTAATGGCGATGGGCGTTTGTTCAGTACTCTAAGTCACATACCCTAACGTATCCGGGGGCCTTATACGATCTACAGGGCATGAAGACGTAATGGGGACAGGAGTAGCCGGCCGTCCAAACCCCCGAGACGGCACGTAGGTGCGCCCTGCTAAGACGGCTGGCGGAAAAACTTACGACAATCAAAGAAAATAGGAGTCACGAAAGACATAATGTATCCGGCCTCTTCGTCTTTTAGTCATCATCCAATTGAGTTTAATGGGTCCCTTCCAGAACGTGCAGATTGCAATTCGGTAGTGAGTAACATGGTGAAGAGATGAAGCGACAGAATAATATAAAGATACCCTTGGACAGTATCAACACACATTACAGAAGGGTTTCGGTCGCCTGATCTACGGCGTACTTATTCACAATATTCTTTTATGAACGTAGTGAAAATGCCAATGTTAGTCTAGAGAGTATAGGAGACAACGCCACGTAAGGATGTCTCACGCAATGTGCCACAGCGCATATCCGGGTAGAATGGGTTATAAACCTGAATGGGCGTCGATTATCTCAAACACGACCCCCGGAATACTACTTAGATCTCCTGAGGACTGTGGGCCGTAGCAAACGCTCCGCACATACCTTGTCCCATACACGGGAACCTGCCTACAAATTCCTTCGACCTATTGGACTGACATATCGTAATGATCCATTAATCTACTTCGCGGCATGGCCTACTGAGGACCCAGGAACTCGTAGAGCACCGGAAGCTGTAAGCGCGGTATCTGGTGCTGAGTCTGTTAACCCCGCTCTACTGATCCCAATCCCACAATAAATGCTAGGCGCCACTGACCATCGCAAGGAATCACCCGAAACCCCTGCCATTAGATGCGTCTCTTCTCTGGCCATCTATAAGCGACAGCCTGCACTTGGCCAAACCATTGACAATCGTCGCGTGTCTCACGTCAGTATGACCAACAGGGGGTTTAAATAAGTCCTGCATCCGATCACTCTCGCATAAATGTGTTTGTATGCCTTGACACCTAAAGATAGTAGCCACGCCTGCCCAGGTTGTAACTAGCGATAATTTGAATAATGGAGTTTTTGTTCCACCAGGAGAACTGGTTGGCCGCACCGAGGGCCCCTACGGTGACAGCATCGCGTTAGGCG'/>

    <sequence taxon='122' value='TTGTGAATGAGGTTGGTACTTGAATTACCTATGTTGGGAATACAGGAGCGTTGCCCCGGACATATTACAACCAACTCCAACACGGTTGGTTCCGTCGTAGTAACAAGCGTAGATGCGTGATCTTAGGCATACATATTGTGCTTAGAGATAATTCAGTTGATGAAATCGACAGATGCCCACCCCACTTATACTTTCGAATACTTGCAAAAAAGTCAGCAGAGTACTGACTAGAGGTGCAGTGGTCTATATCCGCAATACGACTCCATCCCTTACCTTGGTGGGCGCTCGGCGCCTGGTTGACATCCTAAAGATAGGCCACGATGTTGCACTCCTGGGCTTGTCGTTTTAATGAAGATCTCGAGCACGCATGGACGAGCGATCCGTGGCCGCCTGCTTGCTTGCAGGACGATAGAACAGTTCCCACTGAGCGCATAACGTAGGACATTGAGATATCTCCTAGCAAATAGCCAGCTGTTTGGTTATAACATAGTGCGAGCGTTGATCAGTATTTTTGTCCGTCGGAATATTTTGTCGTTACATACACGGTCATTGTCTGGCATCATATAAATCATCGTTAGCTAATCCAGTGATCCCAGCATATGTTAGACGGCCCTGCATAACGAAGTTTTCCTTTCTTCCTGGGAAACCTCACTGACTTCGTTCGGATCGCACAACAAAATGGGCGATACTAGCTGTGCCTAGTGCAGGTCAGATTTGTACATCGTTTGTAAGGACAGGAGACGGGATCGTTCGAGCACATACCGTAGACTCTCTTACATGCATACAAGTGGTCGAAACTTTTCTTCGTTTTAAAGTTTATGTGATGCGCGGATACTCTGCAATTTCTTCTAATGGCGATGGGCGTTTGTTCAGTACTCTAAGTCACATACCCTAACGTATCCGGGGGCCTTATACGATCTACAGGGCATGAAGACGTAATGGGGACAGGAGTAGCCGGCCGTCCAAACCCCCGAGACGGCACGTAGGTGCGCCCTGCTAAGACGGCTGGCGGAAAAACTTACGACAATCAAAGAAAATAGGAGTCACGAAAGACATAATGTATCCGGCCTCTTCGTCTTTTAGTCATCATCCAATTGAGTTTAATGGGTCCCTTCCAGAACGTGCAGATTGCAATTCGGTAGTGAGTAACATGGTGAAGAGATGTAGCGACAGAATAATATAAAGATACCCTTGGACAGTATCAACACACATTACAGAAGGGTTTCGGTCGCCTGATCTACGGCGTACTTATTCACAATATTCTTTTATGAACGTAGTGAAAATGCCAATGTTAGTCTAGAGCGTATAGGAGACAACACCACGTAAGGATGTCTCACGCAATGTGCCACAGCGCATATCCGGGTAGAATGGGTTATAAACCTGAATGGGCGTCGATTATCTAAAACACGACCCCCGGAATACTACTTAGATCTCCTGAGGACTGTGGGCCGTAGCAAACGCTCCGCACATACCTTGTCCCATACACGGGAACCTGCCTACAAATTCCTTCGACCTATTGGACTGACATATTGTAATGATCCATTAATCTACTTCGCGGCATGGCCTACTGAGGACCCAGGAACTCGTAGAGCACCGGAAGCTGTAAGCGCGGTATCTGGTGCTGAGTCTGTTAACCCCGCTCTACTGATCCCAATCCCACAATAAATGCTAGGCGCCACCGACCATCGCAAGGAATCACCCGAAACCCCTGCCATTAGATGCGTCTCTTCTCTGGCCATCTATAAGCGACAGCCTGCACTTGACCAAACCATTGACAATCGTCGCGTGTCTCACGTGAGTATGACCAACAGGGGGTTTAAATAAGTCCTGCATCCGATCACTCTCGCATAAATGTGTTTGTACGCCTTGACACCTAAAGATAGTAGCCACGCCTGCCCAGGTTGTAACTAGCGATAATTTGAATAATGGAGTTTTTGTTCCACCAGGAGAACTGGTTGGCCGCACCGAGGGCCCCTACGGTGACAGCATCGCGTTAGGTG'/>

    <sequence taxon='213' value='CTGTGAATGATGTTGGTACTTGAATTACCTATGTTGGAAATACAGGAGCGTTGCCCCGGACATATTACAACCAACTCCAACACGGTTGGTTCCGTCGTAGTAACAAGCGTAGATGCGTGATCTTAGGCATACATATTGTGCTTAGAGATAATTCAGTTGATGAAATCGACAGATGTCCACCCCACTTATACTTTCGAATACCTGCAAAAAAGTCGGCAGAGTACTGACTAGAGGTGCAGTGGTCTATATCCGCAGTACGACTCCATCCCTTACCTTGGTGGGCGCTCGGCGCCTGGTTGACATCCTAAAGATAGGCCACGATGTTGCACTCCTGGGCTTGTTGTTTTAATGAAGATCTCGAGCACGCATGGACGAGCGATCCGTGGCCGCCTGCTTGCTTGAAGGACGATAGAACAGTTCCCACTGAGCGCATAACGTAGGACATTGAGATATCTCCTAGCAAATAGCCAGCTGTTTGGTTACAACATAGTGCGAGCGTTGATCAGTATTTTTGTCCGTCGGAATATTTTGTCGTTGCATACACGGTCATTGTCTGGCATCATATAAATCATTGTTAGCTAATCCAGTGATCCCAGCATATGTTAGACGGTCCTGCATAACGAAGTTTTCCTTTCTTCCTGGGAAACCCCACTGACTTCGTTCGGATCGCACAACAAAATGGGCGATACTAGCTGTGCCTAGTGCAGGTCAGATTTGTACATCGTTTGTAAGGACAGGAGACGGGATCGTTCGAGCACATACCGTAGACTCTCTTACATGCATACAAGTGGTCGAAACTTTTCTTCGTTTTAAAGTTTATGTGATGCGCGGATACTCTGCAATTTCTTCTAATGGCGATGGGCGTTTGTTCAGTACTCTAAGTCACATACCCTAACGTATCCGGGGGCCTTATACGATCTACAGGGCATGAAGACGTAATGGGGACAGGAGTAGCCGGCCGTCCAAACCCCCGAGACGGCACGTAGGTGCGCCCTGCTAAGACGGCTGGCGGAAAAACTTACGACAATCAAAGAAAATAGGAGTCACGAACGCCATAATGTATCCGGCCTCTTCGTCCTTTAGTCATCATCCAATTGAGTTTAGTGGGTCCCTTCCAGAACGTGCAGATTGCAATTCGGTAATGAGTAACATGGTGAAGAGATGTAGCGACAGAATAATATAAAGATACCCTTGGACAGTATCAACACACATTACAGAAGGGTTTCGGTCGCCTGATCTACGGCGTACTTATTCACAATATTCTTTTATGAACGTAGTGAAAATGCCAATGTTAGTCTAGAGCGTATAGGAGACAACACCACGTAAGGATGTCTCACGCAATGTGCCACAGCGCATATCCGGGTAGAATGGGTTATAAACCTGAATGGGCGTCGATTATCTCAAACACGACCCCCGGAATACTATTTAGATCTCCTGAGGACTGTGGGCCGTAGCAAACGCTCCGCACATACCTTGTCCCATACACGGGAACCTGCCTACAAATTCCTTCGACCTATTGGACTGACATATTGTAATGATCCATTAATCTACTTCGCGGCATGGCCTACTGAGGACCCAGGAACTCGTAGAGCACCGGAAGCTGTAAGCGCGGTATCTGGTGCTGAGTCTGTTAACCCCGCTCTACTGATCCCGATCCCACAATAAATGCTAGGCGCCACCGACCATCGCAAGGAATCACCCGAAACCCCTGCCGTTAGATGCGTCTCTTCTCTGGCCATCTATAAGCGACAGCCTGCACTTGACCAAACCATTGACAATCGTCGCGTGTCTCACGTGAGTATGACCAACAGGGGGTCTAAATAAGTCCTGCATCCGATCACTGTCGCATAAATGTGTTTGTATGCCTTGACACCTAAAGATAGTAGCCACGCCTGCCCAGGTTGTAACTAGCGATAATTTGAATAATGGAGTTTTTGTTCCACCAGGAGAACTGGTTGGCCGCACCGAGGGCCCCTACGGTGACAGCATCGCGTTAGGCG'/>

    <sequence taxon='2' value='TTGTGAATGAGGTTGGTACTTGAATTACCTATGTTGAGAATACAGGAGCGTTGCCCCGGACATATTACAACCAACTCCAACACGGTTGGTTCCGTCGTAGTAACAAGCGTAGATGCGTGATCTTAGGCATACATATTATGCTTAGCGATAATTCAGTTGATGAAATCGACAGGTGCCCACCCCACTTATACTTTCGAATACCTGCAAAAAAGTCAGCAGAGTACTGACTAGAGGTGCAGCGGTCTATATCCGCAGTACGACTCCATCCCTTACCTTGGTGGGCGCTCGGCGCCTGGTTGACATCCTAAAGATAGGCCCCGATGTTGCACTCCTGGGCTTGTCGTTTTAATGAAGATCTCGAGCACGCATGGACGAGCGATCCGTGGCCGCCTGCTTGCTTGCAGGACGATAGAACAGTTCCCACTGAGCGCATAACGCAGGACATTGAGATATCTCCTAGCAAATAGCCAGCTGTTTGGTTATAACATAGTGCGAGCGTCGATCAGTATCTTTGTACGTCGGAATATTTTGTCGTTACGTACACGGTCATTGTCTGGCATCATATAGATCATTGTTAGCGAATCCAGTGATCCCAGCATATGTTAGACGGCCCTGCATAACGAAGTTTTCCTTTCTTCCTGGGAAACCTCACTGACTTCGTTCGGCTCGCACAACAAAATGGGCGATACTAGCTGCGCCTAGTGCAGGCCAGATTTGTACATCGTTTGTAGGGACAGGAGACGGGACCGTTCGAGCACATACCGTAAACTCTCTTACATGCATACAAGTGGTCGAAACTTTTCTTCGTTTTAAGGTTTATGTGATGCGCGGATACTCTGCAATTTCTTCTAACGGCGATGGGCGTTTGTTCAGTACTCTAAGTCACATACCCTAACGTATCCGGGGGCTTTATACGATCTACAGGGCATGAAGACGTAATGGGGACAGGAGTAGCAGACCGTCCAAACCCCCGAGACGGCACGTAGGTGCGCCCTGCTAAGACGGCTGGCGGAAAAACTTACGACAATCAAAGAAAATAGGAGTCACGAAAGACATAATGTATCCGGCCTCTTCGTCTTTTAGTCATCATCCAATTGAGTTTAATGGGTCCCTTCCAGAACGTGCAGATTGCAATTCGGTAGTGAGTAACATGGTGAAGAGATGAAGCGACAGAATAATATAAAGATACCCTTGGACAGTATCAACACACATTACAGAAGGGTTTCGGTCGCCTGATCTGCGGCGTACTCATTCACAATATTCTTTTATGAGCGTAGTGAAAATGCCAATGTTAGTCTAGAGCGTATAGGAGACACCGCCACGTAAAGACGTCTCACGCAATGTGCCACCGCGCATATCCGGGTAGAATGGGTTATAAACCTGAATGGGCGTCGATTATCTCAAACACGACCCCCGGAATACTACTTAGATCTCCTGAGGACTGTGGGCCGTAGCAAACGCTCCGCACATACCTTGTCCCATACACGGGAACCTGCCTACAAATTCCTTCGTCCTATTGGACTGACATATTGTAATGATCCATTAATCTACTTCGCGGCATGGCCTACTGAGGACCCAGGAACTCGTAGAGCACCGGAAGCTGTAAGCGCGGTATTTGGTGCTGAGTCTGTTAACCCCGCTCTACTGATCCCAATCCCACAATAAATGCTAGGCGCCACTGACCATCGCAAGGAATCACCCGAAACCCATGCCATTAGATGCGTCTCTTCTCTGGCCATCTATAAGCGACAGCCTGCACTTGACCAAACCATTGACAATCGGCGCGTGTCTCACGTGAGTATGACCAACAGGGGGTCTAAATAAGTCCTGTATCCGATCACTCTCGCATAAATGTGTTTGTATGCCTTGACACCTAAAGATAGTAGCCACGCCTGCCCAGGTTGTAACTAGCGATAATTTGAATAATGGAGTTTTTGTTCCACCAGGAGAACTGGTTGGCCGCACCGAGGGCCCCTACGGTGACAGCATCGCGTTAGGCG'/>

    <sequence taxon='3' value='TTGTGAATGAGGTTGGTACTTGAATTACCTATGTTGAGAATACAGGAGCGTTGCCCCGGACATATTACAACCAACTCCAACACGGTTGGTTCCGTCGTAGTAACAAGCGTAGATGCGTGATCTTAGGCATACATATTATGCTTAGCGATAATTCAGTTGATGAAATCGACAGGTGCCCACCCCACTTATACTTTCGAATACCTGCAAAAAAGTCAGCAGAGTACTGACTAGAGGTGCAGCGGTCTATATCCGCAGTACGACTCCATCCCTTACCTTGGTGAGCGCTCGGCGCCTGGTTGACATCCTAAAGATAGGCCCCGATGTTGCACTCCTGGGCTTGTCGTTTTAATGAAGATCTCGAGCACGCATGGACGAGCGATCCGTGGCCGCCTGCTTGCTTGCAGGACGATAGAACAGTTCCCACTGAGCGCATAACGCAGGACATTGAGATATCTCCTAGCAAATAGCCAGCTGTTTGGTTATAACATAGTGCGAGCGTCGATCAGTATCTTTGTACGTCGGAATATTTTGTCGTTACGTACACGGTCATTGTCTGGCATCATATAGATCATTGTTAGCGAATCCAGTGATCCCAGCATATGTTAGACGGCCCTGCATAACGAAGTTTTCCTTTCTTCCTGGGAAACCTCACTGACTTCGTTCGGCTCGCACAACAAAATGGGCGATACTAGCTGCGCCTAGTGCAGGCCAGATTTGTACATCGTTTGTAGGGACAGGAGACGGGACCGTTCGAGCACATACCGTAAACTCTCTTACATGCATACAAGTGGTCGAGACTTTTCTTCGTTTTAAGGTTTATGTGATGCGCGGATACTCTGCAATTTCTTCTAACGGCGATGGGCGTTTGTTCAGTACTCTGAGTCACATACCCTAACGTATCCGGGGGCTTTATACGATCTACAGGGCATGCAGACGTAATGGGGACAGGAGTAGCAGACCGTCCAAACCCCCGAGACGGCACGTAGGTGCGCCCTGCTAAGACGGCTGGCGGAAAAACTTACGACAATCAAAGAAAATAGGAGTCACGAAAGACATAATGTATCCGGCCTCTTCGTCTTTTAGTCATCATCCAATTGAGTTTAATGGGTCCCTTCCAGAACGTGCAGATTGCAATTCGGTAGTGAGTAACATGGTGAAGAGATGAAGCGACAGAATAATATAAAGATACCCTTGGACAGTATCAACACACATTACAGAAGGGTTTCGGTCGCCTGATCTACGGCGTACTCATTCACAATATTCTTTTATGAGTGTAGTAAAAATGCCAATGTTAGTCTAGAGCGTATAGGAGACACCGCCACGTAAAGACGTCTCACGCAATGTGCCACAGCGCATATCCGGGTAGAATGGGTTATAAACCTGAATGGGCGTCGATTATCTCAAACACGACCCCCGGAATACTACTCAGATCTCCTGAGGACTGTGGGCCGTAGCAAACGCTCCGCACATACCTTGTCCCATACACGGGAACCTGCCTACAAATTCCTTCGTCCTATTGGACTGACATATTGTAATGATCCATTAATCTACTTCGCGGCATGGCCTACTGAGGACCCAGGAACTCGTAGAGCACCGGAAGCTGTAAGCGCGGTATTTGGTGCTGAGTCTGTTAACCCCGCTCTACTGATCCCAATCCCACAATAAATGCTAGGCGCCACTGACCATCGCAAGGAATCACCCGAAACCCATGCCATTAGATGCGTCTCTTCTCTGGCCATCTATAAGCGACAGCCTGCACTTGACCAGACCATTGACAATCGGCGCGTGTCTCACGTGAGTATGACCAACAGGGGGTCTAAATAAGTCCTGTATCCGATCACTCTCGCATAAATGTGTTTGTATGCCTTGACACCTAAAGATAGTAGCCACGCCTGCCCAGGTTGTAACTAGCGATAATTTGAATAATGGAGTTTTTGTTCCACCAGGAGAACTGGTTGGCCGCACCGAGGGCCCCTACGGTGACAGCATCGCGTTAGGCG'/>

    <sequence taxon='101' value='TTGTGAATGAGGTTGGTACTTGAATTACCTATGTTGAGAATACAGGAGCGTTGCCCCGGACATATTACAACCAACTCCAACACGGTTGGTTCCGTCGTAGTAACAAGCGTAGATGCGTGATCTTAGGCATACATATTATGCTTAGCGATAATTCTGATGATGAAATCGACAGGTGCCCACCCCACTTATACTTTCGAATACCTGCAAAAAAGTCAGCAGAGTACTGACTAGAGGTGCAGCGGTCTATATCCGCAGTACGCCTCCATCCCTTACCTTGGTGAGCGCTCGGCGCCTGGTTGACATCCTAAAGATAGGCCCCGATGTTGCACTCCTGGGCTTGTCGTTTTAATGAAGATCTCGAGCACGCATGGACGAGCGATCCGTGGCCGCCTGCTTGCTTGCAGGACGATAGAACAGTTCCCACTGAGCGCATAACGCAGGACATTGAGATATCTCCTAGCAAATAGCCAGCTGTTTGGTTATAACATAGTGCGAGCGTCGATCAGTATCTTTGCACGTCGGAATATTTTGTCGTTACGTACACGGTCATTGTCTGGCATCATATAGATCATTGTTAGCGAATCCAGTGATCCCAGGATACGTTAGACGGCCCTGCATAACGAAGTTTTCCCCTCTTCCTGGGAAACCTCACTGACTTCGTTCGGCTCGCACAACAAAATGGGCGATACTAGCTGCGCCTAGTGCAGGCCAGATTTGTACATCGTTTGTAGGGACAGGAGACGGGACTGTTCGAGCACATACCGTAAACTCTCTTACATGCATACAAGTGGTCGAGACTTTTCCTCGTTTCAAGGTTTATGTGATGCGCGGATACTCTGCTATTTCTTCTAGCGGCGATGGGCGTTTGTTCAGTACTCTGAGTCACATACCCTAACGTATCCGGGGACTTTATACGATCTACAGGGCATGCAGACGTAATGGGGACAGGAGTAGCAGACCGTCCAAACCCCCGAGACGGCACGTAGGTGCGCCCTGTTAAGACTGCTGGCGGAAAAACTTACGACAATCAAAGAAAATAGGAGTCACGAAAGACATAATGTATCCGGCCTCTTCCTCTTTTAGTCATCATCCAATTGGGTTTAATGGGTCCCTTCCAGAACGTGCAGGTTGCAATTCGGTAGTGAGTAACATGGTGAAGAGATGAAGCGACAGAATAATATAAAAATACCCTTGGACAGTATCAACACACATTACAGAAGGGTTTCGGTCGCCTGATCTACGGCGTACTCATTCACAATATTCTTTTATGAGTGTAGTAAAAATGCCAATGTTAGTCTAGAGCGTATAGGAGACACCGCCACGTAAAGACGTCTCACGCAATGTGCCACAGCGCATATCCGGGTAGAATGGGTTATAAACCTGAATGGGCGTTGATTATCTCAAACACGACCCCCGGAATACTACTCAGATCTCCTGAGGACTGTGGGCCGTAGCAAACGCTCCGCACATACCTTGTCCCATACACGGGAACCTGCCTACAAATTCCTTCGTCCTATTGGACTGACATATTATAATGATCCATTAATCTACTTCGCGGCATGGCCTACTGAGGACCCAGGAACTCGTAGAGCACCGGAAGCTGTAAGCGCGGTATTTGATGCTGAGTCTGTTAACCCTGCTCTACTGATCCCAATCCCACAATAAATGCTAGGCGCCACTGACCATCGCAAGGAATCACCCGAAACCCATGCCAATAGATGCGTCTCTTCTGTGGCCATTTATAAGCGACAGCCTGCACTTGACCAGACCATTGACAATCGGCGCGTGTCTCACGTGAGCATGACCAACAGGGGGTCTAAATAAGTCCTGTATCCGATCACTCTCGCATAAATGTGTTTGTATGCCTTGACACCTAAAGATAGTAGCCACGCCTGCCCAGGTTGTAACCAGCGATAATTTGAATAATGGAGTTTTTGTTCCGCCAGGAGAACTGGTTGGCCGCACCGAGGGCCCCTACGGTGACAGCATCGCGTTAGGCG'/>

    <sequence taxon='8' value='TTATGAATGAGGTTGGTATTTGAATTCCCTATATTGAGAATACAGGAGCGTTGCCCCGGACATATTACAGCCAACTCCAACACGGTTGGTTCCGTCGTAGTAACAAGCGTAGATGCGTGATCTTAGGCATACATATTATGCTTAGCGATAATTCAGTTGATGAAATCGACAGGTGCCCACCCCACTTATACTTTCGAATACCTGCAAAAAAGTCAGCAGAGTACTGACTAGAGGTGCAGCGGTCTATATCCACAGTACGACTCCATCCCTTACCTTGGTGGGCGCTCAGCGCCTGGTTGACATCCTAAAGATAGGCCCCGATGTTGTACTCCTGGGCTTGTCGTTTTAATGAAGATCTCGAGCACGCATGGACGAGCGATCCGTGGCCGCCTGCTTGCTTGCAGGACGATAAAACAGTTCCCACCGAGCGCATAACGCAGGACATTGAGATATCTCCTAGCAAATAGCCAGCTGTTTGGTTATAACATAGTGCGAGCGTCGATCAGTATCTTTGTACGTCGGAATATTTTGTCGTTACGTACACGGTCATTGTCTGGCATCATATAGATCATTGTTAGCGAATCCAGTGATCCCAGCATATGTTAGACGGCCCTGCATAACGAAGTTTTCCTTTCTTCCTGGGAAACCTCACTGACTTCGTTCGGCTCGCACAACAAAATGGGCGATACTAGCTGCGCCTAGTACAGGCCAGATTTGTACATCGTTTGTAGGGACAGGAGACGGGACCGTTCGAGCACATACCGTAAACTCTCTTACATGCATACAAGTGGTCGAAACTTTCCTTCGTTTTAAGGTTTATGTGATGCGCGGCTACTCTGCGATTTCTTCTAACGGCGATGGGCGTTTGTTCAGTACTCTAAGTCACATACCCTAACGTATCCGGGGGCTTTATACGATCTACAGGGCATGAAGACGTAATGGGGACAGGAGTAGCAGACCGTCCAAACCCCCGAGACGGCACGTAGATGCGCCCTGCTAAGACGGCTGGCGGAAAAACTTACGACAATCAAAGAAAATAGGAGTCACGAAAGACATAATGTATCCGCCCTCTTCGTCTTTTAGTCATCATCCATTTGAGTTTAATGGGTCCCTTCCAGAACGTGCAGATTGCAATTCGGTAGTGAGTAACATGGTGAAGAGATGAAGCGACAGAATAATATAAAGATACCCTTGGACAGTATCAACACACATTACAGAAGGGTTTCGGTCGCCTGATCTACGGCGTACTCATTCACCATATTCTTTTATGAGTGTAGTGAAAATGCCAATGTTAGTCTAGAGCGTATAGGAGACACCGCTACGTAAAGACGTCTCACGCAATGTGCCACAGCGCATATCCGGGTAGAATGGGTTATAAACCTGAATGGGCGTCGATTATCTCAAACACGACCCCCGGAATACTACTTAGATCTCCTGAGGACTGTGGGCCGTAGCAAACGCTCCGCACATACCTTGGCCCATACACGGGAACCTGCCTACAAATTCCTTCGTCATATTGGACTGGCATATTGTAATGATCCATTAATCTACTTCGCGGCACGGCCTACTGAGGACCCAGGAACTCGTAGAGCACCGGAAGCTGTAAGCGCGGTATTTGGTGCTGAGTCTGTTAACCCCGCTCTACTGATCCCAATCCCACAATAAATGCTAGGCGCCACTGACCATCGCAAGGAATCACCCGAAACCCATGCCATTAGATGCGTCTCTTCTCTGGCCATCTATAAGCGACAGCCTGCACTTGATCAAACCATTGACAATCGGCGCGTGTCTCACGTGAGTATGACCAACAGGGGGTCTAAATAAGTCCTGTATCCGATCACTCTCGCATAAATGTGTTTGTATGCCTTGACACCTAAAGATAGTAGCCACGCCTGCCCAGGTTGTAACTAGCGATAATTTGAATAATGGAGTTTTTGTTCCACCAGGAGAACTGGTTGGCCGCACCGAGGGCCCCTACGGTGACGGCATCGCGTTAGGCG'/>

    <sequence taxon='112' value='TTATGAATGAGGTTGGTACTTGAATTACCTATATTGAGAATACAGGAGCGTTGCCCCGGACATATTACAACCAACTCCAACACGGTTGGTTCCGTCGTAGTAACAAGCGTAGATGCGTGATCTTAGGCATACATACTATGCTTAGCGATAATTCAGTTGATGAAATCGACAGGTGCCCACCCCACTTATACTTTCGAATACCTGCAAAAAAGTCAGCAGAGTAATGACTAGAGGTGCAGCGGTCTATATCCGCAGTACGACTCCATCCCTTATCTTGGTGGGCGCTCGGCGCCTGGTTGACATCCTAAAGATAGGCCCCGATGTTGCACTCCTGGGCTTGTCGTTTTAATGAAGATCTCGAGCATGCATGGACGAGCGATCCGTGGCCGCCCGCTTGCTTGCAGGACGATAGAACAGTTCCCACTGAGCGCATAACGCAGGACATTGAGATATCTCCTAGCAAATCGCCAGCTGTTTGGTTATAACATAGTACGAGCGTCGATCAGTATCTTTGTACGTCGGGATATTTTGTCGTTACGTACACGGTCATTGTCTGGCATCATATAGATCATTGTTAGCGAATCCAGTGATCCCAGCATATGTTAGACGGCCCTGCATAACGAAGTTTTCCTTTCTTCCTGGGAAACCTCACTGGCTTCGTTCGGCTCGCACAACAAAATGGGCGATACTAGCTGCGCCTAGTGCAGGCCAGATTTGTACATCGTTTGTAGGGACAGGAGACGGGACCGTTCGAGCACATACCGTAAACTCTCTTATATGCATACAAGTGGTCGAAACTTTTCTTCGTTTTAAGGTTTATGTGATGCGCGGCTACTCTGCGATTTCTTCTAACGGCGATGGGCGTTTGTTCAGTGCTCTAAGTCACATACCCTAACGTATCCGGGGGCTTTATACGATCTACAGGGCACGAAGACGTAATGGGGACAGGAGTAGCAGACCGTCCAAACCCCCGAGACGGCACGTAGGTGCGCCCTGCTAAGACGGCTGGCGGAAAAACTTACGACAATCAAAGAAAATAGGAGTCACGAAAGACATAATGTATCCGCCCTTTTCGTCTTTTAGTCATCATCCAATTGAGTTTAATGGGTCCCTTCCAGAACGTGCAGATTGCGATTCGGTAGTGAGTAACATGGTGAAGAGATGAAGCGACAGAATAATATAAAGATACCCTTGGACAGTATCAACACACATTACAGAAGGGTTTCGGTCGCCTGATCTACGGCGTACTCATTCACAATATTCTTTTATGAGTGTAGTGAAAATGCCAATATTAGTCTAGGGCGTATAGGAGACACCGCCACGTAAAGACGTCTCACTCAATGTGCCACAGCGCATATCCGGGTAGAATGGGTTATAAACCTGAATGGGCCTCGATTATGTCAAACACGACCCCCGGAATACTACTTAGATCTCCTGAGGACTGTGGGCTGTAGCAAACGCTCCGCACATACCTTGTCCCATACACGGGAACCTGCCTAAAAATTCCTTCGTCCTATTGGACTGACATATTGTAATGATCCATTAATCTACTTCGCGGCATGGCCTACTGAGGACCCAGGAACTCGTAGAGCACCGGAAGCTGTAAGCGCGATATTTGGTGCTGAGTCTGTTAACCCCGCTCTACTGATCCCAACCCCACAATAAATGCTAGGCGTCACTGACCATCGCAAGGAATCACCCAAAACCCATGCCATTAGATGCGTCTCTTCTCTGGCCATCTATAAGCGACAGCCTGTCCTTGACCAAACCATTGACAATCGGCGCGTGTCTCACGTGAGTATGACCAACAGGGGGTCTAAATAAGTCCTGTATCCGATCACTCTCGCATAAATGTGTTTGTATGCCTTGACACCTAAAGATAGTAGCCACGCCTCCCCAGGTTGTAACTAGCGATAATTTGAATAATGGAGCTTTTGTTCCACCAGGAGAACTGGTTAGCCGCACCGAGGGCCCCTCCGGTGACAGCATCGCGTTAGGCG'/>

    <sequence taxon='129' value='TTATGAATGAGGTTGGTACTTGAATTACCTATATTGAGAATACAGGAGCGTTGCCCCGGACATATTACAACCAACTCCAACACGGTTGGTTCCGTCGTAGTAACAAGCGTAGATGCGTGATCTTAGGCATACATACTATGCTTGGCGATAATTCAGTTGATGAAATCGACAGGTGCCCACCCCACTTATACTTTCGAATACCTGCAAAAAAGTCATCAGAGTAATGACTAGAGGTGCAGCGGTCTATATCCGCAGTACGACTCCATCCCTTATCTTGGTGGGCGCTCGGCGCCTGGTTGACATCCTAAAGATAGGCCCCGATGTTGCACTCCTGGGCTTGTCGTTTTAATGAAGATCTCGAGCATGCATGGACGAGCGATCCGTGGCCGCCCGCTTGCTTGCAGGACGATAGAACAGTTCCCACTGAGCGCATAACGCAGGACATTGAGATATCTCCTAGCAAATAACCAGCTGTTTGGTTATAACATAGTACGAGCGTCGATCAGTATCTTTGTACGTCGGGATATTTTGCCGTTACGTACACGGTCATTGTCTGGCATCATATAGATCATTGTTAGCGAATCCAGTGCTCCCAGCATATGTTAGACGGCCCTGCATAACGAAGTTTTCCTTTCTTCCTGGGAAACCTCACTGGCTTCGTTCGGCTCGCACAACAAAATGGGCGATACTAACTGCGCCTAGTGCAGGCCAGATTTGTACATCGTTTGTAGGGACAGGAGACGGGACCGTTCGAGCACATACCGTAAACTCTCTTATATGCATACAAGTGGTCGAAACTTTTCTTCGTTTTAAGGTTTATGTGATGCGCGGCTACTCTGCGATTTCTTCTAACGGCGATGGGCGTTTGTTCAGTGCTCTAAGTCACATACCCTAACGTATCCGGGGGCTTTATACGATCTACAGGGCACGAAGACGCAATGGGGACAGGAGTAGCAGACCGTCCAAACCCCCGAGACGGCACGTAGGTGCGTCCTGCTAAGACGGCTGGCGGAAAAACTTACGACAATCAAAGAAGATAGGAGTCACGAAAGACATAATGTATCCGCCCTTTTCGTCTTTTAGTCATCATCCAATTGAGTTTAATGGGTCCCTTCCAGAACGTGCAGATTGCGATTCGGTAGTGAGTAACATGGTGAAGAGATGAAGCGACAGAATAATATAAAGATACCCTTGGACAGTATCAACACACATTACAGAAGGGTTTCGGTCGCCTGATCTACGGCGTACTCATTCACAATATTCTTTTATGAGTGTAGTGAAAATGCCAATATTAGTCTAGGGCGTATAGGAGACACCGCCACGTAAAGACGTCTCACTCAATGTGCCACAGCGCATATCCGGGTAGAATGGGTTATAAACCTGAATGGGCCTCGATTATGTCAAACACGACCCCCGGAATACTACTTAGATCTCCTGAGGACTGTGGGCTGTAGCAAACGCTCCGCACATACCTTGTCCCATACACGGGAACCTGCCTAAAAATTCCTTCGTCCTATTGGACTGACATATTGTAATGATCCATTAATCTACTTCGCGGCATGGCCTACTGAGGACCCAGGAACTCGTAGAACACCGGAAGCTGTAAGCGCGATATTTGGTGCTGAGTCTGTTAACCCCGCTCTACTGATCCCAACCCCACAATAAATGCTAGGCGTCACTGACCGTCGCAAGGAATCACCCAAAACCCATGCCATTAGATGCGTCTCTTCTCTGGCCATCTATAAGCGACAGCCTGTCCTTGACCAAACCATTGACAATCGGCGCGTGTCTCACGTGAGTATGACCAACAGGGGGTCTAAATAAGTCCTGTATCCGATCCCTCTCGCATAAATGTGTTTGTATGCCTTGACACCTAAAGATAGTAGCCACGCCTCCCCAGGTTGTAACTAGCGATAATTTGAATAATGGAGCTTTTGTTCCACCAGGAGAACTGGTTAGCCGCACCGAGGGCCCCTCCGGTGACAGCATCGCGTTAGGCG'/>

    <sequence taxon='215' value='TTATGAATGAGGTTGGTACTTGAATTACCTATATTGAGAATACAGGAGCGTTGCCCCGGACATATTACAATCAACTCCAACACGGTTGGTTCCGTCGTCGTAACAAGCGTAGATGCGTGATCTTAGGCATACATACTATGCTTAGCGGTAATTCAGTTGATGAAATCGACAGGTGCCCACCCCACTTATACTTTCGAATACCTGCAAAAAAGTCAGCAGAGTAATGACTAGAGGGGCAGCGGTCTATATCCGCAGTACGACTCCATCCCTTATCTTGGTGGGCGCTCGGCGCCTGGTTGACATCCTAAAGATAGGCCCCGATGTTGCACTCCTGGGCTTGTCGTTTTAAGGAAGATCTCGAGCATGCATGGACGAGCGATCCGTGGCCGCCCGCTTGCTTGCAGGATGATTGAACAGTTCCCACTGAGCGAATAACGCAGGACATTGAGATATCTCCTAGCAAATAACCAGCTGTTTGGTTATAACATAGTACGAGCGTCGATCAGTATCTTTGTACGTCGGGATATTTTGTCGTTACGTACACGGTCATTGTCTGGCATCATATAGATCATTGTTAGCGAATCCAGTGCTTCCAGCATATGTTAGACGGCCCTGCATAACGAAGTTTTCCTTTCTTCCTGGGAAACCTCACTGGCTTCGTTCGGCTCGCACAACAAAATGGGCGATCCTAGCTGCGCCTAGTGCAGGCCAGATTTGTACATCGTTTGTAGGGACAGGAGACGGGATCGTTCGAGCACATACCGTAAACTCTCTTATATGCATACAAGTGGTCGAAACTTTTCTTCGTTTTAAGGTTTATGTGATGCGCGGCTACTCTGCGATTTCTTCTAACGGCGATGGGCGTTTGTTCAGTGCTCTAAGTCACATACCCTAACGTATCCGGGGGCTTTATACGATCTACAGGGCACGAAGACGTAATGGGGACAGGAGTAGCAGACCGTCCAAACCCCCGAGACGGCACGTAGGTGCGCCCTGCTAAGACGGCTGGCGGAAAAACTTACGACAATCAAAGAAGATAGGAGTCACGAAAGACATAATGTATCCGTCCTTTTCGTCTTGTAGTCATCATCCAATTGAGTTTAATGGGTCCCTTCCAGAACGTGCAGATTGCGATTCGGTAGTGAGTAACATGGTGAAGAGATGAAGCGACAGAATAATATAAAGATACCCTTGGACAGTATCAACACACATTACAGAAGGGTTTCGGTCGCCTGATCTACGGCGTACTCATTCACAATATTCTTTTATGAGTGTAGTGAAAATGCCAATATTAGTCTAGGGCGTATAGGAGACGCCGCCACGTAAAGACGTCTCACTCAATGTGCCACAGCGCATATCCGGGTAGAATGGGTTATAAACCTGAATGGGCCTCGATTATGTCAAACACGACCCCCGGAATACTACTTAGATCTCCTGAGGACTGTGGGCTGTAGCAAACGCTCCGCACATACCTTGTCCCATACACGGGAACCTGCCTAAAAATTCCTTCGTCCTATTGGACTGACATATTGTAATGATCCATTAATCTACTTCGCGGCATGGCCTACTGAGGACCCAGGAACTCGTAGAGCACCGGAAGCTGTAAGCGCGATATTTGGTGCTGAGTCTGTTAACCCCGCTCTACTGATCCCAACCCCACAATAAATGCTAGGCGTCACTGACCGTCGCAAGGAATCACCCAAAACCCATGCCATTAGATGCGTCTCTTCTCTGGCCATCTATAAGCGACAGCCTGTCCTTGACCAAACCATTGACAATCGGCGCGTGTCTCACGTGAGTATGACCAACAGGGGGTCTAAATAAGTCCTGTATCCGATCACTCTCGCATAAATGTGTTTGTATGCCTTGACACCTAAAGATAGTAGCCACGCCTCCCCAGGTTGTAACTAGCGATAATTTGAATAATGGAGCTTTTGTTCCACCAGGAGAACTGGTTAACCGCACCGAGGGCCCCTCCGGTGACAGCATCGCGTTAGGCG'/>

    <sequence taxon='225' value='TTATGAATGAGGTTGGTACTTGAATTACCTATATTGAGAATACAGGAGCGTTGCCCCGGACATATTACAACCAACTCCAACACGGTTGGTTCCGTCGTAGTAACAAGCGTAGATGCGTGATCTTAGGCATACATACTATGCTTAGCGGTAATTCAGTTGATGAAATCGACAGGTGCCCACCCCACTTATACTTTCGAATACCTGCAAAAAAGTCAGCAGAGTAATGACTAGAGGTGCAGCGGTCTATATCCGCAGTACGACTCCATCCCTTATCTTGGTGGGCGCTCGGCGCCTGGTTGACATCCTAAAGATAGGCCCCGATGTTGCACTCCTGGGCTTGTCGTTTTAATGAAGATCTCGAGCATGCATGGACGAGCGATCCGTGGCCGCCCGCTTGCTTGCAGGACGATAGAACAGTTCCCACTGAGCGCATAACGCAGGACATTGAGATATCTCCTAGCAAATAGCCAGCTGTTTGGTTATAACATAGTACGAGCGTCGATCAGTATCTTTGTACGTCGGGATATTTTGTCGTTACGTACACGGTCATTGTCTGGCATCATATAGATCATTGTTAGCGAATCCAGTGCTCCCAGCATATGTTAGACGGCCCTGCATAGCGAAGTTTTCCTTTCTTCCTGGGAAACCTCACTGGCTTCGTTCGGCTCGCACAACAAAATGGGCGATACTAGCTGCGCCTAGTGCAGGCCAGATTTGTACATCGTTTGTAGGGACAGGAGACGGGACCGTTCGAGCACATACCGTAAACTCTCTTATATGCATACAAGTGGTCGAAACTTTTCTTCGTTTTAAGGTTTATGTGATGCGCGGCTACTCTCCGATTTCTTCTAACGGCGATGGGCGTTTGTTCAGTGCTCTAAGTCACATACCCTAACGTATCCGGGGGCTTTATACGATCTACAGGGCACGAAGACGTAATGGGGACAGGAGTAGCAGACCGTCCAAACCCCCGAGACGGCACGTAGGTGCGCCCTGCTAAGACGGCTGGCGGAAAAACTTACGACAATCAAAGAAGATAGGAGTCACGAAAGACATAATGTATCCGCCCTTTTCGTCTTTTAGTCATCATCCAATTGAGTTTACTGGGTCCCTTCCAGAACGTGCAGATTGCGATTCGGTAGTGAGTAACATGGTGAAGAGATGAAGCGACAGAATAACATAAAGATACCCTTGGACAGTATCAACACACATTACAGAAGGGTTTCGGTCGCCTGATCTACGGCGTACTCATTCACAATATTCTTTTATGAGTGTAGTGAAAATGCCAATATTAGTCTAGGGCGTATAGGAGACACCGCCACGTAAAGACGTCTCACTCAATGTGCCACAGCGCATATCCGGGTAGAATGGGTTATAAACCTGAATGGGCCTCGATTATGTCAAACGCGACCCCCGGAATACTACTTAGATCTCCTGAGGACTGTGGGCTGTAGCAAACGCTCCGCATATACCTTGTCCCATACACGGGAACCTGCCTAAAAATTCCTTCGTCCTATTGGACTGACATATTGTAATGATCCATTAATCTATTTCGCGGCATGGCCTACTGAGGACCCAGGAACTCGTAGAGCACCGGAAGCTGTAAGCGCGATATTTGGTGCTGAGTCTGTTAACCCCGCTCTACTGATCCCAACCCCACAATAAATGCTAGGCGTCACTGACCGTCGCAAGGAATCACCCAAAACCCATGCCATTAGATGCGTCTCTTCTCTGGCCATCTATAAGCGGCAGCCTGTCCTTGACCAAACCATTGACAATCGGCGCGTGTCTCACGTGAGTATGACCAACAGGGGGTCTAAATAAGTCCTGTATCCGATCACTCTCGCATAAATGTGTTTGTATGCCTTGACACCTAAAGATAGTAGCCACGCCTCCCCAGGTTGTAACTAGCGATAATTTGAATAATGGAGCTTTTGTTCCACCAGGAGAACTGGTTAGCCGCACCGAGGGCCCCTCCGGTGACAGCATCGCGTTAGGCG'/>

    <sequence taxon='232' value='TTATGAATGAGGTTGGTACTTGAATTACCTATATTGAGAATACAGGAGCGTTGCCCCGGACATATTACAACCAACTCCAACACGGTTGGTTCCGTCGTAGTAACAAGCGTAGATGCGTGATCTTAGGCATACATACTATGCTTAGCGGTAATTCAGTTGATGAAATCGACAGGTGCCCACCCCACTTATACTTTCGAATACCTGCAAAAAAGTCAGCAGAGTAATGACTAGAGGTGCAGCGGTCTATATCCGCAGTACGACTCCATCCCTTATCTTGGTGGGCGCTCGGCGCCTGGTTGACATCCTAAAGATAGGCCCCGATGTTGCACTCCTGGGCTTGTCGTTTTAATGAAGATCTCGAGCATGCATGGACGAGCGATCCGTGGCCGCCCGCTTGCTTGCAGGACGATAGAACAGTTCCCACTGAGCGCATAACGCAGGACATTGAGATATCTCCTAGCAAATAGCCAGCTGTTTGGTTATAACATAGTACGAGCGTCGATCAGTATCTTTGTACGTCGGGATATTTTGTCGTTACGTACACGGTCATTGTCTGGCATCATATAGATCATTGTTAGCGAATCCAGTGCTCCCAGCATATGTTAGACGGCCCTGCATAGCGAAGTTTTCCTTTCTTCCTGGGAAACCTCACTGGCTTCGTTCGGCTCGCACAACAAAATGGGCGATACTAGCTGCGCCTAGTGCAGGCCAGATTTGTACATCGTTTGTAGGGACAGGAGACGGGACCGTTCGAGCACATACCGTAAACTCTCTTATATGCATACAAGTGGTCGAAACTTTTCTTCGTTTTAAGGTTTATGTGATGCGCGGCTACTCTCCGATTTCTTCTAACGGCGATGGGCGTTTGTTCAGTGCTCTAAGTCACATACCCTAACGTATCCGGGGGCTTTATACGATCTACAGGGCACGAAGACGTAATGGGGACAGGAGTAGCAGACCGTCCAAACCCCCGAGACGGCACGTAGGTGCGCCCTGCTAAGACGGCTGGCGGAAAAACTTACGACAATCAAAGAAGATAGGAGTCACGAAAGACATAATGTATCCGCCCTTTTCGTCTTTTAGTCATCATCCAATTGAGTTTACTGGGTCCCTTCCAGAACGTGCAGATTGCGATTCGGTAGTGAGTAACATGGTGAAGAGATGAAGCGACAGAATAACATAAAGATACCCTTGGACAGTATCAACACACATTACAGAAGGGTTTCGGTCGCCTGATCTACGGCGTACTCATTCACAATATTCTTTTATGAGTGTAGTGAAAATGCCAATATTAGTCTAGGGCGTATAGGAGACACCGCCACGTAAAGACGTCTCACTCAATGTGCCACAGCGCATATCCGGGTAGAATGGGTTATAAACCTGAATGGGCCTCGATTATGTCAAACGCGACCCCCGGAATACTACTTAGATCTCCTGAGGACTGTGGGCTGTAGCAAACGCTCCGCATATACCTTGTCCCATACACGGGAACCTGCCTAAAAATTCCTTCGTCCTATTGGACTGACATATTGTAATGATCCATTAATCTATTTCGCGGCATGGCCTACTGAGGACCCAGGAACTCGTAGAGCACCGGAAGCTGTAAGCGCGATATTTGGTGCTGAGTCTGTTAACCCCGCTCTACTGATCCCAACCCCACAATAAATGCTAGGCGTCACTGACCGTCGCAAGGAATCACCCAAAACCCATGCCATTAGATGCGTCTCTTCTCTGGCCATCTATAAGCGGCAGCCTGTCCTTGACCAAACCATTGACAATCGGCGCGTGTCTCACGTGAGTATGACCAACAGGGGGTCTAAATAAGTCCTGTATCCGATCACTCTCGCATAAATGTGTTTGTATGCCTTGACACCTAAAGATAGTAGCCACGCCTCCCCAGGTTGTAACTAGCGATAATTTGAATAATGGAGCTTTTGTTCCACCAGGAGAACTGGTTAGCCGCACCGAGGGCCCCTCCGGTGACAGCATCGCGTTAGGCG'/>

    <sequence taxon='6' value='TTGTGAACGAGGTTGGTACTTGAATCACCTATGTTGAGAATACAGGAGCGTTGCCCCGGACATATTACAACTAACTCCAACACGGTTGGTTCCGTCGTAGTAACAAGCGTAGATGCGTGATCTTAGGCATACATATTATGCTTAGCGATAATTCACTTGCTGAAATCGACAGGTGCCCACCCCACTTATACTTTCGAATACCTGCAAAAAAGTCAGCAGAGTACTGACTAGAGGTGCAGTGGTCTATATCCGCAGTACGACTCCATCCCTTACCTTGGTGGGCGCTCGGCGCCTGGTTGACATCCTAAAGATAGGCCCCGATGTTGCACTCCTGGGCTTGTCGTTTTAATGAAGATCTCGAGCACGCATGGACGAGCGATCCGTGGCCGCCTGCTTGCTTGCAGGCCGATAGAACAGTTCCCACTGAGCGCATAACGCAGGACATTGAGATATCTCCTAGCAAATAGCCAGCTGTTTGATTATAACATAGTGCGAGCGTCGATCAGTATCCTTGTACGTCGGAATATTTTGTCGTTACGTACACGGTCATTGTCTGGCATCATATAGATCATTGTTAGCGAATCCAGTGACCCCAGCATATGTTAGACGGCCCTGCATAACGAAGTTTTCCTTTCTTCCTGGGAAACCTCACTGACTTCGTTCGGCTCGCACAACAAAATGGGCGATACTAGCTGTGCCTAGTGCAAGCCAGATTTGTACATCGTTTGTAGGGACAGGAGACGGGACCGTTCGAGCACATACCGTAAACTCTCTTACATGCATACAAGTGGTCGAAACTTTTCTTCGTTTTAAGGTTTATGTGATGCGCGGATACTCTGCAATTTCTTCTAACGGCGATGGGCGTTTGTTCAGTACTCTAAGCCACATACCCTAACGTATCCCGGGGCTTTATACGATCTACAGGGCATGAAGACGTAATGGGGACAGGAGTAGCAGACCGTCCAAACCCCCGAGACGGCACGTAGGTGCGCCCTGCTAAGATGGCTGGCGGAAAAACTTACGACAATCAAAGAAAATAGGAGTCACGAAGGACATAATGTATCCGGCCTGCTCGTCTTTTAGTCATCATCCAATTGAGTTTAATGGGTCCCTTCCAGAACGTGCAGATTGCAATTCGGTAGTGAGTAACATGGTGAAGAGATGAAGCGACAGAATAATATAAAGATACCCTTGGACAGTATCAACACACATTACAGAAGGGTTTCGGTCGCCTGATCTACGGCGTACTCATTCACAATATTCTTTTATGAGCGTAGTGAAAATGCCAATGTTAGTCTAGAGCGTATAGGAGACACCGCCACGTAAAGATGTCTCACGCAATGTGCCACAGCGCATATCCGGGTAGAATGGGTTATAAACCTGAATGGGCGTCGATTATCTCAAACACGACCCCCGGAATACTACTTAGATCTCCTGAGGACCGTGGGCCGTAGCAAACGATCCGCACATACCTCGTCCCATACACGGGAACCTGCCTACAAATTCCTTCGTCCTATTGGACTGACATATTGTAATGATCCATTAATCTACTTCGCGGCATGGCCTACTGAGGACCCAGGAACTCGTAGAGCGCCGGAAGCTGTAAGCGCGGTATTTGGTGCTGAGTCTGTTAACCCCGCTCTACTGATCCCAATCCCACAATAAATGCTAGGCGCCACTGACCATCGCAAGGAATCACCCGAAACCCATGCCATTAGATGCGTCTCTTCTCTGGCCATCTATAAGTGACAGCCTGCACTTGACCAAACCATTGACAATCGGCGCGTGTCTCACGTGAGTATGACCAACAGGGGGTCTAAATAAGTCCTGTATCCGATCACTCTCGCATAAATGTGTTTGTATGCCTTGACACCTAAAGATAGTAGCCACGCCTGTCCAGGTTGTAACTAGCGATAATTTGAATAATGGAGTTTTTGTTCCACCAGGAGAACTGGTTGGCCGCACCGAGGGCCCCTACGGTGACAGCATCGCGTTAGGCG'/>

    <sequence taxon='22' value='TTGTGAACGAGGTTGGTACTTGAATCAACTATGTTGAGAATACAGGAGCGTTGCCCCGGACATATTACAACCAACTCCAACACGGTTGGTTCCGTCGTAGTAACAAGCGTAGATGCCTGATCTTAGGCATACACATTATGCTTAGCGATAATTCACTTGATGAAATCGACAGGTGCCCACCCCACTTATACTTTCGAATACCTGCAAAAAAGTCAGCAGAGTACTGACTAGAGGTGCAGTGGTCTATATCCGCAGTACGACTCCATCCCTTACCCTGGTGGGCGCTCGGCGCCTGGTCGACATCCTAAAGATAGGCCCCGATGTTGCACTCCTGGGCTTGTCGTTTTAATGAAGATCTCGAGGACGCATGGACGAGCGATCCGTGGTCGCCTGCTTGCTTGCAGGACGATAGAACAGTTCCCACTGAGCGCATAACGCAGGACATTGAGATATCTCCTAGCAAATAGCCAGCTGTTTGATTATAACATAGTGCGAGCGTCGATCAGTATCTTTGTACGTCGGAATATTTTGTCGTTACGTACACGGTCATTGTCTGGCATCATATAGATCATTGTTAGCGAATCCAGTGATCCCAGCATATGTTAGACGGCCCTGCAAAACGAAGTTTTCCTTTCTTCCTGGGAAACCTCACTGACTTCGTTCGGCTCGCACAACAAAATGGGCGATACTAGCTGTGCCTAGTGCAAGCCAGATTTGTACATCGTTTGTAGGGACAGGAGACGGGACCGTTCGAGCACATACCGTAAACTCTCTTACATGCATACAAGTGGTCGAAACTTTTCTTCGTTTTAAGGTTTATGTGATGCGCGGATACTCTGCAATTTCTTCTAACGGCGATGGGCGTTTGTTCAGTACTCTAAGCCACATACCCTAACGTATCCGGGGGCTTTATACGATCTACAGGGCACGAAGACGTAATGGGGACAGGAGTAGCAGACCGTCCAAACCCCCGAGACGGCACGTAGGTGCCCCCTGCTAAGACGGCTGGCGGAAAAACTTACGACAATCAAAGAAAATAGGAGTCACGAAAGACATAATGTATCCGGCCTCCTCGTCTTTTAGTCATCATCCAATTGAGTTTAATGGGTCCCTTCCAGAACGTGCAGATTGCGATTCGGTAGTGAGTGACATGGTGAAGAGATGAAGCGACAGAATAATATAAAGATACCCTTGGACAGTATCAACACACATTACAGAAGGGTTTCGGTCGCCTGATCTACGGCGTACTCATTCACAATATTCTTTTATGAGCGTAGTGAAAATGCCAATGTTAGTCTAGAGCGTATAGGAGACACCGCCACGTAAAGATGTCTCACGCAATGTGCCACAGCGCATATCCGGGTAGAATGGGTTATAAACCTGAATGGGCGTCGATTATCTCAAACACGACCCCCGGAATACTACTTAGATCTCCTGAGGACTGCGGGCCGTAGCAAACGCTCCGCACATACCTTGTCCCATACACGGGAACCTGCCTACAAATTCCTTCGTCATATTGGACTGACATATTGTAATGATCCATTAATCTACTTCGCGGCATGGCCTACTGAGGACCCAGGAACTCGTAGAGCGCCGGAAGCTGTAAGCGCGGTATTTGGTGCTGAGTCTGTTAACCCCGCTCTACTGATCCCAATCCTACAATAAATGTTAGGCGCCACTGACCATCGCAAGGAATCACCCGAAACCCATGCCATTAGATGCGTCTCCTCTCTGGCCATCTATAAGTGACAGCCTGCACTTGACCAAACCATTGACAATCGGCGCGTGTCTCACGTGAGTATGACCAACAGGGGGTCTAAATAAGTCCTGTATCCGATCACTCTCGCATGAATGTGTTTGTATGCCTTGACACCTAAAGATAGTAGCCACGCCTGTCCAGGTTGTAACTAGCGATAATTTGAATAATGGAGTTTTTGTTCCACCAGGAGAACTGGTTGGCCGCACTGAGGGCCCCTACGGTGACAGCATCGCGTTAGGCG'/>

    <sequence taxon='48' value='TTGTGAACGAGGTTGGTACTTGAATCAACTATGTTGAGAATACAGGAGCGTTGCCCCGGACATATTACAACCAACTCCAACACGGTTGGTTCCGTCGTAGTAAAAAGCGTAGATGCCTGATCTTAGGCATACACATTATGCTTAGCGATAATTCACTTGATGAAATCGACAGGTGCCCACCCCACTTATACTTTCGAATACCTGCAAAAAAGTCAGCAGAGTACTGACTAGAGGTGCAGTGGTCTATATCCGCAGTACGACTCCATCCCTTACCCTGGTGGGCGCTCGGCGCCTGGTTGACATCCTAAAGATAGGCCCCGATGTTGCACTCCTGGGCTTGTCGTTTTAATGAAGATCTCGAGGACGCATGGACGAGCGATCCGTGGTCGCCTGCTTGCTTGCAGGACGATAGAACAGTTCCCACTGAGCGCATAACGCAGGACATTGAGATATCTCCTAGCAAATAGCCAGCTGTTTGATTATAACATAGTGCGAGCGTCGATCAGTATCTTTGTACGTCGGAATATTTTGTCGTTACGTACACGGTCATTGTCTGGCATCATATAGATCATTATTAGCGAATCCAGTGATCCCAGCATATGTTAGACGGCCCTGCAAAACGAAGTTTTCCTTTCTTCCTGGGAAACCTCACTGACTTCGTTCGGCTCGCACAACAAAATGGGCGATACTAGCTGTGCCTAGTGCAAGCCAGATTGGTACATCGTTTGTAGGGACAGGAGACGGGACCGTTCGAGCACATACCGTAAACTCTCTTACATGCATACAAGTGGTCGAAACTTTTCTTCGTTTTAAGCTTTATGTGATGCGCGGATACTCTGCAATTTCTTCTAACGGCGATGGGCGTTTGTTCAGTACTCTAAGCCACATACCCTAACGTATCCGGGGGCTTTATACGATCTACAGGGCACGAAGACGTAATGGGGACAGGAGTAGCAGACCGTCCAAACCCCCGAGACGGCACGTAGGTGCCCCCTGCTAAGACGGCTGGCGGAAAAACTTACGACAATCAAAGAAAATAGGAGTCACGAAAGACATAATGTATCCGGCCTCCTCGTCTTTTAGCCATCATCCAATTGAGTTTAATGGGTCCCTTCCAGAACGTGCAGATTGCGATTCGGTAGTGAGTGACATGGTGAAGAGATGAAGTGACAGAATAATATAAAGATACCCTTGGACAGTATCAACACACATTACAGAAGGGTTTCGGTCGCCTGATCTACGGCGTACTCATTCACAATATTCTTTTATGAGCGTAGTGAAAATGCCAATGTTAGTCTAGAGCGTATAGGAGACACCGCCACGTAAAGATGTCTCACGCAATGTGCCACAGCGCATATCCGGGTAGAATGGGTTATAAACCTGAATGGGCGTCGATTATCTCAAACACGACCCCTGGAATACTACTTAGATCTCCTGAGGACTGCGGGCCGTAGCAAACGCTCCGCACATACCTTGTCCCATACACGGGAACCTGCCTACAAATTCCTTCGTCATATTGGACTGACATATTGTAATGATCCATTAATCTACTTCGCGGCATGGCCTACTGAGGACCCAGGAACTCGTAGAGCGCCGGAAGCTGTAAGCGCGGTATTTGGTGCTGTGTCTGTTAACCCCGCTCTACTGATCCCAATCCTACAATAAATGCTAGGCGCCACTGACCATCGCAAGGAATCACCCGAAACCCATGCCATTAGATGCGTCTCCTCTCTGGCCATCTATAAGTGACAGCCTGCACTTGACCAAACCATTGACAATCGGCGCGTGTCTCACGTGAGTATGACCAACAGGGGGTCTAAATAAGTCCTGTATCCGATCACTCTCGCATAAATGTGTTTGTATGCCTCGACACCTAAAGATAGTAGCCACGCCTGTCCAGGTTGTAACTAGCGATAATTTGAATAATGGAGTTTTTGTTCCACCAGGAGAACTGGTTGGCCGCACTGAGGGCCCCTACGGTGACAGCATCGCGTTAGGCG'/>

    <sequence taxon='59' value='TTGTGAACGAGGTTGGTACTTGAATCAACTATGTTGAGAATACAGGAGCGTTGCCCCGGACATATTACAACCAACTCCAACACGGTTGGTTCCGTCGTAGTAAAAAGCGTAGATGCCTGATCTTAGGCATACACATTATGCTTAGCGATAATTCACTTGATGAAATCGACAGGTGCCCACCCCACTTATACTTTCGAACACCTGCAAAAAAGTCAGCAGAGTACTGACTAGAGGTGCAGTGGTCTATATCCGCAGTACGACTCCATCCCTTACCCTGGTGGGCGCTCGGCGCCTGGTTGACATCCTAAAGATAGGCCCCGATGTTGCACTCCTGGGCTTGTCGTTTTAATGAAGATCTCGAGGACGCATGGACGAGCGATCCGTGGTCGCCTGCTTGCTTGCAGGACGATAGAACAGTTCCCACTGAGCGCACAACGCAGGACATTGAGATATCTCCTAGCAAATAGCCAGCTGTTTGATTATAACATAGTGCGAGCGTCGATCAGTATCTTTGTACGTCGGAATATTTTGTCGTTACGTACACGGTCATTGTCTGGCATCATATAGATCATTGTTAGCGAATCCAGTGATCCCAGCATATGTTAGACGGCCCTGCAAAACGAAGTTTTCCTTTCTTCCTGGGAAACCTCACTGACTTCGTTCGGCTCGCACAACAAAATGGGCGATACTAGCTGTGCCTAGTGCAAGCCAGATTTGTACATCGTTTGTAGGGACAGGAGACGGGACCGTTCGAGCACATACCGTAAACTCTCTTACATGCATACAAGTGGTCGAAACTTTTCTTCGTTTTAAGGTTTATGTGATGCGCGGATACTCTGCAATTTCTTCTAACGGCGATGGGCGTTTGTTCAGTACTCTAAGCCACATACCCTAACGTATCCGGGGGCTTTATACGATCTACAGGGCACGAAGACGTAATGGGGACAGGAGTAGCAGACCGTCCAAACCCCCGAGACGGCACGTAGGTGCCCCCTGCTAAGACGGCTGGCGGAGAAACTTACGACAATCAAAGAAAATAGGAGTCACGAAAGACATAATGTATCCGGCCTCCTCGTCTTTTAGCCATCATCCAATTGAGTTTAATGGGTCCCTTCCAGAACGTGCAGATTGCGATTCGGTAGTGAGTGACATGGTGAAGAGATGAAGCGACAGAATAATATAAAGATACCCTTGGACAGTATCAACACACATTACAGAAGGGTTTCGGTCGCCTGATCTACGGCGTACTCATTCACAATATTCTTTTATGAGCGTAGTGAAAATGCCAATGTTAGTCTAGAGCGTATAGGAGACACCGCCACGTAAAGATGTCTCACGCAATGTGCCACAGCGCATATCCGGGTAGAATGGGTTATAAACCTGAATGGGCGTCGATTATCTCAAACACGACCCCTGGAATACTACTTAGATCTCCTGAGGACTGCGGGCCGTAGCAAACGCTCCGCACATACCTTGTCCCATACACGGGAACCTGCCTACAAATTCCTTCGTCATATTGGACTGACATATTGTAATGATCCATTAATCTACTTCGCGGCATGGCCTACTGAGGACCCAGGAACTCGTAAAGCGCCGGAAGCTGTAAGCGCGGTATTTGGTGCTGTGTCTGTTAACCCCGCTCTACTGATCCCAATCCTACAATAAATGCTAGGCGCCACTGACCACCGCAAGGAATCACCCGAAACCCATGCCATTAGATGCGTCTCCTCTCTGGCCATCTATAAGTGACAGCCTGCACTTGACCAAACCATTGACAATCGGCGCGTGTCTCACGTGAGTATGACCAACAGGGGGTCTAAATAAGTCCTGTATCCGATCACTCTCGCATAAATGTGTTTGTATGCCTCGACACCTAAAGATAGTAGCCACGCCTGTCCAGGTTGTAACTAGCGATAATTTGAATAATGGAGTTTTTGCTCCACCAGGAGAACTGGTTGGCCGCACTGAGGGCCCCTACGGTGACAGCATCGCGTTAGGCG'/>

    <sequence taxon='60' value='TTGTGAACGAGGTTGGTACTTGAATCAACTATGTTGAGAATACAGGAGCGTTGCCCCGGACATATTACAACCAACTCCAACACGGTTGGTTCCGTCGTAGTAAAAAGCGTAGATGCCTGATCTTAGGCATACACATTATGCTTAGCGATAATTCACTTGATGAAATCGACAGGTGCCCACCCCACTTATACTTTCGAATACCTGCAAAAAAGTCAGCAGAGTACTGACTAGAGGTGCAGTGGTCTATATCCGCAGTACGACTCCATCCCTTACCCTGGTGGGCGCTCGGCGCCTGGTTGACATCCTAAAGATAGGCCCCGATGTTGCACTCCTGGGCTTGTCGTTTTAATGAAGATCTCGAGGACGCATGGACGAGCGATCCGTGGTCGCCTGCTTGCTTGCAGGACGATAGAACAGTTCCCACTGAGCGCATAACGCAGGACATTGAGATATCTCCTAGCAAATAGCCAGCTGTTTGATTATAACATAGTGCGAGCGTCGATCAGTATCTTTGTACGTCGGAATATTTTGTCGTTACGTACACGGTCATTGTCTGGCATCATATAGATCATTGTTAGCGAATCCAGTGATCCCAGCATATGTTAGACGGCCCTGCAAAACGAAGTTTTCCTTTCTTCCTGGGAAACCTCACTGACTTCGTTCGGCTCGCACAACAAAATGGGCGATACTAGCTGTGCCTAGTGCAAGCCAGATTTGTACATCGTTTGTAGGGACAGGAGACGGGACCGTTCGAGCACATACCGTAAACTCTCTTACATGCATACAAGTGGTCGAAACTTTTCTTCGTTTTAAGGTTTATGTGATGCGCGGATACTCTGCAATTTCTTCTAACGGCGATGGGCGTTTGTTCAGTACTCTAAGCCACATACCCTAACGTATCCGGGGGCTTTATACGATCTACAGGGCACGAAGACGTAATGGGGACAGGAGTAGCAGACCGTCCAAACCCCCGAGACGGCACGTAGGTGCCCCCTGCTAAGACGGCTGGCGGAAAAACTTACGACAATCAAAGAAAATAGGAGTCACGAAAGACATAATGTATCCGGCCTCCTCGTCTTTTAGCCATCATCCAATTGAGTTTAATGGGTCCCTTCCAGAACGTGCAGATTGCGATTCGGTAGTGAGTGACATGGTGAAGAGATGAAGCGACAGAATAATATAAAGATACCCTTGGACAGTATCAACACACATTACAGAAGGGTTTCGGTCGCCTGATCTACGGCGTACTCATTCACAATATTCTTTTATGAGCGTAGTGAAAATGCCAATGTTAGTCTAGAGCGTATAGGAGACACCGCCACGTAAAGATGTCTCACGCAATGTGCCACAGCGCATATCCGGGTAGAATGGGTTATAAACCTGAATGGGCGTCGATTATCTCAAACACGACCCCTGGAATACTACTTAGATCTCCTGAGGACTGCGGGCCGTAGCAAACGCTCCGCACATACCTTGTCCCATACACGGGAACCTGCCTACAAATTCCTTCGTCATATTGGACTGACATATTGTAATGATCCATTAATCTACTTCGCGGCATGGCCTACTGAGGACCCAGGAACTCGTAGAGCGCCGGAAGCTGTAAGCGCGGTATTTGGTGCTGTGTCTGTTAACCCCGCTCTACTGATCCCAATCCTACAATAAATGCTAGGCGCCACTGACCATCGCAAGGAATCACCCGAAACCCATGCCATTAGATGCGTCTCCTCTCTGGCCATCTATAAGTGACAGCCTGCACTTGACCAAACCATTGACAATCGGCGCGTGTCTCACGTGAGTATGACCAACAGGGGGTCTAAATAAGTCCTGTATCCGATCACTCTCGCATAAATGTGTTTGTATGCCTCGACACCTAAAGATAGTAGCCACGCCTGTCCAGGTTGTAACTAGCGATAATTTGAATAATGGAGTTTTTGTTCCACCAGGAGAACTGGTTGGCCGCACTGAGGGCCCCTACGGTGACAGCATCGCGTTAGGCG'/>

    <sequence taxon='7' value='TTGTGAACGAGGTTGGTACTTGAATTACCTATGTTGAGAATACAGGAGCGTTGCCCCGGACATATTACAACCAACTCCAACACGGTTGGTTCCGTCGTAGTAACAAGCGTAGATGCGTGATCTTAGGCATACATATTATGCTTAGCGATAATTCAGTTGATGAAATCGACAGGTGCCCACCCCACTTATACTTTCGAATACCTGCAAAAAAGTCAGCAGAGTACTGACTAGAGGTGCAGTGGTCTATATCCGCAGTACGACTCCATCCCTTACCTTGGTGGGCGCTCGGCGCCTGGTTGACATCCTAAAGATAGGCCCCGATGTTGCACTCCTGGGCTTGTCGTTTTAATGAAGATCTCGAGCACGCATGGACGAGCGATCCGTGGCCGCCTGCTTGCTTGCAGGACGATAGAACAGTTCCCACTGAGCGCATAACGTAGGACATTGAGATATCTCCTAGCACATAGCCAGCTGTTTGATTATAACATAGTGCGAGCGTCGATCAGTATCTTTGTACGTCGGAATATTTTGTCGTTACGTACACGGTCATTGTCTGGCATCATATAGATCATTGTTAGCGAATCCAGTGATCCCAGCATATGTTAGACGGCCCTGCATAACGAAGTTTTCCTTTCTTCCTGGGAAACCTCACTGACTTCGTTCGGCTCGCACAACAAAATGGGCGATACTAGCTGTGCCTAGTGCAAGCCAGATTTGTACATCGTTTGTAGGGACAGGAGACGGGACCGTTCGAGCACATACCGTAAACTCTCTTACATGCATACAAGTGGTCGAAACTTTTCTTCGTTTTAAGGTTTATGTGATGCGCGGATACTCTGCAATTTCTTCTAACGGCGATGGGCGTTTGTTCAGTACTCTAAGCCACATACCCTAACGTATCCGGGGGCTTTATACGATCTACAGGGCATGAAGACGTAATGGGGACAGGAGTAGCAGACCGTCCAAACCCCCGAGACGGCACGTAGGTGCGCCCTGCTAAGACGGCTGGCGGAAAAACTTACGACAGTCAAAGAAAATAGGAGTCACGAAAGACATAATGTATCCGGCCTCCTCGTCTTTTAGTCATCATCCAATTGAGTTTAATGGGTCCCTTCCAGAACGTGCAGATTGCAATTCGGTAGTGAGTAACATGGTGAAGAGATGAAGCGACAGAATAATATAAAGATACCCTTGGACAGTATCAACACACATTACAGAAGGGTTTCGGTCGCCTGATCTACGGCGTACTCATTCACAATATTCTTTTATGAGCGTAGTGAAAATGCCAATGTTAGTCTAGAGCGTGTAGGAGACACCGCCACGTAAAGATGTCTCACGCAATGTGCCACAGCGCATATCCGGGTGGAATGGGTTATAAACCTGAATGGGCGTCGATTATCTCAAACACGACCCCCGGAATACTACTTAGATCTCCTGAGGACTGTGGGCCGTAGCAAACACTCCGCACATACCTTGTCCCATACACGGGAACCTGCCTACAAATTCCTTCGTCCTATTGGACTGACATATTGTAATGATCCATTAATCTACTTCGCGGCATGGCCTACTGAGGACCCAGGAACTCGTAGAGCACCGGAAGCTGTAAGCGCGGTATTTGGTGCTGAGTCTGTTAACCCCGCTCTACTGATCCCAATCCCACAATAAATGCTAGGCGCCACTGACCATCGCAAGGAATCACCCGAAACCCATGCCATTAGATGCGTCTCTTCTCTGGCCATCTATAAGTGACAGCCTGCACTTGACCAAACCATTGACAATCGGCGCGTGTCTCACGTGAGTATGACCAACAGGGGGTCTAAATAAGTCCTGTATCCGATCACTCTCGCATAAATGTGTTTGTATGCCTTGACACCTGAAGATAGTAGCCACGCCTGCCCAGGCTGTAACTAGCGATAATTTGAATAATGGAGTTTTTGTTCCACCAGGAGAACTGGTTGGCCACACCGAGGGCCCCTACGGTGACAGCATCGCGTTAGGCG'/>

    <sequence taxon='13' value='TTGTGAACGAGGTTGGTACTTGAATTACCTATGTTGAGAATACAGGAGCGTTGCCCCGGACATATTACAACCAACTCCAACACGGTTGGTTCCGTCGTAGTAACGAGCGTAGATGCGTGATCTTAGGCATACATATTATGCTTAGCGATAATTCAGTTGATGAAATCGACAGGTGCCCACCCCACTTATACTTTCGAATACCTGCAAAAAAGTCAGCAGAGTACTGACTAGAGGTGCAGTGGTCTATATCCGCAGTACGACTCCATCCCTTACCTTGGTGGGCGCTCGGCGCCTGGTCGACATCCTAAAGATAGGCCCCGATGTTGCACTCCTGGGCTTGTCGTTTTAATGAAGATCTCGAGCACGCATGGACGAGCGATCCGTGGCCGCCTGCTTGCTTGCAGGACGATAGAACAGTTCCCACTGAGCGCATAACGCAGGACATTGAGATATCTCCTAGCACATAGCCAGCTGTTTGATTATAACATAGTGCGAGCGTCGATCAGTATCTTTGTACGTCGGAATATTTTGTCGTTACGTACACGGTCATTGTCTGGCATCATATAGATCATTGTTAGCGAATCCAGTGATCCCAGCATATGTTAGACGGCCCTGCATAACGAAGTTTTCCTTTCTTCCTGGGAAACCTCACTGACTTCGTTCGGCTCGCACAACAAAATGGGCGATACTAGCTGTGCCTAGTGCAAGCCAGATTTGTACATCGTTTGTAGGGACAGGAGACGGGACCGTTCGAGCACATACCGTAAACTCTCTTACATGCATACAAGTGGTCGAAACTTTTCTTCGTTTTAAGGTTTATGTGATGCGCGGATACTCTGCAATTTCTTCTAACGGCGATGGGCGTTTGTTCAGTACTCTAAGCCACATACCCTAACGTATCCGGGGGCTTTATACGATCCACAGGGCATGAAGACGTAATGGGGACAGGAGTAGCAGACCGTCCAAACCCCCGAGACGGCACGTAGGTGCGCCCTGCTAAGACGGCTGGCGGAAAAACTTACGACAGTCAAAGAAAATAGGAGTCACGAAAGACATAATGTATCCGGCCTCCTCGTCTTTTAGTCATCATCCAATTGAGTTTAATGGGTCCCTTCCAGAACGTGCAGATTGCAATTCGGTAGTGAGTAACATGGTGAAGAGATGAAGCGACAGAATAATATAAAGATACCCTTGGACAGTATCAACACACATTACAGAAGGGTTTCGGTCGCCTGATCTACGGCGTACTCATTCACAATATTCTTTTATGAGCGTAGTGAAAATGCCAATGTTAGTCTAGAGCGTGTAGGAGACACCGCCACGTAAAGATGTCTCACGCAATGTGCCACAGCGCATATCCGGGTGGAATGGGTTATAAACCTGAATGGGCGTCGATTATCTCAAACACGACCCCCGGAATACTACTTAGATCTCCTGAGGACTGTGGGCCGTAGCAAACACTCCGCACATACCTTGTCCCATACACGGGAACCTGCCTACAAATTCCTTCGTCCTATTGGACTGACATATTGTAATGATCCATTAATCTACTTCGCGGCATGGCCTACTGAGGACCCAGGAACTCGTAGAGCACCGGAAGCTGTAAGCGCGGTATTTGGTGCTGAGTCTGTTAACCCCGCTCTACTGATCCCAATCCCACAATAAATGCTAGGCGCCACTGACCATCGCAAGGAATCACCCGAAACCCATGCCATTAGATGCGTCTCTTCTCTGGCCATCTATAAGTGACAGCCTGCACTTGACCAAACCATTGACAATCGGCGCGTGTCTCACGTGAGTATGACCAACAGGGGGTCTAAATAAGTCCTGTATCCGATCACTCTCGCATAAATGTGTTTGTATGCCTTGACACCTAAAGATAGTAGCCACGCCTGCCCAGGCTGTAACTAGCGATAATTTGAATAATGGAGTTTTTGTTCCACCAGGAGAACTGGTTGGCCACACCGAGGGCCCCTACGGTGACAGCATCGCGTTAGGCG'/>

    <sequence taxon='14' value='TTGTGAACGAGGTTGGTACTTGAATTACCTATGTTGAGAATACAGGAGCGTTGCCCCGGACATATTACAACCAACTCCAACACGGTTGGTTCCGTCGTAGTAACGAGCGTAGATGCGTGATCTTAGGCATACATATTATGCTCAGCGATAATTCAGTTGATGAAATCGACAGGTGCCCACCCCACTTATACTTTCGAATACCTGCAAAGAAGTCAGCAGAGTACTGACTAGAGGTGCAGTGGTCTATATCCGCAGTACGACTCCATCCCTTACCTTGGTGGGCGCTCGGCGCCTGGTCGACATCCTACAGATAGGCCCCGATGTTGCACTCCGGGGCTTGTCGTTTTAATGAAGATCTCGAGCACGCATGGACGAGCGATCCGTGGCCGCCTGCTTGCTTGCAGGACGATAGAACAGTTCCCACTGAGCGCATAACGCAGGACATTGAGATATCTCCTAGCACATAGCCAGCTGTTTGATTATAACATAGTGCGAGCGTCGATCAGTATCTTTGTACGTCGGAATATTTTGTCGTTACGTACACGGTCATTGTCTGGCATCATATAGATCATTGTTAGCGAATCCAGTGATCCCAGCATATGTTAGACGGCCCTGCATAACGAAGTTTTCCTTTCTTCCTGGGAAACCTCACTGACTTCGTTCGGCTCGCACAACAAAATGGGCGATACTAGCTGTGCCTAGCGCAAGCCAGATTTGTACATCGTTTGTAGGGACAGGAGACGGGACCGTTCGAGCACATACCGTAAACTCTCTTACATGCATACAAGTGGTCGAAACTTTTCTTCGTTTTAAGGCTTACGTGATGCGCGGATACTCTGCAATTTCTTCTAGCGGCGATGGGCGTTTGTTCAGTACTCTAAGCCACATACCCTAACGTATCCGGGGGCTTTATACGATCCACAGGGCATGAAGACGTAATGGGGACAGGAGTAGCAGACCGTCCAAACCCCCGAGACGGCACGTAGGTGCGCCCTGCTAAGACGGCTGGCGGAAAAAGTTACGACAGTCAAAGAAAATAGGAGTCACGAAAGACATAATGTATCCGGCCTCCTCGTCTTTTAGTCATCATCCAATTGAGTTTAATGGGTCCCTTCCAGAACGTGCGGATTGCAATTCGGTAGTGAGTAACATGGTGAAGAGATGAAGCGACAGAATAATATAAAGATACCCTTGGACAGTATCAACACACATTACAGAAGGGTTTCGGTCGCCTGATCTACGGCGTACTCATTCACAATATTCTTTTATGAGCGTAGTGAAAATGCCAATGTTAGTCTAGAGCGTGTAGGAGACACCGCCACGTAAAGATGTCTCACGCAATGTGCCACAGCGCATATCCGGGTGGAATGGGTTATAAACCTGAATGGGCGTCGATTATCTCAAACACGACCCCCGGAATACTACTTAGATCTCCTGAGGACTGTGGGCCGTAGCAAACACTCCGCACATACCTTGTCCCATACACGGGAACCTGCCTACAAATTCCTTCGTCCTATTGGACTGACATATTGTAATGATCCATTAATCTACTTCGCGGCATGGCCTACTGAGGACCCAGGAACTCGTAGAGCACCGGAAGCTGTAAGCGCGGTATTTGGTGCTGAGTCTGTTAACCCCGCTCTACTAATCCCAATCCCACAATAAATGCTAGGCGCCACTGACCATCGCAAGGAATCACCCGAAATCCATGCCATTAGATACGTCTCTTTTCTGGCCATCTATAAGTGACAGCCTGCACTTGACCAAACCATTGACACTCGGCGCGTGTCTCACGTGAGTATGACCAACAGGGGGTCTAAATAAGTCCTGTATCCGATCATTCTCGCATAAATGTGTTTGTATGCCTTGACACCTAAAGATAGTAGCCATGCCTGCCCAGGCTGTAACTAGCGATAATTTGAATAATGGAGTTTTTGTTCCACCAGGAGAACTGGTTGGCCACACCGAGGGCCCCTACGGTGACAGCATCGCGTTAGGCG'/>

    <sequence taxon='74' value='TTGTGAACGAGGTTGGTACTTGAATTACCTATGTTGAGAATACAGGAGCGTTGCCCCGGACATATTACAACCAACTCCAACACGGTTGGTTCCGTCGTAGTAACGAGCGTAGATGCGTGATCTTAGGCATACATATTATGCTCAGCGATAATTCAGTTGATGAAATCGACAGGTGCCCACCCCACTTATACTTTCGAATACCTGCAAAGAAGTCAGCAGAGTACTGACTAGAGGTGCAGTGGTCTATATCCGCAGTACGACTCCATCCCTTACCTTGGTGGGCGCTCGGCGCCTGGTCGACATCCTACAGATAGGCCCCGATGTTGCACTCCGGGGCTTGTCGTTTTAATGAAGATCCCGAGCACGCATGGACGAGCGATCCGTGGCCGCCTGCTTGCTTGCAGGACGATAGAACAGTTCCCACTGAGCGCATAACGCAGGACATTGAGATATCTCCTAGCACATAGCCAGCTGTTTGATTATAACATAGTGCGAGCGTCGATCAGTATCTTTGTACGTCGGAATATTTTGTCGTTACGTACACGGTCATTGTCTGGCATCATATAGATCATTGTTAGCGAATCCAGTGATCCCAGCATATGTTAGACGGCCCTGCATAACGAAGTTTTCCTTTCTTCCTGGGAAACCTCACTGACTTCGTTCGGCTCGCACAACAAAATGGGCGATACTAGCTGTGCCTAGCGCAAGCCAGATTTGTACATCGTTTGTAGGGACAGGAGACGGGACCGTTCGAGCACATACCGTAAACTCTCTTACATGCATACAAGTGGTCGAAACTTTTCTTCGTTTTAAGGCTTACGTGATGCGCGGATACTCTGCAATTTCTTCTAGCGGCGATGGGCGTTTGTTCAGTACTCTAAGCCACATACCCTAACGTATCCGGGGGCTTTATACGATCCACAGGGCATGAAGACGTAATGGGGACAGGAATAGCAGACCGTCCAAACCCCCGAGACGGCACGTAGGTGCGCCCTGCTAAGACGGCTGGCGGAAAAAGTTACGACAGTCAAAGAAAATAGGAGTCACGAAAGACATAATGTATCCGGCCTCCTCGTCTTTTAGTCATCATCCAATTGAGTTTAATGGGTCCCTTCCAGAACGTGCGGATTGCAATTCGGTAGTGAGTAACATGGTGAAGAGATGAAGCGACAGAATAATATAAAGATACCCTTGGACAGTATCAACACACATTACAGAAGGGTTTCGGTCGCCTGATCTACGGCGTACTCATTCACAATATTCTTTTATGAGCGTAGTGAAAATGCCAATGTTAGTCTAGAGCGTGTAGGAGACACCGCCACGTAAAGATGTCTCACGCAATGTGCCACAGCGCATATCCGGGTGGAATGGGTTATAAACCTGAATGGGCGTCGATTATCTCAAACACGACCCCCGGAATACTACTTAGATCTCCTGAGGACTGTGGGCCGTAGCAAACACTCCGCACATACCTTGTCCCATACACGGGAACCTGCCTACAAATTCCTTCGTCCTATTGGACTGACATATTGTAATGATCCATTAATCTACTTCGCGGCATGGCCTACTGAGGACCCAGGAACTCGTAGAGCACCGGAAGCTGTAAGCGCGGTATTTGGTGCTGAGTCTGTTAACCCCGCTCTACTAATCCCAATCCCACAATAAATGCTAGGCGCCACTGACCATCGCAAGGAATCACCCGAAATCCATGCCATTAGATACGTCTCTTTTCTGGCCATCTATAAGTGACAGCCTGCACTTGACCAAACCATTGACACTCGGCGCGTGTCTCACGTGAGTATGACCAACAGGGGGTCTAAATAAGTCCTGTATCCGATCATTCTCGCATAAATGTGTTTGTATGCCTTGACACCTAAAGATAGTAGCCATGCCTGCCCAGGCTGTAACTAGCGATAATTTGAATAATGGAGTTTTTGTTCCACCAGGAGAACTGGTTGGCCACACCGAGGGCCCCTACGGTGACAGCATCGCGTTAGGCG'/>

    <sequence taxon='31' value='TTGTGAACGAGGTTGGTACTTGAATCACCTATGTTGAGAATACAGGAGCGTTGCCCCGGACATATTACAACCAACTCCAACACGGTTGGTTCCGTCGTAGTAACGAGCGTAGATGCGTGATCTTAGGCATACATATTATGCTTAGCGATAATTCAGTTGATGAAATCGACAGGTGCCCACCCCACTTATACTTTCGAATACCTGCAAAAAAGTCAGCAGAGTACTGACTAGAGGTGCAGTGGTCTATATCCGCAGTACGACTCCATCCCTTACCTTCGTGGGCGCTCGGCGCCTGGTCGACATCCTAAAGATAGGCCCCGATGTTGCACTCCTGGGCTTGTCGTTTTAATGAAGATCTCGAGCACGCATGGATGAGCGATCCGTGGCCGCCTGCTTGCTTGCAGGACGATAGAACAGTTCCCACTGAGCGCATAACGCAGGACATTGAGATATCTCCTAGCACATAGCCAGCTGTTTGATTATAACATAGTGCGAGCGTCGATCAGTATCTTTGTACGTCAGAATATTTTGTCGTTACGTACACGGTCATTGTCTGGCATCATATAGATCATTGTTAGCGAATCCAGTGATCCCAGCATATGTTAGACGGCCCTGCATAACGAAGTTTTCCTTTCTTCCTGGGAAACCTCACTGACTTCGTTCGGCTCGCACAACAAAATGGGCGATACTAGCTGTGCCTAGTGCAAGCCAGATTTGTACATCGTTTGTAGGGACAGGAGACGGGACCGTTCGAGCACATACCGTAAACTCTCTTACATGCATACAAGTGGTCGAAACTTTTCTTCGTTTTAAGGTTTATGTGATGCGCGGATACTCTGCAATTTCTTCTAACGGCGATGGGCGTTTGTTCAGTACTCTAAGCCACATACCCTAACGTATCCGGGGGCTTTATACGATCCACAGGGCATGAAGACGTAATGGGGACAGGAGTAGCAGACCGTCCAAACCCCCGAGACGGCACGTAGGTGCGCCCTGCTAAGACGGCTGGCGGAAAAACTTACGACAGTCAAAGAAAATAGGAGTCACTAAAGACATAATGTATCCGGCCTCCTCGTCTTTTAGTCATCATCCAATTGAGTTTAACGGGTCCCTTCCAGAACGTGCAGATTGCAATTCGGTAGTGAGTAACATGGTGAAGAGATGAAGCGACAGAATAATATAAAGATACCCTTGGACAGTATCAACACACATTACAGAAGGGTTTCGGTCGCCTGATCTACGGCGTACTCATTCACAATATTCTTTTATGAGCGTAGTGAAAATGCCAATGTTAGTCTAGAGCGTGTAGGAGACACCGCCACGTAAAGATGTCTCACGCAATGTGCCACAGCGCATATCCGGGTGGAATGGGTTATAAACCTGAATGGGCGTCGATTATCTCGAACACGACCCCCGGAATACTACTTAGATCTCCTGAGGACTGTGGGCCGTAGCAAACACTCCGCACATACCTTGTCCCATACACGGGAACCTGCCTACAAATTCCTTCGTCCTATTGGACTGACATATTGTAATGATCCATTAATCTACTTCGCGGCATGGCCTACTGAGGACCCAGGAACTCGTAGAGCACCGGAAGCTGTAAGCGCGGTATTTGGTGCTGAGTCTGTTAACCCCGCTCTACTGATCCCAATCCCACAATAAATGCTAGGCGCCACTGACCATCGCAAGGAATCACCCGAAACCCATGCCATTAGATGCGTCTCTTCTCTGGCCATCTATAAGTGACAGCCTGCACTTGACCAAACCATTGACAATCGGCGCGTGTCTCACGTGAGTATGACCAACAGGGGGTCTAAATAAGTCCTGTATCCGATCACTCTCGCATAAATGTGTTTGTATGCCTTGACACCTAAAGATAGTAGCCACGCCTGCCCAGGCTGTAACTAGCGATAATTTGAATAATGGAGTTTTTGTTCCACCAGGAGAACTGGTTGGCCACACCGAGGGCCCCTACGGTGACAGCATCGCGTTAAGCG'/>

    <sequence taxon='86' value='TTGTGAACGAGGTTGGTACTTGAATCACCTATGTTGAGAATACAGGAGCGTTGCCCCGGACATATTACAACCAACTCCAACACGGTTGGTTCCGTCGTAGTAACGAGCGCAGATGCGTGATCTTAGGCATACATATTATGCTTAGCGATAATTCAGTTGATGAAATCGACAGGTGCCCACCCCACTTATACTTTCGCATACCTGCAAAAAAGTCAGCAGAGTACTGACTAGAGGTGCAGTGGTCTATATCCGCAGTACGACTCCGTCCCTTACCTTCGTGGGCGCTCGGCGCCTGGTCGACATCCTAAAGATAGGCCCCGATGTTGCACTCCTGGGCTTGTCGTTTTAATGAAGATCTCGAGCACGCATGGATGAGCGATCCGTGGCCGCCTGCTTGCTTGCAGGACGATAGAACAGTTCCCACTGAGTGCATAACGCAGGACATTGAGATATCTCCTAGCACATAGCCAGCTGTTTGATTATAACATAGTGCGAGCGTCGATCAGTATCTTTGTACGTCAGAATATTTTGTCGTTACGTACACGGTCATTGTCTGGCATCATATAGATCATTGTTAGCGAATCCAGTGATCCCAGCATATGTTAGACGGCCCTGCATAACGAAGTTTTCCTTTCTTCCTGGGAAACCTCACTGACTTCGTTCGGCTCGCACAACAAAATGGGCGATGCTAGCTGTGCCTAGTGCAAGCCAGATTTGTACATCGTTTGTAGGGACAGGCGACGGGACCGTTCGAGCACATACCGTAAACTCTCTTACATGCATATAAGTGGTCGAAACTTTTCTTCGTTTTAAGGTTTATGTGATGCGCGGATACTCTGCAATTTCTTCTAACGGCGACGGGCGTTTGTTCAGTACTCTAAGCCACATACCCTAACGTATCCGGGGGCTTTATACGATCCACAGGGCATGAAGACGTAATGGGGACAGGAGTAGCAGACCGTCCAAACCCCCGAGACGGCACGTAGGTGCGCCCTGCTAAGACGGCTGGCGGAAAAACTTACGACAGTCACAGAAAATAGGAGTCACTAAAGACATAATGTATCCGGCCTCCTCGTCTTTTAGTCATCATCCAATTGAGTTTAACGGGTCCCTTCCAGAACGTGCAGATTGCAATTCGGTAGTGAGTAACATGGTGAAGAGATGAAGCGACAGAATAATATAAAGATCCCCTTGGACAGTATCAACACACATTACAGAAGGGTTTCGGTCGCCTGATCTACGGCGTACTCATTGACAATATTCTTTTATGAGCATAGTGAAAATGCCAATGTTAGTCTAGAGCGTGTAGGAGACACCGCCACGTAAAGATGTCTCACGCAATGTGCCACAGCGCATATCCGGGTGGAATGGGTTATAAACCTGAATGGGCGTCGATTATCTCGAACACGACCCCCGGAATGCTACTTAGATCTCCTGAGGACTGTGGGCCGTAGCAAACACTCCGCACATACCTTGTCCCATACATGGGAACCTGCCTACAAATTCCTTCGTCCTATTGGACTGATATATTGTAATGATCCATTAATCTACTTCGCGGCATGGCCTACTGAGGACCCAGGAACTCGTAGAGCACCGGAAGCTGTAAGCGCGGTATTTGGTGCTGAGTCTGTTAACCCCGCTCTACTGATCCCAATCCCACAATGAATGCTAGGCGCCACTGACCCTCGCAAGGAATCACCCGAAACCCATGCCATTAGATGCGTCTCTTCTCTGGCCATCTATAAGTGACAGCCTGCACTTGACCAAACCATTGACAATCGGCGCGTGTCTCACGTGAGTATGACCAACAGGGGGTCTAAATAAGTCCTGCATCCGATCACTCTCGCATAAATGTGTTTGTATGCCTTGACACCTAAAGATAGTAGCCACGCCTGCCCAGGCTGTAACTAGCGATAATTTGAATAATGGAGTTTTTGTTCCACCAGGAGAACTGGTTGGACACACCGAGGGCCCCTACGGTGACAGCATCGCATTAAGCG'/>

    <sequence taxon='198' value='TTGTGAACGAGGTTGGTACTTGAATCACCTATGTTGAGAATACAGGAGCGTTGCCACGGACATATTACAACCAACTCCAACACGGTTGGTTCCGTCGTAGTAACGAGCGCAGATGCGTGACCTTAGGCATACATATTATGCTTAGCGATAATTCAGTTGATGAAATCGACAGGTGCCCACCCCACTTATACTTTCGAATACCTGCAAAAAAGTCAGCAGAGTACTGACTGGAGGTGCAGTGGTCTATATCCGCAGTACGACTCCGTCCCTTACCTTCGTGGGAGCTCGGCGCCTAGTCGACATCCTAAAGATAGGCCCCGATGTTGCACTCCTGGGCTTGTCGTTTTAATGAAGATCTCGAGCACGCATGGATGAGCGATCCGTGGCCGCCTGCTTGCTTGCAGGACGATAGAACAGTTCCCACTGAGCGCATAACGCAGGACATTGAGATATCTCCTAGCACATAGCCAGCCGTTTGATTATAACATAGTGCGAGCGTCGATCAGTACCTTTGTACGTCAGAATATTTTGTCGTTACGTACACGGTCATTGTCTGGCATCATATAGATCATTGTTAGCGAATCCAGTGATCCCAGCATATGTTAGACGGCCCTGCATAACGAAGTTTTCCTTTCTTCCTGGGAAACCTCACTGACTCCGTTCGGCTCGCACAACAAAATGGGCGATGCTAGCTGTGCCTAGTGCAAGCCAGATTTGTACATCGTTTGTAGGGACAGGAGACGGGACCGTTCGAGCACATACCGTAAACTCTCTTACATGCATACAAGTGGTCGAAACTTTTCTTCGTTTTAAGGTTTATGTGATGCGCGGATACTCTGCAATTTCTTCTAACGGCGATGGGCGTTTGTTCAGTACTCTAAGCCACATACCCTAACGTATCCGGGGGCTTTATACGATCCACAGGGTATGAAGACGTAATGGGGACAGGAGTAGCAGACCGTCCAAACCCCCGAGACGGCACGTAGGTGCGCCCTGCTAAGACGGCTGGCGGAAAAACTTACGACAGTCACAGAAAATAGGAGTCACTAAAGACATAATGTATCCGGCCTCCTCGTCTTTTAGTCATCATCCAATTGAGTTTAACGGGTCCCTTCCAGAACGTGCAGATTGCAATTCGGTAGTGAGTACCATGGTGAAGAGATGAAGCGACAGAATAATATAAACATACCCTTGGACAGTATCGACACACATTACATAAGGGTTTCGGTCGCCTGATCTACGGCGTACTCATTCACAATATTCTTTTATGAGCATAGTGAAAATGCCAATGTTAGTCTAGAGCGTGTAGGAGACACCGCCACGTAAAGATGTCTCACGCAATGTGCCACAGCGCATATCCGGGTGGAATGGGTTATAAACCTGAATGGGCGTCGATTATCTCGAACACGACCCCCGGAATACTACCTAGATCTCCCGAGGACTGTGGGCCGTAGCAAACACTCCGCACATACCTTGTCCCATACATGGGAACCTGCCTACAAATTCCTTCGTCCTATTGGACTGACATATTGTAATGATCCATTAATTTACTTCGCGGCATGGCCTACTGAGGACCCAGGAACTCGTAGAGCACCGGAAGCTGTAAGCGCGGTATTTGGTGCTGAGTGTGTTAACCCCGCTCTACTGATCCCAATCCCACAATAAATGCTAGGCGCCACTGACCATCGCAAGGAATCACCCGAAACCCATGCCATTAGATGCGTCTCTTCTCTGGCCATCTATAAGTGACAGCCTGCACTTGACCAAACCATTGACAATCGGCGCGTGTCTCACGTGAGTATGACCAACAGGGGGTCTAAATAAGTCCTGTATCCGATCACTCTCGCATAGATGTGTTTGTATGCCTTGACACCTAAAGATAGTAGCCACGCCTGCCCAGGCTGTAACTAGCGATAATTTGAATAATGGAGTTTTTGTTCCACCAGGAGAACTGGTTGGCCACACCGAGGGCCCCTACGGTGACAGCATCGCATTAAGCG'/>

    <sequence taxon='224' value='TTGTGAACGAGGTTGGTACTTGAATCACCTATGTTGAGAATACAGGAGCGTTGCCCCGGACATATTACAACCAACTCCAACACGGTTGGTTCCGTCGTAGTAACGAGCGCAGATGCGTGATCTTAGGCATACATATTATGCTTAGCGATAATTCAGTTGATGAAATCGACAGGTGCCCACCCCACTTATACTTTCGAAAACCTGCAAAAAAGTCAGCAGAGTACTGACTAGAGGTGCAGTGGTCTATATCCGCAGTACGACTCCGTCCCTTACCTTCGTGGGAGCTCGGCGCCTAGTCGACATCCTAAAGATAGGCCCCGATGTTGCACTCCTGGGCTTGTCGTTTTAATGAAGATCTCGAGCACGCATGGATGAGCGATCCGTGGCCGCCTGCTTGCTTGCAGGACGATAGAACAGTTCCCACTGAGCGCATAACGCAGGACGTTGAGATATCTCCTAGCACATAGCCAGCTGTTTGATTATAACATAGTGCGAGCGTCGATCAGTATCTTTGTACGTCAGAATATTTTGTCGTTACGTACACGGTCATGGTCTGGCATCATATAGATCATTGTTAGCGAATCCAGTGATCCCAGCATATGTTAGACGGCCCTGCATAACGAAGTTTTCCTTTCTTCCTGGGAAACCTCACTGACTTCGTTCGGCTCGCACAACAAAATGGGCGATGCTAGCTGTGCCTAGTGCAAGCCAGATTTGTACATCGTTTGTAGGGACAGGAGACGGGACCGTTCGAGCACATACCGTAAACTCTCTTACATGCATACAAGTGGTCGAAACTTTTCTTCGTTTTAAGGTTTATGTGATGCGCGGATACTCTGCAATTTCTCCTAACGGCGATGGGCGTTTGTTCAGTACTCTAAGCCACATACCCTAACGTATCCGGGGGCTTTATACGATCCACAGGGCATGAAGACGTAATGGGGACAGGAGTAGCAGACCGTCCAAACCCCCGAGACGGCACGTAGGTGCGCCCTGCTAAGACGGCTGGCGGAAAAACTTACGACAGTCACAGAAAATAGGAGTCACTAAAGACATAATGTATCCGGCCTCCTCGTCTTTTAGTCATCATCCAATTGAGTTTAACGGGTCCCTTCCAGAACGTGCAGATTGCAATTCGGTAGTGAGTACCATGGTGAAGAGATGAAGCGACAGAATAATATAAACATACCCTTGGACAGTATCGACACACATTACAGAAGGGTTTCGGTCGCCTGATCTACGGCGTACTCATTCACAATATTCTTTTATGAGCATAGTGAAAATGCCAATGTTAGTCTAGAGCGTGTAGGAGACACCGCCACGTAAAGATGTCTCACGCAATGTGCCACAGCGCATATCCGGGTGGAATGGGTTATAAACCTGAATGGGCGTCGATTATCTCGAACACGACCCCCGGAATACTACTTAGATCTCCCGAGGACTGTGGGCCGTAGCAAACACTCCGCACATACCTTGTCCCATACATGGGAACCTGCCTACAAATTCCTTCGTCCTATTGGACTGACATATTGTAATGATCCATTAATTTACTTCGCGGCATGGCCTACTGAGGACCCAGGAACTCGTAGAGCACCGGAAGCTGTAAGCGCGGTATTTGGTGCTGAGTGTGTTAACCCCGCTCTACTGATCCCAATCCCACAATAAATGCTAGGCGCCACTGACCATCGCAAGGAATCACCCGAAACCCATGCCATTAGATGCGTCTCTTCTCTGGCCATCTATAAGTGACAGCCTGCACTTGACCAAACCATTGACAATCGGCGCGTGTCTCACGTGAGTATGACCAACAGGGGGTCTAAATAAGTCCTGTATCCGATCACTCTCGCATAAATGTGTTTGTATGCCTTGACACCTAAAGATAGTAGCCACGCCTGCCCAGGCTGTAACTAGCGATAATTTGAATAATGGAGTTTTTGTTCCACCAGGAGAACTGGTTGGCCACACCGAGGGCCCCTACGGTGACAGCATCGCATTAAGCG'/>

    <sequence taxon='240' value='TTGTGAACGAGGTTGGTACTTGAATCACCTATGTTGAGACTACAGGAGCGTTGCCCCGGACATATTACAACTAACTCCAACACGGTTGGTTCCGTCGTAGTAACGAGCGCAGATGCGTGATCTTAGGCATACATATTATGCTTAGCGATAATTCAGTTGATGAAATCGACAGGTGCCCACCCCACTTATACTTTCGAATACCTGCAAAAAAGTCAGCAGAGTACTGACTAGAGGTGCAGTGGTCTATATCCGCAGTACGACTCCGTCCCTTACCTTCGTGGGAGCTCGGCGCCTAGTCGACATCTTAAAGATAGGCCCCGATGTTGCACTCCTGGGCTTGTCGTTTTAATGAAGATCTCGAGCACGCATGGATGAGCGATCCGTGGCCGCCTGCTTGCTTGCAGGACGATAGAACAGTTCCCACTGAGCGCATAACGCAGGACATTGAGATATCTCCTAGCACATAGCCAGCTGTTTGATTATAACATAGTGCGAGCGTCGATCAGTATCTTTGTACGTCAGAATATTTTGTCGTTACGTACACGGTCATTGTCTGGCATCATATAGATCATTGTTAGCGAATCCAGTGATCCCAGCATATGTTCGACGGCCCTGCATAACGAAGTTTTCCTTTCTTCCTGGGAAACCTCACTGACTTCGTTCGGCTCGCACAACAAAATGGGCGATGCTAGCTGTGCCTAGTGCAAGCCAGATTTGTACATCGTTTGTAGGGACAGGAGACGGGACCGTTCGAGCACATACCGTAAACTCTCTTACATGCATACAAGTGGTCGAAACTTTTCTTCGTTTTAAGGTTTATGTGATGCGCGGATACTCTGCAATTTCTTCTAACGGCGATGGGCGTTTGTTCAGTGCTCTAAGCCACATACCCTAACGTATCCGGGGGCTTTATACGATCCACAGGGCATGAAGACGTAATGGGGACAGGAGTAGCAGACCGTCCAAACCCCCGAGACGGCACGTAGGTGCGCCCTGCTAAGACGGCTGGCGGAAAAACTTACGACAGTCACAGAAAATAGGAGTCACTAAAGACATAATGTATCCGGCCTCCTCGTCTTTTAGTCATCATCCAATTGAGTTTAACGGGTCCCTTCCAGAACGTGCAGATTGCAATTCGGTAGTGAGTACCAAGGTGAAGAGATGAAGCGACAGCATAATATAAACATACCCTTGGACAGTATCGACACACATTACAGAAGGGTTTCGGTCGCCTGATCTACAGCGTACTCATTCACAATATTCTTTTATGAGCATAGTGAAAATGCCAATGTTAGTCTAGAGCGTGTAGGAGACACCGCCACGTAAAGATGTCTCACGCAATGTGCCACAGCGCATATCCGGGTGGAATGGGTTATAAACCTGAATGGGCGTCGATTATCTCGAACACGACCCCCGGAATACTACTTAGATCTCCCGAGGACTGTGGGCCGTAGCAAACACTCCGCACATACCTTGTCCCATACATGGGAACCTGCCTACAAATTCCTTCGTCCTATTGGACTGACATATTGTAATGATCCATTAATTTACTTCGCGGCATGGCCTACTGAGGACCCAGGAACTCGTAGAGCACCGGAAGCTGTAAGCGCGGTATTTGGTGCTGAGTGTGTTAACCCCGCTCTACTGATCCCAATCCCACAATAAATGCTAGGCGCCACTGACCATCGCAAGGAATCACCCGAAACTCATGCCATTAGATGCGTCTCTTCTCTGGCCATCTATAGGTGACAGCCTGCACTTGACCAAACCATTGACAATCGGCGCGTGTCTCACGTGAGTATGACCAACAGGGGGTCTAAATAAGTCCTGTATCCGATCACTCTCGCATAAATGTGTTTGTATGCCTTGACACCTAAAGATAGTAGCCACGCCTGCCCAGGCTGTAACTAGCGATAATTTGAATAGTGGAGTTTTTGTTCCACCAGGAGAACTGGTTGGCCACGCCGAGGGCCCCTACGGTGACAGCATCGCATTAAGCG'/>

    <sequence taxon='23' value='TTGTGAACGAGGTTGGTACTTGAATTACCTATGTTGAGAATACAGGAGCGTTGCCCCGGACATATTACAACCAACTCCAACACGGTTGGTTCCGTCGCAGTAACAAGCGTAGATGCGTGATCTTAGGCATACATATTATGCTTAGCGATAATTCAGTTGATGAAATCGACAGGTGCCCACCCCACTTATACTTTCGAATACCTGCAAAAAAGTCAGCAGAGTACTGACTAGAGGTGCAGTGGTCTATATCCGCAGTACGACTCCATCCCTTACCTTGGTGGGCGCTCGGCGCCTGGTTGACATCCTAAAGATAGGCCCCGATGTTGCACTCCTGGGCTTGTCGTTTTAATGAAGATCTCGAGCACGCATGGACGAGCGATCCGTGGCCGCCTGCTTGCTTGCAGGACGATAGAACAGTTCCCACTGAGCGCATAACGCAGGACATTGAGATATCTCCTAGCACATAGCCAGCTGTTTGATCATAACATAGTGCGAGCGTCGATCAGTATCTTTGTACGTCGGAATATTTTGTCGTTACGTACACGGTCATTGTCTGGCATCATATAGATCATTGTTAGCGAATCCAGTGATCCCAGCATATGTTAGACGGCCCTGCATAACGAAGTTTTCCTTTCTTCCTGGGAAACCTCACTGACTTCGTTCGGCTCGCACAACAAAATGGGCGATACTAGCTGTGCCTAGTGCAAGCCAGATTTGTACATCGTTTGTAGGGACAGGAGACGGGACCGTTCGAGCACATACCGTAAACTCTCTTACATACATACAAGTGGTCGAAACTTTTCTTCGTTTTAAGGTTTATGTGATGCGCGGATACTCTGCAATTTCTTCTAACGGCGATGGGCGTTTGTTCAGTACTCTAAGCCACCTACCCTAACGTATCCGGGGGCTTTATACGATCTACAGGGCATGGAGACGTAATGGGGACAGGATTAGCAGACCGTCCAAACCCCCGAGACGGCACGTAGGTGCGCCCTGCTAAGACGGCTGGCGGAAAAACTTACGACAGTCAAAGAAAATAGGAGTCACGAAAGACATAATGTATCCGGCCTCCTCGTCTTTTAGTCATCATCCAATTGAGTTTAATGGGTCCCTTCCAGAACGTGCAGATTGCAATTCGGTAGTGAGTAACATGGTGAAGAGATGAAGCGACAGAATAATATAAAGATACCCTTGGACAGTATCGACACACATTACAAAAGGGTTTCGTTCGCCTGATCTACGGCGTACTCATTCACAATATTCTTTTATGAGCGTAGTGAAAATGTCAATGTTAGTCTAGAGCGTGTAGGAGACACCGCCAAGTAAAGATGTCTCACGCAATGTGCCACAGCGCATATCCGGGTGGAATGGGTTATAAACCTGAATGGGCGTCGATTATCTCAAACACGACCCCCGGAATACTACTTAGATCTCCTGAGGACTGTGGGCCGTAGCAAACACTCCGCACATACCTTGCCACATACACGGGAACCTGCCTACACATTCCTTCGTCCTATTGGACTGACATATTGTAATGATCCATTAATCTACTTCGCGGCATGGCCTACTGAGGACCCAGGAACTCGTAGAGCACCAGAAGCTGTAAGCGCGATATTTGGTGCTGAGTCTGTTAACCCCGCTCTACTGATCCCAATCCCACAATAAATGCTAGGCGCCACTGACCATCGCAAGGAATCACCCGAGACCCATGCCATTAGATGCGTCTCTTCTCTGGCCATCTATAAGTGACAGCCTGCACTTGACCAAACCATTGACAATCGGCGCGTGTCTCACGTGAGTATGACCAACAGGGGGTCTAAATAAGTCCTGTATCCGATCACTCTCGCATAAATGTGTTTGTATGCCTTGACACCTAAAGATAGTAGCCACGCCTGCCCAGGCTGTAACTAGCGATAATTTGAATAATGGAGTTTTTGTTCCACCAGGAGAACTGGTTGACCACACCGAGGGCCCCTACGGTGACAGCATCGCGTTAGGCG'/>

    <sequence taxon='109' value='TTGTGAACGAGGTTGGCACTTGAATTACCTATGTTGAGAATACAGGAGCGTTGCCCCGGACATATTACAACCAACTCCAACACGGTTGGTTCCGTCGTAGTAACAAGCGTAGATGCGTGATCTTAGGCATACATATTATGCTTAGCGATAATTCAGTTGATGAAATCGACAGGTGCCCACCCCACTTATACTTTCGAATACCTACAAAAAAGTCAGCAGAGTACTGACTAGAGGTGCAGTGGTCTATATCCGCAATACGACTCCATCCCTTACCTTGGTGGGCGCTCGGCGCCTGGTTGACATCCTAAAGATAGGCCCCGATGTTGCACTCCTGGGCTTGTCGTTTTAATGAAGATCTCGAGCACGCATGGACGAGCGATCCGTGGCCGCCTGCTTGCTTGCAGGACGATAGAACAGTTCCCACTGAGCGCATAACGCAGGACATTGAGATATCTCCTAGCACATAGCCAGCTGTTTGATCATAACATAGTGCGAGCGTCGATCAGTATCTTTGTACGTCGGAATATTTTGTCGTTACGTACACAGTCATTGTCTGGCATCATATAGATCATTGTTAGCGAATCCAGTGATCCCAGCATATGTTAGACGGCCCTGCATAACGAAGTTTTCCTTTCTTCCTGGGAAACCTCACTGACTTCGTACGGCTCGCACAACAAAATGGGTGATACTAGCTGTGCCTAGTGCAAGCCAGATTTGTACATCGTTTGTAGGGACAGGAGACGGGACCGTTCGAGCACATACCGTAAACTCTCTTACATGCATACAAGTGGTCGAAACTTTTCTTCGTTTTAAGGTTTATGTGATGCGCGGATACTCTGCAATTTCTTCTAACGGCGATGGGCGTTTGTTCAGTACTCTAAGCCACATACCCTAACGTATCCGGGGGCTTTATACGATCTATAGGGCGTGGAGACGTAATGGGGACAGGATTAGCAGACCGTCCAGACCCCCGAGACGGCACGTAGGTGCGCCCTGCTAAGACGGCTGGCGGAAAAACTTACGACAGTCAAAGAAAATAGGAGTCACGAAAGACATATTGTATCCGGCCTCCTCGTCTTTTAGTCATCATCCAATTGAGTTTAATGGGTCCCTTCCAGAACGTGCAGATTGCAATTCGGTAGTGCGTAACATGGTGAAGAGATGAAGCGACAGAATAATATAAAGATACCCTTGGACAGTATCAACACACATTACAGAAGGGTTTCGGTCGCCTGATCTACGGCGTACTCATTCACAATATTCTTTTATGAGCGTAGTGAAATTGTCAATGTTAGTCTAGAGCGTGTAGGAGACACCGCCAAGTAAAGATGTCTCACGCAATGTGCCACAGCGCATATCCGGGTGGAATGGGTTATAAACCTGAATGGGCGTCGATTATCTCAAACACGACCCCCGGAATACTACTTAGATCTCCTAAGGACTGTGGGCCGTAGCAAACACTCCGCGCATACCTTGTCCCATACACGGGAACCTGCCTACACATTCCTTCGTCCTATTGGACTGACATATTGTAATGATCCATTAATCTACTTCGCGGCATGGCCTACTGAGGACCCAGGAACTCATAGAGCACCAGAAGCTGTAAGCGCGATATTTGGTGCTGAGTCTGTTAACCCCGCTCTACTGATCCCAATCCCACCATAAATGCTAGGCGCCACTGACCATCGCAAGGAATCACCCGAAACCCATGCCATTAGATGCGTCTCTTCTCTGGCCATCTATAAGTGACAGCCTGCACTTGACCAAACCATTGACAATCGGCGCGTGTCTCACGTGAGTATGACCAACAGGGGGTCTAAATAAGTCCTGTATCCGATCACTCTCGCATAAATGTGTTTGTATGCCTTGACACCTAAAGATAGTAGCCACGCCTGCCCAGGCTGTAACTAGCGATAATTTGAATAATGGAGTTTTTGTTCCACCAGGAGAACTGGTTGACCACACCGAGGGCCCCTACGGTGACAGCATCGCGTTAGGCG'/>

    <sequence taxon='62' value='TTGTGAACGAGGTTGGTACTTGAATTACCTATGTTGAGAATACAGGAGCGTTGCCCCGGACATATTACAACCAACTGCAACACGGTTGGTTCCGTCGTAGTAACAAGCGTAGATGCGTGATCTTAGGCATACATATTATGCTTAGCGATAATTCAGTTGATGAAATCGACAGGTGCCCACCCCACTTATACTTTCGAATACCTGCAAAAAAGTCAGCAGAGTACTGACTAGAGGTGCAGTGGTCTATATCCGCAGTACGACTCCATCCCTTACCTTGGTGGGCGCTCGGCGCCTGGTTGACATCCTAAAGATAGGCCCCGATGTTGCACTCCTGGGCTTGTCGTTTTAATGAAGATCTCGAGCACGCATGGACGAGCGATCCGTGGCCGCCTGCTTGCTTGCAGGACGATAGAACAGTTCCCACTGAGCGCATAACGCAGGACATTGAGATATCTCCTAGCACATAGCCAGCTGTTTGATTATAACATAGTGCGAGCGTCGATCAGTATCTTTGTACGTCGGAATATTTTGTCGTTACGTACACGGTCATTGTCTGGGATCATATAGATCATTGTTAGCGAATCCAGTGATCCCAGCATATGTTAGACGGCCCTGCATAACGAAGTTTTCCTTTCTTCCTGGGAAACCTCACTGACTTCGTTCGGCTCGCACAACAAAATGGGCGATACTAGCTGTGCCTAGTGCAAGCCAGATTTGTACATCGTTTGTAGGGACAGGAGACGGGACCGTTCGAGCACATACCGTAAACTCTCTTACATGCATACAAGTGGTCGAAACTTTTCTTCGTTTTAAGGTATATGTGATGCGCGGATACTCTGCAATTTCTTCTAACGGCGATGGGCGTTTGTTCAGTACTCTAAGCCACATACCCTAACGTATCCGGGGGCTTTATACGATCTACAGGGCATGGAGACGTAATGGGGACAGGATTAGCAGACCGTCCAAACCCCCGAGACGGCACGTAGGTGCGCCCTGCTAAGACGGCTGGCGGAAAAACTTACGACAGTCAAAGAAAATAGGAGTCACGAAAGACATAATGTATCCGGCCTCCTCGTCTTTTAGTCATCATCCAATTGAGTTTAATGGGTCCCTTCCAGAACGTGCAGATTGCAATTCGGTAGTGAGTAACATGGTGAAGAGATGAAGCGACAGAATAATATAAAGATACCCTTGGACAGTATCAACACACATTACAGAAGGGTTTCGGTCGCCTGATCTACGGCGTACTCATTCACAATATTCTTTTATGAGCGTAGTGAAAATGTCAATGTTAGTCTAGAGCGTGTAGGAGACACCGCCACGTAAAGATGTCTCACGCAATGTGCCACAGCGCATATCCGGGTGGAATGGGTTATAAACCTGAATGGGCGTCGATTATCTCAAACACGACCCCCGGAATACTACTTAGATGTCCTGGGGACTGTGGGCCGTAGCAAACATTCCGCACATACCTTGCCCCATACACGGGAACCTGCCTACGAATTCCTTCGTCCTATTGGACTGACATATTGTAATGATCCATTAATCTACTTCGCGGCATGGCCTACTGAGGACCCAGGAACTCGTAGAGCACCAGAAGCTGTAAGCGCGATATTTGGTGCTGGGTCTGTTAACCCCGCTCTACTGATCCCAATCCCACAATAAATGCTAGGCGCCACTGACCATCGCAAGGAATCACCCGGAACCCATGCCATTAGATGCGTCTCTTCTCTGGCCATCTATAAGTGACAGCCTGCACTTGACCAAACCATTGACAATCGGCGCGTGTCTCACGTGAGTATGACTAACAGGGGGTCTAAATAAGTCCTGTATCCGATCACTCTCGCATAAATGTGTTTGTATGCCTTGACACCTAAAGATAGTAGCCACGCCTGCCCAGGCTGTAACTAGCGATAATTTGAATAATGGAGTTTTTGTTCCGCCAGGAGAACTGGTTGACCACACCGAGGGCCCCTACGGTGACAGCATCGCGTTAGGCG'/>

    <sequence taxon='216' value='TTGTGAACGAGGTTGGTACTTGAATTACCTATGTTGAGAATACAGGAGCGTTGCCCCGGACATATTACAACCAACTCCAACACGGTTGGTTCCGTAGTAGCAACAAGCGTAGATGCGTGATCTTAGGCATACATATTGTGCTTAGCGATAATTCAGTTGATGAAATCGACAGGTGCCCACCCCACTTATACTTTCGAATACCTGCAAAAAAGTCAGCAGAGTACTGACTAGAGGTGCAGTGGTCTATATCCGCAGTACGACTCCATCCCTTACCTTGGTGGGCGCTCGGCGCCTGGTTGACATCCTAAAGATAGGCCCCGATGTTGCACTCTTGGGCTTGTCGTTTTAATGAAGATCTCGAGCACGCATGGACGAGCGATCCGTGGCCGCCTGCTTGCTTGCAGGACGATAGAACAGTTCCCACTGAGCGCATAACGTAGGACATTGAGATATCTCCTAGCACATAGCCAGCTGTTTGATTATAACATAGTGCGAGCGTCGATCAGTATCTTTGTACGTCGGAATATTTTGTCGTTACGTACACGGTCATTGTCTGGGATCATATAGATCATTGTTAGCGAATCCAGTGATCCCAGCATATGTTAGGCGGCCCTGCATAACGAAGTTTTCCTTTCTTCCTGGGAAACCTCACTGACTTCGTTCGGCTCGCACAACAAAATGGGCGATACTAGCTGTGCCTAGTGCAAGCCAGATTTGTACATCGTTTGTAGGGACAGGAGACGGGACCGTTCGAGCACATACCGTAAACTCTCTTACATGCATACAAGTGGTCGAAACTTTTCTTCGTTTTAAGGTATATGTGATGCGCGGATACTCTGCAATTTCTTCTAACGGCGATGGGCGCTTGTTCAGTACTCTAAGCCACATACCCTAACGTATCCGGGGGCTTTATACGATCTACAGGGCATGGAGACGTAATGGGGACAGGATTAGCAGACCGTCCAAACCCCCGAGACGGCACGTAGGTGCGCCCTGCTAAGACGGCTGGCGGAAAAACTTACGACAGTCAAAGAAAATAGGAGTCACGAAAGACATAATGTATCCGGCCTCCTCGTCTTTTAGTCATCATCCAATTGAGTTTAATGGGTCCCTTCCAGAACGTGCAGATTGCAATTCGGTAGTGAGTAACATGGTGAAGAGATGAAGCGACAGAATAATATAAAGATACCCTTGGACAGTATCAACACACACTACAGAAGGGTTTCGGTCGCCTGATCTACGGCGTACTCATTCACAATATTCTTTTATGAGCGTAGTGAAAATGTCAATGTTAGTCTAGAGCGTGTAGGAGACACCGCCACGTAAAGATGTCTCACGCAATGTGCCACAGCGCATATCCGGGTGGAATGGGTTATAAACCTGAATGGGCGTCGATTATCTCAAACACGACCCCCGGAATACTACTTAGATCTCCTGGGGACTGTGGGCCGTAGCAAACATTCCGCACATACCTTGCCCCATACACGGGAACCTGCCTACGAATTCCTTCGTCCTATTGGACTGACATATTGTAATGATCCATTAATCTACTTCGCGGCATGGCCTACTGAGGACCCAGGAACTCGTAGAGCACCAGAAGCTGTAAGCGCGATATTTGGTGCTGGGTCTGTTAACCCCGCTCTACTGATCCCAATCCCACAATAAATGCTAGGCGCCACTGACCATCGCAAGGAATCACCCGGAACCCATGCCATTAGATGCGTCTCCTCTCTGGCCATCTATAAGTGACAGCCTGCACTTGACTAAACCATTGACAATCGGCGCGTGTCTCACGTGAGTATGACTAACAGGGGGTCTAAATAAGTCCTGTATCCGATCACTCTCGCATAAATGTGTTTGTATGCCTTGACACCTAAAGATAGTAGCCACGCCTGCCCAGGCTGTAACTAGCGATAATTTGAATAATGGAGTTTTTGTTCCGCCAGGAGAACTGGTTGACCACACCGAGGGCCCCTACGGTGACAGCATCGCGTTAGGCG'/>

    <sequence taxon='243' value='TTGTGAACGAGGTTGGTACTTGAATTACCTATGTTGAGAATACAGGAGCGTTGCCCCGGACATATTGCAACCAACTCCGACACGGTTGGTTCTGTAGTAGCAACAAGCGTAGATGCGTGATCTTAGGCATACATATTGTGCTTAGCGATAATTCAGTTGATGAAATCGACAGGTGCCCACCCCACTTATACTTTCGAATACCTGCAAAAAAGTCAGCAGAGTACTGACTAGAGGTGCAGTGGTCTATATCCGCAGTACGACTCCATCCCTTACCTTGGTGGGCGCTCGGCGCCTGGTTGACATCCTAAAGATAGGCCCCGATGTTGCACTCTTGGGCTTGTCGTTTTAATGAAGATCTCGAGCACGCATGGACGAGCGATCCGTGGCCGCCTGCTTGCTTGCAGGACGATAGAACAGTTCCCACTGAGCGCATAACGTAGGACATTGAGATATCTCCTAGCACATAGCCAGCTGTTTGATTATAACATAGTGCGAGCGTCGATCAGTATCTTTGTACGTCGGAATATTTTGTCGTTACGTACACGGTCATTGTCTGGGATCATATAGATCATTGTTAGCGAATCCAGTGATCCCAGCATATGTTAGGCGGCCCTGCATAACGAAGTTTTCCTTTCTTCCTGGGAAACCTCACTGACTTCGTTCGGCTCGCACAACAAAATGGGCGATACTAGCTGTGCCTAGTGCAAGCCGGATTTGTACATCGTTTGTAGGGACAGGAGACGGGACCGTTCGAGCACATACCGTAAACTCTCTTACATGCATACAAGTGGTCGAAACTTTTCTTCGTTTTAAGGTATATGTGATGCGCGGATACTCTGCAATTTCTTCTAACGGCGATGGGCGCTTGTTCAGTACTCTAAGCCACATACCCTAACGTATCCGGGGGCTTTATACGATCTACAGGGCATGGAGACGTAATGGGGACAGGATTAGCAGACCGTCCAAACCCCCGAGACGGCACGTAGGTGCGCCCTGCTAAGACGGCTGGCGGAAAAACTTACGACAGTCAAAGAAAATAGGAGTCACGAAAGACATAATGTATCCGGCCTCCTCGTCTTTTAGTCATCATCCAATTGAGTTTAATGGGTCCCTTCCAGAACGTGCAGATTGCAATTCGGTAGTGAGTAACATGGTGAAGAGATGAAGCGACAGAATAATATAAAGATACCCTTGGACAGTATCAACACACACTACAGAAGGGTTTCGGTCGCCTGATCTACGGCGTACTCATTCACAATATTCTTTTATGAGCGTAGTGAAAATGTCAATGTTAGTCTAGAGCGTGTAGGAGACACCGCCACGTAAAGATGTCTCACGCAATGTGCCACAGCGCATATCCGGGTGGAATGGGTTATAAACCTGAATGGGCGTCGATTATCTCAAACACGACCCCCGGAATACTACTTAGATCTCCTGGGGACTGTGGGCCGTAGCAAACATTCCGCACATACCTTGCCCCATACACGGGAACCTGCCTACGAATTCCTTCGTCCTATTGGACTGACATATTGTAATGATCCATTAATCTACTTCGCGGCATGGCCTACTGAGGACCCAGGAACTCGTAGAGCACCAGAAGCTGTAAGCGCGATATTTGGTGCTGGGTCTGTTAACCCCGCTCTACTGATCCCAATCCCACAATAAATGCTAGGCGCCACTGACCATCGCAAGGAATCACCCGGAACCCATGCCATTAGATGCGTCTCCTCTCTGGCCATCTATAAGTGACAGCCTGCACTTGACTAAACCATTGACAATCGGCGCGTGTCTCACGTGAGTATGACTAACAGGGGGTCTAAATAAGTCCTGTATCCGATCACTCTCGCATAAATGTGTTTGTATGCCTTGACACCTAAAGATAGTAGCCACGCCTACCCAGGCTGTAACTAGCGATAATTTGAATAATGGAGTTTTTGTTCCGCCAGGAGAACTGGTTGACCACACCGAGGGCCCCTACGGTGACAGCATCGCGTTAGGCG'/>

    <sequence taxon='187' value='TTGTGAACGAGGTTGGTACTTGAATTACCTATGTTGAGAATACAGGAGCGTTGCCCCGGACATATTACAACCAACTCCAACACGGTTGGTTCCGTCGTAGTAACAAGCGTAGATGCGTGATCTTAGGCATACATATTATGCTTAGCGATAATTCAGTTGATGAAATCGACAGGTGCCCACCCCACTTATACTTTCGAATACCTGCAAAAAAGTCAGCAGAGTATTGACTAGAGGTGCAGTGGTCTATATCCGCAGTACGACTCCATCCCTTACCTTGGTGGGCGCTCGGCGCCTGGTTGACATCCTAAAGATAGGCCCCGATGTTGCACTCCTGGGCTTGTCGTTTTAATGAAGATCTCGAGCACGCATGGACGAGCGATCCGTGGCCGCCTGCTTGCCTGCAGGACGATAGAACAGTTCCCACTGAGCGCATAACGCAGGACATTGAGATATCTCCTAGCACATAGCCAGCTGTTTGATTATAACATAGTGCGAGCGTCGATCAGTATCTTTGTACGTCGGAATATTTTGTCGTTACGTAGACGGTCATTGTCTGGCATCATATAGATCATTGTTAGCGAATCCAGTGATCCCAGCATATGTTAGACGGCCCTGCATAACGAAGTTTTCCTTTCTTCCTGGGAAACCTCACTGACTTCGTTCGGCTCGCACAACAAAATGGGCGATACTAGCTGTGCCTAGTGCAAGCCAGATTTGTACATCGTTTGTAGGGACAGGAGACGGGACCGTTCGAGCACATATCGTAAACTCTCTTACATGCATACAAGTGGTCGAAACTTTTCTTAGTTTTAAGGTATATGCGATGCGCGGATACTCTGCAATTTCTTCTAACGGTGATGGGCGTTTGTTCAGTACTCTAAGCCACATACCCTAACGTATTCGGGGGCTTTATACGATCTACAGGGCATGGAGACGTAATGGGGACAGGATTAGCAGACCGTCCAAACCCCCGAGACGGCACGTAGGTGCGCCCTGCTAAGACGGCTGGCGGAAAAACTTACGACAGTCAAAGAAAATAGGAGTCACGAAAGACATAATGTATCCGGCTTCATCGCCTTTTAGTAATCATCCAATTGAGTTTAATGGGTCCCTTCCAGAACGTGCAGATTGCAATTCGGTGGTGAGTAACATGGTGAAGAGATAAAGCGACAGAATAATATAAAGATACCCTCGGACAGTATCAACACACATTACAGAAGGGTTTCGGTCGCCTGGTCTACGGCGTACTCATTCACAATATTCTTTTATGAGCGTAGTGAAAATGTCAATGTTAGTCTAGAGCGTGTAGGAGACACCGCCACGTAAAGATGTCTCACGCAATGTGCCACAGCGCATATCCGGGTGGAATGGGTTATAAACCTGAATGGGCGTCGATTATTTCAAACACGACCCCCGGAATACTACTTAGGTGTCCTGGGGACTGTGGGCCGTAGCAAACACTCCGCACATACCTTGTCCCATACACGGGAACCTGCCTACGAATTCCTTCGTCCTATTGGACTGACATATTGTAATGATCCATTAATCTACTTCGCGGCATGGCCTACTGAGGACCCAGGAACTCGTAGAGCACCAGAAGCTGTAAGCGCGATATTTGGTGCTGGGTCTGTTAACCCCGCTCTACTGATCCCAATCCCACAATAAATGCTAGGCGCCACTGACCATCGCAAGGAATCACCCGAAACCCATGCCATTAGATGCGTCTCTTCTCTGGCCATCTATAAGTGACAGCCTGCGCTTGACCAAACCATTGACAATCGGCGCGTGTCTCACGTGAGTATGACTAACAGGGGGTCTAAATAAGTTCTGTATCCGATCACTCTCGCATAAATGTGTTTGTATGCCTTGACACCTAAAGATAGTAGCCACGCCTGCCCAGGCTGTAACTAGCGATAATTTGAATAATGGAGTTTTTGTTCCACCAGGAGAACTGGTTGACCACACCGAGGGCCCCTACGGTGACAGCATCGCGTTAGGCG'/>

    <sequence taxon='27' value='TTGTGAACGAGGTTGGTACTTGAATTACCTATGTTGAGAATACAGGAGCGTTGCCCCGGACATATTACAACCAACTCCAACACGGTTGGTTCCGTCGTAGTAACAAGCGTAGATGCGTGATCTTAGGCATACATATTATGCTTAGCGATAATTCAGTTGATAAAATCGACAGGTGCCCACCCCACTTATACTTTCGAATACCTGCAAAAAAGTCAGCAGAGTACTGACTAGAGGTGCAGTGGTCTATATCCGCAGTACGACTCCATCCCTTACCCTGGTGGGCGCTCGGCGCCTGGTTGACATCCTAAAGATAGGCCCCGATGTTGCACTCCTGGGCTTGTCGTTTTAATGAAGATCTCGAGCCCGCATGGACGAGCGATCCGTGGCCGCCTGCTTGCTTGCAGGACGATAGAACAGTTCCCACTGAGCGCATAACGCAGGACATTGAGATACCTCCTAGCACATAGCCAGCTGTTCGATTATAACATAGTGCGAGCGTCGATCAGTATCCTTGTACGTCGGAATATTTTGTCGTTACGTACACGGTCATTGTCTGGCATCATATAGATCATTGTTAGCGAATCCAGTGATCCCAGCATATGTTAGACGGCCCTGCATAGCGAAGTTTTCCTTTCTTCCTGGGAAACCTCACTGACTTCGTTCGGCTCGCACAACACAATGGGCGATACTAGCTGTGCCTAGTGCAAGCCAGATTTGTACATCGTTTGTAGGGACAGGAGACGGGACCGTTCGAGCACATACCGTAGACTCTCTTACATGCATACAAGTGGTCGAAACTTTTCTTCGTTTTAAGGTTTATGTGATGCGCGGATACTCTGCAATTTCTTCTAACGGCGATGGGCGTTTGTTCAGTACTCTAAGCCACATACCCTAACGTATCCGGGGGCTTTATACGATCTACAGGGCATGAAGACGTAATGGGGACAGGAGTAGCAGACCGTCCAAACCCCCGAGACGGCACGTAGGTGCGCCCTGCTAAGACGGCTGGCGGAAGAACTTACGACAGTCAAAGAAAATAGGAGTCACGAAAGACATAATGTATCCGGCCTCCTCGTCTTTTAGTCATCATCCAATTGAGTTTAATGGGTTCCTTCCAGAACGTGCAGATTGCAATTCGGTAGTGAGTAACATGGTGAAGAGATGAAGCGACAGAATAATATAAAGATACCCTTGGACAGTATCAACACACATTACAGAAGGGTTTCGGCCGCCTGATCTACGGCGTACTCATTCACAATATTCTTTTATGAGCGTAGTGAAAATGCCAATGTTAGTCTAGAGCGTGTAGGAGACACCGCCACGTAAAGATGTCTCACGCAATGTGCCACAGCGCATATCCGGGTGGAATGGGTTATAAACCTGACTGGGCGTCGATTATCTCAAACACGACCCCCGGCATACTACTTAGATCTCCCGAGGACTGTGGGCCGTAGCAAACACTCCGCACATACCTTGTCCCATACACGGGAACCTGCCTACAAATTCCTTCGTCCTATTGGACTGACATATTGTAATGATCCATTAATCTACTTCGCGGCATGGCCTACTGAGGACCCAGGAACTCGTAGAGCACCGGAAGCTGTGAGCGCGGTATTAGGTGCTGAGTCTGTTAACCCCGCTCTACTGATCCCAATCCCACAATAAATGCTAGGCGCCACTGACCATCGCAAGGAATCACCCGAAACCCATGCCATTAGATGCGTCTCTTCTCTGGCCATCTATAAGTGACAGCCTGCACTTGACCAAACCATTGACAATCCGCGCGTGTCTCACGTGAGTATGACCAACAGGGGGTCTAAATAAGTCCTGTATCCGATCACTCTCGCATAAATGTGTTTGTATGCCTTGACACCTAAAGATAGTAGCCACGCCTGCCCAGGCTGTAACTAGCGATAATTTGAATAATGGAGTTTTTGTTCCACCAGGAGAACTGGTTGGCCACACCGAGGGCCCCTACGGTGACAGCACCGCGTTAGGCG'/>

    <sequence taxon='28' value='TTGTGAACGAGGTTGGTACTTGAATTACCTATGTTGAGAATACAGGAGCGTTGCCCCGGACATATTACAACCAACTCCAACACGGTTGGTTCCGTCGTAGTAACAAGCGTAGATGCGTGATCTTAGGCATACATATTATGCTTAGCGATAATTCAGTTGATGAAATCGACAGGTGCCCACCCCACTTATACTTTCGAATACCTGCAAAAAAGTCAGCAGAGTACTGACTAGAGGTGCAGTGGTCTATATCCGCAGTACGACTCCATCCCTTACCCTGGTGGGCGCTCGGCGCCTGGTTGACATCCTAAAGATAGGCCCCGATGTTGCACTCCTGGGCTTGTCGTTTTAATGAAGATCTCGAGCACGCATGGACGAGCGATCCGTGGCCGCCTGCTTGCTTGCAGGACGATAGAACAGTTCCCACTGAGCGCATAACGCAGGACATTGAGATATCTCCTAGCACATAGCCAGCTGTTCGATTATAACATAGTGCGAGCGTCGATCAGTATCCTTGTACGTCGGAATATTTTGTCGTTACGTACACGGTCATTGTCTGGCATCATATAGATCATTGTTAGCGAATCCAGTGATCCCAGCATATGTTAGACGGCCCTGCATAACGAAGTTTTCCTTTCTTCCTGGGAAACCTCACTGACTTCGTTCGGCTCGCACAACACAATGGGCGATACTAGCTGTGCCTAGTGCAAGCCAGATTTGTACATCGTTTGTAGGGACAGGAGACGGGACCGTTCGAGCACATACCGTAGACTCTCTTACATGCATACAAGTGGTCGAAACTTTTCTTCGTTTTAAGGTTTATGTGATGCGCGGATACTCTGCAATTTCTTCTAACGGCGATGGGCGTTTGTTCAGTACTCTAAGCCACATACCCTAACGTATCCGGGGGCTTTATACGATCTACAGGGCATGAAGACGTAATGGGGACAGGAGTAGCAGACCGTCCAAACCCCCGAGACGGCACGTAGGTGCGCCCTGCTAAGACGGTTGGCGGAAAAACTTACGACAGTCAAAGAAAATAGGAGTCACGAAAGACATAATGTATCCGGCCTCCTCGTCTTTTAGTCATCATCCAATTGAGTTTAATGGGTTCCTTCCAGAACGTGCAGATTGCAATTCGGTAGTGAGTAACATGGTGAAGAGATGAAGCGACAGAATAATATAAAGATACCCTTGGACAGTATCAACACACATTACAGAAGGGTTTCGGCCGCCTGATCTACGGCGTACTCATTCACAATATTCTTTTATGAGCGTAGTGAAAATGCCAATGTTAGTCTAGAGCGTGTAGGAGACACCGCCACGTAAAGATGTCTCACGCAATGTGCCACAGCGCATATCCGGGTGGAATGGGTTATAAACCTGACTGGGCGTCGATTATCTCAAACACGACCCCCGGAATACTACTTAGATCTCCCGAGGACTGTGGGCCGTAGCAAACACTCCGCACATACCTTGTCCCATACACGGGAACCTGCCTACAAATTCCTTCGTCCTATTGGACTGACATATTGTAATGATCCATTAATCTACTTCGCGGCATGGCCTACTGAGGACCCAGGAACTCGTAGAGCACCGGAAGCTGTGAGCGCGGTATTAGGTGCTGAGTCTGTTAACCCCGCTCTACTGATCCCAATCCCACAATAAATGCTAGGCGCCACTGACCATCGCAAGGAATCACCCGAAACCCATGCCATTAGATGCGTCTCTTCTCTGGCCATCTATAAGTGACAGCCTGCACTTGACCAAACCATTGACAATCCGCGCGTGTCTCACGTGAGTATGACCAACAGGGGGTCTAAATAAGTCCTGTATCCGATCACTCTCGCATAAATGTGTTTGTATGCCTTGACACCTAAAGATAGTAGCCACGCCTGCCCAGGCTGTAACTAGCCATAATTTGAATAATGGAGTTTTTGTTCCACCAGGAGAACTGGTTGGCCACACCGAGGGCCCCTACGGTGACAGCACCGCGTTAGGCG'/>

    <sequence taxon='58' value='TTGTGAACGAGGTTGGTACTTGAATTACCTATGTTGAGAATACAGGAGCGTTGCCCCGGACATATTACAACCAACTCCAACACGGTTGGTTCCGTCGTAGTAACAAGCGTAGATGCGTGATCTTAGGCATACATATTATGCTTAGCGATAATTCAGTTGATGAAATCGACAGGTGCCCACCCCACTTATACTTTCGAATACCTGCAAAAAAGTCAGCAGAGTACTGACTAGAGGTGCAGTGGTCTATATCCGCAGTACGACTCCATCCCTTACCCTGGTGGGCGCTCGGCGCCTGGTTGACATCCTAAAGATAGGCCCCGATGTTGCACTCCTGGGCTTGTCGTTTTAATGAAGATCTCGAGCACGCATGGACGAGCGATCCGTGGCCGCCTGCTTGCTTGCAGGACGATAGAACAGTTCCCACTGAGCGCATAACGCAGGACATTGAGATATCTCCTAGCACATAGCCAGCTGTTCGATTATAACATAGTGCGAGCGTCGATCAGTATCCTTGTACGTCGGAATATTTTGTCGTTACGTACACGGTCATTGTCTGGCATCATATAGATCATTGTTAGCGAATCCAGTGATCCCAGCATATGTTAGACGGCCCTGCATAACGAAGTTTTCCTTTCTTCCTGGGAAACCTCACTGACTTCGTTCGGCTCGCACAACACAATGGGCGATACTAGCTGTGCCTAGTGCAAGCCAGATTTGTACATCGTTTGTAGGGACAGGAGACGGGACCGTTCGAGCACATACCGTAGACTCTCTTACATGCATACAAGTGGTCGAAACTTTTCTTCGTTTTAAGGTTTATGTGATGCGCGGATACTCTGCAATTTCTTCTAACGGCGATGGGCGTTTGTTCAGTACTCTAAGCCACATACCCTAACGTATCCGGGGGCTTTATACGATCTACAGGGCATGAAGACGTAATGGGGACAGGAGTAGCAGACCGTCCAAACCCCCGAGACGGCACGTAGGTGCGCCCTGCTAAGACGGTTGGCGGAAAAACTTACGACAGTCAAAGAAAATAGGAGTCACGAAAGACATAATGTATCCGGCCTCCTCGTCTTTTAGTCATCATCCAATTGAGTTTAATGGGTTCCTTCCAGAACGTGCAGATTGCAATTCGGTAGTGAGTAACATGGTGAAGAGATGAAGCGACAGAATAATATAAAGATACCCTTGGACAGTATCAACACACATTACAGAAGGGTTTCGGCCGCCTGATCTACGGCGTACTCATTCACAATATTCTTTTATGAGCGTAGTGAAAATGCCAATGTTAGTCTAGAGCGTGTAGGAGACACCGCCACGTAAAGATGTCTCACGCAATGTGCCACAGCGCATATCCGGGTGGAATGGGTTATAAACCTGACTGGGCGTCGATTATCTCAAACACGACCCCCGGAATACTACTTAGATCTCCCGAGGACTGTGGGCCGTAGCAAACACTCCGCACATACCTTGTCCCATACACGGGAACCTGCCTACAAATTCCTTCGTCCTATTGGACTGACATATTGTAATGATCCATTAATCTACTTCGCGGCATGGCCTACTGAGGACCCAGGAACTCGTAGAGCACCGGAAGCTGTGAGCGCGGTATTAGGTGCTGAGTCTGTTAACCCCGCTCTACTGATCCCAATCCCACAATAAATGCTAGGCGCCACTGACCATCGCAAGGAATCACCCGAAACCCATGCCATTAGATGCGTCTCTTCTCTGGCCATCTATAAGTGACAGCCTGCACTTGACCAAACCATTGACAATCCGCGCGTGTCTCACGTGAGTATGACCAACAGGGGGTCTAAATAAGTCCTGTATCCGATCACTCTCGCATAAATGTGTTTGTATGCCTTGACACCTAAAGATAGTAGCCACGCCTGCCCAGGCTGTAACTAGCCATAATTTGAATAATGGAGTTTTTGTTCCACCAGGAGAACTGGTTGGCCACACCGAGGGCCCCTACGGTGACAGCACCGCGTCAGGCG'/>

    <sequence taxon='139' value='CTGTGAACGAGGTTGGTACTTGAATTACCTATGTTGAGAATACAGGAGCGTTGCCCCGGACATATTACAACCAACTTCAACACGGTTGGTTCCGTCGTAGTAACAAGCGTAGATGCGTGATCTTAGGCATACATATTATGCTTAGCGATAATTCAGTTGATGAAATCGACAGGTGCCCACCCCACTTATACTTTCGAATACCTGCAAAAAAGTCAGCAGAGTACTGACTAGAGGTGCAGTGGTCTATATCCGCAGTACGATTCCATCCCTTACCCTGGTGGGCGCTCGGCGCCTGGTTGACATCCTAAAGATAGGCCCCGATGTTGCACTCCTGGGCTTGTCGTTTTAATGAAGATCTCGAGCACGCATGGACGAGCGATCCGTGGCCGCCTGCTTGCTTGCAGAACGATAGAATAGTTCCCACTGAGCGCATAACGCAGGACATTGAGATATCTCCTAGCACATAGCCAGCTGTTCGATTATAACATAGTGCGAGCGTCGATCAGTATCCTTGTACGTCGGAATATTTTGTCGTTACGTACACGGTCATTGTCTGGCGTCATATAGATCATTGTTAGCGAATCCAGTGATCCCAGCATATGTTAGACGGCCCTGCATAACGAAGTTTTCCTTCCTTCCTGGGAAACCTCACTGACTTCGTTCGGCTCGCACAACACAATGGGCGATACTAGCTGTGCCTAGTGCAAGCCAGATTTGTACATCGTTTGTAGGGACAGGAGACGGGACCGTTCGAGCACATACCGTAGACTCTCTTACATGCATACAAGTGGTCGAAACTTTTCTTCGTTTTAAGGTTTATGTGATGCGCGGATACTCTGCAATTTCTTCTAACGGCGATGGGCGTTTGTTCAGTACTCTAAGCCACATACCCTAACGTATCCGGGGGCTTTATACGATCTACAGGGCATGAAGACGTAATGGGGACAGGAGTAGCAGACCGTCCAAACCCCCGAGACGGCACGTAGGTGCGCCCTGCTAAGACGGTTGGCGGAAAAACTTACGACAGTCAAAGAAAATAGGAGTCACGAAAGACATAATGTATCCGGCCTTCTCGTCTTTTAGTCATCATCCAATTGAGTTTAATGGGTTCCTTCCAGAACGTGCAGATTGCAATTCGGTAGTGAGTAACATGGTGAAGAGATGAAGCGACAGAATAATATAAAGATACCCTTGGACAGTATCAACACACATTACAGAAGGGTTTCGGCCGCCTGATCTACGGCGTACTCATTCACAATATTCTTTTATGAGCGTAGTGAAAATGCCAATGTTAGTCTAGAGCGTGTAGGATACACCGCCACATAAAGATGTCTCACGCAATGTGCCACAGCGCATATCCGGGTGGAATGGGTTATAAACCTGACTGGGCGTCGATTATCTCAAACACGACCCCCGGAATACTACTTAGATCTCCCGAGGACTGTGGGCCGTAGCAAACACTCTGCACATACCTTGTCCCATACACGGGAACCTGCCTACAAATTCCTTCGTCCTATTGGACTGACATATTGTAATGATCCATTAATCCACTTCGCGGCATGGCCTACTGAGGACCCAGGAACTCGTAGAGCACCGGAAGCTGTGAGCGCGGTATTAGGTGCTGAGTCTGTTAACCCCGCTCTACTGATCCCAATCCCACAATAAATGCTAGGCGCCACTGACCATCGCAAGGAATCACCCGAAACCCATGCCATTAGATGCGTCTCTTCTCTGGCCATCTATAAGTGACAGCCTGCACTTGACCAAACCATTGACAATCCGCGCGTGTCTCACGTGAGTATGACCAGCAGGGGGTCTAAATAAGTCCTGTATCCGATCACTCTCGCATAAATGTGTTTGTATGCCTTGACACCTAAAGATAGTAGCCACGCCTGCCCAGGCCGTAACTAGCCATAATTTGAATAATGGAGTTCTTGTTACACCAGGAGAACTGGTTGGCCACACCGAGGGCCCCTACGGTGACAGCACCGCGTCAGGCG'/>

    <sequence taxon='182' value='CTGTGAACGAGGTTGGTACTTGAATTACCTATGTTGAGAATACAGGAGCGTTGCCCCGGACATATTACAACCAACTCCAACACGGTTGGTTCCGTCGTAGTAACAAGCGTAGATGCGTGATCTTAGGCATACATATTATGCTTAGCGATAATTCAGTTGATGAAATCGACAGGTGCCCACCCCACTTATACTTTCGAATACCTGCAAAAACGTCAGCAGAGTACTGACTAGAGGTGCAGTGGTCTATATCCGCAGTACGACTCCATCCCTTACCCTGGTGGGCGCTCGGCGCCTGGTTGACATCCTAAAGATAGGCCCCGATGTTGCACTCCTGGGCTTGTCGTTTTAATGAAGATCTCGAGCACGCATGGACGAGCGATCCGTGGCCGCCTGCTTGCTTGCAGAACGATAGAACAGTTCCCACTGAGCGCATAACGCAGGACATTGAGATATCTCCTAGCACATAGCCAGCTGTTCGATTATAACATAGTGCGAGCGTCGATCAGTATCCTTGTACGTCGGAATATTTTGTCGTTACGTACACGGTCATTGTCTGGCGTCATATAGATCATTGTTAGCGAATCCAGTGATCCCAGCATATGTTAGACGGCCCGGCATAACGAAGTTTTCCTTTCTTCCTGGGAAACCTCACTGACTTCGTTCGGCTCGCACAACACAATGGGCGATACTAGCTGTGCCTAGTGCAAGCCAGATTTGTACATCGTTTGTAGGGACAGGAGACGGGACCGTTCGAGCACATACCGTAGACTCTCTTACATGCATACAAGTGGTCGAAACTTTTCTTCGTTTTAATGTTTATGTGATGCGCGGATACTCTGCAATTTCTTCTAACGGCGATGGGCGTTTGTTCAGTACTCTAAGCCACATACCCTAACGTATCCGGGGGCTTTATACGATCTACAGGGCATGAAGACGTAATGGGGACAGGAGTAGCAGACCGTCCAAACCCCCGAGACGGCACGTAGGTGCGCCCTGCTAAGACGGTTGGCGGAAAAACTTACGACAGTCAAAGAAAATAGGAGTCACGAAAGACATAATGTATCCGGCCTTCTCGTCTTTTAGTCATCATCCAATTGAGTTTAATGGGTTCCTTCCAGAACGTGCAGATTGCAATTCGGTAGTGAGTAACATGGTGAAGAGATGAAGCGACAGAATAATATAAAGATACCCTTGGACAGTATCAACACACATTACAGAAGGGTTTCGGCCGCCTGATCTACAGCGTACTCATTCACAATATTCTTTTATGAGCGTAGTGAAAATGCCAATGTTAGTCTAGAGCGTGTAGGAGACACCGCCACGTAAAGATGTCTCACGCAATGTGCCACAGCGCATATCCGGGTGGAATGGGTTATAAACCTGACTGGGCGTCGATTATCTCAAACACGACCCCCGGAATACTACTTAGATCTCCCGAAGACTGTGGGCCGTAGCAAACACTCTGCACATACCTTGTCCCATACACGGGAACCTGCCTACAAATTCCTTCGTCCTATTGGACTGACATATTGTAATGATCCATTAATCTACTTCGCGGCATGGCCTACTGAGGACCTAGGAACTCGTAGAGCACCGGAAGCTGTGAGCGCGGTATTAGGTGCTGAGTCTGTTAACCCCGCTCTACTGATCCCAATCCCACAATAAATGCTAGGCGCCACTGACCATCGCAAGGAATCACCCGAAACCCATGCCATTAGATGCGTCTCTTCTCTGGCCATCTATAAGTGACAGCCTGCACTTGACCAAACCATCGACAATCCGCGCGTGTCTCACGTGAGTATGACCAACAGGGGGTCTAAATAAGTCCTGTATCCGATCACTCTCGCATAAATGTGTTTGTATGCCTTGACACCTAAAGATAGTAGCCACGCCTGCCCAGGCTGTAACTAGCCATAATTTGAATAATGGACTTTTTGTTACACCAGGAGAACTGGTTGGCCACACCGAGGGCCCCTACGGTGACAGCACCGCGTCAGGCG'/>

    <sequence taxon='146' value='TTGTGAACGAGGTTGGTACTTGAATTACCTATGTTGAGAATACAGGAGCGTTGCCCCGGACATATTACAACCAACTCCAACACGGTTGGTTCCGTCGTAGTAACAAGCGTAGATGCGTGATCTTAGGCATACATATTATGCTTAGCGCTAATTCAGTTGATGAAATCGACAGGTGCCCACCCCACTTATACTTTCGAATACCTGCAAAAAAGTCAGTAGAGTACTGACTAGAGGTGCAGTGGTCTATATCCGCAGTACGACTCCATCCCTTACCCTGGTGGGCGCTCGGCGCCTGGTTGACATCCTAAAGATAGGCCCCGATGTTGCACTCCTGGGCTTGTCGTTTTAATGAAGATCTCGAGCACGCATGGACGAGCGATCCGTGGCCGCCTGCTTGCTTGCAGGACGATAGAACAGTTCCCACTGAGCGCATAACGCAGGACATTGAGATATCTCCTAGCACATAGCCAGCTGTTCGATTATAACATAGTGCGAGCGTCGATCAGTATCCTTGTACGTCGGAATATTTTGTCGTTACGTACACGGTCATTATCTGGCATCATATAGATCATTGTTAGCGAATCCAGTGATCCCAGCATATGTTAGACGGCCCTGCACAACGAAGTTTTCCTTTCTTCCTGGGAAACCTCACTGACTTCGTTCGGCTCGCACAACACAATGGGCGATACTAGCTGTGCCTAGTGCAAGCCAGATTTGTACATCGTTTGTAGGGACAGGAGACGGGACCGTTCGAGCACATACCGTAGACTCTCTTACATGCATACAAGTGGTCGAAACTTTTCTTCGTTTTAAGGTTTATGTGATGCGCGGATACTCTGCAATTTCTTCTAACGGCGATGGGCGTTTGTTCAGTACTCTAAGCCACATACCCTAACGTATCCGGGGGCTTTATACGATCTACAGGGCATGAAGACGTAATGGGGACAGGAGTAGCAGACCGTCCAAACCCCCGAGACGGCACGTAGGTGCGCCCTGCTAAGACGGTTGGCGGAAAAACTTACGACAGTCAAAGAAAATAGGAGTCACGAAAGACATAATGTATCCGGCCTCCTCGTCTTTTAGTCATCATCCAATTGAGTTTAATGGGTTCCTTCCAGAACGTGCAGATTGCAATTCGGTAGTGAGTAACATGGTGAAGAGATGAAGCGACAGAATAATATAAAGATACCCTTGGACAGTATCAACACACATTACAGAAGGGTTTCGGCCGCCTGATTTACGGCGTACTCATTCACAATATTCTTTTATGAGCGTAGTGAAAATGCCAATGTTAGTCTAGAGCGTGTAGGAGACACCGCCACGTAAAGATGTCTCACGCAATGTGCCACAGCGCATATCCGGGTGGAATGGGTTATAAACTTGACTGGGCGTCGATTATCTCAAACACGACCCCCGGAATACTACTTAGATCTCCCGAGGACTGTGGGCCGTAACAAACACTCCGCACATACCTTGTCCCATACACGGGAACCTGCCTACAAATTCCTTCGTCCTATTGGACTGACATATTGTAATGATCCATTAATCTGCTTCGCGGCATGGCCTACTGAGGACCCAGGAACTCGTAGAGCACCGGAAGCTGTGAGCGCGGTATTAGGTGCTGAGTCTGTTAACCCCGCTCTACTGATCCCAATCCCACAATAAATGCTAGGCGCCACTGACCATCGCAAGGAATCACCCGAAACCCATGCCATTAGATGCGTCTCTTCTCTGGCCATCTATAAGTGACGGCCTGCACTTGACCAAACCATTGACAATCCGCGCGTGTCTCACGTGAGTATGACCAACAGGGGGTCTAAATAAGTCCTGTATCCGATCACTCTCGCATAAATGTGTTTGTGTGCCTTGACACCTAAAGATAGTAGCCACGCCTGCCCAGGCTGTAACTAGCCATAATTTGAATAATGGAGTTTTTGTTCCACCAGGAGAACTGGTTGGCCACACCGAGGGCCCCTACGGTGACAGCACCGCGTCAGGCG'/>

    <sequence taxon='231' value='TTGTGAACGAGGTTGGTACTTGAATTACCTATGTTGAGAATACAGGAGCGTTGCCCCGGACATATTACAACCAACTCCAACACGGTTGGTTCCGTCGTAGTAACAAGCGTAGATGCGTGATCTTAGGCATACATATTATGCTTAGCGCTAATTCAGTTGATGAAATCGACAGGTGCCCACCCCACTTATACTTTCGAATACCTGCAAAAAAGTCAGTAGAGTACTGACTAGAGGTGCAGTGGTCTATATCCGCAGTACGACTCCATCCCTTACCCTGGTGGGCGCTCGGCGCCTGGTTGACATCCTAAAGATAGGCCCCGATGTTGCACTCCTGGGCTTGTCGTTTTAATGAAGATCTCGAGCACGCATGGACGAGCGATCCGTGGCCGCCTGCTTGCTTGCAGGACGATAGAACAGTTCCCACTGAGCGCATAACGCAGGACATTGAGATATCTCCTAGCACATAGCCAGCTGTTCGATTATAACATAGTGCGAGCGTCGATCAGTATCCTTGTACGTCGGAATATTTTGTCGTTACGTACACGGTCATTATCTGGCATCATATAGATCATTGTTAGCGAATCCAGTGATCCCAGCATATGTTAGACGGCCCTGCACAACGAAGTTTTCCTTTCTTCCTGGGAAACCTCACTGACTTCGTTCGGCTCGCACAACACAATGGGCGATACTAGCTGTGCCTAGTGCAAGCCAGATTTGTACATCGTTTGTAGGGACAGGAGACGGGACCGTTCGAGCACATACCGTAGACTCTCTTACATGCATACAAGTGGTCGAAACTTTTCTTCGTTTTAAGGTTTATGTGATGCGCGGATACTCTGCAATTTCTTCTAACGGCGATGGGCGTTTGTTCAGTACTCTAAGCCACATACCCTAACGTATCCGGGGGCTTTATACGATCTACAGGGCATGAAGACGTAATGGGGACAGGAGTAGCAGACCGTCCAAACCCCCGAGACGGCACGTAGGTGCGCCCTGCTAAGACGGTTGGCGGAAAAACTTACGACAGTCAAAGAAAATAGGAGTCACGAAAGACATAATGTATCCGGCCTCCTCGTCTTTTAGTCATCATCCAATTGAGTTTAATGGGTTCCTTCCAGAACGTGCAGATTGCAATTCGGTAGTGAGTAACATGGTGAAGAGATGAAGCGACAGAATAATATAAAGATACCCTTGGACAGTATCAACACACATTACAGAAGGGTTTCGGCCGCCTGATTTACGGCGTACTCATTCACAATATTCTTTTATGAGCGTAGTGAAAATGCCAATGTTAGTCTAGAGCGTGTAGGAGACACCGCCACGTAAAGATGTCTCACGCAATGTGCCACAGCGCATATCCGGGTGGAATGGGTTATAAACTTGACTGGGCGTCGATTATCTCAAACACGACCCCCGGAATACTACTTAGATCTCCCGAGGACTGTGGGCCGTAACAAACACTCCGCACATACCTTGTCCCATACACGGGAACCTGCCTACAAATTCCTTCGTCCTATTGGACTGACATATTGTAATGATCCATTAATCTGCTTCGCGGCATGGCCTACTGAGGACCCAGGAACTCGTAGAGCACCGGAAGCTGTGAGCGCGGTATTAGGTGCTGAGTCTGTTAACCCCGCTCTACTGATCCCAATCCCACAATAAATGCTAGGCGCCACTGACCATCGCAAGGAATCACCCGAAACCCATGCCATTAGATGCGTCTCTTCTCTGGCCATCTATAAGTGACGGCCTGCACTTGACCAAACCATTGACAATCCGCGCGTGTCTCACGTGAGTATGACCAACAGGGGGTCTAAATAAGTCCTGTATCCGATCACTCTCGCATAAATGTGTTTGTGTGCCTTGACACCTAAAGATAGTAGCCACGCCTGCCCAGGCTGTAACTAGCCATAATTTGAATAATGGAGTTTTTGTTCCACCAGGAGAACTGGTTGGCCACACCGAGGGCCCCTACGGTGACAGCACCGCGTCAGGCG'/>

    <sequence taxon='184' value='TTGTGAACGAGGTTGGTACTTGAATTACCTATGTTGAGAATACAGGAGCGTTGCCCCGGACATATTACAACCAACTCCAACACGGTTGGTTCCGTCGTAGTAACAAGCGTAGATGCGTGATCTTAGGCATACATGTTATGCTTAGCGCTAATTCAGTTGATGAAATCGACAGGTGCCCACCCCACTTATACTTTCGAATACCTGCAAAAAAGTCAGTAGAGTACTGACTAGAGGTGCAGTGGTCTGTATCCGCAGTACGACTCCATCCCTTACCCTGGTGGGCGCTCGGCGCCTGGTTGACATCCTAAAGATAGGCCCCGATGTTGCACTCCTGGGCCTGTCGTTTTAATGAAGCTCTCGAGCACGCATGGACGAGCGATCCGTGGCCGCCTGCTTGCTTGCAGGACGATAGAACAGTTCCCACTGAGCGCATAACGCAGGACATTGAGATATCTCCTAGCACATAGCCAGCTGTTCGATTATAACGTAGTGCGAGCGTCGATCAGTATCCTTGTACGTCGGAATATTTTGTCGTTACGTACACGGTCATTATCTGGCATCATATAGATCATTGTTAGCGAATCCAGTGATCCCAGCATATGTTAGACGGCCCTGCACAACGAAGTTTTCCTTTCTTCCTGGGAAACCTCACTGACTTCGTTCGGCTCGCACAACACAATGGGCGATACTAGCTGTGCCTAGTGCAAGCCAGATTTGTACATCGTTTGTAGGGACAGGAGACGGGACCGTTCGAGCACATACCGTAGACTCTCTTACATGCATACAAGTGGTCGAAACTTTTCCTCGTTTTAAGGTTTATGTGATGCGCGGATACTCTGCAATTTCTTCTAACGGCGATGGGCGTTTGTTCAGTACTCTAAGCCACATACCCTAACGTATCCGGGGGCTTTATACGATCTACAGGGCATGAAGACGTAATGGGGACAGGAGTAGCAGACCGTCCAAACCCCCGAGACGGCACGTAGGTGCGCCCTGCTAAGACGGTTGGCGGAAAGACTTACGACAGTCAAAGAAAATAGGAGTCACGAAAGACATAATGTATCCGGCCTCCTCGTCTTTTAGTCATCATCCAATTGAGTTTAATGGGTTCCTTCCAGAACGTGCAGATTGCAATTCGGTAGTGAGTAACATGGTGAAGAGATGAAGCGACAGAATAATATAAAGATACCCTTGGACAGTATCAACACACATTACAGAAGGGTTTCGGCCGCCTGATTTACGGCGTACTCATTCACGATATTCTTTTATGAGCGTAGTGAAAATGCCAATGTTAGTCTAGAGCGTGTAGGAGACACCGCCACGTAAAGATGTCTCACGCAATGTGCCACAGCGCATATCCGGGTGGAATGGGTTATAAACTTGACTGGGCGTCGATTATCTCAAACACGACCCCCGGAATACTACTTAGATCTCCCGAGGACTGTGGGCCGTAACAAACACTCCGCACATACCTTGTCCCATACACGGGAACCTGCCTACAAATTCCTTCGTCCTATTGGACTGACATATTGTAATGATCCATTAATCTGCTTCGCGGCATGGCCTACTGAGGACCCAGGAACTCGTAGAGCACCGGAAGCTGTGAGCGCGGTATTAGGTGCTGAGTCTGTTAACCCCGCTCTACTGATCCCAATCCCACAATAAATGCTAGGCGCCACTGACCATCGCAAGGAATCACCCGAAACCCATGCCATTAGATGCGTCTCTTCTCTGGCCATCTATAAGTGACGGCCTGCACTTGACCAAACCATTGACAATCCGCGCGTGTCTCACGTGAGTATGACCAACAGGGGGTCTAAATAAGTCCTGTATTCGATCACTCTCGCATAAATGTGTTTGTGTGCCTTGACACCTAAAGATAGTAGCCACGCCTGCCCAGGCTGTAACTAGCCATAATTTGAATAATGGAGTTTTTATTCCACCAGGAGAACTGGTTGGCCACACCGAGGGCCCCTACGGTGACAGCACCGCGTCAGGCG'/>

    <sequence taxon='178' value='TTGTGAACGAGGTTGGTACTTGAATTACCTATGTTGAGAATACAGGAGCGTTGCCCCGGACATATTACAACCAACTCCAACACGGTTGGTTCCGTCGTAGTAACAAGCGTAGATGCGTGATCTTAAGCATACATATTATGCTTAGCGATAATTCAGTTGATGAAATCGACAGGTGCCCACCCCACTTATACTTTCGAATACCTGCAAAAAAGTCAGCAGAGTACTGACTAGAGGTGCAGTGGTCTATATCCGCAGTACGACTCCATCCCTTACCCTGGTGGGCGCTCGGCGCCTGGTTGACATCCTAAAGATAGGCCCCGATGTTGCACTCCTGGGCTTGTCGTTTTAATGAAGATCTCGAGCACGCATGGACGAGCGATCCGTGGCCGCCTGCTTGCTTGCAGGACGATAGAACAGTTCCCACTGAGCGCATAACGCAGGACATTGAGATATCTCCTAGCACATAGCCAGCTGTTCGATTATAACATAGTGCGAGCGTCGATCAGTATCCTTGTACGTCGGAATATTTTGTCGTTACGTACACGGTCATTATCTGGCATCATATAGATCATTGTTAGCGAATCCAGTGATCCCAGCATATGTCAGACGGCCCTGCACAACGAAGTTTTCCTTTCTTCCTGGGAAACCTCACTGACTTCGTTCGGCTCGCAAAACACAATGGGCGATACTAGCTGTGCCTAGTGCAAGCCAGATTTGTACATCGTTTGTAGGGACAGGAGACGGGACCGTTCGAGCACATACCGTAGACTCTCTTACATGCATACAAGTGGTCGAAACTTTTCTTCGTTTTAAGGTTTATGTGATGCGCGGATACTCTGCAATTTCTTCTAACGGCGATGGGCGTTTGTTCAGTACTCTAAGCCACATACCCTAACGTATCCGGGGGCTTTATACGATCTACAGGGCATGAAGACGTAATGGGGACAGGAGTAGCAGACCGTCCAAACCCCCGAGACGGCACGTAGGTGCGCCCTGCTAAGACGGTTGGCGGAGAAACTTACGACAGTCAAAGAAAATAGGAGTCACGAAAGACATAATGTATCCGGCCTCCTCGTCTTTTAGTCATCATCCAATTGAGTTTAATGGGTTCCTTCCAGAACGTGCAGATTGCAATTCGGTAGTGAGTAACATGGTGAAGAGATGAAGCGACAGAATAATATAAAGATACCCTTGGACAGTATCAACACACATTACAGAAGGGTTTCGGCCGCCTGATCTACGGCGTACTCATTCACAATATTCTTTTATGAGCGTAGTGAAAATGCCAATGTTAGTCTAGAGCGTGTAGGAGACACCGCCACGTAAAGATGTCTCACGCAATGTGCCACAGCGCATATCCGGGTGGAATGGGTTATAAACCTGACTGGGCGTCGATTATCTCAAACACGACCCCCGGAATACTACTTAGATCTCCCGAGGACTGTGGGCCGTAACAAACACTCCGCACATACCTTGTCCCATACACGGGAACCTGCCTACAAATTACTTCGTCCTATTGGACTGACATATTGTAATGATTCATTAATCTGCTTCGCGACATGGCCTACTGAGGACCCAGGAACTCGTAGAGCAACGGAAGCTGTGAGCGCGGTATTAGGTGCTGAGTCTGTTAACCCCGCTCTACTGATCCCAATCCCACAATAAATGCTAGGCGCCACTGACCATCGCAAGGAATCACCCGAAACCCATGCCATTAGATGCGTCTCTTCTCTGGCCATCTATAAGTGACAGCCTGCACTTGACCAAACCATTGACAATCCGCGCGTGTCTCACGTGAGTATGACCAACAGGGGGTTTAAATAAGTCCTGTATCCGATCACTCTCACATAAATGTGTTTGTGTGCCTTGACACCCAAAGATAGTAGCCACGCCTGCCCAGGCTGTAACTAGCCATAATTTGAATAATGGAGTTTTTGTTCCACCAGGAGAACTGGTTGGCCACACCGAGGGCCCCTACGGTGACAGCACCGCGTCAGGCG'/>

    <sequence taxon='169' value='TTGTGAACGAGGTTGGTACTTGAATTACCTATGTTGGGAATACAGGAGCGTTGCCCCGGACATATTACAACCAACTCCAACACGGTTGGTTCCGTCGTAGTAACAAGCGTAGATGCGTGATCTTAGGCATACATATTATGCTTAGCGATAATTCAGTTGATGAAATCGACAGGTGCCCACCCCACTTATACTTTCGAATACCTGCAAAAAAGTCAGCAGAGTACTGACTAGAGGTGCAGTGGTCTATATCCGCAGTACGACTCCATCCCTTACCCTGGTGGGCGCTCGGCGCCTGGTTGACATCCTAAAGATAGGCCCCGATGTTGCACTCCTGGGCTTGTCGTTGTAATGAAGATCTCGAGCACGCATGGACGAGCGATCCGTGGCCGCCTGCTTGCTTGCAGGACGATAGAACAGTTCCCACTGAGCGCATAACGCAGGACATTGAGATATCTCCTAGCACATAGCCAGCTGTTTGATTATAACATAGTGCGAGCGTCGATCAGTATCCTTGTACGTCGGAATATTTTGTCGTTATGTACACGGTCATTGTCTGGCATCATATAGATCATTGTTAGCGAATCCAGTGATCCCAGCATATGTGAGACGGCCCTGCATAACGAAGTTTTCCTTTCTTCCTGGGAAACCTCATTGACTTCGTTCGGCTCGCACAACAACATGGGCGATACTAGCTGTGCCTAGTGCAAGCCAGATTTGTACATCGTTTGTAGGGACAGGAGACGGGACCGTTCGAGCACATACCGTAGACTCTCTTACATGCATACAAGTGGTCGAAACTTTTCTTCGTTTTAAGGTTTATGTGATGCGCGGATACTCTGCAATTTCTTCTAACGGCGATGAGCGTTTGTTCAGTACTCTAAGCCACATACCCTAACGTATCCGGGGGCTTTATACGATCTACAGGGCATGAAGACGTAATGGGGACAGGAGTAGCAGACCGTCCAAACCCCCGAGACGGCACGTAGGTGCGCCCTGCTAAGACGGCTGGCGGAAAAACTTACGACAGTCAAAGAAAATAGGAGTCACGAAAGACATAATGTATCCGGCCTCCTCGTCTTTTAGTCATCATCCAATTGAGTTTAATGGGTCCCTTCCAGAACGTGCAGACTGCAATTCGGTAGTGAGTAACATGATGAAGAGATGAAGCGACAGAATAATATAAAGATACCCTTGGACAGTATCAACACACATTACAGAAGGGTTCCGGCCGCCTGATCTACGGCGTACTCATTCACAATATTCTTTTATGAGCGTAGTGAAAATGCCAATGTTAGTCTAGAGCATGTAGGAGACACCGCCACGTAAAGATGTCTCACGCAATGTGCCACAGCGCATATCCGGGTGGAATGGGTTATAAACCTGACTGGGCGTCGATTATCTCAAACACGACCCCCGGAATACTACTTAGATCTCCCGAGGACTGTGGGCCGTAGCAAACACTCCGCACATACCTTGTCCCATACACGGGAACCTGCCTACAAATTCCTTCGTCCTATTGGACTGACATATTGTAATGATCCATTAATCTACTTCGCGGCATGGCCTACTGAGGACCCAGGAACTCGTAGAGCACCGGAAGCTGTAAGCGCGGTATTAGGTGCTGAGTCTGTTAACCCCGCTCTACTGATCCCAATCCCACAATAAATGCTAGGCGCCACTGACCATCGCAAGGAATCACCCGAAACCCATGCCATTAGATGCGTCCCTTCTCTGGCCATTTATAAGTGACAGCCTGCACTTGACCAAACCATTGACAATCGGCGCGTGTCTCACGTGAGTATGACCAACAGGGGGTCTAAATAAGTCCTGTATCCGATCACTCTCGCATAAATGTGTTTGTATGCCTTGACACCTAAAGATAGTAGCCACGCCTGCCCAGGCTGTAACTAGCGATAATTTGAATACTGGAGTTTTTGTTCCACAAGGAGAACTGGTTGGCCACACCGAGGGCCCCTACGGTGACAGCATCGCGTTAGGCA'/>

    <sequence taxon='222' value='TTGTGAACGAGGTTGGTACTTGAATTACCTATGTTGGGAATGCAGGAGCGTTGCCCCGGACATATTACAACCAACTCCAACACGGTTGGTTCCGTCGTAGTAACAAGCGTAGATGCGTGATCTTAGGCATACATATTATGCTTAGCGATAATTCAGTTGATGAAATCGACAGGTGCCCACCCCACTTATACTTTCGAATACCTGCAAAAAAGTCAGCAGAGTACTGACTAGAGGTGCAGTGGTCTATATCCGCAGTACGACTCCATCCCTTACCCTGGTGGGCGCTCGGCGCCTGGTTGACATCCTAAAGATAGGCCCCGATGTTGCACTCCTGGGCTCGTCGTTTTAATGAAGATCTCGAGCACGCATGGACGAGCGATCCGTGGCCGCCTGCTTGCTTGCAGGACGATAGAACAGTTCCCATTGAGCGCATAACGCAGGACATTGAAATATCTCCTGGCACATAGCCAGCTGTTTGATTATAACATAGTGCGAGCGTCGATCAGTATCCTTGTACGTCGGAATATTTTGTCGTTATGTACACGGTCATTGTCTGGCATCATATAAATCATTGTTAGCGAATCCAGTGATCCCAGCATATGTGAGACGGTCCTGCATAACGAAGTTTTCCTTTCTTCCTGGGAAACCTCATTGACTTCGTTCGGCTCGCACAACAACATGGGCGATACTAGCTGTGCCTAGTGCAAGCCAGATTTGTACATCGTTTGTAGGGACAGGAGACGGGACCGTTCGAGCACATACCGTAGACTCTCTTACATGCATACAAGTGGTCGAAACTTTTCTTCGTTTTAAGGTTTATGTGATGCGCGGATACTCTGCAATTTCTTCTAACGGCGATGAGCGTTTGTTCAGTACTCTAAGCCACATACCCTAACGTATCCGGGGGCTTTATACGATCTACAGGGCATGAAGACGTAATGGGGACAGGAGTAGCAGGCCGTCCAAACCCCCGAGACGGCACGTAGGTGCGCCCTGCTAAGACGGCTGGCGGAAAAACTTACGACAGTCAAAGAAAATAGGAGTCACGAAGGACATAATGTATCCGGCCTCCTCGTCTTTTAGTCATCATCTAATTGAGTTTAATGGGTCCCTTCCAGAACGTGCAGACTGCAATTCGGTAGTGAGTAACATGGTGAAGAGATGAAGCGACAGAATAATATAAAGATACCCTTGGACAGTATCAACACACATTACAGAAGGGTTCCGGCCGCCTGATCTACGGCGTACTCATTCACAATATTCTTTTATGAGCGTAGTGAAAATGCCAATGTTAGTCTAGAGCATGTAGGAGACACCGCCACGTAAAGATGTCTCACGCAATGTGCCACAGCGCATATCCGGGTGGAATGGGTTATAAACCTGACTGGGCGTCGATTATCTCAAACACGACCCCCGGAATACTACTTAGATCTCCCGAGGACTGTGGGCCGTAGCAAACACTCCGCACATACCTTGTCCCATACACGGGAACCTGCCTACAAATTCCTTCGTCCTATTGGACTGACATATTGTAATGATCCATTAATCTACTTTGCGGCATGGCCTACTGAGGACCCAGGAACTCGTAGAGCACCGGAAGCTGTAAGCGCGGTATTAGGTGCTGAGTCTGTTAAACCCGCTCTACTGATCCCAATCCCACAATAAATGCTAGGCGCCACTGACCATCGCAAGGAATCACCCGAAACCCATGCCATTAGATGCGTCTCTTCTCTGGCCATTTATAAGTGACAGCCTGCACTTGACCAAACCATTGACAATCTGCGCGTGTCTCACGTGAGTATGACCAACAGGGGGTCTAAATAAGTCCTGTATCCGATCACTCTCGCATAAATGTGTTTGTATGCCTTGACACCTAAAGATAGTAGCCACGCCTGCCCAGGCTGTAACTAGCGATAATTTGAATAATGGAGTTTTTGTTCCACCAGGAGAACTGGTTGGCCACACCGAGGGCCCCTACGGTGACAGCATCGCGTTAGGCG'/>

    <sequence taxon='170' value='TTGTGAACGAGGTTGGTACTTGAATTACCTATGTTGAGAATACAGGAGCCTTGCCCCGGCCATATTACAACCAACTCCAACACGGTTGGTTCCGTCGTAGTGACAAGCGTAGATGCGTGATCTTAGGCATACATATTATGCTTAGCGATAATTCAGTTGATGAAATCGACAGGTACCCACCCCACTTATACTTTCGAATACCTGCAAAAAAGTCAGCAGAGTACTGACTAGAGGTGCACTGGTCTATATCCGCAGTACGACTCCATCCCTTACCCTGGTGGGCGCTCGGCGCCTGGTTGACATCCTAAAGATAGGCCCCGATGTTGCACTCCTGGGCGTGTCGTTTTAATGAAGATCTCGAGCACGCATGGACGAGCGATCCGTGGCCGCCTGCTTGCTTGCAGGACGATAGAACAGTTCCCACTGAGCGCATAACGCAGGACATTGAGATATCTCCTAGCACATAGCCAGCTGTTTGATTACAACATAGTGCGAGCGTCGATCAGTATCCTTGTACGTCGGAATATTTTGTCGTTATGTACACGGTCATTGTCTGGCATCATATAGATCATTGTTAGCGAATCCAGTGATCCCAGCATATGTTAGACGGCCCTGCATAACGAAGTTTTCCTTTCTTCCTGGGAAACCTCACTGACTTCGTTCGGCTCGCACAACAAAATGGGCGATACTAGCTGTGCCTAGTGCAAGCCAGATTTGTACACCGTTTGTAGGGACAGGAGACGGGACCGCTCGAGCACATACCGTAGCCTCTCTTACATGCATACAAGTGGTCGAAACTTTTCTTCGTTTTAAGGTTTATGTGATGCGCGGATACTCTGCAATTTCTTCTAACGGCGATGAGCGTTTGTTCAGTACTCTAAGCCACATACCCCAACGTATCCGGGGGCTTTATACGATCTACAGGGCATGAAGACGTAATGGGGACAGGAGTAGCAGACCGTCCAAACCCCCGAGACGGCACGTAGGTGCGCCCTGCTAAGACGGTTGGCGGAAAAACTTACGACAGTCAAAGAAAATAGGAGTCACGAAAGACATAATGTATCCGGCCTCCTCGTCTTTTAGTCATCATCCAATTGAGTTTAATGGGTCCCTTCCAGAACGCGCAGATTGCAATTCGGTAGTGAGTAACATGGTGAAGAGATGAAGCGACAGAATAATATAAAGATACCCTTGGACAGTATCACCAAACATTACAGAAGGGTTTCGGCCGCCTGATCTACGGCGTACTCATTCACAATATTCTTTTATGAGCGTAGTGAAAATGCCAATGTTAGTCTAGAGCATGTAGGAGACACCGCCACGTAAAGATGTCTCACGCAATGTGCCACAGCGCATATCCGGGTGGAATGGGTTATAAACCTGACTGGGCGTTGATTATCTCAAACACGACCCCCGGAATACTACTTAGATCTCCCGAGGACTGTGGGCCGTAGCAAACACTCCGCACAGACCTTGTCCCATACACGGGAACCTGCCTACAAATTCCTTCGTCCTATTGGACTGACATATTGTAATGATCCATTAATCTACTTCGCGGCATGGCCTACTGAGGACCCAGGAACTCGTAGAGCACCGGAAGCTGTAAGCGCGGTATTAGGTGCTGAGTCTGTTAACCCCGCTCTACTGATCCCAATCCCACAATAAATGCTAGGCGCCACTGACCATCGCAAGGAACCACCCGAAACCCATGCCATTAGATGCGTCTCTTCTTTGGCCATTTATAAGTGACAGCCTGCACTTGACCAGACCATTGACAATCGGCGCGTGTCTCACTTGAGTATGACTAACAGGGGGTCTAAATAAGTCCTGTATCCGATCACTCTCGCATAAATGTGCTTGTATGCCTTGACACCTAAAGATAGTAGCCACGCCTGCCCAGGCTGTAACTAGCGATAATTTGAATAATGGAGTTTTTGTTCCACCAGGAGAACTGGTTGGCCACACCGAGGGCCCCTACGGTGACAGCATCGCGTTAGGCG'/>

    <sequence taxon='233' value='TTGTGAACGAGGTTGGTACTTGAATTACCTATGTTGAGAATACAGGAGCCTTGCCCCGGCCATATTACAACCAACTCCAACACGGTTGGTTCCGTCGTAGCGACAAGCGTAGATGCGTGATCTTAGGCATACATATTATGCTTAGCGATAATTCAGTTGATGAAATCGACAGGTGCCCACCCCACTTATACTTTCGAATACCTGCAAAAAAGTCAGCAGAGTACTGACTAGAGGTGCACTGGTCTATATCCGCAGTACGACTCCATCCCTTACCCTGGTGGGCGCTCGGCGCCTGGTTGACATCCTAAAGATAGGCCCCGATGTTGCACTCCTGGGCGTGTCGTTTTAATGAAGATCTCGAGCACGCATGGACGAGCGATCCGTGGCCGCCTGCTTGCTTGCAGGACGATAGAACAGTTCCCACTGAGCGCATAACGCAGGACATTGAGATATCTCCTAGCACATAGCCAGCTGTTTGATTACAACATAGTGCGAGCGTCGATCAGTATCCTTGTACGTCGGAATATTTTGTCGTTATGTACACGGTCATTGTCTGGCATCATATAGATCATTGTTAGCGAATCCAGTGATCCCAGCATATGTTAGATGGCCCTGCATAACGAAGTTTTCCTTTCTTCCTGGGAAACCTCACTGACTTCGTTCGGCTCGCACAACAAAATGGGCGATACTAGCTGTGCCTAGTGCAAGCCAGATTTGTACACCGTTTGTAGGGACAGGAGACGGGACCGCTCGAGCACATACCGTAGACTCTCTTACATGCATACAAGTGGTCGAAACTTTTCTTCGTTTTAAGGTTTATGTGATGCGCGGATACTCTGCAATTTCTTCTAACGGCGATGAGCGTTTGTTCAGTACTCTAAGCCACATACCCCAACGTATCCGGGGGCTTTATACGATCTACAGGGCATGAAGACGTAATGGGGACAGGAGTAGCAGACCGTCCAAATCCCCGAGACGGCACGTAGGTGCGCCCTGCTAAGACGGCTGGCGGAAAAACTTACGACAGTCAAAGAAAATAGGAGTCACGAGAGACATAATGTATCCGGCCTCCTCGTCTTTTAGTCATCATCCAATTGAGTTTAATGGGTCCCTTCCAGAACGCGCAGATTGCAATTCGGTAGTGAGTAACATGGTGAAGAGATGAAGCGACAGAATAATATAAAGATACCCTTGGACAGTATCAACAAACATTACAGAAGGGCTTCGGCCGCCTGATCTACGGCGTACTCATTCACAATATTCTTTTATGAGCGTAGTGAAAATGCCAATGTTAGTCTAGAGCATGTAGGAGACACCGCCACGTAAAGATATCTCACGCAATGTGCCACAGCGCATATCCGGGTGGAATGGGTTATAAATCTGACTGGGCGTTGATTATCTCAAACACGACCCCCGGAATACTACTTAGATCTCCCGAGGACTGTGGGCCGTAGCAAACACTCCGCACAGACCTTGTCCCATACACGGGAACCTGCCTACAAATTCCTTCGTCCTATTGGACTGACATATTGTAATGATCCATTAATCTACTTCGCGGCATGGCCTACTGAGGACCCAGGAACTCGTAGAGCACCGGAAGCTGTAAGCGCGGTATTAGGTGCTGAGTCTGTTAACCCCGCTCTACTGATCCCAATCCCACAATAAATGCTAGGCGCCACTGACCATCGCAAGGAACCACCCGAAACCCATGCCATTAGATGCGTCTCTTCTTTGGCCATTTATAAGTGACAGCCTGCGCTTGACCAGACCATTGACAATCGGCGCGTGTCTCACTTGAGTATGACTAACAGGGGGTCTAAATAAGTCCTGTATCCGATCACTCTCGCATAAATGTGCTTGTATGCCTTGACACCTAAAGATAGTAGCCACGCCTGCCCAGGCTGTAACTAGCGATAATTTGAATAATGGAGTTTTTGTTCCACCAGGAGAACTGGTTGGCCACACCGAGGGCCCCTACGGTGACAGCATCGCGTTAGGCG'/>

    <sequence taxon='208' value='TTGTGAACGAGGTTGGTACTTGAATTACCTATGTTGAGAATACAGGAACGTTGCCCCGGACATATTACAACCAACTCCAACACGGTTGGTTCCGTCGTAGTAACAAGCGTAGATGCGTGATCTTAGGCATACATATTATGCTTAGCGACAATTCAGTTGATGAAATCGACAGGTGCCCACCCCACTTATACTTTCGAATACCTGCAAAAAAGTCAGCAGAGTACTGACTAGAGGTGCAGTGGTCTATATCCGCAATACAACTCCATCCCTTACCCTGGTGGGCGCTCGGCGCCTGGTTGACATCCTAAAGATAAGCCCCGATGTTGCACTCCTGGGCTTGTCGCTTTAATGAAGATCTCGAGCACGCATGGACGAGCGATCCGTGGCCGCCTGCTTGCTTGCAGGACGATAGAACAGTTCCCACTGAGCGCATAACGCAGGACATTGAGATATCTCCTAGCACATAGCCAGCTGTTCGATTATAACATAGTGCGAGCGTCGATCAGTATTCTTGTACGTCGGAATATTTTGTCGTTATGTACACGGTCATTGTCTGGCATCATATAGATCATTGTTAGCGAATCCAGTGATCCCAGCATATGTTAGACAGCCCTGCATAACGAAGGTTTCCTTTCTTCCTGGGAAACCTCACTGACTTCGTTCGGCTCGCACAACAAAATGGGCGATACTAGCTGTGCCTAGTGCAAGCCAGATTTGTACATCGTTTGTAGGGACAGGAGACGGGACCGTTCGAGCATATACCGTAGACTCTCTTACATGCACACAAGTGGTCGAAACTTTTCTCCGTTTTAAGGTTTATGTGATGCGCGGATACTCTGCAAGATCTTCTAACGGCGATGAGCGTTTGTTCAGTACTCTAAGCCACATACCCGAACGTATCCGGGGGCTTTATACGATTTACAGGGCATGAAGACGTAATGGGGACAGGAGTACCGGACCGTCCAAACCCCCGAGACAGCACGTAGGTGCGCCCTGCTAAGACGGCTGGCGGAAAAACTTACGACAGTCAAAGAAAATAGGAGTCACGAAAGACATAATGTATCCGGCCTCCTCGTCTTTTAGTCATCATCCAATTGAGTTTAATGGGTCCCTTCCAAAACGTGCAGATTGCAATTCGGTAGTGAGTAACATGGTGAAGAGATGAAGCGACAGAATAATATAAAGATGCCCTTGGACAGTATCAACACACATTACAGAAGGGTTTCGGCCGCCTGATCTACGGCGTACTCATTCACAATATTCTTTTATGAGCGTAGTGAAAATGCCAACGTTAGTCTAGAGCATGTAGGAGACACCGCCACGTAAAGATGTCTCAGGCAATGTGCCACAGCGCATATCCGGGTGGAATGGGTTATAAACCTGACTGGGCGTCGCTTATCTCAAACACGACCCCCGGAATACTACTTAGATCTCCCGAGAACTGTGGGCCGTAGCAAACACTCCGCACATACCTTGTCCCATACACAGGAACCTGCCTACAAATTCCTTCGTCCTATTGGACTGACATATTGTAGTGATCCATTAATCTACTTCGCGGCATGGCCTACTGAGGACCCAGGAACTCGTAGAGCACCGGAAGCTGTAAGCGCGGTATTAGGTGCTGAGTCTGTTAACCCCGCTCTACTGATCCCAATCCCACAATAAATGCTAGGCGCCACTGACCATCGCAAGGAATCACCCGAAACCCATGCCATTAGATGCGTCTCTTCTCTGGCCATTTATAAGTGACAGCCTGCACTTGACCAAACCATTGACAATCGGCGCGTGTCTCACGTGAGTATGGCCAACAGGGGGTCTAAATAAGTCCTGTATCCGATCACTCTCGCATAAATGTGTTTGTATGCCTTGACACCTAAAGATAGTAGCCACGCCTGCCCAGGCTGTAACTAGCGATAATTTGAATAATGGAGTTTGTGTTCCACCAGGAGAACTGGTTGGCCACACCGAGGGCCCCTACGGTGACAGCATCGCGTTAGACG'/>

    <sequence taxon='4' value='TTGTGAATGAGGTTGGTACTTGAATTACCTATGTTGAGAATACAGGAGCGTTGCCCCGGACATATTACAACCAACTCCAACACGGTTGGTTCCGTCGTAGTAACAAGCGTAGATGCGTGATCTTAGGCATACATATTATGCTTAGCGATAATTCAGTTGATGAAATCGACAGATGCCCACCCCACTTATACTTTCGAATACCTGCAAAAAAGTCAGCAGAGTACTGACTAGAGGTGCAGTGGTCTATATCCGCAGTACGACCCCATCCCTTACCTTGGTGGGCGCTCGGCGCCTGGTTGACATCCTAAAGATAGGCCCCGATGTTGCACTCCTGGGCTTGTCGTTTTAATGAAGATCTCGAGCACGCATGGACGAGCGATCCGTGGCCGCCTGCTTGCTTGCAGGACGATAGAACAGTTCCCACTGAGCGCATAGCGCAGGACATTGAGATATCTCCTAGCAAATAGCCAGCTGTTTGGTTATAACATAGTGCGAGCGTCGATCAGTATCTTTGTACGTCGGAATATTTTGTCGTTACGTACACGGTCATTGTCTGGCATCATATAGATCATTGTTAGCGAATCCAGTGATCCCAGCATATGTTAGACGGCCCTGCATAACGAAGTTTTCCTTTCTTCCTGGGAAACCTCACTGACTTCGTTCGGCTCGCACAACAAAATGGGCGATACTAGCTGTGCCTAGTGCAGGCCAGATTTGTACATCGTTTGTAGGGACAGGAGACGGGATCGTTCGAGCACATACCGTAAACTCTCTTACATGCATACAAGTGGTCGAAACTTTTCTTCGTTTTAAGGTTTATGTGATGCGCGGATACTCTGCAATTTCTTCTAACGGCGATGGGCGTTTGTTCAGTACTCTAAGTCACATACCCTAACGTATCCGGGGGCTTTATACGATCTACAGGGCATGAAGACGTAATGGGGACAGGAGTAGCAGACCGTCCAAACCCCCGAGACGGCACGTAGGTGCGCCCTGCTAAGACGGCTGGCGGAAAAACTTACGACAATCAAAGAAAATAGGAGTCACGAAAGACATAATGTATCCGGCCTCTTCGTCTTTTAGTCATCATCCAATTGAGTTTAATGGGTCCCTTCCAGAACGTGCAGATTGCAATTCGGTAGTGAGTAACATGGTGATGAGATGAAGCGACAGAATAATATAAAGATACCCTTGGACAGTATCAACACACATTACAGAAGGGTTTCGGTCGCCTGATCTACGGCGTACTCATTCACAATATTCTTTTATGAGCGTAGTGAAAATGCCAATGTTAGTCTAGAGCGTATAGGAGACACCGCCACGTAAAGATGTCTCACGCAATGTGCCACAGCGCATATCCGGGTAGAATGGGTTATAAATCTGAATGGGCGTCGATTATCTCAAACACGACCCCCGGAATACTACTTAGATCTCCTGAGGACTGTGGGCCGTAGCAAACGCTCCGCACATACCTTGTCCCATACACGGGAACCTGCCTACAAATTCCTTCGTCCTATTGGACTGACATATTGTAATGATCCATTAATCTACTTCGCGGCATGGCCTACTGAGGACCCAGGAACTCGTAGAGCACCGGAAGCTGTAAGCGCGGTATTTGGTGCTGAGTCTGTTAACCCCGCTCTACTGATCCCAATCCCACAATAAATGCTAGGCGCCACTGACCATCGCAAGGAATCACCCGAAACCCATGCCATTAGATGCGTCTCTTCTCTGGCCATCTATAAGCGACAGCCTGCACTTGACCAAACCATTGACAATCGGCGCGTGTCTCACGTGAGTATGACCAACAGGGGGTCTAAATAAGTCCTGTATCCGATCACTCTCGCATAAATGTGTTTGTATGCCTTGACACCTAAAGATAGTAGCCACGCCTGCCCAGGCTGTAACTAGCGATAATTTGAATAATGGAGTTTTTGTTCCACTAGGAGAACTGGTTGGCCGCACCGAGGGCCCCTACGGTGACAGCATCGCGTTAGGCG'/>

    <sequence taxon='5' value='TTGTGAATGAGGTTGGTACTTAAATTACCTATGTTGAGAATACAGGAGCGTTGCCCCGGACATATTACAACCAACTCCAACACGGTTGGTTCCGTCGTAGTAACAAGCGTAGATGCGTGATCTTAGGCATACATATTATGCTTAGCGATAATTCAGTTGATGAAATCGACAGATGCCCACCCCACTTATACTTTCGAATACCTGCAAAAAAGTCAGCAGAGTACTGACTAGAGGTGCAGTGGTCTATATCCGCAGTACGACCCCATCCCTTACCTTGGTGGGCGCTCGGCGCCTGGTTGACATCCTAAAGATAGGCCCCGATGTTGCACTCCTGGGCTTGTCGTTTTAATGAAGATCTCGAGCACGCATGGACGAGCGATCCGTGGCCGCCTGCTTGCTTGCAGGACGATAGAACAGTTCCCACTGAGCGCATAGCGCAGGACATTGAGATATCTCCTAGCAAATAGCCAGCTGTTTGGTTATAACATAGTGCGAGCGTCGATCAGTATCTTTGTACGTCGGAATATTTTGTCGTTACGTACACGGTCATTGTTTGGCATCATATAGATCATTGTTAGCGAATCCAGTGATCCCAGCATATGTTAGACGGCCCTGCATAACGAAGTTTTCCTTTCTTCCTGGGAAACCTCACTGACTTCGTTCGGCTCGCACAACAAAATGGGCGATACTAGCTGTGCCTAGTGCAGGCCAGATTTGTACATCGTTTGTAGGGACAGGAGACGGGATCGTTCGAGCACATACCGTAAACTCTCTTACATGCATACAAGTGGTCGAAACTTTTCTTCGTTTTAAGGTTTATGTGATGCGCGGATACTCTGCAATTTCTTCTAACGGCGATGGGCGTTTGTTCAGTACTCTAAGTCACATACCCTAACGTATCCGGGGGCTTTATACGATCTACAGGGCATGAAGACGTAATGGGGACAGGAGTAGCAGACCGTCCAAACCCCCGAGACGGCACGTAGGTGCGCCCTGCTAAGACGGCTGGCGGAAAAACTTACGACAATCAAAGAAAATAGGAGTCACGAAAGACATAATGTATCCGGCCTCTTCGTCTTTTAGTCATCATCCAATTGAGTTTAATGGGTCCCTTCCAGAACGTGCAGATTGCAATTCGGTAGTGAGTAACATGGTGATGAGATGAAGCGACAGAATAATATAAAGATACCCTTGGACAGTATCAACACACATTACAGAAGGGTTTCGGTCGCCTGATCTACGGCGTACTCATTCACAATATTCTTTTATGAGCGTAGTGAAAATGCCAATGTTAGTCTAGAGCGTATAGGAGACACCGCCACGTAAAGATGTCTCACGCAATGTGCCACAGCGCATATCCGGGTAGAATGGGTTATAAATCTGAATGGGCGTCGATTATCTCAAACACGACCCCCGGAATACTACTTAGATCTCCTGAGGACTGTGGGCCGTAGCAAACGCTCCGCACATACCTTGTCCCATACACGGGAACCTGCCTACAAATTCCTTCGTCCTATTGGACTGACATATTGTAATGATCCATTAATCTACTTCGCGGCATGGCCTACTGAGGACCCAGGAACTCGTAGAGCACCGGAAGCTGTAAGCGCGGTATTTGGTGCTGAGTCTGTTAACCCCGCTCTACTGATCCCAATCCCACAATAAATGCTAGGCGCCACTGACCATCGCAAGGAATCACCCGAAACCCATGCCATTAGATGCGTCTCTTCTCTGGCCATCTATAAGCGACAGCCTGCACTTGACCAAACCATTGACAATCGGCGCGTGTCTCACGTGAGTATGACCAACAGGGGGTCTAAATAAGTCCTGTATCCGATCACTCTCGCATAAATGTGTTTGTATGCCTTGACACCTAAAGATAGTAGCCACGCCTGCCCAGGCTGTAACTAGCGATAATTTGAATAATGGAGTTTTTGTTCCACTAGGAGTACTGGTTGGCCGCACCGAGGGCCCCTACGGTGACAGCATCGCGTTAGGCG'/>

    <sequence taxon='32' value='TTGTGAATGAGGTTGGTACTTGAATTACCTATGTTGAGAATACAGGAGCGTTGCCCCGGACATATTACAATCAACTTCAACACGGTTGGTTCCGTCGTAGTAACAAGCGTAGATGCGTGATCTTAGGCATACATATTATGCTTAGCGATAATTAAGTTGATGGAATCGACAGATGCCCACCCCACTTATACTTTCGAATACCTGCAAAAAAGTCAGCAGAGTACTGACTAGAGGTGCAGTGGTCTATATCCGCAGTACGACCCCATCCCTTACCTTAGTGGGCGCTCGGCGCCTGGTTGACATCCTAAAGATAGGCCCCGATGTTGCACTCCTGGGCTTGTCGTTTTAATGAAGATCTCGAGCACGCATGGACGAGCGATCCGTGGCCGCCTGCTTGCTTGCAGGACGATAGAACAGTTCCCACTGAGCGCATAGCGCAGGACATTGAGATATCTCCTAGCAAATAGACAGCTGTTTGGTTATAACATAGTGCGAGCGTCGATCAGTGTCTTTGTACGTCGGAGTATTTTGTCGTTACGTACACGGTCATTGTCTGGCATCATAGAGATCATTGTTAGCGAATCCAGTGATCCCAGCATATGTTAGACGGCCCTGCATAACGAAGTCTTCCTTTCTTCCTGGGAAACCTCACTGACTTCGTTCGGCTCGCACAACAAAATGGGCGATACTAGCTGTGCCTAGTGCAGGCCAGATTTGTACATCGTTGGTAGGGACAGGAGACGGGATCGTTCGAGCACATCCCGTATACTCTCTTACATGCATACAAGTGGTCGAAACTTTTCTTCGTTTTAAGGTTTATGTGATGCGCGGATACTCTGCAATTTCTTCTAACGGCGATGGGCGTTTGTTCAGTACTCTAAGTCACATACCCTAACGTATCCGGGGGCTTTATACGATCTACAGGGCATGAAGACGTAATGGGGACAGGAGTAGCAGACCGTCCAAACCCCCGAGAAGGCACGTAGGTGCGCCCTGCTAAGACGGCTGGCGGAAAAACTTACGACAATCAAAGAAAATAGGAGTCACGAAAGACATAATGTATCCGGCCTCTTCGTCTTTTAGTCATCATCCAATTGAGTTTAATGGGTCCCTTCCAGAACGTGCAGATTGCAATTCGGTAGTGAGTAACATGGTGATGAGATGAAGCGACAGAATAATATAAAGATACCCTTGGACAGTATCAACACACATTACAGAAGGGTTTCGGTCGCCTGATCTACGGCGTACTCATTCACAATATTCTTTTATGAGCGTAGTGAAAATGCCAATGTTAGTCTAGAGCGTATGGGAGGCACCGCCACGTAAAGATGTCTCACGCAATGTGCCACAGCGCATATCCGGGTAGAATGGGTTATAAATCTGAATGGGCGTCGATTATCTCAAACACGACCCCCGGAATACTACTTAGATCTCCTGAGGACTGTGGGCCGTAGCAAACGCTCCGCACATACCTTGTCCCATACACGGGAACCTGCCCACAAATTCCTTCGTCCTATTGGACTGACATATTGTAATGATCCATTAATCTACTTCGCGGCATGGCCTACTGAGGACCCAGGAACTCGTAGAGCACCGGAAGCTGTAAGCGCGGTATTTGGTGCTGAGTCTGTTAACCCCGCTCTACTGATCCCAATCCCGCAATAAATGCTAGGCGCCACTTACCATCGCAAGGAATCACCCGAAACCCATGCCATTAGATGCGTCTCTTCTCTGGCCATCTATAAGCGATAGTCTGCACTTGACCAAACCATTGACGATCGGCGCGTGTCTCACGTGAGTATGACCAACAGGGGGTCTAAATAAGTCCTGTATCCGATCACTCTCGCATAAATGTGTTTGTATGCCTTGACACCTAAAGATAGTAGCCACGCCTGCTCAGGCTGTAACTAGCGATAATTTGAATAATGGAGTTTTTGTTCCACTAGGAGAACTGGTTGGCCGCACCGAGGGCCCCTACTGCGACAGCATCGCGTTAGGCG'/>

    <sequence taxon='205' value='TTGTGAATGAGGTTGGTACTTGAATTACCTATGTTGAGAATACAGGAGCGTTGCCCCGGGCATATTACAATCAACTTCAACACGGTTGGTTCCGTCGTAGTAACAAGCGTAGATGCGTGATCTTAGGCATACATATTATGCTTAGCGATAATTAAGTTGATGGAATTGACAGATGCCCACCCCACTTATACTTTCGAATACCTGCAAAAAAGTCAGCAGAGTACTGACTAGAGGTGCAGTGGTCTATATCCGCAGTACGACCCCATCCCTTACCTTAGTGGGCGCTCGGCGCCTAGTTGACATCCTAAAGATAGGCCCCGATGTTGCACTCCTGGGCTTGTCGTTTTAATGAAGATCTCGAGCACGCATGGACGAGCGATCCGTGGCCGCCTGCTTGCTTGCAGGACGATAGAACAGTTCCCACTGAGCGCATAGCGCAGGACATTGGGATATCTCCTAGCAAATAGACAGCTGTTTGGTTATAACATAGTGCGAGCGTCGGTCAGTGTCTTTGTACGTCGGAGTATTTTGTCGTTACGTACACGGTCATTGTCTGGCATCATAGAGATCATTGTTGGCGAATCCAGTGATCCCAGCATATGTTAGACGGCCCTGCATAACGAAGTCTTCCTTTCTTCCTGGGAAACCTCACTGACTTCGTTCGGCTCGCACAACAAAATGGGCGATACTAGCTGTGCCTAGTGCAGGCCAGATTTGTACATCGTTGGTAGGGACAGGAGACGGGATCGTTCGAGCACATCCCGTATACTCTCTTACATGCATACAAGTGGTCGAAACTTTTCTTCGTTTTAAGGTTTATGTGATGCGCGGATACTCTGCAATTTCTTCTAACGGCGATGGGCGTTTGTTCAGTACTCTAAGTCACATACCCTAACGTATCCAGGGGCTTTATACGATCTATAGGGCATGAAGACGTAATGGGGACAGGAGTAGCAGACCGTCCAAACCCCCGAGAAGGCACGTAGGTGCGCCCTGCTAAGACGGCTGGCGGAAAAACTTACGACAATCAAAGAAAATAGGAGTCACGAAAGACATAATGTATCCGGCCTCTTCGTCTTTTAGTCATCATCCAATTGAGTTTAATGGGTCCCTTCCAGAACGTGCAGATTGCAATTCGGTAGTGAGTAACATGGTGATGAGATGAAGCGACAGAATAATATAAAGATACCCTTGGACAGTATCAACACACATTACAGAAGGGTTTCGGTCGCCTGATCTACGGCGTACTCATTCACAATATTCTTTTATGAGCGTAGTGAAAATGCCAATGTTAGTTTAGAGCGTATGGGAGGCACCGCCACGTAAAGATGTCTCACGCAATGTGCCACAGCGCATATCCGGGTAGAATGGGTTATAAATCTGAATGGGCGTCGATTATCTCAAACACGACCCCCGGAATACTACTTAGATCTCCTGAGGACTGTGGGCCGTAGCAAACGCTCCGCACATACCTTGTCCCATACACGGGAACCTGCCCACAAATTCCTTCGTCCTATTGGACTGACATATTGTAATGATCCATTAATCTACTTCGCGGCATGGCCTACTGAGGACCCAGGAACTCGTAGAGCACCGGAAGCTGTAAGCGCGGTATTTGGTGCTGAGTCTGTTAACCCCGCTCTACTGATCCCAATCCCGCAATAAATGCTAGGCGCCACTTACCATCGCAAGGAATCACCCGAAACCCATGCCATTAGATGCGTCTCTTCTCTGGCCATCTATAAGCGATAGTCTGCACTTGACCAAACCATTGACGATCGGCGCGTGTCTCACGTGAGTATGACCAACAGGGGGTCTAAATAAGTCCTGTATCCGATCACTCTCGCATAAATGTGTTTGTATGCCTTGACACCTAAAGATAGTAGCCACGCCTGCTCAGGCTGTAACTAGCGATAATTTGAATAATGGAGTTTTTGTTCCACTAGGAGAACTGGTTGGCCGCACCGGGGGCCCCTACTGCGACAGCATCGCGTTAGGCG'/>

    <sequence taxon='78' value='TTGTGAATGAGGTTGGTACTTGAATTACCTATGTTGAGAATACAGGAGCGTTGCCCCGGACATATTACAATCAACTTCAACACGGTTGGTTCCGTCGTAGTAACACGCGTAGATGCGTGATCTTAGGCATACATATTATGCTTAGCGATAATTAAGTTGATGGAATCGACAGATGCCCACACCACTTATACTTTCGAATACCTGCAAAAAAGTCAGCAGAGTACTGACTAGAGGTGCAGTGGTCTATATCCGCAGTACGACCCCATCCCTTACCTTAGTGGGCGCTCGGCGCCTGGTTGACATCCTAAAGATAGGCCCCGATGTTGCACTCCTGGGCTTGTCGTTTTAATGAAGATCTCGAGCACGCATGGACGAGCGATCCGTGGCCGCCTGCTTGCTTGCAGGACGATAGAACAGTTCCCACTGAGCGCATAGCGCAGGACATTGAGATATCTCCTAGCAAATAGCCAGCTGTTTGGTTATAACATAGTGCGAGCGTCGATCAGTATCTTTGTACGTCGGAATATTTTGTCGTTACGTACACGGTCATTGTCTGGCATCATAGAGATCATTGTTAGCGAATCCAGTGATCCCAGCATATGTTAGACGGCCCTGCATAACGAAGTCTTCCTTTCTTCCTGGGAAACCTCACTGACTTCGTTCGGCTCGCACAACAAAATGGGCGATACTAGCTGTGCCTAGTGCAGGCCAGATTTGTACATCGTTGGTAGGGACGGGAGACGGGATCGTTCGAGCACATCCCGTATACTCTCTTACATGCATACAAGTGGTCGAAACTTTTCTTCGTTTTAAGGTTTATGTGATGCGCGGATACTCTGCAATTTCTTCTAACGGCGATGGGCGTTTGTTCAGTACTCTAAGTCACATACCCTAACGTATCCGGGGGCTTTATACGATCTACAGGGCATGAAGACGTAATGGGGACAGGAGTAGCAGACCGTCCAAACCCCCGAGAAGGCACGTAGGTGCGCCCTGCTAAGACGGCTGGCGGAAAAACTTACGACAATCAAAGAAAATAGGAGTCACGAAAGACATAATGTATCCGGCCTCTTCGTCTTTTAGTCATCATCCAATTGAGTTTAATGGGTCCCTTCCAGAACGTGCAGATTGCAATTCGGTAGTGAGTAACATGGTGATGAGATGAAGCGACAGAATAATATAAAGATACCCTTGGACAGTATCAACACACATTACAGAAGGGTTTCGGTCGCCTGATCTACGGCGTACTCATTCACAATATTCTTTTATGAGCGTAGTGAAAATGCCAATGTTAGTCTAGAGCGTATGGGAGACACCGCCACGTAAAGATGTCTCACGCAATGTGCCACAGCGCATATCCGGGTAGAATGGGTTATAAATCTGAATGGGCGTCGATTATCTCAAACACGACCCCCGGAATACTACTTAGATCTCCTGAGGACTGTGGGCCGTAGCAAACGCTCCGCACATACCTTGTCCCATACGCGGGAACCTGCCTACAAATTCCTTCGTCCTATTGGACTGACATATTGTAATGATCCATTAATCTACCTCGCGGCATGGCCTACTGAGGACCCAGGAACTCGTAGAGCACCGGAAGCTGTAAGCGCGGTATTTAGTGCTGAGTCTGTTAACCCCGCTCTACTGATCCCAATCCCACAATAAATGCTAGGCGCCACTGACCATCGCAAGGAATCACCCGAAACCCATGCCATTAGATGCGTCTCTTCTCTGGCCATCTATAAGCGATAGTCTGCACTTGACCAAACCATTGACGATCGGCGCGTGTCTCACGTGAGTATGACCAACAGGGGGTCTAAATAAGTCCTGTATCCGATCACTCTCGCATAAATGTGTTTGTATGCCTTGACACCTAAAGATAATAGCCACGCCTGCTCAGGCTGTAACTAGCGATAATTTGAATAATGGAGTTTTTGTTCCACTAGGAGAACTGGTTGGCCGCACCGAGGGCCCCTACGGCGACAGCATCGCGTTAGGCG'/>

    <sequence taxon='147' value='TTGTGAATGAGGTTGGTACTTGAATTACCTATGTTGAGAATACAGGAGCGTTGCCCCGGACATATTACAATCAACCTCAACACGGTTGGTTCCGTCGTAGTAACACGCGTAGATGCGTGATCTTAGGCATACATATTATGCTTAGCGATAATTAAGTTGATGGAATCGACAGATGCCCACACCACTTATACTTTCAAATACCTGCAAAAAAGTCAGCAGAGTACTGACTAGAGGTGCAGTGGTCTATATCCGCAGTACGACCCCATCCCTTACCTTAGTGGGCGCTCGGCGCCTGGTTGACATCCTAAAGATAGGCCCCGATGTTGCACTCCTGGGCTTGTCGTTTTAATGAAGATCTCGAGCACGCATGGACGAGCGATCCGTGGCCGCCTGCTTGCTTGCAGGACGATAGAACAGTTCCCACTGAGCGCATAGCGCAGGACATTGAGATATCTCCTAGCAAATAGCCAGCTGTTTGGTTATAACATAGTGCGAGCGTCGATCAGTATCTTTGTACGTCGGAATATTTTGTCGTTACGTACACGGTCATTATCTGGCATCATAGAGATCATTGTTAGCGAATCCAGTGATCCCAGCATATGTTAGACGGCCCTGCATAACGAAGTCTTCCTTTCTTCCTGGGAAACCTCACTGACTTCGTTCGGCTCGCACAACAAAATGGGCGATACTAGCTGTGCCTAGTGCAGGCCAGATTTGTACATCGTTGGTAGGGACGGGAGACGGGATCGTTCGAGCACATCCCGTATACTCTCTTACATGCATACAAGTGGTCGAAACTTTTCTTCGTTTTAAGGTTTATGTGATGCGCGGATACTCTGCAATTTCTCCTAACGGCGATGGGCGTTTGTTCAGTACTCTAAGTCACATACCCTAACGTATCCGGGGGCTTTATACGATCTACAGGGCATGAAGACGTAATGGGGACAGGAGTAGCAGACCGTCCAAACCCCCGAGAAGGCACGTAGGTGCGCCCTGCTAAGACGGCTGGCGGAAAAACTTACGACAATCAAAGAAAATAGGAGTCACGAAAGACATAATGTATCCGGCCTCTTCGTCTTTTAGTCATCATACAATTGAGTTTAACGGGTCCCTTCCAGAACGTGCAGATTGCAATTCGGTAGTGAGTAACATGGTGATGAGATGAAGCGACAGAATAATATATAGATACCCTTGGACAGTATCAACACACATTACAGAAGGGTTTCGGTCGCCTGATCTACGGCGTACTCATTCACAATATTCTTTTATGAGCGTAGTGAAAATGCCAATGTTAGTCTAGAGCGTATGGGAGACACCGCCACGTAAAGATGTCTCACGCAATGTGCCACAGCGCATATCCGGGTAGAATGGGTTATAAATCTGAATGGGCGTCGATTATCCCAAACACGACCCCCGGAATACTACTTAGATCTCCTGAGGACTGTGGGCCGTAGCAAACGCTCCGCACATACCTTGTCCCATACGCGGGAACCTGCCTACAAATTCCTTCGTCCTATTGGACTGACATATTGTAATGATCCATTAATCTACCTCGCGGCATGGCCTACTGAGGACCCAGGAACTCGTAGAGCACCGGAAGCTGTAAGCGCGGTATTTAGTGCTGAGTCTGTTAACCCCGCTCTACTGATCCCAATCCCACAATAAATGCTAGGCGCCACTGACCATCGCAAGGAATCACCCGAAACCCATGCCATTAGATGCGTCTCTTCTCTGGCCATCTATAAGCGATAGTCTGCACTTGACCAAACCATTGACGATCGGCGCGTGTCTCACGTGAGTATGACCAACAGGGGGTCTAAATAAGTCCTGTATCCGATCACTCTCGCATAAATGTGTTTGTATGCCTTGACACCTAAAGATAGTAGCCACGCCTGCTCAGGCTGTTACTAGCGATAATTTGAATAATGGAGTTTTTGTTCCACTAGGAGAACTGGTTGGCCGCACCGAGGGCCCCTACGGCGACAGCATCGCGTTAGGCG'/>

    <sequence taxon='194' value='TTGTGAATGAGGTTGGTACTTGAATTACCTATGTTGAGAATACAGGAGCGTTGCCCCGGACATATTACAATCAACCTCAACACGGTTGGTTCCGTCGTAGTAACACGCGTAGATGCGTGATCTTAGGCATACATATTATGCTTAGCGATAATTAAGTTGATGGAATCGACAGATGCCCACACCACTTATACTTTCGAATACCTGCAAAAAAGTCAGCAGAGTACTGACTAGAGGTGCAGTGGTCTATATCCGCAGTACGACCCCATCCCTTACCTTAGTGGGCGTTCGGCGCCTGGTTGACATCCTAAAGATAGGCCCCGATGTTGCACTCCTGGGCTTGCCGTTTTAATGAAGATCTCGAGCACGCATGGACGAGCGATCCGTGGCCGCCTGCTTGCTTGCAGGACGATAGAACAGTTCCCACTGAGCGCATAGCGCAGGACATTGAGATATCTCCTAGCAAATAGCCAGCTGTTTGGTTATAACATAGTGCGAGCGTCGATCAGTATCTTTGTACGTCGGAATATTTTGTCGTTACGTACACGGTCATTATCTGGCATCATAGAGATCATTGTTAGCGAATCCAGTGATCCCAGCATATGTTAGACGGCCCTGCATAACGAAGTCTTCCTTTCTTCCTGGGAAACCTCACTGACTTCGTTCGGCTCGCACAACAAAATGGGCGATACTAGCTGTGCCTAGTGCAGGCCAGATTTGTACATCGTTGGTAGGGACGGGAGACGGGATCGTTCGAGCACATCCCGTATACTCTCTTACATGCATACAAGTGGTCGAAACTTTTCTTCGTTTTAAGGTTTATGTGATGCGCGGATACTCTGCAATTTCTTCTAACGGCGATGGGCGTTTGTTCAGTACTCTAAGTCACATACCCTAACGTATCCGGGGGCTTTATACGATCTACAGGGCATGAAGACGTAATGGGGACAGGAGTAGCAGACCGTCCAAACCCCCGAGAAGGCACGTAGGTGCGCCCTGCTAAGACGGCTGGCGGAAAAACTTACGACAATCAAAGAAAATAGGAGTCACGAAAGACATAATGTATCCGGCCTCTTCGTCTTTTAGTCATCATCCAATTGAGTTTAATGGGTCCCTTCCAGAACGTGCAGATTGCAATTCGGTAGTGAGTAACATGGTGATGAGATGAAGCGACAGAATAATATAAAGATACCCTTGGACAGTATCAACACACATTACAGAAGGGTTTCGGTCGCCTGATCTACGGCGTACTCATTCACAATATTCTTTTATGAGCGTAGTGAAAATGCCAATGTTAGTCTAGAGCGTATGGGAGACACCGCCACGTAAAGATGTCTCACGCAATGTGCCACAGCGCATATCCGGGTAGAATGGGTTATAAATCTGAATGGGCGTCGATTATCCCAAACACGACCCCCGGAATACTACTTAGATCTCCTGAGGACTGTGGGCCGTAGCAAACGCTCCGCACATACCTTGTCCCATACGCGGGAACCTGCCTACAAATTCCTTCGTCCTATTGGACTGACATATTGTAATGATCCATTAACCTACCTCGCGGCATGGCCTACCGAGGACCCAGGAACTCGTAGAGCACCGGAAGCTGTAAGCGCGGTATTTAGTGCTGAGTCTGTTAACCCCGCTCTACTGATCCCAATCCCACAATAAATGCTAGGCGCCACTGACCATCGCAAGGAATCACCCGAAACCCATGCCATTAGATGCGTCTCTTCTCTGGCCATCTATAAGCGATAGTCTGCACTTGACCAAACCATTGACGATCGGCGCGTGTCTCACGTGAGTATGACCAACAGGGGGTCTAAATAAGTCCTGTATCCGATCACTCTCGCATAAATGTGTTTGTATGCCTTGACACCTAAAGGTAGTAGCCACGCCTGCTCAGGCTGTTACTAGCGATAATTTGAATAATGGAGTTTTTGTTCCACTAGGAGAACTGGTTGGCCGCACCGAGGGCCCCTACGGCGACAGCATCGCGTTAGGCG'/>

    <sequence taxon='84' value='TTGTGAATGAGGTTGGTACTTGAATTACCTATGTTGAGAATGCAGGAGCGTTGCCCCGGACATATTACAATCAACTTCAACACGGTTGGTTCCGTCGTAGTAACAAGCGTAGATGCGTGATCTTAGGCATACATATTATGCTTAGCGATAATTAAGTTGATGGAATCGACAGATGCCCACCCCACTTATACTTTCGAATACCTGCAAAAAAGTCAGCAGAGTACTGACTAGAGGTGCAGTGGTCTATATCCGCAGTACGACCCCATCCCTTACCTTAGTGGGCGCTCGGCGCCTGGTTGACATCCTAAAGATAGGCCCCGATGTTGCACTCCTGGGCTTGTCGTTTTAATGAAGATCTCGAGCACGCATGGACGAGCGATCCGTGGCCGCCTGCTTGCTTGCAGGACGATAGAACAGTTCCCACTGAGCGCATAGCGCAGGACATTGAGATATCTCCTAGCAAGTAGCCAGCTGTTTGGTTATAACATAGTGCGAGCGTCGATCAGTATCTTTGTACGTCGGAATATTTTGTCGTTACGTACACGGTCATTGTCTGGCATCATAGAGATCATTGTTAGCGCATCTAGTGATCCCAGCATATGTTAGACGGCCCTGCATAACGAAGTCTTCCTTTCTTCCTGGGAAACCTCACTGACTTCGTTCGGCTCGCACAACAAAATGAGCGATACTAGCTGTGCCTAGTGCAGGCCAGATTTGTACACCGTTGGTAGGGACAGGAGACGGGATCGTTCGAGCACATCCCGTATACTCTCTTACATGCATACAAGTGGTCGAAACTTTTCTTCGTTTTAAGGTTTATGTGATGCGCGGATACTCTGCAATTTCTTCCAACGGCGATGGGCGTTTGTTCAGTACTCTAGGTCACATACCCTAACGTATCCGGGGGCTTTATACGATCTACAGGGCATGAAGACGTAATGGGGACAGGAGTAGCAAACCGTCCAAACCCACGAGAAGGCACGTAGGTGCGCCCTGCTAAGACGGCTGGTGGAAAAACTTACGACAATCAAAGAGAATAGGAGTCACGAAAGACATAATGTATCCGGCCTCTTCGTCTTTTAGTCATCATCCAATTGAGTTTAATGGGTCCCTTCCAGAACGTGCAGATTGCAATTCGGTAGTGAGTAACATGGTGATGAGATGAAGCGACAGAATAATATAAAGATACCCTTGGACAGTATCAACACACATTACAGAAGGGTTTCGGTCGCCTGATCTACGGCGTACTCATTCACAATATTCTTTTATGAGCGTAGTGAAAATGCCAATGTTAGTCTAGAGCGTATGGGAGACACCGCCACGTAAAGATGTCTCACGCAATGTGCCACAGCGCATATCCGGGTAGAATGGGTTATAAATCTGAATGGGCGTCGATTATCTCAAACACGACCCCCGGAATAATACTTAGATCTCCTGAGGATTGTGGGCCGTAGCAAACGCTCCGCACATACCTTGTCCCATACACGGGAACCTGCCTACAAATTCCTTCGTCCTATTGGACTGACATATTGTAATGATCCATTAATCTACTTCGCGGCATGGCCTACTGAGGACCCAGGAACTCGTAGAGCACCGGAAGCTGTAAGCGCGGTATTTGGTGCTGCGTCTGTTAACCCCGCTCTACTGATCCCAATCCCACAATAAATGCTAGGCGCCACTAACCATCGCAAGGAATCACCCGAAACCCATGCCATTAGATGCGTCTCTTCTCTGGCCATCTATAAGCGATAGTCTGCACTTGACCAAACCATTGACGATCGGCGCGTGTCTCACGTGAGTATGACCAACAGGGGGTCTAAATAAGTCCTGTATCCGATCACTCTCGCATAAATGTGTTTGTATGCCTTGACACCTAAAGATAGTAGCCACGCCTGCTCAGGCTGTAACTAGCGATAATTTGAATAATGGAGTTTTTGTTCCACTAGGAGAACTGGTCGGCCGCACCGAGGGCCCCTACGGCGACAGCATCGCGTTAGGCG'/>

    <sequence taxon='154' value='TTGTGAATGAGGTTGGTACTTGAATTACCTATGTTGAGAATACAGGAGCGTTGCCCTGGGCATATTACAATCAACTTCAACACGGTTGGTTCCGTCGTAGTAACAAGCGTAGATGCGTGATCTTAGGCATACATATTATGCTTAGCGATAATTAAGTTGATGGAATCGACAGATGCCCACCCCACTTATACTTTCGAATACCTGCAAAAAAGTCAGCAGAGTACTGACTAGAGGTGCAGTGGTCTATATCCGCAGTACGACCCCATCCCTTACCTTAGTGGGCGCTCGGCGCCTGGTTGACATCCTAAAGATAGGCCCCGATGTTGCACTCCTGGGCTTGTCGTTTTAATGAAGATCTCAAGCACGCATGGACGAGCGATCCGTGGCCGCCTGCTTGCTTGCAGGACGATAGAACAGTTCCCACTGAGCGCATAGCGCAGGACATTGAGATATCTCCTAGCAAATAGCCAGCTGTTTGGTTATAACATAGTGCGAGCGTCGATCAGTATCTTTGTACGTCGGAATATTTTGTCGTTACGTACACGGTCATTGTCTGGCATCATAGAGATCATTGTTAGCGAATCCAGTGATCCCAGCATATGTTAGACGGCCCTGCATAACGAAGTCTTCCTTTCTTCCTGGGAAACCTCACTGACTTCGCTCGGCTCGCACAACAAAATGGGCGATACTAGCTGTGCCTAGTGCAGGCCAGATTTGTACATCGTTGGTAGGGACAGGAGACGGGATCGTTCGATCACATCCCGTATACTCTCTTACATGCATACAAGTGGTCGAAACTTTTCTTCGTTTTAAGGTTTATGTGATGCGCGGATACTCTGCAATTTCTTCTAACGGCGATGGGCGTTTGTTCAGTACTCTAAGTCACATACCCTAACGTATCCGGGGGCTTTATACGATCTACAGGGCATGAAGACGTAATGGGGACAGGAGTAGCAGACCGTCCAAACCCACGAGAAGGCACGTAGGTGCGCCCTGCTAAGACGGCTGGCGGAAAAACTTACGACAATCAAAGAGAATAGGAGTCACGAAAGACATAATGTATCCGGCCTCTTCGTCTTTTAGTCATCATCCAATTGAGTTTAATGGGTCCCTTCCAGAACGTGCAGATTGCAATTCGGTAGTGAGTAACATGGTGATGAGATGAAGCGACAGAATAATATAAAGATACCCTTGGACAGTATCAACACACATTACAGAAGGGTTTCGGTCGCCTGATCTACGGCGTACTCATTCACAATATTCTTTTATGAGCGTAGTGACAATGCCAATGTTAGTCTAGAGCGTATGGGAGACACCGCCACGTAAAGATGTCTCACGCAATGTGCCACAGCGCATATCCGGGTAGAATGGGTTATAAATCCGAATGGGCGTCGATTATCTCAAACACGACCCCCGGAATAATACTTAGATCTCCTGAGGACTGTGGGCCGTAGCAAGCGCTCCGCACATACCTTGTCCCATACACGGGAACCTGCCTACAAATTCCTTCGTCCTATTGGACTGACATATTGTAATGATCCATTAATCTACTTCGCGGCATGGCCTACTGAGGACCCAGGAACTCGTAGAGCACCGGAAGCTGTAAGCGCGGTATTTGGTGCTGCGTCTGTTAACCCCGCTCTACTGATCCCAATCCCACAATAAATGCTAGGCGCCACTGACCATCGCAAGGAATCACCCGAAACCCATGCCATTAGATGCGTCTCTTCTCTGGCCATCTATAAGCGATAGTCTGCACTTGACCAAACCATTGACGATCGGCGCGTGTCTCACGTGAGTATGACCAACCGGGGGTCTAAATAAGTCCTGTATCCGATCACTCTCGCATAAATGTGTTTGTATGCCTTGACACCTAAAGATAGTAGCCACGCCTGCTCAGGCTGTAACTAGCGATAATTTGAATAATGGAGTTTTTGTTCCACTAGGAGAACTGGTTGGCCGCACCGAGGGCCCCTACGGCGACAGCATCGCGTTAGGCG'/>

    <sequence taxon='160' value='TTGTGAATGAGGTTGGTACTTGAATTACCTATGTTGAGAATACAGGAGCGTTGCCCCGGACATATTACAATCAACTTCAACACGGTTGGTTCCGTCGTAGTAACAAGCGTAGATGCGTGATCTTAGGCATACATATTATGCTTAGCGATAATTAAGTTGATGGAATCGACAGATGCCCACCCCACTTATACTTTCGAATACCTGCAAAAAAGTCAGCAGAGTACTGACTAGAGGTGCAGTGGTCTATATCCGCAGTACGACCCCATCCCTTACCTTAGTGGGCGCTCGGCGCCTGGTTGACATCCTAAAGATAGGCCCCGATGTTGCACTCCTGGGCTTGTCGTTTTAATGAAGATCTCGAGCACGCATGGACGAGCGATCCGTGGCCGCCTGCTTGCTTGCAGGACGATAGAACAGTTCCCACTGAGCGCATAGCGCAGGACATTGAGATATCTCCTAGCAAATAGCCAGCTGTTTGGTTATAACATAGTGCGAGCGTCGATCAGTATCTTTGTACGTCGGAATATTTTGTCGTTACGTACACGGTCATTGTCTGGCATCATAGAGATCATTGTTAGCGAATCCAGTGATCCCAGCATATGTTAGGCGGCCCTGCATAACGAAGTCTTCCTTTCTTCCTGGGAAACCTCACTGACTTCGTTCGGCTCGCACAACAAAATGGGCGATACTAGCTGTGCCTAGTGCAGGCCAGATTTGTACATCGCTGGTAGGGACAGGAGACGGGATCGTTCGAGCACATCCCGTATACTCTCTTACATGCATACAAGTGGTCGAAACTTTTCTTCGTTTTAAGGTTTATGTGATGCGCGGATACTCTGCAATTTCTTCTAACGGCGATGGGCGTTTGTTCAATACTCTAAGTCACATACCCTAACGTATCCGGGGGCTTTATACGATCTACAGGGCATGAAGACGTAATGGGGACAGGAGTAGCAGACCGTCCAAACCCACGAGAAGGCACGTAGGTGCGCCCTGCTAAGACGGCTGGCGGAAAAACTTACGACAATCAAAGAGAATAGGAGTCACGAAAGACATAATGTATCCGGCCTCTTCGTCTTTTAGTCATCATCCAATTGAGTTTAATGGGTCCCTTCCAGAACGTGCAGATTGCAATTCGGTAGTGAGTAACATGGTGATGAGATGAAGCGACAGAATAATATAAAGATACCCTTGGACAGTATCAACACACATTACAGAAGGGTTTCGGTCGCCTGATCTACGGCGTACTCATTCACAATATTCTTTTATGAGCGTAGTGACAATGCCAATGTTAGTCTAGAGCGTATGGGAGACACCGCTACGTAAAGATGTCTCACGCAATGTGCCACAGCGCATATCCGGGTAGAATGGGTTATAAATCCGAATGGGCGTCGATTATCTCAAACACGACCCCCGGAATAATACTTAGATCTCCTGAGGACTGTGGGCCGTAGCAAACGCTCCGCACATACCTTGTCCCATACACTGGAACCTGCCTACAAATTCCTTCGTCCTATTGGACTGACATATTGTAATGATCCATTAATCTACTTCGCGGCATGGCCTACTGAGGACCCAGGAACTCGTAGAGCACCGGAAGCTGTAAGCGCGGTATTTGGTGCTGCGTCTGTTAACCCCGCTCTACTGATCCCAATCCCACAATAAATGCTAGGCGCCACTGACCATCGCAAGGAATCACCCGAAACCCATGCCATTAGATGCGTCTCTTCTCTGGCCATCTATAAGCGATAGTCTGCACTTGACCAAACCATTGACGATCGGCGCGTGTCTCACGTGAGTATGACCAACCGGGGGTCTAAATAAGTCCTGTATCCGATCACTCTCGCATAAATGTGTTTGTATGCCTTGACACCTAAAGATAGTAGCCACGCCTGCTCAGGCTGTAACTAGCGATAATTTGAATAATGGAGTTTTTGTTCCACTAGGAGAACTGGTTGGCCGCACCGAGGGCCCCTACGGCGACAGCATCGCGTTAGGCG'/>

    <sequence taxon='161' value='TTATGAATGAGGTTGGTACTTGAATTACCTATGTTGAGAATACAGGAGCGTTGCCCCGGACATATTACAATCAACTTCAACACGGTTGGTTCCGTCGTAGTAACAAGCGTAGATGCGTGATCTTAGGCATACATATTATGCTTAGCGATAATTAAGTTGATGGAATCGACAGATGCCCACCCCACTTATACTTTCGAATACCTGCAAAAAAGTCAGCAGAGTACTGACTAGAGGTGCAGTGGTCTATATCCGCAGTACGACCCCATCCCTTACCTTAGTGGGCGCTCGGCGCCTGGTTGACATCCTAAAGATAGGCCCCGATGTTGCACTCCTGGGCTTGTCGTTTTAATGAAGATCTCGAGCACGCATGGACGAGCGATCCGTGGCCGCCTGCTTGCTTGCAGGACGATAGAACAGTTCCCACTGAGCGCATAGCGCAGGACATTGAGATATCTCCTAGCAAATAGCCAGCTGTTTGGTTATAACATAGTGCGAGCGTCGATCAGTATCTTTGTACGTCGGAATATTTTGTCGTTACGTACACGGTCATTGTCTGGCATCATAGAGATCATTGTTAGCGAATCCAGTGATCCCAGCATATGTTAGGCGGCCCTGCATAACGAAGTCTTCCTTTCTTCCTGGGAAACCTCACTGACTTCGTTCGGCTCGCACAACAAAATGGGCGATACTAGCTGTGCCTAGTGCAGGCCAGATTTGTACATCGCTGGTAGGGACAGGAGACGGGATCGTTCGAGCACATCCCGTATACTCTCTTACATGCATACAAGTGGTCGAAACTTTTCTTCGTTTTAAGGTTTATGTGATGCGCGGATACTCTGCAATTTCTTCTAACGGCGATGGGCGTTTGTTCAATACTCTAAGTCACATACCCTAACGTATCCGGGGGCTTTATACGATCTACAGGGCATGAAGACGTAATGGGGACAGGAGTAGCAGACCGTCCAAACCCACGAGAAGGCACGTAGGTGCGCCCTGCTAAGACGGCTGGCGGAAAAACTTACGACAATCAAAGAGAATAGGAGTCACGAAAGACATAATGTATCCGGCCTCTTCGTCTTTTAGTCATCATCCAATTGAGTTTAATGGGTCCCTTCCAGAACGTGCAGATTGCAATTCGGTAGTGAGTAACATGGTGATGAGATGAAGCGACAGAATAATATAAAGATACCCTTGGACAGTATCAACACACATTACAGAAGGGTTTCGGTCGCCTGACCTACGGCGTACTCATTCACAATATTCTTTTATGAGCGTAGTGACAATGCCAATGTTAGTCTAGAGCGTATGGGAGACACCGCTACGTAAAGATGTCTCACGCAATGTGCCACAGCGCATATCCGGGTAGAATGGGTTATAAATCCGAATGGGCGTCGATTATCTCAAACACGACCCCCGGAATAATACTTAGATCTCCTGAGGACTGTGGGCCGTAGCAAACGCTCCGCACATACCTTGTCCCATACACTGGAACCTGCCTACAAATTCCTTCGTCCTATTGGACTGACATATTGTAATGATCCATTAATCTACTTCGCGGCATGGCCTACTGAGGACCCAGGAACTCGTAGAGCACCGGAAGCTGTAAGCGCGGTATTTGGTGCTGCGTCTGTTAACCCCGCTCTACTGATCCCAATCCCACAATAAATGCTAGGCGCCACTGACCATCGCAAGGAATCACCCGAAACCCATGCCATTAGATGCGTCTCTTCTCTGGCCATCTATAAGCGATAGTCTGCACTTGCCCAAACCATTGACGATCGGCGCGTGTCTCACGTGAGTATGACCAACCGGGGGTCTAAATAAGTCCTGTATCCGATCACTCTCGCATAAATGTGTTTGTATGCCTTGACACCTAAAGATAGTAGCCACGCCTGCTCAGGCTGTAACTAGCGATAATTTGAATAATGGAGTTTTTGTTCCACTAGGAGAACTGGTTGGCCGCACCGAGGGCCCCTACGGCGACAGCATCGCGTTAGGCG'/>

    <sequence taxon='209' value='TTATGAATGAGGTTGGTACTTGAATTACCTATGTTGAGAATACAGGAGCGTTGCCCCGGACATATTACAATCAACTTCAACACGGTTGGTTCCGTCGTAGTAACAAGCGTAGATGCGTGATCTTAGGCATACATACTATGCTTAGCGATAATTAAGTTGATGGAATCGACAGATGCCCACCCCACTTATACTTTCGAATACCTGCAAAAAAGTCAGCAGAGTACTGACTAGAGGTGCAGTGGTCTATATCCGCAGTACGACCCCATCCCTTACCTTAGTGGGCGCTCGGCGCCTGGTTGACATCCTAAAGATAGGCCCCGATGTTGCACTCCTGGGCTTGTCGTTTTAATGAAGATCTCGAGCACGCATGGACGAGCGATCCGTGGCCGCCTGCTTGCTTGCAGGACGATAGAACAGTTCCCACTGAGCGCATAGCGCAGGACATTGAGATATCTCCTAGCAAATAGCCAGCCGTTTGATTATAACATAGTGCGAGCGTCGATCAGTATCTTTGTACGTCGGAATATTTTGTCGTTACGTACACGGTCATTGTCTGGCATCATAGAGATCATTGTTAGCGAATCCAGTGATCCCAGCATATGTTAGGCGGCCCTGCATAACGAAGTCTTCCTTTCTTCCTGGGAAACCTCACTGACTTCGTTCGGCTCGCACAACAAAATGGGCGATACTAGCTGTGCCTAGTGCAGGCCAGATTTGTACATCGCTGGTAGGGACAGGAGACGGGATCGTTCGAGCACATCCCGTATACTCTCTTACATGCATACAAGTGGTCGAAACTTTTCTTCGTTTTAAGGTTTATGTGATGCGCGGATACTCTGCAATTTCTTCTAACGGCGATGGGCGTTTGTTCAATACTCTAAGTCGCATACCCTAACGTATCCGGGGGCTTTATACGATCTACAGGGCATGAAGACGTAATGGGGACAGGAGTAGCAGACCGTCCAAACCCACGAGAAGGCACGTAGGTGCGCCCTGCTAAGACGGCTGGCGGAAAAACTTACGACAATCAAAGAGAATAGGAGTCACGAAAGACATAATGTATCCGGCCTCTTCGTCTTTTAGTCATCATCCAATTGAGTTTAATGGGTCCCTTCCAGAACGTGCAGATTGCAATTCGGTAGTGAGTAACATGGTGATGAGATGAAGCGACAGAATAATATAAAGATACCCTTGGACAGTATCAACACACATTACAGAAGGGTTTCGGTCGCCTGACCTACGGCGTACTCATTCACAATATTCTTTCATGAGCGTAGTGACAATGCCAATGTTAGTCTAGAGCGTATGGGAGACACCGCTACGTAAAGATGTCTCACGCAATGTGCCACAGCGCATATCCGGGTAGAATGGGTTATAAATCCGAATGGGCGTCGATTATCTCAAACACGACCCCCGGAATAATACTTAGATCTCCTGAGGACTGTGGGCCGTAGCAAACGCTCCGCACATACCTTGTCCCATACACTGGAACCTGCCTACAAATTCCTTCGTCCTATTGGACTGACATATTGTAATAATCCATTAATCCACTTCGCGGCATGGCCTACTGAGGACCCAGGAACTCGTAGAGCACCGGAAGCTGTAAGCGCGGTATTTGGTGCTGCGTCTGTTAACCCCGCTCTACTGATCCCAATCCCACAATAAATGCTAGGCGCCACTGACCATCGCAAGGAATCACCCGAAACCCATGCCATTAGATGCGTCTCTTCTCTGGCCATCTATAAGCGATAGTCTGCACTTGCCCAAACCATTGACGATCGGCGCGTGTCTCACGTGAGTATGACCAACCGGGGGTCTAAATAAGTCCTGTATCCGATCACTCTCGCATAAATGTGTTTGTATGCCTTGACACCTAAAGATAGTAGCCACGCCTGCTCAGGCTGTAACTAGCGATAATTTGAATAATGGAGTTTTTGTTCCACTAGGAGAACTGGTTGGCCGCACCGAGGGCCCCTACGGCGACAGCATCGCGTTAGGCG'/>

    <sequence taxon='135' value='TTGTGAATGAGGTTGGTACTTGAATTCCCTATGTTGAGAATACAGGAGCGTTGCCCCGGACATATTACAATCAACTTCAACACCGTTGGTTCCGTCATAGTAACAAGCGTAGATGCGTGATCTTAGGCATACATATTATGCTTAGCGATAATTAAGTTGATGGAATCGACAGATGCCCACCCCACTTATACTTTCGAATACCTGCAAAAAAGTCAGCAGAGTACTGACTAGAGGTGCAGTGGTCTATATCCGCAGTACGACCCCATCCCTTACCTTAGTGGGCGCTCGGCGCCTGGTTGACATCCTAAAGATAGGCCCCGATGTTACACTCCTGGGCTTGTCGTTTTAATGAAGATCTCGATCACGCATGGACGAGCGATCCGTGGCCGCCTGCTTGCTTGCAGGACGATAGAACAGTTCCCACTGAGCGCATAGCGCAGGACATTGAGATATCTCCTAGCAAATAGCCAGCTGTTTGGTTATGACATAGTGCGAGCGTCGATCAGTATCTTTGTACGTCGGAATATTTTGTCGTTACGTACACGGTCATTGTCTGGCATCATAGAGATCATTGTTAGCGAATCCAGTGATCCCAGCATATGTTAGACGGCCCTGCATAACGAAGTCTTCCTTTCTTCCTGGGAAACCTCACTGACTTCGTTCGGCTCGCACAACAAAATGGGCGATACTAGCTGTGCCTAGTGCAGGCCAGATTTGTACATCGTTGGTAGGGACAGGAGACGGGATCGTTCGAGCACATCCCGTATACTCTCTTACATGCATACAAGTGGTCGAAACTTTTCTTCGTTTTAAGGTTTATGTAATGCGCGGATACTCTGCAATTTCTTCTAACGGCGATGGGCGTTTGTTCAATACTCTAAGTCACATACCCTAACGTATCCGGGGGCTTTATACGATCTACAGGGCATGAAGACGTAATGGGGACAGGAGTAGCAGACCGTCCAAACCCCCGAGAAGGCACGTAGGTGCGCCCTGCTAAGACGGCTGGCGGAAAAACTTACGACAATCAAAGAAAATAGGAGTCACGAAAGACATAATGTATCCGGCCTCTTCGTCGTTTAGTCATCATCCAATTGAGTTTAATGGGTCCCTTCCAGAACGTGCAGATTGTAATTCGGTAGTGAGTAACATGGTGATGAGATGAAGCGACAGAATAATATAAAGATACCCTTGGACAGTATCAACACACATTACAGAAGGGTTTCGGTCGTCTGATCTACGGCGTACTCATTCACAATATTCTTTTATGAGCGTAGTGAAAATGCCAATGTTAGTCTAGAGCGTATGGGAGACACCGCCACGTAAAGATGTCTCACGCAATGTGCCACAGCGCATATCCGGGTAGAATGGGTTATAAATCTGAATGGGCGTCGATTATCTCAAACACGACCCCCGGAATACTACTTAGATCTCCTGAGGACTGTGGGCCGTAGCAAACGCTCCACACATACCTTGTCCCATACACGGGAACCTGCCTACAAATTGCTTCGTCCTATTAGACTGACATATTGTAATGATCCATTAATCTACTTCGCGGCATGGCCTACTGAGGACCCAGGAACTCGTAGAGCACCGGAAGCTGTAGGCGAGGTATTTGGTGCTGAGTCTGTTAACCCCGCTCTACTGATCCCAATCCCACAATAAATGCTAGGCTCCACTGACCATCGCAAGGAATCACCTGAAACCCATGCCATTAGATGCGTCTCTTCTCTGGCCATCTATAAGCGATAGTCTGCACTTGACCAAACCATTGACGATCGGCGCGTGTCTCACGTGAGTATGACCAACAGGGGGTCTAAATAAGTCCTGTATCCGATCACTCTCGCATAAATGTGTTTGTATGCCTTGACACCTAAAGATAGTAGCCACGCCTGCTCAGGCTGTAACTAGCGATAATTTGAATAATGGAGTTTTTGTCCCACTAGGAGAACTGGTTGGCCGCACCGAGGGCCCCTACGGCGACAGCATCGCGTTAGGCG'/>

    <sequence taxon='136' value='TTGTGAATGAGGTTGGTACTTGAATTCCCTATGTTGAGAATACAGGAGCGTTGCCCCGGACATATTACAATCAACTTCAACACCGTTGGTTCCGTCATAGTAACAAGCGTAGATGCGTGATTTTAGGCATACATATTATGCTTAGCGATAATTAAGTTGATGGAATCGACAGATGCCCACCCCACTTATACTTTCGAATACCTGCAAAAAAGTCAGCAGAGTACTGACTAGAGGTGCAGTGGTCTATATCCGCAGTACGACCCCATCCCTTACCTTAGTGGGCGCTCGGCGCCTGGTTGACATCCTAAAGATAGGCCCCGATGTTACACTCCTGGGCTTGTCGTTTTAATGAAGATCTCGATCACGCATGGACGAGCGATCCGTGGCCGCCTGCTTGCTTGCAGGACGATAGAACAGTTCCCACTGAGCGCATAGCGCAGGACATTGAGATATCTCCTAGCAAATAGCCAGCTGTTTGGTTATGACATAGTGCGAGCGTCGATCAGTATCTTTGTACGTCGGAATATTTTGTCGTTACGTACACGGTCATTGTCTGGCATCATAGAGATCATTGTTAGCGAATCCAGTGATCCCAGCATATGTTAGACGGCCCTGCATAACGAAGTCTTCCTTTCTTCCTGGGAAACCTCACTGACTTCGTTCGGCTCGCACAACAAAATGGGCGATACTAGCTGTGCCTAGTGCAGGCCAGATTTGTACATCGTTGGTAGGGACAGGAGACGGGATCGTTCGAGCACATCCCGTATACTCTCTTACATGCATACAAGTGGTCGAAACTTTTCTTCGTTTTAAGGTTTATGTAATGCGCGGATACTCTGCAATTTCTTCTAACGGCGATGGGCGTTTGTTCAATACTCTAAGTCACATACCCTAACGTATCCGGGGGCTTTATACGATCTACAGGGCATGAAGACGTAATGGGGACAGGAGTAGCAGACCGTCCAAACCCCCGAGAAGGCACGTAGGTGCGCCCTGCTAAGACGGCTGGCGGAAAAACTTACGACAATCAAAGAAAATAGGAGTCACGAAAGACATAATGTATCCGGCCTCTTCGTCGTTTAGTCATCATCCAATTGAGTTTAAGGGGTCCCTTCCAGAACGTGCAGATTGTAATTCGGTAGTGAGTAACATGGTGATGAGATGAAGCGACAGAATAATATAAAGATACCCTTGGACAGTATCAACACACATTACAGAAGGGTTTCGGTCGTCTGATCTACGGCGTACTCATTCACAATATTCTTTTATGAGCGTAGTGAAAATGCCAATGTTAGTCTAGAGCGTATGGGAGACACCGCCACGTAAAGATGTCTCACGCAATGTGCCACAGCGCATATCCGGGTAGAATGGGTTATAAATCTGAATGGGCGTCGATTATCTCAAACACGACCCCCGGAATACTACTTAGATCTCCTGAGGACTGTGGGCCGTAGCAAACGCTCCACACATACCTTGTCCCATACACGGGAACCTGCCTACAAATTCCTTCGTCCTATTAGACTGACATATTGTAATGATCCATTAATCTACTTCGCGGCATGGCCTACTGAGGACCCAGGAACTCGTAGAGCACCGGAAGCTGTAGGCGAGGTATTTGGTGCTGAGTCTGTTAACCCCGCTCTACTGATCCCAATCCCACAATAAATGCTAGGCGCCACTGACCATCGCAAGGAATCACCTGAAACCCATGCCATTAGATGCGTCTCTTCTCTGGCCATCTATAAGCGATAGTCTGCACTTGACCAAACCATTGACGATCGGCGCGTGTCTCACGTGAGTATGACCAACAGGGGGTCTAAATAAGTCCTGTATCCGATCACTCTCGCATAAATGTGTTTGTATGCCTTGACACCTAAAGATAGTAGCCACGCCTGCTCAGGCTGTAACTAGCGATAATTTGAATAATGGAGTTTTTGTCCCACTAGGAGAACTGGTTGGCCGCACCGAGGGCCCCTACGGCGACAGCATCGCGTTAGGCG'/>

    <sequence taxon='212' value='TTGTGAATGAGGTTGGTACTTGAATTCCCTATGTTGAGAATACAAGAGCGTTGCCCCGGACATATTACAATCAACTTCAACACCGTTGGTTCCGTCATAGTAACAAGCGTAGATGCGTGCTCTTAGGCATACATATTATGCTTAGCGATAATTAAGTTGATGGAATCGACAGATGCCCACCCCACTTATACTTTCGAATACCTGCAAAAAAGTCAGCAGAGTACTGACTAGAGGTGCAGTGGTCTATATCCGCAGTACGACCCCATCCCTTACCTTAGTGGGCGCTCGGCGCCTGGTTGACATCCTAAAGATAAGCCCCGATGTTACACTCCTGGGCTTGTCGTTTTAATGAAGATCTCGATCACGCATGGACGAGCGATCCGTGGCCGCCTGCTTGCTTGCAGGACGATAGAACAGTTCCCACTGAGCGCATAGCGCAGGACATTGAGATATCTCCTAGCAAATAGCCAGCTGTTTGGTTATGACATAGTGCGAGCGTCGATCAGTATCTTTGTACGTCGGAATATTTTGTCGTTACGTACACGGTCATTGTCTGGCATCATAGAGATCATTGTTAGCGAATCCAGTGATCCTAGCATATGTTAGACGGCCCTGCATAACGAAGTCTTCCTTTCTTCCTGGGAAACCTCACTGACTTCGTTCGGCTCGCACAACAAAATGGGCGATACTAGCTGTGCCTAGTGCAGGCCAGATTTGTACATCGTTGGTAGGGACAGGAGACGGGATCGTTCGAGCACATCCCGTATACTCTCTTACATGCATACAAGTGGTCGAAACTTTTCTTCGTTTTAAGGTTTATGTAATGCGCGGATACTCTGCAATTTCTTCTAACGGGGATGGGCGTTTGTTCAATACTCTAAGTCACATACCCTAACGTATCCGGGGGCTTTATACGATCTACAGGGCATGAAGACGTAATGGGGACAGGAGTAGCAGACCGTCCAAACCCCCGAGAAGGCACGTAGGTGCGCCCTGCTAAGACGGCTGGCGGAAAAACTTACGACAATCAAAGAAAATAGGAGTCACGAAAGACATAATGTATCCGGCCTCTTCGTCGTTTAGTCATCATCCAATTGAGTTTAATGGGTCCCTTCCAGAACGTGCAGATTGTAATTCGGTAGTGAGTAACATGGTGATGAGATGAAGCGACAGAATAATATAAAGATACCCTTGGACAGTATCTACACACATTACAGAAGGGTTTCGGTCGTATGATCTACGGCGTACTCATTCACAATATTCTTTTATGAGCGTAGTGAAAATGCCAATGTTAGTCTAGAGCGTATGGGAGACACCGCCACGTAAAGATGTCTCACGCAATGTGCCACAGCGCATATCCGGGTAGAATGGGTTATAAATCTGAATGGGCGTCGATTATCTCAAACACGACCCCCGGAATACTACTTAGATCTCCTGAGGACTGTGGGCCGTAGCAAACGCTCCACACATACCTTGTCCCATACACGGGAACCTGCCTACAAATTCCTTCGTCCTATTAGACTGACATATTGTAATGATCCATTAATCTACTTCGCGGCATGGCCTACTGAGGACCCAGGAACTCGCAGAGCACCGGAAGCTGTAGGCGAGGTATTTGGTGCTGAGTCTGTTAACCCCGCTCTACTGATCCCAATCCCACAATAAATGCTAGGCGCCACTGACCATCGCAAGGAATCACCTGAAACCCATGCCATTAGATGCGTCTCTTCTCTGGCCATCTGTAGGCGATAGTCTGCACTTGACCAAACCATTGACGATCGGCGCGTGTCTCACGTGAGTATGACCAACAGGGGGTCTAAATAAGTCCTGTATCCGATCACTCTCGCATAAATGTGTTTGTATGCCTTGACACCTAAAGATAGTAGCCACGCCTGCTCAGGCTGTAACTAGCGATAATTTGAATAATGGAGTTTTTGTCCCACTAGGAGAACTGGTTGGCCGCTCCGAGGGCCCCTACGGCGACAGCATCGCGTTAGGCG'/>

    <sequence taxon='220' value='TTGTGAATGAGGTTGGTACTTGAATTCCCTATGTTGAGAATACAGGAGCGTTGCCCCGGACATATTACAATCAACTTCAACACCGTTGGTTCCGTCATAGTAACAAGCGTAGATGCGTGATCTTAGGCATACATATTATGCTTAGCGATAATTAAGTTGATGGAATCGACAGATGCCCACCCCACTTATACTTTCGAATACCTGCAAAAAAGTCAGCAGAGTACTGACTAGAGGTGCAGTGGTCTATATCCGCAGTACGACCCCATCCCTTACCTTAGTGGGCGCTCGGCGCCTGGTTGACATCCTAAAGATAGGCCCCGATGTTACACTCCTGGGCTTGTCGTTTTAATGAAGATCTCGATCACGCATGGACGAGCGATCCGCGGCCGCCTGCTTGCTTGCAGGACGATAGAACAGTTCCCACTGAGCGCATAGCGCAGGACATTGAGATATCTCCTAGCAAATAGCCAGCTGTTTGGTTATGACATAGTGCGAGCGTCGATCAGTATCTTTGTACGTCGGAATATTTTGTCGTTACGTACACGGTCATTGTCTGGCATCATAGAGATCATTGTTAGCGAATCCAGTGATCCTAGCATATGTTAGACGGCCCTGCATAACGAAGTCTTCCTTTCTTCCTGGGAAACCTCACTGACTTCGTTCGGCTCGCACAACAAAATGGGCGATACTAGCTGTGCCTAGTGCAGGCCAGATTTGTACATCGTTGGTAGGGACAGGAGACGGGATCGTTCGAGCACATCCCGTATACTCTCTTACATGCATACAAGTGGTCGAAACTTTTCTTCGTTTTAAGGTTTATGTAATGCGCGGATACTCTGCAATTTCTTCTAACGGGGATGGGCGTTTGTTCAATACTCTAAGTCACATACCCTAACGTATCCGGGGGCTTTATACGATCTACAGGGCATGAAGACGTAATGGGGACAGGAGTAGCAGACCGTCCAAACCCCCGAGAAGGCACGTAGGTGCGCCCTGCTAAGACGGCTGGCGGAAAAACTTACGACAATCAAAGAAAATAGGAGTCACGAAAGACATAATGTATCCGGCCTCTTCGTCGTTTAGTCATCATCCAATTGAGTTTAATGGGTCCCTTCCAGAACGTGCAGATTGTAATTCGGTAGTGAGTAACATGGTGATGAGATGAAGCGACAGAATAATATAAAGATACCCTTGGACAGTATCTACACACATTACAGAAGGGTTTCGGTCGTATGATCTACGGCGTACTCATTCACAATATTCTTTTATGAGCGTAGTGAAAATGCCAATGTTAGTCTAGAGCGTATGGGAGACACCGCCACGTAAAGATGTCTCACGCAATGTGCCACAGCGCATATCCGGGTAGAATGGGTTATAAATCTGAATGGGCGTCGATTATCTCAAACACGACCCCCGGAATACTACTTAGATCTCCTGAGGACTGTGGGCCGTAGCAAACGCTCCACACATACCTTGTCCCATACACGGGAACCTGCCTACAAATTCCTTCGTCCTATTAGACTGACATATTGTAATGATCCATTAATCTACTTCGCGGCATGGCCTACTGAGGACCCAGGAACTCGCAGAGCACCGGAAGCTGTAGGCGAGGTATTTGGTGCTGAGTCTGTTAACCCCGCTCTACTGATCCCAATCCCACAATAAATGCTAGGCGCCACTGACCATCGCAAGGAATCACCTGAAACCCATGCCATTAGATGCGTCTCTTCTCTGGCCATCTGTAAGCGATAGTCTGCACTTGACCAAACCATTGACGATCGGCGCGTGTCTCACGTGAGTATGACCAACAGGGGGTCTAAATAAGTCCTGTATCCGATCACTCTCGCATAAATGTGTTTGTATGCCTTGACACCTAAAGATAGTAGCCACGCCTGCTCAGGCTGTAACTAGCGATAATTTGAATAATGGAGTTTTTGTCCCACTAGGAGAACTGGTTGGCCGCTCCGAGGGCCCCTACGGCGACAGCATCGCGTTAGGCG'/>

    <sequence taxon='63' value='TTGTGAATGAGGTTGGTACTTGAATTACCTATGTTGAGAATACAGGAGCGTTGCCCCGGACATATTACAATCAACTTCAACACGGTTGGTTCCGTCGTAGTAACAAGCGTAGATGCGTGATCTTAGGCATACATATTATGCTTAGCGATAATTAAGTTGATGGAATCGACAGATGCCCACCCCACTTATACTTTCGAATACCTGCAAAAAAGTCAGCAGAGTACTGACTAGAGGTGCAGTGGTCTATATCCGCAGTACGACCCCATCCCTTACCTTAGTGGGCGCTCGGCGCCTGGTTGACATCCTAAAGATAGGTCCCGATGTTGCACTCCTGGGCTTGTCGTTTTAATGAAGATCTCGAGCACGCATGGACGAGCGATCCGTGGCCGCCTGCTTGCTTGCAGGACGATAGAACAGTTCCCACTGAGCGCATAGCGCAGGACATTGAGATATCTCCTAGCAAATAGCCAGCTGTTTGGTTATAACATAGTGCGAGCGTCGATCAGTATCTTTGTACGTCGGAATATTTTGTCGTTACGTACACGGTCATTGTCTGGCATCATATAGATCATTGTTAGCGAATCCAGTGATCCCAGCATATGTTAGACGGCCCTGCATAACGAAGTCTTCCTTTCTTCCTGGGAAACCTCACTGACTTCGTTCGGCTCGCACAACAAAATGGGCGATACTAGCTGTGCCTAGTGCAGGCCAGATTTGTACATCGTTGGTAGGGACAGGAGACGGGATCGTTCGAGCACATCCCGTATACTCTCTTACATGCATACAAGTGGTCGAAACTTTTCTTCGTTTTAAGGTTTATGTGATGCGCGGATACTCTGCAATTTCTTCTAACGGCGATGGGCGTTTGTTCAGTACTCTAAGTCACATACCCTAACGTATCCGGGGGCTTTATACGATCTACAGGGCATGAAGACGTAATGGGGACAGGAGTAGCAGACCGTCCAAACCCCCGAGAAGGCACGTAGGTGCGCCCTGCTAAGACGGCTGGCGGAAAAACTTACGACAATCAAAGAAAATAGGAGTCACGAAAGACATAATGTATCCGGCCTCTTCGTCTTTTAGTCATCATCCAATTGAGTTTAATGGGTCCCTTCCAGAACGTGCAGATTGCAATTCGGTAGTGAGTAACATGGTGATGAGATGAAGCGACAGAATAATATAAAGATACCCTTGGACAGTATCAACACACATTACAGAAGGGTTTCGGTCGCCTGATCTACGGCGTACTCATTCACAATATTCTTTTATGAGCGTAGTGAAAATGCCAATGTTAGTCTAGAGCGTATAGGAGACACCGCCACATAAAGATGTCTCACGCAATGTGCCACAGCGCATATCCGGGTAGAATGGGTTATAAATCTGAATGGGCGTCGATTATCTCAAACACGACCCCCGGAATACTACTTAGATCTCCTGAGGACTGTGGGCCGTAGCAAACGCTCCGCACATACCTTGTCCCATACACGGGAACCTGCCTACAAATTCCTTCGTCCTATTGGACTGACATATTGTAATGATCCATTAATCGCCTTCGCGGCATGGCCTACTGAGGACCCAGGAACTCGTAGAGCACCGGAAGCTGTAAGCGCGGTATTTGGTGCTGAGTCTGTTAACCCCGCTCTACTGATCCCAATCCCACAATAAATGCTAGGCGCCACTGACCATCGCAAGGAATCACCCGAAACCCATGCCATTAGATGCGTCTCTTCTCTGGCCATCTATAAGCGATAGTCTGCACTTGACCAAACCATTGACGATCGGCGCGTGTCTCACGTGAGTATGACCAACAGGGGGTCTAAATAAGTCCTGTATCCGATCACTCTCGCATAAATGTGTTTGTATGCCTTGACACCTAAAGATAGTAGCCACGCCTGCTCAGGCTGTAACTAGCGATAATTTGAATAATGGAGTTTTTGTTCCACTAGGAGAACTGGTTGGCCGCACCGAGGGCCCCTACGGCGACAGCATCGCGTTAGGCG'/>

    <sequence taxon='110' value='TTGTGAATGAGGTTGGTACTTGAATTACCTATGTTGAGAATACAGGAGCGTTGCCCCGGACATATTACAATCAACTTCAACACGGTTGGTTCCGTCGTAGTAACAAGCGTAGATGCGTGATCTTAGGCATACATATTATGCTTAGCGATAATTAAGTTGATGGAATCGACAGATGCCCACCCCACTTATACTTTCGAATACCTGCAAAAAAGTCAGCAGAGTACTGACTAGAGGTGCAGTGGTCTATATCCGCAGTACGACCCCATCCCTTACCTTAGTGGGCGCTCGGCGCCTGGTTGACATCCTAAAGATAGGTCCCGATGTTGCACTCCTGGGCTTGTCGTTTTAATGAAGATCTCGAGCACGCATGGACGAGCGATCCGTGGCCGCCTGCTTGCTTGCAGGACGATAGAACGGTTCCCACTGAGCGCATAGCGCAGGACATTGAGATATCTCCTAGCAAATAGCCAGCTGCTTGGTTATAACATAGTGCGAGCGTCGATCAGTATCTTTGTACGTCGGAATATTTTGTCGTTACGTACACGGTCATTGTCTGGCACCATATAGATCATTGTTAGCGAATCCAGTGATCCCAGCATATGTTAGACGGCCCTGCATAACGAAGTCTTCCTTTCTTCCTGGGAAACCTCACTGACTTCGTTCGGCTCGCACAACAAAATGGGCGATACTAGCTGTGCCTAGTGCAGGCCAGATTTGTACATCGTTGGTAGGGACAGGAGACGGGATCGTTCGAGCACATCCCGTATACTCTCTTACATGCATACAAGTGGTCGAAACTTTTCTTCGTTTTAAGGTTTATGTGATGCGCGGATACTCTGCAATTTCTTCTGACGGCGATGGGCGTTTGTTCAGTACTCTAAGTCACATACCCTAACGTATCCGGGGGCTTTATACGATCTACAGGGCATGAAGACGTAATGGGGACAGGAGTAGCAGACCGTCCAAACCCCCGAGAAGGCACGTAGGTGCGCCCTGCTAAGACGGCTGGCGGAAAAACTTACGACAATCAAAGAAAATAGGAGTCACGAAAGACATAATGTATCCGGCCTCTTCGTCTTTTAGTCATCATCCAATTGAGTTTAATGGGTCCCTTCCAGAACGTGCAGATTGCAATTCGGTAGTGAGTAACATGGTGATGAGATGAAGCGACAGAATAATATAAAGATACCCTTGGACAGTATCAACAAACATTACAGAAGGGTTTCGGTCGCCTGATCTACGGCGTACTCATTCACAATATTCTTTTATGAGCGTAGTGAAAATGCCAATGTTAGTCTAGAGCGTATAGGAGACACCGCCACATAAAGATGTCTCACGCAATGTGCCACAGCGCATACCCGGGTAGAATGGGTTATAAATCTGAATGGGCGTCGATTATCTCAAACACGACCCCCGGAATACTACTTAGATCTCCTGAGGACTGTGGGCCGTAGCAAACGCTCCGCACATACCTTGTCCCATACACGGGAACCTGCCTACAAATTCCTTCGTCCTATTGGACTGACATATTGTAATGATCCATTAATCGCCTTCGCGGCATGGCCTACTGAGGACCCAGGAACTCGTAGAGCACCGGAAGCTGTAAGCGCGGTATTTGGTGCTGAGTCTGTTAACCCCGCTCTACTGATCCCAATCCCACAATAAATGCTAGGCGCCACTGACCATCGCAAGGAATCACCCGAAACCCATGCCATTAGATGCGTCTCTTCTCTGGCCATCTATAAGCGATAGTCTGCACTTGACCAAACCATTGACGATCGGCGCGTGTCTCACGTGAGTATGACCAACAGGGGGTCTAAATCAGTCCTGTATCCGATCACTCTCGCATAAATGTGTTTGTATGCCTTGACACCTAAAGATAGTAGCCACGCCTGCTCAGGCTGTAACTAGCGATAATTTGAATAATGGAGTTTTTGTTCCACTAGGAGAACTGGTTGGCCGCACCGAGGGCCCCTACGGCGACAGTATCGCGTTAGGCG'/>

    <sequence taxon='200' value='TTGTGAATGAGGTTGGTACTTGAATTACCTATGTTGAGAATACAGGAGCGTTGCCCCGGACATATTACAATCCACTTCAACACGGTTGGTTGCGTCGTAGTAACAAGCGTAGATGCGTGATCTTAGGCATACATATTATGCTTAGCGATAATTAAGTTGATGGAATCGACAGATGCCTACCCCACTTATACTTTCGAATACCTGCAAAAAAGTCAGCAGAGTACTGACTAGAGGTGCAGTGGTCTATATCCGCAGTACGACCCCATCCCTTACCTTAGTGGGCGCTCGGCGCCTGGTTGACATCCTAAAGATAGGTCCCGATGTTGCACTCCTGGGCTTGTCGTTTTAATGAAGATCTCGAGCACGCATGGACGAGCGATCCGTGGCCGCCTGCTTGCTTGCAGGACGATAGAACGGTTCCCACTGAGCGCATAGCGCAGGACATTGAGATATCTCCTAGCAAATAGCCAGCTGCTTGGTTATAACATAGTGCGAGCGTCGATCAGTATGTTTGTACGTCGGAATATCTTGTCGTTACGTACACGGTCATTGTCTGGCACCATATAGATCATTGTTAGCGAATCCAGTGATCCCAGCATATGTTAGACGGCCCTGCATAACGAAGTCTTCCTTTCTTCCTGGGAAACCTCACTGACTTCGTTCGGCTCGCACAACAAAATGGGCGATACTAGCTGTGCCTAGTGCAGGCCAGATTTGTACATCGTTGGTAGGGACAGGAGACGGGATCGTTCGAGCACATCCCGTATACTCTCTTACATGCATACAAGTGGTCGAAACTTTTCTTCGTTTTAAGGTTTATGTGATGCGCGGATACTCTGCAATTTCTTCTAACGGCGATGGGCGTTTGTTCAGTACTCTAAGTCACATACCCTAACGTATCCGGGGGCTTTATACGATCTACAGGGCATGAAGACGTAATGGGGACAGGAGTAGCAGACCGTCCAAACCCCCGAGAAGGCACGTAGGTGCGCCCTGCTAAGACGGCTGGCGGAAAAACTTACGACAATCAAAGAAAATAGGAGTCACGAAAGACATAATGTATCCGGCCTCTTCGTCCTTTAGTCATCATCCAATTGAGTTTAATGGGTCCCTTCCAGAACGTGCAGATTGCAATTCGGTAGTGAGTAACATGGTGATGAGATGAAGCGACAGAATAAGATAAAGATACCCTTGGACAGTATCAACAAACATTACAGAAGGGTTTCGGTCGCCTGATCTACGGCGTACTCATTCACAATATTCTTTTATGAGCGTAGTGAAAATGCCAATGTTAGTCTAGAGCGTATAGGAGACACCGCCACATAAAGATGTCTCACGCAATGTGCCACAGCGCATACCCGGGTAGAATGGGTTATAAATCTGAATGGGCGTCGATTATCTCAAACACGACCCCCGGAATACTACTTAGATCTCCTGAGGACTGTGGGCCGTAGCAAACGCTCCGCACATACCTTGTCCCATACACGGGAACCTGCCTACAAATTCCTTCGTCCTATTGGACTGACATATTGTAATGATCCATTAATCGCCTTCGCGGCATGGCCTACTGAGGACCCAGGAACTCGTAGAGCACCGGAAGCTGTAAGCGCGGTATTTGGTGCTGAGTCTGTTAACCCCGCTCTACTGATCCCAATCCCACAATAAATGCTAGGCGCCACTGACCATCGCAAGGAATCACCTGAAACCCATGCCATTAGATGCGTCTCTTCTCTGGCCATCTATAAGCGATAGTCTGCACTTGACCAAACCATTGACGATCGGCGCGTGTCTCACGTGAGTATGACCAACAGGGGGTCTAAATCAGTCCTGTATCCGATCACTCTCGCATAAATGTGTTTGTATGCCTTGACACCTAAAGATAGTAGCCACGCCTGCTCAGGCTGTAACTAGCGATAATTTGAATAATGGAGTTTTTGTTCCACTAGGAGAACTGGTTGGCCGCACCGAGGGCCCCTACGGCGACAGTATCGCGTTAGGCG'/>

    <sequence taxon='131' value='TTGTGAATGAGGTTGGTACTTGAATTACCTATGTTGAGAATACAGGAGCGTTGCCCCGGACATATTACAATCAACTTCAACACGGTTGGTTCCGTCGTAGTAACAAGCGTAGATGCGTGATCTTAGGCATACATATTATGCTTAGCGATAATTAAGTTGATGGAATCGACAGATGCCCACCCCACTTATACTTTCGAATACCTGCAAAAAAGTCAGCAGAGTACTGACTAGAGGTGCAGTGGTCTATATCCGCAGTACGACCCCATCCCTTACCTTAGTGGGCGCTCGGCGCCTGGTTGACATCCTAAAGATAGGTCCCGATGTTGCACTCCTGGGCTTGTCGTTTTAATGAAGATCTCGAGCACGCATGGACGAGCGATCCGTGGCCGCCTGCTTGCTTGCAGGACGATAGAACGGTTCCCACTGAGCGCATAGCGCAGGACATTGAGATATCTCCTAGCAAATAGCCAGCTGTTTGGTTATAACATCGTGCGAGCGTCGATCAGTATCTTTGTACGTCGGAATATTTTGTCGTTACGTACACGGTCATTGTCTGGCACCATATAGATCATTGTTAGCGAATACAGTGATCCCAGCATATGTTAGACGGCCCTGCATAACGAAGTCTTCCTTTCTTCCTGGGACACCTCACTGACTTCGTTCGGCTCGCACAACAAAATGCGCGATACTAGCTGTGCCTAGTGCAGGCCAGATTTGTACATCGTTGGTAGGGACAGGAGACGGGATCGTTCGAGCACATCCCGTATACTCTCTTACATGCATACAAGTGGTCGAAACTTTTCTTCGTTTTAAGGTTTATGTGATGCGCGGATACTCTGCAATTTCTTCTAACGGCGATGGGCGTTTGTTCAGTACTCTAAGTCACATACCCTAACGTATCCGGGGGCTTTATACGATCTACAGGGCATGAAGACGTAATGGGGACAGGAGTAGCAGACCGTTCAAACCCCCGAGAAGGCACGTAGGTGCGCCCTGCTAAGACGGCTGGCGGAAAAACTTACGACAATCAAAGAAAATAGGAGTCACGAAAGACATAATGTATCCGGCCTCTTCGTCTTTTAGTCATCATCCAATTGAGTTTAATGGGTCCCTTCCAGAACGTGCAGATTACAATTCGGTAGTGAGTAACATGGTGATGAGATGAAGCGACAGAATAATATAAAGATACCCTTGGACAGTATCAACAAACATTACAGAAGGGTTTCGGTCGCCTGATCTACGGCGTACTCATTCACAATATTCTTTTATGAGCGTAGTGAAAATGCCAATGTTAGTCTAGAGCGTATAGGAGACACCGCCACATAAAGATATCTCACGCAATGTGCCACAGCGCATATCCGGGTAGAATGGGTTATAAATCTGAATGGGCGTCGATTATCTCAAACACGACCCCCGGAATACTACTTAGATCTCCTGAGGACTGTGGGCCGTAGCAAACGCTCCGCACATACCTTGTCCCATACACGGGAACCTGCCTACAAATTCCTTCGTCCTATTGGACTGACATATTGTAATGATCCATTAATCGCCTTCGCGGCATGGCCTACCGAGGACCCGGGAACTCGTAGAGCACCGGAAGCTGTAAGCGCGGTATTTGGTGCTGAGTCTGTTAACCCCGCCCTACTGATCCCAATCCCACAATAAATGCTAGGCGCCACTGACCATCGCAAGGAATCACCCGAAACCCATGCCATTAAATGCGTCTCTTCTCTGGCCATCTATAAGCGATAGTCTGCACTTGACCAAACCATTGACGATCGGCGCGTGTCTCACGTGAGTATGACCAACAGGGGGTCTAAATCAGTCCTGTATCCGATCACTCTCGCATAAATGTGTTTGTATGCCTTGACACCTAAAGATAGTAGCCACGCCTGCTCAGGCTGTAACTAGCGATAATTTGAATAATGGAGTTTTTGTTCCACTAGGAGAACTGGTTGGCCGCACCGAGGGCCCCTACGGCGACAGTATCGCGTTAGGCG'/>

    <sequence taxon='120' value='TTGTGAATGAGGTTGGTACTTGAATTACCTATGTTGAGAATACAGGAGCGTTGCCCCGGACATATTACAATCAACTTCAACACGGTTGGTTCCGTCGTAGTAACAAGCGTAGATGCGTGATCTTAGGCATACATATTATGCTTAGCGATAATTAAGTTGATGGAATCGACAGATGCCCACCCCACTTATACTTTCGAATACCTGCAAAAAAGTCAGCAGAGTACTGACTAGAGGTGCAGTGGTCTATATCCGCAGTACGACCCCATCCCTTACCTTAGTGGGCGCTCGGCGCCTGGTTGACATCCTAAAGATAGGTCCCGATGTTGCACTCCTGGGCTTGTCGTTTTAATGAAGATCTCGAGCACGCATGGACGAGCGATCCGTGGCCGCCTGCTTGCTTGCAGGACGATAGAACGGTTCCCACTGAGCGCATAGCGCAGGACATTGAGATATCTCCTAGCAAATAGCCAGCTGTTTGGTTATAACATAGTGCGAGCGTCGATCAGTATCTTTGTACGTCGGAATATTTTGTCGTTACGTACACGGTCATTGTCTGGCACCATATAGATCATTGTTAGCGAATCCAGTGATCCCAGCATATGTTAGACGGCCCTGCATAACGAAGTCTTCCTTTCTTCCTGGGAAACCTCACTGACTTCGTTCGGCTCGCACAACAAAATGGGCGATACTAGCTGTGCCTAGTGCAGGCCAGATTTGTACATCGTTGGTAGGGACAGGAGACGGGATCGTTCGAGCACATCCCGTATACTCTCTTACATGCATACAAGTGGTCGAAACTTTTCTTCGTTTTAAGGTTTATGTGATGCGCGGATACTCTGCAATTTCTTCTAACGGCGATGGGCGTTTGTTCAGTACTCTAAGTCACATACCCTAACGTATCCGGGGGCTTTATACGATCTACAGGGCATGAAGACGTAATGGGGACAGGAGTAGCAGACCGTCCAAACCCCCGAGAAGGCACGTAGGTGCGCCCTGCTAAGACGGCTGGCGGAAAAACTTACGACAATCAAAGAAAATAGGAGTCACGAAAGACATAATGTATCCGGCCTCTTCGTCTTTTAGTCATCATCCAATTGAGTTTAATGGGTCCCTTCCAGAACGTGCAGATTGCAATTCGGTAGTGAGTAACATGGTGATGAGATGAAGCGACAGAATAATATAAAGATACCCTTGGACAGTATCAACACACATTACAGAAGGGTTTCGGTCGCCTGATCTACGGCGTACTCATTCACAATATTCTTTTATGAGCGTAGTGAAAATGCCAATGTTAGTCTAGAGCGTATAGGAGACACCGCCACATAAAGATGTCTCACGCAATGTGCCACAGCGCATATCCGGGTAGAATGGGTTATAAATCTGAATGGGCGTCGATTATCTCAAACACGACCCCCGGAATACTACTTAGATCTCCTGAGGACTGTGGGCCGTAGCAAACGCTCCGCACATACCTTGTCCCATACACGGGAACCTGCCTACAAATTCCTTCGTCCTATTGGACTGACATATTGTAATGATCCATTAATCGCCTTCGCGGCATGGCCTACTGAGGACCCAGGAACTCGTAGAGCACCGGAAGCTGTAAGCGCGGTATTTGGTGCTGAGTCTGTTAACCCCGCTCTACTGATCCCAATCCCACAATAAATGCTAGGCGCCACTGACCATCGCAAGGAATCACCCGAAACCCATGCCATTAGATGCGTCTCTTCTCTGGCCATCTATAAGCGATAGTCTGCACTTGACCAAACCATTGACGATCGGCGCGTGTCTCACGTGAGTATGACCAACAGGGGGTCTAAATCAGTCCTGTATCCGATCACTCTCGCATAAATGTGTTTGTATGCCTTGACACCTAAAGATAGTAGCCACGCCTGCTCAGGCTGTAACTAGCGATAATTTGAATAATGGAGTTTTTGTTCCACTAGGAGAACTGGTTGGCCGCACCGAGGGCCCCTACGGCGACAGTATCGCGTTAGGCG'/>

    <sequence taxon='132' value='TTGTGAATGAGGTTGGTACTTGAATTACCTATGTTGAGAATACAGGAGCGTTGCCCCGGACATATTACGATCAACTTCAACACGGTTGGTTCCGTCGTAGTAACAAGCGTAGATGCGTGATCTTAGGCATACATATTATGCTTAGCGATAATTAAGTTGATGGAATCGACAGATGCCCACCCCACTTATACTTTCGAATACCTGCAAAAAAGTCAGCAGAGTACTGACTAGAGGTGCAGTGGTCTATATCCGCAGTACGACCCCATCCCTTACCTTAGTGGGCGCTCGGCGCCTGGTTGACATTCTAAAGATAGGTCCCGATGTTGCACTCCTGGGCTTGTCGTTTTAATGAAGATCTCGAGCACGCATGGACGAGCGATCCGTGGCCGCCTGCTTGCTTGCAGGACGATAGAACGGTTCCCACTGAGCGCATAGCGCAGGACATTGAGATATCTCCTAGCAAATAGCCAGCTGTTTGGTTATAACATAGTGCGAGCGTCGATCAGTATCTTTGTACGTCGGAATATTTTGTCGTTACGTACACGGTCATTGTCTGGCACCATATAGATCATTGTTAGCGAATCCAGTGATCCCAGCATATGTTAGACGGCCCTGCATAACGAAGTCTTCCTTTCTTCCTGGGAAACCTCACTGACTTCGTTCGGCTCGCACAACAAAATGGGCGATACTAGCTGTGCCTAGTGCAGGCCAGATTTGTACATCGTTGGTAGGGACAGGAGACGGGATCGTTCGAGCACATCCCGTATACTCTCTTACATGCATACAAGTGGTCGAAACTTTTCTTCGTTTTAAGGTTTATGTGATGCGCGGATACTCTGCAATTTCTTCTAACGGCGATGGGCGTTTGTTCAGTACTCTAAGTCACATACCCTAACGTATCCGGGGGCTTTATACGATCTACAGGGCATGAAGACGTAATGGGGACAGGAGTAGCAGACCGTCCAAACCCCCGAGAAGGCACGTAGGTGCGCCCTGCTAAGACGGCTGGCAGAAAAACTTACGACAATCAAAGAAAATAGGAGTCACGAAAGACATAATGTATCCGGCCTCTTCGTCTTTTAGTCATCATCCAATTGAGTTTAATGGGTCCCTTCCAGAACGTGCAGATTGCAACTCGGTAGTGAGTAACATGGTGATGAGATGAAGCGACAGAATAATATAAAGATACCCTTGGACAGTATCAACACACATTACAGAAGGGTTTCGGTCGCCTGATCTACGGCGTACTCATTCACAATATTCTTTTATGAGCGTAGTGAAAATGCCAATGTTAGTCCAGAGCGTATAGGAGACACCGCCACATAAAGATGTCTCACGCAATGTGCCACAGCGCATATCCGGGTAGAATGGGTTATAAATCTGAATGGGCGTCGATTATCTCAAACACGAACCCCGGAATACTACTTAGATCTCCTGAGGACTGTGGGCTGTAGCAAACGCTCCGCACATACCTTGTCCCATACACGGGAACCTGCCTACAAATTCCTTCGTCCTATTGGACTGACATATTGTAATGATCCATTAATCGCCTTCGCGGCATGGCCTACTGAGGACCCAGGAACTCGTAGAGCACCGGAAGCTGTAAGCGCGGTATTTGGTGCTGAGTCTGTTAACCCCGCTCTACTGATCCCAATCCCACAATAAATGCTAGGCGCCACTGACCATTGCAAGGAATCACCCGAAACCCATGCTATTAGATGCGTCTCTTCTCTGGCCATCTATAAGCGATAGTCTGCACTTGACCAAACCATTGACGATCGGCGCGTGTCTCACGTGAGTATGACCAACAGGGGGTCTAAATCAGTCCTGTATCCGATCACTCTCGCATAAATGTGTTTGTATGCCTTGACACCTAAAGATAGTAGCCACGCCTGCTCAGGCTGTAACTAGCGATAATTTGAATAATGGAGTTTTTGTTCCACTAGGAGAACTGGTTGGCCGCACCGAGGGCCCCTACGGCGACAGTATCGCGTTAGGCG'/>

    <sequence taxon='121' value='TTGTGAATGAGGTTGGTACTTGAATTACCTATGTTGAGAATACAGGAGCGTTGCCCCGGACATATTACAATCAACTTCAACACGGTTGGTTCCGTCGTAGTAACAAGCGTAGATGCGTGATCTTAGGCATACATATTATGCTTAGCGATAATTAAGTTGATGGAATCGACAGATGCCCACCCCACTTATACTTTCGAATACCTGCAAAAAAGTCAGCAGAGTACTGACTAGAGGTGCAGTGGTCTATATCCGCAGTACGACCCCATCCCTTACCTTAGTGGGCGCTCGGCGCCTGGTTGACATCCTAACGATAGGTCCCGATGTTGCACTCCTGGGCTTGTCGTTTTAATGAAGATCTCGAGCACGCATGGACGAGCGATCCGTGGCCGCCTGCTTGCTTGCAGGACGATAGAACGGTTCCCACTGAGCGCATAGCGCAGGACATTGAGATATCTCCTAGCAAATAGCCAGCTGTTTGGTTATAACATAGTGCGAGCGTCGATCAGTATCTTTGTACGTCGGAATATTTTGTCGTTACGTACACGGTCATTGTCTGGCACCATATAGATCATTGTTAGCGAATCCAGTGATCCCAGCATATGTTAGACGGCCCTGCATAACGAAGTCTTCCTTTCTTCCTGGGAAACCTCACTGACTTCGTTCGGCTCGCACAACAAAATGGGCGATACTAGCTGTGCCTAGTGCAGGCCAGATTTGTACATCGATGGTAGGGACAGGAGACGGGATCGTTCGAGCACATCCCGTATACTCTCTTACATGCATACAAGTGGTCGAAACTTTTCTTCGTTTTAAGGTTTATGTGATGCGCGGATACTCTGCAATTTCTTCTAACGGCGATGGGCGTTTGTTCAGTACTCTAAGTCACATACCCTAACGTATCCGGGGGCTTTATACGATCTACAGGGCATGAAGACGTAATGGGGACAGGAGTAGCAGACCGTCCAAACCCCCGAGAAGGCACGTAGGTGCGCCCTGCTAAGACGGCTGGCGGAAAAACTTACGACAATCAAAGAAAATAGAAGTCACGAAAGACATAATGTATCCGGCCTCTTCGTCTTTTAGTCATCATCCAATTGAGTTTAATGGGTCCCTTCCAGAACGTGCAGATTGCAATTCGGTAGTGAGTAACATGGTGATGAGATGAAGCGACAGAATAATATAAAGATACCCTTGGACAGTATCAACATACATTACAGAAGGGTTTCGGTCGCCTGATCTACGGCGTACTCATTCACAATATTCTTTTATGAGCGTAGTGAAAATGCCAATGTTAGTCTAGAGCGTATAGGAGACACCGCCACATAAAGATGTCTCGCGCAACGTGCCACAGCGCATATCCGGGTAGAATGGGTTATAAATCTGAATGGGCGTCGATTATCTCAAACACGACCCCCGGAATACTACTTAGATCTCCTGAGGACTGTGGGCCGTAGCAAACGCTCCGCACATACCTTGTCCCATACACGGGAACCTGCCTACAAATTCCTTCGCCCTATTGGACTGACATATTGTAATGATCCATTAATCGCCTTCGCGGCATGGCCTACTGAGGACCCAGGAACTCGTAGAGCACCGGAAGCTGTAAGCGCGGTATTTGGTGCTGAGTCTGTTAACCCCGCTCTACTGATCCCAATCCCACAATAAATGCTAGGCGCCACTGACCATCGCAAGGAATCACACGAAACCCATGCCATTAGATGCGTCTCTTCTCTGGCCATCTATAAGCGATAGTCTGCACTTGACCAAACCATTGACGATCGGCGCGTGTCTCACGTGAGTATGACCAACAGGGGGTCTAAATCAGTCCTGTATCCGATCACTCTCGCATAAATGTGTTTGTATGCCTTGACACCTAAAGATAGTAGCCACGCCTGCTCAGGCTGTAACTAGCGATAATTTGAATAATGGAGTTTTTGTTCCACTAGGAGAACTGGTTGGCCGCACCGAGGGCCCCTACGGCGACAGTATCGCGTTAGGCG'/>

    <sequence taxon='133' value='TTGTGAATGAGGTTGGTACTTGAATTACCTATGTTGAGAATACAGGAGCGTTGCCCCGGACATATTACAATCAACTTCAACACGGTTGGTTCCGTCGTAGTAACAAGCGTAGATGCGTGATCTTAGGCATACATATTATGCTTAGCGATAATTAAGTTGATGGAATCGACAGATGCCCACCCCACTTGTACTTTCGAATACCTGCAAAAAAGTCAGCAGAGTACTGACTAGAGGTGCAGTGGTCTATATCCGCAGTACGACCCCATCCCTTACCTTAGTGGGCGCTCGGCGCCTGGTTGACATCCTAAAGATAGGTCCCGATGTTGCACTCCTGGGCTTGTCGTTTTAATAAAGATCTCGAGCACGCATGGACGAGCGATCCGTGGCCGCCTGCTTGCTTGCAGGACGATAGAACAGTTCCCACTGAGCGCATAGCGCAGGACATTGAGATATCTCCTAGCAAATAGCCAGCTGTTTGGTTATAACATAGTGCGAGCGTCGATCAGTATCTTTGTACGTCGGAATATTTTGTCGTTACGTACACGGTCATTGTCTGGCATCATATAGATCATTGTTAGCGAATCCAGTGATCCCAGCATATGTTAGACGGCCCTGCATAACGAAGTCTTCCTTTCTTCCTGGGAAACCTCACTGACTTCGTTCGGCTCGCACAACAAAATGGGCGATACTAGTTGTGCCTAGTGCAGGCCAGATTTGTACATCGTTGGTAGGGACAGGAGACGGGATCGTTCGAGCACATCCCGTATACTCTCTTACATGCATACAAGTGGTCGAAACTTTTCTTCGTTTTAAGGTTTATGTGATGCGCGGATACTCTGCAATTTCTTCTAACGGCGATGGGCGTTTGTTCAGTACTCTAAGTCACATACCCTAACGTATCCGGGGGCTTTATACGATCTACAGGGCATGAAGACGTAATGGGGACAGGAGTAGCAGACCGTCCAAACCCCCGAGAAGGCACGTAGGTGCGCCCTGCTAAGACGGCTGGCGGAAAAACTTACGACAATCAAAGAAAATAGGAGTCACGAAAGACATAATGTATCCGGCCTCTTCGTCTTTTAGTCATCATCCAACTGAGTTTAATGGGTCCCTTCCAGAACGTGCAGATTGCAATTCGGTAGTGAGTAACATGGTGATGAGATGAAGCGACAGAATAATATAAAGATACCCTTGGACAGTATCAACACACATTTCAGAAGGGTTTCGGTCGCCTGATCTACGGCGTACTCATTCACAATATTCTTTTATGAGCGTAGTGAAAATGCCAATGTTAGTCTAGAGCGTATAGGAGACACCGCCACGCAAAGATGTCTCACGCAATGTGCCACAGCGCATATCCGGGTAGAATGGGTTATAAATCTGAATGGGCGTCGATTATCTCAAACACGACCCCCGGAATACTACTTAGATCTCCTGAGGACTATGGGCCGTAGCAAACGCTCCGCACATACCTTGTCCCATACACGGGAACCTGCCTACAAATTCCTTCGTCCTATTGGACTGACATATTGTAATGATCCATTAATCGACTTCGCGGCATGGCCTACTGAGGACCCAGGAACTCGTAGAGCACCGGAAGCTGTAAGCGCGGTATTTGGTGCTGAGTCTGTTAACCCCGCTCTACTGATCCCAATCCCTCAATAAATGCTAGGCGCCACTGACCATCGCAAGGAATCACCCGAAACCCATGCCATTAGATGCGTCTCTTCTCTGGCCATCTATAAGCGATAGTCTGCACTTGACCAAACCATTGACGATCGGCGCGTGTCTCACGTGAGTATGACCAACAGGGGGTCTAAATAAGTCCTGTATCCGATCACTCTCGCATAAATGTGTTTGTATGCCTTGACACCTAAAGATAGTAGGCACGCCTGCTCAGGCTGTAACTAGCGATAATTTGAATAATGGAGTTTTTGTTCCACTAGGAGAACTGGTTGGCCGCACCGAGGGCCCCTACGGCGACAGCATCGCGTTAGGCG'/>

    <sequence taxon='153' value='TTGTGAATGAGGTTGGTACTTGAATTACCTATGTTGAGAATACAGGAGCGTTGCCCCGGACATATTACAATCAACTTCAACACGGTTGGTTCCGTCGTAGTAACAAGCGTAGATGCGTGATCTTAGGCATACATATTATGCTTAGCAATAATTAAGTTGATGGAATCGACAGATGCCCACCCCACTTGTACTTTCGAATACCTGCAAAAAAGTCAGCAGAGTACTGACTAGAGGTGCAGTGGTCTATATCCGCAGTACGACCCCATCCCTTACCTTAGTGGGCGCTCGGCGCCTGGTTGACATCCTAAAGATAGGTCCCGATGTTGCACTCCTGGGCTTGTCGTTTTAATAAAGATCTCGAGCACGCATGGACGAGCGATCCGTGGCCGCCTGCTTGCTTGCAGGACGATAGAACAGTTCCCACTGAGCGCATAGCGCAGGACATTGAGATATCTCCTAGCAAATAGCCAGCTGTTTGGTTATAACATAGTGCGAGCGTCGATCAGTATCTTTGTACGTCGGAATATTTTGTCGTTACGTACACGGTCATTGTCTGGCATCATATAGATCATTGTTAGCGAATCCAGTGATCCCAGCATATGTTAGACGGCCCTGCATAACGAAGTCTTCCTTTCTTCCTGGGAAACCTCACTGACTTCGTTCGGCTCGCACAACAAAATGGGCGATACTAGTTGTGCCTAGTGCAGGCCAGATTTGTACATCGTTGGTAGGGACAGGAGACGGGATCGTTCGAGCACATCCCGTATACTCTCTTACATGCATACAAGTGGTCGAAACTTTTCTTCGTTTTAAGGTTTATGTGATGCGCGGATACTCTGCAATTTCTTCTAACGGCGATGGGCGTTTGTTCAGTACTCTAAGTCACATACCCTAACGTATCCGGGGGCTTTATACGATCTACAGGGCATGAAGACGTAATGGGGACAGGAGTAGCAGACCGTCCAAACCCCCGAGAAGGCACGTAGGTGCGCCCTGCTAAGACGGCTGGCGGAAAAACTTACGACAATCAAAGAAAATAGGATTCACGAAAGACATAATGTATCCGGCCTCTTCGTCTTTTAGTCATCCTCCAACTGAGTTTAATGGGTCCCTTCCAGAACGTGCAGATTGCAATTCGGTAGTGAGTAACATGGTGATGAGATGAAGCGACAGAATAATATAAAGATACCCTTGGACAGTATCAACACACATTTCAGAAGGGTTTCGGTCGCCTGATCTACGGCGTACTCATTCACAATATTCTTTTATAAGCGTAGTGAAAATGCCAATGTTAGTCTAGAGCGTATAGGAGACACCGCCACGCAAAGATGTCTCACGCAATGTGCCACAGCGCATATCCGGGTAGAATGGGTTATAAATCTGAATGGGCGTCGATTATCTCAAACACGACCCCCGGAATACTACTTAGATCTCCTGAGGACTGTGGGCCGTAGCAAACGCTCCGCACATACCTTGTCCCATACACGGGAACCTGCCTACAAATTCCTTCGTCCTATTGGACTGACATATTGTAATGATCCATTAATCGACTTCGCGGCATGGCCTACTGAGGACCCAGGAACTCGTAGAGCACCGGAAGCTGTAAGCGCGGTATTTGGTGCTGAGTCTGTTAACCCCGCTCTACTGATCCCAATCCCTCAATAAATGCTAGGCGCCACTGACCATCGCAAGGAATCACCCGAAACCCATGCCATTAGATGCGTCTCTTCTCTGGCCATCTATAAGCGATAGTCTGCACTTGACCAAACCATTGACGATCGGCGCGTGTCTCACGTGAGTATGACCAACAGGGGGTCTAAATAAGTCCTGTATCCGATCACTCTCGCATAAATGTGTTTGTATGCCTTGACACCTAAAGATAGTAGGCACGCCTGCTCAGGCTGTAACTAGCGATAATTTGAATAATGGAGTTTTTGCTCCACTAGGAGAACTGGTTGGCCGCACCGAGGGCCCCTACGGCGACAGCATCGCGTTAGGCG'/>

    <sequence taxon='196' value='TTGTGAATGAGGTTGGTACTTGAATTACCTATGTTGAGAATACAGGAGCGTTGCCCCGGACATATTACAATCAACTTCAACACGGTTGGTTCCGTCGTAGTAACAAGCGTAGATGCGTGATCTTAGGCATACATATTATGCTTAGCAATAATTAAGTTGATGGAATCGACAGATGCCCACCCCACTTGTACTTTCGAATACCTGCAAAAAAGTCAGCAGAGTACTGACTAGAGGTGCAGTGGTCTATATCCGCAGTACGACCCCATCCCTTACCTTAGTGGGCGCTCGGCGCCTGGTTGACATCCTAAAGATAGGTCCCGATGTTGCACTCCTGGGCTTGTCGTTTTAATAAAGATCTCGAGCACGCATGGACGAGCGATCCGTGGCCGCCTGCTTGCTTGCAGGACGATAGAACAGTTCCCACTGAGCGCATAGCGCAGGACATTGAGATATCTCCTAGCAAATAGCCAGCTGTTTGGTTATAACATAGTGCGAGCGTCGATCAGTATCTTTGTACGTCGGAATATTTTGTCGTTACGTACACGGTCATTGTCTGGCATCATATAGATCATTGTTAGCGAATCCAGTGATCCCAGCATATGTTAGACGGCCCTGCATAACGAAGTCTTCCTTTCTTCCTGGGAAACCTCACTGACTTCGTTCGGCTCGCACAACAAAATGGGCGATACTAGTTGTGCCTAGTGCAGGCCAGATTTGTACATCGTTGGTAGGGACAGGAGACGGGATCGTTCGAGCACATCCCGTATACTCTCTTACATGCATACAAGTGGTCGAAACTTTTCTTCGTTTTAAGGTTTATGTGATGCGCGGATACTCTGCAATTTCTTCTAACGGCGATGGGCGTTTGTTCAGTACTCTAAGTCACATACCCTAACGTATCCGGGGGCTTTATACGATCTACAGGGCATGAAGACGTAATGGGGACAGGAGTAGCAGACCGTCCAAACCCCCGAGAAGGCACGTAGGTGCGCCCTGCTAAGACGGCTGGCGGAAAAACTTACGACAATCAAAGAAAATAGGAGTCACGAAAGACATAATGTATCCGGCCTCTTCGTCTTTTAGTCATCCTCCAACTGAGTTTAATGGGTCCCTTCCAGAACGTGCAGATTGCAATTCGGTAGTGAGTAACATGGTGATGAGATGAAGCGACAGAATAATATAAAGATACCCTTGGACAGTATCAACACATATTTCAGAAGGGTTTCGGTCGCCTGATCTACGGCGTACTCATTCACAATATTCTTTTATAAGCGTAGTGAAAATGCCAATGTTAGTCTAGAGCGTATAGGAGACACCGCCACGCAAAGATGTCTCACGCAATGTGCCACAGCGCATATCCGGGTAGAATGGGTTATAAATCTGAATGGGCGTCGATTATCTCAAACACGACCCCCGGAATACTACTTAGATCTCCTGAGGACTGTGGGCCGTAGCAAACGCTCCGCACATACCTTGTCCCATACACGGGAACCTGCCTACAAATTCCTTCGTCCTATTGGACTGACATATTGTAATGATCCATTAATCGACTTCGCGGCATGGCCTACTGAGGACCCAGGAACTCGTAGAGCACCGGAAGCTGTAAGCGCGGTATTTGGTGCTGAGTCTGTTAACCCCGCTCTACTGATCCCAATCCCTCAATAAATGCTAGGCGCCACTGACCATCGCAAGGAATCACCCGAAACCCATGCCATTAGATGCGTCTCTTCTCTGGCCATCTATAAGCGATAGTCTGCACTTGACCAAACAATTGACGATCGGCGCGTGTCTCACGTGAGTATGACCAACATGGGGTCTAAATAAGTCCTGTATCCGATCACTCTCGCATAAATGTGTTTGTATGCCTTGACACCTAAAGATAGTAGGCACGCCTGCTCAGGCTGTAACTAGCGATAATTTGAATAATGGAGTTTTTGTTCCACTAGGAGAACTGGTTGGCCGCACCGAGGGCCCCTACGGCGACAGCATCGCGTTAGGCG'/>

    <sequence taxon='159' value='TTGTGAATGAGGTTGGTACTTGAATTGCCTATGTTGAGAATACAGGAGCGTTGCCCCGGACATATTACAATCAACTTCAACACGGTTGGTTCCGTCGTAGTAACAAGCGTAGATGCGTGATCTTAGGCATACATATTATGCTTAGCGATAATTAAGTTGATGGAATCGACAGATGCCCACCCCACTTGTACTTTCGAATACCTGCAAAAAAGTCAGCAGAGTACTGACTAGAGGTGCAGTGGTCTATATCCGCAGTACGACCCCATCCCTTACCTTAGTGGGCGCTCGGCGCCTGGTTGACATCCTAAAGATAGGTCCCGATGTTGCACTCCTGGGCTTGTCGTTTTAATAAAGATCTCGAGCACGCATGGACGAGCGATCCGTGGCCGCCTGCTTGCTTGCAGGACGATAGAACAGTTCCCACTGAGCGCATAGCGCAGGACATTGAGATATCTCCTAGCAAATAGCCAGCTGTTTGGTTATAACATAGTGCGAGCGTCGATCAGTATCTTTGTACGTCGGAATATTTTGTCGTTACGTACACGGTCATTGTCTGGCATCATATAGATCATTGTTAGCGAATCCAGTGATCCCAGCATATGTTAGACGGCCCTGCATAACGAAGTCTTCCTTTCTTCCTGGGAAACCTCACTGACTTCGTTCGGCTCGCACAACAAAATGGGCGATACTAGTTGTGCCTAGTGCAGGCCAGATTTGTACATCGTCGGTAGGGACAGGAGACGGGATCGTTCGAGCACATCCCGTATACTCTCTTACATGCATACAAGTGGTCGAAACTTTTCTTCGTCTTAAGGTTTATGTGATGCGCGGATACTCTGCAATTTCTTCTAACGGCGATGGGCGTTTGTTCAGTACTCTAAGTCACATACCCTAACGTATCCGGGGGCTTTATACGATCTACAGGGCATGAAGACGTAATGGGGACAGGAGTAGCAGACCGTCCAAACCCCCGAGAAGGCACGTAGGTGCGCCCTGCTAAGACGGCTGGCGGAAAAACTTACGACAATCAAAGAAAATAGGAGTCACGAAAGACATAATGTATCCGGCCTCTTCGTCTTTTAGTCATCATCCAACTGAGTTTAATGGGTCCCTTCCAGAACGTGCAGATTGCAATTCGGTAGTGAGTAACATGGTGATGAGATGAAGCGACAGAATAATATAAAGATACCCTTGGACAGTATCAACACACATTTCAGAAGGGTTTCGGTCGCCTGATCTACGGCGTACTCATTCACAATATTCTTTTATGAGCGTAGTGAAAATGCCAATGTTAGTCTAGAGCGTATAGGAGACACCGCCACGCAAACATGTCTCACGCAATGTGCTACAGCGCATATCCGGGTAGAATGGGTTATAAATCTGAATGGGCGTCGATTATCTCAAACACGACCCCCGGAATACTACTTAGATCTCCTGAGGACTGTGGGCCGTAGCAAACGCTCCGCACATACCTTGTCCCATACATGGGAACCTGACTACAAATTCCTTCGTCCTATTGGACTGACATATTGTAATGATCCATTAATCGACTTCGCGGCATGGCCTACTGAGGACCCAGGAACTCGTAGAGCACCGGAAGCTGTAAGCGCGGTATTTGGTGCTGAGTCTGTTAACCCCGCTCTACTGATCCCAATCCCTCAATAAATGCTAGGCGCCACTGACCATCGCAAGGAATCACCCGAAACCCATGCCATTAGATGCGTCTCTTCTCTGGCCATCTATAAGCGATAGTCTGCACTTGACCAAACCATTGACGATCGGCGCGTGTCTCACGTGAGTATGACCAACAGGGGGTCTAAATAAGTCCTGTATCCGATCACTCTCGCATAAATGTGTTTGTATGCCTTGACACCTAAAGATAGTAGGCACGCCTGCTCAGGCTGTAACTAGCGATAATTTGAATAATGGAGTTTTTGTTCCACTAGGAGAACTGGTTGGCCGCACCGAGGGCCCCTACGGCGACAGCATCGCGTTAGGTG'/>

    <sequence taxon='95' value='TCGTGAATGAGGTTGGTACTTGAATTACCTATGTTGAGAATACAGGAGCGTTGCCCCGGACATATTACAACCAACTCCAACACGGTTGATTCCGTCGTAGTAACAAGCGTAGATGCGTGATCTTAGGCATACATATTATGCTTAGCGATAATTCAGTTGATGAAATCGACAGATGCCCACCCCACTTATACTTTCGAATACCTGCAAAGACGTCAGCAGAGTACTGACTAGAGGTGCAGTGGTCTATATCCGCAGTACGACCCCATCCCTTACCTTAGTGAGCGCTCGGCGCCTGGTTGACATCCTAAAGATAGGCCCCAATGTTGCACTCCTGGGCTTGTCGTTTTAATGAAGATCTCGAGCACGCATGGACGAGCGATCCGTGGCCGCCTGCTTGCTTGCAGGACGATAGAACATTTCCCACTGAGCGCATAGCGCAGGACATTGAGATATCTCCTAGCAAATAGCCAGCTGTTTGGTTATAACATAGTGCGAGCGTTGATCAGTATCTTTGTACGCCGGAATATTTTGTCGTTACGTACACGGTCATTGTCTGGCATCATATAGATCATTGTTAGCGAATCCAGTGATCCCAGCATATGTTAGACGGCCCTGCATAACGAAGTTTTCCTTTCTTCCTGGGAAACCTCACTGACTTCGTTCGGCTCGCACAACAAAATGGGCGATACTAGCTGTGCCTAGTGCGGGCCAGATTTGTACATCGTTGGTAGGGACAGGAGACGGGATCTTTCGAGCACATACCGTATACTCTCTGACATGCATACAAGTGGTCGAAACTTTTCTTCGTTTTAAGGTTTATGTGATACGCGGATACTCTGCAATTTCTTCTAACGGCGATGGGCGTTTGTTCAGTACTCTAAGTCACATACCCTAACGTATCCGGGGGCTTTATACGATCTACAGGGCATGAAGACGTAATGGGGACAGGAGTAGCAGACCGTCCAAACCCCCGAGACGGCACGTAGGTGCGCCCTGCTAAGACGGCTGGCGGAAAAACTTACGACAATCAAAGAAAATAGGAGTCACGAAAGACATAATGTATCCGGCCTCTTCGTCTTTTAGTCATCATCCAATTGAGTTTAATGGGTCCCTTCCAGAACGTGCAGATTGCAATTCGGTAGTGAGTAACATGGTGATGAGATGAAGCGACAGAATAATATAAAGATACCCTTGGACAGTATCAACACACATTACAGAAGGGTTTCGGTCGCCTGATCTACGGCGTACTCATTCACAATATTCTTTTATGAACGTAGTGAAAATGCCAATGTTAGTCTAGAGCGTATAGGAGACACCGCCACGTAAAGATGTCTCACGCAATGTGCCAAAGCGCATATCCGGATAGAATGGGTTATAAATCTGAATGGGCGTCGATTATCTCAAACACGACCCCCGGAATACTACCTAGATCTCCTGAGGACTGTGGGCCGTAGCAAACGCTCCGCACATACCTTGTCCCATACACGGGAACCTGCCTACAAATTCCTTCGTCCTATTGGACTGACATATTGTAATGATCCATTAATCTACTTCGCGGCATGGCCTACTGAGGACCCAGGAACTCGTAGAGCACCGGAAGCTGTAAGCGCGGTATTTGGTGCTGAGTCTGTTAACCCCGCTCTACTGATCCCAATCCCACAATAAATGCTAGGCGCCACTGACCATCGCAAGGAATCACCCGAAACCCATGCCATTAGATGCATCTCTTCTCTGGCCATCTATAAGCGACAGCCTGCACTTGACCAAACCATTGACAATCGGCGCGTGTCTCACGTGAGTATGACCAACAGGGGGTCTAAATAAGTCCTGTATCCGATCACTCTCGCATAAATGTGTTTGTATGCCTTGACACCTAAAGATAGTAGCCACGCCTGCCCAGGCTGTAACTAGCGACAATTTTAATAATGGAGTTTTTGTTCAACTAGGAGAACTGGTTGGCCGCACCGAGGGCCCCTACGGTGACAGCATCGCGTTAGGCG'/>

    <sequence taxon='108' value='TCGTGAATGAGGTTGGTACTTGAATTACCTCTGTTGAGAATACAGGAGCGTTGCCCCGGACATATTACAACCAACTCCAACACGGTTGATTCCGTCGTAGTAACAAGCGTAGATGCGTGATCTTAGGCATACATATTATGCTTAGCGATAATTCAGTTGATGAAATCGACAGATGCCCACCCCACTTATACTTTCGAATACCTGCAAAGACGTCAGCAGAGTACTGACTAGAGGTGCAGTGGTCTATATCCGCAGTACGACCCCATCCCTTACCTTAGTGAGCGCTCGGCGCCTGGTTGACATCCTAAAGATAGGCCCCAATGTTGCACTCCTGGGCTTGTCGTTTTAATGAAGATCTCGAGCACGCATGGACGAGCGATCCGTGGCCGCCTGCTTGCTTGCAGGACGATAGAACAGTTCCCACTGAGCGCATAGCGCAGGACATTGAGATATCTCCTAGCAAATAGCCAGCTGTTTGGTTATAACATAGTGCGAGCGTTGATCAGTATCTTTGTACGCCGGAATATTTTGTCGTTACGTACACGGTCATTGTCTGGCATCATATAGATCATTGTTAGCGAATCCAGTGATCCCAGCATATGTTAGACGGCCCTGCATAACGAAGTTTTCCTTTCTTCCTGGGAAACCTCACTGACTTCGTTCGGCTCGCACAACAAAATGGGCGATACTAGCTGTGCCTAGTGCAGGCCAGATTTGTACATCGTTGGTAGGGACAGGAGACGGGATCTTTCGAGCACATACCGTATACTCTCTGACATGCATACAAGTGGTCGAAACTTTTCTTCGTTTTAAGGTTTATGTGATACGCGGATACTCTGCAATTTCTTCTAACGGCGATGGGCGTTTGTTCAGTACTCTAAGTCACATACCCTAACGTATCCGGGGGCTTTATACGATCTACAGGGCATGAAGACGTAATGGGGACAGGAGTAGCAGACCGTCCAAACCCCCGAGACGGCACGTAGGTGCGCCCTGCTAAGACGGCTGGCGGAAAAACTTACGACAATCAAAGAAAATAGGAGTCACGAAAGACATAATGTATCCGGCCTCTTCGTCTTTTAGTCATCATCCAATTGAGTTTAATGGGTCCCTTCCAGAACGTGCAGATTGCAATTCGGTAGTGAGTAACATGGTGATGAGATGAAGCGACAGAATAATATAAAGATACCCTTGGACAGTATCAACACACATTACAGAAGGGTTTCGGTCGCCTGATCTACGGCGTACTCATTCACAATATTCTTTTATGAGCGTAGTGAAAATGCCAATGTTAGTCTAGAGCGTATAGGAGACACCGCCACGTAAAGATGTCTCACGCAATGTGCCAAAGCGCATATCCGGATAGAATGGGTTATAAATCTGAATGGGCGTCGATTATCTCAAACACGACCCCCGGAATACTACCTAGATCTCCTGAGGACTGTGGGCCGTAGCAAACGCTCCGCACATACCTTGTCCCATACACGGGAACCTGCCTACAAATTCCTTCGTCTTATTGGACTGACATATTGTAATGATCCATTAATCTACTTCGCGGCATGGCCTACTGAGGACCCAGGAACTCGTAGAGCACCGGAAGCTGTAAGCGCGGTATTTGGTGCTGAGTCTGTTAACCCCGCTCTACTGATCCCAATCCCACAATAAATGCTAGGCGCCACTGACCATCGCAAGGAATCACCCGAAACCCATGCCATTAGATGCGTCTCTTCTCTGGCCATCTATAAGCGACAGCATGCACTTGACCAAACCATTGACAATCGGCGCGTGTCTCACGTGAGTATGACCAACAGGGGGTCTAAATAAGTCCTGTATCCGATCACTCTCGCATAAATGTGTTTGTATGCCTTGACACCTAAAGATAGTAGCCACACCTGCCCAGGCTGTAACTAGCGATAATTTTAATAATGGAGTTTTTGTTCAACTAGGAGAACTGGTTGGCCGCACCGAGGGCCCCTACGGTGACAGCATCGCGTTAGGCG'/>

    <sequence taxon='16' value='TTGTGAATGAGGTTGGTACTTGAATTACCTATGTTGAGAATACAGGAGCGTTACCCCGGACATATTACAACCAACTCCAACACGGTTGGTTCCGTCGTAGTAACAAGCGTAGATGCGTGATCTTAGGCATACATATTATGCTTAGCAATAATTCAGTTGATGAAATCGACAGATGCCCACCCCACTTATACTTTCGAATACCTGCAAAAAAGTCAGCAGAGTACTGACTAGAGGTGCAGTGGTCTATATCCGCAGTACGACCCCATCCCTTACCTTGGTGGGCGCTCGGCGCCTGGTTGACATCCTAAAGATAGGCCCCGATGTTGCACTCCTGGGCTTGTCGTTTTAATGAAGATCTCGAGCACGCATGGACGAGCGATCCGTGGCCGCCTGCTTGCTTGCAGGACGATAGAACAGTTCCCACTGAGCGCATAGCGCAGGACATTGAGATATCTCCTAGCAGATGGCCAGCTGTTTGGTTATAACATAGTGCGAGCGTCGATCAGTATCTTTGTACGTCGGAATATTTTGTCGTTACGTACACGGTCATTGTCTGGCATCATATAGATCATTGTTAGCGAATCCAGTGATCCCAGCATATGTTAGACGGCCCTGCATAACGAAGTTTTCCTTTCTTCCTGGGAAACCTCACTGACTTCGTTCGGCTTGCACAACAAAATGGGCGATACTAGCTGTGCCTAGTGCAGGCCAGATTTGTACATCGTTTGTAGGGACAGGAGATGGGATCGTTCGAGCACATACCGTAAACTCTCTTACATGCATACAAGTGGTCGAAACTTTTCTTCGTTTTAAGGTTTATGTGATGCGCGGATACTCTGCCATTTCTTCTAACGACGATGGGCGTTTGTTCAGTACTCTAAGTCACATACCCTAACGTATCCGGGGGCTTTATACGATCTACAGGGCATGAAGACGTAATGGGGACAGGAGTAGCAGACCGTCCAAACCCCCGAGACGGCACGTAGGTGCGCCCTGCTAAGACGGCTGGCGGAAAAACTTACGACAATCAAAGAAAATAGGAGTCACGAAAGACATAATGTATCCGGCCTCTTCGTCTTTTAGTCATCATCCAATTGAGTTTAATGGGTCCCTTCAAGAACGTGCAGATTGCAATTCGGTAGTGAGTAACATGGTGATGAGATGAAGCGACAGAATAATATAAAGATACCCTTGGACAGTATCAACACACATTACAGAAGGGTTTCGGTCGCCTGATCTACGGCGTACTCATTCAAAATATTCTTTTATGAGCGTAGTGAAAATGCCAATGTTAGTCTAGAGCGTATAGGAGACACCGCCACGTAAAGATGTCTCACGCAATGTGCCACAGCGCATATCCGGGTAGAATGGGTTATAAACCTGAATGGGCGTCGATTATCTCAAACACGACCCCCGGAATACTACTTAGATCTCCTGAGGACTGTGGGCCGTAGCAAACGCTCCGCACATACCTTGTCCCATACACGGGAACCTGCCTACAAATTCCTTCGTCCTATTGGACTGACATATTGTAATGATCCATTAATCTACTTCGCGGCATGGCCTACTGAGGACCCAGGAACTCGTAGAGCACCGGAAGCTGTAAGCGCGGTATTTGGTGCTGAGTCTGTTAACCCCGCTCTACTGATCCCAATCCCACAATAAATGCTAGGCGCCACTGACCATCGCAAGGAATCACCCGAAACCCATGCCATTAGATGCGTCTCTTCTCTAGCCATCTATAAGCGACAGCCTGCACTTGACCAAACCATTGACAATCGGCGCGTGTCTCACGTGAGTATGACCAACAGGGGGTCTAAATAAGTCCTGTATCCGATCACTCTCGCATAAATGAGTTTGTATGCCTTGACACCTAAAGATAGTAGCCACGCCTGCCCAGGTTGTAACTAGCGATAATTTGAATAATGGAGCTTTTGTTCCACTAGGAGAACTGGTTGGCCGCACCGAGGGCCCCTACGGTGACAGCATCGCGTTAGGCG'/>

    <sequence taxon='17' value='TTGTGAATGAGGTTGGTACTTGAATTACCTATGTTGAGAATACAGGAGCGTTACCCCGGACATATTACAACCAACTCCAACACGGTTGGTTCCGTCGTAGTAACAAGCGTAGATGCGTGATCTTAGGCATACATATTATGCTTAGCAATAATTCAGTTGATGAAATCGACAGATGCCCACCCCACTTATACTTTCGAATACCTGCAAAAAAGTCAGCAGAGTACTGACTAGAGGTGCAGTGGTCTATATCCGCAGTACGACCCCATCCCTTACCTTGGTGGGCGCTCGGCGCCTGGTTGACATCCTAAAGATAGGCCCCGATGTTGCACTCCTGGGCTTGTCGTTTTAATGAAGATCTCGAGCACGCATGGACGAGCGATCCGTGGCCGCCTGCTTGCTTGCAGGACGATAGAACAGTTCCCACTGAGCGCATAGCGCAGGACATTGAGATATCTCCTAGCAGATGGCCAGCTGTTTGGTTATAACATAGTGCGAGCGTCGATCAGTATCTTTGTACGTCGGAATATTTTGTCGTTACGTACACGGTCATTGTCTGGCATCATATAGATCATTGTTAGCGAATCCAGTGATCCCAGCATATGTTAGACGGCCCTGCATAACGAAGTTTTCCTTTCTTCCTGGGAAACCTCACTGACTTCGTTCGGCTCGCACAACAAAATGGGCGATACTAGCTGTGCCTAGTGCAGGCCAGATTTGTACATCGTTTGTAGGGACAGGAGATGGGATCGTTCGAGCACATACCGTAAACTCTCTTACATGCATACAAGTGGTCGAAACTTTTCTTCGTTTTAAGGTTTATGTGATGCGCGGATACTCTGCCATTTCTTCTAACGACGATGGGCGTTTGTTCAGTACTCTAAGTCACATACCCTAACGTATCCGGGGGCTTTATACGATCTACAGGGCATGAAGACGTAATGGGGACAGGAGTAGCAGACCGTCCAAACCCCCGAGACGGCACGTAGGTGCGCCCTGCTAAGACGGCTGGCGGAAAAACTTACGACAATCAAAGAAAATAGGAGTCACGAAAGACATAATGTATCCGGCCTCTTCGTCTTTTAGTCATCATCCAATTGAGTTTAATGGGTCCCTTCAAGAACGTGCAGATTGCAATTCGGTAGTGAGTAACATGGTGATGAGATGAAGCGACAGAATAATATAAAGATACCCTTGGACAGTATCAACACACATTACAGAAGGGTTTCGGTCGCCTGATCTACGGCGTACTCATTCAAAATATTCTTTTATGAGCGTAGTGAAAATGCCAATGTTAGTCTAGAGCGTATAGGAGACACCGCCACGTAAAGATGTCTCACGCAATGTGCCACAGCGCATATCCGGGTAGAATGGGTTATAAACCTGAATGGGCGTCGATTATCTCAAACACGACCCCCGGAATACTACTTAGATCTCCTGAGGACTGTGGGCCGTAGCAAACGCTCCGCACATACCTTGTCCCATACACGGGAACCTGCCTACAAATTCCTTCGTCCTATTGGACTGACATATTGTAATGATCCATTAATCTACTTCGCGGCATGGCCTACTGAGGACCCAGGAACTCGTAGAGCACCGGAAGCTGTAAGCGCGGTATTTGGTGCTGAGTCTGTTAACCCCGCTCTACTGATCCCAATCCCACAATAAATGCTAGGCGCCACTGACCATCGCAAGGAATCACCCGAAACCCATGCCATTAGATGCGTCTCTTCTCTAGCCATCTATAAGCGACAGCCTGCACTTGACCAAACCATTGACAATCGGCGCGTGTCTCACGTGAGTATGACCAACAGGGGGTCTAAATAAGTCCTGTATCCGATCACTCTCGCATAAATGTGTTTGTATGCCTTGACACCTAAAGATAGTAGCCACGCCTGCCCAGGTTGTAACTAGCGATAATTTGAATAATGGAGCTTTTGTTCCACTAGGAGAACTGGTTGGCCGCACCGAGGGCCCCTACGGTGACAGCATCGCGTTAGGCG'/>

    <sequence taxon='30' value='TTGTGAATGAGGTTGGTATTTGAATTACCTATGTTGAGAATACAGGAGCGTTACCCCGGACATATTACAACCAACTCCAACACGGTTGGTTCCGTCGTAGTAACAAGCGTAGATGCGTGATCTTAGGCATACATATTATGCTTAGCAATAATTCAGTTGATGAAATCGACAGATGCCCACCCCACTTATACTTTCGAATACCTGCAAAAAAGTCAGCAGAGTACTGCCTAGAGGTGCAGTGGTCTATATCCGCAGTACGACCCCATCCCTTACCTTGGTGGGCGCTCGGCGCCTGGTTGACATCCTAAAGATAGGCCCCGATGTTGCACTCCTGGGCTTGTCGTTTTAATGAAGATCTCGGGCACGCATGGACGAGCGATCCGTGGCCGCCTGCTTGCTTGCAGGACGATAGAACAGTTCCCACTGAGCGCATAGCGCAGGACATTGAGATATCTCCTAGCAGATGGCCAGCTGTTTGGTTATAACATAGTCCGAGCGTCGATCAGTATCTTTGTACGTCGGAATATTTTGTCGTTACGTACACGGTCATTGTCTGGCATCATATAGATCATTGTTAGCGAATCCAGTGATCCCAGCATATGTTAGACGGCCCTGCATAACGAAGTTTTCCTTTCTTCCTGGGAAACCTCACTGACTTCGTTCGGCTCGCACAACAAAATGGGCGATACTAGCTGTGCCTAGTGCAGGCCAGATTTGTACATCGTTTGTAGGGACAGGAGATGGGATCGTTCGAGCAGATACCGTAAACTCTCTTACATGCATACAAGTGGTCGAAACTTTTCTTCGTTTTAAGGTTTATGTGATGCGCGGATACTCTGCCATTTCTTCTAACGACGATGGGCGTTTGTTCAGTACTCTAAGTCACATACCCTAACGTATCCGGGGGCTTTATACGATCTACAGGGCATGAAGACGTAATGGGGACAGGAGTAGCAGACCGTCCAAACCCCCGAGACGGCACGTAGGTGCGCCCTGCTAAGACGGCTGGCGGAAAAACTTACGACAATCAAAGAAAATAGGAGTCACGAAAGACATAATGTATCCGGCCTCTTCGTCTTTTAGTCATCATCCAATTGAGTTTAATGGGTCCCTTCAAGAACGTGCAGATTGCAATTCGGTAGTGAGTAACATGGTGATGAGATGAAGCGACAGAATAATATAAAGATACCCTTGGACAGTATCAACACACATTACAGAAGGGGTTCGGTCGCCTGATCTACGGCGTACTCATTCAAAATATTCTTTTATGAGCGTAGTGAAAATGCCAATGTTAGTCTAGAGCGTATAGGAGATACCGCCACGTAAAGATGTCTCACGCAATGTGCCACAGCGCATATCCGGGTAGAATGGGTTATAAACCTGAATGGGCGTCGATTATCTCAAACACGACCCCCGGAATACTACTTAGATCTCCTGAGGACTGTGGGCCGTAGCAAACGCTCCGCACATACCTTGTCCCATACACGGGAACCTGCCTACAAATTCCTTCGTCCTATTGGACTGACATATTGTAATGATCCATTAATCTACTTCGCGGCATGGCCTACTGAGGACCCAGGAACTCGTAGAGCACCGGAAGCTGTAAGCGCGGTATTTGGTGCTGAGTCTGTTAACCCCGCTCTACTGATCCCAATCCCACAATAAATGCTAGGCGCCACTGACCATCGCAAGGAATCACCCGAAACCCATGCCATTAGATGCGTCTCTTCTCTAGCCATCTATAAGCGACAGCCTGCACTTGACCAAACCATTGACAATCGGCGCGTGTCTCACGTGAGTATGACCAACGGGGGGTCTAAATAAGTCCTGTATCCGATCACTCTCGCATAAATGTGTTTGTATGCCTTGACACCTAAAGATAGTAGCCACGCCTGCCCAGGTTGTAACTAGCGATAATTTGAATAATGGAGCTTTTGTTCCACTAGGAGAACTGGTTGGCCGCACCGAGGGCCCCTACGGTGACAGCATCGCGTTAGGCG'/>

    <sequence taxon='55' value='TTGTGAATGAGGTTGGTATTTGAATTACCTATGTTGAGAATACAGGAGCGTTACCCCGGACATATTACAACCAACTCAAACACGGTTGGTTCCGTCGTAGTAACAAGCGTAGATGCGTGATCTTAGGCATACATATTATGCTTAGCAATAATTCAGTTGATGAAATCGACAGATGCCCACCCCACTTATACTCTCGAATACCTGCAAAAAAGTCAGCAGAGTACTGACTAGAGGTGCAGTGGTCTATATCCGCAGTACGACCCCATCCCTTACCTTGGTGGGCGCTCGGCGCCTGGTTGACATCCTAAAGATAGGCCCCGATGTTGCACTCCTGGGCTTGTCGTTTTAATGAAGATCTCGAGCACGCATGGACGAGCGATCCGTGGCCGCCTGCTTGCTTGCAGGACGATAGAACAGTTCCCACTGAGCGCATAGCGCAGGACATTGAGATATCTCCTAGCAGATGGCCAGCTGTTTGGTTATAACATAGTGCGAGCGTCGATCAGTATCTTTGTACGTCGGAATATTTTGTCGTTACGTACACGGTCATTGTCTGGCATCATATAGATCATTGTTAGCGAATCCAGTGATCCCAGCATATGTTAGACGGCCCTGCATAACGAAGTTTTCCTTTCTTCATGGGAAACCTCACTGACTTCGTTCGGCTCGCACAACAAAATGGGCGATACTAGCTGTGCCTAGTGCAGGCCAGATTTGTACATCGTTTGTAGGGACAGGAGATGGGATCGTTCGAGCACATACCGTAAACTCTCTTACATGCATACAAGTGGTCGAAACTTTTCTTCGTTTTAAGGTTTATGTGATGCGCGGATACTCTGCCATTTCTTCTAACGACGATGGGCGTTTGTTCAGTACTCTAAGTCACATACCCTAACGTATCCGGGGGCTTTATACGATCTACAGGGCATGAAGACGTAATGGGGACAGGAGTAGCAGACCGTCCAAACCCCCGAGACGGCACGTAGGTGCGCCCTGCTAAGACGGCTGGCGGAAAAACTTACGACAATCAAAGAAAATAGGAGTCACGAAAGACATAATGTATCCGGCCTCTTCGTCTTTTAGTCATCATCCAATTGAGTTTAATGGGTCCCTTCAAGAACGTGCAGATTGCAATTCGGTAGTGAGTAACATGGTGATGAGATGAAGCGACAGAATAATATAAAGATACCCTTGGACAGTATCAACACACATTACAGCAGGGGTTCGGTCGCCTGATCTACGGCGTACTCATTCAAAATATTCTTTTATGAGCGTAGTGAAAATGCCAATGTTCGTCTAGAGCGTATAGGAGACACCGCCACGTAAAGATGTCTCACGCAATGTGCCACAGCGCATATCCGGGTAGAATGGGTTATAAACCTGAATGGGCGTCGATTATCTCAAACACGACTCCCGGAATACTACTTAGATCTCCTGAGGACTGTGGGCCGTAGCAAACGCTCCGCACGTACCTTGTCCCATACACGGGAACCTGCCTACAAATTCCTTCGTCCTATTGGACTGACATATTGTAATGATCCATTAATCTACTTCGCGGCATGGCCTACTGAGGACCCAGGAACTCGTAGAGCACCGGAAGCTGTAAGCGCGGTATTTGGTGCTGAGTCTGTTAACCCCGCTCTACTGATCCCAATCCCACAATAAATGCTAGGCGCCACTGACCATCGCAAGGAATCACCCGAAACCCATGCCATTAGATGCGTCTCTTCTCTAGCCATCTATAAGCGACAGCCTGCACTTGAACAAACCATTGACAATCGGCGCGTGTCTCACGTGAGTATGACCAACAGGGGGTCTAAATAAGTCCTGTATCCGATCACTCTCGCATAAATGTGTTTGTATGCCTTGACACCTAAAGATAGTAGCCACGCCTGCCCAGGTCGTAACTAGCGATAATTTGAATAATGGAGCTTTTGTTCCACTAGGAGAACTGGTTGGCCGCACCGAGGGCCCCTACGGTGACAGCATCGCGTTAGGCG'/>

    <sequence taxon='65' value='TTGTGAATGAGGTTGGTACTTGAATTACCTATGTTGAGAATACAGGAGCGCTACCCCGGACATATTACAACCAACTCCAACACGGTTGGTTCCGTCGTAGTAACAAGCGTAGATGCGTGATCTTAGGCATACATATTATGCTTAGCAATAATTCAGTTGATGAAATCGACAGATGCCCACCCCACTTATACTTTCGAATACCTGCAAAAAAGTCAGCAGAGTACTGACTAGAGGTGCAGTGGTCTATATCCGCAGTACGACCCCATCCCTTACCTTGGTGGGCGCTCGGCGCCTGGTTAACATCCTAAAGATAGGCCCCGATGTTGCACTCCTGGGCTTGTCGTTTTAATGAAGATCTCGAGCACGCATGGACGAGCGATCCGCGGCCGCCTGCTTGCTTGCAGGACGATAGAACAATTCCCACTGAGCGCATAGCGCAGGACATTGAGATATCTCCTAGCAGATGGCCAGCTGTTTGGTTATAACATAGTGCGAGCGTCGATCAGTATCTTTGTACGTCGGAATATTTTGTCGTTACGTACACGGTCATTGTCTGGCATCACATAGATCATTGTTAGCGAATCCAGTGATCCCAGCATACGTTAGACGGCCCTGCATAACGAAGTTTTCCTTTCTTCCTGGGAAACCTCACTGACCTCGTTCGGCTCGCACAACAAAATGGGCGATACTAGCTGCGCCTAGTGCAGGCCAAATTTGGACATCGTTTGTAGGGACAGGAGATGGGATCGTTCGAGCACATACCGTAAACTCTCTTACATGCATACAAGTGGTCGAAACTTTTCCTCGTTTTAAGGTTTATGTGACGCGCGGATACTCTGCCACTTCTTCTAACGACGATGGGCGTTTGTTTAGTATTCTAAGTCACATACCCTAACGTATCCGGGGGCTTTATACGATCTACAGGGCATGAAGACGTAATGGGGACAGGAGTAGCAGACCGTCCAAACCCCCGAGACGGCGCGTAGGTGCGCCGTGCTAAGACGGCTGGCGAAAAAACTTACGGCAATCAAAGAAAATAGGAGTCACGAAAAACATAATGTATCCGGCCTCTTCGTCTTTTAGTCATCATCCAATTGAGTTTAATGGATCCCTTCAAGAACGTGCAGATTGCAATTCGGTAGTGAGTAACATGGTGATGAGATGAAGCGACAGAATAATATGAAGATACCCTTGGACAGTATCAATACACAGTACAGAAGGGGTTCGGTCGCCTGATCTACGGCGTACTCATTCAAAATACTCTTTTATGAGCGTAGTGAAAATGCCAATGTTAGTCTAGAGCGTATAGGAGACACCGCCACGTAAAGATGTCTCGCGCAATGTGCCACAGCGCCTATCCGGGTAGAATGGGTTATAAACCTGAATGGGCGTCGATTATCTCAAACACGACCCTCGGAATACTACTTAGATCTCCTGAGGACTGTGGGCCGTAGCAAACGCTCCGCACATACCTTGTCCCATACACGGGAACCTGCCTACAAATTCCTTCGTCCTATTGGACTGACATATTGTAATGATCCATTAATCTACTTCGCGGCATGGCCTACTGAGGACCCAGGAACTCGTAGAGCACCGGAAGCTGTAAGCGCGGTATTTGGTGCTGAGTCTGTTAACCCCGCTCTACTGATCCCAATCCCACAATAAATGCTAGGCGCCACTGACCATCGCAAGGAATCACCCGAAACCCATGCCATTAGATGCGGCTCGTCTCTAGCCATCTATAAGCGACAGCCTGCACTTGACCAAACCATTGACAATCGGCGCGTGTCTCACGTGAGTATGACCAACAGGGGGTCTAAATAAGTCCTGTATCCGATCACTCTCGCATGAATGTGTTTGTATGCCTTGACACCTAAAGATAGTAGCCACGCCTGCCCAGGTTGTAACTAGCGATAATTTGAATAATGGAGCTTTTGTTCCACTAGGAGAACTGGTTGGCCGCACCGAGGGCCCCTACGGTGACAGCATCGCGTTAGGTG'/>

    <sequence taxon='66' value='TTGTGAATGAGGTTGGTACTTGAATTACCTATGTTGAGAATACAGGAGCGTTACCCCGGACATATTACAACCAACTCCAACACGGTTGGTTCCGTCGTAGTAACAAGCGTAGATGCGTGATCTTAGGCATACATATTATGCTTAGCAATAATTCAGTTGATGAAATCGACAGATGCCCACCCCACTTATACCTTCGAATACCTGCAAAAAAGTCAGCAGAGTACTGACTAGAGGTGCAGTGGTCTATATCCGCAGTACGACCCCATCCCTTACCTTGGTGGGCGCTCGGCGCCTGGTTAACATCCTAAAGATAGGCCCCGATGTTGCACTCCTGGGCTTGTCGTTTTAATGAAGATCTCGAGCACGCATGGACGAGCGATCCGTGGCCGCCTGCTTGCTTGCAGGACGATAGAACAGTTCCCACTGAGCGCATAGCGCAGGACATTGAGATATCTCCTAGCAGATGGCCAGCTGTTTGGTTATAACATAGTGCGAGCGTCGATCAGTATCTTTGTACGTCGGAATATTTTGTCGTTACGTACACGGTCATTGTCTGGCATCATATAGATCATTGTTAGCGAATCCAGTGATACCAGCATATGTTAGACGGCCCTGCATAACGAAGTTTTCCTTTCTTCCTGGGAAACCTCACTGACTTCGTTCGGCTCGCACAACAAAATGGGCGATACTAGCTGTGCCTAGTACAGGCCAGATTTGTACATCGTTTGTAGGGACAGGAGATGGGATCGTTCGAGCACATACCGTAAACTCTCTTACATGCATACAAGTGGTCGAAACTTTTCTTCGTTTTAAGGTTTATGTGATGCGCGGATACTCTGCCACTTCTTCTAACGACGATGGGCGTTTGTTCAGTATTCTAAGTCACATACCCTAACGTATCCGGGGGCTTTATACGATCTACAGGGCATGAAGACGTAATGGGGACAGGAGTAGCAGACCGTCCAAACCCCCGAGACGGCGCGTAGGTGCGCCCTGCTAAGACGGCTGGCGGAAAAACTTACGACAATCAAAGAAAATAGGAGTCACGAAAGACATAATGTATCCGGCCTCTTCGTCTTTTAGTCATCATCCAATTGAGTTTAATGGATCCCTTCAAGAACGTGCAGATTACAATTCGGTAGTGAGTAACATGGTGATGAGATGAAGCGACAGAATAATATAAAGATACCCTTGGACAGTATCAACACACATTACAGAAGGGGTTCGGTCGCCTGATCTACGGCGTACTCATTCAAAATATTCTTTTATGAGCGTAGTGAAAATGCCAATGTTAGTCTAGAGCGTATAGGGGACACTGCCACGTAAAGATGTCTCACGCAATGTGCCACAGCGCATATCCGGGTAGAATGGGTTATAAACCTGAATGGGCGTCGATTATCTCAAACACGACCACCGGAATACTACTTAGATCTCCTGAGGACCGTGGGCCGTAGCAAACGCTCCGCACATACCTTGTCCCATACACGGGAACCTGCCTACAAATTCCTTCGTCCTATTGGACTGACATATTGTAATGATCCATTAATCTACTTCGCGGCATGGCCTACTGAGGACCCAGGAACTCGTAGAGCACCGGAAGCTGTAAGCGCGGTATTTGGTGCTGAGTCTGTTAACCCCGCTCTACTGATCCCAATCCCACAATAAATGCGAGGCGCCACTGACCATCGCAAGGAATCACCCGAAACCCATGCCATTAGATGCGGCTCTTCTCTAGCCATCTATAAGCGACAGCCTGCACTTGACCAAACCATTGACAATCGGCGCGTGTCTCACGTGAGTATGACCAACAGGGGGTCTAAATAAGTCCTGTATCCGATCACTCTCGCATGAATGTGTTTGTATGCCTTGACACCTAAAGATAGTAGCCACGCCTGCCCAGGTTGTAACTAGCGATAATTTGAATAATGGAGATTTTGTTCCACTAGGAGAACTGGTTGGCCGCACCGAGGGCCCCTACGGTGACAGCATCGCGTTAGGTG'/>

    <sequence taxon='203' value='TTGTGAATGAGGTTGGTACTTGAATTACCTATGTTGAGAATACAGGAGCGTTACCCCGGACATATTACAACCAACTCCAACACGGTTGGTTCCGTCGTAGTAACAAGCGTAGATGCGTGATCTTAGGCATACATATTATGCTTAGCAATAATTCAGTTGATGAAATCGACAGATGCCCACCCCACTTATACCTTCGAATACCTGCAAAAAAGTCAGCAGAGTACTGACTAGAGGTGCAGTGGTCTATATCCGCAGTACGACCCCATCCCTTATCTTGGTGGGCGCTCGGCGCCTGGTTAACATCCTAAAGATAGGCCCCGATGTTGCACTCCTGGGCTTGTCGTTTTAATGAAGATCTCGAGCACGCATGGACGAGCGATCCGTGGCCGCCTGCTTGCTTGCAGGACGATAGAACAGTTCCCACTGAGCGCATAGCGCAGGACATTGAGACATCTCCTAGCAGATGGCCAGCTGTTTGGTTATAACATAGTGCGAGCGTCGATCAGTATCTTTGTACGTCGGAATATTTTGTCGTTACGTACACGGTCATTGTCTGGCATCATATAGATCATTGTTAGCGAATCCAGTGATACCAGCATATGTTAGACGGCCCTGCATAACGAAGTTTTCCTTTCTTCCTGGGAAACCTCACTGACTTCGTTCGGCTCGCACAACAAAATGGGCGATACTAGCTGTGCCTAGTACAGGCCAGATTTGTACATCGTTTGTAGGGACAGGAGATGGGATCGTTCGAGCACATACCGTAAACTCTCTTACATGCATACAAGTGGTCGAAACTTTTCTTCGTTTTAAGGTTTATGTGATGCGCGGATACTCTGCCACTTCTTCTAACGACGATGGGCGTTTGTTCAGTATTCTAAGTCACATACCCTAACGTATCCGGGGGCTTTATACGATCTACAGGGCATGAAGACGTAATGGGGACAGGAGTAGCAGACCGTCCAAACCCCCGAGACGGCGCGTAGGTGCGCCCTGCTAAGACGGCTGGCGGAAAAACTTACGACAATCAAAGAAAATAGGAGTCACGAAAGACATAATGTATCCGGCCTCTTCGTCTTTTAGTCATCATCCAATTGAGTTTAATGGATCCCTTCAAGAACGTGCAGATTACAATTCGGTAGTGAGTAACATGGTGATGAGATGAAGCGACAGAATAATATAAAGATACCCTTGGACAGTATCAACACACATTACAGAAGGGGTTCGGTCGCCTGATCTACGGCGTACTCATTCAAAATATTCTTTTATGAGCGTAGTGAAAATGCCAATGTTAGTCTAGAGCGTATAGGGGACACTGCCACGTAAGGATGTCTCACGCAATGTGCCACAGCGCATATCCGGGTAGAATGGGTTATAAACCTGAATGGGCGTCGATTATCTCAAACACGACCACCGGAATACTACTTAGATCTCCTGAGGACCGTGGGCCGTAGCAAACGCTCCGCACATACCTTGTCCCATACACGGGAACCTGCCTACAAATTCCTTCGTCCTATTGGACTGACATATTGTAATGATCCATTAATCTACCTCGCGGCATGGCCTACTGAGGACCCAGGAACTCGTAGAGCACCGGAAGCTGTAAGCGCGGTATTTGGTGCTGAGTCTGTTAACCCCGCTCTACTGATCCCAATCCCACAATAAATGCGAGGCGCCACTGACCATCGCCAGGAATCACCCGAAACCCATGCCATTAGATGCGGCTCTTCTCTAGCCATCTATAAGCGACAGCCTGCACTTGACCAAACCATTGACAATCGGCGCGTGTCTCACGTGAGTATGACCAACAGGGGGTCTAAATAAGTCCTGTATCCGATCACTCTCGCATGAATGTGTTTGTATGCCTTGACACCTAAAGATAGTAGCCACGCCTGCCCAGGTTGTAACTAGCGATAATTTGAATAATGGAGATTTTGTTCCACTAGGAGAACTGGTTGGCCGCACCGAGGGCCCCTACGGTGACAGCATCGCGTTAGGTG'/>

    <sequence taxon='15' value='TTATGAATGAGGTTGGTACTTGAATTACCTATGTTGAGAATACAGGAGCGTTGCCCCGGACATATTACAACCAACTCCAACACGGTTGGTTCCGTCGTAGTAACAAGCGTAGATGCGTGATCTTAGGCATACATATTATGCTTAGCGATAATTCAGTTGATAAAATCGATAGATGCCCACCCCACTTATACTTTCGAATACCTGCAAAAAAGTCAGCAGAGTACTGACTAGAGGTGCAGTGGTCTATATCCGCAGTACGACCCCATCCCTTACCTTGGTGGGCGCTCGGCGCCTGGTTGACATCCTAAAGATAGGCCCCGATGTTGCACTCCTGGGCTTGTCGTTTTAATGAAGATCTCGAGCACGCATGGACGAGCGATCCGTGGCCGCCTACTTGCTTGCAGGACAATAGAACAGTTCCCACTGAGCGCATAGCGCAGGACATTGAGATATCTCCTAGCAAATAGCCAGCTGTTTGGTTATAACATAGTGCGAGCGTCGATCAGTATCTTTGTACGTCGGAATATTTTGTCGTTGCGTACACGGTCATTGTCTGGCATCATATAGATCATTGTTAGCGAATCCAGTGATCCCAGCATATGTTAGACGGCCCTGCATAACGAAGTTTCCCTTTCTTCCTGGGAAACCTCACTGACTTCGTTCGGCTCGCACAACAAAATGGGCGATAGTAGCTGTGCCTAGTGCAGGCCAGATTTGTACATCGTTTGTAGGGACAGGAGACGGGATCGTTCGAGCACATACCGTAAACTCTCTTACATGCATACAAGTGGTCGAAACTTTTCTTCGTTTTAAGGTTTATGTGATGCGCGGATACTCTGCAATTTCTTCTAACGGCGATGGGCGTTTGTTCAGTACTCTAAGTCACATACCCTAACGTATCCGGGGGCTTTATACGATCTACAGGGCATGAAGACGTAATCGGGACAGGAGTAGCAGACCGTCCAAACCCTCGAGACGGCACGTAGGTGCGCCCTGCTAAGACGGCTGGCGGAAAAACTTACGACAATCAAAGAAAATAGGAGTCACGAAAGACATAATGTATCCGGCCTCTTCGTCTTTTAGTCATCATCCAATTGAGTTTAATGGGCCCCTTCCAGAACGTGCAGATTGCAATTCGGTAGTGAGTAACATGGTGATGAGATGAAGCGACAGAATAATATAAAGATACCCTTGGACAGTATCAACACACATTACAGAAGGGTTTCGGTCGCCTGATCTACGGCGTAATCATTCACAATATTCTTTTATGAGCGTAGTGAAAATGCCAATGTTAGTCTAGAGCGTATAGGAGATACCGCCACGTAAAGATGTCTCACGCAATGTGCCACAGCGCATATCCGGGTAGAATGGGTTATAAACCTGAATGGGCGTCGATTATCTCAAACACGACCCCCGGAATACTACTTAGATCTCCTGAGGACTGTGGGCCGTAGCAAACGCTCCGCACATACCTTGTCCCATACACGGGAACCTGCCTACAAATTCCTTCGTCCTATTGGACTGACATATTGTAATGATCCATTAATCTACTTCGCGGCATGGCCTACTGAGGACCCAGGAACTCGTAGAGCACCGGAAGCTGTAAGCGCGGTCTTTGGTGCTGAGTCTGTTAACCCCGCTCTACTGATCCCAATCCCACAATAAATGCTAGGCGCCACTGACCATCGCAAGGAATCACCCGAAACCCATGCCGTTAGATGCGTCTCTTCTCTGGCCATCTATAAGCGACAGCCTGCACTTGGCCAAACCATTGACAATCGGCGCGTGTCTCACGTGAGTATGACCAACAGGGGGTCTAAATAAGTCCTGTATCCGATCACTCTCGCATAAATGTGTTTGTATGCCTTGACACCTAAAGATAGTAGCCACGCCTGCCCAGGTTGTAACTAGCGATAATTTGAATAGTGGAGTTTTTGTTCCACTAGGAAAACTGGTTGGCCGCACCGAGGGCCCCTACGGTGACAGCATCGCGCTAGGCG'/>

    <sequence taxon='64' value='TTATGAATGAGGTTGGTACTTGAATTACCTATGTTGAGAATACAGGAGCGTTGCCCCGGACATATTACAACCAACTCCAACACGGTTGGTTCCGTCGTAGTAACAAGTGTAGATGCGTGATCTTAGGCATACATATTATGCTTAGCGATAATTCAGTTGATAAAATCGATAGATGCCCACCCCACTTATACTTTCGAATACCTGCAAAAAAGTCAGCAGAGTACTGACTAGAGGTGCAGTGGTCTATATCCGCAGTACGACCCCATCCTTTACCTTGGTGGGCGCTCGGCGCCTGGTTGACATCCTAAAGATAGGCCCCGATGTTGCACTCCTGGGCTTGTCGTTTTAATGAAGATCTCGAGCACGCATGGACGAGCGATCCGTGGCCGCCTACTTGCTTGCAGGGCAATAGAACAGTTCCCACTGAGCGCATAGCGCAGGACATTGAGATATCTCCTAGCAAATAGCCAGCTGTTTGGTTATAACATAGTGCGAGCGTCGATCAGTATCTTTGTACGTCGGAATATTTTGTCGTTGCGTACACGGTCATTGTCTGGCATCATATAGATCATTGTTAGCGAATCCAGTGATCCCAGCATATGTTAGACGGCCCTGCATAACGAAGTTTCCCTTTCTTCCTGGGAAACCTCACTGACTTCGTTCGGCTCGCACAACAAAATGGGCGATAGTAGCTGTGCCTAGTGCAGGCCAGATTTGTACATCGTTTGTAGGGACAGGAGACGGGATTGTTCGAGCACATACCGTAAACTCTCTTACATGCATACAAGTGGTCGAAACTTTTCTTCGTTTTAAGGTTTATGTGATGCGCGGATACTCTGCAATTTCTTCTAACGGCGATGGGCGTTTGTTCAGTACTCTAAGTCACATACCCTAACGTATCCGGGGGCTTTATACGATCTACAGGGCATGAAGACGTAATCGGGACAGGAGTAGCAGACCGTCCAAACCCTCGAGACGGCACGTAGGTGCGCCCTGCTAAGACGGCTGGCGGAAAAACTTACGACAATCAAAGAAAATAGGAGTCACGAAAGACATAATGTATCCGGCCTCTTCGTCTTTTAGTCATCATCCAATTGAGTTTAATGGGCTCCTTCCAGAACGTGCAGATTGTAATTCGGTAGTGAGTAACATGGTGATGAGATGAAGCGACAGAATAATATAAAGATACCATTGGACAGTATCAACACACATTACAGAAGGGTTTCGGTCGCCTGATCTACGGCGTAATCATTCACAATATTCTTTTATGAGCGTAGTGAAAATGCCAATGTTAGTCTAGAGCGTATAGGAGATACCGCCACGTAAAGATGTCTCACGCAATGTGCCCCAGCGCATATCCGGGTAGAATGGGTTATAAACCTGAATGGGCGTCGATTATCTCAGACACGACCCCCGGAATACTACTTAGATCTCCTGAGGACTGTGGGCCGTAGCAAACGCTCCGCACATACCTTGTCCCATACACGGGAACCTGCCTACAAATTCCTTCGTCCTATTGGACTGACATATTGTAATGATCCATTAATCTACTTCGCGGCATGGCCTACTGAGGACCCAGGAACTCGTAGAGCACCGGAAGCTGTAAGCGCGGTCTTTGGTGCTGAGTCTGTTAACCCCGCTCTACTGATCCCAATCCCACAATAAATGCTAGGCGCCACTGACCATCGCAAGGAACCACCCGAAACCCATGCCGTTAGATGCGTCTCTTCTCTGGCCATCTATAAGCGACGGCCTGCACTTGGCCAAACCATTGACAATCGGCGCGTGTCTCACGTGAGTACGACCAACAGGGGGTCTAAATAAGTCCTGTATCCGATCACTCTCGCATAAATGTGTTTGTATGCCTTGACACCTAAAGATAGTAGCCACGCCTGCCCAGGTTGTAACTAGCGATAATTTGAATAGTGGAGTTTTTGTTCCACTAGGAAAACTGGTTGGCCGCACCGAGGGCCCCTACGGTGACAGCATCGCGCTAGGCG'/>

    <sequence taxon='138' value='TTATGAATGAGGTTGGTACTTGAATTACCTATGTTGAGAATACAGGAGCGTTGCCCCGGACATATTACAACCAACTCCAACACGGTTGGTTCCGTCGTAGTAACAAGTGTAGATGCGTGATCTTAGGCATACATATTATGCTTAGCGATAATTCAGTTGATAAAATCGATAGATGCCCACCCCACTTATACTTTCGAATACCTGCAAAAAAGTCAGCAGAGTACTGACTAGAGGTGCAGTGGTCTATATCCGCAGTACGACCCCATCCTTTACCTTGGTGGGCGCTCGGCGCCTGGTTGACATCCTAAAGATAGGCCCCGATGTTGCACTCCTGGGCTTGTCGTTTTAATGAAGATCTCGAGCACGCATGGACGAGCGATCCGTGGCCGCCTACTTGCTTGCAGGGCAATAGAACAGTTCCCACTGAGCGCATAGCGCAGGACATTGAGATATCTCCTAGCAAATAGCCAGCTGTTTGGTTATAACATAGTGCGAGCGTCGATCAGTATCTTTGTACGTCGGAATATTTTGTCGTTGCGTACACGGTCATTGTCTGGCATCATATAGATCATTGTTAGCGAATCCAGTGATCCCAGCATATGTTAGACGGCCCTGCATAACGAAGTTTCCCTTTCTTCCTGGGAAACCTCACTGACTTCGTTCGGCTCGCACAACAAAATGGGCGATAGTAGCTGTGCCTAGTGCAGGCCAGATTTGTACATCGTTTGTAGGGACAGGAGACGGGATTGTTCGAGCACATACCGTAAACTCTCTTACATGCATACAAGTGGTCGAAACTTTTCTTCGTTTTAAGGTTTATGTGATGCGCGGATACTCTGCAATTTCTTCTAACGGCGATGGGCGTTTGTTCAGTACTCTAAGTCACATACCCTAACGTATCCGGGGGCTTTATACGATCTACAGGGCATGAAGACGTAATCGGGACAGGAGTAGCAGACCGTCCAAACCCTCGAGACGGCACGTAGGTGCGCCCTGCTAAGACGGCTGGCGGAAAAACTTACGACAATCAAAGAAAATAGGAGTCACGAAAGACATAATGTATCCGGCCTCTTCGTCTTTTAGTCATCATCCAATTGAGTTTAATGGGCTCCTTCCAGAACGTGCAGATTGTAATTCGGTAGTGAGTAACATGGTGATGAGATGAAGCGACAGAATAGTATAAAGATACCATTGGACAGTATCAACACACATTACAGAAGGGTTTCGGTCGCCTGATCTACGGCGTAATCATTCACAATATTCTTTTATGAGCGTAGTGAAAATGCCAATGTTAGTCTAGAGCGTATAGGAGATACCGCCACGTAAAGATGTCTCACGCAATGTGCCCCAGCGCATATCCGGGTAGAATGGGTTATAAACCTGAATGGGCGTCGATTATCTCAGACACGACCCCCGGAATACTACTTAGATCTCCTGAGGACTGTGGGCCGTAGCAAACGCTCCGCACATACCTTGTCCCATACACGGGAACCTGCCTACAAATTCCTTCGTCCTATTGGACTGACATATTGTAATGATCCATTAATCTACTTCGCGGCATGGCCTACTGAGGACCCAGGAACTCGTAGAGCACCGGAAGCTGTAAGCGCGGTCTTTGGTGCTGAGTCTGTTAACCCCGCTCTACTGATCCCAATCCCACAATAAATGCTAGGCGCCACTGACCATCGCAAGGAACCACCCGAAACCCATGCCGTTAGATGCGTCTCTTCTCTGGCCATCTATAAGCGACGGCCTGCACTTGGCCAAACCATTGACAATCGGCGCGTGTCTCACGTGAGTACGACCAACAGGGGGTCTAAATAAGTCCTGTATCCGATCACTCTCGCATAAATGTGTTTGTATGCCTTGACACCTAAAGATAGTAGCCACGCCTGCCCAGGTTGTAACTAGCGATAATTTGAATAGTGGAGTTTTTGTTCCACTAGGAAAACTGGTTGGCCGCACCGAGGGCCCCTACGGTGACAGCATCGCGCTAGGCG'/>

    <sequence taxon='177' value='TTATGAATGAGGTTGGTACTTGAATTACCTATGTTGAGAATACAGGAGCGTTGCCCCGGACGTATTATAACCAACTCCAACACGGTTGGTTCCGTCGTAGTAACAAGTGTAGATGCGTGATCTTAGGCATACATATTATGCTTAGCGATAATTCAGTTGATAAAATCGATAGATGCCCACCCCACTTATACTTTCGAATACCTGCAAAAAAGTCAGCAGAGTACTGACTAGAGGTGCAGTGGTCTATATCCGCAGTACGACCCCATCCCTTACCTTGGTGGGCGCTCGGCGCCTGGTTGACATCCTAAAAATAGGCCCCGATGTTGCACTCCTGGACTTGTCGTTTTAATGAAGATCTCGAGCACGCATGGACGAGCGATCCGTGGCCGCCTACTTGCTTGCAGGGCAATAGAACAGTTCCCACTGAGCGCATAGCGCAGGACATTGAGATATCTCCTAGCAAATAGCCAGCTGTTTGGTTATAACATAGTGCGAACGTCGATCAGTATCTTTGTACGTCGGAATATTTTGTCGTTGCGTACACGGTCATTGTCTGGCATCGTATAGATCATTGTTAGCGAATCCAGTGATCCCAGCATATGTTAGACGGCCCTGCATAACGAAGTTTCCCTTTCTTCCTGGGAAACCTCACTGACTTCGTTCGGCTCGCACAACAAAATGGGCGATAGTAGCTGTGCCTAGTGCAGGCCAGATCTGTACATCGTTTGTAGGGACAGGAGACAGGATCGTTCGAGCACATACCGTAAACTCTCTTACATGCATACAAGTGGTCGAAACTTTTCTTCGTTTTAAGGTTTATGTGATGCGCGGATACTCTGCAATTTCTTCTAACGGCGATGGGCGTTTGTTCAGTACTCTAAGTCACATACCCTAACGTATCCGGGGGCTTTATACGATCTACAGGGCATGAAGACGTAATCGGGACAGGAGTAGCAGACCATCCAAACCCTCGAGACGGCACGTAGGTGCGCCCTGCTAAGACGGCTGGCGGAAAAACTTACGACAATCAAAGAAAATAGGAGTCACGAAAGACATAATGTATCCGGCCTCTTCGTCTTTTAGTCATCATCCAATTGAGTTTAGTGGGCCCCTTCCAGAACGTGCAGATTGCGATTCGGTAGTGAGTAACAGGGTGATGAGATGAAGCGACAGAATAATATAAAGATACCATTGGACAGTATCAACACACATTACAGAAGGGTTTCGGTCGCCTGATCTACGGCGTAATCATTCACAATATTCTTTTATAAGCGTAGTGAAAATGCCAATGTTAGTCTAGAGCGTATAGGAGATACCGCCATGTAAAGATGTCTCACGCAATGTGCCACAGCGCATATCCGGGTAGAATGGGTCATAAACCTGAATGGACGTCGATTATCTCAGACGCGACCCCCGGAATACTACTTAGATCTCCTGAGAACTGTGGGCCGTAGCAAACGCTCCGCACATACCTTGTCCCATACACGGGAACCTGCCTACAAATTCCTTCGTCCTATTGGACTGACATATTGTAATGATCCATTAATCTACTTCGCGCCATGGCCTACTGAGGACCCAGGAACTCGTAGAGCACCGGAAGCTGTAAGCGCGGTCTTTGGTGCTGAGTCTGTTAACCCCGCTCTACTGATCCCAATCCCACAATAAATGCTAGGCGCCACTGACCATCGCAAGGAATCACCCGAAACCCATGCCGTTAGATGCGTCTCTTCTCTGGCCATCTATAAGCGACAGCCTGCACTTGGCCAAACCATTGACAATCGGCGCGTGTCTCACGTGAGTATGACCAACAGGGGGTCTAAGTAAGTCCTGTATCCGATCACTCTCGCATAAATGTGTTTGTATGCCTTGACACCTAAAGATAGTAGCCACGCCTACCCAGGTTGTAACTAGCGATAATTTGAATAGTGGAGTTTTTGTTCCACTAGGAAAACTGGTTGGCCGCACCGAGGGCCCCTACGGTGACAGCATCGCGCTAGGCG'/>

    <sequence taxon='150' value='TTATGAATGAGGTTGGCACTTGAATTACCTATGTTGAGAATACAGGAGCGTTGCCCCGGACATATTACAACCAACTCCAACACGGTTGGTTCCGTCGTAGTAACAAGTGTAGATGCGTGATCGTAGGCATACGTATTATGCTTAGCGATAATTCAGTTGATAAAATCGATAGATGCCCACCCCACTTATACTTTCGAATACCTGCAAAAAAGTCAGCAGAGTACTGACTAGAGGTGCAGTGGTCTATATCCGCAGTACGACCCCATCCCTTACCTTGGTGGGCGCTCGGCGCCTGGTTGACATCCTAAAGATAGGCCCCGATGTTGCACTCCTGGGCTTGTCGTTTTAATGAAGATCTCGAGCACGCATGGACGAGCGATCCGTGGCCGCCTACTTGCTTGCAGGGCAATAGAACAGTTCCCACTGAGCGCATAGCGCAGGACATTGAGATATCTCCTAGCAAATAGCCAGCTGTTTGGTTATAACATAGTGCGAGCGTCGATCAGTATCTTTGTACGTCGGAATATTTTGTCGTTGCGTACACGGTCATTGTCTGGCATCATATAGATCATTGTTAGCGAATCCAGTGATCCCAGCATATGTTAGACGGCCCTGCATAACGAAGTTTCCCTTTCTTCCTGGGAAACCTCACTGACTTCGTTCGGCTCGCACAACAAAATGGGCGATAGTAGCTGTGCCTAGTGCAGGCCAGATTTGTACATCGTTTGTAGGGACAGGAGACGGGATCGTTCGAGCACATACCGTAAACTCTCTTACATGCATACAAGTGGTCGAAACTTTTCTTCGTTTTAAGGTTTATGTGATGCGCGGATACTCTGCAATTTCTTCTAACGGCGGTGGGCGTTTGTTCAGTACTCTAAGTCACATACCCTAACGTATCCGGGGGCTTTATACGATCTACAGGGCATGAAGCCGTAATCGGGACAGGAGTAGCAGACCGTCCAAACCCTCGAGACGGCACGTAGGTGCGCCCTGCTAAGAAGGCTGGCGGAAAAACTTACGACAATCAAAGAAAATAGGAGTCACGAAAGACATAATGTATCCGGCCTCTTCGTCTTTTAGTCATCATCCAATTGAGTTTAATGGGCCCCTTCCAGAACGTGCAGATTGCAATTCGGTAGTGAGTAACATGGTGATGAGATGAAGCGACAGAATAATATAAAGATACCCTTGGACAGTATCAACACGCATTACAGAAGGGTTTCGGTCGCCTGATCTACGGCGTAATCATTCACAATATTCTTTTATGAGCGTAGTGAAAATGCCAATGTTAGTCTAGAGCGTATAGGAGATACCGCCACGTAAAGATGTCTCACGCAATGTGCCACAGCACATATCCGGGTAGAATGGGTTATAAACCTGAATGGGCGTCGATTATCTCAGACACGACCCCCGGAATACTACTTAGATCTCCTGAGGACTGTGGGCCGTAGCAAACGCTCCGCACATGCCTTGTCCCATACACGGGAACCTGCCTACAAATTCCTTCGTCCTATTGGACTGACATATTGTAATGATCCATTAATCTACTTCGCGGCATGGCCTACTGAGGACCCAGGAACTCGTAGAGCACCGGAAGCTGTAAGCGCGGTCTTTGGTGCTGAGTCTGTTAACCCCGCTCTACTGATCCCAATCCCACAATAAATGCTAGGCGCCACTGACCATCGCAAGGAATCACCAGAAACCCATGCCGTTAGATGCGTCTCTTCTCTGGCCATCTATAAGCGACAGCCTGCACTTGGCCAAACCATTGACAATCGGCGCATGTCTCACGTGAGTATGACCAACAGGGGGTCTAAATAAGTCCCGTATCCGATCACTCTCGCATAAATGTGTTTGTATGCCTTGACACCTAAAGATAGTAGCCACGCCTGCCCAGGTTGTAACTAGCGATAATTTGAATAGTGGAGTTTTTGTTCCACTAGGAAAACTGGTTGGCCGCACCGAGGGCCCCTACGGTGACAGCATCGCGCTAGGCG'/>

    <sequence taxon='227' value='TTATGAATGAGGTTGGTACTTGAATTACCTATGTTGAGAATACAGGAGCGTTGCCCCGGACATATTACAACCAACTCCAACACGGTTGGTTCCGTCGTAGTAACAAGTGTAGATGCGTGATCGTAGGCATACTTATTATGCTTAGCGATAATTCAGTTGATAAAATCGATAGATGCCCACCCCACTTATACTTTCGAATACCTGCAAACAAGTCAGCAGAGGACTGACTAGAGGTGCAGTGGTCTATATCCGCAGTACGACCCCATCCCTTATCTTGGTGGGCGCTCGGCGCCTGGTTGACATCCTAAAGATAGGCCCCGATGTTGCACTCCTGGGCTTGTCGTTTTAATGAAGATCTCGAGCACGCATGGACGAGCGATCCGTGGCCGCCTACTTGCTTGCAGGGCAATAGAACAGTTCCCACTGAGCGCATAGCGCAGGACATTGAGATATCTCCTAGCAAATAGCCAGCTGTTTGGTTATAACATAGTGCGAGCGTCGATCAGTATCTTTGTACGTCGGAATATTTTGTCGTTGCGTACACGGTCATTGTCTGGCATCATATAGATCATTGTTAGCGAATCCAGTGATCCCAGCATATGTTAGACGGCCCTGCATAACGAAGTTTCCCTTTCTTCCTGGGAAACCTCACTGACTTCGTTCGGCTCGCACAACAAAATGGGCGATAGTAGCTGTGCCTAGTGCAGGCCAGATTTGTACATCGTTTGTAGGGACAGGAGACGGGATCGTTCGAGCACATACCGTAAACTCTCTTACATGCATACAAGTGGTGGAAACTTTTCTTCGTTTTAAGGTTTATGTGATGCGCGGATACTCTGCAATTTCTTCTAACGGCGGTGGGCGTTTGTTCAGTACTCTAAGTCACATACCCTAACGTATCCGGGGGCTTTATACGATCTACAGGGCATGAAGACGTAATCGGGACAGGAGTAGCAGACCGTCCAAACCCTCGAGACGGCACGTAGGTGCGCCCTGCTAAGAAGGCTGGCGGAAAAACTTACGACAATCAAATAAAATAGGAGTCACGAAAGACATCATGTATCCGGCCTCTTCGTCTTTTAGTCATCATCCAATTGAGTTTAATGGGCCCCTTCCAGAACGTGCAGATTGCAATTCGGTAGTGAGTAACATGGTGATGAGATGAAGCGACAGAATAATATAAAGATACCCTTGGACAGTATCAACACGCATTACAGAAGGGTTTCGGTCGCCTGATCTACGGCGTAATCATTCACAATATTCTTTTATGAGCGTAGTGAAAATGCCAATGTTAGTCTAGAGCGTATAGGAGATACCGCCACGTAAAGATGTCTCACGCAATGTGCCACAGCACATATCCGGGTAGAATGGGTTATAAACCTGAATGGGCGTCGATTATCTCAGACACGACCCCCGGAATACTACTTAGATCTCCTGAGGACTGTGGGCCGTAGCAAACGCTCCGCACATGCCTTGTCCCATACACGGGAACCTGCCTACAAATTCTTTCGTCCTATTGGACTGACATATTGTAATGATCCATTAATCTACTTCGCGGCATGGCCTACTGAGGACCCAGGAACTCGTAGAGCACCGGAAGCTGTAAGCGCGGTCTTTGGTGCTGAGTCTGTTAACCCCGCTCTACTGATCCCAATCCCACAATAAATGCTAGGCGCCACTGACCATCGCAAGGAATCACCAGAAGCCCATGCCGTTAGATGCGTCTCTTCTCTGGCCATCTATAAGCGACAGCCTGCACTTGGCCAAACCATTGACAATCGGCGCATGTCTCACGTGAGTATGACCAACAGGGGGTCTAAATAAGTCCTGTATCCGATCACTCTCGCATAAATGTGCTTGTATGCCTTGACACCTAAAGATAGTAGCCACGCCTGCCCAGGTTGTAACTAGCGATAATTTGAATAGTGGAGTTTTTGTTCCACTAGGAAAACTGGTTGGCCGCACCGAGGGCCCCTACGGTGACAGCATCGCGCTAGGCG'/>

    <sequence taxon='29' value='TTATGAATGAGGTTGGTACTTGAATTACCTATGTTGAGAATACAGGAGCGTTGCCCCGGACATATTACAACCAACTCCAACACGGTTGGTTCCGTCGTAGTAACAAGCGTAGATGCGTGATCTTAGGCATACATATTATGCTTAGCGATAATTCAGTTGATAAAATCGATAGATGCCCACCCCACTTATACTTTCGAATACCTGCAAAAAAGTCAGCAGAGTACTGACTAGAGGTGCAGTGGTCTACATCCGCAGTACGACCCCATCCCTTACCTTGGTGGGCGCTCGGCGCCTGGTTGACATCCTAAAGATAGGCCCCGATGTTGCACTCCTGGGCTTGTCGTTTTAATGAAGATCTCGAGCACGCATGGACGAGCGATCCGTGGCCGCCTACTTGCTTGCAGGACAATAGAACAGTTCCCACTGAGCGCATAGCGCAGGACATTGAGATATCTCCTAGCAAATAGCCAGCTGTTTGGTTATAGCATAGTGCGAGCGTCGATCAGTATCTTTGTACGTCGGAATATTTTGTCGTTGCGTACACGGTCATTGTCTGGCATCATATAGATCATTGTTAGCGAATCCAGTGATCCCAGCATATGTTAGACGGCCCTGCATAACGAAGTTTCCCTTTCTTTCTGGGAAACCTCACTGACTTCGTTCGGCTCGCACAACAAAATGGGCGATAGTAGCTGTGCCTAGTGCAGGCCAGATTTGTACATCGTTTGTAGGGACAGGAGACGGGATCGTTCGAGCACATACCGTAAACTCTCTTACATGCATACAAGTGGTCGAAACTTTTCTTCGCTTTAAGGTTTATGTGATGCGCGGATACTCTGCAATTTCTTCTAACGGCGATGGGCGTTTGTTCAGTACTCTAAGTCACATACCCTAACGTATCCGGGGGCTTTATACGATCTACAGGGCATGAAGACGTAATCGGGACAGGAGTAGCAGACCGTCCAAACCCTCGAGACGGCACGTAGGTGCGCCCTGCTAAGACGGCTGGCGGAAAAACTTACGACAATCAAAGAAAATAGGAGTCACGAAAGACATAATGTATCCGGCCTCTTCGTCTTTTAGTCATCATCCAATTGAGTTTAATGGGCCCCTTCCAGAACGTGCAGATTGCAATTCGGTAGTGAGTAACATGGTGATGAGATGAAGCGACAGAATAATATAAAGATACCCTTGGACAGTATCAACACACATTACAGAAGGGTTTCGGTCGCCTGATCTACGGCGTAATCATTCACAATATTCTTTTATGAGCGTAGTGAAAATGCCAATGTTAGTCTAGAGCGTATAGGAGATACCGCCACGTAAAGATGTCTCACGCAATGTGCCACAGCGCATATCCGGGTAGAATGGGTTATAAACCTGAATGGGCGTCGATTATCTCAAACACGACCCCCGGAATACTACTTAGATCTCCTGAGGACTGTGGGCCGTAGCAAACGCTCCGCACATACCTTGTCCCATACACGGGAACCTGCCTACAAATTCCTTCGTCCTATTGGACTGACATATTGTAATGATCCATTAATCTACTTCGCGGCATGGCCTACTGAGGACCCAGGAACTCGTAGAGCACCGGAAGCTGTAAGCGCGGTATTTGGTGCTGAGTCTGTTAACCCCGCTCTACTGATCCCAATCCCACAATAAATGCTAGGCGCCACTGACCATCGCAAGGAATCACCCGAAACCCATGCCGTTAGATGCGTCTCTTCTCTGGCCATCTATAAGCGACAGCCTGCACTTGGCCAAACCATTGACAATCGGCGCGTGTCTCACGTGAGTATGACCAACAGGGGGTCTAAATAAGTCCTGTATCCGATCACTCTCGCATAAATGTGTTTGTATGCCTTGACACCTAAAGATAGTAGCCACGCCTGCCCGGGTTGTAACTAGCGATAATTTGAATAATGGAGTTTTTGTTCCACTAGGAAAACTGGTTGGCCGCACCGAGGGCCCCTACGGTGACAGCATCGCGCTAGGCG'/>

    <sequence taxon='77' value='TTATGAATGAGGTTGGTACTTGAATTACCTATGTTGAGAATACAGGAGCGTTGCCCCGGACATATTACAACCAACTCCAACACGGTTGGTTCCGTCGTAGTAACAAGCGTAGATGCGTGATCTTAGGCATACATATTATGCTTAGCGATAATTCAGTTGATAAAATCGATAGATGCCCACCCCACTCATACTTTCGAATACCTGCAAAAAAGTCAGCAGAGTACTGACTAGAGGTGCAGTGGTCTACATCCGCAGTACGACCCCATCCCTTACCTTGGTGGGCGCTCGGCGCCTGGTTGACATCCTAAAGATAGGCCCCGATGTTGCACTCCTGGGCTTGTCGTTTTAATGAAGATCTCGAGCACGCATGGACGAGCGATCCGTGGCCGCCTACTTGCTTGCAGGACAATAGAACAGTTCCCACTGAGCGCATAGCGCAGGACATTGAGATATCTCCTAGCAAATAGCCAGCTGTTTGGTTATAGCATAGTGCGAGCGTCGATCAGTATCTTTGTACGTCGGAATATTTTGTCGTTGCGTACACGGTCATTGTCTGGCATCATATAGATCATTGTTAGCGAATCCAGTGATCCCAGCATATGTTAGACGGCCCTGCATAACGAAGTTTCCCTTTCTTTCTGGGAAACCTCACTGACTTCGTTCGGCTCGCACAACAAAATGGGCGATAGTAGCTGTGCCTAGTGCAGGCCAGATTTGTACATCGTTTGTAGGGACAGGAGACGGGATCGTTCGAGCACATACCGTAAACTCTCTTACATGCATACAAGTGGTCGAAACTTTTCTTCGCTTTAAGGTTTATGTGATGCGCGGATACTCTACAATTTCTTCTAACGGCGATGGGCGTTTGTTCAGTACTCTAAGTCATATACCCTAACGTATCCGGGGGCTTTATACGATCTACAGGGCATGAAGACGTAATCGGGACAGGAGTAGCAGACCGTCCAAACCCTCGAGACGGCACGTAGGTGCGCCCTGCTAAGACGGCTGGCGAAAAAACTTACGACAATCAAAGAAAATAGGAGTCACGAAAGACATAATGTATCCGGCCTCTTCGTCTTTTAGTCATCATCCAATTGAGTTTAATGGGCCCCTTCCAGAACGTGCAGATTGCAATTCGGTAGTGAGTAACATGGTGATGAGATGAAGCGACAGAATAATATAAAGATACCCTTGGACAGTATCAACACACATTACAGAAGGGTTTCGGTCGCCTGATCTACGGCGTAATCATTCACAATATTCTTTTATGAGCGTAGTGAAAATGCCAATGTTAGTCTAGAGCGTATAGGAGATACCGCCACGTAAAGATGTCTCACGCAATGTGCCACAGCGCATATCCGGGTAGAATGGGTTATAAACCTGAATGGGCGTCGATTATCTCAAACACGACCCCCGGAATACTACTTAGATCTCCTGAGGACTGTGGGCCGTAGCAAACGCTCCGCACATACCTTGTCCCATACACGGGAACCTGCCTACAAATTCCTTCGTCCTATTGGACTGACATATTGTAATGATCCATTAATCTACTTCGCGGCATGGCCTACTGAGGACCCAGGAACTCGTGGAGCACCGGAAGCTGTAAGCGCGGTATTTGGTGCTGAGTCTGTTAACCCCGCTCTACTGATCCCAATCCCACAATAAATGCTAGGCGCCACTGACCATCGCAAGGAATCACCCGAAACCCATGCCGTTAGATGCGTCTCTTCTCTGGCCATCTATAAGCGACAGCCTGCACTTGGCCAAACCATTGACAATCGGCGCGTGTCTCACGTGAGTATGACCAACAGGGGGTCTAAATAAGTCCTGTATCCGATCACTCTCGCATAAATGTGTTTGTATGCCTTGACACCTAAAGATAGTAGCCACGCCTGCCCGGGTTGTAACTAGCGATAATTTGAATAATGGAGTTTTTGTTCCACTAGGAAAACTGGTTGGCCGCACCGAGGGCCCCTACGGTGACAGCATCGCGCTAGGCG'/>

    <sequence taxon='104' value='TTATGAATGAGGTTGGTACTTGAATTACCTATGTTGAGAATACAGGAGCGTTGCCCCGGACATATTACAACCAACTCCAACACGGTTGATTCCGTCGTAGTAACAAGCGTAGATGCGTGATCTTAGGCATACATATTATGCTTAGCGATAATTCAGTTGATAAAATCGATAGATGCCCACCCCACTTATACTTTCGAATACCTGCAAAAAAGCCAGCAGAGTACTGACTAGAGGTGCAGTGGTCTACATCCGCAGTACGACCCCATCCCTTACCTTGGTGGGCGCTCGGCGCCTGGTTGACTTCCTAAAGATAGGCCCCGATGTTGCACTCCTGGGCTTGTCGTTTTAATGAAGATCTCGAGCACGCATGGACGAGCGATCCGTGGCCGCCTACACGCTTGCAGGACAATAGAACAGTTCCCACTGAGCGCATAGCGCAGGACATTGAGATATCTCCTAGCAAATAGCCAGCTGTTTGGTTATAGCATAGTGCGAGCGTCGATCAGTATCTTTGTACGTCGGAATATTTTGTCGTTGCGTACACGGTCATTGTCTGGCATCATATAGATCATTGTTAGCGAATCCAGTAATCCCAGCATACGTTAGACGGCCCTGCATAACGAAGTTTCCCTTTCTTTCTGGGAAACCTCACTGACTTCGTTCGGCTCGCACAACAAAATGGGCGATAGTAGCTGTGCCTAGTGCAGGCCAGATTTGTACATCGTTTGTAGGGACAGGAGACGGGATCGTTCGAGCACATACCGTAAACTCTCTTACATGCATACAAGTGGTCGAAACTTTTCTTCGTTTTAAGGTTTATGTGATGCGCGGATACTCTGCAATTTCTTCTAACGGCGATGGGCGTTTGTTCAGTACTCTAAGTCACATACCCTAACGTATCCGGGGGCTTTATACGATCTACAGGGCATGAAGACGTAATCGGGACAGGAGTAGCAGACCGTCCAAACCCTCGAGACGGCACGTAGGTGCGCCCTGCTAAGACGGCTGGCGGAAAAACTTACGACAATCAAAGAAAATAGGAGTCACGAAAGACATAATGTATCCGGCCTCTTCGTCTTTTAGTCATCATCCAATTGAGTTTAATGGGCCCCTTCCAGAACGTGCAGATTGCAATTCGGTAGTGAGTAACATGGTGATGAGATGAAGCGACAGAATAATATAAAGATACCCTTGGACAGTATCAACACACATTACAGAAGGGTTTCGGTCGCCTGATCTACGGCGTAATCATTCACAATATTCTTTTGTGAGCGTAGTGAGAATGCCAATGTTAGTCTAGAGCGTATAGGAGATACCGCCACGTAAAGATGTCTCACGCAATGTGCCACAGCGCATATCCGGGTAGAATGGGTTATAAACCTGAATGGGCGTCGATTATCTCAAACACGACCCCCGGAATACTACTTAGACCTCCTGAGGACTGTGGGCCGTAGCAAACGCCCCGCACATACCTTGTCCCATACACGGGAACCTGCCTATAAATTCCTTCGTTCTATTGGACTGACATATTGTAATGATCCATTAATCTACTTCGCGGCATGGCCTACTGAGGACCCAGGAACTCGTAGAGCACCGGAAGCTGTAAGCGCGGTATTTGGTGCTGAGTCTGTTAACCCCGCTCTACTGATCCCAATCCCACAATAAATGCTAGGCGCCACTGACCATCGCAAGGAATCACCCGAAACCCATGCCGTTAGATGCGTCTCTTCTCTGGCCATCTATAAGCGACAGCCTGCACTTGGCCAAACCATTGACAATCGGCGCGTGTCTCACGTGAGTATGACCAACAGGGGGTCTAAATAAGTCCTGTATCCGATCACTCTCGCATGAATGTGTTTGTATGCCTTGACACCTAAAGATAGTAGCCACGCCTGCCCGGGTTGTAACTAGCGATAATTTGAATAATGGAGTTTTTGTTCCACTAGGAAAACTGGTTGGCCGCACCGAGGGCCCCTACGGTGACAGCATCGCGCTAGGCG'/>

    <sequence taxon='123' value='TTATGAATGAGGTTGGTACTTGAATTACCTATGATGAGAATACAGGAGCGTTGCCCCGGACATATTACAACCAACTCCAACACGGTTGATTCCGTCGTAGTAACAAGCGGAGATGCGTGATCTTAGGCATACATATTATGCTTAGCGATAATTCAGTTGATAAAATCGATAGATGCCCACCCCACTTATACTTTCGAATACCTGCAAAAAAGCCAGCAGAGTACTGACTAGAGGTGCAGTGGTCTACATCCGCAGTACGACCCCATCCCTTACCTTGGTGGGCGCTCGGCGCCTGGTTGACTTCCTAAAGATAGGCCCCGATGTTGCACTCCTGGGCTTGTCGTTTTAATGAAGATCTCGAGCACGCATGGACGAGCGATCCGTGGCCGCCTACACGCTTGCAGGACAATAGAACAGTTCCCACTGAGCGCATAGCGCAGGACATTGAGATATCTCCTAGCAAATAGCCAGCTGTTTGGTTATAGCGTAGTGCGAGCGTCGATCAGTATCTTTGTACGTCGGAATATTTTGTCGTTGCGTACACGGTCATTGTCTGGCATCATATAGATCATTGTTAGCGAATCCAGTAATCCCAGCATACGTTAGACGGCCCTGCATAACGAAGTTTCCCTTTCTTTCTGGGAAACCTCACTGACTTCGTTCGGCTCGCACAACAAAATGGGCGATAGTAGCTGTGCCTAGTGCAGGCCGGATTTGTACATCGTTTGTAGGGACAGGAGACGGGATCGTTCGAGCACATACCGTAAACTCTCTTACATGCATACAAGTGGTCGAAACTTTTCTTCGTTTTAAGGTTTATGTGATGCGCGGATACTCTGCAATTTCTTCTAACGGCGATGGGCGTTTGTTCAGTACTCTAAGTCACATACCCTAACGTATCCGGGGGCTTTATACGATCTACAGGGCATGAAGACGTAATCGGGACAGGAGTAGCAGACCGTCCAAACCCTCGAGACGGCACGTAGGTGCGCCCTGCTAAGACGGCTGGCGGAAAAACTTACGACAATCAAAGAAAATAGGAGTCACGAAAGACATAATGTATCCGGCCTCTTCGTCTTTTAGTCATCATCCAATTGAGTTTAATGGGCCCCTTCCAGAACGTGCAGATTGCAATTCGGTAGTGAGTAACATGGTGATGAGATGAAGCGACAGAATAATATAAAGATACCCTTGGACAGTATCAACACACATTACAGAAGGGTTTCGGTCGCCTGATCTACGGCGTAATCATTCATAATATTCTTTTGTGAGCGTAGTGAGAATGCCAATGTTAGTCTAGAGCGTATAGGAGATACCGCCACGTAAAGATGTCTCACGCAATGTGCCACAGCGCATATCCGGGTAGAATGGGTTATAAACCTGAATGGGCGTCGATTATCTCAAACACGACCCCCGGAATACTACTTAGACCTCCTGAGGACTGTGGGCCGTAGCAAACGCCCCGCACATACCTTGTCCCATACACGGGAACCTGCCTATAAATTCCTTCGTTCTATTGGATTGACATATTGTAATGATCCATTAATCTACTTCGCGGCATGGCCTACTGAGGACCCAGGAACTCGTAGAGCACCGGAAGCTGTAAGCGCGGTATTTGGTGCTGAGTCTGCTAACCCCGCTCTACTGATCCCAATCCCACAATAAATGCTAGGCGCCACTGACCATCGCAAGGAATCACCCGAAACCCATGCCGTTAGATGCGTCTCTTCTCTGGCCATCTATAAGCGACAGCCTGCACTTGGCCAAACCATTGACAATCGGCGCGTGTCTCACGTGAGTATGACCAACAGGGGGTCTAAATAAGTCCTGTATCCGATCACTCTCGCATGAATGTGTTTGTATGCCTTGACACCTAAAGATAGTAGCCACGCCTGCCCGGGTTGTAACTAGCGATAATTTGAATAATGGAGTTTTTGTTCCACTGGGAAAACTGGTTGGCCGCACCGAGGGCCCCTACGGTGACAGCATCGCGCTAGGCG'/>

    <sequence taxon='189' value='TTATGAATGAGGTTGGTACTTGAATTACCTATGATGAGAATACAGGAGCGTTGCCCCGGACATATTACAACCAACTCCAACACGGTTGATTCCGTCGTAGTAACAAGCGGAGATGCGTGATCTTAGGCATACATATTATGCTTAGCGATAATTCAGTTGATAAAATCGATAGATGCCCACCCCACTTATACTTTCGAATACCTGCAAAAAAGCCAGCAGAGTACTGACTAGAGGTGCAGTGGTCTACATCCGCAGTACGATCCCATCCCTTACCTTGGTGGGCGCTCGGCGCCTGGTTGACTTCCTAAAGATAGGCCCCGATGTTGCACTCCTGGGCTTGTCGTTTTAATGAAGATCTCGAGCACGCATGGACGAGCGATCCGTGGCCGCCTACACGCTTGCAGGACAATAGAACAGTTCCCACTGAGCGCATAGCGCAGGACATTGAGATATCTCCTAGCAAATAGCCAGCTGTTTGGTTATAGCGTAGTGCGAGCGTCGATCAGTATCTTTGTACGTCGGAATATTTTGTCGTTGCGTACACGGTCATTGTCTGGCATCATATAGATCATTGTTAGCGAATCCAGTAATCCCAGCATACGTTAGACGGCCCTGCATAACGAAGTTTCCCTTTCTTTCTGGGAAACCTCACTGACTTCGTTCGGCTCGCACAACAAAATGGGCGATAGTAGCTGTGCCTAGTGCAGGCCGGATTTGTACATCGTTTGTAGGGACAGGAGACGGGATCGTTCGAGCACATACCGTAAACTCTCTTACATGCATACAAGTGGTCGAAACTTTTCTTCGTTTTAAGGTTTATGTGATGCGCGGATACTCTGCAATTTCTTCTAACGGCGATGGGCGTTTGTTCAGTACTCTAAGTCACATACCCTAACGTATCCGGGGGCTTTATACGATCTACAGGGCATGAAGACGTAATCGGGACAGGAGTAGCAGACCGTCCAAACCCTCGAGACGGCACGTAGGTGCGCCCTGCTAAGACGGCTGGCGGAAAAACTTACGACAATCAAAGAAAATAGGAGTCACGAAAGACATAATGTATCCGGCCTCTTCGTCTTTTAGTCATCATCCAATTGAGTTTAATGGGCCCCTTCCAGAACGTGCAGATTGCAATTCGGTAGTGAGTAACATGGTGATGAGATGAAGCGACAGAATAATATAAAGATACCCTTGGACAGTATCAACACACATTACAGAAGGGTTTCGGTCGCCTGATCTACGGCGTAATCATTCATAATATTCTTTTGTGAGCGTAGTGAGAGTGCCAATGTTAGTCTAGAGCGTATAGGAGATACCGCCACGTAAAGATGTCTCACGCAATGTGCCACAGCGCATATCCGGGTAGAATGGGTTATAAACCTGAATGGGCGTCGATTATCTCAAACACGACCCCCGGAATACTACTTAGACCTCCTGAGGACTGTGGGCCGTAGCAAACGCCCCGCACATACCTTGTCCCATACACGGGAACCTGCCTATAAATTCCTTCGTTCTATTGGATTGACATATTGTAATGATCCATTAATCTACTTCGCGGCATGGCCTACTGAGGACCCAGGAACTCGTAGAGCACCGGAAGCTGTAAGCGCGGTATTTGGTGCTGAGTCTGCTAACCCCGCTCTACTGATCCCAATCCCACAATAAATGCTAGGCGCCACTGACCATCGCAAGGAATCACCCGAAACCCATGCCGTTAGATGCGTCTCTTCTCTGGCCATCTATAAGCGACAGCCTGCACTTGGCCAAACCATTGACAATCGGCGCGTGTCTCACGTGAGTATGACCAACAGGGGGTCTAAATAAGTCCTGTATCCGATCACTCTCGCATGCATGTGTTTGTATGCCTTGACACCTAAAGATAGTAGCCACGCCTGCCCGGGTTGTAACTAGCGATAATTTGAATAATGGAGTTTTTGTTCCACTGGGAAAACTGGTTGGCCGCACCGAGGGCCCCTACGGTGACAGCATCGCGCTAGGCG'/>

    <sequence taxon='105' value='TTATGAATGAGGTTGGTACTTGAATTACCTATGTTGAGAATACAGGAGCGTTGCCCCGGACATATTACAACCAACTCCAACACGGTTGATTCCGTCGTAGTAACAAGCGTAGATGCGTGATCTTAGGCATACATATTATGCTTAGCGATAATTCAGTTGATAAAATCGATCGATGCCCACCCCACTTATACTTTCGAATACCTGCAAAAAAGCCAGCAGAGTACTGACTAGAGGTGCAGTGGTCTACATCCGCAGTACGACCCCATCCCTTACCTTGGTGGGCGCTCGGCGCCTGGTTGACATCCTAAAGATAGGCCCCGATGTTGCACTCCTGGGCTTGTCGTTTTAATGAAGATCTCGAGCACGCATGGACGAGCGATCCGTGGCCGCCTACACGCTTGCAGGACAATAGAACAGTTCCCACTGAGCGCATAGCGCAGGACATTGAGATATCTCCTAGCAAATAGCCAGCTGTTTGGTTATAGCATAGTGCGAGCGTCGATCAGTATCTTTGTACGTCGGAATATTTTGTCGTTGCGTACACGGTCATTGTCTGGCATCATATAGATCATTGTTAGCGAATCCAGTAATCCCAGCATACGTTAGACGGCCCTGCATAACGAAGTTTCCCTTTCTTTCTGGGAAACCTCACTGACTTCGTTCGGCTCGCACAACAAAATGGGCGATAGTAGCTGTGCCTAGTGCAGGCCAGATTTGTACATCGTTTGTAGGGACAGGAGACGGGATCGTTCGAGCACATACCGTAAACTCTCTTACATGCATACAAGTGGTCGAAACTTTTCTTCGTTTTAAGGTTTATGTGATGCGCGGATACTCTGCAATTTCTTCTAACGGCGATGGGCGTTTGTTCAGTACTCTAAGTCACATACCCTAACGTATCCGGGGGCTTTATACGATCTACAGGGCATGAAGACGTAATCGGGACAGGAGTAGCAGACCGTCCAAACCCTCGAGACGGCACGTAGGTGCGCCCTGCTAAGACGGCTGGCGGAAAAACTTACGACAATCAAAGAAAATAGGAGTCACGAAAGACATAATGTATCCGGCCTCTTCGTCTTTTAGTCATCATCCAATTGAGTTTAATGGGCCCCTTCCAGAACGTGCAGATTGCAATTCGGTAGTGAGTAACATGGTGATGAGATGAAGCGACAGAATAATATAAAGATACCCTTGGACAGTATCAACACACATTACAGAAGGGTTTCGGTCGCCTGATCTACGGCGTAATCATTCACAATATTCTTTTGTGAGCGTAGTGAGAATGCCAATGTTAGTCTAGAGCGTATAGGAGATACCGCCACGTAAAGATGTCTCACGCAATGTGCCACAGCGCATATCCGGGTAGAATGGGTTATAAACCTGAATGGGCGTCGATTATCTCAAACACGACCCCCGGAATACTACTTAGATCTCCTGAGGACTGTGGGCCGTAGCAAACGCCCCGCACATACCTTGTCCCATACACGGGAACCTGCCTATAAATTCCTTCGTTCTATTGGACTGACATATTGTAATGATGCATTAATCTACTTCGCGGCATGGCCTACTGAGGACCCAGGAACTCGTAGAGCACCGGAAGCTGTAAGCGCGGTATTTGGTGCTGAGTCTGTTAACCCCGCTCTACTGATCCCAATCCCACAATAAATGCTAGGCGCCACTGACCATCGCAAGGAATCACCCGAAACCCATGCCGTTAGATGCGTCTCTTCTCTGGCCATCTATAAGCGACAGCCTGCACTTGGCCAAACCATTGACAATCGGCGCGTGTCTCACGTGAGTATGACCAACAGGGGGTCTAAATAAGTCCTGTATCCGATCACTCTCGCATAAATGTGTTTGTATGCCTTGACACCTAAAGATAGTAGCCACGCCTGCCCGGGTTGTAACTAGCGATAATTTGAATAATGGAGTTTTTGTTCCACTAGGAAAACTGGTTGGCCGCACCGAGGGCCCCTACGGTGACAGCATCGCGCTAGGCG'/>

    <sequence taxon='127' value='TTATGAATGAGGTTGGTACTTGAATTACCTATGTTGAGAATACAGGAGCGTTGCCCCGGACATATTACAACCAACTCCAACACGGTTGATTCCGTCGTAGTAACAAGCGTAGATGCGTGATCTTAGGCATACATATTATGCTTAGCGATAATTCAGTTGATAAAATCGATCGATGCCCACCCCACTTATACTTTCGAATACCTGCAAAAAAGCCAGCAGAGTACTGACTAGAGGTGCAGTGGTCTACATCCGCAGTACGACCCCATCCCTTACCTTGGTGGGCGCTCGGCGCCTGGTTGACATCCTAAAGATAGGCCCCGATGTTGCACTCCTGGGCTTGTCGTTTTAATGAAGATCTCGAGCACGCATGGACGAGCGATCCGTGGCCGCCTACACGCTTGCAGGACAATAGAACAGTTCCCACTGAGCGCATAGCGCAGGACATTGAGATATCTCCTAGCAAATAGCCAGCTGTTTGGTTATAGCATAGTGCGAGCGTCGATCAGTATCTTTGTACGTTGGAATATTTTGTCGTTGCGTACACGGTCATTGTCTGGCATCATATAGATCATTGTTAGCGAATCCAGTAATCCCAGCATACGTTAGACGGCCCTGCATAACGAAGTTTCCCTTTCTTTCTGGGAAACCTCACTGACTTCGTTCGGCTCGCACAACAAAATGGGCGATAGTAGCTGTGCCTAGTGCAGGCCGGATTTGTACATCGTTTGTAGGGACAGGAGACGGGATCGTTCGAGCACATACCGTAAACTCTCTTACATGCATACAAGTGGTCGAAACTTTTCTTCGTTTTAAGGTTTATGTGATGCGCGGATACTCTGCAATTTCTTCTAACGGCGATGGGCGTTTGTTCAGTACTCTAAGTCACATACCCTAACGTATCCGGGGGCTTTATACGATCTACAGGGCATGAAGACGTAATCGGGACAGGAGTAGCAGACCGTCCAAACCCTCGAGACGGCACGTAGGTGCGCCCTGCTAAGACGGCTGGCGGAAAAACTTACGACAATCAAAGAAAATAGGAGTCACGAAAGACATAATGTATCCGGCCTCTTCGTCTTTTAGTCATCATCCAATTGAGTTTAATGGGCCCCTTCCAGAACGTGCAGATTGCAATTCGGTAGTGAGTAACATGGTGATGAGATGAAGCGACAGAATAATATAAAGATACCCTTGGACAGTATCAACACACATTACAGAAGGGTTTCGGTCGCCTGATCTACGGCGTAATCATTCACAATATTCTTTTGTGAGCGTAGTGAGAATGCCAATGTTAGTCTAGAGCGTATAGGAGATACCGCCACGTAAAGATGTCTCACGCAATGTGCCACAGCGCATATCCGGGTAGAATGGGTTATAAACCTGAATGGGCGTCGATTATCTCAAACACGACCCCCGGAATACTACTTAGATCTCCTGAGGACTGTGGGCCGTAGCAAACGCCCCGCACATACCTTGTCCCATACACGGGAACCTGCCTATAAATTCCTTCGTTCTATTGGACTGACATATTGTAATGATGCATTAATCTACTTCGCGGCATGGCCTACTGAGGACCCAGGAACTCGTAGAGCACCGGAAGCTGTAAGCGCGGTATTTGGTGCTGAGTCTGTTAACCCCGCTCTACTGATCCCAATCCCACAATAAATGCTAGGCGCCACTGACCATCGCAAGGAATCACCCGAAACCCATGCCGTTAGATGCGTCTCTTCTCTGGCCATCTATAAGCGACAGCCTGCACTTGGCCAAACCATTGACAATCGGCGCGTGTCTCACGTGAGTATGACCAACAGGGGGTCTAAATAAGTCCTGTATCCGATCACTCTCGCATAAATGTGTTTGTATGCCTTGACACCTAAAGATAGTAGCCACGCCTGCCCGGGTTGTAACTAGCGATAATTTGAATAATGGAGTTTTTGTTCCACTAGGAAAACTGGTTGGCCGCACCGAGGGCCCCTACGGTGACAGCATCGCGCTAGGCG'/>

    <sequence taxon='20' value='TTGTGAATGAGGTTGGTACTTGAATTACCTATGTTGGGAATACAGGAGCGTTGCCCCGGACATATTACAACCAACTCCAACACGGTTGGTTCCGTCGTAGTAACAAGCGTAGATGCGTGATCTTAGGCATACATATTATGCTTAGCGATAATTCAGTTGATAAAATCGATAGATGCCCACCCCACTTATACTTTCGAATACCTGCAAAAAAGTCAGCAGAGTACTGACTAGAGGTGCAGTGGTCTATATCCGCAGTACGACCCCATCCCTTACCTTGGTGGGCGATCGGCGCCTGGTTGACATCCTAAAGATAGGCCCCGATGTTGCACTCCTGGGCTTGTCGTTTTAATGAAGATCTCGAGCACGCATGGACGAGCGATCCGTGGCCGCCTACTTGCTTGCAGGACAATAGAACAGTTCCCACTGAGCGCATAGCGCAGGACATTGGGATATCTCCTAGCAAATAGCCAGCTGTTTGGTTATAACATAGTGCGAGCGTCGGTCAGTATCTTTGTACGTCGGAATATTTTGTCGTTACGTACACGGTCATTGTCTGGCATCATGTAGATCATTGTTAGCGAATCCAGTGATCCCAGCATATGTTAGACGGCCCTGCATAACGAAGTTTTCCTTTCTTCCTGGGAAACCTCACTGACTTTGTTCGGCTCGCACAACAAAATGGGCGATAGTAGCTGTGCCTAGTGCAGGCCAGATTTGTACATCGTTTGTAGGGACAGGAGACGGGATCGTTCGAGCACATACCGTAAACTCTCTTACATGCATACAAGTGGTCGAAACTTTTCTTCGTTTTAAGGTTTATGTGATGCGCGGATACTCTGCAATTTCTTCTAACGGCGATGGGCGTTTGTTCAGTACTCTAAGTCACATACCCTAACGTATCCGGGGGCTTTATACGATCTACAGGGCATGAAGACGTAATGGGGACAGGAGTAGCAGACCGTCCAAACCCTCGAGACGGCACGTAGGTGCGCCCTGCTAAGACGGCTGGCGGAAAAACTTAAGACAATCAAAGAAAATAGGAGTCACGAAAGACATAATGTATCCGGCCTCTTCGTCCTTTAGTCATCATCCAATCGAGTTTAATGGGCCCCTTCCAGAACGTGCAGATTGCAATTCGGTAGTGAGTAACATGGTGATGAGATGAAGCGACAGAATAATATAAAGATACCCTTGGACAGTATCAACACACATTACAGAAGGGTTTCGGTCGCCTGATCTACGGCGTTCTCATTCACAATATTCTTTTATGAGCGTAGTGAAAATGCCAATGTTAGTCTAGAGCGTATAGGAGATACCGCCACGTAAAGATGTCTCACGCAATGTGCCACAGCGCATATCCGGGTAGAATGGGTTACAAACCTGAATGGGCGTCGATTATCTCAAACACGACCCCCGGAATACTACTTAGATCTCCTGAGGACTGTGGGCCGTAGCAAACGCTCCGCACATACCTTGTCCCATACACGGGAACCTGCCTACAAATTCCTTCGTCCTATTGGACTGACATATTGCAATGATCCATTAATCTACTTCGCGGCATGGCCTACTGAGGACCCAGGAACTCGTAGAGCACCGGAAGCTGTAAGCGCGGTATTTGGTGCTGAGTCTGTTAACCCCGCTCTACTGATCCCAATCCCACAATAAATGCTAGGCGCCACTGACCATCGCAAGGAATCACCCGAAATCCATGCCGTTAGATGCGTCTCTTCTCTGGCCATCTATAAGCGACAGCCTGCACTTGGCCAAACCATTGACAATCGGCGCGTGTCTCACGTGAGTATGACCAACAGGGGGTCTAAGTAAGTCCTGGATCCGATCACTCTCGCATAAATGTGTTTGTATGCCTTGACACCTAAAGATAGTAGCCACGCCTGCCCAGGTTGTAACTAGCGATAATTTGAATAATGGAATTTTTGTTCCACTAGGAGAACTGGTTGGCCGCACCGAGGGCCCCTACGGTGACAGCATCGCGCTTGGCG'/>

    <sequence taxon='175' value='TTGTGAATGAGGTTGGTACTTTAATTACCTATGTTGGGAATACAGGAGCGTTGCCCCGGACATATTACAACCAACTCCAACACGGTTGGTTCCGTCGTAGTAACAAGCGTAGATGCGTGATCTTAGGCATACATATTATGCTTAGCGATAATTCAGTTGATAAAATCGATAGATGCCCACCCGACTTATACTTTCGAATACCTGCAAAAAAGTCAGCAGAGTACTGCCTAGAGGTGCAGTGGTGTATATCCGCTGTACGACCCCATCCCTTACCTTGGTGGGCGATCGGCGCCTGGTTGACATCCTAAAGATAGGCCCCGATGTTGCACTCCTGGGCTTGTCGTTTTAATGAAGATCTCGAGCACGCATGGACGAGCGATCCGTGGCCGCCTACTTGCTTGCAGGACAATAGAACAGTTCCCACTGAGCCCATAGCGCAGGACATTGGGATATCTCCTAGCAAATAGCCAGCTGTTTGGTTATAACATAGTGCGAGCGTCGGTCAGTATCTCTGTACGTCGGAATATTTTGTCGTTACGTACACGGTCATTGTCTGGCATCATGTAGATCCTTGTTAGCGAATCCAGTGATCCCAGCATATGTTAGACGGCCCTGCATAACGAAGTTTTCCTTTCTTCCTGGGAAACCTCACTGACTTTGTTCGGCTCGCACAACAAAATGGGCGATAGTAGCTGTGCCTAGTGCAGGCCAGATTTGTACATCGTTTGTAGGGACAGGAGACGGGATCGTTCGAGCACATACCGTAAACTCTCTTACATGCATACAAGTGGTCGAAACTTTTCTTCGTTTTAAGGTTTATGTGATGCGCGGATACTCTGCAATTTCTTCTAACGGCGATGGGCGTTTGTTCAGTACTCTAAGTCACATACCCTAACGTATCCGGGGGCTTTATACGATCTACAGGGCATGAAGACGTAATGGGGACAGGAGTAGCAGACCGTCCAAACCCTCGAGACGGCACGTAGGTGCGCCTTGCTAAGACGGCTGGCGGAAAAACTTAAGACAATCAAAGAAAATAGGAGTCACGAAAGACATAATGTATCCGGCCTCTTCGTCCTTTAGTCATCATCCAATCGAGTTTAATGGGCCCCTTCCAGAACGTGCAGATTGCAATTCGGTAGTGAGTAACATGGTGATGAGATGAAGCGCCAGAATAATATAAAGATACCCTTGGCCAGTATCAACACACATTACAGAAGGGTTTCGGTCGCCTGATCTACGGCGTTCTCATTCACAATATTCTTTTATGAGCGTAGTGAAAATGCCAATGTTAGTCTAGAGCGTATAGGAGATACCGCCACGCAAAGATGTCTCACGCAATGTGCCACAGCGCATATCCGGGTAGAATGGGTTACAAACCTGAATGGGCGTCGATTATCTCAAACCCGACCCCCGGAATACTACTTAGATCTCCTGAGGACTGTGGGCCGTAGCAAACGCTCCGCACATACCTTGTCCCATACACGGGAACCTGCCTACAAATTCCTTCGTCCTATTGGACTGACATATTGCAATGATCCATTAATATACTTCGCGGCATGGCCTACTGAGGACCCAGGAACTCGTAGAGCACCGGAAGCTGTAAGCGCGGTATTCGGTGCTGAGTCTGTTAACCCCGCTCTACTGATCCCAATCCCATAATAAATGCTAGGCGCCACTGACCATCGCAAGGAATCACCCGAAATCCATGCCGTTAGATACGTCTCTTCTCTGGCCATCTATAAGCGACAGCCTGCACTTGGCCAAACCATTGACAATCGGCGCGTGTCTCACGTGAGTATGACCAACAGGGGGTCTAAGTAAGTCCTGGATCCGATCACTCTCGCATAAATGTGTTTGTATGCCTTGACACCTAAAGATAGTAGCCACGCCTGCCCAGGTTGTAACTAGCGATAATTTGAATAATGGAATTTTTGTTCCACTAGGAGAACTGGTTGGCCGCACCGAGGGCCCCTACGGTGACAGCATCGCGCTTGGCG'/>

    <sequence taxon='176' value='TTGTGAATGAGGTTGGTACTTTAATTACCTATGTTGGGAATACAGGAGCGTTGCCCCGGACATATTACAACCAACTCCAACACGGTTGGTTCCGTCGTAGTAACAAGCGTAGATGCGTGATCTTAGGCATACATATTATGCTTAGCGATAATTCAGTTGATAAAATCGATAGATGCCCACCCGACCTATACTTTCGAATACCTGCAAAAAAGTCAGCAGAGTACTGCCTAGAGGTGCAGTGGTGTATATCCGCTGTACGACCCCATCCCTTACCTTGGTGGGCGATCGGCGCCTGGTTGACATCCTAAAGATAGGCCCCGATGTTGCACTCCTGGGCTTGTCGTTTTAATGAAGATCTCGAGCACGCATGGACGAGCGATCCGTGGCTGCCTACTTGCTTGCAGGACAATAGAACAGTTCCCACTGAGCCCATAGCGCAGGACATTGGGATATCTCCTAGCAAATAGCCAGCTGTTTGGTTATAACATAGTGCGAGCGTCGGTCAGTATCTCTGTACGTCGGAATATTTTGTCGTTACGTACACGGTCATTGTCTGGCATCATGTAGATCATTGTTAGCGAATCCAGTGATCCCAGCATATGTTAGACGGCCCTGCATAACGAAGTTTTCCTTTCTTCCTGGGAAACCTCACTGACTTTGTTCGGCTTGCACAACAAAATGGGCGATAGTAGCTGTGCCTAGTGCAGGCCAGATTTGTACATCGTTTGTAGGGACAGGAGACGGGATCGTTCGAGCACATACCGTAAACTCTCTTACATGCATACAAGTGGTCGAAACTTTTCTTCGTTTTAAGGTTTATGTGATGCGCGGATACTCTGCAATTTCTTCTAACGGCGATGGGCGTTTGTTCAGTACTCTAAGTCACATACCCTAACGTATCCGGGGGCTTTATACGATCTACAGGGCATGAAGACGTAATGGGGACAGGAGTAGCAGACCGTCCAAACCCTCGAGACGGCACGTAGGTGCGCCTTGCTAAGACGGCTGGCGGAAAAACTTAAGACAATCAAAGAAAATAGGAGTCACGAAAGACATAATGTATCCGGCCTCTTCGTCCTTTAGTCATCATCCAATCGAGTTTAATGGGCCCCTTCCAGAACGTGCAGATTGCAATTCGGTAGTGAGTAACATGGTGATGAGATGAAGCGCCAGAATAATATAAAGATACCCTTGGACAGTATCAACACACATTACAGAAGGGTTTCGGTCGCCTGATCTACGGCGTTCTCATTCACAATATTCTTTTATGAGCGTAGTGAAAATGCCAATGTTAGTCTAGAGCGTATAGGAGATACCGCCACGTAAAGATGTCTCACGCAATGTGCCACAGCGCATATCCGGGTAGAATGGGTTACAAACCTGAATGGGCGTCGATTATCTCAAACCCGACCCCCGGAATACTACTTAGATCTCCTGAGGACTGTGGGCCGTAGCAAACGCTCCGCACATACCTTGTCCCATACACGGGAACCTGCCTACAAATTCCTTCGTCCTATTGGACTGGCATATTGCAATGATCCATTAATATACTTCGCGGCATGGCCTACTGAGGACCCAGGAACTCGTAGAGCACCGGAAGCTGTAAGCGCGGTATTCGGTGCTGAGTCTGTTAACCCCGCTCTACTGATCCCAATCCCATAATAAATGCTAGGCGCCACTGACCATCGCAAGGAATCACCCGAAATCCATGCCGTTAGATACGTCTCTTCTCTGGCCATCTATAAGCGACAGCCTGCACTTGGCCAAACCATTGACAATCGGCGCGTGTCTCACGTGAGTATGACCAACAGGGGGTCTAAGTAAGTCCTGGATCCGATCACTCTCGCATAAATGTGTTTGTATGCCTTGACACCTAAAGATAGTAGCCACGCCTGCCCAGGTTGTAACTAGCGATAATTTGAATAATGGAATTTTTGTTCCACTAGGAGAACTGGTTGGCCGCACCGAGGGCCCCTACGGTGACAGCATCGCGCTTGGCG'/>

    <sequence taxon='43' value='TTGTGAATGAGGTCGGTACTTGAATTACCTATGTTGAGAATACAGGAGCGTTGCCCCGGACATATTACAACCAACTCCAACACGGTTGGTTCCGTCGTAGTAACAAGCGTAGATGCGTGATCTTAGGCATACATATTATGCTTAGCGATAATTCAGTTGATGAAATCGACAGATGCCCACTCCACTTATACTTTCGAATACCTGCAAAAAAGTCAGAAGAGTACTGACTAGAGGTGCAGTGGTCTATATCCACAGTACGACTCCATACCTTACCTTGGTGGGCGCTCGGCGCCTGGTTGACATCCTAAAGATAGGCCCCGATGTTGCACTCCTGGGCTTGTCGTTTTAATGAAGATCTCGAGCACGCATGGACGAGCGATCCGTGGCCGCCTGCTTGCTTGCAGGACGATAGAACAGTTCCCACTGAGCGTATAACGCAGGACATTGAGATATCTCCTAGCAAATAGCCAGCTGTTTGGTTATAACATAGTGCGAGCGTCGATCAGTATCTTTGTACGTCGGAATATTTTGTCGTTACGTACACGGTCATTGTCTGGCATCATATAGATCATTGTTAGCGAATCCAGTGATCCCAGCATATGTTAGACGGCCCTGCATAACGAAGTTTTCCTTTCTTCCTGGGAAACCTCACTGACTTCGTTCGGCTCGCACAACAAAATGGGCGATACTAGCTGTGCCTAGTGCAGGCCAGATTTGTACATCGTTTGTAGGGACAGGAGACGGGACCGTTCGAGCACACACCGTAAACTCTCTTACATGCATACTAGTGGTCGAAACTTTTCTTCGTTTTAAGGTTTATGTGATGCGCGGATACTCTGCCATTTCTTCTAACGGCGATGGGCGTTTGTTCAGTGCTCTAAGTCACATACCCTAACGTATCCGGGGGCTTTATACGATCTACAGGGCACGAAGACGTAATGGGGACAGGAGTAGCAGACCGTCCAAACCCCCGAGACGGCACGTAGGTGCGCCCTGCTAAGACGGCTGGCGGAAAAACTTCCGACAATCAAAGAAAATAGGAGTCACGAAAGACATAATGTATCCGGCCTCTTCGTCTTTTAGTCATCATCCAATTGAGTTTAATGGGTCCCTTCCAGAACGTGCAGATTGCAATTCGGTAGTGAGTAACATGGTGGAGAGATGAAGCGACAGAATAATATAAAGATACCCTTGGACAGTATCAACACACATTACAGAAGGGTTTCGGTCGCCTGATCTACGGCGTACTCATTCACAATATTCTTTTATGAGCGTAGTAAAAATGCCAATGTTAGTCTAGAGCGTATAGGAGACACCGCTACGTAAAGATGTCTCACGCAATGTGCCACAGCGCATATCCGGGTAGAATGGGTTATAAACCTGAATGGGCGTCGATTATCTCAAACACGAACCCCGGAATACTACTTAGATCTCCTGAGGACTGTGGGCCGTCGCAAACGCTCCGCACATACCTTGTCCCATACACGGGAACCTGCCTACAAATTCCTTCGTCCTATTGGACTGACATATTGTAATGATCCATTAATCTACTTCGCGGCATGGCCTACTGAGGACCCAGGAACTCGTAGAGCACCGGAAGCTGTAAGCGCGGTATTTGGTGCTGAGTCTGTTAACCCCGCTCTACTGACCCCAATCCCACAATAAATGCTAGGCGCCAATGACCATCGCAAGGAATCACCCGAAACCCATGCCATTAGATGCGTCTCTCCTCTGGCCATCTATAAGCGACAGCCTGCGCTTGACCAAACCATTGACAATCGGCGCGTGTCTCACGTGAGTATGACCAACAGGGGGTCTAAATAAGTCCTGTATCCGATCACTCTCGCATAACTGTGTTTGTATGCCTTGACACCTAAAGATAGTAGCCACGCCTGCCCAGGTTGTAACTAGCGATAATTTGAATAATGGAGTTTTTGCTCCACCAGGAGAACTGGTTGGCCGCACCGAGGGCGCCTACGGTGACAGCTTCGCGTTAGGCG'/>

    <sequence taxon='56' value='TTGTGAATGAGGTTGGTACTTGAATTACCTATGTTGAGAATACAGGAGCGTTGCCCCGGACATATTACAACCAACTCCAACACGGTTGGTTCCGTCGTAGTAACAAGCGTAGATGCGTGATCTTAGGCATACGTATTATGCTTAGCGATAATTCAGTTGATGAAATCGACAGATGCCCACTCCACTTATACTTTCGAATACCTGCAAAAAAGTCAGCAGAGTACTGACTAGAGGTGCAGTGGTCTATATCCACAGTACGACTCCATACCTTACCTTGGTGGGCGCTCGGCGCCTGGTTGACATCCTAAAGATAGGCCCCGATGTTGCACTCCTGGGCTTGTCGTTTTAACGAAGATCTCGAGCACGCATGGACGAGCGATCCGTGGCCGCCTGCTTGCTTGCAGGACGATAGAACAGTTCCCACTGAGCGTATAACGCAGGACATTGAGATATCTCCTAGCAAATAGCCAGCTGTTTGGTTATAACATAGTGCGAGCGTCGATCAGTATCTTTGTACGTCGGAATATTTTGTCGTTACGTACACGGTCATTGTCTGGCATCATATAGATCATTGTTAGCGAATCCAGTGATCCCAGCATATGTTAGACGGCCCTGCATAACGAAGTTTTCCTTTCTTCCTGGGAAACCTCACTGACTTCGTTCGGCTCGCACAACAAAATGGGCGATACTAGCTGTGCCTAGTGCAGGCCAGATTTGTACATCGTTTGTAGGGACAGGAGACGGGACCGTTCGAGCACATACCGTAAACTCTCTTACATGCATACTAGTGGTCGAAACTTTTCTTCGTTTTAAGGTTTATGTGATGCGCGGATACTCTGCCATTTCTTCTAACGGCGATGGGCGTTTGTTCAGTGCTCTAAGTCACATACCCTAACGTATCCGGGGGCTTTATACGATCTACAGGGCACGAAGACGTAATGGGGACAGGAGTAGCAGACCGTCCAAACCCCCGAGACGGCACGTAGGTGCGCCCTGCTAAGACGGCTGGCGGAAAAACTTCCGACAATCAAAGAAAATAGGAGTCACGAAAGACATAATGTATCCGGCCTCTTCGTCTTTTAGTCATCATCCAATTGAGTTTAATGGGTCCCTTCCAGAACGTGCAGATTGCAATTCGGTAGTGAGTAAAATGGTGGAGAGATGAAGCGACAGAATAATATAAAGATACCCTTGGACAGTATCAACACACATTACAGAAGGGTTTCGGTCGCCTGATCTACGGCGTACTCATTCACAATATTCTTTTATGAGCGTAGTAAAAATGCCAATGTTAGTCTAGAGCGTATAGGAGACACCGCTACGTAAAGATGTCTCACGCAATGTGCCACAGCGCATATCCGGGTAGAATGGGTTATAAACCTGAATGGGCGTCGATTATCTCAAACACGACCCCCGGAATACTACTTAGATCTCCTGAGGACTGTGGGCCGTAGCAAACGCTCCGCACATACCTTGTCCCATACACGGGAACCTGCCTACAAATTCCTTCGTCCTATTGGACTGACATATTGTAATGATCCATTAATCTACTTCGCGGCATGGCCTACTGAGGACCCAGGAACTCGTAGAGCACCGGAAGCTGTAAGCGCGGTATTTGGTGCTGAGTCTGTTAACCCCGCTCTACTGATCCCAATCCCACAATAAATGCTAGGCGCCACTGACCATCGCAAGGAATCACCCGAAACCCATGCCATTAGATGCGTCTCTCCTCTGGCCATCTATAAGCGACAGCCTGCGCTTGACCAAACCATTGACAATCGGCGCGTGTCTCACGTGAGTATGACCGACAGGGGGTCTAAATAAGTCCTGTATCCGATCACTCTCGCATAACTGTGTTTGTATGCCTTGACACCTAAAGATAGTAGCCACGCCTGCCCAGGTTGTAACTAGCGATAATTTGAATAATGGAGTTTTTGCTTCACCAGGAGAACCGGTTGGCCGCACCGAGGGCCCCTACGGTGACAGCTTCGCGTTAGGCG'/>

    <sequence taxon='68' value='TTGTGAATGAGGTTGGTACTTGAATTACCTATGTTGAGAATACAGGAGCGTTGCCCCGGACATATTACAACCAACTCCACCACGGTTGGTTCCGCTGTAGTAACAAGCGTAGATGCGTGATCTTAGGCATACATATTATGCTTAGCGATAATTCAGTTGATGAAATCGACAGATGCCCACCCCACTTATACTTTCGAATACCTGCAAAAAAGTCAGCAGAGTACTGACTAGAGGTGCAGTGGTCTATATCCACAGTACGACTCCATACCTTACCTTGGTGGGCGCTCGGCGCCTGGTTGACATCCTAAAGATAGGCCCCGATGTTGCATTCCTGGGCTTGTCGTTTTAATGAAGATCTCGAGCACGCATGGACGAGCGATCCGTGGCCGCCTGCTTGCTTGCAGGACGATAGAACAGTTCCCACTGAGCGCATAACGCAGGACATTGAGATATCTCCTAGCAAATAGCCAGCTGTTTGGTTATAACATAGTGCGAGCGTCGATCAGTATCTTTGTACGTCGGAATATTTTGTTGTTACGTACACGGTCATTGGCTGGCATCATATAGACCATTGTTAGCGAATCCAGTGATCCCAGCATATGTTAGACGGCCCTGCATAACGAAGTTTTCCTTTCTTCCTGGGAAACCTCACTGACTTCGTTCGGCTCGCACAACAAAATGGGCGATACTAGCTGTGCCTAGTGCAGGCCAGATTTGTACATCGTTTGTAGGGACAGGAGACGGGACCGTTCGAGCACATACCGTAAACTCTCTTACATGCATACTAGTGGTCAAAACTTTTCTTCGTTTTAAGGTTTATGTGATGCGCGGATACTCTGCAATTTCTTCTACCGGCGATGGGCGTTTGTTCAGTGCTCTAAGTCACATACCCTAACGTATCCGGGGGCTTTATACGATCTACAGGGCATGAAGACGTAATGGGGACAAGAGTGGAAGACCGTCCAAACCCCCGAGACGGCACGTAGGTGCGCCCGGCTAAGACGGCTGGCGGAAAAACTTACGACAATCAAAGAAAATAGGAGTCACGAAAGACATAATGTATCCGGCCTCTTCGTCTTTTAGTCATCATCCAATTGAGTTTAATAGGTCCCTTCCAGAACGTGCAAATTGCAATTCGGTAGTGAGTAACATGGTGAAGAGATGAAGCGACAGAATAATATAAAGATACCCTTGGACAGTATCAACACACATTACAGAAGGGTTTCGGTCGCCTGGTCTACGGCGTACTCATTCACAATATTCTTTTATGAGCGTAGTGAAAACGCCAATGTTAGTCTAGAGCGTATAGGAGACACCGCCACGTAAAGATGTCTCACGCAATGTGCCACAGCGCATATCCGGGTAGAATGGGTTATAAACCTGAATGGGCGTCGATTATCTCAAACACGACCCCCGGAATACTACTTAGATCTCCTGAGGACTGTGGGCCGTAGCAAGCGCTCCGCACATACCTTGTCCCATATACGGGAACCTGCCTACAAATTCCTTCGTCCTATTAGACTGACATATTGTAATGATCCATTAATCTACTTCGCGGCATGGCCTACTGAGGACCCAGGAACTCGTAGAGCCCCGGAAGCTGTAAGCGCGGTATTTGGTGCTGAGTCTGTTAACCCCGCTCTACTGATCCCAATCCCACAATAAATGCTAGGCGCCACTGACCATCGCAAGGAATCACCCGAAACCCATGCCATTAGATGCGTCTCTTCTCTGGCCATCTATAAGCGACAGCCTGCGCTTGACCAAACCATTGACAATCGGCGCGTGTCTCACGTGAGTATGACCAACAGGGGGTCTAAATAAGTCCTGTATCCGATCACTCTCGCATAAATGTGTTTGTATGCCTTGACACCTAAAGATAGTAGCCACGCCTGCCCAGGTTGTAACTAGCGATAATTTGAATAATGGCGTTTTTGTTCCACCAGGAGAACTGGTTGGCCGCACCGAGGGCCCCTACGGTGACAGCATCGCGTTAGGCG'/>

    <sequence taxon='192' value='TTGTGAATGAGGTTGGTACTTGAATTACCTATGTTGAGAATACAGGAGCGTTGCCCCGGATATATTACAACCAACTCCACCACGGTTGGTCCCGCCGTAGTAACAAGCGTAGATGCGTGATCTTAGGCATACATATTATGCTTAGCGATAATTCAGTTGATGAAATCGACAGATGCCCACCCCACTTATACTTTCGAATGCCTGCAAAAAAGTCAGCAGAGTACTGACTAGAGGTGCAGTGGTCTATATCCACAGTAAGACTCCATACCTTACCTTGGTGGGCGCTCGGCGCCTGGTTGACATCCTAAAGATAGGCCCCGATGTTGCATTCCTGGGCTTGTCGTTTTAATGAAGATCTCGAGCACGCATGGACGAGCGATCCGTGGCCGCCTGCTTGCTTGCAGGACGATAGAACAGTTCCCACTGAGCGCATAACGCAGGACATCGAGATATCTCCTAGCAAATAGCCAGCTGTTTGGTTATAACATAGTGCGAGCGTCGATCAGTATCTTTGTACGTCGAAATATTTTATTGTTACGTACACGGTCATTGGCTGGCATCATATAGACCATTGTTAGCGAATCCAGTGATCCCAGCATATGTTAGACGGCCCTGCATAACGAAGTTTTCCTTTCTTCCTGGGAAGCCTCACTGACTTCGTTCGGCTCGCACAACAAAATGGGCGATACTAGCTGTGCCTAGTGCAGGCCAGATTTGTACATCGTTTGTAGGGACAGGAGACGGGACCGTTCGAGCACATACCGTAAACTCTCTTACATGCATACTAGTGGTCAAAACTTTTCTTCGTTTTAAGGTTTATGTGATGCGCGGATACTCTGCAATTTATTCTAACGGCGATGGGCGTTTGTTCAGTGCTCTAAGTCACATACCCTAACGTATCCGGGGGCTTTATACGATCTATAGGGCATGAAGACGTAATGGGGACAAGAGTAGAAGACCGTCCAAACCCCCGAGACGGCACGTAGGTGCGCCCGGCTAAGACAGCTGGCGGAAAAACTTACGACAATCAAAGAAAATAGGAGTCACGAAAGACATAATGTATCCGGCCTCTTCGTCTTTTAGTCATCATCCAATTGAGTTTAATAGGTCCTTTCCAGAACGTGCAAATTGCAATTCGGTAGTGAGTAACATGGTGAAGAGATGAAGCGACAGAATAATATAAAGATACCCTTGGACAGTATCAACACACATTACAGAAGGGTTTCGGTCGCCTGGTCTACGGCGTACTCATTCACAATATTCTTTTATGAGCGTAGCGAAAACGCCAATGTTAGTCTAGAGCGTATAGGAGACACCGCCACGTAAAGATGTCTCACGCAATGTGCCACAGCGCATATCCGGGTAGAATGGGTTATAAACCTGAATGGGCGTCGATTATCTCAAACACGACCCCCAGAATACTACTTAGATCTCCTGAGGACTGTGGGCCGTAGCAAGCGCTCCGCACATACCTTGTCCCATATACGGGAACCTGCCTACAAATTCCTTCGTCCTATTAGACTGACATATTGTAATGATCCATTAATCTACTTCGCGGCATGGCCTACTGAGGACCCAGGAACTCGTAGAGCACCGGAAGCTGTAAGCGCGGTATTTGGTGCTGAGTCTGTTAACCCCGCTGTACTGATCCCAATCCCACAATAAATGCTAGGCGTCACTGACCATCGCAAGGAATCACCCGAAACCCATGCCATTAGATGCGTCTCTTCTCTGGCCATCTATAAGCGACAGCCTGCGCTTGACCAAACCATTGACAATCGGCGCGTGTCTCAAGTGAGTATGACCAACAGGGGGTCTAAATAAGTCCTGTATCCGATCACTCTCGCATAAATGTGTTTGTATGCCTTGACACCTAGAGATAGTAGCCACGCCTGCCCAGGTTGTGACTAGCGATAATTTGAATAATGGCGTTTTTGTTCCACCAGGAGAACTGGTTGGCCGCACCGAGGGCCCCTACGGTGACAGCATCGCGTTAGGCG'/>

    <sequence taxon='10' value='TTGTGAATGAGGTTGGTACTTGAATTACCTATGTTGAGAATACAGGAGCGTTGCCCCGGACATATTACAACCAACTCCAACACGGTTGGTTCCGTCGTAGTAACAAGCGTAGATGCGTGATCTTAGGCATACATATTATGCTTAGCGATAATTCAGTTGATGAAATCGACAGATGCCCACCCCACTTATACTTTTGAATACCCGCAAAAAAGTCAGCAGAGTACTGACTAGAGGTGCAGTGGTCTATATCCGCAGTACGACTCCATCCCTTACCTTGGTGGGCGCTCGGCGCCTGGTTGACATCCTAAAGATAGGCCCCGATGTTGCACTCCTGGGCTTGTCGTTTTAATGAAGATCTCGAGCACGCATGGACGAGCGATCCGTGGCCGCCTGCTTGCTTGCAGGACGATAGAACAGTTCCCACTGAGCGCATAACGCAGGACATTGAGATATCTCCTAGCAAATAGCCAGCTATTTGGTTATAACATAGTGCGAGCGTCGATCAGTATCTTTGTACGTCGGAATATTTTGTCGTTACGTACACGGTCATTGTCTGGCATCATATAGATCATTGTTAGCGAATCCAGTGATCCCAGCATATGTTAGACGGCCCTGCATAACGAAGTTTTCCTTTCTTCCTGGGAAACCTCACTGACTTCGTTCGGCTCGCACAACAAAATGGGCGATACTAGCTGCGCCTAGTGCAGGCCAGATTTGTACATCGTTTGTAGGGACAGGAGACGGGACCGTTCGAGCACATACCGTAAACTCTCTTACATGCATACAAGTGGTCGAAACTTTTCTTCGTTTTAAGGTTTATGTGATGCGCGGATACTCTGCAATTTCTTCTAACGGCGATGGGCGTTTGTTCAGTACTCTAAGTCACATACCCTAACGTATCCGGGGGCTTTATACGATCTACAGGGCATGAAGACGTAATGGGGACAGGAGTAGCAGACCGTCCAAACCCCCGAGACGGCACGTAGGTGCGCCCTGCTAAGACGGCTGGCGGAAAAACTTACGACAATCAAAGAAAATAGGAGTCACGCAAGACATAATGTATCCGGCCTCTTCGTCTTTTAGTCATCATCCAATTGAGTTTAATGGGTCCCTTCCAGAACGTGCAGATTGCAATTCGGTAGTGAGTAACATGGTGAAGAGATGAAGCGACAGAATAATATAAAGATACCCTTGGACAGTATCAACACACATTACAGAAGGGTTTCGGTCGCCTGATCTACGGCGTACTCATTCACAATATTCTTTTATGAGCGTAGTGAAAATGCCAATGTTAGTCTAGAGCGTATAGGAGACACCGCCACGTAAAGATGTCTCACGCAATGTGCCACAGCGCATATCCGGGTAGAATGAGTTATAGACCTGAATGAGCGTCGATTATCTCAAACACGACCCCCGGAATACTACTTAGATCTCCTGAGGACTGTGGGCCGTAGCAAACGCTCCGCACATACCTTGTCCCATACACGGGAACCTGCCTACAAATTCCTTCGTCCTATTGGACTGACATATTGTAATGATCCATTAATCTACTTCGCGGCATGGCCTACTGAGGACCCAGGAACTCATAGAGCACCGGAAGCTGTAAGCGCGGTATTTGGTGCTGAGTCTGTTAACCCCGCTCTACTGATCCCAATCCCACAATAAATGCTAGGCGCCACTGACCATCGCAAGGAATCGCCCGAAACCCATGCCATTAGATGCGTCTCTTCTCTGGCCATCTATAAGCGGCAGCCTGCACTTGACCAAACCATTGACAATCGGCGCGTGTCTCACGTGAGTATGACCAACAGGGGGTCTAAATAAGTCCTGTATCCGATCACTCTCGCATAAATGTGTTTGTATGCCTTGACACCTAAAGATAGTAGCCACGCCTGCCCAGGTTGTAACTAGCGATAATTTGAGTAATGGAGTTTTTGTTCCACCAGGAGAACTGGTTGGCCGCACCGAGGGCCCCTACGGTGACAGCATCGCATTAGGCG'/>

    <sequence taxon='18' value='TTGTGAATGAGGTTGGTACTTGAATTACCTATGTTGAGAATACAGGAGCGTTGCCCCGGACATATTACAACCAACTCCAACACGGTTGGTTCCGTCGTAGTAACAAGCGTAGATGCGTGATCTTAGGCATACATATTATGCTTAGCGATAATTCAGTTGATGAAATCGACAGATGCCCACCCCACTTATACTTTTGAATACCCGCAAAAGAGTCAGCAGAGTACTGACTAGAGGTGCAGTGGTTTATATCCGCAGTACGACTCCATCCCTTACCTTGGTGGGCGCTCGGCGCCTGGTTGACATCCTAAAGATAGGCCCCGATGTTGCACTCCTGGGCTTGTCGTTTTAATGAAGATCTCGAGCACGCATGGACGAGCGATCCGTGGCCGCCTGCTTGCTTGCAGGACGATAGAACAGTTCCCACTGAGCGCATAACGCAGGACATTGAGATATCTCCTAGCAAATAGCCAGCTATTTGGTTATAACATAGTGCGAGCGTCGATCAGTATCTTTGTACGTCGGAATATTTTGTCGTTACGTACACGGTCATTGTCTGGCATCATATAGATCATTGTTAGCGAATCCAGTGATCCCAGCATATGTTAGACGGCCCTGCATAACGAAGTTTTCCTTTCTTCCTGGGAAACCTCACTGACTTCGTTCGGCTCGCACAACACAATGGGCGATACTAGCTGCGCCTAGTGCAGGCCAGATTTGTACATCGTTTGTAGGGACAGGAGACGGGACCGTTCGAGCACATACCGTAAACTCTCTTGCATGCATACAAGTGGTCGAAACTTTTCTTCGTTTTAAGGTTTATGTGATGCGCGGATACTCTGCAATTTCTCCTAACGGCGATGGGCGTTTGTTCAGTACTCTAAGTCACATACCCTAACGTATCCGGGGGCTTTATACGATCTACAGGGCATGAAGACGTAATGGGGACAGGAGTAGCAGACCGCCCAAACCCCCGAGACGGCACGTAGGTGCGCCCTGCTAAGACGGCTGGCGGAAAAACTTACGACAATCAAAGAAAATAGGAGTCACGCAAGACATAATGTATCCGGCCTCTTCGTCTTTTAGTCATCATCCAATTGAGTTTAATGGGTCCCTTCCAGAACGTGCAGATTGCAATTCGGTAGTGAGTAACATGGTGAAGAGATGAAGCGACAGAATAATATAAAGATACCCTTGGACAGTATCAACACACATTACAGAAGGGTTTCGGTCGCCTGATCTACGGCGTACTCATTCACAATATTCTTTTATGAGCGTAGTGAAAATGCCAATGTTAGTCTAGAGCGTATAGGAGACACCGCCACGTAAAGATGTCTCACGCAATGTGCCACAGCGCATATCCGGGTAGAATGAGTTATAGACCTGAATGAGCGTCGATTATCTCAAACACGACCCCCGGAATACTACTTAGATCTCCTGAGGACTGTGGGCCGTAGCAAACGCTCCGCACATACCTTGTCCCATACACGGGAACCTGCCTACAAATTCCTTCGTCCTATTGGACTGACATATTGTAATGATCCATTAATCTACTTCGCGGCATGGCCTACTGAGGACCCAGGAACTCGTAGAACACCGGAAGCTGTAAGCGCGGTATTTGGTGCTGAGTCTGTTAACCCCGCTCTACTGATCCCAATCCCACAATAAATGCTAGGCGCCACCGACCATCGCAAGGAATCGCCCGAAACCCATGCCATTAGATGCGTCTCTTCTCTGGCCATCTATAAGCGGCAGCCTGCACTTGACCAAACCATTGACAATCGGCGCGTGTCTCACGTGAGTATGACCAACAGGGGGTCTAAATAAGTCCTGTATCCGATCACTCTCGCATAAATGTGTTTGTATGCCTTGACACCTAAAGATAGTAGCCACGCCTGCCCAGGTTGTAACTAGCGATAATTTGAGTAATGGAGTTTTTGTTCCACCAGGAGAACTGGTTGGCCGCACCGAGGGCCCCTACGGTGACAGCATCGCATTAGGCG'/>

    <sequence taxon='71' value='TTGTGAATGAGGTTGGTACTTGAATTACCTATGTTGAGAATACAGGAGCGTTGCCCCGGACATATTACAACCAACTCCAACACGGTTGGTTCCGTCGTAGTAACAAGCGTAGATGCGTGATCTTAGGCATACATATTATGCTTAGCGATAATTCAGTTGATGAAATCGATAGATGCCCACCCCACTTATACTTTTGAATACCCGCAAAAAAGTCAGCAGAGTACTGCCTAGAGGTGCAGTGGTCTATATCCGCAGTACGACTCCATCCCTTACCTTGGTGGGCGCTCGGCGCCTGGTTGACATCCTAAAGATAGGCGCCGATGTTGCACTCCTGGGCTTGTCGTTTTAATGAAGATCTCGAGCACGCATGGACGAGCGATCCGTGGCCGCCTGCTTGCTTGCAGGACGATAGAACAGTTCCCACTGAGCGCATAACGCAGGACATTGAGATATCTCCTAGCAAATAGCCAGCTATTTGGTTATAACATAGTGCGAGCGTCGATCAGTATCTTTGTACGTCGGACTATTTTGTCGTTACGTACACGGTCATTGTCTGGCATCATATAGATCATTGTTAGCGAATCCAGTGATCCCAGCATATGTTAGACGGCCCTGCATAACGAAGTTTTCCTTTCTTCCTGGGAAACCTCACTGACTTCGTTCGGCTCGCACAACAAAATGGGCGATACTAGCTGCGCCTAGTGCAGGCCAGATTTGTACATCGTTTGTAGGGACAGGAGACGGGACCGTTCGAGCACATACCGTAAACTCTCTTGCATGCATACAAGTGGTCGAAACTTTTCTTCGTTTTAAGGTTTATGTGATGCGCGGATACTCTGCAATTTCTCCTAACGGCGATGGGCGTTTGTTCAGTACTCTAAGTCACATACCCTAACGTATCCGGGGGCTTTATACGATCTACAGGGCATGAAGTCGTAATGGGGACAGGAGTAGCAGACCGTCCAAACCCCCGAGACGGCACGTAGGTGCGCCCTGCTAAGACGGCTGGCGGAAAAACTTACGACAATCAAAGAAAATAGGAGTCATGCAAGACATAATGTATCCGGCCTCTTCGTCTTTTAGTCATCATCTAATTGAGTTTAATGGGTCCCTTCCAGAACGTGCAGATTGCAATTCGGTAGTGAGTAACATGGTGAAGAGATGAAGCGACAGAATAATATAAAGATACCCTTGGACAGTATCAACACACATTACAGAAGGGTTTCGGTCGCCTGATCTACGGCGTACTCATTCACAATATTCTTTTATGAGCGTAGTGAAAATGCCAATGTTAGTCTAGAGCGTATAGGAGACACCGCCACGTAAAGACGTCTCACGCAATGTGCCACAGCGCGTGTTCGGGTAGAATGAGTTATAGACCTGAATGAGCGTCGATTATCTCAAACACGACCCCCGGAATACTACTTAGATCTCCTGAGGACTGTGGGCCGTAGCAAACGCTCCGCACATACCTTGTCCCATACACGGGAACCTGCCTACAAATTCCTTCGTCCTATTGGACTGACATATTGTAATGATCCATTAATCTACTTCGCGGCATGGCCTACTGAGGACCCAGGAACTCGTAGAGCACCGGAAGCTGTAAGCGCGGTATTCGGTGCTGAGTCTGTTAACCCCGCTCTACTGATCCCAATCCCACAATAAATGCTAGGCGCCACCGACCATCGCAAGGAATCGCCCGAAACCCATGCCATTAGATGCGTCTCTTCTCTGGCCATCTATAAGCGGCAGCCTGCACTTGACCAAACCATTGACAATCGGCGCGTGTCTCACGTGAGTATGACCAACAGGGGGTCTAAATAAGTCCTGTATCCGATCACTCTCGCATAAATGTGTTTGTATGCCTTGACACCTAAAGATAGTAGCCACGCCTGCCCAGGTTGTAACTAGCGATAATTTGAGTAATGGAGTTTTTGTTCCACCAGGAGAACTGGTTGGCCGCACCGAGGGCCCCTACGGTGACAGCATCGCATTAGGCG'/>

    <sequence taxon='119' value='TTGTGAATGAGGTTGGTACTTGAATTACCTATGTTGAGAATACACGAGCGTTGCCCAGGACATATTACAACCAACTCCAACACGGTTGGTTCCGTCGTAGTAGCAAGCGCAGATGCGTGATCTTAGGCATACATATTATGCTTAGCGATAATTCAGTTGATGAAATCGACAGATGCCCACCCCACTTATACTTTTGAATACCCGCAAAAAAGTCAGCAGAGTACTGACTAGAGGTGCAGTGGTCTATATCCGCAGTACGACTCCATCCCTTACCTTGGTGGGCGCTCGGCGCCTGGTTGACATCCTAAAGATAGGCCCCGATGTTGCACTCCTGGGCTTGTCGTTTTAATGAAGATCTCGAGCACGCATGGACGAGCGATTCGTGGCCGCCTGCTTGCTTGCAGGACGCTAGAACAGTTCCCACTGAGCGCATAACGCAGGACATTGAGATATCTCCTAGCAAATAGCCAGCTATTTGGTTATAACATAGTGCGAGCGTCGATCAGTATCTTTGTACGTCGGAATATTTTGTCGTTACGTACACGGTCATTGTCTGGCATCATATAGATCATTGTTAGCGAATCCAGTGATTCCAACATATGTTAGACGGCCCTGCATAACGAAGTTTTCCTTTCTTCCTGGGAAACCTCACTGACTTCGTTCGGCTCGCACAATAAAATGGGCGATACTAGCTGCGCCTAGTGCGGGCCAGATTTGTACATCGTTTGTAGGGACAGGAGACGGAACCGTTCGAGCACATACCGTAAACTCTCTTGCATGCATACAAGTGGTCGAAACTTTTCTTCGTTTTAAGGTTTATGTGATGCGCGGATACTCTGCAATTTCTCCTAACGGCGATGGGCGTTTGTTCAGTACTCTAAGTCACACACCCTAACGTATCCGGGGGCTTTATACGATCTACAGGGCATGAAGACGTAACGGGGACAGGAGTAGCAGACCGTCCAAACCCCCGAGACGGCACGTAGGTGCGCCCTGCTAAGACGGCTGGCGGAAAAACTTACGACAATCAAAGAAAATAGGATTCACGCAAGACATAATGTATCCGGCCTCTTCGTCTTTTAGTCATCATCCAATTGAGTTTAATGGGTCCCTCCCAGAACGTGCAGATTGCAATTCGGTAGTGAGTAACATGGTGAAGAGATGAAGCGACAGAATAATATAACGATACCCTTGGACAGTATCAACACACATTACAGAAGGGTTTCGGTCGCCTGATCTACGGCGTACTCATTCACAATATTCTTTTATGAGCGTAGTGAAAATGCCAATATTAGTCTAGAGCGTATAGGAGACACCGCCACGTAAAGATGTCTCACGCAATGTGCCACAGCGCATATCCGGGTAGAATGAGTTATAGACCTGAATGAGCGTCGATTATCTCAAACACGACCCCCGGAATACTACTTAGATCTCCTGAGGACTGTGGGCCGTAGCAAACGCTCCGCACATACCTTGTCCCATACACGGGAACCTGCCTACAAATTCCTTCGTCCTATTGGACTGACATATTGTAATGATCCATTAATCTACTTCGCGGAATGGCCTACTGAGGACCCAGGAACTCGTAGAGCACCGGAAGCTGTAAGCGCGGTATTTGGTGCTGAGTCTGTTAACCCCGCTCTACTGATCCCAATCCCACAATAAATGCTAGGCGCCACCGACCATCGCAAGGAATCGCCCGAAACCCATGCCATTAGATGCGTCTCTTCTCTGGCCATCTATAAGCGGCAGCCTGCACTTGACCAAACCATTAACAATCGGCGCGTGTCTCACGTGAGTATGACCAACAGGGGGTCTAAATAAGTCCTGTATCCGATCACTCTCGCATAAATGTGTTTGTATGCCTTGACACCTAAAGATAGTAGCCACGCCTGCCCAGGTTGTAACTAGCGATAATTTGAGTAATGGAGTTTTTGTTCCACCAGGAGACCTGGTTGGCCGCACCGAGGGCCCCTACGGTGACAGCATCGCATTAGGCG'/>

    <sequence taxon='128' value='TTGTGAATGAGGTTGGTACTTGAATTACCTATGTTGAGAATACACGAGCGTTGCCCAGGACATATTACAACCAACTCCAACACGGTTGGTTCCGTCGTAGTAGCAAGCGCAGATGCGTGATCTTAGGCATACATATTATGCTTAGCGATAATTCAGTTGATGAAATCGACAGATGCCCACCCCACTTATACTTTTGAATACCCGCAAAAAAGTCAGCAGAGTACTGACTAGAGGTGCAGTGGTCTATATCCGCAGTACGACTCCATCCCTTACCTTGGTGGGCGCTCGGCGCCTGGTTGACATCCTAAAGATAGGCCCCGATGTTGCACTCCTGGGCTTGTCGTTTTAATGAAGATCTCGAGCACGCATGGACGAGCGATTCGTGGCCGCCTGCTTGCTTGCAGGACGCTAGAACAGTTCCCACTGAGCGCATAACGCAGGACATTGAGATATCTCCTAGCAAATAGCCAGCTATTTGGTTATAACATAGTGCGAGCGTCGATCAGTATCTTTGTACGTCGGAATATTTTGTCGTTACGTACACGGTCATTGTCTGGCATCATATAGATCATTGTTAGCGAATCCAGTGATTCCAACATATGTTAGACGGCCCTGCATAACGAAGTTTTCCTTTCTTCCTGGGAAACCTCACTGACTTCGTTCGGCTCGCACAATAAAATGGGCGATACTAGCTGCGCCTAGTGCGGGCCAGATTTGTACATCGTTTGTAGGGACAGGAGACGGAACCGTTCGAGCACATACCGTAAACTCTCTTGCATGCATACAAGTGGTCGAAACTTTTCTTCGTTTTAAGGTTTATGTGATGCGCGGATACTCTGCAATTTCTCCTAACGGCGATGGGCGTTTGTTCAGTACTCTAAGTCACACACCCTAACGTATCCGGGGGCTTTATACGATCTACAGGGCATGAAGACGTAACGGGGACAGGAGTAGCAGACCGTCCAAACCCCCGAGACGGCACGTAGGTGCGCCCTGCTAAGACGGCTGGCGGAAAAACTTACGACAATCAAAGAAAATAGGATTCACGCAAGACATAATGTATCCGGCCTCTTCGTCTTTTAGTCATCATCCAATTGAGTTTAATGGGTCCCTCCCAGAACGTGCAGATTGCAATTCGGTAGTGAGTAACATGGTGAAGAGATGAAGCGACAGAATAATATAACGATACCCTTGGACAGTATCAACACACATTACAGAAGGGTTTCGGTCGCCTGATCTACGGCGTACTCATTCACAATATTCTTTTATGAGCGTAGTGAAAATGCCAATATTAGTCTAGAGCGTATAGGAGACACCGCCACGTAAAGATGTCTCACGCAATGTGCCACAGCGCATATCCGGGTAGAATGAGTTATAGACCTGAATGAGCGTCGATTATCTCAAACACGACCCCCGGAATACTACTTAGATCTCCTGAGGACTGTGGGCCGTAGCAAACGCTCCGCACATACCTTGTCCCATACACGGGAACCTGCCTACAAATTCCTTCGTCCTATTGGACTGACATATTGTAATGATCCATTAATCTACTTCGCGGAATGGCCTACTGAGGACCCAGGAACTCGTAGAGCACCGGAAGCTGTAAGCGCGGTATTTGGTGCTGAGTCTGTTAACCCCGCTCTACTGATCCCAATCCCACAATAAATGCTAGGCGCCACCGACCATCGCAAGGAATCGCCCGAAACCCATGCCATTAGATGCGTCTCTTCTCTGGCCATCTATAAGCGGCAGCCTGCACTTGACCAAACCATTAACAATCGGCGCGTGTCTCACGTGAGTATGACCAACAGGGGGTCTAAATAAGTCCTGTATCCGATCACTCTCGCATAAATGTGTTTGTATGCCTTGACACCTAAAGATAGTAGCCACGCCTGCCCAGGTTGTAACTAGCGATAATTTGAGTAATGGAGTTTTTGTTCCACCAGGAGACCTGGTTGGCCGCACCGAGGGCCCCTACGGTGACAGCATCGCATTAGGCG'/>

    <sequence taxon='156' value='TTGTGAATGAGGTTGGTACTTGAATTATCTATGTTGAGAATACAGGAGCGTTGCCCCGGACATATTACAACCAACTCCAACACGGTTGGTTCCGTCGTAGTAACAAGCGTAGATGCGTGATCTTAGGCATACATATTATGCTTAACGATAATTCAGTTGATGAAATCGACAGATGCCCACCCCACTTATACTTTTGAATACCCGCAAAAAAGTCAGCAGAGTACTGACTAGAGGTGCAGTGGTCTATATCCGCAGTACGACTCCATCCCTTACCTTGGTGGGCGCTCGGCGCCTGGTTGACATCCTAAAGATAGGCCCCGATGTTGCACTCCTGGGCTTGTCGTTTTAATGAAGACCTCGAGCACGCATGGACGAGCGATCCGTAGCCGCCTGCTTGCTTGCAGGACGCTAGAACAGTTCCCACTGAGCGCATAACGCAGGACATTGAGATATCTCCTAGCAAATAGCCAGCTATTTGGTTATAACATAGTGCGAGCGTCGATCAGTATCTTTGTACGTCGGAATATTTTGTCGTTACGTACACGGTCATTGTCTGGCATCATATAGATCATTTTTAGCGAATCCAGTGATCCCAGCATATGTTAGACGGCCCTGCATAACGAAGTTTTCCTTTCTTCCTGGGAAACCTCACTGACTTCGTTCGGCTCGCACAACAAAATGGGCGATACTAGCTGCGCCTAGTGCAGGCCAGATTTGTACATCGTTTGTAGGGACAGGAGACGGGACCGTTCGAGCACATACCGTAAACTCTCTTGCATGCATACAAGTGGTCGAAACTTTTCTTCGTTTTAAGGTTTATGTGATGCGCGGATACTCTGCAATTTCTCCTAACGGCGATGGGCGTTTGTTCAGTACTCTAAGTCACATACCCTAACGTATCCGGGGGCTTTATACGATCTACAGGGCATGAAGACGTAATGGGGACAAGAGTAGCAGACCGTCCAAACCCCCGAGACGGCACGTAGGTGCGCCCTGCTAAGACGGCTGGCGGAAAAACTTACGACAATCAAAGAAAATAGGAGTCACGCAAGAGATAATGTATCCGGCCTCTTCGTCTTTTAGTCATCATCCAATTGATTTTAATGGGTCCCTCCCAGAACGTGCAGATTGCAATCCGGTAGTGAGTAACATGGTGAAGAGATGAAGCGACAGAATAATATAAAGATCCCCTTGGACAGTATCAACCCACATTACAGAAGGGTTTCGGTCGCCTGATCCACGGCGTACTCATTCACAATATTCTTTTATGAGCGCAGTGAAAATGCCAATATTAGTCTAGAGCGTATAGGAGACACCGCCACGTAAAGATGTCTCACGCAATGTGCCACAGCGCATATCCGGGTAGAATGAGTTATAGACCTGAATGAGCGTCGATTATCTCAAACACGACCCCCGGAATACTACTTAGATCTCCTGAGGACTGTGGGCCGTAGCAAACGCTCCGCACATACCTTGTCCCATACACGGGAACCTGCCTACAAATTCCTCCGTCCTATTGGACTGACATATTGTAATGATCCATTAATCTACTTCGCGGCATGGCCTACTGAGGACCCAGGAACTCGTAGAGCACCGGAAGCTGTAAGCGCGGTATTTGGTGCTGAGTCTGTTAACCCCGCTCTACTGATCCCAATCCCACAATAAATGCTAGGCGCCACCGACCATCGCAAGGAATCGCCCGAAACCCATGCTATTAGATGCGTCTCTTCTCTGGCCATCTATAAGCGGCAGCCTGCACTTGACCAAACCATTGACAATCGGCGCGTGTCTCACGTGAGTATGACCAACAGGGGGTCTAAATAAGTCCTGTATCCGATCACTCTCGCATAAATGTGTTTGTGTGCCTTGACACCTAAAGATAGCAGCCACGCCTGCCCAGGTTGTAACTAGCGATAATTTGAGTAATGGAGTTTTTGTTCCACCAGGAGAACTGGTTGGCCGCACCGAGGGCCCCTACGGTGACAGCATCGCATTAGGCG'/>

    <sequence taxon='163' value='TTGTGAATGAGGTTGGTACTTGAATTATCTATGTTGAGAATACAGGAGCGTTGCCCCGGACATATTACAACCAACTCCAACACGGTTGGTTCCGTCGTAGTAACAAGCGTAGATGCGTGATCTTAGGCATACATATTATGCTTAAGGATAACTCAGTTGATGATATCGACAGATGCCCACCCCACTTATACTTTTGAATACCCGCAAAAAAGTCAGCAGAGTACTGACTAGAGGTGCAGTGGTCTATATCCGCAGTACGACTCCATCCCTTACCTTGGTGGGCGCTCGGCGCCTGGTTGACATCCTAAAGATAGGCCCCGATGTTGCACTCCTGGGCTTGTCGTTTTAATGAAGATCTCAAGCACGCATGGACGAGCGATCCGTAGCCGCCTGCTTGCTTGCAGGACGCTAGAACAGTTCCCACTGAGCGCATAACGCAGGACATTGAGATATCTCCTAGCAAATAGCCAGCTATTTGGTTATAACATAGTGCGAGCGTCGATCAGTATCTTTGTACGTCGGAATATTTTGTCGTTACGTACACGGTCATTGTCTGGCATCATATAGATCATTGTTAGCGAATCCAGTGATCCCAGCATATGTTAGACGGCCCTGCATAACGAAGTTTTCCTTTCTTCCTGGGAAACCTCACTGACTTCGTTCGGCTCGCACAACAAAATGGGCGATACTAGCTGCGCCTAGTGCAGGCCAGATTTGTACATCGTTTGTAGGGACAGGAGACGGGACCGTTCGAGCACATACCGTAAACTCTCTTGCATGCATACAAGTGGTCGAAACTTTTCTTCGTTTTAAGGTTTATGTGATGCGCGGATACTCTGCAATTTCTCCTAACGGCGATGGGCGTTTGTTCAGTACTCTAAGTCACATACCCTAACGTATCCGGGGGCTTTATACGATCTACAGGGCATGAAGACGTAATGGGGACAAGAGTAGCAGACCGTCCAAACCCCCGAGACGGCACGTAGGTGCGCCCTGCTAAGACGGCTGGCGGAAAAACTTACGACAATCAAAGAAAATAGGAGTCACGCAAGAGATAATGTATCCGGCCTCTTCGTCTTTTAGTCATCATCCAATTGATTTTAATGGGTCCCTCCCAGAACGTGCAGATTGCAATCCGGTAGTGAGTAACATGGTGAAGAGATGAAGCGACAGAATAATATAAAGATCCCCTTGGACAGTATCAACACACATTACAGAAGGGTTTCGGTCGCCTGATCTACGGCGTACTCATTCACAATATTCTTTTATGAGCGCAGTGAAAATGCCAATATTTGTCTAGAGCGTATAGGAGACACCGCCACGTAAAGATGTCTCACGCAATGTGCCACAGCGCATATCCGGGTAGAATGAGTTCTAGACCTGAATGAGCGTCGATTATCTCAAACACGACCCCCGGAATACTACTTAGATCTCCTGAGGACTGTCGGCCGTAGCAAACGCTCCGCACATACCCTGTCCCATACACGGGAACCTGCCTACAAATTCCTCCGTCCTATTGGACTGACATATTGTAATGATCCATTAATCTACTTCGCGGCATGGCCTACTGAGGACCCAGGAACTCGTAGAGCACCGGAAGCTGTAAGCGCGGTATTTGGTTCTGAGTCTGTTAACCCCGCTCTACTGATCCCAATCCCACAATAAATGCTAGGCGCCACCGACCATCGCAAGGAATCGCCCGAAACCCATGCTATTAGATGCGTCTCTTCTCTGGCCATCTATAAGCGGCAGCCTGCACTTGACCAAACCATTGACAATCGGCGCGTGTCTCACGTGAGTATGACCAACAGGGGGTCTAAATAAGTCCTGTATCCGATCACTCTCGCATAAATGTGTTTGTATGCCTTGACACCTAAAGATAGTAGCCACGCCTGCCCAGGTTGTAACTAGCGATAATTTGAGTAATGGAGTTTTTGTTCCACCAGGAGAACTGGTTGGCCGCACCGAGGGCCCCTACGGTGACAGCATCGCATTAGGCG'/>

    <sequence taxon='70' value='TTGTGAATGAGGTTGGTACTTGAATTACCTATGTTGAGAATACAGGAGCGTTGCCCCGGACATATTACAACCAACTCCAACACGGTTGGTTCCGTCGTAGTAACAAGCGTAGATGCGTGATCTTAGGCATTCATATTATGCTTAGCGATAATTCAGTTGATGAAATCGACAGATGCCCACCCCACTTGTACTTTTGAATACCCGCAAAAAAGTCAGCAGAGTACTGACTAGAGGTGCAGTGATCTATATCCGCAGTACGACTCCATCCCTTACCTTGGTGGGCGCTCGGCGCCTGGTTGACATCCTAAAAATAGGCCCCGATGTTGCACTCCTGGGCTTGTCGTTTTAATGAAGATCTCGAGCACGCATGGACGAGCGATCCGTGGCCGCCCGCTTGCTTGCAGGACGATAGAACAGTTCCCACTGAGCGCATAACGCAGGACATTGAGATATCCCCTAGCAAATAGCCAGCTATTTGGTTATAACATAGTGCGAGCGTCGATAAGTATCTTTGTACGTCGGAGTATTTTGTCGTTCCGTACACGGTCATTGTCTGGCATCATATAGATCATTGTTAACGAATCCAGTGATCCCAGCATATGTTAGACGGCCCTGCATAACGAAGTTTTCCTTTCTTCCTGGGAAACCTCACTGACTTCGTTCGGCTCGCACAACAAAATGGGCGATACTAGCTGCGCCTAGTGCAGGCCAGATTTGTACATCGTTTGTAGGGACAGGAGACGGGACCGTTCGAGCACATACCGTAAACTCTCTTGCATGCCTACAAGTGGTCGAAACTTCTCTTCGTTTTAAGGTTTATGTGATGCGCGGATACTCTGCAATTTCTTCTAACGGCGATGGGCGTTTGCTCAGTACTCTAAGTCACATACCCTAACGTATCCGGGGGCTTTATACGATCTACAGGGCATGAAGACGTAATGGGGACAGGAGTAGCAGACCGTCCAAACCCCCGAGACGGCACGTAGGTGCGCCCTGCTAAGACGGCTGGCGGAAAAACTTACGACAATCAAAGAAAATAGGAGTCACGCAAGACATAATGTATCCGGCCTCTTCGTCTTTTAGTCATCATCCAATTGAGTTTAATGGGTCCCTTCCAGAACGTGCAGATTGCAATTCGGTAGTGAGTAACATGGTGAAGAGACGAAGCGACAGCATAATATAAAGATACCCTTGGACAGTATCAACACACATTACAGAAGGGTTTCGGTCGCCTGATCTACGGCGTACTCATTCACAATATTCTTTTATGAGCGTAGTGAAAATGCCAATGTTAGTCTAGAGCGTATAGGAGACACCGCCACGTAAAGATGTCTCACGTAATGTGCCACAGCGCATATCCGGGTAGAATGAGTTATAGACCTGAATGAGCGTCGATTATCTCAAACACGACCCCCGGAATACTACTTAGATCTCCTGAGGACTGTGGGCCGTAGCAAACGCTCCGCACATACCTTGTCCCATACACGGGAACCTGCCTACAAATTCCTTCGTCCTATTGGACTGAGATATTGTAATGATCCATTAATCTACTTCGCGGCATGGCCCACTGCGGACCCAGGAACTCGTAGAGCACCGGAAGCTGTAGGCGCGGTATTTCGTGCTGAGTCTGTTAACCCCGCTCTACTGATCCCAATCCCACAATAAATGCTAGGCGCCACCGACCATCGCAAGGAATCGCCCGAAACCCATGCCATTAGATGCGTCTCTTCTCTGGCCATCTATAAGCGGCAGCCTGCACTTGACCAAACCATTGACAATCGGCGCGTGTCTCACGTGAGTATGACCAACAGGGGGTCTAAATAAGTCCTGTATCCGATCACTCTCGCATAAATGTGTTTGTATGCCTTGACACCTAAAGATAGTGGCCACGCCTGCCCAGGTTGTAACTAGCGATAATTTGAGTAATGGAATTTTTGTTCCACCAGGAGAACTGGTTGGCCGCACCGAGGGCCCCTACGGTGACAGCATCGCATTAGGCG'/>

    <sequence taxon='142' value='TTGTGAATGAGGTTGGTACTTGAATTACCTATGTTGAGAATACAGGAGCGTTGCCCCGGACATATTACAACCAACTCCAACACGGTTGGTTCCGTCGTAGTAACAAGCGTAGATGCGTGATCTTAGGCATTCATATTATGCTTAGCGACAATTCAGTTGATGAAATCGACAGATGCCCACCCCACTTGTACTTTTGAATACCCGCAAAAAAGTCAGCAGAGTACTGACTAGAGGTGCAGTGATCTATATCCGCAGTACGACTCCATCCCTTACCTTGGTGGGCGCTCGGCGCCTGGTTGACATCCTAAAAATAGGCCCCGATGTTGCACTCCTGGGCTTGTCGTTTTAATGAAGATCTCGAGCACGCATGGACGAGCGATCCGTGGCCGCCCGCTTGCTTGCAGGACGATAGAACAGTTCCCACTGAGCGCATAACGCAGGACATTGAGATATCCCCTAGCAAATAGCCAGCTATTTGGTTATAACATAGTGCGAGCGTCGATAAGTATCTTTGTACGTCGGAGTATTTTGTCGTTCCGTACACGGTCATTGTCTGGCATCATATAGATCATTGTTAACGAATCCAGTGATCCCAGCATATGTTAGACGGCCCTGCATAACGAAGTTTTCCTTTCTTCCTGGGAAACCTCACTGACTTCGTTCGGCTCGCACAACAAAATGGGCGATACTAGCTGCGCCTAGTGCAGGCCAGATTTGTACATCGTTTGTAGGGACAGGAGACGGGACCGTTCGAGCACATACCGTAAACTCTCTTGCATGCCTACAAGTGGTCGAAACTTCTCTTCGTTTTAAGGTTTATGTGATGCGCGGATACTCTGCAATTTCTTCTAACGGCGATGGGCGTTTGCTCAGTACTCTAAGTCACATACCCTAACGTATCCGGGGGCTTTATACGATCTACAGGGCATGAAGACGTAATGGGGACAGGAGTAGCAGACCGTCCAAACCCCCGAGACGGCACGTAGGTGCGCCCTGCTAAGACGGCTGGCGGAAAAACTTACGACAATCAAAGAAAATAGGAGTCACGCAAGACATAATGTATCCGGCCTCTTCGTCTTTTAGTCATCATCCAATTGAGTTTAATGGGTCCCTTCCAGAACGTGCAGATTGCAATTCGGTAGTGAGTAACATGGTGAAGAGACGAAGCGACAGCATAATATAAAGATACCCTTGGACAGTATCAACACACATTGCAGAAGGGTTTCGGTCGCCTGATCTACGGCGTACTCATTCACAATATTCTTTTATGAGCGTAGTGAAAATGCCAATGTTAGTCTAGAGCGTATAGGAGACACCGCCACGTAAAGATGTCTCACGTAATGTGCCACAGCGCATATCCGGGTAGAATGAGTTATAGACCTGAATGAGCGTCGATTATCTCAAACACGACCCCCGGAATACTACTTAGATCTCCTGAGGACTGTGGGCCGTAGCAAACGCTCCGCACATACCTTGTCCCATACACGGGAACCTGCCTACAAATTCCTTCGTCCTATTGGACTGAGATATTGTAATGATCCATTAATCTACTTCGCGGCATGGCCCACTGCGGACCCAGGAACTCGTAGAGCACCGGAAGCTGTAGGCGCGGTATTTCGTGCTGAGTCTGTTAACCCCGCTCTACTGATCCCAATCCCACAATAAATGCTAGGCGCCACCGACCGTCGCAAGGAATCGCCCGAAACCCATGCCATTAGATGCGTCTCTTCTCTGGCCATCTATAAGCGGCAGCCTGCACTTGACCAAACCATTGACAATCGGCGCGTGTCTCACGTGAGTATGACCAACAGGGGGTCTAAATAAGTCCTGTATCCGATCACTCTCGCATAAATGTGTTTGTATGCCTTGACACCTAAAGATAGTGGCCACGCCTGCCCAGGTTGTAACTAGCGATAATTTGAGTAATGGAATTTTTGCTCCACCAGGAGAACTGGTTGGCCGCACCGAGGGCCCCTACGGTGACAGCATCGCACTAGGCG'/>

    <sequence taxon='143' value='TTGTGAATGAGGTTGGTACTTGAATTACCTATGTTGAGAATACAGGAGCGTTGCCCCGGACATATTACAACCAACTCCAACACGGTTGGTTCCGTCGTAGTAACAAGCGTAGATGCGTGATCTTGGGCATTCATATTATGCTTAGCGATAATTCAGTTGATGAAATCGACAGATGCCCACCCCACTTGTACTTTTGAATACCCGCAAAAAAGTCAGCAGAGTACTGACTAGAGGTGCAGTGATCTATATCCGCAGTACGACTCCATCCCTTACCTTGGTGGGCGCTCGGCGCCTGGTTGACATCCTAAAACTAGGCCCCGATGTTGCACTCCTGGGCTTGTCGTTTTAATGAAGATCTCGAGCACGCATGGACGAGCGATCCGTGGCCGCCCGCTTGCTTGCAGGACGATAGAACAGTTCCCACTGAGCGCATGACGCAGGACATTGAGATATCCCCTAGCAAATAGCCAGCTATTTGGTTATAACATAGTGCGAGCGTCGATAAGTATCTTTGTACGTCGGAGTATTTTGTCGTTCCGTACACGGTCATTGTCTGGCATCATATAGATCATTGTTAACGAATCCAGTGATCCCAGCATATGTTAGACGGCCCTGCATAACGAAGTTTTCCTTTCTTCCTGGGAAACCTCACTGACTTCGTCCGGCTCGCACAACAAAATGGGCGATACTAGCTGCGCCTAGTGCAGGCCAGATTTGTACATCGTTTGTAGGGACAGGAGACGGGACCGTCCGAGCACATACCGTAAACTCTCTTGCATGCCTACAAGTGGTCGAAACTTCTCTTCGTTTTAAGGTTTATGTGATGCGCGGGTACTCTGCAATTTCTTCTAACGGCGATGGGCGTTTGCTCAGTACTCTAAGTCACATACCCTAACGCATCCGGGGGCTTTATACGATCTACAGGGCATGAAGACGTAATGGGGACAGGAGTAGCAGACCGTCCAAACCCCCGAGACGGCACGTAGGTGCGCCCTGCTAAGACGGCTGGCGGAAAAACTTACGACAATCAAAGAAAATAGGAGTCACGCAAGACATAATGTATCCGGCCTCTTCGTCTTTTAGTCATCATCCAACTGAGTTTAATGGGTCCCTTCCAGAACGTGCAGATTGCAATTCGGTAGTGAGTAACATGGTGAAGAGACGAAGCGACAGCATAATATAAAGATACCCTTGGACAGTATCAACACACATTGCAGAAGGGTTTCGGTCGCCTGATCTACGGCGTACTCATTCACAATATTCTTTTATGAGCGTAGTGAAAATGCCAATGTTAGTCTAGAGCGTATAGGAGACACCGCCACGTAAAGATGTCTCACGTAATGTGCCACAGCGCAGATCCGGGTAGAATGAGTTATAGACCTGAATGAGCGTCGATTATCTCAAACACGACCCCCGGAATACTACTTAGATCTCCTGAGGACTGTGAGCCGTAGCAAACGCTCCGCACATACCTTGTCCCATACACGGGAACCTGCCTACAAATTCCTTCGTCCTATTGGACTGAGATATTGTAATGATCCATTAATCTACTTCGCGGCATGGCCCACTGCGGACCCAGGAACTCGTAGAGCACCGGAAGCTGTAGGCGCGGTATTTCGTGCTGAGTCTGTTAACCCCGCTCTACTGATCCCAATCCCACAATAAATGCTAGGCGCCACCGACCATCGCAAGGAATCGCCCGAAACCCATGCCATTGGATGCGTCTCTTCTCTGGCCATCTATAAGCGGCAGCCTGCACTTGACCAAACCATTGACAATCGGCGCGTGTCTCACGTGAGTATGACCAACAGGGGGTCTAAATAAGTCCTGTATCCGATCACTCTCGCATAAATGTGTTTGTATGCCTTGACACCTAAAGATAGTGGCCACGCCTGCCCAGGTTGTAACTAGCGATAATTTGAGTAATGGAATTTTTGTTCCACCAGGAGAACTGGTTGGCTGCACCGAGGGCCCCTACGGTGACAGCATCGCATTAGGCG'/>

    <sequence taxon='88' value='TTGTGAATGAGGTTGGTACTTGAATTACCTATGTTGAGAATACAGGAGCGTTGCCCCGGACATATTACAACCAACTCCAACACGGTTGGTTCCGTCGTAGTAACAAGCGTAGATGCGTGATCTTAGGCATTCATATTATGCTTAGCGATAATTCAGTTGATGAAATCGACAGATGCCCACCCCACTTATACTTTTGAATACCCGCAAAAAAGTCAGCAGAGTACTGACTAGAGGTGCAGTGGTCTATATCCGCAGTACGACTCCATCCCTTACCTTGGTGGGCGCTCGGCGCCTGGTTGACATCCTAAAAATAGGCCCCGATGTTGCACTCCTGGGCTTGTCGTTTTAATGAAGATCTCGAGCACGCATGGACGAGCGATCCGTGGCCGCCCGCTTGCTTGCAGGACGATAGAACAGTTCCCACTGAGCGCATAACGCAGGACATTGAGATATCCCCTAGCAAATAGCCAGCTATTTGGTTATAACATAGTGCGAGCGTCGATCAGTATCTTTGTACGTCGGAATATTTTGTCGTTCCGTACACGGTCATTGTCTGGCATCATATAGATCATTGTTAGCGAATCCAGTGATCCCAGCATATGTTAGACGGCCCTGCATAACGAAGTTTTCCTTTCTTCCTGGGAAACCTCACTGACTTCGTTCGGCTCGCACAACAAAATGGGCGATACTAGCTGCGCCTAGTGCAGGCCAGATTTGTACATCGTTTGTAGGGACAGGAGACGGGACCGTTCGAGCACATACCGTAAACTCTCTTGCATGCATACAAGTGGTCGAAACTTTTCTTCGTTTTAAGGTTTATGTGATGCGCGGATACTCTGCAATTTCTTCTAACGGCGATGGGCGTTTGCTCAGTACTCTAAGTCACATACCCTAACGTATCCGGGGGCTTTATACGATCTACAGGGCATGAAGACGTAATGGGGACAGGAGTAGCAGACCGTCCAAACCCCCGAGACGGCACGTAGGTGCGCCCTGCTAAGACGGCTGGCGGAAAAACTTACGACAATCAAAGAAACTAGGAGTCACGCAAGACATAATGTATCCGGCCTCTTCGTCTTTTAGTCATCATCCAATTGAGTTTAATGGGTCCCTTCCAGAACGTGCAGATTGCAATTCGGTAGTGAGTAACATGGTGAAGAGACGAAGCGACAGAATAATATAAAGATACCCTTGGACAGTATCAACACACATTACAGAAGGGTTTCGGTCGCCTGACCTACGGCGTACTCATTCACAATATTCTTTTATGAGCGTAATGAAAATGCCAATGTTAGTCTAGAGCGTATAGGAGACACCGCCACGTAAAGATGTCTCACGTAATGTGCCACAGCGCATATCCGGGTAGAATGAGTTATAGACCTGAATGAGCGTCGATTATCTCAAACACGACCCCCGGAATACTACTTAGATCTCCTGAGGACTGTGGGCCGTAGCAAACGCTCCGCACATACCTTGTCCCATACACGGGAACCTGCCTACAAATTCCTTCGTCCTATTGGACTGAGATATTGTAATGATCCATTAATCTACTTCGCGGCATGGCCTACTGCGGACCCAGGAACTCGTAGAGCACCGGAAGCTGTAGGCGCGGTATTTCGTGCTGAGTCTGTTAACCCCGCTCTACTGATCCCAATCCCACAATAAATGCTAGGCGCCACCGACCATCGCAAGGAATCGCCCGAAACCCATGCCATTAGATGCGTCTCTTCTCTGGCCATCTATAAGCGGCAGCCTGCACTTGACCAAACCATTGACAATCGGCGCGTGTCTCACGTGAGTATGACCAACAGGGGGTCTAAATAAGTCCTGTATCCGATCACTCTCGCATAAATGTGTTTGTATACCTTGACACCTAAAGATAGTGGCCACGCCTGCCCAGGTTGTAACTAGCGATAATTTGAGTAATGGAGTTTTTGTTCCACCAGGAGAACTGGTTGGCCGCACCGAGGGCCCCTACGGTGACAGCATCGCATTAGGCG'/>

    <sequence taxon='210' value='TTGTGAATGAGGTTGGTACTTGAATTACCTATGTTGAGAATACAGGAGGGTTGCCCCGGACATATTACAACCAACTCCAACACGGTTGGTTCCGTCGTAGTAACAAGCGTAGATGCGTGATCTTAGGCATTCATATTATGCTTAGCGATAATTCAGTTGATGAAATCGACAGATGCCCACCCCACTTATACTTTTGAATACCCGCAAAAAAGTCAGCAGAGTACTGACTAGAGGTGCAGTGGCCTATATCCGCAGTACGACTCCATCCCTTACCTTGGTGGGCGCTCGGCGCCTGGTTGACATCCTAAAAATAGGCCCCGATGTTGCACTCCTGGGCTTGTCATTTTAATGAAGATCTCGAGCACGCATGGACGAGAGATCCGTGGCCGCCCGCTTGCTTGCAGGACGATAGAACAGTTCCCACTGAGCGCATAACGCAGGACATTGAGATATCCCCTAACAAATAGCCAGCTATTTGGTTATAACATAGTGCGAGCGTCGATCAGTATCTTTGTACGTCGGAATATTTTGTCGTTCCGTACACGGTCATTGTCTGGCATCATATAGATCATTGTTAGCGAATCCAGTGATCCCAGCATATGTTAGACGGCCCTGCATAACGAAGTTTTCCTTTCTTCCTGGGAAACCTCACTGACCTCGTTCGGCTCGCACAACAAAATGGGCGATACTAGCTGCGCCTAGTGCAGGCCAGATTTGTACATCGTTTGTAGGGACAGGAGACGGGACCGTTCGAGCACGTACCGTAAACTCTCTTGCATGCATACAAGTGGTCGAAACTTTTCTTCGTTTTAAGGTTTATGTGATGCGCGGATACTCTGCAATTTCTTCTAACGGCGATGGGCGTTTGCTCAGTACTCTAAGTCACATACCCTAACGTATCCGGGGGCTTTATACGATCTACAGGGCATGAAGACGTAACGGGGACAGGAGTAGCAGACCGTCCAAACCCCCGAGACGGCACGTAGGTGCGCCCTGCTAAGACGGCTGGCGGAAAAACTTACGACAATCAAAGAAACTAGGAGTCACGCAAGACATAATGTATCCGGCCTCTTCGTCTCTTAGTCATCATCCAATTGAGTTTAATGGGTCCCTTCCAGAACGTGCAGATTGCAATTCGGTAGTGAGTAACATGGTGAAGAGACGAAGCGACAGAATAATATAAAGATACCCTTGGACAGTATCAACACACATTACAGAAGGGTTTCGGTCGCCTGACCTACGGCGTACTCATTCACAATATTCTTTTATGAGCGCAATGAAAATGCCAATGTTAGTCTAGAGCGTATAGGAGACACCGCCACGTAAAGATGTCTCACGTAATGTGCCACAGCGCATATCCGGGTAGAATGAGTTACAGACCTGAATGAGCGTCGATTATCTCAAACACGACCCCCGGAATACTACTTAGATCTCCTGAGGACTGTGGGCCGTAGCAAACGCTACGCACATACCTTGTCCCATACACGGGAACCTGCCTACAAATTCCTTCGTCCTATTGGACTGAGATATTGTAATGATCCATTAATCTACTTCGCGGCATGGCCTACTGCGGACCCAGGAACTCGTAGAGCACCGGAAGCTGTAGGCGCGGTATTTCGTGCTGAGTCTGTTAACCCCGCTCTACTGATCCCAATCCCACAATAAATGCTAGGCGCCACCGACCATCGCAAGGAATCGACCGAAACCCATGCCATTAGATGCGTCTCTTCTCTGGCCATCTATAAGCGGCAGCCTGCACTTGACCAAACCATTGACGATCGGCGCGTGTCTCACGTGAGTATGACCAACAGGGGGTCTAAATAAGTCCTGTATCCGATGACTCTCGCATAAATGTGTTTGTATACCTTGACACCTCAAGATAGTGGCCACGCCTGCCCAGGTTGTAACTAGCGATAATTTGAGTAATGGAGTTTTTGTTCCACCAGGAGAACTGGTTGGCCGCACCGAGGACCCCTACGGTGACAGCATCGCATTAGGCG'/>

    <sequence taxon='211' value='TTGTGAATGAGGTTGGTACTTGAATTACCTATGTTGAGAATACAGGAGGGTTGCCCCGGACATATTACAACCAACTCCAACACGGTTGGTTCCGTCGTAGTAACAAGCGTAGATGCGTGATCTTAGGCATTCATATTATGCTTAGCGATAATTCAGTTGATGAAATCGACAGATGCCCACCCCACTTATACTTTTGAATACCCGCAAAAAAGTCAGCAGAGTACTGACTAGAGGTGCAGTGGCCTATATCCGCAGTACGACTCCATCCCTTACCTTGGTGGGCGCTCGGCGCCTGGTTGACATCCTAAAAATAGGCCCCGATGTTGCACTCCTGGGCTTGTCATTTTAATGAAGATCTCGAGCACGCATGGACGAGAGATCCGTGGCCGCCCGCTTGCTTGCAGGACGATAGAACAGTTCCCACTGAGCGCATAACGCAGGACATTGAGATATCCCCTAACAAATAGCCAGCTATTTGGTTATAACATAGTGCGAGCGTCGATCAGTATCTTTGTACGTCGGAATATTTTGTCGTTCCGTACACGGTCATTGTCTGGCATCATATAGATCATTGTTAGCGAATCCAGTGATCCCAGCATATGTTAGACGGCCCTGCATAACGAAGTTTTCCTTTCTTCCTGGGAAACCTCACTGACCTCGTTCGGCTCGCACAACAAAATGGGCGATACTAGCTGCGCCTAGTGCAGGCCAGATTTGTACATCGTTTGTAGGGACAGGAGACGGGACCGTTCGAGCACGTACCGTAAACTCTCTTGCATGCATACAAGTGGTCGAAACTTTTCTTCGTTTTAAGGTTTATGTGATGCGCGGATACTCTGCAATTTCTTCTAACGGCGATGGGCGTTTGCTCAGTACTCTAAGTCACATACCCTAACGTATCCGGGGGCTTTATACGATCTACAGGGCATGAAGACGTAACGGGGACAGGAGTAGCAGACCGTCCAAACCCCCGAGACGGCACGTAGGTGCGCCCTGCTAAGACGGCTGGCGGAAAAACTTACGACAATCAAAGAAACTAGGAGTCACGCAAGACATAATGTATCCGGCCTCTTCGTCTCTTAGTCATCATCCAATTGAGTTTAATGGGTCCCTTCCAGAACGTGCAGATTGCAATTCGGTAGTGAGTAACATGGTGAAGAGACGAAGCGACAGAATAATATAAAGATACCCTTGGACAGTATCAACACACATTACAGAAGGGTTTCGGTCGCCTGACCTACGGCGTACTCATTCACAATATTCTTTTATGAGCGCAATGAAAATGCCAATGTTAGTCTAGAGCGTATAGGAGACACCGCCACGTAAAGATGTCTCACGTAATGTGCCACAGCGCATATCCGGGTAGAATGAGTTACAGACCTGAATGAGCGTCGATTATCTCAAACACGACCCCCGGAATACTACTTAGATCTCCTGAGGACTGTGGGCCGTAGCAAACGCTACGCACATACCTTGTCCCATACACGGGAACCTGCCTACAAATTCCTTCGTCCTATTGGACTGAGATATTGTAATGATCCATTAATCTACTTCGCGGCATGGCCTACTGCGGACCCAGGAACTCGTAGAGCACCGGAAGCTGTAGGCGCGGTATTTCGTGCTGAGTCTGTTAACCCCGCTCTACTGATCCCAATCCCACAATAAATGCTAGGCGCCACCGACCATCGCAAGGAATCGCCCGAAACCCATGCCATTAGATGCGTCTCTTCTCTGGCCATCTATAAGCGGCAGCCTGCACTTGACCAAACCATTGACGATCGGCGCGTGTCTCACGTGAGTATGACCAACAGGGGGTCTAAATAAGTCCTGTATCCGATGACTCTCGCATAAATGTGTTTGTATACCTTGACACCTCAAGATAGTGGCCACGCCTGCCCAGGTTGTAACTAGCGATAATTTGAGTAATGGAGTTTTTGTTCCACCAGGAGAACTGGTTGGCCGCACCGAGGACCCCTACGGTGACAGCATCGCATTAGGCG'/>

    <sequence taxon='83' value='TTGTGAATGAGGTTGGTACTTGAATTACCTATGTTGAGAATACAGGAGCGTTGCCCCGGACATATTACAACCAACTCCGACACGGTTGGTTCCGTCGTAGTAACAAGCGTAGATGCGTGATCTTAGGCATACATATTATGCTTAGCGATAATTCAGTTGACGAAATCGACAGATGACCACCCCACTTATACTTTTGAATACCCGCAAAAAAGTCAGCAGAGTACTGACTAGAGGTGCAGTGGTCTATATCCGCAGTACGACTCCATCCCTTACCTTGGTGGGCGCTCGGCGCCTGGTTGACATCCTAAAGATAGGCCCCGATGTTGCACTCCTGGGCTTGTCGTTTTAATGAAGATCTCGAGCACGCATGGACGAGCGATCCGTGGCCGCCCGCTTGCTTGCAGGACGATAGAACAGTTCCCACTGAGCGCATAACGCAGGACATTGAGATATCTCCTAGCAAATAGCCAGCTATTTGGTTATAACATAGTGCGAGCGTCGATCAGTATCTTTGTACGTCGGAATATTTTGTCGTTCCGTACACGGTCATTGTCTGGCATCATATAGATCATTGTTAGCGAATCCAGTGATCCCAGCATATGTTAGACGGCCCTGCATAACGAAGTTTTCCTTTCTTCCTGGGAAACCTCACTGACTTCGTTCGGCTCGCACAATAAAATGGGCGGTACTAGCTGCGCCTAGTGCAGGCCAGATTTGTACATCGTTTGTAGGGACAGGAGACGGGACCGTTCGAGCACATACCGTAAACTCTTTTGCATGCATACAAGTGGTCGAAACTTTTCTTCGTTTTAAGGTTTATGTGATGCGCGGATACTCTGCAATTTCTTCTGACGGCGATGGGCGTTTGTTCAGTACTCTAAGTCACATACCCTAACGTATCCGGGGGCTCTATACGATCTACAGGGCATGAAGACGTAATGGGGACAGGAGTAGCAGACCGTCCAAACCCCCGAGACGGCACGTAGGTGCGCCCTGCTAAGACGGCTGGCGGAAAAACTTACGACAATCAAAGAAAATAGGAGTCACGCAAGACATAATGTATCCGGCCTCTTCGTCTTTTAGTCATCATCCAATTGAGTTTAATGGGTCCCTTCCAGAACGTGCAGATTGCAATTCGGTAGTGAGTAACATGGTGAAGAGATGAAGCGACAGAATAATATAAAGATACCCTTGGACAGTATCAACACACATTACAGAAGGGTTTCGGTCGCCTGATCTACGGCGTACTCATTCACAACATTCTTTTATGAGCGTAGTGAAAATGCCAATGTTAGTCTAGAGCGTATAGGAGACACCGCCACGTAAAGATGTCTCACGCAATGTGCCACAGCGCATATCCGGGTAGAATGAGTTATAGACCTGAATGAGCGTCGATTATCTCAAACACGACCCCCGGAATACTACTTAGATCTCCTGAGGACTGTGGGCCGTAGCAAACGCTCCGCACATACCTTGTCACATACACGGGAACCTGCCTACAAATTCCTCCGTCCTATCGGACTGACATATTGTAATGATCCATTAATCTACTTCGCGGCATGGCCTACTGAGGACCCAGGAACTCGTAGAGCACCGGAAGCTGTAAGCGCGGTATTTGGTGCTGAGTCTGTTAACCCCGCTCTACTGATCCCAATACCACAATAAGTGCTAGGCGCCACCGACCATCGCAAGGAATCGCCCGAAACCCATGCCATTAGATGCGTCTCTTCTCTGGCCATCTATAAGCGGCAGTCTGCACTTGACCAAACCATTGACAATCGGCGCGTGTCTCACGTGAGTATGACCAACAGGGGGTCTAAATAAGTCCTGTATCCGATCACTCTCGCATAAATGTGTTTGTATGCCTTGACACCTAAAGATAGTGGCCACGCCTGCCCAGGTTGTAACTAGCGATAATTTGAGTAATGGAGTTTTTGTTCCACCAGGAGAACTGGTTGGCCGCACCGAGGGCCCCTACGGTGACAGCATCGCATTAGGCG'/>

    <sequence taxon='151' value='TTGTGAATGAGGTTGGTACTTGAATTACCTATGTTGAGAATACAGGAGCGTTGCTCCGGACATATTACAACCAACTCCGACACGGTTGGTTCCGTCGTAGTAACAAGCGTAGATGCGTGATCTTAGGCATACATATTATGCTTAGCGATAATTCAGTTGATGAAATCGACAAATGACCACCCCACTTATACTTTTGAATACCCGCAAAAAAGTCAGCAGAGTACTGACTAGAGGTGCAGTGGTTTATATCCGCAGTACGACTCCATCCCTTACCTTGGTGGGCGCTCGCCGCCTGGTTGACATCCTAAAGATAGGCCCCGATGTTGCACTCCTGGGCTTGTCGTCTTAATGAAGATCTCGAGCACGCATGGACGAGCGATCCGTGGCCGCCCGCTTGCTTGCAGGACGATAGAACAGTTCCCACTGAGCGCATAACGCAGGACATTGAGATATCTCCTAGCAAATAGCCAGCTATTTGGTTATAACATAGTGCGAGCGTCGATCAGTATCTTTGTACGTCGGGATATTTTGTCGTTCCGTACACGGTCATTGTCTGGCATCATATAGATCATTGTTAGCGAATCCAGTGATCCCAGCATATGTTAGACGGCCCTGCATAACGAAGTTTTCCTTTCTTCCTGGGAAACCTCACTGACTTCGTTCGGCTCGCACAATAAAATGGGCGGTACTAGCTGCGCCTAGTGCAGGCCAGATTTGTACATCGTTTGTAGGGACAGGAGACGGGACCGTTCGAGCACATACCGTAAACTCTTTTGCATGCATACAAGTGGTCGAGACTTTTCTTCGTTTTAAGGTTTATGTGATGCGCGGATACTCTGCAATTTCTTCTGACGGCGATGGGCGTTCGTTCAGTACTCTAAGTCACATACCCTAACGTATCCGGGGGCTCTATACGATCTACAGGGCATGAAGACGTAATGGGGACAGGAGTAGCAGACCGTCCAAACCCCCGAGACGGCACGTAGGTGCGCCCTGCTAAGACGGCTGGCGGAAAAACTTACGACAATCAAAGAAAATAGGAGTCACGCAAGACATAATGTATCCGGCCTCTTCGTCCTTTAGTCATCATCCAATTAAGTTTAATGGGTCCCTTCCAGAACGTGCAGATTGCAATTCGGTAGTGAGTAACATGGTGAAGAGATGAAGCGACAGAATAATATAAAGATACCCTTGGACAGTATCAACACACATTACAGAAGGGTTTCGGTCGCCTGATCTACGGCGTACTCATTCACAACATTCTTTTATGAGCGTAGTGGAAATGCCAATGTTAGTCTAGAGCGTATAGGAGACACCGCCACGTAAAGATGTCTCACGCAATGTGCCACAGCGCATATACGGGTAGAATGAGTTATAGACCTGAATGAGCGTCGATTATCTCAAACACGACCCCCGGAATACTACTTAGATCTCCTGAGGACTGTGGGCCGTAGCAAACGCTCCGCACATACCTTGTCACATACACGGGAACCTGCCCACAAATTCCTCCGTCCTATCGGACTGACATATTGTAATGATCCATTAATCTACTTCGCGGCATGGCCTACTGAGGACCCAGGAACTCGTAGAGCACCGGAAGCTGTAAGCGCGGTATTTGGTGCTGAGTCTGTTAACCCCGCTCTACTGATCCCAATACCACAATAAGTGCTAGGCGCCACCGACCATCGCAAGGAATCGCCCGAAACCCATGCCATTAGATGCGTCTCTTCTCTGGCCATCTATAAGCGGCAGTCTGCACTTGACCAAACCATTGACAATCGGCGTGTGTCTCACGTGAGTATGACCAACAGGGGGTCTAAATAAGTCCTGCATCCGATCACTCTCGCATAAATGTGTTTGTATGCCTTGACACCTAAAGATAGTGGCCACGCCTGCCCAGGTTGTAACTAGCGATAATTTGAGTAATGGAGTTTTTGTTCCACCAGGAGAACTGGTTGGCCGCACCGAGGGCCCCTACGGTGACAGCATCGCATTAGGCG'/>

    <sequence taxon='91' value='TTGTGAATGAGGTTGGTACTTGAATTACCTATGTTGAGAATACAGGAGCGTTGCCCCGGACATATTACAACCAACTCCGACACGGTTGGTTCCGTCGTAGTAACAAGCGTAGATGCGTGATCTTAGGCATACATATTATGCTTAGCGATAATTCAGTTGATGAAATCGACAGATGCCCACCCCACTTATACTTTTGAATACCCGCAAAAAAGTCAGCAGAGTACTGACTAGAGGTGCAGTGGTCTATATCCGCAGTACGACTCCATCCCTTACCTTGGTGGGCGCTCGGCGCCTGGTTGACATCCTAAAGATAGGCCCCGATGTTGCACTCCTGGGCTTGTCGTTTTAATGAAGATCTCGAGCACGCATGGACGAGCGATCCGTGGCCGCCCGCTTGCTTGCAGGACGATAGAACAGTTCCCACTGAGCGCATAACGCAGGACATTGAGATATCTCCTAGCAAATAGCCAGCTATTTGGTTATAACATAGTGCGAGCGTCGATCAGTATCTTTGTACGTCGGAATATTTTGTCGTTCCGTACACGGTCATTGTCTGGCATCATATAGATCATTGTTAGCGAATCCAGTGATCCCAGCATATGTTAGACGGCCCTGCATAACGAAGTTTTCCTTTCTTCCTGGGAAACCTCACTGACTTCGTTCGGCTCGCACAATAAAATGGGCGATACTAGCTGCGCCTAGCGCAGGCCAGATTTGTACATCGTTTGTAGGGACAGGAGACGGGACCGTTCGAGCACATACCGTAAACTCTTTTGCATGCATACAAGTGGTCGAAACTTTTCTTCGTTTTAAGGTTTATGTGATGCGCGGATACTCTGCAATTTCTTCTGACGGCGATGGGCGTTTGTTCAGTACTCTAAGTCACATACCCTAACGTATCCGGGGGCTCTATACGATCTACAGGGCATGAAGACGTAATGGGGACAGGAGTAGCAGACCGTCCAAACCCCCGAGACGGCACGTAGGTGCGCCCTGCTAAGACGGCTGGCGGAAAAACTTACGACAATCAAAGAAAATAGGAGTCACGCAAGACATAATGTATCCGGCCTCTTCGTCTTTTAGTCATCATCCAATTGAGTTTAATGGGTCCCTTCCAGAACGTGCAGATTGCAATTCGGTAGTGAGTAACATGGTGAAGAGATGAAGCGACAGAATAATATAAAGATACCCTTGGACAGTATCAACACACATTACAGAAGGGTTTCGGTCGCCTGATCTACGGCGTACTCATTCACAACATTCTTTTATGAGCGTAGTGAAAATGCCAATGTTAGTCTAGAGCGTATAGGAGACACCGCCACGTAAAGATGTCTCACGCAATGTGCCACAGCGCATATCCGGGTAGAATGAGTTATAGACCTGAATGAGCGTCGATTATCTCAAACACGACCCCCGGAATACTACTTAGATCTCCTGAGGACTGTGGGCCGTAGCAAACGCTCCGCACATACCTTGTCACATACACGGGAACCTGCCTACAAATTCCTCCGTCCTATCGGACTGACATATTGTAATGATCCATTAATCTACTTCGCGGCATGGCCTACTGAGGACCCAGGAACTCGTAGAGCACCGGAAGCTGTAAGCGCGGTATTTGGTGCTGAGTCTGTTAACCCCGCTCTACTGATCCCAATACCACAATAAGTGCTAGGCGCCACCGACCATCGCAAGGAATCGCCCGAAACCCATGCCATTAGATGCGTCTCTTCTCTGGCCATCTATAAGCGGCAGTCTGCACTTGACCAAACCATTAACAATCGGCGCGTGTCTCACGTGAGTATGACCAACAGGGGGTCTAAATAAGTCCTGTATCCGATCACTCTCGCATAAATGTGTTTGTATGCCTTGACACCTAAAGATAGTGGCCACGCCTGCCCAGGTTGTAACTAGCGATAATTTGAGTAATGGAGTTTTTGTTCCACCAGGAGAACTGGTTGGCCGCACCGAGGGCCCCTACGGTGACAGCATCGCATTAGGCG'/>

    <sequence taxon='144' value='TTGTGAATGAGGTTGGTACTTGAATTACCTATGTTGAGAATACAGGAGCGTTGCCCCGGACATATTACAACCAACTCCGACACGGTTGGTTCCGTCGTAGTAACAAGCGTAGATGCGTGATCTTAGGCATACATATTATGCTTAGCGATAATTCAGTTGATGAAATCGACAGATGCCCACCCCACTTATACTTTTGAATACCCGCAAAAAAGTCAGCAGAGTACTGACTAGAGGTGCAGTGGTCTATATCCGCAGTACGACTCCATCCCTTACCTTAGTGGGCGCTCGGCGCCTGGTTGACATCCTAAAGATAGGCCCCGATGTTGCACTCCTGGGCTTGTCGTTTTAATGAAGATCTCGAGCACGCATGGACGAGCGATCCGTGGCCGCCCGCTTGCTTGCAGGACGATAGAACAGTTCCCACTGAGCGCATAACGCAGGACATTGAGATATCTCCTAGCAAATAGCCAGCTATTTGGTTATAACATAGTGCGAGCGTCGATCAGTATCTTTGTACGTCGGAATATTTTGTCGTTCCGTACACGGTCATTGTCTGGCATCATATAGATCATTGTTAGCGAATCCAGTGATCCCAGCATATGTTAGACGGCCCTGCATAACGAAGTTTTCCTTTCTTCCTGGGAAACCTCACTGACTTCGTTCGGCTCGCACAATAAAATGGGCGATACTAGCTGCGCCTAGCGCAGGCCAGGTTTGTACATCGTTTGTAGGGACAGGAGACGGGACCGTTCGAGCACATACCGTAAACTCTTTTGCATGCATACAAGTGGTCGAAACTTTTCTTCGTTTTAAGGTTTATGTGATGCGCGGATACTCTGCAATTTCTTCTGACGGCGATGGGCGTTTGTTCAGTACTCTAAGTCACATACCCTAACGTATCCGGGGGCTCTATACGATCTACAGGGCATGAAGACGTAATGGGGACAGGAGTAGCAGACCGTCCAAACCCCCGAGACGGCACGTAGGTGCGCCCTGCTAAGACAGCTGGCGGAAAAACTTACGACAATCAAAGAAAATAGGAGTCACGCAAGACATAATGTATCCGGCCTCTTCGTCTTTTAGTCATCATCCAATTGAGTTTAATGGGTCCCTTCCAGAACGTGCAGATTGCAATTCGGTAGTGAGTAACATGGTGAAGAGATGAAGCGACAGAATAATATAAAGATACCCTTGGACAGTATCAACACACATTACAGAAGGGTTTCGGTCGCCTGATCTACGGCGTACTCATTCACAACATTCTTTTATGAGCGTAGTGAAAATGCCAATGTTAGTCTAGAGCGTATAGGAGACACCGCCACGTAAAGATGTCTCACGCAATGTGCCACAGCGCATATCCGGGTAGAATGAGTTATAGACCTGAATGAGCGTCGATTATTTCAAACACGACCCCCGGAATACTACTTAGATCTCCTGAGGACTGTGGGCCGTAGCAAACGCTCCGCACATACCTTGTCACACACATGGGAACCTGCCTACAAATTCCTCCGTCCTATCGGACTGACATATTGTAATGATCCATTAATCTACTTCGCGGCATGGCCTACTGAGGACCCAGGAACTCGTAGAGCACCGGAAGCTGTAAGCGCGGTATTTGGTGCTGAGTCTGTTAACCCCGCTCTACTGATCCCAATACCACAATAAGTGCTAGGCGCCACCGACCATCGCAAGGAATCGCCCGAAACCCATGCCATTAGATGCGTCTCTTCTCTGGCCATCTATAAGCGGCAGACTGCACTTGACCAAACCATTAACAATCGGCGCGTGTCTCACGTGAGTATGACCAACAGGGGGTCTAAATAAGTCCTGTATCCGATCACTCTCGCATAAATGTGTTTGTATGCCTTGACACCTAAAGATAGTGGCCACGCCTGCCCAGGTTGTAACTAGCGATAATTTGAGTAATGGAGTTTTTGTTCCACCAGGAGAACTGGTTGGCCGCACCGAGGGCCCCTACGGTGACAGCATCGCATTAGGCG'/>

    <sequence taxon='145' value='TTGTGAATGAGGTTGGTACTTGAATTACCTATGTTGAGAATACAGGAGCGTTGCCCCGGACATATTACAACCAACTCCGACACGGTTGGTTCCGTCGTAGTAACAAGCGTAGATGCGTGATCTTAGGCATACATATTATGCTTAGCGATAATTCAGTTGATGAAATCGACAGATGCCCACCCCACTTATACTTTTGAATACCCGCAAAAAAGTCAGCAGAGTACTGACTAGAGGTGCAGTGGTCTATATCCGCAGTACGACTCCATCCCTTACCTTGGTGGGCGCTCGGCGCCTGGTTGACATCCTAAAGATAGGCCCCGATGTTGCACTCCTGGGCTTGTCGTTTTAATGAAGATCTCGAGCACGCATGGACGAGCGATCCGTGGCCGCCCGCTTGCTTGCAGGACGATAGAACAGTTCCCACTGAGCGCATAACGCAGGACATTGAGATATCTCCTAGCAAATAGCCAGCTATTTGGTTATAACATAGTGCGAGCGTCGATCAGTATCTTTGTACGTCGGAATATTTTGTCGTTCCGTACACGGTCATTGTCTGGCATCATATAGATCATTGTTAGCGAATCCAGTGATCCCAGCATATGTTAGACGGCCCTGCATAACGAAGTTTTCCTTTATTCCTGGGAAACCTCACTGACTTCGTTCGGCTCGCACAATAAAATGGGCGATACTAGCTGCGCCTAGCGCAGGCCAGATTTGTACATCGTTTGTAGGGACAGGAGACGGGACCGTTCGAGCACATACCGTAAACTCTTTTGCATGCATACAAGTGGTCGAAACTTTTCTTCGTTTTAAGGTTTATGTGATGCGCGGATACTCTGCAATTTCTTCTGACGGCGATGGGCGTTTGTTCAGTACTCTAAGTCACATACCCTAACGTATCCGGGGGCTCTATACGATCTACAGGGCATGAAGACGTAATGGGGACAGGAGTAGCAGACCGTCCAAACCCCCGAGACGGCACGTAGGTGCGCCCTGCTAAGACGGCTGGCGGAAAAACTTACGACAATCAAAGAAAATAGGAGTCACGCAAGACATAATGTATCCGGCCTCTTCGTCTTTTAGTCATCATCCAATTGAGTTTAATGGGTCCCTTCCAGAACGTGCAGATTGCAATTCGGTAGTGAGTAACATGGTGAAGAGATGAAGCGACAGAATAATATAAAGATACCCTTGGACAGTATCAACACACATTACAGAAGGGTTTCGGTCGCCTGATCTACGGCGTACTCATTCACAACATTCTTTTATGAGCGTAGTGAAAATGCCAATGTTAGTCTAGAGCGTATAGGAGACACCGCCACGTAAAGATGTCTCACGCAATGTGCCACAGCGCATATCCGGGTAGAATGAGTTATAGACCTGAATGAGCGTCGATTATCTCAAACACGACCCCCGGAATACTACTTAGATCTCCTGAGGACTGTGGGCCGTAGCAAACGCTCCGCACATACCTTGTCACACACATGGGAACCTGCCTACAAATTCCTCCGTCCTATCGGACTGACATATTGTAATGATCCATTAATCTACTTCGCGGCATGGCCTACTGAGGACCCAGGAACTCGTAGAGCACCGGAAGCTGTAAGCGCGGTATTTGGTGCTGAGTCTGTTAACCCCGCTCTACTGATCCCAATACCACAATAAGTGCTAGGCGCCACCGACCATCGCAAGGAATCGCCCGAAACCCATGCCATTAGATGCGTCTCTTCTCTGGCCATCTATAGGCGGCAGTCTGCACTTGACCAAACCATTAACAATCGGCGCGTGTCTCACGTGAGTATGACCAACAGGGGGTCTAAATAAGTCCTGTATCCGATCACTCTCGCATAAATGTGTTTGTATGCCTTGACACCTAAAGATAGTGGCCACGCCTGCCCAGGTTGTAACTAGCGATAATTTAAGTAATGGAGTTTTTGTTCCACCAGGAGAACTGGTTGGCCGCACCGAGGGCCCCTACGGTGACAGCATCGCATTAGGCG'/>

    <sequence taxon='191' value='TTGTGAATGAGGTTGGTACTTGAATTACCTATGTTGAGAATACAGGAGCGTTGCCCCGGACATATTACAACCAACTCCGACACGGTTGGTTCCGTCGTAGTAACAAGCGTAGATGCGTGATCTTAGGCATACATATTATGCTTAGCGATAATTCAGTTGATGAAATCGACAGATGCCCACCCCACTTATACTTTTGAATACCCGCAAAAAAGTCAGCAGAGTACTGACTAGAGGTGCAGTGGTCTATATCCGCAGTACGACTCCATCCCTTACCTTGGTGGGCGCTCGGCGCCTGGTTGACATCCTAAAGATAGGCCCCGATGTTGCACTCCTGGGCTTGTCGTTTTAATGAAGATCTCGAGCACGCATGGACGAGCGATCCGTGGCCGCCCGCTTGCTTGCAGGACGATAGAACAGTTCCCACTGAGCGCATAACGCAGGACATTGAGATATCTCCTAGCAAATAGCCAGCTATTTGGTTATAACATAGTGCGAGCGTCGATCAGTATCTTTGTACGTCGGAATATTTTGTCGTTCCGTACACGGTCATTGTCTGGCATCATATAGATCATTGTTAGCGAATCCAGTGATCCCAGCATATGTTAGACGGCCCTGCATAACGAAGTTTTCCTTTATTCCTGGGAAACCTCACTGACTTCGTTCGGCTCGCACAATAAAATGGGCGATACTAGCTGCGCCTAGCGCAGGCCAGATTTGTACATCGTTTGTAGGGACAGGAGACGGGACCGTTCGAGCACATACCGTAAACTCTTTTGCATGCATACAAGTGGTCGAAACTTTTCTTCGTTTTAAGGTTTATGTGATGCGCGGATACTCTGCAATTTCTTCTGACGGCGATGGGCGTTTGTTCAGTACTCTAAGTCACATACCCTAACGTATCCGGGGGCTCTATACGATCTACAGGGCATGAAGACGTAATGGGGACAGGAGTAGCAGACCGTCCAAACCCCCGAGACGGCACGTAGGTGCGCCCTGCTAAGACGGCTGGCGGAAAAACTTACGACAATCAAAGAAAATAGGAGTCACGCAAGACATAATGTATCCGGCCTCTTCGTCTTTTAGTCATCATCCAATTGAGTTTAATGGGTCCCTTCCAGAACGTGCAGATTGCAATTCGGTAGTGAGTAACATGGTGAAGAGATGAAGCGACAGAATAATATAAAGATACCCTTGGACAGTATCAACACACATTACAGAAGGGTTTCGGTCGCCTGATCTACGGCGTACTCATTCACAACATTCTTTTATGAGCGTAGTGAAAATGCCAATGTTAGTCTAGAGCGTATAGGAGACACCGCCACGTAAAGATGTCTCACGCAATGTGCCACAGCGCATATCCGGGTAGAATGAGTTATAGACCTGAATGAGCGTCGATTATCTCAAACACGACCCCCGGAATACTACTTAGATCTCCTGAGGACTGTGGGCCGTAGCAAACGCTCCGCACATACCTTGTCACACACATGGGAACCTGCCTACAAATTCCTCCGTCCTATCGGACTGACATATTGTAATGATCCATTAATCTACTTCGCGGCATGGCCTACTGAGGACCCAGGAACTCGTAGAGCACCGGAAGCTGTAAGCGCGGTATTTGGTGCTGAGTCTGTTAACCCCGCTCTACTGATCCCAATACCACAATAAGTGCTAGGCGCCACCGACCATCGCAAGGAATCGCCCGAAACCCATGCCATTAGATGCGTCTCTTCTCTGGCCATCTATAGGCGGCAGTCTGCACTTGACCAAACCATTAACAATCGGCGCGTGTCTCACGTGAGTATGACCAACAGGGGGTCTAAATAAGTCCTGTATCCGATCACTCTCGCATAAATGTGTTTGTATGCCTTGACACCTAAAGATAGTGGCCACGCCTGCCCAGGTTGTAACTAGCGATAATTTAAGTAATGGAGTTTTTGTTCCACCAGGAGAACTGGTTGGCCGCACCGAGGGCCCCTACGGTGACAGCATCGCATTAGGCG'/>

    <sequence taxon='234' value='TTGTGAATGAGGTTGGCACTTGAATTACCTATGTTGAGAATACAGGAGCGTTGCCCCGGACATATTACAACCAACTCCGACACGGTTGGTTCCGTCGTAGTAACAAGCGTAGATGCGTGATCTTAGGCATACATATTATACTTAGCGATAATTCAGTTGATGAAATCGACAGATGCCCACCCCACTTATACTTTTGAATACCCGCAAAAAAGTCAGCAGAGTACTGACTAGAGGTGCAGTGGTCTATATCCGCAGTACGACTCCATCCCTTACCTTGGTGGGCGCTCGGCGTCTGGTTGACATCCTAAAGATAGGCCCCGATGTTGCACTCCTGGGCTTGTCGTTTTAATGAAGATCTCGAGCACGCATGGACGAGCGATCCGTGGCCGCCCGCTTGCTTGCAGGACGATAGAACAGTTCCCACTGAGCGCATAACGCAGGACATTGAGATATCTCCTAGCAAATAGCCAGCTATTTGGTTATAACATAGTGCGAGCGTCGATCGGTATCTTTGTACGTCGGAATATTTTGTCGTTCCGTACACGGTCATTGTCTGGCATCATATAGATCATTGTTAGCGAATCCAGTGATCCCAGCATATGTTAGACGGCCCTGCATAACGAAGTTTTCCTTTCTTCCTGGGAAACCTCACTGACTTCGTTCGGCTCGCACAATAAAATGGGCGATACTAGCTGCGCCTAGCGCAGGCCAGATTTGTACATCGTTTGTAGGGACAGGAGACGGGACCGTTCGAGCACATACCGTAAACTCTTTTGCATGCATACAAGTGGTCGAAACTTTTCTTCGTTTTAAGGTTTATGCGATGCGCGGATACTCTGCAATTTCTTCTGACGGCGATGGGCGTTTGTTCAGTACTCTAAGTCACATACCCTAACGTATCCGGGGGCTCTATACGATCTACAGGGCATGAAGACGTAATGGGGACAGGAGTAGCAGACCGTCCAAACCCCCGAGACGGCACGTAGGTGCGCCCTGCCAAGACGGCTGGCGGAAAAACTTACGACAATCAAAGAAAATAGGAGTCACGCAAGACATAATGTATCCGGCCTCTTCGTCTTTTAGTCATCATCCAATTGAGTTTAATGGGTCCCTTCCAGAACGTGCAGATTGCAATTCGGTAGTGAGTAACATGGTGAAGAGATGAAGCGACAGAATAATATAAAGATACCCTTGGACAGTATCAACACACATTACAGAAGGGTTTCGGTCGCCTGATCTACGGCGTACTCATTCACAACATTCTTTTATGAGCGTAGTGAAAATGCCAATGTTAGTCTAGAGCGTATAGGAGACGCCGCCACGTAAAGATGTCTCACGCAATGTGCCACAGGGCATATCCGGGTAGAATGAGTTATAGACCTGAATGAGCGTCGATTATCTCAAACACGACCCCCGGAATACTACTTAGATCTCCTGAGGACTGTGGGCCGTAGCAAACGCTCCGCACATACCTTGTCACACACACGGGAACCTGCCTACAAATTCCTCCGTCCTATCGGACTGACATATTGTAATGATCCATTAATCTACTTCGCGGCATGGCCTACTGAGGACCCGGGAACTCGTAGAGCGCCGGAAGCTGTAAGCGCGGTATTTGGTGCTGAGTCTGTTAACCCCGCTCTACTGATCCCAATACCACAATAAGTGCTAGGCGCCACCGACCATCGCAAGGAATTGCCCGAAACCCATGCCATTAGATGCGTCTCTTCTCTGGCCATCTATAAGCGGCAGTCTGCACTTGACCAAACCATTAACAATCGGCGCGTGTCTCACGTGAGTATGACCAACAGGGGGTCTAAATAAGTCCTGTATCCTATCACTCTCGCATAAATGTGTTTGCATGCCTTGACACCTAAAGATAGTGGCCACGCCTGCCCAGGTTGTAACTAGCGATAATTTGAGTAATGGAGTTTTTGTTCCACCAGGAGAACTGGTCGGCCGCACCGAGGGCACCTACGGTGACAGCATCGCATTAGGCG'/>

    <sequence taxon='235' value='TTGTGAATGAGGTTGGCACTTGAATTACCTATGTTGAGAATACAGGAGCGTTGCCCCGGACATATTACAACCAACTCCGACACGGTTGGTTCCGTCGTAGTAACAAGCGTAGATGCGTGATCTTAGGCATACATATTATACTTAGCGATAATTCAGTTGATGAAATCGACAGATGCCCACCCCACTTATACTTTTGAATACCCGCAAAAAAGTCAGCAGAGTACTGACTAGAGGTGCAGTGGTCTATATCCGCAGTACGACTCCATCCCTTACCTTGGTGGGCGCTCGGCGTCTGGTTGACATCCTAAAGATAGGCCCCGATGTTGCACTCCTGGGCTTGTCGTTTTAATGAAGATCTCGAGCACGCATGGACGAGCGATCCGTGGCCGCCCGCTTGCTTGCAGGACGATAGAACAGTTCCCACTGAGCGCATAACGCAGGACATTGAGATATCTCCTAGCAAATAGCCAGCTATTTGGTTATAACATAGTGCGAGCGTCGATCGGTATCTTTGTACGTCGGAATATTTTGTCGTTCCGTACACGGTCATTGTCTGGCATCATATAGATCATTGTTAGCGAATCCAGTGATCCCAGCATATGTTAGACGGCCCTGCATAACGAAGTTTTCCTTTCTTCCTGGGAAACCTCACTGACTTCGTTCGGCTCGCACAATAAAATGGGCGATACTAGCTGCGCCTAGCGCAGGCCAGATTTGTACATCGTTTGTAGGGACAGGAGACGGGACCGTTCGAGCACATACCGTAAACTCTTTTGCATGCATACAAGTGGTCGAAACTTTTCTTCGTTTTAAGGTTTATGTGATGCGCGGATACTCTGCAATTTCTTCTGACGGCGATGGGCGTTTGTTCAGTACTCTAAGTCACATACCCTAACGTATCCGGGGGCTCTATACGATCTACAGGGCATGAAGACGTAATGGGGACAGGAGTAGCAGACCGTCCAAACCCCCGAGACGGCACGTAGGTGCGCCCTGCCAAGACGGCTGGCGGAAAAACTTACGACAATCAAAGAAAATAGGAGTCACGCAAGACATAATGTATCCGGCCTCTTCGTCTTTTAGTCATCATCCAATTGAGTTTAATGGGTCCCTTCCAGAACGTGCAGATTGCAATTCGGTAGTGAGTAACATGGTGAAGAGATGAAGCGACAGAATAATATAAAGATACCCTTGGACAGTATCAACACACATTACAGAAGGGTTTCGGTCGCCTGATCTACGGCGTACTCATTCACAACATTCTTTTATGAGCGTAGTGAAAATGCCAATGTTAGTCTAGAGCGTATAGGAGACGCCGCCACGTAAAGATGTCTCACGCAATGTGCCACAGGGCATATCCGGGTAGAATGAGTTATAGACCTGAATGAGCGTCGATTATCTCAAACACGACCCCCGGAATACTACTTAGATCTCCTGAGGACTGTGGGCCGTAGCAAACGCTCCGCACATACCTTGTCACACACACGGGAACCTGCCTACAAATTCCTCCGTCCTATCGGACTGACATATTGTAATGATCCATTAATCTACTTCGCGGCATGGCCTACTGAGGACCCGGGAACTCGTAGAGCGCCGGAAGCTGTAAGCGCGGTATTTGGTGCTGAGTCTGTTAACCCCGCTCTACTGATCCCAATACCACAATAAGTGCTAGGCGCCACCGACCATCGCAAGGAATTGCCCGAAACCCATGCCATTAGATGCGTCTCTTCTCTGGCCATCTATAAGCGGCAGTCTGCACTTGACCAAACCATTAACAATCGGCGCGTGTCTCACGTGAGTATGACCAACAGGGGGTCTAAATAAGTCCTGTATCCTATCACTCTCGCATAAATGTGTTTGCATGCCTTGACACCTAAAGATAGTGGCCACGCCTGCCCAGGTTGTAACTAGCGATAATTTGAGTAATGGAGTTTTTGTTCCACCAGGAGAACTGGTCGGCCGCACCGAGGGCACCTACGGTGACAGCATCGCATTAGGCG'/>

    <sequence taxon='92' value='TTGTGAATGAGGTTGGTACTTGAATTACCTATGTTGAGAATACAGGAGCGTTGCCCCGGACATATTACAACCAACTCCGACACGGTTGGTTCCGTCGTAGTAACAAGCGTAGATGCGTGATCTTAGGCATACATATTATGCTTAGCGATAATTCAGTTGATGAAATCGACAGATGCCCACCCCACTTATACTTTTGAATACCCGCAAAAAAGTCAGCAGAGTACTGACTAGAGGTGCAGTGGTCTATATCCGCAGTACGACTCCATCCCTTACCTTGGTGGGCGCTCGGCGCCTGGTTGACATCCTAAAGATAGGCCCCGATGTTGCACTCCTGGGCTTGTCGTTTTAATGAAGATCTCGAGCACGCATGGACGAGCGATCCGTGGCCGCCCGCTTGCTTGCAGGACGATAGAACAGTTCCCACTGAGCGCATAACGCAGGACATTGAGATATCTCCTAGCAAATAGCCAGCTATTTGGTTATAACATAGTGCGAGCGTCGATCAGTATCTTTGTACGTCGGAATATTTTGTCGTTCCGTACACGGTCATTGTCTGGCATCATATAGATCATTGTTAGCGAATCCAGTGATCCCGGCATATGTTAGACGGCCCTGCATAACGAAGTTTTCCTTTCTTCCTGGGAAACCTCACTGACTTCGTTCGGCTCGCACAATAAAATGGGCGATACTAGCTGCGCCTAGCGCAGGCCAGATTTGTACATCGTTTGTAGGGACAGGAGACGGGACCGTTCGAGCACATACCGTAAACTCTTTTGCATGCATACAAGTGGTCGAAACTTTTCTTCGTTTTAAGGTTTATGTGATGCGCGGATACTCGGCAATTTCTTCTGACGGCGATGGGCGTTTGTTCAGTACTCTAAGTCACATACCCTAACGTATCCGGGGGCTCTATACGATCTACAGGGCATGAAGACGTAATGGGGACAGGAGTAGCAGACCGTCCAAACCCCCGAGACGGCACGTAGGTGCGCCCTGCTAAGACGGCTGGCGGAAAAACTTACGACAATCAAAGAAAATAGGAGTCACGCAAGACATAATGTATCCGGCCTCTTCGTCTTTTAGTCATCATCCAATTGAGTTTAATGGGTCCCTTCCAGAACGTGCAGATTGCAATTCGGTAGTGAGTAACATGGTGAAGAGATGAAGCGACAGAATAATATAAAGATACCCTTGGACAGTATCAACACACATTACAGAAGGGTTTCGGTCGCCTGATCTACGGCGTACTCATTCACAACATTCTTTTATGAGCGTAGTGAAAATGCCAATGTTAGTCTAGAGCGTATAGGAGACACCGCCACGTAAAGATGTCTCACGCAATGTGCCACAGCGCATATCCGGGTAGAATGAGTTATAGACCTGAATGAGCGTCGATTATCTCAAACACGACCCCCGGAATACTACTTAGATCTCCTGAGGACTGTGGGCCGTAGCAAACGCTCCGCACATACCTTGTCACATACACGGGAACCTGCCTACAAATTCCTCCGTCCTATCGGACTGACATATTGTAATGATCCATTAATCTACTTCGCGGCATGGCCTACTGAGGACCCAGGAACTCGTAGAGCACCGGAAGCTGTAAGCGCGGTATTTGGTGCTGAGTCTGTTAACCCCGCTCTACTGATCCCAATACCACAATAAGTGCTAGGCGCCACCGACCATCGCAAGGAATCGCCCGAAACCCATGCCATTAGATGCGTCTCTTCTCTGGCCATCTATAAGCGGCAGTCTGCACTTGACCAAACCATTAACAATCGGCGCGTGTCTCACGTGAGTATGACCAACAGGGGGTCTAAATAAGTCCTGTATCCGATCACTCTCGCATAAATGTGTTTGTATGCCTTGACACCTAAAGATAGTGGCCACGCCTGCCCAGGTTGTAACTAGCGATAATTTGAGTAATGGAGTTTTTGTTCCACCAGGAGAACTGGTTGGCCGCACCGAGGGCCCCTACGGTGACAGCATCGCATTAGGCG'/>

    <sequence taxon='115' value='TTGTGAATGAGGTTGGTACTTGAATTACCTATGTTGAGAATACAGGAGCGTTGCCCCGGACATATTACAACCAACTCCGACACGGTTGGTTCCGTCGTAGTAACAAGCGTAGATGCGTGATCTTAGGCATACATATTATGCTTAGCGATAATTCAGTTGATGAAATCGACAGATGCCCACCCCACTTATACTTTTGAATACCCGCAAAAAAGTCAGCAGAGTGCTGACTAGAGGTGCAGTGGTCTATATCCGCAGTACGACTCCATCCCTTACCTTGGTGGGCGCTCGGCGCCTGGTTGACATCCTAAAGATAGGCCCCGATGTTGCACTCCTGGGCTTGTCGTTTTAATGAAGATCTCGAGCACGCATGGACGAGCGATCAGTGGCCGCCCGCTTGCTTGCAGGACGATAGAACAGTTCCCACTGAGCGCATAACGCAGGACATTGAGATATCTCCTAGCAAATAGCCAGCTATTTGGTTATAACATAGTGCGAGCGTCGATCAGTATCTTTGTACGTCGGAATATTTTGTCGTTCCGTACATGGTCATTGTCTGGCATCATATAGATCATTGTTAGCGAATCCAGTGATCCCAGCATATGTTAGACGGCCCTGCATAACGAAGTTTTCCTTTCTTCCTGGGAAACCTCGCTGACTTCGTTCGGCTCGCACAATAAAATGTGCGATACTAGCTGCGCCTAGTGCAGGCCAGATTTGTACATCGTTTGTAGGGACAGGAGACGGGACCGTTCGAGCACATACTGTAAACTTTTTTGCATGCATACAAGTGGTCGAAACTTTTCTTCGTTTTAAGGTTTATGTGATGCGCGGATACTCTGCAATTTCTTCTGACGGCAATGGGCGTTTGTTCAGTACTCTAAGTCACATACCCTAACGTATCCGGGGGCTCTATACGATCTACAGGGCATGAAGACGTAATGGGGACAGGAGTAGCAGACCGTCCAAACCCCCGAGACGGCACGTAGGTGCGCCCTGCTAAGACGGCTGGCGGAAAAACTTACGACAATCAAAGAAAATAGGAGTCACGCAAGACATAATGTATCCGGCCTCTTCGTCTTTTAGTCATCATCCAATTGAGTTTAATGGGTCCCTTCCAGAACGTGCAGATTGCAATTCGGTAGTGAGTAACATGGTGAAGAGATGAAGCGACAGAATAATATAAAGATACCCTTGGACAGTATCAACACACATTACAGAAGGGTTTCGGTCGCCTGATCTACGGCGTACTCATTCACAACATTCTTTTATGAGCGTAGTGAAAATGCCAATGTTAGTCTAGAGCGTATAGGAGACACCGCCACGTAAAGATGTCTCACGCAATGTGCCACAGCGCATATCCGGGTAGAATGAGTTATAGACCTGAATGAGCGTCGATTATCTCAAACACGACCCCCGGAATACTACTTAGATCTCCTGAGGACTGTGGGCCGTAGCAAACGCTCCGCACATACCTTGTCACATACACGGGAACCTGCCTACAAATTCCTCCGTCCTATTGGACTGACATATTGTAATGATCCATTAATCTACTTCGCGGCATGGCCTACTGAGGACCCAGGAACTCGTAGAGCACCGGAAGCTGTAAGCGCGGTATTTGGTGCTGAGTCTGTTAACCCCGCTCTACTGATCCCAATACCACAATAAGTGCTAGGCGCCACCGACCATCGCAAGGAATCGCCCGAAACCCATGCCATTAGATGCGTCTCTTCTCTGGCCATCTATAAGCGGCAGTCTGCACTTGACCAAACCATTGACAATCGGCGCGTGTCTCACGTGAGTATGACCAACAGGGGGTCTAAATAAGTCCTGTATCCGATCACTCTCGCATAAATGTGTTTGTATGCCTTGACACCTAAAGATAGTGGCCACGCCTGCCCAGGTTGTAACTAGCGATAATTTGAGTAATGGAGTTTTTGTTCCACCAGGAGAACTGGTTGGCCGCACCGAGGGCCCCTACGGTGACAGCATCGCATTAGGCG'/>

    <sequence taxon='116' value='TTGTGAATGAGGTTGGTACTTGAATTACCTATGTTGAGAATACAGGAGCGTTGCCCCGGACATATTACAACTAACTCCGACACGGTTGGTTCCGTCGTAGTAACAAGCGTAGATGCGTGATCTTAGGCATACATATTATGCTTAGCGATAATTCAGTTGATGAAATCGACAGATGCCCACCCCACTTATACTTTTGAATACCCGCAAAAAAGTCAGCAGAGTGCTGACTAGAGGTGCAGTGGTCTATATCCGCAGTACGACTCCATCCCTTACCTTGGTGGGCGCTCGGCGCCTGGCTGACATCCTAAAGATAGGCCCCGATGTTGCACTCCTGGGCTTGTCGTTTTAATGAAGATCTCGAGCACGCATGGACGAGCGATCAGTGGCCGCCCGCTTGCTTGCAGGACGATAGAACAGTTCCCACTGAGCGCATAACGCAGGACATTGGGATATCTCCTAGCAAATAGCCAGCTATTTGGTTATAACATAGTGCGAGCGTCGATCAGTATCTTTGTACGTCGGAATATTTTGTCGTTCCGTACATGGTCATTGTCTGGCATCATATAGATCATTGTTAGCGAATCCAGTGATCCCAGCATATGTTAGACGGCCCTGCGTAACGAAGTTTTCCTTTCTTCCTGGGAAACCTCGCTGACTTCGTTCGGCTCGCACAATAAAATGTGCGATACTAGCTGCGCCTAGTGCAGGCCAGATTTGTACATCGTTTGTAGGGACAGGAGACGGGACCGTTCGAGCACATACTGTAAACTTTTTTGCATGCATACAAGTGGTCGAAACTTTTCTTCGTTTTAAGGTTTATGTGATGCGCGGATACTCTGCAATTTCTTCTGACGGCAATGGGCGTCTGTTCAGTACTCTAAGTCACATACCCTAACGTATCCGGGGGCTCTATACGATCTACAGGGCATGAAGACGTAATGGGGACAGGAGTAACAGACCGTCCAAACCCCCGAGACGGCACGTAGGTGCGCCCTGCTAAGACGGCTGGCGGAAAAACTTACGACAATCAAAGAAAATAGGAGTCACGCAAGACATAATGTATCCGGCCTCTTCGTCTTTTAGTCATCATCCAATTGAGTTTAATGGGTCCCTTCCAGAACGTGCAGATTGCAATTCGGTAGTGAGTAACATGGTGAAGCGATGAAGCGACAGAATAATATAAAGATACCCTTGGACAGTATCAACACACATTACAGAAGGGTTTCGGTCGCCTGATCTACGGCGTACTCATTCACAACATTCTTTTATGAGCGTAGTGAAAATGCCAATGTTAGTCTAGAGCGTATAGGAGACACCGCCACGTAAAGATGTCTCACGCAATGTGCCACAGCGCATATCCGGGTAGAATGAGTTATAGACCTGAATGAGCGTCGATTATCTCAAACACGACCCCCGGAATACTACTTAGATCTCCTGAGGACTGTGGGCCGTAGCAAACGCTCCGCACATACCTTGTCACATACACGGGAACCTGCCTACAAATTCCTCCGTCCTATTGGACTGACATATTGTAATGATCCATTAATCTACTTCGCGGCATGGCCTACTGAGGACCCAGGAACTCGTAGAGCACCGGAAGCTGTAAGCGCGGTATTTGGTGCTGAGTCTGTTAACCCCGCTCTACTGATCCCAATACCACAATAAGTGCTAGGCGCCACCGACCATCGCAAGGAATCGCCCGAAACCCATGCCATTAGATGCGTCTCTTCTCTGGCCATCTATAAGCGGCAGTCTGCACTTGACCAAACCATTGACAATCGGCGCGTGTCTCACGTGAGTATGACCAACAGGGGGTCTAAATAAGTCCTGTATCCGATCACTCTCGCATAAATGTGTTTGTATGCCTTGACACCTAAAGATAGTGGCCACGCCTGCCCAGGTTGTAACTAGCGATAATTTGAGTAATGGAGTTTTTGTTCCACCAGGAGAACTGGTTGGCCGCACCGAGGGCCCCTACGGTGACAGCATCGCATTAGGCG'/>

    <sequence taxon='245' value='TTGTGAATGAGGTTGGTACTTGAATTACCTATGTTGAGAATACAGGAGCGTTGCCCCGGACATATTACAACTAACTCCGACACGGTTGGTTCCGTCGTAGTAACAAGCGTAGATGCGTGGTCTTAGGCATACATATTATGCTTAGCGATAATTCAGTTGATGAAATCGACAGATGCCCACCCCACTTATACTTTTGAATACCCGCAAAAAAGTCAGCAGAGTGCTGACTAGAGGTGCAGTGGTCTATATCCGCAGTACGACTCCATCCCTTACCTTGGTGGGCGCTCGGCGCCTGGCTGACATCCTAAAGATAGGCCCCGATGTTGCACTCCTGGGCTTGTCGTTTTAATGAAGATCTCGAGCACGCATGGACGAGCGATCAGTGGCCGCCCGCTTGCTTGCAGGACGATAGAACAGTTCCCACTGAGCGCATAACGCAGGACATTGGGATATCTCCTAGCAAATAGCCAGCTATTTGGTTATAACATAGTGCGAGCGTCGATCAGTATCTTTGTACGTCGGAATATTTTGTCGTTCCGTACATGGTCATTGTCTGGCATCATATAGATCATTGTTAGCGAATCCAGTGATCCCAGCATATGTTAGACGGCCCTGCGTAACGAAGTTTTCCTTTCTTCCTGGGAAACCTCGCTGACTTCGTTCGGCTCGCACAATAAAATGTGCGATACTAGCTGCGCCTAGTGCAGGCCAGATTTGTACATCGTTTGTAGGGACAGGAGACGGGACCGTTCGAGCACATACTGTAAACTTTTTTGCATGCATACAAGTGGTCGAAACTTTTCTTCGTTTTAAGGTTTATGTGATGCGCGGATACTCTGCAATTTCTTCTGACGGCAATGGGCGTCTGTTCAGTACTCTAAGTCACATACCCTAACGTATCCGGGGGCTCTATACGATCTACAGGGCATGAAGACGTAATGGGGACAGGAGTAACAGACCGTCCAAACCCCCGAGACGGCACGTAGGTGCGCCCTGCTAAGACGGCTGGCGGAAAAACTTACGACAATCAAAGAAAATAGGAGTCACGCAAGACATAATGTATCCGGCCTCTTCGTCTTTTAGTCATCATCCGATTGAGTTTAATGGGTCCCTTCCAGAACGTGCAGATTGCAATTCGGTAGTGAGTAACATGGTGAAGCGATGAAGCGACAGAATAATATAAAGATACCCTTGGACAGTATCAACACACATTACAGAAGGGTTTCGGTCGCCTGATCTACGGCGTACTCATTCACAACATTCTTTTATGAGCGTAGTGAAAATGCCAATGTTAGTCTAGAGCGTATAGGAGACACCGCCACGTAAAGATGTCTCACGCAATGTGCCACAGCGCATATCCGGGTAGAATGAGTTATAGACCTGAATGAGCGTCGATTATCTCAAACACGACCCCCGGAATACTACTTAGATCTCCTGAGGACTGTGGGCCGTAGCAAACGCTCCGCACATACCTTGTCACATACACGGGAACCTGCCTACAAATTCCTCCGTCCTATTGGACTGACATATTGTAATGATCCATTAATCTACTTCGCGGCATGGCCTACTGAGGACCCAGGAACTCGTAGAGCACCGGAAGCTGTAAGCGCGGTATTTGATGCTGAGTCTGTTAACCCCGCTCTACTGATCCCAATACCACAATAAGTGCTAGGCGCCACCGACCATCGCAAGGAATCGCCCGAAACCCATGCCATTAGATGCGTCTCTTCTCTGGCCATCTATAAGCGGCAGTCTGCACTTGACCAAACCATTGACAATCGGCGCGTGTCTCACGTGAGTATGACCAACAGGGGGTCTAAATAAGTCCTGTATCCGATCACTCTCGCATAAATGTGTTTGTATGCCTTGACACCTAAAGATAGTGGCCACGCCTGCCCAGGTTGTAACTAGCGATAATTTGAGTAATGGAGTTTTTGTTCCACCAGGAGAACTGGTTGGCCGCACCGAGGGCCCCTACGGTGACAGCATCGCATTAGGCG'/>

    <sequence taxon='239' value='TTGTGAATGAGGTTGGTACTTGAATTACCTATGTTAAGAATACAGGAGCGTTGCCCCGGACATATTACAACCAACTCCGACACGGTTGGTTCCGTCGTAGTAACAAGCGTAGATGCGTGATCTTAGGCATACATGTTATGCTTAGCGATAATTCAGTTGATGAAATCGACAGATGCCCACCCCACTTATACTCTTGAATACCCGCAAAAAAGTCAGCAGAGTGCTGACTAGAGGTGCAGTGGTCTATATCCGCAGTACGACTCCATCCCTTACCTTGGTGGGCGCTCGGCGCCTGGTTGACATCCTAAAGATAGGCCCCGATGTTGCACTCCTGGGCTTGTCGTTTTAATGAAGATCTCGAGCACGCATGGACGAGCGATCAGTGGCCGCCCGCTTGCTTGCAGGACGATAGAACAGTTCCCACTGAGCGCATAACGCAGGACATTGAGATATCTCCTAGCAAATAGCCAGCTATTTGGTTATAACATAGTGCGAGCGTCGATCAGTATCTTTGTACGTCGGAATATTTTGTCATTCCGTACATCGTCATTGTCTGGCATCATATAGATCATTGTTAGCGAATCCAGTGATCCCAACATATGTTAGACGGCCCTGCATAACGAAGTTTTCCTTTCTTCCTGGGAAACCTCGCTGACTTCGTTCGGCTCGCACAATAAAATGTGCGATACTAGCTGCGCCTAGTGCAGGCCAGATTTGTACATCGTTTGTAGGGACAGGAGACGGGATCGTTCGAGCACATACTTTAAACTCTTTTGCATGCATACAAGTGGTCGAAACTTTTCTTCGTTTTAAGGTTTATGTGATGCGCGGATACTCTGCAATTTCTTCTGACGGCAATGAGCGTTTGTTCAGTACTCTAAGTCACATACCCTAACGTATCCGGGGGCTCTATACGATCTACAGGGCATGAAGACGTAATGGGGACAGGAGTAGCAGACCGTCCAAACCCCCGAGACGGCACGTAGGTGCGCCCTGCTAAGACGGCTGGCGGAAAAACTTACGACAATCAAAGAAAATAGGAGTCACGCAAGACATAATGTATCCGGCATCTTCGTCTTTTAGTCATCATCCAATTGAGTTTAATGGGTCCCTTCCAGAACGTGCAGATTGCAATTCGGTAGTGAGTAACATGGTGAAGAGATGAAGCGACAGAATAATATAAAGATACCCTTGGACAGTATCAACACACATTACAGAAGGGTTTCGGTCGCCTGATCTACGGCGTACTCATTCACAACATTCTTTTATGAGCGTAGTGAAAATGCCAATGTTAGTCTAGAGCGTATAGGAGACACCGCCACGTAAAGATCTCTCACGCAATGTGCCACAGCGCATATCCGGGTAGAATGAGTTATAGACCTGAATGAGCGTCGATTATCTCAAACACGACCCCCGGAATACTACTTAGATCTCATGAGGACTGTGGGCCGTAGCAAACGCTCCGCACATACCTTGTCACATACACGGGAACCTGCCTACAAATTCCTCCGTCCTATTGGACTGACATATTGTAATGATCCATTAATCTACTTCGCGGCATGGCCTACTGAGGACCCAGGAACTCGTAGAGCGCCGGAAGCTGTAAGCGCGGTATTTGGTGCTGAGTCTGTTAACCCCGCTCTACTGATCCCAATACCACAATAAGTGCTAGGCGCCACCGACCATCGCAAGGAATCGCCCGAAACCCATGCCATTAGATGCGTCTCTTTTCTGGCCATCTATAAGCGGCAGTCTGCACTTGACCAAACCATTGACAATCGGCGCGTGTCTCACGTGAGTATGACCAACAGGGGGTCTAAATAAGTCCTGTATCCGATCACTCTCGCATAAATGTGTTTGTATGCCTTGACACCTAAAGATAGTGGCCACGCCTGCCCAGGTTGTAACTAGCGATAATTTGAGTAATGGAGTTTTTGTTCCACCAGGAGAACTGGCTGGCCGCACCGAGGGCCCCTACGGTGACAGCATCGCATTAGGCG'/>

    <sequence taxon='172' value='TTGTGAATGAGGTTGGTACTTGAATTACCTATGTTGAGAATACAGGAGCGTTGCCCCGGACATATTACAACCAACTCCGACACGGTTGGTTCCGTCGTAGTAACAAGCGGAGATGCGTGATATTAGGCATACATATTATGCTTAGCGATAATTCAGTTGATGAAATCGACAGATGCCCACCCCACTTATACTTTTGAATACCCGCAAAAAAGTCAGCAGAGTACTGACTAGAGGTGCAGTGGTCTATATCCGCAGTACGACTCCATCCCTTACCTTGGTGGGCGCTCGGCGCCTGGTTGACATCCTAAAGATAGGCCCCGATGTTGCACTCCTGGGCTTGTCGTTTTAATGAAGATCTCGAGCACGCATGGACGAGCGATCCGTGGCCGCCCGCTTGCTTGCAGGACGATAGAACAGTTCCCACTAAGCGCATAACGCAGGACATTGAGATATCTCCTAGCAAATAGCCAGCTATTTGGTTATAACATAGTGCGAGCGTCGATCAGTATCTTTGTACGTCGGAATATTTTGTCGTTCCGTACACGGTCATTGTCTGGCATCATATAGATCATTGTTAGCGAATCCAGTGATCCCAGCATATGTTAGACGGCCCTGCATAACGAAGTTTTCCTTTCTTCCTGGGAAACCTCACTGACTTCGTTCGGCTCGCACAATAAAATGGGCGATACTAGCTGCGCCTAGTGCAGGCCAGATTTGTACATCGTTTGTAGGGACAGGAGACGGGACCGTTCGAGCACATACCGTAAACTCTTTTGCATGCATACAAGTGGTCGAAACTTTTCTTCGTTTTAAGGTTTATGTGATGCGCGGATACTCTGCAATTTCTTCTGACGGCGATGGGCGTTTGTTCAGTACTCTAAGTCACATACCCTAACGTATCCGGGGGCTCTATACGATCTACAGGGCATGAAGACGTAATGGGGACAAGAGTAGCAGACCGTCCAAACCCCCGAGACGGCACGTAGGTGCGCCCTGCTAAGACGGCTGGCGGAAAAACTTACGACAATCAAAGAAAATAGGAGTCACGCAAGACATAATGTATCCGGCCTCTTCGTCTTTTAGTCATCATCCAATTGAGTTTAATGGGTCCCTTCCAGAACGTGCAGATTGCAATTCGGTAGTGAGTAACATGGTGAAGAGATGAAGCGACAGAATAATATAAAGATACCCTTGGACAGTATCAACACACATTACAGAAGGGTTTCGGTCGCCTGATCTACGCCGTACTCATTCACAACATTCTTTTATGAGCGTAGTGAAAATGCCAATGTTAGTCTAGAGCGTATAGGAGACACCGCCACGTAAAGATGTCTCACGCAATGTGTCACAGCGCATATCCGGGTAGAATGAGTTATAGACCTGAATGAGCGTCGATTATCTCAAACACGACCCCCGGAATACTACTTAGATCTCCTGAGGACTGTGGGCCGTAGCAAACGCTCCGCACATACCTCGTCACATACACGGGAACCTGCCTACAAATTCCTCCGTCCTATTGGACTGACATATTGTAATGATCCATTAATCTACTTCGCGGCACGGCCTACTGAGGACCCAGGAACTAGTAGAGCACCGGAAGCTGTAAGCGCGGTATTTGGTGCTGAGTCTATTAACCCCGCTCTACTGATCCCAATACCACAATAAGTGCTAGGCGCCACCGACCACCGCAAGGAATCGCCCGAAACCCGTGCCACTAGATGCGTCTCTCCTCTGGCCATCTATAAGCGGCAGTCTGCACTTGACCAAACCATTGACAATCGGCGCGTGTCTCACGTGAGTATGACCAACAGGGGGTCTAAATAAGTCCTGTATCCGATCACTCTCGCATAAATGTGTTTGTATGCCTTGACACCTAAAGATAGTGGCCACGCCTGCCCAGGTTGTAACTAGCGATAATTTGAGTAATGGAGTTTTTGTTCCACCAGGAGAACTGGTTGGCCGCACCGAGGGCCCCTACGGTGACAGCATCGCATTAGGCG'/>

    <sequence taxon='118' value='TTGTGAATGAGGTTGGTACTTGAATTACCTATGTTGGGAATACAGGAGCGTTGCCCCGGACATATTACAACCAACTCCGACACGGTTGGCTCCGTCGTAGTAACAAGCGTAGATGCGTGATCTTTGGCATACATATTATGCTTAGCGATAATTCAGTTGATGAAATCGACAGATGCCCACCCCACTTATACTTTTGAATACCCGCAAAAAAGTCAGCCGAGTACTGACTAGAGGTGCAGTGGTCTATATCCGCAGTACGACTCCATCCCTTACCTTGGTGGGCGCTCGGCGCCTGGTTGACATCCTAAAGATAGGCCCCGATGTTGCACTCCTGGGCTTGTCGTTTTAATGAAGATCTCGAGCACGCATGGACGAGCGATCCGTGGCCGCCCGCTTGCTTGCAGGACGATAGAACAGTTCCCACTGAGCGCATAACGCAGGACATTGAGATATCTCCTAGCAAATAGCCAGCTATTTGGTTATAACATAGTGCGAGCGTCGATCTGTATCTTTGTACGTCGGAATATTTTGTCGTTCCGTACACGGTCATTGTCTGGCATCATATAGATCATTGTTAGCGAATCCAGTGATCCCAGCATATGCTAGACGGCCCTGCATAACGAAGTTTTCCTTTCTTCCTGGGAAACCTCACTGACTTCGTTCGGCTCGCACAACAAAATGGGCGATACTAGCTGCGCCTAGTGCAGGCCAGATTTGTACATCGTTTGTAGGGACAGGAGACGGGACCGTTCGAGCACATACCGTAAACTCTCTTGCATGCATACAAGTGGTCGAAACTTTTCTTCGTTTTAAGGTTTATGTGATGCGCGGATACTCTGCAATTTCTTCTGACGGCGATGGGCGTTTGTTCAGTACTCTAAGTCACATACCCTAACGTATCCGGGGGCTCTATACAATCTACAGGGCATGAAGACGTAATGGGGACAGGAGTAGCAGACTGTCCAAACCCCCGAAACGGCTCGTAGGTGCGCCCTGCTAAGACGGCTGGCGGAAAAACTTACGACAATCAAAGAAAATAGGAGTCACGCAAGGCATAATGTATCCGGCCTCTTCGTCTTTTAGTCATCATCCAATTGAGTTTAATGGGTCCCTTCCAAAACGTGCAGATTGCAATTCGGTAGTGAGTAACATGGTGAAGAGATGAAGCGACAGAATAATATAAAGATACCCTTGGACAGTATCAACACACATTACAGAAGGGTTTCGGTCGCCTGATCTACGGCGTGCTCATTCACAATATTCTTTTATGAGCGTAGTGAAAATGCCAATGTTAGTCTAGAGCGTATAGGAGACACCGCCACGTAAAGATGTCTCACGCAATGTGCCACAGCGCATATCCGGGTAGAATGAGTTATAGACCTGAATGAGCGTCGATTATCTCAAACACGACCCCCGGAATACTACTTAGATCTCCTGAGGACTGTGGGCCGTAGCAAACGCTCCGCACATACCTTGTCACATACACGGGAACCTGCCTACAAATTCCTTCGTCCTATTGGACTGACATATTGTAATGATCCATTAATCTACTTCGCGGCATGGCCTACTGAGGACCCAGGAACTCGTAGAGCACCGGAAGCTGTAAGCGCGGTATTTGGTGCTGAGTCTGTTAACCCCGCTCTACTGATCCCAATCCCACAATAAGTGCTAGGCGCCACCGACCATCGCAAGGAATCGCCCGAAACTCATGCCATTAGATGCGTCTCTTCTCTGGCCGTCTATAAGCGGCAGCCTGCACTTGACCAAACCATTGACAATCGGCGCGTGTCTCACGTGAGTATGACCAACAGAGGGTCTAAATAAGTCCTGTATCCGATCACTCTCGCATAAATGTGCTTGTATGCCTTGACACCTAAAGATAGTGGCCACGCCTGCCCAGGTTGTAACTAGCGATAATTTGAGTAATGGAGTTTTTGTTCCACCAGGAGAACTGGTTGGCCGCACCGAGGGCCCCTACGGTGACAGCATCGCATTAGGCG'/>

    <sequence taxon='249' value='TTGTGAATGAGGTTGGTACTTGAATTACCTATGTTGGGAATACAGGAGCGTTGCCCCGGACATATTACAACCAACTCCGACACGGTTGGCTCCGTCGTAGTAACAAGCGTAGATGCGTGATCTTTGGCATACATATTATGCTTAGCGATAATTCAGTTAATGAAATCGACAGATGCCCACCCCACTTATACTTTTGAATACCCGCAAAAAAGTCAGCCGAGTACTGACTAGAGGTGCAGTGGTCTATATCCGCAGTACGACTCCATCCCTTACCTTGGTGGGCGCTCGGCGCCTGGTTGACATCCTAAAGATAGGCCCCGATGTTGCACTCCTGGGCTTGTCGTTTTAATGAAGATCTCGAGCACGCATGGACGAGCGATCCGTGGCCGCCCGCTTGCTTGCAGGACGATAGAACAGTTCCCACTGAGCGCATAACGCAGGACATTGAGATATCTCCTAGCAAATAGCCAGCTATTTGGTTATAACATAGTGCGAGCGTCGATCTGTATCTTTGTACGTCGGAATATTTTGTCGTTCCGTACACGGTCATTGTCTGGCATCATATAGATCATTGTTAGCGAATCCAGTGATCCCAGCATATGCTAGACGGCCCTGCATAACGAAGTTTTCCTTTCTTCCTGGGAAACCTCACTGACTTCGTTCGGCTCGCACAACAAAATGGGCGATACTAGCTGCGCCTAGTGCAGGCCAGATTTGTACATCGTTTGTAGGGACAGGAGACGGGACCGTTCGAGCACATACCGCAAACTCTCTTGCATGCATACAAGTGGTCGAAACTTTTCTTCGTTTTAAGGTTTATGTGATGCGCGGATACTCTGCAATTTCTTCTGACGGCGATGGGCGTTTGTTCAGTACTCTAAGTCACATACCCTAACGTATCCGGGGGCTCTATACAATCTACAGGGCATGAAGACGTAATGGGGACAGGAGTAGCAGACTGTCCAAACCCCCGAAACGGCTCGTAGGTGCGCCCTGCTAAGACGGCTGGCGGAAAAACTTACGACAATCAAAGAAAATAGGAGTCACGCAAGGCATAATGTATCCGGCCTCTTCGTCTTTTAGTCATCATCCAATTGAGTTTAATGGGTCCCTTCCAAAACGTGCAGATTGCAATTCGGTAGTGAGTAACATGGTAAAGAGATGAAGCGACAGAATAATATAAAGATACCCTTGGACAGTATCAACACACATTACAGAAGGGTTTCGGTCGCCTGATCTACGGCGTGCTCATTCACAATATTCTTTTATGAGGGTAGTGAAAATGCCAATGTTAGTCTAGAGCGTATAGGAGACACCGCCACGTAAAGATGTCTCACGCAATGTGCCACAGCGCATATCCGGGTAGAATGAGTTATAGACCTGAATGAGCGTCGATTATCTCAAACACGACCCCCGGAATACTACTTAGATCTCCTGAGGACTGTGGGCCGTAGCAAACGCTCCGCACATACCTTGTCACATACACGGGAACCTGCCTACAAATTCCTTCGTCCTATTGGACTGACATATTGTAATGATCCATTAATCTACTTCGCGGCATGGCCTACTGAGGACCCAGGAACTCGTAGAGCACCGGAAGCTGTAAGCGCGGTATTTGGTGCTGAGTCTGTTAACCCCGCTCTACTGATCCCAATCCCACAATAAGTGCTAGGCGCCACCGACCATCGCAAGGAATCGCCCGAAACTCATGCCATTAGATGCGTCTCTTCTCTGGCCGTCTATAAGCGGCAGCCTGCACTTGACCAAACCATTGACAATCGGCGCGTGTCTCACGTGAGTATGACCAACAGAGGGTCTAAATAAGTCCTGTATCCGATCACTCTCGCATAAATGTGCTTGTATGCCTTGACACCTAAAGATAGTGGCCACGCCTGCCCAGGTTGTAACTAGCGATAATTTGAGTAATGGAGTTTTTGTTCCACCAGGAGAACTGGTTGGCCGCACCGAGGGCCCCTACGGTGACAGCATCGCATTAGGCG'/>

    <sequence taxon='180' value='TTGTGAATGAGGTTGGTACTTGAATTACCTATGTTGGGAATACAGGAGCGTTGCCCCGGACATATTACAACCAACTCCGACACGGTTGGCTCCGTCGTAGTAACAAGCGTAGATGCGTGATCTTTGGCATACATATTAGGCTTAGCGATAATTCAGTTGATGAAATCGACAGATGCCCACCCCACTTATACTTTTGAATACCCGCAAAAAAGTCAGCCGAGTACTGACTAGAGGTGCAGTGGTCTATATCCGCAGTACGACTCCATCCCTTACCTTGGTGGGCGCTCGGCGCCTGGTTGACATCCTAAAGATAGGCCCCGATGTTGCACTCCTGGGCTTGTCGTTTTAATGAAGATCTCGAGCACGCATGGACGAGCGATCCGTGGCCGCCCGCTTGCTTGCAGGACGATAGAACAGTTCCCACTGAGCGCATAACGCAGGACATTGAGATATCTCTTAGCAAATAGCCAGCTATTTGGTTATAACATAGTGCGAGCGTCGATCTGTATCTTTGTACGTCGGAATATTTTGTCGTTCCGTACACGGTCCTTGTCTGGCATCATATAGATCATTGTTAGCGAATCCAGTGATCCCAGCATATGCTAGACGGCCCTGCATAACGAAGTTTTCCTTTCTTCCTGGGAAACCTCACTGACTTCGTTCGGCTCGCACAAAAAAATGGGCGATACTAGCTGCGCCTAGTGCAGGCCAGATTTGTACATCGTTTGTAGGGACAGGAGACGGGACCGTTCGAGCACATACCGTAAACTCTCTTGCATGCATACAAGTGGTCGAAACTTTTCTTCGTTTTAAGGTTTATGTGATGCGCGGATACTCTGCAATTTCTTCTGACGGCGTTGGGCGTTTGTTCAGTACTCTAAGTCACATACCCTAACGTATCCGGGGGCTCTATACAATCTACAGGGCATGAAGACGTAATGGGGACAGGAGTAGCAGACTGTCCAAACCCCCGAAACGGCTCGTAGGTGCGCCCTGCTAAGACGGCTGGCGGAAAAACTTACGACAATCAAAGAAAATAGGAGTCACGCAAGGCATAATGTATCCGGCCTCTTCGTCTTTTAGTCATCATCCAGTTGAGTTTAATGGGTCCCTTTCAAAACGTGCAGATTGCAATTCGGTAGTGAGTAACATGGTGAAAAGATGAAGCGACAGAATAATATAAAGATACCCTTGGACAGTATCAACACACATTACAGAAGGGTTTCGGTCGCCTGATCTACGGCGTGCTCATTCACAATATTCTTTTATGAGCGTAGTGAAAATGCCAATGTTAGTCTAGAGCGTATAGGAGACACCGCCACGTAAAGATGTCTCACGCAATGTGCCACAGCGCATATCCGGGTAGAATGAGTTATAGACCTGAATGAGCGTCGATTATCTCAAACACGACCCCCGGAATACTACTTAGATCTCCTGAGGACTGTGGGCCGTAGCAAACGCTCCGCACATACCTTGTCACATACACGGGAACCTGCCTACAACTTCCTTCGTCCTATTGGACTGACATATTGTAATGATCCATTAATCTACTTCGCGGCATGGCCTACTGAGGACCCAGGAACTCGTAGAGCACCGGAAGCTGTAAGCGCGGTATTTGGTGCTGAGTCTGTTAACCCCGCCCTACTGATCCCAATCCCACAATAAGTGCTAGGCGCCACCGACCATCGCAAGGAATCGCCCGAAACTCATGCCATTAGATGCGTCTCTTCTCTGGCCGTCTATAAGCGGCAGCCTGCACTTGACCAAACCATTGACAATCGGCGCGTGTCTCACGTGAGTATGACCAACAGAGGGTCTAAATAAGTCCTGTATCCGATCACTCTCGCATAAATGTGCTTGTATGCCTTGACACCTAAAGATAGTGGCCACGCCTGCCCAGGTTGTAACTAGCGATAATTTGAGTAATGGAGTTTTTGTTCCACCAGGAGAACTGGTTGGCCGCACCGAGGGCCCCTACGGTGACAGCATCGCACTAGGCG'/>

    <sequence taxon='181' value='TTGTGAATGAGGTTGGTACTTGAATTACCTATGTTGGGAATACAGGAGCGTTGCCCCGGACATATTACAACCAACTCCGACACGGTTGGCTCCGTCGTAGTAACAAGCGTAGATGCGTGATCTTTGGCATACATATTAGGCTTAGCGATAATTCAGTCGATGAAATCGACAGATGCCCACCCCACTTATACTTTTGAATACCCGCAAAAAAGTCAGCTGAGTACTGACTAGAGGTGCAGTGGTCTATATCCGCAGTACGACTCCATCCCTTACCTTGGTGGGCGCTCGGCGCCTGGTTGACATCCTAAAGATAGGCCCCGATGTTGCACTCCTGGGCTTGTCGTTTTAATGAAGATCTCGAGCACGCATGGACGAGCGATCCGTGGCCGCCCGCTTGCTTGCAGGACGATGGAACAGTTCCCACTGAGCGCATAACGCAGGACATTGAGATATCTCTTAGCAAATAGCCAGCTATTTGGTTATAACATAGTGCGAGCGTCGATCTGTATCTTTGTACGTCGGAATATTTTGTCGTTCCGTACACGGTCATTGTCTGGCATCATATAGATCATTGTTAGCGAATCCAGTGATCCCAGCATATGCTAGACGGCCCTGCATAACGAAGTTTTCCTTTCTTCCTGGGAAACCTCATTGACTTCGTTCGGCTCGCACAAAAAAATGAGCGATACTAGCTGCGCCTAGTGCAGGCCAGATTTGTACATCGTTTGTAGGGACAGGAGACGGGACCGTTCGAGCACATACCGTAAACTCTCTTGCATGCATACAAGTGGTCGAAACTTTTCTTCGTTTTAAGGTTTATGTGATGCGCGGATACTCTGCAATTTCTTCTGACGGCGTTGGGCGTTTGTTCAGTACTCTAAGTCACATACCCTAACGTATCCGGGGGCTCTATACAATCTACAGGGCATGAAGACGTAATGGGGACAGGAGTAGCAGACTGTCCAAACCCCCGAAACGGCTCGTAGGTGCGCCCTGCTAAGACGGCTGGCGGAAAAACTTACGACAATCAAAGAAAATAGGAGTCACGCAAGGCATAATGTATCCGGCCTCTTCGTCTTTTAGTCATCATCCAATTGAGTTTAATGGGTCCCTTTCAAAACGTGCAGATTGCAATTCGGTAGTGAGTAACATGGTGAAAAGATGAAGCGACAGAATAATATAAAGATACCCTTGGACAGTATCAACACACATTACAGAAGGGTTTCGGTCGCCTGATCTACGGCGTGCTCATTCACAATATTCTTTTATGAGCGTAGTGAAAATGCCAATGTTAGTCTAGAGCGTATAGGAGACACCGCCACGTAAAGATGTCTCACGCAATGTGCCACAGCGCATATCCGGGTAGAATGAGTTATAGACCTGAATGAGCGTCGATTATCTCAAACACGACCCCCGGAATACTACTTAGATCTCCTGAGGACTGTGGGCCGTAGCAAACGCTCCGCACATACCTTGTCACATACACGGGAACCTGCCTACAACTTCCTTCGTCCTATTGGACTGACATATTGTAATGATCCATTAATCTACTTCGCGGCATGGCCTACTGAGGACCCAGGAACTCGTAGAGCACCGGAAGCTGTAAGCGCGGTATTTGGTGCTGAGTCTGTTAACCCCGCCCTACTGATCCCAATCCCACAATAAGTGCTAGGCGCCACCGACCGTCGCAAGGAATCGCCCGAAACTCATGCCATTAGATGCGTCTCTTCTCTGGCCCTCTATAAGCGGCAGCCTGCATTTGACCAAACCATTGACAATCGGCGCGTGTCTCACGTGAGTATGACCAACAGAGGGTCTAAATAAGTCCTGTATCCGATCACTCTCGCATAAATGTGCTTGTATGCCTTGACACCTAAAGATAGTGGCCACGCCTGCCCAGGTTGTAACTAGCGATAATTTGAGTAATGGAGTTTTTGTTCCACCAGGAGAACTGGTTGGCCGCACCGAGGGCCCCTACGGTGACAGCATCGCACTAGGCG'/>

    <sequence taxon='167' value='TTGTGAATGAGGTTGGTACTTGAATTACCTATGTTGGGAATACAGGAGCGTTGCCCCGGACATATTACAACCAACTCCGACACGGTTGGTTCCGTCGTAGTAACAAGCGTAGATGCGTGATCTTTGGCATACATATTATGCTTAGCGATAATTCAGTTGATGAAATCGACAGATGCCCACCCCACTTATACTTTTGAATACCCGCAAAAAAATCAGCAGAGTACTGACTAGAGGTGCAGTGGTCTATATCCGCAGTACGACTCCATCCCTCACCTTGGTGGGCGCTCGGCGCCTGGTTGACATCCTAAAGATAGGCCCCGATGTTGCACTCCTGGGCTTGTCGTTTTAATGAAGATCTCGAGCACGCATGGACGAACGATCCGTGGCCGCCCGCTTGCTTGCAGGACGATAGAACAGTTCCCACTGAGCGCATAACGCAGGACCTTGAGATATCTCCTAGCAAATAGCCAGCTATTTGGTTATAACATAGTGCGAGCGTCGATCTGTATCTTTGTACGTCGGAATATTTTGTCGTTCCGTACACGGTCATTGTCTGGCATCATATAGATCATTGTTAGCGAATCCAGTGATCCCAGCATATGTTAGACGGCCCTGCATAACGAAGTTTTCCTTTCTTCCTGGGAAACCTCACTGACTTCGTTCGGCTCGCACAACAAAATGGGCGATACTAGCTGCGCCTAGTGCAGGCCAGATTTGTACATCGTTTGTAGGAACAGGAGACGGGACCGTTCGAGCACATACCGTAAACTCTCTTGCATGCATACAAGTGGTCGAAACTTTTCTTCGTTTTAAGGTTTATGTGATGCGCGGATACTCTGCAATTTCTTCTGACGGCGATGGGCGTTTGTTCAGTACTCTAAGTCACATACCCTAACGTATCCGGGGGCTCTATACAATCTACAGGGCATGAAGACGTAATGGGGACAGGAGTAGCAGACTGTCCAAACCCCCGAAACGGCTCGTAGGTGCGCCCTGCTAAGACGGCTGGCGGAAAAACTTACGACAATCAAAGAAAATAGGAGTCACGCAAGGCATAATGTATCCGGCCCCTTCGTCTTTTAGTCATCATCCAATTGAGTTTAATGGGTCCCTTCCAAAACGTGCAGATTGCAATTCGGTAGTGAGTAACATGGTGAAGAGATGAAGCGACAGAATAATATAAAGATACCCTTGGACAGTATCAACACACATTACAGAAGGGTTTCGGTCGCCTGATCTACGGCGTGCTCATTCACAATATTCTTTTATGAGCGTAGTGAAAATGCCAATGTTAGTCTAGAGCGTATAGGAGACACCGCCACGTAAAGATGTCTCACGCAATGTGCCACAGCGCATATCCGGGTAAAATGAGTTATAGACCTGAATGAGCGTCGATTATCTCAGACACGACCCCCGGAATACTACTTAGATCTCCTGAGGACTGTGGGCCGTAGCAAACGCTCCGCACATACCTTGTCACATACACGGGAACCTGCCTACAAATTCCTTCGTCCTATTGGACTGACATATTGTAATGATCCCCTAGTCTACTTCGCGGCATGGCCTACTGAGGACCCAGGAACTCGTAGGGCACCGGAAGCTGTAAGCGCGGTATTTGGTGCTGAGTCTGTTAACCCCGCTCTACTGATCCCAATCCCACAATAAGTGCTAGGCGCCACCGACCATCGCAAGGAATCGCCCGAAACTCATGCCATTAGATGCGTCTCTTCCCTGGCCGTCTATAAGCGGCAGCCTGCACTTGACCAAACCACTGACAATCGGCGCGTGTCTCACGTGAGTATGACCAACAGGGGGTCTAAATAAGTCCTGTATCCGATCACTCTCGCATAAATGTGTTTGTATGCCTTGACACCTAAAGATAGTGGCCACGCCTGCCCAGGTTCTAACTAGCGATAATTTGAGTAATGGAGTTTTTGTTCCACCAGGAGAACTGGTTGGCCGCACCGAGGGCCCCTACGGTGACAGCATCGCATTAGGCG'/>

    <sequence taxon='229' value='TTGTGAATGAGGTTGGTACTTGAATTACCTATGTTGGGAATACAGGAGCGTTGCCCCGGACATATTACAACCAACTCCGACACGGTTGGTTCCGTCGTAGTAACAAGCGTAGATGCGTGATCTTTGGCATACATATTATGCTTAGCGATAATTCAGTTGATGAAATCGACAGATGCCCACCCCACTTATACTTTTGAATACCCGCAAAAAAATCAGCAGAGTACTGACTAGAGGTGCAGTGGTCTATATCCGCAGTACGACTCCATCCCTCACCTTGGTGGGCGCTCGGCGCCTGGTTGACATCCTAAAGATAGGCCCCGATGTTGCACTCCTGGGCTTGTCGTTTTAATGAAGATCTCGAGCACGCATGGACGAACGATCCGTGGCCGCCCGCTTGCTTGCAGAACGATAGAACAGTTCCCACTGAGCGCATAACGCAGGACCTTGAGATATCTCCTAGCAAATAGCCAGCTATTTGGTTATAACATAGTGCGAGCGTCGATCTGTATCTTTGTACGTCGGAATATTTTGTCGTTCCGTACACGGTCATTGTCTGGCATCATATAGATCATTGTTAGCGAATCCAGTGCTCCCAGCATATGTTAGACGGCCCTGCATAACGAAGTTTGCCTTTCTTCCTGGGAAACCTCACTGACTTCGTTCGGCTCGCACAACAAAATGGGCGATACTAGCTGCGCCTAGTGCAGGCCAGATTTGTACATCGTTTGTAGGAACAGGAGACGGGACCGTTCGAGCACATACCGTAAACTCTCTTGCATGCATACAAGTGGTCGAAACTTTTCTTCGTTTTAAGGTTTATGTGATGCGCGGATACTCTGCAATTTCTTCTGACGGCGATGGGCGTTTGTTCAGTACTCTAAGTCACATACCCTAACGTATCCGGGGGCTCTATACAATCTACAGGGCATGAAGACGTAATGGGGACAGGAGTAGCAGACTGTCCAAACCCCCGAAACGGCTCGTAGGTGCGCCCTGCTAAGACGGCTGGCGGAAAAACTTACGACAATCAAAGAAAATAGGAGTCACGCAAGGCATAATGTATCCGGCCCCTTCGTCTTTTAGTCATCATCCAATTGAGTTTAATGGGTCCCTTCCAAAACGTGCAGATTGCAATTCGGTAGTGAGTAACATGGTGAAGAGATGAAGCGACAGAATAATATAAAGATACCCTTGGACAGTATCAACACACATTACAGAAGGGTTTCGGTCGCCTGATCTACGGCGTGCTCATTCACAATATTCTTTTATGAGCGTAGTGAAAATGCCAATGTTAGTCTAGAGCGTATAGGAGACACCGCCACGTAAAGATGTCTCACGCAATGTGCCACAGCGCATATCCGGGTAAAATGAGTTATAGACCTGAATGAGCGTCGATTATCTCAGACACGACCCCCGGAATACTACTTAGATCTCCTGAGGACTGTAGGCCGTAGCAAACGCTCCGCACATACCTTGTCACATACACGGGAACCTGCCTACAAATTCCTTCGTCCTATTGGACTGACATATTGTAATGATCCCCTAGTCTACTTCGCGGCATGGCCTACTGAGGACCCAGGAACTCGTAGGGCACCGGAAGCTGTAAGCGCGGTATTTGGTGCTGAGTCTGTTAACCCCGCTCTACTGATCCCAATCCCACAATAAGTGCTAGGCGCCACCGACCATCGCAAGGAATCGCCCGAAACTCATGCCATTAGATGCGTCTCTTCCCTGGCCGTCTATAAGCGGCAGCCTGCACTTGACCAAACCATTGACAATCGGCGCGTGTCTCACGTGAGTATGACCAACAGGGGGTCTAAATAAGTCCTGTATCCGATCACTCTCGCATAAATGTGTTTGTATGCCTTGACACCTAAAGATAGTGGCCACGCCTGCCCAGGTTCTAACTAGCGATAATTTGAGTAATGGAGTTTTTGTTCCACCAGGGGAACTGGTTGGCCGCACCGAGGGCCCCTACGGTGACAGCATCGCATTAGGCG'/>

    <sequence taxon='223' value='TTGTGAATGAGGTTGGTACTTGAATTACCTATGTTGAGAATACAGGAGCGTCGCCCCGGACATATTACAACCAACTCCGACACGGTTGGTTCCGTCGTAGTAACAAGCGTAGATGCGTGATCTTTGGCATACATATTATGCTTAGCGATAATTCAGTTGATGAAATCCACAGATGCCCACCCCACTTATACTTTTGAATACCCGCAAAAAAGTCAGCAGAGTACTGACTAGAGGTGCCGTGGTCTATATCCGCAGTACGACTCCATCCCTTACCTTGGTGGGCGCTCGGCGCCTGGTTGACATCCTAAAGATAGGCCCCGATGTTGCACTCCTGGGCTTGTCGTTTTAATGAAGATCTCGAACACGCATGGACGAGCGAACCGTGGCCGCCCGCTTGCTTGCAGGACGATAGAACAGTTCCCACTGAGCGCATAACGCAGGACATTGAGATATCTCCTAGCAAATAGCCAGCTATTTGGTTATAACATAGTGCGAACGTCGATCTGTATCTTTGTACGTCGGAATATTTTGTCGTTCCGTACACGGTCATTGTCTGGCATCATATAGATCATTGTTAGCGAATCCAGTGATCCCAGCATATGTTAGACGGCCCTGCATAACGAAGTTTTCCTTTCTTCCTGGGAAACCTCACTGACTTCGTTCGGCTCGCACAACAAAATGGGCGATACTAGCTGCGCCTAGTGCAGGCCAGATTTGTACATCGTTTGTAGGGACAGGAGACGGGACCGTTCGAGCACATACCGTAAACTCTCTTGCATGCATACAAGTGGTCGAAACTTTTCTTCGTTTTAAGGTTTATGTGATACGCGGATACTCTGCAATTTCTTCTGACGGCGATGGGCGTTTGTTCAGTACTCTAAGTCACATACCCTAACGTATCCGGGGGCTCTATACAATCTACAGGGCATGAAGACGTAATGGGGACAGGAGTAGCAGACTGTCCAAACCCCCGAAACGGCTCGTAGGTGCGCCCTGCTAAGACGGCTGGCGGAAAAACTTACGACAATCAAAGAAAATAGGAGTCACGCCAGACATAATGTATCCGGCCTCTTCGTCTTTTAGTCATCATCCAATTGAGTTTAATGGGTCCCTTCCAAAACGTGCAGATTGCAATTCGGTAGTGAGTAACATGGTGAAGAGATGAAGCGACAGAATAATATAAAGGTACCCTTAGACAGTATCAAAACACATTACAGAAGGGTTTCGGTCGCCTGATCTACGGCGTGCTCATTCACAATATTCTTTTATGAGCGTAGTGAAAATGCCAATGTTAGTCTAGAGCGTATAGGAGACACCGCCACGTAAAGATGTCTCACGCAATGTGCCACAGCGCATATCCGGGTAGAATGAGTTATAGACCTGAATGAGCGTCGATTATCTCAAACACGACCCCCGGAATACTACTTAGGTCTCCTGAGGACTGTGGGCCGTAGCAAACGCTCCGCACATACCTTGTCACATACACGGGAACCTGCCTACAAATTCCTTCGTCCTATTGGACTGACATATTGTAATGATCCATTAATCTACTTCGCGGCATGGCCTACTGAGGACCCAGGAACTCGTAGAGCACCGGAAGCTGTAAGCGCGGTATTTGGTGCTGAGTCTGTTAACCCCGCTCTACCGATCCCAATCCCACAATAAGTGCTAGGCGCCACCGACCATCGCAAGGAATCGCCCGAAACTCATGCCATTAGATGCGTCTCTTCTCTGGCCGTCTATAAGCGGCAGCCTGCACTTGACCAAACCGTTGACAATCGGCGCGTGTCTTACGTGAGTATGACCAACAGGGGGTCTAAATAAGTCCTGTATCCGATCACTCTCGCATAAATGTGTTTGTATGCCTTGACACCTAAAAATAGTGGCCACGCCTGCCCAGGTTGTAACTAGCGATAATTTGAGTAATGGAGTTTTTGTTCCACCAGGAGAACTGGTTGGCCGCACCGAGGGCCCCTACGGTGACAGCATCGCATTAGGCG'/>

    <sequence taxon='21' value='TTGTGAATGAGGTTGGTACTTGAATTACCTATGTTGAGAATACAGGAGCGTTGCCCCGGACATATTACAACCAACTCCAACACGGTTGGTTTCGTCGTAGTAACAAGCGTAGATGCGTGATCTTAGGCATACATATTATGCTTAGCGATGATTCAGTTGATGAAATCGAAAGATGCCCACCCCACTTATACTTTTGAATATCCGCAAAAAAGTCAGCAGAGTACTGACTAGAGGTGCAGTGGTCTATATCCGCCGTACGACTCCATCCCTTACCTTGGTGGGCGCTCGGCGCCTGGTTGACATCCTAAAGATAGGCCCCGATGTTGCACTCCTGGGCTTGTCGTTTTAATGAAGATCTCGAGCACGCATGGACGAGCGATCCGTGGCCGCCTGCTTGCTTGCAGGACGATAGAACAGTCCCCACTGAGCGCATAACGCAGGACATTGAGATATCTCCTAGCAAATAGCCAGCTATTTGGTTATAACATAGTGCGAGCGTCGATCAGTATCTTTGTACGTCGGAATATTTTGTCGTTACGTACACGGTCATTGTCTGGCATCATATAGATCATTGTTAGCGAATCCAGTGATCTCAGCATATGTTAGACGGCCCTGCATAACGAAGTTTTCCTTTCTTCCTGGGAAACCTCACTGACTTCGTTCGGCTCGCACAACAAAATGGGCGATACTAGCTGCGCCTAGTGCAGGCCAGATTTGTACATCGTTTGTAGGGACAGGAGACGGGCCCGTTCGAGCACATACCGTAAACTCTCTTGCATGCATACAAGCGGTCGAAACTTTTCTTCGTTTTAAGGTTTATGTGATGCGCGGATACTCTGCAATTTCTTCTAACGGCGATGGGCGTTTGTTCAGTACTCTAAGTCACATACCCTAACGTATCCGGGGGCTTTATACGATCTACAGGGCATGAAGACGTAATGGGGACAGGAGTAGCAGACCGTCCAAACCCCCGAGACGGCACGTAGGTGCGCCCTGCTAAGACGGCTGGCGGAAAAACTTACGACAATCAAAGAAAATAGGAGTCACGCGAGACATAATGTATCCGGCCTCTTCGTCTTTTAGTCATCATCCAATTGAGTTTAATGGGTCCCTTCCAGAACGTGCAGATTGCAATTCGGTAGTGAGTAACATGGTGAAGAGATGAAGCGACAGAATAATATAAAGATACCCTTGGACAGTATCAACACACATTACAGAAGGGTTTCGGTCGCCTAATCTACGGCGTACTCATTCACAATATTCTTTTATGAGCGTAGTGAAAATGCCAATGTTAGTCTAGAGCGTATAGGAGACACCGCCACGTAAAGATGTCTCACGCAATGTGCCACAGCGCATATCCGGGTAGAATGAGTTATAGACCTGAATGAGCGTCGATTATCTCAAACACGACCCCCGGAATACTACTTAGATCTCCTGAGGATTGTGGGCCGTAGCAAACGCTCCGCACATACCTTGTCCCATACACGGGAACCTGCCTACAGATTCTTTCGTCCTGTTGGACTGACATATTGTAATGATCCATTAATCTACTTCGCGGCATGGCCTACTGAGGACCCAGGAACTCGTAGAGCACCGGAAGCTGTAAGCGCGGTATTTGGTGCTGAGTCTGTTAACCCCGCTCTACTGATCCCAATCCCACAACAAATGCTAGGCGCCACTGACCATCGCCAGGAATCGCCCGAAACCCATGCGATTAGATGCGTCTCTTCTCTGGCCATCTATAAGCGGCAGCCTGCACTTGACCAAACCATTGACAATCGGCGCGTGTCTCACGTGAGTATGACCAACAGGGGGTCTAAATAAGTCCTGTATCCGATCACTCTCGCATAAACGTGTTTGTATGCCTTGACACCTAAAGATAGTAGCCACGCCTGCCCAGGTTGTAACTAGCGATAATTTGAGTATTGGAGGTTTTGTTCCACCAGGAGGACTGGTTGGCCGCACCGAGGGTCCCTACGGTGACAGCATCGCATTAGGCG'/>

    <sequence taxon='125' value='TTGTGAATGAGGTTGGTACTTGAATTACCTATGTTGAGAATACAGGAGCGTTGCCCCGGACATATTACAACCAACTCCAACACGGTTGGTTTCGTCGTAGTAAAAAGCGTAGATGCGTGATCTTAGGCATACATATTATGCTTAGCGATGATTCAGTTGATGAAATCGAAAGATGCCCACCCCACTTATACTTTTGAATATCCGCAAAAAAGTCAGCAGAGTACTGACTGGAGGTGCAGTGGTCTATATCCGCCGTACGACTCCATCCCTTACCTTGGTGGGCGCTCGGCGCCTGGTTGACATCCTGAAGATAGGCCCCGATGTTGCACTCCTGGGCTTGTCGTTTTAATGAAGATCTCGAGCACGCATGGACGAGCGATCCGTGGCCGCCTGCTTGCTTGCAGGACGATAGAACAGTCCCCACTGAGCGCATAACGCAGGACATTGAGATATCTCCTAGCAAATAGCCAGCTATTTGGTTATAACATAGTGCGAGCGTCGATCAGTATCTTTGTACGTCGGAATATTTTGTCGTTACGTACACGGTCATTGTCTGGCATCATATAGATCATTGTTAGCGAATCCAGTGATCTCAGCATATGTTAGACGGCCCTGCATAACGAAGTTTTCCTTTCTTCCTGGGAAACCTCACTGACTTCGTTCGGCTCGCACAACAAAATGGGCGATACTAGCTGCGCCTAGTGCAGGCCAGATTTGTACATCGTTTGTAGGGACAGGAGACGGGCCCGCTCGAGCACATACCGTAAACTCTCTTGCATGCATACAAGCGGTCGAAACTTTTCTTCGTTTTAAGGTTTATGTGATGCGCGGATACTCTGCAATTTCTTCTAACGGCGATGGGCGTTTGTTCAGTACTCTAAGTCACATACCCTAACGTATCCGGGGGCTTTATACGATCTACAGGGCATGAAGACGTAATGGGGACAGGAGTAGCAGACCGTCCAAACGCCCGAGACGGCACGTAGGTGCGCCCTGCTAAGACGGCTGGCGGAAAAACTTACGACAATCAAAGAAAATAGGAGTCACGCGAGACATAATGTATCCGGCCTCTTCGTCTTTTAGTCATCATCCAATTGAGTTTAATGGGTCCCTTCCAGAACGTGCAGATTTCAATTCGGTAGTGAGTAACATGGTGAAGAGATGAAGCGACAGAATAATATAAAGATACCCTTGGACAGTATCAACACACATTACAGAAGGGTTTCGGTCGCCTAATCTACGGCGTACTCATTCACAATATTCTTTTATGAGCGTAGTGAAAATGCCAATGTTAGTCTAGAGCGTATAGGAGACACCGCCACGTAAAGATGTCTCACGCAATGTGCCACAGCGCATATCCGGGTAGAATGAGTTATAGACCTGAATGAGCGTCGATTATCTCAAACACGACCCCCGGAATACTACTTAGATCTCCTGAGGATTGTGGGCCGTAGCAAACGCTCCGCACATACCTTGTCCCATACACGGGAACCTGCCTACAGATTCTTTCGTCCTGTTGGACTGACATATTGTAATGATCCATTAATCTACTTCGCGGCATGGCCTACTGAGGACCCAGGAACTCGTAGAGCACCGGAAGCTGTAAGCGCGGTATTTGGTGCTGAGTCTGTTAACCCCGCTCTACTGATCCCAATCCCACAACAAATGCTAGGCGCCACTGACCATCGCCAGGAATCGCCCGAAACCCATGCGATTAGATGCGTCTCTTCTCTGGCCATCTATAAGCGGCAGCCTGCACTTGACCAAACCATTGACAATCGGCGCGTGTCTCACGTGAGTATGACCAACAGGGGGTCTAAATAAGTCCTGTATCCGATCACTCTCGCATAAACGTGTTTGTATGCCTTGACGCCTAAAGATAGTAGCCACGCCTGCCCAGGTTGTAACTAGCGATAATTTGAGTATTGGAGGTTTTGTTCCACCAGGAGGACTGGTTGGCCGCACCGAGGGTCCCTACGGTGACAGCATCGCATTAGGCG'/>

    <sequence taxon='199' value='TTGTGAATGAGGTTGGTACTTGAATTACCTATGTTGAGAATACAGGAGCGTTGCCCCGGACATATTACAACCAACTCCAACACGGTTGGTTTCGTCGTAGTAAAAAGCGTAGATGCGTGATCTTAGGCATACATATTATGCTTAGCGATGATTCAGTTGATGAAATCGAAAGATGCCCACCCCACTTATACTTTTGAATATCCGCAAAAAAGTCAGCAGAGTACTGACTGGAGGTGCAGTGGTCTATATCCGCCGTACGACTCCATCCCTTACCTTGGTGGGCGCTCGGCGCCTGGTTGACATCCTGAAGATAGGCCCCGATGTTGCACTCCTGGGCTTGTCGTTTTAATGAAGATCTCGAGCACGCATGGACGAGCGATCCGTGGCCGCCTGCTTGCTTGCAGGACGATAGAACAGTCCCCACTGAGCGCATAACGCAGGACATTGAGATATCTCCTAGCAAATAGCCAGCTATTTGGTTATAACATAGTGCGAGCGTCGATCAGTATCTTTGTACGTCGGAATATTTTGTCGTTACGTACACGGTCATTGTCTGGCATCATATAGATCATTGTTAGCGAATCCAGTGATCTCAGCATATGTTAGACGGCCCTGCATAACGAAGTTTTCCTTTCTTCCTGGGAAACCTCACTGACTTCGTTCGGCTCGCACAACAAAATGGGCGATACTAGCTGCGCCTAGTGCAGGCCAGATTTGTACATCGTTTGTAGGGACAGGAGACGGGCCCGCTCGAGCACATACCGTAAACTCTCTTGCATGCATACAAGCGGTCGAAACTTTTCTTCGTTTTAAGGTTTATGTGATGCGCGGATACTCTGCAATTTCTTCTAACGGCGATGGGCGTTTGTTCAGTACTCTAAGTCACATACCCTAACGTATCCGGGGGCTTTATACGATCTACAGGGCACGAAGACGTAATGGGGACAGGAGTAGCAGACCGTCCAAACGCCCGAGACGGCACGTAGGTGCGCCCTGCTAAGACGGCTGGCGGAAAAACTTACGACAATCAAAGAAAATAGGAGTCACGCGAGACATAATGTATCCGGCCTCTTCGTCTTTTAGTCATCATCCAATTGAGTTTAATGGGTCCCTTCCAGAACGTGCAGATTTCAATTCGGTAGTGAGTAACATGGTGAAGAGATGAAGCGACAGAATAATATAGAGATACCCTTGGACAGTATCAACACACATTACAGAAGGGTTTCGGTCGCCTAATCTACGGCGTACTCATTCACAATATTCTTTTATGAGCGTAGTGAAAATGCCAATGTTAGTCTAGAGCGTATAGGAGACACCGCCACGTAAAGATGTCTCACGCAATGTGCCACAGCGCATATCCGGGTAGAATGAGTTATAGACCTGAATGAGCGTCGATTATCTCAAACACGACCCCCGGAATACTACTTAGATCTCCTGAGGATTGTGGGCCGTAGCAAACGCTCCGCACATACCTTGTCCCATACACGGGAACCTGCCTACAGATTCTTTCGTCCTGTTGGACTGACATATTGTAATGATCCATTAATCTACTTCGCGGCATGGCCTACTGAGGACCCAGGAACTCGTAGAGCACCGGAAGCTGTAAGCGCGGTATTTGGTGCTGAGTCTGTTAACCCCGCTCTACTGATCCCAATCCCACAACAAATGCTAGGCGCCACTGACCATCGCCAGGAATCGCCCGAAACCCATGCGATTAGATGCGTCTCTTCTCTGGCCATCTATAAGCGGCAGCCTGCACTTGACCAAACCATTGACAATCGGCGCGTGTCTCACGTGAGTATGACCAACAGGGGGTCTAAATAAGTCCTGTATCCGATCACTCTCGCATAAACGTGTTTGTATGCCTTGACCCCTAAAGATAGTAGCCACGCCTGCCCAGGTTGTAACTAGCGATAATTTGAGTATTGGAGGTTTTGTTCCACCAGGAGGACTGGTTGGCCGCACCGAGGGTCCCTACGGTGACAGCATCGCATTAGGCG'/>
[truncated: 123,500 more chars]
