# Supplementary material for: Bayesian Inference of Sampled Ancestor Trees for Epidemiology and Fossil Calibration
Source: PLoS Comput Biol. 2014 Dec 4;10(12):e1003919. doi: 10.1371/journal.pcbi.1003919 (PMC4263412; doi:10.1371/journal.pcbi.1003919)
Supplement: File S5 — XML files for simulated transmission process. (ZIP) [file pcbi.1003919.s006.zip › simulations2/73.xml]

<?xml version="1.0" encoding="UTF-8" standalone="no"?><beast namespace="beast.core:beast.evolution.alignment:beast.evolution.tree.coalescent:beast.core.util:beast.evolution.nuc:beast.evolution.operators:beast.evolution.sitemodel:beast.evolution.substitutionmodel:beast.evolution.likelihood:beast.evolution.speciation:beast.core.parameter:beast.util" version="2.0">
    
    <data dataType="nucleotide" id="alignment" name="alignment">
    <sequence taxon='0' value='AGCATATGTGATTGTATATTGAAGCAACCGGTGGCTTTACCCCCGTTCATCCTGGAGCCGATGTCAAGATCGTCGGCGATGCCTCCTATCACATTCGGACCTAAAGGACCTGGTGAAATCTCCGGAGCGTGCGGCCCGTTCAAGACGAAAGAATAGCCGATTTGTATAGACTCCAACGTCAGCATTATGAGCTCGGAGCTCTGCCTATGGTGCTCCGGAACTATGCAAAGTAAGCCATATGGTCACACTAACGGGGCGACCTTTCATGTACTTACGCGCATCAGCTGGGCGAAATGGTTTGTGTCTGCCTGGGGGAACTTGCAAAAGGCGGCGCTGAGTCCCTTAGGTTCGGCCGGTTCTATAAAACCGTAAGCGGGAGTATGGAATAGGGGTTACTAGACCGAAAGGACGAATTATTTGAGGCGCGTTACTGACGCATCTCAGAGTCTGGGTCGTTTGATGTAAGCGCCAACCACGCACGTACCGCGGCAAGCTAATAATAGTGGGAGACGGAGTGTAGGTGGTCTAGGGTCCCGCATTCCTACTGTACAGGATCCGCACGGAGGTCAGTATATAGTCGGTACGAACACTCCAACCCCATGCCCCGTATTGAGTAGAGAGCTGGGTAATAATCACCTGTCCCTTAAGAAAATCGAAAGCCGATAGTCACTATGTGACATTTCGCTCTACGCGGTCCCGGGAGTAAAACAATTAAAATACGAGCCCAGGACGACAAGCGCACTTATCGGACTCCAGCGGCCGAAAGGTATATCCGCGGCGGGCCCAGTTAGAGTCATTAACGCAAAATCGCTACCCGGCCCTGCTCATCTTGCTCTCGATATAAAAGAGCGTCACATAGCGTGCCAGGGACATACGGAATGACGGACCACCGCGTCGAGGGACGTTCGAGATTGTAGGGGAATATTGGTTTCATGGAAGTGTCTCACCTTATCGGACCGGATATAGCTGGGAAGGTCTGCAGCGCATATCGTGACACGACGCACGAGACCCGTCACACGAAAACCCACCCACTAGGGTTTCGCACCTAATGATGATTCTATTGCGACAGGTTTCCCGCTACGAATAGCTTAGACGAAACTGACTAAGTTGACTACCCTGTTTTTCGTGGGCAGCGGAGATTACCAACCCTGTAAAGCAATTTCGACCCATACAGATTTGATTAATTGAAAAATAGTCAGGTGCACGGATCTTGTGGTCTAAAGAATTCTGTATCTAGATCCGACTGCCAGCCTCCTTTTAGGGTCAGCAGATTAACCAACGCCTTGGCGACATCGCCAATGACCCGGGACTATTAGATTGCTGCTTAGAGCGGCGGGGGGGGAATATACAGGATCCTTCTCGCCGACTCACGATACCTCGACCGGCGATATGTGGCTACCGTGGCACCCAGGAAACCCGATATTGTCTACAGTGCAGCTTTCGCCATAACAAACCGTGTCATAATTCTGCACCGCCCAAGTTCGACTTAACCTGACGCGTTATTCGAACTCAGTTGATGTGATTTTAATTGAGTACTTCGATCCAGGGTCGGGTAGCGGAAACCCCACGATCGTTGTATAGATGGGGGGCAAGAGCGCTTGAGTAGGTACACCTCCTGTTAATATCTCGCTGGATGTAGACTGTGCAATGTATAGCGATACTCGGCGGATTCCCCGATGGTTTTTGTCCTTAATTACTACTCAGGACAACTGCATATACGATCCTGCGTGAGGCTGTTGCGTAAGGTAGCAGGAGCTCGTCAATACTCATGAACAAAGCACCTTTATGCTACCTCGAATTTTAGTGGATCCACCAGAGAAGTAACATCTGTTCGTATCATGATAAGCGCGCGTATACGCCAACTCCGAATCAGATAATTACCGATTGTTTCCGGGGGTCAGCGTGGGGTATCGCAGTGGAAAGGTATACGATCACTGCGTAAGCGGCACGATAATTCATAGCCAGACAATATCCACGCTGAGAAACGAACGCTGCGCATC'/>

    <sequence taxon='1' value='AGCATATGTGATTGTATATTGAAGCAACCGGTGGCTTTACCCCCGTTCATCCTGGAGCCGATGTCAAGATCGTCGGCGATGCCTCCTATCACATTCGGACGTAAAGGACCTGGTGAAATCTCCGGAGCGTGCGGCCCGTTCAAGACGAAAGAATAGCCGATTTGTATAGACTCCAACGTCAGCATTATGAGCTCGGAGCTCTGCCTATGGTGCTCCGGAACTATGCAAAGTAAGCCATATGGTCACACTAACGGGGCGACCTTTCATGTACTTACGCGCATCAGATGGGCGAAATGGTTTGTGTCTACCTGGGGGAACTTGCAAAAGGCGGCGCTGAGTCCCTTAGGTTCGGCCGGTTCTGTAAAACCGTAAGCGGGAGTATGGACTAGGGGTTACTAGACCGAAAGGACGAATTATTTGAGGCGCGTTACTGACGCATCTCAGAGTCTGGGTCGTTTGATGTAAGCGCCAACCACGCACGTACCGCGGCAAGCTAATAATAGTGGGAGACGGAGTGTAGGTGGTCTAGGGTCCCGCATTCCTACTGTACAGGATCCGCACGGAGGTCAGTATATAGTCGGTACGAACACTCCAACCCCATGCCCCGTATTGAGTAGAGAGCTGGGTAATAATCACCTGTCCCTTAAGAAAATCGAAAGCCGATAGTCACTATGTGACATTTCGCTCTACGCGGTCCCGGGAGTAAAACAATTAAAATACGAGCCCAGGACGACAAGCGCACTTATCGGACTCCAGCGGCCGAAAGGTATATCCGCGGCGGGCCCAGTTAGAGTCATTAACGCAAAATCGCTACCCGGCCCTGCTCATCTTGCTCTCGATATAAAAGAGCGTCACATAGCGCGCCAGGGACATACGGAATGACGGACCACCGCGTCGAGGGACGTTCGAGATTGTAGGGGAATATTGGTTTCATGGAAGTGTCTCACCTTATCGGACCGGATATAGCTGGGAAGGTCTGCAGCGCATATCGTGACACGACGCACGAGACCCGTCACACGAAAACCCACCCACTAGGGTTTCGCACCTAATGATGATTCTATTGCGACAGGTTTCCCGCTACGAATAGCTTAGACGAAACTGACTAAGTTGACTACCCTGTTTTTCGTGGGCAGCGGAGATTACCAACCCTGTAAAGCAATTTCGACTCATACAGATTTGATTAATTGAAAAATAGTCAGGTGCACGGATCTTGTGGTCTAAAGAATTCTGTATCTAGATCCGACTGCCAGCCTCCTTTTAGGGTCAGCAGATTAACCAACGCCTTGGCGACATCGCCAGTGGCCCGGGACTATTAGATTGCTGCTTAGAGCGGCGGGGGGGGAATATACAGGATCCTTCTCGCCGACTCACGATACCTCGACCGGCGATATGTGGCTACCGTGGCACCCAGGAAACCCGATATTGTCTACAGTGCAGCTTTCGCCATAACAAACCGTGTTATAATTCTGCACCGCCCAAGTTCGACTTAACCTGACGCGTTATTCGAACTCAGTTGATGTGATTTTAATTGAGTACTTCGATCCAGGGTCGGGTAGCGGAAACCCCACGATCGTCGTATAGATGGGGGGCAAGAGCGCTTGAGTAGGTACACCTCCTGTTAATATCTCGCTGGATGTAGACTGTGCAATGTATAGCGATACTTGGCGGATTCCCCGATGGTTTTTGTCCTTAATTACTACTCAGGACAACTGCATATACGATCCTGCGTGAGGCTGTTGCGTAAGGTAGCAGGAGCTCGTCAATACTCATGAACAAAGCACCCTTATGCTACCTCGAATTTTAGTGGATCCACCAGAGAAGTAACATCTGTTCGTACCATGATAAGCGCGCGTATACGCCAACTCCGAATCAGATAATTACCGATTGTTTCCGGGGGTCAGCGTGGGGTATCGCAGTGGAAAGGTATACGATCACTGCGTAAGCGGCACGATAACTCATAGCCAGACAATATCCACGCTGAGAAACGAACGCTGCGCATC'/>

    <sequence taxon='3' value='AGCATATGTGATTGTATATTGAAGCAACCGGTGGCTTTACCCCCGTTCATCCTGGAGCCGATGTCAAGATCGTCGGCGATGCCTCCTATCACATTCGGACGTAAAGGACCTGGTGAAATCTCCGGAGCGTGCGGCCCGTTCAAGACGAAAGAATAGCCGATTTGTATAGACTCCAACGTCAGCATTATGAGCTCGGAGCTCTGCCTATGGTGCTCCGGAACTATGCAAAGTAAGCCATATGGTCACACTAACGGGGCGACCTTTCATGTACTTACGCGCATCAGATGGGCGAAATGGTTTGTGTCTACCTGGGGGAACTTGCAAAAGGCGGCGCTGAGTCCCTTAGGTTCGGCCGGTTCTGTAAAACCGTAAGCGGGAGTATGGACTAGGGGTTACTAGACCGAAAGGACGAATTATTTGAGGCGCGTTACTGACGCATCTCAGAGTCTGGGTCGTTTGATGTAAGCGCCAACCACGCACGTACCGCGGCAAGCTAATAATAGTGGGAGACGGAGTGTAGGTGGTCTAGGGTCCCGCATTCCTACTGTACAGGATCCGCACGGAGGTCAGTATATAGTCGGTACGAACACTCCAACCCCATGCCCCGTATTGAGTAGAGAGCTGGGTAATAATCACCTGTCCCTTAAGAAAATCGAAAGCCGATAGTCACTATGTGACATTTCGCTCTACGCGGTCCCGGGAGTAAAACAATTAAAATACGAGCCCAGGACGACAAGCGCACTTATCGGACTCCAGCGGCCGAAAGGTATATCCGCGGCGGGCCCAGTTAGAGTCATTAACGCAAAATCGCTACCCGGCCCTGCTCATCTTGCTCTCGATATAAAAGAGCGTCACATAGCGCGCCAGGGACATACGGAATGACGGACCACCGCGTCGAGGGACGTTCGAGATTGTAGGGGAATATTGGTTTCATGGAAGTGTCTCACCTTATCGGACCGGATATAGCTGGGAAGGTCTGCAGCGCATATCGTGACACGACGCACGAGACCCGTCACACGAAAACCCACCCACTAGGGTTTCGCACCTAATGATGATTCTATTGCGACAGGTTTCCCGCTACGAATAGCTTAGACGAAACTGACTAAGTTGACTACCCTGTTTTTCGTGGGCAGCGGAGATTACCAACCCTGTAAAGCAATTTCGACTCATACAGATTTGATTAATTGAAAAATAGTCAGGTGCACGGATCTTGTGGTCTAAAGAATTCTGTATCTAGATCCGACTGCCAGCCTCCTTTTAGGGTCAGCAGATTAACCAACGCCTTGGCGACATCGCCAGTGGCCCGGGACTATTAGATTGCTGCTTAGAGCGGCGGGGGGGGAATATACAGGATCCTTCTCGCCGACTCACGATACCTCGACCGGCGATATGTGGCTACCGTGGCACCCAGGAAACCCGATATTGTCTACAGTGCAGCTTTCGCCATAACAAACCGTGTTATAATTCTGCACCGCCCAAGTTCGACTTAACCTGACGCGTTATTCGAACTCAGTTGATGTGATTTTAATTGAGTACTTCGATCCAGGGTCGGGTAGCGGAAACCCCACGATCGTCGTATAGATGGGGGGCAAGAGCGCTTGAGTAGGTACACCTCCTGTTAATATCTCGCTGGATGTAGACTGTGCAATGTATAGCGATACTTGGCGGATTCCCCGATGGTTTTTGTCCTTAATTACTACTCAGGACAACTGCATATACGATCCTGCGTGAGGCTGTTGCGTAAGGTAGCAGGAGCTCGTCAATACTCATGAACAAAGCACCCTTATGCTACCTCGAATTTTAGTGGATCCACCAGAGAAGTAACATCTGTTCGTACCATGATAAGCGCGCGTATACGCCAACTCCGAATCAGATAATTACCGATTGTTTCCGGGGGTCAGCGTGGGGTATCGCAGTGGAAAGGTATACGATCACTGCGTAAGCGGCACGATAACTCATAGCCAGACAATATCCACGCTGAGAAACGAACGCTGCGCATC'/>

    <sequence taxon='4' value='AGCATATGTGATTGTATATTGAAGCAACCGGTGGCTTTACCCCCGTTCATCCTGGAGCCGATGTCAAGATCGTCGGCGATGCCTCCTATCACATTCGGACGTAAAGGACCTGGTGAAATCTCCGGAGCGTGCGGCCCGTTCAAGACGAAAGAATAGCCGATTTGTATAGACTCCAACGTCAGCATTATGAGCTCGGAGCTCTGCCTATGGTGCTTCGGAACTATGCAAAGTAAGCCAGATGGTCACACTAACGGGGCGACCTTTCATGTACTTACGCGCATCAGATGGGCGAAATGGTTTGTGTCTACCTGGGGGAACTTGCAAAAGGCGGCGCTGAGTCCCTTAGGTTCGGCCGGTTCTGTAAAACCGTAAGCGGGAGTATGGACTAGGGGTTACTAGACCGAAAGGACGAATTATTTGAGGCGCGTTACTGCCGCATCTCAGAGTCTGGGTCGTTTGATGTAAGCGCCAACCACGCACGTACCGCGGCAAGCTAATAATAGTGGGAGACGGAGTGTAGGTGGTCTAGGGTCCCGCATTCCTACTGTACAGGATCCGCACGGAGGTCAGTATATAGTCGGTACGAACACTCCAACCCCATGCCCCGTATTGAGTAGAGAGCTGGGTAATAATCACCTGTCCCTTAAGAAAATCGAAAGCCGATAGTCACTATGTGACATTTCGCTCTACGCGGTCCCGGGAGTAAAACAATTAAAATACGAGCCCAGGACGACAAGCGCACTTATCGGACTCCAGCGGCCGAGAGGTATATCCGCGGCGGGCCCAGTTAGAGTCATTAACGCAAAATCGCTACCCGGCCCTGCTCATCTTGCTCTCGATATAAAAGAGCGTCACATAGCGCGCCAGGGACATACGGAATGACGGACCACCGCGTCGAGGGACGTTCGAGATTGTAGGGGAATATTGGTTTCATGGAAGTGTCTCACCTTATCGGACCGGATATAGCTGGGAAGGTCTGCAGCGCATATCGTGACACGACGCACGAGACCCGTCACACGAAAACCCACCCACTAGGGTTTCGCACCTAATGATGATTCTATTGCGACAGGTTTCCCGCTACGAATAGCTTAGACGAAACTGACTAAGTTGACTACCCTGTTTTTCGTGGGCAGCGGAGATTACCAACCCTGTAAAGCAATTTCGACTCATACAGATTTGATTAATTGAAAAATAGTCAGGTGCACGGATCTTGTGGTCTAAAGAATTCTGTATCTAGACCCGACTGCCAGCCTCCTTTTACGGTCAGCAGATTAACCAACGCCTTGGCGACATCGCCAGTGGCCCGGGACTATTAGATTGCTGCTTAGAGCGGCGGGGGGGGAATATACAGGATCCTTCTCGCCGACTCACGATACCTCGACCGGCGATATGTGGCTACCGTGGCACCCAGGAAACCCGATATTGTCTACAGTGCAGCTTTCGCCATAACAAACCGTGTTATAATTCTGCACCGCCCAAGTTCGACTTAACCTGACGCGTTATTCGAACTCAGTTGATGTGATTTTAATTGAGTACTTCGATCCAGGGTCGGGTAGCGGAAACCCCACGATCGTCGTATAGATGGGGGGCAAGAGCGCTTGAGTAGGTACACCTCCTGTTAATATCTCGCTGGATGTAGACTGTGCAATGTATAGCGATACTTGGCGGATTCCCCGATGGTTTTTGTCCTTAATTACTACTCAGGACAACTGCATATACGATCCTGCGTGAGGCTGTTGCGTAAGGTAGCAGGAGCTCGTCAATACTCATGAACAAAGCACCCTTATGCTACCTCGAATTTTAGTGGATCCACCAGAGAAGTAACATCTGTTCGTACCATGATAAGCGCGCGTATACGCCAACTCCGAATCAGATAATTACCGATTGTTTCCGGGGGTCAGCGTGGGGTATCGCAGTGGAAAGGTATACGATCACTGCGTAAGCGGCACGATAACTCATAGCCAGACAATATCCACGCTGAGAAACGAACGCTGCGCATC'/>

    <sequence taxon='8' value='AGCATATGTGATTGTATATTGAAGCAACCGGTGGCTTTACCCCCGTTCATCCTGGAGCCGATGTCAAGATCGTCGGCGATGCCTCCTATCACATTCGGACGTAAAGGACCTGGTGAAATCTCCGGAGCGTGCGGCCCGTTCAAGACGAAAGAATAGCCGATTTGTATAGACTCCAACGTCAGCATTATGAGCTCGGAGCTCTGCCTATGGTGCTTCGGAACTATGCAAAGTAAGCCAGATGGTCACACTAACGGGGCGACCTTTCATGTACTTACGCGTATCAGATGGGCGAAATGGTTTGTGTCTACCTGGGGGAACTTGCAAAAGGCGGCGCTGAGTCCCTTAGGTTCGGCCGGTTCTGTAAAACCGCAAGCGGGAGTATGGACTAGGGGTTACTAGACCGAAAGGACGAATTATTTGAGGCGCGTTACTGCCGCATCTCAGAGTCTGGGTCGTTTGATGTAATCGCCAACCACGCACGTACCGCGGCAAGCTAATAATAGTGGGAGACGGAGTGTAGGTGGTCTAGGGTCCCGCATTCCTACTGTACAGGATCCGCACGGAGGTCAGTATATAGTCGGTACGAACACTCCAACCCCATGCCCCGTATTGAGTAGAGAGCTGGGTAATAATCACCTGTCCCTTAAGAAAATCGAAAGCCGATAGTCACTATGTGCCATTTCGCTCTACGCGGTCCCGGGAGTAAAACAATTAAAATACGAGCCCAGGACGACAAGCGCACTTATCGGACTCCAGCGGCCGAGAGGTATATCCGCGGCGGGCCCAGTTAGAGTCATTAACGCAAAATCGCTACCCGGCCCTGCTCATCTTGCTCTCGATATAAAAGAGCGTCACATAGCGCGCCAGGGACATACGGAATGACGGACCACCGCGTCGAGGGACGTTCGAGATTGTAGGGGAATATTGGTTTCATGGAAGTGTCTCACCTTATCGGACCGGATATAGCTGGGAAGGTCTGCAGCGCATATCGTGACACGACGCACGAGACCCGTCACACGAAAACCCACCCACTAGGGTTTCGCACCTAATGATGATTCTATTGCGACAGGTTTCCCGCTACGAATAGCTTAGACGAAACTGACTAAGTTGACTACCCTGTTTTTCGTGGGCAGCGGAGATTACCAACCCTGTAAAGCAATTTCGACTCATACAGATTTGATTAATTGAAAAATAGTCCGGTGCACGGATTTTGTGGTCTAAAGAATTCTGTATCTAGACCCGACTGCCAGCCTCCTTTTACGGTCAGCAGATTAACCAACGCCTTGGCGACATCGCCAGTGGCCCGGGACTATTAGATTGCTGCTTAGAGCGGCGGGGGGGGAATATACAGGATCCTTCTCGCCGACTCACGATACCTCGACCGGCGATATGTGGCTACCGTGGCACCCAGGAAACCCGATATTGTCTACAGTGCAGCTTTCGCCATAACAAACCGTGTTATAATTCTGCACCGCCCAAGTTCGACTTAACCTGACGCGTTATTCGAACTCAGTTGATGTGATTTTAGTTGAGTACTTCGATCCAGGGTCGGGTAGCGGAAACCTCACGATCGTCGTATAGATGGGGGGCAAGAGCGCTTGAGTAGGTACACCTCCTGTTAATATCTCGCTGGATGTAGACTGTGCAATGTATAGCGATACTTGGCGGATTCCCCGATGGTTTTTGTCCTTAATTACTACTCAGGACAACTGCATATACGATCCTGCGTGAGGCTGTTGCGTAAGGTAGCAGGAGCTCGTCAATACTCATGAACAAAGCACCCTTATGCTACCTCGAATTTTAGTGGATCCCCCAGAGAAGTAGCATCTGTTCGTACCATGATAAGCGCGCGTATACGCCAACTCCGAATCAGATAATTACCGATTGTTTCCGGGGGTCAGCGTGGGGTATCGCAGTGGAAAGGTATACGATCACTGCGTAAGCGGCACGATAACTCATAGCCAGACAATATCCACGCTGAGAAACGAACGCTGCGCATC'/>

    <sequence taxon='39' value='AGCATATGTGATTGTATATTGAAGCAACCGGTGGCTTTACCCCCGTTCATCCTGGAGCCGATGTCAAGATCGTCGGCGATGCCTCCTATCACATTCGGACGTAAAGGACCTGGTGAAATCTCCGGAGCGTGCGGCCCGTTCAAGACGAAAGAATAGCCGATTTGTATAGACTCCAACGTCAGCATTATGAGCTCGGAGCTCTGCCTATGGTGCTTCGGAACTATGCAAAGTAAGCCAGATGGTCACACTAACGGGGCGACCTTTCATGTACTTACGCGTATCAGATGGGCGAAATGGTTTGTGTCTACCTGGGGGAACTTGCAAAAGGCGGCGCTGAGTCCCTTAGGTTCGGCCGGTTCTGTAAAACCGCAAGCGGGAGTATGGACTAGGGGTTACTAGACCGAAAGGACGAATTATTTGAGGCGCGTTACTGCCGCATCTCAGAGTCTGGGTCGTTTGATGTAATCGCCAACCACGCACGTACCGCGGCAAGCTAATAATAGTGGGAGACGGAGTGTAGGTGGTCTAGGGTCCCGCATTCCTACTGTACAGGATCCGCACGGAGGTCAGTATATAGTCGGTACGAACACTCCAACCCCATGCCCCGTATTGAGTAGAGAGCTGGGTAATAATCACCTGTCCCTTAAGAAAATCGAAAGCCGATAGTCACTATGTGCCATTTCGCTCTACGCGGTCCCGGGAGTAAAACAATTAAAATACGAGCCCAGGACGACAAGCGCACTTATCGGACTCCAGCGGCCGAGAGGTATATCCGCGGCGGGCCCAGTTAGAGTCATTAACGCAAAATCGCTACCCGGCCCTGCTCATCTTGCTCTCGATATAAAAGAGCGTCACATAGCGCGCCAGGGACATACGGAATGACGGACCACCGCGTCGAGGGACGTTCGAGATTGTAGGGGAATATTGGTTTCATGGAAGTGTCTCACCTTATCGGACCGGATATAGCTGGGAAGGTCTGCAGCGCATATCGTGACACGACGCACGAGACCCGTCACACGAAAACCCACCCACTAGGGTTTCGCACCTAATGATGATTCTATTGCGACAGGTTTCCCGCTACGAATAGCTTAGACGAAACTGACTAAGTTGACTACCCTGTTTTTCGTGGGCAGCGGAGATTACCAACCCTGTAAAGCAATTTCGACTCATACAGATTTGATTAATTGAAAAATAGTCCGGTGCACGGATTTTGTGGTCTAAAGAATTCTGTATCTAGACCCGACTGCCAGCCTCCTTTTACGGTCAGCAGATTAACCAACGCCTTGGCGACATCGCCAGTGGCCCGGGACTATTAGATTGCTGCTTAGAGCGGCGGGGGGGGAATATACAGGATCCTTCTCGCCGACTCACGATACCTCGACCGGCGATATGTGGCTACCGTGGCACCCAGGAAACCCGATATTGTCTACAGTGCAGCTTTCGCCATAACAAACCGTGTTATAATTCTGCACCGCCCAAGTTCGACTTAACCTGACGCGTTATTCGAACTCAGTTGATGTGATTTTAGTTGAGTACTTCGATCCAGGGTCGGGTAGCGGAAACCTCACGATCGTCGTATAGATGGGGGGCAAGAGCGCTTGAGTAGGTACACCTCCTGTTAATATCTCGCTGGATGTAGACTGTGCAATGTATAGCGATACTTGGCGGATTCCCCGATGGTTTTTGTCCTTAATTACTACTCAGGACAACTGCATATACGATCCTGCGTGAGGCTGTTGCGTAAGGTAGCAGGAGCTCGTCAATACTCATGAACAAAGCACCCTTATGCTACCTCGAATTTTAGTGGATCCCCCAGAGAAGTAGCATCTGTTCGTACCATGATAAGCGCGCGTATACGCCAACTCCGAATCAGATAATTACCGATTGTTTCCGGGGGTCAGCGTGGGGTATCGCAGTGGAAAGGTATACGATCACTGCGTAAGCGGCACGATAACTCATAGCCAGACAATATCCACGCTGAGAAACGAACGCTGCGCATC'/>

    <sequence taxon='40' value='AGCATATGTGATTGTATATTGAAGCAACCGGTGGCTTTACCCCCGTTCATCCTGGAGCCGATGTCAAGATCGTCGGCGATGTCTCCTATCACATTCGGACGTAAAGGACCTGGTGAAATCTCCGGAGCGTGCGGCCCGTTCAAGACGAAAGAATAGCCGATTTGTATAGACTCCAACGTCAGCATTATGAGCTCGGAGCTCTGCCTATGGTGCTTCGGAACTATGCAAAGTAAGCCAGATGGTCACACTAACGGGGCGACCTTTCATGTACTTACGCGTATCAGATGGGCGAAATGGTTTGTGTCTACCTGGGGGAACTTGCAAAAGGCGGCGCTGAGTCCCTTAGGTTCGGCCGGTTCTGTAAAACCGCAAGCGGGAGTATGGACTAGGGGTTACTAGACCGAAAGGACGAATTTTTTGAGGCGCGTTACTGCCGCATCTCAGAGTCTGGGTCGTTTGATGTAATCGCCAACCACGCACGTACCGCGGCAAGCTAATAATAGTGGGAGACGGAGTGTAGGTGGTCTAGGGTCCCGCATTCCTACTGTACAGGATCCGCACGGAGGTCAGTATATAGTCGGTACGAACACTCCAACCCCATGCCCCGTATTGAGTAGAGAGCTGGGTAATAATCACCTGTCCCTTAAGAAAATCGAAAGCCGATAGTCACTATGTGCCATTTCGCTCTACGCGGTCCCGGGAGTAAAACAATTAAAATACGAGCCCAGGACGACAAGCGCACTTATCGGACTCCAGCGGCCGAGAGGTATATCCGCGGCGGGCCCAGTTAGAGTCATTAACGCAAAATCGCTACCCGGCCCTGCTCATCTTGCTCTCGATATAAAAGAGCGTCACATAGCGCGCCAGGGACATACAGAATGACGGACCACCGCGTCGAGGGACGTTCGAGATTGTAGGGGAATATTGGTTTCATGGAAGTGTCTCACCTTATCGGACCGGGTATAGCTGGGAAGGTCTGCAGCGCATATCGTGACACGACGCACGAGACCCGTCACACGAAAACCCACCCACTAGGGTTTCGCACCTAATGATGATTCTATTGCGACAGGTTTCCCGCTACGAATAGCTTAGACGAAACTGACTAAGTTGACTACCCTGTTTTTCGTGGGCAGCGGAGATTACCAACCCTGTAAAGCAATTTCGACTCATACAGATTTGATTAATTGAAAAATAGTCCGGTGCACGGATTTTGTGGTCTAAAGAATTCTGTATCTAGACCCGACTGCCAGCCTCCTTTTACGGTCAGCAGATTAACCAACGCCTTGGCGACATCGCCAGTGGCCCGGGACTATTAGATTGCTGCTTAGGGCGGCGGGGGGGGAATATACAGGATCCTTCTCGCCGACTCACGATACCTCGACCGGCGATATGTGGCTACCGTGGCACCCAGGAAACCCGATATTGTCTACAGTGCAGCTTTCGCCATAACAAACCGTGTTATAATTCTGCACCGCCCAAGTTCGACTTAACCTGACGCGTTATTCGAACTCAGTTGATGTGATTTTAGTTGAGTACTTCGATCCAGGGTCGGGTAGCGGAAACCTCACGATCGTCGTATAGATGGGGGGCAAGAGCGCTTGAGTAGGTACACCTCCTGTTAATATCTCGCTGGATGTAGACTGTGCAATGTATAGCGATACTTGGCGGATTCCCCGATGGTTTTTGTCCTTAATTACTACTCAGAACAACTGCATATACGATCCTGCGTGAGGCTGTTGCGTAAGGTAGCAGGAGCTCGTCAATACTCATGAACAAAGCACCCTTATGCTACCTCGAATTTTAGTGGATCCCCCAGAGAAGTAGCATCTGTTCGTACCATGATAAGCGCGCGTATACGCCAACTCCGAATCAGATAATTACCGATTGTTTCCGGGGGTCAGCGTGGGGTATCGCAGTGGAAAGGTATACGAGCACTGCGTAAGCGGCACGATAACTCATAGCCAGACAATATCCACGCTGAGAAACGAACGCTGCGCATC'/>

    <sequence taxon='88' value='AGCATATGTGATTGTATATTGAAGCAACCGGTGGCTTTACCCCCGTTCATCCCGGAGCCGATGTCAAGATCGTCGGCGATGTCTCCTATCACATTCGGACGTAAAGGACCTGGTGAAATCTCCGGAGCGTGCGGCCCGTTCAAGACGAAAGAATAGCCGATTTGTATAGACTCCAACGTCAGCATTATGAGCTCGGAGCTCTGCCTATGGTGCTTCGGAACTATGCAAGGTAAGCAGGATGGTCACACTAACGGGGCGACCTTTCATGTACTTACGCGTATCAGATGGGCGAAATGGTTTGTGTCTACCTGGGGGAACTTGCAAAAGGCGGCGCTGAGTCCCTTAGGTTCGGCCGATTCTGTAAAACCGCAAGCGGGAGTATGGACTAGGGGTTACTAGACCGAAAGGACGAATTTTTTGAGGCGCGTTACTGCCGCATCTCAGAGTCTGGGTCGTTTGATGTAATCGCCAACCACGCACGTACCGCGGCAAGCTGATAATAGTGGGAGACGGAGTGTAGGTGGTCTAGGGTCCCGCATTCCTACTGTACAGGATCCGCACGGAGGTCAGTATATAGTCGGTACGAACACTCCAACCCCATGCCCCGTATTGAGTAGAGAGCTGGGTAATAATCACCTGTCCCTTAAGAAAATCGAAAGCTGATAGTCACTATGTGCCATTTCGCTCTACGCGGTCCCGGGAGTAAAACAATTAAAATACGAGCCCAGGACGACAAGCGCACTTATCGGACTCCAGCGGCCGAGAGGTATATCCGCGGCGGGCCCAGTTAGAGTCATTAACGCAAAATCGCTACCCGGCCCTGCTCATCTTGCTCTCGATATAAAAGAGCGTCACATAGCGCGCCAGGGACATACAGAATGACGGACCACCGCGTCGAGGGACGTTCGAGATTGTAGGGGAATATTGGTTTCATGGAAGTGTCTCACCTTATCGGACCGGGTATAGCTGGGAAGGTCTGCAGCGCACATCGTGACACGACGCACGAGACCCGTCACACGAAAACCCACCCACTAGGGTTTCGCACCTAATGATGATTCTATTGCGACAGGTTTCCCGCTACGAATAGCTTAGACGAAACTGACTAAGTTGACTACCCTGTTTTTCGTGGGCAGCGGAGATTACCAACCCTGTAAAGCAATTTCGACTCATACAGATTTGATTAATTGAAAAATAGTCCGGTGCACGGATTTTGTGGTCTAAAGAATTCTGTATCTAGACCCGACTGCCAGCCTCCTTTTACGGTCAGCAGATTAACCAACGCTTTGGCGACATCGCCAGTGGCCCGGGACTATTAGCTTGCTGCTTAGGGCGGCGGGGGGGGAATATACAGGATCCTTCTCGCCGACTCACGATACCCCGACCGGCGATATGTGGCTACCGTGGCACCCAGGAAACCCGATATTGTCTACAGTGCAGCTTTCGCCATAACAAACCGTGTTATAATTCTGCACCGCCCAAGTTCGACTTAACCTGACGCGTTATTCGAACTCAGTTGATGTGATTTTAGTTGAGTACTTCGATCCAGGGTCGGGTAGCGGAAACCTCACGATCGTCGTATAGATGGGGGGCAAGAGCGCTTGAGTAGGTACACCTCCTGTTAATATCTCGCTGGATGTAGACTGTGCAATGTATAGCGATACTTGGCGGATTCCCCGATGGTTTTTGTCCTTAATTACTACTCAGAACAACTGCATATACGATCCTGCGTGAGGCTGTTGCGTAAGGTAGCAGGAGCTCGTCAATACTCATGAACAAAGCACCCTTATGCTACCTCGAATTTTATTGGATCCCCCAGAGAAGTACCATCTGTTCGTACCATGATAAGCGCGCGTATACGCCAACTCCGAATCAGATAATTACCGATTGTTTCCGGGGGTCAGCGTGGGGTATCGCAGTGGAAAGGTATACGAGCACTGCGTAAGCGGCACGATAACTCATAGCCAGACAATATCCACGCTGAGAAACGAACGCTGCGCATC'/>

    <sequence taxon='10' value='AGCATATGTGATTGTATATTGAAGCAACCGGTGGCTTTACCCCCGTTCATCCTGGAGCCGATGTCAAGATCGTCGGCGATGCCTCCTATCACATTCGGACGTAAAGGACCTGGTGAAATCTCCGGAGCGTGCGGCCCGTTCAAGACGAAAGAATAGCCGATTTGTATAGACTCCAACGTCAGCATTATGAGCTCGGAGCTCTGCCTATGGTGCTTCGGAACTATGCAAAGTAAGCCATATGGTCACACTAACGGGGCGACCTTTCATGTACTTACGAGCATCAGATGGGCGAAATGGTTTGTGTCTACCTGGGGGAACTTGCAAAAGGCGGCGCTGAGTCCCTTAGGTTCGGCCGGTTCTGTAAAACCGTAAGCGGGAGTATGGACTAGGGGTTACTAGACCGAAAGGACGAATTATTTGAGGCGCGTTACTGACGCATCTCAGAGTCTGGGTCGTTTGATGTAAGCGCCAACCACGCACGTACCGCGGCAAGCTAATAATAGTGGGAGACGGAGTGTAGGTGGTCTAGGGTCCCGCATTCCTACTGTACAGGATCCGCACGGAGGTCAGTATATAGTCGGTACGAACACTCCAACCCCATGCCCCGTATTGAGTAGAGAGCTGGGTAATAATCACCTGTCCCTTAAGAAAATCGAAAGCCGATAGTCACTATGTGACATTTCGCTCTACGCGGTCCCGGGAGTAAAACAATTAAAATACGAGCCCAGGACGACAAGCGCACTTATCGGACTCCAGCGGCCGAAAGGTATATCCGCGGCGGGCCCAGTTAGAGTCATTAACGCAAAATCGCTACCCGGCCCTGCTCATCTTGCTCTCGATATAAAAGAGCGTCACATAGCGCGCCAGGGACATACGGAATGACGGACCACCGCGTCGAGGGACGTTCGAGATTGTAGGGGAATATTGGTTTCATGGAAGTGTCTCACCTTATCGGACCGGATATAGCTGGGAAGGTCTGCAGCGCATATCGTGACACGACGCACGAGACCCGTCACACGAAAACCCACCCACTAGGGTTTCGCACCTAATGATGATTCTATTGCGACAGGTTTCCCGCTACGAATAGCTTAGACGAAACTGACTAAGTTGACTACCCTGTTTTTCGTGGGCAGCGGAGATTACCAACCCTGTAAAGCAATTTCGACTCATACAGATTTGATTAATTGAAAAATAGTCAGGTGCACGGATCTTGTGGTCTAAAGAATTCTGTATCTAGATCCGACTGCCAGCCTCCTTTTAGGGTCAGCAGATTAACCAACGCCTTGGCGACATCACCAGTGGCCCGGGACTGTTAGATTGCTGCTTAGAGCGGCGGGGGGGGAATATACAGGATCCTTCCCGCCGACTCACGATACCTCGACCGGCGATATGTGGCTACCGTGGCACCCAGGAAACCCGATATTGTCTACAGTGCAGCTTTCGCCATAACAAACCGTGTTATAATTCTGCACCGCCCAAGTTCGACTTAACCTGACGCGTTATTCGAACTCAGTTGATGTGATTTTAATTGAGTACTTCGATCCAGGGTCGGGTAGCGGAAACCCCACGATCGTCGTATAGATGGGGGGCAAGAGCGCTTGAGTAGGTACACCTCCTGTTAATATCTCGCTGGATGTAGACTGTGCAATGTATAGCGATACTTGGCGGATTCCCCGATGGTTTTTGTCCTTAATTACTACTCAGGACAACTGCATATACGATCCTGCGTGAGGCTGTTGCGTAAGGTAGCAGGAGCTCGTCAATACTCATGAACAAAGCACCCTTATGCTACCTCGAATTTTAGTGGATCCACCAGAGAAGTAAAATCTGTTCGTACCATGATAAGCGCGCGTATACGCCAATTCCGAATCAGATAATTACCGATTGTTTCCGGGGGTCAGCGTGGGGTATCGCAGTGGAAAGGTATACGATCACTGCGTAAGCGGCACGATAACTCATAGCCAGACAATATCCACGCTGAGAAACGAACGCTGCGCATC'/>

    <sequence taxon='14' value='AGCATATGTGATTGTATATTGAAGCAACCGGTGGCTTTACCCCCGTTCATCCTGGAGCCGATGTCAAGATCGTCGGCGATGCCTCCTATCACATTCGGACGTAAAGGACCTGGTGAAATCTCCGGAGCGTGCGGCCCGTTCAAGACGAAAGAATAGCCGATTTGTATAGACTTCAACGTCAGCATTATGAGCTCGGAGCTCTGCCTATGGTGCTTCGGAACTATGCAAAGTAAGCCATATGGTCACACTAACGGGGCGACCTTTCATGTACTTACGAGCATCAGATGGGCGAAATGGTTTGTGTCTACCTGGGGGAACTTGCAAAAGGCGGCGCTGAGTCCCTTAGGTTCGGCCGGTTCTGTAAAACCGTAAGCGGGAGTATGGACTAGGGGTTACTAGACCGAAAGGACGAATTATTTGAGGCGCGTTACTGACGCATCTCAGAGTCTGGGTCGTTTGATGTAAGCGCCAACCACGCACGTACCGCGGCAAGCTAATAATAGTGGGAGACGGAGTGTAGGTGGTCTAGGGTCCCGCATTCCTACTGTACAGGATCCGCACGGAGGTCAGTATATAGTCGGTACGAACACTCCAACCCCATGCCCCGTATTGAGTAGAGAGCTGGGTAATAATCACCTGTCCCTTAAGAAAATCGAAAGCCGATAGTCACTATGTGACATTTCGCTCTACGCGGTCCCGGGAGTAAAACAATTAAAATACGAGCCCAGGACGACAAGCGCACTTATCGGACTCCAGCGGCCGAAAGGTATATCCGCGGCGGGCCCAGTTAGAGTCATTAACGCAAAATCGCTACCCGGCCCTGCTCATCTTGCTCTCGATATAAAAGAGCGTCACATAGCGCGCCAGGGACATACGGAATGACGGACCACCGCGTCGAGGGACGTTCGAGATTGTAGGGGAATATTGGTTTCATGGAAGTGTCTCACCTTATCGGACCGGATATAGCTGGGAAGGTCTGCAGCGCATATCGTGACACGACGCACGAGACCCGTCACACGAAAACCCACCCACTAGGGTTTCGCACCTAATGATGATTCTATTGCGACAGGTTTCCCGCTACGAATAGCTTAGACGAAACTGACTAAGTTGACTACCCTGTTTTTCGTGGGCAGCGGGGATTACCAACCCTGTAAAGCAATTTCGACTCATACAGATTTGATTAATTGAAAAATAGTCAGGTGCACGGATCTTGTGGTCTAAAGAATTCTGTATCTAGATCCGACTGCCAGCCTCCTTTTAGGGTCAGCAGATTAACCAACGCCTTGGCGACATCACCAGTGGCCCGGGACTGTTAGATTGCTGCTTAGAGCGGCGGGGGGGGAATATACAGGATCCTTCCCGCCGACTCACGATACCTCGACCGGCGATATGTGGCTACCGTGGCACCCAGGAAACCCGATATTGTCTACAGTGCAGCTTTCGCCATAACAAACCGTGTTATAATTCTGCACCGCCCAAGTTCGACTTAACCTGACGCGTTATTCGAACTCAGTTGATGTGATTTTAATTGAGTACTTCGATCCAGGGTCGGGTAGCGGAAACCCCACGATCGTCGTATAGATGGGGGGCAAGAGCGCTTGAGTAGGTACACCTCCTGTTAATATCTCGCTGGATGTAGACTGTGCAATGTATAGCGATACTTGGCGGATTCCCCGATGGTTTTTGTCCTTAATTACTACTCAGGACAACTGCATATACGATCCTGCGTGAGGCTGTTGCGTAAGGTAGCAGGAGCTCGTCAATACTCATGAACAAAGCACCCTTATGCTACCTCGAATTTTAGTGGATCCACCAGAGAAGTAAAATCTGTTCGTACCATGATAAGCGCGCGTATACGCCAATTCCGAATCAGATAATTACCGATTGTTTCCGGGGGTCAGCGTGGGGTATCGCAGTGGAAAGGTATACGATCACTGCGTAAGCGGCACGATAACTCATAGCCAGACAATATCCACGCTGAGAAACGAACGCTGCGCATC'/>

    <sequence taxon='25' value='AGCATATGTGACTGTATATTGAAGCAACCGGTGGCTTTACCCCCGTTCATCCTGGAGCCGATGTCAAGATCGTCGGCGATGCCTCCTATCACATTCGGACGTAAAGGACCTGGTGAAATCTCCGGAGCGTGCGGCCCGTTCAAGACGAAAGAATAGCCGATTTGTATAGACTTCAACGTCAGCATTATGAGCTCGGAGCTCTGCCTATGGTGCTTCGGAACTATGCAAAGTAAGCCATATGGTCACACTAACGGGGCGACCTTTCATGTACTTACGAGCATCAGATGGGCGAAATGGTTTGTGTCTACCTGGGGGAACTTGCAAAAGGCGGCGCTGAGTCCCTTAGGTTCGGCCGGTTCTGTAAAACCGTAAGCGGGAGTATGGACTAGGGGTTACTAGACCGAAAGGACGAATTATTTGAGGCGCGTTACTGACGCATCTCAGAGTCTGGGTCGTTTGATGTAAGCGCCAACCACGCACGTACCGCGGCAAGCTAATAATAGTGGGAGACGGAGTGTAGGTGGTTTAGGGTCCCGCATTCCTACTGTACAGGATCCGCACGGAGGTCAGTATATAGTCGGTACGAACACTCCAACCCCATGCCCCGTATTGAGTAAAGAGCTGGGTAATAATCACCTGTCCCTTAAGAAAATCGAAAGCCGATAGTCACTATGTGACATTTCGCTCTACGCGGTCCCGGGAGTAAAACAATTAAAATACGAGCCCAGGACGACAAGCGCACTTATCGGACTCCAGCGGCCGAAAGGTATCTCCGCGGCGGGCCCAGTTAGAGTCATTAACGCAAAATCGCTACCCGGCCCTGCTCATCTTGCTCTCGATATAAAAGAGCGTCACATAGCGCGCCAGGGACATACGGAATGACGGACCACCGCGTCGAGGGACGTTCGAGATTGTAGGGGAATATTGGTTTCATGGAAGTGTCTCACCTTATCGGACCGGATATAGCTAGGAAGGTCTGCAGCGCATATCGTGACACGACGCACGAGACCCGTCACACGAAAACCCACCCACTAGGGTTTCGCACCTAATGATGATTCTATTGCGACAGGTTTCCCGCTACGAATAGCTTAGACGAAACTGACTAAGTTGACTACCCTGTTTTTCGTGGGCAGCGGGGATTACCAACCCTGTAAAGCAGTTTCGACTCATACAGATTTGATTAATTGAAAAATAGTCAGGTGCACGGATCTTGTGGTCTAAAGAATTCTGTATCTAGATCCGACTGCCAGCCTCCTTTTAGGGTCAGCAGATTAACCAACGCCTTGGCGACATCACCAGTGGCCCAGGACTGTTAGATTGCTGCTTAGAGCGGCGGGGGGGGAATATACAGGATCCTTCCCGCCGACTCACGATACCTCGACCGGCGATATGTGGCTACCGTGACACCCAGGAAACCCGATATTGTCTACAGTGCAGCTTTCGCCATAACAAACCGTGTTATAATTCTGCACCGCCCAAGTTCGACTTAACCTGACGCGTTATTCGAACTCAGTTGATGTGATTTTAATTGAGTACTTCGATCCAGGGTCGGGTAGCGGAAACCCCACGATAGTCGTATAGATGGGGGGCAAGAGCGCTTGAGTAGGTACACCTCCTGTTAATATCTCGCTGGATGTAGACTGTGCAATGTATAGCGATACTTGGCGGATTCCCCGATGGTTTTTGTCCTTAATTACTACTCAGGACAAGTGCATATACGATCCTGCGTGAGGCTGTTGCGTAAGGTAGCAGGAGCTCGTCAATACTCATGAACAAAGCACCCTTATGCTACCTCGAATTTTAGTGGATCCACCAGAGAAGTAAAATCTGTTCGTATCATGATAAGCGCGCGTATACGCCAATTCCGAATCAGATAATTACCGATTGTTTCCAGGGGTCAGCGTGGGGTATCGCAGTGGAAAGGTATACGATCACTGCGTAAGCGGCACAATAACTCATAGCCAGACAATATCCACGCTGGGAAACGAACGCTGCGCATC'/>

    <sequence taxon='11' value='AGCATATGTGATTGTATATTGAAGCAACCGGTGGCTTTACCCCCGTTCATCCTGGAGCCGATGTCAAGATCGTCGGCGATGCCTCCTATCACATTCGGACGTAAAGGACCTGGTGAAATCTCCGGAGCGTGCGGCCCGTTCAAGACGAAAGAATAGCCGATTTGTATAGACTCCAACGTCAGCATTATGAGCTCGGAGCTCTGCCTATGGTGCTTCGGAACTATGCAAAGTAAGCCATATGGTCACACTAACGGGGCGACCTTTCATGTACTTACGAGCATCAGATGGGCGAAATGGTTTGTGTCTACCTGGGGGAACTTGCAAAAGGCGGCGCTGAGTCCCTTAGGTTCGGCCGGTTCTGTAAAACCGTAAGCGGGAGTATGGACTAGGGGTTACTAGACCGAAAGGACGAATTATTTGAGGCGCGTTACTGACGCATCTCAGAGTCTGGGTCGTTTGATGTAAGCGCCAACCACGCACGTACCGCGGCAAGCTAATAATAGTGGGAGACGGAGTGTAGGTGGTCTAGGGTCCCGCATTCCTACTGTACAGGATCCGCACGGAGGTCAGTATATAGTCGGTACGAACACTCCAACCCCATGCCCCGTATTGAGTAGAGAGCTGGGTAATAATCACCTGTCCCTTAAGAAAATCGAAAGCCGATAGTCACTATGTGACATTTCGCTCTACGCGGTCCCGGGAGTAAAACAATTAAAATACGAGCGCAGGACGACAAGCGCACTTATCGGACTCCAGCGGCCGAAAGGTATAGCCGCGGCAGGCCCAGTTAGAGTCATTAACGCAAAATCGCTACCCGGCCCTGCTCATCTTGCTCTCGATATAAAAGAGCGTCACATAGCGCGCCAGGGACATACGGAATGACGGACCACCGCGTCGAGGGACGTTCGAGATTGTAGGGGAATATTGGTTTCATGGAAGTGTCTCACCTTATCGGACCGGATATAGCTGGGAAGGTCTGCAGCGCATATCGTGACACGACGCACGAGACCCGTCACACGAAAACCCACCCACTAGGGTTTCGCACCTAATGATGATTCTATTGCGACAGGTTTCCCGCTACGAATAGCTTAGACGAAACTGACTAAGTTGACTACCCTGTTTTTCGTGGGCAGCGGAGATTACCAACCCTGTAAAGCAATTTCGACTCATACAGATTTGATTAATTGAAAAATAGTCAGGTGCACGGATCTTGTGGTCTAAAGAATTCTGTATCTAGATCCGACTGCCAGCCTCCTTTTAGGGTCAGCAGATTAACCAACGCCTTGGCGACATCACCAGTGGCCCGGGACTGTTAGATTGCTGCTTAGAGCGGCGGGGGGGGAATATACAGGATCCTTCTCGCCGACTCACGATACCTCGACCGGCGATATGTGGCTACCGTGGCACCCAGGAAACCCGATATTGTCTACAGTGCAGCTTTCGCCATAACAAACCGTGTTATAATTCTGCACCGCCCAAGTTCGACTTAACCTGACGCGTTATTCGAACTCAGTTGATGTGATTTTAATTGAGTACTTCGATCCAGGGTCGGGTAGCGGAAACCCCACGATCGTCGTATAGATGGGGGGCAAGAGCGCTTGAGTAGGTACACCTCCTGTTAATATCTCGCTGGATGTAGACTGTGCAATGTATAGCGATACTTGGCGGATTCCCCGATGGTTTTTGTCCTTAATTACTACTCAGGACAACTGCATATACGATCCTGCGTGAGGCTGTTGCGTAAGGTAGCAGGAGCTCGTCAATACTCATGAACAAAGCACCCTTATGCTACCTCGAATTTTAGTGGATCCACCAGAGAAGTAAAATCTGTTCGTACCATGATAAGCGCGCGTATACGCCAATTCCGAATCAGATAATTACCGATTGTTTCCGGGGGTCAGCGTGGGGTATCGCAGTGGAAAGGTATACGATCACTGCGTAAGCGGCACGATAACTCATAGCCAGACAATATCCACGCTGAGAAACGAACGCTGCGCATC'/>

    <sequence taxon='13' value='AGCATATGTGATCGTATATTGAAGCAACCGGTGGCTTTACCCCCGTTCATCCTGGAGCCGATGTCAAGATCGTCGGCGATGCCTCCTATCACATTCGGACGTAAAGGACCTGGTGAAATCTCCGGAGCGTGCGGCCCGTTCAAGACGAAAGAATAGCCGATTTGTATAGACTCCAACGTCAGCATTATGAGCTCGGAGCTCTGCCTATGGTGCTTCGGAACTATGCAAAGTAAGCCATATGGTCACACTAACGGGGCGACCTTTCATGTACTTACGAGCATCAGATGGGCGAAATGGTTTGTGTCTACCTGGGGGAACTTGCAAAAGGCGGCGCTGAGTCCCTTAGGTTCGGCCGGTTCTGTAAAACCGTAAGCGGGAGTATGGACTAGGGGTTACTAGACCGAAAGGACGAATTATTTGAGGCGCGTTACTGACGCATCTCAGAGTCTGGGTCGTTTGATGTAAGCGCCAACCACGCACGTACCGCGGCAAGCTAATAATAGTGGGAGACGGAGTGTAGGTGGTCTAGGGTCCCGCATTCCTACTGTACAGGATCCGCACGGAGGTCAGTATATAGTCGGTACGAACACTCCAACCCCATGCCCCGTATTGAGTAGAGAGCTGGGTAATAATCACCTGTCCCTTAAGAAAATCGAAAGCCGATAGTCACTATGTGACATTTCGCTCTACGCGGTCCGGGGAGTAAAACAATTAAAATACGAGCGCAGGACGACAAGCGAACTTATCGGACTCCAGCGGCCGAAAGGTATAGCCGCGGCAGGCCCAGTTAGAGTCATTAACGCAAAATCGCTACCCGGCCCTGCTCATCTTGCTCTCGATATAAAAGAGCGTCACATAGCGCGCCAGGGACATACGGAATGACGGACCACCGCGTCGAGGGACGTTCGAGATTGTAGGGGAATATTGGTTTCATGGAAGTGTCTCACCTTATCGGACCGGATATAGCTGGGAAGGTCTGCAGCGCATATCGTGACACGACGCACGAGACCCGTCACACGAAAACCCACCTACTAGAGTTTCGCACCTAATGATGATTCTATTGCGACAGGTTTCCCGCTACGAATAGCTTAGACGAAACTGACTAAGTTGACTACCCTGTTTTTCGTGGGCAGCGGAGATTACCAACCCTGTAAAGCAATTTCGACTCATACAGATTTGATTAATTGAAAAATAGTCAGGTGCACGGATCTTGTGGTCTAAAGAATTCTGTATCTAGATCCGACTGCCAGCCTCCTTTTAGGGTCAGCAGATTAACCAACGCCTTGGCGACATCACCAGTGGCCCGGGACTGTTAGATTGCTGCTTAGAGCGGCGGGGGGGGAATATACAGGATCCTTCTCGCCGACTCACGATACCTCGACCGGCGATATGTGGCTACCGTGGCACCCAGGAAACCCGATATTGTCTACAGTGCAGCTTTCGCCATAACAAACCGTGTTATAATTCTGCACCGCCCAAGTTCGACTTAACCTGACGCGTTATTCGAACTCAGTTGATGTGATTTTAATTGAGTACTTCGGTCCAGGGTCGGGTAGCGGAAACCCCACGATCGTCGTATAGATGGGGGGCAAGAGCGCTTGAGTAGGTACACCTCCTGTTAATATCTCGCTGGATGTAGACTGTGCAATGTATAGCGATACTTGGCGGATTCCCCGATGGTTTTTGTCCTTAATTACTACTCAGGACAACTGCATATACGATCCTGCGTGAGGCTGTTGCGTAAGGTAGCAGGAGCTCGTCAATACTCATGAACAAAGCACCCTTATGCTACCTCGAATTTTAGTGGATCCACCAGAGAAGTAAAATCTGTTCGTACCATGATAAGCGCGCGTATACGCCAATTCCGAATCAGATAATTACCGATTGTTTCCGGGGGTCAGCGTGGGGTATCGCAGTGGAAAGGTATACGATCACTGCGTAAGTGGCACGATAACTCATAGCCAGACAATATCCACGCTGAGAAACGAACGCTGCGCATC'/>

    <sequence taxon='12' value='AGCATATGTGATTGTATATTGAAGCAACCGGTGGCTTTACCCCCGTTCATCCTGGAGCCGATGTCAAGATCGTCGGCGATGCCTCCTATCACATTCGGACGTAAAGGACCTGGTGAAATCTCCGGAGCGTGCGGCCCGTTCAAGACGAAAGAATAGCCGATTTGTATAGACTCCAACGTCAGCATTATGAGCTCGGAGCTCTGCCTATGGTGCTTCGGAACTATGCAAAGTAAGCCATATGGTCACACGAACGGGGCGACCTTTCATGTACTTACGAGCATCAGATGGGCGAAATGGTTTGTGTCTACCTGGGGGAACTTGCAAAAGGCGGCGCTGAGTCCCTTAGGTTCGGCCGGTTCTGTAAAACCGTAAGCGGGAGTATGGACTAGGGGTTACTAGACCGAAAGGACGAATTATTTGAGGCGCGTTACTGACGCATCTCAGAGTCTGGGTCGTTTGATGTAAGCGCCAACCACGCACGTACCGCGGCAAGCTAATAATAGTGGGAGACGGAGTGTAGGTGGTCTAGGGTCCCGCATTCCTACTGTACAGGATCCGCACGGAGGTCAGTATATAGTCGGTACGAACACTCCAACCCCATGCCCCGTATTGAGTAGAGAGCTGGGTAATAATCACCTGTCCCTTAAGAAAATCGAAAGCCGATAGTCACTATGTGACATTTCGCTCTACGCGGTCCCGGGAGTAAAACAATTAAAATACGAGCCCAGGACGACAAGCGCACTTATCGGACTCCAGCGGCCGAAAGGTATAGCCGCGGCAGGCCCAGTTAGAGTCATTAACGCAAAATCGCTACCCGGCCCTGCTCATCTTGCTCTCGATATAAAAGAGCGTCACATAGCGCGCCAGGGACATACGGAATGACGGACCACCGCGTCGAGGGACGTTCGAGATTGTAGGGGAATATTGGTTTCATGGAAGTGTCTCACCTTATCGGACCGGATATAGCTGGGACGGTCTGCAGCGCATATCGTGACACGACGCACGAGACCCGTCACACGAAAACCCACCCACTAGGGTTTCGCACCTAATGATGATTCTATTGCGACAGGTTTCCCGCTACGAATAGCTTAGACGAAACTGACTAAGTTGACTACCCTGTTTTTCGTGGGCAGCGGAGATTACCAACCCTGTAAAGCAATTTCGACTCATACAGATTTGATTAATTGAAAAATAGTCAGGTGCACGGATCTTGTGGTCTAAAGAATTCTGTATCTAGATCCGACTGCCAGCCTCCTTTTAGGGTCAGCAGATTAACCAACGCCTTGGCGACATCACCAGTGGCCCGGGACTGTTAGATTGCTGCTTAGAGCGGCGGGGGGGGAATATACAGGATCCTTCTCGCCGACTCACGATACCTCGACCGGCGATATGTGGCTACCGTGGCACCCAGGAAACCCGATATTGTCTACAGTGCAGCTTTCGCCATAACAAACCGTGTTATAATTCTGCACCGCCCAAGTTCGACTTAACCTGACGCGTTATTCGAACTCAGTTGATGTGATTTTAATTGAGTACTTCGATCCAGGGTCGGGTAGCGGAAACCCCACGATCGTCGTATAGATGGGGGGCAAGAGCGCTTGAGTAGGTACACCTCCTGTTAATATCTCGCTGGATGTAGACTGTGCAATGTATAGCGATACTTGGCGGATTCCCCGATGGTTTTTGTCCTTAATTACTACTCAGGACAACTGCATATACGATCCTGCGTGAGGCTGTTGCGTAAGGTAGCAGGAGCTCGTCAATACTCATGAACAAAGCACCCTTATGCTACCTCGAATTTTAGTGGATCCACCAGAGAAGTAAAATCTGTTCGTACCATGATAAGCGCGCGTATACGCCAATTCCGAATCAGATAATTACCGATTGTTTCCGGGGGTCAGCGTGGGGTATCGCAGTGGAAAGGTATACGATCACTGCGTAAGCGGCACGATAACTCATAGCCAGACGATATCCACGCTGAGAAACGAACGCTGCGCATC'/>

    <sequence taxon='26' value='AGCATATGTGATTGTATATTGAAGCAACCGGTGGCTTTACCCCCGTTCACCCTGGAGCTGATGTCAAGATCGTCGGCGATGCCTCCTACCACATTCGGACGTAAAGGACCTGGTGAAATCTCCGGAGCGCGCGGCCCGTTCAAGACGAAAGAATAGCCGATTTGTATAGACTCCAACGTCAGCATTATGAGCTCGGAGCTCTGCCTATGGTGCTTCGGAACCATGCCAAGTAAGCCATATGGTCACACGAACGGGGCGACCTTTCATGTACTTACGAGCATCAGATGGGCGAAGTGGTTTGTGTCTACCTGGGGGAACTTGCAAAAGGCGGCACTGAGTCCCTTAGGTTCGGCCGGTTCTGTAAAACCGTAAGCGGGAGTATGGACTAGGGGTTACTAGACCGAAAGGACGAATTATTTGAGGCGCGTTGCTGAAGCATCTCAGAGTCTGGGTCGTTTGATGTAAGCGCCAACCACGCACGTACCGCGGCAAGCTAATAATAGTGGGAGACGGAGTGTAGGTGGTCTAGGGTCCCGCATTCCTACTGTACAGGATCCGCACGGAGGTCAGTATATAGTCGGTACGAACACTCCAACCCCATGCCCCGTATTGAGTAGAGAGCTGGGTAATAATCACCTGTCCCTTAAGAAAATCGAAAGCCGATAGTCACTATGTGACATTTCGCTCTACGCGGTCCCGGGAGTAAAACAATTAAAATACGAGCCCAGGACGACAAGCGCACTTATCGGACTCCAGCGGCCGAAAGGCATAGCCGCGGCAGGCCCAGTTAGAGTCATTAACGCAAAATCGCTACCCGGCCCTGCTCATCTTGCTCTCGATATAAAAGAGCGTCACATAGCGCGCCAGGGACATACGGAATGACGGACCACCGCGTCGAGGGACGTTCGAGATTGTAGGGGAATATTGGTTTCATGGAAGTGTCTCACCTTATCGGACCGGATATAGCTGGGACGGTCTGCAGCGCATATCGTGACACGACGCACGAGACCCGTCACACGAAAACCCACCCACTAGGGTTTCGCACCTAATGATGATTCTATTGCGACAGGTTTCCCGCTACGAATAGCTTAGACGAAACTGACTAAGTTGACTACCCTGTTTTTCGTGGGCAGCGAAGATTACCAACCCTGTAAAGCAATTTCGACTCATACAGATTTGATTAATTGAAAAATAGTCAGGTGCACGGATCTTGTGGTCTAAAGAATTCTGTATCTGGATCCGACTGCCAGCCTCCTTGTAGGGTCAGCAGATTAACCAACGCCTTGGCGACATCACCAGTGGCCCGGGACTGTTAGATTGCTGCTTAGAGCGGCGGGGGGGGAATATACAGGATCCTTCTCGCCGACTCACGATACCTCGACCGGCGATATGTGGCTACCGTGGCACCCAGGAAACCCGATATTGTCTACAGTGCAGCTTTCGCCATAACAAACCGTGTTATAATTCTGCACCGCCCAAGTTCGACTTAACCTGACGCGTTATTCGGACTCAGTTGATGTGATTTTAATTGAGTACTTCGATCCAGGGTCGGGTAGCGGAAACCCCACGATCGTCGTATAGATGGGGGGCAAGAGCGCTTGAGTAGGTACACCTCCTGTTAATATCTCGCTGGATGTAGACTGTGCAATGTATAACGATACTTGGCGGATTCCCCGATGGTTTTTGTCCTTAATTACTACTCAGGACAACTGCATATACGATCCTGCGTGAGGCTGTTGCGTAAGGTAGTAGGAGCTCGTTAATACTCATGAACAAAGCACCCTTATGCTACCTCGAATTTTAGTGGATCCACCAGAGAAGTAAAATCTGTTCGTACCATGATAAGCGCGCGTATACGCCAATTCCGAATCAGATAATTACCGATTGTTTCCGGGGGTCAGCGTGGGGTATCGCAGTGGAAAGGTATACGATCACTGCGTAAGCGGCACGATAACTCATAGCCAGACGATATCCACGCTGAGAAACGAACGCTGCGCATC'/>

    <sequence taxon='37' value='AGCATATGTGATTGTATATTGAAGCAACCGGTGGCTTTACCCCCGTTCACCCTGGAGCTGATGTCAAGATCGTCGGCGATGCCTCCTACCACATTCGGACGTAAAGGACCTGGTGAAATCTCCGGAGCGCGCGGCCCGTTCAAGACGAAAGAATAGCCGATTTGTATAGACTCCAACGTCAGCATTATGAGCTCGGAGCTCTGCCTATGGTGCTTCGGAACCATGCCAAGTAAGCCATATGGTCACACGAACGGGGCGACCTTTCATGTACTTACGAGCATCAGATGGGCGAAGTGGTTTGTGTCTACCTGGGGGAACTTGCAAAAGGCGGCACTGAGTCCCTTAGGTTCGGCCGGTTCTGTAAAACCGTAAGCGGGAGTATGGACTAGGGGTTACTAGACCGAAAGGACGAATTATTTGAGGCGCGTTGCTGAAGCATCTCAGAGTCTGGGTCGTTTGATGTAAGCGCCAACCACGCACGTACCGCGGCAAGCTAATAATAGTGGGAGACGGAGTGTAGGTGGTCTAGGGTCCCGCATTCCTACTGTACAGGATCCGCACGGAGGTCAGTATATAGTCGGTACGAACACTCCAACCCCATGCCCCGTATTGAGTAGAGAGCTGGGTAATAATCACCTGTCCCTTAAGAAAATCGAAAGCCGATAGTCACTATGTGACATTTCGCTCTACGCGGTCCCGGGAGTAAAACAATTAAAATACGAGCCCAGGACGACAAGCGCACTTATCGGACTCCAGCGGCCGAAAGGCATAGCCGCGGCAGGCCCAGTTAGAGTCATTAACGCAAAATCGCTACCCGGCCCTGCTCATCTTGCTCTCGATATAAAAGAGCGTCACATAGCGCGCCAGGGACATACGGAATGACGGACCACCGCGTCGAGGGACGTTCGAGATTGTAGGGGAATATTGGTTTCATGGAAGTGTCTCACCTTATCGGACCGGATATAGCTGGGACGGTCTGCAGCGCATATCGTGACACGACGCACGAGACCCGTCACACGAAAACCCACCCACTAGGGTTTCGCACCTAATGATGATTCTATTGCGACAGGTTTCCCGCTACGAATAGCTTAGACGAAACTGACTAAGTTGACTACCCTGTTTTTCGTGGGCAGCGAAGATTACCAACCCTGTAAAGCAATTTCGACTCATACAGATTTGATTAATTGAAAAATAGTCAGGTGCACGGATCTTGTGGTCTAAAGAATTCTGTATCTGGATCCGACTGCCAGCCTCCTTGTAGGGTCAGCAGATTAACCAACGCCTTGGCGACATCACCAGTGGCCCGGGACTGTTAGATTGCTGCTTAGAGCGGCGGGGGGGGAATATACAGGATCCTTCTCGCCGACTCACGATACCTCGACCGGCGATATGTGGCTACCGTGGCACCCAGGAAACCCGATATTGTCTACAGTGCAGCTTTCGCCATAACAAACCGTGTTATAATTCTGCACCGCCCAAGTTCGACTTAACCTGACGCGTTATTCGGACTCAGTTGATGTGATTTTAATTGAGTACTTCGATCCAGGGTCGGGTAGCGGAAACCCCACGATCGTCGTATAGATGGGGGGCAAGAGCGCTTGAGTAGGTACACCTCCTGTTAATATCTCGCTGGATGTAGACTGTGCAATGTATAACGATACTTGGCGGATTCCCCGATGGTTTTTGTCCTTAATTACTACTCAGGACAACTGCATATACGATCCTGCGTGAGGCTGTTGCGTAAGGTAGTAGGAGCTCGTTAATACTCATGAACAAAGCACCCTTATGCTACCTCGAATTTTAGTGGATCCACCAGAGAAGTAAAATCTGTTCGTACCATGATAAGCGCGCGTATACGCCAATTCCGAATCAGATAATTACCGATTGTTTCCGGGGGTCAGCGTGGGGTATCGCAGTGGAAAGGTATACGATCACTGCGTAAGCGGCACGATAACTCATAGCCAGACGATATCCACGCTGAGAAACGAACGCTGCGCATC'/>

    <sequence taxon='57' value='AGCATATGTGATTGTATATTGAAGCAACCGGTGGCTTTACCCCCGTTCACCCTGGAGCTGATGTCAAGATCGTCGGCGATGCCTCCTACCACATTCGGACGTACAGGACCTGGTGAAATCTCCGGAGCGCGCGGCCCGTTCAAGACGGAAGAATAGCCGATTTGTATAGACTCCAACGTCAGCATTATGAGCTCGGAGCTCTGCCTATGGTACTTCGGAACCATGCCAAGTAAGCCATATGGTCACACGAACGGGGCGACCTTTCATGTACTTACGAGCATCAGATGGGCGAAGTGGTTTGTGTCTACCTGGGGGAACTTACAAAAGGCGGCACTGAGTCCCTTAGGTTCGGCCGGTTCTGTAAAACCGTAAGCGGGAGTATGGACTAGGGGTTACTAGACCGAAAGGACGAATTATTTGAGGCGCGTTGCTGAAGCATCTCAGAGTCTGGGTCGTTTGATGTAAGCGCCAACCACGCACGTACCGCGGCAAGCTAATAATAGTGGGAGACGGAGTGTAGGTGGTCTAGGGTCCCGCATTCCTACTGTACAGGATCCGCACGGAGGTCAGTATATAGTCGGTACGAACACTCCAACCCCATGCCCCGTATTGAGTAGAGAGCTGGGTAATAATCACCTGTCCCTTAAGAAAATCGAAAGCCGATAGTCACTATGTGACATTTCGATCTACGCGGTCCCGGGAGTAAAACAATTAAAATACGAGCCCAGGACGACAAGCGCGCTTATCGGACTCCAGCGGCCGAAAGGCATAGCCGCGGCAGGCCCAGTTAGAGTCATTAACGCAAAATCGCTACCCGGCCCTGCTCATCTTGCTCTCGATATAAAAGAGCGTCACATAGCGCGCCAGGGACATACGGAATGACGGACCACCGCGTCGAGGGACGTTCGAGATTGTAGGGGAATATTGGTTTCATGGAAGTGTCTCACCTTATCGGACCGGATATAGCTGGGACGGTCTGCAGCGCATATCGTGACACGACGCACGAGACCCGTCACACGAAAACCCACCCACTAGGGTTTCGCACCTAATGATGATTCTATTGCGACAGGTTTCCCGCTACGAATAGCTTAGACGAAACTGACTAAGCTGACTACCCTGTTTTTCGTGGGCAGCGAAGATTACCAACCCTGTAAAGCAATTTCGACTCACACAGATTTGATTAATTGAAAAATAGTCAGGTGCACGGATCTTGTGGTCTAAAGAATTCTGTATCTGGATCCGACTGCCAGTCTCCTTGTAGGGTCAGCAGATTAACCGACGCCTTGGCGACATCACCAGTGGCCCGGGACTGTTAGATTGCTGCTTAGAGCGGCGGGGGGGGAATATACAGGATCCTTCTCGCCGACTCACGATACCTCGACCGGCGATATGTGGCTACCGTGGCACCCAGGGAACCCGATATTGTCTACAGTGCAGCTTTCGCCATAACAAACCGTGTTATAATTCTGCACCGCCCAAGTTCGACTTAACCTGACGCGTTATTCGGACTCAGTTGATGTGATTTTAATTGAGTACTTCGATCCAGGGTCGGGTAGCGGAAACCCCACGATCGTCGTATGGATGGGGGGCAAGAGCACTTGAGTAGGTACACCTCCTGTCAATATCTCGCTGGATGTAGACTGTGCAATGTCTAACGATACTTGGCGGATTCCCCGATGGTTTTTGTCCTTAATTACTACTCAGGACAACTGCATATACGATCCTGCGTGAGGCTGTTGCGTAAGGTAGTAGGAGCTCGTTAATACTCATGGACAAAGCACCCTTATGCTACCTCGAATTTTAGTGGATCCACCAGAGAAGTAAAATCTGTTCGTACCATGATAAGCGCGCGTATACGCCAATTCCGAATCAGGTAATTACCGATTGTTTCCGGGGGTCAGCGTGGGGTATCGCAGTGGAAAGGTATACGATCACTGCGTAAGCGGCACGATAACTCATAGCCAGACGATATCCACGCTGAGAAACAAACGCTGCGCATC'/>

    <sequence taxon='93' value='AGCATATGTGATTGTATATTGAAGCAACCGGCGGCTTTACCCCCGTTCACCCTGGAGCTGATGTCAAGATCGTCGGCGATGCCTCCTACCACATTCGGACGTACAGGACCTGGTGAAATCTCCGGAGCGCGCGGCCCGTTCAAGACGGAAGAATAGCCGATTTGTATAGACTCCAACGTCAGCATTATGAGCTCGGAGCTCTGCCTATGGTACTTCGGAATCATGCCAAGTAAGCCATATGGTCACACGAACGGGGCGACCTTTCATGTACTTACGAGCATCAGATGGGCGAAGTGGTTTGTGTCTACCTGGGGGAACTTACAAAAGGCGGCACTGAGTCCCTTAGGTTCGGCCGGTTCTGTAAAACCGTAAGCGGGAGTATGGACTAGGGGTTACTAGACCGAAAGGACGAATTATTTGAGGCGCGTTGCTGAAGCATCTCAGAGTCTGGGTCGTTTGATGTAAGCGCCAACCACGCACGTACCGCGGCAAGCTAATAATAGTGGGAGACGGAGTGTAGGTGGTCTAGGGTCCCGCATTCCTACTGTACAGGATCCGCACGGAGGTCAGTATATAGTCGGTACGAACACTCCAACCCCATGCCCCGTATTGAGTAGAGAGCTGGGTAATAATCACCTGTCCCTTAAGAAAATCGAAAGCCGATAGTCACTATGTGACATTTCGATCTACGCGGTCCCGGGAGTAAAACAATTAAAATACGAGCCCAGGACGACAAGCGCGCTTATCGGACTCCAGCGGCCGAAAGGCATAGCCGCGGCAGGCCCAGTTAGAGTCATTAACGCAAAATCGCTACCCGGCCCTGCTCATCTTGCTCTCGATATAAAAGAGCGTCACATAGCGCGCCAGGGACATACGGAATGACGGACCACCGCGTCGAGGGACGTTCGAGATTGTAGGGGAATATTGGTTTCATGGAAGTGTCTCACCTTATCGGACCGGATATAGCTGGGACGGTCTGCAGCGCATATCGTGACACGACGCACGAGACCCGTCACACGAAAACCCACCCACTAGGGTTTCGCACCTAATGATGATTCTATTGCGACAGGTTTCCCGCTACGAATAGCTTAGACGAAACTGACTAAGCTGACTACCCTGTTTTTCGTGGGCAGCGAAGATTACCAACCCTGTAAAGCAATTTCGACTCACACAGATTTGATTAATTGAAAAATAGTCAGGTGCACGGATCTTGTGGTCTAAAGAATTCTGTATCTGGATCCGACTGCCAGTCTCCTTGTAGGGTCAGCAGATTAACCGACGCCTTGGCGACATCACCAGTGGCCCGGGACTGTTAGATTGCTGCTTAGAGCGGCGGGGGGGGAATATACAGGATCCTTCTCGCCGACTCACGATACCTCGACCGGCGATATGTGGCTACCGTGGCACCCAGGGAACCCGATATTGTCTACAGTGCAGCTTTCGCCATAACAAACCGTGTTATAATTCTGCACCGCCCAAGTTCGACTTAACCTGACGCGTTATTCGGACTCAGTTGATGTGATTTTAATTGAGTACTTCGATCCAGGGTCGGGTAGCGGAAACCCCACGATCGTCGTATGGATGGGGGGCAAGAGCACTTGAGTAGGTACACCTCCTGTCAATATCTCGCTGGATGTAGACTGTGCAATGTCTAACGATACTTGGCGGATTCCCCGATGGTTTTTGTCTTTAATTACTACTCAGGACAACTGCATATACGATCCTGCGTGAGGCTGTTGCGTAAGGTAGTAGGAGCTCGTTAATACTCATGGACAAAGCACCCTTATGCTACCTCGAATTTTAGTGGATCCACCAGGGAAGTAAAATCTGTTCGTACCATGATAAGCGCGCGTATACGCCAATTCCGAATCAGGTAATTACCGATTGTTTCCGGGGGTCAGCGTGGGGTATCGCAGTGGAAAGGTATACGATCACTGCGTAAGCGGCACGATAACTCATAGCCAGACGATATCCACGCTGAGAAACAAACGCTGCGCATC'/>

    <sequence taxon='60' value='AGCATATGTGATTGTATATTGAAGCAACCGGTGGCTTTACCCCCGTTCACCCTGGAGCTGATGTCAAGATCGTCGGCGATGCCTCCTACCACATTCGGACGTACAGGACCTGGTGAAATCTCCGGAGCGCGCGGCCCGTTCAAGACGAAAGAATAGCCGATTTGTATAGACTCCAACGTCAGCATTATGAGCTCGGAGCTCTGCCTATGGTGCTTCGGAACCATGCCAAGTAAGCCATATGGTCACACGAACGGGGCGACCTTTCATGTACTTACGAGCATCAGATGGGCGAAGTGGTTTGTGTCTACCTGGGGGAACTTGCAAAAGGCGGCACTGAGTCCCTTAGGTTCGGCCGGTTCTGTAAAACCGTAAGCGGGAGTATGGACTAGGGGTTACTAGACCGAAAGGACGAATTATTTGAGGCGCGTTGCTGAAGCATCTCAGAGTCTGGGTCGTTTGATGTAAGCGCCAACCACGCACGTACCGCGGCAAGCTAATAATAGTGGGAGACGGAGTGTAGGTGGTCTAGGGTCCCGCATTCCTACTGTACAGGATCCGCACGGAGGTCAGTATATAGTCGGTACGAACACTCCAACCCCATGCCCCGTATTGAGTAGAGAGCTGGGTAATAATCACCTGTCCCTTAAGAAAATCGAAAGCCGATAGTCACTATGTGACATTTCGCTCTACGCGGTCCCGGGAGTAAAACAATTAAAATACGAGCCCAGGACGACAAGCGCACTTATCGGACTCCAGCGGCCGAAAGGCATAGCCGCGGCAGGCCCAGTTAGAGTCATTAACGCAAAATCGCTACCCGGCCCTGCTCATCTTGCTCTCGATATAAAAGAGCGTCACATAGCGCGCCAGGGACATACGGAATGACGGACCACCGCGTCGAGGGACGTTCGAGATTGTAGGGGAATATTGGTTTCATGGAAGTGTCTCACCTTATCGGACCGGATATAGCTGGGACGGTCTGCAGCGCATATCGTGACACGACGCACGAGACCCGTCACACGAAAACCCACCCACTAGGGTTTCGCACCTAATGATGATTCTATTGCGACAGGTTTCCCGCTACGAATAGCTTAGACGAAACTGACTAAGCTGACTACCCTGTTTTTCGTGGGCAGCGAAGATTACCAACCCTGTAAAGCAATTTCGACTCATACAGATTTGATTAATTGAAAAATAGTCAGGTGCACGGATCTTGTGGTCTAAAGAATTCTGTATCTGGATCCGACTGCCAGTCTCCTTGTAGGGTCAGCAGATTAACCAACGCCTTGGCGACATCACCAGTGGCCCGGGACTGTTAGATTGCTGCTTAGAGCGGCGGGGGGGGAATATACAGGATCCTTCTCGCCGACTCACGATACCTCGACCGGCGATATGTGGCTACCGTGGCACCCAGGAAACCCGATATTGTCTACAGTGCAGCTTTCGCCATAACAAACCGTGTTATAATTCTGCACCGCCCAAGTTCGACTTAACCTGACGCGTTATTCGGACTCAGTTGATGTGATTTTAATTGAGTACTTCGATCCAGGGTCGGGTAGCGGAAACCCCACGATCGTCGTATGGATGGGGGGCAAGAGCGCTTGAGTAGGTACACCTCCTGTTAATATCTCGCTGGATGTAGACTGTGCAATGTATAACGATACTTGGCGGATTCCCCGATGGTTTTTGTCCTTAATTACTACTCAGGACAACTGCATATACGATCCTGCGTGAGGCTGTTGCGTAAGGTAGTAGGAGCTCGTTAATACTCATGAACAAAGCACCCTTATGCTACCTCGAATTTTAGTGGATCCACCAGAGAAGTAAAATCTGTTCGTACCATGATAAGCGCGCGTATACGCCAATTCCGAATCAGATAATTACCGATTGTTTCCGGGGGTCAGCGTGGGGTATCGCAGTGGAAAGGTATACGATCACTGCGTAAGCGGCACGATAACTCATAGCCAGACGATATCCACGCTGAGAAACAAACGCTGCGCATC'/>

    <sequence taxon='61' value='AGCATATGTGATTGTATATTGAAGCAACCGGTGGCTTTACCCCCGTTCACCCTGGAGCTGATGTCAAGATCGTCGGCGATGCCTCCTACCACATTCGGACGTACAGGACCTGGTGAAATCTCCGGAGCGCGCGGCCCGTTCAAGACGAAAGAATAGCCGATTTGTATAGACTCCAACGTCAGCATTATGAGCTCGGAGCTCTGCCTATGGTGCTTCGGAACCATGCCAAGTAAGCCATATGGTCACACGAACGGGGCGACCTTTCATGTACTTACGAGCATCAGATGGGCGAAGTGGTTTGTGTCTACCTGGGGGAACTTGCAAAAGGCGGCACTGAGTCCCTTAGGTTCGGCCGGTTCTGTAAAACCGTAAGCGGGAGTATGGACTAGGGGTTACTAGACCGAAAGGACGAATTATTTGAGGCGCGTTGCTGAAGCATCTCAGAGTCTGGGTCGTTTGATGTAAGCGCCAACCACGCACGTACCGCGGCAAGCTAATAATAGTGGGAGACGGAGTGTAGGTGGTCTAGGGTCCCGCATTCCTACTGTACAGGATCCGCACGGAGGTCAGTATATAGTCGGTACGAACACTCCAACCCCATGCCCCGTATTGAGTAGAGAGCTGGGTAATAATCACCTGTCCCTTAAGAAAATCGAAAGCCGATAGTCACTATGTGACATTTCGCTCTACGCGGTCCCGGGAGTAAAACAATTAAAATACGAGCCCAGGACGACAAGCGCACTTATCGGACTCCAGCGGCCGAAAGGCATAGCCGCGGCAGGCCCAGTTAGAGTCATTAACGCAAAATCGCTACCCGGCCCTGCTCATCTTGCTCTCGATATAAAAGAGCGTCACATAGCGCGCCAGGGACATACGGAATGACGGACCACCGCGTCGAGGGACGTTCGAGATTGTAGGGGAATATTGGTTTCATGGAAGTGTCTCACCTTATCGGACCGGATATAGCTGGGACGGTCTGCAGCGCATATCGTGACACGACGCACGAGACCCGTCACACGAAAACCCACCCACTAGGGTTTCGCACCTAATGATGATTCTATTGCGACAGGTTTCCCGCTACGAATAGCTTAGACGAAACTGACTAAGCTGACTACCCTGTTTTTCGTGGGCAGCGAAGATTACCAACCCTGTAAAGCAATTTCGACTCATACAGATTTGATTAATTGAAAAATAGTCAGGTGCACGGATCTTGTGGTCTAAAGAATTCTGTATCTGGATCCGACTGCCAGTCTCCTTGTAGGGTCAGCAGATTAACCAACGCCTTGGCGACATCACCAGTGGCCCGGGACTGTTAGATTGCTGCTTAGAGCGGCGGGGGGGGAATATACAGGATCCTTCTCGCCGACTCACGATACCTCGACCGGCGATATGTGGCTACCGTGGCACCCAGGAAACCCGATATTGTCTACAGTGCAGCTTTCGCCATAACAAACCGTGTTATAATTCTGCACCGCCCAAGTTCGACTTAACCTGACGCGTTATTCGGACTCAGTTGATGTGATTTTAATTGAGTACTTCGATCCAGGGTCGGGTAGCGGAAACCCCACGATCGTCGTATGGATGGGGGGCAAGAGCGCTTGAGTAGGTACACCTCCTGTTAATATCTCGCTGGATGTAGACTGTGCAATGTATAACGATACTTGGCGGATTCCCCGATGGTTTTTGTCCTTAATTACTACTCAGGACAACTGCATATACGATCCTGCGTGAGGCTGTTGCGTAAGGTAGTAGGAGCTCGTTAATACTCATGAACAAAGCACCCTTATGCTACCTCGAATTTTAGTGGATCCACCAGAGAAGTAAAATCTGTTCGTACCATGATAAGCGCGCGTATACGCCAATTCCGAATCAGATAATTACCGATTGTTTCCGGGGGTCAGCGTGGGGTATCGCAGTGGAAAGGTATACGATCACTGCGTAAGCGGCACGATAACTCATAGCCAGACGATATCCACGCTGAGAAACAAACGCTGCGCATC'/>

    <sequence taxon='70' value='AGCATATGTGATTGTATATTGAAGCAACCGGTGGCTTTACCCCCGTTCACCCTGGAGCTGATGTCAAGATCGTCGGCGATGCCTCCTACCACATTCGGACGCACAGGACCTGGTGAAATCTCCGGAGCGCGCGGCCCGTTCAAGACGAAAGAATAGCCGATTTGTATAGACTCCAACGTCAGCATTATGAGCTCGGAGCTCTGCCTATGGTGCTTCGGAACCATGCCAAGTAAGCCATATGGTCACACGAACGGGGCGACCTTTCATGTACTTACGAGCATCAGATGGGCGAAGTGGTTTGTGTCTACCTGGGGGAACTTGCAAAAGGCGGCACTGAGTCCCTTAGGTTCGGCCGGTTCTGTAAAACCGTAAGCGGGAGTATGGACTAGGGGTTACTAGACCGAAAGGACGAATTATTTGAGGCGCGTTGCTGAAGCATCTCAGAGTCTGGGTCGTTTGATGTAAGCGCCAACCACGCACGTACCGCGGCAAGCTAATAATAGTGGGAGACGGAGTGTAGGTAGTCTAGGGTCCCGCATTCCTACTGTACAGGATCCGCACGGAGGTCAGTATATAGTCGGTACGAACACTCCAACCCCATGCCCCGTATTGAGTAGAGAGCTGGGTAATAATCACCTGTCCCTTAAGAAAATCGAAAGCCGATAGTCACTATGTGACATTTCGCTCTACGCGGTCCCGGGAGTAAAACAATTAAAATACGAGCCCAGGACGACAAGCGCACTTATCGGACTCCAGCGGCCGAAAGGCATAGTCGCGGCAGGCCCAGTTAGAGTCATTAACGCAAAATCGCTACCCGGCCCTGCTCATCTTGCTCTCGATATAAAAGAGCGTCACATAGCGCGCCAGGGACATACGGAATGACGGACCACCGCGTCGAGGGACGTTCGAGATTGTAGGGGAATATTGGTTTCATGGAAGTGTCTCACCTTATCGGACCGGATATAGCTGGGACGGTCTGCAGCGCATATCGTGACACGACGCACGAGACCCGTCACACGAAAACCCACCCACTAGGGTTTCGCACCTAATGATGATTCTATTGCGACAGGTTTCCCGCTACGAATAGCTTAGACGAAACTGACTAAGCTGACTACCCTGTTTTTCGTGGGCAGCGAAGATTACCAACCCTGTAAAGCAATTTCGACTCATACAGATTTGATTAATTGAAAAATAGTCAGGTGCACGGATCTTGTGGTCTAAAGAATTCTGTATCTGGATCCGACTGCCAGTCTCCTTGTAGGGTCAGCAGATTGACCAACGCCTTGGCGACATCACCAGTGGCCCGGGACTGTTAGATTGCTGCTTAGAGCGGCGGGGGGGGAATATACAGGATCCTTCTCGCCGACTCACGATACCTCGACCGGCGATATGTGGCTACCGTGGCACCCAGGAAACCCGATATTGTCTACAGTGCAGCTTTCGCCATAACAAACCGTGTTATAATTCTGCACCGCCCAAGTTCGACTTAACCTGACGCGTTATTCGGACTCAGTTGATGTGATTTTAATTGAGTACTTCGATCCAGGGTCGGGTAGCGGAAACCCCACGATCGTCGTATGGATGGGGGGCAAGAGCGCTTGAGTAGGTACACCTCCTGTTAATATCTCGCTGGCTGTAGACTGTGCAATGTATAACGATACTTGGCGGATTCCCCGATGGTTTTTGTCCTTAATTACTACTCAGGACAACTGCATATACGATCCTGCGTGAGGCTATTGCGTAAGGTAGTAGGAGCTCGTTAATACTAATGAACAAAGCACCCTTATGCTACCTCGAATTTTAGTGGATCCACCAGAGAAGTAAAATCTGTTCGTACCATGATAAGCGCGCGTATACGCCAATTCCGAATCAGATAATTACCGATTGTTTCCGGGGGTCAGCGTGGGGTATCGCAGTGGAAAGGTATACGATCACTGCGTAAGCGGCACGATAACTCATAGCCAGACGATATCCACGCTGAGAAACAAACGCTGCGCATC'/>

    <sequence taxon='35' value='AGCATATGTGATTGTATATTGGAGCAACCGGTGGCTTTACCCCCGTTCATCCTGGAGCCGATGTCAAGATCGTCGGCGATGCCTCCTATTACATTCGGACGTAAAGGACCTGGTGAAATCTCCGGAGCGTGCGGCCCGTTCAAGACGAAAGAATAGCCGATTTGTATAGACTCCAACGTCAGCATTATGATCTCGGAGCTCTGCCTATGGTGCTTCGGAACCATGCAAAGTAAGCCGTATGGTCACACGAACGGGGCGACCTTTCATGTACTTACGAGCATCAGATGGGCGAAATGGTTTGTGTCTACCTGGGGGAACTTGCAAAAGGCGGCACTGAGTCCCTTAGGTTCGGCCGGTTCTGTAAAACCGTAAGCGGGAGTATGGACTAGGGGTTACTAGACCGAAAGGACGAATTATTTGAGGCGCGTTACTGAAGCATCTCAGAGTCTGGGTCGTTTGATGTAAGCGCCAACCACGCACGTACCGCGGCAAGCTAATAATAGTGGGAGACGGAGTGTAGGTGGTCTAGGGTCCCGCATTCCTACTGTACAGGATCCGCACGGAGGTCAGTATATAGTCGGTACGAACACTCCAACCCCATGCCCCGTATTGAGTAGAGAGCTGGGTAATAATCACCTGTCCCTTAAGAAAATCGAAAGCCGATAGTCACTATGTGACATTTCGCTCTACGCGGTCCCGGGAGTAAAACAATTAAAATACGAGCCCAGGACGACAAGCGCACTTATCGGACTCCAGCGGCCGAAAGGTATAGCCGCGGCAGGCCCAGTTAGAGTCATTAACGCAAAATCGCTACCCGGCCCTGCTCATCTTGCTCTCGATATAAAAGAGCGTCACATAGCGCGCCAGGGACATACGGAATGACGGACCACCGCGTCGAGGGACGTTCGAGATTGTAGGGGAATATTGGTTTCATGGAAGTGTCTCACCTTATCGGACCGGATATAGCTGGGACGGTCTGCAGCGCATATCGTGACACGACGCACGAGACCCGTCACACGAAAACCCACCCACTAGGGTTTCGCACCTAATGATGATTCTATTGCGACAGGTTTCCCGCTACGAATAGCTTAGACGAAACTGACTAAGTTGACTACCCTGTTTTTCGTGGGCAGCGGAGATTACCAACCCTGTAAAGCAATTTCGACTCATACAGATTTGATTAATTGAAAAATAGTCAGGTGCACGGATCTTGTGGTCTAAAGAATTCTGTATATGGATCCGACTGCCAGCCTCCTTGTAGGGTCAGCAGATTAGCCAACGCCTTGGCGACATCACCAGTGGCCCGGGACTGTTAGATTGCTGCTTAGAGCGGCGGGGGGGGAATATACAGGATCCTTCTCGCCGACTCACGATACCTCGACCGGCGATATGTGGCTACCGTGGCACCCAGGAAACCCGATATTGTCTACAGTGCAGCTTTCGCCATAACAAACCGTGTTATAATTCTGCACCGCCCAAGTTCGACTTAACCTGACGCGTTATTCGAACTCAGTTGATGTGATTTTAATTGAGTACTTCGATCCAGGGTCGGGTAGCGGAAACCCCACGATCGTCGTATAGATGGGGGGCAAGAGCGCTTGAGTAGGTACACCTCCTGTTAATATCTCGCTGGATGTAGACTGTGCAATGTATAACAATACTTGGCGGATTCCCCGATGGTTTTTGTCCTTAATTACTACTCAGGACAACTGCATATACGATCCTGCGTGAGGCTGTTGCGTAAGGTAGCAGGAGCTCGTCAATACTCATGAACAAAGCACCCTTATGCTACCTCGAATTTTAGTGGATCCACCAGAGAAGTAAAATCTGTTCGTACCATGATAAGCGCGCGTATACGCCAATTCCGAATCAGATAATTACCGATTGTTTCCGGGGGTCAGCGTGGGGTATCGCAGTGGAAAGGTATACGATCACTGCGTAAGCGGCACGATAACTCATAGCCAGACGATATCCACGCTGAGAAACGAACGCTGCGCATC'/>

    <sequence taxon='45' value='AGCATATGTGATTGTATATTGGAGCAACCGGTGGCTTTACCCCCGTTCATCCTGGAGCCGATGTCAAGATCGTCGGCGATGCCTCCTATTACATTCGGACGTAAAGGACCTGGTGAAATCTCCGGAGCGTGCGGCCCGTTCAAGACGAAAGAATAGCCGATTTGTATAGACTCCAACGTCAGCATTATGATCTCGGAGCTCTGCCTATGGTGCTTCGGAACCATGCAAAGTAAGCCGTATGGTCACACGAACGGGGCGACCTTTCATGTACTTACGAGCATCAGATGGGCGAAATGGTTTGTGTCTACCTGGGGGAACTTGCAAAAGGCGGCACTGAGTCCCTTAGGTTCGGCCGGTTCTGTAAAACCGTAAGCGGGAGTATGGACTAGGGGTTACTAGACCGAAAGGACGAATTATTTGAGGCGCGTTACCGAAGCATCTCAGAGTCTGGGTCGTTTGATGTAAGCGCCAACCACGCACGTACCGCGGCAAGCTAATAATAGTGGGAGACGGAGTGTAGGTGGTCTAGGGTCCCGCATTCCTACTGTACAGGATCCGCACGGAGGTCAGTATATAGTCGGTACGAACACTCCAACCCCATGCCCCGTATTGAGTAGAGAGCTGGGTAATAATCACCTGTCCCTTAAGAAAATCGAAAGCCGATAGTCACTATGTGACATTTCGCTCTACGCGGTCCCGGGAGTAAAACAATTAAAATACGAGCCCAGGACGACAAGCGCACTTATCGGACTCCAGCGGCCGAAAGGTATAGCCGCGGCAGGCCCAGTTAGAGTCATTAACGCAAAATCGCTACCCGGCCCTGCTCATCTTGCTCTCGATATAAAAGAGCGTCACATAGCGCGCCAGGGACATACGGAATGACGGACCACCGCGTCGAGGGACGTTCGAGATTGTAGGGGAATATTGGTTTCATGGAAGTGTCTCACCTTATCGGACCGGATATAGCTGGGACGGTCTGCAGCGCATATCGTGACACGACGCACGAGTCCCGTCACACGAAAACCCACCCACTAGGGTTTCGCACCTAATGATGATTCTATTGCGACAGGTTTCCCGCTACGAATAGCTTAGACGAAACTGACTAAGTTGACTACCCTGTTTTTCGTGGGCAGCGGAGATTACCAACCCTGTAAAGCAATTTCGACTCATACAGATATGATTAATTGAAAAATAGTCAGGTGCACGGATCTTGTGGTCTAAAGAATTCTGTATATGGATCCGACTGCCAGCCTCCTTGTAGGGTCAGCAGATTAGCCAACGCCTTGGCGACATCACCAGTGGCCCGGGACTGTTAGATTGCTGCTTAGAGCGGCGGGGGGGGAATATACAGGATCCTTCTCGCCGACTCACGATACCTCGACCGGCGATATGTGGCTACCGTGGCACCCAGGAAACCCGATATTGTCTACAGTGCAGCTTTCGCCATAACAAACCGTGTTATAATTCTGCACCGCCCAAGTTCGACTTAACCTGACGCGTTATTCGAACTCAGTTGATGTGATTTTAATTGAGTACTTCGATCCAGGGTCGGGTAGCGGAAACCCCACGATCGTCGTATAGATGGGGGGCAAGAGCGCTTGAGTAGGTACACCTCCTGTTAATATCTCGCTGGATGTAGACTGTGCAATGTATAGCAATACTTGGCGGATTCCCCGATGGTTTTTGTCCTTAATTACTACTCAGGACAACTGCATATACGATCCTGCGTGAGGCTGTTGCGTAAGGTAGCAGGAGCCCGTCAATACTCATGAACAAAGCACCCTTATGTTACCTCGAATTTTAGTGGATCCACCAGAGAAGTAAAATCTGTTCGTACCATGATAAGCGCGCGTATACGCCAATTCCGAATCAGATAATTACCGATTGTTTCCGGGGGTCAGCGTGGGGTATCGCAGTGGAAAGGTATACGATCACTGCGTAAGCGGCACGATAACTCATAGCCAGACGATATCCACGCTGAGAAACGAACGCTGCGCATC'/>

    <sequence taxon='55' value='AGCATATGTGATTGTATATTGGAGCAACCGGTGGCTTTACCCCCGTTCATCCTGGAGCCGATGTCAAGATCGTCGGCGATGCCTCCTATTACATTCGGACGTAAAGGACCTGGTGAAATCTCCGGAGCGTGCGGCCCGTTCAAGACGAAAGAATAGCCGATTTGTATAGACTCCAACGTCAGCATTATGATCTCGGAGCTCTGCCTATGGTGCTTCGGAACCATGCAAAGTAAGCCGTATGGTCACACGAACGGGGCGACCTTTCATGTATTTACGAGCATCAGATGGGCGAAATGGTTTGTGTCTACCTGGGGGAACTTGCAAAAGGCGGCACTGAGTCCCTTAGGTTCGGCCGGTTCTGTAAAACCGTAAGCGGGAGTATGGACTAGGGGTTACTAGACCGAAAGGACGAATTATTTGAGGCGCGTTACCGAAGCATCTCAGAGTCTGGGTCGTTTGATGTAAGCGCCAACCACGCACGTACCGCGGCAAGCTAATAATAGTGGGAGACGGAGTGTAGGTGGTCTAGGGTCCCGCATTCCTACTGTACAGGATCCGCACGGAGGTCAGTATATAGTCGGTACGAACACTCCAACCCCATGCCCCGTATTGAGTAGAGAGCTGGGTAATAATCACCTGTCCCTTAAGAAAATCGAAAGCCGATAGTCACTATGTGACATTTCGCTCTACGCGGTCCCGGGAGTAAAACAATTAAAATACGAGCCCAGGACGACAAGCGCACTTATCGGACTCCAGCGGCCGAAAGGTATAGCCGCGGTAAGCCCAGTTAGAGTCATTAACGCAAAATCGCTACCCGGCCCTGCTCATCTTGCTCTCGATATAAAAGAGCGTCACATGGCGCGCCAGGGACATACGGAATGACGGACCACCGCGTCGAGGGACGTTCGAGCTTGTAGGGGAATATTGGTTTCATGGAAGTGTCTCACCTTATCGGACCGGATATAGCTGGGACGGTCTGCAGCGCATATCGTGACACGACGCACGAGTCCCGTCACACGAAAACCCACCCACTAGGGTTTCGCACCTAATGATGATTCTATTGCGACAGGTTTCCCGCTACGAATAGCTTAGACGAAACTGACTAAGTTGACTACCCTGTTTTTCGTGGGCAGCGGAGATTACCAACCCTGTAAAGCAATTTCGACTCATACAGATATGATTAATTGAAAAATAGTCAGGTGCACGGATCTTGTGGTCTAAAGAATTCTGTATATGGATCCGACTGCCAGCCTCCTTGTAGGGTCAGCAGATTAGCCAACGCCTTGGCGACATCACCAGTGGCCCGGGACTGTTAGATTGCTGCTTAGAGCGGCGGGGGGGGAATATACAGGATCCTTCCCGCCGACTCACGATACCTCGACCGGCGATATGTGGCTACCGTGGCACCCAGGAAACCCGATATTGTCTACAGTGCAGCTTTCGCCATAACAAACCGTGTTATAATTCTGCACCGCCCAAGTTCGACTTAACCTGACGCGTTATTCGAACTCAGTTGATGTGATTTTAATTGAGTACTTCGATCCAGGGTCGGGTAGCGGAAACCCCACGATCGTCGTATAGATGGGGGGCAAGAGCGCTTGAGTAGGTACACCTCCTGTTAATATCTCGCTGGATGTAGACTGTGCAATGTATAGCAGTACTTGGCGGATTCCCCGATGGTTTTTGTCCTTAATTACTACTCAGGACAACTGCATATATGATCCTGCGTGAGGCTGTTGCGTAAGGTAGCAGGAGCCCGTCAATACTCATGAACAAAGCACCCTTATGTTACCTCGAATTTTAGTGGATCCACCAGAGAAGTAAAATCTGTTCGTACCATGATAAGCGCGCGTATACGCCAATTCCGAATCAGATAATTACCGATTGTTTCCGGGGGTCAGCGTGGGGTATCGCAGTGGAAAGGTATACGATCACTGCGTAAGCGGCACGATAACTCATAGCCAGACGATATCCACGCTGAGAAACGAACGCTGCGCATC'/>

    <sequence taxon='71' value='AGCATATGTGATTGTATATTGGAGCAACCGGTGGCTTTACCCCCGTTCATCCTGGAGCCGATGTCAAGATCGTCGGCGATGCCTCCTATTACATTCGGACGTAAAGGACCTGGTGAAATCTCCGGAGCGTGCGGCCCGTTCAAGACGAAAGAATAGCCGATTTGTATAGACTCCAACGTCAGCATTATGATCTCGGAGCTCTGCCTATGGTGCTTCGGAACCATGCAAAGTAAGCCGTATGGTCACACGAACGGGGCGATCTTTCATGTATTTACGAGCATCAGATGGGCGAAATGGTTTGTGTCTACCTGGGGGAACTTGCAAAAGGCGGCACTGAGTCCCTTAGGTTCGGCCGGTTCTGTAAAACCGTAAGCGGGAGTATGGACTAGGGGTTACTAGACCGAAAGGACGAATTATTTGAGGCGCGTTACCGAAGCATCTCAGAGTCTGGGTCGTTTGATGTAAGCGCCAACCACGCACGTACCGCGGCAAGCTAATAATAGTGGGAGACGGAGTGTAGGTGGTCTAGGGTCCCGCATTCCTACTGTACAGGATCCGCACGGAGGTCAGTATATAGTCGGTACGAACACTCCAACCCCATGCCCCGTATTGAGTAGAGAGCTGGGTAATAATCACCTGTCCCTTAAGAAAATCGAAAGCCGATAGTCACTATGTGACATTTCGCTCTACGCGGTCCCGGGAGTAAAACAATTAAAATACGAGCCCAGGACGACAAGCGCACTTATCGGACTCCAGCGGCCGAAAGGTATAGCCGCGGTAAGCCCAGTTAGAGTCATTAACGCAAAATCGCTACCCGGCCCTGCTCATCTTGCTCTCGATATAAAAGAGCGTCACATGGCGCGCCAGGGACATACGGAATGACGGACCACCGCGTCGAGGGACGTTCGAGCTTGTAGGGGAATATTGGTTTCATGGAAGTGTCTCACCTTATCGGACCGGATATAGCTGGGACGGTCTGCAGCGCATATCGTGACACGACGCACGAGTCCCGTCACACGAAAACCCACCCACTAGGGTTTCGCACCTAATGATGATTCTATTGCGACAGGTTTCCCGCTACGAATAGCTTAGACGAAACTGACTAAGTTGACTACCCTGTTTTTCGTGGGCAGCGGAGATTACCAACCCTGTAAAGCAATTTCGACTCATACAGATATGATTAATTGAAAAATAGTCAGGTGCACGGATCTTGTGGTCTAAAGAATTCTGTATATGGATCCGACTGCCAGCCTCCTTGTAGGGTCAGCAGATTAGCCAACGCCTTGGCGACATCACCAGTGGCCCGGGACTGTTAGATTGCTGCTTAGAGCGGCGGGGGGGGAATATACAGGATCCTTCCCGCCGACTCACGATACCTCGACCGGCGATATGTGGCTACCGTGGCACCCAGGAAACCCGATATTGTCTACAGTGCAGCTTTCGCCATAACAAACCGTGTTATAATTCTGCACCGCCCAAGTTCGACTTAACCTGACGCGTTATTCGAACTCAGTTGATGTGATTTTAATTGAGTACTTCGATCCAGGGTCGGGTAGCGGAAACCCCACGATCGTCGTATAGATGGGGGGCAAGAGCGCTTGAGTAGGTACACCTCCTGTTAATATCTCGCTGGATGTAGACTGTGCAATGTATAGCAGTACTTGGCGGATTCCCCGATGGTTTTTGTCCTTAATTACTACTCAGGACAACTGCATATATGATCCTGCGTGAGGCTGTTGCGTAAGGTAGCAGGAGCCCGTCAATACTCATGAACAAAGCACCCTTATGTTACCTCGAATTTTAGTGGATCCACCAGAGAAGTAAAATCTGTTCGTACCATGATAAGCGCGCGTATACGCCAATTCCGAATCAGATAATTACCGATTGTTTCCGGGGGTCAGCGTGGGGTATCGCAGTGGAAAGGTATACGATCACTGCGTAAGCGGCACGATAACTCATAGCCAGACGATATCCACGCTGAGAAACGAACGCTGCGCATC'/>

    <sequence taxon='50' value='AGCATATGTGATTGTATATTGGAGCAACCGGTGGCTTTACCCCCGTTCATCCTGGAGCCGATGTCAAGATCGTCGGCGATGCCCCCTATTACATTCGGACGTAAAGGACCTGGTGAAATCTCCGGAGCGTGCGGCCCGTTCAAGACGAAAGAATAGCCGATTTGTATAGACTCCAACGTCAGCATTATGATCTCGGAGCTCTGCCTATGGTGCTTCGGAACCATGCAAAGTAAGCCGTATGGTCACACGAAGGGGGCGACCTTTCATGTACTTACGAGCATCAGATGGGCGAAATGGTTTGTGTCTACCTGGGGGAACTTGCAAAAGGCGGCACTGAGTCCCTTAGGTTCGGCCGGTTCTGTAAAACCGTAAGCGGGAGTATGGACTAGGGGTTACTAGACCGAAAGGACGAATTATTTGAGGCGCGTTACCGAAGCATCTCAGAGTCTGGGTCGTTTGATGTAAGCGCCAACCACGCACGTACCGCGGCAAGCTAATAATAGTGGGAGACGGAGTGTAGGTGGTCTAGGGTCCCGCATTCCTACTGTACAGGATCCGCACGGAGGTCAGTATATAGTCGGTACGAACACTCCAACCCCATGCCCCGTATTGAGTAGAGAGCTGGGTAATAATCACCTGTCCCTTAAGAAAATCGAAAGCCGATAGTCACTATGTGACATTTCGCTCTACGCGGTCCCGGGAGTAAAACAATTAAAATACGAGCCCAGGACGACAAGCGCACTTATCGGACTCCAGCGGCCGAAAGGTATAGCCGCGGCAGGCCCAGTTAGAGTCATTAACGCAAAATCGCTACCCGGCCCTGCTCATCTTGCTCTCGATATAAAAAAGCGTCACATAGCGCGCCAGGGACATACGGAATGACGGACCACCGCGTCGAGGGACGTTCGAGATTGTAGGGGAATATTGGTTTCATGGAAGTGTCTCACCTTATCGGACCGGATATAACTGGGACGGTCTGCAGCGCATATCGTGACACGACGCACGAGTCCCGTCACACGAAAACCCACCCACTAGGGTTTCGCACCTAATGATGATTCTATTGCGACAGGTTTCCCGCTACGAATAGCTTAGACGAAACTGACTAAGTTGACTACCCTGTTTTTCGTGGGCAGCGGAGATTACCAACCCTGTAAAGCAATTTCGACTCATACAGATTTGATTAATTGAAAAATAGTCAGGTGCACGCATCTTGTGGTCTAAAGAATTCCGTATATGGATCCGACTGCCAGCCTCCTTGTAGGGTCAGCAGATTAGCCAACGCCTTGGCGACATCACCAGTGGCCCGGGACTGTTAGATTGCTGCTTAGAGCGGCGGGGGGGGAATATACAGGATCCTTCTCGCCGACTCACGATACCTCGACCGGCGATATGTGGCTACCGTGGCACCCAGGAAACTCGATATTGTCTACAGTGCAGCTTTCGCCATAACAAACCGTGTTATAATTCTGCACCGCCCAAGTTCGACTTAACCTGACGCGTTATTCGAACTCAGTTGATGTGATTTTAATTGAGTACTTCGATCCAGGGTCGGGTAGCGGAAACCCCACGATCGTCGTATAGATGGGGGGCAAGAGCGCTTGAGTAGGTACACCTCCTGTTAATATCTCGCTGGATGTAGACTGTGCAATGTATAGCAATACTTGGCGGATTCCCCGATGGTTTTTGTCCTTAATTACTACTCAGGACAACTGCATATACGATCCTGCGTGAGGCTGTTGCGTAAGGTAGCAGGAGCCCGTCAATACTCATGAACAAAGCACCCTTATGCTACCTCGAATTTTAGTGGATCCACCAGAGAAGTAAAATCTGTTCGTACCATGATAAGCGCGCGTATACGCCAATTCCGAATCAGATAATTACCGATTGTTTCCGGGGGTCAGCGTGGGGTATCGCAGTGGAAAGGTATACGATCACTGCGTAAGCGGCACGATAACTCATAGCCAGACGATATCCACGCTGAGAAACGAACGCTGCGCATC'/>

    <sequence taxon='78' value='AGCATATGTGATTGTATATTGGAGCAACCGGTGGCTTTACCCCCGTTCATCCTGGAGCCGATGTCAAGATCGTCGGCGATGCCCCCTATTACATTCGGACGTAAAGGACCTGGTGAAATCTCCGGAGCGTGCGGCCCGTTCAAGACGAAAGAATAGCCGATTTGTATAGACTCCAACGTCAGCATTATGATCTCGGAGCTCTGCCTATGGTGCTTCGGAACCATGCAAAGTAAGCCGTATGGTCACACGAAGGGGGCGACCTTTCATGTACTTACGAGCATCAGATGGGCGAAATGGTTTGTGTCTACCTGGGGGAACTTGCAAAAGGCGGCACTGAGTCCCTTAGGTTCGGCCGGTTCTGTAAAACCGTAAGCGGGAGTATGGACTAGGGGTTACTAGACCGAAAGGACGAATTATTTGAGGCGCGTTACCGAAGCATCTCAGAGTCTGGGTCGTTTGATGTAAGCGCCAACCACGCACGTACCGCGGCAAGCTAATAATAGTGGGAGACGGAGTGTAGGTGGTCTAGGGTCCCGCATTCCTACTGTACAGGATCCGCACGGAGGTCAGTATATAGTCGGTACGAACACTCCAACCCCATGCCCCGTATTGAGTAGAGAGCTGGGTAATAATCACCTGTCCCTTAAGAAAATCGAAAGCCGATAGTCACTATGTGACATTTCGCTCTACGCGGTCCCGGGAGTAAAACAATTAAAATACGAGCCCAGGACGACAAGCGCACTTATCGGACTCCAGCGGCCGAAAGGCATAGCCGCGGCAGGCCCAGTTAGAGTCATTAACGCAAAATCGCTACCCGGCCCTGCTCATCTTGCTCTCGATATAAAAAAGCGTCACATAGCGCGCCAGGGACATACGGAATGACGGACCACCGCGTCGAGGGACGTTCGAGATTGTAGGGGAATATTGGTTTCATGGAAGTGTCTCACCTTATCGGACCGGATATAACTGGGACGGTCTGCAGCGCATATCGTGACACGACGCACGAGTCCCGTCACACGAAAACCCACCCACTAGGGTTTCGCACCTAATGATGATTCTATTGCGACAGGTTTCCCGCTACGAATAGCTTAGACGAAACTGACTAAGTTGACTACCCTGTTTTTCGTGGGCAGCGGAGATTACCAACCCTGTAAAGCAATTTCGACTCATACAGATTTGATTAATTGAAAAATAGTCAGGTGCACACATCTTGTGGTCTAAAGAATTCCGTATATGGATCCGACTGCCAGCCTCCTTGTAGGGTCAGCAGATTAGCCAACGCCTTGGCGACATCACCAGTGGCCCGGGACTGTTAGATTGCTGCTTAGAGCGGCGGGGGGGGAATATACAGGATCCTTCTCGCCGACTCACGATACCTCGACCGGCGATATGTGGCTACCGTGGCACCCAGGAAACTCGATATTGTCTACAGTGCAGCTTTCGCCATAACAAACCGTGTTATAATTCTGCACCGCCCAAGTTCGACTTAACCTGACGCGTTATTCGAACTCAGTTGATGTGATTTTAATTGAGTACTTCGATCCAGGGTCGGGTAGCGGAAACCCCACGATCGTCGTATAGATGGGGGGCAAGAGCGCTTGAGTAGGTACACCTCCTGTTAATATCTCGCTGGATGTAGACTGTGCAATGTATAGCAATACTTGGCGGATTCCCCGATGGTTTTTGTCCTTAATTACTACTCAGGACAACTGCATATACGATCCTGCGTGAGGCTGTTGCGTAAGGTAGCAGGAGCCCGTCAATACTCATGAACAAAGCACCCTTATGCTACCTCGAATTTTAGTGGATCCACCAGAGAAGTAAAATCTGTTCGTACCATGATAAGCGCGCGTATACGCCAATTCCGAATCAGATAATTACCGATTGTTTCCGGGGGTCAGCGTGGGGTATCGCAGTGGAAAGGTATACGATCACTGCGTAAGCGGCACGATAACTCATAGCCAGACGATATCCACGCTGAGAAACGAACGCTGCGCATC'/>

    <sequence taxon='64' value='AGCATATGTGATTGTATATTGGAGCAACCGGTGGCTTTACCCCCGTTCATCCTGGAGCCGATGTCAAGATCGTCGGCGATGCCTCCTATTACATTCGGTCGTAAAGGACCTGGTGAAATCTCCGGAGCGTGCGGCCCGTTCAAGACGAAAGAATAGCCGATTTGTATAGACTCCAACGTCAGCATTATGATCTCGGAGCTCTGCCTATGGTGCTTCGGAACCATGCAAAGTAAGCCGTATGGTCACACGAACGGGGCGACCTTTCATGTACTTACGAGCATCAGATGGGCGAAATGGTTTGTGTCTACCTGGGGGAACTTGCAAAAGGCGGCACTGAGTCCCTTAGGTTCGGCCGGTTCCGTAAAACCGTAAGCGGGAGTATGGACTAGGGGTTACTAGACCGAAAGGACGAATTATTTGAGGCGCGTTACCGAAGCATCTCAGAGTCTGGGTCGTTTGATGTAAGCGCCAACCACGCACGTACCGCGGCAAGCTAATAATAGTGGGAGACGGAGTGTAGGTGGTCTAGGGTCCCGCATTCCTACTGTACAGGATCCGCACGGAGGTCAGTATATAGTCGGTACGAACACTCCAACCCCATGCCCCGTATTGAGTAGAGAGCTGGGTAATAATCACCTGTCCCTTAAGAAAATCGAAAGCCGATAGTCACTATGTGACATTTCGCTCTACGCGGTCCCGGGAGTAAAACAATTAAAATACGAGCCCAGGACGACAAGCGCACTTATCGGACTCCAGCGGCCGAAAGGTATAGCCGCGGCAGGCCCAGTTAGAGTCATTAACGCAAAATCGCTACCCGGCCCTGCTCATCTTGCTCTCGATATAAAAGAGCGTCACATAGCGCGCCAGGGACATACGGAATGACGGACCACCGCGTCGAGGGACGTTCGAGATTGTAGGGGAATATTGGTTTCATGGAAGTGTCTCACCTTATCGGACCGGATATAGCTGGGACGGTCTGCAGCGCATATCGTGACACGACGCACGAGTCCCGTCACACGAAAACCCACCAACTAGGGTTTCGCACCTAATGATGATTCTATTGCGACAGGTTTCCCGCTACGAATAGCTTAGACGAAACTGACTAAGTTGACTACCCTGTTTTTCGTGGGCAGCGGCGATTACCAACCCTGTAAAACAATTTCGACTCATACAGATTTGATTAATTGAAAAATAGTCAGGTGCACGGATCTTGTGGTCTAAAGAATTCTGTATATGGATCCGACTGCCAGCCTCCTTGTAGGGTCAGCAGATTAGCCAACGCCTTGGCGACATCACCAGTGGCCCGGGACTGTTAGATTGCTGCTTAGAGCGGCGGGGGGGGAATATACAGGATCCTTCTCGCCGACTCACGATACCTCGACCGGCGATATGTGGCTACCGTGGCACCTAGGAAACCCGATATTGTCTACAGTGCAGCTTTCGCCATAACAAACCGTGTTATAATTCTGCACCGCCCAAGTTCGACTTAACCTGACGCGTTATTCGAACTCAGTTGATGTGATTTTAATTGAGTACTTCGATCCAGGGTCGGGTAGCGGAAACCCCACGATCGTCGTATAGATGGGGGGCAAGAGCGCTTGAGTAGGTACACCTCCTGTTAATATCTCGCTGGATGTAGACTGTGCAATGTATAGCAATACTTGGCGGATTCCCCGATGGTTTTTGTCCTTAATTACTACTCAGGACAACTGCATATACGATCCTGCGTGAGGCTGTTGCGTAAGGTAGCAGGAGCCCGTCAATACTCATGAACAAAGCACCCTTATGCTACCTCGAATTTTAGTGGATCCACCAGAGAAGTAAAATCTGTTCGTACCATGATAAGCGCGCGTATACGCCAATTCCGAATCAGATAATTACCGATTGTTTCCGGGGGTCAGCGTGGGGTATCGCAGTGGAAAGGTATACGATCACTGCGTAAGCGGCACGATAACTCATAGCCAGACGATATCCACGCTGAGAAACGAACGCTGCGCATC'/>

    <sequence taxon='69' value='AGCATATGTGATTGTATATTGGAGCAACCGGTGGCTTTACCCCCGTTCATCCTGGAGCCGATGTCAAGATCGTCGGCGATGCCTCCTATTACATTCGGTCGTAAAGGACCTGGTGAAATCTCCGGAGCGTGCGGCCCGTTCAAGACGAAAGAATAGCCGATTTGTATAGACTCCAACGTCAGCATTATGATCTCGGAGCTCTGCCTATGGTGCTTCGGAACCATGCAAAGTAAGCCGTATGGTCACACGAACGGGGCGACCTTTCATGTACTTACGAGCATCAGATGGGCGAAATGGTTTGTGTCTACCTGGGGGAACTTGCAAAAGGCGGCACTGAGTCCCTTAGGTTCGGCCGGTTCCGTAAAACCGTAAGCGGGAGTATGGACTAGGGGTTACTAGACCGAAAGGACGAATTATTTGAGGCGCGTTACCGAAGCATCTCAGAGTCTGGGTCGTTTGATGTAAGCGCCAACCAAGCACGTACCGCGGCAAGCTAATAATAGTGGGAGACGGAGTGTAGGTGGTCTAGGGTCCCGCATTCCTACTGTACAGGATCCGCACGGAGGTCAGTATATAGTCGGTACGAACACTCCAACCCCATGCCCCGTATTGAGTAGAGAGCTGGGTAATAATCACCTGTCCCTTAAGAAAATCGAAAGCCGATAGTCACTATGTGACATTTCGCTCTACGCGGTCCCGGGAGTAAAACAATTAAAATACGAGCCCAGGACGACAAGCGCACTTATCGGACTCCAGCGGCCGAAAGGTATAGCCGCGGCAGGCCCAGTTAGAGTCATTAACGCAGAATCGCTACCCGGCCCTGCTCATCTTGCTCTCGATATAAAAGAGCGTCACATAGCGCGCCAGGGACATACGGAATGACGGACCACCGCGTCGAGGGACGTTCGAGATTGTAGGGGAATATTGGTTTCATGGAAGTGTCTCACCTTATCGGACCGGATATAGCTGGGACGGTCTGCAGCGCATATCGTGACACGACGCACGAGTCCCGTCACACGAAAACCCACCAACTAGGGTTTCGCACCTAATGATGATTCTATTGCGACAGGTTTCCCGCTACGAATAGCTTAGACGAAACTGACTAAGTTGACTACCCTGTTTTTCGTGGGCAGCGGCGATTACCAACCCTGTAAAACAATTTCGACTCATACAGATTTGATTAATTGAAAAATAGTCAGGTGCACGGATCTTGTGGTCTAAAGAATTCTGTATATGGATCCGACTGCCAGCCTCCTTGTAGGGTCAGCAGATTAGCCAACGCCTTGGCGACATCACCAGTGGCCCGGGACTGTTAGATTGCTGCTTAGAGCGGCGGGGGGGGAATATACAGGATCCTTCTCGCCGACCCACGATACCTCGACCGGCGATATGTGGCTACCGTGGCACCTAGGAAACCCGATATTGTCTACAGTGCAGCTTTCGCCATAACAAACCGTGTTATAATTCTGCACCGCCCAAGTTCGACTTAACCTGACGCGTTATTCGAACTCAGTTGATGTGATTTTAATTGAGTACTTCGATCCAGGGTCGGGTAGCGGAAACCCCACGATCGTCGTATAGATGGGGGGCAAGAGCGCTTGAGTAGGTACACCTCCTGTTAATATCTCGCTGGATGTAGACTGTGCAATGTATAGCAATACTTGGCGGATTCCCCGATGGTTTTTGTCCTTAATTACTACTCAGGACAACTGCATATACGATCCTGCGTGAGGCTGTTGCGTAAGGTAGCAGGAGCCCGTCAATACTCATGAACAAAGCACCCTTATGCTACCTCGAATTTTAGTGGATCCACCAGAGAAGTAAAATCTGTTCGTACCATGATAAGCGCGCGTATACGCCAATTCCGAATCAGATAATTACCGATTGTTTCCGGGGGTCAGCGTGGGGTATCGCAGTGGAAAGGTATACGATCACTGCGTAAGCGGCACGATAACTCATAGCCAGACGATATCCACGCTGAGAAACGAACGCTGCGCATC'/>

    <sequence taxon='91' value='AGCATATGTGATTGTATATTGGAGCAACCGGTGGCTTTACCCCCGTTCATCCTGGAGCCGATGTCAAGATCGTCGGCGATGCCTCCTATTACATTCGGTCGTAAAGGACCTGGTGAAATCTCCGGAGCGTGCGGCCCGTTCAAGACGAAAGAATAGCCGATTTGTATAGACTCCAACGTCAGCATTATGATCTCGGAGCTCTGCCTATGGTGCTTCGGAACCATGCAAAGTAAGCCGTATGGTCACACGAACGGGGCGACCTTTCATGTACTTACGAGCATCAGATGGGCGAAATGGTTTGTGTCTACCTGGGGGAACTTGCAAAAGGCGGCACTGAGTCCCTTAGGTTCGGCCGGTTCCGTAAAACCGTAAGCGGGAGTATGGACTAGGGGTTACTAGACCGAAAGGACGAATTATTTAAGGCGCGTTACCGAAGCATCTCAGAGTCTGGGTCGTTTGATGTAAGCGCCAACCAAGCACGTACCGCGGCAAGCTAATAATAGTGGGAGACGGAGTGTAGGTGGTCTAGGGTCCCGCATTCCTACTGTACAGGATCCGCACGGAGGTCAGTATATAGTCGGTACGAACACTCCAACCCCATGCCCCGTATTGAGTAGAGAGCTGGGTAATAATCACCTGTCCCTTAAGAAAATCGAAAGCCGATAGTCACTATGTGACATTTCGCTCTACGCGGTCCCGGGAGTAAAATAATTAAAATACGAGCCCAGGACGACAAGCGCACTTATCGGACTCCAGCGGCCGAAAGGTATAGCCGCGGCAGGCCCAGTTAGAGTCATTAACGCAGAATCGCTACCCGGCCCTGCTCATCTTGCTCTCGATATAAAAGAGCGTCACATAGCGCGCCAGGGACATACGGAATGACGGACCACCGCGTCGAGGGACGTTCGAGATTGTAGGGGAATATTGGTTTCATGGAAGTGTCTCACCTTATCGGACCGGATATAGCTGGGACGGTCTGCAGCGCATATCGTGACACGACGCACGAGTCCCGTCACACGAAAACCCACCAACTAGGGTTTCGCACCTAATGATGATTCTATTGCGACAGGTTTCCCGCTACGAATAGCTTAGACGAAACTGACTAAGTTGACTACCCTGTTTTTCGTGGGCAGCGGCGATTACCAACCCTGTAAAACAATTTCGACTCATACAGATTTGATTAATTGAAAAATAGTCAGGTGCACGGATCTTGTGGTCTAAAGAATTCTGTATATGGATCCGACTGCCAGCCTCCTTGTAGGGTCAGCAGATTAGCCAACGCCTTGGCGACATCACCAGTGGCCCGGGACTGTTAGATTGCTGCTTAGAGCGGCGGGGGGGGAATATACAGGATCCTTCTCGCCGACTCACGATACCTCGACCGGCGATATGTGGCTACCGTGGCACCTAGGAAACCCGATATTGTCTACAGTGCAGCTTTCGCCATAACAAACCGTGTTATAATTCTGCACCGCCCAAGTTCGACTTAACTTGACGCGTTATTCGAACTCAGTTGATGTGATTTTAATTGAGTACTTCGATCCAGGGTCGGGTAGCGGAAACCCCACGATCGTCGTATAGATGGGGGGCAAGAGCGCTTGAGTAGGTACACCTCCTGTTAATATCTCGCTGGATGTAGACTGTGCAATGTATAGCAATACTTGGCGGATTCCCCGATGGTTTTTGTCCTTAATTACTACTCAGGACAACTGCATATACGATCCTGCGTGAGGCTGTTGCGTAAGGTAGCAGGAGCCCGTCAATACTCATGAACAAAGCACCCTTATGCTACCTCGAATTTTAGTGGATCCACCAGAGAAGTAAAATCTGTTCGTACCATGATAAGCCCGCGTATACACCAATTCCGAATCAGATAATTACCGATTGTTTCCGGGGGTCAGCGTGGGGTATCGCAGTGGAAAGGTATACGATCACTGCGTAAGCGGCACGATAACTCATAGCCAGACGATATCCACGCTGAGAAACGAACGCTGCGCATC'/>

    <sequence taxon='81' value='AGCATATGTGATTGTATATTGGAGCAACCGGTGGCTTTACCCCCGTTCATCCTGGAGCCGATGTCAAGATCGTCGGCGATGCCTCCTATTACATTCGGTCGTAAAGGACCTGGTGAAATCTCCGGAGCGTGCGGCCCGTTCAAGACGAAAGAATAGCCGATTTGTATAGACTCCAACGTCAGCATTATGATCTCGGAGCTCTGCCTATGGTGCTTCGGAACCATGCAAAGTAAGCCGTATGGTCACACGAACGGGGCGACCTTTCATGTACTTACGAGCATCAGATGGGCGAAATGGTTTGTGTCTACCTGGGGGAACTTGCAAAAGGCGGCACTGAGTCCCTTAGGTTCGGCCGGTTCCGTAAAACCGTAAGCGGGAGTATGGACTAGGGGTTACTAGACCGAAAGGACGAATTATTTGAGGCGCGTTATCGAAGCATCTCAGAGTCTGGGTCGTTTGATGTAAGCGCCAACCACGCACGTACCGCGGCAAGCTAATAATAGTGGGAGACGGAGTGTAGGTGGTCTAGGGTCCCGCATTCCTACTGTACAGGATCCGCACGGAGGTCAGTGTATAGTCGGTACGAACACTCCAACCACATGCCCCGTATTGAGTAGAGAGCTGGGTAATAATCACCTGTCCCTTAAGAAAATCGAAAGCCGATAGTCACTATGTGACATTTCGCTCTACGCGGTCCCGGGAGTAAAACAATTAAAATACGAGCCCAGGACGACAAGCGCACTTATCGGACTCCAGCGGCCGAAAGGTATAGCCGCGGCAGGCCCAGTTAGAGTCATTAACGCAAAATCGCTACCCGGCCCTGCTCATCTTGCTCTCGATATAAAAGAGCGTCACATAGTGCGCCAGGGACATACGGAATGACGGACCACCGCGTCGAGGGACGTTCGAGATTGTAGGGGAATATTGGTTTCATGGAAGTGTCTCACCTTATCGGACCGGATATAGCTGGGACGGTCTGCAGCGCATATCGTGACACGACGCACGAGTCCCGTCACACGAAAACCCACCAACTAGGGTTTCGCACCTAATGATGATTCTATTGCGACAGGTTTCCCGCTACGAATAGCTTAGACGAAACTGACTAAGTTGACTACCCTGTTTTTCGTGGGCAGCGGCGATTACCAACCCTGTAAAACAATTTCGACTCATACAGATTTGATTAATTGAAAAATAGTCAGTTGCACGGATCTTGTGGTCTAAAGAATTCTGTATATGGATCCGACTGCCAGCCTCCTTGTAGGGTCAGCAGATTAGCCAACGCCTTGGCGACATCACCAGTGGCCCGGGACTGTTAGATTGCTGCTTAGAGCGGCGGGGGGGGAATATACAGGATCCTTCTCGCCGACTCACGATACCTCGACCGGCGATATGTGGCTACCGTGGCACCTAGGAAACCCGATATTGTCTACAGTGCAGCTTTCGCCATAACAAACCGTGTTATAATTCTGCACCGCCCAAGTTCGACTTAACCTGACGCGTTATTCGAACTCAGTTGATGTGATTTTAATTGAGTACTTCGATCCAGGGTCGGGTAGCGGAAACCCCACGATCGTCGTATAGATGGGGGGCAAGAGCGCTTGAGTAGGTACACCTCCTGTCAATATCTCGCTGGATGTAGACTGTGCAATGTATAGCAATACTTGGCGGATTCCCCGATGGTTTTTGTCCTTAATTACTACTCAGGACAACTGCATATACGATCCTGCGTGAGGCTGTTGCGTAAGGTAGCAGGAGCCCGTCAATACTCATGAACAAAGCACCCTTATGCTACCTCGAATTTTAGTGGATCCACCAGAGAAGTAAAATCTGTTCGTACCACGATAAGCGCGCGTATACGCCAATTCCGAATCAGATAATTACCGATTGTTTCCGGGGGTCAGCGTGGGGTATCGCAGTGGAAAGGTATACGGTCACTGCGTAAGCGGCACGATAACTCATAGCCAGACGATATCCACGCTGAGAAACGAACGCTGCGCATC'/>

    <sequence taxon='82' value='AGCATATGTGATTGTATATTGGAGCAACCGGTGGCTTTACCCCCGTTCATCTTGGAGCCGATGTCAAGATCGTCGGCGATGCCTCCTATTACATTCGGTCGTAAAGGACCTGGTGAAATCTCCGGAGCGTGCGGCCCGTTCAAGACGAAAGAATAGCCGATTTGTATAGACTCCAACGTCAGCATTATGATCTCGGAGCTCTGCCTATGGTGCTTCGGAACCATGCAAAGTAAGCCGTATGGTCACACGAACGGGGCGACCTTTCATGTACTTACGAGCATCAGATGGGCGAAATGGTTTGTGTCTACCTGGGGGAACTTGCAAAAGGCGGCACTGAGTCCCTTAGGTTCGGCCGGTTCCGTAAAACCGTAAGCGGGAGTATGGACTAGGGGTTACTAGACCGAAAGGACGAATTATTTGAGGCGCGTTATCGAAGCATCTCAGAGTCTGGGTCGTTTGATGTAAGCGCCAACCACGCACGTACCGCGGCAAGCTAATAATAGTGGGAGACGGAGTGTAGGTGGTCTAGGGTCCCGCATTCCTACTGCACAGGATCCGCACGGAGGTCAGTGTATAGTCGGTACGAACACTCCAACCACATGCCCCGTATTGAGTAGAGAGCTGGGTAATAATCACCTGTCCCTTAAGAAAATCGAAAGCCGATAGTCACTATGTGACATTTCGCTCTACGCGGTCCCGGGAGTAAAACAATTAAAATACGAGCCCAGGACGACAAGCGCACTTATCGGACTCCAGCGGCCGAAAGGTATAGCCGCGGCAGGCCCAGTTAGAGTCATTAACGCAAAATCGCTACCCGGCCCTGCTCATCTTGCTCTCGATATAAAAGAGCGTCACATAGCGCGCCAGGGACATACGGAATGACGGACCACCGCGTCGAGGGACGTTCGAGATTGTAGGGGAATATTGGTTTCATGGAAGTGTCTCACCTTATCGGACCGGATATAGCTGGGACGGTCTGCAGCGCATATCGTGACACGACGCACGAGTCCCGTCACACGAAAACCCACCAACTAGGGTTTCGCACCTAATGATGATTCTATTGCGATAGGTTTCCCGCTACGAATAGCTTAGACGAAACTGACTAAGTTGACTACCCTGTTTTTCGTGGGCAGCGGCGATTACCAACCCTGTAAAACAATTTCGACTCATACAGATTTGATTAATTGAAAAATAGTCAGTTGCACGGATCTTGTGGTCTAAAGAATTCTGTATATGGATCCGACTGCCAGCCTCCTTGTAGGGTCAGCAGATTAGCCAACGCCTTGGCGACATCACCAGTGGCCCGGGACTGTTAGATTGCTGCTTAGAGCGGCGGGGGGGGAATATACAGGATCCTTCTCGCCGACTCACGATACCTCGACCGGCGATATGTGGCTACCGTGGCACCTAGGAAACCCGATATTGTCTACAGTGCAGCTTTCGCCATAACAAACCGTGTTATAATTCTGCACCGCCCAAGTTCGACTTAACCTGACGCGTTATTCGAACTCAGTTGATGTGATTTTAATTGAGTACTTCGATCCAGGGTCGGGTAGCGGAAACCCCACGATCGTCGTATAGCTGGGGGGCAAGAGCGCTTGAGTAGGTACACCTCCTGTCAATATCTCGCTGGATGTAGACTGTGCAATGTATAGCAATACTTGGCGGATTCCCCGATGGTTTTTGTCCTTAATTACTACTCAGGACAACTGCATATACGATCCTGCGTGAGGCTGTTGCGTAAGGTAGCAGGAGCCCGTCAATACTCATGAACAAAGCACCCTTATGCTACCTCGAATTTTAGTGGATCCACCAGAGAAGTAAAATCTGTTCGTACCACGATAAGCGCGCGTATACGCCAATTCCGAATCAGATAATTACCGATTGTTTCCGGGGGTCAGCGTGGGGTATCGCAGTGGAAAGGTATACGGTCACTACGTAAGCGGCACGATAACTCATAGCCAGACGATATCCACGCTGAGAAACGAACGCTGCGCATC'/>

    <sequence taxon='63' value='AGCATATGTGATTGTATATTGGAGCAACCGGTGGCTTTACCCCCGTTCATCCTGGAGCCGATGTCAAGATCGTCGGCGATGCCTCCTATTACATTCGGACGTAAAGGACCTGGTGAAATCTCCGGAGCGTGCGGCCCGTTCAAGACGAAAGAATAGCCGATTTGTATAGACTCCAACGTCAGCATTATGATCTCGGAGCTCTGCCTATGGTGCTTCGGAACCATGCAAAGTAAGCCGTATGGTCACACGAACGGGGCGACCTTTCATGTACTTACGAGCATCAGATGGGCGAAATGGTTTGTGTCTACCTGGGGGAACTTGCAAAAGGCGGCACTGAGTCCCTTAGGTTCGGCCGGTTCTGTAAAACCGTAAGCGGGAGTATGGACTAGGGGTTACTAGACCGAAAGGACGAATTATTTGAGGCGCGTTACCGAAGCATCTCAGAGTCTGGGTCGTTTGATGTAAGCGCCAACCACGCACGTGCCGCGGCAAGCTAATAATAGTGGGAGACGGAGTGTAGGTGGTCTAGGGTCCCGCATTCCTACTGTACAGGATCCGCACGGAGGTCAGTATATAGTCGGTACGAACACTCCAACCCCATGCCCCGTATTGAGTAGAGAGCTGGGTAATAATCACCTGTCCCTTAAGAAAATCGAAAGCCGATAGTCACTATGTGACATTTCGCTCTACGCGGTCCCGGGAGTAAAACAATTAAAATACGAGCCCAGGACGACAAGCGCACTTATCGGACTCCAGCGGCCGAAAGGTATAGCCGCGGCAGGCCCAGTTAGAGTCATTAACGCAAAATCGCTACCCGGCCCTGCTCATCTTGCTCTCGATATAAAAGAGCGTCACATAGCGCGCCAGGGACATACGGAATGACGGACCACCGCGTCGAGGGACGTTCGAGATTGTAGGGGAATATTGGTTTCATGGAAGTGTCTCACCTTATCGGACCGGATATAGCTGGGACGGTCTGCAGCGCATATCGTGACACGACGAACGAGTCCCGTCACACGAAAACCCACCCACTAGGGTTTCGCACCTAATGATGATTCTATTGCGACGGGTTTCCCGCTACGAATAGCTTAGACGAAACTGACTAAGTTGACTACCCTGTTTTTCGTGGGCAGCGGAGATTACCAACCCTGTAAAGCAATTTCGACTCATACAGATTTGATTAATTGAAAAATAGTCAGGTGCACGGATCTTGTGGTCTAAAGAATTCTGTATATGGATCCGACTGCCAGCCTCCTTGTAGGGTCAGCAGATTGGCCAACGCCTTGGCGACATCACCAGTGGCCCGGGACTGTTAGATTGCTGCTTAGAGCGGCGGGGGGGGAATATACAGGATCCTTCTCGCCGACTCACGATACCTCGACCGGCGATATGTGGCTACCGTGGCACCCAGGAAACCCGATATTGTCTACAGTGCAGCTTTCGCTATAACAAACCGTGTTATAATTCTGCACCGCCCAAGTTCGACTTAACCTGACGCGTTATTCGAACTCAGTTGATGTGATTTTAATTGAGTACTTCGATCCAGGGTCGGGTAGCGGAAACCCCACGATCGTCGTATAGATGGGGGGCAAGAGCGCTTGAGTAGGTACACCTCCTGTTAATATCTCGCTGGATGTAGACTGTGCAATGTATAGCAATACTTGGCGGATTCCCCGATGGTTTTTGTCCTTAATTACTACTCAGGACAACTGCATATACGATCCTGCGTGAGGCTGTTGCGTAAGGTAGCAGGAGCCCGTCAATACTCATGAACAAAGCACCCTTACGCTACCTCGAATTTTAGTGGATCCACCAGAGAAGTAAAATCTGTTCGTACCATGATAAGCGCGCGTATACGCCAATTCCGAATCAGATAATTACCGATCGTTTCCGGGGGTCAGCGTGGGGTATCGCAGTGGAAAGGTATACGATCACTGCGTAAGCGGCACGATAACTCATAGCCAGACGATATCCACGCTGAGAAACGAACGCTGCGCATC'/>

    <sequence taxon='92' value='AGCATATGTGATTGTATATTGGAGCAACCGGTGGCTTTACCCCCGTTCATCCTGGAGCCGATGTCAAGATCGTCGGCGATGCCTCCTATCACATTCGGACGTAAAGGACCTGGTGAAATCTCCGGAGCGTGCGGCCCGTTCAAGACGAAAGAATAGCCGATTTGTATAGACTCCAACGTCAGCATTATGATCTCGGAGCTCTGCCTATGGTGCTTCGGAACCATGCAAAGTAAGCCGTATGGTCACACGAACGGGGCGACCTTTCATGTACTTACGAGAATCAGATGGGCGAAATGGTTTGTGTCTACCTGGGGGAACTTGCAAAAGGCGGCACTGAGTCCCTTAGGTTCGGCCGGTCCTGTAAAACCGTAAGCGGGAGTATGGACTAGGGGTTACTAGACCGAAAGGACGAATTATTTGAGGCGCGTTACCGAAGCATCTCAGAGTCTGGGTCGTTTGATGTAAGCGCCAACCACGCACGTGCCGCGGCAAGCTAGTAATAGTGGGAGACGGAGTGTAGGTGGTCTAGGGTCCCGCATTCCTACTGTACAGGATCCGCACGGAGGTCAGTATATAGTCGGTACGAACACTCCAACCCCATGCCCCGTATTGAGTAGAGAGCTGGGTAATAATCACCTGTCCCTTAAGAAAATCGAAAGCCGATAGTCACTATGTGACATTTCGCTCTACGCGGTCCCGGGAGTAAAACAATTAAAATACGAGCCCAGGACGACAAGCGCACTTATCGGACTCCAGCGGCCGAAAGGTATAGCCGCGGCAGGCCCAGTTAGAGTCATTAACGCAAAATCGCTACCCGGCCCTGCTCATCTTGCTCTCGATATAAAAGAGCGTCACATAGCGCGCCAGGGACATACGGAATGACGGACCACCGCGTCGAGGGACGTTCGAGATTGTAGGGGAATATTGGTTTCATGGAAGTGTCTCACCTTATCGGACCGGATATAGCTGGGACGGTCTGCAGCGCATATCGTGACACGACGAACGAGTCCCGCCACACGAAAACCCACCCACTAGGGTTTCGCACCTAATGATGATTCTATTGCGACGGGTTTCCCGCTACGAATAGCTTAGACGAAACTGACTAAGTTGACTACCCTGTTTTTCGTGGGCAGCGGAGATTACCAACCCTGTAAAGCAATTTCGACTCATACAGATTTGATTAATTGAAAAATAGTCAGGTGCACGGATCTTGTGGTCTAAAGAATTCTGTATATGGATCCGACTGCCAGCCTCCTTGTAGGGTCAGCAGATTGGCCAACGCCTTGGCGACATCACCAGTGGCCCGGGACTGTTAGATTGCTGCTTAGAGCGGCGGGGGGGGAATATACAGGATCCTTCTCGCCGACTCACGATACCTCGACCGGCGATATGTGGCTACCGTGGCACCCAGGAAACCCGATATTGTCTACAGTGCAGCTTTCGCTATAACAAACCGTGTTATAATTCTGCACCGCCCAAGTTCGACTTAACCTGACGCGTTATTCGAACTCAGTTGATGTGATTTTAATTGAGTACTTCGATCCAGGGTCGGGTAGCGGAAACCCCACGATCGTCGTATAGATGGGGGGCAAGAGCGCTTGAGTAGGTACACCTCCTGTTAATACCTCGCTGGATGTAGACTGTGCAATGTATAGCAATACTTGGCGGATTCCCCGATGGTTTTTGTCCTTAATTACTACTCAGGACAACTGCATATACGATCCTGCGTGAGGCTGTTGCGTAAGGTAGCAGGAGCCCGTCAATACTCATGAACAAAGCACCCTTACGCTACTTCGAATTTTGGTGGATCCACCAGAGAAGTAAAATCTGTTCGTACCATGATAAGCGCGCGTATACGCCAATTCCGAATCAGATAATTACCGATCGTTTCCGGGGGTCAGCGTGGGGTATCGCAGTGGAAAGGTATACGATCACTGCGTAAGCGGCACGATAACTCATAGCCAGACGATATCCACGCTGAGAAACGAACGCTGCGCATC'/>

    <sequence taxon='94' value='AGCATATGTGATTGTATATTGGAGCAACCGGTGGCTTTACCCCCGTTCATCCTGGAGCCGATGTCAAGATCGTCGGCGATGCCTCCTATCACATTCGGACGTAAAGGACCTGGTGAAATCTCCGGAGCGTGCGGCCCGTTCAAGACGAAAGAATAGCCGATTTGTATAGACTCCAACGTCAGCATTATGATCTCGGAGCTCTGCCTATGGTGCTTCGGAACCATGCAAAGTAAGCCGTATGGTCACACGAACGGGGCGACCTTTCATGTACTTACGAGCATCAGATGGGCGAAATGGTTTGTGTCTACCTGGGGGAACTTGCAAAAGGCGGCACTGAGTCCCTTAGGTTCGGCCGGTCCTGTAAAACCGTAAGCGGGAGTATGGACTAGGGGTTACTAGACCGAAAGGACGAATTATTTGAGGCGCGTTACCGAAGCATCTCAGAGTCTGGGTTGTTTGATGTAAGCGCCAACCACGCACGTGCCGCGGCAAGCTAATAATAGTGGGAGACGGAGTGTAGGTGGTCTAGGGTCCCGCATTCCTACTGTACAGGATCCGCACGGAGGTCAGTATATAGTCGGTACGAACACTCCAACCCCATGCCCCGTATTGAGTAGAGAGCTGGGTAATAATCACCTGTCCCTTAAGAAAATCGAAAGCCGATAGTCACTATGTGACATTTCGCTCTACGCGGTCCCGGGAGTAAAACAATTAAAATACGAGCCCAGGACGACAAGCGCACTTATCGGACTCCAGCGGCCGAAAGGTATAGCCGCGGCAGGCCCAGTTAGAGTCATTAACGCAAAATCGCTACCCGGCCCTGCTCATCTTGCTCTCGATATAAAAGAGCGTCACATAGCGCGCCAGGGACATACGGAATGACGGACCACCGCGTCGAGGGACGTTCGAGATTGTAGGGGAATATTGGTTTCATGGAAGTGTCTCACCTTATCGGACCGGATATAGCTGGGACGGTCTGCAGCGCATATCGTGACACGACGAACGAGTCCCGTCACATGAAAACCCACCCACTAGGGTTTCGCACCTAATGATGATTCTATTGCGACGGGTTTCCCGCTACGAATAGCTTAGACGAAACTGACTAAGTTGACTACCCTGTTTTTCGTGGGCAGCGGAGATTACCAACCCTGTAAAGCAATTTCGACTCATACAGATTTGATTAATTGAAAAATAGTCAGGTGCACGGATCTTGTGGTCTAAAGAATTCTGTATATGGATCCGACTGCCAGCCTCCTTGTCGGGTCAGCAGATTGGCCAACGCCTTGGCGACATCACCAGTGGCCCGGGACTGTTAGATTGCTGCTTAGAGCGGCGGGGGGGGAATATACAGGATCCTTCTCGCCGACTCACGATACCTCGACCGGCGATATGTGGCTACCGTGGCACCCAGGAAACCCGATATTGTCTACAGTGCAGCTTTCGCTATAACAAACCGTGTTATAATTCTGCACCGCCCAAGTTCGACTTAACCTGACGCGTTATTCGAACTCAGTTGATGTGATTTTAATTGAGTACTTCGATCCAGGGTCGGGTAGCGGAAACCCCACGATCGTCGTATAGATGGGGGGCAAGAGCGCTTGAGTAGGTACACCTCCTGTTAATATCTCGCTGGATGTAGACTGTGCAATGTATAGCAATACTTGGCGGATTCCCCGATGGTTTTTGTCCTTAATTACTACTCAGGACAACTGCATATACGATCCTGCGTGAGGCTGTTGCGTAAGGTAGCAGGAGCCCGTCAATACTCATGAACAAAGCACCCTTACGCTACTTCGAATTTTAGTGGATCCACCAGAGAAGTAAAATCTGTTCGTACCATGATAAGCGCGCGTATACGCCAATTCCGAATCAGATAATTACCGATCGTTTCCGGGGGTCAGCGTGGGGTATCGCAGTGGAAAGGTATACGATCACTGCGTAAGCGGCACGATAACTCATAGCCAGACGATATCCACGCTGAGAAACGAACGCTGCGCATC'/>

    <sequence taxon='96' value='AGCATATGTGATTGTATATTGGAGCAACCGGTGGCTTTACCCCCGTTCATCCTGGAGCCGATGTCAAGATCGTCGGCGATGCCTCCTATCACATTCGGACGTAAAGGACCTGGTGAAATCTCCGGAGCGTGCGGCCCGTTCAAGACGAAAGAATAGCCGATTTGTATAGACTCCAACGTCAGCATTATGATCTCGGAGCTCTGCCTATGGTGCTTCGGAACCATGCAAAGTAAGCCGTATGGTCACACGAACGGGGCGACCTTTCATGTACTTACGAGCATCAGATGGGCGAAATGGTTTGTGTCTACCTGGGGGAACTTGCAAAAGGCGGCACTGAGTCCCTTAGGTTCGGCCGGTCCTGTAAAACCGTAAGCGGGAGTATGGACTAGGGGTTACTAGACCGAAAGGACGAATTATTTGAGGCGCGTTACCGAAGCATCTCAGAGTCTGGGTTGTTTGATGTAAGCGCCAACCACGCACGTGCCGCGGCAAGCTAATAATAGTGGGAGACGGAGTGTAGGTGGTCTAGGGTCCCGCATTCCTACTGTACAGGATCCGCACGGAGGTCAGTATATAGTCGGTACGAACACTCCAACCCCATGCCCCGTATTGAGTAGAGAGCTGGGTAATAATCACCTGTCCCTTAAGAAAATCGAAAGCCGATAGTCACTATGTGACATTTCGCTCTACGCGGTCCCGGGAGTAAAACAATTAAAATACGAGCCCAGGACGACAAGCGCACTTATCGGACTCCAGCGGCCGAAAGGTATAGCCGCGGCAGGCCCAGTTAGAGTCATTAACGCAAAATCGCTACCCGGCCCTGCTCATCTTGCTCTCGATATAAAAGAGCGTCACATAGCGCGCCAGGGACATACGGAATGACGGACCACCGCGTCGAGGGACGTTCGAGATTGTAGGGGAATATTGGTTTCATGGAAGTGTCTCACCTTATCGGACCGGATATAGCTGGGACGGTCTGCAGCGCATATCGTGACACGACGAACGAGTCCCGTCACATGAAAACCCACCCACTAGGGTTTCGCACCTAATGATGATTCTATTGCGACGGGTTTCCCGCTACGAATAGCTTAGACGAAACTGACTAAGTTGACTACCCTGTTTTTCGTGGGCAGCGGAGATTACCAACCCTGTAAAGCAATTTCGACTCATACAGATTTGATTAATTGAAAAATAGTCAGGTGCACGGATCTTGTGGTCTAAAGAATTCTGTATATGGATCCGACTGCCAGCCTCCTTGTCGGGTCAGCAGATTGGCCAACGCCTTGGCGACATCACCAGTGGCCCGGGACTGTTAGATTGCTGCTTAGAGCGGCGGGGGGGGAATATACAGGATCCTTCTCGCCGACTCACGATACCTCGACCGGCGATATGTGGCTACCGTGGCACCCAGGAAACCCGATATTGTCTACAGTGCAGCTTTCGCTATAACAAACCGTGTTATAATTCTGCACCGCCCAAGTTCGACTTAACCTGACGCGTTATTCGAACTCAGTTGATGTGATTTTAATTGAGTACTTCGATCCAGGGTCGGGTAGCGGAAACCCCACGATCGTCGTATAGATGGGGGGCAAGAGCGCTTGAGTAGGTACACCTCCTGTTAATATCTCGCTGGATGTAGACTGTGCAATGTATAGCAATACTTGGCGGATTCCCCGATGGTTTTTGTCCTTAATTACTACTCAGGACAACTGCATATACGATCCTGCGTGAGGCTGTTGCGTAAGGTAGCAGGAGCCCGTCAATACTCATGAACAAAGCACCCTTACGCTACTTCGAATTTTAGTGGATCCACCAGAGAAGTAAAATCTGTTCGTACCATGATAAGCGCGCGTATACGCCAATTCCGAATCAGATAATTACCGATCGTTTCCGGGGGTCAGCGTGGGGTATCGCAGTGGAAAGGTATACGATCACTGCGTAAGCGGCACGATAACTCATAGCCAGACGATATCCACGCTGAGAAACGAACGCTGCGCATC'/>

    <sequence taxon='98' value='AGCATATGTGATTGTATATTGGAGCAACCGGTGGCTTTACCCCCGTTCATCCTGGAGCCGATGTCAAGATCGTCGGCGATGCCTCCTATCACATTCGGACGTAAAGGACCTGGTGAAATCTCCGGAGCGTGCGGCCCGTTCAAGACGAAAGAATAGCCGATTTGTATAGACTCCAACGTCAGCATTATGATCTCGGAGCTCTGCCTATGGTGCTTCGGAACCATGCAAAGTAAGCCGTATGGTCACACGAACGGGGCGACCTTTCATGTACTTACGAGCATCAGATGGGCGAAATGGTTTGTGTCTACCTGGGGGAACTTGCAAAAGGCGGCACTGAGTCCCTTAGGTTCGGCCGGTCCTGTAAAACCGTAAGCGGGAGTATGGACTAGGGGTTACTAGACCGAAAGGACGAATTATTTGAGGCGCGTTACCGAAGCATCTCAGAGTCTGGGTTGTTTGATGTAAGCGCCAACCACGCACGTGCCGCGGCAAGCTAATAATAGTGGGAGACGGAGTGTAGGTGGTCTAGGGTCCCGCATTCCTACTGTACAGGATCTGCACGGAGGTCAGTATATAGTCGGTACGAACACTCCAACCCCATGCCCCGTATTGAGTAGAGAGCTGGGTAATAATCACCTGTCCCTTAAGAAAATCGAAAGCCGATAGTCACTATGTGACATTTCGCTCTACGCGGTCCCGGGAGTAAAACAATTAAAATACGAGCCCAGGACGACAAGCGCACTTATCGGACTCCAGCGGCCGAAAGGTATAGCCGCGGCAGGCCCAGTTAGAGTCATTAACGCAAAATCGCTACCCGGCCCTGCTCATCTTGCTCTCGATATAAAAGAGCGTCACATAGCGCGCCAGGGACATACGGAATGACGGACCACCGCGTCGAGGGACGTTCGAGATTGTAGGGGAATATTGGTTTCATGGAAGTGTCTCACCTTATCGGACCGGATATAGCTGGGACGGTCTGCAGCGCATATCGTGACACGACGAACGAGTCCCGTCACATGAAAACCCACCCACTAGGGTTTCGCACCTAATGATGATTCTATTGCGACGGGTTTCCCGCTACGAATAGCTTAGACGAAACTGACTAAGTTGACTACCCTGTTTTTCGTGGGCAACGGAGATTACCAATCCTGTAAAGCAATTTCGACTCATACAGATTTGATTAATTGAAAAATAGTCAGGTGCACGGATCTTGTGGTCTAAAGAATTCTGTATATGGATCCGACTGCCAGCCTCCTTGTCGGGTCAGCAGATTGGCCAACGCCTTGGCGACATCACCAGTGACCCGGGACTGTTAGATTGCTGCTTAGAGCGGCGGGGGGGGAATATACAGGATCCTTCTCGCCGACTCACGATACCTCGACCGGCGATATGTGGCTACCGTGGCACCCAGGAAACCCGATATTGTCTACAGTGCAGCTTTCGCTATAACAAACCGTGTTATAATTCTGCACCGCCCAAGTTCGACTTAACCTGACGCGTCATTCGAACTCAGTTGATGTGATTTTAATTGAGTACTTCGATCCAGGGTCGGGTAGCGGAAACCCCACGATCGTCGTATAGATGGGGGGCAAGAGCGCTTGAGTAGGTACACCTCCTGTTAATATCTCGCTGGATGTAGACTGTGCAATGTATAGCAATACTTGGCGGATTCCCCGATGGTTTTTGTCCTTAATTACTACTCAGGACAACTGCATATACGATCCTGCGTGAGGCTGTTGCGTAAGGTAGCAGGAGCCCGTCAATACTCATGAACAAAGCACCCTTACGCTACTTCGAATTTTAGTGGATCCACCAGAGAAGTAAAATCTGTTCGTACCATGATAAGCGCGCGTATACGCCAATTCCGAATCAGATAATTACCGATCGTTTCCGGGGGTCAGCGTGGGGTATCGCAGTGGAAAGGTATACGATCACTGCGTAAGCGGCACGATAACTCATAGCCAGACGATATCCACGCTGAGAAACGAACGCTGCGCATC'/>

    <sequence taxon='99' value='AGCATATGTGATTGTATATTGGAGCAACCGGTGGCTTTACCCCCGTTCATCCTGGAGCCGATGTCAAGATCGTCGGCGATGCCTCCTATCACATTCGGACGTAAAGGACCTGGTGAAATCTCCGGAGCGTGCGGCCCGTTCAAGACGAAAGAATAGCCGATTTGTATAGACTCCAACGTCAGCATTATGATCTCGGAGCTCTGCCTATGGTGCTTCGGAACCATGCAAAGTAAGCCGTATGGTCACACGAACGGGGCGACCTTTCATGTACTTACGAGCATCAGATGGGCGAAATGGTTTGTGTCTACCTGGGGGAACTTGCAAAAGGCGGCACTGAGTCCCTTAGGTTCGGCCGGTCCTGTAAAACCGTAAGCGGGAGTATGGACTAGGGGTTACTAGACCGAAAGGACGAATTATTTGAGGCGCGTTACCGAAGCATCTCAGAGTCTGGGTTGTTTGATGTAAGCGCCAACCACGCACGTGCCGCGGCAAGCTAATAATAGTGGGAGACGGAGTGTAGGTGGTCTAGGGTCCCGCATTCCTACTGTACAGGATCCGCACGGAGGTCAGTATATAGTCGGTACGAACACTCCAACCCCATGCCCCGTATTGAGTAGAGAGCTGGGTAATAATCACCTGTCCCTTAAGAAAATCGAAAGCCGATAGTCACTATGTGACATTTCGCTCTACGCGGTCCCGGGAGTAAAACAATTAAAATACGAGCCCAGGACGACAAGCGCACTTATCGGACTCCAGCGGCCGAAAGGTATAGCCGCGGCAGGCCCAGTTAGAGTCATTAACGCAAAATCGCTACCCGGCCCTGCTCATCTTGCTCTCGATATAAAAGAGCGTCACATAGCGCGCCAGGGACATACGGAATGACGGACCACCGCGTCGAGGGACGTTCGAGATTGTAGGGGAATATTGGTTTCATGGAAGTGTCTCACCTTATCGGACCGGATATAGCTGGGACGGTCTGCAGCGCATATCGTGACACGACGAACGAGTCCCGTCACATGAAAACCCACCCACTAGGGTTTCGCACCTAATGATGATTCTATTGCGACGGGTTTCCCGCTACGAATAGCTTAGACGAAACTGACTAAGTTGACTACCCTGTTTTTCGTGGGCAGCGGAGATTACCAATCCTGTAAAGCAATTTCGACTCATACAGATTTGATTAATTGAAAAATAGTCAGGTGCACGGATCTTGTGGTCTAAAGAATTCTGTATATGGATCCGACTGCCAGCCTCCTTGTCGGGTCAGCAGATTGGCCAACGCCTTGGCGACATCACCAGTGGCCCGGGACTGTTAGATTGCTGCTTAGAGCGGCGGGGGGGGAATATACAGGATCCTTCTCGCCGACTCACGATACCTCGACCGGCGATATGTGGCTACCGTGGCACCCAGGAAACCCGATATTGTCTACAGTGCAGCTTTCGCTATAACAAACCGTGTTATAATTCTGCACCGCCCAAGTTCGACTTAACCTGACGCGTTATTCGAACTCAGTTGATGTGATTTTAATTGAGTACTTCGATCCAGGGTCGGGTAGCGGAAACCCCACGATCGTCGTATAGATGGGGGGCAAGAGCGCTTGAGTAGGTACACCTCCTGTTAATATCTCGCTGGATGTAGACTGTGCAATGTATAGCAATACTTGGCGGATTCCCCGATGGTTTTTGTCCTTAATTACTACTCAGGACAACTGCATATACGATCCTGCGTGAGGCTGTTGCGTAAGGTAGCAGGAGCCCGTCAATACTCATGAACAAAGCACCCTTACGCTACTTCGAATTTTAGTGGATCCACCAGAGAAGTAAAATCTGTTCGTACCATGATAAGCGCGCGTATACGCCAATTCCGAATCAGATAATTACCGATCGTTTCCGGGGGTCAGCGTGGGGTATCGCAGTGGAAAGGTATACGATCACTGCGTAAGCGGCACGATAACTCATAGCCAGACGATATCCACGCTGAGAAACGAACGCTGCGCATC'/>

    <sequence taxon='100' value='AGCATATGTGATTGTATATTGGAGCAACCGGTGGCTTTACCCCCGTTCATCCTGGAGCCGATGTCAAGATCGTCGGCGATGCCTCCTATCACATTCGGACGTAAAGGACCTGGTGAAATCTCCGGAGCGTGCGGCCCGTTCAAGACGAAGGAATAGCCGATTTGTATAGACTCCAACGTCAGCATTATGATCTCGGAGCTCTGCCTATGGTGCTTCGGAACCATGCAAAGTAAGCCGTATGGTCACACGAACGGGGCGACCTTTCATGTACTTACGAGCATCAGATGGGCGAAATGGTTTGTGTCTACCTGGGGGAACTTGCAAAAGGCGGCACTGAGTCCCTTAGGTTCGGCCGGTCCTGTAAAACCGTAAGCGGGAGTATGGACTAGGGGTTACTAGACCGAAAGGACGAATTATTTGAGGCGCGTTACCGAAGCATCTCAGAGTCTGGGTCGTTTGATGTAAGCGCCAACCACGCACGTGCCGCGGCAAGCTAATAATAGTGGGAGACGGAGTGTAGGTGGTCTAGGGTCCCGCATTCCTACTGTACAGGATCCGCACGGAGGTCAGTATATAGTCGGTACGAACACTCCAACCACATGCCCCGTATTGAGTAGAGAGCTGGGTAATAATCACCTGTCCCTTAAGAAAATCGAAAGCCGATAGTCACTATGTGACATTTCGCTCTACGCGGTCCCGGGAGTAAAACAATTAAAATACGAGCCCAGGACGACAAGCGCACTTATCGGACTCCAGCGGCCGAAAGGTATAGCCGCGGCAGGCCCAGTTAGAGTCATTAACGCAAAATCGCTACCCGGCCCTGCTCATCTTGCTCTCGATATAAAAGAGCGTCACATAGCGCGCCAGGGACATACGGAATGACGGACCACCGCGTCGAGGGACGTTCGAGATTGTAGGGGAATATTGGTTTCATGGAAGTGTCTCACCTTATCGGACCGGATATAGCTGGGACGGTCTGCAGCGCATATCGTGACACGACGAACGAGTCCCGTCACACGAAAACCCACCCACTAGGGTTTCGCACCTAATGATGATTCTATTGCGACGGGTTTCCCGCTACGAATAGCTTAGACGAAACTGACTAAGTTGACTACCCTGTTTTTCGTGGGCAGCGGAGATTACCAACCCTGTAAAGCAATTTCGACTCATACAGATTTGATTAATTGAAAAATAGTCAGGTGCACGGATCTTGTGGTCTAAAGAATTCTGTATATGGATCCGACTGCCAGCCTCCTTGTAGGGTCAGCAGATTGGCCAACGCCTTGGCGACATCACCAGTGGCCCGGGACTGTTAGATTGCTGCTTAGAGCGGCGGGGGGGGAATATACAGGATCCTTCTCGCCGACTCACGATACCTCGACCGGCGATATGTGGCTACCGTGGCACCCAGGAAACCCGATATTGTCTACAGTGCAGCTTTCGCTATAACAAACCGTGTTATAATTCTGCACCGCCCAAGTTCGACTTAACCTGACGCGTTATTCGAACTCAGTTGATGTGATTTTAATTGAGTACTTCGATCCAGGGTCGGGTAGCGGAAACCCCACGATCGTCGTATAGATGGGGGGCAAGAGCGCTTGAGTAGGTACACCTCCTGTTAATATCTCGCTGGATGTAGACTGTGCAATGTATAGCAATACTTGGCGGATTCCCCGATGGTTTTTGTCCTTAATTACTACTCAGGACAACTGCATATACGATCCTGCGTGAGGCTGTTGCGTAAGGTAGCAGGAGCCCGTCAATACTCATGAACAAAGCACCCTTACGCTACTTCGAATTTTAGTGGATCCATCAGAGAAGTAAAATCTGTTCGTACCATGATAAGCGCGCGTATACGCCAATTCCGAATCAGATAATTACCGATCGTTTCCGGGGGTCGGCGTGGGGTATCGCAGTGGAAAGGTATACGATCACTGCGTAAGCGGCACGATAACTCATAGCCAGACGATATCCACGCTGAGAAACGAACGCTGCGCATC'/>

    <sequence taxon='36' value='AGCATATGTGATTGTATATTGGAGCAACCGGTGGCTTTACCCCCGTTCATCCTGGAGCCGATGTCAAGATCGTCGGCGATGCCTCCTACTACATTCGGACGTAAAGGACCTGGTGAAATCTCCGGAGCGTGCGGCCCGTTCAAGACGAAAGAATAGCCGATTTGTATAGACTCCAACGTCAGCATTATGATCTCGGAGCTCTGCCTATGGTGCTTCGGAACCATGCAAAGTAAGCCATATGGTCACACGAACGGGGCGACCTTTCATGTACTTACGAGCATCAGATGGGCGAAATGGTTTGTGTCTACCTGGGGGAACTTGCAAAAGGCGGCACTGAGTCCCTTAGGTTCGGCCGGTTCTGTAAAACCGCAAGCGGGAGTATGGACTAGGGGTTACTAGACCGAAAGGACGAATTATTTGAGGCGCGTTACTGAAGCATCTCAGAGTCTGGGTCGTTTGATGTAAGCGCCAACAACGCACGTACCGCGGCAAGCTAATAATAGTGGGAGACGGAGTGTAGGTGGTCTAGGGTCCCGCATTCCTACTGTACAGGATCCGCACGGAGGTCAGTATATAGTCGGTACGAACACTCCAACCCCATGCCCCGTATTGAGTAGAGAGCTGGGTAATAATCACCTGTCCCTTAAGAAAATCGAAAGCCGATAGTCACTATGTGACATTTCGCTCTACGCGGTCCCGGGAGTAAAACAATTAAAATACGAGCCCAGGACGACAAGCGCATTTATCGGACTCCAGCGGCCGAAAGGTATAGCCGCGGCAGGCCCAGTTAGAGTCATTAACGCAAAATCGCTACCCGGCCCTGCTCATCTTGCTCTCGATATAAAAGAGCGTCACATAGCGCGCCAGGGACATACGGAATGACGGACCACCGCGTCGAGGGACGTTCGAGATTGTAGGGGAATATTGGTTTCATGGAAGTGTCTCACCTTATCGGACCGGATATAGCTGGGACGGTCTGCAGCGCATATCGTGACACGACGCACGAGACCCGTCACACGAAAACCCACCCACTAGGGTTTCGCACCTAATGATGGTTCTATTGCGACAGGTTTCCCGCTACGAATAGCTTAGACGAAACTGACTAAGTTGACTACCCTGTTTTTCGTGGGCGGCGGAGATTACCAACCCTGTAAAGCAATTTCGACTCATACAGATTTGATTAATTGAAAAATAGTCAGGTGCACGGATCTTGTGGTCTAAAGAATCCTGTATATGGATCCGACTGCCAGCCTCCTTGTAGGGTCAGCAGATTAGCCAACGCCTTGGCGACATCACCAGTGGCCCGGGACTGTTAGATTGCTGCTTAGAGCGGCGGGGGGGGAATATACAGGATCCTTCTCGCCGACTCACGATACCTCGACCGGCGATATGTGGCTACCGTGGCACCCAGGAAACCCGATATTGTCTACAGTGCAGCTTTCGCCATAACAAACCGTGTTATAATTCTGCACCGCCCAAGTTCGACTTAACCTGACGCGTTATTCGAACTCAGTTGATGTGATTTTAATTGAGTACTTCGATCCAGGGTCGGGTAGCGGAAACCCCACGATCGTCGTATAGATGGGGGGCAAGAGCGCTTGAGTAGGTACACCTCCTGTTAATATCTCGCTGGATGTAGACTGTGCAATGTATAACAATACTTGGCGGATTCCCCGATGGTTTTTGTCCTTAATTACTACTCAGGACAACTGCATATACGATCCTGCGTGAGGCTGTTGCGTAAGGTAGCAGGAGCTCGTCAATACTCATGAACAAAGCACCCTTATGCTACCTCGAATTTTAGTGGATCCACCAGAGAAGTAAAATCTGTTCGTACCATGATAAGCGCGCGTATACGCCAATTCCGAATCAGATAATTACCGATTGTTTCCGGGGGTCAGCGTGGGGTATCGCAGTGGAAAGGTATACGATCACTGCGTAAGCGGCACGATAACTCATAGCCAGACGATATCCACGCTGAGAAACGAACGCTGCGCATC'/>

    <sequence taxon='15' value='AGCATATGTGATTGTATATTGAAGCAACCGGTGGCTTTACCCCCGTTCATCCTGGAGCCGATGTCAAGATCGTCGGCGATGCCTCCTATCACATTCGGACGTAAAGGACCTGGTGAAATCTCCGGAGCGTGCGGCCCGTTCAAGACGAAAGAATAGTCGATTTGTATAGACTCCAACGTCAGCATTATGAGCTCGGAGCTCTGCCTATGGTGCTTCGGAACTATGCAAAGTAAGCCATATGGTCACACTAACGGGGCGACCTTTCATGTACTTACGAGCATCAGATAGGCGAAATGGTTTGTGTCTACCTGGGGGAACTTGCAAAAGGCGGCGCTGAGTCCCTTAGGTTCGGCCGGTTCTGTAAAACCGTAAGCGGGAGTATGGACTAGGGGTTACTAGACCGAAAGGACGAATTATTTGAGGCGCGTTACTGACGCATCTCAGAGTCTGGGTCGTTTGATGTAAGCGCCAACCACGCACGTACCGCGGCAAGCTAATAATAGTGGGAGACGGAGTGTAGGTGGTCTAGGGTCCCGCATTCCTACTGTACAGGATCCGCACGGAGGTCAGTATATAGTCGGTACGAACACTCCAACCCCATGCCCCGTATTGAGTAGGGAGCTGGGTAATAATCACCTGTCCCTTAAGAAAATCGAAAGCCGATAGTCACTATGTGACATTTCGCTCTACGCGGTCCCGGGAGTAAAACAATTAAAATACGAGCCCAGGACGACAAGCGCACTTATCGGACTCCAGCGGCCGAAAGGTATCTCCGCGGCGGGCCCAGTTAGAGTCATTAACGCAAAATCGCTACCCGGCCCTGCTCATCTTGCTCTCGATATAAAAGAGCGTCACATAGCGCGCCAGGGACATACGGAATGACGGACCACCGCGTCGAGGGACGTTCGAGATTGTAGGGGAATATTGGTTTCATGGAAGTGTCTCACCTTATCGGACCGGATATAGCTGGGAAGGTCTGCAGCGCATATCGTGACACGACGCACGAAACCCGTCACACGAAAACCCACCCACTAGGGTTTCGCACCTAATGATGATTCTATTGCGACAGGTTTCCCGCTACGAATAGCTTAGACGAAACTGACTAAGTTGACTACCTTGTTTTTCGTGGGCAGCGGAGATTACCAACCCTGTAAAGCAATTTCGACTCATACAGATTTGATTAATTGAAAAATAGTCAGGTGCACGGATCTTGTGGTCTAAAGAATTCTGTATCTAGATCCGACTGCCAACCTCCTTTTAGGGTCAGCAGATTAACCAACGCCTTGGCGACATCACCAGTGGCCCGGGACTATTAGATTGCTGCTTAGAGCGGCGGGGGGGGAATATACAGGATCCTTCTCGCCGACTCACGATACCTCGACCGGCGATATGTGGCTACCGTGGCACCCAGGAAACCCGATATTGTCTACAGTGCAGCTTTCGCCATAACAAACCGTGTTATAATTCTGCACCGCCCAAGTTCGACTTAACCTGACGCGTTATTCGAACTCAGTTGATGTGATTTTAATTGAGTCCTTCGATCCAGGGTCGGGTAGCGGAAACCCCACGATCGTCGTATAGATGGGGGGCAAGAGCGCTTGAGTAGGTACACCTCCTGTTAATATCTCGCTGGATGTAGACTGTGCAATGTATAGCGATACTTGGCGGATTCCCCGATGGTTTTTGTCCTTAATTACTACTCAGGACAACTGCATATACGATCCTGCGTGAGGCTGTTGCGTAAGGTAGCAGGAGCTCGTCAATACTCATGAACAAAGCACCCTTATGCTACCTCGAATTTTAGTGGATCCACCAGAGAAGTAAAATCTGTTCGTACCATGATAAGCGCGCGTATACGCCAATTCCGAATCAGATAATTACCGATTGTTTCCGGGGGTCAGCGTGGGGTATCGCAGTGGAAAGGTATACGATCACTGCGTAAGCGGCACGATAACTCATAGCCAGACAATATCCACGCTGAGAAACGAACGCTGCGCATC'/>

    <sequence taxon='27' value='AGCATATGTGATTGTATATTGAAGCAACCGGTGGCTTTACCCCCGTTCATCCTGGAGCCGATGTCAAGATCGTCGGCGATGCCTCCTATCACATTCGGACGTAAAGGACCTGGTGAAATCTCCGGAGCGTGCGGCCCGTTCAAGACGAAAGAATAGTCGATTTGTATAGACTCCAACGTCAGCATTATGAGCTCGGAGCTCTGCCTATGGTGCTTCGGAACTATGCAAAGTAAGCCATATGGTCACACTAACGGGGCGACCTTTCATGTACTTACGAGCATCAGATAGGCGAAATGGTTTGTGTCTACCTGGGGGAACTTGCAAAAGGCGGCGCTGAGTCCCTTAGGTTCGGCCGGTTCTGTAAAACCGTAAGCGGGAGTATGGACTAGGGGTTACTAGACCGAAAGGACGAATTATTTGAGGCGCGTTACTGACGCATCTCAGAGTCTGGGTCGTTTGATGTAAGCGCCAACCACGCACGGACCGCGGCAAGCTAATAATAGTGGGAGACGGAGTGTAGGTGGTCTAGGGTCCCGCATTCCTACTGTACAGGATCCGCACGGAGGTCAGTATATAGTCGGTACGAACACTCCAACCCCATGCCCCGTATTGAGTAGGGAGCTGGGTAATAATCACCTGTCCCTTAAGAAAATCGAAAGCCGATAGTCACTATGTGACATTTCGCTCTACGCGGTCCCGGGAGTAAAACAATTAAAATACGAGCCCAGGACGACAAGCGCACTTATCGGACTCCAGCGGCCGGAAGGTATCTCCGCGGCGGGCCCAGTTAGAGTCATTAACGCAAAATCGCTACCCGGCCCTGCTCATCTTGCTCTCGATATAAAAGAGCGTCACATAGCGCGCCAGGGACATACGGAATGACGGACCACCGCGTCGAGGGACGTTCGAGATTGTAGGGGAATATTGGTTTCATGGAAGTGTCTCACCTTATCGGACCGGATATAGCTGGGAAGGTCTGCAGCGCATATCGTGACACGACGCACGAAACCCGTCACACGAAAACCCACCCACTAGGGTTTCGCACCTAATGATGATTCTATTGCGACAGGTTTCCCGCTACGAATAGCTTAGACGAAACTGACTAAGTTGACCACCTTGTTTTTCGTGGGCAGCGGAGATTACCAACCCTGTAAAGCAATTTCGACTCATACAGATTTGATTAATTGAAAAATAGTCAGGTGCACGGATCTTGTGGTCTAAAGAATTCTGTATCTAGATCCGACTGCCAACCTCCTTTTAGGGTCAGCAGATTAACCAACGCCTTGGCGACATCACCAGTGGCCCGGGACTATTAGATTGCTGCTTAGAGCGGCGGGGGGGGAATATACAGGATCCTTCTCGCCGACTCACGATACCTCGACCGGCGATATGTGGCTACCGTGGCACCCAGGAAACCCGATATTGTCTACAGTGCAGCTTTCGCCATAACAAACCGTGTTATAATTCTGCACCGCCCAAGTTCGACTTAACCTGACGCGTTATTCGAACTCAGTTGATGTGATTTTAATTGAGTCCTTCGATCCAGGGTCGGGTAGCGGAAACCCCACGATCGTCGTATAGATGGGGGGCAAGAGCGCTTGAGTAGGTACACCTCCTGTTAATATCTCGCTGGATGTAGACTGTGCAATGTATAGCGATACTTGGCGGATTCCCCGATGGTTTTTGTCCTTAATTACTACTCAGGACAACTGCATATACGATCCTGCGTGAGGCTGTTGCGTAAGGTAGCAGGAGCTCGTCAATACTCATGAACAAAGCACCCTTATGCTACCTCGAATTTTAGTGGATCCACCAGAGAAGTAAAATCTGTTCGTACCATGATAAGCGCGCGTATACGCCAATTCCGAATCAGATAATTACCGATTGTTTCCGGGGGTAAGCGTGGGGTATCGCAGTGGAAAGGTATACGGTCACTGCGTAAGCGGCACGATAACTCATAGCCAGACAATATCCACGCTGAGAAACGAACGCTGCGCATC'/>

    <sequence taxon='38' value='AGCATATGTGATTGTATATTGAAGCAACCGGTGGCTTTACCCCCGTTCATCCTGGAGCCGATGTCAAGATCGTCGGCGATGCCTCCTATCACATTCGGACGTAAAGGACGTGGTGAAATCTCCGGAGCGTGCGGCCCGTTCAAGACGAAAGAATAGTCGATTTGTATAGACTCCAACGTCAGCATTATGAGCTCGGAGCTCTGCCTATGGTGCTTCGGAACTATGCAAAGTAAGCCATATGGTCACACTAACGGGGCGACCTTTCATGTACTTACGAGCATCAGATAGGCGAAATGGTTTGTGTCTACCTGGGGGAACTTGCAAAAGGCGGCGCTGAGTCCCTTAGGTTCGGCCGGTTCTGTAAAACCGTAAGCGGGAGTATGGACTAGGGGTTACTAGACCGAAAGGACGAATTATTTGAGGCGCGTTACTGACGCATCTCAGAGTCTGGGTCGTTTGATGTAAGCGCCAACCACGCACGTCCCGCGGCAAGCTAATAATAGTGGGAGACGGAGTGTAGGTGGTCTAGGGTCCCGCATTCCTACTGTACAGGATCCGCACGGAGGTCAGTATATAGTCGGTACGAACACTCCAACCCCATGCCCCGTATTGAGTAGAGAGCTGGGTAATAATCACCTGTCCCTTAAGAAAATCGAAAGCCGATAGTCACTATGTGACATTTCGCTCTACGCGGTCCCGGGAGTAAAACAATTAAAATACGAGCCCAGGACGACAAGCGCACTTATCGGACTCCAGCGGCCGGAAGGTATCTCCGCGGCGGGCCCAGTTAGAGTCATTAACGCAAAATCGCTACCCGGCCCTGCTCATCTTGCTCTCGATATAAAAGAGCGTCACATAGCGCGCCAGGGACATACGGAATGACGGACCACCGCGTCGAGGGACGTTCGAGATTGTAGGGGAATATTGGTTTCATGGAAGTGTCTCACCTTATCGGACCGGATATAGCTGGGAAGGTCTGCAGCGCATATCGTGACACGACGCACGAAACCCGTCACACGAAAACCCACCCACTAGGGTTTCGCACCTAATGATGATTCTATTGCGACAGGTTTCCCGCTACGAATAGCTTAGACGAAACTGACTAAGTTGACCCCCTTGTTTTTCGTGGGCAGCGGAGATTACCAACCCTGTAAAGCAATTTCGACTCATACAGATTTGATTAATTGAAAAATAGTCAGGTGCACGGATCTTGTGGTCTAAAGAATTCTGTATCTAGATCCGACTGCCAACCTCCTTTTAGGGTCAGCAGATTAACCAACGCCTTGGCGACATCACCAGTGGCCCGGGACTATTAGATTGCTGCTTAGAGCGGCGGGGGGGGAATATACAGGATCCTTCTCGCCGACTCACGATACCTCGACCGGCGATATGTGGCTACCGTGGCACCCAGGAAACCCGATATTGTCTACAGTGCAGCTTTCGCCATAACAAACCGTGTTATAATTCTGCACCGCCCAAGTTCGACTGAACCTGACGCGTTATTCGAACTCAGTTGATGTGATTTTAATTGAGTCCTTCGATCCAGCGTCGGGTAGCGGAAACCCCACGATCGTCGTATAGATGGGGGGCAAGAGCGCTTGAGTAGGTACACCTCCTGTTAATATCTCGCTGGATGTAGACTGTGCAATGTATAACGATACTTGGCGGATTCCCCGATGGTTTTTGTCTTTAATTACTACTCAGGACAACTGCATATACGATCCTGCGTGAGGCTGTTGTGTAAGGTAGCAGGAGATCGTCAATACTCATGAACAAAGCACCCTTATGCTACCTCGGATTTTAGTGGATCCACCAGAGAAGAAAAATCTGTTCGTACCATGATAAGCGCGCGTATACGCCAATTCCGAATCAGATAATTACCGATTGTTTCCGGGGGTCAGCGTGGGGTATCGCAGTGGAAAGGTATACGGTCACTGCGTAAGCGGCACGATAACTCATAGCCAGACAATATCCACGCTGAGAAACGAACGCTGCGCATC'/>

    <sequence taxon='62' value='AGCATATGTGATTGTATATTGAAGCAACCGGTGGCTTTACCCCCGTTCATCCTGGAGCCGATGTCAAGATCGTCGGCGATGCCTCCTATCACATTCGGACGTAAAGGACGTGGTGAAATCTCCGGAGCGTGCGGCCCGTTCAAGACGAAAGAATAGTCGATTTGTATAGACTCCAACGTCAGCATTATGAGCTCGGAGCTCTGCCTATGGTGCTTCGGAACTATGCAAAGTAAGCCATATGGTCACACTAACGGGGCGACCTTTCATGTACTTACGAGCATCAGATAGGCGAAATGGTTTGTGTCTACCTGGGGGAACTTGCAAAAGGCGGCGCTGAGTCCCTTAGGTTCGGCCGGTTCTGTAAAACCGTAAGCGGGAGTATGGACTAGGGGTTACTAGACCGAAAGGACGAATTATTTGAGGCGCGTTACTGACGCATCTCAGAGTCTGGGTCGTTTGATGTAAGCGCCAACCACGCACGTCCCGCGGCAAGCTAATAATAGTGGGAGACGGAGTGTAGGTGGTCTAGGGTCCCGCATTCCTACTGTACAGGATCCGCACGGAGGTCAGTATATAGTCGGTACGAACACTCCAACCCCATGCCCCGTATTGAGTAGAGAGCTGGGTAATAATCACCTGTCCCTTAAGAAAATCGAAAGCCGATAGTCACTATGTGACATTTCGCTCTACGCGGTCCCGGGAGTAAAACAATTGAAATACGAGCCCAGGACGACAAGCGCACTTATCGGACTCCAGCGGCCGGAGGGTATCTCCGCGGCGGGCCCAGTTAGAGTCATTAACGCAAAATCGCTACCCGGCCCTGCTCATCTTGCTCTCGATATAAAAGAGCGTCACATAGCGCGCCAGGGACATACGGAATGACGGACCACCGCGTCGAGGGACGTTCGAGATTGTAGGGGAATATTGGTTTCATGGAAGTGTCTCACCTTATCGGACCGGATATAGCTGGGAAGGTCTGCAGCGCATATCGTGACACGACGCACGAAACCCGTCACACGAAAACCCACCCACTAGGGTTTCGCACCTAATGATGATTCTATTGCGACAGGTTTCCCGCTACAAATAGCTTAGACGAAACTGACTAAGTTGACCCCCTTGTTTTTCGTGGGCAGCGGAGATTACCAACCCTGTAAAGCAATTTCGACTCATACAGATTTGATTAATTGAAAAATAGTCAGGTGCACGGATCTTGTGGTCTCAAGAATTCTGTATCTAGATCCGACTGCCAACCTCCTTTTAGGGTCAGCAGATTAATCAACGCCTTGGCGACATCACCAGTGGCCCGGGACTATTAGATTGCTGCTTAGAGCGGCGGGGGGGGAATATACAGGATCCTTCTCGCCGACTCACGATACCTCGACCGGCGATATGTGGCTACCGTGGCACCCAGGAAACCCGATATTGTCTACAGTGCAGCTTTCGCCATAACAAACCGTGTTATAATTCTGCACCGCCCAAGTTCGACTGAACCTGACGCGTTATTCGAACTCAGGTGATGTGATTTTAATTGAGTCCTTCGATCCAGCGTCGGGTAGCGGAAACCCCACGATCGTCGTATAGATGGGGGGCAAGAGCGCTTGAGTAGGTACACCTCCTGTTAATATCTCGCTGGATGTAGACTGTGCAACGTATAACGATACTTGGCGGATTCCCCGATGGTTTTTGTCTTTAATTACTACTCAGGACAACTGCATATACGATCCTGCGTGAGGCTGTTGTGTAAGGTAGCAGGAGATCGTCAATACTCATGAACAAAGCACCCTTATGCTACCTCGGATTTTAGTGGATCCACCAGAGAAGAAAAATCTGTTCGTACCATGATAAGCGCGCGTATACGCCAATTCCGAATCAGATAATTAACGATTGTTTCCGGGGGTCAGCGTGGGGTATCGCAGTGGAAAGGTATACGGTCACTGCGTAAGCGGCACGATAACTCATAGCCAGACAATATCCACGCTGAGAAACGAACGCTGCGCATC'/>

    <sequence taxon='44' value='AGCATATGTGATTGTATATTGAAGCAACCGGTGGCTTTACCCCCGTTCATCCTGGAGCCGATGTCAAGATCGTCGGCGATGCCTCCTATCACATTCGGACGTAAAGGACGTGGTGAAATCTCCGGAGCGTGCGGCCCGTTCAAGACGAAAGAATAGTCGATTTGTATAGACTCCAACGTCAGCATTATGAGCTCGGAGCTCTGCCTATGGTGCTTCGGAACTATGCAAAGTAAGCCATATGGTCACACTAAAGGGGCGACCTTTCATGTACTTACGAGCATCAGATAGGCGAAATGGTTTGTGTCTACCTGGGGGAACTTGCAAAAGGCGGCGCTGAGTCCCTTAGGTTCGGCCGGTTCTGTAAAACCGTAAGTGGGAGTATGGACTAGGGGTTACTAGACCGAAAGGACGAATCATTTGAGGCGCGTTACTGACGCATCTCAGAGTCTGGGTCGTTTGATGTAAGCGCCAACCACGCACGTCCCGCGGCAAGCTAATAATAGTGGGAGACGGAGTGTAGGTGGTCTAGGGTCCCGCATTCCTACTGTACAGGATCCGCACGGAGGTCAGTATATAGTCGGTACGAACACTCCAACCCCATGCCCCGTATTGAGTAGAGAGCTGGGTAATAATCACCTGTTCCTTAAGAAAATCGAAAGCCGATAGTCACTATGTGACATTTCGCTCTACGCGGTCCCGGGAGTAAAACAATTAAAATACGAGCCCAGGACGACAAGCGCACTTATCGGACTCCAGCGGCCGGAAGGTATCTCCGCGGCGGGCCCAGTTAGAGTCATTAACGCAAAATCGCTACCCGGCCCTGCTCATCTTGCTCTCGATATAAAAGAGCGTCACATAACGCGCCAGGGACATACGGAATGACGGACCACCGCGTCGAGGGACGTTCGAGATTGTAGGGGAATATTGGTTTCATGGAAGTGTCTCACCTTATCGGACCGGATATCGCTGGGAAGGTCTGCAGCGCATATCGTGACACGACGCACGAAACCCGTCACACGAAAACCCACCCACTAGGATTTCGCACCTAATGATGATTCTATTGCGACAGGTTTCCCGCTACGAATAGCTTAGACGAAACTGACTAAGTTGACCACCTTGTTTTTCGTGGGCAGCGGAGATTACCAACCCTGTAAAGCAATTTCGACTCATACAGATTTGATTAATTGAAAAATAGTCAGGTGCACGGATCTTGTGGTCTAAAGAATTCTGTATCTAGATCCGACTGCCAACCTCCTTTTAGGGTCAGCAGATTAACCAACGCCTTAGCGACATCACCAGTGGCCCGGGACTATTAGATTGCTGCTTAGAGCGGCGGGGGGGGAATATACAGGATCCTTCTCGCCGACTCACGATACCTCGACCGGCGATATGTGGCTACCGTGGCACCCAGGAAACCCGATATTGTCTACAGTGCAGCTTTCGCCATAACAAACCGTGTTATAATTCTGCACCGCCCAAGTTCGACTGAACCTGACGCGTTATTCGAACTCAGTTGATGTGATTTTAATTGAGTCCTTCGATCCAGCGTCGGGTAGCGGAAACCCCACGATCGTCGTATAGATGGGGGGCAAGAGCGCTTGAGTAGGTACACCTCCTGTTAATATCTCGCTGGACGTAGACTGTGCAATGTATAACGATACTTGGCGGATTCCCCGATGGTTTTTGTCTTTAATTACTACTCAGGACAACTGCATATACGATCCTGCGTGAGGCTGTTGCGTAAGGTAGCAGGAGCTCGTCAATACTCATGAACAAAGCACCCTTATGTTACCTCGGATTTTAGTGGCTCCACCAGAGAAGAAAAATCTGTTCGTACCATGATAAGCGCGCGTATACGCCAATTCCGAATCAGATAATTACCGATTGTTTCCGGGGGTCAGCGTGGGGTATCGCAGTGGAAAGGTATACGGTCACTGCGTAAGCGGCACGATAACTCATAGCCAGACAATATCCACGCTGAGAAACGAACGCTGCGCATC'/>

    <sequence taxon='83' value='AGCATATGTGATTGTATATTGAAGCAACCGGTGGCTTTACCCCCGTTCATCCTGGAGCCGATGTCAAAATCGTCGGCGATGCCTCCTATCACATTCGGACGTAAAGGACGTGGTGAAATCTCCGGAGCGTGCGGCCCGTTCAAGACGAAAGAATAGTCGATTTGTATAGACTCCAACGTCAGCATTATGAGCTCGGAGCTCTGCCTATGGTGCTTCGGAACTATGCAAAGTGAGCCGTATGGTCACACTAAAGGGGCGACCTTTCATGTACTTACGAGCAGCAGATAGGCGAAATGGTTTGTGTCTACCTGGGGGAACTTGCAAAGGGCGGCGCTGAGTCCCTTAGGTTCGGCCGGTTCTGTAAAACCGTAAGCGGGAGTATGGACTAGGGGTTACTAGACCGAAAGGACGAATTATTTGAGGCGCGTTACTGACGCATCTCAGAGACTGGGTCGTTTGATGTAAGCGCCAACCACGCACGTCCCGCGGCAAGCTAATAATAGTGGGAGACGGAGTGTAGGTGGTCTAGGGTCCCGCATTCCTACTGTACAGGATCCGCACGGAGGTCAGTATATAGTCGGTACGAACACTCCAACCCCATGCCCCGTATTGAGTAGAGAGCTGGGTAATAATCACCTGTCCCTTAAGAAAATCGAGAGCCGGTAGTCACTATGTGACATTTCGCTCTACGCGGTCCCGGGAGTAAAACAATTAAAATACGAGCCCAGGACGATAAGCGCACTTATCGGACTCCAGCGGCCGGAAGGTATCTCCGCGGCGGGCCCAGTTAGAGTCATTAACGCAAAATCGCTACCCGGCCCTGCTCATCTTGCTCTCGATATAAAAGAGCGTCACATAGCGCGCCAGGGACATACGGAATGACGGACCACCGCGTCGAGGGACGTTCGAGATTGTAGGGGAATATTGGTTTCATGGAAGTGTCTCACCTTATCGGACCGGATATAGCTGGGAAGGTCTGCAGCGCATATCGTGACACGACGCACGAAACCCGTCACACGAAAACCCACCCACTAGGGTTTCGCACCTAATGATGATTCTATTGCGACAGGTTTCCCGCTACGAATAGCTTAGACGAAACTGACTAAGTTGACCACCTTGTTTTTCGTGGGCAGCGGAGATTACCAACCCTGTAAAGCAATTTCGACTCATACAGATTTGATTAATTGAAAAATAGTCAGGTGCACGGATCTTGTGGTCTAAAGAATTCTGTATCTAGATCCGACTGCCAACCTCCTTTTAGGGTCAGCAGATTAACCAACGCCTTGGCGACATCACCAGTGGCCCGGGACTATTAGATTGCTGCTTAGAGCGGCGGGGGGGGAATATACAGGATCCTTCTCGCCGACTCACGATACCTCGACCGGCGATATGTGGCTACCATGGCACCCAGGAAACCCGATATTGTCTACAGTGCAGCTTTCGCCATAACAAACCGTGTTATAATTCTGCACCGCCCAAGTTCGACTGAACCTGACGCGTTATTCGAACTCAGTTGATGTGATTTTAATTGAGTCCTTCGATCCAGCGTCGGGTAGCGGAAACCCCACGATCGTCGTATAGATGGGGGGCAAGAGCGCTTGAGTAGGTAAACCTACTGTTAATATCTCGCTGGATGTAGACTGTGCAATGTATAACGATACCTGGCGGATTCCCCGATGGTTTTTGTCTTTAATTACTACTCAGGACAACTGCATATACGATCCTGCGTGAGGCTGTGGCGTAAGGTAGCAGGAGCTCGTCAATACTCATGAACAAAGCACCCTTATGCTACCTCGGATTTTAGTGGATCCACCAGAGAAGAAAAATCTGTTCGGACCATGATAAGCGCGCGTATACGCCAATTCCGAATCAGATAATTACCGATTGTTTCCGGGGGTCAGCGTGGGGTATCGCAGTGGAAAGGTATACGGTCACTGCGTAAGCGGCACGATAACTCATAGCCAGACAATATCCACGCTGAGAAACGAACGCTGCGCATC'/>

    <sequence taxon='16' value='AGCATATGTGATTGTATATTGAAGCAACCGGTGGCTTTACCCCCGTTCATCCTGGAGCCGATGTCAAGATCGTCGGCGATGCCTCCTATCACATTCGGACGTAAAGGACCTGGTGAAATCTCCGGAGCGTGCGGCCCGTTCAAGACGAAAGAATAGTCGATTTGTATAGACTCCAACGTCAGCATTATGAGCTCGGAGCTCTGCCTATGGTGCTTCGGAACTATGCAAAGTAAGCCATATGGTCACACTAACGGGGCGACCTTTCATGTACTTACGAGCATCAGATGGGCGAAATGGTTTGTGTCTACCTGGGGGAACTTGCAAAAGGCGGCGCTGAGTCCCTTAGGTTCGGCCGGTTCTGTAAAACCGTAAGCGGGAGTATGGACTAGGGGTTACTAGACCGAAAGGACGAATTATTTGAGGCGCGTTACTGACGCATCTCAGAGTCTGGGTCGTTTGATGTAAGCGCCAACCACGCACGTACCGCGGCAAGCTAATAATAGTGGGAGACGGAGTGTAGGTGGTCTAGGGTCCCGCATTCCTACTGTACAGGATCCGCACGGAGGTCAGTATATAGTCGGTACGAACACTCCAACCCCATGCCCCGTATTGAGTAGGGAGCTGGGTAATAATCACCTGTCCCTTAAGAAAATCGAAAGCCGATAGTCACTATGTGACCTTTCGCTCTACGCGGTCCCGGGAGTAAAACAATTAAAATACGAGCCCAGGACGACAAGCGCACTTATCGGACTCCAGCGGCCGAAAGGTATCTCCGCGGCGGGCCCAGTTAGAGTCATTAACGCAAAATCGCTACCCGGCCCTGCTCATCTTGCTCTCGATATAAAAGAGCGTCACATAGCGCTCCAGGGACATACGGAATGACGGACCACCGCGTCGAGGGACGTTCGAGATTGTAGGGGAATATTGGTTTCATGGAAGTGTCTCACCTTATCGGACCGGATATAGCTGGGAAGGTCTGCAGCGCATATCGTGACACGACGCACGAAACCCGTCACACGAAAACCCACCCACTAGGGTTTCGCGCCTAATGATGATTCTATTGCGACAGGTTTCCCGCTACGAATAGCTTAGACGAAACTGACTAAGTTGACTACCCTGTTTTTCGTGGGCAGCGGAGATTACCAACCCTGTAAAGCAATTTCGACTCATACAGATTTGATTAATTGAAAAATAGTCAGGTGCACGGATCTTGTGGTCTGAAGAATTCTGTATCTAGATCCGACTGCCAACCTCCTTTTAGGGTCAGCAGATTAACCAACGCCTTGGCGACATCACCAGTGGCCCGGGACTATTAGATTGCTGCTTAGAGCGGCGGGGGGGGAATATACAGGATCCTTCTCGCCGACTCACGATACCTCGACCGGCGATATGTGGCTACCGTGGCACCCAGGAAACCCGATATTGTCTACAGTGTAGCTTTCGCCATAACAAACCGTGTTATAATTCTGCACCGCCCAAGTTCGACTTAACCTGACGCGTTATTCGAACTCAGTTGATGTGATTTTAATTGAGTACTTCGATCCAGGGTCAGGTAGCGGAAACCCCACGATCGTCGTATAGATGGGGGGCAAGAGCGCTTGAGTAGGTACACCTCCTGTTAATATCTCGCTGGATGTAGACTGTGCAATGTATAGCGATACTTGGCGGATTCCCCGATGGTTTTTGTCCTTAATTACTGCTCAGGACAACTGCATATACGATCCTGCGTGAGGCTGTTGCGTAAGGTAGCAGGAGCTCGTCAATACTCATGAACAAAGCACCCTTATGCTACCTCGAATTTTAGTGGATCCACCAGAGAAGTAAAATCTGTTCGTACCATGATAAGCGCGCGTATACGCCAATTCCGAATCAGATAATTACCGGTTGTTTCCGGGGGTCAGCGTGGGGTATCGCAGTGGAAAGATATACGATCACTGCGTAAGCGGCACGATAACTCATAGCCAGACAATATCCACGCTGAGAAACGAACGCTGCGCATC'/>

    <sequence taxon='58' value='AGCATATGTGATTGTATATTGAAGCAACCGGTGGCTTTACCCCCGTTCATCCTGGAGCCGATGTCAAGATCGTCGGCGATGCCTCCTATCACATTCGGACGTAAAGGACCTGGTGAAATCTCCGGAGCGTGCGGCCCGTTCAAGACGAAAGAATAGTCGATTTGTATAGACTCCAACGTCAGCATTATGAGCTCGGAGCTCTGCCTATGGTGATTCGGAACTATGCAAAGTAAGCCATATGGTCACACTAACGGGGCGACCTTTCATGTACTTACGAGCATCAGATGGGCGAAATGGTTTGTGTCTACCTGGGGGAACTCGCAAAAGGCGGCGCTGAGTCCCTTAGGTTCGGCCGGTTCTGTAAAACCGTAGGCGGGAGTATGGACTAGGGGTTACTAGACCGAAAGGACGAATTATTTGAGGCGCGTTACTGACGCATTTCAGAGTCTGGGTCGTTTGATGTAAGCGCCAACCACGCACGTACCGCGGCAAGCTAGTAATAGTGGGAGACGGAGTGTAGGTGGTCTAAGGTCCCGCATTCCTACTGTACAGGATCCGCACGGAGGTCAGTATATAGTCGGTACGAACACTCCAACCCCATGCCCCGTATTGAGTAGGGAGCTGGGTAATAATCACCTGTCCCTTAAGAAAATCGAAAGCCGATAGTCACTATGTGACCTTTCGCTCTACGCGGTCCCGGGAGTAAAACAATTAAAATACGAGCCCAGGACGACAAGCGCACTTATCGGACTCCAGCGGCCGAAAGGTATCTCCGCGGCGGGCCCAGTTAGAGTCATTAACGCAAAATCGCTACCCGGCCCTGCTCATCTTGCTCTCGATATAAAAGAGCGTCACATAGCGCTCCAGGGACATACGGGATGACGGACCACCGCGTCGAGGGACGTTCGAGATTGTAGGGGAATATTGGTTTCATGGAAGTGTCTCACCTTATCGGACCGGATATAGCTGGGAAGGTCTGCAGCGCATATCGTGACACGACGCACGAAACCCGTCACACGAAAACCCACCCACTAGGGTTTCGCGCCTAATGATGATTCTATTGCGACAGGTTTCCCGCTACGAATAGCTTAGACGAAACTGACTAAGTTGACTACCCTGTTTTTCGTGGGCAGCGGAGATTACCAACCCTGTAAAGCAATTTCGACTCATACAGATTTGATTAATTGAAAAATAGTCAGGTGCACGGATCTTGTGGTCTGAAGAATTCTGTATCTAGATCCGAATGCCAACCTCCTTTTAGGATCAGCAGATTAACCAACGCCTTGGCGACATCACCAGTGGCCCGGGACTATTAGATTGCTGCTTAGAGCGGCGGGGGGGGAGTATACAGGATCCTTCTCGCCGACTCACGATACCTCGACCGGCGATATGTGGCTACCGTGGCACCCAGGAAACCCGATATTGTCTACAGTGTAGCTTTCACCATAACAAACCGTGTTATAGTTCTGCACCGCCCAAGTTCGACTTAACCTGACGCGTTATTCGAACTCAGTTGATGTGATTTTAATTGAGTACTTCGATCCAGGGTCAGGTAGCGGAAACCCCACGATCGTCGTATAGATGGGGGGCAAGAGCGCTTGAGTAGGTACACCTCCTGTTAATATCTCGCTGGATGTAGACTGTGCTATGTATAGCGATACTTGGCGGATTCCCCGATGGTTTTTGTCCTTAATTACTGCTCAGGTCAACTGCATATACGATCCTGCGTGAGGCTGTTGCGTAAGGTAGCAGGAGCACGTCAATACTCATGAACAAAGCACCCTTATGCTACCTCGAATTTTAGTGGATCCGCCAGAGAAGTAAAATCTGTTCGTACCATGATAAGCGCGCGTATACGCCAATTCCGAATCAGATAATTACCGGTTGTTTCCGGGGGTCAGCGTGGGGTATCGCAGTGGAAAGATATACGATCACTGCGTAAGCGGCACGATAACTCATAGCCAGACAATATCCACGCTGAGAAACGAACGCTGCGCATC'/>

    <sequence taxon='80' value='AGCATATGTGATTGTATATTGAAGCAACCGGTGGCTTTACCCCCGTTCATCCTGGAGCCGATGTCAAGATCGTCGGCGATGCCTCCTATCACATTCGGACGTAAAGGACCTGGTGAAATCTCCGGAGCGTGCGGCCCGTTCAAGACGAAAGAATAGTCGATTTGTATAGACTCCAACGTCAGCATTATGAGCTCGGAGCTCTGCCTATGGTGATTCGGAACTATGCAAAGTAAGCCATATGGTCACACTAACGGGGCGACCTTTCATGTACTTACGAGCATCAGATGGGCGAAATGGTTTGTGTCTACCTGGGGGAACTCGCAAAAGGCGGCGCTGAGTCCCTTAGGTTCGGCCGGTTCTGTAAAACCGTAGGCGGGAGTATGGACTAGGGGTTACTAGACCGAAAGGACGAATTATTTGAGGCGCGTTACTGACGCATTTCAGAGTCTGGGTCGTTTGATGTAAGCGCCAACCACGCACGTACCGCGGCAAGCTAGTAATAGTAGGAGACGGAGTGTAGGTGGTCTAAGGTCCCGCATTCCTACTGTACAGGATCCGCACGGAGGTCAGTATATAGTCGGTACGAACACTCCAACCCCATGCCCCGTATTGAGTAGGGAGCTGGGTAATAATCACCTGTCCCTTAAGAAAATCGAAAGCCGATAGTCACTATGTGACCTTTCGCTCTACGCGGTCCCGGGAGTAAAACAATTAAAATACGAGCCCAGGACGACAAGCGCACTTATCGGACTCCAGCGGCCGAAAGGTATCTCCGCGGCGGGCCCAGTTAGAGTCATTAACGCAAAATCGCTACCCGGCCCTGCTCATCTTGCTCTCGATATAAAAGAGCGTCACATAGCGCTCCAGGGACATACGGGATGACGGACCACCGCGTCGAGGGACGTTCGAGATTGTAGGGGAATATTGGTTTCATGGAAGTGTCTCACCTTATCGGACCGGATATAGCTGGGAAGGTCTGCAGCGCATATCGTGACACGACGCACGAAACCCGTCACACGAAAACCCACCCACTAGGGTTTCGCGCCTAATGATGATTCTATTGCGACAGGTTTCCCGCTACGAATAGCTTAGACGAAACTGACTAAGTTGACTACCCTGTTTTTCGTGGGCAGCGGAGATTACCAACCCTGTAAAGCAATTTCGCCTCATACAGATTTGATTAATTGAAAAATAGTCAGGTGCACGGATCTTGTGGTCTGAAGAATTCTGTATCTAGATCCGAATGCCAACCTCCTTTTAGGATAAGCAGATTAACCAACGCCTTGGCGACATCACCAGTGGCCCGGGACTATTAGATTGCTGCTTAGAGCGGCGGGGGGGGAGTATACAGGATCCTTCTCGCCGACTCACGATACCTCGACCGGCGATATGTGGCTACCGTGGCACCCAGGAAACCCGATATTGTCTACAGTGTAGCTTTCACCATAACAAACCGTGTTATAGTTCTGCACCGCCCAAGTTCGACTTAACCTGACGCGTCATTCGAACTCAGTTGATGTGATTTTAATTGAGTACTTCGATCCAGGGTCAGGTAGCGGAAACCCCACGATCGTCGTATAGATGGGGGGCAAGAGCGCTTGAGTAGGTACACCTCCTGTTAATATCTCGCTGGATGTAGACTGTGCTATGTATAGCGATACTTGGCGGATTCCCCGATGGTTTTTGTCCTTAATTACTGCTCAGGTCAACTGCATATACGATCCTGCGTGAGGCTGTTGCGTAAGGTAGCAGGAGCACGTCAGTACTCATGAACAAAGCACCCTTATGCTACCTCGAATTTTAGTGGATCCGCCAGAGAAGTAAAATCTGTTCGTACCATGATAAGCGCGCGTATACGCCAATTCCGAATCAGATAATTACCGGTTGTTTCCGGGGGTCAGCGTGGGGTATCGCAGTGGAAAGATATACGATCACTGCGTAAGCGGCACGATAACTCATAGCCAGACAATATCCACGCTGAGAAACGAACGCTGCGCATT'/>

    <sequence taxon='74' value='AGCATATGTGATTGTATATTGAAGCAACCGGTGGCTTTACCCCCGTTCATCCTGGAGCCGATGTCAAGATCGTCGGCGATGCCTCCTATCACATTCGGACGTAAAGGACCTGGTGAAATCTCCGGAGCGTGCGGCCCGTTCAAGACGAAAGAATAGTAGATTTGTATAGACTCCAACGTCAGCATTATGAGCTCGGAGCTCTGCCTATGGTGCTTCGGAACTATGCAAAGTAAGCCATATGGTCACACTAACGGGGCGACCTTTCATGTACTTACGAGCATCAGATGGGCGAAATGGTTTGTGTCTACCTGGGGGAACTTGCAAAAGGCGGCGCTGAGTCCCTTAGGTTCGGCCGGTTCTGTAAAACCGTAGGCGGGAGTATGGACTAGGGGTTACTAGACCGAAAGGACGAATTATTTGAGGCGCGTTACTGACGCATCTCAGAGTCTGGGTCGTTTGATGTAAGCGCCAACCACGCACGTACCGCGGCAAGCTAATAATAGTGGGAGACGGAGTGTAGGTGGTCTAGGGTCCCGCATTCCTACTGTACAGGATCCGCACGGAGGTCAGTATATAGTCGGTACGAACACTCCAACCCCATGCCCCGTATTGAGTAGGGAGCTGGGTAATAATCACCTGTCCCTTAAGACAATCGAAAGCCGATAGTCACTATGTGACCTTTCGCTCTACGCGGTCCCGGGAGTAAAACAATTAAAATACGAGCCCAGGACGACAAGCGCACTTATCGGACTCCAGCGGCCGAAAGGTATCTCCGCGGCGGGCCCAGTTAGAGTCATTAACGCAAAATCGCTACCCGGCCCTGCTCATCTTGCTCTCGATATAAAAGAGCGTCACATAGCGCTCCAGGGACATACGGGATGACGGACCACCGCGTCGAGGGACGTTCGAGATTGTAGGGGAATATTGGTTTCATGGAAGTGTCTCACCTTATCGGACCGGATATAGCTGGGAAGGTCTGCAGCGCATATCGTGACACGACGCACGAAACCCGTCACACGAAAACCCACCCACTAGGGTTTCGCGCCTAATGATGATTCTATTGCGACAGGTTTCCCGCTACGAATAGCTTAGACGAAACTGACTAAGTTGACTACCCTGTTTTTCGTGGGCAGCGGAGATTACCAACCCTGTAAAGCAATTTCGACTCATACAGATTTGATTAATTGAAAAATAGTCAGGTGCACGGATCTTGTGGTCTGAAGAATTCTGTATCTAGATCCGAATGCCAACCTCCTTTTAGGATCAGCAGATTAACCAACGCCTTGGCGACATCACCAGTGGCCCGGGACTATTAGATTGCTGCTTAGAGCGGCGGGGGGGGAGTATACAGGATCCTTCTCGCCGACTCACGATACCTCGACCGGCGATATGTGGCTACCGTGGCACCCAGGAAACCCGATATTGTCTACAGTGTAGCTTTCACCATAACAAACCGTGTTATAATTCTGCACCGCCCAAGTTCGACTTAACCTGACGCGTTATTCGAACTCAGTTGATGTGATTTTAATTGAGTACTTCGATCCAGGGTCAGGTAGCGGAAACCCCACGATCGTCGTATAGATGGGGGGCAAGAGCGCTTGAGTAGGTACACCTCCTGTTAATATCTCGCTGGATGTAGACTGTGCTATGTATAGCGATACTTGGCGGATTCCCCGATGGTTTTTGTCCTTAATTACTGCTCAGGCCAACTGCATATACGATCCTGCGTGAGGCTGTTGCGTAAGGTAGCAGGAGCTCGTCAATACTCATGAACAAAGCGCCCTTATGCTACCTCGAATTTTAGTGGATCCGCCAGAGAAGTAAAATCTGTTCGTACCATGATAAGCGCGCGTATACGCCAATTCCGAATCAGATAATTACCGGTTGTTTCCGGGGGTCAGCGTGGGGTATCGCAGTGGAAAGATATACGATCACTGCGTAAGCGGCACGATAACTCATAGCCAGACAATATCCACGCTGAGAAACGAACGCTGCGCATC'/>

    <sequence taxon='75' value='AGCATATGTGATTGTATATTGAAGCAACCGGTGGCTTTACCCCCGTTCATCCTGGAGCCGATGTCAAGATCGTCGGCGATGCCTCCTATCACATTCGGACGTAAAGGACCTGGTGAAATCTCCGGAGCGTGCGGCCCGTTCAAGACGAAAGAATAGTAGATTTGTATAGACTCCAACGTCAGCATTATGAGCTCGGAGCTCTGCCTATGGTGCTTCGGAACTATGCAAAGTAAGCCATATGGTCACACTAACGGGGCGACCTTTCATGTACTTACGAGCATCAGATGGGCGAAATGGTTTGTGTCTACCTGGGGGAACTTGCAAAAGGCGGCGCTGAGTCCCTTAGGTTCGGCCGGTTCTGTAAAACCGTAGGCGGGAGTATGGACTAGGGGTTACTAGACCGAAAGGACGAATTATTTGAGGCGCGTTACTGACGCATCTCAGAGTCTGGGTCGTTTGATGTAAGCGCCAACCACGCACGTACCGCGGCAAGCTAATAATAGTGGGAGACGGAGTGTAGGTGGTCTAGGGTCCCGCATTCCTACTGTACAGGATCCGCACGGAGGTCAGTATATAGTCGGTACGAACACTCCAACCCCATGCCCCGTATTGAGTAGGGAGCTGGGTAATAATCACCTGTCCCTTAAGACAATCGAAAGCCGATAGTCACTATGTGACCTTTCGCTCTACGCGGTCCCGGGAGTAAAACAATTAAAATACGAGCCCAGGACGACAAGCGCACTTATCGGACTCCAGCGGCCGAAAGGTATCTCCGCGGCGGGCCCAGTTAGAGTCATTAACGCAAAATCGCTACCCGGCCCTGCTCATCTTGCTCTCGATATAAAAGAGCGTCACATAGCGCTCCAGGGACATACGGGATGACGGACCACCGCGTCGAGGGACGTTCGAGATTGTAGGGGAATATTGGTTTCATGGAAGTGTCTCACCTTATCGGACCGGATATAGCTGGGAAGGTCTGCAGCGCATATCGTGACACGACGCACGAAACCCGTCACACGAAAACCCACCCACTAGGGTTTCGCGCCTAATGATGATTCTATTGCGACAGGTTTCCCGCTACGAATAGCTTAGACGAAACTGACTAAGTTGACTACCCTGTTTTTCGTGGGCAGCGGAGATTACCAACCCTGTAAAGCAATTTCGACTCATACAGATTTGATTAATTGAAAAATAGTCAGGTGCACGGATCTTGTGGTCTGAAGAATTCTGTATCTAGATCCGAATGCCAACCTCCTTTTAGGATCAGCAGATTAACCAACGCCTTGGCGACATCACCAGTGGCCCGGGACTATTAGATTGCTGCTTAGAGCGGCGGGGGGGGAGTATACAGGATCCTTCTCGCCGACTCACGATACCTCGACCGGCGCTATGTGGCTACCGTGGCACCCAGGAAACCCGATATTGTCTACAGTGTAGCTTTCACCATAACAAACCGTGTTATAATTCTGCACCGCCCAAGTTCGACTTAACCTGACGCGTTATTCGAACTCAGTTGATGTGATTTTAATTGAGTACTTCGATCCAGGGTCAGGTAGCGGAAACCCCACGATCGTCGTATAGATGGGGGGCAAGAGCGCTTGAGTAGGTACACCTCCTGTTAATATCTCGCTGGATGTAGACTGTGCTATGTATAGCGATACTTGGCGGATTCCCCGATGGTTTTTGTCCTTAATTACTGCTCAGGCCAACTGCATATACGATCCTGCGTGAGGCTGTTGCGTAAGGTAGCAGGAGCTCGTCAATACTCATGAACAAAGCGCCCTTATGCTACCTCGAATTTTAGTGGATCCGCCAGAGAAGTAAAATCTGCTCGTACCATGATAAGCGCGCGTATACGCCAATTCCGAATCAGATAATTACCGGTTGTTTCCGGGGGTCAGCGTGGGGTATCGCAGTGGAAAGATATACGATCACTGCGTAAGCGGCACGATAACTCATAGCCAGACAATATCCACGCTGAGAAACGAACGCTGCGCATC'/>

    <sequence taxon='84' value='AGCATATGTGATTGTATATTGAAGCAACCGGTGGCTTTACCCCCGTTCATCCTGGAGCCGATGTCAAGATCGTCGGCGATGCCTCCTATCACATTCGGACGTAAAGGACCTGGTGAAATCTCCGGAGCGTGCGGCCCGTTCAAGACGAAAGAATAGTCGATTTGTATAGACTCCAACGTCAGCATTATGAGCTCGGAGCTCTGCCTATGGTGCTTCGGAACTATGCAAAGTAAGCCATATGGTCACACTAACGGGGCGACCTTTCATGTACTTACGAGCATCAGATGGGCGAAATGGTTTGTGTCTACCTGGGGGAACTTGCAAAAGGCGGCGCTGAGTCCCTTAGGTTCGGCCGGTTCTGTAAAACCGTAGGCGGGAGTATGGACTAGGGGTTACTAGACCGAAAGGACGAATTATTTGAGGCGCGTTACTGACGCATCTCAGAGTCTGGGTCGTTTGATGTAAGCGCCAACCACGCACGTACCGCGGCAAGCTAATAATAGTGGGAGACGGAGTGTAGGTGGTCTAGGGTCCCGCATTCCTACTGTACAGGATCCGCACGGAGGTCAGTATATAGTCGGTACGAACACTCCAACCCCATGCCCCGCATTGAGTAGGGAGCTGGGTAATAATCACCTGTCCCTTAAGACAATCGAAAGCCGATAGTCACTATGTGACCTTTCGCTCTACGCGGTCCCGGGAGTAAAACAATTAAAATACGAGCCCAGGACGACAAGCGCACTTATCGGACTCCAGCGGCCGAAAGGTATCTCCGCGGCGGGCCCGGTTAGAGTCATTAACGCAAAATCGCTACCCGGCCCTGCTCATCTTGCTCTCGATATAAAAGAGCGTCACATAGCGCTCCAGGGACATACGGGATGACGGACCACCGCGTCGAGGGACGTTCGAGATTGTAGGGGAATATTGGTTTCATGGAAGTGTCTCACCTTATCGGACCGGATATAGCTGGGAAGGTCTGCAGCGCATATCGTGACACGACGCACGAAACCCGTCACACGAAAACCCACCCACTAGGGTTTCGCGCCTAATGATGATTCTATTGCGACAGGTTTCCCGCTACGAATAGCTTAGACGAAACTGACTAAGTTGACTACCCTGTTTTTCGTGGGCAGCGGAGATTACCAACCCTGTAAAGCAATTTCGACTCATACAGATTTGATTAATTGAAAAATAGTCAGGTGCACGGATCTTGTGGTCTGAAGAATTCTGTATCTAGATCCGAATGCCAACCTCCTTTTAGGATCAGCAGATTAACCAACGCCTTGGCGACATCACCAGTGGCCCGGGACTATTAGATTGCTGCTTAGAGCGGCGGGGGGGGAGTATACAGGATCCTTCTCGCCGACTCACGATACCTCGACCGGCGATATGTGGCTACCGTGGCACCCAGGAAACCCGATATTGTCTACAGTGTAGCTTTCACCATAACAAACCGTGTTATAATTTTGCACCGCCCAAGTTCGACTTAACCTGACGCGTTATTCGAACTCAGTTGATGTGATTTTAATTGAGTACTTCGATCCAGGGTCAGGTAGCGGAAACCCCACGATCGTCGTATAGATGGGGGGCAAGAGCGCTTGAGTAGGTACACCTCCTGTTAGTATCTCGCTGGATGTAGACTGTGCTATGTATAGCGATACTTGGCGGATTCCCCGATGGTTTTTGTCCTTAATTACTGCTCAGGCCAACTGCATATACGATCCTGCGTGAGGCTGTTGCGTAAGGTAGCAGGAGCTCGTCAATACTCATGAACAAAGCGCCCTTATGCTACCTCGAATTTTAGTGGATCCGCCAGAGAAGTAAAATCTGTTCGTACCATGATAAGCGCGCGTATACGCCAATTCCGAATCAGATAATTACCGGTTGTTTCCGGGGGTCAGCGTGGGGTATCGCAGTGGAAAGATATACGATCACTGCGTAAGCGGCACGATAACTCATAGCCAGACAATATCCACGCTGAGAAACGAACGCTGCGCATC'/>

    <sequence taxon='95' value='AGCATATGTGATTGTATATTGAAGCAACCGGTGGCTTTACCCCCGTTCATCCTGGAGCCGATGTCAAGATCGTCGGCGATGCCTCCTATCACATTCGGACGTAAAGGACCTGGTGAAATCTCCGGAGCGTGCGGCCCGTTCAAGACGAAAGAATAGTCGATTTGTATAGACTCCAACGTCAGCATTATGAGCTCGGAGCTCTGCCTATGGTGCTTCGGAACTATGCAAAGTAAGCCATATGGTCACACTAACGGGGCGACCTTTCATGTACTTACGAGCATCAGATGGGCGAAATGGTTTGTGTCTACCTGGGGGAACTTGCAAAAGGCGGCGCTGAGTCCCTTAGGTTCGGCCGGTTCTGTAAAACCGTAGGCGGGAGTATGGACTAGGGGTTACTAGACCGAAAGGACGAATTATTTGAGGCGCGTTACTGACGCATCTCAGAGTCTGGGTCGTTTGATGTAAGCGCCAACCACGCACGTACCGCGGCAAGCTAATAATAGTGGGAGACGGAGTGTAGGTGGTCTAGGGTCCCGCATTCCTACTGTACAGGATCCGCACGGAGGTCAGTATATAGTCGGTACGAACACTCCAACCCCATGCCCCGCATTGAGTAGGGAGCTGGGTAATAATCACCTGTCCCTTAAGACAATCGAAAGCCGATAGTCACTATGTGACCTTTCGCTCTACGCGGTCCCGGGAGTAAAACAATTAAAATACGAGCCCAGGACGACAAGCGCACTTATCGGACTCCAGCGGCCGAAAGGTATCTCCGCGGCGGGCCCGGTTAGAGTCATTAACGCAAAATCGCTACCCGGCCCTGCTCATCTTGCTCTCGATATAAAAGAGCGTCACATAGCGCTCCAGGGACATACGGGATGACGGACCACCGCGTCGAGGGACGTTCGAGATTGTAGGGGAATATTGGTTTCATGGAAGTGTCTCACCTTATCGGACCGGATATAGCTGGGAAGGTCTGCAGCGCATATCGTGACACGACGCACGAAACCCGTCACACGAAAACCCACCCACTAGGGTTTCGCGCCTAATGATGATTCTATTGCGACAGGTTTCCCGCTACGAATAGCTTAGACGAAACTGACTAAGTTGACTACCCTGTTTTTCGTGGGCAGCGGAGATTACCAACCCTGTAAAGCAATTTCGACTCATACAGATTTGATTAATTGAAAAATAGTCAGGTGCACGGATCTTGTGGTCTGAAGAATTCTGTATCTAGATCCGAATGCCAACCTCCTTTTAGGATCAGCAGATTAACCAACGCCTTGGCGACATCACCAGTGGCCCGGGACTATTAGATTGCTGCTTAGAGCGGCGGGGGGGGAGTATACAGGATCCTTCTCGCCGACTCACGATACCTCGACCGGCGATATGTGGCTACCGTGGCACCCAGGAAACCCGATATTGTCTACAGTGTAGCTTTCACCATAACAAACCGTGTTATAATTTTGCACCGCCCAAGTTCGACTTAACCTGACGCGTTATTCGAACTCAGTTGATGTGATTTTAATTGAGTACTTCGATCCAGGGTCAGGTAGCGGAAACCCCACGATCGTCGTATAGATGGGGGGCAAGAGCGCTTGAGTAGGTACACCTCCTGTTAGTATCTCGCTGGATGTAGACTGTGCTATGTATAGCGATACTTGGCGGATTCCCCGATGGTTTTTGTCCTTAATTACTGCTCAGGCCAACTGCATATACGATCCTGCGTGAGGCTGTTGCGTAAGGTAGCAGGAGCTCGTCAATACTCATGAACAAAGCGCCCTTATGCTACCTCGAATTTTAGTGGATCCGCCAGAGAAGTAAAATCTGTTCGTACCATGATAAGCGCGCGTATACGCCAATTCCGAATCAGATAATTACCGGTTGTTTCCGGGGGTCAGCGTGGGGTATCGCAGTGGAAAGATATACGATCACTGCGTAAGCGGCACGATAACTCATAGCCAGACAATATCCACGCTGAGAAACGAACGCTGCGCATC'/>

    <sequence taxon='2' value='AGCATATGTGATTGTATATTGAAGCAACCGGTGGCTTTACCCCCGTTCATCCTGGAGCCGATGTCAAGATCGTCGGCGATGCCTCCTATCACATTCGGACGTAAAGGACCTGGTGAAATCTCCGGAGCGTGCGGCCCGTTCAAGACGAAAGAATAGCCGATTTGTATAGACTCCAACGTCAGCATTATGAGCTCGGAGCTCTGCCTATGGTGCTCCGGAACTATGCAAAGTAAGCCATATGGTCACACTAACGGGGCGACCTTTCATGTACTTACGCGCATCAGATGGGCGAAATGGTTTGTGTCTGCCTGGGGGAACTTGCAAAAGGCGGCGCTGAGTCCCTTAGGTTCGGCCGGTTCTATAAAACCGTAAGCGGGAGTATGGAATAGGGGTTACTAGACCGAAAGGACGAATTATTTGAGGCGCGTTACTGACGCATCTCAGAGTCTGGGTCGTTTGATGTAAGCGCCAACCACGCACGTACCGCGGCAAGCTAATAATAGTGGGAGACGGAGTGTAGGTGGTCTAGGGTCCCGCATTCCTACTGTACAGGATCCGCACGGAGGTCAGTATATAGTCGGTACGAACACTCCAACCCCATGCCCCGTATTGAGTAGAGAGCTGGGTAATAATCACCTGTCCCTTAAGAAAATCGAAAGCCGATAGTCACTATGTGACATTTCGCTCTACGCGGTCCCGGGAGTAAAACAATTAAAATACGAGCCCAGGACGACAAGCGCACTTATCGGACTCCAGCGGCCGAAAGGTATATCCGCGGCGGGCCCAGTTAGAGTCATTAACGCAAAATCGCTACCCGGCCCTGCTCATCTTGCTCTCGATATAAAAGAGCGTCACATAGCGTGCCAGGGACATACGGAATGACGGACCACCGCGTCGAGGGACGTTCGAGATTGTAGGGGAATATTGGTTTCATGGAAGTGTCTCACCTTATCGGACCGGATATAGCTGGGAAGGTCTGCAGCGCATATCGTGACACGACGCACGAGACCCGTCACACGAAAACCCACCCACTAGGGTTTCGCACCTAATGATGATTCTATTGCGACAGGTTTCCCGCTACGAATAGCTTAGACGAAACTGACTAAGTTGACTACCCTGTTTTTCGTGGGCAGCGGAGATTACCAACCCTGTAAAGCAATTTCGACTCATACAAATTTGATTAATTGAAAAATAGTCAGGTGCACGGATCTTGTGGTCTAAAGAATTCTGTATCTAGATCCGACTGCCAGCCTCCTTTTAGGGTCAGCAGATTAACCAACGCCTTGGCGACATCGCCAGTGACCCGGGACTATTAGATTGCTGCTTAGAGCGGCGGGGGGGGAATATACAGGATCCTTCTCGCCGACTCACGATACCTCGACCGGCGATATGTGGCTACCGTGGCACCCAGGAAACCCGATATTGTCTACAGTGCAGCTTTCGCCATAACAAACCGTGTTATAATTCTGCACCGCCCAAGTTCGACTTAACCTGACGCGTTATTCGAACTCAGTTGATGTGATTTTAATTGAGTACTTCGATCCAGGGTCGGGTAGCGGAAACCCCACGATCGTCGTATAGATGGGGGGCAAGAGCGCTTGAGTAGGTACACCTCCTGTTAATATCTCGCTGGATGTAGACTGTGCAATGTATAGCGATACTCGGCGGATTCCCCGATGGTTTTTGTCCTTAATTACTACTCAGGACAACTGCATATACGATCCTGCGTGAGGCTGTTGCGTAAGGTAGCAGGAGCTCGTCAATACTCATGAACAAAGCACCCTTATGCTACCTCGAATTTTAGTGGATCCACCAGAGAAGTAACATCTGTTCGTACCATGATAAGCGCGCGTATACGCCAACTCCGAATCAGATAATTACCGATTGTTTCCGGGGGTCAGCGTGGGGTATCGCAGTGGAAAGGTATACGATCACTGCGTAAGCGGCACGATAATTCATAGCCAGACAATATCCACGCTGAGAAACGAACGCTGCGCATC'/>

    <sequence taxon='5' value='AGCATGTGTGATTGTATATTGAAGCAACCGGTGACTTTACCCCCGTTCATCCTGGAGCCCATGTCAAGATCGTCGGCGATGCCTCCTATCACATTCAGACGTAAAGGACCTGGTGAAATCTCCGGAGCGTGCGGCCCGTTCAAGACGAAAGAATAGCCGATTTGTATAGACTCCAACGTCAGCATTATGAGCTCGGAGCTCTGCCTATGGTGCTCCGGAACTATGCAAAGTAAGCCATATGGTCACACTAACGGGGCGACCTTTCATGTACTTACGCGCATCAGATGGGCGAAATGGTTTGTGTCTGCCTGGGGGAACTTGCAAAAGGCGGCGCTGAGTCCCTTAGGTTCGGCCGGTTCTATAAAACCGTAAGCGGGAGTATGGAATAGGGGTTACTAGACCGAAAGGACGAATTATTTGAGGCGCGTTACTGGCGCATCTCAGAGTCTGGGTCGTTTGATGTAAGCGCCAACCACGCACGTACCGCGGCAAGCTAATAATAGTGGGAGACGGAGTGTAGGTGGTCTAGGGTCCCGCATTCCTACTATACAGGATCCGCACGGAGGTCAGTATATAGTCGGTACGAACACTCCAACCCCATGCCCCGTATTGAGTAGAGAGCTGGGTAATAATCACCTGTCCCTTAAGAAAATCGAAAGCCGATAGTCACTATGTGACATTTCGCTCTACGCGGTCCCGGGAGTAAAACAATTAAAATACGAGCCCAGGACGACAAGCGCACTTATCGGACTCCAGCGGCCGAAAGGTATATCCGCGGCGGGCCCAGTTAGAGTCATTAACGCAAAATCGCTACCCGGCCCTGCTCATCTTGCTCTCGATATAAAAGAGCGTCACATAGCGTGCCAGGGACATACGGAATGACGGACCACCGCGTCGAGGGACGTTCGAGATTGTAGGGGAATATTGGTTTCATGGAGGTGTCTCACCTTATCGGACCGGATATAGCTGGGAAGGTCTGCAGCGCATATCGGGACACGACGCAAGAGACCCGTCACACGAAAACCCACCCACTAGGGTTTCGCACCTAATGATGATTTTATTGCGACAGGTTTCGCGCTACGAATAGCTTAGACGAAACTGACTAAGTTGACTACCCTGTTTTTCGTGGGCAGCGGAGATTACCAACCCTGTAAAGCAATTTCGACTCATATAAATTTGATTAATTGAAAAATAGTCAGGTGCACGGATCTTGTGGTCTAAATAATTCTGTATCTAGATCCGACTGCCAGCCTCCTTTTAGGGTCAGCAGATTAACCAACGCCTTGGCGACATCGCCAGTGACCCGGGACTATTAGATTGCTGCTTAGAGCGGCGGGGGGGGAATATACAGGATCCTTCTCGCCGACTCACGATACCTCGACCGGCGATATGTGGCTACCGTGGCACCCAGGAAACCCGATATTGTCTACAGTGCAGCTTTCGCCATAACAAACCGTGTTATAATTCTGCACCGCCCAAGTTCGACTTAACCTGACGCGTTATTCGAACTCAGTTGATGTGATTTTAATTGAGTACTTCGATCCAGGGTCGGGTAGCGGAAACCCCACGATCGTCGTATAGATGGGGGGCAAGAGCGCTTGAGTAGGTACACCTCCTGTTAATATTTCGCTGGATGTAGACTGTGCAATGTATAGCGATACTCGGCGGATTCCCCGGTGGTTTTTGTCCTTAATTACTACTCAGGACAACTGCATATGCGATCCTGCGTGAGGCTGTTGCGTAAGGTAGCAGGAGCTCGTCAATACTCATGAACAAAGCACCCTTATGCTACCTCGAATTTTAGTGGATCCACCAGAGAAGTAACATCTGTTCGTACCATGATAAGCGCGCGTATGCGCCAACTCCGAATCAGATAATTACCGATTGTTTCCGGGGGTCAGCGTGGGGTATCGCAGTGGAAAGGTATACGATCACTGCGTAAGCGGCACGATAATTCATAGCCAGACAATATCCATGCTGAGAAACGAACGCTGCGCATC'/>

    <sequence taxon='6' value='AGCATATGTGATTGTATATTGAAGCAACCGGTGACTTTACCCCCGCTCATCCTGGAGCCGATGTCAAGATCGTCGGCGATGCCTCCTATCACATTCAGACGTAAAGGACCTGGTGAAATCTCCGGAGCGTGCGGCCCGTTCAAGACGAAAGAATAGCCGATTTGTATAGACTCCAACGTCAGCATTATGAGCTCGGAGCTCTGCCTATGGTGCTCCGGAACTATGCAAAGTAAGCCATATGGTCACACTAACGGGGCGACCTTTCATGTACTTACGCGCATCAGATGGGCGAAATGGTTTGTGTCTGCCTGGGGGAACTTGCAAAAGGCGGCGCTGAGTCCCTTAGGTTCGGCCGGTTCTATAAAACCGTAAGCGGGAGAATGGAATAGGGGTTACTAGACCGAAAGGACGAATTATTTGAGGCGCGTTACTGACGTATCTCGGAGTCTGGGTCGTTTGATGTAAGCGCCAACCACGCACGTACCGCGGCAAGCTAATAATAGTGGGAGACGGAGTGTAGGTGGTCTAGGGTCCCGCATTCCTACTATACAGGATCCGCACGGAGGTCAGTATATAGTCGGTACGAACACTCCAACCCCATGCCCCGTATTGAGTAGAGAGCTGGGTAATAATCACCTGTCCCTTAAGAAAATCGAAAGCCGATAGTCACTATGTGACATTCCGCTCTACGCGGTCCCGGGAGTAAAACAATTAAAATACGAGCCCAGGACGACAAGCGCACTTATCGGACTCCAGCGGCCGAAAGGTATATCCGCGGCGGGCCCAGTTAGAGTCATTAACGCAAAATCGCTACCCGGCCCTGCTCATCTTGCTCTCGATATAAAAGAGCGTCACATAGCGTGCCAGGGACATACGGAATGACGGACCACCGCGTCGAGGGACGTTCGAGATTGTAGGGGAATATTGGTTTCATGGAAGTGTCTCACCTTATTGGACCGGATATAGCTGGGAAGGTCTGCAGCGCATATCGTGACACGACGCACGAGACCCGTCACACGAAAACCCACCCACTAGGGTTTCGCACCTAATGATGATTCTATTGCGACAGGTTTCGCGCTACGAATAGCTTAGACGAAACTGACTAAGTTGACTACCCTGTTTTTCGTGGGCAGCGGAGATTACCAACCCTGTAAAGCAATTTCGACTCATACAAATTTGATTAATTGAAAAATAGTCAGGTGCACGGATCTTGTGGTCTAAATAATTCTGTATCTAGATCCGACTGCCAGCCTCCTTTTAGGGTCAGCAGATTAATCAACGCCTTGGCGACATCGCCATTGACCCGGGACTATTAGATTGCTGCTTAGAGCGGCGGGGGGGGAATATACAGGATCCTTCTCGCCGGCTCACGATACCTCGACCGGCGATATGTGGCTACCGTGGCACCCAGGAAACCCGATATTGTCTACAGTGCAGCTTTCGCCATAACAAACCGTGTTATAATTCTGCACCGCCCAAGTTCGACTTAACCTGACGCGTTATTCGAACTCAGTTGATGTGATTTTAATTGAGTACTTCGATCCAGGGTCGGGTAGCGGAAACCCCACGATCGTCGTATAGATGGGGGGCAAGAGCGCTTGAGTAGGTACACCTCCTGTTAATATCTCGCTGGATGTAGACTGTGCAATGTATAGCGATACTCGGCGGATTCCCCGATGGTTTTTGTCCTTAATTACTACTCAGGACAACTGCATATGCGATCCTGCGTGAGGCTGTTGCGTAAGGTAGCAGGAGCTCGTCAATACTCATGAACAAAGAACCCTTATGCTACCTCGAATTTTAGTGGATCCACCAGAGAAGTAACATCTGTTCGTACCATGATAAGCGCGCGTATGCGCCAACTCCGAATCAGATAATTACCGATTGTTTCCGGGGGTCAGCGTGGGGTATCGTAGTGGAAAGGTATACGATCACTGCGTAAGCGGCACGATAATTCATAGCCAGACAATATCCATGCTGAGAAACGAACGCTGCGCATC'/>

    <sequence taxon='90' value='AGCTTATGTGATTGTATATTGAAGCAACCGGTGACTTTACCCCCGCTCATCCTGGAGCCGATGTCAAGATCGTCGGCGATGCCTCCTATCACATTCAGACGTAAAGGACCTGGTGAAATCTCCGGAGCGTGCGGCCCGTTCAAGACGAAAGAATAGCCGATTTGTATAGACTCCAACGTCAGCATTATGAGCTCGGAGCTCTGCCTATGGTGCTCCGGAACTATGCAAAGTAAGCCATATGGTCACACTAACGGGGCGACCTTTCATGTACTTACGCGCATCAGATGGGCGAAATGGTTTGTGTCTGCCTGGGGGAACTTGCAAAAGGCGGCGCTGAGTCCCTTAGGTTCGGCTGGTTCTATAAAACCGTAATCGGGAGAATGGAATAGGGGTTACTAGACCGAAAGGACGAATTATTTGAGGCGCGTTACTAACGTATCTCGGAGTCTGGGTCGTTTGATGTAAGCGCCAACCACGCACGTACCGCGGCAAGCTAATAATAGTGGGAGACGGAGTGTAGGTGGTCTAAGGTCCCGCATTCCTACTATACAGGATCCGCACGGAGGTCAGTATATAGTCGGTACGAACACTCCAACCCCATGCCCCGTATTGAGTAGAGAGCTAGGTAATAATCACCTGTCCCTTAAGAAAATCGAAAGCCGATAGTCACTATGTGACATTCCGCTCTACGCGGTCCCGGGAGTAAAACAATTAAAATACGAGCCCAGGACGACAAGCGCACTTATCGGACTCCAGCGGCCGAAATGTATATCCGCGGCGGACCCAGTTAGAGTCATTAACGCAAAATCGCTACCCGGCCCTGTTCATCTTGCTCTCGATATAAAAGAGCGTCACATAGCGTGCCAGGGACATACGGAATGACGGACCACCGCGTCGAGGGGCGTTCGAGATTGTAGGGGAATATTGGTTTCATGGAAGTGTCTCACCTTATTGGACCGGATATAGCTGGGAAGGTCTGCAGCGCATATCGTGACACGACGCACGAGACCCGTCACGCGAAAACCCACCCACTAGGGTTTCGCACCTAATGATGATTCTATCGCGACAGGTTTCGCGCTACGAATAGCTTAGACGAAACTGACTAAGTTGACTTCCCTGTTTTTCGTGGGCAGCGGAGATTACCAACCCTGTAAAGCAATTTCGACTCATACAAATTTGATTAATTGAAAAATAGTCAGGTGCACGGATCTTGTGGTCTAAATAATTCTGTATCTAGATCCGACTGCCAGCCTCCTTTTAGGGTCAGCAGATTAATCAACGCCTTGGCGACATCGCCATTGACCCGGGACTATTAGATTGCTGCTTAGAGCGGCGGGGGGGGAATATACAGGATCCTTCTCGCCGGCTCACGATACCTCGACCGGCGATATGTGGCTACCGTGGCACCCAGGAAACCCGATATTGTCTACAGTGCAACTTTCGCCATAACAAACCGTGTTATAATTCTGCACCGCCCAAGTTCGACTTAACCTGACGCGTTATTCGAACTCAGTCGATGTGATTTTAATTGAGTAGTTCGATCCAGGGTCGGGTAGCGGAAACCCCACGATTGTCGTATAGATGGGGGGCAAGAGCGCTTGAGTAGGTACACCTCCTGTTAATATCTCGCTGGATGTAGACTGTGTAATGTATAGCGATACTCGGCGGATTCCCCGATGGTTCTTGTCCTTAATCACTACTCAGGACAACTGCATATGCGATCCTGCGTGAGGCTGTTGCGTAAGGTAGCAGGAGCTCGTCAATACTCATGAACAAAGATCCCTTATGCTACCTCGAATTTTAGTGGATCCACCAGAGAAGTAACATCTGTTCGTACCATGATAAGCGCGCGTATGCGCCAACTCCGAATCAGATAATTACCGATTGTTTCCGGGGGTCAGCGTGGGGTATCGTAGTTGAAAGGTATACGATCACTGCGTAAGTGGCACGATAATTCATAGCCAGACAATATCCATGCTGAGAAACGAACGCTGCGTATC'/>

    <sequence taxon='7' value='AGCATATGTGATTGTATATTGAAGCAACCGGTGACTTTACCCCCGCTCATCCTGGAGCCGATGTCAAGATCGTCGGCGATGCCTCCTATCACATTCAGACGTAAAGGACCTGGTGAAATCTCCGGAGCGTGCGGCCCGTTCAAGACGAAAGAATAGCCGATTTGTATAGACTCCAACGTCAGCATTATGAGCTCGGAGCTCTGCCTATGGTGCTCCGGAACTATGCAAAGTAAGCCATATGGTCACACTAACGGGGCGACCTTTCATGTACTTACGCGCATCAGATGGGCGAAATGGTTTGTGTCTGCCTGGGGGAACTTGCAAAAGGCGGCGCTGAGTCCCTTAGGTTCGGCCGGTTCTATAAAACCGTAAGCGGGAGTATGGAATAGGGGTTACTAGACCGAAAGGACGAATTATTTTAGGCGCGTTACTGACGCATCTCGGAGTCTGGGTCGTTTGATGTAAGCGCCAACCACGCACGTACCGCGGCAAGCTAATAATAGTGGGAGACGGAGTGTAGGCGGTCTAGGGTCCCGCATTCCTACTATACAGGATCCGCACGGAGGTCAGTATATAGTCGGTACGAACACTCCAACCCCATGCCCCGTATTGAGTAGAGAGCTGGGTAATAATCACCTGTCCCTTAAGAAAATCGAAAGCCGATAGTCACTATGTGACATTTCGCTCTACGCGGTCCCGGGAGTAAAACAATTAAAATACGAGCCCAGGACGACAAGCGCACTTATCGGACTCCAGCGGCCGAAAGGTATATCCGCGGCGGGCCCAGTTAGAGTCATTAACGCAAAATCGCTACCCGGCCCTGCTCATCTTGCTCTCGATATAAAAGAGCGTCACATAGCGTGCCAGGGACATACGGAATGACGGACCACCGCGTCGAGGGACGTTCGAGATTGTAGGGGAATATTGGTTTCATGGAAGTGTCTCACCTTATCGGACCGGATATAGCTGGGAAGGTCTGCAGCGCATATCGTGACACGACGCACGAGACCCGTCACACGAAAACCCACCCACTAGGGTTTCGCACCTAATGATGATTCTATTGCGACAGGTTTCGCGCTACGAATAGCTTAGACGAAACTGACTAAGTTGACTACCCTGTTTTTCGTGGGCAGCGGAGATTACCAACCCTGTAAAGCAATTTCGACTCATACAAATTTGATTAATTGAAAAATAGTCAGGTGCACGGATCTTGTGGTCTAAATAATTCTGTATCTAGATCCGACTGCCAGCCTCCTTTTAGGGTCAGCAGATTATCCAACGCCTTGGCGACATCGCCAGTGACCCGGGACTATTAGATTGCTGCTTAGAGCGGCGGGGGGGGAATATACAGGATCCTTCTCGCCGGCTCACGATACCTCGACCGGCGATATGTGGCTACCGTGGCACCCAGGAAACCCGATATTGTCTACAGTGCAGCTTTCGCCATAACAAACCGTGTTATAATTCTGCACCGCCCAAGTTCGACTTAACCTGACGCGTTATTCGAACTCAGTTGATGTGATTTTAATTGAGTACTTCGATCCAGGGTCGGGTAGCGGAAACCCCACGATCGTCGTATAGATGGGGGGCAAGAGCGCTTGAGTAGGTACACCTCCTGTTAATGTCTCGCTGGATGTAGACTGTGCAATGTATAGCGATACTCGGCGGATTCCCCGATGGTTTTTGTCTTTAATTACTACTTAGGACAACTGCATATGCGATCCTGCGTGAGGCTGTTGCGTAAGGTAGCAGGAGCTCGTCAATACTCATGAACAAAGCACCCTTATGCTACCTCGAATTTTAGTGGATCCACCAGAGAAGTAACATCTGTTCGTACCATGATAAGCGCGCGTATGCGCCAACTCCGAATCAGATAATTACCGATTGTTTCCGGGGGTCAGCGTGGGGTATCGTAGTGGAAAGGTATACGATCACTGCGTAAGCGGCACGATAATTCATAGCCAGACAATATCCATGCTGAGAAACGAACACTGCGCATC'/>

    <sequence taxon='23' value='AGCATATGTGATTGTATATTGAAGCAACCGGTGACTTTACCCCCGCTCATCCTGGAGCCGATGTCAAGATCGTCGGCGATGCCTCCTATCATATTCAGACGTAAAGGACCTGGTGAAATCTCCGGAGCGTGCGGCCCGTTCAAGACGAAAGAATAGCCGATTTGTATAGACTCCAACGTCAGCATTATGAGCTCGGAGCTCTGCCTATGGTGCTTCGGAACTATGCAAAGTAAGCCATATGGTCACACTAACGGGGCGACCTTTCATGTACTTACGCGCATCAGATGGGCGAAATGGTTTGTGTCTGCCTGGGGGAACTTGCAAAAGGCGGCGCTGAGTCCCTTAGGTTCGGCCGGTTCTATAAAACCGTAAGCGGGAGTATGGAATAGGGGTTACTAGACCGAAAGGACGAATTATTTTAGGCGCGTTACTGACGCATCTCGGAGTCTGGGTCGTTTGATGTAAGCGCCAACCACGCACGTACCGCGGCAAGCTAATAATAGTGGGAGACGGAGTGTAGGCGGTCTAGGGTCCCGCATTCCTACTATACAGGATCCGCACGGAGGTCAGTATATAGTCGGTACGAACACTCCAACCCCATGCCCCGTATTGAGTAGAGAGCTGGATAATAATCACCTGTCCCTTAAGAAAATCGAAAGCCGATAGTCACTATGTGACATTTCGCTCTACGCGGTCCCGGGAGTAAAACAATTAAAATACGAGCCCAGGACGACAAGCGCACTTATCGGACTCCAGCGGCCGAAAGGTATATCCGCGGCGGGCCCAGTTAGAGTCATTAACGCAAAATCGCTACCCGGGCCTGCTCATCTTGCTCTCGATATAAAAGAGCGTCACATAGCGTGCCAGGGACATACGGAACGACGGACCACCGCGTCGAGGGACGTTCGGGATTGTAGGGGAATATTGGTTTCATGGAAGTGTCTCACCTTATCGGACCGGATATAGCTGGGAAGGTCTGCAGCGCATATCGTGACACGACGCACGAGACCCGTCACACGAAAACCCACCCACTAGGGTTTCGCACCTAATGATGATTCTATTGCGACAGGTTTCGCGCTACGAATAGCTTAGACGAAACTGACTAAGTTGACTACCCTGTTTTTCGTGGGCAGCGGAGATTACCAACCCTGTAAAGCAATTTCGACTCATACAAATTTGATTAATTGAAAAATAGTCAGGTGCACGGATCTTGTGGTCTAAATAATTCTGTATCTAGATCCGACTGCCAGCCTCCTTTTAGGGTCAGCAGATTATCCAACGCCCTGGCGACATCGCCAGTGACCTGGGACTATTAGATTGCTGCTTAGAGCGGCGGGGGGGGAATATACAGGATCCTTCTCGCCGGCTCACGATACCTCGACCGGCGATATGTGGCTACCGTGGCACCCAGGAAACCCGATATTGTCTACAGTGCAGCTTTCGCCATAACAAACCGTGTTATAATTCTGCACCGCCCAAGTTCGACTTAACCTGACGCGTTATTCGAACTCAGTTGATGTGATTTTAATTGAGTACTTCGATCCAGGGTCGGGTAGCGGAAACCCCACGATCGTCGTATAGATGGGGGGCAAGAGCGCTTGAGTAGGTACACCTCCTGTTAATGTCTCGCTGGATGTAGACTGTGCAATGTATAGCGATACTCGGCGGATTCCCCGATGGTTTTTGTCTTTCATTACTACTTAGGACAACTGCATATGCGATCCTGCGTGAGGCTGTTGCGTAAGGTAGCAGGAGCTCGTCAATACTCATGAACAAAGCACCCTTATGCTACCTCGAATTTTAGTGGATCCACCAGAGAAATAACATCTGTTCGTACCATGATAAGCGCGCGTATGCGCCAACTCCGAATCAGATAATTACCGATTGTTTCCGGGGGTCAGCGTGGGGTATCGTAGTGGAAAGGTATACGATCACTGCGTAAGCGGCACGATAATTCATAGCAAGACAATATCCATGCTGAGAAACGAATACTGCGCATC'/>

    <sequence taxon='43' value='AGCATATGTGATTGTATATTGAAGCAACCGGTGACTTTACCCCCGCTCATCCTGGAGCCGATGTCAAGATCGTCGGCGATGCCTCCTATCATATTCAGACGTAAAGGACCTGGTGAAATCTCCGGAGCGTGCGGCCCGTTCAAGACGAAAGAATAGCCGATTTGTATAGACTCCAACGTCAGCATTATGAGCTCGGAGCTCTGCCTATGGTGCTTCGGAACTATGCAAAGTAAGCCATATGGTCACACTAACGGGGCGACCTTTCATGTACTTACGCGCATCAGATGGGCGAAATGGTTTGTGTCTGCCTGGGGGAACTTGCAAAAGGCGGCGCTGAGTCCCTTAGGTTCGGCCGGTTCTATAAAACCGTAAGCGGGAGTATGGAATAGGGGTTACTAGACCGAAAGGACGAATTATTTTAGGCGCGTTACTGACGCATCTCGGAGTCTGGGTCGTTTGATGTAAGCGCCAACCACGCACGTACCGCGGCAAGCTAATAATAGTGGGAGACGGAGTGTAGGCGGTCTAGGGTCCCGCATTCCTACTATACAGGATCCGCACGGAGGTCAGTATATAGTCGGTACGAACACTCCAACCCCATGCCCCGTATTGAGTAGAGAGCTGGATAATAATCACCTGTCCCTTAAGAAAATCGAAAGCCGATAGTCACTATGTGACATTTCGCTCTACGCGGTCCCGGGAGTAAAACAATTAAAATACGAGCCCAGGACGACAAGCGCACTTATCGGACTCCAGCGGCCGAAAGGTATATCCGCGGCGGGCCCAGTTAGAGTCATTAACGCAAAATCGCTACCCGGGCCTGCTCATCTTGCTCTCGATATAAAAGAGCGTCACATAGCGTGCCAGGGACATACGGAACGACGGACCACCGCGTCGAGGGACGTTCGGAATTGTAGGGGAATATTGGTTTCATGGAAGTGTCTCACCTTATCGGACCGGATATAGCTGGGAAAATCTGCAGCGCATATCGTGACACGACGCACAAGACCCGTCACACGAAAACCCACCCACTAGGGTTTCGCACCTAATGATGATTCTATTGCGACAGGTTTCGCGCTACGAATAGCTTAGACGAAACTGACTAAGTTGACTACCCTGTTTTTCGTGGGCAGCGGAGATTACCAACCCTGTAAAGCAATTTCGACTCATACAAATTTGATTAATTGAAAAATAGTCAGGTGCACGGATCTTGTGGTCTAAATAATTCTGTATCTAGATCCGACTGCCAGCCTCCTTTTAGGGTCAGCAGATTATCCAACGCCCTGGCGACATCGCCAGTGACCTGGGACTATTAGATTGCTGCTTCGAGCGGCGGGGGGGGAATATACAGGATCCTTCTCGCCGGCTCACGATACCTCGACCGGCGATATGTGGCTACCGTGGCACCCAGGAAACCCGATATTGTCTACAGTGCAGCTTTCGCCATAACAAGCCGTGCTATAATTCTGCACCGCCCAAGTTCGACTTAACCTGACGCGTTATTCGAACTCAGTTGATGTGATTTTAATTGAGTACTTCGATCCAGGGTCGGGTAGCGGAAACCCCACGATCGTCGTATAGATGGGGGGCAAGAGCGCTTGAGTAGGTACACCTCCTGTTAACGTCTCGCTGGATGTAGACTGTGCAATGTATAGCGATACTCGGCGGATTCCCCGATGGTTTTTGTCTTTCATTACTACTTAGGACAACTGCATATGCGATCCTGCGTGAGGCTGTTGCGTAAGGTAGCAGGAGCTCGTCAATACTCATGAGCAAAGCACCCTTATGCTACCTCGAATTTTAGTGGATCCAACAGAGAAATAACATCTGTTCGTACCATGATAAGCGCGCGTATGCGCCAACTCCGAATCAGATAATTACCGATTGTTTCCGGGGGTCAGCGTGGGGTATCGTAGTGGAAAGGTATACGATCACTGCGTAAGCGGCACGATAATTCATAGCAAGACAATATCCATGCTGAGAAACGAATACTGCGCATC'/>

    <sequence taxon='24' value='AGCATATGTGATTGTATATTGAAGCAACCGGTGACTTTACCCCCGCTCATCCTGGAGCCGATGTCAAGATCGTCGGCGATGCCTCCTATCACATTCAGACGTAAAGGACCTGGTGAAATCTCCGGAGCGTGCGGCCCGTTCAAGACGAAAGAATAGCCGACTTGTATAGACTCCAACGTCAGCATTATGAGCTCGGAGCTCTGCCTATGGTGCTCCGGAACTATGCAAAGTAAGCCATATGGTCACACTAACGGGGCGACCTTTCATGTACTTACGCGCATCAGATGGGCGAAATGGTTTGTGTCTGCCTGGGGGAACTTGCAAAAGGCGGCGCTGAGTCCCTTAGGTTCGGCCGGTTCTATAAAACCGTAAGCGGGAGTATGGAATAGGGGTTACTAGACCGAAAGGACGAATTATTTTAGGCGCGTTACTGACGCATCTCGGAGTCTGGGTCGTTTGATGTAAGCGCCAACCACGCACGTACCGCGGCAAGCTAATAATAGTGGGAGACGGAGTGTAGGCGGTCTAGGGTCCCGCATTCCTACTATACAGGATCCGCACGGAGGTCAGTATATAGTCGGTACGAACACTCCAACCCCATGCCCCGTATTGAGTAGAGAGCTGGGTAATAATCACCTGTCCCTTAAGAAAATCGAAAGCCGATAGTCACTATGTGACATTTCGCTCTACGCGGTCCCGGGAGTAAAACAATTAAAATACGAGCCCAGGACGACAAGCGCACTTATCGGACTCCAACGGCCGAAAGGTATATCCGCGGCGGACCCAGTTAGAGTCATTAACGCAAAATCGCTACCCGGCCCTGCTCATCTTGCTCTCGATATAAAAGAGCGTCACATAGCGTGCCAGGGACATACGGAATGACGGACCACCGCGTCGAGGGACGTTCGAGATTGTAGGGGAATATTGGTTTCATGGAAGTGTCTCACCTTATCGGACCGGATATAGCTGGGAAGGTCTGCAGCGCATATCGTGACACGACGCACGAGACCCGTCACACGAAAACCCACCCACTAGGGTTTCGCACCTAATGATGATTCTATTGCGACAGGTTTCGCGCTACGAATAGCTTAGACGAAACTGACTAAGTTGACTACCCTGTTTTTCGTGGGCAGCGGAGATTACCAACCCTGTAAAGCAATTTCGACTCATACAAATTTGATTAATTGAAAAATAGTCAGGTGCACGGATCTTGTGGTCTAAATAATTCTGTATCTAGATCCGACTGCCAGCCTCCTTTTAGGGTCAGCAGATTATCCAACGCCTTGGCGACATCGCCAGTGACCCGGGACTATTAGATTGCTGCTTAGAGCGGCGGGGGGGGAATATACAGGATCCTTCTCGCCGGCTCACGATACCTCGACCGGCGATATGTGGCTACCGTGGCACCCAGGAAACCCGATATTGTCTACAGTGCAGCTTTCGCCATAACAAACCGTGTTATAATTCTGCACCGCCCAAGTTCGACTTAACCTGACGCGTTATTCGAACTCAGTTGATGTGATTTTAATTGAGTACTTCGATCCAGGGTCGGGTAGCGGAAACCCCACGATCGTCGTATAGATGGGGGGCAAGAGCGCTTGAGTAGGTACACCTCCTGTTAATGTCTCGCTGGATGTAGACTGTGCAATGTATAGCGATACTCGGCGGATTCCCCGATGGTTTTTGTCTTTAATTACTACTTAGGACAACTGCATATGCGATCCTGCGTGAGGCTGTTGCGTAAGGTAGCAGGAGCTCGTCAATACTCATGAACAAAGCACCCTTATGCTACCTCGAATTTTGGTGGATCCACCAGAGAAGTAACATCTGTTCGTACCATGATAAGCGCGCGTATGCGCCAACTCCGAATCAGATAATTACCGATTGTTTCCGGGGGTCAGCGTGGGGTATCGTAGTGGAAAGGTATACGATCACTGCGTAAGCGGCACGATAATTCATAGCCAGACAATATCCATGCTGAGAAACGAACACTGCGCATC'/>

    <sequence taxon='28' value='AGCATATGTGATTGTATATTGAAGCAACCGGTGACTTTACCCCCGCTCATCCTGGAGCCGATGTCAAGATCGTCGGCGATGCCTCCTATCACATTCAGACGTAAAGGACCTGGTGAAATCTCCGGAGCGTGCGGCCCGTTCAAGACGAAAGAATAGCCGACTTGTATAGACTCCAACGTCAGCATTATGAGCTCGGAGCTCTGCCTATGGTGCTCCGGAACTATGCAAAGTAAGCCATATGGTCACACTAACGGGGCGACCTTTCATGTACTTACGCGCATCAGATGGGCGAAATGGTTTGTGTCTGCCTGGGGGAACTTGCAAAAGGCGGCGCTGAGTCCCTTAGGTTCGGCCGGTTCTATAAAACCGTAAGCGGGAGTATGGAATAGGGGTTACTAGACCGAAAGGACGAATTATTTTAGGCGCGTTACTGACGCATCTCGGAGTCTGGGTCGTTTGATGTAAGCGCCAACCACGCACGTACCGCGGCAAGCTAATAATAGTGGGAGACGGAGTGTAGGCGGTCTAGGGTCCCGCATTCCTACTATACAGGATCCGCACGGAGGTCAGTATATAGTCGGTACGAACACTCCAACCCCATGCCCCGTATTGAGTAGAGAGCTGGGTAATAATCACCTGTCCCTTAAGAAAATCGAAAGCCGATAGTCACTATGTGACATTTCGCTCTACGCGGTCCCGGGAGTAAAACAATTAAAATACGAGCCCAGGACGACAAGCGCACTTATCGGACTCCAACGGCCGAAAGGTATATCCGCGGCGGACCCAGGTAGAGTCATTAACGCAAAATCGCTACCCGGCCCTGCTCATCTTGCTCTCGATATAAAAGAGCGTCACGTAGCGTGCCAGGGACATACGGAATGACGGACCACCGCGTCGAGGGACGTTCGAGAATGTAGGGGAATATTGGTTTCATGGAAGTGTCTCACCTTATCGGACCGGATATAGCTGGGAAGGTCTGCAGCGCATATCGTGACACGACGCACGAGACCCGTCACACGAAAACCCACCCACTAGGGTTTCGCACCTAATGATGATTCTATTGCGACAGGTTTCGCGCTACGAATAGCTTAGACGAAACTGACTAAGTTGACTACCCTGTTTTTCGTGGGCAGCGGAGATTACCAACCCTGTAAAGCAATTTCGACTCATACAAATTTGATTAATTGAAAAATAGTCAGGTGCACGGATCTTGTGGTCTAAATAATTCTGTATCTAGATCCGACTGCCAGCCTCCTTTTAGGGTCAGCAGATTATCCAACGCCTTGGCGACATCGCCAGTGACCCGGGACTATTAGATTGCTGCTTAGAGCGGCGGGGGGGGAATATACAGGATCCTTCTCGCCGGCTCACGATACCTCGACCGGCGATATGTGGCTACCGTGGCACCCAGGAAACCCGATATTGTCTACAGTGCAGCTTTCGCCATAACAAACCGTGTTATAATTCTGCACCGCCCAAGTTCGACTTAACCTGACGCGTTATTCGAACTCAGTTGATGTGATTTTAATTGAGTACTTCGATCCAGGGTCGGGTAGCGGAAACCCCACGATCGTCGTATAGATGGGGGGCAAGAGCGCTTGAGTAGGTACACCTCCTGTTAATGTCTCGCTGGATGTAGACTGTGCAATGTATAGCGATACTCGGCGGATTCCCCGATGGTTTTTGTCTTTAATTACTACTTAGGACAACTGCATATGCGATCCTGCGTGAGGCTGTTGCGTAAGGTAGCAGGAGCTCGTCAATACTCATGAACAAAGCACCCTTATGCTACCTCGAATTTTGGTGGTTCCACCAGAGAAGTAACATCTGTTCGTACCATGATAAGCGCGCGTATGCGCCAACTCCGAATCAGATAATTACCGATTGTTTCCGGGGGTCAGCGTGGGGTATCGTAGTGGAAAGGTATACGATCACTGCGTAAGCGGCACGATAATTCATAGCCAGACAATATCCATGCTGAGAAACGAACACTGCGCATC'/>

    <sequence taxon='56' value='AGCATATGTGATTGTATATTGAAGCAACCGGTGACTTTACCCCCGCTCATCCTGGAGCCGATGTCAAGATCGTCGGCGATGCCTCCTATCACATTCAGACGTAAAGGACCTGGTGAAATCTCCGGAGCGTGCGGCCCGTTCAAGACGAAAGAATAGCCGACTTGTATAGACTCCAACGTCAGCATTATGAGCTCGGAGCTCTGCCTATGGTGCTCCGGAACTATGCAAAGTAAGCCATATGGTCACACTAACGGGGCGACCTTTCATGTACTTACGCGCATCAGATGGGCGAAATGGTTTGTGTCTGCCTGGGGGAACTTGCAAAAGGCGGCGCTGAGTCCCTTAGGTTCGGCCGGTTCTATAAAACCGTAAGCGGGAGTATGGAATAGGGGTTACTAGACCGAAAGGACGAATTATTTTAGGCGCGTTACTGACGCATCTCGGAGTCTGGGTCGTTTGATGTAAGCGCCAACCACGCACGTACCGCGGCAAGCTAATAATAGTGGGAGACGGAGTGTAGGCGGTCTAGGGTCCCGCATTCCTACTATACAGGATCCGCACGGAGGTCAGTATATAGTCGGTACGAACACTCCAACCCCATGCCCCGTATTGAGTAGAGAGCTGGGTAATAATCACCTGTCCCTTAAGAAAATCGAAAGCCGATAGTCACTATGTGACATTTCGCTCTACGCGGTCCCGGGAGTAAAACAATTAAAATACGAGCCCAGGACGACAAGCGCACTTATCGGACTCCAACGGCCGAAAGGTATATCCGCGGCGGACCCAGGTAGAGTCATTAACGCAAAATCGCTACCCGGCCCTGCTCATCTTGCTCTCGATATAAAAGAGCGTCACGTAGCGTGCCAGGGACATACGGAATGACGGACCACCGCGTCGAGGGACGTTCGAGAATGTAGGGGAATATTGGTTTCATGGAAGTGTCTCACCTTATCGGACCGGATATAGCTGGGAAGGTCTGCAGCGCATATCGTGACACGACGCACGAGACCCGTCACACGAAAACCCACCCACTAGGGTTTCGCACCTAATGATGATTCTATTGCGACAGGTTTCGCGCTACGAATAGCTTAGACGAAACTGACTAAGTTGACTACCCTGTTTTTCGTGGGCAGCGGAGATTACCAACCCTGTAAAGCAATTTCGACTCATACAAATTTGATTAATTGAAAAATAGTCAGGTGCACGGATCTTGTGGTCTAAATAATTCTGTATCTAGATCCGACTGCCAGCCTCCTTTTAGGGTCAGCAGATTATCCAACGCCTTGGCGACATCGCCAGTGACCCGGGACTATTAGATTGCTGCTTAGAGCGGCGGGGGGGGAATATACAGGATCCTTCTCGCCGGCTCACGATACCTCGACCGGCGATATGTGGCTACCGTGGCACCCAGGAAACCCGATATTGTCTACAGTGCAGCTTTCGCCATAACAAACCGTGTTATAATTCTGCACCGCCCAAGTTCGACTTAACCTGACGCGTTATTCGAACTCAGTTGATGTGATTTTAATTGAGTACTTCGATCCAGGGTCGGGTAGCGGAAACCCCACGATCGTCGTATAGATGGGGGGCAAGAGCGCTTGAGTAGGTACACCTCCTGTTAATGTCTCGCTGGATGTAGACTGTGCAATGTATAGCGATACTCGGCGGATTCCCCGATGGTTTTTGTCTTTAATTACTACTTAGGACAACTGCATATGCGATCCTGCGTGAGGCTGTTGCGTAAGGTAGCAGGAGCTCGTCAATACTCATGAACAAAGCACCCTTATGCTACCTCGAATTTTGGTGGTTCCACCAGAGAAGTAACATCTGTTCGTACCATGATAAGCGCGCGTATGCGCCAACTCCGAATCAGATAATTACCGATTGTTTCCGGGGGTCAGCGTGGGGTATCGTAGTGGAAAGGTATACGATCACTGCGTAAGCGGCACGATAATTCATAGCCAGACAATATCCATGCTGAGAAACGAACACTGCGCATC'/>

    <sequence taxon='76' value='AGCATATGTGATTGTATATTGAAGCAACCGGTGACTTTACCCCCGCTCATCCTGGAGCCGATGTCAAGATCGTCGGCGATGCCTCCTATCACATTCAGACGTAAAGGACCTGGTGAAATCTCCGGAGCGTGCGGCCCGTTCAAGACGAAAGAATAGCCGACTTGTATAGACTCCAACGTCAGCATTATGAGCTCGGAGCTCTGCCTATGGTGCTCCGGAACTATGCAAAGTAAGCCATATGGTCACACTAACGGGGCGACCTTTCATGTACTTACGCGCATCAGATGGGCGGAATGGTTTGTGTCTGCCTGGGGGAACTTGCAAAAGGCGGCGCTGAGTCCCTTAGGTTCGGCCGGTTCTATAAAACCGTAAGCGGGAGTATGGAATAGGGGTTACTAGACCGAAAGGACGAATTATTTTAGGCGCGTTACTGACGCATCTCGGAGTCTGGGTCGTTTGATGTAAGCGCCAACCACGCACGTACCGCGGCAAGCTAATAATAGTGGGAGACGGAGTGTAGGCGGTCTAGGGTCCCGCATTCCTACTATACAGGATCCGCACGGAGGTCAGTATATAGTCGGTACGAACACTCCAACCCCATGCCCCGTATTGAGTAGAGAGCTGGGTAATAATCACCTGTCCCTTAAGAAAATCGAAAGCCGATAGTCACTATGTGACATTTCGCTCTACGCGGTCCCGGGAGTAAAACAATTAAAATACGAGCCCAGGACGACAAGCGCACTTATCGGACTCCAACGGCCGAAAGGTATATCCGCGGCGGACCCAGGTAGCGTCATTAACGCAAAATCGCTACCCGGCCCTGCTCATCTTGCTCTCGATATAAAAGAGCGTCACGTAGCGTGCCAGGGACATACGGAATGACGGACCACCGCGTCGAGGGACGTTCGAGAATGTAGGGGAATATTGGTTTCATGGAAGTGTCTCACCTTATCAGACCGGATATAGCTGGGAAGGTCTGCAGCGCATATCGTGACACGACGCACGAGACCCGTCACACGAAAACCCACCCACTAGGGTTTCGCACCTAATGATGATTCTATTGCGACAGGTTTCGCGCTACGAATAGCTTAGCCGAAACTGACTAAGTTGACTACCCTGTTTTTCGTGGGCAGCGGAGATTACCAACCCTGTAAAGCAATTTCGACTCATACAAATTTGATTAATTGAAAAATAGTCAGGTGCACGGATCTTGTGGTCTAAATAATTCTGTATCTAGATCCGACTGCCAGCCTCCTTTTAGGGTCAGCAGATTATCCAACGCCTTGGCGACATCGCCAGTGACCCGGGACTATTAGATTGCTGCTTAGAGCGGCGGGGGGGGAATATACAGGATCCTTCTCGCCGGCTCACGATACCTCGACCGGCGATATGTGGCTACCGTGGCACCCAGGAAACCCGATATTGTCTACAGTGCAGCTTTCGCCATAACAAACCGTGTTATAATTCTGCACCGCCCAAGTTCGACTTAACCTGACGCGTTATTCGAACTCAGTTGATGTGATTTTAATTGAGTACTTCGATCCAGGGTCGGGTAGCGGAAACCCCACGATCGTCGTATAGATGGGGGGCAAGAGCGCTTGAGTAGGTACACCTCCTGTTAATGTCTCGCTGGATGTAGACTGTGCAATGTATAGCGATACTCGGCGGATTCCCCGATGGTTTTTGTCTTTAATTACTACTTAGGACAACTGCATATGCGATCCTGCGTGAGGCTGTTGCGTAAGGTAGCAGGAGCTCGTCAATACTCATGAACAAAGCACCCTTATGCTACCTCGAATTTTGGTGGTTCCACCAGAGAAGTAACATCTGTTCGTACCATGATAAGCGCGCGTATGCGCCAACTCCGAATCAGATAATTACCGATTGTTTCCGGGGGTCAGCGTGGGGTATCGTAGTGGAAAGGTATACGATCACTGCGTAAGCGGCACGATAATTCATAGCCAGACAATATCCATGCTGAGAAACGAACACTGCGCATC'/>

    <sequence taxon='77' value='AGCATATGTGATTGTATATTGAAGCAACCGGTGACTTTACCCCCGCTCATCCTGGAGCCGATGTCAAGATCGTCGGCGATGCCTCCTATCACATTCAGACGTAAAGGACCTGGTGAAATCTCCGGAGCGTGCGGCCCGTTCAAGACGAAAGAATAGCCGACTTGTATAGACTCCAACGTCAGCATTATGAGCTCGGAGCTCTGCCTATGGTGCTCCGGAACTATGCAAAGTAAGCCATATGGTCACACTAACGGGGCGACCTTTCATGTACTTACGCGCATCAGATGGGCGGAATGGTTTGTGTCTGCCTGGGGGAACTTGCAAAAGGCGGCGCTGAGTCCCTTAGGTTCGGCCGGTTCTATAAAACCGTAAGCGGGAGTATGGAATAGGGGTTACTAGACCGAAAGGACGAATTATTTTAGGCGCGTTACTGACGCATCTCGGAGTCTGGGTCGTTTGATGTAAGCGCCAACCACGCACGTACCGCGGCAAGCTAATAATAGTGGGAGACGGAGTGTAGGCGGTCTAGGGTCCCGCATTCCTACTATACAGGATCCGCACGGAGGTCAGTATATAGTCGGTACGAACACTCCAACCCCATGCCCCGTATTGAGTAGAGAGCTGGGTAATAATCACCTGTCCCTTAAGAAAGTCGAAAGCCGATAGTCACTATGTGACATTTCGCTCTACGCGGTCCCGGGAGTAAAACAATTAAAATACGAGCCCAGGACGACAAGCGCACTTATCGGACTCCAACGGCCGAAAGGTATATCCGCGGCAGACCCAGGTAGCGTCATTAACGCAAAATCGCTACCCGGCCCTGCTCATCTTGCTCTCGATATAAAAGAGCGTCACGTAGCGTGCCAGGGACATACGGAATGACGGACCACCGCGTCGAGGGACGTTCGAGAATGTAGGGGAATATTGGTTTCATGGAAGTGTCTCACCTTATCAGACCGGATATAGCTGGGAAGGTCTGCAGCGCATATCGTGACACGACGCACGAGACCCGTCACACGAAAACCCACCCACTAGGGTTTCGCACCTAATGATGATTCTATTGCGACAGGTTTCGCGCTACGAATAGCTTAGCCGAAACTGACTAAGTTGACTACCTTGTTTTTCGTGGGCAGCGGAGATTACCAACCCTGTAAAGCAATTTCGACTCATACAAATTTGATTAATTGAAAAATAGTCAGGTGCACGGATCTTGTGGTCTAAATAATTCTGTATCTAGATCCGACTGCCAGCCTCCTTTTAGGGTCAGCAGATTATCCAACGCCTTGGCGACATCGCCAGTGACCCGGGACTATTAGATTGCTGCTTAGAGCGGCGGGGGGGGAATATACAGGATCCTTCTCGCCGGCTCACGATACCTCGACCGGCGATATGTGGCTACCGTGGCACCCAGGAAACCCGATATTGTCTACAGTGCAGCTTTCGCCATAACAAACCGTGTTATAATTCTGCACCGCCCAAGTTCGACTTAACCTGACGCGTTATTCGAACTCAGTTGATGTGATTTTAATTGAGTACTTCGATCCAGGGTCGGGTAGCGGAAACCCCACGATCGTCGTATAGATGGGGGGCAAGAGCGCTTGAGTAGGTACACCTCCTGTTAATGTCTCGCTGGATGTAGACTGTGCAATGTATAGCGATACTCGGCGGATTCCCCGATGGTTTTTGTCTTTAATTACTACTTAGGACAACTGCATATGCGATCCTGCGTGAGGCTGTTGCGTAAGGTAGCAGGAGCTCGTCAATACTCATGAACAAAGCACCCTTATGCTACCTCGAATTTTGGTGGTTCCACCAGAGAAGTAACATCTGTTCGTACCATGATAAGCGCGCGTATGCGCCAACTCCGAATCAGATAATTACCGATTGTTTCCGGGGGTCAGCGTGGGGTATCGTAGTGGAAAGGTATACGATCACTGCGTAAGCGGCACGATAATTCATAGCCAGACAATATCCATGCTGAGAAACGAACACTGCGCATC'/>

    <sequence taxon='86' value='AGCATATGTGATTGTATATTAAAGCAACCGGTGACTTTACCCCCGCTCATCCTGGAGCCGATGTCAAGATCGTCGGCGATGCCTCCTATCACATTCAGACGTAAAGGACCTGGTGAAATCTCCGGAGCGTGCGGCCCGTTCAAGACGAAAGAATAGCCGACTTGTATAGACTCCAACGTCAGCATTATGAGCTCGGAGCTCTGCCTATGGTGCTCCGGAACTATGCAAAGTAAGCCATATGGTCACACTAACGGGGCGACCTTTCATGTACTTACGCGCATCAGATGGGCGGAATGGTTTGTGTCTGCCTGGGGGAACTTGCAAAAGGCGGCGCTGAGTCCCTTAGGTTCGGCCGGTTCTATAAAACCGTAAGCGGGAGTATGGAATAGGGGTTACTAGACCGAAAGGACGAATTATTTTAGGCGCGTTACTGACGCATCTCGGAGTCTGGGTCGTTTGATGTAAGCGCCAACCACGCACGTACCGCGGCAAGCTAATAATAGTGGGAGACGGAGTGTAGGCGGTCTAGGGTCCCGCATTCCTACTATACAGGATCCGCACGGAGGTCAGTATATAGTCGGTACGAACACTCCAACCCCATGCCCCGTATTGAGTAGAGAGCTGGGTAATAATCACCTGTCCCTTAAGAAAGTCGAAAGCCGATAGTCACTATGTGACATTTCGCTCTACGCGGTCCCGGGAGTAAAACAATTAAAATACGAGCCCAGGACGACAAGCGCACTTATCGGACTCCAACGGCCGAAAGGTATATCCGCGGCAGACCCAGGTAGCGTCATTAACGCAAAATCGCTACCCGGCCCTGCTCATCTTGCTCTCGATATAAAAGAGCGTCACGTAGCGTGCCAGGGACATACGGAATGACGGACCACCGCGTCGAGGGACGTTCGAGAATGTAGGGGAATATTGGTTTCATGGAAGTGTCTCACCTTATCAGACCGGATATAGCTGGGAAGGTCTGCAGCGCATATCGTGACACGACGCACGAGACCCGTCACACGAAAACCCACCCACTAGGGTTTCGCACCTAATGATGATTCTATTGCGACAGGTTTCGCGCTACGAATAGCTTAGCCGAAACTGACTAAGTTGACTACCTTGTTTTTCGTGGGCAGCGGAGATTACCAACCCTGTAAAGCAATTTCGACTCATACAAATTTGATTAATTGAAAAATAGTCAGGTGCACGGATCTTGTGGTCTAAATAATTCTGTATCTAGATCCGACTGCCAGCCTCCTTTTAGGGTCAGCAGATTATCCAACGCCTTGGCGACATCGCCAGTGACCCGGGACTATTAGATTGCTGCTTAGAGCGGCGGGGGGGGAATATACAGGATCCTTCTCGCCGGCTCACGATACCTCGACCGGCGATATGTGGCTACCGTGGCACCCAGGAAACCCGATATTGTCTACAGTGCAGCTTTCGCCATAACAAACCGTGTTATAATTCTGCACCGCCCAAGTTCGACTTAACCTGACGCGTTATTCGAACTCAGTTGATGTGATTTTAATTGAGTACTTCGATCCAGGGTCGGGTAGCGGAAACCCCACGATCGTCGTATAGATGGGGGGCAAGAGCGCTTGAGTAGGTACACCTCCTGTTAATGTCTCGCTGGATGTAGACTGTGCGATGTATAGCGATACTCGGCGGATTCCCCGATGGTTTTTGTCTTTAATTACTACTTAGGACAACTGCATATGCGATCCTGCGTGAGGCTGTTGCGTAAGGTAGCAGGAGCTCGTCAATACTCATGAACAAAGCACCCTTATGCTACCTCGAATTTTAGTGGTTCCACCAGAGAAGTAACATCTGTTCGTACCATGATAAGCGCGCGTATGCGCCAACTCCGAATCAGATAATTACCGATTGTTTCCGGGGGTCAGCGTGGGGTATCGTAGTGGAAAGGTATACGATCACTGCGTAAGCGGCACGATAATTCATAGCCAGACAATATCCATGCTGAGAAACGAACACTGCGCATC'/>

    <sequence taxon='87' value='AGCATATGTGATTGTATATTAAAGCAACCGGTGACTTTACCCCCGCTCATCCTGGAGCCGATGTCAAGATCGTCGGCGATGCCTCCTATCACATTCAGACGCAAAGGACCTGGTGAAATCTCCGGAGCGTGCGGCCCGTTCAAGACGAAAGAATAGCCGACTTGTATAGACTCCAACGTTAGCATTATGAGCTCGGAGCTCTGCCTATGGTGCTCCGGAACTATGCAAAGTAAGCCATATGGTCACACTAACGGGGCGACCTTTCATGTACTTACGCGCATCAGATGGGCGGAATGGTTTGTGTCTGCCTGGGGGAACTTGCAAAAGGCGGCGCTGAGTCCCTTAGGTTCGGCCGGTTCTATAAAACCGTAAGCGGGAGTATGGAATAGGGGTTACTAGACCGAAAGGACGAATTATTTTAGGCGCGTTACTGACGCATCTCGGAGTCTGGGTCGTTTGATGTAAGCGCCAACCACGCACGTACCGCGGCAAGCTAATAATAGTGGGAGACGGAGTGTAGGCGGTCTAGGGTCCCGCATTCCTACTATACAGGATCCGCACGGAGGTCAGTATATAGTCGGTACGAACACTCCAACCCCATGCCCCGTATTGAGTAGAGAGCTGGGTAATAATCACCTGTCCCTTAAGAAAGTCGAAAGCCGATAGTCACTATGTGACATTTCGCTCTACGCGGTCCCGGGAGTAAAACAATTAAAATACGAGCCCAGGACGACAAGCGCACTTATCGGACTCCAACGGCCGAAAGGTATATCCGCGGCAGACCCAGGTAGCGTCATTAACGCAAAATCGCTACCCGGCCCTGCTCATCTTGCTCTCGATACAAAAGAGCGTCACGTAGCGTGCCAGGGACATACGGAATGACGGACCACCGCGTCGAGGGACGTTCGAGAATGTAGGGGAATATTGGTTTCATGGAAGTGTCTCACCTTATCAGACCGGATATAGCTGGGAAGGTCTGCAGCGCATATCGTGACACGACGCACGAGACCCGTCACACGAAAACCCACCCACTAGGGTTTCGCACCTAATGATGATTCTATTGCGACAGGTTTCGCGCTACGAATAGCTTAGCCGACACTGACTAAGTTGACTACCTTGTTTTTCGTGGGCAGCGGAGATTACCAACCCTGTAAAGCAATTTCGACTCATACAAATTTGATTAATTGAAAAATAGTCAGGTGCACGGATCTTGTGGTCTAAATAATTCTGTATCTAGATCCGACTGCCAGCCTCCTTTTAGGGTCAGCAGATTATCCAACGCCTTGGCGACATCGCCAGTGACCCGGGACTATTAGATTGCTGCTTAGAGCGGCGGGGGGGGAATATACAGGATCCTTCTCGCCGGCTCACGATACCTCGACCGGCGATATGTGGCTACCGTGGCACCCAGGAAACCCGATATTGTCTACAGTGCAGCTTTCGCCATAACAAACCGTGTTATAATTCTGCACCGCCCAAGTTCGACTTAACCTGACGCGTTATTCGAACTCAGTTGATGTGATTTTAATTGAGTACTTCGATCCAGGGTCGGGTAGCGGAAACCCCACGATCGTCGTATAGATGGGGGGCAAGAGCGCTTGAGTAGGTACACCTCCTGTTAATGTCTCGCTGGATGTAGACTGTGCGATGTATAGCGATACTCGGCGGATTCCCCGATGGTTTTTGTCTTTAATTACTACTTAGGACAACTGCATATGCGATCCTGCGTGAGGCTGTTGCGTAAGGTAGCAGGAGCTCGTCAATACTCATGAACAAAGCACCCTTATGCTACCTCGAATTTTGGTGGTTCCACCAGAGAAGTAACATCTGTTCGTACCATGATAAGCGCGCGTATGCGCCAACTCCGAATCAGATAATTACCGATTGTTTCCGGGGGTCAGCGTGGGGTATCGTAGTGGAAAGGTATACGATCACTGCGTAAGCGGCACGATAATTCATAGCCAGACAATATCCATGCTGAGAAACGAACACTGCGCATT'/>

    <sequence taxon='101' value='AGCATATGTGATTGTATATTAAAGCAACCGGTGACTTTACCCCCGCTCATCCTGGAGCCGATGTCAAGATCGTCGGCGATGCCTCCTATCACATTCAGACGCAAAGGACCTGGTGAAATCTCCGGAGCGTGCGGCCCGTTCAAGACGAAAGAATAGCCGACTTGTATAGACTCCAACGTTAGCATTATGAGCTCGGAGCTCTGCCTATGGTGCTCCGGAACTATGCAAAGTAAGCCATATGGTCACACTAACGGGGCGACCTTTCATGTACTTACGCGCATCAGATGGGCGGAATGGTTTGTGTCTGCCTGGGGGAACTTGCAAAAGGCGGCGCTGAGTCCCTTAGGTTCGGCCGGTTCTATAAAACCGTAAGCGGGAGTATGGAATAGGGGTTACTAGACCGAAAGGACGAATTATTTTAGGCGCGTTACTGACGCATCTCGGAGTCTGGGTCGTTTGATGTAAGCGCCAACCACGCACGTACCGCGGCAAGCTAATAATAGTGGGAGACGGAGTGTAGGCGGTCTAGGGTCCCGCATTCCTACTATACAGGATCCGCACGGAGGTCAGTATATAGTCGGTACGAACACTCCAACCCCATGCCCCGTATTGAGTAGAGAGCTGGGTAATAATCACCTGTCCCTTAAGAAAGTCGAAAGCCGATAGTCACTATGTGACATTTCGCTCTACGCGGTCCCGGGAGTAAAACAATTAAAATACGAGCCCAGGACGACAAGCGCACTTATCGGACTCCAACGGCCGAAAGGTATATCCGCGGCAGACCCAGGTAGCGTCATTAACGCAAAATCGCTACCCGGCCCTGCTCATCTTGCTCTCGATACAAAAGAGCGTCACGTAGCGTGCCAGGGACATACGGAATGACGGACCACCGCGTCGAGGGACGTTCGAGAATGTAGGGGAATATTGGTTTCATGGAAGTGTCTCACCTTATCAGACCGGATATAGCTGGGAAGGTCTGCAGCGCATATCGTGACACGACGCACGAGACCCGTCACACGAAAACCCACCCACTAGGGTTTCGCACCTAATGATGATTCTATTGCGACAGGTTTCGCGCTACGAATAGCTTAGCCGACACTGACTAAGTTGACTACCTTGTTTTTCGTGGGCAGCGGAGATTACCAACCCTGTAAAGCAATTTCGACTCATACAAATTTGATTAATTGAAAAATAGTCAGGTGCACGGATCTTGTGGTCTAAATAATTCTGTATCTAGATCCGACTGCCAGCCTCCTTTTAGGGTCAGCAGATTATCCAACGCCTTGGCGACATCGCCAGTGACCCGGGACTATTAGATTGCTGCTTAGAGCGGCGGGGGGGGAATATACAGGATCCTTCTCGCCGGCTCACGATACCTCGACCGGCGATATGTGGCTACCGTGGCACCCAGGAAACCCGATATTGTCTACAGTGCAGCTTTCGCCATAACAAACCGTGTTATAATTCTGCACCGCCCAAGTTCGACTTAACCTGACGCGTTATTCGAACTCAGTTGATGTGATTTTAATTGAGTACTTCGATCCAGGGTCGGGTAGCGGAAACCCCACGATCGTCGTATAGATGGGGGGCAAGAGCGCTTGAGTAGGTACACCTCCTGTTAATGTCTCGCTGGATGTAGACTGTGCGATGTATAGCGATACTCGGCGGATTCCCCGATGGTTTTTGTCTTTAATTACTACTTAGGACAACTGCATATGCGATCCTGCGTGAGGCTGTTGCGTAAGGTAGCAGGAGCTCGTCAATACTCATGAACAAAGCACCCTTATGCTACCTCGAATTTTGGTGGTTCCACCAGAGAAGTAACATCTGTTCGTACCATGATAAGCGCGCGTATGCGCCAACTCCGAATCAGATAATTACCGATTGTTTCCGGGGGTCAGCGTGGGGTATCGTAGTGGAAAGGTATACGATCACTGCGTAAGCGGCACGATAATTCATAGCCAGACAATATCCATGCTGAGAAACGAACACTGCGCATT'/>

    <sequence taxon='103' value='AGCATATGTGATTGTATATTAAAGCAACCGGTGACTTTACCCCCGCTCATCCTGGAGCCGATGTCAAGATCGTCGGCGATGCCTCCTATCACATTCAGACGCAAAGGACCTGGTGAAATCTCCGGAGCGTGCGGCCCGTTCAAGACGAAAGAATAGCCGACTTGTATAGACTCCAACGTTAGCATTATGAGCTCGGAGCTCTGCCTATGGTGCTCCGGAACTATGCAAAGTAAGCCATATGGTCACACTAACGGGGCGACCTTTCATGTACTTACGCGCATCAGATGGGCGGAATGGTTTGTGTCTGCCTGGGGGAACTTGCAAAAGGCGGCGCTGAGTCCCTTAGGTTCGGCCGGTTCTATAAAACCGTAAGCGGGAGTATGGAATAGGGGTTACTAGACCGAAAGGACGAATTATTTTAGGCGCGTTACTGACGCATCTCGGAGTCTGGGTCGTTTGATGTAAGCGCCAACCACGCACGTACCGCGGCAAGCTAATAATAGTGGGAGACGGAGTGTAGGCGGTCTAGGGTCCCGCATTCCTACTATACAGGATCCGCACGGAGGTCAGTATATAGTCGGTACGAACACTCCAACCCCATGCCCCGTATTGAGTAGAGAGCTGGGTAATAATCACCTGTCCCTTAAGAAAGTCGAAAGCCGATAGTCACTATGTGACATTTCGCTCTACGCGGTCCCGGGAGTAAAACAATTAAAATACGAGCCCAGGACGACAAGCGCACTTATCGGACTCCAACGGCCGAAAGGTATATCCGCGGCAGACCCAGGTAGCGTCATTAACGCAAAATCGCTACCCGGCCCTGCTCATCTTGCTCTCGATACAAAAGAGCGTCACGTAGCGTGCCAGGGACATACGGAATGACGGACCACCGCGTCGAGGGACGTTCGAGAATGTAGGGGAATATTGGTTTCATGGAAGTGTCTCACCTTATCAGACCGGATATAGCTGGGAAGGTCTGCAGCGCATATCGTGACACGACGCACGAGACCCGTCACACGAAAACCCACCCACTAGGGTTTCGCACCTAATGATGATTCTATTGCGACAGGTTTCGCGCTACGAATAGCTTAGCCGACACTGACTAAGTTGACTACCTTGTTTTTCGTGGGCAGCGGAGATTACCAACCCTGTAAAGCAATTTCGACTCATACAAATTTGATTAATTGAAAAATAGTCAGGTGCACGGATCTTGTGGTCTAAATAATTCTGTATCTAGATCCGACTGCCAGCCTCCTTTTAGGGTCAGCAGATTATCCAACGCCTTGGCGACATCGCCAGTGACCCGGGACTATTAGATTGCTGCTTAGAGCGGCGGGGGGGGAATATACAGGATCCTTCTCGCCGGCTCACGATACCTCGACCGGCGATATGTGGCTACCGTGGCACCCAGGAAACCCGATATTGTCTACAGTGCAGCTTTCGCCATAACAAACCGTGTTATAATTCTGCACCGCCCAAGTTCGACTTAACCTGACGCGTTATTCGAACTCAGTTGATGTGATTTTAATTGAGTACTTCGATCCAGGGTCGGGTAGCGGAAACCCCACGATCGTCGTATAGATGGGGGGCAAGAGCGCTTGAGTAGGTACACCTCCTGTTAATGTCTCGCTGGATGTAGACTGTGCGATGTATAGCGATACTCGGCGGATTCCCCGATGGTTTTTGTCTTTAATTACTACTTAGGACAACTGCATATGCGATCCTGCGTGAGGCTGTTGCGTAAGGTAGCAGGAGCTCGTCAATACTCATGAACAAAGCACCCTTATGCTACCTCGAATTTTGGTGGTTCCACCAGAGAAGTAACATCTGTTCGTACCATGATAAGCGCGCGTATGCGCCAACTCCGAATCAGATAATTACCGATTGTTTCCGGGGGTCAGCGTGGGGTATCGTAGTGGAAAGGTATACGATCACTGCGTAAGCGGCACGATAATTCATAGCCAGACAATATCCATGCTGAGAAACGAACACTGCGCATT'/>

    <sequence taxon='19' value='AGCATATGTGATTGTATATTGAAGCAACCGGTGACTTTACCCCCGCTCATCCTGGAGCCGATGTCAAGATCGTCGGCGATGCCTCCTATCACATTCAGACGTAAAGGACCTGGTGAAATCTCCGGAGCGTGCGGCCCGTTCAAGACGAAAGAATAGCCGATTTGTATAGACTCCAACGTCAGCATTATGAGCTCGGAGCTCTGCCTATGGTGCTCCGGAACTATGCAAAGTAAGCCATACGGTCACACTAATGGGGCGACCTTTCATGTACTTACGCGCATCAGATGGGCGAAATGGTTTGTGTCTGCCTGGGGGAACTTACAAAAGGCGGCGCTGAGTCCCTTAGGTTCGGCCGGTTCTATAAAACCGTAAGTGGGAGTATGGAATAGGGGTTACTAGACCGAAAGGACGAATTATTTGAGGCGCGTTACTGACGCATCTCGGAGTCTGGGTCGTTTGATGTAAGCGCCAACCACGCACGTACCGCGGCAAGCTAATAATAGTGGGAGACGGAGTGTAGGTGGTCTAGGGTCCCGCATTCCTACTATACAGGATCCGCACGGAGGTCAGTATATAGTCGGTACGAACACTCCAACCCCATGCCCCGTATTGAGTAGAGAGCTGGGTAATAATCACCTGTCCCTTAAGAAAATCGAAAGCCGATAGTCACTATGTGACATTTCGCTCTACGCGGTCCCGGGAGTAAAACAATTAAAATACGAGCCTAGGACGACAAGCGCACTTATCGGACTCCAGCGGCCGAAAGGTATATCCGCGGCGGGCCCAGTTAGAGTCATTAACGCAAAATCGCTACCCGGCCCTGCTCATCTTGCTCTCGATATAAAAGAGCGTCACATAGCGTGCCAGGGACATACGGAATGACGGACCACTGCGTCGAGGGACGTTAGAGATTGTAGGGGAATATTGGTTTCATGGAAGTGTCTCACCTTATCGGACCGGATATAGCTGGGAAGGTCTGCAGCGCATATCGTGACACGACGCACGAGACCCGTCACACGAAAACACACCCACTAGGGTTTCGCACCTAATGATGATTCTATTGCGACAGGTTTCGCGCTACGAATAGCTTAGACGAAACTGACTAAGTTGACTACCCTGTTTTTCGTGGGCAGCGGAGATTACCAACCCTGTAAAGCAATTTCGACTCACACAAATTTGATTAATTGAAAAATAGTCAGGTGCACGGATCTTGTGGTCTAAATAATTCTATATCTAGATCCGACTGCCAGCCTCCTTTTAGGGTCAGCAGATTAACCAACGCCTTGGCGACATCGCCAGTGACCCGGGACTATTAGATTGCTGCTTAGAGCGGCGGGGGGGGAATATACAGGATCCTTCTCGCCGGCTCACGATACCTCGACCGGCGATATGTGGCTACCGTGGCACCCAGGAAACCCGCTATTGTCTACAGTGCAGCTTTCGCCATAACAAACCGTGTTATAATTCTGCACCGCCCAAGTTCGACTTAACCTGACGCGTTATTCGAACTCAGTTGATGTGATTTTAATTGAGTACTTCGATCCAGGGTCGGGTAGCGGAAACCCCACGACCGTCGTATAGATGGGGGGCAAGAGCGCTTGAGTAGGTACACCTCCTGTTAATATCTCGCTGGATGTAGACTGTGCAATGTATAGCGATACTCGGCGGATTCCCCGATGGTTTTTGTCTTTAATTACTACTCAGGACAACTGCATATGCGATCCTGCGTGAAGCTGTTGCGTAAGGTAGCAGGAGCTCGTCAATACTCATGAACAAAGCACCCTTATGCTACCTCGAATTTTAGTGGATCCACCAGAGAAGTAACATCTGTTCGTACCATGATAAGCGCGCGTATGCGCCAACTCCGAATCAGATAATTACCGATTGTTTCCGGGGGTCAGCGTGGGGTATCGTAGTGGAAAGGTATACGATCACTGCGTAAGCGGCACGATAATTCATAGCCAGACAATATCCATGCTGAGAAACGAACGCTGCGCATC'/>

    <sequence taxon='30' value='AGCATATGTGATTGTATATTGAAGCAACCGGTGACTTTACCCCCGCTCATCCTGGAGCCGATGTCAAGATCGCCGGCGATGCCTCCTATCACATTCAGACGTAAAGGACTTGGTGAAATCTCCGGAGCGTGCGGCCCGTTCAAGACGAAAGAATAGCCGATTTGTATAGACTCCAACGTCAGCATTATGAGCTCGGAGCTCTGCCTATGGTGCTCCGGAACTATGCAAAGTAAGCCATACGGTCACACTAATGGGGCGACCTTTCATGTACTTACGCGCATCAGATGGGCGAAATGGTTTGTGTCTGCCTGGGGGAACTTACAAAAGGCGGCGCTGAGTCCCTTAGGTTCGGCCGGTTCTATAAAACCGTAAGTGGGGGTATGGAATAGGGGTTACTAGACCGAAAGGACGAATTATTTGAGGCGCGTTACTGACGCATCTCGGAGTCTGGGTCGTTTGATGTAAGCGCCAACCACGCACGTACCGCGGCAAGCTAATAATAGTGGGAGACGGAGTGTAGGTGGTCTAGGGTCCCGCATTCCTACTATACAGGATCCGCACGGAGGTCAGTATATAGTCGGTACGAACACTCCAACCCCATGCCCCGTATTGAGTAGAGAGCTGGGTAATAATCACCTGTCCCTTAAGAAAATCGAAAGCCGATAGTCACTATGTGACATTTCGCTCTACGCGGTCCCGGGAGTAAAACAATTAAAACACGAGCCTAGGACGACAAGCGCACTTATCGGACTCCAGCGGCCGAAAGGTATATCCGCGGCGGGCCCAGTTAGAGTCATTAACGCAAAATCGCTACCTGGCCCTGCTCATCTTGCTCTCGATATAAAAGAGCGTCACATAGCGTGCCAGGGACATACGGAATGACGGACCACTGCGTCGAGGGACGTTAGAGATTGTAGGGGAATATTGGTTTCATGGAAGTGTCTCACCTTATCGGACCGGATATAGCTGGGAAGGTCTGCAGCGCATATCGTGACACGACGCACGAGACCCGTCACACGAAAACACACCCACTAGGGTTTCGCACCTAATGATGATTCTATTGCGACAGGTTTCGCGCTACGAATAGCTTAGACGAAACTGACTAAGTTGACTACCCTGTTTTTCGTGGGCAGCGGAGATTACCAACCCTGTAAAGCAACTTCGACGCACACAAATTTGATTAATTGAAAAATAGTCAGATGCACGGATCTTGTGGTCTAAATAATTCTATATCTAGATCCGACTGCCAGCCTCCTTTTAGGGTCAGCAGATTAACCAACGCCTTGGCGACATCGCCAGTGACCCGGGACTATTAGATTGCTGCTTAGAGCGGCGGGGGGGGAATATACAGGATCCTTCTCGCCGGCTCACGATACCTCGACCGGCGATATGTGGCTACCGTGGCACCCAGGAAACCCGCTATTGTCTACGGTGCAGCTTTCGCCATAACAAACCGTGTTATAATTCTGCACCGCCCAAGTTCGACTTAACCTGACGCGTTATTCGAACTCAGTTGATGTGATTTTAATTGAGTACTTCGATCCAGGGTCGGGTAGCGGAAACCCCACGACCGTCGTATAGATGGGGGGCAAGAGCGCTTGAGTAGGTACACCTCCTGTTAATATCTCGCTGGATGTAGACTGTGCAATGTATAGCGATACTCGGCGGATTCCCCGATGGTTTTTGTCTTTAATTACTACTCAGGACAACTGCATATGCGATCCTGCGTGAAGCTGTTGCGTAAGGTAGCAGGAGCTCGTCAATACTCATGAACAAAGCACCCTTATGCTACCTCGAATTTTAGTGGATCCACCAGAGAAGTAACATCTGTTCGTACCATGATAAGCGCGCGTATGCGCCAACTCCGAATCAGATAATTACCGATTGTTTCCGGGGGTCAGCGTGGGGTATCGTAGTGGAAAGGTATACGATCACTGCGTAAGCGGCACGATAATTCATAGCCAGACAATATCCATGCTGAGAAACGAACGCTGCGCATC'/>

    <sequence taxon='54' value='AGCATATGTGATTGTATATTGAAGCAACCGGTGACTTTACCCCCGCTCATCCTGGAGCCGATGTCAAGATCGCCGGCGATGCCTCCTATCACATTCAGACGTAAAGGACTTGGTGAAATCTCCGGAGCGTGCGGCCCGTTCAAGACGAAAGAATAGCCGATTTGTATAGACTCCAACGTCAGCATTATGAGCTCGGAGCTCTGCCTATGGTGCTCCGGAACTATGCAAAGTAAGCCATACGGTCACACTAATGGGGCGACCTTTCATGTACTTACGCGCATCAGATGGGCGAAATGGTATGTGTCTGCCTGCGGGAACTTACAAAAGGCGGCGCTGAGTCCCTTAGGTTCGGCCGGTTCTATAAAACCGTAAGTGGGGGTATGGAATAGGGGTTACTAGACCGAAAGGCCGAATTATTTGAGGCGCGTTACTGACGCATCTCGGAGTCTGGGTCGTTTGATGTAAGCGCCAACCACGCACGTACCGCGGCAAGCTAATAATAGTGGGAGACGGAGTGTAGGTGGTCTAGGGTCCCGCATTCCTACTATACAGGATCCGCACGGAGGTCAGTATATAGTCGGTACGAACACTCCAACCCCATGCCCCGTATTGAGTAGAGAGCTGGGTAATAATCACCTGTCCCTTAAGAAAATCGAAAGCCGATAGTCACTATGTGACATTTCGCTCTACGCGGTCCCGGGAGTAAAACAATTAAAACACGAGCCTAGGACGACAAGCGCACTTATCGGACTCCAGCGGCCGAGAGGTATATCCGCGGCGTGCCCAGTTAGAGTCATTAACGCAAAATCGCTACCTGGCCCTGCTCATCTTGCTCTCGATATAAAAGAGCGTCACATAGCGTGCCAGGGACATACGGAATGACGGACCACTGCGTCGAGGGACGTTAGAGATTGTAGGGGAATATTGGTTCCATGGAAGTGTCTCACCTTATCGGACCGGATATAGCTGGGAAGGTCTGCAGCGCATATCGTGACACGACGCACGAGACCCGTCACACGAAAACACACCCACTAGGGTTTCGCACCTAATGATGATTCTATTGCGACAGGTTTCGCGCTACGAATAGCTTAGACGAAACTGACTAAGTTGACTACCCTGTTTTTCGTGGGCAGCGGAGATTACCAACCCTGTAAAGCAACTTCGACGCACACAAATTTGATTAATTGAAAAATAGTCAGATGCACGGATCTTGTGGTCTAAATAATTCTATATCTAGATCCGACTGCCAGCCTCCTTTTAGGGTCAGCAGATTAACCAACGCCTTGGCGACATCGCCAGTGACCCGGGACTATTAGATTGCTGCTTAGAGCGGCGGGGGGGGAATATACAGGATCCTTCTCGCCGGCTCACGATACCTCGACCGGCGATATGTGGCTACCGTGGCACCCAGGAAACCCGCTATTGTCTACGGTGCAGCTTTCGCCATAACAAACCGTGTTATAATTCTGCACCGCCCAAGTTCGACTTAACCTGACGCGTTATTCGAACTCAGTTGATGTGATTTTAATTGAGTACTTCGATCCAGGGTCGGGTAGCGGAAACCCCACGACCGTCGTATAGATGGGGGGCAAGAGCGCTTGAGTAGGTACACCTCCTGTTAATATCTCGCTGGATGTAGACTGTGCAATGTATAGCGATACTCGGCGGATTCCCCGATGGTTTTTGTCTTTAATTACTGCTCAGGACAACTGCATATGCGATCCTGCGTGAAGCTGCTGCGTAAGGTAGCAGGAGCTCGTCAATATTCATGAACAAAGCACCCTTATGCTACCTCGAATTTTAGTGGATCCACCAGAGAAGTAACATCTGTTCGTACCATGATAAGCGCGCGCATGCGCCAACTCCGAATCAGATAATTACCGATTGTTTCCGGGGGTCAGCGTGGGGTATCGTAGTGGAAAGGTATACGATCACTGCGTAAGCGGCACGATAATTCATAGCCAGACAATATCCATGCTGAGAAACGAACGCTGCGCATC'/>

    <sequence taxon='59' value='AGCATATGTGATTATATATTGAAGCAACCGGTGACTTTACCCCCGCTCATCCTGGAGCCGATGTCAAGATCGCCGGCGATGCCTCCTATCACATTCAGACGTAAAGGACTTGGTGAAATCTCCGGAGCGTGCGGCCCGTTCAAGACGAAAGAATAGCCGATTTGTATAGACTCCAACGTCAGCATTATGAGCTCGGAGCTCTGCCTATGGTGCTCCGGAACTATGCAAAGTAAGCCATACGGTCACACTAATGGGGTGACCTTTCATGTACTTACGCGCATCAGATGGGCGAAATGGTATGTGTCTGCCTGCGGGAACTTACAAAAGGCGGCGCTGAGTCCCTTAGCTTCGGCCGGTTCTATAAAACCGTAGGTGGGGGTATGGAATAGGGGTTACTAGACCGAAAGGCCGAATTATTTGAGGCGCGTTACTGACGCATCTCGGAGTCTGGGTCGTTTGATGTAAGCGCCAACCACGCACGTACCGCGGCAAGCTAATAATAGTGGGAGACGGAGTGTAGGTGGTCTAGGGTCCCGCATTCCTACTATACAGGATCCGCACGGAGGTCAGTATATAGTCGGTACGAACACTCCAACCCCATGCCCCGTATTGAGTAGAGAGCTGGGTAATAATCACCTGTCCCTTAAGAAAATCGAAAGCCGATAGTCACTATGTGACATTTCGCTCTACGCGGTCCCGGGAGTAAAACAATTAAAACACGAGCCTAGGACGACAAGCGCACTTATCGGACTCCAGCGGCCGAGAGGTATATCCGCGGCGTGCCCAGTTAGAGTCATTAACGCAAAATCGCTACCTGGCCCTGCTCATCTTGCTCTCGATATAAAAGAGCGTCACATAGCGTGCCAGGGACATACGGAATGACGGACCACTGCGTCGAGGGACGTTAGAGATTGTAGGGGAATATTGGTTCCATGGAAGTGTCTCACCTTATCGGACCGGATATAGCTGGGAAGGTCTGCAGCGCATATCGTGACACGACGCACGAGACCCGTCACACGAAAACACACCCACTAGGGTTTCGCACCTAATGATGATTCTATTGCGACAGGTTTCGCGCTACGAATAGCTTAGACGAAACTGACTAAGTTGACTACCCTGTTTTTCGTGGGCAGCGGAGATTACCAACCCTGTAAAGCAACTTCGACGCACACAAATTTGATTAATTGAAAAATAGTCAGATGCACGGATCTTGTGGTCTAAATAATTCTATATCTAGATCCGACTGCCAGCCTCCTTTTAGGGTCAGCAGATTAACCAACGCCTTGGCGACATCGCCAGTGACCCGGGACTATTAGATTGCTGCTTAGAGCGGCGGGGGGGGAATATACAGGATCCTTCTCGCCGGCTCACGATACCTCGACCGGCGATATGTGGCTACCGTGGCACCCAGGAAACCCGCTATTGTCTACGGTGCAGCTTTCGCCATAACAAACCGTGTTATAATTCTGCACCGCCCAAGTTCGACTTAACCCGACGCGTTATTCGAACTCAGTTGATGTGATTTTAATTGAGTACTTCGATCCAGGGTCGGGTAGCGGAAACCCCACGACCGTCGTATAGATGGGGGGCAAGAGCGCTTGAGTAGGTACACCTCCTGTTAATATCTCGCTGGATGTAGACTGTGCAATGTATAGCGATACTCGGCGGATTCCCCGATGGTTTTTGTCTTTAATTACTGCTCAGGACAACTGCATATGCGATCCTGCGTGAAGCTGCTGCGTAAGGTAGCAGGAGCTCGTCAATATTCATGAACAAAGCACCCTTATGCTACCTCGAATTTTAGTGGATCCACCAGAGAAGTAACATCTGTTCGTACCATGATAAGCGCGCGCATGCGCCAACTCCGAATCAGATAATTACCGATTGTTTCCGGGGGTCAGCGTGGGGTATCGTAGTGGAAAGGTATACGATCACTGCGTAAGCGGCACGATAATTCATAGCCAGACAATATCCATGCTGAGAAACGAACGCTGCGCATC'/>

    <sequence taxon='72' value='AGCATATGTGATTATATATTGAAGCAACCGGTGACTTTACCCCCGCTCATCCTGGAGCCGATGTCAAGATCGCCGGCGATGCCTCCTATCACATTCAGACGTAAAGGACTTGGTGAAATCTCCGGAGCGTGCGGCCCGTTCAAGACGAAAGAATAGCCGATTTGTATAGACTCCAACGTCAGCATTATGAGCTCGGAGCTCTGCCTATGGTGCTCCGGAACTATGCAAAGTAAGCCATACGGTCACACTAATGGGGTGACCTTTCATGTACTTACGCGCATCAGATGGGCGAAATGGTATGTGTCTGCCTGCGGGAACTTACAAAAGGCGGCGCTGAGTCCCTTAGCTTCGGCCGGTTCTATAAAACCGTAGGTGGGGGTATGGAATAGGGGTTACTAGACCGAAAGGCCGAATTATTTGAGGCGCGTTACTGACGCATCTCGGAGTCTGGGTCGTTTGATGTAAGCGCCAACCACGCACGTACCGCGGCAAGCTAATAATAGTGGGAGACGGAGTGTAGGTGGTCTAGGGTCCCGCATTCCTACTATACAGGATCCGCACGGAGGTCAGTATATAGTCGGTACGAACACTCCAACCCCATGCCCCGTATTGAGTAGAGAGCTGGGTAATAATCACCTGTCCCTTAAGAAAATCGAAAGCCGATAGTCACTATGTGACATTTCGCTCTACGCGGTCCCGGGAGTAAAACAATTAAAACACGAGCCTAGGACGACAAGCGCACTTATCGGACTCCAGCGGCCGAGAGGTATATCCGCGGCGTGCCCAGTTAGAGTCATTAACGCAAAATCGCTACCTGGCCCTGCTCATCTTGCTCTCGATATAAAAGAGCGTCACATAGCGTGCCAGGGACATACGGAATGACGGACCACTGCGTCGAGGGACGTTAGAGATTGTAGGGGAATATTGGTTCCATGGAAGTGTCTCACCTTATCGGACCGGATATAGCTGGGAAGGTCTGCAGCGCATATCGTGACACGACGCACGAGACCCGTCACACGAAAACACACCCACTAGGGTTTCGCACCTAATGATGATTCTATTGCGACAGGTTTCGCGCTACGAATAGCTTAGACGAAACTGACTAAGTTGACTACCCTGTTTTTCGTGGGCAGCGGAGATTACCAACCCTGTAAAGCAACTTCGACGCACACAAATTTGATTAATTGAAAAATAGTCAGATGCACGGATCTTGTGGTCTAAATAATTCTATATCTAGATCCGACTGCCAGCCTCCTTTTAGGGTCAGCAGATTAACCAACGCCTTGGCGACATCGCCAGTGACCCGGGACTATTAGATTGCTGCTTAGAGCGGCGGGGGGGGAATATACAGGATCCTTCTCGCCGGCTCACGATACCTCGACCGGCGATATGTGGCTACCGTGGCACCCAGGAAACCCGCTATTGTCTACGGTGCAGCTTTCGCCATAACAAACCGTGTTATAATTCTGCACCGCCCAAGTTCGACTTAACCCGACGCGTTATTCGAACTCAGTTGATGTGATTTTAATTGAGTACTTCGATCCAGGGTCGGGTAGCGGAAACCCCACGACCGTCGTATAGATGGGGGGCAAGAGCGCTTGAGTAGGTACACCTCCTGTTAATATCTCGCTGGATGTAGACTGTGCAATGTATAGCGATACTCGGCGGATTCCCCGATGGTTTTTGTCTTTAATTACTGCTCAGGACAACTGCATATGCGATCCTGCGTGAAGCTGCTGCGTAAGGTAGCAGGAGCTCGTCAATATTCATGAACAAAGCACCCTTATGCTACCTCGAATTTTAGTGGATCCACCAGAGAAGTAACATCTGTTCGTACCATGATAAGCGCGCGCATGCGCCAACTCCGAATCAGATAATTACCGATTGTTTCCGGGGGTCAGCGTGGGGTATCGTAGTGGAAAGGTATACGATCACTGCGTAAGCGGCACGATAATTCATAGCCAGACAATATCCATGCTGAGAAACGAACGCTGCGCATC'/>

    <sequence taxon='73' value='AGCATATGTGATTGTATATTGAAGCAACCGGTGACTTTACCCCCGCTCATCCTGGAGCCGATGTCAAGATCGCCGGCGATGCCTCCTATCACATTCAGACGTAAAGGACTTGGTGAAATCTCCGGAGCGTGCGGCCCGTTCAAGACGAAAGAATAGCCGATTTGTATAGACTCCAACGTCAGCATTATGAGCTCGGAGATCTGCCTATGGTGCTCCGGAACTACGCAAAGTAAGCCATACGGTCACACTAATGGGGCGACCTTTCATGTACTTACGCGCATCAGATGGGCGAAGTGGTATGTGTCTGCCTGGGGGAACTTACAAAAGGCGGCGCTGAGTCCCTTAGGTTCGGCCGGTTTTATAAAACCGTAAGTGGGGGTATGGAATAGGGGTTACTAGACCGAAAGGACGAATTATTTGAGGCGCGTTACTGACGCGTCTCGGAGTCTGGGTCGTTTGATGTAAGCGCCAACCACGCACGTACCGCGGCAAGCTAATAATAGTGGGAGACGGAGTGTAGGTGGTCTAGGGTCCCGCATTCCTACTATACAGGATCCGCACGGAGGTCAGTATATAGTCGGTACGAACACTCCAACCCCATGCCCCGTATTGAGTAGAGAGCTGGGTAATAATCACCTATCCCTTAAGAAAATCGAAAGCCGATAGTCACTATGTGACATTTCGCTCTACGCGGTCCCGGGAGTAAAACAATTAAAACACGACCCTAGGACGACAAGCGCACTTATCGGACTCCAGCGGCCGAGAGGTATATCCGCGGCGGGCCCAGTTAGAGTCATTAACGCAAAATCGCTACCTGGCCCTGCTCATCTTGCTCTCGATATAAAAGAGCGTCACATAGCGTGCCAGGGACATACGGAATGACGGACCACTGCGTCGAGGGACGTTAGAGATTGTAGGGGAATATTGGTTTCATGGAAGTGTCTCACCTTATCGGACCGGATATAGCTGGGAAGGTCTGCAGCGCATATCGTGACACGACGCACGAGACCCGTCACACGAAAACACACCCACTAGGGTTTCGCACCTAATGATGATTCTATTGCGACAGGTTTCGCGCTACGAATAGCTTAGACGAAACTGACTAAGTTGACTACCCTGTTTTTCGTGGGCAGCGGAGATTACCAACCCTGTAAAGCAACTTCGACGCACACAAATTTGATTAATTGAAAAATAGTCAGATGCACGGGTCTTGTGGTCTAAATAACTCTATATCTAGATCCGACTGCCAGCCTCCTTTTAGGGTCAGCAGATTAACCAACGCCTTGGCGACATCGCCAGTGACCCGGGACTATTAGATTGCTGCTTAGAGCGGCGGGGGGGGAATATACAGGATCCTTCTCGCCAGCTCACGATACCTCGACCGGCGATATGTGGCTACCGTGGCACCCAGGAAACCCGCTATTGTCTACGGTGCAGCTTTCGCCATAACAAACCGTGTTATAATTCTGCACCGCCCAAGTTCGACTTAACCTGACGCGTTATTCGAACTCAGTTGATGTGATTTTAATTGAGTACTTCGATCCAGGGTCGGGTAGCGGAAACCCCACGACCGTCGTATAGATGGGGGGCAAGAGCGCTTGAGTAGGTACACCTCCTGTTAATATCTCGCTGGATGTAGACTGTGCAATGTATAGCGATACTCGGCGGATTCCCCGATGGTTTTTGTCTTTAATTACTGCTCAGGACAACTGCATATGCGATCCTGGGTGAAGCTGCTGCGTAAGGTAGCAGGAGATCGTCAATACTCATGAACAAAGCACCCTTATGCTACCTCGAATTTTAGTGGATCCACCAGAGAAGTAACATCTGTTCGTACCATGATAAGCGCGCGTATGCGCCAACTCCGAATCAGATAATTACCGATTGTTTCCGGGGGTCAGCGTGGGATATCGTAGTGGAAAGGTATACGATCACTGCGTAAGCGGCACGATAATTCATAGCCAGACAATATCCATGCTGAGAAACGAACGCTGCGCATC'/>

    <sequence taxon='102' value='AGCATATGTGATTGTATATTGAAGCAACCGGTGATTTTACCCCCGCTCATCCTGGAGCCGATGTCAAGATCGCCGGCGATGCCTCCTATCACATTCAGACGTAAAGGACTTGGTGAAATCTCCGGAGCGTGCGGCCCGTTCAAGACGAAAGAATAGCCGATTTGTATAGACTCCAACGTCAGCATTATGAGCTCGGAGATCTGCCTATGGTGCTCCGGAACTATGCAAAGTAAGCCATACGGTCACACTAATGGGACGACCTTTCATATACTTACGCGCATCAGATGGGCGAAGTGGTATGTGTCTGCCTGGGGGAACTTACAAAAGGCGGCGCTGAGTCCCTTAGGTTCGACCGGTTCTATAAAACCGTAAGTGGGGGTATGGAATAGGGGTTACTAGACCGAAAGGACGAATTATTTGAGGCGCGTTACTGACGCATCTCGGAGTCTGGGTCGTTTGACGTAAGCGCCAACCACGCACGTACCGCGGCAAGCTAATAATAGTGGGAGACGGAGTGTAGGTGGTCTAGGGTCCCGCATTCCTACTATACAGGATCCGCACGGAGGTCAGTATATAGTCGGTACGAACACTCCAACCCCATGCCCCGTATTGAGCAGAGAGCTGGGTAATAATCACCTGTCCCTTAAGAAAATCGAAAGCCGATAGTCACTATGTGACATTTCGCTCCACGCGGTCCCGGGAGTAAAACAATTAAAACACGAGCCTAGGACGACAAGCGCACTTATCGGACTCCAGCGGCCGAGAGGTATATCCGTGGCGGGCCCAGTTAGAGTCATTAACGCAAAATCGCTACCTGGCCCTGCTCATCTTGCTCTCGATATAATAGAGCGTCACATAGCGTGCCAGGGACATACGGAATGACGGACCACTGCGTCGAGGGACGTTAGAGATTGTAGGGGAATATTGGTTTCATGGAAGTGTCTCACCTTATCGGACCGGATATAGCTGGGAAGGTCTGCAGCGCATATCGTGACACGACGCACGAGACCCGTCACACGAAAACACACCCACTAGGGTTTCGCACCTAATGATGATTCTATTGCGACAGGTTTCGCGCTACGAATAGCTTAGACGAAACTGACTAAGTTGACTACCCTGTTTTTCGTGGGCAGCGGAGATTACCAACCCTGTAAAGCAACTTTGACGCACACAAACTTGATTAATTGAAAAATAGTCAGATGCACGGATCTTGTGGTCTAAATAACTCTATATCTAGATCCGACTGCCAGCCTCCTTTTAGGGTCAGCAGATTAACCAACGCCTTGGCGACATCGCCAGTGACCCGGGACTATTAGATTGCTGCTTAGAGCGGCGGGGGGGGAATATACAGGATCCTTCTCGCCGGCTCACGATACCTCGACCGGCGATATGTGGCTACCGTGGCACCCAGGAAACCCGCTATTGTCTACGGTGCAGCTTTCGCCATAACAAACCGTGTTATAATTCTGCACCGCCCAAGTTCGACTTAACCTGACGCGTTATTCGAACTCAGTTGATGTGATTTTAATTGAGTACTTCGATCCAGGGTCGGGTAGCGGAAACCCCACGACCGTCGTATAGATGGGGGGCAAGAGCGCTTGAGTAGGTACACCTCCTGTTAATATCTCGCTGGATGTAGACTGTGCAATGTATAGCGATACTCGGCGGATTCCCCGATGGTTTTTGTCTTTAATTACTGCTCAGGACAACTGCATATGCGATCCTGGGTGAAGCTGCTGCGTAAGGTAGCAGGAGCTCGTCAATACTCATGAACAAAGCACCCTTATGCTACCTCGAATTTTAGTGGATCCACCAGAGAAGTAACATCTGTTCGTACCATGATAAGCGCGCGTATGCGCCAACTCCGAATCAGATAATTACCGATTGTTTCCGGGGGTCAGCGTGGGATATCGTAGCGGAAAGGTATACGATCACTGCGTAAGCGGCACGATCATTCATAGCCAGACAATATCCATGCTGAGAAACGAACGCTGCGCATC'/>

    <sequence taxon='31' value='AGCATATGTGATTGTATATTGAAGCAACCGGTGACTTTACCCCCGCTCATCCTGGAGCCGATGTCAAGATCGCCGGCGATGCCTCCTATCACATTCAGACGTAAAGGACCTGGTGAAATCTCCGGAGCGTGCGGCCCGTTCAAGACGAAAGAATAGCCGATTTGTATAGACTCCAACGTCAGCATTATGAGCTCGGAGCTCTGCCTATGGTGCTCCGGAACTATGCAAAGTAAGCCATACGGTCACACTAATGGGGCGACCTTTCATGTACTTACGCGCATCAGATGGGCGAAATGGTTTGTGTCTGCCTGGGGGAACTTACAAAAGGCGGCGCTGAGTCCCTTAGGTTCGGCCGGTTCTATAAAACCGTAAGTGGGAGTATGGAATAGGGGTTACTAGACCGAAAGGACGAATTATTTGAGGCGCGTTACTGACGCATCTCGGAGTCTGGGTCGTTTGATGTAAGTGCCAACCACGCACGTACCGCGGCAAGCTAATAATAGTGGGAGACGGAGTGTAGGTGGTCTAGGGTCCCGCATTCCTACTATACAGGATCCGCACGGAGGTCAGTATATAGTCGGTACGAACACTCCAACCCCATGCCCCGTATTGAGTAGAGAGCTGGGTAATAATCACCTGTCCCTTAAGAAAATCGAAAGCCGATAGTCACTATGTGACATTTCGCTCTACGCGGTCCCGGGAGTAAAACAATTAAAATACGAGCCTAGGACGACAAGCGCACTTATCGGACTCCAGCGGCCGAAAGGTATATCCGCGGCGGGCCCAGTTAGAGTCATTAACGCAAAATCGCTATCTGGCCCTGCTCATCTTGCTCTCGATATAACAGAGCGTCACATAGCGTGCCAGGGACATACGGAATGACGGACCACTGCGTCGAGGGACGTTAGAGATTGTAGGGGAATATTGGTTTCATGGAAGTGTCTCACCTTATCGGACCGGATATAGCTGGGAAGGTCTGCAGCGCATATCGTGACACGACGCACGAGACCCGTCACACGAAAACACACCCACTAGGGTTTCGCACCTAATGATGATTCTATTGCGACAGGTTTCGCGCTACGAATAGCTTAGACGAAACTGACTAAGTTGACTACCCTGTTTTTCGTGGGCAGCGGAGATTACCAACCCTGTAAAGCAATTTCGACTCACACAAATTTGATTAATTGAAAAATAGTCAGGTGCACGGATCTTGTGGTCTAAATAATTCTATATCTAGATCCGACTGCCAGCCTCCTTTTAGGGTCAGCAGATTAACCAACGCCTTGGCGACATCGCCAGTGACCCGGGACTATTAGATTGCTGCTTAGAGCGGCGGGGGGTGAATATACAGGATCCTTCTCGCCGGCTCACGATACCTCGACCGGCGATATGTGGCTACCGTGGCACCCAGGAAACCCGCTATTGTCTACAGTGCAGCTTTCGCCATAACAAACCGTGTTATAATTCTGCACCGCCCAAGTTCGACTTAACCTGACGCGTTATTCGAACTCAGTTGATGTGATTTTAATTGAGTACTTCGATCCAGGGTCGGATAGCGGAAACCCCACGACCGTCGTATAGATGGGGGGCAAGAGCGCTTGAGTAGGTACACCTCCTGTTAATATCTCGCTGGATGTAGACTGTGCAATGTATAGCGATACTCGGCGGATTCCCCGATGGTTTTTGTCTTTAATTACTACTCAGGACAACTGCATATGCGATCCTGCGTGGAGCTGTTGCGTAAGGTAGCAGGAGTTCGTCAATACTCATGAACAAAGCACCCTTATGCTACCTCGAATTTTAGTGGATCCACCAGAGAAGTAACATCTGTTCGTACCATGATAAGCGCGCGTATGCGCCAACTCCGAATCAGATAATTACCGATTGTTTCCGGGGGTCAGCGTGGGGTATCGTAGTGGAAAGGTATACGATCACTGCGTAAGCGGCACGATAATTCATAGCCAGACAATATCCATGCTGAGAAACGAACGCTGCGCATC'/>

    <sequence taxon='20' value='AGCATATGTGATTGTATATTGAAGCAACCGGTGACTTTACCCCCGCTCATCCTGGAGCCGATGTCAAGATCGTCGGCGATGCCTCCTATCACATTCAGACGTAAAGGACCTGGTGAAATCTCCGGAGCGTGCGGCCCGTTCAAGACGAAAGAATAGCCGATTTGTATAGACTCCAACGTCAGCATTATGAGCTCGGAGCTCTGCCTATGGTGCTCCGGAACTATGCAAAGTAAGCCATACGGTCACACTAATGGGGCGACCTTTCATGTACTTACGCGCATCAGATGGGCGAAATGGTTTGTGTCTGCCTGGGGGAACTTACAAAAGGCGGCGCTGAGTCCCTTAGGTTCGGCCGGTTCTATAAAACCGTAAGTGGGAGTATGGAATAGGGGTTACTAGACCGAAAGGACGAATTATTTGAGGCGCGTTACTGACGCATCTCGGAGTCTGGGTCGTTTGATGTAAGCGCCAACCACGCACGTACCGCGGCAAGCTAATAATAGTGGGAGACGGAGTGTAGGTGGTCTAGGGTCCCGCATTCCTACTATACAGGATCCGCACGGAGGTCAGTATATAGTCGGTACGAACACTCCAACCCCATGCCCCGTATTGAGTAGAGAGCTGGGTAATAATCACCTGTCCCTTAAGAAAATCGAAAGCCGATAGTCACTATGTGACATTTCGCTCTACGCGGTCCCGGGAGTAAAACAATTAAAATACGAGCCCAGGACGACAAGCGCACTTATCGGACTCCAGCGGCCGAAAGGTATATCCGCGGCGGGCCCAGTTAGAGTCATTAACGCAAAATCGCTACCCGGCCCTGCTCATCTTGCTCTCGATATAAAAGAGCGTCACATAGCGTGCCAGGGACATACGGAATGACGGACCACTGCGTCGAGGGACGTTAGAGATTGTAGGGGAATATTGGTTTCATGGAAGTGTCTCACCTTATCGGACCGGATATAGCTGGGAAGGTCTGCAGCGCATATCGTGACACGGCGCACGAGACCCGTCACACGAAAACACACCCACTAGGGTTTCGCACCTAATGATGATTCTATTGCGACAGGTTTCGCGCTACGAATAGCTTAGACGAAACTGACTAAGTTGACTACCCTGTTTTTCGTGGGCAGCGGAGATTACCAACCCTGTAAAGCAATTTCGACTCACACAAATTTGATTAATTGAAAAATAGTCAGGTGCACGGATCTTGTGGTCTAAATAATTCTATATCTAGATCCGACTGCCAGCCTCCTTTTAGGGTCAGCAGATTAACCAACGCCTTGGCGACATCGCCAGTGACCCGGGACTATTAGATTGCTGCTTAGAGCGGCGGGGGGGGAATATACAGGATCCTTCTCGCCGGCTCACGATACCTCGACCGGCGATATGTGGCTACCGTGGCACCCAGGAAACCCGCTATTGTCTACAGTGCAGCTTTCGCCATAACAAACCGTGTTATAATTCTGCACCGCCCAAGTTCGACTTAACCTGACGCGTTATTCGAACTCAGTTGATGTGATTTTAATTGAGTACTTCGATCCAGGGTCGGGTAGCGGAAACCCCACGACCGTCGTATAGATGGGGGGCAAGAGCGCTTGAGTAGGTACACCTCCTGTTAATATCTCGCTGGATGTAGACTGTGCAATGTATAGCGATACTCGGCGGATTCCCCGATGGTTTTTGTCTTTAATTACTACTCAGGACAACTGCATATGCGATCCTGCGTGAAGCTGTTGCGTAAGGTAGCAGGAGCTCGTCAATACTCATGAACAAAGCACCCTTATGCTACCTCGAATTTTAGTGGATCCACCAGAGAAGTAACATCTGTTCGTACCATGATAAGCGCGCGTATGCGCCAACTCCGAATCAGATAATTACCGATTGTTTCCGGGGGTCAGCGTGGGGTATCGTAGTGGAAAGGTATACGATCACTGCGTAAGCGGCACGATAATTCATAGCCAGACAATATCCATGCTGAGAAACGAACGCTGCGCATC'/>

    <sequence taxon='29' value='AGCATATGTGATTGTATATTGAAGCAACCGGTGACTTTACCCCCGCTCATCCTGGAGCCGATGTCAAGATCGTCGGCGATGCCTCCTATCACATTCAGACGTAAAGGACCTGGTGAAATCTCCGGAGCGTGCGGCCCGTTCAAGACGAAAGAATAGCCGATTTGTATAGACTCCAACGTCAGCATTATGAGCTCGGAGCTCTGCCTATGGTGCTCCGGAACTATGCAAAGTAAGCCATACGGTCACACTAATGGGGCGACCTTTCATGTACTTACGCGCATCAGATGGGCGAAATGGTTTGTGTCTGCCTGGGGGAACTTACAAAAGGCGGCGCTGAGTCCCTTAGGCTCGGCCGGTTCTATAAAACCGTAAGTGGGAGTATGGAATAGGGGTTACTAGACCGAAAGGACGAATTATTTGAGGCGCGTTACTGACGCATCTCGGAGTCTGGGTCGTTTGATGTAAGCGCCAACCACGCACGTACCGCGGCAAGCTAATAATAGTGGGAGACGGAGTGTAGGTGGTCTAGGGTCCCGCATTCCTACTATACAGGATCCGCACGGAGGTCAGTATATAATCGGCACGAACACTCCAACCCCATGCCCCGTATTGAGTAGAGAGCTGGGTAATAATCACCTGTCCCTTAAGAAAATCGAAAGCCGATAGTCACTATGTGACATTTCGCTCTACGCGGTCCCGGGAGTAAAACAATTAAAATACGAGCCCAGGACGACAAGCGCACTTATCGGACTCCAGCGGCCGAAAGGTATATCCGCGGCGGGCCCAGTTAGAGTCATTAACGCAAAATCGCTACCCGGCCCTGCTCATCTTGCTCTCGATATAAAAGAGCGTCACATAGCGTGCCAGGGACATACGGAATGACGGACCACTGCGTCGAGGGACGTTAGAGATTGTAGGGGAATATTGGTTTCATGGAAGTGTCTCACCTTATCGGACCGGATATAGCTGGGAAGGTCTGCAGCGCATATCGTGACACGGCGCACGAGACCCGTCACACGAAAACACACCCACTAGGGTTTTGCACCTAATGATGATTCTATTGCGACAGGTTTCGCGCTACGAATAGCTTAGACGAAACTGACTAAGTTGACTACCCTGTTTTTCGTGGGCAGCGGAGATTACCAACCCTGTAAAGCAATTTCGACTCACACAAATTTGATTAATTGAAAAATAGTCAGGTGCACGGATCTTGTGGTCTAAATAATTCTATATCTAGATCCGACTGCCAGCCTCCTTTTAGGGTCGGCAGATTAACCAACGCCTTGGCGACATCGCCAGTGACCCGGGACTATTAGATTGCTGCTTAGAGCGGCGGGGGGGGAATATACAGGATCCTTCTCACCGGCTCACGATACCTCGACCGGCGATATGTGGCTACCGTGGCACCCAGGAAACCCGCTATTGTCTACAGTGCAGCTTTCGCCATAACAAACCGTGTTATAATTCTGCACCGCCCAAGTTCGACTTAACCTGACGCGTTATTCGAACTCAGTTGATGTGATTTTAATTGAGTACTTCGATCCAGGGTCGGGTAGCGGAAACCCCACGACCGTCGTATAGATGGGGGGCAAGAGCGCTTGAGTAGGTACACCTCCTGTTAATATCTCGCTGGATGTAGACTGTGCAATGTATAGCGATACTCGGCGGATTCCCCGATGGTTTTTGTCTTTAATTACTACTCAGGACAACTGCATATGCGATCCTACGTGAAGCTGTTGCGTAAGGTAGCAGGAGCTCGTCAATACTCATGAACAAAGCACCCTTATGCTACCTCGAATTTTAGTGGATCCACCAGAGAAGTAACATCTGTTCGTACCATGATAAGCGCGCGTATGCGCCAACTCCGAATCAGATAATTACCGATTGTTTCCGGGGGTCAGCGTGGGGTATCGTAGTGGAAAGGTATACGATCACTGCGTAAGCGGCACGATAATTCATAGCCAGACAATATCCATGCTGAGAAACGAACGCTGCGCATC'/>

    <sequence taxon='52' value='AGCATATGTGATTGTATATTGAAGCAACCGGTGACTTTACCCCCGCTCATCCTGGAGCCGATGTCAAGATCGTCGGCGATGCCTCCTATCACATTCAGACGTAAAGGACCTGGTGAAATCTCCGGAGCGGGCGGCCCGTTCAAGACGAAAGAATAGCCGATTTGTATAGACTCCAACGTCAGCATTATGAGCTCGGAGCTCTGCCTATGGTGCTCCGGAACTATGCAAAGTAAGCCATACGGTCACACTAATGGGGCGACCTTTCATGTACTTACGCGCATCAGATGGGCGAAATGGTTTGTGTCTGCCTGGGGGAACTTACAAAAGGCGGCGCTGAGTCCCTTAGGCTCGGCCGGTTCTATAAAACCGTAAGTGGGAGTATGGAATAGGGGTTACTAGACCGAAAGAACGAATTATTTGAGGCGCGTTACTGACGCATCTCGGAGTCTGGGTCGTTTGATGTAAGCGCCAACCACGCACGTACCGCGGCAAGCTAATAATAGTGGGAGACGGAGTGTAGGTGGTCTAGGGTCCCGCATTCCTACTATACAGGATCCGCACGGAGGTCAGTATATAATCGGCACGAACACTCCAACCCCATGCCCCGTATTGAGTAGAGAGCTGGGTAATAATCACCTGTCCCTTAAGAAAATCGAAAGCCGATAGTCACTATGTGACATTTCGCTCTACGCGGTCCCGGGAGTAAAACAATTAAAATACGAGCCCAGGACGACAAGCGCACTTATCGGACTCCAGCGGCCGAAAGGTATATCCGCGGCGGGCCCAGTTAGAGTCATTAACGCAAAATCGCTACCCGGCCCTACTCATCTTGCTCTCGATATAAAAGAGCGTCACATAGCGTGCCAGGGACATACGGAATGACGGACCACTGCGTCGAGGGACGTTAGAGATTGTAGGGGAATATTGGTTTCATGGAAGTATCTCACCTTATCGGACCGGATATAGCTGGGAAGGTCTGCAGCGCATATCGTGACACGGCGCACGAGACCCGTCACACGAAAACACACCCACTAGGGTTTTGCACCTAATGATGATTCTATTGCGACAGGTTTCGCGCTACGAATAGCTTAGACGAAACTGACTAAGTTGACTATCCTGTTTTTGGTGGGCAGCGGAGATTACCAACCCTGTAAAGCAATTTCGACTCACACAAATTTGATTAATTGAAAAATAGTCAGGTGCACGGATCTTGTGGTCTAAATAATTCTATATCTAGATCCGACTGCCAGCCTCCTTCTAGGGTCGGCAGATTAACCACCGCCTTGGCGACATCGCCAGTGACCCGGGACTATTAGATTGCTGCTTAGAGCGGCGGGGGGGGAATATACAGGATCCTTCTCACCGGCTCACGATACCTCGACCGGCGATATGTGGCTACCGTGGCACCCAGGAAACCCGCTATTGTCTACAGTGCAGCTTTCGCCATAACAAACCGTGTTATAATTCTGCACCGCCCAAGTTCGACTTAACCTGACGCGTTATTCGAACTCAGTTGATGTGATTTTAATTGAGTACTTCGATCCAGGGTCGGGTAGCGGAAACCCCACGACCGTCGTATAGATGGGGGGCAAGAGCGCTTGAGTAGGTCCACCTCCTGTTAATATCTCGCTGGATGTAGACTGTGCAATGTATAGCGATACTCGGCGGATTCCCCGATGGTTTTTGTCTTTAATTACTACTCAGGACAACTGCATATGCGATCCTAAGTGAAGCTGTTGCGTAAGGTAGCAGGAGCTCGTCAATACTCATGAACAAAGCACCCTTATGCTACCTCGAATTTTAGTGGATCCACCAGAGAAGTAACATCTGTTCGTACCATGATAAGCGCGCGTGTGCGCCAACTCCGAATCAGATAACTACCGATTGTTTCCGGGGGTCAGCGTGGGGTATCGTAGTGGAAAGGTATACGATCACTGCGTAAGCGGCACGATAATTCATAGCCAGGCAATATCCATGCTGAAAAACGAACGCTGCGCATC'/>

    <sequence taxon='53' value='AGCATATGTGATTGTATATTGAAGCAACCGGTGACTTTACCCCCGCTCATCCTGGAGCCGATGTCAAGATCGTCGGCGATGCCTCCTATCACATTCAGACGTAAAGGACCTGGTGAAATCTCCGGAGCGTGCGGCCCGTTCAAGACGAAAGAATAGCCGATTTGTATAGACTCCAACGTCAGCATTATGAGCTCGGAGCTCTGCCTGTGGTGCTCCGGAACTATGCAAAGTAAGCCATACGGTCACACTAATGGGGCGCCCTTTCATGTACTTACGCGCATCAGATGGGCGAAATGGTTTGTGTCTGCCTGGGGGAACTTACAAAAGGCGGCGCTGAGTCCCTTAGGCTCGGCCGGTTCTATAAAACCGTAAGTGGGAGTATGGAATAGGGGTTACTAGACCGAAAGAACGAATTATTTGAGGCGCGTTACTGACGCATCTCGGAGTCTGGGTCGTTTGATGTAAGCGCCAACCACGCACGTACCGCGGCAAGCTAATAATAGTGGGAGACGGAGTGTAGGTGGTCTAGGGTCCCGCATTCCTACTATACAGGATCCGCACGGAGGTCAGTATATAATCGGCACGAACACTCCAACCCCATGCCCCGTATTGAGTAGAGAGCTGGGTAATAATCACCTGTCCCTTAAGAAAATCGAAAGCCGATAGTCACTATGTGACATTTCGCTCTACGCGGTCCCGGGAGTAAAACAATTAAAATACGAGCCCAGGACGACAAGCGCACTTATCGGACTCCAGCGGCCGAAAGGTATATCCGCGGCGGGCCCAGTTAGAGTCATTAACGCAAAATCGCTACCCGGCCCTACTCATCTTGCTCTCGATATAAAAGAGCGTCACATAGCGTGCCAGGGACATACGGAATGACGGACCACTGCGTCGAGGGACGTTAGAGATTGTAGGGGAATATTGGTTTCATGGAAGTGTCTCACCTTATCGGACCGGATATAGCTGGGAAGGTCTGCAGCGCATATCGTGACACGGCGCACGAGACCCGTCACACGAAAACACACCCACTAGGGTTTTGCACCTAATGATGATTCTATTGCGACAGGTTTCGCGCTACGAATAGCTTAGACGAAACTGACTAAGTTGACTACCCTGTTTTTCGTGGGCAGCGGAGATTACCAACCCTGTAAAGCAATTTCGACTCACACAAATTTGATTAATTGAAAAATAGTCAGGTGCACGGATCTTGTGGTCTAAATAATTCTATATCTAGATCCGACTGCCAGCCTCCTTCTAGGGTCGGCAGATTAACCACCGCCTTGGCGACATCGCCAGTGACCCGGGACTATTAGATTGCTGCTTAGAGCGGCGGGGGGGGAATATACAGGATCCTTCTCACCGGCTCACGATACCTCGACCGGCGATATGTGGCTACCGTGGCACCCAGGAAACCCGCTATTGTCTACAGTGCAGCTTTCGCCATAACAAACCGTGTTATAATTCTGCACCGCCCAAGTTCGACTTAACCTGACGCGTTATTCGAACTCAGTTGATGTGATTTTAATTGAGTACTTCGATCCAGGGTCGGGTAGCGGAAACCCCACGACCGTCGTATAAATGGGGGGCAAGAGCGCTTGAGTAGGTCCACCTCCTGTTAATATCTCGCTGGATGTAGACTGTGCAATGTATAGCGATACTCGGCGGATTCCCCGATGGTTTTTGTCTTTAATTACTACTCAGGACAACTGCATATGCGATCCTAAGTGAAGCTGGTGCGTAAGGTAGCAGGAGCTCGTCAATACTCATGAACAAAGCACCCTTATGCTACCTCGAATTTTAGTGGATCCACCAGAGAAGTAACATCTGTTCGTACCATGATAAGCGCGCGTATGCGCCAACTCCGAATCAGATAATTACCGATTGTTTCCGGGGGTCAGCGTGGGGTATCGTAGTGGAAAGGTATACGATCACTGCGTAAGCGGCACGATAATTCATAGCCAGACAATATCCATGCTGAGAAACGAACGCTGCGCATT'/>

    <sequence taxon='65' value='AGCATATGTGATTGTATATTGAAGCAACCGGTGACTTTACCCCCGCTCATCCTGGAGCCGCTGTCAAGATCGTCGGCGATTCCTCCTATCACATTCAGACGTAAAGGACCTGGTGAAATCTCCGGAGCGTGCGGCCCGTTCAAGACGAAAGAATAGCCGATTTGTATAGACTTCAACGTCAGCATTATGAGCTCGGAGCTCTGCCTATGGTGCTCCGGAACTATGCAAAGTAAGCCATACGGTCACACTAATGGGGCGACCTTTCATGTACTTACGCGCATCAGATGGGCGAAATGGTTTGTGTCTGCCTGGGGGAACTTACAAAAGGCGGCGCTGAGTCCCTTAGGCTCGGCCGGTTCTATAAAACCGTAAGTGGGAGTATGGAATAGGGGTTACTAGACCGAAAGAACGAATTATTTGAGGCGCGTTACTGACGCATCTCGGAGTCTGGGTTGTTTGATGTAAGCGCCAACCACGCACGTACCGCGGCAAGCTAATAATAGTGGGAGACGGAGTGTAGGTGGTCTAGGGTCCCGCATTCCTACTATACAGGATCCGCACGGAGGTCAGTATATAATCGGCACGAACAATCCAACCCCATGCCCCGTATTGAGTAGAGAGCTGGGTAATAATCACCTGTCCCTTAAGAAAATCGAAAGCCGATAGTCACTATGTGACATTTCGCTCTACGCGGTCCCGGGAGTAAAACAATTAAAATACGAGCCCAGGACGACAAGCGCACTTATCGGACTCCAGCGGCCGAAAGGTATATCCGCGGCGGGCCCAGTTAGAGTCATTAACGCAAAATCGCTACCCGGCCCTGCTCATCTTGCTCTCGATATAAAAGAGCGTCACATAGCGTGCCAGGGACATACGGAATGATGGACCACTGCGTCGAGGGACGTTAGAGATTGTAGGGGAATATTGGTTTCATGGAAGTGTCTCACCTTATCGGACCGGATATAGCTGGGAAGGTCTGCAGCGCATATCGTGACACGGCGCACGAGACCCGTCACACGAAAACACACCCACTAGGGTTTTGCACCTGATGATGATTCTATTGCGACAGGTTTCGCGCTACGAATAGCTTAGACGAAACTGACTAAGTTGACTACCCTGTTTTTCGTGGGCAGCGGAAATTACCAACCCTGTAAAGCAATTTCGACTCACACAAATTTGATTAATTGAAAAATGGTCAGGTGCACGGATCTTGTGGTCTAAATAATTCTATATCTAGATCCGACTGCCAGCCTCCTTCTAGGGTCGGCAGATTAACCAACGCCTTGGCGACATCGCCAGTGACCCGGGACTATTAGATTGCTGCCTAGAGCGGCGGGGGGGGAATATACAGGATCCTTCTCACCGGCTCACGATACCTCGACCGGCGATATGTGGCTACCGTGGCACCCAGGAAACCCGCTATTGTCTACAGTGCAGCTTTCGCCATAACAAACCGTGTTATAATTCTGCACCGCCCAAGTTCGACTTAACCTGACGCGTTATTCGAACTCAGTTGATGTGATTTTAATTGAGTACTTCGATCCAGGGTCGGGTAGCGGAAACCCCACGACCGTCGTATAGATGGGGGGCAAGAGCGCTTGAGTAGGTACACCTCCTGTTAATATCTCGCTGGATGTAGACTGTGCAATGTATAGCGATACTCGGCGGATTCCCCGATGGTTTTTGTCTTTAATTACTACTCAGGACAACTGCATATGCGATCCTAAGTGAAGCTGTTGCGTAAGGTAGCAGGAGCTCGTCAATACTTATGAACAAAGCACCCTTATGCTACCTCGAATTTTAGTGGATCCACCTGAGAAGTAACATCTGTTCGTACCATGATAAGCGCGCGTATGCGCCAACTCCGAATCAGATATTTACCGATTGTTTCCGGGGGTCAGCGTGGGGTATCGTAGTGGAAAGGTATACGATCACTGCGTAAGCGGCACGATAATTCATAGCCAGACAATATCCATGCTGAGAAACGAACGCTGCGCATC'/>

    <sequence taxon='66' value='AGCATATGTGATTGTATATTGAAGCAACCGGTGACTTTACCCCCGCTCATCCTGGAGCCGCTGTCAAGATCGTCGGCGATTCCTCCTATCACATTCAGACGTAAAGGACCTGGTGAAATCTCCGGAGCGTGCGGCCCGTTCAAGACGAAAGAATAGCCGATTTGTATAGACTTCAACGTCAGCATTATGAGCTCGGAGCTCTGCCTATGGTGCTCCGGAACTATGCAAAGTAAGCCATACGGTCACACTAATGGGGCGACCTTTCATGTACTTACGCGCATCAGATGGGCGAAATGGTTTGTGTCTGCCTGGGGGAACTTACAAAAGGCGGCGCTGAGTCCCTTAGGCTCGGCCGGTTCTATAAAACCGTAAGTGGGAGTATGGAATAGGGGTTACTAGACCGAAAGAACGAATTATTTGAGGCGCGTTACTGACGCATCTCGGAGTCTGGGTTGTTTGATGTAAGCGCCAACCACGCACGTACCGCGGCAAGCTAATAATAGTGGGAGACGGAGTGTAGGTGGTCTAGGGTCCCGCATTCCTACTATACAGGATCCGCACGGAGGTCAGTATATAATCGGCACGAACAATCCAACCCCATGCCCCGTATTGAGTAGAGAGCTGGGTAATAATCACCTGTCCCTTAAGAAAATCGAAAGCCGATAGTCACTATGTGACATTTCGCTCTAAGCGGTCCCGGGAGTAAAACAATTAAAATACGAGCCCAGGACGACAAGCGCACTTATCGGACTCCAGCGGCCGAAAGGTATATCCGCGGCGGGCCCAGTTAGAGTCATTAACGCAAAATCGCTACCCGGCCCTGCTCATCTTGCTCTCGATATAAAAGAGCGTCACATAGCGTGCCAGGGACATACGGAATGATGGACCACTGCGTCGAGGGACGTTAGAGATTGTAGGGGAATATTGGTTTCATGGAAGTGTCTCACCTTATCGGACCGGATATAGCTGGGAAGGTCTGCAGCGCATATCGTGACACGGCGCACGAGACCCGTCACACGAAAACACACCCACTAGGGTTTTGCACCTGATGATGATTCTATTGCGACAGGTTTCGCGCTACGAATAGCTTAGACGAAACTGACTAAGTTGACTACCCTGTTTTTCGTGGGCAGCGGAAATTACCAACCCTGTAAAGCAATTTCGACTCACACAAATTTGATTAATTGAAAAATGGTCAGGTGCACGGATCTTGTGGTCTAAATAATTCTATATCTAGATCCGACTGCCAGCCTCCTTCTAGGGTCGGCAGATTAACCAACGCCTTGGCGACATCGCCAGTGACCCGGGACTATTAGATTGCTGCCTAGAGCGGCGGGGGGGGAATATACAGGATCCTTCTCACCGGCTCACGATACCTCGACCGGCGATATGTGGCTACCGTGGCACCCAGGAAACCCGCTATTGTCTACAGTGCAGCTTTCGCCATAACAAACCGTGTTATAATTCTGCACCGCCCAAGTTCGACTTAACCTGACGCGTTATTCGAACTCAGTTGATGTGATTTTAATTGAGTACTTCGATCCAGGGTCGGGTAGCGGAAACCCCACGACCGTCGTATAGATGGGGGGCAAGAGCGCTTGAGTAGGTACACCTCCTGTTAATATCTCGCTGGATGTAGACTGTGCAATGTATAGCGATACTCGGCGGATTCCCCGATGGTTTTTGTCTTTAATTACTACTCAGGACAACTGCATATGCGATCCTAAGTGAAGCTGTTGCGTAAGGTAGCAGGAGCTCGTCAATACTTATGAACAAAGCACTCTTATGCTACCTCGAATTTTAGTGGATCCACCTGAGAAGTAACATCTGTTCGTACCATGATAAGCGCGCGTATGCGCCAACTCCGAATCAGATATTTACCGATTGTTTCCGGGGGTCAGCGTGGGGTAACGTAGTGGAAAGGTATACGATCACTGCGTAAGCGGCACGATAATTCATAGCCAGACAATATCCATGCTGAGAAACGAACGCTGCGCATC'/>

    <sequence taxon='21' value='AGCATATGTGATTGTATATTGAAGCAACCGGTGACTTTACCCCCGCCCATCCTGGAGCCGATGTCAAGATCGTCGGCGATGCCTCCTATCACATTCAGACGTAAAGGACCTGGTGAAATCTCCGGAGCGTGCGGCCCGTTCAAGACGAAAAAATAGCCGATTTGTATAGACTCCAACGTCAGCATTATGAGCTCGGGGCTCTGCCTATGGTGCTCCGGAACTATGCAAAGTAAGCCATATGGTCACACTAATGGGGCGACCTTTCATGTACTTACGCGCATCAGATGGGCGAAATGGTTTGTGTCTGCCTGGGGGAACTTGCAAAAGGCGGCGCTGAGTCCCTTAGGTTCGGCCGGTTCTATAAAACCGTAAGCGGGAGTATGGAATAGGGGTTACTAGACCGAAAGGACGAATTATTTGAGGCGCGTTACTGACGCATCTCGGAGTCTGGGTCGTTTGATGTAAGCGCCAACCACGCACGTACCGCGGCAAGCTAATAATAGTGGGAGACGGAGTGTAGGTGGTCTAGGGTCCCGCATTCCTACTATACAGGATCCGCACGGAGGTCAGTATATAGTCGGTACGAACACTCCAACCCCATGCCCCGTATTGAGTAGAGAGCTGGGTAATAATCACCTGTCCCTTAAGAAAATCGAAAGCCGATAGTCACTATGTGACATTTCGCTCTACGCGGTCCCGGGGGTAAAACAATTAAAATACGAGCCCAGGACGACAAGCGCACTTATCGGACTCCAGCGGCCGAAAGGTATATCCGCGGCGGGCCCAGTTAGAGTCATTAACGCAAAATCGCTACCCGGCCCTGCTCATCTTGCTCTCGATATAAAAGAGCGTCACATAGCGTGCCAGGGACATACGGAATGACGGACCACTGCGTCGAGGGACGTTAGAGATTGTAGGGGAATATTGGTTTCATGGAAGTGTCTCACCTTATCGGACCGGATATAGCTGGGAAGGTCTGCAGCGCATATCGTGACACGACGCACGAGACCCGTCACACGAAAACCCACCCACTAGGGTTTCGCACCTAATGATGATTCTATTGCGACAGGTTTCGCGCTACGAATAGCTTAGACGAAACTGACTAAGTTGACTACCCTGTTTTTCGTGGGCAGCGGAGATTACCAACCCTGTAAAGCAATTTCGACTCATACAAATTTGATTAATTGAAAAATAGTCAGGTGCACGGATCTTGTGGTCTAAATAATTCTGTATCTAGATCCGACTGCCAGCCTCCTTTTAGGGTCAGCAGATTAACCAACGCCTTGGCGACATCGCCAGTGACCCGGGACTATTAGATTGCTGCTTAGAGCGGCGGGGGGGGAATATACAGGATCCTTCTCGCCGGCTCACGATACCTCGACCGGCGATATGTGGCTACCGTGGCACCCAGGAAACCCGATATTGTCTACAGTGCAGCTTTCGCCATAACAAACCGTGTTATAATTCTGCACCGCCCAAGTTCGACTTAACCTGACGCGTTATTCGAACTCAGTTGATGTGATTTTAATTGAGTACTTCGACCCAGGGTCGGGTAGCGGAAACCCCACGATCGTCGTATAGATGGGGGGCAAGAGCGCTTGAGTAGGTACACCTCCTGTTAATATCTCGCTGGATGTAGACTGTGTAATGTATAGCGATACTCGGCGGATTCCCCGATGGTTTTTGTCTTTAATTACTACTCAGGACAACTGCATATGCGATCCTGCGTGAGGCTGTTGCGTAAGGTAGCAGGAGCTCGTCAATACTCATGAACAAAGCACCCTTATGCTACCTCGAATTTTAGTGGATCCACCAGAGAAGTAACATCTGTTCGTACCATGATAAGCGTGCGTATGCGCCAACTCCGAATCAGATAATTACCGATTGTTTCCGGGGGTCAGCGTGGGGTATCGTAGTGGAAAGGTATACGATCACTGCGTAAGCGGCACGATAATTCATAGCCAGACAATATCCATGCTGAGAAACGAACGCTGCGCATC'/>

    <sequence taxon='47' value='GGCATATGTGATTGTATATTGAAGCAACCGGTGACCTTACCCCCGCCCATCCTGGAGCCGATGTCAAGATCGTCGGCGATGCCTCCTATCACATTCAGACGTAAAGGACCTGGTGAAATCTCCGGAGCGTGCGGCCCGTTCAAGACGAAAAAATAGCCGATTTGTATAAACTCCAACGTCAGCATTATGAGCTCGGGGCTCTGCCTATGGTGCTCCGGAACTATGCAAAGTAAGCCATATGGTCACACTAATGGGGCGACCTTTCATGTACTTACGCGTATCAGATGGGCGAAATGGTTTGTGCCTGCCTGGAGGAACTTGCAAAAGGCGGCGCTGAGTCCCTTAGGTTCGGCCGGTTCTATAAAACCGTAAGCGGGAGTATGGAATAGGGGTTACTAGACCGCAAGGACGAATTATTTGAGGCGCGTTACTGACGCATCTCGGAGTCTGGGTCGTTTGATGTAAGCGCCAACCACGCACGTACCGCGGCAAGCTAATAATAGTGGGAGACGGAGTGTAGGTGGTCTAGGGTCCCGCATTCCTACTATACAGGATCCGCACGGAGGTCAGTATATAGTCGGTACGAACACTCCAACCCCATGCCCCGTATTGAGTAGAGAGCTGGGTAATAATCACCTGTCCCTTAAGAAAATCGAAAGCCGACAGTCACTATGTGACATTTCGCTCTACGCGGTCCCGGGGGTAAAACAATTAAAATACGAGCCCAGGACGACAAGCGCACTTATCGGACTCCAGCGGCCGAAAGGTATATCCGCGGCGGGCCCAGTTAGAGTCATTAACGCAAAATCGCTACCCGGCCCTGCTCATCTTGCTCTCGATATAAAAGAGCGTCACATAGCGTGCCAGGGACATACGGAATGACGGACCACTGCGTCGAGGGACGTTAGAGATTGTAGGGGAATATTGGTTTCATGGAAGTGTCTCACCTTATCGGACCGGATATAGCTGGGAAGGTCTGCAGCGCATATCGTGACACGACGCACGAGACCCGTCACACGAAAACCCACCCACTAGGGTTTCGCACCTAATGATGATTCTATTGCGACAGGTTTCGCGCTACGAATAGCTTAGACGAAACTGACTAAGTTGACTACCCTGTTTTTCGTGGGCAGCGGAGATTACCAACCCTGTAAAGCAGTTTCGACTCATACAAATTTAATTAATTGAAAAATAGTCAGGTGCACGGATCTTGTGGTCTAAATAATTCTGTATCTAGATACGACTGCCAGCCTCCTTTTAGGGTCAGCAGATTAACCAACGCCTTGGCGACATCGCCAGTGACCCGGGACTATTAGATTGCTGCTTAGAGCGGCGGGGGGGGAATATACAGGATCCTTCTCGCCGGCTCACGATACCTCGACCGGCGATATGTGGCTACCGTGGCACCCAGGAAACCCGATATTGTCTACAGTGCAGCTTTCGCCATAACAAACCGTGTTATAATTCTGCACCGCCCAAGTTCGACTTAACCTGACGCGTTATTCGAACTCAGTTGATGTGATTTTAATTGAGTACTTCGACCCAGGGTCGGGTAGCGGAAACCCCACGATCGTCGTATAGATGGGGGGCAACAGCGCTTGAGTAGGTACACCTCCTGTTAATATCTCGCTGAATGTAGACTGTGTAATGTATAGCGATACTCGGCGGATTCCCCGATGGTTTTTGTCTTTAATTACTACTCAGGACAACTGCATATGCGATCCTGCGTGAGGCTGTTGCGTAAGGTAGCAGGAGCTCGTCAATACTCATGAACAAAGCACCCTTATGCTACATCGAATTTTAGTGGATCCACCAGAGCAGTAACATCTGTTCGTACCATGATAAGCGTGCGTATGCGCCAACTCCGAATCAGATAATTACCGATTGTTTCCGGGGGTCAGCGTGGGGTATCGTAGTGGAAAGGTATACGATCACTGCGTAAGCGGCACGATAATTCATAGCCAGACAATATCCATGCTGAGAAACGAACGCTGCGCATC'/>

    <sequence taxon='48' value='GGCATATGTGATTGTATATTGAAGCAACCGGTGACCTTACCCCCGCCCCTCCTGGAGCCGATGTCAAGATCGTCGGCGATGCCTCCTATCACATTCAGACGTAAAGGACCTGGTGAAATCTCCGGAGCGTGCGGCCCGTTCAAGACGAAAAAATAGCCGATTTGTATAAACTCCAACGTCAGCATTATGAGCTCGGGGCTCTGCCTATTGTGCTCCGGAACTATGCAAAGTAAGCCATATGGTCACACTAATGGGGCGACCTTTCATGTACTTACGCGTATCAGATGGGCGAAATGGTTTGTGTCTGCCTGGAGGAACTTGCAAAAGGCGGCGCTGAGTCCCTTAGGTTCGCCCGGTTCTATAAAACCGTAAGCGGGAGTATGGAATAGGGGTTACTAGACCGCAAGGACGAATTATTTGAGGCGCGTTACTGACGCATCTCGGAGTCTGGGTCGTTTGATGTAAGCGCCAACCACGCACGTACCGCGGCAAGCTAATAATAGTGGGAGACGGAGTGTAGGTGGTCTAGGGTCCCGCATTCCTACTATACAGGATCCGCACGGAGGTCAGTGTATAGTCGGTACGAACACTCCAACCCCATGCCCCGTATTGAGTAGAGAGCTGGGTAATAATCACCTGTCCCTTAAGAAAATCGAAAGCCGACAGTCACTATGTGACATTTCGCTCTACGCGGTCCCGGGGGTAAAACAATTAAAATACGAGCCCAGGACGACAAGCGCACTTATCGGACTCCAGCGGCCGAAAGGTATATCCGCGGCGGGCCCAGTTAGAGTCATTAACGCAAAATCGCTACCCGGCCCTGCTCATCTTGCTCTCGATATAAAAGAGCGTCACATAGCGTGCCAGGGACATACGGAATGACGGACCACTGCGTCGAGGGACGTTAGAGATTGTAGGGGAATATTGGTTTCATGGAAGTGTCTCACCTTATCGGACCGGATATAGCTGGGAAGGTCTGCAGCGCATATCGTGACACGACGCACGAGACCCGTCACACGAAAACCCACCCACTAGGGTTTCGCACCTAATGATGATTCTATTGCGACAGGTTGCGCGCTACGAATAGCTTAGACGAAACTGACTAAGTTGACTACCCTGTTTTTCGTGGGCAGCGGAGATTACCAACCCTGTAAAGCAGTTTCGACTCATACAAATTTAATTAATTGAAAAATAGTCAGGTGCACGGATCTTGTGGTCTAAATAATTCTGTATCTAGATACGACTGCCAGCCTCCTTTTAGGGTCAGCAGATTAACCAACGCCTTGGCGACATCGCCAGTGACCCGGGACTATTAGATTGCTGCTTAGAGCGGCGGGGGGGGAATATACAGGATCCTTCTCGCCGGCTCACGATACCTCGACCGGCGATATGTGGCTACCGTGGCACCCAGGAAACCCGATATTGTCTACAGTGCAGCTTTCGCCATAACAAACCGTGTTATAATTCTGCACCGCCCAAGTTCGACTTAACCTGACGCGTTATTCGAACTCAGTTGATGTGATTTTAATTGAGTACTTCGACCCAGGGTCGGGTAGCGGAAGCCCCACGATCGTCGTATAGATGGGGGGCAACAGCGCTTGAGTAGGTACACCTCCTGTTAATATCTCGCTGAATGTAGACTGTGTAATGTATAGCGATACTCGGCGGATTCCCCGATGGTTTTTGTCTCTAATTACTACTCAGGACAACTGCATATGCGATCCTGCGTGAGGCTGTTGCGTAAGGTAGCAGGAGCTCGTCAATACTCATGAACAAAGCACCCTTATGCTACATCGAATTTTAGTGGATCCACCAGAGCAGTAACATCTGTTCGTGCCATGATAAGCGTGCGTATGCGCCAACTCCGAATCAGATAATTACCGATTGTTTCCGGGGGTCAGCGTGGGGTATCGTAGTGGAAAGGTATACGATCACTGCGTAAGCGGCACGATAATTCATAGCCAGACAATATCCATGCTGAGAAACGAACGCTGCGCATC'/>

    <sequence taxon='68' value='GGCATATGTGATTGTATATTGAAGCAACCGGTGACCTTACCCCCGCCCCTCCTGGAGCCGATGTCAAGATCGTCGGCGATGCCTCCTATCACATTCAGACGTAAAGGACCTGGTGAAATCTCCGGAGCGTGCGGCCCGTTCAAGACGAAAAAATAGCCGATTTGTATAAACTCCAACGTCAGCATTATGAGCTCGGGGCTCTGCCTATTGTGCTCCGGAACTATGCAAAGTAAGCCATATGGTCACACTAATGGGGCGACCTTTCATGTACTTACGCGTATCAGATGGGCGAAATGGTTTGTGTCTGCCTGGAGGAACTTGCAAAAGGCGGCGCTGAGTCCCTTAGGTTCGCCCGGTTCTATAAAACCGTAAGCGGGAGTATGGAATAGGGGTTACTAGACCGCAAGGACGAATTATTTGAGGCGCGTTACTGACGCATCTCGGAGTCTGGGTCGTTTGATGTAAGCGCCAACCAAGCACGTACCGCGGCAAGCTAATAATAGTGGGAGACGGAGTGTAGGTGGTCTAGGGTCCCGCATTCCTACTATACAGGATCCGCACGGAGGTCAGTGTATAGTCGGTACGAACACTCCAACCCCATGCCCCGTATTGAGTAGAGAGCTGGGTAATAATCACCTGTCCCTTAAGAAAATCGAAAGCCGACAGTCACTATGTGACATTTCGCTCTACGCGGTCCCGGGGGTAAAACAATTAAAATACGAGCCCAGGACGACAAGCGCACTTATCGGACTCCAGCGGCCGAAAGGTATATCCGCGGCGGGCCCAGTTAGAGTCATTAACGCAAAATCGCTACCCGGCCCTGCTCATCTTGCTCTCGATATAAAAGAGCGTCACATAGCGTGCCAGGGACATACGGAATGACGGACCACTGCGTCGAGGGACGTTAGAGATTGTAGGGGAATATTGGTTTCATGGAAGTGTCTCACCTTATCGGACCGGATATAGCTGGGAAGGTCTGCAGCGCATATCGTGACACGACGCACGAGACCCGTCACACGAAAACCCACCCACTAGGGTTTCGCACCTAATGATGATTCTATTGCGACAGGTTGCGCGCTACGAATAGCTTAGACGAAACTGACTAAGTTGACTACCCTGTTTTTCGTGGGCAGCGGAGATTACCAACCCTGTAAAGCAGTTTCGACTCATACAAATTTAATTAATTGAAAAATAGTCAGGTGCACGGATCTTGTGGTCTAAATAATTCTGTATCTAGATACGACTGCCAGCCTCCTTTTAGGGTCAGCAGATTAACCAACGCCTTGGCGACATCGCCAGTGACCCGGGACTATTAGATTGCTGCTTAGAGCGGCGGGGGGGGAATATACAGAATCCTTCTCGCCGGCTCACGATACCTCGACCGGCGATATGTGGCTACCGTGGCACCCAGGAAACCCGATATTGTCTACAGTGCAGCTTTCGCCATAACAAACCGTGTTATAATTCTGCACCGCCCAAGTTCGACTTAACCTGACGCGTTATTCGAACTCAGTTGATGTGATTTTAATTGAGTACTTCGACCCAGGGTCGGGTAGCGGAAGCCCCACGATCGTCGTATAGATGGGGGGCAACAGCGCTTGAGTAGGTACACCTCCTGTTAATATCTCGCTGAATGTAGACTGTGTAATGTATAGCGATACTCGGCGGATTCCCCGATGGTTTTTGTCTCTAATTACTACTCAGGACAACTGCATATGCGATCCTGCGTGAGGCTGTTGCGTAAGGTAGCAGGAGCTCGTCAATACTCATGAACAAAGCACCCTTATGCTACATCGAATTTTAGTGGATCCACCAGAGCAGTAACATCTGTTCGTGCCATGATAAGCGTGCGTATGCGCCAACTCCGAATCAGATAATTACCGATTGTTTCCGGGGGTCAGCGTGGGGTATCGTAGTGGAAAGGTATACGATCACTGCGTAAGCGGCACGATAATTTATAGCCAGACAATATCCATGCTGAGAAACGAACGCTGCGCATC'/>

    <sequence taxon='22' value='AGCATATGTGATTGTATATTGAAGCAACCGGTGACTTTACCCCCGCCCATCCTGGAGCCGATGTCAAGATCGTCGGCGATGCCTCCTATCACATTCAGACGTAAAGGACCTGGTGAAATCTCCGGAGCGTGCGGCCCGTTCAAGACGAAAAAATAGCCGATTTGTATAGACTCCAACGTCAGCATTATGAGCTCGGGGCTCTGCCTATGGTGCTCCGGAACTATGCAAAGTAAGCCATATGGTCACACTAATGGGGCGACCTTTCATGTACTTACGCGCATCAGATGGGCGAAATGGTTTGTGGCTGCCTGGGGGAACTTGCAAAAGGCGGCGCTGAGTCCCTTAGGTTCGGCCGGTTCTATAAAACCGTAAGCGGGAGTATGGAATAGGGGTTACTAGACCGAAAGGACGAATTATTTGAGGCGCGTTACTGACGCATCTCGGAGTCTGGGTCGTTTGATGTAAGCGCCAACCACGCACGTACCGCGGCAAGCTAATAATAGTGGGAGACGGAGTGTAGGTGGTCTAGGGTCCCGCATTCCTGCTATACAGGATCCGCACGGAGGTCAGTATATAGTCGGTACGAACACTCCAACCCCATGCCCCGTATTGAGTAGAGAGCTGGGTAATAATCACCTGTCCCTTAAGAAAATCGAAAGCCGATAGTCACTATGTGACATTTCGCTCTACGCGGTCCCGGGGGTAAAACAATTAAAATACGAGCCCAGGACGACAAGCGCACTTATCGGACTCCAGCGGCCGAAAGGTATATCCGCGGCGGGCCCAGTTAGAGTCATTAACGCAAAATCGCTACCCGGCCCTGCTCATCTTGCTCTCGATATAAAAGAGCGTCACATAGCGTGCCAGGGACATACGGAATGACGGACCACTGCGTCGAGGGACGTTAGAGATTGTAGGGGAATATTGGTTTCATGGAAGTGTCTCACCTTATCGGACCGGATATAGCTGGGAAGGTCTGCAGCGCATATCGTGACACGACGCACGAGACCCGTCACACGAAAACCCACCCACTAGGGTTTCGCACCTAATGATGATTCTATTGCGACAGGTTTCGCGCTACGAATAGCTTAGACGAAACTGACTAAGTTGACTACCCTGTTTTTCGTGGGCAGCGGAGATTACCAACCCTGTAAAGCAATTTCGACTCATACAAATTTGATTAATTGAAAAATAGTCAGGTGCACGGATCTTGTGGTCTAAATAATTCTGTATCTAGATCCGACTGCCAGCCTCCTTTTAGGGTCAGCAGATTAACCAACGCCTTGGCGACATCGCCAGTGACCCGGGACTATTAGATTGCTGCTTAGAGCGGCGGGGGGGGAATATACAGGATCCTTCTCGCCGGCTCACGATACCTCGACCGGCGATATGTGGCTACCGTGGCACCCAGGAAACCCGATATTGTCTACAGTGCAGCTTTCGCCATAACAAACCGTGTTATAATTCTGCACCGCCCAAGTTCGACTTAACCTGACGCGTTATTCGAACTCAGTTGATGTGATTTTAATTGAGTACTTCGACCCAGGGTCGGGTAGCGGAAACCCCACGATCGTCGTATAGATGGGGGGCAAGAGCGCTTGAGTAGGTACACCTCCTGTTAATATCTCGCTGGATGTAGACTGTGTAATGTATAGCGATACTCGGCGGATTCCCCGATGGTTTTTGTCTTTAATTACTACTCAGGACAACTGCATATGCGATCCTGCGTGAGGCTGTTGCGTAAGGTAGCAGGAGCTCGTCAATACTCATGAACAAAGCACCCTTATGCTACCTCGAATTTTAGTGGATCCACCAGAGAAGTAACATCTGTTCGTACCATGATAAGCGTGCGTATGCGCCAACTCCGAATCAGATAATTACCGATTGTTTCCGGGGGTCAGCGTGGGGTATCGTAGTGGAAAGGTATACGATCACTGCGTAAGCGGCACGATAATTCATAGCCAGACAATATCCATGCTGAGAAACGAACGCTGCGCATC'/>

    <sequence taxon='9' value='AGCATATGTGATTGTATATTGAAGCAACCGGTGACTTTACCCCCGTTCATCCTGGAGCCGATGTCAAGATCGTCGGCGATGCCTCCTATCACATTCAGACGTAAAGGACCTGGTGAAATCTCCGGAGCGTGCTGCCCGTTCAAGACGAAAGAATAGCCGATTTGTATAGACTCCAACGTCAGCATTATGAGCTCGGAGCTCTGCCTATGGTGCTCCGGAACTATGCAAAGTAAGCCATATGGTCACACTAACGGGGCGATCTTTCATGTACCTACGCGCATCAGATGGGCAAAATGGTTTGTGTCTGTCTGGGGGAACTTGCAAAAGGCGGCGCTGAGTCCCTTAGGTTCGGCCGGTTCTATAAAACCGTAAGCGGGAGTATGGAATAGGGGTTACTAGACCGAAAGGACGAATTATTTGAGGCGCGTTACTGACGCATCTCGGAGTCTGGGTCGTTTGATGTAAGCGCCAACCACACACGTACCGCGGCAAGCTAATAATAGTGGGAGACGGAGTGTAGGTGGTCTAGGGTCCCGCATTCCTACTATACAGGATCCGCACGGAGGTCAGTATATAGTCGGTACGAACACTCCAACCCCATGCCCCGTATTGAGTAGAGAGCTGGGTAATAATCACCTGTCCCTTAAGAAAATCGAAAGCCGATAGTCACTATGTGACATTTCGCTCTACGCGGTCCCGGGAGTAAAACAATTAAAATACGAGCCCAGGACGACAAGCGCACTTATCGGACTCCAGCGGCCGAAAGGTATATCCGCGGCGGGCCCAGTTAGAGTCATTAACGCAAAATCGCTACCCGGCCCTGCTCATCTTGCTCTCGATATAAAAGAGCGTCACATAGCGTGCCAGGGACATACGGAATGACGGACCACCGCGTCGAGGGACGTTCGAGATTGTAGGGGAATATTGGTTTCATGGAAGTGTCTCACCTTATCGGACCGGATATAGCTGGGAAGGTCTGCAGCGCATATCGTGACACGACGCACGAGACCCGTCACACGAAAACCCACCCACTAGGGTTTCGCACCTAATGATGATTCTATTGCGACAGGTTTCGCGCTACGAATAGCTTAGACGAAACTGACTAAGTTGACTACCCTGTTTTTCGTGGGCAGCGGAGATTACCAACCCTGTAAAGCAATTTCGACTCATACAAATTTGATTAATTGAAAAATAGTCAGGTGCACGGATCTTGTGGTCTAAATAATTCTGTATCTAGATCCGACTGCCAGCCTCCTTTTAGGGTCAGCAGATTAACCAACGCATTGGCGACATCGCCAGTGACCCGGGACTATTAGATTGCTGTTTAGAGCGGCGGGGGGGGAATATACAGGATCCTTCTCGCCGACTCACGATACCTCGACCGGAGATATGTGGCTACCGTGGCACCCAGGAAACCCGATATTGTCTACAGTGCAGCTTTCGCCATAACAAACCGTGTTATAATTCTGCACCGCCCAAGTTCGACTTAACCTGACGCGTTATTCGAACTCAGTTGATGTGATTTTAATTGAGTACTTCGATCCAGGGTCGGGTAGCGGAAACCCCACGATCGTCGTATAGATGGAGGGCAAGAGCGCTTGAGTAGGTACACCTCCTGTTAATATCTCGCTGGATGTAGACTGTGCAATGTATAGCGATACTCGGCGGATTCCCCGATGGTTTTTGTCCTTAATTACTACTCAGGACAACTGCATATGCGATCCTGCGTGAGGCTGTTGCGTAAGGTAGCAGGAGCTCGTCAATACTCATGAACAAAGCACCCTTATGCTACCTCGAATTTTAGTGGATCCACCAGAGAAGTAACATCTGTTCGTACCATGATAAGCGCGCGTATGCGCCAACTCCGAATCAGATAATTACCGATTGTTTCCGGGGGTCAGCGTGGGGTATCGCAGTGGAAAGGTATACGATCACTGCGTAAGCGGCACGATAATTCATAGCCAGACAATATCCATGCTGAGAAACGAACGCTGCGCATC'/>

    <sequence taxon='33' value='AGCATATGTGATTGTATATTGAAGCAACCGGTGACTTTACCCCCGTTCATCCTGGAGCCGATGTCAAGATCGTCGGCGATGCCTCCTATCACATTCAGACGTAAAGGACCTGGTGAAATCCCCGGAGCGTGCTGCCCGTTCAAGACGAAAGAATAGCCGATTTGTATAGACTCTAACGTCAGCATTATGAGCTCGGAGCTCTGCCTATGGTGCTCCGGAACTATGCAAAGTAAGCCATATGGTCACACTAACGGGGCGATCTTTCATGTACCTACGCGCATCAGATGGGCAAAATGGTTTGTGTCTGTCTGGGGGAACTTGCAAAAGGCGGCGCTGAGTCCCTTAGGTTCGGCCGGTTCTATAAAACCGTAAGCGGGAGTATGGAATAGGGGTTACTAGACCGAAAGGACGAATTATTTGAGGTGCGTTACTGACGCATCTCGGAGTCTGGGTCGTTTTATGTAAGCGCCAACCACACACGTACCGCGGCAAGCTAATAATAGTGGGAGACGGAGTGTAGGTGGTCTAGGGTCCCGCATTCCTACTATACAGGATCCGCACGGAGGTCAGTATATAGTCGGTACGAACACTCCAACCCCATGCCTCGTATTGAGTAGAGAGCTGGGTAATAATCACCTGTCCCTTAAGAAAATCGAAAGCCGATAGTCACTATGTGACATTTCGCTCTACGCGGTCCCGGGAGTAAAACAATTAAAATACGAGCCCAGGACGACAAGCGCACTTATCGGACTCCAGCGGCCGAAAGGTATATCCGCGGCGGGCCCAGTTAGAGTCATTAACGCAAAATCGCTACCCGGCCCTGCTCATCTTGCTCTCGATATAAAAGAGCGTCACATAGCGTGCCAGGGACATACGGAATGACGGACCACCGCGTCGAGGGACGTTCGAGATTGTAGGGGAATATTGGTTTCATGGAAGTGCCTCACCTTATCGGACCGGATATAGCTGGGAAGATCTGCAGCGCATATCGTGACACGACGCACGAGACCCGTCACACGAAAACCCACCCACTAGGGTTTCGCACCTAATGATGATTCTATTGCGACAGGTTTCGCGCTACGAATAGCTTAGACGAAACTGACTAAGTTGACTACCCTGTTTTTCGTGGGCAGCGGAGATTACCAACCCTGTAAAGCAATTTCGACTCATACAAATTTGATTAATTGAAAAATAGTCAGGTGCACGGATCTTGTGGTCTAAATAATTCTGTATCTAGATCCGACTGCCAGCCTCCTTTTAGGGTCAGCAGATTAACCAACGCATTGGCGACATCGCCAGTGACCCGGGACTATTAGATTGCTGTTTAGAGCGGCGGGGGGGGAATATACAGGATCCTCCTCGCCGACTCACGATACCTCGGCCGGAGATATGTGGCTACCGTGGCACCCAGGAAACCCGATATTGTCTACAGTGCAGCTTTCGCCATAACAAACCGTGTTATAATTCTGCACCGCCCAAGTTCGACTTAACCTGACGCGTTATTCGAACTCAGTTGATGTGATTTTAATTGAGTACTGCGATCCAGGGTCGGGTAGCGGAAACCCCACGATCGTCGTATAGATGGAGGGCAAGAGCGCTTGAGTAGGTACACCTCCTGTTAATATCTCGCTGGATGTAGACTGTGCAATGTATAGCGATACTCGGCGGATTCCCCGCTGGTTTTTGTCCTTAATTACTACTCAGGACAACTGCATATGCGATCCTGCGTGAGGCTGTTGCGTAAGGTAGCAGGAGCTCGTCAATACTCATGAACAAAGCACCCTTATGCTACCTCGAATTTTAGTGGTTCCACCAGAGAAGTAACATCTGTTCGTACCATGATAAGCGCGCGTATGCGCCAACTCCGAATCAGGTAATTACCGATTGTTTCCGGGGGTCAGCGTGGGGTATCGCAGTGGAAAGGTATACGATCACTGCGTAAGCGGCACGATAATTCATAGCCAGACAATATCCATGCTGAGAAACGAACGCTGCGCATC'/>

    <sequence taxon='41' value='AGCATATGTGATTGTATATTGAAGCAACCGGTGACTTTACCCCCGTTCATCCTGGAGCCGATGTCAAGATCGTCGGCGATGCCTCCTATCACATTCAGACGTACAGGACCTGGTGAAATCCCCGGAGCGTGCTGCCCGTTCAAGACGAAAGAATAGCCGATTTGTATAGACTCTAACGTCAGCATTATGAGCTCGGAGCTCTGCCTATGGTGCTCCGGAACTATGCAAAGTAAGCCATATGGTCACACTAACGGGGCGATCTTTCATGTACCTACGCGCATCAGATGGGCAAAATGGTTTGTGTCTGTCTGGGGGAACTTGCAAAAGGCGGCGCTGAGTCCCTTAGGTTCGGCCGGTTCTATAAAACCGTAAGCGGGAGTATGGAATAGGGGTTACTAGACCGAAAGGACGAATTATTTGAGGTGCGTTACTGACGCATCTCGGAGTCTGGGTCGTTTTATGTAAGCGCCAACCACACACGTACCGCGGCAAGCTAATAATAGTGGGAGACGGAGTGTAGGTGGTCTAGGGTCCCGCATTCCTACTATACAGGATCCGCACGGAGGTCAGTATATAGTCGGTACGAACACTCCAACCCCATGCCTCGTATTGAGTAGAGAGCTGGGTAATAATCACCTGTCCCTTAAGAAAATCGAAAGCCGATAGTCACTATGTGACATTTCGCTCTACGCGGTCCCGGGAGTAAAACAATTAAAATACGAGCCCAGGACGACAAGCGCACTTATCGGACTCCAGCGGCCGAAAGGTATATCCGCGGCGGGCCCAGTTAGAGTCATTAACGCAAAATCGCTACCCGGCCCTGCTCATCTTGCTCTCGATATAAAAGAGCGTCACATAGCGTGCCAGGGACATACGGAATGACGGACCACCGCGTCGAGGGACGTTCGAGATTGTAGGGGAATATTGGTTTCATGGAAGTGCCTCACCTTATCGGACCGGATATAGCTGGGAAGATCTGCAGCGCATATCGTGACACGACGCACGAGACCCGTCACACGAAAACCCACCCACTAGGGTTTCGCACCTAATGATGATTCTATTGCGACAGGTTTCGCGCTACGAATAGCTTAGACGAAACTGACTAAGTTGACTACCCTGTTTTTCGTGGGCAGCGGAGATTACCAACCCTGTAAAGCAATTTCGACTCATACAAATTTGATTAATTGAAAAATAGTCAGGTGCACGGATCTTGTGGTCTAAATAATTCTGTATCTAGATCCGACTGCCAGCCTCCTTTTAGGGTCAGCAGATTAACCAACGCATTGGCGACATCGCCAGTGACCCGGGACTATTAGATTGCTGTTTAGAGCGGCGGGGGGGGAATATACAGGATCCTCCTCGCCGACTCACGATACCTCGGCCGGAGATATGTGGCTACCGTGGCACCCAGGAAACCCGATATTGTCTACAGTGCAGCTTTCGCCATAACAAACCGTGTTATAATTCTGCACCGCCCAAGTTCGACTTAACCTGACGCGTTATTCGAACTCAGTTGATGTGATTTTAATTGAGTACTGCGATCCAGGGTCGGGTAGCGGAAACCCCACGATCGTCGTATAGATGGAGGGCAAGAGCGCTTGAGTAGGTACACCTCCTGTTAATATCTCGCTGGATGTAGACTGTGCAATGTATAGCGATACTCGGCGGATTCCCCGCTGGTTTTTGTCCTTAATTACTACTCAGGACAACTGCATATGCGATCCTGCGTGAGGCTGTTGCGTAAGGTAGCAGGAGCTCGTCAATACTCATGAACAAAGCACCCTTATGCTACCTCGAATTTTAGTGGTTCCACCAGAGAAGTAACATCTGTTCGTACCATGATAAGCGCGCGTATGCGCCAACTCCGAATCAGGTAATTACCGATTGTTTCCGGGGGTCAGCGTGGGGTATCGCAGTGGAAAGGTATACGATCACTGCGTAAGCGGCACGATAATTCATAGCCAGACAATATCCATGCTGAGAAACGAACGCTGCGCATC'/>

    <sequence taxon='85' value='AGCATATGTGATTGTATATTGAAGCAACCGGTGACTTTACCCCCGTTCATCCTGGAGCCGATGTCAAGATCGTCGGCGATGCCTTCTATCACATTCAGACGTAAAGGACCCGGTGAAATCTCCGGAGCGTGCTGCCCGCTCAAGACGAAAGAATAGCCGATTTGTATAGACTCCAACGTCAGCATTATGAGCTCGGAGCTCTGCCTATGGTGCTCCGGAACTATGCAAAGTAAGCCATATGGTCACACTAACGGGGCGGTCTTTCATGTACCTACGCGCATCAGATGGGCAAAATGGTTTGTGTCTGTCTGGGGGAACTTGTAAAAGGCGGCGCTGAGTCCCTTAGGTTCGGCCGGTTCTATAAAACCGTAAGCGGGGGTATGGAATAGGGGTTACTAGACCGAGAGGACGAATTATTTGAGGCGCGTTACTGACGCATCTCGGAGTCTGGGTCGTTTGATGTAAGCGCCAACCACACACGTACCGCGGCAAGCTAATAATAGTGGGAGACGGAGTGTAGGTGGTCTAGGGTCCCGCATTCCTACTATACAGGATCCGCACGGAGGTCGGTATATAGTCGGTACGAACACTCCGCCCCCATGCTCCGTATTGAGTAGAGAGCTGGGTAATAATCACCTGTCCCTTAAGAAAATCGAAAGCCGATAGTCGCTATGTGACATTTCGCTCTACGCGGTCCCGGGAGTAAAACAATTAAAATACGAGCCCAGGACGACAAGCGCACTTATCGGACTCCAGCGGACGAAAGGTATATCCGCGGCGGGCCCAGTTAGAGTCATTAACGCAAAATCGCTACCCGGCCCTGCTCATCTTGCTCTCGATATAAAAGAGCGTCACATAGCGTGCCAGGGACATACGGAATGACGGACCACCGCGTCGAGGGACGTTCGAGATTGTAGGGGGATATTGGTTTCATGGAAGTGTCTCACCTTATCGGACCGGATATAGCTGGGAAGGTCTGCAGCGCATATCGTAACACGACGCACGAGACCCGTCACACGAAAACCCACCCACTAGGGTTTCGCACCTAATGATGATTCTATTGCGACAGGTTTCGCGCTACGAATAGCTTAGACGAAACTGACTAAGTTGACTACTCTGTTTTTCGTGGGCAGCGGAGATTACCAACCCTGTAAACCAATTTCGACTCATACAAATTTGATTAATTGAAAAATAGTCAGGTGCACGGATCTTGTGGTCTAAATAATTCTGTATCTAGATCCGACTGCCAGCCTCCTTTTAGGGTCAGCAGCTTAACCAACGCGTTGGCGACATCGCCAGTGACCCGGGACTATTAGATTGCTGTTTAGAGCGGCGGGGGGGGAATATACAAGATCCTTCTCGCCGACTCACGATGCCTCGACCGGAGATATGTGGCTACCGTGGCACCCAGGAAACCCGATAATGTCTACAGTGCAGCTTTCGCCATAACAAACCGTGTTATAATTCTGCGCCGTCCCAGTTCGACTTAACCTGACGCGTTATTCGAACTCAGTTGATGTGATTTTAATTGAGTACTTCGATCCAGGGTCGGGTAGCGGAAACCCCACGATCGTCGTATAGATGGAGGGCAAGAGCGCTTGAGTAGGTACACCTCCTGTTAATATCTCGTTGGATGTAAACTGTGCAATGTATAGCGATACTCGGCGGATTCCCCGATGGTTTTTGTCCTTAATTACTACTCAGGACAACTGCATATGCGATCCTGCGTGAGGCTGTTGCGTAAGGTAGCAGGAGCTCGTCAATACTTATGAACAAAGCAGCCTCATGCTACCTCGAATTTTAGTGGTTCCACCAGAGAAGTAACATCTGTTCGTACCATGATAAGCGCGCGTATGCGCCAACTCCGAATCAGATAATTACCGATTGTTTCCGGGGGTCAGCGTGGGGTATCGCGGTGGAAAGGTATACGATCACTGCGTAAGCGGCACGATAATTCATAGCCAGACAATATCCATGCTGAGAAACGAACGCTGCGCATC'/>

    <sequence taxon='89' value='AGCATATGTGATTGTATATTGAAGCAACCGGTGACTTTACCCCCGTTCATCCTGGAGCCGATGTCAAGATCGTCGGCGATGCCTCCTATCACATTCAGACGTAAAGGACCCGGTGAAATCTCCGGAACGTGCTGCCCGTTCAAGACGAAAGAATAGCCGATTTGTATAGACTCCAACGTCAGCATTATGAGCTCGGAGCTCTGCCTATGGTGCTCCGGAACTATGCAAAGTAAGCCATATGGTCACACTAACGGGGCGGTCTTTCATGTACCTACGCGCATCAGATGGGCAAAATGGTTTGTGTCTGTCTGGGGGAACTTGTAAAAGGCGGCGCTGAGTCCCTTAGGTTCGGCCGGTTCTATAAAACCGTAAGCGGGGGTATGGAATAGGGGTTACTAGACCGAAAGGACGAATTATTTGAGGCGCGTTACTGACGCATCTCGGAGTCTGGGTCGTTTGATGTAAGCGCCAACCACACACGTACCGCGGCAAGCTAATAATAGTGGGAGACGGAGTGTAGGTGGTCTAGGGTCCCGCATTCCTACTATACAGGATCCGCACGGAGGTCGGTATATAGTCGGTACGAACACTCCGACCCCATGCCCCGTATTGAGTAGAGAGCTGGGTAATAATCACCTGTCCCTTAAGAAAATCGAAAGCCGATAGTCGCTATGTGACATTTCGCTCTACGCGGTCCCGGGAGTAAAACAATTAAAATACGAGCCCAGGACGACAAGCGCACTTATCGGACTCCAGCGGACGAAAGGTATATCCGCGGCAGGCCCAGTTAGAGTCATTAACGCAAAATCGCTACCCGGCCCTGCTCATCTTGCTCTCGATATAAAAGAGCGTCACATAGCGTGCCAGCGACATACGGAATGACGGACCACCGCGTCGAGGGACGTTCGAGATTGTAGGGGGATATTGGTTTCATGGAAGTGTCTCACCTTATCGGACCGGATATAGCTGGGAAGGTCTGCAGCGCATATCGTAACACGACGCACGAGACCCGTCACACGAAAACCCACCCACTAGGGTTTCGCACCTAATGATGATTCTATTGCGACAGGTTTCGCGCTACGAATAGCTTAGACGAAACTGACTAAGTTGACTACTCTGTTTTTCGTGGGCAGTGGAGATTACCAACCCTGTAAAGCAATTTCGACTCATACAAATTTGATTAATTGAAAAATAGTCAGGTGCACGGATCTTGTGGTCTAAATAATTCTGTATCTAGATCCGACTGCCAGCCTCCTTTTAGGGTCAGCAGCTTAACCAACGCGTTGGCGACATCGCCAGTGACCCGGGACTATTAGATTGCTGTTTAGAGCGGCGGGGGGGGAATATACAAGATCCTTCTCGCCGACTCACGATGCCTCGACCGGAGATATGTGGCTACCGTGGCACCCAGGAAACCCGATAATGTCTACAGTGCAGCTTTCGCCATAACAAACCGTGTTATAATTCTGCACCGCCCCAGTTCGACTTAACCTGACGCGTTATTCGAACTCAGTTGATGTGATTTTAATTGAGTACTTCGATCCAGGGTCGGGTAGCGGAAACCCCACGATCGTCGTATAGATGGAGGGCAAGAGCGCTTGAGTAGGTACACCTCCTGTTAATATCTCGTTGGATGTAGACTGTGCAATGTATAGCGATACTCGGCGGATTCCCCGATGGTTTTTGTCCTTAATTACTACTCAGGACAACTGCATATGCGATCCTGCGTGAGGCTGTTGCGTAAGGTAGCAGGAGCTCGTCAATACTTATGAACAAAGCAGCCTTATGCTACCTCGAATTTTAGTGGTTTCACCAGAGAAGTAACATCTGTTCGTACCATGATAAGCGCGCGTATGCGCCAACTCCGAATCAGATAATTACCGATTGTTTCCGGGGGTCGGCGTGGGGTATCGCAGTGGAAAGGTATACGATCACTGCGTAAGCGGCACGATAATTCATAGCCAGACAATATCCATGCTGAGAAACGAACGCTGCGCATC'/>

    <sequence taxon='17' value='AGCATATGTGATTGTATATTGAAGCAACCGGTGACTTTACCCCCGTTCATCCTGGAGCCGATGTCAAGATCGTCGGCGATGCCTCCTATCGCATTCAGACGTAAAGGACCTGGTGAAATCTCCGGAGCGTGCTGCCCGTTCAAGACGAAAGAATAGCCGATTTGTATAGACTCCAACGTCAGCATTATGAGCTCGGAGCTCTGCCTATGGTGCTCCGGAACTATGCAAAGTAAGCCATATGGTCACACTAACGGGGCGACCTTTCATGTACTTACGCGCATCAGATGGGCAAAATGGTTTGTGTCTGTCTGGGGGAACTTGCAAAAGGCGGCGCTGAGTCCTTTAGGTTCGGCCGGTTCTATAAAACCGTAAGCGGGAGTATGGAATAGGGGTTACTAGACCGAAAGGACGAATTATTTGAGGCGCGTTACTGACGCATCTCGGAGTCTGGGTCGTTTGATGTAAGCGCCAACCACACACGTACCGCGGCAAGCTAATAATAGTGGGAGACGGAGTGTAGGTGGTCTAGGGTCCCGCATTCTTACTATACAGGATCCGCACGGAGGTCAGTATATAGTCGGTACGAACACTCCAACCCCATGCCCCGTATTGAGTAGAGAGCTGGGTAATAATCACCTGTCCCTTAAGAAAATCGAAAGCCGATAGTCACTATGTGACATTTCGCTCTACGCGGTCCCGGGAGTAAAACAATTAAAATACGAGCCCAGGACGACAAGCGCACTTATCGGACTCCAGCGGCCGAAAGGTATATCCGCGGCGGGCCCAGTTAGAGTCATTAACGCAAAATCGCTACCCGGCCCTGCTCATCTTGCTCTCGATATAAAAGAGCGTCACATAGCGTGCCAGGGACATACGGAATGACGGACCACCGCGTCGAGGGACGTTCGAGATTGTAGGGGAATATTGGTTTCATGGAAGTGTCTCACCTTATCGGACCGGATATAGCTGGGAAGGTCTGCAGCGCATATCGTGACACGACGCACGAGACCCGTCACACGAAAACCCACCCACTAGGGTTTCGCACCTAATGATGATTCTATTGCGACAGGTTTCGCGCTACGAATAGCTTAGACGAAACTGACTAAGTTGACTACCCTGTTTTTCGTGGGCAGCGGAGATTACCAACCCTGTAAAGCAATTTCGACTCATACAAATTTGATTAATTGAAAAATAGTCAGGTGCACGGATCTTGTGGTCTAAATAATTCTGTATCTAGATCCGACTGCCAGCCTCCTTTTAGGGTCAGCAGATTAACCAACGCCTTGGCGACATCGCCAGTGACCCGGGACTATTAGATTGCTGTTTAGAGCGGCGGGGGGGGAATATACAGGATCCTTCTCGCCGACTCACGATACCTCGACCGGAGATATGTGGCTACCGTGGCACCCAGGAAACCCGATATTGTCTACAGTGCAGCTTTCGCCGTAACAAACCGTGTTATAATTCTGCACCGCCCAAGCTCGACTTAACCTGACGCGTTATTCGAACTCAGTTGATGTGATTTTAATTGAGTACTTCGATCCAGGGTCGGGTAGCGGAAACCCCACGATCGTCGTATAGATGGGGGGCAAGAGCGCTTGAGTAGGTACACCTCCTGTTGATATCTCGCTGGATGTAGACTGTGCAATGTATAGCGATACTCGGCGGATTCCCCGATGGTTTTTGTCCTTAATTACTACTCAGGACAACTGCATATGCGATCCTGCGTGAGGCTGTTGCGTAAGGTAGCAGGAGCTCGTCAATACTCATGAACAAAGCACCCTTATGCTACCTCGAATTTTAGTGGATCCACCAGAGAAGTAACATCTGTTCGTACCATGATAAGCGCGCGTATGCGCCAACTCCGAATCAGATAATTACCGATTGTTTCCGGGGGTCAGCGTGGGGTATCGCAGTGGAAAGGTATACGATCACTGCGTAAGCGGCACGATAATTCATAGCCAGACAATATCCATGCTGAGAAACGAACGCTGCGCATC'/>

    <sequence taxon='32' value='AGCATATGTGATTGTATATTGAAGCAACCGGTGACTTTACCCCCGTTCATCCTGGAGCCGATGTCAAGATCGTCGGCGATGCCTCCTATCGCATTCAGACGTAAAGGACCTGGTGAAATCTCCGGAGCGTGCTGCCCGTTCAAGACGAAAGAATAGCCGATTTGTATAGACTCCAACGTCAGCATTATGAGCTCGGAGCTCTGCCTATGGTGCTCCGGAACTATGCAAAGTAAGCCATATGGTCACACTAACGGGGCGACCTTTCATGTACTTACGCGCATCAGATGGGCAAAATGGTTTGTGTCTGTCTGGGGGAACTTGCAAAAGGCGGCGCTGAGTCCTTTAGGTTCGGCCGGTTCTATAAAACCGTAAGCGGGAGTATGGAATAGGGGTTACTAGACCGAAAGGACGAATTATTTGAGGCGCGTTACTGACGCATCTCGGAGTCTGGGTCGTTTGATGTAAGCGCCAACCACACACGTACCGCGGCAAGCTAATAATAGTGGGAGACGGAGTGTAGGTGGTCTAGGGTCCCGCATTCTTACTATACAGGATCCGCACGGAGGTCAGTATATAGTCGGTACGAACACTCCAACCCCATGCCCCGTATTGAGTAGAGAGCTGGGTAATAATCACCTGTCCCTTAAGAAAATCGAAAGCCGATAGTCACTATGTGACATTTCGCTCTACGCGGTCCCGGGAGTAAAACAATTAAAATACGAGCCCAGGACGACAAGCGCACTTATCGGACTCCAGCGGCCGAAAGGTATATCCGCGGCGGGCCCAGTTAGAGTCATTAACGCAAAATCGCTACCCGGCCCTGCTCATCTTGCTCTCGATATAAAAGAGCGTCACATAGCGTGCCAGGGACATACGGAATGACGGACCACCGCGTCGAGGGACGTTCGAGATTGTAGGGGAATATTGGTTTCATGGAAGTGTCTCACCTTATCGGACCGGATATAGCTGGGAAGGTCTGCAGCGCATATCGTGACACGACGCACGAGACCCGTCACACGAAAACCCACCCACTAGGGTTTCGCACCTAATGATGATTCTATTGCGACAGGTTTCGCGCTACGAATAGCTTAGACGAAACTGACTAAGTTGACTACCCTGTTTTTCGTGGGCAGCGGAGATTACCAACCCTGTAAAGCAATTTCGACTCATACAAATTTGATTAATTGAAAAATAGTCAGGTGCACGGATCTTGTGGTCTAAATAATTCTGTATCTAGATCCGACTGCCAGCCTCCTTTTAGGGTCAGCAGATTAACCAACGCCTTGGCGACATCGCCAGTGACCCGGGACTATTAGATTGCTGTTTAGAGCGGCGGGGGGGGAATATACAGGATCCTTCTCGCCGACTCACGATACCTCGACCGGAGATATGTGGCTACCGTGGCACCCAGGAAACCCGATATTGTCTACAGTGCAGCTTTCGCCGTAACAAACCGTGTTATAATTCTGCACCGCCCAAGCTCGACTTAACCTGACGCGTTATTCGAACTCAGTTGATGTGATTTTAATTGAGTACTTCGATCCAGGGTCGGGTAGCGGAAACCCCACGATCGTCGTATAGATGGGGGGCAAGAGCGCTTGAGTAGGTACACCTCCTGTTGATATCTCGCTGGATGTAGACTGTGCAATGTATAGCGATACTCGGCGGATTCCCCGATGGTTTTTGTCCTTAATTACTACTCAGGACAACTGCATATGCGATCCTGCGTGAGGCTGTTGCGTAAGGTAGCAGGAGCTCGTCAATACTCATGAACAAAGCACCCTTATGCTACCTCGAATTTTAGTGGATCCACCAGAGAAGTAACATCTGTTCGTACCATGATAAGCGCGCGTATGCGCCAACTCCGAATCAGATAATTACCGATTGTTTCCGGGGGTCAGCGTGGGGTATCGCAGTGGAAAGGTATACGATCACTGCGTAAGCGGCACGATAATTCATAGCCAGACAATATCCATGCTGAGAAACGAACGCTGCGCATC'/>

    <sequence taxon='34' value='AGCATATGTGATTGTATATTGAAGCAACCGGTGACTTTACCCCCGTTCATCCTGGACCCGATGTCAAGATCGTCGGCGATGCCTCCTATCGCATTCAGACGTAAAGGACCTGGTGAAATCTCCGGAGCGTGCTGCCCGTTCAAGACGAAAGAATAGCCGATTTGTATAGACTCCAACGTCAGCATTATGAGCTCGGAGCTCTGCCTATGGTGCTCCGGAACTATGCAAAGTAAGCCATATGGTCACACTAACGGGGCGACCTTTCATGTACTTACGCGCATCAGATGGGCAAAATGGTTTGTGTCTGTCTGGGGGAACTTGCAAAAGGCGGCGCTGAGTCCTTTAGGTTCGGCCGGTTCTATAAAACCGTAAGCGGGAGTATGGAATAGGGGTTACTAGACCGAAAGGACGAATTATTTGAGGCGCGTTACTGACGCATCTCGGAGTCTGGGTCGTTTGATGTAAGCGCCAACCACACACGTACCGCGGCAAGCTAATAATAGTGGGAGACGGAGTGTAGGTGGTCTAGGGTCCCGCATTCTTACTATACAGGATCCGCACGGAGGTCAGTATATAGTCGGTACGAACACTCCAACCCCATGCCCCGTATTGAGTAGAGAGCTGGGTAATAATCACCTGTCCCTTAAGAAAATCGAAAGCCGATAGTCACTATGTGACATTTCGCTCTACGCGGTCCCGGGAGTAAAACAATTAAAATACGAGCCCAGGACGACAAGCGCACTTATCGGACTCCAGCGGCCGAAAGGTATATCCGCGGCGGGCCCAGTTAGAGTCATTAACGCAAAATCGCTACCCGGCCCTGCTCATCTTGCTCTCGATATAAAAGAGCGTCACATAGCGTGCCAGGGATATACGGAATGACGGACCACCGCGTCGAGGGACGTTCGAGATTGTAGGGGAATATTGGTTTCATGGAAGTGTCTCACCTTATCGGACCGGATATAGCTGGGAAGGTCTGCAGCGCATATCGTGACACGACGCACGAGACCCGTCACACGAAAACCCACCCACTAGGGTTTCGCACCTAATGATGATTCTATTGCGACAGGTTTCGCGCTACGAATAGCTTAGACGAAACTGACTAAGTTGACTACCCTGTTTTTCGTGGGCAGCGGAGATTACCAACCCTGTAAAGCAATTTCGACTCATACAAATTTGATTAATTGAAAAATAGTCAGGTGCACGGATCTTGTGGTCTAAATAATTCTGTATCTAGATCCGACTGCCAGCCTCCTTTTAGGGTCAGCAGGTTAACCAACGCCTTGGCGACATCGCCAGTGACCCGGGACTATTAGATTGCTGTTTAGAGCGGCGGGGGGGGAATATACAGGATCCTTCTCGCCGACTCACGATACCTCGACCGGAGATATGTGGCTACCGTGGCACCCAGGAAACCCGATATTGTCTACAGTGCAGCTTTCGCCGTAACAAACCGTGTTATAATTCTGCACCGCCCAAGCTCGACTTAACCTGACGCGTTATTCGAACTCAGTTGATGTGATTTTAATTGAGTACTTCGATCCAGGGTCGGGTAGCGGAAACCCCACGATCGTCGTATAGATGGGGGGCAAGAACGCTTGAGTAGGTACACCTCCTGTTGATATCTCGCTGGATGTAGACTGTGCAATGTATAGCGATACTCGGCGGATTCCCCGATGGTTTTTGTCCTTAATTACTACTCAGGACAACTGCATATGCGATCCTGCGTGAGGCTGTTGCGTAAGGTAGCAGGAGCTCGTCAATACTCATGAACAAAGCACCCTTATGCTACCTCGAATTTTAGTGGATCCACCAGAGAAGTAACATCTGTTCGTACCATGATAAGCGCGCGTATGCGCCAACTCCGAATCAGATAATTACCGATTGTTTCCGGGGGTCAGCGTGGGGTATCGCAGTGGAAAGGTATACGATCACTGCGTAAGCGGCACGATAATTCATAGCCAGACAATATCCATGCTGAGAAACGAACGCTACGCATC'/>

    <sequence taxon='42' value='AGCATATGTGATTGTATATTGAAGCAACCGGTGACTTTACCCCCGTTCATCCTGGACCCGATGTCAAGATCGTCGGCGATGCCTCCTATCGCATTCAGACGTAAAGGACCTGGTGAAATCTCCGGAGCGTGCTGCCCGTTCAAGACGAAAGAATAGCCGATTTGTATAGACTCCAACGTCAGCATTATGAGCTCGGAGCTCTGCCGATGGTGCTCCGGAACTATGCAAAGTAAGACATATGGTCACACTAACGGGGCGACCTTTCATGTACTTACGCGCATCAGATGGGCAAAATGGTTTGTGTCTGTCTGGGGGAACTTGCAAAAGGCGGCGCTGAGTCCTTTAGGTTCGGCCGGTTCTATAAAACCGTAAGCGGGAGTATGGAATAGGGGTTACTAGACCGAAAGGACGAATTATTTGAGGCGCGTTACTGACGCATCTCGGAGTCTGGGTCGTTTGATGTAAGCGCCAACCACACACGTACCGCGGCAAGCTAATAATAGTGGGAGACGGAGTGTAGGTGGTCTAGGGTCCCGCATTCTTACTATACAGGATCCGCACGGAGGTCAGTATATAGTCGGTACGAACACTCCAACCCCATGCCCCGTATTGAGTAGAGAGCTGGGTAATAATCACCTGTCCCTTAAGAAAATCGAAAGCCGATAGTCACTATGTGACATTTCGCTCTACGCGGTCCCGGGAGTAAAACAATTAAAATACGAGCCCAGGACGACAAGCGCACTTATCGGACTCCAGCGGCCGAAAGGTATATCCGCGGCGGGCCCAGTTAGAGTCATTAACGCAAAATCGCTACCCGGCCCTGCTCATCTTGCTCTCGATATAAAAGAGCGTCACATAGCGTGCCAGGGATATACGGAATGACGGACCACCGCGTCGAGGGACGTTCGAGATTGTAGGGGAATATTGGTTTCATGGAAGTGTCTCACCTTATCGGACCGGATATGGCTGGGAAGGTCTGCAGCGCATATCGTGACACGACGCACGAGACCCGTCACACGAAAACCCACCCACTAGGGTTTCGCACCTAATGATGATTCTATTGCGACAGGTTTCGCGCTACGAATAGCTTAGACGAAACTGACTAAGTTGACTACCCTGTTTTTCGTGGGCAGCGGAGATTACCAACCCTGTAAAGCAATTTCGACTCATACAAATTTGATTAATTGAAAAATAGTCAGGTGCACGGATCTTGTGGTCTAAATAATTCTGTATCTAGATCCGACTGCCAGCCTCCTTTTAGGGTCAGCAGGTTAACCAACGCCTTGGCGACATCGCCAGTGACCCGGGACTATTAGATTGCTGTTTAGAGCGGCGGGGGGGGAATATACAGGATCCTTCTCGCCGACTCACGATACCTCGACCGGAGATATGTGGCTACCGTGGCACCCAGGAAACCCGATATTGTCTACAGTGCAGCTTTCGCCGTAACAAACCGTGTTATAATTCTGCACCGCCCAAGCTCGACTTAACCTGACGCGTTATTCGAACTCAGTTGATGTGATTTTAATTGAGTACTTCGATCCAGGGTCGGGTAGCGGAAACCCCACGATCGTCGTATAGATGGGGGGCAAGAACGCTTGAGTAGGTACACCTCCTGTTGATATCTCGCTGGATGTAGACTGTGCAATGTATAGCGATACTCGGCGGATTCCCCGATGGTTTTTGTCCTTAATTACTACTCAGGACAACTGCATATGCGATCCTGCGTGAGGCTGTTGCGTAAGGTAGCAGGAGCTCGTCAATACTCATGAACAAAGCACCCTTATGCTACCTCGAATTTTAGTGGATCCACCAGAGAAGTAACATCTGTTCGTACCATGATAAGCGCGCGTATGCGCCAACTCCGAATCAGATAATTACCGATTGTTTCCGGGGGTCAGCGTGGGGTATCGCAGTGGAAAGGTATACGATCACTGCGTAAGCGGCACGATAATTCATAGCCAGACAATATCCATGCTGAGAAACGAACGCTACGCATC'/>

    <sequence taxon='46' value='AGCATATGTGATTGTATATTGCAGCAACCGGTGACTTTACCCCCGTTCATCCTGGACCCGATGTCAAGATCGTCGGCGATGCCTCCTATCGCATTCAGACGTAAAGGACCTGGTGAAATCTCCGGAGCGTGCTGCCCGTTCAAGACGAAAGAATAGCCGATTTGTATAGACTCCAACGTCAGCATTATGAGCTCGGAGCTCTGCCGATGGTGCTCCGGAACTATGCAAAGTAAGACATATGGTCACACTAACGGGGCGACCTTTCATGTACTTACGCGCATCAGATGGGCAAAATGGTTTGTGTCTGTCTGGGGGAACTTGCAAAAGGCGGCGCTGAGTCCTTTAGGTTCGGCCGGTTCTATAAAACCGTAAGCGGGAGTATGGAATAGGGGTTACTAGACCGAAAGGACGAATTATTTGAGGCGCGTTACTGACGCATCTCGGAGTCTGGGTCGTTTGATGTAAGCGCCAACCACACACGTACCGCGGCAAGCTAATAATAGTGGGAGACGGAGTGTAGGTGGTCTAGGGTCCCGCATTCTTACTATACAGGATCCGCACGGAGGTCAGTATATAGTCGGTACGAACACTCCAACCCCATGCCCCGTATTGAGTAGAGAGCTGGGTAATAATCACCTGTCCCTTAAGAAAATCGAAAGCCGATAGTCACTATGTGACATTTCGCTCTACGCGGTCCCGGGAGTAAAACAATTAAAATACGAGCCCAGGACGACAAGCGCACTTATCGGACTCCAGCAGCCGAAAGGTATATCCGCGGCGGGCCCAGTTAGAGTCATTAACGCAAAATCGCTACCCGGCCCTGCTCATCTTGCTCTCGATATAAAAGAGCGTCACATAGCGTGCCAGGGATATACGGAATGACGGACCACCGCGTCGAGGGACGTTCGAGATTGTAGGGGAATATTGGTTTCATGGAAGTGTCTCACCTTATCGGACCGGATATGGCTGGGAAGGTCTGCAGCGCATATCGTGACACGACGCACGAGACCCGTCACACGAAAACCCACCCATTAGGGTTTCGCACCTAATGATGATTCTATTGCGACAGGTTTCGCGCTACGAATAGCTTAGACGAAACTGACTAAGTTGACTACCCTGTTTTTCGTGGGCAGCGGAGATTACCAACCCTGTAAAGCAATTTCGACTCATACAAATTTGATTAATTGAAAAATAGTCAGGTGCACGGATCTTGTGGTCTAAATAATTCTGTATCTAGATCCGACTGCCAGCCTCCTTTTAGGGTCAGCAGGTTAACCAACGCCTTGGCGACATCGCCAGTGACCCGGGACTATTAGATTGCTGTTTAGAGCGGCGGGGGGGGAATATACAGGATCCTTCTCGCCGACTCACGATACCTCGACCGGAGATATGTGGCTACCGTGGCACCCAGGAAACCCGATATTGTCTACAGTGCAGCTTTCGCCGTAACAAACCGTGTTATAATTCTGCACCGCCCAAGCTCGACTTAACCTGACGCGTTATTCGAACTCAGTTGATGTGATTTTAATTGAGTACTTCGATCCAGGGTCGGGTAGCGGAAACCCCACGATCGTCGTATAGATGGGGGGCAAGAACGCTTGAGTAGGTACACCTCCTGTTGATATCTCGCTGGATGTAGACTGTGCAATGTATAGCGATACTCGGCGGATTCCCCGATGGTTTTTGTCCTTAATTACTACTCAGGACAACTGCATATGCGATCCTGCGTGAGGCTGTTGCGTAAGGTAGCAGGAGCTCGTCAATACTCATGAACAAAGCACCCTTATGCTACCTCGAATTTTAGTGGATCCACCAGAGAAGTAACATCTGTTCGTACCATGATAAGCGCGCGTATGCGCCAACTCCGAATCAGATAATTACCGATTGTTTCCGGGGGTCAGCGTGGGGTATCGCAGTGGAAAGGTATACGATCACTGCGTAAGCGGCACGATAATTCATAGCCAGACAATATCCATGCTGAGAAACGAACGCTACGCATC'/>

    <sequence taxon='79' value='AGCATATGTGATTGTATATTGCAGCAACCGGTGACTTTACCCCCGTTCATCCTGGACCCGATGTCAAGATCGTCGGCAATGCCTCCTATCGCATTCAGACGTAAAGGACCTGGTGAAATCTCCGGAGCGTGCTGCCCGTTCAAGACGAAAGAATAGCCGATTTGTATAGACTCCAACGTCAGCATTATGAGCTCGGAGCTCTGCCGATGGTGCTCCGGAACTATGCAAAGTAAGACATATGGTCACACTAACGGGGCGACCTTTCATGTACTTACGCGCATCAGATGGGCAAAATGGTTTGTGTCTGTCTGGGGGAACTTGCAAAAGGCGGCGCTGAGTCCTTTAGGTTCGGCCGGTTCTATAAAACCGTAAGCGGGAGTATGGAATAGGGGTTACTAGACCGAAAGGACGAATTATTTGAGGCGCGTTACTGACGCATCTCGGAGTCTGGGTCGTTTGATGTAAGCGCCAACCACACACGTACCGCGGCAAGCTAATAATAGTGGGAGACGGAGTGTAGGTGGTCTAGGGTCCCGCATTCTTACTATACAGGATCCGCACGGAGGTCAGTATATAGTCAGTACGAACACTCCAACCCCATGCCCCGTATTGAGTAGAGAGCTGGGTAATAATCACCTGTCCCTTAAGAAAATCGAAAGCCGATAGTCACTATGTGACATTTCGCTCTACGCGGTCCCGGGAGTAAAACAATTAAAATACGAGCCCAGGACGACAAGCGCACTTATCGGACTCCAGCAGCCGAAAGGTATATCCGCGGCGGGCCCAGTTAGAGTCATTAACGCAAAATCGCTACCCGGCCCTGCTCATCTTGCTCTCGATATAAAAGAGCGTCACATAGCGTGCCAGGGATATACGGAATGACGGACCACCGCGTCGAGGGACGTTCGAGATTGTAGGGGAATATTGGTTTCCTGGAAGTGTCTCACCTTATCGGACCGGATATGGCTGGGAAGGTCTGCAGCGCATATCGTGACACGACGCACGAGACCCGTCACACGAAAACCCACCCATTAGGGTTTCGCACCTAATGATGATTCTATTGCGACAGGTTTCGCGCTACGAATAGCTTAGACGAAACTGACTAAGTTGACTACCCTGTTTTTCGTGGGCAGCGGAGATTACCAACCCTGTAAAGCAATTTCGACTCATACAAATTTGATTAATTGAAAAATAGTCAGGTGCACGGATCTTGTGGTCTAAATAATTCTGTATCTAGATCCGACTGCCAGCCTCCTTTTAGGGTCAGCAGGTTAACCAACGCCTTGGCGACATCGCCAGTGACCCGGGACTCTTAGATTGCTGTTTAGAGCGGCGGGGGGGGAATATACAGGATCCTTCTCGCCGACTCACGATACCTCGACCGGAGATATGTGGCTACCGTGGCACCCAGGAAACCCGATATTGTCTACAGTGCAGCTTTCGCCGTAACAAACCGTGTTATAATTCTGCACCGCCCAAGCTCGACTTAACCTGACGCGTTATTCGAACTCAGTTGATGTGATTTTAATTGAGTACTTCGATCCAGGGTCGGGTAGCGGAAACCCCACGATCGTCGTATAGATGGGGGGCAAGAACGCTTGAGTAGGTACACCTCCTGTTGATATCTCGCTGGATGTAGACTGTGCAATGTATAGCGATACTCGGCGGATTCCCCGATGGTTTTTGTCCTTAATTACTACTCAGGACAACTGCATATGCGATCCTGCGTGAGGCTGTTGCGTAAGGTAGCAGGAGCTCGTCAATACTCATGAACAAAGCACCCTTATGCTACCTCGAATTTTAGTTGATCCACCAGAGAAGTAACATCTGTTCGTACCATGATAAGCGCGCGTATGCGCCAACTCCGAATCAGATAATTACCGATTGTTTCCGGGGGTCAGCGTGGGGTATCGCAGTGGAAAGGTATACGATCACTGCGTAAGCGGCACGATAATTCATAGCCAGACAATATCCATGCTGAGAAACGAACGCTACGCATC'/>

    <sequence taxon='49' value='AGCATATGTGATTGTATATTGAAGCAACCGGTGACTTTACCCCCGTTCATCCTGGACCCGATGTCAAGATCGTCGGCGATGCCTCCTATCGCATTCAGACGTAAAGGACCTGGTGAAATCTCCGGAGCGTGCTGCCCGTTCAAGACGAAAGAATAGCCGATTTGTATAGACTCCAACGTCAGCATTATGAGCTCGGAGCTCTGCCGATGGTGCTCCGGAACTATGCAAAGTAAGACATATGGTCACACTAACGGGGCGACCTTTCATGTACTTACGCGCATCAGATGGGCAAAATGGTTTGTGTCTGTCTGGGGGAACTTGCAAAAGGCGGCGCTGAGTCCTTTAGGTTCGGCCGGTTCTATAAAACCGTAAGCGGGAGTATGGAATAGGGGTTACTAGACCGAAAGGACGAATTATTTGAGGCGCGTTACTGACGCATCTCGGAGTCTGGGTCGTTTGATGTAAGCGCCAACCACACACGTACCGCGGCAAGCTAATAATAGTGGGAGACGGAGTGTAGGTGGTCTAGGGTCCCGCATTCTTACTATACAGGATCCGCACGGAGGTCAGTATATAGTCGGTACGAACACTCCAACCCCATGCCCCGTATTGAGTAGAGAGCTGGGTAATAATCACCTGTCCCTTAAGAAAATCGAAAGCCGATAGTCACTATGTGACATTTCGCTCTACGCGGTCCCGGGAGTAAAACAATTAAAATACGAGCCCAGGACGACAAGCGCACTTATCGGACTCCAGCGGCCGAAAGGTATATCCGCGGCGGGCCCAGTTAGAGTCATTAACGCAAAATCGCTACCCGGCCCTGCTCATCTTGCTCTCGATATAAAAGAGCGTCACATAGCGTGCCAGGGATATACGGAATGACGGACCACCGCGTCGAGGGACGTTCGAGATTGTAGGGGAATATTGGTTTCATGGAAGTGTCTCACCTTATCGGACCGGATATGGCTGGGAAGGTCTGCAGCGCATATCGTGACACGACGCACGAGACCCGTCACACGAAAACCCACCCACTAGGGTTTCGCACCTAATGATGATTCTATTGCGACAGGTTTCGCGCTACGAATAGCTTAGACGAAACTGACTAAGTTGACTACCCTGTTTTTCGTGGGCAGCGGAGATTACCAACCCTGTAAAGCAATTTCGACTCATACAAATTTGATTAATTGAAAAATAGTCAGGTGCACGGATCTTGTGGTCTAAATAATTCTGTATCTAGATCCGACTGCCAGCCTCCTTTTAGGGTCAGCAGGTTAACCAACGCCTTGGCGACATCGCCAGTGACCCGGGACTATTAGATTGCTGTTTAGAGCGGCGGGGGGGGAATATACAGGATCCTTCTCGCCGACTCACGATACCTCGACCGGAGATATGTGGCTACCGTGGCACCCAGGAAACCCGATATTGTCTACAGTGCAGCTTTCGCCGTAACAAACCGTGTTATAATTCTGCACCGCCCAAGCTCGACTTAACCTGACGCGTTATTCGAACTCAGTTGATGTGATTTTAATTGAGTACTTCGATCCAGGGTCGGGTAGCGGAAACCCCACGATCGTCGTATAGATGGGGGGCAAGAACGCTTGAGTAGGTACACCTCCTGTTGATATCTCGCTGGATGTAGACTGTGCAATGTATAGCGATACTCGGCGGATTCCCCGATGGTTTTTGTCCTTAATTACTACTCAGGACAACTGCATATGCGATCCTGCGTGAGGCTGTTGCGTAAGGTAGCAGGAGCTCGTCAATACTCATGAACAAAGCACCCTTATGCTACCTCGAATTTTAGTGGATCCACCAGAGAAGTAACATCTGTTCGTACCATGATAAGCGCGCGTATGCGCCAACTCCGAATCAGATAATTACCGATTGTTTCCGGGGGTCAGCGTGGGGTATCGCAGTGGAAAGGTATACGATCACTGCGTAAGCGGCACGATAATTCATAGCCAGACAATATCCATGCTGAGAAACGAACGCTACGCATC'/>

    <sequence taxon='51' value='AGCATATGTGATTGTATATTGAAGGAACCGGTGACTTTTCCCCCGTTCATCCTGGACCCGATGTCAAGATCGTCGGCGATGCCTCCTATCGCATTCAGACGTAAAGGACCTGGTGAAATCTCCGGAGCGTGCTGCCCGTTCAAGACGAAAGAATAGCCGATTTGTATAGACTCCAACGTCAGCATTATGAGCTCGGAGCTCTGCCGATGGTGCTCCGGAACTATGCAAAGTAAGACATATGGTCACACTAACGGGGCGACCTTTCATGTACTTACGCGCATCAGATGGGCAAAATGGTTTGTGTCTGTCTGGGGGAACTTGCAAAAGGCGGCGCTGAGTCCTTTAGGTTCGGCCGGTTCTATAAAACCGTAAGCGGGAGTATGGAATAGGGATTACTAGACCGAAAGGACGAATTATTTGAGGCGCGTTACTGACGCATCTCGGAGTCTGGGTCGTTTGATGTAAGCGCCAACCAAACACGTACCGCGGCAAGCTAATAATAGTGGGAGACGGAGTGTAGGTGGTCTAGGGTCCCGCATTCTTACTATACAGGATCCGCACGGAGGTCAGTATATAGTCGGTACGAACACTCCAACCCCATGCCCCGTATTGAGTAGAGAGCTGGGTAATAATCACCTGTCTCTTAAGAAAATCGAAAGCCGATAGTCACTATGTGACATTTCGCTCTACGCGGTCCCGGGAGTAAAACAATTAAAATACGAGCCCAGGACGACAAGCGCACTTATCGGACTCCAGCGGCCGAAAGGTATATCCGCGGCGGGCCCAGTTAGAGTCATTAACGCAAAATCGCTACCCGGCCCTGCTCATCTTGCTCTCGATATAAAAGAGCGTCACATAGCGTGCCAGGGATATACGGAATGACGGACCACCGCGTCGAGGGACGTTCGAGATTGTAGGGGAATATTGGTTTCATGGAAGTGTCTCACCTTATCGGACCGGATATGGCTGGGAAGGTCTGCAGCGCATATCGTGACACGACGCACGAGACCCGTCACACGAAAACCCACCCACTAGGGTTTCGCACCTAATGATGATTCTATTGCGACAGGTTTCGCGCTACGAATAGCTTAGACGAAACTGACTAAGTTGACTACCCTGTTTTTCGTGGGCAGCGGAGATTACCAACCCTGTAAAGCAATTTCGACTCATACTAATTTGATTAATTGAAAAATAGTCAGGTGCACGGATCTTGTGGTCTAAATAATTCTGTATCTAGATCCGACTGCCAGCCTCCTTTTAGGGTCAGCAGGTTAACCAACGCCTTGGCGACATCGCCAGTGACCCGGGACTATTAGATTGCTGTTTAGAGCGGCGGGGGGGGAATATACAGGATCCTTCTCGCCGACTCACGATACTTCGACCGGAGATATGTGGCTACCGTGGCACCCAGGAAACCCGATATTGTCTACAGTGCAGCTTTCGCCGTAACAAACCGTGTTATAATTCTGCACCGCCCAAGCTCGACTTACCTTGACGCGTTATTCGAACTCAGTTGATGTGATTTTAATTGAGTACTTCGATCCAGGGTCGGGTAGCGGAAACCCCACGATCGTCGTATAGATGGGGGGCAAGAACGCTTGAGTAGGTACACCTCCTGTTGATATCTCGCTGGATGTAGACTGTGCAATGTATAGCGATACTCGGCGGATTCCCCGATGGTTTTTGTCCTTAATTACTACTCAGGACAACTGCATATGCGATCCTGCGTGAGGCTGTTGCGTAAGGTAGCAGGAGCTCGTCAATACTCATGAACAAAGCACCCTTATGCTACCTCGAATTTTAGTGGATCCACCAGAGAAGTAACATCTGTTCGTACCATGATAAGCGCGCGTATGCGCCAACTCCGAATCAGATAATTACCGATTGTTTCCGGGGGTCAGCGTGGGGTATCGCAGTTGAAAGGTATACGATCACTGCGTAAGCGGCACGATAATTCATAGCCAGACAATATCCCTGCTGAGAAACGAACGCTACGCATC'/>

    <sequence taxon='67' value='AGCATATGTGATTGTATATTGAAGCAACCGGTGACTTTACCCCCGTTCATCCTGGACTCGATGTCAAGATCGTCGGCGATGCCTCCTATCACATTCAGACGTAAAGGACCTGGTGAAATCTCCGGAGCGTGCTGCCCGTTCAAGACGAAAGAATAGCCGATTTGTATAGACTCCAACGTCAGCATTATGAGCTCGGAGCTCTGCCGATGGTGCTCCGGAACTATGCAAAGTAAGACATATGGTCACACTAACGGGGCGACCTTTCATGTACTTACACGCATCAGATGGGCAAAATGGTTTGTGTCTGTCTGGGGGAACTTGCAAAAGGCGGCGCTGAGTCCTTTAGATTCGGCCGGTTCTATAAAACCGTAAGCGGGAGTATGGAATAGGGGTTACTAGACCGAAAGGACGAATCATTTGAGGCGCGTTACTGACGCATCTCGGAGTCTGGGTCGTTTGATGTAAGCGCCAACCACACACGTACCGCGGCAAGCTAATAATAGTGGGAGACGGAGTGTAGGTGGTCTAGGGTCCCGCGTTCTTGCTATACAGGATCCGCACGGAGGTCAGTATATAGTCGGTACGAACACTCCAACCCCATGCCCCGTATTGAGTAGAGAGCTGGGTAATAATCACCTGTCCCTTAAGAAAATCGAAAGCCGATAGTCACTATGTGACATTTCGCTCTACGCGGTCCCGGGAGTAAAACAATTAAAATACGAGCCCAGGACGACAAGCGCACTTATCGGACTCCAGCGGCCGAAAGGTATATCCGCGGCGGGCCCAGTTAGAGTCATTAACGCAAAATCGCTACCCGGCCCTGCTTATCTTGCTCTCGATATAAAAGAGCGTCACATAGCGTGCCAGGGATATACGGAATGACGGACCACCGCGTCGAGGGACGTTCGAGATTGTAGGGGAATATTGGTTTCATGGAAGTGTCTCACCTTATCGGACCGGATATGGCTGGGAAGGTCTGCAGCGCATATCGTGACACGACGCACGAGACCCGTCACACGAAAACCCACCCACTAGGGTTTCGCACCTAATGATGATTCTATTGCGACAGGTTTCGCGCTACGAATAGCTTAGACGAAACTGACTAAGTTGACTACCCTGTTTTTCGTGGGCAGCGGAGATTACCAACCCTGTAAAGCAATTTCGACTCATACAAATTTGATTAATTGAAAAATAGTCAGGTGCACGGATCTTGTGGTCTATATAATTCTGTATCTAGATCCGACTGCCAGCCTCCTTTTAGGGTCAGCAGGTTAACCAACGCCTTGGCGACATCGCCAGTGACCCGGGACTATTAGATTGCTGTTTAGAGCGGCGGGGGGGGAATATACAGGATCCTTCTCGCCGACTCACGATACCTCGACCGGAGATATGTGGCTACCGTGGCACCCAGGAAACCCGATATTGTCTACAGTGCAGCTTTCGCCGTAACAAACCGTGTTATAATTCTGCACCGCCCAAGCTCGACTTAACCTGACGCGCTATTCGAACTCAGTTGATGTGATTTTAATTGCGTACTTCGATCCAGGGTCGGGTAGCGGAAACCCCACGATCGTCGTATAGATGGGGGGCAAGAACGCTTGAGTAGGTACACCTCCTGTTGATATCTCGCTGGATGTAGACTGTGCAATGTATAGCGATACTCGGCGGATTCCCCGATGGTTTTTGTCCTTAATTACTACTCAGGACAACTGCATATGCGATCCTGCGTGAGGCTGTTGCGTAAGGTAGCAGGAGCTCGTCAATACTCATGAACAAAGCACCCTTATGCTACCTCGAATTTTAGTGGATCTACCAGAGAAGTAACATCTGTTCGTACCATGATAAGCGCGCGTATGCGCCAACTCCGAATCAGATAATTACCGATTGTTTCCGGAGGTCAGCGTGGGGTATCGCAGTGGAAAGGTATACGATCACTGCGTAAGCGGCACGATAATTCATAGCCAGACAATATCCATGCTGAGAAACGAACGCTACGCATC'/>

    <sequence taxon='97' value='AGCATATGTGATTGTATATTGAAGCAGCCGGTGACTTTACCCCCGTTCATCCTGGACCCGATGTCAAGATCGTCGGCGATGCCTCCTATCGCATTCAGACGTAAAGGACCTGGTGAAATCTCCGGAGCGTGCTGCCCGTTCAAGACGAAAGAATAGCCGATTTGTATAGACTCCAACGTCAGCATTATGAGCTCGGAGCTCTGCCGATGGTGCTCCGGAACTATGCAAAGTAAGACATATGGTCACACTAACGGGGCGACCTTTCATGTACTTACACGCATCAGATGGGCAAAATGGTTTGTGTCTGTCTGGGGGAACTTGCGAAAGGCGGCGCTGAGTCCTTTAGATTCGGCCGGTTCTATAAAACCGTAAGCGGGAGTATGGAATAGGGGTTACTAGACCGAAAGGACGAATCATTTGAGGCGCGTTACTGACGCATCTCGGAGTCTGGGTCGTTTGATGTAAGCGCCAACCACACACGTACCGCGGCAAGCTAATAATAGTGGGAGACGGAGTGTAGGTGGTCTAGGGTCCCGCATTCTTACTATACAGGATCCGCACGGAGGTCAGTATATAGTCGGTACGAACACTCCAACCCCATGCCCCGTATTGAGTAGAGAGCTGGGTAATAATCACCTGTCCCTTAAGAAAATCGAAAGCCGATAGTCACTATGTGACATCTCGCTCTACGCGGTCCCGGGAGTAAAACAATTAAAATACGAGCCCAGGACGACAAGCGCACTTATCGGACTCCAGCGGCCGAAAGGTATATCCGCGGCGGGCCCAGTTAGAGTCATTAACGCAAAATCGCTACCCGGCCCTGCTTATCTTGCTCTCGATATAAAAGAGCGTCACATAGCGTGCCAGGGATATACGGAATGACGGACCACCGCGTCGAGGGACATTCGAGATTGTAGGGGAATATTGGTTTCATGGAAGTGTCTCACCTTATCGGACCGGATATGGCTGGGAAGGTCTGCAGCGCATATCGTGACACGACGCACGAGACCCGTCACACGAAAACCCACCCACTAGGGTTTCGCACCTAATGATGATTCTATTGCGACAGGTTTCGCGCTACGAATAGCTTAGACGAAACTGACTAAGTTGACTACCCTGTTTTTCGTGGGCAGCGGAGATTACCAACCCTGTAAAGCAATTTCGACTCATACAAATTTGATTAATTGAAAAATAGTCAGGTGCACGGATCTTGTGGTCTAAATAATTCTGTATCTAGATCCGACTGCCAGCCTCCTTTTAGGGTCAGCAGGTTAACCAACGCCTTGGCGACATCGCCAGTGACCCGGGACTATTAGATTGCTGTTTAGAGCGGCGGGGGGGGAATATACAGGATCCTTCTCGCCGACTCACGATACCTCGACCGGAGATATGTGGCTACCGTGGCACCCAGGAAACCCGATATTGTCTACAGTGCAGCTTTCGCCGTAACAAACCGTGTTATAATTCTGCACCGCCCAAGCTCGACTTAACCTGACGCGTTATTCGAACTCAGTTGATGTGATTTTAATTGAGTACTTCGATCCAGGGTCGGGTAGCGGAAACCCCACGATCGTCGTATAGATGGGGGGCAAGAACGCTTGAGTAGGTACACCTCCTGTTGATATCTCGCTGGATGTAGACTGTGCAATGTATAGCGATACTCGGCGGATTCCCCGATGGTTTTTGTCCTTAATTACTACTCAGGACAACTGCATATGCGATCCTGCGTGAGGCTGTTGCGTAAGGTAGCAGGAGCTCGTCAATACTCATGAACAAAGCACCCTTATGCTACCTCGAATTTTAGTGGATCTACCAGAGAAGTAACATCTGTTCGTACCATGATAAGCGCGCGTATGCGCCAACTCCGAATCAGATAATTACCGATTGTTTCCGGAGGTCAGCGTGGGGTATCGCAGTGGAAAGGTATACGATCACTGCGTAAGCGGCACGATAATTCATAGCCAGACAATATCCATGCTGAGAAACGAACGCTACGCATC'/>

    <sequence taxon='18' value='AGCATATGTGATTGTATATTGAAGCAACCGGTGACTTTACCCCCGTTCATCCTGGAGCCGATGTCAAGATCGTCGGCGATGCCTCCTATCGCATTCAGACGTAAAGGACCTGGTGAAATCTCCGGAGCGTGCTGCCCGTTCAAGACGAAAGAATAGCCGATTTGTATAGACTCCAACGTCAGCATTATGAGCTCGGAGCTCTGCCTATGGTGCTCCGGAACTATGCAAAGTAAGCCATATGGTCACACTAACGGGGCGACCTTTCATGTACTTACGCGCATCAGATGGGCAAAATGGTTTGTGTCTGTCTGGGGGAACTTGCAAAAGGCGGCGCTGAGTCCCTTAGGTTCGGCCGTTTCTATAAAACCGTAAGCGGGAGTATGGAATAGGGGTTACTAGACCGAAAGGACGAATTATTTGAGGCGCGTTACTGACGCATCTCGGAGTCTGGGTCGTTTGATGTAAGCGCCAACCACACACGTACCGCGGCAAGCTAATAATAGTGGGAGACGGAGTGTAGGTGGTCTAGGGTCCCGCATTCCTACTATACAGGATCCGCACGGAGGTCAGTATATAGTCGGTACGAACACTCCAACCCCATGCCCCGTATTGAGTAGAGAGCTGGGTAATAATCACCTGTCCCTTAAGAAAATCGAAAGCCGATAGTCACTATGTGACATTTCGCTCTACGCGGTCCCGGGAGTAAAACAATTAAAATACGAGCCCAGGACGACAAGCGCACTTATCGGACTCCAGCGGCCGAAAGGTATATCCGCGGCGGGCCCAGTTAGAGTCATTAACGCAAAATCGCTACCCGGCCCTGCTCATCTTGCTCTCGATATAAAAGAGCGTCACATAGCGTGCCAGGGACATACGGAATGACGGACCACCGCGTCGAGGGACGTTCGAGATTGTAGGGGAATATTGGTTTCATGGAAGTGTCTCACCTTATCGGACCGGATATAGCTGGGAAGGTCTGCAGCGCATATCGTGACACGACGCACGAGACCCGTCACACGAAAACCCACCCACTAGGGTTTCGCACCTAATGATGATTCTATTGCGACAGGTTTCGCGCTACGAATAGCTTAGACGAAACTGACTAAGTTGACTACCCTGTTTTTCGTGGGCAGCGGAGATTACCAACCCTGTAAAGCAATTTCGACTCATACAAATTTGATTAATTGAAAAATAGTCAGGTGCACGGATCTTGTGGTCTAAATAATTCTGTATCTAGATCCGACTGCCAGCCTCCTTTTAGGGTCAGCAGATTAACCAACGCCTTGGCGACATCGCCAGTGACCCGGGACTATTAGATTGCTGTTTAGAGCGGCGGGGGGGGAATATACAGGATCCTTCTCGCCGACTCACGATACCTCGACCGGAGATATGTGGCTACCGTGGCACCCAGGAAACCCGATATTGTCTACAGTGCAGCTTTCGCCATAACAAACCGTGTTATAATTCTGCACCGCCCAAGCTCGACTTAACCTGACGCGTTATTCGAACTCAGTTGATGTGATTTTAATTGAGTACTTCGATCCAGGGTCGGGTAGCGGAAACCCCACGATCGTCGTATAGATGGGGGGCAAGAGCGCTTGAGTAGGTACACCTCCTGTTGATATCTCGCTGGATGTAGACTGTGCAATGTATAGCGATACTCGGCGGATTCCCCGATGGTTTTTGTCCTTAATTACTACTCAGGACAACTGCATATGCGATCCTGCGTGAGGCTGTTGCGTAAGGTAGCAGGAGCTCGTCAATACTCATGAACAAAGCACCCTTATGCTACCTCGAATTTTAGTGGATCCACCAGAGAAGTAACATCTGTTCGTACCATGATAAGCGCGCGTATGCGCCAACTCCGAATCAGATAATTACCGATTGTTTCCGGGGGTCAGCGTGGGGTATCGCAGTGGAAAGGTATACGATCACTGCGTAAGCGGCACGATAATTCATAGCCAGACAATATCCATGCTGAGAAACGAACGCTGCGCATT'/>

</data>

    <trait id="tipDates" spec='beast.evolution.tree.TraitSet' traitname='date-backward' units='year' value='
40=0.5991433024716701,
88=0.08848989008112351,
39=0.9865773351663671,
8=1.019740973109329,
4=1.8357277770108458,
36=0.770059591334046,
50=0.4380155650274129,
78=0.271085908888709,
91=0.21114031763348073,
69=0.30150311885810854,
82=0.18746662289093852,
81=0.32497658869832824,
64=0.6263872913520201,
100=0.07662144913651359,
99=0.08112149831853621,
98=0.03112658613657393,
96=0.1416443210191738,
94=0.14455009185300316,
92=0.13456773021265844,
63=0.33949124905392436,
55=0.49210653761847833,
71=0.4532798895183472,
45=0.7732622809627068,
35=0.9780293314088748,
26=1.110357873453939,
61=0.678367974544499,
70=0.40572999980273927,
60=0.6471569095260152,
57=0.1896660999334081,
93=0.10272180091761696,
37=1.0320217567870293,
12=1.5717046789611482,
11=1.7019294658558406,
13=1.441405131805113,
14=1.5145768762062077,
25=0.6125362025353911,
10=1.6907580047112678,
58=0.40228550042992506,
80=0.07014748587375585,
75=0.25765498456945624,
74=0.2956744511201457,
84=0.24692257219086589,
95=0.133695918088641,
16=1.0114367668280702,
27=1.1682433636727645,
38=0.6820235479659988,
62=0.25741668973603016,
83=0.20967683357595845,
44=0.4437912524916161,
15=1.4430554590473517,
3=2.1992770940380595,
1=2.2060692356482825,
2=2.5204660126849756,
18=1.5464558518616645,
51=0.39872947118265634,
49=0.8310347080418139,
97=0.008962680857206085,
67=0.30164456496367453,
46=0.6241648701447744,
79=0.4002753094338045,
42=0.8806789265329011,
34=0.9578428493942419,
32=1.227762093586377,
17=1.2421426045153459,
85=0.13971785156079664,
89=0.25132424527727526,
33=0.9759976685417913,
41=0.9188204325825957,
9=1.730996633998766,
6=1.535370908488894,
90=0.2096807706274828,
31=0.7910271213037712,
102=0.0059354526830692755,
73=0.2566368800022949,
59=0.47069838295880473,
72=0.46147093014394747,
54=0.7096783850455317,
30=0.9269339616413008,
19=1.549785550547596,
20=1.5027742457072062,
53=0.5889713804783208,
52=0.21468119245764417,
66=0.32554173254905194,
65=0.5341237082330159,
29=1.2112371145376049,
21=1.5128650179771548,
48=0.5268225550079748,
68=0.2754709642916655,
47=0.7497942528555455,
22=1.2968102648052955,
101=0.01942820021508984,
103=0.016806062685224,
87=0.08857366296320945,
86=0.18249149028558076,
77=0.3631966219853333,
76=0.4020670966585538,
56=0.7219875306551122,
28=0.764027100336663,
24=1.3130299175077647,
23=1.0678056993050784,
43=0.7120638646374777,
7=1.5417262953808666,
5=1.6607885706189967,
0=2.99154278409286
            '>
        <taxa id='taxonSet' spec='beast.evolution.alignment.TaxonSet' alignment='@alignment'/>
    </trait>
    
    <tree spec="beast.util.ClusterZBSATree" id="tree" nodetype="beast.evolution.tree.ZeroBranchSANode" clusterType="upgma" trait="@tipDates">
		<taxa idref="alignment"/>
	</tree>

    <BirthDeathSkylineModel spec="SABDSamplingThroughTimeModel" id="birthDeath" tree="@tree" conditionOnSampling="true">
		<parameter name="origin" id="origin" value ="50." lower="0."/>
        <parameter name="diversificationRate" id="diversificationRate" value="1.5"/>
        <parameter name="turnover" id="turnover" value=".5"/>
        <parameter name="samplingProportion" id="samplingProportion" value="0.8327122076658704"/>
        <parameter name="removalProbability" id="r" value="0.5" lower="0." upper="1."/>
	</BirthDeathSkylineModel>
    
    <siteModel gammaCategoryCount="1" id="SiteModel" spec="SiteModel">
		<parameter dimension="1"  id="mutationRate" name="mutationRate" value="1.0"/>
		<substModel id="gtr" rateAC="@rateAC" rateGT="@rateGT" rateAT="@rateAT" rateCG="@rateCG" rateCT="@rateCT" spec="GTR">
			<parameter dimension="1"  id="rateAG" lower="0.0" name="rateAG" value="1.0"/>
			<frequencies estimate="true" id="freqs" spec="Frequencies">
				<parameter name='frequencies' id='freqParameter' value='0.25' dimension='4' lower="0." upper="1."/>
			</frequencies>
		</substModel>
	</siteModel>
	<branchRateModel id="StrictClock" spec="beast.evolution.branchratemodel.StrictClockModel">
		<parameter dimension="1" id="clock.rate" name="clock.rate" value="0.05" lower="0."/>
	</branchRateModel>


   <!-- likelihood and priors: -->
    <distribution id="posterior" spec="util.CompoundDistribution">
		<distribution id="prior" spec="util.CompoundDistribution">
            <distribution  x="@clock.rate" id="clockRatePrior" spec='beast.math.distributions.Prior'>
				<distr spec='beast.math.distributions.LogNormalDistributionModel' id='clockRatePrior.exp' M="-4.6" S="1.25"/>
			</distribution>
			<distribution id="hky.frequencies.prior" spec="beast.math.distributions.Prior" x="@freqParameter">
				<distr id="Uniform " lower="0.0" upper="1.0" spec="beast.math.distributions.Uniform" />
			</distribution>
			<distribution id="diversificationRate_prior" spec="beast.math.distributions.Prior" x="@diversificationRate">
				<distr spec="beast.math.distributions.Uniform" lower="1." upper="2." offset="0."/>
			</distribution>
			<distribution id="turnover_prior" spec="beast.math.distributions.Prior" x="@turnover">
				<distr spec="beast.math.distributions.Uniform" lower="0." upper="1." offset="0."/>
			</distribution>
			<distribution  id='origin_Prior' x="@origin" spec='beast.math.distributions.Prior'>
				<distr spec='beast.math.distributions.Uniform' lower="0." upper="1000." offset="0."/>
			</distribution>
			<distribution id="BDlikelihood" spec="util.CompoundDistribution">
				<distribution idref="birthDeath"/>		
			</distribution>
		</distribution>
        <distribution id="jointTreeLikelihood" spec="util.CompoundDistribution">
			<distribution data="@alignment" id="treeLikelihood" spec="TreeLikelihood" tree="@tree" siteModel="@SiteModel" branchRateModel="@StrictClock"/>
        </distribution>
    </distribution>

    
	<run chainLength="20000000" id="mcmc" spec="MCMC" storeEvery="100000" distribution="@posterior">
        
		<state id="state" storeEvery="100000">
            <stateNode idref='tree'/>
			<stateNode idref="origin"/>
			<stateNode idref="diversificationRate"/>
			<stateNode idref="turnover"/>
			<!-- <stateNode idref="samplingProportion"/> -->
            <stateNode idref="r"/> 
            
            <stateNode idref="clock.rate"/>
			<stateNode idref="freqParameter"/>
			<parameter dimension="1"  id="rateAC" lower="0.0" upper="100.0" name="stateNode" value="1.0"/>
			<parameter dimension="1"  id="rateGT" lower="0.0" upper="100.0" name="stateNode" value="1.0"/>
			<parameter dimension="1"  id="rateAT" lower="0.0" upper="100.0" name="stateNode" value="1.0"/>
			<parameter dimension="1"  id="rateCG" lower="0.0" upper="100.0" name="stateNode" value="1.0"/>
			<parameter dimension="1"  id="rateCT" lower="0.0" upper="100.0" name="stateNode" value="1.0"/>
        </state>
        
		<operator id='origOperator' spec='ScaleOperator' scaleFactor=".75" weight="3" parameter="@origin"/>
		<operator id='diversificationRateOperator' spec='ScaleOperator' scaleFactor=".75" weight="10" parameter="@diversificationRate"/>
		<operator id='turnoverOperator' spec='ScaleOperator' scaleFactor=".75" weight="10" parameter="@turnover"/>
		<!-- <operator id='samplingProportionOperator' spec='ScaleOperator' scaleFactor=".75" weight="10" parameter="@samplingProportion"/> -->
        <operator id='rOperator' spec='ScaleOperator' scaleFactor=".9" weight="1" parameter="@r"/> 
        
        <operator spec='TreeDimensionJump' weight="10" tree="@tree"/> 
        <operator spec='WilsonBaldingForZeroBranchSampledAncestorTrees' weight="10" tree="@tree"/> 
        <operator spec='ExchangeForZeroBranchSampledAncestorTrees' isNarrow="false" weight="10" tree="@tree"/>
        <operator spec='ExchangeForZeroBranchSampledAncestorTrees' weight="10" tree="@tree"/>
        <operator spec='UniformForZeroBranchSATrees' weight="20" tree="@tree"/>
        <operator id='rootScaler' spec='ScaleOperatorForZeroBranchSATrees' scaleFactor=".95" weight="1" tree="@tree" rootOnly='true'/>
        <operator id='treeScaler' spec='ScaleOperatorForZeroBranchSATrees' scaleFactor=".95" weight="10" tree="@tree"/>
        <operator id="updownTree" spec="UpDownOperator" scaleFactor=".95" weight="20" up="@clock.rate" down="@tree"/>

        
        <operator id="clock.rateScaler" parameter="@clock.rate" scaleFactor="0.75" spec="ScaleOperator" weight="10"/>
        
		<operator spec='ScaleOperator' scaleFactor=".75" weight=".2" parameter="@rateAC"/>
		<operator spec='ScaleOperator' scaleFactor=".75" weight=".2" parameter="@rateAT"/>
		<operator spec='ScaleOperator' scaleFactor=".75" weight=".2" parameter="@rateCG"/>
		<operator spec='ScaleOperator' scaleFactor=".75" weight=".2" parameter="@rateCT"/>
		<operator spec='ScaleOperator' scaleFactor=".75" weight=".2" parameter="@rateGT"/>
		<operator autoOptimize="true" delta="0.2" id="FrequenciesExchanger" integer="false" spec="DeltaExchangeOperator" weight="0.1" parameter="@freqParameter"/>


			
		<logger fileName="$(seed).log" id="tracelog" logEvery="10000" mode="autodetect" model="@posterior">
			<distribution idref="posterior" name="log"/>
			<log idref="BDlikelihood"/>
            <log idref="jointTreeLikelihood"/>
            <log id="treeHeight" spec="beast.evolution.tree.TreeHeightLogger" tree="@tree"/>
			<log idref="origin"/>
            <log idref="diversificationRate"/>
			<log idref="turnover"/>
			<!--<log idref="samplingProportion"/>-->
            <log idref="r"/>
            <log id="SACount" spec="beast.evolution.tree.SALogger" tree="@tree"/>

            <log idref="clock.rate"/>
			<log idref="freqParameter"/>
			<log idref="rateAC"/>
			<log idref="rateAG"/>
			<log idref="rateAT"/>
			<log idref="rateCG"/>
			<log idref="rateCT"/>
			<log idref="rateGT"/>
		</logger>
        
        <logger fileName="$(seed).trees" id="treelog" logEvery="10000" mode="tree">
			<tree idref="tree" name="log"/>
		</logger>
	
	</run>

</beast>
