# Supplementary material for: Bayesian Inference of Sampled Ancestor Trees for Epidemiology and Fossil Calibration
Source: PLoS Comput Biol. 2014 Dec 4;10(12):e1003919. doi: 10.1371/journal.pcbi.1003919 (PMC4263412; doi:10.1371/journal.pcbi.1003919)
Supplement: File S5 — XML files for simulated transmission process. (ZIP) [file pcbi.1003919.s006.zip › simulations2/75.xml]

<?xml version="1.0" encoding="UTF-8" standalone="no"?><beast namespace="beast.core:beast.evolution.alignment:beast.evolution.tree.coalescent:beast.core.util:beast.evolution.nuc:beast.evolution.operators:beast.evolution.sitemodel:beast.evolution.substitutionmodel:beast.evolution.likelihood:beast.evolution.speciation:beast.core.parameter:beast.util" version="2.0">
    
    <data dataType="nucleotide" id="alignment" name="alignment">
    <sequence taxon='0' value='AATAGGTAAACATTGCAGACATCTTCAGATGTGCACGAGTGCCGTGACAGACTTCTCCCAGAAACCTATATGGATGGCCCCTGGAAAAGGGCGGATCAAATCGGATAGTAATTTTGTCAGCGATCGCACACGCGCGTTTGATTCGCGATTTCAAGGATTTGTGGCCTTTCGTCCACTTTGTTCTAGACTCACGTTCGTAGAAGCCTTTGGTCAAGGGTCCCACGTAAGCGGTCCTAAGTTCGTATAAGCCAAGTGAATACTTACAACTATTAAGCGGGCGATGGCAACGATTCAGAGACACCTCCACTCCACTAGTACATTAAGTCTTAGCCGCCGCCTGGTGTATCTGCGGAACTCTGAAAGCTCATTAGCATGAAAGTGCTCTGTCAGACCAGAATGCTATGCTGTGCTTTATTCTCTTCAAAAGGCCAGAGCGACAGCACTCTGTGCTCAATAGCTGTAAACGGATGACGCCATGAATTCCTTAATTAGACTAATTCGTCGTAGCGTGGTTAATGGGGACTCCCCCAACTCACTGGGGTCCCCCTGATCTGTCAGGCTGCGGCGTTATTCGGGGAACCCCCATCGGATGGTGGCTCTAACCGGCGAACACCGTGATTCACCTTTACGGCGCGTACTCACTTGAATTACGCGCTAGCGCACGCTCGTGTATTAACCAATTAACAGGAGTACATACCGCACATGGCAACCTTTGGTGACTTGTGGTCAGGAGCGTGACATGGAATCGCACACGGACATTTTATTAGCCGGTTGAGTCTCGCTAAGAAGACCATTCACAAGTGGGAGGTGGGTCAGTACAGACCAGTGTGCCGCTCGTCAGGACAAAACGTCGCGTTAGTCCTAGCGCACATGGTAAAGCTACTCCTTTTCATTCAGGACTAGGTGAGCTCGGAGTTTGTTGATACGGATACCGCGCAGGCGGGAGGGTCCGGCCACATGCCTAATTACGTATACTAGTGGCTGGAGCTCCGAAGCTAACTAGTTTTTTCGACCGAACGGGCTTCGTCTGCAGGTGCTTGGCTTACTGCTGGGACTAGAAGAATAGGACTACCGTATTCAGGCATGTGTTCGAGTAGTGGCGAGTAGAGATGAGTGTATTGTGAGTGTCACGGTTCCGTACAAGGTAATCGCTTTAGAGAGCTCAACATCTGGTTAGGAATCCGGAAATCCACACTAAAAGAGAGACACACAGTAGCTTCTCTCAGGTGTGGAGGTCAAGACTGTAGTATGATCAGAAACTATCTTCTTTCTATGATTGACCTGTATAGAATACGAATCTATTGTTGTATGCATGAGGAGCTGCTAGTACTTGAGTCTCTGGTTCAACCCCGCGCGTGCGTATTAGAATGATGCTTGGTGGGTGGTTTTGTTCCTACTTACATAGTCCCTTGTCGCTACTGTTGTGGCGCTACTCCTGCACCGGGATGCCTGTCTGGTTACAATTCCGATTGAAAGTTATCGTTAAACATGAATTGGCGTTAGGTCACTACTGCTGATTATATTATCGACAGTTCTACCAGAAGTGTGGGAGGTCCTCCCAGCGACAGTAAAGGGAGGAGTTCTCTTGAGCGCTGAGCTGCCGAAATGTAGCATCGACAGCCGGAGTAGATAATGGTGGCTTAGTCAACTAGAGAGATGGTTGCGGTAGGGCTTAGTCCATAGACGACTGAGGGAAAAAACTGAAAGCGCAGGCAAGAGCTGACTGCCGAGGACGGCTTCTAACAATGAATACCTGCCGTGGAGTCGCTAGACGAGAAGGGTAGATAGAACTAGAGCATTTATAAGCGGCTTCTCTGCTTGGTTCCAGTGCTGCACGCCACACGCATGTTAGAGAATCGTCATCGCGCTGAGTGTCATGGCTCCATACTTCCGTGGTTACTGCAAGTTATAGGCCCATTCCTTGATCGCTATCGTGACCTACTATCATAATCTTCAAGTTAAGCATAACCATGGGTCACCTCAGAGCAATACTATGACGG'/>

    <sequence taxon='5' value='AATAGGTAAACATTGCAGACATCTTCAGATGGGCACGAGTGCCGTGACAGACTTCTCCCAGAAACCTATATGGATGGCCCCTGGAAAAGGGCGGATCAAATCGGATAGTAATTTTGTCAGCGATCGCACACGCGCGTTTGATTCGCGATTTCAAGGATTTGTGGCCTTTCGTCCACTTTGTTCTAGACTCACGTTCGTAGAAGCCTTTGGTCAAGGGTCCCACGTAAGCGGTCCTAAGTTCGTATAAGCCAAGTGAATACTTACAACTATTAAGCGGGCGATGGCAACGATTCAGAGACACCTCCACTCCACTAGTACACTAAGTCTTAGCCGCCGCCTGGTGTATCTGCGGAACTCTGAAAGCTCATTAGCATGAAAGTGCTCTGTCAGACCAGAATGCTATGCTGTGCTTTATTCTCTTCAAAAGGCCAGAGCGACAGCACTCTGTGCTCAATAGCTGTAAACGGATGACGCCATGAATTCCTTAATTAGACTAATTCGTCGTAGCGTGGTTAATGGGGACTCCCCCAACTCACTGGGTTCCCCCTGATCTGTCAGGCTGCGGCGTTATTCGGGGAACCCCCATCGGATGGTGGCTCTAACCGGCGAACACCGTGATTCACCTTTACGGCGCGTACTCACTTGAATTACGCGCTAGCGTACGCTCGTGTATTAACCAATTAACAGGAGTACATACCGCACATGGCAACCTTTGGTGACTTGTGGTCAGGAGCGTGACATGGAATCGCACACGGACATTTTATTAGCCGGTTGAGTCTCGCTAAGAAGACCATTCACAAGTGGGAGGTGGGTCAGTACAGACCAGTGTGCCGCTCGTCAGGACAAAACGTCGCGTTAGTCCTAGCGCACATGGTAAAGCTACTCCTTTTCATTCAGGACTAGGTGAGCTCGGAGTTTGTTGATACGGATACCGCGCAGGCGGGAGGGTCCGGCCACATGCCTAATTACGTATACTAGTGGCTGGAGCTCCGAAGCTAACTAGTTTTTTCGACCGAACGGGCTTCGTCTGCAGGTGCTTGGCTTACTGCTGGGACTAGAAGAATAGGACTACCGTATTCAGGCATGTGTTCGAGTAGCGGCGAGTAGAGATGAGTGTATTGTGAGTGTCACGGTTCCGTAGAAGGTAATCGCTTTAGAGAGCTCAACATCTGGTTAGGAATCCGGAAATCCACACTAAAAGAGAGACACACAGTAGCTTCTCTCAGGTGTGGAGGTCAAGACTGTAGTATGATCAGAAACTATCTTCTTTCTATGATTGACCTGTATAGAATACGAATCTATTGTTGTATGCATGAGGAGCTGCTAGTACTTGAGTCTCTGGTTCAACCCCGCGCGTGCGTATTAGAATGATGCTTGGTGGGTGGTTTTGTTCCTACTTACATCGTCCCTTGTCGCTACTGTTGTGGCGCTACTCCTGCACCGGGATGCCTGTCTGGTTACAATTCCGATTGAAAGTTATCGTTAAACATGAGTTGGCGTTAGGTCACTACTGCTGATTATATTATCGACAGTTCTACCAGAAGTGTGGGAGGTCCTCCCAGCGACAGTAAAGGGAGGAGTTCTCTTGAGCGCTGAGCTGCCGAAATGTAGCATCGACAGCCGGAGTAGATAATGGTGGCTTAGTCAACTAGAGAGATGGTTGCGGTAGGGCTTAGTCCATAGACGACTGAGGGAAAAAACTGAAAGCGCAGGCAAGAGCTGACTGCCGAGGACGGCTTCTAACAATGAATACCTGCCGTGGAGTCGCTAGACGAGAAGGGTAGATAGAACTAGAGCATTTATAAGCGGCTTCTTTGCTTAGTTCCAGTGCTGCACGCCACACGCATGTTAGAGAATCGTCATCGCGCTGAGTGTCATGGCTCCATACTTCCGTGGTTACTGCAAGTTATAGGCCCATTCCTTGATCGCTATCGTGACCTACTATCATAATCTTCAAGTTAAGCATAACCATGGGTCACCTCAGAGCAATACTATGACGG'/>

    <sequence taxon='8' value='AATAGGTAAACATTGCAGACATCTTCAGATGGGCACGAGTGCCGTGACAGACTTCTCCCAGAAACCTATATGGATGGCCCCTGGAAAAGGGCGGATCAAATCGGATAGTAATTTTGTCAGCGATCGCACACGCGCGTTTGATTCGCGATTTCAAGGATTTGTGGCCTTTCGTCCACTTTGTTCTAGACTCACGTTCGTAGAAGCCTTTGGTCAAGGGTCCCACGTAAGCGGTCCTAAGTTCGTATAAGCCAAGTGAATACTTACAACTATTAAGCGGGCGATGGCAACGATTCAGAGACACCTCCACTCCACTAGTACACTAAGTCTTAGCCGCCGCCTGGTGTATCTGCGGAACTCTGAAAGCTCATTAGCATGAAAGTGCTCTGTCAGACCAGAATGCTATGCTGTGCTTTATTCTCTTCAAAAGGCCAGAGCGACAGCACTCTGTGCTCAATAGCTGTAAACGGATGACGCCATGAATTCCTTAATTAGACTAATTCGTCGTAGCGTGGTTAATGGGGACTCCCCCAACTCACTGGGTTCCCCCTGATCTGTCAGGCTGCGGCGTTATTCGGGGAACCCCCATCGGATGGTGGCTCTAACCGGCGAACACCGTGATTCACCTTTACGGCGCGTACTCACTTGAATTACGCGCTAGCGTACGCTCGTGTATTAACCAATTAACAGGAGTACATACCGCACATGGCAACCTTTGGTGACTTGTGGTCAGGAGCGTGACATGGAATCGCACACGGACATTTTATTAGCCGGTTGAGTCTCGCTAAGAAGACCATTCACAAGTGGGAGGTGGGTCAGTACAGACCAGTGTGCCGCTCGTCAGGACAAAACGTCGCGTTAGTCCTAGCGCACATGGTAAAGCTACTCCTTTTCATTCAGGACTAGGTGAGCTCGGAGTTTGTTGATACGGATACCGCGCAGGCGGGAGGGTCCGGCCACATGCCTAATTACGTATACTAGTGGCTGGAGCTCCGAAGCTAACTAGTTTTTTCGACCGAACGGGCTTCGTCTGCAGGTGCTTGGCTTACTGCTGGGACTAGAAGAATAGGACTACCGTATTCAGGCATGTGTTCGAGTAGCGGCGAGTAGAGATGAGTGTATTGTGAGTGTCACGGTTCCGTAGAAGGTAATCGCTTTAGAGAGCTCAACATCTGGTTAGGAATCCGGAAATCCACACTAAAAGAGAGACACACAGTAGCTTCTCTCAGGTGTGGAGGTCAAGACTGTAGTACGATCAGAAACTATCTTCTTTCTATGATTGACCTGTATAGAATACGAATCTATTGTTGTATGCATGAGGAGCTGCTAGTACTTGAGTCTCTGGTTCAACCCCGCGCGTGCGTATTAGAATGATGCTTGGTGGGTGGTTTTGTTCCTACTTACATCGTCCCTTGTCGCTACTGTTGTGGCGCTACTCCTGCACCGGGATGCCTGTCTGGTTACAATTCCGATTGAAAGTTATCGTTAAACATGAGTTGGCGTTAGGTCACTACTGCTGATTATATTATCGACAGTTCTACCAGAAGTGTGGGAGGTCCTCCCAGCGACAGTAAAGGGAGGAGTTCTCTTGAGCGCTGAGCTGCCGAAATGTAGCATCGACAGCCGGAGTAGATAATGGTGGCTTAGTCAACTAGAGAGATGGTTGCGGTAGGGCTTAGTCCATAGACGACTGAGGGAAAAAACTGAAAGCGCAGGCAAGAGCTGACTGCCGAGGACGGCTTCTAACAATGAATACCTGCCGTGGAGTCGCTAGACGAGAAGGGTAGATAGAACTAGAGCATTTATAAGCGGCTTCTTTGCTTAGTTCCAGTGCTGCACGCCACACGCATGTTAGAGAATCGTCATCGCGCTGAGTGTCATGGCTCCATACTTCCGTGGTTACTGCAAGTTATAGGCCCATTCCTTGATCGCTATCGTGACCTACTATCATAATCTTCAAGTTAAGCATAACCATGGGTCACCTCAGAGCAATACTATGACGG'/>

    <sequence taxon='10' value='AATCGGTAAACATTGCAGACATCTTCAGATGGGCACGAGTGCCGTGACAGACTTCTCCCAGAAACCTATATGGATGGCCCCTGGAAAAGGGCGGATCAAATCGGATAGTAATTTTGTCAGCGATCGCACACGCGCGTTTGATTCGCGATTTCAAGGATTTGTGGCCTTTCGTCCACTTTGTTCTAGACTCACGTTCGTAGAAGCCTTTGGTCAAGGGTCCCACGTAAGCGGTCCTAAGTTCGTATAAGCCAAGTGAATACTTACAACTATTAAGCGGGCGATGGCAACGATTCAGAGACACCTCCACTCCACTAGTACACTAAGTCTTAGCCGCCGCCTGGTGTATCTGCGGAACTCTGAAAGCTCATTAGCATGAAAGTGCTCTGTCAGACCAGAATGCTATGCTGTGCTTTATTCTCTTCAAAAGGCCAGAGCGACAGCACTCTGTGCTCAATAGCTGTAAACGGATGACGCCATGAATTCCTTAATTAGACTAATTCGTCGTAGCGTGGTTAATGGGGACTCCCCCAACTCACTGGGTTCCCCCTGATCTGTCAGGCTGCGGCGTTATTCGGGGAACCCCCATCGGATGGTGACTCTAACCGGCGAACACCGTGATTCACCTTTACGGCGCGTACTCACTTGAATTACGCGCTAGCGTACGCTCGTGTATTAACCAATTAACAGGAGTACATACCGCACATGGCAACCTTTGGTGACTTGTGGTCAGGAGCGTGACATGGAATCGCACACGGACATTTTATTAGCCGGTTGAGTCTCGCTAAGAAGACCATTCACAAGTGGGAGGTGGGTCAGTACAGACCAGTGTGCCGCTCGTCAGGACAAAACGTCGCGTTAGTCCTAGCGCACATGGTAAAGCTACTCCTTTTCATTCAGGACTAGGTGAGCTCGGAGTTTGTTGATACGGATACCGCGCAGGCGGGAGGGTCCGGCCACATGCCTAATTACGTATACTAGTGGCTGGAGCTCCGAAGCTAACTAGTTTTTTCGACCGAACGGGCTTCGTCTGCAGGTGCTTGGCTTACTGCTGGGACTAGAAGAATAGGACTACCGTATTCAGGCATGTGTTCGAGTAGCGGCGAGTAGAGATGAGTGTATTGTGAGTGTCACGGTTCCGTAGAAGGTAATCGCTTTAGAGAGCTCAACATCTGGTTAGGAATCCGGAAATCCACACTAAAAGAGAGACACACAGTAGCTTCTCTCAGGTGTGGAGGTCAAGACTGTAGTACGATCAGAAACTATCTTCTTTCTATGATTGACCTGTATAGAATACGAATCTATTGTTGTACGCATGAGGAGCTGCTAGTACTTGAGTCTCTGATTCAACCCCGCGCGTGCGTATTAGAATGATGCTTGGTGGGTGGTTTTGTTCCTACTTACATCGTCCCTTGTCGCTACTGTTGTGGCGCTACTGCTGCACCGGGATGCCTGTCTGGTTACAATTCTGATTGAAAGTTATCGTTAAACATGAGTTGGCGTTAGGTCACTACTGCTGATTATATTATCGACAGTTCTACCAGAAGTGTGGGAGGTCCTCCCAGCGACAGTAAAGGGAGGAGTTCTCTTGAGCGCTGAGCTGCCGAAATGTAGCATCGACAGCCGGAGTAGATAATGGTGGCTTAGTCAACTAGAGAGATGGTTGCGGTAGGGCTTAGTCCATAGACGACTGAGGGAAAAAACTGAAAGCGCAGGCAAGAGCTGACTGCCGAAGACGGCTTCTAACAATGAATACCTGCCGTGGAGTCGCTAGACGAGAAGGGTAGATAAAACTAGAGCATTTATAAGCGGCTTCTTTGCTTAGTTCCAGTGCTGCACGCCACACGCATGTTAGAGAATCGTCATCGCGCTAAGTGTCATGGCTCCATACTTCCGTGGTTACTGCAAGTTATAGGCCCATTCCTTGATCGCTATCGTGACCTACTATCATAATCTTCAAGTTAAGCATAACCATGGGTCACCTCAGAGCAATACTATGACGG'/>

    <sequence taxon='18' value='AATCGGTAAACATTGCAGACATCTTCAGATGGGCCCGAGTGCCGTGACAGACTTCTCCCAGAAACCTATATGGATGGCCCCTGGAAAAGGGCGGATCAAATCGGATAGTAATTTTGTCAGCGATCGCACACGCGCGTTTGATTCGCGATTTCAAGGATTTGTGGCCTTTCGTCCACTTTGTTCTAGACTCACGTTCGTAGAAGCCTTTGGTCAAGGGTCCCACGTAAGCGGTCCTAAGTTCGTATAAGCCAAGTGAATACTTACAACTATTAAGCGGGCGATGGCAACGATTCAGAGACACCTCCACTCCACTAGTACACTAAGTCTTAGCCGCCGCCTGGTGTATCTGCGGAACTCTGAAAGCTCATTAGCATGAAAGTGCTCTGTCAGACCAGAATGCTATGCTGTGCTTTATTCTCTTCAAAAGGCCAGAGCGACAGCACTCTGTGCTCAATAGCTGTAAACGGATGACGCCATGAATTCCTTAATTAGACTAATTCGTCGTAGCGTGGTTAATGGGGACTCCCCCAACTCACTGGGTTCCCCCTGATCTGTCAGGCTGCGGCGTTATTCGGGGAACCCCCATCGGATGGTGACTCTAACCGGCGAACACCGTGATTCACCTTTACGGCGCGTACTCACTTGAATTACACGCTAGCGTACGCTCGTGTATTAACCAATTAACAGGAGTACATACCGCACATGGCAACCTTTGGTGACTTGTGGTCAGGAGCGTGACATGGAATCGCACACGGACATTTTATTAGCCGGTTGAGTCTCGCTAAGAAGACCATTCACAAGTGGGAGGTGGGTCAGTACAGACCAGTGTGCCGCTCGTCAGGACAAAACGTCGCGTTAGTCCTAGCGCACATGGTAAAGCTACTCCTTTTCATTCAGGACTAGGTGAGCTCGGAGTTTGTTGATACGGATACCGCGCAGGCGGGAGGGTCCGGCCACATGCCTAATTACGTATACTAGTGGCTGGAGCTCCGAAGCTAACTAGTTTTTTCGACCGAACGGGCTTCGTCTGCAGGTGCTTGGCTTACTGCTGGGACTAGAAGAATAGGACTACCGTATTCAGGCATGTGTTCGAGTAGCGGCGAGTAGAGATGAGTGTATTGTGAGTGTCACGGTTCCGTAGAAGGTAATCGCTTTAGAGAGCTCACCATCTGGTTAGGAATCCGGAAATCCACACTAAAAGAGAGACACACAGTAGCTTCTCTCAGGTGTGGAGGTCAAGACTGTAGTACGATCAGAAACTATCTTCTTTCTATGATTGACCTGTATAGAATACGAATCTATTGTTGTACGCATGAGGAGCTGCTAGTACTTGAGTCTCTGATTCAACCCCGCGCGTGCGTATTAGAATGATGCTTGGTGGGTGGTCTTGTTCCTACTTACATCGTCCCTTGTCGCTACTGTTGTGGCGCTACTGCTGCACCGGGATGCCTGTCTGGTTACAATTCTGATTGAAAGTTATCGTTAAACATGAGTTGGCGTTAGGTCACTACTGCTGATTATATTATCGACAGTTCTACCAGAAGTGTGGGAGGTCCTCCCAGCGACAGTAAAGGGAGGAGTTCTCTTGAGCGCTGAGCTGCCGAAATGTAGCATCGACAGCCGGAGTAGATAATGGTGGCTTAGTCAACTAGAGAGATGGTTGCGGTAGGGCTTAGTCCATAGACGACTGAGGGAAAAAACTGAAAGCGCAGGCAAGAGCTGACTGCCGAAGACGGCTTCTAACAATGAATACCTGCAGTGGAGTCGCTAGACGAGAAGGGTAGATAAAACTAGACCATTTATAAGCGGCTTCTTTGCTTAGTTCCAGTGCTGCACGCCACACGCATGTTAGAGAATCGTCATCGCGCTAAGTGTCATGGCTCCATACTTCCGTGGTTACTGCAAGTTATAGGCCCATTCCTTGATCGCTATCGTGACCTACTATCATAATCTTCAAGTTAAGCATAACCATGGGTCACCTCAGAGCAATACTATGACGG'/>

    <sequence taxon='25' value='AATCGGTAAACATTGCAGACATCTTCAGATGGGCCCGAGTGCCGTGACAGACTTCTCCCAGAAACCTATATGGATGGCCCCTGGAAAAGGGCGGATCAAATCGGATAGTAATTTTGTCAGCGATCGCACACGCGCGTTTGATTCGCGATTTCAAGGATTTGTGGCCTTTCGTCCACTTTGTTCTAGACTCACGTTCGTAGAAGCCTTTGGTCAAGGGTCCCACGTAAGCGGTCCTAAGTTCGTATAAGCCAAGTGAATACTTACAATTATTAAGCGGGCGATGGCAACGATTCAGAGACACCTCCACTCCACTAGTACACTAAGTCTTAGCCGCCGCCTGGTGTATCTGCGGAACTCTGAGAGCTAATTAGCATGAAAGTGCTCTGTCAGACCAGAATGCTATGCTGTGCTTTATTCTCTTCAAAAGGCCAGAGCGACAGCACTCTGTGCTCAATAGCTGTAAACGGATGACGCCATGAATTCCTTAATTAGACTAATTCGTCGTAGCGTGGTTAATGGGGACTCCCCCAACTCACTGGGTTCCCACTGATCTGTCAGGCTGCGGCGTTATTCGGGGAACCCCCATCGGATGGTGACTCTAACCGGCGAACACCGTGATTCACCTTTACGGCGCGTACTCACTTGAATTACACGCTAGCGTACGCTCGTGTATTAACCAATTAACAGGAGTACATACCGCACATGGCAACCTTTGGTGACTTGTGGTCAGGAGCGTGACATGGAATCGCACACGGACATTTTATTAGCCGGTTGAGTCTCGCTAAGAAGACCATTCACAAGTGGGAGGTGGGTCAGTACAGACCAGTGTGCCGCTCGTCAGGACAAAACGTCGCGTTAGTCCTAGCGCACATGGTAAAGCTACTCCTTTTCATTCAGGACTAGGTGAGCTCGGAGTTTGTTGATACGGATACCGCGCAGGCGGGAGGGTCCGGCCACATGCCTAATTACGTATACTAGTGGCTGGAGCTCCGAAGCTAACTAGTTTTTTCGACCGAACGGGCTTCGTCTGCAGGTGCTCGGCTTACTGCTGGGACTAGAAGAATAGGACTACCGTATTCAGGCATGTGTTCGAGTAGCGGCGAGTAGAGATGAGTGTATTGTGAGTGTCACGGTTCCGTAGAAGGTAATCGCTTTAGAGAGCTCACCATCTGGTTAGGAATCCGGAAATCCACACTAAAAGAGAGACACACAGTAGCTTCTCTCAGGTGTGGAGCTCAAGACTGTAGTACGATCAGAAACTATCTTCTTTCTATGATTGACCTGTATAGAATACGAATCTATTGTTGTACGCATGAGGAGCTGCTAGTACTTGAGTCTCTGATTCAACCCCGCGCGTGCGTATTAGAATGATGCTTGGTGGGTGGTCTCGTTCCTACTTACATCGTCCCTTGTCGCTACTGTTGTGGCGCTACTGCTGCACCGGGATGCCTGTCTGGTTACAATTCTGATTGAAAGTTATCGTTAAACATGAGTTGGCGTTAGGTCACTACTGCTGATTATATTATCGACAGTTCTACCAGAAGTGTGGGAGGTCCTCCCAGCGACAGTAAAGGGAGGAGTTCTCTTGAGCGCTGAGCTGCCGAAATGTAGCATCGACAGCCGGAGTAGATAATGGTGGCTTAGTCAACTAGAGAGATGGTTGCGGTAGGGCTTAGTCCATAGACGACTGAGGGAAAAAACTGAAAGCGCAGGCAAGAGCTGACTGCCGAAGACGGCTTCTAACAATGAATACCTGCAGTGGAGTCGCTAGACGAGAAGGGTAGATAAAACTAGACCATTTATACGCGGCTTCTTTGCTTAGTTCCAGTGCTGCACGCCACACGCATGTTAGAGAATCGTCATCGCGCTAAGTGTCATGGCTCCATACTTCCGTGGTTACTGCAAGTTATAGGCCCATTCCTTGATCGCTATCGTGACCTACTATCATAATCTTCAAGTTAAGCATAACCATGGGTCACCTCAGAGCAATACTATGACGG'/>

    <sequence taxon='33' value='AATCGGTAAACATTGCAGACATCTTCAGATGGGCCCGAGTGCCGTGACAGACTTCTCCCAGAAACCTATATGGATGGCCCCTGGAAAAGGGCGGATCAAATCGGATAGTAATTTTGTCAGCGATCGCACACGCGCGTTTGATTCGCGATTTCAAGGATTTGTGGCCTTTCGTCCACTTTGTTCTAGACTCACGTTCGTAGAAGCCTTTGGTCAAGGGTCCCACGTAAGCGGTCCTAAGTTCGTATAAGCCAAGTGAATACTTACAATTATTAAGCGGGCGATGGCAACGATTCAGAGACACCTCCACTCCACTAGTACACTAAGTCTTAGCCGCCGCCTGGTGTATCTGCGGAACTCTGAGGGCTAATTAGCATGAAAGTGCTCTGTCAGACCAGAATGCTATGCTGTGCTTTATTCTCTTCAAAAGGCCAGAGCGACAGCACTCTGTGCTCAATAGCTGTAAACGGGTGACGCCATGAATTCCTTAATTAGACTAATTCGTCGTAGCGTGGTTAATGGGGACTCCCCCAACTCACTGGGTTCCCACTGATCTGTCAGGCTGCGGCGTTATTCGGGGAACCCCCATCGGATGGTGACTCTAACCGGCGAACACCGTGATTCACCTTTACGGCGCGTACTCACTTGAATTACACGCTAGCGTACGCTCGTGTATTAACCAATTAACAGGAGTACATACCGCACATGGCAACCTTTGGTGACTTGTGGTCAGGAGCGTGACATGGAATCGCACACGGACATTTTATTAGCCGGTTGAGTCTCGCTAAGAAGACCATTCACAAGTGGGAGGTGGGTCAGTACAGACCAGTGTGCCGCTCGTCAGGACAAAACGTCGCGTTAGTCCTAGCGCACATGGTAAAGCTACTCCTTTTCATTCAGGACTAGGTGAGCTCGGAGTTTGTTGATACGGATACCGCGCAGGCGGGAGGGTCCGGCCACATGCCTAATTACGTATACTAGTGGCTGGAGCTCCGAAGCTAACTAGTTTTTTCGACCGAACGGGCTTCGTCTGCAGGTGCTCGGCTTACTGCTGGGACTAGAAGAATAGGACTACCGTATTCAGGCATGTGTTCGAGTAGCGGCGAGTAGAGATGAGTGTATTGTGAGTGTCACGGTTCCGTAGAAGGTAATCGCTTTAGAGAGCTCACCATCTGGTTAGGAATCCGGAAATCCACACTAAAAGAGAGGCACACAGTAGCTTCTCTCAGGTGTGGAGCTCAAGACTGTAGTACGATCAGAAACTATCTTCTTTCTATGATTGACCTGTATAGAATACGAATCTATTGTTGTACGCATGAGGAGCTGCTAGTACTTGAGTCTCTGATTCAACCCCGCGCGTGCGTATTAGAATGATGCTTGGTGGGTGGTCTCGTTCCTACTTACATCGTCCCTTGTCGCTACTGTTGTGGCGCTACTGCTGCACCGGGATGCCTGTCTGGTTACAATTCCGATTGAAAGTTATCGTTAAACATGAGTTGGCGTTAGGTCACTACTGCTGATTATATTATCGACAGTTCTACCAGAAGTGTGGGAGGTCCTCCCAGCGACAGTAAAGGGAGGAGTCCTCTTGAGCGCTGAGCTGCCGAAATGTAGCATCGACAGCCGGAGTAGATAATGGTGGCTTAGTCAACTAGAGAGATGGTTGCGGTAGGGCTTAGTCCATAGACGACTGAGGGAAAAAACTGAAAGCGCAGGCAAGAGCTGACTGCCGAAGACGGCTTCTAACAATGAATACCTGCAGTGGAGTCGCTAGACGAGAAGGGTAGATAAAACTAGACCATTTATACGCGGCTTCTTTGCTTAGTTCCAGTGCTGCACGCCACACGCATGTTAGAGAATCGTCATCGCGCTAAGTGTCATGGCTCCATACTTCCGTGGTTACTGCAAGTTATAGGCCCATTCCTTGATCGCTATCGTGACCTACTATCATAATCTTCAAGTTAAGCATAACCATGGGTCACCTCAGAGCAATACTATGACGG'/>

    <sequence taxon='59' value='AATCGGTAAACATTGCAGACATCTTCAGATGGGCCCGAGTGCCGTGACAGACTTCTCCCAGAAACCTATATGGATGGCCCCTGGAAAAGGGCGGATCAAATCGGATAGTAATTTTGTCAGCGATCGCACACGCGCGTTTGATTCGCAATTTCAAGGATTTGTGGCCTTTCGTCCACTTTGTTCTAGACTCACGTTCGTAGAAGCCTTTGGTCAAGGGTCCCACGTAAGCGGTCCTAAGTTCGTATAAGCCAAGTGAATACTTACAATTATTAAGCGGGCGATGGCAACGATTCAGAGACACCTCCACTCCACTAGTACACTAAGTCTTAGCCGCCGCCTGGTGTATCTGCGGAACTCTGAGGGCTAATTAGCATGAAAGTGCTCTGTCAGACCAGAATGCTATGCTGTGCTTTATTCTCTTCAAAAGGCCAGAGCGACAGCACTCTGTGCTCAATAGCTGTAAACCGGTGACGCCATGAATTCCTTAATTAGACTAATTCGTCGTAGCGTGGTTAATGGGGACTCCCCCAACTCACTGGGTTCCCACTGATCTGTCAGGCTGCGGCGTTATTCGGGGAACCCCCATCGGATGGTGACTCTAACCGGCGAACACCGTGATTCACCTTTACGGCGCGTACTCACTTGAATTACACGCTAGCGTACGCTCGTGTATTAACCAATTAACAGGAGTACATACCGCACATGGCAACCTTTGGTGACTTGTGGTCAGGAGCGTGACATGGAATCGCACACGGACATTTTATTAGCCGGTTGAGTCTCGCTAAGAAGACCATTCACAAGTGGGAGGTGAGTCAGTACAGACCAGTGTGCCGCTCGTCAGGACAAAACGTCGCGTTAGTCCTAGCGCACATGGTAAAGCTACTCCTTTTCATTCAGGACTAGGTGAGCTCGGAGTTTGTTGATACGGATACCGCGCAGGCGGGAGGGTCCGGCCACATGCCTAATTACGTATACTAGTGGCTGGAGCTCCGAAGCTAACTAGTTTTTTCGACCGAACGGGCTTCGTCTGCAGGTGCTCGGCTTACTGCTGGGACTAGAAGAATAGGACTATCGTATTCAGGCATGTGTTCGAGTAGCGGCGAGTAGAGATGAGTGTATTGTGAGTGTCACGGTTCCGTAGAAGGTAATCGCTTTAGAGAGCTCACCATCTGGTTAGGAATCCGGAAATCCACACTAAAGGAGAGGCACACAGTAGCTTCTCTCAGGTGTGGAGCTCAAGACTGTAGTACGATCAGAAACTATCTTCTTTCTATGATTGACCTGTATAGAATACGAATCTATTGTTGTACGCATGAGGAGCTGCTAGTACTTGAGTCTCCGATTCAACCCCGCGCGTGCGTATTAGAATGATGCTTGGTGGGTGGTCTCGTTCCTACTTACATCGTCCCTTGTCGCTACTGTTGTGGCGCTACTGCTGCACCGGGATGCCTGTCTGGTTACAATTCCGATTGAAAGTTATCGTTAAACATGAGTTGGCGTTAGGTCACTACTGCTGATTATATTATCGACAGTTCTACCAGAAGTGTGGGAGGTCCTCCCAGCTACAGTAAAGGGAGGAGTCCTCTTGAGCGCTGAGCTGCCGAAATGTAGCATCGACAGCCGGAGTAGATAATGGTGGCTTAGTCAACTAGAGAGATGGTTGCGGTAGGGCTTAGTCCATAGACGACTGAGGGAAAAAACTGAAAGCGCAGGCAAGAGCTGACTGCCGAAGACGGCTTCTAACAATGAATACCTGCAGTGGAGTCGCTAGACGAGAAGGGTAGATAAAACTAGACCATTTATACGCGGCTTCTTTGCTTAGTTCCAGTGCTGCACGCCACACGCATGTTAGAGAATCGTCATCGCGCTAAGTGTCATGGCTCCATACTTCCGTGGTTACTGCAAGTTATAGGCCCATTCCTTGATCGCTATCGTGACCTACTATCATAATCTTCAAGTTAAGCATAACCATGGGTCACCTCAGAGCAATACTATGACGG'/>

    <sequence taxon='63' value='AATCGGTAAACATTGCAGACATCTTCAGATGGGCCCGAGTGCCGTGACAGACTTCTCCCAGAAACCTATATGGATGGCCCCTGGAAAAGGGCGGATCAAATCGGATAGTAATTTTGTCAGCGATCGCACACGCGCGTTTGATTCGCAATTTCAAGGATTTGTGGCCTTTCGTCCACTTTGTTCTAGACTCACGTTCGTAGAAGCCTTTGGTCAAGGGTCCCACGTAAGCGGTCCCAAGTTCGTATAAGCCAAGTGAATACTTACAATTATTAAGCGGGCGATGGCAACGATTCAGAGACACCTCCACTCCACTAGTACACTAAGTCTTAGCCGCCGCCTGGTGTATCTGCGGAACTCTGAGGGCTAATTAGCATGAAAGTGCTCTGTCAGACCAGAATGCTATGCTGTGCTTTATTCTCTTCAAAAGGCCAGAGCGACAGCACTCTGTGCTCAATAACTGTAAACCGGTGACGCCATGAATTCCTTAATTAGACTAATTCGTCGTAGCGTGGTTAATGGGGACTCCCCCAACTCACTGGGTTCCCACTGATCTGTCAGGCTGCGGCGTTATTCGGGGAACCCCCATCGGATGGTGACTCTAACCGGCGAACACCGTGATTCACCTTTACGGCGCGTACTCACTTGAATTACACGCTAGCGTACGCTCGTGTATTAACCAATTAACAAGAGTACATACCGCACATGGCAACCTTTGGTGACTTGTGGTCAGGAGCGTGACATGGAATCGCACACGGACATTTTATTAGCCGGTTGAGTCTCGCTAAGAAGACCATTCACAAGTGGGAGGTGAGTCAGTACAGACCAGTGTGCCGCTCGTCAGGACAAAACGTCGCGTTAGTCCTAGCGCACATGGTAAAGCTACTCCTTTTCATTCAGGACTAGGTGAGCTCGGAGTTTGTTGATACGGATACCGCGCAGGCGGGAGGGTCCGGCCACATGCCTAATTACGTATACTAGTGGCTGGAGCTCCGAAGCTAACTAGTTTTTTCGACCGAACGGGCTTCGTCTGCAGGTGCTCGGCTTACTGCTGGGACTAGAAGAATAGGACTATCGTATTCAGGCATGTGTTCGAGTAGCGGCGAGTAGAGATGAGTGTATTGTGAGTGTCACGGTTCCGTAGAAGGTAATCGCTTTAGAGAGCTCACCATCTGGTTAGGAATCCGGAAATCCACACTAAAGGAGAGGCACACAGTAGCTTCTCTCAGGTGTGGAGCTCAAGACTGTAGTACGATCAGAAACTATCTTCTTTCTATGATTGACCTGTATAGAATACGAATCTATTGTTGTACGCATGAGGAGCTGCTAGTACTTGAGTCTCCGATTCAACCCCGCGCGTGCGTATTAGAATGATGCTTGGTGGGTGGTCTCGTTCCTACTTACATCGTCCCTTGTCGCTACTGTTGTGGCGCTACTGCTGCACCGGGATGCCTGTCTGGTTACAATTCCGATTGAAAGTTATCGTTAAACATGAGTTGGCGTTAGGTCACTACTGCTGATTATATTATCGACAGTTCTACCAGAAGTGTGGGAGGTCCTCCCAGCTACAGTAAAGGGAGGAGTCCTCTTGAGCGCTGAGCTGCCGAAATGTAGCATCGACAGCCGGAGTAGATAATGGTGGCTTAGTCAACTAGAGGGATGGTTGCGGTAGGGCTTAGTCCATAGACGACTGAGGGAAAAAACTGAAAGCGCAGGCAAGAACTGACTGCCGAAGACGGCTTCTAACAATGAATACCTGCAGTGGAGTCGCTAGACGAGAAGGGTAGATAAAACTAGACCATCTATACGCGGCTTCTTTGCTTAGGTCCAGTGCCGCACGCCACACGCATGTTAGAGAATCGTCATCGCGCTAAGTGTCATGGCTCCATACTTCCGTGGTTACTGCAAGTTATAGGCCCATTCCTTGATCGCTATCGTGACCTACTATCATAATCTTCAAGTTAAGCATAACCATGGGTCACCTCAGAGCAATACTATGACGG'/>

    <sequence taxon='60' value='AATCGGTAAACATTGCAGACATCTTCAGATGGGCCCGAGTGCCGTGACAGACTTCTCCCAGAAACCTATATGGATGGCCCCTGGAAAAGGGCGGATCAAATCGGATAGTAATTTTGTCAGCGATCGCACACGCGCGTTTGATTCGCAATTTCAAGGATTTGTGGCCTTTCGTCCACTTTGTTCTAGACTCACGTTCGTAGAAGCCTTTGGTCAAGGGTCCCACGTAAGCGGTCCTAAGTTCGTATAAGCCAAGTGAATACTTACAATTATTAAGCGGGCGATGGCAACGATTCAGAGACACCTCCACTCCACTAGTACACTAAGTCTTAGCCGCCGCCTGGTGTATCTGCGGAACTCTGAGGGCTAATTAGCATGAAAGTGCTCTGTCAGACCAGAATGCTATGCTGTGCTTTATTCTCTTCAAAAGGCCAGAGCGACAGCACTCTGTGCTCAATAGCTGTAAACCGGTGACGCCATGAATTCCTTAATTAGACTAATTCGTCGTAGCGTGGTTAATGGGGACTCCCCCAACTCACTGGGTTCCCACTGATCTGTCAGGCTGCGGCGTTATTCGGGGAACCCCCATCGGATGGTGACTCTAACCGGCGAACACCGTGATTCACCTTTACGGCGCGTACTCACTTGAATTACACGCTAGCGTACGCTCGTGTATTAACCAATTAACAGGAGTACATACCGCACATGGCAACCTTTGGTGACTTGTGGTCAGGAGCGTGACATGGAATCGCACACGGACATTTTATTAGCCGGTTGAGTCTCGCTAAGAAGACCATTCACAAGTGGGAGGTGGGTCAGTACAGACCAGTGTGCCGCTCGTCAGGACAAAACGTCGCGTTGGTCCTAGCGCACATGGTAAAGCTACTCCTTTTCATTCAGGACTAGGTGAGCTCGGAGTTTGTTGATACGGATACCGCGCAGGCGGGAGGGTCCGGCCACATGCCTAATTACGTATACTAGTGGCTGGAGCTCCGAAGCTAACTAGTTTTTTCGACCGAACGGGCTTCGTCTGCAGGTGCTCGGCTTACTGCTGGGACTAGAAGAATAGGACTATCGTATTCAGGCATGTGTTCGAGTAGCGGCGAGTAGAGATGAGTGTATTGTGAGTGTCACGGTTCCGTAGAAGGTAATCGCTTTAGAGAGCTCACCATCTGGTTAGGAATCCGGAAATCCACACTAAAGGAGAGGCACACAGTAGCTTCTCTCAGGTGTGGAGCTCAAGACTGTAGTACGATCAGAAACTATCTTCTTTCTATGATTGACCTGTATAGAATACGAATCTATTGTTGTACGCATGAGGAGCTGCTAGTACTTGAGTCTCTGATTCAACCCCGCGCGTGCGTATTAGAATGATGCTTGGTGGGTGGTCTCGTTCCTACTTACATCGTCCCTTGTCGCTACTGTTGTGGCGCTACTGCTGCACCGGGATGCCTGTCTGGTTACAATTCCGATTGAAAGTTATCGTTAAACATGAGTTGGCGTTAGGTCACTGCTGCTGATTATATTATCGACAGCTCTACCAGAAGTGTGGGAGGTCCTCCCAGCGACAGTAAAGGGAGGAGTCCTCTTGAGCGCTGAGCTGCCGAAATGTAGCATCGACAGCCGGAGTAGATAATGGTGGCTTAGTCAACTAGAGAGATGGTTGCGGTAGGGCTTAGTCCATAGACGACTGAGGGAAAAAACTGAAAGCGCAGGCAAGAGCTGACTGCCGAAGACGGCTTCTAACAATGAATACCTGCAGTGGAGTCGCTAGACGAGAAGGGTAGATAAAACTAGACCATTTATACGCGGCTTCTTTGCTTAGTTCCAGTGCTGCACGCCACACGCATGTTAGAGAATCGTCATCGCGCTAAGTGTCATGGCTCCATACTTCCGTGGTTACTGCAAGTTATAGGCCCATTCCTTGATCGCTATCGTGACCTACTATCATAATCTTCAAGTTAAGCATAACCATGGGTCACCTCAGAGCAATACTATGACGG'/>

    <sequence taxon='26' value='AATCGGTAAACATTGCAGACATCTTCAGATGGGCCCGAGTGCCGTGACAGACTTCTCCCAGAAACCTATATGGATGGCCCCTGGAAAAGGGCGGATCAAATCGGATAGTAATTTTGTCAGCGATCGCACACGCGCGTTTGATTCGCGATTTCAAGGATTTGTGGCCTTTCGTCCACTTTGTTCTAGACTCACGTTCGTAGAAGCCTTTGGTCAAGGGTCCCACGTAAGCGGTCCTAAGTTCGTATAAGCCAAGTGAATACTTACAACTATTAAGCGGGCGATGGCAACGATTCAGAGACACCTCCACTCCACTAGTACACTAAGTCTTAGCCGCCGCCTGGTGTATCTGCGGAACTCTGAAAGCTCATTAGCATGAAAGTGCTCTGTCAGACCAGAATGCTATGCTGTGCTTTATTCTCTTCAAAAGGCCAGAGCGACAGCACTCTGTGCTCAATAGCTGTAAACGGATGACGCCATGAATTCCTTAATTAGACTAATTCGTCGTAGCGTGGTTAATGGGGACTCCCCCAACTCACTGGGTTCCCCCTGATCTGTCAGGCTGCGGCGTTATTCGGGGAACCCCCATCGGATGGTGACTCTAACCGGCGAACACCGTGATTCACCTTTACGGCGCGTACTCACTTGAATTACACGCTAGCGTACGCTCGTGTATTAACCAATTAACAGGAGTACATACCGCACATGGCAACCTTTGGTGACTTGTGGTCAGGAGCGTGACATGGAATCGCACACGGACATTTTATTAGCCGGTTGAGTCTCGCTAAGAAGACCATTCACAAGTGGGAGGTGGGTCAGTACAGACCAGTGTGCCGCTCGTCAGGACAAAACGTCGCGTTAGTCCTAGCGCACATGGTAAAGCTACTCCTTTTCATTCAGGACTAGGTGAGCTCGGAGTTTGTTGATACGGATACCGCGCAGGCGGGAGGGTCCGGCCACATGCCTAATTACGTATACTAGTGGCTGGAGCTCCGAAGCTAACTAGTTTTTTCGACCGAACGGGCTTCGTCTGCAGGTGCTTGGCTTACTGCTGGGACTAGAAGAATAGGACTACCGTATTCAGGCATGTGTTCGAGTAGCGGCGAGTAGAGATGAGTGTATTGTGAGTGTCACGGTTCCGTAGAAGGTAATCGCTTTAGAGAGCTCACCATCTGGTTAGGAATCCGGAAATCCACACTAAAAGAGAGACACACAGTAGCTTCTCTCAGGTGTGGAGCTCAAGACTGTAGTACGATCAGAAACTATCTTCTTTCTATGATTGACCTGTATAGAATACGAATCTATTGTTGTACGCATGAGGAGCTGCTAGTACTTGAGTCTCTGATTCAACCCCGCGCGTGCGTATTAGAATGATGCTTGGTGGGTGGTCTTGTTCCTACTTACATCGTCCCTTGTCGCTACTGTTGTGGCGCTACTGCTGCACCGGGATGCCTGTCTGGTTACAATTCTGATTGAAAGTTATCGTTAAACATGAGTTGGCGTTAGGTCACTACTGCTGATTATATTATCGACAGTTCTACCAGAAGTGTGGGAGGTCCTCCCAGCGACAGTAAAGGGAGGAGTTCTCTTGAGCGCTGAGCTGCCGAAATGTAGCATCGACAGCCGGAGTAGATAATGGTGGCTTAGTCAACTAGAGAGATGGTTGCGGTAGGGCTTAGTCCATAGACGACTGAGGGAAAAAACTGAAAGCGCAGGCAAGAGCTGACTGCCGAAGACGGCTTCTAACAATGAATACCTGCAGTGGAGTCGCTAGACGAGAAGGGTAGATAAAACTAGACCATTTATAAGCGGCTTCTTTGCTTAGTTCCAGTGCTGCACGCCACACGCATGTTAGAGAATCGTCATCGCGCTAAGTGTCATGGCTCCATACTTCCGTGGTTACTGCAAGTTATAGGCCCATTCCTTGATCGCTATCGTGACCTACTATCATAATCTTCAAGTTAAGCATAACCATGGGTCACCTCAGAGCAATACTATGACGG'/>

    <sequence taxon='16' value='AATCGGTAAACATTGCAGACATCTTCAGATGGGCACGAGTGCCGTGACAGACTTCTCCCAGAAACCTATATGGATGGCCCCTGGAAAAGGGCGGATCAAATCGGATAGTAATTTTGTCAGCGATCGCACACGCGCGTTTGATTCGCGATTTCAAGGATTTGTGGCCTTTCGTCCACTTTGTTCTAGACTCACGTTCGTAGAAGCCTTTGGTCAAGGGTCCCACGTAAGCGGTCCTAAGTTCGTATAAGCCAAGTGAATACTTACAACTATTAAGCGGGCGATGGCAACGATTCAGAGACACCTCCACTCTACTAGTACACTAAGTCTTAGCCGCCGCCTGGTGTATCTGCGGAACTCTGAAAGCTCATTAGCATGAAAGTGCTCTGTCAGACCAGAATGCTATGCTGTGCTTTATTCTCTTCAAAAGGCCAGAGCGACAGCACTCTGTGCTCAATAGCTGTAAACGGATGACGCCATGAATTCCTTAATTAGACTAATTCGTCGTAGCGTGGTTAATGGGGACTCCCCCAACTCACTGGGTTCCCCCTGATCTGTCAGGCTGCGGCGTTATTCGGGGAACCCCCATCGGATGGTGGCTCTAACCGGCGAACACCGTGATTCACCTTTACGGCGCGTACTCACTTGAATTACGCGCTAGCGTACGCTCGTGTATTAACCAATTAACAGGAGTACATACCGCACATGGCAACCTTTGGTGACTTGTGGTCAGGAGCGTGACATGGAATCGCACACGGACATTTTATTAGCCGGTTGAGTCTCGCTAAGAAGACCATTCACAAGTGGGAGGTGGGTCAGTACAGACCAGTGTGCCGCTCGTCAGGACAAAACGTCGCGTTAGTCCTAGCGCACATGGTAAAGCTACTCCTTTTCATTCAGGACTAGGTGAGCTCGGAGTTTGTTGATACGGATACCGCGCAGGCGGGAGGGTCCGGCCACATGCCTAATTACGTATACTAGTGGCTGGAGCTCCGAAGCTAACTAGTTTTTTCGACCGAACGGGCTTCGTCTGCAGGTGCTTGGCTTACTGCTGGGACTAGAAGAATAGGACTACCGTATTCAGGCATGTGTTCGAGTAGCGGCGAGTAGAGATGAGTGTATTGTGAGTGTCACGGTTCCGTAGAAGGTAATCGCTTTAGAGAGCTCAACATCTGGTTAGGAATCCGGAAATCCACACTAAAAGAGAGACACACAGTAGCTTCTCTCAGGTGTGGAGGTCAAGACTGTAGTACGATCAGAAACTATCTTCTTTCTATGATTGACCTGTATAGAATACGAATCTATTGTTGTATGCATGAGGAGCTGCTAGTACTTGAGTCTCTGATTCAACCCCGCGCGCGCGTATTAGAATGATGCTTGGTGGGTGGTTTTGTTCCTACTTACATCGTCCCTTGTCGCTACTGTTGTGGCGCTACTGCTGCACCGGGATGCCTGTCTGGTTACAATTCCGATTGAAAGTTATCGTTAAACATGAGTTGGCGTTAGGTCACTACTGCTGATTATATTATCGACAGTTCTACCAGAAGTGTGGGAGGTCCTCCCAGCGACAGTAAAGGGAGGAGTTCTCTTGAGCGCTGAGCTGCCGAAATGTAGCATCGACAGCCGGAGTAGATAATGGTGGCTTAGTCAACTAGAGAGATGGTTGCGGTAGGGCTTAGTCCATAGACGACTGAGGGAAAAAACTGAAAGCGCAGGCAAGAGCTGACTGTCGAGGACGGCTTCTAACAATGAATACCTGCCGTGGAGTCGCTAGACGAGAAGGGTAGATAAAACTAGAGCATTTATAAGCGGCTTCTTTGCTTAGTTCCAGTGCTGCACGCCACACGCATGTTAGAGAATCGTCATCGCGCTGAGTGTCATGGCTCCATACTTCCGTGGTTACTGCAAGTTATAGGCCCATTCCTTGATCGCTATCGTGACCTACTATCATAATCTTCAAGTTAAGCATAACCATGGGTCACCTCAGAGCAATACTATGACGG'/>

    <sequence taxon='17' value='AATCGGTAAACATTGCAGACATCTTCAGATGGGCACGAGTGCCGTGACAGACTTCTCCCAGAAACCTATATGGATGGCCCCTGGAAAAGGGCGGATCAAATCGGATAGTAATTTTGTGAGCGATCGCACACGCGCGTTTGATTCGCGATTTCAAGGATTTGTGGCCTTTCGTCCACTTTGTTCTAGACTCACGTTCGTAGAAGCCTTTGGTCAAGGGTCCCACGTAAGCGGTCCTAAGTTCGTATAAGCCAAGTGAATACTTACAACTATTAAGCGGGCGATGGCAACGATTCAGAGACACCTCCACTCTACTAGTACACTAAGTCTTAGCCGCCGCCTGGTGTATCTGCGGAACTCTGAAAGCTCATTAGCATGAAAGTGCTCTGTCAGACCAGAATGCTATGCTGTGCTTTATTCTCTTCAAAAGGCCAGAGCGACAGCACTCTGTGCTCAATAGCTGTAAACGGATGACGCCATGAATTCCTTAATTAGACTAATTCGTCGTAGCGTGGTTAATGGGGACTCCCCCAACTCACTGGGTTCCCCCTGATCTGTCAGGCTGCGGCGTTATTCGGGGAACCCCCATCGGATGGTGGCTCTAACCGGCGAACACCGTGATTCACCTTTACGGCGCGTACTCACTTGAATTACGCGCTAGCGTACGCTCGTGTATTAACCAATTAACAGGAGTACATACCGCACATGGCAACCTTTGGTGACTTGTGGTCAGGAGCGTGACATGGAATCGCACACGGACATTTTATTAGCCGGTTGAGTCTCGCTAAGAAGACCATTCACAAGTGGGAGGTGGGTCAGTACAGACCAGTGTGCCGCTCGTCAGGACAAAACGTCGCGTTAGTCCTAGCGCACATGGTAAAGCTACTCCTTTTCATTCAGGACTAGGTGAGCTCGGAGTTTGTTGATACGGATACCGCGCAGGCGGGAGGGTCCGGCCACATGCCTAATTACGTATACTAGTGGCTGGAGCTCCGAAGCTAACTAGTTTTTTCGACCGAACGGGCTTCGTCTGCAGGTGCTTGGCTTACTGCTGGGACTAGAAGAATAGGACTACCGTATTCAGGCATGTGTTCGAGTAGCGGCGAGTAGAGATGAGTGTATTGTGAGTGTCACGGTTCCGTAGAAGGTAATCGCTTTAGAGAGCTCAACATCTGGTTAGGAATCCGGAAATCCACACTAAAAGAGAGACACACAGTAGCTTCTCTCAGGTGTGGAGGTCAAGACTGTAGTACGATCAGAAACTATCTTCTTTCTATGATTGACCTGTATAGAATACGAATCTATTGTTGTATGCATGAGGAGCTGCTAGTACTTGAGTCTCTGATTCAACCCCGCGCGCGCGTATTAGAATGATGCTTGGTGGGTGGTTTTGTTCCTACTTACATCGTCCCTTGTCGCTACTGTTGTGGCGCTACTGCTGCACCGGGATGCCTGTCTGGTTACAATTCCGATTGAAAGTTATCGTTAAACATGAGTTGGCGTTAGGTCACTACTGCTGATTATATTATCGACAGTTCTACCAGAAGTGTGGGAGGTCCTCCCAGCGACAGTAAAGGGAGGAGTTCTCTTGAGCGCTGAGCTGCCGAAATGTAGCATCGACAGCCGGAGTAGATAATGGTGGCTTAGTCAACTAGAGAGATGGTTGCGGTAGGGCTTAGTCCATAGACGACTGAGGGAAAAAACTGAAAGCGCAGGCAAGAGCTGACTGTCGAGGACGGCTTCTAACAATGAATACCTGCCGTGGAGTCGCTAGACGAGAAGGGTAGATAAAACTAGAGCATTTATAAGCGGCTTCTTTGCTTAGTTCCAGTGCTGCACGCCACACGCATGTTAGAGAATCGTCATCGCGCTGAGTGTCATGGCTCCATACTTCCGTGGTTACTGCAAGTTATAGGCCCATTCCTTGATCGCTATCGTGACCTACTATCATAATCTTCAAGTTAAGCATAACCATGGGTCACCTCAGAGCAATACTATGACGG'/>

    <sequence taxon='19' value='AATCGGTAAACATTGCAGACATCTTCAGATGGGCACGAGTGCCGTGACAGACTTCTCCCAGAAACCTATATGGATGGCCCCTGGAAAAGGGCGGATCAAATCGGATAGTAATTTTGTGAGCGATCGCACACGCGCGTTTGATTCGCGATTTCAAGGATTTGTGGCCTTTCGTCCACTTTGTTCTAGACTCACGTTCGTAGAAGCCTTTGGTCAAGGGTCCCACGTAAGCGGTCCTAAGTTCGTATAAGCCAAGTGAATACTTACAACTATTAAGCGGGCGATGGCAACGATTCAGAGACACCTCCACTCTACTAGTACACTAAGTCTTAGCCGCCGCCTGGTGTATCTGCGGAACTCTGAAAGCTCATTAGCATGAAAGTGCTCTGTCAGACCAGAATGCTATGCTGTGCTTTATTCTCTTCAAAAGGCCAGAGCGACAGCACTCTGTGCTCAATAGCTGTAAACGGATGACGCCAGGAATTCCTTAATTAGACTAATTCGTCGTAGCGTGGTTAATGGGGACTCCCCCAACTCACTGGGTTCCCCCTGATCTGTCAGGCTGCGGCGTTATTCGGGGAACCCCCATCGGATGGTGGCTCTAACCGGCGAACACCGTGATTCACCTTTACGGCGCGTACTCACTTGAATTACGCGCTAGCGTACGCTCGTGTATTAACCAATTAACAGGAGTACATACCGCACATGGCAACCTTTGGTGACTTGTGGTCAGGAGCGTGACATGGAATCGCACACGGACATTTTATTAGCCGGTTGAGTCTCGCTAAGAAGACCATTCACAAGTGGGAGGTGGGTCAGTACAGACCAGTGTGCCGCTCGTCAGGACAAAACGTCGCGTTAGTCCTAGCGCACATGGTAAAGCTACTCCTTTTCATTCAGGACTAGGTGAGCTCGGAGTTTGTTGATACGGATACCGCGCAGGCGGGAGGGTCCGGCCACATGCCTAATTACGTATACTAGTGGCTGGAGCTCCGAAGCTAACTAGTTTTTTCGACCGAACGGGCTTCGTCTGCAGGTGCTTGGCTTACTGCTGGGACTAGAAGAATAGGACTACCGTATTCAGGCATGTGTTCGAGTAGCGGCGAGTAGAGATGAGTGTATTGTGAGTGTCACGGTTCCGTAGAAGGTAATCGCTTTAGAGAGCTCAACATCTGGTTAGGAATCCGGAAATCCACACTAAAAGAGAGACACACAGTAGCTTCTCTCAGGTGTGGAGGTCAAGACTGTAGTACGATCAGAAACTATCTTCTTTCTATGATTGACCTGTATAGAATACGAATCTATTGTTGTATGCATGAGGAGCTGCTAGTACTTGAGTCTCTGATTCAACCCCGCGCGCGCGTATTAGAATGATGCTTGGTGGGTGGTTTTGTTCCTACTTACATCGTCCCTTGTCGCTACTGTTGTGGCGCTACTGCTGCACCGGGATGCCTGTCTGGTTACAATTCCGATTGAAAGTTATCGTTAAACATGAGTTGGCGTTAGGTCACTACTGCTGATTATATTATCGACAGTTCTACCAGAAGTGTGGGAGGTCCTCCCAGCGACAGTAAAGGGAGGAGTTCTCTTGAGCGCTGAGCTGCCGAAATGTAGCATCGACAGCCGGAGTAGATAATGGTGGCTTAGTCAACTAGAGAGATGGTTGCGGTAGGGCTTAGTCCATAGACGACTGAGGGAAAAAACTGAAAGCGCAGGCAAGAGCTGACTGTCGAGGACGGCTTCTAACAATGAATACCTGCCGTGGAGTCGCTAGACGAGAAGGGTAGATAAAACTAGAGCATTTATAAGCGGCTTCTTTGCTTAGTTCCAGTGCTGCACGCCACACGCATGTTAGAGAATCGTCATCGCGCTGAGTGTCATGGCTCCATACTTCCGTGGTTACTGCAAGTTATAGGCCCATTCCTTGATCGCTATCGTGACCTACTATCATAATCTTCAAGTTAAGCATAACCATGGATCACCTCAGAGCAATACTATGACGG'/>

    <sequence taxon='6' value='AATAGGTAAACATTGCAGACATCTTCAGATGGGCACGAGTGCCGTGACAGACTTCTCCCAGAAACCTATATGGATGGCCCCTGGAAAAGGGCGGATCAAATCGGATAGTAATTTTGTCAGCGATCGCACACGCGCGTTTGATTCGCGATTTCAAGGATTTGTGGCCTTTCGTCCACTTTGTTCTAGACTCACGTTCGTAGAAGCCTTTGGTCAAGGGTCCCACGTAAGCGGTCCTAAGTTCGTATAAGCCAAGTGAATACTTACAACTATTAAGCGGGCGATGGCAACGATTCAGAGACACCTCCACTCCACTAGTACACTAAGTCTTAGCCGCCGCCTGGTGTATCTGCGGAACTCTGAAAGCTCATTAGCATGAAAGTGCTCTGTCAGACCAGAATGCTATGCTGTGCTTTATTCTCTTCAAAAGGCCAGAGCGACAGCACTCTGTGCTCAATAGCTGTAAACGGATGACGCCATGAATTCCTTAATTAGACTAATTCGTCGTAGCGTGGTTAATGGGGACTCCCCCAACTCACTGGGTTCCCCCTGATCTGTCAGGCTGCGGCGTTATTCGGGGAACCCCCATCGGATGGTGGCTCTAACCGGCGAACACCGTGATTCACCTTTACGGCGCGTACTCACTTGAATTACGCGCTAGCGCACGCTCGTGTATTAACCAATTAACAGGAGTACATACCGCACATGGCAACCTTTGGTGACTTGTGGTCAGGAGCGTGACATGGAATCGCACACGGACATTTTATTAGCCGGTTGAGTCTCGCTAAGAAGACCATTCACAAGTGGGAGGTGGGTCAGTACAGACCAGTGTGCCGCTCGTCAGGACAAAACGTCGCGTTAGTCCTAGCGCACATGGTAAAGCTACTCCTTTTCATTCAGGACTAGGTGAGCTCGGAGTTTGTTGATACGGATACCGCGCAGGCGGGAGGGTCCGGCCACATGCCTAATTACGTATACTAGTGGCTGGAGCTCCGAAGCTAACTAGTTTTTTCGACCGAACGGGCTTCGTCTGCAGGTGCTTGGCTTACTGCTGGGACTAGAGGAATAGGACTACCGTATTCAGGCATGTGTTCGAGTAGCGGCGAGTAGAGATGAGTGTATTGTGAGTGTCACGGTTCCGTAGAAGGTAATCGCTTTAGAGAGCTCAACATCTGGTTAGGAATCCGGAAATCCACACTAAAAGAGAGACACACAGTAGCTTCTCTCAGGTGTGGAGGTCAAGACTGTAGTATGATCAGAAACTATCTTCTTTCTATGATTGACCTGTATAGAATACGAATCTATTGTTGTATGCATGAGGAGCTGCTAGTACTTGAGTCTCTGGTTCAACCCCGCGCGTGCGTATTAGAATGATGCTTGGTGGGTGGTTTTGTTCCTACTTACATCGTCCCTTGTCGCTACTGTTGTGGCGCTACTCCTGCACCGGGATGCCTGTCTGGTTACAATTCCGATTGAAAGTTATCGTTAAACATGAGTTGGCGTTAGGTCACTACTGCTGATTATATTATCGACAGTTCTACCAGAAGTGTGGGAGGTCCTCCCAGCGACAGTAAAGGGAGGAGTTCTCTTGAGCGCTGAGCTGCCGAAATGTAGCATCGACAGCCGGAGTAGATAATGGTGGCTTAGTCAACTAGAGAGATGGTTGCGGTAGGGCTTAGTCCATAGACGACTGAGGGAAAAAACTGAAAGCGCAGGCAAGAGCTGACTGCCGAGGACGGCTTCTAACAATGAATACCTGCCGTGGAGTCGCTAGACGAGAAGGGTAGATAGAACTAGAGCATTTATAAGCGGCTTCTTTGCTTAGTTCCAGTGCTGCACGCCACACGCATGTTAGAGAATCGTCATCGCGCTGAGTGTCATGGCTCCATACTTCCGTGGTTACTGCAAGTTATAGGCCCATTCCTTGATCGCTATCGTGACCTACTATCATAATCTTCAAGTTAAGCATAACCATGGGTCACCTCAGAGCAATACTATGACGG'/>

    <sequence taxon='7' value='AATAGGTAAACATTGCAGACATCTTCAGATGGGCACGAGTGCCGTGACAGACTTCTCCCAGAAACCTATATGGATGGCCCCTGGAAAAGGGCGGATCAAATCGGATAGTAATTTTGTCAGCGATCGCACACGCGCGTTTGATTCGCGATTTCAAGGATTTGTGGCCTTTCGTCCACTTTGTTCTAGACTCACGTTCGTAGAAGCCTTTGGTCAAGGGTCCCACGTAAGCGGTCCTAAGTTCGTATAAGCCAAGTGAATACTTACAACTATTAAGCGGGCGATGGCAACGATTCAGAGACACCTCCACTCCACTAGTACACTAAGTCTTAGCCGCCGCCTGGTGTATCTGCGGAACCCTGAAAGCTCATTAGCATGAAAGTGCTCTGTCAGACCAGAATGCTATGCTGTGCTTTATTCTCTTCAAAAGGCCAGAGCGACAGCACTCTGTGCTCAATAGCTGTAAACGGATGACGCCATGAATTCCTTAATTAGACTAATTCGTCGTAGCGTGGTTAATGGGGACACCCCCAACTCACTGGGTTCCCCCTGATCTGTCAGGCTGCGGCGTTATTCGGGGAACCCCCATCGGATGGTGGCTCTAACCGGCGAACACCGTGATTCACCTTTACGGCGCGTACTCACTTGAATTACGCGCTAGCGCACGCTCGTGTACTAACCAATTAACAGGAGTACATACCGCACATGGCAACCTTTGGTGACTTGTGGTCAGGAGCGTGACATGGAATCGCACACGGACATTTTATTAGCCGGTTGAGTCTCGCTAAGAAGACCATTCACAAGTGGGAGGTGGGTCAGTACAGACCAGTGTGCCGCTCGTCAGGACAAAACGTCGCGTTAGTCCTAGCGCACATGGTAAAGCTACTCCTTTTCATTCAGGACTAGGTGAGCTCGGAGTTTGTTGATACGGATACCGCGCAGGCGGGAGGGTCCGGCCACATGCCTAATTACGTATACTAGTGGCTGGAGCTCCGAAGCTAACTAGTTTTTTCGACCGAACGAGCTTCGTCTGCAGGTGCTTGGCTTACTGCTGGGACTAGAGGAATAGGACTACCGTATTCAGGCATGTGTTCGAGTAGCGGCGAGTAGAGATGAGTGTATTGTGAGTGTCACGGTTCCGTAGAAGGTAATCGCTTTAGAGAGCTCAACATCTGGTTAGGAATCCGGAAATCCACACTAAAAGAGAGACACACAGTAGCTTCTCTCAGGTGTGGAGGTCAAGACTGTAGTATGATCAGAAACTATCTTCTTTCTATGATTGACCTGTATAGAATACGAATCTATTGTTGTATGCATGAGGAGCTGCTAGTACTTGAGTCTCTGGTTCAACCCCGCGCGTGCGTATTAGAATGATGCTTGGTGGGTGGTTTTGTTCCTACTTACATCGTCCCTTGTCGCTACTGTTGTGGCGCTACTCCTGCACCGGGATGCCTGTCTGGTTACAATTCCGATTGAAAGTTATCGTTAAACATGAGTTGGCGTTAGGTCACTACTGCTGATTATATTATCGACAGTTCTACCAGAAGTGTGGGAGGTCCTCCCAGCGACAGTAAAGGGAGGAGTTCTCTTGAGCGCTGAGCTGCCGAAATGTAGCATCGACAGCCGGAGTAGATAATGGTGGCTTAGTCAACTAGAGAGATGGTTGCGGTAGGGCTTAGTCCATAGACGACTGAGGGAAAAAACTGAAAGCGCAGGCAAGAGCTGACTGCCGAGGACGGCTTCTAACAATGAATACCTGCCGTGGAGTCGCTAGACGAGAAGGGTAGATAGAACTAGAGCATTTATAAGCGGCTTCTTTGCTTAGTTCCAGTGCTGCACGCCACACGCATGTTAGAGAATCGTCATCGCGCTGAGTGTCATGGCTCCATACTTCCGTGGTTACTGCAAGTTATAGGCCCATTCCTTGATCGCTATCGTGACCTACTATCATAATCTTCAAGTTAAGCATAACCATGGGTCACCTCAGAGCAATACTATGACGG'/>

    <sequence taxon='9' value='AATAGGTAAACATTGCAGACATCTTCAGATGGGCACGAGTGCCGTGACAGACTTCTCCCAGAAACCTATATGGATGGCCCCTGGAAAAGGGCGGATCAAATCGGATAGTAATTTTGTCAGCGATCGCACACGCGCGTTTGATTCGCGATTTCAAGGATTTGTGGCCTTTCGTCCACTTTGTTCTAGACTCACGTTCGTAGAAGCCTTTGGTCAAGGGTCCCACGTAAGCGGTCCTAAGTTCGTATAAGCCAAGTGAATACTTACAACTATTAAGCGGGCGATGGCAACGATTCAGAGACACCTCCACTCCACTAGTACACTAAGTCTTAGCCGCCGCCTGGTGTATCTGCGGAACCCTGAAAGCTCATTAACATGAAAGTGCTCTGTCAGACCAGAATGCTATGCTGTGCTTTATTCTCTTCAAAAGGCCAGAGCGACAGCACTCTGTGCTCAATAGCTGTAAACGGATGACGCCATGAATTCCTTAATTAGACTAATTCGTCGTAGCGTGGTTAATGGGGACACCCCCAACTCACTGGGTTCCCCCTGATCTGTCAGGCTGCGGCGTTATTCGGGGAACCCCCATCGGATGGTGGCTCTAACCGGCGAACACCGTGATTCACCTTTACGGCGCGTACTCACTTGAATTACGCGCTAGCGCACGCTCGTGTACTAACCAATTAACAGGAGTACATACCGCACATGGCAACCTTTGGTGACTTGTGGTCAGGAGCGTGACATGGAATCGCACACGGACATTTTATTAGCCGGTTGAGTCTCGCTAAGAAGACCATTCACAAGTGGGAGGTGGGTCAGTACAGACCAGTGTGCCGCTCGTCAGGACAAAACGTCGCGTTAGTCCTAGCGCACATGGTAAAGCTACTCCTTTTCATTCAGGACTAGGTGAGCTCGGAGTTTGTTGATACGGATACCGCGCAGGCGGGAGGGTCCGGCCACATGCCTAATTACGTATACTAGTGGCTGGAGCTCCGAAGCTAACTAGTTTTTTCGACCGAACGAGCTTCGTCTGCAGGTGCTTGGCTTACTGCTGGGACTAGAGGAATAGGACTACCGTATTCAGGCATGTGTTCGAGTAGCGGCGAGTAGAGATGAGTGTATTGTGAGTGTCACGGTTCCGTAGAAGGTAATCGCTTTAGAGAGCTCAACATCTGGTTAGGAATCCGGAAATCCACACTAAAAGAGAGACACACAGTAGCTTCTCTCAGGTGTGGAGGTCAAGACTGTAGTATGATCAGAAACTATCTTCTTTCTATGATTGACCTGTATAGAATACGAATCTATTGTTGTATGCATGAGGAGCTGCTAGTACTTGAGTCTCTGGTTCAACCCCGCGCGTGCGTATTAGAATGATGCTTGGTGGGTGGTTTTGTTCCTACTTACATCGTCCCTTGTCGCTACTGTTGTGGCGCTACTCCTGCACCGGGATGCCTGTCTGGTTACAATTCCGATTGAAAGTTATCGTTAAACATGAGTTGGCGTTAGGTCACTACTGCTGATTATATTATCGACAGTTCTACCAGAAGTGTGGGAGGTCCTCCCAGCGACAGTAAAGGGAGGAGTTCTCTTGAGCGCTGAGCTGCCGAAATGTAGCATCGACAGCCGGAGTAGATAATGGTGGCTTAGTCAACTAGAGAGATGGTTGCGGTAGGGCCTAGTCCATAGACGACTGAGGGAAAAAACTGAAAGCGCAGGCAAGAGCTGACTGCCGAGGACGGCTTCTAACAATGAATACCTGCCGTGGAGTCGCTAGACGAGAAGGGTAGATAGAACTAGAGCATTTATAAGCGGCTTCTTTGCTTAGTTCCAGTGCTGCACGCCACACGCATGTTAGAGAATCGTCATCGCGCTGAGTGTCATGGCTCCATACTTCCGTGGTTACTGCAAGTTATAGGCCCATTCCTTGATCGCTATCGTGACCTACTATCATAATCTTCAAGTTAAGCATAACCATGGGTCACCTCAGAGCAATACTATGACGG'/>

    <sequence taxon='11' value='AATAGGTAAACATTGCAGACATCTTCAGATGGGCACGAGTGCCGTGACAGACTTCTCCCAGAAACCTATATGGATGGCCCCTGGAAAAGGGCGGATCAAATCGGATAGTAATTTTGTCAGCGATCGCACACGCGCGTTTGATTCGCGATTTCAAGGATTTGTGGCCTTTCGTCCACTTTGTTCTAGACTCACGTTCGTAGAAGCCTTTGGTCAAGGGTCCCACGTAAGCGGTCCTAAGTTCGTATAAGCCAAGTGAATACTTACAACTATTAAGCGGGCGATGGCAACGATTCAGAGACACCTCCACTCCACTAGTACACTAAGTCTTAGCCGCCGCCTGGTGTATCTGCGGAACCCTGAAAGCTCATTAACATGAAAGTGCTCTGTCAGACCAGAATGCTATGCTGTGCTTTATTCTCTTCAAAAGGCCAGAGCGACAGCACTCTGTGCTCAATAGCTGTAAACGGATGACGCCATGAATTCCTTAATTAGACTAATTCGTCGTAGCGTGGTTAATGGGGACACCCCCAACTCACTGGGTTCCCCCTGATCTGTCAGGCTGCGGCGTTATTCGGGGAACCCCCATCGGATGGTGGCTCTAACCGGCGAACACCGTGATTCACCTTTACGGCGCGTACTCACTTGAATTACGCGCTAGCGCACGCTCGTGTACTAACCAATTAACAGGAGTACATACCGCACATGGCAACCTTTGGTGACTTGTGGTCAGGAGCGTGACATGGAATCGCACACGGACATTTTATTAGCCGGTTGAGTCTCGCTAAGAAGACCATTCACAAGTGGGAGGTGGGTCAGTACAGACCAGTGTGCCGCTCGTCAGGACAAAACGTCGCGTTAGTCCTAGCGCACATGGTAAAGCTACTCCTTTTCATTCAGGACTAGGTGAGCTCGGAGTTTGTTGATACGGATACCGCGCAGGCGGGAGGGTCCGGCCACATGCCTAATTACGTATACTAGTGGCTGGAGCTCCGAAGCTAACTAGTTTTTTCGACCGAACGAGCTTCGTCTGCAGGTGCTTGGCTTACTGCTGGGACTAGAGGAATAGGACTACCGTATTCAGGCATGTGTTCGAGTAGCGGCGAGTAGAGATGAGTGTATTGTGAGTGTCACGGTTCCGTAGAAGGTAATCGCTTTAGAGAGCTCAACATCTGGTTAGGAATCCGGAAATCCACACTAAAAGAGAGACACACAGTAGCTTCTCTCAGGTGTGGAGGTCAAGACTGTAGTATGATCAGAAACTATCTTCTTTCTATGATTGACCTGTATAGAATACGAATCTATTGTTGTATGCATGAGGAGCTGCTAGTACTTGAGTCTCTGGTTCAACCCCGCGCGTGCGTATTAGAATGATGCTTGGTGGGTGGTTTTGTTCCTACTTACATCGTCCCTTGTCGCTACTGTTGTGGCGCTACTCCTGCACCGGGATGCCTGTCTGGTTACAATTCCGATTGAAAGTTATCGTTAAACATGAGTTGGCGTTAGGTCACTACTGCTGATTATATTATCGACAGTTCTACCAGAAGTGTGGGAGGTCCTCCCAGCGACAGTAAAGGGAGGAGTTCTCTTGAGCGCTGAGCTGCCGAAATGTAGCATCGACAGCCGGAGTAGATAATGGTGGCTTAGTCAACTAGAGAGATTGTTGCGGTAGGGCCTAGTCCATAGACGACTGAGGGAAAAAACTGAAAGCGCAGGCAAGAGCTGACTGCCGAGGACGGCTTCTAACAATGAATACCTGCCGTGGAGTCGCTAGACGAGAAGGGTAGATAGAACTAGAGCATTTATAAGCGGCTTCTTTGCTTAGTTCCAGTGCTGCACGCCACACGCATGTTAGAGAATCGTCATCGCGCTGAGTGTCATGGCTCCATACTTCCGTGGTTACTGCAAGTTATAGGCCCATTCCTTGATCGCTATCGTGACCTACTATCATAATCTTCAAGTTAAGCATAACCATGGGTCACCTCAGAGAAATACTATGACGG'/>

    <sequence taxon='24' value='AATAGGTAAACATTGCAGACATCTTCAGATGGGCACGAGTGCCGTGACAGACTTCTCCCAGAAACCTATATGGATGGCCCCTGGAAAAGGGCGGATCAAATCGGATAGTAATTTTGTCAGCGATCGCATACGCGCGTTTGATTCGCGATTTCAAGGATTTGTGGCCTTTCGTCCACTTTGTTCTAGACTCACGTTCGTAGAAGCCTTTGGTCAAGGGTCCCACGTAAGCGGTCCTAAGTTCGTATAAGCCAAGTGAATACTTACAACTATTAAGCGGGCGATGGCAACGATTCAGAGACACCTCCACTCCACTAGTACACTAAGTCTTAGCCGCCGCCTGGTGTATCTGCGGAACCCTGAAAGCTCATTAACATGAAAGTGCTCTGTCAGACCAGAATGCTATGCTGTGCTTTATTCTCTTCAAAAGGCCAGAGCGACAGCACTCTGTGCTCAATAGCTGTAAACGGATGACGCCATGAATTTCTTAATTAGACTAATTCGTCGTAGCGTGGTTAGTGGGGACACCCCCAACTCACTGGGTTCCCCCTGATCTGTCAGGCTGCGGCGTTATTCGGGGAACCCCCATCGGATGGTGGCTCTAACCGGCGAACACCGTGATTCACCTTTACGGCGCGTACTCACTTGAATTACGCGCTAGCGCACGCTCGTGTACTAACCAATTAACAGGAGTACATACCGCACATGGCAACCTTTGGTGACTTGTGGTCAGGAGCGTGACATGGAATCGCACACGGACATTTTATTAGCCGGTTGAGTCTCGCTAAGAAGACCATTCACAAGTGGGAGGTGGGTCAGTACAGACCAGTGTGCCGCTCGTCAGGACAAAACGTCGCGTTAGTCCTAGCGCACATGGTAAAGCTACTCCTTTTCATTCAGGACTAGGTGAGCTCGGAGTTTGTTGATACGGATACCGCGCAGGCGGGAGGGTCCGGCCACATGCCTAATTACGTATACTAGTGGCTGGAGCTCCGAAGCTAACTAGTTTTTTCGACCGAACGAGCTTCGTCTGCAGGTGCTTGACTTACTGCTGGGACTAGAGGAATAGGACTACCGTATTCAGGCATGTGTTCGAGTAGCGGCGAGTAGAGATGAGTGTATTGTGAGTGTCACGGTTCCGTAGAAGGTAATCGCTTTAGAGAGCTCAACATCTGGTTAGGAATCCGGAAATCCACACTAAAAGAGAGACACACAGTAGCTTCTCTCAGGTGTGGAGGTCAAGACTGTAGTATGATCAGAAACTATCTTCTTTCTATGATTGACCTGTATAGAATACGAATCTATTGTTGTATGCATGAGGAGCTGCTAGTACTTGAGTCTCTGGTTCAACCCCGCGCGTGCGTATTAGAATGATGCTTGGTGGGTGGTTTTGTTCCTACTTACATCGTCCCTTGTCGCTACTGTTGTGGCGCTACTCCTGCACCGGGATGCCTGTCTGGTTACAATTCAGATTGAAAATTATCGTTAAACATGAGTTGGCGTTAGGTCACTACTGCTGATTATGTTATCGACAGTTCTACCAGAAGTGTGGGAGGTCCTCCCGGCGACAGTAAAGGGAGGAGTTCTCTTGAGCGCTGAGCTGCCGAAATGTAGCATCGACAGCCGGAGTAGATAATGGTGGCTTAGTCAACTAGAGAGATTGTTGCGGTAGGGCCTAGTCCATAGACGACTGAGGGAAAAAACTGAAAGCGCAGGCACGAGCTGACTGCCGAGGACGGCTTCTAACAATGAATACCTGCCGTGGAGTCGCTAGACGAGAAGGGTAGATAGAACTAGAGCATTTATAAGCGGCTTCTTTGCTTAGTTCCAGTGCTGCACGCCACACGCATGTTAGAGAATCGTCATCGCGCTGAGTGTCATGGCTCCATACTTCCGTGGTTACTGCAAGTTATAGGCCCATTCCTTGATCGCTATCGTGACCTACTATCATAATCTTCAAGTTAAGCATAACCATGGGTCACCTCAGAGAAATACTATGACGG'/>

    <sequence taxon='37' value='AATAGGTAAACATTGCAGACATCTTCAGATGGGCACGAGTGCCGTGACAGACTTCTCCCAGAAACCTATATGGATGGCCCCTGGAAAAGGGCGGATCAAACCGGATAGTAATTTTGTCAGCGATCGCATACGCGCGTTTGATTCGCGATTTCAAGGATTTGTGGCCTTTCGTCCACTTTGTTCTAGACTCACGTTCGTAGAAGCCTTTGGTCAAGGGTCCCACGTAAGCGGTGCTAAGTTCGTATAAGCCAAGTGGATACTTACAACTATTAAGCGGGCGATGGCAACGATTCAGAGACACCTCCACTCCACTAGTACACTAAGTCTTAGCCGCCGCCTGATGTATCTGCGGAACCCTGAAAGCTCATTAGCATGAAAGTGCTCTGTCAGACCAGAATGCTATGCTGTGCTTTATTCTCTTCAAAAGGCCAGAGCGACAGCACTCTGTGCTCAATAGCTGTAAACGGATGACGCCATGAATTCCTTAATTAGACTAATTCGTCGTAGCGTGGTTAATGGGGACACCCCCAACTCACTGGGTTCCCCCTGATCTGTCAGGCTGCGGCGTTATTCGGGGAACCCCCATCGGATGGTGGCTCTAACCGGCGAACACCGTGATTCACCTTTACGGCGCGTGCTCACTTGAATTACGCGCTAGCGCACGCTCGTGTACTAACCAATTAACAGGAGTACATACCGCACATGGCAACCTTTGGTGACTTGTGGTCAGGAGCGTGACATGGAATCGCACACGGACATTTTATTAGCCGGTTGAGTCTCGCTAAGAAGACCATTCACAAGTGGGAGGTGGGTCAGTACAGACCAGTGTGCCGCTCGTCAGGACAAAACGTCGCGTTAGTCCTAGCGCACATGGTAAACCTACTCCTTTTCATTCAGGACTAGGTGAGCTCGGAGTTTGTTGATACGGATACCGCGCAGGCGGGAGGGTCCGGCCACATGCCTAATTACGTATACTAGTGGCTGGAGCTCCGAAGCTAACTAGTTTTTTCGACCGAACGAGCTTCGTCTGCAGGTGCTTGGCTTACTGCTGGGGCTAGAGGAATAGGACTACCGTATTCAGGCATGTGTTCGAGTAGCGGCGAGTAGAGATGAGTGTATTGTGAGTGTCACGGTTCCGTAGAAGGTAATCGCTTTAGAGAGCTCAACATCTGGTTAGGAATCCGGAAATCCACACTAAAAGAGGGACACACAGTAGCTTCTCTCAGGTGTGGAGGTCAAGACTGTAGTATGATCAGAAACTATCTTCTTTCTATGATTGACCTGTATAGAATACGAATCTATTGTTGTATGCATGAGGAGCTGCTAGTACTTGAGTCTCTGGTTTAACCCCGCGCGTGCGTATTAGAATGATGCTTGGTGGGTGGTTTTGTTCCTACTTACATCGTCCCTTGTCGCTACTGTTGTGGCGCTACTCCTGCACCGGGATGCCTGTCTGGTTACAATTCAGATTGAAAATTATCGTTAAACATGAGTTGGCGTTAGGTCACTACTGCTGATTATGTTATCCACAGTTCTACCAGAAGTGTGGGAGGTCCTCCCGGCGACAGTAAAGGGAGGAGTTCTCTTGAGCGCTGAGCTGTCGAAATGTAGCATCGACAGCCGGAGTAGATAATGGTGGCTTAGTCAACTAGAGAGATTGTTGCGGTAGGGCCTAGTCCATAGACAACTGAGGGAAAAAACTGAAAGCGCAGGCACGAGCTGACTGCCGAGGACGGCTTCTAACAATGAATACCTGCCGTGGAGTCGCTAGACGAGAAGGGTAGATAGAACTAGAGCATTTATAAGCGGCTTCTTTGCTTAGTTCCAGTGCTGCACGCCACACGCATGTTAGAGAATCGTCATCGCGCTGAGTGTCGTGGCTCCATACTTCCGTGGTTACTGCAAGTTATAGGCCCATTCCTTGATCGCTATCGTGACCTACTATCATAATCTTCAAGTTAAGCATAACCATGGGTCACCTCAGAGAAATACTATGACGG'/>

    <sequence taxon='49' value='AATAGGTAAACATTGCAGACATCTTCAGATGGGCACGAGTGCCGTGACAGACTTCTCCCAGAAACCTATATGGATGGCCCCTGGAAAAGGGCGGATCAAACCGGATAGTAATTTTGTCAGCAATCGCATACGCGCGTTTGATTCGCGATTTCAAGGATTGGTGGCCTTTCGTCCACTTTGTTCTAGACTCACGTTCGTAGAAGCCTTTGGTCAAGGGTCCCACGTAAGCGGTCCTAAGTTCGTATAAGCCAAGTGGATACTTACAACTATTAAGCGGGCGATGGCAACGATTCAGAGACACCTCCACTCCACTAGTACACTAAGTCTTAGCCGCCGCCTGATGTATCTGCGGAACCCTGAAAGCTCATTAACATGAAAGTGCTCTGTCAGACCAGAATGCTATGCTGTGCTTTATTCTCTTCAAAAGGCCAGAGCGACAGCACTCTGTGCTCAATAGCTGTAAACGGATGACGCCATGAATTCCTTAATTAGACTAATTCGTCGTAGCGTGGTTAATGGGGACACCCCCAACTCACTGGGTTCCCCCTGATCTGTCAGGCTGCGGCGTTATTCGGGGAACCCCCATCGGATGGTGGCTCTAACCGGCGAACACCGTGATTCACCTTTACGGCGCGTGCTCACTTGAATTACGCGCTAGCGCACGCTCGTGTACTAACCAATTAACAGGAATACATACCGCACATGGCAACCTTTGGTGACTTGTGGTCAGGAGCGTGACATGGAATCGCACACGGACATTTTATTAGCCGGTTGAGTCTCGCTAAGAAGACCATTCACAAGTGGGAGGTGGGTCAGTACAGACCAGTGTGCTGCTCGTCAGGACAAAACGTCGCGTTAGCCCTAGCGCACATGGTAAAGCTACTCCTTTTCATTCAGGACTAGGTGAGCTCGGAGTTTGTTGATACGGATACCGCGCAGGCGGGAGGGTCCGGCCACATGCCTAATTACGTATACTAGTGGCTGGAGCTCCGAAGCTAACTAGTTTTTTCGACCGAACGAGCTTCGTCTGCAGGTGCTTGGCTTACTGCTGGGGCTAGAGGAATAGGACTACCGTATTCAGGCATGTGTTCGAGTAGCGGCGAGTAGAGATGAGTGTATTGTGAGTGTCACGGTTCCGTAGAAGGTAATCGCTTTAGAGAGCTCAACATCTGGTTAGGAATCCGGAAATCCACACTAAAAGAGGGACACACAGTAGCTTCTCTCAGGTGTGGAGGTCAAGACTGTAGTATGATCAGAAACTATCTTCTTTCTATGATTGACCTGTATAGAATACGAATCTATTGTTGTATGCATGAGGAGCTGCTAGTACTTGAGTCTCTGGTTTAACCCCGCGCGTGCGTATTAGAATGATGCTTGGTGGGTGGTTTTGTTCCTACTTACATCGTCCCTTGTCGCTACTGTTGTGGCGCTACTCCTGCACCGGGATGCCTGTCTGGTTACAATTCAGATTGAAAATTATCGTTAAACATGAGTTGGCGTTAGGTCACTACTGCTGATTATGTTATCCACAGTTCTACCAGAAGTGTGGGAGGTCCTCCCGGCGACAGTAAAGGGAGGAGTTCTCTTGAGCGCTGAGCTGTCGAAATGTAGCATCGACAGCCGGAGTAGATAATGGTGGCTTAGTCAACTAGAGAGATTGTTGCGGTAGGGCCTAGTCCATAGACAACTGAGGGAAAAAACTGAAAGCGCAGGCACGAGCTGACTGCCGAGGACGGCTTCTAACAATGAATACCTGCCGTGGAGTCGCTAGACGAGAAGGGTAGATAGAACTAGAGCATTTATAAGCGGCTTCTTTGCTTAGTTCCAGTGCTGCACGCCACACGCATGTTAGAGAATCGTCATCGCGCTGAGTGTCGTGGCTCCATACTTCCGTGGTTACTGCAAGTTATAGGCCCATTCCTTGATCGCTATCGTGACCTACTATCATAATCTTCAAGTTAAGCATAACCATGGGTCACCTCAGAGAAATACTATGACGG'/>

    <sequence taxon='53' value='AATAGGTAAACATTGCAGACATCTTCAGATGGGCACGAGTGCCGTGACAGACTTCTCCCAGAAACCTATATGGATGGCCCCTGGAAAAGGGCGGATCAAACCGGATAGTAATTTTGTCAGCAATCGCATACGCGCGTTTGATTCGCGATTTCAAGGATTGGTGGCCTTTCGTCCACTTTGTTCTAGACTCACGTTCGTAGAAGCCTTTGGTCAAGGGTCCCACGTAAGCGGTCCTAAGTTCGTATAAGCCAAGTGGATACTTACAACTATTAAGCGGGCGATGGCAACGATTCAGAGACACCTCCACTCCACTAGTACACTAAGTCTTAGCCGCCGCCTGATGTATCTGCGGAACCCTGAAAGCTCATTAACATGAAAGTGCTCTGTCAGACCAGAATGCTATGCTGTGCTTTATTCTCTTCAAAAGGCCAGAGCGACAGCACTCTGTGCTCAATAGCTGTAAACGGATGACGCCATGAATTCCTTAATTAGACTAATTCGTCGTAGCGTGGTTAATGGGGACACCCCCAACTCACTGGGTTCCCCCTGATCTGTCAGGCTGCGGCGTTATTCGGGGAACCCCCATCGGATGGTGGCTCTAACCGGCGAACACCGTGATTCACCTTTACGGCGCGTGCTCACTTGAATTACGCGCTAGCGCACGCTCGTGTACTAACCAATTAACAGGAATACATACCGCACATGGCAACCTTTGGTGACTTGTGGTCAGGAGCGTGACATGGAATCGCACACGGACATTTTATTAGCCGGTTGAGTCTCGCTAAGAAGACCATTCACAAGTGGGAGGTGGGTCAGTACAGACCAGTGTGCTGCTCGTCAGGACAAAACGTCGCGTTAGCCCTAGCGCACATGGTAAAGCTACTCCTTTTCATTCAGGACTAGGTGAGCTCGGAGTTTGTTGATACGGATACCGCGCAGGCGGGAGGGTCCGGCCACATGCCTAATTACGTATACTAGTGGCTGGAGCTCCGAAGCTAACTAGTTTTTTCGACCGAACGAGCTTCGTCTGCAGGTGCTTGGCTTACTGCTGGAGCTAGAGGAATAGGACTACCGTATTCAGGCATGTGTTCGAGTAGCGGCGAGTAGAGATGAGTGTATTGTGAGTGTCACGGTTCCGTAGAAGGTAATCGCTTTAGAGAGCTCAACATCTGGTTAGGAATCCGGAAATCCACACTAAAAGAGGGACACACAGTAGCTTCTCTCAGGTGTGGAGGTCAAGACTGTAGTATGATCAGAAACTATCTTCTTTCTATGATTGACCTGTATAGAATACGAATCTATTGTTGTATGCATGAGGAGCTGCTAGTACTTGAGTCTCTGGTTTAACCCCGCGCGTGCGTATTAGAATGATGCTTGGTGGGTGGTTTTGTTCCTACTTACATCGTCCCTTGTCGCTACTGTTGTGGCGCTACTCCTGCACCGGGATGCCTGTCTGGTTACAATTCAGATTGAAAATTATCGTTAAACATGAGTTGGCGTTAGGTCACTACTGCTGATTATGTTATCCACAGTTCTACCAGAAGTGTGGGAGGTCCTCCCGGCGACAGTAAAGGGAGGAGTTCTCTTGAGCGCTGAGCTGTCGAAATGTAGCATCGACAGCCGGAGTAGATAATGGTGGCTTAGTCAACTAGAGAGATTGTTGCGGTAGGGCCTAGTCCATAGACAACTGAGGGAAAAAACTGAAAGCGCAGGCACGAGCTGACTGCCGAGGACGGCTTCTAACAATGAATACCTGCCGTGGAGTCGCTAGACGAGAAGGGTAGATAGAACTAGAGCATTTATAAGCGGCTTCTTTGCTTAGTTCCAGTGCTGCACGCCACACGCATGTTAGAGAATCGTCATCGCGCTGAGTGTCGTGGCTCCATACTTCCGTGGTTACTGCAAGTTATAGGCCCATTCCGTGATCGCTATCGTGACCTACTATCATAATCTTCAAGTTAAGCATAACCATGGGTCACCTCAGAGAAATACTATGACGG'/>

    <sequence taxon='54' value='AATAGGTAAACATTGCAGACATCTTCAGATGGGCACGAGTGCCGTGACAGACTTCTCCCAGAAACCTATATGGATGGCCCCTGGAAAAGGGCGGATCAAACCGGATAGTAATTTTGTCAGCAATCGCATACGCGCGTTTGATTCGCGATTTCAAGGATTGGTGGCCTTTCGTCCACTTTGTTCTAGACTCACGTTCGTAGAAGCCTTTGGTCAAGGGTCCCACGTAAGCGGTCCTAAGTTCGTATAAGCCAAGTGGATACTTACAACTATTAAGCGGGCGATGGCAACGATTCAGAGACACCTCCACTCCACTAGTACACTAAGTCTTAGCCGCCGCCTGATGTATCTGCGGAACCCTGAAAGCTCATTAACATGAAAGTGCTCTGTCAGACCAGAATGCTATGCTGTGCTTTATTCTCTTCAAAAGGCCAGAGCGACAGCACTCTGTGCTCAATAGCTGTAAACGGATGACGCCATGAATTCCTTAATTAGACTAATTCGTCGTAGCGTGGTTAATGGGGACACCCCCAACTCACTGGGTTCCCCCTGATCTGTCAGGCTGCGGCGTTATTCGGGGAACCCCCATCGGATGGTGGCTCTAACCGGCGAACACCGTGATTCACCTTTACGGCGCGTGCTCACTTGAATTACGCGCTAGCGCACGCTCGTGTACTAACCAATTAACAGGAATACATACCGCACATGGCAACCTTTGGTGACTTGTGGTCAGGAGCGTGACATGGAATCGCACACGGACATTTTATTAGCCGGTTGAGTCTCGCTAAGAAGACCATTCACAAGTGGGAGGTGGGTCAGTACAGACCAGTGTGCTGCTCGTCAGGACAAAACGTCGCGTTAGCCCTAGCGCACATGGTAAAGCTACTCCTTTTCATTCAGGACTAGGTGAGCTCGGAGTTTGTTGATACGGATACCGCGCAGGCGGGAGGGTCCGGCCACATGCCTAATTACGTATACTAGTGGCTGGAGCTCCGAAGCTAACTAGTTTTTTCGACCGAACGAGCTTCGTCTGCAGGTGCTTGGCTTACTGCTGGAGCTAGAGGAATAGGACTACCGTATTCAGGCATGTGTTCGAGTAGCGGCGAGTAGAGATGAGTGTATTGTGAGTGTCACGGTTCCGTAGAAGGTAATCGCTTTAGAGAGCTCAACATCTGGTTAGGAATCCGGAAATCCACACTAAAAGAGGGACACACAGTAGCTTCTCTCAGGTGTGGAGGTCAAGACTGTAGTATGATCAGAAACTATCTTCTTTCTATGATTGACCTGTATAGAATACGAATCTATTGTTGTATGCATGAGGAGCTGCTAGTACTTGAGTCTCTGGTTTAACCCCGCGCGTGCGTATTAGAATGATGCTTGGTGGGTGGTTTTGTTCCTACTTACATCGTCCCTTGTCGCTACTGTTGTGGCGCTACTCCTGCACCGGGATGCCTGTCTGGTTACAATTCAGATTGAAAATTATCGTTAAACATGAGTTGGCGTTAGGTCACTACTGCTGATTATGTTATCCACAGTTCTACCAGAAGTGTGGGAGGTCCTCCCGGCGACAGTAAAGGGAGGAGTTCTCTTGAGCGCTGAGCTGTCGAAATGTAGCATCGACAGCCGGAGTAGATAATGGTGGCTTAGTCAACTAGAGAGATTGTTGCGGTAGGGCCTAGTCCATAGACAACTGAGGGAAAAAACTGAAAGCGCAGGCACGAGCTGACTGCCGAGGACGGCTTCTAACAATGAATACCTGCCGTGGAGTCGCTAGACGAGAAGGGTAGATAGAACTAGAGCATTTATAAGCGGCTTCTTTGCTTAGTTCCAGTGCTGCACGCCACACGCATGTTAGAGAATCGTCATCGCGCTGAGTGTCGTGGCTCCATACTTCCGTGGTTACTGCAAGTTATAGGCCCATTCCGTGATCGCTATCGTGACCTACTATCATAATCTTCAAGTTAAGCATAACCATGGGTCACCTCAGAGAAATACTATGACGG'/>

    <sequence taxon='56' value='AATAGGTAAACATTGCAGACATCTTCAGATGGGCACGAGTGCCGTGACAGACTTCTCCCAGAAACCTATATGGATGGCCCCTGGAAAAGGGCGGATCAAACCGGATAGTAATTTTGTCAGCAATCGCATACGCGCGTTTGATTCGCGATTTCAAGGATTGGTGGCCTTTCGTCCACTTTGTTCTAGACTCACGTTCGTAGAAGCCTTTGGTCAAGGGTCCCACGTAAGCGGTCCTAAGTTCGTATAAGCCAAGTGGATACTTACAACTATTAAGCGGGCGATGGCAACGATTCAGAGACACCTCCACTCCACTAGTACACTAAGTCTTAGCCGCCGCCTGATGTATCTGCGGAACCCTGAAAGCTCATTAACATGAAAGTGCTCTGTCAGACCAGAATGCTATGCTGTGCTTTATTCTCTTCAAAAGGCCAGAGCGACAGCACTCTGTGCTCAATAGCTGTAAACGGATGACGCCATGAATTCCTTAATTAGACTAATTCGTCGTAGCGTGGTTAATGGGGACACCCCCAACTCACTGGGTTCCCCCTGATCTGTCAGGCTGCGGCGTTATTCGGGGAACCCCCATCGGATGGTGGCTCTAACCGGCGAACACCGTGATTCACCTTTACGGCGCGTGCTCACTTGAATTACGCGCTAGCGCACGCTCGTGTACTAACCAATTAACAGGAATACATACCGCACATGGCAACCTTTGGTGACTTGTGGTCAGGAGCGTGACATGGAATCGCACACGGACATTTTATTAGCCGGTTGAGTCTCGCTAAGAAGACCATTCACAAGTGGGAGGTGGGTCAGTACAGACCAGTGTGCTGCTCGTCAGGACAAAACGTCGCGTTAGCCCTAGCGCACATGGTAAAGCTACTCCTTTTCATTCAGGACTAGGTGAGCTCGGAGTTTGTTGATACGGATACCGCGCAGGCGGGAGGGTCCGGCCACATGCCTAATTACGTATACTAGTGGCTGGAGCTCCGAAGCTAACTAGTTTTTTCGACCGAACGAGCTTCGTCTGCAGGTGCTTGGCTTACTGCTGGGGCTAGAGGAATAGGACTACCGTATTCAGGCATGTGTTCGAGTAGCGGCGAGTAGAGATGAGTGTATTGTGAGTGTCACGGTTCCGTAGAAGGTAATCGCTTTAGAGAGCTCAACATCTGGTTAGGAATCCGGAAATCCACACTAAAAGAGGGACACACAGTAGCTTCTCTCAGGTGTGGAGGTCAAGACTGTAGTATGATCAGAAACTATCTTCTTTCTATGATTGACCTGTATAGAATACGAATCTATTGTTGTATGCATGAGGAGCTGCTAGTACTTGAGTCTCTGGTTTAACCCCGCGCGTGCGTATTAGAATGATGCTTGGTGGGTGGTTTTGTTCCTACTTACATCGTCCCTTGTCGCTACTGTTGTGGCGCTACTCCTGCACCGGGATGCCTGTCTGGTTACAATTCAGATTGAAAATTATCGTTAAACATGAGTTGGCGTTAGGTCGCTACTGCTGATTATGTTATCCACAGTTCTACCAGAAGTGTGGGAGGTCCTCCCGGCGACAGTAAAGGGAGGAGTTCTCTTGAGCGCTGAGCTGTCGAAATGTAGCATCGACAGCCGGAGTAGATAATGGTGGCTTAGTCAACTAGAGAGATTGTTGCGGTAGGGCCTAGTCCATAGACAACTGAGGGAAAAAACTGAAAGCGCAGGCACGAGCTGACTGCCGAGGACGGCTTCTAACAATGAATACCTGCCGTGGAGTCGCTAGACGAGAAGGGTAGATAGAACTAGAGCATTTATAAGCGGCTTCTTTGCTTAGTTCCAGTGCTGCACGCAACACGCATGTTAGAGAATCGTCATCGCGCTGAGTGTCGTGGCTCCATACTTCCGTGGTTACTGCAAGTTATAGGCCCATTCCTTGATCGCTATCGTGACCTACTATCATAATCTTCAAGTTAAGCATAACCATGGGTCACCTCAGAGAAATACTATGACGG'/>

    <sequence taxon='57' value='AATAGGTAAACATTGCAGACATCTTCAGATGGGCACGCGTGCCGTGACAGACTTCTCCCAGAAACCTATATGGATGGCCCCTGGAAAAGGGCGGATCAAACCGGATAGTAATTTTGTCAGCAATCGCATACGCGCGTTTGATTCGCGATTTCAAGGATTGGTGGCCTTTCGTCCACTTTGTTCTAGACTCACGTTCGTAGAAGCCTTTGGTCAAGGGTCCCACGTAAGCGGTCCTAAGTTCGTATAAGCCAAGTGGATACTTACAACTATTAAGCGGGCGATGGCAACGATTCAGAGACACCTCCACTCCACTAGTACACTAAGTCTTAGCCGCCGCCTGATGTATCTGCGGAACCCTGAAAGCTCATTAACATGAAAGTGCTCTGTCAGACCAGACTGCTATGCTGTGCTTTATCCTCTTCAAAAGGCCAGAGCGACAGCACTCTGTGCTCAATAGCTGTAAACGGATGACGCCATGAATTCCTTAATTAGACTAATTCGTCGTAGCGTGGTTAATGGGGACACCCCCAACTCACTGGGTTCCCCCTGATCTGTCAGGCTGCGGCGTTATTCGGGGAACCCCCATCGGATGGTGGCTCTAACCGGCGAACACCGTGATTCACCTTTACGGCGCGTGCTCACTTGAATTACGCGCTAGCGCACGCTCGTGTACTAACCAATTAACAGGAATACATACCGCACATGGCAACCTTTGGTGACTTGTGGTCAGGAGCGTGACATGGAATCGCACACGGACATCTTATTAGCCGGTTGAGTCTCGCTAAGAAGACCATTCACAAGTGGGAGGTGGGTCAGTACAGACCAGTGTGCTGCTCGTCAGGACAAAACGTCGCGTTAGCCCTAGCGCACATGGTAAAGCTACTCCTTTTTATTCAGGACTAGGTGAGCTCGGAGTTTGTTGATACGGATACCGCGCAGGCGGGAGGGTCCGGCCACATGCCTAATTACGTATACTAGTGGCTGGAGCTCCGAAGCTAACTAGTTTTTTCGACCGAACGAGCTTCGTCTGCAGGTGCTTGGCTTACTGCTGGGGCTAGAGGAATAGGACTACCGTATTCAGGCATGTGTTCGAGTAGCGGCGAGTAGAGATGAGTGTATTGTGAGTGTCACGGTTCCGTAGAAGGTAATCGCTTTAGAGAGCTCAACATCTGGTTAGGAATCCGGAAATCCATACTAAAAGAGGGACACACAGTAGCTTCTCTCAGGTGTGGAGGTCAAGACTGTAGTATGATCAGAAACTATCTTCTTTCTATGATTGACCTGTATAGAATACGAATCTATTGTTGTATGCATGAGGAGCTGCTAGTACTTGAGTCTCTGGTTTAACCCCGCGCGTGCGTATTAGAATGATGCTTGGTGGGTGGTTTTGTTCCTACTTACATCGTCCCTTGTCGCTACTGTTGTGGCGCTACTCCTGCACCGGGATGCCTGTCTGGTTACAATTCAGATTGAAAATTATCGTTAAACATGAGTTGGCGTTAGGTCACTACTGCTGATTATGTTATCCACAGTTCTACCAGAAGTGTGGGAGGTCCTCCCGGCGACAGTAAAGGGAGGAGTTCTCTTGAGCGCTGAGCTGTCGAAATGTAGCATCGACAGCCGGAGTAGATAATGGTGGCTTAGTCAACTAGAGAGATTGTTGCGGTAGGGCCTAGTCCATAGACAACTGAGGGAAAAAACTGAAAGCGCAGGCACGAGCTGACTGCCGAGGACGGCTTCTAACAATGAATACCTGCCGTGGAGTCGCTAGACGAGAAGGGTAGATAGAACTAGAGCATTTATAAGCGGCTTCTTTGCTTAGTTCCAGTGCTGCACGCAACACGCATGTTAGAGAATCGTCATCGCGCTGAGTGTCGTGGCTCCATACTTCCGTGGTTACTGCAAGTTATAGGCCCATTCCTTGATCGCTATCGTGACCTACTATCATAATCTTCAAGTTAAGCATAACCATGGGTCACCTCAGAGAAATACTATGACGG'/>

    <sequence taxon='61' value='AATAGGTAAACATTGCAGACATCTTCAGATGGGCATGCGTGCCGTGACAGACTTCTCCCAGAAACCTATATGGATGGCCCCTGGAAAAGGGCGGATCAAACCGGATAGTAATTTTGTCAGCAATCGCATACGCGCGTTTGATTCGCGATTTCAAGGATTGGTGGCCTTTCGTCCACTTTGTTCTAGACTCACGTTCGTAGAAGCCTTTGGTCAAGGGTCCCACGTAAGCGGTCCTAAGTTCGTATAAGCCAAGTGGATACTTACAACTATTAAGCGGGCGATGGCAACGATTCAGAGACACCTCCACTCCACTAGTACACTAAGCCTTAGCCGCCGCCTGATGTATCTGCGGAACCCTGAAAGCTCATTAACATGAAAGTGCTCTGTCAGACCAGACTGCTATGCTGTGCTTTATCCTCTTCAAGAGGCCAGAGCGACAGCACTCTGTGCTCAATAGCTGTAAACGGATGACGCCATGAATTCCTTAATTAGACTAATTCGTCGTAGCGTGGTTAATGGGGACACCCCCAACTCACTGGGTTCCCCCTGATCTGTCAGGCTGCGGCGTTATTCGGGGAACCCCCATCGGATGGTGGCTCTAACCGGCGAACACCGTGATTCACCTTTACGGCGCGTGCTCACTTGAATTACGCGCTAGCGCACGCTCGTGTACTAACCAATTAACAGGAATACATACCGCACATGGCAACCTTTGGTGACTTGTGGTCAGGAGCGTGACATGGAATCGCACACGGACATCTTATTAGCCGGTTGAGTCTCGCTAAGAAGACCATTCACAAGTGGGAGGTGGGTCAGTACAGACCAGTGTGCTGCTCGTCAGGACAAAACGTCGCGTTAGCCCTAGCGCACATGGTAAAGCTACTCCTTTTTATTCAGGACTAGGTGAGCTCGGAGTTTGTTGATACGGATACCGCGCAGGCGGGAGGGTCCGGCCACATGCCTAATTACGTATACTAGTGGCTGGAGCTCCGAAGCTAACTAGTTTTTTCGACCGAACGAGCTTCGTCTGCAGGTGCTTGGCTTACTGCTGGGGCTAGAGGAATAGGACTACCGTATTCAGGCATGTGTTCGAGTAGCGGCGAGTAGAGATGAGTGTATTGTGAGTGTCACGGTTCCGTAGAAGGTAATCGCTTTAGAGAGCTCAACATCTGGTTAGGAATCCGGAAATCCATACTAAAAGAGGGACACACAGTAGCTTCTCTCAGGTGTGGAGGTCAAGACTGTAGTATGATCAGAAACTATCTTCTTTCTATGATTGACCTGTATAGAATACGAATCTATTGTTGTATGCATGAGGAGCTGCTAGTACTTGAGTCTCTGGTTTAACCCCGCGCGTGCGTATTAGAATGATGCTTGGTGGGTGGTTTTGTTCCTACTTACATCGTCCCTTGTCGCTACTGTTGTGGCGCTACTCCTGCACCGGGATGCCTGTATGGTTACAATTCAGATTGAAAATTATCGTTAAACATGAGTTGGCGTTAGGTCACTACTGCTGATTATGTTATCCACAGTTCTACCAGAAGTGTGGGAGGTCCTCCCGGCGACAGTAAAGGGAGGAGTTCTCTTGAGCGCTGAGCTGTCGAAATGTAGCATCGACAGCCGGAGTAGATAATGGTGGCTTAGTCAACTAGAGAGATTGTTGCGGTAGGGCCTAGTCCATAGACAACTGAGGGAAAAAACTGAAAGCGCAGGCACGAGCTGACTGCCGAGGACGGCTTCTAACAATGAATACCTGCCGTGGAGTCGCTAGACGAGAAGGGTAGATAGAACTAGAGCATTTATAAGCGGCTTCTTTGCTTAGTTCCAGTGCTGCACGCAACACGCATGTTAGAGAATCGTCATCGCGCTGAGTGTCGTGGCTCCATACTTCCGTGGTTACTGCAAGTTACAGGCCCATTCCTTGATCGCTATCGTGACCTACTATCATAATCTTCAAGTTAAGCATAACCATGGGTCACCTCAGAGAAATACTATGACGG'/>

    <sequence taxon='12' value='AATAGGTAAACATTGCAGACATCTTCAGATGGGCACGAGTGCCGTGACAGACTTCTCCCAGAAACCTATATGGATGGCCCCTGGAAAAGGGCGGATCAAATCGGATAGTAATTTTGTCAGCGATCGCACACGCGCGTTTGATTCGCGATTTCAAGGATTTGTGGCCTTTCGTCCACTTTGTTCTAGACTCACGTTCGTAGAAGCCTTTGGTCAAGGGTCCCACGTAAGCGGTCCTAAGTTCGTATAAGCCAAGTGAATACTTACAACTATTAAGCGGGCGATGGCAACGATTCAGAGACACCTCCACTCCACTAGTACACTAAGTCTTAGCCGCCGCCTGGTGTATCTGCGGAACCCTGAAAGCTCATTAACATGAAAGTGCTCTGTCAGACCAGAATGCTATGCTGTGCTTTATTCTCTTCAAAAGGCCAGAGCGACAGCACTCTGTGCTCAATAGCTGTAAACGGATGACGCCATGAATTCCTTAATTAGACTAATTCGTCGTAGCGTGGTTAATGGGGACACCCCCAACTCACTGGGTTCCCCCTGATCTGTCAGGCTGCGGCGTTATTCGGGGAACCCCCATCGGATGGTGGCTCTAACCGGCGAACACCGTGATTCACCTTTACGGCGCGTACTCACTTGAATTACGCGCTAGCGCACGCTCGTGTACTAACCAATTAACAGGAGTACATACCGCACATGGCAACCTTTGGTGACTTGTGGTCAGGAGCGTGACATGGAATCGCACACGGACATTTTATTAGCCGGTTGAGTCTCGCTAAGAAGACCATTCACAAGTGGGAGGTGGGTCAGTACAGACCAGTGTGCCGCTCGTCAGGACAAAACGTCGCGTTAGTCCTAGCGCACATGGTAAAGCTACTCCTTTTCATTCAGGACTAGGTGAGCTCGGAGTTTGTTGATACGGATACCGCGCAGGCGGGAGGGTCCGGCCACATGCCTAATTACGTATACTAGTGGCTGGAGCTCCGAAGCTAACTAGTTTTTTCGACCGAACGAGCTTCGTCTGCAGGTGCTTGGCTTACTGCTGGGACTAGAGGAATAGGACTACCGTATTCAGGCATGTGTTCGAGTAGCGGCGAGTAGAGATGAGTGTATTGTGAGTGTCACGGTTCCGTAGAAGGTAATCGCTTTAGAGAGCTCAACATCTGGTTAGGAATCCGGAAATCCACACTAAAAGAGAGACACACAGTAGCTTCTCTCAGGTGTGGAGGTCAAGACTGTAGTATGATCAGAAACTATCTTCTTTCTATGATTGACCTGTATAGAATACGAATCTATTGTTGTATGCATGAGGAGCTGCTAGTACTTGAGTCTCTGGTTCAACCCCGCGCGTGCGTATTAGAATGATGCTTGGTGGGTGGTTTTGTTCCTACTTACATCGTCCCTTGTCGCTACTGTTGTGGCGCTACTCCTGCACCGGGATGCCTGTCTGGTTACAATTCCGATTGAAAGTTATCGTTAAACATGAGTTGGCGTTAGGTCACTACTGCTGACTATATTATCGACAGTTCTACCAGAAGTGTGGGAGGTCCTCCCAGCGACAGTAAAGGGAGGAGTTCTCTTGAGCGCTGAGCTGCCGAAATGTAGCATCGACAGCCGGAGTAGATAATGGTGGCTTAGTCAACTAGAGAGATGGTTGCGGTAGGGCCTAGTCCATAGACGACTGAGGGAAAAAACTGAAAGCGCAGGCAAGAGCTGACTGCCGAGGACGGCTTCTAACAATGAATACCTGCCGTGGAGTCGCTAGACGAGAAGGGTAGATAGAACTAGAGCATTTATAAGCGGCTTCTTTGCTTAGTTCCAGTGCTGCACGCCACACGCATGTTAGAGAATCGTCATCGCGCTGAGTGTCATGGCTCCATACTTCCGTGGTTACTGCAAGTTATAGGCCCATTCCTTGATCGCTATCGTGACCTACTATCATAATCTTCAAGTTAAGCATAACCATGGGTCACCTCAGAGAAATACTATGACGG'/>

    <sequence taxon='15' value='AATAGGTAAACATTGCAGACATCTTCAGATGGGCACGAGTGCCGTGACAGACTTCTCCCAGAAACCTATATGGATGGCCCCTGGAAAAGGGCGGATCAAATCGGATAGTAATTTTGTCAGCGATCGCACACGCGCGTTTGATTCGCGATTTCAAGGATTTGTGGCCTTTCGTCCACTTTGTTCTAGACTCACGTTCGTAGAAGCCTTTGGTCAAGGGTCCCACGTAAGCGGTCCTAAGTTCGTATAAGCCAAGTGAATACTTACAACTATTAAGCGGGCGATGGCAACGATTCAGAGACACCTCCACTCTACTAGTACACTAAGTCTTAGCCGCCGCCTGGTGTATCTGCGAAACCCTGAAAGCTCATTAACATGAAAGTGCTCTGTCAGACCAGAATGCTATGCTGTGCTTTATTCTCTTCAAAAGGCCAGAGCGACAGCACTCTGTGCTCAATAGCTGTAAACGGATGACGCCATGAATTCCTTAATTAGACTAATTCGTCGTAGCGTGGTTAATGGGGACACCCCCAACTCACTGGGTTCCCCCTGATCTGTCAGGCTGCGGCGTTATTCGGGGAACCCCCATCGGATGGTGGCTCTAACCGGCGAACACCGTGATTCACCTTTACGGCGCGTACTCACTTGAATTACGCGCTAGCGCACGCTCGTGTACTAACCAATTAACAGGAGTACATACCGCACATGGCAACCTTTGGTGACTTGTGGTCAGGAGCGTGACATGGAATCGCACACGGACATTTTATTAGCCGGTTGAGTCTCGCTAAGAAGACCATTCACAAGTGGGAGGTGGGTCAGTACAGACCAGTGTGCCGCTCGTCAGGACAAAACGTCGCGTTAGTCCTAGCGCACATGGTAAAGCTACTCCTTTTCATTCAGGACTAGGTGAGCTCGGAGTTTGTTGATACGGATACCGCGCAGGCGGGAGGGTCCGGCCACATGCCTAATTACGTATACTAGTGGCTGGAGCTCCGAAGCTAACTAGTTTTTTCGACCGAACGAGCTTCGTCTGCAGGTGCTTGGCTTACTGCTGGGACTAGAGGAATAGGACTACCGTATTCAGGCATGTGTTCGAGTAGCGGCGAGTAGAGATGAGTGTATTGTGAGTGTCACGGTTCCGTAGAAGGTAATCGCTTTAGAGAGCTCAACATCTGGTTAGGAATCCGGAAATCCACACTAAAAGAGAGACACACAGTAGCTTCTCTCAGGTGTGGAGGTCAAGACTGTAGTATGATCAGAAACTATCTTCTTTCTATGATTGACTTGTATAGAATACGAATCTATTGTTGTATGCATGAGGAGCTGCTAGTACTTGAGTCTCTGGTTCAACCCCGCGCGTGCGTATTAGAATGATGCTTGGTGGGTGGTTTTGTTCCTACTTACATCGTCCCTTGTCGCTACTGTTGTGGCGCTACTCCTGCACCGGGATGCCTGTCTGGTTACAATTCCGATTGAAAGTTATCGTTAAACATGAGTTGGCGTTAGGTCACTACTGCTGACTATATTATCGACAGTTCTACCAGAAGTGTGGGAGGTCCTCCCAGCGACAGTAAAGGGAGGAGTTCTCTTGAGCGCTGAGCTGCCGAAATGTAGCATCGACAGCCGGAGTAGATAATGGTGGCTTAGTCGACTAGAGAGATGGTTGCGGTAGGGCCTAGTCCATAGACGACTGAGGGAAAAAACTGAAAGCGCAGGCAAGAGCTGACTGCCGAGGACGGCTTCTAACAATGAATACCTGCCGTGGAGTCGCTAGACGAGAAGGGTAGATAGAACTAGAGCATTTATAAGCGGCTTCTTTGCTTAGTTCCAGTGCTGCACGCCACACGCATGTTAGAGAATCGTCATCGCGCTGAGTGTCATGGCTCCATACTTCCGTGGTTACTGCAAGTTATAGGCCCATTCCTTGATCGCTATCGTGACCTACTATCATAATCTTCAAGTTAAGCATAACCATGGGTCACCTCAGAGAAATACTATGACGG'/>

    <sequence taxon='35' value='AATAGGTAAACATTGCAGACATCTTCAGATGGGCACGAGTGCCGTGACAGACTTCTCCCAGAAACCCATATGGATGGCCCCTGAAAAAAGGCGGATCAAATCGGATAGTAATTTTGTCAGCGATCGCACACGCGCGTTTGATTCGCGATTTCAAGGATTTGTGGCCTTTCGTCCACTTTGTTCTAGACTCACGTTCGTAGAAGCCTTTGGTCAAGGGTCCCACGTAAGCGGTCCTAAGTTCGTATAAGCCAAGTGAATACTTACAACTATTAAGCGGGCGATGGCAACGATTCAGAGACACCTCTACTCTACTAGTACACTAAGTCTTAGCCGCCGCCTGGTGTATCTGCGAAACCCTGAAAGCTCATTAACATGAAAGTGCTCTGTCAGACCAGAATGCTATGCTGTGCTTTATTCTCTTCAAAAGGCCAGAGCGACAGCACTCTGTGCTCAATAGCTGTACACGGATGACGCCATGAATTCCTTAATTAGACTAATTCGTCGTAGCGCGGTTAATGGGGACACCCCCAACTCACTGGGTTCCCCCTGATCTGTCAGGCTGCGGCGTTATTCGGGGAACCCCCATCGGATGGTGGCTCTAACCGGCGAACACCGTGATTCACCTTTACGGCGCGTACTCACTTGAATTACGCGCTAGCGCACGCTCGTGTACTAACCAATTAACAGGAGTACATACCGCACATGGCAACTTTTGGTGACTTGTGGTCAGGAGCGTGACATGGAATCGCACACGGACATTTTATTAGCCGGTTGAGTCTCGCTAAGAAGACCATTCACAAGTGGGAGGTGGGTCAGTACAGCCCAGTATGCCGCTCGTCAGGACAAAACGTCGCGTTAGTCCTAGCGCACATGGTAAAGCTACTCCTTTTCATTCAGGACTAGGTGAGCTCGGAGTTTGTTGATACGGATACCGCGCAGGCGGGAGGGTCCGGCCACATGCCTAATTACGTATACTAGTGGCTGGAGCTCCGAAGCTAACTAGTTTTTTCGACCGAACGAGCTTCGTCTGCAGGTGCTTGGCTTACTGCTGGGACTAGAGGAATAGGACTACCGTATTCAGGCATGTGTTCGAGTAGCGGCGAGTAGAGATGAGCGTATTGTGAGTGTCACGGTTCCGTAGAAGGTAATCGCTTTAGAGAGCTCAACATCTGGTTAGGAATCCGGAAATCCACACTAAAAGAGAGACACACAGTAGCTTCTCTCAGGTGTGGAGGTCAAGACTGTAGTATGATCAGAAACTATCTTCTTTCTATGATTGACTTGTATAGAATACGAATCTATTGTTGTATGCATGAGGCGCTGCTAGTACTTGAGTCTCTGGTTCAACCCCGCGCGTGCGTATGAGAATGATGCTTGGTGGGTGGTTTTGTTCCTACTTACATCGTCCCTTGTCGCTACTGTTGTGGCGCTACTCCTGCACCGGGATGCCTGTCTGGTTACAATTCCGATTGAAAGTTATCGTTAAACATGAGTTGGCGTTAGGTCACTACTGCTGACTATATTATCGACAGTTCTACCAGAAGTGTGGGAGGTCCTCCCAGCGACAGTAAAGGGAGGGGTTCTCTCGAGCGCTGAGCTGCCGAAATGTAGCATCGACAGCCGGAGTAGATAATGGTGGCTTAGTCGACTAGAGAGATGGTTGCGGTAGGGCCTAGTCCATAGACGACTGAGGGAAAAAACTGAAAGCGCAGGCAAGAGCTGACTGCCGAGGACGGCTTCTAACAATGAATACCTGCCGTGGAGTCGCTAGACGAGAAGGGTAGATAGAACCAGAGCATTTATAAGCGGCTTCTTTGCTTAGTTCCAGTGCTGCATGCCACACGCATGTTAGAGAATCGTCATCGCGCTGGGTGTCATGGCTCCATACTTCCGTGGTTACTGCAAGTTATAGGCCCATTCCTTGATCGCTATCGTGACCTACTATCATAATCTTCAAGTTAAGCATAACCATGGGTCACCTCAGAGAAATAATATGACGG'/>

    <sequence taxon='43' value='AATAGGTAAACATTGCAGACATCTTCAGATGGGCACGAGTGCCGTGACAGACTTCTCCCAGAAACCCATATGGATGGCCCCTGAAAAAAGGCGGATCAAATCGGATAGTAATTTTGTCAGCGATCGCACACGCGCGTTTGATTCGCGATTTCAAGGATTTGTGGCCTCTCGTCCACTTTGTTCTAGACTCACGTTCGTAGAAGCCTTTGGTCAAGGGTCCCACGTAAGCGGTCCTAAGTTCGTATAAGCCAAGTTAATACTTACAACTATTAAGCGGGCGATGGCAACGATTCAGAGACACCTCTACTCTACTAGTACACTAAGTCTTAGCCGCCGCCTGGTGTATCTGCGAAACCCTGAAAGCTCATTAACTTGAAAGTGCTCTGTCAGACCGGAATGCTATGCTGTGCTTTATTCTCTTCAAAAGGCCAGAGCGACAGTACTCTGTGCTCAATAGCTGTACACGGATGACGCCATGAATTCCTTCATTAGACTAATTCGTCGTAGCGCGGTTAATGGGGACACCCCCAACTCACTGGGTTCCCCCTGATCTGTCAGGCTGCGGCGTTATTCGGGGAACCCCCATCGGATGGTGGCTCTAACCGGCGAACACCGTGATTCACCTTTACGGCGCGTATTCACTTGAATTACGCGCTAGCGCACGCTCGTGTACTAACCAATTAACAGGAGTACATACCGCACATGGCAACTTTTGGTGACTTGTGGTCAGGAGCGTGACATGGAATCGCACACGGACATTTTATTAGCCGGTTGAGTCTCGCTAAGAAGACCATTCGCAAGTGGGAGGTGGGTCAGTACAGCCCAGTATGCCGCTCGTCAGGACAAAACGTCGCGTTAGTCCTAGCGCACATGGTAAAGCTACTCCTTTTCATTCAGGACTAGGTGAGCTCGGAGTTTGTTGATACGGATACCGCGCAGGCGGGAGGGTCCGGCCACATGCCTAATTACGTATACTAGTGGCTGGAGCTCCGAAGCTAACTAGTTTTTTCGACCGAACGAGCTTCGTCTGCAGGTGCTTGGCTTACTGCTGGGACTAGAGGAATAGGACTACCGTATTCAGGCATGTGTTCAAGTAGCGGCGAGTAGAGATGAGCGTATTGTGAGTGTCACGGTTCCGTAGAAGGTAATCGCTTTAGAGAGCTCAACATCTGGTTAGGAATCCGGAAATCCACACTAAAAGAGAGACACACAGTAGCTTCTCTCAGGTGTGGAGGTCAAGACTGTAGTATGATCAGAAACTATCTTCTTTCTATGATTGACTTGTATAGAATACGAATCTATTGTTGTATGCATGAGGCGCTGCTAGTACTTGAGTCTCTGGTTCAACCCCACGCGTGCGTATGAGAATGATGCTTGGTGGGTAGTTTTGTTCCTACTTACATCGTCCCTTGTCGCTACTGTTGTGGCGCTAGTCCTGCACCGGGATGCCTGTCTGGTTACAATTCCGATTGAAAGTTATCGTTAAACATGAGTTGGCGTTAGGTCACTACTGCTGACTATACTATCGACAGTTCTACCAGAAGTGTGGGAGGTCCTCCCAGCGACAGTAAAGGGAGGGGTTCTCTCGAGCGCTGAGCTGCCGAAATGTAGCATCGACAGCCGGAGTAGATAATGGTGGCTTAGTCGACTAGAGAGATGGTTGCGGTAGGGCCTAGTCCATAGACGACTGAGGGAAAAAACTGAAAGCGCAGGCAAGAGCTGACTGCCGAGGACGGCTTCTAACCATGAATACCTGCCGTGGAGTCGCTAGACGAGAAGGGTAGATAGAACCAGAGCATTTATAAGCGGCTTCTTTGCTTAGTTCCAGTGCTGCATGCCACACGCATGTTAGAGAATCGTCATCGCGCTGGGTGTCATGGCTCCATACTTCCGTAGTTACTGCAAGTTATAGGCCCATTCCTTGATCGCTATCGTGACCTACTATCATAATCTTCAAGTTAAGCATAACCATGGGTCACCTCAGAGAAATAATATGACGG'/>

    <sequence taxon='36' value='AATAGGTAAACATTGCAGACATCTTCAGATGGGCACGAGTGCCGTGACAGACTTCTCCCAGAAACCCATATGGATGGCCCCTGAAAAAAGGCGGATCAAATCGGATAGTAATTTCGTCAGCGATCGCACACGCGCGTTTGATTCGCGATTTCAAGGATTTGTGGCCTTTCGTCCACTTTGTTCTAGACTCACGTTCGTAGAAGCCTTTGGTCAAGGGTCCCACGTAAGCGGTCCTAAGTTCGTATAAGCCAAGTGAATACTTACAACTATTAAGCGGGCGATGGCAACGATTCAGAGACACCTCCACTCTACTAGTACACTAAGTCTTAGCCGCCGCCTGGTGTATCTGCGAAACCCTGAAAGCTCATTAACATGAAAGTGCTCTGTCAGACCAGAATGCTATGCTGTGCTTTATTCTCTTCAAAAGGCCAGAGCGACAGCACTCTGTGCTCAATAGCTGTACACGGATGACGCCATGAATTCCTTAATTAGACTAATTCGTCGTAGCGCGGTTAATGGGGACACCCCCAACTCACTGGGTTCCCCCTGATCTGTCAGGCTGCGGCGTTATTCGGGGAACCCCCATCGGATGGTGGCTCTAACCGGCGAACACCGTGATTCACCTTTACGGCGCGTACTCACTTGAATTACGCGCTAGCGCACGCTCGTGTACTAACCAATTAACAGGAGTACATACCGCACATGGCAACTTTTGGTGACTTGTGGTCAGGAGCGTGACATGGAATCGCACACGGACATTTTATTAGCCGGTTGAGTCTCGCTAAGAAGACCATTCACAAGTGGGAGGTGGGTCAGTACAGCCCAGTATGCCGCTTGTCAGGACAAAACGTCGCGTTAGTCCTAGCGCACATGGTAAAGCTACTCCTTTTCATTCAGGACTAGGTGAGCTCGGAGTTTGTTGATACGGATACCGCGCAGGCGGGAGGGTCCGGCCACATGCCTAATTACGTATACTAGTGGCTGGAGCTCCGAAGCTAACTAGTTTTTTCGACCGAACGAGCTTCGTCTGCAGGTGCTTGGCTTACTGCTGGGACTAGAGGAATAGGACTACCGTATTCAGGCATGTGTTCGAGTAGCGGCGAGTAGAGATGAGTGTATTGTGAGTGTCACGGTTCCGTAGAAGGTAATCGCTTTAGAGAGCTCAACATCTGGTTAGGAATCCGGAAATCCACACTAAAAGAGAGACACACAGTAGCTTCTCTCAGGTGTGGAGGTCAAGACTGTAGTATGATCAGAAACTATCTTCTTTCTATGATTGACTTGTATAGAATACGAATCTATTGTTGTATGCATGAGGAGCTGCTAGTACTTGAGTCTCTGGTTCAACCCCGCGCGTGCGTATGAGAATGATGCTTGGTGGGTGGTTTTGTTCCTACTTACATCGTCCCTTGTCGCTACTGTTGTGGCGCTACTCCTGCACCAGGATGCCTGTCTGGTTACAATTCCGATTGAAAGTTATCGTTAAACATGAGTTGGCGTTAGGTCACTACTGCTGACTATATTATCGACAGTTCTACCAGAAGTGTGGGAGGTCCTCCCAGCGACAGTAAAGGGAGGAGTTCTCTTGAACGCTGAGCTGCCGAAATGTAGCATCGACAGCCGGAGTAGATAATGGTGGCTTAGTCGACTAGAGAGATGGTTGCGGTAGGGCCTAGTCCATAGACGACTGAGGGAAAAAACTGAAAGCGCAGGCAAGAGCTGACTGCCGAGGACGGCTTCTAACACTGAATACCTGCCGTGGAGTCGCTAGACGAGAAGGGTAGATAGAACTAGAGCATTTATAAGCGGCTTCTTTGCTTAGTTCCAGTGCTGCACGCCACACGCATGTTAGAGAATCGTCATCGCGCTGAGTGTCATGGCTCCATACTTCCGTGGTTACTGCAAGTTATAGGCCCATTCCTTGATCGCTATCGTGACCTACTATCATAATCTTCAAGTTAAGCATAACCATGGGTCACCTCAGAGAAATAATATGACGG'/>

    <sequence taxon='47' value='AATAGGTAAACATTGCAGACATTTTCAGATGGGCACGAGTGCCGTGACAGACTTCTCCCAGAAACCCATATGGATGGCCCCTGAAAAAAGGCGGATCAAATCGGATAGTAATTTCGTCAGCGATCGCACACGCGCGTTTGATTCGCGATTTCAAGGATTTGTGGCCTTTCGTCCACTTTGTTCTAGACTCACGTTCGTAGAAGCCTTTGGTCAAGGGTCCCACGTAAGCGGTCCTAAGTTCGTATAAGCCAAGTGAATACTTACAACTATTAAGCGGGCGATGGCAACGATTCAGAGACACCTCCACTCTACTAGTACACTAAGTCTTAGCCGCCGCCTGGTGTATCTGCGAAACCCTGAAAGCTCATTAACATGAAAGTGCTCTGTCAGACCAGAATGCTATGCTGTGCTTTATTCTCTTCAAAAGGCCAGAGCGACAGCACTCTGTGCTCAATAGCTGTACACGGATGACGCCATGAATTCCTTAATTAGACTAATTCGTCGTAGCGCGGTTAATGGGGACACCCCCAACTCACTGGGTTCCCCCTGATCTGTCAGGCTGCGGCGTTATTCGGGGAACCCCCATCGGATGGTGGCTCTAACCGGCGAACACCGTGATTCACCTTTACGGCGCGTACTCACTTGAATTACGCGCTAGCGCACGCTCGTGTACTAACCAATTAACAGGAGTACATACCGCACATGGCAACTTTTGGTGACTTGTGGTCAGGAGCGTGACATGGAATCGCACACGGACATTTTATTAGCCGGTTGAGTCTCGCTAAGAAGACCATTCACAAGTGGGAGGTGGGTCAGTACAGCCCAGTATGCCGCTTGTCAGGACAAAACGTCGCGTTAGTCCTAGCGCACATGGTAAAGCTACTCCTTTTCATTCAGGACTAGGTGAGCTCGGAGTTTGTTGATACGGATACCGCGCAGGCGGGAGGGTCCGGCCACATGCCTAATTACGTATACTAGTGGCTGGAGCTCCGAAGCTAACTAGTTTTTTCGACCGAACGAGCTTCGTCTGCAGGTGCTTGGCTTACTGCTGGGACTAGAGGAATAGGACTACCGTATTCAGGCATGTGTTCGAGTAGCGGCGAGTAGAGATGAGTGTATTGTGAGTGTCACGGTTCCGTAGAAGGTAATCGCTTTAGAGAGCTCAACATCTGGTTAGGAATCCGGAAATCCACACTAAAAGAGAGACACACAGTAGCTTCTCTCAGGTGTGGAGGTCAAGACTGTAGTATGATCAGAAACTATCTTCTTTCTATGATTGACTTGTATAGAATACGAATCTATTGTTGTATGCATGAGGAGCTGCTAGTACTTGAGTCTCTGGTTCAACCCCGCGCGTGCGTATGAGAATGATGCTTGGTGGGTGGTTTTGTTCCTACTTACATCGTCCCTTGTCGCTACTGTTGTGGCGCTACTCCTGCACCAGGATGCCTGTCTGGTTACAATTCCGATTGAAAGTTATCGTTAAACATGAGTTGGCGTTAGGTCACTACTGCTGACTATATTATCGACAGTTCTACCAGAAGTGTGGGAGGTCCTCCCAGCGACAGTAAAGGGAGGAGTTCTCTTGAACGCTGAGCTGCCGAAATGTAGCATCGACAGCCGGAGTAGATAATGGTGGCTTAGTCGACTAGAGAGATGGTTGCGGTAGGGCCTAGTCCATAGACGACTGAGGGAAAAAACTGAAAGCGCAGGCAAGAGCTGACTGCCGAGGACGGCTTCTAACACTGAATACCTGCCGTGGAGTCGCTAGACGAGAAGGGTAGATAGAACTAGAGCATTTATAAGCGGCTTCTTTGCTTAGTTCCAGTGCTGCACGCCACACGCATGTTAGAGAATCGTCATCGCGCTGAGTGTCATGGCTCCATACTTCCGTGGTTACTGCAAGTTATAGGCCCATTCCTTGATCGCTATCGTGACCTACTATCATAATCTTCAAGTTAAGCATAACCATGGGTCACCTCAGAGAAATAATATGACGG'/>

    <sequence taxon='51' value='AACAGGTAAACATTGCAGACATTTTCAGATGGGCACGAGTGCCGTGACAGACTTCTCCCAGAAACCCATATGGATGGCCCCTGAAAAAAGGCGGATCAAATCGGATAGTAATTTCGTCAGCGATCGCACACGCGCGTTTGATTCGCGATTTCAAGGATTTGTGGCCTTTCGTCCACTTTGTTCTAGACTCACGTTCGTGGAAGCCTTTGGTCAAGGGTCCCACGTAAGCGGTCCTAAGTTCGTATAAGCCAAGTGAATACTTACAACTATTAAGCGGGCGATGGCAACGATTCAGAGACACCTCCACTCTACTAGTACACTAAGTCTTAGCCGCCGCCTGGTGTATCTGCGAAACCCTGAAAGCTCATTAACATGAAAGTGCTCTGTCAGACCAGAATGCTATGCTGTGCTTTATTCTCTTCAAAAGGCCAGAGCGACAGCACTCTGTGCTCAATAGCTGTACACGGATGACGCCATGAATTCCTTAATTAGACTAATTCGTCGTAGCGCGGTTAATGGGGACACCCCCAACTCACTGGGTTCCCCCTGATCTGTCAGGCTGCGGCGTTATTCGGGGAACCCCCATCGGATGGTGGCTCTAACCGGCGAACACCGTGATTCACCTTTACGGCGCGTACTCACTTGAATTACGCGCTAGCGCACGCTCGTGTACTAACCAATTAACAGGAGTACATACCGCACATGGCAACTTTCGGTGACTTGTGGTCAGGAGCGTGACATGGAATCGCACACGGACATTTTATTAGCCGGTTGAGTCTCGCTAAGAAGACCATTCACAAGTGGGAGGTGGGTCAGTACAGCCCAGTATGCCGCTTGTCAGGACAAAACGTCGCGTTAGTCCTAGCGCACATGGTAAAGCTACTCCTTTTCATTCAGGACTAGGTGAGCTCGGAGTTTGTTGATACGGATACCGCGCAGGCGGGAGGGTCCGGCCACATGCCTAATTACGTATACTAGTGGCTGGAGGTCCGAAGCTAACTAGTTTTTTCGACCGAACGAGCTTCGTCTGCAGGTGCTTGGCTTACTGCTGGGACTAGAGGAATAGGACTACCGTATTCAGGCATGTGTTCGAGTAGCGGCGAGTAGAGATGAGTGTATTGTGAGTGTCACGGTTCCGTAGAAGGTAATCGCTCTAGAGAGCTCAACATCTGGTTAGGAATCCGGAAATCCACACTAAAAGAGAGACACACAGTAGCTTCTCTCAGGTGTGGAGGTCAAGACTGTAGTATGATCAGAAACTATCTTCTTTCTATGATTGACTTGTATAGAATACGAATCTATTGTTGTATGCATGAGGAGCTGCTAGTACTTGAGTCTCTGGTTCAACCCCGCGCGTGCGTATGAGAATGATGCTTGGTGGGTGGTTTTGTTCCTACTTACATCGTCCCTTGTCGCTACTGTTGTGGCGCTACTCCTGCACCAGGATGCCTGTCTGGTTACAATTCCGATTGAAAGTTATCGTTAAACATGAGTTGGCGTTAGGTCACTACTGCTGACTATATTATCGACAGTTCTACCAGAAGTGTGGGAGGTCCTCCCAGCGACAGTAAAGGGAGGAGTTCTCTTGAACGCTAAGCTGCCGAAATGTAGCATCGACAGCCGGAGTAGATAATGGTGGCTTAGTCGACTAGAGAGATGGTTGCGGTAGGGCCTAGTCCATAGACGACTGAGGGAAAGAACTGAAAGCGCAGGCAAGAGCTGACTGCCGAGGACGGCTTCTAACACTGAATACCTGCCGTGGAGTCGCTAGACGAGAAGGGTAGATAGAACTAGAGCATTTATAAGCGGCTTCTTTGCTTAGTTCCAGTGCTGCACGCCACACGCATGTTAGAGAATCGTCATCGCGCTGAGTGTCATGGCTCCATACTTCCGTGGTTACTGCAAGTTATAGGCCCATTCCTTGATCGCTATCGTGACCTACTATCATAATCTTCAAGTTAAGCATAACCATGGGTCACCTCAGAGAAATAATATGACGG'/>

    <sequence taxon='69' value='AACAGGTAAACATTGCAGACATTTTCAGATGGGCACGAGTGCCGTGACAGACTTCTCCCAGAAACCCATATGGATGGCCCCTGAAAAAAGGCGGATCAAATCGGATAGTAATTTCGTCAGCGATCGCACACGCGCGTTTGATTCGCGATTTCAAGGATTTGTGGCCTTTCGTCCACTTTGTTCTAGACTCACGTTCGTGGAAGCCTTTGGTCAAGGGTCCCACGTAAGCGGTCCTAAGTTCGTATAAGCCAAGTGAATACTTACAACTATTAAGCGGGCGATGGCAACGATTCAGAGACACCTCCACTCTACTAGTACACTAAGTCTTAGCCGCCGCCTGGTGTATCTGCGAAACCCTGAAAGCTCATTAACATGAAAGTGCTCTGTCAGACCAGAATGCTATGCTGTGCTTTATTCTCTTCAAAAGGCCAGAGCGACAGCACTCTGTGCTCAATAGCTGTACACGGATGACGCCATGAATTCCTTAATTAGACTAATTCGTCGTAGCGCGGTTAATGGGGACACCCCCAACTCACTGGGTTCCCCCTGATCTGTCAGGCTGCGGCGTTATTCGGGGAACCCCCATCGGATGGTGGCTCTAACCGGCGAACACCGTGATTCACCTTTACGGCGCGTACTCACTTGAATTACGCGCTAGCGCACGCTCGTGTACTAACCAATTAACAGGAGTACATACCGCACATGGCAACTTTCGGTGACTTGTGGTCAGGAGCGTGACATGGAATCGCACACGGACATTTTGTTAGCCGGTTGAGTCTCGCTAAGAAGACCATTCACAAGTGGGAGGTGGGTCAGTACAGCCCAGTATGCCGCTTGTCAGGACAAAACGTCGCGTTAGTCCTAGCGCACATGGTAAAGCTACTCCTTTTCATTCAGGACTAGGTGAGCTCGGAGTTTGTTGATACGGATACCGCGCAGGCGGGAGGGTCCGGCCACATGCCTAATTACGTATACTAGTGGCTGGAGGTCCGAAGCTAACTAGTTTTTTCGACCGAACGAGCTTCGTCTGCAGGTGCTTGGCTTACTGCTGGGACTAGAGGAATAGGACTACCGTATTCAGGCATGTGTTCGAATAGCGGCGAGTAGAGATGAGTGTATTGTGAGTGTCACGGTTCCGTAGAAGGTAATCGCTCTAGAGAGCTCAACATCTGGTTAGGAATCCGGAAATCCACACTAAAAGAGAGACACACAGTAGCTTCTCTCAGGTGTGGAGGTCAAGACTGTAGTATGATCAGAAACTATCTTCTTTCTATGATTGACTTGTATAGAATACGAATCTATTGTTGTATGCATGAGGAGCTGCTAGTACTTGAGTCTCTGGTTCAACCCCGCGCGTGCGTATGAGAATGATGCTTGGTGGGTGGTTTTGTTCCTACTTACATCGTCCCTTGTCGCTACTGTTGTGGCGCTACTCCTGCACCAGGATGCCTGTCTGGTTACAATTCCGATTGAAAGTTATCGTTAAACATGAGTTGGCGTTAGGTCACTACTGCTGACTATATTATCGACAGTTCTACCAGAAGTGTGGGAGGTCCTCCCAGCGACAGTAAAGGGAGGAGTTCTCTTGCACGCTAAGCTGCCGAAATGTAGCATCGACAGCCGGAGTAGATAATGGTGGCTTAGTCGACTAGAGAGATGGTTGCGGTAGGGCCTAGTCCATAGACGACTGAGGGAAAGAACTGAAAGCGCAGGCAAGAGCTGACTGCCGAGGACGGCTTCTAACACTGAATACCTGCCGTGGAGTCGCTAGACGAGAAGGGTAGATAGAACTAGAGCATTTATAAGCGGCTTCTTTGCTTAGTTCCAGTGCTGCACGCCACACGCATGTTAGAGAATCGTCATCGCGCTGAGTGTCATGGCTCCATACTTCCGTGGTTACTGCAAGTTATAGGCCCATTCCTTGATCGCTATCGTGACCTACTATCATAATCTTCAAGTTAAGCATAACCATGGGTCACCTCAGAGAAATAATATGACGG'/>

    <sequence taxon='13' value='AATAGGTAAACATTGCAGACATCTTCAGATGGGCACGAGTGCCGTGACAGACTTCTCCCAGAAACCTATATGGATGGCCCCTGGAAAAGGGCGGATCAAATCGGGTAGTAATTTTGTCAGCGATCGCACACGCGCGTTTGATTCGCGATTTCAAGGATTTGTGGCCTTTCGTCCACTTTGTTCTAGACTCACGTTCGTAGAAGCCTTTGGTCAAGGGTCCCACGTAAGCGGTCCTAAGTTCGTATAAGCCAAGTGAATACTTACAACTATTAAGCGGGCGATGACAACGATTCAGAGACACCTCCACTTCACTAGTACACTAAGTCTTAGCCGCCGCCTGGTGTATCTGCGGAACTCTGAAAGCTCACTAGCATGAAAGTGCTCTGTCAGACCAGAATGCTATGCTGTGCTTTATTCTCTTCAAAAGGCCAGAGCGACAGCACTCTGTGCTCAATAGCTGTAAACGGATGACGCCATGAATTCCTTAATTAGACTAATTCGTCGTAGCGTGGTTAATGGGGACTCCCCCAACTCACTGGGTTCCCCCTGATCTGTCAGGCTGCGACGTTATTCGGGGAACCCCCATCGGATGGTGGCTCTAACCGGCGAACACCGTGATTCACCTTTACGGCGCGTACTCACTTGAATTACGCGCTAGCGCACGCTCGTGTATTAACCAATTAACAGGAGTACATACCGCACATGGCAACCTTTGGTGACTTGTGGTCAGGAGCGTGACATGGAATCGCACACGGACATTTTATTAGCCGGTTGAGTCTCGCTAAGAAGACCATTCACAAGTGGGAGGTGGGTCAGTACAGACCAGTGTGCCGCTCGTCAGGACAAAACGTCGCGTTAGTCCTAGCGCACATGGTAAAGCTACTCCTTTTCATTCAGGACTAGGTGAGCTCGGAGTTTGTTGATACGGATACCGCGCAGGCGGGAGGGTCCGGCCACATGCCTAATTACGTATACTAGTGGCTGGAGCTCCGAAGCTAACTAGTTTTTTCGACCGAACGGGCTTCGTCTGCAGGTGCTTGGCTTACTGCTGGGACTAGAAGAATAGGACTAACGTATTCAGGCATGTGTTCGAGTAGCGGCGAGTAGAGATGAGTGTATTGTGAGTGTCACGGTTCCGTAGAAGGTAATCGCTTTAGAGAGCTCAACATCTGGTTAGGAATCCGAAAATCCACACTAAAAGAGAGACACACAGTAGCTTCCCTCAGGTGTGGAGGTCAAGACTGTAGTATGATCAGAAACTATCTTCTTTCTACGATTGACCTGTATAGAATACGAATCTATTGTTGTATGCATGAGGAGCTGCTAGTACTTGAGTCTCTGGTTCAACCCCGCGCGTGCGTATTAGAATGACGCTTGGTGGGTGGTTTTGTTCCTACTTACATCGTCCCTTGTCGCTACTGTTGTGGCGCTACTCCTGCACCGGGATGCCTGTCTGGTTACGATTCCGACTGAAAGTTATCGTTAAACATGAGTTGGCGTTAGGTCACTACTGCTGATTATATTATCGACAGTTCTAGCAGAAGTGTGGGAGGTCCTCCCAGCGACAGTAAAGGGAGGAGTTCTCTTGAGCGCTGAGCTGCCGAAATGTAGCATCGACAGCCGGAGTAGATAATGGTGGCTTAGTCAACTAGGGAGATGGTTGCGGTAGGGCTTAGTCCATAGACGACTGAGGGAAAAAACTGAAAGCGCAGGCAAGAGCTGACTGCCGAGGACGGCTTCTAACAATGAATACCTGCCGTGGAGTCGCTAGACGAGAAGGGTAGATAGAACTAGAGCATTTATAAGCGGCTTCTTTGCTTAGTTCCAGTGCTGCACGCCACACGCATGTTAGAGAATCGTCATCGCGCTGAGTGTCATGGCTCCATACTTCAGTGGTTACTGCAAATTATAGGCCCATTCCTTGATCGCTATCGTGACCTACTATCATAATCTTCAAGTTAAGCATAACCATGGGTCACCTCAGAGCAATACTATGACGG'/>

    <sequence taxon='23' value='AATAGGTAAACATTGCAGACATCTTCAGATGGGCACGAGTGCCGTGACAGACTTCTCCCAGAAACCTATATGGATGGCCCCTGGAAAAGGGCGGATCAAATCGGGTAGTAATTTTGTCAGCGATCGCACACGCGCGTTTGATTCGCGATTTCAAGGATTTGTGGCCTTTCGTCCACTTTGTTCTAGACTCACGTTCGTAGAAGCCTTTGGTCAAGGGTCCCACGTAAGCGGTCCTAAGTTCGTATAAGCCAAGTGAATACTTACAACTATTAAGCGGGCGATGACAACGATTCAGAGACACCTCCACTTCACTAGTACACTAAGTCTTAGCCGCCGCCTGGTGTATCTGCGGAACTCTGAAAGCTCACTAGCATGAAAGTGCTCTGTCAGACCAGAATGCTATGCTGTGCTTTATTCTCTTCAAAAGGCCAGAGCGACAGCACTCTGTGCTCAATAGCTGTAAACGGATGACGCCATGAATTCCTTAATTAGACTAATTCGTCGTAGCGTGGTTAATGGGGACTCCCCCAACTCACTGGGTTCCCCCTGATCTGTCAGGCTGCGACGTTATTCGGGGAACCCCCATCGGATGGTGGCTCTAACCGGCGAACACCGTGATTCACCTTTACGGCGCGTACCCACTTGAATTACGCGCTAGCGCACGCTCGTGTATTAACCAATTAACAGGAGTACATACCGCACATGGCAACCTTTGGTGACTTGTGGTCAGGAGCGTGACATGGAATCGCACACGGACATTTTATTAGCCGGTTGAGTCTCGCTAAGAAGACCATTCACAAGTGGGAGGTGGGTCAGTACAGACCAGTGTGCCGCTCGTCAGGACAAAACGTCGCGTTAGTCCTAGCGCACATGGTAAAGCTACTCCTTTTCATTCAGGACTAGGTGAGCTCGGAGTTTGTTGATACGGATACCGCGCAGGCGGGAGGGTCCGGCCACATGCCTAATTACGTATACTAGTGGCTGGAGCTCCGAAGCTAACTAGTTTTTTCGACCGAACGGGCTTCGTCTGCAGGTGCTTGGCTTACTGCTGGGACTAGAAGAATAGGACTAACGTATTCAGGCATGTGTTCGAGTAGCGGCGAGTAGAGATGAGTGTATTGTGAGTGTCACGGTTCCGTAGAAGGTAATCGCTTTAGAGAGCTCAACATCTGGTTAGGAATCCGAAAATCCACACTAAAAGAGAGACACACAGTAGCTTCCCTCAGGTGTGGAGGTCAAGACTGTAGTATGATCAGAAACTATCTTCTTTCTACGATTGACCTGTATAGAATACGAATCTATTGTTGTATGCATGAGGAGCTGCTAGTACTTGAGTCTCTGGTTCAACCCCGCGCGTGCGTATTAGAATGACGCTTGGTGGGTGGTTTTGTTCCTACTTACATCGTCCCTTGTCGCTACTGTTGTGGCGCTACTCCTGCACCGGGATGCCTGTCTGGTTACGATTCCGACTGAAAGTTATCGTTAAACATGAGTTGGCGTTAGGTCACTACTGCTGATTATATTATCGACAGTTCTAGCAGAAGTGTGGGAGGTCCTCCCAGCGACAGTAAAGGGAGGAGTTCTCTTGAGCGCTGAGCTGCCGAAATGTAGCATCGACAGCCGGAGTAGATAATGGTGGCTTAGTCAACTAGGGAGATGGTTGCGGTAGGGCTTAGTCCATAGACGACTGAGGGAAAAAACTGAAAGCGCAGGCAAGAGCTGACTGCCGAGAACGGCTTCTAACAATGAATACCTGCCGTGGAGTCGCTAGACGAGAAGGGTAGATAGAACTAGAGCATTTATAAGCGGCTTCTTTGCTTAGTTCCAGTGCTGCACGCCACACGCATGTTAGAGAATCGTCATCGCGCTGAGTGTCATGGCTCCATACTTCAGTGGTTACTGCAAATTATAGGCCCATTCCTTGATCGCTATCGTGACCTACTATCATAATCTTCAAGTTAAGCATAACCATGGGTCACCTCAGAGCAATACTATGACGG'/>

    <sequence taxon='27' value='AATAGGTAAACATTGCAGACATCTTCAGATGGGCACGAGTGCCGTGACAGACTTCTCCCAGAAACCTATATGGATGGCCCCTGGAAAAGGGCGGATCAAATCGGGTAGTAATTTTGTCAGCGATCGCACACGCGCGTTTGATTCGCGATTTCAAGGATTTGTGGCCTTTCGTCCACTTTGTTCTAGACTCACGTTCGTAGAAGCCTTTGGTCAAGGGTCCCACGTAAGCGGTCCTAAGTTCGTATAAGCCAAGTGAATACTTACAACTATTAAGCGGGCGATGACAACGATTCAGAGACACCTCCACTTCACTAGTACACTAAGTCTTAGCCGCCGCCTGGTGTATCTGCGGAACTCTGAAAGCTCACTAGCATGAAAGTGCTCTGTCAGACCAGAATGCTATGCTGTGCTTTATTCTCTTCAAAAGGCCAGAGCGACAGCACTCTGTGCTCAATAGCTGTAAACGGATGACGCCATGAATTCCTTAATTAGACTAATTCGTCGTAGCGTGGTTAATGGGGACTCCCCCAACTCACTGGGTTCCCCCTGATCTGTCAGGCTGCGACGTTATTCGGGGAACCCCCATCGGATGGTGGCTCTAACCGGCGAACACCGTGATTCACCTTTACGGCGCGTACCCACTTGAATTACGCGCTAGCGCACGCTCGTGTATTAACCAATTAACAGGAGTACATACCGCACATGGCAACCTTTGGTGACTTGTGGTCAGGAGCGTGACATGGAATCGCACACGGACATTTTATTAGCCGGTTGAGTCTCGCTAAGAAGACCATTCACAAGTGGGAGGTGGGTCAGTACAGACCAGTGTGCCGCTCGTCAGGACAAAACGTCGCGTTAGTCCTAGCGCACATGGTAAAGCTACTCCTTTTCATTCAGGACTAGGTGAGCTCGGAGTTTGTTGATACGGATACCGCGCAGGCGGGAGGGTCCGGCCACATGCCTAATTACGTATACTAGTGGCTGGAGCTCCGAAGCTAACTAGTTTTTTCGACCGAACGGGCTTCGTCTGCAGGTGCTTGGCTTACTGCTGGGACTAGAAGAATAGGACTAACGTATTCAGGCATGTGTTCGAGTAGCGGCGAGTAGAGATGAGTGTATTGTGAGTGTCACGGTTCCGTAGAAGGTAATCGCTTTAGAGAGCTCAACATCTGGTTAGGAATCCGAAAATCCACACTAAAAGAGAGACACACAGTAGCTTCCCTCAGGTGTGGAGGTCAAGACTGTAGTATGATCAGAAACTATCTTCTTTCTACGATTGACCTGTATAGAATACGAATCTATTGTTGTATGCATGAGGAGCTGCTAGTACTTGAGTCTCTGGTTCAACCCCGCGCGTGCGTATTAGAATGACGCTTGGTGGGTGGTTTTGTTCCTACTTACATCGTCCCTTGTCGCTACTGTTGTGGCGCTACTCCTGCACCGGGATGCCTGTCTGGTTACGATTCCGACTGAAAGTTATCGTTAAACATGAGTTGGCGTTAGGTCACTACTGCTGATTATATTATCGACAGTTCTAGCAGAAGTGTGGGAGGTCCTCCCAGCGACAGTAACGGGAGGAGTTCTCTTGAGCGCTGAGCTGCCGAAATGTAGCATCGACAGCCGGAGTAGATAATGGTGGCTTAGTCAACTAGGGAGATGGTTGCGGTAGGGCTTAGTCCATAGACGACTGAGGGAAAAAACTGAAAGCGCAGGCAAGAGCTGACTGCCGAGAACGGCTTCTAACAATGAATACCTGCCGTGGAGTCGCTAGACGAGAAGGGTAGATAGAACTAGAGCATTTATAAGCGGCTTCTTTGCTTAGTTCCAGTGCTGCACGCCACACGCATGTTAGAGAATCGTCATCGCGCTGAGTGTCATGGCTCCATACTTCAGTGGTTACTGCAAATTATAGGCCCATTCCTTGATCGCTATCGTGACCTACTATCATAATCTTCAAGTTAAGCATAACCATGGGTCACCTCAGAGCAATACTATGACGG'/>

    <sequence taxon='28' value='AATAGGTAAACATTGCAGACATCTTCAGATGGGCACGAGTGCCGTGACAGACTTCTCCCAGAAACCTATATGGATGGCCCCTGGAAAAGGGCGGATCAAATCGGGTAGTAATTTTGTCAGCGATCGCACACGCGCGTTTGATTCGCGATTTCAAGGATTTGTGGCCTTTCGTCCACTTTGTTCTAGACTCACGTTCGTAGAAGCCTTTGGTCAAGGGTCCCACGTAAGCGGTCCTAAGTTCGTATAAGCCAAGTGAATACTTACAACTATTAAGCGGGCGATGACAACGATTCAGAGACACCTCCACTTCACTAGTACACTAAGTCTTAGCCGCCGCCTGGTGTATCTGCGGAACTCTGAAAGCTCACTAGCATGAAAGTGCTCTGTCAGACCAGAATGCTATGCTGTGCTTTATTCTCTTCAAAAGGCCAGAGCGACAGCACTCTGTGCTCAATAGCTGTAAACGGATGACGCCATGAATTCCTTAATTAGACTAATTCGTCGTAGCGTGGTTAATGGGGACTCCCCCAACTCACTGGGTTCCCCCTGATCTGTCAGGCTGCGACGTTATTCGGGGAACCCCCATCGGATGGTGGCTCTAACCGGCGAACACCGTGATTCACCTTTACGGCGCGTACCCACTTGAATTACGCGCTAGCGCACGCTCGTGTATTAACCAATTAACAGGAGTACATACCGCACATGGCAACCTTTGGTGACTTGTGGTCAGGAGCGTGACATGGAATCGCACACGGACATTTTATTAGCCGGTTGAGTCTCGCTAAGAAGACCATTCACAAGTGGGAGGTGGGTCAGTACAGACCAGTGTGCCGCTCGTCAGGACAAAACGTCGCGTTAGTCCTAGCGCACATGGTAAAGCTACTCCTTTTCATTCAGGACTAGGTGAGCTCGGAGTTTGTTGATACGGATACCGCGCAGGCGGGAGGGTCCGGCCACATGCCTAATTACGTATACTAGTGGCTGGAGCTCCGAAGCTAACTAGTTTTTTCGACCGAACGGGCTTCGTCTGCAGGTGCTTGGCTTACTGCTGGGACTAGAAGAATAGGACTAACGTATTCAGGCATGTGTTCGAGTAGCGGCGAGTAGAGATGAGTGTATTGTGAGTGTCACGGTTCCGTAGAAGGTAATCGCTTTAGAGAGCTCAACATCTGGTTAGGAATCCGAAAATCCACACTAAAAGAGAGACACACAGTAGCTTCCCTCAGGTGTGGAGGTCAAGACTGTAGTATGATCAGAAACTATCTTCTTTCTACGATTGACCTGTATAGAATACGAATCTATTGTTGTATGCATGAGGAGCTGCTAGTACTTGAGTCTCTGGTTCAACCCCGCGCGTGCGTATTAGAATGACGCTTGGTGGGTGGTTTTGTTCCTACTTACATCGTCCCTTGTCGCTACTGTTGTGGCGCTACTCCTGCACCGGGATGCCTGTCTGGTTACGATTCCGACTGAAAGTTATCGTTAAACATGAGTTGGCGTTAGGTCACTACTGCTGATTATATTATCGACAGTTCTAGCAGAAGTGTGGGAGGTCCTCCCAGCGACAGTAACGGGAGGAGTTCTCTTGAGCGCTGAGCTGCCGAAATGTAGCATCGACAGCCGGAGTAGATAATGGTGGCTTAGTCAACTAGGGAGATGGTTGCGGTAGGGCTTAGTCCATAGACGACTGAGGGAAAAAACTGAAAGCGCAGGCAAGAGCTGACTGCCGAGAACGGCTTCTAACAATGAATACCTGCCGTGGAGTCGCTAGACGAGAAGGGTAGATAGAACTAGAGCATTTATAAGCGGCTTCTTTGCTTAGTTCCAGTGCTGCACGCCACACGCATGTTAGAGAATCGTCATCGCGCTGAGTGTCATGGCTCCATACTTCAGTGGTTACTGCAAATTATAGGCCCATTCCTTGATCGCTATCGTGACCTACTATCATAATCTTCAAGTTAAGCATAACCATGGGTCACCTCAGAGCAATACTATGACGG'/>

    <sequence taxon='29' value='AATAGGTAAACATTGCAGACATCTTCAGATGGGCACGAGTGCCGTGACAGACTTCTCCCAGAAACCTATATGGATGGCCCCTGGAAAAGGGCGGATCAAATCGGGTAGTAATTTTGTCAGCGATCGCACACGCGCGTTTGATTCGCGATTTCAAGGATTTGTGGCCTTTCGTCCACTTTGTTCTAGACTCACGTTCGTAGAAGCCTTTGGTCAAGGGTCCCACGTAAGCGGTCCTAAGTTCGTATAAGCCAAGTGAATACTTACAACTATTAAGCGGGCGATGACAACGATTCAGAGACACCTCCACTTCACTAGTACACTAAGTCTTAGCCGCCGCCTGGTGTATCTGCGGAACTCTGAAAGCTCACTAGCATGAAAGTGCTCTGTCAGACCAGAATGCTATGCTGTGCTTTATTCTCTTCAAAAGGCCAGAGCGACAGCACTCTGTGCTCAATAGCTGTAAACGGATGACGCCATGAATTCCTTAATTAGACTAATTCGTCGTAGCGTGGTTAATGGGGACTCCCCCAACTCACTGGGTTCCCCCTGATCTGTCAGGCTGCGACGTTATTCGGGGAACCCCCATCGGATGGTGGCTCTAACCGGCGAACACCGTGATTCACCTTTACGGCGCGTACCCACTTGAATTACGCGCTAGCGCACGCTCGTGTATTAACCAATTAACAGGAGTACATACCGCACATGGCAACCTTTGGTGACTTGTGGTCAGGAGCGTGACATGGAATCGCACACGGACATTTTATTAGCCGGTTGAGTCTCGCTAAGAAGACCATTCACAAGTGGGAGGTGGGTCAGTACAGACCAGTGTGCCGCTCGTCAGGACAAAACGTCGCGTTAGTCCTAGCGCACATGGTAAAGCTACTCCTTTTCATTCAGGACTAGGTGAGCTCGGAGTTTGTTGATACGGATACCGCGCAGGCGGGAGGGTCCGGCCACATGCCTAATTACGTATACTAGTGGCTGGAGCTCCGAAGCTAACTAGTTTTTTCGACCGAACGGGCTTCGTCTGCAGGTGCTTGGCTTACTGCTGGGACTAGAAGAATAGGACTAACGTATTCAGGCATGTGTTCGAGTAGCGGCGAGTAGAGATGAGTGTATTGTGAGTGTCACGGTTCCGTAGAAGGTAATCGCTTTAGAGAGCTCAACATCTGGTTAGGAATCCGAAAATCCACACTAAAAGAGAGACACACAGTAGCTTCCCTCAGGTGTGGAGGTCAAGACTGTAGTATGATCAGAAACTATCTTCTTTCTACGATTGACCTGTATAGAATACGAATCTATTGTTGTATGCATGAGGAGCTGCTAGTACTTGAGTCTCTGGTTCAACCCCGCGCGTGCGTATTAGAATGACGCTTGGTGGGTGGTTTTGTTCCTACTTACATCGTCCCTTGTCGCTACTGTTGTGGCGCTACTCCTGCACCGGGATGCCTGTCTGGTTACGATTCCGACTGAAAGTTATCGTTAAACATGAGTTGGCGTTAGGTCACTACTGCTGATTATATTATCGACAGTTCTAGCAGAAGTGTGGGAGGTCCTCCCAGCGACAGTAACGGGAGGAGTTCTCTTGAGCGCTGAGCTGCCGAAATGTAGCATCGACAGCCGGAGTAGATAATGGTGGCTTAGTCAACTAGGGAGATGGTTGCGGTAGGGCTTAGTCCATAGACGACTGAGGGAAAAAACTGAAAGCGCAGGCAAGAGCTGACTGCCGAGAACGGCTTCTAACAATGAATACCTGCCGTGGAGTCGCTAGACGAGAAGGGTAGATAGAACTAGAGCATTTATAAGCGGCTTCTTTGCTTAGTTCCAGTGCTGCACGCCACACGCATGTTAGAGAATCGTCATCGCGCTGAGTGTCATGGCTCCATACTTCAGTGGTTACTGCAAATTATAGGCCCATTCCTTGATCGCTATCGTGACCTACTATCATAATCTTCAAGTTAAGCATAACCATGGGTCACCTCAGAGCAATACTATGACGG'/>

    <sequence taxon='31' value='AATAGGTAAACATTGCAGACATCTTCAGATGGGCACGAGTGCCGTGACAGACTTCTCCCAGAAACCTATATGGATGGCCCCTGGAAAAGGGCGGATCAAATCGGGTAGTAATTTTGTCAGCGATCGCACACGCGCGTTTGATTCGCGATTTTAAGGATTTGTGGCCTTTCGTCCACTTTGTTCTAGACTCACGTTCGTAGAAGCCTTTGGTCAAGGGTCCCACGTAAGCGGTCCTAAGTTCGTATAAGCCAAGTGAATACTTACAACTATTAAGCGGGCGATGACAACGATTCAGAGACACCTCCACTTCACTAGTACACTAAGTCTTAGCCGCCGCCTGGTGTATCTGCGGAACTCTGAAAGCTCACTAGCATGAAAGTGCTCTGTCAGACCAGAATGCTATGCTGTGCTTTATTCTCTTCAAAAGGCCAGAGCGACAGCACTCTGTGCTCAATAGCTGTAAACGGATGACGCCATGAATTCCTTAATTAGACTAATTCGTCGTAGCGTGGTTAATGGGGACTCCCCCAACTCACTGGGTTCCCCCTGATCTGTCAGGCTGCGACGTTATTCGGGGAACCCCCATCGGATGGTGGCTCTAACCGGCGAACACCGTGATTCACCTTTACGGCGCGTACCCACTTGAATTACGCGCTAGCGCACGCTCGTGTATTAACCAATTAACAGGAGTACATACCGCACATGGCAACCTTTGGTGACTTGTGGTCAGGAGCGTGACATGAAATCGCACACGGACATTTTATTAGCCGGTTGAGTCTCGCTAAGAAGACCATTCACAAGTGGGAGGTGGGTCAGTACAGACCAGTGTGCCGCTCGTCAGGACAAAACGTCGCGTTAGTCCTAGCGCACATGGTAAAGCTACTCCTTTTCATTCAGGACTAGGTGAGCTCGGAGTTTGTTGATACGGATACCGCGCAGGCGGGAGGGTCCGGCCACATGCCTAATTACGTATACTAGTGGCTGGAGCTCCGAAGCTAACTAGTTTTTTCGACCGAACGGGCTTCGTCTGCAGGTGCTTGGCTTACTGCTGGGACTAGAAGAATAGGACTAACGTATTCAGGCATGTGTTCGAGTAGCGGCGAGTAGAGATGAGTGTATTGTGAGTGTCACGGTTCCGTAGAAGGTAATCGCTTTAGAGAGCTCAACATCTGGTTAGGAATCCGAAAATCCACACTAAAAGAGAGACACACAGTAGCTTCCCTCAGGTGTGGAGGTCAAGACTGTAGTATGATCAGAAACTATCTTCTTTCTACGATTGACCTGTATAGAATACGAATCTATTGTTGTATGCATGAGGAGCTGCTAGTACTTGAGTCTCTGGTTCAACCCCGCGCGTGCGTATTAGAATGACGCTTGGTGGGTGGTTTTGTTCCTACTTACATCGTCCCTTGTCGCTACTGTTGTGGCGCTACTCCTGCACCGGGATGCCTGTCTGGTTACGATTCCGACTGAAAGTTATCGTTAAACATGAGTTGGCGTTAGGTCACTACTGCTGATTATATTATCGACAGTTCTAGCAGAAGTGTGGGAGGTCCTCCCAGCGACAGTAACGGGAGGAGTTCTCTTGAGCGCTGAGCTGCCGAAATGTAGCATCGACAGCCGGAGTAGATAATGGTGGCTTAGTCAACTAGGGAGATGGTTGCGGTAGGGCTTAGTCCATAGACGACTGAGGGAAAAAACTGAAAGCGCAGGCAAGAGCTGACTGCCGAGAACGGCTTCTAACAATGAATACCTGCCGTGGAGTCGCTAGACGAGAAGGGTAGATAGAACTAGAGCATTTATAAGCGGCTTCTTTGCTTAGTTCCAGTGCTGCACGCCACACGCATGTTAGAGAATCGTCATCGCGCTGAGTGTCATGGCTCCATACTTCAGTGGTTACTGCAAATTATAGGCCCATTCCTTGATCGCTATCGTGACCTACTATCATAATCTTCAAGTTAAGCATAACCATGGGTCACCTCAGAGCAATACTATGACGG'/>

    <sequence taxon='14' value='AATAGGTAAACATTGCAGACATCTTCAGATGGGCACGAGTGCCGTGACAGACTTCTCCCAGAAACCTATATGGATGGCCCCTGGAAAAGGGCGGATCAAATCGGATAGTAATTTTGTCAGCGATCGCACACGCGCGTTTGATTCGCGATCTCAAGGATTTGTGGCCTTTCGTCCACTTTGTTCTAGACTCACGTTCGTAGAAGCCTTTGGTCAAGGGTCCCACGTAAGCGGTCCTAAGTTCGTATAAGCCAAGTGAATACTTACAACTATTAAGCGGGCGATGGCAACGATTCAGAGACACCTCCACTTCACTAGTACACTAAGTCTTAGCCGCCGCCTGGTGTATCTGCGGAACTCTGAAAGCTCACTAGCATGAAAGTGCTCTGTCAGACCAGAATGCTATGCTGTGCTTTATTCTCTTCAAAAGGCCAGAGCGGCAGCACTCTGTGCTCAATAGCTGTAAACGGATGACGCCATGAATTCCTTAATTAGACTAATTCGTCGTAGCGTGGTTAATGGGGACTCCCCCAACTCACTGGGTTCCCCCTGATCTGTCAGGCTGCGACGTTATTCGGGGAACCCCCATCGGATGGTGGCTCTAACCGGCGAACACCGTGATTCACCTTTACGGCGCGTACTCACTTGAATTACGCGCTAGCGCACGCTCGTGTATTAACCAATTAACAGGAGTACATACCGCACATGGCAACCTTTGGTGACTTGTGGTCAGGAGCGTGACATGGAATCGCACACGGACATTTTATTAGCCGGTTGAGTCTCGCTAAGAAGACCATTCACAAGTAGGAGGTGGGTCAGTACAGACCAGTGTGCCGCTCGTCAGGACAAAACGTCGCGTTAGTCCTAGCGCACATGGTAAAGCTACTCCTTTTCATTCAGGACTAGGTGAGCTCGGAGTTTGTTGATACGGATACCGCGCAGGCGGGAGGGTCCGGCCACATGCCTAATTACGTATACTAGTGGCTGGAGCACCGAAGCTAACTAGTTTTTTCGACCGAACGGGCTTCGTCTGCAGGTGCTTGGCTTACTGCTGGGACTAGAAGAATAGGACTACCGTATTCAGGCATGTGTTCGAGTAGCGGCGAGTAGAGATGAGTGTATTGTGAGTGTCACGGTTCCGTAGAAGGTAATCGCTTTAGAGAGCTCAACATCTGGTTAGGAATCCGAAAATCCACACTAAAAGAGAGACACACAGTAGCTTCTCTCAGGTGTGGAGGTCAAGACTGTAGTATGATCAGAAACTATCTTCTTTCTACGATTGACCTGTATAGAATACGAATCTATTGTTGTATGCATGAGGAGCTGCTAGTACTTGAGTCTCTGGTTCAACCCCGCGCGTGCGTATTAGAATGACGCTTGGTGGGTGGTTTTGTTCCTACTTACATCGTCCCTTGTCGCTACTGTTGTGGCGCTACTCCTGCACCGGGATGCCTGTCTGGTTACAATTCCGACTGAAAGTTATCGTTAAACATGAGTTGGCGTTAGGTCACTACTGCTGATTATATTATCGACAGTTCTAGCAGAAGTGTGGGAGGTCCTCCCAGCGACAGTAAAGGGAGGAGTTCTCTTGAGCGCTGAGCTGCCGAAATGTAGCATCGACAGCCGGAGTAGATAATGGTGGCTTAGTCAACTAGAGAGATGGTTGCGGTAGGGCTTAGTCCATAGACGACTGAGGGAAAAAACTGAAAGCGCAGGCAAGAGCTGACTGCCGAGGACGGCTTCTAACAATGAATACCTGCCGTGGAGTCGCTAGACGAGAAGGGTAGATAGAACTAGAGCATTTATAAGCGGCTTCTTTGCTTAGTTCCAGTGCTGCACGCCACACGCATGTTAGAGAATCGTCATCGCGCTGAGTGTCATGGCTCCATACTTCAGTGGTTACTGTAAGTTATAGGCCCATTCCTTGATCGCTATCGTGACCTACTATCATAATCTTCAAGTTAAGCATAACCATGGGTCACCTCAGAGCAATACTATGACGG'/>

    <sequence taxon='30' value='AATAGGTAAACATTGCAGACATCTTCAGATGGGCACGAGTGCCGTGACAGACTTCTCCCAGAAACCTATATGGATGGCCCCTGGAAAAGGGCGGATCAAATCGGATAGTAATTTTGTCAGCGATCGCACACGCGCGTTTGATTCGCGATCTCAAGGATTTGTGGCCTTTCGTCCACTTTGTTCTAGACTCACGTTCGTAGAAGCCTTTGGTCAAGGGTCCCACGTAAGCGGTCCTAAGTTCGTATAAGCCAAGTGAATACTTACAACTATTAAGCGGGCGATGGCAACGATTCAGAGACACCTCCACTTCACTAGTACACTAAGTCTTAGCCGCCGCCTGGTGTATCTGCGGAACTCTGAAAGCTCACTAGCATGAAAGTGCTCTGTCAGACCAGAATGCTATGCTGTGCTTTATTCTCTTCAAAAGGCCAGAGCGGCAGCACTCTGTGCTCAATAGCTGTAAACGGATGACGCCATGAATTCCTTAATTAGACTAATTCGTCGTAGCGTGGTTAATGGGGACTCCCCCAACTCACTGGGTTCCCCCTGATCTGTCAGGCTGCGACGTTATTCGGGGAACCCCCATCGGATGGTGGCTCTAACCGGCGAACACCGTGATTCACCTTTACGGCGCGTACTCACTTGAATTACGCGCTAGCGCACGCTCGTGTATTAACCAATTAACAGGAGTACATACCGCACATGGCAACCTTTGGTGACTTGTGGTCAGGAGCGTGACATGGAATCGCACACGGACATTTTATTAGCCGGTTGAGTCTCGCTAAGAAGACCATTCACAAGTAGGAGGTGGGTCAGTACAGACCAGTGTGCCGCTCGTCAGGACAAAACGTCGCGTTAGTCCTAGCGCACATGGTAAAGCTACTCCTTATCATTCAGGACTAGGTGAGCTCGGAGTTTGTTGATACGGATACCGCGCAGGCGGGAGGGTCCGGCCACATGCCTAATTACGTATACTAGTGGCTGGAGCACCGAAGCTAACTAGTTTTTTCGACCGAACGGGCTTCGTCTGCAGGTGCTTGGCTTACTGCTGGGACTAGAAGAATAGGACTACCGTATTCAGGCATGTGTTCGAGTAGCGGCGAGTAGAGATGAGTGTATTGTGAGTGTCACGGTTCCGTAGAAGGTAATCGCTTTAGAGAGCTCAACATCTGGTTAGGAATCCGAAAATCCACACTGAAAGAGAGATACACAGTAACTTCTCTCAGGTGTGGAGGTCAAGACTGTAGTATGATCAGAAACTATCTTCTTTCTACGATTGACCTGTATAGAATACGAATCTATTGTTGTATGCATGAGGAGCTGCTAGTACTTGAGTCTCTGGTTCAACCCCGCGCGTGCGTATTAGAATGACGCTTGGTGGGTGGTTTTGTTCCTACTTACATCGTCCCTTGTCGCTACTGTTGTGGCGCTACTCCTGCACCGGGATGCCTGTCTGGTTACAATTCCGACTGAAAGTTATCGTTAAACATGAGTTGGCGTTAGGTCACTACTGCTGATTATATTATCGACAGTTCTAGCAGAAGTGTGGGAGGTCCTCCCAGCGACAGTAAAGGGAGGAGTTCTCTTGAGCGCTGAGCTGCCGAAATGTAGCATCGACAGCCGGAGTAGATAATGGTGGCTTAGTCAACTAGAGAGATGGTTGCGGTAGGGCTTAGTCCATAGACGACTGAGGGAAAAAACTGAAAGCGCAGGCAAGAGCTGACTGCCGAGGACGGCTTCTAACAATGAATACCTGCCGTGGAGTCGCTAGACGAGAAGGGTAGATAGAACTAGAGCATTTATAAGCGGCTTCTTTGCTTAGTTCCAGTGCTGCACGCCACACGCATGTTAGAGAATCGTCATCGCGCTGAGTGTCATGGCTCCATACTTCAGTGGGTACTGTAAGTTATAGGCCCATTCCTTGATCGCTATCGTGACCTACTATCATAATCTTCAAGTTAAGCATAACCATGGGTCACCTCAGAGCAATACTATGACGG'/>

    <sequence taxon='32' value='AATAGGTAAACATTGCAGACATCTTCAGATGGGCACGAGTGCCGTGACAGACTTCTCCCAGAAACCTATATGGATGGCCCCTGGAAAAGGGCGGATCAAATCGGATAGTAATTTTGTCAGCGATCGCACACGCGCGTTTGATTCGCGATCTCAAGGATTTGTGGCCTTTCGTCCACTTTGTTCTAGACTCACGTTCGTAGAAGCCTTTGGTCAAGGGTCCCACGTAAGCGGTCCTAAGTTCGTATAAGCCAAGTGAATACTTACAACTATTAAGCGGGCGATGGCAACGATTCAGAGACACCTCCACTTCACTAGTACACTAAGTCTTAGCCGCCGCCTGGTGTATCTGCGGAACTCTGAAAGCTCACTAGCATGAAAGTGCTCTGTCAGACCAGAATGCTATGCTGTGCTTTATTCTCTTCAAAAGGCCAGAGCGGCAGCACTCTGTGCTCAATAGCTGTAAACGGATGACGCCATGAATTCCTTAATTAGACTAATTCGTCGTAGCGTGGTTAATGGGGACTCCCCCAACTCACTGGGTTCCCCCTGATCTGTCAGGCTGCGACGTTATTCGGGGAACCCCCATCGGATGGTGGCTCTAACCGGCGAACACCGTGATTCACCTTTACGGCGCGTACTCACTTGAATTACGCGCTAGCGCACGCTCGTGTATTAACCAATTAACAGGAGTACATACCGCACATGGCAACCTTTGGTGACTTGTGGTCAGGAGCGTGACATGGAATCGCACACGGACATTTTATTAGCCGGTTGAGTCTCGCTAAGAAGACCATTCACAAGTAGGAGGTGGGTCAGTACAGACCAGTGTGCCGCTCGTCAGGACAAAACGTCGCGTTAGTCCTAGCGCACATGGTAAAGCTACTCCTTATCATTCAGGACTAGGTGAGCTCGGAGTTTGTTGATACGGATACCGCGCAGGCGGGAGGGTCCGGCCACATGCCTAATTACGTATACTAGTGGCTGGAGCACCGAAGCTAACTAGTTTTTTCGACCGAACGGGCTTCGTCTGCAGGTGCTTGGCTTACTGCTGGGACTAGAAGAATAGGACTACCGTATTCAGGCATGTGTTCGAGTAGCGGCGAGTAGAGATGAGTGTATTGTGAGTGTCACGGTTCCGTAGAAGGTAATCGCTTTAGAGAGCTCAACATCTGGTTAGGAATCCGAAAATCCACACTGAAAGAGAGATACACAGTAACTTCTCTCAGGTGTGGAGGTCAAGACTGTAGTATGATCAGAAACTATCTTCTTTCTACGATTGACCTGTATAGAATACGAATCTATTGTTGTATGCATGAGGAGCTGCTAGTACTTGAGTCTCTGGTTCAACCCCGCGCGTGCGTATTAGAATGACGCTTGGTGGGTGGTTTTGTTCCTACTTACATCGTCCCTTGTCGCTACTGTTGTGGCGCTACTCCTGCACCGGGATGCCTGTCTGGTTACAATTCCGACTGAAAGTTATCGTTAAACATGAGTTGGCGTTAGGTCACTACTGCTGATTATATTATCGACAGTTCTAGCAGAAGTGTGGGAGGTCCTCCCAGCGACAGTAAAGGGAGGAGTTCTCTTGAGCGCTGAGCTGCCGAAATGTAGCATCGACAGCCGGAGTAGATAATGGTGGCTTAGTCAACTAGAGAGATGGTTGCGGTAGGGCTTAGTCCATAGACGACTGAGGGAAAAAACTGAAAGCGCAGGCAAGAGCTGACTGCCGAGGACGGCTTCTAACAATGAATACCTGCCGTGGAGTCGCTAGACGAGAAGGGTAGATAGAACTAGAGCATTTATAAGCGGCTTCTTTGCTTAGTTCCAGTGCTGCACGCCACACGCATGTTAGAGAATCGTCATCGCGCTGAGTGTCATGGCTCCATACTTCAGTGGGTACTGTAAGTTATAGGCCCATTCCTTGATCGCTATCGTGACCTACTATCATAATCTTCAAGTTAAGCATAACCATGGGTCACCTCAGAGCAATACTATGACGG'/>

    <sequence taxon='46' value='AATAGGTAAACATTGCAGACATCTTCAGATGGGCACGAGTGCCGTGACAGACTTCTCCCAGAAACCTATATGGATGGCCCCTGGAAAAGGGCGGATCAAATCGGATAGTAATTTTGTCAGCGATCGCACACGCGCGTTTGATTCGCGATCTCAAGGATTTGTGGCCTTTCGTCCACTTTGTTCTAGACTCACGTTCGTAGAAGCCTTTGGTCAAGGGTCCCACGTAAGCGGTCCTAAGTTCGTATAAGCCAAGTGAATACTTACAACTATTAAGCGGGCGATGGCAACGATTCAGAGACACCTCCACTTCACTAGTACACTAAGTCTTAGCCGCCGCCTGGTGTATCTGCGGAACTCTGAAAGCTCACTAGCATGAAAATGCTCTGTCAGACCAGAATGCTATGCTGTGCTTTATTCTCTTCAAAAGGCCAGAGCGGCAGCACTCTGTGCTCAATAGCTGTAAACGGATGACGCCATAAATTCCTTAATTAGACTAATTCGTCGTAGCGTGGTTAATGGGGACTCCCCCAACTCACTGGGTTCCCCCTGATCTGTCAGGCTGCGACGTTATTCGGGGAACCCCCATCGGATGGTGGCTCTAACCGGCGAACACCGTGATTCACCTTTACGGCGCGTACTCACTTGAATTACGCGCTAGCGCACGCTCGTGTATTAACCAATTAACAGGAGTACATACCGCACATGGCAACCTTTGGTGACTTGTGGTCAGGAGCGTGACACGGAATCGCACACGGACATTTTATTAGCCGGTTGAGTCTCGCTAAGAAGACCATTCACAAGTAGGAGGTGGGTCAGTACAGACCAGTGTGCCGCTCGTCAGGACAAAACGTCGCGTTAGTCCTAGCGCACATGGTAAAGCTACTCCTTATCATTCAGGACTAGGTGAGCTCGGAGTTTGTTGATACGGATACCGCGCAGGCGGGAGGGTCCGGCCACATGCCTAATTACGTATACTAGTGGCTGGAGCACCGAAGCTAACTAGTTTTTTCGACCGAACGGGCTTCGTCTGCAGGTGCTTGGCTTACTGCTGGGATTAGAAGAATAGGACTACCGTATTCAGGCATGTGTTCGAGTAGCGGCGAGTAGAGATGAGTGTATTGTGAGTGTCACGGTTCCGTAGAAGGTAATCGCTTTGGAGAGCTCAACATCTGGTTAGGAATCCGGAAATCCACACTGAAAGAGAGATACACAGTAACTTCTCTCAGGTGTGGAGGTCAAGACTGTAGTATGATCAGAAACTATCTTCTTTCTACGATTGACCTGTGTAGAATACGAATCCATTGTTGTATGCATGAGGAGCTGCTTGTACTTGAGTCTCTGGTTCAACCCCGCGCGTGCGTATTAGAATGACGCTTGGTGGGTGGTTTTGTTCCTACTTACATCGTCCCTTGTCACTACTGTTGTGGCGCTACTCCTGCACCGGGATGCCTGTCTGGTTACAATTCCGACTGAAAGTTATCGTTAAACATGAGTTGGCGTTAGGTCACTACTGCTGATTACATTATCGACAGTTCTAGCAGAAGTGTGGGAGGTCCTCCCAGCGACAGTAAAGGGGGGAGTTCTCTTGAGCGCTGAGCTGCCGAAATGTAGCATCGACGGCCGGAGTAGATAATGGTGGCTTAGTCAACTAGAGAGGCGGTTGCGGTAGAGCTTAGTCCATAGACGACTGAGGGAAAAAACTGAAAGCGCAGGCAAGAGCTGACTGCCGAGGACGGCTTCTAACAATGAATACCTGCCGTGGAGTCGCTAGACGAGAAGGGTAGATAGAACTAGAGCATTTATAAGCGGCTTCTTTGCTTGGTTCCAGTGCTGCACGCCACACGCATGTTAGAGAAGCGTCATCGCGCTGAGTGTCATGGCTCCATACTTCAGTGGGTACTGTAAGTTATAGGCCCATTCCTTGATCGCTATCGTGACCTACTATCATAATCTTCAAGTTAAGCATAACCATGGGTCACCTCAGAGCAATACTATGACGG'/>

    <sequence taxon='62' value='AATAGGTAAACATTGCAGATATCTTCAGATGGGCACGAGTGCCGTGACAGACTTCTCCCAGAAACCTATCTGGATGGCCCCTGGAAAAGGGCGGATCAAATCGGATAGTAATTTTGTCAGCGATCGCACACGCGCGTTTGCTTCGCGATCTCAAGGATTTGTGGCCTTTCGTCCACTTTGTTCTAGACTCACGTTCGTAGAAGCCTTTGGTCAAGGGTCCCACGTAAGCGGTCCTAAGTTCGTATAAGCCAAGTGAATACTTACAACTATTAAGCGGACGATGGCAACGATTCAGAGACACCTCCACTTCACTAGTACACTAAGTCCTAGCCGCCGCCTGGTGTATCTGCGGAACTCTGAAAGCTCACTAGCATGAAAGTGCTCTGTCAGACCCGAATGCTATGCTGTGCTTTATTCTCTTCAAAAGGCCAGAGCGGCAGCACTCTGTGCTCAATAGCTGTAAACGGATGACGCCATGAATTCCTTAATTAGACTAATTCGTCGTAGCGTGGTTAATGGGGACTCCCCCAACTCACTGGGTTCCCCCTGATCTGTCAGGCTGCGACGTTATTCGGGGAACCCCCATCGGATGGTGGCTCTAACCGGCGAACACCGTGATTCACCTTTACGGCGCGTACTCACTTGAATTACGCGCTAGCGCACGCTCGTGTATTAACCAATTAACAGGAGTACATACCGCACATGGCAACCTTTGGTGACTTGTGGTCAGGAGCGTGACACGGAATCGCACACGGACATTTTATTAGCCGGTTGGGTCTCGCTAAGAAGACCATTCACAAGTAGGAGGTGGGTCAGTACAGACCAGTGTGCCGCTCGTCAGGACAAAACGTCGCGTTAGTCCTAGCGCGCATGGTAAAGCTACTCCTTATCATTCAGGACTAGGTGAGCTCGGAGTTTGTTGATACGGATACCGCGCAGGCGGGAGGGTCCGGCCACATGCCTAATTGCGTATACTAGTGGCTGGAGCACCGAAGCTAACTAGTTTTTTCGACCGAACGGGCTTCGTCTGCAGTTGCTTGGCTTACTGCTGGGATTAGGAGAATAGGACTACCGTATTCAGGCATGTGTTCGAGTAGCGGCGAGTAGAGATGAGTGTATTGTGAGTGTCACGGTTCCGTAGAAGGTAATCGCTTTGGAGAGCTCAACATCTGGTTAGGAATCCGGAAATCCACACTGAAAGAGAGATACGCAGTAACTTCTCTCAGGTGTGGAGGTCAAGACTGTAGTATGATCAGAAACTATCTTCTTTCTACGATTGACCTGTGTAGAATACGAATCCATTGTTGTATGCATGAGGAGCTGCTTGTACTTGAGTCTCTGGTTCAACCCCGCGCGTGCGTATTAGAATGACGCTTGGTGGGTGGTTTTGTTCCTACTTACATCGTCCCTTGTCACTACTGTTGTGGCGCTACTCCTGCACCGGGATGCCTGTCTGGTTACAATTCCGACTGAAAGTTATTGTTAAACATGAGTTGGCATTAGGTCACTACTGCTGATTATATTATCGACAGTTCTAGCAGAAGTGTGGGAGGTCCTCCCAGCGACAGTAAAGGGAGGAGTTCTCTTGAGCGCTGAGCTGCCGAAATGTAGCATCGACGGCCGGAGTAGATAATGGTGGCTTAGTCAACTAGAGAGGCGGTTGCGGTAGGGCTTAGTCCATAGACGACTGAGGGAAAAAACTGAAAGCGCAGGCAAGAGCTGACTGCCGAGGACGGCTTCTAATAATGAATACCTGCCGTGGAGTCGCTAGACGAGAAGGGTAGATAGAACTAGAGCATTTATAAGCGGCTTCTTTGCTTGGTTCCAGTGCTGCACGCCACACGCATGTTAGAGAAGCGTCATCGCGCTGAGTGTCATGGCTCCATACTTCAGTGGGTACTGTAAGTTATAGGCCCATTCCTTGATCGCTATCGTGACCTACTATCATAATCTTCAAGTTAAGCATAACCATGGGTCACCTCAGAGCAATACTATGACGG'/>

    <sequence taxon='20' value='AATAGGTAAACATTGCAGACATCTTCAGATGGGCACGAGTGCCGTGACAGACTTCTCCCAGAAACCTATATGGATGGCCCCTGGAAAAGGGCGGATCAACTCGGATAGTAATTTTGTCAGCGATCGCACACGCGCGTTTGATTCGCGATTTCAAGGATTTGTGGCCTTTCGTCCACTTTGTTCTAGACTCACGTTCGTAGAAGCCTTTGGTCAAGGGTCCCACGTAAGCGGTCCTAAGTTCGTATAAGCCAAGTGAATACTTACAACTATTAAGCGGGCGATGGCAACGATTCAGAGACACCTCCACTTCACTAGTACACTAAGTCTTAGCCGCCGCCTGGTGTATCTGCGGAACTCTGAAAGCTCACTAGCATGAAAGTGCTCTGTCAGACCAGAATGCTATGCTGTGCTTTATTCTCTTCAAAGGGCCAGAGCGACAGCACTCTGTGCTCAATAGCTGTAAACGGATGACGCCATGAATTCCTTAATTAGACTAATTCGTCGTAGCGTGGTTAATGGGGACTCCCCCAACTCACTGGGTTCCCCCTGATCTGTCAGGCTGCGGCGTTATTCGGGGAACCCCCATCGGATGGTGGCTCTAACCGGCGAACACCGTGATTCACCTTTACGGCGCGTACTCACTTGAATTACGCGCTAGCGCACGCTCGTGTATTAACCAATTAACAGGAGTACATACCGCACATGGCAACCTTTGGTGACTTGTGGTCAGGAGCGTGACATGGAATCGCACACGGACATTTTATTAGCCGGTTGAGTCTCGCTAAGAAGACCATTCACAAGTGGGAGGTGGGTCAGTACAGACCAGTGTGCCGCTCGTCAGGACAAAGCGTCGCGTTAGTCCTAGCGCACATGGTAAAGCTACTCCTTTTCATTCAGGACTAGGTGAGCTCGGAGTTTGTTGATACGGATACCGCGCAGGCGGGAGGGTCCGGCCACATGCCTAATTACGTATACTAGTGGCTGGAGCTCCGAAGCTAACTAGTTTTTTCGACCGAACGGGCTTCGTCTGCAGGTGCTTGGCTTACTGCTGGGACTAGAAGAATAGGACTACCGTATTCAGGCATGTGTTCGAGTAGCGGCGAGTAGAGATGAGTGTATTGTGAGTGTCACGGTTCCGTAGAAGGTAATCGCTTTAGAGAGCTCAACATCTGGTTAGGAATCCGAAAATCCACACTAAAAGAGAGACACACAGTAGCTTCTCTCAGGTGTGGAGGTCAAGACTGTAGTATGATCAGAAACTATCTTCTTTCTACGATTGACCTGTATAGAATACGAATCTATTGTTGTATGCATGAGGAGCTGCTAGTACTTGAGTCTCTGGTTCAACCCCGCGCGTGCGTATTAGAATGACGCTTGGTGGGTGGTTTTGTTCCTACTTACATCGTGCCTTGTCGCTACTGTTGTGGCGCTACTCCTGCACCGGGATGCCTGTCTGGTTACAATTCCGACTGAAAGTTATCGTTAAACATGGGTTGGCGTTAGGTCACTACTGCTGATTATATTATCGACAGTTCTAGCAGAAGTGTGGGAGGTCCTCCCAGCGACAGTAAAGGGAGGAGTTCTCTTGAGCGCTGAGCTGCCGAAATGTAGCATCGACAGCCGGAGTAGATAATGGTGGCTTAGTCAACTAGAGAGATGGTTGCGGTAGGGCTTAGTCTATAGACGACTGAGGGAAAAAACTGAAAGCGCAGGCAAGAGCTGACTGCCGAGGACGGCTTCTAACAATGAATACCTGCCGTGGAGTCGCTAGACGAGAAGGGTAGATAGAACTAGAGCATTTATAAGCGGCTTCTTTGCTTAGTTCCAGTGCTGCACGCCACACGCATGTTAGAGAATCGTCATCGCGCTGAGTGTCATGGCTCCATACTTCAGTGGTTACTGCAAGTTATAGGCCCATTCCTTGATCGCTATCGTGACCTACTATCATAATCTTCAAGTTAAGCATAACCATGGGTCACTTCAGAGCAATACTATGACGG'/>

    <sequence taxon='21' value='AATAGGTAAACATTGCAGACATCTTCAGATGGGCACGAGTGCCGCGACAGACTTCTCCCAGAAACCTATATGGATGGGCCCTGGAAAAGGGCGGATCGAATCGGATAGTAATTTTGTCAGCGATCGCACACGCGCGTTTGATTCGCGATTTCAAGGATTTGTGGCCTTTCGTCCACTTTGTTCTAGACTCACGTTCGTAGAAGCCTTTGGTCAAGGGTCCCACGTAAGCGGTCCTAAGTTCGTATAAGCCAAGTGAATACTTACAACTATTAAGCGGGCGATGGCAACGATTCAGAGACACCTCCACTTCACTAGTACACTAAGTCTTAGCCGCCGCCTGGTGTATCTGCGGAACTTTGAAAGCTCACTAGCATGAAAGTGCTCTGTCAGACCAGAATGCTATGCTGTGCTTTATTCTCTTCAAAGGGCCAGAGCGACAGCACTCTGTGCTCAATAGCTGTAAACGGATGACGCCATGAATTCCTTAATTAGACTAATTCGTCGTAGCGTGGTTAATGGGGACTCCCCCAACTCACTGGGTTCCCCCTGATCTGTCAGGCTGCGGCGTTATTCGGGGAACCCCCATCGGATGGTGGCTCTAACCGGCGAACACCGTGATTCACCTTTACGGCGCGTACTCACTTGAATTACGCGCTAGCGCACGCTCGTGTATTAACCAATTAACAGGAGTACATACCGCACATGGCAACCTTTGGTGACTTGTGGTCAGGAGCGTGACATGGAATCGCACACGGACATTTTATTAGCCGGTTGAGTCTCGCTAAGAAGACCATTCACAAGTGGGAGGTGGGTCAGTACAGACCAGTGTGCCGCTCGTCAGGACAAAGCGTCGCGTTAGTCCTAGCGCACATGGTAAAGCTGCTCCTTTTCATTCAGGACTAGGTGAGCTCGGAGTTTGTTGATACGGATACCGCGCAGGCGGGAGGGTCCGGCCACATGCCTAATTACGTATACTAGTGGCTGGAGCTCCGAAGCTAACTAGTTTTTTCGACCGAACGGGCTTCGTCTGCAGGTGCTTGGCTTACTGCTGGGACTAGAAGAATAGGACTACCGTATTCAGGCATGTGTTCGAGTAGCGGCGAGTAGAGATGAGTGTATTGTGAGTGTCACGGTTCCGTAGAAGGTAATCGCTTTAGAGAGCTCAACATCTAGTTAGGAATCCGAAAATCCACACTAAAAGAGAGACACACAGTAGCTTCTCTCAGGTGTGGAGGTCAAGACTGTAGTATGATCAGAAACTATCTTCTTTCTACGATTGACCTGTATAGAATACGAATCTATTGTTGTATGCATGAGGAGCTGCTAGTACTTGAGTCTCTGGTTCAACCCCGCGCGTGCGTATTAGAATGACGCTTGGTGGGTGGTTTTGTTCCTACTTACATCGTCCCTTGTCGCTACTGTTGTGGCGCTACTCCTGCACCGGGATGCCTGTCTGGTTACAATTCCGACTGAAAGTTATCGTTAAACATGGGTTGGCGTTAGGTCACTACTGCTGATTATATTATCGACAGTTCTAGCAGAAGTGTGGGAGGTCCTCTCAGCGACAGTAAAGGGAGGAGTTCTCTTGAGCGCTGAGCTGCCGAAATGTAGCATCGACAGCCGGAGTAGATAATGGTGGCTTAGTCAACTAGAGAGATGGTTGCGGTAGGGCTTAGTCTATAGACGACTGAGGGAAAAAACTGAAAGCGCAGGCAAGAGCTGACTGACGAGGACGGCTTCTAACAATGAATACCTGCCGTGGAGTCGCTAGACGAGAAGGGTAAATAGAACTAGAGCATTTATAAGCGGCTTCTTTGCTTAGTTCCAGTGCTGCACGCCACACGCATGTTAGAGAATCGTCATCGCGCTGAGTGTCATGGCTCCATACTTCAGTGGTTACTGCAAGTTATAGGCCCATTCCTTGATCGCTATCGTGACCTACTATCATAATCTTCAAGTTAAGCATAACCATGGGTCACTTCAGAGCAATACTATGACGG'/>

    <sequence taxon='34' value='AATAGGTAAACATTGCAGACATCTTCAGATGGGCACGAGTGCCGCGACAGACTTCTCCCAGAAACCTATATGGATGGGCCCTGGAAAAGGGCGGATCGAATCGGATAGTAATTTTGTCAGCGATCGCACACGCGCGTTTGATTCGCGATTTCAAGGATTTGTGGCCTTTCGTCCACTTTGTTCTAGACTCACGTTCGTAGAAGCCTTTGGTCAAGGGTCCCACGTAAGCGGTCCTAAGTTCGTATAAGCCAAGTGAATACTTACAACTATTAAGCGGGCGATGGCAACGATTCAGAGACACCTCCACTTCACTAGTACACTAAGTCTTAGCCGCCGCCTGGTGTATCTGCGGAACTTTGAAAGCTCACTAGCATGAAAGTGCTCTGTCAGACCAGAATGCTATGCTGTGCTTTATTCTCTTCAAAGGGCCAGAGCGACAGCACTCTGTGCTCAATAGCTGTAAACGGATGACGCCATGAATTCCTTAATTAGACTAATTCGTCGTAGCGTGGTTAATGGGGACTCCCCCAACTCACTGGGTTCCCCCTGATCTGTCAGGCTGCGGCGTTATTCGGGGAACCCCCATCGGATGGTGGCTCTAACCGGCGAACACCGTGATTCACCTTTACGGCGCGTACTCACTTGAATTACGCGCTAGCGCACGCTCGTGTATTAACCAATTAACAGGAGTACATACCGCACATGGCAACCTTTGGTGACTTGTGGTCAGGAGCGTGACATGGAATCGCACACGGACATTTTATTAGCCGGTTGAGTCTCGCTAAGAAGACCATTCACAAGTGGGAGGTGGGTCAGTACAGACCAGTGTGCCGCTCGTCAGGACAAAGCGTCGCGTTAGTCCTAGCGCACATGGTAAAGCTGCTCCTTTTCATTCAGGACTAGGTGAGCTCGGAGTTTGTTGATACGGATACCGCGCAGGCGGGAGGGTCCGGCCACATGCCTAATTACGTATACTAGTGGCTGGAGCTCCGAAGCTAACTAGTTTTTTCGACCGAACGGGCTTCGTCTGCAGGTGCTTGGCTTACTGCTGGGACTAGAAGAATAGGACTACCGTATTCAGGCATGTGTTCGAGTAGCGGCGAGTAGAGATGAGTGTATTGTGAGTGTCACGGTTCCGTAGAAGGTAATCGCTTTAGAGAGCTCAACATCTAGTTAGGAATCCGAAAATCCACACTAAAAGAGAGACACACAGTAGCTTCTCTCAGGTGTGGAGGTCAAGACTGTAGTATGATCAGAAACTATCTTCTTTCTACGATTGACCTGTATAGAATACGAATCTATTGTTGTATGCATGAGGAGCTGCTAGTACTTGAGTCTCTGGTTCAACCCCGCGCGTGCGTATTAGAATGACGCTTGGTGGGTGGTTTTGTTCCTACTTACATCGTCCCTTGTCGCTACTGTTGTGGCGCTACTCCTGCACCGGGATGCCTGTCTGGTTACAATTCCGACTGAAAGTTATCGTTAAACATGGGTTGGCGTTAGGTCACTACTGCTGATTATATTATCGACAGTTCTAGCAGAAGTGTGGGAGGTCCTCTCAGCGACAGTAAAGGGAGGAGTTCTCTTGAGCGCTGAGCTGCCGAAATGTAGCATCGACAGCCGGAGTAGATAATGGTGGCTTAGTCAACTAGAGAGATGGTTGCGGTAGGGCTTAGTCTATAGACGACTGAGGGAAAAAACTGAAAGCGCAGGCAAGAGCTGACTGACGAGGACGGCTTCTAACAATGAATACCTGCCGTGGAGTCGCTAGACGAGAAGGGTAAATAGAACTAGAGCATTTATAAGCGGCTTCTTTGCTTAGTTCCAGTGCTGCACGCCACACGCATGTTAGAGAATCGTCATCGCGCTGAGTGTCATGGCTCCATACTTCAGTGGTTACTGCAAGTTATAGGCCCATTCCTTGATCGCTATCGTGACCTACTATCATAATCTTCAAGTTAAGCATAACCATGGGTCACTTCAGAGCAATACTATGACGG'/>

    <sequence taxon='38' value='AATAGGTAAACATTGCAGACATCTTCAGATGGGCACGAGTGCCGCGACAGACTTCTCCCAGAAACCTATATGGATGGGCCCTGGAAAAGGGCGGATCGAATCGGATAGTAATTTTGTCAGCGATCGCACACGCGCGTTTGATTCGCGATTTCAAGGATTTGTGGCCTTTCGTCCACTTTGTTCTAGACTCACGTTCGTAGAAGCCTTTGGTCAAGGGTCCCACGTAAGCGGTCCTAAGTTCGTATAAGCCAAGTGAATACTTACAACTATTAAGCGGGCGATGGCAACGATTCAGAGACACCTCCACTTCACTAGTACACTAAGTCTTAGCCGCCGCCTGGTGTATCTGCGGAACTTTGAAAGCTCACTAGCATGAAAGTGCTCTGTCAGACCAGAATGCTATGCTGTGCTTTATTCTCTTCAAAGGGCCAGAGCGACAGCACTCTGTGCTCAATAGCTGTAAACGGATGACGCCATGAATTCCTTAATTAGACTAATTCGTCGTAGCGTGGTTAATGGGGACTCCCCCAACTCACTGGGTTCCCCCTGATCTGTCAGGCTGCGGCGTTATTCGGGGAACCCCCATCGGATGGTGGCTCTAACCGGCGAACACCGTGATTCACCTTTACGGCGCGTACTCACTTGAATTACGCGCTAGCGCACGCTCGTGTATTAACCAATTAACAGGAGTACATACCGCACATGGCAACCTTTGGTGACTTGTGGTCAGGAGCGTGACATGGAATCGCACACGGACATTTTATTAGCCGGTTGAGTCTCGCTAAGAAGACCATTCACAAGTGGGAGGTGGGTCAGTACAGACCAGTGTGCCGCTCGTCAGGACAAAGCGTCGCGTTAGTCCTAGCGCACATGGTAAAGCTGCTCCTTTTCATTCAGGACTAGGTGAGCTCGGAGTTTGTTGATACGGATACCGCGCAGGCGGGAGGGTCCGGCCACATGCCTAATTACGTATACTAGTGGCTGGAGCTCCGAAGCTAACTAGTTTTTTCGACCGAACGGGCTTCGTCTGCAGGTGCTTGGCTTACTGCTGGGACTAGAAGAATAGGACTACCGTATTCAGGCATGTGTTCGAGTAGCGGCGAGTAGAGATGAGTGTATTGTGAGTGTCACGGTTCCGTAGAAGGTAATCGCTTTAGAGAGCTCAACATCTAGTTAGGAATCCGAAAATCCACACTAAAAGAGAGACACACAGTAGCTTCTCTCAGGTGTGGAGGTCAAGACTGTAGTATGATCAGAAACTATCTTCTTTCTACGATTGACCTGTATAGAATACGAATCTATTGTTGTATGCATGAGGAGCTGCTAGTACTTGAGTCTCTGGTTCAACCCCGCGCGTGCGTATTAGAATGACGCTTGGTGGGTGGTTTTGTTCCTACTTACATCGTCCCTTGTCGCTACTGTTGTGGCGCTACTCCTGCACCGGGATGCCTGTCTGGTTACAATTCCGACTGAAAGTTATCGTTAAACATGGGTTGGCGTTAGGTCACTACTGCTGATTATATTATCGACAGTTCTAGCAGAAGTGTGGGAGGTCCTCTCAGCGACAGTAAAGGGAGGAGTTCTCTTGAGCGCTGAGCTGCCGAAATGTAGCATCGACAGCCGGAGTAGATAATGGTGGCTTAGTCAACTAGAGAGATGGTTGCGGTAGGGCTTAGTCTATAGACGACTGAGGGAAAAAACTGAAAGCGCAGGCAAGAGCTGACTGACGAGGACGGCTTCTAACAATGAATACCTGCCGTGGAGTCGCTAGACGAGAAGGGTAAATAGAACTAGAGCATTTATAAGCGGCTTCTTTGCTTAGTTCCAGTGCTGCACGCCACACGCATGTTAGAGAATCGTCATCGCGCTGAGTGTCATGGCTCCATACTTCAGTGGTTACTGCAAGTTATAGGCCCATTCCTTGATCGCTATCGTGACCTACTATCATAATCTTCAAGTTAAGCATAACCATGGGTCACTTCAGAGCAATACTATGACGG'/>

    <sequence taxon='44' value='AATAGGTAAACATTGCAGACATCTTCAGATGGGCACGAGTGCCGCGACAGACTTCTCCCAGAAACCTATATGGATGGGCCCTGGAAAAGGGCGGATCGAATCGGATAGTAATTTTGTCAGCGATCGCACACGCGCGTTTGATTCGCGATTTCAAGGATTTGTGGCCTTTCGTCCACTTTGTTCTAGACTCACGTTCGTAGAAGCCTTTGGTCAAGGGTCCCACGTAAGCGGTCCTAAGTTCGTATAAGCCAAGTGAATACTTACAACTATTAAGCGGGCGATGGCAACGATTCAGAGACACCTCCACTTCACTAGTACACTAAGTCTTAGCCGCCGCCTGGTGTATCTGCGGAACTTTGAAAGCTCACTAGCATGAAAGTGCTCTGTCAGACCAGAATGCTATGCTGCGCTTTATTCTCTTCAAAGGGCCAGAGCGACAGCACTCTGTGCTCAATAGCTGTAAACGGATGACGCCATGAATTCCTTAATTAGACTAATTCGTCGTAGCGTGGTTAATGGGGACTCCCCCAACTCACTGGGTTCCCCCTGATCTGTCAGGCTGCGGCGTTATTCGGGGAACCCCCATCGGATGGTGGCTCTAACCGGCGAACACCGTGATTCACCTTTACGGCGCGTACTCACTTGAATTACGCGCTAGCGCACGCTCGTGTATTAACCACTTAACAGGAGTACATACCGCACATGGCAACCTTTGGTGACTTGTGGTCAGGAGCGTGACATGGAATCGCACACGGACATTTTATTAGCCGGTTGAGTCTCGCTAAGAAGACCATTCACAAGTGGGAGGTGGGTCAGTACAGACCAGTGTGCCGCTCGTCAGGACAAAGCGTCGCGTTGGTCCTAGCGCACATGGTAAAGCTGCTCCTTTTCATTCAGGACTAGGTGAGCTCGGAGTTTGTTGATACGGATACCGCGCAGGCGGGAGGGTCCGGCCACATGCCTAATTACGTATACTAGTGGCTGGAGCTCCGAAGCTAACTAGTTTTTTCGACCGAACGGGCTTCGTCTGCAGGTGCTTGGCTTACTGCTGGGACTAGAAGAATAGGACTACCGTATTCAGGCATGTGTTCGAGTAGCGGCGAGTAGAGATGAGTGTATTGTGAGTGTCACGGTTCCGTAGAAGGTAATCGCTTTAGAGAGCTCAACATCTAGTTAGGAATCCGAAAATCCACACTAAAAGAGAGACACACAGTAGCTTCTCTCAGGTGTGGAGGTCAAGACTGTAGTATGATCAGAAACTATCTTCTTTCTACGATTGACCTGTATAGAATACGAATCTATTGTTGTATGCATGAGGAGCTGCTAGTACTTGAGTCTCTGGTTCAACCCCGCGCGTGCGTATTAGAATGACGCTTGGTGGGTGGTTTTGTTCCTACTTACATCGTCCCTTGTCGCTACTGTTGTGGCGCTACTCCTGCACCGGGATGCCTGTCTGGTTACAATTCCGACTGAAAGTTATCGTTAAACATGGGTTGGCGTTAGGTCACTACTGCTGATTATATTATCGACAGTTCTAGCAGAAGTGTGGGAGGTCCTCTCAGCGACAGTAAAGGGAGGAGTTCTCTTGAGCGCTGAGCTGCCGAAATGTAGCATCGACAGCCGGAGTAGATAATGGTGGCTTAGTCAACTAGAGAGATGGTTGCGGTAGGGCTTAGTCTATAGACGACTGAGGGAAAAAACTGAAAGCGCAGGCAAGAGCTGACTGACGAGGACGGCTTCTAACAATGAATACCTGCCGTGGAGTCGCTAGACGAGAAGGGTAAATAGAACTAGAGCATTTATAAGCGGCTTCTTTGCTTAGTTCCAGTGCTGCACGCCACACGCATGTTAGAGAATCGTCATCGCGCTGAGTGTCATGGCTCCATACTTCAGTGGTTACTGCAAGTTATAGGCCCATTCCTTGATCGCTATCGTGACCTACTATCATAATCTTCAAGTTAAGCATAACCATGGGTCACTTCAGAGCAATACTATGACGG'/>

    <sequence taxon='52' value='AATAGGTAAACATTGCAGACATCTTCAGATGGGCACGAGTGCCGCGACAAACTTCTCCCAGAAACCTATATGGATGGGCCCTGGAAAAGGGCGGATCGAATCGGATAGTAATTTTGTCAGCGATCGCACACGCGCGTTTGATTCGCGATTTCAAGGATTTGTGGCCTTTCGTCCACTTTGTTCTAGACTCACGTTCGTAGAAGCCTTTGGTCAAGGGTCCCACGTAAGCGGTCCTAAGTTCGTATAAGCCAAGTGAATACTTACAACTATTAAGCGGGCGATGGCAACGATTCAGAGACACCTCCACTTCACTAGTACACTAAGTCTTAGCCGCCGCCTGGTGTATCTGCGGAACTTTGAAAGCTCACTAGCATGAAAGTGCTCTGTCAGACCAGAATGCTATGCTGCGCTTTATTCTCTTCAAAGGGCCAGAGCGACAGCACTCTGTGCTCAATAGCTGTAAACGGATGACGCCATGAATTCCTTAATTAGACTAATTCGTCGTAGCGTGGTTAATGGGGACTCCCCCAACTCACTAGGTTCCCCCTGATCTGTCAGGCTGCGGCGTTATTCGGGGAACCCCCATCGGATGGTGGCTCTAACCGGCGAACACCGTGATTCACCTTTACGGCGCGTACTCACTTGAATTACGCGCTAGCCCACGCTCGTGTATTAACCACTTAACAGGAGTACATACCGCACATGGCAACCTTTGGTGACTTGTGGTCAGGAGCGTGACATGGAATCGCACACGGACATTTTATTAGCCGGTTGAGTCTCGCTAAGAAGACCATTCACAAGTGGGAGGTGGGTCAGTACAGACCAGTGTGCCGCTCGTCAGGACAAAGCGTCGCGTTGGTCCTAGCGCACATGGTAAAGCTGCTCCTTTTCATTCAGGACTAGGTGAGCTCGGAGTTTGTTGATACGGATACCGCGCAGGCGGGAGGGTCCGGCCACATGCCTAATTACGTATACTAGTGGCTGGAGCTCCGAAGCTAACTAGTTTTTTCGACCGAACGGGCTTCGTCTGCAGGTGCTTGGCTTACTGCTGGGACTAGAAGAATAGGACTACCGTATTCAGGCATGTGTTCGAGTAGCGGCGAGTAGAGATGAGTGTATTGTGAGTGTCACGGTTCCGTAGAAGGTAATCGCTTTAGAGAGCTCAACATCTAGTTAGGAATCCGAAAATCCACACTAAAAGAGAGACACACAGTAGCTTCTCTCAGGTGTGGAGGTCAAGACTGTAGTATGACCAGAAACTATCTTCTTTCTACGATTGACCTGTATAGAATACGAATCTATTGTTGTATGCATGAGGAGCTGCTAGTACTTGAGTCTCTGGTTCAACCCCGCGCGTGCGTATTAGAATGACGCTTGGTGGGTGGTTTTGTTCCTACTTACATCGTCCCTTGTCGCTACTGTTGTGGCGCTACTCCTGCACCGGGATGCCTGTCTGGTTACAATTCCGACTGAAAGTTATCGTTAAACATGGGTTGGCGTTAGGTCACTACTGCTGATTATATTATCGACAGTTCTAGCAGAAGTGTGGGAGGTCCTCTCAGCGACAGTAAAGGGAGGAGTTCTCTTGAGCGCTGAGCTGCCGAAATGTAGCATCGACAGCCGGAGTAGATAATGGTGGCTTAGTCAACTAGAGAGATGGTTGCGGTAGGGCTTAGTCTATAGACGACTGAGGGAAAAAACTGAAAGCACAGGCAAGAGCTGACTGACGAGGACGGCTTCTAACAATGAATACCTGCCGTGGAGTCGCTAGACGAGAAGGGTAAATAGAACTAGAGCATTTATAAGCGGCTTCTTTGCTTAGTTCCAGTGCTGCACGCCACACGCATGTTAGAGAATCGTCATCGCGCTGAGTGTCATGGCTCCATACTTCAGTGGTTACTGCAAGTTATAGGCCCATTCCTTGATCGCTATCGTGACCTACTATCATAATCTTCAAGTTAAGCATAACCATGGGTCACTTCAGAGCAATACTATGACGG'/>

    <sequence taxon='66' value='AATAGGTAAACATTGCAGACATCTTCAGATGGGCACGAGTGCCGCGACAAACTTCTCCCAGAAACCTATATGGATGGGCCCTGGAAAAGGGCGGATCGAATCGGATAGTAATTTTGTCAGCGATCGCACACGCGCGTTTGATTCGCGATTTCAAGGATTTGTGGCCTTTCGTCCACTTTGTTCTAGACTCACGTTCGTAGAAGCCTTTGGTCAAGGGTCCCACGTAAGCGGTCCTAAGTTCGTATAAGCCAAGTGAATACTTACAACTATTAAGCGGGCGATGGCAACGATTCAGAGACACCTCCACTTCACTAGTACACTAAGTCTTAGCCGCCGCCTGGTGTATCTGCGGAACTTTGAAAGCTCACTAGCATGAAAGTGCTCTGTCAGACCAGAATGCTATGCTGCGCTTTATTCTCTTCAAAGGGCCAGAGCGACAGCACTCTGTGCTCAATAGCTGTAAACGGATGACGCCATGAATTCCTTAATTAGACTAATTCGTCGTAGCGTGGTTAATGGGGACTCCCCCAACTCACTAGGTTCCCCCTGATCTGTCAGGCTGCGGCGTTATTCGGGGAACCCCCATCGGATGGTGGCTCTAACCGGCGAACACCGTGATTCACCTTTACGGCGCGTACTCACTTGAATTACGCGCTAGCCCACGCTCGTGTATTAACCACTTAACAGGAGTACATACCGCACATGGCAACCTTTGGTGACTTGTGGTCAGGAGCGTGACATGGAATCGCACACGGACATTTTATTAGCCGGTTGAGTCTCGCTAAGAAGACCATTCACAAGTGGGAGGTGGGTCAGTACAGACCAGTGTGCCGCTCGTCAGGACAAAGCGTCGCGTTGGTCCTAGCGCACATGGTAAAGCTGCTCCTTTTCATTCAGGACTAGGTGAGCTCGGAGTTTGTTGATACGGATACCGCGCAGGCGGGAGGGTCCGGCCACATGCCTAATTACGTATACTAGTGGCTGGAGCTCCGAAGCTAACTAGTTTTTTCGACCGAACGGGCTTAGTCTGCAGGTGCTTGGCTTACTGCTGGGACTAGAAGAATAGGACTACCGTATTCAGGCATGTGTTCGAGTAGCGGCGAGTAGAGATGAGTGTATTGTGAGTGTCACGGTTCCGTAGAAGGTAATCGCTTTAGAGAGCTCAACATCTAGTTAGGAACCCGAAAATCCACACTAAAAGAGAGACACACAGTAGCTTCTCTCAGGTGTGGAGGTCAAGACTGTAGTATGACCAGAAACTATCTTCTTTCTACGATTGACCTGTATAGAATACGAATCTATTGTTGTATGCATGAGGAGCTGCTAGTACTTGAGTCTCTGGTTCAACCCCGCGCGTGCGTATTAGAATGACGCTTGGTGGGTGGTTTTGTTCCTACTTACATCGTCCCTTGTCGCTACTGTTGTGGCGCTACTCCTGCACCGGGATGCCTGTCTGGTTACAATTCCGACTGAAAGTTATCGTTAAACATGGGTTGGCGTTAGGTCACTACTGTTGATTATATTATCGACAGTTCTAGCAGAAGTGTGGGAGGTCCTCTCAGCGACAGTAAAGGGAGGAGTTCTCTTGAGCGCTGAGCTGCCGAAATGTAGCATCGACAGCCGGAGTAGATAATGGTGGCTTAGTCAACTAGGGAGATGGTTGCGGTGGGGCTTAGTCTATAGACGACTGAGGGAAAAAACTGAAAGCACAGGCAAGAGCTGACTGACGAGGACGGCTTCTAACAATGAATACCTGCCGTGGAGTCGCTAGACGAGAAGGGTAAATAGAACTAGAGCATTTATAAACGGCTTCTTTGCTTAGTTCCAGTGCTGCACGCCACACGCATGTTAGAGAATCGTCATCGCGCTGAGTGTCATGGCTCCATACTTCAGTGGTTACTGCAAGTTATAGGCCCATTCCTTGATCGCTATCGTGACCTACTATCATAATCTTCAAGTTAAGCATAACCATGGGTCACTTCAGAGCAATACTATGACGG'/>

    <sequence taxon='74' value='AATAGGTAAACATTGCAGACATCTTCAGATGGGCACGAGTGCCGCGACAAACTTCTCCCAGAAACCTATATGGATGGGCCCTGGAAAAGGGCGGATCGAATCGGATAGTAATTTTGTCAGCGATCGCACACGCGCGTTTGATTCGCGATTTCAAGGATTTGTGGCCTTTCGTCCACTTTGTTCTAGACTCACGTTCGTAGAAGCCTTTGGTCAAGGGTCCCACGTAAGCGGTCCTAAGTTCGTATAAGCCAAGTGAATACTTACAACTATTAAGCGGGCGATGGCAACGATTCAGAGACACCTCCACTTCACTAGTACACTAAGTCTTAGCCGCCGCCTGGTGTATCTGCGGAACTTTGAAAGCTCACTAGCATGAAAGTGCTCTGTCAGACCAGAATGCTATGCTGCGCTTTATTCTCTTCAAAGGGCCAGAGCGACAGCACTCTGTGCTCAATAGCTGTAAACGGATGACGCCATGAATTCCTTAATTAGACTAATTCGTCGTAGCGTGGTTAATGGGGACTCCCCCAACTCACTAGGTTCCCCCTGATCTGTCAGGCTGCGGCGTTATTCGGGGAACCCCCATCGGATGGTGGCTCTAACCGGCGAACACCGTGATTCACCTTTACGGCGCGTACTCACTTGAATTACGCGCTAGCCCACGCTCGTGTATTAACCACTTAACAGGAGTACATACCGCACATGGCAACCTTTGGTGACTTGTGGTCAGGAGCGTGACATGGAATCGCACACGGACATTTTATTAGCCGGTTGAGTCTCGCTAAGAAGACCATTCACAAGTGGGAGGTGGGTCAGTACAGACCAGTGTGCCGCTCGTCAGGACAAAGCGTCGCGTTGGTCCTAGCGCACATGGTAAAGCTGCTCCTTTTCATTCAGGACTAGGTGAGCTCGGAGTTTGTTGATACGGATACCGCGCAGGCGGGAGGGTCCGGCCACATGCCTAATTACGTATACTAGTGGCTGGAGCTCCGAAGCTAACTAGTTTTTTCGACCGAACGGGCTTAGTCTGCAGGTGCTTGGCTTACTGCTGGGACTAGAAGAATAGGACTACCGTATTCAGGCATGTGTTCGAGTAGCGGCGAGTAGAGATGAGTGTATTGCGAGTGTCACGGTTCCGTAGAAGGTAATCGCTTTAGAGAGCTCAACATCTAGTTAGGAACCCGAAAATCCACACTAAAAGAGAGACACACAGTAGCTTCTCTCAGGTGTGGAGGTCAAGACTGTAGTATGACCAGAAACTATCTTCTTTCTACGATTGACCTGTATAGAATACGAATCTATTGTTGTATGCATGAGGAGCTGCTAGTACTTGAGTCTCTGGTTCAACCCCGCGCGTGCGTATTAGAATGACGCTTGGTGGGTGGTTTTGTTCCTACTTACATCGTCCCTTGTCGCTACTGTTGTGGCGCTACTCCTGCACCGGGATGCCTGTCTGGTTACAATTCCGACTGAAAGTTATCGTTAAACATGGGTTGGCGTTAGGTCACTACTGTTGATTATATTATCGACAGTTCTAGCAGAAGTGTGGGAGGTCCTCTCAGCGACAGTAAAGGGAGGAGTTCTCTTGAGCGCTGAGCTGCCGAAATGTAGCATCGACAGCCGGAGTAGATAATGGTGGCTTAGTCAACTAGGGAGATGGTTGCGGTGGGGCTTAGTCTATAGACGACTGAGGGAAAAAACTGAAAGCACAGGCAAGAGCTGACTGACGAGGACGGCTTCTAACAATGAATACCTGCCGTGGAGTCGCTAGACGAGAAGGGTAAATAGAACTAGAGCATTTATAAACGGCTTCTTTGCTTAGTTCCAGTGCTGCACGCCACACGCATGTTAGAGGATCGTCATCGCGCTGAGTGTCATGGCTCCATACTTCAGTGGTTACTGCAAGTTATAGGCCCATTCCTTGATCGCTATCGTGACCTACTATCATAATCTTCAAGTTAAGCATAACCATGGGTCACTTCAGAGCAATACTATGACGG'/>

    <sequence taxon='76' value='AATAGGTAAACATTGCAGACATCTTCAGATGGGCACGAGTGCCGCGACAAACTTCTCCCAGAAACCTATATGGATGGGCCCTGGAAAAGGGCGGATCGAATCGGATAGTAATTTTGTCAGCGATCGCACACGCGCGTTTGATTCGCGATTTCAAGGATTTGTGGCCTTTCGTCCACTTTGTTCTAGACTCACGTTCGTAGAAGCCTTTGGTCAAGGGTCCCACGTAAGCGGTCCTAAGTTCGTATAAGCCAAGTGAATACTTACAACTATTAAGCGGGCGATGGCAACGATTCAGAGACACCTCCACTTCACTAGTACACTAAGTCTTAGCCGCCGCCTGGTGTATCTGCGGAACTTTGAAAGCTCACTAGCATGAAAGTGCTCTGTCAGACCAGAATGCTATGCTGCGCTTTATTCTCTTCAAAGGGCCAGAGCGACAGCACTCTGTGCTCAATAGCTGTAAACGGATGACGCCATGAATTCCTTAATTAGACTAATTCGTCGTAGCGTGGTTAATGGGGACTCCCCCAACTCACTAGGTTCCCCCTGATCTGTCAGGCTGCGGCGTTATTCGGGGAACCCCCATCGGATGGTGGCTCTAACCGGCGAACACCGTGATTCACCTTTACGGCGCGTACTCACTTGAATTACGCGCTAGCCCACGCTCGTGTATTAACCACTTAACAGGAGTACATACCGCACATGGCAACCTTTGGTGACTTGTGGTCAGGAGCGTGACATGGAATCGCACACGGACATTTTATTAGCCGGTTGAGTCTCGCTAAGAAGACCATTCACAAGTGGGAGGTGGGTCAGTACAGACCAGTGTGCCGCTCGTCAGGACAAAGCGTCGCGTTGGTCCTAGCGCACATGGTAAAGCTGCTCCTTTTCATTCAGGACTAGGTGAGCTCGGAGTTTGTTGATACGGATACCGCGCAGGCGGGAGGGTCCGGCCACATGCCTAATTACGTATACTAGTGGCTGGAGCTCCGAAGCTAACTAGTTTTTTCGACCGAACGGGCTTAGTCTGCAGGTGCTTGGCTTACTGCTGGGACTAGAAGAATAGGACTACCGTATTCAGGCATGTGTTCGAGTAGCGGCGAGTAGAGATGAGTGTATTGCGAGTGTCACGGTTCCGTAGAAGGTAATCGCTTTAGAGAGCTCAACATCTAGTTAGGAACCCGAAAATCCACACTAAAAGAGAGACACACAGTAGCTTCTCTCAGGTGTGGAGGTCAAGACTGTAGTATGACCAGAAACTATCTTCTTTCTACGATTGACCTGTATAGAATACGAATCTATTGTTGTATGCATGAGGAGCTGCTAGTACTTGAGTCTCTGGTTCAACCCCGCGCGTGCGTATTAGAATGACGCTTGGTGGGTGGTTTTGTTCCTACTTACATCGTCCCTTGTCGCTACTGTTGTGGCGCTACTCCTGCACCGGGATGCCTGTCTGGTTACAATTCCGACTGAAAGTTATCGTTAAACATGGGTTGGCGTTAGGTCACTACTGTTGATTATATTATCGACAGTTCTAGCAGAAGTGTGGGAGGTCCTCTCAGCGACAGTAAAGGGAGGAGTTCTCTTGAGCGCTGAGCTGCCGAAATGTAGCATCGACAGCCGGAGTAGATAATGGTGGCTTAGTCAACTAGGGAGATGGTTGCGGTGGGGCTTAGTCTATAGACGACTGAGGGAAAAAACTGAAAGCACAGGCAAGAGCTGACTGACGAGGACGGCTTCTAACAATGAATACCTGCCGTGGAGTCGCTAGACGAGAAGGGTAAATAGAACTAGAGCATTTATAAACGGCTTCTTTGCTTAGTTCCAGTGCTGCACGCCACACGCATGTTAGAGGATCGTCATCGCGCTGAGTGTCATGGCTCCATACTTCAGTGGTTACTGCAAGTTATAGGCCCATTCCTTGATCGCTATCGTGACCTACTATCATAATCTTCAAGTTAAGCATAACCATGGGTCACTTCAGAGCAATACTATGACGG'/>

    <sequence taxon='80' value='AATAGGTAAACATTGCAGACATCTTCAGATGGGCACGAGTGCCGCGACAAACTTCTCCCAGAAACCTATATGGATGGGCCCTGGAAAAGGGCGGATCGAATCGGATAGTAATTTTGTCAGCGATCGCACACGCGCGTTTGATTCGCGATTTCAAGGATTTGTGGCCTTTCGTCCACTTTGTTCTAGACTCACGTTCGTAGAAGCCTTTGGTCAAGGGTCCCACGTAAGCGGTCCTAAGTTCGTATAAGCCAAGTGAATACTTACAACTATTAAGCGGGCGATGGCAACGATTCAGAGACACCTCCACTTCACTAGTACACTAAGTCTTAGCCGCCGCCTGGTGTATCTGCGGAACTTTGAAAGCTCACTAGCATGAAAGTGCTCTGTCAGACCAGAATGCTATGCTGCGCTTTATTCTCTTCAAAGGGCCAGAGCGACAGCACTCTGTGCTCAATAGCTGTAAACGGATGACGCCATGAATTCCTTAATTAGACTAATTCGTCGTAGCGTGGTTAATGGGGACTCCCCCAACTCACTAGGTTCCCCCTGATCTGTCAGGCTGCGGCGTTATTCGGGGAACCCCCATCGGATGGTGGCTCTAACCGGCGAACACCGTGATTCACCTTTACGGCGCGTACTCACTTGAATTACGCGCTAGCCCACGCTCGTGTATTAACCACTTAACAGGAGTACATACCGCACATGGCAACCTTTGGTGACTTGTGGTCAGGAGCGTGACATGGAATCGCACACGGACATTTTATTAGCCGGTTGAGTCTCGCTAAGAAGACCATTCACAAGTGGGAGGTGGGTCAGTACAGACCAGTGTGCCGCTCGTCAGGACAAAGCGTCGCGTTGGTCCTAGCGCACATGGTAAAGCTGCTCCTTTTCATTCAGGACTAGGTGAGCTCGGAGTTTGTTGATACGGATACCGCGCAGGCGGGAGGGTCCGGCCACATGCCTAATTACGTATACTAGTGGCTGGAGCTCCGAAGCTAACTAGTTTTTTCGACCGAACGGGCTTAGTCTGCAGGTGCTTGGCTTACTGCTGGGACTAGAAGAATAGGACTACCGTATTCAGGCATGTGTTCGAGTAGCGGCGAGTAGAGATGAGTGTATTGCGAGTGTCACGGTTCCGTAGAAGGTAATCGCTTTAGAGAGCTCAACATCTAGTTAGGAACCCGAAAATCCACACTAAAAGAGAGACACACAGTAGCTTCTCTCAGGTGTGGAGGTCAAGACTGTAGTATGACCAGAAACTATCTTCTTTCTACGATTGACCTGTATAGAATACGAATCTATTGTTGTATGCATGAGGAGCTGCTAGTACTTGAGTCTCTGGTTCAACCCCGCGCGTGCGTATTAGAATGACGCTTGGTGGGTGGTTTTGTTCCTACTTACATCGTCCCTTGTCGCTACTGTTGTGGCGCTACTCCTGCACCGGGATGCCTGTCTGGTTACAATTCCGACTGAAAGTTATCGTTAAACATGGGTTGGCGTTAGGTCACTACTGTTGATTATATTATCGACAGTTCTAGCAGAAGTGTGGGAGGTCCTCTCAGCGACAGTAAAGGGAGGAGTTCTCTTGAGCGCTGAGCTGCCGAAATGTAGCATCGACAGCCGGAGTAGATAATGGTGGCTTAGTCAACTAGGGAGATGGTTGCGGTGGGGCGTAGTCTATAGACGACTGAGGGAAAAAACTGAAAGCACAGGCAAGAGCTGACTGACGAGGACGGCTTCTAACAATGAATACCTGCCGTGGAGTCGCTAGACGAGAAGGGTAAATAGAACTAGAGCATTTATAAACGGCTTCTTTGCTTAGTTCCAGTGCTGCACGCCACACGCATGTTAGAGGATCGTCATCGCGCTGAGTGTCATGGCTCCATACTTCAGTGGTTACTGCAAGTTATAGGCCCATTCCTTGATCGCTATCGTGACCTACTATCATAATCTTCAAGTTAAGCATAACCATGGGTCACTTCAGAGCAATACTATGACGG'/>

    <sequence taxon='75' value='AATAGGTAAACATTGCAGACATCTTCAGATGGGCACGAGTGCCGCGACAAACTTCTCCCAGAAACCTATATGGATGGGCCCTGGAAAAGGGCGGATCGAATCGGATAGTAATTTTGTCAGCGATCGCACACGCGCGTTTGATTCGCGATTTCAAGGATTTGTGGCCTTTCGTCCACTTTGTTCTAGACTCACGTTCGTAGAAGCCTTTGGTCAAGGGTCCCACGTAAGCGGTCCTAAGTTCGTATAAGCCAAGTGAATACTTACAACTATTAAGCGGGCGATGGCAACGATTCAGAGACACCTCCACTTCACTAGTACACTAAGTCTTAGCCGCCGCCTGGTGTATCTGCGGAACTTTGAAAGCTCACTAGCATGAAAGTGCTCTGTCAGACCAGAATGCTATGCTGCGCTTTATTCTCTTCAAAGGGCCAGAGCGACAGCACTCTGTGCTCAATAGCTGTAAACGGATGACGCCATGAATTCCTTAATTAGACTAATTCGTCGTAGCGTGGTTAATGGGGACTCCCCCAACTCACTAGGTTCCCCCTGATCTGTCAGGCTGCGGCGTTATTCGGGGAACCCCCATCGGATGGTGGCTCTAACCGGCGAACACCGTGATTCACCTTTACGGCGCGTACTCACTTGAATTACGCGCTAGCCCACGCTCGTGTATTAACCACTTAACAGGAGTACATACCGCACATGGCAACCTTTGGTGACTTGTGGTCAGGAGCGTGACATGGAATCGCACACGGACATTTTATTAGCCGGTTGAGTCTCGCTAAGAAGACCATTCACAAGTGGGAGGTGGGTCAGTACAGACCAGTGTGCCGCTCGTCAGGACAAAGCGTCGCGTTGGTCCTAGCGCACATGGTAAAGCTGCTCCTTTTCATTCAGGACTAGGTGAGCTCGGAGTTTGTTGATACAGATACCGCGCAGGCGGGAGGGTCCGGCCACATGCCTAATTACGTATACTAGTGGCTGGAGCTCCGAAGCTAACTAGTTTTTTCGACCGAACGGGCTTAGTCTGCAGGTGCTTGGCTTACTGCTGGGACTAGAAGAATAGGACTACCGTATTCAGGCATGTGTTCGAGTAGCGGCGAGTAGAGATGAGTGTATTGTGAGTGTCACGGTTCCGTAGAAGGTAATCGCTTTAGAGAGCTCAACATCTAGTTAGGAACCCGAAAATCCACACTAAAAGAGAGACACACAGTAGCTTCTCTCAGGTGTGGAGGTCAAGACTGTAGTATGACCAGAAACTATCTTCTTTCTACGATTGACCTGTATAGAATACGAATCTATTGTTGTATGCATGAGGAGCTGCTAGTACTTGAGTCTCTGGTTCAACCCCGCGCGTGCGTATTAGAATGACGCTTGGTGGGTGGTTTTGTTCCTACTTACATCGTCCCTTGTCGCTACTGTTGTGGCGCTACTCCTGCACCGGGATGCCTGTCTGGTTACAATTCCGACTGAAAGTTATCGTTAAACATGGGTTGGCGTTAGGTCACTACTGTTGATTATATTATCGACAGTTCTAGCAGAAGTGTGGGAGGTCCTCTCAGCGACAGTAAAGGGAGGAGTTCTCTTGAGCGCTGAGCTGCCGAAATGTAGCATCGACAGCCGGAGTAGATAATGGTGGCTTAGTCAACTAGGGAGATGGTTGCGGTGGGGCTTAGTCTATAGACGACTGAGGGAAAAAACTGAAAGCACAGGCAAGAGCTGACTGACGAGGACGGCTTCTAACAATGAATACCTGCCGTGGAGTCGCTAGACGAGAAGGGTAAATAGAACTAGAGCATTTATAAACGGCTTCTTTGCTTAGTTCCAGTGCTGCACGCCACACGCATGTTAGAGAATCGTCATCGCGCTGAGTGTCATGGCTCCATACTTCAGTGGTTACTGCAAGTTATAGGCCCATTCCTTGATCGCTATCGTGACCTACTATCATAATCTTCAAGTTAAGCATAACCATGGGTCACTTCAGAGCAATACTATGACGG'/>

    <sequence taxon='79' value='AATAGGTAAACATTGCAGACATCTTCAGATGGGCACGAGTGCCGCGACAAACTTCTCCCAGAAACCTATATGGATGGGCCCTGGAAAAGGGCGGATCGAATCGGATAGTAATTTTGTCAGCGATCGCACACGCGCGTTTGATTCGCGATTTCAAGGATTTGTGGCCTTTCGTCCACTTTGTTCTAGACTCACGTTCGTAGAAGCCTTTGGTCAAGGGTCCCACGTAAGCGGTCCTAAGTTCGTATAAGCCAAGTGAATACTTACAACTATTAAGCGGGCGATGGCAACGATTCAGAGACACCTCCACTTCACTAGTACACTAAGTCTTAGCCGCCGCCTGGTGTATCTGCGGAACTTTGAAAGCTCACTAGCATGAAAGTGCTCTGTCAGACCAGAATGCTATGCTGCGCTTTATTCTCTTCAAAGGGCCAGAGCGACAGCACTCTGTGCTCAATAGCTGTAAACGGATGACGCCATGAATTCCTTAATTAGACTAATTCGTCGTAGCGTGGTTAATGGGGACTCCCCCAACTCACTAGGTTCCCCCTGATCTGTCAGGCTGCGGCGTTATTCGGGGAACCCCCATCGGATGGTGGCTCTAACCGGCGAACACCGTGATTCACCTTTACGGCGCGTACTCACTTGAATTACGCGCTAGCCCACGCTCGTGTATTAACCACTTAACAGGAGTACATACCGCACATGGCAACCTTTGGTGACTTGTGGTCAGGAGCGTGACATGGAATCGCACACGGACATTTTATTAGCCGGTTGAGTCTCGCTAAGAAGACCATTCACAAGTGGGAGGTGGGTCAGTACAGACCAGTGTGCCGCTCGTCAGGACAAAGCGTCGCGTTGGTCCTAGCGCACATGGTAAAGCTGCTCCTTTTCATTCAGGACTAGGTGAGCTCGGAGTTTGTTGATACAGATACCGCGCAGGCGGGAGGGTCCGGCCACATGCCTAATTACGTATACTAGTGGCTGGAGCTCCGAAGCTAACTAGTTTTTTCGACCGAACGGGCTTAGTCTGCAGGTGCTTGGCTTACTGCTGGGACTAGAAGAATAGGACTACCGTATTCAGGCATGTGTTCGAGTAGCGGCGAGTAGAGATGAGTGTATTGTGAGTGTCACGGTTCCGTAGAAGGTAATCGCTTTAGAGAGCTCAACATCTAGTTAGGAACCCGAAAATCCACACTAAAAGAGAGACACACAGTAGCTTCTCTCAGGTGTGGAGGTCAAGACTGTAGTATGACCAGAAACTATCTTCTTTCTACGATTGACCTGTATAGAATACGAATCTATTGTTGTATGCATGAGGAGCTGCTAGTACTTGAGTCTCTGGTTCAACCCCGCGCGTGCGTATTAGAATGACGCTTGGTGGGTGGTTTTGTTCCTACTTACATCGTCCCTTGTCGCTACTGTTGTGGCGCTACTCCTGCACCGGGATGCCTGTCTGGTTACAATTCCGACTGAAAGTTATCGTTAAACATGGGTTGGCGTTAGGTCACTACTGTTGATTATATTATCGACAGTTCTAGCAGAAGTGTGGGAGGTCCTCTCAGCGACAGTAAAGGGAGGAGTTCTCTTGAGCGCTGAGCTGCCGAAATGTAGCATCGACAGCCGGAGTAGATAATGGTGGCTTAGTCAACTAGGGAGATGGTTGCGGTGGGGCTTAGTCTATAGACGACTGAGGGAAAAAACTGAAAGCACAGGCAAGAGCTGACTGACGAGGACGGCTTCTAACAATGAATACCTGCCGTGGAGTCGCTAGACGAGAAGGGTAAATAGAACTAGAGCATTTATAAACGGCTTCTTTGCTTAGTTCCAGTGCTGCACGCCACACGCATGTTAGAGAATCGTCATCGCGCTGAGTGTCATGGCTCCATACTTCAGTGGTTACTGCAAGTTATAGGCCCATTCCTTGATCGCTATCGTGACCTACTATCATAATCTTCAAGTTAAGCATAACCATGGGTCACTTCAGAGCAATACTATGACGG'/>

    <sequence taxon='67' value='AATAGGTAAACATTGCAGACATCTTCAGATGGGCACGAGTGCCGCGACAAACTTCTCCCAGAAACCTATATGGATGGGCCCTGGAAAAGGGCGGATCGAATCGGATAGTAATTTTGTCAGCGATCGCACACGCGCGTTTGATTCGCGATTTCAAGGATTTGTGGCCTTTCGTCCACTTTGTTCTAGACTCACGTTCGTAGAAGCCTTTGGTCAAGGGTCCCACGTAAGCGGTCCTAAGTTCGTATAAGCCAAGTGAATACTTACAACTATTAAGCGGGCGATGGCAACGATTCAGAGACACCTCCACTTCACTAGTACACTAAGTCTTAGCCGCCGCCTGGTGTATCTGCGGAACTTTGAAAGCTCACTAGCATGAAAGTGCTCTGTCAGACCAGAATGCTATGCTGCGCTTTATTCTCTTCAAAGGGCCAGAGCGACAGCACTCTGTGCTCAATAGCTGTAAACGGATGACGCCATGAATTCCTTAATTAGACTAATTCGTCGTAGCGTGGTTAATGGGGACTCCCCCAACTCACTAGGTTCCCCCTGATCTGTCAGGCTGCGGCGTTATTCGGGGAACCCCCATCGGATGGTGGCTCTAACCGGCGAACACCGTGATTCACCTTTACGGCGCGTACTCACTTGAATTACGCGCTAGCCCACGCTCGTATATTAACCACTTAACAGGAGTACATACCGCACATGGCAACCTTTGGTGACTTGTGGTCAGGAGCGTGACATGGAATCGCACACGGACATTTTATTAGCCGGTTGAGTCTCGCTAAGAAGACCATTCACAAGTGGGAGGTGGGTCAGTACAGACCAGTGTGCCGCTCGTCAGGACAAAGCGTCGCGTTGGTCCTAGCGCTCATGGTAAAGCTGCTCCTTTTCATTCAGGACTAGGTGAGCTCGGAGTTTGTTGATACGGATACCGCGCAGGCGGGAGGGTCCGGCCACATGCCTAATTACGTATACTAGTGGCTGGAGCTCCGAAGCTAACTAGTTTTTTCGACCGAACGGGCTTCGTCTGCAGGTGCTTGGCTTACTGCTGGGACTAGAAGAATAGGACTACCGTATTCAGGCATGTGTTCGAGTAGCGGCGAGTAGAGATGAGTGTATTGTGAGTGTCACGGTTCCGTAGAAGGTAATCGCTTTAGAGAGCTCAACATCTAGTTAGGAATCCGAAAATCCACACTAAAAGAGAGACACACAGTAGCTTCTCTCAGGTGTGGAGGTCAAGACTGTAGTATGACCAGAAACTATCTTCTTTCTACGATTGACCTGTATAGAATACGAATCTATTGTTGTATGCATGAGGAGCTGCTAGTACTTGAGTCTCTGGTTCAACCCCGCGCGTGCGTATTAGAATGACGCTTGGTGGGTGGTTTTGTTCCTACTTACATCGTCCCTTGTCGCTACTGTTGTGGCGCTACTCCTGCACCGGGATGCCTGTCTGGTTACAATTCCGACTGAAAGTTATCGTTAAACATGGGTTGGCGTTAGGTCACTACTGCTGATTATATTATCGACAGTTCTAGCAGAAGTGTGGGAGGTCCTCTCAGCGACAGTAAAGGGAGGAGTTCTCTTGAGCGCTGAGCTGCCGAAATGTAGCATCGACAGCCGGAGTAGATAATGGTGGCTTAGTCAACTAGAGAGATGGTTGCGGTAGGGCTTAGTCTATAGACGACTGAGGGAAAAAACTGAAAGCACAGGCAAGAGCTGACTGACGAGGACGGCTTCTAACAATGAATACCTGCCGTGGAGTCGCTAGACGAGAAGGGTAAATAGAACTAGAGCATTTATAAACGGCTTCTTTGCTTAGTTCCAGTGCTGCACGCCACACGCATGTTAGAGAATCGTCATCGCGCTGAGTGTCATGGCTCCATACTTCAGTGGTTACTGCAAGTTATAGGCCCATTCCTTGATCGCTATCGTGACCTACTATCATAATCTTCAAGTTAAGCATAACCATGGGTCACTTCAGAGCAATACTATGACGG'/>

    <sequence taxon='70' value='AATAGGTAAACATTGCAGACATCTTCAGATGGGCACGAGTGCCGCGACAAACTTCTCCCAGAAACCTATATGGATGGGCCCTGGAAAAGGGCGGATCGAATCGGATAGTAATTTTGTCAGCGATCGCACACGCGCGTTTGATTCGCGATTTCAAGGATTTGTGGCCTTTCGTCCACTTTGTTCTAGACTCACGTTCGTAGAAGCCTTTGGTCAAGGGTCCCACGTAAGCGGTCCTAAGTTCGTATAAGCCAAGTGAATACTTACAACTATTAAGCGGGCGATGGCAACGATTCAGAGACACCTCCACTTCACTAGTACACTAAGTCTTAGCCGCCGCCTGGTGTATCTGCGGAACTTTGAAAGCTCACTAGCATGAAAGTGCTCTGTCAGACCAGAATGCTATGCTGCGCTTTATTCTCTTCAGAGGGCCAGAGCGACAGCACTCTGTGCTCAATAGCTGTAAACGGATGACGCCATGAATTCCTTAATTAGACTAATTCGTCGTAGCGTGGTTAATGGGGACTCCCCCAACTCACTAGGTTCCCCCTGATCTGTCAGGCTGCGGCGTTATTCGGGGAACCCCCATCGGATGGTGGCTCTAACCGGCGAACACCGTGATTCACCTTTACGGCGCGTACTCACTTGAATTACGCGCTAGCCCACGCTCGTATATTAACCACTTAACAGGAGTACATACCGCACATGGCAACCTTTGGTGACTTGTGGTCAGGAGCGTGACATGGAATCGCACACGGACATTTTATTAGCCGGTTGAGTCTCGCTAAGAAGACCATTCACAAGTGGGAGGTGGGTCAGTACAGACCAGTGTGCCGCTCGTCAGGACAAAGCGTCGCGTTGGTCCTAGTGCTCATGGTAAAGCTGCTCCTTTTCATTCAGGACTAGGTGAGCTCGGAGTTTGTTGATACGGATACCGCGCAGGCGGGAGGGTCCGGCCACATGCCTAATTACGTATACTAGTGGCTGGAGCTCCGAAGCTAACTAGTTTTTTCGACCGAACGGGCTTCGTCTGCAGGTGCTTGGCTTACTGCTGGGACTAGAAGAATAGGACTACCGTATTCAGGCATGTGTTCGAGTAGCGGCGAGTAGAGATGAGTGTATTGTGAGTGTCACGGTTCCGTAGAAGGTAATCGCTTTAGAGAGCTCAACATCTAGTTAGGAATCCGAAAATCCACACTAAAAGAGAGACACACAGTAGCTTCTCTCAGGTGTGGAGGTCAAGACTGTAGTATGACCAGAAACTATCTTCTTTCTACGATTGACCTGTATAGAATACGAATCTATTGTTGTATGCATGAGGAGCTGCTAGTACTTGAGTCTCTGGTTCAACCCCGCGCGTGCGTATTAGAATGACGCTTGGTGGGTGGTTTTGTTCCTACTTACATCGTCCCTTGTCGCTACTGTTGTGGCGCTACTCCTGCACCGGGATGCCTGTCTGGTTACAATTCCGACTGAAAGTTATCGTTAAACATGGGTTGGCGTTAGGTCACTACTGCTGATTATATTATCGACAGTTCTAGCAGAAGTGTGGGAGGTCCTCTCAGCGACAGTAAAGGGAGGAGTTCTCTTGAGCGCTGAGCTGCCGAAATGTAGCATCGACAGCCGGAGTAGATAATGGTGGCTTAGTCAACTAGAGAGATGGTTGCGGTAGGGCTTAGTCTATAGACGACTGAGGGAAAAAACTGAAAGCACAGGCAAGAGCTGACTGACGAGGACGGCTTCTAACAATGAATACCTGCCGTGGAGTCGCTAGACGAGAAGGGTAAATAGAACTAGAGCATTTATAAACGGCTTCTTTGCTTAGTTCCAGTCCTGCACGCCACACGCATGTTAGAGAATCGTCATCGCGCTGAGTGTCATGGCTCCATACTTCAGTGGTTACTGCAAGTTATAGGCCCATTCCTTGATCGCTATCGTGACCTACTATCATACTCTTCAAGTTAAGCATAACCATGGGTCACTTCAGAGCAATACTATGACGG'/>

    <sequence taxon='81' value='AATAGGTAAACATTGCAGACATCTTCAGATGGGCACGAGTGCCGCGACAAACTTCTCCCAGAAACCTATATGGATGGGCCCTGGAAAAGGGCGGATCGAATCGGATAGTAATTTTGTCAGCGATCGCACACGCGCGTTTGATTCGCGATTTCAAGGATTTGTGGCCTTTCGTCCACTTTGTTCTAGACTCACGTTCGTAGAAGCCTTTGGTCAAGGGTCCCACGTAAGCGGTCCTAAGTTCGTATAAGCCAAGTGAATACTTACAACTATTAAGCGGGCGATGGTAACGATTCAGAGACACCTCCACTTCACTAGTACACTAAGTCTTAGCCGCCGCCTGGTGTATCTGCGGAACTTTGAAAGCTCACTAGCATGAAAGTGCTCTGTCAGACCAGAATGCTATGCTGCGCTTTATTCTCTTCAGAGGGCCAGAGCGACAGCACTCTGTGCTCAATAGCTGTAAAAGGATGACGCCATGAATTCCTTAATTAGACTAATTCGTCGTAGCGTGGTTAATGGGGACTCCCCCAACTCACTAGGTTCCCCCTGATCTGTCAGGCTGCGGCGTTATTCGGGGAACCCCCATCGGATGGTGGCTCTAACCGGCGAACACCGTGATTCACCTTTACGGCGCGTACTCACTTGAATTACGCGCTAGCCCACGCTCGTATATTAACCACTTAACAGGAGTACATACCGCACATGGCAACCTTTGGTGACTTGTGGTCAGGAGCGTGACATGGAATCGCACACGGACATTTTATTAGCCGGTTGAGTCTCGCTAAGAAGACCATTCACAAGTGGGAGGTGGGTCAGTACAGACCAGTGTGCCGCTCGTCAGGACAAAGCGTCGCGTTGGTCCTAGTGCTCATGGTAAAGCTGCTCCTTTTCATTCAGGACTAGGTGAGCTCGGAGTTTGTTGATACGGATACCGCGCAGGCGGGAGGGTCCGGGCACATGCCTAATTACGTATACTAGTGGCTGGAGCTCCGAAGCTAACTAGTTTTTTCGACCGAACGGGCTTCGTCTGCAGGTGCTTGGCTTACTGCTGGGACTAGAAGAATAGGACTACCGTATTCAGGCATGTGTTCGAGTAGCGGCGAGTAGAGATGAGTGTATTGTGAGTGTCACGGTTCCGTAGAAGGTAATCGCTTTAGAGAGCTCAACATCTAGTTAGGAATCCGAAAATCCACACTAAAAGAGAGACACACAGTAGCTTCTCTCAGGTGTGGAGGTCAAGACTGTAGTATGACCAGAAACTATCTTCTTTCTACGATTGACCTGTATAGAACACGAATCTATTGTTGTATGCATGAGGAGCTGCTAGTACTTGAGTCTCTGGTTCAACCCCGCGCGTGCGTATTAGAATGACGCTTGGTGGGTGGTTTTGTTCCTACTTACATCGTCCCTTGTCGCTACTGTTGTGGCGCTACTCCTGCACCGGGATGCCTGTCTGGTTACAATTCCGACTGAAAGTTATCGTTAAACATGGGTTGGCGTTAGGTCACTACTGCTGATTATATTATCGACAGTTCTAGCAGAAATGTGGGAGGTCCTCTCAGCGACAGTAAAGGGAGGAGTTCTCTTGAGCGCTGAGCTGCCGAAATGTAGCATCGACAGCCGGAGTAGATAATGGTGGCTTAGTCAACTAGAGAGATGGTTGCGGTAGGGCTTAGTCTATAGACGACTGAGGGAAAAAACTGAAAGCACAGGCAAGAGCTGACTGACGAGGACGGCCTCTAACAATGAATACCTGCCGTGGAGTCGCCAGACGAGAAGGGTAAATAGAACTAGAGCATTTATAAACGGCTTCTTTGCTTAGTTCCAGTCCTGCACGCCACACGCATGTTAGAGAATCGTCATCGCGCTGAGTGTCATGGCTCCATCCTTCAGTGGTTACTGCAAGTTATAGGCCCATTCCTTGATCGCTATCGTGACCTACTATCATACTCTTCAAGTTAAGCATAACCATGGGTCACTTCAGAGCAATACTATGACGG'/>

    <sequence taxon='45' value='AATAGGTAAACATTGCAGACATCTTCAGATGGGCACGAGTGCCGCGACAGACTTCTCCCAGAAACCTATATGGATGGGCCCTGGAAAAGGGCGGATCGAATCGGATAGTAATTTTGTCAGCGATCGCACACGCGCGTTTGATTCGCGATTTCAAGGATTTGTGGCCTTTCGTCCACTTTGTTCTAGACTCACGTTCGTAGAAGCCTTTGGTCAAGGGTCCCACGTAAGCGGTCCTAAGTTCGTATAAGCCAAGTGAATACTTACAACTATTAAGCGGGCGATGGCAACGATTCAGAGACACCTCCACTTCACTAGTACACTAAGTCTTAGCCGCCGCCTGGTGTATCTGCGGAACTTTGAAAGCTCACTAGCATGAAAGTGCTCTGTCAGACCAGAATGCTATGCTGCGCTTTATTCTCTTCAAAGGGCCAGAGCGACAGCACTCTGTGCTCAATAGCTGTAAACGGATGACGCCATGAATTCTTTAATTAGACTAATTCGTCGTAGCGTGGTTAATGGGGACTCCCCCAACTCACTGGGTTCCCCCTGATCTGTCAGGCTGCGGCGTTATTCGGGGAACCCCCATCGGATGGTGGCTCTAACCGGCGAACACCGTGATTCACCTTTACGGCGCGTACTCACTTGAATTACGCGCTAGCGCACGCTCGTGTATTAACCACTTAACAGGAGTACATACCGCACATGGCAACCTTTGGTGACTTGTGGTCAGGAGCGTGACATGGAATCGCACACGGACATTTTATTAGCCGGTTGAGTCTCGCTAAGAAGACCATTCACAAGTGGGAGGTGGGTCAGTACAGACCAGTGTGCCGCTCGTCAGGACAAAGCGTCGCGTTAGTCCTAGCGCACATGGTAAAGCTGCTCCTTTTCATTCAGGACTAGGTGAGCTCGGAGTTTGTTGATACGGATACCGCGCAGGCGGGAGGGTCCGGCCACATGCCTAATTACGTATACTAGTGGCTGGAGCTCCGAAGCTAACTAGTTTTTTCGACCGAACGGGCTTCGTCTGCAGGTGCTTGGCTTACTGCTGGGACTAGAAGAATAGGACTACCGTATTCAGGCATGTGTTCGAGTAGCGGCGAGTAGAGATGAGTGTATTGTGAGTGTCACGGTTCCGTAGAAGGTAATCGCTTTAGAGAGCTCAACATCTAGTTAGGAATCCGAAAATCCACACTAAAAGAGAGACACACAGTAGCTTCTCTCAGGTGTGGAGGTCAAGACTGTAGTATGATCAGAAACTATCTTCTTTCTACGATTGACCTGTATAGAATACGAATCTATTGTTGTATGCATGAGGAGCTGCTAGTACTTGAGTCTCTGGTTCAACCCCGCGCGTGCGTATTAGAATGACGCTTGGTGGGTGGTTTTGTTCCTACTTACATCGTCCCTTGTCGCTACTGTTGTGGCGCTACTCCTGCACCGGGATGCCTGTCTGGTTACAATTCCGACTGAAAGTTATCGTTAAACATGGGTTGGCGTTAGGTCACTACTGCTGATTATATTATCGACAGTTCTAGCAGAAGTGTGGGAGGTCCTCTCAGCGACAGTAAAGGGAGGAGTTCTCTTGAGCGCTGAGCTGCCGAAATGTAGCATCGACAGCCGGAGTAGATAATGGTGGCTTAGTCAACTAGAGAGATGGTTGCGGTAGGGCTTAGTCTATAGACGACTGAGGGAAAAAACTGAAAGCGCAGGCAAGAGCTGACTGACGAGGACGGCTTCTAACAATGAATACCTGCCGTGGAGTCGCTAGACGAGAAGGGTAAATAGAACTAGAGCATTTATAAGCGGCTTCTTTGCTTAGTTCCAGTGCTGCACGCCACACGCATGTTAGAGAATCGTCATCGCGCTGAGTGTCATGGCTCCATACTTCAGTGGTTACTGCAAGTTATAGGCCCATTCCTTGATCGCTATCGTGACCTACTATCATAATCTTCAAGTTAAGCATAACCATGGGTCACTTCAGAGCAATACTATGACGG'/>

    <sequence taxon='50' value='AGTAGGTAAACATTGCAGACATCTTCAGATGGGCACGAGTGCCGCAACAGACTTCTCCCAGAAACCTATATGGATGGGCCCTGGAAAAGGGCGGATCGAATCGGATAGTAATTTTGTCAGCGATCGCACACGCGTGTTTGATTCGCGATTTCAAGGATTTGTGGCCTTTCGTCCACTTTGTTCTAGACTCACGTTCGTAGAAGCCTTTGGTCAAGGGTCCCACGTAAGCGGTCCTAAGTTCGTATAAGCCAAGTGAATACTTACAACTATTAAGCGGGCGATGGCAACGATTCAGAGACACCTCCACTTCACTAGTACACTAAGTCTTAGCCGCCGCCTGGTGTATCTGCGGAACTTTGAAAGCTCACTAGCATGAAAGTGCTCTGTCAGACCAGAATGCTATGCTGCGCTTTATTCTCTTCAAAGGGCCAGAGCGACAGCACTCTGTGCTCAATAGCTGTAAACGGATGACGCCATGAATTCTTTAATTAGACTAATTCGTCGTAGCGTGGTTAATGGGGACTCCCCCAACTCACTGGGTTCCCCCTGATCTGTCAGGCTGCGGCGTTATTCGGGGAACCCCCATCGGATGGTGGCTCTAACCGGCGAACACCGTGATTCACCTTTACGGCGCGTACTCACTTGAATTACGCGCTAGCGCACGCTCGTGTATTAACCACTTAACAGGAGTACATACCGCACATGGCAACCTTTGGTGACTTGTGGTCAGGAGCGTGACATGGAATCGCACACGGACATTTTATTAGCCGGTTGAGTCTCGCTAAGAAGACCATTCACAAGTGGGAGGTGGGTCAGTACAGACCAGTGTGCCGCTCGTCAGGACAAAGCGTCGCGTTAGTCCTAGCGCACATGGTAAAGCTGCTCCTTTTCATTCAGGACTAGGTGAGCTCGGAGTTTGTTGATACGGATACCGCGCAGGCGGGAGGGTCCGGCCACATGCCTAATTACGTATACTAGTGGCTGGAGCTCCGAAGCTAACTAGTTTTTTCGACCGAACGGGCTTCGTCTGCAGGTGCTTGGCTTACTGCTGGGACTAGAAGAATAGGACTACCGTATTCAGGCATGTGTTCGAGTAGCGGCGAGTAGAGATGAGTGTATTGTGAGTGTCACGGTTCCGTAGAAGGTAATCGCTTTAGAGAGCTCAACATCTAGTTAGGAATCCGAAAATCCACACTAAAAGAGAGACACACAGTAGCTTCTCTCAGGTGTGGAGGTCAAGACTGTAGTATGATCAGAAACTATCTTCTTTCTACGATTGACCTGTATAGAATACGAATCTATTGTTGTATGCATGAGGAGCTGCTAGTACTTGAGTCTCTGGTTCAACCCCGCGCGTGCGTATTAGAATGACGCTTGGTGGGTGGTTTTGTTCCTACTTACATCGTCCCTTGTCGCTACTGTTGTGGCGCTACTCCTGCACCGGGATGCCTGTCTGGTTACAATTCCGACTGAAAGTTATCGTTAAACATGGGTTGGCGTTAGGTCACTACTGCTGATTATATTATCGACAGTTCTAGCAGAAGTGTGGGAGGTCCTCTCAGCGACAGTAAAGGGAGGAGTTCTCTTGAGCGCTGAGCTGCCGAAATGTAGCATCGACAGCCGGAGTAGATAATGGTGGCTTAGTCAACTAGAGAGATGGTTGCGGTAGGGCTTAGTCTATAGACGACTGAGGGAAAAAACTGAAAGCGCAGGCAAGAGCTGACTGACGAGGACGGCTTCTAACAATGAATACCTGCCGTGGAGTCGCTAGACGAGAAGGGTAAATAGAACCAGAGCATTTATAAGCGGCTTCTTTGCTTAGTTCCAGTGCTGCACGCCACACGCATGTTAGAGAATCGTCATCGCGCTGAGTGTCATGGCTCCATACTTCAGTGGTTACTGCAAGTTATAGGCCCATTCCTTGATCGCTATCGTGACCTACTATCATAATCTTCAAGTTAAGCATAACCATGGGTCACTTCAGAGCAATACTATGACGG'/>

    <sequence taxon='71' value='AGTAGGTAAACATTGCAGACATCTTCAGATGGGCACGAGTGCCGCAACAGACTTCTCCCAGAAACCTATATGGATGGGCCCTGGAAAAGGGCGGATCGAATCGGATAGTAATTTTGTCAGCGATCGCACACGCGTGTTTGATTCGCGATTTCAAGGATTTGTGGCCTTTCGTCCACTTTGTTCTAGACTCACGTTCGTAGAAGCCTTTGGTCAAGGGTCCCACGTAAGCGGTCCTAAGTTCGTATAAGCCAAGTGAATACTTACAACTATTAAGCGGGCGATGGCAACGATTCAGAGACACCTCCACTTCACTAGTACACTAAGTCTTAGCCGCCGCCTGGTGTATCTGCGGAACTTTGAAAGCTCACTAGCATGAAAGTGCTCTGTCAGACCAGAATGCTATGCTGCGCTTTATTCTCTTCAAAGGGCCAGAGCGACAGCACTCTGTGCTCAATAGCTGTAAACGGATGACGCCATGAATTCTTTAATTAGACTAATTCGTCGTAGCGTGGTTAATGGGGACTCCCCCAACTCACTGGGTTCCCCCTGATCTGTCAGGCTGCGGCGTTATTCGGGGAACCCCCATCGGATGGTGGCTCTAACCGGCGAACACCGTGATTCACCTTTACGGCGCGTACTCACTTGAATTACGCGCTAGCGCACGCTCGTGTATTAACCACTTAACAGGAGTACATACCGCACATGGCAACCTTTGGTGACTTGTGGTCAGGAGCGTGACATGGAATCGCACACGGACATTTTATTAGCCGGTTGAGTCTCGCTAAGAAGACCATTCACAAGTGGGAGGTGGGTCAGTACAGACCAGTGTGCCGCTCGTCAGGACAAAGCGTCGCGTTAGTCCTAGCGCACATGGTAAAGCTGCTCCTTTTCATTCAGGACTAGGTGAGCTCGGAGTTTGTTGATACGGATACCGCGCAGGCGGGAGGGTCCGGCCACATGCCTAATTACGTATACTAGTGGCTGGAGCTCCGAAGCTAACTAGTTTTTTCGACCGAACGGGCTTCGTCTGCAGGTGCTTGGCTTACTGCTGGGACTAGAAGAATAGGACTACCGTATTCAGGCATGTGTTCGAGTAGCGGCGAGTAGAGATGAGTGTATTGTGAGTGTCACGGTTCCGTAGAAGGTAATCGCTTTAGAGAGCTCAACATCTAGTTAGGAATCCGAAAATCCACACTAAAAGAGAGACACACAGTAGCTTCTCTCAGGTGTGGAGGTCAAGACTGTAGTATGATCAGAAACTATCTTCTTTCTACGATTGACCTGTATAGAATACGAATCTATTGTTGTATGCATGAGGAGCTGCTAGTACTTGAGTCTCTGGTTCAACCCCGCGCGTGCGTATTAGAATGACGCTTGGTGGGTGGTTTTGTTCCTACTTACATCGTCCCTTGTCGCTACTGTTGTGGCGCTACTCCTGCACCGGGATGCCTGTCTGGTTACAATTCCGACTGAAAGTTATCGTTAAACATGGGTTGGCGTTAGGTCACTACTGCTGATTATATTATCGACAGTTCTAGCAGAAGTGTGGGAGGTCCTCTCAGCGACAGTAAAGGGAGGAGTTCTCTTGAGCGCTGAGCTGCCGAAATGTAGCATCGACAGCCGGAGTAGATAATGGTGGCTTAGTCAACTAGAGAGATGGTTGCGGTAGGGCTTAGTCTATAGACGACTGAGGGAAAAAACTGAAAGCGCAGGCAAGAGCTGACTGACGAGGACGGCTTCTAACAATGAATACCTGCCGTGGAGTCGCTAGACGAGAAGGGTAAATAGAACCAGAGCATTTATAAGCGGCTTCTTTGCTTAGTTCCAGTGCTGCACGCCACACGCATGTTAGAGAATCGTCATCGCGCTGAGTGTCATGGCTCCATACTTCAGTGGTTACTGCAAGTTATAGGCCCATTCCTTGATCGCTATCGTGACCTACTATCATAATCTTCAAGTTAAGCATAACCATGGGTCACTTCAGAGCAATACTATGACGG'/>

    <sequence taxon='39' value='AATAGGTAAACATTGCAGACATCTTCAGATGGGCACGAGTGCCGCGACAGACTTCTCCCAGAAACCTATATGGATGGGCCCTGGAAAAGGGCGGATCGAATCGGATAGTAATTTTGTCAGCGATCGCACACGCGCGTTTGATTCGCGATTTCAAGGATTTGTGGCCTTTCGTCCACTTTGTTCTAGACTCACGTTCGTAGAAGCCTTTGGTCAAGGGTCCCACGTAAGCGGTCCTAAGTTCGTATAAGCCAAGTGAATACTTACAACTATTAAGCGGGCGATGGCAACGATTCAGAGACACCTCCACTTCACTAGTACACTAAGTCTTAGCCGCCGCCTGGTGTATCTGCGGAACTTTGAAAGCTCACTAGCATGAAAGTGCTCTGTCAGACCAGAATGCTATGCTGTGCTTTATTCTCTTCAAAGGGCCAGAGCGACAGCACTCTGTGCTCAATAGCTGTAAACGGATGACGCCATGAATTCCTTAATTAGACTAATTCGTCGTAGCGTGGTTAATGGGGACTCCCCCAACTCACTGGGTTCCCCCTGATCTGTCAGGCTGCGGCGTTATTCGGGGAACCCCCATCGGATGGTGGCTCTAACCGGCGAACACCGTGATTCACCTTTACGGCGCGTACTCACTTGAATTACGCGCTAGCGCACGCTCGTGTATTAACCAATTAACAGGAGTACATACCGCACATGGCAACCTTTGGTGACTTGTGGTCAGGAGCGTGACATGGAATCGCACACGGACATTTTATTAGCCGGTTGAGTCTCGCTAAGAAGACCATTCACAAGTGGGAGGTGGGTCAGTACAGACCAGTGTGCCGCTCGTCAGGACAAAGCGTCGCGTTAGTCCTAGCGCACATGGTAAAGCTGCTCCTTTTCATTCAGGACTAGGTGAGCTCGGAGTTTGTTGATACGGATACCGCGCAGGCGGGAGGGTCCGGCCACATGCCTAATTACGTATACTAGTGGCTGGAGCTCCGAAGCTAACTAGTTTTTTCGACCGAACGGGCTTCGTCTGCAGGTGCTTGGCTTACTGCTGGGACTAGAAGAATAGGACTACCGTATTCAGGCATGTGTTCGAGTAGCGGCGAGTAGAGATGAGTGTATTGTGAGTGTCACGGTTCCGTAGAAGGTAATCGCTTTAGAGAGCTCAACATCTAGTTAGGAATCCGAAAATCCACACTAAAAGAGAGACACACAGTAGCTTCTCTCAGGTGTGGAGGTCAAGACTGTAGTATGATCAGAAACTATCTTCTTTCTACGATTGACCTGTATAGAATACGAATCTATTGTTGTATGCATGAGGAGCTGCTAGTACTTGAGTCTCTGGTTCAACCCCGCGCGTGCGTATTAGAATGACGCTTGGTGGGTGGTTTTGTTCCTACTTACATCGTCCCTTGTCGCTACTGTTGTGGCGCTACTCCTGCACCGGGATGCCTGTCTGGTTACAATTCCGACTGAAAGTTATCGTTAAACATGGGTTGGCGTTAGGTCACTACTGCTGATTATATTATCGACAGTTCTAGCAGAAGTGTGGGAGGTCCTCTCAGCGACAGTAAAGGGAGGAGTTCTCTTGAGCGCTGAGCTGCCGAAATGTAGCATCGACAGCCGGAGTAGATAATGGTGGCTTAGTCAACTAGAGAGATGGTTGCGGTAGGGCTTAGTCTATAGACGACTGAGGGAAAAAACTGAAAGCGCAGGCAAGAGCTGACTGACGAGGACGGCTTCTAACAATGAATACCTGCCGTGGAGTCGCTAGACGAGAAGGGTAAATAGAACTAGAGCATTTATAAGCGGCTTCTTTGCTTAGTTCCAGTGCTGCACGCCACACGCATGTTAGAGAATCGTCATCGCGCTGAGTGTCATGGCTCCATACTTCAGTGGTTACTGCAAGTTATAGGCCCATTCCTTGATCGCTATCGTGACCTACTATCATAATCTTCAAGTTAAGCATAACCATGGGTCACTTCAGAGCAATACTATGACGG'/>

    <sequence taxon='40' value='AATAGGTAAACATTGCAGACATCTTCAGATGGGCACGAGTGCTGCGACAGACTTCTCCCAGAAACCTATATGGATGGGCCCTGGAAAAGGGCGGATCGAATCGGATAGTAATTTTGTCAGCGATCGCACACGCGCGTTTGATTCGCGATATCAAGGATTTGTGGCCTTTCGTCCACTTTGTTCTAGACTCACGTTCGTAGAAGCCTTTGGTCAGGGGTCCCACGTAAGCGGTCCTAAGTTCGTATAAGCCAAGTGAATACTTACAACTATTAAGCGGGCGATGGCAACGATTCAGAGACACCTCCACTTCACTAGTACACTAAGTCTTAGCCGCCGCCTGGTGTATCTGCGGAAATTTGAAAGCTCACTAGCATGAAAGTGCTCTGTCAGACCAGAATGCTATGCTGTGCTTTATTCTCTTCAAAGGGCCAGAGCGACAGCACTCTGTGCTCAATAGCTGTAAACGGATGACGCCATGAATTCCTTAATTAGACTAATTCGTCGTAGCGTGGTTAATGGGGACTCCCCCAACTCACTGGGTTCCCCCTGATCTGTCAGGCTGCGGCGTTATTCGGGGAACCCCCATCGGATGGTGGCTCTAACCGGCGAACACCGTGATTCACCTTTACGGCGCGTACTCACTTGAATTACGCGCTAGCGCACGCTCGTGTATTAACCAATTAACAGGAGTACATACCGCACATGGCAACCTTTGGTGACTTGTGGTCAGGAGCGTGACATGGAATCGCACACGGACATTTTATTAGCCGGTTGAGTCTCGCTAAGAAGACCATTCACAAGTGGGAGGTGGGTCAGTACAGACCAGTGTGCCGCTCGTCAGGACAAAGCGTCGCGTTAGTCCTAGCGCACATGGTAAAGCTGCTCCTTTTCATTCAGGACTAGGTGAGCTCGGAGTTTGTTGATACGGATACCGCGCAGGCGGGAGGGTCCGGCCACATGCCTAATTACGTATACTAGTGGCTGGAGCTCCGAAGCTAACTAGTTTTTTCGACCGAACGGGCTTCGTCTGCAGGTGCTTGGCTTACTGCTGGGACTAGAAGAATAGGACTACGGTATTCAGGCATGTGTTCGAGTAGCGGCGAGTAGAGATGAGTGTATTGTGAGTGTCACGGTTACGTAGAAGGTAATCGCTTTAGAGAGCTCAACATCTAGTTAGGAATCCGAAGATCCACACTAAAAGAGAGACACACAGTAGCTTCTCTCAGGTGTGGAGGTCAAGACTGTAGTATGATCAGAAACTATCTTCTTTCTACGATTGACCTGTATAGAATACGAATCTATTGTTGTATGCACGAGGAGCTGCTAGTACTTGAGTCTCTGGTTCAACCCCGCGCGTGCGTATTAGAATGACGCTTGGTGGGTGGTTTTGTTCCTACTTACATCGTCCCTTGTCGCTACTGTTGTGGCGCTACTCCTGCACCGGGATGCCTGTCTGGTTACAATTCCGACTGAAAGTTATCGTTAAACATGGGTTGGCGTTAGGTCACTACTGCTGATTATATTATCGACAGTTCTAGCAGAAGTGTGGGAGGTCCTCTCAGCGACAGTAAAGGGAGGAGTTCTCTTGAGCGCTGAACTGCCGAAATGTAGCATCGACAGCCGGAGTAGATAATGGTGGCTTAGTCAACTAGAGAGATGGTTGCGGTAGGGCTTGGTCTATAGACGACTGAGGGAAAAAACTGAAAGCGCAGGCAAGAGCTGACTGACGAGGACGGCTTCTAACAATGAATACCTGCAGTGGAGTCGCTAGGCGAGAAGGGTAAATAGAACTAGAGCATTTATAAGCGGCTTCTTTGCGTAGTTCCAGTGCTGCACGCCACACGCATGTTAGAGAATCGTCATCGCGCTGAGTGTCATGGCTCCATACTTCAGTGGTTACTGCAAGTTATAGGCCCATTCCTTGATCGCTATCGTGACCTACTATCATAATCTTCAAGTTAAGCATAACCATGGGTCACTTCAGAGCAATACTATGACGG'/>

    <sequence taxon='41' value='AATAGGTAAACATTGCAGACATCTTCAGATGGGCACGAGTGCTGCGACAGACTTCTCCCAGAAACCTATATGGATGGGCCCTGGAAAAGGGCGGATCGAATCGGATAGTAATTTTGTCAGCGATCGCACACGCGCGTTTGATTCGCGATTTCAAGGATTTGTGGCCTTTCGTCCACTTTGTTCTAGACTCACGTTCGTAGAAGCCTTTGGTCAAGGGTCCCACGTAAGCGGTCCTAAGTTCGTATAAGCCAAGTGAATACTTACAACTATTAAGCGGGCGATGGCAACGATTCAGAGACACCTCCACTTCACTAGTACACTAAGTCTTAGCCGCCGCCTGGTGTATCTGCGGAAATTTGAAAGCTCACTAGCATGAAAGTGCTCTGTCAGACCAGAATGCTATGCTGTGCTTTATTCTCTTCAAAGGGCCAGAGCGACAGCACTCTGTGCTCAATAGCTGTAAACGGATGACGCCATGAATTCCTTAATTAGACTAATTCGTCGTAGCGTGGTTAATGGGGACTCCCCCAACTCACTGGGTTCCCCCTGATCTGTCAGGCTGCGGCGTTATTCGGGGAACCCCCATCGGATGGTGGCTCTAACCGGCGAACACCGTGATTCACCTTTACGGCGCGTACTCACTTGAATTACGCGCTAGCGCACGCTCGTGTATTAACCAATTAACAGGAGTACATACCGCACATGGCAACCTTTGGTGACTTGTGGTCAGGAGCGTGACATGGAATCGCACACGGACATTTTATTAGCCGGTTGAGTCTCGCTAAGAAGACCATTCACAAGTGGGAGGTGGGTCAGTACAGACCAGTGTGCCGCTCGTCAGGACAAAGCGTCGCGTTAGTCCTAGCGCACATGGTAAAGCTGCTCCTTTTCATTCAGGACTAGGTGAGCTCGGAGTTTGTTGATACGGATACCGCGCAGGCGGGAGGGTCCGGCCACATGCCTAATTACGTATACTAGTGGCTGGAGCTCCGAAGCTAACTAGTTTTTTCGACCGAACGGGCTTCGTCTGCAGGTGCTTGGCTTACTGCTGGGACTAGAAGAATAGGACTACCGTATTCAGGCATGTGTTCGAGTAGCGGCGAGTAGAGATGAGTGTATTGTGAGTGTCACGGTTACGTAGAAGGTAATCGCTTTAGAGAGCTCAACATCTAGTTAGGAATCCGAAAATCCACACTAAAAGAGAGACACACAGTAGCTTCTCTCAGGTGTGGAGGTCAAGACTGTAGTATGATCAGAAACTATCTTCTTTCTACGATTGACCTGTATAGAATACGAATCTATTGTTGTATGCATGAGGAGCTGCTAGTACTTGAGTCTCTGGTTCAACCCCGCGCGTGCGTATTAGAATGACGCTTGGTGGGTGGTTTTGTTCCTACTTACATCGTCCCTTGTCGCTACTGTTGTGGCGCTACTCCTGCACCGGGATGCCTGTCTGGTTACAATTCCGACTGAAAGTTATCGTTAAACATGGGTTGGCGTTAGGTCACTACTGCTGATTATATTATCGACAGTTCTAGCAGAAGTGTGGGAGGTCCTCTCAGCGACAGTAAAGGGAGGAGTTCTCTTGAGCGCTGAACTGCCGAAATGTAGCATCGACAGCCGGAGTAGATAATGGTGGCTTAGTCAACTAGAGAGATGGTTGCGGTAGGGCTTAGTCTATAGACGACTGAGGGAAAAAACTGAAAGCGCAGGCAAGAGCTGACTGACGAGGACGGCTTCTAACAATGAATACCTGCCGTGGAGTCGCTAGACGAGAAGGGTAAATAGAACTAGAGCATTTATAAGCGGCTTCTTTGCTTAGTTCCAGTGCTGCACGCCACACGCATGTTAGAGAATCGTCATCGCGCTGAGTGTCATGGCTCCATACTTCAGTGGTTACTGCAAGTTATAGGCCCATTCCTTGATCGCTATCGTGACCTACTATCATAATCTTCAAGTTAAGCATAACCATGGGTCACTTCAGAGCAATACTATGACGG'/>

    <sequence taxon='42' value='AATAGGTAAACATTGCAGACATCTTCAGATGGGCACGAGTGCTGCGACAGACTTCTCCCAGAAACCTATATGGATGGGCCCTGGAAAAGGGCGGATCGAATCGGATAGTAATTTTGTCAGCGATCGCACACGCGCGTTTGATTCGCGATTTCAAGGATTTGTGGCCTTTCGTCCACTTTGTTCTAGACTCACGTTCGTAGAAGCCTTTGGTCAAGGGTCCCACGTAAGCGGTCCTAAGTTCGTATAAGCCAAGTGAATACTTACAACTATTAAGCGGGCGATGGCAACGATTCAGAGACACCTCCACTTCACTAGTACACTAAGTCTTAGCCGCCGCCTGGTGTATCTGCGGAAATTTGAAAGCTCACTAGCATGAAAGTGCTCTGTCAGACCAGAATGCTATGCTGTGCTTTATTCTCTTCAAAGGGCCAGAGCGACAGCACTCTGTGCTCAATAGCTGTAAACGGATGACGCCATGAATTCCTTAATTAGACTAATTCGTCGTAGCGTGGTTAATGGGGACTCCCCCAACTCACTGGGTTCCCCCTGATCTGTCAGGCTGCGGCGTTATTCGGGGAACCCCCATCGGATGGTGGCTCTAACCGGCGAACACCGTGATTCACCTTTACGGCGCGTACTCACTTGAATTACGCGCTAGCGCACGCTCGTGTATTAACCAATTAACAGGAGTACATACCGCACATGGCAACCTTTGGTGACTTGTGGTCAGGAGCGTGACATGGAATCGCACACGGACATTTTATTAGCCGGTTGAGTCTCGCTAAGAAGACCATTCACAAGTGGGAGGTGGGTCAGTACAGACCAGTGTGCCGCTCGTCAGGACAAAGCGTCGCGTTAGTCCTAGCGCACATGGTAAAGCTGCTCCTTTTCATTCAGGACTAGGTGAGCTCGGAGTTTGTTGATACGGATACCGCGCAGGCGGGAGGGTCCGGCCACATGCCTAATTACGTATACTAGTGGCTGGAGCTCCGAAGCTAACTAGTTTTTTCGACCGAACGGGCTTCGTCTGCAGGTGCTTGGCTTACTGCTGGGACTAGAAGAATAGGACTACCGTATTCAGGCATGTGTTCGAGTAGCGGCGAGTAGAGATGAGTGTATTGTGAGTGTCACGGTTACGTAGAAGGTAATCGCTTTAGAGAGCTCAACATCTAGTTAGGAATCCGAAAATCCACACTAAAAGAGAGACACACAGTAGCTTCTCTCAGGTGTGGAGGTCAAGACTGTAGTATGATCAGAAACTATCTTCTTTCTACGATTGACCTGTATAGAATACGAATCTATTGTTGTATGCATGAGGAGCTGCTAGTACTTGAGTCTCTGGTTCAACCCCGCGCGTGCGTATTAGAATGACGCTTGGTGGGTGGTTTTGTTCCTACTTACATCGTCCCTTGTCGCTACTGTTGTGGCGCTACTCCTGCACCGGGATGCCTGTCTGGTTACAATTCCGACTGAAAGTTATCGTTAAACATGGGTTGGCGTTAGGTCACTACTGCTGATTATATTATCGACAGTTCTAGCAGAAGTGTGGGAGGTCCTCTCAGCGACAGTAAAGGGAGGAGTTCTCTTGAGCGCTGAACTGCCGAAATGTAGCATCGACAGCCGGAGTAGATAATGGTGGCTTAGTCAACTAGAGAGATGGTTGCGGTAGGGCTTAGTCTATAGACGACTGAGGGAAAAAACTGAAAGCGCAGGCAAGAGCTGACTGACGAGGACGGCTTCTAACAATGAATACCTGCCGTGGAGTCGCTAGACGAGAAGGGTAAATAGAACTAGAGCATTTATAAGCGGCTTCTTTGCTTAGTTCCAGTGCTGCACGCCACACGCATGTTAGAGAATCGTCATCGCGCTGAGTGTCATGGCTCCATACTTCAGTGGTTACTGCAAGTTATAGGCCCATTCCTTGATCGCTATCGTGACCTACTATCATAATCTTCAAGTTAAGCATAACCATGGGTCACTTCAGAGCAATACTATGACGG'/>

    <sequence taxon='55' value='AATAGGTAAACATTGCAGACATCTTCAGATGGGCACGAGTGCTGCGACAGACTTCTCCCAGAAACCTATATGGATGGGCCCTGGAAAAGGGCGGATCGAATCGGATAGTAATTTTGTCAGCGATCGCACACGCGCGTTTGATTCGCGATTTCAAGGATTTGTGGCCTTTCGTCCACTTTGTTCTAGACTCACGTTCGTAGAAGCCTTTGGTCAAGGGTCCCACGTAAGCGGTCCTAAGTTCGTATAAGCCAAGTGAATACTTACAACTATTAAGCGGGCGATGGCAACGATTCAGAGACACCTCCACTTCACTAGTACACTAAGTCTTAGCCGCCGCCTGGTGTATCTGCGGAAATTTGAAAGCTCACTAGCATGAAAGTGCTCTGTCAGACCAGAATGCTATGCTGTGCTTTATTCTCTTCAAAGGGCCAGAGCGACAGCACTCTGTGCTCAATAGCTGTAAACGGATGACGCCATGAATTCCTTAATTAGACTAATTCGTCGTAGCGTGGTTAATGGGGACTCCCCCAACTCACTGGGTTCCCCCTGATCTGTCAGGCTGCGGCGTTATTCGGGGAACCCCCATCGGATGGTGGCTCTAACCGGCGAACACCGTGATTCACCTTTACGGCGCGTACTCACTTGAATTACGCGCTAGCGCACGCTCGTGTATTAACCAATTAACAGGAGTACATACCGCACATGGCAACCTTTGGTGACTTGTGGTCAGGAACGTGACATGGAACCGCACACGGACATTTTATTAGCCGGTTGAGTCTCGCTAAGAAGACCATTCACAAGTGGGAGGTGGGTCAGTACAGACCAGTGTGCCGCTCGTCAGGACAAAGCGTCGCGTTAGTCCTAGCGCACATGGTAAAGCTGCTCCTTTTCATTCAGGACTAGGTGAGCTCGGAGTTTGTTGATACGGATACCGCGCAGGCGGGAGGGTCCGGCCACATGCCTAATTACGTATACTAGTGGCTGGAGCTCCGAAGCTAACTAGTTTTTTCGACCGAACGGGCTTCGTCTGAAGGTGCTTGGCTTACTGCTGGGACTAGAAGAATAGGACTACCGTATTCAGGCATGTGTTCGAGTAGCGGCGAGTAGAGATGAGTGTATTGTGCGTGTCACGGTTACGTAGAAGGTAATCGCTTTAGAGAGCTCAACATCTAGTTAGGAATCCGAAAATCCACACTAAAAGAGAGACACACAGTAGCTTCTCTCAGGTGTGGAGGTCAAGACTGTAGTATGATCAGAAACTATCTTCTTTCTACGATTGACCTGTATAGAATACGAATCTATTGTTGTATGCATGAGGAGCTGCTAGTACTTGAGTCTCTGGTTCAACCCCGCGCGTGCGTATTAGAATGACGCTTGGTGGGTGGTTTTGTTCCTACTTACATCGTCCCTTGTCGCTACTGTTGTGGCGCTACTCCTGCACCGGGATGCCTGTCTGGTTACAATTCCGACTGAAAATTATCGTTAAACATGGGTTGGCGTTAGGTCACTACTGCTGATTATATTATCGACAGTTCTAGCAGAAGTGTGGGAGGTCCTCTCAGCGACAGTAAAGGGAGGAGTTCTCTTGAGCGCTGAACTGCCGAAATGTAGCATCGACAGCCGGAGTAGATAATGGTGGCTTAGTCAGCTAGAGAGATGGTTGCGGTAGGGCTTAGTCTATAGACGACTGAGGGAAAAAACTGAAAGCGCAGGCAAGAGCTGACTGACGAGGACGGCTTCTAACAATGAATACCTGCCGTGGAGTCGCTAGACGAGAAGGGTAAATAGAACTAGAGCATTTATAAGCGGCTTCTTTGCTTAGTTCCAGTGCTGCACGCCACACGCATGTTAGAGAATCGTCATCGCGCTGAGTGTCATGGCTCCATACTTCAGTGGTTACTGCAAGTTATAGGCCCATTCCTTGATCTCTATCGTGACCTACTATCATAATCTTCAAGTTAAGCATAACCATGGGTCACTTCAGAGCAATACTATGACGG'/>

    <sequence taxon='64' value='AATAGGTAAACATTGCAGACATCTTCAGATGGGCACGAGTGCTGCGACAGACTTCTCCCAGAAACCTATATGGATGGGCCCTGGAAAAGGGCGGATCGAATCGGATAGTAATTTTGTCAGCGATCGCACACGCGCGTTTGATTCGCGATTTCAAGGATTTGTGGCCTTTCGTCCACTTTGTTCTAGACTCACGTTCGTAGAAGCCTTTGGTCAAGGGTCCCACGTAAGCGGTCCTAAGTTCGTATAAGCCAAGTGAATACTTACAACTATTAAGCGGGCGATGGCAACGATTCAGAGACACCTCCACTTCACTAGTACACTAAGTCTTAGCCGCCGCCTGGTGTATCTGCGGAAATTTGAAAGCTCACTAGCATGAAAGTGCTCTGTCAGACCAGAATGCTATGCTGTGCTTTATTCTCTTCAAAGGGCCAGAGCGACAGCACTCTGTGCTCAATAGCTGTAAACGGATGACGCCATGAATTCCTTAATTAGACTAATTCGTCGTAGCGTGGTTAATGGGGACTCCCCCAACTCACTGGGTTCCCCCTGATCTGTCAGGCTGCGGCGTTATTCGGGGAACCCCCATCGGATGGTGGCTCTAACCGGCGAACACCGTGATTCACCTTTACGGCGCGTACTCACTTGAATTACGCGCTAGCGCACGCTCGTGTATTAACCAATTAACAGGAGTACATACCGCACATGGCAACCTTTGGTGACTTGTGGTCAGGAACGTGACATGGAACCGCACACGGACATTTTATTAGCCGGTTGAGTCTCGCTAAGAAGACCATTCACAAGTGGGAGGTGGGTCAGTACAGACCAGTGTGCCGCTCGTCAGGACAAAGCGTCGCGTTAGTCCTAGCGCACATGGTAAAGCTGCTCCTTTTCATTCAGGACTAGGTGAGCTCGGAGTTTGTTGATACGGATACCGCGCAGGCGGGAGGGTCCGGCCACATGCCTAATTACGTATACTAGTGGCTGGAGCTCCGAAGCTAACTAGTTTTTTCGACCGAACGGGCTTCGTCTGAAGGTGCTTGGCTTACTGCTGGGACTAGAAGAATAGGACTACCGTATTCAGGCATGTGTTCGAGTAGCGGCGAGTAGAGATGAGTGTATTGTGCGTGTCACGGTTACGTAGAAGGTAATCGCTTTAGAGAGCTCAACATCTAGTTAGGAATCCGAAAATCCACACTAAAAGAGAGACACACAGTAGCTTCTCTCAGGTGTGGAGGTCAAGACTGTAGTATGATCAGAAACTATCTTCTTTCTACGATTGACCTGTATAGAATACGAATCTATTGTTGTATGCATGAGGAGCTGCTAGTACTTGAGTCTCTGGTTCAACCCCGCGCGTGCGTATTAGAATGACGCTTGGTGGGTGGTTTTGTTCCTACTTACATCGTCCCTTGTCGCTACTGTTGTGGCGCTACTCCTGCACCGGGATGCCTGTCTGGTTACAATTCCGACTGAAAATTATCGTTAAACATGGGTTGGCGTTAGGTCACTACTGCTGATTATATTATCGACAGTTCTAGCAGAAGTGTGGGAGGTCCTCTCAGCGACAGTAAAGGGAGGAGTTCTCTTGAGCGCTGAACTGCCGAAATGTAGCATCGACAGCCGGAGTAGATAATGGTGGCTTAGTCAGCTAGAGAGATGGTTGCGGTAGGGCTTAGTCTATAGACGACTGAGGGAAAAAACTGAAAGCGCAGGCAAGAGCTGACTGACGAGGACGGCTTCTAACAATGAATACCTGCCGTGGAGTCGCTAGACGAGAAGGGTAAATAGAACTAGAGCATTTATAAGCGGCTTCTTTGCTTAGTTCCAGTGCTGCACGCCACACGCATGTTAGAGAATCGTCATCGCGCTGAGTGTCATGGCTCCATACTTCAGTGGTTACTGCAAGTTATAGGCCCATTCCTTGATCTCTATCGTGACCTACTATCATAATCTTCAAGTTAAGCATAACCATGGGTCACTTCAGAGCAATACTATGACGG'/>

    <sequence taxon='68' value='AATAGGTAAACATTGCAGACATCTTCAGATGGGCACGAGTGCTGCGACAGACTTCTCCCAGAAACCTATATGGATGGGCCCTGGAAAAGGGCGGATCGAATCGGATAGTAATTTTGTCAGCGATCGCACACGCGCGTTTGATTCGCGATTTCAAGGATTTGTGGCCTTTCGTCCACTTTGTTCTAGACTCACGTTCGTAGAAGCCTTTGGTCAAGGGTCCCACGTAAGCGGTCCTAAGTTCGTATAAGCCAAGTGAATACTTACAACTATTAAGCGGGCGATGGCAACGATTCAGAGACACCTCCACTTCACTAGTACACTAAGTCTTAGCCGCCGCCTGGTGTATCTGCGGAAATTTGAAAGCTCACTAGCATGAAAGTGCTCTGTCAGACCAGAATGCTATGCTGTGCTTTATTCTCTTCAAAGGGCCAGAGCGACAGCACTCTGTGCTCAATAGCTGTAAACGGATGACGCCATGAATTCCTTAATTAGACTAATTCGTCGTAGCGTGGTTAATGGGGACTCCCCCAACTCACTGGGTTCCCCCTGATCTGTCAGGCTGCGGCGTTATTCGGGGAACCCCCATCGGATGGTGGCTCTAACCGGCGAACACCGTGATTCACCTTTACGGCGCGTACTCACTTGAATTACGCGCTAGCGCACGCTCGTGTATTAACCAATTAACAGGAGTACATACCGCACATGGCAACCTTTGGTGACTTGTGGTCAGGAACGTGACATGGAACCGCACACGGACATTTTATTAGCCGGTTGAGTCTCGCTAAGAAGACCATTCACAAGTGGGAGGTGGGTCAGTACAGACCAGTGTGCCGCTCGTCAGGACAAAGCGTCGCGTTAGTCCTAGCGCACATGGTAAAGCTGCTCCTTTTCATTCAGGACTAGGTGAGCTCGGAGTTTGTTGATACGGATACCGCGCAGGCGGGAGGGTCCGGCCACATGCCTAATTACGTATACTAGTGGCTGGAGCTCCGAAGCTAACTAGTTTTTTCGACCGAACGGGCTTCGTCTGAAGGTGCTTGGCTTACTGCTGGGACTAGAAGAATAGGACTACCGTATTCAGGCATGTGTTCGAGTAGCGGCGAGTAGAGATGAGTGTATTGTGCGTGTCACGGTTACGTAGAAGGTAATCGCTTTAGAGAGCTCAACATCTAGTTAGGAATCCGAAAATCCACACTAAAAGAGAGACACACAGTAGCTTCTCTCAGGTGTGGAGGTCAAGACTGTAGTATGATCAGAAACTATCTTCTTTCTACGATTGACCTGTATAGAATACGAATCTATTGTTGTATGCATGAGGAGCTGCTAGTACTTGAGTCTCTGGTTCAACCCCGCGCGTGCGTATTAGAATGACGCTTGGTGGGTGGTTTTGTTCCTACTTACATCGTCCCTTGTCGCTACTGTTGTGGCGCTACTCCTGCACCGGGATGCCTGTCTGGTTACAATTCCGACTGAAAATTATCGTTAAACATGGGTTGGCGTTAGGTCACTACTGCTGATTATATTATCGACAGTTCTAGCAGAAGTGTGGGAGGTCCTCTCAGCGACAGTAAAGGGAGGAGTTCTCTTGAGCGCTGAACTGCCGAAATGTAGCATCGACAGCCGGAGTAGATAATGGTGGCTTAGTCAGCTAGAGAGATGGTTGCGGTAGGGCTTAGTCTATAGACGACTGAGGGAAAAAACTGAAAGCGCAGGCAAGAGCTGACTGACGAGGACGGCTTCTAACAATGAATACCTGCCGTAGAGTCGCTAGACGAGAAGGGTAAATAGAACTAGAGCATTTATAAGCGGCTTCTTTGCTTAGTTCCAGTGCTGCACGCCACACGCATGTTAGAGAATCGTCATCGCGCTGAGTGTCATGGCTCCATACTTCAGTGGCTACTGCAAGTTATAGGCCCATTCCTTGATCTCTATCGTGACCTACTATCATAATCTTCAAGTTAAGCATAACCATGGGTCACTTCAGAGCAATACTATGACGG'/>

    <sequence taxon='22' value='AATAGGTAAACATTGCAGACATCTTCAGATGGGCACGAGTGCCGTGACAGACTTCTCCCAGAAACCTATATGGATGGGCCCTGGCAAAGGGCGGATCAAATCGGATAGTAATTTTGTCAGCGATCGCACACGCGCGTTTGATTCGCGATTTCAAGGATTTGTGGCCTTTCGTCCACTTTGTTCTAGACTCACGTTCGTAGAAGCCTTTGGTCAAGGGTCCCACGTAAGCGGTCCTAAGTTCGCATAAGCCAAGTGAATACTTACAACTATTAAGCGGGCGATGGCAACGATTCAGAGACACCTCCACTTCACTAGTACACTAAGTCTTAGCCGCCGCCTGGTGTATCTGCGGAACTCTGAAAGCTCTCTAGCATGAAAGTGCTCTGTCAGACCAGAATGCTATGCTGTGCTTTATTCTCTTCAAAGGGCCAGAGCGACAGCACTCTGTGCTCAATAGCTGTAAACGGATGACGCCATGAGTTCCTTAATTAGACTAATTCGTCGTAGCGTGGTTAATGGGGACTCCCCCAACTCACTGGGTTCCCCCTGATCTGTCAGGCTGCGGCGTTATTCGGGGAACCCCCATCGGACGGTGGCTCTAACCGGCGAACACCGTGATTCACCTTTACGGCGCGTACTCACTTGAATTACGCGCTAGCGCACGCTCGTGTATTAACCAATTAACAGGAGTACATACCGCACATGGCAACCTTTGGTGACTTGTGGTCAGGAGCGTGACATGGAATCGCACACGGACATTTTATTAGCCGGTTGAGTCTCGCTAAGAAGACCATTCACAAGTGGGAGGTGGGTCAGTACAGACCAGTGTGCCGCTCGTCAGGACAAAGCGTCGCGTTAGTCCTAGCGCACATGGTAAAGCTACTCCTTTTCATTCAGGACTAGGTGAGCTCGGAGTTTGTTGATACGGATACCGCGCAGGCGGGAGGGTCCGGCCACATGCCTAATTACGTATACTAGTGGCTGGAGCTCCGAAGCTAACTAGTTTTTTCGACCGAACGGGCTTCGTCTGCAGGTGCTTGGCTTACTGCTGGGACTAGAAGAATAGGACTACCGTATTCAGGCATGTGTTCGAGTAGCGGCGAGTAGAGATGAGTGTATTGTGAGTGTCACGGTTCCGTGGAAGGTAATCGCTTTAGAGAGCTCAACATCTAGTTAGGAATCCGAAAATCCACACTAAAAGAGAGACACACAGTAGCTTCTCTCAGGTGTGGAGGTCACGACTGTAGTATGATCAGAAACTATCTTCTTTCTACGATTGACCTGTATAGAATACGAATCTATTGTTGTATGCATGAGGAGCTGCTAGTACTTGAGTCTCTGGTTCAACCCCGCGCGTGCGTATTAGAATGACGCTTGGTGGGTGGTTTTGTTCCTACTTACATCGTCCCTTGTCGCTCCTGTTGTGGCGCTATTCCTGCACCGGGATGCCTGTCTGGTTACAATTCCGACTGAAAGTTATCGTTAAACATGGGTTGGCGTTAGGTCACTACTGCTGATTATATTATCGACAGTTCTAGCAGAAGTGTGGGAGGTCCTCCCAGAGACAGTAAAGGGAGGAGTTCTCTTGAGCGCTGAGCTGCCGAAATGTAGCATCGACAGCCGGAGTAGATAATGGTGGCTTAGTCAACTAGAGAGATGGTTGCGGTAGGGCTTAGTCTATAGACGACTGAGGGAAAAAACTGAAAGCGCAGGCAAGAGCTGACTGCCGAGGACGGCTTCTAACAATGAATACCTGCCGTGGAGTCGCTAGACGAGAAGGGTAGATAGAACTAGAGCATTTATAAGCGGCTTCTTTGCTTAGTTCCAGTGCTGCACGCCACACGCATGTTAGAGAATCGTCATCGCGCTGAGTGTCATGGCTCTATACTTCAGTGGTTACTGCAAGTTATAGGCCCATTCCTTGATCGCTATCGTGACCTACTATCATAATCTTCAAGTTAAGCATAACCATGGGTCACTTCAGAGCAATACTATGACGG'/>

    <sequence taxon='48' value='AATAGGTAAACATTGCAGACATCTTCAGATGGGCACGAGTGCCGTGACAGACTTCTCCCAGAAACCTATATGGATGGGCCCTGGCAAAGGGCGGATCAAATCGGATAGTAATTTTGTCAGCGATCGCACACGCGCGTTTGATTCGCGATTTCAAGGATTTGTGGCCTTTCGTCCACTTTGTTCTAGACTCACGTTCGTAGAAGCCTTTGGTCAAGGGTCCCACGTAAGCGGTCCTAAGTTCGCATAAGCCAAGTGAATACTTACAACTATTAAGCGGGCGATGGCAACGATTCAGAGACACCTCCACTTCACTAGTACACTAAGTCTTAGCCGCCGCCTGGTGTATCTGCGGAACTCTGAAAGCTCTCTAGCATGAAAGTGCTCTGTCAGACCAGAATGCTATGCTGTGCTTTATTCTCTTCAAAGGGCCAGAGCGACAGCACTCTGTGCTCAATAGCTGTAAACGGATGACGCCATGAGTTCCTTAATTAGACTAATTCGTCGTAGCGTGGTTAATGGGGACTCCCCCAACTCACTGGGTTCCCCCTGATCTGTCAGGCTGCGGCGTTATTCGGGGAACCCCCATCGGACGGTGGCTCTAACCGGCGAACACCGTGATTCACCTTTACGGCGCGTACTCACTTGAATTACGCGCTAGCGCACGCTCGTGTATTAACCAATTAACAGGAGTACATACCGCACATGGCAACCTTTGGTGACTTGTGGTCAGGAGCGTGACATGGAATCGCACACGGACATTTTATTAGCCGGTTGAGTCTCGCTAAGAAGACCATTCACAAGTGGGAGGTGGGTCAGTACAGACCAGTGTGCCGCTCGTCAGGACAAAGCGTCGCGTTAGTCCTAGCGCACATGGTAAAGCTACTCCTTTTCATTCAGGACTAGGTGAGCTCGGAGTTTGTTGATACGGATACCGCGCAGGCGGGAGGGTCCGGCCACATGCCTAATTACGTATACTAGTGGCTGGAGCTCCGAAGCTAACTAGTTTTTTCGACCGAACGGGCTTCGTCTGCAGGTGCTTGGCTTACTGCTGGGACTAGAAGAATAGGACTACCGTATTCAGGCATGTGTTCGAGTAGCGGCGAGTAGAGATGAGTGTATTGTGAGTGTCACGGTTCCGTGGAAGGTAATCGCTTTAGAGAGCTCAACATCTAGTTAGGAATCCGAAAATCCACACTAAAAGAGAGACACACAGTAGCTTCTCTCAGGTGTGGAGGTCACGACTGTAGTATGATCAGAAACTATCTTCTTTCTACGATTGACCTGTATAGAATACGAATCTATTGTTGTATGCATGAGGAGCTGCTAGTACTTGAGTCTCTGGTTCAACCCCGCGCGTGCGTATTAGAATGACGCTTGGTGGGTGGTTTTGTTCCTACTTACATCGTCCCTTGTCGCTCCTGTTGTGGCGCTATTCCTGCACCGGGATGCCTGTCTGGTTACAATTCCGACTGAAAGTTATCGTTAAACATGGGTTGGCGTTAGGTCACTACTGCTGATTATATTATCGACAGTTCTAGCAGAAGTGTGGGAGGTCCTCCCAGAGACAGTAAAGGGAGGAGTTCTCTTGAGCGCTGAGCTGCCGAAATGTAGCATCGACAGCCGGAGTAGATAATGGTGGCTTAGTCAACTGGAGAGATGGTTGCGGTAGGGCTTAGTCTATAGACGACTGAGGGAAAAAACTGAAAGCGCAGGCAAGAGCTGACTGCCGAGGACGGCTTCTAACAATGAATACCTGCCGTGGAGTCGCTAGACGAGAAGGGTAGATAGAACTAGAGCATTTATAAGCGGCTTCTTTGCTTAGTTCCAGTGCTGCACGCCACACGCATGTTAGAGAATCGTCATCGCGCTGAGTGTCATGGCTCTATACTTCAGTGGTTACTGCAAGTTATAGGCCCATTCCTTGATCGCTATCGTGACCTACTATCATAATCTTCAAGTTAAGCATAACCATGGGTCACTTCAGAGCAATACTATGACGG'/>

    <sequence taxon='58' value='AATAGGTAAACATTGCAGACATCTTCAGATGGGCACGAGTGCCGTGACAGACTTCTCCCAGAAACCTATATGGATGGGCCCTGGCAAAGGGCGGATCAAATCGGATAGTAATTTTGTCAGCGATCGCACACGCGCGTTTGATTCGCGATTTCAAGGATTTGTGGCCTTTCGTCCACTTTGTTCTAGACTCACGTTCGTAGAAGCCTTTGGTCAAGGGTCCCACGTAAGCGGTCCTAAGTTCGCATAAGCCAAGTGAATACTTACAACTATTAAGCGGGCGATGGCAACGATTCAGAGACACCTCCACTTCACTAGTACACTAAGTCTTAGCCGCCGCCTGGTGTATCTGCGGAACTCTGAAAGCTCTCTAGCATGAAAGTGCTCTGTCAGACCAGAATGCTATGCTGTGCTTTATTCTCTTCAAAGGGCCAGAGCGACAGCACTCTGTGCTCAATAGCTGTAAACGGATGACGCCATGAGTTCCTTAATTAGACTAATTCGTCGTAGCGTGGTTAATGGGGACTCCCCCAACTCACTGGGTTCCCCCTGATCTGTCAGGCTGCGGCGTTATTCGGGGAACCCCCATCGGACGGTGGCTCTAACCGGCGAACACCGTGATTCACCTTTACGGCGCGTACTCACTTGAATTACGCGCTAGCGCACGCTCGTGTATTAACCAATTAACAGGAGTACATACCGCACATGGCAACCTTTGGTGACTTGTGGTCAGGAGCGTGACATGGAATCGCACACGGACATTTTATTAGCCGGTTGAGTCTCGCTAAGAAGACCATTCACAAGTGGGAGGTGGGTCAGTACAGACCAGTGTGCCGCTCGTCAGGACAAAGCGTCGCGTTAGTCCTAGCGCACATGGTAAAGCTACTCCTTTTCATTCAGGACTAGGTGAGCTCGGAGTTTGTTGATACGGATACCGCGCAGGCGGGAGGGTCCGGCCACATGCCTAATTACGTATACTAGTGGCTGGAGCTCCGAAGCTAACTAGTTTTTTCGACCGAACGGGCTTCGTCTGCAGGTGCTTGGCTTACTGCTGGGACTAGAAGAATAGGACTACCGTATTCAGGCATGTGTTCGAGTAGCGGCGAGTAGAGATGAGTGTATTGTGAGTGTCACGGTTCCGTGGAAGGTAATCGCTTTAGAGAGCTCAACATCTAGTTAGGAATCCGAAAATCCACACTAAAAGAGAGACACACAGTAGCTTCTCTCAGGTGTGGAGGTCACGACTGTAGTATGATCAGAAACTATCTTCTTTCTACGATTGACCTGTATAGAATACGAATCTATTGTTGTATGCATGAGGAGCTGCTAGTACTTGAGTCTCTGGTTCAACCCCGCGCGTGCGTATTAGAATGACGCTTGGTGGGTGGTTTTGTTCCTACTTACATCGTCCCTTGTCGCTCCTGTTGTGGCGCTATTCCTGCACCGGGATGCCTGTCTGGTTACAATTCCGACTGAAAGTTATCGTTAAACATGGGTTGGCGTTAGGTCACTACTGCTGATTATATTATCGACAGTTCTAGCAGAAGTGTGGGAGGTCCTCCCAGAGACAGTAAAGGGAGGAGTTCTCTTGAGCGCTGAGCTGCCGAAATGTAGCATCGACAGCCGGAGTAGATAATGGTGGCTTAGTCAACTGGAGAGATGGTTGCGGTAGGGCTTAGTCTATAGACGACTGAGGGAAAAAACTGAAAGCGCAGGCAAGAGCTGACTGCCGAGGACGGCTTCTAACAATGAATACCTGCCGTGGAGTCGCTAGACGAGAAGGGTAGATAGAACTAGAGCATTTATAAGCGGCTTCTTTGCTTAGTTCCAGTGCTGCACGCCACACGCATGTTAGAGAATCGTCATCGCGCTGAGTGTCATGGCTCTATACTTCAGTGGTTACTGCAAGTTATAGGCCCATTCCTTGATCGCTATCGTGACCTACTATCATAATCTTCAAGTTAAGCATAACCATGGGTCACTTCAGAGCAATACTATGACGG'/>

    <sequence taxon='65' value='AATAGGTAAACATTGCAGACATCTTCAGATGGGCACGAGTGCCGTGACAGACTTCTCCCAGAAACCTATATGGATGGGCCCTGGCAAAGGGCGGATCAAATCGGATAGTAATTTTGTCAGCGATCGCACACGCGCGTTTGATTCGCGATTTCAAGGATTTGTGGCCTTTCGTCCACTTTGTTCTAGACTCACGTTCGTAGAAGCCTTTGGTCAAGGGTCCCACGTAAGCGGTCCTAAGTTCGCATAAGCCAAGTGAATACTTACAACTATTAAGCGGGCGATGGCAACGATTCAGAGACGCCTCCACTTCACTAGTACACTAAGTCTTAGCCGCCGCCTGGTGTATCTGCGGAACTCTGAAAGCTCTCTAGCATGAAAGTGCTCTGTCAGGCCAGAATGCTATGCTGTGCTTTATTCTCTTCAAAGGGCCAGAGCGACAGCACTCTGTGCTCAATAGCTGTAAACGGATGACGCCATGAGTTCCTTAATTAGACTAATTCGTCGTAGCGTGGTTAATGGGGACTCCCCCAACTCACTGGGTTCCCCCTGATCTGTCAGGCTGCGGCGTTATTCGGGGAACCCCCATCGGACGGTGGCTCTAACCGGCGAACACCGTGATTCACCTTTACGGCGCGTACTCACTTGAATTACGCGCTAGCGCACGCTCGTGTATTAACCAATTAACAGGAGTACATACCGCACATGGAAACCTTTGGTGACTTGTGGTCAGGAGCGTGACATGGAATCGCACACGGACATTTTATTAGCCGGTTGAGTCTCGCTAAGAAGACCATTCACAAGTGGGAGGTGGGTCAGTACAGACCAGTGTGCCGCTCGTCAGGACAAAGCGTCGCGTTAGTCCTAGCGCACATGGTAAAGCTACTCCTTTTCATTCAGGACTAGGTGAGCTCGGAGTTTGTTGATACGGATACCGCGCAGGCGGGAGGGTCCGGCCACATGCCTAATTACGTATACTAGTGGCTGGAGCTCCGAAGCTAACTAGTTTTTTCGACCGAACGGGCTTCGTCTGCAGGTGCTTGGCTTACTGCTGGGACTAGAAGAATAGGACTACCGTATTCAGGCATGTGTTCGAGTAGCGGCGAGTAGAGATGAGTGTATTGTGAGTGTCACGGTTCCGTGGAAGGTAATCGCTTTAGAGAGCTCAACATCTAGTTAGGAATCCGAAAATCCACACTAAAAGAGAGACACACAGTAGCTTCTCTCAGGTGTGGAGGTCACGACTGTAGTATGATCAGAAACTATCTTCTTTCTACGATTGACCTGTATAGAATACGAATCTATTGTTGTATGCATGAGGAGCTGCTAGTACTTGAGTCTCTGGTTCAACCCCGCGCGTGCGTATTAGAATGACGCTTGGTGGGTGGTTTTGTTCCTACTTACATCGTCCCTTGTCGCTCCTGTTGTGGCGCTATTCCTGCACCGGGATGCCTGTCTGGTTACAATTCCGACTGAAAGTTATCGTTAAACATGGGTTGGCGTTAGGTCACTACTGCTGATTATATTATCGACAGTTCTAGCAGAAGTGTGGGAGGTCCTCCCAGAGACAGTAAAGGGAGGAGTTCTCTTGAGCGCTGAGCTGCCGAAATGTAGCATCGACAGCCGGAGTAGATAATGGTGGCTTAGTCAACTGGAGAGATGGTTGCGGTAGGGCTTAGTCTATAGACGACTGAGGGAAAAAACTGAAAGCGCAGGCAAGAGCTGACTGCCGAGGACGGCTTCTAACAATGAATACCTGCCGTGGAGTCGCTAGACGAGAAGGGTAGATAGAACTAGAGCATTTATAAGCGGCTTCTTTGCTTAGTTCCAGTGCTGCACGCCACACGCATGTTAGAGAATCGTCATCGCGCTGAGTGTCATGGCTCTATACTTCAGTGGTTACTGCAAGTTATAGGCCCATTCCTTGATCGCTATCGTGACCTACTATCATAATCTTCAAGTTAAGCATAACCATGGGTCACTTCAGAGCAATACTATGACGG'/>

    <sequence taxon='72' value='AATAGGTAAACATTGCAGACATCTTCAGATGGGCACGAGTGCCGTGACAGACTTCTCCCAGAAACCTATATGGATGGGCCCTGGCAAAGGGCGGATCAAATCGGATAGTAATTTTGTCAGCGATCGCACACGCGCGTTTGATTCGCGATTTCAAGGATTTGTGGCCTTTCGTCCACTTTATTCTAGACTCACGTTCGTAGAAGCCTTTGGTCAAGGGTCCCACGTAAGCGGTCCTAAGTTCGCATAGGCCAAGTGAATACTTACAACTATTAAGCGGGCGATGGCAACGATTCAGAGACGCATCCACTTCACTAGTACACTAAGTCTTAGCCGCCGCCTGGTGTATCTGCGGAACTCTGAAAGCTCTCTAGCATGAAAGTGCTCTGTCAGGCCAGAATGCTATGCTGTGCTTTATTCTCTTCAAAGGGCCAGAGCGACAGCACTCTGTGCTCAATAGCTGTAAACGGATGACGCCATGAGTTCCTTAATTAGACTAATTCGTCGTAGCGTGGTTAATGGGGACTCCCCCAACTCACTGGGTTCCCCCTGATCTGTCAGGCTGCGGCGTTATTCGGGGAACCCCCATCGGACGGTGGCTCTAACCGGCGAACACCGTGATTCACCTTTACGGCGCGTACTCACTTGAATTACGCGCTAGCGCACGCTCGTGTATTAACCAATTAACAGGAGTACATACCGCACATGGAAACCTTTGGTGACTTGTGGTCAGGAGCGTGACATGGAATCGCACACGGACATTTTATTAGCCGGTTGAGTCTCGCTAAGAAGACCATTCACAAGTGGGAGGTGGGTCAGTACAGACCAGTGTGCCGCTCGTCAGGACAAAGCGTCGCGTTAGTCCTAGCGCACATGGTAAAGCTACTCCTTTTCATTCAGGACTAGGTGAGCTCGGAGTTTGTTGATACGGATACCGCGCAGGCGGGAGGGTCCGGCCACATGCCTAATTACGTATACTAGTGGCTGGAGCTCCGAAGCTAACTAGTTTTTTCGACCGAACGGGCTTCGTCTGCAGGTGCTTGGCTTACTGCTGGGACTAGAAGAATAGGACTACCGTATTCAGGCATGTGTTCGAGTAGCGGCGAGTAGAGATGAGTGTATTGTGAGTGTCACGGTTCCGTGGAAGGTAATCGCTTTAGAGAGCTCAACATCTAGTTAGGAATCCGAAAATCCACACTAAAAGAGAGACACACAGTAGCTTCTCTCAGGTGTGGAGGTCACGACTGTAGTATGATCAGAAACTATCTTCTTTCTACGATTGACTTGTATAGAATACGAATCTATTGTTGTATGCATGAGGAGCTGCTAGTACTTGAGTCTCTGGTTCAACCCCGCGCGTGCGTATTAGAATGACGCTTGGTGGGTGGTTTTGTTCCTACTTACATCGTCCCTTGTCGCTCCTGTTGTGGCGCTATTCCTGCACCGGGATGCCTGTCTGGTTACAATTCCGACTGAAAGTTATCGTTAAACATGGGTTGGCGTTAGGTCACTACTGCTGATTATATTATCGACAGTTCTAGCAGAAGTGTGGGAGGTCCTCCCAGAGACAGTAAAGGGAGGAGTTCTCTTGAGCGCTGAGCTGCCGGAATGTAGCATCGACAGCCGGAGTAGATAATGGTGGCTTAGTCAACTGGAGAGATGGTTGCGGTAGGGCTTAGTCTATAGACGACTGAGGGAAAAAACTGAAAGCGCAGGCAAGAGCTGACTGCCGAGGACGGCTTCTAACAATGAATACCTGCCGTGGAGTCGCTAGACGAAAAGGGTAGATAGAACTAGAGCATTTATAAGCGGCTTCTTTACTTAGTTCCAGTGCTGCACGCCACACGCATGTTAGAGAATCGTCATCGCGCTGAGTGTCATGGCTCTATACTTCAGTGGTTACTGCAAGTTATAGGCCCATTCCTTGATCGCTATCGTGACCTACTATCATAATCTTCAAGTTAAGCATAACCATGGGTCACTTCAGAGCAATACTATGACGG'/>

    <sequence taxon='73' value='AATAGGTAAACATTGCAGACATCTTCAGATGGGCACGAGTGCCGTGACAGACTTCTCCCAGAAACCTATATGGATGGGCCCTGGCAAAGGGCGGATCAAATCGGATAGTAATTTTGTCAGCGATCGCACACGCGCGTTTGATTCGCGATTTCAAGGATTTGTGGCCTTTCGTCCACTTTATTCTAGACTCACGTTCGTAGAAGCCTTTGGTCAAGGGTCCCACGTAAGCGGTCCTAAGTTCGCATAGGCCAAGTGAATACTTACAACTATTAAGCGGGCGATGGCAACGATTCAGAGACGCATCCACTTCACTAGTACACTAAGTCTTAGCCGCCGCCTGGTGTATCTGCGGAACTCTGAAAGCTCTCTAGCATGAAAGTGCTCTGTCAGGCCAGAATGCTATGCTGTGCTTTATTCTCTTCAAAGGGCCAGAGCGACAGCACTCTGTGCTCAATAGCTGTAAACGGATGACGCCATGAGTTCCTTAATTAGACTAATTCGTCGTAGCGTGGTTAATGGGGACTCCCCCAACTCACTGGGTTCCCCCTGATCTGTCAGGCTGCGGCGTTATTCGGGGAACCCCCATCGGACGGTGGCTCTAACCGGCGAACACCGTGATTCACCTTTACGGCGCGTACTCACTTGAATTACGCGCTAGCGCACGCTCGTGTATTAACCAATTAACAGGAGTACATACCGCACATGGAAACCTTTGGTGACTTGTGGTCAGGAGCGTGACATGGAATCGCACACGGACATTTTATTAGCCGGTTGAGTCTCGCTAAGAAGACCATTCACAAGTGGGAGGTGGGTCAGTACAGACCAGTGTGCCGCTCGTCAGGACAAAGCGTCGCGTTAGTCCTAGCGCACATGGTAAAGCTACTCCTTTTCATTCAGGACTAGGTGAGCTCGGAGTTTGTTGATACGGATACCGCGCAGGCGGGAGGGTCCGGCCACATGCCTAATTACGTATACTAGTGGCTGGAGCTCCGAAGCTAACTAGTTTTTTCGACCGAACGGGCTTCGTCTGCAGGTGCTTGGCTTACTGCTGGGACTAGAAGAATAGGACTACCGTATTCAGGCATGTGTTCGAGTAGCGGCGAGTAGAGATGAGTGTATTGTGAGTGTCACGGTTCCGTGGAAGGTAATCGCTTTAGAGAGCTCAACATCTAGTTAGGAATCCGAAAATCCACACTAAAAGAGAGACACACAGTAGCTTCTCTCAGGTGTGGAGGTCACGACTGTAGTATGATCAGAAACTATCTTCTTTCTACGATTGACTTGTATAGAATACGAATCTATTGTTGTATGCATGAGGAGCTGCTAGTACTTGAGTCTCTGGTTCAACCCCGCGCGTGCGTATTAGAATGACGCTTGGTGGGTGGTTTTGTTCCTACTTACATCGTCCCTTGTCGCTCCTGTTGTGGCGCTATTCCTGCACCGGGATGCCTGTCTGGTTACAATTCCGACTGAAAGTTATCGTTAAACATGGGTTGGCGTTAGGTCACTACTGCTGATTATATTATCGACAGTTCTAGCAGAAGTGTGGGAGGTCCTCCCAGAGACAGTAAAGGGAGGAGTTCTCTTGAGCGCTGAGCTGCCGGAATGTAGCATCGACAGACGGAGTAGATAATGGTGGCTTAGTCAACTGGAGAGATGGTTGCGGTAGGGCTTAGTCTATAGACGACTGAGGGAAAAAACTGAAAGCGCAGGCAAGAGCTGACTGCCGAGGACGGCTTCTAACAATGAATACCTGCCGTGGAGTCGCTAGACGAGAAGGGTAGATAGAACTAGAGCATTTATAAGCGGCTTCTTTACTTAGTTCCAGTGCTGCACGCCACACGCATGTTAGAGAATCGTCATCGCGCTGAGTGTCATGGCTCTATACTTCAGTGGTTACTGCAAGTTATAGGCCCATTCCTTGATCGCTATCGTGACCTACTATCATAATCTTCAAGTTAAGCATAACCATGGGTCACTTCAGAGCAATACTATGACGG'/>

    <sequence taxon='77' value='AATAGGTAAACATTGCAGACATCTTCAGATGGGCACGAGTGCCGTGACAGACTTCTCCCAGAAACCTATATGGATGGGCCCTGGCAAAGGGCGGATCAAATCGGATAGTAATTTTGTCAGCGATCGCACACGCGCGTTTGATTCGCGATTTCAAGGATTTGTGGCCTTTCGTCCACTTTATTCTAGACTCACGTTCGTAGAAGCCTTTGGTCAAGGGTCCCACGTAAGCGGTCCTAAGTTCGCATAGGCCAAGTGAATACTTACAACTATTAAGCGGGCGATGGCAACGATTCAGAGACGCATCCACTTCACTAGTACACTAAGTCTTAGCCGCCGCCTGGTGTATCTGCGGAACTCTGAAAGCTCTCTAGCATGAAAGTGCTCTGTCAGGCCAGAATGCTATGCTGTGCTTTATTCTCTTCAAAGGGCCAGAGCGACAGCACTCTGTGCTCAATAGCTGTAAACGGATGACGCCATGAGTTCCTTAATTAGACTAATTCGTCGTAGCGTGGTTAATGGGGACTCCCCCAACTCACTGGGTTCCCCCTGATCTGTCAGGCTGCGGCGTTATTCGGGGAACCCCCATCGGACGGTGGCTCTAACCGGCGAACACCGTGATTCACCTTTACGGCGCGTACTCACTTGAATTACGCGCTAGCGCACGCTCGTGTATTAACCAATTAACAGGAGTACATACCGCACATGGAAACCTTTGGTGACTTGTGGTCAGGAGCGTGACATGGAATCGCACACGGACATTTTATTAGCCGGTTGAGTCTCGCTAAGAAGACCATTCACAAGTGGGAGGTGGGTCAGTACAGACCAGTGTGCCGCTCGTCAGGACAAAGCGTCGCGTTAGTCCTAGCGCACATGGTAAAGCTACTCCTTTTCATTCAGGACTAGGTGAGCTCGGAGTTTGTTGATACGGATACCGCGCAGGCGGGAGGGTCCGGCCACATGCCTAATTACGTATACTAGTGGCTGGAGCTCCGAAGCTAACTAGTTTTTTCGACCGAACGGGCTTCGTCTGCAGGTGCTTGGCTTACTGCTGGGACTAGAAGAATAGGACTACCGTATTCAGGCATGTGTTCGAGTAGCGGCGAGTAGAGATGAGTGTATTGTGAGTGTCACGGTTCCGTGGAAGGTAATCGCTTTAGAGAGCTCAACATCTAGTTAGGAATCCGAAAATCCACACTAAAAGAGAGACACACAGTAGCTTCTCTCAGGTGTGGAGGTCACGACTGTAGTATGATCAGAAACTATCTTCTTTCTACGATTGACTTGTATAGAATACGAATCTATTGTTGTATGCATGAGGAGCTGCTAGTACTTGAGTCTCTGGTTCAACCCCGCGCGTGCGTATTAGAATGACGCTTGGTGGGTGGTTTTGTTCCTACTTACATCGTCCCTTGTCGCTCCTGTTGTGGCGCTATTCCTGCACCGGGATGCCTGTCTGGTTACAATTCCGACTGAAAGTTATCGTTAAACATGGGTTGGCGTTAGGTCACTACTGCTGATTATATTATCGACAGTTCTAGCAGAAGTGTGGGAGGTCCTCCCAGAGACAGTAAAGGGAGGAGTTCTCTTGAGCGCTGAGCTGCCGGAATGTAGCATCGACAGACGGAGTAGATAATGGTGGCTTAGTCAACTGGAGAGATGGTTGCGGTAGGGCTTAGTCTATAGACGACTGAGGGAAAAAACTGAAAGCGCAGGCAAGAGCTGACTGCCGAGGACGGCTTCTAACAATGAATACCTGCCGTGGAGTCGCTAGACGAGAAGGGTAGATAGAACTAGAGCATTTATAAGCGGCTTCTTTACTTAGTTCCAGTGCTGCACGCCACACGCATGTTAGAGAATCGTCATCGCGCTGAGTGTCATGGCTCTATACTTCAGTGGTTACTGCAAGTTATAGGCCCATTCCTTGATCGCTATCGTGACCTACTATCATAATCTTCAAGTTAAGCATAACCATGGGTCACTTCAGAGCAATACTATGACGG'/>

    <sequence taxon='78' value='AATAGGTAAACATTGCAGACATCTTCAGATGGGCACGAGTGCCGTGACAGACTTCTCCCAGAAACCTATATGGATGGGCCCTGGCAAAGGGCGGATCAAATCGGATAGTAATTTTGTCAGCGATCGCACACGCGCGTTTGATTCGCGATTTCAAGGATTTGTGGCCTTTCGTCCACTTTATTCTAGACTCACGTTCGTAGAAGCCTTTGGTCAAGGGTCCCACGTAAGCGGTCCTAAGTTCGCATAGGCCAAGTGAATACTTACAACTATTAAGCGGGCGATGGCAACGATTCAGAGACGCATCCACTTCACTAGTACACTAAGTCTTAGCCGCCGCCTGGTGTATCTGCGGAACTCTGAAAGCTCTCTAGCATGAAAGTGCTCTGTCAGGCCAGAATGCTATGCTGTGCTTTATTCTCTTCAAAGGGCCAGAGCGACAGCACTCTGTGCTCAATAGCTGTAAACGGATGACGCCATGAGTTCCTTAATTAGACTAATTCGTCGTAGCGTGGTTAATGGGGACTCCCCCAACTCACTGGGTTCCCCCTGATCTGTCAGGCTGCGGCGTTATTCGGGGAACCCCCATCGGACGGTGGCTCTAACCGGCGAACACCGTGATTCACCTTTACGGCGCGTACTCACTTGAATTACGCGCTAGCGCACGCTCGTGTATTAACCAATTAACAGGAGTACATACCGCACATGGAAACCTTTGGTGACTTGTGGTCAGGAGCGTGACATGGAATCGCACACGGACATTTTATTAGCCGGTTGAGTCTCGCTAAGAAGACCATTCACAAGTGGGAGGTGGGTCAGTACAGACCAGTGTGCCGCTCGTCAGGACAAAGCGTCGCGTTAGTCCTAGCGCACATGGTAAAGCTACTCCTTTTCATTCAGGACTAGGTGAGCTCGGAGTTTGTTGATACGGATACCGCGCAGGCGGGAGGGTCCGGCCACATGCCTAATTACGTATACTAGTGGCTGGAGCTCCGAAGCTAACTAGTTTTTTCGACCGAACGGGCTTCGTCTGCAGGTGCTTGGCTTACTGCTGGGACTAGAAGAATAGGACTACCGTATTCAGGCATGTGTTCGAGTAGCGGCGAGTAGAGATGAGTGTATTGTGAGTGTCACGGTTCCGTGGAAGGTAATCGCTTTAGAGAGCTCAACATCTAGTTAGGAATCCGAAAATCCACACTAAAAGAGAGACACACAGTAGCTTCTCTCAGGTGTGGAGGTCACGACTGTAGTATGATCAGAAACTATCTTCTTTCTACGATTGACTTGTATAGAATACGAATCTATTGTTGTATGCATGAGGAGCTGCTAGTACTTGAGTCTCTGGTTCAACCCCGCGCGTGCGTATTAGAATGACGCTTGGTGGGTGGTTTTGTTCCTACTTACATCGTCCCTTGTCGCTCCTGTTGTGGCGCTATTCCTGCACCGGGATGCCTGTCTGGTTACAATTCCGACTGAAAGTTATCGTTAAACATGGGTTGGCGTTAGGTCACTACTGCTGATTATATTATCGACAGTTCTAGCAGAAGTGTGGGAGGTCCTCCCAGAGACAGTAAAGGGAGGAGTTCTCTTGAGCGCTGAGCTGCCGGAATGTAGCATCGACAGACGGAGTAGATAATGGTGGCTTAGTCAACTGGAGAGATGGTTGCGGTAGGGCTTAGTCTATAGACGACTGAGGGAAAAAACTGAAAGCGCAGGCAAGAGCTGACTGCCGAGGACGGCTTCTAACAATGAATACCTGCCGTGGAGTCGCTAGACGAGAAGGGTAGATAGAACTAGAGCATTTATAAGCGGCTTCTTTACTTAGTTCCAGTGCTGCACGCCACACGCATGTTAGAGAATCGTCATCGCGCTGAGTGTCATGGCTCTATACTTCAGTGGTTACTGCAAGTTATAGGCCCATTCCTTGATCGCTATCGTGACCTACTATCATAATCTTCAAGTTAAGCATAACCATGGGTCACTTCAGAGCAATACTATGACGG'/>

    <sequence taxon='1' value='AATAGGTAAACATTGCAGACATCTTCAGATGTGCACGAGTGCCGTGACAGACTTCTCCCAGAAACCTATATGGATGGCCCCTGGAAAAGGGCGGATCAAATCGGATAGTAATTTTGTCAGCGATCGCACACGCGCGTTTGATTCGCGATTTCAAGGATTTGTGGCCTTTCGTCCACTTTGTTCTAGACTCACGTTCGTAGAAGCCTTTGGTCAAGGGTCCCACGTAAGCGGTCCTAAGTTCGTATAAGCCAAGTGAATACTTACAACTATTAAGCGGGCGCTGGCAACGATTCAGAGACACCTCCACTCCACTAGTACATTAAGTCTTAGCCGCCGCCTGGTGTATCTGCGGAACTCTGAAAGCTCATTAGCATGAAAGTGCTCTGTCAGACCAGAATGCTATGCTGTGCTTTATTCTCTTCAAAAGGCCAGAGCGACAGCACTCTGTGCTCAATAGCTGTAAACGGATGACGCCATGAATTCCTTAATTAGACTAATTCGTCGTAGCGTGGTTAATGGGGACTCCCCCAACTCACTGGGGTCCCCCTGATCTGTCAGGCTGCGGCGTTATTCGGGGAACCCCCATCGGATGGTGGCTCTAACCGGCGAACACCGTGATTCACCTTTACGGCGCGTACTCACTTGAATTACGCGCTAGCGCACGCTCGTGTATTAACCAATTAACAGGAGTACATACCGCACATGGCAACCTTTGGTGACTTGTGGTCAGGAGCGTGACATGGAATCGCACACGGACATTTTATTAGCCGGTTGAGTCTCGCTAAGAAGACCATTCACAAGTGGGAGGTGGGTCAGTACAGACCAGTGTGCCGCTCGTCAGGACAAAACGTCGCGTTAGTCCTAGCGCACATGGTAAAGCTACTCCTTTTCATTCAGGACTAGGTGAGCTCGGAGTTTGTTGATACGGATACCGCGCAGGCGGGAGGGTCCGGCCACATGCCTAATTACGTATACTAGTGGCTGGAGCTCCGAAGCTAACTAGTTTTTTCGACCGAACGGGCTTCGTCTGCAGGTGCTTGGCTTACTGCTGGGACTAGAAGAATAGGACTACCGTATTCAGGCATGTGTTCGAGTAGTGGCGAGTAGAGATGAGTGTATTGTGAGTGTCACGGTTCCGTACAAGGTAATCGCTTTAGAGAGCTCAACATCTGGTTAGGAATCCGGAAATCCACACTAAAAGAGAGACACACAGTAGCTTCTCTCAGGTGTGGAGGTCAAGACTGTAGTATGATCAGAAACTATCTTCTTTCTATGATTGACCTGTATAGAATACGAATCTATTGTTGTATGCATGAGGAGCTGCTAGTACTTGAGTCTCTGGTTCAACCCCGCGCGTGCGTATTAGAATGATGCTTGGTGGGTGGTTTTGTTCCTACTTACATAGTCCCTTGTCGCTACTGTTGTGGCGCTACTCCTGCACCGGGATGCCTGTCTGGTTACAATTCCGATTGAAAGTTATCGTTAAACATGAATTGGCGTTAGGTCACTACTGCTGATTATATTATCGACAGTTCTACCAGAAGTGTGGGAGGTCCTCCCAGCGACAGTAAAGGGAGGAGTTCTCTTGAGCGCTGAGCTGCCGAAATGTAGCATCGACAGCCGGAGTAGATAATGGTGGCTTAGTCAACCAGAGAGATGGTTGCGGTAGGGCTTAGTCCATAGACGACTGAGGGAAAAAACTGAAAGCGCAGGCAAGAGCTGACTGCCGAGGACGGCTTCTAACAATGAATACCTGCCGTGGAGTCGCTAGACGAGAAGGGTAGATAGAACTAGAGCATTTATAAGCGGCTTCTCTGCTTGGTTCCAGTGCTGCACGCCACACGCATGTTAGAGAATCGTCATCGCGCTGAGTGTCATGGCTCCATACTTCCGTGGTTACTGCAAGTTATAGGCCCATTCCTTGATCGCTATCGTGACCTACTATCATAATCTTCAAGTTAAGCATAACCATGGGTCACCTCAGAGCAATACTATGACGG'/>

    <sequence taxon='2' value='AATAGGTAAACATTGCAGACATCTTCAGATGTGCACGAGTGCCGTGACAGACTTCTCCCAGAAACCTGTATGGATGGCCCCTGGAAAAGGGCGGATCAAATCGGATAGTAATTTTGTCAGCGATCGCACACGCGCGTTTGATTCGCGATTTCAAGGATTTGTGGCCTTTCGTCCACTTTGTTCTAGACTCACGTTCGTAGAAGCCTTTGGTCAAGGGTCCCACGTAAGCGGTCCTAAGTTCGTATAAGCCAAGTGAATACTTACAACTATTAAGCGGGCGCTGGCAACGATTCAGAGACACCTCCACTCCACTAGTACATTAAGTCTTAGCCGCCGCCTGGTGTATCTGCGGAACTCTGAAAGCTCATTAGCATGAAAGTGCTCTGTCAGACCAGAATGCTATGCTGTGCTTTATTCTCTTCAAAAGGCCAGAGCGACAGCACTCTGTGCTCAATAGCTGTAAACGGATGACGCCATGAATTCCTTAATTAGACTAATTCGTCGTAGCGTGGTTAATGGGGACTCCCCCAACTCACTGGGGTCCCCCTGATCTGTCAGGCTGCGGCGTTATTCGGGGAACCCCCATCGGATGGTGGCTCTAACCGGCGAACACCGTGATTCACCTTTACGGCGCGTACTCACTTGAATTACGCGCTAGCGCACGCTCGTGTATTAACCAATTAACAGGAGTACATACCGCACATGGCAACCTTTGGTGACTTGTGGTCAGGAGCGTGACATGGAATCGCACACGGACATTTTATTAGCCGGTTGAGTCTCGCTAAGAAGACCATTCACAAGTGGGAGGTGGGTCAGTACAGACCAGTGTGCCGCTCGTCAGGACAAAACGTCGCGTTAGTCCTAGCGCACATGGTAAAGCTACTCCTTTTCATTCAGGACTAGGTGAGCTCGGAGTTTGTTGATACGGATACCGCGCAGGCGGGAGGGTCCGGCCACATGCCTAATTACGTATACTAGTGGCTGGAGCTCCGAAGCTAACTAGTTTTTTCGACCGAACGGGCTTCGTCTGCAGGTGCTTGGCTTACTGCTGGGACTAGAAGAATAGGACTACCGTATTCAGGCATGTGTTCGAGTAGTGGCGAGTAGAGATGAGTGTATTGTGAGTGTCACGGTTCCGTACAAGGTAATCGCTTTAGAGAGCTCAACATCTGGTTAGGAATCCGGAAATCCACACTAAAAGAGAGACACACAGTAGCTTCTCTCAGGTGTGGAGGTCAAGACTGTAGTATGATCAGAAACTATCTTCTTTCTATGATTGACCTGTATAGAATACGAATCTATTGTTGTATGCATGAGGAGCTGCTAGTACTTGAGTCTCTGGTTCAACCCCGCGCGTGCGTATTAGAATGATGCTTGGTGGGTGGTTTTGTTCCTACTTACATAGTCCCTTGTCGCTACTGTTGTGGCGCTACTCCTGCACCGGGATGCCTGTCTGGTTACAATTCCGATTGAAAGTTATCGTTAAACATGAATTGGCGTTAGGTCACTACTGCTGATTATATTATCGACAGTTCTACCAGAAGTGTGGGAGGTCCTCCCAGCGACAGTAAAGGGAGGAGTTCTCTTGAGCGCTGAGCTGCCGAAATGTAGCATCGACAGCCGGAGTAGATAATGGTGGCTTAGTCAACCAGAGAGATGGTTGCGGTAGGGCTTAGTCCATAGACGACTGAGGGAAAAAACTGAAAGCGCAGGCAAGAGCTGACTGCCGAGGACGGCTTCTAACAATGAATACCTGCCGTGGAGTCGCTAGACGAGAAGGGTAGATAGAACTAGAGCATTTATAAGCGGCTTCTCTGCTTGGTTCCAGTGCTGCACGCCACACGCATGTTAGAGAATCGTCATCGCGCTGAGTGTCATGGCTCCATACTTCCGTGGTTACTGCAAGTTATAGGCCCATTCCTTGATCGCTATCGTGACCTACTATCATAATCTTCAAGTTAAGCATAACCATGGGTCACCTCAGAGCAATACTATGACGG'/>

    <sequence taxon='3' value='AATAGGTAAACATTGCAGACATCTTCAGATGTGCACGAGTGCCGTGACAGACTTCTCCCAGAAACCTGTATGGATGGCCCCTGGAAAAGGGCGGATCAAATCGGATAGTAATTTTGTCAGCGATCGCACACGCGCGTTTGATTCGCGATTTCAAGGATTTGTGGCCTTTCGTCCACTTTGTTCTAGACTCACGTTCGTAGAAGCCTTTGGTCAAGGGTCCCACGTAAGCGGTCCTAAGTTCGTATAAGCCAAGTGAATACTTACAACTATTCAGCGGGCGCTGGCAACGATTCAGAGACACCTCCACTCCACTAGTACATTAAGTCTTAGCCGCCGCCTGGTGTATCTGCGGAACTCTGAAAGCTCATTAGCATGAAAGTGCTCTGTCAGACCAGAATGCTATGCTGTGCTTTATTCTCTTCAAAAGGCCAGAGCGACAGCACTCTGTGCTCAATAGCTGTAAACGGATGACGCCATGAATTCCTTAATTAGACTAATTCGTCGTAGCGTGGTTAATGGGGACTCCCCCAACTCACTGGGGTCCCCCTGATCTGTCAGGCTGCGGCGTTATTCGGGGAACCCCCATCGGATGGTGGCTCTAACCGGCGAACACCGTGATTCACCTTTACGGCGCGTACTCACTTGAATTACGCGCTAGCGCACGCTCGTGTATTAACCAATTAACAGGAGTACATACCGCACATGGCAACCTTTGGTGACTTGTGGTCAGGAGCGTGACATGGAATCGCACACGGACATTTTATTAGCCGGTTGAGTCTCGCTAAGAAGACCATTCACAAGTGGGAGGTGGGTCAGTACAGACCAGTGTGCCGCTCGTCAGGACAAAACGTCGCGTTAGTCCTAGCGCACATGGTAAAGCTACTCCTTTTCATTCAGGACTAGGTGAGCTCGGAGTTTGTTGATACAGATACCGCGCAGGCGGGAGGGTCCGGCCACATGCCTAATTACGTATACTAGTGGCTGGAGCTCCGAAGCTAACTAGTTTTTTCGACCGAACGGGCTTCGTCTGCAGGTGCTTGGCTTACTGCTGGGACTAGAAGAATAGGACTACCGTATTCAGGCATGTGTTCGAGTAGTGGCGAGTAGAGATGAGTGTATTGTGAGTGTCACGGTTCCGTACAAGGTAATCGCTTTAGAGAGCTCAACATCTGGTTAGGAATCCGGAAATCCACACTAAAAGAGAGACACACAGTAGCTTCTCTCAGGTGTGGAGGTCAAGACTGTAGTATGATCAGAAACTATCTTCTTTCTATGATTGACCTGTATAGAATACGAATCTATTGTTGTATGCATGAGGAGCTGCTAGTACTTGAGTCTCTGGTTCAACCCCGCGCGTGCGTATTAGAATGATGCTTGGTGGGTGGTTTTGTTCCTACTTACATAGTCCCTTGTCGCTACTGTTGTGGCGCTACTCCTGCACCGGGATGCCTGTCTGGTTACAATTCCGATTGAAAGTTATCGTTAAACATGAATTGGCGTTAGGTCACTACTGCTGATTATATTATCGACAGTTCTACCAGAAGTGTGGGAGGTCCTCCCAGCGACAGTAAAGGGAGGAGTTCTCTTGAGCGCTGAGCTGCCGAAATGTAGCATCGACAGCCGGAGTAGATAATGGTGGCTTAGTCAACCAGAGAGATGGTTGCGGTAGGGCTTAGTCCATAGACGACTGAGGGAAAAAACTGAAAGCGCAGGCAAGAGCTGACTGCCGAGGACGGCTTCTAACAATGAATACCTGCCGTGGAGTCGCTAGACGAGGAGGGTAGATAGAACTAGAGCATTTATAAGCGGCTTCTCTGCTTGGTTCCAGTGCTGCACGCCACACGCATGTTAGAGAATCGTCATCGCGCTGAGTGTCATGGCTCCATACTTCCGTGGTTACTGCAAGTTATAGGCCCATTCCTTGATCGCTATCGTGACCTACTATCATAATCTTCAAGTTAAGCATAACCATGGGTCACCTCAGAGCAATACTATGACGG'/>

    <sequence taxon='4' value='AATAGGTAAACATTGCAGACATCTTCAGATGTGCACGAGTGCCGTGACAGACTTCTCCCAGAAACCTGTATGGATGGCCCCTGGAAAAGGGCGGATCAAATCGGATAGTAATTTTGTCAGCGATCGCACACGCGCGTTTGATTCGCGATTTCAAGGATTTGTGGCCTTTCGTCCACTTTGTTCTAGACTCACGTTCGTAGAAGCCTTTGGTCAAGGGTCCCACGTAAGCGGTCCTAAGTTCGTATAAGCCAAGTGAATACTTACAACTATTAAGCGGGCGCTGGCAACGATTCAGAGACACCTCCACTCCACTAGTACATTAAGTCTTAGCCGCCGCCTGGTGTATCTGCGGAACTCTGAAAGCTCATTAGCATGAAAGTGCTCTGTCAGACCAGAATGCTATGCTGTGCTTTATTCTCTTCAAAAGGCCAGAGCGACAGCACTCTGTGCTCAATAGCTGTAAACGGATGACGCCATGAATTCCTTAATTAGACTAATTCGTCGTAGCGTGGTTAATGGGGACTCCCCCAACTCACTGGGGTCCCCCTGATCTGTCAGGCTGCGGCGTTATTCGGGGAACCCCCATCGGATGGTGGCTCTAACCGGCGAACACCGTGATTCACCTTTACGGCGCGTACTCACTTGAATTACGCGCTAGCGCACGCTCGTGTATTAACCAATTAACAGGAGTACATACCGCACATGGCAACCTTTGGTGACTTGTGGTCAGGAGCGTGACATGGAATCGCACACGGACATTTTATTAGCCGGTTGAGTCTCGCTAAGAAGACCATTCACAAGTGGGAGGTGGGTCAGTACAGACCAGTGTGCCGCTCGTCAGGACAAAACGTCGCGTTAGTCCTAGCGCACATGGTAAAGCTACTCCTTTTCATTCAGGACTAGGTGAGCTCGGAGTTTGTTGATACGGATACCGCGCAGGCGGGAGGGTCCGGCCACATGCCTAATTACGTATACTAGTGGCTGGAGCTCCGAAGCTAACTAGTTTTTTCGACCGAACGGGCTTCGTCTGCAGGTGCTTGGCTTACTGCTGGGACTAGAAGAATAGGACTACCGTATTCAGGCATGTGTTCGAGTAGTGGCGAGTAGAGATGAGTGTATTGTGAGTGTCACGGTTCCGTACAAGGTAATCGCTTTAGAGAGCTCAACATCTGGTTAGGAATCCGGAAATCCACACTAAAAGAGAGACGCACAGTAGCTTCTCTCAGGTGTGGAGGTCAAGACTGTAGTATGATCAGAAACTATCTTCTTTCTATGATTAACCTGTATAGAATACGAATCTATTGTTGTATGCATGAGGAGCTGCTAGTACTTGAGTCTCTGGTTCAACCCCGCGCGTGCGTATTAGAATGATGCTTGGTGGGTGGTTTCGTTCCTACTTACATAGTCCCTTGCCGCTACTGTTGTGGCGCTACTCCTGCACCGGGATGCCTGTCTGGTTACAATTCCGATTGAAAGTTATCGTTAAACATGAATTGGCGTTAGGTCACTACTACTGATTATATTATCGACAGTTCTACCAGAAGTGTGGGAGGTCCTCCCAGCGACAGTAAAGGGAGGAGTTCTCTTGAGCGCTGAGCTGCCGAAATGTAGCATCGACAGCCGGAGTAGATAATGGTGGCTTAGTCAACCAGAGAGATGGTTGCGGTAGGGCTTAGTCCATAGACGACTGAGGGGAAAAACTGAAAGCGCAGGCAAGAGCTGACTGCCGAGGACGGCTTCTAACAATGAATACCTGCCGTGGAGTCGCTAGACGAGAAGGGTAGATAGAACTAGAGCATTTATAAGCGGCTTCTCTGCTTGGTTCCAGTGCTGCACGCCACACGCATGTTAGAGAATCGTCATCGCGCTGAGTGTCATGGCTCCATACTTCCGTGGTTACTGCAAGTTATAGGCCCATTCCTTGATCGCTATCGTGACCTACTATCATAATCTTCAAGTTAAGCATAACCATGGGTCACCTCAGAGCAATACTATGACGG'/>

</data>

    <trait id="tipDates" spec='beast.evolution.tree.TraitSet' traitname='date-backward' units='year' value='
4=2.5679614011962726,
3=2.6983228650505753,
2=2.815434978220276,
1=2.934812972343868,
35=0.8892194293535787,
43=0.0377842217672133,
51=0.48808456560792024,
69=0.3124002321600785,
47=0.8200160235921854,
36=0.8598612774177194,
15=1.6385177758451324,
12=1.8659530375855828,
24=1.3517680085958352,
54=0.7832358411306077,
53=0.783617792772112,
57=0.6079332771025192,
61=0.16575334622160387,
56=0.5959217201531244,
49=0.7473201226482811,
37=0.863522571211182,
11=1.869855768785129,
9=1.9447041792096658,
7=2.083360844439101,
6=2.3091581335709517,
19=1.7361349710415932,
17=1.7717814015483175,
16=1.7861208122204937,
10=1.8230841290744035,
25=1.3429468956706345,
59=0.5530587123112181,
63=0.3295040614307809,
60=0.5658849090790947,
33=1.1435024543657593,
26=1.59693436302952,
18=1.6722970910437023,
8=2.256562672896586,
5=2.264570129543669,
46=0.6886550912953511,
62=0.055634531384198826,
32=1.1955029508925907,
30=1.2915216461193364,
14=1.5514620382494706,
31=1.3967524916631537,
29=1.5330281680268592,
28=1.5741948678335427,
27=1.589472090367065,
23=1.602059962272066,
13=1.6635637473206017,
77=0.20407130872030255,
78=0.1529428065450551,
73=0.20937100287714383,
72=0.1316530869117667,
65=0.5254354447731968,
58=0.7272431674376563,
48=0.7555720690492773,
22=0.8506216771585837,
64=0.521709015533891,
68=0.42585410685442193,
55=0.5408099564529061,
42=0.7742822001598828,
41=0.9408145284892617,
40=0.39197278773533784,
39=0.9382832677920332,
50=0.44214790155168027,
71=0.3912374688038147,
45=0.8204117691877877,
44=0.852119467471256,
70=0.21992176250209017,
81=0.033900497701594645,
67=0.4494077466309738,
75=0.23362226855103652,
79=0.1549617507751031,
76=0.14378189218955217,
80=0.1045830343275731,
74=0.23425756914399365,
66=0.3919620937607231,
52=0.5951446436259271,
38=0.939963657945774,
34=1.0909448673291375,
21=1.1770846201871255,
20=1.7110262593974963,
0=2.9417849100503326
            '>
        <taxa id='taxonSet' spec='beast.evolution.alignment.TaxonSet' alignment='@alignment'/>
    </trait>
    
    <tree spec="beast.util.ClusterZBSATree" id="tree" nodetype="beast.evolution.tree.ZeroBranchSANode" clusterType="upgma" trait="@tipDates">
		<taxa idref="alignment"/>
	</tree>

    <BirthDeathSkylineModel spec="SABDSamplingThroughTimeModel" id="birthDeath" tree="@tree" conditionOnSampling="true">
		<parameter name="origin" id="origin" value ="50." lower="0."/>
        <parameter name="diversificationRate" id="diversificationRate" value="1.5"/>
        <parameter name="turnover" id="turnover" value=".5"/>
        <parameter name="samplingProportion" id="samplingProportion" value="0.8366567739711361"/>
        <parameter name="removalProbability" id="r" value="0.5" lower="0." upper="1."/>
	</BirthDeathSkylineModel>
    
    <siteModel gammaCategoryCount="1" id="SiteModel" spec="SiteModel">
		<parameter dimension="1"  id="mutationRate" name="mutationRate" value="1.0"/>
		<substModel id="gtr" rateAC="@rateAC" rateGT="@rateGT" rateAT="@rateAT" rateCG="@rateCG" rateCT="@rateCT" spec="GTR">
			<parameter dimension="1"  id="rateAG" lower="0.0" name="rateAG" value="1.0"/>
			<frequencies estimate="true" id="freqs" spec="Frequencies">
				<parameter name='frequencies' id='freqParameter' value='0.25' dimension='4' lower="0." upper="1."/>
			</frequencies>
		</substModel>
	</siteModel>
	<branchRateModel id="StrictClock" spec="beast.evolution.branchratemodel.StrictClockModel">
		<parameter dimension="1" id="clock.rate" name="clock.rate" value="0.05" lower="0."/>
	</branchRateModel>


   <!-- likelihood and priors: -->
    <distribution id="posterior" spec="util.CompoundDistribution">
		<distribution id="prior" spec="util.CompoundDistribution">
            <distribution  x="@clock.rate" id="clockRatePrior" spec='beast.math.distributions.Prior'>
				<distr spec='beast.math.distributions.LogNormalDistributionModel' id='clockRatePrior.exp' M="-4.6" S="1.25"/>
			</distribution>
			<distribution id="hky.frequencies.prior" spec="beast.math.distributions.Prior" x="@freqParameter">
				<distr id="Uniform " lower="0.0" upper="1.0" spec="beast.math.distributions.Uniform" />
			</distribution>
			<distribution id="diversificationRate_prior" spec="beast.math.distributions.Prior" x="@diversificationRate">
				<distr spec="beast.math.distributions.Uniform" lower="1." upper="2." offset="0."/>
			</distribution>
			<distribution id="turnover_prior" spec="beast.math.distributions.Prior" x="@turnover">
				<distr spec="beast.math.distributions.Uniform" lower="0." upper="1." offset="0."/>
			</distribution>
			<distribution  id='origin_Prior' x="@origin" spec='beast.math.distributions.Prior'>
				<distr spec='beast.math.distributions.Uniform' lower="0." upper="1000." offset="0."/>
			</distribution>
			<distribution id="BDlikelihood" spec="util.CompoundDistribution">
				<distribution idref="birthDeath"/>		
			</distribution>
		</distribution>
        <distribution id="jointTreeLikelihood" spec="util.CompoundDistribution">
			<distribution data="@alignment" id="treeLikelihood" spec="TreeLikelihood" tree="@tree" siteModel="@SiteModel" branchRateModel="@StrictClock"/>
        </distribution>
    </distribution>

    
	<run chainLength="20000000" id="mcmc" spec="MCMC" storeEvery="100000" distribution="@posterior">
        
		<state id="state" storeEvery="100000">
            <stateNode idref='tree'/>
			<stateNode idref="origin"/>
			<stateNode idref="diversificationRate"/>
			<stateNode idref="turnover"/>
			<!-- <stateNode idref="samplingProportion"/> -->
            <stateNode idref="r"/> 
            
            <stateNode idref="clock.rate"/>
			<stateNode idref="freqParameter"/>
			<parameter dimension="1"  id="rateAC" lower="0.0" upper="100.0" name="stateNode" value="1.0"/>
			<parameter dimension="1"  id="rateGT" lower="0.0" upper="100.0" name="stateNode" value="1.0"/>
			<parameter dimension="1"  id="rateAT" lower="0.0" upper="100.0" name="stateNode" value="1.0"/>
			<parameter dimension="1"  id="rateCG" lower="0.0" upper="100.0" name="stateNode" value="1.0"/>
			<parameter dimension="1"  id="rateCT" lower="0.0" upper="100.0" name="stateNode" value="1.0"/>
        </state>
        
		<operator id='origOperator' spec='ScaleOperator' scaleFactor=".75" weight="3" parameter="@origin"/>
		<operator id='diversificationRateOperator' spec='ScaleOperator' scaleFactor=".75" weight="10" parameter="@diversificationRate"/>
		<operator id='turnoverOperator' spec='ScaleOperator' scaleFactor=".75" weight="10" parameter="@turnover"/>
		<!-- <operator id='samplingProportionOperator' spec='ScaleOperator' scaleFactor=".75" weight="10" parameter="@samplingProportion"/> -->
        <operator id='rOperator' spec='ScaleOperator' scaleFactor=".9" weight="1" parameter="@r"/> 
        
        <operator spec='TreeDimensionJump' weight="10" tree="@tree"/> 
        <operator spec='WilsonBaldingForZeroBranchSampledAncestorTrees' weight="10" tree="@tree"/> 
        <operator spec='ExchangeForZeroBranchSampledAncestorTrees' isNarrow="false" weight="10" tree="@tree"/>
        <operator spec='ExchangeForZeroBranchSampledAncestorTrees' weight="10" tree="@tree"/>
        <operator spec='UniformForZeroBranchSATrees' weight="20" tree="@tree"/>
        <operator id='rootScaler' spec='ScaleOperatorForZeroBranchSATrees' scaleFactor=".95" weight="1" tree="@tree" rootOnly='true'/>
        <operator id='treeScaler' spec='ScaleOperatorForZeroBranchSATrees' scaleFactor=".95" weight="10" tree="@tree"/>
        <operator id="updownTree" spec="UpDownOperator" scaleFactor=".95" weight="20" up="@clock.rate" down="@tree"/>

        
        <operator id="clock.rateScaler" parameter="@clock.rate" scaleFactor="0.75" spec="ScaleOperator" weight="10"/>
        
		<operator spec='ScaleOperator' scaleFactor=".75" weight=".2" parameter="@rateAC"/>
		<operator spec='ScaleOperator' scaleFactor=".75" weight=".2" parameter="@rateAT"/>
		<operator spec='ScaleOperator' scaleFactor=".75" weight=".2" parameter="@rateCG"/>
		<operator spec='ScaleOperator' scaleFactor=".75" weight=".2" parameter="@rateCT"/>
		<operator spec='ScaleOperator' scaleFactor=".75" weight=".2" parameter="@rateGT"/>
		<operator autoOptimize="true" delta="0.2" id="FrequenciesExchanger" integer="false" spec="DeltaExchangeOperator" weight="0.1" parameter="@freqParameter"/>


			
		<logger fileName="$(seed).log" id="tracelog" logEvery="10000" mode="autodetect" model="@posterior">
			<distribution idref="posterior" name="log"/>
			<log idref="BDlikelihood"/>
            <log idref="jointTreeLikelihood"/>
            <log id="treeHeight" spec="beast.evolution.tree.TreeHeightLogger" tree="@tree"/>
			<log idref="origin"/>
            <log idref="diversificationRate"/>
			<log idref="turnover"/>
			<!--<log idref="samplingProportion"/>-->
            <log idref="r"/>
            <log id="SACount" spec="beast.evolution.tree.SALogger" tree="@tree"/>

            <log idref="clock.rate"/>
			<log idref="freqParameter"/>
			<log idref="rateAC"/>
			<log idref="rateAG"/>
			<log idref="rateAT"/>
			<log idref="rateCG"/>
			<log idref="rateCT"/>
			<log idref="rateGT"/>
		</logger>
        
        <logger fileName="$(seed).trees" id="treelog" logEvery="10000" mode="tree">
			<tree idref="tree" name="log"/>
		</logger>
	
	</run>

</beast>
