# Supplementary material for: Bayesian Inference of Sampled Ancestor Trees for Epidemiology and Fossil Calibration
Source: PLoS Comput Biol. 2014 Dec 4;10(12):e1003919. doi: 10.1371/journal.pcbi.1003919 (PMC4263412; doi:10.1371/journal.pcbi.1003919)
Supplement: File S5 — XML files for simulated transmission process. (ZIP) [file pcbi.1003919.s006.zip › simulations2/76.xml]

<?xml version="1.0" encoding="UTF-8" standalone="no"?><beast namespace="beast.core:beast.evolution.alignment:beast.evolution.tree.coalescent:beast.core.util:beast.evolution.nuc:beast.evolution.operators:beast.evolution.sitemodel:beast.evolution.substitutionmodel:beast.evolution.likelihood:beast.evolution.speciation:beast.core.parameter:beast.util" version="2.0">
    
    <data dataType="nucleotide" id="alignment" name="alignment">
    <sequence taxon='0' value='GGTTACAAGATCCGGAGGTCGAGCGCAATTGTCAGGTACCTCCTTTCCTTATTCCACCTCATCCCCCGTAAAACAAAACCGTATTCCTACGAAATAATAGGCTCTTGGGGAGATAACTTACGTGGCAACGCAGTACTATTAATCCCGCTCTAGGACCCTTACAGTCTCCTCCCGTTTATCACTGAACGAGTCCTTGGGACGTAGTCGTATCTATCAGGGCGCATAGCTAATCGGTCCACCGCCTCAATTCTAGGGATCGCCAGAGCCTCGTGGTAGCCGGGAGACTGGCTGTCGCGAAAGGTATCTGCCGAAGCTAGCCCGGGCCGTGATGACCAAGGCGCGTCTGATCAACGGAAATACTTCTTTGAGAGCGGTCAACCGACGCATGGAGTGGCGGACAAGGGCTATTCTAGATGTGTACTCCGTGAGCCGCTCGAGAGCATCATTCACTATGTTAGAGTGAAGGACTATACGCGCGAAATTCAACCTGTTAGATAACTGGGTAGCCTGGAGGCAGGTTAAGGGGCTTGCGATGTGCCTAGGGTGCCCATAGAAGCCGTGGGGCGGGTTAAACCTTCCAGGAAGCGTCCGCCAGGCTGTCCTTCTTCTGCGTCCCACTTCATAGCAAACGCTCGGAGGCTACTCGAACACCCGACTTTTGGTCATATTCCTACGGTCTTCCTGGCTAATAATGGAGACAACAATCTGGAGGCAGGGGCGAATTGATATTACCACTGGTTCCGGACGCATCGTTCAGAGAAATTGTCACCGGGAGAGGATGTGATAGGAACCCTTCTTACATAGTGTCGGTGTTCAGTCCAAAGTGATGACGGTCGTATATGAGGTCCGAGAGATCCACACCTCCGGACGGGCGATACTCGTACCATATTGTGCAGCTGGATACCAAAGGTCATGCCCTGTGGTTTCTACGGTCTACGTCACAAGATATGCAGTAACTAGGTGCTCCCTGGCAGTGACCTGCCGCTTTTGACAACGAAAATTAAATGCGTCACCATCGAGTTAAGGCGCTAAGGTGTGGTCGACTCTGGGCTGGGTCTCATCCCACCCTAGCCTCGGCGTCTGCTCAGATATAACGGAGGAATGTCCCTAACAGGATAGTTACCACTGGTAACCTGTCGTAGCAAGATTAGGGAGAGATTAGCCCGCGTCAACAATTACGCGGCGCACTGGTGAACTCGACAGCTCTAGCGCTCGGATACTTGGTTCATTACTTTGGAGAGCTTTTTGCTACCAAAACGGCATGTCCTTCCTAGGTTCCACATGCTGGATCTAGCCGTAGCGTGTGAAACTGCCCACGGGCGGGCTGCAGGGGTCCGTACTCTTCCGGCAATATGCATACCTCCGCTTGGAATGGTAATTCAAGTGCTAGGTGAACCCGTACAGTAGACGTGTCCAACCTCCAGCGTGTAATAGCTTAGAAGTCATCAGAAGGACCTCGTGGCCCCGTAGATGTGGTCTCTTGATGCCATCACTTATGCTACTAAACCCCGTGTGGTCTACACTAATACATTTCCGGCTTGCGACTGTGTGACATCAGGTTAGCAAGCCATCTCATAAAGCCCTCGAGTCATTCGTTAAAAGGTCGCTGGACAGTGTCTCTCTAATGAAGTCCTTTGTAGATGAACTACCCTGGGGGACCTAGGGCTTTTTTAACAGTGCACCGATTGTTGACGAAACATCGGGAGCGGAACGTTTGTGGTTTCTGGGTGTCAATCAGCGCGAGGGCGCATCACCAGCCAGAAAGCTCTCCTCGAGAGCGGTTTGACCCATTTCTATAGACACTACTCGCGCAGCGTTAATTATTGATGGTAGACTGCTTGGGACGCCAGAGGTCAATGTGATTGGCTCATTCACTGCTTCATACAAAGCTGGAATCGTCAAGACCCTATCGGTTGTGCTTTGAGCGAAATAAGGATATGGGGTGCTAGAGATTTCAGCAGCGTCGGCCTCGTGAGGCATCAGACTTTCCACCCAAGCAT'/>

    <sequence taxon='1' value='GGTTACAAGATCCGGAGGTCGAGCGCAATTGTCAGGTACCTCCTTTCCTTATTCCACCTCATCCCCCGTAAAACAAAACCGTATTCCTACGAAATAATAGGCTCTTGGGGAGATAACTTACGTGGCAACGCAGTACTATTAATCCCGCTCTCGGACCCTTACAGTCTCCTCCCGTTTATCACTGAACGAGTCCTTGGGACGTAGTCGTATCTATCAGGGCGCATAGCTAATCGGTCCACCGCCTCAATTCTAGGGATCGCCAGAGCCTCGTGGTAGCCGGGAGACTGGCTGTCGCGAAAGGTATCTGCCGAAGCTAGCCCGGGCCGTGATGACCAAGGCGCGTCTGATCAACGGAAATACTTCTTTGAGAGCGGTCAACCGACGCATGGAGTGGCGGACAAGGGCTATTCTAGATGTGTACTCCGTGAGCCGCTCGAGAGCATCATTCACTATGTTAGAGTGAAGGACTATACGCGCGAAATTCAACCTGTTAGATAACTGGGTAGCCTGGAGGCAGGTTAAGGGGCTTGCGATGTGCCTAGGGTGCCCATAGAAGCCGTGGGGCGGGTTAAACCTTCCAGGAAGCGTCCGCCAGGCTGTCCTTCTTCTGCGTCCCACTTCATAGCAAACGCTCGGAGGCTACTCGAACACCCGACTTTTGGTCATATTCCTACGGTCTTCCTGGCTAATAATGGAGACAACAATCTGGAGGCAGGTGCGAATTGATATTACCACTGGTTCCGGACGCATCGTTCAGAGAAATTGTCACCGGGAGAGGATGTGATAGGAACCCTTCTTACATAGTGTCGGTGTTCAGTCCAAAGTGATGACGGTCGTATATGAGGTCCGAGAGATCCACACCTCCGGACGGGCGATACTCGTACCATATTGTGCAGCTGGATACCAAAGGTCATGCCCTGTGGTTTCTACGGTCTACGTCACAAGATATGCAGTAACTAGGTGCTCCCTGGCAGTGACCTGCCGCTTTTGACAACGAAAATTAAATGCGTCACCATCGAGTTAAGGCGCTAAGGTGTGGTCGACTCTGGGCTGGGTCTCATCCCACCCTAGCCTCGGCGTCTGCTCAGATATAACGGAGGAATGTCCCTAACAGGATAGTTACCACTGGTAACCTGTCGTAGCAAGATTAGGGAGAGATTAGCCCGCGTCAACAATTACGCGGCGCACTGGTGAACTCGACAGCTCTAGCGCTCGGATACTTGGTTCATTACTTTGGAGAGCTTTTTGCTACCAAAACGGCATGTCCTTCCTAGGTTCCACATGCTGGATCTAACCGTAGCGTGTGAAACTGCCCACGGGCGGGCTGCAGGGGTCCGTACTCTTCCGGCAATATGCATACCTCCGCCTGGAATGGTAATTCAAGTGCTAGGTGAACCCGTACAGTAGACGTGTCCAACCTCCAGCGTGTAATAGCTTAGAAGTCATCAGAAGGACCTCGTGGCCCCGTAGATGTGGTCTCTTGATGCCATCACTTATGCTACTAAACCCCGTGTGGTCTACACTAATACATTTCCGGCTTGCGACTGTGTGACATCAGGTTAGCAAGCCATCTCATAAAGCCCTCGAGTCATTCGTTAAAAGGTCGCTGGACAGTGTCTCTCTAATGAAGTCCTTTGTAGATGAACTACCCTGGGGGACCTAGGGCTTTTTTAGCAGTGCACCGATTGTTGACGAAACATCGGGAGCGGAACGTTTGTGGTTTCTGGGTGTCAATCAGCGCGAGGGCGCATCACCAGCCAGAAAGCTCTCCTCGAGAGCGGTTTGACCCATTTCTATAGACACTACTCGCGCAGCGTTAATTATTGATGGTAGACTGCTTGGGACGCCAGAGGTCAATGTGATTGGCTCATTCACTGCTTCATACAAAGCTGGAATCGTCAAGACCCTCTCGGTTGTGCTTTGAGCGAAATAAGGATATGGGGTGCTAGAGATTTCAGCAGCGTCGGCCTCGTGAGGCATCAGACTTTCCACCCAAGCAT'/>

    <sequence taxon='3' value='GGTTACAAGATCCGGAGGTCGAGCGCAATTGTCAGGTACCTCCTTTCCTTATTCCACCTCATCCCCCGTAAAACAAAACCGTATTCCTACGAAATAATAGGCTCTTGGGTAGATAACTTACGTGGCAACGCAGTACTATTAATCCCGCTCTCGGACCCTTACAGTCTCCTCCCGTTTATCACTGAACGAGTCCTTGGGACGTAGTCGTATCTATCAGGGCGCATAGCTAATCGGTCCACCGCCTCAATTCTAGGGATCGCCAGAGCCTCGTGGTAGCCGGGAGACTGGCTGTCGCGAAAGGTATCTGCCGAAGCTAGCCCGGGCCGTGATGACCAAGGCGCGTCTGATCAACGGAAATACTTCTTTGAGAGCGGTCAACCGACGCATGGAGTGGCGGACAAGGGCTATTCTAGATGTGTACTCCGTGAGCCGCTCGAGAGCATCATTCACTATGTTAGAGTGAAGGACTATACGCGCGAAATTCAACCTGTTAGATAACTGGGTAGCCTGGAGGCAGGTTAAGGGGCTTGCGATGTGCCTAGGGTGCCCATAGAAGCCGTGGGGCGGGTTAAACCTTCCAGGAAGCGTCCGCCAGGCTGTCCTTCTTCTGCGTCCCACTTCATAGCAAACGCTCGGAGGCTCCTCGAACACCCGACTTTTGGTCATATTCCTACGGTCTTCCTGGCTAATAATGGAGACAACAATCTGGAGGCAGGTGCGAATTGATATTACCACTGGTTCCGGACGCATCGTTCAGAGAAATTGTCACCGGGAGAGGATGTGATAGGAACCCTTCTTACATAGTGTCGGTGTTCAGTCCAAAGTGATGACGGTCGTATATGAGGTCCGAGAGATCCACACCTCCGGACGGGCGATACTCGTACCATATTGTGCAGCTGGATACCAAAGGTCATGCCCTGTGGTTTCTACGGTCTACGTCACAAGATATGCAGTAACTAGGTGCTCCCTGGCAGTGACCTGCCGCTTTTGACAACGAAAATTAAATGCGTCACCATCGAGTTAAGGCGCTAAGGTGTGGTCGACTCTGGGCTGGGTCTCATCCCACCCTAGCCTCGGCGTCTGCTCAGATATAACGGAGGAATGTCCCTAACAGGATAGTTACCACTGGTAACCTGTCGTAGCAAGATTAGGGAGAGATTAGCCCGCGTCAACAATCACGCGGCGCACTGGTGAACTCGACAGCCCTAGCGCTCGGATACTTGGTTCATTACTTTGGAGAGCTTTTTGCTACCAAAACGGCATGTCCTTCCTAGGTTCCACATGCTGGATCTAACCGTAGCGTGTGAAACTGCCCACGGGCGGGCTGCAGGGGTCCGTACTCTTCCGGCAATATGCATACCTCCGCCTGGAATGGTAATTCAAGTGCTAGGTGAACCCGTACAGTAGACGTGTCCAACCTCCAGAGTGTAATAGCTTAGAAGTCATCAGAAGGACCTCGTGGCCCCGTAGATGTGGTCTCTTGATGCCATCACTTATGCTACTAAACCCCGTGTGGTCTACACTAATACATTTCCGGCTTGCGACTGTGTGACATCAGGTTAGCAAGCCATCTCATAAAGCCCTCGAGTCATTCGTTAAAAGGTCGCTGGACAGTGTCTCTCTAATGAAGTCCTTTGTAGATGAACTACCCTGGGGGACCTAGGGCTTTTTTAGCAGTGCACCGATTGTTGACGAAACATCGGGAGCGGAACGTTTGTGGTTTCTGGGTGTCAATCAGCGCGAGGGCGCATCACCAGCCAGAAAGCTCTCCTCGAGAGCGGTTTGACCCATTTCTATAGACACTACTCGCGCAGCGTTAATTATTGATGGTAAACTGCTTGGGACGCCAGAGGTCAATGTGATTGGCTCATTCACTGCTTCATACAAAGCTGGAATCGTCAAGACCCTCTCGGTTGTGCTTTGAGCGAAATAAGGATATGGGGTGCTAGAGATTTCAGCAGCGTCGGCCTCGTGAGGCATCAGACTTTCCACCCAAGCAT'/>

    <sequence taxon='4' value='GGTTACAAGATCCGGAGGTCGAGCGCAATTGTCAGGTACCTCCTTTCCTTATTCCACCTCATCCCCCGTAAAACAAAACCGTATTCCTACGAAATAATAGGCTCTTGGGTAGATAACTTACGTGGCAACGCAGTACTATTAATCCAGCTCTCGGACCCTTACAGTCTCCTCCCGTTTATCACTGAACGAGTCCTTGGGACGTAGTCGTATCTATCAGGGCGCATAGCTAATCGGTCCACCGCCTCAATTCTAGGGATCGCCAGAGCCTCGTGGTAGCCGGGAGACTGGCTGTCGCGAAAGGTATCTGCCGAAGCTAGCCCGGGCCGTGATGACCAAGGCGCGTCTGATCAACGGAAATACTTCTTTGAGAGCGGTCAACCGACGCATGGAGTGGCGGACAAGGGCTATTCTAGATGTGTACTCCGTGAGCCGCTCGAGAGCATCATTCACTATGTTAGAGTGAAGGACTATACGCGCGAAATTCAACCTGTTAGATAACTGGGTAGCCTGGAGGCAGGTTAAGGGGCTTGCGATGTGCCTAGGGTGCCCATAGAAGCCGTGGGGCGGGTTAAACCTTCCAGGAAGCGTCCGCCAGGCTGTCCTTCTTCTGCGTCCCACTTCATAGCAAACGCTCGGAGGCTCCTCGAACACCCGACTTTTGGTCATATTCCTACGGTCTTCCTGGCTAATAATGGAGACAACAATCTGGAGGCAGGTGCGAATTGATATTACCACTGGTTCCGGACGCATCGTTCAGAGAAATTGTCACCGGGAGAGGATGTGATAGGAACCCTTCTTACATAGTGTCGGTGTTCAGTCCAAAGTGATGACGGTCGTATATGAGGTCCGAGAGATCCACACCTCCGGACGGGCGATACTCGTACCATATTGTGCAGCTGGATACCAAAGGTCATGCCCTGTGGTTTCTACGGTCTACGTCACAAGATATGCAGTAACTAGGTGCTCCCTGGCAGTGACCTGCCGCTTTTGACAACGAAAATTAAATGCGTCACCATCGAGTTAAGGCGCTAAGGTGTGGTCGACTCTGGGCTGGGTCTCATCCCACCCTAGCCTCGGCGTCTGCTCAGATATAACGGAGGAATGTCCCTAACAGGATAGTTACCACTGGTAACCTGTCGTAGCAAGATTAGGGAGAGATTAGCCCGCGTCAACAATCACGCGGCGCACTGGTGAACTCGACAGCTCTAGCGCTCGGATACTTGGTTCATTACTTTGGAGAGCTTTTTGCTACCAAAACGGCATGTCCTTCCTAGGTTCCACATGCTGGATCTAACCGTAGCGTGTGAAACTGCCCACGGGCGGGCTGCAGGGGTCCGTACTCTTCCGGCAATATGCATACCTCCGCCTGGAATGGTAATTCAAGTGCTAGGTGAACCCGTACAGTAGACGTGTCCAACCTCCAGAGTGTAATAGCTTAGAAGTCATCAGAAGGACCTCGTGGCCCCGTAGATGTGGTCTCTTGATGCCATCACTTATGCTACTAAACCCCGTGTGGTCTACACTAATACATTTCCGGCTTGCGACTGTGTGACATCAGGTTAGCAAGCCATCTCATAAAGCCCTCGAGTCATTCGTTAAAAGGTCGCTGGACAGTGTCTCTCTAATGAAGTCCTTTGTAGATGAACTACCCTGGGGGACCTAGGGCTTTTTTAGCAGTGCACCGATTGTTGACGAAACATCGGGAGCGGAACGTTTGTGGTTTCTGGGTGTCAATCAGCGCGAGGGCGCATCACCAGCCAGAAAGCTCTCCTCGAGAGCGGTTTGACCCATTTCTATAGACACTACTCGCGCAGCGTTAATTATTGATGGTAGACTGCTTGGGACGCCAGAGGTCAATGTGATTGGCTCATTCACTGCTTCATACAAAGCTGGAATCGTCAAGACCCTCTCGGTTGTGCTTTGAGCGAAATAAGGATATGGGGTGCTAGAGATTTCAGCAGCGTCGGCCTCGTGAGGCATCAGACTTTCCACCCAAGCAT'/>

    <sequence taxon='6' value='GGTTACAAGATCCGGAGGTCGAGCGCAATTGTCAGGTACCTCCTTTCCTTATTCCACCTCATCCCCCGTAAAACAAAACCGTATTCCTACGAAATAATAGGCTCTTGGGTAGATAACTTACGTGGCAACGCAGTACTATTAATCCGGCTCTCGGACCCTTACAGTCTCCTCCCGTTTATCACTGAACGAGTCCTTGGGACGTAGTCGTATCTATCAGGGCGCATAGCTAATCGGTCCACCGCCTCAATTCTAGGGATCGCCAGAGCCTCGTGGTAGCCGGGAGACTGGCTGTCGCGAAAGGTATCTGCCGAAGCTAGCCCGGGCCGTGATGACCAAGGCGCGTCTGATCAACGGAAATACTTCTTTGAGAGCGGTCAACCGACGCATGGAGTGGCGGACAAGGGCTATTCTAGATGTGTACTCCGTGAGCCGCTCGAGAGCATCATTCACTATGTTAGAGTGAAGGACTATACGCGCGAAATTCAACCTGTTAGATAACTGGGTAGCCTGGAGGCAGGTTAAGGGGCTTGCGATGTGCCTAGGGTGCCCATAGAAGCCGTAGGGCGGGTTAAACCTTCCAGGAAGCGTCCGCCAGGCTGTCCTTCTTCTGCGTCCCACTTCATAGCAAACGCTCGGAGGCTCCTCGAACACCCGATTTTTGGTCATATTCCTACGGTCTTCCTGGCTAATAATGGAGACAACAATCTGGAGGCAGGTGCGAATTGATATTACCACTGGTTCCGGACGCATCGTTCAGAGAAATTGTCACCGGGAGAGGATGTGATAGGAACCCTTCTTACATAGTGTCGGTGTTCAGTCCAAAGTGATGACGGTCGTATATGAGGTCCGAGAGATCCACACCTCCGGACGGGCGATACTCGTACCATATTGTGCAGCTGGATACCAAAGGTCATGCCCTGTGGTTTTTACGGTCTACGTCACAAGATATGCAGTAACTAGGTGCTCCCTGGCAGTGACCTGCCGCTTTTGACAACGAAAATTAAATGCGTCACCATCGAGTTAAGGCGCTAAGGTGTGGTCGACTCTGGGCTGGGTCTCATCCCACCCTAGCCTCGGCGTCTGCTCAGATATAACGGAGGAATGTCCCTAACAGGATAGTTACCACTGGTAACCTGTCGTAGCAAGATTAGGGAGAGATTAGCCCGCGTCAACAATCACGCGGCGCACTGGTGAACTCGACAGCTCTAGCGCTCGGATACTTGGTTCATTACTTTGGAGAGCTTTTTGCTACCAAAACGGCATGTCCTTCCTAGGTTCCACATGCTGGATCTAACCGTAGCGTGTGAAACTGCCCACGGGCGGGCTGCAGGGGTCCGTACTCTTCCGGCAATATGCATACCTCCGCCTGGAATGGTAATTCAAGTGCTAGGTGAACCCGTACAGTAGACGTGTCCGACCTCCAGAGTGTAATAGCTTAGAAGTCATCAGAAGGACCTCGTGGCCCCGTAGATGTGGTCTCTTGATGCCATCACTTATGCTACTAAACCCCGTGTGGTCTACACTAATACATTTCCGGCTTGCGACTGTGTGACATCAGGTTAGCAAGCCATCTCATAAAGCCCTCGAGTCATTCGTTAAAAGGTCGCTGGACAGTGTCTCTCTAATGAAGTCCTTTGTAGATGAACTACCCTGGGGGACCTAGGGCTTTTTTAGCAGTGCACCGATTGTTGACGAAACATCGGGAGCGGAACGTTTGTGGTTTCTGGGTGTCAATCAGCGCGAGGGCGCATCACCAGCCAGAAAGCTCTCCTCGAGAGCGGTTTGACCCATTTCTATAGACACTACTCGCGCAGCGTTAATTATTGATGGTAGACTGCTTGGGACGCCAGAGGTCAATGTGATTGGCTCATTCACTGCTTCATACAAAGCTGGAATCGTCAAGACCCTCTCGGTTGTGCTTTGAGCGAAATAAGGATATGGGGTGCTAGAGATTTCAGCAGCGTCGGCCTCGTGAGGCATCAGACTTTCCACCCAAGCAT'/>

    <sequence taxon='20' value='GGTTACAAAATCCGGAGGTCGAGGGCAATTGTCAGGTACCTCCTTTCCTTATTCCACCTCATCCCCCGTAAAACAAAACCGTATTCCTACGAAATAATAGGCTCTTGGGTAGATAACTTACGTGGCAACGCAGTACTATGAATCCGACGCTCGGACCCTTACAGTCTCCTCCCGTTTATCACTGAACGAGTCCTTGGGACGTAGTCGTATCTATCAGGGCGCATAGCTAATCGGTCCACCGCCTCAATTCTAGGGATCGCCAGAGCCTCGTGGTAGCCGGGAGACTGGCTGTCGCGAAAGGTATCTGCCGAAGCTAGCCCGGGCCGTGATGACCAAGGCGCGTCTGATCAACGGAAATACTTCTTTGAGAGCGGTCAACCGACGCATGGAGTGGCGGACAAGGACTATTCTAGATGTGTACTCCGTGAGCCGCTCGAGAGCATCATTCACTATGTTAGAGTGAAGGACTATACGCGCGAAATTCAACCTGTTAGATAACTGGGTAGCCTGGAGGCAGGTTAAGGGGCTTGCGATGTGCCTAGGGTGCCCATAGAAGCCGTGGGGCGGGTTAAACCTTCCAGGAAGCGTCCGCCAGGCTGTCCTTCTTCTGCGTCCCACTTCATAGCAAACGCTCGGAGGCCCCTCGAACACCCGACTTTTGGTCATATTCCTACGGTCTTCCTGGCTAATAATGGAGACAACAATCTGGAGGCAGGTGCGAATTGATATTACCACTGGTTCCGGACGCATCGTTCAGAGAAATTGTCACCGGGAGAGGATGTGATAGGAACCCTTCTTACATAGTGTCGGTGTTCAGTCCAAAGTGATGACGGTCGTATATGAGGTCCGAGAGATCCACACCTCCGGACGGGCGATACTCGTACCATATTGTGCAGCTGGATACCAAAGGTCATGCCATGTGGTTTTTACGGTCTACGTCACAAGATATGCAGTAACTAGGTGCTCCCTGGCAGTGACCTGCCGCTTTTGACAACGAAAATTAAATGCGTCACCATCGAGTTAAGGCGCTAAGGTGTGGTCGACTCTGGGCTGGGTCTCATCCCACCCTAGCCTCGGCGTCTGCTCAGATTTAACGGAGGAATGTCCCTAACAGGATAGTTACCACTGGTAACCTGTCGTAGCAAGATTAGGGAGAGATTAGCCCGCGTCAACAATCACGCGGCGCACTGGTGAACTCGACAGCTCTAGCGCTCGGATACTTGGTTCATTACTTTGGAGAGCTTTTTGCTACCAAAACGGCATGTCCTTCCTAGGTTCCACATACTGGATCTAACCGTAGCGTGTGAAACTGCCCACGGGCGGGCTGCAGGGGTCCGTACTCTTCCGGCAATATGCATACCTCCGCCTGGAATGGTAATTCAAGTGCTAGGTGAACCCGTACAGTAGACGTGTCCGACCTCCAGAGTGTAATAGCTTAGAAGTCATCAGAGGGAACTCGTGGCCCCGTAGATGTGGTCTCTTGATGCCATCACTTATGCTACTAAACCCCGTGTGGTCTACACTAATACATTTCCGGCTTTCGACTGTGTGACATCAGGTTAGCAAGCCATCTCATAAAGCCCTCGAGTCATTCGTTAAAAGGTCGCTGGACAGTGTCTCTCTAATGAAGTCCTTTGTAGATGAACTACCCTGGGGGACCTAGGGCTTTTTTAGCAGTGCACCGATTGTTGCCGAAACATCGGGAGCGGAACGTTTGTGGTTTCTGGGTGTCAATCAGCGCGAGGGCGCATCACCAGCCAGAAAGCTTTCCTCGAGAGCGGTTTGACCCATTTCTATAGACACTACTCGCGCAGCGTTAATTATTGATGGTAGACTGCTTGGGACGCCAGAGGTCAATGTGATTGGCTCATTCACTGCTTCATACAAAGCTGGAATCGTCAAGACCCTCTCGGTTGTGCTTTGAGCGAAATAAGGATATGGGGTGCTAGAGATTTCAGCAGCGTCGGCCTCGTGAGGCATCAGACTTTCCACCCAAGCAT'/>

    <sequence taxon='21' value='GGTTACAAAATCCGGAGGTCGAGGGCAATTGTCAGGTACCTCCTTTCCTTATTCCACCTCATCCCCCGTAAAACAAAACCGTATTCCTACGAAATAATAGGCTCTTGGGTAGATAACTTACGTGGCAACGCAGTACTATGAATCCGACGCTCGGACCCTTACAGTCTCCTCCCGTTTATCACTGAACGAGTCCTTGGGACGTAGTCGTATCTATCAGGACGCATAGCTAATCGGTCCACCGCCTCAATTCTAGGGATCGCCAGAGCCTCGTGGTAGCCGGGAGACTGGCTGTCGCGAAAGGTATCTGCCGAAGCTAGCCCGGGCCGTGATGACCAAGGCGCGTCTGATCAACGGAAATACTTCTTTGAGAGCGGTCAACCGACGCATGGAGTGGCGGACAAGGACTATTCTAGATGTGTACTCCGTGAGCCGCTCGAGAGCATCATTCACTATGTTAGAGTGAAGGACTATACGCGCGAAATTCAACCTGTTAGATAACTGGGTAGCCTGGAGGCAGGTTAAGGGGCTTGCGATGTGCCTAGGGTGCCCATAGAAGCCGTGGGGCGGGTTAAACCTTCCAGGAAGTGTCCGCCAGGCTGTCCTTCTTCTGCGTCCCACTTCATAGCAAACGCTCGGAGGCCCCTCGAACACCCGACTTTTGGTCATATTCCTACGGTCTTCCTGGCTAATAATGGAGACAACAATCTGGAGGCAGGTGCGAATTGATATTACCCCTGGTTCCGGACGCATCGTTCAGAGAAATTGTCACCGGGAGAGGATGTGATAGGAACCCTTCTTACATAGTGTCGGTGTTCAGTCCAAAGTGATGACGGTCGTATATGAGGTCCGAGAGATCCACACCTCCGGACGGGCGATACTCGTACCATATTGTGCAGCTGGATACCAAAGGTCATGCCATGTGGTTTTTACGGTCTACGTCACAAGATATGCAGTAACTAGGTGCTCCCTGGCAGTGACCTGCCGCTTTTGACAACGAAAATTAAATGCGTCACCATCGAGTTAAGGCGCTAAGGTGTGGTCGACTCTGGGCTGGGTCTCATCCCACCCTAGCCTCGGCGTCTGCTCAGATTTAACGGAGGAATGTCCCTAACAGGATAGTTACCACTGGTAACCTGTCGTAGCAAGATTAGGGAGAGATTAGTCCGCGTCAACAATCACGCGGCGCACTGGTGAACTCGACAGCTCTAGCGCTCGGATACTTGGTTCATTACTTTGGAGAGCTTTTTGCTACCAAAACGGCATGTCCTTCCTAGGTTCCACATACTGGATCTAACCGTAGCGTGTGAAACTGCCCACGGGCGGGCTGCACGGGTCCGTACTCTTCCGGCAATGTGCATACCTCCGCCTGGAATGGTAATTCAAGTGCTAGGTGAACCCGTACAGTAGACGTGTCCGACCTCCAGAGTGTAATAGCTTAGAAGTCATCAGAGGGAACTCGTGGCCCCGTAGATGTGGTCTCTTGATGCCATCACTTATGCTACTAAACCCCGTGTGGTCTACACTAATGCATTTCCGGCTTTCGACTGTGTGACATCAGGTTAGCAAGCCATCTCATAAAGCCCTCGAGTCATTCGTTAAAAGGTCGCTGGACGGTGTCTCTCTAATGAAGTCCTTTGTAGATGAACTACCCTGGGGGACCTAGGGCTTTTTTAGCAGTGCACCGATTGTTGCCGAAACATCGGGAGCGGAACGTTTGTGGTTTCTGGGTGTCAATCAGCGCGAGGGCGCATCACCAGCCAGAAAGCTTTCCTCGAGAGCGGTTTGACCCATTTCTATAGACACTACTCGCGCATCGTTAATTATTGATGGTAGACTGCTTGGGACGCCAGAGGTCAATGTGATTGGCTCATTCACTGCTTCATACAAAGCTGGAATCGTCAAGACCCTCTCGGTTGTGCTTTGAGCGGAATAAGGATATGGGGTGCTAGAGATTTCAGCAGCGTCGGCCTCGTGAGGCATCAGACTTTCCACCCAAGCAT'/>

    <sequence taxon='5' value='GGTTACAAGATCCGGAGGTCGAGCGCAATTGTCAGGTACCTCCTTTCCTTATTCCACCTCATCCCCCGTAAAACAAAACCGTATTCCTACGAAATAATAGGCTCTTGGGTAGATAACTTACGTGGCAACGCAGTACTATTAATCCCGCTCTCGGACCCTTACAGTCTCCTCCCGTTTATCACTGAACGAGTCCTTGGGACGTAGTCGTATCTATCAGGGCGCATAGCTAATCGGTCCACCGCCTCAATTCTAGGGATCGCCAGAGCCTCGTGGTAGCCGGGAGACTGGCTGTCGCGAAAGGTATCTGCCGAAGCTAGCCCGGGCCGTGATGACCAAGGCGCGTCTGATCAACGGAAATACTTCTTTGAGAGCGGTCAACCGACGCATGGAGTGGCGGACAAGGGCTATTCTAGATGTGTACTCCGTGAGCCGCTCGAGAGCATCATTCACTATGTTAGAGTGAAGGACTATACGCGCGAAATTCAACCTGTTAGATAACTGGGTAGCCTGGAGGCAGGTTAAGGGGCTTGCGATGTGCCTAGGGTGCCCATAGAAGCCGTGGGGCGGGTTAAACCTTCCAGGAAGCGTCCGCCAGGCTGTCCTTCTTCTGCGTCCCACTTCATAGCAAACGCTCGGAGGCTCCTCGAACACCCGACTTTTGGTCATATTCCTACGGTCTTCCTGGCTAATAATGGAGACAACAATCTGGAGGCAGGTGCGAATTGATATTACCACTGGTTCCGGACGCATCGTTCAGAGAAATTGTCACCGGGAGAGGATGTGATAGGAACCCTTCTTACATAGTGTCGGTGTTCAGTCCAAAGTGATGACGGTCGTATATGAGGTCCGAGAGATCCACACCTCCGGACGGGCGATACTCGTACCATATTGTGCAGCTGGATACCAAAGGTCATGCCCTGTGGTTTCTACGGTCTACGTCACAAGATATGCAGTAACTAGGTGCTCCCTGGCAGTGACCTGCCGCTTTTGACAACGAAAATTAAATGCGTCACCATCGAGTTAAGGCGCTAAGGTGTGGTCGACTCTGGGCTGGGTCTCATCCCACCCTAGCCTCGGCGTCTGCTCAGATATAACGGAGGAATGTCCCTAACAGGATAGTTACCACTGGTAACCTGTCGTAGCAAGATTAGGGAGAGATTAGCCCGCGTCAACAATCACGCGGCGCACTGGTGAACTCGACAGCTCTAGCGCTCGGATACTTGGTTCATTACTTTGGAGAGCTTTTTGCTACCAAAACGGCATGTCCTTCCTAGGTTCCACATGCTGGATCTAACCGTAGCGTGTGAAACTGCCCACGGGCGGGCTGCAGGGGTCCGTACTCTTCCGGCAATATGCATACCTCCGCCTGGAATGGTAATTCAAGTGCTAGGTGAACCCGTACAGTAGACGTGTCCAACCTCCAGAGTGTAATAGCTTAGAAGTCATCAGAAGGACCTCGTGGCCCCGTAGATGTGGTCTCTTGATGCCATCACTTATGCTACTAAACCCCGTGTGGTCTACACTAATACATTTCCGGCTTGCGACTGTGTGACATCAGGTTAGCAAGCCATCTCATAAAGCCCTCGAGTCATTCGTTAAAAGGTCGCTGGACAGTGTCTCTCTAATGAAGTCCTTTGTAGATGAACTACCCTGGGGGACCTAGGGCTTTTTTAGCAGTGCACCGATTGTTGACGAAACATCGGGAGCGGAACGTTTGTGGTTTCTGGGTGTCAATCAGCGCGAGGGCGCATCACCAGCCAGAAAGCTCTCCTCGAGAGCGGTTTGACCCATTTCTATAGACACTACTCGCGCAGCGTTAATTATTGATGGTAGACTGCTTGGGACGCCAGAGGTCAATGTGATTGGCTCATTCACTGCTTCATACAAAGCTGGAATCGTCAAGACCCTCTCGGTTGTGCTTTGAGCGAAATAAGGATATGGGGTGCTAGAGATTTCAGCAGCGTCGGCCTCGTGAGGCATCAGACTTTCCACCCAAGCAT'/>

    <sequence taxon='7' value='GGTTACAAGATCCGGAGGTCGAGCGCAATTGTCAGGTACCTCCTTTCCTTATTCCACCTCATCCCCCGTAAAACAAAACCGTATTCCTACGAAATAATAGGCGCCTGGGTAGATAACTTACGTGGCAACGCAGTACTATTAATCCCGCTCTCGGACCCTTACAGTCTCCTCCCGTTTATCACTGAACGAGTCCTTGGGACGTAGTCGTATCTATCAGGGCGCATAGCTAATCGGTCCACCGCCTCAATTCTAGGGATCGCCAGAGCCTCGTGGTAGCCGGGAGACTGGCTGTCGCGAAAGGTATCTGCCGAAGCTAGCCCGGGCCGTGATGACCAAGGCGCGTCTGATCAACGGAAATACTTCTTTGAGAGCGGTCAACCGACGCATGGAGTGGCGGACAAGGGCTATTCTAGATGTGTACTCCGTGAGCCGCTCGAGAGCATCATTCACTATGTTAGAGTGAAGGACTATACGCGCGAAATTCAACCTGTTAGATAACTGGGTAGCCTGGGGGCAGGTTAAGGGGCTTGCGATGTGCCTAGGGTGCCCATAGAAGCCGTGGGGCGGGTTAAACCTTCCAGGAAGCGTCCGCCAGGCTGTCCTTCTTCTGCGTCCCACTTCATAGCAAACGCTCGGAGGCTCCTCGAACACCCGACTTTTGGTCATATTCCTACGGTCTTCCTGGCTAATAATGGAGACAACAATCTGGAGGCAGGTGCGAATTGATATTACCACTGGTTCCGGACGCATCGTTCAGAGAAATTGTCACCGGGAGAGGATGTGATAGGAACCCTTCTTACATAGTGTCGGTGTTCAGTCCAAAGTGATGACGGTCGTATATGAGGTCCGAGAGATCCACACCTCCGGATGGGCGATACTCGTACCATATTGTGCAGCTGGATACCAAAGGTCATGCCCTGTGGTTTATACGGTCTACGTCACAAGATATGCAGTAACTAGGTGCTCCCTGGCAGTGACCTGCCGCTTTTGACAACGAAAATTAAATGCGTCACCATCGAGTTAAGGCGCTAAGGTGTGGTCGACTCTGGGCTGGGTCTCATCCCACCCTAGCCTCGGCGTCTGCTCAGATATAACGGAGGAATGTCCCTAACAGGATAGTTACCACTGGTAACCTGTCGTAGCAAGATTAGGGAGAGATTAGCCCGCGCCAACAATCACGCGGCGCACTGGTGAACTCGACAGCTCTAGCGCTCGGATACTTGGTTCATTACTTTGGAGAGCTTTTTGCTACCAAAACGGCATGTCCTTCCTAGGTTCCACATGCTGGATCTAACCGTAGCGTGTGAAACTGCCCACGGGCGGGCTGCAGGGGTCCGTACTCTTCCGGCAATATGCATACCTCCGCCTGGAATGGTAATTCAAGTGCTAGGTGAACCCGTACAGTAGACGTGTCCAACCTCCAGAGTGTAATAGCTTAGAAGTCATCAGAAGGACCTCGTGGCCCCGTAGATGTGGTCTCTTGATGCCATCACTTATGCTACTAAACCCCGTGTGGTCTACACTAATACATTTCCGGCTTGCGACTGTGTGACATCAGGTTAGCAAGCCATCTCATAAAGCCCTCGAGTCATTCGTTAAAAGGTCGCTGGACAGTGTCTCTCTAATGAAGTCCTTTGTAGATGAACTACCCTGGGGGACCTAGGGCTTTTTTAGCAGTGCACCGATTGTTGACGAAACATCGGGAGCGGAACGTTTGTGGTTTCTGGGTGTCAATCAGCGCGAGGGCGCATCACCAGCCAGAAAGCTCTCCTCGAGAGCGGTTTTACCCATTTCTATAGACACTACTCGCGCAGCGTTAATTATTGATGGTAGACTGCTTGGGACGCCAGAGGTCAATGTGATTGGCTCATTCACTGCTTCATACAAAGCTGGAATCGTCAAGACCCTCTCGGTTGTGCTTTGAGCGAAATAAGGATATGGGGTGCTAGAGATTTCAGCAGCGTCGGCCTCGTGAGGCATCAGACTTTCCACCCAAGCAT'/>

    <sequence taxon='8' value='GGTTACAAGATCCGGAGGTCGAGCGCAATTGTCAGGTACCTCCTTTCCTTATTCCACCTCATCCCCCGTAAAACAAAACCGTATTCCTACGAAATAATAGGCGCCTGGGTAGATAACTTACGTGGCAACGCAGTACTATTAATCCCGCTCTCGGACCCTTACAGTCTCCTCCCGTTTATCACTGAACGAGTCCTTGGGACGTAGTCGTATCTATCAGGGCGCATAGCTAATCGGTCCACCGCCTCAATTCTAGGGATCGCCAGAGCCTCGTGGTAGCCGGGAGACTGGCTGTCGCGAAAGGTATCTGCCGAAGCTAGCCCGGGCCGTGATGACCAAGGCGCGTCTGATCAACGGAAATACTTCTTTGAGAGCGGTCAACCGACGCATGGAGTGGCGGACAAGGGCTATTCTAGATGTGTACTCCGTGAGCCGCTCGAGAGCATCATTCACTATGTTAGAGTGAAGGACTATACGCGCGAAATTCAACCTGTTAGATAACTGGGTAGCCTGGGGGCAGGTTAAGGGGCTTGCGATGTGCCTAGGGTGCCCATAGAAGCCGTGGGGCGGGTTAAACCTTCCAGGAAGCGTCCGCCAGGCTGTCCTTCTTCTGCGTCCCACTTCATAGCAAACGCTCGGAGGCTCCTCGAACACCCGACTTTTGGTCATATTCCTACGGTCTTCCTGGCTAATAATGGAGACAACAATCTGGAGGCAGGTGCGAATTGATATTACCACTGGTTCCGGACGCATCGTTCAGAGAAATTGTCACCGGGAGAGGATGTGATAGGAACCCTTCTTACATAGTGTCGGTGTTCAGTCCAAAGTGATGACGGTCGTATATGAGGTCCGAGAGATCCACACCTCCGGATGGGCGATACTCGTACCATATTGTGCAGCTGGATACCAAAGGTCATGCCCTGTGGTTTATACGGTCTACGTCACAAGATATGCAGTAACTAGGTGCTCCCTGGCAGTGACCTGCCGCTTTTGACAACGAAAATTAAATGCGTCACCATCGAGTTAAGGCGCTAAGGTGTGGTCGACTCTGGGCTGGGTCTCATCCCACCCTAGCCTCGGCGTCTGCTCAGATATAACGGAGGAATGTCCCTAACAGGATAGTTACCACTGGTAACCTGTCGTAGCAAGATTAGGGAGAGATTAGCCCGCGCCAACAATCACGCGGCGCACTGGTGAACTCGACAGCTCTAGCGCTCGGATACTTGGTTCATTACTTTGGAGAGCTTTTTGCTACCAAAACGGCATGTCCTTCCTAGGTTCCACATGCTGGATCTAACCGTAGCGTGTGAAACTGCCCACGGGCGGGCTGCAGGGGTCCGTACTCTTCCGGCAATATGCATACCTCCGCCTGGAATGGTAATTCAAGTGCTAGGTGAACCCGTACAGTAGACGTGTCCAACCTCCAGAGTGTAATAGCTTAGAAGTCATCAGAAGGACCTCGTGGCCCCGTAGATGTGGTCTCTTGATGCCATTACTTATGCTACTAAACCCCGTGTGGTCTACACTAATACATTTCCGGCTTGCGACTGTGTGACATCAGGTTAGCAAGCCATCTCATAAAGCCCTCGAGTCATTCGTTAAAAGGTCGCTGGACAGTGTCTCTCTAATGAAGTCCTTTGTAGATGAACTACCCTGGGGGACCTAGGGCTTTTTTAGCAGTGCACCGATTGTTGACGAAACATCGGGAGCGGAACGTTTGTGGTTTCTGGGTGTCAATCAGCGCGAGGGCGCATCACCAGCCAGAAAGCTCTCCTCGAGAGCGGTTTTACCCATTTCTATAGACACTACTCGCGCAGCGTTAATTATTGATGGTAGACTGCTTGGGACGCCAGAGGTCAATGTGATTGGCTCATTCACTGCTTCATACAAAGCTGGAATCGTCAAGACCCTCTCGGTTGTGCTTTGAGCGAAATAAGGATATGGGGTGCTAGAGATTTCAGCAGCGTCGGCCTCGTGAGGCATCAGACTTTCCACCCAAGCAT'/>

    <sequence taxon='9' value='GGTTACAAGATCCGGAGGTCGAGCGCAATTGTCAGGTACCTCCTTTCCTTATTCCACCTCATCCCCCGTAAAACAAAACCGTATTCCTACGAAATAATAGGCGCCTGGGTAGATAACTTACGTGGCAACGCAGTACTATTAATCCCGCTCTCGGACCCTTACAGTCTCCTCCCGTTTATCACTGAACGAGTCCTTGGGACGTAGTCGTATCTATCAGGGCGCATAGCTAATCGGTCCACCGCCTCAATTCTAGGGATCGCCAGAGCCTCGTGGTAGCCGGGAGACTGGCTGTCGCGAAAGGTATCTGCCGAAGCTAGCCCGGGCCGTGATGACCAAGGCGCGTCTGATCAACGGAAATACTTCTTTGAGAGCGGTCAACCGACGCATGGAGTGGCGGACAAGGGCTATTCTAGATGTGTACTCCGTGAGCCGCTCGAGAGCATCATTCACTATGTTAGAGTGAAGGACTATACGCGCGAAATTCAACCTGTTAGATAACTGGGTAGCCTGGGGGCAGGTTAAGGGGCTTGCGATGTGCCTAGGGTGCCCATAGAAGCCGTGGGGCGGGTTAAACCTTCCAGGAAGCGTCCGCCAGGCTGTCCTTCTTCTGCGTCCCACTTCATAGCAAACGCTCGGAGGCTCCTCGAACACCCGACTTTTGGTCATATTCCTACGGTCTTCCTGGCTAATAATGGAGACAACAATCTGGAGGCAGGTGCGAATTGATATTACCACTGGTTCCGGACGCATCGTTCAGAGAAATTGTCACCGGGAGAGGATGTGATAGCAACCCTTCTTACATAGTGTCGGTGTTCAGTCCAAAGTGATGACGGTCGTATATGAGGTCCGAGAGATCCACACCTCCGGATGGGCGATACTCGTACCATATTGTGCAGCTGGATACCAAAGGTCATGCCCTGTGGTTTATACGGTCTACGTCACAAGATATGCAGTAACTAGGTGCTCCCTGGCAGTGACCTGCCGCTTTTGACAACGAAAATTAAATGCGTCACCATCGAGTTAAGGCGCTAAGGTGTGGTCGACTCTGGGCTGGGTCTCATCCCACCCTAGCCTCGGCGTCTGCTCAGATATAACGGAGGAATGTCCCTAACAGGATAGTTACCACTGGTAACCTGTCGTAGCAAGATTAGGGAGAGATTAGCCCGCGCCAACAATCACGCGGCGCACTGGTGAACTCGACAGCTCTAGCGCTCGGATACTTGGTTCATTACTTTGGAGAGCTTTTTGCTACCAAAACGGCATGTCCTTCCTAGGTTCCACATGCTGGATCTAACCGTAGCGTGTGAAACTGCCCACGGGCGGGCTGCAGGGGTCCGTACTCTTCCGGCAATATGCATACCTCCGCCTGGAATGGTAATTCAAGTGCTAGGTGAACCCGTACAGTAGACGTGTCCAACCTCCAGAGTGTAATAGCTTAGAAGTCATCAGAAGGACCTCGTGGCCCCGTAGATGTGGTCTCTTGATGCCATCACTTATGCTACTAAACCCCGTGTGGTCTACACTAATACATTTCCGGCTTGCGACTGTGTGACATCAGGTTAGCAAGCCATCTCATAAAGCCCTCGAGTCATTCGTTAAAAGGTCGCTGGACAGTGTCTCTCTAATGAAGTCCTTTGTAGATGAACTACCCTGGGGGACCTAGGGCTTTTTTAGCAGTGCACCGATTGTTGACGAAACATCGGGAGCGGAACGTTTGTGGTTTCTGGGTGTCAATCAGCGCGAGGGCGCATCACCAGCCAGAAAGCTCTCCTCGAGAGCGGTTTTACCCATTTCTATAGACACTACTCGCGCAGCGTTAATTATTGATGGTAGACTGCTTGGGACGCCAGAGGTCAATGTGATTGGCTCATTCACTGCTTCATACAAAGCTGGAATCGTCAAGACCCTCTCGGTTGTGCTTTGAGCGAAATAAGGATATGGGGTGCTAGAGATTTCAGCAGCGTCGGCCTCGTGAGGCATCAGACTTTCCACCCAAGCAT'/>

    <sequence taxon='10' value='GGTTACAAGATCCGGAGGTCGAGCGCAATTGTCAGGTACCTCCTTTCCTTATTCCACCTCATCCCCCGTAAAACAAAACCGTATTCCTACGAAATAATAGGCGCCTGGGTAGATAACTTACGTGGCAACGCAGTACTATTAATCCCGCTCTCGGACCCTTACAGTCTCCTCCCGTTTATCACTGAACGAGTCCTTGGGACGTAGTCGTATCTATCAGGGCGCATAGCTAATCGGTCCACCGCCTCAATTCTAGGGATCGCCAGAGCCTCGTGGTAGCCGGGAGACTGGCTGTCGCGAAAGGTATCTGCCGAAGCTAGCCCGGGCCGTGATGACCAAGGCGCGTCTGATCAACGGAAATACTTCTTTGAGAGCGGTCAACCGACGCATGGAGTGGCGGACAAGGGCTATTCTAGATGTGTACTCCGTGAGCCGCTCGAGAGCATCATTCACTATGTTAGAGTGAAGGACTATACGCGCGAAATTCAACCTGTTAGATAACTGGGTAGCCTGGGGGCAGGTTAAGGGGCTTGCGATGTGCCTAGGGTGCCCATAGAAGCCGTGGGGCGGGTTGAACCTTCCAGGAAGCGTCCGCCAGGCTGTCCTTCTTCTGCGTCCCACTTCATAGCAAACGCTCGGAGGCTCCTCGAACACCCGACTTTTGGTCATATTCCTACGGTCTTCCTGGCTAATAATGGAGACAACAATCTGGAGGCAGGTGCGAATTGATATTACCACTGGTTCCGGACGCATCGTTCAGAGAAATTGTCACCGGGAGAGGATGTGATAGCAACCCTTCTTACATAGTGTCGGTGTTCAGTCCAAAGTGATGACGGTCGTATATGAGGTCCGAGAGATCCACACCTCCGGATGGGCGATACTCGTACCATATTGTGCAGCTGGATACCAAAGGTCATGCCCTGTGGTTTATACGGTCTACGTCACAAGATATGCAGTAACTAGGTGCTCCCTGGCAGTGACCTGCCGCTTTTGACAACGAAAATTAAATGCGTCACCATCGAGTTAAGGCGCTAAGGTGTGGTCGACTCTGGGCTGGGTCTCATCCCACCCTAGCCTCGGCGTCTGCTCAGATATAACGGAGGAATGTCCCTAACAGGATAGTTACCACTGGTAACCTGTCGTAGCAAGGTTAGGGAGAGATTAGCCCGCGCCAACAATCACGCGGCGCACTGGTGAACTCGACAGCTCTAGCGCTCGGATACTTGGTTCATTACTTTGGAGAGCTTTTTGCTACCAAAACGGCATGTCCTTCCTAGGTTCCACATGCTGGATCTAACCGTAGCGTGTGAAACTGCCCACGGGCGGGCTGCAGGGGTCCGTACTCTTCCGGCAATATGCATACCTCCGCCTGGAATGGTAATTCAAGTGCTAGGTGAACCCGTACAGTAGACGTGTCCAACCTCCAGAGTGTAATAGCTTAGAAGTCATCAGAAGAACCTCGTGGCCCCGTAGATGTGGTCTCTTGATGCCATCACTTATGCTACTAAACCCCGTGTGGTCTACACTAATACATTTCCGGCTTGCGACTGTGTGACATCAGGTTAGCAAGCCATCTCATAAAGCCCTCGAGTCATTCGTTAAAAGGTCGCTGGACAGTGTCTCTCTAATGAAGTCCTTTGTAGATGAACTACCCTGGGGGACCTAGGGCTTTTTTAGCAGTGCACCGATTGTTGACGAAACATCGGGAGCGGAACGTTTGTGGTTTCTGGGTGTCAATCAGCGCGAGGGCGCATCACCAGCCAGAAAGCTCTCCTCGAGAGCGGTTTTACCCATTTCTATAGACACTACTCGCGCAGCGTTAATTATTGATGGTAGACTGCTTGGGACGCCAGAGGTCAATGTGATTGGCTCATTCACTGCTTCATACAAAGCTGGAATCGTCAAGACCCTCTCGGTTGTGCTTTGAGCGAAATAAGGATATGGGGTGCTAGAGATTTCAGCAGCGTCGGCCTCGTGAGGCATCAGACTTTCCACCCAAGCAT'/>

    <sequence taxon='12' value='GGTTACAAGATCCGGAGGTCGAGCGCAATTGTCAGGTACCTCCTTTCCTTATTCCACCTCATCCCCCGTAAAACAAAACCGTATTCCTACGAAATAATAGGCGCCTGGGTAGATAACTTACGTGGCAACGCAGTACTATTAATCCCGCTCTCGGACCCTTACAGTCTCCTCCCGTTTATCACTGAACGAGTCCTTGGGACGTAGTCGTATCTATCAGGGCGCATAGCTAATCGGTCCACCGCCTCAATTCTAGGGATCGCCAGAGCCTCGTGGTAGCCGGGAGACTGGCTGTCGCGAAAGGTATCTGCCGAAGCTAGCCCGGGCCGTGATGACCAAGGCGCGTCTGATCAACGGAAATACTTCTTTGAGAGCGGTCAACCGACGCATGGAGTGGCGGACAAGGGCTATTCTAGATGTGTACTCCGTGAGCCGCTCGAGAGCATCATTCACTATGTTAGAGTGAAGGACTATACGCGCGAAATTCAACCTGTTAGATAACTGGGTAGCCTGGGGGCAGGTTAAGGGGCTTGCGATGTGCCTAGGGTGCCCATAGAAGCCGTGGGGCGGGTTGAACCTTCCAGGAAGCGTCCGCCAGGCTGTCCTTCTTCTGCGTCCCACTTCATAGCAAACGCTCGGAGGCTCCTCGAACACCCGACTTTTGGTCATATTCCTACGGTCTTCCTGGCTAATAATGGAGACAACAATCTGGAGGCAGGTGCGAATTGATATTACCACTGGTTCCGGACGCATCGTTCAGAGAAATTGTCACCGGGAGAGGATGTGATAGCAACCCTTCTTACATAGTGTCGGTGTTCAGTCCAAAGTGATGACGGTCGTATATGAGGTCCGAGAGATCCACACCTCCGGATGGGCGATACTCGTACCATATTGTGCAGCTGGATACCAAAGGTCATGCCCTGTGGTTTATACGGTCTACGTCACAAGATATGCAGTAACTAGGTGCTCCCTGGCAGTGACCTGCCGCTTTTGACAACGAAAATTAAATGCGTCACCATCGAGTTAAGGCGCTAAGGTGTGGTCGACTCTGGGCTGGGTCTCATCCCACCCTAGCCTCGGCGTCTGCTCAGATATAACGGAGGAATGTCCCTAACAGGATAGTTACCACTGGTAACCTGTCGTAGCAAGGTTAGGGAGAGATTAGCCCGCGCCAACAATCACGCGGCGCACTGGTGAACTCGACAGCTCTAGCGCTCGGATACTTGGTTCATTACTTTGGAGAGCTTTTTGCTACCAAAACGGCATGTCCTTCCTAGGTTCCACATGCTGGATCTAACCGTAGCGTGTGAAACTGCCCACGGGCGGGCTGCAGGGGTCCGTACTCTTCCGGCAATATGCATACCTCCGCCTGGAATGGTAATTCAAGTGCTAGGTGAACCCGTACAGTAGACGTGTCCAACCTCCAGAGTGTAATAGCTTAGAAGTCATCAGAAGAACCTCGTGGCCCCGTAGATGTGGTCTCTTGATGCCATCACTTATGCTACTAAACCCCGTGTGGTCTACACTAATACATTTCCGGCTTGCGACTGTGTGACATCAGGTTAGCAAGCCATCTCATAAAGCCCTCGAGTCATTCGTTAAAAGGTCGCTGGACAGTGTCTCTCTAATGAAGTCCTTTGTAGATGAACTACCCTGGGGGACCTAGGGCTTTTTTAGCAGTGCACCGATTGTTGACGAAACATCGGGAGCGGAACGTTTGTGGTTTCTGGGTGTCAATCAGCGCGAGGGCGCATCACCAGCCAGAAAGCTCTCCTCGAGAGCGGTTTTACCCATTTCTATAGACACTACTCGCGCAGCGTTAATTATTGATGGTAGACTGCTTGGGACGCCAGAGGTCAATGTGATTGGCTCATTCACTGCTTCATACAAAGCTGGAATCGTCAAGACCCTCTCGGTTGTGCTTTGAGCGAAATAAGGATATGGGGTGCTAGAGATTTCAGCAGCGTCGGCCTCGTGAGGCATCAGACTTTCCACCCAAGCAT'/>

    <sequence taxon='11' value='GGTTACAAGATCCGGAGGTCGAGCGCAATTGTCAGGTACCTCCTTTCCTTATTCCACCTCATCCCCCGTAAAACAAAACCGTATTCCTACGAAATAATAGGCGCCTGGGGAGATAACTTACGTGGCAACGCAGTACTATTAATCCCGCTCTCGGACCCTTACAGTCTCCTCCCGTTTATCACTGAACGAGTCCTTGGGACGTAGTCGTATCTATCAGGGCGCATAGCTAATCGGTCCACCGCCTCAATTCTAGGGATCGCCAGAGCCTCGTGGTAGCCGGGAGACTGGCTGTCGCGAAAGGTATCTGCCGAAGCTAGCCCGGGCCGTGATGACCAAGGCGCGTCTGATCAACGGAAATACTTCTTTGAGAGCGGTCAACCGACGCATGGAGTGGCGGACAAGGGCTATTCTAGATGTGTACTCCGTGAGCCGCTCGAGAGCATCATTCACTATGTTAGAGTGAAGGACTATACGCGCGAAATTCAACCTGTTAGATAACTGGGTAGCCTGGGGGCAGGTTAAGGGGCTTGCGATGTGCCTAGGGTGCCCATAGAAGCCGTGGGGCGGGTTGAACCTTCCAGGAAGCGTCCGCCAGGCTGTCCTTCTTCTGCGTCCCACTTCATAGCAAACGCTCGGAGGCTCCTCGAACACCCGACTTTTGGTCATATTCCTACGGTCTTCCTGGCTAATAATGGAGACAACAATCTGGAGGCAGGTGCGAATTGATATTACCACTGGTTCCGGACGCATCGTTCAGAGAAATTGTCACCGGGAGAGGATGTGATAGCAACCCTTCTTACATAGTGTCGGTGTTCAGTCCAAAGTGATGACGGTCGTATATGAGGTCCGAGAGATCCACACCTCCGGATGGGCGATACTCGTACCATATTGTGCAGCTGGATACCAAAGGTCATGCCCTGTGGTTTATACGGTCTACGTCACAAGATATGCAGTAACTAGGTGCTCCCTGGCAGTGACCTGCCGCTTTTGACAACGAAAATTAAATGCGTCACCATCGAGTTAAGGCGCTAAGGTGTGGTCGACTCTGGGCTGGGTCTCATCCCACCCTAGCCTCGGCGTCTGCTCAGATATAACGGAGGAATGTCCCTAACAGGATAGTTACCACTGGTAACCTGTCGTAGCAAGGTTAGGGAGAGATTAGCCCGCGCCAACAATCACGCGGCGCACTGGTGAACTCGACAGCTCTAGCGCTCGGATACTTGGTTCATTACTTTGGAGAGCTTTTTGCTACCAAAACGGCATGTCCTTCCTAGGTTCCACATGCTGGATCTAACCGTAGCGTGTGAAACTGCCCACGGGCGGGCTGCAGGGGTCCGTACTCTTCCGGCAATATGCATACCTCCGCCTGGAATGGTAATTCAAGTGCTAGGTGAACCCGTACAGTAGACGTGTCCAACCTCCAGAGTGTAATAGCTTAGAAGTCATCAGAAGAACCTCGTGGCCCCGTAGATGTGGTCTCTTGATGCCATCACTTATGCTACTAAACCCCGTGTGGTCTACACTAATACATTTCCGGCTTGCGACTGTGTGACATCAGGTTAGCAAGCCATCTCATAAAGCCCTCGAGTCATTCGTTAAAAGGTCGCTGGACAGTGTCTCTCTAATGAAGTCCTTTGTAGATGAACTACCCTGGGGGACCTAGGGCTTTTTTAGCAGTGCACCGATTGTTGACGAAACATCGGGAGCGGAACGTTTGTGGTTTCTGGGTGTCAATCAGCGCGAGGGCGCATCACCAGCCAGAAAGCTCTCCTCGAGAGCGGTTTTACCCATTTCTATAGACACTACTCGCGCAGCGTTAATTATTGATGGTAGACTGCTTGGGACGCCAGAGATCAATGTGATTGGCTCATTCACTGCTTCATACAAAGCTGGAATCGTCAAGACCCTCTCGGTTGTGCTTTGAGCGAAATAAGGATATGGGGTGCTAGAGATTTCAGCAGCGTCGGCCTCGTGAGGCATCAGACTTTCCACCCAAGCAT'/>

    <sequence taxon='16' value='GGTTACAAGATCCGGAGGTCGAGCGCAATTGTCAGGTACCTCCTTTCCTTATTCCACCTCATCCCCCGTAAAACAAAACCGTATTCCTACGAAATAATAGGCGCCTGGGTAGATAACTTACGTGGCAACGCAGTACTATTAATCCCGCTCTCGGACCCTTACAGCCTCCTCCCGTTTATCACTGAACGAGTCCTTGGGACGTAGTCGTATCTATCAGGGCGCATAGCTAATCGGTCCACCGCCTCAATTCTAGGGATAGCCAGAGCCTCGTGGTAGCCGGGAGACTGGCTGTCGCGAAAGGTATCTGCCGAAGCTAGCCCGGGCCGTGATGACCAAGGCGCGTCTGATCAACGGAAATACTTCTTTGAGAGCGGTCAACCGACGCATGGAGTGGCGGACAAGGGCTATTCTAGATGTGTACTCCGTGAGCCGCTCGAGAGCATCATTCACTATGTTAGAGTGAAGGACTATACGCGCGAAATTCAACCTGTTAGATAACTGGGTAGCCTGGGGGCAGGTTAAGGGGCTTGCGATGTGCCTAGGGTGCCCATAGAAGCCGTGGGGCGGGTTGAACCTTCCAGGAAGCGTCCGCCAGGCTGTCCTTCTTCTGCGTCCCACTTCATAGCAAACGCTCGGAGGCTCCTCGAACACCCGACTTTTGATCATATTCCTACGGTCTTCCTGGCTAATAATGGAGACAACAATCTGGAGGCAGGTGCGAATCGATATTACCACTGGTTCCGGACGCATCGTTCAGAGAAATTGTCACCGGGAGAGGATGTGATAGCAACCCTTCTTACATAGTGTCGGTGTTCAGTCCAAAGTGATGACGGTCGTATATGAGGTCCGAGAGATCCACACCTCCGGATGGGCGATACTCGTACCGTATTGTGCAGCTGGATACCAAAGGTCATGCCCTGTGGTTTATACGGTCTACGTCACAAGATATGCAGTAACTAGGCGCTCCCTGGCAGTGACCTGCCGCTTTTGACAACGAAAATTAAATGCGTCACCATCGAGTTAAGGCGCTAAGGTGTGGTCGACTCTGGGCTGGGTCTCATCCCACCCTAGCCTCGGCGTCTGCTCAGATATAACGGAGGAATGTCCCTAACAGGATAGTTACCACTGGTAACCTGTCGTAGCAAGATTAGGGAGAGATTAGCCCGCGCCAACAATCACGCGGCGCACTGGTGAACTCGACAGCTCTAGCGCTCGGATACTTAGTTCATTACTTTGGAGAGCTTTTTGCTACCAAAACGGCATGTCCTTCCTAGGTTCCACATGCTGGATCTAACCGTAGCGTGTGAAACTGCCCACGGGCGGGCTGCAGGGGTCCGTACTCTTCCGGCAATATGCATACCTCCGCCTGGAATGGTAATTCAAGTGCTAGGTGAACCCGTACAGTAGACGTGTCCAACCTCCAGAGTGTAATAGCTTAGAAGTCATCAGAAGAACCTCGTGGCCCCGTAGATGTGGTCTCTTGATGCCATCACTTATGCTACTAAACCCCGTGTGGTCTACACTAATACATTTCCGGCTTGCGACTGTGTGACATCAGGTTAGCAAGCCATCTCATAAAGCCCTCGAGTCATTCGTTAAAAGGTCGCTGGACAGTGTCTCTCTAATGAAGTCCTTTGTAGATGAACTACCCTGGGGGACCTAGGGCTTTTTTAGCAGTGCACCGATTGTTGACGAAACATCGGGAGCGGAGCGTTTGTGGTTTCTGGGTGTCAATCAGCGCGAGGGCGCATCACCAGCCAGAAAGCTCTCCTCGAGAGCGGTTTTACCCATTTCTATAGACACTACTCGCGCAGCGTTAATTATTGATGGTAGACTGCTTGGGACGCCAGAGGTCAATGTGATTGGCTCATTCACTGCTTCATACAAAGCTGGAATCGTCAAGACCCTCTCGGTTGTGCTTTGAGCGAAATAAGGATATGGGGTGCTAGAGATTTCAGCAGCGTCGGCCTCGTGAGGCATCAGACTTTCCACCCAAGCAT'/>

    <sequence taxon='45' value='GGTTACAAGATCCGGAGGTCGAGCGCAATTGTCAGGTACCTCCTTTCCTTATTCCACCTCATCCCCCGTAAAACAAAACCGTATTCCTACGAAATAATAGGCGCCTGGGTAGATAACTTACGTGGCAACGCAGTACTATTAATCCCGCTCTCGGACCCTTACAGCCTCCCCCCGTTTATTACTGAACGAGTCCTTGGGACGTAGTCGTATCTATCAGGGCGCATAGCTAATCGGTCCACCGCCTCAATTCTAGGGATAGCCAGAGCCTCGTGGTAGCCGGGAGACTGGCTGTCGCGAAAGGTATCTGCCGAAGCTAGCCCGGGCCGTGATGACCAAGGCGCGTCTGATCAACGGAAATACTTCTTTGAGAGCGGTCAACCGACGCATGGAGTGGCGGACAAGGGCTATTCTAGATGTGTACTCCGTGAGCCGCTCGAGAGCATCATTCACTATGTTAGAGTGAAGGACCATACGCGCGAAATTCAACCTGTTAGATAACTGGGTAGCCTGGGGGCAGGTTAAGGGGCTTGCGATGTGCCTAGGGTGCCCATAGAAGCCGTGGGGCGGGTTGAACCTTCCAGGAAGCGTCCGCCAGGCTGTCCTTCTTCTGCGTCCCACTTCATAGCAAACGCTCGGAGGCTCCTCGAACACCCGACTTTTGATCATATTCCTACGGTCTTCCTGGCTAATAATGGAGACAACAATCTGGAGGCAGGTGCGAATCGATATTACCACTGGTTCCGGACGCATCGTTCAGAGAAATTGTCACCGGGAGAGGATGTGATAGCAACCCTTCTTACATAGTGTCGGTGTTCAGTCCAAAGTGATGACGGTCGTATATGAGGTCCGAGAGATCCACACCTCCGGATGGGCGATACTCGTACCGTATTGTGCAGCTGGATACCAAAGGTCATGCCATGTGGTTTATACGGTCTACGTCACAAGATATGCAGTAACTAGGCGCTCCCTGGCAGTGACCTGCCGCTTTTGACAACGGAAATTAAATGCGTCACCATCGAGTTAAGGCGCTAAGGTGTGGTCGACTCTGGGCTGGGTCTCATCCCACCCTAGCCTCGGCGTCTGCTCAGATATAACGGAGGAATGTCCCTAACAGGATAGTTACCACTGGTAACCTGTCGTAGCAAGATTAGGGAGAGATTAGCCCGCGCCAACAATCACGCGGCGCACTGGTGAACTCGACAGCTCTAGCGCTCGGATACTTAGTTCATTACTTTGGAGAGCTTTTTGCTACCAAAACGGCATGTCCTTCCTAGGTTCCACATGCTGGATCTAACCGTAGCGTGTGAAACTGCCCACGGGCGGGCCGCAGGGGTCCGTACTCTTCCGGCAATATGCATACCTCCGCCTGGAATGGTAATTCAAGTGCTAGGTGAACCCGTACAGTAGACGTGTCCAACCTCCAGAGTGTAATAGCTTAGAAGTCATCAGAAGAACCTCTTGGCCCCGTAGATGTGGTCTCTTGATGCCATCACTTATGCTACTAAACCCCGTGTGGTCTACACTAATACATTTCCGGCTTGCGACTGTGTGACATCAGGTTAGCAAGCCATCTCATAAAGTTCTCGAGTCATTCGTTAAAAGGTCGCTGGACAGTGTCTCTCTAATAAAGTCCTTTGTAGATGAACTACCCTGGGGGACCTAGGGCTTTTTTAGCAGTGCACCGATTGTTGACGAAACATCGGGAGCGGAGCGTTTGTGGTTTCTGGGTGTCAATCAGCGCGAGGGCGCATCACCAGCCAGAAAGCTCTCCTCGAGAGCGGTTTTACCCATTTCTATAGACACTACTCGCGCAGCGTTAATTATTGATGGTAGACTGCTTGGGACGCCAGAGGTCAATGTGATTGGCTCATTCACTGCTTCATACAGAGCTGGAATCGTCAAGACCCTCTCGGTTGTGCTTTGAGCGAAATAAGGATATGGGGTGCTAGAGATTTCAGCAGCGTCGGCCTCGTGAGGCATCAGACTTTCCACCCAAGCAT'/>

    <sequence taxon='47' value='GGTTACAAGATCCGGAGGTCGAGCGCAATTGTCAGGTACCTCCTTTCCTTATTCCACCTCATCCCCCGTAAAACAAAACCGTATTCCTACGAAATAATAGGCGCCTGGGTAGATAACTTACGTGGCAACGCAGTACTATTAATCCCGCTCTCGGACCCTTACAGCCTCCCCCCGTTTATTACTGAACGAGTCCTTGGGACGTAGTCGTATCTATCAGGGCGCATAGCTAATCGGTCCACCGCCTCAATTCTAGGGATAGCCAGAGCCTCGTGGTAGCCGGGAGACTGGCTGTCGCGAAAGGTATCTGCCGAAGCTAGCCCGGGCCGTGATGACCAAGGCGCGTCTGATCAACGGAAATACTTCTTTGAGAGCGGTCAACCGACGCATGGAGTGGCGGACAAGGGCTATTCTAGATGTGTACTCCGTGAGCCGCTCGAGAGCATCATTCACTATGTTAGAGTGAAGGACCATACGCGCGAAATTCAACCTGTTAGATAACTGGGTAGCCTGGGGGCAGGTTAAGGGGCTTGCGATGTGCCTAGGGTGCCCATAGAAGCCGTGGGGCGGGTTGAACCTTCCAGGAAGCGTCCGCCAGGCTGTCCTTCTTCTGCGTCCCACTTCATAGCAAACGCTCGGAGGCTCCTCGAACACCCGACTTTTGATCATATTCCTACGGTCTTCCTGGCTAATAATGGAGACAACAATCTGGAGGCAGGTGCGAATCGATATTACCACTGGTTCCGGACGCATCGTTCAGAGAAATTGTCACCGGGAGAGGATGTGATAGCAACCCTTCTTACATAGTGTCGGTGTTCAGTCCAAAGTGATGACGGTCGTATATGAGGTCCGAGAGATCCACACCTCCGGATGGGCGATACTCGTACCGTATTGTGCAGCTGGATACCAAAGGTCATGCCATGTGGTTTATACGGTCTACGTCACAAGATATGCAGTAACTAGGCGCTCCCTGGCAGTGACCTGCCGCTTTTGACAACGGAAATTAAATGCGTCACCATCGAGTTAAGGCGCTAAGGTGTGGTCGACTCTGGGCTGGGTCTCATCCCACCCTAGCCTCGGCGTCTGCTCAGATATAACGGAGGAATGTCCCTAACAGGATAGTTACCACTGGTAACCTGTCGTAGCAAGATTAGGGAGAGATTAGCCCGCGCCAACAATCACGCGGCGCACTGGTGAACTCGACAGCTCTAGCGCTCGGATACTTAGTTCATTACTTTGGAGAGCTTTTTGCTACCAAAACGGCATGTCCTTCCTAGGTTCCACATGCTGGATCTAACCGTAGCGTGTGAAACTGCCCACGGGCGGGCCGCAGGGGTCCGTACTCTTCCGGCAATATGCATACCTCCGCCTGGAATGGTAATTCAAGTGCTAGGTGAACCCGTACAGTAGACGTGTCCAACCTCCAGAGTGTAATAGCTTAGAAGTCATCAGAAGAACCTCTTGGCCCCGTAGATGTGGTCTCTTGATGCCATCACTTATGCTACTAAACCCCGTGTGGTCTACACTAATACATTTCCGGCTTGCGACTGTGTGACATCAGGTTAGCAAGCCATCTCATAAAGTTCTCGAGTCATTCGTTAAAAGGTCGCTGGACAGTGTCTCTCTAATAAAGTCCTTTGTAGATGAACTACCCTGGGGGACCTAGGGCTTTTTTAGCAGTGCACCGATTGTTGACGAAACATCGGGAGCGGAGCGTTTGTGGTTTCTGGGTGTCAATCAGCGCGAGGGCGCATCACCAGCCAGAAAGCTCTCCTCGAGAGCGGTTTTACCCATTTCTATAGACACTACTCGCGCAGCGTTAATTATTGATGGTAGACTGCTTGGGACGCCAGAGGTCAATGTGATTGGCTCATTCACTGCTTCATACAGAGCTGGAATCGTCAAGACCCTCTCGGTTGTGCTTTGAGCGAAATAAGGATATGGGGTGCTAGAGATTTCAGCAGCGTCGGCCTCGTGAGGCATCAGACTTTCCACCCAAGCAT'/>

    <sequence taxon='46' value='GGTTACAAGATCCGGAGGTCGAGCGCAATTGTCAGGTACCTCCTTTCCTTATTCCACCTCATCCCCCGTAAAACAAAACCGTATTCCTACGAAATAATAGGCGCCTGGGTAGATAACTTACGTGGCAACGCAGTACTATTAATCCCGCTCTCGGACCCTTACAGCCTCCCCCCGTTTATTACTGAACGAGTCCTTGGGACGTAGTCGTATCTATCAGGGCGCATAGCTAATCGGTCCACCGCCTCAATTCTAGGGATAGCCAGAGCCTCGTGGTAGCCGGGAGACTGGCTGTCGCGAAAGGTATCTGCCGAAGCTAGCCCGGGCCGTGATGACCAAGGCGCGTCTGATCAACGGAAATACTTCTTTGAGAGCGGTCAACCGACGCATGGAGTGGCGGACAAGGGCTATTCTAGATGTGTACTCCGTGAGCCGCTCGAGAGCATCATTCACTATGTTAGAGTGAAGGACCATACGCGCGAAATTCAACCTGTTAGATAACTGGGTAGCCTGGGGGCAGGTTAAGGGGCTTGCGATGTGCCTAGGGTGCCCATAGAAGCCGTGGGGCGGGTTGAACCTTCCAGGAAGCGTCCGCCAGGCTGTCCTTCTTCTGCGTCCCACTTCATAGCAAACGCTCGGAGGCTCCTCGAACACCCGACTTTTGATCATATTCCTACGGTCTTCCTGGCTAATAATGGAGACAACAATCTGGAGGCAGGTGCGAATCGATATTACCACTGGTTCCGGACGCATCGTTCAGAGAAATTGTCACCGGGAGAGGATGTGATAGCAACCCTTCTTACATAGTGTCGGTGTTCAGTCCAAAGTGATGACGGTCGTATATGAGGTCCGAGAGATCCACACCTCCGGATGGGCGATACTCGTACCGTATTGTGCAGCTGGATACCAAAGGTCATGCCATGTGGTTTATACGGTCTACGTCACAAGATATGCAGTAACTAGGCGCTCCCTGGCAGTGACCTGCCGCTTTTGACAACGGAAATTAAATGCGTCACCATCGAGTTAAGGCGCTAAGGTGTGGTCGACTCTGGGCTGGGTCTCATCCCACCCTAGCCTCGGCGTCTGCTCAGATATAACGGAGGAATGTCCCTAACAGGATAGTTACCACTGGTAACCTGTCGTAGCAAGATTAGGGAGAGATTAGCCCGCGCCAACAATCACGCGGCGCACTGGTGAACTCGACAGCTCTAGCGCTCGGATACTTAGTTCATTACTTTGGAGAGCTTTTTGCTACCAAAACGGCATGTCCTTCCTAGGTTCCACATGCTGGATATAACCGTAGCGTGTGAAACTGCCCACGGGCGGGCCGCAGGAGTCCGTACTCTTCCGGCAATATGCATACCTCCGCCTGGAATGGTAATTCAAGTGCTAGGTGAACCCGTACAGTAGACGTGTCCAACCTCCAGAGTGTAATAGCTTAGAAGTCATCAGAAGAACCTCTTGGCCCCGTAGATGTGGTCTCTTGATGCCATCACTTATGCTACTAAACCCCGTGTGGTCTACACTAATACATTTCCGGCTTGCGACTGTGTGACATCAGGTTAGCAAGCCATCTCATAAAGTTCTCGAGTCATTCGTTAAAAGGTCGCTGGACAGTGTCTCTCTAATAAAGTCCTTTGTAGATGAACTACCCTGGGGGACCTAGGGCTTTTTTAGCAGTGCACCGATTGTTGACGAAACATCGGGAGCGGAGCGTTTGTGGTTTCTGGGTGTCAATCAGCGCGAGGGCGCATCACCAGCCAGAAAGCTCTCCTCGAGAGCGGTTTTACCCATTTCTATAGACACTACTCGCGCAGCGTTAATTATTGATGGTAGACTGCTTGGGACGCCAGAGGTCAATGTGATTGGCTCATTCACTGCTTCATACAGAGCTGGAATCGTCAAGACCCTCTCGGTTGTGCTTTGAGCGAAATAAGGATATGGGGTGCTAGAGATTTCAGCAGCGTCGGCCTCGTGAGGCATCAGACTTTCCACCCAAGCAT'/>

    <sequence taxon='22' value='GGTTACAAGATCCGGAGGTCGAGCGCAATTGTCAGGTACCTCCTTTCCTTATTCCACCTCATCCCCCGTAAAACAAAACCGTATTCCTACGAAATAATAGGCGCCTGGGTAGATAACTTACGTGGCAACGCAGTACTATTAATCCCGCTCTCGGACCCTTACAGTCTCCTCCCGTTTATCACTGAACGGGTCCTTGGGACGTAGTCGTATCTATCAGGGCGCATAGCTAATCGGTCCACCGCCTCAATTCTAGGGATCGCCAGAGCCTCGTGGTAGCCGGGAGACTGGCTGTCGCGAAAGGTATCTGCCGAAGCTAGCCCGGGCCGTGATGACCAAGGCGCGTCTGATCAACGGAAATACTTCTTTGAGAGCGGTCAACCGACGCATGGAGTGGCGGACAAGGGCTATTCTAGATGTGTACTCCGTGAGCCGCTCGAGAGCATCATTCACTATGTTAGAGTGAAGGACTATACACGCGAAATTCAACCTGTTAGATAACTGGGTAGCCTGGGGGCAGGTTAAGGGGCTTGCGATGTGCCTAGGGTGCCCATAGAAGCCGTGGGGCGGGCTGAACCTTCCAGGAAGCGTCCGCCAGGCTGTCCTTCTTCTGCGTCCCACTTCATAGCAAACGCTCGGAGGCTCCTCGAACACCCGACTTTTGGTCATATTCCTACGGTCTTCCTGGCTAATAATGGAGACAACAATCTGGAGGCAGGTGCGAATTGATATTACCACTGGTTCCGGACGCATCGTTCAGAGAAATTGTCACCGGGAGAGGATGTGATAGCAACCCTTCTTACATAGTGTCGGTGTTCAGTCCAAAGTGATGACGGTCGTATATGAGGTCCGAGAGATCCACACCTCCGGATGGGCGATACTCGTACCATATTGTGCAGCTGGATACCAAGGGTCATGCCCTGTGGTTTATACGGTCTACGTCACAAGATATGCAGTAACTAGGTGCTCCCTGGCAGTGACCTGCCGCTTTTGACAACGAAAATTAAATGCGTCACCATCGAGTTAAAGCGCTAAGGTGTGGTCGACTCTGGGCTGGGTCTCATCCCACCCTAGCCTCGGCGTCTGCTCAGATGTAACGGAGGAATGTCCCTAACAGGATAGTTACCACTGGTAACCTGTCGTAGCAAGATTAGGGAGAGATTAGCCCGCGCCAACAATCACGCGGCGCACTGGTGAACTCGACAGCTCTAGCGCTCGGATACTTGGTTCATTACTTTGGAGAGCTTTTTGCTACCAAAACGGCATGTCCTTCCTAGGTTCCACATGCTGGATCTAACCGTAGCGTGTGAAGCTGCCCACGGGCGGGCTGCAGGGGTCCGTACTCTTCCGGCAATATGCATACCTCCGCCTGGAATGGTAATTCAAGTGTTAGGTGAACCCGTACAGTAGACGTGTCCAACCTCCAGAGTGTAATAGCTTAGAAGTCATCAGAAGGACCTCGTGGCCCCGTAGATGTGGTCTCTTGATGCCATCACTTATGCTACTAAACCCCGTGTGGTCTACACCAATACATTTCCGGCTTGCGACTGTGTGACATCAGGTTAGCAAGCCATCTCATAAAGCCCTCGAGTCATTCGTTAAAAGGTCGCTGGACAGTGTCTCTCTAATGAAGTCCTTTGTAGATGAACTACCCTGGGGGACCTAGGGCTTTTTTAGCAGTGCACCGATTGTTGACGAAACATCGGGAGCGGAACGTTTGTGGTTTCTTGGTGTCAATCAGCGCGAGGGCGCATCACCAGCCAGAAAGCTCTCCTCGAGAGCGGTTTTATCCATTTCTATAGACACTACTCGCGCAGCGTTAATTATTGATGGTAGACTGCTTGGGACGCCAGAGGTCAATGTGATTGGCTCATTCACTGCTTCATACAAAGCTGGAATCGTCAAGACCCTCTCGGTTGTGCTTTGAGCGAAATAAGGATATGGGGTGCTAGAGATTTCAGCAGCGTCGGCCTCGTGAGGCATCAGACTTTCCACCCAAGCAT'/>

    <sequence taxon='27' value='GGTTACAAGATCCGGAGGTCGAGCGCAATTGTCAGGTACCTCCTTTCCTTATTCCACCTCATCCCCCGTAAAACAAAACCGTATTCCTACGAAATAATAGGCGCCTGGGTAGATAACTTACGTGGCAACGCAGTACTATTAATCCCGCTCTCGGACCCTTACAGTCTCCTCCCGTTTATCACTGAACGGGTCCTTGGGACGTAGTCGTATCTATCAGGGCGCATAGCTAATCGGTCCACCGCCTCAATTCTAGGGATCGCCAGAGCCTCGTGGTAGCCGGGAGACTGGCTGTCGCGAAAGGTATCTGCCGAAGCTAGCCCGGGCCGTGATGACCAAGGCGCGTCTGATCAACGGAAATACTTCTTTGAGAGCGGTCAACCGACGCATGGAGTGGCGGACAAGGGCTATTCTAGATGTGTACTCCGTGAGCCGCTCGAGAGCATCATTCACTATGTTAGAGTGAAGGACTATACACGCGAAATTCAACCTGTTAGATAACTGGGTAGCCTGGGGGCAGGTTAAGGGGCTTGCGATGTGCCTAGGGTGCCCATAGAAGCCGTGGGGCGGGCTGAACCTTCCAGGAAGCGTCCGCCAGGCTGTCCTTCTTCTGCGTCCCACTTCATAGCAAACGCTCGGAGGCTCCTCGAACACCCGACTTTTGGTCATATTCCTACGGTCTTCCTGGCTAATAATGGAGACAACAATCTGGAGGCAGGTGCGAATTGATATTACCACTGGTTCCGGACGCATCGTTCAGAGAAATTGTCACCGGGAGAGGATGTGATAGCAACCCTTCTTACATAGTGTCGGTGTTCAGTCCAAAGTGATGACGGTCGTATATGAGGTCCGAGAGATCCACACCTCCGGATGGGCGATACTCGTACCATATTGTGCAGCTGGATACCAAGGGTCATGCCCTGTGGTTTATACGGTCTACGTCACAAGATATGCAGTAACTAGGTGCTCCCTGGCAGTGATCTGCCGCTTTTGACAACGAAAATTAAATGCGTCAGCATCGAGTTAAAGCGCTAAGGTGTGGTCGACTCTGGGCTGGGTCTCATCCCACCCTAGCCTCGGCGTCTGCTCAGATGTAACGGAGGAATGTCCCTAACAGGATAGTTACCACTGGTAACCTGTCGTAGCAAGATTAGGGAGAGATTAGCCCGCGCCAACAATCACGCGGCGCACTGGTGAACTTGACAGCTCTAGCGCTCGGATACTTGGTTCATTACTTTGGAGAGCTTTTTGCTACCAAAACGGCATGTCCTTCCTAGGTTCCACATGCTGGATCTAACCGTAGCGTGTGAAGCTGCCCACGGGCGGGCTGCAGGGGTCCGTACTCTTTCGGCAATATGCATACCTCCGCCTGGAATGGTAATTCAAGTGTTAGGTGAACCCGTACAGTAGACGTGTCCAACCTCCAGAGTGTAATAACTTAGAAGTCATCAGAAGGACCTCGTGGCCCCGTAGATGTGGTCTCTTGATGCCATCACTTATGCTACTAAACCCCGTGTGGTCTACACCAATACATTTCCGGCTTGCGACTGTGTGACATCAGGTTAGCAAGCCATCTCATAAAGCCCTCGAGTCATTCGTTAAAAGGTCGCTGGACAGTGTCTCTCTAATGAAGTCCTTTGTAGATGAACTACCCTGGGGGACCTAGGGCTTTTTTAGCAGTGCACCGATTGTTGACGAAACATCGGGAGCGGAACGTTTGTGGTTTCTTGGTGTCAATCAGCGCGAGGGCGCATCACCAGCCAGAAAGCTCTCCTCGAGAGCGGTTTTATCCATTTCTATAGACACTACTCGCGCAGCGTTAATTATTGATGGTAGACTGCTTGGGACGCCAGAGGTCAATGTGATTGGCTCATTCACTGCTTCATACAAAGCTGGAATCGTCAAGACCCTCTCGGTTGTGCTTTGAGCGAAATAAGGATATGGGGTGCTGGAGATTTCAGCAGCGTCGGCCTCGTGAGGCATCAGACTTTCCACCCAAGCAT'/>

    <sequence taxon='28' value='GGTTACAAGATCCGGAGGTCGAGCGCAATTGTCAGGTACCTCCTTTCCTTATTCCACCTCATCCCCCGTAAAACAAAACCGTATTCCTACGAAATAATAGGCGCCTGGGTAGATAACTTACGTGGCAACGCAGTACTATTAATCCCGCTCTCGGACCCTTACAGTCTCCTCCCGTTTATCACTGAACGGGTCCTTGGGACGTAGTCGTATCTATCAGGGCGCATAGCTAATCGGTCCACCGCCTCAATTCTAGGGATCGCCAGAGCCTCGTGGTAGCCGGGAGACTGGCTGTCGCGAAAGGTATCTGCCGAAGCTAGCCCGGGCCGTGATGACCAAGGCGCGTCTGATCAACGGAAATACTTCTTTGAGAGCGGTCAACCGACGCATGGAGTGGCGGACAAGGGCTATTCTAGATGTGTACTCCGTGAGCCGCTCGAGAGCATCATTCACTATGTTAGAGTGAAGGACTATACACGCGAAATTCAACCTGTTAGATAACTGGGTAGCCTGGGGGCAGGTTAAGGGGCTTGCGATGTGCCTAGGGTGCCCATAGAAGCCGTGGGGCGGGCTGAACCTTCCAGGAAGCGTCCGCCAGGCTGTCCTTCTTCTGCGTCCCACTTCATAGCAAACGCTCGGAGGCTCCTCGAACACCCGACTTTTGGTCATATTCCTACGGTCTTCCTGGCTAATAATGGAGACAACAATCTGGAGGCAGGTGCGAATTGATATTACCACTGGTTCCGGACGCATCGTTCAGAGAAATTGTCACCGGGAGAGGATGTGATAGCAACCCTTCTTACATAGTGTCGGTGTTCAGTCCAAAGTGATGACGGTCGTATATGAGGTCCGAGAGATCCACACCTCCGGATGGGCGATACTCGTACCATATTGTGCAGCTGGATACCAAGGGTCATGCCCTGTGGTTTATACGGTCTACGTCACAAGATATGCAGTAACTAGGTGCTCCCTGGCAGTGACCTGCCGCTTTTGACAACGAAAATTAAATGCGTCAGCATCGAGTTAAAGCGCTAAGGTGTGGTCGACTCTGGGCTGGGTCTCATCCCACCCTAGCCTCGGCGTCTGCTCAGATGTAACGGAGGAATGTCCCTAACAGGATAGTTACCACTGGTAACCTGTCGTAGCAAGATTAGGGAGAGATTAGCCCGCGCCAACAATCACGCGGCGCACTGGTGAACTCGACAGCTCTAGCGCTCGGATACTTGGTTCATTACTTTGGAGAGCTTTTTGCTACCAAAACGGCATGTCCTTCCTAGGTTCCACATGCTGGATCTAACCGTAGCGTGTGAAGCTGCCCACGGGCGGGCTGCAGGGGTCCGTACTCTTCCGGCAATATGCATACCTCCGCCTGGAATGGTAATTCAAGTGTTAGGTGAACCCGTACAGTAGACGTGTCCAACCTCCAGAGTGTAATAGCTTAGAAGTCATCAGAAGGACCTCGTGGCCCCGTAGATGTGGTCTCTTGATGCCATCACTTATGCTACTAAACCCCGTGTGGTCTACACCAATACATTTCCGGCTTGCGACTGTGTGACATCAGGTTAGCAAGCCATCTCATAAAGCCCTCGAGTCATTCGTTAAAAGGTCGCTGGACAGTGTCTCTCTAATGAAGTCCTTTGTAGATGAACTACCCTGGGGGACCTAGGGCTTTTTTAGCAGTGCACCGATTGTTGACGAAACATCGGGAGCGGAACGTTTGTGGTTTCTTGGTGTCAATCAGCGCGAGGGCGCATCACCAGCCAGAAAGCTCTCCTCGAGAGCGGTTTTATCCATTTCTATAGACACTACTCGCGCAGCGTTAATTATTGATGGTAGACTGCTTGGGACGCCAGAGGTCAATGTGATTGGCTCATTCACTGCTTCATACAAAGCTGGAATCGTCAAGACCCTCTCGGTTGTGCTTTGAGCGAAATAAGGATATGGGGTGCTAGAGATTTCAGCAGCGTCGGCCTCGTGAGGCATCAGACTTTCCACCCAAGCAT'/>

    <sequence taxon='23' value='GGTTACAAGATCCGGGGGTCGAGAGCAATTGTCAGGTACCTACTTTCCTTATTCCACCTCATCCCCCGTAAAACAAAACCGTATTCCTACGAAATAATAGGCGCCTGGGTAGATAACTTACGTGGCAACGCAGTACTATTAATCCCGCTCTCGGACCCTTACAGTCTCCTCCCGTTTATCACTGAACGGGTCCTTGGGACGTAGTCGTATCTATCAGGGCGCATAGCTAATCGGTCCACCGCCTCAATTCTAGGGATCGCCAGAGCCTCGTGGTAGCCGGGAGACTGGCTGTCGCGAAAGGTATCTGCCGAAGCTAGCCCGGGCCGTGATGACCAAGGCGCGTCTGATCAACGGAAATACTTCTTTGAGAGCGGTCAACCGACGCATGGAGTGGCGGACAAGGGCTATTCTAGATGTGTACTCCGTGAGCCGCTCGAGAGCATCATTCACTATGTTAGAGTGAAGGACTATACACGCGAAATTCAACCTGTTAGATAACTGGGTAGCCTGGGGGCAGGTTAAGGGGCTTGCGATGTGCCTAGGGTGCCCATAGAAGCCGTGGGGCGGGCTGAACCTTCCAGGAAGCGTCCGCCAGGCTGTCCTTCTTCTGCGTCCCACTTCATAGCAAACGCTCGGAGGCTCCTCGAACACCCGACTTTTGGTCATATTCCTACGGTCTTCCTGGCTAATAATGGAGACAACAATCTGGAGGCAGGTGCGAATTGATATTACCACTGGTTCCGGACGCATCGTTCAGAGAAATTGTCACCGGGAGAGGATGTGATAGCAACCCTTCTTACATAGTGTCGGTGTTCAGTCCAAAGTGATGACGGTCGTATATGAGGTCCGAGAGATCCACACCTCCGGATGGGCGATACTCGTACCATATTGTGCAGCTGGATACCAAGGGTCATGCCCTGTGGTTTATACGGTCTACGTCACAAGATATGCAGTAACTAGGTGCTCCCTGGCAGTGACCTGCCGCTTTTGACAACGAAAATTAAATGCGTCACCATCGAGTTAAAGCGCTAAGGTGTGGTCGACTCTGGGCTGGGTCTCATCCCACCCTAGCCTCGGCGTCTGCTCAGATGTAACGGAGGAATGTCCCTAACAGGATAGTTACCACTGGTAACCTGTCGTAGCAAGATTAGGGAGAGATTAGCCCGCGCCAACAATCACGCGGCGCACTGGTGAACTCGACAGCTCTAGCGCTCGGATACTTGGTTCATTACTTTGGAGAGCTTTTTGCTACCAAAACGGCATGTCCTTCCTAGGTTCCACATGCTGGATCTAACCGTAGCGTGTGAAGCTGCCCACGGGCGGGCTGCAGGGGTCCGTACTCTTCCGGCAATATGCATACCTCCGCCTGGAATGGTAATTCAAGTGTTAGGTGAACCCGTACAGTAGACGTGTCCAACCTCCAGAGTGTAATAGCTTAGAAGTCATCAGAAGGACCTCGTGGCCCCGTAGATGTGGTCTCTTGATGCCATCACTTATGCTACTAAACCCCGTGTGGTCTACACCAATACATTTCCAGCTTGCGACTGTGTGACATCAGGTTAGCAAGCCATCTCATAAAGCCCTCGAGTCATTCGTTAAAAGGTCGCTGGACAGTGTCTCTCTAATGAAGTCCTTTGTAGATGAACTACCCTGGGGGACCTAGGGCTTTTTTAGCAGTGCACCGATTGTTGACGAAACATCGGGAGCGGAACGTTTGTGGTTTCTTGGTGTCAATCAGCGCGAGGGCGCATCACCAGCCAGAAAGCTCTCCTCGAGAGCGGTTTTATCCATTTCTATAGACACTACTCGCGCAGCGTTAATTATTGATGGTAGACTGCTTGGGACGCCAGAGGTCAATGTGATTGGCTCATTCACTGCTTCATACAAAGCTGGAATCGTCAAGACCCTCTCGGTTGTGCTTTGAGCGAAATAAGGATATGGGGTGCTAGAGATTTCAGCAGCGTCGGCCTCGTGAGGCATCAGACTTTCCACCCAAGCAT'/>

    <sequence taxon='36' value='GGTTACAAGATCCGGGGGTCGAGAGCAATTGTCAGGTGCCTACTTTCCTTATTCCACCTCATCCCCCGTAAAACAAAACCGTATTCCTACGAAATAATAGGCGCCTGGGTAGATAACTTACGTGGCAACGCAGTACTATTAATCCCGCTCTCGGACCCTTACAGTCTCCTCCCGTTTATCACTGAACGGGTCCTTGGGACGTAGTCGTATCTATCAGGGCGCATAGCTAATCGGTCCACCGCCTCAATTCTAGGGATCGCCAGAGCCTCGTGGTAGCCGGGAGACTGGCTGTCGCGAAAGGTATCTGCCGAAGCTAGCCCGGGCCGTGATGACCAAGGCGCGTCTGATCAACGGAAATACTTCTTTGAGAGCGGTCAACCGACGCATGGAGTGGCGGACAAGGGCTATTCTAGATGTGTACTCCGTGAGCCGCTCGAGAGCATCATTCACTATGTTAGAGTGCAGGACTATACACGCGAAATTCAACCTGTTAGATAACTGGGTAGCCTGGGGGCAGGTTAAGGGGCTTGCGATGTGCCTAGGGTGCCCATAGAAGCCGTGGGGCGGGCTGAACCTTCCAGGAAGCGTCCGCCAGGCTGTCCTTCTTCTGCATCCCACTTCATAGCAAACGCTCGGAGGCTCCTCGAACACCCGACTTTTGGTCATATTCCTACGGTCTTCCTGGCTAATAATGGAAACAACAATCTGGAGGCAGGTGCGAATTGATATTACCACTGGTTCCGGACGCATCGTTCAGAGAAATTGTCACCGGGAGAGGATGTGATAGCAACCCTTCTTACATAGTGTCGGTGTTCAGTCCAAAGTGATGACGGTCGTATATGAGGTCCGAGAGATCCACACCTCCGGATGGGCGATACTCGTACCATATTGTGCAGCTGGATACCAAGGGTCATGCCCTGTGGTTTATACGGTCTACGTCACAAGATATGCAGTAACTAGGTGCTCCCTGGCAGTGACCTGCCGCTTTTGACAACGAAAATTAAATGCGTCACCATCGAGTTAAAGCGCTAAGGTGTGGTCGACTCTGGGCTGGGTCTCATCCCACCCTAGCCTCGGCGTCTGCTCAGATGTAACGGAGGAATGTCCCTAACAGGATAGTTACCACTGGTAACCTGTCGTAGCAAGATTAGGGAGAGATTAGCCCGCGCCAACAATCACGCGGCGCACTGGTGAACTCGACAGCTCTAGCGCTCGGATACTTGGTTCATTACTTTGGAGAGCTTTTTGCTACCAAAACGGCATGTCCTTCCTAGGTTCCACATGCTGGATCTAACCGTAGCGTGTGAAGCTGCCCACGGGCGGGCTGCAGGGGTCCGTACTCTTCCGGCAATATGCATACCTCCGCCTGGAATGGTAATTCAAGTGTTAGGTGAACCCGTACAGTAGACGTGTCCAACCTCCAGAGTGTAATAGCTTAGAAGTCATCAGAAGGACCTCGTGGCCCCGTAGATGTGGTCTCTTGATGCCATCACTTATGCTACTAAACCCCGTGTGGTCTACACCAATACATTTCCAGCTTGCGACTGTGTGACATCAGGTTGGCAAGCCATCTCATAAAGCCCTCGAGTCATTCGTTAAAAGGTCGCTGGACAGTGTCTCTCTAATGAAGTCCTTTGTAGATGAACTACCCTGGGGGACCTAGGGCTTTTTTAGCAGTGCACCGATTGTTGACGAAACATCGGGAGCGGAACGTTTGTGGTTTCTTGGTGTCAATCAGCGCGAGGGCGCATCACCAGCCAGAAAGCTCTCTTCGAGAGCGGTTTTATCCATTTCTATAGACACTACTCGCGCAGCGTTAATTATTGATGGTAGACTGCTTGGGACGCCAGAGGTCAATGTGATTGGCTCATTCACTGCTTCATACAAAGCTGGAATCGTCAAGACCCTCTCGGTTGTGCTTTGAGCGAAATAAGGATATGGGGTGCTAGAGATTTCAGCAGCGTCGGCCTCGTGAGGCATCAGACTTTCCACCCAAGCAT'/>

    <sequence taxon='43' value='GGTTACAAGATCCGGGGGTCGAGAGCAATTGTCAGGTGCCTACTTTCCTTATTCCACCTCATCCCCCGTAAAACAAAACCGTATTCCTACGAAATAATAGGCGCCTGGGTAGATAACTTACGTGGCAACGCAGTACTATTAATCCCGCTCTCGGACCCTTACAGTCTCCTCCCGTTTATCACTGAACGGGTCCTTGGGACGTAGTCGTATCTATCAGGGCGCATAGCTAATCGGTCCACCGCCTCAATTCTAGGGATCGCCAGAGCCTCGTGGTAGCCGGGAGACTGGCTGTCGCGAAAGGTATCTGCCGAAGCTAGCCCGGGCCGTGATGACCAAGGCGCGTCTGATCAACGGAAATACTTCTTTGAGAGCGGTCAACCGACGCATGGAGTGGCTGACAAGGGCTATTCTAGATGTGTACTCCGTGAGCCGCTCGAGAGCATCATTCACTATGTTAGAGTGCAGGACTATACACGCGAAATTCAACCTGTTAGATAACTGGGTAGCCTGGGGGCAGGTTAAGGGGCTTGCGATGTGCCTAGGGTGCCCATAGAAGCCGTGGGGCGGGCTGAACCTTCCAGGAAGCGTCCGCCAGGCTGTCCTTCTTCTGCGTCCCACTTCATAGCAAACGCTCGGAGGCTCCTCGAACACCCGACTTTTGGTCATATTCCTACGGTCTTCCTGGCTAATAATGGAAACAACAATCTGGAGGCAGGTGCGAATTGATATTACCACTGGTTCCGGACGCATCGTTCAGAGAAATTGTCACCGGGAGAGGATGTGATAGCAACCCTTCTTACATAGTGTCGGTGTTCAGTCCAAAGTGATGACGGTCGTATATGAGGTCCGAGAGATCCACACCTCCGGATGGGCGATACTCGTACCATATTGTGCAGCTGGATACCAAGGGTCATGTCCTGTGGTTTATACGGTCTACGTCACAAGATATGCAGTAACTAGGTGCTCCCTGGCAGTGACCTGCCGCTTTTGACAACGAAAATTAAATGCGTCACCATCGAGTTAAAGCGCTAAGGTGTGGTCGACTCTGGGCTGGGTCTCATCCCACCCTAGCCTCGGCGTCTGCTCAGATGTAACGGAGGAATGTCCCTAACAGGATAGTTACCACTGGTAACCTGTCGTAGCAAGATTAGGGAGAGATTAGCCCGCGCCAACAATCACGCGGCGCACTGGTGAACTCGACAGCTCTAGCGCTCGGATACTTGGTTCATTACTTTGGAGAGCTTTTTGCTACCAAAACGGCATGTCCTTCCTAGGTTCCACATGCTGGATCTAACCGTAGCGTGTGAAGCTGCCCACGGGCGGGCTGCAGGGGTCCGTACTCTTCCGGCAATATGCATACCTCCGCCTGGAATGGTAATTCAAGTGTTAGGTGAACCCGTACAGTAGACGTGTCCAACCTCCAGAGTGTAATAGCTTAGAAGTCATCAGAAGGACCTCGTGGCCCCGTAGATGTGGTCTCTTGATGCCATCACTTATGCTACTAAACCCCGTGTGGTCTACACCAATACATTTCCAGCTTGCGACTGTGTGACATCAGGTTAGCAAGCCATCTCATAAAGCCCTCGAGTCATTCGTTAAAAGGTCGCTGGACAGTGTCTCTCTAATGAAGTCCTTTGTAGATGAACTACCCTGGGGGACCTAGGGCTTTTTTAGCAGTGCACCGATTGTTGACGAAACATCGGGAGCGGAACGTTTGTGGTTTCTTGGTGTCAATCAGCGCGAGGGCGCATCACCAGCCAGAAAGCTCTCTTCGAGAGCGGTTTTATCCATTTCTATAGACACTACTCGCGCAGCGTTAATTATTGATGGTAGACTGCTTGGGACGCCAGAGGTCAATGTGATTGGCTCATTCACTGCTTCATACAAAGCTGGAATCGTCAAGACCCTCTCGGTTGTGCTTTGAGCGAAATAAGGATATGGGGTGCTAGAGATTTCAGCAGCGTCGGCCTCGTGAGGCATCAGACTTTCCACCCAAGCAT'/>

    <sequence taxon='24' value='GGTTACAAGATCCGGAGGTCGAGCGCAATTGTCAGGTACCTCCTTTCCTTATTCCACCTCATCCCCCGTAAAACAAAACCGTATTCCTACGAAATAATAGGCGCCTGGGTAGATAACTTACGTGGCAACGCAGTACTATTAATCCCGCTCTCGGACCCTTACAGTCTCCTCCCGTTTATCACTGAACGGGTCCTTGGGACGTAGTCGTATCTATCAGGGCGCATAGCTAATCGGTCCACCGCCTCAATTCTAGGGATCGCCAGAGCCTCGTGGTAGCCGGGAGACTGGCTGTCGCGAAAGGTATCTGCCGAAGCTAGCCCGGGCCGTGATGACCAAGGCGCGTCTGATCAACGGAAATACTTCTTTGAGAGCGGTCAACCGACGCATGGAGTGGCGGACAAGGGCTATTCTAGATGTGTACTCCGTGAGCCGCTCGAGAGCATCATTCACTATGTTAGAGTGAAGGACTATACACGCGAAATTCAACCTGTTAGATAACTGGGTAGCCTGGGGGCAGGTTAAGGGGCTTGCGATGTGCCTAGGGTGCCCATAGAAGCCGTGGGGCGGGTTGAACCTTCCAGGAAGCGTCCGCCAGGCTGTCCTTCTTCTGCGTCCCACTTCATAGCAAACGCTCGGAGGCTCCTCGAATACCCGACTTTTGGTCATATTCCTACGGTCTTCCTGGCTAATAATGGAGACAACAATCTGGAGGCAGGTGCGAATTGATATTACCACTGGTTCCGGACGCATCGTTCAGAGAAATTGTCACCGGGAGAGGATGTGATAGCAACCCTTCTTACATAGTGTCGGTGTTCAGTCCAAAGTGATGACGGTCGTATATGAGGTCCGAGAGATCCACACCTCCGGATGGGCGATACTCGTACCATATTGTGCAGCTGGATACCAAAGGTCATGCCCTGTGGTTTATACGGTCTACGTCACAAGATATGCAGTAACTAGGTGCTCCCTGGCAGTGACCTGCCGCTTTTGACAACGAAAATTAAATGCGTCACCATCGAGTTAAAGCGCTAAGGTGTGGTCGACTCTGGGCTGGGCCTCATCCCACCCTAGCCTCGGCGTCTGCTCAGATATAACGGAGGAATGTCCCTAACAGGATAGTTACCACTGGTAACCTGTCGTAGCAAGATTAGGGAGAGATTAGCCCGCGCCAACAATCACGCGGCGCACTGGTGAACTCGACAGCTCTAGCGCTCGGATACTTGGTTCATTACTTTGGAGAGCTTTTTGCTACCAAAACGGCATGTCCTTCCTAGGTTCCACATGCTGGATCTAACCGTAGCGTGTGAAGCTGCCCACGGGCGGGCTGCAGAGGTCCGTACTCTTCCGGCAATATGCATACCTCCGCCTGGAATGGTAATTCAAGTGTTAGGTGAACCCGTACAGTAGACGTGTCCAACCTCCAGAGTGTAATAGCTTAGAAGTCATCAGAAGGACCTCGTGGCCCCGTAGATGTGGTCTCTTGATGCCATCACTTATGCTACTAAACCCCGTGTGGTCTACACCAATACATTTCCGGCTTGCGACTGTGTGACATCAGGTTAGCAAGCCATCTCATAAAGCCCTCGAGTCATTCGTTAAAAGGTCGCTGGACAGTGTCTCTCTAATGAAGTCCTTTGTAGATGAACTACCCTGGGGGACCTAGGGCTTTTTTAGCAGTGCACCGATTGTTGACGAAACATCGGGAGCGGAACGTTTGTGGTTTCTTGGTGTCAATCAGCGCGAGGGCGCATCACCAGCCAGAAAGCTCTCCTCGAGAGCGGTTTTATCCATTTCTATAGACACTACTCGCGCAGCGTTAATTATTGATGGTAGACTGCTTGGGACGCCAGAGGTCAATGTGATTGGCTCATTCACTGCTTCATACAAAGCTGGAATCGTCAAGACCCTCTCGGTCGTGCTTTGAGCGAAATAAGGATATGGGGTGCTAGAGATTTCAGCAGCGTCGGCCTCGTGAGGCATCAGACTTTCCACCCAAGCAT'/>

    <sequence taxon='29' value='GGTTACAAGATCCGGAGGTCGAGCGCAATTGTCAGGTACCTCCTTTCCTTATTCCACCTCATCCCCCGTAAAACAAAACCGTATTCCTACGAAATAATAGGCGCCTGGGTAGATAACTTACGTGGCAACGCAGTACTATTAATCCCGCTCTCGGACCCTTACAGTCTCCTCCCGTTTATCACTGAACGGGTCCTTGGGACGTAGTCGTATCTATCAGGGCGCATAGCTAATCGGTCCACCGCCTCAATTCTAGGGATCGCCAGAGCCTCGTGGTAGCCGGGAGACTGGCTGTCGCGAAAGGTATCTGCCGAAGCTAGCCCGGGCCGTGATGACCAAGGCGCGTCTGATCAACGGAAATACTTCTTTGAGAGCGGTCAACCGACGAATGGAGTGGCGGACAAGGGCTATTCTAGATGTGTACTCCGTGAGCCGCTCGAGAGCATCATTCACTATGTTAGAGTGAAGGACTATACACGCGAAATTCAACCTGTTAGATAACTGGGTAGCCTGGGGGCAGGTTAAGGGGCTTGCGATGTGCCTAGGGTGCCCATAGAAGCCGTGGGGCGGGTTGAACCTTCCAGGAAGCGTCCGCCAGGCTGTCCTTCTTCTGCGTCCCACTTCATAGCAAACGCTCGGAGGCTCCTCGAACACCCGACTTTTGGTCATATTCCTACGGTCTTCCTGGCTAATAATGGAGACAACAATCTGGAGGCAGGTGCGAATTGATATTACCACTGGTTCCGGACGCATCGTTCAGAGAAATTGTCACCGGGAGAGGATGTGATAGCAACCCTTCTTACATAGTGTCGGTGTTCAGTCCAAAGTGATGACGGTCGTATATGAGGTCCGAGAGATCCACACCTCCGGATGGGCGATACTCGTACCATATTGTGCAGCTGGATACCAAAGGTCATGCCCTGTGGTTTATACGGTCTACGTCACAAGATATGCAGTAACTAGGTGCTCCCTGGCAGTGACCTGCCGCTTTTGACAACGAAAATTAAATGCGCCACCATCGAGTTAAAGCGCTAAGGTGTGGTCGACTCTGGGCTGGGCCTCATCCCACCCTAGCCTCGGCGTCTGCTCAGATATAACGGAGGAATGTCCCTAACAGGATAGTTACCACTGGTAACCTGTCGTAGCAAGATTAGGGAGAGATTAGCCCGCGCCAACAATCACGCGGCGCACTGGTGAACTCGACAGCTCTAGCGCTCGGATACTTGGTTCATTACTTTGGAGAGCTTTTTGCTACCAAAACGGCATGTCCTTCCTAGGTTCCACATGCTGGATCTAACCGTAGCGTGTGAAGCTGCCCACGGGCGGGCTGCAGAGGTCCGTACTCTTCTGGCAATATGCATACCTCCGCCTGGAATGGTAATTCAAGTGTTAGGTGAACCCGTACAGTAGACGTGTCCAACCTCCAGAGTGTAATAGCTTAGAAGTCATCAGAAGGACCTCGTGGCCCCGTAGATGTGGTCTCTTGATGCCATCACTTATGCTACTAAACCCCGTGTGGTCTACACCAATACATTTCCGGCTTGCGACTGTGTGACATCAGGTTAGCAAGCCATCTCATAAAGCCCTCGAGTCATTCGTTAAAAGGTCGCTGGACAGTGTCTCTCTAATGAAGTCCTTTGTAGATGAACTACCCTGGGGGACCTAGGGCTTTTTTAGCAGTGCACCGATTGTTGACGAAACATCGGGAGCGGAACGTTTGTGGTTTCTTGGTGTCAATCAGCGCGAGGGCGCATCACCAGCCAGAAAGCTCTCCTCGAGAGCGGTTTTATCCATTTCTATAGACACTACTCGCGCAGCGTTAATTATTGATGGTAGACTGCTTGGGACGCCAGAGGTCAATGTGATTGGCTCATTCACTGCTTCATACAAAGCTGGAATCGTCAAGACCCTCTCGGTTGTGCTTTGAGCGAAATAAGGATATGGGGTGCTAGAGATTCCAGCAGCGTCGGCCTCGTGAGGCATCAGACTTTCCACCCAAGCAT'/>

    <sequence taxon='41' value='GGTTACAAGATCCGGAGGTCGAGCGCAATTGTCAGGTACCTCCTTTCCTTATTCCACCTCATCCCCCGTAAAACAAAACCGTATTCCTACGAAATAATAGGCGCCTGGGTAGATAACTTACGTGGCAACGCAGTACTATTAATCCCGCTCTCGGACCCTTACAGTCTCCTCCCGTTTATCACTGAACGGGTCCTTGGGACGTAGTCGTATCTATCAGGGCGCATAGCTAATCGGTCCACCGCCTCAATTCTAGGGATCGCCAGAGCCTCGTGGTAGCCGGGAGACTGGCTGTCACGAAAGGTATCTGCCGAAGCTAGCCCGGGCCGTGATGACCAAGGCGCGTCTGATCAACGGAAATACTTCTTTGAGAGCGGTCAACCGACGAATGGAGTGGCGGACAAGGGCTATTCTAGATGTGTACTCCGTGAGCCGCTCGAGAGCATCATTCACTATGTTAGAGTGAAGGACTATACACGCGAAATTCAACCTGTTAGATAACTGGGTAGCCTGGGGGCAGGTTAAGGGGCTTGCGATGTGCCTAGGGTGCCCATAGAAGCCGTGGGGCGGGTTGAATCTTCCAGGAAGCGTCCGCCAGGCTGTCCTTCTTCTGCGTCCCACTTCATAGCAAACGCTCGGAGGCTCCTCGAACACCCGACTTTTGGTCATATTCCTACGGTCTTCCTGGCTAATAATGGAGACAACAATCTGGAGGCAGGTGCGAATTGATATTACCACTGGTTCCGGACGCATCGTTCAGAGAAATTGTCACCGGGAGAGGATGTGATAGCAACCCTTCTTACATAGTGTCGGTGTTCAGTCCAAAGTGATGACGGTCGTATATGAGGTCCGAGAGATCCACACCTCCGGATGGGCGATACTCGTACCATATTGTGCAGCTGGATACCAAAGGTCATGCCCTGTGGTTTATACGGTCTACGTCACAAGATATGCAGTAACTAGGTGCTCCCTGGCAGTGACCTGCCGCTTTTGACAACGAAAATTAAATGCGCCACCAGCGAGTTAAAGCGCTAAGGTGTGGTCGACTCTGGGCTGGGCCTCATCCCACCCTAGCCTCGGCGTCTGCTCAGATATAACGGAGGAATGTCCCTAACAGGATAGTTACCACTGGTAACCTGTCGTAGCAAGATTAGGGAGAGATTAGCCCGCGCCAACAATCACGCGGCGCACTGATGAACTCGACAGCTCTAGCGCTCGGATACTTGGTCCATTACTTTGGAGAGCTTTTTGCTACCAAAACGGCATGTCCTTCCTAGGTTCCACATGCTGGATCTAACCGTAGCGTGTGAAGCTGCCCACGGGCGGGCTGCAGAGGTCCGTACTCTTCTGGCAATATGCATACCTCCGCCTGGAATGGTAATTCAAGTGTTAGGTGAACCCGTACAGTAGACGTGTCCAACCTCCAGAGTGTAATAGCTTAGAAGTCATCAGAAGGACCTCGTGGCCCCGTAGATGTGGTCTCTTGATGCCATCACTTATGCTACTAAACCCCGTGTGGTCTACACCAATACATTTCCGGCTTGCGACTGTGTGACATCAGGTTAGCAAGCCATCTCATAAAGCCCTCGAGTCATTCGTTAAAAGGTCGCTGGACAGTGTCTCTCTAATGAAGTCCTTTGTAGATGAACTACCCTGGGGGACCTAGGGCTTTTTTAGCAATGCACCGATTGTTGACGAAACATCGGGAGCGGAACGTTTGTGGTTTCTTGGTGTCAATCAGCGCGAGGGCGCATCACCAGCCAGAAAGCTCTCCTCGAGAGCGGTTTTATCCATTTCTATAGACACTACTCGCGCAGCGTTAATTATTGATGGTAGACTGCTTGGGACGCCAGAGGTCAATGTGATTGGCTCATTCACTGCTTCATACAAAGCTGGAATCGTCAAGACCCTCTCGGTTGTGCTTTGAGCGAAATAAGGATATGGGGTGCTAGAGATTCCAGCAGCGTCGGCCTCGTGAGGCATCAGACTTTCCACCCAAGCAT'/>

    <sequence taxon='42' value='GGTTACAAGATCCGGAGGTCGAGCGTAATTGTCAGGTACCTCCTTTCCTTATTCCACCTCATCCCCCGTAAAACAAAACCGTATTCCTACGAAATAATAGGCGCCTGGGTAGATAACTTACGTGGCAACGCAGTACTATTAATCCCGCTCTCGGACCCTTACAGTCTCCTCCCGTTTATCACTGAACGGGTCCTTGGGACGTAGTCGTATCTATCAGGGCGCATAGCTAATCGGTCCACCGCCTCAATTCTAGGGATCGCCAGAGCCTCGTGGTAGCCGGGAGACTGGCTGTCGCGAAAGGTATCTGCCGAAGCTAGCCCGGGCCGTGATGACCAAGGCGCGTCTGATCAACGGAAATACTTCTTTGGGAGCGGTCAACCGACGAATGGAGTGGCGGACAAGGGCTATTCTAGATGTGTACTCCGTGAGCCGCTCGAGAGCATCATTCACTATGTTAGAGTGAAGGACTATACACGCGAAATTCAACCTGTTAGATAACTGGGTAGCCTGGGGGCAGGTTAAGGGGCTTGCGATGTGCCTAGGGTGCCCATAGAAGCCGTGGGGCGGGTTGAACCTTCCAGGAAGCGTCCGCCAGGCTGTCCTTCTTCTGCGTCCCACTTCATAGCAAACGCTCGGAGGCTCCTCGAACACCCGACTTTTGGTCATATTCCTACGGTCTTCCTGGCTAATAATGGAGACAACAATCTGGAGGCAGGTGCGAATTGATATTACCACTGGTTCCGGACGCATCGTTCAGAGAAATTGTCACCGGGAGAGGATGTGATAGCAACCCTTCTTACATAGTGTCGGTGTTCAGTCCAAAGTGATGACGGTCGTATATGAGGTCCGAGAGATCCACACCTCCGGATGGGCGATACCCGTACCATATTGTGCAGCTGGATACCAAAGGTCATGCCCTGTGGTTTATACGGTCTACGTCACAAGATATGCAGTAACTAGGTGCTCCCTGGCAGTGACCTGCCGCTTTTGACAACGAAAATTAAATGCGCCACCATCGAGTTAAAGCGCTAAGGTGTGGTCGACTCTGGCCTGGGCCTCATCCCACCCTAGCCTCGGCGTCTGCTCAGATATAACGGAGGAATGTCCCTAACAGGATAGTTACCACTGGTAACCTGTCGTAGCAAGATTAGGGAGAGATTAGCCCGCGCCAACAATCACGCGGCGCACTGATGAACTCGACAGCTCTAGCGCTCGGATACTTGGTCCATTACTTTGGAGAGCTTTTTGCTACCAAAACGGCATGTCCTTCCTAGGTTCCGCATGCTGGATCTAACCGTAGCGTGTGAAGCTGCCCACGGGCGGGCTGCAGAGGTCCGTACTCTTCTGGCAATATGCATACCTCCGCCTGGAATGGTAATTCAAATGTTAGGTGAACCCGTACAGTAGACGTGTCCAACCTCCAGAGTGTAATAGCTTAGAAGTCATCAGAAGGACCTCGTGGCCCCGTAGATGTGGTCTCTTGATGCCATCACTTATGCTACTAAACCCCGTGTGGTCTACACCAATACATTTCCGGCTTGCGACTGTGTGACATCAGGTTAGCAAGCCATCTCATAAAGCCCTCGAGTCATTCGTTAAAAGGTCGCTGGACAGTGTCTCTCTAATGAAGTCCTTTGTAGATGAACTACCCTGGGGGACCTAGGGCTTTTTTAGCAATGCACCGATTGTTGACGAAACATCGGGAGCGGAACGTTTGTGGTTTCTTGGTGTCAATCAGCGCGAGGGCGCATCACCAGCCAGAAAGCTCTCCTCGAGAGCGGTTTTATCCATTTCTATAGACACTACTCGCGCAGCGTTAATTATTGATGGTAGACTGCTTGGGACGCCAGAGGTCAATGTGATTGGCTCATTCACTGCTTCATACAAAGCTGGAATCGTCAAGACCCTCTCGGTTGTGCTTTGAGCGAAATAAGGATATGGGGTGCTAGAGATTCCAGCAGCGTTGGCCTCGTGAGGCATCAGACTTTCCACCCAAGCAT'/>

    <sequence taxon='51' value='GGTTACAAGATCCGGAGGTCGAGCGCAATTGTCAGGTACCTCCTTTCCTTATTCCACCTCATCCCCCGTAAAACAAAACCGTATTCCTACGAAATAATAGGCGCCTGGGTAGATAACTTACGTGGCAACGCAGTACTATTAATCCCGCTCTCGGACCCTTACAGTCTCCTCCCGTTTATCACTGAACGGGTCCGTGGGACGTAGTCGTATCTATCAGGGCGCATAGCTAATCGGTCCACCGCCTCAATTCTAGGGATCGCCAGAGCCTCGTGGTAGCCGGGAGACTGGCTGTCGCGAAAGGTATCTGCCGAAGCTAGCCCGGGCCGTGATGACCAAGGCGCGTCTGATCAACGGAAATACTTCTTTGAGAGCGGTCAACCGACGAATGGAGTGGTGGACAAGGGCTATTCTAGATGTGTACTCCGTGAGCCGCTCGAGAGCATCATTCACTATGTTAGAGTGAAGGACTATACACGCGAAATTCAACCTGTTAGATAACTGGGTAGCCTGGGGGCAGGTTAAGGGGCTTGCGATGTGCCTAGGGTGCCCATAGAAGCCGTGGGGCGGGTTGAACCTTCCAGGAAGCGTCCGCCAGGCTGTCCTTCTTCTGCGTCCCACTTCATAGCAAACGCTCGGAGGCTCCTCGAACACCCGACTTTTGGTCATATTCCTACGGTCTTCCTGGCTAATAATGGAGACAGCAATCTGGAGGCAGGTGCGAATTGATATTACCACTGGTTCCGGACGCATCGTTCAGAGAAATTGTCACCGGGAGAGGATGTGATAGCAACCCTTCTTACATAGTGTCGGTGTTCAGTCCAAAGTGATGACGGTCGTATATGAGGTCCGAGAGATCCACACCTCCGGATGGGCGATACTCGTACCATATTGTGCAGCTGGATACCAGAGGTCATGCCCTGTGGTTTATACGGTCTACGTCACAAGATATGCAGTAACTAGGTGCTCCCTGGCAGTGACCTGCCGCTTTTGACAACGAAAATTAAATGCGCCACCATCGAGTTAAAGCGCTAAGGTGTGGTCGACTCTGGGCTGGGCCTCATCCCACCCTAGCCTCGGCGTCTGCTCAGATATAACGGAGGAATGTCCCTAACAGGATAGTTACCACTGGTAACCTGTCGTAGCAAGATTAGGGAGAGATTAGCCCGCGCCAACAATCACGCGGCGCACTGATGAACTCGACAGCTCTAGCGCTCGGATACTTGGTTCATTACTTTGGAGAGCTTTTTGCTACCAAAACGGCATGTCCCTCCTAGGTTCCACATGCTGGATCTAACCGTAGCGTGTGAAGCTGCCCACGGGCGGGCTGCAGAGGTCCGTACTCTTCTGGCAATATGCATACCTCCGCCTGGAATGGTAATTCAAGTGTTAGGTGAACCCGTACAGTAGACGTGTCCAACCTCCAGAGTGTAATAGCTTAGAAGTCATCAGAAGGACCTCGTGGCCCCGTAGATGTGGTCTCTTGATGCCATCACTTATGCTACTAAACCCCGTGTGGTCTACACCAATACATTTCCGGCTTGCGACTGTGTGACATCAGGTTAGCAAGCCATCTCATAAAGCCCTCGAGTCATTCGTTAAAAGGTCGCTGGACAGTGTCTCTCTAATGAAGTCCTTTGTAGATGAACTACCCTGGGGGACCTAGGGCTTTTTTAGCAGTGCACCGATTGTTGACGAAACATCGGGAGCGGAACGTTTGTGGTTTCTTGGTGTCAATCAGCGCGAGGGCGCATCACCAGCCAGAAAGCTCTCCTCGAGAGCGGTTTTATCCATTTCTATAGACACTACTCGCGCAGCGTTAATTATTGATGGTAGACTGCTTGGGACGCCAGAGGTCAATGTGATTGGCTCATTCACTGCTTCATACAAAGCTGGAATCGTCAAGACCCTCTCGGTTGTGCTTTGAGCGAAATAAGGATATGGGGTGCTAGAGATTCCAGCAGCGTCGGCCTCGTGAGGCATCAGACTTTCCACCCAAGCAT'/>

    <sequence taxon='65' value='GGTTACAAGATCCGGAGGTCGAGCGCAATTGTCAGGTACCTCCTTTCCTTGTTCCACCTCATCCCCCGTAAAACAAAACCGTATTCCTACGAAATAATAGGCGCCTGGGTAGATAACTTACGTGGCAACGCAGTACTATTAATCCCGCTCTCGGACCCTTACAATCTCCTCCCGTTTATCACTGAACGGGTCCGTGGGACGTAGTCGTATCTATCAGGGCGCATAGCTAATCGGTCCACCGCCTCAATTCTGGGGATCGCCAGAGCCTCGTGGTAGCCGGGAGACTGGCTGTCGCGAAAGGTATCTGCCGAAGCTAGCCCGGGCCGTGATGACCAAGGCGCGTCTGGTCAACGGAAATACTTCTTTGAGAGCGGTCAACCGACGAATGGAGTGGTGGACAAGGGCTATTCTAGATGTGTACTCCGTGAGCCGCTCGAGAGCATCATTCACTATGTTAGAGTGAAGGACTATACACGCGAAATTCAACCTGTTAGATAACTGGGTAACCTGGGGGCAGGTTAAGGGGCTTGCGATGTGCCTAGGGTGCCCATAGAAGCCGTGGGGCGGGTTGAACCTTCCAGGAAGCGTCCGCCAGGCTGTCCTTCTTCTGCGTCCCACTTCATAGCAAACGCTCGGAGGCCCCTCGAACACCCGACTTTTGGTCATATTCCTACGGTCTTCCTGGCTAATAATGGAGACAGCAATCTGGAGGCAGGTGCGAATTGATATTACCACTGGTTCCGGACGCATCGTTCAGAGAAATTGTCACCGGGAGAGGATGTGATAGCAACCCTTCTTACATAGTGTCGGTGTTCAGTCCAAAGTGATGACGGTCGTATATGAGGTCCGAGAGATCCACACCTCCGGATGGGCGATACTCGTACCATATTGTGCAGCTGGATACCAGAGGTCATGCCCTGTGGTTTATACGGTCTACGTCACAAGATATGCAGTAACTAGGTGCTCCCTGGCAGTGACCTGCCGCTTTTGACAACGAAAATTAAATGCGCCACCATCGAGTTAAAGCGCTAAGGTGTGGTCGACTCTGGGCTGGGCCTCATCCCACCCTAGCCTCGGCGTCTGCTCAGATATAACGGAGGAATGTCCCTAACAGGATAGTTACCACTGGTAACCTGTCGTAGCAAGATTAGGGAGAGATTAGCCCGCGCCAACAATCACGCGGCGCACTGATGAACTCGACAGCTCTAGCGCTCGGATACTTGGTTCATTACTTTGGAAAGCTTTTTGCTACCAAAACGGCATGTCCCTCCTAGGTTCCACATGCTGGATCTAACCGTAGCGTGTGAAGCTGCCCACGGGCGGGCTGCAGAGGTCCGTACTCTTCTGGCAATATGCATACCTCCGCCTGGAATGTTAATTCAAGTGTTAGGTGAACCCGTACAGTAGACGTGTCCAACCTCCAGAGTGTAATAGCTTAGAAGTCATCAGAAGGACCTCGTGGCCCCGTAGATGTGGTCTCTTGATGCCATCACTTATGCTACTAAACCCCGTGTGGTCTACACCAATACATTTCCGGCTTGCGACTGTGTGACATCAGGTTAGCAAGCCATCTCATAAAGCCCTCGAGTCATTCGTTAAAAGGTCGCTGGACAGTGTCTCTCTAATGAAGTCCTTTGTAGATGAACTACCCTGGGGGACCTAGGGCTTTTTTAGCAGTGCACCGATTGTTGACGAAACATCGGGAGCGGAACGTTTGTGGTTTCTTGGTGTCAATCAGCGCGAGGGCGCATCACCAGCCAGAAAGCTCTCCTCGAGAGCGGTTTTATCCATTTCTATAGACACTACTCGCGCAGCGTTAATTATTGATGGTAGACTGCTTGGGACGCCAGAGGTCAATGTGATTGGCTCATTCACTGCTTCATACAAAGCTGGAATCGTCAAGACCCTCTCGGTTGTGCTTTGAGCGAAATAAGGATATGGGGTGCTAGAGATTCAAGCAGCGTCGGCCTCGTGAGGCATCAGACTTTCCACCCAAGCAT'/>

    <sequence taxon='66' value='GGTTACAAGATCCGGAGGTCGAGCGCAATTGTCAGGTACCTCCTTTCCTTGTTCCACCTCATCCCCCGTAAAACAAAACCGTATTCCTACGAAATAATAGGCGCCTGGGTAGATAACTTACGTGGCAACGCAGTACTATTAATCCCGCTCTCGGACCCTTACAATCTCCTCCCGTTTATCACTGAACGGGTCCGTGGGACGTAGTCGTATCTATCAGGGCGCATAGCTAATCGGTCCACCGCCTCAATTCTGGGGATCGCCAGAGCCTCGTGGTAGCCGGGAGACTGGCTGTCGCGAAAGGTATCTGCCGAAGCTAGCCCGGGCCGTGATGACCAAGGCGCGTCTGGTCAACGGAAATACTTCTTTGAGAGCGGTCAACCGACGAATGGAGTGGTGGACAAGGGCTATTCTAGATGTGTACTCCGTGAGCCGCTCGAGAGCATCATTCACTATGTTAGAGTGAAGGACTATACACGCGAAATTCAACCTGTTAGATAACTGGGTAACCTGGGGGCAGGTTAAGGGGCTTGCGATGTGCCTAGGGTGCCCATAGAAGCCGTGGGGCGGGTTGAACCTTCCAGGAAGCGTCCGCCAGGCTGTCCTTCTTCTGCGTCCCACTTCATAGCAAACGCTCGGAGGCCCCTCGAACACCCGACTTTTGGTCATATTCCTACGGTCTTCCTGGCTAATAATGGAGACAGCAATCTGGAGGCAGGTGCGAATTGATATTACCACTGGTTCCGGACGCATCGTTCAGAGAAATTGTCACCGGGAGAGGATGTGATAGCAACCCTTCTTACATAGTGTCGGTGTTCAGTCCAAAGTGATGACGGTCGTATATGAGGTCCGAGAGATCCACACCTCCGGATGGGCGATACTCGTACCATATTGTGCAGCTGGATACCAGAGGTCATGCCCTGTGGTTTATACGGTCTACGTCACAAGATATGCAGTAACTAGGTGCTCCCTGGCAGTGACCTGCCGCTTTTGACAACGAAAATTAAATGCGCCACCATCGAGTTAAAGCGCTAAGGTGTGGTCGACTCTGGGCTGGGCCTCATCCCACCCTAGCCTCGGCGTCTGCTCAGATATAACGGAGGAATGTCCCTAACAGGATAGTTACCACTGGTAACCTGTCGTAGCAAGATTAGGGAGAGATTAGCCCGCGCCAACAATCACGCGGCGCACTGATGAACTCGACAGCTCTAGCGCTCGGATACTTGGTTCATTACTTTGGAAAGCTTTTTGCTACCAAAACGGCATGTCCCTCCTAGGTTCCACATGCTGGATCTAACCGTAGCGTGTGAAGCTGCCCACGGGCGGGCTGCAGAGGTCCGTACTCTTCTGGCAATATGCATACCTCCGCCTGGAATGTTAATTCAAGTGTTAGGTGAACCCGTACAGTAGACGTGTCCAACCTCCAGAGTGTAATAGCTTAGAAGTCATCAGAAGGACCTCGTGGCCCCGTAGATGTGGTCTCTTGATGCCATCACTTATGCTACTAAACCCCGTGTGGTCTACACCAATACATTTCCGGCTTGCGACTGTGTGACATCAGGTTAGCAAGCCATCTCATAAAGCCCTAGAGTCATTCGTTAAAAGGTCGCTGGACAGTGTCTCTCTAATGAAGTCCTTTGTAGATGAACTACCCTGGGGGACCTAGGGCTTTTTTAGCAGTGCACCGATTGTTGACGAAACATCGGGAGCGGAACGTTTGTGGTTTCTTGGTGTCAATCAGCGCGAGGGCGCATCACCAGCCAGAAAGCTCTCCTCGAGAGCGGTTTTATCCATTTCTATAGACACTACTCGCGCAGCGTTAATTATTGATGGTAGACTGCTTGGGACGCCAGAGGTCAATGTGATTGGCTCATTCACTGCTTCATACAAAGCTGGAATCGTCAAGACCCTCTCGGTTGTGCTTTGAGCGAAATAAGGATATGGGGTGCTAGAGATTCAAGCAGCGTCGGCCTCGTGAGGCATCAGACTTTCCACCCAAGCAT'/>

    <sequence taxon='68' value='GGTTACAAGATCCGGAGGTCGAGCGCAATTGTCAGGTACCTCCTTTCCTTGTTCCACCTCATCCCCCGTAAAACAAAACCGTATTCCTACGAAATAATAGGCGCCTGGGTAGATAACTTACGTGGCAACGCAGTACTATTAATCCCGCTCTCGGACCCTTACAATCTCCTCCCGTTTATCACTGAACGGGTCCGTGGGACGTAGTCGTATCTATCAGGGCGCATAGCTAATCGGTCCACCGCCTCAATTCTGGGGATCGCCAGAGCCTCGTGGTAGCCGGGAGACTGGCTGTCGCGAAAGGTATCTGCCGAAGCTAGCCCGGGCCGTGATGACCAAGGCGCGTCTGGTCAACGGAAATACTTCTTTGAGAGCGGTCAACCGACGAATGGAGTGGTGGACAAGGGCTATTCTAGATGTGTACTCCGTGAGCCGCTCGAGAGCATCATTCACTATGTTAGAGTGAAGGACTATACACGCGAAATTCAACCTGTTAGATAACTGGGTAGCCTGGGGGCAGGTTAAGGGGCTTGCGATGTGCCTAGGGTGCCCATAGAAGCCGTGGGGCGGGTTGAACCTTCCAGGAAGCGTCCGCCAGGCTGTCCTTCTTCTGCGTCCCACTTCATAGCAAACGCTCGGAGGCCCCTCGAACACCCGACTTTTGGTCATATTCCTACGGTCTTCCTGGCTAATAATGGAGACAGCAATCTGGAGGCAGGTGCGAATTCATATTATCACTGGTTCCGGACGCATCGTTCAGAGAAATTGTCACCGGGAGAGGATGTGATAGCAACCCTTCTTACATAGTGTCGGTGTTCAGTCCAAAGTGATGACGGTCGTATATGAGGTCCGAGAGATCCACACCTCCGGATGGGCGATACTCGTACCATATTGTGCAGCTGGATACCAGAGGTCATGCCCTGTGGTTTATACGGTCTACGTCACAAGATATGCAGTAACTAGGTGCTCCCTGGCAGTGACCTGCCGCTTTTGACAACGAAAATTAAATGCGCCACCATCGAGTTAAAGCGCTAAGGTGTGGTCGACTCTGGGCTGGGCCTCATCCCACCTTAGCCTCGGCGTCTGCTCAGATATAACGGAGGAATGTCCCTAACAGGATAGTTACCACTGGTAACCTGTCGTAGCAAGATTAGGGAGAGATTAGCCCGCGCCAACAATCACGCGGCGCACTGATGAACTCGACAGCTCTAGCGCTCGGATACTTGGTTCATTACTTTGGAAAGCTTTTTGCTACCAAAACGGCATGTCCCTCCTAGGTTCCACATGCTGGATCTAATCGTAGCGTGTGAAGCTGCCCACGGGCGGGCTGCAGAGGTCCGTACTCTTCTGGCAGTATGCATACCTCCGCCTGGAATGTTAATTCAAGTGTTAGGTGAACCCGTACAGTAGACGTGTCCAACCTCCAGAGTGTAATAGCTTAGAAGTCATCAGAAGGACCTCGTGGCCCCGTAGATGTGGTCTCTTGATGCCATCACTTATGCTACTAAACCCCGTGTGGTCTACACCAATACATTTCCGGCTTGCGACTGTGTGACATCAGGTTAGCAAGCCATCTCATAAAGCCCTCGAGTCATTCGTTAAAAGGTCGCTGGACAGTGTCTCTCTAATGAAGTCCTTTGTAGATGAACTACCCTGGGGGACCTAGGGCTTTTTTAGCTGTGCACCGATTGTTGACGAAACATCGGGAGCGGAACGTTTGTGGTTTCTTGGTGTCAATCAGCGCGAGGGCGCATCACCAGCCAGAAAGCTCTCCTCGAGAGCGGTTTTATCCATTTCTATAGACACTACTCGCGCAGCGTTAATTATTGATGGTAGACTGCTTGGGACGCCAGAGGTCAATGTGATTGGCTCATTCACTGCTTCATACAAAGCTGGAATCGTCAAGACCCTCTCGGTTGTGCTTTGAGCGAAATAAGGATATGGGGTGCTAGAGATTCAAGCAGCGTCGGCCTCGTGAGGCATCAGACTTTCCACCCAAGCAT'/>

    <sequence taxon='69' value='GGTTACAAGATCCGGAGGTCGAGCGCAATTGTCAGGTACCTCCTTTCCTTGTTCCACCTCATCCCCCGTAAAACAAAACCGTATTCCTACGAAATAATAGGCGCCTGGGTAGATAACTTACGTGGCAACGCAGTACTATTAATCCCGCTCTCGGACCCTTACAATCTCCTCCCGTTTATCACTGAACGGGTCCGTGGGACGTAGTCGTATCTATCAGGGCGCATAGCTAATCGGTCCACCGCCTCAATTCTAGGGATCGCCAGAGCCTCGTGGTAGCCGGGAGACTGGCTGTCGCGAAAGGTATCTGCCGAAGCTAGCCCGGGCCGTGATGACCAAGGCGCGTCTGATCAACGGAAATACTTCTTTGAGAGCGGTCAACCGACGAATGGAGTGGTGGACAAGGGCTATTCTAGATGTGTACTCCGTGAGCCGCTCGAGAGCATCATTCACTACGTTAGAGTGAAGGACTATACACGCGAAATTCAACCTGTTAGATAACTGGGTAGCCTGGGGGCAGGTTAAGGGGCTTGCGATGTGCCTAGGGTGCCCATAGAAGCCGTGGGGCGGGTTGAACCTTCCAGGAAGCGTCCGCCAGGCTGTCCTTCTTCTGCGTCCCACTTCATAGCAAACGCTCGGAGGCTCCTCGAACACCCGACTTTTGGTCATATTCCTACGGTCTTCCTGGCTAATAATGGAGACAGCAATCTGGAGGCAGGTGCGAATTGATATTACCACTGGTTCCGGACGCATCGTTCAGAGAAATTGTCACCGGGAGAGGATGTGATAGCAACCCTTCTTACATAGTGTCGGTGTTCAGTCCAAAGTGATGACGGTCGTATATGAGGTCCGAGAGATCCACACCTCCGGATGGGCGATACTCGTACCATATTGTGCAGCTGGATACCAGAGGTCATGCCCTGTGGTTTATACGGTCTACGTCACAAGATATGCAGTAACTAGGTGCTCCCTGGCAGTGACCTGCCGCTTTTGACAACGAAAATTAAATGCGCCACCATCGAGTTAAAGCGCTAAGGTGTGGTCGACTCTGGGCTGGGCCTCATCCCACCCTAGCCTCGGCGTCTGCTCAGATATAACGGAGGAATGTCCCTAACAGGATAGTTACCACTGGTAACCTGTCGTAGCAAGATTAGGGAGAGATTAGCCCGCGCCAACAATCACGCGGCGCACTGATGAACTCGACAGCTCTAGCGCTCGGATACTTGGTTCATTACTTTGGAGAGCTTTTTGCTACCAAAACGGCATGTCCCTCCTAGGTTCCACATGCTGGATCTAACCGTAGCGTGTGAAGCTGCCCACGGGCGGGCTGCAGAGGTCCGTACTCTTCTGGCAATATGCATACCTCCGCCTGGAATGTTAATTCAAGTGTTAGGTGAACCCGTACAGTAGACGTGTCCAACCTCCAGAGTGTAATAGCTTAGAAGTCATCAGAAGGACCTCGTGGCCCCGTAGATGTGGTCTCTTGATGCCATCACTTATGCTACTAAACCCCGTGTGGTCTACACCAATACATTTCCGGCTTGCGACTGTGTGACATCAGGTTAGCAAGCCATCTCATAAAGCCCTCGAGTCATTCGTTAAAAGGTCGCTGGACAGTGTCTCTCTAATGAAGTCCTTTGTAGATGAACTACCCTGGGGGACCTAGGGCTTTTTTAGCAGTGCACCGATTGTTGACGAAACATCGGGAGCGGAACGTTTGTGGTTTCTTGGTGTCAATCAGCGCGAGGGCGCATCACCAGCCAGAAAGCTCTCCTCGAGAGCGGTTTTATCCATTTCTATAGACACTACTCGCGCAGCGTTAATTATTGATGGTAGACTGCTTGGGACGCCAGAGGTCAATGTGATTGGCTCATTCACTGCTTCATACAAAGCTGGAATCGTCAAGACCCTCTCGGTTGTGCTTTGAGCGAAATAAGGATATGGGGTGCTAGAGATTCAAGCAGCGTCGGCCTCGTGAGGCATCAGACTTTCCACCCAAGCAT'/>

    <sequence taxon='70' value='GGTTACAAGATCCGGAGGTCGAGCGCAATTGTCAGGTACCTCCTTTCCTTGTTCCACCTCATCCCCCGTAAAACAAAACCGTATTCCTACGAAATAATAGGCGCCTGGGTAGATAACTTACGTGGCAACGCAGTACTATTAATCCCGCTCTCGGACCCTTACAATCTCCTCCCGTTTATCACTGAACGGGTCCGTGGGACGTAGTCGTATCTATCAGGGCGCATAGCTAATCGGTCCACCGCCTCAATTCTAGGGATCGCCAGAGCCTCGTGGTAGCCGGGAGACTGGCTGTCGCGAAAGGTATCTGCCGAAGCTAGCCCGGGCCGTGATGACCAAGGCGCGTCTGATCAACGGAAATACTTCTTTGAGAGCGGTCAACCGATGAATGGAGTGGTGGACAAGGGCTATTCTAGATGTGTACTCCGTGAGCCGCTCGAGAGCATCATTCACTACGTTAGAGTGAAGGACTATACACGCGAAATTCAACCTGTTAGATAACTGGGTAGCCTGGGGGCAGGTTAAGGGGCTTGCGATGTGCCTAGGGTGCCCATAGAAGCCGTGGGGCGGGTTGAACCTTCCAGGAAGCGTCCGCCAGGCTGTCCTTCTTCTGCGTCCCACTTCATAGCAAACGCTCGGAGGCTCCTCGAACACCCGACTTTTGGTCATATTCCTACGGTCTTCCTGGCTAATAATGGAGACAGCAATCTGGAGGCAGGTGCGAATTGATATTACCACTGGTTCCGGACGCATCGTTCAGAGAAATTGTCACCGGGAGAGGATGTGATAGCAACCCTTCTTACATAGTGTCGGTGTTCAGTCCAAAGTGATGACGGTCGTATATGAGGTCCGAGAGATCCACACCTCCGGATGGGCGATACTCGTACCATATTGTGCAGCTGGATACCAGAGGTCATGCCCTGTGGTTTATACGGTCTACGTCACAAGATATGCAGTAACTAGGTGCTCCCTGGCAGTGACCTGCCGCTTTTGACAACGAAAATTAAATGCGCCACCATCGAGTTAAAGCGCTAAGGTGTGGTCGACTCTGGGCTGGGCCTCATCCCACCCTAGCCTCGGCGTCTGCTCAGATATAGCGGAGGAATGTCCCTAACAGGATAGTTACCACTGGTAACCTGTCGTAGCAAGATTAGGGAGAGATTAGCCCGCGCCAACAATCACGCGGCGCACTGATGAACTCGACAGCTCTAGCGCTCGGATACTTGGTTCATTACTTTGGAGAGCTTTTTGCTACCAAAACGGCATGTCCCTCCTAGGTTCCACATGCTGGATCTAACCGTAGCGTGTGAAGCTGCCCACGGGCGGGCTGCAGAGGTCCGTACTCTTCTGGCAATATGCATACCTCCGCCTGGAATGTTAATTCAAGTGTTAGGTGAACCCGTACAGTAGACGTGTCCAACCTCCAGAGTGTAATAGCTTAGAAGTCATCAGAAGGACCTCGTGGCCCCGTAGATGTGGTCTCTTGATGCCATCACTTATGCTACTAAACCCCGTGTGGTCTACACCAATACATTTCCGGCTTGCGACTGTGTGACATCAGGTTAGCAAGCCATCTCATAAAGCCCTCGAGTCATTCGTTAAAAGGTCGCTGGACAGTGTCTCTCTAATGAAGTCCTTTGTAGATGAACTACCCTGGGGGACCTAGGGCTTTTTTAGCAGTGCACCGATTGTTGACGAAACATCGGGAGCGGAACGTTTGTGGTTTCTTGGTGTCAATCAGCGCGAGGGCGCATCACCAGCCAGAAAGCTCTCCTCGAGAGCGGTTTTATCCATTTCTATAGACACTACTCGCGCAGCGTTAATTATTGATGGTAGACTGCTTGGGACGCCAGAGGTCAATGTGATTGGCTCATTCACTGCTTCATACAAAGCTGGAATCGTCAAGACCCTCTCGGTTGTGCTTTGAGCGAAATAAGGATATGGGGTGCTAGAGATTCAAGCAGCGTCGGCCTCGTGAGGCATCAGACTTTCCACCCAAGCAT'/>

    <sequence taxon='39' value='GGTTACAAGATCCGGAGGTCGAGCGCAATTGTCAGGTACCTCCTTTCCTTATTCCACCTCATCCCCCGTCAAACAAAACCGTATTCCTACGAAATAATAGGCGCCTGTGTAGATAACTTACGTGGCAACGCAGTACTATTAATCCCGCTCTCGGACCCTTACAGTCTCCTCCCGTTTATCACTGAACGGGTCCTTGGGACGTAGTCGTATCTATCAGGGCGCATAGCTAATCGGTCCACCGCCTCAATTCTAGGGATCGCCCGAGCCTCGTGGTAGCCGGGAGACTGGCTGTCGCGAAAGGTACCTGCCGAAGCTAGCCCGGGCCGTGATGACCAAGGCGCGTCTGATCAACGGAAATACTTCTTTGAGAGCGGTCAACCGACGCATGGAGTGGCGGACAAGGGCTATTCTAGATGTGTACTCCGTGAGCCGCTCGAGAGCATCATTCACTATGTTAGAGTGAAGGACTATACACGCGAAATTCAACCTGTTAGATAACTGGGTAGCCTGGGGGCAGGTTAAGGGGCTTGCGATGTGCCTAGGGTGCCCATAGAAGCCGTGGGGCGGGTTGAACTTTCCAGGAAGCGTCCGCCAGGCTGTCCTTCTTCTGCGTCCCACTTCATAGCAAACGCTCGGAGGCTCCTCGAACACCCGACTTTTGGTCAAATTCCTACGGTCTTCTTGGCTAATAATGGAGACAACAATCTGGAGGCAGGCGCGAATTGATATTACCACTGGTTCCGGACGCATCGTTCAGAGAAATTGTCACCGGGAGAGGATGTGATAGCAACCCTTCTTACATAGTGTCGGTGTTCAGTCCAAAGTGATGACGGTCGTATATGAGGTCCGAGAGATCCACACCTCCGGATGGGCGATACTCGTATCATATTGTGCAGCTGGATACCAAAGGTCATGCCCTGTGGTTTATACGGTCTACGTCACAAGATATGCAGTAACTAGGTGCTCCCTGGCAGTGACCTGCCGCTTTTGACAACGAAAATTAAATGCGTCACCATCGAGTTAAAGCGCTAAGGTGTGGTCGACTCTGGGCTGGGTCTCATCCCACCCTAGCCCCGGCGTCTGCTCAGATATAACGGAGGAATGTCCCTAACAGGATAGTTACCACTGGTAACCTGTCGTAGCAAGATTAGGGAGAGATTAGCCCGCGCCAACAACCACGCGGCGCACTGGTGAACTCGACAGCTCTAGCGCTCGGATACTTGGTTCATTACTTTGGAGAGCTTTTTGCTACCAAAACGGCATGTCCTTCCTAGGTTCCACATGCTGGATCTAACCGTAGCGTGTGAAGCTGCCCACGGGCGGGCTACAGGGGTCCGTACTCTTCCGGCAATATGCATACCTCCGCCTGGAATGGTAATTCAAGTGTTAGGTGAACCCGTACAGTAGACGTGTCCAACCTCCAGAGTGTAATAGCTTAGAAGTCATCAGAAGGACCTCGTGGCCCCGTAGATGTGGTCTCTTGATGCCATCACTTATGCTACTAAACCCCGTGTGGTCTACACCAATACATTTCCGGCTTGCGACTGTGTGACATCAGGTTAGCAAGCCATCTCATAGAGCCCTCGAGTCGTTCGTTAAAAGGTCGCTGGACAGTGTCTCTCTAATGAAGTCCTTTGTAGATGAACTACCCTGGGGGACCCAGGGCTTTTTTAGCAGTGCACCGATTGTTGACGAAACATCGGGAGCGGAACGTTTGTGGTTTCTTGGTGTCAATCAGCGCGAGGGCGCATCACCAGCCAGGAAGCTCTCCTCGAGAGCGGTTTTATCCATTTCTATAGACACTACTCGCGCAGCGTTACTTATTGGTGGTAGACTGCTTGGGACGCCAGAGGTCAATGTGATTGGCTCATTCACTGCTTCATACAAAGCTGGAATCGTCAAGACCCTCTCGGTTGTGCTTTGAGCGAAATAAGGATATGGGGTGCTAGAGATTTCAGCAGCGTCGGCCTCGTGAGGCATCAGACTTTCCACCCAAGCAT'/>

    <sequence taxon='40' value='GGTTACAAGATCCGGAGGTCGAGCGCAATTGTCAGGTACCTCCTTTCCTTATTCCACCTCATCCCCCGTCAAACAAAACCGTATTCCTACGAAATAATAGGCGCCTGTGTAGATAACTTACGTGGCAACGCAGTACTATTAATCCCGCTCTCGGACCCTTACAGTCTCCTCCCGTTTATCACTGAACGGGTCCTTGGGACGTAGTCGTATCTATCAGGGCGCATAGCTAATCGGTCCACCGCCTCAATTCTAGGGATCGCCAGAGCCTCGTGGTAGCCGGGAGACTGGCTGTCGCGAAAGGTATCTGCCGAAGCTAGCCCGGGCCGTGATGACCAAGGCGCGTCTGATCAACGGAAATACTTCTTTGAGAGCGGTCAACCGACGCATGGAGTGGCGGACAAGGGCTATTCTAGATGTGTACTCCGTGAGCCGCTCGAGAGCATCATTCACTATGTTAGAGTGAAGGACTATACACGCGAAATTCAACCTGTTAGATAACTGGGTAGCCTGGGGGCAGGTTAAGGGGCTTGCGATGTGCCTAGGGTGCCCATGGAAGCCGTGGGGCGGGTTGAACCTTCCAGGAAGCGTCCGCCAGGCTGTCCTTCTTCTGCGTCCCACTTCATAGCAAACGCTCGGAGGCTCCTCGAACACCCGACTTTTGGTCAAATTCCTACGGTCTTCTTGGCTAATAATGGAGACAACAATCTGGAGGCAGGTGCGAATTGATATTACCACTGGTTCCGGACGCATCGTTCAGAGAAATTGTCACCGGGAGAGGATGTGATAGCAACCCTTCTTACATAGTGTCGGTGTTCAGTCCAAAGTGATGACGGTCGTATATGAGGTCCGAGAGATCCACACCTCCGGATGGGCGATACTCGTATCATATTGTGCAGCTGGATACCAAAGGTCATGCCCTGTGGTTTATACGGTCTACGTCACAAGATATGCAGTAACTAGGTGCTCCCTGGCAGTGACCTGCCGCTTTTGACAACGAAAATTAAATGCGTCACCATCGAGTTAAAGCGCTAAGGTGTGGTCGACTCTGGGCTGGGTCTCATCCCACCCTAGCCCCGGCGTCTGCTCAGATATAACGGAGGAATGTCCCTAACAGGATAGTTACCACTGGTAACCTGTCGTAGCAAGATTAGGGAGAGATTAGCCCGCGCCAACAACCACGCGGCGCACTGGTGAACTCGACAGCTCTAGCGCTCGGATACTTGGTTCATTACTTTGGAGAGCTTTTTGCTACCAAAACGGCATGTCCTTCCTAGGTTCCACATGCTGGATCTAACCGTAGCGTGTGAAGCTGCCCACGGGCGGGCTGCAGGGGTCCGTACTCTTCCGGCAATATGCATACCTCCGCCTGGAATGGTAATTCAAGTGTTAGGTGAACCCGTACAGTAGACGTGTCCAACCTCCAGAGTGTAATAGCTTAGAAGTCATCAGAAGGACCTCGTGGCCCCGTAGATGTGGTCTCTTGATGCCATCACTTATGCTACTAAACCCCGTGTGGTCTACACCAATACATTTCCGGCTTGCGACTGTGTGACATCAGGTTAGCAAGCCATCTCATAGAGCCCTCGAGTCGTTCGTTAAAAGGTCGCTGGACAGTGTCTCTCTAATGAAGTCCTTTGTAGATGAACTACCCTGGGGGACCTAGGGCTTTTTTAGCAGTGCACCGATTGTTGACGAAACATCGGGAGCGGAACGTTTGTGGTTTCTTGGTGTCAATCAGCGCGAGGGCGCATCACCAGCCAGGAAGCTCTCCTCGAGAGCGGTTTTATCCATTTCTATAGACACTACTCGCGCAGCGTTAATTATTGGTGGTAGACTGCTTGGGACGCCAGAGGTCAATGTGATTGGCTCATTCACTGCTTCATACAAAGCTGGAATCGTCAAGACCCTCTCGGTTGTGCTTTGAGCGAAATAAGGATATGGGGTGCTAGAGATTTCAGCAGCGTCGGCCTCGTGAGGCATCAGACTTTCCACCCAAGCAT'/>

    <sequence taxon='13' value='GGTTACAAGATCCGGAGGTCGAGCGCAATTGTCAGGTACCTCCTTTCCTTATTCCACCTCATCCCCCGTAAAACAAAACCGTATTCCTACGAAATAATAGGCGCCTGGGTAGATAACTTACGTGGCAACGCAGTACTATTAATCCCGCTCTCGGACCCTTACAGTCTCCTCCCGTTTATCACTGAACGAGTCCTTGGGACGTAGTCGTATCTATCAGGGCGCATAGCTAATCGGTCCACCGCCTCAATTCTAGGGATCGCCAGAGTCTCATGGTAGCCGGGAGACTGGCTGTCGCGAAAGGTATCTGCCGAAGCTAGCCCGGGCCGTGATGACCAAGGCGCGTCTGATCAACGGAAATACTTCTTTGAGAGCGGTCAACCGACGCATGGAGTGGCGGACAAGGGCTATTCTAGATGTGTACTCCGTGAGCCGCTCGAGAGCATCATTCACTATGTTAGAGTGAAGGACTATACGCGCGAAATTCAACCTGTTACAAAACTGGGTAGCCTGGGGGCAGGTTAAGGGGCTTGCGATGTGCCTAGGGTGCCCATAGAAGCCGTGGGGCGGGTTAAACCTTCCAGGAAGCGTCCGCCAGGCTGCCCTTCTTCTGCGTCCCACTTCATAGCAAACGCTCGGAGGCTCCTCGAACACCCGACTTTTGGTCATATTCCTACGGTCTTCCTGGCTAATAATGGAGACAACAATCTGGAGGCAGGTGCGAATTGATATTACCACTGGTTCCGGACGCATCGTTCAGAGAAATTGTCACCGGGAGAGGATGTGATAGCAACCCTTCTTACATAGTGTCCGTGTTCAGTCCAAAGTGATGACGGTCGTATATGAGGTCCGAGAGATCCACACCTCCGGATGGGCGATACTCGTACCATATTGTGCAGCTGGATACCAAAGGTCATGCCCTGTGGTTTATACGGTCTACGTCACAAGATATGCAGTAACTAGGTGCTCCCTGGCAGTGACCTGCCGCTTTTGACAACGAAAATTAAATGCGTCACCATCGAGTTAAGGCGCTAAGGTGTGGTCGACTCTGGGCCGGGTCTCATCCCACCCTAGCCTCGGCGTCTGCTCAGATATAACGGAGGAATGTCCCTAACAGGATAGTTACCACTGGTAACCTGTCGTAGCAAGATTAGGGAGAGATTAGCCCGCGCCAACAATCACGCGGCGCACTGGTGAACTCGACAGCTCTAGCGCTCGGATACTTGGTTCATTACTTTGGAGAGCTTTTTGCTACAAAAACGGCATGTCCTTCCTAGGTTCCACATGCTGGATCTAACCGTAGCGTGTGAAACTGCCCACGGGCGGGCTGCAAGGGTCCGTACTCTTCCGGCAATATGCATACCTCCGCCTGGAATGGTAATTCAAGTGCTAGGTGAACCCGTACAGTAGACGTGTCCAACCTCCAGAGTGTAATAGCTTAGAAGTCATCAGAAGGACCTCGTGGCCCCGTAGATGTGGTCTCTTGATGCCATCACTTATGCTACTAAACCCCGTGTGGTCTACACTAATACATTTCCGGCTTGCGACTGTGTGACATCGGGTTAGCAAGCCATCTCATAAAGCCCTCGAGTCATTCGTTAAAAGGTCGCTGGACAGTGTCTCTCTGATGAAGTCCTTTGTAGATGAACTACCCTGGGGGACCTAGGGCTTTTTTAGCAGTGCACCGATTGTTGACGAAACATCGGGAGCGGAACGTTTGTGGTTTCTGGGTGTCAATCAGCGCGAGGGCGCATCACCAGCCAGAAAGCTCTCCTCGAGAGCGGTTTTACCCATTTCTATAGACACTACTCGCGCAGCGTTAATTATTGATGGTAGACTGCTTGGGACGCCAGAGGTCAATGTGATTGGCTCATTCACTGCTTCATACAAAGCTGGAATCGTCAAGACCCTCTCGGTTGTGCATTGAGCGAAATAAGGATATGGGGTGCTAGAGATTTCAGCAGCGTCGGCCTCGTGAGGCATCAGACTTTCCACCCAAGCAT'/>

    <sequence taxon='30' value='GGTTACAAGATCCGGAGGTCGAGCGCAATTGTCAGGTACCTCCTTTCCTTATTCCACCTCATCCCCCGTAAAACAAAACCGTATTCCTACGAAATAATGGGCGCCTGGGTAGATAACTTACGTGGCAACGCAGTACTATTAATCCCGCTCTCGGACCCTTACAGTCTCCTCCCGTTTATCACTGAACGAGTCCTTGGGACGTAGTCGTATCTATCAGGGCGCATAGCTAATCGGTCCACCGCCTCAATTCTAGGGATCGCCAGAGTCTCATGGTAGCCGGGAGACTGGCTGTCGCGAAAGGTATCTGCCGAAGCTAGCCCGGGCCGTGGTGACCAAGGCGCGTCTGATCAACGGAAATACTTCTTTGAGAGCGGTCAACCGACGCACGGAGTGGCGGACAAGGGCTATTCTAGATGTGAACTCCGTGAGCCGCTCGAGAGCATCATTCACTATGTTAGAGTGAAGGACTATACGCGCGAAATTCAACCTGTTACAAAACTGGGTAGCCTGGGGGCAGGTTAAGGGGCTTGCGATGTGCCTAGGGTGCCCATAGAAGCCGTGGGGCGGGTTAAACCTTCCAGGAAGCGTCCGCCAGGCTGCCCTTCTTCTGCGTCCCACTTCATAGCAAACGCTCGGAGGCTCCTCGAACACTCGACTTTTGGTCATATTCCTACCGTCTTCCTGGCTAATAATGGAGACAACAATCTGGAGGCAGGTGCGAATTGATATTACCACTGATTCCGGACGCATCGTTCAGAGAAATTGTCACCGGGAGAGGATGTGATAGCAACCCTTCTTACATAGTGTCCGTGTTCAGTCCAAAGTGATGACGGTCGTATATGAGGTCCGAGAGATCCACACCTCCGGATGGGCGATACTCGTACCATATTGTGCAGCTGGATACCAAAGGTCATGCCCTGTGGTTTATACGGTCTACGTCACAAGATATGCAGTAAGTAGGTGCTCCCTGGCAGTGACCTGCCGCTTTTGACAACGAAAATTAAATGCGTCACCATCGAGTTAAGGCGCTAAGGTGTGGTCGACTCTGGGCCGGGTCTCATCCCACCCTAGCCTCGGCGTCTGCTCAGATATAACGGAGGAATGTCCCTAACAGGATAGTTACCACTGGTAACCTGTCGTAGCAAGATTAGGGAGAGATTAGCCCGCGCCAACAATCACGCGGCGCACTGGTGAACTCGACAGCTCTAGCGCTCGGATACTTGGTTCATTACTTTGGAGAGCTTTTTGCTACAAAAACGGCATGTCCTTCCTAGGTTCCACATGCTGGATCTAACCGTAGCGTGTGAAACTGCCCACGGGCGGGCTGCAAGGGTCCGTACTCTTCCGGCAATATGCATACCTCCGCCTGGAATGGTAATTCAAGTGCTAGGTGAACCCGTACAGTAGACGTGTCCAACCTCCAGAGTGTAATAGCTTAGAAGTCATCAGAAGGACCTCGTGGCCCCGTAGATGTGGTCTCTTGATGCCATCACTTATGCTACTAAACCCCGTGTGGTCTACACTAATACATTTCCGGCTTGCGACTGTGTGACATCGGGTTAGCAAGCCATCTCATAAAGCCCTCGAGTCATTCGTTAAAAGGTCGCTGGACAGTGTCTCTCTGATGAAGTCCTTTGTAGATGAACTACCCTGGGGGACCTAGGGCTTTTTTAGCAGTGCACCGATTGTTGACGAAACATCGGGAGCGGAACGTTTGTGGTTTCTGGGTGTCAATCAGCGCGAGGGCGCATCACCAGCCAGAAAGCTCTCCTCGAGAGCGGTTTTACCCATTTCTATAGACACTACTCGCGCAGCGTTAATTATTGATGGTAGACTGCTTGGGACGCCAGAGGTCAATGTGATTGGCTCATTCACTGCTTCATACAAAGCTGGAATCATCAAGACCCTCTCGGTTGTGCATTGAGCGAAATAAGGATATGGGGTGCTAGAGATTTCAGCAGCGTCGGCCTCGTGAGGCATCAGACTTTCCACCCAAGCAT'/>

    <sequence taxon='44' value='GGTTACAAGATCCGGAGGTCGAGCGCAATTGTCAGGTACCTCCTTTCCTTATTCCACCTCATCCCCCGTAAAACAAAACCGTATTCCTACGAAATAATGGGCGCCTGGGTAGATAACTTACGTGGCAACGCAGTACTATTAATCCCGCTCTCGGACCCTTACAGTCTCCTCCCGTTTATCACTGAACGAGTCCTTGGGACGTAGTCGTATCTATCAGGGCGCATAGCTAATCGGTCCACCGCCTCAATTCTAGGGATCGCTAGAGTCTCATGGTAGCCGGGAGACTGGCTGTCGCGAAAGGTATCTGCCGAAGCTAGCCCGGGCCGTGGTGACCAAGGCGCGTCTGATCAACGGAAATACTTCTTTGAGAGCGGTCAACCGACGCACGGAGTGGCGGACAAGGGCTATTCTAGATGTGAACTCCGTGAGCCGCTCGAGAGCATCATTCACTATGTTAGAGTGAAGGACTATACGCGCGAAATTCAACCTGTTACAAAACTGGGTAGCCTGGGGGCAGGTTAAGGGGCTTGCGATGTGCCTAGGGTGCCCATAGAAGCCGTGGGGCGGGTTAAACCTTCCAGGAAGCGTCCGCCAGGCTGCCCTTCTTCTGCGTCCCACTTCATAGCAAACGCTCGGAGGCTCCTCGAACACTCGACTTTTGGTCATATTCCTACCGTCTTCCTGGCTAATAATGGAGACAACAATCTGGAGGCAGGTGCGAATTGATATTACCACTGATTCCGGACGCATCGTTCAGAGAAATTGTCACCGGGAGAGGATGTGATAGCAACCCTTCTTACATAGTGTCCGTGTTCAGTCCAAAGTGATGACGGTCGTATATGAGGTCCGAGAGATCCACACCTCCGGATGGGCGATACTCGTACCATATTGTGCAGCTGGATACCAAAGGTCATGCCCTGTGGTTTATACGGTCTACGTCACAAGATATGCAGTAAGTAGGTGCTCCCTGGCAGTGACCTGCCGCTTTTGACAACGAAAATTAAATGCGTCACCATCGAGTTAAGGCGCTAAGATGTGGTCGACTCTGGGCCGGGTCTCATCCCACCCTAGCCTCGGCGTCTGCTCAGATATAACGGAGGAATGTCCCTAACAGGATAGTTACCACTGGTAACCTGTCGTAGCAAGATTAGGGAGAGATTAGCCCGCGCCAACAATCACGCGGCGCACTGGTGAACTCGACAGCTCTAGCGCTCGGATACTTGGTTCATTACTTTGGAGAGCTTTTTGCTACAAAAACGGCATGTCCTTCCTAGGTTCCACATGCTGGATCTAACCGTAGCGTGTGAAACTGCCCACGGACGGGCTGCAAGGGTCCGTACTCTTCCGGCAATATGCATACCTCCGCCTGGAATGGTAATTCAAGTGCTAGGTGAACCCGTACAGTAGACGTGTCCAACCTCCAGAGTGTAATAGCTTAGAAGTCATCAGAAGGACCTCGTGGCCCCGTAGATGTGGTCTCTTGATGCCATCACTTATGCTACTAAACCCCGTGTGGTCTACACTAATACATTTCCGGCTTGCGACTGTGTGACATCGGGTTAGCAAGCCATCTCATAAAGCCCTCGAGTCATTCGTTAAAAGGTCGCTGGACAGTGTCTCTCTGATGAAGTCCTTTGTAGATGAACTACCCTGGGGGACCTAGGGCTTTTTTAGCAGTGCACCGATTGTTGACGAAACATCGGGAGCGGAACGTTTGTGGTTTCTGGGTGTCAATCAGCGCGAGGGCGCATCACCAGCCAGAAAGCTCTCCTCGAGAGCGGTTTTACCCATTTCTATAGACACTACTCGCGCAGCGTTAATTATTGATGGTAGACTGCTTGGGACGCCAGAGGTCAATGTGATTGGCTCATTCACTGCTTCATACAAAGCTGGAATCATCAAGACCCTCTCGGTTGTGCATTGAGCGAAATAAGGATATGGGGTGCTAGAGATTTCAGCAGCGTCGGCCTCGTGAGGCATCAGACTTTCCACCCAAGCAT'/>

    <sequence taxon='48' value='GGTTACAAGATCCGGAGGTCGAGCGCAATTGTCAGGTACCTCCTTTCCTTATTCCACCTCATCCCCCGTAAAACAAAACCGTATTCCTACGAAATAATGGGCGCCTGGGTAGATAACTTACGTGGCAACGCAGTACTATTAATCCCGCTCTCGGACCCTTACAGTCTCCTCCCGTTTATCACTGAACGAGTCCTTGGGACGTAGTCGTATCTATCAGGGCGCATAGCTAATCGGTCCACCGCCTCAATTCTAGGGATCGCCAGAGTCTCATGGTAGCCGGGAGACTGGCTGTCGCGAAAGGTATCTGCCGAAGCTAGCCCGGGCCGTGGTGACCAAGGCGCGTCTGATCAACGGAAATACTTCTTTGAGAGCGGTCAACCGACGCACGGAGTGGCGGACAAGGGCTATTCTAGATGTGAACTCCGTGAGCCGCTCGAGAGCATCATTCACTATGTTAGAGTGAAGGACTATACACGCGAAATTCAACCTGTTACAAAACTGGGTAGCCTGGGGGCAGGTTAAGGGGCTTGCGATGTGCCTAGGGTGCCCATAGAAGCCGTGGGGCGGGTTAAACCTTCCAGGAAGCGTCCGCCAGGCTGCCCTTCTTCTGCGTCCCACTTCATAGCAAACGCTCGGAGGCTCCTCGAACACTCGACTTTTGGTCATATTCCTACCGTCTTCCTGGCTAATAATGGAGACAACAATCTGGAGGCAGGTGCGAATTGATATTACCACTGGTTCCGGACGCATCGTTCAGAGAAATTGTCACCGGGAGAGGATGTGATAGCAACCCTTCTTACATAGTGTCCGTGTTCAGTCCAAAGTGATGACGGTCGTATATGAGGTCCGAGAGATCCACACCTCCGGATGGGCGATACTCGTACCATATTGTGCAGCTGGATACCAAAGGTCATGCCCTGTGGTTTATACGGTCTACGTCACAAGATATGCAGTAAGTAGGTGCTCCCTGGCAGTGACCTGCCGCTTTTGACAACGAAAATTAAATGCGTCACCATCGAGTTAAGGCGCTAAGGTGTGGTCGACTCTGGGCCGGGTCTCATCCCACCCTAGCCTCGGCGTCTGCTCAGATATAACGGAGGAATGTCCCTAACAGGATAGTTACCACTGGTAACCTGTCGTAGCAAGATTAGGGAGAGATTAGCCCGCGCCAGCAATCACGCGGCGCACTGGTGAACTCGACAGCTCTAGCGCTCGGATACTTGGTTCATTACTTTGGAGAGCTTTTTGCTACAAAAACGGCATGTCCTTCCTAGGTTCCACATGCTGGATCTAACCGTAGCGTGTGAAACTGCCCACGGGCGGGCTGCAAGGGTCCGTACTCTTCCGGCAATATGCATACCTCCGCCTGGAATGGTAATTCAAGTGCTAGGTGAACCCGTACAGTAGACGTGTCCAACCTCCAGAGTGTAATAGCTTAGAAGTCATCAGAAGGACCTCGTGGCCCCGTAGATGTGGTCTCTTGATGCCATCACTTATGCTACTAAACCCCGTGTGGTCTACACTAATACATTTCCGGCTTGCGACTGTGTGACATCGGGTTAGCAAGCCATCTCATAAAGCCCTCGAGTCATTCGTTAAAAGGTCGCTGGACAGTGTCTCTCTGATGAAGTCCTTTGTAGATGAACTACCCTGGGGGACCTAGGGCTTTTTTAGCAGTGCACCGATTGTTGACGAAACATCGGGAGCGGAACGTTTGTGGTTTCTGGGTGTCAATCAGCGCGAGGGCGCATCACCAGCCAGAAAGCTCTCCTCGAGAGCGGTTTTACCCATTTCTATAGACACTACTCGCGCAGCGTTAATTATTGATGGTAGACTGCTTGGGACGCCAGAGGTCAATGTGATTGGCTCATTCACTGCTTCATACAAAGCTGGAATCATCAAGACCCTCTCGGTTGTGCATTGAGCGAAATAAGGATATGGGGTGCTAGAGATTTCAGCAGCGTCGGCCTCGTGAGGCATCAGACTTTCCACCCAAGCAT'/>

    <sequence taxon='54' value='GGTTACAAGATCCGGAGGTCGAGCGCAATTGTCAGGTACCTCCTTTCCTTATTCCACCTCATCCCCCGTAAAACAAAACCGTATTCCTACGAAATAATGGGCGCCTGGGTAGATAACTTACGTGGCAACGCAGTACTATTAATCCCGCTCTCGGACCCTTACAGTCTCCTCCCGTTTATCACTGAACGAGTCCTTGGGACGTAGTCGTATCTATCAGGGCGAATAGCTAATCGGTCCACCGCCTCAATTCTAGGGATCGCCAGAGTCTCATGGTAGCCGGGAGACTGGCTGTCGCGAAAGGTATCTGCCGAAGCTAGCCCGGGCCGTGGTGACCAAGGCGCGTCTGATCAACGGAAATACTTCTTTGAGAGCGGTCAACCGACGCACGGAGTGGCGGACAAGGGCTATTCTAGATGTGAACTCCGTGAGCCGCTCGAGAGCATCATTCACTATGTTAGAGTGAAGGACTATACGCGCGAAATTCAACCTGTTACAAAACTGGGTAGCCTGGGGGCAGGTTAAGGGGCTTGCGATGTGCCTAGGGTGCCCATAGAAGCCGTGGGGCGGGTTAAACCTTCCAGGAAGCGTCCGCCAGGCTGCCCTTCTTCTGCGTCCCACTTCATAGCAAACGCTCGGAGGCTCCTCGAACACTCGACTTTTGGTCATATTCCTACCGTCTTCCTGGCTAATAATGGAGACAACAATCTGGAGGCAGGTGCGAATTGATATTACCACTGATTCCGGACGCATCGTTCAGAGAAATTGTCACCGGGAGAGGATGTGATAGCAACCCTTCTTACATAGTGTCCGTGTTCAGTCCAAAGTGATGACGGTCGTATATGAGGTCCGAGAGATCCACACCTCCGGATGGGCGATACTCGTACCATATTGTGCAGCTGGATACCAAAGGTCATGCCCTGTGGTTTATACGGTCTACGTCACAAGATATGCAGTAAGTAGGTGCTCCCTGGCAGTGACCTGCCGCTTTTGACAACGAAAATTAAATGCGTCACCATCGAGTTAAGGCGCTAAGGTGTGGTCGACTCTGGGCCGGGTCTCATCCCACCCTAGCCTCGGCGTCTGCTCAGATATAACGGAGGAATGTCCCTAACAGGATAGTTACCACTGGTAACCTGTCGTAGCAAGATTAGGGAGAGATTAGCCCGCGCCAACAATCACGCGGCGCACTGGTGAACTCGACAGCTCTAGCGCTCGGATACTTGGTTCATTACTTTGGAGAGCTTTTTGCTACAAAAACGGCATGTCCTTCCTAGGTTCCACATGCTGGATCTAACCGTAGCGTGTGAAACTGCCCACGGGCGGGCTGCAAGGGTCCGTACTCTTCCGGCAATATGCATACCTCCGCCTGGAATGGTAATTCAAGTGCTAGGTGAACCCGTACAGTAGACGTGTCCAACCTCCAGAGTGTAATAGCTTAGAAGTCATCAGAAGGACCTCGTGGCCCCGTAGATGTGGTCTCTTGATGCCATCACTTATGCTACTAAACCCCGTGTGGTCTACACTAATACATTTCCGGCTTGCGACTGTGTGACATCGGGTTAGCAAGCCATCTCATAAAGCCCTCGAGTCATTCGTTAAAAGGTCGCTGGACAGTGTCTCTCTGATGAAGTCCTTTGTAGATGAACTACCCTGGGGGACCTAGGGCTTTTTTAGCAGTGCACCGATTGTTGACGAAACATCGGGAGCGGAACGTTTGTGGTTTCTGGGTGTCAATCAGCGCGAGGGCGCATCACCAGCCAGAAAGCTCTCCTCGAGAGCGGTTTTACCCATTTCTATAGACACTACTCGCGCAGCGTTAATTATTGATGGTAGACTGCTTGGGACGCCAGAGGTCAATGTGATTGGCTCATTCACTGCTTCATACAAAGCTGGAATCATCAAGACCCTCTCGGTTGTGCATTGAGCGAAATAAGGATATGGGGTGCTAGAGATTTCAGCAGCGTCGGCCTCGTGAGGCATCAGACTTTCCACCCAAGCAT'/>

    <sequence taxon='56' value='GGTTACAAGATCCGGAGGTCGAGCGCAATTGTCAGGTACCTCCTTTCCTTATTCCACCTCATCCCCCGTAAAACAAAACCGTATTCCTACGAAATAATGGGCGCCTGGGTAGATAACTTACGTGGCAACGCAGTACTATTAATCCCGCTCTCGGACCCTTACAGTCTCCTCCCGTTTATCACTGAACGAGTCCTTGGGACGTAGTCGTATCTATCAGGGCGAATAGCTAATCGGTCCACCGCCTCAATTCTAGGGATCGCCAGAGTCTCATGGTAGCCGGGAGACTGGCTGTCGCGAAAGGTATCTGCCGAAGCTAGCCCGGGCCGTGGTGACCAAGGCGCGTCTGATCAACGGAAATACTTCTTTGAGAGCGGTCAACCGACGCACGGAGTGGCGGACAAGGGCTATTCTAGATGTGAACTCCGTGAGCCGCTCGAGAGCATCATTCACTATGTTAGAGTGAAGGACTATACGCGCGAAATTCAACCTGTTACAAAACTGGGTAGCCTGGGGGCAGGTTAAGGGGCTTGCGATGTGCCTAGGGTGCCCATAGAAGCCGTGGGGCGGGTTAAACCTTCCAGGAAGCGTCCGCCAGGCTGCCCTTCTTCTGCGTCCCACTTCATAGCAAACGCTCGGAGGCTCCTCAAACACTCGACTTTTGGTCATATTCCTACCGTCTTCCTGGCTAATAATGGAGACAACAATCTGGAGGCAGGTGCGAATTGATATTACCACTGATTCCGGACGCATCGTTCAGAGAAATTGTCACCGGGAGAGGATGTGATAGCAACCCTTCTTACATAGTGTCCGTGTTCAGTCCAAAGTGATGACGGTCGTATATGAGGTCCGAGAGATCCACACCTCCGGATGGGCGATACTCGTACCATATTGTGCAGCTGGATACCAAAGGTCATGCCCTGTGGTTTATACGGTCTACGTCACAAGATATGCAGTAAGTAGGTGCTCCCTGGCAGTGACCTGCCGCTTTTGACAACGAAAATTAAATGCGTCACCATCGAGTTAAGGCGCTAAGGTGTGGTCGACTCTGGGCCGGGTCTCATCCCACCCTAGCCTCGGCGTCTGCTCAGATATAACGGAGGAATGTCCCTAACAGGATAGTTACCACTGGTAACCTGTCGTAGCAAGATTAGGGAGAGATTAGCCCGCGCCAACAATCACGCGGCGCACTGGTGAACTCGACAGCTCTAGCGCTCGGATACTTGGTTCATTACTTTGGAGAGCTTTTTGCTACAAAAACGGCATGTCCTTCCTAGGTTCCACATGCTGGATCTAACCGTAGCGTGTGAAACTGCCCACGGGCGGGCTGCAAGGGTCCGTACTCTTCCGGCAATATGCATACCTCCGCCTGGAATGGTAATTCAAGTGCTAGGTGAACCCGTACAGTAGACGTGTCCAACCTCCAGAGTGTAATAGCTTAGAAGTCATCAGAAGGACCTCGTGGCCCCGTAGATGTGGTCTCTTGATGCCATCACTTATGCTACTAAACCCCGTGTGGTCTACACTAATACATTTCCGGCTTGCGACTGTGTGACATCGGGTTAGCAAGCCATCTCATAAAGCCCTCGAGTCATTCGTTAAAAGGTCGCTGGACAGTGTCTCTCTGATGAAGTCCTTTGTAGATGAACTACCCTGGGGGACCTAGGGCTTTTTTAGCAGTGCACCGATTGTTGACGAAACATCGGGAGCGGAACGTTTGTGGTTTCTGGGTGTCAATCAGCGCGAGGGCGCATCACCAGCCAGAAAGCCCTCCTCGAGAGCGGTTTTACCCATTTCTATAGACACTACTCGCGCAGCGTTAATTATTGATGGTAGACTGCTTGGGACGCCAGAGGTCAATGTGATTGGCTCATTCACTGCTTCATACAAAGCTGGAATCATCAAGACCCTCTCGGTTGTGCATTGAGCGAAATAAGGATATGGGGTGCTAGAGATTTCAGCAGCGTCGGCCTCGTGAGGCATCAGACCTTCCACCCAAGCAT'/>

    <sequence taxon='57' value='GGTTACAAGATCCGGAGGTCGAGCGCAATTGTCAGGTACCTCCTTTCCTTATTCCACCTCATCCCCCGTAAAACAAAACCGTATTCCTACGAAATAATGGGCGCCTGGGTAGATAACTTACGTGGCAACGCAGTACTATTAATCCCGCTCTCGGACCCTTACAGTCTCCTCCCGTTTATCACTGAACGAGTCCTTGGGACGTAGTCGTATCTATCAGGGCGAATAGCTAATCGGTCCACCGCCTCAATTCTAGGGATCGCCAGAGTCTCATGGTAGCCGGGAGACTGGCTGTCGCGAAAGGTATCTGCCGAAGCTAGCCCGGGCCGTGGTGACCAAGGCGCGTCTGATCAACGGAAATACTTCTTTGAGAGCGGTCAACCGACGCACGGAGTGGCGGACAAGGGCTATTCTAGATGTGAACTCCGTGAGCCGCTCGAGAGCATCATTCACTATGTTAGAGTGAAGGACTATACGCGCGAAATTCAACCTGTTACAAAACTGGGTAGCCTGGGGGCAGGTTAAGGGGCTTGCGATGTGCCTAGGGTGCCCATAGAAGCCGTGGGGCGGGTTAAACCTTCCAGGAAGCGTCCGCCAGGCTGCCCTTCTTCTGCGTCCCACTTCATAGCAAACGCTCGGAGGCTCCTCGAACACTCGACTTTTGGTCATATTCCTACCGTCTTCCTGGCTAATAATGGAGACAACAATCTGGAGGCAGGTGCGAATTGATATTACCACTGATTCCGGACGCATCGTTCAGAGAAATTGTCACCGGGAGAGGATGTGATAGCAACCCTTCTTACATAGTGTCCGTGTTCAGTCCAAAGTGATGACGGTCGTATATGAGGTCCGAGAGATCCACACCTCCGGATGGGCGATACTCGTACCATATTGTGCAGCTGGATACCAAAGGTCATGCCCTGTGGTTTATACGGTCTACGTCACAAGATATGCAGTAAGTAGGTGCTCCCTGGCAGTGACCTGCCGCTTTTGACAACGAAAATTAAATGCGTCACCATCGAGTTAAGGCGCTAAGGTGTGGTCGACTCTGGGCCGGGTCTCATCCCACCCTAGCCTCGGCGTCTGCTCAGATATAACGGAGGAATGTCCCTAACAGGATAGTTACCACTGGTAACCTTTTGTAGCAAGATTAGGGAGAGATTAGCCCGCGCCAACAATCACGCGGCGCACTGGTGAACTCGACAGCTCTAGCGCTCGGATACTTGGTTCATTACTTTGGAGAGCTTTTTGCTACAAAAACGGCATGTCCTTCCTAGGTTCCACATGCTGGATCTAACCGTAGCGTGTGAAACTGCCCACGGGCGGGCTGCAAGGGTCCGTACTCTTCCGGCAATATGCATACCTCCGCCTGGAATGGTAATTCAAGTGCTAGGTGAACCCGTACAGTAGACGTGTCCAACCTCCAGAGTGTAATAGCTTAGAAGTCATCAGAAGGACCTCGTGGCCCCGTAGATGTGGTCTCTTGATGCCATCACTTATGCTACTAAACCCCGTGTGGTCTACACTAATACATTTCCGGCTTGCGACTGTGTGACATCGGGTTAGCAAGCCATCTCATAAAGCCCTCGAGTCATTCGTTAAAAGGTCGCTGGACAGTGTCTCTCTGATGAAGTCCTTTGTAGATGAACTACCCTGGGGGACCTAGGGCTTTTTTAGCAGTGCACCGATTGTTGACGAAACATCGGGAGCGGAACGTTTGTGGTTTCTGGGTGTCAATCAGCGCGAGGGCGCATCACCAGCCAGAAAGCTCTCCTCGAGAGCGGTTTTACCCATTTCTATAGACACTACTCGCGCAGCGTTAATTATTGATGGTAGACTGCTTGGGACGCCAGAGGTCAATGTGATTGGCTCATTCACTGCTTCATACAAAGCTGGAATCATCAAGACCCTCTCGGTTGTGCATTGAGCGAAATAAGGATATGGGGTGCTAGAGATTTCAGCAGCGTCGGCCTCGTGAGGCATCAGACTTTCCACCCAAGCAT'/>

    <sequence taxon='14' value='GGTTACAAGATCCGGAGGTCGAGCGCAATTGTCAGGTACCTCCTTTCCTTATTCCACCTCATCCCCCGTAAAACAAAACCGTATTCCTACGAAATAATAGGCGCCTGGGTAGATAACTTACGTGGCAACGCAGTACTATTAATCCCGCTCTCGGACCCTTACAGTCTCCTCCCGTTTATCACTGAACGAGTCCTTGGGACGTAGTCGTATCTATCAGGGCGCATAGCTAATCGGTCCACCGCCTCAATTCTAGGGATCGCCAGAGCCTCATGGTAGCCGGGAGACTGGCTGTCGCGAAAGGTATCTGCCGAAGCTAGCCCGGGCCGTGATGACCAAGGCGCGTCTGATCAACGGAAATACTTCTTTGAGAGCGGTCAACCGACGCATGGAGTGGCGGACAAGGGCTATTCTAGATGTGTACTCCGTGAGCCGCTCGAGAGCATCATTCACTATGTTAGAGTGAAGGACTATACGCGCGAAATTCAACCTGTTAGAAAACTGGGTAGCCTGGGGGCAGGTTAAGGGGCTTGCGATGTGCCTAGGGTGCCCATAGAAGCCGTGGGGCGGGTTAAACCTTCCAGGAAGCGTCCGCCAGGCTGTCCTTCTTCTGCGTCCCACTTCATAGCAAACGCTCGGAGGCTCCTCGAACACCCGACTTTTGGTCATATTCCTACGGTCTTCCTGGCTAATAATGGAGACAACAATCTGGAGGCAGGTGCGAATTGATATTACCACTGGTTCCGGACGCATCGTTCAGAGAAATTGTCACCGGGAGAGGATGTGATAGCAACCCTTCTTACATAGTGTCGGTGTTCAGTCCAAAGTGATGACGGTCGTATATGAGGTCCGAGAGATCCACACCTCCGGATGGGCGATACTCGTACCATATTGTGCAGCTGGATACCAAAGGTCATGCCCTGTGGTTTATACGGTCTACGTCACAAGATATGCAGTAACTAGGTGCTCCCTGGCAGTGACCTGCCGCTTTTGACAACGAAAATTAAATGCGTCACCATCGAGTTAAGGCGCTAAGGTGTGGTCGACTCTGGGCTGGGTCTCATCCCACCCTAGCCTCGGCGTCTGCTCAGATATAACGGAGGAATGTCCCTAACAGGATAGTTACCACTGGTAACCTGTCGTAGCAAGATTAGGGAGAGATTAGCCCGCGCCAACAATCACGCGGCGCACTGGTGAACTCGACAGCTCTAGCGCTCGGATACTTGGTTCATTACTTTGGAGAGCTTTTTGCTACAAAAACGGCATGTCCTTCCTAGGTTCCACATGCTGGATCTAACCGTAGCGTGTGAAACTGCCCACGGGCGGGCTGCAGGGGTCCGTACTCTTCCGGCAATATGCATACCTCCGCCTGGAATGGTAATTCAAGTGCTAGGTGAACCCGTACAGTAGACGTGTCCAACCTCCAGAGTGTAATAGCTTAGAAGTCATCAGAAGGACCTCGTGGCCCCGTAGATGTGGTCTCTTGATGCCATCACTTATGCTACTAAACCCCGTGTGGTCTACACTAATACATTTCCGGCTTGCGACTGTGTGACATCAGATTAGCAAGCCATCTCATAAAGCCCTCGAGTCATTCGTTAAAAGGTCGCTGGACAGTGTCTCTCTAATGAAGTCCTTTGTAGATGAACTACCCTGGGGGACCTAGGGCTTTTTTAGCAGTGCACCGATTGTTGACGAAACATCGGGAGCGGAACGTTTGTGGTTTCTGGGTGTCAATCAGCGCGAGGGCGCATCACCAGCCAGAAAGCTCTCCTCGAGAGCGGTTTTACCCATTTCTATAGACACTACTCGCGCAGCGTTAATTATTGATGGTAGACTGCTTGGGACGCCAGAGGTCAATGTGATTGGCTCATTCACTGCTTCATACAAAGCTGGAATCGTCAAGACCCTCTCGGTTGTGCTTTGAGCGAAATAAGGATATGGGGTGCTAGAGATTTCAGCAGCGTCGGGCTCGTGAGGCATCAGACTTTCCACCCAAGCAT'/>

    <sequence taxon='31' value='GGTTACAAGATCCGGAGGTCGAGCGCAATTGTCAGGTACCTCCTTTCCTTATTCCACCTCATCCCCCGTAAAACAAAACCGTATTCCTACGAAATAATAGGCGCCTGGGTAGATAACTTACGTGGCAACGCAGTACTATTAATCCCGCTCTCGGACCCTTACAGTCTCCTCCCGTTTATCACTGAACGAGTCCTTGGGACGTAGTCGTATCTATCAGGGCGCATAGCTAATCGGTCCACCGCCTCAATTCTAGGGATCGCCAGAGCCTCATGGTAGCCGGGAGACTGGCTGTCGCGAAAGGTATCTGCCGAAGCTAGCCCGGGCCGTGATGACCAAGGCGCGTCCGATCAACGGAAATACTTCTTTGAGAGCGGTCAACCGACGCATGGAGTGGCGGACAAGGGCTATTCTAGATGTGTACTCCGTGAGCCGCTCGAGAGCATCATTCACTATGTTAGAGTGAAGGACTATACGCGCGAAATTCAACCTGTTAGAAAACTGGGTAGCCTGGGGGCAGGTTAAGGGGCTTGCGATGTGCCTAGGGTGCCCATAGAAGCCGTGGGGCGGGTTAAACCTTCCAGGAAGCGTCCGCCAGGCTGTCCTTCTTCTGCGTCCCACTTCATAGCAAACGCTCGGAGGCTCCTCGAACACCCGACTTTTGGTCATATTCCTACGGTCTTCCTGGCTAATAATGGAGACAACAATCTGGAGGCAGGTGCGAATTGATATTACCACTGGTTCCGGACGCATCGTTCAGAGAAATTGTCACCGGGAGAGGATGTGATAGCAACCCTTCTTACATAGTGTCGATGTTCAGTCCAAAGTGATGACGGTCGTATATGAGGTCCGAGAGATCCACACCTCCGGATGGGCGATCCTTGTACCATATTGTGCAGCTGGATACCAAAGGTCATGCCCTGTGGTTTATACGGTCTACGTCACAAGATATGCAGTAACTAGGTGCTCCCTGGCAGTGACCTGCCGCTTTTGACAACGAAAATTAAATGCGTCACCATCGAGTTAAGGCGCTAAGGTGTGGTCGACTCTGGGCTGGGTCTCATCCCACCCTAGCCTCGGCGTCTGCTCAGATATAACGGAGGAATGTCCCTAACAGGATAGTTACTACTGGTAACCTGTCGTAGCAAGATTAGGGAGAGATTAGCCCGCGCCAACAATCACGCGGCGCACTGGTGAACTCGACAGCTCTAGCGCTCGGATACTTGGTTCATTACTTTGGAGAGCTTTTTGCTACAAAAACGGCATGTCCTTCCTAGGTTCCACATGCTGGATCTAACCGTAGCGTGTGAAACTGCCCACGGGCGGGCTGCAGGGGTCCGTACTCTTCCGGCAATATGCATACCTCCGCCTGGAATGGTAATTCAAGTGCTAGGTGAACCCGTACAGTAGACGTGTCCAACCTCCAGAGTGTAATAGCTTAGAAGTCATCAGAAGGACCTCGTGGCCTCGTAGATGTGGTCTCTTGATGCCATCACTTATGCTACTAAACCCCGTGTGGTCTACACTAATACATTTCCGGCTTGCGACTGTGTGACATCAGATTAGCAAGCCATCTCATAAAGCCCTCGAGTCATTCGTTAAAAGGTCGCTGGACAGTGTCTCTCTAGTGAAGTCCTTTGTAGATGAACTACCCTGGGGGAGCTAGGGCTTTTTTAGCAGTGCACCGATTGTTGACGAAACATCGGGAGAGGAACGTTTGTGGTTTCTGGGTGTCAATCAGCGCGAGGGCGCATCACCAGCCAGAAAGCTCTCCTCGAGAGCGGTTTTACCCATTTCTATAGACACTACTCGCGCAGCGTTAATTATTGATGGTAGACTGCTTGGGACGCCAGAGGTCAATGTGATTGGCTCATTCACTGCTTCATACAAAGCTGGAATCGTCAAGACCCTCTCGGTTGTGCTTTGAGCGAAATAAGGATATGGGGTGCTAGAGATTTCAGCAGCGTCGGGCTCGTGAGGCATCAGACTTTCCACCCAAGCAT'/>

    <sequence taxon='49' value='GGTTACAAGATCCGGAGGTCGAGCGCAATTGTCAGGTACCTCCTTTCCTTATTCCACCTCATCCCCCGTAAAACAAAACCGTATTCCTACGAAATAATAGGCGCCTGGGTAGATAACTTACGTGGCAACGCAGTACTATTAATCCCGCTCTCGGACCCTTACAGTCTCCTCCCGTTTATCACTGAACGAGTCCTTGGGACGTAGTCGTATCTATCAGGGCGCATAGCTAATCGGTCCACCGCCTCAATTCTAGGGATCGCCAGAGCCTCATGGTAGCCGGGAGACTGGCTATCGCGAAAGGTATCTGCCGAAGCTAGCCCGGGCCGTGATGACCAAGGCGCGTCCGATCAACGGAAATACTTCTTTGAGAGCGGTCAACCGACGCATGGAGTGGCGGACAAGGGCTATTCTAGATGTGTACTCCGTGAGCCGCTCGAGAGCATCATTCACTATGTTAGAGTGAAGGACTATACGCGCGAAATTCAACCTGTTAGAAAACTGGGTAGCCTGGGGGCAGGTTAAGGGGCTTGCGATGTGCCTAGGGTGCCCATAGAAGCCGTGGGGCGGGTTAAACCTTCCAGGAAGCGTCCGCCAGGCTGTCCTTCTTCTGCGTCCCACTTCATAGCAAACGCTCGGAGGCTCCTCGAACACCCGACTTTTGGTCATATTCCTACGGTCTTCCTGGCTAATAATGGAGACAACAATCTGGAGGCAGGTGCGAATTGATATTACCACTGGTTCCGGACGCATCGTTCAGAGAAATTGTCACCGGGAGAGGATGTGATAGCAACCCTTCTTACATAGTGTCGGTGTTCAGTCCAAAGTGATGACGGTCGTATATGAGGTCCGAGAGATCCACACCTCCGGATGGGCGATCCTTGTACCATATTGTGCAGCTGGATACCAAAGGTCATGCCCTGTGGTTTATACGGTCTACGTCACAAGATATGCAGTAACTAGGTGCTCCCTGGCAGTGACCTGCCGCTTTTGACAACGAAAATTAAATGCGTCACCATCGAGTTAAGGCGCTAAGGTGTGGTCGACTCTGGGCTGGGTCTCATCTCACCCTAGCCTCGGCGTCTGCTCAGATATAACGGAGGAATGTCCCTAACAGGATAGTTACTACTGGTAACCTGTCGTAGCAAGATTAGGGAGAGATTAGCCCGCGCCAACAATCACGCGGCGCACTGGTGAACTCGACAGCTCTAGCGCTCGGATACTTGGTTCATTACTTTGGAGAGCTTTTTGCTACAAAAACGGCATGTCCTTCCTAGGTTCCACATGTTGGATCTAACCGTAGCGTGTGAAACTGCCCACGGGCGGGCTGCAGGGGTCCGTACTCTTCCGGCAATATGCATACCTCCGCCTGGAATGGTAATTCAAGTGCTAGGTGAACCCGTACAGTAGACGTGTCCAACCTCCAGAGTGTAATAGCTTAGAAGTCATCAGAAGGACCTCGTGGCCTCGTAGATGTGGTCTCTTGATGCCATCACTTCTGCTACTAAACCCCGTGTGGTCTACACTAATACATTTCCGGCTTGCGACTGTGTGACATCAGATTAGCAAGCCATCTCATAAAGCCCTCGAGTCATTCGTTAAAAGGTCGCTGGACAGTGTCTCTCTAATGAAGTCCTTTGTAGATGAACTACCCTGGGGGAGCTAGGGCTTTTTTAGCAGTGCACCGATTGTTGACGAAACATCGGGAGCGGAACGTTTGTGGTTTCTGGGTGTCAATCAGCGCGAGGGCGCATCACCAGCCAGAAAGCTCTCCTCGAGAGCGGTTTTACCCATTTCTATAGACACTACTCGCGCAGCGTTAATTATTGATGGTAGACTGCTTGGGACACCAGAGGTCAATGTGATTGGCTCACTCACTGCTTCATACAAAGCTGGAATCGTCAAGACCCTCTCGGTTGTGCTTTGAGCGAAATAGGGATATGGGGTGCTAGAGATTTCAGCAGCGTCGGGCTCGTGAGGCATCAGACTTTCCACCCAAGCAT'/>

    <sequence taxon='61' value='GGTTACAAGATCCGGAGGTCGAGCGCAATTGTCAGGTACCTCCTTTCCTTATTCCACCTCATCCCCCGTAAAACAAAACCGTATTCCTACGAAATAGTAGGCGCCTGGGTAGATAACTTACGTGGCAACGCAGTACTATTAATCCCGCTCTCGGACCCTTACAGTCTCCTCCCGTTTATCACTGAACGAGTCCTTGGGACGTAGTCGTATCTATCAGGGCGCATAGCTAATCGGTCCACCGCCTCAATTCTAGGGATCGCCAGAGCCTCATGGTAGCCGGGAGACTGGCTGTCGCGAAAGGTATCTGCCGAAGCTAGCCCGGGCCGTGATGACCAAGGCGCGTCCGATCAACGGAAATACTTCTTTGAGAGCGGTCAACCGACGCATGGAGTGGCGGACAAGGGCTATTCTAGATGTCTACTCCGTGAGCCGCTCGAGAGCATCATTCACTATGTTAGAGTGAAGGACTATACGCGCGAAATTCAACCTGTTAGAAAACTGGGTAGCCTGGGGGCAGGTTAAGGAGCTTGCGATGTGCCTAGGGTGCCCATAGAAGCCGTGGGGCGGGTTAAACCTTCCAGGAAGCGTCCGCCAGGCTGTCCTTCTTCTGCGTCCCACTTCATAGCAAACGCTCGGAGGCTCCTCGAACACCCGACTTCTGGTCATATTCCTACGGTCTTCCTGGCTAATAATGGAGACAACAATCTGGAGGCAGGTGCGAATTGATATTACCACTGGTTCCGGACGCATCGTTCAGAGAAATTGTCACCGGGAGAGGATGTGATAGCAACCCTTCTTACATAGTGTCGGTGTTCAGTCCAAAGTGATGACGGTCGTATATGAGGCCCGAGAGATCCACACCTCCGGATGGGCGATCCTTGTACCATATTGTGCAGCTGGATACCAAAGGTCATGCCCTGTGGTTTATACGGTCTACGTCACAAGATATGCAGTAACTAGGTGCTCCCTGGCAGTGACCTGCCGCTTTTGACAACGAAAATTAAATGCGTCACCATCGAGTTAAGGCGCTAAGGTGTGGTCGACTCTGGGCTGGGTCTCATCTCACCCTAGCCTCGGCGTCTGCTCAGATATAACGGAGGAATGTCCCTAACAGGATAGTTACTACTGGTAACCTGTCGTAGCAAGATTAGGGAGAGATTAGCCCGCGCCAACAATCACGCGGCGCACTGGTGAACTCGACAGCTCTAGCGCTCGGATACTTGGTTCATTACCTTGGAGAGCTTTTTGCTACAAAAACGGCATGTCCTTCCTAGGTTCTACATGTTGGATCTAACCGTAGCGTGTGAAACTGCCCACGGGCGGGCTGCAGGGGTCCGTACTCTTCCGGCAATATGCATACCTCCGCCTGGAATGGTAATTCAAGTGCTAGGTGAACCCGTACAGTAGACGTGCCCAACCTCCAGAGTGTAATAGCTTAGAAGTCATCAGAAGGACCTCGTGACCTCGTAGATGTGGTCTCTTGATGCCATCACTTCTGTTACTAAACCCCGTGTGGTCTACACTAATACATTTCCGGCTTGCGACTGTGTGACATCAGATTAGCAAGCCATCTCATAAAGCCCTCGAGTCATTCGTTAAAAGGTCGCTGGACAGTGTCTCTCTAATGAAGTCCTTTGTAGATGAACTACCCTGGGGGAGCTAGGGCTTTTTTAGCAGTGCACCGATTGTTGACGAAACATCGGGAGCGGAACGTTTGTGGTTTCTGGGTGTCAATCAGCGCGAGGGCGCATCACCAGCCAGAAAGCTCTCCTCGAGAGCGGTTTTATCCATTTCTATAGACACTACTCGCGCAGCGTTAATTATTGATGGTAGACTGCTTGGGACACGAGAGGTCAATGTGATTAGCTCACTCAATGCTTCATACAAAGCTGGAGTCGTCAAGACCCTCTCGGTTGTGCTTTGAGCGAAATAGGGATATGAGGTGCTAGAGATTTCAGCAGCGTCGGGCTCGTGGGGCATCAGACTTTCCACCCAAGCAT'/>

    <sequence taxon='62' value='GGTTACAAGATCCGGAGGTCGAGCGCAATTGTCAGGTACCTCCTTTCCTTATTCCACCTCATCCCCCGTAAAACAAAACCGTATTCCTACGAAATAATAGGCGCCTGGGTAGATAACTTACGTGGCAACGCAGTACTATTAATCCCGCTCTCGGACCCTTACAGTCTCCTCCCGTTTACCACTGAACGAGTCCTTGGGACGTAGTCGTATCTATCAGGGCGCATAGCTAATCGGTCCACCGCCTCAATTCTAGGGATCGCCAGAGCCTCATGGTAGCCGGGAGACTGGCTGTCGCGAAAGGTATCTGCCGAAGCTAGCCCGGGCCGTGATGACCAAGGCGCGTCCGATCAACGGAAATACTTCTTTGAGAGCGGTCAACCGACGCATGGAGTGGCGGACAAGGGCTATTCTAGATGTGTACTCCGTGAGCCGCTCGAGAGCATCATTCACTATGTTAGAGTGAAGGACTATACGCGCGAAATTCAACCTGTTAGAAAACTGGGTAGCCTGGGGGCAGGTTAAGGGGCTTGCGATGTGCCTAGGGTGCCCATAGAAGCCGTGGGGCGGGTTAAACCTTCCAGGAAGCGTCCGCCAGGCTGTCCTTCTTCTGCGTCCCACTTCATAGCAAACGCTCGGAGGCTCCTCGAACACCCGACTTTTGGTCATATTCCTACGGTCTTCCTGGCTAATAATGGAGACAACAATCTGGAGGCAGGTGCGAATTGATATTACCACTGGTTCCGGACGCATCGTTCAGAGAAATTGTCACCGGGAGAGGATGTGATAGCAACCCTTCTTACATAGTGTCGGTGTTCAGTCCAAAGTGATGACGGTCGTATCTGAGGTCCGAGAGATCCACACCTCCGGATGGGCGATCCTTGTACCATATTGTGCAGCTGGATACCAAAGGTCATGCCCTGTGGTTTATACGGTCTACGTCACAAGATATGCAGTAACTAGGTGCTCCCTGGCAGTGACCTGCCGCTTTTGACAACGAAAATTAAATGCGTCACCATCGAGTTAAGGCGCTAAGGTGTGGTCGACTCTGGGCTGGGTCTCATCTCACCCTAGCCTCGGCGTCTGCTCAGATATAACGGGGGAATGTCCCTAACAGGATAGTTACTACTGGTAACCTGTCGTAGCAAGATTAGGGAGAGATTAGCCCGCGCCAACAATCACGCGGCGCACTGGTGAACTCGACAGCTCTAGCGCTCGGATACTTGGTTCATTACTTTGGAGAGCTTTTTGCTGCAAAAACGGCATGTCCTTCCTAGGTTCTACATGTTGGATCTAACCGTAGCGTGTGAAACTGCCCACGGGCGGGCTGCAGGGGTCCGTACTCTTCCGGCAATATGCATACCTCCGCCTGGAATGGTAATTCAAGTGCTAGGTGAACCCGTACAGTAGACGTGTCCAACCTCCAGAGTGTAATAGCTTAGAAGTCATCAGAAGGACCTCGTGACCTCGTAGATGTGGTCTCTTGATGCCATCACTTCTGCTACTAAACCCCGTGTGGTCTACACTAATACATTTCCGGCTTGCGACTGTGTGACATCAGATTAGCAAGCCATCTCATAAAGCCCTCGAGTCATTCGTTAAAAGGTCGCTGGACAGTGTCTCTCTAATGAAGTCCTTTGTAGATGAACTACCCTGGGGGAGCTAGGGCTTTTTTAGCAGTGCACCGATTGTTGACGAAACATCGGGAGCGGAACGTTTGTGGTTTCTGGGTGTCAATCAGCGCGAGGGCGCATCACCAGCCAGAAAGCTCTCCTCGAGAGCGGTTTTACCCATTTCTATAGACACTACTCGCGCAGCGTTAATTATTGATGGTAGACTGCTTGGGACACCAGAGGTCAATGTGATTGGCTCACTCACTGCTTCATACAAAGCTGGAATCGTCAAGACCCTCTCGGTTGTGCTTTGAGCGAAATAGGGATCTGAGGTGCTAGAGATTTCAGCAGCGTCGGGCTCGTGAGGCATCAGACTTTCCACCCAAGCAT'/>

    <sequence taxon='63' value='GGTTACAAGATCCGGAGGTCGAGCGCAATTGTCAGGTACCTCCTTTCCTTATTCCACCTCATCCCCCGTAAAACAAAACCGTATTCCTACGAAATAATAGGCGCCTGGGTAGATAACTTACGTGGCAACGCAGTACTATTAATCCCGCTCTCGGACCCTTACAGTCTCCTCCCGTTTACCACTGAACGAGTCCTTGGGACGTAGTCGTATCTATCAGGGCGCATAGCTAATCGGTCCACCGCCTCAATTCTAGGGATCGCCAGAGCCTCATGGTAGCCGGGAGACTGGCTGTCGTGAAAGGTATCTGCCGAAGCTAGCCCGGGCCGTGATGACCAAGGCGCGTCCGATCAACGGAAATACTTCTTTGAGAGCGGTCAACCGACGCATGGAGTGGCGGACAAGGGCTATTCTAGATGTGTACTCCGTGAGCCGCTCGAGAGCATCATTCACTATGTTAGAGTGAAGGACTATACGCGCGAAATTCAACCTGTTAGAAAACTGGGTAGCCTGGGGGCAGGTTAAGGGGCTTGCGATGTGCCTAGGGTGCCCATAGAAGCCGTGGGGCGGGTTAAACCTTCCAGGAAGCGTCCGCCAGGCTGTCCTTCTTCTGCGTCCCACTTCATAGCAAACGCTCGGAGGCTCCTCGAACACCCGACTTTTGGTCATATTCCTACGGTCTTCCTAGCTAATAATGGAGACAACAATCTGGAGGCAGGTGCGAATTGATATTACCACTGGTTCCGGACGCATCGTTCAGAGAAATTGTCACCGGGAGAGGATGTGATAGCAACCCTTCTTACATAGTGTCGGTGTTCAGTCCAAAGTGATGACGGTCGTATCTGAGGTCCGAGAGATCCACACCTCCGGATGGGCGATCCTTGTACCATATTGTGCAGCTGGATACCAAAGGTCATGCCCTGTGGTTTATACGGTCTACGTCACAAGATATGCAGTAACTAGGTGCTCCCTGGCAGTGACCTGCCGCTTTTGACAACGAAAATTAAATGCGTCACTATCGAGTTAAGGCGCTAAGGTGTGGTCGACTCTGGGCTGGGTCTCATCTCACCCTAGCCTCGGCGTCTGCTCAGATATAACGGAGGAATGTCCCTAACAGGATAGTTACTACTGGTAACCTGTCGTAGCAAGATTAGGGAGAGATTAGCCCGCGCCAACAATCACGCGGCGCACTGGTGAACTCGACAGCTCTAGCGCTCGGATACTTGGTTCATTACTTTGGAGAGCTTTTTGCTGCAAAAACGGCATGTCCTTCCTAGGTTCTACATGTTGGATCTAACCGTAGCGTGTGAAACTGCCCACGGGCGGGCTGCAGGGGTCCGTACTCTTCCGGCAATATGCATACCTCCGCCTGGAATGGTAATTCAAGTGCTAGGTGAACCCGTACAGTAGACGTGTCCAACCTCCAGAGTGTAATAGCTTAGAAGTCATCAGAAGGACCTCGTGACCTCGTAGATGTGGTCTCTTGATGCCATCACTTCTGCTACTAAACCCCGTGTGGTCTACACTAATACATTTCCGGCTTGCGACTGTGTGACATCAGATTAGCAAGCCATCTCATAAAGCCCTCGAGTCATTCGTTAAAAGGTCGCTGGACAGTGTCTCTCTAATGAAGTCCTTTGTAGATGAACTACCCTGGGGGAGCTAGGGCTTTATTAGCAGTGCACCGATTGTTGACGAAACATCGGGAGCGGAACGTTTGTGGTTTCTGGGTGTCAATCAGCGCGAGGGCGCATCACCAGCCAGAAAGCTCTCCTCGAGAGCGGTTTTACCCATTTCTATAGACACTACTCGCGCAGCGTTAATTATTGATGGTAGACTGCTTGGGACACCAGAGGTCAATGTGATTGGCTCTCTCACTGCTTCATACAAAGCTGGAATCGTCAAGACCCTCTCGGTTGTGCTTTGAGCGAAATAGGGATCTGAGGTGCTAGAGATTTCAGCAGCGTCGGGCTCGTGAGGCATCAGACTTTCCACCCAAGCAT'/>

    <sequence taxon='67' value='GGTTACAAGATCCGGAGGTCGAGCGCAATTGTCAGGTACCTCCTTTCCTTATTCCACCTCATCCCCCGTAAAACAAAACCGTATTCCTACGAAATAATAGGCGCCTGGGTAGATAACTTACGTGGCAACGCAGTACTATTAATCCCGCTCTCGGACCCTTACAGTCTCCTCCCGTTTACCACTGAACGAGTCCTTGGGACGTAGTCGTATCTATCAGGGCGCATAGCTAATCGGTCCACCGCCTCAATTCTAGGGATCGCCAGAGCCTCATGGTAGCCGGGAGACTGGCTGTCGTGAAAGGTATCTGCCGAAGCTAGCCCGGGCCGTGATGACCAAGGCGCGTCCGATCAACGGAAATACTTCTTTGAGAGCGGTCAACCGACGCATGGAGTGGCGGACAAGGGCTATTCTAGATGTGTACTCCGTGAGCCGCTCGAGAGCATCATTCACTATGTTAGAGTGAAGGACTATACGCGCGAAATTCAACCTGTTAGAAAACTGGGTAGCCTGGGGGCAGGTTAAGGGGCTTGCGATGTGCCTAGGGTGCCCATAGAAGCCGTGGGGCGGGTTAAACCTTCCAGGAAGCGTCCGCCAGGCTGTCCTTCTTCTGCGTCCCACTTCATAGCAAACGCTCGGAGGCTCCTCGAACACCCGACTTTTGGTCATATTCCTACGGTCTTCCTAGCTAATAATGGAGACAACAATCTGGAGGCAGGTGCGAATTGATATTACCACTGGTTCCGGACGCATCGTTCAGAGAAATTGTCACCGGGAGAGGATGTGATAGCAACCCTTCTTACATAGTGTCGGTGTTCAGTCCAAAGTGATGACGGTCGTATCTGAGGTCCGAGAGATCCACACCTCCGGATGGGCGATCCTTGTACCATATTGTGCAGCTGGATACCAAAGGTCATGCCCTGTGGTTTATACGGTCTACGTCACAAGATATGCAGTAACTAGGTGCTCCCTGGCAGTGACCTGCCGCTTTTGACAACGAAAATTAAATGCGTCACTATCGAGTTAAGGCGCTAAGGTGTGGTCGACTCTGGGCTGGGTCTCATCTCACCCTAGCCTCGGCGTCTGCTCAGATATAACGGAGGAATGTCCCTAACAGGATAGTTACTACTGGTAACCTGTCGTAGCAAGATTAGGGAGAGATTAGCCCGCGCCAACAATCACGCGGCGCACTGGTGAACTCGACAGCTCTAGCGCTCGGATACTTGGTTCATTACTTTGGAGAGCTTTTTGCTGCAAAAACGGCATGTCCTTCCTAGGTTCTACATGTTGGATCTAACCGTAGCGTGTGAAACTGCCCACGGGCGGGCTGCAGGGGTCCGTACTCTTCCGGCAATATGCATACCTCCGCCTGGAATGGTAATTCAAGTGCTAGGTGAACCCGTACAGTAGACGTGTCCAACCTCCAGAGTGTAATAGCTTAGAAGTCATCAGAAGGACCTCGTGACCTCGTAGATGTGGTCTCTTGATGCCATCACTTCTGCTACTAAACCCCGTGTGGTCTACACTAATACATTTCCGGCTTGCGACTGTGTGACATCAGATTAGCAAGCCATCTCATAAAGCCCTCGAGTCATTCGTTAAAAGGTCGCTGGACAGTGTCTCTCTAATGAAGTCCTTTGTAGATGAACTACCCTGGGGGAGCTAGGGCTTTATTAGCAGTGCACCGATTGTTGACGAAACATCGGGAGCGGAACGTTTGTGGTTTCTGGGTGTCAATCAGCGCGAGGGCGCATCACCAGCCAGAAAGCTCTCCTCGAGAGCGGTTTTACCCATTTCTATAGACACTACTCGCGCAGCGTTAATTATTGATGGTAGACTGCTTGGGACACCAGAGGTCAATGTGATTGGCTCTCTCACTGCTTCATACAAAGCTGGAATCGTCAAGACCCTCTCGGTTGTGCTTTGAGCGAAATAGGGATCTGAGGTGCTAGAGATTTCAGCAGCGTCGGGCTCGTGAGGCATCAGACTTTCCACCCAAGCAT'/>

    <sequence taxon='32' value='GGTTACAAGATCCGGAGGTCGAGCGCAATTGTCAGGTACCTCCTTTCCTTATTCCACCTCATCCCCCGTAAAACAAAACCGTATTCCTACGAAATAATAGGCGCCTGGGTAGATAACTTACGTGGCAACGCAGTACTATTAATCCCGCTCTGGGACCCTTACAGTCTCCTCCCGTTTATCACTGAACGAGTCCTTGGGACGTAGTCGTATCTATCAGGGCGCATAGCTAATCGGTCCACCGCCTCAATTCTAGGGATCGCCAGAGCCTCATGGTAGCCGGGAGACTGGCTGTCGCGAAAGGTATCTGCCGAAGCTAGCCCGGGCCGTGATGACCAAGGCGCGTCTGATCAACGGAAATACTTCTTTGAGAGCGGTCAACCGACGCATGGAGTGGCGGACAAGGGCTATTCCAGATGTGTACTCCGTGAGCCGCTCGAGAGCATCATTCACTATGTTAGAGTGAAGGACTATACGCGCGAAATTCAACCTGTTAGAAAACTGGGTAGCCTGGGGGCAGGTTAAAGGGCTTGCGATGTGCCTAGGGTGCCCATAGAAGCCGTGGGGCGGGTTAAACCTTCCAGGAAGCGTCCGCCAGGCTGTCCTTCTTCTGCGTCCCACTTCATAGCAAACGCTCGGAGGCTCCTCGAACACCCGACTTTTGGTCATATTCCTACGGTCTTCCTGGCTAATAATGGAGACAACAATCTGGAGGCAGGTACGAATTAATATTACCACTGGTTCCGGACGCATCGTTCAGAGAAATTGTCACCGGGAGAGGATGTGATAGCAACCCTTCTTACATAGTGTCGGTGTTCAGTCCAAAGTGATGACGGTCGTATATGAGGTCCGAGAGATCCACACCTCCGGATGGGCGATCCTCGTGCCATATTGTGCAGCTGGATACCAAAGGTCATGCCCTGTGGTTTATACGGTCTACGTCACAAGATATGCAGTAACTAGGTGCTCCCTGGCAGTGACCTGCCGCTTTTGACAACGAAAATTACATGCGTCACCATCGAGTTAAGGCGCTAAGGTGTGGTCGACTCTGGGCTGGGTCTCATCCCACCCTAGCCTCGGCGTCTGCTCAGATATAACGGAGGAATGTCCCTAACAGGATAGTTACCACTGGTAACCTGTCGTAGCAAGATTAGGGAGAGATTAGCCCGCGCCAACAATCACGCGGCGCACTGGTGAACTCGACAGCTCTAGCGCTCGGATACTTGGTTCATTACTTTGGAGAGCTTTTTGCTACAAAAACGGCATGTCCTTCCTAGGTTCCACATGCTGGATCTAACCGTAGCGTGTGAAACTGCCCACGGCCGGGCTGCAGGGGTCCGTACTCTTCCGGCAATATGCATACCTCCGCCTGGAATGGTAATTCAAGTGCTAGGTGAACCCGTACAGTAGACGTGTCCAACCTCCAGAGTGTAATAGCCTAGAAGTCATCAGAAGGACCTCGTGGCCCCGTAGATGTGGTCTCTTGATGCAATCACTTATGCTACTAAACCCCGTGTGGTCTACACTAATACATTTCCGGCTTGCGACTGTGTGACATCAGATTAGCAAGCCATCTCATAAAGCCCTCGAGTCATTCGTTAAAAGGTCGCTGGACAGTGTCTCTCTAATGAAGTCCTTTGTAGATGAACTACCCTGGGGGAGCTAGGGCTTTTTTAGCAGTGCACCGATTGTTGACGAAACATCGGGAGCGGAACGTTTGTGGTTTCTGGGTGTCAATCAGCGCGAGGGCGCATCACCAGCCAGAAAGCTCTCCTCGAGAGCGGTTTTACCCATTTCTATAGACACTACTCGCGCAGCGTTAATTATTGATGGTCGACTGCTTGGGACGCCAGAGGTCAATGTGATTGGCTCATTCACTGCTTCATACAAAGCTGGAATCGTCAAGACCCTCTCGGTTGTGCTTTGAGCGAAATAAGGATATGGGGTGCTAGAGATTTCAGCAGCGTCGGGCTCGTGAGGCATCAGACTTTCCACCCAAGCAT'/>

    <sequence taxon='33' value='GGTTACAAGATCCGGAGGTCGAGCGCAATTGTCAGGTACCTCCTTTCCTTATTCCACCTCATCCCCCGTAAAACAAAACCGTATTCCTACGAAATAATAGGCGCCTGGGTAGATAACTTACGTGGCAACGCAGTACTATTAATCCCGCTCTGGGACCCTTACAGTCTCCTCCCGTTTATCACTGAACGAGTCCTTGGGACGTAGTCGTATCTATCAGGGCGCATAGCTAATCGGTCCACCGCCTCAATTCTAGGGATCGCCAGAGCCTCATGGTAGCCGGGAGACTGGCTGTCGCGAAAGGTATCTGCCGAAGCTAGCCCGGGCCGTGATGACCAAGGCGCGTCTGATCAACGGAAATACTTCTTTGAGAGCGGTCAACCGACGCATGGAGTGGCGGACAAGGGCTATTCTAGATGTGTACTCCGTGAGCCGCTCGAGAGCATCATTCACTATGTTAGAGTGAAGGACTATACGCGCGAAATTCAACCTGTTAGAAAACTGGGTAGCCTGGGGGCAGGTTAAAGGGCTTGCGATGTGCCTAGGGTGCCCATAGAAGCCGTGGGGCGGGTTAAACCTTCCAGGAAGCGTCCGCCAGGCTGTCCTTCTTCTGCGTCCCACTTCATAGCAAACGCTCGGAGGCTCCTCGAACACCCGACTTTTGGTCATATTCCTACGGTCTTCCTGGCTAATAATGGAGACAACAATCTGGAGGCAGGTGCGAATTGATATTACCACTGGTTCCGGACGCATCGTTCAGAGAAATTGTCACCGGGAGAGGATGTGATAGCAACCCTTCTTACATAGTGTCGGTGTTCAGTCCAAAGTGATGACGGTCGTATATGAGGTCCGAGAGATCCACACCTCCGGATGGGCGATCCTCGTGCCATATTGTGCAGCTGGATACCAAAGGTCATGCCCTGTGGTTTATACGGTCTACGTCACAAGATATGCAGTAACTAGGTGCTCCCTGGCAGTGACCTGCCGCTTTTGACAACGAAAATTACATGCGTCACCATCGAGTTAAGGCGCTAAGGTGTGGTCGACTCTGGGCTGGGTCTCATCCCACCCTAGCCTCGGCGTCTGCTCAGATATAACGGAGGAATGTCCCTAACAGGATAGTTACCACTGGTAACCTGTCGTAGCAAGATTAGGGAGAGATTAGCCCGCGCCAACAATCACGCGGCGCACTGGTGAACTCGACAGCTCTAGCGCTCGGATACTTGGTTCATTACTTTGGAGAGCTTTTTGCTACAAAAACGGCATGTCCTTCCTAGGTTCCACATGCTGGATCTAACCGTAGCGTGTGAAACTGCCCACGGGCGGGCTGCAGGGGTCCGTACTCTTCCGGCAATATGCATACCTCCGCCTGGAATGGTAATTCAAGTGCTAGGTGAACCCGTACAGTAGACGTGTCCAACCTCCAGAGTGTAATAGCTTAGAAGTCATCAGAAGGACCTCGTGGCCCCGTAGATGTGGTCTCTTGATGCAATCACTTATGCTACTAAACCCCGTGTGGTCTACACTAATACATTTCCGGCTTGCGACTGTGTGACATCAGATTAGCAAGCCATCTCATAAAGCCCTCGAGTCATTCGTTAAAAGGTCGCTGGACAGTGTCTCTCTAATGAAGTCCTTTGTAGATGAACTACCCTGGGGGAGCTAGGGCTTTTTTAGCAGTGCACCGATTGTTGACGAAACATCGGGAGCGGAACGTTTGTGGTTTCTGGGTGTCAATCAGCGCGAGGGCGCATCACCAGCCAGAAAGCTCTCCTCGAGAGCGGTTTTACCCATTTCTATAGACACTACTCGCGCAGCGTTAATTATTGATGGTCGACTGCTTGGGACGCCAGAGGTCAATGTGATTGGCTCATTCACTGCTTCATACAAAGCTGGAATCGTCAAGACCCTCTCGGTTGTGCTTTGAGCGAAATAAGGATATGGGGTGCTAGAGATTTCAGCAGCGTCGGGCTCGTGAGGCATCAGACTTTCCACCCAAGCAT'/>

    <sequence taxon='15' value='GGTTACAAGATCCGGAGGTCGAGCGCAATTGTCAGGTACCTCCTTTCCTTATTCCACCTCATCCCCCGTAAAACAAAACCGTATTCCTACGAAATAATAGGCGCCTGGGTAGATAACTTACGTGGCAACGCAGTACTATTAATCCCGCTCTCGGACCCTTACAGTCTCCTCCCGTTTATCACTGAACGAGTCCTTGGGACGTAGTCGTATCTATCAGGGCGCATAGCTAATCGGTCCACCGCCTCAATTCTAGGGATCGCCAGAGCCTCATGGTAGCCGGGAGACTGGCTGTCGCGAAAGGTATCTGCCGAAGCTAGCCCGGGCCGTGATGACCAAGGCGCGTCTGATCAACGGAAATACTTCTTTGAGAGCGGTCAACCGACGCATGGAGTGGCGGACAAGGGCTATTCTAGATGTGTACTCCGTGAGCCGCTCGAGAGCATCATTCACTATGTTAGAGTGAAGGACTATACGCGCGAAATTCAACCTGTTAGAAAACTGGGTAGCCTGGGGGCAGGTTAAGGGGCTTGCGATGTGCCTAGGGTGCCCATAGAAGCCGTGGGGCGGGTTAAACCTTCCAGGAAGCGTCCGCCAGGCTGTCCTTCTTCTGCGTCCCACTTCATAGCAAACGCTCGGAGGCTCCTCGAACACCCGACTTTTGGTCATATTCCTACGGTCTTCCTGGCTAATAATGGAGACAACAATATGGAGGCAGGTGCGAATTGATATTACCACTGGTTCCGGACGCATCGTTCGGAGAAATTGTCACCGGGAGAGGATGTGATAGCAACCCTTCTTACATAGTGTCGGTGTTCAGTCCAAAGTGATGACGGTCGTATATGAGGTCCGAGAGATCCACACCTCCGGATGGGCGATACTCGTACCATATTGTGCAGCTGGATACCAAAGGCCATGCCCTGTGGTTTATACGGTCTACGTCACAAGATATGCAGTAACTAGGTGCTCCCTGGCAGTGACCTGCCGCTTTTGACAACGAAAATTAAATGCGTCACCATCGAGTTAAGGCGCTAAGGTGTGGTCGACTCTGGGCTGGGTCTCATCCCACCCTAGCCTCGGCGTCTGCTCAGATATAACGGAGGAATGTCCCTAACAGGATAGTTACCACTGGTAACCTGTCGTAGCAAGATTAGGGAGAGATTAGCCCGCGCCAACAATCACGCGGCGCACTGGTGAACTCGACAGCTCTAGCGCTCGGATACTTGGTTCATTACTTTGGAGAGCTTTTTGCTACAAAAACGGCATGTCCTTCCTAGGTTCCACATGCTGGATCTAACCGTAGCGTGTGAAACTGCCCACGGGCGGGCTGCAAGGGTCCGTACTCTTCCGGCAATATGCATACCTCCGCCTGGAATGGTAATTCAAGTGCTAGGTGAACCCGTACAGTAGACGTGTCCAACCTCCAGAGTGTAATAGCTTAGAAGTCATCAGAAGGACCTCGTGGCCCCGTAGATGTGGTCTCTTGATGCCATCACTTATGCTACTAAACCCCGTGTGGTCTACACTAATACATTTCCGGCTTGCGACTGTGTGACATCAGATTAGCAAGCCATCTCATAAAGCCCTCGAGTCATTCGTTAAAAGGTCGCTGGACAGTGTCTCTCTAATGAAGTCCTTTGTAGATGAACTACCCTGGGGGACCTAGGGCTTTTTTAGCAGTGCACCGATTGTTGACGAAACATCGGGAGCGGAACGTTTGTGGTTTCTGGGTGTCAATCAGCGCGAGGGCGCATCACCAGCCAGAAAGCTCTCCTCGAGAGCGGTTTTACCCATTTCTATAGACACTACTCGCGCAGCGTTAATTATTGATGGTAGACTGCTTGGGACGCCAGAGGTCAATGTGATTGGCTCATTCACTGCTTCATACAAAGCTGGAATCGTCAAGACCCTCTCGGTTGTGCTTTGAGCGAAATAAGGATATGGGGTGCTAGAGATTTCAGCAGCGTCGGGCTCGTGAGGCATCAGACTTTCCACCCAAGCAT'/>

    <sequence taxon='18' value='GGTTACAAGATCCGGAGGTCGAGCGCAATTGTCAGGTACCTCCTTTCCTTATTCCACCTCATCCCCCGTAAAACAAAACCGTATTCCTACGAAATAATAGGCGCCTGGGTAGATAACTTACGTGGCAACGCAGTACTATTAATCCCGCTCTCGGACCCTTACAGTCTCCTCCCGTTTATCACTGAACGAGTCCTTGGGACGTAGTCGTATCTATCAGGGCGCATAGCTAATCGGTCCACCGCCTCAATTCTAGGGATCGCCAGAGCCTCATGGCAGCCGGGAGACTGGCTGTCGCGAAAGGTATCTGCCGAAGCTAGCCCGGGCCGTGATGACCAAGGCGCGTCTGATCAACGGAAATACTTCTTTGAGAGCGGTCAACCGACGCATGGAGTGGCGGACAAGGGCTATTCTAGATGTGTACTCCGTGAGCCGCTCGAGAGCATCATTCACTATGTTAGAGTGAAGGACTATACGCGCGAAATTCAACCTGTTAGAAAACTGGGTAGCCTGGGGGCAGGTTAAGGGGCTTGCGATATGCCTAGGGTGCCCATAGAAGCCGTGGGGCGGGTTAAACCTTCTAGGAAGCGTCCGCCAGGCTGTCCTTCTTCTGCGTCCCACTTCATAGCAAACGCTCGGAGGCTCCTCGAACACCCGACTTTTGGTCATATTCCTACGGTCTTCCTGGCTAATAATGGAGACAACAATATGGAGGCAGGTGCGAATTGATATTACCACTGGTTCCGGACGCATCGTTCGGAGAAATTGTCACCGGGAGAGGATGTGATAGCAACCCTTCTTACATAGTGTCGGTGTTCAGTCCAAAGTGATGACGGTCGTATATGAGGTCCGAGAGATCCACGCCTCCGGATGGGCGATACTCGTACCATATTGTGCAGCTGGATACCAAAGGCCATGCCCTGTGGTTTATACGGTCTACGTCACAAGATATGCAGTAACTAGGTGCTCCCTGGCAGTGACCTGCCGCTTTTAACAACGAAAATTAAATGCGTCACCATCGAGTTAAGGCGCTAAGGTGTGGTCGACTCTGGGCTGGGTCTCATCCTACCCTAGCCTCGGCGTCTGCTCAGATATAACGGAGGAATGTCCCTAACAGGACAGTTACTACTGGTAACCTGTCGTAGCAAGATTAGGGAGAGATTAGCCCGCGCCAACAATCACGCGGCGCACTGGTGAACTCGACAGCTCTAGCGCTCGGATACTTGGTTCATTACTTTGGAGAGCTTTTTGCTACAAAAACGGCATGTCCTTCCTAGGTTCCACATGCTGGATCTAACCGTAGCGTGTGGAACTGCCCACGGGCGGGCTGCAAGGGTCCGTACTCTTCCGGCAATATGCATACCTCCGCCTGGAATGGTAATTCAAGTGCTAGGTGAACCCGTACAGTAGACGTGTCCAACCTCCAGAGTGTAATAGCTTAGAAGTCATCAGAAGGACCTCGTGGCCCCGTAGATGTGGTCTCTTGATGCCATCACTTATGCTACTAAACCCCGTGTGGTCTACACTAATACATTTCCGGCTTGCGACTGTGTGACATCAGATTAGCAAGCCATCTCATAAAGCCCTCGAGTCATTCGTTAAAAGGTCGCTGGACAGTGTCTCTCTAATGAAGTCCTTTGTAGATGAACTACCCTGGGGGACCTAGGGCTTTTTTAGCAGTGCACCGATTGTTGACGAAACATCGGGAGCGGAACGTTTGTGGTTTCTGGGTGTCAATCAGCGCGAGGGCGCATCACCAGCCAGAAAGCTCTCCTCGAGAGCGGTTTTACCCATTTCTATAGACACTACTCGCGCAGCGTTAATTATTGATGGTAGACTGCTTGGGACGCCAGAGGTCAATGTGATTGGCTCATTCACTGCTTCATACAAAGCTGGAATCGTCAAGACCCTCTCGGTTGTGCTTTGAGCGAAATAAGGATATGGGGTGCTAGAGATTTCAGCAGCGTCGGGCTCGTGAGGCATCAGACTTTCCACCCAAGCAT'/>

    <sequence taxon='19' value='GGTTACAAGATCCGGAGGTCGAGCGCAATTGTCAGGTACCTCCTTTCCTTATTCCACCTCATCCCCCGTAAAACAAAACCGTATTCCTACGAAATAATAGGCGCCTGGGTAGATAACTTACGTGGCAACGCAGTACTATTAATCCCGCTCTCGGACCCTTACAGTCTCCTCCCGTTTATCACTGAACGAGTCCTTGGGACGTAGTCGTATCTATCAGGGCGCATAGCTAATCGGTCCACCGCCTCAATTCTAGGGATCGCCAGAGCCTCATGGTAGCCGGGAGACTGGCTGTCGCGAAAGGTATCTGCCGAAGCTAGCCCGGGCCGTGATGACCAAGGCGCGTCTGATCAACGGAAATACTTCTTTGAGAGCGGTCAACCGACGCATGGAGTGGCGGACAAGGGCTATTCTAGATGTGTACTCCGTGAGCCGCTCGAGAGCATCATTCACTATGTTAGAGTGAAGGACTATACGCGCGAAATTCAACCTGTTAGAAAACTGGGTAGCCTGGGGGCAGGTTAAGGGGCTTGCGATGTGCCTAGGGTGCCCATAGAAGCCGTGGGGCGGGTTAAACTTTCCAGGAAGCGTCCGCTAGGCTGTCCTTCTTCTGCGTCCCACTTCATAGCAAACGCTCGGAGGCTCCTCGAACACCCGACTTTTGGTCATATTCCTACGGTCTTCCTGGCTAATAATGGAGACAACAATATGGAGGCAGGTGCGAATTTATATTACCACTGGTTCCGGACGCATCGTTCGGAGAAATTGTCACCGGGAGAGGATGTGATAGCAACCCTTCTTACATAGTGTCGGTGTTCAGTCCAAAGTGATGACGGTCGTATACGAGGTCCGTGAGATCCACACCTCCGGATGGGCGATACTCGTACCATATTGTGCAGCTGGATACCAAAGGCCATGCCCTGTGGTTTATACGGTCTACGTCACAAGATATGCAGTAACTAGGTGCTCCCTGGCAGTGACCTGCCGCTTTTGACAACGAAAATTAAATGCGTCACCATCGAGTTAAGGCGCTAAGGTGTGGTCGACTCTGGGCTGGGTCTCATCCCACCCTAGCCTCGGCGTCTGCTCAGATATAACGGAGGAATGTCCCTAACAGGATAGTTACCACTGGTAACCTGTCGTGGCAAGATTAGGGAGAGATTAGCCCGCGCCAACAATCACGCGGCGCACTGGTGAACTCGACAGCTCTAGCGCTCGGATACTTGGTTCATTACTTTGGAGAGCTTTTTGCTACAAAAACGGCACGTCCTTCCTAGGTTCCACATGCTGGATCTAACCGTAGCGTGTGAAACTGCCCACGGGCGGGCTGCAAGGGTCCGTACTCTTCCGGCAATATGCATACCTCCGCCTGGAATGGTAATTCAAGTGCTAGGTGAACCCGTACAGTAGACGTGTCCAACCTCCAGAGTGTAATAGCTTAGAAGTCATCAGAAGGACCTCGTGGCCCCGTAGATGTGGTCTCTTGATGCCATCACTTATGCTACTAAACCCCGTGTGGTCTACACTAATACATTTCCGGCTTGCGACTGTGTGACATCAGATTAGCAAGCCATCTCATAAAGCCCTCGAGTCATTCGTTAAAAGGTCGCTGGACAGTGTCTCTCTAATGAAGTCCTTTGTAGATGAACTACCCTGGGAGACCTAGGGCTTTTGTAGCAGTGCACCGATTGTTGACGAAACATCGGGAGCGGAACGTTTGTGGTTTCTGGGTGTCAATCAGCGCGGGGGCGCATCACCAGCCAGAAAGCTCTCCTCGAGAGCGGTTTTACCCATTTCTATAGACACTACTCGCGCAGCGTTAATTATTGATGGTAAACTGCTTGGGACGCCAGAGGTCAATATGATTGGCTCATTCACTGCTTCATACAAAACTGGAATCGTCAAGACCCTCTCGGTTGCGCTTTAAGCGAAATAAGGATATGGGGTGCTAGAGATTTCAGCAGCGTCGGGCTCGTGAGGCATCAGACTTTCCACCCGAGCAT'/>

    <sequence taxon='17' value='GGTTACAAGATCTGGAGGTCGAGCGTAATTGTCAGGTACCTCCTTTCCTTATTCCACCTCATCCCCCGTAAAACAAAACCGTATTCCTACGAAATAATAGGCGCCTGGGTAGATAACTTACGTGGCAACGCAGTACTATTAATCCCGCTCTCGGACCCTTACAGTCTCCTCCCGTTTATCACTGAACGAGTCCTTGGGACGTAGTCGTATCTATCAGGGCGCATAGCTAATCGGTCCACCGCCTCAATTCTAGGGATCGCCAGAGCCTCATGGTAGCCGGGAGACTGGCTGTCGCGAAAGGTATCTGCCGAAGCTAGCCCGGGCCGTGATGACCAAGGCGCGTCTGATCAACGGAAATACTTCTTTGAGAGCGGTCAACCGACGCATGGAGTGGCGGACAAGGGCTATTCTAGATGTGTACTCCGTGAGCCGCTCGAGAGCATCATTCACTATGTTAGAGTGAAGGACTATACGCGCGAAATTCAACCTGTTAGAAAACTGGGTAGCCTGGGAGCAGGTTAAGGGGCTTGCGATGTGCCTAGGGTGCCCATAGAAGCCGTGGGGCGGGTTAAACCTTCCAGGAAGCGTCCGCCAGGCTGTCCTTCTTCTGCGTCCCACTTCATAGCAAACGCTCGGAGGCTCCTCGAACACCCGACTTTTGGTCATATTCCTACGGTCTTCCTGGCTAATAATGGAGACAACAATCTGGAGGCAGGTGCGAATTGATATTACCACTGGTTCCGGACGCATCGTTCAGAGAAATTGTCACCGGGAGGGGATGTGATAGCAACCCTTCTTACATAGTGTCGGTGTTCAGTCCAAAGTGATGACGGTCGTATATGAGGTCCGAGAGATCCACACCTCCGGATGGGCGATACTCGTACCATATTGTGCAGCTGGATACCAAAGGTCATGCCCTGTGGTTTATACGGTCTACGTCACAAGATATGCAGTAACTAGGTGCTCCCTGGCAGTGACCTGCCGCTTTTGACAACGAAAATTAAATGCGTCACCATCGAGTTAAGGCGCTAAGGTGTGGTCGACTCTGGGCTGGGTCTCATCCCACCCTAGCCTCGGCGTCTGCTCAGATATAACGGAGGAATGTCCCTAACAGGATAGTTACCACTGGTAACCTGTCGTAGCAAGATTAGGGAGAGATTAGCCCGCGCCAACAATCACGCGGCGCACTGGTGAACTCGACAGCTCTAGCGCTCGGATACTTGGTTCATTACTTTGGAGAGCTTTTTGCTACAAAAACGGCATGTCCTTCCTAGGTTCCACATGCTGGATCTAACCGTAGCGTGTGAAACTGCCCACGGGCGGGCTGCAGGGGTCCGTACTCTTCCGGCAATATGCATACCTCCGCCTGGAAAGGTAATTCAAGTGCTAGGTGAACCCGTACAGTAGACGTGTCCAACCTCCAGAGTGTAATAGCTTAGAAGTCATCAGAAGGACCTCGTGGCCCCGTAGATGTGGTCTCTTGATGCCATCACTTATGCTACTAAACCCCGTGTGGTCTACACTAATACATTTCCGGCTTGCGACTGTGTGACATCAGATTAGCAAGCCATCTCATAAAGTCCTCGAGTCATTCGTTAAAAGGTCGCTGGACAGTGTCTCTCTAATGAAGTCCTTTGTAGATGAACTACCCTGGGGGACCTAGGGCTTTTTTAGCAGTGCACCGATTGTTGACGAAACATCGGGAGCGGAACGTTTGTGGTTTCTGGGTGTCAATCAGCGCGAGGGCGCATCACCAGCCAGAAAGCTCTCCTCGAGAGCGGTTTTACCCATTTCTATAGACACTACTCGCGCAGCGTTAATTATTGATGGTAGACTGCTTGGGACGCCAGAGGTCAATGTGATTGGCTCATTCACTGCTTCATACAAAGCTGGAATCGTCAAGACCCTCTCGGTTGTGCTTTGAGCGAAATAAGGATATGGGGTGCTAGAGATTTCAGCAGCGTCGGGCTCGTGAGGCATCAGACTTTCCACCCAAGCAT'/>

    <sequence taxon='25' value='GGTTACAAGATCCGGAGGTCGAGCGCAATTGTCAGGTACCTCCTTTCCTTATTCCACCTCATCCCCCGTAAAACAAAACCGTATTCCTACGAAATAATAGGCGCCTGGGTAGATAACTTACGTGGCAACGCAGTACTATTAATCCCGCTCTCGGACCCTTACACTCTCCTCCCGTTTATCACTGAACGAGTCCTTAGGACGTAGTCGTATCTATCAGGGCGCATAGCTAATCGGTCCACCGCCTCAATTCTAGGGATCGCCAGAGCCTCATGGTAGCCGGGAGACTGGCTGTCGCGAAAGGTATCTGCCGAAGCTAGCCCGGGCCGTGATGACCAAGGCGCGTCTAATCAACGGAAATACTTCTTTGAGAGCGGTCAACCGACGCATGGAGTGGCGGACAAGGGCTATTCTAGATGTGTACTCCGTGAGCCGCTCGAGAGCATCATTCACTATGTTAGAGTGAAGGACTATACGCGCGAAATTCAACCTGTTAGAAAACTGGGTAGCCTGGGGGCAGGTTAAGGGGCTTGCGATGTGCCTAGGGTGCCCATAGAAGCCGTGGGGCGGGTTAAACCTTCCAGGAAGCGTCCGCCAGGCTGTCCTTCTTCTGCGTCCCACTTCACAGCAAGCGCTCGGAGGCTCCTCGAACACCCGACTTTTGGTCATATTCCTACGGTCTTCCTGGCTAATAATGGAGACAACAATCTGGAGGCAGGTGCGAATTGATATTACCACTGGTTCCGGACGCATCGTTCAGAGAAATTGTCACCGGGAGAGGATGTGATAGCAACCCTTCTTACATAGTGTCGGTGTTCAGTCCAAAGTGATGACGGTCGTATATGAGGTCCGAGAGATCCACACCTCCGGATGGGCGATACTCGTACCATATTGTGCAGCTGGATACCAAAGGTCATGCCCTGTGGTTTATACGGTCTACGTCACAAGATATGCAGTAACTAGGTGCTCCCTGGCAGTGACCTGCCGCTTTTGACAACGAAAATTAAATGCGTCACCATCGAGTTAAGGCGCTAAGGTGTGGTCGACTCTGGGCTGGGTCTCATCCCACCCTAGCCTCGGCGTCTGCTCAGATATAACGGAGGAATGTCCCTAACAGGATAGTTACCACTGGTAACCTGTCGTAGCAAGATTAGGGAGAGATTAGCCCGCGCCAACAATCACGCGGCGCACTGGTGAACTCGACAGCTCTAGCGCTCGGATACTTGGTTCATTACTTTGGAGAGCTTTTTGCTACAAAAACGGCATGTCCTTCCTAGGTTCCACATGCTGGATCTAACCGTAGCGTGTGAAACTGCCCACGGGCGGGCTGCAGGGGTCCGTACTCTTCCGGCAATATGCATACCTCCGCCTGGAATGGTAATTCAAGTGCTAGGTGAACCCGTACAGTAGACGTGTCCAACCTCCAGAGTGTAATAGCTTAGAAGTCATCAGAAGGACCTCGTGGCCCCGTAGATGTGGTCTCTTGATGCCATCACTTATGCTACTAAACCCCGTGTGGTCTACACTAATACATTTCCGGCTTGCGACTGTGTGACATCAGATTAGCAAGCCATCTCATAAAGTCCTCGAGTCATTCGTTAAAAGGTCGCTGGACAGTGTCTCTCTAATGAAGTCCTTTGTAGATGAACTACCCTGGGGGACCTAGGGCTTTTTTAGCAGTGCACCGATTGTTGACGAAACATCGGGAGCGGAACGTTTGTGGTTTCTGGGTGTCAATCAGCGCGAGGGCGCATCACCAGCTAGAAAGCTCTCCTCGAGAGCGGTTTTACCCATTTCTATAGACACTACTCGCGCAGCGTTAATTATTGATGGTAGACTGCTTGGGACGCCAGAGGTCAATGTGATTGGCTCATTCACTGCTTCATACAAAGCTGGAATCGTCAGGACCCTCTCGGTTGTGCTTTGAGCGAAATAAGGATATGGGGTGCTAGAGATTTCAGCAGAGTCGGGCTCGTGAGGCATCAGACTTTCCACCCAAGCAT'/>

    <sequence taxon='52' value='GGTTACAAGATCCGGAGGTCGAGCGCAATTGTCAGGTACCTCCTTTCCTTATTCCACCTCATCCCCCGTAAAACAAAACCGTATTCCTGCGAAATAATAGGCGCCTGGGTAGATAACTTACGTGGCAACGCAGTACTATTAATCCCGCTCTCGGACCCTTACACTCTCCTCCCGTTTATCACTGAACGAGTCCTTAGGACGTAGTCGTATCTATCAGGGCGCATAGCTAATCGGTCCACCGCCTCAATTCTAGGGATCGCCAGAGCCTCATGGTAGCCGGGAGACTGGCTGTCGCGAAAGGTATCTGCCGAAGCTAGCCCGGGCCGTGATGACCAAGGCGCGTCTAATCAACGGAAATACTTCTTTGAGAGCGGTCAACCGACGCATGAAGTGGCGGACAAGGGCTATTCTAAATGTGTACTCCGTGAGCCGCTCGAGAGCATCATTCACTATGTTAGAGTGAAGGACTATACGCGCGAAATTCAACCTGTTAGAAAACTGGGTAGCCTGGGGGCAGGTTAAGGGGCTTGCGATGTGCCTAGGGTGCCCATAGAAGCCGTGGGGCGGGTTAAACCTTCCAGGAAGCGTCCGCCAGGCTGTCCTTCTTCTGCGTCCCACTTCACAGCAAGCGCTCGGAGGCTCCTCGAACACCCGACTTTTTGTCATATTCCTACGGTCTTCCTGGCTAATAATGGAGACAACAATCTGGAGGCAGGTGCGAATTGATATTACCACTGGTTCCGGACGCATCGTTCAGAGAAATTGTCACCGGGAGAGGATGTGATAGCAACCCTTCTTACATAGTGTCGGTGTTCAGTCCAAAGTGATGACGGTCGTATATGAGGTCCGAGAGATCCACACCTCCGGATGGGCGATACTCGTACCATATTGTGCAGCTGGATACCAAAGGTCATGCCATGTGGTTTATACGGTCTACGTCACAAGATATGCAGTAACTAGGTGCTCCCTGGCAGTGACCTGCCGCTTTTGACAACGAAAATTAAATGCGTCACCATCGAGTTACGGCGCTAAGGTGTGGTCGACTCTGGGCTGGGTCTCATCCCACCCTAGCCTCGGCGTCTGCTCAGATATAACGGAGGAATGTCCCTAACAGGATAGTTACCACTGGTAACCTGTCGTAGCAAGATTAGGGAGAGATTAGCCCGCGCCAACAATCACGCGGCGCACTGGTGAACTCGACAGTTCTAGCGCTCGGATACTTGGTTCATTACTTTGGAGAGCTTTTTGCTACAAAAACGGCATGTCCTTCCTAGGTTCCACATGCTGGATCTAACCGTAGCGTGTGAAACTGCCCACGGGCGGGCTGCAGGGGTCCGTACTCTTCCGGCAATATGCATACCTCCGCCTGGAATGGTAATTCAAGTGCTAGGTGAACCCGTACAGTAGACGTGTCCAACCTCCAGAGTGTAATAGCTTAGAAGTCATCAGAAGGACCTCGTGGCCCCGTAGATGTGGTCTCTTGATGCCATCACTTATGCTACTAAACCCCGTGTGGTCTACACTAATACACTTCCGGCTTGCGACTGTGTGACCTCAGATTAGCAAGCCATCTCATAAAGTCCTCGAGTCATTCGTTAAAAGGTCGCTGGACAGTGTCTCTCTAATGAAGTCCTTTGTAGATGAACTACCCTGGGGGACCTAGGGCTTTTTTAGCAGTGCACCGATTGTTGACGAAACATCGGGAGCGGAACGTTTGTGGTTTCTGGGTGTCAATCAGCGCGAGGGCGCATCACCAGCTAGAAAGCTCTCCTCGAGAGCGGTTTTACCCATTTCTATAGACACTACTCGCGCAGCGTTAATTATTGATGGTAGACTGCTTGGGACGCCAGAGGTCAATGTGATTGGCTCATTCACTGCTTCATACAAAGCTGGAATCGTCAGGACCCTCTCGGTTGTGCTTTGAGCGAAATAAGGATATGGGGTGCTAGAGATTTCAGCAGAGTCGGGCTCGTGAGGCATCAGACTTTCCACCCAAGCAT'/>

    <sequence taxon='53' value='GGTTACAAGATCCGGAGGTCGAGCGCAATTGTCAGGTACCTCCTTTCCTTATTCCACCTCATCCCCCGTAAAACAAAACCGTATTCCTACGAAATAATAGGCGCCTGGGTAGATAACTTACGTGGCAACGCAGTACTATTAATCCCGCTCTCGGACCCTTACACTCTCCTCCCGTTTATCACTGAACGAGTCCTTAGGACGTAGTCGTATCTATCAGGGCGCATAGCTAATCGGTCCACCGCCTCAATTCTAGGGATCGCCAGAGCCTCATGGTAGCCGGGAGACTGGCTGTCGCGAAAGGTATCTGCCGAAGCTAGCCCGGGCCGTGATGACCAAGGCGCGTCTAATCAACGGAAATACTTCTTTGAGAGCGGTCAACCGACGCATGGAGTGGCGGACAAGGGCTATTCTAGATGTGTACTCCGTGAGCCGCTCGAGAGCATCATTCACTATGTTAGAGTGAAGGACTATACGCGCGAAATTCAACCTGTTAGAAAACTGGGTAGCCTGGGGGCAGGTTAAGGGGCTTGCGATGTGCCTAGGGTGCCCATAGAAGCCGTGGGGCGGGTTAAACCTTCCAGGAAGCGTCCGCCAGGCTGTCCTTCTTCTGCGTCCCACTTCACAGCAAGCGCTCGGAGGCTCCTCGAACACCCGACTTTTTGTCATATTCCTACGGTCTTCCTGGCTAATAATGGAGACAACAATCTGGAGGCAGGTGCGAATTGATATTACCACTGGTTCCGGACGCATCGTTCAGAGAAATTGTCACCGGGAGAGGATGTGATAGCAACCCTTCTTACATAGTGTCGGTGTTCAGTCCAAAGTGATGACGGTCGTATATGAGGTCCGAGAGATCCACACCTCCGGATGGGCGATACTCGTACCATATTGTGCAGCTGGATACCAAAGGTCATGCCATGTGGTTTATACGGTCTACGTCACAAGATATGCAGTAACTAGGTGCTCCCTGGCAGTGACCTGCCGCTTTTGACAACGAAAATTAAATGCGTCACCATCGAGTTACGGCGCTAAGGTGTGGTCGACTCTGGGCTGGGTCTCATCCCACCCTAGCCTCGGCGTCTGCTCAGATATAACGGAGGAATGTCCCTAACAGGATAGTTACCACTGGTAACCTGTCGTAGCAAGATTAGGGAGAGATTAGCCCGCGCCAACAATCACGCGGCGCACTGGTGAACTCGACAGCTCTAGCGCTCGGATACTTGGTTCATTACTTTGGAGAGCTTTTTGCTACAAAAACGGCATGTCCTTCCTAGGTTCCACATGCTGGATCTAACCGTAGCGTGTGAAACTGCCCACGGGCGGGCTGCAGGGGTCCGTACTCTTCCGGCAATATGCATACCTCCGCCTGGAATGGTAATTCAAGTGCTAGGTGAACCCGTACAGTAGACGTGTCCAACCTCCAGAGTGTAATAGCTTAGAAGTCATCAGAAGGACCTCGTGGCCCCGTAGATGTGGTCTCTTGATGCCATCACTTATGCTACTAAACCCCGTGTGGTCTACACTAATACACTTCCGGCTTGCGACTGTGTGACCTCAGATTAGCAAGCCATCTCATAAAGTCCTCGAGTCATTCGTTAAAAGGTCGCTGGACAGTGTCTCTCTAATGAAGTCCTTTGTAGATGAACTACCCTGGGGGACCTAGGGCTTTTTTAGCAGTGCACCGATTGTTGACGAAACATCGGGAGCGGAACGTTTGTGGTTTCTGGGTGTCAATCAGCGCGAGGGCGCATCACCAGCTAGAAAGCTCTCCTCGAGAGCGGTTTTACCCATTTCTATAGACACTACTCGCGCAGCGTTAATTATTGATGGTAGACTGCTTGGGACGCCAGAGGTCAATGTGATTGGCTCATTCACTGCTTCATACAAAGCTGGAATCGTCAGGACCCTCTCGGTTGTGCTTTGAGCGAAATAAGGATATGGGGTGCTAGAGATTTCAGCAGAGTCGGGCTCGTGAGGCATCAGACTTTCCACCCAAGCAT'/>

    <sequence taxon='26' value='GGTTACAAGATCCGGAGGTCGAGCGCAATTGTCAGGTACCTCCTTTCCTTATTCCACCTCATCCCCCGTAAAACAAAACCGTATTCCTACGAAATAATAGGCGCCTGGGTAGATAACTTACGTGGCAACGCAGTACTATTAATCCCGCTCTCGGACCCTTACAGTCTCCTCCCGTTTATCACTGAACGAGTCCTTGGGACGTAGTCGTATCTATCAGGGCGCATAGCTAATCGGTCCACCGCCTCAATTCTAGGGATCGCCAGAGCCTCATGGTAGCCGGGAGACTGGCTGTCGCGAAAGGTATCTGCCGAAGCTAGCCCGGGCCGTGATGACCAAGGCGCGTCTGATCAACGGAAATACTTCTTTGAGAGCGGTCAACCGACGCATGGAGTGGCGGACAAGGGCTATTCTAGATGTGTACTCCGTGAGCCGCTCGAGAGCATCATTCACTATGTTAGAGTGAAGGACTATACGCGCGAAATTCAACCTGTTAGAAAACTGGGTAGCCTGGGGGCAGGTTAAGGGGCTTGCGATGTGCCTAGGGTGCCCATAGAAGCCGTGGGGCGGGTTAAACCTTCCAGGAAGCGTCCGCCAGGCTGTCCTTCTTCTGCGTCCCACTTCACAGCAAGCGCTCGGAGGCTCCTCGAACACCCGACTTTTGGTCATATTCCTACGGTCTTCCTGGCTAATAATGGAGACAACAATCCGGAGGCAGGTGCGAATTGATATTACCACTGGTTCCGGACGCATCGTTCAGAGAAATTGTCACCGGGAGAGGATGTGATAGCAACCCTTCTTACATAGTGTCGGTGTTCAGTCCAAAGTGATGACGGTCGTATATGAGGTCCGAGAGATCCACACCTCCGGATGGGCGATACTCGTACCATATTGCGCAGCTGGATACCAAAGGTCATGCCCTGTGGTTTATACGGTCTACGTCACAAGATATGCAGTAACTAGGTGCTCCCTGGCAGTGACCTGCCGCTTTTGACAACGAAAATTAAATGCGTCACCATCGAGTTAAGGCGCTAAGGTGTGGTCGACTCTGGGCTGGGTCTCATCCCACCCTAGCCTCGGCGTCTGCTCAGATATAACGGAGGAATGTCCCTAACAGGATAGTTACCACTGGTAACCTGTCGTAGCAAGATTAGGGAGAGATTAGCCCGCGCCAACAATCACGCGGCGCACTGGTGAACTCGACAGCTCTAGCGCTCGGATACTTGGTTCATTACTTTGGAGAGCTTTTTGCTACAAAAACGGCATGTCCTTCCTAGGTTCCACATGCTGGATCTAACCGTAGCGTGTGAAACTGCCCACGGGCGGGCTGCAGGGGTCCGTACTCTTCCGGCAATATGCATACCTCCGCCTGGAATGGTAATTCAAGTGCTAGGTGAACCCGTACAGTAGACGTGTCCAACCTCCAGAGTGTAATAGCTTAGAAGTCATCAGAAGGACCTCGTGGCCCCGTAGATGTGGTCTCTTGATGCCATCACTTATGCTACTAAACCCCGTGTGGTCTACACTAATACATTTCCGGCTTGCGACTGTGTGACATCAGATTAGCAAGCCATCTCATAAAGTCCTCGAGTCATTCGTTAAAAGGTCGCTGGACAGTGTCTCTCTAATGAAGTCCTTTGTAGATGAACTACCCTGGGGGACCTAGGGCTTTTTTAGCAGTGCACCGATTGTTGACGAAACATCGGGAGCGGAACGTTTGTGGTTTCTGGGTGTCAATCAGCGCGAGGGCGCATCACCAGCCAGAAAGCTCTCCTCGAGAGCGGTTTTACCCATTTCTATAGACACTACTCGCGCAGCGTTAATTATTGATGGTAGACTGCTTGGGACGCCAGAGGTCAATGTGATTGGCTCATTCACTGCTTCATACAAAGCTGGAATCGTCAAGACCCTCTCGGTTGTGCTTTGAGCGAAATAAGGATATGGGGTGCTAGAGATTTCAGCAGAGTCGGGCTCGTGAGGCATCAGACTTTCCACCCAAGCAT'/>

    <sequence taxon='34' value='GGTTACAAGATCCGGAGGTCGAGCGCAATTGTCAGGTACCTCCTTTCCTTCTTCCACCTCATCCCCCGTAAAACAAAACCGTATTCCTACGAAATAATAGGCGCCTGGGTAGATAACTTACGTGGCAACGCAGTACTATTAATCCCGCTCTCGGACCCTTACAGTCTCCTCCCGTTTATCACTGAACGAGTCCTTGGGACGTAGTCGTATCTATCAGGGCGCATAGCTAATCGGTCCACCGCCTCAATTCTAGGGATCGCCAGAGCCTCATGGTAGCCGGGAGACTGGCTGTCGCGAAAGGTATCTGCCGAAGCTAGCCCGGGCCGTGATGACCAAGGCGCGTCTGATCAACGGAAATACTTCTTTGAGAGCGGTCAACCGACGCATGGAGTGGCGGACAAGGGCTATTCTAGATGTGTACTCCGTGAGCCGCTCGAGAGCATCATTCACTATGTTAGAGTGAAGGACTATACGCGCGAAATTCAACCTGTTAGAAAACTGGGTAGCCTGGGGGCAGGTTAAGGGGCTTGCGATGTGCCTAGGGTGCCCATAGAAGCCGTGGGGCGGGTTAAACCTTCCAGGAAGCGTCCGCCAGGCTGTCCTTCTTCTGCGTCCCACTTCACAGCAAGCGCTCGGAGGCTCCTCGAACACCCGACTTTTGGTCATATTCCTACGGTCTTCCTGGCTAATAATGGAGACAACAATCCGGAGGCAGGTGCGAATTGATATTACCACTGGTTCCGGACGCATCGTTCAGAGAAATTGTCACCGGGAGAGGATGTGATAGCAACCCTTCTTACATAGTGTCGGTGTTCAGTCCAAAGTGATGACGGTCGTATATGAGGTCCGAGAGATCCACACCTCCGGATGGGCGATACTCGTACCATATTGCGCAGCTGGATACCAAAGGTCATGCCCTGTGGTTTATACGGTCTACGTCACAAGATATGCAGTAACTAGGTGCTCCCTGGCAGTGACCTGCCGCTTTTGACAACGAAAATTAAATGCGTCACCATCGAGTTAAGGCGCTAAGGTGTGGTCGACTCTGGGCTGGGTCTCATCCCACCCTAGCCTCGGCGTCTGCTCAGATATAACGGAGGAATGTCCCTAACAGGATAGTTACCACTGGTAACCTGTCGTAGCAAGATTAGGGAGAGATTAGCCCGCGCCAACAATCACGCGGCGCACTGGTGAACTCGACAGCTCTAGCGCTCGGATACTTGGTTCATTACTTTGGAGAGCTTTTTGCTACAAAAACGGCATGTCCTTCCTAGGTTCCACATGCTGGATCTAACCGTAGCGTGTGAAACTGCCCACGGGCGGGCTGCAGGGGTCCGTACTCTTCCGGCAATATGCATACCTCCGCCTGGAATGGTAATTCAAGTGCTAGGTGAACCCGTACAGTAGACGTGTCCAACCTCCAGAGTGTAATAGCTTAGAAGTCATCAGAAGGACCTCGTGGCCCCGTAGATGTGGTCTCTTGATGCCATCACTTATGCTACTAAACCCCGTGTGGTCTACACTAATACATTTCCGGCTTGCGACTGTGCGACATCAGATTAGCAAGCCATCTCATAAGGTCCTCGAGTCATTCGTTAAAAGGTCGCTGGACAGTGTCTCTCTAATGAAGTCCTTTGTAGATGAACTACCCTGGGGGACCTAGGGCTTTTTTAGCAGTGCACCGATTGTTGACGAAACATCGGGAGCGGAACGTTTGTGGTTTCTGGGTGTCAATCAGCGCGAGGGCGCATCACCAGCCAGAAAGCTCTCCTCGAGAGCGGTTTTACCCATTTCTATAGACACTACTCGCGCAGCGTTAATTATTGATGGTAGACTGCTTGGGACGCCAGAGGTCAATGTGATTGGCTCATTCACTGCTTCATACAAAGCTGGAATCGTCAAGACCCTCTCGGTTGTGCTTTGAGCGAAATAAGGATATGGGGTGCTAGAGATTTCAGCAGAGTCGGGCTCGTGAGGCATCAGACTTTCCACCCAAGCAT'/>

    <sequence taxon='37' value='GGTTACAAGATCCGGAGGTCGAGCGCAATTGTCAGGTACCTCCTTTCCTTCTTCCACCTCATCCCCCGTAAAACAAAACCGTATTCCTACGAAATAATAGGCGCCTGGGTAGATAACTTACGTGGCAACGCAGTACTATTAATCCCGCTCTCGGACCCTTACAGTCTCCTCCCGTTTATCACTGAACGAGTCCTTGGGACGTAGTCGTATCTATCAGGGCGCATAGCTAATCGGTCCACCGCCTCAATTCTAGGGATCGCCAGAGCCTCATGGTAGCCGGGAGACTGGCTGTCGCGAAAGGTATCTGCCGAAGCTAGCCCGGGCCGTGATGACCAAGGCGCGTCTGATCAACGGAAATACTTCTTTGAGAGCGGTCAACCGACGCATGGAGTGGCGGACAAGGGCTATTCTAGATGTGTACTCCGTGAGCCGCTCGAGAGCATCATTCACTATGTTAGAGTGAAGGACTATACGCGCGAAATTCAACCTGTTAGAAAACTGGGTAGCCTGGGGGCAGGTTAAGGGGCTTGCGATGTGCCTAGGGTGCCCATAGAAGCCGTGGGGCGGGTTAAACCTTCCAGGAAGCGTCCGCCAGGCTGTCCTTCTTCTGCGTCCCACTTCACAGCAAGCGCTCGGAGGCTCCTCGAACACCCGACTTTTGGTCATATTCCTACGGTCTTCCTGGCTAATAATGGAGACAACAATCCGGAGGCAGGTGCGAATTGATATTACCACTGGTTCCGGACGCATCGTTCAGAGAAATTGTCACCGGGAGAGGATGTGATAGCAACCCTTCTTACATAGTGTCGGTGTTCAGTCCAAAGTGATGACGGTCGTATATGAGGTCCGAGAGATCCACACCTCCGGATGGGCGATACTCGTACCATATTGCGCAGCTGGATACCAAAGGTCATGCCCTGTGGTTTATACGGTCTACGTCACAAGATATGCAGTAACTAGGTGCTCCCTGGCAGTGACCTGCCGCTTTTGACAACGAAAATTAAATGCGTCACCATCGAGTTAAGGCGCTAAGGTGTGGTCGACTCTGGGCTGGGTCTCATCCCACCCTAGCCTCGGCGTCTGCTCAGATATAACGGAGGAATGTCCCTAACAGGATAGTTACCACTGGTAACCTGTCGTAGCAAGATTAGGGAGAGATTAGCCCGCGCCAACAATCACGCGGCGCACTGGTGAACTCGACAGCTCTAGCGCTCGGATACTTGGTTCATTACTTTGGAGAGCTTTTTGCTACAAAAACGGCATGTCCTTCCTAGGTTCCACATGCTGGATCTAACCGTAGCGTGTGAAACTGCCCACGGGCGGGCTGCAGGGGTCCGTACTCTTCCGGCAATATGCATACCTCCGCCTGGAATGGTAATTCAAGTGCTAGGTGAACCCGTACAGTAGACGTGTCCAACCTCCAGAGTGTAATAGCTTAGAAGTCATCAGAAGGACCTCGTGGCCCCGTAGATGTGGTCTCTTGATGCCATCACTTATGCTACTAAACCCCGTGTGGTCTACACTAATACATTTCCGGCTTGCGACTGTGCGACATCAGATTAGCAAGCCATCTCATAAGGTCCTCGAGTCATTCGTTAAAAGGTCGCTGGACAGTGTCTCTCTAATGAAGTCCTTTGTAGATGAACTACCCTGGGGGACCTAGGGCTTTTTTAGCAGTGCACCGATTGTTGACGAAACATCGGGAGCGGAACGTTTGTGGTTTCTGGGTGTCAATCAGCGCGAGGGCGCATCACCAGCCAGAAAGCTCTCCTCGAGAGCGGTTTTACCCATTTCTATAGACACTACTCGCGCAGCGTTAATTATTGATGGTAGACTGCTTGGGACGCCAGAGGTCAATGTGATTGGCTCATTCACTGCTTCATACAAAGCTGGAATCGTCAAGACCCTCTCGGTTGTGCTTTGAGCGAAATAAGGATATGGGGTGCTAGAGATTTCAGCAGAGTCGGGCTCGTGAGGCATCAGACTTTCCACCCAAGCAT'/>

    <sequence taxon='38' value='GGTTACAAGATCCGGAGGTCGAGCGCAATTGTCAGGTACCTCCTTTCCTTCTTCCACCTCGTCCCCCGTAAAACAAAACCGTATTCCTACGAAATAATAGGCGCCTGGGTAGATAACTTACGTGGCAACGCAGTACTATTAATCCCGCTCTCGGACCCTTACAGTCTCCTCCCGTTTATCACTGAACGAGTCCTTGGGACGTAGTCGTATCTATCAGGGCGCATAGCTAATCGGTCCACCGCCTCAATTCTAGGGATCGCCAGAGCCTCATGGTAGCCGGGAGACTGGCTGTCGCGAAAGGTATCTGCCGAAGCTAGCCCGGGCCGTGATGACCAAGGCGCGTCTGATCAACGGAAATACTTCTTTGAGAGCGGTCAACCGACGCATGGAGTGGCGGACAAGGGCTATTCTAGATGTGTACTCCGTGAGCCGCTCGAGAGCATCATTCACTATGTTAGAGTGAAGGACTATACGCGCGAAATTCAACCTGTTAGAAAACTGGGTAGCCTGGGGGCAGGTTAAGGGGCTTGCGATGTACCTAGGGTGCCCATAGAAGCCGTGGGGCGGGTTAAACCTTCCAGGAAGCGTCCGCCAGGCTGTCCTTCTTCTGCGTCCCACTTCACAGCAAGCGCTCGGAGGCTCCTCGAACACCCGACTTTTGGTCATATTCCTACGGTCTTCCTAGCTAATAATGGAGACAACAATCCGGAGGCAGGCGCGAATTGATATTACCACTGGTTCCGGACGCATCGTTCAGAGAAATTGTCACCGGGAGAGGATGTGATAGCAACCCTTCTTACATAGTGTCGGTGTTCAGTCCAAAGTGATGACGGTCGTATATGAGGTCCGAGAGATCCACACCTCCGGATGGGCGATACTCGTACCATATTGCGTAGCTGGATACCAAAGGTCATGCCCTGTGGTTTATACGGTCTACGTCACAAGATATGCAGTAACTAGGTGCTCCCTGGCAGTGACCTGCCGCTTTTGACAACGAAAATTAAATGTGTCACCATCGAGTTAAGGCGCTAAGGTGTGGTCGACTCTGGACTGGGTCTCATCCCAACCTAGCCTCGGCGTCTGCTCAGATATAACGGAGGAATGTCCCTAACAGGATAGTTACCACTGGTAACCTGTCGTAGCAAGATTAGGGAGAGATTAGCCCGCGCCAACAATCACGCGGCGCACTGGTGAACTCGACAGCTCTAGCGCTCGGATACTTGGTTCATTACTTTGGAGAGCTTTTTGCTACAAAAACGGCATGTCCTTCCTAGGTTCCACATGCTGGATCTAACCGTAGCGTGTGAAACTGCCCACGGGCGGGCTGCAGGGGTCCGTACTCTTCCGGCAATATGCATACCTCCGCCTGGAATGGTAATTCAAGTGCTAGGTGAACCCGTACAGTAGACGTGTCCAACCTCCAGAGTGTAATAGCTTAGAAGTCATCAGAAGGACCTCGTGGCCCCGTAGATGTGGTCTCTTGATGCCGTCACTTATGCTACTAAACCCCGTGTGGTCTACACTAATACATTTCCGGCTTGCGACTGTGCGACATCAGATTAGCAAGCCATCTCGTAAGGTCCTCGAGTCATTCGTTAAAAGGTCGCTGGACAGTGTCTCTCTAATGAAGTCCTTTGTAGATGAACTACCCTGGGGGGCCTAGGGCTTTTTTAGCAGTGCACCGATTGTTGACGAAACATCGGGAGCGGAACGTTTGTGGTTTCTGGGTGTCAATCAGCGCGAGGGCGCATCACCAGCCAGAAAGCTCTCCTCGAGAGCGGTTTTACCCATTTCTATAGACACTACTCGCGCAGCGTTAATTATTGATGGTAGACTGCTTGGGACGCCAGAGGTCAATGTGATTGGCTCATTCACTGCTTCATACAAAGCTGGAATCGTCAAGACCCTCTCGGTTGTGCTTTGAGCGAAATAAGGATATGGGGTGCTAGAGATTTCAGCAGAGTCGGGCTCGTGGGGCATCAGACTTTCCACCCAAGCAT'/>

    <sequence taxon='35' value='GGTTACAAGATCCGGAGGTCGAGCGCAATTGTCAGGTACCTCCTTTCCTTATTCCACCTCATCCGCCGTAAAACAAAACCGTATTCCTACGAAATAATAGGCGCCTGGGTAGATAACTTACGTGGCAACGCAGTACTATTAATCCCGCTCTCGGACCCTTACAGTCTCCTCCCGTTTATCACTGAACGAGTCCTTGGGACGTAGTCGTATCTATCAGGGCGCATAGCTAATCGGTCCACCGCCTCAATTCTAGGGATCGCCAGAGCCTCATGGTAGCCGGGAGACTGGCTGTCGCGAAAGGTATCTGCCGAAGCTAGCCCGGGCCGTGATGACCAAGGCGCGTCTGATCAACGGAAATACTTCTTTGAGAGCGGTCAACCGACGCATGGAGTGGCGGACAAGGGCTATTCTAGATGTGTACTCCGTGAGCCGCTCGAGAGCATCATTCACTATGTTAGAGTGAAGGACTATACGCGCGAAATTCAACCTGTTAGAAAACTGGGTAGCCTGGGGGCAGGTTAAGGGGCTTGCGATGTGCCTAGGGTGCCCATAGAAGCCGTGGGGCGGGTTAAACCTTCCAGGAAGCGTCCGCCAGGCTGTCCTTCTTCTGCGTCCCACTTCACAGCAAGCGCTCGGAGGCTCCTCGAACACCCGACTTTTGGTCATATTCCTACGGTCTTCCTGGCTAATAATGGAGACAACAATCCGGAGGCAGGTGCGAATTGATATTACCACTGGTTCCGGACGCATCGTTCAGAGAAATTGTCACCGGGAGAGGATGTGATAGCAACCCTTCTTACATAGTGTCGGTGTTCAGTCCAAAGTGATGACGGTCGTATATGAGGTCCGAGAGATCCACACCTCCGGATGGGCGATACTCGTACCATATTGCGCAGCTGGATACCAAAGGTCATGCCCTGTGGTTTATACGGTCTACGTCACAAGATATGCAGTAACTAGGTGCTCCCTGGCAGTGACCTGCCGCTTTTGACAACGAAAATTAAATGCGTCACCATCGAGTTAAGGCGCTAAGGTGTGGTCGACTCTGGGCTGGGTCTCATCCCACCCTAGCCTCGGCGTCTGCTCAGATATAACGGAGGAATGTCCCTAACAGGATAGTTACCACTGGTAACCTGTCGTAGCAAGATTAGGGAGAGATTAGCCCGCGCCAACAATCACGCGGCGCACTGGTGAACTCGACAGCTCTAGCGCTCGGATACTTGGTTCATTACTTTGGAGAGCTTTTTGCTACAAAAACGGCATGTCCTTCCTAGGTTCCACATGCTGGATCTAACCGTAGCGTGTGAAACTGCCCACGGGCGGGCTGCAGGGGTCCGTACTCTTCCGGCAATATGCATACCCCCGCCTGGAATGGTAATTCAAGTGCTAGGTGAACCCGTACAGTAGACGTGTCCAACCTCCAGAGTGTAATAGCTTAGAAGTCATCAGAAGGACCTCGTGGCCCCGTAGATGTGGTCTCTTGATGCCATCACTTATGCTACTAAACCCCGTGTGGTCTACACTAATACATTTCCGGCTTGCGACTGTGCGACATCAGATTAGCAAGCCATCTCATAAAGTCCTCGAGTCATTCGTTAAAAGGTCGCTGGACAGTGTCTCTCTAATGAAGTCCTTTGTAGATGAACTACCCTGGGGGACCTAGGGCTTTTTTAGCAGTGCACCGATTGTTGACGAAACATCGGGAGCGGAACGTTTGTGGTTTCTGGGTGTCAATCAGCGCGAGGGCGCATCACCAGCCAGAAAGCTCTCCTCGAGAGCGGTTTTACCCATTTCTATAGACACTACTCGCGCAGCGTTAATTATTGATGGTAGACTGCTTGGGACGCCAGAGGTCAATGTGATTGGCTCATTCACTGCTTCATACAAAGCTGGAATCGTCAAGACCCTCTCGGTTGTGCTTTGAGCGAAATAAGGATATGGGGTGCTAGAGATTTCAGCAGAGTCGGGCTCGTGAGGCATCAGACTTTCCACCCAAGCAT'/>

    <sequence taxon='50' value='GGTTACAAGATCCGGAGGTCGAGCGCAATTGTCAGGTACCTCCTTTCCTTATTCCACCTCATCCGCCGTAAAACAAAACCGTATTCCTACGAAATAATAGGCGCCTGGGTAGATAACTTACGTGGCAACGCAGTACTATTAATCCCGCTCTCGGACCCTTACAGTCTCCTCCCGTTTATCACTGAACGAGTCCTTGGGACGTAGTCGTATCTATCAGGGCGCATAGCTAATCGGTCCACCGCCTCAATTCTAGGGATCGCCAGAGCCTCATGGTAGCCGGGAGACTGGCTGTCGCGAAAGGTATCTGCCGAAGCTAGCCCGGGCCGTGATGACCAAGGCGCGTCTGATCAACGGAAATACTTCTTTGAGAGCGGTCAACCGACGCATGGAGTGGCGGACAAGGGCTATTCTAGATGTGTACTCCGTGAGCCGCTCGAGAGCATCATTCACTATGTTAGAGTGAAGGACTATACGCGCGAAATTCAACCTGTTAGAAAACTGGGTAGCCTGGGGGCAGGTTAAGGGGCTTGCGATGTGCCTAGGGTGCCCATAGAAGCCGTGGGGCGGGTTAAACCTTCCAGGAAGCGTCCGCCAGGCTGTCCTTCTTCTGCGTCCCACTTCACAGCAAGCGCTCGGAGGCTCCTCGAACACCCGACTTTTGGTCATATTCCTACGGTCTTCCTGGCTAATAATGGAGACAACAATCCGGAGGCAGGTGCGAATTGATATTACCACTGGTTCCGGACGCATCGTTCAGAGAAATTGTCACCGGGAGAGGATGTGATAGCAACCCTTCTTACATAGTGTCGGTGTTCAGTCCAAAGTGATGACGGTCGTATATGAGGTCCGAGAGATCCACACCTCCGGATGGGCGATACTCGTACCATATTGCGCAGCTGGATACCAAAGGTCATGCCCTGTGGTTTATACGGTCTACGTCACAAGATATGCAGTAACTAGGTGCTCCCTGGCAGTGACCTGCCGCTTTTGACAACGAAAATTAAATGCGTCACCATCGAGTTAAGGCGCTAAGGTGTGGTCGACTCTGGGCTGGGTCTCATCCCACCCTAGCCTCGGCGTCTGCTCAGATATAACGGAGGAATGTCCCTAACAGGATAGTTACCACTGGTAACCTGTCGTAGCAAGATTAGGGAGAGATTAGCCCGCGCCAACAATCACGCGGCGCACTGGTGGACTCGACAGCTCTAGCGCTCGGATACTTGGTTCATTACTTTGGAGAGCTTTTTGCTACAAAAACGGCATGTCCTTCCTAGGTTCCACATGCTGGATCTAACCGTAGCGTGTGAAACTGCCCACGGGCGGGCTGCAGGGGTCCGTACTCTTCCGGCAATATGCATACCCCCGCCTGGAATGGTAATTCAAGTGCTAGGTGAACCCGTACAGTAGACGTGTCCAACCTCCAGAGTGTAATAGCTTAGAAGTCATCAGAAGGACCTCGTGGCCCCGTAGATGTGGTCTCTTGATGCCATCACTTATGCTACTAAACCCCGTGTGGTCTACACTAATACATTTCCGGCTTGCGACTGTGCGACATCAGATTAGCAAGCCATCTCATAAAGTCCTCGAGTCATTCGTTAAAAGGTCGCTGGACAGTGTCTCTCTAATGAAGTCCTTTGTAGATGAACTACCCTGGGGGACCTAGGGCTTTTTTAGCAGTGCACCGATTGTTGACGAAACATCGGGAGCGGAACGTTTGTGGTTTCTGGGTGTCAATCAGCGCGAGGGCGCATCACCAGCCAGAAAGCTCTCCTCGAGAGCGGTTTTACCCATTTCTATAGACACTACTCGCGCAGCGTTAATTATTGATGGTAGACTGCTTGGGACGCCAGAGGTCAATGTGATTGGCTCATTCACTGCTTCATACAAAGCTGGAATCGTCAAGACCCTCTCGGTTGTGCTTTGAGCGAAATAAGGATATGGGGTGCTAGAGATTTCAGCAGAGTCGGGCTCGTGAGGCATCAGACTTTCCACCCAAGCAT'/>

    <sequence taxon='55' value='GGTTACAAGATCCGGAGGTCGAGCGCAATTGTCAGGTACCTCCTTTCCTTATTCCACCTCATCCGCCGTAAAACAAAACCGTATTCCTACGAAATAATAGGCGCCTGGGTAGATAACTTACGTGGCAACGCAGTACTATTAATCCCGCTCTCGGACCCTTACAGTCTCCTCCCGTTTATCACTGAACGAGTCCTTGGGACGTAGTCGTATCTATCAGGGCGCATAGCTAATCGGTCCACCGCCTCAATTCTAGGGATCGCCAGAGCCTCATGGTAGCCGGGAGACTGGCTGTCGCGAAAGGTATCTGCCGAAGCTAGCCCGGGCCGTGATGACCAAGGCGCGTCTGATCAACGGAAATACTTCTTTGAGAGCGGTCAACCGACGCATGGAGTGGCGGACAAGGGCTATTCTAGATGTGTACTCCGTGAGCCGCTCGAGAGCATCATTCACTATGTTAGAGTGAAGGACTATACGCGCGAAATTCAACCTGTTAGAAAACTGGGTAGCCTGGGGGCAGGTTAAGGGGCTTGCGATGTGCCTAGGGTGCCCATAGAAGCCGTGGGGCGGGTTAAACCTTCCAGGAAGCGTCCGCCAGGCTGTCCTTCTTCTGCGTCCCACTTCACAGCAAGCGCTCGGAGGCTCCTCGAACACCCGACTTTTGGTCATATTCCTACGGTCTTCCTGGCTAATAATGGAGACAACAATCCGGAGGCAGGTGCGAATTGATATTACCACTGGTTCCGGACGCATCGTTCAGAGAAATTGTCACCGGGAGAGGATGTGATAGCAACCCTTCTTACATAGTGTCGGTGTTCAGTCCAAAGTGATGACGGTCGTATATGAGGTCCGAGAGATCCACACCTCCGGATGGGAGATACTCGTACCATATTGCGCAGCTGGATACCAAAGGTCATGCCCTGTGGTTTATACGGTCTACGTCACAAGATATGCAGTAACTAGGTGCTCCCTGGCAGTGACCTGCCGCTTTTGACAACGAAAATTAAATGCGTCACCATCGAGTTAAGGCGCTAAGGTGTGGTCGACTCTGGGCTGGGTCTCATCCCACACTAGCCTCGGCGTCTGCTCAGATATAACGGAGGAATGTCCCTAACAGGATAGTTACCACTGGTAACCTGTCGTAGCAAGATTAGGGAGAGATTAGCCCGCGCCAACAATCATGCGGCGCACTGGTGAACTCGACAGCTCTAGCGCTCGGATACTTGGTTCATTACTTTGGAGAGCTTTTTGCTACAAAAACGGCATGTCCTTCCTAGGTTCCACATGCTGGATCTAACCGTAGCGTGTGAAACTGCCCACGGGCGGGCTGCAGGGGTCCGTACTCTTCCGGCAATATGCATACCTCCGCCTGGAATGGTAATTCAAGTGCTAGGTGAACCCGTACAGTAGACGTGTCCAACCTCCAGAGTGTAATAGCTTAGAAGTCATCAGAAGGACCTCGTGGCCCCGTAGATGTGGTCTCTTGATGCCATCACTTATGCTACTAAACCCCGTGTGGTCTACACTAATACATTTCCGGCTTGCGACTGTGCGACATCAGATTAGCAAGCCATCTCATAAAGTCCTCGAGTCATTCGTTAAAAGGTCGCTGGACAGTGTCTCTCTAATGAAGTCCTTTGTAGATGAACTACCCTGGGGGACCTAGGGCTTTTTTAGCAGTGCACCGATTGTTGACGAAACATCGGGAGCGGAACGTTTGTGGTTTCTGGGTGTCAATCAGCGCGAGGGCGCATCACCAGCCAGAAAGCTCTCCTCGAGAGCGGTTTTACCCATTTCTATAGACACTACTCGCGCAGCGTTAATTATTGATGGTAGACTGCTTGGGACGCCAGAGGTCAATGTGATTGGCTCATTCACTGCTTCATACAAAGCTGGAATCGTCAAGACCCTCTCGGTTGTGCTTTGAGCGAAATAAGGATATGGGGTGCTAGAGATTTCAGCAGAGTCGGGCTCGTGAGGCATCAGACTTTCCACCCAAGCAT'/>

    <sequence taxon='58' value='GGTTACAAGATCCGGAGGTCGAGCGCAATTGTCAGGTACCTCCTTTCCTTATTCCACCTCATCCGCCGTAAAATAAAACCGTATTCCTACGAAATAATAGGCGCCTGGGTAGATAACTTACGTGGCAACGCAGTACTATTAATCCCGCTCTCGGACCCTTACAGTCTCCTCCCGTTTATCACTGAACGAGTCCTTGGGACGTAGTCGTATCTATCAGGGCGCATAGCTAATCGGCCCACCGCCTCAATTCTAGGGATCGCCAGAGCCTCATGGTAGCCGGGAGACTGGCTGTCGCGAAAGGTATCTGCCGAAGCTAGCCCGGGCCGTGATGACCAAGGCGCGTCTGATTAACGGAAATACTTCTTTGAGAGCGGTCAACCGACGCATGGAGTGGCGGACAAGGGCTATTCTAGATGTGTACTCCGTGAGCCGCTCGAGAGCATCATTCACTATGTTAGAGTGAAGGACTATACGCGCGAAATTCAACCTGTTAGAAAACTGGGTAGCCTGGGGGCAGGTTAAGGGGCTTGCGATGTGCCTAGGGTGCCCATAGAAGCCGTGGGGCGGGTTAAACCTTCCAGGAAGCGTCCGCCAGGCTGTCCTTCTTCTGCGTCCCCCTTCACAGCAAGCGCTCGGAGGCTCCTCGAACACCCGACTTTTGGTCATATTCCTACGGTCTTCCTGGCTAATAATGGAGACAACAATCCGGAGGCAGGTGCGAATTGATATTACCACTGGTTCCGGACGCATCGTTCAGAGAAATTGTCACCGGGAGAGGATGTGATAGCAACCCTTCTTACATAGTGTCGGTGTTCAGTCCAAAGTGATGACGGTCGTATATGAGGTCCGAGAGATCCACACCTCCGGATGGGAGATACTCGTACCATATTGCGCAGCTGGATACCAAAGGTCATGCCCTGTGGTTTATACGGTCTACGTCACAAGATATGCAGTAACTAGGTGCTCCCTGGCAGTGACCTGCCGCTTTTGACAACGAAAATTAAATGCGTCACCATCGAGTTAAGGCGCTAAGGTGTGGTCGACTCTGGGCTGGGTCTCATCCCACACTAGCCTCGGCGTCTGCTCAGATATAACGGAGGAATGTCCCTAACAGGATAGTTACCACTGGTAACCTGTCGTAGCAAGATTAGGGAGAGATTAGCCCGCGCCAACAATCATGCGGCGCACTGGTGAACTCGACAGCTCTAGCGCTCGGATACTTGGTTCATTACTTTGGAGAGCTTTTTGCTACAAAAACGGCATGTCCTTCCTAGGTTCCACATGCTGGATCTAACCGTAGCGTGTGAAACTGCCCACGGGCGGGCTGCAGGGGTCCGTACTCTTCCGGCAATATGCATACCTCCGCCTGGAATGGTAATTCAAGTGCTAGGTGAACCCGTACAGTAGACGTGTCCAACCTCCAGAGTGTAATAGCTTAGAAGTCATCAGAAGGACCTCGTGGCCCCGTAGATGTGGTCTCTTGATGCCATCACTTATGCTACTAAACCCCGTGTGGTCTACACTAATACATTTCCGGCTTGCGACTGTGCGACATCAGATTAGCAAGCCATCTCATAAAGTCCTCGAGTCATTCGTTAAAAGGTCGCTGGACAGTGTCTCTCTAATGAAGTCCTTTGTAGATGAACTACCCTGGGGGACCTAGGGCTTTTTTAGCAGTGCACCGATTGTTGACGAAACATCGGGAGCGGAACGTTTGTGGTTTCTGGGTGTCAATCAGCGCGAGGGCGCATCACCAGCCAGAAAGCTCTCCTCGAGAGCGGTTTTACCCATTTCTATAGACACTACTCGCGCAGCGTTAATTATTGATGGTAGACTGCTTGGGACGCCAGAGGTCAATGTGATTGGCTCATTCACTGCTTCATACAAAGCTGGAATCGTCAAGACCCTCTCGGTTGTGCTTTGAGCGAAATAAGGATATGGGGTGCTAGAGATTTCAGCAGAGTCGGGCTCGTGAGGCATCAGACTTTCCACCCAAGCAT'/>

    <sequence taxon='59' value='GGTTACAAGATCCGGAGGTCGAGCGCAATTGTCAGGTACCTCCTTTCCTTATTCCACCTCATCCGCCGTAAAACAAAACCGTATTCCTACGAAATAATAGGCGCCTGGGTAGATAACTTACGTGGCAACGCAGTACTATTAATCCCGCTCTCGGACCCTTACAGTCTCCTCCCGTTTATCACTGAACGAGTCCTTGGGACGTAGTCGTATCTATCAGGGCGCATAGCTAGTCGGTCCACCGCCTCAATTCTAGGGATCGCCAGAGCCTCATGGTAGCCGGGAGACTGGCTGTCGCGAAAGGTATCTGCCGAAGCTAGCCCGGGCCGTGATGACCAAGGCACGTCTGATCAACGGAAATACTTCTTTGAGAGCGGTCAACCGACGCATGGAGTGGCGGACAAGGGCTATTCTAGATGTGTACTCCGTGAGCCGCTCGAGAGCATCATTCACTATGTTAGAGTGAAGGACTATACGCGCGAAATTCAACCTGTTAGAAAACTGGGTAGCCTGGGGGCAGGTTAAGGGGCTTGCGATGTGCCTAGGGTGCCCATAGAAGCCGTGGGGCGGGTTAAACCTTCCAGGAAGCGTCCGCCAGGCTGTCCTTCTTCTGCGTCCCACTTCACAGCAAGCGCTCGGAGGCTCCTCGAACACCCGACTTTTGGTCATATTCCTACGGTCTTCCTGGCTAATAATGGAGACAACAATCCGGAGGCAGGTGCGAATTGATATTACCACTGGTTCCGGACGCATCGTTCAGAGAAATTGTCACCGGGAGAGGATGTGATAGCAACCCTTCTTACATAGTGTCGGTGTTCAGTCCAAAGTGATGACGGTCGTATATGAGGTCCGAGAGATCCACACCTCCGGATGGGAGATACTCGTACCATATTGCGCAGCTGGATACCAAAGGTCATGCCCTGTGGTTTATACGGTCTACGTCACAAGATATGCAGTAACTAGGTGCTCCCTGGCAGTGACCTGCCGCTTTTGACAACGAAAATTAAATGCGTCACCATCGAGTTAAGGCGCTAAGGTGTGGTCGACTCTGGGCTGGGTCTCATCCCACACTAGCCTCGGCGTCTGCTCAGATATAACGGAGGAATGTCCCTAACAGGATAGTTACCACTGGTAACCTGTCGTAGCAAGATTAGGGAGAGATTAGCCCGCGCCAACAATCATGCGGCGCACTGGTGAACTCGACAGCTCTAGCGCTCGGATACTTGGTTCATTACTTTGGAGAGCTTTTTGCTACAAAAACGGCATGTCCTTCCTAGGTTCCACATGCTGGATCTAACCGTAGCGTGTGAAACTGCCCACGGGCGGGCTGCAGGGGTCCGTACTCTTCCGGCAATATGCATACCTCCGCCTGGAATGGTAATTCAAGTGCTAGGTGAACCCGTACAGTAGACGTGTCCAACCTCCAGAGTGTAATAGCTTAGAAGTCATCAGAAGGACCTCGTGGCCCCGTAGATGTGGTCTCTTGATGCCATCACTTATGCTACTAAACCCCGTGTGGTCTACACTAATACATTTCCGGCTTGCGACTGTGCGACATCAGATTAGCAAGCCATCTCATAAAGTCCTCGAGTCATTCGTTAAAAAGTCGCTGGACAGTGTCTCTCTAATGAAGTCCTTTGTAGATGAACTACCCTGGGGGACCTAGGGCTTTTTTAGCAGTGCACCGATTGTTGACGAAACATCGGGAGCGGAACGTTTGTGGTTTCTGGGTGTCAATCAGCGCGAGGGCGCATCACCAGCCAGAAAGCTCTCCTCGAGAGCGGTTTTACCCATTTCTATAGACACTACTCGCGCAGCGTTAATTATTGATGGTAGACTGCTTGGGACGCCAGAGGTCAATGTGATTGGCTCATTCACTGCTTCATACAAAGCTGGAATCGTCAAGACCCTCTCGGTTGTGCTTTGAGCGAAATAAGGATATGGGGTGCTAGAGATTTCAGCAGAGTCGGGCTCGTGAGGCATCAGACTTTCCACCCAAGCAT'/>

    <sequence taxon='64' value='GGTTACAAGATCCGGAGGTCGAGCGCAATTGTCAGGTACCTCCTTTCCTTATTCCACCTCATCCGCCGTAAAACAAAACCGTATTCCTACGAAATAATAGGCGCCTGGGTAGATAACTTACGTGGCAACGCAGTACTATTAATCCCGCTCTCGGACCCTTACAGTCTCCTCCCGTTTATCACTGAACGAGTCCTTGGGACGTAGTCGTATCTATCAGGGCGCATAGCTAGTCGGTCCACCGCCTCAATTCTAGGGATCGCCAGAGCCTCATGGTAGCCGGGAGACTGGCTGTCGCGAAAGGTATCTGCCGAAGCTAGCCCGGGCCGTGATGACCAAGGCACGTCTGATCAACGGAAATACTTCTTTGAGAGCGGTCAACCGACGCATGGAGTGGCGGACAAGGGCTATTCTAGATGTGTACTCCGTGAGCCGCTCGAGAGCATCATTCACTATGTTAGAGTGAAGGACTATACGCGCGAAATTCAACCTGTTAGAAAACTGGGTAGCCTGGGGGCAGGTTAAGGGGCTTGCGATGTACCTAGGGTGCCCATAGAAGCCGTGGGGCGGGTTAAACCTTCCAGGAAGCGTCCGCCAGGCTGTCCTTCTTCTGCGTCCCACTTCACAGCAAGCGCTCGGAGGCTCCTCGAACACCCGACTTTTGGTCATATTCCTACGGTCTTCCTGGCTAATAATGGAGACAACAATCCGGAGGCAGGTGCGAATTGATATTACCACTGGTTCCGGACGCATCGTTCAGAGAAATTGTCACCGGGAGAGGATGTGATAGCAACCCTTCTTACATAGTGTCGGTGTTCAGTCCAAAGTGATGACGGTCGTATATGAGGTCCGAGAGATCCACACCTCCGGATGGGAGATACTCGTACCATATTGCGCAGCTGGATACCAAAGGTCATGCCCTGTGGTTTATACGGTCTACGTCACAAGATATGCGGTAACTAGGTGCTCCCTGGCAGTGACCTGCCGCTTTTGACAACGAAAATTAAATGCGTCACCATCGAGTTAAGGCGCTAAGGTGTGGTCGACTCTGGGCTGGGTCTCATCCCACACTAGCCTCGGCGTCTGCTCAGATATAACGGAGGAATGTCCCTAACAGGATAGTTACCACTGGTAACCTGTCGTAGCAAGATTAGGGAGAGATTAGCCCGCGCCAACAATCATGCGGCGCACTGGTGAACTCGACAGCTCTAGCGCTCGGATACTTGGTTCATTACTTTGGAGAGCTTTTTGCTACAAAAACGGCATGTCCTTCCTAGGTTCCACATGCTGGATCTAACCGTAGCGTGTGAAACTGCCCACGGGCGGGCTGCAGGGGTCCGTACTCTTCCGGCAATATGCATACCTCCGCCTGGAATGGTAATTCAAGTGCTAGGTGAACCCGTACAGTAGACGTGTCCAACCTCCAGAGTGTAATAGCTTAGAAGTCATCAGAAGGACCTCGTGGCCCCGTAGATGTGGTCTCTTGATGCCATCACTTATGCTACTAAACCCCGTGTGGTCTACACTAATACATTTCCGGCTTGCGACTGTGCGACATCAGATTAGCAAGCCATCTCATAAAGTCCTCGAGTCATTCGTTAAAAAGTCGCTGGACAGTGTCTCTCTAATGAAGTCCTTTGTAGATGAACTACCCTGGGGGACCTAGGGCTTTTTTAGCAGTGCACCGATTGTTGACGAAACATCGGGAGCGGAACGTTTGTGGTTTCTGGGTGTCAATCAGCGCGAGGGCGCATCACCAGCCAGAAAGCTCTCCTCGAGAGCGGTTTTACCCATTTCTATAGACACTACTCGCGCAGCGTTAATTATTGATGGTAGACTGCTTGGGACGCCAGAGGTCAATGTGATTGGCTCATTCACTGCTTCATACAAAGCTGGAATCGTCAAGACCCTCTCGGTTGTGCTTTGAGCGAAATAAGGATATGGGGTGCTAGAGATTTCAGCAGAGTCGGGCTCGTGAGGCATCAGACTTTTCACCCAAGCAT'/>

    <sequence taxon='60' value='GGTTACAAGATCCGGAGGTCGAGCGCAATTGTCAGGTACCTCCTTTCCTTATTCCACCTCATCCGCCGTAAAACAAAACCGTATTCCTACGAAATAATAGGCGCCTGGGTAGATAACTTACGTGGCAACGCAGTACTATTAATCCCGCTCTCGGACCCTTACAGTCTCCTCCCGTTTATCACTGAACGAGTCCTTGGGACGTAGTCGTATCTATCAGGGCGCATAGCTAATCGGTCCACCGCCTCAATTCTAGGGATCGCCAGAGCCTCATGGTAGCCGGGAGACTGGCTGTCGCGAAAGGTATCTGCCGAAGCTAGCCCGGGCCGTGATGACCAAGGCACGTCTGATCAACGGAAATACTTCTTTGAGAGCGGTCAACCGACGCATGGAGTGGCGGACAAGGGCTATTCTAGATGTGTACTCCGTGAGCCGCTCGAGAGCATCATTCACTATGTTAGAGTGAAGGACTATACGCGCGAAATTCAACCTGTTAGAAAACTGGGTAGCCTGGGGGCAGGTTAAGGGGCTTGCGATGTGCCTAGGGTGCCCATAGAAGCCGTGGGGCGGGTTAAACCTTCCAGGAAGCGTCCGCCAGGCTGTCCTTCTTCTGCGTCCCACTTCACAGCAAGCGCTCGGAGGCTCCTCGAACACCCGACTTTTGGTCATATTCCTACGGTCTTCCTGGCTAATAATGGAGACAACAATCCGGAGGCAGGTGCGAATTGATATTACCACTGGTTCCGGACGCATCGTTCAGAGAAATTGTCACCGGGAGAGGATGTGATAGCAACCCTTCTTACATAGTGTCGGTGTTCAGTCCAAAGTGATGACGGTCGTATATGAGGTCCGAGAGATCCACACCTCCGGATGGGAGATACTCGTACCATATTGCGCAGCTGGATACCAAAGGTCATGCCCTGTGGTTTATACGGTCTACGTCACAAGATATGCAGTAACTAGGTGCTCCCTGGCAGTGACCTGCCGCTTTTGACAACGAAAATTAAATGCGTCACCATCGAGTTAAGGCGCTAAGGTGTGGTCGACTCTGGGCTGGGTCTCATCCCACACTAGCCTCGGCGTCTGCTCAGATATAACGGAGGAATGTCCCTAACAGGATAGTTACCACTGGTAACCTGTCGTAGCAAGATTAGGGAGAGATTAGCCCGCGCCAACAATCATGCGGCGCACTGGTGAACTCGACAGCTCTAGCGCTCGGATACTTGGTTCATTACTTTGGAGAGCTTTTTGCTACAAAAACGGCATGTCCTTCCTAGGTTCCACATGCTGGATCTAACCGTAGCGTGTGAAACTGCCCACGGGCGGGCTGCAGGGGTCCGTACTCTTCCGGCAATATGCATACCTCCGCCTGGAATGGTAATTCAAGTGCTAGGTGAACCCGTACAGTAGACGTGTCCAACCTCCAGAGTGTAATAGCTTAGAAGTCATCAGAAGGACCTCGTGGCCCCGTAGATGTGGTCTCTTGATGCCATCACTTATGCTACTAAACCCCGTGTGGTCTACACTAATACATTTCCGGCTTGCGACTGTGCGACATCAGATTAGCAAGCCATCTCATAAAGTCCTCGAGTCATTCGTTAAAAGGTCGCTGGACAGTGTCTCTCTAATGAAGTCCTTTGTAGATGAACTACCCTGGGGGACCTAGGGCTTTTTTAGCAGTGCACCGATTGTTGACGAAACATCGGGAGCGGAACGTTTGTGGTTTCTGGGTGTCAATCAGCGCGAGGGCGCATCACCAGCCAGAAAGCTCTCCTCGAGAGCGGTTTTACCCATTTCTATAGACACTACTCGCGCAGCGTTAATTATTGATGGTAGACTGCTTGGGACGCCAGAGGTCAATGTGATTGGCTCATTCACTGCTTCATACAAAGCTGGAATCGTCAAGACCCTCTCGGTTGTGCTTTGAGCGAAATAAGGATATGGGGTGCTAGAGATTTCAGCAGAGTCGGGCTCGTGAGGCATCAGACTTTCCACCCAAGCAT'/>

    <sequence taxon='2' value='GGTTACAAGATCCGGAGGTCGAGCGCAATTGTCAGGTACCTCCTTTCCTTATTCCACCTCATCCCCCGTAAAACAAAACCGTATTCCTACGAAATAATAGGCTCTTGGGGAGATAACTTACGTGGCAACGCAGTACTATTAATCCCGCTCTCGGACCCTTACAGTCTCCTCCCGTTTATCACTGAACGAGTCCTTGGGACGTAGTCGTATCTATCAGGGCGCATAGCTAATCGGTCCACCGCCTCAATTCTAGGGATCGCCAGAGCCTCGTGGTAGCCGGGAGACTGGCTGTCGCGAAAGGTATCTGCCGAAGCTAGCCCGGGCCGTGATGACCAAGGCGCGTCTGATCAACGGAAATACTTCTTTGAGAGCGGTCAACCGACGCATGGAGTGGCGGACAAGGGCTATTCTAGATGTGTACTCCGTGAGCCGCTCGAGAGCATCATTCACTATGTTAGAGTGAAGGACTATACGCGCGAAATTCAACCTGTTAGATAACTGGGTAGCCTGGAGGCAGGTTAAGGGGCTTGCGATGTGCCTAGGGTGCCCATAGAAGCCGTGGGGCGGGTTAAACCTTCCAGGAAGCGTCCGCCAGGCTGTCCTTCTTCTGCGTCCCACTTCATAGCAAACGCTCGGAGGCTACTCGAACACCCGACTTTTGGTCATATTCCTACGGTCTTCCTGGCTAATAATGGAGACAACAATCTGGAGGCAGGTGCGAATTGATATTACCACTGGTTCCGGACGCATCGTTCAGAGGAATTGTCACCGGGAGAGGATGTGATAGGAACCCTTCTTACATAGTGTCGGTGTTCAGTCCAAAGTGATGACGGTCGTATATGAGGTCCGAGAGATCCACACCTCCGGACGGGCGATACTCGTACCATATTGTGCAGATGGATACCAAAGGTCATGCCCTGTGGTTTCTACGGTCTACGTCACAAGATATGCAGTAACTAGGTGCTCCCTGGCAGTGACCTGCCGCTTTTGACAACGAAAATTAAATGCGTCGCCATCGAGTTAAGGCGCTAAGGTGTGGTCGACTCTGGGCTGGGTCTCATCCCACCCTAGCCTCGGCGTCTGCTCAGATATAACGGAGGAATGTCCCTAACAGGATAGTTACCACTGGTAACCTGTCGTAGCAAGATTAGGGAGAGATTAGCCCGCGTCAACAATTACGCGGCGCACTGGTGAACTCGACAGCTCTAGCGCTCGGATACTTGGTTCATTACTTTGGAGAGCTTTTTGCTACCAAAACGGCATGTCCTTCCTAGGTTCCACATGCTGGATCTAACCGTAGCGTGTGAAACTGCCCACGGGCGGGCTGCAGGGGTCCGTACTCTTCCGGCAATATGCATACCTCCGCCTGGAATGGTAATTCAAGTGCTAGGTGAACCCGTACAGTAGACGTGTCCAACCTCCAGCGTGTAATAGCTTAGAAGTCATCAGAAGGACCTCGTGGCCCCGTAGATGTGGTCTCTTGATGCCATCACTTATGCTACTAAACCCCGTGTGGTCTACACTAATACATTTCCGGCTTGCGACTGTGTGACATCAGGTTAGCAAGCCATCTCATAAAGCCCTCGAGTCATTCGTTAAAAGGTCGCTGGACAGTGTCTCTCTAATGAAGTCCTTTGTAGATGAACTACCCTGGGGGACCTAGGGCTTTTTTAGCAGTGCACCGATTGTTGACGAAACATCGGGAGCGGAACGTTTGTGGTTTCTGGGTGTCAATCAGCGCGAGGGCGCATCACCAGCCAGAAAGCTCTCCTCGAGAGCGGTTTGACCCATTTCTATAGACACTACTCGCGCAGCGTTAATTATTGATGGTAGACTGCTTGGGACGCCAGAGGTCAATGTGATTGGCTCATTCACTGCTTCATACAAAGCTGGAATCGTCAAGACCCTCTCGGTTGTGCTTTGAGCGAAATAAGGATATGGGGTGCTAGAGATTTCAGCAGCGTCGGCCTCGTGAGGCATCAGACTTTCCACCCAAGCAT'/>

</data>

    <trait id="tipDates" spec='beast.evolution.tree.TraitSet' traitname='date-backward' units='year' value='
2=2.5091304870957676,
6=1.8370380059141966,
21=0.9379555093371432,
20=1.3473393298223444,
4=2.349147325570774,
5=2.3842985222717443,
8=2.00124995829456,
7=2.005354260483102,
9=1.8538771863960246,
11=1.419923641302377,
12=1.5991377426317293,
10=1.6561865270070695,
46=0.7567558095936255,
47=0.8346900545808325,
45=0.8977051953567945,
16=1.463907016078995,
36=0.9383046423091157,
43=0.8374741315734524,
23=1.1639857947007655,
28=1.190100653663875,
27=1.1571885089857092,
22=1.291393762831146,
29=1.1850228586444898,
42=0.4780331121535948,
41=0.8770555867905916,
66=0.30442828398438904,
65=0.33116657530436466,
68=0.15434832261520803,
70=0.12371166577639947,
69=0.23964867957863945,
51=0.8127289518773297,
24=1.2706868755385963,
40=0.9736537031471362,
39=0.5130517428886319,
14=1.5211838570467637,
33=1.1074776825498733,
32=1.0138116555513517,
61=0.11485918367535985,
67=0.22713616880222398,
63=0.3220784532108847,
62=0.37702724603647564,
49=0.817138203426917,
31=0.9229989782365164,
19=0.818932798290601,
18=1.118684988796086,
15=1.4318807840702228,
38=0.5469758350173555,
37=1.0032636552594778,
34=1.0184668161539676,
58=0.28149099434801395,
60=0.5557635969000865,
64=0.36746708697904573,
59=0.41979014572792295,
55=0.6699436006636259,
50=0.8090443971407892,
35=0.829779178926835,
26=1.160439338896716,
53=0.7543291172210811,
52=0.45077316576460635,
25=1.029612995489427,
17=1.1674137626525953,
13=1.2160246338164358,
48=0.7402703192828914,
57=0.6045977867105945,
56=0.6017038520500133,
54=0.7224175179290837,
44=0.8218729679149654,
30=0.9631447229171202,
3=2.4002097360105945,
1=2.6117881311557816,
0=2.852427283531888
            '>
        <taxa id='taxonSet' spec='beast.evolution.alignment.TaxonSet' alignment='@alignment'/>
    </trait>
    
    <tree spec="beast.util.ClusterZBSATree" id="tree" nodetype="beast.evolution.tree.ZeroBranchSANode" clusterType="upgma" trait="@tipDates">
		<taxa idref="alignment"/>
	</tree>

    <BirthDeathSkylineModel spec="SABDSamplingThroughTimeModel" id="birthDeath" tree="@tree" conditionOnSampling="true">
		<parameter name="origin" id="origin" value ="50." lower="0."/>
        <parameter name="diversificationRate" id="diversificationRate" value="1.5"/>
        <parameter name="turnover" id="turnover" value=".5"/>
        <parameter name="samplingProportion" id="samplingProportion" value="0.8532708996613145"/>
        <parameter name="removalProbability" id="r" value="0.5" lower="0." upper="1."/>
	</BirthDeathSkylineModel>
    
    <siteModel gammaCategoryCount="1" id="SiteModel" spec="SiteModel">
		<parameter dimension="1"  id="mutationRate" name="mutationRate" value="1.0"/>
		<substModel id="gtr" rateAC="@rateAC" rateGT="@rateGT" rateAT="@rateAT" rateCG="@rateCG" rateCT="@rateCT" spec="GTR">
			<parameter dimension="1"  id="rateAG" lower="0.0" name="rateAG" value="1.0"/>
			<frequencies estimate="true" id="freqs" spec="Frequencies">
				<parameter name='frequencies' id='freqParameter' value='0.25' dimension='4' lower="0." upper="1."/>
			</frequencies>
		</substModel>
	</siteModel>
	<branchRateModel id="StrictClock" spec="beast.evolution.branchratemodel.StrictClockModel">
		<parameter dimension="1" id="clock.rate" name="clock.rate" value="0.05" lower="0."/>
	</branchRateModel>


   <!-- likelihood and priors: -->
    <distribution id="posterior" spec="util.CompoundDistribution">
		<distribution id="prior" spec="util.CompoundDistribution">
            <distribution  x="@clock.rate" id="clockRatePrior" spec='beast.math.distributions.Prior'>
				<distr spec='beast.math.distributions.LogNormalDistributionModel' id='clockRatePrior.exp' M="-4.6" S="1.25"/>
			</distribution>
			<distribution id="hky.frequencies.prior" spec="beast.math.distributions.Prior" x="@freqParameter">
				<distr id="Uniform " lower="0.0" upper="1.0" spec="beast.math.distributions.Uniform" />
			</distribution>
			<distribution id="diversificationRate_prior" spec="beast.math.distributions.Prior" x="@diversificationRate">
				<distr spec="beast.math.distributions.Uniform" lower="1." upper="2." offset="0."/>
			</distribution>
			<distribution id="turnover_prior" spec="beast.math.distributions.Prior" x="@turnover">
				<distr spec="beast.math.distributions.Uniform" lower="0." upper="1." offset="0."/>
			</distribution>
			<distribution  id='origin_Prior' x="@origin" spec='beast.math.distributions.Prior'>
				<distr spec='beast.math.distributions.Uniform' lower="0." upper="1000." offset="0."/>
			</distribution>
			<distribution id="BDlikelihood" spec="util.CompoundDistribution">
				<distribution idref="birthDeath"/>		
			</distribution>
		</distribution>
        <distribution id="jointTreeLikelihood" spec="util.CompoundDistribution">
			<distribution data="@alignment" id="treeLikelihood" spec="TreeLikelihood" tree="@tree" siteModel="@SiteModel" branchRateModel="@StrictClock"/>
        </distribution>
    </distribution>

    
	<run chainLength="20000000" id="mcmc" spec="MCMC" storeEvery="100000" distribution="@posterior">
        
		<state id="state" storeEvery="100000">
            <stateNode idref='tree'/>
			<stateNode idref="origin"/>
			<stateNode idref="diversificationRate"/>
			<stateNode idref="turnover"/>
			<!-- <stateNode idref="samplingProportion"/> -->
            <stateNode idref="r"/> 
            
            <stateNode idref="clock.rate"/>
			<stateNode idref="freqParameter"/>
			<parameter dimension="1"  id="rateAC" lower="0.0" upper="100.0" name="stateNode" value="1.0"/>
			<parameter dimension="1"  id="rateGT" lower="0.0" upper="100.0" name="stateNode" value="1.0"/>
			<parameter dimension="1"  id="rateAT" lower="0.0" upper="100.0" name="stateNode" value="1.0"/>
			<parameter dimension="1"  id="rateCG" lower="0.0" upper="100.0" name="stateNode" value="1.0"/>
			<parameter dimension="1"  id="rateCT" lower="0.0" upper="100.0" name="stateNode" value="1.0"/>
        </state>
        
		<operator id='origOperator' spec='ScaleOperator' scaleFactor=".75" weight="3" parameter="@origin"/>
		<operator id='diversificationRateOperator' spec='ScaleOperator' scaleFactor=".75" weight="10" parameter="@diversificationRate"/>
		<operator id='turnoverOperator' spec='ScaleOperator' scaleFactor=".75" weight="10" parameter="@turnover"/>
		<!-- <operator id='samplingProportionOperator' spec='ScaleOperator' scaleFactor=".75" weight="10" parameter="@samplingProportion"/> -->
        <operator id='rOperator' spec='ScaleOperator' scaleFactor=".9" weight="1" parameter="@r"/> 
        
        <operator spec='TreeDimensionJump' weight="10" tree="@tree"/> 
        <operator spec='WilsonBaldingForZeroBranchSampledAncestorTrees' weight="10" tree="@tree"/> 
        <operator spec='ExchangeForZeroBranchSampledAncestorTrees' isNarrow="false" weight="10" tree="@tree"/>
        <operator spec='ExchangeForZeroBranchSampledAncestorTrees' weight="10" tree="@tree"/>
        <operator spec='UniformForZeroBranchSATrees' weight="20" tree="@tree"/>
        <operator id='rootScaler' spec='ScaleOperatorForZeroBranchSATrees' scaleFactor=".95" weight="1" tree="@tree" rootOnly='true'/>
        <operator id='treeScaler' spec='ScaleOperatorForZeroBranchSATrees' scaleFactor=".95" weight="10" tree="@tree"/>
        <operator id="updownTree" spec="UpDownOperator" scaleFactor=".95" weight="20" up="@clock.rate" down="@tree"/>

        
        <operator id="clock.rateScaler" parameter="@clock.rate" scaleFactor="0.75" spec="ScaleOperator" weight="10"/>
        
		<operator spec='ScaleOperator' scaleFactor=".75" weight=".2" parameter="@rateAC"/>
		<operator spec='ScaleOperator' scaleFactor=".75" weight=".2" parameter="@rateAT"/>
		<operator spec='ScaleOperator' scaleFactor=".75" weight=".2" parameter="@rateCG"/>
		<operator spec='ScaleOperator' scaleFactor=".75" weight=".2" parameter="@rateCT"/>
		<operator spec='ScaleOperator' scaleFactor=".75" weight=".2" parameter="@rateGT"/>
		<operator autoOptimize="true" delta="0.2" id="FrequenciesExchanger" integer="false" spec="DeltaExchangeOperator" weight="0.1" parameter="@freqParameter"/>


			
		<logger fileName="$(seed).log" id="tracelog" logEvery="10000" mode="autodetect" model="@posterior">
			<distribution idref="posterior" name="log"/>
			<log idref="BDlikelihood"/>
            <log idref="jointTreeLikelihood"/>
            <log id="treeHeight" spec="beast.evolution.tree.TreeHeightLogger" tree="@tree"/>
			<log idref="origin"/>
            <log idref="diversificationRate"/>
			<log idref="turnover"/>
			<!--<log idref="samplingProportion"/>-->
            <log idref="r"/>
            <log id="SACount" spec="beast.evolution.tree.SALogger" tree="@tree"/>

            <log idref="clock.rate"/>
			<log idref="freqParameter"/>
			<log idref="rateAC"/>
			<log idref="rateAG"/>
			<log idref="rateAT"/>
			<log idref="rateCG"/>
			<log idref="rateCT"/>
			<log idref="rateGT"/>
		</logger>
        
        <logger fileName="$(seed).trees" id="treelog" logEvery="10000" mode="tree">
			<tree idref="tree" name="log"/>
		</logger>
	
	</run>

</beast>
