# Supplementary material for: Bayesian Inference of Sampled Ancestor Trees for Epidemiology and Fossil Calibration
Source: PLoS Comput Biol. 2014 Dec 4;10(12):e1003919. doi: 10.1371/journal.pcbi.1003919 (PMC4263412; doi:10.1371/journal.pcbi.1003919)
Supplement: File S5 — XML files for simulated transmission process. (ZIP) [file pcbi.1003919.s006.zip › simulations2/89.xml]

<?xml version="1.0" encoding="UTF-8" standalone="no"?><beast namespace="beast.core:beast.evolution.alignment:beast.evolution.tree.coalescent:beast.core.util:beast.evolution.nuc:beast.evolution.operators:beast.evolution.sitemodel:beast.evolution.substitutionmodel:beast.evolution.likelihood:beast.evolution.speciation:beast.core.parameter:beast.util" version="2.0">
    
    <data dataType="nucleotide" id="alignment" name="alignment">
    <sequence taxon='0' value='GGACCTCCACGTAATTAAGGCCCGCCTATGCGCAATCGGACCGGCGCGGGACAGGTTATATTCCTCAAGGCATTATGGTTCTCATTTATAAAAGTAACTACCCCCAGGCGGTAACAATTTCACGAGTCACTCAGTCCCGGAGGCCAAGATCAGACTCTCGGCACCCGTCAGACGGCATCCAAGTGGAGTATTGATGCGTAGTGCAACGACGATGTTTCTGCAGCGCGGGGTACTGACACGAACGAATGCCTTCCCTACAAAATGAGCTGCGAGTTAATATAATCGTTAGTATCACCCTAGGCAACGAGCCTGGGAATGAAGCTTGCGTCCATAGACAAGGGGAACTCTGGATTAACGCCCCTCTAGTACACCCATCCAAACATTGCACGCAAAGACAGAGGCGTGCTCTTCCGTTCCGAGCATGGGCTGTCGAAATATATGGAGACCAGTAGCGCACGGTGGCCGCACAATATTGGCGGTTATGTTAGCTTTGGTTATCATAAGTATCGATCGTTGGGTTTCCACCGCCACCCACATTGTTTTCCGCCATCACCTCAAAAATGTCTGCAGCTGCGATGTCTGCGCCATTCTCCGCCCCCCATCAGAGCATATAATGCAACGCTACCGGGTGCTACTAAGCAGCCCCCAGACGCAATAATTGAATCTAACGAAGCTAGTCCCTCAGGGGCATAATCAACTGTGCTAAGTAAGATGGCTCCATGGCCGCTCGATTGTTGGGGAAATGCATTGTGTAAAGTTTGGAAAGATTACCACGAAGAAGCGCCACTAACCAACATATTCTCTAGGCGGCCTCAGCATGTCGTTGCCAGTGCTTAGATCCAAGCTGGCACCCTAGAAGTCGAAGTCTATGGTGATACTAAGACAAGGGTACTACGCAATTAAATCGGCCATTAGTCCGGAGGATAACAATCGGTTCTGCGTTACTATGATCAGAATTCTCCGCGTCTAAACTAAGATTCGCGATAATTGAACCGGAAGGGAATTGGCCGTGGCGCCGATGCGGGGACTTCGAACATGCGATTGTTGACGCCGTGGGCCACCGTCTGATTATGTTTAAACGTAGGCGTCCAAGCCCGAGAGCCCAGAGGTGACACCCTACGCTTCATGCCGGTTTTCTGGTTTTCTCACGCCTCTAATCACACGCCTAGAGTCTTGTCAAAGTGCTACTGGTTTCGATAGGCTATTTCATTTACCCGGGAAGCTTGGGGACCCGTAAGTGGGCAGAAAACCTACCGCATCTTTCAGAGCGTATCCCACGAGGCTAACAAAATAATACCCTGTATGTTCCCCAATCGGCCATACCACACGGTTTTTGAGTAAGAAGGTTCTAGACGACACGATCTGTTCAGGGGTTGAAAGCAAGCTTGTAACCAGGTTTTTCACTTCTAGTCCGCACTTTGTAGCGGTTAATAGAAAGTTACCCGGTCATTTACGACTCAGGAGCTGTCTGTACATACGTACAGATAGTTTACCCCTGATTTGCCGATCTCTAAATAGGGCTGTAAGTTTGCAATGGGAGGGTTGTGCCCTAACTCTTAATCGAATGCACGATCAGGGTAGCTGTCCTGCGGGACCCACGCAAAAGACTAAAATAGGAGAGCGCCCGTGGGCAAACGATATTTGCAAAAGACAAAAGTACAGCGAAGGAACTTCGTAACCTGACACGCCAACGTGCGTCGACAGGCAACAAGATTCTTGAGAAAGACAGACGTCGGATTCGACAAAGTCTGTAAAAGCTGTCTGTGGCAGTCTAAAGTGAACAAGGTACTTAGTTTCCGAAGTGGCAGACCGTGGTTGCGCGCTTATCATGTGGACAAGGTGCTTTTAGTCGGACAAGCTCGATCTATGGATGGCTGAGACAGCAGTACGTCCTTCCGGTTATGAATTCTGCACAGCACCACGAACCTAACGAAACGCCACTCTATGCACGGTTTGACCCACTATGACTTTAAACCATCTGACTACAGCTCAGACCTAGC'/>

    <sequence taxon='1' value='GGACCTCCACGTAATTAAGGCCCGCCTATGCGCAATCGGACCGGCGCGGGACAGGTTATATTCCTCAAGGCATTATGGTTCTCATTTATAAAAGTAACTACCCCCAGGCGGTAACAATTTCACGAGTCACTCAGTCCCGGAGGCCAAGATCAGACTCTCGGCACCCGTCAGACGGCATCCAAGTGGAGTATTGATGCGTAGTGCAACGACGATGTTTCTGCAGCGCGGGGTACTGACACGAACGAATGCCTTCCCTACAAAATGAGCTGCGAGTTAATATAATCGTTAGTATCACCCTAGGCAACGAGCCTGGGAATGAAGCTTGCGTCCATAGACAAGGGGAACTCTGGATTAACGCCCCTCTAGTACACCCATCCAAACATTGCACGCAAAGACAGAGGCGCGCTCTTCCGTTCCGAGCATGGGCTGTCGAAATATATGGAGACCAGTAGCGCACGGTGGCCGCACAATATTGGCGGTTATGTTAGCTTTGGTTATCATAAGTATCGATCGTTGGGTTTCCACCGCCACCCACATTGTTTTCCGCCATCACCTCAAAAATGTCTGCAGCTGCGATGTCTGCGCCATTCTCCGCTCCCCATCAGAGCATATAATGCAACGCTACCGGGTGCTACTAAGCAGCCCCCAGACGCAATAATTGAATCTAACGAAGCTAGTCCCTCAGGGGCATAATCAACTGTGCTAAGTAAGATGGCTCCATGGCCGCTCGATTGTTGGGGAAATGCATTGTGTAAAGTTTGGAAAGATTACCACGAAGGAGCGCCACTAACCAACATATTCTCTAGGCGGCCTCAGCATGTCGTTGCCAGTGCTTAGATCCAAGCTGGCACCCTAGAAGTCGAAGTCTATGGTGATACTAAGACAAGGGTACTACGCAATTAAATCGGCCATTAGTCCGGAGGATAACAATCGGTTCTGCGTTACTATGATCAGAATTCTCCGCGTCTAAACTAAGATTCGCGATAATTGAACCGGAAGGGAATTGGCCGTGGCGCCGATGCGGGGACTTCGAACATGCGATTGTTGACGCCGTGGGCCACCGTCTGATTATGTTTAAACGTAGGCGTCCAAGCCCGAGAGCCCAGAGGTGACACCCTACGCTTCATGCCGGTTTTCTGGTTTTCTCACGCCTCTAATCACACGCCTAGAGTCTTGTCAAAGTGCTACTGGTTTCGATAGGCTATTTCATTTACCCGGGAAGCTTGGGGACCCGTAAGTGGGCAGAAAACCTACCGCATCTTTCAGAGCGTATCCCACGAGGCTAACAAAATAATACCCTGTATGTTCCCCAATCGGCCATACCACACGGTTTTTGAGTAAGAAGGTTCTAGACGACACGATCTGTTCAGGGGTTGAAAGCAAGCTTGTAACCAGGTTTTTCACTTCTAGTCCGCACTTTGTAGCGGTTAATAGAAAGTTACCCGGTCATTTACGACTCAGGAGCTGTCTGTACATACGTACAGATAGTTTACCCCTGATTTGCCGATCTCTAAATAGGGCTGTAAGTTTGCAATGGGAGGGTTGTGCCCTAACTCTTAATCGAATGCACGATCAGGGTAGCTGTCCTGCGGGACCCACGCAAAAGACTAAAATAGGAGAGCGCCCGTGGGCAAACGATATTTGCAAAAGACAAAAGTACAGCGAAGGAACTTCGTAACCTGACACGCCAACGTGCGTCGACGGGCAACAAGATTCTTGAGAAAGACAGACGTCGGATTCGACAAAGTCTGTAAAAGCTGTCTGTGGCAGTCTAAAGTGAACAAGGTACTTAGTTTCCGAAGTGGCAGACCGTGGTTGCGCGCTTATCATGTGGACAAGGTGCTTTTAGTCGGACAAGCTCGATCTATGGATGGCTGAGACAGCAGTACGTCCTTCCGGTTATGAATTCTGCACAGCACCACGAACCTAACGAAACGTCACTCTATGCACGGTTTGACCCACTATGACTTTAAACCATCTGACTACAGCTCAGACCTAGC'/>

    <sequence taxon='2' value='GGACCTCCACGTAATTAAGGCCCGCCTATGCGCAATCGGACCGGCGCGGGACAGGTTATATTCCTCAAGGCATTATGGTTCTCATTTATAAAAGTAACTACCCCCAGGCGGTAACAATTTCACGAGTCACTCAGTCCCGGAGGCCAAGATCAGACTCTCGGCACCCGTCAGACGGCATCCAAGTGGAGTATTGATGCGTAGTGCAACGACGATGTTTCTGCAGCGCGGGGTACTGACACGAACGAATGCCTTCCCTACAAAATGAGCTGCGAGTTAATATAATCGTTAGTATCACCCTAGGCAACGAGCCTGGGAATGAAGCTTGCGTCCATAGACAAGGGGAACTCTGGATTAACGCCCCTCTAGTACACCCATCCAAACATTGCACGCAAAGACAGAGGCGTGCTCTTCCGTTCCGAGCATGGGCTGTCGAAATATATGGAGACCAGTAGCGCACGGTGGCCGCACAATATTGGCGGTTATGTTAGCTTTGGTTATCATAAGTATCGATCGTTGGGTTTCCACCGCCAGCCACATTGTTTTCCGCCATCACCTCAAAAATGTCTGCAGCTGCGATGTCTGCGCCATTCTCCGCTCCCCATCAGAGCATATAATGCAACGCTACCGGGTGCTACTAAGCAGCCCCCAGACGCAATAATTGAATCTAACGAAGCTAGTCCCTCAGGGGCATAATCAACTGTGCTAAGTAAGATGGCTCCATGGCCGCTCGATTGTTGGGGAAATGCATTGTGTAAAGTTTGGAAAGATTACCACGAAGAAGCGCCACTAACCAACATATTCTCTAGGCGGCCTCAGCATGTCGTTGCCAGTGCTTAGATCCAAGCTGGCACCCTAGAAGTCGAAGTCTATGGTGATACTAAGACAAGGGTACTACGCAATTAAATCGGCCATTAGTCCGGAGGATAACAATCGGTTCTGCGTTACTATGATCAGAATTCTCCGCGTCTAAACTAAGATTCGCGATAATTGAACCGGAAGGGAATTGGCCGTGGCGCCGATGCGGGGACTTCGAACATGCGATTGTTGACGCCGTGGGCCACCGTCTGATTATGTTTAAACGTAGGCGTCCAAGCCCGAGAGCCCAGAGGTGACACCCTACGCTTCATGCCGGTTTTCTGGTTTTCTCACGCCTCTAATCACACGCCTAGAGTCTTGTCAAAGTGCTACTGGTTTCGATAGGCTATTTCATTTACCCGGGAAGCTTGGGGACCCGTAAGTGGGCAGAAAACCTACCGCATCTTTCAGAGCGTATCCCACGAGGCTAACAAAATAATACCCTGTATGTTCCCCAATCGGCCATACCACACGGTTTTTGAGTAAGAAGGTTCTAGACGACACGATCTGTTCAGGGGTTGAAAGCAAGCTTGTAACCAGGTTTTTCACTTCTAGTCCGCACTTTGTAGCGGTTAATAGAAAGTTACCCGGTCATTTACGACTCAGGAGCTGTCTGTACATACGTACAGATAGTTTACCCCTGATTTGCCGATCTCTAAATAGGGCTGTAAGTTTGCAATGGGAGGGTTGTGCCCTAACTCTTAATCGAATGCACGATCAGGGTAGCTGTCCTGCGGGACCCACGCAAAAGACTAAAATAGGAGAGCGCCCGTGGGCAAACGATATTTGCAAAAGACAAAAGTACAGCGAAGGAACTTCGTAACCTGACACGCCAACGTGCGTCGACGGGCAACAAGATTCTTGAGAAAGACAGACGTCGGATTCGACAAAGTCTGTAAAAGCTGTCTGTGGCAGTCTAAAGTGAACAAGGTACTTAGTTTCCGAAGTGGCAGACCGTGGTTGCGCGCTTATCATGTGGACAAGGTGCTTTTAGTCGGACAAGCTCGATCTATGGATGGCTGAGACAGCAGTACGTCCTTCCGGTTATGAATTCTGCACAGCACCACGAACCTAACGAAACGTCACTCTATGCACGGTTTGACCCACTATGACTTTAAACCATCTGACTACAGCTCAGACCTAGC'/>

    <sequence taxon='3' value='GGACCTCCACGTAATTAAGGCCCGCCTATGCGCAATCGGACCGGCGCGGGACAGGTTATATTCCTCAAGGCATTATGGTTCTCATTTATAAAAGTAACTACCCCCAGGCGGTAACAATTTCACGAGTCACTCAGTCCCGGAGGCCAAGATCAGACTCTCGGCACCCGTCAGACGGCATCCAAGTGGAGTATTGATGCGTAGTGCAACGACGATGTTTCTGCAGCGCGGGGTACTGACACGAACGAATGCCTTCCCTACAAAATGAGCTGCGAGTTAATATAATCGTTAGTATCACCCTAGGCAACGAGCCTGGGAATGAAGCTTGCGTCCATAGACAAGGGGAACTCTGGATTAACGCCCCTCTAGTACACCCATCCAAACATTGCACGCAAAGACAGAGGCGTGCTCTTCCGTTCCGAGCATGGGCTGTCGAAATATATGGAGACCAGTAGCGCACGGTGGCCGCACAATATTGGCGGTTATGTTAGCTTTGGTTATCATAAGTATCGATCGTTGGGTTTCCACCGCCAGCCACATTGTTTTCCGCCATCACCTCAAAAATGTCTGCAGCTGCGATGTCTGCGCCATTCTCCGCTCCCCATCAGAGCATATAATGCAACGCTACCGGGTGCTACTAAGCAGCCCCCAGACGCAATAATTGAATCTAACGAAGCTAGTCCCTCAGGGGCATAATCAACTGTGCTAAGTAAGATGGCTCCATGGCCGCTCGATTGTTGGGGAAATGCATTGTGTAAAGTTTGGAAAGATTACCACGAAGAAGCGCCACTAACCAACATATTCTCTAGGCGGCCTCAGCATGTCGTTGCCAGTGCTTAGATCCAAGCTGGCACCCTAGAAGTCGAAGTCTATGGTGATACTAAGACAAGGGTACTACGCAATTAAATCGGCCATTAGTCCGGAGGATAACAATCGGTTCTGCGTTACTATGATCAGAATTCTCCGCGTCTAAACTAAGATTCGCGATAATTGAACCGGAAGGGAATTGGCCGTGGCGCCGATGCGGGGACTTCGAACATGCGATTGTTGACGCCGTGGGCCACCGTCTGATTATGTTTAAACGTAGGCGTCCAAGCCCGAGAGCCCAGAGGTGACACCCTACGCTTCATGCCGGTTTTCTGGTTTTCTCACGCCTCTAATCACACGCCTAGAGTCTTGTCAAAGTGCTACTGGTTTCGATAGGCTATTTCATTTACCCGGGAAGCTTGGGGACCCGTAAGTGGGCAGAAAACCTACCGCATCTTTCAGAGCGTATCCCACGAGGCTAACAAAATAATACCCTGTATGTTCCCCAATCGGCCATACCACACGGTTTTTGAGTAAGAAGGTTCTAGACGACACGATCTGTTCAGGGGTTGAAAGCAAGCTTGTAACCAGGTTTTTCACTTCTAGTCCGCACTTTGTAGCGGTTAATAGAAAGTTACCCGGTCATTTACGACTCAGGAGCTGTCTGTACATACGTACAGATAGTTTACCCCTGATTTGCCGATCTCTAAATAGGGCTGTAAGTTTGCAATGGGAGGGTTGTGCCCTAACTCTTAATCGAATGCACGATCAGGGTAGCTGTCCTGCGGGACCCACGCAAAAGACTAAAATAGGAGAGCGCCCGTGGGCAAACGATATTTGCAAAAGACAAAAGTACAGCGAAGGAACTTCGTAACCTGACACGCCAACGTGCGTCGACGGGCAACAAGATTCTTGAGAAAGACAGACGTCGGATTCGACAAAGTCTGTAAAAGCTGTCTGTGGCAGTCTGAAGTGAACAAGGTACTTAGTTTCCGAAGTGGCAGACCGTGGTTGCGCGCTTATCATGTGGACAAGGTGCTTTTAGTCGGACAAGCTCGATCTATGGATGGCTGAGACAGCAGTACGTCCTTCCGGTTATGAATTCTGCACAGCACCACGAACCTAACGAAACGTCACTCTATGCACGGTTTGACCCACTATGACTTTAAACCATCTGACTACAGCTCAGACCTAGC'/>

    <sequence taxon='4' value='GGACCTCCACGGAATTAAGGCCCGCCTATGCGCAATCGGACCGGCGCGGGACAGGTTATATTCCTCAAGGCATTATGGTTCTCATTTATAAAAGTAACTACCCCCAGGCGGTAACAATTTCACGAGTCACTCAGTCCCGGAGGCCAAGATCAGACTCTCGGCACCCGTCAGACGGCATCCAAGTGGAGTATTGATGCGTAGTGCAACGACGATGTTTCTGCAGCGCGGGGTACTGACACGAACGAATGCCTTCCCTACAAAATGAGCTGCGAGTTAATATAATCGTTAGTATCACCCTAGGCAACGAGCCTGGGAATGAAGCTTGCGTCCATAGACAAGGGGAACTCTGGATTAACGCCCCTCTAGTACACCCATCCAAACATTGCACGCAAAGACAGAGGCGTGCTCTTCCGTTCCGAGCATGGGCTGTCGAAATATATGGAGGCCAGTAGCGCACGGTGGCCGCACAATATTGGCGGTTATGTTAGCTTTGGTTATCATAAGTATCGATCGTTGGGTTTCCACCGCCACCCACATTGTTTTCCGCCATCACCTCAAAAATGTCTGCAGCTGCGATGTCTGCGCCATTCTCCGCCCCCCATCAGAGCATATAATGCAACGCTACCGGGTGCTACTAAGCAGCCCCCAGACGCAATAATTGAATCTAACGAAGCTAGTCCCTCAGGGGCATAATCAACTGTGCTAAGTAAGATGGCTCCATGGCCGCTCGATTGTTGGGGAAATGCATTGTGTAAAGTTTGGAAAGATTACCACGAAGAAGCGCCACTAACCAACATATTCTCTAGGCGGCCTCAGCATGTCGTTGCCAGTGCTTAGATCCAAGCTGGCACCCTAGAAGTCGAAGTCTATGGTGATACTAAGACAAGGGTACTACGCAATTAGATCGGCCATTAGTCCGGAGGATAACAATCGGTTCTGCGTTACTATGATCAGAATTCTCCGCGTCTAAACTAAGATTCGCGATAATTGAACCGGAAGGGAATTGGCCGTGGCGCCGATGCGGGGACTTCGAACATGCGATTGTTGACGCCGTGGGCCACCGTCTGATTATGTTTAAACGTAGGCGTCCAAGCCCGAGAGCCCAGAGGTGACACCCTACGCTTCATGCCGGTTTTCTGGTTTTCTCACGCCTCTAATCACACGCCTAGAGTCTTGTCAAAGTGCTACTGGTTTCGATAGGCTATTTCATTTACCCGGGAAGCTTGGGGACCCGTAAGTGGGCAGAAAACCTACCGCATCTTTCAGAGCGTATCCCACGAGGCTAACAAAATAATACCCTGTATGTTCTCCAATCGGCCATACCACACGGTTTTTGAGTAAGAAGGTTCTAGACGACACGATCTGTTCAGGGGTTGAAAGCAAGCGTGTAACCAGGTTTTTCACTTCTAGTCCGCACTTTGTAGCGGTTAATAGAAAGTTACCCGGTCATTTACGACTCAGGAGCTGTCTGTACATACGTACAGATAGTTTACCCCTGATTTGCCGATCTCTAAATAGGGCTGTAAGTTTGCAATGGGAGGGTTGTGCCCTAACTCTTAATCGAATGCACGATCAGGGTAGCTGTCCTGCGGGACCCACGCAAAAGACTAAAATAGGAGAGCGCCCGTGGGCAAACGATATTTGCAAAAGACAAAAGTACAGCGAAGGAACTTCGTAACCTGACACGCCAACGTGCGTCGACGGGCAACAAGATTCTTGAGAAAGACAGACGTCGGATTCGACAAAGTCTGTAAAAGCTGTCTGTGGCAGTCTAAAGTGAACAAGGTACTTAGTTTCCGAAGTGGCAGACCGTGGTTGCGCGCTTATCATGTGGACAAGGTGCTTTTAGTCGGACAAGCTCGATCTATGGATGGCTGAGACAGCAGTACGTCCTTCCGGTTATGAATTCTGCACAGCACCACGAACCTAACGAAACGCCACTCTATGCACGGTTTGACCCACTATGACTTTAAACCATCTGACTACAGCTCAGACCTAGC'/>

    <sequence taxon='8' value='GGACCTCCACGGAATTAAGGCCCGCCTATGCGCAATCGGACCGGCGCGGGACAGGTTATATTCCTCAAGGCATTATGGTTCTCATTTATAAAAGTAACTACCCCCAGGCGGTAACAATTTCACGAGTCACTCAGTCCCGGAGGCCAAGATCAGACTCTCGGCACCCGTCAGACGGCATCCAAGTGGAGTATTGATGCGTAGTGCAACGACGATGTTTCTGCAGCGCGGGGTACTGACACGAACGAATGCCTTCCCTACAAAATGAGCTGCGAGTTAATATAATCGTTAGTATCACCCTAGGCAACGAGCCTGGGAATGAAGCTTGCGTCCATAGACAAGGGGAACTCTGGATTAACGCCCCTCTAGTACACCCATCCAAACATTGCACGCAAAGACAGAGGCGTGCTCTTCCGTTCCGAGCATGGGCTGTCGAAATATATGGAGGCCAGTAGCGCACGGTGGCCGCACAATATTGGCGGTTATGTTAGCTTTGGTTATCATAAGTATCGATCGTTGGGTTTCCACCGCCACCCACATTGTTTTCCGCCATCACCTCAAAAATGTCTGCAGCTGCGATGTCTGCGCCATTCTCCGCCCCCCATCAGAGCATATAATGCAACGCTACCGGGTGCTACTAAGCAGCCCCCAGACGCAATAATTGAATCTAACGAAGCTAGTCCCTCAGGGGCATAATCAACTGTGCTAAGTAAGATGGCTCCATGGCCGCTCGATTGTTGGGGAAATGCATTGTGTAAAGTTTGGAAAGATTACCACGAAGAAGCGCCACTAACCAACATATTCTCTAGGCGGCCTCAGCATGTCGTTGCCAGTGCTTAGATCCAAGCTGGCACCCTAGAAGTCGAAGTCTATGGTGATACTAAGACAAGGGTACTACGCAATTAGATCGGCCATTAGTCCGGAGGATAACAATCGGTTCTGCGTTACTATGATCAGAATTCTCCGCGTCTAAACTAAGATTCGCGATAATTGAACCGGAAGGGAATTGGCCGTGGCGCCGATGCGGGGACTTCGAACATGCGATTGTTGACGCCGTGGGCCACCGTCTGATTATGTTTAAACGTAGGCGTCCAAGCCCGAGAGCCCAGAGGTGACACCCTACGCTTCATGCCGGTTTTCTGGTTTTCTCACGCCTCTAATCACACGCCTAGAGTCTTGTCAAAGTGCTACTGGTTTCGATAGGCTATTTCATTTACCCGGGAAGCTTGGGGACCCGTAAGTGGGCAGAAAACCTACCGCATCTTTCAGAGCGTATCCCACGAGGCTAACAAAATAATACCCTGTATGTTCTCCAATCGGCCATACCACACGGTTTTTGAGTAAGAAGGTTCTAGACGACACGATCTGTTCAGGGGTTGAAAGCAAGCGTGTAACCAGGTTTTTCACTTCTAGTCCGCACTTTGTCGCGGTTAATAGAAAGTTACCCGGTCATTTACGACTCAGGAGCTGTCTGTACATACGTACAGATAGTTTACCCCTGATTTGCCGATCTCTAAATAGGGCTGTAAGTTTGCAATGGGAGGGTTGTGCCCTAACTCTTAATCGAATGCACGATCAGGGTAGCTGTCCTGCGGGACCCACGCAAAAGACTAAAATAGGAGAGCGCCCGTGGGCAAACGATATTTGCAAAAGACAAAAGTACAGCGAAGGAACTTCGTAACCTGACACGCCAACGTGCGTCGACGGGCAACAAGATTCTTGAGAAAGACAGACGTCGGATTCGACAAAGTCTGTAAAAGCTGTCTGTGGCAGTCTAAAGTGAACAAGGTACTTAGTTTCCGAAGTGGCAGACCGTGGTTGCGCGCTTATCATGTGGACAAGGTGCTTTTAGTCGGACAAGCTCGATCTATGGATGGCTGAGACAGCAGTACGTCCTTCCGGTTATGAATTCTGCACAGCACCACGAACCTAACGAAACGCCACTCTATGCACGGTTTGACCCACTATGACTTTAAACCATCTGACTACAGCTCAGACCTAGC'/>

    <sequence taxon='5' value='GGACCTCCACGTAATTAAGGCCCGCCTATGCGCAATCGGACCGGCGCGGGACAGGTTATATTCCTCAAGGCATTATGGTTCTCATTTATAAAAGTAACTACCCCCAGGCGGTAACAATTTCACGAGTCACTCAGTCCCGGAGGCCAAGATCAGACTCTCGGCACCCGTCAGACGGCATCCAAGTGGAGTATTGATGCGTAGTGCAACGACGATGTTTCTGCAGCGCGGGGTACTGACACGAACGAATGCCTTCCCTACAAAATGAGCTGCGAGTTAATATAATCGTTAGTATCACCCTAGGCAACGAGCCTGGGAATGAAGCTTGCGTCCATAGACAAGGGGAACTCTGGATTAACGCCCCTCTAGTACACCCATCCAAACATTGCACGCAAAGACAGAGGCGTGCTCTTCCGTTCCGAGCATGGGCTGTCGAAATATATGGAGGCCAGTAGCGCACGGTGGCCGCACAATATTGGCGGTTATGTTAGCTTTGGTTATCATAAGTATCGATCGTTGGGTTTCCACCGCCACCCACATTGTTTTCCGCCATCACCTCAAAAATGTCTGCAGCTGCGATGTCTGCGCCATTCTCCGCCCCCCATCAGAGCATATAATGCAACGCTACCGGGTGCTACTAAGCAGCCCCCAGACGCAATAATTGAATCTAACGAAGCTAGTCCCTCAGGGGCATAATCAACTGTGCTAAGTAAGATGGCTCCATGGCCGCTCGATTGTTGGGGAAATGCATTGTGTAAAGTTTGGAAAGATTACCACGAAGAAGCGCCACTAACCAACATATTCTCTAGGCGGCCTCAGCATGTCGTTGCCAGTGCTTAGATCCAAGCTGGCACCCTAGAAGTCGAAGTCTATGGTGATACTAAGACAAGGGTACTACGCAATTAGATCGGCCATTAGTCCGGAGGATAACAATCGGTTCTGCGTTACTATGATCAGAATTCTCCGCGTCTAAACTAAGATTCGCGATAATTGAACCGGAAGGGAATTGGCCGTGGCGCCGATGCGGGGACTTCGAACATGCGATTGTTGACGCCGTGGGCCACCGTCTGATTATGTTTAAACGTAGGCGTCCAAGCCCGAGAGCCCAGAGGTGACACCCTACGCTTCATGCCGGTTTTCTGGTTTTCTCACGCCTCTAATCACACGCCTAGAGTCTTGTCAAAGTGCTACTGGTTTCGATAGGCTATTTCATTTACCCGGGAAGCTTGGGGACCCGTAAGTGGGCAGAAAACCTACCGCATCTTTCAGAGCGTATCCCACGAGGCTAACAAAATAATACCCTGTATGTTCTCCAATCGGCCATACCACACGGTTTTTGAGTAAGAAGGTTCTAGACGACACGATCTGTTCAGGGGTTGAAAGCAAGCGTGTAACCAGGTTTTTCACTTCTAGTCCGCACTTTGTAGCGGTTAATAGAAAGTTACCCGGTCATTTACGACTCAGGAGCTGTCTGTACATACGTACAGATAGTTTACCCCTGATTTGCCGATCTCTAAATAGGGCTGTAAGTTTGCAATGGGAGGGTTGTGCCCTAACTCTTAATCGAATGCACGATCAGGGTAGCTGTCCTGCGGGACCCACGCAAAAGACTAAAATAGGAGAGCGCCCGTGGGCAAACGATATTTGCAAAAGACAAAAGTACAGCGAAGGAACTTCGTAACCTGACACGCCAACGTGCGTCGACGGGCAACAAGATTCTTGAGAAAGACAGACGTCGGATTCGACAAAGTCTGTAAAAGCTGTCTGTGGCAGTCTAAAGTGAACAAGGTACTTAGTTTCCGAAGTGGCAGACCGTGGTTGCGCGCTTATCATGTGGACAAGGTGCTTTTAGTCGGACAAGCTCGATCTATGGATGGCTGAGACAGCAGTACGTCCTTCCGGTTATGAATTCTGCACAGCACCACGAACCTAACGAAACGCCACTCTATGCACGGTTTGACCCACTATGACTTTAAACCATCTGACTACAGCTCAGACCTAGC'/>

    <sequence taxon='6' value='GGACCTCCACGTAATTAAGGCCCGCCTATGCGCAATCGGACCGGCGCGGGACAGGTTATATTCCTCAAGGCATTATGGTTCTCATTTATAAAAGTAACTACCCCCAGGCGGTAACAATTTCACGAGTCACTCAGTCCCGGAGGCCAAGATCAGACTCTCGGCACCCGTCAGACGACATCCAAGTGGAGTATTGATGCGTAGTGCAAAGACGATGTTTCTGCAGCGCGGGGTACTGACACGAACGAATGCCTTCCCTACAAAATGAGCTGCGAGTTAATATAATCGTTAGTATCACCCTAGGCAACGAGCCTGGGAATGAAGCTTGCGTCCATAGACAAGGGGAACTCTGGATTAACGCCCCTCTAGTACACCCATCCAAACACTGCACGCAAAGACAGAGGCGTGTTCTTCCGTTCCGAGCATGGGCTGTCGAAATATATGGAGGCCAGTAGCGCACGGTGGCCGCACAATATTGGCGGTTATGTTAGCTTTGGTTATCATAAGTATCGATCGTTGGGTTTCCACCGCCACCCAAATTGTTTTCCGCCATCACCTCAAAAATGTCTGCAGCTGCGATGTCTGCGCCATTCTCCGCCCCCCATCAGAGCATATAATGCAACGCTACCGGGTGCTACTAAGCAGCCCCCAGACGCAATAATTGAATCTAACGAAGCTAGTCCCTCAGGGGCATAATCAACTGTGCTAAGTAAGATGGCTCCATGGCCGCTCGATTGTTGGGGAAATGCATTGTGTAAAGTTTGGAAAGATTACTACGAAGAAGCGCCACTAACCAACATATTCTCTAGGCGGCCTCAGCATGTCGTTGCCAGTGCTTAGATCCAAGCTGGCACCCTAGAAGTCGAAGTCTATGGTGATACTAAGACAAGGGTACTACGCAATTAGATCGGCCATTAGTCCGGAGGATAACAATCGGTTCTGCGTTACTATGATCAGAATTCTCCGCGTCTAAACTAAGATTCGCGATAATTGAACCGGAAGGGAATTGGCCGTGGCGCCGATGCGGGGACTTCGAACATGCGATTGTTGACGCCGTGGGCCACCGTCTGATTATGTTTAAACGTAGGCGTCCAAGCCCGAGAGCCCAGAGGTGACACCCTACGCTTCATGCCGGTTTTCTGGTTTTCTCACGCCTCTAATCACACGCCTAGAGTCTTGTCAAAGTGCTACTGGTTTCGATAGGCTATTTCATTTACCCGGGAAGCTTGGGGACCCGTAAGTGGGCAGAAAACCTACCGCATCTTTCAGAGCGTATCCCACGAGGCTAACAAAATAATACCCTGTATGTTCTCCAATCGGCCATACCACACGGTTTTTGAGTAAGAAGGTTCTAGACGACACGATCTGTTCAGGGGTTGAAAGCAAGCGTGTAACCAGGTTTTTCACTTCTAGTCCGCACTTTGTAGCGGTTAATAGAAAGTTACCCGGTCATTTACGACTCAGGAGCTGTCTGTACATACGTACAGATAGTTTACCCCTGATTTGCCGATCTCTAAATAGGGCTGTAAGTTTGCAATGGGAGGGTTGTGCCCTAACTCTTAATCGAATGCACGATCAGGGTAGCTGTCCTGCGGGACCCACGCAAAAGACTAAAATAGGAGAGCGCCCGTGGGCAAACGATATTTGCAAAAGACAAAAGTACAGCGAAGGAACTTCGTAACCTGACACGCCAACGTGCGTCGACGGGCAACAAGATTCTTGAGAAAGACAGACGTCGGATTCGACAAAGTCTGTAAAAGCTGTCTGTGGCAGTCTAAAGTGAACAAGGTACTTAGTTTCCGAAGTGGCAGACCGTGGTTGCGCGCTTATCATGTGGACAAGGTGCTTTTAGTCGGACAAGCTCGATCTATGGATGGCTGAGACAGCAGTACGTCCTTCCGGTTATGAATTCTGCACAGCACCACGAACCTAACGAAACGCCACTCTATGCACGGTTTGACCCACTATGACTTTAAACCATCTGACTACAGCTCAGACCTAGC'/>

    <sequence taxon='10' value='GGACCTCCACGTAATTAAGGCCCGCCTATGCGCAATCGGACCGGCGCGGGACAGGTTATATTCCTCAAGGCATTATGGTTCTCATTTATAAAAGTAACTACCCCCAGGCGGTAACAATTTCACGAGTCACTTAGTCCCGGAGGCCAAGATCAGACTCTCGGCACCCGTCAGACGGCATCCAAGTGGAGTATTGATGCGTAGTGCAACGACGATGTTTCTGCAGCGCGGGGTACTGACACGAACGAATGCCTTCCCTACAAAATGAGCTGCGAGTTAATATAATCGTTAGTATCACCCTAGGCAACGAGCCTGGGAATGAAGCTTGCGTCCATAGACAAGGGGAACTCTGGATTAACGCCCCTCTAGTACACCCATCCAAACATTGCACGCAAAGACAGAGGCGTGCTCTTCCGTTCCGAGCATGGGCTGTCGAAATATATGGAGGCCAGTAGCGCACGGTGGCCGCACAATATTGGCGGTTATGTTAGCTTTGGTTATCATAAGTATCGATCGTTGGGTTTCCACCGCCACCCACATTGTTTTCCGCCATCACCTCAAAAATGTCTGCAGCTGCGATGTCTGCGCCATTCTCCGCCCCCCATCAGAGCATATAATGCAACGCTACCGGGTGCTACTAAGCAGCCCCCAGACGCAATAATTGAATCTAACGAAGCTAGTCCCTCAGGGGCATAATCAACTGTGCTAAGTAAGATGGCTCCATGGCCGCTCGATTGTTGGGGAAATGCATTGTGTAAAGTTTGGAAAGATTACCACGAAGAAGCGCCACTAACCAACATATTCTCTAGGCGGCCTCAGCATGTCGTTGCCAGTGCTTAGATCCAAGCTGGCACCCTAGAAGTCGAAGTCTATGGTGATACTAAGACAAGGGTACTACGCAATTAGATCGGCCATTAGTCCGGAGGATAACAATCGGTTCTGCGTTACTATGATCAGAATTCTCCGCGTCTAAACTAAGATTCGCGATAATTGAACCGGAAGGGAATTGGCCGTGGCGCCGATGCGGGGACTTCGAACATGCGATTGTTGACGCCGTGGGCCACCGTCTGATTATGTTTAAACGTAGGCGTCCAAGCCCGAGAGCCCAGAGGTGACACCCTACGCTTCATGCCGATTTTCTGGTTTTCTCACGCCTCTAATCACACGCCTAGAGTCTTGTCAAAGTGCTACTGGTTTCGATAGGCTATTTCATTTACCCGGGAAGCTTGGGGACCCGTAAGTGGGCAGAAAACCTACCGCATCTTTCAGAGCGTATCCCACGAGGCTAACAAAATAATACCCTGTATGTTCTCCAATCGGCCATACCACACGGTTTTTGAGTAAGAAGGTTCTAGACGACACGATCTGTTCAGGGGTTGAAAGCAAGCGTGTAACCAGGTTTTTCACTTCTAGTCCGCACTTTGTAGCGGTTAATAGAAAGTTACCCGGTCATTTACGACTCAGGAGCTGTCTGTACATACGTACAGATAGTTTACCCCTGATTTGCCGATCTCGAAATAGGGCTGTAAGTTTGCAATGGGAGGGTTGTGCCCTAACTCTTAATCGAATGCACGATCAGGGTAGCTGTCCTGCGGGACCCACGCAAAAGACTAAAATAGGAGAGCGCCCGTGGGCAAACGATATTTGCAAAAGACAAAAGTACAGCGAAGGAACTTCGTAACCTGACACGCCAACGTGCGTCGACGGGCAACAAGATTCTTGAGAAAGACAGACGTCGGATTCGACAAAGTCTGTAAAAGCTGTCTGTGGCAGTCTAAAGTGAACAAGGTACTTAGTTTCCGAAGTGGCAGACCGTGGTTGCGCGCTTATCATGTGGACAAGGTGCTTTTAGTCGGACAAGCTCGATCTATGGATGGCTGAGACAGCAGTACGTCCTTCCGGTTATGAATTCTGCACAGCACCACGAACCTAACGAAACACCACTCTATGCACGGTTTGACCCACTATGACTTTAAACCATCTGACTACAGCTCAGACCTAGC'/>

    <sequence taxon='24' value='GGACCTCCACGTAATTAAGGCCCGCCTATGCGCAATCGGACCGGCGCGGGACAGGTTATATTCCTCAAGGCATTATGGTTCTCATTTATAAAAGTAACTACCCCCAGGCGGTAACAATTTCACGAGTCACTTAGTCCCGGAGGCCAAGATCAGACTCTCGGCACCCGTCAGACGGCATCCAAGTGGAGTATTGATGCGTAGTGCAACGACGATGTTTCTGCAGCGCGGGGTACTGACACGAACGAATGCCTTCCCTACAAAATGAGCTGCGAGTTAATATAATCGTTAGTATCACCCTAGGCAACGAGCCTGGGAATGAAGCTTGCGTCCATAGACAAGGGGAACTCTGGATTAACGCCCCTCTAGTACACCCATCCAAACATTGCACGCAAAGACAGAGGCGTGCTCTTCCGTTCCGAGCATGGGCTGTCGAAATATATGGAGGCCAGTAGCGCACGGTGGCCGCACAATATTGGAGGTTATGTTAGCTTTGGTTATCATAAGTATCGATCGTTGGGTTTCCACCGCCACCCACATTGTTTTCCGCCATCACCTCAAAAATGTCTGCAGCTGCGATGTCTGCGCCATTCTCCGCCCCCCATCAGAGCATATAATGCAACGCTACCGGGTGCTACTAAGCAGCCCCCAGACGCAATAATTGAATCTAACGAAGCTAGTCCCTCAGGGGCACAATCAACTGTGCTAAGTAAGATGGCTCCATGGCCGCTCGATTGTTGGGGAAATGCATTGTGTAAAGTTTGGAAAGATTACCACGAAGAAGCGCCACTAACCAACATATTCTCTAGGCGGCCTCAGCATGTCGTTGCCAGTGCTTACATCCAAGCTGGCACCCTAGAAGTCGAAGTCTATGGTGATACTAAGACAAGGGTACTACGCAATTAGATCGGCCATTAGTCCGGAGGATAACAATCGGTTCTGCGTTACTATGATCAGAATTCTCCGCGTATAAACTAAGATTCGCGATAATTGAACCGGAAGGGAATTGGCCGTGGCGCCGATGCGGGGACTTCGAACATGCGATTGTTGACGCCGTGGGCCACCGTCTGATTATGTTTAAACGTAGGTGTCCAAGCCCGAGAGCCCAGAGGTGACACCCTACACTTCATGCCGATTTTCTGGTTTTCTCACGCCTCTAATCACACGCCTAGAGTCTTGTCAAAGTGCTACTGGTTTCGATAGGCTATTTCATTTACCCGGGAAGCTTGGGGACCCGTAAGTGGGCAGAAAACCTACAGCATCTTTCAGAGCGTATCCCACGAGGCTAACAAAATAATACCCTGTATGTTCTCCAATCGGCCATACCACACGGTTTTTGAGTAAGAAGGTTCTAGACGACACGATCTGTTCAGGGGTTGAAAGCAAGCGTGTAACCAGGTTTTTCACTTCTAGTCCGCACTTTGTAGCGGTTAATAGAAAGTTACCCGGTCATTTACGACTCAGGAGCTGTCTGTACATACGTACAGATAGTTTACCCCTGATTTGCCGATCTCGAAATAGGGCTGTAAGTTTGCAATGGGAGGGTTGTGCCCTAACTCTTAATCGAATGAACGATCAGGGTAGCTGTCCTGCGGGACCCACGCAAAAGACTAAAATAGGAGAGCGCCCGTGGGCAAAAGATATTTGCAAAAGACAAAAGTACAGCGAAGGAACTTCGTAACCTGACACGCCAACGTGCGTCGACGGGCAACAAGATCCTTGAGAAAGACAGACGTCGGATTCGACAAAGTCTGTAAAAGCTGTCTGTGGCAGTCTAAAGTGAACAAGGTACTTAGTTTCCGAAGTGGCAGACCGTGGTTGCGCGCTTATCATGTGGACAAGGTGCTTTTAGTCGGACAAGCTCGATCTATGGATGGCTGAGACAGCAGTACGTCCTTCCGGTTATGAATTCTGCACAGCACCACGAACCTAACGAAACACCACTCTATGCACGGTTTGACCCACTATGACTTTAAACCATCTGACTACAGCTCAGACCTAGC'/>

    <sequence taxon='25' value='GGACCTCCACGTAATTAAGGCCCGCCTATGCGCAATCGGACCGGCGCGGGACAGGTTATATTCCTCAAGGCATTATGGTTCTCATTTATAAAAGTAACTACCCCCAGGCGGTAACAATTTCACGAGTCACTTAGTCCCGGAGGCCAAGATCAGACTCTCGGCACCCGTCAGACGGCATCCAAGTGGAGTATTGATGCGTAGTGCAACGACGATGTTTCTGCAGCGCGGGGTACTGACACGAACGAATGCCTTCCCTACAAAATGAGCTGCGAGTTAATATAATCGTTAGTATCACCCTAGGCAACGAGCCTGGGAATGAAGCTTGCGTCCATAGACAAGGGGAACTCTGGATTAACGCCCCTCTAGTACACCCATCCAAACATTGCACGCAAAGACAGAGGCGTGCTCTTCCGTTCCGAGCATGGGCTGTCGAAATATATGGAGGCCAGTAGCGCACGGTGGCCGCACAATATTGGAGGTTATGTTAGCTTTGGTTATCATAAGTATCGATCGTTGGGTTTCCACCGCCACCCACATTGTTTTCCGCCATCACCTCAAAAATGTCTGCAGCTGCGATGTCTGCGCCATTCTCCGCCCCCCATCAGAGCATATAATGCAACGCTACCGGGTGCTACTAAGCAGCCCCCAGACGCAATAATTGAATCTAACGAAGCTAGTCCCTCAGGGGCACAATCAACTGTGCTAAGTAAGATGGCTCCATGGCCGCTCGATTGTTGGGGAAATGCATTGTGTAAAGTTTGGAAAGATTACCACGAAGAAGCGCCACTAACCAACATATTCTCTAGGCGGCCTCAGCATGTCGTTGCCAGTGCTTACATCCAAGCTGGCACCCTAGAAGTCGAAGTCTATGGTGATACTAAGACAAGGGTACTACGCAATTAGATCGGCCATTAGTCCGGAGGATAACAATCGGTTCTGCGTTACTATGATCAGAATTCTCCGCGTATAAACTAAGATTCGCGATAATTGAACCGGAAGGGAATTGGCCGTGGCGCCGATGCGGGGACTTCGAACATGCGATTGTTGACGCCGTGGGCCACCGTCTGATTATGTTTAAACGTAGGTGTCCAAGCCCGAGAGCCCAGAGGTGACACCCTACACTTCATGCCGATTTTCTGGTTTTCTCACGCCTCCAATCACACGCCTAGAGTCTTGTCAAAGTGCTACTGGTTTCGATAGGCTATTTCATTTACCCGGGAAGCTTGGGGACCCGTAAGTGGGCAGAAAACCTACAGCATCTTTCAGAGCGTATCCCACGAGGCTAACAAAATAATACCCTGTATGTTCTCCAATCGGCCATACCACACGGTTTTTGAGTAAGAAGGTTCTAGACGACACGATCTGTTCAGGGGTTGAAAGCAAGCGTGTAACCAGGTTTTTCACTTCTAGTCCGCACTTTGTAGCGGTTAATAGAAAGTTACCCGGTCATTTACGACTCAGGAGCTGTCTGTACATACGTACAGATAGTTTACCCCTGATTTGCCGATCTCGAAATAGGGCTGTAAGTTTGCAATGGGAGGGTTGTGCCCTAACTCTTAATCGAATGAACGATCAGGGTAGCTGTCCTGCGGGACCCACGCAAAAGACTAAAATAGGAGAGCGCCCGTGGGCAAAAGATATTTGCAAAAGACAAAAGTACAGCGAAGGAACTTCGTAACCTGACACGTCAACGTGCGTCGACGGGCAACAAGATCCTTGAGAAAGACAGACGTCGGATTCGACAAAGTCTGTAAAAGCTGTCTGTGGCAGTCTAAAGTGAACAAGGTACTTAGTTTCCGAAGTGGCAGACCGTGGTTGCGCGCTTATCATGTGGACAAGGTGCTTTTAGTCGGACAAGCTCGATCTATGGATGGCTGAGACAGCAGTACGTCCTTCCGGTTATGAATTTTGCACAGCACCACGAACTTAACGAAACGCCACTCTATGCACGGTTTGACCCACTATGACTTTAAACCATCTGACTACAGCTCAGACCTAGC'/>

    <sequence taxon='26' value='GGACCTCCACGTAATTAAGGCCCGCCTATGCGCAATCGGACTGGCGCGGGACAGGTTATATTCCTCAAGGCATTATGGTTCTCATTTATAAAAGTAACTACCCCCAGGCGGTAACAATTTCACTAGTCACTTAGTCCCGGAGGCCAAGATCAGACTCTCGGCACCCGTCAGACGGCATCCAAGTGGAGTATTGATGCGTAGCGCAACGACGATGTTTCTGCAGCGCGGGGTACTGACACGAACGAATGCCTTCCCTACAAAATGAGCTGCGAGTTAATATAATCGTTAGTATCACCCTAGGCAACGAGCCTGGGAATGAAGCTTGCGTCCATAGACAAGGGGAACTCTGGATTAACGCCCCTCTAGTACACCCATCCAAACATTGCACGCAAAGACAGAGGCGTGCTCTTCCGTTCCGAGCATGGGCTGTCGAAATATATGGAGGCCAGTAGCGCACGGTGGCCGCACAATATTGGCGGTTATGTTAGCTTTGGTTATCATAAGTATCGATCGTTGGGTTTCCACCGCCACCCACATTGTTTTCCGCCATCACCTCAAAAATGTCTGCAGCTGCGATGTCTGCGCAATTCTCCGCCCCCCATCAGAGCATATAATGCAACGCTACCGGGTGCTACTAAGCAGCCCCCAGACGCAATAATTGAATCTAACGAAGCTAGTCCCTCAGGGGCACAATCAACTGTGCTAAGTAAGATGGCTCCATGGCCGCTCGATTGTTGGGGAAATGCATTGTGTAAAGTTTGGAAAGATTACCACGAAGAAGCGCCACTAACCAACATATTCTCTAGGCGGCCTCAGCATGTCGTTGCCAGTGCTTACATCCAAGCTGGCACCCTAGAAGTCGAAGTCTATGGTGATACTAAGACAAGGGTACTACGCAATTAGATCGGCCATTAGTCCGGAGGATAACAATCGGTTCTGCGTTACTATGATCAGAATTCTCCGCGTCTAAACTAAGATTCGCGATAATTGAACCGGAAGGGAATTGGCCGTGGCGCCAATGCGGGGACTTCGAACATGCGATTGTTGACGCCGTGGGCCACCGTCTGATTATGTTTAAACGTAGGCGTCCAAGCCCGAGAGCCCAGAGGTGACACCCTACGCTTCATGCCGATTTTCTGGTTTTCTCACGCCTCTAATCACACGCCTAGAGTCTTGTCAAAGTGCTACTGGTTTCGATAGGCTATTTCATTTACCCGGGAAGCTTGGGGACCCGTAAGTGGGCAGAAAACCTACCGCATCTTTCAGAGCGTATCCCACGAGGCTAACAAAATAATACCCTGTATGTTCTCCAATCGGCCATACCACACGGTTTTTGAGTAAGAAGGTTCTAGACGACACGATCTGTTCAGGGGTTGAAAGCAAGCGTGTAACCAGGTTTTTCACTTCTAGTCCGCACTTTGTAGCGGTTAATAGAAAGTTACCCGGTCATTTACGACTCAGGAGCTGTCTGTACATACGTACAGATAGTTTACCCCTGATTTGCCGATCTCGAAATAGGGCTGTAAGTTTGCAATGGGAGGGTTGTGCCCTAACTCTTAATCGAATGCACGATCAGGGTCGCTGTCCTGCGGGACCCACGCAAAAGACTAAAATAGGAGAGCGCCCGTGGGCAAAAGATATTTGCAAAAGACAAAAGTACAGCGAAGGAACTTCGTAACCTGACACGCCAACGTGCGTCGACGGGCAACAAGATTCTTGAGAAAGACAGACGTCGGATTCGACAAAGTCTGTAAAAGCTGTCTGTGGCAGTCTAAAGTGAACAAGGTACTTAGTTTCCGAAGTGGCAGACCGTGGTTGCGCGCTTATCATGTGGACAAGGTGCTTTTAGTCGGACAAGCTCGATCTATGGATGGCTGAGACAGCAGTACGTCCTTCCGGTTATGAATTCTGCACAGCACCACGAACCTAACGAAACACCACTCTATGCACGGTTTGACCCACTATGACTTTAAACCATCTGACTACAGCTCAGACCTAGC'/>

    <sequence taxon='30' value='GGACCTCCACGTAATTAAGGCCCGCCTATGCGCAATCGGACTGGCGCGGGACAGGTTATATTCCTCAAGGCATTATGGTTCTCATTTATAAAAGTAACTACCCCCAGGCGGTAACAATTTCACTAGTCACTTAGTCCCGGAGGCCAAGATCAGACTCTCGGCACCCGTCAGACGGCATCCAAGTGGAGTATTGATGCGTAGCGCAACGACGATGTTTCTGCAGCGCGGGGTACTGACACGAACGAATGCCTTCCCTACAAAATGAGCTGCGAGTTAATATAATCGTTAGTATCACCCTAGGCAACGAGCCTGGGAATGAAGCTTGCGTCCATAGACAAGGGGAACTCTGGATTAACGCCCCTCTAGTACACCCATCCAAACATTGCACGCAAAGACAGAGGCGTGCTCTTCCGTTCCGAGCATGGGCTGTCGAAATATATGGAGGCCAGTAGCGCACGGTGGCCGCACAATATTGGCGGTTATGTTAGCTTTGGTTATCATAAGTATCGATCGTTGGGTTTCCACCGCCACCCACATTGTTTTCCGCCATCACCTCAAAAATGTCTGCAGCTGCGATGTCTGCGCAATTCTCCGCCCCCCATCAGAGCATATAATGCAACGCTACCGGGTGCTACTAAGCAGCCCCCAGACGCAATAATTGAATCTAACGAAGCTAGTCCCTCAGGGGCACAATCAACTGTGCTAAGTAAGATGGCTCCATGGCCGCTCGATTGTTGGGGAAATGCATTGTGTAAAGTTTGGAAAGATTACCACGAAGAAGCGCCACTAACCAACATATTCTCTAGGCGGCCTCAGCATGTCGTTGCCAGTGCTTACATCCAAGCTGGCACCCTAGAAGTCGAAGTCTATGGTGATACTAAGACAAGGGTACTACGCAATTAGATCGGCCATTAGTCCGGAGGATAACAATCGGTTCTGCGTTACTATGATCAGAATTCTCCGCGTCTAAACTAAGATTCGCGATAATTGAACCGGAAGGGAATTGGCCGTGGCGCCAATGCGGGGACTTCGAACATGCGATTGTTGACGCCGTGGGCCACCGTCTGATTATGTTTAAACGTAGGCGTCCAAGCCCGAGAGCCCAGAGGTGACACCCTACGCTTCATGCCGATTTTCTGGTTTTCTCACGCCTCTAATCACACGCCTAGAGTCTTGTCAAAGTGCTACTGGTTTCGATAGGCTATTTCATTTACCCGGGAAGCTTGGGGACCCGTAAGTGGGCAGAAAACCTACCGCATCTTTCAGAGCGTATCCCACGAGGCTAACAAAATAATACCCTGTATGTTCTCCAATCGGCCATACCACACGGTTTTTGAGTAAGAAGGTTCTAGACGACACGATCTGTTCAGGGGTTGAAAGCAAGCGTGTAACCAGGTTTTTCACTTCTAGTCCGCACTTTGTAGCGGTTAATAGAAAGTTACCCGGTCATTTACGACTCAGGAGCTGTCTGTACATACGTACAGATAGTTTACCCCTGATTTGCCGATCTCGAAATAGGGCTGTAAGTTTGCAATGGGAGGGTTGTGCCCTAACTCTTAATCGAATGCACGATCAGGGTCGCTGTCCTGCGGGACCCACGCAAAAGACTAAAATAGGAGAGCGCCCGTGGGCAAAAGATATTTGCAAAAGACAAAAGTACAGCGAAGGAACTTCGTAACCTGACACGCCAACGTGCGTCGACGGGCAACAAGATTCTTGAGAAAGACAGACGTCGGATTCGACAAAGTCTGTAAAAGCTGTCTGTGGCAGTCTAAAGTGAACAAGGTACTTAGTTTCCGAAGTGGCAGACCGTGGTTGCGCGCTTATCATGTGGACAAGGTGCTTTTAGTCGGACAAGCTCGATCTATGGATGGCTGAGACAGCAGTACGTCCTTCCGGTTATGAATTCTGCACAGCACCACGAACCTAACGAAACACCACTCTATGCACGGTTTGACCCACTATGACTTTAAACCATCTGACTACAGCTCAGACCTAGC'/>

    <sequence taxon='27' value='GGACCTCCACGTAATTAAGGCCCGCCTATGCGCAATCGGACTGGCGCGGGACAGGTTATATTCCTCAAGGCATTATGGTTCTCATTTATAAAAGTAACTACCCCCAGGCGGTAACAATTTCACTAGTCACTTAGTCCCGGAGGCCAAGATCAGACTCTCGGCACCCGTCAGACGGCATCCAAGTGGAGTATTGATGCGTAGTGCAACGACGATGTTTCTGCAGCGCGGGGTACTGACACGAACGAATGCCTTCCCTACAAAATGAGCTGCGAGTTAATATAATCGTTAGTATCACCCTAGGCAACGAGCCTGGGAATGAAGCTTGCGTCCATAGACAAGGGGAACTCTGGATTAACGCCCCTCTAGTACACCCATCCAAACATTGCACGCAAAGACAGAGGCGTGCTCTTCCGTTCCGAGCATGGGCTGTCGAAATATATGGAGGCCAGTAGCGCACGGTGGCCGCACAATATTGGCGGTTATGTTAGCTTTGGTTATCATAAGTATCGATCGTTGGGTTTCCACCGCCACCCACATTGTTTTCCGCCATCACCTCAAAAATGTCTGCAGCTGCGATGTCTGCGCAATTCTCCGCCCCCCATCAGAGCATATAATGCAACGCTACCGGGTGCTACTAAGCAGCCCCCAGACGCAATAATTGAATCTAACGAAGCTAGTCCCTCAGGGGCACAATCAACTGTGCTAAGTAAGATGGCTCCATGGCCGCTCGATTGTTGGGGAAATGCATTGTGTAAAGTTTGGAAAGATTACCACGAAGAAGCGCCACTAACCAACATATTCTCTAGGCGGCCTCAGCATGTCGTTGCCAGTGCTTACATCCAAGCTGGCACCCTAGAAGTCGAAGTCTATGGTGATACTAAGACAAGGGTACTACGCAATTAGATCGGCCATTAGTCCGGAGGATAACAATCGGTTCTGCGTTACTATGATCAGAATTCTCCGCGTCTAAACTAAGATTCGCGATAATTGAACCGGAAGGGAATTGGCCGTGGCGCCAATGCGGGGACTTCGAACATGCGATTGTTGACGCCGTGGGCCACCGTCTGATTATGTTTAAACGTAGGCGTCCAAGCCCGAGAGCCCAGAGGTGACACCCTACGCTTCATGCCGATTTTCTGGTTTTCTCACGCCTCTAATCACACGCCTAGAGTCTTGTCAAAGTGCTACTGGTTTCGATAGGCTATTTCATTTACCCGGGAAGCTTGGGGACCCGTAAGTGGGCAGAAAACCTACCGCATCTTTCAGAGCGTATCCCACGAGGCTAACAAAATAATACCCTGTATGTTCTCCAATCGGCCATACCACACGGTTTTTGAGTAAGAAGGTTCTAGACGACACGATCTGTTCAGGGGTTGAAAGCAAGCGTGTAACCAGGTTTTTCACTTCTAGTCCGCACTTTGTAGCGGTTAATAGAAAGTTACCCGGTCATTTACGACTCAGGAGCTGTCTGTACATACGTACAGATAGTTTACCCCTGATTTGCCGATCTCGAAATAGGGCTGTAAGTTTGCAATGGGAGGGTTGTGCCCTAACTCTTAATCGAATGCACGATCAGGGTCGCTGTCCTGCGGGACCCACGCAAAAGACTAAAATAGGAGAGCGCCCGTGGGCAAAAGATATTTGCAAAAGACAAAAGTACAGCGAAGGAACTTCGTAACCTGACACGCCAACGTGCGTCGACGGGCAACAAGATTCTTGAGAAAGACAGACGTCGGATTCGACAAAGTCTGTAAAAGCTGTCTGTGGCAGTCTAAAGTGAACAAGGTACTTAGTTTCCGAAGTGGCAGACCGTGGTTGCGCGCTTATCATGTGGACAAGGTGCTTTTAGTCGGACAAGCTCGATCTATGGATGGCTGAGACAGCAGTACGTCCTTCCGGTTATGAATTCTGCACAGCACCACGAACCTAACGAAACACCACTCTATGCACGGTTTGACCCACTATGACTTTAAACCATCTGACTACAGCTCAGACCTAGC'/>

    <sequence taxon='28' value='GGACCTCCACGTAATTAAGGCCCGCCTATGCGCAATCGGACTGGCGCGGGACAGGTTATATTCCTCAAGGCATTATGGTTCTCATTTATAAAAGTAACTACCCCCAGGCGGTAACAATTTCACTAGTCACTTAGTCCCGGAGGCCAAGATCAGACTCTCGGCACCCGTCAGACGGCATCCAAGTGGAGTATTGATGCGTAGTGCAACGACGATGTTTCTGCAGCGCGGGGTACTGACACGAACGAATGCCTTCCCTACAAAATGAGCTGCGAGTTAATATAATCGTTAGTATCACCCTAGGCAACGAGCCTGGGAATGAAGCTTGCGTCCATAGACAAGGGGAACTCTGGGTTAACGCCCCTCTAGTACACCCATCCAAACATTGCACGCAAAGACAGAGGCGTGCTCTTCCGTTCCGAGCATGGGCTGTCGAAATATATGGAGGCCAGTAGCGCACGGTGGCCGCACAATATTGGCGGTTATGTTAGCTTTGGTTATCATAAGTATCGATCGTTGGGTTTCCACCGCCACCCACATTGTTTTCCGCCATCACCTCAAAAATGTCTGCAGCTGCGATGTCTGCGCAATTCTCCGCCCCCCATCAGAGCATATAATGCAACGCTACCGGGTGCTACTAAGCAGCCCCCAGACGCAATAATTGAATCTAACGAAGCTAGTCCCTCAGGGGCACAATCAACTGTGCTAAGTAAGATGGCTCCATGGCCGCTCGATTGTTGGGGAAATGCATTGTGTAAAGTTTGGAAAGATTACCACGAAGAAGCGCCACTAACCAACATATTCTCTAGGCGGCCTCAGCATGTCGTTGCCAGTGCTTACATCCAAGCTGGCACCCTAGAAGTCGAAGTCTATGGTGATACTAAGACAAGGGTACTACGCAATTAGATCGGCCATTAGTCCGGAGGATAACAATCGGTTCTGCGTTACTATGATCAGAATTCTCCGCGTCTAAACTAAGATTCGCGATAATTGAACCGGAAGGGAATTGGCCGTGGCGCCAATGCGGGGACTTCGAACATGCGATTGTTGACGCCGTGGGCCACCGTCTGATTATGTTTAAACGTAGGCGTCCAAGCCCGAGAGCCCAGAGGTGACACCCTACGCTTCATGCCGATTTTCTGGTTTTCTCACGCCTCTAATCACACGCCTAGAGTCTTGTCAAAGTGCTACTGGTTTCGATAGGCTATTTCATTTACCCGGGAAGCTTGGGGACCCGTAAGTGGGCAGAAAACCTACCGCATCTTTCAGAGCGTATCCCACGAGGCTAACAAAATAATACCCTGTATGTTCTCCAATCGGCCATACCACACGGTCTTTGAGTAAGAAGGTTCTAGACGACACGATCTGTTCAGGGGTTGAAAGGAAGCGTGTAACCAGGTTTTTCACTTCTAGTCCGCACTTTGTAGCGGTTAATAGAAAGTTACCCGGTCATTTACGACTCAGGAGCTGTCTGTACATACGTACAGATAGTTTACCCCTGATTTGCCGATCTCGAAATAGGGCTGTAAGTTTGCAATGGGAGGGTTGTGCCCTAACTCTTAATCGAATGCACGATCAGGGTCGCTGTCCTGCGGGACCCACGCAAAAGACTAAAATAGGAGAGCGCCCGTGGGCAAAAGATATTTGCAAAAGACAAAAGTACAGCGAAGGAACTTCGTAACCTGACACGCCAACGTGCGTCGACGGGCAACAAGATTCTTGAGAAAGACAGACGTCGGATTCGACAAAGTCTGTAAAAGCTGTCTGTGGCAGTCTAAAGTGAACAAGGTACTTAGTTTCCGAAGTGGCAGACCGTGGTTGCGCGCTTATCATGTGGACAAGGTGCTTTTAGTCGGACAAGCTCGATCTATGGATGGCTGAGACAGCAGTACGTCCTTCCGGTTATGAATTCTGCACAGCACCACGAACCTAACGAAACACCACTCTATGCACGGTTTGACCCACTATGACTTTAAACCATCTGACTACAGCTCAGACCTAGC'/>

    <sequence taxon='13' value='GGACCTCCACGTAATTAAGGCCCGCCTATGCGCAATCGGACCGGCGCGGGACAGGTTATATTCCTCAAGGCATTATGGTTCTCATTTATAAAAGTAACTACCCCCAGGCGGTAACAATTTCACGAGTCACTCAGTCCCGGAGGCCAAGATCAGACTCTCGGCACCCGTCAGACGGCATCCAAGTGGAGTATTGATGCGTAGTGCAACGACGATGTTTCTGCAGCGCGGGGTACTGACACGAACGAATGCCTTCCCTACAAAATGAGCTGCGAGTTAATATAATCGTTAGTATCACCCTAGGCAACGAGCCTGGGAATGAAGCTTGCGTCCATAGACAAGGGGAACTCTGGATTAACGCCCCTCTAGTACACCCATCCAAACATTGCACGCAAAGACAGAGGCGTGCTCTTCCGTTCCGAGCATGGGCTGTCGAAATATATGGAGGCCAGTAGCGCACGGTGGCCGCACAATATTGGCGGTTATGTTAGCTTTGGTTATCACAAGTATCGATCGTTGGGTTTCCACCGCCACCCACATTGTTTTCCGCCATCACCCCAAAAATGTCTGCAGCTGCGATGTCTGCGCCATTCTCCGCCCCCCATCAGAGCATATAATGCAACGCTACCGGGTGCTACTAAGCAACCCCCAGACGCAATAATTGAATCTAACGAAGCTAGTCCCTCAGGGGCATAATCAACTGTGCTAAGTAAGATGGCTCCATGGCCGCTCGATTGTTGGGGAAATGCATTGTGTAAAATTTGGAAAGATTACCACGAAGAAGCGCCATTAACCAACATATTCTCTAGGCGGCCTCAGCATGTCGTTGCCAGTGCTTAGATCCAAGCTGGCACCCTAGAAGTCGAAGTCTATGGTGATACTAAGACAAGGGTACTACGCAATTAGATCGGCCATTAGTCCGGAGGATAACAATCGGTTCTGCGTTACTATGATCAGAATTCTCCGCGTCTAAACTAAGATTCGCGATAATTGAACCGGAAGGGAATTGGCCGTGGCGCCGATGCGGGGACTTCGAACATGCGATTGTTGACGCCGTGGGCCACCGTCTGATTATGTTTAAACGTAGGCGTCCAAGCCCGAGAGCCCAGAGGTGACACCCTACGCTTCATGCCGGTTTTCTGGTTTTCTCACGCCTCTAATCACACGCCTAGAGTCTTGTCAAAGTGCTACTGGTTTCGATAGGCTATTTCATTTACCCGGGAAGCTTGGGGACCCGTAAGTGGGCAGAAAACCTACCGCATCTTTCAGAGCGTATCCCACGAGGCTAACAAAATAATACCCTGTATGTTCTCCAATCGGCCATACCACACGGTTTTTGAGTAAGAAGGTTCTAGACGACACGATCTGTTCAGGGGTTGAAAGCAAGCGTGTAACCAGGTTTTTCACTTCTAGTCCGCACTTTGTAGCGGTTAATAGAAAGTTACCCGGTCATTTACGACTCAGGAGCTGTCTGTACATACGTACAGATAGTTTACCCCTGATTTGCCGATCTCGAAATAGGGCTGTAAGTTTGCAATGGGAGGGTTGTGCCCTAACTCTTAATCGAATGCACGATCAGGGTAGCTGTCCTGCGGGACCCACGCAAAAGACTAAAATAGGAGAGCGCCCGTGGGCAAACGATATTTGCAAAAGACAAAAGTACAGCGAAGGAACTTCGTAACCTGACACGCCAACGTGCGTCGACGGGCAACAAGATTCTTGAGAAAGACAGACGTCGGATTCGACAAAGTCTGTAAAAGCTGTCTGTGGCAGTCTAAAGTGAACAAGGTACTTAGTTTCCGAAGTGGCAGACCGTGGTTGCGCGCTTATCATGTGGACAAGGTGCTTTTAGTCGGACAAGCTCGATCTATGGATGGCTGAGACAGCAGTACGTCCTTCCGGTTATGAATTCTGCACAGCACCACGAACCTAACGAAACGCCACTCTATGCACGGTTTGACCCACTATGACTTTAAACCATCTGACTACAGCTCAGACCTAGC'/>

    <sequence taxon='14' value='GGACCTCCACGTAATTAAGGCCCGCCTATGCGCAATCGGACCGGCGCGGGACAGGTTATATTCCTCAAGGCATTATGGTTCTCATTTATAAAAGTAACTACCCCCAGGCGGTAACAATTTCACGAGTCACTCAGTCCCGGAGGCCAAGATCAGACTCTCGGCACCCGTCAGACGGCATCCAAGTGGAGTATTGATGCGTAGTGCAACGACGATGTTTCTGCAGCGCGGGGTACTGACACGAACGAATGCCTTCCCTACAAAATGAGCTGCGAGTTAATATAATCGTTAGTATCACCCTAGGCAACGAGCCTGGGAATGAAGCTTGCGTCCATAGACAAGGGGAACTCTGGATTAACGCCCCTCTAGTACACCCATCCAAACATTGCACGCAAAGACAGAGGCGTGCTCTTCCGTTCCGAGCATGGGCTGTCGAAATATATGGAGGCCAGTAGCGCACGGTGGCCGCACAATATTGGCGGTTATGTTAGCTTTGGTTATCACAAGTATCGATCGTTGGGTTTCCACCGCCACCCACATTGTTTTCCGCCATCACCCCAAAAATGTCTGCAGCTGCGATGTCTGCGCCATTCTCCGCCCCCCATCAGAGCATATAATGCAACGCTACCGGGTGCTACTAAGCAGCCCCCAGACGCAATAATTGAATCTAACGAAGCTAGTCCCTCAGGGGCATAATCAACTGTGCTAAGTAAGATGGCTCCATGGCCGCTCGATTGTTGGGGAAATGCATTGTGTAAAATTTGGAAAGAATACCACGAAGAAGCGCCACTAACCAACATATTCTCTAGGCGGCCTCAGCATGTCGTTGCCAGTGCTTAGATCCAAGTTGGCACCCTAGAAGTCGAAGTCTATGGTGATACTAAGACAAGGGTACTACGCAATTAGATCGGCCATTAGTCCGGAGGATAACAATCGGTTCTGCGTTACTATGATCAGAATTCTCCGCGTCTAAACTAAGATTCGCGATAATTGAACCGGAAGGGAATTGGCCGTGGCGCCGATGCGGGGACTTCGAACATGCGATTGTTGACGCCGTGGGCCACCGTCTGATTATGTTTAAACGTAGGCGTCCAAGCCCGAGAGCCCAGAGGTGACACCCTACGCTTCATGCCGGTTTTCTGGTTTTCTCACGCCTCTAATCACACGCCTAGAGTCTTGTCAAAGTGCTACTGGTTTCGATAGGCTATTTCATTTACCCGGGAAGCTTGGGGACCCGTAAGTGGGCAGAAAACCTACCGCATCTTTCAGAGCGTATCCCACGAGGCTAACAAAATAATACCCTGTATGTTCTCCAATCGGCCATACCACACGGTTTTTGAGTAAGAAGGTTCTAGACGACACGATCTGTTCAGGGGTTGAAAGCAAGCGTGTAACCAGGTTTTTCACTTCTAGTCCGCACTTTGTAGCGGTTAATAGAAAGTTACCCGGTCATTTACGACTCAGGAGCTGTCTGTACATACGTACAGATAGTTTACCCCTGATTTGCCGATCTCGAAATAGGGCTGTAAGTTTGCAATGGGAGGGTTGTGCCCTAACTCTTAATCGAATGCACGATCAGGGTAGCTGTCCTGCGGGACCCACGCAAAAGACTAAAATAGGAGAGCGCCCGTGGGCAAACGATATTTGCAAAAGACAAAAGTACAGCGAAGGAACTTCGTAACCTGACACGCCAACGTGCGTCGACGGGCAACAAGATTCTTGAGAAAGACAGACGTCGGATTCGACAAAGTCTGTAAAAGCTGTCTGTGGCAGTCTAAAGTGAACAAGGTACTTAGTTTCCGAAGTGGCAGACCGTGGTTGCGCGCTTATCATGTGGACAAGGTGCTTTTAGTCGGACAAGCTCGATCTATGGATGGCTGAGACAGCAGTACGTCCTTCCGGTTATGAATTCTGCACAGCACCACGAACCTAACGAAACGCCACTCTATGCACGGTTTGACCCACTATGACTTTAAACCATCTGACTACAGCTCAGACCTAGC'/>

    <sequence taxon='20' value='GGACCTCCACGTAATTAAGGCCCGCCTATGCGCAATCGGACCGGCGCGGGACAGGTTATATTCCTCAAGGCATTATGGTTCTCATTTATAAAAGTAACTACCCCCAGGCGGTAACAATTTCACGAGTCACTCAGTCCCGGAGGCCAAGATCAGACTCTCGGCACCCGTCAGACGGCATCCAAGTGGAGTATTGATGCGTAGTGCAACGACGATGTTTCTGCAGCGCGGGGTACTGACACGAACGAATGCCTTCCCTACAAAATGAGCTGCGAGTTAATATAATCGTTAGTATCACCCTAGGCAACGAGCCTGGGAATGAAGCTTGCGTCCATAGACAAGGGGAACTCTGGATTAACGCCCCTCTAGTACACCCATCCAAACATTGCACGCAAAGACAGAGGCGTGCTCTTCCGTTCCGAGCATGGGCTGTCGAAATATATGGAGGCCAGTAGCGCACGGTGGCCGCACAATATTGGCGGTTATGTTAGCTTTGGTTATCACAAGTATCGATCGTTGGGTTTCCACCGCCACCCACATTGTTTTCCGCCATCACCCCAAAAATGTCTGCAGCTGCGATGTCTGCGCCATTCTCCGCCCCCCATCAGAGCATATAATGCAACGCTACCGGGTGCTACTAAGCAGCCCCCAGACGCAATAATTGAATCTAACGAAGCTAGTCCCTCAGGGGCATAATCAACTGTGCTAAGTAAGATGGCTCCATGGCCGCTCGATTGTTGGGGAAATGCATTGTGTAAAATTTGGAAAGAATACCACGAAGAAGCGCCACTAACCAACATATTCTCTAGGCGGCCTCAGCATGTCGTTGCCAGTGCTTAGATCCAAGTTGGCACCCTAGAAGTCGAAGTCTATGGTGATACTAAGACAAGGGTACTACGCAATTAGATCGGCCATTAGTCCGGAGGATAACAATCGGTTCTGCGTTACTATGATCAGAATTCTCCGCGTCTAAACTAAGATTCGCGATAATTGAACCGGAAGGGAATTGGCCGTGGCGCCGATGCGGGGACTTCGAACATGCGATTGTTGACGCCGTGGGCCACCGTCTGATTATGTTTAAACGTAGGCGTCCAAGCCCGAGAGCCCAGAGGTGACACCCTACGCTTCATGCCGGTTTTCTGGTTTTCTCACGCCTCTAATCACACGCCTAGAGTCTTGTCAAAGTGCTACTGGTTTCGATAGGCTATTTCATTTACCCGGGAAGCTTGGGGACCCGTAAGTGGGCAGAAAACCTACCGCATCTTTCAGAGCGTATCCCACGAGGCTAACAAAATAATACCCTGTATGTTCTCCAATCGGCCATACCACACGGTTTTTGAGTAAGAAGGTTCTAGACGACACGATCTGTTCAGGGGTTGAAAGCAAGCGTGTAACCAGGTTTTTCACTTCTAGTCCGCACTTTGTAGCGGTTAATAGAAAGTTACCCGGTCATTTACGACTCAGGAGCTGTCTGTACATACGTACAGATAGTTTACCCCTGATTTGCCGATCTCGAAATAGGGCTGTAAGTTTGCAATGGGAGGGTTGTGCCCTAACTCTTAATCGAATGCACGATCAGGGTAGCTGTCCTGCGGGACCCACGCAAAAGACTAAAATAGGAGAGCGCCCGTGGGCAAACGATATTTGCAAAAGACAAAAGTACAGCGAAGGAACTTCGTAACCTGACACGCCAACGTGCGTCGACGGGCAACAAGATTCTTGAGAAAGACAGACGTCGGATTCGACAAAGTCTGTAAAAGCTGTCTGTGGCAGTCTAAAGTGAACAAGGTACTTAGTTTCCGAAGTGGCAGACCGTGGTTGCGCGCTTATCATGTGGACAAGGTGCTTTTAGTCGGACAAGCTCGATCTATGGATGGCTGAGACAGCAGTACGTCCTTCCGGTTATGAATTCTGCACAGCACCACGAACCTAACGAAACGCCACTCTATGCACGGTTTGACCCACTATGACTTTAAACCATCTGACTACAGCTCAGACCTAGC'/>

    <sequence taxon='32' value='GGACCTCCACGTAATTAAGGCCCGCCTATGCGCAATCGGACCGGCGCGGGACAGGTTATATTCCTCAAGGCATTATGGTTCTCATTTATAAAAGTGACTACCCCCAGGCGGTAACAATTTCACGAGTCACTCAGTCCCGGAGGCCAAGATCAGACTCTCGGCACCCGTCAGACGGCATCCAAGTGGAGTATTGATGCGTAGTGCAACGACGATGTTTCTGCAGCGCGGGGTACTGACACGAACGAATGCCTTCCCTACAAAATGAGCTGCGAGTTAATATAATCGTTAGTATCACCCTAGGCAACGAGCCTGGGAATGAAGCTTGCGTCCATAGATAAGGGGAACTCTGGATTAACGCCCCTCTAGTACACCCATCCAAACATTGCACGCAAAGACAGAGGCGTGCTCTTCCGTTCCGAGCATGGGCTGTCGCAATATATGGAGGCCAGTAGCGCACGGTGGCCGCACAATATTGGCGGTTATGTTAGCTTTGGTTATCACAAGTATCGATCGTTGGGTTTCCACCGCCACCCACATTGTTTTCCGCCATCACCCCAAAAATGTCCGCAGCTGCGATGTCTGCGCCATTCTCCGCCCCCCATCAGAGCATATAATGCAACGCTACCGGGTGCTATTAAGCAGCCCCCAGACGCAATAATTGAATCTAACGAAGCTAGTCCCTCAGGGGCATAATCAACTGTGCTAAGTAAGATGGCTCCATGGCCGCTCGATTGTTGGGGAAATGCATTGTGTAAAATTTGGAAAGAATACCACGAAGAAGTGCCACTAACCAACATATTCTCTAGGCGGCCTCAGCATGTCGTTGCCAGTGCTTAGATCCAAGTTGGCACCCTAGAAGTCGAAGTCTATGGTGATACTAAGACAAGGGTACTACGCAATTAGATCGGCCATTAGTCCGGAGGATAACAATCGGTTCTGCGTTACTATGATCAGAATTCTCCGCGTCTAAACTAAGATTCGCGATAATTGAACCGGAAGGGAATTGGCCGTGGCGCCGATGCGGGGACTTCGAACATGCGATTGTTGACGCCGTGGGCCACCGTCTGATTATGTTTAAACGTAGGCGTCTAAGCCCGAGAGCCCAGAGGTGACACCCTACGCTTCATGCCGGTTTTCTGGTTTTCTCACGCCTCTAATCACACGCCTAGAGTCTTGTCAAAGTGCTACTGGTTTCGATAGGCTATTTCATTTACCCGGGAAGCTTGGGGACCCGTAAGTGGGCAGAAAACCTACCGCATCTTTCAGAGCGTATCCCACGAGGCTAACAAAATAATACCCTGTATGTTCTCCAATCGGCCATACCACACGGTTTTTGAGTAAGAAGGTTCTAGACGACACGATCTGTTCAGGGGTTGAAAGCAAGCGTGTAACCAGGTTTTTCACTTCTAGTCCGCACTTTGTAGCGGTTAATAGAAAGTTACCCGGTCATTTACGACTCAGGAGCTGTCTGTACATACGTACAGATAGTTTACCCCTGATTTGCCGATCTCGAAATAGGGCTGTAAGTTTGCAATGGGAGGGTTGTGCCCTAACTCTTAATCGAATGCACGATCAGGGTAGCTGTCCTGCGGGACCCACGCAAAAGACTAAAATAGGAGAGCGCCCGTGGGCAAACGATATTTGCAAAAGACAAAAGTACAGCGAAGGAACTTCGTAACCTGACACGCCAACGTGCGTCGACGGGCAACAAGATTCTTGAGAAAGACAGACGTCGGATTCGACAAAGTCTGTAGAAGCTGTCTGTGGCAGTCCAAAGTGAACAAGGTACTTAATTTCCGAAGTGGCAGACCGTGGCTGCGCGCTTATCATGTGGACAAGGTGCTTTTAGTCGGACAAGCTCGATCTATGGATGGCTGAGACAGCAGTACGTCTTTCCGGTTATGAATTCTGCACAGCACCACGAACCTAACGAAACGCCACTCTATGTACGGTTTGACCCACTATGACTTTAAACCATCTGACTACAGCTCAGACCTAGC'/>

    <sequence taxon='36' value='GGACCTCCACGTAATTAAGGCCCGCCTATGCGCAATCGGACCGGCGCGGGACAGGTTATATTCCTCAAGGCATTATGGTTCTCATTTATAAAAGTGACTACCCCCAGGCGGTAACAATTTCACGAGTCACTCAGTCCCGGAGGCCAAGATCAGACTCTCGGCACCCGTCAGACGGCATCCAAGTGGAGTATTGATGCGTAGTGCAACGACGATGTTTCTGCAGCGCGGGGTACTGACACGAACGAATGCCTTCCCTACAAAATGAGCTGCGAGTTAATATAATCGTTAGTATCACCCTAGGCAACGAGCCTGGGAATGAAGCTTGCGTCCATAGATAAGGGGAACTCTGGATTAACGCCCCTCTAGTACACCCATCCAAACATTGCACGCAAAGACAGAGGCGTGCTCTTCCGTTCCGAGCATGGGCTGTCGCAATATATGGAGGCCAGTAGCGCACGGTGGCCGCACAATATTGGCGGTTATGTTAGCTTTGGTTATCACAAGTATCGATCGTTGGGTTTCCACCGCCACCCACATTGTTTTCCGCCATCACCCCAAAAATGTCCGCAGCTGCGATGTCTGCGCCATTCTCCGCCCCCCATCAGAGCATATAATGCAACGCTACCGGGTGCTATTAAGCAGCCCCCAGACGCAATAATTGAATCTAACGAAGCTAGTCCCTCAGGGGCATAATCAACTGTGCTAAGTAAGATGGCTCCATGGCCGCTCGATTGTTGGGGAAATGCATTGTGTAAAATTTGGAAAGAATACCACGAAGAAGTGCCACTAACCAACATATTCTCTAGGCGGCCTCAGCATGTCGTTGCCAGTGCTTAGATCCAAGTTGGCACCCTAGAAGTCGAAGTCTATGGTGATACTAAGACAAGGGTACTACGCAATTAGATCGGCCATTAGTCCGGAGGATAACAATCGGTTCTGCGTTACTATGATCAGAATTCTCCGCGTCTAAACTAAGATTCGCGATAATTGAACCGGAAGGGAATTGGCCGTGGCGCCGATGCGGGGACTTCGAACATGCGATTGTTGACGCCGTGGGCCACCGTCTGATTATGTTTAAACGTAGGCGTCTAAGCCCGAGAGCCCAGAGGTGACACCCTACGCTTCATGCCGGTTTTCTGGTTTTCTCACGCCTCTAATCACACGCCTAGAGTCTTGTCAAAGTGCTACTGGTTTCGATAGGCTATTTCATTTACCCGGGAAGCTTGGGGACCCGTAAGTGGGCAGAAAACCTACCGCATCTTTCAGAGCGTATCCCACGAGGCTAACAAAATAATACCCTGTATGTTCTCCAATCGGCCATACCACACGGTTTTTGAGTAAGAAGGTTCTAGACGACACGATCTGTTCAGGGGTTGAAAGCAAGCGTGTAACCAGGTTTTTCACTTCTAGTCCGCACTTTGTAGCGGTTAATAGAAAGTTACCCGGTCATTTACGACTCAGGAGCTGTCTGTACATACGTACAGATAGTTTACCCCTGATTTGCCGATCTCGAAATAGGGCTGTAAGTTTGCAATGGGAGGGTTGTGCCCTAACTCTTAATCGAATGCACGATCAGGGTAGCTGTCCTGCGGGACCCACGCAAAAGACTAAAATAGGAGAGCGCCCGTGGGCAAACGATATTTGCAAAAGACAAAAGTACAGCGAAGGAACTTCGTAACCTGACACGCCAACGTGCGTCGACGGGCAACAAGATTCTTGAGAAAGACAGACGTCGGATTCGACAAAGTCTGTAGAAGCTGTCTGTGGCAGTCCAAAGTGAACAAGGTACTTAATTTCCGAAGTGGCAGACCGTGGCTGCGCGCTTATCATGTGGACAAGGTGCTTTTAGTCGGACAAGCTCGATCTATGGATGGCTGAGACAGCAGTACGTCTTTCCGGTTATGAATTCTGCACAGCACCACGAACCTAACGAAACGCCACTCTATGTACGGTTTGACCCACTATGACTTTAAACCATCTGACTACAGCTCAGACCTAGC'/>

    <sequence taxon='38' value='GGACCTCCACGTAGTTAAGGCCCGCCTATGCGCAATCGGACCGGCGAGGGACAGGTTATATTCCTCAAGGCATTATGGTTCTCATTTATAAAAGTGACTACCCCCAGGCGGTAACAATTTCACGAGTCACTCAGTCCCGGAGGCCAAGATCAGACTCTCGGCACCCGTCAGACGGCATCCAAGTGGAGTATTGATGCGGAGTGCAACGACGATGTTTCTGCAGCGCGGGGTACTGACACGAACGAATGCCTTCCCTCCAAAATGAGCTGCGAGTTAATATAATCGTTAGTATCACCCTAGGCAACGAGCCTGGGAATGAAGCTTGCGTCCATAGATAAGGGGAACTCTGGATTAACGCCCCTCTAGTACACCCATCCAAACATTGCACGCAAAGACAGAGGCGTGCTCTTCCGTTCCGAGCATGGGCTGTCGCAATATATGGAGGCCAGTAGCGCACGGTGGCCGCACAATATTGGCGGTTATGTTAGCTTTGGTTATCACAAGTATCGATCGTTGGGTTTCCACCGCCACCCACATTGTTTTCCGCCATCACCCCAAAAATGTCCGCAGCTGCGATGTCTGCGCCATTCTCCGCCCCCCATCAGAGCATATAATGCAACGCTACCGGGTGCTATTAAGCAGCCCCCAGACGCAATAATTGAATCTAACGAAGCTAGTCCCTCAGGGGCATAATCAACTGTGCTAAGTAAGATGGCTCCATGGCCGCTCGATTGTTGGGGAAATGCATTGTGTAAAATTTGGAAAGAATACCACGAAGAAGTGCCACTAACCAACATACTCTCTAGGTGGCCTCAGCATGTCGTTGCCAGTGCTTAGATCCAAGTTGGCACCCTAGAAGTCGAAGTCTATGGTGATACTAAGACAAGGGTACTACGCAATTAGATCGGCCATTAGTCCGGAGGATAACAATCGGTTCTGCGTTACTATGATCAGAATTCTCCGAGTCTAAACTAAGATTCGCGATAATTGAACCGGAAGGGAATTGGCCGTGGCGCCGATGCGGGGACTTCGAACATGCGATTGTTGACGCCGTGGGCCACCGTCTGATTATGTTTAAACGTAGGCGTCTAAGCCCGAGAGCCCAGAGGTGACACCCTACGCTTCATGCCGGTTTTCTGGTTTTCTCACGCCTCTAATCACACGCCTAGAGTCTTGTCAAAGTGCTACTGGTTTCGATAGGCTATTTCATTTACCCGGGAAGCTTGGGGACCCGTAAGTGGGCAGAAAACCTACCGCATCTTTCAGAGCGTATCCCACGAGGCTAACAAAATAATACCCTGTATGTTCTCCAATCGGCCATACCACACGGTTTTTGAGCAAGAAGGTTCTAGACGACACGATCTGTTCAGGGGTTGAAAGCAAGCGTGTAACCAGGTTTTTCACTTCTAGTCCGCACTTTGTAGCGGTTAATAGAAAGTTACCCGGTCATTTACGACTCAGGAGCTGTCTGTACATACGTACAGATAGTTTACCCCTGATTTGCCGATCTCGAAATAGGGCTGTAAGTTTGCAATGGGAGGGTTGTGCCCTAACTCTTAATCGAATGCACGATCAGGGTAGCTGTCCTGCGGGACCCACGCAAAAGACTAAAATAGGAGAGCGCCCGTGGGCAAACGATATTTGCAAAAGACAAAAGTACAGCGAAGGAACTTCGTAACCTGACACGCCAACGTGCGTCGACGGGCAACAAGATTCTTGAAAAAGACAGACGTCGGATTCGACAAAGTCTGTAGAAGCTGTCTGTGGCAGTCCAAAGTGAACAAGGTACTTAATTTCCGAAGTGGCAGACCGTGGCTGCGCGCTTATCATGTGGACAAGGTGCTTTTAGTCGGACAAGCTCGATCTATGGATGGCTGAGACAGCAGTACGTCTTTCCGGTTATGAATTCTGCACAGCACCACGAACCTAACAAAACGCCACTCTATGTACGGTTTGACCCACTATGACTTTAAACCATCTGACTACAGCTCAGATCTAGC'/>

    <sequence taxon='53' value='GGACCTCCACGTAGTTAAGGCCCGCCTATGCGCAATCGGACCGGCGAGGGACAGGTTATATTCCTCAAGGCATTATGGTTCTCATTTATAAAAGTGACTACCCCCAGGCGGTAACAATTTCACGAGTCACTCAGTCCCGGAGGCCAAGATCAGACTCTCGGCACCCGTCAGACGGCATCCAAGTGGAGTATTGATGCGGAGTGCAACGACGATGTTTCTGCAGCGCGGGGTACTGACACGAACGAATGCCTTCCCTCCAAAATGAGCTGCGAGTTAATATAATCGTTAGTATCACCCTAGGCAACGAGCCTGGGAATGAAGCTTGCGTCCATAGATAAGGGGAACTCTGGATTAACGCCCCTCTAGTACACCCATCCAAACATTGCACGCAAAGACAGAGGCGTGCTCTTCCGTTCCGAGCATGGGCTGTCGCAATATATGGAGGCCAGTCGCGCACGGTGGCCGCACAATATTGGCGGTTATGTTAGCTTTGGTTATCACAAGTATCGATCGTTGGGTTTCCACCGCCACCCACATTGTTTTCCGCCATCACCCCAAAAATGTCCGCAGCTGCGATGTCTGCGCCATTCTCCGCCCCCCATCAGAGCATATAATGCAACGCTACCGGGTGCTATTAAGCAGCCCCCAGACGCAATAATTGAATCTAACGAAGCTAGTCCCTCAGGGGCATAATCAACTGTGCTAAGTAAGATGGCTCCATGGCCGCTCGATTGTTGGGGAAATGCATTGTGTAAAATTTGGAAAGAATACCACGAAGAAGTGCCACTAACCAACATACTCTCTAGGTGGCCTCAGCATGTCGTTGCCAGTGCTTAGATCCAAGTTGGCACCCTAGAAGTCGAAGTCTATGGTGATACTAAGACAAGGGTACTACGCAATTAGATCGGCCATTAGTCCGGAGGATAACAATCGGTTCTGCGTTACTATGATCAGAATTCTCCGAGTCTAAACTAAGATTCGCGATAATTGAACCGGAAGGGAATTGGCCGTGGCGCCGATGCGGGGACTTCGAACATGCGATTGTTGACGCCGTGGGCCACCGTCTGATTATGTTTAAACGTAGGCGTCTAAGCCCGAGAGCCCAGAGGTGACACCCTACGCTTCATGCCGGTTTTCTGGTTTTCTCACGCCTCTAATCACACGCCTAGAGTCTTGTCAAAGTGCTACTGGTTTCGATAGGCTATTTCATTTACCCGGGAAGCTTGGGGACCCGTAAGTGGGCAGAAAACCTACCGCATCTTTCAGAGCGTATCCCACGAGGCTAACAAAATAATACCCTGTATGTTCTCCAATCGGCCATACCACACGGTTTTTGAGCAAGAAGGTTCTAGACGACACGATCTGTTCAGGGGTTGAAAGCAAGCGTGTAACCAGGTTTTTCACTTCTAGTCCGCACTTTGTAGCGGTTAATAGAAAGTTACCCGGTCATTTACGACTCAGGAGCTGTCTGTACATACGTACAGATAGTTTACCCCTGATTTGCCGATCTCGAAATAGGGCTGTAAGTTTGCAATGGGAGGGTTGTGCCCTAACTCTTAATCGAATGCACGATCAGGGTAGCTGTCCTGCGGGACCCACGCAAAAGACTAAAATAGGAGAGCGCCCGTGGGCAAACGATATTTGCAAAAGACAAAAGTACAGCGAAGGAACTTCGTAACCTGACACGCCAACGTGCGTCGACGGGCAACAAGATTCTTGAAAAAGACAGACGTCGGATTCGACAAAGTCTGTAGAAGCTGTCTGTGGCAGTCCAAAGTGAACAAGGTACTTAATTTCCGAAGTGGCAGACCGTGGCTGCGCGCTTATCATGTGGACAAGGTGCTTTTAGTCGGACAAGCTCGATCTATGGATGGCTGAGACAGCAGTACGTCTTTCCGGTTATGAATTCTGCACAGCACCACGAACCTAACAAAACGCCACTCTATGTACGGTTTGACCCACTATGACTTTAAACCGTCTGACTACAGCTCAGATCTAGC'/>

    <sequence taxon='39' value='GGACCTCCACGTAATTAAGGCCCGCCTATGCGCAATCGGACCGGCGAGGGACAGGTTATATTCCTCAAGGCATTATGGTTCTCATTTATAAAAGTGACTACCCCCAGGCGGTAACAATTTCACGAGTCACTCAGTCCCGGAGGCCAAGATCAGACTCTCGGCACCCGTCAGACGGCATCCAAGTGGAGTATTGATGCGTAGTGCAACGACGATGTTTCTGCAGCGCGGGGTACTGACACGAACGAATGCCTTCCCTACAAAATGAGCTGCGAGTTAATATAATCGTTAGTATCACCCTAGGCAACGAGCCTGGGAATGAAGCTTGCGTCCATAGATAAGGGGAACTCTGGATTAACGCCCCTCTAGTACACCCATCCAAACATTGCACGCAAAGACAGAGGCGTGCTCTTCCGTTCCGAGCATGGGCTGTCGCAATATATGGAGGCCAGTAGCGCACGGTGGCCGCACAATATTGGCGGTTATGTTAGCTTTGGTTATCACAAGTATCGATCGTTGGGTTTCCACCGCCACCCACATTGTTTTCCGCCATCACCCCAAAAATGTCCGCAGCTGCGATGTCTGCGCCATTCTCCGCCCCCCATCAGAGCATATAATGCAACGCTACCGGGTGCTATTAAGCAGCCCCCAGACGCAATAATTGAATCTAACGAAGCTAGTCCCTCAGGGGCATAATCAACTGTGCTAAGTAAGATGGCTCCATGGCCGCTCGATTGTTGGGGAAATGCATTGTGTAAAATTTGGAAAGAATACCACGAAGAAGTGCCACTAACCAACATATTCTCTAGGCGGCCTCAGCATGTCGTTGCCAGTGCTTAGATCCAAGTTGGCACCCTAGAAGTCGAAGTCTATGGTGATACTAAGACAAGGGTACTACGCAATTAGATCGGCCATTAGTCCGGAGGATAACAATCGGTTCTGCGTTACTATGATCAGAATTCTCCGCGTCTAAACTAAGATTCGCGATAATTGAACCGGAAGGGAATTGGCCGTGGCGCCGATGCGGGGACTTCGAACATGCGATTGTTGACGCCGTGGGCCACCGTCTGATTATGTTTAAACGTAGGCGTCTAAGCCCGAGAGCCCAGAGGTGACACCCTACGCTTCATGCCGGTTTTCTGGTTTTCTCACGCCTCTAATCACACGCCTAGAGTCTTGTCAAAGTGCTACTGGTTTCGATAGGCTATTTCATTTACCCGGGAAGCTTGGGGACCCGTAAGTGGGCAGAAAACCTACCGCATCTTTCAGAGCGTATCCCACGAGGCTAACAAAATAATACCCTGTATGTTCTCCAATCGGCCATACCACACGGTTTTTGAGTAAGAAGGTTCTAGACGACACGATCTGTTCAGGGGTTGAAAGCAAGCGTGTAACCAGGTTTTTCACTTCTAGTCCGCACTTTGTAGCGGTTAATAGAAAGTTACCCGGTCATTTACGACTCAGGAGCTGTCTGTACATACGTACAGATAGTTTACCCCTGATTTGCCGATCTCGAAATAGGGCTGTAAGTTTGCAATGGGAGGGTTGTGCCCTAACTCTTAATCGAATGCACGATCAGGGTAGCTGTCCTGCGGGACCCACGCAAAAGACTAAAATAGGAGAGCGCCCGTGGGCAAACGATATTTGCAAAAGACAAAAGTACAGCGAAGGAACTTCGTAACCTGACACGCCAACGTGCGTCGACGGGCAACAAGATTCTTGAGAAAGACAGACGTCGGATTCGACAAAGTCTGTAGAAGCTGTCTGTGGCAGTCCAAAGTGAACAAGGTACTTAATTTCCGAAGTGGCAGACCGTGGCTGCGCGCTTATCATGTGGACAAGGTGCTTTTAGTCGGACAAGCTCGATCTATGGATGGCTGAGACAGCAGTACGTCTTTCCGGTTATGAATTCTGCACAGCACCACGAACCTAACGAAACGCCACTCTATGTACGGTTTGACCCACTATGACTTTAAACCATCTGACTACAGCTCAGACCTAGC'/>

    <sequence taxon='41' value='GGACCTCCACGTAATTAAGGCCCGCCTATGCGCAATCGGACCGGCGAGGGACAGGTTATATTCCTCAAGGCATTATGGTTCTCATTTATAAAAGTGACTACCCCCAGGCGGTAACAATTTCACGAGTCACTCAGTCCCGGAGGCCAAGATCAGACTCTCGGCACCCGTCAGACGGCATCCAAGTGGAGTATTGATGCGTAGTGCAACGACGATGTTTCTGCAGCGCGGGGTACTGACACGAACGAATGCCTTCCCTACAAAATGAGCTGCGAGTTAATATAATCGTTAGTATCACCCTAGGCAACGAGCCTGGGAATGAAGCTTGCGTCCATAGATAAGGGGAACTCTGGATTAACGCCCCTCTAGTACACCCATCCAAACATTGCACGCAAGGACAGAGGCGTGCTCTTCCGTTCCGAGCATGGGCTGTCGCAATATATGGAGGCCAGTAGCGCACGGTGGCCGCACAATATTGGCGGTTATGTTAGCTTTGGTTATCACAAGTATCGATCGTTGGGTTTCCACCGCCACCCACATTGTTTTCCGCCATCACCCCAAAAATGTCCGCAGCTGCGATGTCTGCGCCATTCTCCGCCCCCCATCAGAGCATATAATGCAACGCTACCGGGTGCTATTAAGCAGCCCCCAGACGCAATAATTGAATCTAACGAAGCTAGTCCCTCAGGGGCATAATCAACTGTGCTAAGTAAGATGGCTCCATGGCCGCTCGATTGTTGGGGAAATGCATTGTGTAAAATTTGGAAAGAATACCACGAAGAAGTGCCACTAACCAACATATTCTCTAGGCGGCCTCAGCATGTCGTTGCCAGTGCTTAGATCCAAGTTGGCACCCTAGAAGTCGAAGTCTATGGTGATACTAAGACAAGGGTACTACGCAATTAGATCGGCCATTAGTCCGGAGGATAACAATCGGTTCTGCGTTACTATGATCAGAATTCTCCGCGTCTAAACTAAGATTCGCGATAATTGAACCGGAAGGGAATTGGCCGTGGCGCCGATGCGGGGACTTCGAACATGCGATTGTTGACGCCGTGGGCCACCGTCTGATTATGTTTAAACGTAGGCGTCTAAGCCCGAGAGCCCAGAGGTGACACCCTACGCTTCATGCCGGTTTTCTGGTTTTCTCACGCCTCTAATCACACGCCTAGAGTCTTGTCAAAGTGCTACTGGTTTCGATAGGCTATTTCATTTACCCGGGAAGCTTGGGGACCCGTAAGTGGGCAGAAAACCTACCGCATCTTTCAGAGCGTATCCCACGAGGCTAACAAAATAATACCCTGTATGTTCTCCAATCGGCCATACCACACGGTTTTTGAGTAAGAAGGTTCTAGACGACACGATCTGTTCAGGGGTTGAAAGCAAGCGTGTAACCAGGTTTTTCACTTCTAGTCCGCACTTTGTAGCGGTTAATAGAAAGTTACCCGGTCATTTACGACTCAGGAGCTGTCTGTACATACGTACAGATAGTTTACCCCTGATTTGCCGATCTCGAAATAGGGCTGTAAGTTTGCAATGGGAGGGTTGTGCCCTAACTCTTAATCGAATGCACGATCAGGGTAGCTGTCCTGCGGGACCCACGCAAAAAACTAAAATAGGAGAGCGCCCGTGGGCAAACGACATTTGCAAAAGACAAAAGTACAGCGAAGGAACTTCGTAACCTGACACGCCAACGTGCGTCGACGGGCAACAAGATTCTTGAGAAAGACAGACGTCGGATTCGACAAAGTCTGTAGAAGCTGTCTGTGGCAGTCCAAAGTGAACAAGGTACTTAATTTCCGAAGTGGCAGACCGTGGCTGCGCGCTTATCATGTGGACAAGGTGCTTTTAGTCGGACAAGCTCGATCTATGGATGGCTGAGACAGCAGTACGTCTTTCCGGTTATGAATTCTGCACAGCACCACGAACCTAACGAAACGCCACTCTATGTACGGTTTGACCCACTATGACTTTAAACCATCTGACTACAGCTCAGACCTAGC'/>

    <sequence taxon='43' value='GGACCTCCACGTAATTAAGGCCCGCCTATGCGCAATCGGACCGGCGAGGGACAGGTTATATTCCTCAAGGCATTATGGTTCTCATTTATAAAAGTGACTACCCCCAGGCGGTAACAATTTCACGAGTCACTCAGTCCCGGAGGCCAAGATCAGACTCTCGGCACCCGTCAGACGGCATCCAAGTGGAGTATTGATGCGTAGTGCAACGACGATGTTTCTGCAGCGCGGGGTACTGACACGAACGAATGCCTTCCCTACAAAATGAGCTGCGAGTTAATATAATCGTTAGTATCACCCTAGGCAACGAGCCTGGGAATGAAGCTTGCGTCCATAGATAAGGGGAACTCTGGATTAACGCCCCTCTAGTACACCCATCCAAACATTGCACGCAAGGACAGAGGCGTGCTCTTCCGTTCCGAGCATGGGCTGTCGCAATATATGGAGGCCAGTAGCGCACGGTGGCCGCACAATATTGGCGGTTATGTTAGCTTTGGTTATCACAAGTATCGATCGTTGGGTTTCCACCGCCACCCACATTGTTTTCCGCCATCACCCCAAAAATGTCCGCAGCTCCGATGTCTGCGCCATTCTCCGCCCCCCATCAGAGCATATAATACAACGCTACCGGGTGCTATTAAGCAGCCCCCAGACGCAATAATTGAATCTAACGAAGCTAGTCCCTCAGGGGCATAATCAACTGTGCTAAGTAAGATGGCGCCATGGCCGCTCGATTGTTGGGGAAATGCATTGTGTAAAATTTGGAAAGAATACCACGAAGAAGTGCCACTAACCAACATATTCTCTAGGCGGCCTCAACATGTCGTTGCCAGTGCTTAGATCCAAGTTGGCACCCTAGAAGTCGAAGTCTATGGTGATACTAAGACAAGGGTACTACGCAATTAGATCGGCCATTAGTCCGGAGGATAACAATCGGTTCTGCGTTACTATGATCAGAATTCTCCGCGTCTAAATTAAGATTCGCGATAATTGAACCGGAAGGGAATTGGCCGTGGCGCCGATGCGGGGACTTCGAACATGCGATTGTTGACGCCGTGGGCCACCGTCTGATTATGTTTAAACGTAGGCGTCTAAGCCCGAGAGCCCAGAGGTGACACCCTACGCTTCATGCCGGTTTTCTGGTTTTCTCACGCCTCTAATCACACGCCTAGAGTCTTGTCAAAGTGCTACTGGTTTCGATAGGCTATTTCATTTACCCGGGAAGCTTGGGGACCCGTAAGTGGGCAGAAAACCTACCGCATCTTTCAGAGCGTATCCCACGAGGCTAACAAAATAATACCCTGTATGTTCTCCAATCGGCCATACCACACGGTTTTTGAGTAAGAAGGTTCTAGACGACACGATCTGTTCAGGGGTTGAAAGCAAGCGTGTAACCAGGTTTTTCACTTCTAGTCCGCACTTTGTAGCGGTTAATAGAAAGTTACCCGGTCATTTACGACTCAGGAGCTGTCTGTACATACGTACAGATAGTTTACCCCTGATTTGCCGATCTCGAAATAGGGCTGTAAGTTTGCAATGGGAGGGTTGTGCCCTAACTCTTAATCGAATGCACGATCAGGGTAGCTGTCCTGCGGGACCCACGCAAAAAACTAAAATAGGAGAGCGCCCGTGGGCAAACGACATTTGCAAAAGACAAAAGTACAGCGAAGGAACTTCGTAACCTGACACGCCAACGTGCGTCGACGGGCAACAAGATTCTTGAGAAAGACAGACGTCGGATTCGACAAAGTCTGTAGAAGCTGTCTGTGGCAGTCCAAAGTGAACAAGGTACTTAATTTCCGAAGTGGCAGACCGTGGCTGCGCGCTTATCATGTGGACAAGGTGCTTTTAGTCGGACAAGCTCGATCTATGGATGGCTGAGACAGCAGTACGTCTTTCCGGTTATGAATTCTGCACAGCACCACGAACCTAACGAAACGCCACTCTATGTACGGTTTGACCCACTATGACTTTAAACCATCTGACTACAGCTCAGACCTAGC'/>

    <sequence taxon='47' value='GGACCTCCACGTAATTAAGGCCCGCCTATGCGCAATCGGACCGGCGAGGGACAGGTTATATTCCTCAAGGCATTATGGTTCTCATTCATAAAAGTGACTACCCCCAGGCGGTAACAATTTCACGAGTCACTCAGTCCCGGAGGCCAAGATCAGACTCTCGGCACCCGTCAGACGGCATCCAAGTGGAGTATTGATGCGTAGTGCAACGACGATGTTTCTGCAGCGCGGGGTACTGACACGAACGAATGCCTTCCCTACAAAATGAGCTGCGAGTTAATATAATCGTTAGTATCACCCTAGGCAACGAGCCTGGGAATGAAGCTTGCGTCCATAGATAAGGGGAACTCTGGATTAACGCCCCTCTAGTACACCCATCCAAACATTGCACGCAAGGACAGAGGCGTGCTCTTCCGTTCCGAGCATGGGCTGTCGCAATATATGGAGGCCAGTAGCGCACGGTGGTCGCACAATATTGGCGGTTATGTTAGCTTTGGTTATCACAAGTATCGATCGTTGGGTTTCCACCGCCACCCACATTGTTTTCCGCCATCACCCCAAAAATGTCCGCAGCTCCGATGTCTGCGCCATTCTCCGCCCCCCATCAGAGCATATAATACAACGCTACCGGGTGCTATTAAGCAGCCCCCAGACGCAATAATTGAATCTAACGAAGCTAGTCCCTCAGGGGCATAATCAACTGTGCTAAGTAAGATGGCGCCATGGCCGCTCGATTGTTGGGGAAATGCATTGTGTAAAATTTGGAAAGAATACCACCAAGAAGTGCCACTAACCAACATATTCTCTAGGCGGCCTCAACATGTCGTTGCCAGTGCTTAGATCCAAGTTGGCACCCTAGAAGTCGAAGTCTATGGTGATACTAAGACAAGGGTACTACGCAATTAGATCGGCCATTAGTCCGGAGGATAACAATCGGTTCTGCGTTACTATGATCAGAATTCTCCGCGTCTAAATTAAGATTCGCGATAATTGAACCGGAAGGGAATTGGCCGTGGCGCCGATGCGGGGACTTCGAACATGCGATTGTTGACGCCGTGGGCCACCGTCTGATTATGTTTAAACGTAGGCGTCTAAGCCCGAGAGCCCAGAGGTGACACCCTACGCTTCATGCCGGTTTTCTGGTTTTCTCACGCCTCTAATCACACGCCTAGAGTCTTGTCAAAGTGCTACTGGTTTCGATAGGCTATTTCATTTACCCGGGAAGCTTGGGGACCCGTAAGTGGGCAGAAAACCTACCGCATCTTTCAGAGCGTATCCCACGAGGCTAACAAAATAATACCCTGTATGTTCTCCAATCGGCCATACCACACGGTTTTTGAGTAAGAAGGTTCTAGACGACACGATCTGTTCAGGGGTTGAAAGCAAGCGTGTAACCAGGTTTTTCACTTCTAGTCCGCACTTTGTAGCGGTTAATAGAAAGTTACCCGGTCATTTACGACTCAGGAGCTGTCTGTACATACGTACAGATAGTTTACCCCTGATTTGCCGATCTCGAAATAGGGCTGTAAGTTTGCAATGGGAGGGTTGTGCCCTAACTCTTAATCGAATGCACGATCAGGGTAGCTGTCCTGCGGGACCCACGCAAAAAACTAAAATAGGAGAGCGCCCGTGGGCAAACGACATTTGCAAAAGACAAAAGTACAGCGAAGGAACTTCGTAACCTGACACGCCAACGTGCGTCGACGGGCAACAAGATTCTTGAGAAAGACAGACGTCGGATTCGACAAAGTCTGTAGAAGCTGTCTGTGGCAGTCCAAAGTGAACAAGGTACTTAATTTCCGAAGTGGCAGACCGTGGCTGCGCGCTTATCATGTGGACAAGGTGCTTTTAGTCGGACAAGCTCGATCTATGGATGGCTGAGACAGCAGTACGTCTTTCCGGTTATGAATTCTGCACAGCACCACGAACCTAACGAAACGCCACTCTATGTACGGTTTGACCCACTATGACTTTAAACCATCTGACTACAGCTCAGACCTAGC'/>

    <sequence taxon='48' value='GGACCTCCACGTAATTAAGGCCCGCCTATGCGCAATCGGACCGGCGAGGGACAGGTTATATTCCTCAAGGCATTATGGTTCTCATTCATAAAAGTGACTACCCCCAGGCGGTAACAATCTCACGAGTCACTTAGTCCCGGAGGCCAAGATCAAACTCTCGGCACCCGTCAGACGGCATCCAAGTGGAGTATTGATGCGTAGTGCAACGATGATGTTTCTGCAGCGCGGGGTACTGACACGAACGAATGCCTTCCCTACAAAATGAGCTGCGGGTTAATATAATCGTTAGTATCACCCTAGGCAACGAGCCTGGGAATGAAGCTTGCGTCCATAGATAAGGGGAACTCTGGATTAACGCCCCTCTAGTACACCCATCCAAACATTGCACGCAAGGACAGAGGCGTGCTCTTCCGTTCCGAGCATGGGCTGTCGCAATATATGGAGGCCAGTAGCGCACGGTGGCCGCACAATATTGGCGGTTATGTTAGCTTTGGTTATCACAAGTATCGATCGTTGGGTTTCCACCGCCACCCACATTGTTTTCCGCCATCACCCCAAAAATGTCCGCAGCTCCGATGTCTGCGCCATTCTCCGCCCCCCATCAGAGCATATAATACAACGCTACCGGGTGCTATTAAGCAGCCCCCAGACGCAATAATTGAATCTAACGAAGCTAGTCCCTCAGGGGCATAATCAACTGTGCTAAGTAAGATGGCGCCATGGCCGCTCGATTGTTGGGGAAATGCATTGTGTAAAATTTGGAAAGAATACCACGAAGAAGTGCCACTAACCAACATATTCTCTAGGCGGCCTCAACATGTCGTTGCCAGTGCTTAGATCCAAGTTGGCACCCTAGAAGTCGAAGTCTATGGTGATACTAAGACAAGGGTACTACGCAATTAGATCGGCCATTAGTCCGGAGGATAACAATCGGCTCTGCGTTACTATGATCAGAATTCTCCGCGTTTAAATTAAGATTCGCGATAATTGAACCGGAAGGGAATTGGCCGTGGCGCCGATGCGGGGACTTCGAACATGCGATTGTTGACGCCGTGGGCCACCGTCTGATTATGTTTAAACGTAGGCGTCTAAGCCCGAGAGCCCAGAGGTGACACCCTACGCTTCATGCCGGTTTTCTGGTTTTCTCACGCCTCTAATCACACGCCTAGAGTCTTGTCAAAGTGCTACTGGTTTCGATAGGCTATTTCATTTACCCGGGAAGCTTGGGGACCCGTAAGTGGGCAGAAAACCTACCGCATCTTTCAGAGCGTATCCCACGAGGCTAACAAAATAATACCCTGTATGTTCTCCAGTCGGCCATACCACACGGTTTTTGAGTAAGAAGGTTCTAGACGACACGATCTGTTCAGGGGTTGAAAGCAAGCGTGTAACCAGGTTTTTCACTTCTAGTCCGCACTTTGTAGCGGTTAATAGAAAGTTACCCGGTCATTTACGACTCAGGAGCTGTCTGTACATACGTACAGATAGTTTACCCCTGATTTGCCGATCTCGAAATAGGGCTGTAAGTTTGCAATGGGAGGGTTGTGCCCGAACTCTTAATCGAATGCACGATCAGGGTAGCTGTCCTGCGGGACCCACGCAAAAAACTAAAATAGGAGAGCGCCCGTGGGCAAACGACATTTGCAACGGACAAAAGTACAGCGAAGGAACTTCGTAACCTGACACGCCAACGTGCGTCGACGGGCAACAAGATTCTTGAAAAAGACAGACGTCGGATTCGACAAAGTCTGTAGAAGCTGTCTGTGGCAGTCCAAAGTGAACAAGGTACTTAATTTCCGAAGTGGCAGACCGTGGCTGCGCGCTTATCATGTGGACAAGGTGCTTTTAGTCGGACAAGCTCGATCTATGGATGGCTGAGACAGCAGTACGTCTTTCCGGTTATGAATTCTGCACAGCACCACGAACCTAACGAAACGCCACTCTATGTACGGTTTGACCCACTATGACTTTAAACCATCTGACTACAGCTCAGACCTAGC'/>

    <sequence taxon='49' value='GGACCTCCACGTAATTAAGGCCCGCCTATGCGCAATCGGACCGGCGAGGGACAGGTTATATTCCTCAAGGCATTATGGTTCTCATTCATAAAAGTGACTACCCCCAGGCGGTAACAATCTCACGAGTCACTCAGTCCCGGAGGCCAAGATCAGACTCTCGGCACCCGTCAGACGGCATCCAAGTGGAGTATTGATGCGTAGTGCAACGACGATGTTTCTGCAGCGCGGGGTACTGACACGAACGAATGCCTTCCCTACAAAATGAGCTGCGGGTTAATATAATCGTTAGTATCACCCTAGGCAACGAGCCTGGGAATGAAGCTTGCGTCCATAGATAAGGGGAACTCTGGATTAACGCCCCTCTAGTACACCCATCCAAACATTGCACGCAAGGACAGAGGCGTGCTCTTCCGTTCCGAGCATGGGCTGTCGCAATATATGGAGGCCAGTAGCGCACGGTGGCCGCACAATATTGGCGGTTATGTTAGCTTTGGTTATCACAAGTATCGATCGTTGGGTTTCCACCGCCACCCACATTGTTTTCCGCCATCACCCCAAAAATGTCCGCAGCTCCGATGTCTGCGCCATTCTCCGCCCCCCATCAGAGCATATAATACAACGCTACCGGGTGCTATTAAGCAGCCCCCAGACGCAATAATTGAATCTAACGAAGCTAGTCCCTCAGGGGCATAATCAACTGTGCTAAGTAAGATGGCGCCATGGCCGCTCGATTGTTGGGGAAATGCATTGTGTAAAATTTGGAAAGAATACCACGAAGAAGTGCCACTAACCAACATATTCTCTAGGCGGCCTCAACATGTCGTTGCCAGTGCTTAGATCCAAGTTGGCACCCTAGAAGTCGAAGTCTATGGTGATACTAAGACAAGGGTACTACGCAATTAGATCGGCCATTAGTCCGGAGGATAACAATCGGTTCTGCGTTACTATGATCAGAATTCTCCGCGTCTAAATTAAGATTCGCGATAATTGAACCGGAAGGGAATTGGCCGTGGCGCCGATGCGGGGACTTCGAACATGCGATTGTTGACGCCGTGGGCCACCGTCTGATTATGTTTAAACGTAGGCGTCTAAGCCCGAGAGCCCAGAGGTGACACCCTACGCTTCATGCCGGTTTTCTGGTTTTCTCACGCCTCTAATCACACGCCTAGAGTCTTGTCAAAGTGCTACTGGTTTCGATAGGCTATTTCATTTACCCGGGAAGCTTGGGGACCCGTAAGTGGGCAGAAAACCTACCGCATCTTTCAGAGCGTATCCCACGAGGCTAACAAAATAATACCCTGTATGTTCTCCAATCGGCCATACCACACGGTTTTTGAGTAAGAAGGTTCTAGACGACACGATCTGTTCAGGGGTTGAAAGCAAGCGTGTAACCAGGTTTTTCACTTCTAGTCCGCACTTTGTAGCGGTTAATAGAAAGTTACCCGGTCATTTACGACTCAGGAGCTGTCTGTACATACGTACAGATAGTTTACCCCTGATTTGCCGATCTCGAAATAGGGCTGTAAGTTTGCAATGGGAGGGTTGTGCCCGAATTCTTAATCGAATGCACGATCAGGGTAGCTGTCCTGCGGGACCCACGCAAAAAACTAAAATAGGAGAGCGCCCGTGGGCAAACGACATTTGCAAAAGACAAAAGTACAGCGAAGGAACTTCGTAACCTGACACGCCAACGTGCGTCGACGGGCAACAAGATTCTTGAGAAAGACAGACGTCGGATTCGACAAAGTCTGTAGAAGCTGTCTGTGGCAGTCCAAAGTGAACAAGGTACTTAATTTCCGAAGTGGCAGACCGTGGCTGCGCGCTTATCATGTGGACAAGGTGCTTTTAGTCGGACAAGCTCGATCTATGGATGGCTGAGACAGCAGTACGTCTTTCCGGTTATGAATTCTGCACAGCACCACGAACCTAACGAAACGCCACTCTATGTACGGTTTGACCCACTATGACTTTAAACCATCTGACTACAGCTCAGACCTAGC'/>

    <sequence taxon='51' value='GGACCTCCACGTAATTAAGGCCCGCCTATGCGCAATCGGACCGGCGAGGGACAGGTTATATTCCTCAAGGCATTATGGTTCTCATTCATAAAAGTGACTACCCCCAGGCGGTAACAATCTCACGAGTCACTCAGTCCCGGAGGCCAAGATCAGACTCTCGGCACCCGTCAGACGGCATCCAAGTGGAGTATTGATGCGTAGTGCAACGACGATGTTTCTGCAGCGCGGGGTACTGACACGAACGAATGCCTTCCCTACAAAATGAGCTGCGGGTTAATATAATCGTTAGTATCACCCTAGGCAACGAGCCTGGGAATGAAGCTTGCGTCCATAGATAAGGGGAACTCTGGATTAACGCCCCTCTAGTACACCCATCCAAACATTGCACGCAAGGACAGAGGCGTGCTCTTCCGTTCCGAGCATGGGCTGTCGCAATATATGGAGGCCAGTAGCGCACGGTGGCCGCACAATATTGGCGGTTATGTTAGCTTTGGTTATCACAAGTATCGATCGTTGGGTTTCCACCGCCACCCACATTGTTTTCCGCCATCACCCCAAAAATGTCCGCAGCTCCGATGTCTGCGCCATTCTCCGCCCCCCATCAGAGCATATAATACAACGCTACCGGGTGCTATTAAGCAGCCCCCAGACGCAATAATTGAATCTAACGAAGCTAGTCCCTCAGGGGCATAATCAACTGTGCTAAGTAAGATGGCGCCATGGCCGCTCGATTGTTGGGGAAATGCATTGTGTAAAATTTGGAAAGAATACCACGAAGAAGTGCCACTAACCAACATATTCTCTAGGCGGCCTCAACATGTCGTTGCCAGTGCTTAGATCCAAGTTGGCACCCTAGAAGTCGAAGTCTATGGTGATACTAAGACAAGGGTACTACGCAATTAGATCGGCCATTAGTCCGGAGGATAACAATCGGTTCTGCGTTACTATGATCAGAATTCTCCGCGTCTAAATTAAGATTCGCGATAATTGAACCGGAAGGGAATTGGCCGTGGCGCCGATGCGGGGACTTCGAACATGCGATTGTTGACGCCGTGGGCCACCGTCTGATTATGTTTAAACGTAGGCGTCTAAGCCCGAGAGCCCAGAGGTGACACCCTACGCTTCATGCCGGTTTTCTGGTTTTCTCACGCCTCTAATCACACGCCTAGAGTCTTGTCAAAGTGCTACTGGTTTCGATAGGCTATTTCATTTACCCGGGAAGCTTGGGGACCCGTAAGTGGGCAGAAAACCTACCGCATCTTTCAGAGCGTATCCCACGAGGCTAACAAAATAATACCCTGTATGTTCTCCAATCGGCCATACCACACGGTTTTTGAGTAAGAAGGTTCTAGACGACACGATCTGTTCAGGGGTTGAAAGCAAGCGTGTAACCAGGTTTTTCACTTCTAGTCCGCACTTTGTAGCGGTTAATAGAAAGTTACCCGGTCATTTACGACTCAGGAGCTGTCTGTACATACGTACAGATAGTTTACCCCTGATTTGCCGATCTCGAAATAGGGCTGTAAGTTTGCAATGGGAGGGTTGTGCCCGAATTCTTAATCGAATGCACGATCAGGGTAGCTGTCCTGCGGGACCCACGCAAAAAACTAAAATAGGAGAGCGCCCGTGGGCAAACGACATTTGCAAAAGACAAAAGTACAGCGAAGGAACTTCGTAACCTGACACGCCAACGTGCGTCGACGGGCAACAAGATTCTTGAGAAAGACAGACGTCGGATTCGACAAAGTCTGTAGAAGCTGTCTGTGGCAGTCCAAAGTGAACAAGGTACTTAATTTCCGAAGTGGCAGACCGTGGCTGCGCGCTTATCATGTGGACAAGGTGCTTTTAGTCGGACAAGCTCGATCTATGGATGGCTGAGACAGCAGTACGTCTTTCCGGTTATGAATTCTGCACAGCACCACGAACCTAACGAAACGCCACTCTATGTACGGTTTGACCCACTATGACTTTAAACCATCTGACTACAGCTCAGACCTAGC'/>

    <sequence taxon='52' value='GGACCTCCACGTAATTAAGGCCCGCCTATGCGCAATCGGACCGGCGAGGGACAGGTTATATTCCTCAAGGCATTATGGTTCTCATTCATAAAAGTGACTACCCCCAGGCGGTAACAATCTCACGAGTCACTCAGTCCCGGAGGCCAAGATCAGACTCTCGGCACCCGTCAGACGGCATCCAAGTGGAGTATTGATGCGTAGTGCAACGACGATGTTTCTGCAGCGCGGGGTACTGACACGAACGAATGCCTTCCCTACAAAATGAGCTGCGGGTTAATATAATCGTTAGTATCACCCTAGGCAACGAGCCTGGGAATGAAGCTTGCGTCCATAGATAAGGGGAACTCTGGATTAACGCCCCTCTAGTACACCCATCCAAACATTGCACGCAAGGACAGAGGCGTGCTCTTCCGTTCCGAGCATGGGCTGTCGCAATATATGGAGGCCAGTAGCGCACGGTGGCCGCACAATATTGGCGGTTATGTTAGCTTTGGTTATCACAAGTATCGATCGTTGGGTTTCCACCGCCACCCACATTGTTTTCCGCCATCACCCCAAAAATGTCCGCAGCTCCGATGTCTGCGCCATTCTCCGCCCCCCATCAGAGCATATAATACAACGCTACCGGGTGCTATTAAGCAGCCCCCAGACGCAATAATTGAATCTAACGAAGCTAGTCCCTCAGGGGCATAATCAACTGTGCTAAGTAAGATGGCGCCATGGCCGCTCGATTGTTGGGGAAATGCATTGTGTAAAATTTGGAAAGAATACCACGAAGAAGTGCCACTAACCAACATCTTCTCTAGGCGGCCTCAACATGTCGTTGCCAGTGCTTAGATCCAAGTTGGCACCCTAGAAGTCGAAGTCTATGGTGATACTAAGACAAGGGTACTACGCAATTAGATCGGCCATTAGTCCGGAGGATAACAATCGGTTCTGCGTTACTATGATCAGAATTCTCCGCGTCTAAATTAAGATTCGCGATAATTGAACCGGAAGGGAATTGGCCGTGGCGCCGATGCGGGGACTTCGAACATGCGATTGTTGACGCCGTGGGCCACCGTCTGATTATGTTTAAACGTAGGCGTCTAAGCCCGAGAGCCCAGAGGTGACACCCTACGCTTCATGCCGGTTTTCTGGTTTTCTCACGCCTCTAATCACACGCCTAGAGTCTTGTCAAAGTGCTACTGGTTTCGATAGGCTATTTCATTTACCCGGGAAGCTTGGGGACCCGTAAGTGGGCAGAAAACCTACCGCATCTTTCAGAGCGTATCCCACGAGGCTAACAAAATAATACCCTGTATGTTCTCCAATCGGCCATACCACACGGTTTTTGAGTAAGAAGGTTCTAGACGACACGATCTGTTCAGGGGTTGAAAGCAAGCGTGTAACCAGGTTTTTCACTTCTAGTCCGCACTTTGTAGCGGTTAATAGAAAGTTACCCGGTCATTTACGACTCAGGAGCTGTCTGTACATACGTACAGATAGTTTACCCCTGATTTGCCGATCTCGAAATAGGGCTGTAAGTTTGCAATGGGAGGGTTGTGCCCGAATTCTTAATCGAATGCACGATCAGGGTAGCTGTCCTGCGGGACCCACGCAAAAAACTAAAATAGGAGAGCGCCCGTGGGCAAACGACATTTGCAAAAGACAAAAGTACAGCGAAGGAACTTCGTAACCTGACACGCCAACGTGCGTCGACGGGCAACAAGATTCTTGAGAAAGACAGACGTCGGATTCGACAAAGTCTGTAGAAGCTGTCTGTGGCAGTCCAAAGTGAACAAGGTACTTAATTTCCGAAGTGGCAGACCGTGGCTGCGCGCTTATCATGTGGAGAAGGTGCTTTTAGTCGGACAAGCTCGATCTATGGATGGCTGAGACAGCAGTACGTCTTTCCGGTTATGAATTCTGCACAGCACCACGAACCTAACGAAACGCCACTCTATGTACGGTTTGACCCACTATGACTTTAAACCATCTGACTACAGCTCAGACCTAGC'/>

    <sequence taxon='50' value='GGACCTCCACGTAATTAAGGCCCGCCTATGCGCAATCGGACCGGCGAGGGACAGGTTATATTCCTCAAGGCATTATGGTTCTCATTCATAAAAGTGACTACCCCCAGGCGGTAACAATCTCACGAGTCACTCAGTCCCGGAGGCCAAGATCAGACTCTCGGCACCCGTCAGACGGCATCCAAGTGGAGTATTGATGCGTAGTGCAACGACGATGTTTCTGCAGCGCGGGGTACTGACACGAACGAATGCCTTCCCTACAAAATGAGCTGCGGGTTAATATAATCGTTAGTATCACCCTAGGCAACGAGCCTGGGAATGAAGCTTGCGTCCATAGATAAGGGGAACTCTGGATTAACGCCCCTCTAGTACACCCATCCAAACATTGCACGCAAGGACAGAGGCGTGCTCTTCCGTTCCGAGCATGGGCTGTCGCAATATATGGAGGCCAGTAGCGCACGGTGGCCGCACAATATTGGCGGTTATGTTAGCTTTGGTTATCACAAGTATCGATCGTTGGGTTTCCACCGCCACCCACATTGTTTTCCGCCATCACCCCAAAAATGTCCGCAGCTCCGATGTCTGCGCCATTCTCCGCCCCCCATCAGAGCATATAATACAACGCTACCGGGTGCTATTAAGCAGCCCCCAGACGCAATAATTGAATCTAACGAAGCTAGTCCCTCAGGGGCATAATCAACTGTGCTAAGTAAGATGGCGCCATGGCCGCTCGATTGTTGGGGAAATGCATTGTGTAAAATTTGGAAAGAATACCACGAAGAAGTGCCACTAACCAACATATTCTCTAGGCGGCCTCAACATGTCGTTGCCAGTGCTTAGATCCAAGTTGGCACCCTAGAAGTCGAAGTCTATGGTGATACTAAGACAAGGGTACTACGCAATTAGATCGGCCATTAGTCCGGAGGATAACAATCGGTTCTGCGTTACTATGATCAGAATTCTCCGCGTCTAAATTAAGATTCGCGATAATTGAACCGGAAGGGAATTGGCCGTGGCGCCGATGCGGGGACTTCGAACATGCGATTGTTGACGCCGTGGGCCACCGTCTGATTATGTTTAAACGTAGGCGTCTAAGCCCGAGAGCCCAGAGGTGACACCCTACGCTTCATGCCGGTTTTCTGGTTTTCTCACGCCTCTAATCACACGCCTAGAGTCTTGTCAAAGTGCTACTGGTTTCGATAGGCTATTTCATTTACCCGGGAAGCTTGGGGACCCGTAAGTGGGCAGAAAACCTACCGCATCTTTCAGAGCGTATCCCACGAGGCTAACAAAATAATACCCTGTATGTTCTCCAATCGGCCATACCACACGGTTTTTGAGTAAGAAGGTTCTAGACGACACGATCTGTTCAGGGGTTGAAAGCAAGCGTGTAACCAGGTTTTTCACTTCTAGTCCGCACTTTGTAGCGGTTAATAGAAAGTTACCCGGTCATTTACGACTCAGGAGCTGTCTGTACATACGTACAGATAGTTTACCCCTGATTTGCCGATCTCGAAATAGGGCTGTAAGTTTGCAATGGGAGGGTTGTGCCCGAATTCTTAATCGAATGCACGATCAGGGTAGCTGTCCTGCGGGACCCACGCAAAAAACTAAAATAGGAGAGCGCCCGTGGGCAAACGACATTTGCAAAAGACAAAAGTACAGCGAAGGAACTTCGTAACCTGACACGCCAACGTGCGTCGACGGGCAACAAGATTCTTGAGAAAGACAGACGTCGGATTCGACAAAGTCTGTAGAAGCTGTCTGTGGCAGTCCAAAGTGAACAAGGTACTTAATTTCCGAAGTGGCAGACCGTGGCTGCGCGCTTATCATGTGGACAAGGTGCTTTTAGTCGGACAAGCTCGATCTATGGATGGCTGAGACAGCAGTACGTCTTTCCGGTTATGAATTCTGCACAGCACCACGAACCTAACGAAACGCCACTCTATGTACGGTTTGACCCACTATGACTTTAAACCATCTGACTACAGCTCAGACCTAGC'/>

    <sequence taxon='57' value='GGACCTCCACGTAATTAAGGCCCGCCTATGCGCAATCGGACCGGCGAGGGACAGGTTATATTCCTCAAGGCATTATGGTTCTCATTCATAAGAGTGACTACCCCCAGGCGGTAACAATTTCACGAGTCACTCAGTCCCGGAGGCCAAGATCAGACTCTCGGCACCCGTCAGACGGCATCCAAGTGGAGTATTGATGCGTAGTGCAACGACGATGTTTCTGCAGCGCGGGGTACTGACACGAACGAATGCCTTCCCTACAAAATGAGCTGCGAGTTAATATAATCGTTAGTATCACCCTAGGCAACGAGCCTGGGAATGAAGCTTGCGTCCATAGATAAGGGGAACTCTGGATTAACGCCCCTCTAGTACACCCATCCAAACATTGCACGCAAGGACAGAGGCGTGCTCTTCCGTTCCGAGCATGGGCTGTCGCAATATATGGAGGCCAGTAGCGCACGGTGGCCGCACAATATTGGCGGTTATGTTAGCTTTGGTTATCACAAGTATCGATCGTTGGGTTTCCACCGCCACCCACATTGTTTTCCGCCATCACCCCAAAAATGTCCGCAGCTCCGATGTCTGCGCCATTCTCCGCCCCCCATCAGAGCATATAATACAACGCTACCGGGTGCTATTAAGCAGCCCCCAGACGCAATAGTTGAATCTAACGAAGCTAGTCCCTAAGGGGCATAATCAACTGTGCTAAGTAAGATGGCGCCATGGCCGCTCGATTGTTGGGGAAATGCATTGTGTAAAATTTGGAAAGAATACCACGAAGAAGTGCCACTAACCAACATATTCTCTAGGCAGCCTCAACATGTCGTTGCCAGTGCTTAGATCCAAGTTGGCACCCTAGAAGTCGAAGTCTATGGTGATACTAAGACAAGGGTACTACGCAATTAGATCGGCCATTAGTCCGGAGGATAACAATCGGTTCTGCGTTACTATGATCAGAATTCTCCGCGTCTAAATTAAGATTCGCGATAATTGAACCGGAAGGGAATTGGCCGTGGCGCCGATGCGGGGACTTCGAACATGCGATTGTTGACGCCGTGGGCCACCGTCTGATTATGTTTAAACGTAGGCGTCTAAGCCCGAGAGCCCAGAGGTGACACCCTACGCTTCATGCCGGTTTTCTGGTTTTCTCACGCCTCTAATCACACGCCTAGAGTCTTGTCAAAGTGCTACTGGTTTCGATAGGCTATTTCATTTACCCGGGAAGCTTGGGGACCCGTAAGTGGGCAGAAAACCTACCGCATCTTTCAGAGCGTATCCCACGAGGCTAACAAAATAATACCTTGTATGTTCTCCAATCGGCCATACCACACGGTTTTTGAGTAAGAAGGTTCTAGACGACACGATCTGTTCAGGAGTTGAAAGCAAGCGTGTAACCAGGTTTTTCACTTCTAGTCCGCACTTTGTAGCGGTTAATAGAAAGTTACCCGGTCATTTACGACTCAGGAGCTGTCTGTACATACGTACAGATAGTTTACCCCTGATTTGCCGATCTCGAAATAGGGCTGTAAGTTTGCAATGGGAGGGTTATGCCCGAACTCTTAATCGAATGCACGATCAGGGTAGCTGTCCTGCGGGACCCACGCAAAAAACTAAAATAGGAGAGCGCCCGTGGGCAAACGACATTTGCAAAAGACAAAAGTACAGCGAAGGAACTTCGTAACCTGACACGCCAACGTGCGTCGACGGGCAACAAGATTCTTGAGAAAGACAGACGTCGGATTCGACAAAGTCTGTAAAAGCTGTCTGTGGCAGTCCAAAGTGAACAAGGTACTCAATTTCCGAAGTGGCAGACCGTGGCTGCGCGCTTATCATGTGGACAAGGTGCTTTTAGTCGGACAAGCTCGATCTATGGATGGCTGAGACAGCAGTACGTCTTTCCGGTTATGAATTCTGCACAGCACCACGAACCTAACGAAACGCCACTCTATGTACGGTTTGACCCACTATGACTTTAAACCATCTGACTACAGCTCAGACCTAGC'/>

    <sequence taxon='60' value='GGACCTCCACGTAATTAAGGCCCGCCTATGCGCAATCGGACCGGCGAGGGACAGGTTATATTCCTCAAGGCATTATGGTTCTCATTCATAAGAGTGACTACCCCCAGGCGGTAACAATTTCACGAGTCACTCAGTCCCGGAGGCCAAGATCAGACTCTCGGCACCCGTCAGACGGCATCCAAGTGGAGTATTGATGCGTAGTGCAACGAAGATGTTTCTGCAGCGCGGGGTACTGACACGAACGAATGCCTTCCCTACAAAATGAGCTGCGAGTTAATATAATCGTTAGTATCACCCTAGGCAACGAGCCTGGGAATGAAGCTTGCGTCCATAGATAAGGGGAACTCTGGATTAACGCCCCTCTAGTACACCCATCCAAACATTGCACGCAAGGACAGAGGCGTGCTCTTCCGTTCCGAGCATGGGCTGTCGCAATATATGGAGGCCAGTAGCGCACGGTGGCCGCACAATACTGGCGGTTATGTTAGCTTTGGTTATCACAAGTATCGATCGTTGGGTTTCCACCGCCACCCACATTGTTTTCCGCCATCACCCCAAAAATGTCCGCAGTTCCGATGTCTGCGCCATTCTCCGCCCCCCATCAGAGCATATAATACAACGCTACCGGGTGCTATTAAGCGGCCCCCAGACGCAATAGTTGAATCTAACGAAGCTAGTCCCTAAGGGGCATAATCAACTGTGCTAAGTAAGATGGCGCAATGGCCGCTCGATTGTTGGGGAAATGCATTGTGTAAAATTTGGAAAGAATACCACGAAGAAGTGCCACTAACCAACATATTCTCTAGGCAGCCTCAACATGTCGTTGCCAGTGCTTAGATCCAAGTTGGCACCCTAGAAGTCGAAGTCTATGGTGATACTAAGACAAGGGTACTACGCAATTAAATCGGCCATTAGTCCGGAGGATAACAATCGGTTCTGCGTTACTATGATCAGAATTCTCCGCGTCTAAATTAAGATTCGCGATAATTGAACCGGAAGGGAATTGGCCGTGGCGCCGATGCGGGGACTTCGAACATGCGATTGTTGACGCCGTGGGCCACCGTCTGATTATGTTTCAACGTAGGCGTCTAAGCCCGAGAGCCCAGAGGTGACACCCTACGCTTCATGCCGGTTTTCTGGTTTTCTCACGCCTCTAATCACACGCTTAGAGTCTTGTCAAAGTGCTACTGGTTTCGATAGGCTATTTCATTTACCCGGGAAGCTTGGGGACCCGTAAGTGGGCAGAAAACCTACCGCATCTTTCAGAGCGTATCCCACGAGGCTAACAAAATAATACCTTGTATGTTCTCCAATCGGCCATACCACACGGTTTTTGAGTAAGAAGGTTCTAGACGACACGATCTGTTCAGGAGTTGAAAGCAAGCGTGTAACCAGGTTTTTCACTTCTAGTCCGCACTTTGTAGCGGTTAATAGAAAGTTACCCGGTCATTTACGACTCAGGAGCTGTCTGTACATACGTACAGATAGTTTACCCCTGATTTGCCGATCTCGAAATAGGGCTGTAAGTTTGCAATGGGAGGGTTATGCCCGAACTCTTAATCGAATGCACGATCAGGGTAGCTGTCCTGCGGGACCCACGCAAAAAACTAAAATAGGAGAGCGCCCGTGGGCAAACGACATTTGCAAAAGACAAAAGTACAGCGAAGGAACTTCGTAACCTGACACGCCAACGTGCGTCGACGGGCAACAAGATTCTTGAGAAAGACAGACGTCGGATTCGACAAAGTCTGTAAAAGCTGTCTGTGGCAGTCCAAAGTGAACAAGGTACTTAATTTCCGAAGTGGCAGACCGTGGCTGCGCACTTATCATGTGGACAAGGTGCTTTTAGTCGGACAAGCTCGATCTATGGATGGCTGAGACAGCAGTACGTCTTTCCGGTTATGAATTCTGCACAGCACCACGAACCTAACGAAACGCCACTCTATGTACGGTTTGACCCACTATGACTTTAAACCATCTGACTACAGCTCAGACCTAGC'/>

    <sequence taxon='61' value='GGACCTCCACGTAATTAAGGCCCGCCTATGCGCAATCGGACCGGCGAGGGACAGGTTATATTCCTCAAGGCATTATGGTTCTCATTCATAAGAGTGACTACCCCCAGGCGGTAACAATTTCACGAGTCACTCAGTCCCGGAGGCCAAGATCAGACTCTCGGCACCCGTCAGACGGCATCCAAGTGGAGTATTGATGCGTAGTGCAACGACGATGTTTCTGCAGCGCGGGGTACTGACACGAACGAATGCCTTCCCTACAAAATGAGCTGCGAGTTAATATAATCGTTAGTATCACCCTAGGCAACGAGCCTGGGAATGAAGCTTGCGTCCATAGATAAGGGGAACTCTGGATTAACGCCCCTCTAGTACACCCATCCAAACATTGCACGCAAGGACAGAGGCGTGCTCTTCCGTTCCGAGCATGGGCTGTCGCAATATATGGAGGCCAGTAGCGCACGGTGGCCGCACAATACTGGCGGTTATGTTAGCTTTGGTTATCACAAGTATCGATCGTTGGGTTTCCACCGCCACCCACATTGTTTTCCGCCATCACCCCAAAAATGTCCGCAGCTCCGATGTCTGCGCCATTCTCCGCCCCCCATCAGAGCATATAATACAACGCTACCGGGTGCTATTAAGCAGCCCCCAGACGCAATAGTTGAATCTAACGAAGCTAGTCCCTAAGGGGCATAATCAACTGTGCTAAGTAAGATGGCGCCATGGCCGCTCGATTGTTGGGGAAATGCATTGTGTAAAATTTGGAAAGAATACCACGAAGAAGTGCCACTAACCAACATATTCTCTAGGCAGCCTCAACATGTCGTTGCCAGTGCTTAGATCCAAGTTGGCACCCTAGAAGTCGAAGTCTATGGTGATTCTAAGACAAGGGTACTACGCAATTAGATCGGCCATTAGTCCGGAGGATAACAATCGGTTCTGCGTTACTATGATCAGAATTCTCCGCGTCTAAATTAAGATTCGCGATAATTGAACCGGAAGGGAATTGGCCGTGGCGCCGATGCGGGGACTTCGAACATGCGATTGTTGACGCCGTGGGCCACCGTCTGATTATGTTTAAACGTAGGCGTCTAAGCCCGAGAGCCCAGAGGTGACACCCTACGCTTCATGCCGGTTTTCTGGTTTTCTCACGCCTCTAATCACACGCTTAGACTCTTGTCAAAGTGCTACTGGTTTCGATAGGCTATTTCATTTACCCGGGAAGCTTGGGGACCCGTAAGTGGGCAGAAAACCTACCGCATCTTTCAGAGCGTATCCCACGAGGCTAACAAAATAATACCTTGTATGTTCTCCAATCGGCCATACCACACGGTTTTTGAGTAAGAAGGTTCTAGACGACACGATCTGTTCAGGAGTTGAAAGCAAGCGTGTAACCAGGTTTTTCACTTCTAGTCCGCACTTTGTAGCGGTTAATAGAAAGTTACCCGGTCATTTACGCCTCAGGAGCTGTCTGTACATACGTACAGATAGTTTACCCCTGATTTGCCGATCTCGAAATAGGGCTGTAAGTTTGCAATGGGAGGGTTATGCCCGAACTCTTAATCGAATGCACGATCAGGGTAGCTGTCCTGCGGGACCCACGCAAAAAACTAAAATAGGAGAGCGCCCGTGGGCAAACGACATTTGCAAAAGACAAAAGTACAGCGAAGGAACTTCGTAACCTGACACGCAAACGTGCGTCGACGGGCAACAAGATTCTTGAGAAAGACAGACGTCGGATTCGACAAAGTCTGTAAAAGCTGTCTGTGGCAGTCCAAAGTGAACAAGGTACTTAATTTCCGAAGTGGCAGACCGTGGCTGCGCACTTATCATGTGGACAAGGTGCTTTTAGTCGGACAAGCTCGATCTATGGATGGCTGAGACAGCAGTACGTCTTTCCGGTTATGAATTCTGCACAGCACCACGAACCTAACGAAACGCCACTCTATGTACGGTTTGACCCACTATGACTTTAAACCATCTGACTACAGCTCAGACCTAGC'/>

    <sequence taxon='62' value='GGACCTCCACGTAATTAAGGCCCGCCTATGCGCAATCGGACCGGCGAGGGACAGGTTATATTCCTCAAGGCATTATGGTTCTCATTCATAAGAGTGACTACCCCCAGGCGGTAACAATTTCACGAGTCACTCAGTCCCGGAGGCCAAGATCAGACTCTCGGCACCCGTCAGACGGCATCCAAGTGGAGTATTGATGCGTAGTGCAACGACGATGTTTCTGCAGCGCGGGGTACTGACACGAACGAATGCCTTCCCTACAAAATGAGCTGCGAGTTAATATAATCGTTAGTATCACCCTAGGCAACGAGCCTGGGAATGAAGCTTGCGTCCATAGATAAGGGGAACTCTGGATTAACGCCCCTCTAGTACACCCATCCAAACATTGCACGCAAGGACAGAGGCGTGCTCTTCCGTTCCGAGCATGGGCTGTCGCAATATATGGAGGCCAGTAGCGCACGGTGGCCGCACAATATTGGCGGTTATGTTAGCTTTGGTTATCACAAGTATCGATCGTTGGGTTTCCACCGCCACCCACATTGTTTTCCGCCATCACCCCAAAAATGTCCGCAGCTCCGATGTCTGCGCCATTCTCCGCCCCCCATCAGAGCATATAATACAACGCTACCGGGTGCTATTAAGCAGCCCCCAGACGCAATAGTTGAATCTAACGAAGCTAGTCCCTAAGGGGCATAATCAACTGTGCTAAGTAAGATGGCGCCATGGCCGCTCGATTGTTGGGGAAATGCATTGTGTAAAATTTGGAAAGAATACCACGAAGAAGTGCCACTAACCAACATATTCTCTAGGCAGCCTCAACATGTCGTTGCCAGTGCTTAGATCCAAGTTGGCACCCTAGAAGTCGAAGTCTATGGTGATACTAAGACAAGGGTACTACGCAATTAGATCGGCCATTAGTCCGGAGGATAACAATCGGTTCTGCGTTACTATGATCAGAATTCTCCGCGTCTAAATTAAGATTCGCGATAATTGAACCGGAAGGGAATTGGCCGTGGCGCCGATGCGGGGACTTCGAACATGCGATTGTTGACGCCGTGGGCCACCGTCTGATTATGTTTAAACGTAGGCGTCTAAGCCCGAGAGCCCAGAGGTGACACCCTACGCTTCATGCCGGTTTTCTGGTTTTCTCACGCCTCTAATCACACGCTTAGAGTCTTGTCAAAGTGCTACTGGTTTCGATAGGCTATTTCATTTACCCGGGAAGCTTGGGGACCCGTAAGTGGGCAGAAAACCTACCGCATCTTTCAGAGCGTATCCCACGAGGCTAACAAAATAATACCTTGTATGTTCTCCAATCGGCCATACCACACGGTTTTTGAGTAAGAAGGTTCTAGACGACACGATCTGTTCAGGAGTTGAAAGCAAGCGTGTAACCAGGTTTTTCACTTCTAGTCCGCACTTTGTAGCGGTTAATAGAAAGTTACCCGGTCATTTACGACTCAGGAGCTGTCTGTACATACGTACAGATAGTTTACCCCTGATTTGCCGATCTCGAAATAGGGCTGTAAGTTTGCAATGGGAGGGTTATGCCCGAACTCTTAATCGAATGCACGATCAGGGTAGCTGTCCTGCGGGACCCACGCAAAAAACTAAAATAGGAGAGCGCCCGTGGGCAAACGACATTTGCAAAAGACAAAAGTACAGCGAAGGAACTTCGTAACCTGACACGCCAACGTGCGTCGACGGGCAACAAGATTCTTGAGAAAGACAGACGTCGGATTCGACAAAGTCTGTAAAAGCTGTCTGTGGCAGTCCAAAGTGAACAAGGTACTTAATTTCCGAAGTGGCAGACCGTGGCTGCGCACTTATCATGTGGACAAGGTGCTTTTAGTCGGACAAGCTCGATCTATGGATGGCTGAGACAGCAGTACGTCTTTCCGGTTATGAATTCTGCACAGCACCACGAACCTAACGAAACGCCACTCTATGTACGGTTTGACCCACTATGACTTTAAACCATCTGACTACAGCTCAGACCTAGC'/>

    <sequence taxon='44' value='GGACCTCCACGTAATTAAGGCCCGCCTATGCGCAATCGGACCGGCGAGGGACAGGTTATATTCCTCAAGGCATTATGGTTCTCATTTATAAAAGTGACTACCCCCAGGCGGTAACAATTTCACGAGTCACTCAGTCCGGGAGGCCAAGATCAGACTCTCGGCACCCGTCAGACGGCATCCAAGTGGAGTATTGATGCGTAGTGCAACGACGATGTTTCTGCAGCGCGGGGTACTGACACGAACGAATGCCTTCCCTACAAAATGAGCTGCGAGTTAATATAATCGTTAGTATCACCCTAGGCAACGAGCCTGGGAATGAAGCTTGCGTCCATAGATAAGGGGAACTCTGGATTAACGCCCCTCTAGTACACCCATCCAAACATTGCACGCAAGGACAGAGGCGTGCTCTTCCGTTCCGAGCATGGGCTGTCGCAATATATGGAGGCCAGTAGCGCACGGTGGCCGCACAATATTGGCGGTTATGTTAGCTTTGGTTATCACAAGTATCGATCGTTGGGTTTCCACCGCCACCCACATTGTTTTCCGCCATCACCCCAAAAATGTCCGCAGCTCCGATGTCTGCGCCATTCTCCGCTCCCCATCAGAGCATATAATGCAACGCTACCGGGTGCTATTAAGCAGCCCCCAGACGCAATAATTGAATCTAACGAAGCTAGTCCCTCAGGGGCATAATCAACTGTGCTAAGTAAGATGGCTCCATGGCCGCTCGATTGTTGGGGAAATGCATTGTGTAAAATTTGGAAAGAATACCACGAAGAAGTGCCACTAACCAACATATTCTCTAGGCGGCCTCAACATGTCGTTGCCAGTGCTTAGATCCAAGTTGGCACCCTAGAAGTCGAAGTCTATGGTGATACTAAGACAAGGGTACTACGCAATTAGATCGGCCATTAGTCCGGAGGATAACAATCGGTTCTGCGTTACTATGATCAGAATTCTCCGCGTCTAAACTAAGATTCGCGATACTTGAACCGGAAGGGAATTGGCCGTGGCGCCGATGCGGGGACTTCGAACATGCGATTGTTGACGCCGTGGGCCACCGTCTGATTATGTTTAAACGTAGGCGTCTAAGCCCGAGAGCCCAGAGGTGACACCCTACGCTTCATGCCGGTTTTCTGGTTTTCTCACGCCTCTAATCACACGCCTAGAGTCTTGTCAAAGTGCTACTGGTTTCGATAGGCTATTTCATTTACCCGGGAAGCTTGGGGACCCGTAAGTGGGCAGAAAACCTACCGCATCTTTCAGAGCGTATCCCACGAGGCTAACAAAATAATACCCTGTATGTTCTCCAATCGGCCATACCACACGGTTTTTGAGTAAGAAGGTTCTAGACGACACGATCTGTTCAGGGGTTGAAAGCAAGCGTGTAACCAGGTTTTTCACTTCTAGTCCGCACTTTGTAGCGGTTAATAGAAAGTTACCCGGTCATTTACGACTCAGGAGCTGTCTGTACATACGTACAGATAGTTTACCCCTGATTTGCCGATCTCGAAATAGGGCTGTAAGTTTGCAATGGGAGGGTTGTGCCCTAACTCTTAATCGAATGCACGATCAGGGTAGCTGTCCTGCGGGACCCACGCAAAAAACTAAAATAGGAGAGCGCCCGTGGGCAAACGACATTTGCAAAAGACAAAAGTACAGCGAAGGAACTTCGTAACCTGACACGCCAACGTGCGTCGACGGGCAACAAGATTCTTGAGAAAGACAGACGTCGGATTCGACAAAGTCTGTAGAAGCTGTCTGTGGCAGTCCAAAGTGAACAAGGTACTTAATTTCCGAAGTGGCAGACCGTGGCTGCGCGCTTATCATGTGGACAAGGTGCTTTTAGTCGGACAAGCTCGATCTATGGATGGCTGAGACAGCAGTACGTCTTTCCGGTTATGAATTCTGCACAGCACCACGAACCTAACGAAACGCCACTCTATGTACGGTTTGACCCACTATGACTTTAAACCATCTGACTACAGCTCAGACCTAGC'/>

    <sequence taxon='46' value='GGACCTCCACGTAATTAAGGCCCGCCTATGCGCAATCGGACCGGCGAGGGACAGGTTATATTCCTCAAGGCATTATGGTTCTCATTTATAAAAGTGACTACCCCCAGGCGGTAACAATTTCACGAGTCACTCAGTCCGGGAGGCCAAGATCAGACTCTCGGCACCCGTCAGACGGCATCCAAGTGGAGTATTGATGCGTAGTGCAACGACGATGTTTCTGCAGCGCGGGGTACTGACACGAACGAATGCCTTCCCTACAAAATGAGCTGCGAGTTAATATAATCGTTAGTATCACCCTAGGCAACGAGCCTGGGAATGAAGCTTGCGTCCATAGATAAGGGGAACTCTGGATTAACGCCCCTCTAGTACACCCATCCAAACATTGCACGCAAGGACAGAGGCGTGCTCTTCCGTTCCGAGCATGGGCTGTCGCAATATATGGAGGCCAGTAGCGCACGGTGGCCGCACAATATTGGCGGTTATGTTAGCTTTGGTTATCACAAGTATCGATCGTTGGGTTTCCACCGCCACCCACATTGTTTTCCGCCATCACCCCAAAAATGTCCGCAGCTCCGATGTCTGCGCCATTCTCCGCTCCCCATCAGAGCATATAATGCAACGCTACCGGGTGCTATTAAGCAGCCCCCAGACGCAATAATTGAATCTAACGAAGCTAGTCCCTCAGGGGCATAATCAACTGTGCTAAGTAAGATGGCTCCATGGCCGCTCGATTGTTGGGGAAATGCATTGTGTAAAATTTGGAAAGAATACCACGAAGAAGTGCCACTAACCAACATATTCTCTAGGCGGCCTCAACATGTCGTTGCCAGTGCTTAGATCCAAGTTGGCACCCTAGAAGTCGAAGTCTATGGTGATACTAAGACAAGGGTACTACGCAATTAGATCGGCCATTAGTCCGGAGGATAACAATCGGTTCTGCGTTACTATGATCAGAATTCTCCGCGTCTAAACTAAGATTCGCGATACTTGAACCGGAAGGGAATTGGCCGTGGCGCCGATGCGGGGACTTCGAACATGCGATTGTTGACGCCGTGGGCCACCGTCTGATTATGTTTAAACGTAGGCGTCTAAGCCCGAGAGCCCAGAGGTGACACCCTACGCTTCATGCCGGTTTTCTGGTTTTCTCACGCCTCTAATCACACGCCTAGAGTCTTGTCAAAGTGCTACTGGTTTCGATAGGCTATTTCATTTACCCGGGAAGCTTGGGGACCCGTAAGTGGGCAGAAAACCTACCGCATCTTTCAGAGCGTATCCCACGAGGCTAACAAAATAATACCCTGTATGTTCTCCAATCGGCCATACCACACGGTTTTTGAGTAAGAAGGTTCTAGACGACACGATCTGTTCAGGGGTTGAAAGCAAGCGTGTAACCAGGTTTTTCACTTCTAGTCCGCACTTTGTAGCGGTTAATAGAAAGTTACCCGGTCATTTACGACTCAGGAGCTGTCTGTACATACGTACAGATAGTTTACCCCTGATTTGCCGATCTCGAAATAGGGCTGTAAGTTTGCAATGGGAGGGTTGTGCCCTAACTCTTAATCGAATGCACGATCAGGGTAGCTGTCCTGCGGGACCCACGCAAAAAACTAAAATAGGAGAGCGCCCGTGGGCAAACGACATTTGCAAAAGACAAAAGTACAGCGAAGGAACTTCGTAACCTGACACGCCAACGTGCGTCGACGGGCAACAAGATTCTTGAGAAAGACAGACGTCGGATTCGACAAAGTCTGTAGAAGCTGTCTGTGGCAGTCCAAAGTGAACAAGGTACTTAATTTCCGAAGTGGCAGACCGTGGCTGCGCGCTTATCATGTGGACAAGGTGCTTTTAGTCGGACAAGCTCGATCTATGGATGGCTGAGACAGCAGTACGTCTTTCCGGTTATGAATTCTGCACAGCACCACGAACCTAACGAAACGCCACTCTATGTACGGTTTGACCCACTATGACTTTAAACCATCTGACTACAGCTCAGACCTAGC'/>

    <sequence taxon='45' value='GGACCTCCACGTAATTAAGGCCCGCCTATGCGCAATCGGACCGGCGAGGGACAGGTTATATTCCTCAAGGCATTATGGTTCTCATTTATAAAAGTGACTACCCCCAGGCGGTAACAATTTCACGAGTCACTCAGTCCCGGAGGCCAAGATCAGACTCTCGGCACCCGTCAGACGGCATCCAAGTGGAGTATTGATGCGTAGTACAACGACGATGTTTCTGCAGCGCGGGGTACTGACACGAACGAATGCCTTCCCTACAAAATGAGCTGCGAGTTAATATAATCGTTAGTATCACCCTAGGCAACGAGCCTGGGAATGAAGCTTGCGTCCATAGATAAGGGGAACTCTGGATTAACGCCCCTCTAGTACACCCATCCAAACATTGCACGCAAGGACAGAGGCGTGCTCTTCCGTTCCGAGCATGGGCTGTCGCAATATATGGAGGCCAGTAGCGCACGGTGGCCGCACAATATTGGCGGTTATGTTAGCTTTGGTTATCACAAGTATCGATCGTTGGGTTTCCACCGCCACCCACATTGTTTTTCGCCATCACCCCAAAAATGTCCGCAGCTCCGATGTCTGCGCCATTCTCCGCCCCCCATCAGAGCATATAATGCAACGCTACCGGGTGCTATTAAGCAGCCCCCAGACGCAATAATTGAATCTAACGAAGCTAGTCCCTCAGGGGCATAATCAACTGTGCTAAGTAAGATGGCTCCATGGCCGCTCGATTGTTGGGGAAATGCATTGTGTAAAATTTGGAAAGAATACCACGAAGAAGTGCCACTAACCAACATATTCTCTAGGCGGCCTCAGCATGTCGTTGCCAGTGCTTAGATCCAAGTTGGCACCCTAGAAGTCGAAGTCTATGGTGATACTAAGACAAGGGTACTACGCAATTAGATCGGCCATTAGTCCGGAGGATAACAATCGGTTCTGCGTTACTATGATCAGAATTCTCCGCGTCTAAACTAAGATTCGCGATAATTGAACCGGAAGGGAATTGGCCGTGGCGCCGATGCGGGGACTTCGAACATGCGATTGTTGACGCCGTGGGCCACCGTCTGATTATGTTTAAACGTAGGCGTCTAAGCCCGAGAGCCCAGAGGTGACACCCTACGCTTCATGCCGGTTTTCTGGTTTTCTCACGCCTCTAATCACACGCCTAGAGTCTTGTCAAAGTGCTACTGGTTTCGATAGGCTATTTCATTTACCCGGGAAGCTTGGGGACCCGTAAGTGGGCAGAAAACCTACCGCATCTTTCAGAGCGTATCCCACGAGGCTAACAAAATAATACCCTGTATGTTCTCCAATCGGCCATACCACACGGTTTTTGAGTAAGAAGGTTCTAGACGACACGATCTGTTCAGGGGTTGAAAGCAAGCGTGTAACCAGGTTTTTCACTTCTAGTCCGCACTTTGTAGCGGTTAATAGAAAGTTACCCGGTCATTTACGACTCAGGAGCTGTCTGTACATACGTACAGATAGTTTACCCCTGATTTGCCGATCTCGAAATAGGGCTGTAAGTTTGCAATGGGAGGGTTGTGCCCTAACTCTTAATCGAATGCACGATCAGGGTAGCTGTCCTGCGGGACCCACGCAAAAAACTAAAATAGGAGAGCGCCCGTGGGCAAACGACATTTGCAAAAGACAAAAGTACAGCGAAGGAACTTCGTAACCTGACACGCCAACGTGCGTCGACGGGCAACAAGATTCTTGAGAAAGACAGACGTCGGATTCGACAAAGTCTGTAGAAGCTGTCTGTGGCAGTCCAAAGTGAACAAGGTACTTAATTTCCGAAGTGGCAGACCGTGGCTGCGCGCTTATCATGTGGACAAGGTGCTTTTAGTCGGACAAGCTCGATCTATGGATGGCTGAGACAGCAGTACGTCTTTCCGGTTATGAATTCTGCACAGCACCACGAACCTAACGAAACGCCACTCTATGTACGGTTTGACCCACTATGACTTTAAACCATCTGACTATAGCTCAGACCTAGC'/>

    <sequence taxon='33' value='GGACCTCCACGTAATTAAGGCCCGCCTATGCGCAATCGGACCGGCGCGGGACAGGTTATATTCCTCAAGGCATTATGGTTCTCATTTATAAAAGTGACTACCCCCAGGCGGTAACAATTTCACGAGTCACTCAGTCCCGGAGGCCAAGATCAGACTCTCGGCACCCGTCAGACGGCATCCAAGTGGAGTATTGATGCGTAGTGCAACGACGATGTTTCTGCAGCGCGGGGTACTGACACGAACGAATGCCTTCCCTACAAAATGAGCTGCGAGTTAATATAATCGTTAGTATCACCCTAGGCAACGAGCCTGGGAATGAAGCTTGCGTCCATAGACAAGGGGAACTGTGGATTAACGCCCCTCTAGTACACCCATCCAAACATTGCACGCAAAGACAGAGGCGTGCTCTTCCGTTCCGAGCATGGGCTGTCGCAATATATGGAGGCCAGTAGCGCACGGTGGCCGCACAATATTGGCGGTTATGTTAGCTTTGGTTATCACAAGTATCGATCGTTGGGTTTCCACCGCCACCCACATTGTTTTCCGCCATCACCCCAAAAATGTCCGCAGCTGCGATGTCTGCGCCATTCTCCGCCCCCCATCAGAGCATATAATGCAACGCTACCGGGTGCTATTAAGCAGCCCCCAGACGCAATAATTGAATCTAACGAAGCTAGTCCCTCAGGGGCATAATCAACTGTGCTAAGTAAGATGGCTCCATGGCCGCTCGATTGTTGGGGAAATGCATTGTGTAAAATTTGGAAAGAATACCACGAAGAAGCGCCACTAACCAACATATTCTCTAGGCGGCCTCAGCATGTCGTTGCCAGTGCTTAGATCCAAGTTGGCACCTTAGAAGTCGAAGTCTATGGTGATACTAAGACAAGGGTACTACGCAATTAGATCGGCCATTAGTCCGGAGGATAACAATCGGTTCTGCGTTACTATGATCAGAATTCTCCGCGTCTAAACTAAGATTCGCGATAATTGAACCGGAAGGGAATTGGCCGTGGCGCCGATGCGGGGACTTCGAACATGCGATTGTTGACGCCGTGGGCCACCGTCTGATTATGTTTAAACGTAGGCGTCTAAGCCCGAGAGCCCAGAGGTGACACCCTACGATTCATGCCGGTTTTCTGGTTTTCTCACGCCTCTAATCACACGCCTAGAGTCTTGTCAAAGTGCTACTGGTTTCGATAGGCTATTTCATTTACCCGGGAAGCTTGGGGACCCGTAAGTGGGCAGAAAACCTACCGCATCTTTCAGAGCGTATCCCACGAGGCTAACAAAATAATACCCTGTATGTTCTCCAATCGGCCATACCACACGGTTTTTGAGTAAGAAGGTTCTAGACGACACGATCTGTTCAGGGGTTGAAAGCAAGCGTGTAACGAGGTTTTTCACTTCTAGTCCGCACTTTGTAGCGGTTAATAGAAAGTTACCCGGTCATTTACGACTCAGGAGCTGTCTGTACATACGTACAGATAGTTTACCCCTGATTTGCCGATCTCGAAATAGGGCTGTAAGTTTGCAATGGGAGGGTTGTGCCCTAACTCTTAATCGAATGCACGATCAGGGTAGCTGTCCTGCGGGACCCACGCAAAAGACTAAAATAGGAGAGCGCCCGTGGGCAAACGATATTTGCAAAAGACAGAAGTACAGCGAAGGAACTTCGTAACCTGACACGCCAACGTGCGTCGACGGGCAACAAGATTCTTGAGAAAGACAGACGTCGGATTCGACAAAGTCTGTAGAAGCTGTCTGTGGCAGTCCAAAGTGAACAAGGTACTTAATTTCCGAAGTGGCAGACCGTGGCTGCGCGCTTATCATGTGGACAAGGTGCTTTTAGTCGGACAAGCTCGATCTATGGATGGCTGAGACAGCAGTACGTCTTTCCGGTTATGAATTCTGCACAGCACCACGAACCTAACGAAACGCCACTCTATGTACGGTTTGACCCACTATGACTTTAAACCATCTGACTACAGCTCAGACCTAGC'/>

    <sequence taxon='42' value='GGACCTCCACGTAATTAAGGCCCGCCTATGCGCAATCGGACCGGCGCGGGGCAGGTTATATTCCTCAAGGCATTATGGTTCTCATTTATAAAAGTGACTACCCCCAGGCGGTAACAATTTCACGAGTCACTCAGTCCCGGAGGCCAAGATCAGACTCTCGGCACCCGTCAGACGGCATCCAAGTGGAGTATTGATGCGTAGTGCAACGACGATGTTTCTGCAGCGCGGGGTACTGACACGAACGAATGCCTTCCCTACAAAATGAGCTGCGAGTTAATATAATCGTTAGTATCACCCTAGGCAACGAGCCTGGGAATGAAGCTTGCGTCCATAGACAAGGGGAACTGTGGATTAACGCCCCTCTAGTACACCCATCCAAACATTGCACGCAAAGACAGAGGCGTGCTCTTCCGCTCCGAGCATGGGCTGTCGCAATATATGGAGGCCAGTAGCGCACGGTGGCCGCACAATATTGGCGGTTATGTTAGCTTTGGTTATCACAAGTATCGATCGTTGGGTCTCCACCGCCACCCACATTGTTTTCCGCCATCACCCCAAAAATGTCCGCAGCTGCGATGTCTGCGCCATTCTCCGCCCCCCATCAGAGCATATAATGCAATGCTACCGGGTGCTATTAAGCAGCCCCCAGACGCAACAATTGAATCTAACGAAGCTAGTCCCTCAGGGGCATAATCAACTGTGCTAAGTAAGATGGCTCCATGGCCGCTCGATTGTTGGGGAAATGCATTGTGTAAAATTTGGAAAGAATATCACGAAGAAGCGCCACTAACCAACATATTCTCTAGGCGGCCTCAGCATGTCGTTGTCAGTGCTTAGATCCAAGTTGGCACCTTAGAAGTCGAAGTCTATGGTGATACTAAGACAAGGGTACTACGCAATTAGATCGGCCATTAGTCCGGAGGATAACAATCGGTTCTGCGTTACTGTGATCAGAATTCTCCGCGTCTAAACTAAGATTCGCGATAATTGAACCGGAAGGGAATTGGCCGTGGCGCCGATGCGGGGACTTCGAACATGCGATTGTTGACGCCGTGGGCCACCGTCTGATTATGTTTAAACGTAGGCGTCTCAGCCCGAGAGCCCAGAGGTGACACCCTACGATTCATGCCGGTTTTCTGGTTTTCTCACGCCTCTAATCACACGCCTAGAGTCTTGTCAAAGTGCTACTGGTTTCGATTGGCTATTTCATTTACCCGGGAAGCTTGGGGACCCGTAAGTGGGCAGAAAACCTACCGCATCTCTCAGAGCGTATCCTACGAGGCTAACAAAATAATACCCTGTATGTTCTCCAATCGGCCATACCACACGGTTTTTGAGTAAGAAGGTTCTAGACGACACGATCTGTTCAGGGGTTGAAAGCAAGCGTGTAACGAGGTTTTTCACTTCTAGTCCGCACTTTGTAGCGGTTAATAGAAAGTTACCCGGTCATTTACGACTCAGGAGCTGTCTGTACATGCGTACAGATAGTTTACCCCTGATTTGCCGATCTCGAAATAGGGCTGTAAGTTTGCAATGGGAGGGTTGTGCCCTAACTCTTAATCGAATGCACGATCAGGGTAGCTGTCCTGCGGGACCCACGCAAAAGACTAAAGTAGGAGAGCGCCCGTGGGCAAACGATATTTGCAAAAGACAGAAGTACAGCGAAGGAACTTCGTAACCTGACACGCCAACGTGCGTCGACGGGCAACAAGATTCTTGAGAAAGACAGACGTCGGATTCGACAAAGTCTGTAGAAGCTGTCTGTGGCAGTCCAAAGTGAACAAGGTACTTAATTTCCGAAGTGGCAGACCGTGGCTGCGCGCTTATCATGTGGACAAGGTGCTTTTAGTCGGACAAGCTCGATCTATGGATGGCTGAGACAGCAGTACGTCTTTCCGGTTATGAATTCTGCACAGCACCACGAACCTAACGAAACGCCACTCTATGTACGGTTTGACCCACTATGACTTTAAACCATCTGACTACAGCTCAGACCTAGC'/>

    <sequence taxon='54' value='GGACCTCCACGTAATTAAGGCCCGCCTATGCGCAATCGGACCGGCGCGGGGCAGGTTATATTCCTCAAGGCATTATGGTTCTCATTTATAAAAGTGACTACCCCCAGGCGGTAACAATTTCACGAGTCACTCAGTCCCGGAGGCCAAGATCAGACTCTCGGCACCCGTCAGACGGCATCCAAGTGGAGTATTGATGCGTAGTGCAACGACGATGTTTCTGCAGCGCGGGGTACTGACACGAACGAATGCCTTCCCTACAAAATGAGCTGCGAGTTAATATAATCGTTAGTATCACCCTAGGCAACGAGCCTGGGAATGAAGCTTGCGTCCATAGACAAGGGGAACTGTGGATTAACGCCCCTCTAGTACACCCATCCAAACATTGCACGCAAAGACAGAGGCGTGCTCTTCCTCTCCGAGCATGGGCTGTCGCAATATATGGAGGCCAGTAGCGCACGGTGGCCGCACAATATTGGCGGTTATGTTAGCTTTGGTTATCACAAGTATCGATCGTTGGGTCTCCACCGCCACCCACATTGTTTTCCGCCATCACCCCAAAAATGTCCGCAGCTGCGATGTCTGCGCCATTCTCCGCCCCCCATCAGAGCATATAATGCAATGCTACCGGGTGCTATTAAGCAGCCCCCAGACGCAACAATTGAATCTAACGAAGCTAGTCCCTCAGGGGCATAATCAACTGTGCTAAGTAAAATGGCTCCATGGCCGCTCGATTGTTGGGGAAATGCATTGTGTAAAATTTGGAAAGAATATCACGAAGAAGCGCCACTAACCAACATATTCTCTAGGCGGCCTCAGCATGTCGTTGTCAGTGCTTAGATCCAAGTTGGCACCTTAGAAGTCGAAGTCTATGGTGATACTAAGACAAGGGTACTACGCAATTAGATCGGCCATTAGTCCGGAGGATAACAATCGGTTCTGCGTTACTGTGATCAGAATTCTCCGCGTCTAAACTAAGATTCGCGATAATTGAACCGGAAGGGAATTGGCCGTGGCGCCGATGCGGGGACTTCGAACATGCGATTGTTGACGCCGTGGGCCACCGTCTGATTATGTTTAAACGTAGGCGTCTCAGCCCGAGAGCCCAGAGGTGACACCCTACGATTCATGCCGGTTTTCTGGTTTTCTCACGCCTCTAATCACACGCCTAGAGTCTTGTCAAAGTGCTACTGGTTTCGATTGGCTATTTCATTTACCCGGGAAGCTTGGGGACCCGTAAGTGGGCAGAAAACCTACCGCATCTCTCAGAGCGTATCCTACGAGGCTAACAAAATAATACCCTGTATGTTCTCCAATCGGCCATACCACACGGTTTTTGAGTAAGAAGGTTCTAGACGACACGATCTGTTCAGGGGTTGAAAGCAAGCGTGTAACGAGGTTTTTCACTTCTAGTCCGCACTTTGTAGCGGTTAATAGAAAGTTACCCGGTCATTTACGACTCAGGAGCTGTCTGTACATGCGTACAGATAGTTTACCCCTGATTTGCCGATCTCGAAATAGGGCTGTAAGTTTGCAATGGGAGGGTTGTGCCCTAACTCTTAATCGAATGCACGATCAGGGTAGCTGTCCTGCGGGACCCACGCAAAAGACTAAAGTAGGAGAGCGCCCGTGGGCAAACGATATTTGCAAAAGACAGAAGTACAGCGAAGGAACTTCGTAACCTGACACGCCAACGTGCGTCGACGGGCAACAAGATTCTTGAGAAAGACAGACGTCGGATTCGACAAAGTCTGTAGAAGCTGTCTGTGGCAGTCCAAAGTGAACAAGGTACTTAATTTCCGAAGTGGCAGACCGTGGCTGCGCGCTTATCATGTGGACAAGGTGCTTTTAGTCGGACAAGCTCGATCTATGGATGGCTGAGACAGCAGTACGTCTTTCCGGTTATGAATTCTGCACAGCACCACGAACCTAACGAAACGCCACTCTATGTACGGTTTGACCCACTATGACTTTAAACCATCTGACTACAGCTCAGACCTAGC'/>

    <sequence taxon='58' value='GGACCTCCACGTAATTAAGGCCCGCCTATGCGCAATCGGACCGGCGCGGGGCAGGTTATATTCCTCAAGGCATTATGGTTCTCATTTATAAAAGTGACTACCCCCAGGCGGTAACAATTTCACGAGTCACTCAGTCCCGGAGGCCAAGATCAGACTCTCGGCACCCGTCAGACGGCATCCAAGTGGAGTATTGATGCGTAGTGCAACGACGATGTTTCTGCAGCGCGGGGTACTGACACGAACGAATGCCTTCCCTACAAAATGAGCTGCGAGTTAATATAATCGTTAGTATCACCCTAGGCAACGAGCCTGGGGATGAAGCTTGCGTCCATAGACAAGGGGAACTGTGGATTAACGCCCCTCTCGTACACCCATCCAAACATTGCACGCAAAGACAGAGGCGTGCTCTTCCTCTCCGAGCATGGGCTGTCGCAATATATGGAGGCCAGTAGCGCACGGTGGCCGCACAATATTGGCGGTTATGTTAGCTTTGGTTATCACAAGTATCGATCGTTGGGTCTCCACCGCCACCCACATTGTTTTCCGCCATCACCCCAAAAATGTCCGCAGCTGCGATGTCTGCGCCATTCTCCGCCCCCCATCAGAGCATATAATGCAATGCTACCGGGTGCTATTAAGCAGCCCCCAGACGCAACAATTGAATCTAACGAAGCTAGTCCCTCAGGGGCATAATCAACTGTGCTAAGTAAAATGGCTCCATGGCCGCTCGATTGTTGGGGAAATGCATTGTGTAAAATTTGGAAAGAATATCACGAAGAAGCGCCACTAACCAACATATTCTCTAGGCGGCCTCAGCATGTCGTTGTCAGTGCTTAGATCCAAGTTGGCACCTTAGAAGTCGAAGTCTATGGTGATACTAAGACAAGGGTACTACGCAATTAGATCGGCCATTAGTCCGGAGGATAACAATCGGTTCTGCGTTACTGTGATCAGAATTCTCCGCGTCTAAACTAAGATTCGCGATAATTGAACCGGAAGGGAATTGGCCGTGGCGCCGATGCGGGGACTTCGAACATGCGATTGTTGACGCCGTGGGCCACCGTCTGATTATATTTAAACGTAGGCGTCTCAGCCCGAGAGCCCAGAGGTGACACCCTACGATTCATGCCGGTTTTCTGGTTTTCTCACGCCTCTAATCACACGCCTAGAGTCTTGTCAAAGTGCTACTGGTTTCGATTGGCTATTTCATTTACCCGGGAAGCTTGGGGACCCGTAAGTGGGCAGAAAACCTACCGCATCTCTCAGAGCGTATCCTACGAGGCTAACAAAATAATACCCTGTATGTTCTCCAATCAGCCATACCACACGGTTTTTGAGTAAGAAGGTTCTAGACGACACGATCTGTTCAGGGGTTGAAAGCAAGCGTGTAACGAGGTTTTTCACTTCTAGTCCGCACTTTGTAGCGGTTAATAGAAAGTTACCCGGTCATTTACGACTCAGGAGCTGTCTGTACATGCGTACAGATAGTTTACCCCTGATTTGCCGATCTCGAAATAGGGCTGTAAGTTTGCAATGGGAGGGTTGTGCCCTAACTCTTAATCGAATGCACGATCAGGGTAGCTGTCCTGCGGGACCCACGCAAAAGACTAAAGTAGGAGAGCGCCCGTGGGCAAACGATATTTGCAAAAGACAGAAGTACAGCGAAGGAACTTCGTAACCTGACACGCCAACGCGCGTCGACGGGCAACAAGATTCTTGAGAAAGACAGACGTCGGATTCGACAAAGTCTGTAGAAGCTGTCTGTGGCAGTCCAAAGTGAACAAGGTACTTAATTTCCGAAGTGGCAGACCGTGGCTGCGCGCTTATCATGTGGACAAGGTGCTTTTAGTCGGACAAGCTCGATCTATGGATGGCTGAGACAGCAGTACGTCTTTCCGGTTATGAATTCTGCACAGCACCACGAACCTAACGAAACGCCACTCTATGTACGGTTTGACCCACTATGACTTTAAACCATCTGACCACAGCTCAGACCTAGC'/>

    <sequence taxon='59' value='GGACCTCCACGTAATTAAGGCCCGCCTATGCGCAATCGGACCGGCGCGGGGCAGGTTATATTCCTCAAGGCATTATGGTTCTCATTTATAAAAGTGACTACCCCCAGGCGGTAACAATTTCACGAGTCACTCAGTCCCGGAGGCCAAGATCAGACTCTCGGCACCCGTCAGACGGCATCCAAGTGGAGTATTGATGCGTAGTGCAACGACGATGTTTCTGCAGCGCGGGGTACTGACACGAACGAATGCCTTCCCTACAAAATGAGCTGCGAGTTAATATAATCGTTAGTATCACCCTAGGCAACGAGCCTGGGGATGAAGCTTGCGTCCATAGACAAGGGGAACTGTGGATTAACGCCCCTCTCGTACACCCATCCAAACATTGCACGCAAAGACAGAGGCGTGCTCTTCCTCTCCGAGCATGGGCTGTCGCAATATATGGAGGCCAGTAGCGCACGGTGGCCGCACAATATTGGCGGTTATGTTAGCTTTGGTTATCACAAGTATCGATCGTTGGGTCTCCACCGCCACCCACATTGTTTTCCGCCATCACCCCAAAAATGTCCGCAGCTGCGATGTCTGCGCCATTCTCCGCCCCCCATCAGAGCATATAATGCAATGCTACCGGGTGCTATTAAGCAGCCCCCAGACGCAACAATTGAATCTAACGAAGCTAGTCCCTCAGGGGCATAATCAACTGTGCTAAGTAAAATGGCTCCATGGCCGCTCGATTGTTGGGGAAATGCATTGTGTAAAATTTGGAAAGAATATCACGAAGAAGCGCCACTAACCAACATATTCTCTAGGCGGCCTCAGCATGTCGTTGTCAGTGCTTAGATCCAAGTTGGCACCTTAGAAGTCGAAGTCTATGGTGATACTAAGACAAGGGTACTACGCAATTAGATCGGCCATTAGTCCGGAGGATAACAATCGGTTCTGCGTTACTGTGATCAGAATTCTCCGCGTCTAAACTAAGATTCGCGATAATTGAACCGGAAGGGAATTGGCCGTGGCGCCGATGCGGGGACTTCGAACATGCGATTGTTGACGCCGTGGGCCACCGTCTGATTATGTTTAAACGTAGGCGTCTCAGCCCGAGAGCCCAGAGGTGACACCCTACGATTCATGCCGGTTTTCTGGTTTTCTCACGCCTCTAATCACACGCCTAGAGTCTTGTCAAAGTGCTACTGGTTTCGATTGGCTATTTCATTTACCCGGGAAGCTTGGGGACCCGTAAGTGGGCAGAAAACCTACCGCATCTCTCAGAGCGTATCCTACGAGGCTAACAAAATAATACCCTGTATGTTCTCCAATCAGCCATACCACACGGTTTTTGAGTAAGAAGGTTCTAGACGACACGATCTGTTCAGGGGTTGAAAGCAAGCGTGTAACGAGGTTTTTCACTTCTAGTCCGCACTTTGTAGCGGTTAATAGAAAGTTACCCGGTCATTTACGACTCAGGAGCTGTCTGTACATGCGTACAGATAGTTTACCCCTGATTTGCCGATCTCGAAATAGGGCTGTAAGTTTGCAATGGGAGGGTTGTGCCCTAACTCTTAATCGAATGCACGATCAGGGTAGCTGTCCTGCGGGACCCACGCAAAAGACTAAAGTAGGAGAGCGCCCGTGGGCAAACGATATTTGCAAAAGACAGAAGTACAGCGAAGGAACTTCGTAACCTGACACGCCAACGTGCGTCGACGGGCAACAAGATTCTTGAGAAAGACAGACGTCGGATTCGACAAAGTCTGTAGAAGCTGTCTGTGGCAGTCCAAAGTGAACAAGGTACTTAATTTCCGAAGTGGCAGACCGTGGCTGCGCGCTTATCATGTGGACAAGGTGCTTTTAGTCGGACAAGCTCGATCTATGGATGGCTGAGACAGCAGTACGTCTTTCCGGTTATGAATTCTGCACAGCACCACGAACCTAACGAAACGCCACTCTATGTACGGTTTGACCCACTATGACTTTAAACCATCTGACTACAGCTCAGACCTAGC'/>

    <sequence taxon='55' value='GGACCTCCACGTAATTAAGGCCCGCCTATGCGCAATCGGACCGGCGCGGGGCAGGTTATATTCCTCAAGGCATTATGGTTCTCATTTATAAAAGTGACTACCCCCAGGCGGTAACAATTTCACGAGTCACTCAGTCCCGGAGGCCAAGATCAGACTCTCGGCACCCGTCAGACGGCATCCAAGTGGAGTATTGATGCGTAGTGCAACGACGATGTTTCTGCAGCGCGGGGTACTGACACGAACGAATGCCTTCCCTACAAAATGAGCTGCGAGTTAATATAATCGTTAGTATCACCCTAGGCAACGAGCCTGGGAATGAAGCTTGCGTCCATAGACAAGGGGAACTGTGGATTAACGCCCCTCTAGTACACCCATCCAAACATTGCACGCAAAGACAGAGGCGTGCTCTTCCTCTCCGAGCATGGGCTGTCGCAATATATGGAGGCCAGTAGCGCACGGTGGCCGCACAATATTGGCGGTTATGTTAGCTTTGGTTATCACAAGTATCGATCGTTGGGTCTCCACCGCCACCCACATTGTTTTCCGCCATCACCCCAAAAATGTCCGCAGCTGCGATGTCTGCGCCATTCTCCGCCCCCCATCAGAGCATATAATGCAATGCTACCGGGTGCTATTAAGCAGCCCCCAGACGCAACAATTGAATCTAACGAAGCTAGTCCCTCAGGGGCATAATCAACTGTGCTAAGTAAAATGGCTCCATGGCCGCTCGATTGTTGGGGAAATGCATTGTGTAAAATTTGGAAAGAATATCACGAAGAAGCGCCACTAACCAACATATTCTCTAGGCGGCCTCAGCATGTCGTTGTCAGTGCTTAGATCCAAGTTGGCACCTTAGAAGTCGAAGTCTATGGTGATACTAAGACAAGGGTACTACGCAATTAGATCGGCCATTAGTCCGGAGGATAACAATCGGTTCTGCGTTACTGTGATCAGAATTCTCCGCGTCTAAACTAAGATTCGCGATAATTGAACCGGAAGGGAATTGGCCGTGGCGCCGATGCGGGGACTTCGAACATGCGATTGTTGACGCCGTGGGCCACCGTCTGATTATGTTTAAACGTAGGCGTCTCAGCCCGAGAGCCCAGAGGTGACACCCTACGATTCATGCCGGTTTTCTGGTTTTCTCACGCCTCTAATCACACGCCTAGAGTCTTGTCAAAGTGCTACTGGTTTCGATTGGCTATTTCATTTACCCGGGAAGCTTGGGGACCCGTAAGTGGGCAGAAAACCTACCGCATCTCTCAGAGCGTATCCTACGAGGCTAACAAAATAATACCCTGTATGTTCTCCAATCGGCCATACCACACGGTTTTTGAGTAAGAAGGTTCTAGACGACACGATCTGTTCAGGGGTTGAAAGCAAGCGTGTAACGAGGTTTTTCACTTCTAGTCCGCACTTTGTAGCGGTTAATAGAAAGTTACCCGGTCATTTACGACTCAGGAGCTGTCTGTACATGCGTACAGATAGTTTACCCCTGATTTGCCGATCTCGAAATAGGGCTGTAAGTTTGCAATGGGAGGGTTGTGCCCTAACTCTTAATCGAATGCACGATCAGGGTAGCTGTCCTGCGGGACCCACGCAAAAGACTAAAGTAGGAGAGCGCCCGTGGGCAAACGATATTTGCAAAAGACAGAAGTACAGCGAAGGAACTTCGTAACCTGACACGCCAACGTGCGTCGACGGGCAACAAGATTCTTGAGAAAGACAGACGTCGGATTCGACAAAGTCTGTAGAAGCTGTCTGTGGCAGTCCAAAGTGAACAAGGTACTTAATTTCCGAAGTGGCAGACCGTGGCTGCGCGCTTATCATGTGGACAAGGTGCTTTTAGTCGGACAAGCTCGATCTATGGATGGCTGAGACAGCAGTACGTCTTTCCGGTTATGAATTCTGCACAGCACCACGAACCTAACGAAACGCCACTCTATGTACGGTTTGACCCACTATGACTTTAAACCATCTGACTACAGCTCAGACCTAGC'/>

    <sequence taxon='56' value='GGACCTCCACGTAATTAAGGCCCGCCTATGCGCAATCGGACCGGCGCGGGGCAGGTTATATTCCTCAAGGCATTATGGTTCTCATTTATAAAAGTGACTACCCCCAGGCGGTAACAATTTCACGAGTCACTCAGTCCCGGAGGCCAAGATCAGACTCTCGGCACCCGTCAGACGGCATCCAAGTGGAGTATTGATGCGTAGTGCAACGACGATGTTTCTGCAGCGCGGGGTACTGACACGAACGAATGCCTTCCCTACAAAATGAGCTGCGAGTTAATATAATCGTTAGTATCACCCTAGGCAACGAGCCTGGGAATGAAGCTTGCGTCCATAGACAAGGGGAACTGTGGATTAACGCCCCTCTAGTACACCCATCCAAACATTGCACGCAAAGACAGAGGCGTGCTCTTCCTCTCCGAGCATGGGCTGTCGCAATATATGGAGGCCAGTAGCGCACGGTGGCCGCACAATATTGGCGGTTATGTTAGCTTTGGTTATCACAAGTATCGATCGTTGGGTCTCCACCGCCACCCACATTGTTTTCCGCCATCACCCCAAAAATGTCCGCAGCTGCGATGTCTGCGCCATTCTCCGCCCCCCATCAGAGCATATAATGCAATGCTACCGGGTGCTATTAAGCAGCCCCCAGACGCAACAATTGAATCTAACGAAGCTAGTCCCTCAGGGGCATAATCAACTGTGCTAAGTAAAATGGCTCCATGGCCGCTCGATTGTTGGGGAAATGCATTGTGTAAAATTTGGAAAGAATATCACGAAGAAGCGCCACTAACCAACATATTCTCTAGGCGGCCTCAGCATGTCGTTGTCAGTGCTTAGATCCAAGTTGGCACCTTAGAAGTCGAAGTCTATGGTGATACTAAGACAAGGGTACTACGCAATTAGATCGGCCATTAGTCCGGAGGATAACAATCGGTTCTGCGTTACTGTGATCAGAATTCTCCGCGTCTAAACTAAGATTCGCGATAATTGAACCGGAAGGGAATTGGCCGTGGCGCCGATGCGGGGACTTCGAACATGCGATTGTTGACGCCGTGGGCCACCGTCTGATTATGTTTAAACGTAGGCGTCTCAGCCCGAGAGCCCAGAGGTGACACCCTACGATTCATGCCGGTTTTCTGGTTTTCTCACGCCTCTAATCACACGCCTAGAGTCTTGTCAAAGTGCTACTGGTTTCGATTGGCTATTTCATTTACCCGGGAAGCTTGGGGACCCGTAAGTGGTCAGAAAACCTACCGCATCTCTCAGAGCGTATCCTACGAGGCTAACAAAATAATACCCTGTATGTTCTCCAATCGGCCATACCACACGGTTTTTGAGTAAGAAGGTTCTAGACGACACGATCTGTTCAGGGGTTGAAAGCAAGCGTGTAACGAGGTTTTTCACTTCTAGTCCGCACTTTGTAGCGGTTAATAGAAAGTTACCCGGTCATTTACGACTCAGGAGCTGTCTGTACATGCGTACAGATAGTTTACCCCTGATTTGCCGATCTCGAAATAGGGCTGTAAGTTTGCAATGGGAGGGTTGTGCCCTAACTCTTAATCGAATGCACGATCAGGGTAGCTGTCCTGCGGGACCCACGCAAAAGACTAAAGTAGGAGAGCGCCCGTGGGCAAACGATATTTGCAAAAGACAGAAGTACAGCGAAGGAACTTCGTAACCTGACACGCCAACGTGCGTCGACGGGCAACAAGATTCTTGAGAAAGACAGACGTCGGATTCGACAAAGTCTGTAGAAGCTGTCTGTGGTAGTCCAAAGTGAACAAGGTACTTAATTTCCGAAGTGGCAGACCGTGGCTGCGCGCTTATCATGTGGACAAGGTGCTTTTAGTCGGACAAGCTCGATCTATGGATGGCTGAGACAGCAGTACGTCTTTCCGGTTATGAATTCTGCACAGCACCACGAACCCAACGAAACGCCACTCTATGTACGGTTTGACCCACTATGACTTTAAACCATCTGACTACAGCTCAGACCTAGC'/>

    <sequence taxon='34' value='GGACCTCCACGTAATTAAGGCCCGCCTATGCGCAATCGGACCGGCGCGGGACAGGTTATATTCCTCAAGGCATTATGGTTCTCATTTATAAAAGTGACTACCCCCAGGCGGTAACAATTTCACGAGTCACTCAGTCCCGGAGGCCAAGATCAGACTCTCGGCACCCGTCAGACGGCATCCAAGTGGAGTATTGATGCGTAGTGCAACGACGATGTTTCTGCAGCGCGGGGTACTGACACGAACGAATGCCTTCCCTACAAAATGAGCTGCGAGTTAATATAATCGTTAGTATCACCCTAGGCAACGAGCCTGGGAATGAAGCTTGCGTCCATAGACAAGGGGAACTGTGGATTAACGCCCCTCTAGTACACCCATCCAAACATTGCACGCAAAGACAGAGGCGTGCTCTTCCGTTCCGAGCATGGGCTGTCGCAATATATGGAGGCCAGTAGCGCACGGTGGCCGCACAATATTGGCGGTTATGTTAGCTTTGGTTATCACAAGTATCGATCGTTGGGTTTCCACCGCCACCCACATTGTTTTCCGCCATCACCCCAAAAATGTCCGCAGCTGCGATGTCTGCGCCATTCTCCGCCCCCCATCAGAGCATATAATGCAACGCTACCGGGTGCTATTAAGCAGCCCCCAGACGCAATAATTGAATCTAACGAAGCTAGTCCCTCAGGGGCATAATCAACTGTGCTAAGTAAGATGGCTCCATGGCCGCTCGATTGTTGGGGAAATGCATTGTGTAAAATTTGGAAAGAATACCACGAAGAAGCGCCACTAACCAACATATTCTCTAGGCGGCCTCAGCATGTCGTTGCCAGTGCTTAGATCCAAGTTGGCACCCTAGAAGTCGAAGTCTATGGTGATACTAAGACAAGGGTACTACGCAATTAGATCGGCCATTAGTCCGGAGGATAACAATCGGTTCTGCGTTACTATGATCAGAATTCTCCGCGTCTAAACTAAGATTCGCGATAATTGAACCGGAAGGGAATTGGCCGTGGCGCCGATGCGGGGACTTCGAACATGCGATTGTTGACGCCGTGGGCCACCGTCTGATTATGTTTAAACGTAGGCGTCTAAGCCCGAGAGCCCAGAGGTGACACCCTACGCTTCATGCCGGTTTTCTGGTTTTCTCACGCCTCTAATCACACGCCTAGAGTCTTGTCAAAGTGCTACTGGTTTCGATAGGCTATTTCATTTACCCGGGAAGCTTGGGGACCCGTAAGTGGGCAGAAAACCTACCGCATCTTTCAGAGCGTATCCCACGAGGCTAACAAAATAATACCCTGTATGTTCTCCAATCGGCCATACCACACGGTTTTTGAGTAAGAAGGTTCTAGACGACACGATCTGTTCAGGGGTTGAAAGCAAGCGTGTAACGAGGTTTTTCACTTCTAGTCCGCACTTTGTAGCGGTTAATAGAAAGTTACCCGGTCATTTACGACTCAGGAGCTGTCTGTACATACGTACAGATAGTTTACCCCTGATTTGCCGATCTCGAAATAGGGCTGTAAGTTTGCAATGGGAGGGTTGTGCCCTAACTCTTAATCGAATGCACGATCAGGGTAGCTGTCCTGCGGGACCCACGCAAAAGACTAAAATAGGAGAGCGCCCGTGGGCAAACGATATTTGCAAAAGACAAAAGTACAGCGAAGGAACTTCGTAACCTGACACGCCAACGTGCGTCGACGGGCAACAAGATTCTTGAGAAAGACAGACGTCGGATTCGACAAAGTCTGTAGAAGCTGTCTGTGGCAGTCCAAAGTGAACAAGGTACTTAATTTCCGAAGTGGCAGACCGTGGCTGCGCGCTTATCATGTGGACAAGGTGCTTTTAGTCGGACAAGCTCGATCTATGGATGGCTGAGACAGCAGTACGTCTTTCCGGTTATGAATTCTGCACAGCACCACGAACCTAACGAAACGCCACTCTATGTACGGTTTGACCCACTATGACTTTAAACCATCTGACTACAGCTCAGACCTAGC'/>

    <sequence taxon='35' value='GGACCTCCACGTAATTAAGGCCCGCCTATGCGCAATCGGACCGGCGCGGGACAGGTTATATTCCTCAAGGCATTATGGTTCTCATTTATAAAAGTGACTACCCCCAGGCGGTAACAATTTCACGAGTCACTCAGTCCCGGAGGCCAAGATCAGACTCTCGGCACCCGTCAGACAGCATCCAAGTGGAGTATTGATGCGTAGTGCAACGACGATGTTTCTGCAGCGCGGGGTACTGACACGAACGAATGCCTTCCCTACAAAATGAGCTGCGAGTTAATATAATCGTTAGTATCACCCTAGGCAACGAGCCTGGGAATGAAGCTTGCGTCCATAGACAAGGGGAACTGTGGATTAACGCCCCTCTAGTACACCCATCCAAACATTGCCCGCAAAGACAGAGGCGTGCTCTTCCGTTCCGAGCATGGGCTGTCGCAATATATGGAGGCCAGTAGCGCACGGTGGCCGCACAATATTGGCGGTTATGTTAGCTTTGGTTATCACAAGTATCGATCGTTGGGTTTCCACCGCCACCCACATTGTTTTCCGCCATCACCCCAAAAATGTCCGCAGCTGCGATGTCTGCGCCATTCTCCGCCCCCCATCAGAGCATATAATGCAACGCTACCGGGTGCTATTAAGCAGCCCCCAGACGCAATAATTGAATCTAACGAAGCTAGTCCCTCAGGGGCATAATCAACTGTGCTAAGTAAAATGGCTCCATGGCCGCTCGATTGTTGGGGAAATGCATTGTGTAAAATTTGGAAAGAATACCACGAAGAAGCGCCACTAACCAACATATTCTCTAGGCGGCCTCAGCATGTCGTTGCCAGTGCTTAGATCCAAGTTGGCACCCTAGAAGTCGAAGTCTATGGTGATACTAAGACAAGGGTACTACGCAATTAGATCGGCCATTAGTCCGGAGGATAACAATCGGTTCTGCGTTACTATGATCAGGATTCTCCGCGTCTAAACTAAGATTCGCGATAATTGAACCGGAAGGGAATTGGCCGTGGCGCCGATGCGGGGACTTCGAACATGCGATTGTTGACGCCGTGGGCCACCGTCTGGTTATGTTTAAACGTAGGCGTCTAAGCCCGAGAGCCCAGAGGTGACACCCTACGCTTCATGCCGGTTTTCTGGTTTTCTCACGCCTCTAATCACACGCCTAGAGTCTTGTCAAAGTGCTACTGGTTTCGATAGGCTATTTCATTTACCCGGGAAGCTTGGGGACCCGTAAGTGGGCAGAAAACCTACCGCATCTTTCAGAGCGTATCCCACGAGGCTAACAAAATAATACCCTGTATGTTTTCCAATCGGCCATACCACACGGTTTTTGAGTAAGAAGGTTCTAGACGACACGATCTGTTCAGGGGTTGAAAGCAAGCGTGTAACGAGGTTTTTCACTTCTAGTCCGCACTTTGTAGCGGTTAATAGAAAGTTACCCGGTCATTTACGACTCAGGAGCTGTCTGTACATACGTACAGATAGTTTACCCCTGATTTGCCGATCTCGAAATAGGGCTGTAAGTTTGCAATGGGAGGGTTGTGCCCTAACTCTTAATCGAATGCACGATCAGGGTAGCTGTCCTGCGGGACCCACGCAAAAGACTAAAATAGGAGAGCGCCCGTGGGCAAACGATGTTTGCAAAAGACAAAAGTACAGCGAAGGAACTTCGTAACCTGACACGCCAACGTGCGTCGACGGGCAACAAGATTCTTGAGAAAGACAGACGTCGGATTCGACAAAGTCTGTAGAAGCTGTCTGTGGCAGTCCAAAGTGAACAAGGTACTTAATTTCCGAAGTGGCAGACCGTGGCTGCGCGCTTATCATGTGGACAAGGTGCTTTTAGTCGGACAAGCTCGATCTATGGATGGCTGAGACAGCAGTACGTCTTTCCGGTTATGAATTCTGCACAGCACCACGAACCTAACGAAACGCCACTCTATGTACGGTTTGACCCACTATGACTTTAAACCATCTGACTACAGCTCAGACCTAGC'/>

    <sequence taxon='37' value='GGACCTCCACGTAATTAAGGCCCGCCTATGCGCAATCGGACCGGCGCGGGACAGGTTATATTCCTCAAGGCATTATGGTTCTCATTTATAAAAGTGACTACCCCCAGGCGGTAACAATTTCACGAGTCACTCAGTCCCGGAGGCCAAGATCAGACTCTCGGCACCCGTCAGACAGCATCCAAGTGGAGTATTGATGCGTAGTGCAACGACGATGTTTCTGCAGCGCGGGGTACTGACACGAACGAATGCCTTCCCTACAAAATGAGCTGCGAGTTAATATAATCGTTAGTATCACCCTAGGCAACGAGCCTGGGAATGAAGCTTGCGTCCATAGACAAGAGGAACTGTGGATTAACGCCCCTCTAGTACACCCATCCAAACATTGCCCGCAAAGACAGAGGCGTGCTCTTCCGTTCCGAGCATGGGCTGTCGCAATATATGGAGGCCAGTAGCGCACGGTGGCCGCACAATATTGGCGGTTATGTTAGCTTTGGTTATCACAAGTATCGATCGTTGGGTTTCCACCGCCACCCACATTGTTTTCCGCCATCACCCCAAAAATGTCCGCAGCTGCGATGTCTGCGCCATTCTCCGCCCCCCATCAGAGCATATAATGCAACGCTACCGGGTGCTATTAAGCAGCCCCCAGACGCAATAATTGAATCTAACGAAGCTAGTCCCTCAGGGGCATAATCAACTGTGCTAAGTAAAATGGCTCCATGGCCGCTCGATTGTTGGGGAAATGCATTGTGTAAAATTTGGAAAGAATACCACGAAGAAGCGCCACTAACCAACATATTCTCTAGGCGGCCTCAGCATGTCGTTGCCAGTGCTTAGATCCAAGTTGGCACCCTAGAAGTCGAAGTCTATGGTGATACTAAGACAAGGGTACTACGCAATTAGATCGGCCATTAGTCCGGAGGATAACAATCGGTTCTGCGTTACTATGATCAGGATTCTCCGCGTCTAAACTAAGATTCGCGATAATTGAACCGGAAGGGAATTGGCCGTGGCGCCGATGCGGGGACTTCGAACATGCGATTGTTGACGCCGTGGGCCACCGTCTGGTTATGTTTAAACGTAGGCGTCTAAGCCCGAGAGCCCAGAGGTGACACCCTACGCTTCATGCCGGTTTTCTGGTTTTCTCACGCCTCTAATCACACGCCTAGAGTCTTGTCAAAGTGCTACTGGTTTCGATAGGCTATTTCATTTACCCGGGAAGCTTGGGGACCCGTAAGTGGGCAGAAAACCTACCGCATCTTTCAGAGCGTATCCCACGAGGCTAACAAAATAATACCCTGTATGTTTTCCAATCGGCCATACCACACGGTTTTTGAGTAAGAAGGTTCTAGACGACACGATCTGTTCAGGGGTTGAAAGCAAGCGTGTAACGAGGTTTTTCACTTCTAGTCCGCACTTTGTAGCGGTTAATAGAAAGTTACCCGGTCATTTACGACTCAGGAGCTGTCTGTACATACGTACAGATAGTTTACCCCTGATTTGCCGATCTCGAAATAGGGCTGTAAGTTTGCAATGGGAGGGTTGTGCCCTAACTCTTAATCGAATGCACGATCAGGGTAGCTGTCCTGCGGGACCCACGCAAAAGACTAAAATAGGAGAGCGCCCGTGGGCAAACGATGTTTGCAAAAGACAAAAGTACAGCGAAGGAACTTCGTAACCTGACACGCCAACGTGCGTCGACGGGCAACAAGATTCTTGAGAAAGACAGACGTCGGATTCGACAAAGTCTGTAGAAGCTGTCTGTGGCAGTCCAAAGTGAACAAGGTACTTAATTTCCGAAGTGGCAGACCGTGGCTGCGCGCTTATCATGTGGACAAGGTGCTTTTAGTCGGACAAGCTCGATCTATGGATGGCTGAGACAGCAGTACGTCTTTCCGGTTATGAATTCTGCACAGCACCACGAACCTAACGAAACGCCACTCTATGTACGGTTTGACCCACTATGACTTTAAACCATCTGACTACAGCTCAGACCTAGC'/>

    <sequence taxon='40' value='GGACCTCCACGTAATTAAGGCCCGCCTATGCGCAATCGGACCGGCGCGGGACAGGTTATATTCCTCAAGGCATTATGGTTCTCATTTATAAAAGTGACTACCCCCAGGCGGTAACAATTTCACGAGTCACTCAGTCCCGGAGGCCAAGATCAGACTCTCGGCACCCGTCAGACAGCATCCAAGTGGAGTATTGATGCGTAGTGCAACGACGATGTTTCTGCAGCGCGGGGTACTGACACGAACGAATGCCTTCCCTACAAAATGAGCTGCGAGTTAATATAATCGTTAGTATCACCCTAGGCAACGAGCCTGGGAATGAAGCTTGCGTCCATAGACAAGAGGAACTGTGGATTAACGCCCCTCTAGTACACCCATCCAAACATTGCCCGCAAAGACAGAGGCGTGCTCTTCCGTTCCGAGCATGGGCTGTCGCAATATATGGAGGCCAGTAGCGCACGGTGGCCGCACAATATTGGCGGTTATGTTAGCTTTGGTTATCACAAGTATCGATCGTTGGGTTTCCACCGCCACCCACATTGTTTTCCGCCATCACCCCAAAAATGTCCGCAGCTGCGATGTCTGCGCCATTCTCCGCCCCCCATCAGAGCATATAATGCAACGCTACCGGGTGCTATTAAGCAGCCCCCAGACGCAATAATTGAATCTAACGAAGCTAGTCCCTCAGGGGCATAATCAACTGTGCTAAGTAAAATGGCTCCATGGCCGCTCGATTGTTGGGGAAATGCATTGTGTAAAATTTGGAAAGAATACCACGAAGAAGCGCCACTAACCAACATATTCTCTAGGCGGCCTCAGCATGTCGTTGCCAGTGCTTAGATCCAAGTTGGCACCCTAGAAGTCGAAGTCTATGGTGATACTAAGACAAGGGTACTACGCAATTAGATCGGCCATTAGTCCGGAGGATAACAATCGGTTCTGCGTTACTATGATCAGGATTCTCCGCGTCTAAACTAAGATTCGCGATAATTGAACCGGAAGGGAATTGGCCGTGGCGCCGATGCGGGGACTTCGAACATGCGATTGTTGACGCCGTGGGCCACCGTCTGGTTATGTTTAAACGTAGGCGTCTAAGCCCGAGAGCCCAGAGGTGACACCCTACGCTTCATGCCGGTTTTCTGGTTTTCTCACGCCTCTAATCACACGCCTAGAGTCTTGTCAAAGTGCTACTGGTTTCGATAGGCTATTTCATTTACCCGGGAAGCTTGGGGACCCGTAAGTGGGCAGAAAACCTACCGCATCTTTCAGAGCGTATCCCACGAGGCTAACAAAATAATACCCTGTATGTTTTCCAATCGGCCATACCACACGGTTTTTGAGTAAGAAGGTTCTAGACGACACGATCTGTTCAGGGGTTGAAAGCAAGCGTGTAACGAGGTTTTTCACTTCTAGTCCGCACTTTGTAGCGGTTAATAGAAAGTTACCCGGTCATTTACGACTCAGGAGCTGTCTGTACATACGTACAGATAGTTTACCCCTGATTTGCCGATCTCGAAATAGGGCTGTAAGTTTGCAATGGGAGGGTTGTGCCCTAACTCTTAATCGAATGCACGATCAGGGTAGCTGTCCTGCGGGACCCACGCAAAAGACTAAAATAGGAGAGCGCCCGTGGGCAAACGATGTTTGCAAAAGACAAAAGTACAGCGAAGGAACTTCGTAACCTGACACGCCAACGTGCGTCGACGGGCAACAAGATTCTTGAGAAAGACAGACGTCGGATTCGACAAAGTCTGTAGAAGCTGTCTGTGGCAGTCCAAAGTGAACAAGGTACTTAATTTCCGAAGTGGCAGACCGTGGCTGCGCGCTTATCATGTGGACAAGGTGCTTTTAGTCGGACAAGCTCGATCTATGGATGGCTGAGACAGCAGTACGTCTTTCCGGTTATGAATTCTGCACAGCACCACGAACCTAACGAAACGCCACTCTATGTACGGTTTGACCCACTATGACTTTAAACCATCTGACTACAGCTCAGACCTAGC'/>

    <sequence taxon='7' value='GGACCTCCACGTAATTAAGGCCCGCCTATGCGCAATCGGACCGGCGCGGGACAGGTTATATTCCTCAAGGCATTATGGTTCTCATTTATAAAAGTAACTACCCCCAGGCGGTAGCAATTTCACGAGTCACTCAGTCCCGGAGGCCAAGATCAGACTCTCGGCACCCGTCAGACGGCATCCAAGTGGAGTATTGATGCGTAGTGCAACGACGATGTTTCTGCAGCGCGGGGTACTGACACGAACGAATGCCTTCCCTACAAAATGAGCTGCGAGTTAATATAATCGTTAGTATCACCCTAGGCAACGAGCCTGGGAATGAAGCTTGCGTCCATAGACAAGGGGAACTCTGGATTAACGCCCCTCTAGTACACCCATCCAAACATTGCACGCAAAGACAGAGGCGTGCTCTTCCGTTCCGAGCATGGGCTGTCGAAATATATGGAGGCCAGTAGCGCACGGTGGCCGCACAATATTGGCGGTTATGTTAGCTTTGGTTATCATAAGTATCGATCGTTGGGTTTCCACCGCCACCCACATTGTTTTCCGCCATCACCTCAAAAATGTCTGCAGCTGCGATGTCTGCGCCATTCTCCGCCCCCCATCAGAGCATATAATGCAACGCTACTGGGTGCTACTAAGCAGCCCCCAGACGCAATAATTGAATCTAACGAAGCTAGTCCCTCAGGGGCATAATCAACTGTGCTAAGTAAGATGGCTCCATGGCCGCTCGATTGTTGGGGAAATGCATTGTGTAAAGTTTGGAAAGATTACCACGAAGAAGCGCCACTAACCAACATATTCTCTAGGCGGCCTCAGCATGTCGTTGCCAGTGCTTAGATCCAAGCTGGCACCCTAGAAGTCGAAGTCTATGGTGATACTAAGACAAGGGTACTACGCAATTAAATCGGCCATTAGTCCGGAGGATAACAATCGGTTCTGCGTTACTATGATCAGAATTCTCCGCGTCTAAACTAAGATTCGCGATAATTGAACCGGAAGGGAATTGGCCGTGGCGCCGATGCGGGGACTTCGAACATGCGATTGTTGACGCCGTGGGCCACCGTCTGATTATGTTTAAACGTAGGCGTCCAAGCCCGAGAGCCCAGAGGTGACACCCTACGCTTCATGCCGGTTTTCTGGTTTTCTCACGCCTCTAATCACACGCCTAGAGTCTTGTCAAAGTGCTACTGGTTTCGATAGGCTGTTTCATTTACCCGGGAAGCTTGGGGACCCGTAAGTGGGCAGAAAACCTACCGCGTCTTTCAGAGCGTATCCCACGAGGCTAACAAAATAATACCCTGTATGTTCCCCAATCGGCCATACCACACGGTTTTTGAGTAAGAAGGTTCTAGACGACACGATCTGTTCAGGGGTTGAAAGCAAGCGTGTAACCAAGTTTTTCACTTCTAGTCCGCACTTTGTAGCGGTTAATAGAAAGTTACCCGGTCATTTACGACTCAGGAGCTGTCTGTACATACGTACAGATAGTTTACCCCTGATTTGCCGATCTCTAAATAGGGCTGTAAGTTTGCAATGGGAGGGTTGTGCCCTAACTCTTAATCGAATGCACGATCAGGGTAGCTGTCCTGCGGGACCCACGCAAAAGACTAAAATAGGAGAGCGCCCGTGGGCAAACGATATTTGCAAAAGACAAAAGTACAGCGAAGGAACTTCGTAACCTGACACGCCAACGTGCGTCGACGGGCAACAAGATTCTTGAGAAAGACAGACGTCGGATTCGACAAAGTCTGTAAAAGCTGTCTGTGGCAGTCTAAAGTGAACAAGGTACTTAGTTTCCGAAGTGGCAGACCGTGGTTGCGCGCTTATCATGTGGACAAGGTGCTTTTAGTCGGACAAGCTCGATCTATGGATGGCTGAGACAGCAGTACGTCCTTCCGGTTATGAATTCTGCACAGCACCACGAACCTAACGAAACGCCACTCTATGCACGGTTTGACCCACTATGACTTTAAACCATCTGACTACAGCTCAGACCTAGC'/>

    <sequence taxon='15' value='GGACCTCCACGTAATTAAGGCCCGCCTATGCGCAATCGGACCGGCGCGGGACAGGTTATATTCCTCAAGGCATTATGGTTCTCATTTATAAAAGTAACTACCCCCAGGCGGTAGCAATTTCACGAGTCACTCAGTCCCGGAGGCCAAGATCAGACTCTCGGCACCCGTCAGACGGCATCCAAGTGGAGTATTGATGCGTAGTGCAACGACGATGTTTCTGCAGCGCGGGGTACTGACACGAACGAATGCCTTCCCTACAAAATGAGCTGCGAGTTAATATAATCGTTAGTATCACCCTAGGCAACGAGCCTGGGAATGAAGCTTGCGTCCATAGACAAGGGGAACTCTGGATTAACGCCCCTCTAGTACACCCATCCAAACATTGCACGCAAAGACAGAGGCGTGCTCTTCCGTTCCGAGCATGGGCTGTCGAAATATATGGAGGCCAGTAGCGCACGGTGGCCGCACAATATTGGCGGTTATGTTAGCTTTGGTTATCATAAGTATCGATCGTTGAGTTTCCACCGCCACCCACATTGTTTTCCGCCATCACCTCAAAAATGTCTGCAGCTGCGATGTCTGCGCCATTCTCCGCCCCCCATCAGAGCATATAATGCAACGCTACTGGGTGCTACTAAGCAGCCCCCAGACGCAATAATTGAATCTAACGAAGCTAGTCCCTCAGGGGCATAATCAACTGTGCTAAGTAAGATGGCTCCATGGCCGCTCGATTGTTGGGGAAATGCATTGTGTAAAGTTTGGAAAGATTACCACGAAGAAGCGCCACTAACCAACATATTCTCTAGGCGGCCTCAGCATGTCGTTGCCAGTGCTTAGATCCAAGCTGGCACCCTAGAAGTCGAAGTCTATGGTGATACTAAGACAAGGGTACTACGCAATTAAATCGGCCATTAGTCCGGAGGATAACAATCGGTTCTGCGTTACTATGATCAGAATTCTCCGCGTCTAAACTAAGATTCGCGATAATTGAACCGGAAGGGAATTGGCCGTGGCGCCGATGCGGGGACTTCGAACATGCGATTGTTGACGCCGTGGGCCACCGTCTGATTATGTTTAAACGTAGGCGTCCAAGCCCGAGAGCCCAGAGGTGACACCCTACGCTTCATGCCGGTTTTCTGGTTTTCTCACGCCTCTAATCACACGCCTAGAGTCTTGTCAAAGTGCTACTGGTTTCGATAGGCTGTTTCATTTACCCGGGAAGCTTGGGGACCCGTAAGTGGGCAGAAAACCTACCGCATCTTTCAGAGCGTATCCCACGAGGCTAACAAAATAATACCCTGTATGTTCCCCAATCGGCCATACCACACGGTTTTTGAGTAAGAAGGTTCTAGAAGACACGATCTGTTCAGGGGTTGAAAGCAAGCGTGTAACCAAGTTTTTCACTTCTAGTCCGCACTTTGTAGCGGTTAATAGAAAGTTACCCGGTCATTTACGACTCAGGAGCTGTCTGTACGTACGTACAGATAGTTTACCCCTGATTTGCCGATCTCTAAATAGGGCTGTAAGTTTGCAATGGGAGGGTTGTGCCCTAACTCTTAATCGAATGCACGATCAGGGTAGCTGTCCTGCGGGACCCACGCAAAAGACTAAAATAGGAGAGCGCCCGTGGGCAAACGATATTTGCAAAAGACAAAAGTACAGCGAAGGAACTTCGTAACCTGACACGCCAACGTGCGTCGACGGGCAACAAGATTCTTGAGAAAGACAGACGTCGGATTCGACAAAGTCTGTAAAAGCTGTCTGTGGCAGTCTAAAGTGAACAAGGTACTTAGTTTCCGAAGTGGCAGACCGTGGTTGCGCGCTTATCATGTGGACAAGGTGCTTTTAGTCGGACAAGCTCGATCTATGGATGGCTGAGACAGCAGTACGTCCTTCCGGTTATGAATTCTGCACAGCACTACGAACCTAACGAAACGCCACTCTATGCACGGTTTGACCCACTATGACTTTAAACCATCTGACTACAGCTCAGACCTAGC'/>

    <sequence taxon='21' value='GGACCTCCACGTAATTAAGGCCCGCCTATGCGCAATCGGACCGGCGCGGGACAGGTTATATTCCTCAAGGCATTATGGTTCTCATTTATAAAAGTAACTACCCCCAGGCGGTAGCAATTTCACGAGTCACTCAGTCCCGGAGGCCAAGATCAGACTCTCGGCACCCGTCAGACGGCATCCAAGTGGAGTATTGATGCGTAGTGCAACGACGATGTTTCTGCAGCGCGGGGTACTGACACGAACGAATGCCTTCCCTACAAAATGAGCTGCGAGTTAATATAATCGTTAGTATCACCCTAGGCAACGAGCCTGGGAATGAAGCTTGCGTCCATAGACAAGGGGAACTCTGGATTAACGCCCCTCTAGTACACCCATCCAAACATTGCACGCAAAGACAGAGGCGTGCTCTTCCGTTCCGAGCATGGGCTGTCGAAATATATGGAGGCCAGTAGCGCACGGTGGCCGCACAATATTGGCGGTTATGTTGGCTTTGGTTATCATAAGTATCGATCGTTGAGTTTCCACCGCCACCCACATTGTTTTCCGCCATCACCTCAAAAATGTCTGCAGCTGCGATGTCTGCGCCATTCTCCGCCCCCCATCAGAGCATATAATGCAACGCTACTGGGTGCTACTAAGCAGCCCCCAGACGCAATAATTGAATCTAACGAAGCTAGTCCCTCAGGGGCATAATCAACTGTGCTAAGTAAGATGGCTCCATGGCCGCTCGATTGTTGGGGAAATGCATTGTGTAAAGTTTGGAAAGATTACCACGAAGAAGCGCCACTAACCAACATATTCTCTAGGCGGCCTCAGCATGTCGTTGCCAGTGCTTAGATCCAAGCTGGCACCCTAGAAGTCGAAGTCTATGGTGATACTAAGACAAGGGTACTACGCAATTAAATCGGCCATTAGTCCGGAGGATAACAATCGGTTCTGCGTTACTATGATCAGAATTCTCCGCGTCTAAACTAAGATTCGCGATAATTGAACCGGAAGGGAATTGGCCGTGGCGCCGATGCGGGGACTTCGAACATGCGATTGTTGACGCCGTGGGCCACCGTCTGATTATGTTTAAACGTAGGCGTCCAAGCCCGAGAGCCCAGAGGTGACACCCTACGCTTCATGCCGGTTTTCTGGTTTTCTCACGCCTCTAATCACACGCCTAGAGTCTTGTCAAAGTGCTACTGGTTTCGATAGGCTGTTTCATTTACCCGGGAAGCTTGGGGACCCGTAAGTGGGCAGAAAACCTACCGCATCTTTCAGAGCGTATCCCACGAGGCTAACAAAATAATACCCTGTATGTTCCCCAATCGGCCATACCACACGGTTTTTGAGTAAGAAGGTTCTAGAAGACACGATCTGTTCAGGGGTTGAAAGCAAGCGTGTAACCAAGTTTTTCACTTCTAGTCCGCACTTTGTAGCGGTTAATAGAAAGTTACCCGGTCATTTACGACTCAGGAGCTGTCTGTACGTACGTACAGATAGTTTACCCCTGATTTGCCGATCTCTAAATAGGGCTGTAAGTTTGCAATGGGAGGGTTGTGCCCTAACTCTTAATCGAATGCACGATCAGGGTAGCTGTCCTGCGGGACCCACGCAAAAGACTAAAATAGGAGAGCGCCCGTGGGCAAACGATATTTGCAAAAGACAAAAGTACAGCGAAGGAACTTCGTAACCTGACACGCCAACGTGCGTCGACGGGCAACAAGATTCTTGAGAAAGACAGACGTCGGATTCGACAAAGTCTGTAAAAGCTGTCTGTGGCAGTCTAAAGTGAACAAGGTACTTAGTTTCCGAAGTGGCAGACCGTGGTTGCGCGCTTATCATGTGGACAAGGTGCTTTTAGTCGGACAAGCTCGATCTATGGATGGCTGAGACAGCAGTACGTCCTTCCGGTTATGAATTCTGCACAGCACTACGAACCTAACGAAACGCCACTCTATGCACGGTTTGACCCACTATGACTTTAAACCATCTGACTACAGCTCAGACCTAGC'/>

    <sequence taxon='22' value='GGACCTCCACGTAATTAAGGCCCGCCTATGCGCAATCGGACCGGCGCGGGACAGGTTATATTCCTCAAGGCATTATGGTTCTCATTTATAAAAGTAACTACCCCCAGGCGGTAGCAATTTCACGAGTCACTCAGTCCCGGAGGCCAAGATCAGACTCTCGGCACCCGTCAGACGGCATCCAAGTGGAGTATTGATGCGTAGTGCAACGACGATGTTTCTGCAGCGCGGGGTACTGACACGAACGAATGCCTTCCCTACAAAATGAGCTGCGAGTTAATATAATCGTTAGTATCACCCTAGGCAACGAGCCTGGGAATGAAGCTTGCGTCCATAGACAAGGGGAACTCTGGATTAACGCCCCTCTAGTACACCCATCCAAACATTGCACGCAAAGACAGAGGCGTGCTCTTCCGTTCCGAGCATGGGCTGTCGAAATATATGGAGGCCAGTAGCGCACGGTGGCCGCACAATATTGGCGGTTATGTTAGCTTTGGTTATCATAAGTATCGATCGTTGAGTTTCCACCGCCACCCACATTGTTTTCCGCCATCACCTCAAAAATGTCTGCAGCTGCGATGTCTGCGCCATTCTCCGCCCCCCATCAGAGCATATAATGCAACGCTACTGGGTGCTACTAAGCAGCCCCCAGACGCAATAATTGAATCTAACGAAGCTAGTCCCTCAGGGGCATAATCAACTGTGCTAAGTAAGATGGCTCCATGGCCGCTCGATTGTTGGGGAAATGCATTGTGTAAAGTTTGGAAAGATTACCACGAAGAAGCGCCACTAACCAACATATTCTCTAGGCGGCCTCAGCATGTCGTTGCCAGTGCTTAGATCCAAGCTGGCACCCTAGAAGTCGAAGTCTATGGTGATACTAAGACAAGGGTACTACGCAATTAAATCGGCCATTAGTCCGGAGGATAACAATCGGTTCTGCGTTACTATGATCAGAATTCTCCGCGTCTAAACTAAGATTCGCGATAATTGAACCGGAAGGGAATTGGCCGTGGCGCCGATGCGGGGACTTCGAACATGCGATTGTTGACGCCGTGGGCCACCGTCTGATTATGTTTAAACGTAGGCGTCCAAGCCCGAGAGCCCAGAGGTGACACCCTACGCTTCATGCCGGTTTTCTGGTTTTCTCACGCCTCTAATCACACGCCTAGAGTCTTGTCAAAGTGCTACTGGTTTCGATAGGCTGTTTCATTTACCCGGGAAGCTTGGGGACCCGTAAGTGGGCAGAAAACCTACCGCATCTTTCAGAGCGTATCCCACGAGGCTAACAAAATAATACCCTGTATGTTCCCCAATCGGCCATACCACACGGTTTTTGAGTAAGAAGGTTCTAGAAGACACGATCTGTTCAGGGGTTGAAAGCAAGCGTGTAACCAAGTTTTTCACTTCTAGTCCGCACTTTGTAGCGGTTAATAGAAAGTTACCCGGTCATTTACGACTCAGGAGCTGTCTGTACGTACGTACAGATAGTTTACCCCTGATTTGCCGATCTCTAAATAGGGCTGTAAGTTTGCAATGGGAGGGTTGTGCCCTAACTCTTAATCGAATGCACGATCAGGGTAGCTGTCCTGCGGGACCCACGCAAAAGACTAAAATAGGAGAGCGCCCGTGGGCAAACGATATTTGCAAAAGACAAAAGTACAGCGAAGGAACTTCGTAACCTGACACGCCAACGTGCGTCGACGGGCAACAAGATTCTTGAGAAAGACAGACGTCGGATTCGACAAAGTCTGTAAAAGCTGTCTGTGGCAGTCTAAAGTGAACAAGGTACTTAGTTTCCGAAGTGGCAGACCGTGGTTGCGCGCTTATCATGTGGACAAGGTGCTTTTAGTCGGACAAGCTCGATCTATGGATGGCTGAGACAGCAGTACGTCCTTCCGGTTATGAATTCTGCACAGCACTACGAACCTAACGAAACGCCACTCTATGCACGGTTTGACCCACTATGACTTTAAACCATCTGACTACAGCTCAGACCTAGC'/>

    <sequence taxon='16' value='GGACCTCCACGTAATTAAGGCCCGCCTATGCGCAATCGGACCGGCGCGGGACAGGTTATATTCCTCAAGGCATTATGGTTCTCATTTATAAAAGTAACTACCCCCAGGCGGTAGCAATTTCACGAGTCACTCAGTCCCGGAGGCCAAGATCAGACTCTCGGCACCCGTCAGACGGCATCCAAGTGGAGTATTGATGCGTAGTGCAACGACGATGTTTCTGCAGCGCGGGGTACTGACACGAACGAATGCCTTCCCTACAAAATGAGCTGCGAGTTAATATAATCGTTAGTATCACCCTAGGCAACGAGCCTGGGAATGAAGCTTGCGTCCATAGACAAGGGGAACTCTGGATTAACGCCCCTCTAGTACACCCATCCAAACATTGCACGCAAAGACAGAGGCGTGCTCTTCCGTTCCGAGCATGGGCTGTCGAAATATATGGAGGCCAGTAGCGCACGGTGGCCGCACAATATTGGCGGTTATGTTAGCTTTGGTTATCATAAGTATCGATCGTTGAGTTTCCACCGCCACCCACATTGTTTTCCGCCATCACCTCAAAAATGTCTGCAGCTGCGATGTCTGCGCCATTCTCCGCCCCCCATCAGAGCATATAATGCAACGCTACTGGGTGCTACTAAGCAGCCCCCAGACGCAATAATTGAATCTAACGAAGCTAGTCCCTCAGGGGCATAATCAACTGTGCTAAGTAAGATGGCTCCATGGCCGCTCGATTGTTGGGGAAATGCATTGTGTAAAGTTTGGAAAGATTACCACGAAGAAGCGCCACTAACCAACATATTCTCTAGGCGGCCTCAGCATGTCGTTGCCAGTGCTTAGATCCAAGCTGGCACCCTAGAAGTCGAAGTCTATGGTGATACTAAGACAAGGGTACTACGCAATTAAATCGGCCATTAGTCCGGAGGATAACAATCGGTTCTGCGTTACTATGATCAGAATTCTCCGCGTCTAAACTAAGATTCGCGATAATTGAACCGGAAGGGAATTGGCCGTGGCGCCGATGCGGGGACTTCGAACATGCGATTGTTGACGCCGTGGGCCACCGTCTGATTATGTTTAAACGTAGGCGTCCAAGCCCGAGAGCCCAGAGGTGACACCCTACGCTTCATGCCGGTTTTCTGGTTTTCTCACGCCTCTAATCACACGCCTAGAGTCTTGTCAAAGTGCTACTGGTTTCGATAGGCTGTTTCATTTACCCGGGAAGCTTGGGGACCCGTAAGTGGGCAGAAAACCTACCGCATCTTTCAGAGCGTATCCCACGAGGCTAACAAAATAATACCCTGTATGTTCCCCAATCGGCCATACCACACGGTTTTTGAGTAAGAAGGTTCTAGACGACACGATCTGTTCAGGGGTTGAAAGCAAGCGTGTAACCAAGTTTTTCACTTCTAGTCCGCACTTTGTAGCGGTTAATAGAAAGTTACCCGGTCATTTACGACTCAGGAGCTGTCTGTACGTACGTACAGATAGTTTACCCCTGATTTGCCGATCTCTAAATAGGGCTGTAAGTTTGCAATGGGAGGGTTGTGCCCTAACTCTTAATCGAATGCACGATCAGGGTAGCTGTCCTGCGGGACCCACGCAAAAGACTAAAATAGGAGAGCGCCCGTGGGCAAACGATATTTGCAAAAGACAAAAGTACAGCGAAGGAACTTCGTAACCTGACACGCCAACGTGCGTCGACGGGCAACAAGATTCTTGAGAAAGACAGACGTCGGATTCGACAAAGTCTGTAAAAGCTGTCTGTGGCAGTCTAAAGTGAACAAGGTACTTAGTTTCCGAAGTGGCAGACCGTGGTTGCGCGCTTATCATGTGGACAAGGTGCTTTTAGTCGGACAAGCTCGATCTATGGATGGCTGAGACAGCAGTACGTCCTTCCGGTTATGAATTCTGCACAGCACCACGAACCTAACGAAACGCCACTCTATGCACGGTTTGACCCACTATGACTTTAAACCATCTGACTACAGCTCAGACCTAGC'/>

    <sequence taxon='11' value='GGACCTCCACGTAATTAAGGCCCGCCTATGCGCAATCGGACCGGCGCGGGACAGGTTATATTCCTCAAGGCATTATGGTTCTCATTTATAAAAGTAACTACCCCCAGGCGGTAGCAATTTCACGAGTCACTAAGTCCCGGAGGCCAAGATCAGACTCTCGGCACCCGTCAGACGGCATCCAAGTGGGGTATTGATGCGTAGTGCAACGACGATGTTTCTGCAGCGCGGGGTACTGACACGAACGAATGCCTTCCCTACAAAATGAGCTGCGAGTTAATATAATCGTTAGTATCACCCTAGGCAACGAGCCTGGGAATGAAGCTTGCGTCCATAGACAAGGGGAACTCTGGATTAACGCCCCTCTAGTACACCCATCCAAACATTGCACGCAAAGACAGAGGCGTGCTCTTCCGTTCCGAGCATGGGCTGTCGAAATATATGGAGGCCAGTAGCGCACGGTGGCCGCACAATATTGGCGGTTATGTTAGCTTTGGTTATCATAAGTATCGATCGCTGGGTTTCCACCGCCACCCACATTGTTTTCCGCCATCACCTCAAAAATGTCTGCAGCTGCGATGTCTGCGCCATTCTCCGCCCCCCATCAGATCATATAATGCAACGCTACTGGGTGCTACTAAGCAGCCCCCAGACGCAATAATTGAATCTAACGAAGCTAGTCCCTCAGGGGCATAATCAACTGTGCTAAGTAAGATGGCTCCATGGCCGCTCGATTGCTGGGGAAATGCATTGTGTAAAGTTTGGAAAGATTACCACGAAGAAGCGCCACTAACCAACATATTCTCTAGGCGGCCTCAGCATGTCGTTGCCAGTGCTTAGATCCAAGCTGGCACCCTAGAAGTCGAAGTCTATGGTGATACTAAGACAAGGGTACTACGCAATTAAATCGGCCATTAGTCCGGAGGATAACAATCGGTTCTGCGTTACTATGATCAGAATTCTCCGCGTCTAAACTAAGATTCGCGATAATTGAACCGGAAGGGAATTGGCCGTGGCGCCGATGCGGGGACTTCGAACATGCGATTGTTGACGCCGTGGGCCACCGTCTGATTATGTTTAAACGTAGGCGTCCAAGCCCGAGAGCCCAGAGGTGACACCCTACGCTTCATGCCGGTTTTCTGGTTTTCTCACGCCTCTAATCACACGCCTAGAGTCTTGTCAAAGTGCTACTGGTTTCGATAGGCTGTTTCATTTACCCGGGAAGCTTGGGGACCCGTAAGTGGGCAGAAAACCTACCGCATCTTTCAGAGCGTATCCCACGAGGCTAACAAAATAATACCCTGTATGTTCCCCAATCGGCCATACCACACGGTTTTTGAGTAAGAAGGTTCTAGACGACACGATCTGTTCAGGGGTTGAAAGCAAGCGTGTAACCAAGTTTTTCACTTCTAGTCCGCACTTTGTAGCGGTTAATAGAAAGTTACCCGGTCATTTACGACTCAGGAGCTGTCTGTACATACGTACAGATAGTTTACCCCTGATTTGCCGATCTCTAAATAGGGCTGTAAGTTTGCAATGGGAGGGTTGTGCCCTAACTCTTAATCGAATGCACGATCAGGGTAGCTGTCCTGCGGGACCCACGCAAAAGACTAAAATAGGAGAGCGCCCGTGAGCAAACGATATTTGCAAAAGACAAAAGTACAGCGAAGGAACTTCGTAACCTGACACGCCAACGTGCGTCGACGGGCAACAAGATTCTTGAGAAAGACAGACGTCGGATTCGACAAAGTCTGTAAAAGCTGTCTGTGGCAGTCTAAAGTGAACAAGGTACTTAGTTTCCGAAGTGGCAGACCGTGGTTGCGCGCTTATCATGTGGACAAGGTGCTTTTAGTCGGACAAGCTCGATCTATGGATGGCTGAGACAGCAGTACGTCCTTCCGGTTATGAATTCTGCACAGCACCACGAACCTAACGAAACGCCACTCTATGCACGGTTTGACCCACTATGACTTTAAACCATCTGACTACAGCTCAGACCTAGC'/>

    <sequence taxon='19' value='GGACCTCCACGTAATTAAGGCCCGCCTATGCGCAATCGGACCGGCGCGGGACAGGTTATATTCCTCAAGGCATTATGGTTCTCATTTATAAAAGTAACTACCCCCAGGCGGTAGCAATTTCACGAGTCACTAAGTCCCGGAGGCCAAGATCAGACTCTCGGCACCCGTCAGACGGCATCCAAGTGGGGTATTGATGCGTAGTGCAACGACGATGTTTCTGCAGCGCGGGGTACTGACACGAACGAATGCCTTCCCTACAAAATGAGCTGCGAGTTAATATAATCGTTAGTATCACCCTAGGCAACGAGCCTGGGAATGAAGCTTGCGTCCATAGACAAGGGGAACTCTGGATTAACGCCCCTCTAGTACACCCATCCAAACATTGCACGCAAAGACAGAGGCGTGCTCTTCCGTTCCGAGCATGGGCTGTCGAAATATATGGAGGCCAGTAGCGCACGGTGGCCGCACAATATTGGCGGTTATGTTAGCTTTGGTTATCATAAGTATCGATCGCTGGGTTTCCACCGCCACCCACATTGTTTTCCGCCATCACCTCAAAAATGTCTGCAGCTGCGATGTCTGCGCCATTCTCCGCCCCCCATCAGATCATATAATGCAACGCTACTGGGTGCTACTAAGCAGCCCCCAGACGCAATAATTGAATCTAACGAAGCTAGTCCCTCAGGGGCATAATCAACTGTGCTAAGTAAGATGGCTCCATGGCCGCTCGATTGCTGGGGAAATGCATTGTGTAAAGTTTGGAAAGATTACCACGAAGAAGCGCCACTAACCAACATATTCTCTAGGCGGCCTCAGCATGTCGTTGGCAGTGCTTAGATCCAAGCTGGCACCCTAGAAGTCGAAGTCTATGGTGATACTAAGACAAGGGTACTACGCAATTAAATCGGCCATTAGTCCGGAGGATAACAATCGGTTCTGCGTTACTATGATCAGAATTCTCCGCGTCTAAACTAAGATTCGCGATAATTGAACCGGAAGGGAATTGGCCGTGGCGCCGATGCGGGGACTTCGAACATGCGATTGTTGACGCCGTGGGCCACCGTCTGATTATGTTTAAACGTAGGCGTCCAAGCCCGAGAGCCCAGAGGTGACACCCTACGCTTCATGCCGGTTTTCTGGTTTTCTCACGCCTCTAATCACACGCCTAGAGTCTTGTCAAAGTGCTACTGGTTTCGATAGGCTGTTTCATTTACCCGGGAAGCTTGGGGACCCGTAAGTGGGCAGAAAACCTACCGCATCTTTCAGAGCGTATCCCACGAGGCTAACAAAATAATACCCTGTATGTTCCCCAATCGGCCATACCACACGGTTTTTGAGTAAGAAGGTTCTAGACGACACGATCTGTTCGGGGGTTGAAAGCAAGCGTGTAACCAAGTTTTTCACTTCTAGTCCGCACTTTGTAGCGGTTAATAGAAAGTTACCCGGTCATTTACGACTCAGGAGCTGTCTGTACATACGTACAGATAGTTTACCCCTGATTTGCCGATCTCTAAATAGGGCTGTAAGTTTGCAATGGGAGGGTTGTGCCATAACTCTTAATCGAATGCACGATCAGGGTAGCTGTCCTGCGGGACCCACGCAAAAGACTAAAATAGGAGAGCGCCCGTGAGCAAACGATATTTGCAAAAGACAAAAGTACAGCGAAGGAACTTCGTAACCTGACACGCCAACGTGCGTCGACGGGCAACAAGATTCTTGAGAAAGACAGACGTCGGATTCGACAAAGTCTGTAAAAGCTGTCTGTGGCAGTCTAAAGTGAACAAGGTACTTAGTTTCCGAAGTGGCAGACCGTGGTTGCGCGCTTATCATGTGGACAAGGTGCTTTTAGTCGGACAAGCTCGATCTATGGATGGCTGAGACAGCAGTACGTCCTTCCGGTTATGAATTCTGCACAGCACCACGAACCTAACGAAACGCCACTCTATGCACGGTTTGACCCACTATGACTTTAAACCATCTGACTACAGCTCAGACCTAGC'/>

    <sequence taxon='23' value='GGACCTCCACGTAATTAAGGCCCGCCTATGCGCAATCGGACCGGCGCGGGACAGGTTATATTCCTCAAGGCATTATGGTTCTCATTTATAAAAGTAACTACCCCCAGGCGGTAGCAATTTCACGAGTCACTAAGTCCCGGAGGCCAAGATCAGACTCTCGGCACCCGTCAGACGGCATCCAAGTGGGGTATTGATGCGTAGTGCAACGACGATGTTTCTGCAGCGCGGGGTACTGACACGAACGAATGCCTTCCCTACAAAATGAGCTGCGAGTTAATATAATCGTTAGTATCACCCTAGGCAACGAGCCTGGGAATGAAGCTTGCGTCTACAGGCAAGGGGAACTCTGGATTAACGCCCCTCTAGTACACCCATCCAAACATTGCACGCAAAGACAGAGGCGTGCTCTTCCGTTCCGAGCATGGGCTGTCGAAATATATGGAGGCCAGTAGCGCACGGTGGCCGCACAATATTGGCGGTTATGTTAGCTTTGGTTATCATAAGTATCGATCGCTGGGTTTCCACCGCCACCCACATTGTTTTCCGCCATCACCTCCAAAATGTCTGCAGCTGCGATGTCTGCGCCATTCTCCGCCCCCCATCAGATCATATAATGCAACGCTACTGGGTGCTACTAAGCAGCTCCCAGACGCAATAATTGAATCTAACGAAGCTAGTCCCTCAGGGGCATAATCAACTGTGCTGAGTAAGATGGCTCCATGGCCGCTCGATTGCTGGGGAAATGCATTGTGTAAAGTTTGGAAAGATTACCACGAAGAAGCGCCACTAACCAACATATTCTCTAGGCGGCCTCAGCATGTCGTTGGCAGTGCTTAGATCCAAGCTGGCACCCTAGAAGTCGAAGTCTATGGTGATACTAAGACAAGGGTACTACGCAATTAAATAGGCCATTAGTCCGGAGGATAACAATCGGTTCTGCGTTACTATGATCAGAATTCTCCGCGTCTAAACTAAGATTCGCGATAATTGAACCGGAAGGGAATTGGCCGTGGCGCCGATGCGGGGACTTCGAACATGCGATTGTTGACGCCGTGGGCCACCGTCTGATTATGTTTAAACGTAGGCGTCCAAGCCCGAGAGCCCAGAGGTGACACCCTACGCTTCATGCCGGTTTTCTGGTTTTCTCACGCCTCTAATCACACGCCTAGAGTCTTGTCAAAGTGCTACTGGTTTCGATAGGCTGTTTCATTTACCCGGGAAGCTTGGGGACCCGTAAGTGGGCAGAAAACCTACCGCATCTTTCAGAGCGTATCCCACGAGGCTAACAAAATAATACCCTGTATGTTCCCCAATCGGCCATACCACACGGTTTTTGAGTAAGAAGGTTCTAGACGACACGATCTGTTCGGGGGTTGAAAGCAAGCGTGTAACCAAGTTTTTCACTTCTAGTCCGCACTTTGTAGCGGTTAATAGAAAGTTACCCGGTCATTTACGACTCAGGAGCTGTCTGTACATACGTACAGACAGTTTACCCCTGATTTGCCGATCTCTAAATAGGGCTGTAAGTTTGCAATGGGAGGGTTGTGCCATAACTCTTAATCGAATGCACGATCAGGGCAGCTGTCCTGCGGGACCCACGCAAAAGACTAAAATAGGAGAGCGCCCGTGAGCAAACGATATTTGCAAAAGACAAAAGTACAGCGAAGGAACTTCGTAACCTGACACGCCAACGTGCGTCGACGGGCAACAAGATTCTTGAGAAAGACAGACGTCGGATTCGATAAAGTCTGTAAAAGCTGTCTGTGGCAGTCTAAAGTGAACAAGGTACTTAGTTTCCGAAGTGGCAGACCGTGGTTGCGCGCTTATCATGTGGACAAGGTGCTTTTAGTCGGACAAGCTCGATCTATGGATGGCTGAGACAGCAGTACGTCCTTCTGGTTATGAATTCTGCACAGCACCACGAACCTAACGAAACGCCACTCTATGCACGGTTTGACCCACTATGACTTTAAACCATCTGACTACAGCTCAGACCTAGC'/>

    <sequence taxon='29' value='GGACCTCCACGTAATTAAGGCCCGCCTATGCGCAATCGGACCGGCGCGGGACAGGTTATATTCCTCAAGGCATTATGGTTCTCATTTATAAAAGTAACTACCCCCAGGCGGTAGCAATTTCACGAGTCACTAAGTCCCGGAGGCCAAGATCAGACTCTCGGCACCCGTCAGACGGCATCCAAGTGGGGTATTGATGCGTAGTGCAACGACGATGTTTCTGCAGCGCGGGGTACTGACACGAACGAATGCCTTCCCTACAAAATGAGCTGCGAGTTAATATAATCGTTAGTATCACCCTAGGCAACGAGCCTGGGAATGAAGCTTGCGTCTACAGGCAAGGGGAACTCTGGATTAACGCCCCTCTAGTACACCCATCCAAACATTGCACGCAAAGACAGAGGCGTGCTCTTCCGTTCCAAGCATGGGCTGTCGAAATATATGGAGGCCAGTAGCGCACGGTGGCCGCACAATATTGGCGGTTATGTTAGCTTTGGTTATCATAAGTATCGATCGCTGGGTTTCCACCGCCACCCACATTGTTTTCCGCCATCACCTCCAAAATGTCTGCAGCTGCGATGTCTGCGCCATTCTCCGCCCCCCATCAGATCATATAATGCAACGCTACTGGGTGCTACTAAGCAGCTCCCAGACGCAATAATTGAATCTAACGAAGCTAGTCCCTCAGGGGCATAATCAACTGTGCTGAGTAAGATGGCTCCATGGCCGCTCGATTGCTGGGGAAATGCATTGTGTAAAGTTTGGAAAGATTACCACGAAGAAGCGCCACTAACCAACATATTCTCTAGGCGGCCTCAGCATGTCGTTGGCAGTGCTTAGATCCAAGCTGGCACCCTAGAAGTCGAAGTCTATGGTGATACTAAGACAAGGGTACTACGCAATTAAATAGGCCATTAGTCCGGAGGATAACAATCGGTTCTGCGTTACTATGATCAGAATTCTCCGCGTCTAAACTAAGATTCGCGATAATTGAACCGGAAGGGAATTGGCCGTGGCGCCGATGCGGGGACTTCGAACATGCGATTGTTGACGCCGTGGGCCACCGTCTGATTATGTTTAAACGTAGGCGTCCAAGCCCGAGAGCCCAGAGGTGACACCCTACGCTTCATGCCGGTTTTCTGGTTTTCTCACGCCTCTAATCACACGCCTAGAGTCTTGTCAAAGTGCTACTGGTTTCGATAGGCTGTTCCATTTACCCGGGAAGCTTGGGGACCCGTAAGTGGGCAGAAAACCTACCGCATCTTTCAGAGCGTATCCCACGAGGCTAACAAAATAATACCCTGTATGTTCCCCAATCGGCCATACCACACGGTTTTTGAGTAAGAAGGTTCTAGACGACACGATCTGTTCGGGGGTTGAAAGCAAGCGTGTAACCAAGTTTTTCACTTCTAGTCCGCACTTTGTAGCGGTTAATAGAAAGTTACCCGGTCATTTACGACTCAGGAGCTGTCTGTACATACGTACAGACAGTTTACCCCTGATTTGCCGATCTCTAAATAGGGCTGTAAGTTTGCAATGGGAGGGTTGTGCCATAACTCTTAATCGAATGCACGATCAGGGCAGCTGTCCTGCGGGACCCACGCAAAAGACTAAAATAGGAGAGCGCCCGTGAGCAAACGATATTTGCAAAAGACAAAAGTACAGCGAAGGAACTTCGTAACCTGACACGCCAACGTGCGTCGACGGGCAACAAGATTCTTGAGAAAGACAGACGTCGGATTCGATAAAGTCTGTAAAAGCTGTCTGTGGCAGTCTAAAGTGAACAAGGTACTTAGTTTCCGAAGTGGCAGACCGTGGTTGCGCGCTTATCATGTGGACAAGGTGCTTTTAGTCGGACAAGCTCGATCTATGGATGGCTGAGACAGCAGTACGTCCTTCTGGTTATGAATTCTGCACAGCACCACGAACCTAACGAAACGCCACTCTATGCACGGTTTGACCCACTATGACTTTAAACCATCTGACTACAGCTCAGACCTAGC'/>

    <sequence taxon='31' value='GGACCTCCACGTAATTAAGGCCCGCCTATGCGCAATCGGACCGGCGCGGGACAGGTTATATTCCTCAAGGCATTATGGTTCTCATTTATAAAAGTAACTACCCCCAGGCGGTAGCAATTTCACGAGTCACTAAGTCCCGGAGGCCAAGATCAGACTCTCGGCACCCGTCAGACGGCATCCAAGTGGGGTATTGATGCGTAGTGCAACGACGATGTTTCTGCAGCGCGGGGTACTGACACGAACGAATGCCTTCCCTACAAAATGAGCTGCGAGTTAATATAATCGTTAGTATCACCCTAGGCAACGAGCCTGGGAATGAAGCTTGCGTCTACAGGCAAGGGGAACTCTGGATTAACGCCCCTCTAGTACACCCATCCAAACATTGCACGCAAAGACAGAGGCGTGCTCTTCCGTTCCAAGCATGGGCTGTCGAAATATATGGAGGCCAGTAGCGCACGGTGGCCGCACAATATTGGCGGTTATGTTAGCTTTGGTTATCATAAGTATCGATCGCTGGGTTTCCACCGCCACCCACATTGTTTTCCGCCATCACCTCCAAAATGTCTGCAGCTGCGATGTCTGCGCCATTCTCCGCCCCCCATCAGATCATATAATGCAACGCTACTGGGTGCTACTAAGCAGCTCCCAGACGCAATAATTGAATCTAACGAAGCTAGTCCCTCAGGGGCATAATCAACTGTGCTGAGTAAGATGGCTCCATGGCCGCTCGATTGCTGGGGAAATGCATTGTGTAAAGTTTGGAAAGATTACCACGAAGAAGCGCCACTAACCAACATATTCTCTAGGCGGCCTCAGCATGTCGTTGGCAGTGCTTAGATCCAAGCTGGCACCCTAGAAGTCGAAGTCTATGGTGATACTAAGACAAGGGTACTACGCAATTAAATAGGCCATTAGTCCGGAGGATAACAATCGGTTCTGCGTTACTATGATCAGAATTCTCCGCGTCTAAACTAAGATTCGCGATAATTGAACCGGAAGGGAATTGGCCGTGGCGCCGATGCGGGGACTTCGAACATGCGATTGTTGACGCCGTGGGCCACCGTCTGATTATGTTTAAACGTAGGCGTCCAAGCCCGAGAGCCCAGAGGTGACACCCTACGCTTCATGCCGGTTTTCTGGTTTTCTCACGCCTCTAATCACACGCCTAGAGTCTTGTCAAAGTGCTACTGGTTTCGATAGGCTGTTCCATTTACCCGGGAAGCTTGGGGACCCGTAAGTGGGCAGAAAACCTACCGCATCTTTCAGAGCGTATCCCACGAGGCTAACAAAATAATACCCTGTATGTTCCCCAATCGGCCATACCACACGGTTTTTGAGTAAGAAGGTTCTAGACGACACGATCTGTTCGGGGGTTGAAAGCAAGCGTGTAACCAAGTTTTTCACTTCTAGTCCGCACTTTGTAGCGGTTAATAGAAAGTTACCCGGTCATTTACGACTCAGGAGCTGTCTGTACATACGTACAGACAGTTTACCCCTGATTTGCCGATCTCTAAATAGGGCTGTAAGTTTGCAATGGGAGGGTTGTGCCATAACTCTTAATCGAATGCACGATCAGGGCAGCTGTCCTGCGGGACCCACGCAAAAGACTAAAATAGGAGAGCGCCCGTGAGCAAACGATATTTGCAAAAGACAAAAGTACAGCGAAGGAACTTCGTAACCTGACACGCCAACGTGCGTCGACGGGCAACAAGATTCTTGAGAAAGACAGACGTCGGATTCGATAAAGTCTGTAAAAGCTGTCTGTGGCAGTCTAAAGTGAACAAGGTACTTAGTTTCCGAAGTGGCAGACCGTGGTTGCGCGCTTATCATGTGGACAAGGTGCTTTTAGTCGGACAAGCTCGATCTATGGATGGCTGAGACAGCAGTACGTCCTTCTGGTTATGAATTCTGCACAGCACCACGAACCTAACGAAACGCCACTCTATGCACGGTTTGACCCACTATGACTTTAAACCATCTGACTACAGCTCAGACCTAGC'/>

    <sequence taxon='12' value='GGACCTCCACGTAATTAAGGCCCGCCTATGCGCAATCGGACCGGCGCGGGACAGGTTATATTCCTCAAGGCATTATGGTTCTCATTTATAAAAGTAACTACCCCCAGGCGGTAGCAATTTCACGAGTCACTCAGTCCCGGAGGCCAAGATCAGACTCTCGGCACCCGTCAGACGGCATCCAAGTGGAGTATTGATGCGTAGTGCAACGACGATGTTTCTGCAGCGCGGGGTACTGACACGAACGAATGCCTTCCCTACAAAATGAGCTGCGAGTTAATATAATCGTTAGTATCACCCTAGGCAACGAGCCTGCGAATGAAGCTTGCGTCCATAGACAAGGGGAACTCTGGATTAACGCCCCTCTAGTACACCCATCCAAACATTGCACGCAAAGACAGAGGCGTGCTCTTCCGTTCCGAGCATGGGCTGTCGAAATATATGGAGGCCAGTAGCGCACGGTGGCCGCACAATATTGGCGGTTATGTTAGCTTTGGTTATCATAAGTATCGATCGCTGGGTTTCCACCGCCACCCACATTGTTTTCCGCCATCACCTCAAAAATGTCTGCAGCTGCGATGTCTGCGCCATTCTCCGCCCCCCATCAGATCATATAATGCAACGCTACTGGGTGCTACTAAGCAGCCCCCAGACGCAATAATTGAATCTAACGAAGCTAGTCCCTCAGGGGCATAATCAACTGTGCTAAGTAAGATGGCTCCATGGCCGCTCGATTGTTGGGGAAATGCATTGTGTAAAGTTTGGAAAGATTACCACGAAGAAGCGCCACTAACCAACATATTCTCTAGGCGGCCTCAGCATGTCGTTGCCAGTGCTTAGATCCAAGCTGGCACCCTAGAAGTCGAAGTCTATGGTGATACTAAGACAAGGGTACTACGCAATTAAATCGGCCATTAGTCCGGAGGATAACAATCGGTTCTGCGTTACTATGATCAGAATTCTCCGCGTCTAAACTAAGATTCGCGATAATTGAACCGGAAGGGAATTGGCCGTGGCGCCGATGCGGGGACTTCGAACATGCGATTGTTGACGCCGTGGGCCACCGTCTGATTATGTTTAAACGTAGGCGTCCAAGCCCGAGAGCCCAGAGGTGACACCCTACGCTTCATGCCGGTTTTCTGGTTTTCTCACGCCTCTAATCACACGCCTAGAGTCTTGTCAAAGTGCTACTGGTTTCGATAGGCTGTTTCATTTACCCGGGAAGCTTGGGGACCCGTAAGTGGGCAGAAAACCTACCGCATCTTTCAGAGCGTATCCCACGAGGCTAACAAAATAATACCCTGTATGTTCCCCAATCGGCCATACCACACGGTTTTTGAGTAAGAAGGTTCTAGACGACACGATCTGTTCAGGGGTTGAAAGCAAGCGTGTAACCAAGTTTTTCACTTCTAGTCCGCACTTTGTAGCGGTTAATAGAAAGTTACCCGGTCATTTACGACTCAGGAGCTGTCTGTACATACGTACAGATAGTTTACCCCTGATTTGCCGATCTCTAAATAGGGCTGTAAGTTTGCAATGGGAGGGTTGTGCCCTAACTCTTAATCGAATGCACGATCAGGGTAGCTGTCCTGCGGGACCCACGCAAAAGACTAAAATAGGAGAGCGCCCGTGAGCAAACGATATTTGCAAAAGACAAAAGTACAGCGAAGGAACTTCGTAACCTGACACGCCAACGTGCGTCGACGGGCAACAAGATTCTTGAGAAAGACAGACGTCGGATTCGACAAAGTCTGTAAAAGCTGTCTGTGGCAGTCTAAAGTGAACAAGGTACTTAGTTTCCGAAGTGGCAGAACGTGGTTGCGCGCTTATCATGTGGACAAGGTGCTTTTAGTCGGACAAGCTCGATCTATGGATGGCTGAGACAGCAGTACGTCCTTCCGGTTATGAATTCTGCACAGCACCACGAACCTAACGAAACGCCACTCTATGCACGGTTTGACCCACTATGACTTTAAACCATCTGACTACAGCTCAGACCTAGC'/>

    <sequence taxon='17' value='GGACCTCCACGTAATTAAGGCCCGCCTATGCGCAATCGGACCGGCGCGGGACAGGTTATATTCCTCAAGGCATTATGGTTCTCATTTATAAAAGTAACTACCCCCAGGCGGTAGCAATTTCACGAGTCACTCGGTCCCGGAGGCCAAGATCAGACTCTCGGCACCCGTCAGACGGCATCCAAGTGGAGTATTGATGCGTAGTGCAACGACGATGTTTCTGCAGCGCGGGGTACTGACACGAACGAATGCCTTCCCTACAAAATGAGCTGCGAGTTAATATAATCGTTAGTATCACCCTAGGCAACGAGCCTGCGAATGAAGCTTGCGTCCATAGACAAGGGGAACTCTGGATTAACGCCCCTCTAGTACACCCATCCAAACATTGCACGCAAAGACAGAGGCGTGCTCTTCCGTTCCGAGCATGGGCTGTCGAAATATATGGAGGCCAGTAGCGCACGGTGGCCGCACAATATTGGCGGTTATGTTAGCTTTGGTTATCATAAGTATCGATCGCTGGGTTTCCACCGCCACCCACATTGTTTTCCGCCATCACCTCAAAAATGTCTGCAGCTGCGATGTCTGCGCCATTCTCCGCCCCCCATCAGATCATATAATGCAACGCTACTGGGTGCTACTAAGCAGCCCCCAGACGCAATAATTGAATCTAACGAAGCTAGTCCCTCAGGGGCATAATCAACTGTGCTAAGTAAGATGGCTCCATGGCCGCTCGATTGTTGGGGAAATGCATTGTGTAAAGTTTGGAAAGATTACCACGAAGAAGCGCCACTAACCAACATATTCTCTAGGCGGCCTCAGCATGTCGTTGCCAGTGCTTAGATCCAAGCTGGCACCCTAGAAGTCGAAGTCTATGGTGATACTAAGACAAGGGTACTACGCAATTAAATCGGCCATTAGTCCGGAGGATAACAATCGGTTCTGCGTTACTATGATCAGAATTCTCCGCGTCTAAACTAAGATTCGCGATAATTGAACCGGAAGGGAATTGGCCGTGGCGCCGATGCGGGGACTTCGAACATGCGATTGTTGACGCCGTGGGCCACCGTCTGATTATGTTTAAACGTAGGCGTCCAAGCCCGAGAGCCCAGAGGTGACACCCTACGCTTCATGCCGGTTTTCTGGTTTTCTCACGCCTCTAATCACACGCCTAGAGTCTTGTCAAAGTGCTACTGGTTTCGATAGGCTGTTTCATTTACCCGGGAAGCTTGGGGACCCGTAAGTGGGCAGAAAACCTACCGCATCTTTCAGAGCGTATCCCACGAGGCTAACAAAATAATACCCTGTATGTTCCCCAATCGGCCATACCACACGGTTTTTGAGTAAGAAGGTTCTAGACGACACGATCTGTTCAGGGGTTGAAAGCAAGCGTGTAACCAAGTTTTTCACTTCTAGTCCGCACTTTGTAGCGGTTAATAGAAAGTTACCCGGTCATTTACGACTCAGGAGCTGTCTGTACATACGTACAGATAGTTTACCCCTGATTTGCCGATCTCTAAATAGGGCTGTAAGTTTGCAATGGGAGGGTTGTGCCCTAACTCTTAATCGAATGCACGATCAGGGTAGCTGTCCTGCGGGACCCACGCAAAAGACTAAAATAGGAGAGCGCCCGTGAGCAAACGATATTTGCAAAAGACAAAAGTACAGCGAAGGAACTTCGTAACCTGACACGCCAACGTGCGTCGACGGGCAACAAGATTCTTGAGAAAGACAGACGTCGGATTCGACAAAGTCTGTAAAAGCTGTCTGTGGCAGTCTAAAGTGAACAAGGTACTTAGTTTCCGAAGTGGCAGAACGTGGTTGCGCGCTTATCATGTGGACAAGGTGCTTTTAGTCGGACAAGCTCGATCTATGGATGGCTGAGACAGCAGTACGTCCTTCCGGTTATGAATTCTGCACAGCACCACGAACCTAACGAAACGCCACTCTATGCACGGTTTGACCCACTATGACTTTAAACCATCTGACTACAGCTCAGACCTAGC'/>

    <sequence taxon='18' value='GGACCTCCACGTAATTAAGGCCCGCCTATGCGCAATCGGACCGGCGCGGGACAGGTTATATTCCTCAAGGCATTATGGTTCTCATTTATAAAAGTAACTACCCCCAGGCGGTAGCAATTTCACGAGTCACTCGGTCCCGGAGGCCAAGATCAGACTCTCGGCACCCGTCAGACGGCATCCAAGTGGAGTATTGATGCGTAGTGCAACGACGATGTTTCTGCAGCGCGGGGTACTGACACGAACGAATGCCTTCCCTACAAAATGAGCTGCGAGTTAATATAATCGTTAGTATCACCCTAGGCAACGAGCCTGCGAATGAAGCTTGCGTCCATAGACAAGGGGAACTCTGGATTAACGCCCCTCTAGTACACCCATCCAAACATTGCACGCAAAGACAGAGGCGTGCTCTTCCGTTCCGAGCATGGGCTGTCGAAATATATGGAGGCCAGTAGCGCACGGTGGCCGCACAATATTGGCGGTTATGTTAGCTTTGGTTATCATAAGTATCGATCGCTGGGTTTCCACCGCCACCCACATTGTTTTCCGCCATCACCTCAAAAATGTCTGCAGCTGCGATGTCTGCGCCATTCTCCGCCCCCCATCAGATCATATAATGCAACGCTACTGGGTGCTACTAAGCAGCCCCCAGACGCAATAATTGAATCTAACGAAGCTAGTCCCTCAGGGGCATAATCAACTGTGCTAAGTAAGATGGCTCCATGGCCGCTCGATTGTTGGGGAAATGCATTGTGTAAAGTTTGGAAAGATTACCACGAAGAAGCGCCACTAACCAACATATTCTCTAGGCGGCCTCAGCATGTCGTTGCCAGTGCTTAGATCCAAGCTGGCACCCTAGAAGTCGAAGTCTATGGTGATACTAAGACAAGGGTACTACGCAATTAAATCGGCCATTAGTCCGGAGGATAACAATCGGTTCTGCGTTACTATGATCAGAATTCTCCGCGTCTAAACTAAGATTCGCGATAATTGAACCGGAAGGGAATTGGCCGTGGCGCCGATGCGGGGACTTCGAACATGCGATTGTTGACGCCGTGGGCCACCGTCTGATTATGTTTAAACGTAGGCGTCCAAGCCCGAGAGCCCAGAGGTGACACCCTACGCTTCATGCCGGTTTTCTGGTTTTCTCACGCCTCTAATCACACGCCTAGAGTCTTGTCAAAGTGCTACTGGTTTCGATAGGCTGTTTCATTTACCCGGGAAGCTTGGGGACCCGTAAGTGGGCAGAAAACCTACCGCATCTTTCAGAGCGTATCCCACGAGGCTAACAAAATAATACCCTGTATGTTCCCCAATCGGCCATACCACACGGTTTTTGAGTAAGAAGGTTCTAGACGACACGATCTGTTCAGGGGTTGAAAGCAAGCGTGTAACCAAGTTTTTCACTTCTAGTCCGCCCTTTGTAGCGGTTAATAGAAAGTTACCCGGTCATTTACGACTCAGGAGCTGTCTGTACATACGTACAGATAGTTTACCCCTGATTTGCCGATCTCTAAATAGGGCTGTAAGTTTGCAATGGGAGGGTTGTGCCCTAACTCTTAATCGAATGCACGATCAGGGTAGCTGTCCTGCGGGACCCACGCAAAAGACTAAAATAGGAGAGCGCCCGTGAGCAAACGATATTTGCAAAAGACAAAAGTACAGCGAAGGAACTTCGTAACCTGACACGCCAACGTGCGTCGACGGGCAACAAGATTCTTGAGAAAGACAGACGTCGGATTCGACAAAGTCTGTAAAAGCTGTCTGTGGCAGTCTAAAGTGAACAAGGTACTTAGTTTCCGAAGTGGCAGAACGTGGTTGCGCGCTTATCATGTGGACAAGGTGCTTTTAGTCGGACAAGCTCGATCTATGGATGGCTGAGACAGCAGTACGTCCTTCCGGTTATGAATTCTGCACAGCACCACGAACCTAACGAAACGCCACTCTATGCACGGTTTGACCCACTATGACTTTAAACCATCTGACTACAGCTCAGACCTAGC'/>

    <sequence taxon='9' value='GGACCTCCACGTAATTAAGGCCCGCCTATGCGCAATCGGACCGGCGCGGGACAGGTTATATTCCTCAAGGCATTATGGTTCTCATTTATAAAAGTAACTACCCCCAGGCGGTAGCAATTTCACGAGTCACTCAGTCCCGGAGGCCAAGATCAGACTCTGGGCACCCGTCAGACGGCATCCAAGTGGAGTATTGATGCGTAGTGCAACGACGATGTTTCTGCAGCGCGGGGTACTGACACGAACGAATGCCTTCCCTACAAAATGAGCTGCGAGTTAATATAATCGTTAGTATCACCCTAGGCAACGAGCCTGGGAATGAAGCTTGCGTCCATAGACAAGGGGAACTCTGGATTAACGCCCCTCTAGTACACCCATCCAAACATTGCACGCAAAGACAGAGGCGTGCTCTTCCGTTCCGAGCATGGGCTGTCGAAATATATGGAGGCCAGTAGCGCACGGTGGCCGCACAATATTGGCGGTTATGTTAGCTTTGGTTATCATAAGTATCGATCGTTGGGTTCCCACCGCCACCCACATTGTTTTCCGCCATCACCTCAAAAATGTCTACAGCTGCGATGTCTGCGCCATTCTCCGCCCCCCATCGGAGCATATAATGCAACGCTACTGGGTGCTACTAAGCAGCCCCCAGACGCAATAATTGAATCTAACGAAGCTAGTCCCTCAGGGGCATAATCAACTGTGCTAAGTAAGATGGCTCCATGGCCGCTCGATTGTTGGGGAAATGCATTGTGTAAAGTTTGGAAAGATTACCACGAAGAAGCGCCACTAACCAACATATTCTCTAGGCGGCCTCAGCATGTCGTTGCCAGTGCTTAGATCCAAGCTGGCACCTTAGAAGTCGAAGTCTATGGTGATACTAAGACAAGGGTACTACGCAATTAAATCGGCCATTAGTCCGGAGGATAACAATCGGTTCTGCGTTACTATGATCAGAATTCTCCGCGTCTAAACTAAAATTCGCGATAATTGAACCGAAAGGGAATTGGCCGTGGCGCCGATGCGGGGACTTCGAACATGCGATTGTTGACGCCGTGGGCCACCGTCTGATTATGTTTAAACGTAGGCGTCCAAGCCCGAGAGCCCAGAGGTGACACCCTACGCTTCATGCCGGTTTTCTGGTTTTCTCACGCCTCTAATCACACGCCTAGAGTCTTGTCAAAGTGCTACTGGTTTCGATAGGCTGTTTCATTTACCCGGGAAGCTTGGGGACCCGTAAGTGGGCAGAAAACCTACCGCATCTTTCAGAGCGTATCCCACGAGGCTAACAAAATAATACCCTGTATGTTCCCCAATCGGCCATACCACACGGTTTTTGAGTAAGAAGGTTCTAGACGACACGATCTGTTCAGGGGTTGAAAGCAAGCGTGTAACCAAGTTTTTCACTTCTAGTCCGCACTTTGTAGCGGTTAATAGAAAGTTACCCGGTCATTTACGACTCAGGAGCTGTCTGTACATACGTACAGATAGTTTACCCCTGATTTGCCGATCTCTAAATAGGGCTGTAAGTTTGCAATGGGAGGGTTGTGCCCTAACTCTTAATCGAATGCACGATCAGGGTAGCTGTCCTGCGGGACCCACGCAAAAGACTAAAATAGGAGAGCGCCCGTGGGCAAACGATATTTGCAAAAGACAAAAGTACAGCGAAGGAACTTCGTAACCTGACACGCCAACGTGCGTCGACGGGCAACAAGATTCTTGAGAAAGACAGACGTCGGATTCGACAAAGTCTGTAAAAGCTGTCTGTGGCAGTCTAAAGTGAACAAGGTACTTAGTTTCCGAAGTGGCAGACCGCGGTTGCGCGCTTATCATGTGGACAAGGTGCTTTTAGTCGGACAAGCTCGATCTATGGATGGCTGAGACAGCAGTACGTCCTTCCGGTTATGAATTCTGCACAGCACCACGAACCTAACGAAACGCCACTCTATGCACGGTTTGACCCACTATGACTTTAAACCATCTGACTACAGCTCAGACCTAGC'/>

</data>

    <trait id="tipDates" spec='beast.evolution.tree.TraitSet' traitname='date-backward' units='year' value='
0=2.7703755438665603,
3=2.69498184436357,
2=2.712726313310066,
1=2.6449044078620085,
20=2.257677684938591,
34=1.4876111155861635,
37=1.0707636058341392,
40=1.063923993644541,
35=1.105122709245455,
33=1.2963906059744637,
56=0.37591113941073395,
55=0.4071456586769524,
59=0.18873656970944852,
58=0.09398565881459842,
54=0.4191670614772507,
42=0.6042567550763511,
32=1.3213771931474085,
36=1.177216410731065,
50=0.574231880108496,
51=0.513161595107309,
52=0.4141019231806977,
49=0.5160447463546842,
48=0.31435003554785057,
57=0.3169140496776417,
61=0.10643280228460483,
60=0.038228956849490014,
62=0.14565794042346747,
47=0.5669425112993332,
43=0.7433523488771372,
44=0.7911756632773281,
46=0.7723427745501938,
45=0.7259949598784035,
41=0.9623677515047389,
39=1.0015576575019187,
38=0.5437161804367978,
53=0.39447957737148887,
14=2.293535210694377,
13=2.3135960128180573,
25=1.6684891526140333,
24=1.9197425146974916,
28=1.6133319443914693,
27=1.8674143087855704,
30=1.767168021784311,
26=1.8192998628470212,
10=2.2319433588488504,
6=2.244612984244399,
5=2.574479575550326,
8=2.485880696641257,
4=2.536802860345229,
18=2.308442573253824,
17=2.2952467008238084,
12=2.3402764617346037,
29=1.6479798684190619,
31=1.6295769909413036,
23=1.82934559265043,
19=2.157128484192093,
11=2.3264828430893507,
16=2.319440343189552,
22=2.205734992321451,
21=2.1801334014505063,
15=2.2568512079575003,
7=2.4649494734057877,
9=2.3327314820014555
            '>
        <taxa id='taxonSet' spec='beast.evolution.alignment.TaxonSet' alignment='@alignment'/>
    </trait>
    
    <tree spec="beast.util.ClusterZBSATree" id="tree" nodetype="beast.evolution.tree.ZeroBranchSANode" clusterType="upgma" trait="@tipDates">
		<taxa idref="alignment"/>
	</tree>

    <BirthDeathSkylineModel spec="SABDSamplingThroughTimeModel" id="birthDeath" tree="@tree" conditionOnSampling="true">
		<parameter name="origin" id="origin" value ="50." lower="0."/>
        <parameter name="diversificationRate" id="diversificationRate" value="1.5"/>
        <parameter name="turnover" id="turnover" value=".5"/>
        <parameter name="samplingProportion" id="samplingProportion" value="0.7099918763280618"/>
        <parameter name="removalProbability" id="r" value="0.5" lower="0." upper="1."/>
	</BirthDeathSkylineModel>
    
    <siteModel gammaCategoryCount="1" id="SiteModel" spec="SiteModel">
		<parameter dimension="1"  id="mutationRate" name="mutationRate" value="1.0"/>
		<substModel id="gtr" rateAC="@rateAC" rateGT="@rateGT" rateAT="@rateAT" rateCG="@rateCG" rateCT="@rateCT" spec="GTR">
			<parameter dimension="1"  id="rateAG" lower="0.0" name="rateAG" value="1.0"/>
			<frequencies estimate="true" id="freqs" spec="Frequencies">
				<parameter name='frequencies' id='freqParameter' value='0.25' dimension='4' lower="0." upper="1."/>
			</frequencies>
		</substModel>
	</siteModel>
	<branchRateModel id="StrictClock" spec="beast.evolution.branchratemodel.StrictClockModel">
		<parameter dimension="1" id="clock.rate" name="clock.rate" value="0.05" lower="0."/>
	</branchRateModel>


   <!-- likelihood and priors: -->
    <distribution id="posterior" spec="util.CompoundDistribution">
		<distribution id="prior" spec="util.CompoundDistribution">
            <distribution  x="@clock.rate" id="clockRatePrior" spec='beast.math.distributions.Prior'>
				<distr spec='beast.math.distributions.LogNormalDistributionModel' id='clockRatePrior.exp' M="-4.6" S="1.25"/>
			</distribution>
			<distribution id="hky.frequencies.prior" spec="beast.math.distributions.Prior" x="@freqParameter">
				<distr id="Uniform " lower="0.0" upper="1.0" spec="beast.math.distributions.Uniform" />
			</distribution>
			<distribution id="diversificationRate_prior" spec="beast.math.distributions.Prior" x="@diversificationRate">
				<distr spec="beast.math.distributions.Uniform" lower="1." upper="2." offset="0."/>
			</distribution>
			<distribution id="turnover_prior" spec="beast.math.distributions.Prior" x="@turnover">
				<distr spec="beast.math.distributions.Uniform" lower="0." upper="1." offset="0."/>
			</distribution>
			<distribution  id='origin_Prior' x="@origin" spec='beast.math.distributions.Prior'>
				<distr spec='beast.math.distributions.Uniform' lower="0." upper="1000." offset="0."/>
			</distribution>
			<distribution id="BDlikelihood" spec="util.CompoundDistribution">
				<distribution idref="birthDeath"/>		
			</distribution>
		</distribution>
        <distribution id="jointTreeLikelihood" spec="util.CompoundDistribution">
			<distribution data="@alignment" id="treeLikelihood" spec="TreeLikelihood" tree="@tree" siteModel="@SiteModel" branchRateModel="@StrictClock"/>
        </distribution>
    </distribution>

    
	<run chainLength="20000000" id="mcmc" spec="MCMC" storeEvery="100000" distribution="@posterior">
        
		<state id="state" storeEvery="100000">
            <stateNode idref='tree'/>
			<stateNode idref="origin"/>
			<stateNode idref="diversificationRate"/>
			<stateNode idref="turnover"/>
			<!-- <stateNode idref="samplingProportion"/> -->
            <stateNode idref="r"/> 
            
            <stateNode idref="clock.rate"/>
			<stateNode idref="freqParameter"/>
			<parameter dimension="1"  id="rateAC" lower="0.0" upper="100.0" name="stateNode" value="1.0"/>
			<parameter dimension="1"  id="rateGT" lower="0.0" upper="100.0" name="stateNode" value="1.0"/>
			<parameter dimension="1"  id="rateAT" lower="0.0" upper="100.0" name="stateNode" value="1.0"/>
			<parameter dimension="1"  id="rateCG" lower="0.0" upper="100.0" name="stateNode" value="1.0"/>
			<parameter dimension="1"  id="rateCT" lower="0.0" upper="100.0" name="stateNode" value="1.0"/>
        </state>
        
		<operator id='origOperator' spec='ScaleOperator' scaleFactor=".75" weight="3" parameter="@origin"/>
		<operator id='diversificationRateOperator' spec='ScaleOperator' scaleFactor=".75" weight="10" parameter="@diversificationRate"/>
		<operator id='turnoverOperator' spec='ScaleOperator' scaleFactor=".75" weight="10" parameter="@turnover"/>
		<!-- <operator id='samplingProportionOperator' spec='ScaleOperator' scaleFactor=".75" weight="10" parameter="@samplingProportion"/> -->
        <operator id='rOperator' spec='ScaleOperator' scaleFactor=".9" weight="1" parameter="@r"/> 
        
        <operator spec='TreeDimensionJump' weight="10" tree="@tree"/> 
        <operator spec='WilsonBaldingForZeroBranchSampledAncestorTrees' weight="10" tree="@tree"/> 
        <operator spec='ExchangeForZeroBranchSampledAncestorTrees' isNarrow="false" weight="10" tree="@tree"/>
        <operator spec='ExchangeForZeroBranchSampledAncestorTrees' weight="10" tree="@tree"/>
        <operator spec='UniformForZeroBranchSATrees' weight="20" tree="@tree"/>
        <operator id='rootScaler' spec='ScaleOperatorForZeroBranchSATrees' scaleFactor=".95" weight="1" tree="@tree" rootOnly='true'/>
        <operator id='treeScaler' spec='ScaleOperatorForZeroBranchSATrees' scaleFactor=".95" weight="10" tree="@tree"/>
        <operator id="updownTree" spec="UpDownOperator" scaleFactor=".95" weight="20" up="@clock.rate" down="@tree"/>

        
        <operator id="clock.rateScaler" parameter="@clock.rate" scaleFactor="0.75" spec="ScaleOperator" weight="10"/>
        
		<operator spec='ScaleOperator' scaleFactor=".75" weight=".2" parameter="@rateAC"/>
		<operator spec='ScaleOperator' scaleFactor=".75" weight=".2" parameter="@rateAT"/>
		<operator spec='ScaleOperator' scaleFactor=".75" weight=".2" parameter="@rateCG"/>
		<operator spec='ScaleOperator' scaleFactor=".75" weight=".2" parameter="@rateCT"/>
		<operator spec='ScaleOperator' scaleFactor=".75" weight=".2" parameter="@rateGT"/>
		<operator autoOptimize="true" delta="0.2" id="FrequenciesExchanger" integer="false" spec="DeltaExchangeOperator" weight="0.1" parameter="@freqParameter"/>


			
		<logger fileName="$(seed).log" id="tracelog" logEvery="10000" mode="autodetect" model="@posterior">
			<distribution idref="posterior" name="log"/>
			<log idref="BDlikelihood"/>
            <log idref="jointTreeLikelihood"/>
            <log id="treeHeight" spec="beast.evolution.tree.TreeHeightLogger" tree="@tree"/>
			<log idref="origin"/>
            <log idref="diversificationRate"/>
			<log idref="turnover"/>
			<!--<log idref="samplingProportion"/>-->
            <log idref="r"/>
            <log id="SACount" spec="beast.evolution.tree.SALogger" tree="@tree"/>

            <log idref="clock.rate"/>
			<log idref="freqParameter"/>
			<log idref="rateAC"/>
			<log idref="rateAG"/>
			<log idref="rateAT"/>
			<log idref="rateCG"/>
			<log idref="rateCT"/>
			<log idref="rateGT"/>
		</logger>
        
        <logger fileName="$(seed).trees" id="treelog" logEvery="10000" mode="tree">
			<tree idref="tree" name="log"/>
		</logger>
	
	</run>

</beast>
