# Supplementary material for: Bayesian Inference of Sampled Ancestor Trees for Epidemiology and Fossil Calibration
Source: PLoS Comput Biol. 2014 Dec 4;10(12):e1003919. doi: 10.1371/journal.pcbi.1003919 (PMC4263412; doi:10.1371/journal.pcbi.1003919)
Supplement: File S6 — XML files for simulated fossilized birth-death process without -sampled sequences. (ZIP) [file pcbi.1003919.s007.zip]

Archive with 97 entries (94 files):
- simulations1B/
- simulations1B/.DS_Store
- __MACOSX/
- __MACOSX/simulations1B/
- __MACOSX/simulations1B/._.DS_Store
- simulations1B/0.xml
- simulations1B/1.xml
- simulations1B/10.xml
- simulations1B/11.xml
- simulations1B/12.xml
- simulations1B/13.xml
- simulations1B/14.xml
- simulations1B/15.xml
- simulations1B/16.xml
- simulations1B/17.xml
- simulations1B/18.xml
- simulations1B/19.xml
- simulations1B/2.xml
- simulations1B/20.xml
- simulations1B/21.xml
- simulations1B/23.xml
- simulations1B/24.xml
- simulations1B/25.xml
- simulations1B/26.xml
- simulations1B/27.xml
- simulations1B/28.xml
- simulations1B/29.xml
- simulations1B/3.xml
- simulations1B/30.xml
- simulations1B/32.xml
- simulations1B/33.xml
- simulations1B/34.xml
- simulations1B/35.xml
- simulations1B/36.xml
- simulations1B/37.xml
- simulations1B/38.xml
- simulations1B/39.xml
- simulations1B/4.xml
- simulations1B/40.xml
- simulations1B/41.xml
- simulations1B/42.xml
- simulations1B/43.xml
- simulations1B/44.xml
- simulations1B/45.xml
- simulations1B/46.xml
- simulations1B/47.xml
- simulations1B/48.xml
- simulations1B/49.xml
- simulations1B/5.xml
- simulations1B/50.xml
- simulations1B/51.xml
- simulations1B/53.xml
- simulations1B/54.xml
- simulations1B/55.xml
- simulations1B/56.xml
- simulations1B/57.xml
- simulations1B/58.xml
- simulations1B/59.xml
- simulations1B/6.xml
- simulations1B/60.xml
- simulations1B/61.xml
- simulations1B/62.xml
- simulations1B/63.xml
- simulations1B/64.xml
- simulations1B/65.xml
- simulations1B/66.xml
- simulations1B/68.xml
- simulations1B/69.xml
- simulations1B/7.xml
- simulations1B/70.xml
- simulations1B/71.xml
- simulations1B/73.xml
- simulations1B/74.xml
- simulations1B/75.xml
- simulations1B/76.xml
- simulations1B/77.xml
- simulations1B/78.xml
- simulations1B/79.xml
- simulations1B/8.xml
- simulations1B/80.xml
- simulations1B/81.xml
- simulations1B/82.xml
- simulations1B/84.xml
- simulations1B/85.xml
- simulations1B/86.xml
- simulations1B/87.xml
- simulations1B/88.xml
- simulations1B/9.xml
- simulations1B/90.xml
- simulations1B/91.xml
- simulations1B/92.xml
- simulations1B/93.xml
- simulations1B/94.xml
- simulations1B/95.xml
- simulations1B/96.xml
- simulations1B/97.xml
- simulations1B/99.xml
