# Supplementary material for: Bayesian Inference of Sampled Ancestor Trees for Epidemiology and Fossil Calibration
Source: PLoS Comput Biol. 2014 Dec 4;10(12):e1003919. doi: 10.1371/journal.pcbi.1003919 (PMC4263412; doi:10.1371/journal.pcbi.1003919)
Supplement: File S6 — XML files for simulated fossilized birth-death process without -sampled sequences. (ZIP) [file pcbi.1003919.s007.zip › simulations1B/0.xml]

<?xml version="1.0" encoding="UTF-8" standalone="no"?><beast namespace="beast.core:beast.evolution.alignment:beast.evolution.tree.coalescent:beast.core.util:beast.evolution.nuc:beast.evolution.operators:beast.evolution.sitemodel:beast.evolution.substitutionmodel:beast.evolution.likelihood:beast.evolution.speciation:beast.core.parameter:beast.util" version="2.0">
    
    <data dataType="nucleotide" id="alignment" name="alignment">
<sequence taxon='0' value='--------------------------------------------------------------------------------------------------------------------------------------------------------------------------------------------------------------------------------------------------------------------------------------------------------------------------------------------------------------------------------------------------------------------------------------------------------------------------------------------------------------------------------------------------------------------------------------------------------------------------------------------------------------------------------------------------------------------------------------------------------------------------------------------------------------------------------------------------------------------------------------------------------------------------------------------------------------------------------------------------------------------------------------------------------------------------------------------------------------------------------------------------------------------------------------------------------------------------------------------------------------------------------------------------------------------------------------------------------------------------------------------------------------------------------------------------------------------------------------------------------------------------------------------------------------------------------------------------------------------------------------------------------------------------------------------------------------------------------------------------------------------------------------------------------------------------------------------------------------------------------------------------------------------------------------------------------------------------------------------------------------------------------------------------------------------------------'/>

    <sequence taxon='17' value='AATTGTAGACACGAGGGACCCTATAGAGATAGGGCACGGCCTTTTGACTTATTGTAAGGTGCTCCAGTTATCAATATGTATGAGGCTTTTAGTCACAAACTCAGAGACCGAGAGAGCGTAGCGGTGGGTTATTGTTCGATCGTGTTTCGACTAATCGCCGAGCCTAGGCATGAATTGTCGGCAGTGTTGCCGTCCTTTCGGGGATCGTTAGGGACGATGAGACCCCGTCCCCACTGTGACCTGTGATGTTGAGACGAGTTTTACCATCCTTAGGCAACCCTGTGACGCTGTATCAATGTCCGCCTCTATTAATTCGGTAGACATTAATGAACAAGTCCAATTTACGGAGCCGGAAAGCGTTCGTGTAAGATACACTTGGTTCAGTAGTGGACGCGTTACTCGGTGAGGGTGGTTTGCACGCGAGACGCTGCAGTCTTAGGACCCAAGCCTTCCTGTGCCACCACCAAACGTCAGGCTGTGTAACGATATAGCCTTTTACTCCCCTAGATGACATGTACAGCTTGTGTAGTGCCTGGGGGAGCGCGCTTGCGGACGAAGCTAAGCGTACTTAGCGGCAAGACCAATCGTCTTGGATTGTAGTTAGGTCGGCCCTCTCCCGTTTCGAAGTTCGGGTTTCGGATCACTTAAGGTGGCGGCTCCAAGGTATCCTAGTGGGGGGGCGCGTAGCACGTGCGCGATATTAAACATCCTCGTTATTATTACGCTAGCGGTTCATGATGTCGCTTTTCGCCCCGAAGGTCAAACCAGGGAGGATTCCCAAATTTCAGAGAAGTAACAATCCATATGACCAACCATCGAACTCTTAGGTACTCGACCTAATGAAATGACTTGTAGGCTGGTGGCGCTTAAACCCCAGACCGGTGCGAATGATGCCATACCAGCCCTGGCTGATGGGCCGCCATCTGACGTGGGAACCCCAGCATGACTGAAAGGGTAAATCGGGTACGTATCCAGGATGCGCGAAATACCATAGCATACGCAGGGTCCGCGAAGGGCGGAGTGATCACTTGGGTCTATACCGATCTGCGGGCGGTACAGATCCGGGACGGCCGCCCCCCATAAGGTCAATAACGTGTAAACAGCCCCACGCGCAGGATTTTAGCGCGATGATGCGTCGGAGATTAGTTTATTGGATTCGGGCATCGTCCGGCTGCAACGTAAGGCCCCGATATACTAGTCAAAAAACGAAGCTGATTTAGAACAGTTCTTAATGCTATCACTTGTCCCTACAGTATCGTGCCGTGGGCCCGACTCGCATGAAGGCGTTAACTCCGTAGCGCTCAGAGATGTGTTCGGTTATACGCTAGACTCCTGCACGCCCCACAGGGCTCAATCTCAGTGCTTTCAACCCTTTGTGCGCATTTAAAATCGTCTGTGTGGGACAAATCTAAGAGGCAACCTATGTAGCAGGTGCGGACCCCCCTTTAAAGGGAGCTAGTACCTATCATCCCGCGCCGTGACTCTCCCCTCCTATAGGTCTCGTTCTAGGAAAGCTGGACCCAACCGACATCACTCTGATTGGCTGCAATTGTGATGATCCAATCGGAGGATCGCAATACGCATGTCTCAAACATAGGCGGGCCTTTTGGGGGAGTTTCCTCCCCTGCTCCGGTTGAGGACGTGCCGGCAGTTTGGGTGTGAAGCTAGACTTTTAAGGAATGCAACGTATCTCGGGCGTGATTCGCCACTTTCCGGCTAACTGGAGGACACGATGGTTCTTGCCCAGGGATCAAGACTTGTACACGTCCGACTGGCCGCCCCACCAGAAGCCCGGTTTGGTGATCGCGGCGGACCATAACAAGGGCCTGCACTGTCGTCTGCAAGTGCAGCAGACGATGTCGGTTTATATACGAGATAGTAGAAACCGAATAACTTGTTTGGTTAACTCCTCTAACATTATCGCCCGACTGGCGCCGTTGGATAATCGGCCGGTACTCCCTCTGATAGGCCAAGAGCCGATAAATCCAGTTGGCGAACGA'/>

<sequence taxon='18' value='--------------------------------------------------------------------------------------------------------------------------------------------------------------------------------------------------------------------------------------------------------------------------------------------------------------------------------------------------------------------------------------------------------------------------------------------------------------------------------------------------------------------------------------------------------------------------------------------------------------------------------------------------------------------------------------------------------------------------------------------------------------------------------------------------------------------------------------------------------------------------------------------------------------------------------------------------------------------------------------------------------------------------------------------------------------------------------------------------------------------------------------------------------------------------------------------------------------------------------------------------------------------------------------------------------------------------------------------------------------------------------------------------------------------------------------------------------------------------------------------------------------------------------------------------------------------------------------------------------------------------------------------------------------------------------------------------------------------------------------------------------------------------------------------------------------------------------------------------------------------------------------------------------------------------------------------------------------------------------------------------------------------------------------------------------------------------------'/>

<sequence taxon='19' value='--------------------------------------------------------------------------------------------------------------------------------------------------------------------------------------------------------------------------------------------------------------------------------------------------------------------------------------------------------------------------------------------------------------------------------------------------------------------------------------------------------------------------------------------------------------------------------------------------------------------------------------------------------------------------------------------------------------------------------------------------------------------------------------------------------------------------------------------------------------------------------------------------------------------------------------------------------------------------------------------------------------------------------------------------------------------------------------------------------------------------------------------------------------------------------------------------------------------------------------------------------------------------------------------------------------------------------------------------------------------------------------------------------------------------------------------------------------------------------------------------------------------------------------------------------------------------------------------------------------------------------------------------------------------------------------------------------------------------------------------------------------------------------------------------------------------------------------------------------------------------------------------------------------------------------------------------------------------------------------------------------------------------------------------------------------------------------'/>

<sequence taxon='60' value='--------------------------------------------------------------------------------------------------------------------------------------------------------------------------------------------------------------------------------------------------------------------------------------------------------------------------------------------------------------------------------------------------------------------------------------------------------------------------------------------------------------------------------------------------------------------------------------------------------------------------------------------------------------------------------------------------------------------------------------------------------------------------------------------------------------------------------------------------------------------------------------------------------------------------------------------------------------------------------------------------------------------------------------------------------------------------------------------------------------------------------------------------------------------------------------------------------------------------------------------------------------------------------------------------------------------------------------------------------------------------------------------------------------------------------------------------------------------------------------------------------------------------------------------------------------------------------------------------------------------------------------------------------------------------------------------------------------------------------------------------------------------------------------------------------------------------------------------------------------------------------------------------------------------------------------------------------------------------------------------------------------------------------------------------------------------------------'/>

    <sequence taxon='78' value='AATTGTAGACACGAGGGACCCTATAGAGATAGGGCACGGCCTTTTGACTTATTGTAAGGTGCTCCAGTTATCAATATGTATGAGGCTTTTAGTCACAAACTCAGAGACCGAGAGAGCGTAGCGGTGGGTTATTGTTCGATCATGTTTCGACTAATCGCCGAGCCTAGGCATGAATTGTCGGCAGTGTTGCCGTCCTTTCGGGGATAGTTAGGGACGATGAGACCCCGTCCCCGCTGTGACCTGTGATGTTGAAACGAGTTTTACCATCCTTAGGCAACCCTGTGACGCTGTATCAATGTCCGCCTCTATTAATTCGGTAGACATTAATCAACAAGTCCAATTTACGGAGCCGGAAAGCGTTCGTGTAAGATACACTTGGTTCAGTAGTGGACGCGTTACTCGGTGAGGGTGGTTTGCACGCGAGACGCTGCAGTCTTAGGACCCAAGCCTTCCTGTGCCACCACCAAACGTCAGGCTGTGTAACGATATAGCCTTTTACTCCCCTAGATGACATGTACAGCTTGTGTAGTGCCTGGGGGAGCGCGCTTGCGAACGAAGTTAAGCGTACTTAGCGGCAAGACCAATCGTCTTGGATTGTAGTTAAGTCGGCCCTCTCCCGTTTCGAAGTTCGGGTTTCGAATCACTTAAGGTGGCGGCTCCAAGGTATCCTAGTGGGGGGGCGCGTAGCACGTGCGCGATATTAAACATCCTCGTTATTATTACGCTAGCGGTTCATGATGTCGCTTTTCGCCCCGAAGGTCAAACCAGGGAGGATTCCCAAATTTCAGAGAAGTAACAATCCATATGACCAACCATCGAACTCTTAGGTACTCGACCTAATGAAATGACTTGTAGGCTGGTGGCGCTTAAACCCCAGACCGGTGCGAATGATGCCATACCAGCCCTGGCTGATGAGCCGCTATCTGACGTGGGAACCCCAGCATGACTGAAAGGGTAAATCGGGTACGTATCCAGGATGCGCGAAATACCATAGCATACGCAGGGTCCGCGAAGGGCGGAGTGATCACTTGGGTCTATACCGATCTGCGGGCGGTACAGATCCGGGACGGCCGCTCCCCATAAGGTCAATAACGTGTAAACAGCCCCACGCGCAGGATTTAAGCGCGATGATGCGTCGGAGATTGGTTTATTGGATTCGGGCATCGTCCGGCTGCAACGTAAGGCCCCGATGTATTAGTCAAAAAAAGAAGCTGATTTAGAACAGTTCTTAATGCTATCACTTGTCCCTACAGTATCGTGCCGTGGGCCCGACTCGCATGAAGGCGTTAACTCTGTAGCGCTCAGAGATGTGTTCGGTTATACGCTAGACTCCTGCACTCCCCACAGGGCTCAGTCTCAGTGCTTTCAACCCTTTGTGCGCATTTAAAATCGTCTGTGTGGGACAAATCTAAGCGGCAACCTATGTAGCAGGTGCGGACCCCCCTTTAGAGGGAGCTAGTACCTATCATCCCGCGCCGTGACTCTCCCCTCCTATAGGTCTCGTTCTAGGAAAGCTGGACCCAACCGACATCACTCTGATTGGCTGCAATTGCGATGATCCAATCGAAGGATCGGAATACGCATGTCTCAAACATAGGCGGGCCTTTTGAGGGAGTTTCCTCCCCTGCTCCGGTTGAGGACGTGCCGGCAGTTTGGGTGTGAAGCTAAACTTTTAAGGAATGCAACGTGTCTCGGGCGTGATTCGCCCCTTTCCGGCTAACAAGAGAACACGATGGTTCTTGCCCAGGGATCAAGACTTGTACACGTCCGACTGGCCGCCCTACCAGAAGCCCGGTTTGGTGATCGCGGCGGACCATAACAAGGGCCTGCACTGTCGTCTGCGAGTGCAGCAGACGATGTCGGTTTCTATACGAGATAGTAGAGACCGAATAACTTGTTTGGTTAACTCCTCTAACATTATCGCCCGACTGGCGCCGTTGGATAATCGGCCGGTACTCCCTCTGATCGGCCAAGAGCCTATAAATCCAGTTGGCGAACGA'/>

    <sequence taxon='61' value='AATTGTAGGCACGAGGGACCCTATAGAGATAGGGCACGGCCTTTTGACTTATTGTAAGGTGCTCCAGTTATCAATATGTATGAGGCTTTTAGTCACAAACTCAGAGACCGAGAGAGCGTAGCGGTGGGTTATTGTTCGATCATGTTTCGACTAATCGCCGAGCCTAGGCATGAATTGTCGGCAGTGTTGCCGTCCTTTCGGGGATAGTTAGGGACGATGAGACCCCGTCCCCGCTATGACCTGTGATGTTGAAACGAGTTTTACCATCCTTAGGCAACCCTGTGACGCTGTATTAATGTCCGCCTCTATTAATTCGGTAGACATTAATCAACAAGTCCAATTTACGGAGCCGGAAAGCGTTCGTGTAAGATACACTTGGTTCAGTAGTGGACGCGTTACTCGGTGAGGGTGGTTTGCACGCGAGACGCTGCAGTCTTAGGACCCAAGCCTTCCTGTGCCACCACCAAACGTCAGGCTGTGTAACGATATAGCCTTTTACTCCCCTAGATGACATGTACAGCTTGTGTAGTGCCTGGGGGAGCGCGCTTGCGAACGAAGTTAAGCGTACTTAGCGGCAAGACCAATCGTCTTGGATTGTAGTTAAGTCGGCCCTCTCCCGTTTCGAAGTTCGGGTTTCGAATCACTTAAGGTGGCGGTTCCAAGGTATCCTAGTGGGGGGGCGCGTAGCACGTGCGCGATATTAAACATCCTCGTTATTATTACGCTAGCGGTTCATGATGTCGCTTTTCGCCCCGAAGGTCAAACCAGGGAGGATTCCCAAATTTCAGAGAAGTAACAATCCATATGACCAACCATCGAACTCTTAGGTACTCGACCTAATGAAATGACTTGTAGGCTGGTGGCGCTTAAACCCCAGACCGGTGCGAATGATGCCATACCAGCCCTCGCTGATGGGCCGCTATCTGACGTGGGAACCCCAGCATGACTGAAAGGGTAAATCGGGTACGTATCCAGGATGCGCGAAATACCATAGCATACGCAGGGTCCGCGAAGGGCGGAGTGATCACTTGGGTCTATACCGATCTTCGGGCGGTACAGATCCGGGACGGCCGCTCCCCATAAGGTCAATAACGTGTAAACAGCCCCACGCGCAGGATTTAAGCGCGATGATGCGTCGGAGATTGGTTTATTGGATTCGGGCATCGTCCGGCTGCAACGTAAGGCCCCGATGTATTAGTCAAAAAAAGAAGCTGATTTAGAACAGTTCTTAATGCTATCACTTGTCCCTACAGTATCGTGCCGTGGGCCCGACTCGCATGAAGGCGTTAACTCTGTAGCGCTCAGAGATGTGTTCGGTTATACGCTAGACTCCTGCACTCCCCACAGGGCTCAGTCTCAGTGCTTTCAACCCTTTGTGCGCATTTAAAATCGTCTGTGTGGGACAAATCTAAGCGGCAACCTATGTAGCAGGTGCGGACCCCCCTTTAGAGGGAGCTAGTACCTATCATCCCGCGCCGTGACTCTCCCCTCCTATAGGTCTCGTTCTAGGAAAGCTGGACCCAACCGACATCACTCTGATTGGCTGCAATTGCGATGATCCAATCGAAGGATCGGAATACGCATGTCTCAAACATAGGCGGGACTTTTGAGGGAGTTTCCTCCCCTGCTCCGGTTGAGGACGTGCCGGCAGTTTGGGTGTGAAGCTAAACTTTTAAGGAATGCAACGTGTCTCGGGCGTGATTCGCCCCTTTCCGGCTAACAAGAGAACACGATGGTTCTTGCCCAGGGATCAAGACTTGTACACGTCCGACTGGCCGCCCTACCAGAAGCCCGGTTTGGTGATCGCGGCGGACCATAACAAGGGCCTGCACTGTCGTCTGCGAGTGCAGCAGACGATGTCGGTTTCTATACGAGATAGTAGAGACCGAATAACTTGTTTGGTTAACTTCTCTAACATTATCGCCCGACTGGCGCCGTTGGATAATCGGCCGGTACTCCCTCTGATAGGCCAAGAGCCTATAAATCCAGTTGGCGAACGA'/>

<sequence taxon='21' value='--------------------------------------------------------------------------------------------------------------------------------------------------------------------------------------------------------------------------------------------------------------------------------------------------------------------------------------------------------------------------------------------------------------------------------------------------------------------------------------------------------------------------------------------------------------------------------------------------------------------------------------------------------------------------------------------------------------------------------------------------------------------------------------------------------------------------------------------------------------------------------------------------------------------------------------------------------------------------------------------------------------------------------------------------------------------------------------------------------------------------------------------------------------------------------------------------------------------------------------------------------------------------------------------------------------------------------------------------------------------------------------------------------------------------------------------------------------------------------------------------------------------------------------------------------------------------------------------------------------------------------------------------------------------------------------------------------------------------------------------------------------------------------------------------------------------------------------------------------------------------------------------------------------------------------------------------------------------------------------------------------------------------------------------------------------------------------'/>

<sequence taxon='36' value='--------------------------------------------------------------------------------------------------------------------------------------------------------------------------------------------------------------------------------------------------------------------------------------------------------------------------------------------------------------------------------------------------------------------------------------------------------------------------------------------------------------------------------------------------------------------------------------------------------------------------------------------------------------------------------------------------------------------------------------------------------------------------------------------------------------------------------------------------------------------------------------------------------------------------------------------------------------------------------------------------------------------------------------------------------------------------------------------------------------------------------------------------------------------------------------------------------------------------------------------------------------------------------------------------------------------------------------------------------------------------------------------------------------------------------------------------------------------------------------------------------------------------------------------------------------------------------------------------------------------------------------------------------------------------------------------------------------------------------------------------------------------------------------------------------------------------------------------------------------------------------------------------------------------------------------------------------------------------------------------------------------------------------------------------------------------------------'/>

    <sequence taxon='87' value='AATTGTAGACACGAGGGACCCTATAGAGATAGGGCACGGCCTTTTGACTTATTGTAAGGTGCTCCAGTTATCAATATGTATGAGGCTTTTAGTCACAAACTCAGAGACCGAGAGAGCGTAGCGGTGGGTTATTGTTCGATCATGTTTCGACTAATCGCCGAGCCTAGGCATGAATTGTCGGCAGTGTTGCCGTCCTTTCGGGGATAGTTAGGGACGATGAGACCCCGTCCCCACTGTGACCTGTGATGTTGAAACGAGTTTTACCATCCTTAGGCAACCCTGTGACGCTATATCGATGTCCGCCTCTATTAATTCGGTAGACATTAATGAACAAGTCCAATTTACGGAGCCGGAAAGCGTTCGTGTAAGATACACTTGGTTCAGTAGTGGACGCGTTACTCGGTGATGGTGGTTTGCCCGCGAGACGCTGCAGTCTTAGGACCCAAGCCTTCCTGTGCCACCACCAAACGTCAGGCTGTGTAACGATATAGCCTTTTACTCCCCTAGACGACATGTACAGCTTGTGTAGTGCCTGGGGGAGCGCACTTGCGGACGAAGCTAAGCGTACTTAGCGGCAAGACCAATCGTCTTGGATTGTAGTTAGGTCGGCCCTCTTCCGTTTCGAAGTTCGGGTTTCGAATCACTTAAGGTGGCGGCTCCAAGGTATCCTAGTGGGGGGGCGCGTAGCACGTGCGCGATATTAAACATCCTCGTTATTATTACGCTAGCGGTTCATGATGTCGCTTTTCGCCCCGAAGGTTAAACCAGGGAGGATTCCCAAATTTCAGAGAAGTAACAATCCATATGACCAACCATCGAACTCTTAGGTACTCGACCTAATGAAATAACTTGTAGGCTGGTGGCGCTTAAACCCCAGACCGGTGCGAATGATGACATACCAGCCCTGGCTGATGGACCGCTATCTGACGTGGGAACCCCAGCATGACTGAAAGGGTAAATCGGGTACGTATCCAGGATGCGCGAAATACCAAAGCATACGCAGGGTCCGCGAAGGGCGGAGTGATCACTTGGGTCTATACCGATCTGCGCGCGGTACAGATCCGGGACGGCCGCCCCCCATAAGGTCAATAACGTGTAAACAGCCCCACGCGCAGGATTTAAGCGCGATGATGCGTCGGAGATTAGTTTATTGGATTCGGGCATCGTCCGGCTGCAACGTAAGGCCCCGATGTATTAGTCAAAAAACGAAGCTGATTTAGAACAGTTCTTAATGCTATCACTTGTCCCTACAGTATCGTGCCGTGGGCCCGACTCGCATGAAGGCGTTAACTCTGTAGCGCTCAGAGATGTGTTCGGTTATACGCTAGACTCCTGCACTCCCCACAGGGCTCAGTCTCAGTGCTTCCAACCCTTTGTGCGCATTTAACATCGTCTGTGTGGGACAAATCTAAGCGGCAACCTATGTAGCAGGTGCGGACCCCCCTTTAGAGGGAGCTAGTACCTATCATCCCGCGCCGTGACTCTCCCCTCCTATAGGTCTCGTTCTAGGAAAGCTGGACCCAACCGACATCACTCTGATTGGCTGCAAGTGCGATGATCCAATCGAAGGATCGCAATACGCATGTCTCAAACATAGGCGGGCCTTTTGAGGGAGTTTCCTCCCCTGCTCCGGTTAAGGACGTGCCGGCAGTTTGGGTGTGAAGCTAAACTTTTAAGGAATGCAACGTGTCTCGGGCGTGAGTCGCCCCTTTCCGGCTAACTGGAGGACACGATGGTTCTTGACCAGGGATCAAGACTTGTACACGTCCGACTGGCCGCCCTACCAGAAGCCCGGTTTGGTGATCGCGGCGGACCATAACAAGGGCCTGCACTGTCGTCTGCAAGTGCAGCAGACGATGTCGGTTTCTATACGAGATAGTAGAGACCGAATAACTTGTTTGGTTAACTCCTCTAACATTATGGCCCGACTGGCGCCGTTGGATAATCGGCCGGTACTCCCTCTGATAGGCCAAGAGCCTATAAATCCAGTTGGCGAACGA'/>

<sequence taxon='37' value='--------------------------------------------------------------------------------------------------------------------------------------------------------------------------------------------------------------------------------------------------------------------------------------------------------------------------------------------------------------------------------------------------------------------------------------------------------------------------------------------------------------------------------------------------------------------------------------------------------------------------------------------------------------------------------------------------------------------------------------------------------------------------------------------------------------------------------------------------------------------------------------------------------------------------------------------------------------------------------------------------------------------------------------------------------------------------------------------------------------------------------------------------------------------------------------------------------------------------------------------------------------------------------------------------------------------------------------------------------------------------------------------------------------------------------------------------------------------------------------------------------------------------------------------------------------------------------------------------------------------------------------------------------------------------------------------------------------------------------------------------------------------------------------------------------------------------------------------------------------------------------------------------------------------------------------------------------------------------------------------------------------------------------------------------------------------------------'/>

    <sequence taxon='107' value='AATTGTCGACACGAGGGACCCTATAGAGATAGGGCACGGCCTTTTGACTTATTGTAAGGTGCTCCAGTTATCAATATGTATGAGGCTTTTAGTCACAAACTCAGAGACCGAGAGAGCGTAGCGGTGGGTTATTGTTCGATCATGTTTCGACTAATCGCCGAGCCTAGGCATGAATTGTCGGCAGTGTTGCCGTCCTTTCGGGGGTAGTTAGGGACGATGAGACCCCGTCCCCACTGTGACCTGTGATGTTGAAACGAGTTTTACCATCCTTAGGCAACCCTGTGACGCTGTATCGATGTCCGCCTCTATTAATTCGGTAGACATTAATGAACAAGTCCAATTTACGGAGCCGGAAAGCGTTCGTGTAAGATACACTTGGTTCAGTAGTGGACGCGTTACTCGGTGAGGGTGGTTTGCACGCGAGACGCTGCAGTCTTAGGACCCAAGCCTTCCTGTGCCACCACCAAACGTCAGGCTGTGTAACGATATAGCCTTTTACTCCCCTAGATGACATGTACAGCTTGTGTAGTGCCTGGGGGAGCGCGCTTGCGGACGAAGCTAAGCGTACTTAGCGGCAAGACCAATCGTCTTGGATTGTAGTTAGGTCGGCCCTCTTCCGTTTCGAAGTTCGGGTTTCGAATCACTTAAGGTGGCGGCTCCAAGGTATCCTAGTGGGGGGGCGCGTAGCACGTGCGCGATATTAAACATCCTCGTTATTATTACGCTAGCGGTTCATGATGTCGCTTTTCGCCCCGAAGGTCAAACCAGGGAGGATTCCCAAATTTCAGAGAAGTAACAATCCATATGACCAACCATCGAACTCTTAGGTACTCGACCTAATGAAATCACTTGTAGGCTGGTGGCGCTTAAACCCCAGACCGGTGCGAATGATGCCATACCAGCCCTGGCTGATGGGCCGCTATCTGACGTGGGAACCCCAGCATGACTGAAAGGGTAAATCGGGTACGTATCCAGGATGCGCGAAATACCAAAGCATACGCAGGGTCCGCGAAGGGCGGAGTGATCACTTGGGTCTATACCGATCTGCGCGCGGTACAGATCCGGGACGGCCGCCCCCCATAACGTCAATAACGTGTAAACAGCCCCACGCGCAGGATTTAAGCGCGATGATGCGTCGGAGATTAGTTTATTGGATTCGGGCATCGTCCGGCTGCAACGTAAGGCCCCGATGTATTAGTCAAAAAACGAAGCTGATTTAGAACAGTTCTTAATGCTATCACTTGTCCCTACAGTATCGTGCCGTGGGCCCGACTCGCATGAAGGCGTTAACTCTGTAGCGCTCAGAGATGTGTTCGGTTATACGCTAGACTCCTGCACTCCCCACAGGGCTCAGTCTCAGTGCTTTCAACCCTTTGTGCGCATTTAACATCGTCTGTGTGGGACAAATCTAAGCGGCAACCTATGTAGCAGGTGCGGACCCCCCTTTAGAGGGAGCTAGTACCTATCATCCCGCGCCGTGACTCTCCCCTCCTATAGGTCTCGTTCTAGGAAAGCTGGACCCAACCGACATCACTCTGATTGGCTGCAATTGCGATGATCCAATCGAAGGATCGCAATACGCATGTCTCAAACATAGGCGGGCCTTTTGAGGGAGTTTCCTCCCCTGCTCCGGTTAAGGACGTGCCGGCAGTTTGGGTGTGAAGCTAAACTTTTAAGGAATGCAACGTGTCTCGGGCGTGAGTCGCCCCTTTCCGGCTAACTGGAGGACACGATGGTTCTTGCCCAGGGATCAAGACTTGTACACGTCCGACTGGCCGCCCTACCAGAAGCCCGGTTTGGTGATCGCGGCGGACCATAACAAGGGCCTGCACTGTCGTCTGCAAGTGCAGCAGACGATGTCGGTTTCTATACGAGATAGTAGAGACCGAATAACTTGTTTGGTTAACTCCTCTAACATTATGGCCCGACTGGCGCCGTTGGATAATCGGCCGGTACTTCCTCTGATAGGCCAAGAGCCTATAACTCCAGTTGGCGAACGA'/>

    <sequence taxon='108' value='AATTGTCGACACGAGGGACCCTATAGAGATAGGGCACGGCCTTTTGACTTATTGTAAGGTGCTCCAGTTATCAATATGTATGAGGCTTTTAGTCACAAACTCAGAGACCGAGAGAGCGTAGCGGTGGGTTATTGTTCGATCATGTTTCGACTAATCGCCGAGCCTAGGCATGAATTGTCGGCAGTGTTGCCGTCCTTTCGGGGGTAGTTAGGGACGATGAGACCCCGTCCCCACTGTGACCTGTGATGTTGAAACGAGTTTTACCATCCTTAGGCAACCCTGTGACGCTGTATCGATGTCCGCCTCTATTAATTCGGTAGACATTAATGAACAAGTCCAATTTACGGAGCCGGAAAGCGTTCGTGTAAGATACACTTGGTTCAGTAGTGGACGCGTTACTCGGTGAGGGTGGTTTGCACGCGAGACGCTGCAGTCTTAGGACCCAAGCCTTCCTGTGCCACCACCAAACGTCAGGCTGTGTAACGATATAGCCTTTTACTCCCCTAGATGACATGTACAGCTTGTGTAGTGCCTGGGGGAGCGCGCTTGCGGACGAAGCTAAGCGTACTTAGCGGCAAGACCAATCGTCTTGGATTGTAGTTAGGTCGGCCCTCTTCCGTTTCGAAGTTCGGGTTTCGAATCACTTAAGGTGGCGGCTCCAAGGTATCCTAGTGGGGGGGCGCGTAGCACGTGCGCGATATTAAACATCCTCGTTATTATTACGCTAGCGGTTCATGATGTCGCTTTTCGCCCCGAAGGTCAAACCAGGGAGGATTCCCAAATTTCAGAGAAGTAACAATCCATATGACCAACCATCGAACTCTTAGGTACTCGACCTAATGAAATCACTTGTAGGCTGGTGGCGCTTAAACCCCAGACCGGTGCGAATGATGCCATACCAGCCCTGGCTGATGGGCCGCTATCTGACGTGGGAACCCCAGCATGACTGAAAGGGTAAATCGGGTACGTATCCAGGATGCGCGAAATACCAAAGCATACGCAGGGTCCGCGAAGGGCGGAGTGATCACTTGGGTCTATACCGATCTGCGCGCGGTACAGATCCGGGACGGCCGCCCCCCATAACGTCAATAACGTGTAAACAGCCCCACGCGCAGGATTTAAGCGCGATGATGCGTCGGAGATTAGTTTATTGGATTCGGGCATCGTCCGGCTGCAACGTAAGGCCCCGATGTATTAGTCAAAAAACGAAGCTGATTTAGAACAGTTCTTAATGCTATCACTTGTCCCTACAGTATCGTGCCGTGGGCCCGACTCGCATGAAGGCGTTAACTCTGTAGCGCTCAGAGATGTGTTCGGTTATACGCTAGACTCCTGCACTCCCCACAGGGCTCAGTCTCAGTGCTTTCAACCCTTTGTGCGCATTTAACATCGTCTGTGTGGGACAAATCTAAGCGGCAACCTATGTAGCAGGTGCGGACCCCCCTTTAGAGGGAGCTAGTACCTATCATCCCGCGCCGTGACTCTCCCCTCCTATAGGTCTCGTTCTAGGAAAGCTGGACCCAACCGACATCACTCTGATTGGCTGCAATTGCGATGATCCAATCGAAGGATCGCAATACGCATGTCTCAAACATAGGCGGGCCTTTTGAGGGAGTTTCCTCCCCTGCTCCGGTTAAGGACGTGCCGGCAGTTTGGGTGTGAAGCTAAACTTTTAAGGAATGCAACGTGTCTCGGGCGTGAGTCGCCCCTTTCCGGCTAACTGGAGGACACGATGGTTCTTGCCCAGGGATCAAGACTTGTACACGTCCGACTGGCCGCCCTACCAGAAGCCCGGTTTGGTGATCGCGGCGGACCATAACAAGGGCCTGCACTGTCGTCTGCAAGTGCAGCAGACGATGTCGGTTTCTATACGAGATAGTAGAGACCGAATAACTTGTTTGGTTAACTCCTCTAACATTATGGCCCGACTGGCGCCGTTGGATAATCGGCCGGTACTTCCTCTGATAGGCCAAGAGCCTATAACTCCAGTTGGCGAACGA'/>

    <sequence taxon='55' value='AATTGTAGACACGAGGGACCCTATAGAGATAGGGCACGGCCTTTTGACTTATTGTAAGGTGCTCCAGTTATCAATATGTATGAGGCTTTTAGTCACAAACTCAGAGACCGAGAGAGCGTAGCGGTGGGTTATTGTTCGATCAGGTTTCGACTAATCGCCGAGCCTAGGCATGAATTGTCGGCAGTGTTGCCGTCCTTTCGGGGATAGTTAGGGACGATGAGACCCCGTCCCCACTGTGACCTGTGATGTTGAAACGAGTTTTACCATCCTTAGGCAACCCTGTGACGCTGTATCGATGTCCGCCTCTATTAATTCGGTAGACATTAATGAACAAGTCCAATTTACGGAGCCGGAAAGCGTTCGTGTAAGATACACTTGGTTCAGTAGTGGACGCGTTACTCGGTGAGGGTGGTTTGCACGCGAGACGCTGCAGTCTTAGGACCCAAGCCTTCCTGTGCCACCACCAAACGTCAGGCTGTGTAACGATATAGCCTTTCACTCCCCTAGATGACGTGTGCAGCTTGTGTAGTGCCTGGGGGAGCGCGCTTGCGGACGAAGCTAAGCGTACTTAGCGGCAAGACCAATCGTCTTGGATTGTAGTTAGGTCGGCCCTCTCCCGTTTCGAAGTTCGGGTTTCGAATCACTTAAGGTGGCGGCTCCAAGGTATCCTAGTGGGGGGGCGCGTAGCACGTGCGCGATATTAAACATCCTCGTTATTATTACGCTAGCGGTTCATGATGTCGCTTTTCGCCCCGAAGGTCAAACCAGGGAGGCTTCCCAAATTTCAGAGAAGTAACAATCCATATGACCAACCATTGAACTCTTAGGTACTCGACCTAATGAAATGACTTGTAGGCTGGTGGCGCTTAAACCCCAGACCGGTGCGAATGATGCCATACCAGCCCTGGCTGATGGGCCGCCATCTGACGTGGGAACCCCAGCATGACTGAAAGGGTAAATCGGGTACGTATCCAGGATGCGCGAAATACCATAGCATACGCAGGGTCCGCGAAGGGCGGAGTGATCACTTGGATTTATACCGATCTGCGGGCGGTACAGATCCGGGACGGCCGCCCCCCATAAGGTCAATAACGTGTAAACAGCCCCACGCGCAGGATTTAAGCGCGATGATGCGTCGGAGATTAGTTTATTGGATTCGGGCATCGTCCGGCTGCAACGGAAGGCCCCGATGTATTAGTCAAAAAAAGAAGCTGATTTAGAACAGTTCTTAATGCTATCACCTGTCCCTACAGTATCGTGCCGTGGGCCCGACTCGCATGAAGGCGTTAACTCTGTAGCGCTCAGAGATGTGTTCGGTTATACGCTAGACTCCTGCACTCCCCACAAGGCTCAGTCTCAGTGCTTTCAACCCTTTGTGCGCATTTAAAATCGTCTGTGTGGGACAAATCTAAGCGGCAACCTATGTAGCAGGTGCGGACCCCCCTTTAGAGGGAGCTAGTACCTATCATCCCGCGCCGTGACTCTCCCCTCCTATAGGTCTCGTTCTAGGAAAGCTGGACCCAACCGACATCACTCTGATTGGCTGCAATTGCGATGATCCAATCGAAGGATCGCAATACGCATGTCTCAAACATAGACGGGCCTTTTGAGGGAGTTTCCTCCCCTGCTCCGGTTGAGGACGTGCCGGCAGTTTGGGTGTGAAGCTAAACTTTTAAGGAATGCAACGTGTCTCGGGCGTGATTCGCCCCTTTCCGGCTAACTGGAGGACACGATGGTTCTTGCCCAGGGATCAAGACTTGTACACGTCCGACTGGCCGCCCTACCAGAAGCCCGGTTTGGTGATCGCGGCGGACCATAACAAGGGCCTGCACTGTCGTCTGCAAGTGCAGCAGACGATGTCGGTTTCTATCCGAGATAGTAGAGACCGAATAACTTGTTTGGTTAACTCCTCTAACATTATCGCCCGACTGGCGCCGTTGGATAATCGGCCGGTACTCCCTCTGACAGGCCAAGAGCCTATAAATCCAGTTGGCAAACGA'/>

    <sequence taxon='72' value='AATTGTAGACACGAGGGACCCTATAGAGATAGGGCACGGCCTTTTGACTTATTGTAAGGTGCTCCAGTTATCAATATGTATGAGGCTTTTAGTCACAAACTCAGAGACCGAGAGAGCGTAGCGGTGGGTTATTGTTCGATCAGGTTTCGACTAATCGCCGAGCCTAGGCATGAATTGTCGGCAGTGTTGCCGTCCTTTCGGGGATAGTTAGGGACGATGAGACCCCGTCCCCACTGTGACCTGTGATGTTGAAACGAGTTTTACCATCCTTAGGCAACACTGTGACGCTGTATCGATGTCCGCCTCTATTAATTCGGTAGACATTAATGAACAAGTCCAATTTACGGAGCCGGAAAGCGTTCGTGTAAGATACACTTGGTTCAGTAGTGGACGCGTTACTCGGTGAGGGTGGTTTGCACGCGAGACGCTGCAGTCTTAGGACCCAAGCCTTCCTGTGCCACCACCAAACGTCAGGCTGTGCAACGATATAGCCTTTCACTCCCCTAGATGACATGTGCAGCTTGTGTAGTGCCTGGGGGAGCGCGCTTGCGGACGAAGCTAAGCGTACTTAGCGGCAAGACCAATCGTCTTGGATTGTAGTTAGGTCGGCCCTCTCCCGTTTCGAAGTTCGGGTTTCGAATCACTTAAGGTGGCGGCTCCAAGGTATCCTAGTGGGGGGGCGCGTAGCACGTGCGCGATATTAAACATCCTCGTTATTATTACGCTAGCGGTTCATGATGTCACTTTTCGCCCCGAAGGTCAAACCAGGGAGGCTTCCCAAATTTCAGAGAAGTAACAATCCATATGACCAACCATTGAACTCTTAGGTACTCGACCTAATGAAATGACTTGTAGGCTGGTGGCGCTTAAACCCCAGACCGGTGCGAATGATGCCATACCAGCCCTGGCTGATGGGCCGCCATCTGACGTGGGAACCCCAGCATGACTTAAAGGGTAAATCGGGTACGTATCCAGGATGCGCGAAATACCATAGCATACGCAGGGTCCGCGAAGGGCGGAGTGATCACTTGGATCTATACCGATCTGCGGGCGGTACAGATCCGGGACGGCCGCCCCCCATAAGGTCAATAACGTGTAAACAGCCCCACGCGCAGGATTTAAGCGCGATGATGCGTCGGAGATTAGTTTATTGGATTCGGGCATCGTCCGGCTGCAACGGAAGGCCCCGATGTATTAGTCAAAAAAAGAAGCTGATTTAGAACAGTTCTTAATGCTATCACCTGTCCCTACAGTATCGTGCCGTGGGCCCGACTCGCATGAAGGCGTTAACTCTGTAGCGCTCAGAGATGTGTTCGGTTATACGCTAGACTCCTGCACTCCCCACAGGGCTCAGTCTCAGTGCTTTCAACCCTTTGTGCGCATTTAAAATCGTCTGTGTGGGACAAATCTAAGCGGCAACCTATGTAGCAGGTGCGGACCCCCCTTTAGAGGGAGCTAGTACCTATCATCCCGCGCCGTGACTCTCCCCTCCTATAGGTCTCGTTCTAGGAAAGCTGGACCCAACCGACATCACTCTGATTGGTTGCAATTGCGATGATCCAATCGAAGGATCGCAATACGCATGTCTCAAACATAGACGGGCCTTTTGAGGGAGTTTCCTCCCCTGCTCCGGTTGAGGACGTGCCGGCAGTTTGGGTGTGAAGCTAAACTTTTAAGGAATGCAACGTGTCTCGGGCGTGATTCGCCCCTTTCCGGCTAACTGGAGGACACGATGGTTCTTGCCCAGGGATCAAGACTTGTACACGTCCGACTGGCCGCCCTACCAGAAGCCCGGTTTGGTGATCGCGGCGGACCATAACAAGGGCCTGTACTGTCGTCTGCAAGTGCAGCAGACGATGTCGGTTTCTATCCGAGATAGTAGAGACCGAATAACTTGTTTGGTTAACTCCTCTAACATTATCGCCCGACTGGCGCCGTTGGATAATCGGCCGGTACTCCCTCTGACAGGCCAAGAGCCTATAAATCCAGTTGGCAAACGA'/>

    <sequence taxon='73' value='AATTGTAGACACGAGGGACCCTATAGAGATAGGGCACGGCCTTTTGACTTATTGTAAGGTGCTCCAGTTATCAATATGTATGAGGCTTTTAGTCACAAACTCAGAGACCGAGAGAGCGTAGCGGTGGGTTATTGTTCGATCAGGTTTCGACTAATCGCCGAGCCTAGGCATGAATTGTCGGCAGTGTTGCCGTCCTTTCGGGGATAGTTAGGGACGATGAGACCCCGTCCCCACTGTGACCTGTGATGTTGAAACGAGTTTTACCATCCTTAGGCAACACTGTGACGCTGTATCGATGTCCGCCTCTATTAATTCGGTAGACATTAATGAACAAGTCCAATTTACGGAGCCGGAAAGCGTTCGTGTAAGATACACTTGGTTCAGTAGTGGACGCGTTACTCGGTGAGGGTGGTTTGCACGCGAGACGCTGCAGTCTTAGGACCCAAGCCTTCCTGTGCCACCACCAAACGTCAGGCTGTGCAACGATATAGCCTTTCACTCCCCTAGATGACATGTGCAGCTTGTGTAGTGCCTGGGGGAGCGCGCTTGCGGACGAAGCTAAGCGTACTTAGCGGCAAGACCAATCGTCTTGGATTGTAGTTAGGTCGGCCCTCTCCCGTTTCGAAGTTCGGGTTTCGAATCACTTAAGGTGGCGGCTCCAAGGTATCCTAGTGGGGGGGCGCGTAGCACGTGCGCGATATTAAACATCCTCGTTATTATTACGCTAGCGGTTCATGATGTCGCTTTTCGCCCCGAAGGTCAAACCAGGGAGGCTTCCCAAATTTCAGAGAAGTAACAATCCATATGACCAACCATTGAACTCTTAGGTACTCGACCTAATGAAATGACTTGTAGGCTGGTGGCGCTTAAACCCCAGACCGGTGCGAATGATGCCATACCAGCCCTGGCTGATAGGCCGCCATCTGACGTGGGAACCCCAGCATGACTGAAAGGGTAAATCGGGTACGTATCCAGGATGCGCGAAATACCATAGCATACGCAGGGTCCGCGAAGGGCGGAGTGATCACTTGGACCTATACCGATCTGCGGGCGGTACAGATCCGGGACGGCCGCCCCCCATAAGGTCAATAACGTGTAAACAGCCCCACGCGCAGGATTTAAGCGCGATGATGCGTCGGAGATTAGTTTATTGGATTCGGGCATCGTCCGGCTGCAACGGAAGGCCCCGATGTATTAGTCAAAAAAAGAAGCTGATTTAGAACAGTTCTTAATGCTATCACCTGTCCCTACAGTATCGTGCCGTGGGCCCGACTCGCATGAAGGCGTTAACTCTGTAGCGCTCAGAGATGTGTTCGGTTATACGCTAGACTCCTGCACTCCCCACAGGGCTCAGTCTCAGTGCTTTCAACCCTTTGTGCGCATTTAAAATCGTCTGTGTGGGACAAATCTAAGCGGCAACCTATGTAGCAGGTGCGGACCCCCCTTTAGAGGGAGCTAGTACCTATCATCCCGCGCCGTGACTCTCCCCTCCTATAGGTCTCGTTCTAGGAAAGCTGGACCCAACCGACATCACTCTGATTGGTTGCAATTGCGATGATCCAATCGAAGGATCGCAATACGCATGTCTCAAACATAGACGGGCCTTTTGAGGGAGTTTCCTCCCCTGCTCCGGTTGAGGACGTGCCGGCAGTTTGGGTGTGAAGCTACACTTTTAAGGAATGCAACGTGTCTCGGGCGTGATTCGCCCCTTTCCGGCTAACTGGAGGACACGATGGTTCTTGCCCAGGGATCAAGACTTGTACACGTCCGACTGGCCGCCCTACCAGAAGCCCGGTTTGGTGATCGCGGCGGACCATAACAAGGGCCTGTACTGTCGTCTGCAAGTGCAGCAGACGATGTCGGTTTCTATCCGAGATAGTAGAGACCGAATAACTTGTTTGGTTAACTCCTCTAACATTATCGCCCGACTGGCGCCGTTGGATAATCGGCCGGTACTCCCTCTGACAGGCCAAGAGCCTATAAATCCAGTTGGCAAACGA'/>

    <sequence taxon='52' value='AATTGTAGACACGAGGGACCCTATAGAGATAGGGCACGGCCTTTTGACTTATTGTAAGGTGCTCCAGTTATCAATATGTATGAGGCTTTTAGTCACAAACTCGGAGACCGAGAGAGCGTAGCGGTGGGTTATTGTTCGATCATGTTTCGACTAATCGCCGAGCCTAGGCATGAATTGTCGGCAGTGTTGCCGTCCTTTCGGGGATAGTTAAGGACGCTGAGACCCCGTCCTCACTGTGACCTGTGATGTTGAAACGAGTTTTACCATCCTCAGGCAACCCTGTGACGCTGTATCATCGTCCGCCTCTATTAATTCGGTAGACATTAATGAACAAGTCCAACTCACGGAGCCGGAAAGCGTTCGTGTAAGATACACTTGGTTCAGTAGTGGACGCGTTACTCGGTGAGGGTGGTTTGCACGCGAGACGCTGCAGTCTTAGGACCCAAGCCTTCCTGTGCCACCACCAAACGTCAGGCTGTGTAACGATATAGCCTTTTACTCCCCTAGATGACATGTACAGCTTGTGTAGTGCCTGGGGGAGCGCGCTTGCGGACGAAGCTAAGCGTACTTAGCGGCAAGACCAATCGTCTTGGATTGTAGTTAGGTCGGCCCTCTCCCGTTTCGAAGTTCGGGTTTCGAATCACTTAAGGTGGCGGCTCCAAGGTATCCTAGTGGGGGGGCGCGTAGCACGTGCGCGATATTAAACATCCTCGTTATTATTACGCTAGTGGTTCATGATGTCGCTTTTCGCCCCGAAGGTCAAACCAGGGAGGATTCCCAAATTTCAGAGAAGTAACAATCCATATGACCAACCATCGAACTCTTAGGTACTCGACCTAATGAAATGACTTGTAGGCTGGTGGCGCTTAAACCCCAGACCGGTGCGAATGATGCCATACCAGCCCTGGCTGATGGGCCGCTATCTGACGTGGGAACCCCAGCATGACTGAAAGGGTAAATCGGGTACGTATCCAGGATGCGCGAAATACCATAGCATACGCAGGGTCCGCGAAGGGCGGAGTGATCACTTGGGTCTATACCGATCTGCGGGCGGTACAGATCCGGGACGGCCGCCCCCCATAAGGTCAATAACGTGTAAACAGCCCCACGCGCAGGATTTAAGCGCGATGATGCGCCGGAGATTAGTTTATTGGATTCGGGCATCGTCCGGCTGCAACGTAAGGCCCCGATGTATTAGTCAAAAAAAGAAGCTGATTTAGAACAGTTCTTAATGCTATCACTTGTCCCTACAGTATCGTGCCGTGGGCCCGACTCGCATGAAGGCGTTAACTCTGTAGCGCTCAGAGATGTGTTCGGTTATATGCTAGACTCCTGCACTCCCCACAGGGCTCAGTCTCAGTGCTTTCAACCCTTTGTGCGAATTTAAAATCGTCTGTGTGGGACAAATCTAAGCGGCAACCTATGTAGCAGGTGCGGACCCCCCTTTAGAGGGAGCTAGTACCTATCATCCCGCGCCGTGACTCTCCCCTCCTATAGGTCTCGTTCTAGGAAAGCTGGACCCAACCGACATCACTCTGATTGGCTGCAATTGCGATGATCCAATCGAAGGATCGCAATACGCATGTCTCAAACATAGGCGGGCCTTTTGAGGGAGTTTCCTCCCCTGCTCCGGTTGAGGACGTGCCGGCAGTTTGGGTGTGAAGCTAAACTTTTAAGGAATGCGACGTGTCTCGGGCGTGATTCGTCCCTTTCCGGCTAACTGGAGAACACGATGGTTCTTGCCCAGGGATCAAGACTTGTACACGTCCGACTGGCCGCCCTACCAGAAGCCCGGTTTGGTGATCGCGGCGGACCATAACAAGGGCCTGCACTGTCGTCTGCAAGTGCAGCAGACGATGTCGGTTTCTATACGAGATGGTAGAGACCGAATAACTTGTTTGGTTAACTCCTCTAACATTATCGCCCGACTGGCGCCGTTGGATAATCGGCCGGTACTCCCTCTGATAGGCCAAGAGCCTATAAATCCAGTTGGCGAACGA'/>

    <sequence taxon='63' value='AATTGTAGACACGAGGGACCCTATAGAGATAGGGCACGGCCTTTTGACTTATTGTAAGGTGCTCCAGTTATCGATATGTATGAGGCTTTTAGTCACAAACTCAGAGACCGAGAGAGCGTAGCGGTGGGTTATTGCTCGATCATGTTTCGACTAATCGCCGAGCCTAGGCATGAATTGTCGGCAGTGTTGCCGTCCTTTCGGGGATAGTTAGGGACGCTGAGACCCCGTCCTCACTGTGACCTGTGATGTTGAAACGAGTTTTACCATCCTCAGGCAACCCTGTGACGCTGTATCAATGTCCGCCTCTATTAATTCGGTAGACATTAATGAACAAGTCCAACTCACGGAGCCGGAAAGCGTTCGTGTAAGATACACTTGGTTCAGTAGTGGACGCGTTACTCGGTGAGGGTGGTTTGCACGCGAGACGCTGCAGTCTTAGGACCCAAGCCTTCCTGTGCCACCACCAAACGTCAGGCTGTGTAACGATATAGCCTTTTACTCCCCTAGATGACATGTACAGCTTGTGTAGTGCCTGGGGGAGCGCGCTTGCGGACGAAGCTAAGCGTACTTAGCGGCAAGACCAATCGTCTTGGATTGTAGTTAGGTCGGCCCTCTCCCGTTTCGAAGTTCGGGTTTCGAATCACTTAAGGTGGCGGCTCCAAGGTATCCTAGTGGGGGGGCGCGTAGCACGTGCGCGATATTAAACATCCTCGTTATTATTACGCTAGTGGTTCATGATGTCGCTTTTCGCCCCGAAGGTCAAACCAGGGAGGATTCCCAAATTTCAGAGAAGTAACAATCCATATGACCAACCATCGAACTCTTAGGTACTCGACCTAATGAAATGACTTGTAGGCTGGTGGCGCTTAAACCCCAGACCGGTGCGAATGATGCCATACCAGCCCTGGCTGATGGGCCGCTATCTGACGTGGGAACCCCAGCATGACTGAAAGGGTAAATCGGGTACGTATCCAGGATGCGCGAAATACCATAGCATACGCAGGGTCCGCGAAGGGCGGAGTGATCACTTGGGTCTATACCGATCTGCGGGCGGTACAGATCCGGGACGGCCGCCCCCCATAAGGTCAATAACGTGTAAACAGCCCCACGCGCAGGATTTAAGCGCGATGATGCGCCGGAGATTAGTTTATTGGATTCGGGCATCGTCCGGCTGCAACGTAAGGCCCCGATGTATTAGTCAAAAAAAGAAGCTGATTTAGAACAGTTCTTAATGCTATCACTTGTCCCTACAGTATCGTGCCGTGGGCCCGACTCGCATGAAGGCGTTAACTCTGTAGCGCTCAGAGATGTGTTCGGTTATATGCTAGACTCCTGCACTCCCCACAGGGCTCAGTCTCAGTGCTTTCAACCCTTTGTGCGAATTTAAAATCGTCTGTGTGGGACAAATCTAAGCGGCAACCTATGTAGCAGGTGCGGACCCCCCTCTAGAGGGAGCTAGTACCTATCATCCCGCGCCGTGACTCTCCCCTCCTATAGGTCTCGTTCTAGGAAAGCTGGACCCAACCGACATCACTCTGATTGGCTGCAATTGCGATGATCCAATCGAAGGATAGCAATACGCATGTCTCAAACATAGGCGGGCCTTTTGAGGGAGTTTCCTCCCCTGCTCCGGTTGAGGACGTGCCGGCAGTTTGGGTGTGAAGCTAAACTTTTAAGGAATGCGACGTGTCTCGGGCGTGATTCGTCCCTTTCCGGCTAACTGGAGAACACGATGGCTCTTGCCCAGGGATCAAGACTTGTACACGTCCGACTGGCTGCCCTACCAGAAGCCCGGTTTGGTGATCGCGGCGGACCATAACAAGGGCCTGCACTGTCGTCTGCAAGTGCAGCAGACGATGTCGGTTTCTATACGAGATAGTAGAGACCGAATAACTTGTTTGGTTAACTCCTCTAACATTATCGCCCGACTGGCGCCGTTGGATAATTGGCCGGTACTCCCTCTGATAGGCCAAGAGCCTATAAATCCAGTTGGCGAACGA'/>

    <sequence taxon='85' value='AATTGTAGACACGAGGGACCCTATAGAGATAGGGCACGGCCTTTTGACTTATTGTAAGGTGCTCCAGTTATCAATATGTATGAGGCTTTTAGTCACAAACTCAGAGACCGAGAGAGCGTAGCGGTGGGTTATTGCTCGATCATGTTTCGACTAATCGCCGAGCCTAGGCATGAATTGTCGGCAGTGTTGCCGTCCTTTCGGGGATAGTTAGGGACGCTGAGACCCCGTCCTCACTGTGACCTGTGATGTTGAAACGAGTTTTACCATCCTCAGGCAACCCTGTGACGCTGTATCAATGTCCGCCTCTATTAATTCGGTAGACATTAATGAACAAGTCCAACTCACGGAGCCGGAAAGCGTTCGTGTAAGATACACTTGGTTCAGTAGTGGACGCGTTACTCGGTGAGGGTGGTTTGCACGCGAGACGCTGCAGTCTTAGGACCCAAGCCTTCCTGTGCCACCACCAAACGTCAGGCTGTGTAACGATATAGCCTTTTACTCCCCTAGATGACATGTACAGCTTGTGTAGTGCCTGGGGGAGCGCGCTTGCGGACGAAGCTAAGCGTACTTAGCGGCAAGACCAATCGTCTTGGATTGTAGTTAGGTCGGCCCTCTCCCGTTTCGAAGTTCAGGTTTCGAATCACTTAAGGTGGCGGCTCCAAGGTATCCTAGTGGGGGGGCGCGTAGCACGTGCGCGATATTAAACATCCTCGTTATTATTACGCTAGTGGTTCATGATGTCGCTTTTCGCCCCGAAGGTCAAACCAGGGAGGATTCCCAAATTTCAGAGAAGTAACAATCCATATGACCAACCATCGAACTCTTAGGTACTCGACCTAATGAAATGACTTGTAGGCTGGTGGCGCTTAAACCCCAGACCGGTGCGAATGATGCCATACCAGCCCTGGCTGATGGGCCGCTATCTGACGTGGGAACCCCAGCATGACTGAAAGGGTAAATCGGGTACGTATCCAGGATGCGCGAAATACCATAGCATACGCAGGGTCCGCGAAGGGCGGAGTGATCACTTGGGTCTATACCGATCTGCGGGCGGTACAGATCCGGGACGGCCGCCCCCCATAAGGTCAATAACGTGTAAACAGCCCCACGCGCAGGATTTAAGCGCGATGATGCGCCGGAGATTAGTTTATTGGATTCGGGCATCGTCCGGCTGCAACGTAAGGCCCCGATGTATTAGTCAAAAAAAGAAGCTGATTTAGAACAGTTCTTAATGCTATCACTTGTCCCTACAGTATCGTGCCGTGGGCCCGACTCGCATGAAGGCGTTAACTCTGTAGCGCTCAGAGATGTGTTCGGTTATATGCTAGACTCCTGCACTCCCCACAGGGCTCAGTCTCAGTGCTTTCAACCCTTTGTGCGAATTTAAAATCGTCTGTGTGGGACAAATCTAAGCGGCAACCTATGTAGCAGGTGCGGACCCCCCTTTAGAGGGAGCTAGTACCTATCATCCCGCGCCGTGACTCTCCCCTCCTATAGGTCTCGTTCTAGGAAAGCTGGACCCAACCGACATCACTCTGATTGGCTGCAATTGCGATGATCCAATCGAAGGATCGCAATACGCATGTCTCAAACATAGGCGGGCCTTTTGAGGGAGTTTCCTCCCCTGCTCCGGTTGAGGACGTGCCGGCAGTTTGGGTGTGAAGCTAAACTTTTAAGGAATGCGACGTGTCTCGGGCGTGATTCGTCCCTTTCCGGCTAACTGGAGAACACGATGGTTCTTGCCCAGGGATCAAGACTTGTACACGCCCGACTGGCCGCCCTACCAGAAGCCCGGTTTGGTGATCGCGGCGGACCATAACAAGGGCCTGCACTGTCGTCTGCAAGCGCAGCAGACGATGTCGGTTTCTATACGAGATAGTAGAGACCGAATAACTTGTTTGGTTAACTCCTCTAACATTATCGCCCGACTGGCGCCGTTGGATAATCGGCCGGTACTCCCTCTGATAGGCCAAGAGCCTATAAATCCAGTTGGCGAACGA'/>

    <sequence taxon='86' value='AATTGTAGACACGAGGGACCCTATAGAGATAGGGCACGGCCTTTTGACTTATTGTAAGGTGCTCCAGTTATCAATATGAATGAGGCTTTTAGTCACAAACTCAGAGACCGAGAGAGCGTAGCGGTGGGTTATTGCTCGATCATGTTTCGACTAATCGCCGAGCCTAGGCATGAATTGTCGGCAGTGTTGCCGTCCTTTCGGGGATAGTTAGGGACGCTGAGACCCCGTCCTCACTGTGACCTGTGATGTTGAAACGAGTTTTACCATCCTCAGGCAACCCTGTGACGCTGTATCAATGTCCGCCTCTATTAATTCGGTAGACATTAATGAACAAGTCCAACTCACGGAGCCGGAAAGCGTTCGTGTAAGATACACTTGGTTCAGTAGTGGACGCGTCACTCGGTGAGGGTGGTTTGCACGCGAGACGCTGCAGTCTTAGGACCCAAGCCTTCCTGTGCCACCACCAAACGTCAGGCTGTGTAACGATATAGCCTTTTACTCCCCTAGATGACATGTACAGCTTGTGTAGTGCCTGGGGGAGCGCGCTTGCGGACGAAGCTAAGCGTACTTAGCGGCAAGACCAATCGTCTTGGATTGTAGTTAGGTCGGCCCTCTCCCGTTTCGAAGTTCAGGTTTCGAATCACTTAAGGTGGCGGCTCCAAGGTATCCTAGTGGGGGGGCGCGTAGCACGTGCGCGATATTAAACATCCTCGTTATTATTACGCTAGTGGTTCATGATGTCGCTTTTCGCCCCGAAGGTCAAACCAGGGAGGATTCCCAAATTTCAGAGAAGTAACAATCCATATGACCAACCATCGAACTCTTAGGTACTCGACCTAATGAAATGACTTGTAGGCTGGTGGCGCTTAAACCCCAGACCGGTGCGAATGATGCCATACCAGCCCTGGCTGATGGGCCGCTATCTGACGTGGGAACCCCAGCATGACTGAAAGGGTAAATCGGGTACGTATCCAGGATGCGCGAAATACCATAGCATACGCAGGGTCCGCGAAGGGCGGAGTGATCACTTGGGTCTATACCGATCTGCGGGCGGTACAGATCCGGGACGGCCGCCCCCCATAAGGTCAATAACGTGTAAACAGTCCCACGCGCAGGATTTAAGCGCGATGATGCGCCGGAGATTAGTTTATTGGATTCGGGCATCGTCCGGCTGCAACGTAAGGCCCCGATGTATTAGTCAAAAAAAGAAGCTGATTTAGAACAGTTCTTAATGCTATCACTTGTCCCTACAGTATCGTGCCGTGGGCCCGACTCGCATGAAGGCGTTAACTCTGTAGCGCTCAGAGATGTGTTCGGTTATATGCTAGACTCCTGCACTCCCCACAGGGCTCAGTCTCAGTGCTTTCAACCCTTTGTGCGAATTTAAAATCGTCTGTGTGGGACAAATCTAAGCGGCAACCTATGTAGCAGGTGCGGACCCCCCTTTAGAGGGAGCTAGTACCTATCATCCCGCGCCGTGACTCTCCCCTCCTATAGGTCTCGTTCTAGGAAAGCTGGACCCAACCGACATCACTCTGATTGGCTGCAATTGCGATGATCCAATCGAAGGATCGCAATACGCATGTCTCAAACATAGGCGGGCCTTTTGAGGGAGTTTCCTCCCCTGCTCCGGTTGAGGACGTGCCGGCAGTTTGGGTGTGAAGCTAAACTTTTAAGGAATGCGACGTGTCTCGGGCGTGATTCGTCCCTTTCCGGCTAACTGGAGAACACGATGGTTCTTGCCCAGGGATCAAGACTTGTACACGCCCGACTGGCCGCCCTACCAGAAGCCCGGTTTGGTGATCGCGGCGGACCATAACAAGGGCCTGCACTGTCGTCTGCAAGCGCAGCAGACGATGTCGGTTTCTATACGAGATAGTAGAGACCGAATAACTTGTTTGGTTAACTCCTCTAACATTATCGCCCGACTGGCGCCGTTGGATAATCGGCCGGTACTCCCTCTGATAGGCCAAGAGCCTATAAATCCAGTTGGCGAACGA'/>

<sequence taxon='3' value='--------------------------------------------------------------------------------------------------------------------------------------------------------------------------------------------------------------------------------------------------------------------------------------------------------------------------------------------------------------------------------------------------------------------------------------------------------------------------------------------------------------------------------------------------------------------------------------------------------------------------------------------------------------------------------------------------------------------------------------------------------------------------------------------------------------------------------------------------------------------------------------------------------------------------------------------------------------------------------------------------------------------------------------------------------------------------------------------------------------------------------------------------------------------------------------------------------------------------------------------------------------------------------------------------------------------------------------------------------------------------------------------------------------------------------------------------------------------------------------------------------------------------------------------------------------------------------------------------------------------------------------------------------------------------------------------------------------------------------------------------------------------------------------------------------------------------------------------------------------------------------------------------------------------------------------------------------------------------------------------------------------------------------------------------------------------------------'/>

<sequence taxon='7' value='--------------------------------------------------------------------------------------------------------------------------------------------------------------------------------------------------------------------------------------------------------------------------------------------------------------------------------------------------------------------------------------------------------------------------------------------------------------------------------------------------------------------------------------------------------------------------------------------------------------------------------------------------------------------------------------------------------------------------------------------------------------------------------------------------------------------------------------------------------------------------------------------------------------------------------------------------------------------------------------------------------------------------------------------------------------------------------------------------------------------------------------------------------------------------------------------------------------------------------------------------------------------------------------------------------------------------------------------------------------------------------------------------------------------------------------------------------------------------------------------------------------------------------------------------------------------------------------------------------------------------------------------------------------------------------------------------------------------------------------------------------------------------------------------------------------------------------------------------------------------------------------------------------------------------------------------------------------------------------------------------------------------------------------------------------------------------------'/>

    <sequence taxon='8' value='AATTGTAGACACGAAGGACCCTATAGAGATAGGGCACAGCCTTTTAACTTATTGTAAGGTGCTCCAGTTATCAATATGTACGAGGCTTTTAGTCACAGACTCAGAGACCGAGAGAGCGTAGCGGTGGGTTATTGTTCGATGATGTTTCGACTGATCGCCGAGCCTAGGCATGAATTGTCGGCAGTGTTGCCGTCCCTTCGGGGATCGTTAGGGACGATGAGACCCGGTCCCCACTGTGACCTGTGATGTTGAAACAAGTTTTACCATCCTTAGGCAACCCTGTGACGCTGTATCGATGTCCGTCTCTATTAATTCGGTAGACATTAATGCGCAGGTCCAATTTACGGAGCCAGAAAGCGTTCGTGTAGGATACATTTGGTTCAGTAGTGGACGCGTTACTTGGTGAGGGTGGTCTGCACGCGAGACGCTGCAGTCTTAAGACCCAAGCCTTCTTGTGACACCACCAAACGTCAGGCTGTGTAACGATATAGCGTTTTACTCCCCTAAATGACATGTGCAGCTTGTGTAGTACCTGGGGGTGCGTGCTTGCGGATGAGGCTAAGTGTACTTAGCGACAAGTCCAATCGTATTGGATTGTCGTTAGGTCGGTCCTCTCCCGTTTCGAAGTTCGGCTTTCGAATCACTTAAGGTGGCGGCTCCAAGGTATCCTAGTGGGGGGGCGCGGCGCACGTGCGCGATATTAAACATCCTCGTTATTATTACGCTAGCGGTTCATGATGTCGCTTTTCGCCCCGTAGGTCAAACCAGGGAGGATTCCCAAATTTCAGAGAAGTAACACTCCATATGACCAACCATCGAACTCTTAGGTACTCGACCTAATGAAATGACTTGTAGGCTGGTGGCGCTTAAACCCCAGACCGGTGCGAGTGATGCCACACCAGCCCTGGCTGATGGGCCGGTATCTGACGTGGGAACCCCAGCATGACTGGAAGGGTAGATCGGGTACGTATCCAGGATGCGCGAAAGACCATAGCATACGCAGGGTCCGCGAAGGGCGGAGTGATCACTTGGGTCTATACCGATCTGCGGGCGGTACGGATCCGAGACGGCCGCCTCCCATAAGGTCAATAACGCGTATACAGCCCCACGCGCGGGATCTAAGCGCGATGATGCGTCGGAGATTAGTTTATTGGATTCGGGCATCGTCCGGCTGCAACGTAAGGCCCCGATGTATTAGTCGAAAAAAGAAGCTGATTTAGAACAGTTCTTAATGCTATCACTTGTCCCTATAGTATCGTGCCGTGAGCCCGACTCGCATGAAGGTGTTAACTCCGTAGCGCTCAGAGATGTGTTCGGTTATACGCTAGACTCCCGCACGCTCCACAGGGCTCAGTCTCAGTGTTTTCAACCATTTGTGCGCATTTAAAATCGTCTGTGTAGGACAAATCTAAGCGGCAACCTATGTAGTAGGTGAGGACCCCCCTTTAAAGGGAGCTAGTACCTATCATCCGGTGCCGTGACTCTCCCCTCCTATAGGTCTCATTTTAGGAAAGCTGGACCTAACCGACATCACTCTGATTGGCTGCAATTGCGATGATCCAATCGAAGGATCGCAATACGCATGTCTCAAACATAGGCGGGCCTTTTGAGGGAGTTTCCTCCCCTGCTCCGATTGAGGACGTGCCGGCAGCTTGGATGTGAAGCTAAACTTTTAAGGAATGCAACGTGTCTCGGGCGTGATTCGCCCCTTTCCGGTTAACTGGAGGACACGATGGTTCTTGCCCAGGGATCAAGACTTGTACACGTCCGACTGGCCGCCCTACCAAAAGCCCGGTTTGGTGATCGCGGCGGACCATAACAAGGGTCTGCACTGTCGTCCGCAAGTGCAGCAGATGATGTCGGTTTCCATACGAGATAGTAGAGACCGAATAACCTGTTTGGTTAACTCCTCTAACATTATCGCCCGACTGGCGCCGTCGGATAATCGGCCGGTACTCCCTCTGATAGGTCAAGAGCCTATAAATCCAGTTGGCGAACGA'/>

<sequence taxon='20' value='--------------------------------------------------------------------------------------------------------------------------------------------------------------------------------------------------------------------------------------------------------------------------------------------------------------------------------------------------------------------------------------------------------------------------------------------------------------------------------------------------------------------------------------------------------------------------------------------------------------------------------------------------------------------------------------------------------------------------------------------------------------------------------------------------------------------------------------------------------------------------------------------------------------------------------------------------------------------------------------------------------------------------------------------------------------------------------------------------------------------------------------------------------------------------------------------------------------------------------------------------------------------------------------------------------------------------------------------------------------------------------------------------------------------------------------------------------------------------------------------------------------------------------------------------------------------------------------------------------------------------------------------------------------------------------------------------------------------------------------------------------------------------------------------------------------------------------------------------------------------------------------------------------------------------------------------------------------------------------------------------------------------------------------------------------------------------------'/>

    <sequence taxon='70' value='AATTGTAGACACGAAGGACCCTATAGAGATAGGGCACAGCCTTCTAACTTATTGTAAGGTGCTCCAGTTGTCAATATGTACGAGGCTTTTAGTCACAGACTCAGAGACCGAGAGAGCGTAGCGGTGGGTTATTGTTCGATGATGTTTCGACTAATCGCCGAGCCTAGGCATGAATTGTCGGCAGTGTTGCCGTCCCTTCGGGGATAGTTAGGGACGATGAGACCCGGTCCCCACTGTGACCTGTGATGTTGAAACAAGTTTTACCATCCTTAGGCAACCCTGTGACGCTGTATCAATGTCCGTCTCTATTAATTCGGTAGACATTAATGAGCAGGTCCAATTTACGGAGCCGGAAAGCGTTCGTGTAGGATACACTTGGTTTAGTAGTGGACGTGTTACTTGGTGAGGGTGGTCTGCACACGAGACGCTGCAGTCTTAAGACCCAAGCCTTCTTGTGACACCACCAAACGTCAGGCTGTGTAACGATGTAGCCTTTTACTCCCCTAGATGACATGTGCAGCTTGTGTAGTACCTGGGGGGGCGTGCTTGCGGATGAGGCTAAGTGTACTTAGGGACAAGTCCAATCGTATTGGATTGTAGTTAGGTCGGTCCCCTCCCGTTTCGAAGTTCGGCTTTCGAGCCACTTAAGGTGGCGGCTCCAAGGTATCCTAGTGGGGGGGCGCGGAGCACGTGCGCGATATTAAACATCCTCGTTATTATTACGCTAGCGGTTCATGATGTCGCTTTTCGCCCCGTAGGTCAAACCAGGGAGGATTCCCAAATTTCAGAGAAGTAACACTCCATATGACCAACCATCGAACTCTTAGGTACTCGACCTAATGAAATGACTTGTAGGCTGGTGGCGCTTAAACCCCAGACCGGTGCGAATGATGCCACACCAGCCCTGGCTGATGGGCCGCTATCTGACGTGGGAAACCCAGCATGACTGGAAGGGTAAATCGGGTACGTATCCAGGATACGCGAAATACCATAGCATACGCAGGGTCCGCGAAGGGCGGAGTGATCACTTGGGTCTATACCGATCTGCGGGCGGCACAGATCCGAGACGGCCGCCCCCCATAAGGTCAATAACGCGTATACAGCCCCACGCGCAGGATTTAAGCGCGATGATGCGTCGGAGATTAGTTTATTGGATTCGGCCATCGTCCGGCTGCAACGTAAGGCTCCGATGTATTAGTCAAAAAAAGAAGCTGATTTAGAACAGTTCTTAATGCTATCACTTGTACCTATAGTATCGTGCCGTGGGCCCGACTCGCATGAAGGTGTTAACTCCGTAGCGCTCAGAGATGTGTCCGGTTATACGCTAGACTCCTCCACGCTCCACAGGGCTTAGTCTCAGTGTTTTCAACGCTTTGTGCGCATTTAAAATCGTTTGTGTAGGACAAATCTAAGCGGCAACCTATGTAATAGGTGAGGACCCCCCTTTAAAGGGAGCTAGTACCTATCATCCCGCGCCGTGACTCTCCCCTCCTATAGGTCTCATTTTAGGAAAGCTGGACACAACCGACATCACTCTGATTCGCTGCAATTGCGATGATCCAATCGAAGGATCGCAATACGCATGTCTCAAACATAGGCGGGCCTCTTGAGGGAGTTTCCTCCCCTGCTCCGATTGAGGACGTGCCGGCAGTTTGGATGTGAAGCTAAACTTTTAAGGAATGCAACGTGTCTCGGGCGTGATTCGCCCCTTTTCGGTTAACTGGAGGACGCGATGGTTCTTGCCCAGGGATCAAGACTTGTACACGTCCGACTGGCCGCCCTACCAGAAGCCCGGTTTGGTGATCGCGGCGGACCATAACAAGGGCCTGCACTGTCGTCCGCAAATGCAGCAGATGATGTCGGTTTCTATACGAGATAGTAGAGACCGAATAACTTGTTTGGTTAACTCCTCTAACATTATCGTCCGACTGGCGCCGTTGGATAATCGGCCGGTACTCCCTCTGATAGGCCAAGAGCCTATAAATCCAGTTGGCGAACGA'/>

    <sequence taxon='71' value='AATTGTAGACACGAAGGACCCTATAGAGATAGGGCACAGCCTTCTAACTTATTGTAAGGTGCTCCAGTTATCAATATGTACGAGGCTTTTAGTCACAGACTCAGAGACCGAGAGAGCGTAGCGGTGGGTTATTGTTCGATGATGTTTCGACTAATCGCCGAGCCTAGGCATGAATTGTCGGCAGTGTTGCCGTCCCTTCGGGGATAGTTAGGGACGATGAGACCCGGTCCCCACTGTGACCTGTGATGTTGAAACAAGTTTTACCATCCTTAGGCAACCCTGTGACGCTGTATCAATGTCCGTCTCTATTAATTCGGTAGACATTAATGAGCAGGTCCAATTTACGGAGCCGGAAAGCGTTCGTGTAGGATACACTTGGTTTAGTAGTGGACGTGTTACTTGGTGAGGGTGGTCTGCACACGAGACGCTGCAGTCTTAAGACCCAAGCCTTCTTGTGACACCACCAAACGTCAGGCTGTGTAACGATGTAGCCTTTTACTCCCCTAGATGACATGTGCAGCTTGTGTAGTACCTGGGGGGGCGTGCTTGCGGATGAGGCTAAGTGTACTTAGGGACAAGTCCAATCGTATTGGATTGTAGTTAGGTCGGTCCCCTCCCGTTTCGAAGTTCGGCTTTCGAGCCACTTAAGGTGGCGGCTCCAAGGTATCCTAGTGGGGGGGCGCGGAGCACGTGCGCGATATTAAACATCCTCGTTATTATTACGCTAGCGGTTCATGATGTCGCTTTTCGCCCCGTAGGTCAAACCAGGGAGGATTCCCAAATTTCAGAGAAGTAACACTCCATATGACCAACCATCGAACTCTTAGGTACTCGACCTAATGAAATGACTTGTAGGCCGGTGGCGCTTAAACCCCAGACCGGTGCGAATGATGCCACACCAGCCCTGGCTGATGGGCCGCTATCTGACGTGGGAAACCCAGCATGACTGGAAGGGTAAATCGGGTACGTATCCAGGATACGCGAAATACCATAGCATACGCAGGGTCCGCGAAGGGCGGAGTGATCACTTGGGTCTATACCGATCTGCGGGCGGCACAGATCCGAGACGGCCGCCCCCCATAAGGTCAATAACGCGTATACAGCCCCACGCGCAGGATTTAAGCGCGATGATGCGTCGGAGATTAGTTTATTGGATTCGGCCATCGTCCGGCTGCAACGTAAGGCTCCGATGTATTAGTCAAAAAAAGAAGCTGATTTAGAACAGTTCTTAATGCTATCACTTGTACCTATAGTATCGTGCCGTGGGCCCGACTCGAATGAAGGTGTTAACTCCGTAGCGCTCAGAGATGTGTCCGGTTATACGCTAGACTCCTCCACGCTCCACAGGGCTTAGTCTCAGTGTTTTCAACGCTTTGTGCGCATTTAAAATCGTCTGTGTAGGACAAATCTAAGCGGCAACCTATGTAATAGGTGAGGACCCCCCTTTAAAGGGAGCTAGTACCTATCATCCCGCGCCGTGACTCTCCCCTCCTATAGGTCTCATTTTAGGAAAGCTGGACACAACCGACATCACTCTGATTCGCTGCAATTGCGATGATCCAATCGAAGGATCGCAATACGCATGTCTCAAACATAGGCGGGCCTCTTGAGGGAGTTTCCTCCCCTGCTCCGATTGAGGACGTGCCGGCAGTTTGGATGTGAAGCTAAACTTTTAAGGAATGCAACGTGTCTCGGGCGTGATTCGCCCCTTTCCGGTTAACTGGAGGACGCGATGGTTCTTGCCCAGGGATCAAGACTTGTACACGTCCGACTGGCCGCCCTACCAGAAGCCCGGTTTGGTGATCGCGGCGGACCATAACAAGGGCCTGCACTGTCGTCCGCAAATGCAGCAGATGATGTCGGTTTCTATACGAGATAGTAGAGACCGAATAACTTGTTTGGTTAACTCCTCTAACATTATCGTCCGACTGGCGCCGTTGGATAATCGGCCGGTACTCCCTCTGATAGGCCAAGAGCCTATAAATCCAGTTGGCGAACGA'/>

    <sequence taxon='88' value='AATTGTAGACACGAAGGACCCTATAGAGATAGGGCACAGACTTCTAACTTATTGTAAGGTGCTCCAGTTATCAATATGTACGAGGCTTTTAGTCACAGACTCAGAGACCGAGAGAGCGTAGCGGTGGGTTATTGTTCGATGATGTTTCGACTAATCGCCGAGCCTAGGCATGAATTGTCGGCAGTGTTGCCGTCCCTTCGGGGATAGTTAGGGACGATGAGACCCGGTCCCCACTGTGACCTGTGATGTTGAAACAAGTTTTACCATCCTTAGGCAACCCTGTGACGCTGTATCAATGTCCGTCTCTATTAATTCGGTGGACATTAATGAGCAGGTCCAATTTACGGAGCCGGAAAGCGTTCGTGTAGGATACACTTGGTTCAGTAGTGGACGTGTTACTTGGTGAGGGTGGTCTGCACACGAGACGCTGCAGTCTTAAGACCCAAGCCTTCTTGTGACACCACCAAACGTCAGGCTGTGTAACGATGTAGCCTTTTACTCCCCTAGATGACATGTGCAGCTTGTGTAGTACCTGGGGGGGCGTGCTTGCGGATGAGGCTAAGTGTACTCAGGGACAAGTCCAATCGTATTGGATTGTAGTTAGGCCGGTCCCCTCCCGTTTCGAAGTTCGGCTTTCGAGTCACTTAAGGTGGCGGCTCCAAGGTATCCTAGTGGGGGGGCGCGGAGCACGTGCGCGATATTAAACATCCTCGTTATTATTACGCTAGCGGTTCATGATGTCGCTTTTCGCCCCGTAGGTCAAACCAGGGAGGATTCCCAAATTTCAGAGAAGTAACACTCCATATGACCAACCATCGAACTCTTAGGTACTCGACCTAATGAAATGACTTGTAGGCTGGTGGCGCTTAAACCCCAGACCGGTGCGAATGATGCCACACCAGCCCTGGCTGATGGGCCGCTATCTGACGTGGGAAACCCAGCATGACTGGAAGGGTAAATCGGGTACGTATCCAGGATACGCGAAATACCATAGCATACGCAGGGTCCGCGAAGGGCGGAGTAATCACTTGGGTCTATACCGATCTGCGGGCGGCACAGATCCGAGACGGCCGCCCCCCATAAGGTCAATAACGCGTATACAGCCCCACGCGCAGGATTTAAGCGCGATGATGCGTCGGAGATTAGTTTATTGGATTCGGCCATCGTCTGGCTACAACGTAAGGCTCCGATGTATTAGTCAAAAAAAGAAGCTGATTTAGAACAGTTCTTAATGCTATCACTTGTCCCTATAGTATCGTGCCGTGGGCCCGACTCGCATGAAGGTGTTAACTCCGTAGCGCTCAGAGATGTGTCCGGTTATACGCTAGACTCCTCCACGCTCCACAGGGCTTAGTCTCAGTGTTTTCAACGCTTTGTGCGCATTTAAAATCGTCTGTGTAGGACAAATCTAACCGGCAGCCTATGTAATAGCTGAGGACCCCCCTTTAAAGGGAGCTAGTACCTATCATCCCGCGCCGTGACTCTCCCCTCCTATAGGTCTCATTTTAGGAAAGCTGGACCCAACCGACATCGCTCTGATTCGCTGCAATTGCGACGATCCAATCGAAGGATCGCAATACGCATGTCTCAAACATAGGCGGGCCTTTTGAGGGAGTTTCCTCCCCTGCTCCGATTGAGGACGTGCCGGCAGTTTGGATGTGAAGCTAAACTTTTAAGGAATGCAACGTGTCTCGGGCGTGATTCGCCCCTTTCCGGTTAACTGGAGGACGCGATGGTTCTTGCCCAGGGATCAAGACTTGTACACGTCCGACTGGCCGCCCTACCAGAAGCCCGGTTTGGTGATCGCGGCGGACCATAACAAGGGCCTGCACTGTCGTCCGCAAATGCAGCAGATGATGTCGGTTTCTATACGAGATAGTAGAGACCGAATAACTTGTTTGGTTAACTCCTCTAACATTATCGTCCGACTGGCGCCGTTGGATAATCAGCCGGTACTCCCTCTGATAGGCCAAGAGCCTATAAATCCAGTTGGCGAACGA'/>

    <sequence taxon='105' value='AATTGTAGACACGAAGGACCCTATAGAGATAGGGCACAGACTTCTAACTTATTGTAAGGTGCTCCAGTTATCAATATGTACGAGGCTTTTAGTCACAGACTCAGAGACCGAGAGAGCGTAGCGGTGGGTTATTGTTCGATGATGTTTCGACTAATCGCCGAGCCTAGGCATGAATTGTCGGCAGTGTTGCCGTCCCTTCGGGGATAGTTAGGGACGATGAGACCCGGTCCCCACTGTGACCTGTGATGTTGAAACAAGTTTTACCATCCTTAGGCAACCCTGTGACGCTGTATCAATGTCCGTCTCTATTAATTCGGTGGACATTAATGAGCAGGTCCAATTTACGGAGCCGGAAAGCGTTCGTGTAGGATACACTTGGTTCAGTAGTGGACGTGTTACTTGGTGAGGGTGGTCTGCACACGAGACGCTGCAGTCTTAAGACCCAAGCCTTCTTGTGACACCACCAAACGTCAGGCTGTGTAACGATGTAGCCTTTTACTCCCCTAGATGACATGTGCAGCTTGTGTAGTACCTGGGGGGGCGTGCTTGCGGATGAGGCTAAGTGTACTCAGGGACAAGTCCAATCGTATTGGATTGTAGTTAGGCCGGTCCCCTCCCGTTTCGAAGTTCGGCTTTCGAGTCACTTAAGGTGGCGGCTCCAAGGTATCCTAGTGGGGGGGCGCGGAGCACGTGCGCGATATTAAACATCCTCGTTATTATTACGCTAGCGGTTCATGATGTCGCTTTTCGCCCCGTAGGTCAAACCAGGGAGGATTCCCAAATTTCAGAGAAGTAACACTCCATATGACCAACCATCGAACTCTTAGGTACTCGACCTAATGAAATGACTTGTAGGCTGGTGGCGCTTAAACCCCAGACCGGTGCGAATGATGCCACACCAGCCCTGGCTGATGGGCCGCTATCTGACGTGGGAAACCCAGCATGACTGGAAGGGTAAATCGGGTACGTATCCAGGATACGCGAAATACCATAGCATACGCAGGGTCCGCGAAGGGCGGAGTAATCACTTGGGTCTATACCGATCTGCGGGCGGCACAGATCCGAGACGGCCGCCCCCCATAAGGTCAATAACGCGTATACAGCCCCACGCGCAGGATTTAAGCGCGATGATGCGTCGGAGATTAGTTTATTGGATTCGGCCATCGTCTGGCTACAACGTAAGGCTCCGATGTATTAGTCAAAAAAAGAAGCTGATTTAGAACAGTTCTTAATGCTATCACTTGTCCCTATAGTATCGTGCCGTGGGCCCGACTCGCATGAAGGTGTTAACTCCGTAGCGCTCAGAGATGTGTCCGGTTATACGCTAGACTCCTCCACGCTCCACAGGGCTTAGTCTCAGTGTTTTCAACGCTTTGTGCGCATTTAAAATCGTCTGTGTAGGACAAATCTAACCGGCAACCTAGGTAATAGCTGAGGACCCCCCTTTAAAGGGAGCTAGTACCTATCATCCCGCGCCGTGACTCTCCCCTCCTATAGGTCTCATTTTAGGAAAGCTGGACCCAACCGACATCGCTCTGATTCGCTGCAATTGCGACGATCCAATCGAAGGATCGCAATACGCATGTCTCAAACATAGGCGGGCCTTTTGAGGGAGTTTCCTCCCCTGCTCCGATTGAGGACGTGCCGGCAGTTTGGATGTGAAGCTAAACTTTTAAGGAATGCAACGTGTCTCGGGCGTGATTCGCCCCTTTCCGGTTAACTGGAGGACGCGATGGTTCTTGCCCAGGGATCAAGACTTGTACACGTCCGACTGGCCGCCCTACCAGAAGCCCGGTTTGGTGATCGCGGCGGACCATAACAAGGGCCTGCACTGTCGTCCGCAAATGCAGCAGATGATGTCGGTTTCTATACGAGATAGTAGAGACCGAATAACTTGTTTGGTTAACTCCTCTAACATTATCGCCCGACTGGCGCCGTTGGATAATCAGCCGGTACTCCCTCTGATAGGCCAAGAGCCTATAAATCCAGTTGGCGAACGA'/>

    <sequence taxon='106' value='AATTGTAGACACGAAGGACCCTATAGAGATAGGGCACAGACTTCTAACTTATTGTAAGGTGCTCCAGTTATCAATATGTACGAGGCTTTTAGTCACAGACTCAGAGACCGAGAGAGCGTAGCGGTGGGTTATTGTTCGATGATGTTTCGACTAATCGCCGAGCCTAGGCATGAATTGTCGGCAGTGTTGCCGTCCCTTCGGGGATAGTTAGGGACGATGAGACCCGGTCCCCACTGTGACCTGTGATGTTGAAACAAGTTTTACCATCCTTAGGCAACCCTGTGACGCTGTATCAATGTCCGTCTCTATTAATTCGGTGGACATTAATGAGCAGGTCCAATTTACGGAGCCGGAAAGCGTTCGTGTAGGATACACTTGGTTCAGTAGTGGACGTGTTACTTGGTGAGGGTGGTCTGCACACGAGACGCTGCAGTCTTAAGACCCAAGCCTTCTTGTGACACCACCAAACGTCAGGCTGTGTAACGATGTAGCCTTTTACTCCCCTAGATGACATGTGCAGCTTGTGTAGTACCTGGGGGGGCGTGCTTGCGGATGAGGCTAAGTGTACTCAGGGACAAGTCCAATCGTATTGGATTGTAGTTAGGCCGGTCCCCTCCCGTTTCGAAGTTCGGCTTTCGAGTCACTTAAGGTGGCGGCTCCAAGGTATCCTAGTGGGGGGGCGCGGAGCACGTGCGCGATATTAAACATCCTCGTTATTATTACGCTAGCGGTTCATGATGTCGCTTTTCGCCCCGTAGGTCAAACCAGGGAGGATTCCCAAATTTCAGAGAAGTAACACTCCATATGACCAACCATCGAACTCTTAGGTACTCGACCTAATGAAATGACTTGTAGGCTGGTGGCGCTTAAACCCCAGACCGGTGCGAATGATGCCACACCAGCCCTGGCTGATGGGCCGCTATCTGACGTGGGAAACCCAGCATGACTGGAAGGGTAAATCGGGTACGTATCCAGGATACGCGAAATACCATAGCATACGCAGGGTCCGCGAAGGGCGGAGTAATCACTTGGGTCTATACCGATCTGCGGGCGGCACAGATCCGAGACGGCCGCCCCCCATAAGGTCAATAACGCGTATACAGCCCCACGCGCAGGATTTAAGCGCGATGATGCGTCGGAGATTAGTTTATTGGATTCGGCCATCGTCTGGCTACAACGTAAGGCTCCGATGTATTAGTCAAAAAAAGAAGCTGATTTAGAACAGTTCTTAATGCTATCACTTGTCCCTATAGTATCGTGCCGTGGGCCCGACTCGCATGAAGGTGTTAACTCCGTAGCGCTCAGAGATGTGTCCGGTTATACGCTAGACTCCTCCACGCTCCACAGGGCTTAGTCTCAGTGTTTTCAACGCTTTGTGCGCATTTAAAATCGTCTGTGTAGGACAAATCTAACCGGCAACCTAGGTAATAGCTGAGGACCCCCCTTTAAAGGGAGCTAGTACCTATCATCCCGCGCCGTGACTCTCCCCTCCTATAGGTCTCATTTTAGGAAAGCTGGACCCAACCGACATCGCTCTGATTCGCTGCAATTGCGACGATCCAATCGAAGGATCGCAATACGCATGTCTCAAACATAGGCGGGCCTTTTGAGGGAGTTTCCTCCCCTGCTCCGATTGAGGACGTGCCGGCAGTTTGGATGTGAAGCTAAACTTTTAAGGAATGCAACGTGTCTCGGGCGTGATTCGCCCCTTTCCGGTTAACTGGAGGACGCGATGGTTCTTGCCCAGGGATCAAGACTTGTACACGTCCGACTGGCCGCCCTACCAGAAGCCCGGTTTGGTGATCGCGGCGGACCATAACAAGGGCCTGCACTGTCGTCCGCAAATGCAGCAGATGATGTCGGTTTCTATACGAGATAGTAGAGACCGAATAACTTGTTTGGTTAACTCCTCTAACATTATCGCCCGACTGGCGCCGTTGGATAATCAGCCGGTACTCCCTCTGATAGGCCAAGAGCCTATAAATCCAGTTGGCGAACGA'/>

<sequence taxon='101' value='--------------------------------------------------------------------------------------------------------------------------------------------------------------------------------------------------------------------------------------------------------------------------------------------------------------------------------------------------------------------------------------------------------------------------------------------------------------------------------------------------------------------------------------------------------------------------------------------------------------------------------------------------------------------------------------------------------------------------------------------------------------------------------------------------------------------------------------------------------------------------------------------------------------------------------------------------------------------------------------------------------------------------------------------------------------------------------------------------------------------------------------------------------------------------------------------------------------------------------------------------------------------------------------------------------------------------------------------------------------------------------------------------------------------------------------------------------------------------------------------------------------------------------------------------------------------------------------------------------------------------------------------------------------------------------------------------------------------------------------------------------------------------------------------------------------------------------------------------------------------------------------------------------------------------------------------------------------------------------------------------------------------------------------------------------------------------------'/>

    <sequence taxon='109' value='AATTGTAGACACGAAGGACCCTATAGAGATAGGGCACAGACTTCTAACTTATTGTAAGGTGCTCCAGTTATCAATATGTACGAGGCTTTTAGTCACAGACTCAGAGACCGAGAGAGCGTAGCGGTGGGTTATTGTTCGATGATGTTTCGACTAATCGCCGAGCCTAGGCATGAATTGTCGGCAGTGTTGCCGTCCCTTCGGGGATAGTTAGGGACGATGAGACCCGGTCCCCACTGTGACCTGTGATGTTGAAACAAGTTTTACCATCCTTAGGCAACCCTGTGACGCTGTATCAATGTCCGTCTCTATTAATTCGGTGGACATTAATGAGCAGGTCCAATTTACGGAGCCGGAAAGCGTTCGTGTAGGATACACTTGGTTCAGTAGTGGACGTGTTACTTGGTGAGGGTGGTCTGCACACGAGACGCTGCAGTCTTAAGACCCAAGCCTTCTTGTGACACCACCAAACGTCAGGCTGTGTAACGATGTAGCCTTTTACTCCCCTAGATGACATGTGCAGCTTGTGTAGTACCTGGGGGGGCGTGCTTGCGGATGAGGCTAAGTGTACTCAGGGACAAGTCCAATCGTATTGGATTGTAGTTAGGCCGGTCCCCTCCCGTTTCGAAGTTCGGCTTTCGAGTCACTTAAGGTGGCGGCTCCAAGGTATCCTAGTGGGGGGGCGCGGAGCACGTGCGCGATATTAAACATCCTCGTTATTATTACGCTAGCGGTTCATGATGTCGCTTTTCGCCCCGTAGGTCAAACCAGGGAGGATTCCCAAATTTCAGAGAAGTAACACTCCATATGACCAACCATCGAACTCTTAGGTACTCGACCTAATGAAATGACTTGTAGGCTGGTGGCGCTTAAACCCCAGACCGGTGCGAATGATGCCACACCAGCCCTGGCTGATGGGCCGCTATCTGACGTGGGAAACCCAGCATGACTGGAAGGGTAAATCGGGTACGTATCCAGGATACGCGAAATACCATAGCATACGCAGGGTCCGCGAAGGGCGGAGTAATCACTTGGGTCTATACCGATCTGCGGGCGGCACAGATCCGAGACGGCCGCCCCCCATAAGGTCAATAACGCGTATACAGCCCCACGCGCAGGATTTAAGCGCGATGATGCGTCGGAGATTAGTTTATTGGATTCGGCCATCGTCTGGCTACAACGTAAGGCTCCGCTGTATTAGTCAAAAAAAGAAGCTGATTTAGAACAGTTCTTAATGCTATCACTTGTCCCTATAGTATCGTGCCGTGGGCCCGACTCGCATGAAGGTGTTAACTCCGTAGCGCTCAGAGATGTGTCCGGTTATACGCTAGACTCCTCCACGCTCCACAGGGCTTAGTCTCAGTGTTTTCAACGCTTTGTGCGCATTTAAAATCGTCTGTGTAGGACAAATCTAACCGGCAACCTATGTAATAGCTGAGGACCCCCCTTTAAAGGGAGCTAGTACCTATCATCCCGCGCCGTGACTCTCCCCTCCTATAGGTCTCATTTTAGGAAAGCTGGACCCAACCGACATCGCTCTGATTCGCTGCAATTGCGACGATCCAATCGAAGGATCGCAATACGCATGTCTCAAACATAGGCGGGCCTTTTGAGGGAGTTTCCTCCCCTGCTCCGATTGAGGACGTGCCGGCAGTTTGGATGTGAAGCTAAATTTTTAAGGAATGCAACGTGTCTCGGGCGTGATTCGCCCCTTTCCGGTTAACTGGAGGACGCGATGGTTCTTGCCCAGGGATCAAGACTTGTACACGTCCGACTGGCCGCCCTACCAGAAGCCCGGTTTGGTGATCGCGGCGGACCATAACAAGGGCCTGCACTGTCGTCCGCAAATGCAGCAGATGATGTCGGTTTCTATACGAGATAGTAGAGACCGAATAACTTGTTTGGTTAACTCCTCTAACATTATCGTCCGACTGGCGCCGTTGGATAATCAGCCGGTACTCCCTCTGATAGGCCAAGAGCCTATAAATCCAGTTGGCGAACGA'/>

    <sequence taxon='102' value='AATTGTAGACACGAAGGACCCTATAGAGATAGGGCACAGACTTCTAACTTATTGTAAGGTGCTCCAGTTATCAATATGTACGAGGCTTTTAGTCACAGACTCAGAGACCGAGAGAGCGTAGCGGTGGGTTATTGTTCGATGATGTTTCGACTAATCGCCGAGCCTAGGCATGAATTGTCGGCAGTGTTGCCGTCCCTTCGGGGATAGTTAGGGACGATGAGACCCGGTCCCCACTGTGACCTGTGATGTTGAAACAAGTTTTACCATCCTTAGGCAACCCTGTGACGCTGTATCAATGTCCGTCTCTATTAATTCGGTGGACATTAATGAGCAGGTCCAATTTACGGAGCCGGAAAGCGTTCGTGTAGGATACACTTGGTTCAGTAGTGGACGTGTTACTTGGTGAGGGTGGTCTGCACACGAGACGCTGCAGTCTTAAGACCCAAGCCTTCTTGTGACACCACCAAACGTCAGGCTGTGTAACGATGTAGCCTTTTACTCCCCTAGATGACATGTGCAGCTTGTGTAGTACCTGGGGGGGCGTGCTTGCGGATGAGGCTAAGTGTACTCAGGGACAAGTCCAATCGTATTGGATTGTAGTTAGGCCGGTCCCCTCCCGTTTCGAAGTTCGGCTTTCGAGTCACTTAAGGTGGCGGCTCCAAGGTATCCTAGTGGGGGGGCGCGGAGCACGTGCGCGATATTAAACATCCTCGTTATTATTACGCTAGCGGTTCATGATGTCGCTTTTCGCCCCGTAGGTCAAACCAGGGAGGATTCCCAAATTTCAGAGAAGTAACACTCCATATGACCAACCATCGAACTCTTAGGTACTCGACCTAATGAAATGACTTGTAGGCTGGTGGCGCTTAAACCCCAGACCGGTGCGAATGATGCCACACCAGCCCTGGCTGATGGGCCGCTATCTGACGTGGGAAACCCAGCATGACTGGAAGGGTAAATCGGGTACGTATCCAGGATACGCGAAATACCATAGCATACGCAGGGTCCGCGAAGGGCGGAGTAATCACTTGGGTCTATACCGATCTGCGGGCGGCACAGATCCGAGACGGCCGCCCCCCATAAGGTCAATAACGCGTATACAGCCCCACGCGCAGGATTTAAGCGCGATGATGCGTCGGAGATTAGTTTATTGGATTCGGCCATCGTCTGGCTACAACGTAAGGCTCCGCTGTATTAGTCAAAAAAAGAAGCTGATTTAGAACAGTTCTTAATGCTATCACTTGTCCCTATAGTATCGTGCCGTGGGCCCGACTCGCATGAAGGTGTTAACTCCGTAGCGCTCAGAGATGTGTCCGGTTATACGCTAGACTCCTCCACGCTCCACAGGGCTTAGTCTCAGTGTTTTCAACGCTTTGTGCGCATTTAAAATCGTCTGTGTAGGACAAATCTAACCGGCAACCTATGTAATAGCTGAGGACCCCCCTTTAAAGGGAGCTAGTACCTATCATCCCGCGCCGTGACTCTCCCCTCCTATAGGTCTCATTTTAGGAAAGCTGGACCCAACCGACATCGCTCTGATTCGCTGCAATTGCGACGATCCAATCGAAGGATCGCAATACGCATGTCTCAAACATAGGCGGGCCTTTTGAGGGAGTTTCCTCCCCTGCTCCGATTGAGGACGTGCCGGCAGTTTGGATGTGAAGCTAAACTTTTAAGGAATGCAACGTGTCTCGGGCGTGATTCGCCCCTTTCCGGTTAACTGGAGGACGCGATGGTTCTTGCCCAGGGATCAAGACTTGTACACGTCCGACTGGCCGCCCTACCAGAAGCCCGGTTTGGTGATCGCGGCGGACCATAACAAGGGCCTGCACTGTCGTCCGCAAATGCAGCAGATGATGTCGGTTTCTATACGAGATAGTAGAGACCGAATAACTTGTTTGGTTAACTCCTCTAACATTATCGTCCGACTGGCGCCGTTGGATAATCAGCCGGTACTCCCTCTGATAGGCCAAGAGCCTATAAATCCAGTTGGCGAACGA'/>

    <sequence taxon='30' value='AATTGTAGACACGAAGGACCCTATAGAGATAGGGCACAGCCTTCTAACTTATTGTAAGGTGCTCCAGTTATCAATATGTACGAGGCTTTTAGTCACAGACTCAGCGAACGAGAGAGCGTAGCGGTGGGTTATTGTTCGATGATGTTTCGACTAATCGCCGAGCCTAGGCATGAATTGTCGGCAGTGTTGCCGTCCCTTCGGGGATAGTTAGGGACGATGAGACCCGGTCCCCACTGTGACCTGTGATGTTGAAACAAGTTTTACCATCCCTAGGCAACCCTGTGACGCTGTATTAATGTCCGTCTCTATTAATTCGGTAGACATTAATGAGCAGGTCCAATTTACGGAGCCGGAAAGCGTTCGTGTAGGATACACGTGGTTCAGTAGTGGACGTGTTACTTGGTGAGGGTGGTCTGCACGCGAGACGCTGCAGTCTTAAGACCCAAGCCTTCTTGTGACACCACCAAACGTCAGGCTGTGTAACGATATAGCCTTTTACTCCCCTAGATGACATGTGCAGCTTGTGTAGTACCTGGGGGGGCGTGCTTGCGGATGAGGCTAAGTGTACTTAGCGACAAGTCCAATCGTATTGGATTGTAGTTAGGTCGGTCCCCTCCCGTTTCGAAGTTCGGCTTTCGAATCACTTAAGGTGGCGGCTCCAAGGTATCCTAGTGGGGGGGCGCGGAGCACGTGCGCGATATTAAACATCCTCGTTATTATTACGCTAGCGGTTCATGATGTCGCTTTTCGCCCCGTAGGCCAAACCAGGGAGGATTCCCAAATTCTAGAGAAGTAACACTCCATATGACCGACCATCGAACTCTTAGGTACTCGACCTAATGGAATGACTTGTAGGCTGGTGGCGCTTAAACCCCAGACCGGTGCGAATGATGCCACACCAGCCCTGGCTGATGGGCCGCTATCTGACGTGGGAAACCCAGCATGACTGGAAGGGTAAATCGGGTACGTATCCAGGATGCGCGAAATACCATAGCATACGCGGGGTCCGCGAAGGGCGGAGTGATCACTGGGGTCTATACCGATCTGCGGGCGGCACAGATCCGAGACGGCCGCCCCCCATAAGGTCAATAACGCGTATACAGCCCCACGCGCAGGATTTAAGCGCGATGATGCGTCGGAGATTAGTTTATTGGATTCGGCCATCGTCCGGCTGCAACGTAAGGCTCCGATGTATTAGTCAAAAAAAGAAGCTGATTTAGAACAGTTCTTAATACTATCACTTGTCCCTATCGTATCGTGCCGTGGGCCCGACTCGCATGAAGGTGTTAACTCCGTAGCGCTCAGAGATGTGTCCGGTTATACGCTAGACTCCTCCACGCTCCACAGGGCTTAGTCTCAGTGTTTTCAACGCTTTGTGCGCATTTAAAATCGTCTGTGTAGGACAAATCTAAGCGGCAACCTATGTAATAGGTGAGGACCCCCCTTTAAAGGGAGCTAATACCTATCATCCCGCGCCGTGACTCTCCCCTCCTATAGGTCTCATTTTAGGAAAGCTGGACCCAACCGACATCACTCTGATTCGCTGCAATTGCGATGATCCAATCGAAGGATCGCAATACGCATGTCTCAAACATAGGCGGGCCTTTTGAGGGAGTTTCCTCCCCTGCTCCGATTGAGGACGTGCCGACAGTTTGGATGTGAAGCTAAAATTTTAAGGAATACAACGTGTCTCGGGCGTGATTCGCCCCTTTCCGGTTAACTGGAGGCCGCGATGGTTCTTGCCCAGGGATCAAGACTTGTACACGTCCGACTGGCCGCCCTACCAGAAGCCCGGTTTGGTGATCGCGGCGGACCATAACAAGGGCCTGCACTGTCGTCCGCAAGTGCAGCAGATGATGTCGGTTTCTATACGAGATAGTAGAGACCGAATAACTTGTTTGGTTAACTCCTCTAACATTATCGTCCGACTGGCGCCGTTGGATATTCGGCCGGTACTCCCTCTGATAGGCCAAGAGCCTATAAATCCAGTCGGCGGACGA'/>

<sequence taxon='31' value='--------------------------------------------------------------------------------------------------------------------------------------------------------------------------------------------------------------------------------------------------------------------------------------------------------------------------------------------------------------------------------------------------------------------------------------------------------------------------------------------------------------------------------------------------------------------------------------------------------------------------------------------------------------------------------------------------------------------------------------------------------------------------------------------------------------------------------------------------------------------------------------------------------------------------------------------------------------------------------------------------------------------------------------------------------------------------------------------------------------------------------------------------------------------------------------------------------------------------------------------------------------------------------------------------------------------------------------------------------------------------------------------------------------------------------------------------------------------------------------------------------------------------------------------------------------------------------------------------------------------------------------------------------------------------------------------------------------------------------------------------------------------------------------------------------------------------------------------------------------------------------------------------------------------------------------------------------------------------------------------------------------------------------------------------------------------------------'/>

    <sequence taxon='33' value='AATTGTAGACACGAAAGACCCTATAGAGATAGGGCACAGCCTTCTAACTTATTGTAAGGTGCTCCAGTTATCAATATGTACGAGGCTTTTAGTCACAGACTCAGAGACCGAGAGAGCGTAGCGGTGGGTTATTGTTCGATGATGTTTCGACTAATCGCCGAGCCTAGGCATGAATTGTCGGCAGTGTTGCCGTCCCTTCGGGGATAGTTAGGGACGATGAGACCCGGTCCCCACTGTGACCTGTGATGTTGAAACAAGTTTTACCATCCCTAGGCAACCCTGTGACGCTGTATCAATGTCCGTCTCTATTAATTCGGTAGACATTAATGAGCAGGTCCAATTTACGGAGCCGGAAAGCGTTCGTGTAGGATGCACTTGGTTCAGTAGTGGACGTGTTACTTGGTGAGGGTGGTCTGCACGCGAGACGCTGCAGTCTTAAGACCCAAGCCTTCTTGTGACACCACCAAACGTCAGGCTGTGTAACGATATAGCCTTTTACTCCCCTAGATGACATGCGCAGCTTGTGTAGTACCTGGGGGGGCGTGCTTGCGGATGAGGCTAAGTGTACTTAGCGACAAGTCCAATCGTATTGGATTGTAGTTAGGTCGGTCCCCTCCCGTTTCGAAGTTCGGCTTTCGAATCACTTAAGGTGGCGGCTCCAAGGTATCCTAGTGGGGGGGCGCGGAGCACGTGCGCGATATTAAACATCCTCGTTATTATTACGCTAGCGGTTCATGATGTCGCTTTTCGCCCCGTAGGTCAAACCAGGGAGGATTCCCAAATTCCAGAGAAGTAACACTCCATATGACCAACCATCGAACTCTTAGGTACTCGACCTAATGGAATGACTTGTAGGCTGGTGGCGCTTAAACCCCAGACCGGTGCGGATGATGCCACACCAGCCCTGGCTGATGGGCCGCTATCTGACGTGGGAAACCCAGCATGACTGGAAGGGTAAATCGGGTACGTATCCAGGATGCGCGAAATACCATAGCATACGCAGGGTCCGCGAAGGGCGGAGTGATCACTGGGGTCTATACCGATCTGCGGGCGGCACAGATCCGAGACGGCCGCCCCCCATAAGGTCAATAACGCGTATACAGCCCCACGCGCAGGATTTAAGCGCGATGATGCGTCGGAGATTAGTTTATTGGATTCGGCCATCGTCCGGCTGCAACGTAAGGCTCCGATGTATTAGTCAAAAAAAGAAGCTGATTTAGAACAGTTCTTAATACTATCACTTGTCCCTATAGTATCGTGCCGTGGGCCCGACTCGCATGAAGGTGTTAACTCCGTAGCGCTCAGAGATGTGTCCGGTTATACGCTAGACTCCTCCACGCTCCACAGGGCTTAGTCTCAGTGTTTTCAACGCTTTGTGCGCATTTAAAATCGTCTGTGTAGGACAAATCTAAGCGGCAACCTATGTAATAGGTGAGGACCCCCCTTTAAAGGGAGCTAGTACCTATCATCCCGCGCCGTGACTCTCCCCTCCTATAGGTCTCATTTTAGGAAAGCTGGACCCAACCGACATCACTCTGACTCGCTGCAATTGCGATGATCCGATCGAAGGATCGCAATACGCATGTCTCAAACATAGGCGGGCCTTTTGAGGGAGTTTCCTCCCCTGCTCCGATTGAGGACGTGCCGGCAGTCTAGATGTGAAGCTAAACTTTTAAGGAATGCAACGTGTCTCGGGCGTGATTCGCCCCTTTCCGGTTAACTGGAGGCCGCGATGGTTCTTGCCCAGGGATCAAGACTTGTACACGTCCGACTGGCCGCCCTACCAGAAGCCCGGTTTGGTGATCGCGGCGGACCATAACAAGGGCCTGCACTGTCGTCCGCAAGTGCAGCAGATGATGTCGGTTTCTATACGAGATAGTAGAGACCGAATAACTTGTTTGGTTAACTCCTCTAACATTATCGTCCGACTGGCGCCGTTGGATATTCGGCCGGTACTCCCTCTGATAGGCCAAGAGCCTATAAATCCAGTTGGCGAACGA'/>

    <sequence taxon='9' value='AATTGTAGACGCGAAGGACCCTATAGAGATAGGGCACAGCCTTTTAACTTATTGTAAGGTGCTCCAGTTATCAATATGTACGAGGCTTTTAGTCACAGACTCAGAGACCGAGAGAGCGTAGCGGTGGGTTATTGTTCGATGATGTTTCGACTAATCGCCGAGCCTAGGCATGAATTGTCGGCAGTGTTGCCGTCCCTTCGGGGATAGTTAGGGACGATGAGACCCGGTCCCCACTGTGACCTGTGATGTTGAAACAAGTTTTACCATCCTTAGGCAACCCTGTGACGCTGTATCCATGTCCGTCTTTATTAATTCGGTAGACATTAATGAGCGAGTCCAATTTACGGAGCCGGAAACCGTTCGTGTAGGCTACACTTGGTTCAGTAGTGGACGCGTTACTTGGTGATGGTGGTCTGCACGCGAGACGCTGCAGTCTTAAGACTCAAGCCTTCTTGTGATACCACCAAACGTCAGGCTGTGTAACGATATAGCCTTTTACTCCCCTAGATGACATGTGCAGCCTGTGTAGTACCTGGGGGGGCGTGCTTGCGGATGAGGCTAAGTGTACTTAGCGACAAGTCCAATCGTATTGGATTGTAGTTAGGTCGGTCCTCTCCCGTTTCGAAGTTCGACTTTCGAATCACTTAAGGTGGCGGCTCCAAGGTATCCTAGTGGGGGGGCGCGGAGCACGTGCGCGATATTAAACATAATCGTTATTATTACGCTAGCGGTTCATGATGTCGCTTTTCGCCCCGTAGGTCAAACCAGGGAGGATTCCCAAATTTCAGAGAAGTAACACTCCATATGACCAACCATCGAACTCTTAGGTACTCGACCTAATGAAATGACTTGTAGGCTGGTGGCGCTTAAACCCCAGACCGGTGCGAATGATGCCACACCAGCCCTGGCTGATGGGCCGCTACCTGACGTGGGAACCCCAGCATGACTGGAAGGGTAAATCGGGTACGTATCCAGGATGCGCGAAATACCATAGCATACGCAGGGTCCGCGAAGGGCGGAGTGATCACTTGGGTCTATACCGATCTGCGGGCGGTACAGATCCGAGACGGCCGCCCCCCATAAGGTCAATAACGCGTACACAGCCCTACGCACAGGATTTAAGCGCGATGATGCGTCGGAGAATAGTTTATTGGATTCGGGCATCGTCCGGCTGCAACGTAAGGCCCCGATATATTGGTAAAAAAAAGCAGCTGATTTAGAACAGTTCTTAATGCTGTCCCTCGTCCCTATAGTACCATGCCGTGGGCCCGACTCGCATGAAGGTGTTAACTCCGTAGCGCTCAGAGATGTGTTCGGTTATACGCTAGATTCCTGCACGCTCCACAGGGCTCAGTCTCAGTGTTTTCAACCCTTTGTGCACATTTAAAATCGTCTGTGTAGGACAAATCTAAGCGGCAACCTATGTAGTAGGTGAGGACCCCCCTTTAAAGAGAGCTAGTACCTATCATCCCGCGCCGTGACTCTCCCCTCCTATAGGTCTCATTTTAGGAAAGCTGGACCTAACCGACATCACTCTGATTGGCTGCAATTGCGATGATCCAATCGAAGGATCGCAATACGCATGTCTCAAACATGGGCGGGCCTTTTGAGGGAGCTTCCTCCCCTGCTCCGATTGAGGACGTGCCGGCAGTTTGGATGTGAAGCTAAACTTTTAAGGAATGCAACGTGTCTCGGGCGTGATTCGCCCCTTTCCGGTTAACTGGAGGACACGATGGTTCTTGCCCAGGGATCAAGACTTGTACACGTCCGACTGGCCGCCCTACCAGAAGCCCGGTTTGGTGATCGCGGCGGACCATAACAAGGGCCTGCACTGTCGTCCGCAAGTGCAGCAGACGATATCGGTTTCTATACGAGATAGTAGAGATCGAATAACTTGTTTGGTTAACTCCTCTAACATTATCGCCCGACTGGCGCCGTTGGATAATCGGCCGGTACTCCCTCTGATAGGCCAAGAGCCTATAAATCCAGTTGGCGAACGA'/>

    <sequence taxon='10' value='AATTGTAGACACGAAGGACCCTATAGAGATAGGGCACAGCCTTTTAACTTATTGTAAGGTGCTCCAATTATCAATATGTACGAGGCTTTTAGTCACAGACTCAGAGACCGAGAGAGCGTAGCGGTGGGTTATTGTTCGATGATGTTTCGACTAATCGCCGAGCCTAGGCATGAATTGTCGGCAGTGTTGCCGTCCCTTCGGGGATAGTTAGGGACGATGAGACCCGGTCCCCACTGTGACCTGTGATGTTAAAACAAGTTTTACCATCCTTAGGCAACCCTGTGACGCTGTATCCATGTCCGTCTTTATTAATTCGGTAGACATTAATGAGCAGGTCCAATTTACGGAGCCGGAAAGCGTTCGTGTAGGCTACACTTGGTTCAGTAGTGGACGCGTTACTTGGTGAGGGTGGTCTGCACGCGAGACGCTGCAGTCTTAAGACTCAAGCCTTCTTGTGACACCACCAAACGTCAGGCTGTGTAACGATATAGCCTTTTACTCCCCTAGATAACATGTGCAGCCTGTGTAGTACCTGGGGGGGCGTGCTTGCGGATGAGGCTAAGTGTACTTAGCGACAAGTCCAATCGTATTGGATTGTAGTTAGGTCGGTCCTCTCCCGTTTCGAAGTTCGACTTTCGAATCACTTAAGGTGGCGGCTCCAAGGTATCCTAGTGGGGGGGCGCGGAGCACGTGCGCGATATTAAACATACCCGTTATTATTACGCTAGCGGTTCATGATGTTGCTTTTCGCCCCGTAGGTCAAACCAGGGAGGATTCCCAAATTTCAGAGAAGTACCACTCCATATGACCAACCATCGAACTCTTAGGTACTCGACCTAATGAAATGACTTGTAGGCTGGTGGCGCTTAAACCCCAGACCGGTGCGAATGATGCCACACCAGCCCTGGCTGATGGGCCGCTATATGACGTGGGAACCCCAGCATGACTGGAAGGGTAAATCGGGTACGTATCCAGGATGCGCGAAATACCATAGCATACGCAGGGTCCGCGAAGGGCGGAGTGATCACTTGGGTCTATACCGATCTGCGGGCGGTACAGACCCGAGACGGCCGCCCCCCATAAGGTCAATAACGCGTATACAGCCCTACACGCAGGATTTAAGCGCGATGATGCGTCGGAGATTAGTTTATTGGATTCGGGCATCGTCCGGCTGCAACGTAAGGCCCCGATGTATTAGTAAAAAAAAGAAGCTGATTTAGGACAGTTCTTAATGCTGTCACTCGTCCCTATAGTATCGTGCCGTGGGCCCGACTCGCATGAGGGTGTTAACTCCGTAGCGCTCAGAGATGTGTTCGGTTATACGCTACACTCCTGCACGCTCCACAGGGCTCAGTCTCAGTGTTTTCAACCCTTTGTGCGCATTTAAAATCGTCTGTGTAGGACAAATCTAAGCGGCAACCTATGTAGTAGGTGAGGACCCCCCTTTAAAGGGAGCTAGTACCTATCATCCCGCGCCGTGACTCTCCCCTCCTATAGGTCTCATTTTAGGAAAGCTGGACCTAACCAACATCACTCTGGTTGGCTGCAATTGCGATGATCCAATCGAAGGATCGCAATACGCATGTCTCAAACATGGGCGGGCCTTTTGAGGGAGTTTCCTCCCCTGCTCCGATTGAGGACGTGCCGGCAGTTTGGATGTGAAGCTAAACTTTTAAGGAATGCAACGTGTCTCGGGCGTGATTCGCCCCTTTCCGGTTAACTGGAGGACACGATGGTTCTTGCCCAGGGATCAAGACTTGTACACGTCCGACTGGCCGCCCTACCAGAAGCCAGGGTTGGTGATCGCGGCGGACCATAACAAGGGCCTGCACTGTCGTCCGCAAGTGCAGCGGACGTTATCGGTTTCTATACGAGATAGTAGAGACCGAATAACTTGTTTGGTTAACTCCTCTAAGATTATCGCCCGACTGGCGCCGTTGGATAATCGGCCGGTACTCCCTCTGATAGGCCAAGAGCCTATAAATCCAGTTGGTGAACGA'/>

    <sequence taxon='40' value='AATTGTAGACACGAAGGACCCTATAGAGATAGGGCACAGCCTTTTAACTTATTGTAAGGTGCTCCAGTTATCAATATGTACGAGGCTTTTAGTCACAGACTCAGAGACCGAGAGAGCGTAGCGGTGGGTTATTGTTCGATGATGTTTCGACTGATCGCCGAGCCTAGGCATGAATTGTCGGCAGTGTTGCCGTCCCTTCGGGGATAGTTGGGGACGATGAGACCCGGTCCCCACTGTGACCTGTGATGTTGAAACAAGTTTTACCATCCTTAGGCAACCCTGTGACGCTGTATCCATGTCCGTCTTTATTAATTCGGTAGACATTAATGAGCAGGTCCAATTTACGGAGCCGGAAAGCGTTCGTGTAGGCTACACTTGGTTCAGTAGTGGACGCGTTACTTGGTGAGGGTGGTCTGCACGCGAGACGCTGCAGTCTTAAGACTCAAGCCTTCTTGTAACACCACCAAACGTCAGGCTGTGTAGCGATATAGCCTTTTACTCCCCTAGATGACATGTGCAGCCTGTGTAGTACCTGGGGGGGCGTGCTTGCGGATGAGACTAAGTGTACTTAGCGACAAGTCCAATCGTATTGGATTGTAGTTAGGTCGGTCCTCTCCCGTTTCGAAGTTCGACTTTCGAATCACTTAAGCTGGCGGCTCCAAGGTATCCTAGTGGGGGGGCGCGGAGCACGTGCGCGATATTAAACATACTCGTTATTATTACGCTAGCGGTTCATGACGTCGCTTTTCGCCCCGTAGGTCAAACCAGGGAGGATTCCCAAATCTCAGAGAAGTAACACTCCATATGACTAACCATCGAACTCTTAGGTACTCGACCTAATGAAATAACTTGTAGGCTGGTGGCGCTTAAACCCCAGACCGGTGCGAATGATGCCACACCAGCCCTGGCTGATGGGCCACTATCTGACGTGGGAACCCCAGCATGACTGGAAGGGTAAATCGGGTACGTATCCAGGATGCGCGAAATACCACAGCATACGCAGGGTCCGCGAAGGGCGGAGTGATCACTTGGGTCTATACCGATCTGCGGGCGGTACAGATCCGAGACGGCCGCCCCCCATAAGGTCAATAACGCGTATACAGCCCTACGCGCAGGATTTAAGCGCGATGATGCGTCGGAGACTAGTTTATTGGATTCGGGCATCGTCCGGCTGCAACGTAAGGCCCCGATGTATTAGTAAAAAAAAGAAGCTGATTTAGAACAGTTCTTAATGCTGTCACTCGTCCCTATAGTATCGTGCCGTGGGCCCGACTCGCATGAAGGTGTTAACTCCGTAGCGCTCAGAGATGTGTTCGGTTATACGCTAGACTCCTGCATGCTCCACAGGGCTCAGTCTCAGTGTTTTCAACCCTTTGTGCGCATTTAAAATCGTCTGTGTAGGACAAATCTAAGCGGCAACCTATGTAGTAGGTGAGGACCCCCCTTTAAAGGGAGCTAGTACCTATCATCCCGCGCCGTGACTCTCCCCTTCTATAGGTCTCATTTTAGGAAAGCTGGACCTAACCGACATCACTCTGATTGGCTGCAATTGCGATGATCCAATCGAAGGATCGCAATACGCATGTCTCAAACATGGGCGGGCCTTTTGAGGGAGTTTCCTCCCCTGCTCCGATTGAGGACGTGCCGGCAGTTTGGATGTGAAGCTAAACTTTTAAGGAATGCAACGTGTCTCGGGTGTGATTCGCCCCTTTCCGGTTAACTGGAGGACACGATGGTTCTTGCCCAGGGATCAAGACTTGTACACGTCCGACTGGCCGCCCTACCAGAAGCCCGGTTTGGTGATCGCGGCGGACCATAACAAGGGCCTGCACTGTCGTCCGCAAGTGCAGCAGATGATATCGGTTTCTATACGAGATAGTAGAGACCGAATAACTTGTTTGGTTAACTCCTCTAACATTATCGCCCGACTGGCGCCGTTGGATAATCGGCCGGTACTCCCTCTGATAGGCCAAGAGCCTATAAATCCAGTTGGCGAACGA'/>

    <sequence taxon='41' value='AATTGTAGACACGAAGGACCCTATAGAGATAGGGCACAGCCTTTTAACTTATTGTAAGGTGCTCCAGTTATCAATATGTACGAGGCTTTTAGTCACAGACTCAGAGACCGAGAGAGCGTAGCGGTGGGTTATTGTTCGATGATGTTTCGACTGATCGCCGAGCCTAGGCATGAATTGTCGGCAGTGTTGCCGTCCCTTCGGGGATAGTTAGGGACGATGAGACCCGGTCCCCACTGTGACCTGTGATGTTGAAACAAGTTTTACCATCCTTAGGCAACCCTGTGACGCTGTATCCATGTCCGTCTTTATTAATTCGGTAGACATTAATGAGCAGGTCCAATTTACGGAGCCGGAAAGCGTTCGCGTAGGCTACACTTGGTTCAGTAGCGGACGCGTTACTTGGTGAGGGTGGTCTGCACGCGAGACGCTGCAGTCTTAAGACTCAAGCCTTCTTGTGACACCACCAAACGTCAGGCTGTGTAACGATATAGCCTTTTACTCCCCTAAATGACATGTGCAGCCTGTGTAGTACCTGGGGGGGCGTGCTTGCGGATGAGACTAAGTGTACTTAGCGACAAGTCCAATCGTATTGGATTGTAGTTAGGTCGGTCCTCTCCCGTTTCGAAGTTCGACTTTCGAATCACTTAAGCTGGCGGCTCCAAGGTATCCTAGTGGGGGGGCGCGGAGCACGTGCGCGATATTAAACATACTCGTTATTATTACGCTAGCGGTTCATGACGTCGCTTTTCGCCCCGTAGGTCAAACCAGGGAGGATTCCCAAATCTCAGAGAAGTAACACTCCATATGACTAACCATCGAACTCTTAGGTACTCGACCTAATGAAATAACTTGTAGGCTGGTGGCGCTTAAACCCCAGACCGGTGCGAATGATGCCACACCAGCCCTGGCTGATGGGCCACTATCTGACGTGGGAACCCCAGCATGACTGGAAGGGTAAATCGGGTACGTATCCAGGATGCGCGAAATACCACAGCATACGCAGGGTCCGCGAAGGGCGGAGTGATCACTTGGGTCTATACCGATCTGCGGGCGGTACAGATCCGAGACGGCCGCCCCCCATAAGGTCAATAACGCGTATACAGCCCTACGCGCAGGATTTAAGCGCGATGATGCGTCGGAGACTAGTTTATTGGATTCGGGCATCGTCCGGCTGCAACGTAAGGCCCCGATGTATTAGTAAAAAAAAGAAGCTGATTTAGAACAGTTCTTAATGCTGTCACTCGTCCCTATAGTATCGTGCCGTGGGCCCGACTCGCATGAAGGTGTTAACTCCGTAGCGCTCAGAGATGTGTTCGGTTATACGCTAGACTCCTGCACGCTCCACAGGGCTCAGTCTCAGTGTTTTCAACCCTTTGTGCGCATTTAAAATCGTCTGTGTAGGACAAATCTAAGCGGCAACCTATGTAGTAGGTGAGGACCCCCCTTTAAAGGGAGCTAGTACCTATCATCCCGCGCCGTGACTCTCCCCTCCTATAGGTCTCATTTTAGGAAAGCTGGACCTAACCGGCATCACTCTGGTTGGCTGCAATTGCGATGATCCAATCGAAGGATCGCAATACGCATGTCTCAAACATGGGCGGGCCTTTTGAGGGAGTTTCCTCCCCTGCTCCGATTGAGGACGTGCCGGCAGTTTGGATGTGAAGCTAAACTTTTAAGGAATGCAACGTGTCTCGGGCGTGATTCGCCCCTTTCCGGTTAACTGGAGGACACGATGGTTCTTGCCCAGGGATCAAGACTTGTACACGTCCGACTGGCCGCCCTACCAGAAGCCCGGTTTGGTGATCGCGGCGGACCATAACAAGGGCCTGCACTGTCGTCCGCAAGTGCAGCAGATGATATCGGTTTCTATACGAGATAGTAGAGACCGAATAACTTGTTTGGTTAACTCCTCTAACATTATCGCCCGACTGGCGCCGTTGGATAATCGGCCGGTACTCCCTCTGATAGGCCAAGAGCCTATAAATCCAGTTGGCGAACGA'/>

    <sequence taxon='14' value='AATTGTAGACACGAGGGACCCTATAGAGATAGGGCACAGCCTTTTAACTTATTGTAAGGTGCTCCAGTTATCAATATGTACGAGGCTTTTAGTCACAGACTCAGAGACCGAGAGAGCGTAGCGGTGGGTTATTGTTCAATGATGTTTCGACTAATCGCCGAGCCTAGGCATGAATTGTCGGCAGTGTTGCCGTCCCTTCGGGGATAGTTAGGGACGATGAGACCCGGTCCCCACTGTGACCTGTGATGTTGAAACAAGTTTTACCATCCTTAGGCAACCATGTGACGCTGTATCCATGTCCGTCTTCATTAATTCGGTAGACATTAATGAGCAGGTCCAATTTACGGAGCCGGAAAGCGTTCGTGTAGGCTACACTTGGTTCAGTAGTGGACGCGTTACTTGGTGAGGGTGGTCTGCACGCGAGACGCTGCAGCCTTAAGACTCAAGCCTTCTTGTGACACCACCAAACGTCGGGCTGTGTAACGATATAGCCTTTTACTCCCCTAGAGGACATGTGCAGCCTGTGTAGTACCTCGGGGGGCGTGCTTGCGGATGAGGCTAAGTGTACTTAGCGACAAGTCCAATCGTATTGGATTGTAGTTAGGTCGGTCCTCTCCCGTTTCGAAGTTCGGCTTTCGAATCACTTAAGGTGGCGGCTCCAAGGTATCCTAGTGGGGTGGCGCGGAGCACGTGCGCGATATTAAACATACTCGTTCTTATTACGCTAGCGGTTCATGATGTCGTTTTTCGCCCCGTAGGTCAAACCAGGGAGGATTCCCAAATTTCAGAGAAGTAACACTCCATATGACCAACCATCGAACTCTTAGGTACTCGACCTAATGAAATGACTTGTAGGCTGGTGGCGCTTAAACCCCAGACCGGTGCGAATGATGCCACACCAGCCCTGGCTGATGGGCCGCTATCTGACGTGGGAACCCCAGCATGACTGGAAGGGTAAATCGGGTACGTATCCCGGATGCGCGAAATACCATAGCATACGCAGGGTCCGCGAAGTGCGGAGTGATCACTTGGGTCTATACCGATCTGCGGGCGGTACAGATCCGAAACGGCCGCCCCCCATAAGGTCAATAACGCGTATACAGCCCTACGCGCAGGCTTTAAGCGCGATGATGCGTCGGAGATTAGTTTATTGGATTCGGGCATCGTCCGGCTGCAGCGTAAGGCCCCGATGTATTAGTCAAAAAAAGAAGCTGATTTAGAACAGTTCTTAATGCTGTCACTCGTCCCTATAGTATCGTGCCGTGGGCCCGACTCGCATGAAGGTGTTAACTCCGTAGCGCTCAGAGATGTGTTCGGTTATACGCTAGACTCCTGCACGCTCCACAGGGCTCAGTCTCAGTGTTTTCAACCCTTTGTGCGCATTTAAAATCGTCTGTGTAGGACAAATCTAAGCGGCAACCTATGTAGTAGGTGAGGACCCCCCTTTAAAGGGAGCTAGTACCTATCATCCCGCGCCGTGACTCTCCCCTCCTATAGGTCTCATTTTAGGAAAGCTGGACCTAACCGACACCACTCTGATTGGCTGCAATTGCGATGATCCAATCGAAGGATCGCAATACGCATGTCTCAAACATGGGCGGGCCTTTTGAGGGAGTTTCCTCCCCTGCTCCGATTGAGGACGTGCCGGCAGTTTGGATGTGAAGCTAAGCTTTTAAGGAATGCAACGTATCGCGGGCGTGATTCGCCCCTTTCCGGTTAACTGGAGGACACGATAGTTCTTGCCCAGGGATCAAGACTCGTACACGTCCGACTGGCCGCCCTACCAGAAGCCCGGTTTGGTGATCGCGGCGGACCATAACAAGGGCCTGCACTGTCGTCCGCAAGTGCAGCAGATGATATCGGTTTCTATACGAGATAGTAGAGACCGAATAACTTGTTTGGTTAACTCCTCTAACATTATCGCCCGACTGGCGCCGTTGGATAATCGGCCGGTACTCCCTCTGATAGGCCAAGAGCCTATAAATCCAGTTGGCGAACGA'/>

    <sequence taxon='22' value='AATTGCAGACACGAAGGACCCTATAGAGACAGGGCACAGCCTTTTAACTTATTGTAAGGTGCTCCAGTTATCAATATGTACGAGGCTTTTAGTCACAGACTCAGAGACCGAGAGAGCGTAGCGGTGGGTTATTGTTCAATGATGTTTCGACTAATCGCCGAGCCTAGGCATGAATTGTCGGCAGTGTTGCCGTCCCTTCGGGGATAGTTAGGGACGATGAGACCCGGTCCCCACTGTGACCTGTGATGTTGAAACAAGTTTTACCATCCTTAGGCAACCCTGTGACGCTGTATCCATGTCCGTCTTTATTAATTCGGTAGACATTAATGAGCAGGTCCAATTTACGGAGCTGGAAAGCGTTCGTGTAGGCTACACTTGGTTCAGTAGTGGACGCGTTACTTGGTGAGGGTGGTCTGCACGCGAGACGCTGCAGTCTTAAGACTCAAGCCTTCTTGTGACACTACCAAACGTCAGGCTGTGTAACGATATAGCCTTTTACTCCCCTAGATGACATGTGCAGCCTGTGTAGTACCTGGGGGGGCGTGCTTGCGGATGAGGTTAAGTGTACTTAGCGACAAGTCCAATCGTATTGGATTGTAGTTAGGTCGGTCCTCTCCCGTTTCGAAGTTCGGCTTTCGAATCACTTAAGGTGGCGGCTCCAAGGTATCCTAGTGGGGGGGCGCGGAGCACGTGCGCGATATTAAACATACTCATTATTATTACGCTAGCGGTTCATGATGTCGCTTTTCGCCCCGTAGGTCAAACCAGGGAGGATTCCCAAATTTCAGAGAAGTAACACTCCATATGACCAACCATCGAACTCTTAGGTACTCGACCTAATGAAATGACTTGTAGGCTGGTGGCGCTTAAACCCCAGACCGGTGCGAATGATGCCACACCAGCCCTGGCTGATGGGCCGCTATCTGACGTGGGAACCCCAGCATGACTGGAAGGGTAAATCGGGTACGTATCCAGGATGCGCGAAATACCATAGCATACGCAGTGTCCGCGAAGGGCGGAGTGATCACTTGGGTCTATACCGATCTGCGGGCGGTACAGATCCGAGACGGCCGCCCCCCATAAGGTCAATAACGCGTATACAGCCCTACGCGCAGGATTTAAGCGCGATGATGCGTCGGAGATTAGTTTATTGGATTCGGGCATCGTCCGGCTGCAACGTAAGGCCCCGATGTATTAGTCAAAAAAAGAAGCTGATTTAGAACAGTTCTTAATGCTGTCACTCGTCCCTATAGTATCGTGCCGTGGGCCCGACTCGCATGAAGGTGTTAACTCCGTAGCGCTCAGAGATGTGTTCGGTTATACGCTAGACTCCTGCACGCTCCACAGGGCTCAGTCTCAGTGTTTTCAACCCTTTGTGCGCATTTAAAATCGTCTGTGTAGGACAAATCTAAGCGGCAACCTATGTAGTAGGTGAGGACCCCCCTTTCAAGGGAGCTAGTACCTATCATCCCGCGCCGTGACTCTCCCCTTCTATAGGTCTCATTTTAGGAAAGCTGGACCTAACCGACATCACTCTCATTGGCTGCAGTTGCGATGATCCAATCGAAGGATCGCAATACGCATGTCTCAAGCATGGGCGGGCCTTTAGAGGGAGTTTCCTCCCCTGCTCCGATTGAGGACGTGCCGGCAGTTTGGATGTGAAGCTAAACTTTTAAGGAATGCAACGTTTCTCGGGCGTGATTCGCCCCTTTCCGGTTAACTGGAGGACATGATGGTTCTTGCCCAGGGATCAAGACTTGTACACGTCCGACTGGCCGCCCTACCAGAAGCCCGGTTTGGTGATCGCGGCGGACCATAACAAGGGCCTGCACTGTCGTCCGCAAGTGCAGCAGATGATATCGGTTTCTATACGAGATAGTAGAGACCGAATAACTTGTTTGGTTAACTCCTCTAACATTATCGCCCGACTGGCGCCGTTGGATAATCGGCCGGTACTCCCTCTGATAGGCCAAGAGCCTATAAATCCAGTTGGCGAACGA'/>

    <sequence taxon='74' value='AATTGTAGACACGAAGGACCCTATAGAGATAGGGCACAGCCTTTTAACTTATTGTAAGGTGCTCCAGTTATCAACATGTACGAGGCTTTTAGTCACAGACTCAGAGACCGAGAGAGCGTAGCGGTGGGTTATTGTTCAATGATGTTTCGACTAATCGCCGAGCCTAGGCATGAATTGTCGGCAGTGTTGCCGTCCCTTCGGGGATAGTTAGGGACGATGAGACCCGGTCCCCACTGTGACCTGTGATGTTGAAACAAGTTTTACCATCCTTAGGCAACCCTGTGACGCTGTATCCATGTCCGCCGTTATTAATTCGGTAGACATTAATGAGCAGGTCCAATTTACGGAGCCGGAAAGCGTTCGTGTAGGCTACACTTGGTTCAGTAGTGGACGCGTTACTTGGTGAGGGTGGTCTGCACGTGAGACGCTGCAGTCTTAAGACTCAAGCCTTCTTGTGATACTACCAAACGTCAGGCTGTGTAACGATATAGCCTTTTGCTCCCCTAGATGACATGTGCAGCCTGTGTAGTACCTGGGGGGGCGTGCTTGCGGATGAGGTTAAGTGTACTTAGCGACAAGTCCAATCGTATTGGATTGTAGTTAGGTCGGTCCTCTCCCGTTTCGCAGTTCGGCTTTCGAATCACTTAAGGTGGCGGCTCCAAGGTATCCTAGTGGGGGGGCGCGGAGCACGTGCGCGATATTAAACATACTCGTTATTATTACGCTAGCGGTTCATGATGTCGCTTTTCGCCCCGTAGGTCAAACCAGGGAGGATTCCCAAATTTCAGAGAAGTAACACTCCATATGACCAACCATCGAACTCTTAGGTACTCGACCTAATGAAATGACTTGTAGGCTGGTGGCGCTTAAACCCCAGACCGGTGCGAATGATGCCACACCAGCCCTGGCTGATGGGCCGCTATCTGACGTGGGAACCCCAGCATGACTGGAAGGGTAAATCGGGTACGTATCCAGGATGCGCGAAATACCATAGCATACGCAGGGTCCGCGAAGGGCGGAGTGATCACTTGGGTCTATACCGATCTGCGGGCGGTACAGATCCGAGACGGCCGCCCCCCATAAGGTCAATAACGAGTATACAGCCCTACGCGCAGGATTTAAGCGCGATGATGCGTCGGAGATTAGTTTATTGGATTCGGGCATCGTCCGGCTGCAACGTAAGGCCCCGATGTATTAGTCAAAAAAAGAAGCTGATTTAGAACAGTTCTTAATGCTGTCACTCGTCCCTATAGTATCGTGCCGTGGGCCCGACTCGCATGAAGGTGTTAACTCCGTAGCGCTCAGCAATGTGTTCGGTTATACGCTAGACTCCTGCACGCTCCACAGGGCTCAGTCTCAGTGTTTTCAACCCTTTGTGCGCATTTAAAATCGTCTGTGTAGGACAAATCTAAGCGGCAACCTATGTAGTAGGTGAGGACCCCCCTTTAAAGGGAGCTAGTACCTATCATCCCGCGCCGTGACTCTCCCCTCCTATAGGTCTCATTTTAGGAAAGCTGGACCTAACCGACATCACTCTCAGTGGCTGCAATTGCGATGATCCAATCGAAGGATCGCAATACGCATGTCTCAAGCATGGGCGGGCCTTTTGAGGGAGTTTCCTCCCCTGCCCCGATTGAGGACGTGCCGGCAGTTTGGATGTGAAGCCAAACTTTTAAGGAATGCAACGTTTCCCGGGCGTGATTCGCCCCTTTCCGGTTAACTGGAGGACACGATGGTTCTTGCCCAGGGATCAAGACTTGCACACGTCCGACTGGCCGCCCTACCAGAAGCCCGGTTTGGTGATCGCGGCGGACCATAACAAGGGCCTGCACTGTCGTCCGCAAGTGCAGCAGATGATATCGGTTTCTATACGAGATAGTAGAGACCGAATAACTTGTTTGGTTAACTCCTCTAACCTTATCGCCCGACTGGCGCCGTTGGATAATCGGCCGGTACTCCCTCTGATAGGCCAAGAGCCTATAAATCCAGTTGGCGAACGA'/>

    <sequence taxon='28' value='AATTGTAGACACGAAGGACCCTATAGAGATAGGGCACAGCCTTTTAACTTATTGTAAGGTGCTCCAGTTATCAATATGTACGAGGCTTTTGGTCACAGACTCAGAGACCGAGAGAGCGTAGCGGTGGGTTATTGTTCGATGATGTTTCGACTAATCGCCGAGCCTAGGCATGAATTGTCGGCAGTGTTGCCGTCCCTTCGGGGATAGTTAGGGACGATGAGACCCGGTCCCCACTGTGACCTGTGATGTTGAAACAAGTTTTACCATCCTTAGGCAACCCTGTGACGCTGTATCCATGTCCGTCTTTATTAATGCGGTAGACATTAATGAGCAGGTCCAATTTACGGAGCCGGAAAGCGTTCGTGTAGGCTACACTTGGTTCAGTAGTGGACGCGTTACTTGGTGAGGGTGGTCTGCACGCGAGACGCTGCAGTCTTAAGACTCAAGCCTTCTTGTGACACCACCAAACGTCAGGCTGTGTAACGATATAGCCTTTTACTCCCCTAGATGACATGTGCAGCCTGTGTAGTACCTGGGGGGGCGTGCTTGCGGATGAGGCTAAGTGTACTTAGCGACAAGTCCAATCGTATTATATTGTAGTTAGGTCGGTCCTCTCCCGTTTCGAAGCTCGGCTTTCGAATGACTTAAGGTGGCGGCTCCAAGGTATCCTAGTGGGGGGGCGCGGAGCACGTGCGCGATATTAAACATACTCGTTATTATTACGCTAGCGGTTCATGATGTCGCTTTTCGCCCCGTAGGTCAAACCAGGGAGGATTCCCAAATTTCAGAGAAGTAACACTCCATATGACCAACCATCGAACTCTTAGATACTCGACCTAATGAAATGACTTGTAGGCTGGTGGCGCTTAAACCCCAGACCGGTGCGAATGATGCCACACCAGCCCTGGCTGCTGGGCCGCTATCTGACGTGGGAACCCCAGCATGACTGGAAGGGTAAATCGGGTACGTATCCAGGGTGCGCGAAATACCATAGCATACGCAGGGTCCGTGGAGGGCGGAGTGATCACTTGGGTCTATACCGATCTGCGGGCGGTACAGATCCGAGACGGCCGCCCCCCATAAGGTCAATAACGCATATACAGCCCTACGCGCAGGATTTAAGCGCGATGATGCGTCGGAGATTAGTTTATTGGATTCGGGCATCGTCCGGCTGCAACGTAAGGCCCCGATGTATTAGTCAAAAAAAGAAGCTGATTTAGAACAGTTCTTAATGCTGTCACTCGTCCCTATAGTATCGTGCCGTGGGCCCGACTCGCATGAAGGTGTTAACTCCGTAGCGCTCAGAGATGTGTTCGGTTATACGCTAGACTCCTGCACGCTCCACAGGGCTCAGTCTCAGTGTTTTCAACCCTTTGTGCGCATTTAAAATCGTCTGTGTAGGACAAATCTAAGCGGCAACCTATGTAGTAGGTGAGGACCCCCCTTTAAAGGGAGCTAGTACCTATCATCCCGCGCCGTGACTCTCCCCTCCTATAGGTCTCATGTTAGGAAAGCTGGACCTAAACGACATCACTCTGATTGGCTGCAATTGCGGTGATCCAATCGAAGGATCGCACTACGCATGTCTCAAACATGGGCGGGTCTTTTGAGGGAGTTTCCTCCCCTGCTCCGATTGAGGACGTGCCGGCAGTTTGGATGTGAAGCCAAACTTTTAAGGAATGCAACGTGTCTCGGGCGTGATTCGCCCCTTTCCGGTTAACTGGAGGACACGATGGTTCTTGCCCAGGGATCAAGACTTGTACACGTCCGACTGGCCGCCCTACCAGAAGCCCGGTTTGGTGATCGCGGCGGACCATAACAGGGGCCTGCACTGTCGTCCGCAAGTGCAGCAGATGATATCGGTTTCTATACGAGATAGTAGAGACCGAATAACTTGTTTGGTTAAGTCCTCTAACATTATCGCCCGACTGGCGCCGTTGGATAATCGGCCGGTACTCCCTCTGATAGGCCAAGAGCCTATAAATCCAGTTGGCGAACGA'/>

    <sequence taxon='56' value='AATTGTAGACACGAAGGACCCTATAGAGATAGGGCACAGCCTTTTAACTTATTGTAAAGTGCTCCAGTTATCGATATGTACGAGGCTTTTAGTCACAGACTCAGAGACCGAGAGAGCGTAGCGGTGGGTTATTGTTCGATGATGTTTCGACTAATCGCCGAGCCTAGGCATGAATTGTCGGCAGTGTTGCCGTCCCTTCGGCGAAAGTTAGGGACGATGAGACCCGGTCCCCACTGTGACCTGTGATGTTGAAACGAGTTTTACCATCCTTAGGCAACCCTGTGACGCTGTATCAATGTCCGTCTCTATTAATTCGGTAGACATTAATGAGCAGGTCCAATTTACGGAGCCGGAAAGCGTTCGTGTAGGATACACTTGGTTCAGTAGTGGCCGTGTTGCTCGGTGAGGGTGGTCTGCACGCGAGACGCTGCAGTCTTAAGACCCAAGCCTTCTTGTGACACCACCAAACGTCAGGCTGTGTAACGATACAGCCTTTTATTCCCCTAGATGACCTGTGGAGCTTGTGTAGTACCTGGGGGGGCGTGCTTGCGGATGAAGCTAAGTGTACTTAGTGACAAGTCCAATCGTATTGGATTGTAGTTAGGTCGGTCCTCTCCCGTTTCGAAGTTCGGCTTTCGAATCACTTAAGGTGGCGGCTCCAAGGTATTCTAGTGGGGGGGCGCGGAGCACGTGCGCGATATTAAACATCCTCGTTATTATTACGCTAGCGGTTCATGATGTCGCTTTTCGCCCCGTGGGTCAAACCAGGGAGGATTCTCAAATTTCAGAGAAGTAACACTCCATATGACCGACCATCGAACTCTTAGGTACTCGACCTAATGAAATGACTTGTAGGTTGGTGGCGCTTAAACCCCAGACCGGTGCGGATGATGCCACACCAGCCCTGGCTGATGGGCCGCTATCTAACGTAGGAACCCCAGCATGACTAGAAGGGTAAATCGGGTACGTATCCAGGATGCGCGAAATACCATAGCATACGCAGGGTCCGCGAAGGGCGGAGTGATCACTTGGGTCTATACCGATCTGCGAGCGGTACAGATCCGAGACGGCCGCCCCCCATAAGGTCAATAACGCGTATTCAGCCCCAAGCGCAGGATTTGAGCGCGATGATGCGTCGGAGATTAGTTTATTGGATTCGGGCATCGTCCGGCTGCAACGTAAGGCCCCGATGTATTAGTCAAAAAAAGAAGCTGGTTTAGAACAGTTCTTAATGCTATCACCTGTCCCTATAGTATCGTGCCGTGAGCCCGACTCGCATGAAGGTGTTAACTCCGTAGTGCTCAGAGATGTGTTCGGTTATACGCTAGACTCCTGCACGCTCCACAGGGCTCAGTCTCAGTGTTTTCAACCCTTTGTGCGCATTTAAAATCGTCTGTGTAGGACAAATCTAAGCGGTAACCTATGTAATAGGTGAGGACCCCCCCTTAAAGGGAGCTAGTACCTATCATCCCGCGCCGTGACTCTCCCCTCCTATAGGTCTCATTTTAGGAAAGCTGGACCCAACCGACATCACTTTGATTGGCTGCAATTGCGATGATCCAGTCGAAGGATCGCAATACGCATGTCTCAAACATAGGCGGGCCTTTTGAGGGAGTTTCCTCCCCTGCTCCGATTAAGGACGTACCGGCAGTTTGGATGTGAAGCTAAACTTTTAAGGAATGCAACGTGTCTCTGGCGTGATTCGCCCCTTTCCGGTTAACTGGAGGACACGATGGTTCTTGCCCAGAGATCAAGACTTGTACACGTCCGACTGGCCGCCCTAACAGAAGCCCGGTTTGGTGATCGCGGCGGACCATAACGAGGGCTTGCTCTGTCGTCCGCAAGTGCAGCAGATGATGTCGGTTTCTATACGAGATAGTAGAGACCGAATAACTCGTTTGGTTAACTCCTCTAACATTATCGCCCGACTGGCGCCGTTGGATAATCGGCCCGTACTCTCTCTGACAGGCCAAGAGCCTATAAATCCAGTTGGCGAACGA'/>

    <sequence taxon='1' value='AATTGCAGATACGAAGGACCCTATAGAGATAGGGCACATCCTTTTCACTTATTGTAAGGTGCTCCAGTTATCAATATGTATGAGGCTTTTAGTCACAAACTCAGAGACCGAGAGAGCGTAGCGGTGGGTTATTGTTCGATAATGTTTCGACTAATCGCCGAGTTTAGGAACGAATTGTCGGCAGTGTTACCGTCCTTTCGGGGATAGTTAGGGACGATGAGATCCGGTCCTCACTGTGACCTGTGATGTTGAAACGAGTCTTACCATCCTTAGGCAACCCTGTGACGCTGTATCAATGTCCGCCTCTATTAATTCGGTAGACGTTAATGAACAGGTCCAATTTACGGACCCGGAAAGCGTTCGTGTAAGATACACTTGGTTCAGTAGTGGACGCGTTACTCGGTGAGGGTGGTCTGCACGCGAGACGCTGCAGTCTTAAGACTCAAGCCTTCTTGTGACACCACCAAACGTCAAGCTGCGTAACGATATAGCCTTTTATTCCCCTAGATGACATGTACAGCTTGTATAGTGCCTGGGGGGGCGTGCTTGCGGATGTAGCTAAGTGTACCTAGCGACAAGTCAAATTGTATTGGATTGTAGTTAGGTCGGCCCTCTCCCGTTTCGAAGTTCGGCTTTCGAATCACTTAAGGTGACGGCTCCAAGGTATCCTAGTGGGGGGGCGCGGAGCACGTGCGCGATATTAAACATCCTCGTTATTATTACACTAGTGGTCCATGATGTCGCTTTTCGCCCCGTAGGTCAAACCAGGGAGGATTCCCAAATTTCAGAGAAGTAACAATCCATATGACCAACCGTCGAACCCCTAGGCACTCGACCTAATGAAATGACTTGTAGGCTGGTAGCGCTTAAACCCCAGACCGGTTCGAATGATGCCACACCAGCCCTGGCTGATGGGCCGCTATCTGACGTGGGAACCCCAGCATGACTGGAAGGGTAAATCGGGTACGTATCCAGGATGCGCAAAATACCATAGCATACGCAGGGTCCGCGAAGGGAGGGATGCCCACTTGGGTCAATACCGATCTGCGGGCGGTACAGATCCGAGACGGCCGCCCCCCATAAGGTCAATAACGCGTATACGGCCCCACGCGCAGGATTTAAGCGCGATGATGCGTCGGAGATTAATCTATTGGATTCGGGCATCGTCCGGCTGCAACGTAAGGCACCGATGTATCAGTCAAAAAAAGAAGCTGATTTAGAACAGTGCTTAATGCTATCACTTGCCCCTACAGTATCGTGCCGTGGGCCCGACTTTCATGAGGGCGGTAACCCCGTAGCGCTCAGAGATGTGTTCGGTTATACGGTAGACTCCTGCGCGCTCCACAGGGCTCAGTCTCAGTGCTTTCGACCCTTTGTGCGCATTTAAAATCGTCTGTGTGGGACAAATCTAAGCGGCAATCTATGTAGTAGGTGCGGACCCCCCTTTAAAGGGAGCTAGTACTTATCATCCCTCGCCGTGACTTTCCCCTCCTATAGGTCTCATTCTAGGAAAGCTGGACGCAACCGACATCACTCTGATTGGCTGCAATTGCGATGATCCAATCGAAGGATCGCAATACGCATGGCTCAAACATAGGCGGGCCTTTTGAGGGAGTTTCCTCCCCTGCTCCGGTTGAGGACGTGCTGGCAGTTTGGGTGTGAAGCTTAACTTTTAAGGAATGCAACGTGTCTCGGGCGTGACTCGCCCCTTTCCGGGTACCTGGGGGACACGATGGTTCTTGCCCAGGGATCAAGACTTGTACACGTCCGACTGGCCGCCCTACCAGAATCCCGGTTTGGTGATCGCGGCGGACCATAACAAGGGCCTGCACTGTCGTCTGCAAGTGCAGCAGATGATGCCGGTTTCTATACGAGATAGTAGAGACCGAATAACTTGTTTGGTTAACTCCTCTAACATTATCGCCCGACTTGCGCCGTTGGATAATCAGCCGGTACCCCCTCTGATAGACCAAGAGCCTGTAAGTCCAGTTGGCGAACGA'/>

<sequence taxon='4' value='--------------------------------------------------------------------------------------------------------------------------------------------------------------------------------------------------------------------------------------------------------------------------------------------------------------------------------------------------------------------------------------------------------------------------------------------------------------------------------------------------------------------------------------------------------------------------------------------------------------------------------------------------------------------------------------------------------------------------------------------------------------------------------------------------------------------------------------------------------------------------------------------------------------------------------------------------------------------------------------------------------------------------------------------------------------------------------------------------------------------------------------------------------------------------------------------------------------------------------------------------------------------------------------------------------------------------------------------------------------------------------------------------------------------------------------------------------------------------------------------------------------------------------------------------------------------------------------------------------------------------------------------------------------------------------------------------------------------------------------------------------------------------------------------------------------------------------------------------------------------------------------------------------------------------------------------------------------------------------------------------------------------------------------------------------------------------------'/>

<sequence taxon='23' value='--------------------------------------------------------------------------------------------------------------------------------------------------------------------------------------------------------------------------------------------------------------------------------------------------------------------------------------------------------------------------------------------------------------------------------------------------------------------------------------------------------------------------------------------------------------------------------------------------------------------------------------------------------------------------------------------------------------------------------------------------------------------------------------------------------------------------------------------------------------------------------------------------------------------------------------------------------------------------------------------------------------------------------------------------------------------------------------------------------------------------------------------------------------------------------------------------------------------------------------------------------------------------------------------------------------------------------------------------------------------------------------------------------------------------------------------------------------------------------------------------------------------------------------------------------------------------------------------------------------------------------------------------------------------------------------------------------------------------------------------------------------------------------------------------------------------------------------------------------------------------------------------------------------------------------------------------------------------------------------------------------------------------------------------------------------------------------'/>

    <sequence taxon='42' value='AATTGTAGACACGAAGGACCCTATAGAGATAGGGCACAGCCTTTTAACTTATGGTAAGGTGCTCCAGTTATCAATATGCATGAGGCTTTTAGCCACAAACTCAGAGACCAAGAGGGCGTAGCGGTGGGTTACTGTTCGATAATGTTTCGACTAATCGCCGAGCTTAGGCATGAATTGTCGGCAGTGTTACCGTCCTTTCGGGGATAGTCAGGGACGATGAGACCCGGTCCCCACTGTGACCTGTGGTGTTGAAACGAGTTTTGCCATCCTTAGGCAACCCTGTGACGCTGTATCATTGTCCACCTCTATTAATTCGGTCGACGTTAATGAACAGGTCCAATTTACGGAGCCGGAAAGCGTTCGTGTAAGATACACTTGGTTCAGTAGTGGACGCGTTACTCGGTGAGGGTGGTCTGCACGCGAGACGCTGCAGTCTTAAGACCCAAGCCTTCTTGTGACACCACCAAACGTCAGACTGTGTAACGATATAGCCTTTTATTCCCCTAGATGACATGTACAGCTTGTATAGTGCCTGGGGGGGCGTGCTTGCGGATGTAGCTAAATGTACCTAGCGACAAGTCCAATTGTATTGCATTGTAGTTAGGTCGGCCCTCTCCCGTTTCGGAGTTCGGCTTTCGAATTACTTAAGGTGGCGGCTCCGAGGTATCCTAGTGGGAGGGCGCGGAGCACGTGCGCGATATTAAACATCCTCGTTATTATTACGCTAGCGGTCCATGATGTCGCTTTTGGCCCAGTAGGTCAAGCCAGGGAGGATTTCCAAATTTCAGAGAAGTAACAATCCGTATGGCCAACTGTCGAACCCCTAGGTACTTGACCTAATGAAATGACTTGTAGGCTGGTAGCGCTTAAACCCCAGACCGGTGCGAATGATGCCGCACCCGCCCTGGCTGATGGGCCGCTATCTGACGTGGGAACCCCAGCATGACTGGAGGGGTAAATCGGGTACGTATCCAGGATGCGCGAAATACCATAGCATACGCAGGGTCCGCGAAGGGCGGAGTGATCACTTGGGTCTATACCGATCTGCGGGCGGTACAGATCCGAGACGGCCGCCCCCCATAAGGTCAATAACGCGTATACAGCCCCACGCGCAGGATTTAAGCGCGATGATGCGTCGGAGATTAGTCTATTGGATTCGGGCATCGTCCGGCTGCAACGTAAGGCCCCGATGTATTAGTCAAAAAAAGAAGCTGATTTAGAACAGTCCTTAATGCTATCACTTGTCCCTACGGTATCGTGCCGTGGGCCCGACTCGCATGAGGGCGTTAACTCCGTAGCGCTCAGAGATGTGTTCGGTTATACGCTAGACTCCTGCACGCACCACAGGGCTCAGTCTCAGTGCTTTCAACCCTTTGTGCGCATTTAAAATCGTCTGTGTGGGACAAATCTAAGCGGCAACCTATGTAGTAGGTGCGGACCCCCCTTTAAAGGGAGCTAGTACCTATCATCCCGCGCCGTGACTCTCCCCTCCTATAGGTTTCATTCTAGGGAAGCTGGACGCAACCGACATCACCCTGATTGGCTGCAATTGCGATGATCCAATCGAAGGATCGCAATACGCATGTCTCAAACATAGGCGGGCCTTTTGAGGGAGTTTCCTCCCCTGCTCCGGTTGAGGACGTGCCGGCAGTTTGGGTGTGAAGCTAAACTTTTAAGGAATGCAACGTGTCTCGGGCGTGATTTGCCCCTTTCCGGCTACCTGGAGGACACGATGGTTCTTGCCCAGGGATCAAGACTTGTACAAGTCCGACTGGCCGCCCTACCAGAAGCCCGGTTTGGTGATCGCGGCGGACCATAACAAGGGCCTGCACTGTCGTCTGCAAGTGCGGCAGATAATGTCGGTTTCTATACGAGATAGTAGAGACCGAATAACTTGTTTGGTTAACTCCTCTAACATTATTGCCCGACTTGCGCCGTTGGATAATCGGCCGGTACTCCCTCGGATAGGCCAAGAGCCTATAAATCCAATTGGCGACCGA'/>

<sequence taxon='43' value='--------------------------------------------------------------------------------------------------------------------------------------------------------------------------------------------------------------------------------------------------------------------------------------------------------------------------------------------------------------------------------------------------------------------------------------------------------------------------------------------------------------------------------------------------------------------------------------------------------------------------------------------------------------------------------------------------------------------------------------------------------------------------------------------------------------------------------------------------------------------------------------------------------------------------------------------------------------------------------------------------------------------------------------------------------------------------------------------------------------------------------------------------------------------------------------------------------------------------------------------------------------------------------------------------------------------------------------------------------------------------------------------------------------------------------------------------------------------------------------------------------------------------------------------------------------------------------------------------------------------------------------------------------------------------------------------------------------------------------------------------------------------------------------------------------------------------------------------------------------------------------------------------------------------------------------------------------------------------------------------------------------------------------------------------------------------------------'/>

    <sequence taxon='49' value='AATTGTAGACACGAAGGACCCTATAGAGATAGGGCACAGCCTTTTAACTTATGGTAAGGTGCTCCAGTTATCAATATGTATGAGGCTTTTAGCCACAAACTCAGAGACCGAGAAGGCGTAGCGGTGGGTTACTGTTCGATAATGTTTCGACTAATCGCCGAGCTTAGGCATGAATTGTCGGCAGTGTTACCGTCCTTTCGGGGATAGTCAGGGACGATGAGACCCGGTCCCCACTGTGACCTGTGGTGTTGAAACGAGTTTTGCCATCCTTAGGCAACCCTGTGACGCTGTATCATTGTCCACCTCTATTAATTCGGTCGACGTTAATGAACAGGTCCAATTTACGGAGCCGGAAAGCGTTCGCGTAAGATACACTTGGTTCAGTAGTGGACGCGTTACTCGGTGAGGGTGGTCTGCACGCGAGACGCTGCAGTCTTAAGACCCAAGCCTTCTTGTGACACCACCAAACCTCAGACTGTGTAACGATATAGCCTTTTATTCCCCTAGATGACATGTACAGCTTGTATAGTGCCTGGGGGGGCGTGCTTGCGGATGTAGCTAAATGTACCTAGCGACAAGTCCAATTGTATTGCATTGTAGTTAGGTCGGCCCTCTCCCGTTTTGAAGTTCGGCTTTCGAATTACTTAAGCTGGCGGCTCCGAGGTATCCTAGTGGGAGGGCGCGGAGCACGTGCGCGATATTAAACATCCTCGTTATTATTACGCTAGCGGTCCATGATGTCGCTTTTGGCCCAGTAGGTCAAGCCAGGGAGGATTCCCAAATTTCAGAGAAGTAACAATCCGTATGGCCAACTGTCGAACCCCTAGGTACTTGACCTAATGAAATGACTTGTAGGCTGGTAGCGCTTAAACCCCAGACCGGTGCGAATGATGCCACACCCGCCCTGGCTGATGGGCCGCTATCTGACGTGGGAACCCCAGCATGACTGGAGGGGTAAATCGGGTACGTATCCAGGATGCGCGAAATACCATAGCATACGCAGGGTCCGCGAAGGGCGGAGTGATCACTTGGGTCTATACCGATCTGCGGGCGGTACAGATCCGAGACGGCCGCCCCCCATAAGGTCAATAACGCGTATACAGCCCCACGCGCAGGATTTAAGCGCGATGATGCGTCGGAGATTAGTCTATTGGATTCGGGCATCGTCCGGCTGCAACGTAAGGCCCCGATGTATTAGTCAAAAAAAGGAGCTGATTTAGAACAGTCCTTAATGCTATCACTTGTCCCTAAAGTGTCGTGCCGTGGGCCCGACTCGCATGAGGGCGTTAACTCCGTATCGCTCAGAGATGTGTTCGGTTATACGCTAGACTCCTGCACGCACCACAGGGCTCAGTCTCAGTGCTTTCAACCCTTTGTGCGCATTTAAAGTCGTCTGTGTGGGACAAATCTAAGCGGCAACCTATGTAGTAGGTGCGGACCCCCCTTTAAAGGGAGCTAGTACCTATCATCCCGCGCCGTGACTCTCCCCTCCTATAGGTTTCATTCTAGGGAAGCTGGACGCAACCGACATCACCCTGATTGGCTGCAATTGCGATGATCCAATCGAAGGATCGCAATACGCATGTCTCAAACATAGGCGGGCCTTTTGAGGGAGTTTCCTCCCCTGCTCCGGTTGAGGACGTGCCGGCAGTTTGGGTGTGAAGCTAAACTTTTAAGGAATGCAACGTGTCTCGGGCGTGATTTGCCCCTTTCCGGCTACCTGGAGGACACGATGGTTCTTGCCCAGGGATCAAGACTTGTACACGTCCGACTGGCCGCCCTACCAGAAGCCCGGTTTGGTGATCACGGCGGACCATAACAAGGGCCTGCACTGTCGTCTGCAAGTGCGGCAGATAATGTCGGTTTCTATACGAGATAGTAGAGACCGAATAACTTGTTTGGTTAACTCCTCTAACATTATTGCCCGACTTGCGCCGTTGGATAATCGGCCGATACTCCCTCGAATAGGCCAAGAGCCTATAAATCCAATTGGCGAACGA'/>

<sequence taxon='24' value='--------------------------------------------------------------------------------------------------------------------------------------------------------------------------------------------------------------------------------------------------------------------------------------------------------------------------------------------------------------------------------------------------------------------------------------------------------------------------------------------------------------------------------------------------------------------------------------------------------------------------------------------------------------------------------------------------------------------------------------------------------------------------------------------------------------------------------------------------------------------------------------------------------------------------------------------------------------------------------------------------------------------------------------------------------------------------------------------------------------------------------------------------------------------------------------------------------------------------------------------------------------------------------------------------------------------------------------------------------------------------------------------------------------------------------------------------------------------------------------------------------------------------------------------------------------------------------------------------------------------------------------------------------------------------------------------------------------------------------------------------------------------------------------------------------------------------------------------------------------------------------------------------------------------------------------------------------------------------------------------------------------------------------------------------------------------------------'/>

    <sequence taxon='81' value='AATTGTAGACACGAAGGACCCTATAGAGATAGGGCACAGCCTTTTAACTTACGGTAAGGTGCTCCAGTTATCAATATGTATGAGGCTTTTAGCCACAAACTCAGAGACCGAGAGGGCGTAGCGGTAGGTTACTGTTCGGTAATGTTTCGACTAATCGCCGAGCTTAGGCATGAATTGTCGGCAGTGTTACCGTCCTTTCGGGGATAGTCAGGGACGATGAGACCCGGTCCCCACTGTGATCTGTGGTGTTGAAACGAGTTTTGCCATCCTTAGGCAACCCTGTGACGCTGCATCATTGTCCACCTCTATTAATTCGGTAGACGTTAATGAACAGGTCCAATTTACGGAGCCGGAAAGCGTTCGTGTAAGATACACTTGGTTCAGTAGTGGACGCGTTACTCGGTGAGGGTGGTCTGCACGCGAGACGCTGCAGTCTTAAGACCCAAGGCTTCTTGTGACACCACCTAACGTCAGACTGTGTAACGATATAGCCTTTTATTCCCCTAGATGACATGTACAGCTTGTATAGTGCCTGGGGGGGCGTGCTTGCGGATGTAGCTAAATGTACCTAGCGACAAGTCCAATTGTATTGCATTGTAGTTAGGTCGGCCCTCTCCCGTTTCGAAGTTCGGCTTTCGAATTACTTAAGGTGGCGGCTCCGAGGTATCCTAGTGGGAGGGGGCGGAGCACGTGCGCGCTATTAAACATCCTCGTTATTATTACGCTAGCGGTCCATGATGTCGCTTTTGGCCCAGTAGGTCAAGCCAGGGAGGATTTCCCAATTTCAGAGAAGTAACAATCCATATGGCCAACTGTCGAACCCCTAGGTACTTGACCTAATGAAATGACTTGTAGGCTGGTAGCGCTTAAACCCCAGACCGGTGCGAATGATGCCACACCCGCCCTGGCTGATGGGCCGCTATCTGACGTGGGAACCCCAGCATGACTGGAGGGGTAAATCGTGTACGTATCCAGGATGCGCGAAATACCATAGCATACGCAGGGTCCGCGAGGGGCGGAGTGATCACTTGGGTCTATGCCGATCTGCGAGCGGTACAGATCCGAGACGGCCGCCCCCCATAAGGTCAATCAGGCGTATACAGCCCCACGCGCAGGATTTAAGCGCGATGATGCGTCGGAGATTAGTCTATTGGATTCGGGCATCGTCCGGCTGCAACGTAAGGCTCCGATGTATTAGTCAAAAAAAGAAGCTGATTTAGAACAGTCCTTAATGCTATCACTTGTCCCTACAGTATCGTGCCGTGGGCCCGACTCGCATGAGGGCGTTAACTCCGTAGCGCTCAGAGATGTGTTCGGTTATACGCTAGACTCCTGCACGCACCACAGGACTCAGTCTCAGTGCTTTCAACCCTTTGTGCGCATTTAAAATCGTCTGTGTGGGACAAATCTAAGCGGCAACCTATGTAGTAGGTGCGGACCCCCCTTTAAAGGGAGCTAGTACCTATCATCCCGCGCCGTGACTCTCCCCTCCTATAGGTTTCATTCTAGGGAAGCTGGACGCAACCAACATCACCCTGATTGGCTGCAATTGCGATGATCCAATCGAAGGATCGCAATACGCATGTCTCAAACATAGGCGGGCCTTTTGAGGGAGTTTCCTCCCCTGCTCCGGTTGAGGACGTGCCGGCAGTTTGGGTGTGAAGCTAAACTTTTAAGGAATGCAACGTGTCTCGGGCGTGATTTGCCCCTTTCCGGCTACCTGGAGGACACGATGGTTCTTACCCAGGGATCAAGACTTGTACACGTCCGACTGGCCGCCCTGCCAGAAGCCCGGTTTGGTGATCGCGGCGGACCATAACAAGGGCCTGCACTGTCGTCTGCAAGTGCGGCAGATAATGTCGGTTTCTATACGAGATAGTAGAGACCGAATAACTTGTTTGGTTAACTCCTCTAACATTATTGCCCGACTTGCGCCGTTGGATAATCGGCCGGTACTCCCTCTGATAGGCCAAGAGCCTATAAATCCAATTGGCGAACGA'/>

    <sequence taxon='82' value='AATTGTAGACACGAAGGACCCTATAGAGATAGGGCACAGCCTTTTAACTTACGGTAAGGTGCTCCAGTTATCAATATGTATGAGGCTTTTAGCCACAAACTCAGAGACCGAGAGGGCGTAGCGGTGGGTTACTGTTCGGTAATGTTTCGACTAATCGCCGAGCTTAGGCATGAATTGTCGGCAGTGTTACCGTCCTTTCGGGGATAGTCAGGGACGATGAGACCCGGTCCCCACTGTGATCTGTGGTGTTGAAACGAGTTTTGCCATCCTTAGGCAACCCTGTGACGCTGCATCATTGTCCACCTCTATTAATTCGGTAGACGTTAATGAACAGGTCCAATTTACGGAGCCGGAAAGCGTTCGTGTAAGATACACTTGGTTCAGTAGTGGACGCGTTACTCGGTGAGGGTGGTCTGCACGCGAGACGCTGCAGTCTTAAGACCCAAGGCTTCTTGTGACACCACCTAACGTCAGACTGTGTAACGATATAGCCTTTTATTCCCCTAGATGACATGTACAGCTTGTATAGTGCCTGGGGGGGCGTGCTTGCGGATGTAGCTAAATGTACCTAGCGACAAGTCCAATTGTATTGCATTGTAGTTAGGTCGGCCCTCTCCCGTTTCGAAGTTCGGCTTTCGAATTACTTAAGGTGGCGGCTCCGAGGTATCCTAGTGGGAGGGGGCGGAGCACGTGCGCGATATTAAACATCCTCGTTATTATTACGCTAGCGGTCCATGATGTCGCTTTTGGCCCAGTAGGTCAAGCCAGGGAGGATTTCCCAATTTCAGAGAAGTAACAATCCATATGGCCAACTGTCGAACCCCTAGGTACTTGACCTAATGAAATGACTTGTAGGCTGGTAGCGCTTAAACCCCAGACCGGTGCGAATGATGCCACACCCGCCCTGGCTGATGGGCCGCTATCTGACGTGGGAACCCCAGCATGACTGGAGGGGTAAATCGTGTACGTATCCAGGATGCGCGAAATACCATAGCATACGCAGGGTCCGCGAGGGGCGGAGTGATCACTTGGGTCCATGCCGATCTGCGAGCGGTACAGATCCGAGACGGCCGCCCCCCATAAGGTCAATAAGGCGTATACAGCCCCACGCGCAGGATTTAAGCGCGATGATGCGTCGGAGATTAGTCTATTGGATTCGGGCATCGTCCGGCTGCAACGTAAGGCCCCGATGTATTAGTCAAAAAAAGAAGCTGATTTAGAACAGTCCTTAATGCTATCACTTGTCCCTACAGTATCGTGCCGTGGGCCCGACTCGCATGAGGGCGTTAACTCCGTAGCGCTCAGAGATGTGTTCGGTTATACGCTAGACTCCTGCACGCACCACAGGACTCAGTCTCAGTGCTTTCAACCCTTTGTGCGCATTTAAAATCGTCTGTGTGGGACAAATCTAAGCGGCAACCTATGTAGTAGGTGCGGACCCCCCTTTAAAGGGAGCTAGTACCTATCATCCCGCGCCGTGACTCTCCCCTCCTATAGGTTTCATTCTAGGGAAGCTGGACGCAACCAACATCACCCTGATTGGCTGCAATTGCGATGATCCAATCGAAGGATCGCAATACGCATGTCTCAAACATAGGCGGGCCTTTTGAGGGAGTTTCCTCCCCTGCTCCGGTTGAGGACGTGCCGGCAGTTTGGGTGTGAAGCTAAACTTTTAAGGAATGCAACGTGTCTCGGGCGTGATTTGCCCCTTTCCGGCTACCTGGAGGACACGATGGTTCTTGCCCAGGGATCAAGACTTGTACACGTCCGACTGGCCGCCCTGCCAGAAGCCCGGTTTGGTGATCGCGGCGGACCATAACAAGGGCCTGCACTGTCGTCTGCAAGTGCGGCAGATAATGTCGGTTTCTATACGAGATAGTAGAGACCGAATAACTTGTTTGGTTAACTCCTCTAACATTATTGCCCGACTTGCGCCGTTGGATAATCGGCCGGTACTCCCTCTGATAGGCCAAGAGCCTATAAATCCAATTGGCGAACGA'/>

<sequence taxon='46' value='--------------------------------------------------------------------------------------------------------------------------------------------------------------------------------------------------------------------------------------------------------------------------------------------------------------------------------------------------------------------------------------------------------------------------------------------------------------------------------------------------------------------------------------------------------------------------------------------------------------------------------------------------------------------------------------------------------------------------------------------------------------------------------------------------------------------------------------------------------------------------------------------------------------------------------------------------------------------------------------------------------------------------------------------------------------------------------------------------------------------------------------------------------------------------------------------------------------------------------------------------------------------------------------------------------------------------------------------------------------------------------------------------------------------------------------------------------------------------------------------------------------------------------------------------------------------------------------------------------------------------------------------------------------------------------------------------------------------------------------------------------------------------------------------------------------------------------------------------------------------------------------------------------------------------------------------------------------------------------------------------------------------------------------------------------------------------------'/>

    <sequence taxon='100' value='AATTGTAGACACAAAGGACCCTACAGAGATAGGGCACAGCCTTTTAACTTATTGTAAAGTGCCCCAGTTATCAGTATGTATGAGGCTTTTAGTCACAAACTCAGAGACCGAGAGAGCGTAGCGGTGGGTTATTGTTCGATAATGTTTCGACTAATCGCCGAGCTTAGGCATGAATTGCCGACAGTGTTACCGTCCTTTTGGGGATAGTTAGGGACGATGAGACCCGGTCCCCACTGTGACCTGTGATGTTGAAACGAGTTTTACCATCCTTAGGCAACCCTGTGACGCTGTATCAATGTCCGCCTCTATTAATTCGGTAGACGTTAATGAACAGGTCCAATTTACGGAGCCGGAAAGCGTTCGTGTGAGATACACTTGGTTCGATAGTAGACGCGTTACTCGGTGAGGGTGGTCTGCACGCGAGACGCTGCAGTCTTAAGGCCCAAGCCTTCTTGTGACACCACCAAACGTCAAGCTGTGTAACGATATAACCTTTTATTCCCCGAGATGACATGTACAGCTTGTATAGTGCCTGGGGGGGCGTGCTTGCGGATGTAGCTAAGTGTACCTAGCAACAAGTCCAATTGTATTGGATTGTAGTTAGGTTGGCCCTCTCCTGTTTCGAAGTTCGGCTTTCGAATCACTTAAGGTGGCGGCTCCAAGGTATCCTAGTGGGGGGGCGCGGAGCACGTGCGCGATATTAAACATCCTCATTATTATTACGCTAGCGGTCCATGATGTCGCTTTTCGCCCCGTAGGTCAACCCGAGGAGGATTGCCAAATTTCAGAGAAGTAACAATCTATACGACCAACCGTCGAACCCCTAGGTACTCGACCTAATGAAATAATTTGCAGGCTGGTAGCGCTTAAACCCCAGACCGGTGCGAATGATGCCACACCAGCCCTGGCTGATGGGCCGCTATCTGACGTGGGAACCCCAGCATGACTGGAAGGCTAAATCGGGTACGTATCCCGGATGCGAGAAATACCATAGCGTACGCAGGGTCCGCGAAGGGCGGAGTGATCACTTGGGTCTATACCGATCTGCGGGCGGTACAGATCCGAGACGGCCGCCCCCCATAAGGTCAATAACGCGTATACAGCCCCACGCGCAGGATTGAAGCGCGATGATGCGTCGAAGATTAGTCTATTGGATTAGGGCATCGTCCGGCTGCGACATAAGGCCCCGATGTATTAGTCAAAAAAAGAAGCTGATTTAGAACAGTTCTTAATGCTACCACTTGTCCCTATAGTATCGTGCCGTGGGCCCGACTCGCATGAAGGCGTTAACTCCGTAACGCTCAGAGATGTGTTCGGTTATACGCTAGACTCCTGCACGCTCCACAGGGCTCAGTCTCAGTGCATTCAACCCTTTGTGCGCATTTAAAATCGTCTGTGTGGGACAAATCTAAGCGGCAACCTGTGTAGTAGGTGCGGACCCCCCTTTAAAGGGAGCTAGTACCTGTCATCCCGCGCCGCCACTCTCCCCTCCTACAGGTCTCACTCTAGGAAAGCTGGACGCAACCGACATCACTCTGATTGGCTGCAATTGCGATGATCCAATCGAAGGATCGCAATACGAATGTCTCAAACATAGGCGGGCCTTTTGAAGGAGTTTCCTCCCCTGCTCCGGTTGAGGACGTGCCGGCAGTTTGGGTGTCAAGCCAAACTTTTAAGGAATGCAACGTGTCTCGGGCGTGATTCGCCCCTCTCCGGCTACCTGGAGGACACGATGGTTCTGGCCCAGGGATCAAGACTTGTACACGTCCGGCTGGCCGCCCTACCAGAAGCCCGGTTTGGTGATCGCGGCGGACCATAACAAGGGCCTACACTGTCGTCTGCAAGTGCAGCAGATGATGTCGGTTTCTATACGAGATAGTAGAGGCCGAATAACTTGTTTGGTTAACTCCTCTAACATTATCGCCCGACTTGCGCCGTTGGATAATCGGCCGGTACTCCCTCTGATAGACCAAGAGCCTATAAATCCAGTTGGCGCACGA'/>

    <sequence taxon='47' value='AATTGTAGACACGAAGGACCCTACAGAGATAGGGCACAGCCTTTTAACTTATTGTAAAGTGCTCCAGTTATCAGTATGTATGAGGCTTTTAGTCACAAACTCAGAGACCGAGAGAGCGTAGCGGTGGGTTATTGTTCGATAATGTTTCGACTAATCGCCGAGCTTAGGCATAAATTGCCGACAGTGTTACCGTCCTTTTGGGGATAGTTAGGGACGATGAGACCCGGTCCCCACTGTGACCTGTGATGTTGAAACGAGTTTTACCATCCTTAGGCAACCCTGTGACGCTGTATCAATGTCCGCCTCTATTAATTCGGTAGACGTTAATGAACAGGTCCAATTTACGGAGCCGGAAAGCGTTCGTGTGAGATACACTTGGTTCAATAGTAGACGCGTTACTCGGTGAGGGTGGTCTGCACGCGAGACGCTGCAGTCTTAAGACCCAAGCCTTCTTGTGACACCACCAAACGTCAAGCTGTGTAACGATATAACCTTTTATTCCCCGAGATGACATGTACAGCTTGTATAGTGCCTGGGGGGGCGTGCTTGCGGATGTAGCTTAGTGTACCTAGCAACAAGTCCAATTGTATTGGATTGTAGTTAGGTCGGCCCTCTCCTGTTTCGAAGTTCGGCTTTCGAATCACTTAAGGTGGCGGCTCCAAGGTATCCTAGTGGGGGGGCGCGGAGCACGTGCGCGATATTAAACATCCTCATTATTATTACGCTAGCGGTCCATGATGTCGCTTTTCGCCCCGTAGGTCAACCCAAGGAGGATTTCCAAATTTCAGAGAAGTAACAATCCATACGACCAACCGTCGAACCCCTAGGTACTCGACCTAATGAAATAATTTGTAGGCTGGTAGCGCTTAAACCCCAGACCGGTGCGAATGATGCCACACCAGCCCTGGCTGATGGGCCGCTATCTGACGTGGGAACCCCAGCATGACTGGAAGGCTAAATCGGGTACGTATCCCGGATGCGAGAAATACCATAGCGTACGCAGGGTCCGCGAAGGGCGGAGTGATCACTTGGGTCTATACCGATCTGCGGGCGGTACAGATCCGAGACGGCCGCCCCCCATAAGGTCAATAACGCGTATACAGCCCCACGCGCAGGATTGAAGCGCGATGATGCGTCGAAGATTAGTCTATTGGATTCGGGCATCGTCCGGCTGCGACGTAAGGCCCCGATGTATTAGTCAAAAAAAGAAGCTGATTTAGAACAGTTCTTAATGCTACAACTTGTCCCTATAGTATCGTGCCGTGGGCCCGACTCGCATGAAGGCGTTAACTCCGTAACGCTCAGAGATGTGTTCGGTTATACGCTAGACTCCTGCACGCTCCACAGGGCTCAGTCTCAGTGCATTCAACCCTTTGTGCGCATTTAAAATCGTCTGTGTGGGACAAATCTAAGCGGCAACCTGTGTAGTAGGTGCGGACCCCCCTTTAAAGGGAGCTAGTACCTATCATCCCGCGCCGCCACTCTCCCCTCCTAGAGGTCTCACTCTAGGAAAGCTGGACGCAACCGACATCACTCTGATTGGCTGCAATTGCGATGATCCAATCGAAGGATCGCAATACGCATGTCTCAAACATAGGCGGGCCTTTTGAAGGAGTTTCCTCCCCTGCTCCGGTTGAGGACGTGCCGGCAGTTTGGGTGTGAAGCCAAACTTTTAAGGAATGCAACGTGTCTCGGGCGTGATTCGCCCCTTTCCGGCTACCTGGAGGACACGATGGTTCTGGCCCAGGGATCAAGACTTGTACACGTCCGGCTGGCCGCCCTACCAGAAGCCCGGTTTGGTGATCGCGGCGGACCATAACAAGGGCCTACACTGTCGTCTGCAAGTGCAGCAGATGATGTCGGTTTCTATACGAGATAGTAGAGGCCGAATAACTTGTTTGGTTAACTCCTCTAACATTATCGCCCGACTTGCGCCGTTGGATAATCGGCCGGTACTCCCTCTGATAGGCCAAGAGCCTATAAATCCAGTTGGCGCACGA'/>

    <sequence taxon='50' value='AGTTGTAGACGCGAAGGACTCTATAGAGATAGGGCACAGCCTTTTAACTTATTGTAAAGTGCTCCAGTTATCAGTATGTATGAGGCTTTTAGTCACAAACTCAGAGACCGAGAGAGCGTAGCGGTGGGTTATTGTTCGATAATGTTTCGACTAATCGCCGAGCTTGGGCATGAATTGTCGGCAGTGTTACCGTCCTTTCGGGGATAGTTAGGGATGATGAGACCCGGTCCCCACTGTGACCTGTGATGTTGAAACGAGTTTTACCATCCTTAGGCAACCCTGTGACGCTGTATCAATGTCCGCCTCTATTAATTCGGTAGACGTTAATGAACAGGTCCAATTTACGGAGCCGGAAAGCGTTCGTGTAAGATACACTTGGTTCAGTAGTGGACGCGTTACTCGGTGAGGGTGATCTGCACGCGAGACGCTGCAGTCTTAAGACCCAAGCCTTCTTGTGACACCACCAAACGTCAGGCTGTGTAACGATATAGCCTTTTATTCCCCTAGATGACATGTACAGCTTGTATAGTGCCTGGGGGGGCGTGCTTGCGGACGTAGCTAAGTGTACCTAGCGACAAGTCCAATTGTATTGGATTGTAGTTAGGTCGGCCCTCTCCCGTTTCGAAGTTCGGCTTTCGAATCACTTAAGGTGGCGGCTCCAAGGTATCCTAGTGGGGGGGCGCGGAGAACGTGCGCGATACTAAACATCCTCATTATTATTACGCTAGCGGTCCATGATGTCGCTTTTCGCCCCGTAGGTCAAACCAGGGAGGATCCCCAAATTTCAGAAAAGTAACAATCCATACGACCAACCGTCGAACCCCTAGGTACTCGACCTAATGAAATGACTTGTAGGCTGGTAGCGCTTAAACCCCAGACCGGTGCGAATGATGCCACACCAGCCCTGGCTGATGGGCCGCTATCTGACGTGGGAACCCCAGCATGACTGGAAGGGTAAATCGGGTACGTATCCCGGATGCGAGAAATACCATAGCATACGCAGGGTCCGTGAAGGGCGGAGTGATCACTCGGGTCTATACCGATCTGCGGGCGGTATAGATCCGAGACGGCCGCCCCCTATAAGGTCAATAACGCGTATACAGCCCCACGCGCAGGATTTAAGCGCGATGATGCGTCGGAGATTAGTCTATTGGATTCGGGCATCGTCCGGCTGCGACGTAAGGCCCCGATGTATTAGTCAAAAAAAGAAGCTGATTTAGAACAGTTCTTAATGCTATCACTTGTCCCTACAGTATCGTGCCGTGGGCCCGACTCGCATGAATGCGTTAACCCCGTAACGCTCAGAGATGTGTTCGGTTATACGTTAGACTCCTGCACGCTCCACAGGGCTCAGTTTCAGTGCTTTCAACCCTTTGTGCGCATTTAAAATCGTCTGTGTGGGACAAATCTAAACGGCAACCTATGTAGTAGGTGCGGATCCTCCTTTAAAGGGAGCTAGTACCTATCATCCCGCGCCGCCACTCTCCCCTCCTATAGGTCTCACTCTAGGAAAGCTGGACGCAACCAACATCACTCTGATTGGCTGCAATTGCGATGATCCAATCGAAGGATCGCAATACGCATGTCTCAAACATAGGCGGGCCTTTTGAGGGAGTTTCCTCCCCTGCTCCGGTTGAGGACGTGCCGGCAGTTTGGGTGTGAAGCTAAACTTTTAAGGAATGCAACGTGTCTCGGGCGTGATTCGCCCCTTTTCGGCTACCTGGAGGACACGATGGTTCTGGCCCAGGGATCAAGGCTTGTACACGTCCGGCTGGCCGCCCTACCAGAAGCACGGTTTGGTGATCGCGGCGGACCATAACAAGGGCCTGCACTGTCGTCTGTAAGTGCAGCAGATGATGTCGGTTTCTATACGAGATAGTAGAGGCCGAATAACTTGTTTGGTTAACTCCTCTAACATTATCGCCCGACTTGCGCCATTGGGTAATCGGCCGGTACTCCCCCTGATAGGCCAAGAGCCTATAAATCCAGTTGGCGACCGA'/>

    <sequence taxon='58' value='AGTTGTAGACGCGAAGGACTCTATAGAGATAGGGCACAGCCTTTTAACTTATTGTAAAGTGCTCCAGTTATCAGTATGTATGAGGCTTTTAGTCACAAACTCAGAGACCGAGAGAGCGTAGCGGTGGGTTATTGTTCGATAATGTTCCGACTAATCGCCGAGCTTGGGCATGAATTGTCGGCAGTGTTACCGTCCTTTTGGGGATAGTTAGGGATGATGAGACCCGGTCCCCACTGTGACCTGTGATGTTGAAACGAGTTTTACCATCCTTAGGCAACCCTGTGACGCTGTATCAATGTCCGCCTCTATTAATTCGGTAGACGTTAATGAACAGGTCCAATTTACGGAGCCGGAAAGCGTTCGTGTAAGATACACTTGGTTCAGTAGTGGACATGTTACTCGGTGAGGGTGGTCTGCACGCGAGACGCTGCAGTCTTAAGACCCAAGCCTTCTTGTGACACCACCAAACGTCAGGCTGTGTAACGATATAGCCTTTTATTCCCCTAGATGACATGTACAGCTTGTATAGTGCCTGGGGGGGCGTGCTTGCGGACGTAGCTAAGTGTACCTAGCGACAAGTCCAATTGTATTGGATTGTAGTTAGGTCGGCCCTCTCCCGTTTCGAAGTTCGGCTTTCGAATCACTTAAGGTGGCGGCTCCAAGGTATCCTAGTGGGGGGGCGCGGAGAACGTGCGCGATACTAAACATCCTCATTATTATTACGCTAGCGGTCCATGATGTCACTTTTCGCCCCGTAGGTCAAACCAGGGAGGATCCCCAAATTTCAGAAAAGTAACAATCCATACGACCAACCGTCGAACCCCTAGGTACTCGACCTAATGAAATGACTTGTAAGCTGGTAGCGCTTAAACCCCAGACCGGTGCGAATGATGCCACACCAGCCCTGGCTGATGGGCCGCTATCTGACGTGGGAACCCCAGCATGACTGGAAGGGTAAATCGGGTACGTATCCCGGATGCGAGAAATACCATAGCATACGCAGGGTCCGTGAAGGGCGGAGTGATCACTCGGGTCTTTACCGATCTGCGGGCGGTACAGATCCGAGACGGCCGCCCCCCATAAGGTCAATAACGCGTATACAGCCCCACGCGCAGGATTTAAGCGCGATGATGCGTCGGAGATTAGTCTATTGGATTCGGGCATCGTCCGGCTGCTACGTAAGGCCCCGATGTATTAGTCAAAAAAAGAAGATGATTTAGAACAGTTCTTAATGCTATCACTTGTCCCTACAGTATCGTGCCGTGGGCCCGACTCGCATGAATGCGTTAACCCCGTAACGCTCAGAGATGTGTTCGGTTATACGTTAGACTCCTGCACGCTCCACAGGGCTCAGTTTCAGTGCTTTCAACCCTTTGTGCGCATTTAAAATCGTCTGTGTGGGACAAATCTAAACGGCAACCTATGTAGTAGGTGCGGATCCTCCTTTAAAGGGAGCTAGTACCTATCATCCCGCGCCGCCACTCTCCCCTCCTATAGGTCTCACTCTAGGAAAGCTGGACGCAACCAACATCACTCTGATTGGCTGCAATTGCGATGATCCAATCGAAGGATCGCAATACGCATGTCTCAAACATAGGCGGGCCTTTTGAGGGAGTTTCCTCCCCTGCTCCGGTTGAGGACGTGCCGGCAGTTTGGGTGTGAAGCTAAACTTTTAAGGAATGCAACGTGTCTCGGGCGTGATTCGCCCCTTTTCGGCTACCTGGAGGACACGATGGTTCTGGCCCAGGGATCAAGGCTTGTACACGTCCGGCTGGCCGCCCTACCAGAAGCACGGTTTGGTAATCGCGGCGGACCATAACAAGGGCCTGCACTGTCGTCTGTAAGTGCAGCAGATGATGTCGGTTTCTATACGAGATAGTAGAGGCCGAATAACTTGTTTGGTTAACTCCTCTAACATTATCGCCCGACTTGCGCCATTGGGTAATCGGCCGGTACTCCCCCTGATAGGCCAAGAGCCTATAAATTCAGTTGGCGACCGA'/>

    <sequence taxon='68' value='AGTTGTAGACGCGAAGGACTCTATAGAGATAGGGCACAGCCTTTTAACTTATTGTAAAGTGCTCCAGTTATCAGTATGTATGAGGCTTTTAGTCACAAACTCAGAGACCGAGAGAGCGTAGCGGTGGGTTATTGTTCGATAATGTTTCGACTAATCGCCGAGCTTGGGCATGAATTGTCGGCAGTGTTACCGTCCTTTCGGGGATAGTTAGGGATGATGAGACCCGGTCCCCACTGTGACCTGTGATGTTGAAACGAGTTTTACCATCCTTAGGCAACCCTGTGACGCTGTATCAATGTCCGCCTCTATTAATTCGGTAGACGTTAATGAACAGGTCCAATTTACGGAGCCGGAAAGCGTTCGTGTAAGATACACTTGGTTCAGTAGTGGACACGTTACTCGGTGAGGGTGGTCTGCACGCGAGACGCTGCAGTCTTAAGACCCAAGCCTTCTTGTGACACCACCAAACGTCAGGCTGTGTAACGATATAGCCTTTTATTCCCCTAGATGACATGTACAGCTTGTATAGTGCCTGGGGGGGCGTGCTTGCGGACGTAGCTAGGTGTACCTAGCGACAAGTCCAATTGTATTGGATTGTAGTTAGGTCGGCCCTCTCCCGTTTCGAAGTTCGGCTTTCGAATCACTTAAGGTGGCGGCTCCAAGGTATCCTAGTGGGGGGGCGCGGAGAACGTGCGCGATACTAAACATCCTCATTATTATTACGCTAGCGGTCCATGATGTCGCTTTTCGCCCCGTAGGTCAAACCAGGGAGGATCCCCAAATTTCAGAAAAGTAACAATCCATACGACCAACCGTCGAACCCCTAGGTACTCGACCTAATGAAATGACTTGTAGGCTGGTAGCGCTTAAACCCCAGACCGGTGCGAATGATGCCACACCAGCCCTGGCTGATGGGCCGCTATCTGACGTGGGAACCCCAGCATGACTGGAAGGGTAAATCGGGTACGTATCCCGGATGCGAGAAATACCATAGCATACGCAGGGTCCGTGAAGGGCGGAGTGATCACTCGGGTCTATACCGATCTGCGGGCGGTACAGATCCGAGACGGCCGCCCCCCATAAGGTCAATAACGCGTATACAGCCCCACGCGCAGGATTTAAGCGCGATGATGCGTCGGAGATTAGTCTATTGGATTCGGGCATCGTCCGGCTGCTACGTAAGGCCCCGATGTATTAGTCAAAAAAAGAAGCTGATTTAGAACAGTTCTTAATGCTATCACTTGTCCCTACAGTATCGTGCCGTGGGCCCGACTCGCATGAATGCGTTAACCCCGTAACGCTCAGAGATGTGTTCGGTTATACGTTAGACTCCTGCACGCTCCACAGGGCTCAGTTTCAGTGCTTTCAACCCTTTGTGCGCATTTAAAATCGTCTGTGTGGGACAAATCTAAACGGCAACCTATGTAGTAGGTGCGGATCCTCCTTTAAAGGGAGCTAGTACCTATCATCCCGCGCCGCCACTCTCCCCTCCTATAGGTCTCACTCTAGGAAAGCTGGACGCAAACAACATCACTCTGATTGGCTGCAATTGCGATGATCCAATCGAAGGATCGCAATACGCATGTCTCAAACATAGGCGGGCCTTTTGAGGGAGTTTCCTCCCCTGCTCCGGTTGAGGACGTGCCGGCAGTTTGGGTGTGAAGCTAAACTTTTAAGTAATGCAACGTGTCTCGGGCGTGATTCGCCCCTTTTCGGCTACCTGGAGGACACGATGGTTCTGGCCCACGGATCAAGGCTTGTACACGTCCGGCTGGCCGCCCTACCAGAAGCACGGTTTGGTAATCGCGGCGGACCATAACAAGGGCCTGCACTGTCGTCTGTAAGTGCAGCAGATGATGTCGGTTTCTATACGAGATAGTAGAGGCCGAATAACTTGTTTGGTTAACTCCTCTAACATTATCGCCCCACTTGCGCCATTGGGTAATCGGCCGGTACTCCCCCTGATAGGCCAAGAGCCTATAAATCCAGTTGGCGACCGA'/>

    <sequence taxon='69' value='AGTTGTAGACGCGAAGGACTCTATAGAGATAGGGCACAGCCTTTTAACTTATTGTAAAGTGCTCCAGTTATCAGTATGTATGAGGCTTTTAGTCACAAACTCAGAGACCGAGAGAGCGTAGCGGTGGGTTATTGTTCGATAATGTTTCGACTAATCGCCGAGCTTGGGCATGAATTGTCGGCAGTGTTACCGTCCTTTCGGGGATAGTTAGGGATGATGAGACCCGGTCCCCACTGTGACCTGTGATGTTGAAACGAGTTTTACCATCCTTAGGCAACCCTGTGACGCTGTATCAATGTCCGCCTCTATTAATTCGGTAGACGTTAATGAACAGGTCCAATTTACGGAGCCGGAAAGCGTTCGTGTAAGATACACTTGGTTCAGTAGTGGACACGTTACTCGGTGAGGGTGGTCTGCACGCGAGACGCTGCAGTCTTAAGACCCAAGCCTTCTTGTGACACCACCAAACGTCAGGCTGTGTAACGATATAGCCTTTTATTCCCCTAGATGACATGTACAGCTTGTATAGTGCCTGGGAGGGCGTGCTTGCGGACGTAGCTAAGTGTACCTAGCGACAAGTCCAATTGTATTGGATTGTAGTTAGGTCGGCCCTCTCCCGTTTCGAAGTTCGGCTTTCGAATCACTTAAGGTGGCGGCTCCAAGGTATCCTAGTGGGGGGGCGCGGAGAACGTGCGCGATACTAAACATCCTCATTATTATTACGCTAGCGGTCCATGATGTCGCTTTTCGCCCCGTAGGTCAAACCAGGGAGGATCCCCAAATTTCAGAAAAGTAACAATCCATATGACCAACCGTCGAACCCCTAGGTACTCGACCTAATGAAATGACTTGTAGGCTGGTAGCGCTTAAACCCCAGACCGGTGCGAATGATGCCACACCAGCCCTGGCTGATGGGCCGCTATCTGACGTGGGAACCCCAGCATGACTGGAAGGGTAAATCGGGTACGTATCCCGGATGCGAGAAATACCATAGCATACGCAGGGTCCGTGAAGGGCGGAGTGATCACTCGGGTCTATACCGATCTGCGGGCGGTACAGATCCGAGACGGCCGCCCCCCATAAGGTCAATAACGCGTATACAGCCCCACGCGCAGGATTTAAGCGCGATGATGCGTCGGAGATTAGTCTATTGGATTCGGGCATCGTCCGGCTGCTACGTAAGGCCCCGATGTATTAGTCAAAAAAAGAAGCTGATTTAGAACAGTTCTTACTGCTATCACTTGTCCCTACAGTATCGTGCCGTGGGCCCGACTCGCATGAATGCGTTAACCCCGTAACGCTCAGAGATGTGTTCGGTTATACGTTAGACTCCTGCACGCTCCACAGGGCTCAGTTTCAGTGCTTTCAACCCTTTGTGCGCATTTAAAATCGTCTGTGTGGGACAAATCTAAACGGCAACCTATGTAGTAGGTGCGGATCCTCCTTTAAAGGGAGCTAGTACCTATCATCCCGCGCCGCCACTCTCCCCTCCTATAGGTCTCACTCTAGGAAAGCTGGACGCAACCAACATCACTCTGATTGGCTGCAATTGCGATGATCCAATCGAAGGATCGCAATACGCATGTCTCAAACATAGGCGGGCCTTTTGAGGGAGTTTCCTCCCCTGCTCCGGTTGAGGATGTGCCGGCAGTTTGGGTGTGAAGCTAAACTTTTAAGGAATGCAACGTGTCTCGGGCGTGATTCGCCCCTTTTCGGCTACCTGGAGGACACGATGGTTCTGGCCCAGGGATCAAGGCTTGTACACGTCCGGCTGGCCGCCCTACCAGAAGCACGGTTTGGTAATCGCGGCGGACCATAACAAGGGCCTGCACTGTCGTCTGTAAGTGCAGCAGATGATGTCGGTTTCTATACGAGATAGTAGAGGCCGAATAACTTGTTTGGTTAACTCCTCTAACATTATCGCCCGACTTGCGCCATTGGGTAATCGGCCAGTACTCCCCCTGATAGGCCAAGAGCCTATAAATCCAGTTGGCGACCGA'/>

    <sequence taxon='98' value='AGTTGTAGACGCGAAGGACCCTATAGAGATAGGGCACAGCCTTTTAACTTATTGTAAAGTGCTCCAGTTATCAGTATGTATGAGGCTTTTAGTCACAAACTCAAAGACCGAGAGAGCGTAGCGGTGGGTTATTGTTCGATAATGTTTCGACTAATCGCCGAGCTTGGGCATGAATTGTCGGCAGTGTTACCGTCCTTTCGGGGATAGTTAGGGATGATGAGACCCGGTCCCCACTGTGACCTGTGATGTTGAAACGAGTTTTACCATCCTTAGGCAACCCTGTGACGCTGTATCAATGTCCGCCTCTATTAATTCGGTAGACGTTAATGAACAGGTCCAATTTACGGAGCCGGAAAGCGTTCGTGTAAGATACACTTGGTTCAGTAGTGGACGCGTTACTCGGTGAGGGTGGTCTGCACGCGAGACGCTGCAGTCTTAAGACCCAAGCCTTCTTGTGACACCACCAAACGTCAGGCTGTGTAACGATATAGCCTTTTATTCCCCTAGATGACATGTACAGCTTGTATAGTGCCTGGGGGGGCGTGCTTGCGGATGTAGCTAAGTGTACCTAGCGACAAGTCCAATTGTATTGGATTGTAGTTAGGTCGGCCCTCTCCCGTTTCGAAGTTCGGCTTTCGAATCACTTAAGGTGGCGGCTCCAAGGTATCCTAGTGAGGGGGCGCGGAGAACGTGCGCGATACTAAACATCCTCATTATTATTACGCTAGCGGTCCATGATGTCGCTTTTCGCCCCGTAGGTCAAACCAGGGAGGATCCCCAAATTTCAGAGAAGTAACAATCCATACGACCAACCGTCGAACCCCTAGGTACTCGACCTAATGAAATGACTTGTAGGCTGGTAGCGCTTAAACCCCAGACCGGTGCGAATGATGCCACACCAGCCCTGGCTGATGGGCCGCTATCTGACGTGGGAACCCCAGCATGACTGGAAGGGTAAATCGGGTACGTATCCCGGATGCGAGAAATACCATAGCATACGCCGGGTCCGTGAAGGGCGGAGTGATCACTTGGGTCTATACCGATCTGCGGGCGGTACAGATCCGAGACGGCCGCCCCCCCTAAGGTCAATAACGCGTATACAGCCCCACGCGCAGGATTTAAGCGCGATGATGCGTCGGAGATTAGTCTATTGGATTCGGGCATCGTTCGGCTGCGACGTAAGGCCCCGATGTATTAGTCAAAAAAAGAAGCTGATTTAGAACAGTTCTTAATGCTATCACTTGTCCCTACAGTATCGTGCCGTGGGCCCGACTCGCATGAAGGCGTTTACCCCGTAACGCTCAGAGATGTGTTCGGTTATACGTTAGACTCCTGCACGCTCCACAGGGCTCAGTTTCAGTGCTTTCAACCCTTTGTGCGCATTTAAAATCGTCTGTGTGGGACAAATCTAAACGGCAACCTATGTAGTAGGTGCGGATCCCCCTTTAAAGGGAGCTAGTACCTATCATCCCGCGCCGCCACTCTCCCCTCCTATAGGTCTCACTCTAGGAAAGCTGGACGCAACCAACATCACTCTGATTGGCTGCAATTGCGATGATCCAATCGAAGGATCGCAATACGCATGTCTCAAACATAGGCGGGCCTTTTGAGGGAGTTTCCTCCCCTGCTCCGGTTGAGGACGTGCCGGCAGTTTGGGTGTGAAGCTAAACATTTAAGGAATGCAACGTGTCTCGGGCGTGATTCGCCCCGTTTCGGCTACCTGGAGGACACGGTGGTTCTGGCCCAGGGATCAAGACTTGTACACGTCCGGCTGGTCGCCCTACCAGAAGCACGGTTTGGTGATCGCGGCGGACCATAACAAGGGCCTGCACTGTCGTCTGTAAATGCAGCAGATGATGTCGGTTTCTATACGAGGTAGTAGAGGCCGAATAACTTGTTTGGTTAACTCCTCTAACATTATCGCCCGACTTGCGCCGTTGGGTAATCGGCCGGTACTCCCCCTGATAGGCCAAGAGCCTATAAATCCAGTTGGCGAACGA'/>

<sequence taxon='2' value='--------------------------------------------------------------------------------------------------------------------------------------------------------------------------------------------------------------------------------------------------------------------------------------------------------------------------------------------------------------------------------------------------------------------------------------------------------------------------------------------------------------------------------------------------------------------------------------------------------------------------------------------------------------------------------------------------------------------------------------------------------------------------------------------------------------------------------------------------------------------------------------------------------------------------------------------------------------------------------------------------------------------------------------------------------------------------------------------------------------------------------------------------------------------------------------------------------------------------------------------------------------------------------------------------------------------------------------------------------------------------------------------------------------------------------------------------------------------------------------------------------------------------------------------------------------------------------------------------------------------------------------------------------------------------------------------------------------------------------------------------------------------------------------------------------------------------------------------------------------------------------------------------------------------------------------------------------------------------------------------------------------------------------------------------------------------------------'/>

    <sequence taxon='90' value='AATTGTAGACACGAAGGACCCTATAGAGATAGCGCACAGCCTTTCAACTTATTGTAAGGCGCTCCAGTTATCAATATATATGAGGCTTTTAGTCACAAACTCAGAGACCGAGAGAGCGCAGCGGTGGGTTATTGTTCGATAATGTTTCGACTAATCGCCGAACTTAGGCATGAATTGTCGGCAGTGTTACCGTCCTTTCGGGGATAGTTAGGGACGATGAGACCCGGTCCCCACTGTGGCCTGTGATGTCGAAACGATTTTTACCATCCTTAGGCAACCCTGTGACGCTGTATCAATGTCCGCCTCCATTAGTTCGGTAGACGTTAACGAACAGGTCCAATTTACGGAGCCGGAAAGCGTTCGTGCAGGATACACTTGGTTCAGTAGTGGACGCGTTACTCGGTGAAGGTGGTCTGCACGCGAGACGCTGCAGTCTTAAGACCCAAGCCTTCTTGTGACACCACCAAACGTCAGGCTGTGTAACGATATAGCCTTTTATTCCCCTAGATGACATGTATAGCTTGTATAGTGCCTGGGGGGGCGTGCTTGCGGATGAAGCTAAGTGTACCTAGCGACAAGTCCAATTGTATTGGATTGTAGTTAGGTCGGCCCTCTCTCGTTTCGAAGTTCGGCTTTCGAATCACTTAAGGTGGCGGCTCCAAGGTATTCTAGTGGGGGGGCGCGGAGCACGTGCGCGATATTAAACATCCTCGTTATTATTACGCTAGCGGTCCATGGTGTCGCTATTCGCCTCGTAGGTCAAACCAGGGAGGATTCCCAAATTTCAGAGAAGTAACAATCCATATGACCAACCGTCGAACCCCTAGGTACTCGACCTAATGGGATGACTTGTAGGCTAGTAGCGCTTAAACCCCAGACCGGTGCGAATGATGCCACACCAGCCCTGGCTGATGGGTCGCTATCTGACGTGGGAACCCCAGCATGACTGGAAGGGTAAATCGGGTACGTATCCACGCTGCGCGAAATACCATAGCATGCGCAGGGTCCGCGAAGGGCGGAGTGATCACTTGGGTCTATATCGATGTGCGGGCGGTACAGATCCGAGACGGCCGCCCCCCATAAGGTCAATAACACGTATACAGCCCCACGCGCAGGATTTAAGCGCGATGATGCGTCGGAGATTAATCTATTGGATTCGGGCATCGTCCGGCTGCAACGTAAGGCCCCGATATATTAGTCAAAAAAAGAAGCTGATTTAGAACAGTTCTTAATGCTATCACTTGTCCCTACAGGATCGTGCCGTGGGCCCGACTCGCATGGAGGCGTTAACTCCGTAGCGCTCAGAGATGTGTTCGGTTATACGCTAGACTCCTGCACGCTCCACAGGGCTCAGTCTCAGTGCTTTCAACCCTTTGTGCGCATTTAAAATCGTCTGTGTGGGACAAACCTAAGCGGCAACCTATGTAGTAGGTGTGGACCCCCCTTTAAAGGGAGCTAGTACCTATCATCCCGCGCCGTGACTCCCCCCTCCTATAGGTCTCATTCTAGGAAAGCTGGACGCAACCGACATCACTCTGATTGGCTGCAATTGCGATGATCCAATCGAAGGATCGTAATACGCGTGTCTTAAACATAGGCGGGCCTTTTGAGGGAGTTTCCTCCCCTGTTCCGGTTGAGGACGTGCCGGCAGTTTGGGTGTGAAGCTAAACTTTTAAGGAATGCAACGTGTCTCGGGCGTGATTCGCCCCTTTCCGGCTACCTGGAGGACACGATGGTTCTTGCCCATGGATCAAGACTTGTACACGTCCAACTGGCCGCCCTACCAGAAGCCCGGTTTGGTGATCGCGGCGGACCATAACAAGGGCCTGCACTGTCGTCTGCAAGTGCAGCAAATGATGTCGGTTTCTATACGAGATAGTAGAGACCGAATAACTTGTTTGGTTAACTCCTCTAACATTATCGCCCGACCTACGCCGTTGGATAATCGGCCGGTACTCCCTCTGATAGGCCAAGAGCCCATAAATCCAGTTGGCGAACGA'/>

    <sequence taxon='91' value='AATTGTAGACACGAAGGACCCTATAGAGATAGCGCACAGCCTTTCAACTTATTGTAAGGCGCTCCAGTTATCAATATATATGAGGCTTTTAGTCACAAACTCAGAGACCGAGAGAGCGCAGCGGTGGGTTATTGTTCGATAATGTTTCGACTAATCGCCGAACTTAGGCATGAATTGTCGGCAGTGTTACCGTCCTTTCGGGGATAGTTAGGGACGATGAGACCCGGTCCCCACTGTGGCCTGTGATGTCGAAACGATTTTTACCATCCTTAGGCAACCCTGTGACGCTGTATCAATGTCCGCCTCCATTAGTTCGGTAGACGTTAACGAACAGGTCCAATTTACGGAGCCGGAAAGCGTTCGTGCAAGATACACTTGGTTCAGTAGTGGACGCGTTACTCGGTGAAGGTGGTCTGCACGCGAGACGCTGCAGTCTTAAGACCCAAGCCTTCTTGTGACACCACCAAACGTCAGGCTGTGTAACGATATAGCCTTTTATTCCCCTAGATGACATGTATAGCTTGTATAGTGCCTGGGGGGGCGTGCTTGCGGATGAAGCTAAGTGTACCTAGCGACAAGTCCAATTGTATTGGATTGTAGTTAGGTCGGCCCTCTCTCGTTTCGAAGTTCGGCTTTCGAATCACTTAAGGTGGCGGCTCCAAGGTCTTCTAGTGGGGGGGCGCGGAGCACGTGCGCGATATTAAACATCCTCGTTATTATTACGCTAGCGGTCCATGGTGTCGCTATTCGCCTCGTAGGTCAAACCAGGGAGGATTCCCAAATTTCAGAGAAGTAACAATCCATATGACCAACCGTCGAACCCCTAGGTACTCGACCTAATGGGATGACTTGTAGGCTAGTAGCGCTTAAACCCCAGACCGGTGCGAATGATGCCACACCAGCCCTGGCTGATGGGTCGCTATCTGACGTGGGAACCCCAGCATGACTGGAAGGGTAAATCGGGTACGTATCCACGCTGCGCGAAATACCATAGCATGCGCAGGGTCCGCGAAGGGCGGAGTGATCACTTGGGTCTATATCGATGTGCGGGCGGTACAGATCCGAGACGGCCGCCCCCCATAAGGTCAATAACACGTATACAGCCCCACGCGCAGGATTTAAGCGCGATGATGCGTCGGAGATTAATCTATTGGATTCGGGCATCGTCCGGCTGCAACGTAAGGCCCCGATATATTAGTCAAAAAAAGAAGCTGATTTAGAACAGTTCTTAATGCTATCACTTGTCCCTACAGGATCGTGCCGTGGGCCCGACTCGCATGGAGGCGTTAACTCCGTAGCGCTCAGAGATGTGTTCGGTTATACGCTAGACTCCTGCACGCTCCACAGGGCTCAGTCTCAGTGCTTTCAACCCTTTGTGCGCATTTAAAATCGTCTGTGTGGGACAAACCTAAGCGGCAACCTATGTAGTAGGTGTGGACCCCCCTTTAAAGGGAGCTAGTACCTATCATCCCGCGCCGTGACTCCCCCCTCCTATAGGTCTCATTCTAGGAAAGCTGGACGCAACCGACATCACTCTGATTGGCTGCAATTGCGATGATCCAATCGAAGGATCGTAATACGCGTGTCTTAAACATAGGCGGGCCTTTTGAGGGAGTTTCCTCCCCTGTTCCGGTTGAGGACGTGCCGGCAGTTTGGGTGTGAAGCTAAACTTTTAAGGAATGCAACGTGTCTCGGGCGTGATTCGCCCCTTTCCGGCTACCTGGAGGACACGATGGTTCTTGCCCATGGATCAAGACTTGTACACGTCCAACTGGCCGCCCTACCAGAAGCCCGGTTTGGTGATCGCGGCGGACCATAACAAGGGCCTGCACTGTCGTCTGCAAGTGCAGCAAATGATGTCGGTTTCTATACGAGATAGTAGAGACCGAATAACTTGTTTGGTTAACTCCTCTAACATTATCGCCCGACCTACGCCGTTGGATAATCGGCCGGTACTCCCTCTGATAGGCCAAGAGCCCATAAATCCAGTTGGCGAACGA'/>

    <sequence taxon='11' value='AATTGTAGACACGAAGGACCCTATAGAGATAGGGCACAGCCTTTTAACTTATTGTAAGGTGCCCCAGTTATCAATATGTATGAGGCTTTTAGTCACAAACTCAGAGACCGAGAGAGCGTAGCGGTGAGTTATTGTTCGATAATGTTTCGACTAATCGCCGAGCTTAGGCATGAATTGTCGGCAGTGTTACCGTCCTTTCGGGGATAGTTAGGGACGATGAGACCCGGTCCCCACTGTGACCTGTGATGTTGAAACGAGTTTTACCATCCTTAGGCAACCCTGTGACGCTGTATCAATGTCCGCCTCTATTAATTCGATAGACGTTAATGAACAGGTCCCATTTACGGAGCCGGAAAGCGTTCGTGCAAGATACACTTGGTTCAGTAGTGGACGCGTTACTCGGTGAGGGTGGTCTGCACGCGAGACGCTGCAGTCTTAGGACCCAAGCCTTCTTGTGACACCACCAAACGTCAGGCTGTGTAACGATATAGTCTTTTATTCCCCTAGATGACATGTACAGCTTGTATAGTGCCTGGGGGGGCGTGCTTGCGGATGAAGCTAAGTGTACCTAGCGACAAGTCTAATTGTATTGGATTGTAGTTAGGTCGGCCCTCTCCCATTTCGAAGTTCGGCTTTCGAACCACTTGAGGTGGCGGCTCCAAGGTATCCTAGTGGGGGGGCGCGGAGCACGTGCGCGATATTAAACATCCTCGTTATTATTACGCTAGCGGTCCATGCTGTCGCTTTTCGCCTCGTAGGTCAAACAAGGGAGGATTCCCAAATTTCAGAGAAGTAACAGTCCATATGACCAACCGTCGAACCCCTAGGTACTCGACCTAATGAAATGACTTGTAGGCTGGTAGCGCTTAAACCCCAGACCGGTGCGAATGATGCCACACCAGCCCTGGCTGATGGGCCGATATCTGACGTGGGAACCCCAGCATGACTGGAAGGGTAAATCGGGTACGTATCCAGGATGCGCGAGATACCATAGCATACGCAGGGTCCGCGAAGGGCGGAGTGATTACTTGGGTCTATACCGATCTGCGGGCGGTAAACATCCGAGACGGCCGCCCCCCATAAGGTCAATAACGCGTATACAGCCCCACGCGCAGGATTTAAGCGCGCTGATGCGTCGAAGATTAGTCTATTGGATTCGGGCATCGTCCGGCTGCAACGTAAGGCCCCGATGTATTAGTCAAAAACAGAAGGTGATTTAGAACAGTTCTTAATGCTATCACTTGTCCCTACAGTATCGTGCCGTGGGCCCGACTCGCATTAAGGCGTTAACTCCGTAGCGCTCAGAGATGTGTTCGGTTACACGCTAGACTCCTGCACACTCCACAGGGCTCAGTCTCAGTGCTTTCAAGCCTTTGTGCGCATTTAAAATCGTCTGTGTGGGACAAATCTAAGCGGCAACCTATGTAGTAGGTGCGGACCCCCCTTTAAAGGGAGCTAGTACCTATCATTCCGCGCCGTGACTCTCCCCTCCTATAGGTCTCATTCTAGGAAAGCTGGACGCAACCGACATCACTCTGATTGGCTGCAATTGCGATGATCCAGTCGAAGGATCGCAATGCGCATGTCTCAAACATAGGCGGGCCTTTTGAGGGAGTTTCCTCCCCTGCTCCGATTGAGGACGTGCCGGTAGTTTGGGTGTGAAGCTAAACTTTTGAGGAATGCAACGTGTCTCGGGCGTGATTCGCCCCTTTCCGGCTACCTGGAGGACACGATGGTTCTTTCCCGGGCATCGAGACTTGTACACGTCCGACTGGCCGCCCTACCAGAAGCCCGGTTCGGTGATCGCGGCGGACCATAACAAGGGCCTGCACTGTCGTCTGCAAGTGCAGCAAATGATGTCGGTTTCTATACGAGATAGTAGAGACCGAATAACTTGTTTGGTTAACTCCTCTAACATTATCGCCCGACCTGTGCCGTTGGATAAACGGCCGGTACTCCCTCTGATAGGCCAAGAGCCTATAAATCCAGTTGACGAACGA'/>

<sequence taxon='34' value='--------------------------------------------------------------------------------------------------------------------------------------------------------------------------------------------------------------------------------------------------------------------------------------------------------------------------------------------------------------------------------------------------------------------------------------------------------------------------------------------------------------------------------------------------------------------------------------------------------------------------------------------------------------------------------------------------------------------------------------------------------------------------------------------------------------------------------------------------------------------------------------------------------------------------------------------------------------------------------------------------------------------------------------------------------------------------------------------------------------------------------------------------------------------------------------------------------------------------------------------------------------------------------------------------------------------------------------------------------------------------------------------------------------------------------------------------------------------------------------------------------------------------------------------------------------------------------------------------------------------------------------------------------------------------------------------------------------------------------------------------------------------------------------------------------------------------------------------------------------------------------------------------------------------------------------------------------------------------------------------------------------------------------------------------------------------------------'/>

    <sequence taxon='93' value='AATTGTAGACACGAAGGACCCTATAGAGATAGGGCACAGCCTTTTAACTTATTGTAAGGTGCTCCAGTTATCAATATGTATGAGGCTTTTAGTCACAAACTCAGAGACCGAAGGAGCGTAGCGGTGGGTTATTGTTCGATAATGTTTCGACTAATCGCCGAGCTTAGGCATGAATTGTCGGCAGTGTTACCGTCCTTTCGGGGATAGTTAGAGACGATGAGACCCAGTCCCCACTGTGACCTGTGATGTTGAAACGAGTTTTACCATCCTTAGGCAACCCTGTGACGCTGTATCAATGTCCGCCTCTATTAATTCGGTAGACGTTAATGAACAGGTCCAATTTACGGAGCCGGAAAGCGTTCGTGCAAGATACACCTGGTTCAGTAGTGGCCGCGTTACTCGGTGAGGGTGGTCTGCACGCGAGACGCTGCAGTCTTAAGACCCAAGCCTTCTTGTGACACCACCAAACGTCAGGCTGTGTAACGATATAGTCTTTTATTCCCCTAGATGACATGTACAGCTTGTATAGTGCCTGGGGGGGCGTGCTTGCGGATGAAGCTAAGTGTACCTAGCGACAAGTCCAATTGTATTGGATTGTAGTTAGGTCGGCCCTCTCCCGTTTCGAAGTTCGGCTTTCGAACCACTTAAGGTGGCGGCTCCAAGGTATCCTATTGGGGGGGCGCGGAGCACGTGCGCGATATTAAACATCCTCGTTATTATTACGCTAGCGGTCCATGCTGTCGCTTTTCACCTCGTAGGTCAAACCAGGGAGGATTCCCAAATTTCAGAGAAGTAACAATCCATATGACCAACCGTCGAACCCCTAGGTACTCGATCTAATGAAATGACTTGTAGGCTGGTAGCGCTTAAACCTCAGACCGGTGCGAATGATGCCACACCAGCCCTGGCTGATGGGCCGCTATCTGACGTGGGAACCCCAGCATGACTGGAAGGGTAGATCGGGTACGTATCCAGGATGCGCGAAATACCATAGCATACGCAGGGTCCGCGAAGGGCGGAGTGATTACTTGGGTCTATACCGATCTGCGGGCGGTACACATCCGAGACGGCCGCCCCCCATAAGGTCAATAACGCGTATACAGCCCCACGCGCAGGATTTAAGCGCGATGATGCGTCGAAGATTAGTCTATTGGATTCGGGCATCGTCCGGCTGTACCGTAAGGCCCCGATGTATTAGTCAAAAAAAGAAGCTGATTTAGAACAGTTCTTAATGCTATCACTTGTCCCTACAGTATCGTGCCGTGGGCCCGACTCGCATTAAGGCGTTAACTCCGTAGCGCTCAGGGATGTGTTCGGTTATACGCTAGTCCCCTGCACGCTCCACAGTGCTCAGTCTCAGTGCTTTCAACCCTTTGTGCGCATTTAAAATAGTATGTGTGGGACAAATCTAAGCGGCAACCTATGTAGTAGGTGCGGACCCCCCTTTAAAGGGAGCTAGTACCTATCATCCCGCGCCGTGACTCTCCCCTCCTATAGGTCTCATTCTAGGAAAGCTGGACGCAACCGACATCACTCTGATTGGCTGCAATTGCGATGATCCAATCGAAGGATCGCAATGCGCCTGTCTCAAACATAGGCGGGCCTTTTGAGGGAGTTTCCTCCCCTGCTCCGATTGAGGACGTGCCGGCAGTTTGGGTGTGAAGCTAAACTTTTGAGGAATGCAACGTGTCTCGGGCGTGATTCGCCCCTTTCCGGCTACCTGGAGGACACGATGGTTCTTGCCCAGGCATCGAGACTTGTACACGTCCGGCTGGCCGCCCTACCAGAAGCCCGGTTCGGTGATCGCGGCGGACCATAACAAGGGCCTGCACTGTCGTCTGCAAGTGCAGCAAATGATGTCGGTTTCTATACGAGATAGTAGAGACCGAATAACTTGTTTGGTTAACTCCTCTAACATTATCGCCCGACCTGCGCCGTTGGATAATCGGCCGGTACTCCCTTTGATAGGCCAAGAGCCTATAAATCCAGTTGGCGAACGA'/>

    <sequence taxon='94' value='AATTGTAGACACGAAGGACCCTATAGAGATAGGGCACAGCCTTTTAACTTATTGTAAGGTGCTCCAGTTATCAATATGTATGAGGCTTTTAGTCACAAACTCAGAGACCGAAGGAGCGTAGCGGTGGGTTATTGTTCGATAATGTTTCGACTAATCGCCGAGCTTAGGCATGAATTGTCGGCAGTGTTACCGTCCTTTCGGGGATAGTTAGAGACGATGAGACCCGGTCCCCACTGTGACCTGTGATGTTGAAACGAGTTTTACCATCCTTAGGCAACCCTGTGACGCTGTATCAATGTCCGCCTCTATTAATTCGGTAGACGTTAATGAACAGGTCCAATTTACGGAGCCGGAAAGCGTTCGTGCAAGATACACCTGGTTCAGTAGTGGCCGCGTTACTCGGTGAGGGTGGTCTGCACGCGAGACGCTGCAGTCTTAAGACCCAAGCCTTCTTGTGACACCACCAAACGTCAGGCTGTGTAACGATATAGTCTTTTATTCCCCTAGATGACATGTACAGCTTGTATAGTGCCTGGGGGGGCGTGCTTGCGGATGAAGCTAAGTGTACCTAGCGACAAGTCCAATTGTATTGGATTGTAGTTAGGTCGGCCCTCTCCCGTTTCGAAGTTCGGCTTTCGAACCACTTAAGGTGGCGGCTCCAAGGTATCCTATTGGGGGGGCGCGGAGCACGTGCGCGATATTAAACATCCTCGTTATTATTACGCTAGCGGTCCATGCTGTCGCTTTTCACCTCGTAGGTCAAACCAGGGAGGATTCCCAAATTTCAGAGAAGTAACAATCCATATGACCAACCGTCGAACCCCTAGGTACTCGATCTAATGAAATGACTTGTAGGCTGGTAGCGCTTAAACCTCAGACCGGTGCGAATGATGCCACACCAGCCCTGGCTGATGGGCCGCTATCTGACGTGGGAACCCCAGCATGACTGGAAGGGTAGATCGGGTACGTATCCAGGATGCGCGAAATACCATAGCATACGCAGGGTCCGCGAAGGGCGGAGTGATTACTTGGGTCTATACCGATCTGCGGGCGGTACACATCCGAGACGGCCGCCCCCCATAAGGTCAATAACGCGTATACAGCCCCACGCGCAGGATTTAAGCGCGATGATGCGTCGAAGATTAGTCTATTGGATTCGGGCATCGTCCGGCTGTACCGTAAGGCCCCGATGTATTAGTCAAAAAAAGAAGCTGATTTAGAACAGTTCTTAATGCTATCACTTGTCCCTACAGTATCGTGCCGTGGGCCCGACTCGCATTAAGGCGTTAACTCCGTAGCGCTCAGGGATGTGTTCGGTTATACGCTAGTCCCCTGCACGCTCCACAGTGCTCAGTCTCAGTGCTTTCAACCCTTTGTGCGCATTTAAAATAGTATGTGTGGGACAAATCTAAGCGGCAACCTATGTAGTAGGTGCGGACCCCCCTTTAAAGGGAGCTAGTACCTATCATCCCGCGCCGTGACTCTCCCCTCCTATAGGTCTCATTCTAGGAAAGCTGGACGCAACCGACATCACTCTGATTGGCTGCAATTGCGATGATCCAATCGAAGGATCGCAATGCGCCTGTCTCAAACATAGGCGGGCCTTTTGAGGGAGTTTCCTCCCCTGCTCCGATTGAGGACGTGCCGGCAGTTTGGGTGTGAAGCTAAACTTTTGAGGAATGCAACGTGTCTCGGGCGTGATTCGCCCCTTTCCGGCTACCTGGAGGACACGATGGTTCTTGCCCAGGCATCGAGACTTGTACACGTCCGGCTGGCCGCCCTACCAGAAGCCCGGTTCGGTGATCGCGGCGGACCATAACAAGGGCCTGCACTGTCGTCTGCAAGTGCAGCAAATGATGTCGGTTTCTATACGAGATAGTAGAGACCGAATAACTTGTTTGGTTAACTCCTCTAACATTATCGCCCGACCTGCGCCGTTGGATAATCGGCCGGTACTCCCTTTGATAGGCCAAGAGCCTATAAATCCAGTTGGCGAACGA'/>

    <sequence taxon='97' value='AATTGTAGACACGAAGGACCCTATAGAGATAGGGCACAGCCTTTTAACTTATTGTAAGGTGCTCCAGTTATCAATATGTATGAGGCTTTTAGTCACAAACTCAGAGACCGAAGGAGCGTAGCGGTGGGTTATTGTTCGATAATGTTTCGACTAATCGCCGAGCTTAGGCATGAATTGTCGGCAGTGTTACCGTCCTTTCGGGGATAGTTAGAGACGATGAGACCCGGTCCCCACTGTGACCTGTGATGTTGAAACGAGTTTTACCATCCTTAGGCAACCCTGTGACGCTGTATCAATGTCCGCCTCTATTAATTCGGTAGACGTTAATGAACAGGTCCAATTTACGGAGCCGGAAAGCGTTCGTGCAAGATACACCTGGTTCAGTAGTGGACGCGTTACTCGGTGAGGGTGGTCTGCACGCGAGACGCTGCAGTCTTAAGACCCAAGCCTTCTTGTGACACCACCAAACGTCAGGCTGTGTAACGATATAGTCTTTTATTCCCCTAGATGACATGTACAGCTTGTATAGTGCCTGGGGGGGCGTGCTTGCGGATGAAGCTAAGTGTACCTAGCGACAAGTCCAATTGTATTGGATTGTAGTTAGGTCGGCCCTATCCCGTTTCGAAGTTCGGCTTTCGAACCACTTAAGGTGGCGGCTCCAAGGTATCCTATTGGGGGGGCGCGGAGCACGTGCGCGATATTAAACATCCTCGTTATTATTACGCTAGCGGTCCATGCTGTCGCTTTTCACCTCGTAGGTCAAACCAGGGAGGATTCCCAAATTTCAGAGAAGTAACAATCCATATGACCAACCGTCGAACCCCTAGGTACTCGATCTAATGAAATGACTTGTAGGCTGGTAGCGCTTAAACCTCAGACCGGTGCGAATGATGCCACACCAGCCCTGGCTGATGGGCCGCTATCTGACGTGGGAACCCCAGCATGACTGGAAGGGTAGATCGGGTACGTATCCAGGATGCGCGAAATACCATAGCATACGCAGGGTCCGCGAAGGGCGGAGTGATTACTTGGGTCTATACCGATCTGCGGGCAGTACACATCCGAGACGGCCGCCCCCCATAAGGTCAATAACGCGTATACAGCCCCACGCACAGGATTTAAGCGCGATGATGCGTCGAAGATTAGTCTATTGGATTCGGGCATCGTCCGGCTGTACCGTAAGGCCCCGATGTATTAGTCAAAAAAAGAAGCTGACTTAGAACAGTTCTTAATGCTATCACTTGTCCCTACAGTATCGTGCCGTGGGCCCGACTCGCATTAAGGCGTTAACTCCGTAGCGATCAGGGATGTGTTCGGTTATACGCTAGTCCCCTGCACGCTCCACAGTGCTCAGTCTCAGTGCTTTCAACCCTTTGTGCGCATTTAAAATAGTATGTGTGGGACAAATCTAAGCGGCAACCTATGTAGTAGGTGCGGACCCCCCTTTAAAGGGAGCTAGTACCTATCATCCCGCGCCGTGACTCTCCCCTCCTATAGGTCTCATTCTAGGAAAGCTGGACGCAACCGACATCACTCTGATTGGCTGCAATTGCGATGATCCAATCGAAGGATCGCAATGCGCCTGTCTCAAACATAGGCGGGCCTTTTGAGGGAGTTTCCTCCCCTGCTCCGATTGAGGACGTGCCGGCAGTTTGGGTGTGAAGCTAAACTTTTGAGGAATGCAACGTGCCTCGGGCGTGATTCGCCCCTTTCCGGCTACCTGGAGGACACGATGGTTCTTGCCCAGGCATCGAGACTTGTACACGTCCGGCTGGCCGCCCTACCAGAAGCCCGGTTCGGTGATCGCGGCGGACCATAACAAGGGCCTGCACTGTCGTCTGCAAGTGCAGCAAATGATGTCGGTTTCTATACGAGATAGTAGAGACCGAACAACTTGTTTGGTTAACTCCTCTAACATTATCGCCCGACCTGCGCCGTTGGATAATCGGCCGGTACTCCCTTTGATAGGCCAAGAGCCTATAAATCCAGTTGGCGAACGA'/>

    <sequence taxon='103' value='AATTGTAGACACGAAGGACCCTATAGAGATAGGGCACAGCCTTTTAACTTATTGTAAGGTGCTCCAGTTATCAATATGTATGAGGCTTTTAGTCACAAACTCAGAGACCAAAGGAGCGTAGCGGTGGGTTATTGTTCGATAATGTTTCGACTAATCGCCGAGCTTAGGCATGAATTGTCGGCAGTGTTACCGTCCTTTCGGGGATAGTTAGAGACGATGAGACCCGGTCCCCACTGTGACCTGTGATGTTGAAACGAGTTTTACCATCCTTAGGCAACCCTGTGACGCTGTATCAATGTCCGCCTCTATTAATTCGGTAGACGTTAATGAACAGGTCCAATTTACGGAGCCGGAAAGCGTTCGTGCAAGATACACCTGGTTCAGTAGTGGACGCGTTACTCGGTGAGGGTGGTCTGCACGCGAGACGCTGCAGTCTTAAGACCCAAGCCTTCTTGTGACACCACCAAACGTCAGGCTGTGTAACGATATAGTCTTTTATTCCCCTAGATGACATGTACAGCTTGTATAGTGCCTGGGGGGGCGTGCTTGCGGATGAAGCTAAGTGTACCTAGCGACAAGTCCAATTGTATTGGATTGTAGTTAGGTCGGCCCTCTCCCGTTTCGAAGTTCGGCTTTCGAACCACTTAAGGTGGCGGCTCCAAGGTATCCTATTGGGGGGGCGCGGAGCACGTGCGCGATATTAAACATCCTCGTTATTATTACGCTAGCGGTCCATGCTGTCGCTTTTCACCTCGTAGGTCAAACCAGGGAGGATTCCCAAATTTCAGAGAAGTAACAATCCATATGACCAACCGTCGAACCCCTAGGTACTCGATCTAATGAAATGACTTGTAGGCTGGTAGCGCTTAAACCTCAGACCGGTGCGAATGATGCCACACCAGCCCTGGCTGATGGGCCGCTATCTGACGTGGGAACCCCAGCATGACTGGAAGGGTAGATCGGGTACGTATCCAGGATGCGCGAAATACCATAGCATACGCAGGGTCCGCGAAGGGCGGAGTGATTACTTGGGTCTATACCGATCTGCGGGCGGTACACATCCGAGACGGCCGCCCCCCATAAGGTCAATAACGCGTATACAGCCCCACGCGCAGGATTTAAGCGCGATGATGCGTCGAAGATTAGTCTATTGGATTCGGGCATCGTCCGGCTGTACCGTAAGGCCCCGATGTATTAGTCAAAAAAAGAAGCTGACTTAGAACAGTTCTTAATGCTATCACTTGTCCCTACAGTATCGTGCCGTGGGCCCGACTCGCATTAAGGCGTTAACTCCGTAGCGCTCAGGGATGTGTTCGGTTATACGCTAGTCCCCTGCACGCTCCACAGTGCTCAGTCTCAGTGCTTTCAACCCTTTGTGCGCATTTAAAATAGTATGTGTGGGACAAATCTAAGCGGCAACCTATGTAGTAGGTGCGGACCCCCCTTTAAAGGGAGCTAGTACCTATCATCCCGCGCCGTGACTCTCCCCTCCTATAGGTCTCATTCTAGGAAAGCTGGACGCAACCGACATCACTCTGATTGGCTGCAATTGCGATGATCCAATCGAAGGATCGCAATGCGCCTGTCTCAAACATAGGCGGGCCTTTTGAGGGAGTTTCCTCCCCTGCTCCGATTGAGGACGTGCCGGCAGTTTGGGTGTGAAGCTAAACTTTTGAGGAATGCAACGTGCCTCGGGCGTGATTCGCCCCTTTCCGGCTACCTGGAGGACACGATGGTTCTTGCCCAGGCATCGAGACTTGTACACGTCCGGCTGGCCGCCCTACCAGAAGCCCGGTTCGGTGATCGCGGCGGACCATAACAAGGGCCTGCACTGTCGTCTGCAAGTGCAGCAAATGATGTCGGTTTCTATACGAGATAGTAGAGACCGAATAACTTGTTTGGTTAACTCCTCTAACATTATCGCCCGACCTGCGCCGTTGGATAATCGGCCGGTACTCCCTTTGATAGGCCAAGAGCCTATAAATCCAGTTGGCGAACGA'/>

    <sequence taxon='104' value='AATTGTAGACACGAAGGACCCTATAGAGATAGGGCACAGCCTTTTAACTTATTGTAAGGTGCTCCAGTTATCAATATGTATGAGGCTTTTAGTCACAAACTCAGAGACCAAAGGAGCGTAGCGGTGGGTTATTGTTCGATAATGTTTCGACTAATCGCCGAGCTTAGGCATGAATTGTCGGCAGTGTTACCGTCCTTTCGGGGATAGTTAGAGACGATGAGACCCGGTCCCCACTGTGACCTGTGATGTTGAAACGAGTTTTACCATCCTTAGGCAACCCTGTGACGCTGTATCAATGTCCGCCTCTATTAATTCGGTAGACGTTAATGAACAGGTCCAATTTACGGAGCCGGAAAGCGTTCGTGCAAGATACACCTGGTTCAGTAGTGGACGCGTTACTCGGTGAGGGTGGTCTGCACGCGAGACGCTGCAGTCTTAAGACCCAAGCCTTCTTGTGACACCACCAAACGTCAGGCTGTGTAACGATATAGTCTTTTATTCCCCTAGATGACATGTACAGCTTGTATAGTGCCTGGGGGGGCGTGCTTGCGGATGAAGCTAAGTGTACCTAGCGACAAGTCCAATTGTATTGGATTGTAGTTAGGTCGGCCCTCTCCCGTTTCGAAGTTCGGCTTTCGAACCACTTAAGGTGGCGGCTCCAAGGTATCCTATTGGGGGGGCGCGGAGCACGTGCGCGATATTAAACATCCTCGTTATTATTACGCTAGCGGTCCATGCTGTCGCTTTTCACCTCGTAGGTCAAACCAGGGAGGATTCCCAAATTTCAGAGAAGTAACAATCCATATGACCAACCGTCGAACCCCTAGGTACTCGATCTAATGAAATGACTTGTAGGCTGGTAGCGCTTAAACCTCAGACCGGTGCGAATGATGCCACACCAGCCCTGGCTGATGGGCCGCTATCTGACGTGGGAACCCCAGCATGACTGGAAGGGTAGATCGGGTACGTATCCAGGATGCGCGAAATACCATAGCATACGCAGGGTCCGCGAAGGGCGGAGTGATTACTTGGGTCTATACCGATCTGCGGGCGGTACACATCCGAGACGGCCGCCCCCCATAAGGTCAATAACGCGTATACAGCCCCACGCGCAGGATTTAAGCGCGATGATGCGTCGAAGATTAGTCTATTGGATTCGGGCATCGTCCGGCTGTACCGTAAGGCCCCGATGTATTAGTCAAAAAAAGAAGCTGACTTAGAACAGTTCTTAATGCTATCACTTGTCCCTACAGTATCGTGCCGTGGGCCCGACTCGCATTAAGGCGTTAACTCCGTAGCGCTCAGGGATGTGTTCGGTTATACGCTAGTCCCCTGCACGCTCCACAGTGCTCAGTCTCAGTGCTTTCAACCCTTTGTGCGCATTTAAAATAGTATGTGTGGGACAAATCTAAGCGGCAACCTATGTAGTAGGTGCGGACCCCCCTTTAAAGGGAGCTAGTACCTATCATCCCGCGCCGTGACTCTCCCCTCCTATAGGTCTCATTCTAGGAAAGCTGGACGCAACCGACATCACTCTGATTGGCTGCAATTGCGATGATCCAATCGAAGGATCGCAATGCGCCTGTCTCAAACATAGGCGGGCCTTTTGAGGGAGTTTCCTCCCCTGCTCCGATTGAGGACGTGCCGGCAGTTTGGGTGTGAAGCTAAACTTTTGAGGAATGCAACGTGCCTCGGGCGTGATTCGCCCCTTTCCGGCTACCTGGAGGACACGATGGTTCTTGCCCAGGCATCGAGACTTGTACACGTCCGGCTGGCCGCCCTACCAGAAGCCCGGTTCGGTGATCGCGGCGGACCATAACAAGGGCCTGCACTGTCGTCTGCAAGTGCAGCAAATGATGTCGGTTTCTATACGAGATAGTAGAGACCGAATAACTTGTTTGGTTAACTCCTCTAACATTATCGCCCGACCTGCGCCGTTGGATAATCGGCCGGTACTCCCTTTGATAGGCCAAGAGCCTATAAATCCAGTTGGCGAACGA'/>

    <sequence taxon='83' value='AATTGTAGACACGAAGGACCCTATAGAGATAGGGCACAGCCTTTTAACTTATTGCAAGGTGCTCCAGTTATCAATATGTATGAGGCTTTTAGTCACAAACTCAGAGACCGAGGGAGCGTAGCGGTGGGTTATTGTTCGATAATGTTTCGACTAATCGCCGAGCTTAGGCATGAATTGTCGGCAGTGTTACCGTCCTTTCGGGGATAGTTAGGGACGATGAGACCCGGTCCCCACTGTGACCTGTGATGTTGAAACGAGTTTTACCATCCTTAGGCAACCCTGTGACGCTGTATCAATGTCCGCCTCTATTAATTCGGTAGACGTTAATGAACAGGTCCAATTTACGGAGCCGGAAAGCGTTCGTGCAAGATACACTTGGTTCAGTAGTGGACGCGTTACTCGGTGAGGGTGGTCTGCACGCGAGACGCTGCAGTCTTAAGACCCAAGCCTTCTTGTGACACCACCAAATGTCAGGCTGTGTAACGATATAGTCTTTTATTCCCCTAGATGACATGTACAGCTTGTATAGTGCCTGGGGGGGCGTGCTTGCGGATGAAGCTAAGTGTACCTAGCGACAAGTCCAATTGTATTGGATTGTAGTTAGGTCGGCCCTCTCCCGTTTCGAAGTTCGGCTTTCGAACCACTTAAGGTGGCGGCTCCAAGGTATCCTAGTGGGGGGGCGCGGAGCACGTGCGCGATATTAAACATCCTCTTTATTATTACGCTAGCGGTCCATGCTGTCGCTTTTCGCCTCGTAGGTCAAACCAGGGAGGATTCCCAAATTTCAGAGAAGTAACAATCCATATGACCAACCGTCGAACCCCTAGGTACTCGATCTAATGAAATGACTTGTAGGCTGGTAGCGCTTAAACCTCAGACCGGTGCGAATGATGCCACACCAGCCCTGGCTGATGGGCCGCTATCTGACGTGGGAACCCCAGCATGACTGGAAGGGTAGATCGGGTACGTATCCAGGATGCGGGAAATACCATAGCATACGCAGGGTCCGCGAAGGGCGGAGTGATTACTTGGGTCTATACCGATCTGCGGGCGGTACACATCCGAGACGGCCGCCCCCCATAAGGTCAATAACGCGTGTACAGCCCCACGCGCAGGATTTAAGCGCGATGATGCGTCGAAGATTAGTCTATTGGATTCGGGCATCGTCCGGCTGCAACGTAAGGCCCCGATGTATTAGTCAAAAAAAGAAGCTGATTTAGAACAGTTCTTAATGCTATCACTTGTCCCTACAGTATCGTGCCGTGGGCCCGACTCGCATTAAGGCGTTAACTCCGTAGCGCTCAGGGATGTGTTCGGTTATACGCTAGACCCCTGCACGCTCCACAGGGCTCAGTCTCAGTGCTTTCAACCCTTTGTGCGCATTTAAAATCGTATGTGTGGGACAAATCTAAGCGGCAACCTATGTAGTAGGTGCGGACCCCCCTTTAAAGGGAGCTAGTACCTATCATCCCGCGCCGTGACTCTCCCCTCCTATAGGTCTCATTCTAGGAAAGCTGGACGCAACCGACATCACTCTGATTGGCTGCAATTGCGATGATCCAATCGAAGGATCGCAATGCGCCTGTCTCAAACATAGGCGGGCCTTTTGAGGGAGTTTCCTCCCCTGCTCCGATTGAGGACGTCCCGGCAGTTTGGGTGTGAAGCTAAACTTTTGAGGAATGCAACGTGTCTCGGGCGTGATTCGCCCCTTTCCGGCTACCTGGAGGACACGATGGTTCTTGCCCAGGCATCGAGACTTGTACACGTCCGGCTGGCCGCCCTACCAGAAGCCCGGTTCGGTGATCGCGGCGGACCATAACAAGGGCCTGCACTGTCGTCTGCAAGTGCAGCAAATGATGTCGGTTTCTATACGAGATAGTAGAGACCGAATAACTTGTTTGGTTAACTCCTCTAACATTATCGCCCGACCTGCGCCGTTGGATAATCGGCCGGTACTCCCTTTGATAGGCCAAGAGCCTATAAATCCAGTTGGCGAACGA'/>

    <sequence taxon='84' value='AATTGTAGACACGAAGGACCCTATAGAGATAGGGCACAGCCTTTTAACTTATTGCAAGGTGCTCCAGTTATCAATATGTATGAGGCTTTTAGTCACAAACTCAGAGACCGAGGGAGCGTAGCGGTGGGTTATTGTTCGATAATGTTTCGACTAATCGCCGAGCTTAGGCATGAATTGTCGGCAGTGTTACCGTCCTTTCGGGGATAGTTAGGGACGATGAGACCCGGTCCCCACTGTGACCTGTGATGTTGAAACGAGTTTTACCATCCTTAGGCAACCCTGTGACGCTGTATCAATGTCCGCCTCTATTAATTCGGTAGACGTTAATGAACAGGTCCAATTTACGGAGCCGGAAAGCGTTCGTGCAAGATACACTTGGTTCAGTAGTGGACGCGTTACTCGGTGAGGGTGGTCTGCACGCGAGACGCTGCAGTCTTAAGACCCAAGCCTTCTTGTGACACCACCAAATGTCAGGCTGTGTAACGATATAGTCTTTTATTCCCCTAGATGACATGTACAGCTTGTATAGTGCCTGGGGGGGCGTGCTTGCGGATGAAGCTAAGTGTACCTAGCGACAAGTCCAATTGTATTGGATTGTAGTTAGGTCGGCCCTCTCCCGTTTCGAAGTTCGGCTTTCGAACCACTTAAGGTGGCGGCTCCAAGGTATCCTAGTGGGGGGGCGCGGAGCACGTGCGCGATATTAAACATCCTCTTTATTATTACGCTAGCGGTCCATGCTGTCGCTTTTCGCCTCGTAGGTCAAACCAGGGAGGATTCCCAAATTTCAGAGAAGTAACAATCCATATGACCAACCGTCGAACCCCTAGGTACTCGATCTAATGAAATGACTTGTAGGCTGGTAGCGCTTAAACCTCAGACCGGTGCGAATGATGCCACACCAGCCCTGGCTGATGGGCCGCTATTTGACGTGGGAACCCCAGCATGACTGGAAGGGTAGATCGGGTACGTATCCAGGATGCGGGAGATACCATAGCATACGCAGGGTCCGCGAAGGGCGGAGTGATTACTTGGGTCTATACCGATCTGCGGGCGGTACACATCCGAGACGGCCGCCCCCCATAAGGTCAATAACGCGTGTACAGCCCCACGCGCAGGATTTAAGCGCGATGATGCGTCGAAGATTAGTCTATTGGATTCGGGCATCGTCCGGCTGCAACGTAAGGCCCCGATGTATTAGTCAAAAAAAGAAGCTGATTTAGAACAGTTCTTAATGCTATCACTTGTCCCTACAGTATCGTGCCGTGGGCCCGACTCGCATTAAGGCGTTAACTCCGTAGCGCTCAGGGATGTGTTCGGTTATACGCTAGACCCCTGCACGCTTCACAGGGCTCAGTCTCAGTGCTTTCAACCCTTTGTGCGCATTTAAAATCGTATGTGTGGGACAAATCTAAGCGGCAACCTATGTAGTAGGTGCGGACCCCCCTTTAAAGGGAGCTAGTACCTATCATCCCGCGCCGTGACTCTCCCCTCCTATAGGTCTTATTCTAGGAAAGCTGGACGCAACCGACATCACTCTGATTGGCTGCAATTGCGATGATCCAATCGAAGGATCGCAATGCGCCTGTCTCAAACATAGGCGGGCCTTTTGAGGGAGTTTCCTCCCCTGCTCCGATTGAGGACGTCCCGGCAGTTTGGGTGTGAAGCTAAACTTTTGAGGAATGCAACGTGTCTCGGGCGTGATTCGCCCCTTTCCGGCTACCTGGAGGACACGATGGTTCTTGCCCAGGCATCGAGACTTGTACACGTCCGGCTGGCCGCCCTACCAGAAGCCCGGTTCGGTGATCGCGGCGGACCATAACAAGGGCCTGCACTGTCGTCTGCAAGTGCAGCAAATGATGTCGGTTTCTATACGAGATAGTAGAGACCGAATAACTTGTTTGGTTAACTCCTCTAACATTATCGCCCGACCTGCGCCGTTGGATAATCGGCCGGTACTCCCTTTGATAGGCCAAGAGCCTATAAATCCAGTTGGCGAACGA'/>

    <sequence taxon='25' value='AATTGTAGACACGAAGGACCCTATAGAGATAGGGCACAGCCTTTTAACTTATCGTAAGGTGCTCCAGTTATCAATATGTATGAGGCTTCTAGTCACAAACTCAGCGACCGAGAGAACGTAGCGGTGGGTTATTGTTCGATAATGTTTCGACTAATCGCCGAGCTTAGGCATGAATTGTCGGCAGTGTTACCGTCCTTTCGGGGATAGTTAGGGACGATGAGACCCGGTCCTCACTGTGACCTGTGATGTTGAAACGAGTTTTACCATCCTTAGGCAACCCTGTAACGCTGTATCAATGTCCGCCTCTATTAATTCGGTAGACGTTAATGAACAGGTCCAATTTAAGGAGCCGGAAATCGTTCGTGCAAGATACACTTGGTTCAGTAGTGGACGCGTTACTCGGTGAGGGTGGTCTGCACGCGAGACGCTGCAGTCTTAAGACCCAAGCCTTCTTGTGACACCACCAAACGTCAGGCTGTGTAACGATATGGTCTTTTATTCCCCTAGATGACATGTACAGCTTGTATAGTGCCTGGGGGGGCGTGCTTGCGGATGAAGCTAAGTGTACCTAGCGACAAGTCCAATTGTATTGGATTGTAGTTAGGTCGGCCCTCTCCCGTTTCGAAGTTCGGCTTTCGAACCACTTAAGGTGGCGGCTCCAAGGTATCCTAGTGGGGGGGCGCGGAGCACGTGCGCGATATTAAACATCCTCGTTATTATTACGCTAGCGGTCCATGATGTCGCATTTCGCCTCGTAGGTCAAACCAGGGAGGATTCCCAAATTTCAGAGAAGTAACAATCCATATGACCAACCGTCGAACCCCTGGGTACTCGAATTAATGAAATGACTTGTAGGCTGGTAGCGCTTAAACCCCAGACCGGTGCGAATGATGCCACACCAGCCCGGGCTGATGGGCTGCTATCTGACGTGGAAACCCCAGCATAACTGGAAGGGTAAATCGGGTACGTATCCGGAATGCGCGAAATACCATAGCATACGCAGGGTCCGCGAAGGGCGGAGTGATTACTTGGGTCTATACCGATCTGCGGGCGGTACACATCCGAGACGGCCGCCCCCCATAAGGTCAACAACGCGTATGCAGCCCCACGCGCAGGATTTAAGCGCGATGATGCGTCGAAGATTAGTATATTGGATTCGGGCATCGTCCGGCTGCAACGTAAGGCCCCGATGTATTAGTCAAAAAGAGAAGCTGATCTAGAACAGTTCTTAATGCTATCACTTGTCCCTACAGTATCGTGCCGTCGGCCCGACTCGTATTAAGGCGTTAACTCCGTAGCGCTCAGAGATGTGTTCGGTTATACGCTAGACTCCTGCACGCTCCACAGGGCTCAGTCTCAGTGCTTTCAACCCTTTGTGCGCATTTAAAATCGTCTGTGTGGGACAAATCTAAGCGGCAACCTATGTAGTAGGTGCGGACCCCCCTTTAAAGGGAGCTAGTACCTATCATCCCGCGCCGTGACTCTCCTCTTCTATAGGTCTCATTCTAGGAAAGCTGGACGCAACCGACATCACTCTGATTGGCTGCAATTGCGATGATCCAATCGAAGGATCGCAATGCGCATGTCTCAAACATAGGCGGGCCTTTTGAGGGAGTTTCCTCCCCTGCTCCGATTGAGGACGTGCCGGCAGTTTGGGTGTGAAGCTAAACTTTTGAGGAATGCAACGTGTCTCGGGCGTGATTCGCCCCTTTCCGGCTACCTGGAGGACACGATGGTTCTTGCCCAGGCATCGAAACTTGTACACGTCCGACTGGCCGCCCTACCAGAAGCCCGGTTCGGTGATCGCGGCGGACCATAACAAGGGCCTACACTGTCGTCTGCAAGTGCAGCAAATGATGTCGGTTTCTATACGCGATAGTAGAGACCGAATAACTTGTTTGGTTAACTCCTCTAACATTATCGCCCGACCTTCGCCGTTGGATAATCGGCCGGTACTCCCTCTGATAGGCCAAGAGCCTATAAATCCAGTTGGCTAACGA'/>

<sequence taxon='5' value='--------------------------------------------------------------------------------------------------------------------------------------------------------------------------------------------------------------------------------------------------------------------------------------------------------------------------------------------------------------------------------------------------------------------------------------------------------------------------------------------------------------------------------------------------------------------------------------------------------------------------------------------------------------------------------------------------------------------------------------------------------------------------------------------------------------------------------------------------------------------------------------------------------------------------------------------------------------------------------------------------------------------------------------------------------------------------------------------------------------------------------------------------------------------------------------------------------------------------------------------------------------------------------------------------------------------------------------------------------------------------------------------------------------------------------------------------------------------------------------------------------------------------------------------------------------------------------------------------------------------------------------------------------------------------------------------------------------------------------------------------------------------------------------------------------------------------------------------------------------------------------------------------------------------------------------------------------------------------------------------------------------------------------------------------------------------------------'/>

    <sequence taxon='57' value='GATTGTAGACACGAAGGACCCTATAGAGACAGGGCACAGCCTTTTAGCTTATTGTAAGGTGCTCCAGTTATCAATATGTATGAGGCTTTTAGTCACAAACTCAGAGACCGAGAGAGCGTAGCGGTGGGTTATTGTTCGATGATGTTCCGACTAATCGCCGAGCTTAGGCATGAATTGTCGGCAGTGTTACCGTCCTTTCGGGGATAGTTAGGGACAATGAGACTCGGTCCCCACTGTGACCTGTGATGTTGAAACGAGTTTTACCATCCTTAGGCAACCCTGTGACACTGTATCAATGTCCGCCTCTATTAATTCGGTAGACGTTAATGAACAGGTCCGATTTACGGAGTCGGCAAGCGTTCGTGTAAAATACACTTGGTCCAGTAGTGGACGCGTTACTCGGTGAGGGTGGTCTGCACGCGAGACGCTGCAGTCTTAAGACCCAAGCCTTCTTGTGACACCACCAAACGTCAGGCTGTGTAACGATATAGCCTTTTATTCCCCTAGATGACATGTACAGCTTGTATAGTGCCTGGGGAGGCGTGCTTGCGGATGAAGCTAAGTGTACCTAGCGACAAGTCCAATTGTATTGGATTGTAGTTAAGTTGGCCCTCTCCCGTTTCGAAGTTCGGCTTTCAAATCACTTAAGGTGGCGGCTCCAAGGTATCCTAGTGGGGGGGCGCGGAGCACGTGCGCGATATTAAACATCCTCGTTATTATTACGCTAGCGGTCCATGATGTCGCTTTTCGCCCCGTAGGTCAAACCAGGGAGGATTCCCAAATTTCAGAGAAGTAACAATCCATATGACCAACCGTCGAACCCCTAGGTACTCGACCTAATGAAATGACTTGTAGGCTGGTAGCGCTTAAACCCAAGACCGGTGCGAATGGTGCTACACCAACCCTGGCTGATGGGCCACTATCTGACGTGGGAACCCCAGCATGACTGGAAGGGTAAATCGGGTACGTATCCAGGATGCGCGAAATACCATAGCATACGCAGGGTCCGCGAAGGGCGGAGTGATCACTTAGGTCTATACCGATCTGCGGGCGGTACAGATCCGAGACGGCCGCCCCCCATAAGGTCAATAACGCGTATACAGCCCCACGCGCAGGATTTAAGCGCGATGATGCGTCGAAAATTAGTCTATTGGATTCGGGCATGGTCCGGCTGCAACGTAAGGCCCCGATGTATTAGTCAAAAAAAAAAGCTGATTTAGAACAGTTCTTAATGCTATCACTTGTCCCTACAGTATCGTGCCGTGGGCCCGACTCGCATGAAAGCGTTAACTCCGTAGCGCTCAGAGATGTGTTCGGTTGTGCGCTAGACTCCTGCACGCTCCACAGGGCTCAGTCTCAGTGCTTTCAACCCTTTGTGCGCATTTAAAATCGTCTGTGTGGGACAAATCTAAGCGGCAACCTATGTAGTCGGTGCGGACCCCCCTCTAAAGGGAGCTAGTACCTATCATCCCGCGCCGTGACTCTGCCCTCTTATAGATCTCATTCTAGGAAAGCTGGACGCAATCGACATCACTCCGATTGGCTGCAATTGAGATGATCCAATCGAAGGATCTCAATACGCATGTCTCAAACATAGGCGGGCCTTTTGAGGGAGTTTCCTCCCCTGCTCCGGTTGGGGACGTGCCGGCAGTTTGGGTGTGAAACTAAACTTTTAAGGAATGCAACGTGTCTCAGGCGTGATTCGCCCCTTCCCGGCTATCTGGAGGACACGATGGTTCTTGCCCAGGGATCAAGACTTGTACACGTCCGACTGGCCGCCCTACCAGAAGCCCGGTTTGGTGATCGCGGCGGACCATACCAAGGGCCTGCACTGTCGTCTGCAAGTGCAGCAGATGATGTCGGTTTCTATGCGAGATAGTAGAGACCGAATAACTTGTTTGGTTAACTCCTCTAACATTATCGCCTGGCTTGCGCCGTTGGATAATCGGCCGGTACTGCTTCTGATAGGCCAAGAGCCTATAAATCCAGTTGGCGAACGA'/>

<sequence taxon='6' value='--------------------------------------------------------------------------------------------------------------------------------------------------------------------------------------------------------------------------------------------------------------------------------------------------------------------------------------------------------------------------------------------------------------------------------------------------------------------------------------------------------------------------------------------------------------------------------------------------------------------------------------------------------------------------------------------------------------------------------------------------------------------------------------------------------------------------------------------------------------------------------------------------------------------------------------------------------------------------------------------------------------------------------------------------------------------------------------------------------------------------------------------------------------------------------------------------------------------------------------------------------------------------------------------------------------------------------------------------------------------------------------------------------------------------------------------------------------------------------------------------------------------------------------------------------------------------------------------------------------------------------------------------------------------------------------------------------------------------------------------------------------------------------------------------------------------------------------------------------------------------------------------------------------------------------------------------------------------------------------------------------------------------------------------------------------------------------'/>

<sequence taxon='51' value='--------------------------------------------------------------------------------------------------------------------------------------------------------------------------------------------------------------------------------------------------------------------------------------------------------------------------------------------------------------------------------------------------------------------------------------------------------------------------------------------------------------------------------------------------------------------------------------------------------------------------------------------------------------------------------------------------------------------------------------------------------------------------------------------------------------------------------------------------------------------------------------------------------------------------------------------------------------------------------------------------------------------------------------------------------------------------------------------------------------------------------------------------------------------------------------------------------------------------------------------------------------------------------------------------------------------------------------------------------------------------------------------------------------------------------------------------------------------------------------------------------------------------------------------------------------------------------------------------------------------------------------------------------------------------------------------------------------------------------------------------------------------------------------------------------------------------------------------------------------------------------------------------------------------------------------------------------------------------------------------------------------------------------------------------------------------------------'/>

    <sequence taxon='89' value='GATTGTAAACACGAAGGACCCTATAGAGATAGGGCACAGCCTTTTAGCTTGATGTAAGGTGCTCCAGTTATCAATATGTATGAGGCTTTCAGTCACAAACTCAGAGATCGAGAGAGCGTAGCGGTGGGTTATTGTTCGATGATGTTTCGACTAATCGCCGAGCTTAGGCATGAATTGTCGGCAGTGTTACCGTCCTTTCGGGGATAGTTAGAGACAATGAGACTCGGTCCCCACTGTGACCTGTGATGTTGAAACGAGTTTTACCATCCTTAGGCAACCCTGTGACACTGTATCAATGTCCGCCTCTATTAATTCAGTAGACGTTAATGAACAGGTCCGATTTACGGAGTCGGTAAGCGTTCGTGTAAGATACACTTGGTTCAGTAGTGGACGCGTTACTCGGTGGGGGTGGTCTGCACGCGAGACGCTGCAGTCTTAAGACCCAAGCGTTTTTGTGACACCACCAAACGTCAGGCTGTGTAACGATATAGCCTTCTATTCCCTTAGATGACATGTACAGCTTGTATAGTGCCTGGGGGGGCGTGCTTGCGGATGAAGCTAAGTGTACCTAGCGACAAGTCCAATTGTATTGGATTGTAGTTAGGTCGGCCCTCTCCCGTTTCGAAGTTCGGCTTTCAAATCACTTAAGGTGGCGGCTCCAAGGTTTCCTAGTGGGGGGGCGCGGAGCACGTGCGTGATATTAAACATCCTCGTTATTATTACGCTAGCGGTCCATGATGTCGCTTTTCGCCCCGTAGGTAAAACCAGGGAGGATTCCCAAATTTCAGAGAAGTAACAATACATATGACCAACCGTCGAACCCCTAGGTACTCGACCCAATGAAACGACTTGTAGGCTGGTAGCGCTTAAACCCAAGACCGGTGCGAATGGTGCCACACCAACCCTGGCTGATGGGACGCTATCTGACGTGGGAACCCCACCATGACTGGAAGGGTAAATCGGGTACGTATCCAGGATGCGCAAAATACCATAGTATACGCAGGGTCCGCGAAGGGCGGAGTGATCACTTAGGTCTATACCGATCTGCGGGCGGTACAGATCCGAGACGGCCGCCCCCCATAGGGTCAATAACGCGTATACAGCCCCACGCGCAGGATTTAAGCGCGATGATGCGTCGGAGATTAGTCTATTGGATTCGGGCATGGTCCGGCTGCAACGTAAGGCCCCGATGTATTAGTCAAAAAAAGAAGCTGATTTAGAACAGTTCTTAATGCTATCACTTGTCCCTACAGTATCGTGCCGTGGACCAGACTTGCATCAAAGCGTTAACTCCGTAGCGCTCAGAGATGTGTTCGGTTATACGCTAGACTCCTGCACGCTCCACAGGGCTCAGTCTCAGTGCTTTCAACCCCTTGTGCGCATTTAAAATCGTCTGTGTGGGACAAATCTAAGCGGCAACCTATGTAGTCGGTGCGGACCGCCCTTTAAAGGGAGCTAGTACCTATCATCCCGCGCCGTGACTCTCCCCTCCTATAGGTCTCATTCTAGGAAAGCTGGACGCAATCGACATCACTCCGATTGGCTGCAATTGCGATGATCCACTCGAAGGATCGCAATACGCATGTCTCAAACATAGGCGGGCCTTTTGAGGGAGTTTCCTCCCCTGCTCCGGTTGGGGACGTGCCGGCAGTTTGGGTGTGAAGCTAAACTTTTAAGGAATGCAACGTGTCTCAGGCGTGATTCGCCCCTTCCCGGCTAACTGGAGGACACGATGGTTCTTGCCCAGGGATCAAGACTTGTACACGTCCGATTGGCCGCCCTACCAGAAGCCCGGTTTGGTGATCGCGGCGGACCATAACAAGGGCCTGCACTGTCGTCTGCAAGTGCAGCAGATGATGTCGGTTTCTATGCGAGATAGTAGAGACCGAATAACTTGTTTGGTTAACTCCTCTAACATTATCGCCTGGCTTGCGCCGTTGGATAATCGGCCGGTACTGCTTCTGGTAGGCCAAGAGCCTATAAATCCAGTTGGCGAACGA'/>

    <sequence taxon='67' value='GATTGTAGACACGAAGGCCCCTATAGAGATAGGGCACAGCCTTTTAGCTTGATGTAAGGTGCTCCAGTTATCAATATGTATGAGGCTTTCAGTCACAAACTCAGAGACCGAGAGAGCGTAGCGGTGGGTTATTGTTCGATGATGTTTCGACTAATCGCCGAGATTGGGCATGAATTGTCGGCAGTGTTACCGTCCTTTCGGGGATAGTTAGGGACAATGAGACTCGGTCCCCACTGTGACCTGTGATGTTGAAACGAGTTTTACCATCCTTAGGCAACCCTGTGACATTGTATCAATGTCCGCCGCTATTAATTCAGTAGACGTTAATGAACAGGTCCGATCTACGGAGTCGGCAAGCGTTCGTGTAAGATACACTTGGTTCAGTAGTGGACGCGTTACTCGGTGAGGGTGGTCTGCACGCGAGACGCTGCAGTCTTAAGACCCAAGCCTTTTTGTGACACCACCAAACGTCAGGCTGTGTAACTATATAGCCTTCTATTCCCTTAGATGACATGTACAGCTTGTATAGTGCCTGGGGGGGCGTGCTTGCGGATGAAGCTAAGTGTACCTAGCGACAAGTCCAATTGTATTGGATTGTAGTTAGGTCGGCCCTCTCCCGTTTCGAAGTTCGGCTTTCAAATCACTTAAGGCGGCGGCTCCAAGGTTTCCTAGTGGGGGGGCGCGGAGCACGTGCGTGATATTAAACATCCTCGTTATTATTACGCTAGCGGTCCATGATGTCGCTTTTCGCCCCGTAGGTAAAACCAGGGAGGATTCCCAAATTTCAGAGAAGTAACAATCCATATGACCAACCGTCGAACCCCTAGGTACTCGACCCAATGAAATGACTTGTAGGCTGGTAGCGCTTAAACCCAAGACCGGTGCGAATGGTGCCACACCAACCCTGGCTGATGGGACGCTATCTGACGTGGGAACCCCAGCATGACTGGAAGGGTAAATCGGGTACGTATCCAGGATGCGCAAAATACCATAGCATACGCAGGGTCCGCGAAGGGCGGAGTGATCACTTAGGTCTATACCGATCTGCGGGCGGTACAGATCCGAGACGGCCGCCCCCCATAGGGTCAATAACGCGTATACAGCCCCACGCGCAGGATTTAAGCGCGATGATGCGTCGGAGATTAGTCTATTGGATTCGGGCATGGTCCGGCTGCAACGTAAGGCCCCGATGTATTAGTCAAAAAAAGAAGCTGATTTAGAACAGTTCTTAATGCTATCACTTGTCCCTACAGTATCGTGCCGTGGACCCGACTTGCATCAAAGCGTTAACTCCGTAGCGCTCAGAGATGTGTTCGGTTATACGCTAGACTCCTGCACGCTCCACAGGGCTCAGTCTCAGTGCTTTCAACCCTTTGTGCGCATTTAAAATCGTCTGTGTGGGACAAATCTAAGCGGCAACCTATGTAGTCGGTGCGGACCCCCCTTTAAAGGGAGCTAGTACCTATCATCCCGCGCCGTGACTCTCCCCTCCTATAGGTCTCATGCTAGGAAAGCTGGACGCAATCGACATCACTCCGATTGGCTGCAATTGCGATGATCCAATCGAAGGATCGCAATACGCATGTCTCAAACATAGGCGGGCCTTTTGAGGGAGTTTCCTCCCCTGCTCCGGTTGGGGACGTGCCGGCAGTTTGGGTGTGAAGCTAAACTTTTAAGGAATGCAACGTGTCTCAGGCGTGATTCGCCCCTTCCCGGCTAACTGGAGGACACGATGGTTCTTGCCCAGGGATCAAGACTTGTACACGTCCGACTGGCCACCCTACCAGAAGCCCGGTTTGGTGATCGCGGCGGACCATAACAAGGGCCTGCACTGTCGTCTGCAAGTGCAGCAGATGATGTCGGTTTCTATGCGAGATAGTAGAGACCGAATAACTTGTTTGGTTAACTCCTCTAACATTATCGCCTGGCTTGCGCCGTTGGATAATCGGCCGGTACTGCTTCTGGTAGGCCAAGAGCCTATAAATCCAGTTGGCGAACGA'/>

    <sequence taxon='26' value='GATTGTAGACACGAAGGACCCTATAGAGATAGGGCACAGCCTTTTAACTTATTGTAAGGTGCTCCAGTTATCAATATGTATGAGGCTTTTAGTCACAAACTCAGAGACCGAGAGAGCGTACCGGTGGGTTATTGTTCGATGATGTTTCGACTAATCGCCGAGCTTAGGCATGAATTGTCAGCAGTGTTACAGTCCTTTCGGGGATAGTTAGGGACGATGAGACCCGGTCCCCACTGTGACCTGTGATGTTGAAACGAGTTTTACCATCCTTAGGCAACCCTGTGACGCTGTATCAATGTCCGCCTCTATTAATTCGGTAGACGTTAATGAACAGGTCCGATTTACGGATCCGGAAAGCGTTCGTGTAAGATACACTTGGTTCAGTAGTGGACGCGTTACTCGGTGAGGGTGGTCTGCACGCGAGACGCTGCAGTCCTAAGACCCAAGCCTTCTTGTGACACCACCAAACGTCAGGCTGTGTAACGATATAGCCTTTTATTCCCCTAGATGACATGTACAGCTTGTATAGTGCCTGGGGGGGCGTGCTTGCGGATGAAGCTAAGTGTACCTAGCGACAAGTCCAATTGCATTGGATTCTAGTTAGATCGGCTCTCTCCCGTTTCGAAGTTCGGCTTTCAAATCACTTAAGGTGGCGGCTCCAAGGTATCCTAGTGGCGGGGCGCGGAGCACGTGCGCGATATTAAACATCCTCGTTATTATTACGCTAGCGGTCCATGATGTCGCTTTTCGCCCCGTAGGTCAAACCAGGGAGGATTCCCAAATTTCAGAGAAGTAACAATCCATATGACCACCCGTCGAACCCCTAGGTACTCGACCTAATGAAATGACTTGTAGGCTGGTAGCGCTTAAACCCAAGACCGGTGCGGATGGTGCCACACCAACCCTGGCTGATGGGCCGCTATCTGACGTGGGAACCCCAGCATGACTGGAAGGGCAAATCGGGTACGCATCCAGGATGCGCGAAACACCATAGCACACGCAGGGTCCGCGAAGGGCGGAGTGATCACTTGGGTCTATACTGATCTGCGGGCGGTACAGATCCGAGACGGCCGCCCCCCATAAGGTCAATAACGCGTATAGAGCCCCACGCGCAAGATTTAAGCGCGATGATGCGTCGGAGATTAGTCTATTGGATTCAGGCATGGTCCGGCTGCAACGTAAGGCCCCGATGTATTAGTCAAAAAACGAAGCTGATTTAGAACAGTTCATAATGCTATTACTTGTCCCTACAGTATCGTGCCGTGGGCCCGACTCGCATGAAAGCGTTAACTCCGTAGCGCTCAGAGATGTGTTCGGTTAGACGCTAGACTCCTGCACGCTCCACAGGGCTCAGTCTCAGTGCTTTCAACCCTTTGTGCGCATTTAAAATCGTCTGTGTGGGACAAATCTAAGCGGCAACCTATGTAGTCGGTGCGGACCCCCCTTTAAAGGGAGCTAGTACTTATCATCCCGCGCCGTGACTCTCCCCTCCTATAGGTCTCATTCTAGGAAAGCTGGACGCAATCGACATCACTCCGATTGGCTGCAATTGCGATGATCCAATCGAAGGATCGCAATACGCATGTCTCAAACATAGGCGGGCCTTTTGAGGGAGTTTCCTCCCCTGCTCCGGTTGGGGACGTGCCGGCAGTTTGGGTGTGAAGCTAAACTTTTAAGGAAGGCAACGTGTCTCAGGCGTGATTCGCCCCTTTCCGGCTAACTGGAGGACACGATGGTTCTTGCCCAGGGATCAAGACTTGTACTCGTCCGACTGGCCGCCCTACCAGAAGCTCGGTTTGGTGATCGCGGCGGACCATAACAAGGGCCTGCACTGTCGTCTGCAAGTGCAGCAGATGATGTCGGTTTCTATACGAGATAGTAGAGACCGAATAACTTGTTTGGTTAACTCCTCTAAAATTATCGCCTGACTTGCGCCGTTGGATAATCGGCCGGTACTGCTTCTGATAGGCCAAGAGCCTATAAATCCAGTTGGCGAACGA'/>

<sequence taxon='35' value='--------------------------------------------------------------------------------------------------------------------------------------------------------------------------------------------------------------------------------------------------------------------------------------------------------------------------------------------------------------------------------------------------------------------------------------------------------------------------------------------------------------------------------------------------------------------------------------------------------------------------------------------------------------------------------------------------------------------------------------------------------------------------------------------------------------------------------------------------------------------------------------------------------------------------------------------------------------------------------------------------------------------------------------------------------------------------------------------------------------------------------------------------------------------------------------------------------------------------------------------------------------------------------------------------------------------------------------------------------------------------------------------------------------------------------------------------------------------------------------------------------------------------------------------------------------------------------------------------------------------------------------------------------------------------------------------------------------------------------------------------------------------------------------------------------------------------------------------------------------------------------------------------------------------------------------------------------------------------------------------------------------------------------------------------------------------------------'/>

    <sequence taxon='48' value='GATCGTAGACACGAAGGACCCTATAGAGATAGGGCACAGCCTTTTAACTTATTGTAAGGTGCTCCAGTTATCAATATGTATGAGGCTTTTAGTTACAAACTCAGAGACCGAGAGAGCGTAGCGGTGGGTTATTGTTCGATGATGTTTCGACTAATCGCCGAGCTTAGGCATGAATTGTCAGCAGTGTTACCGTCCTTTCGGGGATAGTTAGGGACGATGAGACCCGGTCCCCACTGTGACCTGTGATGTTGAAACGAGTTTTACCATCCTTAGGCAACCCTCTGACGCTGTATCAATGTCCGCCTCTATTAATTCGGTAGACGTTAATGAACAGGTCCGATTTACGGAGCCGGAAAGCGTTCGTGTAAAATACACTTGGTTCAGTAGTGGACGCGTTACTCGGTGAGGGTGGTCTGCACGCGAGACGCTGCAGTCTTAAGACCCAAGCCTTCTTGTGACACCACCAAACGTCAGGCTGTGTAACGATATAGCCTTTTATTCCCCTAGATGACATGTACAGCTTGTATAGTGCCTGGGGGGGCGTGCTTGCGGATGAAGCTAAGTGTACCTAGCGACAAGTCCAATTGCATTGGATTCTAGTTAGGTCGGCCCTCTCCCGTTTCGAAGTTCGGCTTTCAAATCACTTAAGGTGGCGGTTCCAAGGTATCCTAGTGGCGGGGCGCGGAGCACGTGCGCGATATTCAACATCCTCGTTATTATTACGCTAGCGGTCCATGATGTCGCTTTTCGCCCCGTAGGTCAAACCAGGGAGGATTCCCAAATTTCAGAGAAGTAACAATCCATATGACCAACCGTCGAACCCCTAGGTACTCTACCTAATGAAATGACTTGTAGGCCGGTAGCGCTTAAACCCAAGACCGGTGCGGATGGTGCCACACCAACCCTGGCTGATGGGCCGCTATCTGACGTGGGAACCCCAGCACGACTGGAAGGGCAAATCGGGTACGTATCCAGGATGCGCGAAATACCATAGCACACGCAGGGTCCGCGAAGGGCGGAGTGATCACTTGGGTCTATACTGATCTGCGGGCGGTACAGATCCGAGACGGCCGCCCCCCATAAGGTCAATAACGCGTATACAGCCCCACGCGCAAGATTTAAGCGCGATGATGCGTCGGAGATTAGTCTATTGGATTCAGGCATGGTCCGGCTGCAACGTAAGGCCCCGATGTATTAGTCAAAAAACGAAGCTGATTTAGAACAGTTCATAATTCTATTACTTGTCCCTACAGTATCGTGCCGTGGGCCCGACTCGCATGAAAGCGTTAACTCCGTAGCGCTCAGAGATGTGTTCGGTTACACGCTAGACTCCTGCACGCTCCACAGGGCTCAGTCTCAGTGCTTTCAACCCTTTGTGCGCATCTAAAATCGTCTGTGTGGGACAAATTTAAGCGGCAACCTATGTAGTCGGTGCGGACCCCCCTTTAAAGGGAGCTAGTACTTATCATCCCGCGCCGTGACTCTCCCCTCCTATAGGTCTCATTCTAGGAAAGCTGGACGCAATCGACATCACTTCGATTGGCTGCAATTGCGATGATCCAATCGAAGGATCGCAATACGCATGTCTCAAACATAGGCGGGCCTTTTGAGGGAGTTTCCTCCCCTGCTCCGGTTGGGGACGTGCCGGCAGTTTGGGTGTGAAGCTAAACTTTTAAGGAAGGCAACGTGTCTCAGGCGTGATTCGCCCCTTTCCGGCTAACTGGAGGACACGATGGTTCTTGCCCAGGGATCAAGACTTGGACTCGTCCGACTGGCCGCCCTACCAGAAACTCGGTTTGGTGATCGCGGCGGACCATAACAAGGGCCTGCACTGTCGTCTGCAAGTGCAGCAGATGATGTCGGTTTCTATACGAGATAGTAGAGACCGAATAACTTGTTTGGTTAACTCCTCTAAAATTATCGCCTGACTTGCGCAGTTGGATAATCGGCCGGTACTGCTTCTGATAGGCCAAGAGCCTATACATCCAGTTGGCGAACGA'/>

    <sequence taxon='44' value='GATTGTAGACACGAAGGACCCTATAGAGATAGGGCACAGCCTTTTAACTTATTGTAAGGTGCTCCAGTTATCAATATGTATGAGGCTTTTAGTCACAAACTCAGAGACCGAGAGAGCGTAGCGGTGGGTTATTGTTCGATGATGTTTCGACTAATCACCGAGCTTAGGCATGAATTGTCAGCAGTGTTACCGTCCCTTCGGGGATAGTTAGGGACGATGAGACCCGGTCCCCACTGTGACCTGTGATGTTGAAACGAGTTTTACCATCCTTAGGCAACCCTGTGACGCTGTATCAATGTCCGCCTCTATTAATTCGGTAGACGTTAATGAACAGGTCCGATTTACGGAGCCGGAAAGCGTTCGTGTAAGATACACTTGGTTCAGTAGTGGACGCGTTACTCGGTGAGGGTGGTCTGCACGCGAGACGCTGCAGTCTTAAGACCCAAGCCTTCTTGTGACACCACCAAACGTCAGGCTGTGTAACGATATAGCCTTTTATTCCCCTAGATGACATGTACAGCTTGTATAGTGCCTGGGGGGGCGTGCTTGCGGATGAAGCTAAGTGTGCCTAGCGACAAGTCCAATTGCATTGGATTCTAGTTAGATCGGCCCTCTCCCGTTTCGAAGTTCGGCTTTCAAATCACTTAAGGTGGCGGCTCCAAAGTATCCTAGTGGCGGGGCGCGGAGCACGTGCGCGATATTCAACATCCTCGTTATTATTACGCTAGCGGTCCATGATGTCGCTTTTCGCCCCGTAGGTCAAACCAGGGAGGATTCCCAAATTTCAGAGAAGTAACAATCCATATGACCAACCGTCGAACCCCTAGGTACTCGACCTAATGAAATGACTTGTAGGCTGGTAACGCTTAAACCCAAGACCGGTGCGGATGGTGCCACACCAACCCTGGCTGATGGGCCGCTATCTGACGTGGGAACCCCAGCATGACTGGAAGGGCAAATCGGGTACGTATCCAGGATGCGCGAAATACCATAGCACACGCAGGGTCCGCGAAGGGCGGAGTGATCACTTGGGTCTATACTGATCTGCGGGCGGTACAGATCCGAGACGGCCGCCCCCCATAAGGTCAATAACGCGTATACAGCCCCACGCGCAAGATTCAAGCGCGATGATGCGTCGGAGATTAGTCTATTGGATTCAGGCATGGTCCGGCTGCAACGTAAGGCCCCGATGTATTAGTCAAAAAACGAAGCTGATTTAGAACAGTTCATAATTCTATTACTTGTCCCTACAGTATCGTGCCGTGGGCCCGACTCGCATGAAAGCGTTAACTCCGTAGCGCTCAGAGATGTGTTCGGTTACACGCTAGACTCCTGCACGCTCCACAGGGCTCAGTCTCAGTGCTTTCAACCCTTTGTGCGCATCTAAAATCGTCTGTGTGGGACAAATCTAAGCGGCAACCTATGTAGTCGGTGCGGACCCCCCTTTAAAGGGAGCTAGTACTTATCATCCCGCGCCGTGACTCTCCCCTCCTATAGGTCTCATTCTAGGAAAGCTGGACGCAATCGACATCACTCCGATTGGCTGCAATTGCGATGATCCGATCGAAGAATCGCAATACGAATGTCTCAAACATAGGCGGGGCTTTTGAGGGAGTTTCCTCCCCTGCTCCGGTTGGGGACGTGCCGGCAGTTTGGGTGTGAAGCTAAACTTTTAAGGAAGGCAACGTGTCTCAGGCGTGATTCGCCCCTTTCCGGCTAACTGGAGGACACGATGGTTCTTGCCCAGGGATCAAGACTTGTACTCGTCCGACTGGCCACCCTACCAGAAGCTCGGTTTGGTGATCGCGGCGGACCATAACAAGGGCCTGCACTGTCATCTGCAAGTGCAGCAGACGATGTCGGTTTCTATACGAGATAGTAGAGACCGAATAACTTGTTTGGTTAACTCCTCTAAAATTATCGCCTGACTTGCGCCGTTGGATAATCGGCCGGTACTGCTTCTGATAGGCCAAGAGCCTATAAATCCAGTTGGCGAACGA'/>

    <sequence taxon='99' value='GATTGTAGACACGAAGGACCCTATAGAGATAGGGCACAGCCTTTTAACTTATCGTAAGGTGCTCCAGTTATCAATATGTATAAGGCTTTTAGTCACAAGCTCAGAGACCGAGAGAGCGTAGCGGTGGGTTATTGTTCGATGATGTTTCGACTAATCGCCGAGCTTAGGCATGAATTGTCAGCAGTGTTACCGTCCTTTCGGGGATAGTTAGGGACGATGAGACCCGGTCCCCACTGTGACCTGTGATGTTGAAACGAGTTTTACCATCCTTAGGCAACCCTGTGACGCTGTATCAATGTCCGCCTCTATTAATTCGGTAGACGTTAATGAACAGGTCCGATTTACGGAGCCGGAAAGCGTTCGTGTAAGATACACTTGGTTCAGTAGTGGACGCGTTACTCGGTGAGGGTGATCTGCACGCGAGACGCTGCAGTCTTAAGACCCAAGCCTTCTTGTGACACCACCAAACGTCAGGCTGTGTAACGATATAGCCTTTTATTCCCCTAGATGACATGTACAGCTTGTATAGTGCCTGGGGGGGCGTGCTTGCGGATGAAGCTAAGTGTACCTAGCGACAAGTCCAATTGCACTGGATTCTAGTTAGATCGGCCCTCTCCCGTTTCGAAGTTCGGCTTTCAAATCACTTGAGGTGGCGGCTCCAAGGTATCCTAGTGGCGGGGCGCGGAGCACGTGCGCGATATTCAACATCCTCGTTATTATTACGCTAGCGGTCCATGATATCGCTTTTCGCCCCGTAGGTCAAACCAGGGAGGATTCCCAAATTTCAGAGAAGTAACAATCCATATAACCAACCGTCGAACCCCTAGGTACTCGACCTAATGAAATGACTTGTAGGCTGGTAACGCTTAAACCCAAGACCGGTGCGGATGGTGCCACACCAACCCTGGCTGATGGGCCGCTATCTGACGTGGGAACCCCAGCATGACTGGAAGGGCAAATCGGGTACGTATCCAGGATGCGCGAAATACCATAGCACACGCAGGGTCCGCGAAGGGCGGAGTGATCACTTGGGTCTATACTGATCTGCGGGCGGTACAGATCCGAGACGGCCGCCCCCCATAAGGTCAATAACGCGCATACAGCCCCACGCGCAAGATTTAAGCGCGATGATGCGTTGGAGATTAGTCTATTGGATTCAGGCATGGTCCGGCTGCAACGTAAGGCCCCGATGTATTAGTCAAAAAACGAAGATGATTTAGAACAGTTCATAATTCTATTACTTGTCCCTACAGTATCGTGCCGTGGGCCCGACTCGCATGAGAGCGTTAACTCCGTGGCGCTCAGAGATGTGTTCGGTTACACGCTAGACTCCTGCACGCTCCACAGGGCTCAGTCTCAGTGCTTTCAACCCTTTGTGCGCATCTAAAATCGTCTGTGTGGGACAAATCTAAGCGGCAACCTATGTAGCCGGTGCGGACCCCCCTTTAAAGGGAGCTAGTACTTATCATCCCGCGCCGTGACTCTCCCCTCCTATAGGTCTCATTCTAGGAAAGCTGGACGCAATCGACATCACTCCGATTGGCTGCAATTGCGATGATCCAATCGAAGGATCGCAATACGCATGTCTCAAACATAGGCGGGCCTTTTGAGGGAGTTTCCTCCCCTGCTCCGGTTGGGGACGTGCCGGCAGTTTGGGTGTGAAGCTAAACTTTTAAGGAAGGCAACGTGTCTCAGGCGTGATTCGCCCCTTTCCGGCTAACTGGAGGACACGATGGTTCTTGCCCAGGGATCAAGACTTGTACTCGTCCGACTGGCCGCCCTACCAGAAGCTCGGTCTGGTGATCGCGGCGGACCATAACAAGGGCCTGCACTGTCGTCTGCAAGTGCAGCAGATGATATCGGTTTCTATACGAGATAGTAGAGACCGAATAACTTGTTTGGTTAACTCCTCTAAAATTATCGCCTGACTTGCGCCGTTGGATAATCGGCCGGTACTGCTTCTGATAGGCCAAGAGCCTATAAATCCAGTTGGCGAACGA'/>

    <sequence taxon='39' value='GATTGTAGACACGAAGGACCCTATAGAGATAGGGCACAGCCTTTTAACTTATTGTAAGGTGCTCCAGTTATCAATATGTATGAGGCTTTTAGTCACAAACTCAGAGACCGAGAGAGCGTAGCGGTGGGTTATTGTTCGATGATGTTTCGACTAATCGCTGAGCTTAGGCATGAATTGTCAGCAGTGTTACCGTCCTTTCGGGGATAGTTAGGGACGATGAGCCCCGGTCCCCACTGTGACCTGTGATGTTGAAACGAGTTTTACCATCCTTAGGCAACCCTGTGACGCTGTATCAATGTCCGCCTCTACTAATTCGGTAGACGTCAATGAACAGGTCCGATTTACGGAGCCGGAAAGCGTTCGTGTAAGATACACTTGGTTCAGTAGTGGACGCGTTGCTCGGTGAGGGTGGTCTGCACGCGAGACGCTGCAGTCTTAAGACCCAAGCCTTCTTGTGACACCACCAAACGTCAGGCTGTGTAACGATATAGCCTTTTATTCCCCTAGATGACATGTACAGCTTGTATAGTGCCTGGGGGGGCGTGCTTGCGGATGAAGCTAAGTGTACCTAGCGACAAGTCCAATTGCATTGGATTCTAGTTAGATCGGCCCTCTCCCGTTTCGAAGTTCGGCTTTCAAATCACTTAAGGTGGCGGCTCCAAGGTATCCTAGTGGCGGGGCGCAGAGCACGTGCGCGATATTAAACATCCTCGTTATTATTACGCTAGCGGTCCATGATGTCGCTTTTCGCCCCGTAGGTCAAACCAGGGAGGATTCCCAAATTTCAGAGAAGTAACAATCCATATGACCAACCGTCGAACCCCTAGGTACTCGACCTAATGAAATGACTTGTAGGCTGGTAGCGCTTAAACCCAAGACCGGTGCGGATGGTGCTACACCAACCCTGGCTGATGGGCCGCTATCTGACGTGGGAACCCCAGCATGACTGGAAGGGCAAATCGGGTACGTATCCAGGATGCGCGAAATACCATAGCACACGCAGGGTCCGCGAAGGGCGGAGTGATCACTTGGGTCTATACTGATCTGCGGGCGGTACAGATCCGAGACGGCCGCCCCCCATAAGGTCAATAACGCGTATACAGCCCCACGCGCAAGATTTAAGCGCGATGATGCGTCGGAGATTAGTCTATTGGATTCAGGCATGGTCCGGCTGCAACGTAAGGCCCCGATGTATTAGTCAAAAAACGAAGCTGATTTAGAACAGTTCATAATGCTATTACTTGTCCCTACAGTATCGTGCCGTGGGCCCGACTCGCATGAAAGCGTTAACTCCGTAGCGCTCAGAGATGTGTTCGGTTACACGCTAGACTCCTGCACGCTCCACAGGGCTCAGCCTCAGTGCTTTCAACCCTTTGTGCGCATCTAAAATCGTCTGTGTGGGACAAATCTAAGCGGCAACCTATGTAGTCGGTGCGGATCCCCCTTTAAAGGGAGCTAGTACTTATCATCCCGCGCCGTGACTCTCCCCTCCTATAGGTCTCATTCTAGGAAAGCTGGACGCAATCGACATCACTCCGATTGGCTGCAATTGCGATGATCCAATCGAAGGATCGCAATACGCATGTCTCAAACATAGGCGGGCCTTTTGAGGGAGTTTCCTCCCCTGCTCCGGTTGGGGACGTGCCGGCAGTTTGGGTGTGAAGCTAAACTTTTAAGGAAGGCAACGTGTCTCAGGCGTGATTCGCCCCTTTCCGGCTAACTGGAGGACACGATGGTTCTTGCCCAGGGATCAAGACTTGTACTCGTCCAACTGGCCGCCCTACCAGAAGCGCGGTTTGGTGATCGCGGCGGACCATAACAAGGGCCTGCACTGTCGTCCGCAAGTGCAGCAGATGATGTCGGTTTCTATACGAGATAGTAGAGACCGAATAACTTGTTTGGTTAACTCCTCTAAAATTATCGCCTGACTTGCGCCGTTGGATAATCGGCCGGTACTGCTTCTGATAGGCCAAGAGCCTATAAATCCAGTTGGCGAACGA'/>

    <sequence taxon='79' value='GATTGTAGACACGAAGGACCCTATAGAGATAGGGCACAGCCTTTTAACTTATTGTAAGGTGCTCCAGTTATCAATATGTATGAGGCTTTTAGTTACAAACTCAGAGACCGAGAGAGCGTAGCGGTGGGTTATTGTTCGATGATGTTTCGACTAATCGCCAAGCTTAGGCATGAATTGTCAGCAGTGTTACCGTCCTTTCGGGGATAGTTAGGGACGATGAGACCCGGTCCCCACTGTGACCTGTGATGTTGAAACGAGTTTTACCATACTTAGGCAACCCTGTGACGCTGTATCAATGTCCGCCTCTATTAATTCGGTAGACGTTAATGAACAGGTCCGATTTACGGAGCCGGAAAGCGTTCGTGTAAGATACACTTGGTTCAGTAGTGGACGCGTTACTCGGTGAGGGTGGTCTGCACGCGAGACGCTGCAGTCTTAAGACCCAAGCCTTCTTGTGACACCACCAAACGTCAGGCTGTGTAACGATATAGCCTTTTATTCCCCTAGATGACATGTACAGCTTGTATAGTGCCTGGGGGGGCGTGCTTGCGGATGAAGCTAAGTGTACCTAGCGACATGTCCAATTGCATTGGATTCTCGTTAGATCGGCCCTCTCCCGTTTCGAAGTTCGGCTTTCAAATCACTTAAGGTGGCGGCTCCAAGGTATCCTAGTGGCGGGGCGCGGGGCACTTGCGCGATATTAAACATCCTCGTTATTATTACGCTAGCGGTCAATGATGTCGCTTTTCGCCCCGTAGGTCAAACCAGGGAGGATTCCCAAATTTCAGAGAAGTAACAATCCATATGACCAACCGTCGAACCCCTAGGTACTCGACCTAATGAAATGACTTGTAGGCTGGTAGCGCTTAAACCCAAGACCGGTGCGGATGGTGCCACACCAACCCTGGCTGATGGGCCGCTATCTGACGTGGGAACCCCAGCATGACTGGAAGGGCAAATCGGGTACGTATCCAGGATGCGCGAAATACCATAGCACACGCAGGGTCCGCGAAGGGCGGAGTGATCACTTGGGTCTATACTGATCTGCGGGCGGTACAGATCCGAGACGGCCGCCCCCCATAAGGTCAATAACACGTATACAGCCCCACGCGCAAGATTTAAGCGCGATGATGCGTCGGAGATTAGTCTATTGGATTCAGGCATGGTCCGGCTGCAACGTAAGGCCCCGATGTATTAGTCAAAAAACGAAGCTGATTTAGAACAGTTCATAATGCTATTACTTGTCCCTACAGTATCGTGCCGTGGGCCTGACTCGCATGAAAGCGTTAACTCCGTAGCGCTCAGAGATGTGTTCGGTTACACGCTAGACTCCTGCACGCTCCACAGGGCTCAGTCTCAGTGCTTTCAACCCTTTGTGCGCATCTAAAATCGTCTGTGTGGGACAAATCTAAGCGGCAACCTATGTAGTCGGTGCGGACCCCCCTTTAAAGGGAGCTAGTACTTATCATCCCGCGCCGTGACTCTCCCCTCCTATAGGTCTCATTCTAGGAAAGCTGGACGCAATCGACATCACTCCGATTGGCTGCAATTGCGATGATCCAATCGAAGGATCGCAATACGCATGTCTCAAACATAGGCGGGCCTTTTGAGGGAGTTTCCTCCCCTGCTCCGGTTGGGGACGTGCCGGCAGTTTGGGTGTGAAGCTAAACTTTTAAGGAAGGCAACGTGACTCAGGCGTGATTCGCCCCTTTCCGGCTAACTGGAGGACACGATGGTTCTTGTCCAGGGATCAAGACTTGTACTCGTCCGACTGGCCGCCCTACCAGAAGCTCGGTTTGGTGATCGCGGCGGACCATAACAAGGGCCTGCACTGTCGTCTGCAAGTGCAGCAGATGATGTCGGTTTCTATACGAGATAGTAGAGACCGAATAACTTGTTTGGTTAACTCCTCTAAAATTATCGCCTGACTTGCGACGTTGGATAATCGGCCGGTACTGCTTCTGATAGGCCAAGAGCCTATAAATCCAGTTGGCGAACGA'/>

    <sequence taxon='80' value='GATTGTAGACACGAAGGACCCTATAGAGATCGGGCACAGCCTTTTAACTTATTGTAAGGTGCTCCAGTTATCAATATGTATGAGGCTTTTAGTTACAAACTCAGAGACCGAGAGAGCGTAGCGGTGGGTTATTGTTCGATGATGTTTCGACTAATCGCCGAGCCTAGGCATGAATTGTCAGCAGTGTTACCGTCCTTTCGGGGATAGTTAGGGACGATGAGACCCGGTCCCCACTGTGACCTGTGATGTTGAAACGAGTTTTACCATACTTAGGCAACCCTGTGACGCTGTATCAATGTCCGCCTCCATTAATTCGGTAGACGTTAATGAACAGGTCCGATTTACGGAGCCGGAAAGCGTTCGTGTAAGATACACTTGGTTCAGTAGTGGACGCGTTACTCGGTGAGGGTGGTCTGCACGCGAGACGCTGCAGTCTTAAGACCCAAGCCTTCTTGTGACACCACCAAACGTCAGGCTGTGTAACGATATAGCCTTTTATTCCCCTAGATGACATGTACAGCTTGTATAGTGCCTGGGGGGGCGTGCTTGCGGATGAAGCTAAGTGTACCTAGCGACAAGTCCAATTGCATTGGATTCTCGTTAGATCGGCCCTCTCCCGTTTCGAAGTTCGGCTTTCAAATCACTTAAGGTGGCGGCTCCAAGGTATCCTAGTGGCGGGGCGCGGAGCACGTGCGCGATATTAAACATCCTCGTTATTATTACGCTAGTGGTCAATGATGTCGCTTTTCGCCCCGTAGGTCAAACCAGGGAGGATTCCCAAATTTCAGAGAAGTAACAATCCATATGACCAACCGTCGAACCCCTAGGTACTCGACCTAATGAAATGACTTGTAGGCTGGTAGCGCTTAAACCCAAGACCGGTGCGGATGGTGCCACACCAACCCTGGCTGATGGGCCGCTATCTGACGTGGGAACCCCAGCATGACTGGAAGGGCAAATCGGGTACGTATCCAGGATGCGCGAAATACCATAGCACACGCAGGGTCCGCGAAGGGCGGAGTGATCGCTTGGGTCTATACTGATCTGCGGGCGGTACAGATCCGAGACGGCCGCCCCCCATAAGGTCAATAACACGTATACAGCCCCACGCGCAAGATTTAAGCGCGATGATGCGTCGGAGATTAGTCTATTGGATTCAGGCATGGTCCGGCTGCAACGTAAGGCCCCGATGTATTAGTCAAAAAACGAAGCTGATTTAGAACAGTTCATAATGCTATTACTTGTCCCTACAGTATCGTGCCGTGGGCCTGACTCGCATGAAAGCGTTAACTCCGTAGCGCTCAGAGATGTGTTCGGTTACACGCTAGACTCCTGCACGCTCCACAGGGCTCAGTCTCAGTGCTTTCAACCCTTTGTGCGCATCTAAAATCGTCTGTGTGGGACAAATCTAAGCGGCAACCTATGTAGTCGGTGCGGACCCCCCTTTAAAGGGAGCTAGTACTTATCATCCCGCGCCGTGACTCTCCCCTCCTATAGGTCTCATTCTAGGAAAGCTGGACGCAATCGACATCACTCCGATTGGCTGCAATTGCGATGATCCAATCGAAGGATCGCAATACGCATGTCTCAAACATAGGCGGGCCTTTTGAGGGAGTTTCCTCCCCTGCTCCGGTTGGGGACGTGCCGGCAGTTTGGGTGTGAAGCTAAACTTTTAAGGAAGGCAACGTGACTCAGGCGTGATTCGCCCCTTTCCGGCTAACTGGAGGACACGATGGTTCTTGTCCAGGGATCAAGACTTGTACTCGTCCGACTGGCCGCCCTACCAGAAGCTCGGTTTGGTGATCGCGGCGGACCATAACAAGGGCCTGCACTGTCGTCTGCAAGTGCAGCAGATGATGTCGGTTTCTATACGAGATAGTAGAGACCGAATAACTTGTTTGGTTAACTCCTCTAAAATTATCGCCTGACTTGCGCCGTTGGATAATCGGCCGGTACTGCTTCTGATAGGCCAAGAGCCTATAAATCCAGTTGGCGAACGA'/>

    <sequence taxon='53' value='GATTGTAGACACGAAGGACCCTATAGAGATAGGGCACAGCCTTTTAACTTATTGTCAGGTGCTCCAGTTATCAATATGTATGAGGCTTTTAGTCACAAACTCAGAGACCGAGAGAGCGTAGCGGTGGATTATTGTTCGATGATGTTTCGATCAATCGCCGAGCTTAGGCATGAATTGTCGGCAGCGTTACCGTCCTTTCGGGGATAGTTAGGGACGATGAGACCCGGTCCCCACTGTGACCTGTGATGTTGAAACGAGTTTTACCATCCTTAGGCAACCCTGTGACGCTGTATCAATGTCCGCCTCTATTAATTCGGTAGACGTTAATGAACAGGTCCGATTTACGGAGCCGGAAAGCGTTCGTGTAAGATACACTTGGTTCAGTAGTGGACGCGTTACTCGGTGAGGGTGGTCTGCACGCGAGACGCTGCAGTCTTAAGACCCAAGCCTTCTTATGACACCACCAAACGTCAGGCTGTGTAACGATATAGCCTTTTACTCCCCTAGACGACATGTACAGCTTGTATAGTGCCTGGGGGGGCGTGCTTGCGGATGAAGCTAAGTGTGCCTAGCGACAAGTCCAATTGTATTGGATTGTAGTTAGGTCGGCCCTCTCCCGTTTCGAAGTTCGGCTTTCGAATCACTTAAGGTGGCGGCTCCCAGGTATCCTAGTGGGGGAGCGCGGAGCACGTGCGCGATATTAAACATCCTCGTTATTATTACGCTAGCGGTCCATGATGTCGCTTTTCGCCCCGTAGGTCAAACCAGGGAGGACTCCCAAATTTCAGAGAAGTAACAATCCATATGACCAACCGTCGAACCCCTAGGTACTCGGCCTAATGAAATGACTTGTAGGCTGGTAGCGCTTAAACCCAAGACCGGTGCGAATGATGCCACACCAACCCTGGTTGATGGGCCGCTAACTGACGTGGGAACCCCAGCATGACTGGAAGGGTAAATCGGGTACGTATCCAGGCTGCGCGAAATACCATAGCATACGCAGGGTCCGCGAAGGGCCGAGTGATCACTTGGGTCTATACCGATCTGCGGGCGGTACAGATCCGAGACGGTCGCCCCCCATAAGGTCAATAACGCGTATACAGCCCCACGCGCAGGATTTAAGCGCGATGATGCGTCGGAGATTAGTCTATTGGATTCGGGCATGCTCCGGCCGCAACGTAAGGTCCCGATGTATTAGTCAAAAAAAGAAGCTGATTTGAAACAGTTCTTAATGCTATCACTTGTCCCTACAGTATCGTGCCGTGCGCCCGACTCGCATGAAAGCGTTAACTCCGTAGCGCTCAGAGATGTGTTCGGTTATACACTAGACTCCTGCATGCTCCACAGGGCTCAGTCTCAGTGCTTTCAACCCTTTGTGCGCATTTAAAATCGTCTGTGTGGGACAAATCTAAGCGGCAACCTATGTAGTCGGTGCGGACCCCCCTTTAAAGGGAGCTAGTACCTATCATCCCGCGCCGTGACTCTCCCCTCCTATAGGTCTCATTCTAGGAAAGCTGGACGCAACCGACATCACTCCGATTGGCTGCAATTGCGATGATCCAATCGAAGGATCGCAATACGCATGTCTCAAACATAGGCGGGCCTTTTGAGGGAGTTTCCTCCCCTGCTCCGGTTGGGGACGTGCCGGCAGTTTGGGTGTGAAGCTAAACTTTTAAAGAATGCAACGTGCCTCGGGCGTGATTCGCCCCTTTCCGGCCAACTGGAGGACACGATGGTTCTTGCCCAGGGATCAAGACTTGTACACGTCCGACTGGCCGCCCTACTAGAAGCCCGGTTTGGTGATCGCGGCGGACCATAACAAGGGCCTGCACTGTCGTCTGCAAGTGCAGCAGATGATCTCGGTTTCTATACGAGATAGGAGAGACCGAATAACTTGTTTGGTTAGCTCCTCTAACATTATCGCCTGACTTGCGCCGTTGGATAATCAGCCGGTACTGCCTCTGATAGGCCAAGAGCCTATAAATCCAGTTGGCGAACGA'/>

<sequence taxon='54' value='--------------------------------------------------------------------------------------------------------------------------------------------------------------------------------------------------------------------------------------------------------------------------------------------------------------------------------------------------------------------------------------------------------------------------------------------------------------------------------------------------------------------------------------------------------------------------------------------------------------------------------------------------------------------------------------------------------------------------------------------------------------------------------------------------------------------------------------------------------------------------------------------------------------------------------------------------------------------------------------------------------------------------------------------------------------------------------------------------------------------------------------------------------------------------------------------------------------------------------------------------------------------------------------------------------------------------------------------------------------------------------------------------------------------------------------------------------------------------------------------------------------------------------------------------------------------------------------------------------------------------------------------------------------------------------------------------------------------------------------------------------------------------------------------------------------------------------------------------------------------------------------------------------------------------------------------------------------------------------------------------------------------------------------------------------------------------------'/>

    <sequence taxon='77' value='GATTGTAGACACGAAGGACCCTATAGAGATAGGGCACAGCCTTTTAACTTATTGTCAGGTGCTCCAGTTATCAATATGTATGAGGCTTTTAGTCACAAACTCAGAGACCGAGAGAGCGTAGCGGTGGGTTATTGTTCGATGATGTTTCGATTAATCGCCGAGCTTAGGCATGAATTGTTGGCAGCGTTACCGTCCTTTCGGGGATAGTTAGGGACGATGAGACCCGGTCCCCACTGTGACCTGTGATGTTGAAACGAGTTTTACCATCCTTAGGCAACCCTGTGACGCTGTATCAATGTCCGCCTCTATTAATTCGGTAGACGTTAATGAACAGGTCCGATTTACGGAGCCGGAAAGCGTTTGTGTAAGATAAACTTGGTTCAGTAGTGGACGCGTTACTCGGTGAGGGTGGTCTGCACGCGAGACGCTGCAGTCTTAAGACCCAAGCCTTCTTATGACACCACCAAACGTCAGGCTGTGTAACGATATAGCCTTTTATTCCCCTAGATGACATGTACAGCTCGTATAGTGCCTGGGGGGGCGTGCTTGCGGATGAAGCTAAGTGTACCTAGCGACAAGTCCAATTGTATTGGATTGTAGTTGGGTCGGCCCTCTCCCGTTTCGAGGTTCGGCTTTCGACTCACTTAAGGTGGCGGCTCCAAGGTATCCTAGTGGGGGAGCGCGGAGCACGTGCGCGATATTAAACATCCTCGTTATTATTACGCTAGCGGTCCATGATGTCGCTTTTCGCCCCGTAGGTCAAACCAGGGAGGACTCCCAAATTTCAGAGAAGTAACAATCCGTATGACCAACCGTCGAACCCCTAGGTACTCGGCCTAATGAAATGACTTGTAGGCTGGTAGCGCTTAAACCCAAGACCGGTGCGAATGATGCCACACCAACCCTGGCTGATGGGCCGCTAACTGACGTGGGAACCCCAGCATGACTGGAAGGGTAAATCGGGTACGTGTCCAGGATGCGCGAAATACCATAGCACACGCAGGGTCCGTGAAGGGCGGAGTGATCACTTGGGTCTATACCGATCTGCGGGCGGTACAGATCCGAGACGGTCGCCCCCCATAAGGTCAATAACGCGTATACAGCCGCACGCGCAGGATTTAAGCGCGATGATGCGTCGGAGATTAGTCTATTGGATTCGGGCATGGTCCGGCCGCAACGTAAGGTCCCGATGTATTAGTCAAAAAAAGAAGCTGATTTAAAACAGTTCTTAATGCTATCACTTGTCCCTACAGTATCGTGCCGTGGGCCCGACTCGCATGAAAGCGTTAACTCCGTAGCGCTCAGAGATGTGTTCGGTTATACGCTAGAATCCTGCACGCTCCACAGGGCTCAGTCTCAGTGCTTTCAACCCTTTGTGCGCATTTAAAATAGTCTGTGTGGGACAAATCTAAGCGGCAACCTATGTAGTCGGTGCGGACCCCCCTTTAAAGGGAGCTAGTACCTATCATCCCGCGCCATGACTCTCCCCTCCTATAGGTCTCATTCTAGGAAAGCTGGACGCAACCGACATCACTCCGATTGGCTGCAATTGCGATGATCCAATCGAAGGATCGCAATACGCATGCCTCAAACATAGGCGGGCCTTTTGAGGGAATTTCCTCCCCTGCTACGGTTGGGGACGTGCCAGCAGTTTGGGTGTGAAGCTAAACTTTTAAAGAATGCAACGTGTCTCGGGCGTGATTCGCCCCTTTCCGGCCAACTGGAGGACACGATGGTTCTTGCCCAGGGATCAAGACTTGTACACGTCTGACTGGCCGCCCTACCAGAAGCCCGGTTTGGTGATCGCGGCGGACCATAACAAGGGCCTGCACTGTCGTCTGCAAGTGCAGCAGACGATGTCGGTTTCTATACGAGATAGTAGAGACCGAATAACTTGTTTGGTTAACTCCTCTAACATTATCGCCTGACTCGCGCCGTTGGATAATCAGCCGGTACTGCCTCTGATAGGCCAAGAGCCTATAAATCCAGTTGGCGAGCGA'/>

<sequence taxon='12' value='--------------------------------------------------------------------------------------------------------------------------------------------------------------------------------------------------------------------------------------------------------------------------------------------------------------------------------------------------------------------------------------------------------------------------------------------------------------------------------------------------------------------------------------------------------------------------------------------------------------------------------------------------------------------------------------------------------------------------------------------------------------------------------------------------------------------------------------------------------------------------------------------------------------------------------------------------------------------------------------------------------------------------------------------------------------------------------------------------------------------------------------------------------------------------------------------------------------------------------------------------------------------------------------------------------------------------------------------------------------------------------------------------------------------------------------------------------------------------------------------------------------------------------------------------------------------------------------------------------------------------------------------------------------------------------------------------------------------------------------------------------------------------------------------------------------------------------------------------------------------------------------------------------------------------------------------------------------------------------------------------------------------------------------------------------------------------------'/>

<sequence taxon='13' value='--------------------------------------------------------------------------------------------------------------------------------------------------------------------------------------------------------------------------------------------------------------------------------------------------------------------------------------------------------------------------------------------------------------------------------------------------------------------------------------------------------------------------------------------------------------------------------------------------------------------------------------------------------------------------------------------------------------------------------------------------------------------------------------------------------------------------------------------------------------------------------------------------------------------------------------------------------------------------------------------------------------------------------------------------------------------------------------------------------------------------------------------------------------------------------------------------------------------------------------------------------------------------------------------------------------------------------------------------------------------------------------------------------------------------------------------------------------------------------------------------------------------------------------------------------------------------------------------------------------------------------------------------------------------------------------------------------------------------------------------------------------------------------------------------------------------------------------------------------------------------------------------------------------------------------------------------------------------------------------------------------------------------------------------------------------------------------'/>

    <sequence taxon='45' value='GATTGTAGACACGAAGGACCCTATAGAGATAGGGCACAGCCTTTTAACTTATTGTAAGGTGCTCCAGTTATCAATATGTATGAGGCTTTTAGTCACAAACTCAGATACCGAGAGAGCGTAGCGGTGGGTTATTGTTCGATGATGTTTCGACTAATCGCCGAGCTTAAGCATGAATCGTCGGCAGTGTTACCGTCCTTTCGGGGATAGTTAGGGACGATGAGACCCAGTCCCCACTGTGACCTGTGATGTTGAAACGAGTTTTACCATCCTTAGGCAACCCTGTGACGCTGTATCAATGTCCGCCTCTACTAATTCGGTAGACGTTAATGAACAGGTCCGATTTACGGAGCCGGAAAGCGTTCGTGCAAGATACACTTGGTTCAGTAGTGGACGCGTTACTCGGTGAGGGCGGTCTGCACGCGAGAGGCTGCAGTCTTAAGACCCAAGCCTTCTTGTGACCCCACCAAACGTCAGGCTGTGTAACGATATAGCCTTTTATTCCCCTAGATGACATGTACAGCTTGTATAGTGCCTGGGGGGGCGTGCTTGCGGATGAAGCTAAGTGTACCTAGCGACAAGTCCCATTGTATTGGATTGTAATTAGGTCGGCCCTCTCCCGTTTCGAAGTTCGGCTTTCGACTCACTTAAGGTGGCGGTTCCAAGGTATCCTAGTGGGGGGGCGCGGAGCACGTGCGCGATATTAAACATCCTCGTTATTATTACGCTAGCGGTCCATGATGTCGCTTTTCGCCCCGTAGGTCAAACCAGGGAGAATTCTCAAATCTCAGAGAAGTAACAATCCATATGGCCAACCGTCGAACCCCTAGGTACTCGACCTAATGAGCTGGCTTGTAGGTTGATAGCGCTTAAACCCAAGACCGGTACGAATGATGCCACACCAGCCCTGGCTGATGGGCCGCTATCTGATGTGGGAACCCCAGAATGACTGGAAGGGTAAGTCGGGTACGTGTCCAGGATGCGCGAAATACCATAGCATACGCAGGGTCCGCGGAGGGCGGAGTGATCACTTTGGTCTATACCGATCTGCGGGCGGTACAGATCCGAGACGGCCGCCCCCCATAAGGTCAATAACGCGTATACAGCCCCACGCGCAGGATTTAAGCGCGACGATGCGTCGGAGATTAGTCTATTGGATTCGGGCATGGTTCGGCTGTAACGTAAGGCCCCGATGTATTAGTCAAAGAAAGAAGCTGATTTAGAACAGTTCTTAATGCTATCACTTGTCCCTACAGTATCGTGCCGTGGGCCCGACTCGCATGAAAGCGTTAACTCCGTAGCGCTCAGAGATGTGTTCGGTTATACGCTAGACTCCTGCACGCTCCACAGGGCTCAGTCTCAGTGCTTTCAACCCTCTGTGCGCATTTAAAATCGTCTGTGTGGGACAAATCTAAGCGGCAACCTATGTAGTCGGTGCGGACCCCCCTTTAAAGGGAGCTAGTACCTATCATCCCGCGCCGTGACTCTCCCCTCCTATGGGTCTCATTCTAGGAAAGCTGGACGCAACCGACATCACTCCGATTGGCTGCAATTGCGATGATCCAATCGAAGGATCGCAATACGCATGTCTCAAACATAGGCGGGCTTTTTGAGGGAGTTTCCTCCCCTGCTCCGGTTGAGGACGTGCCGGCAGTTTGGGTGTGAAGCTAAACTTTTAAGGAATGCAACGTGTCTCGGGCGTGATTCGCCCCTCTCCGGCTAACTGGAGGACACGATGGTTCTTGCCCAGGAATCAAGACTTGTACACGTCTGACTGGCCGCCCTACCAGAAGCCCGGTTTGGTGATCGCGGCGGACCATAACAAGGGCCTGCACTGTCGTCTGCAAGTGCAGCAGATGATGTCGGTTTCTATACGAGATAGTAGAGACCGAATAACTTGTTTTGTTAACTCCTCTAACATTATCGCCTGACTTGCGCCGTTGGATAATCAACCGGTACTCCCTCTGATAGGCCAAGAGCCTATAAATCCAGTTGGCGAACGA'/>

    <sequence taxon='75' value='GATTGTAGACACGAAGGACCCTATAGAGATAGGGCACAGCCTTTTAACTTATTGTAAGGTGCTCCAGTTATCAATATGTATGAGGCTTTTAGTCACAAACTCAGATACCGAGAGAGCGTAGCGGTGGGTTATTGTTCGATGATGTTTCGACTAATCGCCGAGCTTAGGCATGAATCGTCGGCAGTGTTACCGTCCTTTCGGGGATAGTTAGGGACGACGAGACCCAGTCCCCACTGTGACCTGTGATGTTGAAACGAGTTTTACCATCCTTAGGCAACCCTGTGACGCTGTATCAATGTCCGCCTCTACTAATTCGGTAGACGTTAATGAACAGGTCCGATTTACGGAGCCGGAAAGCGTTCGTGCAAGATACACTTGGTTCAGTAGTGGACGCGTTACTCGGTGAGGGCGGTCTGCACGCGAGAGGCTGCAGTTTTAAGACCCAAGCCTTCTTGTGACCCCACCAAACGTCAGGCTGTGTAACGATATAGCCTTTTATTCCCCTAGATGACATGTACAGCTTGTATAGTGCCTGGGGGGGCGTGCTTGCGGATGAAGCTAAGTGTACCTAGCGACAAGTCCCATTGTATTGGATTGTAATTAGGTCGGCCCTCTCCCGTTTCGAAGTTCGGCTTTCGACTCACTTAAGGTGGCGGCTCCAAGGTATACTAGTGGGGGGGCGCGGAGCACGTGCGCGATATTAAACATCCTCGTTATTATTACGCTAGCGGTCCATGATGTCGCTTTTCGCCCCGTAGGTCAAACCAGGGAGAATTCTCAAATCTCAGAGAAGTAACAATCCATATGGCCAACCGTCGAACCCCTAGGTACTCGACCTAATGAGCTGACTTGTAGGTTGATAGCGCTTAAACCCAAGAGCGGTACGAATGATGCCACACCAGCCCTGGCTGATGGGCCGCTATCTGATGTGGGAACCCCAGCATGACTGGAAGGGTAAGTCGGGTACGTGTCCAGGATGCGCGAAATACCATAGCATACGCAGGGTCCGCGGAGGGCGGAGTGATCACTTTGGTCTATACCGATCTGCGGGCGGTACAGATCCGAGACGGCCGCCCCCCATAAGGTCAATAACGCGTATACAGCCCCACGCGCAGGATTTAAGCGCGACGATGCGTCGGAGATTAGTCTATTGGATTCGGGCATGGTTCGGCTGTAACGTAAGGCCCCGATGTATTAGTCAAAGAAAGAAGCTGATTTAGAACAGTTCTTAATGCTATCACTTGTCCCTACAGTATCGTGCCGTGGGCCCGACTCGCATGAAAGCGTTAACTCCGTAGCGCTCAGAGATGTGTTCGGTTATACGCTAGACTCCTGCACGCTCCACAGGGCTCAGTCTCAGTGCTTTCAACCCTTTGTGCGCATTTAAAATCGTCTGTGTGGGACAAATCTAAGCGGCAACCTATGTAGTCGGTGCGGACCCCCCTTTAAAGGGAGCTAGTACCTATCATCCCGCGCCGTGACTCTCCCCTCCTATAGGTCTCATTCTAGGAAAGCTGGACGCAACCGACATCACTCTGATTGGCTGCAATTGCGATGATCCAATCGAAGGATCGCAATACGCATGTCTCAAACATAGGCGGGCCTTTTGAGGGAGTTTCCTCCCCTGCTCCGGTTGAGGACGTGCCGGCAGTTTGGGTGTGAAGCTAAACTTTTAAGGAATGCAACGTGTCTCGGGCATGATTCGCCCCTTTCCGGCTAACTGGAGGACACGATGGTTCTTGCTCAGGAATCAAGACTTGTACACGTCTGACTGGCCGCCCTACCAGAAGCCCGGTTTGGTGATCCCGGCGGACCATAACAAGGGCCTGCACTGTCATCTGCAAGTGCAGCAGATGATGTCGGTTTCTATACGAGATAGTAGAGACCGAATAACTTGTTTTGTTAACTCCTCTAACATTATCGCCTGACTTGCGCCGTTGGATAATCAACCGGTACTCCCTCTGATAGGCCAAGAGCCTATAAATCCAGCTGGCGAACGA'/>

    <sequence taxon='76' value='GATTGTAGACACGAAGGACCCTATAGAGATAGGGCACAGCCTTTTAACTTATTGTAAGGTGCTCCAGTTATCAATATGTATGAGGCTTTTAGTCACAAACTCAGATACCGAGAGAGCGTAGCGGTGGGTTATTGTTCGATGATGTTTCGACTAATCGCCGAGCTTAGGCATGAATCGTCGGCAGTGTTACCGTCCTTTCGGGGATAGTTAGGGACGACGAAACCCAGTCCCCACTGTGACCTGTGATGTTGAAACGAGTTTTACCATCCTTAGGCAACCCTGTGACGCTGTATCAATGTCCGCCTCTACTAATTCGGTAGACGTTAATGAACAGGTCCGATTTACGGAGCCGGAAAGCGTTCGTGCAAGATACACTTGGTTCAGTAGTGGACGCGTTACTCGGTGAGGGCGGTCTGCACGCGAGAGGCTGCAGTCTTAAGACCCAAGCCTTCTTGTGACCCCACCAAACGTCAGGCTGTGTAACGATATAGCCTTTTATTCCCCTAGATGACATGTACAGCTTGTATAGTGCCTGGGGGGGCGTGCTTGCGGATGAAGCTAAGTGTACCTAGCGACAAGTCCCATTGTATTGGATTGTAATTAGGTCGGCCCTCTCCCGTTTCGAAGTTCGGCTTTCGACTCACTTAAGGTGGCGGCTCCAAGGTATACTAGTGGGGGGGCGCGGAGCACGTGCGCGATATTAAACATCCTCGTTATTATTACGCTAGCGGTCCATGATGTCGCTTTTCGCCCCGTAGGTCAAACCAGGGAGAATTCTCAAATCTCAGAGAAGTAACAATCCATATGGCCAACCGTCGAACCCCTAGGTACTCGACTTAATGAGCTGACTTGTAGGTTGATAGCGCTTAAACCCAAGAGCGGTACGAATGATGCCACACCAGCCCTGGCTGATGGGCCGCTATCTGATGTGGGAACCCCAGCATGACTGGAAGGGTAAGTCGGGTACGTGTCCAGGATGCGCGAAATACCATAGCATACGCAGGGTCCGCGGAGGGCGGAGTGATCACTTTGGTCTATACCGATCTGCGGGCGGTACAGATCCGAGACGGCCGCCCCCCATAAGGTCAATAACGCGTATACAGCCCCACGCGCAGGATTTAAGCGCGACGATGCGTCGGAGATTAGTCTATTGGATTCGGGCATGGTTCGGCTGTAACGTAAGGCCCCGATGTATTAGTCAAAGAAAGAAGCTGATTTAGAACAGTTCTTAATGCTATCACTTGTCCCTACAGTATCGTGCCGTGGGCCCGACTCGCATGAAAGCGTTAACTCCGTAGCGCTCAGAGATGTGTTCGGTTATACGCTAGACTCCTGCACGCTCCACAGGGCTCAGTCTCAGTGCTTTCAACCCTTTGTGCGCATTTAAAATCGTCTGTGTGGGACAAATCTAAGCGGCAACCTATGTAGTCGGTGCGGACCCCCCTTTAAAGGGAGCTAGTACCTATCATCCCGCTCCGTGACTCTCCCCTCCTATAGGTCTCATTCTGGGAAAGCTGGACGCAACCGACATCACTCTGATTGGCTGCAATTGCGATGATCCAATCGAAGGATCGCAATACGCATGTCTCAAACATAGGCGAGCCTTTTGAGGGAGTTTCCTCCCCTGCTCCGGTTGAGGACGTGCCGGCAGTTTGGGTGTGAAGCTAAACTTTTAAGGAATGCAACGTGTCTCGGGCATGATTCGCCCCTTTCCGGCTAACTGGAGGACACGATGGTTCTTGCCCAGGAATCAAGACTTGTACACGTCTGACTGGCCGCCCTACCAGAAGCCCGGTTTGGTGATCCCGGCGGACCATAACAAGGGCCTGCACTGTCGTCTGCAAGTGCAGCAGATGATGTCGGTTTCTATACGAGATAGTAGAGACCGAATAACTTGTTTTGTTAACTCCTCTAACATTATCGCCTAACTTGCGCCGTTGGATAATCAACCGGTACTCCCTCTGATAGGCCAAGAGCCTATAAATCCAGTTGGCGAACGA'/>

    <sequence taxon='62' value='GATTGTAGACACGAAGGACCCTATAGAGATAGGGCACAGCCTTTTAACTTATTGTAAGGTGCTCCAGTTATCAATATGTATGAGGCTTTTAGTCACAAACTCAGATACCGAGAGAGCGTAGCGGTGGGTTATTGTTCGATGATGTTTCGACTAATCGCCGAGCTTAGGCATGAATCGTCGGCAGTGTTACCGTCCTTTCGGGGATAGTTAGGGACGATGAGGCCCAGGCCCCACTGTGACCTGTGATGTTGAAACGAGTTTTACCATCCTTAGGCAACCCTGTGACGCTGTATCAATGTCCGCCTCTACTAATTCGGTAGACGTTAATGAACAGGTCCGATTTACGGAGCCGGAAAGCGTTCGTGCAAGATACACTTGGTTCAGTAGTGGACGCGTTACTCGGTGAGGGCGGTCTGCACGCGAGAGGCTGCAGTCTTAAGACCCAAGCCTTCTTGTGACCCCACCAAACGTCAGGCTGTGTAACGATATAGCCTTTTATTCCCCTAGATGACATGTACAGCTTGTATAGTGCCTGGGGGGGCGTGCTTGCGGATGAAGCTAAGTGTACCTAGCGACAAGTCCCATTGTATTGGATTGTAATTAGGTCGGCCCTTTCCCGTTTCGAAGTTCGGCTTTCGACTCACTTAAGGTGGCGGCTCCAAGGTATCCTAGTGGGGGGGCGCGGAGCACGTGCGCGATATTAAACATCCTCGTTATTATTACGCTAGCGGTCCATGATGTCGCTTTTCGCCCCGTAGGTCAAACCAGGGAGAATTCTCAAATCTCAGAGAAGTAACAATCCATATGGCCAACCGTCGAACCCCTAGGTGCTCGACCTAATGAGCTGACTTGTAGGTTGATAGCGCTTAAACCCAAGACCGGTACGAATGATGCCACACCAGCCCTGGCTGATGGGCCGCTATCTGATGTGGGAACCCCAGCATGACTGGAAGGGTAAGTCGGGTACGTGTCCAGGATGCGTGAAATACCATAGCATACGCAGGGTCCGCGGAGGGCGGAGTGATCACTTTGGTCTATACCGATCTGCGGGCGGTACAGATCCGAGACGGCCGCCCCCCATAAGGTCAATAACGCGTATACAGCCCCACGCGCAGGATTTAAGCGCGACGATGCGTCGGAGATTAGTCTATTGGATTCGGGCATGGTTCGGCTGTAACGTAAGGCCCCGATGTATTAGTCAAAGAAAGAAGCTGATTTAGAACAGTTCTTAATGCTATCACTTGTCCCTACAGTATCGTGCCGTGGGCCCGATTCGCATGAAAGCGTTAACTCCGTAGCGCTCAGAGATGTGTTCGGTTATACGCTAGACTCCTGCACGCTCCACAGGGCTCAGTCTCAGTGCTTTCAACCCTTTGTGCGCATTTAAAATCGTCTGTGTGGGACAAATCTAAGCGGCAACCTATGTAGTCGGTGCGGACCCCCCTTTAAAGGGAGCTAGTACCTATCATCCCGCGCCGTGACTCTCCCCTCCTATAGGTCTCATTCTAGGAAAGCTAGACGCAACCGACATCACTCTGATTGGCTGCAATTGCGATGATCCAATCGAAGGATCGCAATACGCATGTCTCAAACATAGGCGGGCCTTTTGAGGGAGTTTCCTCCCCTGCTCCGGTTGAGGACGTGCCGGCAGTTTGGGTGTGAAGCTAAAATTTTAAGGAATGCAACGTGTCTCGGGCGTGATTCGCCCCTTTCCGGCTAACTGGAGGACACGATGGTTCTTGCCCAGGAATCAAGACTTGTACACGTCTGACTGGCCGCCCTACCAGAAGCCCGGTTTGGTGATCGCGGCGGACCATAACAAGGGCCTGCACTGTCGTCTGCAAGTGCAGCAGATGATGTCGGTTTCTATACGAGATAGTAGAGACCGAATAACTTGTTTTGTTAACTCCTCTAACATTATCGCCTGACTTGCGCCGTTGGATAATCAACCGGTACTCCCTCTGATAGGCCAAGAGCCTATAAATCCAGTTGGCGAACGA'/>

    <sequence taxon='96' value='GATTGTAGACACGAAGGACCCTATAGAGATAGGGCACAGCCTTTTAACTTATTGTAAGGTGCTCCAGTTATCAATATGTATGAGGCTTTTAGTCACAAACTCAGATACCGAGAGAGCGTAGCGGTGGGTTATTGTTCGATGATGTTTCGACTAATCGCCGAGCTTAGGCATGAATCGTCGGCAGTGTTACCGTCCTTTCGGGGATAGTTAGGGACGATGAGACCCAGTCCCCACTGTGACCTGTGATGTTGAAACGAGTTTTACCATCCTTAGGCAACCCTGTGACGCTGTATCAATGTCCGCCTCTACTAATTCGGTAGACGTTAATGACCAGGTCCGATTTACGGAGCCGGAAAGCGTTCGTGCAAGATACACTTGGTTCAGTAGTGGACGCGTTACTCGGCGAGGGCGGTCTGCACGCGAGAGGCTGCAGTCTTAAGACCCAAGCCTTCTTGTGACCCCACCAAACGTCAGGCTGTGTAACGATATAGCCTTTTATTCCCCTAGATGACATGTACAGCTTGTATAGTGCCTGGGGGGGCGTGCTTGCGGATGAAGCTAAGTGTACCTAGCGACAAGTCCCATTGTATTGGATTGTAATTAGGTCGGCCCTCTCCCGTTTCGAAGTTCGGCTTTCGACTCACTTAAGGTGGCGGCTCCAAGGTATCCTAGTGGGGGGGCGCGGAGCACGTGCGCGATATTAAACATCCTCGTTATTATTACGCTAGCGGTCCATGAGGTCGCTTTTCGCCCCGTAGGTCAAACCAGGGAGAATTCTCAAATCTCAGAGAAGTAACAATCCATATGGCCAACCGTAGAACCCCTAGGTACTCGACCTAATGAGCTGACTTGTAGGTTGATAGCGCTTAAACCCAAGACCGGTACGAATGATGCCACACCAACCCTGGCTGATGGGCCGCTATCTGATGTGGGAACCTCAGCATGACTGGAAGGGTAAGTCGGGTACGTGTCCAGGATGCGCGAAATACCATAGCATACGCAGGGTCCGCGGAGGGCGGACTGATCACTTTGGTCTATACCGATCTGCGGACGGTACAGATCCGAGACGGCCGCCCCCCATCAGGTCAATAACGCGTATACAGCCCCACGCGCAGGATTTAAGCGCGACGATGCGTCGGAGATTAGTCTATTGGATTCGGGCATGGTTCGGCTGTAACGTAAGGCCCCGATGTATTAGTCAAAGAAAGAAGCTGATTTAGAACAGTTCTGAATGCTATCACTTGTCCCTACAGTATCGTGCCGTGGGCCCGACTCGCATGAAAGCGTTAACTCCGTAGCGCTCAGAGATGTGTTCGGTTATACGCTAGACTCCTGCACGCTCCACAGGGCTCAGTCTCAGTGCTTTCAACCCTTTGTGCGCATTTAAAATCGTCTGTGTGGGACAAATCTAAGCGGCAACCTATGTAGTCGGTGCGGACCCCCCTTTAAAGGGAGCTAGTACCTATCATCCCGCGCCGTGACTCTCCCCTCCTATAGGTCTCATTCTAGGAAAGCTGGACGCAACCGACATCACTCTGATTGGCTGCAATTGCGATGATCCAATCGAAGGATCGCAATACGCATGTCTCAAACATAGGCGGGCCTTTTGAGGGAGTTTCCTCCCCTGCTCCGGTTGAGGACGTGCCGGCAGTTTGGGTGTGAAGCTAAACTTTTAAGGAATGCAACGTGTCTCGGGCGTGATTCGCCCCTTTCCGGCTAACTGGAGGACACGATGGTTCTTGCCCAGGAATCAAGACTTGTACACGTCTGACTGGCCGCCCTACCAGAAGCCCGGTTTGGTGATCGCGGCGGACCATAACAAGGGCCTGCACTGCCGTCTGCAAGTGCAGCAGATGATGTCGGTTTCTATACGAGATAGTAGAGACCGAATAACTTGTTTTGTTAACTCCTCTAACATTATCGCCTGACTTGCGCCGTTGGATAATCAACCGGTACTCCCTCTGATAGGCCAAGAGCCTATAAATCCAGTTGGCGAACGA'/>

<sequence taxon='15' value='--------------------------------------------------------------------------------------------------------------------------------------------------------------------------------------------------------------------------------------------------------------------------------------------------------------------------------------------------------------------------------------------------------------------------------------------------------------------------------------------------------------------------------------------------------------------------------------------------------------------------------------------------------------------------------------------------------------------------------------------------------------------------------------------------------------------------------------------------------------------------------------------------------------------------------------------------------------------------------------------------------------------------------------------------------------------------------------------------------------------------------------------------------------------------------------------------------------------------------------------------------------------------------------------------------------------------------------------------------------------------------------------------------------------------------------------------------------------------------------------------------------------------------------------------------------------------------------------------------------------------------------------------------------------------------------------------------------------------------------------------------------------------------------------------------------------------------------------------------------------------------------------------------------------------------------------------------------------------------------------------------------------------------------------------------------------------------'/>

<sequence taxon='32' value='--------------------------------------------------------------------------------------------------------------------------------------------------------------------------------------------------------------------------------------------------------------------------------------------------------------------------------------------------------------------------------------------------------------------------------------------------------------------------------------------------------------------------------------------------------------------------------------------------------------------------------------------------------------------------------------------------------------------------------------------------------------------------------------------------------------------------------------------------------------------------------------------------------------------------------------------------------------------------------------------------------------------------------------------------------------------------------------------------------------------------------------------------------------------------------------------------------------------------------------------------------------------------------------------------------------------------------------------------------------------------------------------------------------------------------------------------------------------------------------------------------------------------------------------------------------------------------------------------------------------------------------------------------------------------------------------------------------------------------------------------------------------------------------------------------------------------------------------------------------------------------------------------------------------------------------------------------------------------------------------------------------------------------------------------------------------------------'/>

    <sequence taxon='38' value='GATTGTAGACACGAAGGACCCTATAGAGATAGGGCACAGCCTTTTAACTTATTGTAAGGTGCTCCAGTCATCAATATGTATGAGGCTTTTAGTCACAAACTCAGATACCGAGAGAGCGTAGCGGTGGGTTATTGTTCGATGATGTTTCGACTAATCGCCGAGCTTAGGCATGAATCGTCGGCAGTGCTACCGTCCTTTCGGGGATAGTTAGGGACGATGAGACCAAGTCCCCACTGTGACCTGTGATGTTGAAACGAGTTTTACCATCCTTAGGCAACCCTGTGACGCTGTATCAATGTCCGCTTCTACTAATTCGGTGGACGTTAATGAACAGGTCCGATTTACGGAACCGGAAAGCGTTCGTGTAAGATACACTTGGTTCAGTAGTGGACGCGTTACTCCGTGAGGGCGGTCTGCACGCGAGAGGCTGCAGTCTTAAGACCCAAGCCTTCTTGTGACCCCACCAAACGTCAGGCTGTGTAACGATATAGCCTTTTATTCCCCTAGATGACATGTGCAGCTTGTATAGTGCCTGGGGGGGCGTGCTTGAGGATGAAGCTAAGTGTACCTAGCGACAAGTTCAATTGTATTGGATTGTAGTTAGGTCGCCCCTCTCCCGTTTCGAAGTTCGGCTTTCGACTCACTTAAGGTGGCGGCTCCAAGGTATCCTAGTGGGGGGGCGCGGAGCACGTGCGCGATATTAAACATCCTCATTATTATTACGCTGGCGGTCCATGATGTCGCTTTTCGCCCCGTAGGTCAAACCAGGGAGGGTTTTCAAATTTCAGAGAAGTAACAATCCATATGACCAACCGTCGAACCCCTAGGTACTCGACCTAATGAGATGACTTGTGGGCTGGTAGCGCTTAAACCCAAGACCGGTACGAATGATGCCACACCAGCCCTGGCTGATGGGCCGCTATCTGACGTGGGAACCCTAGCATGACTGGAAGGGTAAATCGGGTACGTATCCAGGATGCGCGAAATACCACAGCATACGCAGGGTCCGCGGAGGGCGGAGTGATCACTTTGGTCTATACCGATCTGCGGGCGGTACAGATCCGAGACGGCCGCCCCCCATAAGGTCAATAAAGCGTATACAGCCCCACGCGCAGGATTTAAGCGCGATGATGCGTCGGAGATTAGTCTATTGGATTCGGGCATGGTCCGGCTGCAACGTAAGGCCCCGATGTATTAGTCAAAAAAAGAAGCTGATTTAGAACAGTTCTTAATGCTACCACTTGTCCCTACAGTATCGTGCCGTGGGCCCGACTCGCATGACAGCGTTAACTCCGTAGCGCTCAGAGATGTGTTCGGTTATACGCTAGACTCCTGCACGCTCCACAGGGCTCAGTCTCAGTGCTTTCAACCCTTTGTGCGCACTTAAAATCGTCTGTGTGGGACAAATCTAAGCGGCAACCTATGTAGTCGGTGCGGACCCCCCTCTAAAGGGAGCTAGTACCTGTCGTCCCGCGCCGTGACTCTCCCCTCCTATAGGTCTCATTCTAGGAAAGCTGGACGCAACCTACATCACTCTGATTGGCTGCAATTGCGATGATCCAATCGAAGGATCGCAATACGCATGTCTCAAACATAGGCGGGCCTTTTGAGGGAGTTTCCTCTCCTGCTCCGGTTGAGGACGTGCCGGCAGTTTGGGTGTGAAGTTAAACTTTTAAGGAATGCAACGTGTCTCGGGCGTGATTCGCCCCTTTCCGGCTAACTGGAGGACACGACGGTTTTTGCCCAGGAATCAAGACTTGTACACGTCTGACTGGCCGCCCTACCAGAAGCCCGGTTTGGTGATCGCGGCGGACCATAACAAGGGCCTGCACTGTCGTCTGCAAGTGCAGCAGATGATGTCGGTTTCTATACGAGATAGTAGACAACGAATAACTTGTTTTGTTAACTCCTCTAACATTATCGCCCGACTTGCGCCGTTGGATACCCAACCGGTACTCCCTCTGATAGGCCAAGAGCCTATAAATCCAGTTGGCGAACGA'/>

    <sequence taxon='64' value='GATTGTAGACACGAAGGACCCTATAGAGATAGGGCACAGCCTTTTAACTTATTGTAAGGTGCTCCAGTCATCAATATGTATGAGGCTTTTAGTCACAAACTCAGATACCGAGAGAGCGTAGCGGTGGGTTATTGTTCGATGATGTTTCGACTAATCGCCGAGCTTAGGCATGAATCGTCGGCAGTGTTACCGTCCTTTCGGGGATAGTTAGGGACGATGAGACCAAGTCCCCACTGTGACCTGTGATGTTGAAACGAGTTTTACCATCCTTAGGCAACCCTGTGACGCTGTATCAATGTCCGCTTCTACTAATTCGGTGGACGTTAATGAACAGGTCCGATTTACGGAGCCGGAAAGCGTTCGTGTAAGATACACTTGGTTCAGTAGTGGACGCGTTACTCGGTGAGGGCGGTCTGCACGCGAGAGGCTGCAGTCTTAGGACCCAAGCCTTCTTGTGACCCCACCAAACGTCAGGCTGTGTAACGATATAGCCTTTTATTCCCCTAGATGACATGTAAAGCTTGTATAGTGCCTGGGGGGGCGTGCTTGAGGATGAAGCTAAGTGTACCTAGCGACAAGTCCAATTGTATTGGATTGTAGTTAGGTCGGCCCTCTCCCGTTTCGAGGTTCGGCTTTCGACTCACTTAAGGTGGCGGCTCCAAGGTATCCTAGTGGGGGGGCGCGGAGCACGTGCGCGATATTAAACCTCCTCATTATTATTACGCTGGCGGTCCATGATGTCGCTTTTCGCCCCGTAGGTCAAACCAGGGAGGATTTTCAAATTTCAGAGAAGTAACAATCCATATGACCAACCGTCGAACCCCTAGGTACTCGACCTAATGAGATGACTTGTAGGCTGGTAGCGCTTAAAACCAAGGCCGGTACGAATGATGCCACACCAGCCCTGGCTGATGGGCCGCTATCTGACGTGGGAACCCTAGCATGACTGGAAGGGTAAATCGGGTACGTATCCAGGATGCGCGAAATACCACAGCATACGCAGGGTCCGCGGAGGGCGAAGTGATCACTTTGGTCTATACCGATCTGCGGGCGGTACAGATCCGAGACGGCCGCCCCCCATAAGGTCAATAACGCGTATACAGCCCCACGCGCAGGATTTAAGCGCGATGATGCGTCGGAGATTAGTCTATTGGATTCGGGCATGGTCCGGCTGCAACGTAAGGCCCCGATGTATTAGTCAAAAAAAGAAGCTGATTTAGAACAGTTCTTAATGCTACCACTTGTCCCTACAGTATAGTGCCGTGGGCCCGACTCGCATGACAGCGTTAACTCCGTAGCGCTCAGAGATGTGTTCGGTTATACGCTAGACTCCTGCACGCTCCACAGGACTCAGTCTCAGTGCTTTCAACCCTTTGTGCGCACTTAAAATCGTCTGTGTGGGACAAATCTAAGCGGCAACCTATGTAGTCGGTGCGGACCCCCCTTTAAAGGGAGCTAGTACCTATCGTCCCGCGCCGTGACTCTCCCCTCCTATAGGTCTCATTCTAGGAAAGCTGGACGCAACCGACATCACTCTGATTGGCTGCAATTGCGATGATCCAATCGAAGGATCGCAATACGCATGTCTCAAACATAGGCGGGCCTTTTGAGGGAGTTTCCTCTCCTGCTCCGGTTGAGGACGTGCCGGCAGTTTGGGTGTGAAGCTAAACTTTTAAGGAATGCAACGTGTCTCGGGCGTGATTCGCCCCTTTCCGGCTAACTGGAGGACACGACGGTTTTTGCCCAGGAATCAAGACTTGTACACGTCTGACTGGCCGCCCTACCAGAAGCCCGGTCTGGTGATCGCGGCGGACCATAACAAGGGCCTGCACTGTCGTCTGCAAGTGCAACAGATGATGTCGGTTTCTATACGAGATAGTAGACACCGAATAACTTGTTTTGTTAACTCCTCTAACATTATCGCCCGACTTACGCCGTTGGATAATCAGCCGGTACTCCCTCTGATAGGCCAAGAGCCTATAAATCCAGTTGGCGAACGA'/>

    <sequence taxon='65' value='GATTGTAGACACGAAGGACCCTATAGAGATAGGGCACAGCCTTTTAACTTATTGTAAGGTGCTCCAGTCATCAATATGTATGAGGCTTTTAGTCACAAACTCAGATACCGAGAGAGCGTAGCGGTGGGTTATTGTTCGATGATGTTTCGACTAATCGCCGAGCTTAGGCATGAATCGTCGGCAGTGTTACCGTCCTTTCGGGGATAGTTAGGGACGATGAGACCAAGTCCCCACTGTGACCTGTGATGTTGAAACGAGTTTTACCATCCTTAGGCAACCCTGTGACGCTGTATCAATGTCCGCTTCTACTAATTCGGTGGACGTTAATGAACAGGTCCGATTTACGGAGCCGGAAAGCGTTCGTGTAAGATACACTTGGTTCAGTAGTGGACGCGTTACTCGGTGAGGGCGGTCTGCACGCGAGAGGCTGCAGTCTTAGGACCCAAGCCTTCTTGTGACCCCACCAAACGTCAGGCTGTGTAACGATATAGCCTTTTATTCCCCTAGATGACATGTAAAGCTTGTATAGTGCCTGGGGGGGCGTGCTTGAGGATGAAGCTAAGTGTACCTAGCGACAAGTCCAATTGTATTGGATTGTAGTTAGGTCGGCCCTCTCCCGTTTCGAGGTTCGGCTTTCGACTCACTTAAGGTGGCGGCTCCAAGGTATCCTAGTGGGGGGGCGCGGAGCACGTGCGCGATATTAAACATCCTCATTATTATTACGCTGGCGGTCCATGATGTCGCTTTTCGCCCCGTAGGTCAAACCAGGGAGGATTTTCAAATTTCAGAGAAGTAACAATCCATATGACCAACCGTCGAACCCCTAGGTACTCGACCTAATGAGATGACTTGTAGGCTGGTAGCGCTTAAAACCAAGGCCGGTACGAATGATGCCACACCAGCCCTGGCTGATGGGCCGCTATCTGACGTGGGAACCCTAGCATGACTGGAAGGGTAAATCGGGTACGTATCCAGGATGCGCGAAATACCACAGCATACGCAGGGTCCGCGGAGGGCGGAGTGATCACTTTGGTCTATACCGATCTGCGGGCGGTACAGATCCGAGACGGCCGCCCCCCATAAGGTCAATAACGCGTATACAGCCCCACGCGCAGGATTTAAGCGCGATGATGCGTCGGAGATTAGTCTATTGGATTCGGGCATGGTCCGGCTGCAACGTAAGGCCCCGATGTATTAGTCAAAAAAAGAAGCTGATTTAGAACAGTTCTTAATGCTACCACTTGTCCCTACAGTATAGTGCCGTGGGCCCGACTCGCATGACAGCGTTAACTCCGTAGCGCTCAGAGATGTGTTCGGTTATACGCTAGACTCCTGCACGCTCCACAGGACTCAGTCTCAGTGCTTTCAACCCTTTGTGCGCACTTAAAATCGTCTGTGTGGGACAAATCTAAGCGGCAACCTATGTAGTCGGTGCGGACCCCCCTTTAAAGGGAGCTAGTACCTATCGTCCCGCGCCGTGACTCTCCCCTCCTATAGGTCTCATTCTAGGAAAGCTGGACGCAACCGACATCACTCTGATTGGCTGCAATTGCGATGATCCAATCGAAGGATCGCAATACGCATGTCTCAAACATAAGCGGGCCTTTTGAGGGAGTTTCCTCTCCTGCTCCGGTTGAGGACGTGCCGGCAGTTTGGGTGTGAAGCTAAACTTTTAAGGAATGCAACGTGTCTCGGGCGTGATTCGCCCCTTTCCGGCTAACTGGAGGACACGACGGTTTTTGCCCAGGAATCAAGACTTGTACACGTCTGACTGGCCGCCCTACCAGAAGCCCGGTCTGGTGATCGCGGCGGACCATAACAAGGGCCTGCACTGTCGTCTGCAAGTGCAACAGATGATGTCGGTTTCTATACGAGATAGTAGACACCGAATAACTTGTTTTGTTAACTCCTCTAACATTATCGCCCGACTTACGCCGTTGGATAATCAACCGGTACTCCCTCTGATAGGCCAAGGGCCTATAAATCCAGTTGGCGAACGA'/>

<sequence taxon='66' value='--------------------------------------------------------------------------------------------------------------------------------------------------------------------------------------------------------------------------------------------------------------------------------------------------------------------------------------------------------------------------------------------------------------------------------------------------------------------------------------------------------------------------------------------------------------------------------------------------------------------------------------------------------------------------------------------------------------------------------------------------------------------------------------------------------------------------------------------------------------------------------------------------------------------------------------------------------------------------------------------------------------------------------------------------------------------------------------------------------------------------------------------------------------------------------------------------------------------------------------------------------------------------------------------------------------------------------------------------------------------------------------------------------------------------------------------------------------------------------------------------------------------------------------------------------------------------------------------------------------------------------------------------------------------------------------------------------------------------------------------------------------------------------------------------------------------------------------------------------------------------------------------------------------------------------------------------------------------------------------------------------------------------------------------------------------------------------'/>

    <sequence taxon='92' value='GATTGTAGACACGAAGGACCCTATAGAGATAGGGCACAGCCTTTTAACTTATTGTAAGGTGCTCCAGTCATCAATATGTATGAGGCTTTTAGTCACAAACTCAGATACCGAGAGAGCGTAGCGGTGGGTTATTGTTCGATGATGTTTCGACTAATCGCCGAGCTTAGGCATGAATCGTCGGCAGTGTTACCGTCCTTTCGGGGATAGTTAGGGACGATGAGACCAAGTCCCCACTGTGACCTGTGATGTTGAAACGAGTTTTACCATCCTTAGGCAACCCTGTGACGCTGTATCAATGTCCGCTTCTACTAATTCGGTGGACGTTAATGAACAGGTCCGATTTACGGAGCCGGAAAGCGTTCGTGTAAGATACACTTGGTTCAGTAGTGGACGCGTTACTCGGTGAGGGCGGTCTGCACGCGAGAGGCTGCAGTCTTAGGACCCAAGCCTTCTTGTGACCCCACCAAACGTCAGGCTGTGTAACGATATAGCCTTTTATTCCCCTAGATGACATGTAAAGCTTGTATAGTGCCTGGGGGGGCGTGCTTGAGGATGAAGCTAAGTGTACCTAGCGACAAGTCCAATTGTATTTGATTGTAGTTAGGTCGGCCCTCTCCCGTTTCGAGGTTCGGCTTTCGACTCACTTAAGGTGGCGGCTCCAAGGTATCCTAGTGGGGGGGCGCGGAGCACGTGCGCGATATTAAACATCCTCATTATTATTACGCTGGCGGTCCATGATGTCGCTTTTCGCCCCGTAGGTCAAACCAGGGAGGATTTTCAAATTTCAGAGAAGTAACAATCCATATGACCAACCGTCGAACCCCTAGGTACTCGACCTAATGAGATGACTTGTAGGCTGGTAGCGCTTAAAACCAAGGCCGGTACGAATGATGCCACACCAGCCCTGGCTGATGGGCCGCTATCTGACGTGGGAACCCTAGCATGACTGGAAGGGTAAATCGGGTACGTATCCAGGATGCGCGAAATACCACAGCCTACGCAGGGTCCGCGGAGGGCGGAGTGATCACTTTGGTCTATACCGATCTGCGGACGGTACAGATCCGAGACGGCCGCCCCCCATAAGGTCAATAACGCGTATACAGCCCCACGCGCAGGATTTAAGCGCGATGATGCGTCGGAGATTAGTCTATTGGATTCGGGCATGGTCCGGCTGCAACGTAAGGCCCCGATGTATTAGTCAAAAAAAGAAGCTGATTTAGAACAGTTCTTAATGCTACCACTTGTCCCTACAGTATAGTGCCGTGGGCCCGACTCGCATGACAGCGTTAACTCCGTAGCGCTCAGAGATGTGTTCGGTTATACGCTAGACTCCTGCACGCTCCACAGGACTCAGTCTCAGTGCTTTCAACCCTTTGTGCGCACTTAAAATCGTCTGTGTGGGACAAATCTAAGCGGCAACCTATGTAGTCGGTGCGGACCCCCCTTTAAAGGGAGCTAGTACCTATCGTCCCGCGCCGTGACTCTCCCCTCCTATAGGTCTCATTCTAGGAAAGCTGGACGCAACCGACATCACTCTGATTGGCTGCAATTGCGATGATCCAATCGAAGGATCGCAATACGCATGTCTCAAACATAGGCGGGCCTTTTGAGGGAGTTTCCTCTCCTGCTCCGGTTGAGGACGTGCCGGCAGTTTGGGTGTGAAGCTAAACTTTTAAGGAATGCAACGTGTCTCGGGCGTGATTCGCCCCTTTCCGGCTAACTGGAGGACACGACGGTTTTTGCCCAGGAATCAAGACTTGTACACGTCTGACTGGCCGCCCTACCAGAAGCCCGGTCTGGTGATCGCGGCGGACCATAACAAGGGCCTGCACTGTCGTCTGCAAGTGCAACAGATGATGTCGGTTTCTATACGAGATAGTAGACACCGAATAACTTGTTTTGTTAACTCCTCTAACATTATCGCCCGACTTACGCCGTTGGATAATCAACCGGTACTCCCTCTGATAGGCCAAGAGCCTATAAATCCAGTTGGCGAACGA'/>

    <sequence taxon='16' value='GATTGTAGACACGAAGGACCCTATAGAGATAGGGCACAGCCTTTTAACTTATTGTAAGGTGCTCCAGTTATCAATATGTATGAGGCTTTTAGTCACAAACTCAGATACCGAGAGAGCGTAGCGGTGGGTTATTGTTCGATGATGTTTCGACTAATCGCTGAGCTTAGGCATGAATCGTCGGCAGTGTTACCGTCCTTTCGGGGATAGTTAGGGACGTTGAGACCAAGTCCCCACTGTGACTTGTGATGTTGAAACGAGTTTTACCATCCTTAGGCAACCCTGTGACGCTGCATCAATGTCCGCCTCTACTAATTCGGTAGACGTTAATGAACAGGTCCGATTTACGGAGCCGGAAAGCGTTCGTGTAAGATACACTTGGTTCAGTAGTGGACGCGTTACTCGGTGAGGGCGGTCTGCACGCGAGAGGCTGCAGTCTTAAGGCCCAAGCCTTCTTGTGACCCCATCAAACGTCAGGCTGGGTAACGATATAGCCTTTTATTCCCCTAGATGACATGTACAGCTTGTATAGTGCCTGGGGGGGCGTGCTTGAGGATGAAGCTAAGTGTACCTAGCGACAAGTCCAATTGTATTAGATCGTAGTTAGGTCGGCCCTCTCCCGTTTCGAAGTTCGGCTTTCGACTCACTTAAGGTGGCGGCTCCAAGGTATCCTAGTGGGGGGGCGCGGAGCACGTGCGCGATATTAAACATCCTCGTTATTATTACGCTAGCGGTCCATGATGTCGCTTTTCGCCCCGTAGGTCAAACCAGGGAGGATTCTCAAGTTTCAGAGAAGTAACAATCCATATGACCAAGCGTAGAACCCCTAGGTACTCGACCTAATGAGATGACTTGTAGGCTGGTAGCGCCTAAACCCAAGACCGGTACGAATGATGCCACACCAGCCCTGGCTGATGGGCCGCTATCTGACGTGGGAACCCTAGCATGACTGGAAGGGTAAATCGGGTACGTATCCAGGATGCGCGAAACACCATAGCATACGCAGGGTCCGCGGAGGGCGGAGTGATCACTTTGGTCTATACCGATCTGCGGGCGGTACAGATCCGAGACGGCCGCCCCCCATAAGGTCAATAACGCGTATACAGCCCCACGCGCAGGATTTAAGCGCGATGATGCGTCGGAGATTAGTCTATTGGATTCGGGCATGGTCCGGCTGCAACGTAAGGCCCCGACGTATTAGTCAAAAAAAGAAGCTGATTTAGAACAGTTCTTAATGCTATCACTTATCCCTACAGTATCGTGCCGTGGGCCCGACTCGCATGAAAGCGTTAACTCCGTAGCGCTCAGAGATGTGTTCGGTTATGCGCTAGACTCCTGCACGCTCCACAGGGCTCAGTCTCAGTGCTTTCAACCCTTTGTGCGCATTTAAAATCGTCTGTGTGGGACAAATCTAAGCGGCAACCTATGTAGTCGGTGCGGACCCCCCTTTAAAGGGAGCTAGTACCTATCATCCCGCGCCGTGACTCTCCCCTCCTATAGGTCTCATTCTAGGAAAGCTGGACGCAGCCGACATCACTCTGATTGGCTGCAATTGCGATGATCCAATCGAAGGATCGCAATACGCATGTCTCAAACATAGGCGGGCCTTTTGAGGGAGTTTCCTCCCCTGCTCCGGTTGAGGACGTGCCGGCAGTTTGGGTGTGAAGCTTAACTTTTAAGGAATGCAACGTGTCTCGGGCGTGATTCGCCCCTTTCCGGCTAACTGGAGGACACGATGGTTCTTGCCCAGGAATCAAGACTTGTACATGTCTGACTGGCCGCCCTACCAGAAGCCCGGTTTGGTGATCGCGGCGGACCATGACAAGGGCCTGCACTGTCGTCTGCAAGTGCAGCAGATGATGTCGGTTTCTATACGAGATAGTAGAGACCGAATAACTTGTTTTGTTAACTCCTCTAACATTATCGCCTGACTTGCGCCGTTGGATAATCAACCGGTGCTCCCTCTGATAGGCCAAGAGCCTATAAATCCAGTTGGCGAACGA'/>

    <sequence taxon='27' value='GATTGTAGACACGAAGGACCCTATAGAGATAGGGCACAGCCTTTTAACTTATTGTAAGGTGCTCCAGTTATCAATATGTATGAGGACTTTAGTCACAAACTCAGATACCGAGAGAGCGTAGCGGTGGGTTATGGTTCGATGATGTTTCGACTAATCGCCGAGCTTAGGCATGAATCGTCGGCAGTGTTACCGTCCTTTCGGGGATAGTTAGGGACGATGAGACCAAGTCCCCACTGTGACCTGTGATGTTGAAACGAGTTTTACCATCCTTAGGCAACCCTGTGACGCTGTATCAATGTCCGCCTCTACTAATTCGGTAGACGTTAATGAACAGGTCCGATTTACGGAGCCGGAAAGCGTTCGTGTAAGATACACTTGGTTCAGTAGTGGACGCGTTACTCGGTGAGGGCGGTCTGCACGCGAGAGGCTGCAGTCTTAAGACCCAAGCCTTCTTGTGACCCCACCAAACGTCAGGCTGTGTAACGATATAGCCTTTTATTCCCCTAGATGACATGTACAGCTTGTATAGTGCCTGGGGGGGCGTGCTTGCGGATGAAGCTAACTGTACCTAGCGACAAGTCCAATTGTATTGGATTGTAGTTAGGTCGGCCCTCTCCCGTTTCGAAGTTCGGCTTTCGACTCACTTAAGGTGGTGGCTCCAAGGTATCCTAGTGGGGGGGCACGGAGCACGTGCGCGATATTAAACATCCTCGTTATTATTACGCTAGCGGTCCATGATGTCGCTTTTCGCCCCGTAGGTCAAACCAGGGAGGATTCTCAAATTTCAGAGAAGTAACAATCCATATGACCAACCGTCGAACCCCTAGGTACTCGACCTAATGAGATGATTTGTAGGCTGGTAGCGCCTAAACCCAAGACCGGTACGAATGATGCCACACCAGCCCTGGCTGATGGGCCGCTATCTGACGTGGGAACCCCAGCATGACTGGAAGGGTAAATCGGGTACGTATCCAGGATGCGCGAAATACCATAGCATACGCAGCGTCCGCGGAGGGCGGAGTGATCACTTTGGTCTATACCGATCTGCGGGCGGTACAGATCCGAGACGGCCGCCCCCCATAAGGTCAATAACGCGTATACAGCCCCACGCGCAGGATTTAAGCGCGATGATGCGTCGGAGATTAGTCTATTGGATTCGGGCATGGTCCGGCTGCAACGTAAGGCCCCGATGTATTAGTCAAAACAAGAAGCTGATTTAGAACAGTTCTTAATGCTATCACTTGTCCCTACAGTATCGTGCCGTGGGCCCGACTCGCATGAAAGCGTTAACTCCGTAGCGCTCAGAGATGTGTTCGGTTATACGCTAGACTCCTGCACGCTCCACAGGGCTCAGTCTCAGTGCTTTCAACCCTTTGTGCGCATTTAAAATCGTCTGTGTGGGACAAATCTAAGCGGCAACCTATGTAGTCGGTGCGGACCCCCCTTTAAAGGGAGCTAGTACCTATCATCCCGCGCCGTGACTCTCCCCTCCTATAGGTCTCATTCTAGGAAAGCTGGACGCAACCGACATCACTCTGATTGGCTGCAATTGCGATGATCCAATCGAAGGATCGCAATACGCATGTCTCAAACATAGGCGGGCCTTTTGAGGGAGTTTCCTCCCCTACTCCGGTTGAGGACGTGCCGGCAGTTTGGGTGTGAAGCTAAACTTTTAAGGAATGCAACGTGTCTCGGGCGTGATTCGCCCCTTTCCGGCTAACTGGAGGACACGATGGTTCTTGCCCAGGAATCAAGACTTGTACACGTCTGACTGACCGCCCTACCAGAAGCCCGGTTTGGTGATCGCGGCGGACCATAACAAGGGCCCGCACTGTCGTCTGCAAGTACAGCAGATGATGTCGGTTTCTATACGAGATAGTAGAGACCGAATAACTTGTTTTGTTAACTCCTCTAACATTATCGCCTGACTTGCGCCGTTGGATAATCAACCGGTACTCCCTCTGATAGGCCAAGAGCCTATAAATCCAGTTGGCGAACGA'/>

    <sequence taxon='59' value='GATTGTAGACACGAAGGACCCTATAGAGATAGGGCACAGCCTTTTAACTTATTGTGAGGTGCTCCAGTTGTCAATATGTATGAGGCCTTTAGTCACAAACTCAGATGCCGAGAGAGCGTAGCGGTGGGTTATTGTTCGATGATGTTTCGACTAATCGCCGAGCTTAGGCATGAATCGTCGGCAGTGTTACCGTCCTTTCGGGGATAGGTAGGGACGATGAGACCAAGTCCCCACTGTGACCTGTGATGTTGAGACGAGTTTTACCATCCTTAGGCAACCCTGTGACGCTGTATCAATGTCCGCCTCTAATAATTCGGTAGACGTTAATGAACAGGTCCGATTTACGGAGCCGGAAAGCGTTCGTGTAAGATACACTTGGTTCAATAGTGGACGCGTTACTCGGTGAGGGCGGTCTGCACGCGAGAGGCTGCAGTCTTAAGACCCAAGCCTTCTTGTGACCCCACCAAACGTCAGGCTGTGTAACGATATAGCCTTTTATTCCCCTAGATGACATGTACAGCTTGTATAGTGCCTGGGGGGGCGTGCTTGCGGATGAAGCTAAGTGTACCTAGCGACAAGTCCAATTGTATTGGATTGTAGTTAGGTCGGCCCTCTCCCGTTTCGAAGTTCGGCTTTCGACTCACTTAAGGTGGTGGCTCCAAGGTATCCTAGTGGGGGGGCACGGAGCACGTGCGCGATATTAAACATCCTCGTTATTATTACGCTAGCGGTCCATGATGTCGCTTTTCGCCCCGTAGGTCAAACCAGGGAGGATTCTCAAATTTCAGAGAAGTAACAATCCATATGACCAACCGTCGAACCCCTAGGTACTCGACCTAATGAGATGACTTGTAGGCTGGTAGCGCCTAAACCCAAGACCGGTACGAATGATGCCACACCAGCCCTGGCTGATGGGCCGCTATCTGACGTGGGAACCCCAGCATGACTGGAAGGGTAAATCGGGTACGTATCCAGGATGCGCGAAATACCATAGCATACGTAGGGTCCGCGGAGGGCGGAGTGATCACTTTGGCCTATACCGATCTGCGGGCGGTACAGATCCGAGACGGCCGCCCCCCATAAGGTCAATAACGCGTATACAGCCCTACGCGCAGGATTTAAGCGCGATGATGCGTCGGAGATTAGTCTATTGGATTCGGGCATGGTCCGGCTGCAACGTAAGGCCCCGATGTATTAGTCAAAAAAAGAAGCTGATTTAGAACAGTTCTTAATGCTATCACTTGTCCCTACAGTATCGTGCCGTGGGCCCGACTCGCATGAAAGCGTTAACTCCGTAGCGCTCAGAGATGTGTTCGGTTATACGCTAGACTCCTGCACGCTCCACAGGGCTCAGTCTCAGTGCTTTCAACCCTTTGTGCGCATTTCAAATCGTCTGTGTGGGACAAATCTAAGCGGCAACCTATGTAGTCGGTGCGGACCCCCCTTTAAAGGGAGCTAGTACCTATCATCCCGCGCCGTGACTCTCCCCTCCTATAGGTCTCATTCTAGGAAAGCTGGACGCAACCGACATCACTCAGATTGGCTGCAATTGCGATTATCCAATCGAAGGATCGCAATACGCATGTCTCAAACATAGGCGGGCCTTTTGAGGGAGTTTCCTCCCCTGCTCCGGTTGAGGACGTGCCGGTAGTTTGGGTGTGAAGCTAAACTTTTAAGGAATGCAACGTGTCTCGGGCGTGATTCGCCCCTTTCCGGCTAACTGGAGGACACGTTGGTTCTTGCCCAGGAATCAAGACTTGTACACGTCTGACTGACCGTCCTACCAGAAGCCCGGTTTGGTGATCGCGGCGGACCATAACAAGGGCCTGCACTGTCGTCTGCAAGCGCAGCAGATGATGTCGGTTTCTATACGAGATAGTAGAGACCGAATAACTTGTTTTGTTAACTCCTCTAACATTATCGCCTGACTTGCGCCGTTGGATAATCAACCGGTACTCCCTCTGATAGGCCAAGAGCCTATAAATCCAGTTGGCGAACGA'/>

<sequence taxon='29' value='--------------------------------------------------------------------------------------------------------------------------------------------------------------------------------------------------------------------------------------------------------------------------------------------------------------------------------------------------------------------------------------------------------------------------------------------------------------------------------------------------------------------------------------------------------------------------------------------------------------------------------------------------------------------------------------------------------------------------------------------------------------------------------------------------------------------------------------------------------------------------------------------------------------------------------------------------------------------------------------------------------------------------------------------------------------------------------------------------------------------------------------------------------------------------------------------------------------------------------------------------------------------------------------------------------------------------------------------------------------------------------------------------------------------------------------------------------------------------------------------------------------------------------------------------------------------------------------------------------------------------------------------------------------------------------------------------------------------------------------------------------------------------------------------------------------------------------------------------------------------------------------------------------------------------------------------------------------------------------------------------------------------------------------------------------------------------------'/>

    <sequence taxon='95' value='GATTGTAGACACGAAGGACCCTATAGAGATAGGGCACAGCCTTTTAACTTATTGTAAGGTGCTCCAATTATCCATATGTATGAGGCTTTTAGTCACAAACTCAGATACCGAGAGAGCGTAGCGGTGGGTTATTGTTCGATGATGTTTCGACTAATCGCCGAGCTTAGGCATGAATCGTCGGCAGTGTTACCGTCCTTTCGGGGATAGTTAGGGACGATGAGACCCAGTCCCCACTGTGACCTGTGATGTTGAAACGAGTTTTACCATCCGTAGGCAACCCTGTGACGCTATATCAATGTCCGCCTCTACTAATTCGGTAGACGTTAATGAACAGGTCCGATTTACGGAGCCGGAAAGCGTTCGTGTAAGATACACTTGGTTCAGTAGTGGACGCGTTACTCGGTGAGGGCGGTCTGCACGCGAGAGGCTGCAGTCTTAAGACCCAAGCCTTCTTGTGACCCCACCAAACATCGGGCTGTGTAACGATATAGCCTTTTATTCCCCTAGATGACATGTACAGCTTGTATAGTGCCTGGGGGGGCGTGCTTGCGGATGCAGCTAAGTGTACCTAGCGACAAGTCCAATTGTATTGGATTGTAGTTAGGTCGGCCCTCTCCCGTTTCGAAGTTCGGCTTTCGACTCACTTAAGGTGGCGGCTCCAAGGTATCATGGTGGGGGGGCGCGGAGCACGTGCGCGGTATTAAACAGCCTCGTTATTATTACGCTAGCGGTCCATGATGTCGCTTTTCGCCCCGTAGGTCAAACCAGGGAGGATTCTCAAATTTCAGAGAAGTAACAATCCATATGACCAACCGTCGAACCCCTAGGTACTCGACCTAATGAAATGACTTGTAGGCTGGTAGCGCTTAAACCCAAGACCGGTACGAATGATGCCACACCAGCCCTGGCTGATGGGCCGCTATCTGACGTGGGAACCCCAGCATGACTGGAAGGGTAAATCGGGTACGTATCCAGGATGCGCGAAATACCATAGCATACGCAGGGTCCGCGAAGGGCGGAGTGATTACTTGGGTCTATACCGATCTGCGGGCGGTACAGATCCGAGACGGCCGCCCCCCATAAGGTCAATAACGCGTATACAGCCCCACGCGCAGGATTTAAGCGCGATGATGCGTCGGAGATTAGTCTATTGGATTCGGGCATGGTCCGGCTGCAACGTAAGGCCCCGATGTATTAGTCAAAAAAAGAAGCTGATTTAGAACAGTTCTTAATGCTATCACTTGTCCCTACAGTATCGTGCCGTGGGTCCGACTCGCATGAAAGCGTTAACTCCGTAGCGCTCAGAGATGTGTTCGGTTATACGCTAGACTCCTGCACGCTCCACAGGGCTCAGTCTCAGTGCTTTCAACCCTTTGTACGCATTTAAAATCGTCTGTGTGGGACAAATCTAAGCGGCAACCTATGTAGTCGGTGCGGACCTCCCTTTAAAGGGAGCTAGTACCTATCATCCCGCGCCATGACTCTCCCCTCCTATAGGTCTCATTCTAGGAAAGCTGGACGCAACCGACATCAGTCTGATTGGCTGCAATTGCGATGATCCAATCGAAGGATCGCAATACGCATGTCTCAAACATAGGCGGGCCTTTTGAGGGAGTTTCCTCCCCTGCTCCGGTTGAGGACGTGCCGGCAGTTTGGGTGTGAAGCTAAACTTTTAAGGAATGCAACGTGTCTCGGGCGTGATTCGCCCCTTTCCGGCTAACTGGAGGACACGATGGTTCTTGCCCAGGAATCAAGACTTGTACACGTCTGACTGGCCGCCCCACCAGAAGCCCGGTTTGGTGATCGCGGCGGACCATAACAAGGGCCTGCACTGTCGTCTGCAAGTGCAGCAGATGATCTCGGTTTCTATACGAGATAGTAGAGACCGAATACCTTGTTTTGTTAACTCCTCTAACATTATCGCCTGACTTGCGCCGTTGGATAATCAACCGGTACTCCCTCTGATAGGCCAAGAGCCTATAAATCCAGTTGGCGACCGA'/>

</data>

    <trait id="tipDates" spec='beast.evolution.tree.TraitSet' traitname='date-backward' units='year' value='
6=0.969290534960376,
89=0.0,
51=0.08533205551674472,
67=0.0,
5=1.2892917006782088,
57=0.0,
26=0.0,
80=0.0,
79=0.0,
39=0.0,
48=0.0,
35=0.4075629019343099,
44=0.0,
99=0.0,
77=0.0,
53=0.0,
54=0.3077000241804422,
27=0.0,
59=0.0,
16=0.0,
38=0.0,
32=0.5248882932304721,
92=0.0,
66=0.07014694854731918,
65=0.0,
64=0.0,
15=0.9575993454006926,
76=0.0,
75=0.0,
45=0.0,
62=0.0,
96=0.0,
13=0.6525452367403641,
12=0.8081747038560416,
29=0.24929037159997103,
95=0.0,
4=1.461296588509461,
82=0.0,
81=0.0,
24=0.4800914551134312,
49=0.0,
43=0.39289860841513713,
42=0.0,
23=0.7397622473037173,
1=0.0,
69=0.0,
68=0.0,
58=0.0,
50=0.0,
98=0.0,
47=0.0,
100=0.0,
46=0.02170800111199611,
2=1.0948318860144548,
91=0.0,
90=0.0,
11=0.0,
97=0.0,
104=0.0,
103=0.0,
94=0.0,
93=0.0,
34=0.1891280251586096,
84=0.0,
83=0.0,
25=0.0,
10=0.0,
9=0.0,
41=0.0,
40=0.0,
14=0.0,
22=0.0,
74=0.0,
28=0.0,
8=0.0,
7=0.7942353070326718,
3=1.3452570070913565,
20=0.6670979930602883,
102=0.0,
109=0.0,
101=0.003486017644054762,
106=0.0,
105=0.0,
88=0.0,
71=0.0,
70=0.0,
33=0.0,
31=0.5777187842579576,
30=0.0,
56=0.0,
108=0.0,
107=0.0,
37=0.05121327332483672,
87=0.0,
36=0.09338015580750625,
21=0.6519980852190792,
73=0.0,
72=0.0,
55=0.0,
52=0.0,
86=0.0,
85=0.0,
63=0.0,
61=0.0,
78=0.0,
60=0.1253422928324177,
19=0.8502383449321296,
18=0.9065143932617863,
17=0.0,
0=2.3838910774417927
            '>
        <taxa id='taxonSet' spec='beast.evolution.alignment.TaxonSet' alignment='@alignment'/>
    </trait>

    <tree spec="beast.util.ClusterZBSATree" id="tree" nodetype="beast.evolution.tree.ZeroBranchSANode" clusterType="upgma" trait="@tipDates">
        <taxa idref="alignment"/>
    </tree>

    <BirthDeathSkylineModel spec="SABDSamplingThroughTimeModel" id="birthDeath" tree="@tree" conditionOnRhoSampling="true">
		<parameter name="origin" id="origin" value ="100." lower="0."/>
        <parameter name="diversificationRate" id="diversificationRate" value="0.5"/>
        <parameter name="turnover" id="turnover" value=".5"/>
        <parameter name="samplingProportion" id="samplingProportion" value="0.7"/>
        <parameter name="removalProbability" id="r" value="0.0" lower="0." upper="1."/>
        <parameter name="rho" id="rho" value="0.7" lower="0." upper="1."/>
	</BirthDeathSkylineModel>
    
    <siteModel gammaCategoryCount="1" id="SiteModel" spec="SiteModel">
		<parameter dimension="1"  id="mutationRate" name="mutationRate" value="1.0"/>
		<substModel id="gtr" rateAC="@rateAC" rateGT="@rateGT" rateAT="@rateAT" rateCG="@rateCG" rateCT="@rateCT" spec="GTR">
			<parameter dimension="1"  id="rateAG" lower="0.0" name="rateAG" value="1.0"/>
			<frequencies estimate="true" id="freqs" spec="Frequencies">
				<parameter name='frequencies' id='freqParameter' value='0.25' dimension='4' lower="0." upper="1."/>
			</frequencies>
		</substModel>
	</siteModel>
	<branchRateModel id="StrictClock" spec="beast.evolution.branchratemodel.StrictClockModel">
		<parameter dimension="1" id="clock.rate" name="clock.rate" value="0.05" lower="0."/>
	</branchRateModel>


   <!-- likelihood and priors: -->
    <distribution id="posterior" spec="util.CompoundDistribution">
		<distribution id="prior" spec="util.CompoundDistribution">
            <distribution  x="@clock.rate" id="clockRatePrior" spec='beast.math.distributions.Prior'>
				<distr spec='beast.math.distributions.LogNormalDistributionModel' id='clockRatePrior.exp' M="-4.6" S="1.25"/>
			</distribution>
			<distribution id="hky.frequencies.prior" spec="beast.math.distributions.Prior" x="@freqParameter">
				<distr id="Uniform " lower="0.0" upper="1.0" spec="beast.math.distributions.Uniform" />
			</distribution>
			<distribution id="diversificationRate_prior" spec="beast.math.distributions.Prior" x="@diversificationRate">
				<distr spec="beast.math.distributions.Uniform" lower="0." upper="1000." offset="0."/>
			</distribution>
			<distribution id="turnover_prior" spec="beast.math.distributions.Prior" x="@turnover">
				<distr spec="beast.math.distributions.Uniform" lower="0." upper="1." offset="0."/>
			</distribution>
			<distribution id="samplingProportion_prior" spec="beast.math.distributions.Prior" x="@samplingProportion">
				<distr spec="beast.math.distributions.Uniform" lower="0" upper="1." offset="0."/>
			</distribution>
			<distribution  id='origin_Prior' x="@origin" spec='beast.math.distributions.Prior'>
				<distr spec='beast.math.distributions.Uniform' lower="0." upper="1000." offset="0."/>
			</distribution>
			<distribution id="BDlikelihood" spec="util.CompoundDistribution">
				<distribution idref="birthDeath"/>		
			</distribution>
		</distribution>
        <distribution id="jointTreeLikelihood" spec="util.CompoundDistribution">
			<distribution data="@alignment" id="treeLikelihood" spec="TreeLikelihood" tree="@tree" siteModel="@SiteModel" branchRateModel="@StrictClock"/>
        </distribution>
    </distribution>

    
	<run chainLength="200000000" id="mcmc" spec="MCMC" storeEvery="100000" distribution="@posterior">
     
		<state id="state" storeEvery="100000">
            <stateNode idref="tree"/>
			<stateNode idref="origin"/>
			<stateNode idref="diversificationRate"/>
			<stateNode idref="turnover"/>
			<stateNode idref="samplingProportion"/>
            <!--<stateNode idref="r"/> -->
            
            <stateNode idref="clock.rate"/>
			<stateNode idref="freqParameter"/>
			<parameter dimension="1"  id="rateAC" lower="0.0" upper="100.0" name="stateNode" value="1.0"/>
			<parameter dimension="1"  id="rateGT" lower="0.0" upper="100.0" name="stateNode" value="1.0"/>
			<parameter dimension="1"  id="rateAT" lower="0.0" upper="100.0" name="stateNode" value="1.0"/>
			<parameter dimension="1"  id="rateCG" lower="0.0" upper="100.0" name="stateNode" value="1.0"/>
			<parameter dimension="1"  id="rateCT" lower="0.0" upper="100.0" name="stateNode" value="1.0"/>
        </state>
        
		<operator id='origOperator' spec='ScaleOperator' scaleFactor=".75" weight="3" parameter="@origin"/>
		<operator id='diversificationRateOperator' spec='ScaleOperator' scaleFactor=".75" weight="10" parameter="@diversificationRate"/>
		<operator id='turnoverOperator' spec='ScaleOperator' scaleFactor=".75" weight="10" parameter="@turnover"/>
		<operator id='samplingProportionOperator' spec='ScaleOperator' scaleFactor=".75" weight="10" parameter="@samplingProportion"/>
        <!-- <operator id='rOperator' spec='ScaleOperator' scaleFactor=".9" weight="1" parameter="@r"/> -->
        
        <operator spec='TreeDimensionJump' weight="10" tree="@tree"/> 
        <operator spec='WilsonBaldingForZeroBranchSampledAncestorTrees' weight="10" tree="@tree"/> 
        <operator spec='ExchangeForZeroBranchSampledAncestorTrees' isNarrow="false" weight="10" tree="@tree"/>
        <operator spec='ExchangeForZeroBranchSampledAncestorTrees' weight="10" tree="@tree"/>
        <operator spec='UniformForZeroBranchSATrees' weight="20" tree="@tree"/>
        <operator id='rootScaler' spec='ScaleOperatorForZeroBranchSATrees' scaleFactor=".95" weight="1" tree="@tree" rootOnly='true'/>
        <operator id='treeScaler' spec='ScaleOperatorForZeroBranchSATrees' scaleFactor=".95" weight="10" tree="@tree"/>
        
        <operator id="clock.rateScaler" parameter="@clock.rate" scaleFactor="0.75" spec="ScaleOperator" weight="10"/>
        
		<operator spec='ScaleOperator' scaleFactor=".75" weight=".2" parameter="@rateAC"/>
		<operator spec='ScaleOperator' scaleFactor=".75" weight=".2" parameter="@rateAT"/>
		<operator spec='ScaleOperator' scaleFactor=".75" weight=".2" parameter="@rateCG"/>
		<operator spec='ScaleOperator' scaleFactor=".75" weight=".2" parameter="@rateCT"/>
		<operator spec='ScaleOperator' scaleFactor=".75" weight=".2" parameter="@rateGT"/>
		<operator autoOptimize="true" delta="0.2" id="FrequenciesExchanger" integer="false" spec="DeltaExchangeOperator" weight="0.1" parameter="@freqParameter"/>


			
		<logger fileName="$(seed).log" id="tracelog" logEvery="10000" mode="autodetect" model="@posterior">
			<distribution idref="posterior" name="log"/>
			<log idref="BDlikelihood"/>
            <log idref="jointTreeLikelihood"/>
            <log id="treeHeight" spec="beast.evolution.tree.TreeHeightLogger" tree="@tree"/>
			<log idref="origin"/>
            <log idref="diversificationRate"/>
			<log idref="turnover"/>
			<log idref="samplingProportion"/>
            <!--<log idref="r"/>-->
            <log id="SACount" spec="beast.evolution.tree.SALogger" tree="@tree"/>

            <log idref="clock.rate"/>
			<log idref="freqParameter"/>
			<log idref="rateAC"/>
			<log idref="rateAG"/>
			<log idref="rateAT"/>
			<log idref="rateCG"/>
			<log idref="rateCT"/>
			<log idref="rateGT"/>
		</logger>
        
        <!-- <logger fileName="$(seed).trees" id="treelog" logEvery="200000" mode="tree">
			<tree idref="tree" name="log"/>
		</logger> -->
	
	</run>

</beast>
