# Supplementary material for: Bayesian Inference of Sampled Ancestor Trees for Epidemiology and Fossil Calibration
Source: PLoS Comput Biol. 2014 Dec 4;10(12):e1003919. doi: 10.1371/journal.pcbi.1003919 (PMC4263412; doi:10.1371/journal.pcbi.1003919)
Supplement: File S6 — XML files for simulated fossilized birth-death process without -sampled sequences. (ZIP) [file pcbi.1003919.s007.zip › simulations1B/27.xml]

<?xml version="1.0" encoding="UTF-8" standalone="no"?><beast namespace="beast.core:beast.evolution.alignment:beast.evolution.tree.coalescent:beast.core.util:beast.evolution.nuc:beast.evolution.operators:beast.evolution.sitemodel:beast.evolution.substitutionmodel:beast.evolution.likelihood:beast.evolution.speciation:beast.core.parameter:beast.util" version="2.0">
    
    <data dataType="nucleotide" id="alignment" name="alignment">
<sequence taxon='0' value='--------------------------------------------------------------------------------------------------------------------------------------------------------------------------------------------------------------------------------------------------------------------------------------------------------------------------------------------------------------------------------------------------------------------------------------------------------------------------------------------------------------------------------------------------------------------------------------------------------------------------------------------------------------------------------------------------------------------------------------------------------------------------------------------------------------------------------------------------------------------------------------------------------------------------------------------------------------------------------------------------------------------------------------------------------------------------------------------------------------------------------------------------------------------------------------------------------------------------------------------------------------------------------------------------------------------------------------------------------------------------------------------------------------------------------------------------------------------------------------------------------------------------------------------------------------------------------------------------------------------------------------------------------------------------------------------------------------------------------------------------------------------------------------------------------------------------------------------------------------------------------------------------------------------------------------------------------------------------------------------------------------------------------------------------------------------------------'/>

    <sequence taxon='23' value='CACGCCGAGCTCGCCCTATTTCCTGGCCCGAGGAGGTTTAGCACTCCGGGCTCCTTGTTCGTGCTTCTGACGAGAATCGGTGAAGACGCAATTAGCCATGAACTCCTTGGTCGATGCCCATCTTCAGACGTCGCACTGACCGCGCCGACTTTTTGTAATATCGCAGGATGCATTTTCGCTTTCGAGGCAGCCATCCCGGGTGTAAGGGCAGCTACCGGTACCCAGCCGCACACCCAAGGGCGCACTAGACTCGAAGCTCTATCTCCCTAGGCCTCAAGGGAGGACGGAACGCAAATTATCTGGGGCCCACACACTCACTGTTAAATTATCCGAAGAATCTCTCTGGGTCTATAAGAACCATTAAGTTACCCTAAAAAACTTATAAATTATTAACCTGAAGATAGGCGGTCCGCGGTTAAGTAAATTGTCTACGCAACAACAATACTTCTATCGTAAGGACGAGGGACTAGAGGAAAATCTTGTGAGGAGGTGATCTGGGTAACCACGTTGCGCAGTTGATTGTTTTGTTACAGTCTGCCCAAATACGTGTACTTAGATAGATCCTGTATACGCGCCGGGTCTTATTGGGATGCAGATATTTTGCGAATTCTGGTAGCCAACGTGTCGTCTATTACGCCTTTGTGGTGGGCACGGGCACTCCACTGCTAACTCATGAATCACCTCCATTGTTCTCGAAGGGCCTGAATTACTAGTAAGTTGCTGTCATCATGTAGTATAAGCCCCGTCACGTTCTAGTTTTGCAATAGCACATCGAGTCTTTCGGAATAGGCCCTCGGAAGCTCCGAGTCGGGTACCGAGGGCACCCCCTAAGATGATTGATGTGATTGTACCAAGGCCAATCACCTCGGGTCAACCATATCATCTCCCGGCGCCCGTCCGTCGATCCACCGCTAAAAGGTAAGGTATTAGAAGTTAAAGCAATGGCGATGGGTTGTACATGCCGTGTACATCAATACGCACCGCCTGCCAATAGCGTTCTTTATATCCCTGCGTTGGCGTAGCTCCTTTGTTTCTAAACCATTGACAAGTAGGAAAGACCCGAATGCCCCCATATTTAAACTTCGGAAGTCGCGGGTCAAACCTATGATGATCTTGGACCTGAGACGCAACCTAAGTCCCCCGGTTACGGTGATTAGTCTCGACGAGAAACTGTCTCGGAACGATCTATTTGCAATAATGTATTAAGCAGTCGAGCCCCAACGTCAAGGGTTGCCGGGGGCATCAGATGCTGTTGCTTACAGGCTAAAGTTGTATATCTAGCGCGACGGGTAGCGAATGCTAAGCTGAGTCCATGAATTAGACGTATTGTGGGAAGTCTGAAAGGACTCAAGTTACCATCTACACAACCGGGAGAAGTCCATTAGACGGTACATGCGGATCGCTTAGTGGCTGGCGGCGAAGATGCTAATGTCATCTTTCCGACGGGAGCAGCCTTCAGTACCATCTAGCGCGTACCAATTGTCAAGAACGGTGCGTACAAAGGGGGTGACAAGGTTGGACACTTAGCGATAGCGGTGTGCCGTTACTGTGCCAAGGCTGTAAGCCACATAAGCTCTGGCGATCCCATGATGGAGCGGTGGCGCGTTTTCTGCCTCGGATAATACGCCTTGATAGTCTTCGAGACCTCGCTCTCTTCGGTAGGCCCCCATCGATTCACAAAAGGAAGACTAGCAGAAACTGACGAGTAAGTGCACCCATCAAGCTTGACGTCTCTTGAAGATAACTTTGACCCCTGGTTTGGACATTGTTCGATCAAAGCTGCGAGCCCTGACCGTTTCCCTTACGGTGCCTATATCACGGCGAACGAGATTGTCGCCGTCCTTGACCGGGGGCGCGATCCCCTCGAGGAACCCATCAGGATTAACCCGGTAACTTCGCTACGGAGCCTTCGCATCGGCGATACTCCCCTCTTTCTGACTTTTCCGGTCTATCGTTATTATGCCCTGCCCTTCGGAGCACAATAAATGGCCCTTCTAGAA'/>

<sequence taxon='38' value='--------------------------------------------------------------------------------------------------------------------------------------------------------------------------------------------------------------------------------------------------------------------------------------------------------------------------------------------------------------------------------------------------------------------------------------------------------------------------------------------------------------------------------------------------------------------------------------------------------------------------------------------------------------------------------------------------------------------------------------------------------------------------------------------------------------------------------------------------------------------------------------------------------------------------------------------------------------------------------------------------------------------------------------------------------------------------------------------------------------------------------------------------------------------------------------------------------------------------------------------------------------------------------------------------------------------------------------------------------------------------------------------------------------------------------------------------------------------------------------------------------------------------------------------------------------------------------------------------------------------------------------------------------------------------------------------------------------------------------------------------------------------------------------------------------------------------------------------------------------------------------------------------------------------------------------------------------------------------------------------------------------------------------------------------------------------------------'/>

<sequence taxon='1' value='--------------------------------------------------------------------------------------------------------------------------------------------------------------------------------------------------------------------------------------------------------------------------------------------------------------------------------------------------------------------------------------------------------------------------------------------------------------------------------------------------------------------------------------------------------------------------------------------------------------------------------------------------------------------------------------------------------------------------------------------------------------------------------------------------------------------------------------------------------------------------------------------------------------------------------------------------------------------------------------------------------------------------------------------------------------------------------------------------------------------------------------------------------------------------------------------------------------------------------------------------------------------------------------------------------------------------------------------------------------------------------------------------------------------------------------------------------------------------------------------------------------------------------------------------------------------------------------------------------------------------------------------------------------------------------------------------------------------------------------------------------------------------------------------------------------------------------------------------------------------------------------------------------------------------------------------------------------------------------------------------------------------------------------------------------------------------------'/>

<sequence taxon='4' value='--------------------------------------------------------------------------------------------------------------------------------------------------------------------------------------------------------------------------------------------------------------------------------------------------------------------------------------------------------------------------------------------------------------------------------------------------------------------------------------------------------------------------------------------------------------------------------------------------------------------------------------------------------------------------------------------------------------------------------------------------------------------------------------------------------------------------------------------------------------------------------------------------------------------------------------------------------------------------------------------------------------------------------------------------------------------------------------------------------------------------------------------------------------------------------------------------------------------------------------------------------------------------------------------------------------------------------------------------------------------------------------------------------------------------------------------------------------------------------------------------------------------------------------------------------------------------------------------------------------------------------------------------------------------------------------------------------------------------------------------------------------------------------------------------------------------------------------------------------------------------------------------------------------------------------------------------------------------------------------------------------------------------------------------------------------------------------'/>

<sequence taxon='14' value='--------------------------------------------------------------------------------------------------------------------------------------------------------------------------------------------------------------------------------------------------------------------------------------------------------------------------------------------------------------------------------------------------------------------------------------------------------------------------------------------------------------------------------------------------------------------------------------------------------------------------------------------------------------------------------------------------------------------------------------------------------------------------------------------------------------------------------------------------------------------------------------------------------------------------------------------------------------------------------------------------------------------------------------------------------------------------------------------------------------------------------------------------------------------------------------------------------------------------------------------------------------------------------------------------------------------------------------------------------------------------------------------------------------------------------------------------------------------------------------------------------------------------------------------------------------------------------------------------------------------------------------------------------------------------------------------------------------------------------------------------------------------------------------------------------------------------------------------------------------------------------------------------------------------------------------------------------------------------------------------------------------------------------------------------------------------------------'/>

<sequence taxon='27' value='--------------------------------------------------------------------------------------------------------------------------------------------------------------------------------------------------------------------------------------------------------------------------------------------------------------------------------------------------------------------------------------------------------------------------------------------------------------------------------------------------------------------------------------------------------------------------------------------------------------------------------------------------------------------------------------------------------------------------------------------------------------------------------------------------------------------------------------------------------------------------------------------------------------------------------------------------------------------------------------------------------------------------------------------------------------------------------------------------------------------------------------------------------------------------------------------------------------------------------------------------------------------------------------------------------------------------------------------------------------------------------------------------------------------------------------------------------------------------------------------------------------------------------------------------------------------------------------------------------------------------------------------------------------------------------------------------------------------------------------------------------------------------------------------------------------------------------------------------------------------------------------------------------------------------------------------------------------------------------------------------------------------------------------------------------------------------------'/>

<sequence taxon='32' value='--------------------------------------------------------------------------------------------------------------------------------------------------------------------------------------------------------------------------------------------------------------------------------------------------------------------------------------------------------------------------------------------------------------------------------------------------------------------------------------------------------------------------------------------------------------------------------------------------------------------------------------------------------------------------------------------------------------------------------------------------------------------------------------------------------------------------------------------------------------------------------------------------------------------------------------------------------------------------------------------------------------------------------------------------------------------------------------------------------------------------------------------------------------------------------------------------------------------------------------------------------------------------------------------------------------------------------------------------------------------------------------------------------------------------------------------------------------------------------------------------------------------------------------------------------------------------------------------------------------------------------------------------------------------------------------------------------------------------------------------------------------------------------------------------------------------------------------------------------------------------------------------------------------------------------------------------------------------------------------------------------------------------------------------------------------------------------'/>

    <sequence taxon='124' value='CACGCCGAGCTCGCCCTATTTTTTGGCCCGAGGAGGTTTAGCACTCCGGGCTCCTTGTTCGTGCTTCTGACGAGAATCGGTGAAGACGCAATTAGTCATGAACTCCTTGGTCGATGCCCATATTCAGACGTCGCATTGATCGCGCCGACTTTTTGCAATATCGCAGAATGCATTTTCGCTTTCGAGGCAGCCATCCCGCGTGTAAGGGCAGCTACCGATACCCAGCCGCACACCCAAGGGCGCACTAGACTCGAAGCTCTATCTCCCTAGGCCTCAAGGGAAGACAGAACGCAAATTATCTGGGGCCCCGACACTCACTGTTAAATTATCCGAAGAATCTATCTGGGTCTATAAGAACCATTAAGTTACCCTGAAAAACTTATAAATTATTAACCTGAAGATAGGCGGTCCGCGGTTAAGTAAGTTGTCTACACAACAACAATGCTTCTATCGTAAGGACGAGGGACTAGAGGAAAATCTTGTGAGGAGGTTATCTGGGTAACCACGTTGCGCAGTTGATTGTTTTGTTACCGTCTGCCCAAATACACGTACTTAGATAGACCCTGTATACGCGCCGGGTCTTATTGGGATGCAGATATTCTGCGAATTCTGGTAGTCAACGTGTCATCTATTACGCCTTTGTGTTGGGCACGGGCGCCCCACTGCTAACTCATGAACCACCTCCATTGTTCTCGAAAGGCCTGAATTCCTAGCAAGTTGCTGTCATCATGTAGTATAAGCCCCATCACGTTCTAGCTTTGCAATATCACATCGAGTCTTTCGGAATAGGCCCTCGGAAGTTCCGAGTCGGGTACCGAGGGCACCCCCTAAGATGATTGATGTGATTGTACCAGGGCCAATCACCTCGGGTCAACCACATCACCTCCCGGCGCCCGTCCGTCGGTCCACCGCTAACAGGTAAGGTACTAGAAGTTAAAGTAATGGCGATGGGTTGTATATGCCGTGTATATCAATACGCACCGCCTGCTAATAGCGTCCTTTATATCCCTGCGTTGGCGTAGCTCCTTTATTTCTAAACCATTGACAAGTAGAAAAGACCCGAATGCCCCCATATTTAAACTTCAGAAGTCGCGAGTCAGACCTATGATGATCTTGGACCTGAGACGCAACCTAAGTCCCCCGGTTACGGTGATTAGTCTCGACGAGAAACTGTCCCGGTACGATCTATTTGCAATAATGCATTAAGCAGTCGGGCCCCAACGTCAAGGGTTGCCGGGGGCATCATATACTGTTGCTTACAGGCTAAAGCTGTATATCCAGCGCGACGGGTAGCGCATGCTGAGCTGAGTCCATGAATTAGACGTATTGTGGAAAGTCTGAAAAGACTCAAGTTACTATTTGCATAACCGGGAGAAGTCCATTAGACGGTACATGCGGATCGCTTAGTGGCCGGCGGCGAAGATGCTAATGTCATCTTCCCGACGGGGCCAGCCTTCAGTACCATCTAGCGGGTACCAATTGTCAAGAAGGGTGCGTACAAAGGGGGTGACGAGGTTGGACATTTAGCGATAACGGTGTGCCGTTACTATAACAAGGCTGTAAGCCACCTCAGCTCTGGCGATCCCATGATGGAACGGTGGCACGTTTTCTGCCTCGGATAACACGGCTTGATAGTCTTTGAGACCTCGCTCTCTTCGGTAAGCCCCCATCGATTCATAAGAAAAAGACTAGCAGGAACTGACGAGTAAGTGCACCCATCAAGCTTGACGTCTCCTAAAAATAACTTTGATCTCTGGTTTGGACGTTGTTCGATCAAAGCTGCGAGCCCTGACCGTTTCCCTTCCGGTGCCTATATCACGGCGAACGAGATTGTCGCCGTCCTTGACCGGGGGCGCGTTCCCCTGAAGGAACCCATCAGGATTAATACGGTAACTTCACTACGAAGCCTTCGCATCGGCGATACTCCCTTCTTTCTGACTATTCCGGTCTATCGTTATTATGACCTGCCCTTCGGAGCACGATAAACGGCCCTCCCAGAA'/>

    <sequence taxon='160' value='CACGCCGAGCTCGCCCTATTTTTTGGCCCGAGGAGGTTTAGCACTCCGGGCTCCTCGTTCGTGCTTCTGACGAGAATCGGTGAAGACGCAATTAGTCATGAACTCCTTGGTCGATGCCCATATTCAGACGTCGCATTGATCACGCCGACTTTTTGCAATATCGCAGGATGCATTTTCGCTTTCGAGGCAGCCATCCCGCGTGTAAGGGCAGCTACCGATACCCAGCCGCACACCCAAGGGCGCACTAGACTCGAAGCTCTATCTCCCTAGGCCTCAAGGGAAGACAGAACGCAAATTATCTGGGGCCCCGACACTCACTGTTAAATTATCCGAAGAATCTATCTGGGTCTATAAAAACCATTAAGTTACCCTGAAAAACTTATAAATTATTAACCTGAAGATAGGCGGTCCGCGGTTAAGTAAATTGTCTACACAACAACAATACTTCTATCGTAAGGACGAGGGACTAGAGGAAAATCTTGTGAGGAGGTTATCTGGGTAACCACGTTGCGCAGTTGATTGTTTTGTTACCGTCTGCCCAAATACACGTACTTAGATAGACCCTGTATACGCGCCGGGTCTTATTGGGATGCAGATATTCTGCGAATTCTGGTAGCCAACGTGTCATCTATTACGCCTTTGTGTTGGGCACGGGCGCCCCACTGCTAACTCATGAACCACCTCCATTGTTCTCGAAAGGCTTGAATTCCTAGCAAGTTGCTGTCATCATGTAGTATAAGCCCCGTCACGTTCTAGCTTTGCAATATCACATCGAGTCTTTCGGAATAGGCCCTCGGAAGTTCCGAGTCGGGTACCGAGGGCACCCCCTAAGATGATTGATGTGATTGTACCAGGGCCAATCACCTCGGGTCAACCACATCACCTCCCGGCGCCCGTCCGTCGGTCCACCGCTAACAGGTAAGGTACTAGAAGTTAAAGCAGTGGCGATGGGTTGTATATGCCGTGTATATCAATACGCACCGCCTGCCAATAGCGTCCTTTATATCCCTGCATTGGCGTAGCTCTTTTATTCCTAAACCATTGACAAGTAGAAAAGACCCGAATGCCCCCATATTTAAACTTCAGAAGTCGCGAGTCAGACCTATGATGATCTTGGACCTGAGACGCAACCTAAGTCCGCCGGTTACGGTGATTAGTCTCGACGAGAAACTGTCCCGGTACGATCTATTTGCAATAATGCATTAAGCAGTCAGGCCCCAACGTCAAGGGTTGCCGGGGGCATCAGATACTGTTGCTTACAGGCTAAAGTTGTATATCCAGCGCGACGGGTAGCGCATGCTGAGCTGAGTCCATGAATTAGACGTATTGTGGAAAGTCTGAAAAGACTCAAGTTACTATTTGCATAACCGGGAGAAGGCCATTAGACGGTACATGCGGATCGCTTAGTGGCCGGCGGCGAAGATGCTAATGTCATCTTCCCGACGGGACCAGCCTTCAGTACCATCTAGCGGGTACCAATTGTCAAGAAGGGTGCGTACAAAGGGGGTGACGAGGTTGGACATTTAGCGATAGCGGTGTGCCGTTACTATAACAAGGCTGTAAGCCACCTCAGCTCTGGCGATCCCATGATGGAACGGTGGCACGTTTTCTGCCTCGGATAATACGGCTTGATAGTCTTTGAGACCTCGCTCTATTCGGTAAGCCCCCATCGATTCATAAGAAAAAGACTAGCAGGAACTGACGAGTAAGTGCACCCATCAAGCTTGACGTCTCCTAAAAATAACTTTGATCTCTGGTTTGGACGTTGTTCGATCAAAGCTGCGAGCCCTGACCGTTTCCCTTCCGGTGCCTATATCACGGCGAACGAGATTGTCGCTGTCCTTGACCGGGGGCGCGTTCCCCCCAAGGAACCCATCAGGATTAACACGGTAACTTCACTACGAAGCCTTCGCATCGGCAATACTCCCTTCTTTCTGACTATTCCGGTCTATCGTTATTATGATCTGCCCTTCGGAGCACGATAAACGGCCCTTCCAGAA'/>

    <sequence taxon='53' value='CACGCCGAGCTCGCCCTATTTCTTGGCCCGAGGAGGTTTAGCACTCCGGGCTCCTTGTTCGTGCTTCTGACGAGAGTCGGTGAAGACGCAATTAGTCATGAACTCCTCGGTCGATGCCCATATTCAGACGTCGCATTGATCGCGCCGACTTTTTGTAATATCGCAGGATGCATTTTCGCTTTCGCGGCAACCATCCCGCGTGTAAGGGCAGCTACCGATACCCAGCCGCACACCCAAGGGCGCACTAGACTCGAAGCTCTATCCCCCTAGGCCTCAGGGGAAGACAGAACGCAAATTATCTGGGGCCCCGACACTCACTGTTAAATTATCCAAAGAATCTATCTGGGTCTATAAAAACCATTAAGTTACCCTGAAAAACTTATAAATTATCAACCTGAAGATAGGCGGTCCGCGATTAAGTAAATTGTCTACACAACAACAACACTTCTATCGTAAGGACGAGGGACTAGAGGAAAATCTTGTGAGGAGGTTATCTGGGTAACCGCGTTGCGCAGTTGATTGTTTTGTTACCGTCTGCCCAAGTACACGTACTTAGATAGACCCTGTATACGCGCCAGGTCTTATTGGGATGCAGATATTTTGCGAATTCTGGTAGCCAACGTGTCGTCTATTACGCCTTTGTGATGGGCACGGGCGCTCCACTGCTAACTCATGAACCACCTTCATTGTTCTCGAAAGGCCTGAATTCCTAGCAAGTTGCTGTCATCATGTAGTATAAGCCCCGTCACGTTCTAGTTTTGGAATAGCACATCGAGTCTTTCGGAATAGGCCCTCCGAAGTTCCGAGTCGGGTATCGAGGGCACCCCCTAAGATGATTGATGTGACTGTACCAGGGCCAATCACCTCGGGTCAAACACATCACCTCCCGGCACCCGTCCGTCGATCCACCGCTAACAGGTACGGTACTAGAAGTTAAAGCAATGGCGATGGGTTGTATATGCCGTGTATATCAATACGCACCGCCTGCCAATAGTGTCCTTTATGTCCCTGCGTTGGCGTAGCTCCTTTGTTTCTAAACCATTGACAAGTAGAAAAGACCCGAATGCCCACATATTTAAACTTCAGAAGTCGCGAGTCAAACCTATGATGATCTTGGACCTGAGACGCAACCTAAGTCCCCCGGTTACGGTGATTAGTCTCGACGAGAAACTGTCCCGGTACGATCTATTTGCAATAATGCATTCAGCAGTCGGGCCCCAATGTCAAGGGTTGCCGGGGGCATCAGATACTGTTGCTTACAGGCCAAAGTTGTATATCCAGCGCGACGGGTAGCGCATGCTGAGCTGAGTCCATGAATTAGACGTATTGTGGGAAGTCTGAAAAGACTCAAGTTATTATTTGCACAACCGGGCGAAGTCCATTAGACGGTACATGCGGATCTCTTAGTGGCCGGCGGCGAAGATGCTAATGTCATCTTCCCGACAGGACCAGCCTTCAATACCATCTAGCGGGTACCAATTGTCAAGAAGGATGCGTACAAAGGGGGTGACGAGGTTGGACATTTAGCGATAGCGGTGTGCCGTTACTATACCAAGGCTGTAAGCCACATTAGCTCTGGCGATCCCATGATGGAACGGTGGCACGTTTTCTGCCTCGGATAATACGGCTTGATAGTCTTTAAGACCTCGCTCTCTTCGGTAAGCCCCCATCGATTCATAAGAAAAAGACTAGCAGGCACTGACGAGTAAGTGCACCCATCAAGCTTGACATCTCCTAAAGATAACTTTGACCTCTGGTTTGGACGTTGTTCGATCAAAGCTGCGAGCCCTGACCATTTCCTTTCCGGTGCCTATATCACGGCGAAAGAGATTGTCGCCGTCCTTGACCGGGGGCGCGTTCCCCTCGAGGAACCCATCAGGATTAACACGGTAACTTCACTACGGAGCCTTCGCATCGGCGATACTCCCTTCTTTCTGACCATTCCGGTCTATCGTTATTATGACCTGCCCTTCGGAGCACGATAAACGGCCCTTCCAGAG'/>

    <sequence taxon='131' value='CACGCCGAGCTCGCCCTATTTCTCGGCCTGAGGAGGTTCAGCACTCCGGGCTCCTTGTTCGTGCTTCTGACGAGAATCGGTGAAGACGCAATTAGTCATGAACTCCTTGGTCGATGCCCATATTCAGACGTCGCATTGATTGCGCCGACTTTTTGTAATATCGCAGGATGCATTTTCGCTTTCGCGGCAGCCATCCCGCGTGTAAGGGCAGCTACCGATACCCAGCCGCACACCCAAGGGCGCACTAGACTCGAAGCTTTATCCCCCTAGGCCTCAGGGGAAGACAGAACGCAAATTATCTGGGGCCTCGACACTCACTGTTCAATTATCCGAAGAATCTATCTGGGTCTATAAAAACCATTAAGTTACCCTGAAAAACTTATAAATTATTAACCTGAAGATAGGCGGTCCACGGTTAAGTAAATTGTCTACACAACAACAACACTTCTATCGTAAGGATGAGGGACTAGAGGAAAATCTTGTGAGGAGGTTATCTGGGTAACCACGTTGCGCAGTTGATTGTTTTGTTACCGTCTGCCCAAATACACATACTTAGATAGACCCTGTATACACGCCGGGTCTTATTGGGATGCAGATACGTTGCGAATTTTGGTAGCCAACGTGTCATTTATTACGCCTTTGTGATGGGCACGGGCGCTCCACTGCTAACTCATGAACCACCTTCATTGTTCTCGAAAGGCCTGAATTCCTAGCAAGTTGCTGTCATCATGTAGTATAAGCCCCGTCACGTTCTAGTTTTGCAATAGCACATCGAGTCTTTCGGAATACGCCCTCGGAAGTTCCGAGTCGGGTATCGAGGGCACCCCCTAAGATGATTGATGTGATTGTACCAGGGCCAATCACCTCGGGTCCACCGCATCACCTCCCGGCGCCCGTCCGTCGATCCACCGCTAACAAGTAAGGTACTAGAAGTTAAAGCAATGGCGATGGGTTGTATATGCCGTGTATATCAATACGCACCGCCTGCCAATAGTGTCCTTTATATCCCTGCGTTGGCGTAGCTCCTTTGTTTCTAAACAATTGACAAGTAGAAAAGACCCGAATGCCCACATATTTAAACTTCAGAAGTCGCGAGTCAAACCTATGATGATCTTGGACCTGAGACGCAACCTAAGTCCCCCGGTCACGGTGATTAGTCTCGACGAGAAACTGTCCCGGTACGACCTATTTGCAATAATGCATTCAGCAGTCGGGCCCCAACGTCAAGGGTTGCCGGGGGCATCAGATACTGTTGCTTACAGGCCAAAGTTGTATATCCAGCGCGACGGGTAGCGCATGCTGAGCTGAGTCCATGAATTAGACGTATTGTGGGAAATCTGAAAAGACTCAAGTTATTATTTGCACAACCGGGCGAAGTCTATTAGACGGTACATGCGGATCGCTTAGTGGCCGGCGGCGAAGATGCTAATGTCATCTTCCCGACGGGACCAGCCTTCAGTACCATCCAGCGGGTACCAATTGTCAAGAAGGATGCGTACAAAGGGGGTGACGAGGTTGGACATTTAGCGATAGCGGTGTGCCGTTACTATACCAAGGCTGTAAGCCACATTAGCTCTGGCGATCCCATGATGGAACGGTGGCATGTTTTCTGCCTCGGGTAATACAGCTCGATAGTCTTTGAGACCTCGCTCTCTTCGGTAAGCCCCCATCGATTCATAAGAAAAAGACTAGCAGTAACTGACGAGTAAGTTCACCCATCAAGCTTGACGTCTCCTAAAGATAACTTTGACCTCTGGTTTGGACGTTGTTTGATCAAAGCTGCGAGCCCTGACCGTTTCCTTTCCGGTGCCTATATCACGGCGAACGAGATTGTCGCCGTCCTTGACCGGGGGCGCGTTCCCCTCGAGGAACCCATCAGGATTAACACGGTAACTTCACTACGGAGCCTTTACATCGGCGATACTCCCTTCTTTCTGACCATTCCGGTCTATCGTTATTATGACCTGCCCTTCGGAGCACGATAAACGGCCCTTCCAGAA'/>

<sequence taxon='10' value='--------------------------------------------------------------------------------------------------------------------------------------------------------------------------------------------------------------------------------------------------------------------------------------------------------------------------------------------------------------------------------------------------------------------------------------------------------------------------------------------------------------------------------------------------------------------------------------------------------------------------------------------------------------------------------------------------------------------------------------------------------------------------------------------------------------------------------------------------------------------------------------------------------------------------------------------------------------------------------------------------------------------------------------------------------------------------------------------------------------------------------------------------------------------------------------------------------------------------------------------------------------------------------------------------------------------------------------------------------------------------------------------------------------------------------------------------------------------------------------------------------------------------------------------------------------------------------------------------------------------------------------------------------------------------------------------------------------------------------------------------------------------------------------------------------------------------------------------------------------------------------------------------------------------------------------------------------------------------------------------------------------------------------------------------------------------------------'/>

    <sequence taxon='102' value='CAGGCCGAGCTCGCCCTATTTCTTGGCCCGAGGAGGTTTAGCACTCCGGGCTCCTTGTTCGTGCTTCTGACGAGAATCGGTGAAGACGCAATTAGTCATGAACTCCTTGGTCGATGCCCATATTCAGACGTCGCATTAATCGCGCCGACTTTTTGTAATATCGCAGGATGCATTTTCGCTTTCGAGGCAGCCATCCCGCGTGTAAGGGCAGCTACCGATACCCAGCCGCACACCCAAGGGCGCACTAGACTCGAAGCTCTATCTCCCTAGGCCTCAAGGGAAGACAGGATGCAAATTATCTGGGGCCCCGACGCTCACTGTTAAATTATCCGAAGAATCTATCTGGGTCTATAAAAACCATTAAGTTACCCTGAAAAACTTATAAATTATTAACCTGAAGATAGGCGGTCCGCAGTTAAGTAAATTGCCTACACAACAACAATACTTCTATCGTAAGGACGAGGGACTAGAGGAAAATCTTGTGAGGAGGTTATCTGGGTAACCACGTTGCGCAGTTGATTGTTTTGTTACCGTCTGCCCAAATACACGTACTTAGATAGACCCTGTATACGCGCCGGGTCTTATTGGGATGCAGATATTTTGCGAATTCTGGTAGCCAACGTGTCATCTATTACGTCTTTGTGGTGGGCACGGGCGCTCCACTGCTAACTCATGAACCACCTCCATTGTTCTCGAAAGGCCTGAATTCCTAGCAAGTTGCTGTCATCATGTAGTATAAGCCCCGTCACGTTCTAGTTTTGCCATAGCACATCGAGTCTTTCGAAATAGGCCCTCGGAAGTTCCGAGTCGGGTAGCGAGGGCACCCCCTAAGATGATTGATGTGATTGTACTAGGGCCAATCACCTCGGGTCAACCACATCACCTCCCGGCGCCCGTCCGTCGATCCACCGCTAACAGGTAAGGTACTAGAAGTTAAAGCAATGGCGATGGGTTGTATATGCCGTGTATATCAATACGTACCGCCTGCCAATAGCGTCCTTTATATCCCTGCGTTGGCGTAGCTCCTTTGTTTCTCAACCATTGACAAGTAGAAAAGACCCGAATGCCCCCATATTTGAACTTCAGAAGTCGCGAGTCAAACCTATGATGATCTTAGACCTGAGACGCAACCTAAGTCCCCCGGTTACGGTGATTAGTCTCGACGAGAAACTGTCCCGGTACGATCTATTTGCAATAGTGCATTAAGCAGTCGGGCCCCAACGTCAAGGGTTGCCGGGGGCATCAGATACTGTTGCTTACAGGCTAGAGTTGTATATCCAGCGCGACGGGTAGCGCATGCTGAGCTGAGTCCATGAATTAGACGTATTGTGGGAAGTCTGAAAAGACTCAAGTTACTATTTGCACAACCGGGAGAAGTCCATTAGACGGTACATGCGGATCGCTTAGTGGCCGGCGGCGAAGATGCTAATGTCATCTTCCCGACGGGACCAGCCTTCAGTACCATCTAGCGGGTACCAATTGTCAAGAAGGGTGCGTACAAAGGGGGTGACGAGGTTGGACATTTAGCGATAGCGGTGTGCCGTTACTATACCAAGGCTGTAAGCCACATTAGCTCTGGCGATCCCATGATGGAACGGTGGCACGTTTTCTGCCTCGGATAATACGGCTTGATAGTCTTTGAGACCTCGCTCTCTTCGGTAAACCCCCATCGATTCATAAGAAAAAGACTAGCAGGAACTGACGAGTAAGTGCACCCATCGAGCTTGACGTCTCCTAAAAATAACTTTGACCTCTGGTTTGGACGTTGTTCGATCAAAGCTGCGAGCCCTACCCGTTTCCCTTCCGGTGCCTATATCACGGCGAACGAGATTGTCGCCGTCCTTGACCGGGGGCGCGTTCCCCTCGAGGAACCCATCAGGATTAACACGGTAACTTCACTACGGAGCCTTCGCATCGGCGATACTCCCTTCTTCCTGACTATTCCGCTCTATCGTTATTATGACCTGCCCTTCGGAGCACCATAAACGGCCCTTCTAGAA'/>

    <sequence taxon='144' value='CACGCCGAGCTCGCCCTATTTCTTGGCCCGAGGAGGTTTAGCACTCCGGGCTCCTTGTTCGTGCTTCTGACGAGAATCGGTGAAGACGCAATTAGTCATGAACTCCTTGGTCGATGCCCATATTCAGACGTCGCATTGATCGCGCCGCCTTTTTGTAATATCGCAGGATGCATTTTCGCTTTCGAGGCAGCCATCCCGCGTGTAAGGGCAGCTACCGATACCCAGCCGCACACCCAAGGGCGCACTAGACTCGAAGCTCTATCTCCCTAGGCCTCAAGGAAAGACAGGATGCAAATTATCTGGGGCCCCGACGCTCACTGTTAAATTATCCGAAGAATCTATCCGGGTCTATAAAAACCATTAAGTTACCCTGAAAAACTTATAAATTATTAACCTGAAGATAGGCGGTCCGCAGTTAAGTAAATTGTCTACACAACAACAATACTTCTATCGTAAGGACGAGGGACTAGAGGAAAATCTTGTGAGGAGGTTATCTGGGTAACCACGTTGCGCAGTTGATTGTTTTGTTACCGTCTGCCCAAATACACGTACTTAGATAGACCCTGTATACGCGCCGGGTCTTATTGGGATGCAGATATTTTGCGAATTCTGGTAGCCAACGTGTCATCTATTACGTCTTTGTGGTGGGCACGGGCGCTCCACTGCTAACTCATGAACCACCTCCATTGTTCTCGAAAGGCCTGAATTCCTAGCAAGTTGCTGTCATCATGTAGTATAAGCCCCGTCACGTCCTAGTTTTGCCATAGCACATCGAGTCTTTCGAAATAGGCCCTCGGAAGTTCCGAGTCGGGTACCGAGGGCACCCCCTAAGATGATTGATGTGATTGTACTAGGGCCAATCACCTCGGGTCAACCACATCACCTCCCGGCGCCCGTCCGTCGATCCACAGCTAACAGGTAAGGTACTAGAAGTTAAAGCAATGGCGATGGGTTGTATATGCCGTGTATATCAATACGCACCGCCTGCCAATAGTGTCCTTTATATCCCTGCGTTGGCGTAGCTCCTTTGTTTCTCAACCATTGACAAGTAGAAAGGACCCGAATGCCCCCATATTTGAACTTCAGAAGTCGCGAGTCAAACCTATGATGATCTTAGACCTGAGACGCAACTTAAGTCCCCCGGTTACGGTGATTAGTCTCGACGAGAAACTGTCCCGGTACGATCTATTTGCAATAGTGCATTAAGCAGTCGGGCCCCAACGTCAAGGGTTGCCGGGGGCATCAGATACTGTTGCTTACAGGCTAGAGTTGTATATCCAGCGCGACGGGTAGCGCATGCTGAGCTGAGTCCATGAATTAGACGTATTGTGGGAAGTCTGAAAAGACTCAAGTTACTATTTGCACAACCGGGAGAAGTCCATTAGACGGTACATGCGGATCGCTTAGTGGCCGGCGGCGAAGATGCTAATGTCATCTTCCCGACGGGACCAGCCTTCAGTACCATCTAGCGGGTACCAATTGTCAAGAAGGGTGCGTACAAAGGGGGTGACGAGGTTGGACATTTAGCGATAGCGGTGTGCCGTTACTATACCAAGGCTGTAAGCCGCATTAGCTCTGGCGATCCCATGATGGAACGGTGGCACGTTTTCTGCCTCGGATAATACGGCTTGATAGTCTTTGAGACCTCGCTCTCTTCGGTAAACCCCCATCGATTTATAAGAAAAAGACTAGCAGGAACTGACGAGTAAGTGCACCCATCGAGCTTGACGTCTCCTAAAAATAACTTTGACCTCTGGTTTGGACGTTGTTCGATCAAAGCTGCGAGCCCTACCCGTTTCCCTTCCGGTGCCTATATCACGGCGAACGAGATTGTCGCCGTCCTTGACCGAGGGCGCGTTCCCCTCGAGGAACCCATCAGGATTAACACGGTAACTTCACTACGGAGCCTTCGCATCGGCGATACTCCCTTCTTCCTGACTATTCCGCTCTATCGTTATTATGACCTGCCCTTCGGAGCACCATAAACGGCCCTTCTAGAA'/>

    <sequence taxon='156' value='CACGCCGAGCTCGCCCTATTTCTTGGCCCGAGGAGGTTTAGCACTCCGGGCTCCTTGTTCGTGCTTCTGACGAGAATCGGTGAAGACGCAATTAGTCATGAACTCCTTGGTCGATGCCCATATTCAGACGTCGCATTGATCGCGCCGACTTTTTGTAATATCGCAGGATGCATTTTCGCTTTCGAGGCAGCCATCCCGCGTGTAAGGGCAGCTACCGATACCCAGCCGCACACCCAAGGGCGCACTAGACTCGAAGCTCTATCTCCCTAGGCCTCAAGGAAAGACAGGATGCAAATTATCTGGGGCCCCGACGCTCACTGTTAAATTATCCGAAGAATCTATCTGGGTCTATAAAAACCATTAAGTTACCCTGAAAAACTTATAAATTATTAACCTGAAGATAGGCGGTCCGCAGTTAAGTAAATTGTCTACACAACAACAATACTTCTATCGTAAGGACGAGGGACTAGAGGAAAATCTTGTGAGGAGGTTATCTGGGTAACCACGTTGCGCAGTTGATTGTTTTGTTACCGTCTGCCCAAATACACGTACTTAGATAGACCCTGTATACGCGCCGGGTCTTATTGGGATGCAGATATTTTGCGAATTCTGGTAGCCAACGTGTCATCTATTACGTCTTTGTGGTGGGCACGGGCGCTCCACTGCTAACTCATGAACCACCTCCATTGTTCTCGAAAGGCCTGAATTCCTAGCAAGTTGCTGTCATCATGTAGTATAAGCCCCGTCACGTCCTAGTTTTGCCATAGCACATCGAGTCTTTCGAAATAGGCCCTCGGAAGTTCCGAGTCGGGTACCGAGGGCACCCCCTAAGATGATTGATGTGATTGTACTAGGGCCAATCACCTCGGGTCAACCACATCACCTCCCGGCGCCCGTCCGTCGATCCACAGCTAACAGGTAAGGTACTAGAAGTTAAAGCAATGGCGATGGGTTGTATATGCCGTGTATATCAATACGCACCGCCTGCCAATAGCGTCCTTTATATCCCTGCGTTGGCGTAGCTCCTTTGTTTCTCAACCATTGACAAGTAGAAAGGACCCGAATGCCCCCATATTTGAACTTCAGAAGTCGCGAGTCAAACCTATGATGATCTTAGACCTGAGACGCAACCTAAGTCCCCCGGTTACGGTGATTAGTCTCGACGAGAAACTGTCCCGGTACGATCTATTTGCAATAGTGCATTGAGCAGTCGGGCCCCAACGTCAAGGGTTGCCGGGGGCATCAGATACTGTTGCTTACAGGCTAGAGTTGTATATCCAGCGCGACGGGTAGCGCATGCTGAGCTGAGTCCATGAATTAGACGTATTGTGGGAAGTCTGAAAAGACTCAAGTTACTATTTGCACAACCGGGAGAAGTCCATTAGACGGTACATGCGGATCGCTTAGTGGCCGGCGGCGAAGATGCTAATGTCATCTTCCCGACGGGACCAGCCTTCAGTACCATCTAGCGGGTACCAATTGTCAAGAAGGGTGCGTACAAAGGGGGTGACGAGGTTGGACATTTAGCGATAGCGGTGTGCCGTTACTATACCAAGGCTGTAAGCCGCATTAGCTCTGGCGATCCCATGATGGAACGGTGGCACGTTTTCTGCCTCGGATAATACGGCTTGATAGTCTTTGAGACCTCGCTCTCTTCGCTAAACCCCCATCGATTTATAAGAAAAAGACTAGCAGGAACTGACGAGTAAGTGCACCCATCGAGCTTGACGTCTCCTAAAAATAACTTTGACCTCTGGTTTGGACGTTGTTCGATCAAAGCTGCGAGCCCTACCCGTTTCCCTTCCGGTGCCTATATCACGGCGAACGAGATTGTCGCCGTCCTTGACCGAGGACGCGTTCCCCTCGAGGAACCCATCAGGATTAACACGGTAACTTCACTACGGAGCCTTCGCATCGGCGATACTCCCTTCTTCCTGACTATTCCGCTCTATCGTTATTATGACCTGCCCTTCGGAGCACCATAAACGGCCCTTCTAGAA'/>

    <sequence taxon='157' value='CACGCCGAGCTCGCCCTATTTCTTGGCCCGAGGAGGTTTAGCACTCCGGGCTCCTTGTTCGTGCTTCTGACGAGAATCGGTGAAGACGCAATTAGTCATGAACTCCTTGGTCGATGCCCATATTCAGACGTCGCATTGATCGCGCCGACTTTTTGTAATATCGCAGGATGCATTTTCGCTTTCGAGGCAGCCATCCCGCGTGTAAGGGCAGCTACCGATACCCAGCCGCACACCCAAGGGCGCACTAGACTCGAAGCTCTATCTCCCTAGGCCTCAAGGAAAGACAGGATGCAAATTATCTGGGGCCCCGACGCTCACTGTTAAATTATCCGAAGAATCTATCTGGGTCTATAAAAACCATTAAGTTACCCTGAAAAACTTATAAATTATTAACCTGAAGATAGGCGGTCCGCAGTTAAGTAAATTGTCTACACAACAACAATACTTCTATCGTAAGGACGAGGGACTAGAGGAAAATCTTGTGAGGAGGTTATCTGGGTAACCACGTTGCGCAGTTGATTGTTTTGTTACCGTCTGCCCAAATACACGTACTTAGATAGACCCTGTATACGCGCCGGGTCTTATTGGGATGCAGATATTTTGCGAATTCTGGTAGCCAACGTGTCATCTATTACGTCTTTGTGGTGGGCACGGGCGCTCCACTGCTAACTCATGAACCACCTCCATTGTTCTCGAAAGGCCTGAATTCCTAGCAAGTTGCTGTCATCATGTAGTATAAGCCCCGTCACGTCCTAGTTTTGCCATAGCACATCGAGTCTTTCGAAATAGGCCCTCGGAAGTTCCGAGTCGGGTACCGAGGGCACCCCCTAAGATGATTGATGTGATTGTACTAGGGCCAATCACCTCGGGTCAACCACATCACCTCCCGGCGCCCGTCCGTCGATCCACAGCTAACAGGTAAGGTACTAGAAGTTAAAGCAATGGCGATGGGTTGTATATGCCGTGTATATCAATACGCACCGCCTGCCAATAGCGTCCTTTATATCCCTGCGTTGGCGTAGCTCCTTTGTTTCTCAACCATTGACAAGTAGAAAGGACCCGAATGCCCCCATATTTGAACTTCAGAAGTCGCGAGTCAAACCTATGATGATCTTAGACCTGAGACGCAACCTAAGTCCCCCGGTTACGGTGATTAGTCTCGACGAGAAACTGTCCCGGTACGATCTATTTGCAATAGTGCATTGAGCAGTCGGGCCCCAACGTCAAGGGTTGCCGGGGGCATCAGATACTGTTGCTTACAGGCTAGAGTTGTATATCCAGCGCGACGGGTAGCGCATGCTGAGCTGAGTCCATGAATTAGACGTATTGTGGGAAGTCTGAAAAGACTCAAGTTACTATTTGCACAACCGGGAGAAGTCCATTAGACGGTACATGCGGATCGCTTAGTGGCCGGCGGCGAAGATGCTAATGTCATCTTCCCGACGGGACCAGCCTTCAGTACCATCTAGCGGGTACCAATTGTCAAGAAGGGTGCGTACAAAGGGGGTGACGAGGTTGGACATTTAGCGATAGCGGTGTGCCGTTACTATACCAAGGCTGTAAGCCGCATTAGCTCTGGCGATCCCATGATGGAACGGTGGCACGTTTTCTGCCTCGGATAATACGGCTTGATAGTCTTTGAGACCTCGCTCTCTTCGCTAAACCCCCATCGATTTATAAGAAAAAGACTAGCAGGAACTGACGAGTAAGTGCACCCATCGAGCTTGACGTCTCCTAAAAATAACTTTGACCTCTGGTTTGGACGTTGTTCGATCAAAGCTGCGAGCCCTACCCGTTTCCCTTCCGGTGCCTATATCACGGCGAACGAGATTGTCGCCGTCCTTGACCGAGGACGCGTTCCCCTCGAGGAACCCATCAGGATTAACACGGTAACTTCACTACGGAGCCTTCGCATCGGCGATACTCCCTTCTTCCTGACTATTCCGCTCTATCGTTATTATGACCTGCCCTTCGGAGCACCATAAACGGCCCTTCTAGAA'/>

<sequence taxon='11' value='--------------------------------------------------------------------------------------------------------------------------------------------------------------------------------------------------------------------------------------------------------------------------------------------------------------------------------------------------------------------------------------------------------------------------------------------------------------------------------------------------------------------------------------------------------------------------------------------------------------------------------------------------------------------------------------------------------------------------------------------------------------------------------------------------------------------------------------------------------------------------------------------------------------------------------------------------------------------------------------------------------------------------------------------------------------------------------------------------------------------------------------------------------------------------------------------------------------------------------------------------------------------------------------------------------------------------------------------------------------------------------------------------------------------------------------------------------------------------------------------------------------------------------------------------------------------------------------------------------------------------------------------------------------------------------------------------------------------------------------------------------------------------------------------------------------------------------------------------------------------------------------------------------------------------------------------------------------------------------------------------------------------------------------------------------------------------------'/>

    <sequence taxon='71' value='CACGCCAAGCTCGCACTATTTCTTGGCCCGAGGAGGTTTAGCACTCCGGGCTCCTTGTTCGTGCTTCTGACGAGAATCGGTGAAGACGCAATTAGTGATGAACTCCTTGGTCGATGCCCATATTCAGACGTCGCATTGATCGCGCCGACTTTTTGTAATATCGCAGGATGCATTTTCGCTTTCGAGGCAGCTATCCCGCGTGTAATGGCAGCTACCGATACCCAGCCGCACACCCAAGGGCGCACTAGACTCGAAGCTCTATCTCCCTAGGCCTCAAGGGAAGACAGGACGCAAATTATCTGGGGCCCCGATACTCACTGTTGAATTATCCGAAGAATCTATCTGGGTCTATAAAAACCATTAAGTTACCCTGAAAAACTTATAAATTATTAACCTGAAGATAGGCGGTCCGCAGTTAAGTAAATTGTCTACACAACAACAATACTTCTATCGTTAGGACGAGGGACTAGAGGAAAATCTTGTGAGGAGGTTATCTGGGTAACCACGTTGCGCAGTTGATTGTTTTGTTACCGTCTGCCCAAATACACGTACTCAGATAGACCCTGTATACGCGCCGGGTCTTATTGGGATGCAGATATTTTGCGAATTCTGGTAGCCAACGTGTCATCTATTACGCCTTTGTGGTGGGCACGGGCGCTCCACCGCTAACTCATGAACCACCTCCATTGTTCTCGAAAGGCCTGAGTTCCTAGCAAGTTGCTGTCATCATGTAGTATAAGCCCCGTCACGTCCTAGTTTTGCAATAGCACATCGAGTCTTTCGGAATAGGCCCTCGGAAGTTCCGAGTCGGGTACCGAGGGCATCCCCTAAGATGATTGATGTGATTGTACTAGGGTCAATCACCTCGGGTCAACCACATCACCCCCCGGCGCCCGTCCGTCGATCCACCGCTAACACGTAAGGTACTAGAAGTTAAAGCAATGGCGATGGGTTATATATGCCGTGTATATCAATACGCACCGCCTGCCAATAGCGTCCTTTATATCCCTGCGTTGGCGTAGCTCCTTTGTCTCTAAATCATTGACAAGTAGAAAAGACCCGAATGCCCCCGTATTTAAACTTCAGAAGTCGCGAGTCAAACCTATGATGATCTTGGACCTGAGACGCAACCTAAGTCCCCCGGTTACGGTGATTAGTCTCGACGAGAAACTGTCCCGGTACGATCTATTTGCAATAGTGCATTAAGCAGTCGGGCCCCAACGTCAAGGGTTGCCGGGGGCATCAGATACTGTTGCTTCCAGGCTAAAGTTGTATATCCAGCGCAACGGGTAGCGCATGCTGAGCTTAGTCCATGAATCAGACGTATTGTGGGAAGTCTGAAAAGACTCAAGTTACTATTTGCACAACCGGGAGAAGTCCATTAGACGGTACATGCGGATCGCTTAGTGGCCGGCGGCGAAGATGCTAATGTCATCTTCCCGACGGGACCAGCCTTCAGTACCATGTAGCGGGTACCAATTGTCCAGAAGGGTGCGTACAAAGGGGGTGACGAGGTTGGACATTTAGCGATAGCGGTGTGCCGTTACTATACCAAGGCTGTAAGCCACATTAGCTCTGGCGATCCCATGATGGAACGGTGGCACGTTTTCTGCCTCGGATAATACGGCTTGATAGTCTTTGAGACCTCGCTTTCTTCGGTAAACCCCCATCGATTCATAAGAAAAAGACTAGCAGGAACTGACGAGTAAGTGCACCCATCAAGCTTGACGTCTCCCAAAAATAACTTTGACCTCTGGTTTGGACGTTGTTCGATCAAAGCTGCGAGCCCTGACCATCTCCCTTCCGGTGCCTATATCACGGAGAACGAGATTGTCGCCGTCCTTGACCGGGGGCGCGTTCCCCTCGAAGAACCCATCAGGACTACCACGCTAACTTCACTACGGAGCCTTCGCATCGGCGATACTCCCTTCTTTCTGAATATTCCGATCTATCGTTATTATGACCTGCCCTTCGGAGCACGATAAACGGCCCTTCTAGAA'/>

<sequence taxon='49' value='--------------------------------------------------------------------------------------------------------------------------------------------------------------------------------------------------------------------------------------------------------------------------------------------------------------------------------------------------------------------------------------------------------------------------------------------------------------------------------------------------------------------------------------------------------------------------------------------------------------------------------------------------------------------------------------------------------------------------------------------------------------------------------------------------------------------------------------------------------------------------------------------------------------------------------------------------------------------------------------------------------------------------------------------------------------------------------------------------------------------------------------------------------------------------------------------------------------------------------------------------------------------------------------------------------------------------------------------------------------------------------------------------------------------------------------------------------------------------------------------------------------------------------------------------------------------------------------------------------------------------------------------------------------------------------------------------------------------------------------------------------------------------------------------------------------------------------------------------------------------------------------------------------------------------------------------------------------------------------------------------------------------------------------------------------------------------------'/>

<sequence taxon='118' value='--------------------------------------------------------------------------------------------------------------------------------------------------------------------------------------------------------------------------------------------------------------------------------------------------------------------------------------------------------------------------------------------------------------------------------------------------------------------------------------------------------------------------------------------------------------------------------------------------------------------------------------------------------------------------------------------------------------------------------------------------------------------------------------------------------------------------------------------------------------------------------------------------------------------------------------------------------------------------------------------------------------------------------------------------------------------------------------------------------------------------------------------------------------------------------------------------------------------------------------------------------------------------------------------------------------------------------------------------------------------------------------------------------------------------------------------------------------------------------------------------------------------------------------------------------------------------------------------------------------------------------------------------------------------------------------------------------------------------------------------------------------------------------------------------------------------------------------------------------------------------------------------------------------------------------------------------------------------------------------------------------------------------------------------------------------------------------'/>

    <sequence taxon='112' value='CACGCCGAGCTCGCCCTATTTCTTGGCCCGAGGAGGTTTAGCACTCCGGGTTCCTTGTTCGTGCTTCTGACGAGAATTGGTGAAGACGCAATTAGTCATGAACTCCTTGGTCGATGCCCATATTCAGACGTCGCATTGATCGCGCCGACTTTTTGTAATATCGCAGGATGCATTTTCGCCTTCGAGGCAGCCATCCCGCGTGTAAGGGCAGCTACCGATACACAGCCGCACAGCCAGGGGCGCACTAGACTCGAAGCTCTATCTCCCTAGGCCTCAAGGGAAGACAGGACGCAAATTATCTGGGGCCCCGACACTCACTGTTAAATTATCCGAAGAATCTATCTGGGTTTATAAAAACCATTAAGTTACCCTGAAAAACTTACACATTATTAACCTGAAGATAGGCGGTCCGCAGTTAAGTAAATTGTCTACACAACAACAATACTTCTATCGTAAGGACGAGGGACTAGAGGAAAATCTTGTGAGGAGGTTATCTGGGTAACCACGCTGCGCAGTTGATTGTTTTGTTACCGTCTGCCCAAATACACGTACTTAGACAGACCCTGTGTACGCGCCGTGTCTTATTGGGATGCAGATATTTTGCGGATTCTGGTAGCCAACGTGTCATCTATTACGCCTTTGTGGTGGGCACGGGCGCTCCACTGCTAACTCGTGAACCACCTCCATTGTTCTCGAAAGGCCTGACTTCCTAGCAAGTTGCTGTCATCATGTAGGATAAGCCCCGTCACGTTCTAGTTTTGCAATAGCACATCGAGTCTTTCGGAATAGGCCCTCGGAAGTTTCGAGTCGGGTACCGAGGGCACCCCCTAAGATGATTGATGTGATTGTACTAGGGCCAATCACCTCCGGTCATCCACATCACCTCCCGGCGCCCGTCCGTCGATCCACCGCTGACAGGTAGGGTACTAGAAGTTAAAGCAATGGCGATGGGTTGTATATGCCGTGTATACCAATACGCACCGCCTGCCAATAGCGTCCTTTATATCCCTGCGTTGGCGTAGCTCCTTTGTTTCTAAACCATTGACAAGTAGAAAAGACCCGAATGCCCCCATATTTAAACTTCAGAAGTCGCGAGTCAAACCTATGATGATCTTGGGCTTGAGACGCAACCTAAGTCCCCCGGTTACGGTGATTAGTCTCGACGAGAAACTGTCCCGGTACGATCTATTTGCAATAATGCATTAAGCCGTCGGGCCTCAACGTCAAGGGTTGTCGGGGGCGTCAGACACTGTTGCTTACAGGCTAAAGTTGTATATCCAGCGCGACGGGTAGCGCTTGCTGAGGTGAGTCCATGAATTAGACGTATTGTGGGAAGTCTGAAAAGACTCAAGTTACTATTTGCACAACCGGGAGAAGTCCATTAGACGGTACATGCGGATCGGTTACTGGCCGGCGGCGAAGATGCTAATGTCATCTTCCCGATGGGACCAGCCTTCAGTACCATCTAGTGGGTGCCAATTGTCAAGAAGGGTGCGTACAAAGGGGGTGACGAGGTTGGACATTTAGCGATAGCGGTGTGCCGTTACTATACCAAGGCTGTAAGCCACATTAGCTCTGGCGATCCCATGATGGAACGGTGGCACGTTTTCTGCCTCGGATAATACGGCTTGATAGTCTTTGAGACCTCGCTCTCTTCGGTAAACCCCCATCGGTTCATAAGAAAAAGACTAGCAGGAACTGACGAGTAAGTGCACCCATCAAGCTTGACGTCTCCTAAAAATAACTTTGACCTCTGGTTTGGACGTTGTTCGATCAAAGCTGCGAGCCCTGACCGTTTCCCTTCCGGTGCCTATATCACGGCGAACAAGATTGTCGCCGTCCTTGACCGGGGGCGCGTTCCCCTCGAGGAACCCATCAGGATTAACACGGTAACTTCACTACGGAGCCTTCGCATCGGCGATACTCCCTTCTTTCTGACTATTCCGGTCTATCGTTATTATGACCTGCCCTTCGGAGCACGATAAACGGCCCTCCCAGAA'/>

    <sequence taxon='87' value='CACGCCGAGCTCGCCCTATTTCTTGGCCCGAGGAGGTTTAGCACTCCGGGTTCCTTGTTCGTGCTTCTGACGAGAATTGGTGAAGACGCAATTAGTCATGAACTCCTTGGTCGATGCCCATATTCAGACGTCGCATTGATCGCGCCGACTTTTTGTAATATCGCAGGATGCATTTTCGCTTTCGAGGCAGCCATCCCGCGTGTAAGGGCAGCTACCGATACACAGCCGCACACCCAAGGGCGCACTAGACTCGAAGCTCTACCTCCCTAGGCCTCAAGGGAAGACAGGACGCAAATTATCTGGGGCCCCGACACTCACTGTTAAATTATCCGAAGAATCTATCTGGGTTTATAAAAACCATTAAGTTACCCTGAAAAACTTACACATTATTAACCTGAAGATAGGCGGTCCGCAGTTAAGTAAATTGTCTACACAACAACAATACTTCTATCGTAAGGACGAGGGACTAGAGGAAAATCTTGTGAGGAGGCTATCTGGGTAACCACGTTGCGCAGTTGATTGTTTTGTTACCGTCTGCCCAAATACACGTACTTAGACAGACCCTGCATACGCGCCGTGTCTTATTGGGATGCAGATATTTTGCGGATTCTGGTAGCCAATGTGTCATCTATTACGCCTTTGTGGTGGGCACGGGCGCTCCACTGCTAACTCGTGAACCACCTCCATTGTTCTCGAAAGGCCTGACTTCCTAGCAAATTGCTGTCATCATGTAGGATAAGCCCCGTCACGTTCTAGTTTTGCAATAGCACATCGAGTCTTTCGGAATAGGCCCTCGGAAATTTCGAGTCGGGTACCGAGGGCACCCCCTACGATGATTGATGTGATTGTACTAGGGCCAATCACCTCCGGTCAACCACATCACCTCCCGGCGCCCGTCCGTCGATCCACCGCTAACAGGTAAGGTACTAGGAGCTAAAGCAATGGCGATGGGTCGTATATGCCGTGTATACCAATACGCACCGCCTGCCAATAGCGTCCTTTATATCCCTGCGTTGGCGTAGCTCCTTTGTTTCTAAACCATTGACAAGTAGAAAAGACCCGAATGCCCCCATATTTAAACTTCAGAAGTCGCGAGTCAAACCTATGATGATCTTGGGCCTGAGACGCAACCTAAGTTCCCCGGTTACGGTGATTAGTCTCGACGAGAAACTGTCCCGGTACGATCTACTTGCAATAATGCATTAAGCCGTAGGGCCTCAACGTCAAGGGTTGCCGGGGGCGTCAGATACTGTTGCTTACAGGCTAAAGTTGTATATCCAGCGCGACGGGTAGCGCCTGCTGAGCTGAGTCCATGAATTAGACGTATTGTGGGAAGTCTGAAAAGACTCAAGTTACTATTTGCACAACCGGGAGAAGTCCATTAGACGGTACATGCGGATCGGTTACTGGCCGGCGACGAAGATGCTAATGTCATCTTCCCGATGGGACCAGCCTTCAGTACCATCTAGTGGGTGCCAATTGTCAAGAAGGGTGCGTACGAAGGGGGTGACGAGGTTGGACATTTAGCGATAGCGGTGTGCCGTTACTATACCAAGGCTGTAAGCCACATTAGCTCTGGCGATCCCATGATGGAACGGTGGCACGTTTTCTGCCTCGGATAATACGGCTTGATAGTCTTTGAGACCTCGCTCTCTTCGGTAAACCCCCATCGATTCATAAGAAAAAGACTAGCAGGAACTGACGAGTAAGTGCACCCATCAAGCTTGACGTCTCCTAAAAATAACTTTGACCTCTGGTTTGGACGTTGTTCGATCAAAGCTGCGAGCCCTGACCGCTTCCCCTCCGGTGCCTATACCACGGCGAACGAGATTGTCGCCGTCCTTGACCGGGGGCGCGTTCCCCTCGAGGAACCCATCAGGATTAACACGGTAACTTCACTACGGAGCCTTCGCATCGGCGATACTCCCTTCTTTCTGACTATTCCGGTCTATCGTTATTATGACCTGCCCTTCGGAGCACGATAAACGGCCCTCCCAGAA'/>

    <sequence taxon='88' value='CACGCCGAGCTCGCCCTATTTCTTGGCCCGAGGAGGTTTAGCACTCCGGGCTCCTTGTTCGTGCTTGTGACGAGAATTGGTGAAGACGCAATTAGTCATGAACTCCTTGGTCGATGCCCATATTCAGACGTCGCATTGATCGCGCCGACTTTTTGTAATATCGCAGGATGCATTTTCGCTTTCGAGGCAGCCATCCCGCGTGTAAGGGCAGCTACCGATACACAGCCGCACACCCAAGGGCGCACTAGACTCGAAGCTCTACCTCCCTAGGCCTCAAGGGAAGACAGGACGCAAATTATCTGGGGCCCCGACACTCACTGTTAAATTATCCGAAGAATCTATCTGGGTTTATAAAAACCATTAAGTTACCCTGAAAAACTTACACATTATTAACCTGAAGATAGGCGGTCCGCAGTTAAGTAAATTGTCTACACAACAACAATACTTCTATCGTAAGGACGAGGGACTAGAGGAAAATCTTGTGAGGAGGTTATCTGGGTAACCACGTTGCGCAGTTGATTGTTTTGTTACCGTCTGCCCAAATACACGTACTTAGACAGACCCTGTATACGCGCCGTGTCTTATTGGGATGCAGATATTTTGCGGATTCTGGTAGCCAATGTGTCATCTATTACGCCTTTGTGGTGGGCACGGGCGCTCCACTGCTAACTCGTGAACCACCTCCATTGTTCTCGAAAGGCCTGACTTCCTAGCAAGTTGCTGTCATCATGTAGGATAAGCCCCGTCACGTTCTAGTTTTGCAATAGGACATCGAGTCTTTCGGAATAGGCCCTCGGAAATTTCGAGTCGGGTACCGAGGGCACCCCCTACGATGATTGATGTGATTGTACTAGGGCCAATCACCTCCGGTCAACCACATCACCTCCCGGCGCCCGTCCGTCGATCCACCGCTAACAGGTAAGGTACTAGGAGCTAAAGCAATGGCGATGGGTCGTATATGCCGTGTATACCAATACGCACCGCCTGCCAATAGCGTCCTTTATATCCCTGCGTTGGCGTAGCTCCTTTGTTTCTAAACCATTGACAAGTAGAAAAGACCCGAATGCCCCCATATTTAAACTTCAGAAGTCGCGAGTCAAACCTATGATAATCTTGGGCCTGAGACGCAACCTAAGTTCCCCGGTTACGGTGATTAGTCTCGACGAGAAACTGTCCCGGTACGATCTACTTGCAATAATGCATTAAGCCGTCGGGCCTCAACGTCAAGGGTTGCCGGGGGCGTCAGATACTGTTGCTTACAGGCTAAAGTTGTATATCCAGCGCGACGGGTAGCGCCTGCTGAGCTGAGTCCATGAATTAGACGTATTGTGGGAAGTCTGAAAAGACTCAAGTTACTATTTGCACAACCGGGAGAAGTCCATTAGACGGTACATGCGGATCGGTTACTGGCCGGCGACGAAGATGCTAATGTCATCTTCCCGATGGGACCAGCCTTCAGTACCATCTAGTGGGTGCCAATTGTCAAGAAGGGTGCGTACGAAGGGGGTGACGAGGTTGGACATTTAGCGATAGCGGTGTGCCGTTACTATACCAAGGCTGTAAGCCACATTAGCTCTGGCGATCCCATGATGGAACGGTGGCACGTTTTCTGCCTCGGATAATACGGCTTGACAGTCTTTGAGACCTCGCTCTCTTCGGTAAACCCCCATCGATTCATAAGAAAAAGACTAGCAGGAACTGACGAGTAAGTGCACCCATCAAGCTTGACGTCTCCTAAAAATAACTTTGACCTCTGGTTTGGACGTTGTTCGATCAAAGCTGCGAGCCCTGACCGTTTCCCCTCCGGTGCCTATATCACGGCGAACGAGATTGTCGCCGTCCTTGACCGGGGGCGCGTTCCCCTCGAGCAACCCATCAGGATTAACACGGTAACTTCACTACGGAGCCTTCGCATCGGCGATACTCCCTTCTTTCTGACTATTCCGGTCTATCGTTATTATGACCTGCCCTTCGGAGCACGATAAACGGCCCTCCCAGAA'/>

<sequence taxon='7' value='--------------------------------------------------------------------------------------------------------------------------------------------------------------------------------------------------------------------------------------------------------------------------------------------------------------------------------------------------------------------------------------------------------------------------------------------------------------------------------------------------------------------------------------------------------------------------------------------------------------------------------------------------------------------------------------------------------------------------------------------------------------------------------------------------------------------------------------------------------------------------------------------------------------------------------------------------------------------------------------------------------------------------------------------------------------------------------------------------------------------------------------------------------------------------------------------------------------------------------------------------------------------------------------------------------------------------------------------------------------------------------------------------------------------------------------------------------------------------------------------------------------------------------------------------------------------------------------------------------------------------------------------------------------------------------------------------------------------------------------------------------------------------------------------------------------------------------------------------------------------------------------------------------------------------------------------------------------------------------------------------------------------------------------------------------------------------------'/>

    <sequence taxon='150' value='CACGCCGAGCTTGCCCTATTTCTTGGCTCGAGGAGGTTTAGCACTCCGGGCTCTTTGTTCGTGCTTCTGACGAGAATCGGTGAAGACGCAATTAGTCATGGACTCCTTGGTCGATGCCCATATTCAGACGTCGCATTGATCGCGCCGACTTTTTGTAATATCGCAGGATGCATTTTCGCTTTTGAGGCAGCCATCCTGCGTGTAAGGGCAGCTACCGATACCCAGCCGCACACCCAAGGGCGCACTAGACTCGAAGCTCTATCTCCCTAGGCCTCAAGGGAAGACAGAACGCAAATTATCTGGGGTCCCGACACTCACTGTTAAATTATCCGAAGAATCTATCTGGGTCTATAAAAACCATTAAGTTACCCTGAAAAACTTATAAATTATTAACCTGAAGATAGGCGGTCCGCGGTTAAGTAAATTGTCTACACAACAACAATACTTCTATCGTAAGGACGAGGGACTAGAGGAAAATCTTGTGAGGAGGTTATCTGGGTAACCACGTTGCGCAGTTGATTGTTTTGTTACCGTCTGCCCAAATACACGTACTTAGATAGACCCTGTATACGCGCCGGGTCTTATTGGGATGCAGATATTTTGCGAATTCTGGTAGCCAACGTGTCATCTATTACGCCTTTGTCGTGGGCACGGGCACTCCACTGCTAACTCGTGAACCACCTCCATTGTTCTCGAAAGGCCTGAATTCCTAGCAAGTTGCTGTCACCATGTAGTATAAGCCCCGTCACGTTCTAGTTTTGCAATAGCACATCGGGTCTTTCGGAATAGGCCCTCGGAAGTTCCGAGTCGGGTACCGAGGGCACCCCCTAAGATGATTGATGTGATTTTACCAGGGCCAATCACCTCGGGTCAACCACATCACCTCCCGGCGCCCGTCCGTCGATCCACCGCTAACAGGTACGGTACTAGAAGTTAAAGCAATGGCGATGGGTTGTATATGCCGTGTATATCAATACGCACCGCCTGCCAATAGCGTCCTTTATATCCCTGCGTTGGCGTAGCTCCATTGTTTCTAAACCATTGACAAGTAGAAAAGACCCGAATGCCCCCATATTTAAACTTCAGAAGTGGCGAGTCAAACCTATGATGATCTTGAACCTGAGACGCAACCTAAGTCCCCCGGTTACGGTGATTAGTCTCGACGAGAAACTGTCCCGGAACGATCTATTTGCAATAATGCATTAAGCAGTCGAGCCCCAAGGTCAAGGGTTGCCGGGGGCATCAGATACTGTTGCTTACAGGCTAAAGTTGTATATCCAGCGCGACGGGTAGCGCATGCTGAGCTGAGTCCATGAATTAGACGTATTGTGGGAAGTCTGAAAAGACTCAAGTTACTATTTGCACAACCGGGAGAAGTCCATTAGACGGTACATGCGGATTGCTTAGTGGCCGGCGGCGAAGATGCTAATGTCATCTTCCCGACGGGACCCGCCTTCAGTACCATCTAGCGGGTACCAATTGTCAAGAATGGTGCGTACAAAGGGGGTGACGAGGTTGGACATTTAGCGATAGCGGTGTGCCGTTACTATATCAAGGCTATAAGCCACATAAGCTCTGGCGATCCCATGATGGAACGGTGGAACGTTTTCTGCCTCGGATAACACGGCTTGATAGTCTTTGAGACCTCGCTCTCTTCGGTAAGCCCCCATCGATTCATAAGAAAAAGACTAGCAGGAACTGACGGGTAAGTGCACCCATCAAGCTTGACGTCTCCCAAGAATAACTTTGACCTCTGGTTTGGACGTTGTTCGATCGAAGCTGCGAGCCCTGACCGTTTCCTTTCCGGTGCCTATATCACGGCGAACGAGATTGTCGCCGTCCTTGACCGGGGGCGAGTTCCCCTCGAGGAACCCATCAGGATTAACACGGTAACTTCACTACGGAGCCTTCGCATCGGCGATACTCCCTCCTTTCTGACTATTCCGGTCTATCGTTATTATGACCTGCCCTTCGGAACACGATAAACGGCCCTTCCAGAA'/>

    <sequence taxon='151' value='CACGCCGAGCTTGCCCTATTTCTTGGCTCGAGGAGGTTTAGCACTCCGGGCTCTTTGTTCGTGCTTCTGACGAGAATCGGTGAAGACGCAATTAGTCATGGACTCCTTGGTCGATGCCCACATTCAGACGTCGCATTGATCGCGCTGACTTTTTGTAATATCGCAGGATGCATTTTCGCTTTTGAGGCAGCCATCCTGCGTGTAAGGGCAGCTACCGATACCCAGCCGCACACCCAAGGGCGCACTAGACTCGAAGCTCTATCTCCCTAGGCCTCAAGGGAAGACAGAACGCAAATTATCTGGGGTCCCGACACTCACTGTTAAATTATCCGAAGAATCTATCTGGGTCTATAAAAACCATTAAGTTACCCTGAAAAACTTATAAATTATTAACCTGAAGATAGGCGGTCCGCGGTTAAGTAAATTGTCTACACAACAACAATACTTCTATCGTAAGGACGAGGGACTAGAGGAAAATCTTGTGAGGAGGTTATCTGGGTAACCACGTTGCGCAGTTGATTGTTTTGTTACCGTCTGCCCAAATACACGTACTTAGATAGACCCTGTATACGCGCCGGGTCTTATTGGGATGCAGATATTTTGCGAATTCTGGTAGCCAACGTGTCATCTATTACGCCTTTGTCGTGGGCACGGGCACTCCACTGCTAACTCGTGAACCACCTCCATTGTTCTCGAAAGGCCTGAATTCCTAGCAAGTTGCTGTCACCATGTAGTATAAGCCCCGTCACGTTCTAGTTTTGCAATAGCACATCGGGTCTTTCGGAATAGGCCCTCGGAAGTTCCGAGTCGGGTACCGAGGGCACCCCCTAAGATGATTGATGTGATTTTACCAGGGCCAATCACCTCGGGTCAACCACATCACCTCCCGGCGCCCGTCCGTCGATCCACCGCTAACAGGTACGGTACTAGAAGTTAAAGCAATGGCGATGGGTTGTATATGCCGTGTATATCAATACGCACCGCCTGCCAATAGCGTCCTTTATATCCCTGCGTTGGCGTAGCTCCATTGTTTCTAAACCATTGACAAGTAGAAAAGACCCGAATGCCCCCATATTTAAACTTCAGAAGTGGCGAGTCAAACCTATGATGATCTTGAACCTGAGACGCAACCTAAGTCCCCCGGTTACGGTGATTAGTCTCGACGAGAAACTGTCCCGGAACGATCTATTTGCAATAATGCATTAAGCAGTCGAGCCCCAAGGTCAAGGGTTGCCGGGGGCATCAGATACTGTTGCTTACAGGCTAAAGTTGTATATCCAGCGCGACGGGTAGCGCATGCTGAGCTGAGTCCATGAATTAGACGTATTGTGGGAAGTCTGAAAAGACTCAAGTTACTATTTGCACAACCGGGAGAAGTCCATTAGACGGTACATGCGGATTGCTTAGTGGCCGGCGGCGAAGATGCTAATGTCATCTTCCCGACGGGACCCGCCTTCAGTACCATCTAGCGGGTACCAATTGTCAAGAATGGTGCGTACAAAGGGGGTGACGAGGTTGGACATTTAGCGATAGCGGTGTGCCGTTACTATATCAAGGCTATAAGCCACATAAGCTCTGGCGATCCCATGATGGAACGGTGGAACGTTTTCTGCCTCGGATAACACGGCTTGATAGTCTTTGAGACCTCGCTCTCTTCGGTAAGCCCCCATCGATTCATAAGAAAAAGACTAGCAGGAACTGACGGGTAAGTGCACCCATCAAGCTTGACGTCTCCCAAGAATAACTTTGACCTCTGGTTTGGACGTTGTTCGATCGAAGCTGCGAGCCCTGACCGTTTCCTTTCCGGTGCCTATATCACGGCGAACGAGATTGTCGCCGTCCTTGACCGGGGGCGAGTTCCCCTCGAGGAACCCATCAGGATTAACACGGTAACTTCACTACGGAGCCTTCGCATCGGCGATACTCCCTCCTTTCTGACTATTCCGGTCTATCGTTATTATGACCTGCCCTTCGGAACACGATAAACGGCCCTTCCAGAA'/>

<sequence taxon='16' value='--------------------------------------------------------------------------------------------------------------------------------------------------------------------------------------------------------------------------------------------------------------------------------------------------------------------------------------------------------------------------------------------------------------------------------------------------------------------------------------------------------------------------------------------------------------------------------------------------------------------------------------------------------------------------------------------------------------------------------------------------------------------------------------------------------------------------------------------------------------------------------------------------------------------------------------------------------------------------------------------------------------------------------------------------------------------------------------------------------------------------------------------------------------------------------------------------------------------------------------------------------------------------------------------------------------------------------------------------------------------------------------------------------------------------------------------------------------------------------------------------------------------------------------------------------------------------------------------------------------------------------------------------------------------------------------------------------------------------------------------------------------------------------------------------------------------------------------------------------------------------------------------------------------------------------------------------------------------------------------------------------------------------------------------------------------------------------'/>

<sequence taxon='22' value='--------------------------------------------------------------------------------------------------------------------------------------------------------------------------------------------------------------------------------------------------------------------------------------------------------------------------------------------------------------------------------------------------------------------------------------------------------------------------------------------------------------------------------------------------------------------------------------------------------------------------------------------------------------------------------------------------------------------------------------------------------------------------------------------------------------------------------------------------------------------------------------------------------------------------------------------------------------------------------------------------------------------------------------------------------------------------------------------------------------------------------------------------------------------------------------------------------------------------------------------------------------------------------------------------------------------------------------------------------------------------------------------------------------------------------------------------------------------------------------------------------------------------------------------------------------------------------------------------------------------------------------------------------------------------------------------------------------------------------------------------------------------------------------------------------------------------------------------------------------------------------------------------------------------------------------------------------------------------------------------------------------------------------------------------------------------------------'/>

    <sequence taxon='110' value='CACGTCGAGCTCGCCCTATTTCTTGGCCCGAGGAGGTTTAGCACCCCGGGCTCTTTGTTCGTGCTTCTGACGAGAATCGGTGAAGACGCAATTAGTCATGAACTCCTTGGTCGATGCCCATATTCAGACGTCGCATTGATAGCGCCGACTTTTTGTAATATCGCAGGATGCATTTTCGCTTTCGAGGCAGCCATCCCGCGTGTAAGGGCGGCTACCGATACCCAGCCGCACACCCAAGGGCGCACTAGACTCGAAGCTCTATCTCCCTAGGCCTCAAGGGAAGACAGAACGCAGATTATCTGGGGCCCCGACACTCACTGTTAAATTATCCGCAGAATCTATCTGGGTCTATAGAAACCATTAAGTTACCCTGAAAAACTTATAAATTATTAACCTGAAGATAGGCGGTCCGCGGTTAAGTAAATTGTCTACACAACAACAATACTTCTATCGTAAGGACGAGGGACTAGAGGAAAATCTTGTGAGGAGGTTATCTGGGTAACCACGTTGCGCAGTTGATTGTTTTGTTACCGTCTGCCCAAATACACGTACTTAGATAGACCCTGTATACGCGCCGGGTCTTATTGGGATGCAGATATTTTGCGAATTCTGGTAGCTAACGTGTCATCTATTACGCCTTTGTCGTGGGCACGGGCACTCCACTGCTAACTCATGAACCGCCTCCATTGTTCTCGAAAGGCCTGAGTTCCTAGCAAGTTGCTGTCATCATGTAGTATAGGCCCCGTCACGTTCTAGTTTTGCAATAGCACATCGAGTCTTTCGGAATAGGCCCTCGGAAGTTCTGAGTTGGGTACCGAGGGCACCCCCTAAGATGATTAATGTGGTTGTACCAGGGCCAATCACCTAGGGTCGACCACATCACCTCCCGGCGCCCGTCCGTCGATCCACCGCTAACAGGTAGGGTACTAGAAGTTAAAGCAATGGCGATGGGTTCTATATGCCGTGTATATCAATACGCACCGCCTGCTAATAGCGTCCTTTATATCCCTGCATTGGCGTAGCTCCTTTGTTTCTAAACCATTGACAAGTAGAAAAGACCCGAATGCCCCCATATTTAAACTTCAGAAGTCGCGAGTCAAACCTATGATGATCTTGGACCTGAGACGCAACCTAAGTCCCCCGGTTACGGTGATTAGTCTCGACGAGAAACTGTCCCGGAACGATCTATTTGCAATAATGCATTAAGCAGTCGAGCCCCAACGTCAAGGGTTGCCGGGGGCATCAGATACCGTTGCTTACAGGCTAAAGTTGTATATCCAGCGCGACGGGTAGCGCATGCTGAGCTGAGTCCATGAATTAGACGTATTGTGGGAAGTCTGAAAAGACTCAAGTTACTATTTGCACAACCGGGAGAAGTCCATTAGACGGAACATGCAGATCGCTTAGTGGCCGGCGGCGAAGATGCTAATGTCGTCTTCCCGACGGGACCAGCCTTCAGTACCATCTAGCGGGTACCAATTGTCAAGAATGGTGCGTACAAAGGGGGTGACGAGGTTGGACATTTAGCGATAGCGGTGTGCCGTTACTATACCAAGGCTGTAAGCCACATAAGCTCTGGCGATCCCATGATGGAACGGTGGAACGTTTTCTGCCTCGGATAATTCGGCTTGATAGTCTTTGAGACCTCGCTCTCTTCGGTAAGCCCCCATCGATTCATAAGAAAAAGACTAGCAGGAACTGACAAGTAAGTGCACCCATCAAGCTTGACGTCTCCTAAAAATAACTTTGACCTCTGGTTTGGACGTTGTTCGATAGAGGCTGCGAGCCCTGACCGTTTCCCTTCCGGTGCCTATATCACGGCGAACGAGATTGTCGGCGTCTTTGACCGGGGGCACGTTCCCCTCGAGGAACCCATCAGGATTAACACGGTAACTTCACTACGGAGCCTTCGCATCGGCGATACTCCCTTCTTTCTGACTATTTCGGTCTATCGTTATTATGACCTGCCCTTCGGAACACGATAAACGGCCCTTCCAGAA'/>

    <sequence taxon='115' value='CACGTCGAGCTCGCCCTATTTCTTGGCCCGAGGAGGTTTAGCACCCCGGGCTCTTTGTTCGTGCTTCTGACGAGAATCGGTGAAGACGCAATTAGTCATGAACTCCTTGGTCGATGCCCATATTCAGACGTCGCATTGATAGCGCCGACTTTTTGTAATATCGCAGGATGCATTTTCGCTTTCGAGGCAGCCATCCCGCGTGTAAGGGCGGCTACCGATACCCAGCCGCACACCCAAGGGCGCACTAGACTCGAAGCTCTATCTCCCTAGGCCTCAAGGGAAGACAGAACGCAGATTATCTGGGGCCCCGATACTCACTGTTAAATTATCCGCAGAATCTATCTGGGTCTATAGAAACCATTAAGTTACCCTGAAAGACTTATAAATTATTAACCTGAAGATAGGCGGTCCGCGGTTAAGTAAATTGTCTACACAACAACAATACTTCTATCGTAAGGACGAGGGACTAGAGGAAAATCTTGTGAGGAGGTTATCTGGGTAACCACGTTGCGCAGTTGATTGTTTTGTTACCGTCTGCCCAAATACACGTACTTAGATAGACCCTGTATACGCGCCGGGTCTTATTGGGATGCAGATATTTTGCGAATTCTGGTAGCTAACGTGTCATCTATTACGCCTTTGTCGTGGGCACGGGCACTCCACTGCTAACTCATGAACCGCCTCCATTGTTCTCGAAAGGCCTGAGTTCCTAGCAAGTTGCTGTCATCATGTAGTATAGGCCCCGTCACGTTCTAGTTTTGCAATAGCACATCGAGTCTTTCGGAATAGGCCCTCGGAAGTTCTGAGTTGGGTACCGAGGGCACCCCCTAAGATGATTAATGTGGTTGTACCAGGGCCAATCACCTAGGGTCGACCACATCACCTCCCGGCGCCCGTCCGTCGATCCACCGCTAACAGGTAGGGTACTAGAAGTTAAAGCAATGGCGATGGGTTCTATATGCCGTGTATATCAATACGCACCGCCTGCTAATAGCGTCCTTTATATCCCTGCATTGGCGTAGCTCCTTTGTTTCTAAACCATTGACAAGTAGAAAAGACCCGAATGCCCCCATATTTAAACTTCAGAAGTCGCGAGTCAAACCTATGATGATCTTGGACCTGAGACGCAACCTAAGTCCCCCGGTTACGGTGATTAGTCTCGACGAGAAACTGTCCCGGAACGATCTATTCGCAATAATGCATTAAGCAGTCGAGCCCCAACGTCAAGGGTTGCCGGGGGCATCAGATACCGTTGCTTACAGGCTAAAGTTGTATATCCAGCGCGACGGGTAGCGCATGCTGAGCTGAGTCCATGAATTAGACGTATTGTGGGAAGTCTGAAAAGACTCAAGTTATTATTTGCACAACCGGGAGAAGTCCATTAGACGGAACATGCAGATCGCTTAGTGGCCGGCGGCGAAGATGCTAATGTCGTCTTCCCGACGGGACCAGCCTTCAGTACCATCTAGCGGGTACCAATTGTCAAGAATGGTGCGTACAAAGGGGGTGACGAGGTTGGACATTTAGCGATAGCGGTGTGCCGTTACTATACCAAGGCTGTAAGCCACATAAGCTCTGGCGATCCCATGATGGAACGGTGGAACGTTTTCTGCCTCGGATAATTCGGCTTGATAGTCTTTGAGACCTCGCTCTCTTCGGTAAGCCCCTATCGATTCATAAGAAAAAGACTAGCAGGAACTGACAAGTAAGTGCACCCATCAAGCTTGACGTCTCCTAAAAACAACTTTGACCTCTGGTTTGGACGTTGTTCGATCGAGGCTGCGAGCCCTGACCGTTTCCCTTCCGGTGCCTATATCACGGCGAACGAGATTGTCGGCGTCTTTGACCGGGGGCACGTTCCCCTCGAGGAACCTATCAGGATTAAAACGGTAACTTCACTACGGAGCCTTCGCATCGGCGATACTCCCTTCTTTCTGACTATTTCGGTCTATCGTTATTATGACCTGCCCTTCGGAACACGATAAACGGCCCTTCCAGAA'/>

    <sequence taxon='148' value='CACGTCGAGCTCGCCCTATTTCTTGGCCCGAGGAGGTTTAGCACCCCGGGCTCTTTGTTCGTGCTTCTGACGAGAATCGGTGAAGACGCAATTAGTCATGAACTCCTTGGTCGATGCCCATATTCAGACGTCGCATTGATAGCGCCGACTTTTTGTAATATCGCAGGATGCATTTTCGCTTTCGAGGCAGCCATCCCGCGTGTAAGGGCGGCTACCGATACCCAGCCGCACACCCAAGGGCGCACTAGACTCGAAGCTCTATCTCCCTAGGCCTCAAGGGAAGACAGAACGCAGATTATCTGGGGCCCCGATACTCACTGTTAAATTATCCGCAGAATCTATCTGGGTCTATAGAAACCATTAAGTTACCCTGAAAAACTTATAAATTATTAACCTGAAGATAGGCGGTCCGCGGTTAAGTAAATTGTCTACACAACAACAATACTTCTATCGTGAGGACGAGGGACTAGAGGAAAATCTTGTGAGGAGGTTATCTGGGTAACCACGTTGCGCAGTTGATTGTTTTGTTACCGTCTGCCCAAATACACGTACTTAGATAGACCCTGTATACGCGCCGGGTCTTATTGGGATGCAGATATTTTGCGAATTCTGGTAGCTAACGTGTCATCTATTACGCCTTTGTCGTGGGCACGGGCACTCCACTGCTAACTCATGAACCGCCTCCATTGTTCTCGAAAGGCCTGAGTTCCTAGCAAGTTGCTGTCATCATGTAGTATAGGCCCCGTCACGTTCTAGTTTTGCAATAGCACATCGAGTCTTTCGGAATAGGCCCTCGGAAGTTCTGAGTTGGGTACCGAGGGCACCCCCTAAGATGATTAATGTGGTTGTACCAGGGCCAATCACCTAGGGTCGACCACATCACCTCCCGGCGCCCGTCCGTCGATCCACCGCTAACAGGTAGGGTACTAGAAGTTAAAGCAATGGCGATGGGTTCTATATGCCGTGTATATCAATACGCACCGCCTGCTAATAGCGTCCTTTATATCCCTGCATTGGCGTAGCTCCTTTGTTTCTAAACCATTGACAAGTAGAAAAGACCCGAATGCCCCCATATTTAAACTTCAGAAGTCGCGAGTCAAACCTATGATGATCTTGGACCTGAGACGCAACCTAAGTCCCCCGGTTACGGTGATTAGTCTCGACGAGAAACTGTCCCGGAACGATCTATTTGCAATAATGCATTAAGCAGTCGAGCCCCAACGTCAAGGGTTGCCGGGGGCATCAGATACCGTTGCTTACAGGCTAAAGTTGTATATCCAGCGCGACGGGTAGCGCATGCCGAGCTGAGTCCATGAATTAGACGTATTGTGGGAAGTCTGAAAAGACTCAAGTTACTATTTGCACAACCGGGAGAAGTCCATTAGACGGAACATGCAGATCGCTTAGTGGCCGGCGGCGAAGATGCTAATGTCGTCTTCCCGACGGGACCAGCCTTCAGTACCATCTAGCGGGTACCAATTGTCAAGAATGGTGCGTACAAAGGGGGTGACGAGGTTGGACATTTAGCGATAGCGGTGTGCCGTTACTATACCAAGGCTGTAAGCCACATAAGCTCTGGCGATCCCATGATGGAACGGTGGAACGTTTTCTGCCTCGGATAATTCGGCTTGATAGTCTTTGAGACCTCGCTCTCTTCGGTAAGCCCCCATCGATTCATAAGAAAAAGACTAGCAGGAACTGACAAGTAAGTGCACCCATCAAGCTTGACGTCTCCTAAAAATAACTTTGACCTCTGGTTTGGACGTTGTTCGATCGAGGCTGCGAGCCCTGACCGTTTCCCTTCCGGTGCCTATATCACGGCGAACGAGATTGTCGGCGTCTTTGACCGGGGGCACGTTCCCCTCGAGGAACCCATCAGGATTAACACGGTAACTTCGCTACGGAGCCTTCGCATCGGCGATACTCCCTTCTTTCTGACTATTTCGGTCTATCGTTATTATGACCTGCCCTTCGGAACACGATAAACGGCCCTTCCAGAA'/>

    <sequence taxon='149' value='CACGTCGAGCTCGCCCTATTTCTTGGCCCGAGGAGGTTTAGCACCCCGGGCTCTTTGTTCGTGCTTCTGACGAGAATCGGTGAAGACGCAATTAGTCATGAACTCCTTGGTCGATGCCCATATTCAGACGTCGCATTGATAGCGCCGACTTTTTGTAATATCGCAGGATGCATTTTCGCTTTCGAGGCAGCCATCCCGCGTGTAAGGGCGGCTACCGATACCCAGCCGCACACCCAAGGGCGCACTAGACTCGAAGCTCTATCTCCCTAGGCCTCAAGGGAAGACAGAACGCAGATTATCTGGGGCCCCGATACTCACTGTTAAATTATCCGCAGAATCTATCTGGGTCTATAGAAACCATTAAGTTACCCTGAAAAACTTATAAATTATTAACCTGAAGATAGGCGGTCCGCGGTTAAGTAAATTGTCTACACAACAACAATACTTCTATCGTAAGGACGAGGGACTAGAGGAAAATCTTGTGAGGAGGTTATCTGGGTAACCACGTTGCGCAGTTGATTGTTTTGTTACCGTCTGCCCAAATACACGTACTTAGATAGACCCTGTATACGCGCCGGGTCTTATTGGGATGCAGATATTTTGCGAATTCTGGTAGCTAACGTGTCATCTATTACGCCTTTGTCGTGGGCACGGGCACTCCACTGCTAACTCATGAACCGCCTCCATTGTTCTCGAAAGGCCTGAGTTCCTAGCAAGTTGCTGTCATCATGTAGTATAGGCCCCGTCACGTTCTAGTTTTGCAATAGCACATCGAGTCTTTCGGAATAGGCCCTCGGAAGTTCTGAGTTGGGTACCGAGGGCACCCCCTAAGATGATTAATGTGGTTGTACCAGGGCCAATCACCTAGGGTCGACCACATCACCTCCCGGCGCCCGTCCGTCGATCCACCGCTAACAGGTAGGGTACTAGAAGTTAAAGCAATGGCGATGGGTTCTATATGCCGTGTATATCAATACGCACCGCCTGCTAATAGCGTCCTTTATATCCCTGCATTGGCGTAGCTCCTTTGTTTCTAAACCATTGACAAGTAGAAAAGACCCGAATGCCCCCATATTTAAACTTCAGAAGTCGCGAGTCAAACCTATGATGATCTTGGACCTGAGACGCAACCTAAGTCCCCCGGTTACGGTGATTAGTCTCGACGAGAAACTGTCCCGGAACGATCTATTTGCAATAATGCATTAAGCAGTCGAGCCCCAACGTCAAGGGTTGCCGGGGGCATCAGATACCGTTGCTTACAGGCTAAAGTTGTATATCCAGCGCGACGGGTAGCGCATGCCGAGCTGAGTCCATGAATTAGACGTATTGTGGGAAGTCTGAAAAGACTCAAGTTACTATTTGCACAACCGGGAGAAGTCCATTAGACGGAACATGCAGATCGCTTAGTGGCCGGCGGCGAAGATGCTAATGTCGTCTTCCCGACGGGACCAGCCTTCAGTACCATCTAGCGGGTACCAATTGTCAAGAATGGTGCGTACAAAGGGGGTGACGAGGTTGGACATTTAGCGATAGCGGTGTGCCGTTACTATACCAAGGCTGTAAGCCACATAAGCTCTGGCGATCCCATGATGGAACGGTGGAACGTTTTCTGCCTCGGATAATTCGGCTTGATAGTCTTTGAGACCTCGCTCTCTTCGGTAAGCCCCCATCGATTCATAAGAAAAAGACTAGCAGGAACTGACAAGTAAGTGCACCCATCAAGCTTGACGTCTCCTAAAAATAACTTTGACCTCTGGTTTGGACGTTGTTCGATCGAGGCTGCGAGCCCTGACCGTTTCCCTTCCGGTGCCTATATCACGGCGAACGAGATTGTCGGCGTCTTTGACCGGGGGCACGTTCCCCTCGAGGAACCCATCAGGATTAACACGGTAACTTCGCTACGGAGCCTTCGCATCGGCGATACTCCCTTCTTTCTGACTATTTCGGTCTATCGTTATTATGACCTGCCCTTCGGAACACGATAAACGGCCCTTCCAGAA'/>

    <sequence taxon='126' value='CACGTCGAGCTCGCCCTATTTCTTGGCCCGAGGAGGTTTAGCACCCCGGGCTCTTTGTTCGTGCTTCTGACGAGAATCGGTGAAGACGCAATTAGTCATGAACTCCTTGGTCGATGCCCATATTCAGACGTCGCATTGATAGCGCCGACTTTTTGTAATATCGCAGGATGCATTTTCGCTTTCGAGGCAGCCATCCCGCGTGTAAGGGCGGCTACCGATACCCAGCCGCACACCCAAGGGCGCACTAGACTCGAAGCTCTATCTCCCTAGGCCTCAAGGGAAGACAGAACGCAGATTATCTGGGGCCCCGACACTCACTGTTAAATTATCCGCAGAATCTATCTGGGTCTATAGAAACCATTAAGTTACCCTGAAAAACTTATAAATTATTAACCTGAAGATAGGCGGTCCGCGGTTAAGTAAATTGTCTACACAACAACGATACTTCTATCGTAAGGACGAGGGACTAGAGGAAAATCTTGTGAGGAGGTTATCTGGGTAACCACGTTGCGCAGTTGATTGTTTTGTTACCGTCTGCCCAAATACACGTACTTAGATAGACCCTGTATACGCGCCGGGTCTTATTGGGATGCAGATATTTTGCGAATTCTGGTAGCCAACGTGTCATCTATTACGCCTTTGTCGTGGGCACGGGCACTCCACTGCTAACTCATGAACCACCTCCATTGTTCTCGAAAGGCCTGAGTTCCTAGCAAGTTGCTGTCATCATGTAGTATAGGCCCCGTCACGTTCTAGTTTTGCAATAGCACATCGAGTCTTTCGGAATAGGCCCTCGGAAGTTCTGAGTTGGGTACCGAGGGCACCCCCTAAGATGATTAATGTGGTTGTACCAGGGCCAATCACCTAGGGTCAACCACATCACCTACCGGCGCCCGTCCGTCGATCCACCGCTAACAGGTAGGGTACTAGAAGTTAAAGCAATGGCGATGGGTTCTATATGCCGTGTATATCAATACGCACCGCCTGCTAATAACGTCCTTTATATCCCTGCATTGGCGTAGCTCCTTTGTTTCTAAACCATTGACAAGTAGAAAAGACCCGAATGCCCCCATATTTAAACTTCAGAAGTCGCGAGTCAAACCTATGATGATCTTGGACCTGAGACGCAACCTAAGTCCCCCGGTTACGGTGATTAGTCTCGACGAGAAACTGTCCCGGAACGATCTATTTGCAATAATGCATTAAGCAGTCGAGCCCCAACGTCAAGGGTTGCCGGGGGCATCAGATACCGTTGCTTACAGGCTAAAGTTGTATATCCAGCGCGACGGGTAGCGCATGCTGAGCTGAGTCCATGAATTAGACGTATTGTGGGAAGTCTGAAAAGACTCAAGTTACTATTTGCACAACCGGGAGAAGTCCATTAGACGGAACATGCAGATCGCTTAGTGGCCGGCGGCGAAGATGCTAATGTCGTCTTCCCGACGGGACCAGCCTTCAGTACCATCTAGCGGGTACCAATTGTCAAGAATGGTGCGTACAAAGGGGGTGACGAGGTTGGACATTTAGCGATAGCGGTGTGCCGTTACTATACCAAGGCTGTAAGCCACATAAGCTCTGGCGATCCCATGATGGAACGGTGGAACGTTTTCTGCCTCGGATAATTCGGCTTGATAGTCTTTGAGACCTCGCTCTCTTCGGTAAGCCCCCATCGATTCATAAGAAAAAGACTAGCAGGAACTGACAAGTAAGTGCACCCATCAAGCTTGACGTCTCCTAAAAATAACTTTGACCTCTGGTTTGGACGTTGTTCGATCGAGGCTGCGAGCCCTGACCGTTTCCCTTCCGGTGCCTATATCACGGCGAACGAGATTGTCGGCGTCTTTGACCGGGGGCACGTGCCCCTCGAGGAACCCATCAGGATTAACACGGTAACTTCACTACGGAGCCTTCGCACCGGCGATACTCCCTTCTTTCTGACTATTTCGGTCTATCGTTATTATGACCTGCCCTTCGGAACACGATAAACGGCCCTTCCAGAG'/>

    <sequence taxon='154' value='CACGCCGAGATCGCCCTATTTCTTGGCCCGAGGAGGTTTAGCCCCCCGGACTGTTTGTTCGTGCTTCTGACGAGAATCAGTGAAGACGCAATTAGTCATGAACTCCTTGGTCGATGCCCATATTCAGACGTCGCATTGATAGCGCCGACTTTTTGTAATATCGTAGGATGCATTTTCGCTTTCGAGGCAGCCATCCCGCGTGTAAGGGCAGCTACCGATACCCAGCCGCACACCCAAGGGCGCACTAGACTCGAAGCTCTATCTCCCTAGGCCTCAAGGGAAGACAGAACGCAGATTATCTGGGGCCCCGACACTCACTGTTAAATTATCCGCAGAATCTATCTGGGTCTATAAAAACCATTAAGTTACCCTGAAAAACTTATACATTATTAACCTGAAGATAGGCGGTCCGCGGTTAAGTAAATTGTCTACACAACAACAATACTTCTATCGTAAGGACGAGGGACTAGAGGAAAATCTTGTTAGGAGGTTATCTGGGTAACCACGTTGCGCAGTTGATTGTTTCGTTACTGTCTGCCCAAATACACGTACTTAGATAGACCCTGTATACGCGCCGGGTCTTATTGGGATGCAGATATTTTGCGAATTCTGGTAGCCAACGTGTCATCTGTTACGCCTTCGTTGTGGGCACGGGCACTCCACTGCTAACTCATGAACCACCTCCATTGTTCTCGAAAGGCCTGAGTTCCTCGCAAGTTGCTGTCATCATGTAGTATAGGCCTCGTCACGTTCTAGTTTTGCAATAGCACATCGAGTCTTTCGGAATAGGCCCTCGGAAGGTCCGAGTCGGGTACCAAGGACACCCCCTAAGATGATTGATGTGGTTGTACCAGGGCCAATCACCTCGAGTCAACCACATCACCTCCCGGCGCCCGTCCGTCGATCCACCGCTAACAGGTAAGGTACTAGAAGTTAAAGCAATGGCGATGGGTTCTATATGCCGTGTATATCAATACGCACCGCCTGCCAATAGCGTCCTTTATATCCCTGCATTGGCGTAGCTCCTTTGTTTCTAAACCATTGACAAGTAGAAAAGACCCGAATGCCCCCATATTTAAACTTTAGAAGCCGCGAGTCAAACCTATGATGATCTTGGACCTGAGACGCAACCTAAGTCCCCCGGGTACGGTGATTAGTCTCGACGAGAAACTGTCCCGGAACGATCAATTTGCAATAATGCATTAAGCAGTCGAGCCCCAACGTCAAGGGTTGCCGGGGGCATCAGATACCGTTGCTTACAGGCTAAAGTGGTATATCCAGCGCGACGGGTAGCGCATGCTGAGCTGAGTCCATGAATTAGACGTATTGTGGGAAGTCTGAAAAGACTCAAGTTACTATTTGCACAACCGGGAGAAGTCCATTAGACGGAACATGCAGATCGCTTAGTGGCCGGCGGCGAAGATGCTAATGTCGTCTTCCCGACGGGACCAGCCTTCAGTACCATCTAGCGGGTACCAATTGTCAAGAATGATGCGTACAAAGGGGGTGACGAGGTTGGACATTTAGCGATAGCGGTGTGCCGTTACTATACCAAGGCTGTAAGCCACATGAGCTCTGGCGATCCCATGATGGAACGGTGGAACGTTTTCTGCCTCGGATAATACGGCTTGATAGTCTTTGAGACCTCGCTCTCTTCGGTAAGCCCCCATCGATTCGTAAGAAAAAGACTAGCAGGAACTGACGAGTAAGTGCACCCATCAAGGTTGACGTCTCCTAAAAATAACTTTGACCTCTGGTTTGGACGTTGTTCGATCGAAGCTGCGAGCCCTGACCGTTTCCCTCCCGGTGCCTATATCACGGCGAACGAGATTGTCGCCGTCCTTGACCGGGGGCGCGTTCCCCTCGAGGAACCCATCAGGATTAACACGGTAACTTCACTACGGAGCCTTCGCATCGGCGATACTCCCTTCTTTCTGACTATTCCGGTCTATCGTTATTATGACCTGCCCTTCGGAGCACGATAAACGGCCCCTCCAGAA'/>

    <sequence taxon='155' value='CACGCCGAGATCGCCCTATTTCTTGGCCCGAGGAGGTTTAGCCCCCCGGACTGTTTGTTCGTGCTTCTGACGAGAATCAGTGAAGACGCAATTAGTCATGAACTCCTTGGTCGATGTCCATATTCAGACGTCGCATTGATAGCGCCGACTTTTTGTAATATCGTAGGATGCATTTTCGCTTTCGAGGCAGCCATCCCGCGTGTAAGGGCAGCTACCGATACCCAGCCGCACACCCAAGGGCGCACTAGACTCGAAGCTCTATCTCCCTAGGCCTCAAGGGAAGACAGAACGCAGATTATCTGGGGCCCCGACACTCACTGTTAAATTATCCGCAGAATCTATCTGGGTCTATAAAAACCATTAAGTTACCCTGAAAAACTTATACATTATTAACCTGAAGATAGGCGGTCCGCGGTTAAGTAAATTGTCTACACAACAACAATACTTCTATCGTAAGGACGAGGGACTAGAGGAAAATCTTGTTAGGAGGTTATCTGGGTAACCACGTTGCGCAGTTGATTGTTTCGTTACTGTCTGCCCAAATACACGTACTTAGATAGACCCTGTATACGCGCCGGGTCTTATTGGGATGCAGATATTTTGCGAATTCTGGTAGCCAACGTGTCATCTGTTACGCCTTCGTTGTGGGCACGGGCACTCCACTGCTAACTCATGAACCACCTCCATTGTTCTCGAAAGGCCTGAGTTCCTAGCAAGTTGCTGTCATCATGTAGTATAGGCCTCGTCACGTTCTAGTTTTGCAATAGCACATCGAGTCTTTCGGAATAGGCCCTCGGAAGGTCCGAGTCGGGTACCAAGGACACCCCCTAAGATGATTGATGTGGTTGTACCAGGGCCAATCACCTCGAGTCAACCACATCACCTCCCGGCGCCCGTCCGTCGATCCACCGCTAACAGGTAAGGTACTAGAAGTTAAAGCAATGGCGATGGGTTCTATATGCCGTGTATATCAATACGCACCGCCTGCCAATAGCGTCCTTTATATCCCTGCATTGGCGTAGCTCCTTTGTTTCTAAACCATTGACAAGTAGAAAAGACCCGAATGCCCCCATATTTAAACTTTAGAAGCCGCGAGTCAAACCTATGATGATCTTGGACCTGAGACGCAACCTAAGTCCCCCGGGTACGGTGATTAGTCTCGACGAGAAACTGTCCCGGAACGATCAATTTGCAATAATGCATTAAGCAGTCGAGCCCCAACGTCAAGGGTTGCCGGGGGCATCAGATACCGTTGCTTACAGGCTAAAGTGGTATATCCAGCGCGACGGGTAGCGCATGCTGAGCTGAGTCCATGAATTAGACGTATTGTGGGAAGTCTGAAAAGACTCAAGTTACTATTTGCACAACCGGGAGAAGTCCATTAGACGGAACATGCAGATCGCTTAGTGGCCGGCGGCGAAGATGCTAATGTCGTCTTCCCGACGGGACCAGCCTTCAGTACCATCTAGCGGGTACCAATTGTCAAGAATGATGCGTACAAAGGGGGTGACGAGGTTGGACATTTAGCGATAGCGGTGTGCCGTTACTATACCAAGGCTGTAAGCCACATGAGCTCTGGCGATCCCATGATGGAACGGTGGAACGTTTTCTGCCTCGGATAATACGGCTTGATAGTCTTTGAGACCTCGCTCTCTTCGGTAAGCCCCCATCGATTCGTAAGAAAAAGACTAGCAGGAACTGACGAGTAAGTGCACCCATCAAGGTTGACGTCTCCTAAAAATAACTTTGACCTCTGGTTTGGACGTTGTTCGATCGAAGCTGCGAGCCCTGACCGTTTCCCTCCCGGTGCCTATATCACGGCGAACGAGATTGTCGCCGTCCTTGACCGGGGGCGCGTTCCCCTCGAGGAACCCATCAGGATTAACACGGTAACTTCACTACGGAGCCTTCGCATCGGCGATACTCCCTTCTTTCTGACTATTCCGGTCTATCGTTATTATGACCTGCCCTTCGGAGCACGATAAACGGCCCCTCCAGAA'/>

    <sequence taxon='147' value='CACGCTGAGCTCGCCCTATTTCTTGGCCCGAGGAGGTTTAGCACCCCGGGCTCTTTGTTCGTGCTTCTGACGAGAATCGGTGAAGACGCAATTAGTCATGAACCCCTTGGTCGATGCCCATATTCAGACGTCGCATTGATAGCGCCGCCTTTTTGTAATATCGCAGGATGCATTTTCGCTTTCGAGGCAGTCATCCCGCGTGTAAGGGCAGCTACCGATACCCAGCCGCACACCCAAGGGCGCACTAGACTCGAAGCTCTATCTCCCTAGGCCTCAAGGGAAGACAGAACGTAGATTATCTGGGGCCCCAACACTCACTGTTAAATTATCCGCAGAATCTATCTGGGTCTATAAAAGCCATTAAGTTACCCTGAAAAACTTCTAAATTATTAACCTGAAGATAGGCGGTCCGCGGTTAAGTAAATTGTCTACACAACAACAATACTTCTATCGTAAGGACGAGGGACTAGAGGAAAATCTTGTGAGGAGGTTATCTGGGTAACCACGTTGCGCAGTTGATTGTTTTGTTACCGTCTGCCCAAATACACGTACTTAGATGGACCCTGTATACGCGCCGGGTCTTATTGGGATGCAGATATTTTGCGAATTCTGGTAGCCAACGTGTCATCTATTACGCCTTTGTCGTGGGCACGGGCACTCCACTGCTAACTCATGAACCACCTCCATTGTTCTCGAAAGGCCTGAGTTCCTAGCAAGTTGCTGTCATCATGTAGTATAGGCCCCGTCACGTTCTAGTTTTGCAATAGCACATCGAGTCTTTCGGAATAGGCCCTCGGAAGTTCCGAGTCGGGTACCGAGGGCACCCCCTAAGATGATTGATGTGGTTGTACCAGGGCCAATCACCTCGGGTCAACCACATCACCTCCCGGCGCCCGTCCGTCGATCCACCGCTAACAGGTAAGGTACTAGAAGTTAAAGCAATGGCGATGGGTTGTATATGCCGTGTATATCAATACGCACCGCCTGCCAATAGCGTCCTTTATATCCCTGCATTGGCGTAGCTCCTTTGTTTCTAAACCACTGACAAGTAGAAAAGCCCCGAACGCCCCCATATTTAAACTTCAGAAGTCGCGAGTCAAGCCTATGATGATCTTGGACCTGAGACGCAACCTAAGTCCCCCGGTTACGGTGATTAGTCTCGACGAGAAACTGTCCCGGAACGATCTATTTGCACTAATGCATTAAGCAGTCGAGCCCCAACGTCAAGGGTTGCCGGGGGCATCAGATACCGTTGCTTACAGGCTAAAGTTGTATATCCAGCGCGACGGGTAGCGCATGCTGAGCTGAGTCCATGAATTAGACGTATTGTGGGAAGTCTGAAAAGACTCAAGTTACTATTTGCACAACCGGGAGAAGTCCATTAGACGGAACATGCAGATCGCTTAGTGGCCGGCGGCGAAGATGCTAATGTCGTCTTCCCGACGGGACCAGCCTTCAGTACCATCTAGCGGGTACCAATTGTCAAGAATGGTGCGTACAAAGGGGGTGACGAGGTTGGACATTTAGCGATAGCGGTGTGCCGTTACTATACCAAGGCTGTAAGCCACATAAGCTCTGGCGATCCCATGATGGAACGGTGGAACGTTTTCTGCCTCGGATAATACGGCTTGATAGTCTTTGAGACCTCGCTCTCTTCGGTAAGCCCCCATCGATTCATAAGAAAAAGACTAGCAGGAACTGACGGGTAAGTGCACCCATCAAGCTTAACGTCTCCTAAAAATAACTTTGACCTCTGGTTTGGACGTTGTTCGGTCGAAGCTGCGAGCCCTGACCGTTTCTCTTCCGGTGCCTATATCACGGCGAACGAGATTGTCGCCGTCCTTGACCGGGGGCGCGTTCCTCTCGAGGAACCCATCGGGATTAACACGGTAACTTCACTACGGAGCCTTCGCATCGGCGATACTCCCTTCTTTCTGACTATTCCGGTCTATCGTTATTATGGCCTGCCCTTCGGAGCACGATAAACGGCCCTTCCAGAA'/>

<sequence taxon='34' value='--------------------------------------------------------------------------------------------------------------------------------------------------------------------------------------------------------------------------------------------------------------------------------------------------------------------------------------------------------------------------------------------------------------------------------------------------------------------------------------------------------------------------------------------------------------------------------------------------------------------------------------------------------------------------------------------------------------------------------------------------------------------------------------------------------------------------------------------------------------------------------------------------------------------------------------------------------------------------------------------------------------------------------------------------------------------------------------------------------------------------------------------------------------------------------------------------------------------------------------------------------------------------------------------------------------------------------------------------------------------------------------------------------------------------------------------------------------------------------------------------------------------------------------------------------------------------------------------------------------------------------------------------------------------------------------------------------------------------------------------------------------------------------------------------------------------------------------------------------------------------------------------------------------------------------------------------------------------------------------------------------------------------------------------------------------------------------'/>

<sequence taxon='42' value='--------------------------------------------------------------------------------------------------------------------------------------------------------------------------------------------------------------------------------------------------------------------------------------------------------------------------------------------------------------------------------------------------------------------------------------------------------------------------------------------------------------------------------------------------------------------------------------------------------------------------------------------------------------------------------------------------------------------------------------------------------------------------------------------------------------------------------------------------------------------------------------------------------------------------------------------------------------------------------------------------------------------------------------------------------------------------------------------------------------------------------------------------------------------------------------------------------------------------------------------------------------------------------------------------------------------------------------------------------------------------------------------------------------------------------------------------------------------------------------------------------------------------------------------------------------------------------------------------------------------------------------------------------------------------------------------------------------------------------------------------------------------------------------------------------------------------------------------------------------------------------------------------------------------------------------------------------------------------------------------------------------------------------------------------------------------------------'/>

    <sequence taxon='19' value='CACGCCGAGCTCGCCCTATTTCTTGGCCCGAGGAGGTTTAGCACTCCGGACTCTTTGTTCGTGCTTCTGACGAGAATCGGTGAAGACGCAATTAGTAATGAACTCCTTGGTCGATGCCCATATTCAGACGTCGCATTGATCGCGCCGACTTTTTGTAATATCGCAGGATGCATTTTCGCTTTCGAGGCAGCCATCCCGCGTGCAATGGCAGCTACCGATACCCAGCCGCACACCCAAGGGCGTACTAGACTCGAAGCTCTATCTCCCTAGGCCTCAAGGGAAGACAGAACGCAAATTATTTGGGGCCCCGACACTCACTGTCAAATTATCCGAAGAATCTATCTGAGTCTATAAAAACCATTAAGTTACTCTGAAAAACTTATAACTTATTAACCTGAAGATAGGCGGTCCGCGGTTAAGTAAATTGTCTACACAACAACAATACTTCTATCGTAAGGACGAGGGACTAGAGGAAAATCTCGCGAGGAGGTTATCTGGGCAACCACGTTGCGCAGTTGATCGTTTTGTTACCGTCTACCCAAATACACGTACTTAGATAGACCCTGTATACGCGCCGGGTCTTATTGGGATGCAGATATTTTGCGAATTCTGGTAGCCAACGTGTCATCTATTACGCCTTTGTCGTGGGCTCGGGCACTCCACTGCTAACTCATGAACCACCTCCATTGTTCTCGAAAGGCCTGAATTCCTAGCAATTTGCTGTCATCATGTAGTATAAGCCCCGTCACGTTCTAGTTTTGCAATAGCACATCGAGTCTTTCGGAATAGGCCCTCGGAAGTTCCGAGTCGGGTACCGAGGGCACCCCCTAAGATGATTGATGTGATTGTACCAGGGCCAATCAACTCGGGTCAACCACATCACCTCCCGGCGCCCGTCCGTCGATCCACCGCTAACAGGTCAGGTACTAGAAGTTAAAACAATGGCGATGGGTTGTATATGCCGTGTATATCAATACGCACCGCCTGCCAATAGCGTCCTTTATATCCCTGCGTTGGCGTAGCTCCTTTGTTTCTAAACCATTGACAAGTAGAAAAGACCCGAATGCCCCCATATTTAAACTTCAGAAGTCGCGAGTCAAACCTATGATGATCTTGGACCTGAGACGCAACCTAAGTCCCCCGGTTACGGTGATTAGTCTCGACGAGAAACTGTCCCGGAACGATCTATTTGCAATAATGCATTAAGCAGTCGAGCTCCAACGTCAAGGGTTGCCGGGGGCATCAGATACTGTTGCTTACAGGCTAAAGTTGTATATCCAGCACAATGGGTAGCGCATGCTGAGCTGAGTCCATGAATTAGACGTATTGTGGGAAGTCTGAAAAGACTCAAGTTACTATTTGCACAACCGGGAGAGGTCCATTAGACGGTACATGCGGATCGCTTAGTGGCCGGCGGCGAAGATGCTAATGTCATCTTTCCGACGGGACCAGCCTTCAGTACCATCTAGCGGGTACCAATTGTCAAGAATGGTGCGTACAAAGGGGGTGACGAGGTTGGACATTTAGCGATAGCGGTGTGCCGTTACTATACCAAGGCTGTAAGCCACATAAGCTCTGGCGATCCCATGATGGAACGGTGGGACGTTTTCTGCCTCGGATAATACGGCTTGATAGTCTTTGAGACCTCGCTCTTTTCGGTAAGCCCCCATCGATTCATAAGAAAAAGACTAGCAGGAACTGACGAGTAAGTGCACCCATCAAGCTTGACGTCTCCTAAAAATAACTTTGACCTCTGGTTTGGACGTTGTTTGATCGAAGCTGCGAGCCCTGACCGTTTCCCTTCCGGTGCCTATATCACGGCGAGCGAGATTGTCGCCGTCCTTGACCGGGGGCGCGTTCCCCTCGAGGAACCCATCAGGATTAACACGGTAACTTCACTACGGAGCCTTCGCATCGGCGATACTCCCTTCTTTCTGACTATTCCGGTCTATCGTTATTATGACCTGCCCTTCGGAGCACGATAAACGGCCCTTCCAGAA'/>

<sequence taxon='20' value='--------------------------------------------------------------------------------------------------------------------------------------------------------------------------------------------------------------------------------------------------------------------------------------------------------------------------------------------------------------------------------------------------------------------------------------------------------------------------------------------------------------------------------------------------------------------------------------------------------------------------------------------------------------------------------------------------------------------------------------------------------------------------------------------------------------------------------------------------------------------------------------------------------------------------------------------------------------------------------------------------------------------------------------------------------------------------------------------------------------------------------------------------------------------------------------------------------------------------------------------------------------------------------------------------------------------------------------------------------------------------------------------------------------------------------------------------------------------------------------------------------------------------------------------------------------------------------------------------------------------------------------------------------------------------------------------------------------------------------------------------------------------------------------------------------------------------------------------------------------------------------------------------------------------------------------------------------------------------------------------------------------------------------------------------------------------------------'/>

    <sequence taxon='28' value='CACGCCGAGCTTGCCCTATTTCTTGGCCCGAGGAGGTTTAGCACTCCGGGCTCTTTGTTCGTGCTTCTGACGAGAATCGGTGAAGACGCAATTAGTCATGAACTCCTTGGTCGATGCCCATATTCAGACGTCGCATTGATCGCGCCGACTTTTTGTAATATCGCAGGATGCATTTTCGCTTTCGAGGCAGCCATCCCGCGTGCAATGGCAGCTACCGATACCCAGCCGCACACCCAAGGGCGCACTAGACTCGAAGCTCTATCTCCCTAGGCCTCAAGGGAAGACAGAACGCAAATTGTCTGGGGCCCCGACACTCACTGTTAAATTATCCGAAGAATCTATCTGGGTCTATAAAAACCATTAAGTTACCCTGAAAAACTTATAGATTATTAACCTGAAGATAGGCGGTCCGCGGTTAAGTAAATTGTCTACACAACAACAATACTTTTATCGTAAGGACGAGGGACTAGAGGAAAATCTCGCGAGGAGGTTATCTGGGTAACCACGTTGCGCAGTTGATCGTTTTGTTACCGTTTGCCCAAATACACGTACTTAGATAGACTCTGTATACGCGCCGGGTCTTATTGGGATGCAGATATTTTGCGAATTCTGGCAGCCAATGTGTCATCTATTACGCCTTTGTCGTGGGCACAGACACTCCTGTGCTAACTCATGAACCACCTCCATTGTTCTCGAAAGGCCTGAATTCCTAGCAAGTTGCTGTCATCATGTAGTATAAGCCCCGTCACGTTCTAGTTTTGCAATAGCACATGGAGTCTTTCGGAATAGGCCCTCGGAAGTTCCGAGTCGGGTACCGAGGGCACACCCTAAGATGATTGATGTGATTGTAACAGGGCCAATCAACTCGGGTCAACCACATCACCTCCCGGCGCCCGTCCGTCGATCCACCGCTAACAGGTAAGGTACTAGAAGTTAAAGCAATGGCGATGGGTTGTATATGCCGTGTATACCAATACGCACCGCCTGCCAATAGCGTCCTTTATATCCCTGCGTTGGCGTAGCTCCTTTGTTTCTAAACCATTGACAAGTAGAAAAGACCCGAATGCCCCCATATTTAAACTTCAGAAGTCGCGAGTCAAACCTATGATGATCCTGGACCTGAGACGCAACCTAAGTCCCCCGGTTACGGTGATTAGTCTCGCCGAGAAACTGTCCCGGAACGATCTATTTGCAATAATGCATTAAGCAGTCGAGCCCCAACGTCAAGGGTTGCTGGGGGCATCAGATACTGTTGCTTACCGGCTAAAGTTGTATATCCAGCGCAATGGGTAGCGCATGCTGAGCTGAGTCCATGAATTAGACGTATTGTGGGAAGCCTGAAAGGACTCAAGTTACTATTTGCATAACCGGGAGAAGTCCATTAGACGGTACATGCGGATCGCTTAGTGGCCGGCGGCGAAGATGCTAATGTCATCTTCCCGACGGGACCAGCCTTCAGTACCATCTAGCGGGTACCAATTGTCAAGAATGGTGCGTACAAAGGGGGTGACGAGGTTGGACATTTAGCGATAGCGGTGTGTCGTTACTATACCAAGGCTGTAAGCCACATAAGCTCTGGCGATCCCATGATGGAACGGTGGAACGTTTTCTGCCTCGGATAATACGGCTTGATAGTCTTTGAGACCTCGCTCTCTTCGGTAAGCCCCCATCGATTCATAACAAAAAGACTAGCAGGAACTGACGAGTAAGTGCACTCATCAAGCTTGACGTCTCCTAAAAATAACTTTGACCTCTGGTTTGGACGTTGTTCGATCGAAGCTGCGAGCCCTGACCGTTTCCCTTCCGGTGCCTATATCACGGCGAACGAGATTGTCGCCGTCCCTGACCGGGGGCGCGTCCCCCTCGAGGAACCCATCAGGATTAACACGGTAACTTCACTACGGAGCCTTCGCATCGGCGATACTCCCTTCTTTCTGACTATTCCGGTCTATCGTTATTATGACCTGCCCTTCGGAGCACGATAAACGGCCCTTCCAGAA'/>

<sequence taxon='30' value='--------------------------------------------------------------------------------------------------------------------------------------------------------------------------------------------------------------------------------------------------------------------------------------------------------------------------------------------------------------------------------------------------------------------------------------------------------------------------------------------------------------------------------------------------------------------------------------------------------------------------------------------------------------------------------------------------------------------------------------------------------------------------------------------------------------------------------------------------------------------------------------------------------------------------------------------------------------------------------------------------------------------------------------------------------------------------------------------------------------------------------------------------------------------------------------------------------------------------------------------------------------------------------------------------------------------------------------------------------------------------------------------------------------------------------------------------------------------------------------------------------------------------------------------------------------------------------------------------------------------------------------------------------------------------------------------------------------------------------------------------------------------------------------------------------------------------------------------------------------------------------------------------------------------------------------------------------------------------------------------------------------------------------------------------------------------------------'/>

    <sequence taxon='54' value='CACGCCGAGCTCGCCCTATTCCTTGGCCCGAGGAGGTTTAGCACTCCGGGCTCTTTGTTCGTGCTTCTGACGAAAATCGGTGAAGACGCAATTAGTCATGAACTCCTTGGTCGATGCCCAGATTCAGACGTCGTATTGATCGCGCCGACTTTTTGTAATATCGCAGGATGCATTTTCGCTTTCGAGGCAGCCATCCCGCGTGCAGTGGCAGCTACCGATACCCAGCCGCGCACCCAAGGGCGGATTAGACTCGAAGCTCTATCTCCCTAAGCGTCAAGAGAAGACAGAACGCAAATTCTCTGGGGCCCCGACACTCACTGTTAAATTATTCGAAGAATCTATCTGGGTCTATAAAAACCATTAAGTTACCCTGAAAAACTTATAAATTATTAACCTGAAGATAGGCGGACCGCGGTTAAGTAAATTGTCTACACAACAACAATACTTCTATCGTAAGGACGAGGGACTAGAGGAAAATCTCGCGAGGAGGTTATCTGGGTAACCACGTTGCGCAGTTGATCGTTTTGTTACCGTCTGCCCAAATACACGTACTTAGATAGACCCTGTATACGCGCCGGGTCTTATTGGGATGCAGATATTTTGCGAATTCTGGTAGCCAATGTGTCATCTATTACGCCTTTGTCGTGGGCACGGGCACTCCACTGCTAACTCATGAACCACCTCCATTGTTCTCGAAAGGCCTGAATTCCTAGCAAGTTGCTGTCATCATGTAGTATAAGCCCCGTCACGTTCTAGTTTTGCAATGGCACATCGAGTCTTTCGGAATAGGCCCTCGGAAGTTCCGAGTCGGGTACCGAGGGCACCCCCTAAGATGATTGATGTGATTGTACCAGGGCCAATCAACTCGGGTCAACCACTTCACCTCCCGGCGCCCGTCCGTCGATCCACCGCTAACAGGTAAGGTACTAGAAGTTAAAGCAATGGCGATGGGTTGTATATGCCGTGTATATCAATACGCACCGCCTGCCAATAGCGTTCTCTATATCCCTGCGTTGGCGTAGCTCCTTTGTTTCTAAACCATTGACAAGTAGAAAAGACCCGAATGCCCACATATTTAAACTTCAGAAGTCGCGAGTCAAACCTATGATGATCTTGGACCTGAGACGCAACCTAAGTCCCCCGGTTACGGTGATTAGTCTCGACGAGAAACTGTCCCGGAACGATCTATTTGCAATAATGCATTAAGCAGTCGAGCCCCAACGTCAAGGGTTGCCGGGGGCATCAGATACTGTTGCTTACAGGCTAAAGTTGTATATCCAGCGCAATGGGTAGCGCATGCTGAGCTGAGTCCATGAATTAGACGTATTGTGGGAAGTCTGAAAAGACTCAAGTTACTATTTGCACAACCGGGAGAAGTCCATTAGACGGTACATGCGGATCGCTTAGTGGCCGGCGGCGGAGATGCTAATGTCATCTTCCCGACGGGACCAGCCTTCAGTACCATCTAGCGGGTACCAATTGTCAAGAATGGTGCGTACAAAGGGGGTGACGAGGCTGGACATTTAGCGATAGCGGTGTGCCGTTACTATACCAAGGCTGTAAGCCACATAAGCTCTGGCGATCCCATGATGGAACGGTGGAACGTTTTCTGCCTCGGATAATACGGCTTGATAGTCTTTGAGACCTCGCTCTCTTCGGTAAGCCCCCATCGATTCATAACAAAAAGACTAACAGGAACTGACGAGTAAGTGCACCCATCAAGCTTGACATCTCATAATAATAACTTTGACCTCTGGTTTGGACGTTGTTCGATCGAAGCTGCGAGCCCTGACCGTTTCACTTCCGGTGCCTATATCACGGCGAACGAGATTGTCGCCGTCCTTGACCGGGGGCGCGTTCCCCTCGGGGAACCCATCAGGATTGACACGGTAACTTCACTACGGAGCCTTCGCATCGGCGCTACTCCCATCTTTCTGACTATTCCGGTCTATCGTTATTATGACCTGCCCTTCGGAGCACGATAAACGGCCCTTCCAGAA'/>

    <sequence taxon='106' value='CACGCCGAGCTCGCCCTATTTCTTGGCCCGAGGAGGTTTAGCACTCCGGGCTCTTTGTTCGTGCTTCTGACGAGAATCGGTGAAGGCGCAATTAGTCATGAACTCCTCGGTCGATGCCCATATTCAGACGTCGCATTGATCGCGCCGACTTTTTGTAATATCGCAGGATGCATTTTCGCTTTCGAGGCAGCCATCCCGCGTGCAGTGGCAGCTACCGATACCCAGCCGCACACCCAAGGGCGCACTAGACTCGAAGCTCTATCTCCCTGAGCCTAAAGGGAAGACAGAACGCAAATTATCTGGGGCCCCGACACTCACTGTTAAATTATCCGAAGAATCTATCTGGGTCTATAAAAACCATTAAGTTACCCTAAAAAACTTATAAATTATTAACCTGAAGATAGGCGGACCGCGGTTAAGTAAATTGTCTACACAACAAAAATACTTCTATCGTAAGGACGAGGGACTAGAGGAAAATCTCGCGAGGAGGTTATCTGGGTAACCACGTTGCGCAGTTGATCGTTTTGTTACCGTCTGCCCAAATACACGTACTTAGATAGACCCTGTATACGCGCCGGGTCTTATTGGGATGCAGATATTTTGCGAATTCTGGTAGCCAATGTGTCATCTATTACGCCTTTGTCGTGGGCATGGGCACTCCACTGCTAACTCATGAACCACCTCCATTGTTCTCGAAAGGCCTGAATTCCTAGCAAGTTGCTGTCATCATGTAATATAAGCCCCGTCACGTTCTAGTTTTGCAATGGCACATCGAGTCTTTCGGAATAGGCCCTCGGAAGTTCCGAGTCGGGTACCGAGGGCACCCCCTAAGATGATTGATGTGATTGTACCAGGGCCAATCAACTCAGGTCAACCACATCACCTCCCGGCGCCCGTCCGTCGATCCACCGCTAACAGGTAAGGTACTAGAAGTTAAAGCAATGGCGATGGGTTGTATATGCCGTGTATATCAATACGCACCGCCTGCCACTAGCGTTCTTTATATCCCTGCGTTGGCGTAGCTCCTTTGTCTCTAAACCATTGACAAGCAGAAAAGACCCGAATGCCCCCATATTTAAACTTCAGAAGTCGCGAGTCAAACCTATGATGATCTTGGACCTGAGACGCAACCTAAGTCCCCCGGTTACGGTGATTAGTCTCGACGAGAAACTGTCCCGGAACGATCTATTTGCAATAATGCATTAAGCAGTCGAGCCCCAACGTCAAGGGTTGCCGGGGGCATCAGATACTGTTGCTTACAGGCTAAAGTTGTATATCCAGCGCAATGGGTAGCGCATGCTGAGCTGAGTCCATGAATTAGACGTATTGTGGGAAGTCTGAAAAGACTCAAGTTACTATTTGCACAACCGGGAGAAGTCCATTAGACGGTACATGCGGATCGCTTAGTGGCCGGCGGCGGAGATGCTAATGTCATCTTCCCGACGGGACCAGCCTTCAGTACCATCTAGCGGGTACCAATTGTCAAGAATGGTGCGTACCAAGGGGGTGACGAGGTTGGACATTTAGCAATAGCGGTGTGCCGTTACTATACCAAGGCTGTAAGCCACATAAGCTCTGGCGATCCCACCATGGAACGGTGGAACGTTTTCTGCCTCGGATAATACGGCTTGATAGTCTTTGAGACCTCGCTCTCTTCGGTAAGCCCCCATCGATTCATAACAAAAAGACTAGCAGGAACTGACGAGTAAGTGCACCCATCAAGCTTGACGTCTCATAAAAATAACTTTGACCTCTGGTTTGGACCTTGTTCGATCGAAGCTGCGAGCCCTGACCGTTTCCCTTCTGGTGCCTATATCACGGCGAACGAGATTGTCGCCGTCCTTGACCGGAGGCGCGTTTCCCTCGAGGAACCCATCAGGATTAACACGGTAACTCCACTGCGGAGCCTTCGCATCGGCGATACTCCCATCTTTCTGACTATTCCGGTCTATCGTTATTATTACCTGCCCTTCGGAGCACGATAAACGGCCCTTCCAGAA'/>

    <sequence taxon='108' value='CACGCCGAGCTCGCCCTATTTCTTGGCCCGAGGAGGTTTAGCACTCCGGGCTCTTTGTTCGTGCTTCTGACGAGAATCGGTGAAGGCGCAATTAGTCATGAACTCCTTGGTCGATGCCCATATTCAGACGTCGCATTGATCGCGCCGACTTTTTGTAATATCGCAGGATGCATTTTCGCTTTCGAGGCAGCCATCCCGCGTGCAGTGGCAGCTACCGATACCCAGCCGCACACCCAAGGGCGCACTAGACTCGAAGCTCTATCTCCCTGAGCCTAAAGGGAAGACAGAACGCAAATTATCTGGGGCCCCGACACTCACTGTTAAATTATCCGAAGAATCTATCTGGGTCTATAAAAACCATTAAGTTACCCTAAAAAACTTATAAATTATTAACCTGAAGATAGGCGGACCGCGGTTAAGTAAATTGTCTACACAACAACAATACTTCTATCGTAAGGACGAGGGACTAGAGGAAAATCTCGCGAGGAGGTTATCTGGGTAACCACGTTGCGCAGTTGATCGTTTTGTTACCGTCTGCCCAAATACACGTACTTAGATAGACCCTGTATACGCGCCGGGTCTTATTGGGATGCAGATATTTTGCGAATTCTGGTAGCCAATGTGTCATCTATTACGCCTTTGTCGTGGGCACGGGCACTCCACTGCTAACTCATGAACCACCTCCATTGTTCTCGAAAGGCCTGAATTCCTAGCAAGTTGCTGTCATCATGTAATATAAGCCCCGTCACGTTCTAGTTTTGCAATGGCACATCGAGTCTTTCGGAATAGGCCCTCGGAAGTTCCGAGTCGGGTACCGAGGGCACCCCCTAAGATGATTGATGTGATTGTACCAGGGCCAATCAACTCAGGTCAACCACATCACCTCCCGGCGCCCGTCCGTCGATCCACCGCTAACAGGTAAGGTACTAGAAGTTAAAGCAATGGCGATGGGTTGTATATGCCGTGTATATCAATACGCACCGCCTGCCAATAGCGTTCTTTATATCCCTGCGTTGGCGTAGCTCCTTTGTCTCTAAACCATTGACAAGTAGAAAAGACCCGAATGCCCCCATATTTAAACTTCAGAAGTCGCGAGTCAAACCTATGATGATCTTGGACCTGGGACGCAACCTAAGTCCCCCGGTTACGGTGATTAGTCTCGACGAGAAACTGTCCCGGAACGATCTATTTGCAATAATGCATTAAGCAGTCGAGCCCCAACGTCAAGGGTTGCCGGGGGCATCAGATACTGTTGCTTACAGGCTAAAGTTGTATATCCAGCGCAATGGGTAGCGCATGCTGAGCTGAGTCCATGAATTAGACGTATTGTGGGAAGTCTGAAAAGACTCAAGTTACTATTTGCACAACCGGGAGAAGTCCATTAGACGGTACATGCGGATCGCTTAGTGGCCGGCGGCGGAGATGCTAATGTCATCTTCCCGACGGGACCAGCCTTCAGTACCATCTAGCGGGTACCAATTGTCAAGAATGGTGCGTACCAAGGGGGTGACGAGGTTGGACATTTAGCGATAGCGGTGTGCCGTTACTATACCAAGGCTGTAAGCCACATAAGCTCTGGCGATCCCACGATGGAACGGTGGAACGTTTTCTGCCTCGGATAATACGGCTTGATAGTCTTTGAGACCTCGCTCTCTTCGGTAAGCCCCCATCGATTCATAACAAAAAGACTAGCAGGAACTGACGAGTAAGTGCACCCATCAAGCTTGACGTCTCATAAAAATAACTTTGACCTCTGGTTTGGACCTTGTTCGATCGAAGCTGCGAGCCCTGACCGTTTCCCTTCCGGTGCCTATATCACGGCGAACGAGATTGTCGCCGTCCTTGACCGGAGGCGCGTTCCCCTCGAGGAACCCATCAGGATTAACACGGTAACTCCACTGCGGAGCCTTCGCATCGGCGATACTCCCATCTTTCTGACTATTCCGGTCTATCGTTATTATTACCTGCCCTTCGGAGCACGATAAACGGCCCTTCCAGAA'/>

    <sequence taxon='109' value='CACGCCGAGCTCGCCCTATTTCTTGGCCCGAGGAGGTTTAGCACTCCGGGCTCTTTGTTCGTGCTTCTGACGAGAATCGGTGAAGGCGCAATTAGTCATGAACTCCTTGGTCGATGCCCATATTCAGACGTCGCATTGATCGCGCCGACTTTTTGTAATATCGCAGGATGCATTTTCGCTTTCGAGGCAGCCATCCCGCGTGCAGTGGCAGCTACCGATACCCAGCCGCACACCCAAGGGCGCACTAGACTCGAAGCTCTATCTCCCTGAGCCTAAAGGGAAGACAGAACGCAAATTATCTGGGGCCCCGACACTCACTGTTAAATTATCCGAAGAATCTATCTGGGTCTATAAAAACCATTAAGTTACCCTAAAAAACTTATAAATTATTAACCTGAAGATAGGCGGACCGCGGTTAAGTAAATTGTCTACACAACAACAATACTTCTATCGTAAGGACGAGGGACTAGAGGAAAATCTCGCGAGGAGGTTATCTGGGTAACCACGTTGCGCAGTTGATCGTTTTGTTACCGTCTGCCCAAATACACGTACTTAGATAGACCCTGTATACGCGCCGGGTCTTATTGGGATGCAGATATTTTGCGAATTCTGGTAGCCAATGTGTCATCTATTACGCCTTTGTCGTGGGCACGGGCACTCCACTGCTAACTCATGAACCACCTCCATTGTTCTCGAAAGGCCTGAATTCCTAGCAAGTTGCTGTCATCATGTAATATAAGCCCCGTCACGTTCTAGTTTTGCAATGGCACATCGAGTCTTTCGGAATAGGCCCTCGGAAGTTCCGAGTCGGGTACCGAGGGCACCCCCTAAGATGATTGATGTGATTGTGCCAGGGCCAATCAACTCAGGTCAACCACATCACCTCCCGGCGCCCGTCCGTCGATCCACCGCTAACAGGTAAGGTACTAGAAGTTAAAGCAATGGCGATGGGTTGTATATGCCGTGTATATCAATACGCACCGCCTGCCAATAGCGTTCTTTATATCCCTGCGTTGGCGTAGCTCCTTTGTCTCTAAATCATTGACAAGTAGAAAAGACCCGAATGCCCCCATATTTAAACTTCAGAAGTCGCGAGTCAAACCTATGATGATCTTGGACCTGAGACGCAACCTAAGTCCCCCGGTTACGGTGATTAGTCTCGACGAGAAACTGTCCCGGAACGATCTATTTGCAATAATGCATTAAGCAGTCGAGCCCCAACGTCAAGAGTTGCCGGGGGCATCAGATACTGTTGCTTACAGGCTAAAGTTGTATATCCAGCGCAATGGGTAGCGCATGCTGAGCTGAGTCCATGAATTAGACGTATTGTGGGAAGTCTGGAAAGACTCAAGTTACTATTTGCACAACCGGGAGAAGTCCATTAGACGGTACATGCGGATCGCTTAGTGGCCGGCGGCGGAGATGCTAATGTCATCTTCCCGACGGGACCAGCCTTCAGTACCATCTGGCGGGTACCAATTGTCAAGAATGGTGCGTACCAAGGGGGTGACGAGGTTGGACATTTAGCGATAGCGGTGTGCCGTTACTATACCAAGGCTGTAAGCCACATAAGCTCTGGCGATCCCACGATGGAACGGTGGAACGTTTTCTGCCTCGGATAATACGGCTTGATAGTCTTTGAGACCTCGCTCTCTTCGGTAAGCCCCCATCGATTCATAACAAAAAGACTAGCAGGAACTGACGAGTAAGTGCACCCATCAAGCTTGACGTCTCATAAAAATAACTTTGACCTCTGGTTTGGACCTTGTTCGATCGAAGCTGCGAGCCCTGACCGTTTCCCTTCCGGTGCCTATATCACGGCGAACGAGATTGTCGCCGTCCTTGACCGGAGGCGCGTTCCCCTCGAGGAACCCATCAGGATTAACACGGTAACTCCACTGCGGAGCCTTCGCATCGGCGATACTCCCATCTTTCTGACTATTCCGGTCTATCGTTATTATTACCTGCCCTTCGGAGCACGATAAACGGCCCTTCCAGAA'/>

<sequence taxon='60' value='--------------------------------------------------------------------------------------------------------------------------------------------------------------------------------------------------------------------------------------------------------------------------------------------------------------------------------------------------------------------------------------------------------------------------------------------------------------------------------------------------------------------------------------------------------------------------------------------------------------------------------------------------------------------------------------------------------------------------------------------------------------------------------------------------------------------------------------------------------------------------------------------------------------------------------------------------------------------------------------------------------------------------------------------------------------------------------------------------------------------------------------------------------------------------------------------------------------------------------------------------------------------------------------------------------------------------------------------------------------------------------------------------------------------------------------------------------------------------------------------------------------------------------------------------------------------------------------------------------------------------------------------------------------------------------------------------------------------------------------------------------------------------------------------------------------------------------------------------------------------------------------------------------------------------------------------------------------------------------------------------------------------------------------------------------------------------------'/>

    <sequence taxon='69' value='CACGCCGAGCTCGCCCTATTTCTTGGCCCGAGGAGGTTTAGCACTCCGGGCTCTTTGTTCGTGCTTCTGACGAGAATCGGTGAAGACGCAATTAGTCATGAACTCCTTGGTCGATGCCTATATTCAGACGTCGCATTGATCGCGCCGACTTTTTGTAATATCGCAGGATGCATTTTCGCTTTCGAGGCAGCCATCCTGCGTGCAATGGCAGCTACCGATACCCAGCCGCACACCCAAGGGCGCACTAGACTCGAAGCTCTATCTCCCTAGGCCTCAAGGGAAGACAGAACGCAAATTATCTGGGGCCCCGACACTCACTGTTAAATTATCCGAAGAATCTATCTGGGTCTATAAAAACCGTTAAGTTACCCTGAAAAACTTATAAATTATTAACCTGAAGATAGGCGGACCGCGGTTAAGTAAATTGTCTACACAACAACAATACTTCTATCGTAAGGACGAGGGACTAGAGGAAAATCTCGCGAGGAGGTTATCTGGGTAACCACGTTGCGCAGTTGATCGTTTTGTTACCGTCTGCCCAAATACACGTACTTAGATAGACCCTGTATACGCGCCGGGTCTTATTGGGATGCAGATATTTTGCGAATTCTGGTAGCCAATGTGTCATCTATTACGCCTTTGTCGTGGGCACGGGCACTCCACTGCTAACTCATGAACCACCTCCATTGTTCTCGAAAGGCCTGAATTCCTAGCAAGTTGCTATCATCATGTAGTATAAGCCCCGTCACGTTCTAGTTTTGCAATAGCACATCGAGTCTTTCGGAATAGGCCCTCGGAAGTTCCGAGTCGGGTACCGAGGGCACCCCCTAAGATGATTGATGTGATTGTACCAGGGTCAATCAACTCGGGTCAACCACATCACCTCCCGGCGCCCGTCCGTCGATCCACCGCTAGCAGGTAAGGTACTAGAAGTTAAAGCAATGGCGATGGGTTGTATATGCCGTGTATATCAATACGCACCGCCCGCCAATAGCGTTCTTTATATCCCTGCGTTGGCGTAGCTCCTTTGTTTCTAAACCATTGACAAGTAGAAAAGACCCGAATGCCCCCATATTTAAACTTCAGAAGTCGCGAGTCAAACCTATGATGATCTTGGACCTGAGACGCAACCTAAGTCCCCCGGTTACGGTGATTAGTCTCGACGAGAAACTGTCCCGGAACGATCTATTTGCAATAATGCATTAAGCAGTCGAGCCCCAGCGTCAAGGGTTGCCGGGGGCGTCAGAGACTGTTGCTTACAGGCTAAAGTTGTATATCCAGCGCAATGGGTAGCGCATGCTGAGCTGACTCCATGAATTAGACGTATTGTGGGAAGTCTGAAAAGACTCAAGTTACTATTTGCACAACCGGGAGAAGTCCATTAGACGGTACATGCGGATCGCTTAGTGGCTGGCGGCGAAGATGCTAATGTCATCTTCCCGACGAGACCAGCCTTCAGTACCATCTGGCGGGTACCAATTGTCAAGAATGGTGCGTACAAAGGGGGTGACGAGGTTGGACATTTAGCGATAGCGGTGTGCCGTTACTATACCAAGGCTGTAAGCCACATAAGCTCTGGCGATCCCATGATGGAACGGTGGAACGTTTTCTGCCTCGGATAATACGGCTTGATAGTCTTTGAGACCTCGCTCTCTTCGGTAAACCCCCATCGATTCATAACAAAAAGACTAGCAGGAACTGACGAGTAAGTGCACCCATCAAGCTTGACGTCTCATAAAAATAACTTCGACCTCTGGTTTGGACGTTGTTCGATCGAAGCTGCGAGCCCTGACCGTTTCCCTTCCGGTGCCTATATCACGGCGAACAAGATTGTCGCCGTCCTTGACCGGGGGCGCGTTCCCCTCGAGGAACCCATCAGGATTAACACGGTAACTTCACTACGGAGCCTTCGCATCGGCGATACTCCCACCTTTCTGACTATTCCGGTCTATCGTTATTATGACCTGCCCTTCGGAGCACGATAAACGGCCCTTCCAGAA'/>

<sequence taxon='70' value='--------------------------------------------------------------------------------------------------------------------------------------------------------------------------------------------------------------------------------------------------------------------------------------------------------------------------------------------------------------------------------------------------------------------------------------------------------------------------------------------------------------------------------------------------------------------------------------------------------------------------------------------------------------------------------------------------------------------------------------------------------------------------------------------------------------------------------------------------------------------------------------------------------------------------------------------------------------------------------------------------------------------------------------------------------------------------------------------------------------------------------------------------------------------------------------------------------------------------------------------------------------------------------------------------------------------------------------------------------------------------------------------------------------------------------------------------------------------------------------------------------------------------------------------------------------------------------------------------------------------------------------------------------------------------------------------------------------------------------------------------------------------------------------------------------------------------------------------------------------------------------------------------------------------------------------------------------------------------------------------------------------------------------------------------------------------------------'/>

    <sequence taxon='91' value='CACGCCGAGCTCGCCCTATTTCTTGGCCCGAGGAGGTTTAGCACTCCGGGCTCTTTGTTCGTGCTTCTGACGAGAATCGGTGAAGACGCAATTAGTCATGAACTCCTTGGTCGATGCCTATATTCAGACGTCGCATTGATCGCGCCGACTTTTTGTAATATCGCAGGATGCATTTTCGCTTTCGAGGCAGCCATCCTGCGTGCAATGGCAGCTACCGATACCCAGCCGCACACCCAAGGGCGCACCAGACTCGAAGCTCTATCTCCCTAGGCCTCAAGGGAAGACAGAACGCAAATTATCTGGGTCCCCGACACTCACTGTTAAATTATCCGAAGAATCTATCTGGGTCTATAAAAACCGTTAAGTTACCCTGAAAAACTTATAAATTATTAACCTGAAGATAGGCGGACCGCGGTTAAGTAAATTGTCTACACAACAACAATACTTCTATCGTAAGGACGAGGGACTAGAGGAATATCTCGCGAGGAGGTTATCTGGGTAACCACGTTGCGCAGTTGATCGTTTTGTTACCGTCTGCCCAAATACACGTACTTAGATAGACCCTGTATACGCGCCGGGTCTTATTGGGATGCAGATATTTTGCGAATTCTGGTAGCCAATGTGTCATCTATTACGCCTTTGTCGTGGGCACGGGCACTCCACTGCTAACTCATGAACCACCTCCATTGTTCTCGAAAGGCCTGAATTCCTAGCAAGTTGCTATCATCATGTAGTATAAGCCCCGTCACGTTCTAGTTTTGCAATAGCACATCGAGTCTTTCGGAATAGGCCCTCGGAAGTTCCGAGTCGGGTACCGAGGGCACCCCCTAAGATGATTGATGTGATTGTACCAGGGTCAATCAACTCGGGTCAACCACATCACCTCCCGGCGCCCGTCCGTCGATCCACCGCTAGCAGGTAAGGTACTAGAAGTTAAAGCAATGGCGATGGGTTGTATATGCCGTGTATATCAATACGCACCGCCCGCCAATAGCGTCCTTTATATCCCTGCGTTGGCGTAGCTCCTTTGTTTCTAAACCATTGACAAGTAGAAAAGACCCGAATGCCCCCATATTTAAACTTCAGAAGTCGCGAGTCAAACCTATGATGATCTTGGACCTGAGACGCAACCTAAGTCCCCCGGTTACGGTGATTAGTCTCGACGAGAAACTGTCCCGGAACGATCTATTTGCAATAATGCATTAAGCAGTCGAGCCCCAGCGTCAAGGGTTGCCGCGGGCGTCAGAGACTGTTGCTTACAGGCTAAAGTTGTATATCCAGCGCAATGGGTAGCGCATGCTGAGCTGAGTCCATGAATTAGACGTATTGTGGGAAGTCTGAAAAGACTCAAGTTACTATTTGCACAACCGGGAGAAGTCCATTAGACGGTACATGCGGATCGCTTAGTGGCTGGCGGCGAAGATGCTAATGTCATCTTCCCGACGAGACCAGCCTTCAGTACCATCTAGCGGGTACCAATTGTCAAGAATGGTGCGTACAAAGGGGGTGACGAGGTTGGACATTTAGCGATAGCGGTGTGCCGTTACTATACCAAGGCTGTAAGCCACATAAGCTCTGGCGATCCCATGATGGAACGGTGGAACGTTTTCTGCCTCGGATAAGACGGCTTGATAGTCTTTGAGACCTCGCTCTCTTCGGTAAACCCCCATCGATTCATAACAAAAAGACTAGCAGGAACTGACGAGTAAGTGCACCCATCAAGCTTGACGTCTCATAAAAATAACTTCGACCTCTGGTTTGGACGTTGTTCGATCGAAGCTGCGAGCCCTGACCGTTTCCTTTCCGGTGCCTATATCACGGCGAACAGGATTGTCGCCGTCCTTGACCGGGGGCGCGTTCCCCTCGGGGAACCCATCAGGATTAACACGGTAACTTCACTACGGAGCCTTCGCATCGGCGATACTCCCATCTTTCTGACTATTCCGGTCTATCGTTATTATGACCTGCCCTTCGGAGCACGATAAACGGCCCTTCCAGAA'/>

    <sequence taxon='120' value='CACGCCGAGCTCGCCCTATTTCTTGGCCCGAGGAGGTTTAGCACTCCGGGCTCTTTGTTCGTGCTTCTGACGAGAATCGGTGAAGACGCAATTAGTCGTGAACTCCTTGGTCGATGCCTATATTCAGACGTCGCATTGATCGCGCCGACTTTTTGTAATATCGCAGGATGCATTTTCGCTTTCGAGGCAGCCATCCTGCGTGCAATGGCAGCTACCGATACCCAGCCGCACACCCAAGGGCGCACTAGACTCGAAGCTCTATCTCCCTAGGCCTCAAGGGAAGACAGAACGCAAATTATCTGGGTCCCCGACACTCACTGTTAAATTATCCGAAGAATCTATCTGGGTCTATAAAAACCGTTAAGTTACCCTGAAAAACTTATAAATTATTAACCTGAAGATAGGCGGACCGCGGTTAAGTAAATTGTCTACACAACAACAATACTTCTATCGTAAGGACGAGGGACTAGAGGAATATCTCGCGAGGAGGTTATCTGGGTAACCACGTTGCGCAGTTGATCGTTTTGTTACCGTCTGTCCAAATACACGTACTTAGATAGACCCTGTATACGCGCCGGGTCTTATTGGGATGCAGATATTTTGCGAATTCTGGTAGCCAATGTGTCATCTATTACGCCTTTGTCGTGGGCACGGGCACTCCACTGCTAACTCATGAACCACCTCCATTGTTCTCGAAAGGCCTGAATTCCTAGCAAGTTGCTATCATCATGTAGTATAAGCCCCGTCACGTTCTAGTTTTGCAATAGCACATCGAGTCTTTCGGAATAGGCCCTCGGAAGTTCCGAGTCGGGTACCGAGGGCACCCCCTAAGATGATTGATGTGATTGTACCAGGGTCAATCAACTCGGGTCAACCACATCACCTCCCGGCGCCCGTCCGTCGATCCACCGCTAGCAGGTAAGGTACTAGAAGTTAAAGCAATGGCGATGGGTTGTATATGCCGTGTATATCAATACGCACCGCCCGCCAATAGCGTCCTTTATATCCCTGCGTTGGCGTAGCTCCGTTGTTTCTAAACCATTGACAAGTAGAAAAGACCCGAATGCCCCCATATTTAAACTTCAGAAGTCGCGAGTCAAACCTATGATGATCTTGGACCTGAGACGCAACCTAAGTCCCCCGGTTACGGTGATTAGTCTCGACGAGAAACTGTCCCGGAACGATCTATCTGCAATAATGCATTAAGCAGTCGAGCCCCAGCGTCAAGGGTTGCCGCGGGCGTCAGAGACTGTTGCTTACAGGCTAAAGTTGTATATCCAGCGCAATGGGTAGCGCATGCTGAGCTGAGTCCGTGAATTAGACGTATTGTGGGAAGTCTGAAAAGACTCAAGTTACTATTTGCACAACCGGGAGAAGTCCATTAGACGGTACATGCGGATCGCTTAGTGGCTGGCGGCGAAGATGCTAATGTCATCTTCCCGACGAGACCAGCCTTCAGTACCATCTAGCGGGTACCAATTGTCAAGAATGGCGCGTACAAAGGGGGTGACGAGGTTGGACATTTAGCGATAGCGGTGTGCCGTTACTATACCAAGGCTGTAAGCCACATAAGCTCTGGCGATCCCATGATGGAACGGTGGAACGTTTTCTGCCTCGGATAATACGGCTTGATAGTCTTTGAGACCTCGCTCTCTTCGGTAAACCCCCATCGATTCATAACAAAAAGACTAGCAGGAACTGACGAGTAAGTGCACCCATCAAGCTTGACGTCTCATAAAAATAACTTCGACCTCTGGTTTGGACGTTGTTCGATCGAAGCTGCGAGCCCTGACCGTTTCCCTTCCGGTGCCTATATCACGGCGAACAGGATTGTCGCCGTCCTTGACCGGGGGCGCGTTCCCCTCGGGGAACCCATCAGGATTAACACGGTAACTTCACTACGGAGCCTTCGCTTCGGCGATACTCCCATCTTTCTGACTATTCCGGTCTATCGTTATTATGACCTGCCCTCCGGAGCACGATAAACGGCCCTTCCAGAA'/>

    <sequence taxon='121' value='CACGCCGAGCTCGCCCTATTTCTTGGCCCGAGGAGGTTTAGCACTCCGGGCTCTTTGTTCGTGCTTCTGACGAGAATCGGTGAAGACGCAATTAGTCATGAACTCCTTGGTCGATGCCTATATTCAGACGTCGCATTGATCGCGCCGACTTTTTGTAATATCGCAGGATGCATTTTCGCTTTCGAGGCAGCCATCCTGCGTGCAATGGCAGCTACCGATACCCAGCCGCACACCCAAGGGCGCACTAGACTCGAAGCTCTATCTCCCTAGGCCTCAAGGGAAGACAGAACGCAAATTATCTGGGTCCCCGACACTCACTGTTAAATTATCCGAATAATCTATCTGGGTCTATAAAAACCGTTAAGTTACCCTGAAAAACTTATAAATTATTAACCTGAAGATAGGCGGACCGCGGTTAAGTAAATTGTCTACACAACAACAATACTTCTATCGTAAGGACGAGGGACTAGAGGAATATCTCGCGAGGAGGTTATCTGGGTAACCACGTTGCGCAGTTGATCGTTTTGTTACCGTCTGCCCAAATACACGTACTTAGATAGACCCTGTATACGCGCCGGGTCTTATTGGGATGCAGATATTTTGCGAATTCTGGTAGCCAATGTGTCATCTATTACGCCTTTGTCGTGGGCACGGGCACTCCACTGCTAACTCATGAACCACCTCCATTGTTCTCGAAAGGCCTGAATTCCTAGCAAGTTGCTATCATCATGTAGTATAAGCCCCGTCACGTTCTAGTTTTGCAATAGCACATCGAGTCTTTCGGAATAGGCCCTCGGAAGTTCCGAGTCGGGTACCGAGGGCACCCCCTAAGATGATTGATGTGATTGTACCAGGGTCAATCAACTCGGGTCAACCACATCACCTCCCGGCGCCCGTCCGTCGATCCACCGCTAGCAGGTAAGGTACTAGAAGTTAAAGCAATGGCGATGGGTTGTATATGCCGTGTATATCAATACGCACCGCCCGCCAATAGCGTCCTTTATATCCCTGCGTTGGCGTAGCTCCGTTGTTTCTAAACCATTGACAAGTAGAAAAGACCCGAATGCCCCCATATTTAAACTTCAGAAGTCGCGAGTCAAACCTATGATGATCTTGGACCTGAGACGCAACCTAAGTCCCCCGGTTACGGTGATTAGTCTCGACGAGAAACTGTCCCGGAACGATCTATCTGCAATAATGCATTAAGCAGTCGAGCCCCAGCGTCAAGGGTTGCCGCGGGCGTCAGAGACTGTTGCTTACAGGCTAAAGTTGTATATCCAGCGCAATGGGTAGCGCATGCTGAGCTGAGTCCGTGAATTAGACGTATTGTGGGAAGTCTGAAAAGACTCAAGTTACTATTTGCACAACCGGGAGAAGTCCATTAGACGGTACATGCGGATCGCTTAGTGGCTGGCGGCGAAGATGCTAATGTCATCTTCCCGACGAGACCAGCCTTCAGTACCATCTAGCGGGTACCAATTGTCAAAAATGGTGCGTACAAAGGGGGTGACGAGGTTGGACATTTAGCGATAGCGGTGTGCCGTTACTATACCAAGGCTGTAAGCCACATAAGCTCTGGCGATCCCATGATGGAACGGTGGAACGTTTTCTGCCTCGGATAATACGGCTTGATAGTCTTTGAGACCTCGCTCTCTTCGGTAAACCCCCATCGATTCATAACAAAAAGACTAGCAGGAACTGACGAGTAAGTGCACCCATCAAGCTTGACGTCTCATAAAAATAACTTCGACCTCTGGTTTGGACGTTGTTCGATCGAAGCTGCGAGCCCTGACCGTTTCCCTTCCGGTGCCTATATCACGGCGAACAGGATTGTCGCCGTCCTTGACCGGGGGCGCGTTCCCCTCGGGGAACCCATCAGGATTAACACGGTAACTTCACTACGGAGCCTTCGCTTCGGCGATACTCCCATCTTTCTGACTATTCCGGTCTATCGTTATTATGACCTGCCCTCCGGAGCACGATAAACGGCCCTTCCAGAA'/>

    <sequence taxon='125' value='CACGCCGAGCTCGCCCTATTTCTTGGCCCGAGGAGGTTTAGCACTCCGGGCTCTTTGTTCGTGCTTCTGACGAGAATCGGTGAAGACGTAATTAGTCATGAACTCCTTGGTCGATGCCTATATTCAGACGTCGCATTGATCGCGCCGACTTTTTGTAATATCGCAGGATGCATTTTCGCTTTCGAGGCAGCCATCCTGCGTGCAATGGCAGCTACCGATACCCAGCCGCACACCCAAGGGCGCACTAGACTCGAAGCTCTATCTCCCTAGGCCTCAAGGGAAGACAGAACGCAAATTATCTGGGGCCCCGACACTCACTGTTAAATTATCCGAAGAATCTATCTGGGTCTATAAAAACCGTTAAGTTACCCTGAAAAACTTATAAATTATTAACCTGAAGATGGGCGGACCGCGGTTAAGTAAATTGTCTACACAACAACAATACTTCTATCGTAAGGACGAGGGACTAGAGGAAAATCTCGCGAGGAGGTTATCTGGGTAACCACGTTGCGCAGTTGATCGTTTTGTTACCGTCTGCCCAAATACACGTACTTAGATAGACCCTGTATACGCGCCGGGTCTTATTGGGATGCAGATATTTTGCGAATTCTGGTAGGCAATGTGTCATCTATTGCGCCTTTGTCGTGGGCACGGGCACTCCACTGCTAACTCATGAACCACCTCCATTGTTCTCGAAAGGCCTGAATTCCTAGCAAGTTGCTATCATCATGTAGTATAAGCCCCGTCACGTTCTAGTTTTGCAATAGCACATCGAGTCTTTCGGAATAGGCCCTCGGAAGTTCTGAGTCGGGTACCGAGGGCACCCCCTAAGATGATTGATGTGATTGTACCAGGGTCAATCAACTCGGGTCAACCACATCACCTCCCGGCGCCCGTCCGTCGATCCACCGCTAGCAGGTAAGGTACTAGAAGTTAAAGCAATGGCGATGGGTTGTATATGCCGTGTATATCAATACGCACCGCCTGCCAATAGCGTCCTTTATATCCCTGCGTTGGCGTAGCTCCTTTGTTTCTAAACCATTGACAAGTAGAAAAGACCCGAATGCCCCCATATTTAAACTTCAGAAGTCGCGAGTCAAACCTATGATGATCTTGGACCTGGGACGCAACCTAAGTCCCCCGGTTACGGTGATTAGTCTCGACGAGAAACTGTCCCGGAACGATCTATTTGCAATAATGCATTAAGCAGTCGAGCTCCAGCGTCAAGGGTTGCCGGGGGCGTCAGAGACTGTTGCTTACAGGCTAAAGTTGTATATCCAGCGCAATGGGTAGCGCATGCTGAGCTGAGTCCATGAATTAGACGTATTGTGGGAAGTCTGAAAAGACTCAAGTTACTACTTGCACAACCGGGAGAAGTCCATTAGACGGTACATGCGGATCGCTTAGTGGCTGGCGGCGAAGATGCTAATGTCATCTTCCCGACGAGACCAGCCTTCAGCACCATCTAGCGGGTACCAATTGTCAAGAATGGTGCGTACAAAGGGGGTGACGAGGTTGGACATTTAGCGATAGCGGTGTGCCGTTACTATACCAAGGCTGTAAGCCACATAAGCTCTGGCGATCCCATGATGGAACGGTGGAACGTTTTCTGCCTCGGATAATACGGCTTGATAGTCTTTGAGACCTCGCTCTCTTCGGTAAACCCCCATCGATTCATAACAAAAAGACTAGCAGGAACTGACGAGTAAGTGCACCCATCAAGCTTGACGTCTCATAAAAATAACTTCGACCTCTGGTTTGGACGTTGTTCGATCGAAGCTGCGAGCCCTGACCGTTTCCCTTCCGGTGCCTATATCACGGCGAACAAGATTGTCGCCGTCCTTGACCGGGGGCGCGTTCCCTTCGAGGAACCCATCAGGATTAACACGGTAACTTCACTACGGAGCCTTCGCATCGGCGATACTCCCCTCTTTCTGACTATTCCGGTCTATCGTTATTATGACCTGCCCTTCGGAGCACGATAAACGGCCCTTCCAGAA'/>

<sequence taxon='33' value='--------------------------------------------------------------------------------------------------------------------------------------------------------------------------------------------------------------------------------------------------------------------------------------------------------------------------------------------------------------------------------------------------------------------------------------------------------------------------------------------------------------------------------------------------------------------------------------------------------------------------------------------------------------------------------------------------------------------------------------------------------------------------------------------------------------------------------------------------------------------------------------------------------------------------------------------------------------------------------------------------------------------------------------------------------------------------------------------------------------------------------------------------------------------------------------------------------------------------------------------------------------------------------------------------------------------------------------------------------------------------------------------------------------------------------------------------------------------------------------------------------------------------------------------------------------------------------------------------------------------------------------------------------------------------------------------------------------------------------------------------------------------------------------------------------------------------------------------------------------------------------------------------------------------------------------------------------------------------------------------------------------------------------------------------------------------------------'/>

    <sequence taxon='114' value='CACGCCGAGCTCGCCCTATTTCTTGGCCCGAGGAGGTTTAGCACTACGGGCTCTTTGTTCGTGCTTCTGACGAGAATTGGTGAAGACGCAATTAGTCATGAACTCTTTGGTCGATGCCCATATTCAGACGTCGCATTGATCGCGCCGACTTTTTGTAATATCGCAGGATGCATTTTCGCTTTCGAGGCAACCATCCCGCGTGTAAGGGCAGCTACCGATACCCAGCCGCACACCCAAGGGCGCACTAGGCTCGAAGCTCTATCTCCCTAGGCCTCAAGGGAAGACAGAACGCAAATTATCTGGGGCCCCGACACTCACTGTTAAATTATCCGAAGAATCTATCTGGGTCTATAAAAACCATTAAGTTACCCTGAAAAACTTATAAATTATTAACCTGAAGATAGGCGGTCCGCGGTTAAGTAAATTGTCTACACAGCAACAATACTTCTATCGTAAGGACGAGGGACTAGAGGAAAATCTTGTGAGGAGGTTATCTAGGTGACCACGTTGCGCAGTTGATCGTTTTGTTACCGTCTGCCCAAATACACGTACTTAGATAGACCCTGTATACGCGCCGGGTCTTATTGGGATGCAGATATTTTGCGAATTCTGGTGGCCAACGTGTCATCTATTACGCCTCTGTCGTGGGCACGGGTACTCCACTGCTAACTCATGAACCACCTCCATTGTTCTCGAAAGGCCTGAATTACTAGCAAGTTGCTGTCATCATGTAGCATAAGCCCCGTCACGTTCTAGTTTTGCAATAGCACATCGAGTCTTTCGGAATAGACCCTCGGAAGTTCCGAGTCGGGTACCGAGGGCACCCCCTAAGACCATTGATGTGATTGTACCAGGGCCAATCACCTCGGGTCAACCGCATCACCTCCCGGCGCCCGTCCGTCGATCCACCGCTAACAGGTAAGGTACTAGAAGTTAAAGCAATGGCGATGGGTTGTATATGCCGTGTATATCAATACGCACCGCCGGCCCATAGCGTCCTTTATATCCCTGCGTTGGCGTAGCTCCTTTGTTTCTAGACCATTGACAAGTAGAAAAGACCCGAATGCCCCCATATTTAAACTTCAGAAGTCGCGAGTCAAACCTATGATGATCTTGGACCTGAGACGCAACCTAAGTCCCCTGGTTACGGTGATTAGTCTCGACGAGAAACTGTCCCGGAACGATCTATTTGCAATAATGCATTAAGCACTCGAGCCCCAACGTCAAGGGTTGCCGGGGGCATCAGATACTGTTGCTTACAGGCTAAAGTTGTATATCCAGCGCGATGGGTAGCGCATGCTGAGCTGAGTCCATAAATTAGACGTATTGTGGGAAGTCTGAAAAGACTCAAGCTACTATTTGCACAACCGGGAGAAGTCCATTAGACGGTACATGCGGATCGCTTAGTGGCCGGCGGCGAAGATGCTAATGTCATCGTCCTGACGGGACCAGACTTCAGTACCATCTAGCGGGTACCAATTGTTAAGAATGGTGCGTACAAAGGGGGTGACGAGGTTGGACATTTAGCGATAGCGGTGTGCCGTTACTATACCAAGGCTGTAAGCCACATAAGCTCTGGCGATCCCATGATGGAACGGTGGAACGTTTTCTGCCTCGGATAATACGGCTTGATAGTCTTTGAGACCTCGCTCTCTTCGGTAAGCCCCCATCGATTCATAAGAAAAAGACTAGCAGGAACTGACGAGTAAGTGCACCCATCAAGCTTGACGTCTCCTAAAAATAAGTTTGGCCTCTGGTTTAGACGTTGTTCGATCGAAGCTGCGAGCCCTGACCGTTTCCCTTCCGGTGCCTGTATCACGGCGAACGAAATTGTCGCCATCCTTGACCGGGGGCGCGTTCCCCTCGAGGAACCCATCAGGATTAACACGGTAACTTCACTACGGAGCCTTCGCATCGGCGATACTACCTTCTTTCTGACTATTCCGGTCTATCGTTATTATGACCTGCCCTTCGGAGCACGATAAACGGCCCTTCCAGAA'/>

    <sequence taxon='80' value='CACGCCGAGCTCGCCCTATTTCTTGGCCCGAGGAGGTTTAGCACTCCGGGCTCTTTGTTCGTGCTTCTGACGAGAATTGGTGAAGACGCAATTAGTCATGAACTCTTTGGTCGATGCCCATATTCAGACGTCGCATTGATCGCGCCGACTTTTTGTAATATCGCAGGATGCATTTTCGCTTTCGAGGCAGCCATCCCGCGTGTAAGAGCAGCTACCGATACCCAGCCGCACACCCAAGGGCGCACTAGGCTCGAAGCTCTATCTCCCTAGGCCTCAAGGGAAGACAGAACGCAAATTATCTGGGGCCCCGACACTCACTGTTAAATTATCCGAAGAATCTATCTGGGTCTATAAAAACCATTAAGTTACCCTGAAAAACTTATAAATTATTAACCTGAAGATAGGCGGTCCGCGGTTAAGTAAATTGTCTACACAGCAACAATACTTCTATCGTAAGGACGAGGGACTAGAGGAAAATCTTGTGAGGAGGTTATCTGGGTAACCACGTTGCGCAGTTGATCGTTTTGTTACCGTCTGCCCAAATACACGTACTTAGATAGCCCCTGTATACGCGCCGGGTCTTATTGGGATGCAGATATTTTGCGAATTCTGGTAGCCAACGTGTCATCTATTACGCCTTTGTCGTGGGCACGGGCACTCCACTGCTAACTCATGAACCACCTCCATTGTTCTCGAAAGGCCTGAATTCCTAGCAAGTTGCTGTCATCATGTAGTATAAGCCCCGTCACGTTCTAGTTTTGCAATAACACATCGAGTCTTTCGGAATAGGCCCTCGGAAGTTCCGAGTCGGGTACCGAGGGCACCCCCTAAGATCATTGATGTGATTGTACCAGGGCCAATCACCCCGGGTCAACCGCATCACCTCCCGGCGCCCGTCCGTCGATCCACCGCTAACAGGTAAGGTACTAGAAGTTAAAGCAATGGCGATGGGTTGTATATGCCGTGTATATCAATACGCACCGCCGGCCAATAGCGTCCTTTATATCCCTGCGTTGGCGTAGCTCCTTTGTTTCTAAACCATTGACAAGTAGAAAAGACCCGAATGCCCCCATATTTAAACTCCAGAAGTCGCGAGTCAAACCTATGATGATCTTGGACCTGAGACGCAACCTAAGTCCCCTGGTTACGGTGATTAGTCTCGACCAGAAACTGTCCCGGAACGATCTATTTGCAATAATGCATTAAGCAGTCGAGCCCCAACGTCAAGGGTTGCCGGGGGCATCAGATACTGTTGCTTACAGGCAAAAGTTGTATATCCAGCGCGATGGGTAGCGCATGCTGAGCTGAGTCCATAAATTAGACGTATTGTGGGAAGTCTGAAAAGACTCAAGCTACTATTTGCACAACCGGGAGAAGTCCATTAGACGGTACATGCGGATCGCTTAGTGGCCGGCGGCGAAGATGCTAATGTCATCTTCCCGACGGGACCAGACTTCAGTACCATCTAGCGGGTACCAATTGTTAAGAATGGTGCGTACAAAGGGGGTGACGAGGTTGGACATTTAGCGATAGCGGTGTGCCGTTACTATACCAAGGCTGTAAGACACATAAGCTCTGGCGATCCCATGATGGAACGGTGGAACGTTTTCTGCCTCGGATAATACGGCTTGATAGTCTTTGAGACCTCGCTCTCTTCGGTAAGCCCCCATCGATTCATAAGAAAAAGACTAGCAGGAACTGACGAGTAAGTGCACCCATCAAGCTTGACGTCTCCTAAACATAACTTTGACCTCTGGTTTAGACGTTGTTCGATCGAAGCTGCGAGCCCTGACCGTTTCCCTTCCGGTGCCTATATCACGGCGAACGAAATTGTCGCCATCCTTGACCGGGGGCGCGTTCCCCTCGAGGAACCCATCAGGATTAACACGGTAACTTCACTACGGAGCCTTCGCATCGGCGATACTACCTTCTTTCTGACTATTCCGGTCTATCGTTATTATGACCTGCCCTTCGGAGCACGATAAACGGCCCTTCCAGAA'/>

    <sequence taxon='81' value='CACGCCGAGCTCGCCCTATTTCTTGGCCCGAGGAGGTTTAGCACTCCGGGCTCTTTGTTCGTGCTTCTGACGAGAATTGGTGAAGACGCAATTAGTCATGAACTCTTTGGTCGATGCCCATATTCAGACGTCGCATTGATCGCGCCGACTTTTTGTAATATCGCAGGATGCATTTTCGCTTTCGAGGCAGCCATCCCGCGTGTAAGAGCAGCTACCGATACCCAGCCGCACACCCAAGGGCGCACTAGGCTCGAAGCTCTATCTCCCTAGGCCTCAAGGGAAGACAGAACGCAAATTATCTGGGGCCCCGACACTCACTGTTGAATTATCCGAAGAATCTATCTGGGTCTATAAAAACCATTAAGTTACCCTGAAAAACTTATAAATTATTAACCTGAAGATAGGCGGTCCGCGGTTAAGTAAATTGTCTACACAGCAACAATACTTCTATCGTAAGGACGAGGGACTAGAGGAAAATCTTGTGAGGAGGTTATCTGGGTAACCACGTTGCGCAGTTGATTGTTTTGTTACCGTCTGCCCAAATACACGTACTTAGATAGCCTCTGTATACGCGCCGGGTCTTATTGGGATGCAGATATTTTGCGAATTCTGGTAGCCAACGTGTCATCTATTACGCCTTTGTCGTGGGCACGGGCACTCCACTGCTAACTCATGAACCACCTCCATTGTTCTCGAAAGGCCTGAATTCCTAGCAAGTTGCTGTCATCATGTAGTATAAGCCCCGTCACGTTCTAGTTTTGCAATAACACATCGAGTCTTTCGGAATAGGCCCTCGGAAGTTCCGAGTCGGGTACCGAGGGCACCCCCTAAGATCATTGATGTGATTGTACCAGGGCCAATCACCTCGGGTCAACCGCATCACCTTCCGGCGCCCGTCCGTCGATCCACCGCTAACAGGTAAGGTACTGGAAGTTAAAGCAATGGCGATGGGTTGTATATGCCGTGTATATCAATACGCACCGCCGGCCAATAGCGTCCTTTATATCCCTGCGTTGGCGTAGCTCCTTTGTTTCTAAACCATTGACAAGTAGAAAAGACCCGAATGCCCCCATATTTAAACTCCAGAAGTCGAGAGTCAAACCTATGATGATCTTGGACCTGAGACGCAACCTAAGTCCCCTGGTTACGCTGATTAGTCTCGACCAGAGACTGTCCCGGAACGATCTATTTGCAATAATGCATTAAGCAGTCGAGCCCCAACGTCAAGGGTTGCCGGGGGCATCAGATACTGTTGCTTACAGGCAAAAGTTGTATATCCAGCGCGATGGGTAGCGCATGCTGAGCTGAGTCCATAAATTAGACGTATTGTGGGAAGTCTGAAAAGACTCAAGCTACTATTTGCACAACCGGGAGAAGTCCATTAGACGGTACATGCGGATCGCTTAGTGGCCGGCGGCGAAGATGCTAATGTCATCTTCCCGACGGGACCAGACTTCAGTACCATCTAGTGGGTACCAATTGTTAAGAATGGTGGGTACAAAGGGGGTGACGAGGTTGGACATTTAGCGATAGCGGTGTGCCGTTACTATACCAAGGCTGTAAGCCACATAAGCTCTGGCGATCCCATGATGGAACGGTGGAACGTTTTCTGCCTCGGATAGTACGGCTTGATAGTCTTTGAGACCTCGCTCTCTTCGGTAAGCCCCCATCGATTCATAAGAAAAAGACTAGCAGGAACTGACGAGTAAGTGCACCCATCAAGCTTGACGTCTCCTAAACATAACTTTGACCTCTGGTTTAGACGTTGTTCGATCGAAGCTGCGAGCCCTGAACGTTTCCCTTCCGGTGCCTATATCACGGCGAACGAAATTGTCGCCATCCTTGACCGGGGGCGCGTTCCCCTCGAGGAACCCATCAGGATTAACACGGTAACTTCACTACGGAGCCTTCGCATCGGCGATACTACCTTCTTTCTGACTATTCCGGTCTATCGTTATTATGACCTGCCCTTCGGAGCACGATAAACGGCCCTTCCAGAA'/>

    <sequence taxon='45' value='CACGCCGAGCTCGCCCTATTTCTTGGCCCGAGGAGGTTTAGCACTCCGGGCTCTTTGTTCGTGCTTCTGACGAGAATTGGTGAAGACGCAATTAGTCATGAACTCCTTGGTCGATGCCCATATCCAGACGTCGCATTGATCGCGCCGACTTTTTGTAATATCGCAGGATGCATTTTCGCTTTCGAGGCAGCCATCCCGCGTGTAAGGGCAGCTACCGATACCCAGCCGCACACCCAAGGGCGCACTAGACTCGAAGCTCTATCTCCCTAGGCCTCAAGGGAAGACAGAACGCATATTATCTGGGGCCCCGACACTCACTGTTAAATTATCCGAAGAATCTATCTGGGTCTATAAAAACCATTAAGTTACCCTGAAAAACTTATAAATTATTAACCTGAAGATAGGCGGTCCGCGGTTAAGTAAATTGTCTACACAGCAACAATACTTCTATCGTAAGGACGAGGGACTAGAGGAAAATCTTGTGAGGAGGTTATCTGGGTAACCGCGTTGCACAGTTGATCGTTTTGTTACCGTCTGCCCAAATACACGTACTTAGATAGACCCTGTATACGCGCCGGGTCTTATTGGGATGCAGATATTTTGCGAATTCTGGTAGCCAACGTGTCATCTATTACGCCTTTATCGTGGGCACGGGCACTCCACTGCTAACTCATGAACCACCTCCATTGTTCTCGAAAGGCCTGAATTCCTAGCAAGTTGCTGTCATCATGTAGTATAAGCCCCGTCACGTTCTAGTTTTGCAATAGCACATCGAGTCTTTCGGAATAGGCCCTCGGAAGTTCCGAGTCGGGTACCGAGGGCACCCCCTAAGATGATTGATGTGATTGTACCAGGGCCAATCACCTCGGGTCAACCACATCACCTCCCGGCGCCCGTCCGTCGATCCACCGCTAACAGGTAAGGTACTAGAAGTTAAAGCAATGGCGATGGGTTGTATATGCCGTGTATATCAATACGCACCGCCGGCCAATAGCGTCCTTTATATCCCTGCGTTGGCGTAGCTCCTTTGTTTCTAGACCATTGACAAGTAGAAAAGACCCGTATGCCCCCATATTTAAACTTCAGAAGTCGCGAGTCAAACCTATGATGATCTTGGACCTGAGACGCAACCTAAGTCCCCCGGTTACGGTGATTAGTCTCGGCGAGAAACTGTCCCGGAACGATCTATTTGCAATAATGCATTAAGCAGTCGAGCCCCAACGTCAAGGGTTGCCGGGGGCATTGGATACTGTTGCTTACAGGCTAAAGTTGTATATCCAGCGCGATGGGTAGCGCATGCTGAGCGGAGTCCACAAATTAGACGTATTGTGGGAAGTCTGAAAAGACTCAAGTTACTATTTGCACAACCGGGAGAAGTCCATTAGACGGTATATGCGGATCGCTTAGTGGCCGGCGGCGAAGATGCTAATGTCATCTTCCCAACGGGACCAGCCTTCAGTACCATCTAGCGGGTACCAATTGTCAAGAATGGTGCGTACAAAGGGGGTGACGAGGTTGGACATTTAGCGATAGCGGTGTGCCGTTACTATACCAAGGCTGTAAGCCACATAAGCTCTGGCGATCCCATGATGGAACGGTGGAACGTTTTCTGCCTCGGATAATACGGCTTGATAGTCTTTGAGACCTCGCTCTCTTCGGTAAGCCCTCATCGATTCATAAGAAAAAGACTAGCAGGAACTGACGAGTAAGTGCACCCATCAAGCTTGACGTCTCCTATAAATAACTTTCACCTCTGGTTTGGACGTTGTTCGATCGAAGCTGCGAGCCCTGACCGTTTCCCTTCCGGTGCCTATATCACGGCGAACGAGATTGTCGCCGTCCTTGACCGGGGGCGCGTTCCCCTCGAGGAACCCATCAGGATTAACACGGTAACTTCACTACGGAGCCTTCGCATCGGCGATACTCCCTTCTTTCTGACTATTCCGGTCTATCGTTATTATGACCTGCCCTTCGGAGCACGATAAACGGCCCTTCCAAAA'/>

    <sequence taxon='46' value='CACGCCGAGCTCGCCCTATTTCTTGGCCCAAGGAGGTTTAGCACTCCGGGCTCTTTGTTCGTGCTTCTGACGAGAATTGGTGAAGACGCAATTAGTCATGAACTCCTTGGTCGATGCCCATATCCAGACGTCGCATTGATCGCGCCGACTTTTTGTAATATCGCAGGATGCATTTTCGCTTTCGAGGCAGCCATCCCGCGTGTAAGGGCAGCTACCGATACCCAGCCGCACACCCAAGGGCGCACTAGACTCGAAGCTCTATCTCCCTAGGCCTCAAGGAAAGACAGAACGCATATTATATGGGGCCCCGACACTCACTGTTAAATTATCCGAAGAATCTATCTGGGTCTATAAAAACCATTAAGTTACCCCGAAAAACTTATAAATTATTAACCTGAAGATAGGCGGTCCGCGGTTAAGTAAATTGTCTACACAGCAACAATACTTCTATCGTAAGGACGAGGGACTAGAGGAAAATCTTGTGAGGAGGTTATCTGGGTTACCGCGTTGCGCAGTTGATCGTTTTGTTACCGTCTGCCCAAATACACGTACTTAGATGGACCCTGTATACGCGCCGGGTCTTATTGGGATGCAGATATTTTGCGAATTCTGGTAGCCAACGTGTCATCTATCACGCCTTTGTCGTGGGCACGGGCACTCCACTGCTAACTCATGAACCACCTCCATTGTTCTCGAAAGGCCTGAATTCCTAGCAAGTTGCTGTCATCATGTAGTATAAGCCCCGTCACGTTCTAGTTTTGCAATAGCACATCGAGTCTTTCGGAATAGGCCCTCGGAAGTTCCGAGTCGGGTACCGAGGGCACCCCCTAAGATGATTGATGTGATTGTACCAGGGCCAATCACCTCGGGTCAACCACATCACCTCCCGGCGCCCGTCCGTCGATCCACCGCTAACAGGTAAGGTACTAGAAGTTAAAGCAATGGCGATGGGTTGTATATGCCGTGTATATTAATACGCACCGCCGGCCAATAACGTCCTTTATATCCCTGCGTTGGCGTAGCTCCTTTGTTTCTAGACCATTGACAAGTAGAAAAGACCCGAATGCCCCCATATTTAAACTTCAGAAGTCGCGAGTCAAACCTATGATGATCTTGGACCTGAGACGCAACCTAAGTCCCCCGGTTACGGTGATTAGTCTCGGCGAGAAACTGTCCCGGAACGATCTATTTGCAATAATGCATTAAGCAGTCGAGCCCCAACGTCAAGGGTTGCCGGGGGCATTGGATACTGTTGCTTACAGGCTAAAGTTGTATATCCAGCGCGATGGGTAGCGCATGCTGAGCTGAGTCCATAAATTAGACGTATTGCGGGAAGTCTGAAAAGACTCAAGTTACTATTTGCACAACCGGGAGAAGTCCATTAGACGGTATATGCGGATCGCTTAGTGGCCGGCGGCGAAGATGCTAATGTCATCTTCCCAACGGGACCAGCCTTCAGTACCATCTAGCGGGTACCAATTGTCAAGAATGGTGCGTACAAAGGGGGTGACGAGGTTGGACATTTAGCGATAGCGGTGTGCCGTTACTATACCAAGGCTGTAAGCCACATAAGCTCTGGCGATCCCATGATGGAACGGTGGAACGTTTTCTGCCTCGGATAATACGGCTTGATAGTCTTTGAGACCTCGCTCTCTTCGGTAAGCCCTTATCGATTCATAAGAAAAAGACTAGCAGGAACTGACGAGTAAGTGCACCCATCAAGCTTGACGTCTCCTAAAAATAACTTTCACCTCTGATTTGGACGTTGTTCGACCGAAGCTGCGAGCCCTGACCGTTTCCCTTCCGGTGCCTATATTACGGCGAACGAGATTGTCGCCGTCCTTGACCGGGGGCGCGTTCCCCTCGAGGAACCCATCAGGATTAACACGGTAACTTCACTACGGAGCCTTCGCATCGGCGATACTCCCTTCTTTCTGACTATTCCGGTCTATCGTTATTATGACCTGCCCTTCGGAGCACGATAAACGGCCCTTCCAGAA'/>

<sequence taxon='47' value='--------------------------------------------------------------------------------------------------------------------------------------------------------------------------------------------------------------------------------------------------------------------------------------------------------------------------------------------------------------------------------------------------------------------------------------------------------------------------------------------------------------------------------------------------------------------------------------------------------------------------------------------------------------------------------------------------------------------------------------------------------------------------------------------------------------------------------------------------------------------------------------------------------------------------------------------------------------------------------------------------------------------------------------------------------------------------------------------------------------------------------------------------------------------------------------------------------------------------------------------------------------------------------------------------------------------------------------------------------------------------------------------------------------------------------------------------------------------------------------------------------------------------------------------------------------------------------------------------------------------------------------------------------------------------------------------------------------------------------------------------------------------------------------------------------------------------------------------------------------------------------------------------------------------------------------------------------------------------------------------------------------------------------------------------------------------------------'/>

<sequence taxon='99' value='--------------------------------------------------------------------------------------------------------------------------------------------------------------------------------------------------------------------------------------------------------------------------------------------------------------------------------------------------------------------------------------------------------------------------------------------------------------------------------------------------------------------------------------------------------------------------------------------------------------------------------------------------------------------------------------------------------------------------------------------------------------------------------------------------------------------------------------------------------------------------------------------------------------------------------------------------------------------------------------------------------------------------------------------------------------------------------------------------------------------------------------------------------------------------------------------------------------------------------------------------------------------------------------------------------------------------------------------------------------------------------------------------------------------------------------------------------------------------------------------------------------------------------------------------------------------------------------------------------------------------------------------------------------------------------------------------------------------------------------------------------------------------------------------------------------------------------------------------------------------------------------------------------------------------------------------------------------------------------------------------------------------------------------------------------------------------------'/>

<sequence taxon='15' value='--------------------------------------------------------------------------------------------------------------------------------------------------------------------------------------------------------------------------------------------------------------------------------------------------------------------------------------------------------------------------------------------------------------------------------------------------------------------------------------------------------------------------------------------------------------------------------------------------------------------------------------------------------------------------------------------------------------------------------------------------------------------------------------------------------------------------------------------------------------------------------------------------------------------------------------------------------------------------------------------------------------------------------------------------------------------------------------------------------------------------------------------------------------------------------------------------------------------------------------------------------------------------------------------------------------------------------------------------------------------------------------------------------------------------------------------------------------------------------------------------------------------------------------------------------------------------------------------------------------------------------------------------------------------------------------------------------------------------------------------------------------------------------------------------------------------------------------------------------------------------------------------------------------------------------------------------------------------------------------------------------------------------------------------------------------------------------'/>

<sequence taxon='92' value='--------------------------------------------------------------------------------------------------------------------------------------------------------------------------------------------------------------------------------------------------------------------------------------------------------------------------------------------------------------------------------------------------------------------------------------------------------------------------------------------------------------------------------------------------------------------------------------------------------------------------------------------------------------------------------------------------------------------------------------------------------------------------------------------------------------------------------------------------------------------------------------------------------------------------------------------------------------------------------------------------------------------------------------------------------------------------------------------------------------------------------------------------------------------------------------------------------------------------------------------------------------------------------------------------------------------------------------------------------------------------------------------------------------------------------------------------------------------------------------------------------------------------------------------------------------------------------------------------------------------------------------------------------------------------------------------------------------------------------------------------------------------------------------------------------------------------------------------------------------------------------------------------------------------------------------------------------------------------------------------------------------------------------------------------------------------------------'/>

    <sequence taxon='95' value='CACGCCGAGCTCGCCCTATTTCTTGGCCCGAGGAGGTTTAGCACTCCGGGCTCCTTGTTCGTGTTTCTGACGAAAATCGGTAAAGACGCAATTAGTCATGAGCTCCTTGGTCGATGCCCATATTCAGACGTCGCATTGATCGCGCCGACTTTTTGTAATATCGCAGGGTGCATTTTCGCTTTCGAGGCAGCCATCCCGCGTGTAAGGGCAGCTACCGATACCCAGCCGCACACCCAAGGACGCACTAGACTCGAAGCTCTATCTCCCTAGGCCTCAAGGGAAGACAGAACGCAAATTATCTGGGGCCCCGACACTCACTGTTAAATTATCCGAAGAATCTATCTGGGTCTATAAAAACCATTAAGTTACCCTGAAAAACTTATAAATTATTAACCTGAAGATAGGCGGTCCGCGGTTAAGTAAATTGTCTACACAACAACAATACTTCTATCGTAAGGACGAGGGACTGGAGGAAAATCTTGTGAGGAGGTTATCTGGGTAACCACGTTGCGCAGTTGATTGTTTTGTTACCGTCTGCCCAAATACACGTACTTAGATGGACCCTGTATACGCGCCGGGTCTTATTGGGATGCAGATATTTTGCGACTTCTGGTAGCCAACGTGTCATGTATTACGCCTTTGTGGTGGGCACGGGCGTTCCACTGCTAACTCATGAACCACCTCCATTGTTCTCGAAAGGCCTGAATTCCTAGCAAGTTGCTGTCATCATGTAGTATACGCCCCATCACGTTCTAGTTTTGCAATAGCACATCGAGTCTTTCGGAATAGGCCCTCGGAAGCTCCGAGTCGGGTACCGAGGGCACCCCCTAAGATGATTGATGTGATTGTACCAGGGCCAATCATCTCGCGTCAACCACATCACCTCCCGGTGCCCGTCCGTCGATCCACCGCTAACAGGTAAGGTACTAGAAGTTAAAGCAATGGCGATGGGTTGTATATGCCGTGTATATCAATACGCACCGCCTGCCAATAGCGTCCTTTATATCCCTGCGTTGGCGTAGCTCCTTTGTTTCTAAACCATTGACAAGTAGAAAAGACCCGAATGCCCCCATATTTAAACTTCAGAAGTCGCGAGTCAAACCTATGATGATCTAGGACCTGAAACGCAACCTAAGTGCCCCGGTTACGGTGATTACTCTCGAAGAGAAACTGTCCCGGAGCGATCTATTTGCAATAATGCATTAAGCAGTCGAGACCCAACGTTAAGGGTTGCCGGGGGCATCAGATACTGTTGCTTACAGGCTAAAGTTGTATATCCGGCGCGACGGGCAGCGCATGCTGAGCTGAGCCCATGAATTAGACGTATTGTGGGAAGTCTGAAAAGACTCAAGTTGCTATTTGCACAACCGGGAGAAGTCCATTAGACGGTGCATGCGGATCGCTTAGTGGCCGGCGGCGAAGATGCTAATGTCATCTTCCCGACGGGACCAGCCTTCAGTACCATCTAGCGGGTACCAATTGTCGAGAAGGGTGCGTACGAAGGGGGTGACGAGGTTGGACATTTAGCGATAGCGGTGTGCCGTTACTATACCAAGGCTGTAAGCCACATAAGCTCTGGCGATCCCATGATGGAACGGTGGCACGTTTTCTGCCTCGGATAATACGGCTTGATAGTCTTTGAGACCCCGCTCTCTTCGGTAAGCCCCCATCGATTCATAAGAAAAAGACTAGCGGGAACTGACGAGTAAGTGCACCCATCAAGCTTGACGTCTCCTAAAAATAACTTTGACCTCTGATTTGGACGTTGTTCGATCAAAGCTGCGAGCCCTGACCGTTTCCCTTCCGGTGCCTATATCACGGCGAACGAGATTGTCGCCGTACTTGACCGGGGGCGCGTTCCCCTCGAGGAACCCATCAGGATTAACACGGTAACTTCACTACGGAGCCTTCGCATCGGCGATACTCCCTTCTTACTGACTATTCCGGTCTATCGTTATCATGACCTGCCCTTCGGAGCACGATAAACGGCCCTTCCAGAA'/>

<sequence taxon='18' value='--------------------------------------------------------------------------------------------------------------------------------------------------------------------------------------------------------------------------------------------------------------------------------------------------------------------------------------------------------------------------------------------------------------------------------------------------------------------------------------------------------------------------------------------------------------------------------------------------------------------------------------------------------------------------------------------------------------------------------------------------------------------------------------------------------------------------------------------------------------------------------------------------------------------------------------------------------------------------------------------------------------------------------------------------------------------------------------------------------------------------------------------------------------------------------------------------------------------------------------------------------------------------------------------------------------------------------------------------------------------------------------------------------------------------------------------------------------------------------------------------------------------------------------------------------------------------------------------------------------------------------------------------------------------------------------------------------------------------------------------------------------------------------------------------------------------------------------------------------------------------------------------------------------------------------------------------------------------------------------------------------------------------------------------------------------------------------'/>

    <sequence taxon='37' value='CACGCCGAGCTCGCCCTATTTCTTGGCCCGAGGAGGTTTAGCACTCCGGGCTCCTTGTTCGTGCTTCTGACGAGAATCGGTGAAGACGCAATTAGTCATGAACTCCTTAGTCGATGCCCATATTCAGACGTCGCATTGATCGCGCCGACTTTTTGTAATGTCGCAGGATGCATTTTCGCTTTCGAGGCAGCCATCCCGCGTGTAAGGGCAGCTACCGATACCCAGCCGCACACCCAAGGGCGCACTAGACTCGAAGCTCTATCTCCCTAGGCCTCAAGGGAAGACAGAACGCATATTATCTGGGGCCCCGACACTCACTGTTAAATTATCCGAAGAATCTATCTGGGTCTATAAAAACCATTAAGTTACCCTGAAAAACTTATAAATTATTAACCTGAAGATAGGCGGTCCGCGGTTAAGTAAATTGTCTACACAACAACAATACTTCTCTCGTAAGGACGAGGGACTAGAGGAAAATCTTGTGAGGAGGTTATCTGGGTAACCACGTTGCGCAGTTGATTGTTTTGTTACCGTCTGCCCAAATACACGTACTTAGATAGACCCTGTATACGCGCCGGGTCTTATTGGAATGCAGATATTTTGCGAATTCTGGTAGCCAACGTGTCATCTATTACGCCTTAGTGGTGGGCACGGGCGCTCCACTGCTAACTCATGAACCACCTCCATTGTTCTCGAAAGGCCTGAATTCCTAGCAAGTTGCTGTCATCATGTAGTATAAGCCCCGTCACGTTCTAGTTTTGCAATAGCACACCGAGTCTTTCGGAATAGGCCCTCGGAAGTTCCGAGTCGGGTACCGAGGGCACCCCCTAAGATGATTGATGTGATTGTACCAGGGCCAATCACCTCGGGTCAACCACATCACCTCCCGGCGCCCGTCCGTCGATCCACCGCTAACAGGTAAGGTACTAGAAGCTAAAGCAATGGCGATGGGTTGTATGTGCCGTGTATATCAATACGCACCGCCTGCCAATAGCGTCCTTTATATCCCTGCGTTGGCGTAGCTCCTTTGTCTCTAAACCATTGACAAGTAGACAAGACCCGAATGCCCCCATATTTAAACTTCAGAAGTCGCGAGTCAAACCTATGACGATCTTGGACCTGAGACGCAACCTAAGTCTCCCGGTTACGGTGATTAGTCTCGAAGGGACACTGTCCCGGCACGATCTATTTGCAATAATGCATTAAGCAGTCGAGCTCCAACGTCAAGGGTTGCCGGGGGCGTCAGATACTGTCGCTTACAGGCTAAAGTTGTATATCCGGCGCGACGGGTAGCGCATGCTGAGCTAAGTCCATGAGTTAGACGTATTGTGGGAAGTCTGAAAAGACTCAAGTTGCTATTTGCTCAACCGGGAGAAGTCCATTAGACGGTACATGCGGATCGCTTAGTTGCCGGCGGCGAAGATGCTAATGTCATCTTCCCGACGGGACCAGCCTTCAGTACCATCTAGCGGGTACCAATTGTCAAGAAGGGTGGGTACAAAGGGGGTTACGAGGTTGGACATTTAGCGATAACGGTGTGCCGTTACTATGCCAAGGCTGTAAGCCACATAAGCTCTGGCGATCCCATGATGGAACGGTGGCACGTTTTCTGCCTCGGATAAAACGCCTTGATAGTCTTTGAGACCTCGCTCTCTTCGGTAAGCCCCCATCGATTCATAAGAAAAAGACTAGCAGGAACTGACGAGTAAGTGCACCCATCAAGCTTGACGTCTCCTAAAAATAACTTTGACCTCTGGTTTGGACGTTGTTCGATCAAAGCTGCGAGCCCTGACCGTTTCTCTTCCGGGGCCTATATCACGGCGAACGAGATTGTCGCCGTCCTTGACCGGGGGCGCGCTCCCCTCGAGGAACCCATCAGGATTAACACGGTAACTTCACTACGGAGCCTTCGCATCGGCGATACTCCCTTCTTACTGACTATTCCGCTCTATCGTTATTATGACCTGCCCTTCGGAGCACGATAAACGGCCCTTCCAGAA'/>

<sequence taxon='55' value='--------------------------------------------------------------------------------------------------------------------------------------------------------------------------------------------------------------------------------------------------------------------------------------------------------------------------------------------------------------------------------------------------------------------------------------------------------------------------------------------------------------------------------------------------------------------------------------------------------------------------------------------------------------------------------------------------------------------------------------------------------------------------------------------------------------------------------------------------------------------------------------------------------------------------------------------------------------------------------------------------------------------------------------------------------------------------------------------------------------------------------------------------------------------------------------------------------------------------------------------------------------------------------------------------------------------------------------------------------------------------------------------------------------------------------------------------------------------------------------------------------------------------------------------------------------------------------------------------------------------------------------------------------------------------------------------------------------------------------------------------------------------------------------------------------------------------------------------------------------------------------------------------------------------------------------------------------------------------------------------------------------------------------------------------------------------------------'/>

<sequence taxon='40' value='--------------------------------------------------------------------------------------------------------------------------------------------------------------------------------------------------------------------------------------------------------------------------------------------------------------------------------------------------------------------------------------------------------------------------------------------------------------------------------------------------------------------------------------------------------------------------------------------------------------------------------------------------------------------------------------------------------------------------------------------------------------------------------------------------------------------------------------------------------------------------------------------------------------------------------------------------------------------------------------------------------------------------------------------------------------------------------------------------------------------------------------------------------------------------------------------------------------------------------------------------------------------------------------------------------------------------------------------------------------------------------------------------------------------------------------------------------------------------------------------------------------------------------------------------------------------------------------------------------------------------------------------------------------------------------------------------------------------------------------------------------------------------------------------------------------------------------------------------------------------------------------------------------------------------------------------------------------------------------------------------------------------------------------------------------------------------------'/>

    <sequence taxon='138' value='CACGCCGAGCTCGCCCTATTTCTTGGCCCGATGAGGTTTAGCACTCCGGGCTCCTTGTTCGTGCTTCTGACGAGAATCGGTGAAGACGCAATTAGTCATGAACTCCTTGGTCGATGCCCATATTCAGACGTCGCATTGATCGCGCCGACTTTTTGCAATATCGCAGGATGCATTTTCGCCTTCGAGGCAGCCATCCCGCGTGTAAGGGCAGCTACCGATACCCAGCCGCACACCCAAGGGCGCATTAGACTCGAAGCTCTATCTCCCTAGGCCTCAAGGGAAGACAGAACGCAAATTATCTGGGGCCCCGACACTCACTGTTAAATTAGCCGAAGAATCTATCTGGGTCTAGAAAAACCATTAAGTTACCCTGAAAAACTTATAAATTATTAACCTGAAGATAGGCGGTCCGCGGTTAAGTAAATTGTCTACACAACAACAATACTTCTATCGTAAGGACGAGGGACTAGAGGAAAATCTTGTGAGGAGGTTATCTGGGTAACCACGTTGCGCAGTTGATTGTTTTGTTACCGTCTGCCCAAATACACGTACTTAGATAGACCCTGTATACGCGCCGGGTCTTATTGGGATGCAGATATTTTGCGAATTCTGGTAGCCAACGTGTCATCTATTACGCCTTTGTGGTGGGCACGGGCGCTCCACTGCTAACTCATGAACCACCTCCATTGTTCTCGAAAGGCCTGAATTCCTAGCAAGTTGCTGTCATCATGTAGTATAAGCCCCGTCACGTTCTAGTTTTGCAATAGCACATCGAGTCTTTCGGAATAGGCCCTCGGAAGTTCCGAGTCGGGTACCGAGGGCACCCCCTAAGATGATTGATGTGATTGTACCAGGGCCAATCACCTCGGGTCAACCACATCACCTCCCGGCGCCCGTCCGTCGATCCACCGCTAACAGGTAAGGTACTAGAAGTTAAAGCAATGGCGATGGGTTCTATATACCGTGTATATCAATACGCACCGCCTGCCAATAGCGTCCTTTATATCCCTGCGTTGGCGTAGCTCCTTCGTTTCTAAACCATTTACAAGTAGAAAAGACCCGAATGCCCCCATATTTAAACTTCAGAAGTCGCGAGTCAAACCTATGATGATCTTGGACCTGAGACGCGACCTAAGTCCCCCGGCTACCGTGATTAGTCTCGAAGAGAAACTGTCCCGGAACGATCGATTTGCAATAGTACATTAAGCAGTCGAGCTCGAACGTCAAGGGTTGCCGGGGGCGTCAGATACTGTTGCTTACAGGCTAAAGTTGTATATCCGGCGCGACGGGTAGCGCATGCTGAGCTGAGTCCATGAATTAGACGTATTGTGGGAAGTCTGAAAAGCCTCAAGTTGCTATTTGCACAACCGGGAGAAGTCCATTAGACGGTACATGCGGATCGCTTAGTGGCCGGCGGCGAAGATGCTAATGTCATCTTCCCGACGGGACCACCCTTCAGTACCATCTAGCGGGTACCAATTGTCAAGAAGGGTGCGTGCAAAGGGGGTGACGAGGTTGGACATTTAGCGATAGCGGTGTGCCGTTACTATACCAAGGCTGTAAGCCACATAAGCTCTGGCGATCCCATGATGGAACGGTGGCACGTTTTCTGCCTCGGATAATACGGCTTGATAGCCTTTGAGACCTCGCTCTCTTCGGTAAGCCCCCATCGATTCATAAGAAAAAGACTAGCAGGAACTGACGAGTAAGTGCACCCATCAAGCTTGACGTCTCCTAAAAATAACTTTGACCTCTGGTTTGGACGTTGTTCGATCAAAGCTGCGAGCCCTAACCGTTTCCCTTCCGGTGCCTATATCACGGCGAACGAGATTGTCGCCGTCCTTGACCGGGGGCGCGGTCCCCTCGAGGAACCCATCAGGATTAACACGGTAACTTCACTACGGAGCCTTCGCATCGGCGATACTCCCTTCTTACTGAATATTCCGGTCTATCGTTATTATGACCTGCCCTTCGGAGCACGATAAACGGCCCTTCCAGAA'/>

    <sequence taxon='50' value='CACGCCGAGCTCACCCTATTTCTTGGCCCGAGGAGGTTTAGCACTCCGGGCTCCTTGTTCGTGCTTCTGACGAGAATCGGTGAAGACGCAATTAGTCATGAACTCCTTGGTCGATGCCCATATTCAGACGTCGCATTGATCGCGCCGACTTTTTGTAATATCGCAGGATGCATTTTCGCCGTCGAGGCAGCCATCCCTCGTGTAAGGGCAGCTACCGATACCCAGCCGCACACCCAAGGGCGCATTAGACTCGAAGCTCTATCTCCCTAGGCCTCAAAGGAAGACAGAACGCAAATTATCTGGGGCCCCGACACTCACTGTTAAATTAGCCGAAGAATCCATCTGGGTCTATAAAAACCATTAAGTTACCCTGAAAAACTTATAAATTATTAACCTGAAGATAGGCGGTCCGCGGTTAAGTAAATTGTCTACACAACAACAATACTTCTATCGTAAGGACGAGGGACTAGAGGAAAATCTTGTGAGGAGGTTATCTGGGTAACCACGTTGCGCAGTTGATTGTTTTGTTACCGTCTGCCCAAATACACGTACTTAGATAGACCCTGTATACGCGCCGGGTCTTATTGGGATGCAGATATTTTGCGAATTCTGGTAGCCAACGTGTCATCTATTACGCCTTTGTGGTGGGCACGGGCGCTCCACCGCTAACTCATGAACCACCTCCATTGTTCTCGAAAGGCCTGAATTCCTAGCAAGTTGCTGTCATCATGTAGTATAAGCCCCGTCACGTTCTAGTTTTGCAATAGCACATCGAATCTTTCGGAATAGGCCCTCGGAAGTTCCGAGTCGGGTACCGAGGGCACCTCCTAAGATGATTGATGTGATTGTACCAGGGCCAATCACCTCGGGTCAACCACATCACCTCCCGGCGCCCGTCCGTCGATCCACCGCTAACAGGTAAGGTACTAGAAGTTAAAGCAATGGCGATGGGTTCTATATGCCGTGTATATCAATAGGCACCGCCTGCCAATAGCGTCCTTTATATCCCTGCGTTGGCGTAGCTCCTTCGTTTCTAAACCATTGACAAGTAGAAAAGACCCGAATGCCCCCATATTTAAACTTCAGAAGTCGCGAGTGAAACCTATGATGATCTTGGACCTGAGACGCGACCTAAGTCCCCCGGCTACCGTGATTAGTCTCGAAGAGAAACTGTCCCGGAACGATCGATTTGCAATAGTGCATTAAGCAGTCGAGCTCCAACGTCAAGGGTTGCCGGGGGCGTCAGATACTGTTGCTTACAGGCTAAAATTGTATATCTGGCGCGACGGGTAGCGCATGCTGAGCTGAGTCCATGAATTAGACGTATTGTGGGAAGTCTGAAAAGCCTCAAGTTGCTATTTGCACAACCGGGAGAAGTCCATTAGACGGTACATGCGGATCGCTTAGTGGCCGGCGGCGAAGATGCTAATGTCATCTTCCCGACGGGACCACCCTTCAGTACCATCTAGCGGGTACCAATTGTCAAGAAGGGTGCGTACAAAGGGGGTGACGAGGTTGGACATTTAGCGATAGCGGTGTGCCGTTACTATGCCAAGGCTGTAAGCCACATAAGCTCTGGCGATACCATGATGGAACGGTGGCACGTTTTCTGCCTCGGATAATACGGCTTGATAGTCTTTGAGACCTCGCTCTCTTCGGTAAGCCCCCATCGATTCATAAGAAAAAGACTAGCAGGAACTGACGAGTAAGTGCACCCACCAAGCTTGAAGTCTCCTAAAAATAACTTTGACCTCTGGTTTGGACGTTGTTCGATCAAAGCTGCGAGCCCTAACCGTTTCCCTTCCGGTGCCTATATCACGGCGAACGAGATTGTCGCCGTCCTTGACCGGGGGCGCGGTCCCCTCGAGGAACCCATCAGGATTAACACGGTAACTTCACTACGGAGCCTTCGCATCGGCGACACTCCCTTCTTACTGAATATTCCGGTCTATCGTTATTATGACCTGCCCTTCGGAGCACGATAAACGGCCCTTCCAGAA'/>

    <sequence taxon='85' value='CACGCCGAGCTCGCCCTATTTCTTGGCCCGAGGAGGTTTAGCACTCCGGGCTCCTTGTTCGTGCTTCTGACGAAAATCGGTGAAGACGCAATTAGTCATGAACTCCTTGGTCGATGCCCATATTCAGACGTCGCATTGATCGCGCCGACTTTTTGTAATATCGCAGGATGCATTTTCGCCTTCGAGGCAGCCATCCCGCGTGTAAGGGCAGCTACCGATACCCAGCCGCACACCCAAGGGCGCATTAGACTCGAAGCTCTATCTCCCTAGGCCTCAAGGGAAGACAGAACGCAAATTATCTGGGGCCCCGACACTCACTGTTAAATTAGCCGAAGAATCTATCTGGGTCTATAAAAACCATTAAGTTACCCTGAAAAACTTATAAATTATTAACCTGAAGATAGGCGGTCCGCGGTTAAGTAAATTGTCTACACAACAACAATACTTCTATCGTAAGGACGAGGGACTAGAGGAAAATCTTGTGAGGAGGTTATCTGGGTAACCACGTTGCGCAGTTGATTGTTTTGTTACCGTCTGCCCAAATACACGTACTTAGATAGACCCTGTATACGCGCCGGGTCTTATTGGGATGCAGATATTTTGCGAATTCTGGTAGCCAACGTGTCATCTATTACGCCTTTGTGGTGGGCACGGGCGCTCCACTGCTAACTCATGAACCACCTCCATTGTTCTCGAAAGGCCTGAATTCCTAGCAAGTTGCTGTCATCATGTAGTATAAGCCCCGTCACGTTCTAGTTCTGCAATAGCACATCGAGTCTTTCGGAATAGGCCCTCGGAAGTTCCGAGTCGGGTACCGAGGGCACCCCCTAAGATGATTGATGTGATTGTACCAGGGCCAATCACCTCGGGTTAACCACATCACCTCCCGGCGCCCGTCCGTCGATCCGCCGCTAACAGGTAAGGTACTAGAAGTTAAAGCAATGGCGATGGGTTCTATATGCCGTGTATATCAATACGCACCGCCTGCCAATAGCGTCCTTTATATCCCTGCGTTGGCGTAGCTCCTTCGTTTCTAAACCATTGACAAGTAGAAAAGACCCGAATGCCCCCATATTTAAACTTCAGAAGTCGCGAGTCAAACCTATGATGATCTTGGACCTGAGACGCGACCTAAGTCCCCCGGCTACGGTGATTAGTCTCGAAGAGAAACTGTCCCGGAACGATCGATTTGCAATAGTGCATTAAGCAGTCGAGCTCCAACGTCAAGGGTTGCCGGGGGCGTCAGATACTGTTGCTTACAGGCTAAAGTTGTATATCCGGCGCGACGGGTAGCGCATGCTGAGCTGAGTCCATGAATTAGACGTATTGTGGGAAGTCTGAAAAGCCTCAAGTTGCTATTTGCACAACCGGAAGAAGTCCATTAGACGGTACATGCGGATCGCTTAGTGGCCGGCGGCGAAGATGCTAATGTCATTTTCCCGACGGGACCACCCTTCAGTACCATCTAGCGGGTACCAATTGTCAAGAAGGGTGCGTACAAAGGGGGTGACGAGGTTGGACATTTAGCGATAGCGGTGTGCCGTTACTATACCAAGGCTGTAAGCCACATAAGCTCTGGCGATCCCATGATGGAACGGTGGCACGTTTTCTGCCTCGGATAATACGGCTTGATAGTCTTTGAGACCTCGCTCTCTTCGGTAAGCCCCCATCGATTCATAAGAAAAAGACTAGCAGGAACTGACGAGTAAGTGCACCCATCAAGCTTGACGTCTCCTAAAAATAACTTTGACTTCTGGTTTGGACGTTGTTCAATCAAAGCTGCGAGCCCTAACCGTTTCCCTTCCGGTGCCTATATCACGGCGAACGAGATTGTCGCCGTCCTTGACCGGGGGCGCGGTCCCCTCGAGGAACCCATCAGGATTAACACGGTAACTTCACTACGAAGCCTTCGCATCGGCGATACTCCCTTCTTACTGAATATTCCGGTCTATCGTTATTATGACCTGCCCTTCGGAGCACGATAAACGGCCCTTCCAGAA'/>

<sequence taxon='127' value='--------------------------------------------------------------------------------------------------------------------------------------------------------------------------------------------------------------------------------------------------------------------------------------------------------------------------------------------------------------------------------------------------------------------------------------------------------------------------------------------------------------------------------------------------------------------------------------------------------------------------------------------------------------------------------------------------------------------------------------------------------------------------------------------------------------------------------------------------------------------------------------------------------------------------------------------------------------------------------------------------------------------------------------------------------------------------------------------------------------------------------------------------------------------------------------------------------------------------------------------------------------------------------------------------------------------------------------------------------------------------------------------------------------------------------------------------------------------------------------------------------------------------------------------------------------------------------------------------------------------------------------------------------------------------------------------------------------------------------------------------------------------------------------------------------------------------------------------------------------------------------------------------------------------------------------------------------------------------------------------------------------------------------------------------------------------------------'/>

    <sequence taxon='139' value='CACGCCGAGCTCGCCCTATTTCTTGGCCTGAGGAGGTTTAGCACTTCGGGCTCCTTGTTCGTGCTTCTGACGAGAATCGGTGAAGACGCAATTAGTCATGAACTCCTTGGTCGATGCCCATATTCAGACGTCGCATTGATCGCGCCGACTTTTTGTAATATCGCAGGATGCATTTTCGCCTTCGAGGCAGCCATCCCGCGTGTAAGGGCAGCTACCGATACCCAGCCGCACACCCAAGGGCGCATTAGACTCGAAGCTCTATCTCCCTAGGCCTCAAGGGAAGACAGAACGCAAATTATCTGGGGCCCCGACACTCACTGTTAAATTAGCCGAAGAATCTATCTGGGTCTATAAAAACCATTAAGTTACCCTGAAAAACTTATAAATTATTAACCTGAAGATAGGCGGTCCGCGGTTAAGTAAATTGTCTACACAACAACAATACTTCTATCGTAAGGACGAGGGACTAGAGGAAAATCTTGTGAGGAGGTTATCTGGGTAACCACGTTGCGTAGTTGATTGTTTTGTTACCGTCTGCCCAAATACACGTACTTAGATAGACCCTGTATACGCGCCCGGTCTTATTGGGATGCAGATATTTTGCGAATTCTGGTAGCCAACGTGTCATCTATTACGCCTTTGTGGTGGGCACGGGCGCTCCACTGCTAACTCATGAACCACCTCCATTGTTCTCGAAAGGCCTGAATTCCTAGCAAGTTGCTGTCATCATGTAGTATAAGCCCCGTCACGTTCTAGTTTTGCAATAGCACATCGAGTCTTTCGGAATAGGCCCTCGAAAGTTCCGAGTCGGGTACCGAGGGCACCCCCTAAGATGATTGATGTGATTGTACCAGGGCCAATCACCTCGGGTCAACCACATCACCTCCCGGCGCCCGTCCGTCGATCCACCGCTAACAGGTAAGGTACTAGAAGTTAAAGCAATGGCGATGGGTTCTATATGCCGTGTATATCAATACGCACCGCCTGCCGATAGCGTCCTTTATATCCCTGCGTTGGCGTAGCTCCTTCGTTTCTAAACCATTGACAAGTAGAAAAGACCCGAATGCCCCCATATTTAAACTTCAGAAGTCGAGAGTCAAACCTATGATGATCTTGGACCTGAGACGCGACCTAAGTCCCCCGGCTACGGTGATTAGTCTCAAAGAGAAACTGTCCCGGAACGATCGATTTGCAATAGTGCATTAAGCAGTCGAGCTCCAACGTCAAGGGTTGCCGGGGGCGTCAGATACTGTTGCTTACAGGCTAAAGTTGTATATCCGGCGCGACGGGTAGCGCATGCTGAGCTGAGTCCATGAATTAGACGTATTGTGGGAAGTCTGAAAAGCCTCAAGTTGCTATTTGCACAACCGGAAGAAGTCCATTAGACGGTACATGCGGATCGCTTAGTGGCCGGCGGCGAAGATGCTAATGTCATCTTCCCGACGTGACCACCCTTCAGTACCATCTAGCGGGTACCAATTGTCAAGAAGGGTGCGTACAAAGGGGGTGACGAGGTTGGACATTTAGCGATAGCGGTGTGCCGTTACTATACCAAGGCTGTAAGCCACATAAGCTCTGGCGATCCCATGATGGAACGGTGGCACGTTTTCTGCCTCGGATAATACGGCTTGATAGTCTTTGAGACCTCGCTCTCTTCGGTAAGCCCCCATCGATTCATAAGAAAAAGACTAGCAGGAACTGACGAGTAAGTGTACCCATCAAGCTTGACGTCTCCTAAAAATAACTTTGACCTTTGGTTTGGACGTTGTTCAATCAAAGCTGCGAGCCCTAACCGTTTCCCTTCCGGTGCCTATATCACGGCGAGCGAGATTGTCGCCGTCCTTGACCGGGGGCGCGGTCCCCTCGAGGAACCCATCAGGATTAACACGGTAACTTCACTACGGAGCCTTCGCATCGGCGATACTCCCTTCTTACTGAATATTCCGGTCTATCGTTATTATGACCTGCCCTTCGGAGCACGATAAACGGCCCTTCCAGAA'/>

<sequence taxon='24' value='--------------------------------------------------------------------------------------------------------------------------------------------------------------------------------------------------------------------------------------------------------------------------------------------------------------------------------------------------------------------------------------------------------------------------------------------------------------------------------------------------------------------------------------------------------------------------------------------------------------------------------------------------------------------------------------------------------------------------------------------------------------------------------------------------------------------------------------------------------------------------------------------------------------------------------------------------------------------------------------------------------------------------------------------------------------------------------------------------------------------------------------------------------------------------------------------------------------------------------------------------------------------------------------------------------------------------------------------------------------------------------------------------------------------------------------------------------------------------------------------------------------------------------------------------------------------------------------------------------------------------------------------------------------------------------------------------------------------------------------------------------------------------------------------------------------------------------------------------------------------------------------------------------------------------------------------------------------------------------------------------------------------------------------------------------------------------------'/>

    <sequence taxon='41' value='CACGCCGAGCTCGCCCCATTTCTTGGCCCGAGGAGGTTTAGCACTCCGGGCTCCTTGTTCGTGCTTCTGACGAGAATCGGCGAAGACGCAATTAGTCATGAACTCCTTGGTCGATGCCCATATTCAGAAGTCGCATTGATCGCGCCGACTTTTTGTAATATCGCAGGATGCATTTTCGCTTTCGCGGCAGCCATCCCGCGTGTAAGGGCAGCTACCGATACCTAGCCGCACACCCAAGGGCACACTGGACTCGAAGCTCTATCTCCCTAGGCCTCAAGGGAAGACAGAACGCAAATTATCTGGGGCGCCGACACTCACTGTTAAATTATCCGAAGAATCTATCTGGGTCCATAAAAACCATTAAGTTACGCTGAAAAACTTATAAGTTATTAACCTGAAGATAGGCGGTCCGCGGTTAAATAAATTGTCTACACAACAACAATACTTCTATCGTAAGGACGAGGGACTAGAGGAAAATCTTGTGAGGAGGTTATCTGGGTAACCACGTTGCGCAGTTGATTGTTTTGTTACCGTCTGCCCAAATACACGTACTTAGATAGACCCTGTATACGCGCCGGGTCTTATTGGGATGCAGGTATTTTGCGAATTCTGGTAGCCAACGTGTCATCTATTACGCCTTCGTGGTGGGCACGGGCGCTCCACTGCTAACTCATGAACCACCTCCATTGTTCTCGAAAGGCCTGAATTCCTAGCAAGTTGCTGTCATCATGTAGTATAAGCCCCGTCACGTTCTAGTTTTGCAATAGCACATCGAGTCTTTCGGAATAGGCCCTCGGAAGTTCCGAGTCGGGTACCGAGGGCACCCCCTAAGATGATTGATGTGATTGTACCAGGGCCAATCACCTCGGGTCAACCACATCACCTCCCGGCGCCCGTCCGTCGATCCACCGCTAACAGGTAAGGTACTAGAAGTTAAAGCAATGGCGATGGGTTGTACATGCCGTGTATATCAACGCACGCCGCCTGCCAATAGCGTCCTTTGTATCCCTGCGTTGGCGTAGCTCCTTTATTTCTAAACCATTCACAAGTAGAAAAGACCCGAATGCCCCCATATTTAAACTTCAGAAGTCGCGAGTCGAACCTATGATGATCTTGGACCTGAGTCGCAACCTAAGTCCCCCGGTTACGGTGATTAGTCTCGAAGAGAAACTGTCCCGGAACGATCTATTTGCAATAATGCATTAAGCAGTCGAGCCCCAACGTCAAGGGTTGCCGGGGGCATCAGATACTGTTGCTTACAGGCTAAAGTTGTATATCCGGCGCGACGGGCAGCGCATGCTGAGCTGAGTCCATGAATTAGACGTATTGTGGGAAGTCTGAAAAGACTCGAGTTGCTACTTACACAACCGGGAGAAGTCCATTAGACGGTACTTGCGGATCGCTTAGTGGCCGGCGGCGAAGATGCTAGTGCCATCTTCCCGACGGGACCAGCCTTCAGTACCATCTAGCGGGTACCAATTGTCAAGAAGGGTGCGTACAAAGGGGGTGACGAGGTTGGACATTTAGCGATAGCGGTGTGCCGTTACTATACCCAGGCTGTAAGCCACATAAGCTCTGGCGATCCTATGATGGAACGGTGGCACGTTTTCTGCCTCGGACAATACGGCTTGATAATCTTTGAGACCTCGCTCTCTTCGGTAAGCCCCCATCGACTCATAAGAAAAAGACTAGCAGGAACTGACGAGTAAGTGCACCCATCCAGCTTGACGTCTCCTAAAAAAAACTTTGACCTCTGGTTTGGACGTTGTTCGATCAAAGCTGCGAGCCCTGACCGTTTCCCTTCCGGTGCCTATATCACGGCGAACGAGATTGTCGCCGTCCTTGACCGGGGGCGCGTTCCCCTCGGGGAACTCATCAGGATTAACACGGTAACTTCACTACGGAGCCTTCGCGTCGGCGATACTCCCTCCTTTCTGACTATTCCGGTCTATCGTTATTATGACATGCCCTTCAGAGCACGATAAACGGCCCTTCCAGAA'/>

<sequence taxon='58' value='--------------------------------------------------------------------------------------------------------------------------------------------------------------------------------------------------------------------------------------------------------------------------------------------------------------------------------------------------------------------------------------------------------------------------------------------------------------------------------------------------------------------------------------------------------------------------------------------------------------------------------------------------------------------------------------------------------------------------------------------------------------------------------------------------------------------------------------------------------------------------------------------------------------------------------------------------------------------------------------------------------------------------------------------------------------------------------------------------------------------------------------------------------------------------------------------------------------------------------------------------------------------------------------------------------------------------------------------------------------------------------------------------------------------------------------------------------------------------------------------------------------------------------------------------------------------------------------------------------------------------------------------------------------------------------------------------------------------------------------------------------------------------------------------------------------------------------------------------------------------------------------------------------------------------------------------------------------------------------------------------------------------------------------------------------------------------------'/>

<sequence taxon='103' value='--------------------------------------------------------------------------------------------------------------------------------------------------------------------------------------------------------------------------------------------------------------------------------------------------------------------------------------------------------------------------------------------------------------------------------------------------------------------------------------------------------------------------------------------------------------------------------------------------------------------------------------------------------------------------------------------------------------------------------------------------------------------------------------------------------------------------------------------------------------------------------------------------------------------------------------------------------------------------------------------------------------------------------------------------------------------------------------------------------------------------------------------------------------------------------------------------------------------------------------------------------------------------------------------------------------------------------------------------------------------------------------------------------------------------------------------------------------------------------------------------------------------------------------------------------------------------------------------------------------------------------------------------------------------------------------------------------------------------------------------------------------------------------------------------------------------------------------------------------------------------------------------------------------------------------------------------------------------------------------------------------------------------------------------------------------------------------'/>

    <sequence taxon='130' value='CACGCCGAGCTCGCCCCATTTCTTGGCCCGAGGAGGTTTAGCACTCCGGGCTCCTTGTTCGTGCTTCTGACGAGAATCGGTGAAGACGCAATTAGTCATGAACTCCTTGGTCGATGCCCATATTCAGAAGTCGCATTGATCGCGCCGACTTTTTGTAATATCGCAAGATGCATTTTCGCTTTCGCGGCAGCCATCCCGCGTGTAAGAGCAGCTACCGATACCTAGCCGCACACCCAAGGGCGCACTGGACTCGAAGCTCTATCTCCCTAGGCCTCAAGGGAAGACAGAACGCAAATTATCTGGGGCGCCGACACTCACTGTTAAATTATCCGAAGAATCTATCTGGGTCTATAAAAACCATTAAGTTACGCTGAAAAAATTATAAATTATTAACCTGAAGATAGGCGGTCCGCGGTTAAATAAATTGTCTACACAACAACAATACTTCTATCGTAAGGACGAGGGACTAGAGGAAAATCTTGTGAGGAGGTTATCTGGGTAACCACGTTGCGCAGTTGATTGTTTTGTTACCGTCTGCCCAAATACACGTACTTAGATAGACCCTGTATACGCGCCGGGTCTTATTGGGATGCAGATATTTTGCGAATTCTGGTAGCCAACGTGTCATCTATTACGCCTTTGTGGTGGGCACGGGCGCTCCACTGCTAACTCATGAACCACCTCCATTGTTCTCGAAAGGCCTGAATTCCTAGCAAGTTGCTGTCATCATGTAGTATAAGCCCCGTCACGTTCTAGTTTTGCAATAGCACATCGAGTCTTTCGGAATAGGCCCTCGGAAGTTCCGAGTCGGGTACCGAGGGCACCCCCTAAGATGATTGGTGTGATTGTACCAGGGCCAATCACCTCGGGTCAACCACATCACCTCCCGGCGCCCGTCCGTCGATCCACCGCTAACAGGTAAGGTACTAGAAATTAAAGCAATGGCGATGGGTTGTACATGCCGTGTATATCAACGCACGCCGCCTGACAATAGCGTCCTTTATATCCCTGCGTTGGCGTAGCTCCTTTATTTCTAAACCATTCACAAGTAGAAAAGACCCGAATGCCCCCATATTTAAAATTCAGAAGTCGCGAGTCGAACCTATGATGATCTTGGACCTGAGCCGCAACCTAAGTCCCCCGGTTACGGTGATTAGTCTCGAAGAGAAACTGTCCCGGAACGATCTATTTGCAATAATGCATTAAGCAGTCGAGCCCCAACGTCAAGGGTTGCCGGGGGCATCAGATACTGTTGCTTACAGGCTAAAGTTGTATATCCGGCGCGACGGGCAGCGCATGCTGAGCTGAGTCCATGAATTAGACGTATTGTGGGAAATCTGAAAAGACTCGAGTTGCTACTTACACAACCGGGAGAAGTCCATTAGACGGTACTTGCGGATCGCTTAGCGGCCGGCGGCGAAGATGCCAGTGCCATCTTCCCGACGGGACCAGCCTTCAGTACCATCTAGCGGGTACCAATTGTCAAGAAGGGTGCGTACAAAGGGGGTGACGAGGTTGGACATTTAGCGATAGCGGTGTGCCGTTACTATACCAAGGCTGTAAGCCACATAAGCTCTGGCGATCCCATGATGGAACGGTGGCACGTTTTCTGCCTCGGACAATACGGCTTGATAGTCTTTGAGACCTCGCTCTCTTCGGTAAGCCCCCATCGACTCATAAGAAAATGACTAGCAGGAACTGACGAGTAAGTGCACCCATCCAGCTTGACGTCTCCTAAAAAAAACTTTGACCTCTGGTTTGGACGTTGTTCGATCAAAGCTGCGAGCCCTGACCGTTTCCCTTCCGGTGCCTATATCACGGCGAACGAGATTGTCGCCGTCCTTGACCGGGGGCGCGTTCCCCTCGGGGAACCCATCAGGATTAACACGGTAACTTCACTACGGAGCCTTCGCGTCGGCGATACTCCCTCCTTTCTGACTATTCCGGTCTATCGTTATTATGACATGCCCTTCGGAGCACGATAAACGGCCCTTCCAGAA'/>

    <sequence taxon='122' value='CACGCCGAGCTCGCCCCATTTCTTGGCCCGAGGAGGTTTAGCACTCCGGGCTCCTTGTTCGTGCTTCTGACGAGAATCGGTGAAGACGCAATTAGTCATGAACTCCTTGGTCGATGCCCATATTCAGAAGTCGCATTGATCGCGCCGACTTTTTGTAATATCGCAGGATGCATGTTCGCTTTCGCGGCAGCCATCCCGCGCGTAAGAGCAGCTACCGATACCTAGCCGCACACCCAAGGGCGCACTGGACTCGAAGCTCTATCTCCCTAGGCCTCAAGGGAAGACAGAACGCAAATTATCTGGGGCGCCGACACTCACTGTTAAATTATCCGAAGAATCTATCTGGGTCTATAAAAACCATTAAGTTACGCTGAAAAACTTATAAATTATTAACCTGAAGATAGGCGGTCCGCGGTTAAATAAATTGTCTACACAACAACAATACTTCTATCGTAAGGACGAGGGACTAGAGGAAAATCTTGTGAGGAGGTTATCTGGGTAACCACGTTGCGCAGTTGATTGTTTTGTTACCGTCTGCCCAAATACACGTACTTAGATAGACCCTGTATACGCGCCGGGTCTTATTGGGATGCAGATATTTTGCGAATTCTGGTAGCCAACGTGTCATCTATTACGCCTTTGTGGTGGGCACGGGTGCTCCACTGCTAACTCATGAACCACCTCCATTGTTCTCGAAAGGCCTGAATTCCTAGCAAGTTGCTGTCATCATGTAGTATAAGCCCCGTCACGTTCTAGTTTTGCAATAGCACATCGAGTCTTTCGGAATAGGCCCTCGGAAGTTCCGAGTCGGGTACCGAGGGCACCCCCTAAGATGATTGGTGTGATTGTACCAGGGCCAATCACCTCGGGTCAACCACATCACCTCCCGGCGCCCGTCCGTCGATCCACCGCTAACAGGTAAGGTACTAGAAGTTAAAGCAATGGCGATGGGTTGTACATGCCGTGTATATCAACGCACGCCGCCTGCCAATAGCGTCCTTTATATCCCTGCGTTGGCGTAGCTCCTTTATTTCTAAACCATTCACAAGTAGAAAAGACCCGAATGCCCCCATATTTAAAATTCAGAAGTCGCGAGTCGAACCTATGATGATCTTGGACCTGAGCCGCAACCTAAGTCCCCCGGTTACGGTGATTAGTCTCGAAGAGAAACTGTCCCGGAACGATCTATTTGCAATAATGCATTAAGCAGTCGAGCCCCAACGTCAAGGGTTGCCGGGGGCATCAGATACTGTTGCTTACAGGCTAAAGTTGTATATCCGGCGCGACGGACAGCGCATGCTGAGCTGAGTCCATGAATTAGACGTATTGTGGGAAGTCTGAAAAGACTCGAGTTGCTACTTACACAACCGGGAGAAGTCCATTAGACGGTACTTGCGGATCGCTTAGCGGCCGGCGGCGAAGATGCCAGTGCCATCTTCCCGACGGGACCAGCCTTCAGTACCATCTAGCGGGTACCAATTGTCAAGAAGGGTGCGTACAAAGGGGGTGACGAGGTTGGACATTTAGCGATAGCGGTGTGCCGTTACTATACCAAGGCTGTAAGCCACATAAGCTCTGGCGATCCCATGATGGAACGGTGGCACGTTTTCTGCCTCGGACAATACGGCTTGATAGTCTTTGAGACCTCGCTCTCTTCGGTAAGCCCCCATCGACTCATAAGAAAAAGACTAGCAGGAACTGACGAGTAAGTGCACCCATCCAGCTTGACGTCTCCTAAAAAAAACTTTGACCTCTGGTTTGGACGTTGTTCGATCAAAGCTGCGAGCCCTGACCGTTTCCCTTCCGGTGCCTATATCACGGCGAACGAGATTGTCGCCGTCCTTGACCGGGGGCGCGTTCCCCTCGGGGAACCCATCAGGATTAACACGGTAACTTTACTACGGAGCCTTCGCGTCGGCGATACTCCCTCCTTTCTGACTATTCCGGTCTATCGTTATTATGACATGCCCTTCGGAGCACGATAAACGGCCCTTCCAGAA'/>

    <sequence taxon='123' value='CACGCCGAGCTCGCCCCATTTCTTGGCCCGAGGAGGTTTAGCACTCCGGGCTCCTTGTTCGTGCTTCTGACGAGAATCGGTGAAGACGCAATTAGTCATGAACTCCTTGGTCGATGCCCATATTCAGAAGTCGCATTGATCGCGCCGACTTTTTGTAATATCGCAGGATGCATTTTCGCTTTCGCGGCAGCCATCCCGCGCGTAAGAGCAGTTACCGATACCTAGCCGCACACCCAAGGGCGCACTGGACTCGAAGCTCTATCTCCCTAGGCCTCAAGGGAAGACAGAACGCAAATTATCTGGGGCGCCGACACTCACTGTTAAATTATCCGAAGAATCTATCTGGGTCTATAAAAACCATTAAGTTACGCTGAAAAACTTATAAATTATTAACCTGAAGATAGGCGGTCCGCGGTTAAATAAATTGTCTACACAACAACAATACTTCTATCGTAAGGACGAGGGACTAGAGGAAAATCTTGTGAGGAGGTTATCTGGGTAACCACGTTGCGCAGTTGATTGTTTTGTTACCGTCTGCCCAAATACACGTACTTAGATAGACCCTGTATACGCGCCGGGTCTTATTGGGATGCAGATATTTTGCGAATTCTGGTAGCCAACGTGTCATCTATTACGCCTTTGTGGTGGGCACGGGTGCTCCACTGCTAACTCATGAACCACCTCCATTGTTCTCGAAAGGCCTGAATTCCTAGCAAGTTGCTGTCATCATGTAGTATAAGCCCCGTCACGTTCTAGTTTTGCAATAGCACATCGAGTCTTTCGGAATAGGCCCTCGGAAGTTCCGAGTCGGGTACCGAGGGCACCCCCTAAGATGATTGGTGTGATTGTACCAGGGCCAATCACCTCGGGTCAACCACATCACCTCCCGGCGCCCGTCCGTCGATCCACCGCTAACAGGTAAGGTACTAGAAGTTAAAGCAATGGCGATGGGTTGTACATGCCGTGTATATCAACGCACGCCGCCTGCCAATAGCGTCCTTTATATCCCTGCGTTGGCGTAGCTCCTTTATTTCTAAACCATTCACAAGTAGAAAAGACCCGAATGCCCCCATATTTAAAATTCAGAAGTCGCGAGTCGAACCTATGATGATCTTGGACCTGAGCCGCAACCTAAGTCCCCCGGTTACGGTGATTAGTCTCGAAGAGAAACTGTCCCGGAACGATCTATTTGCAATAATGCATTAAGCAGTCGAGCCCCAACGTCAAGGGTTGCCGGGGGCATCAGATACTGTTGCTTACAGGCTAAAGTTGTATATCCGGCGCGACGGGCAGCGCATGCTGAGCTGAGTCCATGAATTAGACGTATTGTGGGAAGTCTGAAAAGACTCGAGTTGCTACTTACACAACCGGGAGAAGTCCATTAGACGGTACTTGCGGATCGCTTAGCGGCCGGCGGCGAAGATGCCAGTGCCATCTTCCCGACGGGACCAGCCTTCAGTACCATCTAGCGGGTACCAATTGTCAAGAAGGGTGCGTACAAAGGGGGTGACGAGGTTGGACATTTAGCGATAGCGGTGTGCCGTTACTATACCAAGGCTGTAAGCCACATAAGCTCTGGCGATCCCATGATGGAACGGTGGCACGTTTTCTGCCTCGGACAATACGGCTTGATAGTCTTTGAGACCTCGCTCTCTTCGGTAAGCCCCCATCGACTCATAAGAAAAAGACTAGCAGGAACTGACGAGTAAGTGCACCCATCCAGCTTGACGTCTCCTAAAAAAAACTTTGACCTCTGGTTTGGACGTTGTTCGATCAAAGCTGCGAGCCCTGACCGTTTCCCTTCCGGTGCCTATATCACGGCGAACGAGATTGTCGCCGTCCTTGACCGGGGGCGCGTTCCCCTCTGGGAACCCATCAGGATTAACACGGTAACTTTACTACGGAGCCTTCGCGTCGGCGATACTCCCTCCTTTCTGACTATTCCGGTCTATCGTTATTATGACATGCCCTTCGGAGCACGATAAACGGCCCTTCCAGAA'/>

    <sequence taxon='132' value='CACGCCGAGCTCGCCCCATTTCTTGGCCCGAGGAGGTTTAGCACTCCGGGCTCCTTGTTCGCGCTTCTGACGAGAATCGGTGAAGACGCAATTAGTCATGAACTCCTCGGTCGATGCCCATATTCAGAAGTCGCATTGATCGCGCCGACTTTTTGTAATATCGCAGGATGCATTTTCGCTTTCGCGGCAGCCATCCCGCGTGTAAGGGCAGCTACCGATACCTAGCCGCACACCCAAGGGCGCACTGGACTCGAAGCTCTAGCTCCCTAGGCCTCAAGGGAAGACAGAACGCAAATTATCTGGGGCGCCGACACTCATTGTTAAATTATCCGAAGAATCTATCTGGGTCTATAAAAACCATTAAGTTACGCTGAAAAACTTATAAATTATTAACCTGAAGATAGGCGGTCCGCGGTTAAATAAATTGTCTACACAACAACAATACTTCTATCGTCAGGACGAGGGACTAGAGGAAAATCTTGTGAGGAGGTTATCTGGGTAACCACGTTGCGCAGTTGATTGTTTTGTTACCGTCTGCCCAAATACACGTACTTAGATAGACCCTGTATACGCGCCGGGTCTTATTGGGATGCAGATATTTTGCGAATTCTGGTAGCCAACGTGTCATCTATTACGCCTTTGTGGTGGGCACGGGCGCTCCACTGCTAACTCATGAACCACCTCCATTGTTCTCGAAAGGCCTGAATTCCTAGCAAGTTGCTGTCATCATGTAGTATAAGCCCCGTCACGTTCTAGTTTTGCAATAGCACATCGAGTCTTTCGGAATAGGCCCTCGGAAGTTCCGAGTCGGGTACCGAGGGCACCCCCTAAGATGATTGATGTGATTGTACCAGGGCCAATCACCTCGGGTCAACCACATCACCTCCCGGCGCCCGTCCGTCGATCCACCGCTAACAGGTAAGGTACTAGAAGTTAAAGCAATGGCGATGGGTTGTACATGCCGTGTATATCAACGCACGCCGCCTGCCAATAGCGTCCTTTATATCCCTGCGTTGGCGTAGCTCCTTTATTTCTAAACCATTCACAAGTAGAAAAGATCCGAATGCCCCCATATTTAAACTTCAGAAGTCGCGAGTCGAACCTATGATGATCTTGGACCTGAGACGCAACCTAAGTCCCCCGGTTACGGTGATTAGTCTCGAAGAGAAACTGTCCCGGAACGATCTATTTGCAATAATGCATTAAGCAGTCGAGCCCCAACGTCAAGGGTTGCCGGGGGCATCAGATACTGTTGCTTACAGGCTAAAGTTGTATATCCGACGCGACGGGCAGCGCATGCTGAGCTGAGTCCATGAATTAGACGTATTGTGGGAAGTCTGAGAAGACTCGAGTTGCTACTTACACAACCGGGAGAAGTCCATTAGACGGTACTTGCGGATCGCTTAGCGGCCGGCGGCGAAGATGCCAGTGCCATCTTCCCGACGGGACCAGCCTTCAGTACCATCTAGCGGGTACCAATTGTCAAGAAGGGTGCGTACAAAGGGGGTGACGAGGTTGGACATTTAGCGATAGCGGTGTGCCGTTACTATACCAAGGCTGTAAGCCACATAAGCTCTGGCGATCCCATGATGGAACGGTGGCACGTTTTCTGCCTCGGACAATACGGCTTGATAGTCTTTGAGACCTCGCTCTCTTCGGTAAGCCCCCATCGACTCATAAGAAAAAGACTAGCAGGAACTGACGAGTAAGTGCACCCATCCAGCTTGACGTCTCCTAAAAAAAACCTTGACCTCTGGTTTGGACATTGTTCGATCAAAGCTGCGAGCCCTGACCGTTTCCCTTCCGGTGCCTATATCACGGCGAACGAGATTGTCGCCGTCCTTGACCGGGGGCGCGTTCCCCTCGGGGAACCCATCAGGATTAAAACGGTAACTTCACTACGGAGCCTTCGCGTCGGCGATACTCCCTCCTCTCTGACTATTCCGGTCTATCGTTATTATGACATGCCCTTCGGAGCACGATAAACGGCCCTTCCAGAA'/>

<sequence taxon='25' value='--------------------------------------------------------------------------------------------------------------------------------------------------------------------------------------------------------------------------------------------------------------------------------------------------------------------------------------------------------------------------------------------------------------------------------------------------------------------------------------------------------------------------------------------------------------------------------------------------------------------------------------------------------------------------------------------------------------------------------------------------------------------------------------------------------------------------------------------------------------------------------------------------------------------------------------------------------------------------------------------------------------------------------------------------------------------------------------------------------------------------------------------------------------------------------------------------------------------------------------------------------------------------------------------------------------------------------------------------------------------------------------------------------------------------------------------------------------------------------------------------------------------------------------------------------------------------------------------------------------------------------------------------------------------------------------------------------------------------------------------------------------------------------------------------------------------------------------------------------------------------------------------------------------------------------------------------------------------------------------------------------------------------------------------------------------------------------'/>

<sequence taxon='36' value='--------------------------------------------------------------------------------------------------------------------------------------------------------------------------------------------------------------------------------------------------------------------------------------------------------------------------------------------------------------------------------------------------------------------------------------------------------------------------------------------------------------------------------------------------------------------------------------------------------------------------------------------------------------------------------------------------------------------------------------------------------------------------------------------------------------------------------------------------------------------------------------------------------------------------------------------------------------------------------------------------------------------------------------------------------------------------------------------------------------------------------------------------------------------------------------------------------------------------------------------------------------------------------------------------------------------------------------------------------------------------------------------------------------------------------------------------------------------------------------------------------------------------------------------------------------------------------------------------------------------------------------------------------------------------------------------------------------------------------------------------------------------------------------------------------------------------------------------------------------------------------------------------------------------------------------------------------------------------------------------------------------------------------------------------------------------------------'/>

<sequence taxon='17' value='--------------------------------------------------------------------------------------------------------------------------------------------------------------------------------------------------------------------------------------------------------------------------------------------------------------------------------------------------------------------------------------------------------------------------------------------------------------------------------------------------------------------------------------------------------------------------------------------------------------------------------------------------------------------------------------------------------------------------------------------------------------------------------------------------------------------------------------------------------------------------------------------------------------------------------------------------------------------------------------------------------------------------------------------------------------------------------------------------------------------------------------------------------------------------------------------------------------------------------------------------------------------------------------------------------------------------------------------------------------------------------------------------------------------------------------------------------------------------------------------------------------------------------------------------------------------------------------------------------------------------------------------------------------------------------------------------------------------------------------------------------------------------------------------------------------------------------------------------------------------------------------------------------------------------------------------------------------------------------------------------------------------------------------------------------------------------------'/>

    <sequence taxon='66' value='CACGCCGAGCTCGCCCTATTTCTTGGCCCGAGGAGGTTTAACACTCCGGGCTCCTTGTTCGTGCTTCTGACAAGAATCGGTGAAGACGCAATTAGTCATGAACTCCTTGGCCGATGCCCATATTCAGACGTCGCATTAATCGCGCCGACTTTTTGTAATATCGCAGGATGCATTTTCGCTTTCGAGGCAGCCATCCCGGGTGTAAGGGCAGCTACCGATACCCAGCCGCAAACCCAAGGGCGCACTAGACTCGAAGCTCTACCTCCCTAGGCCTCAAGGGAAGACAGACCGCAAATTATCTGGGGCCCCCACACTCACTGTTAAATTATCCGAAGAATCTCTCTGGGTCTATAAAAACCATTAAGTTACCCTGAAAAACTTATAAATTATTAACCCGAAGATAGGCGGTCCGCAGTTAAGTAAATTGTCTACACAACAACAATACTTCTATCGTAAGGACGAGGGACTAGAGGAAAATCTTGTGAGGAGGTTATCTGGGTAACCACGTTGCGCAGTTGATTGTTTTGTTACCGTCTGCCCAAATACAAGTACTTAGATAGACCCTGTATACGCGCCGGGTCTTATTGGGATGCAGATATTTTGCGAATTCTGGTAGCCAACGTGTCATCTATTACGCCTTTGTGGTAGGCACGGGCGCTCCACTGCTAACTCATGAACCACCTCCATTGTTCTCGAAAGGCCTGAATTCCTAGCAAGTTGCTGTCATCATGTAGTATAAGCCCCGTCACGTTCTAGTTTTGCAATAGCACATCGAGTCTTTCGGAATAGGCCCTCGGAAGCTCCGAGTCGGGTGCCGAGGGCACCCCCTGAGATGATTGATGTGATTGTACCAGGGCCAATCACCTCGGGTCAACCACATCATCTCCCGGCGCCCGTCCGTCGATCCGCCGCTAACAGGTAAGGTATTAGAAGTTACAGAAATGGCGATGGGTTGTATATGCCGTGTATATCAATACGCACCGCCTGCCAATAGCATTCTTTATATCCCTGCGTCGGCGTAGCTCCTTTGTTTCTAAACCATTGACAAGTAGAAAAGACCCGAATGCCCCCATATTTAAACTTCAGAAGTCGCGAGTCACACCTATGATGATCTTGAACCTGAGACGCAACCTAAGTCCCCCGGTTACGATGATTAGTCTCGACGAGAAACTGTTCCGGAACGATCTATTTGCATTAATGCATTAAGCAGCCGAGCCCCTGCGTCAAGGGTTGCCGGGGGTATCAGATGCTGTTGCTTACAGGCTAAAGTTGTATATCTAGCGCGACGAGTAGCGCATGCTGAGCTGAGTCCATGAATTAGGCGTATTGTGGGAAGTCTGACAGGACTCAAATTACTATGTGCACAACCGGGAGAAGTCCATTAGACGGTACATGCGGATCGCTTAGTGGCCGGCGGCGAAGATGCTAATGTCATCTTCCCGACGGAACCAGCCTTCAGTACCATCTAGCGCGTACCAATTGTCAAGAAGGGTGCGTACAAAGGGGGCGACGAGGTTGGACATTTAGCGATAGCGGTGTGCCGGTGCTATACCAAGGCTGTAAGCCACATAAGCTTTGGCGGTCCCATGATGGAATGGTGGCACGTTTTTTGCCTCGGATAATACGGCTTGATAGTCTTTTAGACCTCGCTCTCTTCGGTAAGCCCCCACCGATTCATAAGAGAAAGACTAGCAGGAACTGACGAGTGAGTGCACCCATCAAGCTTGACGTCTCTTAAAAATAACTTTGACCTCTGGTTTGGACGTTATTCGATCAAAGCTGCGAGCCCTGCCCGCTTCCCTTCAGGTGCCTATATCACGGCGAACGAGATTGTCGCCGCCCTTGACCGGGGGCGCGATCCCCTCGAGGAACCCATCAGGATTAACACGGTAACTTCGCTACGGAGCCTTCGCATCGGCGATTCTCCCCTCTTTCTGACTATTCCGGTCTATCGTTATTATGCACTGCCCTTCGGAGCACAATAAACGGCCCTTCTAGAA'/>

    <sequence taxon='21' value='CACGCCGAGCTCGCCCTATTTCTTGGCCCGAGAAGGTTTAGCACTCCGGGCTCTTTGTTCGTGCTTCTGACAAGAATCGGTGAAGACGCAATTAGTCATGAACTCCTTGGTCGATGCCCATATTCAGACGTCGCATTAATCGCGCCGACTTTTTGTAATATCGCAGGATGCATTTTCGCTTTCGAGGCAGCCATCCCGGGTGTAAGGGCAGCTACCGATACCCAGCCGCACACCCAAGGGCGCACTAGACTCGAAGCTCTACCTCCCTAGGCCTCAAGGGAAGACAGACCGCAAATTATCTGGGGCCCCCACACTCACTGTTAAATTATCCGAAGAATCTCTCTGGGTCTATAAAAACCATTAAGTTACCCTGAAAAACCTACAAATTATTAACCCGAAGATAGGCGGTCCGCAGTTAAGTAAATTGTCTACACAACAATAATACTTCTATCGTAAGGACGAGGGACTAGAGGAAAATCTTGTGAGGAGGTTATCTGGGTAACCACGTTGCGCAGTTGATTGTTTTGTTACCGTCTGCCCAAATACACGTACTTAGAAAGACCCTGTATACGCGCCGGGTCTTATTGGGATGCAGATATTTTGCGAATTCTGGTAGCCAACGTGTCATATATTACACCTTTGTGGTAGGCACGGGCGCTCCACTGCTAACTCATGAACCACCTCCATTGTTCTCGAAAGGCCTGAATTCCTAGCAAGTTGCTGTCATCATGTAGTATAAGCCCCGCCACGTTCTAGTTTTGCAATAGTACATCGAGTCTTTCGGAATAGGCCCTCGGAAGCTCCGAGTCGGGTGCCGAGGGCACCCCCTGAGATGATTGATGTGATTGTACCAGGGCCAATCACCTCGGGTCAACCACGTCACCTCCCGGCGCCCGTCCGTCGATCCGCCGCGAACAGGTAAGGTATTAGAAGTTACAGAAATGGCGATGGGTTGTATATGCCGTGTATATCAATACGCACCGCCTGCCAATAGCGTTATTTATATCCCTGCGTTGGCGTAGCTCTTTTGTTTCTAAACCATTGACGAGTAGTAAAGACCCGAATGCCCCCATGTTTAAACTTCAGAAGTCGCGAGTCACACCTATGATGATCTTGGACCTGAGACGCAACCTAAGTCCCCCGGTTACGGTGGTTAGTCTCGACGAGAAACTGTTCCGGAATGATCTATTTGCATTAATGCATTAAGCAGCCGAGCCCCAACGTCAAGGGTTGCCGGGGGCATCAGATGCTGTTGCTTACAGGCTAAAGTTGTATATCTAGCGCGATGAGTAGCGCATGCTGAGCTGAGTCCATGAATTAGGCGTATTGTGGGAAGTCTGATAGGACTCAAATTACTATTTGCACAACCGGGAGAAGTCCATTAGACGGTACATGCGGATCGCTTAGTGGCCGGCGGCGACGATGCTAATGTCATCTTCCCGACGGGACCAGCCTTCAGTACCATCTAGCGCGTACCAATTGTCAAGAAGGGTGCGTACAAAGGGGGCGACGAGGTTGGACATTTAGCGATAGTGGCGTGCCGTTCCTATACCAAGGCTGTAAGCCACATAAGCTCTGGCGGTCCCATGATGGAATGGTGGCACGTTTTCTGCCTCGGATAATACGGCTTGACAGTCTTTGAGACCTCGCTCTCTTCGGTAAGCCCCCACCGATTCATAAGAGAACGACTAGCAGGAACTGACGAGTAAGTGCACCCATCAAGCTTGACGTCTCTTAAAAACAACTTTGACCCCTGGTTTGGACGTTATTCGATCAAAGCTGCGAGCCCTGACTGCTTCCCTTCAGGTGCCTATATCACGGCGAACGAGATTGTCGCCGCCCTTGACCGGGGGCGCGATCCCCTCGAGGAACCCATTAGGATTAACACGGTAACTTCGCTACGGAGCCTTCGCATCGGCGATACTCCCCTCTTTCTGACTATTCCGGTTTATCGTTATTATGCACTGCCCTTCGGAGCACAATAAACGGCCCTTCTAGAA'/>

    <sequence taxon='59' value='CACGCCGAGCTCGCCCTATTTCTTGGCCCGAGGAGGTTTAGCACTCCGGGCTCTTTGTTCGTGCTTCTGACAAGAATCGGTGAAGACGCAATCAGTCATGAACTCCTTGGTCGATGCCCATATTCGGACGTCGCATTAATCGCGCCGACTTTTTGTAATATCGCAGGATGCATTTTCGCTTTCGAGGCAGCCATCCCGGGTGTAAGGGCAGCTACCGATACCCAGCCGCACACCCAAGGGCGCACTAGACTCGAAGCACTACCTCCCTAGGCTTCAAGGGAAGACAGACCGCAAATTATCTGGGGCCCCCACACTCATTGTTAAATTATCCGAAGAATCTCTCTGGGTCTATAAAAACCATTAAGTTACCCTGAAAAACTTATAAATTATTAACCCGAAGATAGGCGGTCCGCAGTTAAGTAAATTGTCTACACAACAACAATACTTCTATCGTAAGGACGAGGGACTAGAGGAAAATCTTGTGAGGAGGTTGTCTGGGTAACCACGTTGCGAAGTTGATTGTTTTGTTACCGTCTGCCCAAATACACGTACTTAGATAGACCCCGTATACGCGCCGGGTCTTATTGGGATGCAGATATTTTGCGAATTCTGGTAGCCAACGTGTCATATATTACGCCTCTGTGGTAGGCACGGGCGCTCCACTGCTAACTCATGAACCACTTCCATTGTTCTCGAAAGGCCTGAATTCCTAGCAAGTTGCTGTCATCATGTAGTATAAGCCCCGTCACGTTCTAGTTTTGCAATAGCACATCGAGTCTTTCGGCATAGGCCCTCGGAAGCTCCGAGTCGGGTGCCGAGGGCACCCCCTGAGATGATTGATGTGATTGTACCAGGGCCAATCACCTCGGGTCAACCACGTCACCTCCCGGCGCCTGTCCGTCGATCCGCCGCTAACAGGTAAGGTATTAGAAGTTACAGAAATCGCGATGGGTTGTATATGCCGTATATATCAATACGCACCGCCTGCCAATAGCGTTATTTATATCCCTGCGTTGGCGTAGCTCTTTTGTTTCTAAACCATTGACGAGTAGAAAAGACCCGAATGCCCCCATATTTAAACTTCAGAAGTCGCGAGTCACACCTATGATGATCTTGGCCCTGAGACGCAACCTAAGTCCCCCGGTTACGGTGATTAGTCTCGACGAGAAACTGTCCCGGAACGATCTATTTGCATTAATGCATTAAGCAGCCGAGCCCCAACGTCAAGGGTTGCCGGGGGCATCAGATGCTGTTGCTTACAGGCTAAAGTTGTATATCTAGCGCGACGAGTAGCGCATGCTGAGCTGAGTCCATGAATTAGGCGTATTGTGGGATGTCTGACAGGACTCAAATTACTATTTACACAACCGGGCGAAGTCCATTAGACGGTACATGCGGATCGCTTAGTGGCCGGCGGCGAAGATGCTAATGTCATCTTCCCTACGGGACCAGCCTTCAGTACCATCTAGCGCGTACCAATTGTCAAGAAGGGTGCGTACAAAGGGGGCGACGAGGTTGGACATTTAGCGATAGTGGTGTGCCGTTACTATACCAAGGCTGTAAGCCACATAAGCTCTGGCGATCCCATGATGGAATGGTGGCACGTTTTCTGCCTCGGATAATACGGCTTGATAGTCTTTGAGACCTCGCTCTCTTCGGTAAGCCCCCACCGATTCATAAGAGAACGACTAGCAGGAACTGACGAGTAAGTGCACCCATCAAGCTTGACGTCTCTTAAAAACAACTTTGACCTCTGGTTTGGACGTTATTCGATCAAAGCTGCGGGCCTTGATCGCTTCCCTTCAGGTGCCTATATCACTGCGAACGAGATTGTCGCCGCCCTTGACCGGGGGCGTGATCCCCTCGAGGAACCCATCAGGATTAACACGGTAACTTCGCTACGGAGCCTTCGCATCGGCGATACTCCCCTCTTTCTGACTATTCCGGTCTATCGTTATTATGCACTGCTCTTCGGAGCACAATAAACGGCCCTTCTAGAA'/>

<sequence taxon='82' value='--------------------------------------------------------------------------------------------------------------------------------------------------------------------------------------------------------------------------------------------------------------------------------------------------------------------------------------------------------------------------------------------------------------------------------------------------------------------------------------------------------------------------------------------------------------------------------------------------------------------------------------------------------------------------------------------------------------------------------------------------------------------------------------------------------------------------------------------------------------------------------------------------------------------------------------------------------------------------------------------------------------------------------------------------------------------------------------------------------------------------------------------------------------------------------------------------------------------------------------------------------------------------------------------------------------------------------------------------------------------------------------------------------------------------------------------------------------------------------------------------------------------------------------------------------------------------------------------------------------------------------------------------------------------------------------------------------------------------------------------------------------------------------------------------------------------------------------------------------------------------------------------------------------------------------------------------------------------------------------------------------------------------------------------------------------------------------'/>

<sequence taxon='2' value='--------------------------------------------------------------------------------------------------------------------------------------------------------------------------------------------------------------------------------------------------------------------------------------------------------------------------------------------------------------------------------------------------------------------------------------------------------------------------------------------------------------------------------------------------------------------------------------------------------------------------------------------------------------------------------------------------------------------------------------------------------------------------------------------------------------------------------------------------------------------------------------------------------------------------------------------------------------------------------------------------------------------------------------------------------------------------------------------------------------------------------------------------------------------------------------------------------------------------------------------------------------------------------------------------------------------------------------------------------------------------------------------------------------------------------------------------------------------------------------------------------------------------------------------------------------------------------------------------------------------------------------------------------------------------------------------------------------------------------------------------------------------------------------------------------------------------------------------------------------------------------------------------------------------------------------------------------------------------------------------------------------------------------------------------------------------------------'/>

<sequence taxon='8' value='--------------------------------------------------------------------------------------------------------------------------------------------------------------------------------------------------------------------------------------------------------------------------------------------------------------------------------------------------------------------------------------------------------------------------------------------------------------------------------------------------------------------------------------------------------------------------------------------------------------------------------------------------------------------------------------------------------------------------------------------------------------------------------------------------------------------------------------------------------------------------------------------------------------------------------------------------------------------------------------------------------------------------------------------------------------------------------------------------------------------------------------------------------------------------------------------------------------------------------------------------------------------------------------------------------------------------------------------------------------------------------------------------------------------------------------------------------------------------------------------------------------------------------------------------------------------------------------------------------------------------------------------------------------------------------------------------------------------------------------------------------------------------------------------------------------------------------------------------------------------------------------------------------------------------------------------------------------------------------------------------------------------------------------------------------------------------------'/>

<sequence taxon='12' value='--------------------------------------------------------------------------------------------------------------------------------------------------------------------------------------------------------------------------------------------------------------------------------------------------------------------------------------------------------------------------------------------------------------------------------------------------------------------------------------------------------------------------------------------------------------------------------------------------------------------------------------------------------------------------------------------------------------------------------------------------------------------------------------------------------------------------------------------------------------------------------------------------------------------------------------------------------------------------------------------------------------------------------------------------------------------------------------------------------------------------------------------------------------------------------------------------------------------------------------------------------------------------------------------------------------------------------------------------------------------------------------------------------------------------------------------------------------------------------------------------------------------------------------------------------------------------------------------------------------------------------------------------------------------------------------------------------------------------------------------------------------------------------------------------------------------------------------------------------------------------------------------------------------------------------------------------------------------------------------------------------------------------------------------------------------------------------'/>

    <sequence taxon='64' value='CACGCCGAGCTCCCCCTATTTCTTGGCCCGAGGAGGTTTAGCACTCCGGGCTCCTTGTTCGTGCTTCTGACGAGAATCGGTGAAGCCGCAGTTAGTCATGGACCCCTTGGTCGATGCCCATATTAAGACGTCGCATTGACCGCGCCGACTTTTTGTAATATCGCAGGATGCATGTTCGCTTTCGAGGCAGCCATCCCGGGTGTAAGGGCCGCTACCGATACCCAGCCGCACACCCAAGGGCGCACTAGACTCAAAGCTCTATCTCCCTAGGCCTCAAGGGAGGACAGAACGCAAATTATCTGGGGCCCCCACACTCACTGCTAAATCATCCGAAGAATCTCTCTGGGTCTATAAAGACCGTCAAGTTACCCTGAAAAACTTGTAAATTATTAACCTGAAGATAGGCGGTCTGCGGTTAAGTAAATTGTTTACACAACAACAGTACTTCTATCGTAAGGACGAGGGACTAGAGGAAAATCTTGTGAGGAGGTTATCTGGGTAGCCACGTTGCACAATTGATTGTTTTGTTACCGTCTGCCCAAATACACATACTTAGATAGATCCTGTATACGCGCCGGGTCTTATTGGGATGCAGATATCTTGCAACTTCTGGTAGCCAACGTGTCATCTATTACGCCTTTGTGGTGGGCACAGGCGCTCCACTGCTAACTCATGAACCACCTCCATCGTCCTCGAAAGGCCTGAATTACTAGCAAGTTGCTGTCATCATGTAGTATAAGCCCCGTCACGCTCTAATTTTGCAATTGCACATCGAGTCTTTCGGAATAGGTCCTCGGAAGCTCCGAGTCGGGTACCGAGGGCACCCCCTAAGATGATTGATGTGATTGTATCAGGGCCAATCACCTCGGGTCAACCATGTCACCTCCCGGCGCCCGTCCGCCGATCCATCGCTAACAGGTAAGGTATTAGAAGTTAAAGCAATGGCGATGGGTTGTATATGCCGTGTGTATCAATACGCACCGCCTGCCAATAGCGTTCTTTATATCCCTGCGTTGGCGTAGCTCCTTTGTTTCTAAACCATTGACAAGTAGAAAAGACCCGAATGTCCCCATATTCAAACTTCAGAAGTCACGGGTCAAACCTATGATGATCTTGGACCTGAGACGCAACCTACGTCCCCCGGTTACGGTGATTAGCCCCGACGAGAAACTGTCCCGGAACGATCTATTTGCAATAATGCATTAAGCAGTCGAGCCCCAACGTCAAGGGTTGCCGGGGGCATCAGATGCTGTTGCTTACAGGCTAAAGTCGTATATCTAGCACGACGGGTAGCGCATACTGAGCTGAGTCAATGAATTAGACTTATTGTGGGACGTCTGAAGGGACTCAAGTTACTATTTCCACAACCGGGAAACGTCCATTAAACGGTACATGCGAATCGCTTAGTGGCCGGCGGCGAAGATGCTAATGTCATCTTCCCGACGGGACCAGCCTTCAGTACCATCTAGCACGTACCAATTGTCAAAAAGGGTGCGTACAAAGGGGGTGACGAGGTTGGACATCTAGCGTTAGCGGTCTGCCGTTACTATACCAAGGCTGTAAGCCACATAAGCTCTGGCGATCCCACGATGGAATGGTGGCACGTTTTCTGCCTCGGATAATACGGCTTGATAGTCTTCGAGAACTCGCTCTCTTCGGTAAGCCCCCATCGATTCATAAGAGAAGGACTAGCAGGAACTGACGAGTAAGTGCCCCCATCAAGCTTGACGTCCCTTAAAAATAACTTTGACCTCTGGTTTGGACGTTGCCCGATCAAAACTGCGAGCCCTGACCGTTTCCCTTCCGGTGCCTATATCACGGCGAATGAGATTGTCGCCGCCCTTGACCGGGGGCGCGATCCCCTCGAGGAACCCATCAGGATTAACCCGGTAACTTCGCTACGGAGCCTTGGCATTGGCGATACTCCCCTCTTTCTGACTATCCCGGTTTATCGTTATTATGCCTTGCCCTTCGGAGCACAATAAACGGCCCTTCTAGAA'/>

    <sequence taxon='135' value='CACGCCGAGCTCCCCCTATTTCTTGGCCCGAGGAGGTTTAGCACTCCGGGCTCCTTGTTCGTGCTTCTGAAGAGAATCGGTGAAGCCGCAGTTAGTCATGGACTCCTTGGTCGATGCCCATATTAAGACGTCGCATTGACCGCGCCGACTTTTTGTAATATCGCAGGATGCATGTTCGCTTTCGAGGCAGCCATCCCGGGTGTAAGGGCAGCTACCGATACCCAGCCGCACACCCAAGGGCGCACTAGACTCAAAGCTCTATCTCCCTAGGCCTCAAGGGAGGACAGAACGCAAATTATCTGGGGCCCCCACACTCACTGTTAAATTATCCGAAGAATCTCTCTGGGTCTATAAAGACCGTCAAGTTACCCTGAAAAACTTGTAAATTATTAACCTGAAGATAGGCGGCCTGCGGTTAAGTAAATTGTCTACACAACAACAGTACTTCTATCGTAAGGACGAGGGACTAGAGGAAAATCTTGTGAGGAGGTTATCTGGGTAGCCACGTTGCGCAATTGATTGTTTTGTTACCGTCTGCCCAAATACACGTACTTAGATAGATCCTGTATACGCGCCGGGTCTTATTGGGATGCAGATATCTTGCGACTTCTGGTAGCCAACGTGTCATCTATTACGCCTTTGTGGTGGGCACAGGCGCTCCACTGCTAACTCATGAACCACCTCCATCGTCCTCGAAAGGCCTGAATTACTAGCAAGTTGCTGTCATCATGTAGTATAAGCCCCGTCACGCTCTAATTTTGCAATTGCACATCGAGTCTTTCGGAATAGGTCCTCGGAAGCTCCGAGTCGGGTACCGAGGGCACCCCCTAAGATGATTGATGTGATTGTATCAGGGCCAATCACCTCGGGTCAACCATGTCACCTCCCGGCGCCCGTCCGTCGATCCATCGCTAACAGGTAAGGTATTAGAAGTTAAAGCAATGGCGATGGGTTGTATATGCCGTGTGTATCAATACCCACCGCCTGCCAATAGCGTTCTTTATATCCCTGCGTTGGCGTAGCTCCTTTGTTTCTAAGCCATTGACAAGTAGAAAAGACCCGAATGTCCCCATATTTAAACTTCAGAAGTCACGGGTCAAACCTATGATGATCTTGGACCTGAGACGCAACCGACGTCCCCCGGTTACGGTGATTAGCCCCGACGAGAAACTGTCCCGGCACGATCTATTTGCAATAATGCATTAAGCAGTCGAGCCCCAACGTCAAGGGTTGCCGGAGGCATCAGATGCTGTTGCTTACAGGCTAAAATCGTATATCTAGCACGACGGGTAGCGCATACTGAGCTGAGTCAATGAATTAGACGTATTGTGGGACGTCTGAAGGGACTCAAGTTACTATTTGCACAACCGGGAGACGTCCATTAAACGGTACATGCGAATCGCTTAGTGGCCGGCGGCGAAGATGCTAATGTCATCTTCCCGACGGGACCAGCCTTCAGTACCATCTAGCACGTACCAATTGTCAAGAAGGGTGCGTACAAAGGGGGTGACGAGGTTGGACATCTAGCGTTAGCGGTCTGCCGTTACTATACCAAGGCTGTAAGGCACATAAGTTCTGGCGATCCCACGATGGAATGGTGGCACGTTTTCTGCCTCGGATAATACGGCTTGATAGTCATCGAGAACTCGCTCTCTTCGGTAAGCCCCCATCGATTCATAAGGGAAGGACTAGCAGGAACTGACGAGTAAGTGCCCCCATCAAGCTTAACGTCCCTTAAAAATAACTTTGACCTCTGGTTTGGACGTTGCCCGATCAAAACTGCGAGCCCTGACCGTTTCCCTTCCGGTGCCTATATCACGGCGAATGAGATTGTCGCCGCCCTTGACCGGGGGCGCGATCCCCTCGAGGAACCCATCAGGATTAACCCGGTAACTTCGCTACGGAGCCTTGGCATTGGCGATACTCCCCTCTTTCTGACTATCCCGGTTTATCGTTATTATGCCTTGCCCTTCGGAGCACAATAAAAGGCCCTTCTAGAA'/>

    <sequence taxon='136' value='CACGCCGAGCTCCCCCTATTTCTTGGCCCGAGGAGGTTTAGCACTCCGGGCTCCTTGTTCGTGCTTCTGAAGAGAATCGGTGAAGCCGCAGTTAGTCATGGACTCCTTGGTCGATGCCCATATTAAGACGTCGCATTGACCGCGCCGACTTTTTGTAATATCGCAGGATGCATGTTCGCTTTCGAGGCAGCCATCCCGGGTGTAAGGGCAGCTACCGATACCCAGCCGCACACCCAAGGGCGCACTAGACTCAAAGCTCTATCTCCCTAGGCCTCAAGGGAGGACAGAACGCAAATTATCTGGGGCCCCCACACTCACTGTTAAATTATCCGAAGAATCTCTCTGGGTCTATAAAGACCGTCAAGTTACCCTGAAAAACTTGTAAATTATTAACCTGAAGATAGGCGTCCTGCGGTTAAGTAAATTGTCTACACAACAACAGTACTTCTATCGTAAGGACGAGGGACTAGAGGAAAATCTTGTGAGGAGGTTATCTGGGTAGCCACGTTGCGCAATTGATTGTTTTGTTACCGTCTGCCCAAATACACGTACTTAGATAGATCCTGTATACGCGCCGGGTCTTATTGGGATGCAGATATCTTGCGACTTCTGGTAGCCAACGTGTCATCTATTACGCCTTTGTGGTGGGCACAGGCGCTCCACTGCTAACTCATGAACCACCTCCATCGTCCTCGAAAGGCCTGAATTACTAGCAAGTTGCTGTCATCATGTAGTATAAGCCCCGTCACGCTCTAATTTTGCAATTGCACATCGAGTCTTTCGGAATAGGTCCTCGGAAGCTCCGAGTCGGGTACCGAGGGCACCCCCTAAGATGATTGATGTGATTGTATCAGGGCCAATCACCTCGGGTCAACCATGTCACCTCCCGGCGCCCGTCCGTCGATCCATCGCTAACAGGTAAGGTATTAGAAGTTAAAGCAATGGCGATGGGTTGTATATGCCGTGTGTATCAATACCCACCGCCTGCCAATAGCGTTCTTTATATCCCTGCGTTGGCGTAGCTCCTTTGTTTCTAAGCCATTGACAAGTAGAAAAGACCCGAATGTCCCCATATTTAAACTTCAGAAGTCACGGGTCAAACCTATGATGATCTTGGACCTGAGACGCAACCGACGTCCCCCGGTTACGGTGATTAGCCCCGACGAGAAACTGTCCCGGCACGATCTATTTGCAATAATGCATTAAGCAGTCGAGCCCCAACGTCAAGGGTTGCCGGAGGCATCAGATGCTGTTGCTTACAGGCTAAAATCGTATATCTAGCACGACGGGTAGCGCATACTGAGCTGAGTCAATGAATTAGACGTATTGTGGGACGTCTGAAGGGACTCAAGTTACTATTTGCACAACCGGGAGACGTCCATTAAACGGTACATGCGAATCGCTTAGTGGCCGGCGGCGAAGATGCTAATGTCATCTTCCCGACGGGACCAGCCTTCAGTACCATCTAGCACGTACCAATTGTCAAGAAGGGTGCGTACAAAGGGGGTGACGAGGTTGGACATCTAGCGTTAGCGGTCTGCCGTTACTATACCAAGGCTGTAAGGCACATAAGCTCTGGCGATCCCACGATGGAATGGTGGCACGTTTTCTGCCTCGGATAATACGGCTTGATAGTCATCGAGAACTCGCTCTCTTCGGTAAGCCCCCATCGATTCATAAGGGAAGGACTAGCAGGAACTGACGAGTAAGTGCCCCCATCAAGCTTAACGTCCCTTAAAAATAACTTTGACCTCTGGTTTGGACGTTGCCCGATCAAAACTGCGAGCCCTGACCGTTTCCCTTCCGGTGCCTATATCACGGCGAATGAGATTGTCGCCGCCCTTGACCGGGGGCGCGATCCCCTCGAGGAACCCATCAGGATTAACCCGGTAACTTCGCTACGGAGCCTTGGCATTGGCGATACTCCCCTCTTTCTGACTATCCCGGTTTATCGTTATTATGCCTTGCCCTTCGGAGCACAATAAAAGGCCCTTCTAGAA'/>

    <sequence taxon='145' value='CACGCCGAGCTCCCCCTATTTCTTGGCCCGAGGAGGTTTAGCACTCCGGGCTCCTTGTTCGTGCTTCTGACGAGAATCGGTGAAGCCGCAGTTAGTCATGGACTCCTTGGTCGATGCCCATATTAAGACGTCGCATTGACCGCGCCGACTTTTTGTAATATCGCAGGATGCATGTTCGCTTTCGAGGCAGCCATCCCGGGTGTAAGGGCAGCTACCGATACCCAGCCGCACACCCAAGGGCGCACTAGACTCAAAGCTCTATCTCCCTAGGCCTCAAGGGAGGACAGAACGCAAATTATCTGGGGCCCCCACACTCACTGTTAAATTATCCGAAGATTCTCTCTGGGTCTATAAAGACCGTCAAGTTACCCTGAAAAACTTGTAAATTATTAACCTGAAGATAGGCGGTCTGCGGTTAAGTAAATTGTCTACACAACAACAGTACTTCTATCGTAAGGACGAGGGACTAGAGGAAAATCTTGTGAGGAGGTTATCTGGGTAGCCACGTTGCGCAATTGATTGTTTTGTTACCGTCTGCCCAAATACACGTACTTAGATAGATCCTGTATACGCGCCGGGTCTTATTGGGATGCAGATATCTTGCGACTTCTGGTAGCCAACGTGTCATCTATTACGCCTTTGTGGTGGGCACAGGCGCTCCACTGCTAACTCATGAACCACCTCCATCGTCCTCGAAAGGCCTGAATTACTAGCAAGTTGCTGTCATCATGTAGTATAAGCCCCGTCACGCTCTAATTTTGCAATTGCACATCGAGTCTTTCGGAATAGGTCCTCGGAAGCTCCGAGTCGGGTACCGAGGGCACCCCCTAAGATGATTGATGTGATTGTATCAGGGCCAATCACCTCGGGTCAACCATGTCACCTCCCGGCGCCCGTCCGTCAATCCATCGCTAACAGGTAAGGTATTAGAAGTTAAAGCAATGGCGATGGGTTGTATATGCCGTGTGTATCAATACGCACCGCCTGCCAATAGCGTTCTTTATATCCCTGCGTTGGCGTAGCTCCTTTGTTTCTAAACCATTGACAAGTAGAAAAGACCCGAATGTCCCCATATTTAAACTTCAGAAGTCACGGGTCAAACCTATGATGATCTTGGACCTGAGACGCAACCGACGTCCTCCGGTTACGGTGATTAGCCCCGACGAGAAACTGTCCCGGAACGATCTATTTGCAATAATGCATTAAGCAGTCGAGCCCCAACGTCAAGGGTTGCCGGGGGCATCAGATGCTGTTGCTTACAGGCTAAAGTCGTATATCTAGCACGACGGGTAGCGCATACTGAGCTGAGCCAATGAATTAGACGTATTGTGGGACGTCTGAAGGGACTCAAGTTACTATTTGCACAACCGGGAGACGTCCATTAAACGGTACATGCGAATCGCTTAGTGGCCGGCGGCGAAGATGCTAATGTCATCTTCCCGACGGGACCAGCCTTCAGTACCATCTAGCACGTACCAATTGTCAAGAAGGGTGCGTACAAAGGGGGTGACGAGGTTGGACATCTAGCGTTAGCGGTCTGCCGTTACTATACCAAGGCTGTAAGGCACATAAGCTCTGGCGATCCCACGATGGAATGGTGGCACGTTTTCTGCCTCGGATAATACGGCTTGATAGTCTTCGAGAACTCGCTCTCTTCGGTAAGCCCCCATCGATTCATAAGAGAAGGACTAGCAGGAACTGACGAGTAAGTGCCCCCATCAAGCTTGACGTCCCTTAAAAATAACTTTGACCTCTGGTTTGGACGTTGCCCGATCAAAACTGCGAGCCCTGACCGTTTCCCTTCCGGTGCCTATATCACGGCGAATGAGATTGTCGCCGCCCTTGACCGGGGGCGCGATCCCCTCGAGGAACCCATCAGGATTAACCCGGTAACTTCGCTACGGAGCCTTGGCATTGGCGATACTCCCCTCTTTCTGACTATCCCGGTTTATCGTTATTATGCCTTGCCCTTCGGAGCACAATAAACGGCCCTTCTAGAA'/>

    <sequence taxon='67' value='AACGCCGAGCTTCCCCTATTTCTTGGCCCGAGGAGGCTTAGCACTCCGGGCTTCTTGTTCGTGCTTTTGACGAGAATCGGTGAAGCCGCAATTAGTCATGAACTCGTTGGTCGATGCCCATATTAAGGCGTCGCATTGACCGCGCCGACTTTTTGTAATATCGCAGAATGCATGTTCGCTTTCGAGGCGGCCATCCCGGGTGTAAGAGCAGCTACCGATACCCAACCGCACACCCAAGGGCGGACTAGACTCGAAGCTCTATCTCCCTAGGCCTCAAGGGAGGACAGAACACAAATTACCTGGGGCCCCCACCCTCACTGTTAAATTATACGAAGAATCTCTCTGGGTCTATAAAAACCGTCAAGTTACCCTGAAAGACTTGTAAATTCTTAACCTGAAGATAGGCGGTCCGCGGTTAAGTAAATTGTCTACACAACAACAGTACTTCTATCGTAAGGACGAGGGACTGGAGGAAAACCTTGTGAGGAGGTTATCTGGGTAACCACGTTGCGCAGTTGACTGTTTGGTTACCGTCTGCCCAAATACACGTACTTAGATAGACCCTGTATACGCGCCGGGTCTTATTGGGATGCAGATATCTTGCGAATTCTGGTAGCCAACGTGTCATCTATTACGCCTTTGTGGTGGGCACGGGCGCTCCACTGCTAACTCATGAACCACCTCCATTGTCCTCGACAGGCCTGAATTACTAGCAAGTTGCTGTCACCATGTAGTATAAGACCCGTCATGTTCTAGTTTTGCAATAGCACATCGAGTCGTTCGGAATAGGCCCTCGGGAGCTCCGAGTCGGATACCGAGAGCACCCCCTAAGATGATTGCTGTGATTGTATCAGGGCCAATCACCTCGGGTCAACTATATCACCTCCCGGCGCCCGTCCGTACATCCACCGCTAACAGGTAAGGTATTAGAAGTTAAAGCAATGGCGATGGGTTGTATATGCCGTGTGTATCAATACGCACCGCCCGCCAATAGCGTTCTTTATATCCCTGCGTTGGCGTAGCTCCTTTGTTTCTAAACCTTTGACAAGTAGAAAAGACCCGAATGCCCCCAGATTTAAACTTCAGAATTCGCGGGTCAAACCTATGATGATCTTGGACCTGAGACGCAACCTACGTCCCCCGGTTACGGCGATTAGTCTCGACGAGAAACTGTCCCGGAACGATCTATTTGCAATAATGCATTCAGCAGTCGAGCCCCAACGTCAAAGGTTGTCGGGGGCGTCAGATTCTGTTGCTTACAGGCTAAAGTTGTATATCTAGCACGACGGGTAGCGCATGCTGAGCTGAGTCCATAAATTAAACGTATTGTGGGACGTCTGAAGGGACTCAAGTTACTATTTGCACAACCGGGAGAAGTCCATTAGACGGTACATGCGAATCGCTTAGTGGCCGGCGGCGAAGATGCTAATGTCATCTTCCCGACGGGACCAGCGTTAAGTACCATCTAGCGCGTACCAATTGTCAAGAAGGGTGCGTACGAAGGGGGTGACGAGGTTGGACATCTAGCGATGGCGGTGTGCCGTTACTATACCCAGGCTGTAAGCCACATAAGCTCTGGTGATCCCATGACGGAATGGTGGCACGTTTTCTGCCTCGGATAATGCGGCTTGATCGTCTTCGAGACCTCGCTCTCTTTGGTAAGCCCCCATCGATTCATAAGAGAAAGACTAGCAGGAACTGACGAGTAAGTGCACCCATCAAGCTTGACGTCTCTTAAACATAACTTTGACCTCTGGTTTGGACGTTATTCGATCAAAACTGCGAGCCCTGACCGTTTCCCTTCCGGTGCCTATGTCACGGCGAATGAGATTGTCGCCGTCCTTGACCGGGGGCGAGATCCCCTCGAGGAACCCATCAGGATTAACACGGTAACTTCGCTACGGAGCCTTCACATCGGCGATACTCCCCTCTTTCTGACTATTCCTGTCTATCTTTATTATGCCCTGCCCTTCGGAGCACAATAAACGGCCCTTCTAGGA'/>

    <sequence taxon='104' value='AACGCCGAGCTTCCCCTATTTCTTGGCCCGAGGAGGCTTAGCACTCCGGGCTTCTTGTTCGTGCTTTTGACGAGAATCGGTGAAGCCGCAATTAGTCATGAACTCGTTGGTCGATGCCCATATTAAGGCGTCGCATTGACCGCGCCGACTTTTTGTAATATCGCAGAATGCATGTTCGCTTTCGAGGCGGCCATCCCGGGTGTAAGAGCAGCTACCGATACCCAGCCGCACACCCAAGGGCGCACTAGACTCGAAGCTCTATCTCCCTAGGCCTCAAGGGAGGACAGAACACAAATTATCTGGGGCCCCCACCCTCACTGTTAAATTATACGAAGAATCTCTCTGGGTCTATAAAACCCGTCAAGTTACCCTGAAAGACTTGTAAATTCTTAACCTGAAGATAGGCGGTCCGCGGTTAAGTAAATTGTCTACACAACAACAGTACTTCTATCGTAAGGACGAGGGACTGGAGGAAAACCTTGTGAGGAGGTTATCTGGGTAACCACGTTGCGCAGTTGATTGTTTGGTTACCGTCTGCCCAAATACACGTACTTAGATAGACCCTGTATACGCGCCGGGTCTTATTGGGATGCAGATATCTTGCGAATTCTGGTAGCCAACGTGTCATCTATTACGCCTTTGTGGTGGGCACGGGCGCTCCACTGCTAACTCATGAACGACCTCCATTGTCCTCGACAGGCCTGAATTACTAGCAAGTTGCTGTCACCATGTAGTATAAGACCCGTCACGTTCTAGTTTTGCAATAGCACATCGAGTCTTTCGGAATAGGCCCTCGGGAGCTCCGAGTCGGATACCGAGAGCACCCCCTAAGATGATTGATGTGATTGTATCAGGGCCAATCACCTCGGGTCAACTATATCACCTCCCGGCGCCCGTCCGTACATCCACCGCTAACAGGTAAGGTATTAGAAGTTAAAGCAATGGCGATGGGTTGTATATCCCGTGTGTATCAATACGCACCGCCCGCCAATAGCGTTCTTTATATCCCTGCGTTGGCGTAGCTCCTTTGTTTCTAAACCTTTGACAAGTAGAAAAGACCCGAATGCCCCCATATTTAAACTTCAGAATTCGCGGGTCAAACCTATGATGATCTTGGACCTGAGACGCAACCTACGTCCCCCGGTTACGGTGATTAGTCTCGACGAGAAACTGTCCCGGAACGATCTATTTGCAATAATGCATTCAGCAGTCGAGCCCCAACGTCAAGGGTTGTCGGGGGCATCAGATTCTGTTGCTTACAGGCTAAAGTTGTATATCTAGCACGACGGGTAGCGCATGCTGGGCTGAGTCCATAAATTAAACGTATTGTGGGACGTCTGAAGGGACTCAAGTTACTATTTGCACAACCGGGAGAAGTCCATTAGACGGTACATGCGAATCGCTTAGTGGCCGGCGGCGAAGATGCTAATGTCATCTTCCCGACGGGACCAGCGTTAAGTACCATCTAGCGCGTACCAATTGTCAAGAAGGGTGCGTACGAAGGGGGTGACGAGGTTGGACATCTAGCGATGCCGGTGTGCCGTTACTATACCCAGGCTGTAAGCCACATAAGCTCTGGCGACCCCATGACGGAATGGTGGCACGTTTTCTGCCTCGGATAATGCGGCTTGATCGTCTTCGAGACCTCGCTCTCTTTGGTAAGCCCCCATCGATTCATAAGAGAAAGACTAGCAGGAACTGACGAGTAAGTGCACCCATCAAGCTTGACGTCTCTTAAACATAACTTTGACCTCTGGTTTGGACGTTATTCGATCAAAACTGCGAGCCCTGACCGTTTCCCTTCCGGTGTCTATGTCACGGCGAATGAGAGTGTCGCCGTCCTTGACCGGGGGCGAGATCCCCTCGAGGAACCCATCAGGATTAACACGGTAACTTCGCTACGGAGCCTTCGCATCGGCGATACTCCCCTCTTTCTGACTATTCCTGTCTATCTTTATTATGCCCTGCCCTTCGGAGCACAATAAACGGCCCTTCTAGAA'/>

    <sequence taxon='105' value='AACGCCGAGCTTCCCCTATTTCTTGGCCCGAGGAGGCTTAGCACTCCGGGCTTCTTGTTCGTGCTTTTGACGAGAATCGGTGAAGCCGCAATTAGTCATGAACTCGTTGGTCGATGCCCATATTAAGGCGTCGCATTGACCGCGCCGACTTTTTGTAATATCGCAGAATGCATGTTCGCTTTCGAGGCGGCCATCCCGGGTGTAAGAGCAGCTACCGATACCCAGCCGCACACCCAAGGGCGCACTAGACTCGAAGCTCTATCTCCCTAGGCCTCAAGGGAGGACAGAACACAAATTATCTGGGGCCCCCACCCTCACTGTTAAATTATACGAAGAATCTCTCTGGGCCTATAAAACCCGCCAAGTTACCCTGAAAGACTTGTAAATTCTTAACCTGAAGATAGGCGGTCCGCGGTTAAGTAAATTGTCTATACAACAACAGTACTTCTATCGTAAGGACGAGGGACTGGAGGAAAACCTTGTGAGGAGGTTATCTGGGTAACCACGTTGCGCAGTTGATTGTTTGGTTACCGTCTGCCCAAATACACGTACTTAGATAGACCCTGTATACGCGCCGGGTCTTATTGGGATGCAGATATCTTGCGAATTCTGGTAGCCAACGTGTCATCTATTACGCCTTTGTGGTGGGCACGGGCGCTCCACTGCTAACTCATGAACGACCTCCATTGTCCTCGACAGGCCTGAATTACTAGCAAGTTGCTGCCACCATGTAGTATAAGACCCGTCACGTTCTAGTTTTGCAATAGCACATCGAGTCTTTCGGAATAGGCCCTCGGGAGCTCCGAGTCGGATACCGAGAGCACCCCCTAAGATGATTGATGTGATTGTATCAGGGCCAATCACCTCGGGTCAACTATATCACCTCCCGGCGCCCGTCCGTACATCCACCGCTAACAGGTAAGGTATTAGAAGTTAAAGCAATGGCGATGGGTTGTATATCCCGTGTGTATCAATACGCACCGCCCGCCAATAGCGTTCTTTATATCCCTGCGTTGGCGTAGCTCCTTTGTTTCTAAACCTTTGACAAGTAGAAAAGACCCGAATGCCCCCATATTTAAACTTCAGAATTCGCGGGTCAAACCTATGATGATCTTGGACCTGAGACGCAACCTACGTCCCCCTGTTACGGTGATTAGTCTCGACGAGAAACTGTCCCGGAACGATCTATTTGCAATAATGCATTCAGCAGTCGAGCCCCAACGTCAAGGGTTGTCGGGGGCATCAGATTCTGTTGCTTACAGGCTAAAGTTGTATATCTAGCACGACGGGTAGCGCATGCTGAGCTGAGTCCATAAATTAAACGTATTGTGGGACGTCTGAAGGGACTCAAGTTACTATTTGCACAACCGGGAGAAGTCCATTAGACGGTACATGCGAATCGCTTAGTGGCCGGCGGCGAAGATGCTAATGTCATCTTCCCGACGGGACCAGCGTTAAGTACCATCTAGCGCGTACCAATTGTCAAGAAGGGTGCGTACGAAGGGGGTGACGAGGTTGGACATCTAGCGATGCCGGTGTGCCGTTACTATACCCAGGCTGTAAGCCACATAAGCTCTGGCGACCCCATGACGGAATGGTGGCACGTTTTCTGCCTCGGATAATGCGGCTTGATCGTCTTCGAGACCTCGCTCTCTTTGGTAAGCCCCCATCGATTCATAAGAGAAAGACTAGCAGGAACTGACGAGTAAGTGCACCCATCAAGCTTGACGTCTCTTAAACATAACTTTGACCTCTGGTTTGGACGTTATTCGATCAAAACTGCGAGCCCTGACCGTTTCCCTTCCGGTGTCTATGTCACGGCGAATGAGATTGTCGCCGTCCTTGACCGGGGGCGAGATCCCTTCGAGGAACCCATCAGGATTAACACGGTAACTTCGCTACGGAGCCTTCGCATCGGCGATACTCCCCTCTTTCTGACTATTCCTGTCTATCTTTATTATGCCCTGCCCTTCGGAGCACAATAAACGGCCCTTCTAGAA'/>

    <sequence taxon='137' value='AACGCCGAGCTTCCCCTATTTCTTGGCCCGAGGAGGCTTAGCACTCCGGGCTTCTTGTTCGTGCTTTTGACGAGAATCGGTGAAGCCGCAATTAGTCATGAACTCGTTGGTCGATGCCCGTATTAAGGCGTCGCATTGACCGCGCCGACTTTTTGTAATATCGCAGAATGCATGTTCGCTTTCGAGGCGGCCATCCCGGGTGTAAGAGCAGCTACCGATACCCAGCCGCACACCCAAGGGCGCACTAGACTCGAAGCTCTATCTCCCTAGGCCTCAAGGGAGGACAGAACACAAATTATCTGGGGCCCCCACCCTCACTGTTAAATTATACGAAGAATCTCTCTGGGTCTATAAAAACCGTCAAGTTACCCTGAAAGACTTGTAAATTCTTAACCTGAAGATGGGCGGTCCGCGGTTAAGTAAATTGTCTACACAACAACAGTACTTCTATCGTAAGGACGAGGGACTGGAGGAAAACCTTGTGAGGAGGTTATCTGGGTAACCACGTTGCGCAGTTGATTGTTTGGTTACCGTCTGCCCAAATACACGTACTTAGATAGACCCTGTATACGCGCCGGGTCTTATTGGGATGCAGATATCTTGCGAATTCTGGTAGCCAACGTGTCATCTATTACGCCTTTGTGGTGGGCACGGGCGCTCCACTGCTAACTCATGAACCACCTCCATTGTCCTCAACAGGCCTGAATTACTAGCAAGTTGCTGTCACCATGTAGTATAAGACCCGTCACGTTCTAGTTTTGCAATAGCACATCGAGTCTTTCGGAATAGGCCCTCGGGAGCTCCAAGTCGGATACCGAGAGCACCCCCTAAGATGATTGGTGTGATTGTATCAGGGCCAATCACCTCGGGTCAACTATATCACCTCCCGGCGCCCGTCCGTACATCCACCGCTAACAGGTAAGGTCTTAGAAGTTAAAGCAATGGCGATGGGTTGTATATGCCGTGTGTATCAATACGCACCGCCCGCCAATAGCGTTCTTTATATCCCTGCGTTGGCGTAGCTCCTTTGTTTCTAAACCTTTGACAAGTAGAAAAGACCCGAATGCGCCCATATTTAAACTTCAGAATTCGCGGGTCAAACCTATGATGATCTTGGACCTGAGACGCAACCTACGTCCCCCGGTTACGGTGATTAGTCTCGACGAGAAACTATCCCGGAACGATCTATTTGCAATAATGCATTCAGCAGTCGAGCCCCAACGTCAAGGGTTGTCGGGGGCATCAGATTCTGTTGCTTACAGGCTAAAGTTGTATATCTAGCGCGACGGGTAGCGCATGCTGAGCTGAGTCCATAAATTAAACGTATTGTGGGACGTCTGAAGGGACTCAAGTTACTATTTGCACAACCGGGAGAAGTCCATTAGACGGTACATGCGAATCGCTTAGTGGCCGGCGGCGAAGATGCTAATGTCATCTTCCCGACGGGACCAGCGTTAAGTACCATCTAGCGCGTACCAATTGTCAAGAAGGGTGCGTACGAAGGGGGTGACGAGGTTGGACATCTAGCGATGGCGGTGTGCCGTTACTATACCCAGGCTGTAAGCCACATAAGCTCTGGCGATCCCATGACGGAATGGTGGCACGTTTTCTGCCTCGGATAATGCGGCTTGATCGTCTTCGAGACCTCGCTCTCTTTGGTAAGCCCCCATCGATTCATAAGAGAAAGACTAGCAGGAACTGACGAGTAAGTGCACCCATCAAGCTTGACGTCTCTTAAACATAACTTTGACCTCTGGTTTGGACGTTATTCGATTAAAACTGCGAGCCCTGACCGTTTCCCTTCCGGTGCCTATGTCACGGCGAATGAGATTGTCGCCGTCCTTGACCGGGGGCGAGATCCCCTCGAGGAACCCATCAGGATTAACACGGTAACTTCGCTACGGAGCCTTCGCATCGGCGATACTCCCCTCTTTCTGACTATTCCTGTCTATCTTTATTATGCCCTGCCCTTCGGAGCACAATAAACGGCCCTTCTAGAA'/>

    <sequence taxon='158' value='AACGCCGAGCTTCCCCTATTTCTTGGCCCGAGGAGGCTTAGCACTCCGGGCTTCTTGTTCGTGCTTTTGACGAGAATCGGTGAAGCCGCAATTAGTCATGAACTCGTTGGTCGATGCCCGTATTAAGGCGTCGCATTGACCGCGCCGACTTTTTGTAATATCGCAGAATGTATGTTCGCTTTCGAGGCGGCCATCCCGGGTGTAAGAGCAGCTACCGATACCCAGCCGCACACCCAAGGGCGCACTAGACTCGAAGCTCTATCTCCCTAGGCCTCAAGGGAGGACAGAACACAAATTATCTGGGGCCCCCACCCTCACTGTTAAATTATACGAAGACTCTCTCTGGGTCTATAAAAACCGTCAAGTTACCCTGAAAGACTTGTAAATTCTTAACCTGAAGATGGGCGGTCCGCGGTTAAGTAAATTGTCTACACAACAACAGTACTTCTATCGTAAGGACGAGGGACTGGAGGAAAACCTTGTGAGGAGGTTATCTGGGTAACCACGTTGCGCAGTTGATTGTTTGGTTACCGTCTGCCCAAATACACGTACTTAGATAGTCCCTGTATACGCGCCGGGTCTTATTGGGATGCAGATATCTTGCGAATGCTGGTAGCCAACGCGTCATCTATTACGCCTTTGTGGTGGGCACGGGCGCTCCACTGCTAACTCATGAACCACCTCCATTGTCCTCGACAGGCCTGAATTACTAGCGAGTTGCTGTCACCATGTAGTATAAGACCCGTCACGTTCTAGTTTTGCAATAGCACATCGAGTCTTTCGGAATAGGCCCTCGGGAGCTCCAAGTCGGATACCGAGAGCACCCCCTAAGATGATTGATGTGATTGTATCAGGGCCAATCACCTCGGGTCAACTATATCACCTCCCGGCGCCCGTCCGTACATCCACCGCTAACAGGTAAGGTATTAGAAGTTAAAGCAATGGCGATGGGTTGTATATGCCGTGTGTATCAATACGCACCGCCCGCCAATAGCGCTCTTTATATCCCTGCGTTGGCGTAGCTCCTTTGTTTCTAAACCTTTGACAAGTAGAAAAGACCCGAATGCGCCCATATTTAAACTTCAGAATTCGCGGGTCAAACCTATGATGATCTTGGACCTGAGACGCAACCTGCGTCCCCCGGTTACGGTGATTAGTCTCGACGAGAAACTATCCCGGAACGATCTATTTGCAATAATGCATTCAGCAGTCGAGCCCCAACGTCAAGGGTTGTCGGGGGCATCAGATTCTATTGCTTACAGGCTAAAGTTATATATCTAGCGCGACGGGTAGCGCATGCTGAGCTGAGTCCATAAATTAAACGTATTGTGGGACGTCTGAAGGGACTCAAGTTACTATTTGCACAACCGGGAGAAGTCCATTAGACGGTATATGCGAATCGCTTAGTGGCCGGCGGCGAAGATGCTAATGTCATCTTCCCGACGGGACCAGCGTTAAGTACCATCTAGCGCGTACCAATTGTCAAGAAGGGTGCGTACGAAGGGGGTGACGAGGTTGGACATCCAGCGATGGCGGTGTGCCGTTACTATACCCAGGCTGTAAGCCACATAAGCTCTGGCGATCCCATGACGGAATGGTGGCACGTTTTCTGCCTAGGATAACGCGGCTTGATCGTCTTCGAGACCTCGCTCTCTTTGGTAAGCCCCCATCGATTCATAAGAGAAAGACTAGCAGGAACTGACGAGTAAGTGCACCCATCAAGCTTGACGTCTCTTAAACATAACTTTGACCTCTGGTTTGGACGTTATTCGATCAAAACTGCGAGCCCTGACCGTTTCCCTTCCGGTGCCTATGTCACGGCGAATGAGATTGTCGCCGTCCTTGACCGGGGGCGAGATCCCCTCGAGGAACCCATCAGGATTAACACGGTAACTTCGCTACGGAGCCTTCGCATCGGCGATACTCCCCTCTTTCTGACTATTCCTGTCTATCTTTATTATGCCCTGCCCTTCGGAGCACAATAAACGGCCCTTCTAGAA'/>

    <sequence taxon='159' value='AACGCCGAGCTTCCCCTATTTCTTGGCCCGAGGAGGCTTAGCACTCCGGGCTTCTTGTTCGTGCTTTTGACGAGAATCGGTGAAGCCGCAATTAGTCATGAACTCGTTGGTCGATGCCCGTATTAAGGCGTCGCATTGACCGCGCCGACTTTTTGTAATATCGCAGAATGTATGTTCGCTTTCGAGGCGGCCATCCCGGGTGTAAGAGCAGCTACCGATACCCAGCCGCACACCCAAGGGCGCACTAGACTCGAAGCTCTATCTCCCTAGGCCTCAAGGGAGGACAGAACACAAATTATCTGGGGCCCCCACCCTCACTGTTAAATTATACGAAGACTCTCTCTGGGTCTATAAAAACCGTCAAGTTACCCTGAAAGACTTGTAAATTCTTAACCTGAAGATGGGCGGTCCGCGGTTAAGTAAATTGTCTACACAACAACAGTACTTCTATCGTAAGGACGAGGGACTGGAGGAAAACCTTGTGAGGAGGTTATCTGGGTAACCACGTTGCGCAGTTGATTGTTTGGTTACCGTCTGCCCAAATACACGTACTTAGATAGTCCCTGTATACGCGCCGGGTCTTATTGGGATGCAGATATCTTGCGAATGCTGGTAGCCAACGCGTCATCTATTACGCCTTTGTGGTGGGCACGGGCGCTCCACTGCTAACTCATGAACCACCTCCATTGTCCTCGACAGGCCTGAATTACTAGCGAGTTGCTGTCACCATGTAGTATAAGACCCGTCACGTTCTAGTTTTGCAATAGCACATCGAGTCTTTCGGAATAGGCCCTCGGGAGCTCCAAGTCGGATACCGAGAGCACCCCCTAAGATGATTGATGTGATTGTATCAGGGCCAATCACCTCGGGTCAACTATATCACCTCCCGGCGCCCGTCCGTACATCCACCGCTAACAGGTAAGGTATTAGAAGTTAAAGCAATGGCGATGGGTTGTATATGCCGTGTGTATCAATACGCACCGCCCGCCAATAGCGCTCTTTATATCCCTGCGTTGGCGTAGCTCCTTTGTTTCTAAACCTTTGACAAGTAGAAAAGACCCGAATGCGCCCATATTTAAACTTCAGAATTCGCGGGTCAAACCTATGATGATCTTGGACCTGAGACGCAACCTGCGTCCCCCGGTTACGGTGATTAGTCTCGACGAGAAACTATCCCGGAACGATCTATTTGCAATAATGCATTCAGCAGTCGAGCCCCAACGTCAAGGGTTGTCGGGGGCATCAGATTCTATTGCTTACAGGCTAAAGTTATATATCTAGCGCGACGGGTAGCGCATGCTGAGCTGAGTCCATAAATTAAACGTATTGTGGGACGTCTGAAGGGACTCAAGTTACTATTTGCACAACCGGGAGAAGTCCATTAGACGGTATATGCGAATCGCTTAGTGGCCGGCGGCGAAGATGCTAATGTCATCTTCCCGACGGGACCAGCGTTAAGTACCATCTAGCGCGTACCAATTGTCAAGAAGGGTGCGTACGAAGGGGGTGACGAGGTTGGACATCCAGCGATGGCGGTGTGCCGTTACTATACCCAGGCTGTAAGCCACATAAGCTCTGGCGATCCCATGACGGAATGGTGGCACGTTTTCTGCCTAGGATAACGCGGCTTGATCGTCTTCGAGACCTCGCTCTCTTTGGTAAGCCCCCATCGATTCATAAGAGAAAGACTAGCAGGAACTGACGAGTAAGTGCACCCATCAAGCTTGACGTCTCTTAAACATAACTTTGACCTCTGGTTTGGACGTTATTCGATCAAAACTGCGAGCCCTGACCGTTTCCCTTCCGGTGCCTATGTCACGGCGAATGAGATTGTCGCCGTCCTTGACCGGGGGCGAGATCCCCTCGAGGAACCCATCAGGATTAACACGGTAACTTCGCTACGGAGCCTTCGCATCGGCGATACTCCCCTCTTTCTGACTATTCCTGTCTATCTTTATTATGCCCTGCCCTTCGGAGCACAATAAACGGCCCTTCTAGAA'/>

    <sequence taxon='77' value='CACGCCGAGCTCGCCCTATTTCTTGGCCCGAGGAGGTTTAGCACTCCGGGCTCCTTGTTCGTGCTTCTGACGAGAATCGGTGAAGCCGCAATTAGTCATGAACTCCTTGGTCGATGCTCATATTAAGACGTCGCATTGACCGCGCCGACTTTTTGTAATCTCGCAGGATGCATGTTCGCTTTCGAGGCAGCCATCCCGGGTGTAAGGGCAGCTACCGATACCCAGCCGCACACCCAAGGGCGCACTAGACTCGAAGCTCTATCTCCCTAGACCTCAAGGGAGGATAGAACGCAAATTATCTGGGGCCCCCACACTCACTGTTAAATTGTCCGAAGAATCTCTCTGGGTCTATAAAAACCGCCAAGTTACCCTGAAAAACTTATAAATTATTAACTTGAAGGTAGGCGGTCCGCGGTTAAGTACATTGTTTACACAACAACAATATTTCTATCGTAAGGACGAGGGACTAGAGGAAAATCTTGTGAGGAGGTTATCCGGGTAACCACGTTGCGCAGTTGATTGTTTTGTTACCGTCCGCCCAAATACACGTACTTAGATAGATCCTGTATACGCGCCGGGTCTTATTGGGATGCAGATATTTTGCGAATTCTGGTAGCCAACGTGTCATCTATTACGACTTTGTGGTGGGCACGGGCGCTCCACTGCTAACTCATGAACCACCTCCATTGTCCTCGAAAGGCCTGAATTACTAGCAAGTTGCTGTCATCATGTAGTATAAGCCCCGTCACGTTCTAGTTTTGCAATAGCACATCGAGTCTTTCGGAGTAGACCCTCGGAAGCTCCGAGTCGGGTACCGAGGGCGCCCCCTAAGATGATTGATGTGATTGTACCAGGGCCAATCACCTCGGGTCAACCATATCACCTCCCGGCGCCCGTCCGTCGATCCATCGCTAACAGGTAAGGTATCAGAAGTTAAAGCAATGGCGATGGGTTGTATATGCCGTGTGTATCAATACGCACCGCCTGCCAATAGCGTTCTTTATATCCCTGCGTTGGCGTAGTTCCTTTGTTTCTAAACCATTGACAAGTAGAAAAGACTCGAATGCCCCCCTATTTAAACTTCAGAAGTCGCGGGTCAAACCTATGATGATCTTGGAACTGAGACGCAACCTACGTCCCCCGGTTACGGTGATTAGTCTCGACGAGAAACTGTCCCGGAACGATCTATTTGCAATAATGCATTAAGCAGTCGAGCCCCAACGTCAAGGGTTGCCGGGGGCATCAGATGCTGTTGCTTACAGGCTAAAGTTGTATATCTAGCACGACGGGTAGCGCATGCTGAGCCGAGTCCATAAATTAGACGTATTGTGGGACGTCTGAGGGGACTCAAGTTACTATTTGCACAACCGGGAGAAGTCCATTAGACGGTACATGCGTATCGCTTAGTGACCGGCGGCGAAGATGCTAATGTCATCTTCCCGACGGGACCAGCCTTCAGTACCATCTAGCGCGTACCAATTGTCAAGAAGGGTGCGTACAAAGGGGGTGACGAGGTTGGACATCTAGCGATAGCGGTGTGCTGTTACTATACCAAGGCTGTAAGCCACATAAGCTCTGGCGATCCCATGATGGAATGGTGGCACGTTTTCTGCCTCGGATAATACGGCTTGATAGTCTTCGAGACCTCGCTCTCTTCGGCAAGCCCCCATCGATTCATAAGAGAAACACTAGCAGGAACTGACGAGTAAGTGCACCTATCAAGCTTGACGTCTCTTAAAAGTAACTTTGACCTCTGGTTTGGACGTTGTTCACCCAAAACTGCGAGCCCTGACCGTTTCCCTTCCGGTGCCTATATCACGGCGAATGAGACTGTCGCCGTCCTTGACCGGGGGCGCGATCCCCTCGAGGAACCCATCAGGATTAACACGGTAACTTTGCTGCGGAGCCTTCGCATCGGCGATACTCCCCTCTTTCTGACTATTCCGGTCTATCGTTATTATGCCCTGCCCTTCGGAGCACAATAAACGGCCCTTCTAGAA'/>

<sequence taxon='3' value='--------------------------------------------------------------------------------------------------------------------------------------------------------------------------------------------------------------------------------------------------------------------------------------------------------------------------------------------------------------------------------------------------------------------------------------------------------------------------------------------------------------------------------------------------------------------------------------------------------------------------------------------------------------------------------------------------------------------------------------------------------------------------------------------------------------------------------------------------------------------------------------------------------------------------------------------------------------------------------------------------------------------------------------------------------------------------------------------------------------------------------------------------------------------------------------------------------------------------------------------------------------------------------------------------------------------------------------------------------------------------------------------------------------------------------------------------------------------------------------------------------------------------------------------------------------------------------------------------------------------------------------------------------------------------------------------------------------------------------------------------------------------------------------------------------------------------------------------------------------------------------------------------------------------------------------------------------------------------------------------------------------------------------------------------------------------------------'/>

<sequence taxon='31' value='--------------------------------------------------------------------------------------------------------------------------------------------------------------------------------------------------------------------------------------------------------------------------------------------------------------------------------------------------------------------------------------------------------------------------------------------------------------------------------------------------------------------------------------------------------------------------------------------------------------------------------------------------------------------------------------------------------------------------------------------------------------------------------------------------------------------------------------------------------------------------------------------------------------------------------------------------------------------------------------------------------------------------------------------------------------------------------------------------------------------------------------------------------------------------------------------------------------------------------------------------------------------------------------------------------------------------------------------------------------------------------------------------------------------------------------------------------------------------------------------------------------------------------------------------------------------------------------------------------------------------------------------------------------------------------------------------------------------------------------------------------------------------------------------------------------------------------------------------------------------------------------------------------------------------------------------------------------------------------------------------------------------------------------------------------------------------------'/>

    <sequence taxon='93' value='CACGCCGAGCTCGCCCTATTTCCTGGCCCGAGGAGGTTTAGCACTCCGAGCTCCTTGTTCGTGCTTCTGACGAGAATCGGTGAAGCCGCAGTTGGTCATGAACTCCTTGGTCGATGCCCATATTAAGACGTCGCATTGACCGCGCCGACTTTCTGTAATATCGCAGGATGCATTCTCGCTTTCGAGGCAGCCATACCGGGTGTAAAGGCAGCTACCGATACCCAGCCGCACACCCAAGGGCGCACTAGACTCGAAGCTCTATCTCCCTAGGCCTCAAGGGAGGACAGATCGCAAATTATCTGGGGCGCCCACACTCACTGTTAAATTATCCGAAGAATCTCTCTGGGTCTATAAAAACCGTCAAGTTACCCTGAAAAACTTATAAATTATTAACCTGAAGATAGGCGGTCCGCAGTTAAGTAGATTGTTTGCACAACAACAATACTTCTATCGTAAGGACGAGGGACTAGAGGAAAATCTTGTGAGGAGGTTATCCGGGTAACCACGTTGTGCAGTTGATTGTTTTGTTACCGTCTGCCCAAATACACGTATTTAGATAGATCCTGTATACGCGCCGGGTCTTATTGGGATGCAGATATTTTGCGAATTCTGGTAGCCAACGTGTCATCTATTATGCCTTTGTGGTGAGCACGGGCGCTCCATTGCTAACTCACGAACCACCTCCATTGTCCCCGAAAGGCCTGAATTACTAGCAAGTTGCTGTCATCATGTAGTATGAGCCCCGTCGCATTCTAGTTTTGCAATAGCACATCGAGTCTTTCGGAGTAGGCCCTCGGAAGCTCCGAGTCGGGTACCGAGGGCACCCCCTAAGGTGATTGATGTGATTGTGCCAGAGCCAATCACCTCGGGTCGACCATGTCATCTCCCGGCGCCCGTCCGTCGGTCCACAGCTAACAGGTAAGGTATTCGAAGTTAAAGCAATGGCGATGGGTTGTATATGCCGTGTGTATCAATACGCACCGCCTGCCAATAGCGTTCTTTATATCCCTGCGTTGGCGTAGCTCCTTTGTTTCTAAACCATTGACAAGCAGAAAAGACCCGAATGCCCCCATATTTAAACTTCACAAGTCGCGGGTCAAACCTATGATGATCTTGGACCTGAGACGCAACCTACGTCCCCCGGTTACGGTGATTAGTCTCGACGAGAAACTGTCCCGGAACGATCTAATTGCAATAATGCATTAAGCAGTCGAGCCCCAACGTCAAGGGTTGCCGGGGGCATCAGATGCCGCTGCTTACAAGCTCAAGTTGTATATCTAGCACGACGGTTAGCGCATGCTGAGCTGAGTCCATGAATTAGACGTATTGTAGGGCGTCTGAAAGGACTCAAGTTACTATTTGCACAACCGGGAGAAGTCCATTAGACAGTACATGCGAATCGCTTAGTGGCCGGCGGCGAAGATGCTAATGTCATCTTTCCGACGGGACCAGCCTTCAGTACCATCTAGCGCGTACCAATTGTCAAGAAGGGTGCGTACAAAGGGGGTGACGAGGTTGGACATCTAGCGATAGCGGTGTGCCGTTACTATACCAAGGCTGTAAGCCACATAAGCTCTGGCGATCCCATGATGGAATGGTGGCACGTTTTCTGCCGCGGATAATACGGCTTGATAGTCTTCGAGACCTCGCTCTCTTCGGGAAGCCCCCATCGATTCATAAGAGAAAGACTAGCAGGAACTGACGCGTAAGTGCACCCATCAAGCTTGACGTCTCTTAAAAATAACTTTGACTTTTGGTTTGGACGTTGTTCGATCAAAACTGCGAGCCCTGACCGTTTCCCTTCCGGCGCCTATATCACGGCGAATGAGATTATCGCCGTCCTCGACCGGGGGCGCGATCCCCTCGAGGAACCCATCAGGATTCACACGGTAACTTTGCTCCGAAGCCTTCCCATCGGCGATACTCCCCTCTTTCTGACTATTCCGGTCTATCGTTATTATGCCCTGCCCTTCGGAGCACAATAAACGGCCCTTCTAGAA'/>

    <sequence taxon='68' value='CACGCCGAGCTCGCCCTCTTTCTTGGCCCGAGGAGGTTTAGCACTCAGAGCTCCTTGTTCGTGCTTCTGACGAGAATCGGTGAAGCCGCAGTTAGTCATGAACTCCTTGGTCGATGCCCACATTAAGACGTCGCATTGACCGCGCCGACTTTTTGTAATATCGCAGGATGCATTCTCGCTTTCGAGGCAGCCATACCGGGTGTAAAGGCAGCTACCGATACCCAGCCGCACACCCAAGGGCGCACTAGACTCGAAGCTCCATCTCCCTAGGCCTCAAGGGAGGACAGATCGCAAATTATCTGGGGCGCCCACACTCACTGTTAAATTATCCGAAGAATCTCTCTGGGTCTATAAAAACCGTCAAGTTACCCTGAAAAACTTATAAATTATTAACCTGAAGATAGGCGGTCCGCAGTTAAGTAGATTGTTTGCACAACAACAATACTCCTATCGTAAGGACGAGAGACTAGAGGAAAATCTTGTGAGGAGGTTATCCGGGTAACCACGTTGTGCAGTTGATTGTTTTGTTACCGTCTGCCCAAATACACGTATTTAGATAGATCCTGTATACGCGCCGGGTCTTATTGGGATGCAGATATTTTGCGAATTCTGGTAGCCAACGTGTCATCTATTATGCCTTTGTGGTGGGCACGGGCGCTCCATTGCTAACTCGTGAACCACCTCCATTGTCCCCGAAAGGCCTGAATTACTAGCAAGTTGCTGTCATCATGTAGTATGAGCCCCGTCACATTCTAGTTTTGCAATAGCACATCGAGTCTTTCGGAGTAGGCCCTCGGAAGCTCCAAGTCGGGTACCGAGGGCACCCCCTAAGATGATTGGTGTGATTGTGCCAGAGCCAATCACCTCGGGTCGACCATGTCATCTCCCGGTGCCCGTCCGTCGGTCCACCGCTACCAGGTAAGGGATTCGAAATTAAAGCAATGGCGATGGGTTGTATATGCCGTGTGTATCAATACGCACTGCCTGCCAATAGCGTTCTTTATATCCCTACGTTGGCGTAGCTCCTTTGTTTCTAAACCATTGACAAGCAGAAAAGACCCGAATGCCCCCATATTTAAACTTCACAAGTCGCGGGTCAAACCTATGATGATCTTGGACCTGAGACGCAACCTACGTCCCCCGGTTACGGTGATTAGTCTCGACGAGAAACTGTCCCGGAACGATCTATTTGCAATAATGCATTAAGCAGTCGAGCCCCAACGTCAAGGGTTGCCGGGGGCATCAGATGCCGCTGCTTACAAGCTCAAGTTGTATATCTAGCGCGACGGTTAGCGCATGCTGAGCTGAGTCCATGAATTAGACGTATTGTAGGGCGTCTGAAAGGACTCAAGTTACTATTTGCACAACCGGGAGAAGTCCATTAGACAGTACATGTGAATCGCTTAGTGGCCGGAGGCGAAGATGCTAATGTCATCTTTCCGACGGGACCAGCCTTCAGTACCATCTAGCGCGTACCAATTGTCAAGAAGGGTGCGTACAAAGGGGGTGACGAGGTTGGACATCTAGCGATAGCGGTGTGCCGTTACTATACCAAGGCTGTAAGCAACATAAGCTCTGGCGATCCCATGATGGAATGGTGGCACGTTTTCTGCCTCGGATAATACGGCTTGATAGTCTTCGAGACCTCGCTCTCTTCGGTAAGCCCCCATCGATTCATAAGAGAAAGACTAGCAGGAACTGACGAGTAAGTGCACCCATCAAGCTTGACGTCTCTTAAAAATAATTTTGACTTTTGGTTTGGACGTTGTTCGATCAAAACTGCGAGCCCTGACCGTTTCCCTTCCGGCGCCTACATCACGGCGAATGAGATTGTCGCCGTCCTCGACCGGGGGCGCGATCCCCTCGAGGAACCCATCAGGATTCACACGGTAACTTTGCTACGAAATCTTCGCATCGGCGATACTCCCCTCTTTCTGACTATTCCGGTCTATCGTTATTATGCCCCGCCCTTCGGAGCACAATAAACGGCCCTTCTAGAA'/>

    <sequence taxon='79' value='CACGCCGAGCTCGCCCTATTTCTTGGCCTGAGGAGGTTTAGCACTCAGAGCTCCTTGTTCGTGCTTCTGACGAGAATCGGTGAAGCCGCAGTTAGTCATGAACTCCTTGGTCGATGCCCATATTAAGACGTCGCATTGACCGCGCCGACTTTTTGTAATATCGCAGGATGCATTCTCGCTTTCGAGGCAGCCATACCGGGTGTAAAGGCAGCTACCGATACCCAGCCGCACACCCAAGGGCGCACTAGACTCGAAGCTCCATCTCCCTAGGCCTCAAGGGAGGACAGATCGCAAATTATCTGGGGCGCCCACACTCACTGTTAAATTATCCGAAGAATCTCTCTGGGTCTATAAAAACCGTCAAGTTACCCTGAAAAACTTATAAATTATTAACCTGAAGATAGGCGGTCCGCAGTTAAGTAGATTGTTTGCACAACAACAATACTCCTATCGTAAGGACGAGAGACTAGAGGAAAATCTTGTGAGGAGGTTATCCGGGTAACCACGTTGTGCAGTTGATTGTTTTGTTACCGTCTGCCCAAATACACGTATTTAGATAGATCCTGTATACGCGCCGGGTCTTATTGGGATGCAGATATTTTGCGAATTCTGGTAGCCAACGTGTCATCTATTATGCCTTTGTGGTGGGCACGGGCGCTCCATTGCTAACTCATGAACCACCTCCATTGTCCCCGAAAGGCCTGAATTACTAGCGAGTTGCTGTCATCATGTAGTATGAGCCCCGTCACATTCTAGTTTTGCAATAGCACATCGAGTCTTTCGGAGTAGGCCCTCGGAAGCTCCGAGTCGGGTACCGAGGGCACCCCCTAAGATGATTGGTGTGATTGTGCCAGAGCCAATCACCTCGGGTCGACCATGTCATCTCCCGGTGCCCGTCCGTCGGTCCACCGCTAACAGGTAAGGTATTCGAAATTAAAGCAATGGCGATGGGTTGTATATGCCGTGTGTATCAATACGCACTGTCTGCCAATAGCGTTCTTTATATCCCTACGTTGACGTAGCTCCTTTGTTTCTAAACCATTGACAAGCAGAAAAGACCCGAATGCCCCCATATTTAAACTTCACAAGTCGCGGGTCAAACCTATGATGATCTTGGACCTGAGACGCAACCTACGTCCCCCGGTTACGGTGATTAGTCTCGACGAAAAACTGTCCCGGAACGATCTATTTGCAATAATGCATTAAGCAATCGAGCCCCAACGTCAAGGGTTGCCGGGGGCATCAGATGCCGCTACTTACAAGCTCAAGTTGTATATCTAGCACGACGGTTAGCGCATGCTGAGCTGAGTCCATGAATTAGACGTATTGTAGGGCGTCTGAAAGGACTCAAGTTACTATTTGCACAACCGGGAGAAGTCCATTAGACAGTACATGCGAATCGCTTAGTGGCCGGCGGCGAAGATGCTAATGTCATCTTTCCGACGGGACCAGCCTTCAGTACCATCTAGCGCGTACCAATTGTCAAGAAGGGTGCGTACAAAGGGGGTGACGAGGTTGGACATCTAGCGATAGCGGTGTGCCGTTACTATACCAAGGCTGTAAGCAACATAAGCTCTGGCGATCCTATGATGGAATGGTGGCACGTTTTCTGCCTCGGATAATACGGCTTGATAGTCTTCGAGACCTCGCTCTCTTCGGTAAGCCCCCATCGATTCATAAGAGAAAGACTAGCAGGAACTGACGAGTAAGTGCACCCATCAAGCTTGACGTCTCTTAAAAATAACTTTGACTTTTGGTTTGGACGTTGTTCGATCAAAACTGCGAGCCCTGACCGTTTCCCTTCCGGCGCCTATATCACGGCGAATGAGATTGTCGCCGTCCTCGACCGGGGGCGCGATCCCCTCGAGGAACCCATCAGGATTCACACGGTAACTTTGCTACGAAGTCTTCGCATCGGCGATACTCCCCTCTTTCTGACTATTCCGGTCTATCGTTATTATGCCCTGCCCTTCGGAGCACAATAAACGGCCCTTCTAGAA'/>

    <sequence taxon='48' value='CACGCCGAGCTCGCCCTATTTCTTGGCCCGAGGAGGTTTAGCACTCCGGACTCCTTGTTCGTGCTTCTGACGAGAATCGGTGAAGCCGCACTCAGTCATGAACTCCTTGGTCGATGCCCATATTAAGACGTCGCATTGACCGCGCCGACTTTTTGTAATATCGCAGGATGCATTTTCGCTTTCGAGGCGGCCATCCCGGGTGTAAAGGCAGCTACCGATACCCAGCCGCACACCCAAGGGCGCACTAGATTCGAAGCTCTATCTCCCTAGGCCTCAAGGGAGGAAAGAACGCAAATTATCTGGGGCCCCCACACTCACTGTTAAATTATCCGAAGAATCTCTGTGAGTCCATAAAAACCGTCAAGTTACCCTGAAAAACTTATAAATTATTAACCTGAAGATAGGCGGTCCGCGGCTAAGTAAATTGTCTACATAACAACAATACTTCTATAGTAAGGACGAGGGACTAGAGGAAAATCTTGCGAGGAGGTTATCCGGGTAACCACGTTGCGCAGTTGATTGTTTTGTTACCGTCTGCCCAGATACACGTACTTAGAGAGATCCTGTGTACGAGCCGGGTCTTATTGGGATGCAGATATTTTGCGAATTCTGGTAGCCAACGTGTCATCTATTACGCCTTTGTGGTGGGCACGGACGCTCCACTACTAACTCATGAACCACCTCCATTGTCCCCGAAAGACCTGAATTAATAGCAAGTTGCTGTCATCATGTAGTATAAGTCCCGTCGCCTTCTAGTTTTGCAATAGCACATCGAGTCCTTCGGAGTAGGCCCTCGGAAGCTTCGAGTCGGGTACCGAGGGCACCCCCTAAGATGATTGATGTGATTGTACCAGGGCCAGTCACCTCGGGTCAACCATATAACCTCCCGGCGCCCGTCCGTCGATCCACCGCTAACAGGTAAGGTATTAGAAGTTAAAGCAATGGCGATGGGTTGTATATGCCGTGTGTATCAATACGCACCGCCTGCCAATAGCGTTCTTTATATCCCTGCGTTGGCGTAGCTCCTTTGTTTCTAAACCATTGACAAGTAGAAAAGACCCGAATGCCCCAATATTCAAACTTCACAAGTCGCGAGTCAAACCTATGATGATCTTGGACCTGAGACGCAACCTACGTCCCCCGGTTACGGTGATTAGTCCCGACGAGAAACTGTCCCGGAACGATCTATTTGCAATAATGCATTAAGCAGTCGAGCCACAACGTCAAGGGTTGCCGGGGGCATCAGATGCTGTTGCTTACAAGCTAAAGTTGTATATCTAGCACGACGGGTAGCGCATGCTGAGCTGGGTCCATGAATTAGGAGTATTATAGGACGTCTGAAGGGACTCAAGTTACTATTTGCACAACCGGGAGAAATCCATTAGACGGTACATGCGAATCGCTTAGTGGCCGGCGGTGAAGATGCCAATGTCATCTTTCCGACGGGACCAACCTTCAGTACCATCTAGCGCGTACCAATTGTCAAGAAGGGTGCGTACAAAGGGGGTGACGAGGTTGGACATCTAGCGGTAGCGGTGTGCCGTTACTATACCAAGGCTGTAAGCCACATAAGCTCTGGCGATCCCATGATGGAATGGTGGCACGTTTTCTGCCTCGGATAATACGGCTTGATAGTCTTCGAGTCCTCGCTCTCTTCGGTAAGCCCCCATCGATTTATAAGAGAAAGACTCGCAGGAACTGACGAGTAAGTGCACCCATCAGGCTTGACGTCTCTTAAAAATAACTTTGACTTCTGGTTTGGACGTTGTTCGATCAAAACTGCGAGTCCTGACCGTTTCCCTTCCGGTGCCTATATCACGGCGAATGAGATTGTCGCCGTCCTTGACCGGGGGCGCGATCCCCTCGAGGAACCCATCAGGATTCACACGGTAACTTCGCTACGAAGCCTTCACATCGGCGATACTCACCTCTTTCTGACTGTTCCGGTCTATCGTTATTATGCCCTACCCTTCGGAGCACAATAAACGGCCCTTCTAGAA'/>

<sequence taxon='6' value='--------------------------------------------------------------------------------------------------------------------------------------------------------------------------------------------------------------------------------------------------------------------------------------------------------------------------------------------------------------------------------------------------------------------------------------------------------------------------------------------------------------------------------------------------------------------------------------------------------------------------------------------------------------------------------------------------------------------------------------------------------------------------------------------------------------------------------------------------------------------------------------------------------------------------------------------------------------------------------------------------------------------------------------------------------------------------------------------------------------------------------------------------------------------------------------------------------------------------------------------------------------------------------------------------------------------------------------------------------------------------------------------------------------------------------------------------------------------------------------------------------------------------------------------------------------------------------------------------------------------------------------------------------------------------------------------------------------------------------------------------------------------------------------------------------------------------------------------------------------------------------------------------------------------------------------------------------------------------------------------------------------------------------------------------------------------------------'/>

<sequence taxon='9' value='--------------------------------------------------------------------------------------------------------------------------------------------------------------------------------------------------------------------------------------------------------------------------------------------------------------------------------------------------------------------------------------------------------------------------------------------------------------------------------------------------------------------------------------------------------------------------------------------------------------------------------------------------------------------------------------------------------------------------------------------------------------------------------------------------------------------------------------------------------------------------------------------------------------------------------------------------------------------------------------------------------------------------------------------------------------------------------------------------------------------------------------------------------------------------------------------------------------------------------------------------------------------------------------------------------------------------------------------------------------------------------------------------------------------------------------------------------------------------------------------------------------------------------------------------------------------------------------------------------------------------------------------------------------------------------------------------------------------------------------------------------------------------------------------------------------------------------------------------------------------------------------------------------------------------------------------------------------------------------------------------------------------------------------------------------------------------------'/>

<sequence taxon='62' value='--------------------------------------------------------------------------------------------------------------------------------------------------------------------------------------------------------------------------------------------------------------------------------------------------------------------------------------------------------------------------------------------------------------------------------------------------------------------------------------------------------------------------------------------------------------------------------------------------------------------------------------------------------------------------------------------------------------------------------------------------------------------------------------------------------------------------------------------------------------------------------------------------------------------------------------------------------------------------------------------------------------------------------------------------------------------------------------------------------------------------------------------------------------------------------------------------------------------------------------------------------------------------------------------------------------------------------------------------------------------------------------------------------------------------------------------------------------------------------------------------------------------------------------------------------------------------------------------------------------------------------------------------------------------------------------------------------------------------------------------------------------------------------------------------------------------------------------------------------------------------------------------------------------------------------------------------------------------------------------------------------------------------------------------------------------------------------'/>

    <sequence taxon='63' value='CACGCCGAGCTCGCCCTATTTCTTGGCCCGAAGAGGTTTAGCACTCCGGGTTCCTTGTTCGTGCTTCTGACTAGAATCGGCGAAGCCGCAACTAGTCATGAACTCCTTGCTCGATGCCCATATTAAGACGTCGCATTGACCGCGCCGACTTTTTGTAATATCGCAGGATGCATTTCCGCCTTCGAGGCAGCCGTCCCGGGTGTAAGGGCAGCTACCGATACCCAGCCGCGCACCCAAGGGCGCACTAGACTCGAAGCTCTATATCCCTAGGCCTCAAGGGAGGACAGAACGTAAATTATTTGGGGCCCCCACACTCACTGTTAAATTATCCGAAGAATCTCTCTGGGTCTATGAAAATCGTCAAGCTACCCTGAAAAACTCATAAATTATTAAACTGAAGATAGGCGGTCCGCGGTTAAGTAAATTGTCCACACAACAACAATACTTCTATCGTAAGGCCGAGGGACTAGAGGAAAATCTTGTAAGGAGGTTATCTGGGTAATCACGTTGCGCAGTTGATTGTTTTGTTACCGTCTGCCCAAATACATGTACTTAGATAGATCCTGTATACGTGCCGGGTCTTATTGGGATGCAGATATTTTGCGAATTCTGGTAGCCAACGTGTCATCTATTACGCCTTTGTGGTGAGCACGGGCGCTCCACTGCAAACTCATGAACCACCTCCATTGTCCTCGAAAGGCCTGAATTACTCGCAAGTTGCTGTCATCATGGAGTATAAGCCCCGTCACGTTCTAGTTTTGCAATAGCACATCGAGTCTTTCGGAATAGGCCCTCGGAAGCTTCGAGTCGGGTACCGAGGGCACCCCCTAAGATGATTGATGTGATTGTACCAGGGCCAATCACCCCGGGTCAACCATATCACCTCCCGGCGCCCGTCCGTCGATCCACCGCTAACAGGTAAGGTATTAGAAGTTACAGCAATGGCGATGGATTGTATATGCCGTGTGTATCAATACGCACCGCCTGCCAATAGCGCTCTTTATATCCCTGCGTTGGCGTAGCTCCTTTGTTTCTAAACCATTGACAAGTAGAAAAGACCCGAATGCCCCCATATTTAAACTTCAGAAGTCGCGGGTCAAACCTATGATGGTCTTAGACCTGAAACGCAACCTACGTCCCCCGGTTACGGTGATTAGTCTCGACGAGAAACTGTCCCGGAACGATCTGTTTGCAATAATGCATTAAGCAGTCGAGCCCCAACGGCAAGGGTTGCCGGGGGCATCAGATGCTGTTGCTTACAGGCCAAAGTTGTATATCTAGCACGACGGGTAGCGCATGCTGAGCTGAGTCCACGAATTAGACGTATTGTGAGACGTCTGAAGGGACTCAAGTCACTATTTGCGCAACCGGGAGCAGTCCACTAGACGGTACATGCGAATCGCTTAGCGGCCGGAGGCGAAGATGCTAATGTCATCTTCCCGATGAGACCAGCCTTCAGTACCATCTAGCGCATTCCAATTATCAAGAAGGGTGCGTAAAAAGGGAGTGACGAGGTTGGACATCTAGCGATAGCGGTATGCCGTTACTATACCAAGACTGTAAGCCAAGTAAGCTCTGGCGGTCCCATGATGGAATGGTGGCACGTTTTCTGCCTCGGATAATATGGCTTGATAGTCTTCGAGACCCCGCTCTCTTCGGTAAGCCCCCATCGATTCATAAAAGAAAGACTGGCAGGAACTGACGAGTAAGTGCACCCATCAAGCTTGACGTCTCTTAAAAATAACTTTGACCTCTGGTTTGGACGTTGTTCGATCAAAACTGCGAGCCCCGACCGTTTCCCTTCCGGTGCCTATATCACGGCGAATAAGCTTGTCGCCGTCCTTGACCGGGGGCGCGATCCCCTCGAGGAACCCATCAGGATTAACACGGTAACTTCGCTACGGAGCCTTCGCATCGGCGATACTCCTCTCCTTCTGACTATTCCGGTCTATCGTTATTAAGCCCTGCCCTTCGGAGCACAATAAACGGCCCTTCTAGAA'/>

    <sequence taxon='133' value='CACGCCGAGTTCGCCCTATTTCTTGGCCCGAAGAGGTTTAGCACTCCGGGCCCCTTGTTCGTGCTTCTGACGAGAATCGGTGAAGCCGCAACTAGTCATGAACTCCTTGCTCGATGCCCACATTAAGACGTCGCATTGACCGCGCCGACTTTTTATAATATCGCAGGATGCATTTCCGCCTTCGAGGCAGCCGTCCCGGGTGTAAGGGCAGCTACCGATACCCAGCCGCGCACCCAAGGGCGCACTAGACTCGAAGCTCTATCTCCCTAGGCCTCAAGGGAGGACAGAACGTAAATTATTTGGGGCCCCCACACTCACTGTTAAATTATCCGAAGAATCTCTCTGGGTCTATGAAAACCGTCAAGTTACCCTGAAAAACTCATAAATTATTAACCTGAAGATAGGCGGTCCGCGGTTAAGTAAATTGTCCACACAACAACAATACTTCTATCGTAAGGCCGAGGGACTAGAGGAAAATCTTGTGAGGAGGTTATCTGGGTAATCACGTTGCGCAGTTGATTGTTTTGTTACCGTCTGCCCAAATACATGTACTTAGATAGATCCTGTATACGTGCCGGGTCTTATTGGGATGCAGATATTTTGCGAATTCTGGTAGCCAACGTGTCATCTATTACGCCTTTGTGGTGGGCACGGGCGCTCCACTGCAAACTCATGAACCACCTCCATTGTCCTCGAAAGGCCTGAATTACTCGCAAGTTGCTGTCATCATGGAGTATAAGCCCCGTCACGTTCTAGTTTTGCAATAGCACATCGAGTCTTTCGGAATAGGCCCTCGGAAGCTTCGAGTCGGGTACCGAGGGCACCCCCTAAGATGATTGATGTGATTGTACCAGGGCCAATCACCCCGGGTCAACCATATCACCTCCCGGCGCCCGTCCGTCGATCCACCGCTAACAGGTAAGGTATTAGAAGTTACAGCAATGGCGATGGGTTGTATATGCCGTGTGTATCAATACGCACCGCCTGCCAATAGCGCTCTTTATATCCCTGCGTTGGCGTGGCTCCTTTGTTTCTAAACAATTGACAAGTAGAAAAGACCCGAATGCCCCCATATTTAAACTTCAGAGGTCGCGGGTCAAACCTATGATGATCTTAGACCTGAAACGCAACCTACGTCCCCCGGTTACGGTGATTAGTCTCGACGAGAAACTGTCCCGGAACGATCTGTTAGCAATAATGCATTAAACAGTCGAGCCCTAACGGCAAGGGTCGCCGGGGGCATCAGATGCTGTTGCTTACAGGCTAAAGTTGTATATCTAGCACGACGGGTAGCGCATGCTGAGCTGAGTCCACGAATTAGACGTATTGTGAGACGTCTGAAGGGACTCAAGTTACTATTTGCGCAACCGGGAGCAGTCCACTAGACGGTACATGCGAATCGCTTAGCGGCCGGCGGCGAAGATGCTAATGTCATCTTCCCGATGAGACCAGCCTTCAGTACCATCCAGCGCATTCCAATTATCAAGAAGGGTGCGTAAAAAGGGGGTGACGAGGTTGGACATCTAGCGATAGCGGTGTGCCGTTACTATACCAAGACTGTAAGCCAAGTAAGCTCTGGCGGTCCCATGATGGAATGGTGGCACGTTTTATGCCTCGGATAATACGGCTTGATAGTCTTCGAGACCTCGCTCTCTTCGGTAAGCCCCCACCGATTCATAAAAGAAAGACTAGCAGGAACTGACGAGTAAGTGCACCCATCAAGCTTGACGTCTCTTAAAAATAACTTTGACCTCTGGTTTGGACGTTGTTCGATCAAAACTGCGAGCCCCGACCGTTTCCCTTCCGGTGCCTATATCACGGCGAATAAGATTGTCGCTGTCCTTGACCGGAGGCGCGATCCCCTCGAGGAACCCATCAGGATTAACACGGTAACTTCGCTACGGAGCCTTCGCATCGGCGATACTCCCCTCCTTCTGACTATTCCGGTCTATCGTTATTAAGCCCTGCCCTTCGGAGCACAATAAACGGCCCTTCTAGAA'/>

    <sequence taxon='134' value='CACGCCGAGTTCGCCCTATTTCTTGGCCCGAAGAGGTTTAGCACTCCGGGCCCCTTGTTCGTGCTTCTGACGAGAATCGGTGAAGCCGCAACTAGTCACGAATTCCTTGCTCGATGCTCATATTAAGACGTCGCATTGACCGCGCCGACTTTTTATAATATCGCAGGATGCATTTCCGCCTTCGAGGCAGCCGTCCCGGGTGTAAGGGCAGCTACCGATACCCAGCCGCGCACCCAAGGGCGCACTAGACTCGAAGCTCTATCTCCCTAGGCCTCAAGGGAGGACAGAACGTAAATTATTTGGGGCCCCCACACTCACTGTTAAATTATCCGAAGAATCTCTCTGGGTCTATGAAAACCGTCAAGTTACCCTGAAAAACTCATAAATTATTAACCTGAAGATAGGCGGTCCGCGGTTAAGTAAATTGTCCACACAACAACAATACTTCTATCGTAAGGCCGAGGGACTAGAGGAAAATCTTGTGAGGAGGTTATCTGGGTAATCACGTTGCGCAGTTGATTGTTTTGTTACCGTCTGCCCAAATACATGTACTTAGATAGATCCTGTATACGTGCCGGGTCTTATTGGGATGCAGATATTTTGCGAATTCTGGTAGCCAACGTGTCATCTATTACGCCTTTGTGGTGGGCACGGGCGCTCCACTGCAAACTCATGAACCACCTCCATTGTCCTCGAAAGGCCTGAATTACTCGCAAGTTGCTGTCATCATGGAGTATAAGCCCCGTCACGTTCTAGTTTTGCAATAGCACATCGAGTCTTTCGGAATAGGCCCTCGGAAGCTTCGAGTCGGGTACCGAGGGCACCCCCTAAGATGATTGATGTGATTGTACCAGGGCCAATCACCCCGGGTCAACCATATCACCTCCCGGCGCCCGTCCGTCGATCCACCGCTAACAGGTAAGGTATTAGAAGTTACAGCAATGGCGATGGGTTGTATATGCCGTGTGTATCAATACGCACCGCCTGCCAATAGCGCTCTTTATATCCCTGCGTTGGCGTGGCTCCTTTGTTTCTAAACAATTGACAAGTAGAAAAGACCCGAATGCCCCCATATTTAAACTTCAGAGGTCGCGGGTCAAACCTATGATGATCTTAGACCTGAAACGCAACCTACGTCCCCCGGTTACGGTGATTAGTCTCGACGAGAAACTGTCCCGGAACGATCTGTTAGCAATAATGCATTAAACAGTCGAGCCCTAACGGCAAGGGTCGCCGGGGGCATCAGATGCTGTTGCTTACAGGCTAAAGTTGTATATCTAGCACGACGGGTAGCGCATGCTGAGCTGAGTCCACGAATTAGACGTATTGTGAGACGTCTGAAGGGACTCAAGTTACTATTTGCGCAACCGGGAGCAGTCCACTAGACGGTACATGCGAATCGCTTAGCGGCCGGCGGCGAAGATGCTAATGTCATCTTCCCGATGAGACCAGCCTTCAGTACCATCCAGCGCATTCCAATTATCAAGAAGGGTGCGTAAAAAGGGGGTGACGAGGTTGGACATCTAGCGATAGCGGTGTGCCGTTACTATACCAAGACTGTAAGCCAAGTAAGCTCTGGCGGTCCCATGATGGAATGGTGGCACGTTTTATGCCTCGGATAATACGGCTTGATAGTCTTCGAGACCTCGCTCTCTTCGGTAAGCCCCCACCGATTCATAAAAGAAAGACTAGCAGGAACTGACGAGTAAGTGCACCCATCAAGCTTGACGTCTCTTAAAAATAACTTTGACCTCTGGTTTGGACGTTGTTCGATCAAAACTGCGAGCCCCGACCGTTTCCCTTCCGGTGCCTATATCACGGCGAATAAGATTGTCGCTGTCCTTGACCGGAGGCGCGATCCCCTCGAGGAACCCATCAGGATTAACACGGTAACTTCGCTACGGAGCCTTCGCATCGGCGATACTCCCCTCCTTCTGACTATTCCGGTCTATCGTTATTAAGCCCTGCCCTTCGGAGCACAATAAACGGCCCTTCTAGAA'/>

    <sequence taxon='72' value='CACGCCGAGCTCGCCCTATTTCTTGGCCCGAAGAGGTCTAGCACTCCGGGCTCCTTGTTCGTGTTTCTGACGAGAATCGGTGAAGCCGCAACTAGTCATGAACTCCTTGCTCGATGCCCATATTAAGACGTCGCATTGACCGCGCCGACTTTTTGTAATATCGCAGGATGCATTTCCGCTTTCGAGGCAGCCATCCCGGGTGTAAGGGCAGCTACCGATACCCAGCCGCGCACCCAAGGGCGCGCTAGACTCGAAGCTCTATCTCCCTAGGCCTCAAGGGGGGACAGAAAGTAAATTATTTGGGGCCCCCACACTCACTGTTAAATTATCCGAAGAATCTCTCTGGGTCTATGAAAACCGTCAAGTTACCCTGAAAAACTCATAAATTATTAACCTGAAGATAGGTGGTCCGCGGTTAAGTAAATTGTCCACACAACAACAATACTTCTATCGTAAGGCCGAGGGACTAGAGGAAAATCTTGTGAGGAGGTTATCTCGGTAATCACGTTGCGCAGTTGATTGTTTTGTTACCGTCTGCCCAAATACATGTACTTAGATAGATCCTGTATACGTGCCGGGTCTTATTGGGATGCAGATATTTTGCGAATTCTGGTAGCCAACGTGTCATCTATTACGCCTTTGTGGTGGGCACGGACGCTCCACTGCCAACTCATGAACCACCTCCATTGTCCTCGAAAGGCCTGAATTACTCGCAAGTTGCTGTCATCATGGAGTATAAGCCCCGTCACGTTCTAGTTTTGCAATAGCACATCGAGTCTTTCGGAATAGGCCCTCGGAAGCTTCGAGTCGGGTACCGAGGGCACCCCCTAAGATGATTGATGTGATTGTACCAGGGCCAATCACCTCGGGTCAACCATATCACCTCCCGGCGCCCGTCCGTCGATCCACCGCTAACAGGTAAGGTATTAGAAGTTAAAGCAATAGCGATGGGTTGTATATGCCGTGTGTATCAGTACGCACCGCCTGCCAATAGCGTTCTTTATATCCCTGTGTTGGCGTAGCTCCTTTGTTTCTAAACCATTGACAAGTAGAAAAGACCCGAATGCCCCCATATTTAAACTTCAGAAGTCGCGGGTCAAACCTATGATGACCTTGGACCTGAAACGCAACCTACGTCCCCCGGTTACGGTGATTAGTCTCGACGAGAAACTGTCCTGAAACGATCTGTTTGCAATAATGCATTAAGCAGTCGAGCCCCAACGTCAAGGGTTGCCGGGGGCATCAGATGCTGTTGCTTACAGGTTAAAGTTGTATATCTAGCACGACGGGTAGCGCATGCTGAGCTGAGTCCACGAATTAGACGTATTGTGGGACGTTTGAAGGGACTCAAGTTACTATTTGCATAACCGGGAGCAGTCCACTAGACGGTACATGCGAATCGCTTAGTGGCAGGCGGCGAAGATGCTAATGTCATCTTCCCGATGAGACCAGCCTTCAGTACCATCTAGAGCATACCAATTATCAAGAAGGGTGCGTACAAAGGGGGGGACGAGGTTGGACATCTAGCGATAGCGGTGTGCCGTTACTATACCAAGACTGTAAGCCACGTAAGCTCTGGCGGTCCTATGATGGAATGGTGGCACGTTTTCTGCCTCGGATGACAAGGCTTGATAGTCTTCGAGACCTCGCTCTCTTCGGTAAGCCCCCAACGATTCATAAAAGAAAGACTAGCAGGAACTGACGAGTAAGTGCACCCATCAAGCTTGACGTCTCTTAAAAATAACTTTGACCTCTGGTTTGGACGTTGTTCGATCAAAACTGCGAGCCCCGACCGTTTCCCTTCCGGTGCCTATATCACGGCGAATAAGATTGTCGCCGTCCTTGATCGGGGGCGCGATCCTCTCGAGGAACCCATCAGGATTAACACGGTAACTTCGCTACGGAGCCTTCGCATCGGCGATACTCCCCTCTTTCTGACTATTCCGATCTATAGTTATTATGCACTGCCCTTCGGAGCACAATAAACGGCCCTTCTAGAA'/>

    <sequence taxon='107' value='CACGCCGAGCTCGCCCTATTTCTTGGCCCGAAGAGGTTTAGCACTCCGGGCTCCTTGTTCGTGTTTCTGACGAGAATCGGTGAAGCCGCAACTAGTCATGAACTCCTTGCTCGATGCCCATATTAAGACGTCGCATTGACCGCGCCGACTTTTTATAATATCGCAGGATGCATTTCCGCTTTCGAGGCAGCCATCCCGGGTGTAAGGGCAGCTACCGATACCCAGCCGCGCACCCAAAGGCGCGCTAGACTCGAAGCTCTATCTCCCTAGGCCTCAAGGGAGGACAGAACGTCAATTATTTGGGGCCCCCACACTCACTGTTAAATTATCCGAAGAATCTCTCTGGGTCTATGAAGACCGTCAAGTTATCCTGAAAAACTCATGAATTACTAACCTGAAGATAGGTGGTCCGCGGTTAAGTAAATTGTCCACACAACAACAACACTTCTATCGTAAGGCCGAGGGACTAGAGGAAAATCTTGTGAGGAGGTTATCTCGGTAATCACGTTGCGCAGTTGATTGTTTTGTTACCGTCTGCCCAAATACATGTACTTAGATAGATCCTGTATACGTGCCGGGTCTTATTGGGATGCAGATATTTTGCGAATTCTGGTAGCCAACGTGTCATCTATTACGCCTTTGTGGTGGGCACGGACGCTCCACTGCCAACTCATGAACCACCTCCATTGTCCTCGAAAGGCCTGAATCACTCGCAAGTTGCTGTTATCATGGAGTATAAGCCCCGTCACGTTCTAGTTTTGCAATAGCACAACGAGTCTTTCGGAATAGGCCCTCGGAAGCTTCGAGTCGGGTACCGAGGGCACCCCCTAAGATGATTGATGTGATTGTACCAGGGCCAATCACCTCGGGTCAACCATATCACCTCCCGGCGCCCGTCCGTCGATCCACCGCTAACAGGTAAGGTATTAGAAGTTAAAGCAATAGCGATGGGTTGTATATGCCGTGTGTATCAATACGCACCGCCGGTCAATAGCGTTCTTTATATCCCTGTGTTGGCGTAGCTCCTTTGTTTCTAAACCATTGACAAGTAGAAAAGACCCGAATGCCCCCATATTTAAACTTCAGAAGTCGCGGGTCAAACCTATGATGACCTTGGACCTGAAACGCAACCTACGTCCCCCGGTTACGGTGATTAGTCTCGACGAGAAACTGTCCTGAAACGATCTGTTTGCAATAATGCATTAAGCAGTCGAGCCCCAACGTCAAGGGTTGCCGGGGGCATCAGAAGCTGTTGCTTACAGGTTAAAGTTGTATATCTAGCACGACGGGTAGCGCATGCTGAGCTGAGTCCACGAATTAGACGTATTGTGGGACGTTTGAAGGGACTCAAGTTACTATTTGCATAACCGGGAGCAGTCCACTAGACGGTACATGCGAATCGCTTAGTGGCAGGCGGCGAAGATGCTAATGGCATCTTCCCGGTGAGACCAGCCTTCAGTACCATCTAGAGCATACCAATTATCAAGAAGGGTGCGTACAAAGGGGGCGACGAGGTTGGACATCTAGCGATAGCGGTGTGCCGTTACTATACCAAGACTGTAAGCCACGTAAGCTCTGGCGGTCCTATGATGGAATGGTGGCACGTTTTCTGCCTCGGATGACACGGCTTGATAGTCTTCGAGACCTCGCTCTCTTCGGTAAGCCCCCAACGATTCATAAAAGAAAGACTAGCAGGAACTGACGAGTAAGTGCACCCATCAAGCTTGACGTCTCTTAAAAATAACTTTGACCTCTGGTTTGGACGTTGTTCGATCAAAACTGCGAGCCCCGACCGTTTCCCTTCCGGTGCCTATATCACGGCGAATAAGATTGTCGCCGTCCTTGACCGGGGGCGCGATCCTCTCGAGGAACCCATCAGGATTAACACGGTAACTTCGCTACGGAGCCTTCGCGTCAGCGATACTCCCCTCCTTCTGACTATTCCGACCTATCGTTATTATGCACTGCCCTTCGGAGCACAATAAACGGCCCTTCTAGAA'/>

    <sequence taxon='73' value='CACGCCGAGCTCGCCCTATTTCTTGGCCCGAAGAGGTTTAGCACTCCGGGCTCCTTGTTCGTGTTTCTGACGAGAATCGGTGAAGCCACAACTAGTCATGGACTCCTTGCTCGATGCCCATATTAAGACGTCGCATTGACCGCGCCGACTTTTTGTAATATCGCAGGATGCATTTCCGCTTTCGAGGCAGCCATCCCGGGTGTAAGGGCAGCTACCGATACCCAGCCGCGCACCCAAGGGCGCGCTAGACTCGAAGCTCTATCTCCCTAGGCCTCAAGGGAGGACAGAACGTAAATTATTTGGGGCCCCCACACTCACTGTTAAATTATCCGAAGAATCTCTCTGGGTCTATGAAAACCGTCAAGTTACCCTGAAAAACTCATAAATTATTAACCTGAAGATAGGTGGTCCGCGGTTAAGTAAATTGTCCACACAACAACAATACTTCTATCGTAAGGCCGAGGGACTAGAGGAAAATTTTGTGAGGAGGTTATCTCGGTAATCACGTTGCGCAGTTGATTGTTTTGTTACCGTCTGCCCAAATACATGTACTTAGATAGATCCTGTATACGTGCCGGGTCTTATTGGGATGCAGATATTTTGCGAATTCTGGTAGCCAACGTGTCATCTATTACGCCTTTGTGGTGGGCACGGACGCTCCACTGCCAACTCATGAACCACCTCCATTGTCCTCGAAAGGCCTGAATTACTCGCAAGTTGCTGTCATCATGGAGTATAAGCCCCGTCACGTTCTAGTTTTGCAATAGCACATCGAGTCTTTCGGAATAGGCCCTCGGAAGCTTCGAGTCGGGTACCGAGGGCACCCCCTAAGATGATTGATGTGATTGTACCAGGGCCAATCACCTCGGGTCAACCATATCACCTCCCGGCGCCCGTCCGTCGATCCACCGCTAACAGGTAAGGTATCAGAAGTTAAAGCAATAGCGATGGGTTGTATATGCCGTGTGTATCAATACGCACCGCCTGCCAATAGCGTTCTCTATATTCCTGTGTTGGCGTAGCTCCTTTGTTTCTAAACCATTGACAAGTAGAAAAGACCCGAATGCCCCCATATTTAAACTTTAGAAGTCGCGGGTCAAACCTATGATGTCCTTGGACCTGAAACGCAACCTACGTCCCCCGGTTACGGTGATTAGTCTCGACGAGAAACTGTCCTGGAACGATCTGTTTGCAATAATGCATTAAGCAGTCGAGCCCCAACGTCAAGGGTTGCCGGGGGCATCAGATGCTGTTGCTTACAGGTTAAAGTTGTATATGTAGCACGACGGGTAGCGCATGCTGAGCTGAGTCCACGAATTAGACGTATTGTGGGACGTTTGAAGGGACTCAAGTTACTATTTGCATAACCGGGAGCAGTCCACTAGACGGTACATGCGAATCGCTTAGTGGCAGGCGGCGAAGATGCTAATGTCATCTTCCCGATGAGACCAGCCTTCAGTACCATCTAGAGCATACCAATTATCAAGAAGGGTGCGTACAAAGGGGGTGACGAGGTTGGACATCTAGCGATAGCGGTGTGCCGTTACTATACCAAGACTGTAAGCCACGTAAACTCTGGCGGTCCTATGATGGAATGGTGGCACGTTTTCTGCCTCGGATGACACGGCTTGATAGTCTTCGAGACCTCGCTCTCTTCGGTAAGCCCCCAACGATTCATAAAAGAAAGACTAGCAGGAACTGACGAGTAAGTGCACCCTTCAAGCGTGGCGTCTCTTAAAAATAACTTTGACCTCTGGTTTGGACGTTGTTCGATCAAAACTGCGAGCCCCGACCGTTTCCCTTCCGGTGCCTATATCACGGCGAATAAGATTGTCGCCGTCCTTGACCGGGGGCGCGATCCTCTCGAGGAACCCATCAGGATTAACACGGTAACTTCGCTACGGAGCCGTCGCATCGGCGATACTCCCCTCTTTCTGACTATTCCGATCTATCGTTATTATGCACTGCCCTTCGGAGCACAATAAACGGCCATTCTAGAA'/>

    <sequence taxon='97' value='CACGCCGAGCTCGCCCTATTTCTTGGCCCGAAGAGGTTTAGCACTCCGGGCTCCTTGTTCGTGTTTCTGATGAGAATCGGTGAAGCCGCAACTAGTCATGAACTCCTTGCTCGATGCCCATATTAAGACGTCGCATTGACCGCGCCGACTTTTTGTAATATCGCAGGATGCATTTCCGCTTTCGAGGCGGCCATCCCGGGTGTAAGGGCAGCTACCGATACCCAGCCGCGCACCCAAGGGCGCGCTAGACTCGAAGCTCTATCTCCCTAGGCCTCAAGGGAGGACAGAACGTAAATTATTTGGGGCCCCCACACTCACTGTTAAATTATCCGAAGAATCTCTCTGGGTCTATGAAAACCGTCAAGTTACCCTGAAAAACTCATAAATTATTAACCTGAAGATAGGTGGTCCGCGGTTAAGTAAATTGTCCACACAACAACAATACTTCTATCGTAAGGCCGAGGGACTAGAGGAAAATCTTGTGAGGAGGTTATCTCGGTAATCACGTTGCGCAGTTGATTGTTTTGTTACCGTCTGCCCAAATACATGTACTTAGATAGATCCTGTATACGTGCCGGGTCTTATTGGGATGCAGATATTTTGCGAATTCTGGTAGCCAACGTGTCATCTATTACGCCTTTGTGGTGGGCACGGACGCTCCACTGCCAACTCATGAACCACCTCCATTGTCCTCGAAAGGCCTGAATTACTCGCAAGTTGCTGTCATCATGGAGTATAAGCCCCGTCACGTTCTAGTTTTGCAATAGCACATCGAGTCTTTCGGAATAGGCCCTCGGAAGCTTCGAGTCGGGTACCGAGGGCACCCCCTAAGATGATTGATGTGATTGTACCAGGGCCAATCACCTCGGGTCAACCATATCACCTCCCGGCGCCCGTCCGTCGATCCACCGCTAACAGGTAAGGTATTAGAAGTTAAAGCAATAGCGATGGGTTGTATATGCCGTGTGTATCAATACGCACCGCCTGCCAATAGCGTTCTCTATATCCCTGTGTTGGCGTAGCTCCTTTGTTTCTAAACCATTGACAAGTAGAAAAGACCCGAATGCCCCCATATTTAAACTTCAGAAGTCGCGGGTCAAACCTATGATGACCTTGGGCCTGAAACGCAACCTACGTCCCCCGGTTACGGTGATTAGTCTCGACGAGAAACTGTCCTGGAACGATCTGTTTGCAATAATGCATTAAGCAGTCGAGCCCCAACGTCAAGGGTTGCCGGGGGCATCAGATGCTGTTGCTTACAGGTTAAAGTTGTATATGTAGCACGACGGGTAGCGCATGCTGAGCTGAGTCCACGAATTAGACGTATTGTGGGACGTTTGAAGGGACTCAAGTTACTATTTGCATAACCGGGAGCAGTCCACTAGACGGTACATGCGAATCGCTTAGTGGCAGGCGGCGAAGATGCTAATGTCATCTTCCCGATGAGACCAGCCTTCAGTACCATCTAGAGCATACCAATTATCAAGAAGGGTGCGTACAAAGGGGGTGACGAGGTTGGACATCTAGCGATAGCGGTGTGCCGTTACTATACCAAGACTGTAAGCCACGTAAACTCTGGCGGTCCTATGATGGAATGGTGGCACGTTTTCTGCCTCGGATGACACGGCTTGATAGTCTTCGAGACCTCGCTCTCTTCGGTAAGCCCCCAACGATTCATAAAAGAAAGACTAGCAGGAACTGACGAGTAAGTGCACCCTTCAAGCTTGACGTCTCTTAAAAATAACTTTGACCTCTGGTTTGGACGTTGTTCGATCAAAACTGCGAGCCCCGACCGTTTCCCTTCCGGTGCCTATGTCACGGCGAATAAGATTGTCGCCGTCCTTGACCGGGGGCGCGATCCTCTCGAGGAACCCATCAGGATTAACACGGTAACTTCGCTACGGAGCCGTCGCATCGGCGATACTCCCCTCTTTCTGACTATTCCGATCTATCGTTATTATGCACTGCCCTTCGGAGCACAATAAACGGCCCTTCTAGAA'/>

    <sequence taxon='76' value='CACGCCGAGCTCGCCCTATTTCTTGGCCCGAAGAGGTTTAGCACTCCGGGCTCCTTGTTCGTGTTTCTGACGAGAATCGGTGAAGCCGCAACTAGTCATGAACTCCTTGCTCGATGCCCATATTAAGACGTCGCATTGACCGCGCCGACTTTTTGTGATATCGCAGGATGCATTTCCGCTTTCGAGGCAGCCATCCCGGGTGTAGGGGCAGCTACCGATACCCAGCCGCGGACCCAAGGGCGCGCTAGACTCGAAGCTCTATCTCCCTAGGCCTCAAGGGAGGACAGAACGTAAATTATTTGGGGCCCCCACACTCACTGTTAAATTATCCGAAGAATCTCTCTGGGTCTATGAAAACCGTCAAGTTACCCTGAAAAACTCATAAATTATTAACCTGAAGATAGGCGGTCCGCGGTTAAGTAAATTGTCCACACAACAACAATACTTCTATCGTAAGGCCGAGGGACTAGAGGAAAATCTTGTGAAGAGGTTATCTCGGTAATCACGTTGCGCAGTTGATTGTTTTGTTACCGTCTGCCCAAATACATGTACTTAGATAGATCCTGTATACGTGCCGGGTCTTATTGGGATGCAGATATTTTGCGAATTCTGGTAGCCAACGTGTCATCTATTACGCCTTTGTGGTGGGCACGGACGCTCCACTGCCAACTCATGAACCACCTCCATTGTCCTCGAAAGGCCTGAATTACTCGCAAGTTGCTGTTATCATGGAGTATAAGCCCCGTCACGTTCTGGTTTTGTAATAGCACATCGAGTCTTTCGGAATAGGCCCTCGGAAGCTTCGAGTCGGGTACCGAGGGCACCCCCTAAGATGATTGATGTGATTGTACCAGGGCCAATCACCTCGGGTCAACCATATCACCTCCCGGCGCCCGTCCGTCGATCCACCGCTAACAGGTAAGGTATTAGAAGTTAAAGCAATAGCGATGGGTTGTATATGCCGTGTGTATCGATACGCACCGCCTGCCAATAGCGTTCTTTATATCCCTGTGTTGGCGTAGCTCCTTTGTTTCTAAACCATTGACAAGTAGAAAAGACCCGAATGCCCCCATATTTAAACTTCAGAAGTCGCGGGTCAAACCTATGATGACCTTGGACCTGAAACGCAACCTACGTCCCCCGGTTACGGTGATTAGTCTCGACGAGAAACTGTCCCGGAACGATCTGTTTGCAATAATGCATTAAGCAGTCGAGCCCCAACGTCAAGGGTTGCCGGGGGCATCAGATGCTGTTGCTTACAGGTTAAAGTTGTATATCCAGCACGACGGGTAGCGCATGCTGAGCTGAGTCCACGAATTAGACGTATTGTGGGACGTTTGAAGGGACTCAAGTTACTATTTGCATAACCGGGAGCAGTCCACTAGACGGTACATGCGAATCGCTTAGTGGCAGGGGGCGAAGATGCTAATGTCATCTTCCCGATGAGACCAGCCTTCAGTACCATCTAGAGCATACCAATTATCAAGAAGGGTGCGTACAAAGGGGGTGACGAGGTTGGACATCTAGCGATAGCGGTGTGCCGTTACTATACCAAGACTGTAAGCCACGTAAGCTCTGGCGGTCCTATGATGGAATGGTGGCACGTTTTCTGCCTCGGATGATACGGCTTGATAGTCTTCGAGACCTCGCTCCCTTCGGTAAGCCCCCAACGATTCATAAAAGAAAGACTAGCAGGGACTGACGAGTAAGTGCACCCATCAAGCTTGACGTCTCTTAAAAATAACTTTGACCTCTGGTTTGGACGTTGTTCGATCAAAACTGCGAGCCCCGACCGTTTCCCTTCCGGTGCTTATATCACGGCGAATAAGATTGTCGCCGTCCTTGACCGGGGGCGCGATCCTCTCGAGGAACCCATCAGGATTAACACGGTAACTTCGCTACGGAGCCTTCGCATCGGCGATACTCCCCTCTTTCTGACTATTCCGATCTATCGTTATTATGCACTGCCCTTCGGAGCACAATAAACGGCCCTTCTAGAA'/>

<sequence taxon='78' value='--------------------------------------------------------------------------------------------------------------------------------------------------------------------------------------------------------------------------------------------------------------------------------------------------------------------------------------------------------------------------------------------------------------------------------------------------------------------------------------------------------------------------------------------------------------------------------------------------------------------------------------------------------------------------------------------------------------------------------------------------------------------------------------------------------------------------------------------------------------------------------------------------------------------------------------------------------------------------------------------------------------------------------------------------------------------------------------------------------------------------------------------------------------------------------------------------------------------------------------------------------------------------------------------------------------------------------------------------------------------------------------------------------------------------------------------------------------------------------------------------------------------------------------------------------------------------------------------------------------------------------------------------------------------------------------------------------------------------------------------------------------------------------------------------------------------------------------------------------------------------------------------------------------------------------------------------------------------------------------------------------------------------------------------------------------------------------'/>

    <sequence taxon='100' value='CACGCCGAGCTCGCCCTATTTCTTGGCCCGAAGAGGTTTAGCACTCCGGGCTCCTTGTTCGTGTTTCTGACGAGAATCGGTGAAGCCGCAACTAGTCATGAACTCCTTGCTCGATGCCCATATTAAGACGTCGCATTGACCGCGCCGACTTTCTGTAATATCGCAGGATGCATTTCCGCTTTCGAGGCAGCCATCCCGGGTGTAAGGGCAGCTACCGATACCCAGCCGCGCACCCAAGGGCGCGCTAGACTCGAAGCTCTATCTCCCTAGGCCTCAAGGGAGGACAGAACGTAAATTATTTGGGGCCCCCACACTCACTGTTAAATTATCCGAAGAATCTCTCTGGGTCTATGAAAACCGTCGAGTTACCCTGAAAAACTCATAAATTATTAACCTGAAGATAGGCGGTCCGCGGTTAAGTAAATTGTCCACACAACAACAATACTTCTATCGTAAGGCCGAGGGACTAGAGGAAAATCTTGTGGGGAGGTTATCTGGGTAATCACGTTGGGCAGTTGATTGTTTTGTTACCGTCTGCCCAAATACATGTACTTAGATAGATCCTGTATACGTGCCGGGTCTTATTGGGATGCAGATATTCTGCGAATTCTGGTAGCCAACGTGTCATCTATTAAGCCTTTGTGGTGGGCACGGACGCTCCGCTGCCAACTCATGAACCACCTCCATTGTCCTCGAAAGGCCTGAATTACTCGCAAGTTGCTGTCATCATGGAGTCTAAGCCCCGTCACGTTCTAGTTTTGCAATAGCACATCGAGTCTTTCGGAATAGGCCCTCGGAAGCTTCGAGTCGGGTACCGAGGGCACCCCCTAAGATGATTGATGTGATTGTACCAGGGCCAATCACCTCGGGTCAACCATATCACCTCCCGGCGCCCGTCCGTCGATCCACCGCTAACAGGTAAGGTATTAGAAGTTAAAGCAATAGCGATGGGTTGTATATGCCGTGTGTATCAATACGCACCGCCTGCCAATAGCGTTCTTTATATCCCTGCGTTGGCGTAGCTCCTTTGTTTCTAAACCATTGACAAGTAGAAAAGACCCGAATGCCCCCATATTTAAACTTCAGAAGTCGCGGGTCAAACCTATGATTACCTTGGACCTGAAACTCAACCTACGTCCCCCGGTTACGGTGATTAGTCTCGACGAGAAACTGTCCCGGAACGATCTGTTTGCAATAATGCATTAAGGAGTCGAGCCCCAACGTAAAGGGTTGCCGGGGGCATTAGATGCTGTTGCTTACAGGCTAAAGTTGTATATCTAGCACGACGGGTAGCGCATGCTGAGCTGAGTCCACGAATTAGACGTATTGTGGGACGTTTAAAGGGACTCAAGTTACTATTTGCACAACCGGGAGCAGTCCACTAGACGGTACATGCGAATCGCTTAGTAGCAGGCGGCGAAGATGCTAATGTCATCTTCCCGATGAGACCAGCCTTCAGTACCATATAGCGCATACCAATTATCAAGAAGGGTGCGTACAAAGGGGGTGACGAGGTTGGACATCTAGCGATAGCGGTGTGCCGTTACTATACCAAGACTGTAAGCTACGTAAGCTCTGGCGGTCCCATGATGGAATGATGGCACGTTTTCTGCCTCGGATGATACGGCTTGATAGTCTTCGAGATCTCGCTCTCCTCGGTAAGCCCCCATCGATTCGTAAAAGAAAGGCTAGCAGGAACTGACGAGTAAGTGCACCCATCAAGCTTGACGTCCCTTAAAAATAAATTTGACCTCTGGTTTGGACGTTGTTCGATCAAAACTGCGAGCCCCGACCGTTTCCCTTCCGGTGCCTATATCACGGCGAATAAGATTGTCGCCGTCCTTGACCGGGGGCGCGATCCTCTCGAGGAACCCATCAGGATTAACAAGGTAACTTCGCTACGGAGCCTTCGCATCGGCGATACTCCCCTCTTTCTGACTATTCCGATCTATCGTTATTATGCCCTGCCCTTCGGAGCACAATAAACGGCCCTTCTAGAA'/>

    <sequence taxon='142' value='CACGCCGAGCTCGCCCTATTTCTTGGCCCAAAGAGGTTTAGCGCTCCGGGCTCCTTGTTCGTGTTTCTGACGAGAATCGGTGAAGCTGCAACTAGTCATGAACTCCTTGCTCGATGCCCATATTAAGACGTCGCATTGACCGCGCCGACTTTCTGTAATATCGCAGGATGCATTTCCGCTTTCGAGGCAGCCATCCCGGGTGTAAGGGCAACTACCGATACCCAGCCGCGCACCCAAGGGCGCGCTAGACTCGAAGCTCTATCTCCCTAGGCCTCAAGGGAGGACAGAACGTAAATTATTTGGGGCCCCCACACTCACTGTTAAATTATCCGAAGAATCTCTCTGGGTCTATGAAAACCGTCAAGTTACCCTGAAAAACTCATAAATTATTAACCTGAAGATAGGCGGTCCGCGGATAAGTAAATTGTCCACACAACAACAATACTTCTATCGTAAGGCCGAGGGACTAGAGGAAAATCTTGTGGGGAGGTTATCTGGGTAATCACGTTGCGCAGTTGATTGTTTTGTTACCGTCTGCCCAAATACATGTACTTAGATAGATCCTGTATACGTGCCGGGTCTTATTGGGATGCAGATATTCTGCGAATTCTGGTAGCCAACGTGTCATCTATTAAGCCTTTGTGGTGGGCACGGACGCTCCACTGCCAACTCATGAACCACCTCCATTGTCCCCGAAAGGCCTGAATTACTCGCAAGTTGCTGTCATCATGGAGTCTAAGCCCCGTCACGTTCTAGTTTTGCAATAGCACATCGAGTCTTTCGGAATAGGCCCTCGGAAGCTTCGAGTCGGGTACCGAGGGCACCCCCTAAGACGATTGATGTGATTGTACCAGCGCCAATCACCTCGGGTCAACCATATCACCTCCCGGCGCCCGTCCGTCGATCCACCGCTAACAGGTAAGGTATTAGAAGTTAAAGCAATAGCGATGGGTTGTATATGCCGTGTGTATCAATACGCACCGCCTGCCAATAGCGTTCTTTATATCCCTGCGTTGGCGTAGCTCCTTTGTTTCTAAACCATTGACAAGTAGAAAAGACCCGAATGCCCCCATATTTAAACTTCAGAAGTCGCGGGTCAAACCTATGATGACCTCGGACCTGAAACTCAACCTACGTCCCCCGGTTACGGTGATTAGTCTCGACGAGAAACTGTCCCGGAACGATCTGTTTGCAATAATGCATTAAGCAGTCGGGCCCCAATGTAAAGGGTTACCGGGGGCATTAGATGCTGTTGCTTACAGGCTAAGGTTGTATATCTAGCACGACGGGTAGCGCATGCTGAGCTGAGTCCACGAATTAGACGTATTGTGGGACATTTAAAGGGACTCAAGTTACTATTTGCACAACCGGGAGCAGTCCACTAGACGGTACATGCGAATCGCTTAGTGGCAGGCGGCGAAGATGCTAATGTCATCTTCCCGATGAGACCAGCCTTCAGTACCATATAGCGCATACCAATTATCAAGAAGGGTGCGTACAAAGGGGGTGACGAGGTTGGACATCTAGCGATAGCGGTATGCCGTTACTATACCAAGACTGTAAGCTACGTAAGCTCTGGCGGTCCCATGATGGAATGATGGCACGTTTTCTGCCTCGGATGATACGGCTTGATAGTCTTCGAGATCTCGCTCTCCCCGGTAAGCCCCCATCGATTCGTAAAAGAAAGACTAGCAGGAACTGACGAGTAAGTGCACCCATCAGGCTTGACGTCCCTTAAAAATAAATTTGACCTCTGGTTTGGACGTTGTTCGATCAAAACTGCGAGCCCCGACCGTTTCCCTTCCGGTGCCTATATCACGGCGAATAAGATTGTCGCCGTCCTTGACCGGGGGCGCGATCCTCTCGAGGAACCCATCAGGATTAACACGGTAACTTCGCTACGGAGCCTTCGCATCGGCGATACTCCCATCTTTCTGACTATTCCGATCTATCGTTATTATGCCCTGCCCTTCGGAGCACAATAAACGGCCCTTCTAGAA'/>

    <sequence taxon='143' value='CACGCCGAGCTCGCCCTATTTCTTGGCCCAAAGAGGTTTAGCGCTCCGGGCTCCTTGTTCGTGTTTCTGACGAGAATCGGTGAAGCTGCAACTAGTCATGAACTCCTTGCTCGATGCCCATATTAAGACGTCGCATTGACCGCGCCGACTTTCTGTAATATCGCAGGATGCATTTCCGCTTTCGAGGCAGCCATCCCGGGTGTAAGGGCAGCTACCGATACCCAGCCGCGCACCCAAGGGCGCGCTAGACTCGAAGCTCTATCTCCCTAGGCCTCAAGGGAGGACAGAACGTAAATTATTTGGGGCCCCCACACTCACTGTTAAATTATCCGAAGAATCTCTCTGGGTCTATGAAAACCGTCAAGTTACCCTGAAAAACTCATAAATTATTAACCTGAAGATAGGCGGTCCGCGGATAAGTAAATTGTCCACACAACAACAATACTTCTATCGTAAGGCCGAGGGACTAGAGGAAAATCTTGTGGGGAGGTTATCTGGGTAATCACGTTGCGCAGTTGATTGTTTTGTTACCGTCTGCCCAAATACATGTACTTAGATAGATCCTGTATACGTGCCGGGTCTTATTGGGATGCAGATATTCTGCGAATTCTGGTAGCCAACGTGTCATCTATTAAGCCTTTGTGGTGGGCACGGACGCTCCACTGCCAACTCATGAACCACCTCCATTGTCCCCGAAAGGCCTGAATTACTCGCAAGTTGCTGTCATCATGGAGTCTAAGCCCCGTCACGTTCTAGTTTTGCAATAGCACATCGAGTCTTTCGGAATAGGCCCTCGGAAGCTTCGAGTCGGGTACCGAGGGCACCCCCTAAGACGATTGATGTGATTGTACCAGCGCCAATCACCTCGGGTCAACCATATCACCTCCCGGCGCCCGTCCGTCGATCCACCGCTAACAGGTAAGGTATTAGAAGTTAAAGCAATAGCGATGGGTTGTATATGCCGTGTGTATCAATACGCACCGCCTGCCAATAGCGTTCTTTATATCCCTGCGTTGGCGTAGCTCCTTTGTTTCTAAACCATTGACAAGTAGAAAAGACCCGAATGCCCCCATATTTAAACTTCAGAAGTCGCGGGTCAAACCTATGATGACCTCGGACCTGAAACTCAACCTACGTCCCCCGGTTACGGTGATTAGTCTCGACGAGAAACTGTCCCGGAACGATCTGTTTGCAATAATGCATTAAGCAGTCGGGCCCCAATGTAAAGGGTTACCGGGGGCATTAGATGCTGTTGCTTACAGGCTAAGGTTGTATATCTAGCACGACGGGTAGCGCATGCTGAGCTGAGTCCACGAATTAGACGTATTGTGGGACATTTAAAGGGACTCAAGTTACTATTTGCACAACCGGGAGCAGTCCACTAGACGGTACATGCGAATCGCTTAGTGGCAGGCGGCGAAGATGCTAATGTCATCTTCCCGATGAGACCAGCCTTCAGTACCATATAGCGCATACCAATTATCAAGAAGGGTGCGTACAAAGGGGGTGACGAGGTTGGACATCTAGCGATAGCGGTGTGCCGTTACTATACCAAGACTGTAAGCTACGTAAGCTCTGGCGGTCCCATGATGGAATGATGGCACGTTTTCTGCCTCGGATGATACGGCTTGATAGTCTTCGAGATCTCGCTCTCCCCGGTAAGCCCCCATCGATTCGTAAAAGAAAGACTAGCAGGAACTGACGAGTAAGTGCACCCATCAGGCTTGACGTCCCTTAAAAATAAATTTGACCTCTGGTTTGGACGTTGTTCGATCAAAACTGCGAGCCCCGACCGTTTCCCTTCCGGTGCCTATATCACGGCGAATAAGATTGTCGCCGTCCTTGACCGGGGGCGCGATCCTCTCGAGGAACCCATCAGGATTAACACGGTAACTTCGCTACGGAGCCTTCGCATCGGCGATACTCCCATCTTTCTGACTATTCCGATCTATCGTTATTATGCCCTGCCCTTCGGAGCACAATAAACGGCCCTTCTAGAA'/>

    <sequence taxon='111' value='CACGCCGAGCTCGCCCTATTTCTTGGCCCGAAGAGGTTTAGCACTCCGGGCTCCTTGTTCGTGTTTCTGACGAGAATCGGTGGAGCCGCAACTAGTCATGAACTCCTTGCTCGATGCCCATATTAAGACGTCGCATTGACCGCGCCGACTTTTTGTAATATCGCAGGATGCATTTCCGCCTTCGAGGCAGCCATCCCGGGTGTAAGGGCAGCTACCGATACCCAGCCGCGCACCCAAGGGCGCGCTAGACTCGAAGCTCTATCTCCCTAGGCCTCAAGGGAGGACAGAACGTAAATTATTTGGGGCCCCCACACTCACTGTTAAATTATCCGAAGAATCTCTCTGGGTCTATGAAAACCGTCAAGTTACCCTGAAAAACTCATAAATTATTAACCTGAAGATAGGCGGTCCGCGGTTAAGTAAATTGTCCACACAATAACAATACTTCTATCGTAAGGCCGAGGGACTAGAGGAAAATCTTGTGGGGAGGTTATCTGGGTAATCACGTTGCGCAGTTGATTGTTTTGTTACCGTCTGCCCAAATACATGTACTTAGATAGATCCTGTATACGTGCGGGGTCTTATTGGGATGCAGATATTCTGCGAATTCTGGTAGCCAACGTGTCATCTATTAAGCCTTTATGGTGGGCACGGACGCTCCACTGCCAACTCATGAACCACCTCCATTGTCCTCGAAAGGCCTGAATTACTCGCAAGTTGCTGTCATCATGGAGTCTAAGCCCCGTCACGTTCCAGTTTTGCAATAGCACATCGAGTCTTTCGGAATAGGCCCTCGGAAGCTTCGAGTCGGGTACCGAGGGCACCCCCTAAGATGATCGATGTGATTGTACCAGGGCCAATCACCTCGGGTCAACCATATCACCTCCCGGCGCCCGTCCGTCGATCCACCGCTAACAGGTAAGGTATTAGAAGTTAAAGCAATAGCGATGGGTTGTATATGCCGTGTGTATCAATACGCACCGCCTGCCAATAGCGTTCTTTATATCCCTGCGTTGGCGTAGCTCCTTTGTTTCTAAACCATTGACAAGTAGAAAAGACCCGAATGCCCCCATATTTAAACTTCAGAAGTCGCGGGTCAAACCTATGATGACCTTGGACCTGAAACTCAACCTACGTCCCCCGGTTACGATGATTAGTCTCGACGAGAAACTGTCCCGGAACGATCTGTTTGCAATAATGCATTAAGCAGTCGAGCCCCAACGTAAAGGGTTGCCGGGGGCATTAGATGCTGTTGCTTACAGGCTAAAGTTGTATATCTAGCACGACGGGTAGCGCATGCTGAGCTGAGTCCACGAATTAGACGTATTGTGGGACGTTTAAAGGGACTCAAGTTACTATTTGCACACCCGGGAGCAGTCCACTAGACGGTACATGCGAATCGCTTAGTGGCAGGCGGCGAAGATGCTAATGTCATCTTCCCGATGAGACCAGCCTTCAGTACCATATAGCGCATACCAATCATCAAGAAGGGTGCGTACAAAGGGGGTGACGAGGTTGGACATCTAGCGATAGCGGTGTGCCGTTACTATACCAAGACTGTAAGCCACGTAAGCTCTGGCGGTCCCATGATGGAATGGTGGCACGTTTTCTGCCTCGGATGATACGGCTTGATAGTCTTCGAGACCTCGCTCTCTTCGGTAAGCCCCCATCGATTCGTAAAAGAAAGACTAGCAGGAACTGACGAGTAAGTGCACCCATCAAGCTTGACGTCCCTTAAAAATAAATTTGACCTCTGGTTTGGACGTTGTTCGATCAAAACTGCGAGCCCCGACCGTTTCCCTTCCGGTGCCTATATCACGGCGAATAAGATTGTCGCCGTCCTTGACCGGGGGCGCGATCCTCTCGAGGAACCCATCAGGATTAACACGGTAACTTCGCTACGGAGCCTTCGCATCGGCGATACTCCCCTCTTTCTGACTATTCCGATCTATCGTTATTATGCCCTGCCCTTCGGAGCACAATAAACGGCCCTTCTAGAA'/>

    <sequence taxon='146' value='CACGCCGAGCTCGCCCTATTTCTTGGCCCGAAGAGGTTTAGCACTCCGGGCTCCTTGTTCGTGTTTCTGACGAGAATCGGTGAAGCCACAACTAGTCATGAACTCCTTGCTCGATGCCCATATTAAGACGTCGCATTGACCGCGCCGACTTTTTGTAATATCGCAGGATGCATTTCCGCTTTCGAGGCAGCCATCCCGGGTGTAAGGGCAGCTACCGATACCCGGCCGCGCACCCAAGGGCGCGCTAGACTCGAAGCTCTATCTCCCTAGGCCTCAAGGGAGGACAGAACGTAAATTATTTGGGGCCCCCACACTCACTGTTAAATTATCCGAAGAATCTCTCTGGGTTTATGAAAACCGTCAAGTTACCCTGAAAAACTCATAAATTATTAACCTGAAGATAGGCGGTCCGCGGTTAAGTAAATTGTCCACACAACAACAATACTTCTATCGTAAGGCCGAGGGACTAGAGGAAAATCTTGTGGGGAGGTTATCTGGGTAATCACGTTGCGCAGTTGATTGTTTTGTTACCGTCTGCCCAAATACATGTACTTAGATAGATCCTGTATACGTGCCGGGTCTTATTGGGATGCAGATATTCTGCGAATTCTGGTAGCCAACGTGTCATCTATTAAGCCTTTGTGGTGGGCACGGACGCTCCACTGCCAACTCATGAACCACCTCCATTGTCCTCGAAAGGCCTGAATTACTCGCAAGTTGCTGTCATCATGGAGTCTAAGCCCCGTCACGTTCCAGTTTTGCAATAGCACATCGAGTCTTTCGGAATAGGCCCTCGGAAGCTTCGAGTCGGGTACCGAGGGCACCCCCTAAGATGATCGATGTGATTGTACCAAGGCCAATCACCTCGGGTCAACCATATCACCTCCCGGCGCCCGTCCGTCGATCCACCGCTAACAGGTAAGGTATTAGAAGTTAAAGCAATAGCGATGGGTTGTATATGCCGTGTGTATCAATACGCACCGCCTGCCAATAGCGTTCTTTATATCCCTGCGTTGGCGTAGCTCCTTTGTTTCTAAACCATTGACAAGTAGAAAAGACCCGAATGCCCCCATATTTAAACTTCAGAAGTCGCGGGTCAAACCTATGATGACCTTGGACCTGAAACTCAACCTACGTCCCCCGGTTACGGTGATTAGTCTCGACGAGAAACTGTCCCGGAACGATCTGTTTGCAATAATGCATTAAGCAGTCGAGCCCCAACGTAAAGGGTTGCCGGGGGCATTAGATGCTGTTGCTTACAGGCTAAAGTTGTATATCTAGCACGACGGGTAGCGCATGCTGAGCTGAGTCCACGAATTAGACGTATTGTGGGACGTTTAAAGGGACTCAAGTTACTATTTGCACACCCGGGAGCAGTCCACTAGACGGTACATGCGAATCGCTTAGTGGCAGGCGGCGAAGATGCTAATGTCATCTTCCCGATGAGACCAGCCTTCAGTACCATATAGCGCATACCAATCATCAAGAAGGGTGCGTACAAAGGGGGTGACGAGGTTGGACATCTAGCGATAGCGGTGTGCCGTTACTATACCAAGACTGTAAGCCACGTAAGCTCTGGCGGTCCCATGATGGAATGGTGGCACGTTTTCTGCCTCGGATGATACGGCTTGATAGTCTTCGAGACCTCGCTCTCTTCGGTAAGCCCCCATCGATTCGTAAAAGAAAGACTAGCAGGAACTGACGAGTAAGTGCACCCATCAAGCTTGACGTCCCTTAAAAATAAATTTGACCTCTGGTTTGGACGTTGTTCGATCAAAACTGCGAGCCCCGACCGTTTCCCTTCCGGTGCCTATATCACGGCGAATAAGATTGTCGCCGTCCTTGACCGGGGGCGCGATCCTCTCGAGGAACCCATCAGGATTAACACGGTAACTTCGCTACGGAGCCTTCGCATCGGCGATACTCCCCTCTTTCTGACTATTCCGATCTATCGTTATTATGCCCTGCCCTTCGGAGCACAATAAACGGCCCTTCTAGAA'/>

    <sequence taxon='140' value='CACGCCGAGCTCGCCCTATTTCTTGGCCCGAAGAGGTTTAGCACTCCGGGCTCCTTGTTCGTGTTTCTGACGAGAATCGGTGAAGCCGCAACTAGTCATGAACTCCTTGCTCGATGCCCATATTAAGACGTCGCATTGACCGCGCCGACTTTTTGTAATATCGCAGGATGCATTTCCGCTTTCGAGGCAGCCATCCCGGGTGTAAGGGCAGCTACCGATACCCGGCCGCGCACCCAAGGGCGCGCTAGACTCGAAGCTCTATTTCCCTAGGCCTCAAGGGAGGACAGAACGTAAATTATTTGGGGCCCCCACACTCACTGTTAAATTACCCGAAAAATCTCTCTGGGTCTATGAAAACCGTCAAGTTACCCTGAAAAACTCATAAATTATTAACCTGAAGATAGGCGGTCCGCGGTTAAGTAAATTGTCCACACAACAACAATACTTCTATCGTAAGGCCGAGGGACTAGAGGAAAATCTTGTGGGGAGGTTACCTGGGTAATCACGTTGCGCAGTTGATTGTTTTGTTACCGTCTGCCCAAATACATGTACTTAGATAGATCCTGTATACGTGCCGGGTCTTATTGGGATGCAGATATTCTGCGAATTCTGGTAGCCAACGTGTCATCTATTAAGCCTTTGTGGTGGGCACGGACGCTCCACTGCCAACTCATGAACCACCTCCATTGTCCTCGAAAGGCCTGAATTACTCGCAAGTTGCTGTCATCATGGAGTCTAAGCCCCGTCACGTTCTAGTTTTGCAATAGCACATCGAGTCTTTCGGAATAGGCCCTCGGAAGCTTCGAGTCGGGTACCGAGGGCACCCCCTAAGATGATCGATGTGATTGTACCAGGGCCAATCACCTCGGGTCAACCATATCACCTCCCGGCGCCCGTCCGTCGATCCACCGCTAACAGGTAAGGTATTAGAAGTTAAAGCAATAGCGATGGGTTGTATATGCCGTGTGTATCAATACGCACCGCCTGCCAATAGCGTTCTTTATATCCCTGCGTTGGCGTAGCTCCTTTGTTTCTAAACCATTGACAAGTAGAAAAGACCCGAATGCCCCCATATTTAAACTTCAGAAGTCGCGGGTCAAACCTATGATGACCTTGGACCTGAAACTCAACCTACGTCCCCCGGTTACGGTGATTAGTCTCGACGAGAAACTGTCCCGGAACGATCTGTTTGCAATAATGCATTAAGCAGTCGAGCCCCAACGTAAAGGGTTGCCGAGGGCATTAGATGCTGTTGCTTACAGGCTAAAGTTGTATATCTAGCACGACGGGTAGCGCATGCTGAGCTGAGTCCACGAATTAGACGTATTGTGGGACGTTTAAAGGGACTCAAGTTACTATTTGCACACCCGGGAGCAGTCCACTAGACGGTACATGCGAATCGCTTAGTGGCAGGCGGCGAAGATGCTAATGTCATCTTCCCGATGAGACCAGCCTTCAGTACCATATAGCGCATACCAATTATCAAGAAGGGTGCGTACAAAGGGGGTGACGAGGTTGGACATCTAGTGATAGCGGTGTGCCGTTACTATACCAAGACTGTAAGCCACGTAAGCTCTGGCGGTCCCATGATGGAATGGTGGCACGTTTTCTGCCTCGGATGATACGGCTTGATAGTCTTCGAGACCTCGCTCTCTTCGGTAAGCCCCCATCGATTCGTAAAAGAAAGACTAGCAGGAGCTGACGAGTAAGTGCACCCATCAAGCTTGACGTCCCTTAAAAATAAATTTGACCTCTGGTTTGGACGTTGTTCGATCAAAACTGCGAGCCCCGACCGTTTCCCTTCCGGTGCCTATATCACGGCGAATAAGATTGTCGCCGTCCTTGACCGGGGGCGCGATCCTCTCGAGGAACCCATCAGGATTAACACGGTAACTTCGCTACGGAGCCTTCGCATCGGCGATACTCCCCTCTTTCTGACTATTCCGATCTATCGTTATTATGCCCTGCCCTTCGGAGCACAATAAACGGCCCTTCTAGAA'/>

    <sequence taxon='141' value='CACGCCGAGCTCGCCCTATTTCTTGGCCCGAAGAGGTTTAGCACTCCGGGCTCCTTGTTCGTGTTTCTGACGAGAATCGGTGAAGCCGCAACTAGTCATGAACTCCTTGCTCGATGCCCATATTAAGACGTCGCATTGACCGCGCCGACTTTTTGTAATATCGCAGGATGCATTTCCGCTTTCGAGGCAGCCATCCCGGGTGTAAGGGCAGCTACCGATACCCGGCCGCGCACCCAAGGGCGCGCTAGACTCGAAGCTCTATTTCCCTAGGCCTCAAGGGAGGACAGAACGTAAATTATTTGGGGCCCCCACACTCACTGTTAAATTACCCGAAAAATCTCTCTGGGTCTATGAAAACCGTCAAGTTACCCTGAAAAACTCATAAATTATTAACCTGAAGATAGGCGGTCCGCGGTTAAGTAAATTGTCCACACAACAACAATACTTCTATCGTAAGGCCGAGGGACTAGAGGAAAATCTTGTGGGGAGGTTACCTGGGTAATCACGTTGCGCAGTTGATTGTTTTGTTACCGTCTGCCCAAATACATGTACTTAGATAGATCCTGTATACGTGCCGGGTCTTATTGGGATGCAGATATTCTGCGAATTCTGGTAGCCAACGTGTCATCTATTAAGCCTTTGTGGTGGGCACGGACGCTCCACTGCCAACTCATGAACCACCTCCATTGTCCTCGAAAGGCCTGAATTACTCGCAAGTTGCTGTCATCATGGAGTCTAAGCCCCGTCACGTTCTAGTTTTGCAATAGCACATCGAGTCTTTCGGAATAGGCCCTCGGAAGCTTCGAGTCGGGTACCGAGGGCACCCCCTAAGATGATCGATGTGATTGTACCAGGGCCAATCACCTCGGGTCAACCATATCACCTCCCGGCGCCCGTCCGTCGATCCACCGCTAACAGGTAAGGTATTAGAAGTTAAAGCAATAGCGATGGGTTGTATATGCCGTGTGTATCAATACGCACCGCCTGCCAATAGCGTTCTTTATATCCCTGCGTTGGCGTAGCTCCTTTGTTTCTAAACCATTGACAAGTAGAAAAGACCCGAATGCCCCCATATTTAAACTTCAGAAGTCGCGGGTCAAACCTATGATGACCTTGGACCTGAAACTCAACCTACGTCCCCCGGTTACGGTGATTAGTCTCGACGAGAAACTGTCCCGGAACGATCTGTTTGCAATAATGCATTAAGCAGTCGAGCCCCAACGTAAAGGGTTGCCGAGGGCATTAGATGCTGTTGCTTACAGGCTAAAGTTGTATATCTAGCACGACGGGTAGCGCATGCTGAGCTGAGTCCACGAATTAGACGTATTGTGGGACGTTTAAAGGGACTCAAGTTACTATTTGCACACCCGGGAGCAGTCCACTAGACGGTACATGCGAATCGCTTAGTGGCAGGCGGCGAAGATGCTAATGTCATCTTCCCGATGAGACCAGCCTTCAGTACCATATAGCGCATACCAATTATCAAGAAGGGTGCGTACAAAGGGGGTGACGAGGTTGGACATCTAGTGATAGCGGTGTGCCGTTACTATACCAAGACTGTAAGCCACGTAAGCTCTGGCGGTCCCATGATGGAATGGTGGCACGTTTTCTGCCTCGGATGATACGGCTTGATAGTCTTCGAGACCTCGCTCTCTTCGGTAAGCCCCCATCGATTCGTAAAAGAAAGACTAGCAGGAGCTGACGAGTAAGTGCACCCATCAAGCTTGACGTCCCTTAAAAATAAATTTGACCTCTGGTTTGGACGTTGTTCGATCAAAACTGCGAGCCCCGACCGTTTCCCTTCCGGTGCCTATATCACGGCGAATAAGATTGTCGCCGTCCTTGACCGGGGGCGCGATCCTCTCGAGGACCCCATCAGGATTAACACGGTAACTTCGCTACGGAGCCTTCGCATCGGCGATACTCCCCTCTTTCTGACTATTCCGATCTATCGTTATTATGCCCTGCCCTTCGGAGCACAATAAACGGCCCTTCTAGAA'/>

    <sequence taxon='128' value='CACGCCGAGCTCGCCCTATTTCTTGGCCCGAAGAGGTTTAGCACTCCGGGCTCCTTGTTCGTGTTTCTGACGAGAATCGGTGCAGCCGCAACTAGTCATGAACTCCTTGCTCGATGCCCATATTAAGACGTCGGATTGACCGCGCCGACTTTTTGTAATATCGCAGGATGCATTTCCGCTTTCGAGGCAGCCATCCCGGGTGTAAGGGCAGCTACCGATACCCGGCCGCGCACCCAAGGGCGCGCTAGACTCGAAGCTCTATCTCCCTAGGCCTCAAGGGAGGACAGAACGTAAATTATTTGGGGCCCCCACACTCACTGTTAAATTATCCGAAGAATCTCTCTGGGTCTATGAAAACCGTCAAGTTATCCTGAAAAACTCATAAATTATTAACCTGAAGATAGGCGGTCCGCGGTTAAGTAAATTGTCCACACAGCAACAATACTTCTATCGTAAGGCCGAGGGACTAGAGGAAAATCTTGTGGGGAGGTTATCTGGGTAATCACGTTGCGCAGTTGATTGTTTTGTTACCGTCTGCCCAAATACATGTACTTAGATAGATCCTGTATACGTGTCGGGTCTTATTGGGATGCAGATATTCTGCGAATTCTGGTAGCCAACGTGTCATCTATTAAGCCTTTGTGGTGGGCACGGACGCTCCACTGCCAACTCATGAACCACCTCCATTGTCCTCGAAAGGCCTGAATTACTCGCAAGTTGCTGTCATTATGGAGTCTAAGCCCCGTCACGTTCTAGTTTTGCAATAGCACATCGAGTCTTTCGGAATAGGCCCTCGGAAGCTTCGAGTCGGGTACCGAGGGCACCCCCTAAGATGATTGATGTGATTGTACCAGGGCCAATCACCTCGGGTCAACCATATCACCTCCCGGCGCCCGTCCGTCGATCCACCGCTAACAGGTAAGGTATTAGAAGTTAAAGCAATAGCGATGGGTTGTATATGCCGTGTGTATCAATACGCACCGCCTGCCAATAGCGTTCTTTATATCCCTGCGTTGGCGTAGCTCCTTTGTTTCTAAACCATTGACAAGTAGAAAAGACCCGAATGCCCCCATATTTAAACTTCAGAAGTCGCGGGTCAAACCTATGATGAGCTTGGACCTGAAACTCAACCTACGTCCCCCGGTTACGGTGATTAGTCTCGACGAGAAACTGTCCCGGAACGATCTGTTTGCAATAATGCATTAAGCAGTCGAGCCCCAACGTAAAGGGTTGCCGGGGGCATTAGATGCTGTTGCTTACAGGCTAAAGTTGTATATCTAGCACGACGGGTAGCGCATGCTGAGCTGAGTCCACGAATTAGACGTATTGTGGGACGTTTAAAGGGACTCAAGTTACTATTTGCACACCCGGGAGCAGTCCACTAGACGGTACATGCGAATCGCTTAGTGGCAGGCGGCGAAGATGCTAATGTCATCTTCCCGATGAGACCAGCCTTCAGTACCATATAGCGCATACCAATTATCAAGAAGGGTGCGTACAAAGGGGGTGACGAGGTTGGACATCTAGCGATAGCGGTGTGCCGTTACTATACCAAGACTGTAAGCCACGTAAGCTCTGGCGGTCCCATGATGGAATGGTGGCACGTTTTCTGCCTCGGATGATACGGCTTGATAGTCTTCGAGACCTCGCTCTCTTCGGTAAGCCCCCATCGATTCGTAGAAGAAAGACTAGCAGGAACTGACGAGTAAGTGCACCCATCAAGCTTGACGTCCCTTAAAAATAAATTTGACCTCTGGTTTGGACGTTGTTCGATCAAAACTGCGAGCCCCGACCGTTTCCCTTTCGGTGCCTATATCACGGCGAATAAGATTGTCGCTGTCCTTGACCGGGGGCGCGATCCTCTCGAGGAACCCATCAGGATTAACACGGTAACTTCGCTACGGAGCCTTCGCATCGGCGATACTCCCCTCTTTCTGACTATTCCGATCTATCGTTATTATGCCCTGCCCTTCGGAGCACAATAAACGGCCCTTCTAGAA'/>

    <sequence taxon='129' value='CACGCCGAGCTCGCCCTATTTCTTGGCCCGAAGAGGTTTAGCACTCCGGGCTTCTTGTTCGTGTTTCTGACGAGAATCGGTGCAGCCGCAACTAGTCATGAACTCCTTGCTCGATGCCCATATTAAGACGTCGGATTGACCGCGCCGACTTTTTGTAATATCGCAGGATGCATTTCCGCTTTCGAGGCAGCCATCCCGGGTGTAAGGGCAGCTACCGATACCCGGCCGCGCACCCAAGGGCGCGCTAGACTCGAAGCTCTATCTCCCTAGGCCTCAAGGGAGGACAGAACGTAAATTATTTGGGGCCCCCACACTCACTGTTAAATTATCCGAAGAATCTCTCTGGGTCTATGAAAACCGTCAAGTTACCCTGAAAAACTCATAAATTATTAACCTGAAGATAGGCGGTCCGCGGTTAAGTAAATTGTCCACACAGCAACAATACTTCTATCGTAAGGCCGAGGGACTAGAGGAAAATCTTGTGGGGAGGTTATCTGGGTAATCACGTTGCGCAGTTGATTGTTTTGTTACCGTCTGCCCAAATACATGTACTTAGATAGATCCTGTATACGTGCCGGGTCTTATTGGGATGCAGATATTCTGCGAATTCTGGTAGCCAACGTGTCATCTATTAAGCCTTTGTGGTGGGCACGGACGCTCCACTGCCAACTCATGAACCACCTCCATTGTCCTCGAAAGGCCTGAATTACTCGCAAGTTGCTGTCATCATGGAGTCTAAGCCCCGTCACGTTCTAGTTTTGCAATAGCACATCGAGTCTTTCGGAATAGGCCCTCGGAAGCTTCGAGTCGGGTACCGAGGGCACCCCCTAAGATGATTGATGTGATTGTACCAGGGCCAATCACCTCGGGTCAACCATATCACCTCCCGGCGCCCGTCCGTCGATCCACCGCTAACAGGTAAGGTATTAGAAGTTAAAGCAATAGCGATGGGTTGTATATGCCGTGTGTATCAATACGCACCGCCTGCCAATAGCGTTCTTTATATCCCTGCGTTGGCGTAGCTCCTTTGTTTCTAAACCATTGACAAGTAGAAAAGACCCGAATGCCCCCATATTTAAACTTCAGAAGTCGCGGGTCAAACCTATGATGAGCTTGGACCTGAAACTCAACCTACGTCCCCCGGTTACGGTGATTAGTCTCGACGAGACACTGTCCCGGAACGATCTGTTTGCAATAATGCATTAAGCAGTCGAGCCCCAACGTAAAGGGTTGCCGGGGGCATTAGATGCTGTTGCTTACAGGCTAAAGTTGTATATCTAGCACGACGGGTAGCGCATGCTGAGCTGAGTCCACGAATTAGACGTATTGTGGGACGTTTAAAGGGACTCAAGTTACTATTTGCACACCCGGGAGCAGTCCACTAGACGGTACATGCGAATCGCTTAGTGGCAGGCGGCGAAGATGCTAATGTCATCTTCCCGATGAGACCAGCCTTCAGTACCATATAGCGCATACCAATTATCAAGAAGGGTGCGTACAAAGGGGGTGACGAGGTTGGACATCTAGCGATAGCGGTGTGCCGTTACTATACCAAGACTGTAAGCCACGTAAGCTCTGGCGGTCCCATGATGGAATGGTGGCACGTTTTCTGCCTCGGATGATACGGCTTAATAGTCTTCGAGACCTCGCTCTCTTCGGTAAGCCCCCATCGATTCGTAGAAGAAAGACTAGCAGGAACTGACGAGTAAGTGCACCCATCAAGCTTGACGTCCCTTAAAAATAAATTTGACCTCTGGTTTGGACGTTGTTCGATCAAAACTGCGAGCCCCGACCGTTTCCCTTTCGGTGCCTATATCACGGCGAATAAGATTGTCGCTGTCCTTGACCGGGGGCGCGATCCTCTCGAGGAACCCATCAGGATTAACACGGTAACTTCGCTACGGAGCCTTCGCATCGGCGATACTCCCCTCTTTCTGACTATTCAGATCTATCGTTATTATGCCCTGCCCTTCGGAGCACAATAAACGGCCCTTCTAGAA'/>

<sequence taxon='5' value='--------------------------------------------------------------------------------------------------------------------------------------------------------------------------------------------------------------------------------------------------------------------------------------------------------------------------------------------------------------------------------------------------------------------------------------------------------------------------------------------------------------------------------------------------------------------------------------------------------------------------------------------------------------------------------------------------------------------------------------------------------------------------------------------------------------------------------------------------------------------------------------------------------------------------------------------------------------------------------------------------------------------------------------------------------------------------------------------------------------------------------------------------------------------------------------------------------------------------------------------------------------------------------------------------------------------------------------------------------------------------------------------------------------------------------------------------------------------------------------------------------------------------------------------------------------------------------------------------------------------------------------------------------------------------------------------------------------------------------------------------------------------------------------------------------------------------------------------------------------------------------------------------------------------------------------------------------------------------------------------------------------------------------------------------------------------------------'/>

<sequence taxon='13' value='--------------------------------------------------------------------------------------------------------------------------------------------------------------------------------------------------------------------------------------------------------------------------------------------------------------------------------------------------------------------------------------------------------------------------------------------------------------------------------------------------------------------------------------------------------------------------------------------------------------------------------------------------------------------------------------------------------------------------------------------------------------------------------------------------------------------------------------------------------------------------------------------------------------------------------------------------------------------------------------------------------------------------------------------------------------------------------------------------------------------------------------------------------------------------------------------------------------------------------------------------------------------------------------------------------------------------------------------------------------------------------------------------------------------------------------------------------------------------------------------------------------------------------------------------------------------------------------------------------------------------------------------------------------------------------------------------------------------------------------------------------------------------------------------------------------------------------------------------------------------------------------------------------------------------------------------------------------------------------------------------------------------------------------------------------------------------------'/>

    <sequence taxon='35' value='CACGCCGAGCTCGCCCTATCTCTTGGCCCGAGGAGATTTAGCACTCCGGGCTCCCTGTTAGTGCTTCTGACGAGAATCGGTGAAGACGTAGTTAGTCATGAACTCCTTGGTCGATGCCCATATTAAGACGTCGCATTGACCGTGCCGACTTTTTGTAATATCGCAGGATGCATTTTCGCTTTCGAGGCAGCCATCCCGGGTGTAAGGGCAGCTACCGATACCCAAGCGCACACCCAAGGGCGCACTGGCCTCGAAGCTCTCTCTCCCTAGGCCTCCAGGGAGGACAGAACGCAAATTGTCTGGGGCCCCCATACTCACTGTTAAATTATCCGAAAAATCTCTCTGGGCCTATAAAAACCGTTAAGTTACCCTGAAAAACTTATAAATTATTAACCTGAAGATAGGCGGTCCGCGGATAAGTAAATTGCCTACACAACAACTCTACTTCTATCGTAAGAACGAGGGACTAGAGGAAAATCTTGTGAGGAGGTTATCTGGGTAACTACGTTGCGCAGTTGATTGTTTTGTTACCCTCTGCCCAAATACACGTACTTAGATAGATCCTGTATACGCCCCGGGTCTTATTGGGATGCAGATATTTTGCGAATTCTGGTAGCCAACGTATCATCTATTACGCCTTTGTGGTGGGCACGGGCGCTCCACTGCTAACTCATGAACCACCGCCATTGTTCTCGAAAGGCCTGAGTTACTAGCAAGTTGCTGTCATCATGTAGTATAAGCCCCGTCACGTCCTAGTTTTGCAATAGCACATCGAGTCGTTCGGAATAGGCCCTCGGAAGCTCCGAGTTAGGTACCGAGGGCCCCCCCTAAGATGATTTATGTGATTGTGCCAGGGCCAATCACCTCGGGTCAACCATATCACCTCCCGGCGCCCGTCCGTCGATCCATCGCTAACAGGTAAGGTATTATAAGTTAAAGCAATGGCGATGGGTTGTATATGCCGTGTATATCAATACGCACCGCCTGCCAATAGCGTTTTTTATATCCCTGCGTTGGCGTAGCTCCTTTGTTTCTAAACCATTGACAAGTAGAAAAGACCCGAACGCCCCCATATTTAAACTTCAGAAGTCGCGGGTCAAACCTATGATGAGCTTGGACCTGAGACGCAACCTAAGTCGTCCGGTTACGGTGATTAGTCTCGACGTGAAACTGCCCCGGTACGGTCTATTTGCAATAATGCATTAAGCAGTCGAGCCCCAACGTCAAGGGTTGCCGGGGGCATCAGATGCTGTTGCTTACGGGCTAAAGTTGTATATCTAGCACAACGGGGAGCGCATGCTGAGCTGAGTTCATGAATTAGACGTATTGTAGGACGTCTGAAGGGACTCAAGTTACTATTTGCACAACCGGGAGGAGTCCATTAGACGGTACATGCGGATCGTTTAGTGGCCGGCGGCGCAGATGCCAATGTCATTTTCCCGACGGGACCAGCCTTCAGTACCATCTAGCGCGTACCAATTGTCAAGAAGGGTGCGTACAAAGAGGGTGACGAGGTTGGACATCTAGCGATAGCGGTGTGCCGTTACTATACCAAGGCTGTAGGCCACATAAGCTCTGGCGATCCCATGATGGAATGGTGGCATGTTTTCTGCCTCGGATAATACGGCTTGATAGTCCTCGAGACCTCGCTCTCTTCGGTAAGCCCCCATCGATTCATAAGAGAAAGACTAGCCGGAACTAACGAGTAAGTGTATCCATCAAGCTTGACGTCTCTTAAAAATAACTTTGACTCCTGGTTTGGACGTTGTTCGATCAAGACTGCGAGCCCTGACCGTTTCCCTTCCGGCGCCTATATCACGGCGGACGAGATTGTCGCCGTCCTTGACCGGGGGCGCGATCCCCTTGAGGAACCCATAAGGATTAATACGGTAACTTCGCTACGCAGCCTTCGCATCGGCGATACTCCCCTCTTTCTGACTATTCCGGTCTGTCGTTATTATGCCCTGCCCTTCGGAGCACAATAAACGGCCCTTCTAAAA'/>

    <sequence taxon='26' value='CACGCCGAGCTCGCCCTATTTCTTGGCCCGAGGAGATTTAGCACTCCGGGCTCCTTGTTAGTGCTTCTGACGAGAATCGGTGAAGACGCAATTAGTCATGAACTCCTTGGTCGATACCCATATTAAGGCGTCGCATTGACCGCGCCGACTTTTTGTAATATCGCAGGATGCATTTTCGCTTTCGAGGCAGCCATCCCGGGTGTAAGGGCAGCTACCGATACCCAACCGCACACCCAAGGGCGCACTAGCCTCGAAGCTCTATCTCCCTAGGCCTCCAAGGAGGACAGAACGCAAATTATCTAGGGCCCCCACACTCACTGTTAAATTATCCGAAGAATCTCTCTGGGTCCATAAAAACCGTTAAGTTACCCTGAAAAACTTATAAATTATTAACCTGAAGATAGGCGGTCCGCGGTTAAGTAAATTGGCTATACAACAACTCTGCTTCTATCGTAAGAACGAGGGACTAGAGGAAAAGCTTGTGAGAAGGTTATCTGGGTAACTACGTTGCGCAGTTGATTGTTTTGTTACCCTCTGCCCAAATACACTTACTTAGATAGATCCTGTATACGCGCCGGGTCTTATTGGAATGCAGATATTTTGCGAATTCTGGTAGCCAACGTATCATCTATTACGCCTTTGTGGTGGGCACGGGCGCTCCACTGCTAACTCATGAACCACCTCCATTGTTCTCGAAAGGCCTGAATTACTAGCAAGTTGCTGTCATCATGTAGTATAAGCCCCGTCACGTCCTAGTTTTGCAATAGCACGTCGAGTCGTGCGGAATAGGCCCTCGGAAGCTCTGAGTTAGGTGCCGAGGGCACCCCCTAAGATGATTGATGTGATTGTACCAGGGCCAATCACCTCGGGTCAACCATATCACCTCCCGGCGCCCGTCCGTCGATCCATCGCTAACAGGTAAGGTATTAGAAGTTAAAGCAATGGCGATGGGTTGTATATGCCGTGTATATCAATACGCACCGCCTGCCAATAGCGTTCTTTATGTCCCTGCGTTGGCGTAGCTCCTTTGTTTCTAAACCACTGACAAGTAGAAAAGATCCGAATGCCCCCATGCTTAAACTTCAGAAGTCGCGGGCCAAACCTATGATGATCTTGGACCTGAGACGCAACCTAAGTCGCCCGGTTACGGTGATTAGTCTCGACGTGGAACTGTCCCGGTACGATCTATTTGCAATAATGCATTAAGCAGTCGAGCCCCAACGTCAAGGGTTGCCGGGGGCATCAGATGCTGTTGCTTACGGGATAAAGTTGTATATCTAGCACGACGGGTAGAGCATGCTGAGCTGAGTCCAAGAATTAGACGTATTGTAGGACGTCTGAAGGGACTCAAGTTACTATTTGCACAACCGGGAGAACACCATTAGACGGTACATGCGGATCGCTTAGTGGCCGGCGGCGCAGATGCTAATGTCATCTTACCGACGGGACCAGCCTTCAGTACCATCTAGCGCGTACCAATTGTCAAGAAGGGTGCGTACAAAGAGGGTGACGAGGTTGAACATCTAGCGATAGCGGTGTGCCGTTACTATACCAAGGCTGTAAACCACATAAGCTCTGGCGATCCCATGATGGAATGGTGGCACGTTTTCTGCCTCGGATAATACGGCTTGATCGTCCTCGAGACCTCGCTCTCTTCGGTAAGCCCCCATCGATTCATAAGAGAAAGACTAGACGGAACTAACGAGTAAGTGCGCCCATCACGCTTGACGTCTCTTAAAAATAACTTTAACCCCTGGTTTGGACGTTGTTCGATCAAAACTGTAAGACCTGACCGTTTCCCTTCCGATGCCTATATCACGGCGAACGAGATTGTCGCCGTCCTTGACCGGGGGCGCGATCCCCTCGAGGAACCCATCAGGATTAATACGGTAACTTCGCTACGCAGCCTTCGCATCGGCGATACTCCCCTCTTTCTGACTATTCCGGTCTATCGTTATTATGCCCTGCCCTTCGGAGCACAATAAACGGCCCTTCTAGAA'/>

    <sequence taxon='56' value='CATGCCGAGCTCGCCCTATTTCTTGGCCCGAGGAGATTTAGCACTCCGGGCTCCTTGTTAGTGCTTCTGACGAGAATCGGTGAAGACGCAATTAGTCATGAACTCCTCGGTCGATGCCCATATTAAGACGTCGCATTGACCGCGCCGACTTTTTGTAATATCGCAGGATGCATTTTCGCTTTCGAGGCAGCCATCCCGGGTGTAAGGGCAGCTACCGATACCCAACCGCACACCCAAGGGCGCACCAGCCTCGAAGCTCTATCTCCCTAGGCCTCCAGGGAGGACAGAACGCAAATTATCTAGGGCCCCCACACTCACTGTTAAATTATCCGAAGAATCTCTCTGGGTCCATAAAAACCGTTAAGTTAACCTGAAAAACTTATAAATTATTAACCTGAAGATAGGCGGTCCGCGGTTAAGTAAATTGCCTACACAACAACTCTACTTCTATCGTAAGAACGAGGGACTAGAGGAAAAGCTTGTGAGGAGGTTATCTGGGTAACTACGTTGCGCAGTTGATTGTTTTGTTACCTTCTGCCCAAATACACGTACTTAGATAGATCCTGTATACGCGCCGGGTCTTATTGGAATGCAGATATTTCGCGAATTCTGGTAGCCAAGGTATCATCTATTACGCCTTTGTGGTGGGCACGGGCGCTCCACTGCTAACTCATGAACCACCTCCATTGTTCTCGAAAGGCCTGAATTACTAGCAAGTTGCTGTCATCATGTAGTATAAGCCCCGTCACGTCCTAGTTTTGCAATAGCACATCGAGTCGTTCGGAATAGGCCCTCGGAAGCTCTGAGTTAGGTACCGAGGGCACCCCCTAAGATGATTGATGTGATTGTACCAGGGCCAATCACCTCGGGTCAACCATATCACCTCCCGGCGCCCGTCCGTCGATCCATCGCTAACAGGTAAGGTATTAGAAGTTAAAGCAATGGCGATGGGTTGTATATGCCGTGTATATCAATACGCACCGCCTACCAATAGCGTTCTTTATATCCCTGCGTTGGCGTAGCTCCTTTGTTTCTAAACCATTGACAAGTAGAAAGGACCCGAATGCCCCCATACTCAAACTTCAGAAGTCGCGGGCCAAACCTATGATGATCTTGGACCTTAGACGCAACCTAAGTTGCCCGGTTACGGTGATTAGTCTCGACGTGGAACTGTCCCGATACGATCTATTTGCAATAATGCATTAAGCAGTCGAGCCCCAACGTCAAGGGTTGCCGGGGGCATCAGGTGCTGTTGCTTACGGGCTAAAGTTGTATATCTAGCACGACGGGTAGAGCATGCTGAGCTGAGTCCATGAACTAGACGTATTGTAGGACGTCTGAAGGGACTCAAGTTACTATTTGCACAACCGGGAGAACACCATTAGACGGTACATGCGGATCGCTTAGTGGCCGGCGGCGCAGATGCTAATGTCATCTTACCGACGGGACCAGCCTCCAGTATCATCTAGCGCGTACCAATTGTCAAGAAGGGTGCGTACAAAGAGGGTGACGAGGTTGGACATCTAGCGATAGCGGTGTGCCGTTACTATACCAAGGCCGTAAGCCACACAAGCTCTGGCGATCCCATGATGGAATGGTGGCACGTTTTCTGTCTCGGATAATACGGCTTGATAGTCCTCGAGACCTCGCTCTCTTCGGTAAGCCCCCATCGATTCATAAGAGAAAGACTAGCCGGAACTAACGAGTAAGTGCGCCCATCACGCTTGACGTCTCTTAAAAATAACTTTGACCCCTGGTTTGGACGTTGTTCGATCAAAACTGTGAGCCCTGACCGTTTCCCTTCCGATGCCTATATCACGGCGAACGGGATTGTCGCCGTCCTTGACCGGGGGCGCGATCCCCTCGAGGAACCCATCAGGATTAATACGGTAACTTCGCTACGCAGCCTTCGCATCGGCGATACTCCCCTCTTTCTGACTATTCCGGTCTATCGTTATTATGCCCTGCCCTTCGGAGCACAATAAACGGCCCTTCTAGAA'/>

    <sequence taxon='57' value='CATGCCGAGCTCGCCCTATTTCTTGGCCCGAGGAGATTTAGCACTCCGGGCTCCTTGTTAGTGCTTCTGACGAGAATCGGTGAAGACGCAATTAGTCATGAACTCCTTGGTTGATGCCCATATTAAGACGTCGCATTGACCGCGCCGACTTTTTGTAATATCGCAGGATGCATTTTCGCTTTCGAGGCAGCCATCCCGGGTGTAAGGGCAGCTACCGATACCCAACCGCACACCCAAGGGCGCACCAGCCTCGAAGCTCTATCTCCCTAGGCCTCCAGGGAGGACAGAACGCAAATTATCTAGGGCCCCCACACTCACTGTTAAATTATCCGAAGAATCTCTCTGGGTCCATAAAAACCGTTAAGTTACCCTGAAAAACTTATAAATTATTAACCTGAAGATAGGCGGTCCGCGGTTAAGTAAATTGCCTACACAACAACTCTACTTCTATCGTAAGAACGAGGGACTAGAGGAAAAGCTTGTGAGGAGGTTATCTGGGTAACTACGTTGCGCAGTTGATTGTTTTGTTACCTTCTGCCCAAATACACGTACTTAGATAGATCCTGTATACGCGCCGGGTCTTATTGGAATGCAGATATTTCGCGAATTCTGGTAGCCAACGTATCATCTATTAGGCCTTTGTGGTGGGCACGGGCGCTCCACTGCTAACTCATGAACCACCTCCATTGTTCTCGAAAGGCCTGAATTACTAGCAAGTTGCTGTCAGCATGTAGTATAAGCCCCGTCACGTCCTAGTTTTGCAATAGCACATCGAGTCGTTCGGAATAGGCCCTCGGAAGCTCTGAGTTAGGTACCGAGGGCACCCCCTAAGATGATCGATGTGATTGTACCAGGGCCAATCACCTCGGGTCAACCATATCACCTCCCGGCGCCCGTCCGTCGATCCATCGCTAACAGGTAAGGTATTAGAAGTTAAAGCAATGGCGATGGGTTGTATATGCCGTGTATATCAATACGCACCGCCTGCCAATAGCGTTCTTTATATCCCTGCGTTGGCGTAGCTCCTTTGTTTCTAAACCATTGACAAGTAGAAAAGACCCGAATGCCCCCATACTCAAACTTCAGCAGTCGCGGGCCAAACCTATGATGATCTTGGACCTTAGACGCAACCTAAGTCGCCCGGTTACGGTGATTAGTCTCGACGTGGAACTGTCCCGGTACGATCTATTTGCAATAATGCATTAAGCAGTCGAGCCCCAACGTCAAGGGTTGCCGGGGGCATCAGATGCTGTTGCTTACGGGCTAAAGTTGTATATCTAGCACGACGGGTAGAGCATGCTGAGCTGAGTCCATGAACTAGACGTATCGTAGGACGTCTGAAGGGACTCAAGTTACTATTTGCACAACCGGGAGAACACCATTAGACGGTACATGCGGATCGCTTAGTGGCCGGCGGCGCAGATGCTAATGTCATCTTACCGACGGGACCAGCCTTCAGTATCATCTAGCGCGTACCAATTGTCAAGAAGGGTGCGTACAAAGAGGGTGACGAGGTTGGACATCTAGTGATAGCGGTGTGCCGTTACTATACCAAGGCTGTAAGCCACATAAGCTCTGGCGATCCCATGATGGAATGGTGGCACGTTTTCTGCCTCGGATAATACGGCTTGATAGTCCTCGAGACCTCGCTCTCTTCGGTAAGCCCCCATCGATTCATAAGAGAAAGACTAGCCGGAACTAACGAGTAAGTGCGCCCATCACGCTTGACGTCTCTTAAAAATAACTTTGACCCCTGGTTTGGACGTTGTTCGATCAAAACTGTGAGCCCTGACCGTTTCCCTTCCGATGCCTATATCACGGCGAACGAGATTGTTGCCGTCCTTGACCGGGGGCGCGATCCCCTCGAGGAACCCATCAGGATTAATACGGTAACTTCGCTACGCAGCCTTCGCATCGGCGATACTCCCCTCTTTCTGACTATTCCGGTCTATCATTATTATGCCCTGCCCTTCGGAGCACAATAAACGGCCCTTCTAGAA'/>

    <sequence taxon='119' value='CATGCCGAGCTCGCCCTATTTCTTGGCCCGAGGAGATTTAGCACTTCGGGCTCCTTGTTAGTGCTTCTGACGAGAATCGGTGAAGACGCAATTAGTCATGAACTCCTTGGTCGATGCCCATATTAAGACGTCGCATTGACCGCGCCGACTTTTTGTAATATCGCAGGATGCATTTTCGCTTTCGAGGCAGCCATCCCGGGTGTAAGGGCAGCTACCGATACCCAACCGCACACCCAAGGGCGCACCAGCCTCGAAGCTCTATCTCCCTAAGCCTCCAGGGAGGACAGAACGCAAATTATCTAGGGCCCCCACACTCACTGTTAAATTAACCGAAGAATCTCTCTGGGTCCATAAAAACCGTTAAGTTACCCTGAAAAACTTATAAATTATTAACCTGAAGATAGGCGGTCCGCGGTTAAGTAAATTGCCTACACAACAACTCTACTTCTATCGTAAGAACGAGGGACTAGAGGAAAAGCTCGTGAAGAGGTTATCTGGGTAACTACGTTGCGCAGTTGATTGTTTTGTTACCTTCTGCCCAAATACACGTACTTAGATAGATCCTGTATACGCGCCGGGTCTTATTGGAATGCAGATATTTCGCGAATTCTGGTAGCCAACGTATCATCTATTACGCCTTTGTGGTGGGCACGGGCGCTCCACTGCTAACTCATGAACCACCTCCATTGTTCTCGAAAGGCCTGAATTACTAGCAAGTTGCTGTCATCATGTAGTATAAGCCCCGTCACGTCCTAGTTTTGCAATAGCACATCGAGTCGTTCGGAATAGGCCCTCGGAAGCTCTGAGTTAGGTACCGAGGGCACCCCCTAAGATGATTGATGTGATTGTACCAGGGCCAATCACCTCGGGTCAACCATATCACCTCCCGGCGCCCGTCCGTCGATCCATCGCTAACAGGTAAGGTATTAGAAGTTAAAGCAATGGCGATGGGTTGTATATGCCGTGTATATCAATACGCACCGCCTGCCAATAGCGTTCTTTATATCCCTGCGTTGGCGTAGCTCCTTTGTTTCTAAACCATTGACAAGTAGAAAAGACCCGAATGCCCCCATACTCAAACTTCAGAAGTCGCGGGCCAAACCTATGATGATCTTGGACCTTAGACGCAACCTAAGTCGCCCGGTTACGGTGATTAGCCTCGACGTGGAACTGTCCCGGCACGATCTATTTGCAATAATGCATTAAGCAGTCGAGCCCCAACGTCAAGGGTTGCCGGGGGCATCAGATGCTGTTGCTTACGGGCTAAAGTTGTATATCTAGCACGACGGGTAGAGCATGCTGAGCTGAGTCCATGAACTAGACGTATTGTAGGACGTCTGAAGGGACTCAAGTTACTATTTGCACAACCGGGAGAACACCATTAGACGGTACATGCGGATCGCTTAGTGGCCGGCGGCGCAGATGCTAATGTCATCTTACCGACGGGACCAGCCTTCAGTATCATCTAGCGCGTACCAATTGTCAAGAAGGGTGCGTACAAAGAGGGTGACGAGGTTGGACATCTAGCGATAGCGGTGTGCCGTTACTATACCAAGGCTGTAAGCCACATAAGCTCTGGCGATCCCATGATGGAATGGTGGCACGTTTTCTGCCTCGGATAATACGGCTTGATAGTCCTCGAGACCTCGCTCTCTTCGGTAAGCCCCCATCGATTCATAAGAGAAAGACTAGCCGGAACTAACGAGTATGTGCGCCCATCACGCTTGACGTCTCTTAAAAATAACTTTGACCCCTGGTTTGGACGTTGTTCGATCAAAACTGTGAGCCCTGACCGTTTCCCTTCCGATGCCTATATCACGGCGAACGAGATTGTCGCCGTCCTTGACCGGGGGCGCGATCCCCTCGAGGAACCCATCAGGATTAATACGGTAACTTCGCTACGCAGCCTTCGCATCGGCGATACTCCCCTCTTTCTGACTATTCCGGTCTATCGTTATTATGCCCTGCCCTTCGGAGCACAATAAACGGCCCTTCTAAAA'/>

    <sequence taxon='52' value='CACGCCGAGCTCGCCCTATTTCTTGGCCCGAGGAGATTTAGCACTCCGGGCTCCTTGTTAGTGCTTCTGACGAGAATCGGTGAAGACGCAATTAGTCATGAACTCCTTGGTCGATGCCCATATTAAGACGTCGCATTGACCGCGCCGACTTTTTGTAATATCGCAGGATGCATTTTAGCTTTCGAAGCAGCCATCCCGGGTGTAAGGGCAGCTACCGATACCCAACCGCACACCCAAGGGCGCACTAGCCTCGAAGCTCTATCTCCCTAGGCCTCCAGGGAGGACAGACCGCAGATTATCTAGGGCCCCCACACTCACTGTTAAATTATCCGAAGAATCTCTCTGGGTCTATAAAAACCGTTAAGTTACCCTGAAAAACTTATAAATTATTAACCTGAAGATAGGCGGTCCGCGGTTAAGTAAATTGCCTACACAACAACTCTACTTCTATCGTAAGAACGAGGGACTAGAGGAAAAGCTTGTGAGGAGGTTATCTGGGTAACTCCGTTGCGCAGTTGATTGTTTTGTTACCCTCTGCCCAAATACACGTGCTTAGATAGATCCTGTATACGCGCCGGGTCTTATTGGAATGCAGATATTTTGCGAATTCTGGTAGCCAACGTATCATCTATTACGCCTTTGTGGTGGGCACGGGCGCTCCACTGCTAACTCATGAACCACCTCCATTGTTCTCGAAAGGCCTGAATTACTAGCAAGTTGCTGTCATCATGTAGTATAAGCCCCGTCACGTCCTAGTTTTGCACTAGCACATCGCGTCGTTCGGAATAGGCCCTCGGAAGCTCTGAGTTAGGTACCGAGGGCACCCCCTAAGATGATTGATGTGATTGTACCAGGGCCAATCACCTCGGGTCAACCATATCACCTCCCGGCGCCCGTCCGTCGATCCATCGCTAACAGGTAAGGTATTAGAAGTTAAAGCAATGGTGATGGGTTGTATATGCCGTGTATATCAATACGCACCGCCTGCCAATAGCGTTCTTTCTATCCCTGCGTTGGCGTAGCTACTTTGTTTCTAAACCATTGACAAGTAGAAAAGACCCGAATGCCCCCATACTTAAACTTCAGAAGTCGCGGGCCAAACCTATGATGATCTTGGACCTGAGACGCAACCTAAGTCGCCCGGTTACGGTGATTAGTCTCGACGTGAAACTGTCCCGGTACGATCTATTTGCAATAATGCATTAAGCAGTCGAGCCCCAACGTCAAGGGTTGCCGGGGGCATCAGATGCTGTTGCTTACGGGCTAAAGTTGTATATCTAGCACGACGGGTAGCGCATGCTGAGCTGAGTCCATGAATTAGACGTATTGTAGGACGTCTGAAGGGACTCAAGTTACTATTTGCACAACCGGGAGAACACCATTAGACGGTACATGCGGATCGCTTAGTGGCCGGCGGCGCAGATGCTAATGTCATCTTATCGACGGGACCAGCCTTCAGTACCATCTAGCGCGTACCAATTGTCACGAAGGGTGCGTACAAAGAGGGTGACCAGGTTGGACATCTAGCGATAGCGGTGTGCCGTTACTATACCAAGGCTGTAAGCCACATAAGCTCTGGCGATCCCATGATGGAATGGTGGCACGTTTTCTGCCTCGGATAATACGGCTTGACAGTCCTCGAGACCTCGCTCTCTTCGGTAAGCCCCCATCGATTCATAAGAGAAAGACTAGCCGGAACTAACGAGTAAGTGCACCCATCACGCTTGACGTCTCTTAAAAATAACTTTGACCCCTGGTTTGGGCGTTGTTCGATCAAAACTGCGAGCCCTGACCGTTTCCCTTCCGATGCCTATATCACGGCGAACAAGATTGTCGACGTCCTTGACCGGGGGTGCGATCCCCTCGAGGAACCCATCAGGATTAATACGGTAACTCCGCTACACAGCCTTCGCATCGGCGATACTCCCCTCTTTCTGACTATTCCGGTCTATCGTTATTATGCCCTGCCCTTCGGAGCACAATAAACGGCCCTTCTAGAA'/>

    <sequence taxon='116' value='CACGCCGAGCTCGCCCTATTTCTTGGCCCGAGGAGATTTAGCACTCCGGGCTCCTTGTTAGTGCTTCTGACGAGAATCGGTGAAGACGCAATTAGTCATGAACTCCCTGGTCGATGCCCATATTAAGACGTCGCATTGACCGCGCCGACTTTTTGTAATATCGCAGGATGCATTTTAGCTTTCGAAGCAGCCATCCCGGGTGTAAGGGCAGCTACCGATATCCAACCGCACACCCAAGGGCGCACTAGCCTCGAAGCTCTATCTCCCTAGGCCTCCAGGGAGGACAGACCGCAAATTATCTAGGGCCCCCACACTCACTGTTAAATTATCCGAAGAATCTCTCTGGGTCTATAAAAACCGTTAAGTTACCCTGAAAAACTTATAAATTATTAACCTGAAGATAGGCGGTCCGCGGTTAAGTAAATTGCCTACACAACAACTCTACTTCTATCGTAAAAACGAGGCACTAGAGGAAAAGCTTGTGAGGAGGTTATCTGGGTAACTACGTTGCGCAGTTGATTGTTTTGTTACCCTCTGCCCAAATACACGTGCTTAGATAGATCCTGTATACACGCCGGGTCTTATTGGAATGCAGATATTTTGCGAATTCTGGTAGCCAACGTATCATCTATTACGGCTTTGTGGTGGGCACGGGCGCTCCACTGCTAACTCATGAACCACCTCCATTGTTCTCGAAAGGCCTGAATTACTAGCAAGTCGCTGTCATCATGTAGTATAAGCCCCGTCACGTCCTAGTTTTGCACTAGCACATCGCGTCGTTCGGAATAGGCCCTCGGAAGCTCTGAGTTAGGTACCGAGGGCACCCCCTAAGATGATTGATGTGATTGTACCAGGGCCAATCACCTCGGGTCAACCATATCACCTCCCGGCGCCCGTCCGTCGATCCATCGCTAACAGGTAAGGTATAAGAAGTTAAAGCAATGGTGATGGGTTGTATATGCCGTGTATATCAATACGCATCGCCTGCCAATAGCGTTCTTTATATCCCTGCGTTGGCGTAGCTCCTTTGTTTCTAAACCATTGACAAGTAGAAAAGACCCGAATGCCCCCATACTTAAACTTCAGAAGTCGCGGGCCAAACCTATGATGATCTTGGACCTGAGACGCAACCTAAGTCGCCCGGTTACGGTGATTAGTCTCGACGTGAAACTGTCCCGGTACGATCTATTTGCAATAATGCATTAAGCAGTCGAGCCCCAACGTCAAGGGTTGCCGGGGGCATCAGATGCTGTTGCTTACGGGCTAAAGTTGTATATCTAGCACGACGGGTAGCGCATGCTGAGCTGAGTCCATGAATTAGACGTATTGTAGGACCTCTGAAGGGACTCAAGTTACTATTTGCGCAACCGGGAGAACACCATTAGACGGTACATGCGGATAGCTTAGTGGCCGGAGGCCCAGATGCTAATGTCATCTTATCGACGGGACCAGCCTTCAGTACCATCTAGCGCGTACCAATTGTCAAGAAGGGTGCGTACAAAGAGGGTGACGAGGTTGGACATCTAGCGATAGCGGTGTGCCGTTACTATACCAAGGCTGTAAGCCACATAAGCTCTGGCGATCCCATGATGGAATGGTGGCACGTTTTCTGCCTCGGATAATACGGCTTGACAGTCCTCGAGACCTCGCTCTCTTCGGTAAGCCCCCATCGATTCATAAGAGAAAGACTAGCCGGAACTAACGAGTAAGTGCACCCATCACGCTTGACGTCTCTTAAAAATAACTTTGACCCCTGGTTTGGGCGTTGTTCAATCAAAACTGCGAGCCCTGACCGTTTCCCTTCCGATGCCTATATCACGGCGAACACGATTGTCGCCGTCCTTGACCGGGGGCGCGATCCCCTCGAGGAACCCATCAGGATTAATACGGTAACTTTGCTACACAGCCTTCGCATCGGCGATACTCCCCTCTTTCTGACTATTCCGGTCTATCGTTATTATGCCCTGCCCTTCGGAGCACAATAAACGGCCCTTCTAGAA'/>

    <sequence taxon='117' value='CACGCCGAGCTCGCCCTATTTCTTGGCCCGAGGAGATTTAGCACTCCGGGCTCCTTGTTAGTGCTTCTGACGAGAATCGGTGAAGACGCAATTAGTCATGAACTCCCTGGTCGATGCCCATATTAAGACGTCGCATTGACCGCGCCGACTTTTTGTAATATCGCAGGATGCATTTTAGCTTTCGAAGCAGCCATCCCGGGTGTAAGGGCAGCTACCGATATCCAACCGCACACCCAAGGGCGCACTAGCCTCGAAGCTCTATCTCCCTAGGCCTCCAGGGAGGACAGACCGCAAATTATCTAGGGCCCCCACACTCACTGTTAAATTATCCGAAGAATCTCTCTGGGTCTATAAAAACCGTTAAGTTACCCTGAAAAACTTATAAATTATTAACCTGAAGATAGGCGGTCCGCGGTTAAGTAAATTGCCTACACAACAACTCTACTTCTATCGTAAAAACGAGGCACTAGAGGAAAAGCTTGTGAGGAGGTTATCTGGGTAACTACGTTGCGCAGTTGATTGTTTTGTTACCCTCTGCCCAAATACACGTGCTTAGATAGATCCTGTATACGCGCCGGGTCTTATTGGAATGCAGATATTTTGCGAATTCTGGTAGCCAACGTATCATCTATTACGGCTTTGTGGTGGGCACGGGCGCTCCACTGCTAACTCATGAACCACCTCCATTGTTCTCGAAAGGCCTGAATTACTAGCAAGTCGCTGTCATCATGTAGTATAAGCCCCGTCACGTCCTAGTTTTGCACTAGCACATCGCGTCGTTCGGAATAGGCCCTCGGAAGCTCTGAGTTAGGTACCGAGGGCACCCCCTAAGATGATTGATGTGATTGTACCAGGGCCAATCACCTCGGGTCAACCATATAACCTCCCGGCGCCCGTCCGTCGATCCATCGCTAACAGGTAAGGTATAAGAAGTTAAAGCAATGGTGATGGGTTGTATATGCCGTGTATATCAATACGCATCGCCTGCCAATAGCGTTCTTTATATCCCTGCGTTGGCGTAGCTCCTTTGTTTCTAAACCATTGACAAGTAGAAAAGACCCGAATGCCCCCATACTTAAACTTCAGAAGTCGCGGGCCAAACCTATGATGATCTTGGACCTGAGACGCAACCTAAGTCGCCCGGTTACGGTGATTAGTCTCGACGTGAAACTGTCCCGGTACGATCTATTTGCAATAATGCATTAAGCAGTCGAGCCCCAACGTCAAGGGTTGCCGGGGGCATCAGATGCTGTTGCTTACGGGCTAAAGTTGTATATCTAGCACGACGGGTAGCGCATGCTGAGCTGAGTCCATGAATTAGACGTATTGTAGGACCTCTGAAGGGACTCAAGTTACCATTTGCGCAACCGGGAGAACACCATTAGACGGTACATGCGGATAGCTTAGTGGCCGGAGGCCCAGATGCTAATGTCATCTTATCGACGGGACCAGCCTTCAGTACCATCTAGCGCGTACCAATTGTCAAGAAGGGTGCGTACAAAGAGGGTGACGAGGTTGGACATCTAGCGATAGCGGTGTGCCGTTACTATACCAAGGCTGTAAGCCACATAAGCTCTGGCGATCCCATGATGGAATGGTGGCACGTTTTCTGCCTCGGATAATACGGCTTGACAGTCCTCGAGACCTCGCTCTCTTCGGTAAGCCCCCATCGATTCATAAGAGAAAGACTAGCCGGAACTAACGAGTAAGTGCACCCATCACGCTTGACGTCTCTTAAAAATAACTTTGACCCCTGGTTTGGGCGTTGTTCAATCAAAACTGCGAGCCCTGACCGTTTCCCTTCCGATGCCTATATCACGGCGAACACGATTGTCGCCGTCCTTGACCGGGGGCGCGATCCCCTCGAGGAACCCATCAGGATTAATACGGTAACTTTGCTACACAGCCTTCGCATCGGCGATACTCCCCTCTTTCTGACTATTCCGGTCTATCGTTATTATGCCCTGCCCTTCGGAGCACAATAAACGGCCCTTCTAGAA'/>

    <sequence taxon='74' value='CACGCCGAGCTCGCCCTATTTCTTGGCCCGAGGAAATTTAGCACTCCGGGCTCCTTGTTAGTGCTTCTGACGAGAAGCGGTGAAGACGCAATTAGTCATGAACTCCTTGGTCGATGCCCATATTAAGACGTCGCATTGACCGCGCCGACTTTTTGTAATATCGCAGGATGCATTTTCGCTTTCGAGGCAGCCCTCCCGGGTGTAAGGGCAGCTACCGATACCCAACCGCACGCCCAAGGGCGCACTAGCCTCGAAGCTCTATCTCCCTAGGCCTCCAGGGAGGACAGAACGCAAATTATCTGGGGCCCCCGCACTCACTGTTAAATTATCCGAAGAATCTCTCTGGGTCTACAAAAACCGTTAAGTTACCCTGAAAAACTTATAAATTATTAACCTGAAGATAGGCGGTCCGCGGTTAAGTAAATTGCCTACACAACAACTCTACTTCTATCGGAGGAACGAGGGACTAGAGGAAAAGCTTGTGAGGAGATTATCTGGGTAACTACGTTGCGCAGTTGATTGTTTTGTTACCCTCTGCCCAAATACACGTACTTAGATAGATCCTGTATACGAGCCGGGTCTTATTGGGATGCAGATATTTTGCGAATTCTGGTAGCCAACGTAACATCTATTACGCCTTTGTGGTGGGCACGGGCTCTCCACTGCTAACTCATGAACCACCTCCATTGTTCTCGAAAGGCCTGAATTACTAGCAAGTTGCTGTCATCATGTAGTATAAGCCCCGTCACGTCCTAGTTTTGCAATAGCACATCGGGTTGTTCGGAATAGGCCCTCGGAGGCTCCGAGCTAGGTACCGAGGGCACCCCCTAAGATGATTGATGTGATTGTACCAGGGCCAATCACCTCGGGTCAACCATATCACCTCCCGGCGCCCGTCCGTCGATCCATCGCTAACAGGTAAGGTATTAGAAGTTAAAGCAATGGCGATGGGTTGTGTATGCCGTGTATGTCAATACGCACCGCCTGCCAATAGCGTTCTTTATATCCCTGCGTTGGCGTAGCTCCTTTGTTTCTAAACCATTGACAAGTAGAAAAGACCCGAATGCCCCCATACTTAAACTTCAGAAGTCGCGGGTCAAACCTATGATGATCTTGGACCTGGGACGCAACCTAAGTCGCCCGGTTACGGTGATTAGTCTCGACGTGAAACTGTCCCGGTACGATCTATTTGCAATAATGCATTAAGCAGTCGAGCCCCAACGTCAAGGGTTGCCGGGGGCATCAGATGCTATTGCTTACGGGCTAAAGTTGTATATCTAGCACGACGGGTAGCGCATGCTGAGCTGAGTCCATGAATTAGACGTATTGTAGGACGTCTGAAGGGACTCAAGTTACTATTTGCACAACCGGGAGAACTCCATTAGACGGTACATGAGGATCGCTTAGTGGCCGGCGGCGCAAATGCTAATGCCATCTTACCGACGGGACCAGCCTTCAGTACCATCTAGCGCGTACCAATTGTCAAGAAGGGTGCGTACAAAGGGGGTGACGAGGTTGGATATCTAGCGATAGCGGTGTGCCGTTACTATACCAAGGCTGTAAGCCACATAAGCTCTGGCGATCCCATGACGGAATGGTGGCACGTTTTCTGCCTAGGATAATACGGCTTGATAGTCCTCGAGACCTCGCTCTCTTCGGTAAGCCCCCATCGATTCATACGAGAAAGACTAGCCGGATCTAACGAGTAAGTGCACCCATCAAGCCTGACGTCTCTTAAAAATAACTTTGACCCCTGGTTTGGACGTTGTTCGATCAAAACTGCGAGCCCTGACCGTTTCCCTTCCGGTGCCTATATCACGGCGAACGAGATTGTCGCCGTCCTTGACCGGGGGCGCGATCCCCTCGAGGAACCCATCAGGATTAATACGGTAACTTCGCTACGCAGCCTTCGCACCGGCGATACTCCCCTCTTTCTGACTATTCCGGTCTATCGTTATTATGCCCTGCCCTTCGGAGCACAATAAACGGCCCTTCTAGAA'/>

    <sequence taxon='75' value='CACGCCGAGCTCGCCCTATTTCTTGGCCCGAGGAAATTTAGCACTCCGGGCTCCTTGTTAGTGCTTCTGACGAGAAGCGGTGAAGACGCAATTAGTCATGAACTCCTTGGTCGATGCCCATATTAAGACGTCGCATTGACCGCGCCGACTTTTTGTAATATCGCAGGATGCATTTTCGCTTTCGAGGCAGCCATCCCGGGTGTAAGGGCAGCTACCGATACCCAACCGCACACCCAAGGGCGCACTAGCCTCGAAGCTCTATCTCCCTAGGCCTCCAGGGAGGACAGAACGCAAATTATCTGGGGCCCCCGCACTCACTGTTAAATTGTCCGAAGAATCTCTCTGGGTCTACAAAAACCGTTAAGTTACCCTGAAAAACTTATAAATTATTAACCTGAAGATAGGCGGTCCGCGGTTAATTAAATTGCCTACACAACAACTCTACTTCTATCGGAAGAACGAGGGACTAGAGGAAAAGCTTGTGAGGAGATTATCTGGGTAACTACGTTACGCAGTTGATTGTTTTGTTACCCTCTGCCCAAATACACGTACTTAGATAGATCCTGTATACGAGCCGGGTCTTATTGGGATGCAGATATTTTGCGAATTCTGGTAGCCAACGTAACATCTATTACGCCTTTGTGGTGGGCACGGGCGCTCCACTGCTAACTCATGAACCACCTCCATTGCTCTCGAAAGGCCTGAATTACTAGCAAGTTGCTGTCATCATGTAGTATAAGCCCCGTCACGTCCTAGTTTTGCAATAGCACATCGGGTCGTTCGGAATAGGCCCTCGGAGGCTCCGAGCTAGGTACCGAGGGCACCCCCTAGGATGATTGATGTGATTGTACCAGGGCCAATCACCTCGGGTCAACCATATCACCTCCCGGCGCCCGTCCGTCGATCCATCGCTAACAGGTAAGGTATTAGAAGTTAAAGCAATGGCGATGGGCTGTGTATGCCGTGTATGTCAATACGCACCGCCTGCCAATAGCGTTCTTTATATCCCTGCGTTGGCGTAGCTCCTTTGTTTCTAAACCATTGACAAGTAGAAAAGACCCGAATGCCCCCATACTTAAACTTCAGAAGTCGCGGGTCAAACCTATGATGATCTTGGACCTGGGACGCAACCTAAGTCGCCCGGTTACGGTGATTAGTCTCGACGTGAAACTGTCCCGGTACGATCTATTTGCAATAATGCATTAAGCAGTCGAGCCCCAACGTCAAGGGTTGCCGGGGGCATCAGATGCTATTGCTTACGGGCTAAAGTTGTATATCTAGCACGACGGGTAGCGCATGCTGAGCTGAGTCCATGAATTAGACGTATTGTAGGACGTCTAAAGGGACTCAAGTTACTATTTGCACAACCGGGAGAACTCCATTAGACGGTACATGAGGATCGCTTAGTGGCCGGCGGCGCAAATGCTAATGCCATCTTACCGACGGGACCAGCCTTCAGTACCATCTAGCGCGTACCAATTGTCAAGAAGGGTGCGTACAAAGGGGGTGACAAGGTTGGACATCTAGCGATAGCGGTGTGCCGTTACTATACCAAGGCTGTAAGCCACATAAGCTCTGGCGATCCCATGATGGAATGGTGGCACGTTTTCTGCCTAGGATAATACGGCTTGATAGTCCTCGAGACCTCGCTCTCTTCGGTAAGCCCCCATCGATTCATAAGAGAAAGACTAGCCGGATCTAACGAGTAAGTGCACCCATCAAGCCTGACGTCTCTTAAAAATAACTTTGACCCCTGATTTGGACGTTGTTCGATCAAAACTGCGAGCCCTGACCGTTTCCCTTCCGGTGCCTATATCACGGCGAACGAGATTGTCGCCGTCCTTGACCGGGGGCGCGATCCCCTCGAGGAACCCATCAGGATTAATACGGTAACTTCGCTACGCAGCCTTCGCACCGGCGATACTCCCCTCTTTCTGACTATTCCGGTCTATCGTTATTATGCCCTGCCCTTCGGAGCACAATAAACGGCCCTTCTAGAA'/>

<sequence taxon='83' value='--------------------------------------------------------------------------------------------------------------------------------------------------------------------------------------------------------------------------------------------------------------------------------------------------------------------------------------------------------------------------------------------------------------------------------------------------------------------------------------------------------------------------------------------------------------------------------------------------------------------------------------------------------------------------------------------------------------------------------------------------------------------------------------------------------------------------------------------------------------------------------------------------------------------------------------------------------------------------------------------------------------------------------------------------------------------------------------------------------------------------------------------------------------------------------------------------------------------------------------------------------------------------------------------------------------------------------------------------------------------------------------------------------------------------------------------------------------------------------------------------------------------------------------------------------------------------------------------------------------------------------------------------------------------------------------------------------------------------------------------------------------------------------------------------------------------------------------------------------------------------------------------------------------------------------------------------------------------------------------------------------------------------------------------------------------------------------'/>

    <sequence taxon='84' value='CACGCCGAGCTCGCCCTATTTCTTGGCCCGAGGAGATTTAGCACTCCGGGCTCCTTGTTAGTGCTTCTGACGAGAAGCGGTGAAGACGCAATTAGTCATGAACTCCTTGGTCGATGCCCATATTAAGACGTCGCAATGACCGCGCCGACTTTTTGTAATATCGCAGGATGCATTTTCGCTTTCGAGGCAGCCATCCCGGGTGTAAGGGCAGCTACCGATACCCAACCGCACACCCAAGGGCGCACTAGCCTCGAAGCTCTATCTCCCTAGGCCTCCAGGGAGGACAGAACGCAAATTATCTGGGGCCCCCACACTCACTGTTAAATTATCCGAAGAATCTCTCTGGGTCTACAAAAACCGTTAAGTTACCCTGAAAAACTTATAAATTATTAACCTGAAGATAGGCGGTCCGCGGTTAAGTAAATTGCCTACACAACAACTCTACTTCTATCGGAAGAACGAGGGACTAGAGGAAAAGCTTGTGAGGAGATTATCTGGGTAACTACGTTGCGCAGTTGATTGTTTTGTTACCCTCTGCCCAAATACACGTACTTAGATAGATCCTATATACGCGCCGGGTCTTATTGGGATGCAGATATTTTGCGAATTCTGGTAGCCAACGTAACATCTATTACGCCTTTGTGGTGGGCACGGGCGCTCCACTGCTAACTCATGAACTACCTCTATTGTTCTCGAAAGGCCTGAATTACTAGCAAGTTGCTGTCATCACGTAGTATAAGCCCCGTCACGTCCTAGTTTTGCAATAGCACATCGGGTCGTTCGGAATAGGCCCTCGGAGGCTCCGAGCTAGGTACCGAGGGCACCTCCTAAGATGATTGATGTGATTGTACCAGGGCCAATCACCTCGGGTCAACCATATCACCTCCCGGCGCTCGTCCGTCGATCCATCGCTAACAGGTAAGGTATTAGAAGTTAAAGCAATGGCGATGGGTTGTGTATGCCGTGTATGTCAATACGCACCGCCTGCCAATAGCGTTCTTTATATCCCTGCGTTGGCGTAGCTCCTTTGTTTCTAAACCATTGACAAGTAGAAAAGACCCGAATGCCCCCATACTTAAACTTCAGAAGTCGCGGGTCAAACCTATGATGATCTTGGACCTGGGACGCAACCTAAGTCGCCCGGTTACGGTGATTAGTCACGACGTGAAACTGTCCCGGTACGATCTATTTGCAATAATGCATTAAGCAGTCGAGCCCCAACGTCAAGGGTTGCCGGGGGCATCAGATGCTATTGCTTACGGGCTAAAGTTGTATATCTAGCACGACGGGTAGCGCATGCTGAGCTGAGTCCATGAATTAGACGTATTGTAGGACGTCTGAAGGGACTCAAGTTACTATTTGCACAACCGGGAGAACTCCATTAGACGGTACATGAGGATCGCTTAGTGGCCGGCGGCGCAAATGCTAATGCCATCTTACCGACGGGACCAGCCTTCAGTACCATCTAGCGCGTACCAATTGTCAAGAAGGGTGCGTACAAAGGGGGTGACGAGGTTGGACATCTAGCGATAGCGGTGTGCCGTTACTATGCCAAGGCTGTAAGCCACATAAGCTCTGGCGATCCCATGATGGAATGGTGGCACGTTTTTTGCCTAGGATAATACGGCTTGATAGTCCTCGAGACCTCGCTCTCTTCGGTAAGCCCCCATCGATTCATAAGAGAAAGACTAGCCGGATCTAACGAGTAAGTGCACCCATCAAGCCCGACGTCTCTTAAGAATAACTTTGACCCCTGGTTTGGACGTTGTTCGATCAAAACTGCGAGCCCTGACCGTTTCCCTTCCGGTGCCTATATCACGGCGAACGAGATTGTCGCCGTCCTTGACCGGGGGCGCGATCCCCTCGAGGAACCCATCAGGATTAACACGGTAACTTCGCTACGCAGCCTTCGCACCGGCGATACTCCCCTCTTTCTGACTATTCCGGTCTATCGTTATTATGCCCTGCCCTTCGGAGCACAATAAACGGCCCTTCTAGAA'/>

    <sequence taxon='101' value='CACGCCGAGCTCGCCCTATTTCTTGGCCCGAGGAGATTTAGCACTCCGGGCTCCTTGTTAGTGCTTCTGACGAGAAGCGGTGAAGACGCAATTAGTCATGAACTCCTTGGTCGATGCCCATATTAAGACGTCGCAATGACCGAGCCGACTTTTTGTAATATCGCAGGATGCATTTTCGCTTTCGAGGCAGCCATCCCGGGTGTAAGGGCAGCTACCGATACCCAACCGCACACCCAAGGGTGCACTAGCCTCGAAGCTCTATCTCCCTAGGCCTCCAGGGAGGACAGAACGCAAATTATCTGGGGCCCCCACACTCACTGTTAAATTATCCGAAGAATCTCTCTGGGTCTACAAAAACCGTTAAGTTACCCTGAAAAACTTATAAATTATTAACCTGAAGATAGGCGGTCCGCGGTTAAGTAAATTGCCTACACAACAACTCTACTTCTATCGGAAGAACGAGGGACTAGAGGAAAAGCTTGTGAGGAGATTATCTGGGTAACTACGTTGCGCAGTTGATTGTTTTGTTACCCTCTGCCCAAATACACGTACTTAGATAGATCCTATATACGCGCCGGGTCTTATTGGGATGCAGATATTTTGCGAATTCTGGTAGCCAACGTAACATCTATTACGCCTTTGTGGTGGGCACGGGCGCTCCACTGCTAACTCATGAACCACCTCCATTGTTCTCGAAAGGCCTGAATTACTAGCAAGTTGCTGTCATCATGTAGTATAAGCCCCGTCACGTCCTAGTTTTGCAATAGCACGTCGGGTCGTTCGGAATAGGCCCTCGGAGGCTCCGAGCTAGGTACCGAGGGCACCTCCTAGGATGATTGATGTGATTGTACCAGGGCCAATCACCTCGGGTCAACCATATCACCTCCCGGCGCTCGTCCGTCGATCCATCGCTAACAGGTAAGGTATTAGAAGTTAAAGCAATGGCGATGGGTTGTGTATGCCGTGTATGTCAATACGCACCGCCTGCCAATAGCGTTCTTTATATCCCTGCGTTGGCGTAGCTCCTTTGTTTCTAAACCATTGCCAAGTAGAAAAGACCCGAATGCCCCCATACTTAAACTTCAGAAGTCGCGGGTCAAACCTATGATGATCTTGGACCTGGGACGCAACATAAGTCGCCCGGTTACGGTGATTAGTCTCGACGTGAAACTGTCCCGGTACGATCTATTTGCAATAATGCATTAAGCAGTCGAGCCCCAACGTCAAGGGTTGCCGGGGGCATCAGATGCTATTGCTTACGGGCTAAAGTTGTATATCTAGCACGACGGGTAGCGCATGCTGAGCTGAGTCCATGAATTAGACGTATTGTAGGACGTCTGAAGGGACTCAAGTTACTATTTGCACAACCGGGAGAACTCCATTAGACGGTACATGAGGATCGCTTAGTGGCCGGCGGCGCAAATGCTAATGCCATCTTACCGACGGGACCAGCCTTCAGTACCATCTAGCGCGTACCAATTGTCAAGAAGGGTGCGTACAAAGGGGGTGACGAGGTTGGACATCTAGCGATAGCGGTGTGCCGTTACTATGCCAAGGCTGTAAGCCACATAAGCTCTGGCGATCCCATGATGGAATGGTGGCACGTTTTTTGCCTAGGATAATACGGCTTGATAGTCCTCGAGACCTCGCTCTCTTCGGTAAGCCCCCATCGATTCATAAGAGAAAGACTAGCCGGATCTAACGAGTAAGTGCACCCATCAAGCCCGACGTCTCTTAAAAATAACTTTGACCCCTGGTTTGGACGTTGTTCGATCAAAACTGCGAGCCCTGACCGTTTCCCTTCCGGTGCCTATATCACGGCGAACGAGATTGTCGCCGTCCTTGACCGGGGGCGCGATCCCCTCGAGGAACCCATCAGGATTAATACGGTAACTTCGCTACGCAGCCTTCGCACCGGCGATACTCCCCTCTTTCTGACTATTCCGGTCTATCGTTATTATGCCCTGCCCTTCGGAGCACAATAAACGGCCCTTCTAGAA'/>

    <sequence taxon='89' value='CACGCCGAGCTCGCCCTATTTCTTGGCCCGAGGAGATTTAGCACTCCGGGCACCTTGTTAGTGCTTCTGACGAGAAGCGGTGAAGACGCAATTAGTCATGAACTCCTTGGTCGATGCCCATATTAAGACGTCGCAATGACCGCGCCGACTTTTTGTAATATCGCAGGATGCATTTTCGCTTTCGAGGCAGCCATCCCGGGTGTAAGGGCAGCTACCGATACCCAACCGCACACCCAAGGGCGCACTAGCCTCGAAGCTCTATCTCCCTAGGCCTCCAGGGAGGACAGAACGCAAATTATCTGGGGCCCCCACACTCACTGTTAAATTATCCGAAGAATCTCTCTGGGTCTACAAAAACCGTTAAGTTACCCTGAAAAACTTATAAATTATTAACCTGAAGATAGGCGGTCCGCGGTTAAGTAAATTGCCTACACAACAACTCTACTTCTATCGGAAGAACGAGGGACTAGAGGAAAAGCTTGTGAGGAGATTATCTGGGTAACTACGTTGCGCAGTTGATTGTTTTGTTACCCTCTGCCCAAATACACGTACTTAGATAGATCCTGTATACGCGCCGGGTCTTATTGGGATGCAGATATATTGCGAATTCTGGTAGCCAACGTAACATCTATTACGCCTTTGTGGTGGGCACGGGCGCTCCACTGCTAACTCATGAACCACCTCCATTGTTCTCGAAAGGCCTGAATTACTAGCAAGTTGCTGTCATCATGTAGTATAAGCCCCGTCACGTCCTAGTTTTGCAATAGCACATCGGGTCGTTCGGAATAGGCCCTCGGAGGCTCCGAGCTAGGTACCGAGGGCACCCCCTAAGATGATTGATGTGATTGTACCAGGGCCAATCACCTCGGGTCAACCATATCACCTCCCGGCGCTCGTCCGTCGATCCATCGCTAACAGGTAAGGTATTAGAAGTTAAAGCAATGGCGATGGGTTGTGTATGCCGTGTATGTCAATACGCACCGCCTGCCAATAGCGTTCTTTATATCCCTGCGTTGGCGTAGCTCCTTTGTTTCTAAACCATTGACAAGTAGAAAAGACCCGAATGCCCCCATACTTAAACTTCAGAAGTCGCGGGTCAAACCTATGATGATCTTGGACCTGGGACGCAACCTAAGTCGCCCGGTTACGGTGATTAGTCTCGACGTGAAACTGTCCCGGTACGATCTATTTGCAATAATGCATTAAGCAGTCGAGCCCCAACGTCAAGGGTTGCCGGGGGCATCAGATGCTATTGCTTACGGGCTAAAGTTGTATATCTAGCACGACGGGTAGCGCATGCTGAGCTGAGTCCATGAATTAGACGTATTGTAGGACGTCTGAAGGGACTCAAGTTACTATTTGCACAACCGGGAGAACTCCATTAGACGGTACATGAGGATCGCTTAGTGGCCGGCGGCGCAAATGCTAATGCCATCTTACCGACGGGACCAGCCTTCAGTACCATCTAGCGCGTAACAATTGTCAAGAAGGGTGCGTACAAAGGGGGTGACGAGGTTGGACATCTAGCGATAGCGGTGTGCCGTTACTATGCCAAGGCTGTAAGCCACATAAGCTCTGGCGATCCCATGATGGAATGGTGGCACGTTTTTTGCCTAGGATAATACGGCTTGATAGTCCTCGAGACCTCGCTCTCTTCGGTAAGCCCCCATCGATTCATAAGAGAAAGACTAGCCGGATCTAACGAGTAAGTGCACCCATCAAGCCTGACGTCTCTTAAAAATAACTTTGACCCCTGGTTTGGACGTTGTTCGATCAAAACTGCGAGCCCTGACCGTTTCCCTTCCGGTGCCTATATCACAGCGAACGAGATTGTCGCCGTCCTTGACCGGGGGCGCGATCCCCTCGAGGAACCCATCAGGATTAATACGGTAACTTCGCTACGCAGCCTTCGCACCGGCGATACTCACCTCTTTCTGACTATTCCGGTCTATCGTTATTATGCCCTGCCCTTCGGAGCACAATAAACGGCCCTTCTAGAA'/>

<sequence taxon='43' value='--------------------------------------------------------------------------------------------------------------------------------------------------------------------------------------------------------------------------------------------------------------------------------------------------------------------------------------------------------------------------------------------------------------------------------------------------------------------------------------------------------------------------------------------------------------------------------------------------------------------------------------------------------------------------------------------------------------------------------------------------------------------------------------------------------------------------------------------------------------------------------------------------------------------------------------------------------------------------------------------------------------------------------------------------------------------------------------------------------------------------------------------------------------------------------------------------------------------------------------------------------------------------------------------------------------------------------------------------------------------------------------------------------------------------------------------------------------------------------------------------------------------------------------------------------------------------------------------------------------------------------------------------------------------------------------------------------------------------------------------------------------------------------------------------------------------------------------------------------------------------------------------------------------------------------------------------------------------------------------------------------------------------------------------------------------------------------'/>

    <sequence taxon='90' value='CACGCCGAGCTCGCCCTATTTCTTGGCCCGAGGAGATTTAGCACTCCGGGCTCCTTGTTAGTGCTTCTGACGAGAATCGGTGAAGACGCAATTAGTCATGGACTCCTTGGTCGATGCCCATATTAAGACGTCGCATTGACCGCGCCGACTTTTTGCAATATCGCAGGATGCATTTTCGCTTTCGAGGCAGCCATCCCGGGTGTAAGGGCAGCTACCGATACCCAACCGCACACCCAAGGGCGCACTAGCCCCGAAGCTCCATCTCCCTAGGCCTCCAGGGAGGACAGAACGCGAACTATCTGGGGCCCCCACACTTACTGTTAAATTATCCGAAGAATCTCTCTGGGTCTATAAAAACCGTTAAGTTACCCTGAAAAACTTATAAATTATTAACCTGAAGATAGGCGGTCCGCGGTTAAGTAAATTGCCTACACAACAACTCCACTTCTATCGTAAGAACGCGGGACTGGAGGAAAATCTTGTGAGGAGGTTATCTGGGTAACTACGTTGCGCAGTTGATTGTTTTGTTACCCTCTGCCCAAATACACGTACTTAGATAGATCCTGTATACGCGCCGGGTCTTATTGGGATGCAGGTATTTTGCGAATTCTGGTAGCCAACGTATCATCTATTCCGCCTTTGTGGTGGGCACGGGCGCTCCACTGCTAACTCACGAACCACCTCCATTGTTCTCGAAAGGCCTGAATTACTAGCAAGTTGCTGTCATCATGTGGTATAAGCCCCGTCACGTCCTAGTTTTGCAATAGCACATCGAGTCGTTCGGAATAGGCCCTCGGAAGCTCCGAGTTAGGTACCGAGGGCACCCCCTAAGATGATTGATGTGATTGTACCAGGGCCAACCACCTCGGGTCAACCGTATCACCTCCCGGCGCCCGTCCGTCGATCCATCGCTAACAGGTAAGGTATTAGAAGTTAAAGCAATGGCGATGGGTTGTATATGCCGTGTATATCAATACGCACCGCCTGCCAATAGCGTTCTTTATATCCCTGCGTTGGCGTAGCTCCTTTGTTTCTAAACCATTGACAAGTGGAAAAGACCCGAATGCCCCCATACTTACACTTCAGAAGTCGCGGGTCAAACCTATGATGATCTTGGACCTGAGATACAACCTAAGTCGCCCGGTTACGGTGATTAGTCTCGACGTGAAACTGTCCCGGTACGATCTATTTGCAATAATGCATTAAGCAGTCGAGCCCCAACGTCAAGGGTTGCCGGGGGCATCAGATGCTGTTGCTTACGGGCTAAAGTTGTATATCTAGCACGACGGGTAGCGCATGCTGAGCTGAGTCCATGAATCAGACGTATTGTAGGACGTCTGAAGGGACTCAAGTTACTATTTGCACAACCGGGAGAACTCCATTAGACTGTACATGCGGATCGCTTAGTGGCCGGCGGCGCAGATGTTAATGTCATCTTACCGACGGGACCAGCCCTCAGTACCATCTAGCGCGTACCAATTGTCAAAAAGGGTGCGTACAAAGAGGGTGACGAGGTTGGACATCTATCGAAAGTGGTGTGCCGTTACTATACCAAGGCTGTAAGCCACATAAGCTCTGGCGATCCCATGATGGAATGGTGGCACGTTTTCTGCCTCGGATAATACGACTTGATAGTCCTCGAGACCTCGCTCTCTTCGGTAAGCCCACATCGATTCATAAGGGAAAGACTAGCCGGAACTAACGAGTAAATGCACCCATCAAACTTGACGTCTCTTGAAAATAACTTTGACCCCTGGTTTGGACGTTGTTCGATCAAAACTGCGAGCCCTGACCGTTTCCCTTCCGGTGCCTATACCACGGCGAACGAGATTGTCGCCGTCCTTGACCGGGGGCGCGATCCCTTCGAGGAACCCATCAGGATTAATACGGTAACTTCGCTACGCAGCCTTCGCATCTGCGATACTCCCCTCTTTCTGACTATTCCGGTCTATCGTTATTATGCCCTGCCCTTCGGAGCACAATAAGCGGCCCTTCTAGAA'/>

<sequence taxon='44' value='--------------------------------------------------------------------------------------------------------------------------------------------------------------------------------------------------------------------------------------------------------------------------------------------------------------------------------------------------------------------------------------------------------------------------------------------------------------------------------------------------------------------------------------------------------------------------------------------------------------------------------------------------------------------------------------------------------------------------------------------------------------------------------------------------------------------------------------------------------------------------------------------------------------------------------------------------------------------------------------------------------------------------------------------------------------------------------------------------------------------------------------------------------------------------------------------------------------------------------------------------------------------------------------------------------------------------------------------------------------------------------------------------------------------------------------------------------------------------------------------------------------------------------------------------------------------------------------------------------------------------------------------------------------------------------------------------------------------------------------------------------------------------------------------------------------------------------------------------------------------------------------------------------------------------------------------------------------------------------------------------------------------------------------------------------------------------------'/>

    <sequence taxon='86' value='CACGCCGAGCTCGCCCTATTTCTTGGCCCGAGGAGATTTAGCACTCCGGGCTCCTTGTTAGTGCTTCTGACGAGAATCGGTGAAGACGCAATTAGTCGTGAACTCCTTGGTCGATGCCCATATTAAGACGTCGCATTGGCCGCGCCGACTTTTTGCAATATCGCAGGATGCATTTTCGCTTTCGAGGCAGCCATCCCGGGTGTAAGGGCAGCTACCGATATCCAACCGCACACCCAAGGGCGCACTAGCCCCGGAGCTCCATCTCCCTAGGCCTCCAGGGAGGACAGAACGCGAACTATCTGGGGCCCCCACACTTACTGTTAAATTATCCGAAGAATCTCTCTGGGTCTATAAAAACCGTTAAGTTACCCTGAAAGACTTATAAATTATTAACCTGAAGATAGGCGGTCCGCGGTTAAGTAAATTGCCTACACAACAACTCCACTTCTATCGTAAGAACGAGGGACTGGAGGAAAATCTTGTGAGGAGGTTATCTGGGTAACTACGTTGCGCAGTTGATTGTTTTGTTACCCTCTGCCCAAATACACGTACTTAGATAGATCCTGTATACGCGCCGGGTCTTATTGGGATGCAGGTATTTTGCGAATTCTGGTAGCCAACGTATCATCTATTCCGCCTTTGTGGTGGGCATGGGCGCTCCACTGCTAACTCACGAACCACCTCCATTATTCTCGAAAGGCCTGAATTACTAGCAAGTTGCTGTCATCATGTAGTATAAGCCCCGTCACGTCCTAGTTTTGCAATAGCACATCGAGTCGTTCGGAATAGGCCCTCGGAAGCTCCGAGTTAGGTACCGAGGGCACCCCCTAAGATGATTGATGTGATTGTACCAGGGCCAATCACCTCGGGTCAACCGTATCACCTCCCGGCGCCCGTCCGTCGATCCATCGCTAACAGGTAAGGTATTAGAAGTTAAAGCAATGGCGATGGGTTGTATATGCCGTGTATATCAATACGCACCGCCTGCCAATAGCGTTCTTTATATCCCTGCGTTGGCGTAGCTCCTTTGTTTCTAAACCATTGACAAGTGGAAAAGACCCGAATGCCCCCATACTTACACTTCAGAAGTCGCGGGTCAAACCTATGATGATCTTGGACCTGAGATACAACCTAAGTCGCCCGGTTACGGTGATTAGTCTCGACGTGAAACTGTCCCGGTACGATCTATTTGCAATAATGCATTAAGCAGTCTAGCCCCAACGTCAAGGGTTGCCGGGGGCATCAGATGCTGTTGCTTACGGGCTAAAGTTTTATATCTAGCACGACGGGTAGCGCATGCTGAGCTGAGTCCATGAATTAGACGTATTGTAGGACGTCTGAAGGGACTCAAGTTACTATTTGCACAACCGGGAGAACTCCATTAGACGGTACATGCGGATCGCTTAGTGGCCGGCGGCGCAGATGTTAATGTCATCTTACCGACGGGACCAGCCCTCAATACCATCTAGCGCGTACCAATTGTCAAAAAGGGTGCGTACAAAGAGGGTGACGAGGTTGGACATCTAGCGAAAGCGGTGTGCCGTTACTATACCAAGGCTGTGAGCCACATAAGCTCTGGCGATCCCATGATGGAATGGTGGCACGTTTTCTGCCTCGGATAATACGGCTTGATAGTCCTCGAGACCTCGCTCTCTTCGGTAAGCCCACATCGATTCATAAGGGAAAGACTAGCCGGAACTAACGAGTAAGTGCACCCATCAAGCTTGACGTCTCTTGAAAATAACTTTGACCCCTGGTTTGGACGTTGTTCGATCAAAACTGCGAGCCCTGACCGTTTCCCTTCCGGTGCCTATACCACGGCGAACGAGATTGTCGCCGTCCTTGACCGGGGGCGCGATCCCCTCGAGGAACCCATCAGGATTAATACGGTAACTTCGCTACGCAGCCTTCGCATCTCCGATACTCCCCTCTTTCTGACTATTCCGGTCTATCGTTATTATGCCCTGCCCTTCGGAGCATAATAAGCGGCCCTTCTAGAA'/>

    <sequence taxon='98' value='CACGCCGAGCTCGCCCTATTTCTTGGCCCGAGGAGATTTAGCACTCCGGGCTCCTTGTTAGTGCTTCTGACGAGAATCGGTGAAGACGCAATTAGTCATGAACTCCTTGGTCGATGCCCATATTAAGACGTCGCAATGACCGCGCCGACTTTTTGCAATATCGCAGGATGCATTTTCGCTTTCGAGGCAGCCATCCCGGGTGTAAGGGCAGCTACCGATACCCAACCGCACACCCAAGGGCGAACTAGCACCGAAGCTCCATCTCCCTAGGCCTCCAGGGAGGACAGAACGCGAACTATCTGGGGCCCCCACACTTACTGTTAAATTATCCGAAGAATCTCTCTGGGTCTATAAAAACCGTTAAGTTACCCTGAAAAACTTATAAATTATTAACCTGAAGATAGGCGGTCCGCGGTTAAGTAAATTGCCTACACAACAACTCTACTTCTATCGTAAGAACGAGGGACTGGAGGAAAATCTTATGAGGAGGTTATTTGGGTAACTACGTTGCGCAGTTGATTGTTTTGTTATCCTCTGCCCAAATACACGTACTTAGATAGATCCTGTATACGCGCCGGGTCTTATTGGGATGCAGGTATTTTGCGAATTCTGGTAGCCAACGTATCATCTATTACGCCTTTGTGGTGGGTACGGGCGCTCCACTGATAACTCACGAGCCACCTCCATTGTTCTCGAAAGGCCTGAATTACTAGCAAGTTGCTGTCATCATGTAGTATAAGCCCCGTCACGTCCTAGTTTTGCAATAGCACATCGAGTCGTTCGGAATAGGCCCTCGGAAGCTCCGAGTTAGGTACCGAGGGCACCCCCTAAGATGATTGATGTGATTGTACCAGGGCTAATCACCTCGGGTCAACCGCATCACCTCCCGGCGCCCGTCCGTCGATCCATCGCTAACAGGTAAGGTATTAGAAGTTAAAGCAATGGCGATGGGTTGTATATGCCGTGTATATCAATACGCACCGCCTGCCAATAGCGTTCTTTATATCCCTGCGTTGGCGTAGCTCCTTTGTTTCTAAACCATTGACAAGTGGAAAAGACCCGAATGCCCCCATACTTACACTTCAGAAGTCGCGGGTCAAACCTATGATGATCTTGGACCTGAGATGCAACCTAAGTCGCCCGGTTACGGTGATTAGTCTCGACGTGAAACTGTCCCGGTACGATCTATTTGCAATAATGCATTAAGCAGGCGAGCCCCAACGTCAAGGGTTGCCGGGGGAATCCGATGCTGTTGCTTACGGGCTAAAGTTGTATATCTAGCACGACGGGTAGCGCATGCTGAGCTGAGTCCATGAATTAGACGTATTGTAGAACGTCTGAAGGGACTCAAGTTACTATTTGCACAACCGGGAGAACTCCATTAGACGGTACATGCGGATCGCTTAGTGGCCGGCGGCGCAGATGTTAATGTCATCTTACCGACGGGACCAGCCCTCAGTACCATCTAGCGCGTACCAATTGTCAAAAAGGGTGCGTACAAAGAGGGTGACGAGGTTGGACATCTAGCGAAAGCGGTGTGCCATTACTATACCAAGGCTGTAAGCCACATAAGCTCTGGCGATCCCATGATGGAATGGTGGCACGTTTTCTGCCTCGGATAATACGGCTTGATAGTCCTCGAGACCTCGCTCTCTTCGGTAAGCCCCCATCGATTCATAAGGGAAAGACTAGCCGGAACTAACGAGTAAGTGCACCCATCAAGCTTGACGTCTCTTGAAAATAACTTCGACCCCTGGTTTGGACGTTGTTCGATCAAAACTGCGAGCCCTGACCGTTTCCCTTCCGGTGCCTATACCACGGCGAACGAGATTGTCGCCGTCCTTGACCGGGGGCGCGATACCCTCGAGGAACCCATCAGGATTAATACGGTAACTTCGCTACGCAGCTTTCGCATCTGCGATACTCCCCTTTTTCTGACTATTCCGGTCTATCGTTATTTTGCTCTGCCCTTCGGAGCACAAAAAGCGGTCCTTCTAGAA'/>

    <sequence taxon='113' value='CACGCCGAGCTCGCCCTATTTCTTGGCCCGAGGAGATTTAGCACTCCGGGCTCCTTGTTAGTGCTTCTGACGAGAATCGGTGAAGACGCAATTAGTCATGAACTCCTTGGTCGATGCCCATATTAAGACGTCGCATTGACCGCGCCGACTTTTTGCAATATCGCAGGATGCATTTTCGCTTTCGAGGCAGCCATCCCGGGTGTAAGGGCAGCTACCGATACCCAACCGCACACCCAAGGGCGAACTAGCACCGAAGCTCCATCTCCCTAGGCCTCCAGGGAGGACAGAACGCGAACTATCTGGGGCCCCCACACTTACTGTTAAATTATCCGAAGAATCTCTCTGGGTCTATAAAAACCGTTAAGTTACCCTGAAAAACTTATAAATTATTAACCTGAAGATAGGCGGTCCGCGGTTAAGTAAATTGCCTACACAACAACTCTACTTCTATCGTAAGAACGAGGGACTGGAGGAAAATCTTATGAGGAGGTTATTTGGGTAACTACGTTGCGCAGTTGATTGTTTTGTTATCCTCTGCCCAAATACACGTACTTAGATAGATCCTGTATACGCGCCGGGTCTTATTGGGATGCAGGTATTTTGCGAATTCTGGTAGCCAACGTATCATCTATTACGCCTTTGTGGTGGGCACGGGCGCTCCACTGATAACTCACGAGCCACCTCCATTGTTCTCGAAAGGCCTGAATTACTAGCAAGTTGCTGTCATCATGTAGTATAAGCCCCGTCACGTCCTAGTTTTGCAATAGCACATCGAGTCGTTCGGAATAGGCCCTCGGAAGCTCCGAGTTAGGTACCGAGGGCACCCCCTAAGATGATTGATGTGATTGTACCAGGGCTAATCACCTCGGGTCAACCGCATCACCTCCCGGCGCCCGTCCGTCGATCCATCGCTAACAGGTAAGGTATTAGAAGTTAAAGCAATGGCGATGGGTTGTATATGCCGTGTATATCAATACGCACCGCCTGCCAATAGCGTTCTTTATATCCCTGCGTTGGCGTAGCTCCTTTGTTTCTAAACCATTGACAAGTGGAAAAGACCCGAATGCCCCCATACTTACACTTCAGAAGTCGCGGGTCAAACCTATGATGATCTTGGACCTGAGATGCAACCTAAGTCGCCCGGTTACGGTGATTAGTCTCGACGTGAAACTGTCCCGGTACGATCTATTTGCAATAATGCATTAAGCAGGCGAGCCCCAACGTCAAGGGTTGCCGGGGGCATCCGATGCTGTTGCTTACGGGCTAAAGTTGTGTATCTAGCACGACGGGTAGCGCATGCTGAGCTGAGTCCATGAATTAGACGTATTGTAGGACGTCTGAAGGGACTCAAGTTACTATTTGCACAACCGGGAGAACTCCATTAGACGGTACATGCGGATCGCTTAGTGGCCGGCGGCGCAGATGTTAATGTCATCTTACCGACGGGACCAGCCCTCAGTACCATCTAGCGCGTACCAATTGTCAAAAAGGGTGCGTACAAAGAGGGTGACGAGGTTGGACATCTAGCGAAAGCGGTGTGCCATTACTATACCAAGGCTGTAAGCCACATAAGCTCTGGCGATCCCATGATGGAATGGTGGCACGTTTTCTGCCTCGGATAATACGGCTTGATAGTCCTCGAGACCTCGCTCTCTTCGGTAAGCCCCTATCGATTAATAAGGGAAAGACTAGCCGGAACTAACGAGTAAGTGCACCCATCAAGCTTGACGTCTCTTGAAAATAACTTCGACCCCTGGTTTGGACGTTGTTCGATCAAAACTGCGAGCCCTGACCGTTTCCCTTCCGGTGCCTATACCACGGCGAACGAGATTGTCGCCGTCCTTGACCGGGGGCGCGATACCCTCGAGGAACCCATCAGGATTAATACGGTAACTTCGCTACGCAGCTTTCGCATCTGCGATACTCCCCTCTTTCTGACTATTCCGGTCTATCGTTATTTTGCTCTGCCCTTCGGAGCACAAAAAGCGGCCCTTCTAGAA'/>

    <sequence taxon='152' value='CACGCCGAGCTCGCCCTATTTCTTGGCCCGAGGAGATTTAGCACTCCGGGCTCCTTGTTAGTGCTTCTGACGAGAATCGGTGAAGACGCAATTAGTCATGAACTCCTTGGTCGATGCCCATATTAAGACGTCGCATTGACCGCGCCGACTTTTTGCAATATCGCAAGATGCATTTTCGCTTTCGAGGCAGCCATCCCGGGTGTAAGGGCAGCTACCGATACCCAACCGCACACCCAAGGGCGAACTAGCACCGAAGCTCCATCTCCCTAGGCCTCCAGGGAGGACAGAACGCGAACTATCTGGGGCCCCCACACTTACTGTTAAATTATCCGAAGAATCTCTCTGGGTCTATAAAAACCGTTAAGTTACCCTGAAAAACTTATAAATTATTAACCTGAAGATAGGCGGTCCGCGGTTAAGTAAATTGCCTACACAACAACTCTACTTCTATCGTAAGAACGAGGGACTGGAGGAAAATCTTATGAGGAGGTTATTTGGGTAACTACGTTGCGCAGTTGATTGTTTTGTTATCCTCTGCCCAAATACACGTACTTAGATAGATCCTGTATACGCGCCGGGTCTTATTGGGATGCAGGTATTTTGCGAATTCTGGTAGCCAACGTATCATCTATTACGCCTTTGTGGTGGGCACGGGCGCTCCACTGATAACTCACGAGCCACCTCCATTGTTCTCGAAAGGCCTGAATTACTAGCAAGTTGCTGTCATCATGTAGTATAAGCCCCGTCACGTCCTAGTTTTGCAATAGCACATCGAGTCGTTCGGAATAGGCCCTCGGAAGCTCCGAGTTAGGTACCGAGGGCACCCCCTAAGATGATTGATGTGATTGTACCAGGGCTAATCACCTCGGGTCAACCGCATCACCTCCCGGCGCCCGTCCGTCGATCCATCGCTAACAGGTAAGGTATTAGAAGTTAAAGCAATGGCGATGGGTTGTATATGCCGTGTATATCAATACGCACCGCCTGCCAATAGCGTTCTTTATATCCCTGCGTTGGCGTAGCTCCTTTGTTTCTAAACCATTGACAAGTGGAAAAGACCCGAATGCCCCCATACTTACACTTCAGAAGTCGCGGGTCAAACCTATGATGATCTTGGACCTGAGATGCAACCTAAGTCGCCCGGTTACGGTGATTAGTCTCGACGTGAAACTGTCCCGGTACGATCTATTTGCAATAATGCATTAAGCAGGCGAGCCCCAACGTAAAGGGTTGCCGGGGGCATCCGATGCTGTTGCTTACGGGCTAAAGTTGTATATCTAGCACGACGGGTAGCGCATGCTGAGCTGAGTCCATGAATTAGACGTATTGTAGGACGTCTGAAGGGACTCAAGTTACTATTTGCACAACCGGGAGAACTCCATTAGACGGTACATGCGGATCGCTTAGTGGCCGGCGGCGCAGATGTTAATGTCATCTTACCGACGGGACCAGCCCTCAGTACCATCTAGCGCGTACCAATTGTCAAAAAGGGTGCGTACAAAGAGGGTGACGAGGTTGGACATCTAGCGAAAGCGGTGTGCCATTACTATACCAAGGCTGTAAGCCACATAAGCTCTGGCGATCCCATGATGGAATGGTGGCACGTTTTCTGCCTCGGATAATACGGCTTGATAGTCCTCGAGACCTCGCTCTCTTCGGTAAGCCCCCATTGATTCATAAGGGAAAGACTAGCCGGAACTAACGAGTAAGTGCACCCATCAAGCTTGACGTCTCTTGAAAATAACTTCGACCCCTGGTTTGGACGTTGTTCGATCAAAACTGCGAGCCCTGACCGTTTCCCTTCCGGTGCCTATACCACGGCGAACGAGATTGTCGCCGTCCTTGACCGGGGGCGCGATACCCTCGAGGAACCCATCAGGATTAATACGGTAACTTCGCTACGCAGCTTTCGCATCTGCGATACTCCCCTCTTTCTGACTATTCCGGTCTATCGTTATTTTGCTCTGCCCTTCGGAGCACAAAAAGCGGCCCTTCTAGAA'/>

    <sequence taxon='153' value='CACGCCGAGCTCGCCCTATTTCTTGGCCCGAGGAGATTTAGCACTCCGGGCTCCTTGTTAGTGCTTCTGACGAGAATCGGTGAAGACGCAATTAGTCATGAACTCCTTGGTCGATGCCCATATTAAGACGTCGCATTGACCGCGCCGACTTTTTGCAATATCGCAAGATGCATTTTCGCTTTCGAGGCAGCCATCCCGGGTGTAAGGGCAGCTACCGATACCCAACCGCACACCCAAGGGCGAACTAGCACCGAAGCTCCATCTCCCTAGGCCTCCAGGGAGGACAGAACGCGAACTATCTGGGGCCCCCACACTTACTGTTAAATTATCCGAAGAATCTCTCTGGGTCTATAAAAACCGTTAAGTTACCCTGAAAAACTTATAAATTATTAACCTGAAGATAGGCGGTCCGCGGTTAAGTAAATTGCCTACACAACAACTCTACTTCTATCGTAAGAACGAGGGACTGGAGGAAAATCTTATGAGGAGGTTATTTGGGTAACTACGTTGCGCAGTTGATTGTTTTGTTATCCTCTGCCCAAATACACGTACTTAGATAGATCCTGTATACGCGCCGGGTCTTATTGGGATGCAGGTATTTTGCGAATTCTGGTAGCCAACGTATCATCTATTACGCCTTTGTGGTGGGCACGGGCGCTCCACTGATAACTCACGAGCCACCTCCATTGTTCTCGAAAGGCCTGAATTACTAGCAAGTTGCTGTCATCATGTAGTATAAGCCCCGTCACGTCCTAGTTTTGCAATAGCACATCGAGTCGTTCGGAATAGGCCCTCGGAAGCTCCGAGTTAGGTACCGAGGGCACCCCCTAAGATGATTGATGTGATTGTACCAGGGCTAATCACCTCGGGTCAACCGCATCACCTCCCGGCGCCCGTCCGTCGATCCATCGCTAACAGGTAAGGTATTAGAAGTTAAAGCAATGGCGATGGGTTGTATATGCCGTGTATATCAATACGCACCGCCTGCCAATAGCGTTCTTTATATCCCTGCGTTGGCGTAGCTCCTTTGTTTCTAAACCATTGACAAGTGGAAAAGACCCGAATGCCCCCATACTTACACTTCAGAAGTCGCGGGTCAAACCTATGATGATCTTGGACCTGAGATGCAACCTAAGTCGCCCGGTTACGGTGATTAGTCTCGACGTGAAACTGTCCCGGTACGATCTATTTGCAATAATGCATTAAGCAGGCGAGCCCCAACGTAAAGGGTTGCCGGGGGCATCCGATGCTGTTGCTTACGGGCTAAAGTTGTATATCTAGCACGACGGGTAGCGCATGCTGAGCTGAGTCCATGAATTAGACGTATTGTAGGACGTCTGAAGGGACTCAAGTTACTATTTGCACAACCGGGAGAACTCCATTAGACGGTACATGCGGATCGCTTAGTGGCCGGCGGCGCAGATGTTAATGTCATCTTACCGACGGGACCAGCCCTCAGTACCATCTAGCGCGTACCAATTGTCAAAAAGGGTGCGTACAAAGAGGGTGACGAGGTTGGACATCTAGCGAAAGCGGTGTGCCATTACTATACCAAGGCTGTAAGCCACATAAGCTCTGGCGATCCCATGATGGAATGGTGGCACGTTTTCTGCCTCGGATAATACGGCTTGATAGTCCTCGAGACCTCGCTCTCTTCGGTAAGCCCCCATCGATTCATAAGGGAAAGACTAGCCGGAACTAACGAGTAAGTGCACCCATCAAGCTTGACGTCTCTTGAAAATAACTTCGACCCCTGGTTTGGACGTTGTTCGATCAAAACTGCGAGCCCTGACCGTTTCCCTTCCGGTGCCTATACCACGGCGAACGAGATTGTCGCCGTCCTTGACCGGGGGCGCGATACCCTCGAGGAACCCATCAGGATTAATACGGTAACTTCGCTACGCAGCTTTCGCATCTGCGATACTCCCCTCTTTCTGACTATTCCGGTCTATCGTTATTTTGCTCTGCCCTTCGGAGCACAAAAAGCGGCCCTTCTAGAA'/>

<sequence taxon='61' value='--------------------------------------------------------------------------------------------------------------------------------------------------------------------------------------------------------------------------------------------------------------------------------------------------------------------------------------------------------------------------------------------------------------------------------------------------------------------------------------------------------------------------------------------------------------------------------------------------------------------------------------------------------------------------------------------------------------------------------------------------------------------------------------------------------------------------------------------------------------------------------------------------------------------------------------------------------------------------------------------------------------------------------------------------------------------------------------------------------------------------------------------------------------------------------------------------------------------------------------------------------------------------------------------------------------------------------------------------------------------------------------------------------------------------------------------------------------------------------------------------------------------------------------------------------------------------------------------------------------------------------------------------------------------------------------------------------------------------------------------------------------------------------------------------------------------------------------------------------------------------------------------------------------------------------------------------------------------------------------------------------------------------------------------------------------------------------'/>

<sequence taxon='29' value='--------------------------------------------------------------------------------------------------------------------------------------------------------------------------------------------------------------------------------------------------------------------------------------------------------------------------------------------------------------------------------------------------------------------------------------------------------------------------------------------------------------------------------------------------------------------------------------------------------------------------------------------------------------------------------------------------------------------------------------------------------------------------------------------------------------------------------------------------------------------------------------------------------------------------------------------------------------------------------------------------------------------------------------------------------------------------------------------------------------------------------------------------------------------------------------------------------------------------------------------------------------------------------------------------------------------------------------------------------------------------------------------------------------------------------------------------------------------------------------------------------------------------------------------------------------------------------------------------------------------------------------------------------------------------------------------------------------------------------------------------------------------------------------------------------------------------------------------------------------------------------------------------------------------------------------------------------------------------------------------------------------------------------------------------------------------------------'/>

<sequence taxon='39' value='--------------------------------------------------------------------------------------------------------------------------------------------------------------------------------------------------------------------------------------------------------------------------------------------------------------------------------------------------------------------------------------------------------------------------------------------------------------------------------------------------------------------------------------------------------------------------------------------------------------------------------------------------------------------------------------------------------------------------------------------------------------------------------------------------------------------------------------------------------------------------------------------------------------------------------------------------------------------------------------------------------------------------------------------------------------------------------------------------------------------------------------------------------------------------------------------------------------------------------------------------------------------------------------------------------------------------------------------------------------------------------------------------------------------------------------------------------------------------------------------------------------------------------------------------------------------------------------------------------------------------------------------------------------------------------------------------------------------------------------------------------------------------------------------------------------------------------------------------------------------------------------------------------------------------------------------------------------------------------------------------------------------------------------------------------------------------------'/>

<sequence taxon='51' value='--------------------------------------------------------------------------------------------------------------------------------------------------------------------------------------------------------------------------------------------------------------------------------------------------------------------------------------------------------------------------------------------------------------------------------------------------------------------------------------------------------------------------------------------------------------------------------------------------------------------------------------------------------------------------------------------------------------------------------------------------------------------------------------------------------------------------------------------------------------------------------------------------------------------------------------------------------------------------------------------------------------------------------------------------------------------------------------------------------------------------------------------------------------------------------------------------------------------------------------------------------------------------------------------------------------------------------------------------------------------------------------------------------------------------------------------------------------------------------------------------------------------------------------------------------------------------------------------------------------------------------------------------------------------------------------------------------------------------------------------------------------------------------------------------------------------------------------------------------------------------------------------------------------------------------------------------------------------------------------------------------------------------------------------------------------------------------'/>

<sequence taxon='94' value='--------------------------------------------------------------------------------------------------------------------------------------------------------------------------------------------------------------------------------------------------------------------------------------------------------------------------------------------------------------------------------------------------------------------------------------------------------------------------------------------------------------------------------------------------------------------------------------------------------------------------------------------------------------------------------------------------------------------------------------------------------------------------------------------------------------------------------------------------------------------------------------------------------------------------------------------------------------------------------------------------------------------------------------------------------------------------------------------------------------------------------------------------------------------------------------------------------------------------------------------------------------------------------------------------------------------------------------------------------------------------------------------------------------------------------------------------------------------------------------------------------------------------------------------------------------------------------------------------------------------------------------------------------------------------------------------------------------------------------------------------------------------------------------------------------------------------------------------------------------------------------------------------------------------------------------------------------------------------------------------------------------------------------------------------------------------------------'/>

    <sequence taxon='96' value='CACGCCGAGCTCGTCCTATTTCTTGGCCCGCGGAGATTTAGCACTCCGGGCTCCTTGTTAGTGCTTCTGACGAGAATCGGTGAAGACGCAATTAGTCATGAACTCCTTGGTCGATGCCCATATTAAGACGTCGCATTGACCGCGCCGACTTTTTGTAATATCGCAGGATGCATTTTCGCTTTCGAGGCAGCCATCCCGGGTGTACGGGCAGCTACCGATACCCAACCGCATACCCAAGGGCGCACTAGCCTCGCAGCTCTGTCTCCCTAGGCCTCCAGGGAGGACAGTACGCAAATTATTTGGGGCCCCCACACTCACTGTTAAATTATCCGAAGAATCTCTCTAGGTCTATAAAAACCGTTAAGATACCCTGAAAAACTTATAAATTATTAACCTGAAGATAGGCGGTCCGCGGTTAAGTAAATTGCCTACACAACAACTCTACTTCTATCGTAAGAACGAGGGACTAGAGGAAAATCTTGTGAGGAGGTTATCTGGGTAACTACGTTGCGCAGTTGATTGTTTTGTTACCCTCAGCCCAAATACACGTACTTAGATAGATCCTGTATACGCGCCGGGACTTATTGGGATGCAGATATTTTGCGAATTCTGGTAGCCAACGTATCATCTATTACGCCTTTGTGGTGGGCACGGGCGCTCCACTGCTAACTCATGAACCACCTCCATTGTTCTCGAAAGGCCTGAATTACTAGCAAATTGCTGTCATCATGTAGTATAAGCCCCGTCACGTCCTAGTTTTGCAATAGCACATCGAGTCGTTCGGAATGGGCCCCCGGAAGCTCCGAGTTAGGTACCGAGGGCAGCCCCTAAGATGATTGATATGGTTGTACCAGGGCCAATCACCTCGGGTCAACCATATCACCTCCCGGCGCCCGTCCGTCGATCCATCGCTAACAGGTAAGGAATTAGAAGTTAAAGCAATGGCGATGGGTTGTATATGCCGTGTATATCAATACGCACCGCCTGCCAATAGCGTTCTTTATATCCCTGCGTTGGCGTAGCTTCTTTGTTTCTAAACCATTGACAAGTAGAAAAGACCCGAATGGCCCCATATTTAAACTTCAGAAGTCGCGGGTCAAACCTATGATGATCTTGGACCTGAGACGCGACCTAAGTCGCCCGGTTACGGTGATTAGTCTCGACGTGAACCTGTCCCGGTACGATCTATTTGCAATAATGCATTAAGCAGTCGAGCCCCAACGTCAAGGGTTGCCGGGGGCATCAGATGCTGTTGCTTACGGGCTAAAGTTGTATATCTAGCACGACGGGTAGCGCATGCTGAGCTGAGTCCATGAATTAGACGTATTGTAGGACGTCTGAAGGGACTCAAGTTACTATTTGCACAACCGGGAGAAGTCCATTAGACGGAACATGCGGATCGCTTAGTGGCCGGCGGCGCAGATGCTAATGTCATCTTACCGACGGGACCAGCCTTCAGTACCATCTGGCGTGTACCAATTGTCAAGAAGGGTGCGTACAAAGAGGGGGACGAGGTTCGACATCTAGCGATAGCGGTGTGCCGTTACTATACCAAGGCTATAAGCCACGTAAGCTCTGGTGATCCCATGATGGAATGGTGGCACGTTTTTTGCCTCGGATAATACGGCTTGATAGTCCTCGAGACCTCGCTCTCTTAGGTAAGCCCCCATCGATTCATAAGAGAAAGACTAGCCGGAACTAACGAGTACGTGCACCCATCAAGCTTGACGTCTCTTAAAAATAACTTTGACCCATGGTTTGGACGTTGTTCGATCAAAACTGCTAGCCCTGACCGTTTCCCTTCCGGTGCCTATATCACGGCGAACGAGATTGTCGCCGTCCTTGACCGGGGGCGCGATCCCCTCGAGGAACCCATCAGGATTAATACGGTCACTTCGCTACGCAGCGTTCGCATCGGCGATACTCCCCTCTTTCTGACTATTCCGGTCTATCGTTATTATGCCTTGCCCTTCGGAGCACAATAAACGGCCCTTCTAGAA'/>

<sequence taxon='65' value='--------------------------------------------------------------------------------------------------------------------------------------------------------------------------------------------------------------------------------------------------------------------------------------------------------------------------------------------------------------------------------------------------------------------------------------------------------------------------------------------------------------------------------------------------------------------------------------------------------------------------------------------------------------------------------------------------------------------------------------------------------------------------------------------------------------------------------------------------------------------------------------------------------------------------------------------------------------------------------------------------------------------------------------------------------------------------------------------------------------------------------------------------------------------------------------------------------------------------------------------------------------------------------------------------------------------------------------------------------------------------------------------------------------------------------------------------------------------------------------------------------------------------------------------------------------------------------------------------------------------------------------------------------------------------------------------------------------------------------------------------------------------------------------------------------------------------------------------------------------------------------------------------------------------------------------------------------------------------------------------------------------------------------------------------------------------------------'/>

    <sequence taxon='161' value='CACGCCGAGCTCGCCCTGTTTCTTGGCCCGCGGAGATTTAGCACTCCGGGCTCCTTGTTAGTGCTTCTGACGAGAATCGGTGAAGACGCAATTAGTCATGAACTCCTTGGTCGATGCCCATATTAAGACGTTGCATTGACCGCGCCGACTTTTTGTAATATCGCAGGATGCATTTTCGCTTTCGAGGCAGCCATCCCGGGTGTACGGGAAGCTACCGATACCCAACCGCACACCCAAGGGCGCACTAGCCTCAAAGCTCTATCTCCCTAGGCCTCCAGGGAGGACAGAACGCAAATTATTTGGGGCCCCCACACTCACTGTTAAATTATCCGAAGAATCTCTCTAGGTCTATAAAAGCCGTTAAGATACCCTGAAAAACTTATAAATTATCAACCTGAAGATAGGCGGTACGCGGTTAAGTAAATTGCCTACACAACAACTCTACTTCTATCGTAAGAACGAGGGACTAGAGGAAAATCTTGTGAGGAGGTTATCTGGGTAACTACGTTGCGCAGTTGATTGTTTTGTTACCCTCTGCCCAAATACACGTACTTAGATAGATCCTGTGTACGCGCCGGGTCTTATTGGGATGCAGATATTTTGCGAATTCTGGGAGCCAACGTATCATCTATTACGCCTTTGTGGTGGGCACGGGCGCTCCACTGCTAACTCATGAACCACCTCCATTGTTCCCGAAAGGCCTGAATTACTAGCAAGTTGCTGTCATCATGTAGTATAAGCCCCTTCACGTCCTAGTTTTGCAATAGCACATCGAGTCGTTCGGAATAGGCCCCCGGAGGCTCCGAGTTAGGTACCGAGGGCACCCCCTAAGATGATTGATGTGATTGTACCAGGGCCAATCACCTCGGGTCAACCATATCACCTCCCGGCGCCCGTCCGTCGATCCATCGCTAACAGGTAAGGTATTAGAAGTTAAAGCAATGGCGATGGGTTGTATATGCCGTGTATATCAATACGCACCACCTGCCAATAGCGTTCTTTATATCCCTGCGTTGGCGTAGCTCCTTTGTTTCTAAACCATTGACAAGTAGAAAAGACCCGAATGACCCCATATTTAAACTTCAGAAGTCGCGGGTCAAACCTGTGATGATCTTGGACCTGAGACGCAACCTAAGTCGCCCGGTTACGGTGATTAGTCTCGACGTGAAACTGTCCCGGTACGATCCATTTGCAATAATGCATTAAGCAGTCGAGCCCCAACGTCAAGGGTTGCCGGGGGCATCAGATGCTGTTGCTTACGGGCTAAAGTTGTATATCCAGCACGACGGGTAGCGCATGCTGAGCTGAGTCCATGAATTAGACTTATTGTAGGACGTCTGAAGGGACTTAAGTTACTATTTGCACAACCGGGAGAAGTCCATTAGACGGTACATACGGATCGCTTAGTGGCCGGCGGCGCAGATGCTAATGTCATCCTACCGACGGGACCAGCCTTCAGTGCCATCTAGCGCGTACCAATTGTCAAGAAGGGTGCGTACAAGGAGGGTGACGAGGTTGGACATCTAGCGATAGCGGTGTGCCGTTACTATACCAAGGCTATAAGTCACATAAGCTCTGGTGATCCCATGATGGAATGGTGGCACGTTTTCTGCCTCGGATAATACGGCTTGATAGTCCTCGAGACCTCGCTCTCTTCGGTAAGCCCCCATCGATTCATAAGATAAAGACTAGCCGGAACTAACGAGTAAATGCACCCATCAAGCTTGACGTCTCTTAAAAATAACTTTGACCCATGGTTTGGACGTTGTTCGATCAAAACTGCGAGCCCTGACCGTTTCCCTTCAGGTGCCTATATCACGGCGAACGAGATTGTCGCCGTCCTTGACCGGGGGCGCGATCCCCTCGAGGAACCCATCAGGATTAATACGGTCACTTCGCTACGCAGCCTTCGCATCGGCGATACTCCCCTCTTTCTGACTATTCCGGTCTATCGTTATCATGCCTTGCCCTTCGGAGCACAATAAACGGCCCTTCTAGAA'/>

    <sequence taxon='162' value='CACGCCGAGCTCGCCCTGTTTCTTGGCCCGCGGAGATTTAGCACTCCGGGCTCCTTGTTAGTGCTTCTGACGAGAATCGGTGAAGACGCAATTAGTCATGAACTCCTTGGTCGATGCCCATATTAAGACGTTGCATTGACCGCGCCGACTTTTTGTAATATCGCAGGATGCATTTTCGCTTTCGAGGCAGCCATCCCGGGTGTACGGGAAGCTACCGATACCCAACCGCACACCCAAGGGCGCACTAGCCTCAAAGCTCTATCTCCCTAGGCCTCCAGGGAGGACAGAACGCAAATTATTTGGGGCCCCCACACTCACTGTTAAATTATCCGAAGAATCTCTCTAGGTCTATAAAAGCCGTTAAGATACCCTGAAAAACTTATAAATTATCAACCTGAAGATAGGCGGTACGCGGTTAAGTAAATTGCCTACACAACAACTCTACTTCTATCGTAAGAACGAGGGACTAGAGGAAAATCTTGTGAGGAGGTTATCTGGGTAACTACGTTGCGCAGTTGATTGTTTTGTTACCCTCTGCCCAAATACACGTACTTAGATAGATCCTGTGTACGCGCCGGGTCTTATTGGGATGCAGATATTTTGCGAATTCTGGGAGCCAACGTATCATCTATTACGCCTTTGTGGTGGGCACGGGCGCTCCACTGCTAACTCATGAACCACCTCCATTGTTCCCGAAAGGCCTGAATTACTAGCAAGTTGCTGTCATCATGTAGTATAAGCCCCTTCACGTCCTAGTTTTGCAATAGCACATCGAGTCGTTCGGAATAGGCCCCCGGAGGCTCCGAGTTAGGTACCGAGGGCACCCCCTAAGATGATTGATGTGATTGTACCAGGGCCAATCACCTCGGGTCAACCATATCACCTCCCGGCGCCCGTCCGTCGATCCATCGCTAACAGGTAAGGTATTAGAAGTTAAAGCAATGGCGATGGGTTGTATATGCCGTGTATATCAATACGCACCACCTGCCAATAGCGTTCTTTATATCCCTGCGTTGGCGTAGCTCCTTTGTTTCTAAACCATTGACAAGTAGAAAAGACCCGAATGACCCCATATTTAAACTTCAGAAGTCGCGGGTCAAACCTGTGATGATCTTGGACCTGAGACGCAACCTAAGTCGCCCGGTTACGGTGATTAGTCTCGACGTGAAACTGTCCCGGTACGATCCATTTGCAATAATGCATTAAGCAGTCGAGCCCCAACGTCAAGGGTTGCCGGGGGCATCAGATGCTGTTGCTTACGGGCTAAAGTTGTATATCCAGCACGACGGGTAGCGCATGCTGAGCTGAGTCCATGAATTAGACTTATTGTAGGACGTCTGAAGGGACTTAAGTTACTATTTGCACAACCGGGAGAAGTCCATTAGACGGTACATACGGATCGCTTAGTGGCCGGCGGCGCAGATGCTAATGTCATCCTACCGACGGGACCAGCCTTCAGTGCCATCTAGCGCGTACCAATTGTCAAGAAGGGTGCGTACAAGGAGGGTGACGAGGTTGGACATCTAGCGATAGCGGTGTGCCGTTACTATACCAAGGCTATAAGTCACATAAGCTCTGGTGATCCCATGATGGAATGGTGGCACGTTTTCTGCCTCGGATAATACGGCTTGATAGTCCTCGAGACCTCGCTCTCTTCGGTAAGCCCCCATCGATTCATAAGATAAAGACTAGCCGGAACTAACGAGTAAATGCACCCATCAAGCTTGACGTCTCTTAAAAATAACTTTGACCCATGGTTTGGACGTTGTTCGATCAAAACTGCGAGCCCTGACCGTTTCCCTTCAGGTGCCTATATCACGGCGAACGAGATTGTCGCCGTCCTTGACCGGGGGCGCGATCCCCTCGAGGAACCCATCAGGATTAATACGGTCACTTCGCTACGCAGCCTTCGCATCGGCGATACTCCCCTCTTTCTGACTATTCCGGTCTATCGTTATCATGCCTTGCCCTTCGGAGCACAATAAACGGCCCTTCTAGAA'/>

</data>

    <trait id="tipDates" spec='beast.evolution.tree.TraitSet' traitname='date-backward' units='year' value='
3=1.7512782866570706,
93=0.0,
31=0.2463009345900664,
68=0.0,
79=0.0,
48=0.0,
6=1.8660225073588201,
9=1.7751947567408526,
73=0.0,
97=0.0,
72=0.0,
107=0.0,
76=0.0,
100=0.0,
78=0.21683386904139734,
143=0.0,
142=0.0,
141=0.0,
140=0.0,
111=0.0,
146=0.0,
129=0.0,
128=0.0,
134=0.0,
133=0.0,
63=0.0,
62=0.26231743140488417,
2=1.8775831642761893,
8=1.8560490739019135,
12=1.7137454013842137,
64=0.0,
136=0.0,
135=0.0,
145=0.0,
105=0.0,
104=0.0,
67=0.0,
137=0.0,
159=0.0,
158=0.0,
77=0.0,
5=1.9109378174640594,
35=0.0,
13=0.7307215054439791,
90=0.0,
43=0.262410550755233,
44=0.578399503007037,
86=0.0,
98=0.0,
113=0.0,
153=0.0,
152=0.0,
61=0.18644774159695388,
26=0.0,
57=0.0,
56=0.0,
119=0.0,
52=0.0,
116=0.0,
117=0.0,
84=0.0,
83=0.30853675851837004,
101=0.0,
89=0.0,
75=0.0,
74=0.0,
96=0.0,
94=0.2289186015068987,
51=0.2373677747583045,
39=0.6258002897486721,
29=0.7205353538223696,
65=0.4049209090332688,
162=0.0,
161=0.0,
23=0.0,
38=0.6823705255469878,
0=1.6764418320797225,
49=0.14562508078462955,
118=0.0297918762126681,
112=0.0,
88=0.0,
87=0.0,
71=0.0,
11=0.46735573409778874,
10=1.6297227902291902,
157=0.0,
156=0.0,
144=0.0,
102=0.0,
32=0.5491885089064512,
124=0.0,
160=0.0,
27=0.8712367655659659,
14=1.02267711510419,
4=1.7086302208991824,
53=0.0,
131=0.0,
151=0.0,
150=0.0,
7=0.5258641566403646,
155=0.0,
154=0.0,
22=0.5965943311352753,
115=0.0,
149=0.0,
148=0.0,
110=0.0,
126=0.0,
147=0.0,
16=1.2848942827782364,
34=0.6621963858441853,
42=0.4839145078173428,
46=0.0,
45=0.0,
114=0.0,
33=0.16896419896116743,
81=0.0,
80=0.0,
47=0.21801110988882044,
99=0.030852901662368204,
28=0.0,
20=0.9228703275117636,
106=0.0,
109=0.0,
108=0.0,
30=0.6170869953808311,
54=0.0,
121=0.0,
120=0.0,
91=0.0,
70=0.27010958799524065,
69=0.0,
125=0.0,
60=0.025624365397720616,
19=0.0,
95=0.0,
92=0.23725667432811148,
15=0.2538078836320339,
127=0.10944800817731837,
139=0.0,
85=0.0,
138=0.0,
40=0.09007626946329772,
50=0.0,
37=0.0,
55=0.44246026910630487,
18=0.8587705046314693,
25=0.730182407385819,
36=0.6988813168971952,
41=0.0,
123=0.0,
122=0.0,
130=0.0,
103=0.11949616085084536,
132=0.0,
58=0.49467168926469407,
24=0.7027282031091353,
1=2.6872737694232343,
59=0.0,
82=0.28006853652176167,
21=0.0,
66=0.0,
17=0.4946610629666739
            '>
        <taxa id='taxonSet' spec='beast.evolution.alignment.TaxonSet' alignment='@alignment'/>
    </trait>

    <tree spec="beast.util.ClusterZBSATree" id="tree" nodetype="beast.evolution.tree.ZeroBranchSANode" clusterType="upgma" trait="@tipDates">
        <taxa idref="alignment"/>
    </tree>

    <BirthDeathSkylineModel spec="SABDSamplingThroughTimeModel" id="birthDeath" tree="@tree" conditionOnRhoSampling="true">
		<parameter name="origin" id="origin" value ="100." lower="0."/>
        <parameter name="diversificationRate" id="diversificationRate" value="0.5"/>
        <parameter name="turnover" id="turnover" value=".5"/>
        <parameter name="samplingProportion" id="samplingProportion" value="0.7"/>
        <parameter name="removalProbability" id="r" value="0.0" lower="0." upper="1."/>
        <parameter name="rho" id="rho" value="0.7" lower="0." upper="1."/>
	</BirthDeathSkylineModel>
    
    <siteModel gammaCategoryCount="1" id="SiteModel" spec="SiteModel">
		<parameter dimension="1"  id="mutationRate" name="mutationRate" value="1.0"/>
		<substModel id="gtr" rateAC="@rateAC" rateGT="@rateGT" rateAT="@rateAT" rateCG="@rateCG" rateCT="@rateCT" spec="GTR">
			<parameter dimension="1"  id="rateAG" lower="0.0" name="rateAG" value="1.0"/>
			<frequencies estimate="true" id="freqs" spec="Frequencies">
				<parameter name='frequencies' id='freqParameter' value='0.25' dimension='4' lower="0." upper="1."/>
			</frequencies>
		</substModel>
	</siteModel>
	<branchRateModel id="StrictClock" spec="beast.evolution.branchratemodel.StrictClockModel">
		<parameter dimension="1" id="clock.rate" name="clock.rate" value="0.05" lower="0."/>
	</branchRateModel>


   <!-- likelihood and priors: -->
    <distribution id="posterior" spec="util.CompoundDistribution">
		<distribution id="prior" spec="util.CompoundDistribution">
            <distribution  x="@clock.rate" id="clockRatePrior" spec='beast.math.distributions.Prior'>
				<distr spec='beast.math.distributions.LogNormalDistributionModel' id='clockRatePrior.exp' M="-4.6" S="1.25"/>
			</distribution>
			<distribution id="hky.frequencies.prior" spec="beast.math.distributions.Prior" x="@freqParameter">
				<distr id="Uniform " lower="0.0" upper="1.0" spec="beast.math.distributions.Uniform" />
			</distribution>
			<distribution id="diversificationRate_prior" spec="beast.math.distributions.Prior" x="@diversificationRate">
				<distr spec="beast.math.distributions.Uniform" lower="0." upper="1000." offset="0."/>
			</distribution>
			<distribution id="turnover_prior" spec="beast.math.distributions.Prior" x="@turnover">
				<distr spec="beast.math.distributions.Uniform" lower="0." upper="1." offset="0."/>
			</distribution>
			<distribution id="samplingProportion_prior" spec="beast.math.distributions.Prior" x="@samplingProportion">
				<distr spec="beast.math.distributions.Uniform" lower="0" upper="1." offset="0."/>
			</distribution>
			<distribution  id='origin_Prior' x="@origin" spec='beast.math.distributions.Prior'>
				<distr spec='beast.math.distributions.Uniform' lower="0." upper="1000." offset="0."/>
			</distribution>
			<distribution id="BDlikelihood" spec="util.CompoundDistribution">
				<distribution idref="birthDeath"/>		
			</distribution>
		</distribution>
        <distribution id="jointTreeLikelihood" spec="util.CompoundDistribution">
			<distribution data="@alignment" id="treeLikelihood" spec="TreeLikelihood" tree="@tree" siteModel="@SiteModel" branchRateModel="@StrictClock"/>
        </distribution>
    </distribution>

    
	<run chainLength="200000000" id="mcmc" spec="MCMC" storeEvery="100000" distribution="@posterior">
     
		<state id="state" storeEvery="100000">
            <stateNode idref="tree"/>
			<stateNode idref="origin"/>
			<stateNode idref="diversificationRate"/>
			<stateNode idref="turnover"/>
			<stateNode idref="samplingProportion"/>
            <!--<stateNode idref="r"/> -->
            
            <stateNode idref="clock.rate"/>
			<stateNode idref="freqParameter"/>
			<parameter dimension="1"  id="rateAC" lower="0.0" upper="100.0" name="stateNode" value="1.0"/>
			<parameter dimension="1"  id="rateGT" lower="0.0" upper="100.0" name="stateNode" value="1.0"/>
			<parameter dimension="1"  id="rateAT" lower="0.0" upper="100.0" name="stateNode" value="1.0"/>
			<parameter dimension="1"  id="rateCG" lower="0.0" upper="100.0" name="stateNode" value="1.0"/>
			<parameter dimension="1"  id="rateCT" lower="0.0" upper="100.0" name="stateNode" value="1.0"/>
        </state>
        
		<operator id='origOperator' spec='ScaleOperator' scaleFactor=".75" weight="3" parameter="@origin"/>
		<operator id='diversificationRateOperator' spec='ScaleOperator' scaleFactor=".75" weight="10" parameter="@diversificationRate"/>
		<operator id='turnoverOperator' spec='ScaleOperator' scaleFactor=".75" weight="10" parameter="@turnover"/>
		<operator id='samplingProportionOperator' spec='ScaleOperator' scaleFactor=".75" weight="10" parameter="@samplingProportion"/>
        <!-- <operator id='rOperator' spec='ScaleOperator' scaleFactor=".9" weight="1" parameter="@r"/> -->
        
        <operator spec='TreeDimensionJump' weight="10" tree="@tree"/> 
        <operator spec='WilsonBaldingForZeroBranchSampledAncestorTrees' weight="10" tree="@tree"/> 
        <operator spec='ExchangeForZeroBranchSampledAncestorTrees' isNarrow="false" weight="10" tree="@tree"/>
        <operator spec='ExchangeForZeroBranchSampledAncestorTrees' weight="10" tree="@tree"/>
        <operator spec='UniformForZeroBranchSATrees' weight="20" tree="@tree"/>
        <operator id='rootScaler' spec='ScaleOperatorForZeroBranchSATrees' scaleFactor=".95" weight="1" tree="@tree" rootOnly='true'/>
        <operator id='treeScaler' spec='ScaleOperatorForZeroBranchSATrees' scaleFactor=".95" weight="10" tree="@tree"/>
        
        <operator id="clock.rateScaler" parameter="@clock.rate" scaleFactor="0.75" spec="ScaleOperator" weight="10"/>
        
		<operator spec='ScaleOperator' scaleFactor=".75" weight=".2" parameter="@rateAC"/>
		<operator spec='ScaleOperator' scaleFactor=".75" weight=".2" parameter="@rateAT"/>
		<operator spec='ScaleOperator' scaleFactor=".75" weight=".2" parameter="@rateCG"/>
		<operator spec='ScaleOperator' scaleFactor=".75" weight=".2" parameter="@rateCT"/>
		<operator spec='ScaleOperator' scaleFactor=".75" weight=".2" parameter="@rateGT"/>
		<operator autoOptimize="true" delta="0.2" id="FrequenciesExchanger" integer="false" spec="DeltaExchangeOperator" weight="0.1" parameter="@freqParameter"/>


			
		<logger fileName="$(seed).log" id="tracelog" logEvery="10000" mode="autodetect" model="@posterior">
			<distribution idref="posterior" name="log"/>
			<log idref="BDlikelihood"/>
            <log idref="jointTreeLikelihood"/>
            <log id="treeHeight" spec="beast.evolution.tree.TreeHeightLogger" tree="@tree"/>
			<log idref="origin"/>
            <log idref="diversificationRate"/>
			<log idref="turnover"/>
			<log idref="samplingProportion"/>
            <!--<log idref="r"/>-->
            <log id="SACount" spec="beast.evolution.tree.SALogger" tree="@tree"/>

            <log idref="clock.rate"/>
			<log idref="freqParameter"/>
			<log idref="rateAC"/>
			<log idref="rateAG"/>
			<log idref="rateAT"/>
			<log idref="rateCG"/>
			<log idref="rateCT"/>
			<log idref="rateGT"/>
		</logger>
        
        <!-- <logger fileName="$(seed).trees" id="treelog" logEvery="200000" mode="tree">
			<tree idref="tree" name="log"/>
		</logger> -->
	
	</run>

</beast>
