# Supplementary material for: Bayesian Inference of Sampled Ancestor Trees for Epidemiology and Fossil Calibration
Source: PLoS Comput Biol. 2014 Dec 4;10(12):e1003919. doi: 10.1371/journal.pcbi.1003919 (PMC4263412; doi:10.1371/journal.pcbi.1003919)
Supplement: File S6 — XML files for simulated fossilized birth-death process without -sampled sequences. (ZIP) [file pcbi.1003919.s007.zip › simulations1B/34.xml]

<?xml version="1.0" encoding="UTF-8" standalone="no"?><beast namespace="beast.core:beast.evolution.alignment:beast.evolution.tree.coalescent:beast.core.util:beast.evolution.nuc:beast.evolution.operators:beast.evolution.sitemodel:beast.evolution.substitutionmodel:beast.evolution.likelihood:beast.evolution.speciation:beast.core.parameter:beast.util" version="2.0">
    
    <data dataType="nucleotide" id="alignment" name="alignment">
<sequence taxon='0' value='--------------------------------------------------------------------------------------------------------------------------------------------------------------------------------------------------------------------------------------------------------------------------------------------------------------------------------------------------------------------------------------------------------------------------------------------------------------------------------------------------------------------------------------------------------------------------------------------------------------------------------------------------------------------------------------------------------------------------------------------------------------------------------------------------------------------------------------------------------------------------------------------------------------------------------------------------------------------------------------------------------------------------------------------------------------------------------------------------------------------------------------------------------------------------------------------------------------------------------------------------------------------------------------------------------------------------------------------------------------------------------------------------------------------------------------------------------------------------------------------------------------------------------------------------------------------------------------------------------------------------------------------------------------------------------------------------------------------------------------------------------------------------------------------------------------------------------------------------------------------------------------------------------------------------------------------------------------------------------------------------------------------------------------------------------------------------------'/>

<sequence taxon='1' value='--------------------------------------------------------------------------------------------------------------------------------------------------------------------------------------------------------------------------------------------------------------------------------------------------------------------------------------------------------------------------------------------------------------------------------------------------------------------------------------------------------------------------------------------------------------------------------------------------------------------------------------------------------------------------------------------------------------------------------------------------------------------------------------------------------------------------------------------------------------------------------------------------------------------------------------------------------------------------------------------------------------------------------------------------------------------------------------------------------------------------------------------------------------------------------------------------------------------------------------------------------------------------------------------------------------------------------------------------------------------------------------------------------------------------------------------------------------------------------------------------------------------------------------------------------------------------------------------------------------------------------------------------------------------------------------------------------------------------------------------------------------------------------------------------------------------------------------------------------------------------------------------------------------------------------------------------------------------------------------------------------------------------------------------------------------------------------'/>

<sequence taxon='2' value='--------------------------------------------------------------------------------------------------------------------------------------------------------------------------------------------------------------------------------------------------------------------------------------------------------------------------------------------------------------------------------------------------------------------------------------------------------------------------------------------------------------------------------------------------------------------------------------------------------------------------------------------------------------------------------------------------------------------------------------------------------------------------------------------------------------------------------------------------------------------------------------------------------------------------------------------------------------------------------------------------------------------------------------------------------------------------------------------------------------------------------------------------------------------------------------------------------------------------------------------------------------------------------------------------------------------------------------------------------------------------------------------------------------------------------------------------------------------------------------------------------------------------------------------------------------------------------------------------------------------------------------------------------------------------------------------------------------------------------------------------------------------------------------------------------------------------------------------------------------------------------------------------------------------------------------------------------------------------------------------------------------------------------------------------------------------------------'/>

    <sequence taxon='5' value='CAGCGCGGCGGTCTATCGGGTCTGGGGTGTGACACGCCGAATCACGACGCGCTGACCTCCCAACCGGAGTAGAAGACATCGTTGGTAACGACGTCACACCGGCTTCAATGTACATCGGACTAACTCGATGATTCGGGGGCATACGGTATACCACTCTCTTTACGGAGCTGTAGTGGGCCCAGAGTGGTCCAGGAGTCTTGGCTTGGAATATTTCGATGCTGGAGCATCTCATTGTCTTTCCCGCGCAACGTATTCCGGCCCCACTGTGGTATGTAGCCTCAGGTCCGAAAGGCGGTCCAGTACGGCTAGCCCCACCCTGGCAACCAGCAATTAACCGTAAGCCCCTGCCTCCAACATCCACTCAACCTTAGTGGCTTAGTCAAAGTGATATATTGCTGCGAATTTATGCCAAATCCCCGAAACACGATGCATTGTTGCTGAGTTTATGTGTGGGCATGTAGGGACCCACCAATTCAGGCGCGTGTGCTAGGTTATCTGTTGGCCAAAAGGCGTGCGAGCCTTTCATCGGGTGTAACATGTCGAATGGCAATGAATAGATAATTTGTGTTACTGGCCTACTCCGCCCAATATTCTCTGAAAGACCGTGATAAGCTGAGTAGCTCCACACCACACGCATTTTAGAGTACCGGTACAGAAGGCCAGTGTATGCCTTTCTGCGGTCTTCCAAGGCGGTCTGATCCACGGGCGGAACATATAAATGCAGATACTTAGACACACGGGTGGTTCAAATCAATTGATCCCACACCCTACAAACCCTGTTCCATTCAATTTATGTCCTTGTAACCAGCTACTGCCTCACGCGATGTCCCCGGCAAGGAGCCAAGCCTCGAATGATTTGAATGGTGGTGATTCGTTGACAGGTGCCAGAACGCTCCGGCATTTCTTGTGGCTCCTCCACTAGTTATTAGCTCGGCTCCTTTTGGTAGGTACTCCAGGCGTTATGTTCAGTGCTCTAGGTAAGTCACGGGTAAGTGAAATCGGACGTACACCACCAACAGCTAGATGGTTGGGTCTTCTAGCCGGGTGGACCCGGCAGGTCCTCCATGAATAGCATCCCGCAAGGACTAACCTTTCATGAGACTAGGTATACTTCAGGACTCCACTGCAAGGTTTGCTTCTGGTCAATCAGGATTGCGGTGGACGCGAATTATCCCGTGAATCTGTTGCACTCGAACGCCCAGCAGCCAATAAAGATATGGGCCGCGTTTTACTTATCAAGTTGCGAAGTGCACTGACGTCTTAGCATTAGCGCTAAGGCCTCTAAGAAATACGAAACGGTTCAAATGGGAAATAATCATCGGAGTTAAAAACCGGGCTCATCCATAACAGCTGTACACATTAGCGGGGCCATGATAGTTCGCAGATTTTATGTCGCAGGCTGCCCAGGTACAGAGGGGTATGTTCCACTCAGTATGGCTCGTTTCCAGTATCCATATGGATGTCTGTGCCCGGACCCATTGCGTGGAGTCACTATCGTGGAGTAGGAACCAACGCGACCGTTAGTGAAACAACTGTGGGCTAAGTGTGCCAGCTTTCACTCATCGATGCAGTCAACTATTAGACTCCGGTCGGGCAAAGTGAAGTGCACATGTTATCCACGAGTCTGATTAACGCGCTAGTGCGATCATCGGAGGCGCGAGGTGAACCGTTACGGTTCAACGTTCTCGCTGCTACGAGATGAATCTATAATCGAGGCTGCATACGAAGTCGTTTCCGTTAGTTCTCTGGTCGATACATACGGTAATATCCTCGTCAGTCCGCGATCGTAATTTTCCCCACCGTGCCCCTAGCACCAGCACTATTTCTGGCACATCCCCAGGCCAAGTTTTGTGACGCTGCAGCCTTAGACTTGATATCAGCGAAGGGAGGCCAGGCAAGTATCATGAGCTCACCGACTCGACACGGCCTGCCTGCTCGAGACGAATACCTACCTGAGACGCATTCAACTCTCCACAGGGTGCTAGGAAACTCATGTATGA'/>

<sequence taxon='3' value='--------------------------------------------------------------------------------------------------------------------------------------------------------------------------------------------------------------------------------------------------------------------------------------------------------------------------------------------------------------------------------------------------------------------------------------------------------------------------------------------------------------------------------------------------------------------------------------------------------------------------------------------------------------------------------------------------------------------------------------------------------------------------------------------------------------------------------------------------------------------------------------------------------------------------------------------------------------------------------------------------------------------------------------------------------------------------------------------------------------------------------------------------------------------------------------------------------------------------------------------------------------------------------------------------------------------------------------------------------------------------------------------------------------------------------------------------------------------------------------------------------------------------------------------------------------------------------------------------------------------------------------------------------------------------------------------------------------------------------------------------------------------------------------------------------------------------------------------------------------------------------------------------------------------------------------------------------------------------------------------------------------------------------------------------------------------------------'/>

    <sequence taxon='4' value='CAGCGCGGCGGTCTATCAGGTTTGGGGTGTGACACGTCGAATCACGACGCGCTGACCTCCCAACCGGAGTAGAAGACATCGTTGGTAACGACGTAACACCGGCTTCAATATACATCGGACTAACTCGATGATTCGGGGGCATACGGTATACCACTCTCTTTGCGGAACTGTAGTGGGTCCAGAGTGGCCCAGGAGTCTTGATTTGAAATATTTCGATGCTGGAGCATCTCATTGTCTTTCCCGCGCAACGTATTCCGGCCCCACTGTGGTATGTAGCCTTGAGCTCGAAAGGCGGTCCAGTACGGCTGGCCCCACCCTGACAACCAGCAATTAACCGTAAGCCCCTGCCTCCAACATCCACTCAACCTTAGTGGTTTAGTCAAAGTGATATATTGCTGCGAATTTATGCCAAATCCCCGAAACACGATGCATAGTTGCTGAATTTATGTGTGGGCATTTAGGGACCCACCAACTCAGGCGCGTGTGCCAGGTTATCTGTTGGCCAAAAGGCGTGCGCGCCTTTCATCGGGTGTAACACGTCGAATGACAACGAATAGATAATTTGTGTTACTGGCCTACTCCGCCCAATATTCTCTGAGGGACCGCGATAAGCTGAGTAGCTCCACACCACACGCATTTTAGAGTACCGGTACAGAAGGTCAGCGTTTCCCTTTCTGTGGTCTTCCAAGGCGGTCTGATCCACGGGCGGAGCATATGAATGCAGATACTTAGACACACGGGTGGTTCGAATCGATTGATCCCACGCCCTACAAACCCTGTTCCATTCAATTTATGTCCTTGCAACCAACTACTGCCTAACGCGATGTCCCCGGCAAAGAGCCAAACCTCGTATGATTCGAATGGTGATGATTCGTTGACAGGTGCCAGAACGCTCCGGCATTTCTTGTGGCTCCTCCTCTGGTTATTAGCTCGGCTCCTTTTGGTAGGTACTCCAGGCGTCATGTTCAGTGCTCTAGGTAGGTAGCAGGTAAGTGAAATCCGACGTACACCACCAACAGCTAGATTGTTGGGCCTTCTAGCCGGGTAGACCCGGCAGGTCCTCCATGAATAGGATCATGCAATGACTCAACTTTCATGAGACTAGGTATACTTCAGGACTCCACTACGTGGTTTGCTCCTGGTCAATCAGGGTTGCAGTGGAAGCGAATTATCCCGTTATTCTGTTGCAATCGAACGTCCAGCAGCCAATAAAAATATGGGACGCGTTTTACTTGTCAGGTTGCGAAGTGCACTGAGGTCTTAGCATTAGCGGTAAGGCCTCTAGGAAATACGAAACGGTTCGAATGGGAAATAATCATCGGAGCTGAAAACCGGGTTCATCCATAACGGCTGTACACATTAGCGGGGCCATGATAGTTCGCCGATTTTATATTGCAGGCTGCCCAGGTACAGAAGGGTATGTTCCACTCAGTATGGCTCGTTTTTAGTATCCATATGGATGTCTGTGCCCGGACCCATTGCGTGGAGTCACTATCGTGGAGTAGGAACCAACGCGACTGTTAGTGAAACAACTGTGGGCTATGTGTGCCAGCTTTCACTCATCAACGCAGTCAACTATTAAACTCAGGTCGGGAGAAGTGAAGTGCCCGTGTTATCCACGAGGCTGATTAACGCGCTAGTGCGATCATCGGAGGCGCGGGGTGAACCGTTACGGTTCAACGTTCTCGCTGCTACGAGATGAATCTATAATCAAGGCTGCATACAAAGTCGTTTCCGTTAGTTCTCTGGTCGATACATACGGTAATGTCCTCGTCAGTCCGCGATCGTAATTTTCCCCACCGTGCCCCTAACACCAGCACTATTTCTGGCACATCCCCAGGCCAAGTTTTGTGACGCTGCAGCTCTAGACTTGATATCAGCGAAGGGAGGCCAGGCAAGCATCATGAGCTCACCGATTCGACACGCCCTGCCTACTGAAGACGAATACCTATTTGAGACGCATTCAACTCTCCACAGGTTGCTAGGAAACTCATGTATGA'/>

<sequence taxon='6' value='--------------------------------------------------------------------------------------------------------------------------------------------------------------------------------------------------------------------------------------------------------------------------------------------------------------------------------------------------------------------------------------------------------------------------------------------------------------------------------------------------------------------------------------------------------------------------------------------------------------------------------------------------------------------------------------------------------------------------------------------------------------------------------------------------------------------------------------------------------------------------------------------------------------------------------------------------------------------------------------------------------------------------------------------------------------------------------------------------------------------------------------------------------------------------------------------------------------------------------------------------------------------------------------------------------------------------------------------------------------------------------------------------------------------------------------------------------------------------------------------------------------------------------------------------------------------------------------------------------------------------------------------------------------------------------------------------------------------------------------------------------------------------------------------------------------------------------------------------------------------------------------------------------------------------------------------------------------------------------------------------------------------------------------------------------------------------------'/>

    <sequence taxon='8' value='CAGCGCGGCGGTCTATCGGGTTTGGGGTGTGACACGCCGAATCACGACGCGCTGACCTCCCAACCGGAGTAGAAGACATCGTTGGTAACGACGCCACACCGGCTTCAATATACACCGGACTAACTCGATGATTCGGGGGCATACGGTATACCACTCTCTTTGCGGAGCTGTAGTGGGCCCAGAGTGGCCCGGGAGTCTTGACTTGAAATATTTCGATGCTGGAGCATCTCATTGTCTTTCCCGCGCAACGTATTCCGGCCCCACTGTGGTATGTAGCCTCGAGTTCGAAAGGCGGTCCAGTACGGCTGGCCCCCCCCTGACAACCAGCAATTAACCGTAAGCCCCTGCCTCCAACATCCACTCAACCTTAGTGGCTTAGTCAAGGTGATATACTGCTGCGAATTTATGGCAAATCCCCGAAACACGATGCATAGTTGCTGAATTTATGTGTGGGCATTTAGGGACCCACCAATTCAGGCGCGTGTGCCAGGTTATCTGTTGGCCAAAAGGCGTGCGAGCCTTTCATCGGGTGTAACATGTCGAATGGCAACGAATAGATAATTTGTGCTACTGGCCTACTCCGCCCAATATTCTCTGAGGAACCGCGATAAGCTGAGTAGCTCCACACCACACGCATTTTAGAGTACTGGTACAGAAGGTCAGCGTTTGCCTTTCTGCGGTCTTCCAAGGCGGTCTGATCCACGAGCGGAACATATAAATGCAGATACTTAGACACACGGGTGGTTCGAATCGATTGATCCCACGCCCTACAAACCCTGTTCCATTCAATTTATGTCCTTGCAACCAACTACTGCCTAACGCGATGTCCCCGGTAAAGAGCCAAACCTCGTATGATTTGAATGGTAATGATTCGTTGACAGGTACCAGAACGCTCCGGCATTTCTTGTGGCTCCTCCTCTAGTTATTAGCTCGGCTCCTTTTGGTAGGTACTCCAGGCGTCATGTTCAGTGCTCTAGGTAGGTAGCAGGTGAGTGAAATCGGACGTACACCACCAACAGCTAGATTGTTGGGCCTCCTAGCCGGGTAGACCCGGCAGGTCCTCCATGAATAGGATCATGCAATGACTCACCTTTCATGAGACTAGGTATACTTCAGGACTCCACTACGCGGTTTGCTCCTGGTCAATCAGGGTTGCAGTGGAAGCGAATTATCCCGTGATTCTGTTGCAATCGAACGTCCAGCAGCCAATAAAAATATGGGACGCGTTTTACTTGTCAAGTTGCGAAGTGCACTGAGGTCTTAGCATTAGCGCTAAGGCCTCTAGGAAATACGAAACGGTTCGAATGGGAAATAATTATCGGAGCTGAAAACCGGGTTCACCCATAACGGCTGTACACATTAGCGGGGCCATGATAGTTCGCCGATTTTATATTGCAGGCTGCCCAGGTACAGAGGGGTATGTTCCACTCAGTATGGCTCGTTTCTAGTATCCATATGGATGTCTGTGCCCGGACCCATTGCGTGGAGTCACTATCGTGGAGTAGGAACCAACGCGACTGTTAGTGAAACAACTGTGGGCTATGTGTGCCAGCTTTCACTCATCGACGCAGTCAACTATTAAACTCAGGTCGGGCGAAGTGAAGTGCCCATGTTATCCACGAGGCTGATTAACGCGCTAGTGCGATCATCGGAGGCGCGGGGTGAACCGTTACGGTTAAACGTTCTCGCTGCTACGAGATGAATCTATAATCAAGGCTGCATACAAAGTCGTTTCCGTTAGTTTTCTGGTCGATACATACGGTAATGTCCTCGTCAGTCCGCGATCGTAATTTTCCCCACCGTGCCCCTAACACCAGCACTATTTCTGGCACATCCCCAGGCAAAGTTTTGTGACGCCGCAGCTTTAGACTTGATATCAACGAAGGGAGGCCAGGCAAGCATCATGAGCTCACCGATTCGACACGGCCTGCCTGCTGGAGACGAATACCTATTTGAGACGCATTCAACTCTCCACAGGATGCTAGGAAACTCATGTATGA'/>

    <sequence taxon='7' value='CAGCGCGGCGGTCTATCGGGTTTGGGGTGTGACACGCCGAATCACGACGCGCTGACCTCCCAACCGGAGTAGAAGACATCGTGGGTAACGACGCCACACCGGCTTCAATATACACCGGACTAACTCGATGATTCTGGGGCATACGGTATACCACTCTCTTTGCGGAGCTGTAGTGGGCCCAGAGTGGCCCGGGAGTCTTGACTTGAAATATTTCGATGCTGGAGCATCTCATTGTCTTTCCCGCGCAACGTATTCCGGCCCCACTGTGGTATGTAGCCTCGAGTTCGAAAGGCGGTCCAGTACGGCTGGCCCCCCCCTGACAACCAGCAATTAACCGTAAGCCCCTGCCTCCAACATCCACTCAACCTTAGTGGCTTAGTCAAGGTGATATACTGCTGCGAATTTATGCCAAATCCCCGAAACACGATGCATAGTTGCTGAATTTATGTGTGGGCATTTAGGGACCCACCAATTCAGGCGCGTGTGCCAGGTTATCTGTTGGCCAAAAGGCGTGCGAGCCTTTCATCGGGTGTAACATGTCGAATGGCAACGAATAGATAATTTGTGCTACTGGCCTACTCCGCCCAATATTCTCTGAGGAACCGCGATAAGCTGAGTAGCTCCACACCACACGCATTTTAGAGTACTGGTACAGAAGGTCAGCGTTTGCCTTTCTGCGGTCTTCCAAGGCGGTCTGATCCACGAGCGGAACATATAAATGCAGATACTTAGACACACGGGTGGTTCGAATCGATTGATCCCACGCCCTACAAACCCTGTTCCATTCAATTTATGTCCTTGCAACCAACTACTGCCTAACGCGATGTCCCCGGTAAAGAGCCAAACCTCGTATGATTTGAATGGTAATGATTCGTTGACAGGTACCAGAACGCTCCGGCATTTCTTGTGGCTCCTCCTCTAGTTATTAGCTCGGCTCCTTTTGGTAGGTACTCCAGGCGTCATGTTCAGTGCTCTAGGTAGGTAGCAGGTGAGTGAAATCGGACGTACAACACCAACAGCTAGATTGTTGGGCCTCCTAGCCGCGTAGACCCGGCAGGTCCTCCATGAATAGGATCATGCAATGACTCACCTTTCATGAGACTAGGTATACTTCAGGACTCCACTACGCGGTTTGCTCCTGGTCAATCAGGGTTGCAGTGGGAGCGAATTATCCCGTGATTCTGTTGCAATCGAACGTCCAGCAGCCAATAAAAATATGGGACGCGTTTTACTTGTCAAGTTGCGAAGTGCACTGAGGTCTTAGCATTAGCGCTAAGGCCTCTAGGAAATACGAAACGGTTCGGATGGGAAATAATCATCGGAGCTGAAAACCGGGTTCACCCATAACGGCTGTACACATTAGCGGGGCCATGATAGTTCGCCGATTTTATATTGCAGGCTGCCCAGGTACAGAGGGGTATGTTCCACTCAGTATGGCTCGTTTCTAGTATCCATATGGATGTCTGTGCCCGGACCCATTGCGTGGAGTCACTATCGTGGAGTAGGAACCAACGCGACTGTTAGTGAAACAACTGTGGGCTATGTGTGCCAGCTTTCACTCATCGACGCAGTCAACTATTAAACTTAGGTCGGGCGAAGTGAAGTGCCCATGTTATCCACGAGGCTGATTAACGCGCTAGTGCGATCATCGGAGGCGCGGGGTGAACCGTTACGGTTAAACGTTCTCGCTGCTACGAGATGAATCTATAATCAAGGCTGCATACAAAGTCGTTTCCGTTAGTTTTCTGGTCGATACATACGGTAATGTCCTCGTCAGTCCGCGATCGTAATTTTCCCCACCGTGCCCCTAACACCAGCACTATTTCTGGCACATCCCCAGGCAAAGTTTTGTGACGCCGCAGCTTTAGACTTGATATCAACGAAGGGAGGCCAGGCAAGCATCATGAGCTCACCGATTCGACACGGCCTGCCTGCTGGAGACGAATACCTATTTGAGACGCATTCAACTCTCCACAGGATGCTAGGAAACTCACGTATGA'/>

</data>

    <trait id="tipDates" spec='beast.evolution.tree.TraitSet' traitname='date-backward' units='year' value='
2=3.231273965416583,
5=0.0,
3=1.2002625607981985,
4=0.0,
7=0.0,
8=0.0,
6=0.11704873373763247,
1=3.4188882798446243,
0=3.473369321401636
            '>
        <taxa id='taxonSet' spec='beast.evolution.alignment.TaxonSet' alignment='@alignment'/>
    </trait>

    <tree spec="beast.util.ClusterZBSATree" id="tree" nodetype="beast.evolution.tree.ZeroBranchSANode" clusterType="upgma" trait="@tipDates">
        <taxa idref="alignment"/>
    </tree>

    <BirthDeathSkylineModel spec="SABDSamplingThroughTimeModel" id="birthDeath" tree="@tree" conditionOnRhoSampling="true">
		<parameter name="origin" id="origin" value ="100." lower="0."/>
        <parameter name="diversificationRate" id="diversificationRate" value="0.5"/>
        <parameter name="turnover" id="turnover" value=".5"/>
        <parameter name="samplingProportion" id="samplingProportion" value="0.7"/>
        <parameter name="removalProbability" id="r" value="0.0" lower="0." upper="1."/>
        <parameter name="rho" id="rho" value="0.7" lower="0." upper="1."/>
	</BirthDeathSkylineModel>
    
    <siteModel gammaCategoryCount="1" id="SiteModel" spec="SiteModel">
		<parameter dimension="1"  id="mutationRate" name="mutationRate" value="1.0"/>
		<substModel id="gtr" rateAC="@rateAC" rateGT="@rateGT" rateAT="@rateAT" rateCG="@rateCG" rateCT="@rateCT" spec="GTR">
			<parameter dimension="1"  id="rateAG" lower="0.0" name="rateAG" value="1.0"/>
			<frequencies estimate="true" id="freqs" spec="Frequencies">
				<parameter name='frequencies' id='freqParameter' value='0.25' dimension='4' lower="0." upper="1."/>
			</frequencies>
		</substModel>
	</siteModel>
	<branchRateModel id="StrictClock" spec="beast.evolution.branchratemodel.StrictClockModel">
		<parameter dimension="1" id="clock.rate" name="clock.rate" value="0.05" lower="0."/>
	</branchRateModel>


   <!-- likelihood and priors: -->
    <distribution id="posterior" spec="util.CompoundDistribution">
		<distribution id="prior" spec="util.CompoundDistribution">
            <distribution  x="@clock.rate" id="clockRatePrior" spec='beast.math.distributions.Prior'>
				<distr spec='beast.math.distributions.LogNormalDistributionModel' id='clockRatePrior.exp' M="-4.6" S="1.25"/>
			</distribution>
			<distribution id="hky.frequencies.prior" spec="beast.math.distributions.Prior" x="@freqParameter">
				<distr id="Uniform " lower="0.0" upper="1.0" spec="beast.math.distributions.Uniform" />
			</distribution>
			<distribution id="diversificationRate_prior" spec="beast.math.distributions.Prior" x="@diversificationRate">
				<distr spec="beast.math.distributions.Uniform" lower="0." upper="1000." offset="0."/>
			</distribution>
			<distribution id="turnover_prior" spec="beast.math.distributions.Prior" x="@turnover">
				<distr spec="beast.math.distributions.Uniform" lower="0." upper="1." offset="0."/>
			</distribution>
			<distribution id="samplingProportion_prior" spec="beast.math.distributions.Prior" x="@samplingProportion">
				<distr spec="beast.math.distributions.Uniform" lower="0" upper="1." offset="0."/>
			</distribution>
			<distribution  id='origin_Prior' x="@origin" spec='beast.math.distributions.Prior'>
				<distr spec='beast.math.distributions.Uniform' lower="0." upper="1000." offset="0."/>
			</distribution>
			<distribution id="BDlikelihood" spec="util.CompoundDistribution">
				<distribution idref="birthDeath"/>		
			</distribution>
		</distribution>
        <distribution id="jointTreeLikelihood" spec="util.CompoundDistribution">
			<distribution data="@alignment" id="treeLikelihood" spec="TreeLikelihood" tree="@tree" siteModel="@SiteModel" branchRateModel="@StrictClock"/>
        </distribution>
    </distribution>

    
	<run chainLength="20000000" id="mcmc" spec="MCMC" storeEvery="100000" distribution="@posterior">
     
		<state id="state" storeEvery="100000">
            <stateNode idref="tree"/>
			<stateNode idref="origin"/>
			<stateNode idref="diversificationRate"/>
			<stateNode idref="turnover"/>
			<stateNode idref="samplingProportion"/>
            <!--<stateNode idref="r"/> -->
            
            <stateNode idref="clock.rate"/>
			<stateNode idref="freqParameter"/>
			<parameter dimension="1"  id="rateAC" lower="0.0" upper="100.0" name="stateNode" value="1.0"/>
			<parameter dimension="1"  id="rateGT" lower="0.0" upper="100.0" name="stateNode" value="1.0"/>
			<parameter dimension="1"  id="rateAT" lower="0.0" upper="100.0" name="stateNode" value="1.0"/>
			<parameter dimension="1"  id="rateCG" lower="0.0" upper="100.0" name="stateNode" value="1.0"/>
			<parameter dimension="1"  id="rateCT" lower="0.0" upper="100.0" name="stateNode" value="1.0"/>
        </state>
        
		<operator id='origOperator' spec='ScaleOperator' scaleFactor=".75" weight="3" parameter="@origin"/>
		<operator id='diversificationRateOperator' spec='ScaleOperator' scaleFactor=".75" weight="10" parameter="@diversificationRate"/>
		<operator id='turnoverOperator' spec='ScaleOperator' scaleFactor=".75" weight="10" parameter="@turnover"/>
		<operator id='samplingProportionOperator' spec='ScaleOperator' scaleFactor=".75" weight="10" parameter="@samplingProportion"/>
        <!-- <operator id='rOperator' spec='ScaleOperator' scaleFactor=".9" weight="1" parameter="@r"/> -->
        
        <operator spec='TreeDimensionJump' weight="10" tree="@tree"/> 
        <operator spec='WilsonBaldingForZeroBranchSampledAncestorTrees' weight="10" tree="@tree"/> 
        <operator spec='ExchangeForZeroBranchSampledAncestorTrees' isNarrow="false" weight="10" tree="@tree"/>
        <operator spec='ExchangeForZeroBranchSampledAncestorTrees' weight="10" tree="@tree"/>
        <operator spec='UniformForZeroBranchSATrees' weight="20" tree="@tree"/>
        <operator id='rootScaler' spec='ScaleOperatorForZeroBranchSATrees' scaleFactor=".95" weight="1" tree="@tree" rootOnly='true'/>
        <operator id='treeScaler' spec='ScaleOperatorForZeroBranchSATrees' scaleFactor=".95" weight="10" tree="@tree"/>
        
        <operator id="clock.rateScaler" parameter="@clock.rate" scaleFactor="0.75" spec="ScaleOperator" weight="10"/>
        
		<operator spec='ScaleOperator' scaleFactor=".75" weight=".2" parameter="@rateAC"/>
		<operator spec='ScaleOperator' scaleFactor=".75" weight=".2" parameter="@rateAT"/>
		<operator spec='ScaleOperator' scaleFactor=".75" weight=".2" parameter="@rateCG"/>
		<operator spec='ScaleOperator' scaleFactor=".75" weight=".2" parameter="@rateCT"/>
		<operator spec='ScaleOperator' scaleFactor=".75" weight=".2" parameter="@rateGT"/>
		<operator autoOptimize="true" delta="0.2" id="FrequenciesExchanger" integer="false" spec="DeltaExchangeOperator" weight="0.1" parameter="@freqParameter"/>


			
		<logger fileName="$(seed).log" id="tracelog" logEvery="10000" mode="autodetect" model="@posterior">
			<distribution idref="posterior" name="log"/>
			<log idref="BDlikelihood"/>
            <log idref="jointTreeLikelihood"/>
            <log id="treeHeight" spec="beast.evolution.tree.TreeHeightLogger" tree="@tree"/>
			<log idref="origin"/>
            <log idref="diversificationRate"/>
			<log idref="turnover"/>
			<log idref="samplingProportion"/>
            <!--<log idref="r"/>-->
            <log id="SACount" spec="beast.evolution.tree.SALogger" tree="@tree"/>

            <log idref="clock.rate"/>
			<log idref="freqParameter"/>
			<log idref="rateAC"/>
			<log idref="rateAG"/>
			<log idref="rateAT"/>
			<log idref="rateCG"/>
			<log idref="rateCT"/>
			<log idref="rateGT"/>
		</logger>
        
        <!-- <logger fileName="$(seed).trees" id="treelog" logEvery="200000" mode="tree">
			<tree idref="tree" name="log"/>
		</logger> -->
	
	</run>

</beast>
