# Supplementary material for: Bayesian Inference of Sampled Ancestor Trees for Epidemiology and Fossil Calibration
Source: PLoS Comput Biol. 2014 Dec 4;10(12):e1003919. doi: 10.1371/journal.pcbi.1003919 (PMC4263412; doi:10.1371/journal.pcbi.1003919)
Supplement: File S6 — XML files for simulated fossilized birth-death process without -sampled sequences. (ZIP) [file pcbi.1003919.s007.zip › simulations1B/96.xml]

<?xml version="1.0" encoding="UTF-8" standalone="no"?><beast namespace="beast.core:beast.evolution.alignment:beast.evolution.tree.coalescent:beast.core.util:beast.evolution.nuc:beast.evolution.operators:beast.evolution.sitemodel:beast.evolution.substitutionmodel:beast.evolution.likelihood:beast.evolution.speciation:beast.core.parameter:beast.util" version="2.0">
    
    <data dataType="nucleotide" id="alignment" name="alignment">
<sequence taxon='0' value='--------------------------------------------------------------------------------------------------------------------------------------------------------------------------------------------------------------------------------------------------------------------------------------------------------------------------------------------------------------------------------------------------------------------------------------------------------------------------------------------------------------------------------------------------------------------------------------------------------------------------------------------------------------------------------------------------------------------------------------------------------------------------------------------------------------------------------------------------------------------------------------------------------------------------------------------------------------------------------------------------------------------------------------------------------------------------------------------------------------------------------------------------------------------------------------------------------------------------------------------------------------------------------------------------------------------------------------------------------------------------------------------------------------------------------------------------------------------------------------------------------------------------------------------------------------------------------------------------------------------------------------------------------------------------------------------------------------------------------------------------------------------------------------------------------------------------------------------------------------------------------------------------------------------------------------------------------------------------------------------------------------------------------------------------------------------------------'/>

<sequence taxon='5' value='--------------------------------------------------------------------------------------------------------------------------------------------------------------------------------------------------------------------------------------------------------------------------------------------------------------------------------------------------------------------------------------------------------------------------------------------------------------------------------------------------------------------------------------------------------------------------------------------------------------------------------------------------------------------------------------------------------------------------------------------------------------------------------------------------------------------------------------------------------------------------------------------------------------------------------------------------------------------------------------------------------------------------------------------------------------------------------------------------------------------------------------------------------------------------------------------------------------------------------------------------------------------------------------------------------------------------------------------------------------------------------------------------------------------------------------------------------------------------------------------------------------------------------------------------------------------------------------------------------------------------------------------------------------------------------------------------------------------------------------------------------------------------------------------------------------------------------------------------------------------------------------------------------------------------------------------------------------------------------------------------------------------------------------------------------------------------------'/>

    <sequence taxon='7' value='CTGAGGCATGCAATTTAGTGAAACTGCTGCTGAAGACCGGCCGCCGATCGAGAGTACTAGGCGTCAGAGACATTCCTTAAGTAGGCTCTCCTTAATTAGCGTACGGGTCCAGTGAGCAAGCGGCTATATTTATTTATCAGATAAACCTGGAGCCGCTCTACGGTGTAAGGAGTTTTTTTGGTAAAGAAGTCTAATAGTCTTTTCATGCAGACTGGACCGCAGCACAAGGCGTAAGGACGTGTAACTCGGTACTTTGGTTTCCAGTAGGCAGACCTGCTTAGAAGTGTGAATAGGAATTGTGTGCACACATTTAGATACGTTCGCAAAGAGAATAGTACGACCCAAGCCCGTCCGTATTGCTCGTCGGACGAACTGAAGTTGCCGTTAGGGTTGTGAGAGATTTCGTGCTCCGACCCTATACGGCTGAGAGTACGCCTTTGATGCAGGCCCTCCCTGGCTTGGTTAGGGTAATGTTAAATTCCGGTGAGGGCCCCGCTGTTCCACTAACGCTAGCGTTATGCGTGATGTACTACATTGCCAACTCGTCAAGGATTGTCTACACTGGACCCGGCGAAGTCGGACACTGTCCCGCCATTCAGGATAGTATCCTCTACATCCAGCGGGGGTGCGCCGATCGATCTTCCATCCGCGGAATCCTGACATGACATCTATCGAATATACATATCCTTTCGAGCGGTGTACAGACTGTATTGTCACTGCATCTAGCAGAGTCCGACTGTTATAAGCGTGGGGGGGACTAACCCGGCTTGGATTGAATGGGGGACCCCTTGTGGGCAGTTCGAACTCCGCACGTCTCTCTAACGAGATAACTTCGGACCAACAGGTTACCAAGTCCATTACCAGGCCCAACGCAATTCGCTCGATCGCTCGTCGCAGCCAGTATGACTCCCTAATGTAGAAACAACGTGGCTTATATACAGGTCTAGTCTGTACGCTTATAATCCAGCCAGGGAGTCGGTATGCTAACCTCGGGGAAGGGAGTTCTCCAACTTAAGCATATTCACACCAGTCTTACGCCTGGGAGCGAGCTCGTTTAAATGCCGGACCGGACAATGTAAGAGCCTAATCTGATCCCACGTGACGCATGTCGTCCAACCGAGTTCTTATTTCAACCTGGACTTGAAACCGATGTCCTTAACTTCCGTAGAGGCTAACTAGTCACAACCGGTTCGGCTGCGTTGTACGAGTACGCACGTTTCTGGAGACTTGAGCCATCGATGTCCCGTAGGAAACCCAGTCTGTCGTTCGACTTCTCGGGTCGGTTTGGTTTGAATTATATTCACGTTTGAATGAAGGGTTAGCGTTGGGTCTATGCGAAAGAAGCGTTCAATAAAGAACATAATAGCCTAACTGGACCAGACGTAGCCGTGGAGCAGAGGCCTGGTTCTGTAGGCGGGCGAGGCAGGATTTGCGGAGATACGTCCATTTAACGTTCTTGAGGTAAGCGCAGCTCGCATGCTCACTTTTAAAATGCTGGTCTCCGTGCCTGTTGAGTGGAAGTTACTGTAGATACCCCTTCAAGGTCTTGATCGTCGTGCCTACTCACTGGCCACGCAACTTGGCTGACCTCGTAGTGACTTCAGCCGTCCACAGACACTTGCAGCTTAGTCTAGTGCTAGTCGGATCATCCTGAGTCTTATGCCTAAGATAGGTTAGAAAGGCTTTACGGGGAAACGCCGCGTTCATTCGCTGAATAGTGCCCGTGTTTTGGGAGGCGTTTCCGAACCTCCAGCAGGTAAAGACTATAGCTAGGTCCACACATACCAAGGGGATGGCTATTGAAAAATGAGCGGGGCCTCTAGTGTCTAGAGCCGTCCCTCGCTTAAATGACAGCCAGAGGGTTAAACGTTCCTGCCGGAACAGTGTCGCGCGTACCGTGTCGTTTTGCTGGTCCTCATGCTATGCCATACCCGTTACATGAGGTACAGTTCTTCCGGCCTAGTGATGGTTAGTGCGCTACATGTATTGCTTTACGCAAG'/>

<sequence taxon='12' value='--------------------------------------------------------------------------------------------------------------------------------------------------------------------------------------------------------------------------------------------------------------------------------------------------------------------------------------------------------------------------------------------------------------------------------------------------------------------------------------------------------------------------------------------------------------------------------------------------------------------------------------------------------------------------------------------------------------------------------------------------------------------------------------------------------------------------------------------------------------------------------------------------------------------------------------------------------------------------------------------------------------------------------------------------------------------------------------------------------------------------------------------------------------------------------------------------------------------------------------------------------------------------------------------------------------------------------------------------------------------------------------------------------------------------------------------------------------------------------------------------------------------------------------------------------------------------------------------------------------------------------------------------------------------------------------------------------------------------------------------------------------------------------------------------------------------------------------------------------------------------------------------------------------------------------------------------------------------------------------------------------------------------------------------------------------------------------'/>

    <sequence taxon='19' value='CTGAGGTATGCAATTTAGTGAAACTGCTGCTGAAGACCGGCCGCCGATCGGGAGTACTAGGCGTCAGAGACATTCCTTAAGTAGGCTCTCCTTAATTAGCGTACGGGTCCAGTGAGCAAGCGCCTATATTTATTTATCAGATAAACCTGGAGCCGCTCTACGGTGTAAGGAGTTTTTTTGGTAAAGAAGTCTAATAGTCTTTTCATGCAGACTGGACTGCAGCACAAGGCGTAAGGACGTGCAACTCGGTACTTTGGTTTCCAGTAGGCAGACCTGCTTAAAAGTGTGAATAGGAATTGTATGCACACATTTAGATACGTTCGCAAAGAGAATAGTACGACCCAAGCCCGTCCGTATTGCTCGCCGGACGAACTGAAGTTGCCGTTAGGGTTGTGAGAGATTTCGTGCTCCGACCCTATACGGCTGAGAGTACGCCTTTGATGCAGGCCCTCCCTGGCTTGGTTAGGGTAATGTTAAATTCCGGTGAGGGCCTCGCTGTTCCACTAACGCTAGCGTTATGCGTGATGTACTACATTCCCAACTCGTCAAGGATTGTCTACACTGGACCCGGCGAAGTGGGACACTGTCCCGCTATTCAGGATAGTATCCTCTACATCCAGCGGGGGTGCGCCGATCGATCTTCCATCCGCGCAATCCTGACATGACATCTATCGAATATACATATCCTTTCGAGCGGTGTACAGACTGTATTGTCACTGCATCTAGCAGAGTCCGACTGTTATAAGCGTGGGGGGGACTAACCCGGCTTGGATTGAATGGGGGACCCCTTGTGGGCAGTTCGATTTCCGCACGTCTCTCTAACGAGATAACTTCGGACCAACAGGTTACCAAGTCCATTACTAGGCCCAACGCAATTCGCTCGATCGCTCGTCGCAGCCAGTATGACTCCCTACTGTAGAAACAACGTGGCTTATATACAGGTCTAGTCTGTACGCTTATAATCCAGCCAGGGAGTCGGTATGCTAACCTCGGGGAAGGGAGTTCTCCAACTTAAGCATATTCACACCAGTCTTACGCCTGGGAGCGAGCTCGCTTAAAAGCCGGACCGGATAATGTAAGAGCCTTATCTGATCCCACGTGACGCATGTCGTCCAACCAACTTCTTATTTCAACCTGGACTTGAAACCGATGTCCTTAACTTTTCTAGAGGCTAACTAATCACAACCGGTTCGGCTGCGTTGTACGAGTACGCACGTTTCTGGAGACTTGAGACATCGATGTCCCGTAGGAAACCCAGTCTGTCGTTTGACTTCTCGGGTCGGTTTGGTTTGAATTATATTCACGTTTGAATGAAGGGTTAGCGTTGGGTCTATGCGAAAGAAACGTTCAATAAAGAACATAATAGCCTAACTGGACCAGACGTTGCCGTGGAGCAGAGGCTTGGTTCTGTAGGCGGGTGAGGCAGGATTTGCGGAGATACGTCCATTTAGCGTTCTTGAGGTAAGCGCAGTTCGCATGCTCACTTTTAAAATACTGGTCTCCGTGCCTGTTGCGTGGAAGTTACTGTAGATACACCTTCAACGCCTTGATCGTCGTGCCCACTCACTGGCCACGCAACTTGGCTGACCTCGTAGTGACTTCAGCCGTCCACAGACACTTGGAGCTTAGTCTGGTGCTAGTCGGATCATCCTGAGTCTTATGCCTAAGATAGGTTAGAAAGGCTTTGCGGGGAAACGCCGCGTTCATTCGCTGAATAGTGCCCGTGTTTTGGGCGGCGTTTCCGAACCTCCAGCAGGTAAAGACTATAGCTAGGTCCACACGTACCAAGGGGATGGCTATTGAAAAATGAGCGGGACCTCTAGTGTCTAGAGCCGTCCCTCGCTTAAATGACAGCCAGAGGGTTAAACGTTCCTGCCGGAACAGTGTCGCGCGTACCGTGTCGTTTTGTTGGTCCTCATGCTATGCCATACCCGTTACATGAGGTACAGTTCTTCCGGCCTAGTGATGGTTAGTGCGCTACATGTATTGCTTTACGCAAG'/>

    <sequence taxon='37' value='CTGAGGTATGCAATTTAGTGAAACTGCTGCTGAAGACCGGCCGCCGATCGAGAGTACTAGGCGTCAGAGACATTCCTTAAGTAGGCTCTCCTTAATTAGCGTACGGGTCCAGTGAGCAAGCGCCTATATTTATTTATCAGATAAACCTGGAGCCGCTTTACGGTGTAAGGAGTTTTTTTGGTAAAGAAGTCTAATAGTCTTTTCATGCAAACTGGACTGCAGCACAAGGCGTAAAGACGTGCAACTCGGTACTTTGGTTTTCAGTAGGCAGACCCGCTTAGAAGTGTGAATAGGAATTGTGTGCACACATTTAGATACGTTCGCAAAGAGAATAGTACGACCCAAGCCCGTCCGTATTGCTCGCCGGACGAACTGAAGTTGCCGTTAGGGTTGTGAGAGATTTCGTGCTCCGACCCTATACGGCTGAGAGTACGCCTTTGATGCAGGCCCTCCCTGGCTTGGTCAGGGTAATGTTAAATTCCGGTGAGGGCCTCGCTGTTCCACTAACGCTAGCGTTATGCGTGATGTACTACATTCCCAACTCGTCAAGGATTGTCTACACTGGACCCGGCGAAGTCGGACACTGTCCCGCTGTTCAGGATAGTATCCTCTACATCCAGCGGGGGTGCGCCGATCGATCTTCCATCCGCGGAACCCTGACATGACATCTATCGAATATACATATCCTTTCGAGCGGTGTACAGACTGTATTGTCACTGCATCTAGCAGAGTCCGACTGTTATAAGCGTGGGGGGGACTAACCCGGCTTGGATTGAATGGGGGACCCCTTGTGGGCAGTTCGATCTCCGCACGTCTCTCTAACGAGATAACTTCGGCCCAACAGGTTACCGAGTCCATTACTAGGCCCAACGCAATTCGCTCGATCGCTCGTCGCAGCCAGTATGACTCCCTAATGTAGAAACAACGTGGCTTATATACAGGTCTAGTCTGTACGCTTATAATCCAGCCAGGGAGTCGGTATGCTAACCTCGGGGAAGGGAGTTCTCCAACTTAAGCATATTCACACCAGTCTTACGCCTGAGGGCGAGCTCGCTTAAATGCCGGACCGGATAATGTAAGAGCCTAATCTGATCCCACGTGACGCATGTCGTCCAACCGAGTTCTTATTTCACCCCGGACTTGAAACAGATGTCCTTAACTTTTCTAGAGGCTAACTAATCACAACCGGTTCGGCTGCGTTGTACGAGTACGCACGTTTCTGGAGACTTGAGCCATCGATGTCCCGTAGGAAACCCAGTCTGTCGTTCGACTTCTCGGGTCGGTTTGGTTTGAATTATATTCACGTTTGAATGAAGGGTTAGCGTTGGGTCTATGCGAAAGAAGCGTTCAATAAAGACCATAATAGCCTAACTGGACCAGACGTTGCCGTGGAGCAGAGGTTTGGTTCTGTAGGCGGGTGAGGCAGGATTTGCGGAGATACGTCCATTTAACGTTCTTGAGGTAAGCGCAGTTCGCATGTTCACTTTTAAAATACTGGTCTCCGTGCCTGTTGAGTGGAAGTTACTGTAGATACCCCTTCAACGTCTTGATCGTCGTGCCTACTCACTGGCCACGCAACTTGGCTGACCTCGTAGTGACTTCAGCCGTCCACAGACATTTGGAGCTTAGTCTGGTGCTAGTCGGATCATCCTGAGTCTTATGCCTAAGATAGGTTAGAAAGGCTCTACGGGGAAACGCCGCGTTCATTCGCTGAATAGTGCCCGTGTTTTGGGCGGCGTTTCCGAACCTCCAGCAGGTAAAGACTATAGCTAGGTCCACACATACCAAGGGGATAGCTATTGAAAAATGAGCGGGACCTCTAGTGTCTAGAGCCGTCCCTCGCTTAAATGACAGCCAGAGGGTTAAACGCTCCTGCCGGAACAGTGTCGCGCGTACCGTGTCGTTTTGTTGGTCCTCATGCTATGCCATACCCGTTACATGAGGTACAGTTCTTCCGGCCTAGTGATGGTTAGTGCGCTACATGTATTGCTTTACGCAAG'/>

    <sequence taxon='50' value='CTGAGGTATGCAATTTAGTGAAACTGCTGCTGAAGACCGGCCGCCGATCGAGAGTGCTAGGCGTCAGAGACATTCCTTAAGTAGGCTCTCCTTAATTAGCGTACGGGTCCAGTGAGCAAGCGCCTATATTTATTTATCAGATAAACCTGGAGCCGCTCTACGGTGTAAGGAGTTTTTTTGGTAAAGAAGTCTAATAGTCTTTTCAGGCAAACTGGACTGCAGCACAAGGCGTAAGGACGTGCAACTCGGTACTTTGGTTTCCAGTAGGCAGACCCGCTTAGAAGTGTGAATAGGAATTGTGTGCACACATTTAGATACGTTCGCAAAGAGAATAGTACGACCCAAGCCCGTCCGTATTGCTCGCCGGACGAACTGAAGTTGCCGTTAGGGTTGTGAGAGATTTCGTGCTCCGACCCTATACGGCTGAGAGTACGCCTTTGATGCAGGCCCTCCCTGGCTTGGTCAGGGTAATGTTAAATTCCGGTGAGGGCCTCGCTGTTCCACTAACGCTAGCGTTATGCGTAATGTACTACATTCCCAACTCGTCAAGGATTGTCTACACTGGACCCGGCGAAGTCGGACACTGTCCCGCTGTTCAGGATAGTATCCTCTACATCCAGCGGGGGTGCGCCGATCGTTCTTCCATCCGCGGAATCCTGACATGACATCTATCGAATATACATATCCTTTCGAGCGGTGTACAGACTGTATTGTCACTGCATCTAGCAGCGTCCGACTGTTATAAGCGTGGGGGGGACTAACCCGGCTTGGATTGAATGGGGGACCCCTTGTGGGCAGTTCGATCTCCGCACGTCTCTCTAACGAGATAACTTCGGCCCAACAGGTTACCAAGTCCATTACTAGGCCCAACGCAATTCGCTCGATCGCTCGTCGCAGCCAGTATGACTCCCTAATGTAGAAACAACGTGGCTTATATACAGGTCTAGTCTATACGCTTATAATCCAGCCAGGGAGTCGGTATGCTAACCTCGGGGAAGGGAGTTCTCCAACTTAAGCATATTCACACCAGTCTTACGCCTGGGAGCGAGCTCGCTTAAATGCCGGACCGGATAATGTAAGAGCCTAATCTGATCCCACGTGACGCATGTCGTCCAACCGAGTTCTTATTTCAACCCGGACTTGAAACCGATGTCCTTAACTTTTCTAGAGGCTAACTAATCACAACCGGTTCGGCTGCTTTGTACGAGTACGCACGTTTCTGGAGACTTGCGCCATCGATGTCCCGTAGGAAACCCAGTCTGTCGTTCGACTTCTCGGGTCGGTTTGGTTTGAATTATGTTCACGTTTGAATGAAGGGTTAGCGTTGGGTTTATGCGAAAGAAGCGTTCAATAAAGACCATAATAGCCTAACTGGGCCAGACGTTGCCGTGGAGCAGAGGTTTGGTTCTGTAAGCGGGTGAGGCAGGATTTGCGGAGATACGTCCATTTAACGTTCTTGAGGTAAGCGCAGTTCGCATGCTCACTTTTAAAATACTGGTCTCCGTGCCTGTTGAGTGGAAGTTACTGTAGATACCCCTTCAACGTCTTGATCGTCGTGCCTACTCACTGGCCACGCAACTTGGCTGACCTCGTAGTGACTTCAGCCGTCCACAGACACTTGGAGCTTAGTCTGGGGCTAGTCGGATCATCCTGAGTCTTATGCCTAAGATAGGTTAGAAAGGCTCTACGGGGAAACGCCGTGTTCATTCGCTGAATAATGCCCGTGTTTTGGGCGGCGTTTCCGAACCTCCAGCAGGTAAAGACTATAGCTAGGTCCACACATACCAAGGGGATGGCTATTGAAAAATGAGCGGGACCTCTAGTGTCTAGAGCCGTCCCTCGCTTAAATGACAGCCAGAGGGTTAAACGCTCCTGCCGGAACAGTGTCGCGCGTACCGTGTCGTTTTGTTGGTCCTCATGCTATGCCATACCCGTTACATGAGGTACAGTTCTTCCGGCCTAGTGATGGTTAGTGCGCTACATGTATTGCTTTACGCAAG'/>

    <sequence taxon='119' value='CTGAGGTATGCAATTTAGTGAAACTGCTGCTGAAGACCGGCCGCCGATCGAGAGTACTAGGCGTCAGAGACATTCCTTAAGTAGGCTCTCCTTAATTAGCGTACGGGTCCAGTGAGCAAGCGCCTATATTTATTTATCAGATAAACCTGGAGCCGCTCTACGGTGTAAGGAGTTTTTTTGGTAAAGAAGTCTAATAGTCTTTTCATGCAAACTGGACTGCAGCACAAGGCGTAAGGACGTGCAACTCGGTACTTTGGTTTCCAGTAGGCAGACCCGCTTAGAAGTGTGAATAGGAATTGTGTGCACACATTTAGATACGTTCGCAAAGAGAATAGTACGACCCAAGCCCGTCCGTATTGCTCGCCGGACGAACTGAAGTTGCCGTTAGGGTTGTGAGAGATTTCGTGCTCCGACCCTATACGGCTGAGAGTACGCCTTTGATGCAGGCCCTCCCTGGCTTGGTCAGGGTAATGTTAAATTCCGGTGAGGGCCTCGCTGTTCCACTAACGCTAGCGTTATGCGTAATGTACTACATTCCCAACTCGTCAAGGATTGTCTACACTGGACCCGGCGAAGTCGGACACTGTCCCGCTGTTCAGGATAGTATCCTCTACATCCAGCGGGGGTGCGCCGATCGATCTTCCATCCGCGGAATCCTGACATGACATCTATCGAATATACATATCCTTTCGAGCGGTGTACAGACTGTATTGTCACTGCATCTAGCAGAGTCCGACTGTTATAAGCGTGGGGGGGCCTAACCCGGCTTGGATTGAATGGGGGACCCCTTGTGGGCAGTTCGATCTCCGCACGTCTCTCTAACGAGATAACTTCGGCCCAACAGGTTACCAAGTCCATTACTAGGCCCAACGCAATTCGCTCGATCGCTCGTCGCAGCCAGTATGACTCCCTCATGTAGAAACAACGTGGCTTATATACAGGTCTAGTCTGTACGCTTATAATCCAGCCAGGGAGTCGGTATGCTAACCTCGGGGAAGGGAGTTCTCCAACTTAAGCATATTCACACCAGTCTTACGCCTGGGAGCGAGCTCGCTTAAATGCCGGGCCGGATAATGTAAGAGCCTAATCTGATCCCACGTGACACATGTCGTCCAACCGAGTTCTTATTTAAACCCGGACTTGAAACCGATGTCCTTAACTTTTCTAGAGGCTAACTAATCACAACCGGTTCGGCTGAGTTGTACGAGTACGCACGTTTCTGGAGACTTGCGCCATCGATGTCCCGTAGGAAACCCAGTCTGTCGTTCGACTTCTCGGGTCGGTTTGGTTTGAATTATATTCACGTTTGAATGAAGGGTTAGCGTTGGGTCTATGCGAAAGAAGCGTTCAATAAAGACCATAATAGCCTAACTGGACCAGACGTTGCCGTGGAGCAGAGGTTTGGTTCTGTAGGCGGGTGAGGCAGGATTTGCGGAGATACGTCCATTTACCGTTCTTGAGGTAAGCGCAGTTCGCATGCTCACTTTTAAAATACTGGTCTCCGTGCCTGTTGAGTGGAAGTTACTGTAGATACCCCTTCAATGTCTTGATCGTCGTGCCTACTCACTGGCCACGCAACTTGGCTGACCTCGTAGTGACTTCAGCCGTCCACAGACACTTGGAGCTTAGTCTGGTGCTAGTCGGATCATCCTGAGTCTTATGCCTAAGATAGGTTAGAAAGGCTCTACGGGTAAACGCCGCGTTCATTCGCTGAATAGTGCCCGTGTTTTGGGCGGCGTTTCCGAACCTCCAGCAGGTAAAGACTATAGCTAGGTCCACACATACCAAGGGGATGGCTATTGAAAAATGAGCGGGACCTCTAGTGCCTAGAGCCGTCCCTCGCTTAAATGACAGCCAGAGGGTTAAACGCTCCTGCCGGAACAGTGTCGCGCGTACCGTGTCGTTTTGTTGGTCCTCATGCTATGCCATACCCGTTACATGAGGTACAGTTCTTCCGGCCTAGTGATGGTTAGTGCGCTACATGTATTGCTTTACGCAAG'/>

    <sequence taxon='122' value='CTGAGGTATGCAATTTAGTGAAACTGCTGCTGAAGACCGGCCGCCGATCGAGAGTACTAGGCGTCAGAGACATTCCTTAAGTAGGCTCTCCTTAATTAGCGTACGGGTCCAGTGAGCAAGCGCCTATATTTATTTATCAGATAAACCTGGAGCCGCTCTACGGTGTAAGGAGTTTCTTTGGTAAAGAAGTCTAATAGTCTTTTCATGCAAACTGGACTGCAGCACAAGGCGTAAGGACGTGCAACTCGGTACTTTGGTTTCCAGTAGGCAGACCCGCTTAGAAGTGTGAATAGGAATTGTGTGCACACATTTAGATACGTTCGCAAAGAGAATAGTACGACCCAAGCCCGTCCGTATTGCTCGCCGGACGAACTGAAGTTGCCGTTAGGGTTGTGAGAGATTTCGTGCTCCGACCCTATACGGCTGAGAGTACGCCTTTGATGCAGGCCCTCCCTGGCTTGGTCAGGGTAATGTTAAATTCCGGTGAGGGCCTCGCTGTTCCACTAACGCTAGCGTTATGCGTAATGTACTACATTCCCAACTCGTCAAGGATTGTCTACACTGGACCCGGCGAAGTCGGACACTGTCCAGCTGTTCAGGATAGTATCCTCTACATCCAGCGGGGGTGCGCCGATCGATCTTCCATCCGCGGAATCCTGACATGACATCTATCGAATATACATATCCTTTCGAGCGGTGTACAGACTGTATTGTCACTGCATCTAGCAGAGTCCGACTGTTATAAGCGTGGGGGGGCCTAACCCGGCTTGGATTGAATGGGGGACCCCTTGTGGGCAGTTCGATCTCCGCACGTCTCTCTAACGAGATAACTTCGGCCCAACAGGTTACCAAGTCCATTACTAGGCCCAACGCAATTCGCTCGATCGCTCGTCGCAGCCAGTATGACTCCCTCATGTAGAAACAACGTGGCTTATATACAGGTCTAGTCTGTACGCTTATAATCCAGCCAGGGAGTCGGTATGCTAACCTCGGGGAAGGGAGTTCTCCAACTTAAGCATATTCACACCAGTCTTACGCCTGGGAGCGAGCTCGCTTAAATGCCGGGCCGGATAATGTAAGAGCCTAATCTGATCCCACGTGACACATGTCGTCCAACCGAGTTCTTATTTAAACCCGGACTTGAAACCGATGTCCTTAACTTTTCTAGAGGCTAACTAATCACAACCGGTTCGGCTGAGTTGTACGAGTACGCACGTTTCTGGAGACTTGCGCCATCGATGTCCCGTAGGAAACCCAGTCTGTCGTTCGACTTCTCGGGTCGGTTTGGTTTGAATTATATTCACGTTTGAATGAAGGGTTAGCGTTGGGTCTATGCGAAAGAAGCGTTCAATAAAGACCATAATAGCCTAACTGGACCAGACGTTGCCGTGGAGCAGAGGTTTGGTTCTGTAGGCGGGTGAGGCAGGATTTGCGGAGATACGTCCATTTACCGTTCTTGAGGTAAGCGCAGTTCGCATGCTCACTTTTAAAATACTGGTCTCCGTGCCTGTTGAGTGGAAGTTACTGTAGATACCCCTTCAATGTCTTGATCGTCGTGCCTACTCACTGGCCACGCAACTTGGCTGACCTCGTAGTGACTTCAGCCGTCCACAGACACTTGGAGCTTAGTCTGGTGCTAGTCGGATCATCCTGAGTCTTATGCCTAAGATAGGTTAGAAAGGCTCTACGGGTAAACGCCGCGTTCATTCGCTGAATAGTGCCCGTGTTTTGGGCGGCGTTTCCGAACCTCCAGCAGGTAAAGACTATAGCTAGGTCCACACATACCAAGGGGATGGCTATTGAAAAATGAGCGGGACCTCTAGTGTCTAGAGCCGTCCCTCGCTTAAATGACAGCCAGAGGGTTAAACGCTCCTGCCGGAACAGTGTCGCGCGTACCGTGTCGTTTTGTTGGTCCTCATGCTATGCCATACCCGTTACATGAGGTACAGTTCTTCCGGCCTAGTGATGGTTAGTGCGCTACATGTATTGCTTTACGCAAG'/>

    <sequence taxon='123' value='CTGAGGTATGCAATTTAGTGAAACTGCTGCTGAAGACCGGCCGCCGATCGAGAGTACTAGGCGTCAGAGACATTCCTTAAGTAGGCTCTCCTTAATTAGCGTACGGGTCCAGTGAGCAAGCGCCTATATTTATTTATCAGATAAACCTGGAGCCGCTCTACGGTGTAAGGAGTTTCTTTGGTAAAGAAGTCTAATAGTCTTTTCATGCAAACTGGACTGCAGCACAAGGCGTAAGGACGTGCAACTCGGTACTTTGGTTTCCAGTAGGCAGACCCGCTTAGAAGTGTGAATAGGAATTGTGTGCACACATTTAGATACGTTCGCAAAGAGAATAGTACGACCCAAGCCCGTCCGTATTGCTCGCCGGACGAACTGAAGTTGCCGTTAGGGTTGTGAGAGATTTCGTGCTCCGACCCTATACGGCTGAGAGTACGCCTTTGATGCAGGCCCTCCCTGGCTTGGTCAGGGTAATGTTAAATTCCGGTGAGGGCCTCGCTGTTCCACGAACGCTAGCGTTATGCGTAATGTACTACATTCCCAACTCGTCAAGGATTGTCTACACTGGACCCGGCGAAGTCGGACACTGTCCCGCTGTTCAGGATAGTATCCTCTACATCCAGCGGGGGTGCGCCGATCGATCTTCCATCCGCGGAATCCTGACACGACATCTATCGAATATACATATCCTTTCGAGCGGTGTACAGACTGTATTGTCACTGCATCTAGCAGAGTCCGACTGTTATAAGCGTGGGGGGGCCTAACCCGGCTTGGATTGAATGGGGGACCCCTTGTGGGCAGTTCGATCTCCGCACGTCTCTCTAACGAGATAACTTCGGCCCAACAGGTTACCAAGTCCATTACTAGGCCCAACGCAATTCGCTCGATCGCTCGTCGCAGCCAGTATGACTCCCTCATGTAGAAACAACGTGGCTTATATACAGGTCTAGTCTGTACGCTTATAATCCAGCCAGGGAGTCGGTATGCTAACCTCGGGGAAGGGAGTTCTCCAACTTAAGCATATTCACACCAGTCTTACGCCTGGGAGCGAGCTCGCTTAAATGCCGGGCCGGATAATGTAAGAGCCTAATCTGATCCCACGTGACACATGTCGTCCAACCGAGTTCTTATTTAAACCCGGACTTGAAACCGATGTCCTTAACTTTTCTAGAGGCTAACTAATCACAACCGGTTCGGCTGAGTTGTACGAGTACGCACGTTTCTGGAGACTTGCGCCATCGATGTCCCGTAGGAAACCCAGTCTGTCGTTCGACTTCTCGGGTCGGTTTGGTTTGAATTATATTCACGTTTGAATGAAGGGTTAGCGTTGGGTCTATGCGAAAGAAGCGTTCAATAAAGACCATAATAGCCTAACTGGACCAGACGTTGCCGTGGAGCAGAGGTTTGGTTCTGTAGGCGGGTGAGGCAGGATTTGCGGAGATACGTCCATTTACCGTTCTTGAGGTAAGCGCAGTTCGCATGCTCACTTTTAAAATACTGGTCTCCGTGCCTGTTGAGTGGAAGTTACTGTAGATACCCCTTCAATGTCTTGATCGTCGTGCCTACTCACTGGCCACGCAACTTGGCTGACCTCGTAGTGACTTCAGCCGTCCACAGACACTTGGAGCTTAGTCTGGTGCTAGTCGGATCATCCTGAGTCTTATGCCTAAGATAGGTTAGAAAGGCTCTACGGGTAAACGCCGCGTTCATTCGCTGAATAGTGCCCGTGTTTTGGGCGGCGTTTCCGAACCTCCAGCAGGTAAAGACTATAGCTAGGTCCACACATACCAAGGGGATGGCTATTGAAAAATGAGCGGGACCTCTAGTGTCTAGAGCCGTCCCTCGCTTAAATGACAGCCAGAGGGTTAAACGCTCCTGCCGGAACAGTGTCGCGCGTACCGTGTCGTTTTGTTGGTCCTCATGCTATGCCATACCCGTTACATGAGGTACAGTTCTTCCGGCCTAGTGATGGTTAGTGCGCTACATGTATTGCTTTACGCAAG'/>

    <sequence taxon='106' value='CTGAGGTATGCAATTTAGTGAAACTGCTGCTGAAGACCGGCAGCCGATCGAGAGTACTAGGCGTCAGAGACATTCCTTAAGTAGGCTCTCCCTAATTAGCGTACAGGTCCAGTGAGCGAGCGCCTATATTTATTTATCAGATAAACCTGGAGCCGCTCTACGGTGTAAGGAGTTTTTTTGGTAAAGAAGTCTAATAGTCTTTTCATGCAGACTAGACTGCAGCACAAGGCGTAAGGACGTGCAACTCGGTACTTTGGTTTCCAGTAGGCAGACCTGCTTAGAAGTGTGAATAGGAATTGTGTGCACACATTTAGATACATTCGCAAAGAGAATAGTACGACCCAAGCCCGTCCGTATTGCTCGCCGGACGAACTGAAGTTGCCGTTAGGGTTGTGAGAGATTTCGTGCTCCGACCCTATACGGCTGAGAGTACGCCTTTGATGCAGGCCCTCCCTGGCTTGGTCAGGGTAATGTTAAATTCCGGTGAGGGCCTCGCTGTTCCACTAACGCTAGCGTTATGCGTGATGTACTACATTCCCAACTCGTCAAGGATTGTCTACACTGGACCCGGCGAAGTCGGACACTGTCCCGCTATTCAGGATAGTATCCTCTACATCCAGCGGGGGCGCGCCGATCGATCTTCCATCCGCGGAATCCTGACATGACATCTATCGAATATACATAGCCTTTCGAGCGGTGTACAGACTGTATTGTCACTGCACCTAGCAGAGTCCGACTGTTATAAGCGTGGGGGGGACTAACCCGGCTTGGATTGAATGGGGGACCCCTTGTGGGCAGTTCGACCTCCGCACGTCTCTCTAACGAGATAACTTCGGCCCAACAGGTTACCAAGTCCATTACTAGGCCCAACGCAATTCGCTCGATCGCTCGTCGCAGCCAGTATGACCCCCTAATGTAGAAACAACGTGGCTTATATACAGGTCTAGTCTGTACGCTTATGATCCAGCCAGGGAGTCGGTATGCTAACCTCGGGGAAGGGAGTTCTCCAACTTAAGCATATTCACACCAGTCTTACGCCTGGGAGCGAGCTCGCTTAAATGCCGGACCGGATAATGTAAGAGCCTAATCTGATCCCACGTGACGCATGTCGTCCAACCGAGTTCTTATTTCAACCCGGACTTGAAATCGATGTCCTTAACTTTTTTAGAGGCTAACTAATCACAACCGGTTCGGCTGCGTTGTACGAGTACGCACGTTTCTGGAGACTTGAGCCATCGATGTCCCGTAGGAAACCCAGTTTGTCGTTCGACTTCTCGGGTCGGTTTGGTTTGAATTATATTCACGTCTGAATGAAGGGTTAGCGTTGGGTCTATGCGAAAGAAGCGTTCAATAAAGAACATAATAGCCTAACTGGACCAGACGTTGCCGTGGAGCAGAGGTTTGGTTCTGTAGGCGGGTGAGGCAGGATTTGCGGAGATACGTCCATTTAACGTTCTTGAGGTAAGCGCAGTTCGCATGCTCACTTTTAAAATACTGGTCTCCGTGCCTGTTGAGTGGAAGTTACTGTAGATACCCCTTCAACGTCTTGATCGTCGTGCTTACTCACTGGCCACGCAACTTGGCTGACCTCGTAGTGACTTCAGCCGTCCACAGACACTTGGAGCCTAGTCTGGTGCTAGTCGTATCATCCTGAGTCTTATGCCTAAGATAGGTTAGAAAGGCTTTACGGGGAAACGCCGCGTTCATTCGCTGAATAGTGCCCGTGTTTTGGTCGGCGTTTCCGAACCTCCAGCAGGTAAAGACTATAGCTAGGTCCACACATACCAAGGGGATGGCTATTGAAAAATGAGCGGGACCTCTAGTGTCTAGAGCCGTCCCTCGCTTAAATGACAGCCAGAGGGTTAAACGTTCCTGCCGGAACAGTGTCGCGCGTACCGTGTCGTTTTGTTGGTCCTCATGCTATGCCATACCCGTTACATGAGGTACAGTTCTTCCGGCCTAGTGATGGTTAGTGCGCTACATGTATTGCTTTACGCAAG'/>

    <sequence taxon='107' value='CTGAGGTATGCAATTTAGTGAAACTGCTGCTGAAGACCGGCAGCCGATCGAGAATACTAGGCGTCAGAGACATTCCTTAAGTAGGCTCTCCCTAATTAGCGTACAGGTCCAGTGAGCGAGCGCCTATATTTATTTATCAGATAAACCTGGAGCCGCTCTACGGTGTAAGGAGTTTTTTTGGTAAAGAAGTCTAATAGTCTTTTCATGCAGACTAGACTGCAGCACAAGGCGTAAGGACGTGCAACTCGGTACTTTGGTTTCCAGTAGGCAGACCTGCTTAGAAGTGTGAATAGGAATTGTGTGCACACATTTAGATACATTCGCAAAGAGAATAGTACGACCCAAGCCCGTCCGTATTGCTCGCCGGACGAACTGAAGTTGCCGTTAGGGTTGTGAGAGATTTCGTGCTCCGACCCTATACGGCTGAGAGTACGCCTTTGATGCAGGCCCTCCCTGGCTTGGTCAGGGTAATGTTAAATTCCGGTGAGGGCCTCGCTGTTCCACTAACGCTAGCGTTATGCGTGATGTACTACATTCCCAACTCGTCAAGGATTGTCTACACTGGACCCGGCGAAGTCGGACACTGTCCCGCTATTCAGGATAGTATCCTCTACATCCAGCGGGGGCGCGCCGATCGATCTTCCATCCGCGGAATCCTGACATGACATCTATCGAATATACATATCCTTTCGAGCGGTGTACAGACTGTATTGTCACTGCACCTAGCAGAGTCCGACTGTTATAAGCGTGGGGGGGACTAACCCGGCTTGGATTGAATGGGGGACCCCTTGTGGGCAGTTCGACCTCCGCACGTCTCTCTAACGAGATAACTTCGGCCCAACAGGTTACCAAGTCCATTACTAGGCCCAACGCAATTCGCTCGATCGCTCGTCGCAGCCAGTATGACCCCCTAATGTAGAAACAACGTGGCTTATATACAGGTCTAGTCTGTACGCTTATGATCCAGCCAGGGAGTCGGTATGCTAACCTCGGGGAAGGGAGTTCTCCAACTTAAGCATATTCACACCAGTCTTACGCCTGGGAGCGAGCTCGCTTAAATGCCGGACCGGATAATGTAAGAGCCTAATCTGATCCCACGTGACGCATGTCGTCCAACCGAGTTCTTATTTCAACCCGGACTTGAAACCGATGTCCTTAACTTTTTTAGAGGCTAACTAATCACAACCGGTTCGGCTGCGTTGTACGAGTACGCACGTTTCTGGAGACTTGAGCCATCGATGTCCCGTAGGAAACCCAGTTTGTCGTTCGACTTCTCGGGTCGGTTTGGTTTGAATTATATTCACGTCTGAATGAAGGGTTAGCGTTGGGTCTATGCGAAAGAAGCGTTCAATAAAGAACATAATAGCCTAACTGGACCAGACGTTGCCGTGGAGCAGAGGTTTGGTTCTGTAGGCGGGTGAGGCAGGATTTGCGGAGATACGTCCATTTAACGTTCTTGAGGTAAGCGCAGTTCGCATGCTCACTTTTAAAATACTGGTCTCCGTGCCTGTTGAGTGGAAGTTACTGTAGATACCCCTTCAACGTCTTGATCGTCGTGCTTACTCACTGGCCACGCAACTTGGCTGAACTCGTAGTGACTTCAGCCGTCCACAGACACTTGGAGCCTAGTCTGGTGCTAGTCGTATCATCCTGAGTCTTATGCCTAAGATAGGTTAGAAAGGCTTTACGGGGAAACGCCGCGTTCATTCGCTGAATAGTGCCCGTGTTTTGGTCGGCGTTTCCGAACCTCCAGCAGGTAAAGACTATAGCTAGGTCCACACATACCAAGGGGATGGCTATTGAAAAATGAGCGGGACCTCTAGTGTCTAGAGCCGTCCCTCGCTTAAATGACAGCCAGAGGGTTAAACGTTCCTGCCGGAACAGTGTCGCGCGTACCGTGTCGTTTTGTTGGTCCTCATGCTATGCCATACCCGTTACATGAGGTACAGTTCTTCCGGCCTAGTGATGGTTAGTGCGCTACATGTATTGCTTTACGCAAG'/>

<sequence taxon='26' value='--------------------------------------------------------------------------------------------------------------------------------------------------------------------------------------------------------------------------------------------------------------------------------------------------------------------------------------------------------------------------------------------------------------------------------------------------------------------------------------------------------------------------------------------------------------------------------------------------------------------------------------------------------------------------------------------------------------------------------------------------------------------------------------------------------------------------------------------------------------------------------------------------------------------------------------------------------------------------------------------------------------------------------------------------------------------------------------------------------------------------------------------------------------------------------------------------------------------------------------------------------------------------------------------------------------------------------------------------------------------------------------------------------------------------------------------------------------------------------------------------------------------------------------------------------------------------------------------------------------------------------------------------------------------------------------------------------------------------------------------------------------------------------------------------------------------------------------------------------------------------------------------------------------------------------------------------------------------------------------------------------------------------------------------------------------------------------'/>

    <sequence taxon='93' value='CTGAGGTATGCAATTTAGTGAAACTGCTGCTGAAGACCGGCCGCCGATCGAAAGTACTAGGCGTCAGAGACATTCCTTAAGTAGGCTCTCCTTAATTAGCGTACGGGTCCAGTGAGCAAGCGCCTATATTTATTTATCAGATAAACCTGGAGCCGCTCTACGGTGTAAGGAGTTTTTTTGGTAAGGAAGTCTAATAGTCTTTTCATGCAGACTGGACTGCAGCACAAGGCGTAAGGACGTGTAACTCGGTACGTTGGTTTCCAATTGGCAGACCTGCTTAGAAGTGTGAATAGGAATTGTGTGCACACATTTAGATACGTTCTCAAAGAGAATAGTACGACCCAAGCCCGTCCGTATTGCTCGCCGGACGAACTCAAGTTGCCGTTAGGGTTGTGAGAGACTTCGTCCTCCGACCCTATACGGCTGAGAGTACGCCTTTGATGCAGGCCCTCCCTAGCTTGGTTAGGGTAATGTTAAATTCCGGTGAGGGCCCCGCTGTTCCACTAACGCTAGCGTTATGCGTGATGTACTACATTCCCAACTCGTCAAGGATTGTCTACACTGGACCCGGCGAAGTCGGACACTGTCCCGCTATGCAGGATAGTATCCTCTACATCCAGCGGGGGTGCGCCGATCGATCTTCCATCCGCGGAATCCTGACAGGACATCTATCGAATATACATATCCTTTCGAGCGGTGTACAGACTGTATTGTCACTGCATCTAGCAGAGTCCGACTGTTACAAGCGTGGGGGGGACTAACCCGGCTTGGATTGAATGGGGGGCCCCTTGTAGGCAGTTCGATCTCCGCACGTCTCTCTAACGAGATAATTTCGGACCAACAGGTTACCAAGTCTATTACTAGGCCTAACGCAATTCGCTCGATGGCTCGTCGCAGCCAGTATGAATTCCTAATGTCGAAACAACGTGGCTTATATATAGGTCTAGTCTGTACGCTTATAATCCAGCCAGGGAGTCGGTATGCTAACCTCGGGGAAGGGAGTTCTCCAACTTAAGCATATTCACACCAGTCTTACGCCTGGGAGCGAGCTCGCTTAAATGCCGGACCGGATAATGTAAGAGCCTAATCTTGTCCCACGTGGCGCATGTCGTCTAACCGAGTTCTTATTTCAACCTGGACTTGAAACCGATGTCCTTAACTTTTCTAGAGGCTAACTAATCACAACCGGTTCGGCTGCGTTGTACGAGTACGCACGTTTATGGAAACTTGAGCCATCGATGTCCCGTAGGAAACCCAGTCTGTCGTTCGACTTCTTGGGTCGGTTTGGTTTGAATTATATTCACGTTTGAATGAAGGGTTAGCGTTGGGTCTATGCGAAAGAAGCGTTCAATAAAGAACATAGTAGCCTAACTGGACCAGACGTTGCCGTGGAGCAGAGGCTTGGTTCTGTAGGCGGGTGAGGCAGGATTTGCAGAGATACGTCCATTTAACGTTCTTGAGGTAAGCGCAGTTCGAATGCTCGCTTTTAAAATACTGGTCCCCGTGTCTTTTGAGTGGAAGTTACTGTAGATACCCCTTCAACGTCTTGATCGTCGTGCCTACTCACTGGCCACGCAACTTGGCCGGCCTCGTAGTGACTTCAGCCGTCCACAGACACTTGGAGCTTAGTCTGGTGCTAGTCGGATCATCCTGAGTATTATGCCTAAGGTAGGTTAGAAAGGCTTTACGGGGAAACGCCGCGTTCATTCGCTGAATAGTGCCCGTGTTTTGGGCGGCGTCTCCGAACCTCCAGCAGGTCAAGACTATAGCTAGGTCCACACATACCAAGGGGATGGCTATTGAAAAATGAGCGGGGCCTCTAGTGTCTAGAGCCGTCCCTCGCTTAAATGACAGCCAGAGGGTTAAACGTTCCTGCCGGAACAGTGTCGCGCGTACCGTGTCGTTTTGTTGGTCCTCATGCTATGCCATACCCGTTACATGAGGTACAGTTCTTCCGGCCTAGTGATGGTTAGTGCGCTACATGTATTGCTTTACGCAAG'/>

    <sequence taxon='144' value='CTGAGGTATGCAATTTAGTGAAACTGCTGCTGAAGACCGGCCGCCGATCGAAAGTACTAGGCGTCAGAGACATTCCTTAAGTAGGCTCTCCTTAATTAGCGTACGGGTCCAGTGAGCAAGCGCCTATATTTATTTATCAGATAAACCTGGAGCCGCTCTACGGTGTAAGGAGTTTTTTTGGTAAGGAAGTCTAGTAGTCTTTTCATGCAGACTGGACTGCAGCACAAGGCGTAAGGACGTGTAACTCGGTACTTTGGTTTCCAATTGGCAGACCTGCTTAGAAGTGTGAATAGGAATTGTGTGCACACATTTAGATACGTTCTCAAAGAGAATAGTACGACCCAAGCCCGTCCGTATTGCTCGCCGGACGAACTCAAGTTGCCGTTAGGGTTGTGAGAGACTTCGTCCTCCGACCCTATACGGCTGAGAGTACGCCTTTGATGCAGGCCCTCCCTAGCTTGGTTAGGGTAATGTTAAATTCCGGTGAGGGCCCCGCTGTTCCACTAACGCTAGCGTTATGCGTGATGTACTACATTCCCAACTCGTCAAGGATTGTCTACACTGGACCCGGCGAAGTCGGACACTGTCCCGCTATGCAGGATAGTATCCTCTACATCCAGCGGGGGTGCGCCGATCGATCTTCCATCCGCGGAATCCTGACAGGACATCTATCGAATATACATATCCTTTCGAGCGGTGTACAGACTGTATTGTCACTGCATCCAGCAGAGTCCGACTGTTACAAGCGTGGGGGGGACTAACCCGGCTTGGATTGAATGGGGGGCCCCTTGTAGGCAGTTCGATCTCCGCACGTCTCTCTAACGAGATAATTTCGGACCAACAGGTTACCAAGTCTATTACTAGGCCTAACGCAATTCGCTCGATGGCTCGTCGCAGCCAGTATGAATTCCTAATGTAGAAACAACGTGGCTTATATATAGGTCTAGTCTGTACGCTTATAATCCGGCCAGGGAGTCGGTATGCTAACCTCGGGGAAGGGAGTTCTCCAACTTAAGCATATTCACACCAGTCTTACGCCTGGGAGCGAGCTCGCTTAAATGCCGGACCGGATAATGTAAGAGCCTAATCTTGTCCCACGTGGCGCATGTCGTCTAACCGAGTTCTTATTTCAAACTGGACTTGAAACCGATGTCCTTAACTTTTCTAGAGGCTAACTAATCACAACCGGTTCGGCTGCGTTGTACGAGTACGCACGTTTATGGAAACTTGAGCCATCGATGTCCCGTAAGAAACCCAGTCTGTCGTTCGACTTCTTGGGTCGGTTTGGTTTGAATTATATTCACGTTTGAATGAAGGGTTAGCGTTGGGTCTATGCGAAAGAAGCGTTCAATAAAGAACATAGTAGCCTAACTGGACCAGACGTTGCCGTGGAGCAGAGGCTTGGTTCTGTAGGCGGGTGAGGCAGGATTTGCAGAGATACGTCCATTTAACGTTCTTGAGGTAAGCGCAGTTCGAATGCTCGCTTTTAAAATACTGGTCCCCGTGTCTTTTGAGTGGAAGTTACTGTAGATACCCCTTCAACGTCTTGATCGTCGTGCCTACTCACTGGCCACGCAACTTGGCCGGCCTCGTAGTGACTTCAGCCGTCCACAGACACTTGGAGCTTAGTCTGGTGCTAGTCGGATCATCCTGAGTATTATGCCTAAGGTAGGTTAGAAAGGCTTTACGGGGAAACGCCGCGTTCATTCGCTGAATAGTGCCCGTGTTTTGGGCGGCGTCTCCGAACCTCCAGCAGGTCAAGACTATAGCTAGGTCCACACATACCAAGGGGATGGCTATTGAAAAATGAGCGGGGCCTCTAGTGTCTAGAGCCGTCCCTCGCTTAAATGACAGCCAGAGGGTTAAACGTTCCTGCCGGAACAGTGTCGCGCGTACCGTGTCGTTTTGTTGGTCCTCATGCTATGCCATACCCGTTACATGAGGTACAGTTCTTCCGGCCTAGTGATGGTTAGTGCGCTACATGTATTGCTTTACGCAAG'/>

    <sequence taxon='145' value='CTGAGGTATGCAATTTAGTGAAACTGCTGCTGAAGACCGGCCGCCGATCGAAAGTACTAGGCGTCAGAGACATTCCTTAAGTAGGCTCTCCTTAATTAGCGTACGGGTCCAGTGAGCAAGCGCCTATATTTATTTATCAGATAAACCTGGAGCCGCTCTACGGTGTAAGGAGTTTTTTTGGTAAGGAAGTCTAGTAGTCTTTTCATGCAGACTGGACTGCAGCACAAGGCGTAAGGACGTGTAACTCGGTACTTTGGTTTCCAATTGGCAGACCTGCTTAGAAGTGTGAATAGGAATTGTGTGCACACATTTAGATACGTTCTCAAAGAGAATAGTACGACCCAAGCCCGTCCGTATTGCTCGCCGGACGAACTCAAGTTGCCGTTAGGGTTGTGAGAGACTTCGTCCTCCGACCCTATACGGCTGAGAGTACGCCTTTGATGCAGGCCCTCCCTAGCTTGGTTAGGGTAATGTTAAATTCCGGTGAGGGCCCCGCTGTTCCACTAACGCTAGCGTTATGCGTGATGTACTACATTCCCAACTCGTCAAGGATTGTCTACACTGGACCCGGCGAAGTCGGACACTGTCCCGCTATGCAGGATAGTATCCTCTACATCCAGCGGGGGTGCGCCGATCGATCTTCCATCCGCGGAATCCTGACAGGACATCTATCGAATATACATATCCTTTCGAGCGGTGTACAGACTGTATTGTCACTGCATCTAGCAGAGTCCGACTGTTACAAGCGTGGGGGGGACTAACCCGGCTTGGATTGAATGGGGGGCCCCTTGTAGGCAGTTCGATCTCCGCACGTCTCTCTAACGAGATAATTTCGGACCAACAGGTTACCAAGTCTATTACTAGGCCTAACGCAATTCGCTCGATGGCTCGTCGCAGCCAGTATGAATTCCTAATGTAGAAACAACGTGGCTTATATATAGGTCTAGTCTGTACGCTTATAATCCGGCCAGGGAGTCGGTATGCTAACCTCGGGGAAGGGAGTTCTCCAACTTAAGCATATTCACACCAGTCTTACGCCTGGGAGCGAGCTCGCTTAAATGCCGGACCGGATAATGTAAGAGCCTAATCTTGTCCCACGTGGCGCATGTCGTCTAACCGAGTTCTTATTTCAACCTGGACTTGAAACCGATGTCCTTAACTTTTCTAGAGGCTAACTAATCACAACCGGTTCGGCTGCGTTGTACGAGTACGCACGTTTATGGAAACTTGAGCCATCGATGTCCCGTAGGAAACCCAGTCTGTCGTTCGACTTCTTGGGTCGGTTTGGTTTGAATTATATTCACGTTTGAATGAAGGGTTAGCGTTGGGTCTATGCGAAAGAAGCGTTCAATAAAGAACATAGTAGCCTAACTGGACCAGACGTTGCCGTGGAGCAGAGGCTTGGTTCTGTAGGCGGGTGAGGCAGGATTTGCAGAGATACGTCCATTTAACGTTCTTGAGGTAAGCGCAGTTCGAATGCTCGCTTTTAAAATACTGGTCCCCGTGTCTTTTGAGTGGAAGTTACTGTAGATACCCCTTCAACGTCTTGATCGTCGTGCCTACTCACTGGCCACGCAACTTGGCCGGCCTCGTAGTGACTTCAGCCGTCCACAGACACTTGGAGCTTAGTCTGGTGCTAGTCGGATCATCCTGAGTATTATGCCTAAGGTAGGTTAGAAAGGCTTTACGGGGAAACGCCGCGTTCATTCGCTGAATAGTGCCCGTGTTTTGGGCGGCGTCTCCGAACCTCCAGCAGGTCAAGACTATAGCTAGGTCCACACATACCAAGGGGATGGCTATTGAAAAATGAGCGGGGCCTCTAGTGTCTAGAGCCGTCCCTCGCTTAAATGACAGCCAGAGGGTTAAACGTTCCTGCCGGAACAGTGTCGCGCGTACCGTGTCGTTTTGTTGGTCCTCATGCTATGCCATACCCGTTTCATGAGGTACAGTTCTTCCGGCCTAGTGATGGTTAGTGCGCTACATGTATTGCTTTACGCAAG'/>

<sequence taxon='43' value='--------------------------------------------------------------------------------------------------------------------------------------------------------------------------------------------------------------------------------------------------------------------------------------------------------------------------------------------------------------------------------------------------------------------------------------------------------------------------------------------------------------------------------------------------------------------------------------------------------------------------------------------------------------------------------------------------------------------------------------------------------------------------------------------------------------------------------------------------------------------------------------------------------------------------------------------------------------------------------------------------------------------------------------------------------------------------------------------------------------------------------------------------------------------------------------------------------------------------------------------------------------------------------------------------------------------------------------------------------------------------------------------------------------------------------------------------------------------------------------------------------------------------------------------------------------------------------------------------------------------------------------------------------------------------------------------------------------------------------------------------------------------------------------------------------------------------------------------------------------------------------------------------------------------------------------------------------------------------------------------------------------------------------------------------------------------------------'/>

    <sequence taxon='104' value='CTGAGGTATGCAATTTAGTGAAACTGCTGCTGAAGACCGGCCGCCGATCGAAAGTACTAGGCGTCAGAGACATTCCTTAAGTAGGCTCTCCTTGATTAGCGTACGGGTCCAGTGAGCAAGCGCCTATGTTTATTTATCAGATAAACCTGGAGCCGCTCTACGGTGTAAGGAGTTTTTTTGGTAAGGAAGTCTAATAGTCTTTTCATGCAGACTGGACTGCAGCACAAGGCGTAAGGACGTGTAACTCGGTACTTTGGTTTCCAATAGGCAGACCTGCTTAGAAGTGTGAATAGGAATTGTGTGCACACATTTAGATACGTTCGCAAAGAGAATAGTACGACCCAAGCCCGTCCGTATTGCTCGCCGGACGAACTGAAGTTCCCGTTAGGGTTGTGAGAGACTTCGTCCTCCGACTCTATACGGCTGAGAGTACGCCTTTGATGCAGGCCCTCCCTAGCTTGGTTAGGGTAATGTTAAATTCCGGTGAGGGCCTCGCTGTTCCACTAACGCTAGCGTTATGCGTGATGTACTACATTCCCAACTCGTCGAGGATTGTCTACACTGGACCCGGCGAAGTCGGACACTGTCCCGCTATGCAGGATAGTATCCTCTACATCCAGCGGGGGTGCGCCGATCGATCTTCCATCCGCGGAATCCTGACAGGACATCTATCGAATATACATATCCTTTCGAGCGGTGTACAGACTGTATTGTCACTGCATCTAACAGAGTCCGACTGTTATAAGCGTGGGGGGGACTAACCCGGCTTGGATTGAATGGGGGACCCCTTGTGAGCAGTTCGATCTCCGCACGTCTCTCTAACGAGATAATTTCGGACCAACAGGTTACCAAGTCTATTACTAGGCCCAACGCAATTCGCTCGATGGCTCGTCGCAGCCAGTATGAATTCCTAATGTAGAAACAACGTGGCTTATATACAGGTCTAGTCTGTACGCTTATAATCCAGCCAGGGAGTCGGTATGCTATCCTCGGGGAAGGGAGTTCTCCAACTTAAGCATATTCACACCAGTCTTACGCCTGGGAGCGAGCTCGCTTAAATGCCGGACCGGATAATGTAAGAGCCTAGTCTTGTCCCACGTGGCGCATGTTGTCTAACCGAGTCCTTATTGCAACCTGGACTTGAAACCGATGTCCTTAACTTTTCTAGAGGCTAACTAATCACAACCGGTTCGGCTGCGTTGTACGAGTACGCACGTTTATGGAGACTTGAGCCATCGATGTCCCGTAGGAAACCCAGTCTGTCGTTCGACTTCTTGAGTCGGTTTGGTTTGAATTATATTCACGTTTGAATGAAGGGTTAGCGTTGGGTCTATGCGAAAGAAGCGTCCAATAAAGAACATAGTAGCCTAACTGGACCAGACGTTGCCGTGGAGCAGAGGCTCGGTTCTGTAGGCGGGTGAGGCAGGATTTGCGGAGATACGTCAATTTAACGTTCTTAAGGTAAGCGCAGTTCGAATGCTCGCTTTTAAAATACTGGTCCCCGTGCCTTTTGAGTGGAAGTTACTGTAGATACCCCTTCAACGTCTTGATCGTCGTGCCTACTCACTGGCCACGCAACTTGGCCGGCCTCGTAGTGACTTCAGCCGTCCACAGACACTTGGAGCTTAGCCTGGTGCTAGTTGGATCATCCTGAGTCTTATGCCTAAGGTAGGTTAGAAAGGCTTTACGGGGAAACGCCGCGTTCATTCGCTGAATAGTGCCCGTGTTTTGGGCGGCGTCTCCGAACCTCCAGCAGGTAAAGACTATAGCTAGGTCCACACATACCAAGGGGATGGCTATTGAAAAATGAGCGGGGCCTCTAGTGTCTAGAGCCGTCCCCCGCTTAAATGACAGCCAGAGGGTTAAACGTTCCTGCCGGAACAGTGTTGCGCGTACCGTGTCGTTTTGTTGGTCCTCATGCTATGCCGTACCCGTTACATGAGGTACAGTTCTTCCGGCCTAGTGATGGTTAGTGCGCTACATGTATTGCTTTACGCAAG'/>

    <sequence taxon='115' value='CTGAGGTATGCAATTTAGTGAAACTGCTGCTGAAGACCGGCCGCCGATCGAAAGTACTAGGCGTCAGAGACATTCCTTAAGTAGGCTCTCCTTGATTAGCGTACGGGTCCAGTGGGCAAGCGCCTATATCTATTTATCAGATAAACCTGGAGCCGCTCTACGGTGTAAGGAGTTTTTTTGGTAAGGAAATCTAATAGTCTTTTCATGCAGACTGGACTGCAGCACAAGGCGTAAGGACGTGTAACTTGGTACTTAGGTTTCCAATAGGCAAACCTGCTTAGAAGTGTGAATAGGAATTGTGTGCACACATTTAGATACGTTCGCAAAGAGAATAGTACGACCCAAGCCCGTCCGTATTGCTCGCCGGACGAACTGAAGTTGCTGTTAGGGTTGTGAGAGACTTCGTCCTCCGACTCCATACGGCTGAGAGTACGCCTTTGATGCAGGCCCTCCCTAGCTTGGTTAGGGTAATGTTAAATTCCGGTGAGGGCCCCGCTGCTCCACTAACGCTAGCGTTATGCGTGATGTGCTACATTCCCAACTCGTCGAGGATTGTCTACACTGGACCTGGCGAAGTCGGATACTGTCCCGCTATGCAGGATAGTATCCTCTACATCCAGCGGGGGTGCGCCGATCGATCTTCCATCCGCGGAATCCTGACAGGACATCTATCGAGTATACATATCCTTTCGAGCGGTGTACAGACTGTATTGTCACTGCATCTAACAGAGTCCGACTGTTATAAGCGTGGGGGGGACTAACCCGGCTTGGATTGAATGGGGGACCCCTTGTGAGCAGTTCGATCTCCGCACGTCTCTCTAACGAGATAATTTCGGACCAACAGGTTACCAAGTCTATTACTAGGCCCAACGCAATTCGCTCGATGGCTCGTCGCAGCCAGTATGAATTCCTAATGTAGAAACAACGTGGCTTATATACAGGTCTAGTCGGTACGCTTATAATCCAGCCAGGGAGTCGGTATGCTATCCTCGGGGAAGGGAGTTCTCCAACTTAAGCATATTCACACCAGTCTTACGCCTGGGAGCGAGCTCGCTTAAATGCCGGACCGGATAATGTAAGAGCCTAGTCTTGTCCCACGTGGCGCATGTCGTCTGACCGAGTTTTTATTTCAACCTGGACTTGAAACCGATGTCCTTAACTTTTCTAGAGGCTAACTAATCACAACCGGTTCGGCTGCGTTGTACGAGTACGCACGTTTATGGAGACTTGAGCCATCGATGTCCCGTAGGAAACCCAGTCTGTCGTTCGACTTCTTGGGTCGGTTTGGTTTGAATCATATTCACGTTTGAATGAAGGGTTAGCGTTGGGTCTATGCGGAAGAAGCGTTCCATAAAGAACATAGTAGCCTAACTGGACCAGACGTTGCCGTGGAGCAGAGGCTTGGTTCTGTAGGCGGGTGAGGCAGGATTTGCGGAGATACGTCAATTTAACGTTCTTAAGGTAAGCGCAGTTCGAATGCTCGCTTTTAAAATACTGGTCCCCGTGCCTTTTGAGTGGAAGTTACTGTAGATACCCCTTCAACGTCTTGATCGTCGTGCCTACTCACTGGCCACGCAACTTGGCCGGCCTCGTAGTGACTTCAGCCGTCCACAGACACTTGGAGCTTAGTCTGGTGCTAGTCGGATCATCCTGAGTCTTACGCCTAAGGTAGGTTAGAAAGGCTTTACGGTGAAACGCCGCGTTCATTCGCTGAATAGTGCCCGTGTTTTGGGCGGCGTCTCCGAACCTCCAGCAGGTAAAGACTATAGCTAGGTCCACACATACCAAGGGGATGGCTATTGAAAAATGAGCGGGGCCTCTAGTGTCTAGAGCCGTCCCCCGCTTAAATGACAGCCAGAGGGTTAAACGTTCCTGCCGGAACAGTGTCGCGCGTACCGTGTCGTTTTGTTGGTCCTCATGCTATGCCGTACCCGTTACATGAGGTACAGTTCTTCCGGCCTAGTGATGGTTAGTGCGCTACATGTATTGCTTTACGCAAG'/>

    <sequence taxon='116' value='CTGAGGTATGCAATTTAGTGAAACTGCTGCTGAAGACCGGCCGCCGATCGAAAGTACTAGGCGTCAGAGACATTCCTTAAGTAGGCTCTCCTTGATTAGCGTACGGGTCCAGTGGGCAAGCGCCTATATCTATTTATCAGATAAACCTGGAGCCGCTCTACGGTGTAAGGAGTTTTTTTGGTAAGGAAATCTAATAGTCTTTTCATGCAGACTGGACTGCAGCACAAGGCGTAAGGACGTGTAACTCGGTACTTAGGTTTCCAATAGGCAAACCTGCTTAGAAGTGTGAATAGGAATTGTGTGCACACATTTAGATACGTTCGCAAAGAGAATAGTACGACCCAAGCCCGTCCGTATTGCTCGCCGGACGAACTGAAGTTGCTGTTAGGGTTGTGAGAGACTTCGTCCTCCGACTCCATACGGCTGAGAGTACGCCTTTGATGCAGGCCCTCCCTAGCTTGGTTAGGGTAATGTTAAATTCCGGTGAGGGCCCCGCTGTTCCACTAACGCTAGCGTTATGCGTGATGTGCTACATTCCCAACTCGTCGAGGATTGTCTACACTGGACCTGGCGAAGTCGGATACTGTCCCGCTATGCAGGATAGTATCCTCTACATCCAGCGGGGGTGCGCCGATCGATCTTCCATCCGCGGAATCCTGACAGGACATCTATCGAGTATACATATCCTTTCGAGCGGTGTACAGACTGTATTGTCACTGCATCTAACAGAGTCCGACTGTTATAAGCGTGGGGGGGACTAACCCGGCTTGGATTGAATGGGGGACCCCTTGTGAGCAGTTCGATCTCCGCACGTCTCTCTAACGAGATAATTTCGGACCAACAGGTTACCAAGTCTATTACTAGGCCCAACGCAATTCGCTCGATGGCTCGTCGCGGCCAGTATGAATTCCTAATGTAGAAACAACGTGGCTTATATACAGGTCTAGTCGGTACGCTTATAATCCAGCCAGGGAGTCGGTATGCTATCCTCGGGGAAGGGAGTTCTCCAACTTAAGCATATCCACACCAGTCTTACGCCTGGGAGCGAGCTCGCTTAAATGCCGGACCGGATAATGTAAGAGCCTAGTCTTGTCCCACGTGGCGCATGTCGTCTGACCGAGTTTTTATTTCAACCTGGACTTGAAACCGATGTCCTTAACTTTTCTAGAGGCTAACTAATCACAACCGGTTCGGCTGCGTTGTACGAGTACGCACGTTTATGGAGACTTGAGCCATCGATGTCCCGTAGGAAACCCAGTCTGTCGTTCGACTTCTTGGGTCGGTTTGGTTTGAATCATATTCACGTTTGAATGAAGGGTTAGCGTTGGGTCTATGCGGAAGAAGCGTTCCATAAAGAACATAGTAGCCTAACTGGACCAGACGTTGCCGTGGAGCAGAGGCTTGGTTCTGTAGGCGGGTGAGGCAGGATTTGCGGAGATACGTCAATTTAACGTTCTTAAGGTAAGCGCAGTTCGAATGCTCGCTTTTAAAATACTGGTCCCCGTGCCTTTTGAGTGGAAGTTACTGTAGATACCCCTTCAACGTCTTGATCGTCGTGCCTACTCACTGGCCACGCAACTTGGCCGGCCTCGTAGTGACTTCAGCCGTCCACAGACACTTGGAGCTTAGTCTGGTGCTAGTCGGATCATCCTGAGTCTTACGCCTAAGGTAGGTTAGAAAGGCTTTACGGTGAAACGCCGCGTTCATTCGCTGAATAGTGCCCGTGTTTTGGGCGGCGTCTCCGAACCTCCAGCAGGTAAAGACTATAGCTAGGTCCACACATACCAAGGGGATGGCTATTGAAAAATGAGCGGGGCCTCTAGTGTCTAGAGCCGTCCCCCGCTTAAATGACAGCCAGAGGGTTAAACGTTCCTGCCGGAACAGTGTCGCGCGTACCGTGTCGTTTTGTTGGTCCTCATGCTATGCCGTACCCGTTACATGAGGTACAGTTCTTCCGGCCTAGTGATGGTTAGTGCGCTACATGTATTGCTTGACGCAAG'/>

    <sequence taxon='114' value='CTGAGGTATGCAATTTAGTGAAACTGCTGCTGAAGACCGGCCGCCGATCGAAAGTACTAGGCGTCAGGGACATTCCTTAAGTAGGCTCTCCTTGATTAGCGTACAGGTCCAGTGGGCAAGCGCCTATATTTATTTATCAGATAAACCTGGAGCCGCTCTACGGTGTATGGAGTTTTTTTGGTAAGGAAGTCTAATAGTCTTTTCATGCAAACTGGACTGCAGCACAAGGCGTAAGGACGTGTAACTCGGTACTTTGGTTTCCAATAGGCAGACCTGCTTAGAAGTGTGAATAGGAAGTGTGTGCACACATTTAGATACGTTCGCAAAGAGAATAGTACGACCCAAGCCCGTCCGTATTGCTCGCCGGACGAACTGAAGTTGCCGTTAGGGTTGTGAGAGACTTCGTCCTCCGACCCTATACGGCTGAGAGTACGCCTTTGATGCAGGCCCTCCCTAGCTTGGTTAGGGTAATGTTAAATTCCGGCGAGGGCCCCGCTGTTCCACTAACGCTAGCGTTATGCGTGATGTACTACATTCCCAACTCGTCGAGGATTGTCTACACTGGACCCGGCGAAGTCGGACACTGTCCCGCTATGCAGGATAGTATCCTCTACATCCAGCGGGGGTGCGCCGATCGATCTTCCATCCGCGGAATCCTGACAGGACATCTATCGAATATACATATCCTTTCGAGCGGTGTACAGACTGTATTGTCACTGCATCTAACAGAGTCCGACTGTTATAAGCGTGGGGGGGACTAACCCGGCTGGGATTGAATGGGGGACCCCTTGTGGGCAGTTCGATCTCCGCACGTCTCTCTAACGAGATAATTTCGGACCAACAGGTTACCAAGTCTATTACTAGGCCCAACGCAATTCGCTTGATGGCTCGTCGCAGCCAGTATGAATTCCTAATGTAGAAACAACGTGGCTTATATAGAGGTCTAGTCTGTACGCTTATAATCCAGCCAGGGAGTCGGTATGCTATCCTCGGGGAAGGGAGTTCTCCAACTTAAGCATATTCACACCAGTCTTACGCCTGGGAGCGAGCTCGCTTAAATGCCGGACCAAATAATGTAAGAGCCTAATCTTGTCCCACGTGGCGCATGTCGTCTAACCGAGTTCTTATTTCAACCTGGACTTGAAACCGATGTCCTTAACTTTTCTAGAGGCTAACTAATCACAACCGGTTCGGCTGCGTTGTACGAGTACGCACGTTTATGGAGACTTGAGCCATCGATGTCCCGTAGGAAACCCAGTCTGTCGTTCGACTTCTTGGGTCGGTTTGGTTTGAATTATATTCACGTTTGAATGAAGGGTTAGCGTTGGGTCTATGCGAAAGAAGCGTTCAATAAAGAACATAGTAGCCTAACTGGACCAGACGTTGCCGTGGAGCAGAGGCTTGGTTCTGTAGGCGGGTGAGGCAAGATTTGCGGAGATACGTCCATTTAACGTTCTTGAGGTAAGCGCAGTTCGAATGCTCGCTTTTAAAATACTGGTCCCCGTGCCTTTTGAGTGGAAGTTACTGTAGATACCCCTTCAACGTCTTGATCGTCGTGCCTACTCACTGGCCACGCAACTTGGCCGGCCTCGTAGTGACTTCAGCCGTCCACAGACACTTGGAGCTTAGTCTGGTGCTAGTCGGATCATCCAGAGTCTTATGCCTAAGGTAGGTTAGAAAGGCTTTACGGGGAAACGCCGCGTTCGTTCGCTGAATAGTGCCCGTGTTTTGGGCGGCGTCTCCGAACCTCCAGCAGGTAAAGACTATAGCTAGGTCCACACATATAAAGGGGATGGCTATTGAGAAATGAGCGGGGCCTCTAGTGTCTAGAGCCGTCCCCCGCTTAAATGACAGCCAGAGGGTTAAACGTTCCTGCCGGAACAGTGTCGCGCGTACCGTGTCGTTTTGTTGGTCCTCATGCTATGCCATACCCGTTACATGAGGTACAGTTCTTCCGGCCTAGTGATGGTTAGTGCGCTACATGTATTGCTTTACGCAAG'/>

    <sequence taxon='153' value='CTGAGGTATGCAATTTAGTGAAACTGCTGCTGAAGACCGGCCGCCGATCGAAAGTACTAGGCGTCAGGGACATTCCTTAAGTAGGCTCTCCTTGATTAGCGTACAGGTCCAGTGGGCAAGCGCCTATATTTATTTATCAGATAAACCTGGAGCCGCTCTACGGTGTATGGAGTTTTTTTGGTAAGGAAGTCTAATAGTCTTTTCATGCAAACTGGACTGCAGCACAAGGCGTAAGGACGTGTAACTCGGTACTTTGGTTTCCAATAGGCAGACCTGCTTAGAAGTGTGAATAGGAAGTGTGTGCACACATTTAGATACGTTCGCAAAGAGAATAGTACGACCCAAGCCCGTCCGTATTGCTCGCCGGACGAACTGAAGTTGCCGTTAGGGTTGTGAGAGACTTCGTCCTCCGACCCTATACGGCTGAGAGTACGCCTTTGATGCAGGCCCTCCCTAGCTTGGTTAGGGTAATGTTAAATTCCGGCGAGGGCCCCGCTGTTCCACTAACGCTAGCGTTATGCGTGATGTACTACATTCCCAACTCGTCGAGGATTGTCTACACTGGACCCGGCGAAGTCGGACACTGTCCCGCTATGCAGGATAGTATCCTCTACATCCAGCGGGGGTGCGCCGATCGATCTTCCATCCGCGGAATCCTGACAGGACATCTATCGAATATACATATCCTTTCGAGCGGTGTACAGACTGTATTGTCACTGCATCTAACAGAGTCCGACTGTTATAAGCGTGGGGGGGACTAACCCGGCTGGGATTGAATGGGGGACCCCTTGTGGGCAGTTCGATCTCCGCACGTCTCTCTAACGAGATAATTTCGGACCAACAGGTTACCAAGTCTATTACTAGGCCCAACGCAATTCGCTTGATGGCTCGTCGCAGCCAGTATGAATTCCTAATGCAGAAACAACGTGGCTTATATAGAGGTCTAGTCTGTACGCTTATAATCCAGCCAGGGAGTCGGTATGCTATCCTCGGGGAAGGGAGTTCTCCAACTTAAGCATATTCACACCAGTCTTACGCCTGGGAGCGAGCTCGCTTAAATGCCGGACCAAATAATGTAAGAGCCTAATCTTGTCCCACGTGGCGCATGTCGTCTAACCGAGTTCTTATTTCAACCTGGACTTGAAACCGATGTCCTTAACTTTTCTAGAGGCTAACTAATCACAACCGGTTCGGCTGCGTTGTACGAGTACGCACGTTTATGGAGACTTGAGCCATCGATGTCCCGTAGGAAACCCAGTCTGTCGTTCGACTTCTTGGGTCGGTTTGGTTTGAATTATATTCACGTTTGAATGAAGGGTTAGCGTTGGGTCTATGCGAAAGAAGCGTTCAATAAAGAACATAGTAGCCTAACTGGACCAGACGTTGCCGTGGAGCAGAGGCTTGGTTCTGTAGGCGGGTGAGGCAAGATTTGCGGAGATACGTCCATTTAACGTTCTTGAGGTAAGCGCAGTTCGAATGCTCGCTTTTAAAATACTGGTCCCCGTGCCTTTTGAGTGGAAGTTACTGTAGATACCCCTTCAACGTCTTGATCGTCGTGCCTACTCACTGGCCACGCAACTTGGCCGGCCTCGTAGTGACTTCAGCCGTCCACAGACACTTGGAGCTTAGTCTGGTGCTAGTCGGATCATCCAGAGTCTTATGCCTAAGGTAGGTTAGAAAGGCTTTACGGGGAAACGCCGCGTTCATTCGCTGAATAGTGCCCGTGTTTTGGGCGGCGTCTCCGAACCTCCAGCAGGTAAAGACTATAGCTAGGTCCACACATATAAAGGGGATGGCTATTGAGAAATGAGCGGGGCCTCTAGTGTCTAGAGCCGTCCCCCGCTTAAATGACAGCCAGAGGGTTAAACGTTCCTGCCGGAACAGTGTCGCGCGTACCGTGTCGTTTTGTTGGTCCTCATGCTATGCCATACCCGTTACATGAGGTACAGTTCTTCTGGCCTAGTGATGGTTAGTGCGCTACATGTATTGCTTTACGCAAG'/>

    <sequence taxon='154' value='CTGAGGTATGCAATTTAGTGAAACTGCTGCTGAAGACCGGCCGCCGATCGAAAGTACTAGGCGTCAGGGACATTCCTTAAGTAGGCTCTCCTTGATTAGCGTACAGGTCCAGTGGGCAAGCGCCTATATTTATTTATCAGATAAACCTGGAGCCGCTCTACGGTGTATGGAGTTTTTTTGGTAAGGAAGTCTAATAGTCTTTTCATGCAAACTGGACTGCAGCACAAGGCGTAAGGACGTGTAACTCGGTACTTTGGTTTCCAATAGGCAGACCTGCTTAGAAGTGTGAATAGGAAGTGTGTGCACACATTTAGATACGTTCGCAAAGAGAATAGTACGACCCAAGCCCGTCCGTATTGCTCGCCGGACGAACTGAAGTTGCCGTTAGGGTTGTGAGAGACTTCGTCCTCCGACCCTATACGGCTGAGAGTACGCCTTTGATGCAGGCCCTCCCTAGCTTGGTTAGGGTAATGTTAAATTCCGGCGAGGGCCCCGCTGTTCCACTAACGCTAGCGTTATGCGTGATGTACTACATTCCCAACTCGTCGAGGATTGTCTACACTGGACCCGGCGAAGTCGGACACTGTCCCGCTATGCAGGATAGTATCCTCTACATCCAGCGGGGGTGCGCCGATCGATCTTCCATCCGCGGAATCCTGACAGGACATCTATCGAATATACATATCCTTTCGAGCGGTGTACAGACTGTATTGTCACTGCATCTAACAGAGTCCGACTGTTATAAGCGTGGGGGGGACTAACCCGGCTGGGATTGAATGGGGGACCCCTTGTGGGCAGTTCGATCTCCGCACGTCTCTCTAACGAGATAATTTCGGACCAACAGGTTACCAAGTCTATTACTAGGCCCAACGCAATTCGCTTGATGGCTCGTCGCAGCCAGTATGAATTCCTAATGCAGAAACAACGTGGCTTATATAGAGGTCTAGTCTGTACGCTTATAATCCAGCCAGGGAGTCGGTATGCTATCCTCGGGGAAGGGAGTTCTCCAACTTAAGCATATTCACACCAGTCTTACGCCTGGGAGCGAGCTCGCTTAAATGCCGGACCAAATAATGTAAGAGCCTAATCTTGTCCCACGTGGCGCATGTCGTCTAACCGAGTTCTTATTTCAACCTGGACTTGAAACCGATGTCCTTAACTTTTCTAGAGGCTAACTAATCACAACCGGTTCGGCTGCGTTGTACGAGTACGCACGTTTATGGAGACTTGAGCCATCGATGTCCCGTAGGAAACCCAGTCTGTCGTTCGACTTCTTGGGTCGGTTTGGTTTGAATTATATTCACGTTTGAATGAAGGGTTAGCGTTGGGTCTATGCGAAAGAAGCGTTCAATAAAGAACATAGTAGCCTAACTGGACCAGACGTTGCCGTGGAGCAGAGGCTTGGTTCTGTAGGCGGGTGAGGCAAGATTTGCGGAGATACGTCCATTTAACGTTCTTGAGGTAAGCGCAGTTCGAATGCTCGCTTTTAAAATACTGGTCCCCGTGCCTTTTGAGTGGAAGTTACTGTAGATACCCCTTCAACGTCTTGATCGTCGTGCCTACTCACTGGCCACGCAACTTGGCCGGCCTCGTAGTGACTTCAGCCGTCCACAGACACTTGGAGCTTAGTCTGGTGCTAGTCGGATCATCCAGAGTCTTATGCCTAAGGTAGGTTAGAAAGGCTTTACGGGGAAACGCCGCGTTCATTCGCTGAATAGTGCCCGTGTTTTGGGCGGCGTCTCCGAACCTCCAGCAGGTAAAGACTATAGCTAGGTCCACACATATAAAGGGGATGGCTATTGAGAAATGAGCGGGGCCTCTAGTGTCTAGAGCCGTCCCCCGCTTAAATGACAGCCAGAGGGTTAAACGTTCCTGCCGGAACAGTGTCGCGCGTACCGTGTCGTTTTGTTGGTCCTCATGCTATGCCATACCCGTTACATGAGGTACAGTTCTTCTGGCCTAGTGATGGTTAGTGCGCTACATGTATTGCTTTACGCAAG'/>

    <sequence taxon='152' value='CTGAGGTATGCAATTTCGTGAAACTGCTGCTGAAGACCGGCCGCCGATCGAAAGTACTAGGCGTCAGAGACATTCCTTAAGTAGGCTCTCCTTAATTAGCGTACGGGTCCAGTGAGCAAGCGCCTATATTTATTTATCAGATAAACCTGGAGCCGCTCTACGGTGTAAGGAGTTTTTTTGGTAAGGAAGTCTAATAGTCTTTTCATGCAGACTGGACTGCAGCACAAGGCGTAGGGACGTGTAACTCGGTACTTTGGTTTCCAATAGGCAGACCTGCTTAGAAGTGTGAATAAGAATTGTGTGCACACATTTAGATACGTTCGCAAAGAGAATAGTACGACCCAAGCCCGTCCGTATTGCTCGCCGGACGAACTGAAGTTGCCGTTAGGGTTGTGAGAGACCTCGTTCTCCGACCCTATACGGCTGAGAGTACGCCTTTGATGCAGGCCCTCCCTAGCTTGGTTAGGGTAATGTTAAATTCCGGTGAGGGCCCCGCTGTTCCACTAACGCTAGCGTTATGCGTGATGCACTACATTCCCAACTCGTCAAGGATTGTCTACACTGGACCCGGTGAAGTCGGACACTGTCCCGCTATGCAGGATAGTATCCTCTACATCCAGCGGGGGTGCGCCGATCGATCTTCCATCCGCGGAATCCTGACAGGACATCTATCGAATATACATATCCTTTCGAGCGGTGTACAGACTGTATTGTCACTGCATCTAGCAGAGTCCGACTGTTATAAGCGTGGGGGGGACTAACCCGGCTTGGATTGAATGGGGGACCCCTTGTGGGCAGTTCGATCTCCGCACGTCTCTCTAACGAGATAATTTCGGACCACCAGGTTAACAAGTCTATTGCTAGGCCCAACGCAATTGGCTCGATGGCTCGTCGCAGCCAGTATGAATTCCTAATGTAGAAACAACGTGGCTTATATACAGGTCTAGTCTGTACGCTTATAATCCGGCCAGGGAATCGGTATGCTAACCTCGGGTAAGGGAGTTCTCCAACTTAAACATATTCACACCAGTCTTACGCCTGGGAGCGAGCTCGCTTAAATGCCGGACCGGATAATGTAAGAGCCTAATCTTGTCCCACGTGGCGCATGTCGTCTAACCGAGTTCTTATTTCAACCTGGACTTGAAACCGATGTCCTTAACTTTTCTAGAGGCTAACTAATCACAACCGGTTCGGCTGCGTTGTACGAGTACGCACGTTTATGGAGACTTGAGCCATCGATGTCCCGTAGGAAACCCAGTCTGTCGTTCGACTTCTTGGGTCGGTTTGGTTTGAATTATATTCACGTTTGAATGAAGGGTTAGCGTTGGGTCTATGCGAGAGAAGCGTTCAATAAAGAACATAATAGCCTAACTGGACCAGACGTTGCCGTGGAGCAGAGGCTTGGTTCTGTAGGCGGGTGAGGCAGGATTTGCGGAGATACGTCCATTTAACGTTCTTGAGGTAAGCGCAGTTCGAATGCTCGCTTTTAAAATACTGGTCTCCGTGCCTGTTGAGTGGAAGTTACTGTAGATACCCCTTCAACGTCTTGATCGTCGTGCCTACTCACTGGCCACGCAACTTGGCCGGCCTCGTAGTGACTTCAGCCGTCCACAGACACTTGGAGCTTAGTCTGGTGCTAGTCGGATCTTCCTGAGTCTTATGCCTAAGGTAGGTTAGCAAGGCTTTACGGGGAAACGCCGCGTTCATTCGCTGAATAGTGCCCGTGTTTTGGGCGGCGTTTCCGAACCTCCAGCAGGCAAAGACTATAGCTAGGTCCACACATACCAAGGGGATGGCTATTGAAAAATGAGCGGGGCCTCTAGTGTCTAGAGCCGTCCCTCGCTTAAATGACAGCCAGAGGGTTAAACGTTCCTGCCGGAACAGTGTCGCGCGTACCGTGTCGTTTTGTTGGTGCTCATGCTATGCCATACCCGTTGCATGAGGTACAGTTCTTCCGGCCTAGTGACGGTTAGTGCGCTACATGTATTGCTTTACGCAAG'/>

<sequence taxon='9' value='--------------------------------------------------------------------------------------------------------------------------------------------------------------------------------------------------------------------------------------------------------------------------------------------------------------------------------------------------------------------------------------------------------------------------------------------------------------------------------------------------------------------------------------------------------------------------------------------------------------------------------------------------------------------------------------------------------------------------------------------------------------------------------------------------------------------------------------------------------------------------------------------------------------------------------------------------------------------------------------------------------------------------------------------------------------------------------------------------------------------------------------------------------------------------------------------------------------------------------------------------------------------------------------------------------------------------------------------------------------------------------------------------------------------------------------------------------------------------------------------------------------------------------------------------------------------------------------------------------------------------------------------------------------------------------------------------------------------------------------------------------------------------------------------------------------------------------------------------------------------------------------------------------------------------------------------------------------------------------------------------------------------------------------------------------------------------------'/>

<sequence taxon='13' value='--------------------------------------------------------------------------------------------------------------------------------------------------------------------------------------------------------------------------------------------------------------------------------------------------------------------------------------------------------------------------------------------------------------------------------------------------------------------------------------------------------------------------------------------------------------------------------------------------------------------------------------------------------------------------------------------------------------------------------------------------------------------------------------------------------------------------------------------------------------------------------------------------------------------------------------------------------------------------------------------------------------------------------------------------------------------------------------------------------------------------------------------------------------------------------------------------------------------------------------------------------------------------------------------------------------------------------------------------------------------------------------------------------------------------------------------------------------------------------------------------------------------------------------------------------------------------------------------------------------------------------------------------------------------------------------------------------------------------------------------------------------------------------------------------------------------------------------------------------------------------------------------------------------------------------------------------------------------------------------------------------------------------------------------------------------------------------'/>

<sequence taxon='42' value='--------------------------------------------------------------------------------------------------------------------------------------------------------------------------------------------------------------------------------------------------------------------------------------------------------------------------------------------------------------------------------------------------------------------------------------------------------------------------------------------------------------------------------------------------------------------------------------------------------------------------------------------------------------------------------------------------------------------------------------------------------------------------------------------------------------------------------------------------------------------------------------------------------------------------------------------------------------------------------------------------------------------------------------------------------------------------------------------------------------------------------------------------------------------------------------------------------------------------------------------------------------------------------------------------------------------------------------------------------------------------------------------------------------------------------------------------------------------------------------------------------------------------------------------------------------------------------------------------------------------------------------------------------------------------------------------------------------------------------------------------------------------------------------------------------------------------------------------------------------------------------------------------------------------------------------------------------------------------------------------------------------------------------------------------------------------------------'/>

<sequence taxon='14' value='--------------------------------------------------------------------------------------------------------------------------------------------------------------------------------------------------------------------------------------------------------------------------------------------------------------------------------------------------------------------------------------------------------------------------------------------------------------------------------------------------------------------------------------------------------------------------------------------------------------------------------------------------------------------------------------------------------------------------------------------------------------------------------------------------------------------------------------------------------------------------------------------------------------------------------------------------------------------------------------------------------------------------------------------------------------------------------------------------------------------------------------------------------------------------------------------------------------------------------------------------------------------------------------------------------------------------------------------------------------------------------------------------------------------------------------------------------------------------------------------------------------------------------------------------------------------------------------------------------------------------------------------------------------------------------------------------------------------------------------------------------------------------------------------------------------------------------------------------------------------------------------------------------------------------------------------------------------------------------------------------------------------------------------------------------------------------------'/>

<sequence taxon='27' value='--------------------------------------------------------------------------------------------------------------------------------------------------------------------------------------------------------------------------------------------------------------------------------------------------------------------------------------------------------------------------------------------------------------------------------------------------------------------------------------------------------------------------------------------------------------------------------------------------------------------------------------------------------------------------------------------------------------------------------------------------------------------------------------------------------------------------------------------------------------------------------------------------------------------------------------------------------------------------------------------------------------------------------------------------------------------------------------------------------------------------------------------------------------------------------------------------------------------------------------------------------------------------------------------------------------------------------------------------------------------------------------------------------------------------------------------------------------------------------------------------------------------------------------------------------------------------------------------------------------------------------------------------------------------------------------------------------------------------------------------------------------------------------------------------------------------------------------------------------------------------------------------------------------------------------------------------------------------------------------------------------------------------------------------------------------------------------'/>

<sequence taxon='33' value='--------------------------------------------------------------------------------------------------------------------------------------------------------------------------------------------------------------------------------------------------------------------------------------------------------------------------------------------------------------------------------------------------------------------------------------------------------------------------------------------------------------------------------------------------------------------------------------------------------------------------------------------------------------------------------------------------------------------------------------------------------------------------------------------------------------------------------------------------------------------------------------------------------------------------------------------------------------------------------------------------------------------------------------------------------------------------------------------------------------------------------------------------------------------------------------------------------------------------------------------------------------------------------------------------------------------------------------------------------------------------------------------------------------------------------------------------------------------------------------------------------------------------------------------------------------------------------------------------------------------------------------------------------------------------------------------------------------------------------------------------------------------------------------------------------------------------------------------------------------------------------------------------------------------------------------------------------------------------------------------------------------------------------------------------------------------------------'/>

    <sequence taxon='49' value='CTGCGGTATGTAACTTAGTGAAACTGCTGCTGAAGACCGGCCGCCGATCGAAAGTACTAGGCGTCCGAGACATTCCTTAAGTAGGCTCTCCTTAATTAGCGTACGGGTCCAGCGAGCAAGCGCCTATATTTATTCATCAGCTAAACCTGGAGCCGCTTTACGGTGTAAGGAGTTCTTTTGGTAAGGAAGTCTAATAGTCTTTTCATGCAGACTGGACTGCAGCACAAGGCGTAAGGACGTGTAACTCGGTATTTTGGTTTCCAGTAGGCAGACCTGCTTGGAAGTGTGAATAGGAATTGTGTGCACACATTTAGATACGTTCGCAAAGAGAATAGTACGACCCAAGCCCGTCCGTATTGCTCGCCGGACGAACTGAAGTTGCCGTTAGGGTTGTGAGAGATTTCGTGTTCCGACCCTATACGGCTGAGAGTACGCCTTTGATGCAGGCCCTCCCTAGCTTGCTTAGGGTAATGTTAAATTCCGGTGAGGGCCCCGCTATTCCACTAACGCTAGCGGTATGCGTGATGTACTACATCCCCAACTCGTCAAGGATTGTCTACACTGGACCCGGCGAAGTCGGACACTGTCTCGCTATTCAGGATAGTATCCTCTACATCCAGCGGGGTTGCGCCGATCGATCTTCCACCCGCGGAATCCTGACATGACATCTATCGAATATACATATCCTTCCGAGCGGTGTATAGACTGTATTGTCACTGCATCTAGCAGAGTCCAACTGTTATAAGCGTGGGGGGGACTAACCCGGCTTGGATTGAATGGGGGACCCCCTGTGGGCAGTTCGATCTCCGCACGTCTCTCTAACGAGATAACTTCGGAGCCACAGGTCACCAAGTCTATTACTAGGCCCAACGCAATTCGCTCGATCGCTCGTCGCAGTCAGTATGACTTCATAATGTAGAAACAACGTGGCTTATATACAGGTCTAGTCAGTACGCCTATAATCCAGCCAGGGAGTCGGTATGCTAACCTCGGGGAAGGGAGTTCTCCAACTTAAGCATATTCACACCAGTCTTACGCCTGTGAGCGAGCTCGCTTAAATGCCGGACCGGATAATGTAAGGGCCTAATCTGGCCCCACGTGGCGCATGTCGTCTAACCGGGTTCTTATTTCAACCTGGACTTGAAACCGATGTCATCAACTTTTCTAGAGGCTAACTAATCACAACCGGTTCGGCTGCGTTGTACGAGTACGCACGTTTATGGAGACTTGAGCCATCGATGTCCCGTAGGAAACCCAGTCTGTCGTTCGACCTCTCGGGTCGGTTTGGTTTGAATTATATTTACGTTTGAACGAAGGGTTAGCGTTGGGTCTATGCGAAAGAAGCGTTCAATAAAGAATATAATAGCCTACCTGGACCAGACGTTGCCGTGGAGCAGAGGCTTGATTCTGTAGGCGGGTGGGGCAGGATTTGCGGAGATACGTCCATTTAACGTTCTTGAGGTAAGCACAGTTCTCATGCTCACTTTTAGAATACTGGTCTCCGTGCCTGTTGAGTGGAAGTTACTGTAGATACTCCTTCAACGTCTTGATCGTCGTGCCTACTCACTGGCCACGCAATCTGGCTGGCCTCGTAGTGACTTCAGCCGTCCACAGACACTTGGAGCTTAATCTGGTGCTAGTCGCATCATCCTAAGTCTTATGTCTAAGGTAGGTTAGAAAGGCTTTACGGGGAAACGCCGCGTTCATTCGCTGAATAGTGCCCGTGTTTTGGGCGGCGTTTCCGAACTTCCAGCAGGTAAAGACTATAGCTAGGTCCATACATACCAAGGGGATGGCTATTGAAAAATGAGCGGGGCCTCTAGTGTCTAGAGCCGTCCCTCGCTTAAATGACAGCCAGAGGGTTAAACGTTCCTGCCGGAACAGTGTCGCGCATACCGTGTCGTTCTGTGGGTCCTCATGCTATGCCATACCCGTTACATGAGGTATAGTTATTCTGGCCTAGTGGTGGTTAGTGAGCTACATGTATCGCTTTACGCAAG'/>

    <sequence taxon='28' value='CTGCGGTATGTAACTTAGTGAAACTGCTGCTGAAGACCGGCCGCCGATCGAAAGTACTAGGCGTCTGAGACATTCCTTAAGTAGGCTCTCCTTAATTAGCGTACGGGTCCAGCGAGCAAGCGCCTATATTTATTCATCAGCTAAACCTGGAGCCGCCTTACGGTGTAAGGAGTTTTTTTGGTAAGGAAGTCTAATAGTCTTTTCATGCAGACTGGACTGCAGCACAAGGCGTAAGGACGTGTAACTCGGTATTTTGGTTTCCAGTAGGCAGACCTGCTTGGAAGTGTGGATAGGAATTGTGTGCACACATTTAGATACGTTCGCAAAGAGAATAGTACGACCCAAGCCCGTCCGTATTGCTCGCCGGACGAACTGAAGTTGCCGTTAGGGTTGTGAGAGATTTCGTGTTCCGACCCTATACGGCTGAGAGTACGCCTTTGATGCAGGCCCTCCCCAGCTTGGTTAGGGTAATGTTAAATTCCGGTGAGGGCCCCGCTATTCCACTAACGCTAGCGGTATGCGTGATGTACTACATTCCCAACTCGTCAAGGATTGTCTACACTGGACCCGGCGAAGTCGGACACTGTCCCGCTATTCAGTATAGTATCCTCTACATCCAGCGGGGGTGCGCCGATCGATCTTCCACCCGCGGAATTCTGACATGACATCTATCGAGTATACATATCCTTCCGAGCGGTGTACAGACTGTATTGTCACTGCATCTAGCAGGGTCCAACTGTTATGAGCGTGGGGGGGACTAACCCGGCTTGGATTGAATGGGGGACCCCCTGTGGGCAGTTCGATCTCCGCACGTCTCTCTAACGAGATAACTTCGGACCCACAGGTTACCAAGTCTATTACTAGTCCCAACGCAATTCGCTCGATCGCTCGTCGCAGTCAGTATGACTTCCTAATGTAGAAACAACGTGGCTTATATACAGGTCTAGTCTGTACGCCTATACTCCAGCCAGGGAGTCGGTATGCTAACGTCGGGGAAGGGAGTTCTCCAACTTAAGCATATTCACACCAGTCTTACGCCTGGGAGCGAGCTCGCTTAAATGCCGGACCGGATAATGTAAGGGCCTAATCTAGCACCACGTGGCGCATGTCGTCTAACCGGGTTCTTATTTCAACCTGGACTTGAAACCGATGTCATTAACTTTTCTAGAGGCTAACTAATCACAACCGGTTCGGCTGCGTTGTACGAGTACGCACGTTTATGGAGACTTGAGCCATCAATGTCCCGTAGGAAACCCAGTCTGTCGTTCGACCTCTCGAGTCGGTTTGGTTTGAATTATATTCACGTTTGAACGAAGGGTTAGCGTTGGGTCTATGCGAAAGAAGCGTTCAATAGAGAATATAATAGCCTACCTGGACCAGACGTTGACGTGGAGCAGAGGCTTGATTCTGTAGGCGGGTGGGGCAGGATTTGCGGAGATACGTCCATTTAGCGTTCTTGAGGTAAGCACAGTTCTCATGCTCACTTTTAGAATACTGGTCTCCGTGCCTGTTGAGTGGAAGTTACTGTAGATACTCCTTCAACGTCTTGATCGTCGTGCCTACTCACTGGCCACGCAACCTGGCTGGCCTCGTAGTGACTTCAGCCGTCCACAGACACTTGGAGCTTAATCTGGTGCTAGTCGCATCATCCTGAGTCTTATGCCTAAGGTAGGTTAGAAAGGCTTTACGGGGAAACGCCGCGCTCATTCGCGGAATAGTGCCCGTGTTTTGGGCGGCGTTTCCGAACTTCCAGCAGGTGAAGACTATAACTAGGTCCATACATACCAAGGGGATGGCTATTGAAAAATGAGCGGGGCCTCTAGTGTCTAGAGCCGTCCCTCGCTTAAATGACAGCCAGAGGGTTAAACGTTCCTGCCGGAACACTGTCGCGCATACCGTGTCGTTCTGTGGGTCCTCATGCTATGCCATACCCGTTACATCAGGTATAGTCCTTCCGGCCTAGTGGTGGTTAGTGAGCTACATGTATTGCTTTACGCAAG'/>

<sequence taxon='77' value='--------------------------------------------------------------------------------------------------------------------------------------------------------------------------------------------------------------------------------------------------------------------------------------------------------------------------------------------------------------------------------------------------------------------------------------------------------------------------------------------------------------------------------------------------------------------------------------------------------------------------------------------------------------------------------------------------------------------------------------------------------------------------------------------------------------------------------------------------------------------------------------------------------------------------------------------------------------------------------------------------------------------------------------------------------------------------------------------------------------------------------------------------------------------------------------------------------------------------------------------------------------------------------------------------------------------------------------------------------------------------------------------------------------------------------------------------------------------------------------------------------------------------------------------------------------------------------------------------------------------------------------------------------------------------------------------------------------------------------------------------------------------------------------------------------------------------------------------------------------------------------------------------------------------------------------------------------------------------------------------------------------------------------------------------------------------------------'/>

    <sequence taxon='138' value='CTGCGGTATGTAACTTAGTGAAACTGCTGCTGAAGACCGGCCGCCGATCGAAAGTACTAGGCGTCCGAGACATTCCTTAAGTAGGCTCTCCTTAATTAGCGTACGGGTCCAGCGAGCAAGCGCTTATATTTATTCATCAGCTCAACCTGGAGCCGTTTTACGGTGTAAGGAGTTTTTTTGGTAAGGAAGTCTAATAGTATTTTCATGCAGACTGGACTGCAGCACAAGGCGTAAGGACGTGTAACTCGGTATTTTGGTTTCCAGTAGGCAGACCTGCTTGGAAGTGTGAATAGGAATTGTGTGCACACATTTAGATACGTTCGCAAAGAGAATAGTACGACCCAAGCCCGTCCGTGTTGCTCGCCGGACGAACTGAAGTTGCCGTTAGAGTTGTGAGAGATTTCGTGTTCCGACCCTATACGGCTGAGAGTACGCCTTTGATGCAGGCCCTCCCTAGCTTGGTTAGGGTAATGTTAAATTCCGGTGAGGGCCCCGCTATTCCAATAACGCTAGCGGTATGCGTGATGTACTACATTCCCAACTCGCCAAGGATTGTCTACACTGGACCCGGCGAAGTCGGACACTGTCCCGCTATTCAGGATAGTATCCTCTACATCCAGCGGGGGTGCGCCGATCGATCTTCCACCCGCGGAATCCTGACATGACATCTATCGAACATACATATCCTTTCGAGCGGTGTACAGACTGTATTGTCACTGCATCTAGCAGAGTCCAACTGTTATAAGCATGGGGGGGACTAACCCGGCTTGGATTGAATGGGGGACCCCCTGTGGGCAGTTCGATCTCCGCACGTCTCTCTAACGAGATAACTTCGGACCCACAGGTTACCAAGTCTATTACTAGGCCCAACGCAATTCGCTCGATCGCTCATCGCAGTCAGTATGACTTCCTAATGTAGAAACAACGTGGCTTATATACAGGTCTAGTCTGTATGCTTATAATCCAGCCAGGGAGTCGGTATGCTAACCTCGGGGAAGGGGGTTCTCCAACTTAAGCATATTCACACCAGTCTTACGCCTGGGAGCGAGCTCGCTTAAATGCCGGACCGGATAATGTAAGAGCCTAATCTGGCCCCACGTGGCGCATGTCGTCTAACCGGGTTCTTATTTCAACCTGGACTTGAAACCGATGTCATTAACTTTTCTAGAGGCTAACTAATCACAACCGGTTCGGCTGCGTTGTACGAGTACGCGCGTTTATGGAGACTTGAGCCATCGATGTCCCGTAGGAAACCCAGTCTGTCGTTCGACCTCTCGGGTCGGTTTGGTTTGAATTATATTCACGTTTGAACGAAGGGTTAGCGTTGGGTCTATGCGAAAGAAGCGTTCAATAAAGAATATAATAGCCTACCTGGACCAGACGTTGCCGTGGAGCAGAGGCTTGATTCTGTAGGCGGGTGGGGCAGGATCTGCGGAGATACGTCCATTTAACGTTCTTGAGGTAAGCACAGTTCTCATGCTCACTTTTAGAATACTGGTCTCCGTGCCTGTTGAGTGGAAGTTACTGTAGATACTCCTTCAACGTCTTGATCGTCGTGCCTACTCGCTGGCCACGCAATCTGGCTGGCCTCGTAGTGACTTCAGCCGTCCACAGACACTTGGAGCTTAATCTGGTGCTAGTCGCATCATCCTGAGTCTTATGCCTAGGGTAGGTTAGAAAGGCTTTACGGGGAAATGCCGCGTTCATTCGCTGAATGGTGCCCGTGTTTTGGGCGGCGTTTCCGAACTTCCAGCAGGTAAAGACTATAGCTAGGTCCACACATACCAAGGGGATGGCTATTGAAAAATGAGCGGGGCCTCTAGTGTCTAGAGCCGTCCCTCGCTTAAATGACAGCCAGAGGGTTAAACGTTCCTGCCGGAACAGTGTCGCGCATACCGTGTCGTTCTGTGGGTCCTCATGCTATGCCATACCCGTTACATGAGGTATAGTCCTTCCGGCCTAGTGGTGGTTAGTGAGCTACATGTATTGCTTTACGCAAG'/>

    <sequence taxon='129' value='CTGCGGTATGTAACTTAGTGAAACTGCTGCTGAAGACCGGCCGCCGATCGAAAGTACTAGGCGTCCGAGACATTCCTTAAGTAGGCTCTCCTTAATTAGCGTACGGGTCCAGCGAGCAAGCGCTTATATTTATTCATCAGCTAAACCTGGAGCCGCTTTACGGTGTAAGGAGTTTTTTTGGTAAGGAAGTCTAATAGTATTTTCATGCAGACTGGACTGCAGCACAAGACGTAAGGACGTGTAACTCGGTATTTTGGTTTCCAGTAGGCAGACCTGCTTGGAAGTGTGAATAGGAATTGTGTGCACACATTTAGATACGTTCGCAAAGAGAATAGTACGACCCAAGCCCATCCGTGTTGCTCGCCGGACGAACTGAAGTTGCCGTTAGGGTTGTGAGAGATTTCGTGTTCCGACCCTATACGGCTGAGAGTACGCCTTTGATGCAGGCCCTCCCTAGCTTGGTTAGGGTAATGTTAAATTCCGGTGAGGGCCCCGCTATTCCACTAACGCTAGCGGTACGCGTGATGTACTACATTCCCAACTCGCCAAGGATTGTCTACACTGGACCCGGCGAAGTCGGACACTGTCCCGCTATTCAGGATAGTATCCTCTACATCCAGCGGGGGTGCGCCGATCGATCTTCCACCCGCGGAATCCTGACATGACATCTATCGAATATACATATCCTTTCGAGCGGTGTACAGACTGTATTGTCACTGCATCTAGCAGAGTCCAACTGTTATAAGCGTGGGGGGGACTAACCCGGCTTGGATTGAATGGGGGACCCCCTGTGGGCAGTTCGATCTTCGCACGTCTCTCTAACGAGATAACTTCGGACCTACAGGTTACCAAGTCTATTACTAGGCCCAACGCAATTCGCTCGATCGCTCGTCGCAGTCAGTATGACTTCCTAATGTAGAAACAACGTGGCTTATATACAGGTCTAGTCTGTATGCTTATAATCCAGCCAGGGAGTCGGTATGCTAACCTCGGGGAAGGGGGTTCTCCAACTTAGGCATATTCACACCAGTCTTACGCCTGGGAGCGAGCTCGCTTAAATGCCGGACCGGATAATGTAAGAGCCTAATCTGGCCCCACGTGGCGCATGTCGTCTAACCGGGTTCTTATTTCAACCTGGACTTGAAACCGATGTCATTAACTTTTCTAGAGGCTAACTAATCACAACCGGTTCGGCTGCGTTGTACGAGTACGCGCGTTTATGGAGACTTGAGCCATCGATGTCCCGTAGGAAACCCAGTCTGTCGTTCGACCTCTCGGGTCGGTTTGGTTTGAATTATATTCATGTTGGAACGAAGGGTTAGCGTTGGGTCTATGCGAAAGAAGCGTTCAATAAAGAATATAATAGCCTACCTGGACCAGACGTTGCCGTGGAGCAGAGGCTTGATTCTGTAGGCGGGTGGGGCAGGATTTGCGGAGATACGTCCATTTAACGTTCTTGAGGTAAGCACAGTTCTTATGCTCACTTTTAGAATACTGGTCTCCGTGCCTGTTGAGTGGAAGTTACTGTAGATACTCCTTCAACGTCTTGATCGTCGTGCCTACTCGCTGGCCACGCAATCTGGCTGGCCTCGTAGTGACTTCAGCCGTCCACAGACACTTGGAGCTTAATCTGGTGCTAGTCGCATCATCCTGAGTCTTATGCCTAAGGTAGGTTAGAAAGGCTTTACGGGGAAATGCCGCGTTCATTCGCTGAATAGTGCCCGTGTTTTGGGCGGCGTTTCCGAACTTCCAGCAGGTAACGACTATAGCTAGGTCCACACATACCAAGGGGATGGCTATTGAAAAACGAGCGGGGCCTCTAGTGTCTAGAGCCGTCCCTCGCTTAAATGACAGCCAGAGGGTTAAACGTTCCTGCCGGAACCGTGTCGCGCATACCGTGTCGTTCTGTGGGTCCTCATGCTATGCCATACCCGTTACATGAGGTATAGTCCTTCCGGCCTAGTGGTGGTTAGTGAGCTACATGTATTGCTTTACGCAAG'/>

    <sequence taxon='130' value='CTGCGGTATGTAACTTAGTGAAACTGCTGCTGAAGACCGGCCGCCGATCGAAAGTACTAGGCGTCCGAGACATTCCTTAAGTAGGCTCTCCTTAATTAGCGTACGGGTCCAGCGAGCAAGCGCTTATATTTATTCATCAGCTAAACCTGGAGCCGCTTTACGGTGTAAGGAGTTTTTTTGGTAAGGAAGTCTAATAGTACTTTCATGCAGACTGGACTGCAGCACAAGACGTAAGGACGTGTAACTCGGTATTTTGGTTTCCAGTAGGCAGACCTGCTTGGAAGTGTGAATAGGAATTGTGTGCACACATTTAGATACGTTCGCAAAGAGAATAGTACGACCCAAGCCCATCCGTGTTGCTCGCCGGACGAACTGAAGTTGCCGTTAGGGTTGTGAGAGATTTCGTGTTCCGACCCTATACGGCTGAGAGTACGCCTTTGATGCAGGCCCTCCCTAGCTTGGTTAGGGTAATGTTAAATTCCGGTGAGGGCCCCGCTATTCCACTAACGCTAGCGGTACGCGTGATGTACTACATTCCCAACTCGCCAAGGATTGTCTACACTGGACCCGGCGAAGTCGGACACTGTCCCGCTATTCAGGATAGTATCCTCTACATCCAGCGGGGGTGCGCCGATCGATCTTCCACCCGCGGAATCCTGACATGACATCTATCGAATATACATATCCTTTCGAGCGGTGTACAGACTGTATTGTCACTGCATCTAGCAGAGTCCAACTGTTATAAGCGTGGGGGGGACTAACCCGGCTTGGATTGAATGGGGGACCCCCTGTGGGCAGTTCGATCTTCGCACGTCTCTCTAACGAGATAACTTCGGACCTACAGGTTACCAAGTCTATTACTAGGCCCAACGCAATTCGCTCGATCGCTCGTCGCAGTCAGTATGACTTCCTAATGTAGAAACAACGTGGCTTATATACAGGTCTAGTCTGTATGCTTATAATCCAGCCAGGGAGTCGGTATGCTAACCTCGGGGAAGGGGGTTCTCCAACTTAGGCATATTCACACCAGTCTTACGCCTGGGAGCGAGCTCGCTTAAATGCCGGACCGGATAATGTAAGAGCCTAATCTGGCCCCACGTGGCGCATGTCGTCTAACCGGGTTCTTATTTCAACCTGGACTTGAAACCGATGTCATTAACTTTTCTAGAGGCTAACTAATCACAACCGGTTCGGCTGCGTTGTACGAGTACGCGCGTTTATGGAGACTTGAGCCATCGATGTCCCGTAGGAAACCCAGTCTGTCGTTCGACCTCTCGGGTCGGTTTGGTTTGAATTATATTCATGTTGGAACGAAGGGTTAGCGTTGGGTCTATGCGAAAGAAGCGTTCAATAAAGAATATAATAGCCTACCTGGACCAGACGTTGCCGTGGAGCAGAGGCTTGATTCTGTAGGCGGGTGGGGCAGGATTTGCGGAGATACGTCCATTTAACGTTCTTGAGGTAAGCACAGTTCTTATGCTCACTTTTAGAATACTGGTCTCCGTGCCTGTTGAGTGGAAGTTACTGTAGATACTCCTTCAACGTCTTGATCGTCGTGCCTACTCGCTGGCCACGCAATCTGGCTGGCCTCGTAGTGACTTCAGCCGTCCACAGACACTTGGAGCTTAATCTGGTGCTAGTCGCATCATCCTGAGTCTTATGCCTAAGGTAGGTTAGAAAGGCTTTACGGGGAAATGCCGCGTTCATTCGCTGAATAGTGCCCGTGTTTTGGGCGGCGTTTCCGAACTTCCAGCAGGTAAAGACTATAGCTAGGTCCACACATACCAAGGGGATGGCTATTGAAAAACGAGCGGGGCCTCTAGTGTCTAGAGCCGTCCCTCGCTTAAATGACAGCCAGAGGGTTAAACGTTCCTGCCGGAACCGTGTCGCGCATACCGTGTCGTTCTGTGGGTCCTCATGCTATGCCATACCCGTTACATGAGGTATAGTCCTTCCGGCCTAGTGGTGGTTAGTGAGCTACATGTATTGCTTTACGCAAG'/>

<sequence taxon='47' value='--------------------------------------------------------------------------------------------------------------------------------------------------------------------------------------------------------------------------------------------------------------------------------------------------------------------------------------------------------------------------------------------------------------------------------------------------------------------------------------------------------------------------------------------------------------------------------------------------------------------------------------------------------------------------------------------------------------------------------------------------------------------------------------------------------------------------------------------------------------------------------------------------------------------------------------------------------------------------------------------------------------------------------------------------------------------------------------------------------------------------------------------------------------------------------------------------------------------------------------------------------------------------------------------------------------------------------------------------------------------------------------------------------------------------------------------------------------------------------------------------------------------------------------------------------------------------------------------------------------------------------------------------------------------------------------------------------------------------------------------------------------------------------------------------------------------------------------------------------------------------------------------------------------------------------------------------------------------------------------------------------------------------------------------------------------------------------'/>

<sequence taxon='108' value='--------------------------------------------------------------------------------------------------------------------------------------------------------------------------------------------------------------------------------------------------------------------------------------------------------------------------------------------------------------------------------------------------------------------------------------------------------------------------------------------------------------------------------------------------------------------------------------------------------------------------------------------------------------------------------------------------------------------------------------------------------------------------------------------------------------------------------------------------------------------------------------------------------------------------------------------------------------------------------------------------------------------------------------------------------------------------------------------------------------------------------------------------------------------------------------------------------------------------------------------------------------------------------------------------------------------------------------------------------------------------------------------------------------------------------------------------------------------------------------------------------------------------------------------------------------------------------------------------------------------------------------------------------------------------------------------------------------------------------------------------------------------------------------------------------------------------------------------------------------------------------------------------------------------------------------------------------------------------------------------------------------------------------------------------------------------------------'/>

    <sequence taxon='133' value='CTGCGGTATGTAACTTAGTGAAACTGCTGCTTAAGACCGGCCGCCGATCAAAAGTACTAGGCGCCCGAGACATTCCTTAAGTCGGCTCTCCTTAATTAGCGTACGGGTCCAGCGAGCAAGCGCCTATATTTATTCATCAGCTAAACCTGGAGCCGCTTTACGGTGTAAGGAGTTTTTTTGGTAAGGAAGTCTAATAGTCTTTTCATGCAGACTGGACCGCAGCACAAGGCGTAAGGACGTGTAACTCGGTATTTTGGTTTCCAGTAGGCAGACCTGCTTGGAAGTGTGAATAGGAATTGTGTGCACACATTTAGATACGTTCGCAAAGAGAATAGTACGACCCAAGCCCGTCCGTATTGCTCGCCGGACGAACTGAAGTTGCCGTTAGGGTTGTGAGGGATTTCGTGTTCCGACCCTATACGGCTGAGAGTACGCCTTTGATGCAGGCCCTCCCTAGCTTGGTTAGGGTAATCTTAAATTCCGGTGAGGGCCCCGCTATTCCACTAACGCTAGCGGTATGCGTGATGTATTACACTCCCAACTCGTCAAGGATTTTCTACACTGGACCCGGCGAAGTCGGACACTGTCCCGCTATTCAGGATAGTATCCTCTACATCCAGCGGGGGCGCGCCGATCGATCTTCCACCCGCGGAATCCTGACATGACATCTATCGAATATACATATCCTTTCGAGCGGTGTACAGACTGTATTGTCACTGCATCTAGCAGAGTCCAACTGTTATAAGCGTGGGGGGGACTAACCCGGCTTGGATTGAATGGGGGACCCCCTGTGGGCAGTTCGATCTCCGCACGTCTCTCTAACGAGATAACTTCGGACCCACAGGTTACCAAGTCTATTACTAGGCCCAACGCAATTCGCTCGATCGCTCGTCGCAGTCAGTATAACTTCCTAATGTAGAAACAACGTGGCTTATATACAGGTCTAGTCTGTACGCTTATAATCCAGCCAGGGAGTCGGTATGCTAACCTCGGGGAAGGGAGTTCTCCAACTTAAGCATATGCACACCAGTCTTACGCCTGGGAGCGAGCTCGCTTAAATGCCGGACCGGATAATGTAAGAGCCTAATCTGGCCCCACGTGGCGCATGTCGTCTAACCGGGTTCTTATTTCAACCTGGACTTGAAACCGATGTCATTAACTTTTCTAGAGGCTAACTAATCACCACCGGTTCGGCTGCGTTGTACGAGTACGCACGTTTATGGAGACTTGAGCCATCGATGTCCCGTAGGAAACCCAGTCTGTCGTTCGACCTCTCGGGTCGGTTTGGTTTGAATTATATTCACGTTTGAACGAAGGGTTAGCGTTGGGTCTATGCGAAAGAAGCGTTCAATAAAGAATATAATAGCCTACCTGGACCAGACGTTGCCGTGGAGCAGAGGCTTGATTCTGTAGGCGGGTGCGGCAGCATTTGCGGAGATACGTCCATTTAACGTTCTTGAGGTAAGCACAGTTCTCATGCTCACTTTTAGAATACTGATCTCCGTGCCTGTTGAGTGGAGGTTACTGTAGATACTCCTTCAACGTCTCGATCGTCGTGCCTACTCACTGGCCACGCAACCTGGCTGGCCTCGTAGTGACTTCAGCCGTCCACAGACACTTGGAGCTTAGTCTGGTGCTAGTCGCATCATCCTAAGTTTTATGCCTAAGGTAGGTTAGAAAGGCTTTACGGGGAAACGCCGCGTTCATTCGCTGAATAGTGCCCGTGTTTTGGGCGGCGTTTCCGAACTTCCAGCAGGTAAAGACTATAGTTAGGTCCACACATCCCAAGGGGATGGCTATTGAAAAATGAGCGGGGCCTCTAGTGTCTAGAGCCGTCCCTCGCTTAAATGACAGCCAGAGGGTTAAACGTTCCTGCCGGAACAGTGTCGCGCATACCGTGTCGTTCTGTGGGTCCTCATGCTATGCCATACCCGTTACATGAGGTATAGTCCTTCCGGCCTAGTGGTGGTTAGTGAGCTACATGTATTGCTTTACGCAAG'/>

<sequence taxon='48' value='--------------------------------------------------------------------------------------------------------------------------------------------------------------------------------------------------------------------------------------------------------------------------------------------------------------------------------------------------------------------------------------------------------------------------------------------------------------------------------------------------------------------------------------------------------------------------------------------------------------------------------------------------------------------------------------------------------------------------------------------------------------------------------------------------------------------------------------------------------------------------------------------------------------------------------------------------------------------------------------------------------------------------------------------------------------------------------------------------------------------------------------------------------------------------------------------------------------------------------------------------------------------------------------------------------------------------------------------------------------------------------------------------------------------------------------------------------------------------------------------------------------------------------------------------------------------------------------------------------------------------------------------------------------------------------------------------------------------------------------------------------------------------------------------------------------------------------------------------------------------------------------------------------------------------------------------------------------------------------------------------------------------------------------------------------------------------------'/>

    <sequence taxon='63' value='CTGCGGTATGTAACTTAGTGAAACTGCTGCTGAAGACCGGCCGCCGATCAAAAGTACTAGGCGCCCGAGACATTCCTTAAGTAGGCTCTCCTTAATTAGCGTACGGGTCCAGCGAGCAAGCGCCTATATTTATTCATCAGCTAAACCTGGAGCCGCTTTACGGTGTAAGGAGTTTTTTTGGTAAGGAAGTCTAATAGTCTTTTCATGCAGACTGGACTGCAGCACAAGGCGTAAGGACGTGTCACTCGGTATTTTGGTTTCCAGTAGGCAGACCTGCTTGGAAGTGTGAATAGGAATTGTGTGCACACATTTAGATACGTTCGCAAAGAGAATAGTACGACCCAAGCCCGTCCGTATTGCTCGCCGGACGAACTGAAGTTGCCGTTAGGGTTGTGAGAGATTTCGTGTTCCGACCCTATACGGCTGAGAGTACGCCTTTGATGCAGGCCCTCCCTAGCTTGGTTAGGGTAATCTTAAATTCCGGTGAGGGCCCCGCTATTCCACTAACGCTAGCGGTATGCGTGATGTACTACATTCCCAACTCGTCAAGGATTTTCTACACTGGACCCGGCGAAGTCGGACACTGTCCCGCTATTCAGGATAGTATCCTCTACATCCAGCGGGGGTGCGCCGATAGATCTTCCACCCGCGGAATCCTGAGATGACATCTATCGAATATACATATCCTTTCGAGCGGTGTACAGACTGTATTGTCACTGCATCTAGCAGAGTCCAACTGTTATAAGCGTGGGGGGGACTAACCCGGCTTGGATTGAATGGGGGACCCCCTGTGGGCAATTCGATCTCCGCACGTCTCTCTAACGAGATAACTTCGGACCCACAGGTTACCAAGTCTATTACTGGGCCCAACGCAATTCGCTCGATCGCTCGTCGCAGTCAGTATGACTTCCTAATGTAGAAACAACGTGGCTTATATACAGGTCTAGTCTGTACGCTTATAATCCAGCCGGGGAGTCGGTATGCTAACCTCGGGGAAGGGAGTTCTCCAACTTAAGCATATTCACACCAGTCTTACGCTTGGGAGCGAGCTCGCTTAAATGCCGGACCGGATAATGTAAGAGCCTAATCTGGCCCCACGTGGCGCATGTCGTCTAACCGGGTTCTTATTTCAACCTGGACTTGAAACCGATGTCATTAACTTTTCTAGAGGCTAACTAATCACAACCGGTTCGGCTGCGTTGTACGAGTACGCACGTTTATGGAGACTTGAGCCATCGATGTCCCGTAGGAAACCCAGTCTGTCGTTCGACCTCTCGGGTCGGTTTGGTTTGAATTATATTCACGTTTGAACGAAGGGTTAGCGTTGGGTCTATGCGAAAGAAGCGTTCAATAAAGAATATAATAGGCTACCTGGACCAGACGTTGCCGTGGAGCAGAGGCTTGATTCTGTAGGCGGGTGGGGCAGGATTTGCGGAGATACGTCCATTTAACGTTCTTGAGGTAAGCACAGTTCTCATGCTCACTTTTAGAATACTGGTCTCCGTGCCTGTTGAGTGGAAGTTACTGTAGATACTCCTTCAACGTCTTGATCGTCGTGCCTACTCACTGGCCACGCAACCTGGCTGGCCTCGTAGCGACTTCAGCCGTCCACAGACACTTGGAGCTTAGTCTGGTGCTAGTCGCATCATCCTAAATTTTATGCCTAAGGTAGGTTAGAAAGGCTTTACGGGGAAACGCCGCGTTCATTCGCTGAATAGTGTCCGTGTTTTGAGCGGCGTTTCCGAACTTCCAGCAGGTAAAGACTATAACTAGGTCCACACATCCCAAGGGGATGTCTATTGAAAAATGAGCGGGGCCTCTAGTGTCTAGAGCCGTCCCTCGCTTAAATGACAGCCAGAGGGTTAAACGTTCCTGCCGGAACAGTGTCGCGCATACCGTGTCGTTCTGTGGGTCCTCATGCTATGCCATACCCGTTACATGAGGTATAGTCCTTCCGACCTAGTGGTGATTAGTGAGCTACATGTATTGCTTTACGCAAG'/>

    <sequence taxon='97' value='CTGCGGTATGTAACTTAGTGAAACTGCTGCTGAAGACCGGCCGCCGATCAAAAGTACTAGGCGCCCGAGACATTCCTTAAGTAGGCTCTCCTTAATTAGCGTACGGGTCCAGCGAGCAAGCGCCTATATTTATTCATCAGCTAAACCTGGAGCCGCTTTACGGTGTAAGGAGTTTTTTTGGTAAGGGAGTCTAATAGTCTTTTCATGCAGACTGGACTGCAGCACAAGGCGTAAGGACGTGTCACTCGGTATTTTGGTTTCCAGTAGGCAGACCTGCTTGGAAGTGTGAATAGGAATTGTGTGCACACATTTCGATACGTTCGCAAAGAGAATAGTACGACCCAAGCCCGTCCGTATCGCTCGCCGGACGAACTGAAGTTGCCGTTAGGGTTGTGAGAGATTTCGTGTTCCGACCCTATACGGCTGAGAGTACGCCTTTGATGCAGGCCCTCCCTAGCCTGGTTAAGGTAATCTTAAATTCCGGTGAGGGCCCCGCTATTCCACTAACGCTAGCGGTATGCGTGATGTACTACATTCCCAACTCGTCAAGGATTTTCTACACTGGACCCGGCGAAGTCGGACACTGTCCCGCTATTCAGGATAGTATCCTTTACATCCAGCGGGGGTGCGCCGATCGATCTTCCACCCGCGGAATCCTGACATGACATCTATCGAATATACATATCCTTTCGAGCGGTGTACAGACTGTATTGTCACTGCATCTAGCAGAGTCCAACTGTTATAAGCGTGGGGGGGACTAACCCGGCTTGGATTGAATGGGGGACCCCCTGTGGGCAGTTCGATCTCCGCACGTCTCTCTAACGAGATAACTTCGGACCCACAGGTTACCAAGTCTATTACTGGGCCCAACGCAATTCGCTCGATCGCTCGTCGCAGTCAGTATGACTTCCTAATGTAGAAACAACGTGGCTTATATACAGGTCTAGTCTGTACGCTTATAACCCAGCCGGGGAGTCGGTATGCTAACCTCGGGGAAGGGAGTTCTCCAACTTAAGCATATTCACACCAGTCTTACGCTTGGGAGCGAGCTCGCTTAAATGCCGGACCGGATAATGTAAGAGCCTAATCTGGCCCCACGTGGCGCATGTCGTCTAACCGGGTTCTTATTTCAACCTGGACTTGAAACCGGTGTCATTAACTTTTCTAGAGGCTAACTAATCACAACCGGTTCGGCTGCGTTGTACGAGTACGCACGTTTATGGAGACTTGAGCCATCGATGTCCCGTAGGAAACCCAGTCTGTCGTTCGACCTCTCGGGTCGGTTTGGTTTGAATTATATTCACGTTTGAACGAAGGGTTAGCGTTGGGTCTATGCGAAAGAAGCGTTCAATAAGGAATATAATAGGCTACCTGGACCAGACGTTGCCGTGGAGCAGAGGTTTGATTCTGTAGGCGGGTGGGGCAGGATTTGCGGAGATACGTCCATTTAACGTTCTTGAGGTAAGCACGGTTCTCATGCTCACTTTTAGAATACTGGTCTCCGTGCCTGTTGAGTGGAAGTTACTGTAGATACTCCTTCAACGTCTTGATCGTCGTGCCTACTCACTGGCCACGCAACCTGGCTGGCCTCGTAGCGACTTCAGCCGTCCACAGACACTTGGAGCTTAGTCTGGTGCTAGTCGCATCATCCTAAGTTTTATGCCTAAGGTAGGTTAGAAAGGCTTTACGGGGAAACGCCGCGTTCATTCGCTGAATAGTGCCCGTGTTTTGGGCGGCGTTTCCGAACTTCCAGCAGGTAAAGACTATAACTAGGTCCACACATCCCAAGGGGATGGCTATTGAAAAATGAGCGGGGCCTCTAGTGTCTAGAGCCGTCCCTCGCTTAAATGACAGCCAGAGGGTTAAACGTTCCTGCCGGAACAGTGTCGCGCATACCGTGTCGTTCTGTGGGTCCTCATGCTATGCCATACCCGTTACATGAGGTATAGTCCTTCCGGCCTAGTGGTGATTAGTGAGCTACATGTATTGCTTTACGCAAG'/>

<sequence taxon='15' value='--------------------------------------------------------------------------------------------------------------------------------------------------------------------------------------------------------------------------------------------------------------------------------------------------------------------------------------------------------------------------------------------------------------------------------------------------------------------------------------------------------------------------------------------------------------------------------------------------------------------------------------------------------------------------------------------------------------------------------------------------------------------------------------------------------------------------------------------------------------------------------------------------------------------------------------------------------------------------------------------------------------------------------------------------------------------------------------------------------------------------------------------------------------------------------------------------------------------------------------------------------------------------------------------------------------------------------------------------------------------------------------------------------------------------------------------------------------------------------------------------------------------------------------------------------------------------------------------------------------------------------------------------------------------------------------------------------------------------------------------------------------------------------------------------------------------------------------------------------------------------------------------------------------------------------------------------------------------------------------------------------------------------------------------------------------------------------'/>

    <sequence taxon='22' value='CTGCGGTATGTAACTTAGTGAAACTGCTGCTGAAGACCGGCCGCAGATCGAAAATACTAGGCGTCCGAGACATTCCTTAAGTAGGCTCTCCTTAATTAGCGTACGGGTCCAGCGAGCAAGCGCCTATATTTATTCATCAGCTAAACCTGGAGCCGCTTTACGGTGTAAGGAGTTTCTTTGGTAAGGAAGTCTAATAGTCTTTTCATGCAGACTGGACTGCAGCACAAGGCGTAAGGACGTGTAACTCAGTATTTTGGTTTCCAGTAGGCAGACCTGCTTGGAAGTGTGAATAGGAATTGTGTGCACACATTTAGATACGTTCGCAAAGAGAATAGTACGACCCAACCCCGTCCGTATTGCTCGCCGGACGAACTGAAGTTGCCGTTAGGGTTGTGAGAGATTTCGTGCTCCGACCCTATACGGCTGAGAGTACGTCTTTGATGCAGGCCCTCCCTAGCTTGGTTAGGGTAATGTTAAATTCCGGTGAGGGCCCCGCTATTCCACTAACGCTAGCGGTATGCGTGATGTACTACATTCCCAACTCGTCAAGGATTGTCTACACTGGACCCGGCGAAGTCGGACACTGTCCCGCTATTCAGGATAGTATCCTCTACATCCAGCGGGGGTGCGCCGATCGATCTTCCACCCGCGGAATCCTGACATGACATCTATCGAATATACATATCCTTTCGAGCGGTGTACAGACTGTATTGTCACTGCATCTAGCAGAGTCCGACTGTTATAAGCGTGGGGGGGACCAACCCGGCTTGGATTGAATGGGGGACCCCTTGTGGGCAGTTCGATCTCCGCACGTCTCTCTAACGAGATAACTTCGGACCCACAGGTTACCAAGTCTATTACTAGGCCCAACGCAATTCGTTCGATCGCTCGTCGCAGTCAGTATGACTTCCTAATGTAGAAACGACGTGGCTTATATGCAGGTCTAGTCTGTACGCTTATAATCCAGCCAGGGAGTCGGTATGCTAACCTCGGGGAAGGGAGTTCTCCAACTTAAGCATATTCACACCAGTCTTACGCCTGGGAGCGAGCTTGCTTAAATGCCGGACCGGATAATGTAAGAGCCTAATTTGGCCCCACGTGGCGCATGTCGTCTAACCGGGTTCTTATTTCAACCTGGACTGGAAACCGATGTCATTAACTTTTCTAGAGGCTAACGAATCACAACCGGTTCGGCTGCGTTGTACGAGTACGCACGTTTATGGAGACTTGAGCCATCGATGTCCCGTAGGAAACCCAGTCTGTCGTTCGACCTCTCGGGTCGGTTTGGTTTGAATTATATTCACGTTTGAACGAAGGGTTAGCGTTGGGTCTATGCGAAAGAAGCGTTCAATAAAGAATATAATAGCCTACCTGGACCCGACGTTGCCGTGGAACAGAGGCTTGAGTCTGTAGGCGGGTGGGGCAGGATTTGCGGAGATACGTCCATTTAACGTTCTTGAGGTAAGCACAGTTCTCATGCTCACTTTTAGAATACTGGTCTCCGTGCCTGTTGAGTGGAAGTTACTGTAGATACTCCTTCAGCGTCTTGATCGTCGTGCCTACTCGCTGGCCACGCAACCTGGCCGGCCTCGTAGTGACTTCAGCCGTCCACAGACACTTGGAGCTTAATCTGGTGCTAGTCGCATCATCCTGAGTCTTATGCCTAAGGCAGGTTAGAAAGGCTTTACGGGGAGACGCCGCGTTCATTCGCTGAATAGTGCCCGTGTTTTGGGCGGCGTTTCCGAACTTCCAGCAGGTAAAGACTATAGCTAGGTCCACACATACCAAGGGGATGGCTATTGAAAAATGAGCGGGGCCTCTAGTGTCTAGAGCCGTCCCTCGCTCAAGTGACAGCCAGGGGGTTAAACGTTCCTGCCGGAACAGTGTCGCGCATACCGTGTCGTTCTGTGGGTCCTCATGCTATGCCATACCCGTTACATGAGGTATAGTCCTTCCGGCCTAGTGGTGGTTAGTGAGCTACATGTATTGCTTTACGCAAG'/>

    <sequence taxon='66' value='CTGCGGTATGTAACTTAGTGAAACTGCTGCTGAAGACCGGCCGCCGATCGAAAGTACTAGGCGTCCGAGACATTCCTTAAGTAGGCTCTCCTTAATTAGCGTACGGGTCCAGCGAGCAAGCGCCTATATTTATTCATCAGCTAAACCTGGAGCCGCTTTACGGTGTAAAGAGTTTTTTTGGTAAGAAAGTCTAATAGTCTTTTCATGCAGACTGGACTGCAGCACAAGGCGTAAGGACGTGTAACTCGGTATTTTGGTTTCCAGTAGGCAGACCTGCTTGGAAGTTTGAATAAGAATTGTGTGCACACATTTAGATACGTTCGCAAAGAGAATAGTACGACCCAAGCCCGTCCGTATTGCTCGCCGGACGAACTGAAGTTGCCGTTAGGGTTGTGAGAGATTTCGTGCTCCGACCCTATACGGCTGAGAGTACGCCTTTGATGCAGGCCCTCCCTAGCTTGGTTAGGGTAATGTTAAATTCCGGTGAGGGCCCCGCTATTCCACTAACGCTAGCGGTATGCGTGATGTACTACATTCCCAACTCGTCACGGATTGCCTACACTGGACCCGGCGAAGTCGGACACTGTCCCGCTATTCAGGATAGTATCCTCTACATCTAGCGGGGGTGCGCCGATCGATCTTCCACCCGCGGAATCCTGACATGACATCTATCGAATATACATATCCTTTCGAGCGGTGTACAGACTGTATTGTCACTGCATCTAGCAGAGTCCGACTGTTATAAGCGTGGGGGGGACTAACCCGGCTTGGATTGAATGGGGGACCCCTTGTGGGCAGTTCGATCTCCGCACGTCTCTTCAACGAGATATCTTCGGACCCACAGGTTACCAAGTCTATTACTAGGCCCAACGCAATTCGCTCGATCGCTCGTCACAGTCAGTATGACTTCCTAATGTAGAAACGACGTGGCTCATATACAGGTCTAGTTTGTACGCTTATAATCCAGCCAGGGAGTCGGTATGCTAACCTCGGGGAAGGGAGTTCTCCAATTTAAGCATATTCACACCAGTCTTACACCTGGGAGCGAGCTCGCTTAAATGCCGGACCGGATAATGTAAGAGCCTAATCTGGCCCCACGTGGCGCATGTCGTCTAACCGGGTTCTTATTTCAACCTGGACTTGAAACCGATGTCATTAACTTTTCTAGAGGCTAACTAATCACAACCGGTTCGCCTGCGTTGTACGAGTACGCACGTTTATGGAGACTTGAGCCATCGATGTCCCGTAGGAAACCCAGTCTGTCGTTCGACCTCTCGGGTCGGTTTGGTTTGAATTATATTCACGTTTGAACGAAGGGTTAGCATTGGGTCTATGCGAAAGAAGCGTTCAATAAAGAATATAATAGCCTACCTGGACCAGACGTTGCCGTGGAGCAGAGGCTTGATTCTGTAGGCGGGTGGGGCAGGATTTGCGGAGATACGTCCATTTAACGTTCTTGAGGTAAGCACAGTTCTCATGCTCACTTTTAGAATACTGGTCTCGGTGCCTGTTGAGTGGAAGTTACTGTAGATACTCCTTCAGCGTCTCGATCGTCGTGCCTACTCACTGGCCACGCAACCTGGCTGGCCTCGTAGTGACTTCACCCGTCCACAGACACTTGGAGCTTAATCCGGTGCTAGTCGCATCATCCTGAGTCTTATGCCTAAGGTAGGTTAGAAAGGCTTTACGGGGAAACGCCGCGTTCATTCGCTGAATAGTGCCCGTGTTTTGGGCGGCGTTTCCGAACTTCCAGCAGGTAAAGACTATAGCTAGGTCCACACATACCAAGGGGATGGCCATTGAAAAATGAGCGGGGCCTCTAGTGTCTAGAGCCGTCCCTCGCTTAAATCACAGCCAGAGGGTTAAACGTTCCTGCCGGAACAGTGTCGCGCATACCGTGTCATTCTGTGGGTCCTCATGCTATGCCATACCCGTTACATGAGGTATAGTCCTTCCGGCCTAGTGGTGGTTAGTGAGCTACATGTATTGCTTTACGCAAG'/>

    <sequence taxon='67' value='CTGCGGTATGTAACTTAGTGAAACTGCTGCTGAAGACCGGCCGCCGATCGAAAGTACTAGGCGTCCGAGACATTCCTTAAGTAGGCTCTCCTTAATTAGCGTACGGGTCCAGCGAGCAAGCGCCTATATTTATTCATCAGCTAAACCTGGAGCCGCTTTACGGTGTAAGGAGTTTTTTTGGTAAGGAAGTCTAATAGTCTTTTCATGCAGACTGGACTGCAGCACAAGGCGTAAGGACGTGTAACTCGGTATTTTGGTTTCCAGTAGGCAGACCTGCTTGGAAGTGTGAATAGGAATTGTGTGCACACATTTAGATACGTTCGCAAAGAGAATAGTACGACCCAAGCCCGTCCGTATTGCTCGCCGGACGAACTGAAGTTGCCGTTAGGGTTGTGAGAGATTTCGTGCTCCGACCCCATACGGCTGAGAGTACGCCTTTGATGCAGGCCCTCACTAGCTTGGTTAGGGTAATGTTAAATTCCGGTGAGGGCCCCGCTATTCCACTAACGCTAGCGGTATGCGTGATGTACTACATTCCCAACTCGTCACGGATTGTCTACACTGGACCCGGCGAAGTCGGACACTGTCCCGCTATTCAGGATAGTATCCTCTACATCCAGCGGGGGTGCGCCGATCGATCTTCCACCCGCGGAATCCTGACATGACATCTATCGAATATACATATCCTTTCGAGCGGTGTACAGACTGTATTGTCACTGCATCTAGCAGAGTCCGACTGTTATAAGCGTTGGGGGGACTAACCCGGCTTGGATTGAATGGGGGACCCCTTGTGGGCAGTTCGATCTCCGCACGTCTCTTTAACGAGATATCTTCGGACCCACAGGTTACCAAGTCTATTACTAGGCCCAACGCAATTCGCTCGATCGCTCGTCACAGTCAGTATGACTTCCTAATGTAGAAACGACGTGGCTCATATACAGGTCTAGTTTGTACGCTTATAATCCAGCCAGGGAGTCGGTATGCTAACCTCGGGGAAGGGAGTTCTCCAACTTAAGCATATTCACACCAGTCTTACGCCTGGGAGCGAGCTCGCTTAAATGCCGGACCGGATAATGTAAGAGCCTAATCTGGCCCCACGTGGCGCATGTCGTCTAACCGGGTTCTTATTTCAACCTGGACTTGACACCGATGTCATTAACTTTTCTAGAGGCTAACTAATCACAACCGGTTCGCCTGCGTTGTACGAGTACGCACGTTTATGGAGACTTGAGCCATCGATGTCCCGTAGGAAACCCAGTCTGTCGTTCGACCTCTCGGGTCGGTTTGGTTTGAATTATATTCACGTTTGAACGAAGGGTTAGCGTTGGGTCTATGCGAAAGAAGCGTTCAATAAAGAATATAATAGCCTACCTGGACCAGACGTTGCCGTGGAGCAGAGGCTTGATTCTGTAGGCGGGTGGGGCAGGATTTGCGGAGATACGTCCATTTAACGTTCTTGAGGTAAGCACAGTTCTCATGCTCACTTTTGGAATACTGGTCTCGGTGCCTGTTGAGTGGAAGTTACTGTAGATACTCCTTCAGCGTCTCGATCGTCGTGCCTACTCACTAGCCACGCAACCTGGCTGGCCTCGTAGTGACTTCAGCCGTCCACAGACACTTGGAGCTTAATCCGGTGCTAGTCGCATCATCCTGAGTCTTATGCCTAAGGTAGGTTAGAAAGGCTTTACGGGGAAACGCCGCGTTCATTCGCTGAATAGTGCCCGTGTTTTGGGCGGCGTTTCCGAACTTCCAGCAGGTAAAGACTATAGCTAGGTCCACACATACCAAGGGGATGGCTATTGAAAAATGAGCGGGGCCTCTAGTGTCTAGAGCCGTCCCTCGCTTAAATCACAGCCAGAGGGTTAAACGTTCCTGCCGGAACAGTGTCGCGCATACCGTGTCGTTCTGTGGGTCCTCATGCTATGCCATACCCGTTACATGAGGTATAGTCCTTCCGGCCTAGTGGTGGTTAGTGAGCTACATGTATTGCTTTACGCAAG'/>

    <sequence taxon='35' value='CTGCGGTATGTAACTTAGTGAAACTGCTGCTGAAGACCGGCCGCCGATCGAAAGTACTAGGCGTCCGAGGCATTCCTTAAGTAGGCTCTCCTTAATTAGCGTACGGGTCCAGCGAGTAAGCGCGTATATTTATTAATCAGCTAAACCTGGAGCCGCTTTACGGTGTAAGGAGTTTTTTTGGTAAGGAAGTCTAATAGTCTTTTCATGCAGACTGGACTGCAGCACAAGGCGTAAGGACGTGTCACTCGGTATTTTGGTTTCCGGTAGGCAGACCTGCTGGGAAATGTGAATAGGAATTGTGTGCACACATTTAGATACGTTCGCAAAGAGAATAGCACGACCCAAGCCCGTCCGTATTGCTCGCCGGACGAACTGAAGTTGCCGTTAGGGTTGTGAGAGATTTCGTGCTCCGACCCTATACGGCTGAGAGTACGCCTTTGATGCAGGCCCTCCCTAGCTTGGTTAGGGTAATGTTAAATTCCGGTGAGGGCCCCGCTATTCCACTAACGTTAGCGGTATGCGTGATGTACTACATTCCCAACTCGTCAAGGATTGTCTACACTGGACCCGGCGAAGTCGGACACTGTCCCGCTATTCAGGATAGTATCCTCTGCATCCAGCGGGGGTGCGCCGATCGATCTTCCACCCGCGGAATCCTGACATGACATCTATCGAATATACATATCCTTTCGAGCGGTGTACAGACTGTATTGTCACTGCATCTGGCAGAGTCCGACTGTTATAAGCGTGGGGGGGACTAACCCGGCTTGGATTGAATGGGGGACCCCTTGTGGGCAGTTCGATCTCCGCACGTCTCTCTAACGAGATAACTTCGGACCCACAGGTTACCAAGTCTATTACTAGGCCCAACGCAATTTGCTCGATCGCTCGTCGCAGTCAGTATGACTTCCTAATGCAGAAACGACGTGGCTTATATACAGGTCTAGTCTGTACGTTTATAATCCAGCCAAGGAGTCGGTATGCTAACCTCGGGGAAGGGAGTTCTCCAACTTAAGCATATTCACACCAGTCTTACGCCTGGGAGCGAGCTCGCTTAAATGCCGGACCGGATAATGTAAGAGCCTAATCTGGCCCCACGTGGCGCATGTCGTCTAACCGGGTTCTTATTTCAACCTGGACTTGAAACCGATGTCATTAACTTTTCTAGAGGCTAACTAATCACAACCGGTTCGGCTGCGTTGTACGAGTACGTGCGTTTATGGAGACTTGAGCCATCGATGTCCCGTAGGAAACCCAGTCTGTCGTTCGACCTCTCGGGTCGGTTTGGTTTGAATTATATTCACGTTTGAACGAAGGGTTAGCGTTGGGTCCATGCGAAAGAAGCGTTCAATAAAGAATATAATAGCCTACCTGGACCAGACGTTGCCGTGGAGCAGAGGCTTGATTCTGTAGGCGGGTGGGGCAGGATTTGCGGAGATACGTCCATTTAATGTTCTTGAGGTAAGCACAGTTCTCATGCTCACTTTTAGAATACTGGTCTCCGTACCTGTTGAGTGGAAGTTACTGTATATACTCCTTCAACATCTTGATCGTCGTCCCTACTCACTGGCCACGCAACCTGACTGGCCCCGTAGTGACTTCAGCCGTCCACAGACACTTGGAGCTTAATCTAGTGCTAGTCGCATCATCCTGAGTCTTATGCCTAAGGTAGGTTAGAGAGGCTTTACGGGGAAACGCCGCGTTCATTCGCTGAATAGTGCCCGTGTTTTGGGCAGCGTTTCCGAACTTCCAGCAGGTAAAGACTATAGCTAGGTCCACACATACCAAGGGGATGGCTATTGAAAAATGAGCGGGGCCTCTAGTGTCTAGAGCCGTCCCTCGCTTAAATGACAGCCAGAGGGTTAAACGTTCCTGCCGGAACAGTGTCGCGCATACCGTGTCGTTCTGTGGGTCCTCATGCTATGCCATACCCGTTACATGAGGTATAGTCCTTCCGGCCTAGTGGTGGTTAGTGAGCTACATGTATTGCTTTACGCAAG'/>

    <sequence taxon='34' value='CTGCGGTATGTAATTTAGTGAAACTGCTGCTGAAGACCGGCCGCCGATCGAAAGTACTAGGCGTCCGAGACATTCCTTAAGTAAGCTCTCCTTTATTAGCGTACGGGTCTAGCGAGCAAGTGCCTATACTTATTCATCAGCTAAACCTGGAGCCGCTTTACAGTGTAAGGAGTTTTTTTGGTAAGGAAGTCTAATAGTCTTTTCATGCAAACTGGACTGCAGCACAAGACGTAAGGACGTGTAACTCGGTATTTTGGTTTCCAGTAGGCAGACCTGCTTGGAAGTGTGAATAGGAATTGTGTGCACACATTGAGATACGTTCGCAAAGAGAATAGTACGACCCAAGCCCGTCCGTATTGCTCGCCGGACGAACTGAAGTTGCCGTTAAGGTTGTGAGAGATTTCGTGCTCCGACCCTAAACGGCTGAGAGTGCGCCTTTGATGCAGGCCCTCCCTAGCTTGGTTAGGGTAATGTTAAATTCCGGTGAGGGCCCCGTTATTCCACTAACGCTAGCGTTATGCGTGATGTACTACATTCCCAACTCGTCAAGGATTGTCTACACTGGATCCGGCGAAGTCGGACACTGTCCCGCTATTCAGGATAGTATCCTCTACATCCAGCGGGGGTGCGCCGATCGATCTTCCACCCGCGGAATCCTGACATGACATCTATCGAATATACATATCCTTTCGAGCGGTGTACAGACCGTATTGTCACTGCATCTAGCAGAGTCCGACTGTTATAAGCGTAGGGGGGACTAACCCGGCTTGGATTGAATGGGGGACCCCTTGTGGGCAGTTCGATCTCCGCACGTCTCTCTAAAGAGATAACTTCGGACCAAGAGGTTACCAAGTCTATTACTAGGCCCAACGCAATTCGCTCGATCGCTCGTCGCAGTCAGTATGACTTCCTAATGTAGAAACAACGTGGCTTATATACAGGTCTAGCCTGTACGCTTATAATCCAGCCAGGGAGTCGGTATGCTAACCTCGGGGAAGGGAGTCCTCCAACTTAAGCATATTCACACCAGTCTTACGCCTGGGAGCGAGCTCGCTTTAATGCCGGACCGGATAATGTAAGAGCCTAATCTGGCCCCACGTGGCGCATGTCGTCTAACCGGGTTCTTATTTCAACCTGGACGTGAAACCGATGTCATTAACTTTTCTAGAGGCTAACTAATCACAACCGGTTCAGCTGCGTTGTACGAGTACGCACGTTTATGGAGACTTGAGCCATCGATGTCCCGTAGGAAACCCAGTCTGTCGTTCGACCTCTCGGGTCGGTTTGGTTTGAATTATATTCACGTTTGAACGAAGGGTTAGCGTTGGGCCTATGCGAAAGAAGCGTTCAATAAAGAATATAATAGCCTAACTGGACCAGACGTTGCCGTGGAGCAGAGGCTTGATTCTGTAGGCGGGTGAGGCAGGATTTGCGGAGATACGTCCATTTAACGTTCTTGAGGTAAGCACAGTTCTCATGCTCACTTTTAGAATACTGGTCTCCGTGCCTGTTGAGTGGAAGTTACTGTAGATACTCCTTCAACGTCTTGATCGTCGTGCCTACTCACTGGCCACGCAACCTGGCTGGCCTCGTAGTGACTTCAGCCGTCCACAGACACTTGGAGCTTAATCTGGTGCTAGTCGGATCATCCTGAGTCTTATGCCTAAGGTAGGTTAGAAGGGCTTTACGGGGAAACGCCGCGTTCATTCGCTGAATAGTGCCCGTGTTTTGGGCCGCGTTTCCGAACTTCCAGCAGGTAAAGACTATAGCTAGGTCCACACATACCAAGGGGATGGTTATTGAAAAATCAGCGGGGCCTCTAGTGTCTAGAGCCGTCCCTTGCTTAAATGAAAGCCAGAGGGTTAAACGTTCCTGCCGGAACAGTGTCGCGCGTACCGTGTCGTTTTGTTGGTCCTCATGCTATGCCCTACCCGTTACATGAGGTATAGTTCTTCCGGCCTAGTGGTGGTTAGTGAGCTACATGTATTGCTTTACGCAAG'/>

<sequence taxon='32' value='--------------------------------------------------------------------------------------------------------------------------------------------------------------------------------------------------------------------------------------------------------------------------------------------------------------------------------------------------------------------------------------------------------------------------------------------------------------------------------------------------------------------------------------------------------------------------------------------------------------------------------------------------------------------------------------------------------------------------------------------------------------------------------------------------------------------------------------------------------------------------------------------------------------------------------------------------------------------------------------------------------------------------------------------------------------------------------------------------------------------------------------------------------------------------------------------------------------------------------------------------------------------------------------------------------------------------------------------------------------------------------------------------------------------------------------------------------------------------------------------------------------------------------------------------------------------------------------------------------------------------------------------------------------------------------------------------------------------------------------------------------------------------------------------------------------------------------------------------------------------------------------------------------------------------------------------------------------------------------------------------------------------------------------------------------------------------------'/>

    <sequence taxon='65' value='CTGAGGTATGTAATTTAGTGAAACTGCTGCTGAAGACCGGCCGCCGATCGAAAGTACTAGGCGTCAGAGACATTCCTTGAGTAGGCTCTCCTTAATTAGCGTACGGGTCCAGCGAGCAAGCGCCTATATTTATTCATCAGATAAACCTGGAGCCGCTTTACGGTGCAAGGAGTTTTTTTGGTAAGGAAGTCTAATAGTCTTTTCATGCAGACTGGACCGCAGCACAAGGCGTAAGGACGTGTAACTCGGTACTTTGGATTCCAGTAGGCAGACCTGCTTGGAAGTGTGAATAGGAATTGTGTGCACACATTTAGATACATTCGCAAAGAGAATAGTACGACCCAGGCCCGTCCGTATTGCTCGCCGGACGAACTGAAGATGCCGTTAGGGTTGTGAGAGATTTTGTGCTCCGACCCTATACGGCTGAGAGTACGCCTTTGATGTAGGCCCTCCCTAGCTTGGTTAGGGTAATGTTAAGTTCCGGTGAGGGCCCCGCTATTCCACTAACGCTAGCGTTATGCGTGATGTACTACATTCCCAACTCGTCAAGGATTGTCTACACTGGCCCCGGCGAAGTCGGACACTGTCCCGCTATTCAGGATAGTATCCTCTACATCCAGCGGGGGTCCGCCGATCGATCTTCCACCCGCGGAATCCTGATATGACATCTATCGAATATACATATCCTTTCGAGCGGTGTACAGACTGTATTGTCACTGCATCTAGAAGAGTCCGACTGTTATAAGCGTGGGGGGGACTAACCCGGCTTGGATTGAATGGGGGACCCCTCGTGGGCAGTTCGTTCTCCGCACGTCTCTCTAACGAGATAACTTCGGACCAACAGGTTACCAAGTCTATTGCTAGGCCCAACGCAATTCGCTCGATCGCTCGTCGCAGTCAGTATGACTTCCTAATGTAGAAACAACGTGGCTTACATACAGGTCTAGTCTGTACGCTTATAATCCAGCCAGGGAGTCGGTATGCTAACCTCGGGGAAGGGAGTTCTCCAACTTAAGCATATTCACACCAGTCTTACGCCTGGGAGCGAGCTCGCTTAAATGCCGGCCCGGATAATGTAAGAACCTAATCTGGCCCCACGTGGCGCATGTCGTCTAACCGGGTTCTTATTTCAACCTGGACTTGAAACCGATGTTACTAACTTTTCTAGAGGCTAACTAATCACAACCGGTTCGGCTGCGTTGTACGAGTACGCATGTTTATGGAGACCTGATCCATCGATGTCCCGTAGGAAACCCAGTTTCTCGTTCGACTTCTCGGGTCGGTTTGGTTTGAATTATATTCACGTTTGAACGAAGGGTTAGCGTTGGGTCTATGCGAAAGAAGCGTTCAATAAAGAATATAATGGCCTAACTGGACCAGACGTTGCCGTGGAGCAGAGGTTTGGTTCTGTAGGCGGGTGAGGCAGGATTTGCGGAGATACGTCCATTTAACGTTCTTGAGGTAAGCGCAGTTCTCATGCTCACTTTTAAAATACTGGTCACCGTGCCTGTTGAGTGTAAGTTACTGTAGATACCCCTTCAACGTCTTGATCGTCGTGCCTACTAACTGGCCACGCGACTTGGCTGGCTTCGTAGTGACTTCAGCCGTCCGCAGACACTTGAAGCTTAATCTGGTGCTAGTCGGATCATCCTGAGTCTTATGCCTAGGGTAGGTTAGAAAGGCCTTACGGAGAAACGCCGCGTTCATTCGCTGAATAGTGCCCGTGTTTTGGGCGGCGTTTCCGAACTTCCAGCAGGTAAAGACTATAGCTCGGTCCACACATACCAAGGGGATGGCTATTGAAAAATGAGCGGGGCCTCTAGTGTCTAGAGCCGTCCCTCGCTTAAATGACAGCCAGAGGGTTAGACGTTCCTGCCGGAATAGTGTCGCGCGTACCGTGTCGTTTCGTTGGTCCTCATGCTATGCCATATCCGTTACATGAGGTATAGTTCTTCCGGCCTAGTGGCGGTTAGTGCGCTACATGTATTGCTTTACGCGAG'/>

    <sequence taxon='89' value='CTGAGGTATGTAATTTAGTGAAACTGCTGCTGAAGACCGGCCGCCGATCGAAAGTACTAGGCGTCAGAGACATTCCTTAAGTAGGCTCTCCTTAATTAGCGTACGGGTCCAGCGAGCAAGCGCCTATATTTATTCATCAGATAAACCTGGAGCCGCTTTACGGTGTAAGGAGTTTTTTTGGTAAGGAAGTCTAATAGTCTTTTCATCCAGACTGGACCGCAGCACAAGGCGTAAGGACGTGTAACTCGGTACATTGGATTCCAGTAGGCAGACCTGCTTGGAAGTGTGAATAGGAATTGTGTGCACACATTTAGATACATTCGCAAAGAGAATAGTACGACCCAGGCCCGTCCGTATTGCTCGCCGGACGAACTGAAGATGCCGTTAGGGTTGTGAGAGATTTTGTGCTCTGACCCTATACGGCTGAGAGTACGCCTTTGATGTAGGCCCTCCCTAGCTTGGTTAGGGTAATGTTAAGTTCCGGTGAGGGCCCCGCTATTCCACTAACGCTAGCGTTATGCGTGATGTACTACATTCCCAACTCGTCAAGGATTGTCTACACTGGCCCCGGCGAAGTCGGACACTGTCCCGCTATTCAGGATAGTATCCTCTACATCCAGCGGGGGTCCGCCGATCGATCTTCCACCCGCGGAATCCTGACATGACATCAATCGAATATACATATCCTTTCGAGCGGTGTACAGACTGTATCGTCACTGCATCTAGAAGAGTCCGACTGTTATAAGCGTGGGGGGGACTAACCCGGCTTGGATTGAATGGGGGACCCCTCGTGGGCAGTTCGTTCTCCGCACGTCTCTCTAACGAGATAACTTCGGACCAACAGGTTACCAAGTCTATTGCTAGGCCCAACGCAATTCGCTCGATCGCTCGTCGCAGTCAGTATGACTTCCTAATGTAGAAACAACGTGGCTTACATACAGGTCTAGTCTGTACGCTTATAATCCAGCCAGGGAGTCGGTATGCTAACCTCGGGGAAGGGAGTTCTCCAACTTAAGCATATTCACACCAGTCTTATGCCTGGGAGCGAGCTCGCTTAAATGCCGGACCGGATAATGTAAGAACCTAATCTGGCCCCACGTGGCGCATGTCGTCTAACCGGGTTCTTATTTCAACCTGGACTTGAAACCGATGTTACTAACTTTTCTAGAGGCTAACTAATCACAACCGGTTCGGCTGCGTTGTACGAGTACGCATGTTTATGGAGACCTGATCCATCGATGTCCCGTAGGAAACCCAGTTTCTCGTTCGACTTCTCGGGTCGGTTTGGTTTGAATTATATTCACGTTTGAACGAAGGGTTAGCGTTGAGTCTATGCGAAAGAAGCGTTCAATAAAGAATATAATGGCCTAACTGGACCAGACGTTGCCGTGGAGCAGAGGTTTGGTTCTGTAGGCGGGTGAGGCAGGATTTGCGGAGATACGTCCATTTAACGTTCTTGAGGTAAGCGCAGTTCTCATGCTCACTTTTAAAATACTGGTCACCGTGCCTGTTGAGTGGAAGTTACTGTAGATACCCCTTCAGCGTCCTGATCGTCGTGCCTACTAACTGGCCACGCGACTTGGCTGGCCTCGTAGTGACTTCAGCCGTCCGCAGACACTTGAAGCTTAATCTGGTGCTAGTCGGATCATCCTGAGTCTTATACCTAGGGTAGGTTAGAAAGGCCTCACGAAGAAACGCCGCGTTCATTCGCTGAATAGTGCCCGTGTTTTGGGCGGCGTTTCCGAACTTCCAGCAGGTAAAGACTATAGCTCGGTCCACACATACCAAGGGGATGGCTATTGAGAAATGAGCGGGGCCTCTAGTGTCTAGAGCCGTCCCTCGCTTAAATGACAGCCAGAGGGTTAGACGTTCCTGCCGGAATAGTGTCGCGCGTACCGTGTCGTTTCGTTGGTCCTCATGCTATGCCATACCCGTTACATGAGGTATAGTTCCTCCGGCCTAGTGGCGGTTAGTGCGCTACATGTATTGCTTTACGCGAG'/>

    <sequence taxon='112' value='CTGAGGTATGTAATTTAGTGAAACTGCTGCTGAAGACCGGCCGCCGATCGAAAGTACTAGGCGTCAGAGACATTCCTTAAGTAGGCTCTCCTTAATTAGCGTACGGGTCCAGCGAGCAAGCGCCTATATTTATTCATCAGATAAACCTGGAGCCGCTTTACGGTGTAAGGAGTTTTTTTGGTAAGGAAGTCTAATAGTCTTTTCATGCAGACTGGACCGCAGCACAAGGCGTAAGGACGTGTAACTCGGTACATTGGATTCCAGTAGGCAGACCTGCTTGGAAGTGTGAATAGGAATTGTGTGCACACATTTAGATGCATTCGCAAAGAGAATAGTACGACCCAGGCCCGTCCGTATTGCTCGCCGGACGAACTGAAGATGCCGTTAGGGTTGTGAGAGATTTTGTGCTCCGACCCTATACGGCTGAGAGTACGCCTTTGATGTAGGCCCTCCCTAGCTTGGTTAGGGTAATGTTAAGTTCCGGTGAGGGCCCCGCTATTCCACTAACGCTAGCGTTATGCGTGATGTACTACATTCCCAACTCGTCAAGGATTGTCTACACTGGCCCCGGCGAAGTCGGACACTGTCCCGCTATTCAGGATAGTATCCTCTACATCTAGCGGGGGTCCGCCGATCGATCTTCCACCCGCGGAATCCTGACATGACATCAATCGAATATACATATCCTTTCGAGCGGTGTACAGACTGTATCGTCACTGCATCTAGAAGAGTCCGACTGTTATAAGCGTGGGGGGGACTAACCCGGCTTGGATTGAATGGGGGACCCCTCGTGGGCAGTTCGTTCTCCGCACGTCTCTCTAACGAGATAACTTCGGACCAACAGGTTACCAAGTCTATTGCTAGGCCCAACGCAATTCGCTCGATCGCTCGTCGCAGTCAGTATGACTTCCTAATGTAGAAACAACGTGGCTTACATACAGGTCTAGTCTGTACGCTTATAATCCAGCCAGGGAGTCGGTATGCTAACCTCGGGGAAGGGAGTTCTCCAACTTAAGCATATTCACACCAGTCTTATGCCTGGGAGCGAGCTCGCTTAAATGCCGGACCGGATAATGTAAGAACCTAATCTGGCCCCACGTGGCGCATGTCGTCTAACCGGGTTCTTATTTCAACCTGGACTTGAAACCGATGTTACTAACTTTTTTAGAGGCTAACTAATCACAACCGGTTCGGCTGCGTTGTACGAGTACGCATGTTTATGGAGACCTGATCCATCGATGTCCCGTAGGAAACCCAGTTTCTCGTTCGACTTCTCGGGTCGGTTTGGTTTGAATTATATTCACGTTTGAACGAAGGGTTAGCGTTGAGTCTATGCGAAAGAAGCGTTCAATAAAGAATATAATGGCCTAACTGGACCAGACGTTGCCGTGGAGCAGAGGTTTGGTTCTGTAGGCGGGTGAGGCAGGATTTGCGGAGATACGTCCATTTAACGTTCTTGAGGTAAGCGCAGTTCTCATGCTCACTTTTGAAATACTGGTCACCGTGCCTGTTGAGTGGAAGTTACTGTAGATACCCCTTCAACGTCCTGATCGTCGTGCCTACTAACTGGCCACGCGACTTGGCTGGCCTCGTAGTGACTTCAGCCGTCCGCAGACACTTGAAGCTTAATCTGGTGCTAGTCGGATCATCCTGAGTCTTATACCTAGGGTAGGTTAGAAAGGCCTTACGAAGAAACGCCGCGTTCATTCGCTGAATAGTGCCCGTGTTTTGGGCGGCGTTTCCGAACTTCCAGCAGGTAAAGACTATAGCTCGGTCCACACATACCAAGGGGATGGCTATTGAGAAATGAGTGGGGCCTCTAGTGTCTAGAGCCGTCCCTCGCTTAAATGACAGCCAGAGGGTTAGACGTTCCTGCCGGAATAGTGTCGCGCGTACCGTGTCGTTTCGTTGGTCCTCATGCTATGCCATACCCGTTACATGAGGTATAGTTCTTCCGGCCTAGTGGCGGTTAGTGCGCTACATGTATTGCTTTACGCGAG'/>

    <sequence taxon='113' value='CTGAGGTATGTAATTTAGTGAAACTGCTGCTGAAGACCGGCCGCCGATCGAAAGTACTAGGCGTCAGAGACATTCCTTAAGTAGGCTCTCCTTAATTAGCGTACGGGTCCAGCGAGCAAGCGCCTATATTTATTCATCAGATAAACCTGGAGCCGCTTTACGGTGTAAGGAGTTTTTTTGGTAAGGAAGTCTAATAGTCTTTTCATGCAGACTGGACCGCAGCACAAGGCGTAAGGACGTGTAACTCGGTACATTGGATTCCAGTAGGCAGACCTGCTTGGAAGTGTGAATAGGAATTGTGTGCACACATTTAGATACATTCGCAAAGAGAATAGTACGACCCAGGCCCGTCCGTATTGCTCGCCGGACGAACTGAAGATGCCGTTAGGGTTGTGAGAGATTTTGTGCTCCGACCCTATACGGCTGAGAGTACGCCTTTGATGTAGGCCCTCCCTAGCTTGGTTAGGGTAATGTTAAGTTCCGGTGAGGGCCCCGCTATTCCACTAACGCTAGCGTTATGCGTGATGTACTACATTCCCAACTCGTCAAGGATTGTCTACACTGGCCCCGGCGAAGTCGGACACTGTCCCGCTATTCAGGATAGTATCCTCTACATCTAGCGGGGGTCCGCCGATCGATCTTCCACCCGCGGAATCCTGACATGACATCAATCGAATATACATATCCTTTCGAGCGGTGTACAGACTGTATCGTCACTGCATCTAGAAGAGTCCGACTGTTATAAGCGTGGGGGGGACTAACCCGGCTTGGATTGAATGGGGGACCCCTCGTGGGCAGTTCGTTCTCCGCACGTCTCTCTAACGAGATAACTTCGGACCAACAGGTTACCAAGTCTATTGCTAGGCCCAACGCAATTCGCTCGATCGCTCGTCGCAGTCAGTATGACTTCCTAATGTAGAAACAACGTGGCTTACATACAGGTCTAGTCTGTACGCTTATAATCCAGCCAGGGAGTCGGTATGCTAACCTCGGGGAAGGGAGTTCTCCAACTTAAGCATATTCACACCAGTCTTATGCCTGGGAGCGAGCTCGCTTAAATGCCGGACCGGATAATGTAAGAACCTAATCTGGCCCCACGTGGCGCATGTCGTCTAACCGGGTTCTTATTTCAACCTGGACTTGAAACCGATGTTACTAACTTTTCTAGAGGCTAACTAATCACAACCGGTTCGGCTGCGTTGTACGAGTACGCATGTTTATGGAGACCTGATCCATCGATGTCCCGTACGAAACCCAGTTTCTCGTTCGACTTCTCGGGTCGGTTTGGTTTGAATTATATTCACGTTTGAACGAAGGGTTAGCGTTGAGTCTATGCGAAAGAAGCGTTCAATAAAGAATATAATGGCCTAACTGGACCAGACGTTGCCGTGGAGCAGAGGTTTGGTTCTGTAGGCGGGTGAGGCAGGATTTGCGGAGATACGTCCATTTAACGTTCTTGAGGTAAGCGCAGTTCTCATGCTCACTTTTGAAATACTGGTCACCGTGCCTGTTGAGTGGAAGTTACTGTAGATACCCCTTCAACGTCCTGATCGTCGTGCCTACTAACTGGCCACGCGACTTGGCTGGCCTCGTAGTGACTTCAGCCGTCCGCAGACACTTGAAGCTTAATCTGGTGCTAGTCGGATCATCCTGAGTCTTATACCTAGGGTAGGTTAGAAAGGCCTTACGAAGAAACGCCGCGTTCATTCGCTGAATAGTGCCCGTGTTTTGGGCGGCGTTTCCGAACTTCCAGCAGGTAAAGACTATAGCTCGGTCCACACATACCAAGGGGATGGCTATTGAGAAATGAGTGGGGCCTCTAGTGTCTAGAGCCGTCCCTCGCTTAAATGACAGCCAGAGGGTTAGACGTTCCTGCCGGAATAGTGTCGCGCGTACCGTGTCGTTTCGTTGGTCCTCATGCTATGCCATACCCGTTACATGAGGTATAGTTCTTCCGGCCTAGTGGCGGTTAGTGCGCTACATGTATTGCTTTACGCGAG'/>

    <sequence taxon='127' value='CTGAGGTATGTAATTTAGTGAAACTGCTGCTAAAGACCGGCCGCCGATCGAAAGTACTAGGCGTCAGAGACATTCCTTAAGTAGGCTCTCCTTAATTAGCGTACGGGTCCAGCGAGCAAGCGCCTATATTTATTCATCAGATAAACCTGGAGCCGCTTTACGGTGTAAGGAGTTTTTTTGGTAAGGAAGTCTAATAGTCTTTTCATGCAGACTGGACCGCCGCACAAGTCGTAAGGACGTGTAACTCGGTACTTTGGTTTCCAGTAGGCAGACCTGCTTGGAAGTGTGAATAGGAATTGTGTGCACACATTTAGATACATTCGCAAAGAGAATAGTACGACCCAGGCCCGTCCGTATTGCTCGCTGGACGAACTGAAGATGCCGTTAGGGTTGTGAGAGATTTTGTGCTCCGACCCTATACGGCTGAGAGTACGCCTTTGATGTAGGCCCTCCCTAGCTTGGTTAGGGTAATATTAAATTCCGGTGAGGGCCCCGCTATTCCACTAACGCTAGCGTTATGCGTGATGTACTACATTCCCAACTCGTCAAGGATTGTCTCCACTGGCCCCGGCGAAGCCGGACACTGTCCCGCTATTCAGGATAGTATCCTCTCCATCCAGCGGGGGTCCGCCGATCGATCTTCCACCCGCGGAATCCTGACATGACATCTATCGAATATACATATCCTTTCGAGCGGTGTACAGACTGTATTGTCACTGCATCTAGAAGAGTCCGACTGTTATAAGCGTGGGGGGGACTAACCCGGCTTGGATTGAATGGGGGACCCCTCGTGGGCAGTTCGTTCTCCGCACGTCTCTCTAACGAGATAACTTCGGACCAACAGGTTACCAAGTCTATTACTAGGCCCAACGCAATTCGCTCGATCGCTCGTCGCGGTCAGTATGACTTCCTAATGCAGAAACAACGTGGCTTACATACAGGTCTAGTCTGTACGCTTATAATCCAGCCAGGGAGTCGGTATGATAACCTCGGGGAAGGGAGTTCTTCAACTTAAGCATATTCACACCAGTCTTACGCCTGGGAGTGAGCTCGCTTAAATGCCGGACCGGATAATGTAAGAACCTAATCTGGCCCCACGTGGCGCATGTCGTCTAACCGGGTTCTTATTTCAACCTGGACTTGAAACCGATGTTACTAACTTTTCTAGAGGCTAACTAATCACAACCGGTTCGGCTGCGTTGTACGAGTACGCATGTTTATGGAGACCTGATCCATCGATGTCCCGTAGGAAACCCAGTTTCTCGTTCGACTTCTCGGGTCGGTTTGGTTTGAATTATATTCACGTTTGAACGAAGGGTTAGCGTTGGGTCTATGCGAAAGAAGCATTCAATAAAGAATATAATGGCCTAACTGGACCAGACGTTGCCGTGGAGCAGAGGTTTGGTTCTGTAGGCGGGTGAGGCAGGATTTGCGGAGATACGTCCAGTTAACGTTCTTGAGGTAAGCGCAGTTCTCATGCTCACCTTTAAAATACTGGTCACCGTGCCTGTTGAGTGGAAGTTACTGTAGATACCCCTTCAACGTCTTGATCGTCGTGCCTACTAACTGACCACGCCACTTGGCTGGCCTCGTAGTGACTTCAGCCGTCCGCAGACACTTGAAGCTTAAGCTGGTGCTAGTCGGATCATCCTGAGTCTTATGCCTAGGGTAGGTTAGAAAGGCCTTACGGGGAAACGCCGCGTTCATTCGCTGAATAGTGCCCGTGTTTTGGGCGGCGTTTCCGAACTTTCAGCAGGTAAAGACTATAGCTCGGTCCACACATACCAAGGGGATGGCTATTGAAAAATGAGCGGGGTCTCTAGTGTCTAGAGCCGTCCCTCGCTTAAATGACAGCCAGAGGGTTAGACGTTCCTGCCGGAATAGTGTCGCGCGTACCGTGTCGTTTTGTTGGTCATCATGCTATGCCATACCCGTTACATGAGGTATAGTTCTTCCGGCCTAGTGGCGGTTAGTGCGCTACATGTATTGCTTTACGCAAG'/>

<sequence taxon='20' value='--------------------------------------------------------------------------------------------------------------------------------------------------------------------------------------------------------------------------------------------------------------------------------------------------------------------------------------------------------------------------------------------------------------------------------------------------------------------------------------------------------------------------------------------------------------------------------------------------------------------------------------------------------------------------------------------------------------------------------------------------------------------------------------------------------------------------------------------------------------------------------------------------------------------------------------------------------------------------------------------------------------------------------------------------------------------------------------------------------------------------------------------------------------------------------------------------------------------------------------------------------------------------------------------------------------------------------------------------------------------------------------------------------------------------------------------------------------------------------------------------------------------------------------------------------------------------------------------------------------------------------------------------------------------------------------------------------------------------------------------------------------------------------------------------------------------------------------------------------------------------------------------------------------------------------------------------------------------------------------------------------------------------------------------------------------------------------'/>

    <sequence taxon='40' value='CTGAGGTATGTTATTTAGTGAAACTGCTGCTGAAGACCGGCCGCCGATCGAAAGTACTAGGCGTCAGAGACACTCATTAAGTATGCTCTCCTCAATTAGCGTACGGGTCCAGCGAGCAAGCGCCTATATTTATTCATGAGATAAACCTGGAGCCGCTTTACGGTGTAAGGAGTCTTTTTGGTAAGGAAGTCTAGTAGTCTTTTCATGCAGACTGGACTGCAGCACAAGGCGTAAGGACGTGGAACTCGGTACTTTGGTTTCCAGTAGGCAGACCTGCTTAGAAGTGTGAATCGGAATTGTGTGCACACATTTAAATACGTTCGCAAAGAGAATAGTGCGACCCAAGCCCGTCCGTATTGCTCGCCGGACGAACTGAAGTTGCCGTTAGGGTTGTGAGAGATTTCGTGCTCCGACCCTATACGGCTGAGAGTACGCCTTTGTTGCAGGCCCTCCCTAGCTTGGCTAGGGTAATGTTAAATTCCGGTAAGGGCCCCGCCATTCCACTAACGCTAGCGTTATGCGTGATGTACTACATTCCCAACTCGTCAAGGTTTGTCTACACTGGACCCGGCGAAGTCGGACACTGTCCCGCTATTCAGGATAGTATCCTCTACATCCAGCGGGGGTGCGCCGATCGATCTTCCACCCGCGGAATCCTGACATGACATCTATCGAATATACACATCCTTTCGAGCGGTGCACAGACTGTATTGTCACTGCATCTAACAGAGTCCGACTGTTATAAGCGTGGAGGGGACTAACCCGGCTTGGATTGAATGGGGGACCCCTTGTGGGCAGTTCGATCCCCGCACGTCTCTCTAACGAGATAACTTCGGACCAACAGGTTACCAAGTCTATTACTAAGCCCAACGCGATTCGCTCGATGGCTCGTCGCAGTCAGTATGACTTTCTAATGTAGAAACAACGTGGCTTATATACAGGTTTAGTCTGTACGCTTATGATCCAGCTAGGGGGTTGGTATGCTAACCTCGGGGAAGGGAGTTTTCCAACTTAAGCATATTCACACCAGCCTTACGCCTGGGAGCGAGTTCGCTTAAATGCCGGACCGGATAATGTAAGAGCCTAATCTGACCCCACGTGGCGCATGTCGTCTAACCGGGTTCTTATTTCAACCTGGACTTGAAACCGATGTCATTAACTTTTCTAGAGGCTAACTAATCACAACCGGTTCGGCTGCGGTGTACGAGTACGCACGTTTATGGAGACTTGAGCCATCGACGTCCCGTAGGAAACCCAGTCTGTCGTTCGACTTCTCGGGTTGGTTTGGTTTGAATTATATTCACGTTTGAACGAAGGGTTAGCGTTGGGTCTATGCGAAAGAAGCGTTCAATAAATAATATAATAGCCTAACTGGACCAGACGTTGCCGTGGAGCAGAGGCTTGGTTCTGTAGGCGGGTGAGGCAGGATTTGCGGAGATACGTCCATTTAGCGCTCTTGAAGTAAGCGCAGTTCTCATGTTCACTTTTAAAATACTGGTCTCCGTGCCTGTTGGGTGGAAGTTACTGTAGATACCCCTTCAACGTCTTGATCGTCGTGCCTACTCATTGGACACGCAACTTGGCTGGCCTCGTAGTGACTTCAGCCGTCCACAGACACTTGGAACTTAATCTGGTGCTAGTCGGATCATCCTGAGTCTTATGCCTAAGGTAGGTTAGAAAAGCTTTACGGGGAAACGCCACGTTCATTCGCTGAATAGTGCCCGTGTTTTGGGCGGCGTTTCCGAACCTCCAGCAGGTAAAGACCATAGCTAGGTCCACACATACCAAGGGGATGGCTATTGAAAAGTGAGCGGGGCCTCTAGTGTCTAGAGCCGTCCCTCGCTTAAATGACAGCCAGAGGGTTAAACGTTCCTGCCGGAACAGTGTCGCGCGTACCGTGTCGTTTTGTAGGTCTTCATGCTATGCCATACCAGTTACATGAGGTACAGTTCTTCCGGCCTAGTGGTGGTTAGTGCGCTACATGTATTGCTTTACGCCAG'/>

<sequence taxon='21' value='--------------------------------------------------------------------------------------------------------------------------------------------------------------------------------------------------------------------------------------------------------------------------------------------------------------------------------------------------------------------------------------------------------------------------------------------------------------------------------------------------------------------------------------------------------------------------------------------------------------------------------------------------------------------------------------------------------------------------------------------------------------------------------------------------------------------------------------------------------------------------------------------------------------------------------------------------------------------------------------------------------------------------------------------------------------------------------------------------------------------------------------------------------------------------------------------------------------------------------------------------------------------------------------------------------------------------------------------------------------------------------------------------------------------------------------------------------------------------------------------------------------------------------------------------------------------------------------------------------------------------------------------------------------------------------------------------------------------------------------------------------------------------------------------------------------------------------------------------------------------------------------------------------------------------------------------------------------------------------------------------------------------------------------------------------------------------------'/>

<sequence taxon='39' value='--------------------------------------------------------------------------------------------------------------------------------------------------------------------------------------------------------------------------------------------------------------------------------------------------------------------------------------------------------------------------------------------------------------------------------------------------------------------------------------------------------------------------------------------------------------------------------------------------------------------------------------------------------------------------------------------------------------------------------------------------------------------------------------------------------------------------------------------------------------------------------------------------------------------------------------------------------------------------------------------------------------------------------------------------------------------------------------------------------------------------------------------------------------------------------------------------------------------------------------------------------------------------------------------------------------------------------------------------------------------------------------------------------------------------------------------------------------------------------------------------------------------------------------------------------------------------------------------------------------------------------------------------------------------------------------------------------------------------------------------------------------------------------------------------------------------------------------------------------------------------------------------------------------------------------------------------------------------------------------------------------------------------------------------------------------------------------'/>

<sequence taxon='53' value='--------------------------------------------------------------------------------------------------------------------------------------------------------------------------------------------------------------------------------------------------------------------------------------------------------------------------------------------------------------------------------------------------------------------------------------------------------------------------------------------------------------------------------------------------------------------------------------------------------------------------------------------------------------------------------------------------------------------------------------------------------------------------------------------------------------------------------------------------------------------------------------------------------------------------------------------------------------------------------------------------------------------------------------------------------------------------------------------------------------------------------------------------------------------------------------------------------------------------------------------------------------------------------------------------------------------------------------------------------------------------------------------------------------------------------------------------------------------------------------------------------------------------------------------------------------------------------------------------------------------------------------------------------------------------------------------------------------------------------------------------------------------------------------------------------------------------------------------------------------------------------------------------------------------------------------------------------------------------------------------------------------------------------------------------------------------------------'/>

    <sequence taxon='71' value='CTGAGGTATGTAATTTAGTGAAACTGCTGCTGAAGACCGACCGCCGATCGAAAGTACTAGGCGTCAGAGACACTCCTTAAGTATGCTCTCCTTAATTAGCGTACGGGTCCAGCGAGCAAGCGCCTATATTTATTCATCAGATAAACCTGGAGCCGCTTTACGGTGTAAGGAGTCTTTTTGGTAAGGAAGTCTAATAGTCTTTTCATACAGACTGGACTGCAGCACAAGGCGTAAGGACGTGGAACTCGGTACTTTGGTTTCCAGTAGGCAGACCTGCTTAGAAGTGCGAATTGGAATTGTGTGCACACATTTAAATACGTTCGCAAAGAGAATAGTGCGACCCAAGCCCGTCAGTATTGCTCGCCGGACGAACTGAAGTTGCCGTTAGGGTTGTGAGAGATTTCGTGCTCCGACCCTATACGGCTGAGAGTACGCCTTTATTGCAGGCCCTCCCTAGCTTGGCTAGGGTAATGCTAAATTCCGGTGAGGGCCCCGCCATTCCACTAACGCTAGCGTTACGCGTGATGTACTACATTCACAACTCGTCAAGGATTGTCTACACTGGACCCGGCGAAGTCGGACACTGTTCCGCTATTCAGGGTAGTATCCTCTACATCCAGCGGGGGTGCGCCGATCGATCTTCCACCCGCGGAATCCTGACATGACATCTATCGAATATACACATCCTTTCGAGCGGTGTACAGACTGTATTGTCACTGCATCTAGCAGAGTCCGGCTGTTATAAGCGTGGAGGGGACTAACCCGGCTTGGATTGAATGGGGGACCCCTTGTGGGCAGTTCGATCCCCGCACGTCTCTCTAACGAGATAACTTCGGACCAACAGGTTACCAAGTCTATTACTAGGCCCAACGCGATTCGCTCGATCGCTCGTCGCAGTCAGTATGACTTCCTAATGTAGAAACAACGTGGCTTATATACAGGTCTAGTCTGTACGCTTATGATCCAGCCAGGGGGTTGGTATGCTAATCTCGGGGAAGGGAGTTCTCCAACTTAAGCATATTCACACCAGTCTTACGCCTGGGAGCGAGCTCGCTTAAATGCCGGACCGGATAATGTAAGAGCCTAATCTGGCCCCACGTGGCGCATGTCGTCTAACCGGGTTCTTATTTCAACCTGGACTTGAAACCGATGTCATTAACTTTTCTAGAGGCTAACTAATCACAACCGGTTCGGCTGCGTTGTACGAGTACGCACGTTTATGGAGACTTGAGCTATCGATGTACCGTAGGAAACTCAGTCTCTCGTTCGACTTCTCGGGTTGGTTTGGTTTGAATTATATTAACGTTTGAACGAAGGGTTAGCGTTGGGTCTATGCGAAAGAAGCGTTCAATAAAGAATATAATAGCCTAACTGGACCGGACGTTGCCGTGGAGCAGAGGCTTGGTTCTGTAGGCGGGTGAGGCAGGATTTGCGGAGATACGTCCATTTAGCGCTCTTGAAGTAAGCGCAGTTCTCATGTTCACTTTTAAAATACTGGTCTCCGTGCCTGTTGAGTGGAAGTTACCGTAGATACCCCTTCAACGTCTTGATCGTCGTGCCTACTCATTGGACACGCAACTTGGCTGGCCTCGTAGTGACTTCAGCCGTCCACAGACACTTGGAACTTAATCTGGTGCTAGTCGGATCATCCTGAGTCTTATGCCTAAGGTAGGTTAGAAAAGCTTTACGGGGAAACGCCACGTTCATTCGCTGAATAGTGCCCGTGTTTTGGGCGGCGTTTCCGAACCTCCAGCAGGTAAAGACTGTAGCTAGGTCCACACATACCAAGGGGATGGCTATTGAAAAGTGAGCGGGGCCTCTAGTGTCTAGAGCCGTCCCTCGCTTAAATGACAGCCAGAGGGTTAAACGTTCCTGCCGGAACAGTGTCGCGCGTACCGTGTCGTTTTGTAGGTCTTCATGCTATGCCATACCCGTTACATGAGGTACAGTTCTTCCGGCCTAGTGGTGGTTAGTGCGCTACATGTATTGCTTTACGCCAG'/>

<sequence taxon='24' value='--------------------------------------------------------------------------------------------------------------------------------------------------------------------------------------------------------------------------------------------------------------------------------------------------------------------------------------------------------------------------------------------------------------------------------------------------------------------------------------------------------------------------------------------------------------------------------------------------------------------------------------------------------------------------------------------------------------------------------------------------------------------------------------------------------------------------------------------------------------------------------------------------------------------------------------------------------------------------------------------------------------------------------------------------------------------------------------------------------------------------------------------------------------------------------------------------------------------------------------------------------------------------------------------------------------------------------------------------------------------------------------------------------------------------------------------------------------------------------------------------------------------------------------------------------------------------------------------------------------------------------------------------------------------------------------------------------------------------------------------------------------------------------------------------------------------------------------------------------------------------------------------------------------------------------------------------------------------------------------------------------------------------------------------------------------------------------'/>

    <sequence taxon='90' value='CTGAGGTATGTAATTTAGTGAAACTGCTGCTGAAGACCGGCCGCCGATCGAGAGTACTAGGCGTCAGAGACACTCCTTAAGTATGCTCTCCTTAATTAGCGTACGGGTCCAGTGAGCAAGCGCCTATATTTATTGATCAGATAAACCTGGAGCCGCTTTACGGTGTGAGGAGTCTTTTTGGTAAGGAAGTCTAATAGTCTCTTCATGCAGACTGGACTGCAGCACACGGCGTAAGGACGTGGAACTCGGTACTTTGGTTTCCAGTAGGCAGACCTGCTTAGAAGTGTGAATTGGAATTGTGTGCACACATTTAAATACGTTCGCAAAGAGAATAGTGCGACCCAAGCCCGTCCGTATTGCTCGCCGGACGAACTGAAGTTGCCGTTAGGGTTGTGAGAGATTTCGTGCTCCGACCCTATACGGCTGAGAGTACGCCTTTGTTGCAGGCCCTCCCTAGCTTGGCTAGGGTAATGTTAAATTCCGGTGAGGGCCCCGCCATTCCACTAACGCTAGCGTTATGCGTGACGTACTACATTCCCAACTCGTCAAGGATTGTCTACACTGGACCCGGCGAAGTCGGACACTGTCCCACTATTCAGGATAGTATCCTCTACATCCAGCGGGGGTGCGCCGATCGATCTTCCACCCGCGGAATCCTGACATGACATCTATCGAATATCCGCATCCTTTCGAGCGGTGTACAGACTGTATTGTCACTGCATCTAGCAGAGTCCGACTGTTATAAGCGTGGAGGGGACTAACCCGGCTTGGATTGAATGGGGGACCCCTTGTGGGCAGTTCGATCCCCGCACGTCTCTCTAACGAGATAACTTCGGACCAACAGGTTTCCAAGTCTATTACTAGGCCCAACGCGATTCGCTCGATCGCTCGTCGCAGTCAGTATGACTTCCTAATGTAGAAACAACGTGGCTTATATACAGGTCTAGTCTGTACGCTTATGATCCAGCCAGGGTGTTGGTATACTAACCTCGGGGAAGAGAGTTCTCCAACTTAAGCATATTCACACCAGTCTTACGCCTGGGACCGAGCTCGCTTAAATGCCGGACCGGATAACGTAAGAGCCTAATCTGGCTCCATGTGGCGCATGTCGTCTAACCGGGTTCTTATTTCAACCTGGACTTGAAACCGATGTCGTTAACTTTTCTAGAGGCTAACTAATCACAACCGGTTCGGCTGCGTTGTACGAGTACGCACGTTTATGGCGACTTGAGCCATCGATGTCCCGTAGGAAACCCAGTCTGTCGTTCGACTTCTCGGGTTGGTTTGGTTTGAATTATATTCACGTTTGAACGAAGGGTTAGCGTTGGGTCTATGCGAAAGAAGCGTTCAATAAAGAATATAATAGCCTAACTGGACCAGACGTTGCCGTGGAGCAGAGGCTTGGTTCTGTAGGCGGGTGAGGCAGGATTTGCGGAGATACGTCCATTTAGCGCTCTTGAAGTAAGCGCAGTTCTCATGTTCACTTTTAAAATACTGGTCTCCGTGCCTGTTGAGTGGAAGTTACTGTAGCTACCCCTTCAACGTCTTGATCGTCGTGCCTACTCATTGGACACGCAACTTGGCTGGCCTCGTAGTGACTTCAGCCGTCCACAGACACTTGGGACTTAATCTGGTGCTAGTCGGATCATCCTGAGTCTTATGCCTAAGGTAGGTTAGAAAAGCTTTACGGGGAAACGCCACGTTCATTCGCTGAATAGTGCCCGCGTTTTGGGCGGCGTTTCCGAACCTCCAGCAGGTAAAGACTATTGCTAGGTCCACACATACTAAGGGGATGGCTATTGAAAAGTGAGCGGGGCCTCTAGCGTCTAGAGCCGTCCCTCGCTTAAATGACAGCCAGAGGGTTAAACGTTCCTGCCGGAACAGTGTCGCGCGTACCGTGTCGTTTTGTAGGTCTTCATGCTATGCCATACCCGTTACATGAGGTACAGTTCTTCCGGCCTAGTGGTGGTTAGTGCGCTACATGTATTGCTTTACGCCAG'/>

    <sequence taxon='102' value='CTGAGGTATGTAATTTAGTGAAACTGCTGCTGAAGACCGGCCGCCGATCGAAAGTACTAGGCGTCAGAGACACTCCTTAAGTATGCTCTCCTTAATTAGCGTACGGGTCCAGTGAGCAAGCGCCTATATTTATTGATCAGATAAACCTGGAGCCGCTTTACGGTGTAAGGAGTCTTTTTGGTAAGGAAGTCTAATAGTCTTTTCATGCAGACTGGACTGCAGCACAAGGCGTAACGACGTGGAACTCGGTACTTTGGTTTCCAGTAGGCAGACCTGCTTAGAAGTGTGAATTGGAATTGTGTGCACACATTTAAATACGTTCGCAAAGAGAATAGTGCGACCCAAGCCCGTCCGTATTGCTCGCCGGACGAACTGAAGTTGCCGTTAGGGTTGTGAGAGATTTCGTGCTCCGACCCTATACGGCTGAGAGTACGCCTTTGTTGCAGGCCCTCCCTAGCTTGGCTAGGGTAATGTTAAATTCCGGTGAGGGCCCCGCCATTCCACTAACGCTAGCGTTATGCGTGACGTACTACATTCCCAACTCGTCAAGGATTGTCTACACTGGACCCGGCGAAGTCGGACACTGTCCCACTATTCAGGATAGTATCCTCTACATCCAGCGGGGGTGCGCCGATCGATCTTCCACCCGCGGAATCCTGACATGACATCTATCGAATATCCGCATCCTTTCGAGCGGTGTACAGACTGTATTGTCACTGCATCTAGCAGAGTCCGACTGTTATAAGCGTGGAGGGGACTAACCCGGCTTGGATTGAATGGGGGACCCCTTGTGGGCAGTTCGATCCCCGCACGTCTCTCTAACGAGATAACTTCGGACCAACAGGTTTCCAAGTCTATTACTAGGCCCAACGCGATTCGCTCGATCGCTCGTCGCAGTCAGTATGACTTCCTAATGTAGAAACAACGTGGCTTATATACAGGTCTAGTCTGTACGCTTATGATCCAGCCAGGGTGTTGGTATACTAACCTCGGGGAAGAGAGTTCTCCAACTTAAGCATATTCACACCAGTCATACGCCTGGGACCGAGCTCGCTTAAATGCCGGACCGGATAACGTAAGAGCCTAATCTGGCTCCATGTGGCGCATGTCGTCTAACCGGGTTCTTATTTCAACCTGGACTTGAAACCGATGTCGTTAACTTTTCTAGAGGCTAACTAATCACAACCGGTTCGGCTGCGTTGTACGAGTACGCACGTTTATGGCGACTTGAGCCATCGATGTCCCGTAGGAAACCCAGTCTGTCGTTCGACTTCTCGGGTTGGTTTGGTTTGAATTATATTCACGTTTGAACGAAGGGTTAGCGTTGGGTCTATGCGAAAGAAGCGTTCAATAAAGAATATAATAGCCTAACTGGACCAGACGTTGCCGTGGAGCAGAGGCTTGGTTCTGTAGGCGGGTGAGGCAGGATTTGCGGAGATACGTCCATTTAGCGCTCTTGAAGTAAGGGCAGTTCTCATGTTCACTTTTAAAATACTGGTCTCCGTGCCTGTTGAGTGGAAGTTACTGTAGCTACCCCTTCAACGTCTTGATCGTCGTGCCTACTCATTGGACACGCAACTTGGCTGGCCTCGTAGTGACTTCAGCCGTCCACAGACACTTGGGACTTAATCTGGTGCTAGTCGGATCATCCTGAGTCTTATGCCTAAGGTAGGTTAGAAAGGCTTTACGGGGAAACGCCACGTTCATTCGCTGAATAGTGCCCGCGTTTTGGGCGGCGTTTCCGAACCTCCAGCAGGTAAAGACTATTGCTAGGTCCACACATACCAAGGGGATGGCTATTGAAAAGTGAGCGGGGCCTCTAGCGTCTAGAGCCGTCCCTCGCTTAAATGACAGCCAGAGGGTTAAACGTTCCTGCCGGAACAGTGTCGCGCGTACCGTGTCGTTTTGTAGGTCTTCATGCTATGCCATACCCGTTACATGAGGTACAGTTCTTCCGGCCTAGTGGTGGTTAGTGCGCTACATGTATTGCTTTACGCCAG'/>

    <sequence taxon='103' value='CTGAGGTATGTAATTTAGTGAAACTGCTGCTGAAGACCGGCCGCCGATCGAAAGTACTAGGCGTCAGAGACACTCCTTAAGTATGCTCTCCTTAATTAGCGTACGGGTCCAGTGAGCAAGCGCCTATATTTATTGATCAGATAAACCTGGAGCCGCTTTACGGTGTAAGGAGTCTTTTTGGTAAGGAAGTCTAATAGTCTTTTCATGCAGACTGGACTGCAGCACAAGGCGTAAGGACGTGGAACTCGGTACTTTGGTTTCCAGTAGGCAGACCTGCTTAGAAGTGTGAATTGGAATTGTGTGCACACATTTAAATACGTTCGCAAAGAGAATAGTGCGACCCAAGCCCGTCCGTATTGCTCGCCGGACGAACTGAAGTTGCCGTTAGGGTTGTGAGAGATTTCGTGCTCCGACCCTATACGGCTGAGAGTACGCCTTTGTTGCAGGCCCTCCCTAGCTTGGCTAGGGTAATGTTAAATTCCGGTGAGGGCCCCGCCATTCCACTAACGCTAGCGTTATGCGTGACGTACTACATTCCCAACTCGTCAAGGATTGTCTACACTGGACCCGGCGAAGTCGGACACTGTCCCACTATTCAGGATAGTATCCTCTACATCCAGCGGGGGTGCGCCGATCGATCTTCCACCCGCGGAATCCTGACATGACATCTATCGAATATCCGCATCCTTTCGAGCGGTGTACAGACTGTATTGTCACTGCATCTAGCAGAGTCCGACTGTTATAAGCGTGGAGGGGACTAACCCGGCTTGGATTGAATGGGGGACCCCTTGTGGGCAGTTCGATCCCCGCACGTCTCTCTAACGAGATAACTTCGGATCAACAGGTTTCCAAGTCTATTACTAGGCCCAACGCGATTCGCTCGATCGCTCGTCGCAGTCAGTATGACTTCCTAATGTAGAAACAACGTGGCTTATATACAGGTCTAGTCTGTACGCTTATGATCCAGCCAGGGTGTTGGTATACTAACCTCGGGGAAGAGAGTTCTCCAACTTAAGCATATTCACACCAGTCTTACGCCTGGGACCGAGCTCGCTTAAATGCCGGACCGGATAACGTAAGAGCCTAATCTGGCTCCATGTGGCGCATGTCGTCTAACCGGGTTCTTATTTCAACCTGGACTTGAAACCGATGTCGTTAACTTTTCTAGAGGCTAACTAATCACAACCGGTTCGGCTGCGTTGTACGAGTACGCACGTTTATGGCGACTTGAGCCATCGATGTCCCGTAGGAAACCCAGTCTGTCGTTCGACTTCTCGGGTTGGTTTGGTTTGAATTATATTCACGTTTGAACGAAGGGTTAGCGTTGGGTCTATGCGAAAGAAGCGTTCAATAAAGAATATAATAGCCTAACTGGACCAGACGTTGCCGTGGAGCAGAGGCTTGGTTCTGTAGGCGGGTGAGGCAGGATTTGCGGAGATACGTCCATTTAGCGCTCTTGAAGTAAGGGCAGTTCTCATGTTCACTTTTAAAATACTGGTCTCCGTGCCTGTTGAGTGGAAGTTACTGTAGCTACCCCTTCAACGTCTTGATCGTCGTGCCTACTCATTGGACACGCAACTTGGCTGGCCTCGTAGTGACTTCAGCCGTCCACAGACACTTGGGACTTAATCTGGTGCTAGTCGGATCATCCTGAGTCTTATGCCTAAGGTAGGTTAGAAAAGCTTTACGGGGAAACGCCACGTTCATTCGCTGAATAGTGCCCGCGTTTTGGGCGGCGTTTCCGAACCTCCAGCAGGTAAAGACTATTGCTAGGTCCACACATACCAAGGGGATGGCTATTGAAAAGTGAGCGGGGCCTCTAGCGTCTAGAGCCGTCCCTCGCTTAAATGACAGCCAGAGGGTTAAACGTTCCTGCCGGAACAGTGTCGCGCGTACCGTGTCGTTTTGTAGGTCTTCATGCTATGCCATACCCGTTACATGAGGTACAGTTCTTCCGGCCTAGTGGTGGTTAGTGCGCTACATGTATTGCTTTACGCCAG'/>

<sequence taxon='94' value='--------------------------------------------------------------------------------------------------------------------------------------------------------------------------------------------------------------------------------------------------------------------------------------------------------------------------------------------------------------------------------------------------------------------------------------------------------------------------------------------------------------------------------------------------------------------------------------------------------------------------------------------------------------------------------------------------------------------------------------------------------------------------------------------------------------------------------------------------------------------------------------------------------------------------------------------------------------------------------------------------------------------------------------------------------------------------------------------------------------------------------------------------------------------------------------------------------------------------------------------------------------------------------------------------------------------------------------------------------------------------------------------------------------------------------------------------------------------------------------------------------------------------------------------------------------------------------------------------------------------------------------------------------------------------------------------------------------------------------------------------------------------------------------------------------------------------------------------------------------------------------------------------------------------------------------------------------------------------------------------------------------------------------------------------------------------------------'/>

    <sequence taxon='131' value='CTGAGGTTTGTAATTTAGTGAAACTGCTGCTGAAGACCGGCCGCCGATCGAAAGTACTAGGCGTCAGAGACACTCCTTAAGTATGCTCTCCTTAATTAGCGTACGGGTCCAGCGAGCAAGCGCCTATATTTGTTCATCAGATAAACCTGGAGCCGCTTTACGGTGTAAGGAGTCTTTTTGGTAAGGAAGTCTAATAGTCTTTTCATGCAGACTGGACTGCAGCACAAGGCGTAAGGACGTGGAACTCGGTACTTTGGTTTCCAGTAGGCAGACCTGCTTAGAAGTGTGAATTGGAATTGTGCGCACACATTTAAATACGTTCGCAAAGCGAATAGTGCGACCCAAGCCCGTCCGTATTGCTCGCCGGACGAACTGAAGTTGCCGTTAGGGTTGTGCGAGGTTTCGTGCTCCGACCCTATACGGCTGAGAGTACACCTTTGTTGCAGGCCCTCCCTAGCCTAGCTAGGGTAATGTTAAATTCCGGTGAGGGTCCCGCCATTCCACTAACGCTAGCATTATGCGTGATGTACTACATTCCCAACTCGTCAAGGATTGTCTACACTGGACCCGGCGAAGTCGGACACTGTCCCGCTATTCAGGATAGTATCCTCTACATCCAGCGGGAGTGCGCCGATCGATCTTCCACCCGCGGAATCCTGACATGATATCTATCGAATATACACATCCTTTCGAGCGGTGTACAGACTGTATTGTCACTGCATCTAGCAGAGTCCGACTGTTATAAGCGTGGAGGGGACTAACCCGGCTTGGATTGAATGGGGGACCCCTTGTGGGCAGTTCGACCCCCGCACGTCTCTCTAACGAGATAACTCCGGACCAACAGGTTACCAAGTCTATTACTAGGCCCAACGCGATTCGCTCGATCGCTCGTCGCAGTCAGTATGGCTTCCTAATGTAGAAACAACGTGGCTTATATACAGGTCTAGTCTGTACGCTTATGATCCAGCCAGGGGGTTGGTATGCTAACCTCGGGGAAGGGAGTTCTCCAACTTAAGCATATTCACACCAGTCTTACGCCTGGGAGCGAGCTCGCTTAAATGCCGGACCGGATAATGTAAGAGCCCAATCTGGCCCCACGTGGCGCATGTCGTCTAACCGCGTTCTTATTTCAACCTGGACTTGAAACCGATGTCATTAACTTTTCTAGAGGCTAACTAATCACAACCGGTTCGGCTGCGTTGTACGAGTACGCACGTTTATGGAGACTTGAGCCATCGATGTCCCGTAGGAAACCCAGTCTGTTGTTCGACTTCTCGGGTTGGTTTGGTTTGAATTATATTCACGTTTGAGCGAAGGGTTAGCGTTGGGTCTATGCGCAAGAAGCGTTCAATAAAGAATATAATAGCCTAACTGGACCAGACGTTGCCGTGGAGCAGAGGCTTGGTTCTGTAGGCGGGTGAGGCAGGATTTGCGGAGATACTTCCATTTAGCGCTCTTGAAGTAAGCGCAGTTCTCATGTTCACTTTTAAAATACTGGTCTCCGTGCCTGTTGAGTGGAAGTTACTGTAGATACCCCTTCAACGTCTTGATCGTCGCGCCTACTCATTGGACACGCAACTTGGCTGGCCTCGTAGTGACTTCAGCCGTCCACAGACACTTGGGACTTAATCTGGTGCTAGTCGGATCATCCTGAGTCTTATGCCTAAGGTAGGTTAGAAAAGCTTTACGGGGAAACGCCACGTTCATTCGCTGAAAAGTGCCCGTGTTTTGGGCGGCGTTTCCGAACCTCCAGCAGGTAAAGACTATAGCTAGGTCCACGCATACCAAGGGGATGGCTATTGAAAAGTGAGTGGGGCCTCTAGTGTCTAGAGCCGTCCCTCGCTTAAATGACAGCCAGAGGGTTAAACGTTCCTGCCGGAACAGTGTCGCGCGTACCGTGTCGTTTTGTAGGTCTTCATGCTATGCCATACCCGTTACGTGAGGTACAGTTCTTCCGGCCCAGTGGTGGTTAGTGCGCTACATGTATTGCTTTACGCCAG'/>

    <sequence taxon='146' value='CTGAGGTTTGTAATTTAGTGAAACTGCTGCTGAAGACCGGCCGCCGATCGAAAGTACTAGGCGTCAGAGACACTCCTTAAGTATGCTCTCCTTAATTAGCGTACGGGTCCAGCGAGCAAGCGCCTATATTTGTTCATCAGATAAACCTGGAGCCGCTTTACGGTGTAAGGAGTCTTTTTGGTAAGGAAGTCTAATAGTCTTTTCATGCAGACTGGACTGCAGCACAAGGCGTAAGGACGTGGAACTCGGTACTTTGGTTTCCAGTAGGCAGACCTGCTTAGAAGTGTGAATTGGAATTGTGTGCACACATTTAAATACGTTCGCAAAGCGAATAGTGCGACCCAAGCCCGTCCGTATTGCTCGCCGGACGAACTGAAGTTGCCGTTAGGGTTGTGCGAGGTTTCGTGCTCCGACCCTATACGGCTGAGAGTACACCTTTGTTGCGGGCCCTCCCTAGCCTAGCTAGGGTAATGTTAAATTCCGGTGAGGGTCCCGCCATTCCACTAACGCTAGCATTATGCGTGATGTACTACATTCCCAACTCGTCAAGGATTGTCTACACTGGACCCGGCGAAGTCGGACACTGTCCCGCTATTCAGGATAGTATCCTCTACATCCAGCGGGAGTGCGCCGATCGATCTTCCACCCGCGGAATCCTGACATGATATCTATCGAATATACACATCCTTTCGAGCGGTGTACAGACTGTATTGTCACTGCATCTAGCAGAGTCCGACTGTTATAAGCGTGGAGGGGACTAACCCGGCTTGGATTGAATGGGGGACCCCTTGTGGGCAGTTCGACCCCCGCACGTCTCTCTAACGAGATAACTCCGGACCAACAGGTTACCAAGTCTATTACTAGGCCCAACGCGATTCGCTCGATCGCTCGTCGCAGTCAGTATGACTTCCTAATGTAGAAACAACGTGGCTTATATACAGGTCTAGTCTGTACGCTTATGATCCAGCCAGGGGGTTGGTATGCTAACCTCGGGGAAGGGAGTTCTCCAACTTAAGCATATTCACACCAGTCTTACGCCTGGGAGCGAGCTCGCTTAAATGCCGGACCGGATAATGTAAGAGCCCAATCTGGCCCCACGTGGCGCATGTCGTCTAACCGCGTTCTTATTTCAACCTGGACTTGAAACCGATGTCATTACCTTTTCTAGAGGCTAACTAATCACAACCGGTTCGGCTGCGTTGTACGAGTACGCACGTTTATGGAGACTTGAGCCATCGATGTCCCGTAGGAAACCCAGTCTGTTGTTCGACTTCTCGGGTTGGTTTGGTTTGAATTATATTCACGTTTGAGCGAAGGGTTAGCGTTGGGTCTATGCGCAAGAAGCGTTCAATAAAGAATATAATAGCCTAACTGGACCAGACGTTGCCGTGGAGCAGAGGCTTGGTTCTGTAGGCGGGTGAGGCAGGATTTGCGGAGATACTTCCATTTAGCGCTCTTGAAGTAAGCGCAGTTCTCATGTTCACTTTTACAATACTGGTCTCCGTGCCTGTTGAGTGGAAGTTACTGTAGATACCCCTTCAACGTCTTGATCGTCGTGCCTACTCATTGGACACGCAACTTGGCTGGCCTCGTAGTGACTTCAGCCGTCCACAGACACTTGGGACTTAATCTGGTGCTAGTCGGATCATCCTGAGTCTTATGCCTAAGGTAGGTTAGAAAAGCTTTACGGGGAAACGCCACGTTCATTCGCTGAAAAGTGCCCGTGTTTTGGGCGGCGTTTCCGAACCTCCAGCAGGTAAAGACTATAGCTAGGTCCACGCATACCAAGGGGATGGCTATTGAAAAGTGAGTGGGGCCTCTAGTGTCTAGAGCCGTCCCTCGCTTAAATGACAGCCAGAGGGTTAAACGTTCCTGCCGGAACAGTGTCGCGCGTACCGTGTCGTTTTGTAGGTCTTCATGCTATGCCATACCCGTTACGTGAGGTACAGTTCTTCCGGCCTAGTGGTGGTTAGTGCGCTACATGTATTGCTTTACGCCAG'/>

    <sequence taxon='147' value='CTGAGGTTTGTAATTTAGTGAAACTGCTGCTGAAGACCGGCCGCCGATCGAAAGTACTAGGCGTCAGAGACACTCCTTAAGTATGCTCTCCTTAATTAGCGTACGGGTCCAGCGAGCAAGCGCCTATATTTGTTCATCAGATAAACCTGGAGCCGCTTTACGGTGTAAGGAGTCTTTTTGGTAAGGAAGTCTAATAGTCTTTTCATGCAGACTGGACTGCAGCACAAGGCGTAAGGACGTGGAACTCGGTACTTTGGTTTCCAGTAGGCAGACCTGCTTAGAAGTGTGAATTGGAATTGTGTGCACACATTTAAATACGTTCGCAAAGCGAATAGTGCGACCCAAGCCCGTCCGTATTGCTCGCCGGACGAACTGAAGTTGCCGTTAGGGTTGTGCGAGGTTTCGTGCTCCGACCCTATACGGCTGAGAGTACACCTTTGTTGCGGGCCCTCCCTAGCCTAGCTAGGGTAATGTTAAATTCCGGTGAGGGTCCCGCCATTCCACTAACGCTAGCATTATGCGTGATGTACTACATTCCCAACTCGTCAAGGATTGTCTACACTGGACCCGGCGAAGTCGGACACTGTCCCGCTATTCAGGATAGTATCCTCTACATCCAGCGGGAGTGCGCCGATCGATCTTCCACCCGCGGAATCCTGACATGATATCTATCGAATATACACATCCTTTCGAGCGGTGTACAGACTGTATTGTCACTGCATCTAGCAGAGTCCGACTGTTATAAGCGTGGAGGGGACTAACCCGGCTTGGATTGAATGGGGGACCCCTTGTGGGCAGTTCGACCCCCGCACGTCTCTCTAACGAGATAACTCCGGACCAACAGGTTACCAAGTCTATTACTAGGCCCAACGCGATTCGCTCGATCGCTCGTCGCAGTCAGTATGACTTCCTAATGTAGAAACAACGTGGCTTATATACAGGTCTAGTCTGTACGCTTATGATCCAGCCAGGGGGTTGGTATGCTAACCTCGGGGAAGGGAGTTCTCCAACTTAAGCATATTCACACCAGTCTTACGCCTGGGAGCGAGCTCGCTTAAATGCCGGACCGGATAATGTAAGAGCCCAATCTGGCCCCACGTGGCGCATGTCGTCTAACCGCGTTCTTATTTCAACCTGGACTTGAAACCGATGTCATTACCTTTTCTAGAGGCTAACTAATCACAACCGGTTCGGCTGCGTTGTACGAGTACGCACGTTTATGGAGACTTGAGCCATCGATGTCCCGTAGGAAACCCAGTCTGTTGTTCGACTTCTCGGGTTGGTTTGGTTTGAATTATATTCACGTTTGAGCGAAGGGTTAGCGTTGGGTCTATGCGCAAGAAGCGTTCAATAAAGAATATAATAGCCTAACTGGACCAGACGTTGCCGTGGAGCAGAGGCTTGGTTCTGTAGGCGGGTGAGGCAGGATTTGCGGAGATACTTCCATTTAGCGCTCTTGAAGTAAGCGCAGTTCTCATGTTCACTTTTACAATACTGGTCTCCGTGCCTGTTGAGTGGAAGTTACTGTAGATACCCCTTCAACGTCTTGATCGTCGTGCCTACTCATTGGACACGCAACTTGGCTGGCCTCGTAGTGACTTCAGCCGTCCACAGACACTTGGGACTTAATCTGGTGCTAGTCGGATCATCCTGAGTCTTATGCCTAAGGTAGGTTAGAAAAGCTTTACGGGGAAACGCCACGTTCATTCGCTGAAAAGTGCCCGTGTTTTGGGCGGCGTTTCCGAACCTCCAGCAGGTAAAGACTATAGCTAGGTCCACGCATACCAAGGGGATGGCTATTGAAAAGTGAGTGGGGCCTCTAGTGTCTAGAGCCGTCCCTCGCTTAAATGACAGCCAGAGGGTTAAACGTTCCTGCCGGAACAGTGTCGCGCGTACCGTGTCGTTTTGTAGGTCTTCATGCTATGCCATACCCGTTACGTGAGGTACAGTTCTTCCGGCCTAGTGGTGGTTAGTGCGCTACATGTATTGCTTTACGCCAG'/>

<sequence taxon='36' value='--------------------------------------------------------------------------------------------------------------------------------------------------------------------------------------------------------------------------------------------------------------------------------------------------------------------------------------------------------------------------------------------------------------------------------------------------------------------------------------------------------------------------------------------------------------------------------------------------------------------------------------------------------------------------------------------------------------------------------------------------------------------------------------------------------------------------------------------------------------------------------------------------------------------------------------------------------------------------------------------------------------------------------------------------------------------------------------------------------------------------------------------------------------------------------------------------------------------------------------------------------------------------------------------------------------------------------------------------------------------------------------------------------------------------------------------------------------------------------------------------------------------------------------------------------------------------------------------------------------------------------------------------------------------------------------------------------------------------------------------------------------------------------------------------------------------------------------------------------------------------------------------------------------------------------------------------------------------------------------------------------------------------------------------------------------------------------'/>

    <sequence taxon='124' value='CTGAGGTATGTAATTTAGTGAAACTGCTGCTGAAGACCGGCCGCCGATCGAAAGTACTAGGCGTCAGAGACACTCCTTAAGTATGCTCTCCTTAATTAGCGTACGGGTCCAGCGAGCAAACGCCTATATTTATTCATCGGATAAACCTGGAGCCGCTTTACGGTGTAAGGAGTCTTTTTGGTAAGGAAGTCTAATAGTCTTTTCATGCAGACTGGACTGCAGCACAAGGCGTAAGGACGTGGGGCTCGGTACTTTGGTTTCCAGTAGGCAGACCCGCTTAGAAGTGTGAATTGGAATTGTGTGCACACATTTAAATACGTTCGCAAAGAGAATAGTGCGACCCAAGCCCGTCCGTATTGCTAGCCGGACGAACTGAAGTTGCCGTTAGGGTTGTGAGAGATTTCGTGCTCCGACCCTATACGGCTGAGAGTACGCCTTTGTTGCAGGCCCTCCCTAGCTTGGCTAGGGTAATGTTAAATTCCGGTGAGGGCCCCGCCATTCCACTAACGCTAGCGTTATGCGTGATGTGCTACATTCCCAACTTGTCAAGGATTGTCTACACTGGACCCAGCGAAGTCGGACACTGTCCCGCTATTCAGGATAGTATCCTCTACATCCAGCGGGGGTGCGCCGATCGATCTTCCACCCGCGGAATCCTGACATGACATCTATCGAATATACACATCCTTTCGAGCGGTGTACAGACTGTTTTGTCACTGCACCTAGCAGAGTCCGACTGTTATAAGCGTGGAGGGGACTAACCCGGCTTGCATTGAATGGGGGACCCCTTGTGGGCAGTTCGATCCCCGCACGTCTCTCTAACGAGATAACTTCGGACCAACAGGTTACCAAGTCTACTACTAGGCCCAACGCGATTCGCTCGATCGCTCGTCGCAGTCAGTATTACTTCCTAATGTAGAAACAACGTGGCTTATATACAGGTCTAGTCTGTACGCTTATGATCCAGCCAGGGGGTTGGTATGCTAACCTCGGGGAAGGGAGTTCTCCAACTTAAGCATATTCACACCAGTCTTACGCCTGGGAGCGAGCTCGCTTAAATGCCGGACCGGATAATGTAAGAGCCTAATCTGGCCCCACGTGGCGCATGTCGTCTAACCGGGTTCTTATTTCAACCTGGACTTGAAACCGATGTCATTAACTTTTCTAGAGGCTAACTAATCACAACCGGTTCGGCTGCGTTGTACGAGTACGCACGTTTATGGAGACTTGAGCCATCGATGTCCCGTAGGAAACCCAGTCTGTCGTTCGACTTCTCGGGTTGGTTTGGTTTAAATTATATTCACGTTTGAACGAAGGGTTAGCGTTGAGTCTATGCGAAAGAAGCGTTCAATAAAGAATATAATGGCCTAACTGGACCAGACGTTGCCGTGGAGCAGAGGCTTGGTTCTGTAGGCGGCTGAGGCAGGATTTGCGGAGATACGTCCATTTAGCGCTCTTGAAGTAAGCGCAGTTCTCATGTTCACTTTCAAAATACTGGTCTCCGTGCCTGTTGAGTGAAAGTTACTGTAGATACCCCTTCAACGTCTTGATCGTCGTGCCTACTCATTGGACACGCAACTTGGCTGGTCTCGTAGTGACTTCAGCCGTCCATAGACACTTGGAGCTTAATCTGGTTCTAGTCGGATCATCCTGAGTCTTATGCCTAAGGTAGGTTAGAAAAGATTTACGGGGAAACGCCACGTTCATTCGCTGAATAGTGCCCGTGTTTTGGGCGGCGTTTCCGAACCTCCAGCAGGTAAAGACTATAGCTAGGTCCACACATACCAGGGGGATGGCTATTGAAAAGCGAGCGGGGCCTCTAGTGTCTAGAGCCGTCCTTCGCTTAAATGACAGCCAGAGGGTTAAACGTTCCTGCCGGAACAGTGTCGCGCGTACCGTGTCGTTTTGTAGGTCTTCATGCTATGCCATACCCGTTACACGAGGTACAGTTCTTTCGGCCTAGTGGTGGTTAGTGCGCTACATGTATTGCTTTACGCCAG'/>

<sequence taxon='125' value='--------------------------------------------------------------------------------------------------------------------------------------------------------------------------------------------------------------------------------------------------------------------------------------------------------------------------------------------------------------------------------------------------------------------------------------------------------------------------------------------------------------------------------------------------------------------------------------------------------------------------------------------------------------------------------------------------------------------------------------------------------------------------------------------------------------------------------------------------------------------------------------------------------------------------------------------------------------------------------------------------------------------------------------------------------------------------------------------------------------------------------------------------------------------------------------------------------------------------------------------------------------------------------------------------------------------------------------------------------------------------------------------------------------------------------------------------------------------------------------------------------------------------------------------------------------------------------------------------------------------------------------------------------------------------------------------------------------------------------------------------------------------------------------------------------------------------------------------------------------------------------------------------------------------------------------------------------------------------------------------------------------------------------------------------------------------------------'/>

    <sequence taxon='84' value='CTGAGGTATGTAATTTAGTGAAACTGCTGCTGAAGACCGGCCGCCGATCGAAAGTACTAGGCGTCAGAGACACTCCTTAAGTATGCTCTCCTTAATTAGCGTACGGGTCCAGCGAGCAAACGCCTATATTTATTCATCAGATAAACCTGGAGCCGCTTTACGGTGTAAGGAGTCTTTTTGGTAAGGAAGTCTAATAGTCTTTTCATGCAGACTGGACTGCAGCACAAGGCGTAAGGACGTGGGACTCGGTACTTTGGTTTCCAGTAGGCAGACCTGCTTAGACGTGTGAATTGGAATTGTGTGCACACATTTAAATACGTTCGCAAAGAGAATAGTGCGACCCAAGCCCGTCCGTATTGCTAGCCGGACGAACTGAAGTTGCCGTTAGGGTTGTGAGAGATTTCGTGCTCCGACCCTATACGGCTGAGAGTACGCCTTTGTTGCAGGCCCTCCCTAGCTTGGCTAGGGTAATGTTAAATTCCGGTGAGGGCCCCGCCATTCCACTAACGCTAGCGTCATGCGTGATGTACTACATTCCCAACTCGTCAAGGATTGTCTACACTGGACCCAGCGAAGTCGGACACTGTCCCGCTATTCAGGATAGTATCCTCTACATCCAGCGGGGGTGCGCCGATCGATCTCCTACCCGCGGAATCCTGACATGACATCTATCGAATATACACATCCTTTCGAGCGGTGTACAGACTGTATTGTCACTGTATCTAGAAGAGTCCGACTGTTGTAAGCGTGGAGGGGACTAACCCGGCTTGGATTGAATGGGGGACCCCTTGTGGGCAGTTCGATCCCCGCACGTCTCTCTAACGAGATAACTTCGGACCAACAGGTTACCAAGTCTATTACTAGGCCCAACGCGATTCGCTCGATCGCTCGTCGCAGTCAGTATTACTTCCTAATGTAGAAACAACGTGGCTTATATACAGGTCTAGTCTGTACGCTTATGATCCAGCCAGGGGGTTGGTATGCTAACCTCGGGGAAGGGAGTTCTCCAACTTAAGCATATTCACACCAGTCTTACGACTGGGAGCGAGCTCGCTTAAATGTCGGACCGGATAATGTAAGAGCCTAATCTGGCCCCACGTGGCGCATGTCGTCTAACCGGGTTCTTATTTCAACCTGGACTTGAAACCGATGTCATTAACTTTTCTAGAGGCTAACTAATCACAACCGGTTCGGCTGCGTTGTACGAGTACGCACGTTTATGGAGACTTGAGCCATGGATGTCCCGTAGGAAACCCAGTCTGTCGTTCGACTTCTCGGGTTGGTTTGGTTTGAATTATATTCACGTTTGAACGAAGGGTTAGCGTTGAGTCTATGCGAAAGAAGCGTTCAATAAAGAATATAATAGCCTAACTGGACCAGACGTTGCCGTGGAGCAGAGGCTTGGTTCTGTAAGCGGGTGAGGCAGGATTTGCGGAGATACGTCTATTCAGCGCTCTTGAAGTAAGCGAAGTTCTCATGTTCACTTTCAAAATACTGGTCTCCGTGCCTGTTGAGTGAAAGTTACTGTAGATACCCCTTCGATGTCTTGATCGTCGTGACTACTCATTGGACACGCAACTTGGCTGGCCTCGTGGTGACTTCAGCCGTCCATAGACACTTGGAACTTAATCTGGTGCTAGTCGGATCATCCTGAGTCTTATGCCTAAGGTAAGTTAGAAAAGATTTACGGGGAAACGCCACGTTCATTCGCTGAATAGTGCCCGTGTTTTGGGCGGCGTTTCCGAACCTCCAGCAGGTAAAGACTATAGCTAGGTCCACACATACCAAGGGGATGGCTATTGAAAAGCGAGCGGGGCCTCTAGTGTCTAGAGCCGTCCTTCGCCTAAATGACAGCCAGAGGGTTAAACGTTCCTGCCGGAACAGTGTCGCGCGTACCGTGTCGTTTTGTAGGTCTTCATGCTATGCCATACCCGTTACATGAGGTACAGTTCTTTCGGCCTAGTGGTGGTTAGTGCGCTACATGTATTGCTTTACGCCAG'/>

    <sequence taxon='85' value='CTGAGGTATGTAATTTAGTGAAACTGCTGCTGAAGACCGGCCGCCGATCGAAAGTACTAGGCGTCAGAGACACTCCTCAAGTATGCTCTCCTTAATTAGCGTACGGGTCCAGCGAGCAAACGCCTATATTTATTCATCAGATAAACCTGAAGCCGCTTTACGGTGTAAGGAGTCTTTTTGGTAAGGAAGTCTAATAGTCTTTTCATGCAGACTGGACTGCAGCACAAGGCGTAAGGACGTGGGACTCGGTACTTTGGTTTCCAGTAGGCAGACCTGCTTAGACGTGTGAATTGGAATTGTGTGCACACATTTAGATACGTTCGCAAAGAGAATAGTGCGACCCAAGCCCGTCCGTATTGCTAGCCGGACGAACTGAAGTTGCCGTTAGGGTTGTGAGAGATTTCGTGCTCCGACCCTATACGGCTGAGAGTACGCCTTTGTTGCAGGCCCTCCCTAGCTTGGCTAGGGTAATGTTTAATTCCGGTGAGGGCCCCGCCATTCCACTAACGCTAGCGTTATGCGTGATGTACTACATTCCCAACTCGTCAAGGATTGTCTACACTGGACCCAGCGAAGTCGGACACTGTCCCGCTATTCAGGATAGTATCCTCTACATCCAGCGGGGGTGCGCCGATCGATCTCCTACCCGCGGAATCCTGACATGACATCTATCGAATATACACATCCTTTCGAGCGGTGTACAGACTGTATTGTCACTGTATCTAGCAGAGTCCGACTGTTATAAGCGTGGAGGGGACTAACCCGGCTTGGATTGAATGGGGGACCCCTTGTGGGCAGTTCGATCCCCGCACGTCTCTCTAACGAGATAACTTCGGACCAACAGGTTACCAAGTCTATTACTAGGCCCAACGCGATTCGCTCGATCGCTCGTCGCAGTCAGTATTACTTCCTAATGTAGAAACAACGTGGCTTATATACAGGTCTAGTCTGTACGCTTATGATCCAGCCAGGGGGTTGGTATGCTAACCTCGGGGAAGGGAGTTCTCCAACTTAAGCATATTCACACCAGTCTTACGACTGGGAGCGAGCTCGCTTAAATGCCGGACCGGATAATGTAAGAGCCTAATCTGGCCCCACGTGGCGCATGTCGTCTAACCGGGTTCTTATTTCAACCTGGACTTGAAACCGATGTCATTAACTTTTCTAGAGGCTAACTAATCACAACCGGTTCGGCTGCGTTGTACGAGTACGCACGTTTATGGAGACTTGAGCCATGGATGTCCCGTAGGAAACCCAGTCTGTCGTTCGACTTCTCGGGTTGGTTTGGTTTGAATTATATTCACGTTTGAACGAAGGGTTAGCGTTGAGTCTATGCGAAAGAAGCGTTCAATAAAGAATATAATAGCCTAACTGGACCAGACGTTGCCGTGGAGCAGAGGCTTGGTTCTGTAAGCGGGTGAGGCAGGATTTGCGGAGATACGTCCATTCAGCGCTCTTGAAGTAAGCGAAGTTCTCATGTTCACTTTCAAAATACTGGTCTCCGTGCCTGTTGAGTGAAAGTTACTGTAGATACCCCTTCGATGTCTTGATCGTCGTGCCTACTCATTGGACACGCAACTTGGCTGGCCTCGTGGTGACTTCAGCCGTCCATAGACACTTGGAACTTAATCTGGTGCTAGTCGGATCATCCTGAGTCTTATGCCTAAGGTAGGTTAGAAAAGATTTACGGGGAAACGCCACGTTCATTCGCTGAATAGTGCCCGTGTTTTGGGCGGCGTTTCCGAACCTCCAGCAGGTAAAGACTATAGCTAGGTCCACACACACCAAGGGGATGGCTATTGAAAAGCGAGCGGGGCCTCTAGTGTCTAGAGCCGTCCTTCGCTTAAATGACAGCCAGAGGGTTAAACGTTCCTGCCGGAACAGTGTCGCGCGTACCGTGTCGTTTTGTAGGTCTTCATGCTATGCCATACCCGTTACATGAGGTACAGTTCTTTCGGCCTAGTGGTGGTTAGTGCGCTACATGTATTGCTTTACGCCAG'/>

<sequence taxon='1' value='--------------------------------------------------------------------------------------------------------------------------------------------------------------------------------------------------------------------------------------------------------------------------------------------------------------------------------------------------------------------------------------------------------------------------------------------------------------------------------------------------------------------------------------------------------------------------------------------------------------------------------------------------------------------------------------------------------------------------------------------------------------------------------------------------------------------------------------------------------------------------------------------------------------------------------------------------------------------------------------------------------------------------------------------------------------------------------------------------------------------------------------------------------------------------------------------------------------------------------------------------------------------------------------------------------------------------------------------------------------------------------------------------------------------------------------------------------------------------------------------------------------------------------------------------------------------------------------------------------------------------------------------------------------------------------------------------------------------------------------------------------------------------------------------------------------------------------------------------------------------------------------------------------------------------------------------------------------------------------------------------------------------------------------------------------------------------------'/>

<sequence taxon='6' value='--------------------------------------------------------------------------------------------------------------------------------------------------------------------------------------------------------------------------------------------------------------------------------------------------------------------------------------------------------------------------------------------------------------------------------------------------------------------------------------------------------------------------------------------------------------------------------------------------------------------------------------------------------------------------------------------------------------------------------------------------------------------------------------------------------------------------------------------------------------------------------------------------------------------------------------------------------------------------------------------------------------------------------------------------------------------------------------------------------------------------------------------------------------------------------------------------------------------------------------------------------------------------------------------------------------------------------------------------------------------------------------------------------------------------------------------------------------------------------------------------------------------------------------------------------------------------------------------------------------------------------------------------------------------------------------------------------------------------------------------------------------------------------------------------------------------------------------------------------------------------------------------------------------------------------------------------------------------------------------------------------------------------------------------------------------------------------'/>

<sequence taxon='23' value='--------------------------------------------------------------------------------------------------------------------------------------------------------------------------------------------------------------------------------------------------------------------------------------------------------------------------------------------------------------------------------------------------------------------------------------------------------------------------------------------------------------------------------------------------------------------------------------------------------------------------------------------------------------------------------------------------------------------------------------------------------------------------------------------------------------------------------------------------------------------------------------------------------------------------------------------------------------------------------------------------------------------------------------------------------------------------------------------------------------------------------------------------------------------------------------------------------------------------------------------------------------------------------------------------------------------------------------------------------------------------------------------------------------------------------------------------------------------------------------------------------------------------------------------------------------------------------------------------------------------------------------------------------------------------------------------------------------------------------------------------------------------------------------------------------------------------------------------------------------------------------------------------------------------------------------------------------------------------------------------------------------------------------------------------------------------------------'/>

<sequence taxon='82' value='--------------------------------------------------------------------------------------------------------------------------------------------------------------------------------------------------------------------------------------------------------------------------------------------------------------------------------------------------------------------------------------------------------------------------------------------------------------------------------------------------------------------------------------------------------------------------------------------------------------------------------------------------------------------------------------------------------------------------------------------------------------------------------------------------------------------------------------------------------------------------------------------------------------------------------------------------------------------------------------------------------------------------------------------------------------------------------------------------------------------------------------------------------------------------------------------------------------------------------------------------------------------------------------------------------------------------------------------------------------------------------------------------------------------------------------------------------------------------------------------------------------------------------------------------------------------------------------------------------------------------------------------------------------------------------------------------------------------------------------------------------------------------------------------------------------------------------------------------------------------------------------------------------------------------------------------------------------------------------------------------------------------------------------------------------------------------------'/>

    <sequence taxon='92' value='CTGAGGTCTGTAATTTGGTGAAACTGCTGCTGAAGACCGGCCGCCGATCGAAAGTACTAGGCGTCAGAGACATTCCTTAAGTAGGCTCTCCTTAATTAGCGTACGAGTCCCGCGAGCTAGCGCCTATATTTATTCATCAGATAAACCTGGAGCCGCTTTCCAGCGTAAGGAGTTTTTTTGGTAAGGAAGTCTGATAGTCTTTTCATGCAGACTGGACCGCAGCACAAGGCGTAAGGACATGTAACTCGGTATTTTGGTTTCCAGTAGGCAAACCTGCTTAGAAGTGTGAATAGGAATTGTGTACACACATTTAGATACGTTCGCAAAGAGAATAGTACGACCCAAGCCCGTCCGTATTGATCGCCGGACGGACTGAAGTTGCCGTTAGGGTTGTTAGAGATTTCGTGCTCCGACCCTATACGGCCGAGAGTACGCCTTTGGTGCAGGCCCTCCCTAGCTTGGTTAGGGTAATGTTAAATTCCGGTGAGGGCCTCGCTATTCCACTAACGCTAGCGTTGTGCGTGATGTACTACATTCCCAACTCGTCAAGGATTCTCTACACTGGACCCGGCGAAGTCGGACACTGCCCCGCTATTCAGGGTAGTATCCTCTACATCCAGCGGGGGTGCGCCGATCGATCTTCCACCCGCGGAATCCTGACATGACATCTATCGAATATACATATCCTTTCGAGCGGTGTACAGACCGTATTGTCACTGAATCTAGCAGAGTCCGACTGTTATAAGCGTGGGGGGGACTAAACCGGCTCGGATTGAATGAGGGACCCCTTGTGGGCAGTTCGATCGCCGCACGTCTCTCTAACAAGATAACTTCGGACCAACAGGTTACCAAGTCTATTATTAGGCCCGACGCAATTCGCTCGATCGCTCGTCGCAGTCAGTATGACTTCTTAATGTAGAAACAACGTGACTTATATACAGGTCTAGTCTGTACGCTTATAATTCAGCCAGGGAGTCGGTATGCTAACCTCGGGGAAGGGAGTTCCCCAACTTAAGCATATTCACACCAGTCTTACGCCTAGGAGCGAGCTCGCTTAAATGCCGGGCCGGATAATGTAAGAGCCTAATCTGGCCCCACGTGGCGCATGTCGTCTAACCGAGTTCTTATTTCAACCTGGACTTGAAACCGATGTCCTTTACTTTTCTAGAGGCTAACTCCTCACAACCGGTTCGGCTGCGTTGTACGAGTACGCACGTGTATGGAGACCTGAGCCATCGATGTCCCGTAGGAAACCCAGTCTGTCGTTCGACTTCTCGGATCGGTTTGGTTTGAATTATATTCACGTTTGAACGGAGGGTTAGCGTTGGGTCTATGCGAAAGAAGCGTTCAATAAAGAATATAATAGCCTAACTGGACCAGACGTTGCCGTGGAGCAGAGGCTTGGTTCTGTAGGCGGGCGAGGCAGGATTTGTGGAGATACGTCCATTTAACGTTCTTGAAGTAAGTGAAGCGCTCATGCTCACTTTTCAAATACTGGTCTCCGTGTCTGTTGAGTAGAAGTTACTATAGATACCTCTTGAACGTCTTGATCGTCGTGCCTACTCACTAGCCACGCAACTTGGCTGGCCTCGTAGTGACTTCAGACGTCCACAGACACTTGGAGCTTAATCTGGTGCTAGTCGGATCATCCTGAGTCTTATGCCTAAGGTAGGTTAGAAAGGCTTTACAGGGAAACGCCGCGTTCATGCGCTGAATAGTGCCCGTGTTTTGGGCGGCGTTTCCGAACCTCCAGCCGGTAAAGACTATAGCTAGGTCCACACATACCAAGGGGATGGCTATTGAAAAACGAGCGGGGCCTCTAGTGTCTAGCACCGTTCCTCGCTTAAATGACAGCCAGAGGGTCAAACGTTCCTGCCGGACCAGTGTCGCGCGTACCGTCTCGTTTTGTTGGTCCTCACGCTATACCATACCCGTTACATGGGGTACAGTTCTTCCGGCCTAGTGGTGATTAGTGCGCTACATGTATTGCTTTACGCAAG'/>

    <sequence taxon='109' value='CTGAGGTCTGTAATTTAGTGAAACTGCTGCTGAAGACCGGCCGCCGATCGAAAGTACTAGGCGTCAGAGACATTCCTTAAGTAGGCTCTCCTTAATTAGCGTACGGGTCCCGCGAGCTAGCGCCTATATTTATTCATCAGATAAACCTGGAGCCGCTTTCCAGCGTAAGGAGTTTTTTTGGTAAGGAAGTCTGATAGTCTTTTCATGCAGACTGGACCGCAGCACAAGGCGTAAGGACATGTAACTCGGTATTTTGGTTTCCAGTAGGCAAACCTGCTTAGAAGTGTGAATAGGAATTGTGTACACACATTTAGATACGTTCGCAAAGAGAATAGTACGACCCAAGCCCGTCCGTATTGATCGCCGGACGGACTGAAGTTGCCGTTAGGGTTGTTAGAGATTTCGTGCTCCGACCCTATACGGCCGAGAGTACGCCTTTGGTGCAGGCCCTCCCTAGCTTGGTTAGGGTAATGTTAAATTCCGGTGAGGGCCTCGCTATTCCACTAACGCTAGCGTTGTGCGTGATGTACTACATTCCCAACTCGTCAAGGATTCTCTCCACTGGACCCGGCGAAGTCGGACACTGCCCCGCTATTCAGGGTAGTATCCTCTACATCCAGCGGGGGTGCGCCGATCGATCTTCCACCCGCGGAATCCTGACATGACATCTATCGAATATACATATCCTTTCGAGCGGTGTACAGACCGTATTGTCACTGAATCTAGCAGAGTCCGACTGTTATAAGCGTGGGGGGGACTAAACCGGCTCGGATTGAATGAGGGACCCCTTGTGGGCAGTTCGATCGCCGCACGTCTCTCTAACAAGATAACTTCGGACCAACAGGTTACCAAGTCTATTATTAGGCCCGACGCAATTCGCTCGATCGCTCGTCGCAGTCAGTATGACTTCTTAATGTAGAAACAACGTGACTTATATACAGGTCTAGTCTGTACGCTTATAATTCAGCCAGGGAGTCGGTATGCTAACCTCGGGGAAGGGAGTTCCCCAACTTAAGCATATTCACACTAGTCTTACGCCTAGGAGCGAGCTCGCTTAAATGCCGGGCCGGATAATGTAAGAGCCTAATCTGGCCCCACGTGGCGCATATCGTCTAACCGAGTTCTTATTTCAACCTGGACTTGAAACCGATGTCCTTTACTTTTCTAGAGGTTAACTCATCACAACCGGTTCGGCTGCGTTGTACGAGTACGCACGTGTATGGAGACCTGAGCCATCGATGTCCCGTAGGAAACCCAGTCTGTCGTTCGACTTCTCGGATCGGTTTGGTTTGAATTATATTCACGTTTGAATGGAGGGTTAGCGTTGGGTCTATGCGAAAGAAGCGTTCAATAAAGAATATAATAGCCTAACTGGACCAGACGTTGCCGTGGAGCAGAGGCTTGGTTCTGTAGGCGGGCGAGGCAGGATTTGTGGAGATACGTCCATTTAACGTTCTTGAAGTAAGTGAAGCGCTCATGCTCACTTTTCAAATACTGGTCTCCGTGTCTGTTCAGTAGAAGTTACTATAGATACCTCTTGAACGTCTTGATCGTCGTGCCTACTCACTAGCCACGCAACTTGGCTGGCCTCGTAGTGACTTCAGCCGTCCACAGACACTTGGAGCTTAATCTGGTGCTAGTCGGATCATCCTGAGTCTTATGCCTAAGGTAGGTTAGAAAGGCTTTACAGGGAAACGCCGCGTTCATGCGCTGAATAGTGCCCGTGTTTTGGGCGGCGTTTCCGAACCTCCAGCCGGTAAAGACTATAGCTAGGTCCACACATACCAAGGGGATGGCTATTGAAAAACGAGCGGGGCCTCTAGTGTCTAGCACCGTTCCTCGCTTAAATGACAGCCAGAGGGTCAAACGTTCCTGCCGGACCAGTGTCGCGCGTACCGTCTCGTTTTGTTGGTCCTCATGCTATACCATACCCGTTACATGGGGTACAGTTCTTCCGGCCTAGTGGTGATTAGTGCGCTACATGTATTGCTTTACGCAAG'/>

    <sequence taxon='134' value='CTGAGGTCTGTAATTTAGTGAAACTGCTGCTGAAGACCGGCCGCCGATCGAAAGTACTAGGCGTCAGAGACATTCCTTAAGTAGGCTCTCCTTAATTAGCGTACGGGTCCCGCGAGCTAGCGCCTATATTTATTCATCAGATAAACCTGGAGCCGCTTTCCAGAGTAAGGAGTTTTTTTGGTAAGGAAGTCTGATAGTCTTTTCATGCAGACTGGACCGCAGCACAAGGCGTAAGGACATGTAACTCGGTATTTTGGTTTCCAGTAGGCAAACCTGCTTAGAAGTGTGAATAGGAATTGTGTACACACATTTAGATACGTTCGCAAAGAGAATAGTACGACCCAAGCCCGTCCGTATTGATCGCCGGACGGACTGAAGTTGCCGTTAGGGTTGTTAGAGATTTCGTGCTCCGACCCTATACGGCCGAGAGTACGCCTTTGGTGCAGGCCCTCCCTAGCTTGGTTAGGGTAATGTTAAAGTCCGGTGAGGGCCTCGCTATTCCACTAACGCTAGCGTTGTGCGTGATGTACTACATTCCCAACTCGTCAAGGATTCTCTACACTGGACCCGGCGAAGTCGGACACTGCCCCGCTATTCAGGGTAGTATCCTCTACATCCAGCGGGGGTGCGCCGATCGATCTTCCACCCGCGGAATCCTGACATGACATCTATCGAATATACATATCCTTTCGAGCGGTGTACAGACCGTATTGTCACTGAATCTAGCAGAGTCCGACTGTTATAAGCGTGGGGGGGACTAAACCGGCTCGGATTGAATGAGGGACCCCTTGTGGGCAGTTCGATCGCCGCACGTCTCTCTAACAAGATAACTTCGGACCAACAGGTTACCAAGTCTATTATTAGGCCCGACGCAATTCGCTCGATCGCTCGTCGCAGTCAGTATGACTTCTTAATGTAGAAACAACGTGACTTATATACAGGTCTAGTCTGTACGCTTATAATTCAGCCAGGGAGTCGGTATGCTAACCTCGGGGAAGGGAGTTCCCCAACTTAAGCATATTCACACCAGTCTTACGCCTAGGAGCGAGCTCGCTTAAATGCCGGGCCGGATAATGTAAGAGCCTAATCTGGTCCCACGTGGCGCATGTCGTCTAACCGAGTTCTTGTTTCAACCTGGACTTGAAACCGATGTCCTTTACTTTTCTAGAGGCTAACTCATCACAACCGGTTCGGCTGCGTTGTACGAGTACGCACGTGTATGGAGACCTGAGCCATCGATGTCCCGTAGGAAACCCAGTCTGTCGTTCGACTTCTCGGATCGGTTTGGTTTGAATTATATTCACGTTTGAATGGAGGGTTAGCGTTGGGTCTATGCGAAAGAAGCGTTCAATAAAGAATATAATAGCCTAACTGGACCAGACGTTGCCGTGGAGCAGAGGCTTGGTTCTGTAGGCGGGCGAGGCAGGATTTGTGGAGATACGTCCATTTAACGTTCTTGAAGTAAGTGAAGCGCTCATGCTCACTTTTCAAATACTGGTCTCCGTGTCTGTTGAGTAGAAGTTACTATAGATACCTCTTGAACGTCTTGATCGTCGTGCCTACTCACTAGCCACGCAACTTGGCTGGCCTCGTAGTGACTTCAGCCGTCCACAGACACTTGGAGCTTAATCTGGTGCTAGTCGGATCATCCTGAGTCTTATGCCTAAGGTAGGTTAGAAAGGCTTTACAGGGAAACGCCGCGTTCATGCGCTGAATAGTGCCCGTGTTTTGGGCGGTGTTTCCGAACCTCCAGCCGGTAAAGACTATAGCTAGGTCCACACATACCAAGGGGATGGCTATTGAAAAACGAGCGGGGCCTCTAGTGTCTGGCACCGTTCCTCGCTTAAATGACAGCCAGAGGGTCAAACGTTCCTGCCGGACCAGTGTCGCGCGTACCGTCTCGTTTTGTTGGTCCTCATGCTATACCATACCCGTTACATGGGGTACAGTTCTTCCGGCCTAGTGGTGATTAGTGCGCTACATGTATTGCTTTACGCAAG'/>

    <sequence taxon='38' value='CTGAGGTATGTAATTTAGTGAAACTGCTGCTGAAGACCGGCCGCCGATCGAAAGCACTAGGCGTCAGAGACATTCCTTAAGTAGGCTCTCCTTAATTAGCGTACGGGTCCAGCGAGCAAGCGCCTATATTTATTCATCAGATAAACCTGGAGCCGCTTTCCGGCGAAAGGAGTTTTTTTGGTAAGGAAGTCTGATAGTCTTTTCATGCAGACTGGACCGCAGCACAAGGCGTAAGGACATGTAACTCGGTATTTTGGTTTCCAGTAGGCAAACCTGCTGAGAAGTGTGAATAGGAATTGTGTACACACATTTAGATACGTTCGCAAAGAGAATAGTACGACCCGAGCCCGTCCGTATTGATCGCCGGACGGACTGAAGTTGCCGTTAGGGTTGTGAGAGATTTCGTGCTCCGACCCTATACGGCCGAGAGTACGCCTTTGATGCAGGCCCTCCCTAGCTTGGTTAGGGTAATGTTAAATTCCGGTGAGGGCCTCGCTATTCCACTAACGCTAGCGTTGTGCGTGATGTGCTACATTCCCAACTCGTCAAGGATTGTTTACACTGGACCCGGCGAAGTCGGATACTGTCCCGCTATTCAGGGTAGTATCCTCTACATCCAGCGGGGATGCGCCGATCGATTTTCCACCCGCGGAATCCTGACATGACATCTATCGAATATACATATCCTTTCGAGCGGTGTACAGACTGTATTGTCACTGAATCTAACAGAGTCCGACTGTTATAAGCGTGGGGGGGACTAACCCGGCTTGGATTGAATGGGGGACCCCTAGTGGGCAGTTCGATCTCCGCACGTCTCTCTAACGAGATAACTTCGGACCAACAGGTTACTGAGTCTATTACTAGGCCCGACGCAATTCGCTCGATCGCTCGTCGCAGTCAGTATGACTTCCTAATGTAGAAACAACGTGACTTATGTACAGGTCTAGTCTGTACGATTATAATCCAGCCAGGGAGTCGGTATGCTAACCTCGGGGAAGGGAGTTCCCCAACTTAAGCATATTCACACCAGTCTTACGCCTAGGAGCGAGCTCGCTTAAATGCCGGAACGGATAATGTAAGAGCCTAATCTGGCCCCACGTGGCGCATGTCGTCTAACCGAGTTCTTATTTCAACCTGGACTTGAAACCGATGTCCTTTACTTTTCTAGAGACTAACTCATCACAACCGGTTCGGCTGCGTTGTACGAGTACGCACGTGTATGGAGATCTGAGCCATCGATGTCCCGTAGGAAACCCAGTCTGTCGTTCGGCTTCTCGGATCGGTTTGGTTTGAGTTATATTCACGTTTGAATGGGGGGTTAGCGTTGGGTCTATGCGAAAGAAGCGTTCAATAAAGAATATAATAGCCTAACTGGACCAGACGTTGCCGTGGAGCAGAGGCTTGGTTCTGTAGGCGGGCGAGGCAGGATTTGCGGAGATACGTCCATTTAACGTTCTTGAAGTAAGTGAAGTGCTCATGCTCACTTTTCAAATACTGGTCTCCGTGTCTGTTGAGTAGAAGTTACTATAGATACCCCCTGAACGTCTTGATCGTCGTGCCTACTCACTGGCCACGCAACTTGGCTGGCCTCGTAGTGACTTCAGCCGTCCACAGACACTTGGAGCTTAATCTGGTGCTAGTCGGATCATCCTGAGTCCTATGCCTAAGGTAGGTTAGAAAGGCTTTACAGGGAAACGCCGCGTTCATGCGCTGAATAGTGCCCGTGTTTTGGGCGGCGTTTCCGAACCTCCAGCCGGTAAAGACTGTAGCTAGGTCTACACATACCAAGGGGATGGCTATTGAAAAACGAGCGGGGCCTCTAGTGTCTAGCACCGTTCCTCGCTTAAATGACAGCCAGAGGGTTAAACGCTCCTGCCGGACCGATGTCGCGCGTACCGTCTCGTTTTGTTGGTCCTCATGCTATGCTATACCCGTTACATGAGGTACAGTTCTTCCGGCCTAGTGGTGATTAGTGCGCTACATGTATTGCTTTACGCAAG'/>

<sequence taxon='2' value='--------------------------------------------------------------------------------------------------------------------------------------------------------------------------------------------------------------------------------------------------------------------------------------------------------------------------------------------------------------------------------------------------------------------------------------------------------------------------------------------------------------------------------------------------------------------------------------------------------------------------------------------------------------------------------------------------------------------------------------------------------------------------------------------------------------------------------------------------------------------------------------------------------------------------------------------------------------------------------------------------------------------------------------------------------------------------------------------------------------------------------------------------------------------------------------------------------------------------------------------------------------------------------------------------------------------------------------------------------------------------------------------------------------------------------------------------------------------------------------------------------------------------------------------------------------------------------------------------------------------------------------------------------------------------------------------------------------------------------------------------------------------------------------------------------------------------------------------------------------------------------------------------------------------------------------------------------------------------------------------------------------------------------------------------------------------------------'/>

    <sequence taxon='60' value='CTGAGGTATGTAGTTTAGTGAGACTGCTGCTGAGCACGGGCCGTCGATCGAAAGTACTAGGCGTCAGAGACATTCCTTAAGTAGGCTCTCCTTAATTAGCGTACGGGTCCAGCGAGCAAGCGCCTACATTTATTCATCAGATAAACCTGGGGCCGCTTTACGGCGTAAGGAGTTTTTTTGGTAAGGAAGTCTAATAGTCTTTTCACGCAGCCTGGACCGCCGCACAAGGCGCAAGGACATATAACTCGGTATTTTGGTCTCCAGTAGGCAGACCTGCTTAAAAGTGTGAATAGGAATTGTGTACAAACATTTAGATACGTTCGCAAAGAGAATAGTACGACCCAAGCCCGTCCGTATTGCTCGCCGGACGGATTGAAGTTGCCGTTAGGGTTGTGAGAGATTTCGTGCTCCGACCCCATACGGCCGAGAGTACGCCTTTGATGCAGGCCCTCCCTAGCTTAGTTAGGGTAATGTTAAATTCCGGTGAGGGCCTCGCTATTCTCCTAACGCTAGCGTTATGCGTGATGTACTACATTCCCAACTCGTCAAGGATTGTCTACACTGGACCCGGCGAAGTCGGACACCGTCCCGCTATTCAGGGTAGTATCCTCTACATCCAGCGGGGGTGCGCCGATCGATCTTCAACCCGCGGAATCCTAACGTGACATCTATCGAATATACGTATACTTTCGAGCGGTGTACAGACTGTATTGTCACTGCATCTAGCAGAGTCTGACTGTTATAAGCGTGGGGGGGACTAACCCGGCTTGGATTGAATGGGGGACCCCTTGTGGGCAGCTCGATCTCCGCACGTCTCTCTAACGAGATAACTTCGGACCAACAGGTTACCAAGTCTATTACTAGGCCCGACGTAATTCGCTCGATCGCTCGTCGCAGTCAGTATGACTTCCTAATGTAGAAACAACGTGACTTATATACAGGTCTAGTCTGTACGCTTATAATCCAGCCAGGGAGTCGGTATGCTAACCTCGGGGAAGGGAGTTCTCCAACTTAAGCATATTCACACCAGTCTTACGCCTGGGAGCGAGCTCGCTTAAATGCCGAACCGGATAATGTAAGAGCATAATCTGGCCCCACGTAGCGCATGTCGTCTAACCGAGTTCTTATTTCAACCTGGACTTGAAACCGATGTTCTTAACTTTTCTAAAGGCTAACTCATCACAACCGGTTCGGCTGCGTTGTACGAGTACCCACGTTTATGGAGACTTGAGCCATCGATGTCCCGTAGGAAACCCAGTCTGTCGTTCGACTTCTCGGGTCGGTTTGGTTTGAATTGTATTCACGTTTGAATGAAGGGTTAGCGTTGGGTCTATGCGGAAGAAGCGTTCAATAAAGAATATAATAGCCTAACTGGACCAGACGTCTCCGTGGAGCAGAGGCTTGGTTCTGTGGGCGGGCAAGGCGGGATTTGCGGAGATACGTCCATTTAACGTTCTTGAGGTAAACGAAGTTCTCATGCTCACTTTTAAAATACTGGTCTCCGTGCCTGTTGAGTGGAAGTTACTATAGATACCCCTTCAACGTTTGGATCGTCGTGCCTACTCACTTGCCACGCAACTTGGCTGGCCTCGCAGTGACTTCAGCCGTCCACAGACACTTGGAGCTTAATCCAGTGCTAGTCGGATCATCCTGAGTCTTATGCCCAAGGTAGGTTAGAAAGGCTTTACAGGGAAACGTCGCGTTCATTCGCTGAATAGTGCCCGTGTTTTGGGCGGCGTTTCCGAACCTCCAGCCGGTGAAGACTATAGCTAGGTCCACACATACCAAGGGGATGGCTATTGAAAAATGAGCGGGGCCTCTAGTGTCTAGCACCGTCCCTCGCTTAAATGACAGCCCGAGGGTTAAACGCTCCTGCCGGAACAATGTCGCGCGTACCGTCTCGTTTTGTTGGTCCTCATGCTATGCCATACCCGTTACATGAGCTACAGGTCTTCCGGCCTAGTGGTGATGAGTGCGCTACATGTATTGCTTTACGCAAG'/>

<sequence taxon='61' value='--------------------------------------------------------------------------------------------------------------------------------------------------------------------------------------------------------------------------------------------------------------------------------------------------------------------------------------------------------------------------------------------------------------------------------------------------------------------------------------------------------------------------------------------------------------------------------------------------------------------------------------------------------------------------------------------------------------------------------------------------------------------------------------------------------------------------------------------------------------------------------------------------------------------------------------------------------------------------------------------------------------------------------------------------------------------------------------------------------------------------------------------------------------------------------------------------------------------------------------------------------------------------------------------------------------------------------------------------------------------------------------------------------------------------------------------------------------------------------------------------------------------------------------------------------------------------------------------------------------------------------------------------------------------------------------------------------------------------------------------------------------------------------------------------------------------------------------------------------------------------------------------------------------------------------------------------------------------------------------------------------------------------------------------------------------------------------'/>

    <sequence taxon='86' value='CTGAGGTATGTAGTTTAGTGAGACTGCTGCTGAGGACGGGCCGTCGATCGAAAGTACTAGGCGTCAGAGACATTCCTTAAGTAGGCTCTCCTTAATTAGCGTACGGGTCCAGCGAGCAAGCGCCTACATTTATTCATCAGATAAACCTGGGGCCGCTTTACGGCGTAAGGAGTTTTTTTGGTAAGGAAGTCTAATAGTCTTTTCACGCAGACTGGACCGCAGCACAAGGCGCAAGGACATATAACTCGGTATTTTGGTCTCCAGTAGGCAGACCTGCTTAAAAGTGTGAATAGGAATTGTGTACACACATTTAGATACGTTCGCAAAGAGAATAGTACGACCCAAGCCCGTCCGTATTGCTCGCCGGACGGATTGAAGTTGCCGTTAGGGTTGTGAGAGATTTCGTGCTCCGACCCTATACGGCCGAGAGTACGCCTTTGATGCAGGCCCTCCCTAGCTTGGTTAGGGTAATGTTAAATTCCGGTGAGGGCCTCGCTATTCTCCTAACGCTAGCGTTATGCGTGATGTACTACATTCCCAACTCGTCAAGGATTGTCTACACTGGACCCGGCGAAGTCGGACACCGTCCCGCTATTCAGGGTAGTATCCTCTACATCCAGCGGGGGTGCGCCGATCGATCTTCCACCCGCGGAATCCTAACGTGACATCTATCGAATATACGTATACTTTCGAGCGGTGTACAGACTGTATTGTCACTGCATCTAGCAGAGTCTGACTGTTATAAGCGTGGGGGGGACTAACCCGGCTTGGATTGAATGGGGGACCCCTTGTGGGCAGCCCGATCTCCGCACGTCTCTCTAACGAGATAACTTCGGACCAACAGGTTACTAAGTCTATTACTAGGCCCGACGTAATTCGCTCGATCGCTCGTCGCAGTCAGTATGACTTCCTAATGTAGAAACAACGTGACTTATATACAGGTCTAGTCTGTACGCTTATAATCCAGCCAGGGAGTCGGTATGCTAACCTCGGGGAAGGGAGTTCTCCAACTTAAGCATATTCACACCAGTCTTACGCCTGGGAGCGAGCTCGCTTAAATGCCGAACCGGATAATGTAAGAGCATAATCTGGCCCCACGTAGCGCATGTCGTCTAACCGAGTTCTTATTTCAACCTGGACTTGAAACCGATGTTCTTAACTTTTCTAAAGGCTAACTCATCACAACCGGTTCGGCTGCGTTGTACGGGTACCCACGTTTATGGAGACTTGAGCCATCGATGTCCCGTAGGAAACCCAGTCTGTCGTTCGACTTCTCGGGTCGGTTTGGTTTGAATTGTATTCACGCTTGAATGAAGGGTTAGCGTTGGGTCTATGCGGAAGAAGCGTTCAATAAAGAATATAATAGCCTAACTGGACCAGACGTCTCCGTGGAGCAGAGGCTTGGTTCTGTGGGCGGGCAAGGCGGGATTTGCGGAGATACGTCCATTTAACGTTCTTGAGGTAAACGAAGTTCTCATGCTCACTTTTAAAATACTGGTCTCCGTGCCTGTTGAGTGGAAGTTACTATAGATACCCCTTCAACGTTTGGATCGTCGTGCCTACTCACTTGCCACGAAACTTGGCTGGCCTCGCAGTGACTTCAGCCGTCCACAGACACTTGGAGCTTAATCCGGTGCTAGTCGGATCATCCTGAGTCTTATGCCTAAGGTAGGTTAGAAAGGCTTTACAGGGAAACGTCGCGTTCATTCGCTGAATAGTGCCCGTGTTTTGGGCGGCGTTTCCGAACCTCCAGCCGGTGAAGACTATAGCTAGGTCCACACATACCAAGGGGATGGCTATTGAAAAATGAGCGGGGCCTCTAGTGTCTAGCACCGTCCCTCGCTTAAATGACAGCCCGAGGGTTAAACGCTCCTGCCGGAACAATGTCACGCGTACCGTCTCGTTTTGTTGGTCCTCATGCTATGCCATACCCGTTACATGAGCTACAGGTCTTCTGGCCTAGTGGTGATGAGTGCGCTACATGTATTGCTTTACGCAAG'/>

    <sequence taxon='87' value='CTGAGGTATGTAGTTTAGTGAGACTGCTGCTGGGGACGGGCCGTCGATCGAAAGTACTAGGCGTCAGAGACATTCCTTAAGTAGGCTCTCCTTAATTAGCGTACGGGTCCAGCGAGCAAGCGCCTACATTTATTCATCAGATAAACCTGGGGCCGCTTTACGGCGTAAGGAGTTTTTTTGGTAAGGAAGTCTAATAGTCTTTTCACGCAGACTGGACCGCAGCACAAGGCGCAAGGACATATAACTCGGTATTTTGGTCTCCAGTAGGCAGACCTGCTTAAAAGTGTGAATAGGAATTGTGTACACACATTTAGATACGTTCGCAAAGAGAATAGTACGACCCAAGCCCGTCCGTATTGCTCGCCGGACGGATTGAAGTTGCCGTTAGGGTTGTGAGAGATTTCGTGCTCCGACCCTATACGGCCGAGAGTACGCCTTTGATGCAGGCCCTCCCTAGCTTGGTTAAGGTAATGTTAAATTCCGGTGAGGGCCTCGCTATTCTCCTAACGCTAGCGTTATGCGTGATGTACTACATTCCCAACTCGTCAAGGATTGTCTACACTGGACCCGGCGAAGTCGGACACCGTCCCGCTATTCAGGGTAGTATCCTCTACATCCAGCGGGGGTGCGCCGATCGATCTTCCACCCGCGGAATCCTAGCGTGACATCTATCGAATATACGTATACTTTCGAGCGGTGTACAGACTGTATTGTCACTGCATCTAGCAGAGTCTGACTGTTATAAGCGTGGGGGGGACTAACCCGGCTTGGATTGAATGGGGGACCCCTTGTGGGCAGCCCGATCTCCGCACGTCTCTCTAACGAGATAACTTCGGACCAACAGGTTACCAAGTCTATTACTAGGCCCGACGTAATTCGCTCGATCGCTCGTCGCAGTCAGTATGACTTCCTAATGTAGAAACAACGTGACTTATATACAGGTCTAGTCTGTACGCTTATAATCCAGCCAGGGAGTCGGTATGCTAACCTCGGGGAAGGGAGTTCTCCAACTTAAGCATATTCACACCAGTCTTACGCCTGGGAGCGAGCTCGCTTAAATGCCGAACCGGATAATGTAAGAGCATAATTTGGCCCCACGTAGCGCATGTCGTCTAACCGAGTTCTTATTTCAACCTGGACTTGAAACCGATGTTCTTAACTTTTCTAAAGGCTAACTCATCACAACCGGTCCGGCTGCGTTGTACGAGTACCCACGTTTATGGAGACTTGAGCCATCGATGTCCCGTAGGAAGCCCAGTCTGTCGTTCGACTTCTCGGGTCGGTTTGGTTTGAATTGTATTCACGTTTGAATGAAGGGTCAGCGTTGGGTCTATGCGGAAGAAGCGTTCAATAAAGAATATAATAGCCTAACTGGACCAGACGTCTCCGTGGAGCAGAGGCTTGGTTCTGTGGGCGGGCAAGGCGGGATTTGCGGAGATACGTCCATTTAACGTTCTTGAGGTAAACGAAGTTCTCATGCTCACTTTTAAAATACTGGTCTCCGTGCCTGTTGAGTGGAAGTTACTATAGATACCCCTTCAACGTTTGGATCGTCGTGCCTACTCACTTGCCACGCAACTTGGCTGGCCTCGCAGTGACTTCAGCCGTCCACAGACACTTGGAGCTTAATCCGGTGCTAGTCGGATCATCCTGAGTCTTATGCCTAAGGTAGGTTAGAAAGGCTTTACAGGGAAACGTCGCGTTCATTCGCTGAATAGTGCCCGTGTTTTGGGCGGCGTTTCCGAACCTCCAGTCGGTGAAGACTATAGCTAGGTCCACACATACCAAGGGGATGGCTATTGAAAAATGAGCGGGGCCTCTAGTGTCTAGCACCGTCTCTCGCTTAAATGACAGCCCGAGGGTTAAACGCTCCTGCCGGAACAATGTCACGCGTACCGTCTCGTTTTGTTGGTCCTCATGCTATGCCATACCCGTTACATGAGCTACAGGTCTTCTGGCCTAGTGGTGATGAGTGCGCTACATGTATTGCTTTACGCAAG'/>

    <sequence taxon='88' value='CTGAGGTATGTAGTTTAGTGAGACTGCTGCTGAGGACGGGCCGTCGATCGAAAGTACTAGGCGTCAGAGACATTCCTTAAGTAGGCTCTCCTTAATTAGCGTACGGGTCCAGCGAGCAAGCGCCTACATTTATTCATCAGATAAACCTGGGGCCGCTTTACGGCGTAAGGAGTTTTTTTGGTAAGGAAGTCTAATAGTCTTTTCACGCAGACTGGACCGCAGCACAAGGCGCAAGGACATATAACTCGGTATTTTGGTCTCCAGTAGGCAGACCTGCTTAAAAGTGTGAATAGGAATTGTGTACACACATTTAGATACGTTCGCAAAGAGAATAGTACGACCCAAGCCCGTCCGTATTGCTCGCCGGACGGATTGAAGTTGCCGTTAGGGTTGTGAGAGATTTCGTGCTCCGACCCTATACGGCCGAGAGTACGCCTTTGATGCAGGCCCTCCCTAGCTTGGTTAGGGTAATGTTAAATTCCGGTGAGGGCCTCGCTATTCTCCTAACGCTAGCGTTATGCGTGATGTACTACATTCCCAACTCGTCAAGGATTGTCTACACTGGACCCGGCGAAGTCGGACACCGTCCCGCTATTCAGGGTAGTATCCTCTACATCCAGCGGGGGTGCGCCGATCGATCTTCCACCCGCGGAATCCTAACGTGACATCTATCGAATATACGTATACTTTCGAGCGGTGTACAGACTGTATTGTCACTGCATCTAGCAGAGTCTGACTGTTATAAGCGTGGGGGGGACTAACCCGGCTTGGATTGAATGGGGGACCCCTTGTGGGCAGCCCGATCTCCGCACGTCTCTCTAACGAGATAACTTCGGACCAACAGGTTACCAAGTCTATTACTAGGCCCGACGTAATTCGCTCGATCGCTCGTCGCAGTCAGTATGACTTCCTAATGTAGAAACAACGTGACTTATATACAGGTCTAGTCTGTACGCTTATAATCCAGCCAGGGAGTCGGTATGCTAACCTCGGGGAAGGGAGTTCTCCAACTTAAGCATATTCACACCAGTCTTACGCCTGGGAGCGAGCTCGCTTAAATGCCGAACCGGATAATGTAAGAGCATAATCTGGCCCCACGTAGCGCATGTCGTCTAACCGAGTTCTTATTTCAACCTGGACTTGAAACCGATGTTCTTAACTTTTCTAAAGGCTAACTCATCACAACCGGTTCGGCTGCGTTGTACGAGTACCCACGTTTATGGAGACTTGAGCCATCGATGTCCCGTAGGAAACCCAGTCTGTCGTTCGACTTCTCGGGTCGGTTTGGTTTGAATTGTATTCACGTTTGAATGAAGGGTTAGCGTTGGGTCTATGCGGAAGAAGCGTTCAATAAAGAATATAATAGCCTAACTGGACCAGACGTCTCCGTGGAGCAGAGGCTTGGTTCTGTGGGCGGGCAAGGCGGGATTTGCGGAGATACGTCCATTTAACGTTCTTGAGGTAAACGAAGTTCTCATGCTCACTTTTAAAATACTGGTCTCCGTGCCTGTTGAGTGGAAGTTACTATAGATACCCCTTCAACGTTTGGATCGTCGTGCCTACTCACTTGCCACGCAACTTGGCTGGCCTCGCAGTGACTTCAGCCGTCCACAGACACTTGGAGCTTAATCCGGTGCTAGTCGGATCATCCTGAGTCTTATGCCTAAGGTAGGTTAGAAAGGCTTTACAGGGAAACGTCGCGTTCATTCGCTGAATAGTGCCCGTGTTTTGGGCGGCGTTTCCGAACCTCCAGCCGGTGAAGACTATAGCTAGGTCCACACATACCAAGGGGATGGCTATTGAAAAATGAGCGGGGCCTCTAGTGTCTAGCACCGTCCCTCGCTTAAATGACAGCCCGAGGGTTAAACGCTCCTGCCGGAACAATGTCACGCGTACCGTCTCGTTTTGTTGGTCCTCATGCTATGCCATACCCGTTACATGAGCTACAGGTCTTCTGGCCTAGTGGTGATGAGTGCGCTACATGTATTGCTTTACGCAAG'/>

    <sequence taxon='99' value='CTGAGGTATGTAGTTTAGTGAGACTGCTGCTGAAGACGGGCCGTCGATCGAAAGTACTAGGCGTCAGAGACATTCCTTAAGTAGGCTCTCCTTAATTAGCGTACGGGTCCAGCGAGCAAGCGCCTACATTTATTCATCAGATAAACCTGGGGCCGCTTTACGGCGTAAGGAGTTTTTTTGGTAAGGAAGTCTAACAGTCTTTTCATGCAGACTGGACCGCAGCACAAGGCGCAAGGACATATAACTCGGTATTTTGGTCTCCAGTAGGCAGACCTGCTTAGAAGTGTGAATAGGAATTGTGTACACACATTTAGATACGTTCGCAAAGAGAATAGTACGACCCAAGCCCGTCCGTATTGCTCGCCGGACGGATTGAAGTTGCCGTTAGGGTTGTGAGAGATTTCGCGCTCCGACCCTATACGGCCGAGAGTACGCCTTTGATGCAGGCCCTCCCTAGCTTGGTTAGGGTAATATTAAATTCCGGTGAGGGCCTCGCTATTCTCCTAACGCTAGCGTTATGCGTGATGTACTACATTCCCAACTCGTCAAGAATTGTCTACACTGGACCCGGCGAAGTCGGACACCGTCCCGCTATTCAGGGTAGTATCCTCTACATCCAGCGAGGGTGCGCCGATCGATCTTCCACCCGCGGAATCCTAACGTGGCATCTATCGAATATACGTATACTTTCGAGCGGTGTACTGACTGCATTGTCACTGCATCTAGCAGAGTCTGACTGTTATAAGCGTGGGGGGGACTAACCCGGCTTGGATTGAATGGGGGACCCCTTGTGGGCAGCCCGATCTCCGCACGTCTCTCTAACGAGATAACTTCGGACCAACAGGTTACCAAGTCTATTACTAGGCCCGACGTAATTCGCTCGATCGCTCGTCGCAGCCAGTATGACTTCCTAATGTAGAAACAACGTGACTTATATACAGGTCTAGTCTGTACGCTTATAATCCAGCCAGGGAGTCGGTATGTTAACCTCGGGGAAGGGAGTTCTCCAACTTAAGCATATTCACACCAGTCTTACGCCTGGGAGCGAGCTGGCTTAAATGCCGAACCGGATAATGTAAGAGCATAATCTGGCCCCACGTAGCGCATGTCGTCTAACCGAGTTCTTATTTCAACCTGGACTTGAAACCGATGTTCTTAACTTTTCTAAAGGCTAACTCATCACAACCGGTTCGGCTGCGTTGTACGAGTACCCACGTTTATGGAGACTTGAGCCATCGATGTCCCGTAGGAAACCCAGTCTGTCGTTCGACTTCTCGGGTCGGTTTGGTTTGAATTGTATTCACGTTTGAATGAAGGGTTAGCGTTGGGTCTATGCGGAAGAAGCGTTCAATAAAGAATATAATAGCCTAACTGGACCAGACGTCTCCGTGGAGCAGAGGCTTGGTTCTGTGGGCGGGCAAGGCGGGATTTGCGGAGATACGTCCATTTAACGTTCTTGAGGTAAACGAAGTTCTCATGCTCACTTTTAAAATACTGGTCTCCGTGCCTGTTGAGTGGAAGTTACTATAGATACCCCTTCAACGTTTGGATCGTCGTGCCTACTCACTTGCCACGCAACTTGGCTGGCCTTGCAGTGACTCCAGCCGTCCACAGACACTTGGAGCTTAATCCGGTGCTAGTCGGATCAGCCTGAGTCTTATGCCTAAGGTAGGTTAGAAAGGCTTTACAGGGAAACGTCGCGTTCATTCGCTGAATAGTGCCCGTGTTTTGGGCGGCGTTTCCGAACCTCCAGCCGGTGAAGACTATAGCTAGGTCCACACATACCAAGGGGATGGCTATTGAAAAATGAGCGGGGCCTCTAGTGTCTGGCACCGTCCCTCGCTTAAATGACAGCCCGAGGGTTAAACGCTCCTGCCGGAACAATGTCGCGCGTACCGTCTCGTTTTGTTGGTCCTCATGCTATGCCATACCCGTTACATGAGCTACAGGTCTTCCGGCCTAGTGGTGATGAGTGCGCTACATGTATTGCTTTACGCAAG'/>

    <sequence taxon='100' value='CTGAGGTATGTAGTTTAGTGAGACTGCTGCTGAAGACGGGCCGTCGATCGAAAGTACTAGGCGTCAGAGACATTCCTTAAGTAGGCTCTCCTTAATTAGCGTACGGGTCCAGCGAGCAAGCGCCTACATTTATTCATCAGATAAACCTGGGGCCGCTTTACGGCGTAAGGAGTTTTTTTGGTAAGGAAGTCTAACAGTCTTTTCATGCAGACTGGACCGCAGCACAAGGCGCAAGGACATATAACTCGGTATTTTGGTCTCCAGTAGGCAGACCTGCTTAGAAGTGTGAATAGGAATTGTGTACACACATTTAGATACGTTCGCAAAGAGAATAGTACGACCCAAGCCCGTCCGTATTGCTCGCCGGACGGATTGAAGTTGCCGTTAGGGTTGTGAGAGATTTCGCGCTCCGACCCTATACGGCCGAGAGTACGCCTTTGATGCAGGCCCTCCCTAGCTTGGTTAGGGTAATATTAAATTCCGGTGAGGGCCTCGCTATTCTCCTAACGCTAGCGTTATGCGTGATGTACTACATTCCCAACTCGTCAAGGATTGTCTACACTGGACCCGGCGAAGTCGGACACCGTCCCGCTATTCAGGGTAGTATCCTCTACATCCAGCGAGGGTGCGCCGATCGATCTTCCACCCGCGGAATCCTAACGTGGCATCTATCGAATATACGTATACTTTCGAGCGGTGTACTGACTGCATTGTCACTGCATCTAGCAGAGTCTGACTGTTATAAGCGTGGGGGGGACTAACCCGGCTTGGATTGAATGGGGGACCCCTTGTGGGCAGCCCGATCTCCGCGCGTCTCTCTAACGAGATAACTTCGGACCAACAGGTTACCAAGTCTATTACTAGGCCCGACGTAATTCGCTCGATCGCTCGTCGCAGCCAGTATGACTTCCTAATGTAGAAACAACGTGACTTATATACAGGTCTAGTCTGTACGCTTATAATCCAGCCAGGGAGTCGGTATGCTAACCTCGGGGAAGGGAGTTCTCCAACTTAAGCATATTCACACCAGTCTTACGCCTGGGAGCGAGCTCGCTTAAATGCCGAACCGGATAATGTAAGAGCATAATCTGGCCCCACGTAGCGCATGTCGTCTAACCGAGTTCTTATTTCAACCTGGACTTGAAACCGATGTTCTTAACTTTTCTAAAGGCTAACTCATCACAACCGGTTCGGCTGCGTTGTACGAGTACCCACGTTTATGGAGACTTGAGCCATCGATGTCCCGTAGGAAACCCAGTCTGTCGTTCGACTTCTCGGGTCGGTTTGGTTTGAATTGTATTCACGTTTGAATGAAGGGTTAGCGTTGGGTCTATGCGGAAGAAGCGTTCAATAAAGAACATAATAGCCTAACTGGACCAGACGTCTCCGTGGAGCAGAGGCTTGGTTCTGTGGGCGGGCAAGGCGGGATTTGCGGAGATACGTCCATTTAACGTTCTTGAGGTAAACGAAGTTCTCATGCTCACTTTTAAAATACTGGTCTCCGTGCCTGTTGAGTGGAAGTTACTATAGATACCCCTTCAACGTTTGGATCGTCGTGCCTACTCACTTGCCACGCAACTTGGCTGGCCTCGCAGTGACTCCAGCCGTCCACAGACACTTGGAGCTTAATCCGGTGCTAGTCGGATCATCCTGAGTCTTATGCCTAAGGTAGGTTAGAAAGGCTTTACAGGGAAACGTCGCGTTCATTCGCTGAATAGTGCCCGTGTTTTGGGCGGCGTTTCCGAACCTCCAGCCGGTGAAGACTATAGCTAGGCCCACACATACCAAGGGGATGGCTATTGAAAAATGAGCGGGGCCTCTAGTGTCTGGCACCGTCCCTCGCTTAAATGACAGCCCGAGGGTCAAACGCTCCTGCCGGAACAATGTCGCGCGTACCGTCTCGTTTTGTTCGTCCTCATGCTATGCCATACTCGTTACATGAGCTACAGGTCTTCCGGCCTAGTGGTGATGAGTGCGCTACATGTATTGCTTTACGCAAG'/>

    <sequence taxon='142' value='CTGAGGTATGTAGTTTAGTGAGACTGCTGCTGAAGACGGGCCGTCGATCGAAAGTACTGGGCGTCAGAGACATTCCTTAAGTAGGCTCTCCTTAATTAGCGTACGGGTCCAGCGAGCAAACGCCTACATTTATTCATCAGATAAGCCTGGGGCCGCTTTACGGCGTAAGGAGTTTTTTTGGTAAGGAAATCTAATAGTCTTTTCATGCAGACTGGACCGCAGCACAAGGCGCAAGGACATATAACTCGGTATTTTGGTCTCCAGTAGGCAGACCTGCTTAGAAGTGTGAATAGGAATTGTGTACACACATTTAGATACGTTCGCAAAGAGAATAGTACGACCCAAGCCCGTCCGTATTGCTCGCCGGACGGATTGAAGTTGCCGTTAGGGTTGTGAGAGATTTCGTGCTCCGACCCTATACGGCCGAGAGTACGCCTTTGATGCAGGCCCTCCCTAGCTTGGTTAGGGTAATGTTAAATTCCGGTGAGGGCCTCGCTATTCTCCTAACGCTAGCGTTATGCGTGATGTACTACATTCCCAACTCGTCAAGTATTGTCTACACTGGACCCGGCGAAGTCGGACACCGTCCCGCTATTCAGGGTAGTATCCTCTACATCCAGCGGGGGTGCGCCGATCGATCTTCCACCCGCGGAATCCTAACGTGATATCTATCGAATATACGTATACTTTCGAGCGGTGTACAGACTGTATTGTCACTGCATCTAGCAGAGTCTGACTGTTATAAGCGTGGGGGGGACTAACCCGGCTTGGATTGAATGGGGGACCCCTTGTGGGCAGTCCGATCTCCGCACGTCTCTCTAACGAGATAACTTCGGACCAACAGGTTACCAAGTCTATTACTAGGCCCGACGTAATTCGCTCGATCGCTCGTCGCAGTCAGTATGACTTCCTAATGTAGAAACAACGTGACTTATATACAGGTCTAGTCTGTACGCTTATAATCCAGCCAGGGAGTCGGTATGCTAACCTTGGGGAAGGGAGTTCTCCAACTTAAGCATATTCACACCAGTCTTACGCCTGGGAGCGAGCTCGCTTAAATGCCGAACCGGATAACGTAAGAGCATAATCTGGCCCCACGTAGCGCATGTCGTCTAACCGAGTTCTTATTTCAACCTGGACTTGAAACCGATGTTCTTAACTTTTCTAAAGGCTAACTCATCACAACCGGTTCGGCTGCGTTGTACGAGTACCCACGTTTATGGAGACTTGAGCCATCGATGTCCCGTAGGAAACCCAGTCTGTCGTTCGACTTCTCGGGTCGGTTTGGTTTGAATTGTATTCACGTTTGAATGAAGGGTTAGCGTTGGGTCTATGCGGAAGAAGCGTTCAATAAAGAATATAATAGCCTAACTGGACCAGACGTCTCCGTAGAGCAGAGGCTTGGTTCTGTGGGCGGGCAAGGCGGGATTTGCGGAGATACGTCCATTTAACGTTCTTGAGGTAAACGGAGTTCTCATGCTCACTTTTAAAATACTGGTCTCCGTGCCTGTTGAGTGGAAGTTACTATAGATACCCCTTCAACGTTTGGATCGTCGTGCCTACTCACTTGCCACGCAACTTGGCTGGCCTCGCAGTGACTTCAGCCGTCCACAGACACTTGGAGATTAATCCGGTGCTAGTCGGATCATCCTGAGTCTTATGCCTAAGGTAGGTTAGAAAGGCCTTACAGGGAAACGTCGCGTTCATTCGCTGAATAGTGCCCGTGTTTTGGGCGGCGTTTCCGAACCTCCAGCCGGTGAAGACTATAGATAGGTCCACACATACCAAGGGGATGGCTGTTGAAAAATGAGCGGGGCCTCTAGTGTCTAGCACCGTCCCTCGCTTAAATGACAGCCCGAGGGTTAAACGCTCCTGCCGGAACAATGTCGCGCGTACCGTCTCGTTTTGTTGGTCCTCATGCTATGCCATACCCGTTACATGAGCTACAGGTCTTCCGGCCTAGTGGTGATGAGTGCGCTACATGTATTGCTTTACGCAAG'/>

    <sequence taxon='143' value='CTGAGGTATGTAGTTTAGTGAGACTGCTGCTGAAGACGGGCCGTCGATCGAAAGTACTGGGCGTCAGAGACATTCCTTAAGTAGGCTCTCCTTAATTAGCGTACGGGTCCAGCGAGCAAACGCCTACATTTATTCATCAGATAAGCCTGGGGCCGCTTTACGGCGTAAGGAGTTTTTTTGGTAAGGAAATCTAATAGTCTTTTCATGCAGACTGGACCGCAGCACAAGGCGCAAGGACATATAACTCGGTATTTTGGTCTCCAGTAGGCAGACCTGCTTAGAAGTGTGAATAGGAATTGTGTACACACATTTAGATACGTTCGCAAAGAGAATAGTACGACCCAAGCCCGTCCGCATTGCTCGCCGGACGGATTGAAGTTGCCGTTAGGGTTGTGAGAGATTTCGTGCTCCGACCCTATACGGCCGAGAGTACGCCTTTGATGCAGGCCCTCCCTAGCTTGGTTAGGGTAATGTTAAATTCCGGTGAGGGCCTCGCTATTCTCCTAACGCTAGCGTTATGCGTGATGTACTACATTCCCAACTCGTCAAGTATTGTCTACACTGGACCCGGCGAAGTCGGACACCGTCCCGCTATTCAGGGTAGTATCCTCTACATCCAGCGGGGGTGCGCCGATCGATCTTCCACCCGCGGAATCCTAACGTGATATCTATCGAATATACGTATACTTTCGAGCGGTGTACAGACTGTATTGTCACTGCATCTAGCAGAGTCTGACTGTTATAAGCGTGGGGGGGACTAACCCGGCTTGGATTGAATGGGGGACCCCTTGTGGGCAGTCCGATCTCCGCACGTCTCTCTAACGAGATAACTTCGGACCAACAGGTTACCAAGTCTATTACTAGGCCCGACGTAATTCGCTCGATCGCTCGTCGCAGTCAGTATGACTTCCTAATGTAGAAACAACGTGACTTATATACAGGTCTAGTCTGTACGCTTATAATCCAGCCAGGGAGTCGGTATGCTAACCTTGGGGAAGGGAGTTCTCCAACTTAAGCATATTCACACCAGTCTTACGCCTGGGAGCGAGCTCGCTTAAATGCCGAACCGGATAACGTAAGAGCATAATCTGGCCCCACGTAGCGCATGTCGTCTAACCGAGTTCTTATTTCAACCTGGACTTGAAACCGATGTTCTTAACTTTTCTAAAGGCTAACTCATCACAACCGGTTCGGCTGCGTTGTACGAGTACCCACGTTTATGGAGACTTGAGCCATCGATGTCCCGTAGGAAACCCAGTCTGTCGTTCGACTTCTCGGGTCGGTTTGGTTTGAATTGTATTCACGTTTGAATGAAGGGTTAGCGTTGGGTCTATGCGGAAGAAGCGTTCAATAAAGAATATAATAGCCTAACTGGACCAGACGTCTCCGTAGAGCAGAGGCTTGGTTCTGTGGGCGGGCAAGGCGGGATTTGCGGAGATACGTCCATTTAACGTTCTTGAGGTAAACGGAGTTCTCATGCTCACTTTTAAAATACTGGTCTCCGTGCCTGTTGAGTGGAAGTTACTATAGATACCCCTTCAACGTTTGGATCGTCGTGCCTACTCACTTGCCACGCAACTTGGCTGGCCTCGCAGTGACTTCAGCCGTCCACAGACACTTGGAGATTAATCCGGTGCTAGTCGGATCATCCTGAGTCTTATGCCTAAGGTAGGTTAGAAAGGCCTTACAGGGAAACGTCGCGTTCATTCGCTGAATAGTGCCCGTGTTTTGGGCGGCGTTTCCGAACCTCCAGCCGGTGAAGACTATAGATAGGTCCACACATACCAAGGGGATGGCTGTTGAAAAATGAGCGGGGCCTCTAGTGTCTAGCACCGTCCCTCGCTTAAATGACAGCCCGAGGGTTAAACGCTCCTGCCGGAACAATGTCGCGCGTACCGTCTCGTTTTGTTGGTCCTCATGCTATGCCATACCCGTTACATGAGCTACAGGTCTTCCGGCCTAGTGGTGATGAGTGCGCTACATGTATTGCTTTACGCAAG'/>

<sequence taxon='3' value='--------------------------------------------------------------------------------------------------------------------------------------------------------------------------------------------------------------------------------------------------------------------------------------------------------------------------------------------------------------------------------------------------------------------------------------------------------------------------------------------------------------------------------------------------------------------------------------------------------------------------------------------------------------------------------------------------------------------------------------------------------------------------------------------------------------------------------------------------------------------------------------------------------------------------------------------------------------------------------------------------------------------------------------------------------------------------------------------------------------------------------------------------------------------------------------------------------------------------------------------------------------------------------------------------------------------------------------------------------------------------------------------------------------------------------------------------------------------------------------------------------------------------------------------------------------------------------------------------------------------------------------------------------------------------------------------------------------------------------------------------------------------------------------------------------------------------------------------------------------------------------------------------------------------------------------------------------------------------------------------------------------------------------------------------------------------------------'/>

<sequence taxon='8' value='--------------------------------------------------------------------------------------------------------------------------------------------------------------------------------------------------------------------------------------------------------------------------------------------------------------------------------------------------------------------------------------------------------------------------------------------------------------------------------------------------------------------------------------------------------------------------------------------------------------------------------------------------------------------------------------------------------------------------------------------------------------------------------------------------------------------------------------------------------------------------------------------------------------------------------------------------------------------------------------------------------------------------------------------------------------------------------------------------------------------------------------------------------------------------------------------------------------------------------------------------------------------------------------------------------------------------------------------------------------------------------------------------------------------------------------------------------------------------------------------------------------------------------------------------------------------------------------------------------------------------------------------------------------------------------------------------------------------------------------------------------------------------------------------------------------------------------------------------------------------------------------------------------------------------------------------------------------------------------------------------------------------------------------------------------------------------------'/>

<sequence taxon='74' value='--------------------------------------------------------------------------------------------------------------------------------------------------------------------------------------------------------------------------------------------------------------------------------------------------------------------------------------------------------------------------------------------------------------------------------------------------------------------------------------------------------------------------------------------------------------------------------------------------------------------------------------------------------------------------------------------------------------------------------------------------------------------------------------------------------------------------------------------------------------------------------------------------------------------------------------------------------------------------------------------------------------------------------------------------------------------------------------------------------------------------------------------------------------------------------------------------------------------------------------------------------------------------------------------------------------------------------------------------------------------------------------------------------------------------------------------------------------------------------------------------------------------------------------------------------------------------------------------------------------------------------------------------------------------------------------------------------------------------------------------------------------------------------------------------------------------------------------------------------------------------------------------------------------------------------------------------------------------------------------------------------------------------------------------------------------------------------'/>

    <sequence taxon='105' value='CTGAGGTATGTAATTTAGTGAAAATGCTGCTGAAGACCGGCCGCCGATCGAAAGTACTAGGCGTTAGAGACATTCCTTAAGTAGGCCCTCCTTAATTAGCGTACGGGTCCAGCGAGCAAGCGCCGATATTTATTCATCAGAGAACCCTGGCGCCGCCTTACGGCGGAAGACGTTTTTTTGGTAAGGAAGTCTGATAGTCTTTTCATGCAGACTGGACCGCAGCACAAGGCGCAAGAACATGTTACTCGGTATTTTGGTTTCCAGTAGGCAGAACTGCTTAGAGGTGTGAATCGGAATTGTGTACACACATTTAGATACGTTCGCAAAGAGAATAGTACGACCCAAGCCCGTCCGTATTGCTCGCCGGACGGACTGAAGTTGCCGTTAGGGTTGTGAGAGATTTCGTGCCCCGACCCTATACGGCCGAGAGTACGCCTTTGATGCAGGCCCTCCCTAGCTTGGTTATGGTAATGTTAACTTCCGGTGAGGGCCTCGCTATTCCACTAACGCTAGCGTTATGCGTGATGTACTACATTACCAACTCGTCAAGGATTGTCTACACTGGACCCGGCGAAGTCGGACACTGTCCCGCTATTCGGGGCAGTATCCTCTACATCCAGCGGGGGTGCGCCGATCGATCTTCCACCCGCGGAATCCTGACATGACATATATCGAATATACATATCGTTTCGAGCGGTGTATAGACTGTATTCTCACTGCATCTAGCAGAGTCCGACTGTTATAAGCGTGGGGGGGACTAACCCGGCTTGGATTGAATGGGGGACCCCTTGTGGGCAGTTCGATCTCCGCACGTCTCTCTAACGAGATAACTTCGGACAAACAGATTACTAAGTCTATTACCAGGCCCGACACAATCCGCTCGATCGCCCGTCGCAGTCAGCATGACTTCCTAATGTAGAAACAATGTGACTTATATACAGGTGTAGTCTGTACGCTTATAATCCAGCCAGGGAGTCGGTATGCTAACCTCGGGGAAAGGAGTTCTCCAACTTAAGTATATTCACACCAGTCTTACGCCTGGGAGCGAGCTCGCTTAAATGCCGGACCGGATAATGTAAGAGCCTAATCTGTCCCCGCGTGGCGCATGTCGTCTAACCGAGTTCTTATTTCAACCTGGACTTGAAACCGATGTTCCTAACTTTTCTAGAGGCCAGCTCATCACCACCGGTTCGGCTGCGTTGTACGAGTACGCCCGTTTATGGAGAATTGAGCCATCGACGTCCCGTAGGAAACCCAGTCTGTCGTTCGACTTCTCGGGTCGGATTGGTTTGAATTATATTCACGTTTGAATGAAGGGTTAGCGTTGGGTCTATGCGAAAGAAGCGTTCAATAAAGACTATAATAGCCTAACTGGACTAGACGTTGCCGTGGAGCAGAGGCTTGGTTCTGTAGGCGGGCGAGGCAGGATTTGCGGAGATACGTCCATTTAATGTTCTTGAGGTAAGCGAAGTTCTCATGCTCACTTTTAAAATACTGGTCTCCGTGCCTGTTGAGTGGAAGTTACTATAGATACCCCTTCAACGTCTTGATCGTCATGCCTACTCACCGGCCACGAAACTTGGCTGGCCGCGTGGTGACTTCAGCCGTCCACAGACACTTGGAGCTTAATCTGGTGCTAGTCGGATCATCCGGAGTCTTATGCCTAAGGTAGGTTAGAAAGGCTTTACAGGGAAATGCCGCGTTCATTCGGTGAATAGTGCCCGTGTTTTGGGCGGCGTTTCCGAACCTCCAGCCGGTAAAGACTATAGCTAGGTCCACATATACCAAGGGGATGGCTATTGAAAAATGAGCGGGGCCTCTAGTGTCTAGCACCGTCCCTCGCTTAAATGACAGCCAGAGGGTTAAATGCTCCTGCCGGAACAGTGTCGTGCGTACCGTCTCGTTTTGTTGGTCCTCATGCTATGCCATACCCGTTACAGGAGGTACAGTTCTTCCGGCCGAGTGGTGATTAGTGCGCTACATGTATTGCTTTACGTAAG'/>

    <sequence taxon='75' value='CTGAGGTATGTAATTTAGTGAAACTGCTGCTGAAGACCGGCCGCCGATCGAAAGTACTAGGCGTCAGAGACATTCCTTAAGTAGGCTCTCCTTAATTAGCGTACGGGTCCAGCGAGCAAGCGCCTATATTTATTCATCAGAGAACCCTGGCGCCGCCTTACGGCGGAAGGCGTTTTTTTGGTAAGGAAGTCTGATGGTCTTTTCATGCAGACTGGACCGCAGCACAAGGCGCAAGAACATGTTACTCGGTATTTTGGTTTCCAGTAGGCAGAACTGCTTAGAGGTGTGAATCGGAATTGTGTACACACATTTAGATACGTTCGCAAAGAGAATAGTACGACCCAAGCCCGTCCGTATTGCTCGCCGGACGGACTGAAGTTGCCGTTAGGGTTGTGAGAGATTTCGTGCCCCGACCCTATACGGCCGAGAGTACGCCTTTGATGCAGGCCCTCCCTAGCTTGGTTATGGTAATGTTAACTTCCGGTGAGGGCCTCGCTATTCCACTAACGCTAGCGTTATGCGTGATGTACTACATTACCAACTCATCAAGGATTGTCTACACTGGACCCGGCGAAGTCGGACACTGTCCCGCTATTCGGGGCAGTATCCTCTACATCCAGCGGGGGTGCGCCGATCGATCTTCCACCCGCGGAATCCTGACATGACATATATCGAATATACATATCGTTTCGAGCGGTGTACAGACTGTATTCTCACTGCATCTAGCAGAGTCCGACTGTTATAAGCGTGGGGGGGACTAACCCGGCTTGGATTGAATGGGGGACCCCTTGCGGGCAGTTCGATCTCCGCACGTCTCTCTAACGAGATAACTTCGGACAAACAGGTTACTAAGTCTATTACCAGGCCCGACGCAATCCGCTCGATCGCCCGTCGCAGTCAGCATGACTTCCTAATGTAGAAACAATGTGACTTATATACAGGTGTAGTCTGTACGCTTATAATCCAGCCAGGGAGTCGGTATGCTAACCTCGGGGAAAGGAGTTCTCCAACTTAAGCATATTCACACCAGTCTTACGCCTGGGAGCGAGCTCGCTTAGATGCCGGACCGGATAATGTAAGAGCCTAATCTGTCCCCGCGTGGCGCATGTCGTCTAACCGAGTTCTTATTTCAACCTGGACTTGAAACCGATGTTCTTAACTTTTCTAGAGGCCAGCTCATCACAACCGGTCCGGCTGCGTTGTACGAGTACGCCCGTTTATGGAGAATTGAGCCATCGACGTCCCGTAGGAAACTCAGTCTGTCGTTCGACTTCTCGGGTCGGATTGGTTTGAATTATATTCACGTTTGAATGAAGGGTTAGCGTTGGGTCTATGCGAAAGAAGCGTTCAATAAAGACTATAATAGCCTAACTGGACTAGACGTTGCCGTGGAGCAGAGGCTTGGTTCTGTAGGCGGGCGAGGCAGGATTTGCGGAGATACGTCCATCTAACGTTCTTGAGGTAAGCGAAGTTCTCATGCTCACTTTTAAAATACTGGTCTCCGTGCCTGTTGAGTGGAAGTTACTATAGATACCCCTTCAACGTCTTGATCGTCATGCCTACTCACCGGCCACGCAACTTGGCTGGCCTCGTGGTGACTTCAGCCGTCCACAGACACTTGGAGCTTAATCTGGTGCTAGTCGGATCATCCGGAGTCTTATGCCTAAGGTAGGTTAGAAAGGCTTTACAGGGAAATGCCGCGTTCATTCGGTGAATAGTGCCCGTGTTTTGGGCGGCGTTTCCGAACCTCCAGCCGGTAAAGACTATAGCTAGGTCCACATATACCAAGGGGATGGCTATTGAAAAATGAGCGGGGCCTCTAGTGTCTAGCACCGTCCCTCGCTTAAATGACAGCCAGAGCGTTAAACGCTCCTGCCGGAACAGTGTCGTGCGTACCGTCTCGTTTTGTTGGCCCTCATGCTATGCCATACCCGTTACAGGAGGTACAGTTCTTCCGGCCGAGTGGTGATTAGTGCGCTACATGTATTGCTTTACGTAAG'/>

<sequence taxon='11' value='--------------------------------------------------------------------------------------------------------------------------------------------------------------------------------------------------------------------------------------------------------------------------------------------------------------------------------------------------------------------------------------------------------------------------------------------------------------------------------------------------------------------------------------------------------------------------------------------------------------------------------------------------------------------------------------------------------------------------------------------------------------------------------------------------------------------------------------------------------------------------------------------------------------------------------------------------------------------------------------------------------------------------------------------------------------------------------------------------------------------------------------------------------------------------------------------------------------------------------------------------------------------------------------------------------------------------------------------------------------------------------------------------------------------------------------------------------------------------------------------------------------------------------------------------------------------------------------------------------------------------------------------------------------------------------------------------------------------------------------------------------------------------------------------------------------------------------------------------------------------------------------------------------------------------------------------------------------------------------------------------------------------------------------------------------------------------------'/>

<sequence taxon='41' value='--------------------------------------------------------------------------------------------------------------------------------------------------------------------------------------------------------------------------------------------------------------------------------------------------------------------------------------------------------------------------------------------------------------------------------------------------------------------------------------------------------------------------------------------------------------------------------------------------------------------------------------------------------------------------------------------------------------------------------------------------------------------------------------------------------------------------------------------------------------------------------------------------------------------------------------------------------------------------------------------------------------------------------------------------------------------------------------------------------------------------------------------------------------------------------------------------------------------------------------------------------------------------------------------------------------------------------------------------------------------------------------------------------------------------------------------------------------------------------------------------------------------------------------------------------------------------------------------------------------------------------------------------------------------------------------------------------------------------------------------------------------------------------------------------------------------------------------------------------------------------------------------------------------------------------------------------------------------------------------------------------------------------------------------------------------------------------'/>

    <sequence taxon='140' value='CTGAGGTATGTAATTTAGTGAAACTGCTGCTGAAGACCGGCCGCCGATCGAAAGTACTAGGCGTCAGAGACATCCCTTAAGTAGGCTCTCCTTAATTAGCGTACGGGTCCAGCAAGCAAGCGCCTATATCTATTCATCAGAGAACCCTGGCGCCGCTTTACAGCGCAAGGAGTTTTTTTGGTAAGGAAGTCTGATAGTCTTTTCATGCAGACTGGACCCCAGCACAAGGCGCAAGAACATGTTACTCGGTATTTTGGTTTCCAGTAGGCAGAACTGCTTAGAGGTGTGACTCAGAATTGTGTACACACATTTAGATATGTTCGCAAAGAGCATAGTGCGACCCAAGCCCGTCCGTATTGCTCGCCGGACGGACTGAAGTTGCCGTTAGGGTTGTGAGAGATTTCATGCCCCGACCCTATACGGCCGAGGGTACGCCTTTGATGCAGGCCCTCCCTAGCTTGGTTATGGTAATGTTAAATTCCGGTGAGGGCCTCGCTATTCCACTAACGCTAGCGTTATGCGTGATGTACTACATTCCCAACTCGTCAAGGATTGTCTACACTGGACCCGGAGAAGTCGGACACTGTCCCGTTATTCAGGGCAGTATCCTCTACATCCAGCGGGGATGCGCCGATCGATCTTCCACCCGCGGAATCCTAACAGGACATATATCGAATATACATATCCTTTCGAGCGGTGTACAGACTGTATTCTCAATGCATCTAGCATAGTCCGACTGTTATAAGCGTGGGGGGGACTAACCCGGCTTGGATTGAATGGGGGACCCCTTGTGGGCAGTTCGATCTCCGCACGTCCCTCTAACGAGATAACTTCGGAACAACAGGTTACTAAATCTATTACTAGGCCCGACGCAATCCGCTCGATCGCCCGTCGCAGTGAGTATGACTTCCTAATGTAGAAACAATGTGACTTATATACAAGTGTAGTCTGTACGCTTATAATCCAGCCAGGGAGTCGGTATGCTAACCTCGGGGAAGGGAGTTCTCCAACTTAAGCATATTCACACCAGTCTTACGCCTGGGAGCGAGCCCGCTTAAATGCCGGACCGGATAATGTAAGAGCCTAATCTGGCCCCGCGTGGCGCATGTCGTCTAACCGAGTTCTTATTTCAACCTGGACTTGAAACCGATGTTCTTGACTTTTCTAGAGGCCAGCTCATCACAACCGGTTCGGCTGCGCTGTATGAGTACGCACGTTTATGGAGACTTGAGCCATCGACGTCCCGTAGGAAACCCAGTCTGTCGTTCGACTTCTCGGGTCGGTTTGGTTTGAATTATATTCACGTTTGAATGAAGGGTTAGCGTTGGGTCTATGCGAAAGAAGCGTTCAATAAATACTATAATAGCCTAACTGGACCAGACGTTGCCGTGGAGCAGAGGCTTGGTTCTGTAGGCGGGCGAGGCAGGGTTTGCGGAGATACGTCCATTTAACGTTCTTGAGGTAAGCGAAGTTCTCATGCTCACTTTTAAAATACTGGTCTCCGTGCCTGTTGAGTGGAAGTTACTATAGATACCCCTTCAACGTCTTGATCGTCGTGCCTACTCATTGGCCACGCAACTTGGCTGGCCTCGTAGTGACTTCAGCCGTCCACAGACACTTGGAGCTTAATCTGGTGCTAGTCGGATCATCCTGAGTCTTATGCCTAAGGTAGTTTAGAAAGGCCTTACAGGGACACGCCGCGTTCATTCGGTGAATAGTGCCCGTGTTTTGGGCGGCGTTTCCGAACCTCCAACCGGTAATGACTATAGCTAGGTCCACACATACCAAGGGGATGGCTATTGAAAAATGAGCGGGGCCTCTAGTGTCTAGCACCGTCCCTCGCTTAAATGACAGCCAGAGGGTTAAACGCTCCTGCCGGAACAGTGTCGCGCGAACCGTCTCGTTTTGTTGGTCCTCATGCTATGCCATACCCGTTACATGAGGTACAGTTCTTCCGGCCGAGTGGTGATTAGTGCGCTACATGTATTGGTTTACGCAAG'/>

    <sequence taxon='141' value='CTGAGGTATGTAATTTAGTGAAACTGCTGCTGAAGACCGGCCGCCGATCGAAAGTACTAGGCGTCAGAGACATCCCTTAAGTAGGCTCTCCTTAATTAGCGTACGGGTCCAGCAAGCAAGCGCCTATATCTATTCATCAGAGAACCCTGGCGCCGCTTTACAGCGCAAGGAGTTTTTTTGGTAAGGAAGTCTGATAGTCTTTTCATGCAGACTGGACCCCAGCACAAGGCGCAAGAACATGTTACTCGGTATTTTGGTTTCCAGTAGGCAGAACTGCTTAGAGGTGTGACTCAGAATTGTGTACACACATTTAGATATGTTCGCAAAGAGCATAGTGCGACCCAAGCCCGTCCGTATTGCTCGCCGGACGGACTGAAGTTGCCGTTAGGGTTGTGAGAGATTTCATGCCCCGACCCTATACGGCCGAGGGTACGCCTTTGATGCAGGCCCTCCCTAGCTTGGTTATGGTAATGTTAAATTCCGGTGAGGGCCTCGCTATTCCACTAACGCTAGCGTTATGCGTGATGTACTACATTCCCAACTCGTCAAGGATTGTCTACACTGGACCCGGAGAAGTCGGACACTGTCCCGTTATTCAGGGCAGTATCCTCTACATCCAGCGGGGATGCGCCGATCGATCTTCCACCCGCGGAATCCTAACAGGACATATATCGAATATACATATCCTTTCGAGCGGTGTACAGACTGTATTCTCAATGCATCTAGCAGAGTCCGACTGTTATAAGCGTGGGGGGGACTAACCCGGCTTGGATTGAATGGGGGACCCCTTGTGGGCAGTTCGATCTCCGCACGTCCCTCTAACGAGATAACTTCGGAACAACAGGTTACTAAATCTATTACTAGGCCCGACGCAATCCGCTCGATCGCCCGTCGCAGTGAGTATGACTTCCTAATGTAGAAACAATGTGACTTATATACAAGTGTAGTCTGTACGCTTATAATCCAGCCAGGGAGTCGGTATGCTAACCTCGGGGAAGGGAGTTCTCCAACTTAAGCATATTCACACCAGTCTTACGCCTGGGAGCGAGCCCGCTTAAATGCCGGACCGGATAATGTAAGAGCCTAATCTGGCCCCGCGTGGCGCATGTCGTCTAACCGAGTTCTTATTTCAACCTGGACTTGAAACCGATGTTCTTGACTTTTCTAGAGGCCAGCTCATCACAACCGGTTCGGCTGCGCTGTATGAGTACGCACGTTTATGGAGACTTGAGCCATCGACGTCCCGTAGGAAACCCAGTCTGTCGTTCGACTTCTCGGGTCGGTTTGGTTTGAATTATATTCACGTTTGAATGAAGGGTTAGCGTTGGGTCTATGCGAAAGAAGCGTTCAATAAATACTATAATAGCCTAACTGGACCAGACGTTGCCGTGGAGCAGAGGCTTGGTTCTGTAGGCGGGCGAGGCAGGGTTTGCGGAGATACGTCCATTTAACGTTCTTGAGGTAAGCGAAGTTCTCATGCTCACTTTTAAAATACTGGTCTCCGTGCCTGTTGAGTGGAAGTTACTATAGATACCCCTTCAACGTCTTGATCGTCGTGCCTACTCATTGGCCACGCAACTTGGCTGGCCTCGTAGTGACTTCAGCCGTCCACAGACACTTGGAGCTTAATCTGGTGCTAGTCGGATCATCCTGAGTCTTATGCCTAAGGTAGTTTAGAAAGGCCTTACAGGGACACGCCGCGTTCATTCGGTGAATAGTGCCCGTGTTTTGGGCGGCGTTTCCGAACCTCCAACCGGTAATGACTATAGCTAGGTCCACACATACCAAGGGGATGGCTATTGAAAAATGAGCGGGGCCTCTAGTGTCTAGCACCGTCCCTCGCTTAAATGACAGCCAGAGGGTTAAACGCTCCTGCCGGAACAGTGTCGCGCGAACCGTCTCGTTTTGTTGGTCCTCATGCTATGCCATACCCGTTACATGAGGTACAGTTCTTCCGGCCGAGTGGTGATTAGTGCGCTACATGTATTGGTTTACGCAAG'/>

<sequence taxon='44' value='--------------------------------------------------------------------------------------------------------------------------------------------------------------------------------------------------------------------------------------------------------------------------------------------------------------------------------------------------------------------------------------------------------------------------------------------------------------------------------------------------------------------------------------------------------------------------------------------------------------------------------------------------------------------------------------------------------------------------------------------------------------------------------------------------------------------------------------------------------------------------------------------------------------------------------------------------------------------------------------------------------------------------------------------------------------------------------------------------------------------------------------------------------------------------------------------------------------------------------------------------------------------------------------------------------------------------------------------------------------------------------------------------------------------------------------------------------------------------------------------------------------------------------------------------------------------------------------------------------------------------------------------------------------------------------------------------------------------------------------------------------------------------------------------------------------------------------------------------------------------------------------------------------------------------------------------------------------------------------------------------------------------------------------------------------------------------------'/>

    <sequence taxon='132' value='CTGAGGTATGTAATTTAGTGAAACTGCTGCTGAAGACCGGCCGCCGATCGAAAGTACTAGGCGTCAGAGACATCCCTTAAGTAGGCTCTCCTTAATTAGCGTACGGGTCCAGCAAGCAAGCGCCTATATTTATTCATCAGAGAACCCTGGCGCCGCTTTACGGCGTAAGGAGTTTTTTTGGTAAGGAAGTCTGATAGTCTTTTCATGCAGACTGGACCCCAGCACAAGGCGCAAGAACATGTTACTCGGTATTTTGGTTTCCAGTAGGCAGAACTGCTTAGAGGTGTGACTCAAAATTGTGTACACACATTTAGATATGTTCGCAAAGAGCATAGTACGACCCAAGCCCGTCCGTATTGCTCGCCGGACGGACTAAAGTTGCCGTTAGGGTTGTGAGAGATTTCGTGCCCCGACCCTATAGGGCCGAGGGTACGCCTTTGATGCAGGCCCTCCCTAGCTTGGTTATGGTAATCTTAAATTCCGGTGAGGGCCTCGCTATCCCACTAACGCTAGCGTTATGCGTGATGTACTACATTACCAACTCGTCAAGGATTGTCTACACTGGACCCGGCGAAGTCGGACACTGTCCCGTTATTCAGGGCAGTATCCTCTACATCCAGCGGGGATGCGCCGATCGATCTTCCACCCGCGGACTCCTGACATGACATATATCGAATATACATATCCTTTCGAGCGGTGTACAGACTGTATTCTCACTGCATCTAGCAGAGTCCGACTGTTATCAGCGTGGGGGGGACTAACCCGGCTTGGATTGAATGGGGGACCCCTTATGGGCAGTTCGATCTCCGCACGTCTCTCCAACGAGATAACTTCGGAACAACAGGTTACTAAGTCTATTACTAGGCCCGACGCAATCCGCTCGATCGCCCGTCGCAGTGAGTATGACTTCCTAATGTAGAAACAATGTGACTTATATACAAGTGTAGTCTGTACGCTTATAATCCAGTCAGGGAGTCGGTATGCTAACCTCGGGGAAGGGAGTTCTCCAACTTAAGCATATTCACACCAGTCTTACGCCTGGGAGCGAGCCCGCTTAAATGCCGGACCGGATAATGTAAGAGCCTAATCTGGCCCCGCGTGGCGCATGTCGTCTAACCGAGTTCTTATTTCAACCTGGACTTGAAACCGATGTTCTTAACTTTTCTAGAGGCCAGCTCATCACAACCGGTTCGGCTGTGCTGTATGAGTACGCACGTTTATGGAGACTTGAGCCATCGACGTCCCGTAGGAAACCCAGTCTGTCGTTCGACTTCTCGGTTCGGTTTGGTTTGAATTATATTCACGTTTGAATGAAGGGTTAGCGTTGGGTCTATGCGAAAGAAGCGTTCAATAAATACTATAATAGCCTAACTGGACCAGACGTTGCCGTGGAGCAGAGGCTTGGTTCTCTAGGCGGGCGAGGCAGGGTTTGCGGAAATACGTCCATTTAACGTTCTTGAGGTAAGCGAAGTTCTCATGCTCACTTTTAAAATACTGGTCTCCGTGCCTGTTGAGTGGAAGTTACTATAGATACCCCTTCAACGTCTTGATCGTCGTGCCTACTCATTGGCCACGCAACTTGGCTGGCCTCGTAGTGACTTCAGCCGTCCACAGACACTTGGAGCTTAATCTGGTGCTAGTCGGATCATCCTGAGTCTTATGCCTAAGGTAGTTTAGAAAGGCTTTACAGGGACACGCCGCGTTCATTCGGTGAATAGTGCCCGTGTTTTGGGCGGCGTTTCCAAACCTCCAGCCGGTAATGACTATAGCTAGGTCCACACATACCAAGGGGATGGCTATTGAAAAATGAGCGGGGCCTCTAGTGTCTAGCACCGTCCCTCGCTTAAATGACAGCCAGAGGGTTAAACGCTCCTGCCGGAACAGTGTCGCGCGTACCGTCTCGTTTTGTTGGTCCTCATGCTATGCCATACCCGTTACATGAGGTACAGTTCTTCCGGCCGAGTGGTGATTAGTGCGCTACATGTATTGGTTTACGCAAG'/>

    <sequence taxon='151' value='CTGAGGTATGTAATTTAGTGAAACTGCTGCTGAAGACCGGCCGCCGATCGAAAGTACTAGGCGTCAGAGACATCCCTTAAGTAGGCTCTCCTTAATTAGCGTACGGGTCCAGCAAGCAAGCGCCTATATTTATTCATCAGAGAACCCTGGCGCCGCTTTACGGCGTAAGGAGTTTTTTTGGTAAGGAAGTCTGATAGTCTTTTCATGCAGACTGGACCCCAGCACAAGGCGCAAGAACATGTTACTCGGTATTTTGGTTTCCAGTAGGCAGAACTGCTTAGAGGTGTGACTCAAAATTGTGTACACACATTTAGATATGTTCGCAAAGAGCATAGTACGACCCAAGCCCGTCCGTATTGCTCGCCGGACGGACTAAAGTTGCCGTTAGGGTTGTGAGAGATTTCGTGCCCCGACCCTATAGGGCCGAGGGTACGCCTTTGATGCAGGCCCTCCCTAGCTTGGTTATGGTAATCTTAAATTCCGGTGAGGGCCTCGCTATCCCACTAACGCTAGCGTTATGCGTGATGTACTACATTACCAACTCGTCAAGGATTGTCTACACTGGACCCGGCGAAGTCGGACACTGTCCCGTTATTCAGGGCAGTATCCTCTACATCCAGCGGGGATGCGCCGATCGATCTTCCACCCGCGGACTCCTGACATGACATATATCGAATATACATATCCTTTCGAGCGGTGTACAGACTGTATTCTCACTGCATCTAGCAGAGTCCGACTGTTATCAGCGTGGGGGGGACTAACCCGGCTTGGATTGAATGGGGGACCCCTTATGGGCAGTTCGATCTCCGCACGTCTCTCCAACGAGATAACTTCGGAACAACAGGTTACTAAGTCTATTACTAGGCCCGACGCAATCCGCTCGATCGCCCGTCGCAGTGAGTATGACTTCCTAATGTAGAAACAATGTGACTTATATACAAGTGTAGTCTGTACGCTTATAATCCAGTCAGGGAGTCGGTATGCTAACCTCGGGGAAGGGAGTTCTCCAACTTAAGCATATTCACACCAGTCTTACGCCTGGGAGCGAGCCCGCTTAAATGCCGGACCGGATAATGTAAGAGCCTAATCTGGCCCCGCGTGGCGCATGTCGTCTAACCGAGTTCTTATTTCAACCTGGACTTGAAACCGATGTTCTTAACTTTTCTAGAGGCCAGCTCATCACAACCGGTTCGGCTGTGCTGTATGAGTACGCACGTTTATGGAGACTTGAGCCATCGACGTCCCGTAGGAAACCCAGTCTGTCGTTCGACTTCTCGGTTCGGTTTGGTTTGAATTATATTCACGTTTGAATGAAGGGTTAGCGTTGGGTCTATGCGAAAGAAGCGTTCAATAAATACTATAATAGCCTAACTGGACCAGACGTTGCCGTGGAGCAGAGGCTTGGTTCTGTAGGCGGGCGAGGCAGGGTTTGCGGAAATACGTCCATTTAACGTTCTTGAGGTAAGCGAAGTTCTCATGCTCACTTTTAAAATACTGGTCTCCGTGCCTGTTGAGTGGAAGTTACTATAGATACCCCTTCAACGTCTTGATCGTCGTGCCTACTCATTGGCCACGCAACTTGGCTGGCCTCGTAGTGACTTCAGCCGTCCACAGACACTTGGAGCTTAATCTGGTGCTAGTCGGATCATCCTGAGTCTTATGCCTAAGGTAGTTTAGAAAGGCTTTACAGGGACACGCCGCGTTCATTCGGTGAATAGTGCCCGTGTTTTGGGCGGCGTTTCCAAACCTCCAGCCGGTAATGACTATAGCTAGGTCCACACATACCAAGGGGATGGCTATTGAAAAATGAGCGGGGCCTCTAGTGTCTAGCACCGTCCCTCGCTTAAATGACAGCCAGAGGGTTAAACGCTCCTGCCGGAACAGTGTCGCGCGTACCGTCTCGTTTTGTTGGTCCTCATGCTATGCCATACCCGTTACATGAGGTACAGTTCTTCCGGCCGAGTGGTGATTAGTGCGCTACATGTATTGGTTTACGCAAG'/>

    <sequence taxon='68' value='CTGAGGTATGTAATTTAGTGAAACTGCTGCTGAAGACCGGCCGCCGATCGAAAGTACTAGGCGTCAGAGAAATCCCTTAAGTAGGCTCTCCTTAATTAGCGTACGGGCCCAGCGAGCAAGCGCCTATATTTACTCATCAGAGAACCCTGGCTCCGCTTTACGGCGTAAGGAGTTTTTTTGGTAGGGAAGTCTGATAGTCTTTTCATGCAGACTGGACCGCAGCACAAGGCGCGAGAACATGTTACTCGGTATTTTGGTTTCCAGTAGGCAGAACTGCTTAGAGGTGTGAATCAGAATTGTGTACACACATTTAGATATGTTCGCAAAGAGCATAGTACCACCCAAGCCCGTCCGTATTGCTCGCCGGACGGACTGAAGTTGCCGCTAGGGTTGTGAGAGATTTCGTGCCCCGACCCTATACGGCCGAGAGTACGCCTTTGATGCAGGCCCTCCCTAGCTTGGTTATGGTAATGTTAAATTCCGGTGAGGGCCTCGCTACTCCACTAACGCTAGCGTTATGCGTGATGTACTACATTTCCAACTCGTCAAGGATTGTCTACACTGGACCCGGCGAAGTCGGACACTGTCCCGCTATTCAGGGCAGTATCCTCTACATCCAGCGGGGGTGCGCCGATCGATCTTCCACCCGCGGAATCCTGACCTGACATATATCGAATATACATATCCTTTCGAGCGGTGTACAGACTGTATTCTCACTGCATCTAGCAGAGTCCGACTGTTATAAGCGTGGGGGGGACTAACCCGGCTTGGATTGAATGGGGGACCCCTTGTGGGCAGTTCGATCTCCGCACGTCTCTCTACCGAGATAACTTCGGACCAATAGGTTACTAAGTCTATTACTAGGCCCGACGCAATCCGCTCGATCGCCCGTCGCAGTCAGTATGACTTCCTAATGTAGAAACAATGTGACTTATATACAGGTGTAGTCTGGACGCTTATAATCCAGCCAGGGAGTCGGTATGCTAACCTCGGGGAAGGGAGTTCTCCACCTTAAGCATATTCACACCAGTCTTACGCCTGGGAGCGAGCTCGCTTAAATGCCGGACCGGATAATGTAAGAGCCTAATCTGGCCCCGCGTGGCGCGTGTCGTCTAACCGAGTTCTTATTTCAACCTGGACTTGAAACCGATGTTCTTAACTTTTCTAGAGGCCAGCTCATCACAACCGGTTCGGCTGCGTTGTACGAGTACGCACGTTTATGGAGACTTGAGCCATCGACGTCCCGTAGGAAACCCAGTCTATCGTTCGACTTATCGGGTCGGTTTGGTTTAAATTATATTCACGTTTGAATGAAGGGTTAACGTTGGGTCTATGCGAAAGAAGCGTTCAATAAATACTATAATAGCCTAACTGGACCAGACGTTGCCGTGGAGCAGAGGCTTGGTTCTGTAGGCGGGCGAGGCAGGGTTTGCGGAGATACGTCCATTTAACGTTCTTGAGGTAAGCGAAGTTCTCATGCTCACTTTTAAAATACTGGTCTCCGTGCCTGTTGAGTGGAAGTTACTATAGATACCACTTCAACGTCTTGATCGTCGTGCCTACTCATTGGCCACGCAACTTGGCTGGCCTCGTAGTGACTTCAGCCGTCCACAGACACTTGGGGCTTAATCTGGTGCTAGTCGGATCATCCTGAGTCTTACGCCTAAGGTAGTTTAGAAAGGCTTTACAGGGAAACGCGGCGTTCATTCGGTGAATAGTGCCCGTGTTTTGGGCGGCGTTTCCGGACCTCCAGCCGGTAAAGACTATAGCTATGTCCACACATACCAAGAGGATGGCTATTGAAAAATGAGCGGGGCCTCTGGTGTCTAGCACCGTCCCTCGCTTAAATGGCAGCCAGAGGGTTAAACGCTCCTGCCGGAACAGTGTCGCGCGTACCGTCTCGTTTTGTTGGTCCTCATGCTATGCCATACCCGTTACATGAGGTACAGTTCTTCCGGCCGAGTGGTGGTTAGTGCGTTACATGTATTGCTTTACGCAAG'/>

    <sequence taxon='69' value='CTGAGGTATGTAATTTAGTGAAACTGCTGCTGAAGACCGGCCGCCGATCGAAAGTACTAGGCGTCAGAGAAATCCCTTAAGTAGGCTCTCCTTAATTAGCGTACGGGCCCGGCGAGCAAGCGCCTATATTTACTCATCAGAGAACCCTGGCGCCGCTTTACGGCGTAAGGAGTTTTTTTGGTAAGGAAGTCTGATAGTCTTTTCATGCAGACTGGCCCGCAGCACAAGGCGCGAGAACATGTTACTCGGTATTTTGGTTTCCAGTAGGCAGAACTGCTTAGAGGTGTGAATCAGAATTGTGTACACACATTTAGATATGTTCGCAAAGAGCATAGTACCACCCAAGCCCATCCGTATTGCTCGCCGGACGGACTGAAGTTGCCGCTAGGGTTGTGAGAGATTTCGTGCCCCGACCCTATACGGCCGAGAGTACGCCTTTGATGCAGGCCCTCCCTAGCTTGGTTATGGTAATGTTAAATTCCGGTGAGGGCCTCGCTATTCCACTAACGCTAGCGTCATGCGTGATGTACTACATTCCCAACTCGTCAAGGATTGTCTACACTGGACCCGGCGAAGTCGGACACTGTCCCGCTATTCAGGGCAGTATCCTCTACATCCAGCGGGGGTGCGCCGATCGATCTTCCACCCGCGGAATCCTGACATGACATATATCGAATATACATATCCTTTCGAGCGGTGTACAGACTGTATTCTCACTGCATCTAGCAGAGTCCGACTGTTATAAGCGTGGGGGGGACTAACCCGGCTTGGATTGAATGGGGGACCCCTTGTGGGCAGTTCGATCTCCGCACGTCTCTCTAACGAAATAACTTCGGACCAACAGGTTACTAAGTCTATTACTAGGCCCGACGCAATCCGCTCGATCGCCCGTCGCAGTCAGTATGACTTCCTAATGTAGAAACAATGTGACTTATATACAGGTGTAGTCTGGACGCTTATAATCCAGCCAGGGAGTCGGTATGCTAACCTCGGGGAAGGGAGTTCTCCACCTTAAGCATATTCACACCAGTCTTACGCCTGGGAGCGAGCTCGCTTAAATGCCGGACCGGATAATGTAAGAGCCTAATCTGGCCCCGCGTGGCGCATGTCGTCTAACCGAGTTCTTATTTCAACCTGGACTTGAAACCGATGTTTTTAACTTTTCTAGAGGCCAGCTCATCACAACCGGTTCGGCTGCGTTGTACGAGTACGCACGTTTATGGAGACTTGAGCCATCGACGTCCCGTAGGAAACCCAGTCTGTCGTTCGACTTCTCGGGTCGGTTTGGTTTAAATTATATTCACGTTTGAATGAAGGGTTAACGTTGGGTCTATGCGAAAGAAGCGTTCAATAAATACTATAATAGCCTAACTGGACCAGACGTTGCCGTGGAGCAGAGGCTTGGTTCTGTAGGCGGGCGAGGCAGGGTTTGCGGAGATACGTCCATTTAACGTTCTTGAGGTAAGCGAAGTTCTCATGCTCACTTTTAAAATACTGGTCTCCGTGCCTGTTGAGTGGAAGTTACTATAGATACCACTTCAACGTCTTGATCGTCGTGCCTACTCATTGGCCACGCAACTTGGCTGGCCTCGCAGTGACTTCAGCCGTCCACAGACACTTGGGGCTTAATCTGGTGCTAGTCGGATCATCCTGAGTCTTATGCCTAAGGTAGTTTAGAAAGGCTTTACAGGGAAACGCGGCGTTCATTCGGTGAATAGTGCCCGTGTTTTGGGCGGCGTTTCCGGACCTCCAGCCGGTAAAGACTATAGCTAGGTCCACACATACCAAGGGGATGGCTATTGAAAAATGAGCGGGGCCTCTGGTGTCTAGCACCGTCCCTCGCTTAAATGACAGCCAGAGGGTTAAACGCTCCTGCCGGAACAGTGTCGCGCGTACCGTCTCGTTTTGTTGGTCCTCATGCTATGCCATACCCGTTACATGAGGTACAGTTCTTCCGGCCGAGTGGTGATTAGTGCGTTACATGTATTGCTTTACGCAAG'/>

    <sequence taxon='70' value='CTGAGGTATGTAATTTAGTGAAACTGCTGCTGAAGACCGGCCGCCGATCGAAAGTACTAGGCGTCAGAGAAATCCCTTAAGTAGGCTCTCCTTAATTAGCGTATGGGCCCAGCGAGCAAGCGCCTATATTTACTCATCAGAGAACCCTGGCGCCGCTTTACGGCGTAAGGAGTTTTTTTGGTAAGGAAGTCTGATAGTCTTTTCATGCAGACTGGACCGCAGCACAAGGCGCGAGAACATGTTACTCGGTATTTTGGTTTCCAGTAGGCAGAACTGCTTAGAGGTGTGAATCAGAATTGTGTACACACATTTAGATATGTTCGCAAAGAGCATAGTACCACCCAAGCCCGTCCGTATTGCTCGCCGGACGGACTGAAGTTGCCGCTAGGGTTGTGAGAGATTTCGTGCCCCGACCCTATACGGCCGAGAGTACGCCTTTGATGCAGGCCCTCCCTAGCTTGGTTATGGTAATGTTAAATTCCGGTGAGGGCCTCGCTATTCCACTAACGCTAGCGTTATGCGTGATGTACTACATTCCCAACTCGTCAAGGATTGTCTACACTGGACCCGGCGAAGTCGGACACTGTCCCGCTATTCAGGGCAGTATCCTCTACATCCAGCGGGGGTGCGCCGATCGATCTTCCACCCGCGGAATCCTGACATGACATATATCGAATATACATATCCTTTCGAGCGGTGTACAGACTGTATTCTCACTGCATCTAGCAGAGTCCGACTGTTATAAGCGTGGGGGGGACTAACCCGGCTTGGATTGAATGGGGGACCCCTTGTGGGCAGTTCGATCTCCGCACGTCTCTCTAACGAAATAACTTCGGACCAACAGGTTACTAAGTCTATTACTAGGCCCGACGCAATCCGCTCGATCGCCCGTCGCAGTCAGTATGACTTCCTAATGTAGAAACAATGTGACTTATATACAGGTGTAGTCTGGACGCATATAATCCAGCCAGGGAGTCGGTATGCTAACCTCGGGGAAGGGAGTTCTCCACCTTAAGCATATTCACACCAGTCTTACGCCTGGGAGCGAGCTCGCTTAAATGCCGGACCGGATAATGTAAGAGCCTAATCTGGCCCCGCGTGGCGCATGTCGTCTAACCGAGTTCTTATTTCAACCTGGACTTGAAACCGATGTTCTTAACTTTTCTAGAGGCCAGCTCATCACAACCGGTTCGGCTGCGTTGTACGAGTACGCACGTTTATGGAGACTTGAGCCATCGACGTCCCGTAGGAAACCCAGTCTGTCGTTCGACTTCTCGGGTCGGTTTGGTTTAAATTATATTCACGTTTGAATGAAGGGTTAACGTTGGGTCTATGCGAAAGAAGCGTTCAATAAATACTATAATAGCCTAACTGGACCAGACGTTGCCGTGGAGCAGAGGCTTGGTTCTGTAGGCGGGCGAGGCAGGGTTTGCGGAGATACGTCCATTTAACGTTCTTGAGGTAAGCGAAGTTCTCATGCTCACTTTTAAAATACTGGTCTCCGTGCCTGTTGAGTGGAAGTTACTATAGATACCACTTCAACGTCTTTATCGTCGTGCCTACTCATTGGCCACGCAACTTGGCTGGCCTCGTAGTGACTTCAGCCGTCCACAGACACTTGGGGCTTAATCTGGTGCTAGTCGGATCATCCTGAGTCTTATGCCTAAGGTAGTTTAGAAAGGCTTTACAGGGAAACGCGGCGTTCATTCGGTGAATAGTGCCCGTGTTTTGGGCGGCGTTTCCGGACCTCCAGCCGGTAAAGACTATAGCTAGGTCCACGCATACCAAGGGGATGGCTATTGAAAAATGAGCGGGGCCTCTGGTGTCTAGCACCGTCCCTCGCTTAAATGACAGCCAGAGGGTTAAACGCTCCTGCCGGAACAGTGTCGCGCGTACCGTCTCGTTTTGTTGGTCCTCATGCTATGCCATACCCGTTACATGAGGTACAGTTCTTCCGGCCGAGTGGTGATTAGTGCGTTACATGTATTGCTTTACGCAAG'/>

    <sequence taxon='56' value='CTGAGGTATGTAATTTAGTGAAACTGCTACTGAAGACCGGCCGCCGATCGAAAGTACTAGGCGTCAGAGACATTCCTTAAGTAGGCTCTCCTTAATTAGCGTACGGGTCCAGCGAGTAAGCGCCTATATTTATTCATCAGAGAACCCTGGCGCCGCTTTACGGCGTAAGGAGTTTTTTTGGTAAGGAAGTCTGATAGTCTTTTCATGCAAACTGGACCGCAGCACAAGGCGCAAGAACATGTTACTCGGTATTTTGGTTTCCAGTAGGCAGAACTGCTTAGAGGTGCGAATCGGAATTGTGTACACACATTTAGATATGTTCGCAAAGAGCATAGTACGACCCAAGCCCGTCCGTATTGCTCGCCGGACGGACTGAAGTTGCCGTTAGGGTTGTGAGAGATTTCGTGCCCCGACCATATACGGCCGAGAGTAGGCCCTTGATGCAGGCCCTCCCTAGTTTGGTTATGGTCATGTTGAATTCTGGTGAGGGCCTCGCTATTCCACTAACGCTAGCGTTATGCGTGATGTACTACATTCCCGACTCGTCAAGGATTGTCTACACTGGACCCGGCGAAGTCGGACACTGTCCCGCTATTCAGGGCAGTATCATCTACATCCAGCGGGGGTGCGCCGATCGATCTTCCACCCGTAGAATCCTGACATGACATATATCGAATATACATATCCTTTCGAGCGGTGTACAGACTGTATTCTCACTGCATCTAGCAGAGTCCGACTGTTATAAGCGTGGGGGGGACTAACCCGGCTTGGATTGAATGGGGGTCCCCTTGTGGGCAGTTCGATCTCCGTACGTCTCTCTAACGAGATAACTTCGGACCAACAGGTTACTAAGTCTATTACTAGGCCCGACGCAATCCGCTCGATCGCCCGTCGCAGTCAGTATGACTTCCTAATGTAGAAACAATGTGACTTATATACAGGTGTAGTCTGTACGCTTATAATCCAGCCAGGGAGCCGGTATGCTAACCTCGGGGAAGGGAGTTCTCCAACTTAAGCATATTCACACCAGTCTTACGCCTGGGATCGAGCTCGCTTAAATGCCGGACCGGATAATGTAAGAGCCTAATCTGGCCCCGCGTTGCGCATGTCGTCTAACCGAGTTCTTATTTCAACCTGGACTTGAAACCGATGTTCTTAACTATTCTAGAGGCCAGCTCATTACAACCGGTTCGGCTGCGTTGTACGAGTACGCACGATTATGGAGACTTGAACCATCGACGTCCCGTGGAAAACCCAGTCTGTCGTTCGACTTCTCGGGTCGGTTTGGTTTGAATTATATTCACGTTTTAATGAAGGGTTAGCGTTGGGTCTATGCGAAAGAAGCGTTCAATAAAGACTATAATAGCCTAACTAGACCAGACGTTGCCGTGGAGCAGAGGCTTGGTTCTGTAGGCGGGCGAGGCAAGATTTGCGGAGATACGTCCATTTAACGTTCTTGAGGTAAGCGAAGTTCTCATGCTCACTTTTAAACTACTGGTCTCCGTGACTGTTGAGTGGAAGTTACTATAGATACCCCTTTAGCGTCTTGATCGTCGTGCCTACTCACTGGCCACGCAACTTGGCTGGCCTCGTAGGGACTTCAGCCGTCCACAGCCACTTGGAGCTTAATCTGGTGCTTGTCGGATCATCCTGAGTCTTATGTCTAAGGTAGTTTAGAAAGGCTTTACAGGGAAACGCCGCGTTCATTCGGTGAATAGTGCCCGTGTTTTGGGCGGCGTTTCCGAACCTCCAGCCGGTAAAGACTATAGCTAGGTCCACACATACCAAGGGGATGGCTATTGAAAAATGAGCGGGGCCTCTAGTGTCTAGCACCGTCCCTCGCTTAAACGACAGCCAGCGGGTTAAACGCTCCTGCCGGAACAGTGTCGCGCGTACCGTCTCGTTTTGTTGGTCCTCATGCTACGCCATACTCGTTACATGAGGTACAGCTCTTCCGGCCGAGTGGTGATTAGTGCGCTACATGTATTGCTTTACGCAAG'/>

<sequence taxon='4' value='--------------------------------------------------------------------------------------------------------------------------------------------------------------------------------------------------------------------------------------------------------------------------------------------------------------------------------------------------------------------------------------------------------------------------------------------------------------------------------------------------------------------------------------------------------------------------------------------------------------------------------------------------------------------------------------------------------------------------------------------------------------------------------------------------------------------------------------------------------------------------------------------------------------------------------------------------------------------------------------------------------------------------------------------------------------------------------------------------------------------------------------------------------------------------------------------------------------------------------------------------------------------------------------------------------------------------------------------------------------------------------------------------------------------------------------------------------------------------------------------------------------------------------------------------------------------------------------------------------------------------------------------------------------------------------------------------------------------------------------------------------------------------------------------------------------------------------------------------------------------------------------------------------------------------------------------------------------------------------------------------------------------------------------------------------------------------------'/>

<sequence taxon='10' value='--------------------------------------------------------------------------------------------------------------------------------------------------------------------------------------------------------------------------------------------------------------------------------------------------------------------------------------------------------------------------------------------------------------------------------------------------------------------------------------------------------------------------------------------------------------------------------------------------------------------------------------------------------------------------------------------------------------------------------------------------------------------------------------------------------------------------------------------------------------------------------------------------------------------------------------------------------------------------------------------------------------------------------------------------------------------------------------------------------------------------------------------------------------------------------------------------------------------------------------------------------------------------------------------------------------------------------------------------------------------------------------------------------------------------------------------------------------------------------------------------------------------------------------------------------------------------------------------------------------------------------------------------------------------------------------------------------------------------------------------------------------------------------------------------------------------------------------------------------------------------------------------------------------------------------------------------------------------------------------------------------------------------------------------------------------------------------'/>

<sequence taxon='18' value='--------------------------------------------------------------------------------------------------------------------------------------------------------------------------------------------------------------------------------------------------------------------------------------------------------------------------------------------------------------------------------------------------------------------------------------------------------------------------------------------------------------------------------------------------------------------------------------------------------------------------------------------------------------------------------------------------------------------------------------------------------------------------------------------------------------------------------------------------------------------------------------------------------------------------------------------------------------------------------------------------------------------------------------------------------------------------------------------------------------------------------------------------------------------------------------------------------------------------------------------------------------------------------------------------------------------------------------------------------------------------------------------------------------------------------------------------------------------------------------------------------------------------------------------------------------------------------------------------------------------------------------------------------------------------------------------------------------------------------------------------------------------------------------------------------------------------------------------------------------------------------------------------------------------------------------------------------------------------------------------------------------------------------------------------------------------------------'/>

<sequence taxon='64' value='--------------------------------------------------------------------------------------------------------------------------------------------------------------------------------------------------------------------------------------------------------------------------------------------------------------------------------------------------------------------------------------------------------------------------------------------------------------------------------------------------------------------------------------------------------------------------------------------------------------------------------------------------------------------------------------------------------------------------------------------------------------------------------------------------------------------------------------------------------------------------------------------------------------------------------------------------------------------------------------------------------------------------------------------------------------------------------------------------------------------------------------------------------------------------------------------------------------------------------------------------------------------------------------------------------------------------------------------------------------------------------------------------------------------------------------------------------------------------------------------------------------------------------------------------------------------------------------------------------------------------------------------------------------------------------------------------------------------------------------------------------------------------------------------------------------------------------------------------------------------------------------------------------------------------------------------------------------------------------------------------------------------------------------------------------------------------------'/>

    <sequence taxon='95' value='CTGAGGTATGTAATTTAGTGAAACTGCTGCTGAAGACCGGCCGTCGATCGGAAGTACTAGGCGTCAGAGACGTTCCTTAAGTAGGCTCTCCTTAATTAGTGTACGGGTCCAGCGAGCAAGCGCCTATATTTATTCATCAGATAAACCTGGAGCCGCTTTACGGCGTCAGGAGTTTTTTTGGTAAGGAAGCCTAATAGTCTTTTCATGCAGACTGGACCGCAGCACAAGGCGCAAGGACATGTACCTCGGTATTTTGGTTTCCAGTAGGCAGACCTGCTTAGAGGTGTGAATAGGAATTGTGTACACACATTTAGATACGTTCGCAAAGAGAATAGTACGACCCAAGCCCGTCCGTATTGCTCGCCGGACGCACCGAAGTTGCCGTTAGGGTTGTGAGAGATTTCGTGCTCCGACCCTATACGGCCGAGAGTACGCCTTTGATGCAGGCCCTCCCTAGCTTGGCTAGGGTAATGTTAAATTCTGGTGAGGGCCTCGCCATTCCACTAACACCAGCGTTATGCGTGATGTACTACCTTCCCAACTCGTCAAGGATTGTCTACACTGGGCCCGGCGAAGTCGGACACTGTCCCGCTATTCAGGATAGCATCCTCTACATCCAGCGGGGGTGCGCCGATCGATCTTCCACCCGAGAAATCCTGACATGACGTCTATCGAATATACATATCCTTTCGAGCGGTGTACAGACTGTATTGTCACTGCATCTAGCAGAGTCCGACTGTTATAACCGTGGGAGGGACTAACCCGGCTTGGACTGAATGGGGGACCCCTTGTGGGCAGTTCGAGCTCCGCACGTCTCTCTAACGAGATAACTTCGGACCAACAGGTTACCAAGTCTATTACTAGGCCCGACGCAATTTGCTCGATCGCTCGTCGCAGTCAGTGTGACTTCCTAATGTAGAAACAACGTGACTTATATACAGGTCTAGTCTGTACGCTTATAATCCAGCCAGGGAGTCGGTATGCTAACCTCGGGGAAGGGAGTTCTCCAACTTAAGCATATTCACACCAATCTTACGCCTGGGAGCGAGCTTGCTTAAATGCCGGACCGGATAATGTAAGAGCCTAATCTGGCCCCACGTGGCGCATGTCGTCTAACCGAGTTCTTATTTCAACGTGGACTTGAAACCGATGTTCTTAACTTTTCTAGAGGCTAACTCATCACAACCGGTTCGGCTGCGTTGTACGAGTACACACGTTTATGGAGACTTGAGCCATCGGTGTCCCGTAGGAAACCCAGTCTGTCGTTCGGTCTCTCGGGTCGGTTCGGTTTGAATTATATTCACGCTTGAATGAAGGGTTAGCGTTGGGTCTATGCGAAAGAAGCGTTCAATAAAGAATATAATAGCCTAACTGGACCAGACGTTGCCGTGGAGCAGAGGCTTGGTTTTATAGGCGGGCGAGGCAGGATTTGCGGAGATACGTCCATTTAACGTTCTTGAGGTAAGCGAAGTTCTCATGCTCACTTTTAAAATACTGGTCTCCGTGCCTGTTGAGTGGAAGTTACTATAGATACCTCTTCAACGTCTTGATCGTCTTGCCTACTCACTGGCCACGCAACTTGGCTGGCCTCGTAGTGACTTCAGCCGTCCACAGACACTTGGAGCTTAATCTGGTGCTAGTCGGATCATCCTGAGTCTTATGCCTAAGGTAGGTTAGAAAGGCTTTACAGGGAAACGCCGCGTTCATTCGCTGAATAGTGCCCGTGTTTTGGGCGGCGTTTCCGAACCTCCAGCCGGTAAAGACTATCGCTAGGTCCACGCATACCAAGGGGATGGCTATTGAAAAATGAGCGGGGCCTCTAGTGTCTAGCACCGTCCCTCGCTTAAATGACAGCCAGAGGGTTAAACGCTCCTCCCGGAACAGTGTCGCGCGCACCGTCTCGTTTTGTTGGTCCTCACGCTATGCCATACCCGTTACATGAGGTACAGTTCTTCCGGCCTAGTGGTGATTAGCGCGCTACATGTATTGCTTTACGCAAG'/>

<sequence taxon='96' value='--------------------------------------------------------------------------------------------------------------------------------------------------------------------------------------------------------------------------------------------------------------------------------------------------------------------------------------------------------------------------------------------------------------------------------------------------------------------------------------------------------------------------------------------------------------------------------------------------------------------------------------------------------------------------------------------------------------------------------------------------------------------------------------------------------------------------------------------------------------------------------------------------------------------------------------------------------------------------------------------------------------------------------------------------------------------------------------------------------------------------------------------------------------------------------------------------------------------------------------------------------------------------------------------------------------------------------------------------------------------------------------------------------------------------------------------------------------------------------------------------------------------------------------------------------------------------------------------------------------------------------------------------------------------------------------------------------------------------------------------------------------------------------------------------------------------------------------------------------------------------------------------------------------------------------------------------------------------------------------------------------------------------------------------------------------------------------'/>

    <sequence taxon='139' value='CTGAGGTATGTAATTTAGTGAAACTGCTGCTGAAGACCGGCCGTCGATCGGAAGTACTAGGCGTCAGAGACGTTCCTTAAGTAGGCTCTCCTTAATTAGTGTACGGGTCCAGCGAGCAAGCGCCTATATTTATTCATCAGATAAACCTGGAGCCGCTTTACGGCGTCAGGAGTTTTTTTGGTAAGGAAGCCTAATAGTCTTTTCATGCAGACTGGACCGCGGCACAAGGCGCAAGGACATGTACCTCGGTATTTTGGTTTCCAGTAGGCAGACCTGCTTGGAGGTGTGAATAGGAATTGTGTACACACATTTAGATACGTTCGCAAAGAGAATAGTACGACCCAAGCCCGTCCGTATTGCTCGCCGGACGCACCGAAGTTGCCGTTAGGGTTGTGAGAGATTTCGTGCTCCGACCCTATACGGCCGAGAGTACGCCTTTGATGCAGGCCCTCCCTAGCTTGGCTAGGGTAATGTTAAATTCTGGTGAGGGCCTCGCCATTCCACTAACACCAGCGTTATGCGTGATGTACTACCTTCCCAACTCGTCAAGGATTGTCTACACTAGGCCCGGCGAAGTCGGACACTGTCCTGCTATTCAGGATAGCATCCTCTACATCCAGCGGGGGTGCGCCGATCGATCTTCCACCCGAGAAATCCTGACATGACGTCTATCGAATATACATATCCTTTCGAGCGGTGTACAGACTGTATTGTCACTGCATCTAGCAGAGTCCGACTGTTATAACCGTGGGAGGGACTAACCCGGCTTGGACTGAATGGGGGACCCCTTGTGGGCAGTTCGAGCTCCGCACGTCTCTCTAACGAGATAACTTCGGACCAACAGGTTACCAAGTCTATTACTAGGCCCGACGCAATTTGCTCGATCGCTCGTCGCAGTAAGTGTGACTTCCTAATGTAGAAACAACGTGACTTATATACAGGTCTAGTCTGTACGCTTATAATCCAGCCAGGGAGTCGGTATGCTAACCTCGGGGAAGGGAGTTCTCCAACTTAAACATATTCACACCAATCTTACGCCTGGGAGCGAGCTTGCTTAAATGCCGGACCGGATAATGTAAGAGCCTAATCTGGCCCCACGTGGCGCATGTCGTCTAACCGAGTTCTTATTTCAACGTGGACTTGAAACCGATGTTCTTAACTTTTCTAGAGGCTAACTCATCACAACCGGTTCGGCTGCGTTGTACGAGTACACACGTTTATGGAGACTTGAGCCATCGGTGTCCCGTAGGAAACCCAGTCTGTCGTTCGGTTTCTCGGGTCGGTTCGGTTTGAATTATATTCACGCTTGAATGAAGGGTTAGCGTTGGGTCTATGCGAAAGAAGCGTTCAATAAAGAATATAATAGCCTAACTGGACCAGACGTTGCCGTGGAGCAGAGGCTTGGTTTTATAGGCGGGCGAGGCAGGATTTGCGGAGATACGTCCATTTAACGTTCTTGAGGTAAGCGAAGTTCTCATGCTCACTTTTAAAATACTGGTCTCCGTGCCTGTTGAGTGGAAGTTACTATAGATACCTCTTCAACGTCTTGATCGTCTTGCCTACTCACTGGCCACGCAACTTGGCTGGCCTCGTAGTGACTTCAGCCGTCCACAGACACTTGGAGCTTAATCTGGTGCTAGTCGGATCATCCTGAGTCTTATGCCTAAGGTAGGTTAGAAAGGCTTTACAGGGAAACGCCGCGTTCATTCGCTGAATAGTGCCCGTGTTTTGGGCGGCGTTTCCGAACCTCCAGCCGGTAAAGACTATCGCTAGGTCCACGCATACCAAGGGGATGGCTATTGAAAAATGAGCGGGGCCTCTAGTGTCTAGCACCGTCCCTCGCTTAAATGACAGCCAGACGGTTAAACGCTCCTCCCGGAACGGTGTCGCGCGCACCGTCTCGTTTTGTTGGTCCTCACGCTATGCCATACCCGTTACATGAGGTACAGTTCTTCAGGCCTAGTGGTGATTAGCGCGCTACATGTATTGCTTTACGCAAG'/>

    <sequence taxon='148' value='CTGAGGTATGTAATTTAGTGAAACTGCTGCTGAAGACCGGCCGTCGATCGGAAGTACTAGGCGTCAGAGACGTTCCTTAAGTAGGCTCTCCTTAATTAGTGTACGGGTCCAGCGAGCAAGCGCCTATATTTATTCATCAGATAAACCTGGAGCCGCTTTACGGCGTCAGGAGTTTTTTTGGTAAGGAAGCCTAATAGTCTTTTCATGCAGACTGGACCGCGGCACAAGGCGCAAGGACATGTACCTCGGTATTTTGGTTTCCAGTAGGCAGACCTGCTTGGAGGTGTGAATAGGAATTGTGTACACACATTTAGATACGTTCGCAAAGAGAATAGTACGACCCAAGCCCGTCCGTATTGCTCGCCGGACGCACCGAAGTTGCCGTTAGGGTTGTGAGAGATTTCGTGCTCCGACCCTATACGGCCGAGAGTACGCCTTTGATGCAGGCCCTCCCTAGCTTGGCTAGGGTAATGTTAAATTCTGGTGAGGGCCTCGCCATTCCACTAACACCAGCGTTATGCGTGATGTACTACCTTCCCGACTCGTCAAGGATTGTCTACACTAGGCCCGGCGAAGTCGGACACTGTCCTGCTATTCAGGATAGCATCCTCTACATCCAGCGGGGGTGCGCCGATCGATCTTCCACCCGAGAAATCCTGACATGACGTCTATCGAATATACATATCCTTTCGAGCGGTGTACAGACTGTATTGTCACTGCATCTAGCAGAGTCCGACTGTTATAACCGTGGGAGGGACTAACCCGGCTTGGACTGAATGGGGGACCCCTTGTGGGCAGTTCGAGCTCCGCACGTCTCTCTAACGAGATAACTTCGGACCAACAGGTTACCAAGTCTATTACTAGGCCCGACGCAATTTGCTCGATCGCTCGTCGCAGTAAGTGTGACTTCCTAATGTAGAAACAACGTGACTTATATACAGGTCTAGTCTGTACGCTTATAATCCAGCCAGGGAGTCGGTATGCTAACCTCGGGGAAGGGAGTTCTCCAACTTAAACATATTCACACCAATCTTACGCCTGGGAGCGAGCTTGCTTAAATGCCGGACCGGATAATGTAAGAGCCTAATCTGGCCCCACGTGGCGCATGTCGTCTAACCGAGTTCTTATTTCAACGTGGACTTGAAACCGATGTTCTTAACTTTTCTAGAGGCTAACTCATCACAACCGGTTCGGCTGCGTTGTACGAGTACACACGTTTATGGAGACTTGAGCCATCGGTGTCCCGTAGGAAACCCAGTCTGTCGTTCGGTTTCTCGGGTCGGTTCGGTTTGAATTATATTCACGCTTGAATGAAGGGTTAGCGTTGGGTCTATGCGAAAGAAGCGTTCAATAAAGAATATAATAGCCTAACTGGACCAGACGTTGCCGTGGAGCAGAGGCTTGGTTTTATAGGCGGGCGAGGCAGGATTTGCGGAGATACGTCCATTTAACGTTCTTGAGGTAAGCGAAGTTCTCATGCTCACTTTTAAAATACTGGTCTCCGTGCCTGTTGAGTGGAAGTTACTATAGATACCTCTTCAACGTCTTGATCGTCTTGCCTACTCACTGGCCACGCAACTTGGCTGGCCTCGTAGTGACTTCAGCCGTCCACAGACACTTGGAGCTTAATCTGGTGCTAGTCGGATCATCCTGAGTCTTATGCCTAAGGTAGGTTAGAAAGGCTTTACAGGGAAACGCCGCGTTCATTCGCTGAATAGTGCCCGTGTTTTGGGCGGCGTTTCCGAACCTCCAGCCGGTAAAGACTATCGCTAGGTCCACGCATACCAAGGGGATGGCTATTGAAAAATGAGCGGGGCCTCTAGTGTCTAGCACCGTCCCTCGCTTAAATGACAGCCAGACGGTTAAACGCTCCTCCCGGAACGGTGTCGCGCGCACCGTCTCGTTTTGTTGGTCCTCACGCTATGCCATACCCGTTACATGAGGTACAGTTCTTCAGGCCTAGTGGTGATTAGCGCGCTACATGTATTGCTTTACGCAAG'/>

    <sequence taxon='149' value='CTGAGGTATGTAATTTAGTGAAACTGCTGCTGAAGACCGGCCGTCGATCGGAAGTACTAGGCGTCAGAGACGTTCCTTAAGTAGGCTCTCCTTAATTAGTGTACGGGTCCAGCGAGCAAGCGCCTATATTTATTCATCAGATAAACCTGGAGCCGCTTTACGGCGTCAGGAGTTTTTTTGGTAAGGAAGCCTAATAGTCTTTTCATGCAGACTGGACCGCGGCACAAGGCGCAAGGACATGTACCTCGGTATTTTGGTTTCCAGTAGGCAGACCTGCTTGGAGGTGTGAATAGGAATTGTGTACACACATTTAGATACGTTCGCAAAGAGAATAGTACGACCCAAGCCCGTCCGTATTGCTCGCCGGACGCACCGAAGTTGCCGTTAGGGTTGTGAGAGATTTCGTGCTCCGACCCTATACGGCCGAGAGTACGCCTTTGATGCAGGCCCTCCCTAGCTTGGCTAGGGTAATGTTAAATTCTGGTGAGGGCCTCGCCATTCCACTAACACCAGCGTTATGCGTGATGTACTACCTTCCCAACTCGTCAAGGATTGTCTACACTAGGCCCGGCGAAGTCGGACACTGTCCTGCTATTCAGGATAGCATCCTCTACATCCAGCGGGGGTGCGCCGATCGATCTTCCACCCGAGAAATCCTGACATGACGTCTATCGAATATACATATCCTTTCGAGCGGTGTACAGACTGTATTGTCACTGCATCTAGCAGAGTCCGACTGTTATAACCGTGGGAGGGACTAACCCGGCTTGGACTGAATGGGGGACCCCTTGTGGGCAGTTCGAGCTCCGCACGTCTCTCTAACGAGATAACTTCGGACCAACAGGTTACCAAGTCTATTACTAGGCCCGACGCAATTTGCTCGATCGCTCGTCGCAGTAAGTGTGACTTCCTAATGTAGAAACAACGTGACTTATATACAGGTCTAGTCTGTACGCTTATAATCCAGCCAGGGAGTCGGTATGCTAACCTCGGGGAAGGGAGTTCTCCAACTTAAACATATTCACACCAATCTTACGCCTGGGAGCGAGCTTGCTTAAATGCCGGACCGGATAATGTAAGAGCCTAATCTGGCCCCACGTGGCGCATGTCGTCTAACCGAGTTCTTATTTCAACGTGGACTTGAAACCGATGTTCTTAACTTTTCTAGAGGCTAACTCATCACAACCGGTTCGGCTGCGTTGTACGAGTACACACGTTTATGGAGACTTGAGCCATCGGTGTCCCGTAGGAAACCCAGTCTGTCGTTCGGTTTCTCGGGTCGGTTCGGTTTGAATTATATTCACGCTTGAATGAAGGGTTAGCGTTGGGTCTATGCGAAAGAAGCGTTCAATAAAGAATATAATAGCCTAACTGGACCAGACGTTGCCGTGGAGCAGAGGCTTGGTTTTATAGGCGGGCGAGGCAGGATTTGCGGAGATACGTCCATTTAACGTTCTTGAGGTAAGCGAAGTTCTCATGCTCACTTTTAAAATACTGGTCTCCGTGCCTGTTGAGTGGAAGTTACTATAGATACCTCTTCAACGTCTTGATCGTCTTGCCTACTCACTGGCCACGCAACTTGGCTGGCCTCGTAGTGACTTCAGCCGTCCACAGACACTTGGAGCTTAATCTGGTGCTAGTCGGATCATCCTGAGTCTTATGCCTAAGGTAGGTTAGAAAGGCTTTACAGGGAAACGCCGCGTTCATTCGCTGAATAGTGCCCGTGTTTTGGGCGGCGTTTCCGAACCTCCAGCCGGTAAAGACTATCGCTAGGTCCACGCATACCAAGGGGATGGCTATTGAAAAATGAGCGGGGCCTCTAGTGTCTAGCACCGTCCCTCGCTTAAATGACAGCCAGACGGTTAAACGCTCCTCCCGGAACGGTGTCGCGCGCACCGTCTCGTTTTGTTGGTCCTCACGCTATGCCATACCCGTTACATGAGGTACAGTTCTTCAGGCCTAGTGGTGATTAGCGCGCTACATGTATTGCTTTACGCAAG'/>

<sequence taxon='30' value='--------------------------------------------------------------------------------------------------------------------------------------------------------------------------------------------------------------------------------------------------------------------------------------------------------------------------------------------------------------------------------------------------------------------------------------------------------------------------------------------------------------------------------------------------------------------------------------------------------------------------------------------------------------------------------------------------------------------------------------------------------------------------------------------------------------------------------------------------------------------------------------------------------------------------------------------------------------------------------------------------------------------------------------------------------------------------------------------------------------------------------------------------------------------------------------------------------------------------------------------------------------------------------------------------------------------------------------------------------------------------------------------------------------------------------------------------------------------------------------------------------------------------------------------------------------------------------------------------------------------------------------------------------------------------------------------------------------------------------------------------------------------------------------------------------------------------------------------------------------------------------------------------------------------------------------------------------------------------------------------------------------------------------------------------------------------------------'/>

    <sequence taxon='137' value='CTGAGGTATGTAACTTAGTGAAACTGCTGCTGAAGACCGGCCGTCGAACGGAAGTACTAGGCGTCAGAGACATTCCTTAAGTAGGCTCTCCTTAATTAGTGTACGGGTCCAGCGAGCAAGCGCCTATATTCATTCATCAGATAAACCTGGAGCCGCTTTACGGCGTAAGGAGTTTTTTTGGTAAGGAAGCCTAATAGTCTTTTCATGCAGACTGGACCGCAGCACAAGGCGCAAGGACATGTACCTCGGTATTTTGGTATCCAGTAGGCAGACCTGCTTAGAAGTGTGAATAGGAATTGTGTACACACATTCAGATACGTTCGCAAAGAGAATAGTATGACCCAAGCCCGTCCGTGTTGCTCGCCGGACGCACCGAAGTTGCCGTTAGGGTTGTGAGAGATTTCGTGCTCCGACCCTATACGGCCGAGAGTACGCCTTTGATGCAGGGCCTCCCTAGCTTGGCTAGGGTAATGTTAAATTTCGCTGAGGGCCTCGCTATTCCACTAACACTAGCGTTATGCGTGATGTACTACCTTCCCAACTCGTCAAGGATTGTCTACACTGGACCCGGCGAAGTCGGACACTGTCCCGCTATTCAGGATAGCATCCTCTACATCCAGCGGGGGTGCGCCGATCGATCTTCCACCCGAGAAATCCTGACATGACATCTATCGAATATACATATCCTTTCGAGCGATGTACAGACTGTATTGTCACTGCATCTAGCAGAGTCCGACTGTTATAAGCGTGGGGGGGACTAACCCGGCTTGGACTGAATGGGGGACCCCTTGTGGGCAGTTCGAGCTCCGCACGTCTCTCTAACGAGATAACTTCGGACCAACAGGTTACCAAGTCTATTACTAGGCCCGACGCAATTTGCTCGATCGCTCGTCGCAGTCAGTATGACTTCCTAATGTAGAAACAACGTGACTTATATACAGGTCTAGTCTGTACGCCTATAAACCAGCCAGGGAGTCGGTATGCTAACCTCGGGGAAGGGAGTTCTCCAACTTAAGCATATTCACACCAGTCTGACGCCTGGGAGCGAGCTCGCTTAAATGCCGGACCGGATAATGTAAGAGCCTAATCTGGCCCCACGAGGCGCATGTCGTCTAACCGAGTTCTTATTTCAACGTGGACTTGAAACCGATGTTCTTAACTTCTCTAGAGGCTAACTCATCACAACCGGCTCGGCTGCGTTGTACGAGTACACACGTTTATGGAGACTTGAGCCATCGGTGTCCCGTAGGAAACCCAGTCTGTCGTTCGATTTCTCGGGTCGGTTCGGTTTGAATTATATTCACGCTTGAATGAAGGGTTAGCGTCGGGTCTATGCGAAAGAAGCGTTCAATAAAGAATATAATAGCCTAACTGGACCAGACGTTGCCGTGGAGCAGAGGCTTAGTTTTGTAGGCGGGCGAGGCAGGATTTGCGGAGATACGTCCATTTAACGTTCTTGAGGTAAGCGAAGTTCTCATGCTCACTTTTAAAATACTGGTCTCCGTGCCTATTGAGTGGAAGTTACTATAGAGACCTCTTCAACGTCTTGATCGTCGTGCCTACTCACTGGCCACGCAACTTGGCTGGCCTCGTAGTGACTTCAGCCGTCCACAGACACTTGGAGCTTAATCTGGTGCTAGTCGGATCATCCTGAGCCTTATGTCTAAGGTAGGTTAGAAAGGCTTTACAGGGAAACGCCGCGTTCATTCGCTGAATAGTGCCCATGTTTTGGGCGGCGTTTCCGAACCTCCAGCCGGTAAAGACTATAGCCAGGTCCACGCATACCAAGGGGATGGCTATTGAAAAATGAGCGGGGCCTCTAGTGTCTAGCACCGTCCCTCGCTTAAATGACAGCCAGAGGGTTAAACGCTCCTCCCGGAACAGTGTCGCGCGTACCGTCTCGTTTTGTTGGTCCTCACGCTATGCCATACCCGTTACATGAGGTACAGTCCTTCCGGCCTAGTGGTAATTAGCGCGCTACATGTATTGCTTTACGCAAG'/>

    <sequence taxon='54' value='CTGAGGTATGTAATTTAGTGAAACTGCTGCTGAAGACCGGCCGTCGATCGGAAGTACTAGGCGTCAGAGACATTCCTTAAGTAGGCTCTCCTTAATTAGTGTACGGGTCCAGCGAGCAAGCGCCTATATTTATTCATCAGATAAACCTGGAGCCGCTTTACGGCGTAAGGAGTTTTTTTGGTAAGGACGCCTAATAGTCTTTTCATGCAGACTGGACCGCAGCACAAGGCGCAAGGACATGTACCTCGGTATTTTGGTTTCCAGTAGGCAGACCTGCTTAGAAGTGTGAATAGGAATTGTGTACACACATTTAGATACGTTCGCAAAGAGAATAGTACGACCCAAGCCCGTCCGTATTGCTCGCCGGACGCACCGAAGTTGCCGTTAGGGTTGTGAGAGATTTTGTGCTCCGACCCTATACGGCCGAGAGTACGCCTTTGATGCAGGCCCTCCCTAGCTTGGCTAGGGTAATGTTAAATTTCGGTGAGGGTCTCGCTATTCCACTAACACTAGCGTTATGCGTGATGTACTACCTTCCCAACTCGTCAAGGATTGTCTACACTGGACCCGGCGAAGTCGGACACTGTCCCGCTATTCAGGATAGCATCCTCTACATCCAGCGGGGGTGCGCCGATCGATCTTCCACCCGAGAAATCCTGACATGACATCTATCGAATATACATATCCTTTCGAGCGATGTACAGACTGTATTGTCACTGCATCTAGCAGAGTCCGACTGTTATAAGCGTGGGGGGAACTAACCCGGCTTGGACTGAATGGGGGACCCCTTGTGGGCAGTTCGAGCTCCGCACGTCTCTCTAACGAGATAACTTCGGACCAACAGGTTACCAAGTCTATTACTAGGCCCGACGCAATTTGCTCGATCGCTCGTCGCAGTCAGTGTGACTTCCTAATGTAGAAACAACGTGACTTATATACAGGTCTAGTCTGTACGCCTATAAACCAGCCAGGGAGTCGGTATGCTAACCTCGGGGAAGGGAGTTCTCCAACTTAAGCATATTCACACCAGTCTTACGACTGGGAACGAGCTCGCTTAAATGCCGGACCGGATGGTGTAAGAGCCTAATCTGGCCCCACGTGGCGCATGTCGTCTAACCGAGTTCTTATTTCAACGTGGACTTGAGACCGATGTTCTTGACTTCTCTAGAGGCTAACTCATCACAACCGGTTCGGCTGCGTTGTACGAGTACTCACGTTTATGGAGACTTGAGCCATCGGTGTCCCGTAGGAAACCCAGTCTGTCGTTCGATTTCTCGGGTCGGTTCGGTTTGAATTATATTCACGCTTGAATGAAGAGTTAGCGTCGGGTCTATGCGAAAGAAGCGTTCAATAAAGAATATAATAGTCTAACTGGACCAGACGTTGCCGTGGAGCAGAGGCTTGGTTTTGTAGGCGGGCGAGGCAGGATTTGCGGAGATACGTCCATTTAACGTTCTTGAGGTGAGCGAAGTTCTCATGCTCACTTTTAAAATACTGGTCTCCGTGCCTATTGAGTGGAAGTTACTATAGATACCTCTTCAACGTCTTGATCGTCGTGCCTACTCACTGGCCACGCAACTTGGCTGGCCTCGTAGTGACTTCAGCCATCCACAGACACTTGGAGCTTAATCTGGTGCTAGTCGGATCATCCTGAGTCTTATGCCTAAGGCAGGTTACACAGGCTTTACAGGGAAACGCCGCGTTCATTCGCCGAATAGTGCCCGTGTTTTGGGCGGCGTTTCCCAACCTCCAGCCGGTAAAGACTATAGCTAGGTCCACGCATACCAAGGGGATGGCTATTGAAAAATGAGCGGGGCCTCTAGTGTCTAGCACCGTCCCTCGCTTAAATGACAGCCAGAGGGTTAAACGCTCCTCCCGGAACAGTGTCGCGCGTACCGTCTCGTTTTGTTGGTCCTCACGCTATGCCATACCCGTTACATGAGGTACAGTCCTTCCGGCCTAGTGGTGATTAGCGCGCTACATGTATTGCTTTACGCAAG'/>

    <sequence taxon='55' value='CTGAGGTATGTAATTTAGTGAAACTGCTGCTGAAGACCGGCCGTCGATCGGAAGTACTAGGCGTCAGAGACATTCCTTAAGTAGGCTCTCCTTAATTAGTGTACGGGTCCAGCGAGCAAGCGCCTATATTTATTCATCAGATAAACCTGGAGCCGCTTTACGGCGTAAGGAGTTTTTTTGGTAAGGACGCCTAATAGTCTTTTCATGCAGACTGGACCGCAGCACAAGGCGCAAGGACATGTACCTCGGTATTTTGGTTTCCAGTAGGCAGACCTGCTTAGAAGTGTGAATAGGAATTGTGTACACACATTTAGATACGTTCGCAAAGAGAATAGTACGACCCAAGCCCGTCCGTATTGCTCGCCGGACGCACCCAAGTTGCCGTTAGGGTTGTGAGAGATTTCGTGCTCCGACCCTATACGGCCGAGAGTACGCCTTTGATGCAGGCCCTCCCTAGCTTGGCTAGGGTAATGTTAAATTTCGGTGAGGGCCTCGCTATTCCACTAACACTAGCGTTATGCGTGATGTACTACCTTCCCAACTCGTCAAGGATTGTCTACACTGAACCCGGCGAAGTCGGACACTGTCCCGCTATTCAGGATAGCATCCTCTACATCCAGCGGGGGTGCGCCGATCGATCTTCCACCCGAGAAATCCTGACATGACATCTATCGAATATACATATCCTTTCGAGCGATGTACAGACTGTATTGTCACTGCATCTAGCAGAGTCCGACTGTTATAAGCGTGGGGGGGACTAACCCGGCTTGGACTGAATGGGGGACCCCTTGTGGGCAGTTCGAGCTCCGCACGTCTCTCTAACGAGATAACTTCGGACCAACAGGTTACCAAGTCTATTACTAGGCCCGACGCAATTTGCTCGATCGCTCGTCGCAGTCAGTATGACTTCCTAATGTAGAAACAACGTGACTTATATACAGGTCTAGTCTGTACGCCTATAAACCAGCCAGGGAGTCGGTATGCTAACCTCAGGGAAGGGAGTTCTCCAACTTAAGCATATTCACACCAGTCTTACGCCTGGGAGCGAGCTCGCTTAAATGCCGGACCGGATAATGTAAGAGCCTAATCTGGCCCCACGTGGCGCATGTCGTCTAACCGAGTTCTTATTTCAACGTGGACTTGAAACCGATGTTCTTAACCTCTCTAGAGGTTAACTCATCACAAACGGTTCGGCTGCGTTGTACGAGTACACACGTTTATGGAGACTTGAGCCATCGGTGTCCCGTAGGAAACCCAGTCTGTCGTTCGATTTCTCGGGTCGGTTCGGTTTGAATTATATGCACGCTTGAATGAAGAGTTAGCGTCGGGTCTATGCGAAAGAAGCGTTCAATAAAGAATATGATAGTCTAACTGGACCAGACGTTGCCGTGGAGCAGAGGCTTGGTTTTGTAGGCGGGCGAGGCAGGATTTGCGTAGATACGTCCATTTAACGTTCTTGAGGTAAGCGAAGTTCTCATGCTCACTTTTAAAATACTGGTCTCCGTGCGTATTGAGTGGAAGTTACTATAGATAACTCTTCAACGTCTTGATCGTCGTGCCTACTCACTGGCCACGCAACTTGGCTGGCCTCGTAGTGACTTCAGCCGTCCACAGCCACTTGGTGCTTAATCTGGTGCTCGTCGGATCATCCTGAGTCTCATGCCTAAGGCAGGTTACACAGGCTTTACAGGGAAACGCCGCGTTCATTCGCCGAATAGTGCCCGTGTTTTGGGCGGCGTTTCCCAACCTCCAGCCGGTAAAGACTATACCTAGGTCCACGCATACCAAGGGGATGGCTATTGAAAAATGAGCGGGGCCTCTAGTGTCTAGCACCGTCCCTCGCTTAAATGACAGCCAGAGGGTTAAACGCTCCTCCCGGAACAGTGTCGCGCGTACCGTCTCGTTTTGTTGGTCCTCACGCTATGCCATACCCGTTACATGAGGTACAGTCCTTCCGGCCTAGTGGTGATTAGCGCGCTACATGTATTGCTTTACGCAAG'/>

<sequence taxon='76' value='--------------------------------------------------------------------------------------------------------------------------------------------------------------------------------------------------------------------------------------------------------------------------------------------------------------------------------------------------------------------------------------------------------------------------------------------------------------------------------------------------------------------------------------------------------------------------------------------------------------------------------------------------------------------------------------------------------------------------------------------------------------------------------------------------------------------------------------------------------------------------------------------------------------------------------------------------------------------------------------------------------------------------------------------------------------------------------------------------------------------------------------------------------------------------------------------------------------------------------------------------------------------------------------------------------------------------------------------------------------------------------------------------------------------------------------------------------------------------------------------------------------------------------------------------------------------------------------------------------------------------------------------------------------------------------------------------------------------------------------------------------------------------------------------------------------------------------------------------------------------------------------------------------------------------------------------------------------------------------------------------------------------------------------------------------------------------------'/>

    <sequence taxon='128' value='CTGAGGTATGTAATTTAGTGAAACTGCTGCTGAAGACCGGCCGTCGATCGGAAGTACTAGGCGTCAGAGACATTCCTTAAGTAGGCTCTCCTTAATTAGTGTACGGGTCCAGCGAGCAAGCGCCTATATTTATTCATCAGATAAACCTGGAGCCGCTTTACGGCGTAAGGAGTTTTTTTGGTAGGGACGCCTAATAGTCTTTTCATGGAGACTGGACCGCAGCACAAGGCGCAAGGACATGTACCTCGGTATTTTGGTTTCCAGTAGGCAGACCTGCTTAGAAGTGTGAATAGGAATTGTGTACACACATTTAGATACGTTCGCAAAGAGAATAGTACGACCCAAGCCCGTCCGTATTGCTCGCCGGACGCACCGAAGTTGCCGTTAGGGTTGTGAGAGATTTCGTGCTCCGACCCTATACGGCCGAGAGTACGCCTTTGATGCAGGCCCTCCCTAGCTTGGCTAGGGTAATGTTAAATTTCGGTGAGGGCCTCGCTATTCCACTAACACTAGCGTTATGCGTGATGTACTACCTTCCCAACTCGTCAAGGATTGTCTACACTGGACCCGGCGAAGTCGGACACTGTCCCGCTATTCAGGATAGCATCCTCTACATCCAGCGGGGGTGCGCCGATCGATCTTCCACCCGAGAAATCCTGACATGACATCTATCGAATATACATATCCTTTCGAGCGATGTACAGACTGTATTGTCACTGCATCTAGCAGAGTCCGACTGTTATAAGCGTGGGGGGGACTAACCCGGCTTGGACTGAATGGGGGACCCCTTGTGGGCAGTTCAAGCTCCGCACGTCTCTCTAACGAGATAACTTCGGACCAACAGGTTACCAAGTCTATTACTAGGCCCGACGCAATTTGCTCGATCGCTCGTCGCAGTCAGTATGACTTCCTAATGTAGAAACAAAGTGACTTATATACAGGTCTAGTCTGTACGCCTATAAACCAGCCAGGGAGTCGGTATGCTAACCTCGGGGAAGGGAGTTCTCCAACTTAAGCATATTCACACCAGTCTTACGCCTGGGAGCGAGCTCGCTTAACTGCCGGACCGGATAATGTAAGAGCCTAATCTGGCCCCACGTGGCGCATGTCGTCTAACCGAGTTCTTATTTCAACGTGGACTTGAAACCGATGTTCTTAACTTCTCTAGAGGCTAACTCATCACAACCGGTTCGGCTGCGTTGTACGAGTACACACGTTTATGGAGACTTGAGCCATCGGTGTCCCGTAGGAAACCCAGTCTGTCGTTCGATTTCTCGGGTCGGTTCGGTTTGAATTATATTCACGCTTGAATGAAGAGTTAGCGTCGGGTCTATGCGAAAGAAGCGTTCAATAAAGAATATAATAGTCTAACTGGACCAGACGTTGCCGTGGAGCAGAGGCTTGGTTTTGTAGGCGGGCGAGGCAGGATTTGCGGAGATACGTCCATTTAACGTTCTTGAGGTAAGTGAAGTTCTCATGCTCACTTTTAAAATACTGGTCTCCGTGCCTATTGAGTGGAAGTTACTATAGATACCTCTTCAACGTCTTGATCGTCGTGCCTACTCACTGGCCACGCAACTTGGCTGGCCTCGTAGTGACTTCAGCCGTCCACAGACACTTGGAGCTTAATCTGGTGCTAGTCGGATCATCCTGAGTCTTATGCCTAAGGTAGGTTAGACAGGCTTTACAGGGAAACGCCGCGTTCATTCGCCGAATAGTGCCCGTGTTTTGGGCGGCGTTTCCGAACCTCCAGCCGGTAAAGACTATAGCTAGGTCCACGCATACCAAGGGGATGGCTATTGAAAAATGAGCGGGGCCTCTAGTGTCTAGCACCGTCCCTCGCTTAAATGACAGCTAGAGGGTTAAACGCTCCTCCCGGAACAGTGTCGCGCGTACCGTCTCGTTTTGTTGGTCCTCACGCTATGCCATACCCGTTACATGAGGTACAGTCCTTCCGGCCTAGTGGTGATTAGCGCGCTACATGTGTTGCTTTACGCAAG'/>

<sequence taxon='83' value='--------------------------------------------------------------------------------------------------------------------------------------------------------------------------------------------------------------------------------------------------------------------------------------------------------------------------------------------------------------------------------------------------------------------------------------------------------------------------------------------------------------------------------------------------------------------------------------------------------------------------------------------------------------------------------------------------------------------------------------------------------------------------------------------------------------------------------------------------------------------------------------------------------------------------------------------------------------------------------------------------------------------------------------------------------------------------------------------------------------------------------------------------------------------------------------------------------------------------------------------------------------------------------------------------------------------------------------------------------------------------------------------------------------------------------------------------------------------------------------------------------------------------------------------------------------------------------------------------------------------------------------------------------------------------------------------------------------------------------------------------------------------------------------------------------------------------------------------------------------------------------------------------------------------------------------------------------------------------------------------------------------------------------------------------------------------------------'/>

<sequence taxon='62' value='--------------------------------------------------------------------------------------------------------------------------------------------------------------------------------------------------------------------------------------------------------------------------------------------------------------------------------------------------------------------------------------------------------------------------------------------------------------------------------------------------------------------------------------------------------------------------------------------------------------------------------------------------------------------------------------------------------------------------------------------------------------------------------------------------------------------------------------------------------------------------------------------------------------------------------------------------------------------------------------------------------------------------------------------------------------------------------------------------------------------------------------------------------------------------------------------------------------------------------------------------------------------------------------------------------------------------------------------------------------------------------------------------------------------------------------------------------------------------------------------------------------------------------------------------------------------------------------------------------------------------------------------------------------------------------------------------------------------------------------------------------------------------------------------------------------------------------------------------------------------------------------------------------------------------------------------------------------------------------------------------------------------------------------------------------------------------------'/>

    <sequence taxon='98' value='CTGAGGTATGTAATTTAGTGAAACTGCTGCTGAAGACCGGCCGTCGATCGGAAGTACTAGGCGTCAGAGACATTCCTTAAGTAGGCTCTCCTTAATTAGTGTACGGGTCCAGCGACCAAGCGCCTATATTTATTCATCAGATAAACCTGGAGTCGCTTTACGGCGTAAGGAGTTTTTCTGGTAAGGAAGCCTAATAGTCTTTTCATGCAGACTGGACCGCAGCACAAGGCGCAAGGACATGTACGTCGGTATTTTGGTTTCCAGTAGGCAGACCTGCTTAGAAGTGTGAATAGGAATTGTGTACACACATTTAGATACGTTCGCAAAGAGAATAGTACGACCCAAGCCCGTCCGTATTGCTCGCCGGACGCACCGAAGTTGCCGTTAGGGTTGTGAGAGATTTCGTGCTCCGACCCTATACGGCCGAGAGTACGCCTTTGATGCAGGCCCTCCCTAGCTTGGCTAGGGTAATGTTAAATTTCGGTGAGGGCCTCGCTATTCCACTAACACTAGCGTTATGCGTGATGTACTACCTTCCCAACTCGTCAAGGATTGTCTACACTGGACCCGGCGAAGTCGGACACTATCCCGCTATTCAGGATAGCATCCTCTACATCCAGCGGGGGTGCGCCGATCGATCTTCTACCCGAGAAATCCTGACATGACATCTATCGAATATACATATCCTTTCGAGCGATGTACAGACTGTATCGTCACTGCATCTAGCAGAGTCCGACTGTTATAAGCGTGGGGGGGACTAACCCGGCTTGGACTGAATGGGGGACCCCTTGTGGGCAGTTCGAGCTCCGCACGTCTCTCTAACGAGATAACTTCGGACCAACAGGTTACCAAGTCTATTACTAGGCCCGACGCAATTTGCTCGATCGCTCGTCGCAGTCAGTATGACTTCCTAATGTAGAAACAACGTGACTTATATACAGGTCTAGTCTGTACGCCTATAAACCAGCCAGGGAGTCGGTATGCTAACCTCGGGGAAGGGAGTTCTCCAACTTAAGCATATTCACACCAGTCTTACGCCTGGGAGCGAGCTCGCTTAAGTGCCGGACCGGATAATGTAAGAGCCTAATCTGGCCCCACGTGGCGCATGTCGTCTAACCGAGTTCTTATTTCAACGTGGACTTGAAACCGATGTTCTTAACTTCTCTAGAGGCTAACTCATCACAACCGGTTCGGCTGCGTTGTACGAGTACACACGTTTATGGAGACTTGAGCCATCGGTGTCCCGTAGGAAACCCAGTCTGTCGTTCGATTTCTCGGGTCGGTTCGGTTTGAATTATATTCACGCTTGAATGAAGGGTTAGCGTCGGGTCAATGCGAAAGAAACGTTCAATAAAGAATATAATAGCCTAACTGGACCAGACGTTGCCGTGGAGCAGAGGCTTGGTTTTGTAGGCGGGCGAGGCAGGATTTGCGGAGATACGTCCATTTAACGTTCTTGAAGTAAGCGAAGTTCTCACGCTCACTTTTAAAATACTGGTCTCCGCGCCTATTGAGTGGAAGTTACTATAGATACCTCTTCAACGTCTTGATCGTCGTGCCTACTCACTGGCCACGCAACTTGGCTGGCCTCGTAGTGACTTCAGCCGTCCACAGACACTTGGAGCTTAATCTGGTGCTGGTCGGATCATCCTGAGTCTTATGCCTAAGGTAGGTTAGAAAGGCTTTACAGGGAAACGCCGCGTTCATTCGTTGAATATTGCCCGTGTTTTGGGCGGCGTTTCCGAACCTCCAGCTGGTAAAGACTATAGCTAGGTCCACGCATACCAAGGGGATGGCTATTGAAAAATGAGCGGGGCCTCTAGTGTCTAGCACCGTCCCTCGCTTAAATGACAGCCAGAGGGTTAAACGCTCCTCCCGGAACAGTGTCGCGCGTACCGTCTCGTTTTGTTGGTCCTCACGCTATGCCATACCCGTTACATGAGGTACAGTCCTTCCGGCCTAGTGGTGATTAGCGCGCTACATGTATTGCTTTACGCAAG'/>

    <sequence taxon='80' value='CTGAGGTATGTAATTTAGTGAAACTGCTGCTGAAGACCGGCTGTCGATCGGAAGTACTAGGCGTCAGAGACATTCCTTAAGTAGGCTCTCCTTAATTAGTGTACGGGTCCAGCGAGCAAGCGCCTATATTTATTCATCAGATAAACCTGGAGCCGCTTTACGGCGTAAGGAGTTTTTCTGGTAAGGAAGCCTAATAGTCTTTTCATGCAGACTGGACCGCAGCACAAGGCGCAAGGACATGTACCTCGGTATTTTGGTTTCCAGTAGGCAGACCTGCTTAGAAGTGTGAATAGGAATTGTGTACACACATTTAGATACGTTCGCAAGGAGAATAGTACGACCCAAGCCCGTCCGTATTGCTCGCCGGACGCACCGAAGTTGCCGTTGGGGTTGTGAGAGATTTCGTGCTCCGACCCTATACGGCCGAGAGTACGCCTTTGATGCAGGCCCTCCCTAGCTTGGCTAGGGTAATGTTAAATTTCGGTGAGGGCCTCGCTATTCTACTAACACTAGCGTTATGCGTGATGTACTACCTTCCCAACTCGTCAAGGATTGTCTACACTGGACCCGGCGAAGTCGGACACTATCCCGCTATTCAGGATAGCATCCTCTACATCCAGCGGGGGTGCGCCGACCGATCTTCCACCCGAGAAATCCTGACATGACATCTATCGAATATACATATCCTTTCGAGCGATGTACAGACTGTATTGTCACTGCATCTAGCAGAGTCCGACCGTTATAAGCGTGGGGGGGACTAACCCGGCTTGGACTGAATGGGGGACCCCTTGTGGGCAGTTCGAGCTCCGCACGTCTCTCTAACGAGATAACTTCGGACCAACAGGTTACCAAGTCTATTACTAGGCCCGACGCAATTTGCTCGATCGCTCGTCGCAGTCAGTATGACTTCCTAATGTAGAAACAACGTGACTTATATACAGGTCTAGTCTGTACGCCTATAAACCAGCCAGGGGGTCGGTATGCTAACCTCGGGGAAGGGAGTTCTCCAACTTAAGCATATTCACACCAGTCTTACGCTTGGGAGCGAGCTCGCTTAAGTGCCGGACCGGATAATGTAAGAGCCTAATCTGGCCCCACGTGGCGCATGTCGTCTAACCGAGTTCTTATTTCAACGTGGACTTGAAACCGATGTTCTTAACTTCTCTAGAGGCTAACTCATCACAACCGGTTCGGCTGCGTTGTACGAGTACACACGTTTATGGAGACTTGAGCCATCGGTGTCCCGTAGGAAACCCAGTCTGTCGTTCGATTTCTCGGGTCGGTTCGGTTTGAATTATATTCACGCTTGAATGAAGGGTTAGCGTCGGGTCAATGCGAAAGAAGCGTTCAATAAAGAATATAATAGCCTAACTGGACCAGACGTTGCCGTGGAGCAGAGGCTTGGTTTTGTAGGCGGGCGAGGCAGGATTTGCGGAGATACGTCCATTTAACGTTCTTGAGGTAAGCGAAGTTCTCACGCTCACTTTTAAAATACTGGTCTCCGCGCCTATTGAGTGGAAGTTACTATAGATACCTCTTCAACGTCTTGATCGTCGTGCCTACTCACTGGCCACGCAACTTGGCTGGCCTCGTAGTGACTTCAGCCGTCCACAGACACTTGGAACTTAATCTGGTGCTAGTCGGATCATCCTGAGTCTTATGCCTAAGGTAGGTTAGAAAGGCTTTACAGGGAAACGCCGCGTTCATTCGTTGAATAGTGCCCGTGTTTTGGGCGGCGTTTCCGAACCTCCAGCTGGTAAAGACTATAGCTAGGTCCACGCATACCAAGGGGATGGCTATTGAAAAATGAGCGGGGCCTCTGGTGTCTAGCACCGTCCCTCGCTTAAATGACAGCCAGAGGGTTAAACGCTCCTCCCGGAACAGTGTCGCGCGTACCGTCTCGTTTTGTTGGTCCTCACGCTATGCCATACCCGTTACATGAGGTACAGTCCTTCCGGCCTAGTGGTGATTAGCGCGCTACATGTATTGCTTTACGCAAG'/>

    <sequence taxon='81' value='CTGAGGTATGTAATTTAGTGAAACTGCTGCTGAAGACCGGCCGTCGATCGGAAGTACTAGGCGTCAGAGACATTCCTTAAGTAGGCTCTCCTTAATTAGTGTACGGGTCCAGCGAGCAAGCGCCTATATTTATTCATCAGATAAACCTGGAGCCGCTTTACGGCGTAAGGAGTTTTTCTGGTAAGGAAGCCTAATAGTCTTTTCATGCAGACTGGACCGCAGCACAAGGCGCAAGGACATGTACCTCGGTATTTTGGTTTCCAGTAGGCAGACCTGCTTAGAAGTGTGAATAGGAATTGTGTACACACATTTAGATACGTTCGCAAAGAGAATAGTACGACCCAAGCCCGTCCGTATTGCTCGCCGGACGCACCGAAGTTGCCGTTGGGGTTGTGAGAGATTTCGTGCTCCGACCCTATACGGCCGAGAGTACGCCTTTGATGCAGGCCCTCCCTAGCTTGGCTAGGGTAATGTTAAATTTCGGTGAGGGCCTCGCTATTCCACTAACACTAGCGTTATGCGTGATGTACTACCTTCCCAACTCGTCAAGGATTGTCTACACTGGACCCGGCGAAGTCGGACACTATCCCGCTATTCAGGATAGCATCCTCTACATCCAGCGGGGGTGCGCCGACCGATCTTCCACCCGAGAAATCCTGACATGACATCTATCGAATATACATATCCTTTCGAGCGATGTACAGACTGTATTGTCACTGCATCTAGCAGAGTCCGACTGTTATAAGCGTGGGGGGGACTAACCCGGCTTGGACTGAATGGGGGACCCCTTGTGGGCAGTTCGAGCTCCGCACGTCTCTCTAACGAGATAACTTCGGACCAACAGGTTACCAAGTCTATTACTAGGCCCGACGCAATTTGCTCGATCGCTCGTCGCAGTCAGTATGACTTCCTAATGTAGAAACAACGTGACTTATATACAGGTCTAGTCTGTACGCCTATAAACCAGCCAGGGAGTCGGTATGCTAACCTCGGGGAAGGGAGTTCTCCAACTTAAGCATATTCACACCAGTCTTACGCCTGGGAGCGAGCTCGCTTAAGTGCCGGACCGGATAATGTAAGAGCCTAATCTGGCCCCACGTGGCGCATGTCGTCTAACCGAGTTCTTATTTCAACGTGGACTTGAAACCGATGTTCTTAACTTCTCTAGAGGCTAACTCATCACAACCGGTTCGGCTGCGTTGTACGAGTACACACGTTTATGGAGACTTGAGCCATCGGTGTCCCGTAGGAAACCCAGTCTGTCGTTCGATTTCTCGGATCGGTTCGGTTTGAATTATATTCACGCTTGAATGAAGGGTTAGCGTCGGGTCAATGCGAAAGAAGCGTTCAATAAAGAATATAATAGCCTAACTGGACCAGACGTTGCCGTGGAGCAGAGGCTTGGTTTTGTAGGCGGGCGAGGCAGGATTTGCGGAGATACGTCCATTTAACGTTCTTGAGGTAAGCGAAGTTCTCACGCTCACTTTTAAAATACTGGTCTCCGCGCCTATTGAGTGGAAGTTACTATAGATACCTCTTCAACGTCTTGATCGTCGTGCCTACTCACTGGCCACGCAACTTGGCTGGCCTCGTAGTGACTTCAGCCGTCCACAGACACTTGGAGCTTAATCTGGTGCTAGTCGGATCATCCTGAGTCTTATGCCTAAGGTAGGTTAGAAAGGCTTTACAGGGAAACGCCGCGTTCATTCGTTGAATAGTGCCCGTGTTTTGGGCGGCGTTTCCGAACCTCCAGCTGGTAAAGACTATAGCTAGGTCCACGCATACCAAGGGGATGGCTATTGAAAAATGAGCGGGGCCTCTAGTGTCTAGCACCGTCCCTCGCTTAAATGACAGCCAGAGGGTTAAACGCTCCTTCCGGAACAGTGTCGCGCGTACCGTCTCGTTTTGTTGGTCCTCACGCTATGCCATACCCGTTACATGAGGTACAGTCCTTCCGGCCTAGTGGTGATTAGCGCGCTACATGTATTGCTTTACGCAAG'/>

    <sequence taxon='101' value='CTGAGGTATGTAATTTAGTGAAACTGCTGCTGAAGACCGGCCGTCGATCGGAAGTACTAGGCGTCAGAGACATTCCTTAAGTAGGCTCTCCTTAATTAGTGTACGGGTCCAGCGAGCAAGCGCCTATATTTATTCATCAGATAAACCTGGAGCCGCTTTACGGCGTAAGGAGTTTTTTTGGTAAGGAAGCCTAATAGTCTTTTCATGCAGACTGGACCGCAGCACAAGGCGCAAGGACATGTACCTCGGTATTTTGGTTTCCAGTAGGCAGACCTACTTAGAAGTGTGAATAGGAATTGTGTACACACATTTAGATACGCTAGCACAAAGAATAGTACGACCCAAGCCCGTCCGTATTGCTCGCCGGATGCACCGAAGTTGCCGTTAGGGTTGTGAGAGATTTCGTGCTCCGACCTTATACGGCCGAGAGTACGCCTTTGATGCAGGCCCTCCCTAGCTTGGCTAGGGTAATGTTAAATTTCGGTGAGGGCCTCGCTATTCCACTAACACTAGCGTTATGCGTGATGTACTACCCTTCCAACTCGTCGAGGATTGTCTACACTGGACCCGGCGAAGTCGGACACTGTCCCGCCATTCAGGATAGCATCCTCTACATCCAGCGGGGGTGCGCCGATCGATCTTCCACCCGAGAAATCCTGACATGACATCTATCGAATATACATATCCTTTCGAACGATGTACAGACTGTATTGTCACTGCATCTAGCAGGGTCCGACTGTTATAAGCGTGGGGGGGACTAACCCGGCTTGGACTGAATGGGGGACCCCTTGTGGGCAGTTCGAGCTCCGCACGTCTCTCTAATGAGATAACTTCGGACCAACAGGTTACCAAGCCTATTACTAGGCCCGACGCAATTTGCTTGATCGCTCGTCGCAGTCAGTATGACTTCCTAATGTAGAAACAACGTGACTTATATACAGGTCTAGTCTGTACGCCTATAAACCAGCCAGGGAGTCGGTATGCTAACCTCGGGGAAGGGAGTTCTCCAACTTAAGCATATTCACACCAGTCTTACGCCTGGGAGCGAGCTCGCTTAAATGCCGGACCGGATACTGTAAGAGCCTAATCTGGCCCCACGTGGCGCATGTCGTCTAACCGAGTTCTTATTTCAACGTGGACTTGAAACCGATGTCCTTAACTTCTCTAGAGGCTAACTCCTCACAACCGGTTCGGCTGCGTTATACGAGTACACACGTTTATGGAGACTTGAGCCATCGGTGTCCCGTAGGAAACCCAGTCTATCGTTCGATTTCTCGGGTCGGTTCGGTTTGAATTATATTCACGCTTGAATGAAGGGTTAGCGTCGGGTCTATGCGAAAGAAGCGTTCAATAAAGAATATAATAGCCTAACTGGACCAGACGTTGCCGTGGAGCAGAGGCTTGGTTTTATAGGCGGGCGAGGCAGGATTTGCGGAGATACGTCCATTTAACGTTCTTGAGGTAAGCGAAGTTTTCATGCTCACTTTTAAAATACTGGTCTCCGTGCCTATTGAGTGGAAGTTACTATAGATACCTCTTCAACGTCTTGATCGTCGTGCCCACTCACTGGCCACGCAACTTGGCTGGCCTCGTAGTGACTTCAGCCGTCCACAGGCACTTGGAGCTTAATCTGATGCTAGTCGGATCATCCTGAGTCTTATGCCTAAGGTAGGTTAGAAAGGCTTTACAGGGAAACGCCGCGTTCATTCGCTGAATAGTGCCCGTGTTTTGGGCGGCGTTTCCGAACCTCCAGCCGGTAAGGACTATAGCTAGGTCCACGCATACCAAGGGGATGGCTATTGAAAAATGAGCGGGGCCTCTAATGTCTAGCACCGTCCCTCGCTTAAATGACAGCCAGAGGGTTAAACGCTCCTCCCGGAACAGTGTCGCGCGTACTGTCTCGTTTTGTTGGTCCTCACGCTATGCCATACCCGTTACATGAGGTACAGTCCTTCCGGCCTAGTGGTGATTAGCCCGCTACATGTATTGCTTTACGCAAG'/>

    <sequence taxon='31' value='CTGAGGTATGTAATTTAGTGAAACTGCTACTGAAGACCGGCCGTCGATTGGAAGTACTAGGCGTCAGAGACATTCCTTAAGTAGGCTCTCCTTAATTAGTGTACGGGTCCAGCGAGCAAGCGCCTATATTTATTCATCAGATAAACCTGGAGCCGCTTTACGGCGTAAGGAGTTTTTTTGGTAAGGAAGCCTTATAGTCTTTTCATGCAGACTGGACCGCAGCACAAGGCGCAAGGACATGTACCTCGGTATTTTGGTTTTCAGTAGGCAGACCTGCTTAGAAGTGTGAATAGGAATTGTGTACACACATTTAGATACGTTCGCAAAGAGAATAGTACGACCCAAGCCCGTCCGTATTGCTCGCCGGACGCACCGAAGTCGCCGTTAAGGTTGTGAGAGATTTCGTACTCCGACCCTATACGGCCGAGAGTACGCCTTTGATGCAGGCCCTCCCTAGCTTGGCTAGGGTAATGTTAAATTTCGGTGAGGGCCTCGCTATTCCACTAACACTAGCGTTATACGTGATGTACTACCTTCCCAGCTCGTCAAGGATTGTCTACACTGGACCCGGCGAAGTCGGACACTGTCCCGCTATTCAGGATAGCATCCTCTACATCCAGCGCGGGTGCGCCGATCGATCTTCCACCCGAGAAATCCTGACATGACATCTATCGAATATACACATCCTTTCGAGCGGTGTACAGACTGTATTGTCACTGCATCTAGCAGAGTCCGACTGTTATAAGCGTGGGGGGGACTAACCCGGCTTGGACTGAACGGGGGACCCCTTGTGGGCAGTTCGAGCTCCGCACGTCCCTCTAACGAGATAACTTCGGACCAACAGGTTACCAAGTCTATTACTAGGCCCGACGCAATTTGCTCGATCGCTCGTCGCAGTCAGTATGACTTCCTAATGTAGAAACAACGTGACTTATATACAGGTCTAGTCTGTACGCCTATAAACCAGCCAGGGAGTCGGTATGCTAACCTCGGGGAAGGGAGTTCTCCAACTTAAGCATATTCACACCAGTCTTACGCCTGGGAGCGAGCTCGCTTAAATGCCGGACCGGATAATGTAAGAGCCTAATCTGACCCCACGTGGCGCATGTCGTCTAACCGAGTTCTTATTTCAACGTGGACTTGCAACCGATGTTCTTAACTTCTCTAGAGGCTAACTCATCACAACCGGTTCGGCTGCGTTGTACGAGTACACACGTTTATGGAGACTTGAGCCATCAGTGTCTCGTAGGAAACCCAGTCTGTCGTTCGATTTCTCGGGTCGGTTCGGTTTGAATTATATTCACGCTTGAATGAAGGGTTAACGTCGGGCCTATGCGAAAGAAGCGTTCAATAAAGAATATAATAGCCTAACTGGACCAGACGTTGCCGTGGAGCAGAGGCTTGGTTTTGTAGGCGGGCGAGGCAGGAGTTGCGGAGATACGTCCATTTAACGTTCTTGAGGTAAGCGAAGTCCTCATGCTCGCTTTTAAAATACTGGTCTCCGTGCCTATTGAGTGGAAGTTATTATAGATACCTCTTCAACGTCTTGATCGTCGTGCCTACTCACTGGCCACGCAACTTGGCTGGCCTCGTAGTGACTTCAGCCGTCCACAGACACTTGGAGCTTAATCTGGTGCTAGTCGGATCATCCTGAGTCTTATGCCTAAGGTAGGTTAAAAAGGCTTTACAGGGAAACGCCGCGTTCATTCGCTGAATAGTGCCCGTGTTTTGGGCGGCGTTTCCGAACCTCCAGCCGGTAAAGACTATAGCTAGGTCCACGCATACCAAGATGATGGCTATTGAAAAATGAACGGGGCCTCTAGTGTCTAGCACCGTCCCTCGCTTAAATGACAGCCAGAGGGTTAAACGCTCCTCCCGGAACAGTGTCGCGCGTACCGTCTCGTTTTGTTGGTCCTCACGCTATGCCATCCCCGTTACATGAGGTACAGTCCTTCCGGCCTAGTGGTGATTAGCGCGCTACATGTATTGCTTTGCGCAAG'/>

    <sequence taxon='72' value='CTGAGGTATGTAATTTAGTGAAACTGCTGCTGAAGACCGGCCGTCGATCGGAAGTACTAGGCGTCAGAGACATTCCTTAAGTAGGCGCTCCTTAATTAGTGTACGGGTCCAGCGAGCAAGCGCCTATATTTATTCATCAGATAAACCTGGAGCCGCTTTACGGCGTAAGGAGTTTTTTTGGTAAGGAAGCCTAATAGTCTTTTCATGCAGACTGGACCGCAGCACAAGGCGCAAGGACATGTACCTCGGTATTTTGGTTTCCAGTAGGCAGACCTGCTTAGAAGTGTGAATAGGAATTGTGTACACACATTTAGATACGTTCGCAAAGAGAATAGTACGACCCAAGCCCGTCCGTATTGCTCGCCGGACGCACCGAAGTTGCCGTTAAGGTTGTGAGAGATCTCGTGCCCCGACCCTATACGGCCGAGAGTACGCCTTTGATGCAGGCCCTCCCTAGCTTAGCTAGGGTAATGTTAAATTTCGGTGAGGGCCTCGCTATTCCACTAACACTAGCGTTATGCGTGATGTAGTACCTTCCCAACTCGTCAAGGATTGTCTACACCGGACCCGGCGAAGTCGGACACTGTCCCGCTATTCAGGATAGCATCCTCTACATCCAGCGGGGGTGCGCCGATCGATCTTCCACCCGAGAAATCCTGACATGACATCTATCGAATATACATATCCTTTCGAGCGGTGTACAGACTGTATTGTCACTGCATCTAGCAGAGTCCGACTGTTATAAGCGTGGGGGGGACTAACCCGGCTTGGACTGAATGGGGGACCCCTTGTGGGCAGTTCGAGCTCCGCACGTCTCTCTAACGAGATAACTTCGGACCAACAGGTTACCAAGTCTATTACTAGGCCCGACGCAATTTGCTCGATCGCTCGTCGCAGTCAGTATGACTTCCTAATGTAGAAACAACGTGAATTATATACAGGTCTAGTCTGTACGCCTATAAACCAGCCAGGGAGTCGGTATGCTAACCTCGGGGAAGGGAGTTCTCCAACTTAAGCATATTCACACCAGTCTTACGCCTGGGAGCGAGCTCGCTTAAATGCCGGACCGGATAATGTAAGAGCCTAATCTGGCCCCACGTGGCGCATGTCGTCTAACCGAGTTCTTATTTCAACGTGGACTTGAAACCGAGGTTCTTAACTTCTCTAGAGGCTAACTCATCACAACCGGTTCGGCTGCGTTGTACGAGTACACACGTTTATGGAGACTTGAGCCATCGGTGTCCCGTAGGAAACCCAATCTGTCGTTCGATTTCTCGGGTCGGTTCGGTTTGAATTATATTCACGCTTGAATGAAGGGTTAGCGTCGGGTCTATGCGAAAGAAGCGTTCAATAAAGAATATAATAGCCTAACTGGACCAGACGTTACCGTGGAGCAGAGGCTTGGTTTTGTAGGCGGGCGAGGCAGGATTTGCGGAGATACGTCCATTTAACGTTCTTGAGGTAAGCGAAGTCCTCATGCTCACTTTTAAAATACTGGTCTCCGTGCCTATTGAGTGGAAGTTACTATAGATACCTCTTCAACGTCTTGATCGTCGTGCCTACTCACTGGCCACGCAACTTGGCTGGCCTTGTAGTGACTTCAGCCGTCCACAGACACTTGGAGCTTAATCTGGTGATAGTCGGATCATCCTGAGTCTTATGCCTAAGGTAGGTTAGAAAGGCTTTACAGGGAAACGCCGCGTTCATTCGCTGAATAGTGCCCGTGTTTTGAGCGGCGTTTCCGAACCTCCAGCCGGTAAAGACTATAGCTAGGTCCACGCATACCAAGATGATAGCTATTGAAAAATGAGCGGGGCCTCTAGTGTCTAGCACCGTCCCTCGCTTAAATGACAGCCAGAGGGTTAAACGCTCCTCCCGGAACAGTGTCGCGCGTACCGTCTCGTTTTGTTGGTCCTCACGCTATGCCATACCCGTTACATGAGGTACAGTCCTTCCGGCCTAGTGGTGATTAGCGCGCTACATGTATTGCTTTACGCAAG'/>

<sequence taxon='73' value='--------------------------------------------------------------------------------------------------------------------------------------------------------------------------------------------------------------------------------------------------------------------------------------------------------------------------------------------------------------------------------------------------------------------------------------------------------------------------------------------------------------------------------------------------------------------------------------------------------------------------------------------------------------------------------------------------------------------------------------------------------------------------------------------------------------------------------------------------------------------------------------------------------------------------------------------------------------------------------------------------------------------------------------------------------------------------------------------------------------------------------------------------------------------------------------------------------------------------------------------------------------------------------------------------------------------------------------------------------------------------------------------------------------------------------------------------------------------------------------------------------------------------------------------------------------------------------------------------------------------------------------------------------------------------------------------------------------------------------------------------------------------------------------------------------------------------------------------------------------------------------------------------------------------------------------------------------------------------------------------------------------------------------------------------------------------------------'/>

    <sequence taxon='126' value='CTGAGGTATGTAATTTAGTGAAACTGCTGCTGAAGACCGGCCGTCGATCGGAAGTACTAGGCGTCAGAGACATTCCTTAAGTAGGCGCTCCTTAATTAGTGTACGGGTCCAGCGAGCAAGCGCCTATATTTATTCATCAGATAAACCTGGAGCTGCTTTACGGCGTAAGGAGTTTTTTTGGTAAGGAAGCCTAATAGTCTTTTCATGCAGAGTGGACCGCAGCACAAGGCGCAAGGACACGTACCTCGGTATTTTGGTTTCCAGTAGGCAGACCTGCTTAGAAGTGTGAATAGGAATTGTGTACACACATTTAGATACGTTCGCAAAGAGAATAGTACGACCCAAGCCCGTCCGTATTGCTCGCCGGACGCACCGAAGTTGCCGTTAAGGTTGTGAGAGATCTCGTGCCCCGACCCTATACGGCCGAGAGTACGCCTTTGATGCAGGCCCTCCCTAGCTTGGCTAGGGTAATGTTAAATTTCGGTGAGGGCCTCGCTATTCCACTAACACTAGCGTTATGCGTGATGTACTACCTTCCCAACTCGTCAAGGATTGTCTACACTGGACCCGGCGAAGTCGGACACTGTCCCGCTATTCAGGATAGCATCCTCTACATCCAGCGGGGGTGCGCCGATCGATCTTCCACCCGAGAAATCCTGACATGACATCTATCGAATACACATATCCTTTCGAGCGGTGTACAGACTGTATTGTCACTGCATCTAGCAGAGTCCGACTGTTATAAGCGTGGGGGGGACTAACCCGGCTTGGACTGAATGGGGGACCCCTTGTGGGCAGTTCGAGCTCCGCACGTCTCTCTAACGAGATAACTTCGAACCAACAGGTTACCAAGTCTATTACTAGGCCCGACGCAATTTGCTCGATCGCTCGTCGCAGTCAGTATGACTTCCTAATGTAGAAACAACGTGAATTATATACAGGTCTAGTCTGTACGCCTATAAACCAGCCAGGGAGTCGGTATGCTAACCTCGGGGAAGGGAGTTCTCCAACTTAAGCATATTCACACCAGTCTTACGCCTGGGAGCGAGCTCGCTTAAATGCCGGACCGGATAATGTAAGAGCCTAATCTGGCCCCACGTGGCGCATGTCGTCTAACCGAGTTCTTATTTCAACGTGGACTTGAAACCGAGGTTCTTAACTTCTCTAGAGGCTAACTCATCACAACCGGTTCGGCTGCGTTGTACGAGTACACACGTTTATGGAGACTTGAGCCATCGGTGTCCCGTAGGAAACCCAATCTGTCGTTCGATTTCTCGGGTCGGTTCGGTTTGAATTATATTCACGCTTGAATGAAGGGTTAGCGTCGGGTCTACGCGAAAGAAGCGTTCAATAAAGAATATAATAGCCTAACTGGACCAGACGTTGCCGTGGAGCAGAGGCTTGGTTTTGTAGGCGGGCGAGGCAGGATTTGCGGAGATACGTCCATTTAACGTTCTTGAGGTAAGCGAAGTCCTCATGCTCACTTTTAAAATACTGGTCTCCGTGCCTATTGAGTGGAAGTTACTATAGATACCTCTTCAACGTCTTGATCGTCGTGCCTACTCACTGGCCACGCAACTTGGCTGGCCTCGTAGTGACTTCAGCCGTCCACAGACACTTGGAGCTTAATCTGGTGATAGTCGGATCACCCTGAGTCTTATGCCTAAGGTAGGTTAGAAAGGCTTTACAGGGAAACGCCGCGTTCATTCGCTGAATAGTGCCCGTGTTTTGAGCGGCGTTTCCGAACCTCCAGCCGGTAAAGACTATAGCTAGGTCCACGCATACCAAGATGATAGCTATTGAAAAATGAGCGGGGCCTCTAGTGTCTAGCACCGTCCCTCGCTTAAATGACAGCCAGAGGGTTAAACGCCACTCCCGGAACAGTGTCGCGCGTACCGTCTCGTTTTGTTGGTCCTCACGCTATGCCATACCCGTTACATGAGGTACAGTCCTTCCGGCCTAGTGGTGATTAGCGCGCTACATGTATTGCTTTACGCAAG'/>

<sequence taxon='135' value='--------------------------------------------------------------------------------------------------------------------------------------------------------------------------------------------------------------------------------------------------------------------------------------------------------------------------------------------------------------------------------------------------------------------------------------------------------------------------------------------------------------------------------------------------------------------------------------------------------------------------------------------------------------------------------------------------------------------------------------------------------------------------------------------------------------------------------------------------------------------------------------------------------------------------------------------------------------------------------------------------------------------------------------------------------------------------------------------------------------------------------------------------------------------------------------------------------------------------------------------------------------------------------------------------------------------------------------------------------------------------------------------------------------------------------------------------------------------------------------------------------------------------------------------------------------------------------------------------------------------------------------------------------------------------------------------------------------------------------------------------------------------------------------------------------------------------------------------------------------------------------------------------------------------------------------------------------------------------------------------------------------------------------------------------------------------------------'/>

    <sequence taxon='150' value='CTGAGGTATGTAATTTAGTGAAACTGCTGCTGAAGACCGGCCGTCGATCGGAAGTACTAGGCGTCAGAGACATTCCTTAAGTAGGCGCTCCTTAATTAGTGTACGGGTCCAGCGAGCAAGCGCCTATATTTATTCATCAGATAAACCTGGAGCTGCTTTACGGCGTAAGGAGTTTTTTTGGTAAGGAAGCCTAATAGTCTTTTCATGCAGAGTGGACCGCAGCACAAGGCGCAAGGACACGTACCTCGGTATTTTGGTTTCCAGTAGGCAGACCTGCTTAGAAGTGTGAATAGGAATTGTGTACACACATTTAGATACGTTCGCAAAGAGAATAGTACGACCCAAGCCCGTCCGTATTGCTCGCCGGACGCACCGAAGTTGCCGTTAAGGTTGTGAGAGATCTCGTGCCCCGACCCTATACGGCCGAGAGTACGCCTTTGATGCAGGCCCTCCCTAGCTTGGCTAGGGTAATGTTAAATTTCGGTGAGGGCCTCGCTATTCCACTAACACTAGCGTTATGCGTGATGTACTACCTTCCCAACTCGTCAAGGATTGTCTACACTGGACCCGGCGAAGTCGGACACTGTCCCGCTATTCAGGATAGCATCCTCTACATCCAGCGGGGGTGCGCCGATCGATCTTCCACCCGAGAAATCCTGACATGACATCTATCGAATACACATATCCTTTCGAGCGGTGTACAGACTGTATTGTCACTGCATCTAGCAGAGTCCGACTGTTATAAGCGTGGGGGGGACTAACCCGGCTTGGACTGAATGGGGGACCCCTTGTGGGCAGTTCGAGCTCCGCACGTCTCTCTAACGAGATAACTTCGGACCAACAGGTTACCAAGTCTATTACTAGGCCCGACGCAATTTGCTCGATCGCTCGTCGCAGTCAGTATGACTTCCTAATGTAGAAACAACGTGAATTATATACAGGTCTAGTCTGTACGCCTATAAACCAGCCAGGGAGTCGGTATGCTAACCTCGGGGAAGGGAGTTCTCCAACTTAAGCATATTCACACCAGTCTTACGCCTGGGAGCGAGCTCGCTTAAATGCCGGACCGGATAATGTAAGAGCCTAATCTGGCCCCACGTGGCGCATGTCGTCTAACCGAGTTCTTATTTCAACGTGGACTTGAAACCGAGGTTCTTAACTTCTCTAGAGGCTAACTCATCACAACCGGTTCGGCTGCGTTGTACGAGTACACACGTTTATGGAGACTTGAGCCATCGGTGTCCCGTAGGAAACCCAATCTGTCGTTCGATTTCTCGGGTCGGTTCGGTTTGAATTATATTCACGCTTGAATGAAGGGTTAGCGTCGGGTCTATGCGAAAGAAGCGTTCAATAAAGAATATAATAGCCTAACTGGACCAGACGTTGCCGTGGAGCAGAGGCTTGGTTTTGTAGGCGGGCGAGGCAGGATTTGCGGAGATACGTCCATTTAACGTTCTTGAGGTAAGCGAAGTCCTCATGCTCACTTTTAAAATACTGGTCTCCGTGCCTATTGAGTGGAAGTTACTATAGATACCTCTTCAACGTCTTGATCGTCGTGCCTACTCACTGGCCACGCAACTTGGCTGGCCTCGTAGTGACTTCAGCCGTCCACAGACACTTGGAGCTTAATCTGGTGATAGTCGGATCACCCTGAGTCTTATGCCTAAGGTAGGTTAGAGAGGCTTTACAGGGAAACGCCGCGTTCATTCGCTGAATAGTGCCCGTGTTTTGAGCGGCGTTTCCGAACCTCCAGCCGGTAAAGACTATAGCTAGGTCCACGCATACCAAGATGATAGCTATTGAAAAATGAGCGGGGCCTCTAGTGTCTAGCACCGTCCCTCGCTTAAATGACAGCCAGAGGGTTAAACGCCCCTCCCGGAACAGTGTCGCGCGTACCGTCTCGTTTTGTTGGTCCTCACGCTATGCCATACCCGTTACATGAGGTACAGTCCTTCCGGCCTAGTGGTGATTAGCGCGCTACATGTATTGCTTTACGCAAG'/>

    <sequence taxon='136' value='CTGAGGTATGTAATTCAGTGAAACTGCTGCTGAAGACCGGCCGTCGATCGGAAGTACTAGGCGTCAGAGACATTCCTTAAGTAGGCGCTCCTTAATTAGTGTACGGGTCCAGCGAGCAAGCGCCTATATTTATTCATCAGATAAACCTGGAGCTGCTTTACGGCGTAAGGAGTTTTTTTGGTAAGGAAGCCTAATAGTCTTTTCATGCAGAGTGGACCGCAGCACAAGGCGCAAGGACACGTACCTCGGTATTTTGGTTTCCAGTAGGCAGACCTGCTTAGAAGTGTGAATAGGAATTGTGTACACACATTTAGATACGTTCGCAAAGAGAATAGTACGACCCAAGCCCGTCCGTATTGCTCGCCGGACGCACCGAAGTTGCCGTTAAGGTTGTGAGAGATCTCGTGCCCCGACCCTATACGGCCGAGAGTACGCCTTTGATGCAGGCCCTCCCTAGCTTGGCTAGGGTAATGTTAAATTTCGGTGAGGGCCTCGCTATTCCACTAACACTAGCGTTATGCGTGATGTACTACCTTCCCAACTCGTCAAGGATTGTCTACACTGGACCCGGCGAAGTCGGACACTGTCCCGCTATTCAGGATAGCATCCTCTACATCCAGCGGGGGTGCGCCGATCGATCTTCCACCCGAGAAATCCTGACATGACATCTATCGAATACACATATCCTTTCGAGCGGTGTACAGACTGTATTGTCACTGCATCTAGCAGAGTCCGACTGTTATAAGCGTGGGGGGGACTAACCCGGCTTGGACTGAATGGGGGACCCCTTGTGGGCAGTTCGAGCTCCGCACGTCTCTCTAACGAGATAACTTCGGACCAACAGGTTACCAAGTCTATTACTAGGCCCGACGCAATTTGCTCGATCGCTCGTCGCAGTCAGTATGACTTCCTAATGTAGAAACAACGTGAATTATATACAGGTCTAGTCTGTACGCCTATAAACCAGCCAGGGAGTCGGTATGCTAACCTCGGGGAAGGGAGTTCTCCAACTTAAGCATATTCACACCAGTCTTACGCCTGGGAGCGAGCTCGCTTAAATGCCGGACCGGATAATGTAAGAGCCTAATCTGGCCCCACGTGGCGCATGTCGTCTAACCGAGTTCTGATTTCAACGTGGACTTGAAACCGAGGTTCTTAACTTCTCTAGAGGCTAACTCATCACAACCGGTTCGGCTGCGTTGTACGAGTACACACGTTTATGGAGACTTGAGCCATCGGTGTCCCGTAGGAAACCCAATCTGTCGTTCGATTTCTCGGGTCGGTTCGGTTTGAATTATATTCACGCTTGAATGAAGGGTTAGCGTCGGGTCTATGCGAAAGAAGCGTTCAATAAAGAATATAATAGCCTAACTGGACCAGACGTTGCCGTGGAGCAGAGGCTTGGTTTTGTAGGCGGGCGAGGCAGGATTTGCGGAGATACGTCCATTTAACGTTCTTGAGGTAAGCGAAGTCCTCATGCTCACTTTTAAAATACTGGTCTCCGTGCCTATTGAGTGGAAGTTACTATAGATACCTCTTCAACGTCTTGATCGTCGTGCCTACTCACTGGCCACGCAACTTGGCTGGCCTCGTAGTGACTTCAGCCGTCCACAGACACTTGGAGCTTAATCTGGTGATAGTCGGATCACCCTGAGTCTTATGCCTAAGGTAGGTTAGAAAGGCTTTACAGGGAAACGCCGCGTTCATTCGCTGAATAGTGCCCGTGTTTTGAGCGGCGTTTCCGAACCTCCAGCCGGTAAAGACTATAGCTAGGTCCACGCATACCAAGATGATAGCTATTGAAAAATGAGCGGGGCCTCTAGTGTCTAGCACCGTCCCTCGCTTAAATGACAGCCAGAGGGTTAAACGCCCCTCCCGGAACAGTGTCGCGCGTACCGTCTCGTTTTGTTGGCCCTCACGCTATGCCATACCCGTTACATGAGGTACAGTCCTTCCGGCCTAGTGGTGATTAGCGCGCTACATGTATTGCTTTACGCAAG'/>

<sequence taxon='59' value='--------------------------------------------------------------------------------------------------------------------------------------------------------------------------------------------------------------------------------------------------------------------------------------------------------------------------------------------------------------------------------------------------------------------------------------------------------------------------------------------------------------------------------------------------------------------------------------------------------------------------------------------------------------------------------------------------------------------------------------------------------------------------------------------------------------------------------------------------------------------------------------------------------------------------------------------------------------------------------------------------------------------------------------------------------------------------------------------------------------------------------------------------------------------------------------------------------------------------------------------------------------------------------------------------------------------------------------------------------------------------------------------------------------------------------------------------------------------------------------------------------------------------------------------------------------------------------------------------------------------------------------------------------------------------------------------------------------------------------------------------------------------------------------------------------------------------------------------------------------------------------------------------------------------------------------------------------------------------------------------------------------------------------------------------------------------------------'/>

    <sequence taxon='78' value='CTGAGGTATGTAATTTAGTGAAACTGCTGCTGAAGACCGGCCGTCGATCGGAAGTACTAGGCGTCAGAGACATTCCTTAAGTAGGCTCTCCTTAATTAGTGTACGGGTCCAGCGAGCGGGCGCCTATACTTATTCATCAGATAAACCTGGAGCCGCTTTACGGCGTAAGGAGTTTTTTTGGTAAGGAAGCCTAATAGTCTTTTCATGCAGACTGGACCGCAGCACAAGGCGCAAGGACATGTACCTCGGTATTTTGGTTTCCAGTAGGCAGACATGCTTAGAAGTGTGAATAGGAATTATGTACACACATTTAGATACGTTCGCAAAGAGAATAGTACGACCCAAGCCCGTACGTATTGCTCGCCCGACGCACCGAAGTTGCCGTTAGGGTTGTGAGAGATTTCGTGCTCCGACCCTATACGGCCGAGAGCACGCCTTTGATGCAGGCCCTCCCTAGCTTGGCTAGGGTAATGTTAAATTTCGGTGAGGGCCTCGCTATTCCACTAATACTAGCGTTATGCGTGATGTACTACCTTCCCAACTCGTCAAGGATTGTCTACACTGGACCTGGCGAAGTCGGACACTGTCCCGCTATTCAGGATAGCATCCTCTACATCCAGCGGGGGTGCGCCGATCGATCTTCCACCCAAGAAATCCTGACATGACATCTATCGAATATACATATCCTTTCGAGCGGTGTACAGACTGTATTGTCACTGCATCTAGCAGAGTCCGACTGTTATAAGCGTGGGGGGGACTAACCCGGCTTGGTCTGAATGGGGGACCCCTTGTGGGCAGTTCGAGCTCCGCACGTCTTTCTAACGAGATAACTTCGGACCAACAGGTTACCAAGTCTATTACTAGGCCCGACGCAATTTGCTCGATCGCTCGTCGCAGTCAGTATGACTTCCTAATGTAGAAACAACGTGACTTATATACAGGTCTAGTCTGTACGCCTATAATCCAGCCAGGGAGTCGGTATGCTAACCCCGGGGAAAGGAGTTCTCCAACTTAAGCATATTCACACCAATCTTACGCCTGGGAGCGAGCTCGCTTAAATGCCGGACCGGATAATGTAAGAGCCCAATCTGGCCCCACGTGGCGCATGTCGTCTAACCGAGTTCCTATTTCAACGTGGACTTGAAACCGATGTTCTTAACTTCTCTAGAGGCTAACTCATCACAACCGGTTCGGCTGCGTTGTACGAGTACACACGTTTATGGAGACTTGAGCCATCGGTGTCCCCTAGGAAACCCAGTCTGTCGTTCGATTTCTCGGGTCGGTTCGGTTTGAATTATATTCACGCTTAAATGAAGGGTTAGCGTCGGGTCTATGCGAAAGAAGCGTTCAATAAAGAATATAATAGCCTAACTGGACCAGACGTTGCCGTGGAGCAGAGGCTTGGTTTTGTAGGCGGGCGAGGCAGGATTTGCGGAGATACGTCCATTTAACGTTCTTGAGGTAAGCGAAGTTCTCATGCTCACTTTTAAAATACTGGTCTCCGTGCCCATTGAGTGGAAGTTACTATAGATACCTCTTCAACGTCTTGATCGTCGTGCCTACTCACTGGCCACGCAACGTGGCTGGCCTCGTAGTGACTTCAGCCGTCCACAGACACTTGGAGCTTAATCTGGTGCTAGTCGGATCATCCTGAGTCTTATGCCTAAGGTAGGTTAGAAAGGCTTTACAGGGAAACGCCGCGTTCATTCGCTGAATAGTGCCCGTGCTTTGGGCGGCATTTCCGAACTTCCAGCCGGTAAAGACTATAGCTAGGTCCACGCATACCAAGGGGATGGCTATTAAAAAATGAGCGGGGCCTCTAGTGCCTAGCACCGTCCCTCGCTTAAATGACAGCCAGAGAGTTAAACGCTCCTCCCGGAACAGTGTCGCGCATACCGTCTCGTTTTGTTGGTCCTCACGCTATGCCATACCCGTTACATGAGGTACAGTCCTTCCGGCCTAGTGGTGATTAGCGCGCTACATGTATTGCTTTACGCAAG'/>

    <sequence taxon='79' value='CTGAGGTATGTAATTTAGTGAAACTGCTGCTGAAGACCGGCCGTCGATCGGAAGTACTAGGCGTCAGAGACATTCCTTAAGTAGGCTCTCCTTAATTAGTGTACGGGTCCAGCGAGCGGGCGCCTATATTTATTCATCAGATAAACCTGGAGCCGCTTTACGGCGTAAGGAGTTTTTTTGGTAAGGAAGCCTAATAGTCTTTTCATGCAGACTGGACCGCAGCACAAGGCGCAAGGACATGTACCTCGGTATTTTGGTTTCCAGTAGGCAGACATGCTTAAAAGTGTGAATAGGAATTATGTACACACATTTAGATACGTTCGCAAAGAGAATCGTACGACCCAAGCCCGTCCGTATTGCTCGCCGGACGCACCGAAGTTGCCGTTAGGGTTGTGAGAGATTTCGTGCTCCGACCCTATACGGCCGAGAGCACGCCTTTGATGCAGGCCCTCCCTAGCTTGGCTAGGGTAATGTTAAATTTCGGTGAGGGCCTCGCTATTCCACTAATACTAGCGTTATGCGTGATGTACTACTTTCCCAACTCGTCAAGGATTGTCTACACTGGACCTGGCGAAGTCGGACACTGTCCCGCTATTCAGGATAGCATCCTCTACATCCAGTGGGGGTGCGCCGATCGATCTTCCACCCGAGAAATCCTGACATGACATCTATCGAATATACATATCCTTTCGAGCGGTGTACAGACTGTATTGTCACTGCATCTAGCAGAGTCCGACTGTTATAAGCGTGGGGGGGACTAACCCGGCTTGGTCTGAATGGGGGACCCCTTGTGGGCAGTTCGAGCTCCGCACGTCTCTCTAACGAGATAACTTCGGACCAACAGGTTACCAAGTCTATTACTAGGGCCGACGCAATTTGCTCGATCGCTCGTCGCAGTCAGTATGACTTCCTAATGTAGAAACAACGTGACTTATATACAAGTCTAGTCTGTACGCCTATAATCCAGCCAGGGAGTCGGTATGCTAACCCCGGGGAAAGGAGTTCTCCAACTTAAGCATATTCACACCAATCTTACGCCTGGGAGCGAGCTCGCTTAAATGCCGGACCGGATAATGTAAGAGCCTAATCTGGCCCCACGTGGCGCATGTCGTCTAACCGAGTTCCTATCTCAACGTGGACTTGAAACCGATGTTCTTAACTTCCCTAGAGGCTAACTCATCACAACCGGTTCGGCTGCGTTGTACGAGTACACACGTTTATGGAGACTTGAGCCATCGGTGTCCCGTAGGAAACCCAGTCTGTCGTTCGATTTCTCGGGTCGGTTCGGTTTGAATTATATTCACGCTTGAATGAAGGGTTAGCGTCGGGTCTATGCGAAAGAAGCGTTCAATAAAGAATATAATAGCCTAACTGGACCAGACGTTGCCGTGGAGCAGAGGCTTGGTTTTGTAGGCGGGCGAGGCAGGATTTGCGGAGATACGTCCATTTAACGTTCTTGAGGTAAGCGAAGTTCTCATGCTCACTTCTAAAATACTGGTCTCCGTGCCCATTGAGTGGAAGTTACTATAGATACCTCTTCAACGTCTTGATCGTCGTGCCTACTCACTGGCCACGCAACTTGGCTGGCCTCGTAGTGACTTCAGCCGTCCACAGACACTTGGAGCTTAATCTGGTGCTAGTCGGATCATCCTGAGTCTTATGCCTAAGGTAGGTTAGAAAGGCTTTACAGGGAAACGCCGCGTTCATTCGCTGAATAGTGCCCGTGCTTTGGGCGGCATTTCCGGGCTTCCAGCCGGTAAAGACTATAGCTAGGTCCACGCATACCAAGGGGATGGCTATTAAAAAATGAGCGGGGCCTCTAGTGCCTAGCACCGTCCCTCGCTTAAATGACAGCCGGAGAGTTAAACGCTCCTCCCGGAACAGTGTCGCGCGTACCGTCTCGTTTTGTTGGTCCTCACGCTATGCCATACCCGTTACATGAGGTACAGTCCTTCCGGCGTAGTGGTGATTAGCGCGCTACATGTATTGCTTTACGCAAG'/>

    <sequence taxon='57' value='CTGAGGTATGTAATTTAGTGAAACTGCTGCTGAAGACCGGCCGTCGATCGGAAGTACTAGGCGTCAGAGACATTCCTTAAGTAGGCTCTCCTTAACTAGTGTACGGGCCCAGCGAGCAAGCGCCTATATTTATTCATCAGATAAACCCGGAGCCGCTTTACGGCGTAAGCAGTTTTTTTGGTAAGGAAGTCTAATAGTCTTTTCATGCAGACTGGACCGCAGCACAAGGCGCAAGGACATGTAACTCGGTATTTTGGTTTCCAGTAGGCAGACCTGCTTAGAAGTGTGAATAGGAATTGTGTACACACATTTAGATACGTTCGCAAAGAGAATAGTACGACCCACGCCCGTCCGTATTGCTCGCTGGACGCACCGAAGTTGCCGTTAGGGTTGTGAGAGATTTCGTGCTCCTACCCTATACGGCCGAGAGTACGCTTTTGATGCAGGCCCTCCCTAGCTTGGCTAGGGTAATGTTAAATTCCGGTGAGGGCCTCGCTATTCCACTAACGCTAGCGTTATGCGTGATGTACTACCTTCCCAACTCGTCAAGGATTGTCTACACTGGACCCGGCGAAGTCGGACACTGTCCCGCTATTCAGGATAGCATCCTATACATCCAGCGGGGGTGCGCCGATCGATCTTCCACCCGCGAAATCCTGACATGACATCTATCGAATATACATATCCTTTCGAGCGGTGTACAGACTGTATTGTCACTGCATCTAGCAGTGTCCGACTGTTATAAGCGTGGGGGGGACTAACTCGGCTTGGACTGAATGGGGGACCCCTTGTGGGCAGTTCGAGCTCCGCACGTCTCCCTAACGAGATAACTTCGGACCAACGGGTTACCAAGTCTATTACTAGGCCCGACGCAATTTGCTCGATCGCTCGTCGCAGTCAGTATGCCTTCCTAATGTAGAAACAACGTGACTTATATACAGGTCTAGTCTGTAAGCTTATAATCCAGCCAGGGAGTCGGTATGCTAACCTCGGGGAAGGGAGTTCTCCAACTTAAGCATATTAACACCAGTCTTACGCCTGCGAGCGAGCTCGCTTAAATGCCGGACCGGATAATGTAAGAGCCTAATCTGGCCCCACGTGGCGCATGTCGTCTAACCGAGTTCTTATTTCAACGTGGACTTGAAGCCGATGTTCTTAACTTTTCTAGAGGCTAACCCATCACAGCCGGTTCGGCTGCGTTGTACGAGTACACACGTTTATGGAGACTTGAGCCATCGGTGTCCCGTAGGAAACCCAGTTTGTCGTTCGATTTCTCGGGTCGGTTTGGTTTGAATTGTATTCACGCTTGAATGAAGGGTTAGCGTTGGGTCTATGCGAAAGAAGCGTTCAATAAAGAATATAATAGCCTAACTAGACCAGACGTTGCCGTGGAGCAGAGGCTTGGTTTTGTAGGCGGGCGAGGCAGGATTTGCGGAGATACGTCCATTTAACGTTCTTGAGGTAAGCGAAGTTCTCATGCTCACTTTTAAAATACTGGTCTCCGTGCCTGTTGAGTGGAAGTTACTATAGATACCTCTTCAACGTCTTGATCGTCGTGCCTACTCACTGGCCACGCAACTTGGCTAGCCTCGTAGTGACTTCAGCCGTCCACAGACACTTGGAGCTTAATCTGGTGCTAGTCGGATCATCCTGAGTCTTATGCCTAAGGTAGGTTAGAAAGGCTTTACAGGGAAACGCCGCGTTCATTCGCTGAATAGTGCCCGTGTTTTGGGCGGCGTTTCCGAACCTCCAGCCGGTAAAGACTATAGCTAGGTCCACGCATACCGAGGGGACGGCTATTGAAAAATGAGCGGGGCCTCTAGTGTCTAGCACCGTCCCTCGCTTAAATGACAGCCAGAGGGTTAAACGCTCCTCCCGGAACAGTGTCGCGCGTACCGTCTCGTTTTGTTCGTCCTCACGCTATGCCATACCCGTTACATGAGGTACAGTTCTTCCGGCCTAGTGGTGATTAGCGCGCTCCATGTATTGCTTTACGCAAG'/>

    <sequence taxon='58' value='CTGAGGTATGTAATTTAGTGAAACTGCTGCTGAAGACCGGCCGTCGATCGGAAGTACTAGGCGTCAGAGACATTCCTTAAGTAGGCTCTCCTCAATTAGTGTACGGGCCCAGCGAGCAAGCGCCTATATTTATTCATCAGATAAACCCGGAGCCGCTTTACGGCGTAAGCAATTTTTTTGGTAAGGAAGTCTAATAGTCTTTTCATGCAGACTGGACCGCAGCACAAGGCGCAAGGACATGTAACTCGGTATTTTGGTTTCCAGTAGGCAGACCTGCTTAGAAGTGTGAATAGGAATTGTGTACACACATTTAGATACGTTCGCAAAGAGAATAGTACGACCCACGCCCGTCCGTATTGCTCGCTGGACGCACCGAAGTTGCCGTTAGGGTTGTGAGAGATTTCGTGCTCCTACCCTATACGGCCGAGAGTACGCTTTTGATGCAGGCCCTCCCTAGCTTGGCTAGGGTAATGTTAAATTCCGGTGAGTGCCTCGCTATTCCACTAACGCTAGCGTTATGCGTGATGTACTACCTTCCCAACTCGTCAAGGATTGTCTACACTGGACCCGGCGAAGTCGGACACTGTCCCGCTATTCAGGATAGCATCCTATACATCCAGCGGGGGTGCGCCGATCGATCTTCCACCCGCGAAATCCTGACATGACATCTATCGAATATACATATCCTTTCGAGCGGTGTACAGACTGTATTGTCACTGCATCTAGCAGAGTCCGACTGTTATAAGCGTGGGGGGGACTAACTCGGCTTGGACTGAATGGGGGACCCCTTGTGGGCAGTTCGAGCTCCGCACGTCTCTCTAACGAGATAACTTCGGACCAACAGGTTACCAAGTCTATTACTAGGCCCGACGCAATTTGCTCGATCGCTCGTCGCAGTCAGTATACCTTCCTAATGTAGAAACAACGTGACTTATATACAGGTCTAGTCTGTACGCTTATAATCCAGCCAGGGAGTCGGTATGCTAACCTCGGGGAAGGGAGTTCTCCAACTTAAGCATATTAACACCAGTCTTACGCCTGCGAGCGAGCTCGCTTAAATGCCGGACCGGATAATGTAAGAGCCTAATCTGGCCCCACGTGGCGCATGTCGTCTAACCGAGTTCTTATTTCAACGTGGACTTGAAACCGATGTTCTTAACTTTTCTAAAGGCTAACCCATCACAACCGGTTCGGCTGCGTTGTACGAGTACACACGTTTATGGAGACTTGAGCCATCGGTGTCCCGTAGGAAACCCAGTTTGTCGTTCGATTTCTCGGGTCGGTTCGGTTTGAATTGTATTTACGCTTGAATGAAGGGTTAGCGTTGGGTCTATGCGAAAGAAGCGTTCAATAAAGAATATAATAGCCTAACTGGACCAGACGTTGCCGTGGAGCAGAGGCTTGGTTTTGTAGGCGGGCGAGGCAGGATTTGCGGAGATACGTCCATTTAACGTTCTTGAGGTAAGCGAAGTTCTCATGCTCACTTTTAAAATACTGGTCTCCGTGCCTGTTGAGTGGAAGTTACTATAGATACCTCTTCAACGTCTTGATCGTCGTGCCTACTCACTGGCCACGCAACTTGGCTAGCTTCGTAGTGACTTCAGCCGTCCACAGACACTTGGAGCTTAATCTGGTGCTAGTCGGATCATCCTGAGTCTTATGCCTAAGGTAGGTTAGAAAGGCTTTACAGGGAAACGCCGCGTTCATTCGCTGAATAGTGCCCGTGTTTTGGGCGGCGTTTCCGAACCTCCAGCCGGTAAAGACTATAGCTAGGTCCACGCATACCGAGGGGATGGCTATTGAAAAATGAGCGGGGCCTCTAGTGTCTAGCACCGTCCCTCGCTTAAATGACAGCCAGAGGGTTAAACGCTCCTCCCGGAACAGTGTCGCGCGTACCGTCTCGTTTTGTTCGTCCTCACGCTATGCCATACCCGTTACATGAGGTACAGTTCTTCCGGCCTAGTGGTGATTAGCGCGCTCCATGTGTTGCTTTACGCAAG'/>

<sequence taxon='16' value='--------------------------------------------------------------------------------------------------------------------------------------------------------------------------------------------------------------------------------------------------------------------------------------------------------------------------------------------------------------------------------------------------------------------------------------------------------------------------------------------------------------------------------------------------------------------------------------------------------------------------------------------------------------------------------------------------------------------------------------------------------------------------------------------------------------------------------------------------------------------------------------------------------------------------------------------------------------------------------------------------------------------------------------------------------------------------------------------------------------------------------------------------------------------------------------------------------------------------------------------------------------------------------------------------------------------------------------------------------------------------------------------------------------------------------------------------------------------------------------------------------------------------------------------------------------------------------------------------------------------------------------------------------------------------------------------------------------------------------------------------------------------------------------------------------------------------------------------------------------------------------------------------------------------------------------------------------------------------------------------------------------------------------------------------------------------------------'/>

<sequence taxon='25' value='--------------------------------------------------------------------------------------------------------------------------------------------------------------------------------------------------------------------------------------------------------------------------------------------------------------------------------------------------------------------------------------------------------------------------------------------------------------------------------------------------------------------------------------------------------------------------------------------------------------------------------------------------------------------------------------------------------------------------------------------------------------------------------------------------------------------------------------------------------------------------------------------------------------------------------------------------------------------------------------------------------------------------------------------------------------------------------------------------------------------------------------------------------------------------------------------------------------------------------------------------------------------------------------------------------------------------------------------------------------------------------------------------------------------------------------------------------------------------------------------------------------------------------------------------------------------------------------------------------------------------------------------------------------------------------------------------------------------------------------------------------------------------------------------------------------------------------------------------------------------------------------------------------------------------------------------------------------------------------------------------------------------------------------------------------------------------------'/>

    <sequence taxon='29' value='CTGAGGTATGTAATTTAGTGAAACTGCTGCTGAAGACCGGCCGTCGATCGGAAGTACTAGGCGTCAGAGACATTCCTTAAGTAGGCTCTCCTTAATTAGTGTACGGGTCCAGCGAGCAAGCGCCTATATTTATTCATCAGATAAACCTGGAGCCGCTTTACGGCGTAAGGAGTTTTTTTGGTAAGGCAGTCTAATAGTCTTTTCATGCAGACTGGACCGCAGCACAAGGCGCAAGGACATGTAACTCGGTATTTTGGTTTCCAGTAGGCAGACCTGCTTAGAAGTGTGAATAGGAATTGTGTACACACATTTAGATACGTTCGCAAGGAGAATAGTACGACCCAAGCCCGTCCGTATTGCTCGCCGGACGCACCGAAGTTGCCGTTAGGGTTGTGAGAGATTTCGCGCTCTGACCCTATACGGCCGAGAGTGCGCCTTTGATGCAGGCCCTCCCTAGCTTGGCTAGGGTAATGTTAAATTCCGGTGAGGGCCTCGCTATTCCACTAACGCTAGCGTTATGCGTGATGTACTACCTTCCCAACTCGTCAAGGATTGTCTACACTGGACCCGGCGAAGTCGGACACTGTCCCGCTATTCAGGATAGCATCCTCTACATCCAACGGGGGTGCGCCGATCGATCTTCCACCCGCGAAATCCCGACATGACATCTATCGAATATACATATCCTTTCGAGCGGTGTACAGACTGTATTGTCACTGCATCTAGCAGAGTCCGACTGTTATAAGCGTGGGGGGGACTAACCCGGCTTGGACTGAATGGGGGACCCCTTGTGGGCAGTTCGATCTCCGCACGTCTCTCTAACGAGATAACTTCGGACCAACAGGTTACCAAGTCTATTACTAGGCCCGACGCAATTTGCTCGATCGCTCGTCGCAGTCAGTATGACTTCCTAATGTAGAAACAACGTGACTTATATACAGGTCTAGTCTGTACGCTTATAATCCAGCCAGGGAGTCGGTATGCTAACCTCGGAGAAGGGAGTTCTCCAACTTAAGCATATTCACACCAGTCTTACGACTGGGAGCGAGCTCGCTTAAACGCCGGACCGGATAATGTAAGAGCCTGATCTGGCCCCACGTGGCGCATGTCGTCTAACCGAGTTCTTATTTCAACGTGGACTTGAAACCGATGTTCTTAACTTTTCTAGAGGCTAACTCATCACAACCGGTTCGGCTGCGTTGTACGAGTACACACGTTTGTGGAGACTTGAGCCATCGATGTCCCGTAGGAAACCCAGTCTGTCGTTCGATCTCTCGGGTCGGTTCGGTTTGAATTATATTCACGCTTGAATGAAGGGTTAGCGTTGGGTCTATGCGAAAGAAACGTTCAATAAAGAATATAATAGCCTAACTGGACCAGACGTTGCCGTGGAGCAGAGGCTTGGTTTTGTAGGCGGGCGAGGCAGGATTTGCGGAGATACGTCCATTTAACGTTCTTGAGGTAAGCGAAGTTCTCATGCTCACTTTTAAAATACTGGTCTCCGTGCCTGTTGCGTGGAAGTTACTATAGATACCTCTTCAACGTCTTGATCGTCGTGCCTACTCACTGGCCACGCGACTTGGCTGGCCTCGTAGTGACTTCAGCCGTCCACAGACACTTGGAGCTTAATCTGGTGCTAGTCGGATCATCCTGAGTCTTATGCCTAAGGTAGGTTAGAAAGGCTTTGCAGGGAAACGCCGCGTTCATTCGCTGAATAGTGCCCGTGTTTTGGGCGGCGTTTCCGAACCTCCAGCCGGTAAAGACTATAGCTAGGTCCACGCATACCAAGGGGATGGCTATTGAAAAATGAGCGGGGCCTCTAGTGTCTAGCACCGTTCCTCGCTTAAATGACAGCCAGAGGGTTAAACGTTCCTCCCGGAACAGTGTCGCGCGTACCGTCTCGTTTTGTTGGTCCTCACGCTATGCCATACCCGTTACATGAGGTACAGTTCTTCCGGCCTAGTGGTGATTAGCGCGCTACATGTATTGCTTTACGCAAG'/>

<sequence taxon='51' value='--------------------------------------------------------------------------------------------------------------------------------------------------------------------------------------------------------------------------------------------------------------------------------------------------------------------------------------------------------------------------------------------------------------------------------------------------------------------------------------------------------------------------------------------------------------------------------------------------------------------------------------------------------------------------------------------------------------------------------------------------------------------------------------------------------------------------------------------------------------------------------------------------------------------------------------------------------------------------------------------------------------------------------------------------------------------------------------------------------------------------------------------------------------------------------------------------------------------------------------------------------------------------------------------------------------------------------------------------------------------------------------------------------------------------------------------------------------------------------------------------------------------------------------------------------------------------------------------------------------------------------------------------------------------------------------------------------------------------------------------------------------------------------------------------------------------------------------------------------------------------------------------------------------------------------------------------------------------------------------------------------------------------------------------------------------------------------'/>

<sequence taxon='110' value='--------------------------------------------------------------------------------------------------------------------------------------------------------------------------------------------------------------------------------------------------------------------------------------------------------------------------------------------------------------------------------------------------------------------------------------------------------------------------------------------------------------------------------------------------------------------------------------------------------------------------------------------------------------------------------------------------------------------------------------------------------------------------------------------------------------------------------------------------------------------------------------------------------------------------------------------------------------------------------------------------------------------------------------------------------------------------------------------------------------------------------------------------------------------------------------------------------------------------------------------------------------------------------------------------------------------------------------------------------------------------------------------------------------------------------------------------------------------------------------------------------------------------------------------------------------------------------------------------------------------------------------------------------------------------------------------------------------------------------------------------------------------------------------------------------------------------------------------------------------------------------------------------------------------------------------------------------------------------------------------------------------------------------------------------------------------------------'/>

    <sequence taxon='120' value='CTGAGGTATGTAATTTAGTGAAACTGCTGCTGAAGACCGGCCATCGATCGGAAGTACTAGGCGTCAGAGACATTCCTTAAGTAGGCTCTCCTTAATTAGTGTACGGGTCCAGTGAGCAAGCGCCTATATTTATTCATCAGATAAACCTGGAGCCGCTTTACGGCGCAAGGAGTTTTTTTGGTAAGGAAGTCTAATAGTCTTTTCATGCAGACTGGACCGCAGCACAAGGCGCAAGGACATGTAACTCGGTATTTTGGTTTCCAGTAGGCAGACCTGCTCAGAAGTGTGAATAGGAATTGTGTACACACATTTAGATACGTTCGCAAGGAGAATAGTACGACCCAAGCCCGTCCGTATTGCTCGCCGGACGCACCGAAGTTGCCGTTAGGGTTGTGAGAGATTTCGCGCTCCGACCCTATACGGCCGAGAGTACGCCTTTGATGCAGGCCCTCCCTAGCTTGGCTAGGGTAATGTTAAATTCCGGTGAGGGCCTCGCTATTCCACTAACGCTAGCGTTATGCGTGATGTACTACCTTCCCAACTCGTTAAGGATTGTCTACACTGGACCCGGCGAAGTCGGACACTGTCCCGCTATTCAGGATAGCATCCTCTACATCCAGCGGGGGTGCGCCGATCGATCTTCCACCCGCGAAATCCTGACATGACATCTATCGAATATACATATCCTTTCGAGCGGTGTACAGACTGTATTGTCACTGCATCTAGCAGAGTCCGACTGTTATAAGCGTGGGGGGGACTAACCCGGCTTGGACTGATTGGGGGACCCCTTGTGGGCAGTTCGATCTCCGCACGTCTCTCTAACGAGATAACTTCGGACCAACAGGTTACCAAGTCTATTACTAGGCCCGACGCAATTTGCTCGATCGCTCGTCGCAGTCAGTATGACTTCCTAATGTAGAAACAACGTGACTTATATACAGGTCTACTCTGTACGCTTATAATCCAGCCAGGGAGTCGGTATGCTAACCTCGGGGAAGGGAGTTCTCCAACTTAAGCATATTCACACCAGTCTTACGCCTGGGAGCGAGCTCGCTTAAATGCCGGACCGGATAATGTAAGAGCCTGATCTGGCCCCACGTGGGGCATGTCGTCTAACCGAGTTCTTATTTCAACGTGGACTTGAAACCGATGTTCTTAACTTTTCTAAAGGCTAACTCATCACAACCGGTTCGGCTGCGTTGTACGAGTACACACGTTTATGGAGACTTGAGCCATCGGTGTCCCGTAGGAAACCCAGTCTGTCGTTCGATTTCTCGGGTCGGTTCGGTTTGAATTATACTCACGCTTGAATGAAGGGTTAGCGTTGGGTCTATGCGAAAGAAACGTTCAATAAAGAATATAATAGCCTAACTGGACCAGACGTTGCCGTGGAGCAGAGGCTTGGTTTTGTAGGCGGGCGAGGCAGGATCTGCGGAGATACGTCCATTGAACGTTCTTGAGGTAAGCGAAGTTCTCATGCTCACTTTTAAAATACTGGTCTCCGTGCCTGTTGAGTGGAAGTTACTATAGATACCTCTTCAACGTCTTGATCGTCGTGCCTACTCACTGGCCACGCAACTTGGCTGGCCTCGTAGTGACTTCAGCCGTCCACAGACACTTGGAGCTTAATCTGGTGCTAGTCGGATCATCCTGAGTCTTATGCCTAAGGTAGGTTAGAAAGGCTTTACAGGGAAACGCCGCGTTCATTCGCTGAATAGTGCCCGTGTTTTGGGCAGCGTTTCCGAACCTCCAGCCGGTAAAGACTATAGCTAGGTCCACGCATACCAAGGGGATGGCTATTGAAAAATGAGCGGGGCCTCTAGTGTCTAGCACCGTCCCTCGCTTAAATGACAGCCAGAGGGTTAAACGTTCCTCCCGGAACAGTGTCGCGCGTACCGTCTCGTTTTGTAGGTCCTCACGCTATGCCATACCCGTTACATGAGGTACAGTTCTTCCGGCCTAGTGGCGATTAGCGCGCTACATGTATTGCTTTACGCAAG'/>

    <sequence taxon='121' value='CTGAGGTATGTAATTTAGTGAAACTGCTGCTGAAGACCGGCCGTCGATCGGAAGTACTAGGCGTCAGAGACATTCCTTAAGTAGGCTCTCCTTAATTAGTGTACGGGTCCAGTGAGCAAGCGCCTATATTTATTCATCAGATAAACCTGGAGCCGCTTTACGGCGCAAGGAGTTTTTTTGGTAAGGAAGTCTAATAGTCTTTTCATGCAGACTGGACCGCAGCACAAGGCGCAAGGACATGTAACTCGGTATTTTGGTTTCCAGTAGGCAGACCTGCTCAGAAGTGTGAATAGGAATTGTGTACACACATTTAGATACGTTCGCAAGGAGAATAGTACGACCCAAGCCCGTCCGTATTGCTCGCCGGACGCACCGAAGTTGCCGTTAGGGTTGTGAGAGATTTCGCGCTCCGACCCTATACGGCCGAGAGTACGCCTTTGATGCAGGCCCTCCCTAGCTTGGCTAGGGTAATGTTAAATTCCGGTGAGGGCCTCGCTATTCCACTAACGCTAGCGTTATGCGTGATGTACTACCTTCCCAACTCGTTAAGGATTGTCTACACTGGACCCGGCGAAGTCGGACACTGTTCCGCTATTCAGGATAGCATCCTCTACATCCAGCGGGGGTGCGCCGATCGATCTTCCACCCGCGAAATCCTGACATGACATCTATCGAATATACATATCCTTTCGAGCGGTGTACAGACTGTATTGTCACTGCATCTAGCAGAGCCCGACTGTTATAAGCGTGGGGGGGACTAACCCGGCTTGGACTGAATGGGGGACCCCTTGTGGGCAGTTCGATCTCCGCACGTCTCTCTAACGAGATAACTTCGGACCAACAGGTTACCAAGTCTATTACTAGGCCCGACGCAATTTGCTCGATCGCTCGTCGCAGTCAGTATGACTTCCTAATGTAGAAACAACGTGACTTATATACAGGTCTACTCTGTACGCTTATAATCCAGCCAGGGAGTCGGTATGCTAACCTCGGGGAAGGGAGTTCTCCAACTTAAGCATATTCACACCAGTCTTACGCCTGGGAGCGAGCTCGCTTAAATGCCGGACCGGATAATGTAAGAGCCTGATCTGGCCCCACGTGGGGCATGTCGTCTAACCGAGTTCTTATTTCAACGTGGACTTGAAACCGATGTTCTTAACTTTTCTAAAGGCTAACTCATCACAACCGGTTCGGCTGCGTTGTACGAGTACACACGTTTATGGAGACTTGAGCCATCGGTGTCCCGTAGGAAACCCAGTCTGTCGTTCGATTTCTCGGGTCGGTTCGGTTTGAATTATACTCACGCTTGAATGAAGGGTTAGCGTTGGGTCTATGCGAAAGAAACGTTCAATAAAGAATATAATAGCCTAACTGGACCAGACGTTGCCGTGGAGCAGAGGTTTGGTTTTGTAGGCGGGCGAGGCAGGATCTGCGGAGATACGTCCATTGAACGTTCTTGAGGTAAGCGAAGTTCTCATGCTCACTTTTAAAATACTGGTCTCCGTGCCTGTTGAGTGGAAGTTACTATAGATACCTCTTCAACGTCTTGATCGTCGTGCCTACTCACTGGCCACGCAACTTGGCTGGCCTCGTAGTGACTTCAGCCGTCCACAGACACTTGGAGCTTAATCTGGTGCTAGTCGGATCATCCTGAGTCTTATGCCTAAGGTAGGTTAGAAAGGCTTTACAGGGAAACGCCGCGTTCATTCGCTGAATAGTGCCCGTGTTTTGGGCAGCGTTTCCGAACCTCCAGCCGGTAAAGACTATAGCTAGGTCCACGCATACCAAGGGGATGGCTATTGAAAAATGAGCGGGGCCTCTAGTGTCTAGCACCGTCCCTCGCTTAAATGACAGCCAGAGGGTTAAACGTTCCTCCCGGAACAGTGTCGCGCGTACCGTCTCGTTTTGTAGGTCCTCACGCTATGCCATACCCGTTACATGAGGTACAGTTCTTCCGGCCTAGTGGCGATTAGCGCGCTACATGTATTGCTTTACGCAAG'/>

    <sequence taxon='111' value='CTGAGGTATGTAATTTAGTGAAACTGCTGCTGAAGACCGGCCGTCGATCGGAAGTACTAGGCGTCAGAGACATTCCTTAAGTAGGCTCTCCTTAATTAGTGTACGGGTCCAGTGAGCACGCGCCTATATTTATTCATCAGATAAACCTGGAGCCGCTTTACGGCGCAAGGAGTTTTTTTTGTAAGGAAGTCTAATAGTCTTTTCATGCAGACTGGACCGCAGCACAAGGCGCAAGGACATGTAACTCGGTATTTTGGTTTCCAGTAGGCAGACCTGCTCAGAAGTGTGAATAGGAATTGTGTACACACATTTAGATACGTTCGCAAGGAGAATAGTACGACCCAAGCCCGTCCGTATTGCTCGCCGGACGCACCGAAGTTGCCGTTAGGGTTGTGAGAGATTTCGCGCTCCGACCCTATACGGCCGAGAGTACGCCTTTGATGCAGGCCCTCCCTAGCTTGGCTAGGGTAATGTTAAATTCCGGTGAGGGCCTCGGTATTCCACTAACGCTAGCGTTATGCGTGATGTACTACCTTCCCAACCCGTTAAGGATTGTCTACACTGGACCCGGCGAAGTCGGACACTGTCCCGCTATTCAGGATAGCATCCTCTAAATCCAGCGGGGGTGCGCCGATCGATCTTCCACCCGCGAAATCCTGACATGACATCTATCGAATATACATATCCTTTCGAGCGGTGTACAGACTGTATTGTCACTGCATCTAGCAGAGTCCGACTGTTATAAGCGTGGGGGGGACTAACCCGGCTTGGACTGAATGGGGGACCCCTTGTGGGCAGTTCGATCTCCGCACGTCTCTCTAACGAGATAACTTCGGACCAACAGGTTACCAAGTCTATTACTAGGCCCGACGCAATTTGCTCGATCGCTCGTCGCAGTCAGTATGACTTCCTAATGTAGAAACAACGTGACTTATATACAGGTCTACTCTGTACGCTTATAATCCAGCCAGGGAGTCGGTATGCTAACCTCGGGGAAGGGAGTTCTCCAACTTAAGCATGTTCACACCAGTCTTACGCCTGGGAGCGAGCTCGCTTAAATGCCGGACCGGATAATGTAAGAGCCTGATCTGGCCCCACGTGGGGCATGTCGTCTAACCGAGTTCTTATTTCAACGTGGACTTGAAACCGATGTTCTTAACTTTTCTAAAGGCTAACTCATCACAACCGGTTCGGCTGCGTTGTACGAGTACATACGTTTATGGAGACTTGAGCCATCGGTGTTCCGTAGGAAACCCAGTCTGTCGTTCGATTTCTCGGGTCGGTTCGGTTTGAATTATACTCACGCTTGAATGAAGGGTTAGCGTTGGGTCTATGCGAAAGAAACGTTCAATAAAGAATATAATAGCTTAACTGGACCAGACGTTGCCGTGGAGCAGAGGCTTGGTTTTGTAGGCGGGCGAGGCAGGATCTGCGGAGATACGTCCATTGAACGTTCTTGAGGTAAGCGAAGTTCTCATGCTCACTTTTAAAATACTGGTCTCCGTGCCTGTTGAGTGGAAGTTACTATAGATACCTCTTCAACGTCTTGATCGTCGTGCCTACTCACTGGCCACGCAACTTGGCTGGCCTCGTAGTGACTTCAGCCGTCCACAGACACTTGGAGCTTAATCTGGTGCTAGTCGGATCATCCTGAGTCTTATGCCTAAGGTAGGTTAGAAAGGCTTTACAGGGAAACGCCGCGTTCATTCGCTGAATAGTGCCCGTGTTTTGGGCAGCGTTTCCGAACCTCCAGCCGGTAAAGACTACAGCTAGGTCCACGCATACCAAGGGGATGGCTATTGAAAAATGAGCGGGGCCTCTAGTGTCTAGCACCGTCCCTCGCTTAAATGACAGCCAGAGGGTTAAACGTTCCTCCCGGAACAGTGTCGCGCGTACCGTCTCGTTTTGTAGGTCCTCACGCTATGCCATACCCGTTACATGAGGTACAGTTCTTCCGGCCTAGTGGCGATTAGCGCGCTACATGTATTGCTTTACGCAAG'/>

<sequence taxon='52' value='--------------------------------------------------------------------------------------------------------------------------------------------------------------------------------------------------------------------------------------------------------------------------------------------------------------------------------------------------------------------------------------------------------------------------------------------------------------------------------------------------------------------------------------------------------------------------------------------------------------------------------------------------------------------------------------------------------------------------------------------------------------------------------------------------------------------------------------------------------------------------------------------------------------------------------------------------------------------------------------------------------------------------------------------------------------------------------------------------------------------------------------------------------------------------------------------------------------------------------------------------------------------------------------------------------------------------------------------------------------------------------------------------------------------------------------------------------------------------------------------------------------------------------------------------------------------------------------------------------------------------------------------------------------------------------------------------------------------------------------------------------------------------------------------------------------------------------------------------------------------------------------------------------------------------------------------------------------------------------------------------------------------------------------------------------------------------------'/>

    <sequence taxon='45' value='CTGAGGTATGTAATTTAGTGAAACTGCTGCTGAAGACCGGCCGTCGATCGGAAGTACTAGGCGTCAGAGACATTCCTTAAGTAGGCTCTCCTTAATTAGTGTACGGGTCCAGCGAGCAAGCGCCTATATTTATTCATCAGATAAACCTGGAGCCGCTTTACGGCGTAAGGAGCTTTTTTGGTAAGGAAGTCTAATAGTCTTTTCATGCAGACTGGACCGCAGCACAAGGCGCAAGGACATGTGACTCAGTATTTTGGTTTCCAGTAGGCAGACCTGCTTAGAAGTGTGAATAGGAATTGTGTACACACATTTAGATACGTTCGCAAGGAGAATAGTACGACCCAAGCCCGTCCGTATTGCTCGCCGGACGCACCGAAGTTGCCGTTAGGGTTGTGAGAGATTTCGCGCTCCGACCCTATACGGCCGAGAGTACGCCTCTGATGCAGGCCCTCCCTAGCTTGGCTAGGGTAATGTTAAATTCCGGTGAGGGCCTCGCTATTCCACTAACGCTGGCGTTATGCGTGATGTACTACCTTCCCAACTCGTCAAGGATTATCTGCACTGGACTCGGCGAAGTCGGACACTGTCCCGCTATTCAGGATAGCATCCTCTACATCCAGCGGGGGTGCGCCGATCGATCTTCCACCCGCGAAATCCTGACATGACATCTATCGAATATACACATCCTTTCGAGCGGTGTACAGACTGTATTGTCACTGCATCTAGCAGAGTCCGACTGTTATAAGCGTGGGGGGGACTAACCCGGCTTGGACTGAATGGGGGACTCCTTGTGGGCAGTTCGATCTCCGCACGTCTCTCTAACGAGATAACTTCGGACCAACAGGTTACCAAGTCTATTACTAGGTCCGACGCAATTTGCTCGATCGCTCGTCGCAGTCAGTATAACTTCCTAATGTAGAAACAACGTGACTTATATACAGGTCTAGTCTGTACGCTTATAATCCAGCCAGGGAGTCGGTATGCTAACCTCGGGGAAGGGAGTTCTCCAACTTAAGCATATTCACACCAGTCTTACGTCTGGGAGCGAGCTCGCTTAAATGCCGGACCGGATAATGTAAGAGCCTACTCTGGCCCCACGTGGCGCATGTCGTCTAACCGAGTTCTTATTTCAACGTGGACTTGAAACCGATGTTCTTAACTTTTCTAGAGGCTAACTCATCACAACCGGTTCGGCTGCCTTGTACGAGTACACACGTTTATGGAGACTTGAGCCATCGGTGTCCCGTAGGAAACCCAGTCTGTCGTTCGATTTCTCGGGTCGGTTCGGTTTGAATTATATTCACGCTTGAATGAAGGGTTAGCGTTGGGTCTATGCGAAAGAAGCGTTCAATAAAGAACATAATAGACTAACTGGACCAGACGTTGCCGTGGAGCAGAGGCTCGGTTTTGTAGGCGGGCGAGGCAGGATTTGCGGAGATACGTCCATTTAACGTTCTTGAGGTAAGCGAAGTTCTCATGCTCACTTTTAAAATACTGGTCTCCGTGCCTGTTGAGTGGAAGTTACTATAGATACCTCTTCAACGTCTTGATCGTCGTGCCTACTCACTGGCCACGCAACTTGGCTGGCCTCGTAGTGACTTCAGCCGTCCACAGACACTTGGAGCTTAATCTGGTGCTAGTCGGATCACCCTGAGTCTTATGCCTAAGGTAGGTTAGAAAGGCTTTACAGGGAAACGCCGCGTTCATTCGCTGAATAGTGCCCGTGTTTTGGGCGGCGTTTCCGAACCTCCAGCCGGTAAAGACTATAGCTAGATCCACGCATACCAAGGGGATGGCTATTGAAAAATGAGCGGGGCCTCTAGTGTCTAGCACCGTCCCTCGCTTAAATGACAGCCAGAGGGTTAAACGCTCCTCCCGGAACAGTGTCGCGCGTACCGTCTCGTTTTGTTGGTCCTCACGCTATGCCATACCCGTTACATGAGGTACAGTTCTTCCGGCCTAGTGGTGATTAGCGCGCTACATGTATTGCTTTACGCAAG'/>

<sequence taxon='46' value='--------------------------------------------------------------------------------------------------------------------------------------------------------------------------------------------------------------------------------------------------------------------------------------------------------------------------------------------------------------------------------------------------------------------------------------------------------------------------------------------------------------------------------------------------------------------------------------------------------------------------------------------------------------------------------------------------------------------------------------------------------------------------------------------------------------------------------------------------------------------------------------------------------------------------------------------------------------------------------------------------------------------------------------------------------------------------------------------------------------------------------------------------------------------------------------------------------------------------------------------------------------------------------------------------------------------------------------------------------------------------------------------------------------------------------------------------------------------------------------------------------------------------------------------------------------------------------------------------------------------------------------------------------------------------------------------------------------------------------------------------------------------------------------------------------------------------------------------------------------------------------------------------------------------------------------------------------------------------------------------------------------------------------------------------------------------------------'/>

    <sequence taxon='91' value='CTGAGGTATGTAATTTAGTGAAACTGCTGCTGAAGACCGGCCGTCGATCGGAAGTACTAGGCGTCAGAGACATTCCTTAAGTAGGCTCTCCTTAATTAGTGTACGGGTCCAGCGAGCAAGCGCCTATATTTATTCATCAGATAAACCTGGAGCCGCTTTACGGCGTAAGGAGTCTTTTTGGTAAGGAAGTCTAATAGTCTTTTCATGCAGACTGGACCGCAGCACAAGGCGCAAGGACATGTGACTCAGTATTTTGGTTTCCAGTAGGCAGACCTGCTTAGAAGTGTGAATAGAAATTATGTACACACATTTCGATACGTTCGCAAGGAGAATAGTACGACCCAAGCCCGTCCGTATTGCTCGCCGGACGCACCGAAGTTGCCGTTAGGGTTGTGAGAGATTTCGCGCTCCGACCCTATACGGCCGAGAGTACGCCTTTGATGCAGGCCCTCCCTAGCTTGGCTAGGGTAATGTTAAATTCCGGTGAGGGCCTCGCTATTCCACTAACGCTAGCGTTATGCGTGATGTACTACCTTCCCAACTCGTCAAGGATTATCTAAACTGGACTCGGCGAAGTCGGACACTGTCCCGCTATTCAGGATAGCATCCTCTACATCCAGCGGGGGTGCGCCGATCGATCTTCCACCCGCGAAATCCTGACATGACATCTATCGAATATACATATCCTTTCGAGCGGTGTACAGACTGTATTGTCACTGCATCTAGCAGAGTCCGACTGTTATAAGCGTGGGGGGGACTAACCCGGCTTGGACTGAATGGGGAACCCCTTGTGGGCAGTTCGATCTCCGCACGTCTCTCTAACGAGATAACTTCGGACCAACAGGTTACCAAGTCTATTACTAGGCCCGACGCAATTTGCTCGATCGCTCGTCGCAGTCAGTATAACTTCCTAATGTAGAAACAACGTGACTTATATACAGGTCTAGTCTGTACGCTTATAATCCAGCCAGGGAGTCGGTATGCTAACCTCGGGGAAGGGAGTTCTCCAACTTAAGCATATTCACACCAGTCTTACGCCTGGGAGCGAGCTCGCTTAAATGCCGGACCGGATAATGTAAGAGCCTACTCTGGCCCCACGTGGCGCATGTCGTCTAACCGAGTTCTTATTTCAACGTGGACTTGAAACCGATGTTCTTAACTTTTCTAGAGGCTAACTCATCACAACCGGTTCGGCTGCGTTGTACGAGTACACACGTTTATGGAGACTTGAGCCATCGGTGTCCCGTAGGAAACCCAGTCTGTCGTTCGATTTCTCGGGTCGGTTCGGTTTGAATTATATTCACGCTTGAGTGAAGGGTTAGCGTTGGGTCTATGCGAAAGAAGCGTTCAATAAAGAACATAATAGCCTAACTGGACCAGACGTTGCCGTGGAGCAGAGGCTTGGTTTTGTAGGCGGGCGAGGCAGGATTTGCGGAGATACGTCCATTTAACGTTCTTGAGGTAAGCGAAGTTCTCATGCTCACTTTTAAAATACTGGTCTCCGTGCCTGTTGAGTGGAAGTTACTATAGATACCTCTTCAACGTCTTGATCGTCGTGCCTACTCACTGGCCACGCAACTTGGCTGGCCTCGTAGTGACTTCAGCCGTCCACAGACACTTGGAGCTTAATCTGGTGCTAGTCGGATCACCCTGAGTCTTATGCCTAAGGTAGGTTAGAAAGGCTTTACAGGGAAACGCCGCATTCATTCGCTGAATAGTGCCCGTGTTTTGGGCGGCGCTTCCGAACCTCCAGCCGGTAAAGACTATAGCTAGATCCACGCATACCAAGGGGATGGCTATTGAAAAATGAGCGGGGCCTCTAGTGTCTAGCACCGTCCCTCGCTTAAATGACAGCCAGAGGGTTAAACGCTCCTCCCGGAACAGTGTCGCGCGTACCGTCTCGTTTTGTTGGTCCTCACGCTATGCCATACCCGTTACATGAGGTACAGTTCTTCCGGCCTAGTGGTGATTAGCGCGCTACATGTATTGCTTTACGCAAG'/>

<sequence taxon='17' value='--------------------------------------------------------------------------------------------------------------------------------------------------------------------------------------------------------------------------------------------------------------------------------------------------------------------------------------------------------------------------------------------------------------------------------------------------------------------------------------------------------------------------------------------------------------------------------------------------------------------------------------------------------------------------------------------------------------------------------------------------------------------------------------------------------------------------------------------------------------------------------------------------------------------------------------------------------------------------------------------------------------------------------------------------------------------------------------------------------------------------------------------------------------------------------------------------------------------------------------------------------------------------------------------------------------------------------------------------------------------------------------------------------------------------------------------------------------------------------------------------------------------------------------------------------------------------------------------------------------------------------------------------------------------------------------------------------------------------------------------------------------------------------------------------------------------------------------------------------------------------------------------------------------------------------------------------------------------------------------------------------------------------------------------------------------------------------'/>

    <sequence taxon='117' value='CTGAGGTATGTAATTTAGTGAAACTGCTGCTGAAGACCGGCCGTCGATCGAAAGTACTAGGCGTCAGAGACATTCCTTAAGTAGGCTCTCCCTAATTAGTGTACGGGTCCAGCGAGCAAGCGCCTATATTTATTCATCAGATAAACCTGGAGCCGCTTTATGGCGTAAGGAGTTTTTTTGGTAAGGAAGTCTAATATTCTTTTCATGCAGACTGGACCGCAGAACAAGGCGCAAGGACCTGTAACTCGGTATTTTGGTTTCCAGTAGGCAGAACTGCTTAGCAGTGTGAATAGGAATTGTGTACACAAATTTAGATACGTTCGCAAAGAGAATAGTACGACCCACGCCCGTCCGTATTGCTCGCCGGACGGACTGAAGTTGCCGTTAGGGTTGTGAGAGATTTCGTGCTCCGACCCTGTACGGCCGAGAGTACGCCTTTGATGCAGGCCCTCCCTAGCCTGGCTAGGGTAATGTTAAATTCCGGTGAGGGCCTCGCTATCCCACTAACGCCAGCGTTATGCGTGATGTACTATTTTCCCAACTCGCCAAGGATTGTCTACACTGGACCCGGCGAAGTCGGACACTATCCCGCTATTCAGGGTAGCCTCCTCTACATCCAGCGGGGGTGCGCCGATCGGTCTTCCACCCGCGAAATCCTGACATGACATCTTTCGAATATACATATCCTTTCGAGCGGCGTACAGACTGTATTGTCACTGCATCTAGCAGAGTCCGACTGTTATAAGCGTGGGGGGGACTAACCCGGCTTGGACCGAATGTGGGACCCCTTGTGGGCAGTTCGATTTCCGCACGTCTCTCTAACGAGATAACTTCGGATCAACAGGTTACCAAGTCTATTACTAGGCCCGACGCAATTCGCTCGATCGCTCGTCGCAGTCAGTATGACTTCCTAATATAGAAACAACGTGACTTATATACAGGTCTAGTCTGTACGCTTACAATCCAGCCAGGGAGTCGGTAGGCTAACCTCGGGGAAGGAAGTTCTCCAACTTAAGCATATTCACACCAGTCTTACGCCTGGGAGCGAGCTCGCTTAAGTGCCGGACCGGATAATGTAAGAGCCTAATCTGGCCCCACGTGGCGCATGTCGTCTAACCGAGTTCTTATTTCAACGTGGACTTGAAACCGATGTTCTTAACTTTTCTAGAGGCTAACTCATCACAACCGGTTCGGCTGCGTTGTACGAGTACGCACGTTTATGGAGACTTGAGCGATCGGTGTCTCGTAGGAAACCCAGTCTTTCGTTCGACTTCTCGGGTCGGTTCGGTTTGAATTATATTCACGCTTGAATGAAGGGTTAGCGTTGGGTCTATGCGAAAGCAGCGTTCAATCAAGAATATGACAGCCTAACTGGACCAGACGTTGCCGTGGAGCAGAGGCTTGGTTCTGTAGGCGGGCGAGGCAGGATTTGCGGAGATACGTCCATTTAACGTTCTTGAGGTAAGCGAAGTTCTCATGCTCACTTTTAAAATACTGGTCTCCGTGCCTGCTGAGTGGAAGTTACTATAGATACCCCTCCAACGTCTTGATCGTCGTGCCTACTCACTGGCCACGCAACTTGGCTGGCCTCGTAGTTACTTCAGCCGTCCACAGACACTTGGAGTTTAATCTGGTGCTAGTCGGATCATCCTGAGTCTTATGCCTAAGGTAGGTTAGAAAGGCTTTAGAGGGAAACGCCGCGTTCATTCGCTGAATCGTGCCCGTGTTTTGGGCGGCGTTTCCGAACCTCCAGCCGGTAACGACTATAGCTAGGTCCACACATACCAAGGGGATGGCTATTGAAAAATGAGCGGGGCCTCTAGTGTCTAACACCGTCCCTCGCTTAAATGACAGCCAGAGGGTTAAACGCTCCTCCCAGAACAGTGTCGCGCGTACCGTCTCGTTTTGTTGGTCCTCATACTATGCCATACCCGTTACAGGAGGTACAGTTCTTCCGGCCTAGTGGTGATTAGCGCGCTACATGTATTGCTTTACGCAAG'/>

    <sequence taxon='118' value='CTGAGGTATGTAATTTAGTGAAACTGCTGCTGAAGACCGGCCGTCGATCGAAAGTACTAGGCGTCAGGGACATTCCTTAAGTAGGCTCTCCCTAATTAGTGTACGGGTCCAGCGAGCAAGCGCCTATATTTATTCATCAGATAAACCTGGAGCCGCTTTATGGCGTAAGGAGTTTTTTTGGTAAGGAAGTCTAATATTCTTTTCATGCAGACTGGACCGCAGAACAAGGCGCAAGGACCTGTAACTCGGTATTTTGGTTTCCAGTAGGCAGAACTGCTTAGCAGTGTGAATAGGAATTGTGTACACAAATTTAGATACGTTCGCAAAGAGAATAGTACGACCCACGCCCGTCCGTATTGCTCGCCGGACGGACTGAAGTTGCCGTTAGGGTTGTGAGAGATTTCGTGCTCCGACCCTATACGGCCGAGAGTACGCCTTTGATGCAGGCCCTCCCTAGCTTGGCTAGGGTAATGTTAAATTCCGGTGAGGGCCTCGCTATCCCACTAACGCCAGCGTTATGCGTGATGTACTATTTTCCCAACTCGCCAAGGATTGTCTACACTGGACCCGGCGAAGTCGGACACTATCCCGCTATTCAGGGTAGCCTCCCCTACATCCAGCGGGGGTGCGCCGATCGGTCTTCCACCCGCGAAATCCTGACATGACATCTTTCGAATATACATATCCTTTCGAGCGGCGTACAGACTGTATTGTCACTGCATCTAGCAGAGTCCGACTGTTATAAGCGTGGGGGGGACTAACCCGGCTTGGACCGAATGTGGGACCCCTTGTGGGCAGTTCGATTTCCGCACGTCTCTCTAACGAGATAACTTCGGATCAACAGGTTACCAAGTCTATTACTAGGCCCGACGCAATTCGCTCGATCGCTCGTCGCAGTCAGTATGACTTCCTAATGTAGAAACAACGTGACTTATATACAGGTCTAGTCTGTACGCTTACAATCCAGCCAGGGAGTCGGTAGGCTAACCTCGGGGAAGGAAGTTCTCCAACTTAAGCATATTCACACCAGTCTTACGCCTGGGAGCGAGCTCGCTTAAGTGCCGGACCGGATAATGTAAGAGCCTAATCTGGCCCCACGTGGCGCATGTCGTCTAACCGAGTTCTTATTTCAACGTGGACTTGAAACCGATGTTCTTAACTTTTCTAGAGGCTAACTCATCACAACCGGTTCGGCTGCGTTGTACGAGTACGCACGTTTATGGAGACTTGAGCGATCGGTGTCTCGTAGGAAACCCAGTCTTTCGTTCGACTTCTCGGGTCGGTTCGGTTTGAATTATATTCACGCTTGAATGAAGGGTTAGCGTTGGGTCTATGCGAAAGCAGCGTTCAATCAAGAATATGACAGCCTAACTGGACCAGACGTTGCCGTGGAGCAGAGGCTTGGTTCTGTAGGCGGGCGAGGCAGGATTTGCGGAGATACGTCCATTTAACGTTCTTGAGGTAAGCGAAGTTCTCATGCTCACTTTTAAAATACTGGTCTCCGTGCCTGCTGAGTGGAAGTTACTATAGATACCCCTCCAACGTCTTGATCGTCGTGCCTACTCACTGGCCACGCAACTTGGCTGGCCTCGTAGTTACTTCAGCCGTCCACAGACACTTGGAGTTTAATCTGGTGCTAGTCGGATCATCCTGAGTCTTATGCCTAAGGTAGGTTAGAAAGGCTTTAGAGGGAAACGCCGCGTTCATTCGCTGAATCGTGCCCGTGTTTTGGGCGGCGTTTCCGAACCTCCAGCCGGTAACGACTATAGCTAGGTCCACACATACCAAGGGGATGGCTATTGAAAAATGAGCGGGGCCTCTAGTGTCTAACACCGTCCCTCGCTTAAATGACAGCCAGAGGGTTAAACGCTCCACCCAGAACAGTGTCGCGCGTACCGTCTCGTTTTGTTGGTCCTCATACTATGCCATACCCGTTACAGGAGGTACAGTTCTTCCGACCTAGTGGTGATTAGCGCGCTACATGTATTGCTTTACGCAAG'/>

</data>

    <trait id="tipDates" spec='beast.evolution.tree.TraitSet' traitname='date-backward' units='year' value='
0=3.186150888597586,
37=0.0,
50=0.0,
123=0.0,
122=0.0,
119=0.0,
107=0.0,
106=0.0,
19=0.0,
12=1.2401087374856972,
7=0.0,
5=1.8902138746028911,
93=0.0,
145=0.0,
144=0.0,
26=0.9837431592045833,
114=0.0,
154=0.0,
153=0.0,
43=0.46987424684984,
104=0.0,
116=0.0,
115=0.0,
152=0.0,
90=0.0,
103=0.0,
102=0.0,
147=0.0,
146=0.0,
131=0.0,
94=0.0744632608578315,
24=1.0602337720831505,
124=0.0,
125=0.03738532462323585,
36=0.7292268964443416,
85=0.0,
84=0.0,
21=1.011870712756937,
53=0.48083099208359226,
71=0.0,
39=0.5833934891952524,
20=1.0735489671511136,
40=0.0,
67=0.0,
66=0.0,
22=0.0,
15=1.1344754374334984,
35=0.0,
130=0.0,
129=0.0,
77=0.3111484624289824,
138=0.0,
28=0.0,
49=0.0,
33=0.6304821314109219,
27=0.9100477787247501,
133=0.0,
108=0.06322212229228885,
47=0.19183627881057186,
48=0.2834923150796209,
63=0.0,
97=0.0,
14=1.1893758823852414,
13=1.2718834705599558,
42=0.6814776583409321,
9=1.4984196400942715,
34=0.0,
32=0.8297615196892258,
65=0.0,
89=0.0,
113=0.0,
112=0.0,
127=0.0,
100=0.0,
99=0.0,
86=0.0,
88=0.0,
87=0.0,
61=0.3454559955830039,
60=0.0,
143=0.0,
142=0.0,
2=1.6670329428589532,
141=0.0,
140=0.0,
41=0.6655510228063264,
132=0.0,
151=0.0,
44=0.30714342214815016,
11=1.4655848347039764,
68=0.0,
70=0.0,
69=0.0,
56=0.0,
8=1.7018874127837582,
75=0.0,
74=0.43425367842912577,
105=0.0,
3=2.303765320776999,
118=0.0,
117=0.0,
17=0.9547862742280717,
91=0.0,
46=0.32455080306196527,
45=0.0,
29=0.0,
25=1.0285391426019719,
111=0.0,
121=0.0,
120=0.0,
110=0.16267956543360995,
51=0.29599639063608363,
52=0.37575600043277335,
16=1.1523046765980665,
18=1.1993506986412674,
95=0.0,
96=0.1264360485664353,
139=0.0,
149=0.0,
148=0.0,
64=0.44445706408657726,
10=1.2486888947079477,
73=0.34173880189066264,
136=0.0,
150=0.0,
135=0.024854150088845284,
126=0.0,
72=0.0,
31=0.0,
81=0.0,
80=0.0,
98=0.0,
62=0.25898091797267986,
55=0.0,
54=0.0,
128=0.0,
76=0.08859426464911602,
83=0.2802299540872628,
101=0.0,
30=0.7869725936901197,
137=0.0,
79=0.0,
78=0.0,
59=0.16855625594518342,
58=0.0,
57=0.0,
4=2.4620369225977035,
1=2.6675925509354426,
109=0.0,
134=0.0,
92=0.0,
82=0.32007335165415673,
23=0.6744812845037336,
6=1.1525600545018966,
38=0.0
            '>
        <taxa id='taxonSet' spec='beast.evolution.alignment.TaxonSet' alignment='@alignment'/>
    </trait>

    <tree spec="beast.util.ClusterZBSATree" id="tree" nodetype="beast.evolution.tree.ZeroBranchSANode" clusterType="upgma" trait="@tipDates">
        <taxa idref="alignment"/>
    </tree>

    <BirthDeathSkylineModel spec="SABDSamplingThroughTimeModel" id="birthDeath" tree="@tree" conditionOnRhoSampling="true">
		<parameter name="origin" id="origin" value ="100." lower="0."/>
        <parameter name="diversificationRate" id="diversificationRate" value="0.5"/>
        <parameter name="turnover" id="turnover" value=".5"/>
        <parameter name="samplingProportion" id="samplingProportion" value="0.7"/>
        <parameter name="removalProbability" id="r" value="0.0" lower="0." upper="1."/>
        <parameter name="rho" id="rho" value="0.7" lower="0." upper="1."/>
	</BirthDeathSkylineModel>
    
    <siteModel gammaCategoryCount="1" id="SiteModel" spec="SiteModel">
		<parameter dimension="1"  id="mutationRate" name="mutationRate" value="1.0"/>
		<substModel id="gtr" rateAC="@rateAC" rateGT="@rateGT" rateAT="@rateAT" rateCG="@rateCG" rateCT="@rateCT" spec="GTR">
			<parameter dimension="1"  id="rateAG" lower="0.0" name="rateAG" value="1.0"/>
			<frequencies estimate="true" id="freqs" spec="Frequencies">
				<parameter name='frequencies' id='freqParameter' value='0.25' dimension='4' lower="0." upper="1."/>
			</frequencies>
		</substModel>
	</siteModel>
	<branchRateModel id="StrictClock" spec="beast.evolution.branchratemodel.StrictClockModel">
		<parameter dimension="1" id="clock.rate" name="clock.rate" value="0.05" lower="0."/>
	</branchRateModel>


   <!-- likelihood and priors: -->
    <distribution id="posterior" spec="util.CompoundDistribution">
		<distribution id="prior" spec="util.CompoundDistribution">
            <distribution  x="@clock.rate" id="clockRatePrior" spec='beast.math.distributions.Prior'>
				<distr spec='beast.math.distributions.LogNormalDistributionModel' id='clockRatePrior.exp' M="-4.6" S="1.25"/>
			</distribution>
			<distribution id="hky.frequencies.prior" spec="beast.math.distributions.Prior" x="@freqParameter">
				<distr id="Uniform " lower="0.0" upper="1.0" spec="beast.math.distributions.Uniform" />
			</distribution>
			<distribution id="diversificationRate_prior" spec="beast.math.distributions.Prior" x="@diversificationRate">
				<distr spec="beast.math.distributions.Uniform" lower="0." upper="1000." offset="0."/>
			</distribution>
			<distribution id="turnover_prior" spec="beast.math.distributions.Prior" x="@turnover">
				<distr spec="beast.math.distributions.Uniform" lower="0." upper="1." offset="0."/>
			</distribution>
			<distribution id="samplingProportion_prior" spec="beast.math.distributions.Prior" x="@samplingProportion">
				<distr spec="beast.math.distributions.Uniform" lower="0" upper="1." offset="0."/>
			</distribution>
			<distribution  id='origin_Prior' x="@origin" spec='beast.math.distributions.Prior'>
				<distr spec='beast.math.distributions.Uniform' lower="0." upper="1000." offset="0."/>
			</distribution>
			<distribution id="BDlikelihood" spec="util.CompoundDistribution">
				<distribution idref="birthDeath"/>		
			</distribution>
		</distribution>
        <distribution id="jointTreeLikelihood" spec="util.CompoundDistribution">
			<distribution data="@alignment" id="treeLikelihood" spec="TreeLikelihood" tree="@tree" siteModel="@SiteModel" branchRateModel="@StrictClock"/>
        </distribution>
    </distribution>

    
	<run chainLength="500000000" id="mcmc" spec="MCMC" storeEvery="100000" distribution="@posterior">
     
		<state id="state" storeEvery="100000">
            <stateNode idref="tree"/>
			<stateNode idref="origin"/>
			<stateNode idref="diversificationRate"/>
			<stateNode idref="turnover"/>
			<stateNode idref="samplingProportion"/>
            <!--<stateNode idref="r"/> -->
            
            <stateNode idref="clock.rate"/>
			<stateNode idref="freqParameter"/>
			<parameter dimension="1"  id="rateAC" lower="0.0" upper="100.0" name="stateNode" value="1.0"/>
			<parameter dimension="1"  id="rateGT" lower="0.0" upper="100.0" name="stateNode" value="1.0"/>
			<parameter dimension="1"  id="rateAT" lower="0.0" upper="100.0" name="stateNode" value="1.0"/>
			<parameter dimension="1"  id="rateCG" lower="0.0" upper="100.0" name="stateNode" value="1.0"/>
			<parameter dimension="1"  id="rateCT" lower="0.0" upper="100.0" name="stateNode" value="1.0"/>
        </state>
        
		<operator id='origOperator' spec='ScaleOperator' scaleFactor=".75" weight="3" parameter="@origin"/>
		<operator id='diversificationRateOperator' spec='ScaleOperator' scaleFactor=".75" weight="10" parameter="@diversificationRate"/>
		<operator id='turnoverOperator' spec='ScaleOperator' scaleFactor=".75" weight="10" parameter="@turnover"/>
		<operator id='samplingProportionOperator' spec='ScaleOperator' scaleFactor=".75" weight="10" parameter="@samplingProportion"/>
        <!-- <operator id='rOperator' spec='ScaleOperator' scaleFactor=".9" weight="1" parameter="@r"/> -->
        
        <operator spec='TreeDimensionJump' weight="10" tree="@tree"/> 
        <operator spec='WilsonBaldingForZeroBranchSampledAncestorTrees' weight="10" tree="@tree"/> 
        <operator spec='ExchangeForZeroBranchSampledAncestorTrees' isNarrow="false" weight="10" tree="@tree"/>
        <operator spec='ExchangeForZeroBranchSampledAncestorTrees' weight="10" tree="@tree"/>
        <operator spec='UniformForZeroBranchSATrees' weight="20" tree="@tree"/>
        <operator id='rootScaler' spec='ScaleOperatorForZeroBranchSATrees' scaleFactor=".95" weight="1" tree="@tree" rootOnly='true'/>
        <operator id='treeScaler' spec='ScaleOperatorForZeroBranchSATrees' scaleFactor=".95" weight="10" tree="@tree"/>
        
        <operator id="clock.rateScaler" parameter="@clock.rate" scaleFactor="0.75" spec="ScaleOperator" weight="10"/>
        
		<operator spec='ScaleOperator' scaleFactor=".75" weight=".2" parameter="@rateAC"/>
		<operator spec='ScaleOperator' scaleFactor=".75" weight=".2" parameter="@rateAT"/>
		<operator spec='ScaleOperator' scaleFactor=".75" weight=".2" parameter="@rateCG"/>
		<operator spec='ScaleOperator' scaleFactor=".75" weight=".2" parameter="@rateCT"/>
		<operator spec='ScaleOperator' scaleFactor=".75" weight=".2" parameter="@rateGT"/>
		<operator autoOptimize="true" delta="0.2" id="FrequenciesExchanger" integer="false" spec="DeltaExchangeOperator" weight="0.1" parameter="@freqParameter"/>


			
		<logger fileName="$(seed).log" id="tracelog" logEvery="10000" mode="autodetect" model="@posterior">
			<distribution idref="posterior" name="log"/>
			<log idref="BDlikelihood"/>
            <log idref="jointTreeLikelihood"/>
            <log id="treeHeight" spec="beast.evolution.tree.TreeHeightLogger" tree="@tree"/>
			<log idref="origin"/>
            <log idref="diversificationRate"/>
			<log idref="turnover"/>
			<log idref="samplingProportion"/>
            <!--<log idref="r"/>-->
            <log id="SACount" spec="beast.evolution.tree.SALogger" tree="@tree"/>

            <log idref="clock.rate"/>
			<log idref="freqParameter"/>
			<log idref="rateAC"/>
			<log idref="rateAG"/>
			<log idref="rateAT"/>
			<log idref="rateCG"/>
			<log idref="rateCT"/>
			<log idref="rateGT"/>
		</logger>
        
        <!-- <logger fileName="$(seed).trees" id="treelog" logEvery="200000" mode="tree">
			<tree idref="tree" name="log"/>
		</logger> -->
	
	</run>

</beast>
