# Supplementary material for: Bayesian Inference of Sampled Ancestor Trees for Epidemiology and Fossil Calibration
Source: PLoS Comput Biol. 2014 Dec 4;10(12):e1003919. doi: 10.1371/journal.pcbi.1003919 (PMC4263412; doi:10.1371/journal.pcbi.1003919)
Supplement: File S7 — XML files for simulated transmission process with fixed to one. (ZIP) [file pcbi.1003919.s008.zip]

Archive with 105 entries (102 files):
- simulations2A/
- simulations2A/.DS_Store
- __MACOSX/
- __MACOSX/simulations2A/
- __MACOSX/simulations2A/._.DS_Store
- simulations2A/0.xml
- simulations2A/1.xml
- simulations2A/10.xml
- simulations2A/11.xml
- simulations2A/12.xml
- simulations2A/13.xml
- simulations2A/14.xml
- simulations2A/15.xml
- simulations2A/16.xml
- simulations2A/17.xml
- simulations2A/18.xml
- simulations2A/19.xml
- simulations2A/2.xml
- simulations2A/20.xml
- simulations2A/21.xml
- simulations2A/22.xml
- simulations2A/23.xml
- simulations2A/24.xml
- simulations2A/25.xml
- simulations2A/26.xml
- simulations2A/27.xml
- simulations2A/28.xml
- simulations2A/29.xml
- simulations2A/3.xml
- simulations2A/30.xml
- simulations2A/31.xml
- simulations2A/32.xml
- simulations2A/33.xml
- simulations2A/34.xml
- simulations2A/35.xml
- simulations2A/36.xml
- simulations2A/37.xml
- simulations2A/38.xml
- simulations2A/39.xml
- simulations2A/4.xml
- simulations2A/40.xml
- simulations2A/41.xml
- simulations2A/42.xml
- simulations2A/43.xml
- simulations2A/44.xml
- simulations2A/45.xml
- simulations2A/46.xml
- simulations2A/47.xml
- simulations2A/48.xml
- simulations2A/49.xml
- simulations2A/5.xml
- simulations2A/50.xml
- simulations2A/51.xml
- simulations2A/52.xml
- simulations2A/53.xml
- simulations2A/54.xml
- simulations2A/55.xml
- simulations2A/56.xml
- simulations2A/57.xml
- simulations2A/58.xml
- simulations2A/59.xml
- simulations2A/6.xml
- simulations2A/60.xml
- simulations2A/61.xml
- simulations2A/62.xml
- simulations2A/63.xml
- simulations2A/64.xml
- simulations2A/65.xml
- simulations2A/66.xml
- simulations2A/67.xml
- simulations2A/68.xml
- simulations2A/69.xml
- simulations2A/7.xml
- simulations2A/70.xml
- simulations2A/71.xml
- simulations2A/72.xml
- simulations2A/73.xml
- simulations2A/74.xml
- simulations2A/75.xml
- simulations2A/76.xml
- simulations2A/77.xml
- simulations2A/78.xml
- simulations2A/79.xml
- simulations2A/8.xml
- simulations2A/80.xml
- simulations2A/81.xml
- simulations2A/82.xml
- simulations2A/83.xml
- simulations2A/84.xml
- simulations2A/85.xml
- simulations2A/86.xml
- simulations2A/87.xml
- simulations2A/88.xml
- simulations2A/89.xml
- simulations2A/9.xml
- simulations2A/90.xml
- simulations2A/91.xml
- simulations2A/92.xml
- simulations2A/93.xml
- simulations2A/94.xml
- simulations2A/95.xml
- simulations2A/96.xml
- simulations2A/97.xml
- simulations2A/98.xml
- simulations2A/99.xml
