# Supplementary material for: Bayesian Inference of Sampled Ancestor Trees for Epidemiology and Fossil Calibration
Source: PLoS Comput Biol. 2014 Dec 4;10(12):e1003919. doi: 10.1371/journal.pcbi.1003919 (PMC4263412; doi:10.1371/journal.pcbi.1003919)
Supplement: File S7 — XML files for simulated transmission process with fixed to one. (ZIP) [file pcbi.1003919.s008.zip › simulations2A/24.xml]

<?xml version="1.0" encoding="UTF-8" standalone="no"?><beast namespace="beast.core:beast.evolution.alignment:beast.evolution.tree.coalescent:beast.core.util:beast.evolution.nuc:beast.evolution.operators:beast.evolution.sitemodel:beast.evolution.substitutionmodel:beast.evolution.likelihood:beast.evolution.speciation:beast.core.parameter:beast.util" version="2.0">
    
    <data dataType="nucleotide" id="alignment" name="alignment">
    <sequence taxon='0' value='TACCTACAGCCACAATACAATTCCTGTTCGAACTCTCGATGCAGGCTATCATTCATACCAGTCCGCCGAACAACACCGATCCCACATATGCCGGGACCGCTGAATACTAGGACGGCGGAGTTTGGGTTAGTGTGCTCGGCTGGGCCATGTCAGTACGCTCCTCGGGCCTAAGTGTCGATACGCGCAAACTCTTTCCGGAACACATGAATAGAGGCGCGCAATACTCAGAACGCAACTGGTGATGCGCGCTCGCTCCGCGCTTTGTTTCTTTAGGTAAAATGTACGGGCGGACGCCGCCACGTAGTTTCCCTCGGTCCGTCCAGTTAACAGGTTCAAGTATTAGGTCTCGTGGTGGACCGCAGGGGTGGCCAGCGCTACTAGACAGTCTGACAGGATTTGCATTTGACGGTTATGTCGTCATGGCTCAGCGCCGCAACCTATTGGTCGGATAGCCGAGAATGAATGATTCAGACAGTCATGTGCGACTTAACACCACATGCACTCTTCCGTAGAGAAGTGGCCCTCACCACACGCACATAATAGGATCCCGTTCTTGTTATCCGCAATCAATATCCGGCTTTCTCTTCCGTATGGGTCGCATGGGTCAGATATCCAACGCTCGCATGCTTAGGATAGGGTGTGTTCCCTTGATTACCACCATCAGATGGGGTCTGTCGCAGTATTGTGCCCCCTCCCAAGGGGTGTCCGGATAGTAAGGGGTTCATAGCCTGCACTGACGGACCGGTATGTCCTGGCCATTTTGTTTGTTGAGAAGAACAAAGCTCAATACGCTAGAATCTATTCAAGGTAATCAGTAGCAATTCACACCGAGATGTCTCGGCAGCTGCTCTATGACTCTGCTCGAGCTGCTTCAGAAAGGGGAGAAACTGGACCAATCGTGTTCTCCGGTTTCCGCAAAGAGTACTCGTTCCTTAGAGTTGGGGAGCAAAAGTGTGAATTCCAGGGGACTCAAGGTCAACCGATTAGCCCTAAGGTCGCAGATACTAAACGATTAACGTACACCATGCACGCAGTAAGTCGCCAAGTGCGCGGCGTACAGCTGGTGCCATCCCTTAAAGTGGCGAAACAATGGGAAATGGAGGAATAGTCACTTACTGTTCCGCAGCAATTAGTATGCAGCGTTGTGTCGGTTATAAGGTTCCGCATCCTCGCTGGAGGCTTAATTATGCTGCCGACGTACGCAAGGTTCATCCGTAACGAAGGCCATGGGCGTAAGACGATTTGAGAACCGAAGTTAATCCGGTGCCTAGGATCCCATCCCATCATTCGTATTACGCGCTATAATCTGCTCGTGCTGGTAGACTACGCCGCTACATACGGATTACTCGTCAACCGGGGAGTACGAATGTCTTCTATTTGCAGTAACGGGATTCACGAAGGGCCTAGGTCCCAGAGCACCTGTCCTCAAAAAGGTCCACTATAGCCGAGAATTCAGGTTTTATCATGACCAAGAATTGGACTAAGTAGAGTTAGGGGTGTCCCGTGTGGATAAATAACGGGAACTGCTAGATCCGTTGGGGACGGTTGTGTTGCGAGAAGGTAAAGTTCTGGTGAACCTTCCAGCTGCCCCTATATCAAAGATGTTTTTAGACACAATTTTAGAATTCTATCGCTAGGATAGCAATAAAAGATGAAACCGGTTTTGACTAACGTATAACCTAGGCAAATCCCAGCTACTCATTATTCTACAGAGGAGGGTGGATAGCAAAGAACGCGTCGGCGTAAAAGCCACCGAGCAAACGTGCGTATCAGCCTCTCGGATACCGTGTCCTGAGCCAGTAAATCGAAAAGCTGTGGTCCGTAAATTTGTACAGAGGTCTGAGACCGTGTAAGGCGTTCGTACACCTAGGACTTACCCAAGTAACTCGAAGAGAGGCTACGTGAAGAAGTCACGTGGTTCAACCTTTAGGTGCCCAGGTCAGAGACCGTCGGGGTCTGGACTCCGGCCCCGACACGACGAAGTTATGCGGTCCGGTCCG'/>

    <sequence taxon='1' value='TACCTACAGCCACAATACAATTCCTGTTCGAACTCTCGATGCAGGCTATCATTCATACCAGTCCGCCGAACAACACCGATCCCACATATGCCGGGACCGCTGAATACTAGGACGGCGGAGTTTGGGTTAGTGTGCTCGGCTGGGCCATGTCAGTACGCTCCTCGGGCCTAAGTGTCGATACGCGCAAACTCTTTCCGGAACACATGAATAGAGGCGCGCAATACTCAGAACGCAACTGGTGATGCGCGCTCGCTCCGCGCTTTGTTTCTTTAGGTAAAATGTACGGGCGGACGCCGCCACGTAGTTTCCCTCGGTCCGTCCAGTTAACAGGTTCAAGTATTAGGTCTCGTGGTGGACCGCAGGGGTGGCCAGCGCTACTAGACAGTCTGACAGGATTTGCATTTGACGGTTATGTCGTCATGGCTCAGCGCCGCAACCTATTGGTCGGATAGCCGCGAATGAATGATTCAGACAGTCATGTGCGACTTAACACCATATGCACTCTTCCGTAGAGAAGTGGCCCTCACCACACGCACATAATAGGATCCCGTTCTTGTTATCCGCAATCAATATTCGGCTTTCTCTTACGTATGGGTCGCATGGGTCAGATATCCAACGCTCGCATGCTTAGGATAGGGTGTGTTCCCTTGATTACCACCATCAGATGGGGTCTGTCGCAGTATCGTGCCCCCTCCCAAGGGGTGTCCGGATAGTAAGGGGTTCATAGCCTGCACTGACGGACCGGTATGTCCTGGCCATTTTGTTTGTTGAGAAGAACAAAGCTCAATACGCTAGAATCTATTCAAGGTAATCAGTAGCAATTCATACCGAGATGTCTCGGCAGCTGCTCTATGACTCTGCTTGAGCTGCTTCAGAAAGGGGAGAAACTGGACCAATCGTGTTCTCCGGTTTCCGCAAAGAGTACTCGTTCCTTAGAGTTGGGGAGCAAAAGTGTGAATTCCAGGGGACTCAAGGTCAACCGATTAGCCCTAAGGTCGCAGATACTAAACGATTAACGTACACCATGCACGCAGTAAGTCGCCAAGTGCGCGGCGTACAGCTGGTGCCATCCCTTAAAGTGGCGAAACAATGGGAAATGGAGGAATAGTCACTTACTGTTCCGCAGCAATTAGTATGCAGCGTTGTGTCGGTTATAAGGTTCCGCATCCTCGCTGGAAGCTTAATTATGCTGCCGACGTACGCAAGGTCCATCCGTAACGAAGGCCATGGGCGTAAGACGATTTGAGAACCGAAGTTAATCCGGTGCCTAGGATCCCATCCCATCATTCGTATTACGCGCTATAATCTGCTCGTGCTGGTAGACTACGCCGCTACATACGGATTACTCGTCAACCGGGGAGTACGAGTGTCTTCTATTTGCAGTAACGGGATTCACGAAGGGCCTAGGTCCCAGAGCACCTATCCTCAAAAAGGTCCACTATAGCCGAGAATTCAGGTTTTATCATGACCAAGAATTGGACTAAGTAGAGTTAGGGGTGTCCCGTGTGGATAAATAACGGGAACTGCTAGATCCGTTGGGGACGGTTGTGTTGCGAGAAGGTAAAGTTCTGGTGAACCTTCCAGCTGCCCCTATATCAAAGATGTTTTTAGACACAATTTTAGAATTCTATCGCTAGGATAGCAATAAAAGATGAAACCGGTTTTGACTAACGTATAACCTAGGCAAATCCCAGCTACTCATTATTCTACAAAGGAGGGTGGATAGCAAAGAACGCGTCGGCGTAAAAGCCACCGAGCAAACGTGCGTATCAGCCTCTCGGATACCGTGTCCTGAGCCAGTAAATCGAAAAGCTGTGGTCCGTAAATTTGTACAGAGGTCTGAGACCGTGTAAGGCGTTCGTACACCTAGGACTTACCCAAGTAACTCGAAGAGAGGCTACGTGAAGAAGTCACGTGGTTCAACCTTTAGGTGCCCAGGTCAGAGACCGTCGGGGTCTGGACTCCGGCCCCGACACGACGAAGTTATGCGGTCCGGTCCG'/>

    <sequence taxon='5' value='TACCTACAGCCACAATACAATTCCTGTTCGAACTCTCGATGCAGGCTATCATTCATACCAGTCCGCCGAACAACACCGATCCCACATATGCCGGGACCGCTGAATCCTAGGACGGCGGAGTTTGGGTTAGTGTGCTCGGCTGGGCCATGTCAGTACGCTCCTCGGGCCTAAGTGTCGTTACGCGCAAACTCTTTCCGGAACACATGAATAGAGGCGCGCAATACTCAGAACGCAACTGGTGATGCGCGCTCGCTCCGCGCTTTGTTTCTTTAGGTAAAATGTACGGGCGGACGCCGCCACGTAGTTTCCCTCGGTCCGTCCAGTTAACAGGTTCAAGTATTAGGTCTCGTGGTGGACCGCAGGGGTGGCCAGCGCTACTAGACAGTCTGACAGGATTTGCATTTGACGGTTATGTCGTCATGGCTCAGCGCCGCAACCTATTGGTCGGATAGCCGCGAATGAATGATTCAGACAGTCATGTGCGACTTAACACCATATGCACTCTTCCGTAGAGAAGTGGCCCTCACCACACGCACATAATAGGATCCCGTTCTTGTTATCCGCAATCAATATTCGGCTTTCTCTTACGTATGGGTCGCATGGGTCAGATATCCAACGCTCGCATGCTTAGGATAGGGTGTGTTCCCTTGATTACCACCATCAGATGGGGTCTGTCGCAGTATCGTGCCCCCTCCCAAGGGGTGTCCGGATAGTAAGGGGTTCATAGCCTGCACTGACGGACCGGTATGTCCTGGCCATTTTGTTTGTTGAGAAGAACAAAGCTCAATACGCTAGAATATATTCAAGGTAATCAGTAGCAATTCATACCGAGATGTCTCGGCAGCTGCTCTATGACTCTGCTTGAGCTGCTTCAGAAAGGGGAGAAACTGGACCAATCGTGTTCTCCGGTTTCCGCAAAGAGTACTCGCTCCTTAGAGTTGGGGAGCAAAAGTGTGAATTCCAGGGGACTCAAGGTCAACCGATTAGCCCTAAGGTCGCAGATACTAAACGATTAACGTACACCATGCACGCAGTAAGTCGCCAAGTGCGCGGCGTACAGCTGGTGCCATCCCTTAAAGTGGCGAAACAATGGGAAATGGAGGAATAGTCACTTACTGTTCCGCAGCAATTAGTATGCAGCGTTGTGTCGGTTATAAGGTTCCGCATCCTCGCTGGAAGCTTAATTATGCTGCCGACGTACGCAAGGTCCATCCGTAACGAAGGCCATGGGCGTAAGACGATTTGAGAGCCGAAGTTAATCCGGTGCCTAGGATCCCATCCCATCATTCGTATTACGCGCTATAATCTGCTCGTGCTGGTAGACTACGCCGCTACATACGGATTACTCGTCAACCGGGGAGTACGAGTGTCTTCTATTTGCAGTAACGGGATTCACGAAGGGCCTAGGTCCCAGAGCACCTATCCTCAAAAAGGTTCACTATAGCCGAGAATTCAGGTTTTATCATGACCAAGAATTGGACTAAGTAGAGTTAGGGGTGTCTCGTGTGGATAAATAACGGGAACTGCTAGATCCGTTGGGGACGGTTGTGTTGCGAGAAGGTAAAGTTCTGGTGAACCTTCCAGCTGCCCCTATATCAAAGATGTTTTTAGACACAATTTTAGAATTCTATCGCTAGGATAGCAATAAAAGATGAAACCGGTTTTGACTAACGTATAACCTAGGCAAATCCCAGCTACTCATTACTCTACAAAGGAGGGTGGATAGCAAAGAACGCGTCGGCGTAAAAGCCACCGAGCAAACGTGCGTATCAGGCTCTCGGATACCGTGTCCTGAGCCAGTAAATCGAAAAGCTGTGGTCCGTAAATTTGTACAGAGGTCTGAGACCGTGTAAGGCGTTCGTACACCTAGGACTTACCCAAGTAACTCGAAGAGAGGCTACGTGAAGAAGTCACGTGGATCAACCTTTAGGTGCCCAGGTCAGAGACCGTCGGGGTCTGGACTCCGGCCCCGACACGACGAAGTTATGCGGTCCGGTCCG'/>

    <sequence taxon='12' value='TACCTACAGCCACAATACAATTCCTGTTCGAACTCTCGATGCAGGCTATCATTCATACCAGTCCGCCGAACAACACCGATCCCACATATGCCGGGACCGCTGAATCCTAGGACGGCGGAGTTTGGGTTAGTGTGCTCGGCTGGGCCATGTCAGTACGCTCCTCGGGCCTAAGTGTCGTTACGCGCAAACTCTTTCCGGAACACATGAATAGAGGCGCGCAATACTCAGAACGCAACTGGTGATGCGCGCTCGCTCCGCGCTTTGTTTCTTTAGGTAAAATGTACGGGCGGACGCCGCCACGTAGTTTCCCTCGGTCCGTCCAGTTAACAGGTTCAAGTATTAGGTCTCGTGGTGGACCGCAGGGGTGGCCAGCGCTACTAGACAGTCTGACAGGATTTGCATTTGACGGTTATGTCGTCATGGCTCAGCGCCGCAACCTATTGGTCGGATAGCCGCGAATGAATGATTCAGACAGTCATGTGCGACTTAACACCATATGCACTCTTCCGTAGAGAAGTGGCCCTCACCACATGCACATAATAGGATCCCGTTCTTGTTATCCGCAATCAATATTCGGCTTTCTCTTACGTATGGGTCGCATGGGTCAGATATCCAACGCTCGCATGCTTAGGATAGGGTGTGTTCCCTTGATTACCACCATCAGATGGGGTCTGTCGCAGTATCGTGCCCCCTCCCAAGGGGTGTCCGGATAGTAAGGGGTTCATAGCCTGCACTGACGGACCGGTATGTCCTGGCCATTTTGTTTGTTGAGAAGAACAAAGCTCAATACGCTAGAATATATTCAAGGTAATCAGTAGCAATTCATACCGAGATGTCTCGGCAGCTGCTCTATGACTCTGCTTGAGCTGCTTCAGAAAGGGTAGAAACTGGACCAATCGTGTTCTCCGGTTTCCGCAAAGAGTACTCGCTCCTTAGAGTTGGGGAGCAAAAGTGTGAATTCCAGGGGACTCAAGGTCAACCGATTAGCCCTAAGGTCGCAGATACTAAACGATTAACGTACACCATGCACGCAGTAAGTCGCCAAGTGCGCGGCGTACAGCTGGTGCCATCCCTTAAAGTGGCGAAACAATGGGAAATGGAGGAATAGTCACTTACTGTTCCGCAGCAATTAGTATGCAGCGTTGTGTCGGTTATAAGGTTCCGCATCCTCGCTGGAAGCTTAATTATGCTGCCGACGTACGCAAGGTCCATCCGTAACGAAGGCCATGGGCGTAAGACGATTTGAGAGCCGAAGTTAATCCGGTGCCTAGGATCCCATCCCATCATTCGTATTACGCGCTATAATCTGCTCGTGCTGGTAGACTACGCCGCTACATACGGATTACTCGTCAACCGGGGAGTACGAGTGTCTTCTATTTGCAGTAACGGGATTCACGAAGGGCCTAGGTCCCAGAGCACCTATCCTCAAAAAGGTTCACTATGGCCGAGAATTCAGGTTTTATCATGACCAAGAATTGGACTAAGTAGAGTTAGGGGTGTCTCGTGTGGATAAATAACGGGAACTGCTAGATCCGTTGGGGACGGTTGTGTTGCGAGAAGGTAAAGTTCTGGTGAACCTTCCAGCTGCCCCTATATCAAAGATGTTTTTAGACACAATTTTAGAATTCTATCGCTAGGATAGCAATAAAAGATGAAACCGGTTTTGACTAACGTATAACCTAGGCAAATCCCAGCTACTCATTACTCTACAAAGGAGGGTGGATAGCAAAGAACGCGTCGGCGTAAAAGCCACCGAGCAAACGTGCGTATCAGGCTCTCGGATACCGTGTCCTGAGCCAGTAAATCGAAAAGCTGTGGTCCGTAAATTTGTACAGAGGTCTGAGACCGTGTAAGGCGTTCGTACACCTAGGACTTACCCAAGTAACTCGAAGAGAGGCTACGTGAAGAAGTCACGTGGATCAACCTTGAGGTGCCCAGGTCAGAGACCGTCGGGGTCTGGACTCCGGCCCCGACACGACGAAGTTATGCGGTCCGGTCCG'/>

    <sequence taxon='14' value='TACCTACAGCCACAATACAATTCCTGTTCGAACTCTCGATGCAGGCTATCATTCATACCAGTCCGCCGAACAACACCGATCCCACATATGCCGGGACCGCTGAATCCTAGGACGGCGGAGTTTGGGTTAGTGTGCTCGGCTGGGCCATGTCAGTACGCTCCTCGGGCCTAAGTGTCGTTACGCGCAAACTCTTTCCGGAACACATGAATAGAGGCGCGCAATACTCAGAACGCAACTGGTGATGCGCGCTCGCTCAGCGCTTTGTTTCTTTAGGTAAAATGTACGGGCGGACGCCGCCACGTAGTTTCCCTCGGTCCGTTCAGTTAACAGGTTCAAGTATTAGGTCTCGTGGTGGACCGCAAGGGTGGCCAGCGCTACTAGACAGTCTGACAGGATTTGCATTTGACGGTTATGTCGTCATGGCTCAGCGCCGCAACCTATTGGTCGGATAGCCGCGAATGAATGATTCAGACAGTCATGTGCGACTTAACGCCATATGCACTCTTCCGTAGAGAAGTGGCCCTCACCACATGCACATAATAGGATCCCGTTCTTGTTATCCGCAATCAATATTCGGCTTTCTCTTACGTATGGGTCGCATGGGTCAGATATCCAACGCTCGCATGCTTAGGATAGGGTGTGTTCCCTTGATTACCACCATCAGATGGGGTCTGTCGCAGTATCGTGCCCCCTCCCAAGGGGTGTCCGGATAGTAAGGGGTTCATAGCCTGCACTGACGGACCGGTATGTCCTGGCCATTTTGTTTGTTGAGAAGAACAAAGCTCAATACGCTAGAATATATTCAAGGTAATCAGTAGCAATTCATACCGAGATGTCTCGGCAGCTGCTCTATGACTCTGCTTGAGCTGCTTCAGAAAGGGTAGAAACTGGACCAATCGTGTTCTCCGGTTTCCGCAAAGAGTACTCGTTCCTTAGAGTTGGGGAGCAAAAGTGTGAATTCCAGGGGACTCAAGGTCAACCGATTAGCCCTAAGGTCGCAGATACTAAACGATTAACGTACACCATGCACGCAGTAAGTCGCCAAGTGCGCGGCGTACAGCTGGTGCCATCCCTTAAAGTGGCGAAACAATGGGAAATGGAGGAATAGTCACTTACTGTTCCGCAGCAATTAGTATGCAGCGTTGTGTCGGTTATAAGGTTCCGCATCCTCGCTGGAAGCTTAATTATGCTGCCGACGTACGCAAGGTCCATCCGTAACGAAGGCCATGGGCGTAAGACGATTTGAGAGCCGAAGTTAATCCGGTGCCTAGGATCCCATCCCATCATTCGTATTACGCGCTATAATCTGCTCGTGCTGGTAGACTACGCCGCTACATACGGATTACTCGTCAACCGGGGAGTACGAGTATCTTCTATTTGCAGTAACGGGATTCACGAAGGGCCTAGGTCCCAGAGCACCTATCCTCAAAAAGGTTCACTATGGCCGAGAATTCAGGTTTTATCATGACCAAGAATTGGACTAAGTAGAGTTAGGGGTGTCTCGTGTGGATAAATAACGGGAACTGCTAGATCCGTTGGGGACGGTTGTGTTGCGAGAAGGTAAAGTTCTGGTGAACCTTCCAGCTGCCCCTATATCAAAGATGTTTTTAGACACAATTTTAGAATTCTATCGCTAGGATAGCAATAAAAGATGAAACCGGTTTTGACTAACGTATAACCTAGACAAATCCCAGCTACTCATTACTCTACAAAGGAGGGTGGATAGCAAAGAACGCGTCGGCGTAAAAGCCACCGAGCAAACGTGCGTATCAGGCTCTCGGATACCGTGTCCTGAGCCAGTAAATCGAAAAGCTGTGGTCCGTAAATTTGTACAGAGGTTTGAGACCGTGTAAGGCGTTCGTACACCTAGGACTTACCCAAGTAACTCGAAGAGAGGCTACGTGAAGAAGTCACGTGGATCAACCTTGAGGTGCCCAGGTCAGAGACCGTCGGGGTCTGGACTCCGGCCCCGACACGACGAAGTTATGCGGTCCGGTCCG'/>

    <sequence taxon='24' value='TACCTACAGCCACAATACAATTCCTGTTCGAACTCTCGATGCAGGCTATCATTCATACCAGTCCGCCGAACAACACCGATCCCACATATGCCGGGACCGCTGAATCCTAGGACGGCGGAGTTTGGGTTAGTGTGCTCGGCTGGGCCATGTCAGTACGCTCCTCGGGCCTAAGTGTCGTTACGCGCAAACTCTTTCCGGAACACATGAATAGAGGCGCGCAATACTCAGAACGCAACTGGTGATGCGCGCTCGCTCAGCGCTTTGTTTCTTTAGGTAAAATGTACGGGCGGACGCCGCCACGTAGTTTCCCTCGGTCCGTTCAGTTAACAGGTTCAAGTATTAGGTCTCGTGGTGGACCGCAAGGGTGGCCAGCGCTACTAGACAGTCTGACAGGATTTGCATTTGACGGATATGTCGTCATGGCTCAGCGCCGCAACCTATTGGTCGGATAGCCGCGAATGAATGATTCAGACAGTCATGTGCGACTTAACGCCATATGCACTCTTCCGTAGAGAAGTGGCCCTCACCACATGCACATAATAGGATCCCGTTCTTGTTATCCGCAATCAATATTCGGCTTTCTCTTACGTATGGGTCGCATGGGTCAGATATCCAACGCTCGCATGCTTAGGATAGGGTGTGTTCCCTTGATTACCACCATCAGATGGGGTCTGTCGCAGTATCGTGCCCCCTCCCAAGGGGTGTCCGGATAGTAAGGGGTTCATAGCCTGCACTGACGGACCGGTATGTCCTGGCCATTTTGTTTGTTGAGAAGAACAAAGCTCAATACGCTAGAATATATTCAAGGTAATCAGTAGCAATTCATACCGAGATGTCTCGGCAGCTGCTCTATGACTCTGCTTGAGCTGCTTCAGAAAGGGTAGAAACTGGACCAATCGTGTTCTCCGGTTTCCGCAAAGAGTACTCGTTCCTTAGAGTTGGGGAGCAAAAGTGTGAATTCCAGGGGACTCAAGGTCAACCGATTAGCCCTAAGGTCGCAGATACTAAACGATTAACGTACACCATGCACGCAGTAAGTCGCCAAGTGCGCGGCGTACAGCTGGTGCCATCCCTTAAAGTGGCGAAACAATGGGAAATGGAGGAATAGTCACTTACTGTTCCGCAGCAATTAGTATGCAGCGTTGTGTCGGTTATAAGGTTCCGCATCCTCGCTGGAAGCTTAATTATGCTGCCGACGTACGCAAGGTCCATCCGTAACGAAGGCCATGGGCGTAAGACGATTTGAGAGCCGAAGTTAATCCGGTGCCTAGGATCCCATCCCATCATTCGTATTACGCGCTATAATCTGCTCGTGCTGGTAGACTACGCCGCTACATACGGACTACTCGTCAACCGGGGAGTACGAGTATCTTCTATTTGCAGTAACGGGATTCACGAAGGGCCTAGGTCCCAGAGCACCTATCCTCAAAAAGGTTCACTATGGCCGAGAATTCAGGTTTTATCATGACCAAGAATTGGACTAAGTAGAGTTAGGGGTGTCTCGTGTGGATAAATAACGGGAACTGCTAGATCCGTTGGGGACGGTTGTGTTGCGAGAAGGTAAAGTTCTGGTGAACCTTCCAGCTGCCCCTATATCAAAGATGTTTTTAGACACAATTTTAGAATTCTATCGCTAGGATAGCAATAAAAGATGAAACCGGTTTTGACTAACGTATAACCTAGACAAATCCCAGCTACTCATTACTCTACAAAGGAGGGTGAATAGCAAAGAACGCGTCGGCGTAAAAGCCACCGACCAAACGTGCGTATCAGGCTCTCGGATACCGTGTCCTGAGCCAGTAAATCGAAAAGCTGTGGTCCGTAAATTTGTACAGAGGTTTGAGACCGTGTAAGGCGTTCGTACACCTAGGACTTACCCAAGTAACTCGAAGAGAGGCTACGTGAAGAAGTCACGTGGATCAACCTTGAGGTGCCCAGGTCAGAGACCGTCGGGGTCTGGACTCCGGCCCCGACACGACGAAGTTATGCGGTCCGGTCCG'/>

    <sequence taxon='28' value='TACCTACAGCCACAATACAATTCCTGTTCGAACTCTCGATGCAGGCTATCATTCATACCAGTCCGCCGAACAACACCGATCCCACATATGCCGGGACCGCTGAATCCTAGGACGGCGGAGTTTGGGTTAGTGTGCTCGGCTGGGCCATGTCAGTACGCTCCTCGGGCCTAAGTGTCGTTACGCGCAAACTCTTTCCGGAACACATGAATAGAGGCGCGCAATACTCAGAACGCAACTGGTGATGCGCGCTCGCTCAGCGCTTTGTTTCTTTAGGTAAAATGTACGGGCGGACGCCGCCACGTAGTTTCCCTCGGTCCGTTCAGTTAACAGGTTCAAGTATTAGGTCTCGTGGTGGACCGCAAGGGTGGCCAGCGCTACTAGACAGTCTGACAGGATTTGCATTTGACGGATATGTCGTCATGGCTCAGCGCCGCAACCTATTGGTCGGATAGCCGCGAATGAATGATTCAGACAGTCATGTGCGACTTAACGCCATATGCACTCTTCCGTAGAGAAGTGGCCCTCACCACATGCACATAATAGGATCCCGTTCTTGTTATCCGCAATCAATATTCGGCTTTCTCTTACGTATGGGTCGCATGGGTCAGATATCCAACGCTCGCATGCTTAGGATAGGGTGTGTTCCCTTGATTACCACCATCAGATGGGGTCTGTCGCAGTATCGTGCCCCCTCCCAAGGGGTGTCCGGATAGTAAGGGGTTCATAGCCTGCACTGACGGACCGGTATGTCCTGGCCATTTTGTTTGTTGAGAAGAACAAAGCTCAATACGCTAGAATATATTCAAGGTAATCAGTAGCAATTCATACCGAGATGTCTCGGCAGCTGCTCTATGACTCTGCTTGAGCTGCTTCAGAAAGGGTAGAAACTGGACCAATCGTGTTCTCCGGTTTCCGCAAAGAGTACTCGTTCCTTAGAGTTGGGGAGCAAAAGTGTGAATTCCAGGGGACTCAAGGTCAACCGATTAGCCCTAAGGTCGCAGATACTAAACGATTAACGTACACCATGCACGCAGTAAGTCGCCAAGTGCGCGGCGTACAGCTGGTGCCATCCCTTAAAGTGGCGAAACAATGGGAAATGGAGGAATAGTCACTTACTGTTCCGCAGCAATTAGTATGCAGCGTTGTGTCGGTTATAAGGTTCCGCATCCTCGCTGGAAGCTTAATTATGCTGCCGACGTACGCAAGGTCCATCCGTAACGAAGGCCATGGGCGTAAGACGATTTGAGAGCCGAAGTTAATCCGGTGCCTAGGATCCCATCCCATCATTCGTATTACGCGCTATAATCTGCTCGTGCTGGTAGACTACGCCGCTACATACGGACTACTCGTCAACCGGGGAGTACGAGTATCTTCTATTTGCAGTAACGGGATTCACGAAGGGCCTAGGTCCCAGAGCACCTATCCTCAAAAAGGTTCACTATGGCCGAGAATTCAGGTTTTATCATGACCAAGAATTGGACTAAGTAGAGTTAGGGGTGTCTCGTGTGGATAAATAACGGGAACTGCTAGATCCGTTGGGGACGGTTGTGTTGCGAGAAGGTAAAGTTCTGGTGAACCTTCCAGCTGCCCCTATATCAAAGATGTTTTTAGACACAATTTTAGAATTCTATCGCTAGGATAGCAATAAAAGATGAAACCGGTTTTGACTAACGTATAACCTAGACAAATCCCAGCTACTCATTACTCTACAAAGGAGGGTGAATAGCAAAGAACGCGTCGGCGTAAAAGCCACCGACCAAACGTGCGTATCAGGCTCTCGGATACCGTGTCCTGAGCCAGTAAATCGAAAAGCTGTGGTCCGTAAATTTGTACAGAGGTTTGAGACCGTGTAAGGCGTTCGTACACCTAGGACTTACCCAAGTAACTCGAAGAGAGGCTACGTGAAGAAGTCACGTGGATCAACCTTGAGGTGCCCAGGTCAGAGACCGTCGGGGTCTGGACTCCGGCCCCGACACGACGAAGTTATGCGGTCCGGTCCG'/>

    <sequence taxon='15' value='TACCTACAGCCACAATACAATTCCTGTTCGAACTCTCGATGAAGGCTATCATTCATACCAGTCCGCCGAACAACACCGATCCCACATATGCCGGGACCGCTGAATCCTAGGACGGCGGAGTTTGGGTTAGTGTGCTCGGCTGGGCCATGTCAGTACGCTCCTCGGGCCTAAGTGTCGTTACGCGCAAACTTTTTCCGGAACACATGAATAGAGGCGCGCAATACTCAGAACGCAACTGGTGATGTGCGCTCGCTCCGCGCTTTGTTTCTTTAGGTAAAATGTACGGGCGGACGCCGCCACGTAGTTTCCCTCGGTCCGTCCAGTTAACAGGTTCAAGTATTAGGTCTCGTGGTGGACCGCGGGGGTGGCCAGCGCTACTAGACAGTCTGACAGGATTTGCATTTGACGGTTATGTCGTCATGGCTCAGCGCCGCAACCTATTGGTCGGATAGCCGCGAATGAATGATTCAGACAGTCATGTGCGACTTAACACCATATGCACTCTTCCGTAGAGAAGTGGCCCTCACCACATGCACATAATAGGATCCCGTTCTTGTTATCCGCAATCAATATTCGGCTTTCTCTTACGTATGGGTCGCATGGGTCAGATATCCAACGCTCGCATGCTTAGGATAGGGTGTGTTCCCTTGATTACCACCATCAGATGGGGTCTGTCGCAGTATCGTGCCCCCTCCCAAGGGGTGTCCGGATAGTAAGGGGTTCATAGCCTGCACTGACGGACCGGTATGTCCTGGCCATTTTGTTTGTTGAGAAGAACAAAGCTCAATACGCTAGAATATATTCAAGGTAATCAGTAGCAATTCATACCGAGATGTCTCGGCAGCTGCTCTATGACTCTGCTTGAGCTGCTTCAGAAAGGGTAGAAACTGGACCAATCGTGTTCTCCGGTTTCCGCAAAGAGTACTCGCTCCTTAGAGTTGGGGAGCAAAAGTGTGAATTCCAGGGGACTCAAGGTCAACCGATTAGCCCTAAGGTCGCAGATACTAAACGATTAACGTACACCACGCACGCAGTAAGTCGCCAAGTGCGCGGCGTACAGCTGGTGCCATCCCTTAAAATGGCGAAACAATGGGAAATGGAGGAATAGTCACTTACTATTCCGCAGCAATTAGTATGCAGCGTTGTGTCGGTTATAAGGTTCCGCATCCTCGCTGGAAGCTTAATTATGCTGCCGACGTACGCAAGGTCCATCCGTAACGAAGGCCATGGGCGTAAGACGATTTGAGAGCCGAAGTTAATCCGGTGCCTAGGATCCCATCCCATCATTCGTATTACGCGCTATAATCTGCTCGTGCTGGTAGACTACGCCGCTACATACGGATTACTCGTCAACCGGGGAGTACGAGTGTCTTCTATTTGCAGTAACGGGATTCAAGAAGGGCCTAGGTCCCAGAGCACCTATCCTCAAAAAGGTTCACCATGGCCAAGAATTCAGGTTTTATCATGACCAAGAATTGGACTAAGTAGAGGTAGGGGTGTCTCGTGTGGATAAATAACGGGAACTGCTAGATCCGTTGGGGACGGTTGTGTTGCGAGAAGGTAAAGTTCTGGTGAACCTTCCAGCTGCCCCTATATCAAAGATGTTTTTAGACACAATTTTAGAATTCTATCGCTAGGATAGCAATAAAAGATGAAACCGGTTTTGACTAACGTATAACCTAGGCAAATCCCAGCTACTCATTACTCTACAAAGGAGGGTGGATAGCAAAGAACGCGTCGGCGTAAAAGCCGCCGAGCAAACGTGCGTATCAGGCTCTCGGATACCGTGTCCTGAGCCAGTAAATCGAAAAGCTGTGGTCCGTAAATTTGTACAGAGGTCTGGGACCGTGTAAGGCGTTCGTACACCTAGGACTTACCCAAGTAACTCGAAGAGAGGCTACGTGAAGAAGTCACGTGGATCAACCTTGAGGTGCCCAGGTCAGAGACCGTCGGGGTCTGGATTCCGGTCCCGACACGACGAAGTTATGCGGTCCGGTCCG'/>

    <sequence taxon='43' value='TACCTACAGCCACAATACAATTCCTGTCCGAACTCTCGATGAAGGCTATCATTCATACCAGTCCGCCGAACAACACCGATCCCACATATGCCGGGACTGCTGAATCCTAGGACGGCGGAGTTTGGGTTAGTGTGCTCGGCTGGGCCATGTCAGTACGCTCCTCGGGCCTAAGTGTCGTTACGCGCAAACTTTTTCCGGAACACATGAATAGAGGCGCGCAATACTCAGAACGCAACTGGTGATGTGCGCTCGCTCCGCGCTTTGTTTCTTTAGGTAAAATGTACGGGCGGACGCCGCCACGTAGTTTCCCTCGGTCCGTCCAGTTAACAGGTTCAAGTATTAGGTCTCGTGGTGGACCGCGGGGGTGGCCAGCGCTACTAGACAGTCTGACAGGATTTGCATCTGACGGTTATGTCGTCATGGCTCAGCGCCGCAACTTATTGGTCGGATAGCCGCGAATGAATGATTCAGACAGTCATGTGCGACTTAACACCATATGCACTCTTCCGTAGAGAAGTGGCCCTCACCACATGCACGTGATAGGATCCCGTTCTTGTTATCCGCAATCAATATTCGGCTTTCTCTTACGTATGGGTCGCATGGGTCAGATATCCAACGCTCGCATGCTTAGGATAGGGTGTGTTCCCTTGATTACCACCATCAGATGGGGTCTGTCGCAGTATCGTGCCCCCTCCCAAGGGGCGTCCGGATAGTAAGGGGTTCATAGCCTGCACTGACGGACCGGTATGTCCTGGCCATTTTGTTTGTTGAGAAGAACAAAGCTTAATACGCTAGAATATATTCAAGGTAATCAGTAGCGATTCATACCGAGATGTCTCGGCAGCTGCTCTATGACTCTGCTTGAGCTGCTTCAGAAAGGGTAGAAACTGGACCAATCGTGTTCTCCGGTTTCCGCAAAGAGTACTCGCTCCTTAGAGTTGGGGAGCAAAAGTGTGAATTCCAGGGGACTCAAGGTCAACCGATTAGCCCTAAGGTCGCAGATACTAAACGATTAACGTACACCACGCACGCAGTAAATCGCCAAGTGCGAGGCGTACAGCTAGTGCCATCCCCTAAAATGGCGAAACACTGGGAAATGGCGGAATAGTCACTTACTATTCCGCAGCAATTAGTATGCAGCGTTGTGTCGGTTATAAGGTTCCGCATCCTCGCTGGAAGCTTAATTATGCTGCCGACGTACGCAAGGTCCATCCGTAACGAAGGCCATGGGCGTAAGACGATTTGAGAGCCGAAGTTAATCCGGTGCCTAGGATCCCATCCCATCATTCGTATTACGCGCTATAATCTGCTCGTGCTGGTAGACTACGCCGCTACATACGGATTACTCGTCAACCGGGGAGTACGAGTGTCTTCTATTTGCAGTAACGGGATTCAAGAAGGGCCTAGGTCCCAGAGCACCTATCCTCAAAAAGGTTCACCATGGCCAAGAATCCAGGTTTTATCATGACCAAGAATTGGACTAAGTAGAGGTAGGGGTGTCTCGTGTGGATAAATAACGGGAACTGCTAGATCCGTTGGGGACGGTTGTGTTGCGAGAAGGTAAAGTTCTGGTGAACCTCCCAGCTGCCCCTATATCAAAAATGTTTTTAGACACAATTTTAGAATTCTATCGCTAGGATAGCAATAAAAGATGAAACCGGTTTTGACTAACGTATAACCTAGGCAAATCCCAGCTACTCATTACTCTACAAAGGAGGGTGGATAGCCAAGAACGCGTCGGCGTAAAAGCCGCCGAGCAAACGTGCGTATCAGGCTCTCGGATACCGTGTCCTGAGCCAGTAAATCGAAAAGCTGTGGTCCGTAAATTTGTACAGAGGTCTGGGACCGTGTAAGGCGTTCGTACACCTAGGACTTACCCAAGTAACTCGAAGAGAGGCTACGTGAAGAAGTCACGTGGATCAACCTTGAGGTGCCCAGGTCAGAGACCGTCGGGGTCTGGATTCCGGTCCCGACACGACGAAGTTATGCGGTCCGGTCCG'/>

    <sequence taxon='86' value='TACCTACAGCCACAATACAATTCCTGTCCGAACTCTCGATGAAGGCTATCATTCATACCAGTCCGCCGAACAACACCGATCCCACATATGCCGGGACTGCTGAATCCTAGGACGGCGGAGTTTGGGTTAGTGTGCTCGGCTGGGCCATGTCAGTACGCTCCTCGGGCCTAAGTGTCGTTACGCGCAAACTTTTTCCGGAACACATGAATAGAGGCGCGCAATACTCAGAACGCAACTGGTGATGTGCGCTCGCTCCGCGCTTTGTTTCTTTAGGTAAAATGTACGGGCGGACGCGGCCACGTAGTTTCCCTCGGTCCGTCCAGTTAACAGGTTCAAGTATTAGGTCTCGTGGTGGGCCGCGGGGGTGGCCAGCGCTACTAGACAGTCTGACAGGATTTGCATCTGACGGTTATGTCGTCATGGCTCAGCGCCGCAACTTATTGGTCGGATAGCCGCGAATGAAGGATTCAGACAGTCATGTGCGACTTAACACCATATGCACTCTTCCGTAGGGAAGTGGCCCTCACCACATGCACGTGATAGGATCCCGTTCTTGTTATCCGCAATCAATATTCGGCTTTCTCTTACGTATGGGTCGCATGGGTCAGATATCCAACGCTCGCATGCTTAGGATAGGGTGTGTTCCCTTGATTACCACCATCAGATGGGGTCTGTCGCAGTATCGTGCCCCCTCCCAAGGGGCGTCCGGATAGTAAGGGGTTCATAGCCTGCACTGACGGACCGGTATGTCCTGGCCATTTTGTTTGTTGAGAAGAACAAAGCTTAATACGCTAGAATATATTCAAGGTAATCAGTAGCGATTCATACCGAGATGTCTCGGCAGCTGCTCTATGACTCTGCTTGAGCTGCTTCAGAAAGGGTAGAAACTGGACCAATCGTGTTCTCCGGTTTCCGCAAAGAGTACTCGCTCCTTAGAGTTGGGGAGCAAAAGTGTGAATTCCAGGGGACTCAAGGTCAACCGATTAGCCCTAAGGTCGCAGATACTAAACGATTGACGTACACCACGCACGCAGTAAATCGCCAAGTGCGAGGCGTACAGCTAGTGCCATCCCCTAAAATGGCGAAACACTGGGAAATGGCGGAATAGTCACTTACTATTCCGCAGCAATTAGTATGCAGCGTTGTGTCGGTTATAAGGTTCCGCATCCTCGCTGGAAGCTTAATTATGCTGCCGACGTACGCAAGGTCCATCCGTAACGAAGGCCATGGGCGTAAGACGATTTGAGAGCCGAAGTTAATCCGGTGCCTAGGATCCCATCCCATCATTCGTATTACGCGCTATAATCTGCTCGTGCTGGTAGACTACGCCGCTACATACGGATTACTCGCCAACCGGGGAGTACGAGTGCCTTCTATTTGCAGTAACGGGATTCAAGAAGGGCCTAGGTCCCAGAGCACCTATCCTCAAAAAGGTTCACTATGGCCAAGAATCCAGGTTTTATCATGACCAAGAATTGGACTGAATAGAGGTAGGGGTGTCTCGTGTGGATAAATAACGGGAACTGCTAGATCCGTTGGGGACGGTTGTGTTGCGAGAAGGTAAAGTTCTGGTGAACCTCCCAGCTGCCCCTATATCAAAAATGTTTTTAGACACAATTTTAGAATTCTATCGCTAGGATAGCAATAAAAGATGAAACCGGTTTTGACTAACGTATAACCTAGGCAAATCCCAGCTACTCATTACTCTGCAAAGGAGGGTGGATAGCCAAGAACGCGTCGGCGTAAAAGCCGCCGAGCAAACGTGCGTATCAGGCTCTCGGATACCGTGTCCTGAGCCAGTAAATCGAAAAGCTGTGGTCCGTAAATTTGTACAGAGGTCTAGGACCGTGTAAGGCGTTCGTACACCTAGGACTTACCCAAGTAACTCGAAGAGAGGCTACGTGAAGAAGTCACGTGGATCAACCTTGAGGTGCCCAGGTCAGAGACCGTCGGGGTCTGGATTCCGGTCCCGACACGACGAAGTTATGCGGTCCGGTCCG'/>

    <sequence taxon='66' value='TACCTACAGCCACAATACAATTCCTGTCCGAACTCTCGATGAAGGCTATCATTCATCCCAGTCCGCCGAACAACACCGATCCCACATATGCCGGGACCGCTGAATCCTAGGACGGCGGAGTTTGGGTTAGTGTGCTCGGCTGGGCCATGTCAGTACGCTCCTCGGGCCTAAATGTCGTTACGCGCAAACTTTTTCCGGAACACATGAATAGAGGCGCGCAATACTCAGAACGCAACTGGTGATGTGCGCTCGCTCCGCGCTTTGTTTCTTTAGGTAAAATGTACGGGCGGACGCCGCCACGTAGTTTCCCTCGGTCCGTCCAGTTAACAGGTTCAAGTATTAGGTCTCGTGGTGGACCGCGGGGGTGGCCAGCGCTACTAGACAGTCTGACAGGATTTGCATTTGACGGTTATGTCGTCATGGCTCAGCGCCGCAACCTATTGGTCGGATAGCTGCGAATGAATGATTCAGACAGTCATGTGCGACTTAACACCATATGCACTCTTCCGTAGAGAAGTGGCCCTCACCACATGCACATGATAGGATCCCGTTCTTGTTATCCGCAATCAATATTCGGCTTTCTCTTACGTATGGGTCGCATGGGTCAGATATCCAACGCTCGCATGCTTAGGATAGGGTGTGTTCCCTTGATTACCACCATCAGATGGGGTCTGTCGCAGTATCGTGCCCCCTCCCAAGGGGCGTCCGGATAGTACGGGGTTCATAGCCTGCACTGACGGACCGGTATGTCCTGGCCATTTTGTTTGTTGAGAAAAACAAAGCTCAATACGCTAGAATATATTCAAGGTAATCAGTAGCAATTCATACCGAGATGTCTCGGCAGCTGCTCTATGACTCTGCTTGAGCTGCTTCAGAAAGGGTAGAAACTGGACCAATCGTGTTCTCCGGTTTCCGCAAAGAGTACTCGCTCCTTAGAGTTGGGGAGCAAAAGTGTGAATTCCAGGGGACTCAAGGTCAACCGATTAGCCCTAAGGTCGCAGATACTAAACGATTAACGTACACCACGCACGCAGTAAGTCGCCAAGTGCGCGACGTACAGCTGGTGCCATCCCCTAAAATGGCGAAACAATGGGAAATGGCGGAATAGTCACTTACTATTCCGCAGCAATTAGTATGCAGCGTTGTGTCGGTTATAAGGTTCCGCATCCTCGCTGAAAGCTTAATTATGCTGCCGACGTACGCAAGGTCCATCCGTAACGAAGGCCATGGGCGTAAGACGATTTGAGAGCCGAAGTTAATCCGGTGCCTAGGATCCCATCCCATCATTCGTATTACGCGCTATAATCTGCTCGTGCTGGTAGACTACGCCGCTACATACGGATTACTCGTCAACCGGGGAGTACGAGTGTCTTCTATTTGCAGCAACGGGATTCAAGAAGGGCCTAGGTCCCAGAGCACCTATCCTCAAAAAGGTTCACCATGGCCAAGAATTCAGGTTTTATCATGACCAAGAATTGGACTAAGTAGAGGTAGGGGTGTCTCGTGTGGATAAATAACGGGAACTGCTAGATCCGTTGGGGACGGTTGTGTTGCGAGATGCTAAAGTTCTGGTGAACCTTCCAGCTGCCCCTATATCAAAGATGTTTTTAGACACAATTTTAGAATTCTATCGCTTGGATAGCAATAAAAGATGAAACCGGTTTTGACTAACGTATAACCTAGGCAAATCCCAGCTACTCATTACTCTACAAAGGAGGGTGGATAGCAAAGAACGCGTCGGCGTAAAAGCCGCCGAGCAAACGTGCGTATCAGGCTCTCGGATACCGTGTCCTGAGCCAGTAAATCGAAAAGCTGTGGTCCGTAAATTTGTACAGAGGTCTGGGACCGTGTAAGGCGTTCGTACACCTAGGACTTACCCAAGTAATTCGAAGAGAGGCTACGTGAAGAAGTCACGTGGACCAACCTTGAGGTGCCCAGGTCAGAGACCGTCGGGGTCTGGATTCCGGTCCCGACACGACGAAGTTATGCGGTCCGGTCCG'/>

    <sequence taxon='74' value='TACCTACAGCCACAATACAATTCCTGTTCGAACTCTCGATGAAGGCTATCACTCATACCAGTCCGCCGAACAACACCGATCCCACATATGCCGGGACCGCTGAATCCTAGGACGGCGGAGTTTGGGTTAGTATGCTCGGCTGGGCCATGTCAGTACGCTCCTCGGGCCTAAGTGTCGTTACGCGCAAACTTTTTCCGGAACACATGAATAGAGGCGCGCAATACTCAAAACGCAACTGGTGATGTGCGCTCGCTCCGCGCTTTGTTTCTTTAGGTAAAATGTACGGGCGGACGCCGCCACGTAGTTTCCCTCGGTCCGTCCAGTTAACAGGTTCAAGTATTAGGTCTCGTGGTGGACCGCGGGGGTGGCCAGAGCTACTAGACAGTCTGACAGGATTTGCATTTGACGGTTATGTCGTCATGGCTCAGCGCCGCAACCTATTGGTCGGATAGCCGCGAATGAATGATTCAGACAGTCATGTGCGACTTAACACCATATGCACTCTTCCGTAGAGAAGTGGCCCTCACCACATGCACATAATAGGATCCCGTTCTTGTTACCCGCAATCAATATTCGGCTTTCTCTTACGTATGGGTCGCATGGGTCAGATATCCAACGCTCGCATGCTTAGGATAGGGTGTGTTCCCTTGATTACCACCATCCGATGGGGTCTGTCGCAGTATCGTGCCCCCTCCCAAGGGGTGTCCGGATAGTAAGGGGTTCATAGCCTGCACTGACGGACCGGTATGTCCTGGCCATTTTGTTTGTTGAGAAGAACAAAGCTCAATACGCTAGAATATATTCGAGGTAATCAGTAGCAATTCATACCGAGATGTCTCGGCAGCTGCTCTATGACTCTGCTTGAGCTGCTTCAGAAAGGGTAGAAACTGGACCAATCGTGTTCTCCGGTTTGCGCAAAGAGTCCTCGCTCCTTAGAGTTGGGGAGCAAAAGTGTGAATTCCAGGGGACTCAAGGTCAACCGATTAGCCCTAAGGTCGAAGATACTAAACGATTAACGTACACCACGCACGCAGTAAGTCGCCAAGTGCGCGGCGTACAGCTGGTGCCATCCCTTAAGATGGCGAAACAATGGGAAGTGGCGGAATAGTCACTTACTATTCCGCAGCAATTAGTATGCAGCGTTGCGTCGGTTATAAGGTTCCGCATCCTCGCTGGAAACTTAATTATGCTGCAGACGTACGCAAGGTCCATCCGTAACGAAGGCCATGGGCGTAAGACGATTTGAGAGCCGAAGTTAATCCGGTGCCTAGGATCCCATCCCATCATTCGTATTACGCGCTATAATCTGCTCGTGCTGGTAGACTACGTCGCTACATACGGATTACTCGTCAACCGGGGAGTACGAGTGTCTTCTATTTGCAGTAACGGGATTCAAGAAGGGCCTAGGTCCCAGAGCACCTATCCTCAAAAAGGTTCACCATGGCCAAGAATTCAGGTTTTATCATGACCAAGAATTGGACTAAGTAGAGGTAGGGGTGTCTCGTGTGGGTAAATAACGGGAACTGCTAGATCCGTTGGGGACGGTTGTGTTGCGAGAAGGTAAAGTTCTGGTGAACCTTCCAGCTGCCCCTATATCAAAGATGTTTTTAGACACAATTTTAGAATTCTATCGCTAGGATAGCAATAAAAGATGAAACCGGTTTTGACTAACGTATGACCTAGGCAAATCCCAGCTACTCATTACTCTACAAAGGAGGGTGGATAGCAAAGAACGCGTCGGCGTAAAAGCCGCCGAGCAAACGTGCGTATCAGGCTCTCGGATACCGTGTCCTGAACCAGTAAATCGAAAAGCTGTGGTCCGTAAATTTGTACAGAGGTCTGGGACCGTGTAAGGCGTTCGTACACCTAGGACTTACCCAAGTAACTCGAAGAGAGGCTACGTGAAGAAGTCACGTGGATCAACCTTGAGGTGCCCAGGTCAGAGACCGTCGGGGTCTGGATTCCGGTCCCGACACGACGAAGTTATGCGGTCCGGTCCG'/>

    <sequence taxon='100' value='TACCTACAGCCACAATACAATTCCTGTTCGAACTCTCGATGAAGGCTATCACTCATACCAGTCCGCCGAACAACACCGATCCCACATATGCCGGGACCGCTGAATCCTAGGACGGCGGAGTTTGGGTTAGTATGCTCGGCTGGGCCATGTCAGTACGCTCCTCGGGCCTAAGTGTCGTTACGCGCAAACTTTTTCCGGAACACATGAATAGAGGCGCGCAATACTCAAAACGCAACTGGTGATGTGCGCTCGCTCCGCGCTTTGTTTCTTTAGGTAAAATGTACGGGCGGACGCCGCCACGTAGTTTCCCTCGGTCCGTCCAGTTAACAGGTTCAAGTATTAGGTCTCGTGGTGGACCGCGGGGGTGGCCAGAGCTACTAGACAGTCTGACAGGATTTGCATTTGACGGTTATGTCGTCATGGCTCAGCGCCGCAACCTATTGGTCGGATAGCCGCGAATGAATGATTCAGACAGTCATGTGCGACTTAACACCATATGCACTCTTCCGTAGAGAAGTGGCCCTCACCACATGCACATAATAGGATCCCGTTCTTGTTACCCGCAATCAATATTCGGCTTTCTCTTACGTATGGGTCGCATGGGTCAGATATCCAACGCTCGCATGCTTAGGATAGGGTGTGTTCCCTTGATTACCACCATCCGATGGGGTCTGTCGCAGTATCGTGCCCCCTCCCAAGGGGTGTCCGGATAGTAAGGGGTTCATAGCCTGCACTGACGGACCGGTATGTCCTGGCCATTTTGTTTGTTGAGAAGAACAAAGCTCAATACGCTAGAATATATTCGAGGTAATCAGTAGCAATTCATACCGAGATGTCTCGGCAGCTGCTCTATGACTCTGCTTGAGCTGCTTCAGAAAGGGTAGAAACTGGACCAATCGTGTTCTCCGGTTTGCGCAAAGAGTCCTCGCTCCTTAGAGTTGGGGAGCAAAAGTGTGAATTCCAGGGGACTCAAGGTCAACCGATTAGCCCTAAGGTCGAAGATACTAAACGATTAACGTACACCACGCACGCAGTAAGTCGCCAAGTGCGCGGCGTACAGCTGGTGCCATCCCTTAAGATGGGGAAACAATGGGAAGTGGCGGAATAGTCACTTACTATTCCGCAGCAATTAGTATGCAGCGTTGCGTCGGTTATAAGGTTCCGCATCCTCGCTGGAAACTTAATTATGCTGCAGACGTACGCAAGGTCCATCCGTAACGAAGGCCATGGGCGTAAGACGATTTGAGAGCCGAAGTTAATCCGATGCCTAGGATCCCATCCCATCATTCGTATTACGCGCTATAATCTGCTCGTGCTGGTAGACTACGTCGCTACATACGGATTACTCGTCAACCGGGGAGTACGAGTGTCTTCTATTTGCAGTAACGGGATTCAAGAAGGGCCTAGGTCCCAGAGCACCTATCCTCAAAAAGGTTCACCATGGCCAAGAATTCAGGTTTTATCATGACCAAGAATTGGACTAAGTAGAGGTAGGGGTGTCTCGTGTGGGTAAATAACGGGAACTGCTAGATCCGTTGGGGACGGTTGTGTTGCGAGAAGGTAAAGTTCTGGTGAACCTTACAGCTGCCCCTATATCAAAGATGTTTTTAGACACAATTTTAGAATTCTATCGCTAGGATAGCAATAAAAGATGAAACCGGTTTTGACTAACGTATGACCTAGGCAAATCCCAGCTACTCATTACTCTACAAAGGAGGGTGGATAGCAAAGAACGCGTCGGCGTAAAAGCCGCCGAGCAAACGTGCGTATCAGGCTCTCGGATACCGTGTCCTGAACCAGTAAATCGAAAAGCTGTGGTCCGTAAATTTGTACAGAGGTCTGGGACCGTGTAAGGCGTTCGTACACCTAGGACTTACCCAAGTAACTCGAAGAGAGGCTACGTGAAGAAGTCACGTGGATCAACCTTGAGGTGCCCAGGTCAGAGACCGTCGGGGTCTGGATTCCGGTCCCGACACGACGAAGTTATGCGGTCCGGTCCG'/>

    <sequence taxon='77' value='TACCTACAGCCACGCTACAATTCCTGTTCGAACTCTCGATGAAGGCTATCATTCATACCAGTCCGCCGAACAACACCGATCCCACATATGCCGGAACCGCTGAATCCTAGGACGGCGGAGTTTGGGTTAGTATGCTCGGCTGGGCCATGTCAGTACGCTCCTCGGGCCTAAGTGTCGTTACGCGCAAACTTTTTCCGGAACACATGAATAGAGGCGCGCAATACTCAAAACGCAACTGGTGATGTGCGCTCGCTCCGCGCTTTGTATCTTTAGGTAAAATGTACGGGCGGACGCCGCCACGTAGTTTCCCTCGGTCCGTCCAGTTAACAGGTTCAAGTATTAGGTCTCGTGGTGGACCGCGGGGGTGGCCAGAGCTACGAGACAGTCTGACAGGATTTGCATTTGACGGTTATGTCGTCATGGCTCAGCGCCGCAACCTATTGGTCGGATAGCCGCGAATGAATGATTCAGACAGTCATGTGCGACTTAACACCATATGCACTCTTCCGTAGAGAAGTGGCCCTCACAACATGCACATAATAGGATCCCGTTCTTGTTATCCGCAATCAATATTCGGCTTTCTCTTACGTATGGGTCGCATGGGTCAGATATCCAACGCTCGCATGCTTAGGATAGGGTGTGTTCCCTTGATTACCACCATCCGATGGGGTCTGTCGCAGTATCGTGCCCCCTCCCAAGGGGTGTCCGGATAGTAGGGGGTTCATAGCCTGCACTGACGGACTGGTATGTCCTGGCCATTTTGTTTGTTGAGAAGAACAAAGCTCAATACGCTAGAATATATTCAAGGTAATCAGTAGCAATTCATACCGAGATGTCTCGGCAGCTGCTCTATGACTCTGCTTGAGCTGCTTCAGAAAGGGTAGAAACTGGACCAATCGTGTTCTCCGGTTTCCGCAAAGAGTAATCGCTCCTTAGAGTTGGGGAGCAAAAGTGTGAATTCAAGGGGACTCAAGGTCAACCGATTAGCCCTAAGGTCGAAGATACTAAACGACTAACGTACACCACGCACGCAGTAAGTCGCCAAGTGCGCGGCGTACAGCTGGTGCCATCCCTTAAGATGGCGAAACAATGGGAAATGGCGGAATAGTCACTTACTATTCCGCAGCAATTAGTATGCAGCGTTGCGTCGGTTATAAGGTTCCGCATCCTCGCTGGAAGCTTAATTATGCTGCAGACGTACGCAAGGTCCATCCGTAACGAAGGCCATGGGCGTAAGACGATTTGAGAGCCGAAGTTAATCCGGTGCCTAGGATCCCATCCCATCATTCGTATTACGCGCTATAATCTGCTCGTGCTGGTAGACTACGCCGCTACATACGGATTACTCGTCAACCGGGGAGTACGAGTGTCTTCTATTTGCAGTAACGGGATTCAAGAAGGGCCTAGGTCCCAGAGCACCTATCCTCAAAAAGGTTCACCATGGCCAAGAATTCAGGTTTTATCATGACCAAGAATTGGACTAAGTAGAGGTAGGGGTGTCTCGTGTGGGTAAATAACGGGAACTGCTAGATCCGTTGGGGACGGTTGTGTTGCGAGAAGGTAAAGTTCTGGTGAACCTTCCAGCTGCCCCTATATCAAAGATGTTTTTAGACACAACTTTAGAATTCTATCGCTAGGATAGCAATAAAAGATGAAACCGGTTTTGACTAACGTATGACCTAGGCAAATCCCAGCTGCTCATTACTCTACAAAGGAGGGTGGATAGCAAAGAACGCGTCGGCGTAAAAGCCGCCGAGCAAACGTGCGTATCAGGCTCTCGGATACCGTGTCCTGAACCAGTAAATCGAAAAGCTTTGGTCCGTAAATTTGTACAGAGGTCTGGGACCGTGTAAGGCGTTCGTACACCTAGGACTTACCCAAGTAACTCGAAGAGAGGCTACGTGAAGAAGTCACGTGGATCAACCTTGAGGTGCCCAGGTCAGAGACCGTCGGGGTCTGGATTCCGGTCCCGACACGACGAAGTTATGCGGTCCGGTCCG'/>

    <sequence taxon='95' value='TACCTACAGCCACGCTACAATTCCTGTTCGAACTCTCGATGAAGGCTATCATTCATACCAGTCCGCCGAACAACACCGATCCCACATATGCCGGAACCGCTGAATCCTAGGACGGCGGAGTTTGGGTTAGTATGCTCGGCTGGGCCATGTCAGTACGCTCCTCGGGCCTAAGTGTCGTTACGCGCAAACTTTTTCCGGAACACATGAATAGAGGCGCGCAATACTCAAAACGCAACTGGTGATGTGCGCTCGCTCCGCGCTTTGTATCTTTAGGTAAAATGTACGGGCGGACGCCGCCACGTAGTTTCCCTCGGTCCGTCCAGTTAACAGGTTCAAGTATTAGGTCTCGTGGTGGACCGCGGGGGTGGCCAGAGCTACGAGACAGTCTGACAGGATTTGCATTTGACGGTTATGTCGTCATGGCTCAGCGCCGCAACCTATTGGTCGGATAGCCGCGAATGAATGATTCAGACAGTCATGTGCGACTTAACACCATATGCACTCTTCCGTAGAGAAGTGGCCCTCACAACATGCACATAATAGGATCCCGTTCTTGTTATCCGCAATCAATATTCGGCTTTCTCTTACGTATGGGTCGCATGGCTCAGATATCCAACGCTCGCATACTTAGGATAGGGTGTGTTCCCTTGATTACCACCATCCGATGGGGTCTGTCGCAGTATCGTGCCCCCTCCCAAGGGGTGTCCGGATAGTAGGGGGTTCATAGCCTGCACTGACGGACTGGTATGTCCTGGCCATTTTGTTTGTTGAGAAGAACAAAGCTCAATACGCTAGAATATATTCAAGGTAATCAGTAGCAATTCATACCGAGATGTCTCGGCAGCTGCTCTATGACTCTGCTTGAGCTGCTTCAGAAAGGGTAGAAACTGGACCAATCGTGTTCTCCGGTTTCCGCAAAGAGTAATCGCTCCTTAGAGTTGGGGAGCAAAAGTGTGAATTCAAGGGGACTCAAGGTCAACCGATTAGCCCTAAGGTCGAAGATACTAAACGACTAACGTACACCACGCACGCAGTAAGTCGCCAAGTGCGCGGCGTACAGCTGGTGCCATCCCTTAAGATGGCGAAACAATGGGAAATGGCGGAATAGTCACTTACTATTCCGCAGCAATTAGTATGCAGCGTTGCGTCGGTTATAAGGTTCCGCATCCTCGCTGGAAGCTTAATTATGCTGCAGACGTACGCAAGGTCCATCCGTAACGAAGGCCATGGGCGTAAGACGATTTGAGAGCCGAAGTTAATCCGGTGCCTAGGATCCCATCCCATCATTCGTATTACGCGCTATAATCTGCTCGTGCTGGTAGACTACGCCGCTACATACGGATTACTCGTCAACCGGGGAGTACGAGTGTCTTCTATTTGCAGTAACGGGATTCAAGAAGGGCCTAGGTCCCAGAGCACCTATCCTCAAAAAGGTTCACCATGGCCAAGAATTCAGGTTTTATCATGACCAAGAATTGGACTAAGTAGAGGTAGGGGTGTCTCGTGTGGGTAAATAACGGGAACTGCTAGATCCGTTGGGGACGGTTGTGTTGCGAGAAGGTAAAGTTCTGGTGAACCTTCCAGCTGCCCCTATATCAAAGATGTTTTTAGACACAACTTTAGAATTCTATCGCTAGGATAGCAATAAAAGATGAAACCGGTTTTGACTAACGTATGACCTAGGCAAATCCCAGCTGCTCATTACTCTACAAAGGAGGGTGGATAGCAAAGAACGCGTCGGCGTAAAAGCCGCCGAGCAAACGTGCGTATCAGGCTCTCGGATACCGTGTCCTGAACCAGTAAATCGAAAAGCTTTGGTCCGTAAATTTGTACAGAGGTCTGGGACCGTGTAAGGCGTTCGTACACCTAGGACTTACCCAAGTAACTCGAAGAGAGGCTACGTGAAGAAGTCACGTGGATCAACCTTGAGGTGCCCAGGTCAGAGACCGTCGGGGTCTGGATTCCGGTCCCGACACGACGAAGTTATGCGGTCCGGTCCG'/>

    <sequence taxon='96' value='TACCTACAGCCACGCTACAATTCCTGTTCGAACTCTCGATGAAGGCTATCATTCATACCAGTCCGCCGAACACCACCGATCCCACATATGCCGGGACCGCTGAATCCTAGGACGGCGGAGTTTGGGTTAGTATGCTCGGCTGGGCCATGTCAGTACGCTCCTCGGGCCTAAGTGTCGTTACGCGCAAACTTTTTCCGGGACACATGAATAGAGGCGCGCAATACGCAAAACGCAACTGGTGATGTGCGCTCGCTCCGCGCTTTGTTTCTTTAGGTAAAATGTACGGGCGGACGCCGCCACGTAGTTTCCCTCGGTCCGTCCAGTTAACAGGTTCAAGTATTAGGTCTCGTGGTGGACCGCGGGGGTGGCCAGAGCTACTAGACAGTCTGACAGGATTTGCATTTGACGGTTATGTCGTCATGGCTCAGCGCCGCAACCTATTGGTCGGATAGCCGCGAATGAATGATTCAGACAGTCATGTGCGACTTAACACCATATGCACTCTTCCGTAGAGAAGTGGCCCTCACCACATGCACATAATAGGATCCCGTTCTTGTTATCCGCAATCAATATTCGGCTTTCTCTTACGTATGGGTCGCATGGGTAAGATATCCAACGCTCGCATGCTTAGGATAGGGTGTGTTCCCTTGATTACCACCATCCGATGGGGTCTGTCGCAGTATCGTGCCCCCTCCCAAGGGGTGTCCGGATAGTAAGGGGTTCATAGCCTGCACTGACGGACTGGTATGTCCTGGCCATTTTGTTTGTTGAGAAGAACAAAGCTCAATACGCTAGAATATATTCAAGGTAATCAGTAGCAATTCATACCGAGATGTCTCGGCAGCTGCTCTATGACTCTGCTTGAGCTGCTTCAGAAAGGGTAGAAACTGGACCAATCGTGTTCTCCGGTTTCCGCAAAGAGTAATCGCTCCTTAGAGTTGGGGAGCAAAAGTGTGAATTCAAGGGGACTCAAGGTCAACCGATTAGCCCTAAGGTCGAAGATACTAAACGATTAACGTACACCACGCACGCAGTAAGTCGCCAAGTGCGCGGCGTACAGCTGGTGCCATCCCTTAAGATGGCGAAACAATGGGAAATGGCGGAATAGTCACTTACTATTCCGCAGCAATTAGTATGCAGCGTTGCGTCGGTTATAAGGTTCCGCATCCTCGCTGGAAGCTTAATTATGCTGCAGACGTACGCAAGGTCCATCCGTAACGAAGGCCATGGGCGTAAGACGATTTGAGAGCCGAAGTTAATCCGGTGCCTAGGATCCCATCCCATCATTCGTATTACGCGCTATAATCTGCTCGTGCTGGTAGACTACGCCGCTACATACGGATTACTCATCAACCGGGGAGTGCGAGTGTCTTCTATTTGCAGTAACGGGATTCAAGAAGGGCCTAGATCCCAGAGCACCTATCCTCAAAAAGGTTCACCATGGCCAAGAATTCAGGTTTTATCATGACCAAGAATTGGACTAAGTAGAGGTAGGGGTGTCTCGTGTGGGTAAATAACGGGAACTGCTAGATCCGTTGGGGACGGTTGTGTTGCGAGAAGGTAAAGTTCTGGTGAACCTTCCAGCTGCCCCTATATCAAAGATGTTTTTAGACACAATTTTAGAATTCTATCGCTAGGATAGCAATAAAAGATGAAACCGGTTTTGACTAACGTATGACCTAGGCAAATCCCAGCTACTCATTACTCTACAAAGGAGGGTGGATAGCAAAGAACGCGTCGGCGTAAAAGCCGCCGAGCAAACGTGCGTATCAGGCTCTCGGATACCGTGTCCTGAACCAGTAAATCGAAAAGCTGTGGTCCGTAAATTTGTACAGAGGTCTGGGACCGTGTAAGGCGTTCGTACACCTAGGACTTACCCAAGTAACTCGAAGAGAGGCTACGTGAAGAAGTTACGTGGATCAACCTTGAGGTGCCCAGGTCAGAGACCGTCGGGGTCCGGATTCCGGTCCCGACACGACGAAGTTATGCGGTCCGGTCCG'/>

    <sequence taxon='25' value='TACCTACAGCCACAATACAATTCCTGTTCGAACTCTCGATGCAGGCTATCATTCATACCAGTCCGCCGAACAACACCGATCCCACATATGCCGAGACCGCTGAATCCTAGGACGGCGGAGTTCGGGTTAGTGTGCTCGGCTGGGCCATGTCAGTACGCTCCTCGGGCCTAAGTGTCGTTACGCGCAAACTCTTTCCGGAACACATGAATAGAGGCGCGCAACACTCAGAACGCAACTGGTGATGCGCGCTCGCTCCGCGCTTTGTTTCTTTAGGTAAAATGTACGGGCGGACGCCGCCACGTAGTTTCCCTCGGTCCGTCCAGTTAACAGGTTCAAGTATTAGGTCTCGTGGTGGACCGCAGGGGTGGCCAGCGCTACTAGACAGTCTGACAGGATTTGCATTTGACGGTCATGTCGTCATGGCTCAGCGCCGCAACCTATTGGTCGGATAGCCGCGAATGAATGATTCAGACAGTCATGTGCGACTTAACACCATATGCACTCTTCCGTACAGAAGTGGCCCTCACCACATGCACACAATAGGATCCCGTTCTTGTTATCCGCAATCAATATTCGGCTTTCTCTTACGTATGGGTCGCATGGGTCAGATATCCAACGCTCGCATGCTTAGGATAGGGTGCGTTCCCTTGATTACCACCATCAGATGGGGTCTGTCGCAGTATCGTGCCCCCTCCCAAGGGGTGTCCGGATAGTAAGGGGTTCATAGCCTGCACTGACGGACCGGTATGTCCTGGCCATTTTGTTTGTTGAGAAGAACAAAGCTCAATACGCTAGAATATATTCAAGGTAATCAGTAGCAATTCATACCGAGATGTCTCGGCAGCTGCTCTATGACTCTGCTTGAGCTACTTCAGAAAGGGTAGAAACTGGACCAATCGTGTTCTCCGGTTTCCGCAAAGAGTACTCGCTCCTTAGAGTTGGGGAGCAAAAATGTGAATTCCAGGGGACTCAAGGTCAACCGATTAGCCCTAAGGTCGCAGATACTAAACGATTAACGTACACCATGCACGCAGTAAGTCGCCAAGTGCGCGGCGTACAGCCGGTGCCATCCCTTAAAGTGGCGAAACAATGGGAAATGGAGGAATAGTCACTTACTGTTCCGCAGCAATTAGTATGCAGCGTTGTGTCGGTTATAAGGTTCCGCATCCTCGCTGGAAGCTTAATTATGCTGCCGACGTACGCAAGGCCCATCCGTAACGAAGGCCATGGGCGTAAGACGATTTGAGAGCCGAAGTTAATCCGGTGCCTAGGATCCCATCCCATCATTCGTATTACGGGCTATAATCTGCTCGTGCTGGTAGACTACGCCGCTACATACGGATTACTCGTTAACCGGGGAGTACGAGTGTCTTCCATTTGCAGTAACGGGATTCACGAAGGGCCTAGGTCCCAGAGCACTTATCCTCAAAAAGGTTCACTATAGCCGAGAATTCAGGTTTTATCATGACCAAGAATTGGACTAAGTAGAGTTAGGGGTGTCTCGTGTGGATAAATAACGGGAACTGCTGGATCCGTTGGGGACGGTTGTGTTGCGAGAAGGTAAAGTTCTGGTGAACCTTCCAGCTGCCCCTATATCAAAGATGTTTTTAGACACAATTTTAGAATTCTATCGCTAGGATAGCAATAAAAGATGAAACCGGTTTTGACTAACGTATAACCTAGGCAAATCCCAGCTACTCATTACTCTACAAAGGAGGGTGGATAGAAAAGAACGCGTCGGCGTAAAAGCCACCGAGCAAACGTGCGTATCAGGCTCTCGGATACTGTGTCCTGAGCCAGTAAATCGAAAAGCTGTGGTCCGTAAATTTGTACAGAGGTCTGAGACCGTGTAAGGCGTTCGTACACCTAGGACTTACCCAAGTAACTCGAAGAGAGGCTACGTGAAGAAGTCACGTGGATCAACCTTGAGGTGCCCAGGTCAGAGACCGTCGGGGTCTGGACTCCGGCCCCGACACGACGAAGTTATGCGGTCCGGTCCG'/>

    <sequence taxon='33' value='TACCTACAGCCACAATACAATTCCTGTTCGAACTCTCGATGCAGGCTATCATTCATACCAGTCCGCCGAACAACACCGATCCCACATATGCCGAGACCGCTGAATCCTAGGACGGCGGAGTTCGGGTTAGTGTGCTCGGCTGGGCCATGTCAGTACGCTCCTCGGGCCTAAGTGTCGTTACGCGCAAACTCTTTCCGGAACACGTGAATAGAGGCGCGCAACACTCAGAACGCAACTGGTGATGCGCGCTCGCTCCGCGCTTTGTTTCTTTAGGTAAAATGTACGGGCGGACGCCGCCACGTAGTTTCCCTCGGTCCGTCCAGTTAACAGGTTCAAGTATTAGGTCTCGTGGTGGACCGCAGGGGTGGCCAGCGCTACTAGACAGTCCGACAGGATTTGCATTTGACGGTCATGTCGTCATGGCTCAGCGCCGCAACCTATTGGTCGGATAGCCGCGAATGAATGATTCAGACAGTCATGTGCGACTTAACACCATATGCACTCTTCCGTACAGAAGTGGCCCTCACCACATGCACACAATAGGATCCCGTTCTTGTTATCCGCAATCAATATTCGGCTTTCTCTTACGTATGGGTCGCATGGGTCAGATATCCAACGCTCGCAGGCTTAGGATAGGGTGCGTTCCCTTGATTACCACCATCAGATGGGGTCTGTCGCAGTATCGTGCCCCCTCCCAAGGGGTGTCCGGATAGTAAGGGGTTCATAGCCTGCACTGACGGACCGGCATGTCCTGGCCATTTTGTTTGTTGAGAAGAACAAAGCTCAATACGCTAGAATATATTCAAGGTAATCAGTAGCAATTCATACCGAGATGTCTTGGCAGCTGCTCTATGACTCTGCTTGAGCTACTTCAGAAAGGGTAGAAACTGGACCAATCGTGTTCTCCGGTTTCCGCAAAGAGTACTCGCTCCTTAGAGTTGGGGAGCAAAAATGTGAATTCCAGGGGACTCAAGGTCAACCGATTAGCCCTAAGGTCGCAGATACTAAACGATTAACGTACACCATGCACGCAGTAAGTCGCCAAGTGCGCGGCGTACAGCCGGTGCCATCCCCTAAAGTGGCGAAACAATGGGAGATGGAGGAATAGTCACTTACTGTTCCGCAGCAATTAGTATGCAGCGTTGTGTCGGTTATAAGGTTCCGCATCCTCGCTGGAAGCTTAATTATGCTGCCGACGTACGCAATGTCCATCCGTAACGAAGGCCATGGGCGTAAGACGATTTGAGAGCCGAAGTTAATCCGGTGCCTAGGATCCCATCCCATCATTCGTATTACGGGCTATAATCTGCTCGTGCTGGTAGACTACGCCGCTACATACGGATTACTCGTCAACCGGGGAGTACGAGTGTCTTCCATTTGCAGTAACGGGATTCACGAAGGGCCTAGGTCCCAGAGCACTTATCCTCAAATAGGTTCACTATAGCCGAGAATTCAGGTTTTATCATGACCAAGAATTGGACTAAGTAGAGTTAGGGGTGTCTCGTGTGGATAAATAACGGGAACTGCTGGATCCGTTGGGGACGGTTGTGTTGCGAGAAGGTAAAGTTCTGGTGAACCTTCCAGCTGCCCCTATATCAAAGATGTTTTTAGACACAATTTTAGAATTCTATCGCTAGGATAGCAATAAAAGATGAAACCGGTTTTGACTAACGTATAACCTAGGCAAATCCCAGCTACTCATTACTCTACAAAGGAGGGTGGATAGAAAAGAACGCGTCGGCATAAAAGCCACCGAGCAAACGTGCGTATCAGGCTCTCGGATACTGTGTCCTGAGCCAGTAAATCGAAAAGCTGTGGTCCGTAAATTTGTACAGAGGTCTGAGCCCGTGTAAGGCGTTCGTACACCTAGGACTTACCCAAGTAACTCGAAGAGAGGTTACGTGAAGAAGTCACGTGGATCAACCTTGAGGTGCCCAGGTCAGAGACCGTCGGGGTCTGGACTCCGGCCCCGACACGACGAAGTTATGCGGTCCGGTCCG'/>

    <sequence taxon='57' value='TACCTACAGCCACAATACAATTCCTGTTCGAACTCTCGATGCAGGCTATCATTCATACCAGTCCGCCGAACAACACCGATCCCACATATGCCGAGACCGCTGAATCCTAGGACGGCGGAGTTCGGGTTAGTGTGCTCGGCTGGGCCATGTCAGTACGCTCCTCGGGCCTAAGTGTCGTTACGCGCAAACTCTTTCCGGAACACATGAATAGAGGCGCGCAACACTCAGAACGCAACTGGTGATGCGCGCTCGCTCCGCGCTTTGTTTCTTTAGGTAAAATGTACGGGCGGACGCCGCCACGTAGTTTCCCTCGGTCCGTCCAGTTAACAGGGTCAAGTATTAGGTCTCGTGGTGGACCGCAGGGGTGGCCAGCGCTACTAGACAGTCTGACAGGATTTGCATTTGACGGTCATGTCGTCATGGCTCAGCGCCGCAACCTATTGGTCGGATAGCCGCGAATGAATGATTCAGACAGTCATGTGCGACTTAACACCATATGCACTCTTCCGTACAGAAGTGGCCCTCACCACATGCACACAATAAGATCCCGTTCTTGTTATCCGCAATCAATATTCGGCTTTCTCTTACGTATGGGTCGCATGGGTCAGATATCCAACGCTCGCATGCTTAGGATAGGGTGCGTTCCCTTGATCACCACCATCAGATGGGGTCTGTCGCAGTATCGCGCCCCCTCCCAAGGAGTGTCCGGATAGTAAGGGGTTCATAGCCTGCACTGACGGACCGGTATGTCCTGGCCATTTTGTTTGTTGAGAAGAACAAAGCTCAATACGCTAGAATATATTCAAGGTAATCAGTAGCAATTCATACCGAGATGTCTCGGCAGCTGCTCTATGACTTTGATTGAGCTACTTCAGAAAGGGTAGAAACTGGACCAATCGTGTTCTCCGGTTTCCGCAAAGAGTACTCGCTCCTTAGAGTTGGGGAGCAAAAATGTGAATTCCAGGGTACTCAAGGTCAACCGATTAGCCCTAAGGTCGCAGATACTAGACGATTAACGTACACCATGCACGCAGTAAGTCGCCAAGTGCGCGGCGTACAGCCGGTGCCATCCCCTAAAGTGGCGAAACAATGGGAAATGGAGGAATAGTCACTTACTGTTCCGCAGCAATTAGTATGCAGCGTTGTGTCGGTTATAAGGTTCCGCATCCTCGCTGGAAGCTTAATTATGCTGCCGACGTACGCAAGGTCCATCCGTAACGAAGGCCATGGGCGTAAGACGATTTGAGAGCCGAAGTTAATCCGGTGCCTAGGATCCCATCCCATCATTCGTATTACGGGCTATAATCTGCTCGTGCTGGTAGACTACGCCGCTACATACGGATTACTCGTCAGCCGGGGAGGACGAGTGTCTTCCATTTGCAGTAACGGGATTCACGAAGGGCCTAGGTCCCAGAGCACTTATCCTCAAAAAGGTTCACTATAGCCGAGAATTCAGGTTTTATCATGACCAAGAATTGGACTAAGTAGAGTTAGGGGTCTCTCGTGTGGATAAATAACGGGAACTGCTGGATCCGTTGGGGACGGTTGTGTTGCGAGAAGGTAAAGTTCCGGTGAACCTTCCAGCTGCCCCTATATCAAAGATGTTTTTAGACACAATCTTAGAATTCTATCGCTAGGATAGCAATAGAAGATGAAACCGGTTTTGACTAACGTATAACCTAAGCAAATCCCAGCTACTCATTACTCTACAAAGGAGGGTGGATAGAAAAGAACGCGTCGGCGTAAAAGCCACCGAGCAAACGTGCGTATAAGGCTCTCGGATACTGTGTCCTGAGCCAGTAAATCGAAAAGCTGTGGTCCGTAAATTTGTACAGAGGTCTGAGACCGTGTAAGGCGTTCGTACACCTAGGACTTACCCAAGTAACTCGAAGAGAGGCTACGTGAAGAAGTCACGTGGATCAACCTTGAGGTGCCCAGGTCAGAGACCGTCGGGGTCTGGACTCCGGCCCCGACACGACGAAGTTATGCGGTCCGGTCCG'/>

    <sequence taxon='98' value='TACCTACAGCCACAATACAATTCCTGTTCGAACTCTCGATGCAGGCTATCATTCATACCAGTCTGCCGAACAACACCGATCCCACATATGCCGAGACCGCTGAATCCTAGGACGGCGGAGTTCGGGTTAGTGTGCTCGGCTGGGCCATGTCAGTACGCTCCTCGGGCCTAAGTGTCGTTACGCGCAAACTCTTTCCGGAACACATGAATAGAGGCGCGCAACACTCAGAACGCAACTGGTGATGCGCGCTCGCTCCGCGCTTTGTTTCTTTAGGTAAAATGTACGGGCGGACGCCGCCACGTAGTTTCCCTCGGTCCGTCCAGTTAACAGGGTCAAGTATTAGGTCTCGTGGTGGACCGCAGGGGTGGCCAGCGCTACTAGACAGTCTGACAGGATTTGCATTTGACGGTCATGTCGTCATGGCTCAGCGCCGCAACCTATTGGTAGGATAGCCGCGAATGAATGATTCAGACAGTTATGTGCGACTTAACACCATATGCACTCTTCCGTACAGAAGTGGCCCTCACCACATGCACACAATAAGATCCCGTTCTTGTTATCCGCAATCAATATTCGGCTTTCTCTTACGTATGGGTCGCATGGGTCAGATATCCAACGCTCGCATGCTTAGGATAGGGTGCGTTCCCTTGATCACCACCATCAGATGGGGTCTGTCGCAGTATCGCGCCCCCTCCCAAGGAGTGTCCGGATAGTAAGGGGTTCATAGCCTGCACTGACGGACCGGTATGTCCTGGTCATTTTGTTTGTTGAGAAGAACAAAGCTCAATACGCTAGAATATATTCAAGGTAATCAGTAGCAATTCATACCGAGATGTCTCGGCAGCTGCTCTATGACTTTGATTGAGCTACTTCAGAAAGGGTAGAAACTGGACCAATCGTGTTCTCCGGTTTCCGCAAAGAGTACTCGCTCCTTAGAGTTGGGGAGCAAAAATGTGAATTCCAGGGTACTCAAGGTCAACCGATTAGCCCTAAGGTCGCAGATACTAGACGATTAACGTACACCATGCACGCAGTAAGTCGCCAAGTGCGCGGCGTACAGCCGGCGCCATCCCCTAAAGTGGCGAAACAATGGGAAATGGAGGAATAGTCACTTACTGTTCCGCAGCAATTAGTATGCAGCGTTGTGTCGGTTATAAGGTTCCGCATCCTCGCTGGAAGCTTAATTATGCTGCCGACGTACGCAAGGTCCATCCGTAACGAAGGCCATGGGCGTAAGACGATTTGAGAGCCGAAGTTAATCCGGTGCCTAGGATCCCATCCCATCATTCGTATTACGGGCTATAATCTGCTCGTGCTGGTAGACTACGCCGCTACATAGGGATTACTCGTCAGCCGGGGAGGACGAGTGTCTTCCATTTGCAGTAACGGGATTCACGAAGGGCCTAGGTCCCAGAGCACTTATCCTCAAAAAGGTTCACTATAGCCGAGAATTCAGGTTTTATCATGACCAAGAATTGGACTAAGTAGAGTTAGGGGTCTCTCGTGTGGATAAATAACGGGAACTGCTGGATCCGTTGGGGACGGTTGTGTTGCGAGAAGGTAAAGTTCCGGTGAACCTTCCAGCTGCCCCTATATCAAAGATGTTTTTAGACACAATCTTAGAATTCTATCGCTAGGATAGCCATAGAAGATGAAACCGGTTTTGACTAACGTATAACCTAAGCAAATCCCAGCTACTCATTACTCTACAAAGGAGGGTGGATAGAAAAGAACGCGTCGGCGTAAAAGCCACCGAGCAAACGTGCGCATAAGGCTCTCGGATACTGTGTCCTGAGCCAGTAAATCGAAAAGCTGTGGTCCGTAAATTTGTACAGAGGTCTGAGACCGTGTAAGGCGTTCGTACACCTAGGACTTACCCAAGTAACTCGAAGAGAGGCTACGTGAAGAAGTCACGTGGATCAACCTTGAGGTGCCCAGGTCAGAGACCGTCGGGGTCTGGACTCCGGCCCCGACACGACGAAGTTATGCGGTCCGGTCTG'/>

    <sequence taxon='72' value='TACCTACAGCCACAATACAATTCCTGTTCGAACTCTCGATGCAGGCTATCATTCATACCAGTCCGCCGAACAACACCGATCCCACATATGCCGAGACCGCTGAATCCTAGGACGGCGGAGTTCGGGTTAGTGTGCTCGGCTGGGCCATGTCAGTACGCTCCTCGGGCCTAAGTGTCGTTACGCGCAAACTCTTTCCGGAACACATGAATAGAGGCGCGCAACACTCAGAACGCAACTGGTGATGCGCGCTCGCTCCGCGCTTTGTTTCTTTAGGTAAAATGTACGGGCGGACGCCGCCACGTAGTTTCCCTCGGTCCGTCCAGTTAACAGGGTCAAGTATTAGGTCTCGTGGTGGACCGCAGGGGTGGCCAGCGCTACTAGACAGTCTGACAGGATTTGCATTTGACGGTCATGTCGTCATGGCTCAGCGCCGCAACCTATTGGTCGGATAGCCGTGAATGAATGATTCAGACAGTCATGTGCGACTTAACACCATATGCACTCTTCCGTACAGAAGTGGCCCTCACCACATGCACACAATAAGATCCCGTTCTTGTTATCCGCAATCAATATTCGGCTTTCTCTTACGTATGGGTCGCATGGGTCAGATATCCAACGCTCGCATGCTTAGGATAGGGTGCGTTCCCTTGATTACCACCATCAGATGGGGTCTGTCGCAGTATCGTGCCCCCTCCCAAGGGGTGTCCGGATAGTAAGGGGTTCATAGCCTGCACTGACGGACCGGTATGTCCTGGCCATTTTGTTTGTTGAGAAGAACAAAGCTCAATACGCTAGAATATATTCAAGGTAATCAGTAGCAATTCATACCGAGATGTCTCGGCAGCTGCTCTATGACTTTGCTTGAGCTACTTCAGAAAGGGTAGAAACTGGACCAATCGTGTTCTCCGGTTTCCGCAAAGAGTACTCGCTCCTTAGAGTTGGGGAGCAAAAATGTGAATTCCAGGGTACTCAAGGTCAACCGATTAGCCCTAAGGTCGCAGATACTAAACGATTAACGTACACCATGCACGCAGTAAGTCGCCAAGTGCGCGGCGTACAGCCGGTGCCATCCCCTAAAGTGGCGAAACAATGGGAAATGGAGGAATAGTCACTTACTGTTCCGCAGCAATTAGTATGCAGCGTTGTGTCGGTTATAAGGTTCCGCATCCTCGCTGGAAGCTTAATTATGCTGCCGACGTACGCAAGGTCCATCCGTAACGAAGGCCATGGGCGTAAGACGATTTGAGAGCCGAAGTTAATCCGGTGCCTAGGATCCCATCCCATCATTCGTATTACGGGCTATAATCTGCTCGTGCTGGTAGACTACGCCGCTACATACGGATTACTCGTCAACCGGGGAGGACGAGTGTCTTCCATTTGCAGTAACGGGATTCACGAAGGGCCTAGGTCCCAGAGCACTTATCCTCAAAAAGGTTCACTATAGCCGAGAATTCAGGTTTTATCATGACCAAGAATTGGACTAAGTAGAGTTAGGGGTCTCTCGTGTGGATAAATAGCGGGAACTGCTGGATCCGTTGGGGACGGTTGTGTTGCGAGAAGGTAAAGTTCTGGTGAACCTTCCAGCTGCCCCTATATCAAAGATGTTTTTAGACACAATCTTAGAATTCTATCGCTAGGATAGCGATAAAAGATGAAACCGGTTTTGACTAACGTATAACCTAGGCAAATCCCAGCTACTCATTACTCTACAAAGGAGGGTGGATAGAAAAGAACGCGTCGGCGTAAAAGCCACCGAGCAAACGTGCGTATCAGGCTCTCGGATACTGTGTCCTGAGCCAGTAAATCGAAAAGCTGTGGTCCGTAAATTTGTACAGAGGTCTGAGACCGTGTAAGGCGTTCGTACACCTAGGACTTACCCAAGTAACTCGAAGAGAGGCTACGTGAAGAAGTCACGTGGATCAACCTTGAGGTGCCCAGGTCAGAGACCGTCGGGGTCTGGACTCCGGCCCCGACACGACGAAGTTATGCGGTCCGGTCCG'/>

    <sequence taxon='85' value='TACCTACAGCCACAATACAATTCCTGTTCGAACTCTCGATGCAGGCTATCATTCATACCAGTCCGCCGAACAACACCGATCCCACATATGCCGAGACCGCTGAATCCTAGGACGGCGGAGTTCGGGTTAGTGTGCTCGGCTGGGCCATGTCAGTACGCTCCTCGGGCCTAAGTGTCGTTACGCGCAAACTCTTTCCGGAACACATGAATAGAGGCGCGCAACACTCAGAACGCAACTGGTGATGCGCGCTCGCTCCGCGCTTTGTTTCTTTAGGTAAAATGTACGGGCGGACGCCGCCACGTAGTTTCCCTCGGTCCGTCCAGTTAACAGGGTCAAGTATTAGGTCTCGTGGTGGACCGCAGGGGTGGCCAGCGCTACTAGACAGTCTGACAGGATTTGCATTTGACGGTCATGTCGTCATGGCTCAGCGCCGCAACCTATTGGTCGGATAGCCGTGAATGAATGATTCAGACAGTCATGTGCGACTTAACACCATATGCACTCTTCCGTACAGAAGTGGCCCTCACCACATGCACACAATAAGATCCCGTTCTTGTTATCCGCAATCAATATTCGGCTTTCTCTTACGTATGGGTCGCATGGGTCAGATATCCAACGCTCGCATGCTTAGGATAGGGTGCGTTCCCTTGATTACCACCATCAGATGGGGTCTGTCGCAGTATCGTGCCCCCTCCCAAGGGGTGTCCGGATAGTAAGGGGTTCATAGCCTGCACTGACGGACCGGTATGTCCTGGCCATTTTGTTTGTTGAGAAGAACAAAGCTCAATACGCTAGAATATATTCAAGGTAATCAGTAGCAATTCATACCGAGATGTCTCGGCAGCTGCTCTATGACTTTGCTTGAGCTACTTCAGAAAGGGTAGAAACTGGACCAATCGTGTTCTCCGGTTTCCGCAAAGAGTACTCGCTCCTTAGAGTTGGGGAGCAAAAATGTGAATTCCAGGGTACTCAAGGTCAACCGATTAGCCCTAAGGTCGCAGATACTAAACGATTAACGTACACCATGCACGCAGTAAGTCGCCAAGTGCGCGGCGTACAGCCGGTGCCATCCCCTAAAGTGGCGAAACAATGGGAAATGGAGGAATAGTCACTTACTGTTCCGCAGCAATTAGTATGCAGCGTTGTGTCGGTTATAAGGTTCCGCATCCTCGCTGGAAGCTTAATTATGCTGCCGACGTACGCAAGGTCCATCCGTAACGAAGGCCATGGGCGTAAGACGATTTGAGAGCCGAAGTTAATCCGGTGCCTAGGATCCCATCCCATCATTCGTATTACGGGCTATAATCTGCTCGTGCTGGTAGACTACGCCGCTACATACGGATTACTCGTCAACCGGGGAGGACGAGTGTCTTCCATTTGCAGTAACGGGATTCACGAAGGGCCTAGGTCCCAGAGCACTTATCCTCAAAAAGGTTCGCTATAGCCGAGAATTCAGGTTTTATCATGACCAAGAATTGGACTAAGTAGAGTTAGGGGTCTCTCGTGTGGATAAATAGCGGGAACTGCTGGATCCGTTGGGGACGGTTGTGTTGCGAGAAGGTAAAGTTCTGGTGAACCTTCCAGCTGCCCCTATATCAAAGATGTTTTTAGACACAATCTTAGAATTCTATCGCTAGGATAGCGATAAAAGATGAAACCGGTTTTGACTAACGTATAACCTAGGCAAATCCCAGCTACTCATTACTCTACAAAGGAGGGTGGATAGAAAAGAACGCGTCGGCGTAAAAGCCACCGAGCAAACGTGCGTATCAGGCTCTCGGATACTGTGTCCTGAGCCAGTAAATCGAAAAGCTGTGGTCCGTAAATTTGTACAGAGGTCTGAGACCGTGTAAGGCGTTCGTACACCTAGGACTTACCCAAGTAACTCGAAGAGAGGCTACGTGAAGAAGTCACGTGGATCAACCTTGAGGTGCCCAGGTCAGAGACCGTCGGGGTCTGGACTCCGGCCCCGACACGACGAAGTTATGCGGTCCGGTCCG'/>

    <sequence taxon='2' value='TACCTACAGCCACAATACAATTCCTGTTCGAACTCTCGATGCAGGCTATCATTCATACCAGTCCGCCGAACAACACCGATCCCACATATGCCGGGACCGCTGAATACTAGGACGGCGGAGTTTGGGTTAGTGTGCTCGGCTGGGCCATGTCAGTACGCTCCTCGGGCCTAAGTGTCGATACGCGCAAACTCTTTCCGGAACACATGAATAGAGGCGCGCAATACTCAGAACGCAACTGGTGATGCGCGTTCGCTCCGCGCTTTGTTTCTTTAGGTAAAATGTACGGGCGGACGCCGCCACGTAGTTTCCCTCGGTCCGTCCAGTTAACAGGTTCAAGTATTAGGTCTCGTGGTGGACCGCAGGGGTGGCCAGCGCTACTAGACAGTCTGACAGGATTTGCATTTGACGGTTATGTCGTCATGGCTCAGCGCCGCAACCTATTGGTCGGATAGCCGAGAATGAATGATTCAGACAGTCATGTGCGACTTAACACCACATGCACTCTTCCGTAGAGAAGTGGCCCTCACCACACGCACATAATAGGATCCCGTTCTTGTTATCCGCAATCAATATCCGGCTTTCTCTTCCGTATGGGTCGCATGGGTCAGATATCCAACGCTCGCATGCTTAGGATAGGGTGTGTTCCCTTGATTACCACCATCAGATGGGGTCTGTCGCAGTATTGTGCCCCCTCCCAAGGGGTGTCCGGATAGTAAGGGGTTCATAGCCTGCACTGACGGACCGGTATGTCCTGGCCATTTTGTTTGTTGAGAAGAACAAAGCTCAATACGCTAGAATCTATTCAAGGTAATCAGTAGCAATTCATACCGAGATGTCTCGGCAGCTGCTCTATGACTCTGCTCGAGCTGCTTCAGAAAGGGGAGAAACTGGACCAATCGTGTTCTCCGGTTTCCGCAAAGAGTACTCGTTCCTTAGAGTTGGGGAGCAAAAGTGTGAATTCCAGGGGACTCAAGGTCAACCGATTAGCCCTAAGGTCGCAGATACTAAACGATTAACGTACACCATGCACGCAGTAAGTCGCCAAGTGCGCGGCGTACAGCTGGTGCCATCCCTTAAAGTGGCGAAACAATGGGAAATGGAGGAATAGTCACTTACTGTTCCGCAGCAATTAGTATGCAGCGTTGTGTCGGTTATAAGGTTCCGCATCCTCGCTGGAAGCTTAATTATGCTGCCGACGTACGCAAGGTTCATCCGTAACGAAGGCCATGGGCGTAAGACGATTTGAGAACCGAAGTTAATCCGGTGCCTAGGACCCCATCCCATCATTCGTATTACGCGCTATAATCTGCTCGTGCTGGTAGACTACGCCGCTACATACGGATTACTCGTCAACCGGGGAGTACGAATGTCTTCTATTTGCAGTAACGGGATTCACGAAGGGCCTAGGTCCCAGAGCACCTGTCCTCAAAAAGGTCCACTATAGCCGAGAATTCAGGTTTTATCATGACCAAGAATTGGACTAAGTAGAGTTAGGGGTGTCCCGTGTGGATAAATAACGGGAACTGCTAGGTCCGTTGGGGACGGTTGTGTTGCGAGAAGGTAAAGTTCTGGTGAACCTTCCAGCTGCCCCTATATCAAAGATGTTTTTAGACACAATTTTAGAATTCTATCGCTAGGATAGCAATAAAAGATGAAACCGGTTTTGACTAACGTATAACCTAGGCAAATCCCAGCTACTCATTATTCTACAAAGGAGGGTGGATAGCAAAGAACGCGTCGGCGTAAAAGCCACCGAGCAAACGTGCGTATCAGCCTCTCGGATACCGTGTCCTGAGCCAGTAAATCGAAAAGCTGTGGTCCGTAAATTTGTACAGAGGTCTGAGACCGTGTAAGGCGTTCGTACACCTAGGACTTACCCAAGTAACTCGAAGAGAGGCTACGTGAAGAAGTCACGTGGTTCAACCTTTAGGTGCCCAGGTCAGAGACCGTCGGGGTCTGGACTCCGGCCCCGACACGACGAAGTTATGCGGTCCGGTCCG'/>

    <sequence taxon='3' value='TACCTACAGCCACAATACAATTCCTGTTCGAACTCTCGATGCAGGCTATCATTCATACCAGTCCGCCGAACAACACCGATCCCACATATGCCGGGACCGCTGAATACTAGGACGGCGGAGTTTGGGTTAGTGTGCTCGGCTGGGCCATGTCAGTACGCTCCTCGGGCCTAAGTGTCGATACGCGCAAACTCTTTCCGGAACACATGAATAGAGGCGCGCAATACTCAGAACGCAACTGGTGATGCGCGTTCGCTCCGCGCTTTGTTTCTTTAGGTAAAATGTACGGGCGGACGCCGCCACGTAGTTTCCCTCGGTCCGTCCAGTTAACAGGTTCAAGTATTAGGTCTCGTGGTGGACCGCAGGGGTGGCCAGCGCTACTAGACAGTCTGACAGGATTTGCATTTGACGGTTATGTCGTCATGGCTCAGCGCCGCAACCTATTGGTCGGATAGCCGAGAATGAATGATTCAGACAGTCATGTGCGACTTAACACCACATGCACTCTTCCGTAGAGAAGTGGCCCTCACCACACGCACATAATAGGATCCCGTTCTTGTTATCCGCAATCAATATCCGGCTTTCTCTTCCGTATGGGTCGCATGGGTCAGATATCCAACGCTCGCATGCTTAGGATAGGGTGTGTTCCCTTGATTACCACCATCAGATGGGGTCTGTCGCAGTATTGTGCCCCCTCCCAAGGGGTGTCCGGATAGTAAGGGGTTCATAGCCTGCACTGACGGACCGGTATGTCCTGGCCATTTTGTTTGTTGAGAAGAACAAAGCTCAATACGCTAGAATCTATTCAAGGTAATCAGTAGCAATTCATACCGAGATGTCTCGGCAGCTGCTCTATGACTCTGCTCGAGCTGCTTCAGAAAGGGGAGAAACTGGACCAATCGTGTTCTCCGGTTTCCGCAAAGAGTACTCGTTCCTTAGAGTTGGGGAGCAAAAGTGTGAATTCCAGGGGACTCAAGGTCAACCGATTAGCCCTAAGGTCGCAGATACTAAACGATTAACGTACACCATGCACGCAGTAAGTCGCCAAGTGCGCGGCGTACAGCTGGTGCCATCCCTTAAAGTGGCGAAACAATGGGAAATGGAGGAATAGTCACTTACTGTTCCGCAGCAATTAGTATGCAGCGTTGTGTCGGTTATAAGGTTCCGCATCCTCGCTGGAAGCTTAATTATGCTGCCGACGTACGCAAGGTTCATCCGTAACGAAGGCCATGGGCGTAAGACGATTTGAGAACCGAAGTTAATCCGGTGCCTAGGACCCCATCCCATCATTCGTATTACGCGCTATAATCTGCTCGTGCTGGTAGACTACGCCGCTACATACGGATTACTCGTCAACCGGGGAGTACGAATGTCTTCTATTTGCAGTAACGGGATTCACGAAGGGCCTAGGTCCCAGAGCACCTGTCCTCAAAAAGGTCCACTATAGCCGAGAATTCAGGTTTTATCATGACCAAGAATTGGACTAAGTAGAGTTAGGGGTGTCCCGTGTGGATAAATAACGGGAACTGCTAGGTCCGTTGGGGACGGTTGTGTTGCGAGAAGGTAAAGTTCTGGTGAACCTTCCAGCTGCCCCTATATCAAAGATGTTTTTAGACACAATTTTAGAATTCTATCGCTAGGATAGCAATAAAAGATGAAACCGGTTTTGACTAACGTATAACCTAGGCAAATCCCAGCTACTCATTATTCTACAAAGGAGGGTGGATAGCAAAGAACGCGTCGGCGTAAAAGCCACCGAGCAAACGTGCGTATCAGCCTCTCGGATACCGTGTCCTGAGCCAGTAAATCGAAAAGCTGTGGTCCGTAAATTTGTACAGAGGTCTGAGACCGTGTAAGGCGTTCGTACACCTAGGACTTACCCAAGTAACTCGAAGAGAGGCTACGTGAAGAAGTCACGTGGTTCAACCTTTAGGTGCCCAGGTCAGAGACCGTCGGGGTCTGGACTCCGGCCCCGATACGACGAAGTTATGCGGTCCGGTCCG'/>

    <sequence taxon='17' value='TACCTACAGCCACAATACAATTCCTGTTCGAACTCTCGATGCAGGCTATCATTCATACCAGTCCGCCGAACAACACCGATCCCACATATGCCGGGACCGCTGAATACTAGGACGGCGGAGTTTGGGTTAGTGTGCTCGGCTGGGCCATGTCAGTACGCTCCTCGGGCCTAAGTGTCGATACGCGCAAACTCTTTCCGGAACACATGAATAGAGGCGCGCAATACTCAGAACGCAACTGGTGATGTGCGTTCGCTCCGCGCTTTGTTTCTTTAGGTAAAATATACGGGCGGACGCCGCCACGTAGTTTCCCTCGGTCCGTTCAGTTAACAGGTTCAAGTATTAGGTCTCGTGGTGGACCGCAGGGGTGGCCAGCGCTACTAGACAGCCTGACAGGATTTGCGTTTGACGGTTATGTCGTCATGGCTCAGCGCCGCAACCTATTGGTCGGATAGCCGAGAATGAATGATTCAGACAGTCATGTGTGACTCAGCACCACATGCACTCTTCCGTAGAGACGTGGCCCTCACCACACGCACATAATAGGATCCCGTTCTTGTTATCCGCAATCAATATCCGGCTTTCTCTTCCGTATGAGTCGCATGGGTCAGGTATCCAATGCTCGCATGCTTAGGATAGGGTGTGTTCCCTTGATTACCACCATCAGATGGGGTCTGTCGCGGTATTGTGCCCCCTCCCAAGGGGTGTCCGGATAGTAAGGGGTTCATAGCCTGCACTGACGGACCGGTATGTCCTGGCCATTTTGTTTGTTGAGAAGAACAAAGCTCAATACGCTAGAATCTATTCAAGGTAATCAGTAGCAATTCATACCGAGATGTCTCGGCAGCTGCTCTATGACTCTGCTCGAGCTGCTTCAGAAAGGGGAGAAACTGGACCAATCGTGTTCTCCGGTTTCCGCAAAGAGTACTCGTTCCTTAGAGTTGGGGAGCAAAAGTGTGAATTCCAGGGGACTCAAGGTCAACCGATTAGCCCTAAGGTCGCAGATACTAAACGATTAACGTACACCATGCACGCAGTAAGTCGCCAAGTGCGCGGCGTACAGCTGGTGCCGTCCCTTAAAGTGGCGAAACAATGGGAAATGAAGGAATAGTCACTTACTGTTCCGCGGCAATTAGTATGCAGCGTTGTGTCGGTTATAAGGTTCCGCATCCTCGCTGGAAGCTTAATTATGCTGCCGACGTACGCAAGGTTCATCCGTAACGAAGGCCATGGGCGTAAGACGATTTGAGAACCGAAGTTAATCCGGTGCCTAGGACCCCATCCCATCATTCGTATTACGCGCTATAATCTGCTCGTGCTGGTACACTACGCCGCTACATACGGATTACTCGTCAACCGGGGAGTACGAATGTCTTCTATTTGCAGTAACGGGATTCACGAAGGGCCTAGGTCCCAGAGCACCTGTCCTCAAAAAGGTTCACTATAGCCGAGAATTCAGGTTTTATCATGACCAAGAATTGGACTAAGTAGAGTTAGGGGTGTCCCGTGTGGATAAATAACGGGAACTGCTAGGTCCGTTGGGGACGGTTGTGTTGCGAGAAGGTAAAGTTCTGGTGAACCTTCCAGATGCCCCTATATAAAAGATGTTTTTAGACACAATTTTAGAATTCTATCGCTAGGATAGCAATAAAAGATGAAACCGGTTTTGACTAACGTATAACCTAGGCAAATCCCAGCTACTCATTATTCTACAAAGGAGGGTGGATAGCAAGGAACGCGTCGGCGTAAAAGCCACCGAGCAAACGTGCGTATCAGCCTCTCGGATACCGTGTCCTGAGCCAGTAAATCGAAAAGCTGTGATCCGTAAATTTGTACAGAGGTCTGAGACCGTGTAAGGCGTTCGTACACCTAGGACTTACCCAAGTAACTCGAAGAGAAGCTACGTGAAGAAGTCACGTGGTTCAACCTTTAGGTGCCCAGGTCAGAGACCGTCGGGGTCTGGACTCCGGCCCCGATACGACGAAGTTATGCGGTCCGGTCCG'/>

    <sequence taxon='27' value='TACCTACAGCCACAATACAATTCCTGTTCGAACTCTCGATGCAGGCTATCATTCATACCAGTCCGACGAACAACACCGATCCCACATATGCCGGGACCGCTGAATACTAGGACGGCGGAGTTTGGGTTAGTGTGCTCGGCTGGGCCATGTCAGTACGCTCCTCGGGCCTAAGTGTCGATACGCGCAAACTCTTTCCGGAACACATGAATAGAGGCGCGCAATACTCAGAACGCAACTGGTGATGTGCGTCCGCTCCGCGCTTTGTTTCTTTAGGTAAAATATACGGGCGGACGCCGCCACGTAGTTTCCCTCGGTCCGTTCAGTTAACAGGTTCAAGTATTAGGTCTCGTGGTGGACCGCAGGGGTGGCCAGCGCTACTAGACAGCCTGACAGGATTTGCGTTTGACGGTTATGTCGTCATGGCTCAGCGCCGCAACCTATTGGTCGGATAGCCGAGAATGAATGATTCAGACAGTCATGTGTGACTCAGCACCACATGCACTCTTCCGTAGAGACGTGGCCCTCACCACACGCACATAATAGGATCCCGTTCTTGTTATCCGCAATCAATATCCGGCTTTCTCTTCCGTATGAGTCGCATGGGTCAGGTATCCAATGCTCGCATGCTTAGGATAGGGTGTGTTCCCTTGATTACCACCATCAGATGGGGTCTGTCGCGGTATTGTGCCCCCTCCCAAGGGGTGTCCGGATAGTAAGGGGTTCATAGCCTGCACTGACGGACCGGTATGTCCTGGCCATTTTGTTTGTTGAGAAGAACAAAGCTCAATACGCTAGAATCTATTCAAGGTAATCAGTAGCAATTCATACCGAGATGTCTCGGCAGCTGCTCTATGACTCTGCTCGAGCTGCTTCAGAAAGGGGAGAAACTGGACCAATCGTGTTCTCCGGTTTCCGCAAAGAGTACTCGTTCCTTAGAGTTGGGGAGCAAAAGTGTGAATTCCAGGGGACTCAAGGTCAACCGATTAGCCCTAAGGTCGCAGATACTAAACGATTAACGTACACCATGCACGCAGTAAGTCGCCAAGTGCGCGGCGTACAGCTGGTGCCGTCCCTTAAAGTGGCGAAACAATGGGAAATGAAGGAATAGTCACTTACTGTTCCGCGGCAATTAGTATGCAGCGTTGTGTCGGTTATAAGGTTCCGCATCCTCGCTGGAAGCTTAATTATGCTGCCGACGTACGCAAGGTTCATCCATAACGAAGGCCATGGGCGTAAGACGATTTGAGAACCGAAGTTAATCCGGTGCCTAGGACCCCATCCCATCATTCGTATTACGCGCTATAATCTGCTCGTGCTGGTACACTACGCCGCTACATACGGATTACTCGTCAACCGGGGAGTACGAATGTCTTCTATTTGCAGTAACGGGATTCACGAAGGGCCTAGGTCCCAGAGCACCTGTCCTCAAAAAGGTTCACTATAGCCGAGAATTCAGGTTTTATCATGACCAAGAATTGGACTAAGTAGAGTTAGGGGTGTCCCGTGTGGATAAATAACGGGAACTGCTAGGTCCGTTGGGGACGGTTGTGTTGCGAGAAGGTAAAGTTCTGGTGAACCTTCCAGATGCCCCTATATAAAAGATGTTTTTAGACACAATTTTAGAATTCTATCGCTAGGATAGCAGTAAAAGATGAAACCGGTTTTGACTAACGTATAACCTAGGCAAATCCCAGCTACTCATTATTCTACAAAGGAGGGTGGATAGCAAGGAACGCGTCGGCGTAAAAGCCACCGAGCAAACGTGCGTATCAGCCTCTCGGATACCGTGTCCTGAGCCAGTAAATCGAAAAGCTGTGATCCGTAAATTTGTACAGAGGTCTGAGACCGTGTAAGGCGTTCGTACACCTAGGACTTACCCAAGTAACTCGAAGAGAAGCTACGTGAAGAAGTCACGTGGTTCAACCTTTAGGTGCCCAGGTCAGAGACCGTCGGGGTCTGGACTCCGGCCCCGATACGACGAAGTTATGCGGTCCGGTCCG'/>

    <sequence taxon='51' value='TACCTACAGCCACAACACAATCCCTGTTCGAACTATCGATGCAGGCTATCATTCATACCAGTCCGACGAACAACACCGATCCCACATATGCCGGGACCGCTAAATACTAGGACGGCGGAGTTTGGGTTAGTGTGCTCGGCTGGGCCATGTCAGTACGCTCCTCGGGCCTAAGTGTCGATACGCGCAAACTCTTTCCGGAACACATGAATAGAGGCGCGCAATACTCAGAACGCAACTGGTGATGTGCGTCCGCTCCGCGCTTTGTTTCTTTAGGTAAAATATACGGGCGGACGCCGCCACGTAGTTTCCCTCGGTCCGTTCAGTTAACAGGTTCAAGTATTAGGTCTCGTGGTGGACCGCAGGGGTGGCCAGCACTACTAGACAGCCTGACAGGATTTGCGTTTGACGGTTATGTCGTCATGGCTCAGCGCCGCAACCTATTGGTCGGATAGCCGAGCATGAATGATTCAGACAGTCATGTGTGACTCAGCACCACATGCACTCTCCCGTAGAGGCGTGGCCCTCACCACACGCACATAATAGGATCCCGTTCTTGTTATCCGCAATCAATATCCGGCTTTCTCTTCCGTATGAGTCGCATGGGTCAGGTATCCAATGCTCGCATGCTTAGGATAGGGTGTGTTCCCTTGATTACCACCATCAAATGGGGTCTGTCGCGGTATTGTGCCCCCTCCCAAGGGGTGTCCGTATAGTAAGGGGTTCATAGCCTGCACTGACGGACCGGTATGTCCTGGCCATTTTGTTTGTTGAGAAGAACAAAGCTCAATACGCTAGAATCTATTTAAGGTAATCAGTAGCAATTCATACCGAGATGTCTCGGCAGCTGCTCTATGACTCTGCTCGAGCTGCTTCAGAAAGGGGAGAAACTGGACCAATCGTGTTCTCCGGTTTCCGCAAAGAGTACTCGTTCCTTAGAGTTGGGGAGCAAAAGTGTGAATTCCAGGGGACTCAAGGTCAACCGATTAGCCCTAAGGTCGCAGATGCTAAACGATTAACGTACACCATGCACGCAGTAAGTCGCCAAGCGCGCGGCGTACAGCTGGTGCCGTCCCTTAAAGTGGCGAAACAATGGGAAATGAAGGAATAGTCACTTACTGTTCCGCGGCAATTAGTATGCAGAGTTGTGTCGGTTATAAGGTTCCGCATCCTCGCTGGAAGCTTAATTATGCTGCCGACATACGCAAGGTTCATTCATAACGAAGGCCATGGGCGTAAGACGATTTGAGAACCGAAGTTAATCCGGTGCCTGGGACCCCATCCCATCATTCGTATTACGCGCTATAATCTGCTCGTGCTGGTACACTACGCCGCTACATACGGATTACTCGTCAACCGGGGAGTACGAATGTCTTCTATTCGCAGTAACGGGATTCACGAAGGGCCTAGGTCCCAGAGCACCTGTCCTCAAAAAGGTTCACTATAGCCGAGAATTCAGGTTTTATCATGACCAAGAATTGGACTAAGTAGAGTTAGGGGTGTCCCGTGTGGATAGATAACGGGAACTGCTAGGTCCGTCGGGTACGGTTGTGTTGCGAGAAGGTAAAGTTCTGGTGAACCTTCCAGATGCCCCTATATAAAAGATGTTTTTAGACACAATTTTAGAATTCTATCGCTAGGATAGCAGTAAAAGATGAAACCGGTTTTGACTAACGTATAACCTAGGCAAATCCCAGCTACTCATTATTCTACAAAGGAGGGTGGATAGCAAGGAACGCGTCGGCGTAAAAGCCGCCGAGCAAACGTGCGTATCAGCCTCTCGGATACCGTGTCCTGAGCCAGTAAATCGAAAAGCTGTGATCCGTAAATTTGTACAGAGGTCTGAGACCGTGTAAGGCGTTCGTACACCTAGGACTTACCCAAGTAACCCGAAGAGAAGCTACGTGAAGAAGTCACGTGGTTCAACCTTTAGGTGCCCAGGTCAGAGACCGTCGGGGTCTGGACTCCGGCCCCGATACGACGAAGTTATGCGGTCCGGTCCG'/>

    <sequence taxon='52' value='TACCTACAGCCACAATACAATTCCTGTTCGAACTCTCGATGCAGGCTATCATTCATACCAGTCCGACGAACAACACCGATCCCACATATGCCGGGACCGCTGAATACTAGGACGGCGGAGTTTGGGTTAGTGTGCTCGGCTGGGCCATGTCAGTACGCTCCTCGGGCCTAAGTGTCGATACGCGCAAACTCTTTCCGGAACACATGAATAGAGGCGCGCAATACTCAGAACGCAACTGGTGATGTGCGTCCGCTCCGCGCTTTGTTTCTTTAGGTAAAATATACGGGCGGACGCCGCCACGTAGTTTCCCTCGGTCCGTTCAGTTAACAGGTTCAAGTATTAGGTCTCGTGGTGGACCGCAGGGGTGGCCAGCGCTACTAGACAGCCTGACAGGATTTGCGTTTGACGGTTATGTCGTCATGGCTCAGCGCCGCAACCTATTGGTCGGATAGCCGAGAATGAATGATTCAGACAGTCATGTGTGACTCAGCACCACATGCACTCTTCCGTAGAGGCGTGGCCCTCACCACACGCACATAATAGGATCCCGTTCTTGTTATCCGCAATCAATATCCGGCTTTCTCTTCCGTATGAGTCGCATGGGTCAGGTATCCAATGCTCGCATGCTTAGGATAGGGTGTGTTCCCTTGATTACCACCATCAGATGGGGTCTGTCGCGGTATTGTGCCCCCTCCCAAGGGGTGTCCGGATAGTAAGGGGTTCATAGCCTGCACTGACGGACCGGTATGTCCTGGCCATTTTGTTTGTTGAGAAGAACAAAGCTCAATACGCTAGAATCTATTCAAGGTAATCAGTAGCAATTCATACCGAGATGTCTCGGCAGCTGCTCTATGACTCTGCTCGAGCTGCTTCAGAAAGGGGAGAAACTGGACCAATCGTGTTCTCCGGTTTCCGCAAAGAGTACTCGTTCCTTAGAGTTGGGGAGCAAAAGTGTGAATTCCAGGGGACTCAAGGTCAACCGATTAGCCCTAAGGTCGCAGATACTAAACGATTAACGTACACCATGCACGCAGTAAATCGCCAAGTGCGCGGCGTACAGCTGGTGCCGTCCCTTAAAGTGGCGAAACAATGGGAAATGAAGGAATAGTCACTTACTGTTCCGCGGCAATTAGTATGCAGCGTTGTGTTGGTTATAAGGTTCCGCATCCTCGCTGGAAGCTTAATTATGCTGCCGACATACGCAAGGTTCATCCATAACGAAGGCCATGGGCGTAAGACGATTTGAGAACCGAAGTTAATCCGGTGCCTGGGACCCCATCCCATCATTCGTATTACGCGCTATAATCTGCTCGTGCTGGTACACTACGCCGCTACATACGGATTACTCGTCAACCGGGGAGTACGAATGTCTTCTATTTGCAGTAACGGGATTCACGAAGGGCCTAGGTCCCAGAGCACCTGTCCTCAAAAAGGTTCACTATAGCCGAGAATTCAGGTTTTATCATGACCAAGAATTGGACTAAGTAGAGTTAGGGGTGTCCCGTGTGGATAAATAACGGGAACTGCTAGGTCCGTCGGGGACGGTTGTGTTGCGAGAAGGTAAAGTTCTGGTGAACCTTCCAGATGCCCCTATATAAAAGATGTTTTTAGACACAATTTTAGAATTCTATCGCTAGGATAGCAGTAAAAGATGAAACCGGTTTTGACTAACGTATAACCTAGGCAAATCCCAGCTACTCATTATTCTACAAAGGAGGGTGGATAGCAAGGAACGCGTCGGCGTAAAAGCCGCCGAGCAAACGTGCGTATCAGCCTCTCGGATACCGTGTCCTGAGCCAGTAAATCGAAAAGCTGTGATCCGTAAATTTGTACAGAGGTCTGAGACCGTGTAAGGCGTTCGTACACCTAGGACTTACCCAAGTAACTCGAAGAGAAGCTACGTGAAGAAGTCACGTGGTTCAACCTTTAGGTGCCCAGGTCAGAGACCGTCGGGGTCTGGACTCCGGCCCCGATACGACGAAGTTATGCGGTCCGGTCCG'/>

    <sequence taxon='79' value='TACCTACAGCCACAATACAATTCCTGTTCGAACTCTCGATGCAGGGTATCATTCATACCAGTCCGACGAACAACACCGATCCCACATATGCCGGGACCGCTGAATACTAGGACGGCGGAGTTTGGGTTAGTGTGCTCGGCTGGGCCATGTCAGTACGCTCCTCGGGCCTAAGTGTCGATACGCGCAAACTCTTTCCGGAACACATGAATAGAGGCGCGCAATACTCAGAACGCAACTGGTGATGTGCGTCCGCTCCGCGCTTTGTTTCTTTAGGTAAAATATACGGGCGGACGCCGCCACGTAGTTTCCCTCGGTCCGTTCAGTTAACAGGTTCAAGTATTAGGTCTCGTGGTGGACCGCAGGGGTGGCCAGCGCTACTAGACAGCCTGACAGGATTTGCGTTTGACGGTTATGTCGTCATGGCTCAGCGCCGCAACCTATTGGTCGGATAGCCGAGAATGAATGATTCAGACAGTCATGTGTGACTCAGCACCACATGCACTCTTCCGTAGAGGGGTGGCCCTCACCACACGCACATAATAGGATCCCGTTCTTGTTATCCGCAATCAATATCCGGCTTTCTCTTCCGTATGAGTCGCATGGGTCAGGTATCCAATGCTCGCATGCTTAGGATAGGGTGTGTTCCCTTGATTACCACCATCAGATGGGGTCTGTCGCGGTATTGTGCCCCCTCCCAAGGGGTGTCCGGATAGTAAGGGGTTCATAGCCTGCACTGACGGACCGGTATGTCCTGGCCATTTTGTTTGTTGAGAAGAACAAAGCTCAATACGCTAGAATCTATTCAAGGTAATCAGTAGCAATTCATACCGAGATGTCTCGGCAGCTGCTCTATGACTCTGCTCGAGCTGCTTCAGAAAGGGGAGAAACTGGACCAATCGTGTTCTCCGGTTTCCGCAAAGAGTACTCGTTCCTTAGAGTTGGGGAGCAAAAGTGTGAATTCCAGGGGACTCAAGGTCAACCGATTAGCCCTAAGGTCGCAGATACTAAACGATTAACGTACACCATGCACGCAGTAAATCGCCAAGTGCGCGGCGTACAGCTGGTGCCGTCCCTTAAAGTGGCGAAACAATGGGAAATGAAGGAATAGTCACTTACTGTTCCGCGGCAATTAGTATGCAGCGTTGTGTTGGTTATAAGGTTCCGCATCCTCGCTGGAAGCTTAATTATGCTGCCGACATACGCAAGGTTCATCCATAACGAAGGCCATGGGCGTAAGACGATTTGAGAACCGAAGTTAATCCGGTGCCTGGGACCCCATCCCATCATTCGTATTACGCGCTATAATCTGCTCGTGCTGGTACACTACGCCGCTACATACGGATTACTCGTCAACCGGGGAGTACGAATGTCTTCTATTTGCAGTAACGGGATTCACGAAGGGCCTAGGTCCCAGAGCACCTGTCCTCAAAAAGGTTCACTATAGCCGAGAATTCAGGTTTTATCATGACCAAGAATTGGACTAAGTAGAGTTAGGGGTGTCCCGTGTGGATAAATAACGGGAACTGCTAGGTCCGTCGGGGACGGTTGTGTTGCGAGAAGGTAAAGTTCTGGTGAACCTTCCAGATGCCCCTACATAAAAGATGTTTTTAGACACAATTTTAGAATTCTATCGCTAGGATAGCAGTAAAAGATGAAACCGGTTTTGACTAACGTATAACCTAGGCAAATCCCAGCTACTCATTATTCTACAAAGGAGGGTGGATAGCAAGGAACGCGTCGGCGTAAAAGCCGCCGAGCAAACGTGCGTATCAGCCTCTCGGATACCGTGTCCTGAGCCAGTAAATCGAAAAGCTGTGATCCGTAAATTTGTACAGAGGTCTGAGACCGTGTAAGGCGTTCGTACACCTCGGACTTACCCAAGTAACTCGAAGAGAAGCTACGTGAAGAAGTCACGTGGTTCAACCTTTAGGTGCCCAGGTCAGAGACCGTCGGGGTCTGGACTCCGGCCCCGATACGACGAAGTTATGCGGTCCGGTCCG'/>

    <sequence taxon='92' value='TACCTACAGCCACAATACAATTCCTGTTCGAACTCTCGATGCAGGCTATCATTCATACCAGTCCGACGAACAACACCGATCCCACATATGCCGGGACCGCTGAATACTAGGACGGCGGAGTTTGGGTTAGTGTGCTCGGCTGGGCCATGTCAGTACGCTCCTCGGGCCTAAGTGTCGATACGCGCAAACTCTTTCCGGAACACATGAATAGAGGCGCGCAATACTCAGAACGCAACTGGTGATGTGCGTCCGCTCCGCGCTTTGTTTCTTTAGGTAAAATATACGGGCGGACGCCGCCACGTAGTTTCCCTCGGTCCGTTCAGTTAACAGGTTCAAGTATTAGGTCTCGTGGTGGACTGCAGGGGTGGCCAGCGCTACTAGACAGCCTGACAGAATTTGCGTTTGACGGTTATGTCGTCATGGCTCAGCGCCGCAACCTATTGGTCGGATAGCCGAGAATGAATGATTCAGACAATCATGCGTGACTCAGCACCACATGCACTCTTCCGCAGAGACGTGGCCCTCACCACACGCACATAATAGGATCCCGTTCTTGTTATCCGCAATCAATATCCGGCTTTCTCTTCCGTATGAGTCGCATGGGTCAGGTACCCAATGCTCGCATGCTTAGGATAGGGTGTGTTCCCTTGATTACCACCATCAGATGGGGTCTGTCGCGGTATTGTGCCCCCTCCCAAGGGGTGTCCGGATAGTAAGGGGTTCATAGCATGCACTGACGGACCGGTATGTCCTGGCCATTTTGTTTGTTGAGAAGAACAAAGCTCAATACGCTAGAATCTATTCAAGGTAATCAGTAGCAATTCATACCGAGATGTCTCGGCAGCTATTCTATGACTCTGCTCGAGCTGCTTCAGAAAGGGGAGAAACTGGGCCAATCGTGTTCTCCGGTTTCCGCAAAGAGTACTCGTTCCTTAGAGTTGGGGAGCAAAAGTGTGAATTCCAGGGGACTCAAGGTCAACCGATTAGCCCTAAGGTCGCAGATACTAAACGATGAACGTACACCATGCACGCAGTAAGTCGCCAAGTGCGCGGCGTACAGCTGGTGCCGTCCCTTAAAGTGGCGAAACAATGGGAAATGAAGGAATAGTCACTTACTGTTCCGCGGCAATTAGTATGCAGCGTTGTGTCGGTTATAAGGTTCCGCATCCTCGCTGGAAGCTTAATTATGCTGCCGACGTACGCAAGGTTCATCCGTAACGAAGGCCATGGGCGTAAGACGATTTGAGAACCGAAGTTAATCCGGTGCCTAGGACCCCATCCCATCATTCGTATTACGCGCTATAATCTGCTCGTGCTGGTACACTACGCCGCTACATACGGATTACTCGTCAACCGCGGAGTACGAATGTCTTCTATTTGCAGTAACGGGATTCACGAAGGGCCTAGGTCCCAGAGCACCTGTCCTCAAAAAGGTTCACTATATCCGAGAATTCAGGTTTTATCATGACCAAGAATTGGACTAAGTAGAGTTAGGGGTGTCCCGTGTGGATAAATAACGGGAACTGCTAGGTCCGTTGGGGACGGTTGTGTTGCGAGAAGGTAAAGTTCTGATGAACCTTCCAGATGCCCCTATATAAAAGATGTTTTTAGACACAATCTTAGAATTCTATCGCTAGGATAGCAATAAGAGATGAAACCGGTTTTGACTAACGTATAACCTAGGCAAATCCCAGCTACTCATTATCCTACAAAGGAGGGTGGATAGCAAGGAACGCGTCGGCGTAAAAGCCACCGAGTAAACGTGCGTATCAGCCTCTCGGATACCGTGTCCTGAGCCAGTAAATCGAAAAGCTGTGATCCGTAAATTTGTACAGAGGTCTGAGACCGTGTAAGGCGTTCATACACCTAGGACTTACCCAAGTAACTCGAAGAGAAGCTACGTGAAGAAGTCACGTGGTTCAACCTTTAGGTGCCCAGGTCAGAGACCGGCGGGGTCTGGACTCCGGCCCCGATACGACGAAGTTATGCGGTCCGGTCCG'/>

    <sequence taxon='50' value='TACCTACAGCCACAATACAATTCCTGTTCGAACTCTCGATGCAGGCTATCATTCATACCAGTCCGCCGAACAACACCGATCCCACATATGCCGGGACCGCTGAATACTAGGACGGCGGAGTTTGGGTTAGTGTGCTCGGCTGGGCCATGTCAGTACGCTCCTCGGGCCTAAGTGTCGATACGCGCAAACTCTTTCCGGAACACATGAATAGAGGCGCGCAATACTCAGAACGCAACTGGTGATGTGCGTCCGCTCCGCGCTTTGTTTCTTTAGGTAAAATATATGGGCGGACGCCGCCACGTAGTTTCCCTCGGTCCATTCAGTTAACAGGTTCAAGTATTAGGTCTCGTGGTGGACCGCAGGGGTGGCCAGCGCTACTAGACAGCCTGACAGGATTTGCGTTTGACGGTTATGTAGTCATGGCTCAGCGCCGCAACCTATTGGTCGGATAGCCGAGAATGAATGATTCAGACAGTCATGTGTGACTCAGCACCACATGCACTCTTCCGTAGAGACGTGGCCCTCACCACACGCACATAATAGGATCTCGTTCTTGTTATCCGCAATCAATATCCGGCTTTCTCTTCCGTATGAGTCGCATGGGTCAGGTATCCAATGCTCGCATGCTTAGGATAGGGTGTGTTCCCTTGATTACCACCATCAGATGGGGTCTGTCGCGGTATTGTGCCCCCTCCCAAGGGGTGTCCGGATAGTAAGGGGTTCATAGCCTGCACTGACGGACCGGTATGTCCTGGCCATTTTGTTTGTTGAGAAGAACAAAGCTCAATACGCTAGAATCTATTCAAGGTAATCAGTAGCAATTCATACCGAGATGTCTCGGCAGCTGCTCTATAACTCTGCTCGAGCTGCTTCAGAAAGGGGAGAAACTGGACCAATCGTGTTCTCCGGTTTCCGCAAAGAGTACTCGTTCCTTAGAGTTGGGGAGCAAAAGTGTGAATTCCAGGGGACTCAAGGTCAACCGATTAGCCCTAAGGTCGCAGATACTAAACGATTAACGTACACCATGCACGCCGTAAGTCGCCAAGTGCGCGGCGTACAGCTGGTGCCGTCCCTTAAAGTGGCGAAACAATGGGAAATGAAGGAATAGTCACTTACTGTTCCGCGGCAATTAGTATGCAGCGTTGTGTCGGTTATAAGGTTCCGCATCCTAGCTGGAAGCTTAATTATGCTGCCGACGTACGCAAGGTTCATCCGTAACGAAGGCCATGGGCGTAAGACGATTTGAGAACCGAAGTTAATCCGGTGCCTAGGACCACATCCCATCATTCGTATTACGCGCTATAATCTGCTCGTGCTGGTACACTACGCCGCTACATACGGATTACTCGTCAACCGGGGAGTACGAATGTCTTCTATTTGCAGTAACGGGATTCACGAAGGGCCTAGGTCCCAGAGCACCTGTCCTCAAAAAGGTTCATTATAGCCGAGAATTCAGGTTTTATCATGACCAAGAATTGGACTAAGTAGAGTTAGGGGTGTCCCGTGTGGATAAATAACGGGAACTGCTAGGTCCGTTGGGGACGGTCGTGTTGCGAGAAGGTAAAGTTCTGGTGAACCTTCCAGATGCCCCTATATAAAAGATGTTTTTAGACACAATTTTAGAATTCTATCGCTAGGATAGCAATAAAAGATGAAACCGGTTTTGACTAACGTATAACCTAGGCAAATCCCAGCTACTCATTATTCTACAAAGGAGGGTGGATAGCAAGGAACGCGTCGGCGTAAAAGCCACCGAGCAAACGTGCGTATCAGCCTCTCGGATACCGTGTCCTGAGCCAGTAAATCGAAAAGCTGTGATCCGTAAATTTGTACCGAGGTCTGAGACCGTGTAAGGCGTTCGTACACCTAGGACTTACCCAAGTAACTCGAAGAGAAGCTACGTGAAGAAGTCACGTGGTTCAACCTTTAGGTGCCCAGGTCAGAGACCGTCGGGGTCTGGACTCCGGCCCCGATACGACGAAGTTATGCGGTCCGGTCCG'/>

    <sequence taxon='73' value='TACCTACAGCCACAATACAATTCCTGTTCGAACTCTCGATGCAGGCTATCATTCATACCAGTCCGCCGAACAACACCGATCCCACATATGCCGGGACCGCTGGATACTAGGACGGCGGAGTTTGGGTTAGTGTGCTCGGCTGGGCCATGTCAGTACGCTCCTCGGGCCTAAGTGTCGATACGCGCAAACTCTTTCCGGAACACATGAATAGAGGCGCGCAATACTCAGAACGCAACTGGTGATGTGCGTCCGCTCCGCGCTTTGTTTCTTTAGGTAAAATATATGGGCGGACGCCGCCACGTAGTTTCCCTCGGTCCATTCAGTTAACAGGTTCAAGTATTAGGTCTCGTGGTGGACCGCAGGGGTGGTCAGCGCTACTAGACAGCCTGACAGGCTTTGCGTTTGACGGTTATGTAGTCATGGCTCAGCGCCGCAACCTATTGGTCGGATAGCCGAGAATGAATGATTCAGACAGTCATGTGTGACTCAGCACCACATGCACTCTTCCGTAGAGACGTGGCCCTCACCACACGCACATAATAGGATCTCGTTCTTGTTATCCGCAATCAATATCCGGCTTTCTCTTCCGTATGAGTCGCATGGGTCAGGTATCCAATGCTCGCATGCTTAGGATAGGGTGTGTTCCCTTGATTACCACCATCAGATGGGGTCTGTCGCGGTATTGTGCCCCTTCCCAAGGGGTGTCCGGATAGTAAGGGGTTCATAGCCTGCACTGACGGACCGGTATGTCCTGGCCATTTTGTTTGTTGAGAAGAACAAAGCTCAATACGCTAGAATCTATTCAAGGTAATCAGTAGCAATTCATACCGAGATGTCTCGGCAGCTGCTCTATAACTCTGCTCGAGCTGCTTCAGAAAGGGGAGAAACTGGACCAATCGTGTTCTCCGGTTTCCGCAAAGAGTACTCGTTCCTTAGAGTTGGGGAGCAAAAGTGTGAATTCCAGGGGACTCAAGGTCAACCGATTAGCCCTAAGGTCGCAGATACTAAACGATTAACGTACACCATGCACGCCGTAAGTCGCCAAGTGCGCGGCGTACAGCTGGTGCCGTCCCTTAAAGTGGCGACACAATGGGAAATGAAGGAATAGTCACTTACTGTTCCGCGGCAATTAGTATGCAGCGTTGTGTCGGTTATAAGGTTCTGCATCCTAGCTGGAAGCTTAATTATGCTGCCGACGTACGCAAGGTTCATCCGTAACGAAGGCCATGGGCGTAAGACGATTTGAGAACCGAAGTTCATCCGGTGCCTAGGACCACATCCCATCATTCGTATTACGCGCTATAATCTGCTCGTGCTGGTACACTACGCCGCTACATACGGATTACTCGTCAACCGGGGAGTACGAATGTCTTCTATTTGCAGTAACGGGATTCACGAAGGGCCTAGGTCCCAGAGCACCTGTCCTCAAAAAGGTTCATTATAGCCGAGAATTCAGGTTTTATCATGACCAAGAATTGGACTAAGTAGAGTTAGGGGTGTCCCGTGTGGATAAATAACGGGAACTGCTAGGTCCGTTGGGGACGGTCGTGTTGCGAGAAGGTAAAGTTCTGGTGAACCTTCCAGATGCCCCTATATAAAAGATGTTTTTAGACACAATTTTAGAATTCTATCGCTAGGATAGCAATAAAAGATGAAACCGGTTTTGACTAACGTATAACCTAGGCAAATCCCAGCTACTCATTATTCTACAAAGGAGGGTGGATAGCAAGGAACGCGTCGGCGTAAAAGCCACCGAGCAAACGTGCGTATCAGCCTCTCGGATACCGTGTCCTGAGCCAGTAAATCGAAAAGCTGTGATCCGTAAATTTGTACCGAGGTCTGAGACCGTGTAAGGCGTTCGTACACCTAGGACTTACCCAAGTAACTCGAAGAGAAGCTACGTGAAGAAGTCACGTGGTTCAACCTTTAGGTGCCCAGGTCAGAGACCGTCGGGGTCTGGACTCCGGCCCCGATACGACGAAGTTATGCGGTCCGGTCCG'/>

    <sequence taxon='105' value='TACCTACAGCCACAATACAATTCCTGTTCGAACTCTCGATGCAGGCTATCATTCATACCAGTCCGCCGAACAACACCGATCCCACATATGCCGGGACCGCTGGATACTAGGACGGCGGAGTTTGGGTTAGTGTGCTCGGCTGGGCCATGTCAGTACGCTCCTCGGGCCTAAGTGTCGATACGCGCAAACTCTTTCCGGAACACATGAATAGAGGCGCGCAATACTCAGAACGCAACTGGTGATGTGCGTCCGCTCCGCGCTTTGTTTCTTTAGGTAAAATATATGGGCGGACGCCGCCACGTAGTTTCCCTCGGTCCATTCAGTTAACAGGTTCAAGTATTAGGCCTCGTGGTGGACCGCAGGGGTGGCCAGCGCTACTAGACAGCCTGACAGGATTTGCGTTTGACGGTTATGTAGTCATGGCTCAGCGCCGCAACCTATTGGTCGGATAGCCGAGAATGAATGATTCAGACAGTCATGTGTGACTCAGCACCACATGCACTCTTCCGTAGAGACGTGGCCCTCACCACACGCACATAATAGGATCTCGTTCTTGTTATCCGCAATCAATATCCGGCTTTCTCTTCCGTATGAGTCGCATGGGTCAGGTATCCAATGCTCGCATGCTTAGGATAGGGTGTGTTCCCTTGATTACCACCGTCAGATGGGGTCTGTCGCGGTATTGTGCCCCCTCCCAAGGGGTGTCCGGATAGTAAGGGGTTCATAGCCTGCACTGACGGACCGGTATGTCCTGGCCATTTTGTTTGTTGAGAAGAACAAAGCTCAATACGCTAGAATCTATTCAAGGTAATCAGTAGCAATTCATACCGAGATGTCTCGGCAGCTGCTCTATAACTCTGCTCGAGCTGCTTCAGAAAGGGGAGAAACTGGACCAATCGTGTTCTCCGGTTTCCGCAAAGAGTACTCGTTCCTTAGAGTTGGGGAGCAAAAGTGTGAATTCCAGGGGACTCAAGGTCAACCGATTAGCCCTAAGGTCGCAGATACTAAACGATTAGCGTACACCATGCACGCCGTAAGTCGCCAAGTGCGCGGCGTACAGCTGGTGCCGTCCCTTAAAGTGGCGAAACAATGGGAAATGAAGGAATAGTCACTTACTGTTCCGCGGCAATTAGTATGCAGCGTTGTGTCGGTTATAAGGTTCCGCATCCTAGCTGGAAGCTTAATTATGCTGCCGACGTACGCAAGGTTCATCCGTAACGAAGGCCATGGGCGTAAGACGATTTGAGAACCGAAGTTAATCCGGTGCCTAGGACCACATCCCATCATTCGTATTACACGCTATAATCTGCTCGTGCTGGTACACTACGCCGCTACATACGAATTACTCGTCAACCGGGGAGTACGAATGTCTTCTATTTGCAGTAACGGGATTCACGAAGGGCCTAGGTCCCAGAGCACCTGTCCTCAAAAAGGTTCATTATAGCCGAGAATTCAGGTTTTATCATGACCAAGAATTGGACTAAGTAGAGTTAAGGGTGTCCCGTGTGGATAAATAACGGGAACTGCTAGGTCCGTTGGGGACGGTCGTGTTGCAAGAAGGTAAAGGTCTGGTGAACCTTCCAGATGCCCCTATATAAAAGATGTTTTTAGACACAATTTTAGAATTCTATCGCTAGGATAGCAATAAAAGATGAAACCGGTTTTGACTAACGTATAACCTAGGCAAATCCCAGCTACTCATTATTCTACAAAGGAGGGTGGATAGCAAGGAACGCGTCGGCGTAAAAGCCACTGAGCAAACGTGCGTATCAGCCTCTCGGATACCGTGTCCTGAGCCAGTAAATCGAAAAGCTGTGATCCGTAAATTTGTACCGAGGTCTGAGACCGTGTAAGGCGTTCGTACACCTAGGACTTACCCAAGTAACTCGAAGAGAAGCTACGTGAAGAAGTCACGTGGTTCAACCTTTAGGTGCCCAGGTCAGAGACCGTCGGGGTCTGGACTCCGACCCCGATACGACGAAGTTATGCGGTCCGGTCCG'/>

    <sequence taxon='48' value='TACCTACAGCCACAATACAATTCCTGTTCGAACTCTCGATGCAGGCTATCATTCATACCAGTCCGCCGAACAACACCGATCCCACATATGCCGGGACCGCTGAATACTAGGACGGCGGAGTTTGGGTTAGTGTGCTCGGCTGGGCCATGTCAGTACGCTCCTCGGGCCTAAGTGTCGATACGCGCAAACTCTTTCCGGAACACATGAATAGAGGCGCGCAATACTCAGAACGCAACTGGTGATGTGCGTCCGCTCCGCGCTTTGTTTCTTTAGGTAAAATATACGGGCGGACGCCGCCACGTAGTTTCCCTCGGTCCGTTCAGTTAACAGGTTCAAGTATTAGGTCTCGTGGTGGACCGCAGGGGTGGCCAGCGCTACTAGACAGCCTGACAGGATTTGCGTTTGACGGTTATGTCGTCATAGCTCAGCGCCGCAACCTATTGGTCGGATAGCCGAGAATAAATGATTCAGACAGTCATGTGTGACTCAGCACCACATGCACTCTTCCGTAGAGACGTGGCCCTCACCACACGCACATAATAGGATCCCGTTCTTGTTATCCGCAATCAATATCCGGCTTTCTCTTCCGTATGAGTCGCATGGGTCAGGTATCCAATGCTCGCATGCTTAGGATAGGGTGTGTTCCCTTGATTACCACCATCAGATGGGGTCTGTCGCGGTATTGTGCCCCCTCCCAAGGGGTGTCCGGATAGTAAGGGGTTCATAGCCTGCACTGACGGACCGGTATGTCCTGGCCATTTTGTTTGTTGAGAAGAACAAAGCTCAATACGCTAGAATCTATTCAAGGTAATCAGTAGCAATTCATACCGAGATGTCTCGGCAGCTGCTCTATGACTCTGCTCGAGCTGCTTCAGAAAGGGGAGAAACTGGACCAATCGTGTTCTCCGGTTTCCGCAAAGAGTACTCGTTCCTTAGAGTTGGGGAGCAAAAGTGTGACTTCCAGGGGACTCAAGGTCAACCGATTAGCCCTAAGGTCGCAGATACTAAACGATTAACGTACACCATGCACGCAGTAAGTCGCCAAGTGCGCGGCGTACAGCTGGTGCCGTCCCTTAAAGTGGCGAAACAATGGGAAATGAAGGAATAGTCACTTACTGTTCCGCGGCAATTAGTATGCAGCGTTGTGTCGGTTATAAGGTTCCGCATCCTCGCTGGAAGCTTAATCATGCTGCCGACGTACGCAAGGTTCATCCGTAACGAAGGCCATGGGCGTAAGACGATTTGAGAACCGGAGTTAATCCGGTGCCTAGGACCCCATCCCATCATTCGTATTACGCGCTATAATCTGCTCGTGCTGGTACACTACGCCGCTACATACGGATTACTCGTCAACCGGGGAGTACGAATGTCTTCTATTTGCAGTAACGGGATTCACGAAGGGCCTAGGTCCCAGAGCACCTGTCCTCAAAAAGGTTCACTATAGCCGAGAATTCAGGTTTTATCATGACCAAGAATTGGACTAAGTAGAGTTAGGGGTGTCCCGTGTGGATAAATAACGGGAACTGCTAGGTCCGTTGGGGACGGTTGTGTTGCGAGCAGGTAAAGTTCTGGTGAACCTTCCAGATGCCCCTATATAAAAGATGTTTTTAGACACAATTTTAGAATTCTATCGCTAGGATAGCAATAAAAGATGAAACCGGTTTTGACTAACGTATAACCTAGGCAAATCCCAGCTACTCATTATTCTACAAAGGAGGGTGGATAGCAAGGAACGCGTCGGCGTAAAAGCCACCGAGCAAACGTGCGTATCAGCCTCTCGGATACCGTGTCCTGAGCCAGTAAATCGAAAAGCTGTGATCCGTAAATTTGTACAGAGGTCTGAGACCGTGTAAGGCGTTCGTACACCTAGGACTTACCCAAGTAACTCGAAGAGAAGCTACGTGAAGAAGTCACGTGGTTCAACCTTTAGGTGCCCAGGTCAGAGACCGTCGGGGTCTGGACTCCGGCCCCGATACGACGAAGTTATGCGGTCCGGTCCG'/>

    <sequence taxon='80' value='TACCTACAGCCACAATACAATTCCTGTTCGAACTCTCGATGCAGGCTATCATTCATACCAGTCCGCCGAACAACACCGATCCCACATATGCAGGGACCGCTGAATACTAGGACGGCGGAGTTTGGGTTAGTGTGCTCGGCTGGGCCATGTCAGTACGCTCCTCGGGCCTAAGTGTCGATACGCGCAAACTCTTTCCGGAACACATGAATAGAGGCGCGCAATACTCAGAACGCAACTGGTGATGTGCGTCCGCTCCGCGCTTTGTTTCTTTAGGTAAAATATACGGGCGGACGCCGCCACGTAGTTTCCCTCGGTCCGTTCAGTTAACAGGTTCAAGTATTAGGTCTCGTGGTGGACCGCAGGGGTGGCCAGCGCTACTAGACAGCCTGACAGGGTTTGCGTTTGACGGTTATGTCGTCATAGCTCAACGCCGCAACCTATTGGTCGGATAGCCGAGAATAAATGATTCAGACAGTCATGTGTGACTCAGCACCACATGCACTCTTCCGTAGAGACGTGGCCCTCACCACACGCACATAATAGGATCCCGTTCTTATTATCCGCAATCAATATCCGGCTTTCTCTTCCGTATGAGTCGCATGGGTCAGGTATCCAATGCTCGCATGCTTAGGATAGGGTGTGTTCCCTTGATTACCACCATCAGATGGGGTCTGTCGCGGTATTGTGCCCCCTCCCAAGGGGTGTCCGGATAGTAAGGGGTTCATAGCCTGCACTGACGGACCGGTATGTCCTGGCCATTTTGTTTGTTGAGAAGAACAAAGCTCAATACGCTAGAATCTATTCAAGGTAATCAGTAGCAATTCATACCGAGATGTCTCGGCAGCTGCTCTATGACTCTGCTCGAGCTGCTTCAGAAAGGGGAGAAACTGGACCAATCGTGTTCTCCGGTTTCCGCAAAGAGTACTCGTTCCTTAGAGTTGGGGAGCAAAAGTGTGACTTCCAGGGGACTCGAGGTCAACCGATTAGCCCTAAGGTCGCAGATACTAAACGATTAACGTACACCATGCACGCAGTAAGTCGCCAAGTGCGCGGCGTACAGCTGGTGCCGTCCCTTAAAGTGGCGAAACAATGGGAAATGAAGGAATAGTCACTTACTGTTCCGCGGCAATTAGTATGCAGCGTTGTGTCGGTTATAAGGTTCCGCATCCTCGCTGGAAGCTTAATCATGCTGCCGACGTACGCAAGGTTCATTCGTAACGAAGGCCATGGGCGTAAGACGATTTGAGAACCGGAGTTAATCCGGTGCCTAGGACCCCATCCCATCATTCGTATTACGCGCTATAATCTGCTCGTGCTGGTACACTACGCCGCTACATACGGATTACTCGTCAACCGGGGAGTACGAATGTCTTCTATTTGCAGTAACGGGATTCACGAAGGGCCTAGGTCCCAGAGCACCTGTCCTCAAAAAGGTTCACTATAGCCGAGAATTCAGGTTTTATCATGACCAAGAATTGGACTAAGTAGAGTTAGGGGTGTCCCGTGTGGATAGATAACGGGAACTGCTAGGTCCGTTCGGGACGGTTGTGTTGCGAGCAGGTAAAGTTCTGGTGAACCTTCCAGATGCCCCTGTATAAAAGGTGTTTTTAGACACAATTTTAGAATTCTATCGCTAGGATAGCAATAAAAGATGAAACCGGTTTTGACTAACGTATAACCTAGGCAAATCCCAGCTACTCATTATTCTACAAAGGAGGGTGGATAGCAAGGAACTCGTCGGCGTAAAAGCCACCGAGCAAACGTGCGTATCAGCCTTTCGGATACCGTGTCCTGAGCCAGTAAATCGAAAAGCTGTGATCCGTAAATTTGTACAGAGGTCTGAGACCGTGTAAGGCGTTCGTACACCTAGGACTTACCCAAGTAACTCGAAGAGAAGCTACGTGAAGAAGTCACGTGGTTCAACCTTTAGGTGCCCAGGTCAGAAACCGTCGGGGTCTGGACTCCGGCCCCGATACGACGAAGTTATGCGGTCCGGTCCG'/>

    <sequence taxon='87' value='TACCTACAGCCACAATACAATTCCTGTTCGAACTCTCGATGCAGGCTATCATTCATACCAGTCCGCCGAACAACACCGATCCCACATATGCAGGGACCGCTGAATACTAGGACGGCGGAGTTTGGGTTAGTGTGCTCGACTGGGCCATGTCAGTACGCTCCTCGGGCCTAAGTGTCGATACGCGCAAACTCTTTCCGGAACACATGAATAGAGGCGCGCAATACTCAGAACGCAACTGGTGATGTGCGTCCGCTCCGCGCTTTGTTTCTTTAGGTAAAATATACAGGCGGACGCCGCCACGTAGTTTCCCTCGGTCCGTTCAGTTAACAGGTTCAAGTATTAGGTCTCGTGGTGGACCGCAGGGGTGGCCAGCGCTACTAGACAGCCTGACAGGGTTTGCGTTTGACGGTTATGTCGTCATAGCTCAACGCCGCAACCTATTGGTCGGATAGCCGAGAATAAATGATTCAGACAGTCATGTGTGACTCAGCACCACATGCACTCTTCCGTAGAGACGTGGCCCTCACCACACGCACATAATAGGATCCCGTTCTTATTATCCGCAATCAATATCCGGCTTTCTCTTCCGTATGAGTCGCATGGGTCAGGTATCCAATGCTCGCATGCTTAGGATAGGGTGTGTTCCCTTGATTACCACCATCAGATGGGGTCTGTCGCGGTATTGTGCCCCCTCCCAAGGGGTGTCCGGATAGTAAGGGGTTCATAGCCTGCACTGACGGACCGGTATGTCCTGGCCATTTTGTTTGTTGAGAAGAACAAAGCTCAATACGCTAGAATCTATTCAAGGTAATCAGTAGCAATTCATACCGAGATGTCTCGGCAGCTGCTCTATGACTCTGCTCGAGCTGCTTCAGAAAGGGGAGAAACTGGACCAATCGTGTTCTCCGGTTTCCGCAAAGAGTACTCGTTCCTTAGAATTGGGGAGCAAAAGTGTGACTTCCAGGGGACTCGAGGTCAACCGATTAGCCCTAAGGTCGCAGATACTAAACGATTAACGTACACCATGCACGCAGTAAGTCGCCAAGTGCGCGGCGTACAGCTGGTGCCGTCCCTTAAAGTGGCGAAACAATGGGAAATGAAGGAATAGTCACTTACTGTTCCGCGGCAATTAGTATGCAGCGTTGTGTCGGTTATAAGGTTCCGCATCCTCGCTGGAAGCTTAATCATGCTGCCGACGTACGCAAGGTTCATTCGTAACGAAGGCCATGGGCGTAAGACGATTTGAGAACCGGAGTTAATCCGGTGCCTAGGACCCCATCCCATCATTCGTATTACGCGCTATAATCTGCTCGTGCTGGTACACTACGCCGCTACATACGGATTACTCGTCAACCGGGGAGTACGAATGTCTTCTATTTGCAGTAACGGGATTCACGAAGGGCCTAGGTCCCAGAGCACCTGTCCTCAAAAAGGTTCACTATAGCCGAGAATTCAGGTTTTATCATGACCAAGAATTGGACTAAGTAGAGTTAGGGGTGTCCCGTGTGGATAGATAACGGGAACTGCTAGGTCCGTTCGGGACGGTTGTGTTGCGAGCAGGTAAAGTTCTGGTGAACCTTCCAGATGCCCCTATATAAAAGGTGTTTTTAGACACAATTTTAGAATTCTATCGCTAGGATAGCAATAAAAGATGAAACCGGTTTTGACTAACGTATAACCTAGGCAAATCCCAGCTACTCATTATTCTACAAAGGAGGGTGGATAGCAAGGAACTCGTCGGCGTAAAAGCCACCGAGCAAACGTGCGTATCAGCCTTTCGGATACCGTGTCCTGAGCCAGTAAATCGAAAAGCTGTGATCCGTAAATTTGTACAGAGGTCTGAGACCGTGTAAGGCGCTCGTACACCTAGGACTTACCCAAGTAACTCGAAGAGAAGCTACGTGGAGAAGTCACGTGGTTCAACCTTTAGGTGCCCAGGTCAGAAACCGTCGGGGTCTGGACTCCGGCCCCGATACGACGAAGTTATGCGGTCCGGTCCG'/>

    <sequence taxon='103' value='TACCTACCGCCACAATACAATTCCTGTTCGAACTCTCGATGCAGGCTATCATTCATACCAGTCCGCCGAACAACACCGATCCCACATATGCAGGGACCGCTGAATACTAGGACGGCGGAGTTTGGGTTAGTGTGCTCGACTGGGCCATGTCAGTACGCTCCTCGGGCCTAAGTGTCGATACGCGCAAACTCTTTCCGGAACACATGAATAGAGGCGCGCAATACTCAGAACGCAACTGGTGATGTGCGTCCGCTCCGCGCTTTGTTTCTTTAGGTAAAATATACAGGCGGACGCCGCCACGTAGTTTCCCTCGGTCCGTTCAGTTAACAGGTTCAAGTATTAGGTCTCGTGGTGGACCGCAGGGGTGGCCAGCGCTACTAGACAGCCTGACAGGGTTTGCGTTTGACGGTTATGTCGTCATAGCTCAACGCCGCAACCTATTGGTCGGATAGCCGAGAATAAATGATTCAGACAGTCATGTGTGACTCAGCACCACATGCACTCTTCCGTAGAGACGTGGCCCTCACCACACGCACATAATAGGATCCCGTTCTTATTATCCGCAATCAATATCCGGCTTTCTCTTCCGTATGAGTCGCATGGGTCAGGTATCCAATGCTCGCATGCTTAGGATAGGGTGTGTTCCCTTGATTACCACCATCAGATGGGGTCTGTCGCGGTATTGTGCCCCCTCCCAAGGGGTGTCCGGATAGTAAGGGGTTCATAGCCTGCACTGACGGACCGGTATGTCCTGGCCATTTTGTTTGTTGAGAAGAACAAAGCTCAATACGCTAGAATCTATTCAAGGTAATCAGTAGCAATTCATACCGAGATGTCTCGGCAGCTGCTCTATGACTCTGCTCGAGCTGCTTCAGAAAGGGGAGAAACTGGACCAATCGTGTTCTCCGGTTTCCGCAAAGAGTACTCGTTCCTTAGAATTGGGGAGCAAAAGTGTGACTTCCAGGGGACTCGAGGTCAACCGATTAGCCCTAAGGTCGCAGATACTAAACGATTAACGTACACCATGCACGCAGTAAGTCGCCAAGTGCGCGGCGTACAGCTGGTGCCGTCCCTTAAAGTGGCGAAACAATGGGAAATGAAGGAATAGTCACTTACTGTTCCGCGGCAATTAGTATGCAGCGTTGTGTCGGTTATAAGGTTCCGCATCCTCGCTGGAAGCTTAATCATGCTGCCGACGTACGCAAGGTTCATTCGTAACGAAGGCCATGGGCGTAAGACGATTTGAGAACCGGAGTTAATCCGGTGCCTAGGACCCCATCCCATCATTCGTATTACGCGCTATAATCTGCTCGTGCTGGTACACTACGCCGCTACATACGGATTACTCGTCAACCGGGGAGTACGAATGTCTTCTATTTGCAGTAACGGGATTCACGAAGGGCCTAGGTCCCAGAGCACCTGTCCTCAAAAAGGTTCACTATAGCCGAGAATTCAGGTTTTATCATGACCAAGAATTGGACTAAGTAGAGTTAGGGGTGTCCCGTGTGGATAGATAACGGGAACTGCTAGGTCCGTTCGGGACGGTTGTGTTGCGAGCAGGTAAAGTTCTGGTGAACCTTCCAGATGCCCCTATATAAAAGGTGTTTTTAGACACAATTTTAGAATTCTATCGCTAGGATAGCAATAAAAGATGAAACCGGTTTTGACTAACGTATAACCTAGGCAAATCCCAGCTACTCATTATTCTACAAAGGAGGGTGGATAGCAAGGAACTCGTCGGCGTAAAAGCCACCGAGCAAACGTGCGTATCAGCCTTTCGGATACCGTGTCCTGAGCCAGTAAATCGAAAAGCTGTGATCCGTAAATTTGTACAGAGGTCTGAGACCGTGTAAGGCGCTCGTACACCTAGGACTTACCCAAGTAACTCGAAGAGAAGCTACGTGGAGAAGTCACGTGGTTCAACCTTTAGGTGCCCAGGTCAGAAACCGTCGGGGTCTGGACTCCGGCCCCGATACGACGAAGTTATGCGGTCCGGTCCG'/>

    <sequence taxon='21' value='TACCTACAGCCACAATACAATTCCTGTTCGAACTCTCGATGCAGGCTATCATTCATACCAGTCCGCCGAACAACACCGATCCCACATATGCCGGGACCGCTGAATACTAGGACGGCGGAGTTTGGGTTAGTGTGCTCGGCTGGGCCATGTCAGTACGCTCCTCGGGCCTAAGTGTCGATACGCGCAAACTCTTTCCGGAACACATGAATAGAGGCGCGCAATACTCAGAACGCAACTGGTGATGCGCGTTCGCTCCGCGCTTTGTTTCTTTAGGTAAAATATACGGGCGGACGCCGCCACGTAGTTTCCCTCGGTCCGTTCAGTTAACAGGTTCAAGTATTAGGTCTCGTGGTGGACCGCAGGGGTGGCCAGCGCTACTAGACAGCCTGACAGGATTTGCGTTTGACGGTTATGTCGTCATGGCTCAGCGCCGCAACCTATTGGTAGGATAGCCGAGAATGAATGATTCAGACAGTCATGTGTGACTCAGCACCACATGCACTCTTCCGTAGAGAAGTGGCCCTCACCACACGCACATAATAGGATCCCGTTCTTGTTATCCGCAATCAATATCCGGCTTTCTCTTCCGTATGAGTCGCATGGGTCAGGTATCCAATGCTCGCATGCTTAGGATAGGGTGTGTTCCCTTGATTACCACCATCAGATGGGGTCTGTCGCGGTATTGTGCCCCCTCCCAAGGGGTGTCCGGATAGTAAGGGGTTCATAGCCTGCACTGACGGACCGGTATGTCCTGGCCATTTTGTTTGTTGAGAAGAACAAAGCTCAATACGCTAGAATCTATTCAAGGTAATCAGTAGCAATTCATACCGAGATGTCTCGGCAGCTGCTCTATGACTCTGCTCGAGCTGCTTCAGAAAGGGGAGAAACTGGACCAATCGTGTTCTCCGGTTTCCGCAAAGAGTACTCGTTCCTTAGAGTTGGGGAGCAAAAGTGTGAATTCCAGGGGACTCAAGGTCAACCGATTAGCCCTAAGGTCGCAGATACTAAACGATTAACGTACACCATGCACGCAGTAAGTCGCCAAGTGCGCGGCGTATAGCTGGTGCCATCCCTTAAAGTGGCGAAACAATGGGAAATGGAGGAATAGTCACTTACTGTTCCGCGGCAATTAGTATGCAGCGTTGTGTCGGTTATAAGGTTCCGCATCCTCGCTGGAAGCTTAATTATGCTGCCGACGTACGCAAGGTTCATCCGTAACGAAGGCCATGGGCGTAAGACGATTTGAGAACCGAAGTTAATCCGGTGCCTAGGACCCCATACCATCATCCGTATTACGCGCTATAATCTGCTCGTGCTGGTACACTACGCCGCTACATACGGATTACTCGTCAACCGGGGAGTACGAATGTCTTCTATTTGCAGTAACGGGATTCACGAAGGGCCTAGGTCCCAGAGCACCTGTCCTCAAAAAGGTCCACTATAGCCGAGAATTCAGGTTTTATCATGACCAAGAATTGGACTAAGTAGAGTTAGGGGTGTCCCGTGTGGATAAATAACGGGGACTGCTAGGTCCGTTGGGGACGGTTGTGTTGCGAGAAGGTAAAGTTCTGGTGAACCTTCCAGATGCCCCTATATAAAAGATGTTTTTAGACACAATTTTAGAATTCTATCGCCAGGATAGCAATAAAAGATGAAACCGGTTTTGACTAACGTATAACCTAGGCAAATCCCAGCTACTCATTATTCTACAAAGGAGGGTGGATAGCAAGGAACGCGTCGGCGTAAAAGCCACCGAGCAAACGTGCGTATCAGCCTCTCGGATACCGTGTCCTGAGCCAGTAAATCGAAAAGCTGTGATCCGTAAATTTGTACAGAGGTCTGAGACCGTGTAAGGCGTTCGTACACCTAGGACTTACCCAAGTAACTCGAAGAGAAGCTACGTGAAGAAGTCACGTGGTTCAACCTTTAGGTGCCCAGGTCAGAGACCGTCGGGGTCTGGACTCCGGCCCCGATACGACGAAGTTATGCGGTCCGGTCCG'/>

    <sequence taxon='22' value='TACCTACAGCCACAATACAATTCCTGTTCGAACTCTCGATGCAGGCTATCATTCATACCAGTCCGCCGAACAACACCGATCCCACATATGCCGGGACCGCTGAATACTAGGACGGCGGAGTTTGGGTTAGTGTGCTCGGCTGGGCCATGTCAGTACGCTCCTCGGGCCTAAGTGTCGATACGCGCAAACTCTTTCCGGAACACATGAATAGAGGCGCGCAATATTCAGAACGCAACTGGTGATGCGCGTTCGCTCCGCGCTTTGTTTCTTTAGGTAAAATATACGGGCGGACGCCGCCACGTAGTTTCCCTCGGTCCGTTCAGTTAACAGGTTCAAGTATTAGGTCTCGTGGTGGACCGCAGGGGTGGCCAGCGCTACTAGACAGCCTGACAGGATTTGCGTTTGACGGTTATGTCGTCATGGCTCAGCGCCGCAACCTATTGGTAGGATAGCCGAGAATGAATGATTCAGACAGTCATGTGTGACTCAGCACCACATGCACTCTTCCGTAGAGAAGTGGCCCTCACCACACGCACATAATAGGATCCCGTTCTTGTTATCCGCAATCAATATCCGGCTTTCTCTTCCGTATGAGTCGCATGGGTCAGGTATCCAATGCTCGCATGCTTAGGATAGGGTGTGTTCCCTTGATTACCACCATCAGATGGGGTCTGTCGCGGTATTGTGCCCCCTCCCAAGGGGTGTCCGGATAGTAAGGGGTTCATAGCCTGCACTGACGGACCGGTATGTCCTGGCCATTTTGTTTGTTGAGAAGAACAAAGCTCAATACGCTAGAATCTATTCAAGGTAATCAGTAGCAATTCATACCGAGATGTCTCGGCAGCTGCTCTATGACTCTGCTCGAGCTGCTTCAGAAAGGGGAGAAACTGGACCAATCGTGTTCTCCGGTTTCCGCAAAGAGTACTCGTTCCTTAGAGTTGGGGAGCAAAAGTGTGAATTCCAGGGGACTCAAGGTCAACCGATTAGCCCTAAGGTCGCAGATACTAAACGATTAACGTACACCATGCACGCAGTAAGTCGCCAAGTGCGCGGCGTATAGCTGGTGCCATCCCTTAAAGTGGCGAAACAATGGGAAATGGAGGAATAGTCACTTACTGTTCCGCGGCAATTAGTATGCAGCGTTGTGTCGGTTATAAGGTTCCGCATCCTCGCTGGAAGCTTAATTATGCTGCCGACGTACGCAAGGTTCATCCGTAACGAAGGCCATGGGCGTAAGACGATTTGAGAACCGAAGTTAATCCGGTGCCTAGGACCCCATACCATCATCCGTATTACGCGCTATAATCTGCTCGTGCTGGTACACTACGCCGCTACATACGGATTACTCGTCAACCGGGGAGTACGAATGTCTTCTATTTGCAGTAACGGGATTCACGAAGGGCCTAGGTCCCAGAGCACCTGTCCTCAAAAAGGTCCACTATAGCCGAGAATTCAGGTTTTATCATGACCAAGAATTGGACTAAGTAGAGTTAGGGGTGTCCCGTGTGGATAAATAACGGGGACTGCTAGGTCCGTTGGGGACGGTTGTGTTGCGAGAAGGTAAAGTTCTGGTGAACCTTCCAGATGCCCCTATATAAAAGATGTTTTTAGACACAATTTTAGAATTCTATAGCCAGGATAGCAATAAAAGATGAAACCGGTTTTGACTAACGTATAACCTAGGCAAATCCCAGCTACTCATTATTCTACAAAGGAGGGTGGATAGCAAGGAACGCGTCGGCGTAAAAGCCACCGAGCAAACGTGCGTATCAGCCTCTCGGATACCGTGTCCTGAGCCAGTAAATCGAAAAGCTGTGATCCATAAATTTGTACAGAGGTCTGAGACCGTGTAAGGCGTTCGTACACCTAGGACTTACCCAAGTAACTCGAAGAGAAGCTACGTGAAGAAGTCACGTGGTTCAACCTTTAGGTGCCCAGGTCAGAGACCGTCGGGGTCTGGACTCCGGCCCCGATACGACGAAGTTATGCGGTCCGGTCCG'/>

    <sequence taxon='26' value='TACCTACAGCCACAATACAATTCCTGTTCGAACTCTCGATGCAGGCTATCATTCATACCAGTCCGCCGAACAACACCGATCCCACATATGCCGGGACCGCTGAATACTAGGACGGCGGAGTTTGGGTTAGTGTGCTCGGCTGGGCCATGTCAGTACGCTCCTCGGGCCTAAGTGTCGATACGCGCAAACTCTTTCCGGAACACATGAATAGAGGCGCGCAATATTCAGAACGCAACTGGTGATGCGCGTTCGCTCCGCGCTTTGTTTCTTTAGGTAAAATATACGGGCGGACGCCGCCACGTAGTTTCCCTCGGTCCGTTCAGTTAACAGGTTCAAGTATTAGGTCTCGTGGTGGACCGCAGGGGTGGCCAGCGCTACTAGACAGCCTGACAGGATTTGCGTTTGACGGTTATGTCGTCATGGCTCAGCGCCGCAACCTATTGGTAGGATAGCCGAGAATGAATGATTCAGACAGTCATGTGTGACTCAGCACCACATGCACTCTTCCGTAGAGAAGTGGCCCTCACCACACGCACATAATAGGATCCCGTTCTTGTTATCCGCAATCAATATCCGGCTTTCTCTTCCGTATGAGTCGCATGGGTCAGGTATCCAATGCTCGCATGCTTAGGATAGGGTGTGTTCCCTTGATTACCACCATCAGATGGGGTCTGTCGCGGTATTGTGCCCCCTCCCAAGGGGTGTCCGGATAGTAAGGGGTTCATAGCCTGCACTGACGGACCGGTATGTCCTGGCCATTTTGTTTGTTGAGAAGAACAAAGCTCAATACGCTAGAATCTATTCAAGGTAATCAGTAGCAATTCATACCGAGATGTCTCGGCAGCTGCTCTATGACTCTGCTCGAGCTGCTTCAGAAAGGGGAGAAACTGGACCAATCGTGTTCTCCGGTTTCCGCAAAGAGTACTCGTTCCTTAGAGTTGGGGAGCAAAAGTGTGAATTCCAGGGGACTCAAGGTCAACCGATTAGCCCTAAGGTCGCAGATACTAAACGATTAACGTACACCATGCACGCAGTAAGTCGCCAAGTGCGCGGCGTATAGCTGGTGCCATCCCTTAAAGTGGCGAAACAATGGGAAATGGAGGAATAGTCACTTACTGTTCCGCGGCAATTAGTATGCAGCGTTGTGTCGGTTATAAGGTTCCGCATCCTCGCTGGAAGCTTAATTATGCTGCCGACGTACGCAAGGTTCATCCGTAACGAAGGCCATGGGCGTAAGACGATTTGAGAACCGAAGTTAATCCGGTGCCTAGGACCCCATACCATCATCCGTATTACGCGCTATAATCTGCTCGTGCTGGTACACTACGCCGCTACATACGGATTACTCGTCAACCGGGGAGTACGAATGTCTTCTATTTGCAGTAACGGGATTCACGAAGGGCCTAGGTCCCAGAGCACCTGTCCTCAAAAAGGTCCACTATAGCCGAGAATTCAGGTTTTATCATGACCAAGAATTGGACTAAGTAGAGTTAGGGGTGTCCCGTGTGGATAAATAACGGGGACTGCTAGGTCCGTTGGGGACGGTTGTGTTGCGAGAAGGTAAAGTTCTGGTGAACCTTCCAGATGCCCCTATATAAAAGATGTTTTTAGACACAATTTTAGAATTCTATAGCCAGGATAGCAATAAAAGATGAAACCGGTTTTGACTAACGTATAACCTAGGCAAATCCCAGCTACTCATTATTCTACAAAGGAGGGTGGATAGCAAGGAACGCGTCGGCGTAAAAGCCACCGAGCAAACGTGCGTATCAGCCTCTCGGATACCGTGTCCTGAGCCAGTAAATCGAAAAGCTGTGATCCATAAATTTGTACAGAGGTCTGAGACCGTGTAAGGCGTTCGTACACCTAGGACTTACCCAAGTAACTCGAAGAGAAGCTACGTGAAGAAGTCACGTGGTTCAACCTTTAGGTGCCCAGGTCAGAGACCGTCGGGGTCTGGACTCCGGCCCCGATACGACGAAGTTATGCGGTCCGGTCCG'/>

    <sequence taxon='56' value='TACCTACAGCCACAATACAATTCCTGTTCGAACTCTCGATGCAGGCTATCATTCATACCAGTTCGCCGAACAACACCGATCCCACATATGCCGGGACCGCTGAATACTAGGACGGCGGAGTTTGGGTTAGTGTGCTCGGCTGGGCCATGTCAGTACGCTCCTCGGGCCTAAGTGTCGATACGCGCAAACTCTTTCCGGAACACATGAATAGAGGCGCGCAATACTCAGAACGCAACTGGTGATGCGCGTTCGCTCCGCGCTTTGTTTCTTTAGGTAAAATATACGGGCGGACGCCGCCACGTAGTTTCCCTCGGTCCGTTCAGTTAACAGGTTCAAGTATTAGGTCTCGTGGTGGACCGCAGGGGTGGCCAGCGCTACTAGACAGCCTGACAGGATTTGCGTTTGACGGTTATATCGTCATGGCTCAGCGCCGCAACCTATTGGTCGGATAGCCGAGAATGAATGATTCAGACAGTCATGTGTGACTCAGCACCACATGCACTCTTCCGTAGAGAAGTGGCCCTCACCACACGCACATAATAGGATCCCGTTCTTGTTATCCGCAATCATTATCCGGCTTTCTCTTCCGTATGAGTCGCATGGGTCAGGTATCCAATGCTCGCATGCTTAGGATAGGGTGTGTTCCCTTGATTACCACCATCAGATGGGGTCTGTCGCGGTATTGTGCCCCCTCCCAAGGGGTGTCCGGATAGTAAGGGGTTCATAGCCTGCACTGACGGACCGGTATGTCCTGGCCATTTTGTTTGTTGAGAAGAACAAAGCTCAATACGCTAGAATCTATTCAAGGTAATCAGTAGCAATTCATACCGAGATGTCTCGGCAGCTGCTCTATGACTCTGCTCGAGCTGCTTCAGAAAGGGGAGAAACTGGACCAATCGTGTTCTCCGGTTTCCGCAAAGAGTACTCGTTCCTTAGAGTTGGGGAGCAAAAGTGTGAGTTCCAGGGGACTCAAGGTCAACCGATTAGCCCTAAGGTCGCAGATACTAAACGATTAACGTACATCATGCACGCAGTAAGTCGCCAAGTGCGCGGCGTATAGCTGGTGCCATCCCTTAAAGTGGCGAAACAATGGGAAATGGAGGAATAGTCACTTACTGTTCCGCGGCAATTAGTATGCAGCGTTGTGTCGGTTATAAGGTTCCGCATCCTCGCTGGAAGCTTAATTATGCTGCCGACGTACGCAAGGTTCATCCGTAACGAAAGCCATGGGCGTAAGACGATTTGAGAACCGAAGTTAATCCGGTGCCTAGGACCCCATCCCATCATTCGTATTACGCGCTATAATCTGCTCGTGCTGGTACACTACGCCGCTACATACGGATCACTCGTCAACCGGGGAGTACGAATGTCTTCTATTTGCAGTAACGGGATTCACGAAGGGCCTAGGTCCCAGAGCACCTGTCCTCAAAAAGGTCCACTATAGCCTAGAATTCGGGTTTTATCATGACCAAGAATTGGACTAAGTAGAGTTAGGGGTGTCCCGTGTGGATAAATAACGGGAACTGCTAGGTCCGTTGGGGACGGTTGTGTTGCGAGAAGGTAAAGTTCTGGTGAACCTTCCAGATGCCCCTATATAAAAGATGTTTTTAGACACAATTTTAGAATTCTATCGCTAGGATAGCAATAAAAGATGAAACCGGTTTTGACTAACGTATAACCTAGGCAAATCCCAGCTACTCATTATTCTACAAAGGAGGGTGGATAGCAAGGAACGCGTCGGCGTAAAAGCCACCGAGCAAACGTGCGTATCAGCCTCTCGGATACCGTGTCCTGAGCCAGTAAATCGAAAAGCTGTGATCCGTAAATTTGTACAGAGGTCTGAGACCGTGTAAGGCGTTCGTACACCTAGGACTTACCCAAGTAACTCGAAGAGAAGTTACGTGAAGAAGTCACGTGGTTCAACCTTTAGGTGCCCAGGTCAGAGACCGTCGGGGTCTGGACTCCGGCCCCGATACGACGAAGTCATGCGGTCCGGTCCG'/>

    <sequence taxon='29' value='TACCTACAGCCACAATACAATTCCTGTTCGAACTCTCGATGCAGGCTATTATTCATACCAGTCCGCCGAACAACACCGATCCCACATATGCCGGGACCGCTGAATACTAGGACGGCGGAGTTTGGGTTAGTGTGCTCGGCTGGGCCATGTCAGTACGCTCCTCGGGCCTAAGTGTCGATACGCGCAAACTCTTTCCGGAACACATGAATAGAGGCGCGCAATACTCAGAACGCAACTGGTGATGCGCGTTCGCTCCGCGCTTTGTTTCTTTAGGTAAAATATACGGGCGGACGCCGCCACGTAGTTTCCCTCGGTCCGTTCAGTTAACAGGTTCAAGTATTAGGTCTCGTGGTGGACCGCAGGGGTGGCCAGCGCTACTAGACAGCCTGACAGGATTTGCGTTTGACGGTTATGTCGTCATGGCTCAGCGCCGCAACCTATTGGTCGGATAGCCGAGAATGAATGATTCAGACAGTCATGTGTGACTCAGCACCACATGCACTCTTCCGTAGAGAAGTGGCCCTCACCACACGCACATAATAGGATCCCGTTCTTGTTATCCGCAATCAATATCCGGCTTTCTCTTCCGTATGAGTCGCATGGGTCAGGCATCCAATGCTCGCATGCTTAGGATAGGGTGTGTTCCCTTGATTACCACCATCAGATGGGGTCTGTCGAGGTATTGTGCCCCCTCCCAAGGGGTGTCCGGATAGTAAGGGGTTCATAGCCTGCACTGACGGACCGGTATGTCCTGGCCATTTTGTTTGTTGAGAAGAACAAAGCCCAATACGCTAGAATCTATTCAAGGTAATCAGTAGCAATTCATACCGAGATGTCTCGGCAGCTGCTCTATGACTCTGCTCGAGCTGCTTCAGAAAGGGGAGAAACTGGACCAATCGTATTCTCCGGTTTCCGCAAAGAGTACTCGTTCCTTAGAGTCGGGGAGCAAAAGTGTGAATTCCAGGGGACTCAAGGTCAACCGATTAGCCCTAAGGTCGCAGATACTAAACGATTAACGTACACCATACACGCAGTAAGTCGCCAAGTGCGCGGCGTATAGCTGGTGCCATCCCTTAAAGTGGCGAAACAATGGGAAATGGAGGAATAGTCACTTACTGTTCCGCGGCAATTAGTATGCAGCGTTGTGTCGGTTATAAGGTTCCGCATCCTCGCTGGAAGCTTAATTATGCTGCCGACGTACGCAAGGTTCATCCGTAACGAAGGCCATGGGCGTAAGACGATCTGAGAACCGAAGTTAATCCGGTGCCTAGGACCCCATCCCATCATTCGTATTACGCGCTATAATCTGCTCGTGCTGGTACACTACGCCGCTACATACGGATTACTCGTCAACCGGGGAGTACGAATGTCTTCTATTTGCAGTCACGAGATTCACGAAGGGCCTAGGTCCCAGAGTACCTGTCCTCAAAAAGGTCCACTATAGCCGAGAATTCAGGTTTTATCATGACCAAGAATTGGACTAAGTAGAGTTAGGGGTGTCCCGTGTGGATAAATAACGGGAACTGCTAGGTCCGTTGGGGACAGTTGTGTTGCGAGAAGGTAAAGTTCTGGTGAACCTTCCAGATGCCCCTATATAAAAGATGTTTTTAGACACAATTTTAGAATTCTATCGCTAGGATAGCAATAAAAGATGAAACCGGTTTTGACTAACGTATAACCTAGGCAAATCCCAGCTACTCATTATTCCACAAAGGAGGGTGGATAGCAAGGAACGCGTCGGCGTAAAAGCCACCGAGCAAACGTGCGTATCAGCCTCTCGGATACCGTGTCCTGAGCCAGTAAATCGAAAAGCTGTGATCCGTAAATTTGTACAGAGGTCTGAGACCGTGTAAGGCGTTCGTACACCTAGGACTTACCCGAGTGACTCGAAGAGAAGCTACGTGAAGAAGTCACGTGGTTCAACCTTTAGGTGCCCAGGTCAGAGACCGTCGGGGTCTGGACTCCGGCCCCGATACGACGAAGTTATGCGGTCCGGTCCG'/>

    <sequence taxon='31' value='TACCTACAGCCACAATACAATTCCTGTTCGAACTCTTGATGCAGGCTATTATTCATACCAGTCCGCCGAACAACACCGATCCCACATATGACGGGACCGCTGAATACTAGGACGGCGGAGTTTGGGTTAGTGTGCTCGGCTGGGCCATGTCAGTACGCTCCTCGGGCCTAAGTGTCGATACGCGCAAACTCTTTCCGGAACACATGAATAGAGGCGCGCAATACTCAGAACGCAACTGGTGATGCGCGTTCGCTCCGCGCTTTGTTTCTTTAGGTAAAATATACGGGCGGACGCCGCCACGTAGTTTCCCTCGGTCCGTTCAGTTAACAGGTTCAAGTATTAGGTCTCGTGGTGGACCGCAGGGGTGGCCAGCGCTACTAGACAGCCTGACAGGATTTGCGTTTGACGGTTATGTCGTCATGGCTCAGCGCCGCAACCTATTGGTCGGATAGCCGAGAATGAATGATTCAGACAGTCATGTGTGACTCAGCACCACATGCACTCTTCCGTAGAGAAGTGGCCCTCACCACACGCACATAATAGGATCCCGTTCTTGTTATCCGCAATCAATATCCGGCTTTCTCTTCCGTATGAGTCGCATGGGTCAGGCATCCAATGCTCGCATGTTTAGGATAGGGTGTGTTCCCTTGATTACCACCATCAGATGGGGTCTGTCGAGGTATTGTGCCCCCTCCCAAGGGGTGTCCGGATAGTAAGGGGTTCATAGCCTGCACTGACGGACCGGTATGTCCTGGCCATTTTGTTTGTTGAGAAGAACAAAGCCCAATACGCTAGAATCTATTCAAGGTAATCAGTAGCAATTCATACCGAGATGTCTCGGCAGCTGCTCTATGACTCTGCTCGAGCTGCTTCAGAAAGGGGAGAAACTGGACCAATCGTATTCTCCGGTTTCCGCAAAGAGTACTCGTTCCTTAGAGTCGGGGAGCAAAAGTGTGAATTCCAGGGGACTCAAGGTCAACGGATTAGCCCTAAGGTCGCAGATACTAAACGATTAACGTACACCATACACGCAGTAAGTCGCCAAGTGCGCGGCGTATAGCTGGTGCCATCCCTTAAAGTGGCGAAACAATGGGAAATGGAGGAATAGTCACTTACTGTTCCGCGGCAATTAGTATGCAGCGTTGTGTCGGTTATAAGGTTCCGCATCCTCGCTGGAAGCTTAATTATGCTGCCGACGTACGCAAGGTTCATCCGTAACGAAGGCCATGGGCGTAAGACGATCTGAGAACCGAAGTTAATCCGGTGCCTAGGACCCCATCCCATCATTCGTATTACGCGCTATAATCTGCTCGTGCTGGTACACTACGCCGCTACATACGGATTACTCGTCAACCGGGGAGTACGAATGTCTTCTATTTGCAGTCACGAGATTCACGAAGGGCCTAGGTCCCAGAGTACCTGTCCTCAAAAAGGTCCACTATAGCCGAGAATTCAGGTTTTATCATGACCAAGAATTGGACTAAGTAGAGTTAGGGGTGTCCCGTGTGGATAAATAACGGGAACTGCTAGGTCCGTTGGGGACAGTTGTGTTGCGAGAAGGTAAAGTTCTGGTGAACCTTCCAGATGCCCCTATATAAAAGATGTTTTTAGACACAATTTTAGAATTCTATCGCTAGGATAGCAATAAAAGATGAAACCGGTTTTGACTAACGTACAACCTAGGCAAATCCCAGCTACTCATTATTCCACAAAGGAGGGTGGATAGCAAGGAACGCGTCGGCGTAAAAGCCACCGAGCAAACGTGCGTATCAACCTCTCGGATACCGTGTCCTGAGCCAGTAAATCGAAAAGCTGTGATCCGTAAATTTGTACAGAGGTCTGAGACCGTGTAAGGCGTTCGTACACCTAGGACTTACCCGAGTGACTCGAAGAGAAGCTACGTGAAGAAGTCACGTGGTTCAACCTTTAGGTGCCCAGGTCAGAGACCGTCGGGGTCTGGACTCCGGCCCCGATACGACGAAGTTATGCGGTCCGGTCCG'/>

    <sequence taxon='69' value='TACCTACAGCCACAATACAATTCCTGTTCGAACTCTTGATGCAGGCTATTATTCATACCAGTCCGCCGAACAACACCGATCCCACATATGACGGGACCGCTGAATACTAGGACGGCGGAGTTTGGGTTAGTGTGCTCGGCTGGGCCATGTCAGTACGCTCCTCGGGCCTAAGTGTCGATACGCGCAAACTCTTTCCGGAACACATGAATAGAGGCGCGCAATACTCAGAACGCAACTGGTGATGCGCGTTCGCTCCGCGCTTTGTTTCTTTAGGTAAAATATACGGGCGGACGCCGCCACGTAGTTTCCCTCGGTCCGTTCAGTTAACAGGTTCAAGTATTAGGTCTCGTGGTGGACCGCAGGGGTGGCCAGCGCTACTAGACAGCCTGACAGGATTTGCGTTTGACGGTTATGTCGTCATGGCTCAGCGCCGCAACCTATTGGTCGGATAGCCGAGAATGAATGATTCAGACAGTCATGTGTGACTCAGCACCACATGCACTCTTCCGTAGAGAAGTGGCCCTCACCACACGCACATAATAGGATCCCGTTCTTGTTATCCGCAATCAATATCCGGCTTTCTCTTCCGTATGAGTCGCATGGGTCAGGCATCCAATGCTCGCATGTTTAGGATAGGGTGTGTTCCCTTGATTACCACCATCAGATGGGGTCTGTCGAGGTATTGTGCCCCCTCCCAAGGGGTGTCCGGATAGTAAGGGGTTCATAGCCTGCACTGACGGACCGGTATGTCCTGGCCATTTTGTTTGTTGAGAAGAACAAAGCCCAATACGCTAGAATCTATTCAAGGTAATCAGTAGCAATTCATACCGAGATGTCTCGGCAGCTGCTCTATGACTCTGCTCGAGCTGCTTCAGAAAGGGGAGAAACTGGACCAATCGTATTCTCCGGTTTCCGCAAAGAGTACTCGTTCCTTAGAGTCGGGGAGCAAAAGTGTGAATTCCAGGGGACTCAAGGTCAACGGATTAGCCCTAAGGTCGCAGATACTAAACGATTAACGTACACCATACACGCAGTAAGTCGCCAAGTGCGCGGCGTATAGCTGGTGCCATCCCTTAAAGTGGCGAAACAATGGGAAATGGAGGAATAGTCACTTACTGTTCCGCGGCAATTAGTATGCAGCGTTGTGTCGGTTATAAGGTTCCGCATCCTCGCTGGAAGCTTAATTATGCTGCCGACGTACGCAAGGTTCATCCGTAACGAAGGCCATGGGCGTAAGACGATCTGCGAACCGAAGTTAATCCGGTGCCTAGGACCCCATCCCATCATTCGTATTACGCGCTATAATCTGCTCGTGCTGGTACACTACGCCGCTACATACGGATTACTCGTCAACCGGGGAGTACGAATGTCTTCTATTTGCAGTCACGAGATTCACGAAGGGCCTAGGTCCCAGAGTACCTGTCCTCAAAAAGGTCCACTATAGCCGAGAATTCAGGTTTTATCATGACCAAGAATTGGACTAAGTAGAGTTAGGGGTGTCCCGTGTGGATAAATAACGGGAACTGCTAGGTCCGTTGGGGACAGTTGTGTTGCGAGAAGGTAAAGTTCTGGTGAACCTTCCAGATGCCCCTATATAAAAGATGTTTTTAGACACAATTTTAGAATTCTATCGCTAGGATAGCAATAAAAGATGAAACCGGTTTTGACTAACGTACAACCTAGGCAAATCCCAGCTACTCATTATTCCACAAAGGAGGGTGGATAGCAAGGAACGCGTCGGCGTAAAAGCCACCGAGCAAACGTGCGTATCAACCTCTCGGATACCGTGTCCTGAGCCAGTAAATCGAAAAGCTGTGATCCGTAAATTTGTACAGAGGTCTGAGACCGTGTAAGGCGTTCGTACACCTAGGACTTACCCGAGTGACTCGAAGAGAAGCTACGTGAAGAAGTCACGTGGTTCAACCTTTAGGTGCCCAGGTCAGAGACCGTCGGGGTCTGGACTCCGGCCCCGATACGACGAAGTTATGCGGTCCGGTCCG'/>

    <sequence taxon='30' value='TACCTACAGCCACAATACAGTTCCTGTTCGAACTCTCGATGCAGGCTATTATTCATACCAGTCCGCCGAACAACACCGATCCCACATATGCCGGGACCGCTGAATACTAGGACGGCGGAGTTTGGGTTAGTGTGCTCGGCTGGGCCATGTCAGTACGCTCCTCGGGCCTAAGTGTCGATACGCGCAAACTCTTTCCGGAACACATGAATAGAGGCGCGCAACACTCAGAACGCAACTGGTGATGCGCGTTCGCTCCGCGCTTTGTTTCTTTAGGTAAAATATACGGGCGGACGCCGCCACGTAGTTTCCTTCGGTCCGTTCAGTTAACAGGTTCAAGTATTAGGTCTCGTGGTGGACCGCAGGGGTGGCCAGCGCTACTAGACAGCCTGACAGGATTTGCGTTTGACGGTTATGTCGTCATGGCTCAGCGCCGCAACCTATTGGTCGGATAGCCGAGAATGCATGATTCAGACAGTCATGTGTGACTCAGCACCACATGCACTCTTCCGTAGAGAAGTGGCCCTCACCACACGCACATAATAGGATCCCGTTCTTGTTATCCGCAATCAATATCCGGCTTTCTCTTCCGTATGAGTCGCATGGGTCAGGCATCCAATGCTCGCATGCTTAGGATAGGGTGTGTTCCCTTGATTACCACCATCAGATGGGGTCTGTCGAGGTATTGTGCCCCCTCCCAAGGGGTGTCCGGATAGTAAGGGGTTCATAGCCTGCACTGACGGACCGGTATGTCCTGGCCATTTTGTTTGTTGAGAAGAACAAAGCCCAATACGCTAGAATCTATTCAAGGTAATCAGTAGCAATTCATACCGAGATGTCTCGGCAGCTGCTCTATGACTCTGCTCGAGCTGCTTCAGAAAGGGGAGAAACTGGACCAATCGTATTCTCCGGTTTCCGCAAAGAGTACTCGTTCCTTAGAGTCGGGGAGCAAAAGTGTGAATTCCAGGGGACTCAAGGTCAACCGATTAGCCCTAAGGTCGCAGATACTAAACGATTAACGTACACCATACACGCAGTAAGTCGCCAAGTGCGCGGCGTATAGCTGGTGCCATCCCTTAAAGTGGCGAAACAATGGGAAATGGAGGAATAGTCACTTACTGTTCCGCGGCAATTAGTATGCAGCGTTATGTCGGTTATAAGGTTCCGCATCCTCGCTGGAAGCTTAATTATGCTGCCGACGTACGCAAGGTTCATCCGTAACGAAGGCCATGGGCGTAAGACGATCTGAGAACCGAAGTTAATCCGGTGCCCAGGACCCCATCCCATCATTCGTATTACGCGCTATAATCTGCTCGTGCTGGTACACTACGCCGCTACATACGGATTACTCGTTAACCGGGGAGTACGAATGTCTTCTATTTGCAGTCACGAGATTCACGAAGGGCCTAGGTCCCAGAGTACCTGTCCTCAAAAAGGTCCACTATAGCCGAGAATTCAGGTTTTATCATGACCAAGAATTGGACTAAGTAGAGTTAGGGGTGTCCCGTGTGGATAAATAACGGGAACTGCTAGGTCCGTTGGGGACAGTTGTGTTGCGAGAAGGTAAAGTTCTGGTGAACCTTCCAGATGCCCCTATATAAAAGATGTTTTTAGACACAATTTTAGAATTCTATCGCTAGGATAGCAATAAAAGATGAAACCGGTTTTGACTAACGTATAACCTAGGCAAATCCCAGCTACTCATTATTCCACAAAGGAGGGTGGATAGCAAGGAACGCGTCGGCGTAAAAGCCACCGAGCAAACGTGCGTATCAGCCTCTCGGATACCGTGTCCTGAGCCAGTAAATCGAAAAGCTGTGATCCGTAAATTTGTACAGAGGTCTGAGACCGTGTAAGGCGTTCGTACACCTAGGACTTACCCGAGTGACTCGAAGAGAAGCCACGTGAAGAAGTCACGTGGTTCAACCTTTAGGTGCCCAGGTCAGAGACCGTCGGGGTCTGGACTCCGGCCCCGATACGACGAAGTTATGCGGTCCGGTCCG'/>

    <sequence taxon='64' value='TACCTACAGCCACAATACAGTTCCTGTTCGAACTCTCGATGCAGGCTATTATTCATACCAGTCCGCCGAACAACACCGATCCCACATATGCCGGGACCGCTGAATACTAGGACGGCGGAGTTTGGGTTAGTGTGCTCGGCTGGGCCATGTCAGTACGCTCCTCGGGCCTAAGTGTCGATACGCGCAAACTCTTTCCGGAACACATGAATAGAGGCGCGCAACACTCAGAACGCAACTGGTGATGCGCGTTCGCTCCGCGCTTTGTTTCTTTAGGTAAAATATACGGGCGGACGCCGCCACGTAGTTTCCTTCGGTCCGTTCAGTTAACAGGTTCAAGTATTAGGTCTCGTGGTGGACCGCAGGGGTGGCCAGCGCTACTAGACAGCCTGACTGGATTTGCGTTTGACGGTTATGTCATCATGGCTCAGCGCCACAACCTATTGGTCGGATAGCCGAGAATGCATGATTCAGACAGTCATGTGTGACTCAGCACCACATGCACTCTTCCGTAGAGAAGTGGCCCTCACCACACGCACATAATAGGATCCCGTTCTTGTTATCCGCAATCAATATCCGGCTTTCTCTTCCGTATGAGTCGCATGGGTCAGGCATCCAATGCTCGCATGCTTAGGATAGGGTGTGTTCCCTTGATTACCACCATCGGATGGGGTCTGTCGAGGTATTGTGCCCCCTCCCAAGGGGTGTCCGGATAGTAAGGGGTTCATAGCCTGCACTGACGGACCGGTATGTCCTGGCCATCTTGTTTGTTGAGAAGAACAAAGCCCAATACGCTAGAATCTATCCAAGGTAATCAGTAGCAATTCATACCGAGATGTCTCGGCAGCTGCTCTATGACTCTGCTCGAGCTGCTTCAGAAAGGGGAGAAACTGGACCAATCGTATTCTCCGGTTTCCGCAAAGAGTACTCGTTCCTTAGAGTCGGGGAGCAAAAGTGTGAATTCCAGGGGACTCAAGGTCAACCGATTAGCCCTAAGGTCGCAGATACTAAACGATTAACGTACACCATACACGCAGTAAGTCGCCAAGTGCGCGGCGTATAGCTGGTGCCATCCCTTAAAGTGGCGAAACAATGGGAAATGGAGGAATAGTCACTTACTGTTCCGCGGCAATTAGTATGCAGCGTTATGTCGGTTATAAGGTTCCGCATCCTCGCTGGAAGCTTAATTATGCTGCCGACGTACGCAAGGTTCATCCGTAACGAAGGCCATGGGCGTAAGATGATCTGAGAACCGAAGTTAATCCGGTGCCCAGGACCCCATCCCATCATTCGTATTACGCGCTATAATCTGCTCGTGCTGGTACACTACGCCGCTACATACGGATTACTCGTTAACCGGGGAGTACGAATGTCTTCTATTTGCAGTCACGAGATTCACGAAGGGCCTAGGTCCCAGAGTACCTGTCCTCAAAAAGGTCCACTATAGCCGAGAATTCAGGTTTTATCATGACCAAGAATTGGACTAAGTAGAGTTAGGGGTGTCCCGTGTGGATAAATAACGGGAACTGCTAGGTCCGTTGGGGACAGTTGTGTTGCGAGAAGGTAAAGTTCTGGTGAACCTTCCAGATGCCCCCATATAAAAGATGTTTCTAGACACAATTTTAGAATTCTATCGCTAGGATAGCAATAAAAGATGAAACCGGTTTTGACTAATGTATAACCTAGGCAAATCCCAGCTACTCATTATTCCACAAAGGAGGGTGGATAGCAAGGAACGCGTCGGCGTAAAAGCCACCGAGCAAACGTGCGTATCAGCCTCTCGGATACCGTGTCCTGAGCCAATAAATCGAAAAGCTGTGATCCGTAAATTTGTACAGAGGTCTGAGACCGTGTAAGGCGTTCGTACACCTAGGACTTACCCGAGTGACTCGAAGAGAAGCCACGTGAAGAAGTCACGTGGTTCAACCTTTAGGTGCCCAGGTCAGAGACCGTCGGGGTCTGGACTCCGGCCCCGATACGACGAAGTTATGCGGTCCGGTCCG'/>

    <sequence taxon='71' value='TACCTACAGCCACAATACAGTTCCTGTTCGAACTCTCGATGCAGGCTATTATTCATACCAGTCCGCCGAACAACACCGATCCCACATATGCCGGGACCGCTGAATACTAGGACGGCGGAGTTTGGGTTAGTGTGCTCGGCTGGGCCATGTCAGTACGCTCCTCGGGCCTAAGTGTCGATACGCGCAAACTCTTTCCGGAACACATGAATAGAGGCGCGCAACACTCAGAACGCAACTGGTGATGCGCGTTCGCTCCGCGCTTTGTTTCTTTAGGTAAAATATACGGGCGGACGCCGCCACGTAGTTTCCTTCGGTCCGTTCAGTTAACAGGTTCAAGTATTAGGTCTCGTGGTGGACCGCAGGGGTGGCCAGCGCTACTAGACAGCCTGACAGGATTTGCGTTTGACGGTTATGTCATCATGGCTCAGCGCCACAACCTATTGGTCGGATAGCCGAGAATGCATGATTCAGACAGTCATGTGTGACTCAGCACCACATGCACTCTTCCGTAGAGAAGTGGCCCTCACCACACGCACATAATAGGATCCCGTTCTTGTTATCCGCAATCAATATCCGGCTTTCTCTTCCGTATGAGTCGCATGGGTCAGGCATCCAATGCTCGCATGCTTAGGATAGGGTGTGTTCCCTTGATTACCACCATCGGATGGGGTCTGTCGAGGTATTGTGCCCCCTCCCAAGGGGTGTCCGGATAGTAAGGGGTTCATAGCCTGCACTGACGGACCGGTATGTCCTGGCCATTTTGTTTGTTGAGAAGAACAAAGCCCAATACGCTAGAATCTATTCAAGGTAATCAGTAGCAATTCATACCGAGATGTCTCGGCAGCTGCTCTATGACTCTGCTCGAGCTGCTTCAGAAAGGGGAGAAACTGGACCAATCGTATTCTCCGGTTTCCGCAAAGAGTACTCGTTCCTTAGAGTCGGGGAGCAAAAGTGTGAATTCCAGGGGGCTCAAGGTCAACCGATTAGCCCTAAGGTCGCAGATACTAAACGATTAACGTACACCATACACGCAGTAAGTCGCCAAGTGCGCGGCGTATAGCTGGTGCCATCCCTTAAAGTGGCGAAACAATGGGAAATGGAGGAATAGTCACTTACTGTTCCGCGGCAATTAGTATGCAGCGTTATGTCGGTTATAAGGTTCCGCATCCTCGCTGGAAGCTTAATTATGCTGCCGACGTACGCAAGGTTCATCCGTAACGAAGGCCATGGGCGTAAGATGATCTGAGAACCGAAGTTAATCCGGTGCCCAGGACCCCATCCCATCATGCGTATTACGCGCTATAATCTGCTCGTGCTGGTACACTACGCCGCTACATACGGATTACTCGTTAACCGGGGAGTACGAATGTCTTCTATTTGCAGTCACGAGATTCACGAAGGGCCTAGGTCCCAGAGTACCTGTCCTCAAAAAGGTCCACTATAGCCGAGAATTCAGGTTTTATCATGACCAAGAATTGGACTAAGTAGAGTTAGGGGTGTCCCGTGTGGATAAATAACGGGAACTGCTAGGTCCGTTGGGGACAGTTGTGTTGCGAGAAGGTAAAGTTCTGGTGAACCTTCCAGATGCCCCCATATAAAAGATGTTTCTAGACACAATTTTAGAATTCTATCGCTAGGATAGCAATAAAAGATGAAACCGGTTTTGACTAACGTATAACCTAGGCAAATCCCAGCTACTCATTATTCCACAAAGGAGGGTGGATAGCAAGGAACGCGTCGGCGTAAAAGCCACCGAGCAAACGTGCGTATCAGCCTCTCGGATACCGTGTCCTGAGCCAATAAATCGAAAAGCTGTGATCCGTAAATTTGTACAGAGGTCTGAGACCGTGTAAGGCGTTCGTACACCTAGGACTTACCCGAGTGACTCGAAGAGAAGCCACGTGAAGAAGTCACGTGGTTCAACCTTTAGGTGCCCAGGTCAGAGACCGTCGGGGTCTGGACTCCGGCCCCGATACGACGAAGTTATGCGGTCCGGTCCG'/>

    <sequence taxon='32' value='TATCTACAGCCACAATACAATTCCTGTTCGAACTCTCGATGCAGGCTATTATTCATACCAGTCCGCCGAACAACACCGATCCCACATATGCCGGGACCGCTGAATACTAGGACGGCGGAGTTTGGGTTAGTGTGCTCGGCTGGGCCATGTCAGTACGCTCCTCGGGCCTAAGTGTCGATACGCGCAAACTCTTTCCGGAACACATGAATAGAGGCGCGCAATACTCAGAACGCAACTGGTGATGCGCGTTCGCTCCGCGCTTTGTTTCTTTAGGTAAAATATACGGGCGGACGCCGCCACGTAGTTTCCCTCGGTCCGTTCAGTTAACAGGTTCAAGTATTAGGTCTCGTGGTGGACCGCAGGGGTGGCCAGCGCTACTAGACAGCCTGACAGGATTTGCGTTTGACGGTTATGTCGTCATGGCTCAGCGCCGCAACCTATTGGTCGGATAGCCGAGAATGAATGATTCAGACAGTCATGCGTGACTCAGCACCACATGCACTCTTCCGTAGAGAAGTGGCCCTCACCACACGCACATAATAGGATCCCGTTCTTGTTATCCGCAATCAATATCCGGCTTTCTCTTCCGTATGAGTCGCATGGGTCAGGCATCCAATGCTCGCATGCTTAGGATAGGGTGTGTTCCCTTGATTACCACCATCAGATGGGGTCTGTCGAGGTATTGTGCCCCCTCCCAAGGGGTGTCCGGATAGTAAGGGGTTCATAGCCTGCACTGACGGACCGGTATGTCCTGGCCATTTTGTTTGTTGAGAAGAACAAAGCCCAATACGCTAGAATCTATTCAAGGTAATCAGTAGCAATTCATACCGAGATGTCTCGGCAGCTGCTCTATGACTCTGCTCGAGCTGCTTCAGAAAGGGGAGAAACTGGACCAATCGTATTCTCCGGTTTCCGCAAAGAGTACTCGTTCCTTAGAGTCGGGGAGCAAAAGTGTGAATTCCAGGGGACTCAAGGTCAACCGATTAGCCCTAAGGTCGCAGATACTAAACGATTAACGTACACCATACACGCAGTAAGTCGCCAAGTGCGCGGCGTATAGCTGGTGCCATCCCTTAAAGTGGCGAAACAATGGGAAATGGAGGATTAGTCACTTACTGTTCCGCGGCAATTAGTATGCAGCGTTGTGTCGGTTATAAGGTTCCGCATCCTCGCTGGAAGCTTAATTATGCTGCCGACGTACGCACGGTTCATCCGTAACGAAGGCCATGGGCGTAAGACGATCTGAGAACCGAAGTTAATCCGGTGCCTAGGACCCCATCCCATCATTCGTATTACGCGCTATAATCTGCTCGTGCTGGTACACTACGCCGCTACATACGGATTACTCGTCAACCGGGGAGTACGAATGTCTTCTATTTGAAGTCACGGGATTCACGAAGGGCCTAGGTCCCAGAGCACCTGTCCTCAAAAAGGTCCACTATAGCCGAGAATTCAGGTTTTATCATGACCAAGAATTGGACTAAGTAGAGTTAGGGGTGTCCCGTGTGGATAAATAACGGGAACTGCTAGGTCCGTTGGGGACAGTTGTGTTGCGAGAAGGTAAAGTTCTGGTGAACCTTCCAGATGCCCCTATATAAAAGATGTTTTTAGACACAATTTTAGAATTCTATCGCTAGGATAGCAATAAAAGATGAAACCGGTTTTGACTAACGTATAACCTAGGCAAATCCCAGCTACTCATTATTCCACAAAGGAGGGTGGATAGCAAGGAACGCGTCGGCGTAAAAGCCACCGAGCAAACGTGCGTATCAGCCTCTCGGATACCGTGTCCTGAGCCAGTAAATCGAAAAGCTGTGATCCGTAAATTTGTACAGAGGTCTGAGACCGTGTAAGGCGTTCGTACACCTAGGACTTACCCAAGTAACTCGAAGAGAAGCTACGTGAAGAAGTCACGTGGTTCAACCTTTAGGTGCCCAGGTCAGAGACCGTCGGGGTCTGGACTCCGGCCCCGATACGACGAAGTTATGCGGTCCGGTCCG'/>

    <sequence taxon='34' value='TATCTACAGCCACAATACAATTCCTGTTCGAACTCTCGATGCAGGCTATTATTCATACCAGTCCGCCGAACAACACCGATCCCACATATGCCGGGACCGCTGAATACTAGGACGGCGGAGTTTGGGTTAGTGTGCTCGGCTGGGCCATGTCAGTACGCTCCTCGGGCCTAAGTGTCGATACGCGCAAACTCTTTCCGGAGCACATGAATAGAGGCGCGCAATACTCAGAACGCAACTGGTGATGCGCGTTCGCTCCGCGCTTTGTTTCTTTAGGTAAAATATACGGGCGGACGCCGCCACGTAGTTTCCCTCGGTCCGTTCAGTTAACGGGTTCAAGTATTAGGTCTCGTGGTGGACCGCAGGGGTGGCCAGCGCTACTAGACAGCCTGACAGGATTTGCGTTTGACGGTTATGTCGTCATGGCTCAGCGCCGCAACCTATTGGTCGGATAGCCGAGAATGAATGATTCAGACAGTCATGCGTGACTCAGCACCACATGCACTCTTCCGTAGAGAAGTGGCCCTCACCACACGCACATAATAGGATCCCGTTCTTGTTATCCGCAATCAATATCCGGCTTTCTCTTCCGTATGAGTCGCATGGGTCAGGCATCCAATGCTCGCATGCTTAGGATAGGGTGTGTTCCCTTGATTACCACCATCAGATGGGGTCTGTCGAGGTATTGTGCCCCCTCCCAAGGGGTGTCCGGATAGTAAGGGGTTCATAGCCTGCACTGACGGACCGGTATGTCCTGGCCATTTTGTTTGTTGAGAAGAACAAAGCCCAATACGCTAGAATCTATTCAAGGTAATCAGTAGCAATTCATACCGAGATGTCTCGGCAGCTGCTCTATGACTCTGCTCGAGCTGCTTCAGAAAGGGGAGAAACTGGACCAATCGTATTCTCCGGTTTCCGCAAAGAGTACTCGTTCCTTAGAGTCGGGGAGCAAAAGTGTGAATTCCAGGGGACTCAAGGTCAACCGATTAGCCCTAAGGTCGCAGATACTAAACGATTAACGTACACCATACACGCAGTAAGTCGCCAAGTGCGCGGCGTATAGCTGGTGCCATCCCTTAAAGTGGCGAAACAATGGGAAATGGAGGATTAGTCACTTACTGTTCCGCGGCAATTAGTATGCAGCGTTGTGTCGGTTATAAGGTTCCGCATCCTCGCTGGAAGCTTAATTATGCTGCCGACGTACGCACGGTTCATCCGTAACGAAGGCCATGGGCGTAAGACGATCTGAGAACCGAAGTTAATCCGGTGCCTAGGACCCCATCCCATCATTCGTATTACGCGCTATAATCTGCTCGTGCTGGTACACTACGCCGCTACATACGGATTACTCGTCAACCGGGGAGTACGAATGTCTTCTATTTGAAGTCACGGGATTCACGAAGGGCCTAGGTCCCAGAGCACCTGTCCTCAAAAAGGTCCACTATAGCCGAGAATTCAGGTTTTATCATGACCAAGAATTGGACTAAGTAGAGTTAGGGGTGTCCCGTGTGGATAAATAACGGGAACTGCTAGGTCCGTTGGGGACAGTTGTGTTGCGAGAAGGTAAAGTTCTGGTGAACCTTCCAGATGCCCCTATATAAAAGATGTTTTTAGACACAATTTTAGAATTCTATCGCTAGGATAGCAATAAAAGATGAAACCGGTTTTGACTAACGTATAACCTAGGCAAATCCCAGCTACTCATTATTCCACAAAGGAGGGTGGATAGCAAGGAACGCGTCGGCGTAAAAGCCACCGAGCAAACGTGCGTATCAGCCTCCCGGATACCGTGTCCTGAGCCAGTAAATCGAAAAGCTGTGATCCGTAAATTTGTACAGAGGTCTGAGACCGTGTAAGGCGTTCGTACACCTAGGACTTACCCAAGTAACTCGAAGAGAAGCTACGTGAAGAAGTCACGTGGTTCAACCTTTAGGTGCCCAGGTCAGAGACCGTCGGGGTCTGGACTCCGGCCCCGATACGACGAAGTTATGCGGTCCGGTCCG'/>

    <sequence taxon='35' value='TATCTACAGCCACAATACAATTCCTGTTCGAACTCTCGATGCAGGCTATTATTCATACCAGTCCGCCGAACAACACCGATCCCACATATGCCGGGACCGCTGAATACTAGGACGGCGGAGTTTGGGTTAGTGTGCTCGGCTGGGCCATGTCAGTACGCTCCTCGGGCCTAAGTGTCGATACGCGCAAACTCTTTCCGGAACACATGAATAGAGGCGCGCAATACTCAGAACGCAACTGGTGATGCGCGTTCGCTCCGCGCTTTGTTTCTTTAGGTAAAATATACGGGCGGACGCCGCCACGTAGTTTCCCTCGGTCCGTTCAGTTAACAGGTTCAAGTATTAGGTCTCGTGGTGGACCGCAGGGGTGGCCAGCGCTACTAGACAGCCTGATAGGATTTGCGTTTGACGGTTATGTCGTCATGGCTCAGCGCCGCGACCTATTGGTCGGATAGCCGAGAATGAATGATTCAGACAGTCATGTGTGACTCAGCACCACATGCACTCTTCCGTAGAGAAGTGGCCCTCACCACACGCACATAATAGGATCCCGTTCTTGTTATCCGCAATCAATATCCGGCTTTCTCTTCCGTATGAGTCGCATGGGTCAGGCATCCAATGCTCGCATGCTTAGGATAGGGTGTGTTCCCTTGATTACCACCATCAGATGGGGTCTGTCGAGGTATTGTGCCCCCTCCCAAGGGGTGTCCGGATAGTAAGGGGTTCATAGCCTGCACTGACGGACCGGTATGTCCTGGCCATTTTGTTTGTTGAGAAGAACAAAGCCCAATACGCTAGAATCTATTCAAGGTAATCAGTAGCAATTCATACCGAGATGTCTCGGCAGCTGCTCTATGACTCTGCTCGAGCTGCTTCAGAAAGGGGAGAAACTGGACCAATCGTATTCTCCGGTTTCCACAAAGAGTACTCGTTCCTTAGAGTCGGGGAGCAAAAGTGTGAATTCCAGGGGACTCAAGGTCAACCAATTAGCCCTAAGGTCGCAGATACTAAACGATTAACGTACACCATACACGCAGTAAGTCGCCAAGTGCGCGGCGTATAGCTGGTGCCATCCCTTAAAGTGGCGAAACAATGGGAAATGGAGGAATAGTCACTTACTGTTTCGCGGCAATTAGTATGCAGCGTTGTGTCGGTTATAAGGTTCCGCATCCTCGCTGGAAGCTTAATTATGCTGCCGACGTACGCACGGTTCATCCGTAACGAAGGCCATGGGCGTAAGACGATCTGAGAACCGAAGTTAATCCGGTGCCTAGGACCCCATCCCATCATTCGTACTACGCGCTATAATCTGCTCGTGCTGGTACACTACGCCGCTACATACGGATTACTCGTCAACCGGGGAGTACGAATGTCTTCTATTTGCAGTCACGGGATTCACGAAGGGCCTAGGTCCCAGAGCACCTGTCCTCAAAAAGGTCCACTATAGCCGAGAATTCAGGTTTTATCATGACCAAGAATTGGACTAAGTAGAGTTAGGGGTGTCCCGTGTGGATAAATAACGGGAACTGCTAGGTCCGTTGGGGACAGTTGTGTTGCGAGAAGGTAAAGTTCTGGTGAACCTTCCAGATGCCCCTATATAAAAGATGTTTTTAGACACAATTTTAGAATTCTATCGCTAGGATAGCAATAAAAGATGAAAACGGTTTTGACTAACGTATAACCTAGGCAAATCCCATCTACTCATTATTCCACAAAGGAGGGTGGATAGCAAGGAACGCGTCGGCGTAAAAGCCACCGAGCAAACGTGCGTATCAGCCTCTCGGATACCGTGTCCTGAGCCAGTAAATCGAAAAGCTGTGATCCGTAAATTTGTACAGAGGTCTGAGACCGTGTAAGGCGTTCGTACACCTAGGACTTACCCAAGTAACTCGAAGAGAAGCTACGTGAAGAAGTCACGTGGTTCAACCTTTAGGTGCCCAGGTCAGAGACCGTCGGGGTCTGGACTCCGACCCCGATACGACGAAGTTATGCCGTCCGGTCCG'/>

    <sequence taxon='104' value='TATCTACAGCCACAATACAATTCCTGTTCGAACTCTCGATGCAGGCTATTATTCATACCAGTCCGCCGAACAACACCGATCCCACATATGCCGGGACCGCTGAATACTAGGACGGCGGAGTTTGGGTTAGTGTGCTCGGCTGGGCCATGTCAGTACGCTCCTCGGGCCTAAGTGTCGATACGCGCAAACTCTTTCCGGAACACATGAATAGAGGCGCGCAATACTCAGAACGCAACTGGTGATGCGCGTTCGCTCCGCGCTTTGTTTCTTTAGGTAACATATACGGGCGGACGCCGCCACGTAGTTTCCCTCGGTCCGTTCAGTTAACAGGTTCAAGTATTAGGTCTCGTGGTGGACCGCAGGGGTGGCCAGCGCTACTAGACAGCCTGATAGGATTTGCGTTTGACGGTTATGTCGTCATGGTTCAGCGCCGCGACCTATTGGTCGGATAGCCGAGAATGAATGATTCAGACAGTCATGTGTGACTCAGCACCACATGCACTCTTCCGTAGAGAAGTGGCCCTCACCACACGCACATAATAGGATCCCGTTCTTGTTATCCGCAATCAATATCCGGCTTTCTCTTCCGTATGAGTCGCATGGGTCAGGCATCCAGTGCTCGCATGCTTAGGATAGGGTGCGTTCCCTTGATTACCACCATCAGATGGGGTCTGTCGAGGTATTGTGCCCCCTCCCAAGGGGTGTCCGGATAGTAAGGGGTTCATAGCCTGCACTGACAGACCGGTATGTCCTGGCCATTTTGTTTGTTGAGAAGAACAAAGCCCAATACCCTAGAATCTATTCAAGGTAATCAGTAGCAATTCATACCGAGATGTCTCGGCAGCTGCTCTATGACTCTGCTCGAGCTGCTTCAGAAAGGGGAGAAACTGGACCAATCGTATTCTCCGGTTTCCACAAAGAGTATTTGTTCCTTAGAGTCGGGGAGCAAAAGTGTGAATTCCAGGGGACTCAAGGTCAACCAATTAGCCCTAAGGTCGCAGATACTAAACGATTAACGTCCACCATACACGCAGTAAGTCGCCAAGTGCGCGGCGTATAGCTGGTGCCATCCCTTAAAGTGGCGAAACAATGGGAAATGGAGGAATAGTCACTTACTGTTTCGCGGCAATTAGTATGCAGCGTTGTGTCGGTTATAAGGTTCCGCATCCTCGCTGGAAGCTTAATTATGCTGCTGACGTACGCACGGTTCATCCGTAACGAAGGCCATGGGCGTAAGACGATCTGAGAACCGAAGTTAATCCGGTGCCTAGGACCCCATCCCATCATTCGTACTACGCGCTATAATCCGCTCGTGCTGGTACACTACGCCACTACATACGGATTACTCGTCAACCGGGGAGTACGAATGTCTTCTATTTGCAGTCACGGGATTCACGAAGGGCCTAGGTCCCAGAGCACCTGTCCTCAAAAAGGTCCACTATAGCCGAGAATTCAGGTTTTATCATGACCAAGAATTGGACTAAGTAGAGTTAGGGGTGTCCCGTGTGGATAAATAACGGGAACTGCTAGGTCCGTTGGGGACAGTTGTGTTGCGAGAAGGTAAAGTTCTGGTGAACCTTCCAGATGCCCCTATATAAAAGATGTTTTTAGACACGATTTTAGAATTCTATCGCTAGGATAGCAATAAAAGATGAAAACGGTTTTGACTAACGTATAACCTAGGCAAATCCCATCTACTCATTATTCCACAAAGGAGGGTGGATAGCAAGGAACGCGTCGGCGTAAAAGCCACCGAGCAAACGTGCGTATCAGCCTCTCGGATACCGTGTCCGGAGCCAGTAAATCGAAAAGCTGTGATCCGTAAATTTGTACAGAGGTCTGAGACCGTGTAAGGCGTTCGTACACCTAGGACTTACCCAAGTAACTCGAAGAGAAGCTACGTGAAGAAGTCACGTGGTTCAACCTTTAGGTGCCCAGGTCAGAGACCGTCGGGGTCTGAACTCCGACCCCGATACGACGAAGTTATGCCGTCCGGTCCG'/>

    <sequence taxon='38' value='TATCTACAGCCACAATACAATTCCTGTTCGAACTCTCGATGCAGGCTATTATTCATACCAGTCCGCCGAACAACACCGATCCCACATATGCCGGGACCGCTGAATACTAGGACGGCGGAGTTTGGGTTAGTGTGCTCGGCTGGGCCATGTCAGTACGCTCCTCGGGCCTAAGTGTCGATACGCGCAAACTCTTTCCGGAACACATGAATAGAGGCGCGCAATACTCAGAACGCAACTGGTGATGCGCGTTCGCTCCGCGCTTTGTTTCTTTAGGTAAAATATACGGGCGGACGCCGCCACGTAGTTTCCCTCGGTCCGTTCAGTTAACAGGTTCAAGTATTAGGTCTCGTGGTGGACCGCAGGGGTGGCCAGCGCTACTAGACAGCCTGATAGGATTTGCGTTTGACGGTTATGTCGTCATGGCTCAGCGCCGCGACCTATTGGTCGGATAGCCGAGAATGAATGATTCAGACAGTCATGTGTGACTCAGCACCACATGCACTCTTCCGTAGAGAAGTGGCCCTCACCACACGCACATAATAGGATCCTGTTCTTGTTATCCGCAATCAATATCCGGCTTTCTCTTCCGTATGAGTCGCATGGGTCAGGCATCCAATGCTCGCATGCTTAGGATAGGGTGTGTTCCCTTGATTACCACCATCAGATGGGGTCTGTCGAGGTATTGTGCCCCCTCCCAAGGGGTGTCCGGATAGTAAGGGGTTCATAGCCTGCACTGACGGACCGGTATGTCCTGGCCATTTTGTTTGTTGAGAAGAACAAAGCCCAATACGCTAGAATCTATTCAAGGTAATCAGTAGCAATTCATACCGAGATGTCTCGGCAGCTGCTCTATGACTCTGCTCGAGCTGCTTCAGAAAGGGGAGAAACTGGACCAATCGTATTCTCCGGTTTCCGCAAAGAGTACTCGTTCCTTAGAGTCGGGGAGCAAAAGTGTGAATTCCAGGGGACTCAAGGTCAACCGATTAGCCCTAAGGTCGCAGATACTAAACGATTAACGTACACCATACACGCAGTAAGTCGCCAAGTGCGCGGCGTATAGCTGGTGCCATCCCTTAAAGTGGCGAAACAATGGGAAATGGAGGAATAGTCACTTACTGTTCCGCGGCAATTAGTATGCAGCGTTGTGTCGGTTATAAGGTTCCGCATCCTCGCTGGAAGCTTAATTATGCTGCCGACGTACGCACGGTTCATCCGTAACGAAGGCCATGGGCGTAAGACGATCTGAGAACCGAAGTTAATCCGGTGCCTAGGACCCCATCCCATCATTCGTACTACGCGCTATAATCTGCTCGTGCTGGTACACTACGCCGCTACATACGGATTACTCGTCAACCGGGGAGTACGAATGTCTTCTATTTGCAGTCACGGGATTCACGAAGGGCCTAGGTCCCAGAGCACCTGTCCTCAAAAAGGTCCACTATAGCCGAGAATTCAGGTTTTATCATGACCAAGAATTGGACTAAGTAGAGTTAGGGGTGTCCCGTGTGGATAAATAACGGGAACTGCTAGGTCCGTTGGGGACAGTTGTGTTGCGAGAAGGTAAAGTTCTGGTGAACCTTCCAGATGCCCCTATATAAAAGATGTTTTTAGACACAATTTTAGAATTCTATCGCTAGGATAGCAATAAAAGATGAAACCGGTTTTGACTAACGTATAACCTAGGCAAATCCCAGCTACTCATTATTCCACAAAGGAGGGTGGATAGCAAGGAACGCGTCGGCGTAAAAGCCACCGAGCAAACGTGCGTATCAGCCTCTCGGATACCGTGTCCTGAGCCAGTAAATCGAAAAGCTGTGATCCGTAAATTTGTACAGAGGTCTGAGACCGTGTAAGGCGTTCGTACACCTAGGACTTACCCAAGTAACTCGAAGAGAAGCTACGTGAAGAAGTCACGTGGTTCAACCTTTAGGTGCCCAGGTCAGAGACCGTCGGGGTCTGGACTCCGACCCCGATACGACGAAGTTATGCCGTCCGGTCCG'/>

    <sequence taxon='45' value='TATCTACAGCCACAATACAATCCCTGTTCGAACTCTCGATGCAGGCCATTATTCATACCAGTCCGCCGAACAACACCGATCCCACATATGCCGGGACCGCTGAATACTAGGACAGCGGAGTTTGGGTTAGTGTGCTCGGCTGGGCCATGTCAGTACGCTCCTCGGGCCTAAGTGTCGATACGCGCAAACTCTTTCCGGAACACATGAATAGAGGCGCGCAATACTCAGAACGCAACTGGTGATGCGCGTTCGCTCCGCGCTTTGTTTCTTTAGGTAAAATATACGGGCGGACGCCGCCACGTAGTTTCCCTCGGTCCGTTCAGTTAACAGGTTCAAGTATTAGGTCTCGTGGTGGACCGCAGGGGTGGCCAGCGCTACTAGACAGCCTGATAGGATTTGCGTTTGACGGTTATGTCGTCATGGCTCAGCGCCGCGACCTATTGGTCGGATAGCCGAGAATGAATGATTCAGACAGTCATGTGTGACTCAGCACCACATGCACTCTTCCGTAGAGAAGTGGCCCTCACCACACGCACATAATAGGATCCTGTTCTTGTTATCCGCAATCAATATCCGGCTTTCTCTTCCGTATGAGTCGCATGGGTCAGGCATCCAATGCTCGCATGCTTAGGATAGGGTGTGTTCCCTTGATTACCACCATCAGATGGGGTCTGTCGAGGTATTGTGCCCCCTCCCAAGGGGTGTCCGGATAGTAAGGGGTTCATAGCCTGCACTGACGGACCGGTATGTCCTGGCCATTTTGTTTGTTGAGAAGAACAAAGCCCAATACGCTAGAATCTATTCAAGGTAATCAGTAGCAATTCATACCGAGATGTCTCGGCAGCTGCTCTATGACTCTGCTCGAGCTGCTTCAGAAAGGGGAGAAACTGGACCAATCGTATTCTCCGGTTTCCGCAAAGAGTACTCGTTCCTTAGAGTCGGGGAGCAAAAGTGTGAATTCCAGGGGACTCAAGGTCAACCGATTAGCCCTAAGGTCGCAGATACTAAACGATTAACGTACACCATACACGCAGTAAGTCGCCAAGTGCGCGGCGTATAGCTGGTGCCATCCCTTAAAGTGGCGAAACAATGGGAAATGGAGGAATAGTCACTTACTGTTCCGCGGCAATTAGTATGCAGCGTTGTGTCGGTTATAAGGTTCCGCATCCTCGCTGGAAGCTTAATTATGCTGCCGACGTACGCACGGCTCATCCGTAACGAAGGCCATGGGCGTAAGACGATCTGAGAACCGAAGTTAATCCGGTGCCTAGGACCCCATCCCATCATTCGTACTACGCGCTATAATCTGCTCGTGCTGGTACACTACGCCGCTACATACGGATTACTCGTCAACCGGGGAGTACGAATGTCTTCTATTTGCAGTCACGGGATTCACGAAGGGCCTAGGTCCCAGAGCACCTGTCCTCAAAAAGGTCCACTATAGCCGAGAATTCAGGTTTTATCATGACCAAGAATTGGACTAAGTAGAGTTAGGGGTGTCCCGTGTGGATAAATAACGGGAACTGCTAGGTCCGTTGGGGACAGTTGTGTTGCGAGAAGGTAAAGTTCTGGTGAACCTTCCAGATGCCCCTATATAAAAGATGTTTTTAGACACAATTTTAGAATTCTATCGCTAGGATAGCAATAAAAGATGAAACCGGTTTTGACTAACGTATAACCTAGGCAAATCCCAGCTACTCATTATTCCACAAAGGAGGGTGGATAGCAAGGAACGCGTCGGCGTAAAAGCCACCGAGCAAACGTGCGTATCAGCCTCTCGGATACCGTGTCCTGAGCTAGTAAATCGAAAAGCTGTGATCCGTAAATTTGTACAGAGGTCTGAGACCGTGTAAGGCGTTCGTACACCTAGGACTTACCCAAGTAACTCGAAGAGAAGCTACGTGAAGAAGTCACGTGGTTCAACCTTTAGGTGCCCAGGTCAGAGACCGTCGGGGTCTGGACTCCGACCCCGATACGACGAAGTTATGCCGTCCGGTCCG'/>

    <sequence taxon='49' value='TATCTACAGCCACAATACAATTCCTGTTCGAACTCTCGATGCAGGCTATTATTCATACCAGTCCGCCGAACAACACCGATCCCACATATGCCGGGACCGCTGAATACTAGGACGGCGGAGTTTGGGTTAGTGTGCTCGGCTGGGCCATGTCAGTACGCTCCTCGGGCCTAAGTGTCGATACGCGCAAACTCTTTCCGGAACACATGAATAGAGGCGCGCAATACTCAGAACGCAACTGGTGATGCGCGTTCGCTCCGCGCTTTGTTTCTTTAGGTAAAATATACGGGCGGACGCCGCCACGTAGTTTCCCTCGGTCCGTTCAGTTAACAGGTTCAAGTATTAGGTCTCGTAGTGGACCGCAGGGGTGGCCAGCGCTACTAGACAGCCTGATAGGATTTGCGTTTGACGGTTATGTCGTCATGGCTCAGCGCCGCGACCTATTGGTCGGATAGCCGAGAATGAATGATTCAGACAGTCATGTGTGACTCAGCACCACATGCACTCTTCCGTAGAGAAGTGGCCCTCACCACACGCACATAATAGGATCCTGTTCTTGTTATCCGCAATCAATATCCGGCTTTCTCTTCCGTATGAGTCGCATGGGTCAGGCATCCAATGCTCGCATGCTTAGGATAGGGTGTGTTCCCTTGATTACCACCATCAGATGGGGTCTGTCGAGGTATTGTGCCCCCTCCCAAGGGGTGTCCGGATAGTAAGGGGTTCATAGCCTGCACTGACGGACCGGTATGTCCTGGCCATTTTGTTTGTTGAGAAGAACAAAGCCCAATACGCTAGAATCTATTCAAGGTAATCAGTAGCAATTCATACCGAGATGTCTCGGCAGCTGCTCTATGACTCTGCTCGAGCTGCTTCAGAAAGGGGAGAAACTGGACCAATCGTATTCTCCGGTTTCCGCAAAGAGTACTCGTTCCTTAGAGTCGGGGAGCAAAAGTGTGAATTCCAGGGGACTCAAGGTCAACCGATTAGCCCTAAGGTCGCAGATACTAAACGATTAACGTACACCATACACGCAGTAAGTCGCCAAGTGCGCGGCGTATAGCTGGTGCCATCCCTTAAAGTGGCGAAACAATGGGAAATGGAGGAATAGTCACTTACTGTTCCGCGGCAATTAGTATGCAGCGTTGTGTCGGTTATAAGGTTCCGCATCCTCGCTGGAAGCTTAATTATGCTGCCGACGTACGCACGGTTCATCCGTAACGAAGGCCATGGGCGTAAGACGATCTGAGAACCGAAGTTAATCCGGTGCCTAGGACCCCATCCCATCATTCGTACTACGCGCTATAATCTGCTCGTGCTGGTACACTACGCCGCTACATACGGATTACTCGTCAACCGGGGAGTACGAATGTCTTCTATTTGCAGTCACGGGATTCACGAAGGGCCTAGGTCCCAGAGCACCTGTCCTCAAAAAGGTCCACTATAGCCGAGAATTCAGGTTTTATCATGACCAAGAATTGGACTAAGTAGAGTTAGGGGTGTCCCGTGTGGATAAATAACGGGAACTGCTAGGTCCGTTGGGGACAGTTGTGTTGCGAGAAGGTAAAGTTCTGGTGAACCTTCCAGATGCCCCTATATAAAAGATGTTTTTAGACACAATTTTAGAATTCTATCGCTAGGATAGCAATAAAAGATGAAACCGGTTTTGACTAACGTATAACCTAGGCAAATCCCAGCTACTCATTATTCCACAAAGGAGGGTGGATAGCAAGGAACGCGTCGGCGTAAAAGCCACCGAGCAAACGTGCGTATCAGCCTCTCGGATACCGTGTCCTGAGCCAGTAAATCGAAAAGCTGTGATCCGTAAATTTGTACAGAGGTCTGAGACCGTGTAAGGCGTTCGTACACCTAGGACTTACCCAAGTAACTCGAAGAGAAGCTACGTGAAGAAGTCACGTGGTTCAACCTTTAGGTGCCCAGGTCAGAGACCGTCGGGGTCTGGACTCCGACCCCGATACGACGAAGTTATGCCGTCCGGTCCG'/>

    <sequence taxon='61' value='TATCTACAGCCACAATACAATTCCTGTTCGAACTCTCGATGCAGGCTATTATTCATACCAGTCCGCCGAACAACACCGATCCCACATATGCCGGGACCGCTGAATACTAGGACGGCGGAGTTTGGGTTAGTGTGCTCGGCTGGGCCATGTCAGTACGCTCCTCGGGCCTAAGTGTCGATACGCGCAAACTCTTTCCGGAACACATGAATAGAGACGCGCAATACTCAGAACGCAACTGGTGATGCGCGTTCGCTCCGCGCTTTGTTTCTTTAGGTAAAATATACGGGCGGACGCCGCCACGTAGTTTCCCTCGGTCCGTTCAGTTAACAGGTTCAAGTATTAGGTCTCGTGGTGGACCGCAGGGGTGGCCAGCGCTACTAGACAGCCTGATAGGATTTGCGTTTGACGGTTATGTCGTCATGGCTCAGCGCCGCGACCTATTGGTCGGATAGCCGAGAATGAATGATTCAGACAGTCATGTGTGACTCAGCACCACATGCACTCTTCCGTAGAGAAGTGGCCCTCACCACACGCACATAATAGGATCCTGTTCTTGTTATCCGCAATCAATATCCGGCTTTCTCTTCCGTATGAGTCGCATGGGTCAGGCATCCAATGCTCGCATGCTTAGGATAGGGTGTGTTCCCTTGATTACCACCATCAGATTGGGTCTGTCGAGGTATTGTGCCCCCTCCCAAGGGGTGTCCGGATAGTAAGGGGTTCATAGCCTGCACTGACGGACCGGTATGTCCTGGCCATTTTGTTTGTTGAGAAGCACAAAGCCCAATACGCTAGAATCTATTCAAGGTAATCAGTAGCAATTCATACCGAGATGTCTCGGCAGCTGCTCTATGACTCTGCTCGAGCTGCTTCAGAAAGGGGAGAAACTGGACCAATCGTATTCTCCGGTTTCCGCAAAGAGTACTCGTTCCTTAGAGTCGGGGAGCAAAAGTGTGAATTCCAGGGGACTCAAGGTCAACCGATTAGCCCTAAGGTCGCAGACACTAAACGATTAACGTACACCATACACGCAGTAAGTCGCCAAGTGCGCGGCGTATAGCTGGTGCCATCCCTTAAAGTGGCGAAACAATGGGAAATGGAGGAATAGTCACTTACTGTTCCGCGGCAATTAGTATGCAGCGTTGTGTCGGTTATAAGGTTCCGCATCCTCGCTGGAAGCTTAATTATGCTGCCGACGTACGCACGGTTCATCCGTAACGAAGGCCATGGGCGTAAAACGATCTGAGAACCGAAGTTAATCCGGTGCCTAGGACCCCATCCCATCATTCGTACTACGCGCTATAATCTGCTCGTGCTGGTACACTACGCCGCTACATACGGATTACTCGTCAACCGGGGAGTACGAATGTCTTCTATTTGCAGTCACGGGATTCACGAAGGGCCTAGGTCCCAGAGCACCTGTCCTCAAAAAGGTCCACTATAGCCGAGAATTCAGGTTTTATCATGACCAAGAATTGGACTAAGTAGAGTTAGGGGTGTCCCGTGTGGATAAATAACGGGAACTGCTAGGTCCGTTGGGGACAGTTGTGTTGCGAGAAGGTAAAGTTCTGGTGAACCTTCCAGATGCCCCTATATAAAAGATGTTTTTAGACACAATTTTAGAATTCTATCGCTAGGATAGCAATAAAAGATGAAACCGGTTTTGACTAACGTATAACCTAGACAAATCCCAGCTACTCATTATTCCACAAAGGAGGGTGGATAGCAAGGAACGCGTCGGCGTAAAAGCCACCGAGCAAACGTGCGTATCAGCCTCTCGGATACCGTGTCCTGAGCCAGTAAATCGAAAAGCTGTGATCCGTAAATTTGTACAGAGGTCTGAGACCGTGTAAGGCGTTCGTACACCTAGGACTTACCCAAGTAACTCGAAGAGAAGCTACGTGAAGAAGTCACGTGGTCCAACCTTTAGGTGCCCAGGTCAGAGACCGTCGGGGTCTGGACTCCGACCCCGATACGACGAAGTTATGCCGTCCGGTCCG'/>

    <sequence taxon='90' value='TATGTACAGCCACAATACAATTCCTGTTCGAACTCTCGATGCAGGCTATTATTCATACCAGTCCGCCGAACAACACCGATCCCACATATGCCGGGACCGCTGAATACTAGGACGGCGGAGTTTGGGTTAGTGTGCTCGGCTGGGCCATGTCAGTACGCTCCTCGGGCCTAAGTGTCGATACGCGCAAACTCTTTCCGGAACACATGAATAGAGACGCGCAATACTCAGAACGCAACTGGTGATGCGCGTTCGCTCCGCGCTTTGTTTCTTTAGGTAAAATATACGGGCGGACGCCGCCACGTAGTTTCCCTCGGTCCGTTCAGTTAACAGGTTCAAGTATTAGGTCTCGTGGTGGACCGCAGGGGTGGCCAGCGCTACTAGACAGCCTAATAGGATTTGCGTTTGACGGTTATGTCGTCATGGCTCAGCGCCGCGACCTATTGGTCGGATAGCCGAGAATGAATGATTCAGACAGTCATGTGTGACTCAGCACCACATGCACTCTTCCGTAGAGAAGTGGCCCTCACCACACGCACATAATAGGATCCTGTTCTTGTTATCCGCGATCAATATCCGGCTTTCTCTTCCGTATGAGTCGCATGGGTCAGGCATCCAATGCTCGCATGCTTAGGATAGGGTGTGTTCCCTTGATTACCACCATCAGATTGGGTCTGTCGAGGTATTGTGCCCCCTCCCAAGGGGTGTCCGGATAGTAAGGGGTTCATAGCCTGCACTGACGGACCGGTATGTCCTGGCCATTTTGTTTGTTGAGAAGCACAAAGCCCAATACGCTAGAATCTATTCAAGGTAATCAGTAGCAATTCATACCGAGATGTCTCGGCAGCTGCTCTATGACTCTGCTCGAGCTGCTTCAGAAAGGGGAGAAACTGGACCAATAGTATTCTCCGGTTTCCGCAAAGAGTACTCGTTCCTTAGAGTCGGGGAGCAAAAGTGTGAATTCCAGGGGACTCAAGGTCAACCGATTAGCCCTAAGGTCGCAGACACTAAACGATTAACGTACACCATACACGCAGTAAGTCGCCAAGTGCGCGGCGTATAGCTGGTGCCATCCCTTAAAGTGGCGAAACAATGGGAAATGGAGGAATAGTCACTTACTGTTCCGCGGCAATTAGTATGCAGCGTTGTGTCGGTTATAAGGTTCCGCATCCTCGCTGGAAGCTTAATTATGCTGCCGACGTACGCACGGTTCATCCGTAACGAAGGCCATGGGCGTAAAACGATCTGAGAACCGAAGTTAATCCGGTGCCTAGGACCCCATCCCATCATTCGTACTACGCGCTATAATCTGCTCGTGCTGGTACACTACGCCGCTACATACGGATTACTCGTCAACCGGGGAGTACGAATGTCTTTTATTTGCAGTCACGGGATTCACGAAGGGCCTAGGTCCCAGAGCACCTGTCCTCAAAAAGGTCCACTATAGCCGAGAGTTCAGGTTTTATCATGACCAAGAATTGGACTAAGTAGAGTTAGGGGTGTCCCGTGTGGATAAATAACGGGAACTGCTAGGTCCGTTGGGGACAGTTGTGTTGCGAGAAGGTAAAGTTCTGGTGAACCTTCCAGATGCCCCTATATAAAAGATGTTTTTAGACACAATTTTAGAATTCTATCGCTAGGATAGCAATAAAAGATGAAACCGGTTTTGACTAACGTATAACCTAGACAAATCCCAGCTACTCATTATTCCACAAAGGAGGGTGGATAGCAAGGAACGCGTCGGCGTAAAAGCCACCGAGCAAACGTGCGTATCAGCCTCTCGGATACCGTGTGCTGAGCCAGTAAATCGAAAAGCTGTGATCCGTAAATTTGTACAGAGGTCTGAGACCGCGTAAGGCGTTCGTACACCTAGGACTTACCCAAGTAACTCGAAGAGAAGCTACGTGAAGAAGTCACGTGGTCCAACCTTTAGGTGCCCAGGTCAGAGACCGTCGGGGTCTGGACTCCGACCCCGATACGACGAAGTTATGCCGTCCGGTCCG'/>

    <sequence taxon='91' value='TATCTACAGCCACAATACAATTCCTGTTCGAACTCTCGATGCAGGCTATTATTCATACCAGTCCGCCGAACAACACCGATCCCACATATGCCGGGACCGCTGAATACTAGGACGGCGGAGTTTGGGTTAGTGTGCTCGGCTGGGCCATGTCAGTACGCTCCTCGGGCCTAAGTGTCGATACGCGCAAACTCTTTCCGGAACACATGAATAGAGACGCGCAATACTCAGAACGCAACTGGTGATGCGCGTTCGCTCCGCGCTTTGTTTCTTTAGGTAAAATATACGGGCGGACGCCGCCACGTAGTTTCCCTCGGTCCGTTCAGTTAACAGGTTCAAGTATGAGGTCTCGTGGTGGACCGCAGGGGTGGCCAGCGCTACTAGACAGCCTGATAGGATTTGCGTTTGACGGTTATGTCGTCATGGCTCAGCGCCGCGACCTATTGGTCGGATAGCCGAGAATGAATGATTCAGACAGTCATGTGTGACTCAGCACCACATGCATTCTTCCGTAGAGAAGTGGCCCTCACCACACGCACATAATAGGATCCTGTTCTTGTTATCCGCAATCAATATCCGGCTTTCTCTTCCGTATGAGTCGCATGGGTCAGGCATCCAATGCTCGCATGCTTAGGATAGGGTGTGTTCCCTTGATTGCCACCATCAGATGGGGTCTGTCGAGATATTGTGCCCCCTCCCAAGGGGTGTCCGGATAGTAAGGGGTTCATAGCCTGCACTGACGGACCGGTATGTCCTGGCCATTTTGTTTGTTGAGAAGCACAAAGCCCAATACGCTAGAATCTATTCAAGGTAATCAGTAGCAATTCATACCGAGATGTCTCGGCAGCTGCTCTATGACTCTGCTCGAGCTGCTTCAGAAAGGGGAGAAACTGGACCAATCGTATTCTCCGGTTTCCGCAAAGAGTACTCGTTCCTTAGAGTCGGGGAGCAAAAGTGTGAATTCTAGGGGACTCAAGGTCAACCGATTAGCCCTAAGGTCGCAGATACTAAACGATTAACGTACACCATACACGCAGTAAGTCGCCAAGTGCGCGGCGTATAGCTGGTACCATCCCTTAAAGTGGCGAAACAATGGGAAATGGAGGAATAGTCACTTACTGTTCCGCGGCAATTAGTATGCAGCGTTGTGTCGGTTATAAGGTTCCGCATCCTCGCTGGAAGCTTAATTATGCTGCCGACGTACGCACGGTTCATCCGTAACGAAGGCCATGGGCGTAAAACGATCTGAGAACCGAAGTTAATCCGGTGCCTAGGACCCCATCCCATCATTCGTACTACGCGCTATAATCTGCTCGTGCTGGTACACTACGCCGCTACATACGGATTACTCGTCAACCGGGGAGTACGAATGTCTTCTATTTGCAGTCACGGGATTCACGAAGGGCCTAGGTCCCAGAGCACCTGTCCTCAAAAAGGTCCACTATAGCCGAGAATTCAGGTTTTATCATGACCAAGAATTGGACTAAGTAGAGTTAGGGGTGTCCCGTGTGGATAAATAACGGGAACTGCTAGGTCCGTTGGGGACAGTTGTGTTGCGAGAAGGTAAAGTTCTGGTGAACCTTCCAGATGCCCCTATATAAAAGATGTTTTTAGACACAATTTTAGAATTCTATCGCTAGGATAGCAATAAAAGATGAAACCGGTTTTGACTAACGTATAACCTAGGCAAATCCCAGCTACTCATTATTCCACAAAGGAGGGTGGATAGCAAGGAACGCGTCGGCGTAAAAGCCACCGAGCAAACGTGCGTATCAGCCTCTCGGATACCGTGTCCTGAGCCAGTAAATCGAAAAGCTGTGATCCGTAAATTTGTACAGAGGTCTGAGACCGTGTAAGGCGTTCGTACACCTAGGACTTACCCAAGTAACTCGAAGAGAAGCTACGTGAAGAAGTCACGTGGTTCAACCTTTAGGTGCCCAGGTCAGAGACCGTCGGGGTCTGGACTCCGACCCCGATACGACGAAGTTATGCCGTCCGGTCCG'/>

    <sequence taxon='93' value='TATCTACAGCCACAATACAATTCCTGTTCGAACTCTCGATGCAGGCTATTATTCATACCAGTCCGCCGAACAACACCGATCCCACATATGCCGGGACCGCTGAATGCTAGGACGGCGGAGTTTGGGTTAGTGTGCTCGGCTGGGCCATGTCAGTACGCTCCTCGGGCCTAAGTGTCGATACGCGCAAACTCTTTCCGGAACACATGAATAGAGACGCGCAATACTCAGAACGCAACTGGTGATGCGCGTTCGCTCCGCGCTTTGTTTCTTTAGGTAAAATATACGGGCGGACGCCGCCACGTAGTTTCCCTCGGTCCGTTCAGTTAACAGGTTCAAGTATGAGGTCTCGTGGTGGACCGCAGGGGTGGCCAGCGCTACTAGACAGCCTGATAGGATTTGCGTTTGACGGTTATGTCGTCATGGCTCAGCGCCGCGACCTATTGGTCGGATAGCCGAGAATGAATGATTCAGACAGTCATGTGTGACTCAGCACCACATGCATTCTTCCGTAGAGAAGTGGCCCTCACCACACGCACATAATAGGATCCTGTTCTTGTTATCCGCAATCAATATCCGGCTTTCTCTTCCGTATGAGTCGCATGGGTCAGGCATCCAATGCTCGCATGCTTAGGATAGGGTGTGTTCCCTTGATTGCCACCATCAGATGGGGTCTGTCGAGATATTGTGCCCCCTCCCAAGGGGTGTCCGGATAGTAAGGGGTTCATAGCCTGCACTGACGGACCGGTATGTCCTGGCCATTTTGTTTGTTGAGAAGCACAAAGCCCAATACGCTAGAATCTATTCAAGGTAATCAGTAGCAATTCATACCGAGATGTCTCGGCAGCTGCTCTATGACTCTGCTCGAGCTGCTTCAGAAAGGGGAGAAACTGGACCAATCGTATTCTCCGGTTTCCGCAAAGAGTACTCGTTCCTTAGAGTCGGGGAGCAAAAGTGTGAATTCTAGGGGACTCAAGGTCAACCGATTAGCCCTAAGGTCGCAGATACTAAACGATTAACGTACACCATACACGCAGTAAGTCGCCAAGTGCGCGGCGTATAGCTGGTACCATCCCTTAAAGTGGCGAAACAATGGGAAATGGAGGAATAGTCACTTACTGTTCCGCGGCAATTAGTATGCAGCGTTGTGTCGGTTATAAGGTTCCGCATCCTCGCTGGAAGCTTAACTATGCTGCCGACGTACGCACGGTTCATCCGTAACGAAGGCCATGGGCGTAAAACGATCTGAGAACCGAAGTTAATCCGGTGCCTAGGACCCCATCCCATCATTCGTACTACGCGCTATAATCTGCTCGTGCTGGTACACTACGCCGCTACATACGGATTACTCGTCAACCGGGGAGTACGAATGTCTTCTATTTGCAGTCACGGGATTCACGAAGGGCCTAGGTCCCAGAGCACCCGTCCTCAAAAAGGTCCACTATAGCCGAGAATTCAGGTTTTGTCATGACCAAGAATTGGACTAAGTAGAGTTAGGGGTGTCCCGTGTGGATAAATAACGGGAACTGCTAGGTCCGTTGGGGACAGTTGTGTTGCGAGAAGGTAAAGTTCTGGTGAACCTTCCAGATGCCCCTATATAAAAGATGTTTTTAGACACAATTTTAGAATTCTATCGCTAGGATAGCAATAAAAGATGAAACCGGTTTTGACTAACGTATAACCTAGGCAAATCCCAGCTACTCATTATTCCACAAAGGAGGGTGGATAGCAAGGAACGCGTCGGCGTAAAAGCCACCGAGCAAACGTGCGTATCAGCCTCTCGGATACCGTGTCCTGAGCCAGTAAATCGAAAAGCTGTGATCCGTAAATTTGTACAGAGGTCTGAGACCGTGTAAGGCGTTCGTACACCTAGGACTTACCCAAGTAACTCGAAGAGAAGCTACGTGAAGAAGTCACGTGGTTCAACCTTTAGGTGCCCAGGTCAGAGACCGTCGGGGTCTGGACTCCGACCCCGATACGACGAAGTTATGCCGTCCGGTCCG'/>

    <sequence taxon='39' value='TATCTACAGCCACAATACAATTCCTGTTCGAACTCTCGATGCAGGCTATTATTCATACCAGTCCGCCGAACAACACCGATCCCACATATGCCGGGACCGCTGAATACTAGGACGGCGGAGTTTGGGTTAGTGTGCCCGGCTGGGCCATGTCAGTACGCTCCTCGGGCCTAAGTGTCGATACGCGCAAACTCTTTCCGGAACACATGAATAAAGGCGCGCAATAATCAGAACGCAACTGGTGATGCGCGTTCGCTCCGCGCTTTGTTTCTTTAGGTAAAATATACGGGCGGACGCCGCCACGTAGTTTCCCTCGGTCCGTTCAGTTAACAGGTTCAAGTATTAGGTCTCGTGATGGACCGCAGGGGTGGCCAGCGCTACTAGACAGCCTGATAGGATTTGCGTTTGACGGTTATGTCGTCATGGCTCAGCGCCGCGACCTATTGGTCGGATAGCCGAGAATGAATGATTCAGACAGTCATGTGTGACTCAGCACCACATGCACTCTTCCGTAGAGAAGTGGCCCTCACCACACGCACATAATAGGATCCCGTTCTTGTTATCCGCAATCAATATCCGGCTTTCTCTTCCGTATGAGTCGCATGGGTCAGGCATCCAATGCTCGCATGCTTAGGATAGGGTGTGTTCCCTTGATTACCACCATCAGATGGGGTCTGTCGAGGTATTGTGCCCCCTCCCAAGGGGTGTCCGGATAGTAAGGGGTTCATAGCCTGCACTGACGGACCGGTATGTCCTGGCCATTTTGTTTGTTGAGAAGAACAAAGCCCAATACGCTAGAATCTATTCAAGGTAATCAGTAGCAATTCATACCGAGATGTCTCGGCAGCTGCTCTATGACTCTGCTCGAGCTGCTTCAGAAAGGGGAGAAACTGGACCAATCGTATTCTCCGGTTTCCGCAAAGAGTACTCGTTCCTTAGAGTCGGGGAGCAAAAGTGTGAATTCCAGGGGACTCAAGGTCAACCGATTAGCCCTAAGGTCGCAGATACTAAACGATTAACGTACACCATACACGCAGTAAGTCGCCAAGTGCGCGGCGTATAGCTGGTGCCATCCCTTAAAGTGGCGAAACAATGGGAAATGGAGGAATAGTCACTTACTGTTCCGCGGCAATTAGTATGCAGCGTTGTGTCGGTTATAAGGTTCCGCATCCTCGCTGGAAGCTTAATTATGCTGCCGACGGACGCACGGTTCATCCGTAACGAAGGCCATGGGCGTAAGACGATCTGAGAACCGAAGTTAATCCGGTGCCTAGGACCCCATCCCATCATTCGTACTACGCGCTATAATCTGCTCGTGCTGGTACACTACGCCGCTACATACGGATTACTCGTCAACCGGGGAGTACGAATGTCTTCTATTTGCAGTCACGGGATTCACGAAGGGCCTAGGTCCCAGAGCACCTGTCCTCAAAAAGGTCCACTATAGCCGAGAATTCAGGTTTTATCATGACCAAGAATTGGACTAAGTAGAGTTAGGGGTGTCCCGTGTGGATAAATAACGGGAACTGCTAGGTCCGTTGGGGACAGTTGTGTTGCGAGAAGGTAAAGTTCTGGTGAACCTTCCAGATGCCCCTATATAAAAGATGTTTTTAGACACAATTTTAGAATTCTATCGCTAGGATAGCAATAAAAGATGAAACCGGTTTTGACTAACGTATAACCTAGGCAAATCCCAGCTACTCATTATTCCACAAAGGAGGGTGGATAGCAAGGAACGCGTCGGCGTAAAAGCCACCGAGCAAACGTGCGTATCAGCCTATCGGATACCGTGTCCTGAGCCAGTAAATCGAAAAGCTGTGATCCGTAAATTTGTACAGAGGTCTGAGACCGTGTAAGGCGTTCGTACACCTAGGGCTTACCCAAGTAACTCGAAGAGAAGCTACGTGAAGAAGTCACGTGGTTCAACCTTTAGGTGCCCAGGTCAGAGACCGTCGGGGTCTGGACTCCGACCCCGATACGACGAAGTTATGCCGTCCGGTCCG'/>

    <sequence taxon='4' value='TACCTACAGCCACAATACAATTCCTGTTCGAACTCTCGATGCAGGCTATCATTCATACCAGTCCGCCGAACAACACCGATCCCACATATGCCGGGACCGCTGAATACTAGGACGGCGGAGTTTGGGTTAGTGTGCTCGGCTGGGCCATGTCAGTACGCTCCTCGGGCCTAAGTGTCGATACGCGCAAACTCTTTCCGGAACACATGAATAGAGGCGCGCAATACTCAGAACGCAACTGGTGATGCGCGTTCGCTCCGCGCTTTGTTTCTTTAGGTAAAATGTACGGGCGGACGCCGCCACGTAGTTTCCCTCGGTCCGTCCAGTTAACAGGTTCAAGTATTAGGTCTCGTGGTGGACCGCAGGGGTGGCCAGTGCTACTAGACAGTCTGACAGGATTTGCATTTGACGGTTATGTCGTCATGGCTCAGCGCCGCAACCTATTGGTCGGATAGCCGAGAATGAATGATTCAGACAGTCATGTGCGACTTAACACCACATGCACTCTTCCGTAGAGAAGTGGCCCTCACCACACGCACATAATAGGATCCCGTTCTTGTTATCCGCAATCAATATCCGGCTTTCTCTTCCGTATGGGTCGCATGGGTCAGATATCCAACGCTCGCATGCTTAGGATAGGGTGTGTTCCCTTGATTACCACCATCAGATGGGGTCTGTCGCAGTATTGTGCCCCCTCCCAAGGGGTGTCCGGATAGTAAGGGGTTCATAGCCTGCACTGACGGACCGGTATGTCCTGGCCATTTTGTTTGTTGAGAAGAACAAAGCTCAATACGCTAGAATCTATTCAAGGTAATCAGTAGCAATTCATACCGAGATGTCTCGGCAGCTGCTCTATGACTCTGCTCGAGCTGCTTCAGAAAGGGGAGAAACTGGACCAATCGTGTTCTCCGGTTTCCGCAAAGAGTACTCGTTCCTTAGAGTTGGGGAACAAAAGTGTGAATTCCAGGGGACTCAAGGTCAACCGATTAGCCCTAAGGTCGCAGATACTAAACGATTAACGTACACCATGCACGCAGTAAGTCGCCAAGTGCGCGGCGTACAGCTGGTGCCATCCCTTAAAGTGGCGAAACAATGGGAAATGGAGGAATAGTCACTTACTGTTCCGCAGCAATTAGTATGCAGCGTTGTGTCGGTTATAAGGTTCCGCATCCTCGCTGGAAGCTTAATTATGCTGCCGACGTACGCAAGGTTCATCCGTAACGAAGGCCATGGGCGTAAGACGATTTGAGAACCGAAGTTAATCCGGTGCCTAGGACCCCATCCCATCATTCGTATTACGCGCTATAATCTGCTCGTGCTGGTAGACTACGCCGCTACATACGGATTACTCGTCAACCGGGGAGTACGAATGTCTTCTATTTGCAGTAACGGGATTCACGAAGGGCCTAGGTCCCAGAGCACCTGTCCTCAAAAAGGTCCACTATAGCCGAGAATTCAGGTTTTATCATGACCAAGAATTGGACTAAGTAGAGTTAGGGGTGTCCCGTGTGGATAAATAACGGGAACTGCTAGGTCCGTTGGGGACGGTTGTGTTGCGAGAAGGTAAAGTTCTGGTGAACCTTCCAGCTGCCCCTATATCAAAGATGTTTTTAGACACAATTTTAGAATTCTATCGCTAGGATAGCAATAAAAGATGAAACCGGTTTTGACTAACGTATAACCTAGGCAAATCCCAGCTACTCATTATTCTACAAAGGAGGGTGGATAGCAAAGAACGCGTCGGCGTAAAAGCCACCGAGCAAACCTGCGTATCAGCCTCTCGGATACCGTGTCCTGAGCCAGTAAATCGAAAAGCTGTGGTCCGTAAATTTGTACAGAGGTCTGAGACCGTGTAAGGCGTTCGTACACCTAGGACTTACCCAAGTAACTCGAAGAGAGGCTACGTGAAGAAGTCACGTGGTTCAACCTTTAGGTGCCCAGGTCAGAGACCGTCGGGGTCTGGACTCCGGCCCCGATACGACGAAGTTATGCGGTCCGGTCCG'/>

    <sequence taxon='18' value='TAACTACAGCCACAATACAATTCCTATTCAAACTCTCGATGCAGGCTATCATTCATACCAGTCCGCCGAACAACACCGATCCCACATATGCCGGGACCGCTGAATACTAGGACGGCGGAGTTTGGGTTAGTGTGCTCGGCTGGGCCATGTCAGTACGCTCCTCGGGCCTAAGTGTCGATACGCGCAAACTCTTTCCGGAACACATGAATAGAGGTGCGCAATACTCAGAACGCAACTGGTGATGCGCGTTCGCTCCGCGCTTTGTTTCTTTAGGTAAAATGTACGGGCGGACGCCGCCACGTAGTTTCCCTCGGTCCGTCCAGTTAACAGGTTCAAGTATTAGGTCTCGTGGTGGACCGCAGGGGTGGCCAGTGCTACTAGACAGTCTGACAGGATTTGCATTTGACGGTTATGTCGTAATGGCTCAGCGCCGCAACCTATTGGTCGGATAGCCGAGAATGAACGATTCAGACAGTCATGTGCAACTTAACACCACATGCACTCTTCCGTAGAAAAGCGGCCCTCACCACACGCACATAATAGGATCCCGTTCTTGTTATCCGCAATAAATATCCGGCTTTCTCTTCCGTATGGGTCGCATGGGTCAGATATCCAACGCTCGCATGCTTAGGATAGGGTGTGTTCCCTTGATTACTACCATCACATGGGGTCTATCGCAGTATTGTGCCCCCTCCCAAGGGGTGTCCGGATAGTAAGGGGTTCATGACCTGCACTGACGGACCGGTATGCCCTGGCCATTTTGTTTGTTGAGAAGAACAAAGCTCAATACGCTAGAATCTATCCAAGGTAATCAGTAGCAATTCATACCGAGATGTCTCGGCAGCTGACCTATGACTCTGCTCGAGCTGCTTCAGAAAGGGGAAAAACTGGACCAATCGTGTTCTCCGGTTTCCGCAAAAAGTACTCGTTCCTTAGAGTTGGGGAACGAAAGTGTGAATTCCAGGGGACTCAAGGTCAACCGATTAGCCCTAAGGTCGCAGATACTAAACGATTAACGTACACCATGCACGCAGTAAGTCGCCAAGTGCGCGGCGTACAGCTGGTGCCATCCCTTAAAATGGCGAAACAATGGGAAATGGAGGAATAGTCACTTACTGTTCCGCAGCAATCAGTATGCAGCGTTGTGTTGGTTATAAGGTTCCGCATCCTCGCTGGAAGCTTAATTATGCTGCCGACGTACGCAAGGTTCATCCGTAACGAAGGCCATGGGCGTAAGACGATTTGAGAACCGAAGTTTATCCGGTGCCTAGGACCCCATCCCATCATTCGTATTACGCGCTATAATCTGCTCGTGCTGGTAGACTACGCCGCTACATACGGATTACTCGTCAACCGGGGAGTACGAATGTGTTCTATTTGCAGTGAAGGGATTCACGGAGGGCCTAGGTCCCAGAGCACCTGCCCTCAAAAAGGTCCACTACAGCCGAGACTTCAGGTTTTATCATGACCAAGAATTGGACTAATTAAAGTTAGGGGTGTCCCGTGTGGATAAATAACGGGAACTGCTAGGTCCGTTGGGGACGGTTGTGTTGCGAGAAGGTAAAGTTCTGGTGAACCTTCCAGCTGCCCCTATATCAAAGATGTTTTTAGACACAATTTTAGAATTCTCTCGCTAGGATAGCAATAAAAGATGAAAACGGTTTTGACTAACGTATAACCTAGGCAAATCCCAGCTACTCATTATTCTACAAAGGAGGGTGGATAGCAAAGAACGCGTCGGCGTAAAAGCCACCGAGCAAACCCGCCTATCAGCCTCTCGGATACCGTGTCCTGAGCCAGTCAATCGAAAAGCCGGGGTCCGTAAATTTGTACAGAGGTCTGAGACCGTGTAAGGCGTTCGTACACCTAGGACTTACCCAAGTAACTCGAAGAGAGGCTACGTGAAGAAGTCACGTGGTTCAACCTTTAGGTGCCCAGGTCAGAGACCGTCGGGGTCTAGACTCCGGCGCCGATACGACGAAGTTATGCGGTCCGGTCCG'/>

    <sequence taxon='19' value='TAACTACAGCCACAATACAATTCCTGTTCGAACTCTCGATGCAGGCTATCATTCATACCAGTCCGCCGAACAACACCGATCCCACATATGCCGGGACCGCTGAATACTAGGACGGCGGAGTTTGGGTTAGTGTGCTCTGCTGGGCCATGTCAGTACGCTCCTCGGGCCTAAGTGTCGATACGCGCAAACTCTTTCCGGAACACATGAATAGAGGTGCGCAATACTCAGAACGCAACTGGTGATGCGCGTTCGCTCCGCGCTTTGTTTCTTTAGGTAAAATGTACGGGCGGACGCCGCCACGTAGTTTCCCTCGGTCCGTCCAGTTAACAGGTTCAAGTATTAGGTCTCGTGGTGGACCGCAGGGGTGGCCAGTGCTACTAGACAGTCTGACAGGATTTGCACTTGACGGTTATGTCGTCATGGCTCAGCGCCGCAACCTATTGGTCGGATAGCCGAGAATGGATGATTCAGACAGTCATGTGCAACTTAACACCACATGCACTCTTCCGTAGAAAAGTGGCCCTCACCACACGCACATAATAGGATCCCGTTCTTGTTATCCGCAATAAATATCCGGCTTTCTCTTCCGTATGGGTCGCATGGGTCAGATATCCAACGCTCGCATGCTTGGGATAGGGTGTGTTCCCTTGATTACCACCATCAGATGGGGTCTATCGCAGTATTGTGCCCCCTCCCAAGGGGTGTCCGGATAGTAAGGGGTTCATGGCCTGCACTGACGGACCGGTATGCCCTGGCCATTTTGTTTGTTGAGAAGAACAAAGCTCAATACGCTAGAATCTATCCAAGGTAATCAGTAGCAATTCATACCGAGATGTCTCGGCAGCTGCTCTATGACTCTGCTCGAGCTGCTTCAGAAAGGGGAGAAACTGGACCAATCGTGTTCTCCGGTTTCCGCAAAGAGTACTCGTTCCTTAGAGTTGGGGAACAAAAATGTGAATTCCAGGGGACTCAAGGTCAACCGATTAGCCCTAAGGTCGCAGATACTAAACGATTAACGTACACCATGCACGCAGTAAGTCGCCAAGTGCGCGGCGTACAGCTGGTGCCATCCCTTAAAGTGGCGAAACAATGGGAAATGGAGGAATAGTCACTTACTGTTCCGCAGCAATTAGTATGCAGCGTTGTGTTGGTTATAAGGTTCCGCATCCTCGCTGGAAGCTTAATTATGCTGCCGACGTACGCAAGGTTCATCCGTAACGAGGGCCATGGGCGTAAGACGATTTGAGAACCGAAGTTTATCCGGTGCCTAGGACCCCATCCCATCATTCGTATTACGCGCTATAATCTGCTCGTGCTGGTAGACTACGCCGCTACATACGGATTACTCGTCAACCGGGGAGTACGAATGTGTTCTATTTGCAGTAACGGGATTCACGAAGGGCCTAGGTCCCAGAGCACCTGCCCTCAAAAAGGTCCACTATAGCCGAGACTTCAGGTTTTATAATGACCAAGAATTGGACTAAGTAAAGTTAGGGGTGTCCCGTGTGGATAAATAACGGGAACTGCTAGGTCCGTTGGGGACGGTTGTGTTGCGAGAAGGTAAAGTTCTGGTGAACCTTCCAGCTGCCCCTATATCAAAGATGTTTTTAGACACAATTTTAGAATTCTCTCGCTAGGATAGCAATAAAAGATGAAACCGGTTTTGACTAACGTATAACCTAGGCAAATCCCAGCTACTCATTATTCTACAAAGGAGGGTGGATAGCAAAGAACGCGTCGGCGTAAAAGCCACCGAGCAAACCTGCCTATCAGCCTCTCGGATACCGTGTCCTGAGCCAGTAAATCGAAAAGCTGGGGTCCGTAAATTTGTACAGAGGTCTGAGACCGTGTAAGGCGTTCGTACACCTAGGACTTACCCAAGTAACTCGAAGAGAGGCTACGTGAAGAAGTCACGTGGTTCAACCTTTAGGTGCCCAGGTCAGAGACCGTCGGGGTCTGGACTCCGGCGCCGATACGACGAAGTTATGCGGTCCGGTCCG'/>

    <sequence taxon='6' value='TACCTACAGCCACAATACAATTCCTGTTCGAACTCTCGATGCAGGCTATCATTCATACCAGTCCGCCGAACAACACCGATCCCACATATGCCGGGACCGCTGAATACTAGGACGGCGGAGTTTGGGTTAGTGTGCTCGGCTGGGCCATGTCAGTACGCTCCTCGGGCCTAAGTGTCGATACGCGCAAACTCTTTCCGGAACACATGAATAGAGGCGCGCAATACTCAGAACGCAACTGGTGATGCGCGTTCGCTCCGCGCTTTGTTTCTTTAGGTAAAATGTACGGGCGGACGCCGCCACGTAGTTTCCCTCGGTCCGTCCAGTTAACAGGTTCAAGTATTAGGTCTCGTGGTGGACCGCAGGGGTGGCCAGTGCTACTAGACAGTCTGACAGGATTTGCATTTGACGGTTATGTCGTCATGGCTCAGCGCCGCAACCTATTGGTCGGATAGCCGAGAATGAATGATTCAGACAGTCATGTGCGACTTAACACCACATGCACTCTTCCGTAGAGAAGTGGCCCTCACCACACGCACATAATAGGATCCCGTTCTTGTTATCCGCAATCAATATCCGGCTTTCTCTTCCGTATGGGTCGCATGGGTCAGATATCCAACGCTCGCATGCTTAGGATAGGGTGTGTTCCCTTGATTACCACCATCAGATGGGGTCTGTCGCAGTATTGTGCCCCCTCCCAAGGGGTGTCCGGATAGTAAGGGGTTCATAGCCTGCACTGACGGACCGGTATGTCCTGGCCATTTTGTTTGTTGAGAAGAACAAAGCTCAATACGCTAGAATCTATTCAAGGTAATCAGTAGCAATTCATACCGAGATGTCTCGGCAGCTGCTCTATGACTCTGCTCGAGCTGCTTCAGAAAGGGGAGAAACTGGACCAATCGTGTTCTCCGGTTTCCGCAAAGAGTACTCGTTCCTTAGAGTTGGGGAACAAAAGTGTGAATTCCAGGGGACTCAAGGTCAACCGATTAGCCCTAAGGTCGCAGATACTAAACGATTAACGTACACCATGCACGCAGTAAGTCGCCAAGTGCGCGGCGTACAGCTGGTGCCATCCCTTAAAGTGGCGAAACAATGGGAAATGGAGGAATAGTCACTTACTGTTCCGCAGCAATTAGTATGCAGCGTTGTGTCGGTTATAAGGTTCCGCATCCTCGCTGGAAGCTTAATTATGCTGCCGACGTACGCAAGGTTCATCCGTAACGAAGGCCATGGGCGTAAGACGATTTGAGAACCGAAGTTAATCCGGTGCCTAGGACCCCATCCCATCATTCGTATTACGCGCTATAATCTGCTCGTGCTGGTAGACTACGCCGCTACATACGGATTACTCGTCAACCGGGGAGTACGAATGTCTTCTATTTGCAGTAACGGGATTCACGAAGGGCCTAGGTCCCAGAGCACCTGTCCTCAAAAAGGTCCACTATAGCCGAGAATTCAGGTTTTATCATGACCAAGAATTGGACTAAGTAGAGTTAGGGGTGTCCCGTGTGGATAAATAACGGGAACTGCTAGGTCCGTTGGGGACGGTTGTGTTGCGAGAAGGTAAAGTTCTGGTGAACCTTCCAGCTGCCCCTATATCAAAGATGTTTTTAGACACAATTTTGGAATTCTATCGCTAGGATAGCAATAAAAGATGAAACCGGTTTTGACTAACGTATAACCTAGGCAAATCCCAGCTACTCATTATTCTACAAAGGAGGGTGGATAGCAAAGAACGCGTCGGCGTAAAAGCCACCGAGCAAACCTGCGTATCAGCCTCTCGGATACCGTGTCCTGAGCCAGTAAATCGAAAAGCTGTGGTCCGTAAATTTGTACAGAGGTCTGAGACCGTGTAAGGCGTTCGTACACCTAGGACTTACCCAAGTAACTCGAAGAGAGGCTACGTGAAGAAGTCACGTGGTTCAACCTTCAGGTGCCCAGGTCAGAGACCGTCGGGGTCTGGACTCCGGCCCCGATACGACGAAGTTATGCGGTCCGGTCCG'/>

    <sequence taxon='7' value='TACCTACAGCCACAATACAATTCCTGTTCGAACTCTCGATGCAGGCTATCATTCATACCAGTCCGCCGAACAACACCGATCCCACATATGCCGGGACCGCTGAATACTAGGACGGCGGAGTTTGGGTTAGTGTGCTCGGCTGGGCCATGTCAGTACGCTCCTCGGGCCTAAGTGTCGATACGCGCAAACTCTTTCCGGAACACATGAATAGAGGCGCGCAATACTCAGAACGCAACTGGTGATGCGCGTTCGCTCCGCGCTTTGTTTCTTTAGGTAAAATGTACGGGCGGACGCCGCCACGTAGTTTCCCTCGGTCCGTCCAGTTAACAGGTTCAAGTATTAGGTCTCGTGGTGGACCGCAGGGGTGGCCAGTGCTACTAGACAGTCTGACAGGATTTGCATTTGACGGTTATGTCGTCATGGCTCAGCGCCGCAACCTATTGGTCGGATAGCCGAGAATGAATGATTCAGACAGTCATGTGCGACTTAACACCACATGCACTCTTCCGTAGAGAAGTGGCCCTCACCACACGCACATAATAGGATCCCGTTCTTGTTATCCGCAATCAATATCCGGCTTTCTCTTCCGTATGGGTCGCATGGGTCAGATATCCAACGCTCGCATGCTTAGGATAGGGTGTGTTCCCTTGATTACCACCATCAGATGGGGTCTGTCGCAGTATTGTGCCCCCTCCCAAGGGGTGTCCGGATAGTAAGGGGTTCATAGCCTGCACTGACGGACCGGTATGTCCTGGCCATTTTGTTTGTTGAGAAGAACAAAGCTCAATACGCTAGAATCTATTCAAGGTAATCAGTAGCAATTCATACCGAGATGTCTCGGCAGCTGCTCTATGACTCTGCTCGAGCTGCTTCAGAAAGGGGAGAAACTGGACCAATCGTGTTCTCCGGTTTCCGCAAAGAGTACTCGTTCCTTAGAGTTGGGGAACAAAAGTGTGAATTCCAGGGGACTCAAGGTCAACCGATTAGCCCTAAGGTCGCAGATACTAAACGATTAACGTACACCATGCACGCAGTAAGTCGCCAAGTGCGCGGCGTACAGCTGGTGCCATCCCTTAAAGTGGCGAAACAATGGGAAATGGAGGAATAGTCACTTACTGTTCCGCAGCAATTAGTATGCAGCGTTGTGTCGGTTATAAGGTTCCGCATCCTCGCTGGAAGCTTAATTATGCTGCCGACGTACGCAAGGTTCATCCGTAACGAAGGCCATGGGCGTAAGACGATTTGAGAACCGAAGTTAATCCGGTGCCTAGGACCCCATCCCATCATTCGTATTACGCGTTATAATCTGCTCGTGCTGGTAGACTACGCCGCTACATACGGATTACTCGTCAACCGGGGAGTACGAATCTCTTCTATTTGCAGTAACGGGATTCACGAAGGGCCTAGGTCCCAGAGCACCTGTCCTCAAAAAGGTCCACTATAGCCGAGAATTCAGGTTTTATCATGACCAAGAATTGGACTAAGTAGAGTTAGGGGTGTCCCGTGTGGATAAATAACGGGAACTGCTAGGTCCGTTGGGGACGGTTGTGTTGCGAGAAGGTAAAGTTCTGGTGAACCTTCCAGCTGCCCCTATATCAAAGATGTTTTTAGACACAATTTTGGAATTCTATCGCTAGGATAGCAATAAAAGATGAAACCGGTTTTGACTAACGTATAACCTAGGCAAATCCCAGCTACTCATTATTCTACAAAGGAGGGTGGATAGCAAAGAACGCGTCGGCGTAAAAGCCACCGAGCAAACCTGCGTATCAGCCTCTCGGATACCGTGTCCTGAGCCAGTAAATCGAAAAGCTGTGGTCCGTAAATTTGTACAGAGGTCTGAGACCGTGTAAGGCGTTCGTACACCTAGGACTTACCCAAGTAACTCGAAGAGAGGCTACGTGAAGAAGTCACGTGGTTCAACCTTCAGGTGCCCAGGTCAGAGACCGTCGGGGTCTGGACTCCGGCCCCGATACGACGAAGTTATGCGGTCCGGTCCG'/>

    <sequence taxon='16' value='TACCTACAGCCACAATACAATTCCTGTTCGAACTCTCGATGCAGGCTATCATTCATACCAGTCCGCCGAACAACACCGATCCCACATATGCCGGGACCGCTGAATACTAGGACGGCGGAGTTTGGGTTAGTGTGCTCGGCTGGGCCATGTCAGTACGCTCCTCGGGCCTAAGTGTCGATACGCGCAAACTCTTTCCGGAACACATGAATAGAGGCGCGCAATACTCAGAACGCAACTGGTGATGCGCGTTCGCTCCGCGCTTTGTTTCTTTAGGTAAAATGTACGGGTGGACGCCGCCACGTAGTTTCCCTCGGTCCGTCCAGTTAACAGGTTCAAGTATTAGGTCTCGTGGTGGACCGCAGGGGTGGCCAGTGCTACTAGACAGTCTGACAGGATTTGCATTTGACGGTTATGTCGTCATGGTTCAGCGCCGCAACCTATTGGTCGGATAGCCGAGAATGAATGATTCAGACAGTCATGTGAGACTTAACACCACATGCACTCTTCCGTAGAGAAGTGGCCCTCACCACACGCACATAATAGGATCCCGTTCTTGTTATCCGCAATCAATATCCGGCTTTCTCTTCCGTATGGGTCGCATGGGTCAGATATCCAACGCACGCATGCTTAGGATAGGGTGTGTTCCCTTGATTACCACCATCAGATGGGGTCTGTCGCAGTATTGTGCCCCCTCCCAAGGGGTGTCCGGATAGTAAGGGGTTCATAGCCTGCACTGACGGACCGGTACGTCCTGGGCATTTTGTTTGTTGAGAAGAACAAAGCTCAATACGCTAGAATCTATTCAAGGTAATCAGTAGCAATTCATGCCGAGATGTCTCGGCAGCTGCTTTATGACTCTGCTCGAGCTGCTTCAGAAAGGGGAGAAACTGGACCAATCGTGTTCTCCGGTTTCCGCAAAGAGTACTCGTTCCTTAGAGTTGGGGAACAAAAATGTGAATTCCAGGGGACTCAAGGTCAACCGATTAGCCCTAAGGTCGCAGATACTAAACGATTAACGTACACCATGCACGCAGTAAGTCGCCAAGTGCGCGGCGTACAGCTGGTGCCATCCCTTAAAGTGGCGAAACAATGGGAAATGGAGGAATAGTCACTTACTGTTCCGCAGCAATTAGTATGCAGCGTTGTGTCGGTTATAAGGTTCCGCATCCTCGCTGGAAGCTTAATTATGCTGCCGACGTACGCAAGGTTCATCCGTAACGAAGGCCATGGGCGTAAGACGATTTGAGAACCGAAGTTAATCCGGTGCCTAGGACCCCATCCCATCATCCGTATTACGCGTTATAATCTGCTCGTGCTGGTAGACTACGCCGCTACATACGGATCACTCGTCAACCGGGGAGTACGAATCTCTTCTATTTGCAGTAACGGGATTCACGAAGGGCCTAGGTCCCAGAGCACCTGTCCTCAAAAAGGTCCACTATAGCCGAGAATTCAGGTTTTATCATGACCAAGAATTGGACTAAGTAGAGTTAGGGGTGTCCCGTGTGGATAAATAACGGGAACTGCTAGGTCCGTTGGGGACGGTTGTGTTGCGAGAAGGTAAGGTTCTGGTGAACCTTCCAGCTGCCCCTATATCAAAGATGTTTTTAGACACAATTTTGGAATTCTATCGCTAGGATAGCAATAAAAGATGAAACCGGTTTTGACTAACGTATAACCTAGGCAAATCCCAGCTACTCATTATTCTACAAAGGAGGGTGGATAGCAAAGAACGCGTCGGCGTAAAAGCCACCGAGCAAACCTGCGTATCAGCCTCTCGGATACCGTGTCCTGAGCCAGTAAATCGAAAAGCTGTGGTCCGTAAATTTGTACAGAGGTCTGAGACCGTGTAAGGCGTTCGTACACCTAGGACTTACCCAAGTAACTCGAAGAGAGGCTACGTGAAGAAGTCACGTGGTTCAACCTTCAGGTGCCCAGGTCAGAGACCGTCGGGGTCTGGACTCCGGCCCCGATACGACGAAGTTATGCGGTCCGGTTCG'/>

    <sequence taxon='53' value='TACCTACAGCCACAATACAATTCCTGTTCGAACTCTCGATGCAGGCTATCATTCATACCAGTCCGCCGAACAACACCGATCCCACATATGCCGGGACCGCTGAATACTAGGACGGCGGAGTTTGGGTTAGTGTGCTCGGCTGGGCCATGTCAGTACGCTCCTCGGGCCTAAGTGTCGATACGCGCAAACTCTTTCCGGAACACATGAATAAAGGCGCGCAATACTCAGAACGCAACTGGTGATGCGCGTTCGCTCCGCGCTTTGTTTCTTTAGGTAAAATGTACGGGTGGACGCCGCCACGTAGTTTCCCTCGGTCCGTCCAGTTAACAGGTTCAAGTATTAGGTCTCGTGGTGGCCCGCAGGGGTGGCCAGTGCTACTAGACAGTCTAACAGGATTTGCATTTGACGATTATGTCGTCATGGTTCAGCGCCGCAACCTATTGGTCGGATAGCCGAGAATGAATGATTCAGACAGTCATGTGAGACTTAACACCACATGCACTCTTCCGTAGAGTAGTGGCCCTCACCACACGCACATAATAGGATCCCGTTCTTGTTATCCGCAATCAAGATCCGGCTTTCTCTTCCGTATGGGTTGCATGGGTCAGATATCCAACGCACGCATGCTTAGGATAGGGTGTGTTCCCTTGATTACCACCATCAGATGGCGTCTGTCGCAGTATTGTGCCCACTCCCAAGGGGTGTCCGGATAGTAAGGGGTTCATAGCCTGCACTGACGGACCGGTACGTCCTGGGCATTTTGTTTGTTGAGAAGAACAAAGCTCAATACGCTAGAATCTATTCAAGGTAATCAGTAGCAATTCACGCCGAGATGTCTCGGCAGCTGCTTTATGACTCTGCTCGAGCTGCTTCAGAAAGGGGAGAAACTGGACCAATCGTGTTCTCCGGTTTCCGCAAAGAGTACTCGTTCCTTAGAGTTGGGGAACAAAAATGTGAATTCCAGGGGACTCAAGGTCAACCGATTAGCCCTAAGGTCGCAGATACTAAACGATTAACGTACACCATGCACGCAGTAAGTCGCCAAGTGCGCGGCGTACAGCTGGTGCCATCCCTTAAAGTGGCGAAACAATGGGAAATGGAGGAATAGTCACTTACTGTTCCGCAGCAATCAGTATGCAGCGTTGTGTCGGTTATAAGGTTCCGCATCCTCGCTGGAAGCTTAATTATGCTGCCGACGTACGCAAAGTTCATCCGTAACGAAGGCCATGGGCGTAAGACGATTTGAGAACCGAAGTTAATCCGGTGCCTAGGACCCCATCCCATCATCCGTATTACGCGTTATAATCTGCTCGTGCTGGTAGACTACGCCGCTACATACGGATCACTCGTCAACCGGGGAGTACGAATGTCTTCTATTTGCAGTAACGGGATTCACGAAGGGCCTAGGTCCCAGAGCACCTGTCCTCAAAAAGGTCCACTATAGCCGAGAATTCAGGTTTTATCATGACCAAGAATTGGACTAAGTAGAGTTAGGGGTGACCCGTGTGGATAAATAACGGGAACTGCTAGGTCCGTTGGGGACGGTTGTGTCGCGAGAAGGTAAGGTTCTGGTGAACCTTCCAGCTGCCCCTATATCAAAGATGTTTTTAGACACAATTTTGGAATTCTATCGCTAGGATAGCAATAAAAGATGAAACCGGTTTTGACTAACGTATAACCTAGGCAAATCCCAGCTACTCATTATTCTACAAAGGAGGGTGAATAGCAAAGAACGCGTCGGCGTAAAAGCCACCGAGCAAACCTGCGTATCAGCCTCTCGGATACCGTGTCCTGAGCCAGTAAATCGAAAAGCTGTGGTCCGTAAATTTGTACAGAGGTCTGAGACCGTGTAAGGCGTTCGTACACCTAGGACTTATCCAAGTAACTCGAAGAGAGGCTACGTGAAGAAGTCACGTGGTTCAACCTTCAGGTGCCCAGGTCAGAGACCGTCGGGGTCTGGACTCCGGCCCCGATACGACGAAGTTATGCGGTCCGGTTCG'/>

    <sequence taxon='54' value='TACCTACAGCCACAATACAATTCCTGTTCGAACTCTCGATGCAGGCTATCATTCATACCAGTCCGCCGAACAACACCGATCCCACATATGCCGGGACCGCTGAATACTAGGACGGCGGAGTTTGGGTTAGTGTGCTCGGCTGGGCCATGTCAGTACGCTCCTCGGGCCTAAGTGTCGATACGCGCAAACTCTTTCCGGAACACATGAATAAAGGCGCGCGATACTCAGAACGCAACTGGTGATGCGCGTTCGCTCCGCGCTTTGTTTCTTTAGGTAAAATGTACGGGTGGACGCCGCCACGTAGTTTCCCTCGGTCCGTCCAGTTAACAGGTTCAAGTATTAGGTCTCGTGGTGGACCGCAGGGGTGGCCAGTGCTACTAGACAGTCTGACAGGATTTGCATTTGACGATTATGTCGTCATGGTTCAGCGCCGCAACCTATTGGTCGGATAGCCGAGAATGAATGATTCAGACAGTCATGTGAGACTTAACACCACATGCACTCTTCCGTAGAGTAGTGGCCCTCACCACACGCACACAATAGGATCCCATTCTTGTTATCCGCAATCAAGATCCGGTTTTCTCTTCCGTATGGGTCGTATGGGTCAGATATCCAACGCACGCATGCTTAGGATAGGGTGTGTTCCCTTGATTACCACCATCAGATGGCGCCTGTCGCAGTATTGTGCCCCCTCCCAAGGGGTGTCCGGATAGTAAGGGGTTCATAGCCTGCACTGACGGACCGGTACGTCCTGGGCATTTTGTTTGTTGAGAAGAACAAAGCTCAATACGCTAGAATCTATTCAAGGTAATCAGTAGCAATTCACGCCGAGATGTCTCGGCAGCTGCTTTATGACTCTGCTCGAGCTGCTTCAGAAAGGGGAGAAACTGGACCAATCGTGTTCTCCGGTTTCCGCAAAGAGTACTCGTTCCTTAGAGTTGGGGAACAAAAATGTGAATTCCAGGGGACTCAAGGTCAACCGATTAGCCCTAAGGTCGCAGATACTAAACGATTAACGTACACCATGCACGCAGTAAGTCGCCAAGTGCGCGGCGTACAGCTGGTGCCATCCCTTAAAGTGGCGAAACAATGGGAAATGGAGGAATCGTCACTTACTGTTCCGCAGCAATCAGTATGCAGCGTTGTGTCGGTTATAAGGTTCCGCATCCTCGCTGGAAGCTTAATTAAGCTGCCGACGTACGCAAGGTTCATCCGTAACGAAGGCCATGGGCGTAAGACAATTTGAGAACCGAAGTTAATCCGGTGCCTAGGACCCCATCCCATCATCCGTATTACGCGTTATAATCTGCTCGTGCTGGTAGACTACGCCGCTACATACGGATCACTCGTCAACCGGGGAGTACGAATCTCTTCTATTTGCAGTAACGGGATTCACGAAGGGCCTAGGTCCCAGAGCACCTGTCCTCAAAAAGGTCCACTATAGCCGAGAATTCAGGTTTTATCATGACCAAGAATTGGACTAAGTAGAGTTAGGGGTGACCCGTGTGGATAAATAACGGGAACTGCTAGGTCCGTTGGGGACGGTTGTGTCGCGAGAAGGTAAGGTTCTGGTGAACCTTCCAGCTGCCCCTATATCAAAGATGTTTTTAGACACCATTTTGGAATTCTATCGCTAGGATAGCAATAAAAGATGAAACCGGTTTTGACTAACGTATAACCTAGGCAAATCCCAGCTACTCATTATTCTACAAAGGAGGGTGAATAGCAAAGAACGCGTCGGCGTAAAAGCCACCGAGCAAACCTGCGTATCAGCTTCTCGGATACCGTGTCCTGAGCCAGTAAATCGAAAAGCTGTGGTCCGTAAGCTTGTACAGAGGTCTGAGACCGTGTAAGGCGTTCGTACACCTAGGACTTACCCAAGTAACTCGAAGAGAGGCTACGTGAAGAAGTCACGTGGTTCAACCTTCAGGTGCCCAGGTCAGAGACCGTCGGGGTCTGGACTCCGGCCCCGATACGACGAAGTTATGCGGTCCGGTTCG'/>

    <sequence taxon='55' value='TACCTACAGCCACAATACAATTCCTGTTCGAACTCTCGATGCAGGCTATCATTCATACCAGTCCGCCGAACAACACCGATCCCACATATGCCGGGACCGCTGAATACTAGGACGGCGGAGTTTGGGTTAGTGTGCTCGGCTGGGCCATGTCAGTACGCTCCTCGGGCCTAAGTGTCGATACGCGCAAACTCTTTCCGGAACACATGAATAAAGGCGCGCAATACTCAGAACGCAACTGGTGATGCGCGTTCGCTCCGCGCTTTGTTTCTTTAGGTAAAATGTACGGGTAGACGCCGCCACGTAGTTTCCCTCGGTCCGTCCAGTTAACAGGTTCAAGTATTAGCTCTCGTGGTGGACCGCAGGGGTGGCCAGTGCTACTAGACAGTCTGACAGGATTTGCATTTGACGGTTATGTCGTCATGGTTCAGCGCCGCAACCTATTGGTCGGATAGCCGAGAATGAATGATTCAGACAGTCATGTGAGACTTAACACCACATGCACTCTTCCGTAGAGTAGTGGCCCTCACCACACGCACATAATAGGATCCCGTTCTTGTTATCCGCAATCAAGATCCGGCTTTCTCTTCCGTATGGGTCGCATGGGTCAGATATCCAACGCACGCATGCTTAGGATAGGGTGTGTTCCCTTGATTACCACCATCAGATGGCGTCTGTCGCAGTATTGTGCCCCCTCCCAAGGGGTGTCCGGATAGTAAGGGGTTCATGGCCTGCACTGACGGACCGGTACGTCCTGGGCATTTTGTTTGTTGAGAAGAACAAAGCTCAATACGCTAGAATCTATTCAAGGTAATCAGTAGCAATTCATGCCGAGATGTCTCGGCAGCTGCTTTATGACTCTGCTCGAGCTGCTTCAGAGAGGGGAGAAACTGGACCAATCGTGTTCTCCGGTTTCCGCAAAGAGTACTCGTTCCTTAGAGTTGGGGAACAAAAATGTGAATTCCAGGGGACTCAAGGTCAACCGATTAGCCCTAAGGTCGCAGATACTAAACGATTAACGTACACCATGCACGCAGTAAGTCGCCAAGTGCGCGGCGTACAGCTGGTGCCATCCCTTAAAGTGGCGAAACAATGGGAAATGGAGGAATAGTCACTTACTGTTCCGCAGCAATCAGTATGCAGCGTTGTGTCGGTTATAAGGTTCCGCATCCTCGCTGGAAGCTTAATTATGCTGCCGACGTACGCAAGGTTCATCCGTAACGAAGGCCATGGGCGTAAGACGATTTGAGAACCGAAGTTAACCCGGTGCCTAGGACCCCACCCCATCATCCGTATTACGCGTTATAATCTGCTCGTGCTGGTAGACTACGCCGCTACATACGGATCACTCGTCAACCGGGGAGTACGAATCTCTTCTATTTGCAGTAACGAGATTCACGAAGGGCCTAGGTCCCAGAGCACCTGTCCTCAAAAAGGTCTACTATAGCCGAGAATTCAGGTTTTATCATGACCAAGAATTGGACTAAGTAGAGTTAGGGGTGTCCCGTGTGGATAAATAACGGGAACTGCTAGGTCCGTTGGGGACGGTTGTGTTGCGAGAAGGTAAGGTTCTGGTGAACCTTCCAGCTGCCCCTATATCAAAGATGTTTTTAGACACAATTTTGGAATTCTATCGCTAGGATAGCAATAAAAGATGAAACCGGTTTTGACTAACGTATAACCTAGGCAAATCCCAGCTACTCATTATTCTACAAAGGAGGGTGGATAGCAAAGAACGCGTCGGCGTAAAAGCCACCGAGCAAACCTGCGTATCAGCCTCTCGGATACCGTGTCCTGAGCCAGTAAATCGAAAAGCTGTGGTCCGTAAATTTGTACAGAGGTCTGAGACCGTGTAAGGCGTTCGTACACCTAGGACTTACCCAAGTAACTCGAAGAGAGGCTACGTGAAGAAGTCACGTGGTTCAACCTTCAGGTGCCCAGGTCAGAGACCGTCGGGGTCTGGACTCCGGCCCCGATACGACGAAGTTATGCGGTCCGGTTCG'/>

    <sequence taxon='59' value='TACCTACAGCCACAATACAATTCCTGTTCGAACTCTCGATGCAGGCTATCATTCATACCAGTCCGCCGAACAACACCGATCCCACATATGCCGGGACCGCTGAATACTAGGACGGCGGAGTTTGGGTTAGTGTGCTCGGCTGGGCCATGTCAGTACGCTCCTCGGGCCTAAGTGTCGATACGCGCAAACTCTTTCCGGAACACATGAATAAAGGCGCGCAATACTCAGAACGCAACTGGTGATGCGCGTTCGCTCCGCGCTTTGTTTCTTTAGGTAAAATGTACGGGTGGACGCCGCCACGTAGTTTCCCTCGGTCCGTCCAGTTAACAGGTTCAAGTATTAGCTCTCGTGGTGGACCGCAGGGGTGGCCAGTGCTACTAGACAGTCTGACAGGATTTGCATTTGACGGTTATGTCGTCATGGTTCAGCGCCGCAACCTATTGGTCGGATAGCCGAGAATGAATGATTCAGACAGTCATGTGAGACTTAACACCACATGCACTCTTCCGTAGAGTAGTGGCCCTCACCACACGCACATAATAGGATCCCGTTCTTGTTATCCGCAATCAAGATCCGGCTTTCTCTTCCGTATGGGTCGCATGGGTCAGATATCCAACGCACGCATGCTTAGGATAGGGTGTGTTCCCTTGATTACCACCATCAGATGGCGTCTGTCGCAGTATTGTGCCCCCTCCCAAGGGGTGTCCGGATAGTAAGGGGTTCATAGCCTGCACTGACGGACCGGTACGTCCTGGGCATTTTGTTTGTTGAGAAGAACAAAGCTCAATACGCTAGAATCTATTCAAGGTAATCAGTAGCAATTCATGCCGAGATGTCTCGGCAGCTGCTTTATGACTCTGCTCGAGCTGCTTCAGAGAGGGGAGAAACTGGACCAATCGTGTTCTCCGGTTTCCGCAAAGAGTACTCGTTCCTTAGAGTTGGGGAACAAAAATGTGAATTCCAGGGGACTCAAGGTCAACCGATTAGCCCTAAGGTCGCAGATACTAAACGATTAACGTACACCATGCACGCAGTAAGTCGCCAAGTGCGCGGCGTACAGCTGGTGCCATCCCTTAAAGTGGCGAAACAATGGGAAATGGAGGAATAGTCACTTACTGTTCCGCAGCAATCAGTATGCAGCGTTGTGTCGGTTATAAGGTTCCGCATCCTCGCTGGAAGCTTAATTATGCTGCCGACGTACGCAAGGTTCATCCGTAACGAAGGCCATGGGCGTAAGACGATTTGAGAACCGAAGTTAATCCGGTGCCTAGGACCCCATCCCATCATCCGTATTACGCGTTATAATCTGCTCGTGCTGGTAGACTACGCCGCTACATACGGATCACTCGTCAACCGGGGAGTACGAATCTCTTCTATTTGCAGTAACGGGATTCACGAAGGGCCTAGGTCCCAGAGCACCTGTCCTCAAAAAGGTCCACTATAGCCGAGAATTCAGGTTTTATCATGACCAAGAATTGGACTAAGTAGAGTTAGGGGTGTCCCGTGTGGATAAATAACGGGAACTGCTAGGTCCGTTGGGGACGGTTGTGTTGCGAGAAGGTAAGGTTCTGGTGAACCTTCCAGCTGCCCCTATATCAAAGATGTTTTTAGACACAATTTTGGAATTCTATCGCTAGGATAGCAATAAAAGATGAAACCGGTTTTGACTAACGTATAACCTAGGCAAATCCCAGCTACTCATTATTCTACAAAGGAGGGTGGATAGCAAAGAACGCGTCGGCGTAAAAGCCACCGAGCAAACCTGCGTATCAGCCTCTCGGATACCGTGTCCTGAGCCAGTAAATCGAAAAGCTGTGGTCCGTAAATTTGTACAGAGGTCTGAGACCGTGTAAGGCGTTCGTACACCTAGGACTTACCCAAGTAACTCGAAGAGAGGCTACGTGAAGAAGTCACGTGGTTCAACCTTCAGGTGCCCAGGTCAGAGACCGTCGGGGTCTGGACTCCGGCCCCGATACGACGAAGTTATGCGGTCCGGTTCG'/>

    <sequence taxon='84' value='TACCTACAGCCACAATACAATTCCTGCTCGAACTCTCGATGCAGGCTATCATTCATACCAGTCCGCCGAACAACACCGATCCCACATATGCCGGGACCGCTGAATACTAGGACGGCGGAGTTTGGGTTAGTGTGCTCGGCTGGGCCATGTCAGTACGCTCCTCGGGCCTAAGTGTCGATACGCGCAAACTCTTTCCGGAACACATGAATAAAGGCGCGCAATACTCAGAACGCAACTGGTGATGCGCGTTCGCTCCGCGCTTTGTTTCTTTAGGTAAAATGTACGGGTGGACGCCGCCACGTAGTTTCCCTCGGTCCGTCCAGTTAACAGGTTCAAGTATTAGCTCTCGTGGTGGACCGCAGGGGTGGCCAGTGCTACTAGACAGTCTGACAGGATTTGCATTTGACGGTTATGTCGTCATGGTTCAGCGCCGCAACCTATTGGTCGGATAGCCGAGAATGAATGATTCAGACAGTCATGTGAGACTTAACACCACATGCACTCTTCCGTAGAGTAGTGGCCCTCACCACACGCACATAATAGGATCCCGTTCTTGTTATCCGCAATCAAGATCCGGCTTTCTCTTCCGTATGGGTCGCATGGGTCAGATATCCAACGCACGCATGCTTAGGATTGGGTGTGTTCCCTTGATTACCACCATCAGATGGCGTCTGTCGCAGTATTGTGCCCCCTTCCAAGGGGTGTCCGGATAGTAAGGGGTTCATAGCCTGCACTGACGGACCGGTACGTCCTGGGCATTTTGTTTGTTGAGAAGAACAAAGCTCAATACGCTAGAATCTATTCAAGGTAATCAGTAGCAATTCATGCCGAGATGTCTCGGCAGCTGCTTTATGACTCTGCTCGAGCTGCTTCAGAGAGGGGAGAAACTGGACCAATCGTGTTCTCCGGTTTCCGCAAAGAGTACTCGTTCCTTAGAGTTGGGGAACAAAAATGTGAATTCCAGGGGACTCAAGGTCAACCGATTAGCCCTAAGGTCGCAGATACTAAACGATTAACGTACACCATGCACGCAGTAAGTCGCCAAGTGCGCGGCGTACAGCTGGTGCCATCCCCTAAAGTGGCGAAACAATGGGAAATGGAGGAATAGTCACTTACTGTTCCGCAGCAATCAGTATGCAGCGTTGTGTCGGTTATAAGGTTCCGCATCCTCGCTGGAAGCTTAATTATGCTGCCGACGTACGCAAGGTTCATCCGTAACGAAGGCCATGGGCGTAAGACGATTTGAGAACCGAAGTTAATCCGGTGCCTAGGACCCCATCCCATCATCCGTATTACGCGATATAATCTGCTCGTGCTGGTAGACTACGCCGCTACATACGGATCACTCGTCAACCGGGGAGTACGAATCTCTTCTATTTGCAGTAACGGGATTCACGAAGGGCCTAGGTCCCAGAGCACCTGTCCTCAAAAAGGTCCACTATAGCCGAGAATTCAGGTTTTATCATGACCAAGAATTGGACTAAGTAGAGTTAGGGGTGTCCCGTGTGGATAAATAACGGGAACTGCTAGGTCCGTTGGGGACGGTTGTGTTGCGAGAAGGTAAGGTTCTAGTGAACCTTCCAGCTGCCCCTATATCCAAGATGTTTTTAGACACAATTTTGGAATTCTATCGCTAGGATAGCAATAAAAGATGAAACCGGTTTTGACTAACGTATAACCTAGGCCAATCCCAGCCACTCATTATTCCACAAAGGAGGGTGGATAGCAAAGAACGCGTCGGCGTAAAAGCCACCGAGCAAACCTGCGTATCAGCCTCTCGGATACCGTGTCCTGAGCCAGTAAATCGAAAAGCTGTGGTCCGTAAATTTGTACAGAGGTCTGAGACCGTGTAAGGCGTTCGTACACCTAGGACTTACCCAAGTAACTCGAAGAGAGGCTACGTGAAGAAGTCACGTGGTTCAACCTTCAGGTGCCCAGGTCAGAGACCGTCGGGGTCTGGACTCCGGCCCCGATACGACGAAGTTATGCGGTCCGGTTCG'/>

    <sequence taxon='75' value='TACCTACAGCCACAATACAATTCCTGTTCGAACTCTCGATGCAGGCTATCATTCATACCAGTCCGCCGAACAACGCCGATCCCACATATGCCGGGACCGATGAATACTAGGACGGCGGAGTTTGGGTTAGTGTGCTCGGCTGGGCCATGTCAGTACGCTCCTCGGGCCTAAGTGTCGATACGCGCAAGCTCTTTCCGGAACACATGAATAAAGGCGCGCAATACTCAGAACGCAACTGGTGATGCGCGTTCGCTCCGCGCTTTGTTTCTTTAGGTAAAATGTACGGGTGGACGCCGCTACGTAGTTTCCCTCGGTCCGTCTAGTTAACAGGTTCAAGTATTAGGTCTCGTGGTGGACCGCAGGGGTGGTCAGTGCTACTAGACAGTCTGACAGGATTTGCATTTGACGGTCATGTCGTCATGGTTCAGCGCCGCAACCTATTGGTCGGATAGCCGAGAATGAATGATTCAGACAGTCATGTGAGACTTAACACCACATGCACTCTTCCGTAGAGTAGTGGCCCTCACCACACGCACATAATAGGATCCCGTTCTTGTTATCCGCAATCAAGATCCGGCTTTCTCTTCCGTATGGGTCGCATGGGCCACATATCCAACGCACGCATGCTTAGGTTAGGGTGTGTTCCCTTGATTACCACCATCAGATGGCGTCTGTCGCAGTATTGTGCCCCCTCCCAAGGGGTGTCCGGATAGTAAGGGGTTCATAGCCTGCACTGACGGACCGGTACGTCCTGGGCATTTTGTTTGTTGAGAAGAACAAAGCTCAATACGTTAGAATCTATTCAAGGTAATCAGTAGCAACTCATGCCGAGATGTCTCGGCAGCTGCTTTATGACTCTGCTCGAGCTGCTTCAGAAAGGGGAGAAACTGGACCAATCGTGTTCTCCGGTTTTCGCAAAGAGTACTCGTTCCTTAGAGTTGGGGAACAAAAATGTGAATTCCAGGGGACTCAAGGTCAACCGACTAGCCCTAAGGTCGCAGATACTAAACGATTAACGTACACCATGCACGCAGTAAGCCGCCAAGTGCGCGGCGTACAGCTGGTGCCATCCCTTAAAGTGGCGAAACAATGGGAAATGGAGGAATAGTCACTTACTGTTCCGCAGCCATCAGTATGCAGCGTTGTGTCGGTTATAAGGTTCCGCATCCTCGCTGGAAGCTTAATTATGCTGCCGACGTACGCAAGGTTCATCCGTAACGAAGGCCATGGGCGTAAGACGATTTGAGAACCGAAGTTAATCCGGTGCCTAGGACCCCATCCCATCATCCGTATTACGCGTTATAATCTGCTCGTGCTGGTAGACTACGCCGCTACATACGGATCACTCGTCAACCGGGGAGTACGAATCTCTTCTATTTGCAGTAACGGGATTCCCGAAGGGCCTAGGTCCCAAAGCACCTGCCCTCAAAAAGGTCCACTATAGCCGAGAATTCAGGTTTTATCACGACCAAGAATTGGACTAAGTAGAGTTAGGGGTGTCCCGTGTGGATAAATAACGGGAACTGCTAGGTCCGTTGGGGACGGTTGTGTTGCGAGAAGGCAAGGTTCTGGTGAACCTTCCAGCTGCCCCTATATCGAAGATGTTTTTAGACACAATTTGGGAATTCTATCGCTAGGATAGCAATAAAGGATGAAACCGATTTTGACTAACGTATAACCTAGGCAGATCCCAGCTACTCATTATTCTACAAAGGAGGGTGGATAGCAAAGAACGCGTCGGCGTAAAAGCCACCGAGCAAACCTGCGTATCAGCCTCTCGGATACCGTGTCCTGAGCCAGTAAATCGAAAAGCTGTGGTCCGTAAATCTATACAGAGGTCTGAGACCGTGTAAGGCGTTCGTACACCTAGGACTTACCCAAGTAACTCGAAGAGAGGCTACGTGAAGAAGTCACGTGGTTTAACCTTCAGGTGCCCAGGTCAGAGACCGTCGGGGTCTGGACTCCGGCCCCGATACGACGAAGTTATGCGGTCCGGTTCG'/>

    <sequence taxon='76' value='TACCTACAGCCACAATACAATTCCTGTTCGAACTCTCAATGCAGGCTATCATTCATACCAGTCCGCCGAACAACGCCGATCCCACATATGCCGGGACCGATGAATACTAGGACGGCGGAGTTTGGGTTAGTGTGCTCGGCTGGGCCATGTCAGTACGCTCCTCGGGCCTAAGTGTCGATACGCGCAAGCTCTTTCCGGAACACATGAATAAAGGCGCGCAATACTCAGAACGCAACTGGTGATGCGCGTTCGCTCCGCGCTTTGTTTCTTTAGGTAAAATGTACGGGTGGACGCCGCTACGTAGTTTCCCTCGGTCCGTCTAGTTAACAGGTTCAAGTATTAGGTCTCGTGGTGGACCGCAGGGGTGGTCAGTGCTACTAGACAGTCTGACAGGATTTGCATTTGACGGTTATGTCGTCATGGTTCAGCGCCGCAACCTATTGGTCGGATAGCCGAGAATGAATGATTCAGACAGTCATGTGAGACTTAACACCACATGCACTCTTCCGTAGAGTAGTGGCCCTCACCACACGCACATAATAGGATCCCGTTCTTGTTATCCGCAATCAAGATCCGGCTTTCTCTTCCGTATGGGTCGCATGGGTCACATATCCAACGCACGCATGCTTAGGATAGGGTGTGTTCCCTTGATTACCACCATCAGATGGCGTCTGTCGCAGTATTGTGCCCCCTCCCAAGGGGTGTCCGGATAGTAAGGGGTTCATAGCCTGCACTGACGGACCGGTACGTCCTGGGCATTTTGTTTGTTGAGAAGAACAAAGCTCAATACGTTAGAATCTATTCAAGGTAATCAGTAGCAACTCATGCCGAGATGTCTCGGCAGCTGCTTTATGACTCTGCTCGAGCTGCTTCAGAAAGGGGAGAAACTGGACCAATCGTGTTCTCCGGTTTTCGCAAAGAGTACTCGTTCCTTAGAGTTGGGGAACAAAAATGTGAATTCCAGGGGACTCAAGGTCAACCGACTAGCCCTAAGGTCGCAGATACTAAACGATTAACGTACACCATGCACGCAGTAAGTCGCCAAGTGCGCGGCGTACAGCTGGTGCCATCCCTTAAAGTGGCGAAACAATGGGAAATGGAGGAATAGTCACTTACTGTTCCGCAGCCATCAGTATGCAGCGTTGTGTCGGTTATAAGGTTCCGCATCCTCGCTGGAAGCTTAATTATGCTGCCGACGTACGCAAGGTTCATCCGTAACGAAGGCCATGGGCGTAAGACGATTTGAGAACCGAAGTTAATCCGGTGCCTAGGACCCCATCCCATCATCCGTATTACGCGTTATAATCTGCTCGTGCTGGTAGACTACGCCGCTACATACGGATCACTCGTCAACCGGGGAGTACGAATCTCTTCTATTTGCAGTAACGGGATTCCCGAAGGGCCTAGGTCCCAAAGCACCTGTCCTCAAAAAGGTCCACTATAGCCGAGAATTCAGGTTTTATCACGACCAAGAATTGGACTAAGTAGAGTTAGGGGTGTCCCGTGTGGATAAATAACGGGAACTGCTAGGTCCGTTGGGGACGGTTGTGTTGCGAGAAGGTAAGGTTCTGGTGAACCTTCCAGCTGCCCCTATATCAAAGATGTTTTTAGACACAATTTGGGAATTCTATCGCTAGGATAGCAATAAAAGATGAAACCGGTTTTGACTAACGTATAACCTAGGCAGATCCCAGCTACTCATTATTCTACAAAGGAGGGTGGATAGCAAAGAACGCGTCGGCGTAAAAGCCACCGAGCAAACCTGCGTATCAGCCTCTCGGATACTGTGTCCTGAGCCAGTAAGTCGAAAAGCTGTGGTCCGTAAATCTGTACAAAGGTCTGAGACCGTGTAAGGCGTTCGTACACCTAGGACTTACCCAAGTAACTCGAAGAGAGGCTACGTGAAGAAGTCACGTGGTTTAACCTTCAGGTGCCCAGGTCAGAGACCGTCGGGGTCTGGACTCCGGCCCCGATACGACGAAGTTATGTGGTCCGGTTCG'/>

    <sequence taxon='89' value='TACCTACAGCCACAATACAATTCCTGTTCAAACTCTCAATGCAGGCTATCATTCATACCAGTCCGCCGAACAACGCCGATCCCACATATGCCGGGACCGATGAATACTAGGACGGCGGAGTTTGGGTTAGTGTGCTCGGCTGGGCCATGTCAGTACGCTCCTCGGGCCTAAGTGTCGATACGCGCAAGCTCTTTCCGGAACACATGAATAAAGGCGCGCAATACTCAGAACGCAACTGGTGATGCGCGTTCGCTCCGCGCTTTGTTTCTTTAGGTAAAATGTACGGGTGGACGCCGCTACGTAGTTTCCCTCGGTCCGTCTAGTTAACAGGTTCAAGTATTAGGTCTCGCGGTGAACCGCAGGGGTGGTCAGTGCTACTAGACAGTCTGACAGGATTTGCATTTGACGGTTATGTCGTCATGGTTCAGCGCCGCAACCTATTGGTCGGATAGCCGAGAATGAATGATTCAGACAGTCATGTGAGACTTAACACCACATGCACTCTTCCGTAGAGTAGTGGCCCTCACCACACGCACATAATAGGATCCCGTTCTTGTTATCCGCAATCAAGATCCGGTTTTCTCTTCCGTATGGGTCGCATGGGTCACATATCCAACGCACGCATGCTTAGGATAGGGTGTGTTCCCTTGATTACCACCATCAGATGGCGTCTGTCGCAGTATTGTGCCCCCTCCCAAGGGGTGTCCGGATAGTAAGGGGTTCATAGCCTGCACTGACGGACCGGTACGTCCTGGGCATTTTGTTTGTTGAGAAGAACAAAGCTCAATACGTTAGAATCTATTCAAGGTAATCAGTAGCAACTCATGCCGAGATGTCTCGGCAGCTGCTTTATGACTCTGCTCGAGCTGCTTCAGAAAGGGGAGAAACTGGACCAATCGTGTTCTCCGGTTTTCGCAAAGAGTACTCGTTCCTTAGAGTTGGGGAACAAAAATGTGAATTCCAGGGGACTCAAGGTCAACCGACTAGCCCTAAGGTCGCAGATACTAAACGATCAACGTACACCATGCACGCAGTAAGTCGCCAAGTGCGCGGCGTACAGCTGGTGCCATCCCTTAAAGTGGCGAAACAATGGGAAATGGAGGAATAGTCACTTACTGTTCCGCAGCCATCAGTATGCAGCGTTGTGTCGGTTATAAGGTTCCGCATCCTCGCTGGAAGCTTAATTATGCTGCCGACGTACGCAAGGTTCATCCGTAACGAAGGCCATGGGCGTAAGACGATTTGAGAACCGGAGTTAATCCGGTGCCTAGGACCCCATCCCATCATCCGTATTACGCGTTATAATCTGCTCGTGCTGGTAGACTACGCCGCTACATACGGATCACTCGTCAACCGGGGAGTACGAATCTCTTCTATTTGCAGTGACGGGATTCCCGAAGGGCCTAGGTCCCAAAGCACCTGTCCTCAAAAAGGTCCACTATAGCCGAGAATTCAGGTTTTATCACGACCAAGAATTGGACTAAGTAGAGTTAGGGGTGTCCCGTGTGGATAAATAACGGGAACTGCTAGGTCCGTTGGGGACGGTTGTGTTGCGAGAAGGTAAGGTTCTGGTGAACCTTCCAGCTGCCCCTATATCAAAGATGTTTTTAAACACAATTTGGGTATTCTATCGCTAGGATAGCAATAAAAGATGAAACCGGTTTTGACTAACGTATAACCTAGGCAGCTCCCAGCTACTCATTATTCTACGAAGGAGGGTGGATAGCAAAGAACGCGTCGGCGTAAAAGCCACCGAGCAAACCTGCGTATCAGCCTCTCGGATACTGTGTCCTGAGCCAGTAAGTCGAAAAGCTGTGGTCCGTAAATCTGTACAAAGGTCTGAGACCGTGTAAGGCGTTCGTACACCTAGGACTTACCCAAGTAACTCGAAGAGAGGCTACGCGAAGAAGTCACGTGGTTTAACCTTCAGGTGCCCAGGTCAGAGACCGTCGGGGTCTGGACTCCGGCCCCGATACGACGAAGTTATATGGTCCGGTTCG'/>

    <sequence taxon='36' value='TACCTACAGCCACAATACAATTCCTGTTCGAACTCTCGATGCAGGCTATCATTCATACCAGTCCGCCGAACAACACCGATCCCACATATGCCGGGACCGCTGAATACTAGGACGGCGGAGTTTGGGTTAGTGTGCTCGGCTGGGCCATGTCAGTACGCTCCTCGGGCCTAAGTGTCGATACGCGCAAACTCTTTCCGGAACACATGAATAGAGGCGCGCAATACTCAGAACGCAACTGGTGATGCGCGTTCGCTCTGCGCTTTGTTTCTTTAGGTAAAATGTACGGGCGGACGCCGCCACGTAGTTTCCCTCGGTCCGTCCAGTTAACAGGTTCAAGTATTAGGTCTCGTGGTGGACCGCAGGGGTGGCCAGTGCTACTAGACAGTCTGACAGGATTTGCATTTGACGGTTATGTCGTCATGGTTCAGCGCCGCGACCTATTGGTCGGATAGCCGAGAATGAATGATTCAGACAGTCATGTGCGACTTAACACCACATACACTCTTCCGTAGAGAAATGGCCCTCACCACACGCACATAATAGGATCCCGTTCTTGTTATCAGCAATCAATATCCGGCTTTCTCTTCCGTATGGGTCGCATGGGTCAGATATCCAACGCACGCATGCTTAGGATAGGGTGTGTTCCCTTAATTACCACCATCAGATGGGGTCTGTCGCAGTATTGTGCCCCCTCCCAAGGGGTGTCCGGATAGTAAGGGGTTCATAGCCTGCACTGACGGACCGGTACGTCCTGGGCGTTTTGTTTGTTGAGAAGAACGAAGCTCAATACGCTAGAATCTATTCAAGGTAATCAGTAGCAATTCATGCCGAGATGTCTCGGCAGCTGCTTTATGACTCTGCTCGAGCTGCTTCAGAAAGGGGAGAAACTGGACCAATCGTGTTCTCCGGTTTCCGCAAAGAGTACTCGTTCCTTAGAGTTGGGGAACAAAAGTGTGAATTCCAGGGGACTCAAGGTCAACCGATTAGCCCTAAGGTCGCAGATACTAAACGATTAACGTACACCATGCACGCAGTAAGTCGCCAAGTGCGCGGCGTACAGCTGGTGCCATCCCTTAAAGTGGCGAAACAATGGGAAATGGAGGAATAGTCACTTACTGTTCCGCAGCAATTAGTATGCAGCGTTGTGTCGGTTATAAGGTTCCGCATCCTCGCTGGAAGCTTAATTATGCTGCCGACGTACGCAAGGTTCATCCGTAACGAAGGCCATGGGCGTAAGACGATTTGAGAACCGAAGTTAATCCGGTGCCTAGGACCCCATCCCATCATTCGTATCACGCGTTATAATCTGCTCGTGCTGGTAGACTACGCCGCTACATACGGATTACTCGTCAACCGGGGAGTACGAATCTCTTCTATTTGCAGTAACGGGATTCACGAAGGGCCTAGGTCCCAGAGCACCTGTCCTCAAAAAGGTCCACTATAGCCGAGAATTCAGGTTTTATCATGACCAAGAATTGGACTAAGTAGAGTTAGGGGTGTCCCGTGTGGATAAATAGCGGGAACTGCTAGGTCCGTTGGGGACGGTTGTGTTGCGAGAAGGTAAGGTTCTGGTGAACCTTCCAGCTGCCCCTATATCAAAGATGTTTTTAGACACAATTTTGGAATTCTATCGCTAGGATAGCAATAAAAGATGAAACCGGTTTTGACTAACGTATAACCTAGGCAAATCCCAGCTACTCATTATTCTACAAAGGAGGGTGGATAGCAAAGAACGCGTCGGCGTAAAAGCCACCGAGCAAACCTGCGTATCAGCCTCTCGGATACCGTGTCCTGAGCCAGTAAATCGAGAAGCTGTGGTCCGTAAATTTGTACAGAGGTCTGAGACCGTGTAAGGCGTTCGTACACCTAGGACTTACCCAAGTAACTCGAAGAGGGGCCACGTGAAGAAGTCACGTGGTTCAACTTTCAGGTGCCCAGGTCAGAGACCGTCGGGGTCTGGACTCCGGCCCCGATACGACGAAGTTATGCGGTCCGGTCCG'/>

    <sequence taxon='37' value='TACCTACAGCCACAATACAATTCCTGTTCGAACTCTCGATGCAGGCTATCATTCATACCAGTCCGCCGAACAACACCGATCCCACATATGCCGGGACCGCTGAATACTAGGACGGCGGAGTTTGGGTTAGTGTGCTCGGCTGGGCCATGTCAGTACGCTCCTCGGGCCTAAGTGTCGATACGCGCAAACTCTTTCCGGAACACATGAATAGAGGCGCGCAATACTCAGAACGCAACTGGTGATGCGCGTTCGCTCTGCGCTTTGTTTCTTTAGGTAAAATGTACGGGCGGACGCCGCCACGTAGTTTCCCTCGGTCCGTCCAGTTAACAGGTTCAAGTATTAGGTCTCGTGGTGGACCGCAGGGGTGGCCAGTGCTACTAGACAGTCTGACAGGATTTGCATTTGACGGTTATGTCGTCATGGTTCAGCGCCGCGACCTATTGGTCGGATAGCCGAGAATGAATGATTCAGACAGTCATGTGCGACTTAACACCACATACACTCTTCCGTAGAGAAATGGCCCTCACCACACGCACATAATAGGATCCCGTTCTTGTTATCAGCAATCAATATCCGGCTTTCTCTTCCGTATGGGTCGCATGGGTCAGATATCCAACGCACGCATGCTTAGGATAGGGTGTGTTCCCTTAATTACCACCATCAGATGGGGTCTGTCGCAGTATTGTGCCCCCTCCCAAGGGGTGTCCGGATAGTAAGGGGTTCATAGCCTGCACTGACGGACCGGTACGTCCTGGGCGTTTTGTTTGTTGAGAAGAACGAAGCTCAATACGCTAGAATCTATTCAAGGTAATCAGTAGCAATTCATGCCGAGATGTCTCGGCAGCTGCTTTATGACTCTGCTCGAGCTGCTTCAGAAAGGGGAGAAACTGGACCAATCGTGTTCTCCGGTTTCCGCAAAGAGTACTCGTTCCTTAGAGTTGGGGAACAAAAGTGTGAATTCCAGGGGACTCAAGGTCAACCGATTAGCCCTAAGGTCGCAGATACTAAACGATTAACGTACACCATGCACGCAGTAGGTCGCCAAGTGCGCGGCGTACAGCTGGTGCCATCCCTTAAAGTGGCGAAACAATGGGAAATGGAGGAATAGTCACTTACTGTTCCGCAGCAATTAGTATGCAGCGTTGTGTCGGTTATAAGGTTCCGCATCCTCGCTGGAAGCTTAATTATGCTGCCGACGTACGCAAGGTTCATCCGTAACGAAGGCCATGGGCGTAAGACGATTTGAGAACCGAAGTTAATCCGGTGCCTAGGACCCCATCCCATCATTCGTATTACGCGTTATAATCTGCTCGTGCTGGTAGACTACGCCGCTACATACGGATTACTCGTCAACCGGGGAGTACGAATCTCTTCTATTTGCAGTAACGGGATTCACGAAGGGCCTAGGTCCCAGAGCACCTGTCCTCAAAAAGGTCCACTATAGCCGAGAATTCAGGTTTTATCATGACCAAGAATTGGACTAAGTAGAGTTAGGGGTGTCCCGTGTGGATAAATAGCGGGAACTGCTAGGTCCGTTGGGGACGGTTGTGTTGCGAGAGGGTAAGGTTCTGGTGAACCTTCCAGCTGCCCCTATATCAAAGATGTTTTTAGACACAATTTTGGAATTCTATCGCTAGGATAGCAATAAAAGATGAAACCGGTTTTGACTAACGTATAACCTAGGCAAATCCCAGCTACTCATTATTCTACAAAGGAGGGTGGATAGCAAAGAACGCGTCGGCGTAAAAGCCACCGAGCAAACCTGCGTATCAGCCTCTCGGATACCGTGTCCTGAGCCAGTAAATCGAGAAGCTGTGGTCCGTAAATTTGTACAGAGGTCTGAGACCGTGTAAGGCGTTCGTACACCTAGGACTTACCCAAGTAACTCGAAGAGGGGCCACGTGAAGAAGTCACGTGGTTCAACTTTCAGGTGCCCAGGTCAGAGACCGTCGGGGTCTGGACTCCGGCCCCGATACGACGAAGTTATGCGGTCCGGTCCG'/>

    <sequence taxon='41' value='TACCTACAGCCACAATACAATTCCTGTTCGAACTCTCGATGCAGGCTATCATTCATACCAGTCCGCCGAACAACACCGACCCCACATATGCCGGGACCGCTGAATACTAGGACGGCGGAGTTTGGGTTAGTGTGCTCGGCTGGGCCATGTCAGTACGCTCCTAGGGCCTAAGTGTCGATACGCGCAAATTCTTTCCGGAACACATGAATAGAGGCGCGCAATACTCAGAACGCAACTGGTGATGCGCGTTCGCTCCGCGCTTTGTTTCTTTAGGTAAAATGTACGGGCGGACGCCGCCACGTAGTTTCCCTCGGTCCGTCCAGTTAACAGGTTCAAGTATTAGGTCTCGTGGTGGACCGCAGGGGTGACCAGTGCTACTAGACAGTCTGACAGGATTTGCATTTGACGGTTATGTCGTCATGGTTCAGCGCCGCAACCTGTTGGTCGGATAGCCGAGAATGAATGATTCAGACAGTCATGTGCGACTTAACACCACATGCACTCTTCCGTAGAGAAGTGGCCCTCACCACACGCACATAATAGGATCCCGTTCTTGTTATCCGCAATCAATATCCGGTTTTCTCTTCCGTATGGGTCGCATGGGTCAGATATCCAACGCACGCATGTTTAGGATAGGATGTGTTCCCTTGATTACCACCATCAGATGGGGTCTGTCGCAGTACTGTGCCCCCTCCCAAGGGGTGTCCGGATAGTAAGGGGTTCATAGCCTGCACTGACGGACCGGTACGTCCTGGGCATTTTGTTTGTTGAGAAGAACAAAGCTCGATACGCTAGAATCTATTCAAGGTAATCAGTAGCAATTCATGCCGAGATGTCTCGGCAGCTGCTTTATGACTCTGCTCGAGCTGCCTCAGAAAGGGGAGAAACTGGACCAATCGTGTTCTCCGGTTTCCGCAAAGAGTACTCGTTCCTTAGAGTTGGGGAACACAAGTGTGAATTCCAGGGGACTCAAGGTAAACCGATTAGCCCTAAGGTCGCAGATACTAAACGATTAACGTACACCATGCACGCAGTAAGTCGCCAAGTGCGCGGCGTACAGCTGGTGCCATCCCTTAAAGTGGCGAAACAATGGGAAATGGAGGAATAGTCACTTACTGTTCCGCAGCAATTAGTATGCAGCGTTGTGTCGGTTATAAGGTTCCGCATCCTCGCTGGAAGCTTAATTATGCTGCCGACGTACGCAAGGTTCATCCGTAACGAAGGCCATGGGCGTAAGACGATTTGGGAACCGAAGTTAATCCGGTGCCTAGGACCCCATCCCATCATTCGTATTACGCGTTATAATCTGCTCGTGCTGGTAGACTACGCCGCTACATACGGATTACTCGTCAACCGGGGAGTACGAATCTCTTCTATTTGCAGTAACGGGATTCACGAAGGGCCTAGGTCCCAGAGCACCTGTCCTCAAAAAGGTCCACTATAGCCGAGAATTCAGGTTTTATCATGACCAAGAATTGGACTAAGTAGAGTTAGGGGTGTCCCGTGTGGATAAATAACGGGAACTGCTAGGTCCGTTGGGGACGGTTGTGTTGCGAGAAGGTAAGGTTCTGGTGAACCTTCCAGCTGCCCCTATATCAAAGATGTTTTTAGACACAATTTTGGAATTCTATCGCTAGGATAGCAATAAAAGATGAAACCGGTTTTGACTAACGTATAACCTAGGCAAACCCCAGCTCCTCATTATTCTACAAAGGAGGGTGGATAGCAAAGAACGCGTCGGCGTAAAAGCCACCGAGCAAACCTGCGTATCAGCCTCTCGGATACCGTGTCCTGAGCCAGTAAATCGAAAAGCTGTGGTCCGTAAATTTGTACAGAGGTCTGAGACCGTGTAAGGCGTTCATAGACCTAGGACTTACCCAAGTAACTCGAAGAAAGGCTACGTGAAGAAGTCACGTGGTTCAACCTTCAGGTGCCCAGGTCAGAGACCGTCGGGGTCTGAACTCCGGCCCCGATACGACGAAGTTATGCGGTCCGGTCCG'/>

    <sequence taxon='67' value='TACCTACAGCCACAATACAATTCCTGTTCGAACTCTCGATGCAGGCTATCATTCATACCAGTCCGCCGAACAACACCGACCCCACATATGCCGGGACCGCTGAATACTAGGACGGCGGAGTTTGGGTTAGTGTGCTCGGCTGGGCCATGTCAGTACGCTCCTAGGGCCTAAGTGTCGATACGCGCAAATTCTTTCCGGAACACATGAATAGAGGCGCGCAATACTCAGAACGCAACTGGTGATGCGCGTTCGCTCCGCGCTTTGTTTCTTTAGGTAAAATGTACGGGCGGACGCCGCCACGTAGTTTCCCTCGGTCCGTCCAGTTAACAGGTTCAAGTATTAGGTCTCGTGGTGGACCGCAGGGGTGACCAGTGCTACTAGACAGTCTGACAGGATTTGCATTTGACGGTTATGTCGTCATGGTTCAGCGCCGCAACCTGTTGGTCGGATAGCCGAGAATGAATGATTCAGACAGTCATGTGCGACTTAACACCACATGCACTCTTCCGTAGAGAAGTGGCCCTCACCACACGCACATAATCGGATCCCGTTCTTGTTATCCGCAATCAATATCCGGTTTTCTCTTCCGTATGGGTCGCATGGGTCAGATATCCAACGCACGCATGTTTAGGATAGGATGTGTTCCCTTGATTACCACCATCAGATGGGGTCTGTCGCAGTACTGTGCCCCCTCCCAAGGGGTGTCCGGATAGTAAGGGGTTCATAGCCTGCACTGTCGGACCGGTACGTCCTGGGCATTTTGTTTGTTGAGAAGAACAAAGCTCGATACGCTAGAATCTATTCAAGGTAATCAGTAGCAATTCATGCCGAGATGTCTCGGCAGCTGCTTTATGACTCTGCTCGAGCTGCCTCAGAAAGGGGAGAAACTGGACCAATCGTGTTCTCCGCTTACCGCAAAGAGTACTCGTTCCTTAGAGTTGGGGAACACAAGTGTGAATTCCAGGGGACTCAAGGTAAACCGATTAGCCCTAAGGTCGCAGATACTAAACGATTAACGTACACCATGCACGCAGTAAGTCGCCAAGTGCGCGGCGTACAGCTGGTGCCATCCCTTAAAGTGGCGAAACAATGGGAAATGGAGGAATAGTCACTTACTGTTCCGCAGCAATTAGTATGCAGCGTTGTGTCGGTTATAAGGTTCCGCATCCTCGCTGGAAGCTTAATTATGCTGCCGACGTACGCAAGGTTCATCCGTAACGAAGGCCATGGGCGTAAGACGATTTGGGAACCGAAGTTAATCCGGTGCCTAGGACCCCATCCCATCATTCGTATTACGCGTTATAATCTGCTCGTGCTGGTAGACTACGCCGCTTCATACGGATTACTCGTCAACCGGAGAGTACGAATCTCTTCTATTTGCAGTAACGGGATTCACGAAGGGCCTAGGTCCCAGAGCACCTGTCCTCAAAAAGGTCCACTATAGCCGAGAATTCAGGTTTTATCATGACCAAGAATTGGACTAAGTAGAGTTAGGGATGTCCCGTGTGGATAAATAACGGGAACTGCTAGGTCCGTTGGGGACGGTTGTGTTGCGAGAAGGTAAGGTTCTGGTGAACCTTCCAGCTGCCCCTATATCAAAGATGTTTTTAGACACAAATTTGGAATTCTATCGCTAGGATAGCAATAAAAGATGAAACCGGTTTTGACTAACGTATAACCTAGGCAAACCCCAGCTCCTCATTATTCTACAAAGGAGGGTGGATAGCAAAGAACGCGTCGGCGTAAAAGCCACCGAGCAAACCTGCGTATCAGCCTCTCGGATACCGTGTCCTGAGCCAGTAGATCGAAAAGCTGTGGTCCGTAAATTTGTACAGAGGTCTGAGACCGTGTAAGGCGTTCATAGACCTAGGACTTACCCAAGTAACTCGAAGAAAGGCTACGTGAAGAAGTCACGTGGTTCAACCTTCAGGTGCCCAGGTCAGAGACCGTCGGGGTATGAACTCCGGCCCCGATACGACGAAGTTATGCGGTCCGGTCCG'/>

    <sequence taxon='68' value='TACCTACAGCCACAATACAATTCCTGTTCGAACTCTCGATGCAGGCTATCATTCATACCAGTCCGCCGAACAACACCGACCCCACATATGCCGGGACCGCTGAATACTAGGACGGCGGAGTTTGGGTTAGTGTGCTCGGCTGGGCCATGTCAGTACGCTCCTAGGGCCTAAGTGTCGATACGCGCAAATTCTTTCCGGAACACATGAATAGAGGCGCGCAATACTCAGAACGCAACTGGTGATGCGCGTTCGCTCCGCGCTTTGTTTCTTTAGGTAAAATGTACGGGCGGACGCCGCCACGTAGTTTCCCTCGGTCCGTCCAGTTAACAGGTTCAAGTATTAGGTCTCGTGGTGGACCGCAGGGGGGACCAGTGCTACTAGACAGTCTGACAGGATTTGCATTTGACGGTTATGTCGTCATGGTTCAGCGCCGCAACCTGTTGGTCGGATAGCCGAGAATGAATGATTCAGACAGTCATGTGCGACTTAACACCACATGCACTCTTCCGTAGAGAAGTGGCCCTCACCACACGCACATAATAGGATCCCGTTCTTGTTATCCGCAATCAATATCCGGTTTTCTCTTCCGTATGGGTCGCATGGGTCAGATATCCAACGCACGCATGTTTAGGATAGGATGTGTTCCATTGATTACCACCATCAGATGGGGTCTGTCGCAGTACTGTGCCCCCTCCCAAGGGGTGTCCGGATAGTAAGGGGTTCATAGCCTGCACTGACGGACCGGTACGTCCTGGGCATTTTGTTTGTTGAGAAGAACAAAGCTCGATACGCTAGAATCTATTCAAGGTAATCAGTAGAAATTCATGCCGAGATGTCTCGGCAGCTGCTTTATGACTCTGCTCGAGCTGCCTCAGAAAGGGGAGAAACTGGACCAATCGTGTTCTCCGGTTTCCGCAAAGAGTACTCGTTCCTTAGAGTTGGGGAACACAAGTGTGAATTCCAGGGGACTCAAGGTAAACCGATTAGCCCTAAGGTCGCAGATACTAAACGATTAACGTACACCATGCACGCAGTAAGTCGCCAAGTGCGCGGCGTACAGCTGGTGCCATCCCTTAAAGTGGCGAAACAATGGGAAATGGAGGAATAGTCACTTACTGTTCCGCAGCAATTAGTATGCAGCGTTGTGTCGGTTATAAGGTTCCGCATCCTCGCTGGAAGCTTAATTATGCTGCCGACGTACGCAAGGTTCATCCGTAACGAAGGCCATGGGCGTAAGACGATTTGGGAACCGAAGTTAATCCGGTGCCTAGGACCCCATCCCATCATTCGCATTACGCGTTATAATCTGCTCGTGCTGGTAGACTACGCCGCTACATACGGATTACTCGTCAACCGGGGAGTACGAATCTCTTCTATTTGCAGTAACGGGATTCACGAAGGGCCTAGGTCCCAGAGCACCTGTCCTCAAAAAGGTCCACTATAGCCGAGAATTCAGGTTTTATCATGACCAAGAATTGGACTAAGTAGAGTTAGGGATGTCCCGTGTGGATAAATAACGGGAACTGCTAGGTCCGTTGGGGACGGTTGTGTTGCGAGAAGGTAAGGTTCTGGTGAACCTTCCAGCTGCCCCTATATCAAAGATGTTTTTAGACACAATTTTGGAATTCTATCGCTAGGATAGCAATAAAAGATGAAACCGGTTTTGACTAACGTATAACCTAGGCAAACCCCAGCTCCTCATTATTCTACAAAGGAGGGTGGATAGCAAAGAACGCGTCGGCGTAAAAGACACCGAGCAAACCTGCGTATCAGCCTCTCGGATACCGTGTCCTGAGCCAGTAAATCGAAAAGCTGTGGTCCGTAAATTTGTACAGAGGTCTGAGACCGTGTAAGGCGTTCATAGACCTAGGACTTACCCAAGTAACTCGAAGAAAGGCTACGTGAAGAAGTCACGTGGTTCAACCTTCAGGTGCCCAGGTCAGAGACCGTCGGGGTCTGAACTCCGGCCCCGATACGACGAAGTTATGCGGTCCGGTCCG'/>

    <sequence taxon='58' value='TACCTACAGCCACAATACAATTCCTGTTCGAACTCTCGATGCAGGCTATCATTCATACCAGTCCGCCGAACAACACCGACCCCACATATGCCGGGACCGCTGAATACTAGGACGGCGGAGTTTGGGTTAGTGTGCTCGGCTGGGCCATGTCAGTACGCTCCTAGGGCCTAAGTGTCGATACGCGCAAACTCTTTCCGGAACACATGAATAGAGGCGCGCAATACTCAGAACGCAACTGGTGATGCGCGTTCGCTCCGCGCTTTGTTTCTTTAGGTAAAATGTACGGGCGGACGCCGCCACGTAGTTTCCCTCGGTCCGTCCAGTTAACAGGTTCAAGTATTAGGTCTCGTGGTGGACCGCAGGGGTGACCAGTGCTACTAGACAGTCTGACAGGATTTGCATTTGACGGTTATGTCGTCATGGTTCAGCGCCGCAACCTATTGGTCGGATAGCCGAGAATGAATGATTCAGACAGTCATGTGCGACTTAACACCACATGCACTCTTCTGTAGAGAAGTGACCCTCACCACACGCACATAATAGGATCCCGTTCTTGTTATCCGCAATCAATATCCGGTTTTCTCTTCCGTATGAGTCGCATGAGTCAGATATCCAACGCACGCATGTTTAGGATAGGATGTGTTCCCTTGATTACCACCATCAGATGGGGTCTGTCGCAGTACTGTGCCCCCTCCCAAGGGGTGTCCGGATAGTAAGGGGTTCATAGCCTGCACTGACGGACCGGTACGTCCTGGGCATTTTGTTTGTTGAGAAGAACAAAGCTCGATACGCTAGAATCTATTCAAGGTAATCAGTAGCAATTCATGCCGAGATGTCTCGGCAGCTGCTTTATGACTCTGCTCGAGCTGCTTCAGAAAGGGGAGAAACTGGACCAATCGTGTTCTCCGGTTTCCGCAAAGAGTACTCGTTCCTTAGAGTTGGGGAACACAAGTGTGAATTCCAGGGGACTCAAGGTAAACCGATTAGCCCTAAGGTCGCAGATACTAAACGATTAACGTACACCATGCACGCAGTAAGTCGCCAAGTGCGCGGCGTACAGCTGGTGCCATCCCTTAAAGTGGCGAAACAATGGGAAATGGAGGAATAGTCACTTACTGTTCCGCAGCAATTAGTATGCAGCGTTGTGTCGGTTATAAGGTTCCGCATCCTCGCTGGAAGCTTAATTATGCTGCCGACGTACGCAAGGTTCATCCGTAACGAAGGCCATGGGCGTAAGACGATTTGGGAACCGAAGTTAATCCGGTGCCTAGGACCCCATCCCATCATTCGTATTACGCGTTATAATCTGCTCGTGCTGGTAGACTACGCCGCTACATACGGATTACTCGTCAACCGGGGAGTACGAATCTCTTCTATTTGCAGTAACGGGATTCACGAAGGGCCTAGGTCCCAGAGCGCCTGTCCTCAAAAAGGTCCACTATAGCCGAGAATTCAGGTTTTATCATGACCAAGAATTGGGCTAAGTAGAGTTAGGGGTGTCCCGTGTGGATAAATAACGGGAACTGCTAGGTCCGTTGGGGACGGTTGTGTTGCGAGAAGGTAAGGTTCTGGTGAACCTTCCAGCTGCCCCTATATCAAAGATGTTTTTAGACACAATTTTGGAATTCTATCGCTAGGATAGCAATAAAAGATGAAACCGGTTTTGACTAACGTATAACCTAGGCAAACCCCAGCTCCTCATTATTCTACAAAGGAGGGTGGATAGCAAAGAACGCGTCGGCGTAAAAGCCACCGAGCAAACCTGCGTATCAGCCTCTCGGATACCGTGTCCTGAGCCAGTAAATCGAAAAGCTGTGGTCCGTAAATTTGTACAGAGGTCTGAGACCGTGTAAGGCGTTCATACACCTAGGACTTACCCAAGTGACTCGAAGAAAGGCTACGTGAAGAAGTCACGTGGTTCAACCTTCAGGTGCCCAGGTCAGAGACCGTCGGGGTCTGGACTCCGGCCCCGATACGACGAAGTTATGCGGTCCGGTCCG'/>

    <sequence taxon='102' value='TACCTACAGCCACAATACAATTCCTGTTCGAACTCTCGATGCAGGCTATCATTCATACCAGTCCGCCGAACAACACCGACCCCACATATGCCGGGACCGCTGAATACTAGGACGGCGGAGTTTGGGTTAGTGTGCTCGGCTGGGCTATGTCAGTACGCTCCTAGGGCCTAAGTGTCGATACGCGCAAACTCTTTCCGGAACACATGAATAGAGGCGCGCAATACTCAGAACGCAACTGGTGATGCGCGTTCGCTCCGCGCTTTGTTTCTTTAGGTAAAATGTACGGGCGGACGCCGCCACGTAGTTTCCCTCGGTCCGTCCAGTTAACAGGTTCAAGTATTAGGTCTCGTGGTGGACCGCAGGGGTGACCAGTGCTACTAGACAGTCTGACAGGATTTGCATTTGACGGTTATGTCGTCATGGTTCAGCGCCGCAACCTATTGGTCGGATAGCCGAGAATGAATGATTCAGACAGTCATGTGCGACTTAACACCACATGCACTCTTCTGTAGAGAAGTGACCCTCACCACACGCACATAATAGGATCCCGTTCTTGTTATCCGCAATCAATATCCGGTTTTCTCTTCCGTATGAGTCGCATGAGTCATATATCCAACGCACGCATGTTTAGGATAGGATGTGTTCCCTTGATTACCACCATCAGATGGGGTCTGTCGCAGTACTGTGCCCCCTCCCAAGGGGTGTCCGGATAGTAAGGGGTTCATAGCCTGCACTGACGGACCGGTACGTCCTGGGCATTTTGTTTGTTGAGAAGAACAAAGCTCGATACGCTAGAATCTATTCAAGGTAATCAGTAGCAATTCATGCCGAGATGTCTCGGCAGCTGCTTTATGACTCTGCTCGAGCTGCTTCAGAAAGGGGAGAAACTGGACCAATCGTGTTCTCCGGTTTCCGCAAAGAGTACTCGTTCCTTAGAGTTGGGGAACACAAGTGTGAATTCCAGGGGACTCAAGGTAAACCGATTAGCCCTAAGGTCGCAGATACTAAACGATTAACGTACACCATGCACGCAGTAAGTCGCCAAGTGCGCGGCGTACAGCTGGTGCCATCCCTTAAAGTGGCGAAACAATGGGAAATGGAGGAATAGTCACTTACTGTTCCGCAGCAATTAGTATGCAGCGTTGTGTCGGTTATAAGGTTCCGCATCCTCGCTGGAAGCTTAATTATGCTGCCGACGTATGCAAGGTTCATCCGTAACGAAGGCCATGGGCGTAAGACGATTTGGGAACCGAAGTTAATCCGGTGCCTAGGACCCCATCCCATCATTCGTATTACGCGTTATAATCTGCTCGTGCTGATAGACTACGCCGCTACATACGGATTACTCGTCAACCGGGGAGTACGAATCTCTTCTATTTGCAGTAACGGGATTCACGAAGGGCCTAGGTCCCAGAGCGCCTGTCCTCAAAAAGGTCCACTATAGCCGAGAATTCAGGTTTTATCATGACCAAGAATTAGGCTAAGTAGAGTTAGGGGTGTCCCGTGTGGATAAATAACGGGAACTGCTAGGTCCGTTGGGGACGGTTGTGTTGCGAGAAGGTAAGGTTCTGGTGAACCTTCCAGCTGCCCCTATATCAAAGATGTTTTTAGACACAATTTTGGAATTCTATCGCTAGGATAGCAATAAAAGATGAAACCGGTTTTGACTAACGTATAACCTAGGCAAACCCCAGTTCCTCATTATTCTACAAAGGAGGGTGGATAGCAAAGAACGCGTCGGCGTAAAAGCCACCGAGCAAACCTGCGTATCAGCCTCTCGGATACCGTGTCCTGAGCCAGTAAATCGAAAAGCTGTGGTCCGTAAATTTGTACAGAGGTCTGAGACCGTGTAAGGCGTTCATACACCTAGGACTTACCCAAGTGACTCGAAGAAAGGCTACGTGAAGAAGTCACGTGGTTCAACCTTCAGGTCCCCAGGTCAGAGACCGTCGGGGTCTGGACTCCGGCCCCGATACGACGAAGTTATGCGGTCCGGTCCG'/>

    <sequence taxon='60' value='TACCTACAGCCACAATACAATTCCTGTTCGAACTCTCGATGCAGGCTATCATTCATACCAGTCCGCCGAACAACACCGACCCCACATATGCCGGGACCGCTGAATACTAGGACGGCGGAGTTTGGGTTAGTGTGCTCGGCTGGGCCATGTCAGTACGCTCCTCGGGCCTAAGTGTCGATACGCGCAAACTCTTTCCGGAACACATGAATAGAGGCGCGCAATACTCAGAACGCAACTGGTGATGCGCGTTCGCTCCGCGCTTTGTTTCTTTAGGTAAAATGTACGGGCGGACGCCGCCACGTAGTTTCCCTCGGTCCGTCCAGTTAACAGGTTCAAGTATTAGGTCTCGTGGTGGACCGCAGGGGTGACCAGTGCTACTAGACAGTCTGACAGGATTTGCATTTGACGGTTATGTCGTCATGGTTCAGCGCCGCAACCTATTGGTCGGATAGCCGAGAATGAATGATTCAGACAGTCATGTGCGACTTAACACCACATGCACTCTTCCGTAGAGGAGTGGCCCTCACCACACGCACATAATAGGATCCCGTTCTTGTTATCCGCAATCAATATCCGGTTTTCTCTTCCGTATGGGTCGCATGGGTCAGATATCCAACGCACGCATGTTTAGGATAGGATGTGTTCCCTTGATTACCACCGTCAGATGGGGTCTGTCGCAGTACTGTGCCCCCTCCCAAGGGGTGTCCGGATAGTAAGGGGTTCATAGCCTGCACTGACGGACCGGTACGTCCTGGGCATTTTGTTTGTTGAGAAGAACAAAGCTCGATACGCTAGAATCTATTCAAGGTAATCAGTAGCAATTCATGCCGAGATGTCTCGGCAGTTGCTTTATGACTCTGCTCGAGCTGCTTCAGAAAGGGGAGAAACTGGACCAATCGTGTTCTCCGGTTTCCGCCAAGAGTACTCGTTCCTTAGAGTTGGGGAACACAAGTGTGAATTCCAGGGGACTCAAGGTAAACCGATTAGCCCTAAGGTTGCAGATACTAAACGATTAACGTACACCATGCACGCAGTAAGTCGCCAAGTGCGCGGCGTACAGCTGGTGCCATCCCTTAAAGTGGCGAAACAATGGGAAATGGAGGAATAGTCACTTACTGTTCCGCAGCAATTAGTATGCAGCGTTGTGTCGGTTATAAGGTTCCGCATCCTCGCTGGAAGCTTAATTATGCTGCCGACGTACGCAAGGTTCATCCGTAACGAAGGCCATGGGCGTAAGATGATTTGGGAACCGAAGTTAATCCGGTGCCTAGGACCCCATCCCATCATTCGTATTACGCGTTATAATCTGCTCGTGCTGGTAGACTACGCCGCTACATACGGATTACTCGTCAATCGGGGAGTACGAATCTCTTCTATTTGCAGTAACGGGATTCACGAAGGGCCTGGGTCCCAGAGCACCTGTCCTCAAAAAGGTCCACTATAGCCGAGAATTCAGGTTTTATCATGACCAAGAATTGGACTAAGTAGAGTTAGGGGTGTCCCGTGTGGATAAATAACGGGAACTGCTAGGTCCGTTGAGGACGGTTGTGTTGCGAGAAGGTAAGGTTCTGGTGAACCTTCCAGCTGCCCCTATATCAAAGATGTTTTTAGACACAATTTTGGAATTCTATCGCTAGGATAGCAATAAAAGATGAAACCGGTTTTGACTAACGTATAACCTAGGCAAATCCCAGCTCCTCATTATTCTACAAAGGAGGGTGGATAGCAAAGAACGCGTCGGCGTAAAAGCCACCGAGCAAACCTGCGTATCAGCCTCTCGGATACCGTGTCCTGAGCCAGTAAATCGAAAAGCTGTGGTCCGTAAATTTGTACAGAGGTCTGAGACCGTGTAAGGCGTTCGTACACCTAGGACTTACCCAAGTAACTCGAAGAAAGGCTACGTGAAGAAGTCACGTGGTTCAACCTTCAGGTGCCCAGGTCAGAGACCGTCGGGGTCTGGACTCCGGCCCAGATACGACGAAGTTATGCGGTCCGGTCCG'/>

    <sequence taxon='99' value='TACCTACAGCCACAATACAATTCCTGTTCGAACTCTTGATGCAGGCTATCATTCATACCAGTCCGCCGAACAACACCGACCCCACATATGCCGGGACCGCTGAATACTAGGACGGCGGAGTTTGGGTTAGTGTGCTCGGCTGGGCCATGTCAGTACGCTCCTCAGGCCTAAGTGTCGATACGCGCAAACTCTTTCCGGAACACGTGAATAGAGGCGCGCAATACTCAGAACGCAACTGGTGATGCGCGTTCGCTCCGCGCTTTGTTTCTTTAGGTAAAATGTACGGGCGGACGCCGCCACGTAGTTTCCCTCGGTTCGTCCAGTTGACAGGTTCAAGTATTAGGTCTCGTGGTGGACCGCAGGGGTGACCAGTGCTACTAGACAGTTTGACAGGATTTGCATTTGACGGTTATGTCGTCATGGTTCAGCGCCGCAACCTATTGGTCGGATAGCCGAGAATGAATGATTCAGACAGTCATGTGCGACTTAACACCACATGCACTCTTCCGTAGAGGAGTGGCCCTCACCACACGCACATAATAGGATCCCGTTCTTGTTATCCGCAATCAATATCCGGTTTTCTCTTCCGTATGGGTCGCATGGGTCAGATATCCAACGCACGCATGTTTAGGATAGGATATGTTCCCGTGATTACCACCGTCGGATGGGGTCTGTCGCAGTACTGTGCCCCCTCCCAAGGGGTGTCCGGATAGTAAGGGGTTCATAGCCTGCACTGACGGACCGGTACGTCCTGGGCATTTTGTTTGTTGAGAAGAACAAAGCTCGATACGCTAGAATCTATTCAAGGTAATCAGTAGCAATTCATGCCGAGATGTCTCGGCAGTTGCTTTATGACTCTGCTCGAGCTGCTTCAGAAAGGGGAGAAACTGGACCAATCGTGTTCTCCGGTTTCCGCCAAGAGTACTCGTTCCTTAGAGTTGGGGAACACAAGTGTGAATTCCAGGGGACTCAAGGTAAACCGATTAGCCCTAAGGTTGTAGATACTAAACGATTAACGTACACCATGCACGCAGTAAGTCGCCAAGTGCGCGGCGTACAGCTGGTGCCACCCCTCAAAGTGGCGAAACAATGGGAAATGGAGGAATAGTCACTTACTGTTCCGCAGCAATTAGTATGCAGCGTTGTGTCGGTTATAAGGTTCCGCATCCTCGCTGGAAGCTTAATTATGCTGCCGACGTACGCAAGGTTCATCCGTAACGAAGGCCATGGGCGTAAGATGATTTGGGAACAGAAGTTAATCCGGTGCCTAGGACCCCATCCCATCATTCGTATTACGCGTTATAATCTGCTCGTGCTGGTAGACTACGCCGCTACATACGGATTACTCGTCAATCGGGGAGTACGAATCTCTTCTATTTGCAGTAACGGGATTCACGAAGGGCCTGGGTCCCAGAGCACCTGTCCTCAAAAAGGTCCACTATAGCCGAGAATTCAGGTTTTATCATGACCAAGAATTGGACTAAGTAGAGTTAGGGGTATCCCGTGTGGATAAATAACGGGAACTGCTAGGTCCGTTGAGGACGGTTGTGTTGCGAGAAGGTAAGGTTCTGGTGAACCTTCCAGCTGCCCCTATATCAAAGATGTTTTTAGACACAATTTTGGAATTCTATCGCTAGGATAGCAATAAAAGATGAAACCGGTTTTGACTAACGTATAACCTAGGCAAATCACAGCTCCTCATTATTCTACAGAGGAGGGTGGATAGCAAAGAACGCGTCGGCGTAAAAGCCACCGAGCAAACCTGCATATCAGCCTCTCGGATACCGTGTCCTGAGCCAGTAAATCGAAAAGCTGTGGTCCGTAAATTTGTACAGAGGTCTGAGACCGTGTAAGGCGTTCGTACACCTAGGACTTACCCAAGTAACTCGAAGAAAGGCTACGTGAAGAAGTCACGTGGTTCAACCTTCAGGTGCCCAGGTCAGAGACCGTCGGGGTCTGGACTCCGGCTCAGATACGACGAAGTTATGCGGTCCGGTCCG'/>

    <sequence taxon='78' value='TACCTACAGCCACAATACAATTCCTGTTCGAACTCTCGATGCAGGCTATCATTCATACCAGTCCGCCGAACAACACCGACCCCACATATGCCGGGACCGCTGAATACTAGGACGGCGGAGTTTGGGTTAGTGTGCTCGGCTGTGCCATGTCAGTACGCTCCTCGGGCCTAAGTGTCGATACGCGCAAACTCTTTCCGGAACACATGAATAGAGGCGCGCAATACTCAGAACGCAACTGGTGATGCGCGTTCGCTCCGCGCTTTGTTTCTTTAGGCAAAATGTACGGGCGGACGCCGCCACGTAGTTTCCCTCGGTCCGTCCAGTTAACAGGTTCAAATATTAGGTCTCGTGGTGGACCGCAGGGGTGACCAGTGCTACTAGACAATCTGACAGGATTTGCATTTGACGGTTATGTCGTCATGGTTCAGCGCCGCAACCTATTGGTCGGATAGCCGAGAATGAATGATACAGACAGTCATGTGCGACTTAACACCACATGCACTCTTCCGTAGAGAAGTGGCCCTCACCACACGCACATAATAGGATCCCGTTCTTGTTATCCGCAATCAATATCCGGTTTTCTCTTCCGTATGGGTCGCATGGGTCAGATATCCAACGCACGCATGTTTAGGATAGGATGTGTTCCCTTGATTACCACCATCAGATGGGGTCTGTCGCAGTACTGTGCCCCCTCCCAAGGGGTGTCCGGATAGTAAGGGGTTCATAGCTTGCACTGACGGACCGGTACGTCCTGGGCATTTTGTTTGTTGAGAAGAACAAAGCTCGATACGCTAGAATCTATTCAAGGTAATCAGTAGCAATTCATGCCGAGATGTCTCGGCAGTTGTTTTATGACTCTGCTCGAACTGCTTCAGAAAGGGGAGAAACTGGACCAATCGTGTTCTCCGGTTTCAGCAAAGAGTACTCGTTCCTTAGAGTTGGGGAACACAAGTGTGAATTCCAGGGGACTCAAGGTAAACCGATTAGCCCTAAGGTCGCAGATACTAAACGATTAACGTACACCATGCACGCAGTAAGTCGCCAAGTGCGCGGCGTACAGCTGGTGCCATCCCTTAAAGTGGCGAAACAATGGGAAATGGAGGAATGGTCACTTACTGTTCCGCAGCAATTAGTATGCAGCGTTGTGTCGGTTATAAGGTTCCGCATCCTCGCTGGAAGCTTAATTATGCTGCCGACGTACGCAAGGTTCATCCGTAACGAAGGCTATGGGCGTAAGATGATCTGGGAACCGAAGTTAATCCAGTGCCTAGGACCCCATCCCATCATTCGTATTACGCGTTATAATCTGCTCGTGCTGGTAGACTACGCCGCTACATACGGATTACTCGTCAATCGGGGAGTACGAATCTCTTCTATTTGCAGTAACGGGATTCACGAAGGGCCTAGGTCCCAGAGCACCTGTCCTCAAAAAGGTCTACTATAGCCGAGAATTCAGGTTTTATCATGACCAAGAATTGGACTAAGTAGAGTTAGGGGTGTCCCGTGTGGATAAATAACGGGAACTGCTAGGTCCGTTGAGGACGGTTGTGTTGCGAGAAGGTAAGGTTCTGGTGAACCTTCCAGCTGCCCCTATATCAAAGATGTTTTTAGACACAATTTTGGAATTCTATCGCTAGGATAACAATAAAAGATGAAACCGGTTTTGACTAACGTATAACCTAGGCAAGTCCCAGCTCCTCGTTATTCTACAAAGGAGGGTGGATGGCAAAGAACGCGTCGGCGTAAAAGCCACCGAGCAAAACTGCGTATCAGCCTCTCGGATACCGTGTCCTGAGCCAGTAAATCGAAAAGCTGTGGTCCGTAAATTTGTACAGAGGTCTGAGACCGTGTAAGGCGTTCGTACACCTAGGACTTACCCAAGTAACTCGAAGAAAGGCTACGTGAAGAAGTCACGTAGTTCAACCTTCAGGTGCCCAGGTCAGAGACCGTCGGGGTCTGGACTCCGGCCCCGATACGACGAAGTTATGCGGTCCGGTCCG'/>

    <sequence taxon='63' value='TACCTACAGCCACAATACAATTCCTGTTCGAACTCTCGATGCAGGCTATCATTCATACCAGTCCGCCGAACAACACCGACCCCACATATGCCGGGACCGCTGAATACTAGGACGGCGGAGTTTGGGTTAGTGTGCTCGGCTGGGCCATGTCAGTACGCTCCTCGGGCCTAAGTGTCGATACGCGCAAACTCTTTCCGGAACACATGAATAGAGGCGCGCAATACTCAGAACGCAACTGGTGATGCGCGTTCGCTCCGCGCTTTGTTTCTTTAGGTAAAATGTACGGGCGGACGCCGCCACGTAGCTTCCCTCGGTCCGTCCAGTTAACAGGTTCAAGTATTAGGTCTCGTGGTGGGCCGCAGGGGTGACCAGTGCTACTAGACAGTCTGACAGGATTTGCATTTGACGGTTATGCCGTCATGGTTCAGCGCCGCAACCTATTGGTCGGATAGCCGAGAATGAATGATTCAGACAGTCATGTGCGACTTAACACCACATGCACTCTTCCGTAGAGAAGTGGCCCTCACCACACGCACATAATAGAATCCCGTTCTTGTTATCCGCAATCAATATCCGGTTTTCTCTTCCGTATGGGTCGCATGGGTCAGATATCCAACGCACGCATGTTTAGGATAGGATGTGTTCCCTTGATTACCACCATCAGATGGGGTCTGTCGCAGTACTGTGCCCCCTCCCAAGGGGTGTCCGGATAGTAAGGGGTTCATAGCCTGCACTGACGGACCGGTACGTCCTGGGCATTTTGTTTGTTGAGAAGAACAAAGCTCGATACGCTAGAATCTATTCAAGGTAATCAGTAGCAATTCATGCCGAGATGTCTCGGCAGTTGCTTTATGACTCTGCTCGAGCTGCTTCAGAAAGGGGAGAAACTGGACCAATCGTGTTCTCCGGTTTCCGCAAAGAGTACTCGTTCCTTAGAGTTGGGGAACACAAGTGTGAATTCCAGGGGACTCAAGGTAAACCGATTAGCCCTAAGGTCGCAGATACTAAACGATTAACGTACACCATGCACGCAGTAAGTCGCCAAGTGCGCGGCGTACAGCTGGTGCCATCCCTTAAAGTGGCGAAACAATGGGAAATGGAGGAATAGTCACTTACTGTTCCGCAGCAATTAGTATGCAGCGTTGTGTCGGTTATAAGGTTCCGCATCCTCGCTGGAAGCTTAATTATGCTGCCGACGTACGCAAGGTTCATCCGTAACGAAGGCCATGGGCGTTAGATGATTTGGGAACCGAAGTTAATCCGGTGCCTAGGACCCCATCCCATCATTCGTATTACGCGTTATAATCTGCTCGTGCTGGTAGACTACGCCGCTACATACGGATTACTCGTCAATCGGGGAGTACGAATCTCTTCTATTTGTAGTAACGGGATTCACGAAGGGCCTAGGTCCCAGAGCACCTGTCCTCAAAAAGGTCCACTATAGCCGAGAATTCAGGTTTTCTCATGACCAAGAATTGGACTAAGTAGAGTTAGGGGTGTCCCGTGTGGATAAATAACGGGAACTGCTAGGTCCGTTGAGGACGGTTGTGTTGCGAGAAGGTAAGGTTCTGGTGAACCTTCCAGCTGCCCCTATATCAAAGATGTTTTTAGACACAATTTTGGAATTCTATCGCTAGGATAGCAATAAAAGATGAAACCTGTTTTGACTAACGTATAACCTAGGCAAATCCCAGCTCCTCATTATTCTACAAAGGAGGGTGGATAGCAAAGAACGCGTCGGCGTAAAAGCCACCGAGCAAACCTGCGTATCAGCCTCTCGGATACCGTGTCCTGAGCCAGTAAATCGAAAAGCTGTGGTCCGTAAATTTGTACAGAGGTCTGAGACCGTGTAAGGCGTTCGTACACCTAGGACTTACCCAAGTAACTCGAAGAAAGGCTACGTGAAGAAGTCACGTGGTTCAACCTTCAGGTGCCCAGGTCAGAGACCGTCGGGGTCTGGACTCCGGCCCCGATACGACGAAGTTATGCGTTCCGGTCCG'/>

    <sequence taxon='8' value='TACCTACAGCCACAATACAATTCCTGTTCGAACTCTCGATGCAGGCTATCATTCATACCAGTCCGCCGAACAACACCGATCCCACATATGCCGGGACCGCTGAATACTAGGACGGCGGAGTTTGGGTTAGTGTGCTCGGCTGGGCCATGTCAGTACGCTCCTCGGGCCTAAGTGTCGATACGCGCAAACTCTTTCCGGAACACATGAATAGAGGCGCGCAATACTCAGAACGCAACTGGTGATGCGCGTTCGCTCCGCGCTTTGTTTCTTTAGGTAAAATGTACGGGCGGACGCCGCCACGTAGTTTCCCTCGGTCCGTCCAGTTAACAGGTTCAAGTATTAGGTCTCGTGGTGGACCGCAGGGGTGGCCAGTGCTACTAGACAGTCTGACAGGATTTGCATTTGACGGTTATGTCGTCATGGCTCAGCGCCGCAACCTATTGGTCGGATAGCCGAGAATGAATGATTCAGACAGTCATGTGCGACTTAACACCACATGCACTCTTCCGTAGAGAAGTGGCCCTCACCACACGCACATAATAGGATCCCGTTCTTGTTATCCGCAATCAATATCCGGCTTTCTCTTCCGTATGGGTCGCATGGGTCAGATATCCAACGCTCGCATGCTTAGGATAGGGTGTGTTCCCTTGATTACCACCATCAGATGGGGTCTGTCGCAGTATTGTGCCCCCTCCCAAGGGGTGTCCGGATAGTAAGGGGTTCATAGCCTGCACTGACGGACCGGTATGTCCTGGCCATTTTGTTTGTTGAGAAGAACAAAGCTCAATACGCTAGAATCTATTCAAAGTAATCAGTAGCAATTCATACCGAGATGTCTCGGCAGCTGCTCTATGACTCTGCTCGAGCTGCTTCAGAAAGGGGAGAAACTGGACCAATCGTGTTCTCCGGTTTCCGCAAAGAGTACTCGTTCCTTAGAGTTGGGGAACAAAAGTGTGAATTCCAGGGGACTCAAGGTCAACCGATTAGCCCTAAGGTCGCAGATACTAAACGATTAACGTACACCATGCACGCAGTAAGTCGCCAAGTGCGCGGCGTACAGCTGGTGCCATCCCTTAAAGTGGCGAAACAATGGGAAATGGAGGAATAGTCACTTACTGTTCCGCAGCAATTAGTATGCAGCGTTGTGTCGGTTATAAGGTTCCGCATCCTCGCTGGAAGCTTAATTATGCTGCCGACGTACGCAAGGTTCATCCGTAACGAAGGCCATGGGCGTAAGACGATTTGAGAACCGAAGTTAATCCGGTGCCTAGGACCCCATCCCATCATTCGTATTACGCGCTATAATCTGCTCGTGCTGGTAGACTACGCCGCTACATACGGATTACTCGTCAACCGGGGAGTACGAATGTCTTCTATTTGCAGTAACGGGATTCACGAAGGGCCTAGGTCCCAGAGCACCTGTCCTCAAAAAGGTCCACTATAGCCGAGAATTCAGGTTTTATCATGACCAAGAATTGGACTAAGTAGAGTTAGGGGTGTCCCGTGTGGATAAATAACGGGAACTGCTAGGTCCGTTGGGGACGGTTGTGTTGCGAGAAGGTAAAGTTCTGGTGAACCTTCCAGCTGCCCCTATATCAAAGATGTTTTTAGACACAATTTTGGAATTCTATCGCTAGGATAGCAATAAAAGATGAAACCGGTTTTGACTAACGTATAACCTAGGCAAATCCCAGCTACTCATTATTCTACAAAGGAGGGTGGATAGCAAAGAACGCGTCGGCGTAAAAGCCACCGAGCAAACCTGCGTATCAGCCTCTCGGATACCGTGTCCTGAGCCAGTAAATCGAAAAGCTGTGGTCCGTAAATTTGTACAGAGGTCTGAGACCGTGTAAGGCGTTCGTACACCTAGGACTTACCCAAGTAACTCGAAGAGAGGCTACGTGAAGAAGTCACGTGGTTCAACCTTCAGGTGCCCAGGTCAGAGACCGTCGGGGTCTGGACTCCGGCCCCGATACGACGAAGTTATGCGGTCCGGTCCG'/>

    <sequence taxon='9' value='TACCTACAGCCACAATACAATTCCTGTTCGAACTCTCGATGCAGGCTATCATTCATACCAGTCCGCCGAACAACACCGATCCCACATATGCCGGGACCGCTGAATACTAGGACGGCGGAGTTTGGGTTAGTGTGCTCGGCTGGGCCATGTCAGTACGCTCCTCGGGCCTAAGTGTCGATACGCGCAAACTCTTTCCGGAACACATGAATAGAGGCGCGCAATACTCAGAACGCAACTGGTGATGCGCGTTCGCTCCGCGCTTTGTTTCTTTAGGTAAAATGTACGGGCGGACGCCGCCACGTAGTTTCCCTCGGTCCGTCCAGTTAACAGGTTCAAGTATTAGGTCTCGTGGTGGACCGCAGGGGTGGCCAGTGCTACTAGACAGTCTGACAGGATTTGCATTTGACGGTTATGTCGTCATGGCTCAGCGCCGCAACCTATTGGTCGGATAGCCGAGAATGAATGATTCAGACAGTCATGTGAGACTTAACACCACATGCACTCTTCCGTAGAGAAGTGGCCCTCACCACACGCACATAATAGGATCCCGTTCTTGTTATCCGCAATCAATATCCGGCTTTCTCTTCCGTATGGGTCGCATGGGTCAGATATCCAACGCTCGCATGCTTAGGATAGGGTGTGTTCCCTTGATTACCACCATCAGATGGGGTCTGTCGCAGTATTGTGCCCCCTCCCAAGGGGTGTCCGGATAGTAAGGGGTTCATAGCCTGCACTGACGGACCGGTATGTCCTGGCCATTTTGTTTGTTGAGAAGAACAAAGCTCAATACGCTAGAATCTATTCAAAGTAATCAGTAGCAATTCATACCGAGATGTCTCGGCAGCTGCTCTATGACTCTGCTCGAGCTGCTTCAGAAAGGGGAGAAACTGGACCAATCGTGTTCTCCGGTTTCCGCAAAGAGTACTCGTTCCTTAGAGTTGGGGAACAAAAGTGTGAATTCCAGGGGACTCAAGGTCAACCGATTAGCCCTAAGGTCGCAGATACTAAACGATTAACGTACACCATGCACGCAGTCAGTCGCCAAGTGCGCGGCGTACAGCTGGTGCCATCCCTTAAAGTGGCGAAACAATGGGAAATGGAGGAATAGTCACTTACTGTTCCGCAGCAATTAGTATGCAGCGTTGTGTCGGTTATAAGGTTCCGCATCCTCGCTGGAAGCTTAATTATGCTGCCGACGTACGCAAGGTTCATCCGTAACGAAGGCCATGGGCGTAAGACGATTTGAGAACCGAAGTTAATCCGATGCCTAGGACCCCATCCCATCATTCGTATCACGCGCTATAATCTGCTCGTGCTGGTAGACTACGCCGCTACATACGGATTACTCGTCAACCGGGGAGTACGAATGTCTTCTATTTGCAGTAACGGGATTCACGAAGGGCCTAGGTCCCAGAGCACCTGTCCTCAAAAAGGTCCACTATAGCCGAGAATTCAGGTTTTATCATGACCAAGAATTGGACTAAGTAGAGTTAGGGGTGTCCCGTGTGGATAAATAACGGGAACTGCTAGGTCCGTTGGGGACGGTTGTGTTGCGAGAAGGTAAAGTTCTGGTGAACCTTCCAGCTGCCCCTATATCAAAGATGTTTTTAGACACAATTTTGGAATTCTATCGCTAGGATAGCAATAAAAGATGAAACCGGTTTTGACTAACGTATAACCTAGGCAAATCCCAGCTACTCATTATTATACAAAGGAGGGTGGATAGCAAAGAACGCGTCGGCGTAAAAGCCACCGAGCAAACCTGCGTATCAGCCTCTCGGATCCCGTGTCCTGAGCCAGTAAATCGAAAAGCTGTGGTCCGTAAATTTGTACAGAGGTCTGAGACCGTGTAAGGCGTTCGTACACCTAGGACTTACCCAAGTAACTCGAAGAGAGGCTACGTGAAGAAGTCACGTGGTTCAACCTTCAGGTGCCCAGGTCAGAGACCGTCGGGGTCTGGACTCCGGCCCCGATACGACGAAGTTATGCGGTCCGGTCCG'/>

    <sequence taxon='10' value='TACCTACAGCCACAATACAATTCCTGTTCGAACTCTCGATGCAGGCTATCATTCATACCAGTCCGCCGAACAACACCGATCCCACATATGCCGGGACCGCTGAATACTAGGACGGCGGAGTTTGGGTTAGTGTGCTCGGCTGGGCCATGTCAGTACGCTCCTCGGGCCTAAGTGTCGATACGCGCAAACTCTTTCCGGAACACATGAATAGAGGCGCGCAATACTCAGAACGCAACTGGTGATGCGCGTTCGCTCCGCGCTTTGTTTCTTTAGGTAAAATGTACGGGCGGACGCCGCCACGTAGTTTCCCTCGGTCCGTCCAGTTAACAGGTTCAAGTATTAGGTCTCGTGGTGGACCGCAGGGGTGGCCAGTGCTACTAGACAGTCTGACAGGATTTGCATTTGGCGGTTATGTCGTCATGGCTCAGCGCCGCAACCTATTGGTCGGATAGCCGAGAATGAATGACTCAGACAGTCATGTGCGACTTAACACCACATGCACTCTTCCGTAGAGAAGTGGCCCTCACCACACGCACATAATAGGATCCCGTTCTTGTTATCCGCAATCAATATCCGGCTTTCTCTTCCGTATGGGTCGCATGGGTCAGATATCCAACGCTCGCATGCTTAGGATAGGGTGTGTTCCCTTGATTACCACCATCAGATGGGGTCTGTCGCAGTATTGTGCCCCCTCCCAAGGGGTGTCCGGATAGTAAGGGGTTCATAGCCTGCACTGACGGACCGGTATGTCCTGGCCATTTTGTTTGTTGAGAAGAACAAAGCTCAATACGCTAGAATCTATTCAAGGTAATCAGTAGCAATTCATACCGAGATGTCTCGGCAGCTGCTCTATGACTCTGCTCGAGCTGCTTCAGAAAGGGGAGAAACTGGACCAATCGTGTTCTCCGGTTTCCGCAAAGAGTACTCGTTCCTTAGAGTTGGGGAACAAAAGTGTGAATTCCAGGGGACTCAAGGTCAACCGATTAGCCCTAAGGTCGCAGATACTAAACGATTAACGTACACCATGCACGCAGTAAGTCGCCAAGTGCGCGGCGTACAGCTGGTGCCATCCCTTAAAGTGGCGAAACAATGGGAAATGGAGGAATAGTCACTTACTGTTCCGCAGCAATTAGTATGCAGCGTTGTGTCGGTTATAAGGTTCCGCATCCTCGCTGGAAGCTTAATTATGCTGCCGACGTACGCAAGGTTCATCCGTAACGAAGGCCATGGGCGTAAGACGATTTGAGAACCGAAGTTAATCCGGTGCCTAGGACCCCATCCCATCATTCGTATTACGCGCTATAATCTGCTCGTGCTGGTAGACTACGCCGCTACATACGGATTACTCGTCAACCGGGGAGTACGAATGTCTTCTATTTGCAGTAACGGGATTCACGAAGGGCCTAGGTCCCAGAGCACCTGTCCTCAAAAAGGTCCACTATAGCCGAGAATTCAGGTTTTATTATGACCAAGAATTGGACTAAGTAGAGTTAGGGGTGTCCCGTGTGGATAAATAACGGGAACTGCTAGGTCCGTTGGGGACGGTTGTGTTGCGAGAAGGTAAAGTTCTGGTGAACCTTCTAGCTGCCCCTATGTCAAAGATGTTTTTAGACACAATTTTGGAATTCTATCGCTAGGATAGCAATAAAAGATGAAACCGGTTTTGACTAACGTATAACCTAGGCAAATCCCAGCTACTCATTATTCTACAAAGGAGGGTGGATAGCAAAGAACGCGTTGGCGTAAAAGCCACCGAGCAAACCTGCGTATCAGCCTCTCGGATACCGTGTCCTGAGCCAGTAAATCGAAAAGCTGTGGTCCGTAAATTTGTACAGAGGTCTGAGACCGTGTAAGGCGTTCGTACACCTAGGACTTACCCAAGTAACTCGAAAAGAGGCTACGTGAAGAAGTCACGTGGTTCAACCTTCAGGTGCCCAGGTCAGAGACCGTCGGGGTCTGGACTCCGGCCCCGATACGACGAAGTTATGCGGTCCGGTCCG'/>

    <sequence taxon='20' value='TACCTACAGCCACAATACAATTCCTGTTCGAACTCTCGATGCAGGCTATCATTCATACCAGTCCGCCGAACAACACCGATCCCACATATGCCGGGACCGCTGAATACTAGGACGGCGGAGTTTGGGTTAGTGTGCTCGGCTGGGCCATGTCAGTACGCTCCTCGGGCCTAAGTGTCGATACGCGCAAACTCTTTCCGGAACACATGAATAGAGGCGCGCAATACTCAGAACGCAACTGGTGATGCGCGTTCGCTCCGCGCTTTGTTTCTTTAGGTAAAATGTACGGGCGGACGCCGCCACGTAGTTTCCCTCGGTCCGTCCAGTTAACAGGTTCAAGTATTAGGTCTCGTGGTGGACCGCAAGGGTGGCCAGTGCTACTAGACAGTCTGACAGGATTTGCATTTGGCGGTTATGTCGTCATGGCTCAGCGCCGCAACCTATTGGTCGGATAGCCGAGAATGAATGATTCAGACAGTCATGTGCGACTTAACACCACATGCACTCTTCCGTAGAGAAGTGGCCCTCACCACACGCGCATAATAGGATCCCGTTCTTGTTATCCGCAATCAATATCCGGCTTTCTCTTCCGTATGGGTCGCATGGGTCAGATATCCAACGCTCGCATGCTTAGGATAGGGTGTGTTCCCTTGATTACCACCATCAGATGGGGTCTGTCGCAGTATTGTGCCCCCTCCCAAGGGGTGTCCGGATAGTAAGGGGTTCCTAGCCTGCACTGACGGACCGGTATGTCCTGGCCATTTTGTTTGTTGAGAAGAACAAAGCTCAATACGCTAGAATCTATTCAAGGTAATCAGTAGCAATTCATACCGAGATGTCTCGGCAGCTGCTCTATGACTCTGCTCGAGCTGCTTCAGAAAGGGGGGAAACTGGACCAATCGTGTTCTCCGGTTTCCGCAAAGAGTACTCGTTCCTTAGAGTTGGGGAACAAAAGTGTGAATTCCAGGGGACTCAAGGTCAACCGATTAGCCCTAAGGTCGCAGATACTAAACGATTAACGTACACCATGCACGCAGTAAGTCGCCAAGTGCGCGGCGTACAGCTGGTGCCATCCCATAAAGTGGCGAAACAATGGGAAATGGAGGAATAGTCACTTACTGTTCCGCAGCAATTAGTATGCAGCGTTGTGTCGGTTATAAGGTTCCGCATCCTCGCTGGAAGCTTAATTATGCTGCCGACGTACGCAAGGTTCATCCGTAACGAAGGCCATGGGCGTAAGACGATTTGAGAACCGAAGTTAATCCGGTGCCTAGGACCCCATCCCATCATTCGTATTACGCGCTATAATCTGCTCGTGCTGGTAGACCACGCCGCTACATACGGATTACTCGTCAACCGGGGAGTACGAATGTCTTCTATTTGCAGTAACGGGATTCACGAAGGGCCTAGGTCCCAGAGCACCTGTCCTCAAAAAGGTCCACTATAGCCGAGAATTCAGGTTTTATTATGACCAAGAATTGGACTAAGTAGAGTTAGGGGTGTCCCGTGTGGATAAATAACGGGAACTGCTAGGTCCGTTGGGGACGGTTGTGTTGCGAGAAGGTAAAGTTCTGGTGAACCTTCTAGCTGCCCCTATGTCAAAGATGTTTTTAGACACAATTTTGGAATTCTATCGCTAGGATAGCAATAAAAGATGAAACCGGTTTTGACTAACGTATAACCTAGGCAAATCCCAGCTACTCATTATTCTACAAAGGAGGGTGGATAGCAAAGAACGCGTCGGCGTAAAAGCCACCGAGTAAACCTGCGTATCAGCCTTTCGGATACCGTGTCCTGAGCCAGTAAATCGAAAAGCTGTGGTCCGTAAATTTGTACAGAGGTCTGAGACCGTGTAAGGCGTTCGTACACCTAGGACTTACCCAAGTAACTCGAAAAGAGGCTACGTGAAGAAGTCACGTGGTTCAACCTTCAGGTGCCCAGGTCAGAGACCGTCGGGGTCTGGGCTCCGGCCCCGATACGACGAAGTTATGCGGTCCGGTCCG'/>

    <sequence taxon='40' value='TACCTACAGCCACAATACAATTCCTGTTCGAACTCTCGATGCAGGCTATCATTCATACCAGTCCACCGAACAACACCGATCCCACATATGCCGGGACCGCTGAATACTAGGACGGCGGAGTTTGGGTTAGTGTGCTCGGCTGGGCCATGTCAGTACGCTCCTCGGGCCTAAGTGTCGATACGCGCAAACTCTTTCCGGAACACATGAATAGAGGCGCGCAATACTCAGAACGCAACTGGTGATGCGCGTTCGCTCCGCGCTTTGTTTCTTTAGGTAAAATATACGGGCGGACGCCGCCACGTAGTTTCCCTCGGTCCGTCCAGTTAACAGGTTCAAGTATTAGGTCTCGTGGTGGACCGCAAGGGTGGCCAGTGCTACTAGACAGTCTGACAGGATTTGCATTTGGCGGTTATGTCGTCATGGCTCAGCGCCGCAACCTATTGGTCGGATAGCCGAGAATGAATGATTCAGACAGTCATGTGCGACTTAACACCACATGCACTCTTCCGTAGAGAAGTGGCCCTCACCACACGCGCATAATAGGATCCCGTTCTTGTTATCCGCCATCAATATCCGGCTTTCTCTTCCGTATGGGTCGCATGGGTCAGATATCCAACGCTCGCATGCTTAGGATAGGGTGTGTTCCCTTGATTACCACCATCAGATGGGGTCTGTCGCAGTATTGTGCCCCCTCCCAAGGGGTGTCCGGATAGTAAGGGGTTCCTAGCCTGCACTGACGGACCGGTATGTCCTGGCCATTTTGTTTGTTGAGAAGAACAAAGCTCAATACGCTAGAATCTATTCAAGGTAATCAGTAGCAATTCATACCGAGATGTCTCGGCAGCTGCTCTATGACTCTGCTCGAGCTGCTTCAGAAAGGGGGGAAACTGGACCAATCGTGTTCTCCGGTTTCCGCAAAGAGTACTCGTTCCTTAGAGTTGGGGAACAAAAGTGTGAATTCCAGGGGACTCAAGGTCAACCGATTAGCCCTAAGGTCGCAGATACTAAACGATTAACGTACACCATGCACGCAGTAAGTCGCCAAGTGCGCGGCGTACAGCTGGTGCCATCCCATAAAGTGGCGAAACAATGGGAAATGGAGGAATAGTCACTTACTGTTCCGCAGCAATTAGTATGCAGCGTTGTGTCGGTTATAAGGTTCCGCATCCTCGCTGGAAGCTTAATTATGCTGCCGACGTACGCAAGGTTCATCCGTAACGAAGGCCATGGGCGTAAGACGATTTGAGAACCGAAGTTAATCCGGTGCCTAGGACCCCATCCCATCATTCGTATTACGCGCTATAATCTGCTCGTGCTGGTAGACTACGCCGCTACATACGGATTACTCGTCAACCGGGGAGTACGAATGTCTTCTATTTGCAGTAACGGGATTCACGAAGGGCCTAGGTCCCAGAGCACCTGTCCTCAAAAAGGTCCACTATAGCCGAGAATTCAGGTTTTATTATGACCCAGAATTGGACTAAGTAGAGTTAGGGGTGTCCCGTGTGGATAAATAACGGGAACTGCTAGGTCCGTTGGGGACGGTTGTGTTGCGAGAAGGTAAAGTTCTGGTGAACCTTCTAGCTGCCCCTATGTCAAAGATGTTTTTAGACACAATTTTGGAATTCTATCGCTAGGATAGCAATAAAAGATGAAACCGGTTTTGACTAACGTATAACCTAGGCAAATCCCAGCTACTCATTATTCTACAAAGGAGGGTGGATAGCAAAGAACGCGTCGGCGTAAAAGCCACCGAATAAACCTGCGTATCAGCCTTTCGGATACCGTGTCCTGAGCCAGTAAATCGAAAAGCTGTGGTCCGTAAATTTGTACAGAGGTCTGAGACCGTGTAAGGCGTTCGTACACCTAGGACTTACCCAAGTAACTCGAAAAGAGGCTACGTGAAGAAGTCACGTGGTTCAACCTTCAGGTGCCCAGGTCAGAGACCGTCGGGGTCTGGGCTCCGGCCCCGATACGACGAAGTTATGCGGTCCGGTCCG'/>

    <sequence taxon='65' value='TACCTACAGCCACAATACAATTCCTGTTCGAACTCTCGATGCAGGCTATCATTCATACCAGTCCACCGAACAACACCGATCCCACATATGCCGGGACCGCTGAATACTAGGACGGCGGAGTTTGGGTTAGTGTGCTCGGCTGGGCCATGTCAGTACGCTCCTCGGGCCTAAGTGTCGATACGCGCAAACTCTTTCCGGAACGCATGAATAGAGGCGCGCAATACTCAGAACGCAACTGGTGATGCGCGTTCGCTCCGCGCTTTGTTTCTTTAGGTAAAATATACGGGCGGACGCCGCCACGTAGTTTCCCTCGGTCCGTCCAGTTAACAGGTTCAAGTATTAGGTCTCGTGGTGGACCGCAAGGGTAGCCAGTGCTACTAGACAGTCTGACAGGATTTGCATTTGGCGGTTATGTCGTCATGGCTCAGCGCCGCAACCTATTGGTCGGATAGCCGAGAATGAATGATTCAGACAGTCATGTGCGACTTAACACCACATGCACTCTTCCGTAGAGAAGTGGCCCTCACCACACGCGCATAATAGGATCCCGTTCTTGTTATCCGCCATCAATATCCGGCTTTCTCTTCCGTATGGGTCGCATGGGTCAGATATCCAACGCTCGCATGCTTAGGATAGGGTGTGTCCCCTTGATTACCACCATCAGATGGGGTCTGTCGCAGTATTGTGCCCCCTCCCAAGGGGTGTCCGGATAGTAAGGGGTTCCTAGCCTGCACTGACGGACCGGTATGTCCTGGCCATTTTGTTTGTTGAGAAGAACAAAGCTCAATACGCTAGAATCTATTCAAGGTAATCAGTAGCAATTCATACCGAGATGTCTCGGCAGCTGCTCTATGACTCTGCTCGAGCTGCTTCCGAAAGGGGGGAAACTGGACCAATCGTGTTCTCCGGTTTCCGCAAAGAGTACTCGTTCCTTAGAGTTGGGGAACAAAAGTGTGAATTCCAGGGGACTCAAGGTCAACCGATTAGCCCTAAGGTCGCAGATACTAAACGATTAACGTACACCATGCACGCAGTAAGTCGCCAAGTGCGCGGCGTACAGCTGGTGCCATCCCATAAAGTGGCGAAACAATGGGAAATGGAGGAATAGTCACTTACTGTTCCGCAGCAATTAGTATGCAGCGTTGTGTCGGTTATAAGGTTCCGCATCCTCGCTGGAAGCTTAATTATGCTGCCGACGTACGCAAGGTTCATCCGTAACGAAGGCCATGGGCGTAAGACGATTTGAGAACCGAAGTTAATCCGGTGCCTAGGAACCCATCCCATCATTCGTATTACGCGCTATAATCTGCTCGTGCTGGTAGACTACGCCGCTACATACGGATTACTCGTCAACCGGGGAGTACGAATGTCTTCTATTTGCAGTAACGGGATTCACGAAGGGCCTAGGTCCCAGAGCACCTGTCCTCAAAAAGGTCCACTATAGCCGAGAATTCAGGTTTTATTATGACCCAGAATTGGACTAAGTAGAGTTAGGGGTGTCCCGTGTGGATAAATAACGGGAACTGCTAGGTCCGTTGGGGACGGTTGTGTTGCGAGAAAGTAAAGTTCTGGTGAACCTTCTAGCTGCCCCTATGTCAAAGATGTTTTTAGACACAATCTTGGAATTCTATCGCTAGGATAGCAATAACAGATGAAACCGGTTTTGACTAACGTATAACCTAGGCAAATCCCAGCCACTCATTATTCTACAAAGGAGGGTGGATAGCAAAGAACGCGTCGGCGTAAAAGCCACCGAATAAACCTGCGTATCAGCCTTTCGGATACCGTGTCCTGAGCCAGTAAATCGAAAAGCTGTGGTCCGTAAATTTGTACAGAGGTCTGAGACCGTGTAAGGCGTTCGTACACCTAGGACTTACCCAAGTAACTCGAAAAGAGGCTACGTGAAGAAGTCACGTGGTTCAACCTTCAGGTGCCCAGGTCAGAGACCGTCGGGCTCTGGGCTCCGGCCCCGATACGACGAAGTTATGCGGTCCGGTCCG'/>

    <sequence taxon='82' value='TACCTACAGCCACAATACAATTCCTGTTCGAACTCTCGATGCAGGCTATCATTCATACCAGTCCACCGAACAACACCGATCCCACATATGCCGGGACCGCTGAATACTAGGACGGCGGAGTTTGGGTCAGTGTGCTCGGCTGGGCCATGTCAGTACGCTCCTCGGGCCTAAGTGTCGATACGCGCAAACTCTTTCCGGAACGCATGAATAGAGGCGCGCAATACTCAGAACGCAACTGGTGATGCGCGTTCGCTTCGCGCTTTGTTTCTTTAGGTAAAATATACGGGCGGACGCCGCCACGTAGTTTCCCTCGGTCCGTCCAGTTAACAGGTTCAAGTATTAGGTCTCGTGGTGGACCGCAAGGGTAGTCAGTGCTACTAGACAGTCTGACAGGATTTGCATTTGGCGGTTATGTCGTCATGGCTCAGCGCCGCAACCTATTGGTCGGATAGCCGAGAATGAATGATTCAGACAGTCATGTGCGACTTAACACCACATGCACTCTTCCGTAGAGAAGTGGCCCTCACCACACGCGCATAATAGGATCCCGTTCTTGTTATCCGCCATCAATATCCGGCTTTCTCTTCCGTATGGGTCGCATGGGTCAGATATCCAACGCTCGCATGCTTAGGATAGGGTGTGTCCCCTTGATTACCACCATCAGATGGGGTCTGTCGCAGTATTGTGCCCCCTCCCAAGGGGTGTCCGGATAGTAAGGGGTTCCTAGTCTGCACTGACGGACCGGTATGTCCTGGCCATTTTGTTTGTTGAGAAGAACAAAGCTCAACACGCTAGAATCTATTCAAGGTAATCAATAGCAATTCATACCGAGATGTCTCGGCAGCTGCTTTATGACTCTGCTCGAGCTGCTTCCGAAAGGGGGGAAACTGGACAAATCGTGTCCTCCGGTTTCCGCAAAGAGTACTCGTTCCTTAGAGTTGGGGAACAAAAGTGTGAGTTCCAGGGGACTCAAGGTCAACCGATTAGCCCTAAGGTCGCAGATACTAAACGATTAACGTACACCATGCACGCAGTAAGTCGCCAAGTGCGCGGCGTACAGCTGGTGCCATCCCATAAAGTGGCGAAACAATGGGAAATGGAGGAATAGTCACTTCCTGTTCCGTAGCAATTAGTATGCAGCGTTGTGTCGGTTATAAGGTTCCGCATCCTCGCTGGAAGCTTAATTCTGCTGCCGACGTACGCAAGGTTCATCCGTAACGAAGGCCATGGGCGTAAGACGATTTGAGAACCGAAGTTAATCCGGTGCCTAGGAACCCATCCCATCATTCGTATTACGCGCTATAATCTGCTCGTGCTGGTAGACTACGCCGCTACATACGGATTACTCGTCAACCGGGGAGTACGAATGTCTTCTATTTGCAGTAACGGGATTCACGAAGGGCCTAGGTCCCAGAGCACCTGTCCTCAAAAAGGTCCACTATAGCCGAGAATTCAGGTTTTATTATGACCCAGGATTGGACTAAGTAGAGTTAGGGGTGTCCCGTGTGGATAAATAACGGGAACTGCTAGGTCCGTTGGGGACGGTTGTGTTGCGAGAAAGTAAAGTTCCGGTGAACCTTCTAGCTGCCCCTATGTCAAAGATGTTTTTAGACACAATCTTGGAATTCTATCGCTAGGATAGCAATAACAGATGAAACCGGTTTTGACTAACGTATAACCTAGGCAAAGCCCAGCCACTCATTATTCTACAAAGGAGGGTGGATAGCAAAGAACGCGTCGGCGTAAAAGCCACCGAATAAACCTGCGTATCAGCCTTTCGGATACCGTGTCCTGAGCCAGTAAATCGAAAAGCTGTGGTCCGTAAATTTGTACAGAGGTCTGATACCGTGTAAGGCGTTCGTACACCTAGGACTTACCCAAGTAACTCGAAAAGAGGCTACGTGAAGAAGTCACGTGGTTCAACCTTCAGGTGCCCAGGTCAGAGACCGTCGGGCTCTGGGCTCCGGCCCCGATACGACGAAGTTATGCGGTCCGGTCCG'/>

    <sequence taxon='83' value='TACCTACAGCCACAATACAATTCCTGTTCGAACTCTCGATGCAGGCTATCATTCATACAAGTCCACCGAACAACATCGATCCCACATATGCCGGGACCGCTGAATACTAGGACGGCGGAGTTTGGGTTAGTGTGCTCGGCTGGGCCATGTCAGTACGCTCCTCGGGCCTAAGTCTCGATACGCGCAAACTCTTCCCGGAACACATGAATAGAGGCGCGCAATACTCAGAACGCAACTGGTGATGCGCGTTCGCTCCGCGCTTTGTTTCTTTAGGTAAAATATACGGGCGGACGCCGCCACGTAGTTTCCCTCGGTCCGTCCAGTTAACAGGTTCAAGTATTAGGTCTCGTGGTGGACCGCAAGGGTGGCCAGTGCTACTAGACAGTCTGACAGGATTTGCATTTGGCGGTTATGTCGTCATGGCTCAGCGCCGCAACCTATTGGTCGGATAGCCGAGAATAAATGATTCAGACAGTCATGTGCGACTTAACACCATATGCACTCTTCCGTAGAGAAGTGGCCCTCACCACACGCGCATAATAGGATCCCGTTCTTGTTATCCGCCATCAATATCCGGCTTTCTCTTCCGTATGGGTCGCATGGGTCAGATATCCAACGCTCGCATGCTTAGGATAGGGTGTGTTCCCTTGATTACCACCATCAGATGGGGTCTGTCGCAGTATTGTGCCCCCTCCCAAGGGGTGTCCGGATAGTAAGGGGTTCCTAGCCTGCACTGACGGACCGGTATGTCCTGGCCATTTTGTTTGTTGAGAAGAACAAAGCTCAATACGCTAGAATCTATTCAAGGTAATCAGTAGCAATTCATACCGAGATGTCTCGGCAGCTGCTCTATGACTCTGCTCGAGCTGCTTCAGAAAGGGGGGAAACTGGACCAATCGTGTTCTCCGGTTTCCGCAAAGAGTACTCGTTCCTTAGAGTTGGGGAACAAAAGTGTGAATTCCAGGGGACTCAAGGTCAACCGATTAGCCCTAAGGTCGCAGATACTAAACGATTAACGTACACCATGCACGCAGTAAGTCGCCAAGTGCGCGGCGTACAGCTGGTGCCATCCCATAAAGTGGCGAAACAATGGGAAATGGAGGAATAGTCACTTACTGTTCCGCAGCAATTAGTATGCAGCGTTGTGTCGGTTATAAGGTTCCGCATCCTCGCTGGAAGCTTAATTATGCTGCCGACGTACGCAAGGTTCATCCGTAACGAAGGCCATGGGCGTAAGACGATTTGAGAACCGAAGTTAATCCGGTGCCTAGGACCCCATCCCATCATTCGTATTACGCGCTATAATCTGCTCGTGCTGGTAGACTACGCCGCTACATACGGATTACTCGTCAACCGGGGAGTACGAATGTCTTCTATTTACAGTAACGGGATTCACGAAGGACCTAGGTCCCAGAGCACCTGTCCTCAAAAAGGTCCACTATAGCCGAGAATTCAGGTTTTATTATGACCCAGAATTGGACTAAGTAGAGTTAGGGGTGTCCCGTGTGGATAAATAACGGGAACTGCTAGGTCCGTTGGGGACGGTTGTGTTGCGAGAAGGTCAAGTTCTGGTGAACCTTTTAGCTGCCCCTATGTCAAAGATGTTTTTAGACACAATTTTGGAATTCTATCGCTAGGATAGCAATAAAAGATGAAACCGGTTTTGACTAACGTATAACCTAGGCAAATCCCAGCTACTCATTATTCTACAAAGGAGGGTGGATAGCAAAGAACGCATCGGCGTAAAAGCCACCGAGTAAACTTGCGTATCAGCCTTTCGGATACCGTGTCCTGAGCCAGTAAATCGAAAAGCTGTGGTCCGTAAATTAGTACAGAGGTCTGAGACCGTGTAAGGCGTTCGTACACCTAGGACTTACCCAAGTAACTCGAAAAGAGGCTACGTGAAGAAGTCACGTGGTTCAACCTTCAGGTGCCCAGGTCAGAGACCGTCGGGGTCTGGGCTCCGGCCCCGATACGACGAAGTTATGCGGTCCGGTCCG'/>

    <sequence taxon='97' value='TACCTACAGCCACAATACAATTCCTGTTCGAACTCTCGATGCAGGCTATCATTCATACAAGTCCACCGAACAACATCGATCCCACATATGCCGGGACCGCTGAATACTAGGACGGCGGAGTTTGGGTTAGTGTGCTCGGCTGGGCCATGTCAGTACGCTCCTCGGGCCTAAGTCTCGATACGCGCAAACTCTTCCCGGAACACATGAATAGAGGCGCGCAATACTCAGAACGCAACTGGTAATGCGCGTTCGCTCCGCGCTTTGTTTCTTTAGGTAAAATATACGGGCGGACGCCGCCACGTAGTTTCCCTCGGTCCGTCCAGTTAACAGGTTCAAGTATTAGGTCTCGTGGTGGACCGCAAGGGTGGCCAGTGCTACTAGACAGTCTGACAGGATTTGCATTTGGCGGTTATGTCGTCATGGCTCAGCGCCGCAACCTATTGGTCGGATAGCCGAGAATAAATGATTCAGACAGTCATGTGCGACTTAACACCATATGCACTCTTCCGTAGAGAAGTGGCCCTCACCACACGCGCATAATAGGATCCCGTTCTTGTTATCCGCCATCAATATCCGGCTTTCTCTTCCGTATGGGTCGCATGGGTCAGATATCCAACGTTCGCATGCTTAGGATAGGGTGTGTTCCCTTGATTACCACCATCAGATGGGGTCTGTCGCAGTATTGTGCCCCCTCCCAAGAGGTGTCCGGATAGTAAGGGGTTCCTAGCCTGCACTGACGGACCGGTATGTCCTGGCCATTTTGTTTGTTGAGAAGAACAAAGCTCAATACGCTAGAATCTATTCAAGGTAATCAGTAGCAATTCATACCGAGATGTCTCGGCAGCTGCTCTATGACTCTGCTCGAGCTGCTTCAGAAAGGGGGGAAACTGGACCAATCGTGTTCTCCGGTTTCCGCAAAGAGTACTCGTTCCTTAGAGTTGGGGAACAAAAGTGTGAATTCCAGGGGACTCAAGGTCAACCGATTAGCCCTAAGGTCGCAGATACTAAACGATTAACGTACACCATGCACGCAGTAAGTTGCCAAGCGCGCGGCGTACAGCTGGTGCCATCCCATAAAGTGGCGAAACAATGGGAAATGGAGGAATAGTCACTTAGTGTTCCGCAGCAATTAGTATGCAGCGTTGTGTCGGTTATAAGGTTCCGCATCCTCGCTGGAAGCTTAATTATGCTGCCGACGTACGCAAGGTTCATCCGTAACGAAGGCCATGGGCGTAAGACGATTTGAGAACCGAAGTTAATCCGGTGCCTAGGACCCCATCCCATCATTCGTATTACGCGCTATAATCTGCTCGTGCTGGTAGACTACGCCGCTACATACGGATTACTCGTCAACCGGGGAGTACGAATGTCTTCTATTTACAGTAACGGGATTCACGAAGGACCTAGGTCCCAGAGCACCTGTCCTCAAAAAGGTCCACTATAGCCGAGAATTCAGGTTTTATTATGACCCAGAATTGGACTAAGTAGAGTTAGGGGTGTCCCGTGTGGATAAATAACGGGAACTGCTAGGTCCGTTGGGGACGGTTGTGTTGCGAGAAGGTCAAGTTCTGGTGAACCTTTTAGCTGCCCCTATGTCAAAGATGTTTTTAGACACAATTTTGGAATTCTATCGCTAGGATAGCAATAAAAGATGAAACCGGTTTTGACTAACGTATAACCTAGGCAAATCCCAGCTACTCATTATTCTACAAAGGAGGGTGGATAGCAAAGAACGCATCGGCGTAAAAGCCACCGAGTAAACTTGCGTATCAGCCTTTCGGATACCGTGTCCTGAGCCAGTAAATCGAAAAGCTGTGGTCCGTAAATTAGTACAGAGGTCTGAGACCGTGTAAGGCGTTCGTACACCTAGGACTTACCCAAGTAACTCGAAAAGAGGCTACGTGAAGAAGTCACGTGGTTCAACCTTCAGGTGCCCAGGTCAGAGACCGTCGGGGTCTGGGCTCCGGCCCCGATACGACGAAGTTATGCGGTCCGGTCCG'/>

    <sequence taxon='94' value='TACCTACAGCCACAATACAATTCCTGTTCGAACTCTCGATGCAGGCTATCATTCATACCAGTCCACCGAACAACACCGATCCCACATATGCCGGGACCGCTGAATACTAGGACGGCGGAGTTTGGGTTAGTGTGCTCGGCTGGGCCATGCCAGTACGCTCCTCGGGCCTAAGTGTCGATACGCGCAAACTCTTTCCGGAACACATGAATAGAGGCGCGCAATACTCAGAACGCAACTGGTGATGCGCGTTCGCTCCGCGCTTTGTTTCTTTAGGTAAAATATACGGGCGGACGCCGCCACGTAGTTTCCCTCGGTCCGTCCAGTTAACAGGTTCAAGTATTATGTCTCGTGGTGGACCGCAAGGGTGGCCAGTGCTACTAGACAGTCTGACGGGATTTGCACTTGGCGGTTATGTCGTCATGGCTCAGCGCCGCAACCTATTGGTCGGATAGCCGAGAATGAATGATTCAGACAGTCATGTGCGACTTAACACCACATGCACTCTTCCGTAGAGAAGTGGCCCTCACCACACGCGCATAATAGGATTCCGTTCTTGTTATCCGCCATCAATATCCGGCTTTCTCTTCCGTATGGGTCGCATGGGTCAGATATCCAACGCTCGCATGCTTAGGATAGGGTGTGTTCCCTTGATTACCACCATCAGATGGGGTCTGTCGCAGTATTGTGCCCCCTCCCAAGGGGTGTCCGGATAGTAAGGGGTTCCTAGCCTGCACTGACGGACCGGTATATCCTGTCCATTTTGTTTGTTGAGAAGAACCAAGCTCAATACGCTAGAATCTGTTCAAGGTAATCAGTAGCAATTCATACCGAGATGTCTCGGCAGCTGCTCTATGACTCTGCTCAAGCTGCTTCAGAAAGGGGGGAAACTGGACCGATCGTGTTCTCCGGTTTCCGCAAAGAGTACTCGTTCCTTAGAGTTGGGGAACAAAAGTGTGAACTCCAGGGGACTCAAGGTCACCCGATTAGCCCTAAGGTCGCAGATACTAAACGATTAACGTACACCATGCACGCAGTAAGTCGCCAAGTGCGCGGCGTACAGCTGGTGCCATCCCATAAAGTGGCGAAACAATGGGAAATGGAGGAATAGTCACTTACTGTTCCGCAGCAATTAGTATGCAGCGTTGTGTCGGTTATAAGGTTCCGCATCCTCGCTGGAAGCTTAATTATGCTGCCGACGTACGCAAGGTTCATCCGTAACGAAGGCCATGGGCATAAGACGATTTGAGAACCGAAGTTAATCCGGTGCCTAGGACCCCATCCCATCATTCGTATTACGCGCTATAATCTGCTCGTGCTGGTAGACTGCGCCGCTACATACGGATTACTCGTCAACCGGGGAGTACGAATGTCTTCCATTTGCAGTAACGGGATTCACGAAGGGCCTAGGTCCCAGAGCACCTGTCCTCAAGAAGGTCCACTATAGCCGAGAATTCAGGTTTTATTATGACCCAGAATTGGACTAAGTAAAGTTAGGGGTGTCCCGTGTGGATAAATAACGGGAACTGCTAGGTCCGTTGGGGACGGTTGTGTTGCGAGAAGGTAAAGTTCTGGTGAACCTTCTAGTTGCCCCTATGTCAAAGATGTTTTTAGACACAATTTTGGAATTCTATCGCTAGGATAGCAATAAAAGATGAAACCGGTTTTGACTAACGTATAACCTAGGCAAATCCCAGCTACTCATTATTCTACAAAGGAGGGTGGATAGCACAGAACGCGTCAGCGTAAAAGCCACCGCGTAAACCTGCGTATCAGCCTTTCGGATACCGTGTCCTGAGCCAGTAAATCGAAAAGCTGTGGGCCGTAAATTTGTACAGAGGTCTGAGACCGTGTAAGGCGTTCGTACACCTAGGACTTACCCAAGTAACTCGAAAAGAGGCTACGTGAAGAAGTCACGTGGTTCAACCTTCAGGTGCCCAGGTCAGAGACCGTCGGGGTCTGGGCTCCGGCCCCGATACGACGAAGTTATGCGGTCCGATCCG'/>

    <sequence taxon='23' value='TACCTACAGCCACAATACAATTCCTGTTCGAACTCTCGATGCAGGCTATCATTCATACCAGTCCGCCGAACAACACCGATCCCACATATGCCGGGACCGCTGAATACTAGGACGGCGGAGTTTGGGTTAGTGTGCTCGGCTGGGCCATGTCAGTACGCTCCTCGGGCCTAAGTGTCGATACGCGCAAACTCTTTCCGGAACACATGAATAGAGGCGCGCAATACTCAGAACGCAACTGGTGATGCGCGTTCGCTCCGCGCTTTGTTTCTTTAGGTAAAATGTACGGGCGGACGCCGCCACGTAGTTTCCCTCGGTCCGTCTAGTTAACAGGTTCAAGTATTAGGTCTCGTGGTGGACCGCAAGGGTGGCCAGTGCTACTAGACAGTCTGACAGGATTTGCATTTGGCGGTTATGTCGTCATGGCTCAGCGCCGCAACCTATTGGTCGGATAGCCGAGAATGAATGATTCAGACAGTCATGTGCGACTTAACACCACATGCACTCTTCCGTAGAGAAGTGGCCCTCACCACACGCACATAATAGGATCCCGTTCTTGTTATCCGCAATCAATATCCGGCTTTCTCTTCCGTATGGGTCGCATGGGTCAGATATCCAACGCTCGCATGCTTAGGATAGGGTGTGTTCCCTTGATTACCACCATCAGATGGGGTCTGTCGCAGTATTGTGCCCCCTCCCAAGGGGTGTCCGGATAGTAAGGGGTTCCTAGCCTGCACTGACGGACCGGTATGTCTTGGCCATTTTGTTTGTTGAGAAGAACAAAGCTCAATACGCTAGAATCTATTCAAGGTAATCAGTAGCAATTCATACCGAGATGTCTCGGCAGCTGCTCTATGACTCTGCTCGAGCTGCTTCAGAAAGGGGAGAAACTGGACCAATCGTGTTCTCCGGTTTCCGCAAAGAGTACTCGTTCCTTAGAGTTGGGGAACAAAAGTGTGAATTCCAGGGGACTCAAGGTCAACCGATTAGCCCTAAGGTCGCAGATACTAAACGATTAACGTACACCATGCACGCAGTAAGTCGCCAAGTGCACGGCGTACAGCTGGTGCCATCCCTTAAAGTGGCGAAACAATGGGAAATGGAGGAATAGTCACTTACTGTTCCGCAGCAATTAGTATGCAGCGTTGTGTCGGTTATAAGGTTCCGCATCCTCGCTGGAAGCTTAATTATGCTGCCGACGTACACAAGGTTCATCCGTAACGAAGGCCATGGGCGTAAGACGATTTGAGAACCGAAGTTAATCCGGTGCCTAGGACCCCATCCCATCATTCGTATTACGCGCTATAATCTGCTCGTGCTGGTAGACTACGCCGCTACATACGGATTACTCGTCAACCGGGGAGTACGAATGTCTTCTATTTGCAGTAACGGGATTCACGAAGGGCCTAGGTCCCAGAGCACCTGTCCTCAAAAAGGTCCACTATAGCCGAGAATTCAGGTTTTATTATGACCAAGAATTGGACTAAGTAGAGTTAGGGGTGTCCCGTGTGGATAAATAACGGGAACTGCTAGGTCCGTTGGGGACGGTTGTGTTGCGAGAAGGTAAAGTTCTGGTGAACCTTCTAGCTGCCCCTATGTCAAAGATGTTTTTAGACACAATTTTGGAATTCTATCGCTAGGATAGCAATAAAAGATGAAACCGGTTTTGACTAACGTCTAACCTAGGCAAATCCCAGCTACTCATTATTCTACAAAGGAGGGTGGATAGCAAAGAACGCGTCGGCGTAAAAGCCACCGAGCAAACCTGCGTATCAGCCTTTCGGATACCGTGTCCTGAGCCAGTAAATCGAAAAGCTGTGGTCCGTAAATTTGTACAGAGGTCTGAGACCGTGTAAGGCGTTCGTACACCTAGGACTTACCCAAGTAACTCGAAAAGAGGCTACGTGAAGAAGTCACGTGGTTCAACCTTCAGGTGCCCAGGTCAGAGACCGTCTGGGTCTGGGCTCCGGCCCCGATACGACGAAGTTATGCGGTCCGGTCCG'/>

    <sequence taxon='42' value='TACCTACAGCCACAATACAATTCCTGTTCGAACTCTCGATGCAGGCTATCATTCATACCAGTCCGCCGAACAACACCGATCCCACATATGCCGGGACCGCTGAATACTAGGACGGCGGAGTTTGGGTTAGTGTGCTCGGCTGGGCCATGTCAGTACGCTCCTCGGGCCTAAGTGTCGATACGCGCAAACTCTTTCCGGAACACATGAATAGAGGCGCGCAATACTCAGAACGCAACTGGTGATGCGCGTTCGCTCCGCGCTTTGTTTCTTTAGGTAAAATGTACGGGCGGACGCCGCCACGTAGTTTACCTCGGTCCGTCTAGTTAACAGGTTCAAGTATTAGGTCTCGTGGTGGACCGCAAGGGTGGCCAGTGCTACTAGACAGTCTGACAGGATTTGCATTTGGCGGTTATGTCGTCATGGCTCAGCGCCGCAACCTATTGGTCGGATAGCCGAGAATGAATGATTCAGACAGTCATGTGCGACTTAACACCACATGCACTCTTCCGTAGAGAAGTGGCCCTCACCACACGCACATAATAGGATCCCGTTCTTGTTATCCGCAATCAATATCCGGCTTTCTCTTCCGTATGGGTCGCATGGGTCAGATATCCAACGCTCGCATGCTTAGGATAGGGTGTGTTCCCTTGATTACCACCATCAGATGGGGTCTGTCGCAGTATTGTGCCCCCTCCCAAGGGGTGTCCGGATAGTAAGGGGTTCCTAGCCTGCACTGACGGACCGGTATGTCTTGGCCATTTTGTTTGTTGAGAAGAACAAAGCTCAATACGCTAGAATCTATTCAAGGTAATCAGTAGCAATTCATACCGAGATGTCTCGGCAGCTGCTCTATGACTCTGCTCGAGCTGCTTCAGAAAGGGGAGAAACTGGACCAATCGTGTTCTCCGGTTTCCGCAAAGAGTACTCGTTCCTTAGAGTTGGGGAACAAAAGTGTGAATTCCAGGGGACTCAAGGTCAACCGATTAGCCCTAAGGTCGCAGATACTAAACGATTAACGTACACCATGCACGCAGTAAGTCGCCAAGTGCACGGCGTACAGCTGGTGCCATCCCTTAAAGTGGCGAAACAATGGGAAATGGAGGAATAGTCACTTACTGTTCCGCAGCAATTAGTATGCAGCGTTGTGTCGGTTATAAGGTTCCGCATCCTCGCTGGAAGCTTAATTATGCTGCCGACGTACACAAGGTTCATCCGTAACGAAGGCCATGGGCGTAAGACGATTTGAGAACCGAAGTTAATCCGGTGCCTAGGACCCCATCCCATCATTCGTATTACGCGCTGTAATCTGCTCGTGCTGGTAGACTACGCCGCTACATACGGATTACTCGTCAACCGGGGAGTACGAATGTCTTCTATTTGCAGTAACGGGATTCACGAAGGGCCTAGGTCCCAGAGCACCTGTCCTCAAAAAGGTCCACTATAGCCGAGAATTCAGGTTTTATTATGACCAAGAATTGGACTAAGTAGAGTTAGGGGTGTCCCGTGTGGATAAATAACGGGAACTGCTAGGTCCGTTGGGGACGGTTGTGTTGCGAGAAGGTAAAGTTCTGGTGAACCTTCTAGCTGCCCCTATGTCAAAGATGTTTTTAGACACAATTTTGGAATTCTATCGCTAGGATAGCAATAAAAGATGAAACCGGTTTTGACTAACGTCTAACCTAGGCAAATCCCAGCTACTCATTATTCTACAAAGGAGGGTGGATAGCAAAGAACGCGTCGGCGTAAAAGCCACCGAGCAAACCTGCGTATCAGCCTTTCGGATACCGTGTCCTGAGCCAGTAAATCGAAAAGCTGTGGTCCGTAAATTTGTACAGAGGTCTGAGACCGTGTAAGGCGTTCGTACACCTAGGACTTACCCAAGTAACTCGAAAAGAGGCTACGTGAAGAAGTCACGTGGTTCAACCTTCAGGTGCCCGGGTCAGAGACCGTCTGGGTCTGGGCTCCGGCCCCGATACGACGAAGTTATGCGGTCCGGTCCG'/>

    <sequence taxon='46' value='TACCTACAGCCACAATACAATTCCTGTTCGAACTCTCGATGCAGGCTATCATTCATACCAGTCCGCCGAACAACACCGATCCCACATATGCCGGGACCGCTGAATACTAGGACGGCGGAGTTTGGGTTAGTGTGCTCGGCTGGGCCATGTCAGTACGCTGCTCGGGCCTAAGTGTCGATACGCGCAAACTATTTCCGGAACACATGAATAGAGGCGCGCAATACTCAGAACGCAACTGGCGATGCGCGTTCGCTCCGCGCTTTGTTTCTTTAGGTAAAATGTACGGGCGGACGCCGCCACGTAGTTTACCTAGGTCCGTCTAGTTAACAGGTTCAAGTATTAGGTCTCGTGGTGGACCGCAAGGGTGGCCAGTGCTACTAGACAGTCTGACAGGATTTGCATTTGGCGGTTATGTCGTCATGGCTCAGCGCCGCAACCTATTGGTCGGATCGCCGAGAATGAATGATTCAGACAGTCATGTGCGACTTAACACCACATGCACTCTTCCGTAGAGAAGTGGCCCTCACCACACGCACATAATAGGATCCCGTTCTTGTTATCCGCAATCACTATCCGGCTTTCTCTTCCGTATGGGTCGCATGGGTCAGATATCCAACGCTCGCATGCTTAGGAGAGGGTGTGTTCCCTTGATTACCACCATCAGATGGGGTCTGTCGCAGTATCGTGCCCCCTCCCAAGGGGTGTCCGGATAGTAAGGGGTTCCTAGCCTGCACTGACGGACCGGTATGTCTTGGCCATTTTGTTTGTTGAGAAGAACAAAGCTCAATACGCTAAAATCTATTCAAGGTAATCAGTAGCAATTCATACCGAGATGTCTCGGCAGCTGCTCTATGACTCCGCTCGAGCTGCTTCAGAAAGGGGAGAAACTGGACCAATCGTGTTCTCCGGTTTCCGCAAAGAGTACTCGTTCCTTAGAGTTGGGGAACAAAAGTGTGAATTCCAGGGGACTCAAGGTCAACCGATTAGCCCTAAGGTCGCAGATACTAAACGATTAACGTACACCATGCACTCAGTAAGTCGCCAAGTGCACGGCGTACAGCTGGTGCCATCCCTTAAAGTGGCGAAACAATGGGAAATGGAGGAATAGACACTTACTGTTCCGCAGCAATTAGTATGCAGCGTTGTGTCGGTTATAAGGTTCCGCATCCTCGCTGGAAGCTTAATTATGCTGCCGACGTACACAAGGTTCATCCGTAACGAAGGCCATGGGCGTAAGACGATTTGAGAACCGAAGTTAATCCGGTGCCTAGGACCCCATCCCATCATTCGTATTACGCGCTGTAATCTGCTCGTGCTGGTAGACTACGCCGCTACATACGGATTACTCGTCAACCGGGGAGTACGAATGTCTTCAATTTGCAGTAACGGGATTCACGAAAGGCCTAGGTCCCAGAGCACCTGTCCTCAAAAAGGTCCACTATAGCCGAGAATTCAGGTTTTATTATGACCAAGAATTGGACTAAGTAGAGTTAGGGATGTCCCGTGTGGATAAATAACGGGAACTGCTAGGTCCGTTGGGGACGGTTGTGTTGCGAGAAGGTAAAGTTCTGGTGAACCTTCTAGCTGGCCCTATGTCAAAGATGTTTTTAGACACAATTTTGGAATTCTATCGCTAGGATAGCAATAAAAGATGAAACCGGTTTTGACTAACGTCTAACCTAGGCAAATCCCAGCTACTCATTATTCCACAAAGGAGGGTGGATAGCAAAGAACGCGTCGGCGTAAAAGCCACCGAGCAAACCTGCGTATCAGCCTTTCGGATACCGTGTCCTGAGCCAGTAAATCGAAAAGCTGTGGTCTGTAAATTTGTACAGAGGTCTGAGACCGTGTAAGGCGTTCGTACACCTAGGACTTACTCAAGTAACTCGAAATGAGGCTACGTGAAGAAGTCACGTGGTTCAACCTTCAGGTGCCCGGGTCAGAGACCGTCTGGGTCTGGGCTCCGGCCCCGATACGACGAAGTTATGCGGTCCGGTCCG'/>

    <sequence taxon='47' value='TACCTACAGCCACAATACAATTCCTGTTCGAACTCTCGATGCAGGCTATCATTCATACCAGTCCGCCGAACAACACCGATCCCACATATGCCGGGACCGCTGAATACTAGGACGGCGGAGTTTGGGTTAGTGTGCTCGGCTGGGCCATGTCAGTACGCTCCTCGGGCCTAAGTGTCGATACGCGCAAACTATTTCCGGAACACATGAATAGAGGCGCGCAATACTCAGAACGCAACTGGTGATGCGCGTTCGCTCCGCGCTTTGTTTCTTTAGGTAAAATGTACGGGCGGACGCCGCCACGTAGTTTACCTCGGTCCGTCTAGTTAACAGGTTCAAGTATTAGGTCTCGTGGTGGACCGCAAGGGTGGCCAGTGCTACTAGACAGTCTGACAGGATTTGCATTTGGCGGTTATGTCGTCATGGCTCAGCGCCGCAACCTATTGGTCGGATAGCCGAGAATGAATGATTCAGACAGTCATGTGCGACTTAACACCACATGCACTCTTCCGTAGAGAAGTGGCCCTCACCACACGCACATAATAGGATCCCGTTCTTGTTATCCGCAATCAATATCCGGCTTTCTCTTCCGTATGGGTCGCATGGGTCAGATATCCAACGCTCGCATGCTTAGGATAGGGTGTGTTCCCTTGATTACCACCATCAGATGGGGTCTGTCGCAGTATTGTGCCCCCTCCCAAGGGGTGTCCGGATAGTAAGGGGTTCCTAGCCTGCACTGACGGACCGGTATGTCTTGGCCATTTTGTTTGTTGAGAAGAACAAAGCTCAATACGCTAGAATCTATTCAAGGTAATCAGTAGCAATTCATACCGAGATGTCTCGGCAGCTGCTCTATGACTCTGCTCGAGCTGCTTCAGAAAGGGGAGAAACTGGACCAATCGTGTTCTCCGGTTTCCGCAAAGAGTACTCGTTCCTTAGAGTTGGGGAACAAAAGTGTGAATTCCAGGGGACTCAAGGTCAACCGATTAGCCCTAAGGTCGCAGATACTAAACGATTAACGTACACCATGCACGCAGTAAGTCGCCAAGTGCACGGCGTACAGCTGGTGCCATCCCTTAAAGTGGCGAAACAATGGGAAATGGAGGAATAGTCACTTACTGTTCCGCAGCAATTAGTATGCAGCGTTGTGTCGGTTATAAGGTTCCGCATCCTCGCTGGAAGCTTAATTATGCTGCCGACGTACACAAGGTTCATCCGTAACGAAGGCCATGGGCGTAAGACGATTTGAGAACCGAAGTTAATCCGGTGCCTAGGACCCCTTCCCATCATTCGTATTACGCGCTGTAATCTGCTCGTGCTGGTAGACTACGCTGCTACATACGGATTACTCGTCAACCGGGGAGTACGAATGTCTTCTATTTGCAGTAACGGGATTCACGAAGGGCCTAGGTCCCAGAGCACCTGTCCTCAAAAAGGTCCACTATAGCCGAGAATTCAGGTTTTATTATGACCAAGAATTGGACTAAGTAGAGTTAGGGGTGTCCCGTGTGGATAAATAACGGGAACTGCTAGGTCCGTTGGGGACGGTTGTGTTGCGATAAGGTAAAGTTCTGGTGAACCTTCTAGCTGCCCCTATGTCAAAGATGTTTTTAGACACAATTTTGGAATTCTATCGCTAGGATAGCAATAAAAGATGAAACCGGTTTTGACTAACGTCTAACCTAGGCAAATCCCAGCTACTCATTATTCTACAAAGGAGGGTGGATAGCAAAGAACGCGTCGGCGTAAAAGCCACCGAGCAAACCTGCGTATCAGCCTTTCGGATACCGTGTCCTGAGCCAGTAAATCGAAAAGCTGTGGTCCGTAAATTTGTACAGAGGTCTGAGACCGTGTAAGGCGTTCGTACACCTAGGACTTACCCAAGTAACTCGAAAAGAGGCTACGTGAAGAAGTCACGTGGTTCAACCTTCAGGTGCCCGGGTCAGAGACCGTCTGGGTCTGGGCTCCGGCCCCGATACGACGAAGTTATGCGGTCCGGTCCG'/>

    <sequence taxon='62' value='TACCTACAGCCACAATACAATTCCTGTTCGAACTCTCGATGCAGGCTATCATTCATACCAGTCCGCCGAACAACACCGATCCCACATATGCCGGGACCGCTGAATACTAGGACGGCGGAGTTTGGGTTAGTGTGCTCGGCTGGGCCATGTCAGTACGCTCCTCGGGCCTAAGTGTCGATACGCGCAAACTATTTCCGGAACACATGAATAGAGGCGCGCAATACTCAGAACGCAACTGGTGATGCGCGTTCGCTCCGCGCTTTGTTTCTTTAGGTAAAATGTACGGGCGGACGCCGCCACGTAGTTTACCTCGGTCCGTCTAGTTAACAGGTTCAAGTATTAGGTCTCGTGGTGGACCGCAAGGGTGGCCAGTGCTACTAGACAGTCTGACAGGATTTGCATTTGGCGGTTATGTCGTCATGGCTCAGCGCCGCAACCTATTGGTCGGATAGCCGAGAATGAATGATTCAGACAGTCATGTGCGACTTAACGCCACATGCACTCTTCCGTAGAGAAGTGGCCCTCACCACACGCACATAATAGGATCCCGTTCTTGTTATCCGCAATCAATATCCGGCTTTCTCTTCCGTATGGGTCGCATGGGTCAGATATCCAACGCTCGCATGCTTAGGATAGGGTGTGTTCCCTTGATTACCACCATCAGATGGGGTCTGTCGCAGTATTGTGCCCCCTCCCAAGGGGTGTCCGGATAGTAAGGGGTTCCTAGCCTGCACTGACGGACCGGTATGTCTTGGCCATTTTGTTTGTTGAGAAGAACAAAGCTCAATACGCTAGAATCTATTCAAGGTAATCAGTAGCAATTCATACCGAGATGTTTCGGCAGCTGCTCTATGACTCTGCTCGAGCTGCTTCAGAAAGGGGAGAAACTGGACCAATCGTGTTCTCCGGTTTCCGCAAAGAGTACTCGTTCCTTAGAGTTGGGGAACAAAAGTGTGAATTCCAGGGGACTCAAGGTCAACCGATTAGCCCTAAGGTCGCAGATACTAAACGATTAACGTACACCATGCACGCAGTAAGTCGCCAAGTGCACGGCGTACAGCTGGTGCCATCCCTTAAAGTGGCGAAACAATGGGAAATGGAGGAATAGTCACTTACTGTTCCGCAGCAATTAGTATGCAGCGTTGTGTCGGTTATAAGGTTCCGCATCCTCGCTGGAAGCTTAATTATGCTGCCGACGTACACAAGGTTCATCCGTAACGAAGGCCATGGGCGTAAGACGATTTGAGAACCGAAGTTAATCCGGTGCCTAGGACCCCTTCCCATCATTCGTATTACGCGCTGTAATCTGCTCGTGCTGGTAGACTACGCTGCTACATACGGATTACTCGTCAACCGGGGAGTACGAATGTCTTCTATTTGCAGTAATGGGATTCACGAAGGGCCTAGGTCCCAGAGCACCTGTCCTCAAAAAGGTCCACTATAGCCGAGAATTCAGGTTTTATTATGACCAAGAATTGGACTAAGTAGAGTTAGGGGTGTCCCGTGTGGATAAATAACGGGAACTGCTAGGTCCGTTGGGGACGGTTGTGTTGCGATAAGGTAAAGTTCTGGTGAACCTTCTAGCTGCCCCTATGTCAAAGATGTTTTTAGACACAATTTTGGAATTCTATCGCTAGGATAGCAATAAAAGATGAAACCGGTTTTGACTAACGTCTAACCTAGGCAAATCCCAGCTACTCATTATTCTACAAAGGAGGGTGGATAGCAAAGAACGCGTCGGCGTAAAAGCCACCGAGCAAACCTGCGTATCAGCCTTTCGGATACCGTGTCCTGAGCCAGTAAATCGAAAAGCTGTGGTCCGTAAATTTGTACAGAGGTCTGAGACCGTGTAAGGCGTTCGTACACCTAGGACTTACCCAAGTAACTCGAAAAGAGGCTACGTGAAGAAGTCACGTGGTTCAACCTTCAGGTGCCCGGGTCAGAGACCGTCTGGGTCTGGGCTCCGGCCCCGATACGACGAAGTTATGCGGTCCGGTCCG'/>

    <sequence taxon='70' value='TACCTACAGCCACAATACAATTGCTGTTCGAACTCTCGATGCAGGCTATCATTCATACCAGTCCGCCGAACAACACCGATCCCACATATGCCGGGACCGCTGAATACTAGGACGGCGGAGTTTGGGTTAGTGTGCTCGGCTGGGCCATGTCAGTACGCTCCTCGGGCCTAAGTGTCGATACGCGCAAACTATTTCCGGAACACATGAATAGAGGCGCGCAATACTCAGAACGCAACTGGTGATGCGCGTTCGCTCCGCGCTTTGTTTCTTTAGGTAAAATGTACGGGCGGACGCCGCCACGTAGTTTACCTCGGTCCGTCTAGTTAACAGGTTCAAGTATTAGGTCTCGTGGTGGACCGCAAGGGTGGCCAGTGCTACTAGACAGTCTGACAGGATTTGCATTTGGCGGTTATGTCGTCATGGCTCAGCGCCGCAACCTATTGGTCGGATAGCCGAGAATGAATGATTCAGACAGTCATGTGCGACTTAACGCCACATGCACTCTTCCGTAGAGAAGTGGCCCTCACCACACGCACATAATAGGATCCCGTTCTTGTTATCCGCAATCAATATCCGGCTTTCTCTTCCGTATGGGTCGCATGGGTCAGATATCCAACGCTCGCATGCTTAGGATAGGGTGTGTTCCCTTGATTACCACCATCAGATGGGGTCTGTCGCAGTATTGTGCCCCCTCCCAAGGGGTGTCCGGATAGTAAGGGGTTCCTAGCCTGCACTGACGGACCGGTATGTCTTGGCCATTTTGTTTGTTGAGAAGAACAAAGCTCAATACGCTAGAATCTATTCAAGGTAATCAGTAGCAATTCATACCGAGATGTTTCGGCAGCTGCTCTATGACTCTGCTCGAGCTGCTTCAGAAAGGGGAGAAACTGGACCAATCGTGTTCTCCGGTTTCCGCAAAGAGTACTCGTTCCTTAGAGTTGGGGAACAAAAGTGTGAATTCCAGGGGACTCAAGGTCAACCAATTAGCCCTAAGGTCGCAGATACTAAACGATTAACGTACACCATGCACGCAGTAAGTCGCCAAGTGCACGGCGTACAGCTGGTGCCATCCCTTAAAGTGGCGAAACAATGGGAAATGGAGGAATAGTCACTTACTGTTCCGCAGCAATTAGTATGCAGCGTTGTGTCGGTTATAAGGTTCCGCATCCTCGCTGGAAGCTTAATTATGCTGCCGACGTACACAAGGTTCATCCGTAACGAAGGCCATGGGCGTAAGACGATTTGAGAACCGAAGTTAATCCGGTGCCTAGGACCCCTTCCCGTCATTCGTATTACGCGCTGTAATCTGCTCGTGCTGGTAGACTACGCTGCTACATACGGATTACTCGCCAACCGGGGAGTACGAATGTCTTCTATTTGCAGTAATGGGATTCACGAAGGGCCTAGGTCCCAGAGCACCTGTCCTCAAAAAGGTCCACTATAGCCGAGAATTCAGGTTTTATTATGACCAAAAATTGGACTAAGTAGAGTTAGGGGTGTCCCGTGTGGATAAATAACGGGAACTGCTAGGTCCGTTGGGGACGGTTGTGTTGCGATAAGGTAAAGTTCTGGTGAACCTTCTAGCTGCCCCTATGTCAAAGATGTTTTTAGACACAATTTTGGAATTCTATCGCTAGGATAGCAATAAAAGATGAAACCGGTTTTGACTAACGTCTAACCTAGGCAAATCCCAGCTACTCATTATTCTACAAAGGAGGGTGGATAGCAAAGAACGCGTCGGCGTAAAAGCCACCGAGCAAACCTGCGTATCAGCCTTTCGGATACCGTGTCCTGAGCCAGTAAATGGAAAAGCTGTGGTCCGTAAATTTGTACAGAGGTCTGAGACCGTGTAAGGCGTTCGTACACCTAGGACTTACCCAAGTAACTCGAAAAGAGGCTACGTGAAGAAGTCACGTGGTTCAACCTTCAGGTGCCCGGGTCAGAGACCGTCTGGGTCTGGGCTCCGGCCCCGATACGACGAAGTTATGCGGTCCGGTCCG'/>

    <sequence taxon='81' value='TACCTACAGCCACAATACAATTCCTGTTCGAACTCTCGATGCAGGCTATCATTCATACCAGTCCGCCGAACAACACCGATCCCACATATGCCGGGACCGCTGAATACTAGGACGGCCGAGTTTGGGTTAGTGTGCTCGGCTGGGCCATGTCAGTACGCTCCTCGGGCCTAAGTGTCGATACGCGCAAACTCCTTCCGGAACACATGAATAGAGGCGCGCAATACTCAGAACGCAACTGGTGATGCGCGTTCGCTCCGCGCTTTGTTTCTTTAGGTAAAATGTACGGGCGGACGCCGCCACGTAGTTTACCTCGGTCCGTCTAGTTAACAGGTTCAAGTATTAGGTCTCGTGGTGGACCGCAAGGGTGGCCAGTGCTACTAGACAGTCTGACAAGATTTGCATTTGGCGGTTATGTCGTCATGGCTCAGCGCCGCAACCTATTGGTCGGATAGCCGAGAATGAATGATTCAGACAGTCATGTGCGACTTAACACCACATGCACTCTTCCGTAGAGAAGTGGCCCTCACCACACGCACATAATAGGATCCCGTTCTTGTTATCCGCAATCAATATCCGGCTTTCTCTTCCGTATGGGTCGCATGGGTCAGATATCCAACGCTCGCATGCTGAGGATAGGGTGTGTTCCCTTGATTACCACCATCAGATGGGGTCTGTCGCAGTATTGTGCCCCCTCCCAAGGGGTGTCCGGATAGTAAGGGGTTCCTAGCCTGCACTGACGGACCGGTATGTCTTGGCCATTTTGTTTGTTGAGAAGAACAAAGCTCAATACGCTAGAATCTATTCAAGGTAATCAGTAGCAATTCATACCGAGATGTCTCGGCAGCTGCTCTATGACTCTGCTCGAGCTGCGTCAGAAAGGGGAGAAACTGGACCAATCGTGTTCTCCGGTTTCCGCAAAGAGTACTCGTTCCTTAGAGTTGGGGAACAAAAGTGTGAATTCCAGGGGACTCAAGGTCAACCGATTAGCCCTAAGGTCGCAGATACTAAACGATTAACGTACACCATGCACGCAGTAAGTCGCCAAGTGCACGGCGTACAGCTGGTGCCATCCCTTAAAGTGGCGAAACAATGGGGAATGGAGGAATAGTCACTTACTGTTCCGCAGCAATTAGTATGCAGCGTTGTGTCGGTTATAAGGTTCCGCATCCTCGCTGGAAGCTTAATTATGCTGCCGACGTACACAAGGTTCATCCGTAACGAAGGCCATGGGCGTAAGACGATTTGAGAACCGAAGTTAATCCGGTGCCTAGGACCCCATCCCATCATTCGTATTACGCGCTATAATCTGCTCGTGCTGGTAGACTACGCCGCTACATACGGATTACTCGTCAACCGGGGAGTACGAATGTCTTCTATTTGCAGTAACGGGATTCACGAAGGGCCTAGGTCCCAAAGCACCTGTCCTCAAAAAGGTCCACTATAGCCGAGAATTCAGGTTTTATTATGACCAAGAATTGGACTAAGTAGAGTTAGGGGTGTCCCGTGTGGATAAATAACGGGAACTGCTAGGTCCGTTGGGGACGGTTGTGTTGCGAGAAGGTAAAGTTCTGGTGAACCTTCTAGCTGCCCCTATGTCAAAGATGTTTTTAGACACAATTTTGGAATTCTATCGCTAGGATAGCAATAAAAGATGAAACCGGTTTTGACTAACGTCTAACCTAGGCAAATCCCAGCTACTCATTATTCTACAAAGGAGGGTGGATGGCAAAGAACGCGTCGGCGTAAAAGCCACCGAGCAAACCTGCGTATCAGCCTTTCGGATACCGTGTCCTGAGCCAGTAAATCGAAAAGCTGTGGTCCGTAAATTTGTACAGAGGTCTGAGACCGTGTAAGGCGTTCGTACACCTAGGACTTACCCAAGTAACTCGAAAAGAGGCTACGTGAAGAAGTCACGTGGTTCAACCTTCAGGTGCCCGGGTCAGAGACCGTCTGGGTCTGGGCTCCGGCCCCGATACGACGAAGTTATGCGGTCCGGTCCG'/>

    <sequence taxon='88' value='TACCTACAGCCACAATACAATTCCTGTTCGAACTCTCGATGCAGGCTATCATTCATACCAGTCCGCCGAACAACACCGATCCCACATATGCCGGGACCGCTGAATACTAGGACGGCCGAGTTTGGGTTAGTGTGCCCGGCTGGGCCATGTCAGTACGCTCCTCGGGCCTAAGTGTCGATACGCGCAAACTCCTTCCGGAACACATGAATAGAGGCGCGCAATACTCAGAACGCAACTGGTGATGCGCGTTCGCTCCGCGCTTTGTTTCTTTAGGTAAAATGTACGGGCGGACGCCGCCACGTAGTTTACCTCGGTCCGTCTAGTTAACAGGTTCAAGTATTAGGTCTCGTGGTGGACCGCAAGGGTGGCCAGTGCTACTAGACAGTCTGACAAGATTTGCATTTGGCGGTTATGTCGTCATGGCTCAGCGCCGCAACCTATTGGTCGGATAGCCGAGAATGAATGATTCAGACAGTCATGTGCGACTTAACACCACATGCACTCTTCCGTAGAGAAGTGGCCCTCACCACACGCACATAATAGGATCCCGTTCTTGTTATCCGCAATCAATATCCGGCTTTCTCTTCCGTATGGGTCGCATGGGTCAGATATCCAACGCTCGCATGCTGAGGATAGGGTGTGTTCCCTTGATTACCACCATCAGATGGGGTCTGTCGCAGTATTGTGCCCCCTCCCAAGGGGTGTCCGGATAGTAAGGGGTTCCTAGCCTGCACTGACGGACCGGTATGTCTTGGCCATTTTGTTTGTTGAGAAGAACAAAGCTCAATACGCTAGAATCTATTCAAGGTAATCAGTAGCAATTCATACCGAGATGTCTCGGCAGCTGCTCTATGACTCTGCTCGAGCTGCGTCAGAAAGGGGAGAAACTGGACCAATCGTGTTCTCCGGTTTCCGCAAAGAGTACTCGTTCCTTAGAGTTGGGGAACAAAAGTGTGAATTCCAGGGGACTCAAGGTCAACCGATTAGCCCTAAGGTCGCAGATACTAAACGATTAACGTACACCATGCACGCAGTAAGTCGCCAAGTGCACGGCGTACAGCTGGTGCCATCCCTTAAAGTGGCGAAACAATGGGGAATGGAGGAATAGTCACTTACTGTTCCGCAGCAATTAGTATGCAGCGTTGTGTCGGTTATAAGGTTCCGCATCCTCGCTGGAAGCTTAATTATGCTGCCGACGTACACAAGGTTCATCCGTAACGAAGGCCATGGGCGTAAGACGATTTGAGAACCGAAGTTAATCCGGTGCCTAGGACCCCATCCCATCATTCGTATTACGCGCTATAATCTGCTCGTGCTGGTAGACTACGCCGCTACATACGGATTACTCGTCAACCGGGGAGTACGAATGTCTTCTATTTGCAGTAACGGGATTCACGAAGGGCCTAGGTCCCAAAGCACCTGTCCTCAAAAAGGTCCACTATAGCCGAGAATTCAGGTTTTATTATGACCAAGAATTGGACTAAGTAGAGTTAGGGGTGTCCCGTGTGGATAAATAACGGGAACTGCTAGGTCCGTTGGGGACGGTTGTGTTGCGAGAAGGTAAAGTTCTGGTGAACCTTCTAGCTGCCCCTATGTCAAAGATGTTTTTAGACACAATTCTGGAATTCTATCGCTAGGATAGCAATAAAAGATGAAACCGGTTTTGACTAACGTCTAACCTAGGCAAATCCCAGCTACTCATTATTCTACAAAGGAGGGTGGATGGCAAAGAACGCGTCGGCGTAAAAGCCACCGAGCAAACCTGCGTATCAGCCTTTCGGATACCGTGTCCTGAGCCAGTAAATCGAAAAGCTGTGGTCCGTAAATTTGTACAGAGGTCTGAGACCGTGTAAGGCGTTCGTACACCTAGGACTTACCCAAGTAACTCGAAAAGAGGCTACGTGAAGAAGTCACGTGGTTCAACCTTCAGGTGCCCGGGTCAGAGACCGTCTGGGTCTGGGCTCCGGCCCCGATACGACGAAGTTATGCGGTCCGGTCCG'/>

    <sequence taxon='101' value='TACCTACAGCCACAATACAATTCCTGTTCGAACTCTCGATGCAGGCTATCATTCATACCAGTCCGCCGAACAACACCGATCCCACATATGCCGGGACCGCTGAATACTAGGACGGCCGAGTTTGGGTTAGTGTGCCCGGCTGGGCCATGTCAGTACGCTCCTCGGGCCTAAGTGTCGATACGCGCAAACTCCTTCCGGAACACATGAATAGAGGCGCGCAATACTCAGAACGCAACTGGTGATGCGCGTTCGCTCCGCGCTTTGTTTCTTTAGGTAAAATGTACGGGCGGACGCCGCCACGTAGTTTACCTCGGTCCGTCTAGTTAACAGGTTCAAGTATTAGGTCTCGTGGTGGACCGCAAGGGTGGCCAGTGCTACTAGACAGTCTGACAAGATTTGCATTTGGCGGTTATGTCGTCATGGCTCAGCGCCGCAACCTATTGGTCGGATAGCCGAGAATGAATGATTCAGACAGTCATGTGCGACTTAACACCACATGCACTCTTCCGTAGAGAAGTGGCCCTCACCACACGCACATAATAGGATCCCGTTCTTGTTATCCGCAATCAATATCCGGCTTTCTCTTCCGTATGGGTCGCATGGGTCAGATATCCAACGCTCGCATGCTGAGGATAGGGTGTGTTCCCTTGATTACCACCATCAGATGGGGTCTGTCGCAGTATTGTGCCCCCTCCCAAGGGGTGTCCGGATAGTAAGGGGTTCCTAGCCTGCACTGACGGACCGGTATGTCTTGGCCATTTTGTTTGTTGAGAAGAACAAAGCTCAATACGCTAGAATCTATTCAAGGTAATCAGTAGCAATTCATACCGAGATGTCTCGGCAGCTGCTCTATGACTCTGCTCGAGCTGCGTCAGAAAGGGGAGAAACTGGACCAATCGTGTTCTCCGGTTTCCGCAAAGAGTACTCGTACCTTAGAGTTGGGGAACAAAAGTGTGAATTCCAGGGGACTCAAGGTCAACCGATTAGCCCTAAGGTCGCAGATACTAAACGATTAACGTACACCATGCACGCAGTAAGTCGCCAAGTGCACGGCGTACAGCTGGTGCCATCCCTTAAAGTGGCGAAACAATGGGGAATGGAGGAATAGTCACTTACTGTTCCGCAGCAATTAGTATGCAGCGTTGTGTCGGTTATAAGGTTCCGCATCCTCGCTGGAAGCTTAATTATGCTGCCGACGTACACAAGGTTCATCCGTAACGAAGGCCATGGGCGTAAGACGATTTGAGAACCGAAGTTAATCCGGTGCCTAGGACCCCATCCCATCATTCGTATTACGCGCTATAATCTGCTCGTGCTGGTAGACTACGCCGCTACATACGGATTACTCGTCAACCGGGGAGTACGAATGTCTTCTATTTGCAGTAACGGGATTCACGAAGGGCCTAGGTCCCAAAGCACCTGTCCTCAAAAAGGTCCACTATAGCCGAGAATTCAGGTTTTATTATGACCAAGAATTGGACTAAGTAGAGTTAGGGGTGTCCCGTGTGGATAAATAACGGGAACTGCTAGGTCCGTTGGGGACGGTTGTGTTGCGAGAAGGTAAAGTTCTGGTGAACCTTCTAGCTGCCCCTATGTCAAAGATGTTTTTAGACACAATTCTGGAATTCTATCGCTAGGATAGCAATAAAAGATGAAACCGGTTTTGACTAACGTCTAACCTAGGCAAATCCCAGCTACTCATTATTCTACAAAGGAGGGTGGATGGCAAAGAACGCGTCGGCGTAAAAGCCACCGAGCAAACCTGCGTATCAGCCTTTCGGATGCCGTGTCCTGAGCCAGTAAATCGAAAAGCTGTGGTCCGTAAATTTGTACAGAGGTCTGAGACCGTGTAAGGCGTTCGTACACCTAGGACTTACCCAAGTAACTCGAAAAGAGGCTACGTGAAGAAGTCACGTGGTTCAACCTTCAGGTGCCCGGGTCAGAGACCGTCTGGGTCTGGGCTCCGGCCCCGATACGACGAAGTTATGCGGTCCGGTCCG'/>

    <sequence taxon='11' value='TACCTACAGCCACAATACAATTCCTGTTCGAACTCTCGATGCAGGCTATCATTCATACCAGTCCGCCGAACAACACCGATCCCACATATGCCGGGACCGCTGAATACTAGGACGGCGGAGTTTGGGTTAGTGTGCTCGGCTGGGCCATGTCAGTACGCTCCTCGGGCCTAAGTGTCGATACGCGCAAACTCTTTCCGGAACACATGAATAGAGGCGCGCAATACTCAGAACGCAACTGGTGATGCGCGTTCGCTCCGCGCTTTGTTTCTTTAGGTAAAATGTACGGGCGGACGCCGCCACGTAGTTTCCCTCGGTCCGTCCAGTTAACAGGTTCAAGTATTAGGTCTCGTGGTGGACCGCAGGGGTGGCCAGTGCTACTAGACAGTCTGACAGGATTTGCATTTGACGGTTATGTCGTCATGGCTCAGCGCCGCAACCTATTGGTCGGATAGCCGAGAATGAATGATTCAGACAGTCATGTGCGACTTAACACCACATGCACTCTTCCGTAGAGAAGTGGCCCTCACCACACGCACATAATAGGATCCCGTTCTTGTTATCCGCACTCAATATCCGGCTTTCTCTTCCGTATGGGTCGCATGGGTCAGATATCCAACGCTCGCATGCTTAGGATAGGGTGTGTTCCCTTGATTACCACCATCAGATGGGGTCTGTCGCAGTATTGTGCCCCCTCCCAAGGGGTGTCCGGATAGTAAGGGGTTCATAGCCTGCACTGACGGACCGGTATGTCCTGGCCATTTTGTTTGTTGAGAAAAACAAAGCTCAATACGCTAGAATCTATTCAAGGTAATCAGTAGCAATTCATACCGAGATGTCTCGGCAGCTGCTCTATGACTCTGCTCGAGCTGCTTCGGAAAGGGGAGAAACTGGACCAATCGTGTTCTCCGGTTTCCGCAAAGAGTACTCGTTCCTTAGAGTTGGGGAACAAAAGTGTGAATTCCAGGGGACTCAAGGTCAACCGATTAGCCCTAAGGTCGCAGATACTAAACGATTAACGTACACCATGCACGCAGTAAGTCGCCAAGTGCGCGGCGTACAGCTGGTGCCATCCCTTAAAGTGGCGAAACAATGGGAAATGGAGGAATAGTCACTTACTGTTCCGCAGCAATTAGTATGCAGCGTTGTGTCGGTTATAAGGTTCCGCATCCTCGCTGGAAGCTTAATTATGCTGCCGACGTACGCAAGGTTCATCCGTAACGAAGGTCATGGGCGTAAGACGATTTGAGAACCGAAGTTAATCCGGTGCCTAGGACCCCATCCCATCGTTCGTATTACGCGCTATAATCTGCTCGTGCTGGTAGACTACGCCGCTACATACGGATTACTCGTCAACCGGGGAGTACGAATGTCTTCTATTTGCAGTAACGGGATTCACGAAGGGCCTAGGTCCCAGAGCACCTGTCCTCAAAAAGGTCCACTATAGCCGAGAATTCCGGTTTTATTATGACCAAGAATTGGACTAAGTAGAGTTAGGGGTGTCCCGTGTGGATAAATAACGGGAACTGCTAGGTCCGTTGGGGACGGTTGTGTTGCGAGAAGGTAAAGTTCTGGTGAACCTTCTAGCTGCCCCTATATCAAAGATGTTTTTAGACACAATTTTGGAATTCTATCGCTAGGATAGCAATAAAAGATGAAACCGGTTTTGACTAACGTATAACCTAGGCAAATCCCAGCTACTCATTATTCTACAAAGGAGGGTGGATAGCAAAGAACGCGTCGGCGTAAAAGCCACCGAGCAAACCTGCGTATCAGCCTCTCGGATACCGTGTCCTGAGCCAGTAAATCGAAAAGCTGTGGTCCGTAAATTTGTACAGAGGTCTGAGACCGTGTAAGGCGTTCGTACACCTAGGACTTACCCAAGTAACTCGAAAAGAGGCTACGTGAAGAAGTCACGTGGTTCAACCTTCAGGTGCCCAAGTCAGAGACCGTCGGGGTCTGGACTCCGGCCCCGATACGACGAAGTTATGCGGTCCGGTCCG'/>

    <sequence taxon='13' value='TACCTACAGCCACAATACAATTCCTGTTCGAACTCTCGATGCAGGCTATCATTCATACCAGTCCGCCGAACAACACCGATCCCACATATGCCGGGACCGCTGAATACTAGGACGGCGGAGTTTGGGTTAGTGTGCTCGGCTGGGCCATGTCAGTACGCTCCTCGGGCCTAAGTGTCGATACGCGCAAACTCTTTCCGGAACACATGAATAGAGGCGCGCAATACTCAGAACGCAACTGGTGATGCGCGTTCGCTCCGCGCTTTGTTTCTTTAGGTAAAATGTACGGGCGGACGCCGCCACGTAGTTTCCCTCGGTCCGTCCAGTTAACAGGTTCAAGTATTAGGTCTCGTGGTGGACCGCAGGGGTGGCCAGTGCTACTAGACAGTCTGACAGGATTTGCATTTGACGGTTATGTCGTCATGGCTCAGCGCCGCAACCTATTGGTCGGATAGCCGAGAATGAATGATTCAGACAGTCATGTGCGACTTAACACCACATGCACTCTTCCGTAGAGAAGTGGCCCTCACCACACGCACATAATAGGATCCCGTTCTTGTTATCCGCACTCAATATCCGGCTTTCTCTTCCGTATGGGTCGCATGGGTCAGATATCCAACGCTCGCATGCTTAGGATAGGGTGTGTTCCCTTGATTACCACCATCAGATGGGGTCTGTCGCAGTATTGTGCCCCCTCCCAAGGGGTGTCCGGATAGTAAGGGGTTCATAGCCTGCACTGACGGACCGGTATGTCCTGGCCATTTTGTTTGTTGAGAAAAACAAAGCTCAATACGCTAGAATCTATTCAAGGTAATCAGTAGCAATTCATACCGAGATGTCTCGGCAGCTGCTCTATGACTCTGCTCGAGCTGCTTCGGAAAGGGGAGAAACTGGACCAATCGTGTTCTCCGGTTTCCGCAAAGAGTACTCGTTCCTTAGAGTTGGGGAACAAAAGTGTGAATTCCAGGGGACTCAAGGTCAACCGATTAGCCCTAAGGTCGCAGATACTAAACGATTAACGTACACCATGCACGCAGTAAGTCGCCAAGTGCGCGGCGTACAGCTGGTGCCATCCCTTAAAGTGGCGAAACAATGGGAAATGGAGGAATAGTCACTTACTGTTCCGCAGCAATTAGTATGCAGCGTTGTGTCGGTTATAAGGTTCCGCATCCTCGCTGGAAGCTTAATTATGCTGCCGACGTACGCAAGGTTCATCCGTAACGAAGGTCATGGGCGTAAGACGATTTGAGAACCGAAGTTAATCCGGTGCCTAGGACCCCATCCCATCGTTCGTATTACGCGCTATAATCTGCTCGTGCTGGTAGACTACGCCGCTACATACGGATTACTCGTCAACCGGGGAGTACGAATGTCTTCTATTTGCAGTAACGGGATTCACGAAGGGCCTAGGTCCCAGAGCACCTGTCCTCAAAAAGGTCCACTATAGCCGAGAATTCCGGTTTTATTATGACCAAGAATTGGACTAAGTAGAGTTAGGGGTGTCCCGTGTGGATAAATAACGGGAACTGCTAGGTCCGTTGGGGACGGTTGTGTTGCGAGAAGGTAAAGTTCTGGTGAACCTTCTAGCTGCCCCTATATCAAAGATGTTTTTAGACACAATTTTGGAATTCTATCGCTAGGATAGCAATAAAAGATGAAACCGGTTTTGACTAACGTATAACCTAGGCAAATCCCAGCTACTCATTATTCTACAAAGGAGGGTGGATAGCAAAGAACGCGTCGGCGTAAAAGCCACCGAGCAAACCTGCGTATCAGCCTCTCGGATACCGTGTCCTGAGCCAGTAAATCGAAAAGCTGTGGTCCGTAAATTTGTACAGAGGTCTGAGACCGTGTAAGGCGTTCGTACACCTAGGACTTACCCAAGTAACTCGAAAAGAGGCTACGTGAAGAAGTCACGTGGTTCAACCTTCAGGTGCCCAAGTCAGAGACCGTCGGGGTCTGGACTCCGGCCCCGATACGACGAAGTTATGCGGTCCGGTCCG'/>

    <sequence taxon='44' value='TACCTACAGCCACAATACAATTCCTGTTCGAACTCTCGATGCAGGCTATCATTCATACCAGTCCGCCGAACAACACCGATCCCACATATGCCGGGACCGCTGAATACTAGGACGGCGGAGTTTGGGTTAGTGTGCTCGGCTGGGCCATGTCAGTACGCTCCTCGGGCCTAAGTGTCGATACGCACAAACTCTTTCAGGAACACATAGACAGAGGCGCGCAATACTCAGAACGCAACTGGTGATGCGCGTTCGCTCCGCGCTTTGTTTCTTTAGGTAAAATGTACGGGCGGACGCCGCCACGTAGTTTCCCTCGGTCCGTCCAGTTGACAGGTTCAAGTATTAGGTCTCGTGGTGGACCGCAGGGGTGGCCAGTGTTACTAGACAGTCTGACAGGATTTGCATTTAACGGTTATGTCGTCATGGCTCAGCGCCGCAACCTATTGGTCGGATAGCCGAGAATGAATGATTCAGACAGTCATCTGCGACTTAACGCCACATGCACTCTTCCGTAGAGAAGTGGCCCTCACCACACGCACATAATAGGATCCCGTTCTTGCTATCCGCACTCAATATCCGGCTTTCTCTTCCGTATGGGTCGCATGGGTCAGATATCCAACGCTCGCATGCTTAGGATGGGGTGTGTTCCCTTGATTACCACCATCAGATGGGGTCTGTCGCAGTATTGTGCCCCCTCCCAAGGGGTGTCCGGATAGTAAGGGGTTCATGGCCTGCACTGACGGACCGGTATGTCCTGGACATTTTGTTTGTTGAGAAAAACAAAGCTCAATACGCTAGAATCTATTCAAGGTAATCAGTAGCAATTCATACCGAGATGTCTCGGCAGCTGCTCTATGACTCTGCTCGAGCTGCTTCGGAAAGGGGAGAAACTGGACCTATCGTGTACTCCGGTTTCCGCAAAGAGTACTCGTTCCTTAGAGTTGGGGAGCAAAAGTGTGAATTCCAGGGGACTCAAGGTCAACCGATTAGCCCGAAGGTCGCAGATACTAAACGATTAACGTACACCATGCACGCAGTAAGTCGCCAAGTGCGCGGCGTACAGCTGGTGCCATCCCTTAAAGTGGCGAAACAATGGGAAATGGAGGAATAGTCACTTACTGTTCCGCAGCAATTAGTATGCAGCGTTGTGTCGGTTATAAGGTTCCGCATCCTCGCTGGAAGCTTAATTATGCTGCCGACGTACGCAAGGTTCATCCGTAACGAAGGTCATGGGCGTAAGACGATTTGAGAACCGAAGTTAATCCGGTGCCTAGGACCTCATCCCATCGTTCGTATTACGCGCTATAATCTGCTCGTGCTGGTAGACTACGCCGCTACATACGGATTACTCGTCAACCGGGAAGTACGAATGTCTTCTATTTGCAGTAACGGTATTCACGAAGGGCCTAGGTCCCAGAGCACCTGTCCTCAAAAAGGTCCACTATAGCCGAGAATTCCGGTTTTATTATGACCAAGAATTGGACTAAGTAGAGTTAGAGGTGTCCCGTGTGGATAAATACCGGGAACTGCTAGGTCCGTTGGGGACGGTTGTGTTGCGAGAAGGTAAAGTTCTGGTGAACCTTCTAGCTGCCCCTATATCAAAGATGTTTTTAGACACAATTTTGGAATTCTATCGCTAGGATAGCAATAAAAGATGAAACCGGTTTTGACTAACGTATAACCTAGGCAAATTCCAATTACTCATTATTCTACAAAGAAGGGTGGATAGCAAAGAACGCGTCGGCGTAAAAGCCACCGAGCAAACCTGCGTATCAGCCTCTCGGATACCGTGTCCTGAGCCAGTAAATCGAAAAGCTGTGGTCCGTAAATTTGTACAGAGGTCTGGGACCGTGTAAGGCGTTCGTACACCTAGGACTTACCCAAGTAACTCGAAAAGAGGCTACGTGAAGAAGTCACGTGGTTCAACCTTCAGGTGCCCAGGTCAGAGACCGTCGGGGTCTTGACTCCGGCGCCGATATGACGAAGTTATGCGGTCCGGTCCG'/>

</data>

    <trait id="tipDates" spec='beast.evolution.tree.TraitSet' traitname='date-backward' units='year' value='
3=2.627294663632626,
52=0.79430919711558,
79=0.30464663634207456,
51=0.15750652395148546,
27=1.099941752863055,
92=0.19617736331582059,
105=0.055276277561861153,
73=0.2455235224850858,
50=0.6406667088110032,
103=0.09609796103295665,
87=0.14821150502148184,
80=0.3378389136149851,
48=0.8822985372947687,
17=1.4896691903816783,
22=1.3207249361813937,
26=1.310124384264755,
21=1.4069133842693244,
56=0.6829251430429579,
30=0.9202846844136654,
64=0.4639444347758026,
71=0.4926192272792642,
31=0.6053394655522846,
69=0.4701251623446012,
29=1.105569048140957,
35=0.9398434984845148,
104=0.04786784392483501,
39=0.6922627246253943,
61=0.49816955404715646,
90=0.12858450394479792,
91=0.21497143770869354,
93=0.07666260570941885,
49=0.843498181531003,
45=0.4952259137794659,
38=0.9697970655894745,
32=1.063546538075007,
34=0.9376052673981432,
19=1.1868332704779196,
18=0.29706409891954655,
4=2.403796368812392,
9=2.0366214130941915,
8=2.1968922132012927,
36=0.8723940870690252,
37=0.7250719637753669,
41=0.7357364134018596,
68=0.23666297393687596,
67=0.10759609002195525,
58=0.6919262930529122,
102=0.12681825750097486,
78=0.02583905133278508,
60=0.7519665305334895,
99=0.12462027866121472,
63=0.3988572847364513,
54=0.10180650476304187,
53=0.3060520649328238,
59=0.7194789460216486,
84=0.03739319819897302,
55=0.5636716915832349,
76=0.3554080914528086,
89=0.021327765667178866,
75=0.1328232226307584,
16=1.4765001553872636,
7=2.1623335364530734,
6=2.3464783534868654,
13=1.7099160986434743,
11=1.8356870065228585,
44=0.8625154293794575,
10=2.011607930762631,
94=0.010971139830768362,
97=0.02683385490356205,
83=0.2198464574155472,
40=0.973362817783642,
65=0.6151411084480713,
82=0.058467266075787006,
20=1.4382629427328135,
88=0.1951851101031452,
101=0.118601763519679,
81=0.30183305681628214,
62=0.597554337631486,
70=0.07663515479230032,
47=0.7015110171571655,
46=0.40785718266775195,
42=0.9304956080593607,
23=1.2177154084853918,
2=2.6953325095413887,
43=0.3278101364005197,
86=0.10313890515873725,
66=0.25368402796101863,
95=0.020283268130043997,
77=0.23310758825905786,
96=0.10473405983937267,
74=0.245889709778075,
100=0.1507593331029713,
15=1.3232984633107776,
28=1.193050367777311,
24=1.209799187219902,
14=1.3962815405020548,
12=1.8694880730624766,
57=0.5227159339083278,
98=0.11202380028917647,
72=0.33026048953711973,
85=0.2882144706557961,
33=0.8499371698105507,
25=1.2020736506402598,
5=2.0756606754733236,
1=2.462429078883333,
0=2.8392435782006875
            '>
        <taxa id='taxonSet' spec='beast.evolution.alignment.TaxonSet' alignment='@alignment'/>
    </trait>
    
    <tree spec="beast.util.ClusterZBSATree" id="tree" nodetype="beast.evolution.tree.ZeroBranchSANode" clusterType="upgma" trait="@tipDates">
		<taxa idref="alignment"/>
	</tree>

    <BirthDeathSkylineModel spec="SABDSamplingThroughTimeModel" id="birthDeath" tree="@tree" conditionOnSampling="true">
		<parameter name="origin" id="origin" value ="50." lower="0."/>
        <parameter name="diversificationRate" id="diversificationRate" value="1.5"/>
        <parameter name="turnover" id="turnover" value=".5"/>
        <parameter name="samplingProportion" id="samplingProportion" value="0.8642281386922832"/>
<parameter name="removalProbability" id="r" value="1."/>
	</BirthDeathSkylineModel>
    
    <siteModel gammaCategoryCount="1" id="SiteModel" spec="SiteModel">
		<parameter dimension="1"  id="mutationRate" name="mutationRate" value="1.0"/>
		<substModel id="gtr" rateAC="@rateAC" rateGT="@rateGT" rateAT="@rateAT" rateCG="@rateCG" rateCT="@rateCT" spec="GTR">
			<parameter dimension="1"  id="rateAG" lower="0.0" name="rateAG" value="1.0"/>
			<frequencies estimate="true" id="freqs" spec="Frequencies">
				<parameter name='frequencies' id='freqParameter' value='0.25' dimension='4' lower="0." upper="1."/>
			</frequencies>
		</substModel>
	</siteModel>
	<branchRateModel id="StrictClock" spec="beast.evolution.branchratemodel.StrictClockModel">
		<parameter dimension="1" id="clock.rate" name="clock.rate" value="0.05" lower="0."/>
	</branchRateModel>


   <!-- likelihood and priors: -->
    <distribution id="posterior" spec="util.CompoundDistribution">
		<distribution id="prior" spec="util.CompoundDistribution">
            <distribution  x="@clock.rate" id="clockRatePrior" spec='beast.math.distributions.Prior'>
				<distr spec='beast.math.distributions.LogNormalDistributionModel' id='clockRatePrior.exp' M="-4.6" S="1.25"/>
			</distribution>
			<distribution id="hky.frequencies.prior" spec="beast.math.distributions.Prior" x="@freqParameter">
				<distr id="Uniform " lower="0.0" upper="1.0" spec="beast.math.distributions.Uniform" />
			</distribution>
			<distribution id="diversificationRate_prior" spec="beast.math.distributions.Prior" x="@diversificationRate">
				<distr spec="beast.math.distributions.Uniform" lower="1." upper="2." offset="0."/>
			</distribution>
			<distribution id="turnover_prior" spec="beast.math.distributions.Prior" x="@turnover">
				<distr spec="beast.math.distributions.Uniform" lower="0." upper="1." offset="0."/>
			</distribution>
			<distribution  id='origin_Prior' x="@origin" spec='beast.math.distributions.Prior'>
				<distr spec='beast.math.distributions.Uniform' lower="0." upper="1000." offset="0."/>
			</distribution>
			<distribution id="BDlikelihood" spec="util.CompoundDistribution">
				<distribution idref="birthDeath"/>		
			</distribution>
		</distribution>
        <distribution id="jointTreeLikelihood" spec="util.CompoundDistribution">
			<distribution data="@alignment" id="treeLikelihood" spec="TreeLikelihood" tree="@tree" siteModel="@SiteModel" branchRateModel="@StrictClock"/>
        </distribution>
    </distribution>

    
	<run chainLength="40000000" id="mcmc" spec="MCMC" storeEvery="100000" distribution="@posterior">
        
		<state id="state" storeEvery="100000">
            <stateNode idref='tree'/>
			<stateNode idref="origin"/>
			<stateNode idref="diversificationRate"/>
			<stateNode idref="turnover"/>
			<!-- <stateNode idref="samplingProportion"/> -->
            <stateNode idref="clock.rate"/>
			<stateNode idref="freqParameter"/>
			<parameter dimension="1"  id="rateAC" lower="0.0" upper="100.0" name="stateNode" value="1.0"/>
			<parameter dimension="1"  id="rateGT" lower="0.0" upper="100.0" name="stateNode" value="1.0"/>
			<parameter dimension="1"  id="rateAT" lower="0.0" upper="100.0" name="stateNode" value="1.0"/>
			<parameter dimension="1"  id="rateCG" lower="0.0" upper="100.0" name="stateNode" value="1.0"/>
			<parameter dimension="1"  id="rateCT" lower="0.0" upper="100.0" name="stateNode" value="1.0"/>
        </state>
        
		<operator id='origOperator' spec='ScaleOperator' scaleFactor=".75" weight="3" parameter="@origin"/>
		<operator id='diversificationRateOperator' spec='ScaleOperator' scaleFactor=".75" weight="10" parameter="@diversificationRate"/>
		<operator id='turnoverOperator' spec='ScaleOperator' scaleFactor=".75" weight="10" parameter="@turnover"/>
		<!-- <operator id='samplingProportionOperator' spec='ScaleOperator' scaleFactor=".75" weight="10" parameter="@samplingProportion"/> -->
        <operator spec='TreeDimensionJump' weight="10" tree="@tree"/> 
        <operator spec='WilsonBaldingForZeroBranchSampledAncestorTrees' weight="10" tree="@tree"/> 
        <operator spec='ExchangeForZeroBranchSampledAncestorTrees' isNarrow="false" weight="10" tree="@tree"/>
        <operator spec='ExchangeForZeroBranchSampledAncestorTrees' weight="10" tree="@tree"/>
        <operator spec='UniformForZeroBranchSATrees' weight="20" tree="@tree"/>
        <operator id='rootScaler' spec='ScaleOperatorForZeroBranchSATrees' scaleFactor=".95" weight="1" tree="@tree" rootOnly='true'/>
        <operator id='treeScaler' spec='ScaleOperatorForZeroBranchSATrees' scaleFactor=".95" weight="10" tree="@tree"/>
        <operator id="updownTree" spec="UpDownOperator" scaleFactor=".95" weight="20" up="@clock.rate" down="@tree"/>

        
        <operator id="clock.rateScaler" parameter="@clock.rate" scaleFactor="0.75" spec="ScaleOperator" weight="10"/>
        
		<operator spec='ScaleOperator' scaleFactor=".75" weight=".2" parameter="@rateAC"/>
		<operator spec='ScaleOperator' scaleFactor=".75" weight=".2" parameter="@rateAT"/>
		<operator spec='ScaleOperator' scaleFactor=".75" weight=".2" parameter="@rateCG"/>
		<operator spec='ScaleOperator' scaleFactor=".75" weight=".2" parameter="@rateCT"/>
		<operator spec='ScaleOperator' scaleFactor=".75" weight=".2" parameter="@rateGT"/>
		<operator autoOptimize="true" delta="0.2" id="FrequenciesExchanger" integer="false" spec="DeltaExchangeOperator" weight="0.1" parameter="@freqParameter"/>


			
		<logger fileName="$(seed).log" id="tracelog" logEvery="10000" mode="autodetect" model="@posterior">
			<distribution idref="posterior" name="log"/>
			<log idref="BDlikelihood"/>
            <log idref="jointTreeLikelihood"/>
            <log id="treeHeight" spec="beast.evolution.tree.TreeHeightLogger" tree="@tree"/>
			<log idref="origin"/>
            <log idref="diversificationRate"/>
			<log idref="turnover"/>
			<!--<log idref="samplingProportion"/>-->
            <log idref="clock.rate"/>
			<log idref="freqParameter"/>
			<log idref="rateAC"/>
			<log idref="rateAG"/>
			<log idref="rateAT"/>
			<log idref="rateCG"/>
			<log idref="rateCT"/>
			<log idref="rateGT"/>
		</logger>

	</run>

</beast>
