# Supplementary material for: Bayesian Inference of Sampled Ancestor Trees for Epidemiology and Fossil Calibration
Source: PLoS Comput Biol. 2014 Dec 4;10(12):e1003919. doi: 10.1371/journal.pcbi.1003919 (PMC4263412; doi:10.1371/journal.pcbi.1003919)
Supplement: File S7 — XML files for simulated transmission process with fixed to one. (ZIP) [file pcbi.1003919.s008.zip › simulations2A/3.xml]

<?xml version="1.0" encoding="UTF-8" standalone="no"?><beast namespace="beast.core:beast.evolution.alignment:beast.evolution.tree.coalescent:beast.core.util:beast.evolution.nuc:beast.evolution.operators:beast.evolution.sitemodel:beast.evolution.substitutionmodel:beast.evolution.likelihood:beast.evolution.speciation:beast.core.parameter:beast.util" version="2.0">
    
    <data dataType="nucleotide" id="alignment" name="alignment">
    <sequence taxon='0' value='CCCGGATTAGATTATAAGGTTAGGGGGTGTCTTAAAATTTTTGCCAAGGGCTTTACCAGAGGTAGGTGGTTTGAGAGGGTCGATCTCGACAGGAGGTGTGACCAAGTCGGTCAGTGTCGTATGCTTATGAGAAGGAGCCAGAGTTTATATATTCGGGATACTGTGGACAGCGGTTCTTCGCTGGCTTAATCAGGCTCGATCAGAGAACCGTTTCTACGTGGTTAAGTGAATGGTCTGGAGGTTTATAGAGTCCAACTTTATCAGCGGACTCGAAACTCGCCTCTCGTCGTGTAACCCTGACGACGTTAACCCTAGTCAATTGGCTCCGGACAATATAAGGCAAAGTCCTCGGGTGGGTCCGCGATAAAAGATCCCCTGATGCGCCCCGGGAGTGGCATTTCACGGTTGATACGGAATATCATCGGGGATTGTTATCTCATTGCTACAAGAAAGACGGCCGGGGAAAAGTGACGGTCGTGCTCTCAGTCCCGCGGTTGTTCCAATGTGGAGACCTTCTGAGGAAGCGTACGAGCATGGTATAGTGCGCACCGCCGCTACACCCAGGAACGACCTTGGGCCCCACACCATTTACAGCTGCGGGCGATCAGTAAGGATGAAGCCTCACATAAAGGTCACGCACTCTTCATTATCGCATGAGAGGGATAGTAAGCTTTTGGGACTAACGCCCAGTTCGGTCGACGGCTACTTGAGAGCATGCGTGTATCTCGAATCGCTATTAGGCCGGTTTAGGTGATCAGCTGCTCGCCAAAGTGCCCTAGCGGCGCGCCAGAAGTGCTCGCCACACGAGGTGCGTGATGGCTTGGATTCGGGGACATGTTATAAGAATCTAACGTCTGGATTCGCTAAGCAGGTTCAACTCGTAGACAGTTTCCTATAGTGATGCGGTAGTGGCTGATTGCTGCTGCATTCAGGGGTTTCCGAGCCTAATAAATGCACCCCAAGCCGCTATCGTGAATCGTTCCCCCACCGGCCAGGAGTAACCACCTTTATTCTCCTTCCTGCACGGCGGCATCTTGACTGGGGCCATGTCAAGTTGGCCCCCTTTGCAGATTTCTAGTCGATCTTGACCTTTAACAAATCTCCTAATTGGTCTGTCACGCAGCCCCATAGTGGCAGTAGGAACTCGCAGAAGATCCTACCAGGTCGTTGGCATTGCCTAGCCGAACATACAGCCGTTTGCTGTTCTCTAGTCGGACTATAGGGCTAAGAAGAACAGTCCTCCGGAATGGATTGTTAAAAGACATCACAGTGCAGCGCGGGCGCCCTAACATTGTGTGCATCGCGGCGAGGTCGGTCTCGGGTTAAAACACCCGATAGAGTAAAGTCGCGTTGGACCTACATAGAACACCTTACAACGCAACCTAAGGCCACCTAGTGCTAAGAGGGAGTAGTACGCGATCATACTGGTATCCTACTCTGGACTGTGGATTGCACATCGGGCGGGTTAGATGGCTTGTCTTGAACCTTGCGAGGGTCGTCAAAACGACGTTGCGATTTGCAACTTATCCGAGTACACCCCCTACTTCCCTTTACGATTAAAGGAACTACGCAGACAGCGATCTTCATTAAATTAGAGGCTGATGGGCGAGACTTTGATCGAACTAATCCTCCAAAGTCATGCCACCTTTTGGAAACCTTCACGAGGCTTTTTGGGAACATTAATCCGATTTTTCAAGACCTGCCTGGGGACCGGTGGGTTTGCTCAAAGGGTGGTTAGGACGGATCCGCAGTGTTATTACGGACGTCTCGGCAAGACACAAGCCTAGCTCGTCGGCTACGATGCACAACCGCTAGCCCTTAAAAAGGTTTGTTCGTGCGGGGGCCGCCTACAATTCAGGTTTAGTTCGTAGACTCTCTTCAGCCGTCACCCCGCTTAGTTATACACTAATTCTACCTATATAGCCAAACGTGCTGGAATTCGGAGAAGAACGGAACCCGGACGGAGTTACCAGCTAAAAAGTTTTAATGCCCTACGCCGA'/>

    <sequence taxon='7' value='CCCGGATTAGATTATAAGGTTAGGGGGTGTCTTAAAATTTTTGCCAAGGGCTTTACCAGAGGTAGGTGGTTTGAGAGGGTCGATCTCGACAGGAGGTGTGACCAAGTCGGTCAGTGTCGTATGCTTATGAGAAGGGGCCAGAGTTTATATATTCGGGATACTGTGGACAGCGGTTCTTCGCTGGCTTAATCAGGCTCGATCAGAGAACCGTTTCTACGTGGTTAAGTGAATGGTCTGGAGGTTTATAGAGTCCAACTTTATCAGCGGACTCGAAACTCGCCTCTCGTCGTGTAACCCTGACGACGTTAACCCTAGTCAATTGGCTCCGGACAATATAAGGCAAAGTCCTCGGGTGGGTCCGCGATAAAAGATCCCCTGATGCGCCCCGGGAGTGGCATTTCACGGTTGATACGGAATATCATCGGGGATTGTTATCTCATTGCTACAAGAAAGACGGCCGGGGAAAAGTGACGGTCGTGCTCTCAGTCCCGCGGTTGTTCCAATGTGGAGACCTTCTGAGGAAGCGTACGAGCATGGTATAGTGCGCACCGCCGCTACACCCAGGAACGACCTTGGGCCCCACACCATTTACAGCTGCGGGCGATCAGTAAGGATGAAGCCTCACATAAAGGTCACGCACTCTTCATTATCGCATGAGAGGGATAGTAAGCTTTTGGGACTAACGCCCAGTTCGGTCGACGGCTACTTGAGAGTATGCGTGTATCTCGAATCGCTATTAGGCCGGTTTAGGTGATCAGCTGCTCGCCAAAGTGCCCTAGCGGCGCGCCAGAAGTGCTCGCCACACGAGGTGCGTGATGGCTTGGATTCGGGGACATGTTATAAGAATCTAACGTCTGGATTCGCTAAGCAGGTTCAACTCGTAGACAGTTTCCTATAGTGATGCGGTAGTGGCTGATTGCTGCTGCATTCAGGGGTTTCCGAGCCTAATAAATGCACCCCAAGCCGCTATCGTGAATCGTTCCCCCACCGGCCAGGAGTAACCACCTTTATTCTCCTTCCTGCACGGCGGCATCTTGACTGGGGCCATGTCAAGTTGGCCCCCTTTGCAGATTTCCAGTCGATCTTGACCTTTAACAAATCTCCTAATTGGTCTGTCACGCAGCCCCATAGTGGCAGTAGGAACTCGCAGAAGATCCTACCAGGTCGTTGGCATTGCCTAGCCGAACATACAGCCGTTTGCTGTTCTCTAGTCGGACTATAGGGCTAAGAAGAACAGTCCTCCGGAATGGATTGTTAAAAGACATCACAGTGCAGCGCGGGCGCCCTAACATTGTGTGCATCGCGGCGAGGTCGGTCTCGGGTTAAAACACCCGATAGAGTAAAGTCGCGTTGGACCTACATAGAACACCTTACAACGCAACCTAAGGCCACCTAGTGCTAAGAGGGAGTAGTACGCGATCATACTGGTATCCTACTCTGGACTGTGGACTGCACATCGGGCGGGTTAGATGGCTTGTCTTGAACCTTGCGAGGGTCGTCAAAACGACGTTGCGATTTGCAACTTATCCGAGTACACCCCCTACTCCCCTTTACGATTAAAGGAACTACGCAGACAGCGATCTTCATTAAATTAGAGGCTGATGGGCGAGACTTTGATCGAACTAATCCTCCAAAGTCATGCCACCTTTTGGAAACCTTCACGAGGCTTTTTGGGAACATTAATCCGATTTTTCAAGACCTGCCTGGGGACCGGTGGGTTTGCTCAAAGGGTGGTTAGGACAGATCCGCAGTGTTATTACGGACGTCTCGGCAAGACACAAGCCTAGCTCGTCGGCTACGATGCACAACCGCTAGCCCTTAAAAAGGTTTGTTCGTGCGGGGGCCGCCTACAATTCAGGTTTAGTTCGTAGACTCTCTTCAGCCGTCACCCCGCTTAGTTATACACTAATTCTACCTATATAGCCAAATGTGCTGGAATTCGGAGAAGAACGAAACCCAGACGGAGTTACCAGCTAAAAAGTTTTAATGCCCTACGCCGA'/>

    <sequence taxon='20' value='CCCGGATTAGATTATAAGGTTAAGGGGTGTCTTAAAATCTTTGCCAAGGGCTTTACCAGAGGTAGGTGGTTTGAGAGGGTCGATCTCGACAGGAGGTGTGACCAAGTCGGTCAGTGTCGTATGCTTATGAGAAGGAGCCAGAGTTTATATATTCGGGATACTGTGGACAGCGGTTCTTCGCTGGCTTAATCAGGCTCGATCAGAGAACCGTTTCTACGTGGTTAAGTGAATGGTCTGGAGGTTTATAGAGTCCAACTTTATCAGCGGACTCGAAACTCGCCTCTCGTCGTGTAACCCTGACGACGTTAACCCTAGTCAATTGGCTCCGGACAATATAAGGCAAAGTCCTCGGGTGGGTCCGCGATAAAAGATCCCCTGATGCGCCCCGGGAGTGGCATTTTACGGTTGATACGGAATATCATCGGGGATTGTTATCTCATTGCTACAAGAAAGACGGCCGGGGAAAAGTGACGGTCTTGCTCTCAGTCCCGCGGTTGTTCCAATGTGGAGACCTTCTGAGGAGGCGTACGAGCATGGTATAGTGCGCACCGCCGCTACACCCAGGAACGACCTTGGGCCCCACACCATTTACAGCTGCGGGCGATCAGTAAGGATGAAGCCTCACATAAAGGTCACGCACTCTTCATTATCGCATGAGAGGGATAGTAAGCTTTTGGGACTAACGCCCAGTTCGGTCGACGGCTACTTGAGAGTATGCGTGTATCTCGAATCGCTATTAGGCCGGTTTAGGTGATCAGCTGCTCGCCAAAGTGCCCTAGCGGCGCGCCAGAAGTGCTCGCCACACGAGGTGCGTGATGGCTTGGATTCGGGGACATGTTATAAGAATCTAACGTCTGGATTCGCTAAGCAGGTTCAACTCGTAGACAGTTTCCTATAGTGATGCGGTAGTGGCTGATTGCTGCTGCATTCAGGGGTTTCCGAGCCTAATAAATGCACCCCAAGCCGCTATCGTGAATCGTTCCCCCACCGGCCAGGAGTAACCACCTTTATTCTCCTTCCTGCACGGCGGCATCTTGACTGGGGCCATGTCAAGTTGGCCCCCTTTGCAGATTTCTAGTCGATCTTGACCTTTAACAAATCTCCTGATTGGTCTGTCACGCAGCCCCATAGTGGCAGTAGGAACTCGCAGAAGATCCTACCAGGTCGTTGGCATTGCCTAGCCGAACATACAGCCGTTTGCTGTTCTCTAGTCGGACTATAGGGCTAAGAAGAACAGTCCTCCGGAATGGATTGTTAAAAGACATCACAGTGCAGCGCGGGCGCCCTAACATTGTGTGCATCGCGGCGAGGTCGGTCTCGGGTTAAAACACCCGATAGAGTAAAGTCGCGTTGCACCTACATAGAACACCTTACAACGCAACCTAAGGCCACCTAGTGCTAAGAGGGAGTAGTACGCGATCATACTGGTATCCTACTCTGGACTGTGGACTGCACATCGGGCGGGTTAGATGGCTTGTCTTGAACCTTGCAAGGGTCGTCAAAACGACGTTGCAATCTGCAACTTATCCGAGTACACCCCCTACTCCCCTTTACGATTAAAGGAACTACGCAGACAGCGATCTTCATTAAATTAGAGGCTGATGGGCGAGACTTTGATCGAACTAATCCTCCAAAGTCATGCCACCTTTTGGAAACCTTCACGAGGCTGTTTGGGAACATTAATCCGATTTTTCAAGACCTGCCTGGGGACCGGTGGGTTTGCTCAAAGGGTGGTTAGGACAGATCCGCAGTGTTATTACGGACGTCTCGGCAAGACACACGCCTAGCTCGTCGGCTACGATGCACAACCGCTAGCCCTTAAAAAGGTTTGTTCGTGCGGGGGCCGCCTACAATTCAGGTTTAGTTCGTAGACTCTCTTCAGCCGTCACCCCGCTTAGTTATACACTAATTCTACCTATATAGCCAAATGTGCTGGAATTCGGAGAAGAACGAAACCCAGACGGAGTTACCGGCTAAAAAGTTTTAATGCCCTACGCCGA'/>

    <sequence taxon='63' value='CCCGGATTAAATTATAAGGTTAAGGGGTGTCTTAAAATCTTCGCCAAGGGCTTTACCAGAGGTAGGTGGTTTGAGAGGGTCGATCTCGACAGGAGGTGTGACCAAGTCGGTCAGTGTCGTATGCTTATGAGAAGGAGCCAGAGTTTATATATTCGGGATACTGTGGACAGCGGTTCTTCGCTGGCTTAATCAGGCTCGATCAGAGAACCGTTTCTACGTGGTTAAGTGAATGGTCTGGAGGTTTATAGAGTCCAACTTTATCAGCGGACTCGAAACTCGCCTCTCGTCGTGTAACCCTGACGACGTTAACCCTAGTCAATTGGCTCCGGACAATATAAGGCAAAGTCCTCGGGTGGGTCCGCGATAAAAGATCCCCTGATGCGCCCCGGGAGCGGCATTTTACGGTTGATACGGAATATCATCGGGGATTGTTATCTCATTGCTACAAGAAAGACGGCCGGGGAAAAGTGACGGTCTTGCTCTCAGTCCCGCGGTTGTTCCAATGTGGAGACCTTCTGAGGAGGCGTACGAGCATGGTATAGTGCGCACCGCCGCTACACCCAGGAACGACCTTGGGCCCCACACCATTTACAGCTGCGGGCGATCAGTAAGGACGAAGCCTCACATAAAGGTCACGCACTCTTCATTATCGCATGAGAGGGATAGTAAGCTTTTGGGACTAGCGCCCAGTTCGGTCGCCGGCTACTTGAGAGTATGCGTGTATCTCGAATCGCTATTAGGCCCGTTTAGGCGATCAGCTGCTCGCCAAAGTGCCCTAGCGGCGCGCCAGAGGTGCTCGCCACACGAGGTGCGTGATGGCTTGGATTCGGGGACATGTTATAAGAATCTAACGTCTGGATTCGCTATGCAGGTTCAACTCGTAGACAGTTTCCTATAGTGATGCGGTAGTGGCTGATTGCTGCTGCATTCAGGGGTTTCCGAGCCTAATAAATGCACCCCAAGCCGCTATCGTGAACCGTTCCCCCACCGGCCAGGAGTAACCACCTTTATTCTCCTTCCTGCACGGCGGCATCTTGACTGGGGCCATGTCAAGTTGGCCCCCTTTGCAGATTTCTAGTCGATCTTGACCTTTAACAAATCTCCTGATTGGTCTGTCACGCAGCCCCATAGTGGCAGTAGGAACTCGCAGAAGATCCTACCAGGTCGTTGGCATTGCCTAGCCGAACATACAGCCGTTTGCTGTTCTCTAGTCGGACTATAGGGCTAAGAAGAACAGTCCTCCGGAACGGATTGTTAAAAGACATCACAGTGCAGCGCGGGCGCCCTAACATTGTGTGCATCGCGGCGAGGTCGGTCTCGGGTTACAACACCCGATAGAGTAAAGTCGCGTTGGACCTACATAGAACACCTTACAACGCAACCTAAGGCCACCTAGTGCTAAGAGGGAGTAGTACGCGATCATACTGGTATCCTACTCTGGACTGTGGACTGCACATCGGGCGGGTTAGATGGCTTGTCTTGAACCCTGCGAGGGTCGTCAAAACGACGTTGCGATCTGCAACTTATCCGAGTACACCCCCTACTCCCCTTTACGATTAAAGGAACTACGCAGACAGCGATCTTCATTGAATTAGAGGCTGATGGGCGAGACTTTGATCGAACTAATCCTCCAAAGTCATACCACCTTTTGGAAACCTTCACGAGGCTTTTTGGGAACATTAATCCGATTTTTCAAGACCTGCCTGGGGACCGGTGGGTTTGCTCAAAGGGTGGTTAGGACAGATCCGCAGTGTTATTACAGACGTCTCGGCAAGACACAAGCCTAGCTCGTCGGCTACGATGCACAAGCGCTAGCCCTTAAAAAGGTTTGTTCGTGCGGGGGCCGCCTACAATTCAGGTTTAGTTCGTAGACTCTCTTCGGCCGTCACTCCGCTTAACTATACACTAATTCTACTTATATAGCTAAATGTTCTGGAATTCGGAGGAGAACGAAACCCAGACGGAGTTACCAGCTAAAAAGTTTTAATGCCCTACGCCGA'/>

    <sequence taxon='77' value='CCCGGATTAGATTATAAGGTTAAGGGGTGTCTTAAAATCTTCGCCAAGGGCTATACCAGAGGTAGGTGGTTTGAGAGGGTCGATCTCGACAGGAGGTGTGACCAAGTCGGCCAGTGTCGTATGCTTATGAGAAGGAGCCAGAGTTTATATATTCGGGATACTGTGGACAGCGGTTCTTCGCTGGCTTAATCAGGCTCGATCAGAGAACCGTTTCTACGTGGTTAAGTGAATGGTCTGGAGGTTTATAGAGTCCAACTTTATCAGCGGACTGGAAACTCGCCTATCGTCGTGTAACCCTGACGACGTTAACCCTAGTCAATTGGCTCCGGACAATATAAGGCAAAGTCCTCGGGTGGGTCCGCGATAAAAGATCCCCTGATGCGCCCCGGGAGTGGCATTTTACGGTTGATACGGAATATCATCGGGGATTGTTATCTCATTGCCACAAGAAAGACGGCCGGGGAAAAGTGGCGGTCTTGCTCTCAGTCCCACGGTTGTTCCAATGTGGAGACCTTCTGAGGAGGCGTACGAGCATGGTATGGTGCGCACCGCCGCTACACCCAGGAACGACCTTGGGCCCCACACCATTTACAGCTGCGGGCGATCAGTAAGGATGAAGCCTCACATAAAGGTCACGCACTCTTCATTATCGCATGAGAGGGATAGTAAGCTTTTGGGACTAACGCTCAGTTCGGTCGACGGCTACTTGAGAGCATGCGTGTATCTCGAATCGCTATTAGGCCGGTTTAGGTGATCAGCTGCTCGCCAAAGTGCCCTAGCGGCGTGCCAGAGGTGCTCGCCACACGAGGTGCGTGATGGCTTGGATTCGGGGACATGTTATAAGAATCTAACGTCTGGATTCGCTAAGCAGGTTCAACTCGTAGACAGGTTCCTATAGTGATGCGGTAGTGGCTGATTGCTGCTGCATTCAGGGGTTTCCGAGCCTAATAAATGCACCCCAAGCCGCTATCGTGAACCGCTCCCCCACCGGCCAGGAGTAACCACCTTTATTCTCCTTCCTGCACGGCGGCATCTTGACTGGGGTCATGTCAAGTTGGCCCCCTTTGCAGATTTCTAGTCGATCTTGACCTTTAACAAATCTCCTGATTGGTCTGTCACGCAGCCCCATAGTGGCAGTAGGAACTCGCAGAAGATCCTACCAGGTCGTTGGCATTGCCTAGCCGAACATACAGCCGTTTGCTGTTCTCTAGTCGGACTATAGGGCTAAGAAGAACAGTCCTCCGGAATGGATTGTTAAAAGACATCACAGTGCAGCGCGGGCGCCCTAACATTGTGTGCATCGCGGCGAGGTCGGTCTCGGGTTAAAACACCCGATAGAGTAAAGTCGCGTTGGACCTACATAGAACACCTTACAACGCAACCTAAGGCCACCTAGTGCTAAGAGGGAGTAGTACGCGATCATACTGGTATCCTACTCTGGACTGTGGACTGCACATCGGGCGGGTTAGATGGCTTGTCTTGAACCTTGCGAGGGTCGTCAAAACGACGTTGCGATCTGCAACTTATCCGAGTACACCCCCTACTCCCCTTTACGATTAAAGGAACTACGCAGACAGCGATCTTCATTAAATTAGAGGCTGATGGGCGGGACTTTGATCGAACTAATCCTCCAAAGTCATGCCACCTTTTGGAAACCTTCACGAGGCTTTTTGGGAGCATTAATCCGATTTTTCAAGACCTGCCTGGGGACCGGTGGGTTTGCTCAAAGGGTGGTTAGGACAGATCCGCAGTGTTATTACAGACGTCTCGGCAAGACACAAGCCTAGCTCGTCGGCTACGATGCACAAGCGCTAGCCCTTAAAAAGGTTTGTTCGTGCGGGGGCCGCCTACAATTCAGGTTTAGTTCGTAGACTCTCTTCAGCCGTCACCCCGCTTAGCTATACACTAATTCTACTTATATAGCCAAATGTTCTGGAATTCGGAGAAGAACGAAACCCAGACGGAGTCACCAGCTAAAGAGTTTTCATGCCCTACGCCGA'/>

    <sequence taxon='31' value='CCCGGATTAGATTATAAGGTTAAGGGGTGTCTTAAAATCTTTGCCAAGGGCTTTACCAGAGGTAGGTGGTTTGAGAGGGTCGATCTCGACAGGAGGTGTGACCAAGCCGGTCAGTGTCGTATGCTTATGAGAAGGAGCCAGAGTTTATATATTCGGGATACTGTGGACAGCGGTTCTTCGCTGGCTTAATCAGGCTCGATCAGAGAACCGTTTCTACGTGGTTAAGTGAATGGTCTGGAGGTTTATAGAGTCCAACTTTATCAGCGGACTCGAAACTCGCCTTTCGTCGTGTAACCCTGACGACGTTAACCCTAGTCAATTGGCTCCGGACAATATAAGGCAAAGTCCTCGGGTGGGTCCGCGATAAAAGATCCCCTGATGCGCCCCGGGAGTGGCATTCTACGGTTGATACGGAAGATCATCGGGGATTGTTATCTCATTGCTACAAGAAAGACGGCCGGGGAAAAGTGACGGTCTTGCTCTCAGTCCCGCGGTTGTTCCAATGTGGAGACCTTCTGAGGAGGCGTACGAGCATGGTATAGTGCGCACCGCCGCTACACCCAGGAACGACCTTGGGCCCCACACCATTTACAGCTGCGGGCGATCAGTAAGGATGAAGCCTCACATAAAGGTCACGCACTCTACATTATCGCATGAGAGGGATAGTAAGCTTTTGGGACTAACGCCCAGTTCGGTCGACGGCTACTTGAGAGTATGCGTGTATCTCGAATCGCTATTAGGCCGGTTTAGGTGATCAGCTGCTCGCCAAAGTGCCCTAGCGGCGCGCCAGAAGTGCTCGCCACACGAGGTGCGTGATGGCTTGGATTCGGGGACATGTTACAAGAATCTAACGTCTGGATTCGCTAAGCAGGTTCAACTCGTAGACAGTTTCCTATAGTGATGCGGTAGTGGCTGATTGCTGCTGCATTCAGGGGTTTCCGAGCCTAATAAATGCACCCCAAGCCGCTATCGTGAATCGTTCCCCCACCGGCCAGGAGTAACCACCTTTATTCTCCTTCCTGCACGGCGGCATCTTGACTGGAGCCATGTCAAGTTGGCCCCCTTTGCAGATTTCTAGTCGATCTTGACCTTTAACAAATCTCCTGATTGGTCTGTCACGCAGCCCCATAGTGGCAGTAGGAACTCGCAGAAGATCCTACCAGGTCGTTGGCATTGCCTAGCCGAACATACAGCCGTTTGCTGTTCTCTAGTCGGACTATAGGGCTAAGAAGAACAGTCCTCCGGAATGGATTGTTAAAAGACATCACAGTGCAGCGCGGGCGCCCTAACATTGTGTGCATCGCGGCGAGGTCGGTCTCGGGTTAAAACACCCGATAGGGTAAGGTCGCGTTGGACCTACATAGAACACCTTACAACGCAACCTAAGGCCACCTAGTGCTAAGAGGGAGTAGTACGCGATCATACTGGTATCCTACTCTGGACTGTGGACTGCACATCGGGCGGGTTAGATGGCTTGTCTTGAACCTTGCGAGGGTCGTCAAAACGACGTTGCGATCTGCAACTCATCCGAGTACACCCCCTACTCCCCTTTACGATTAAAGGAACTACGCAGACAGCGATCTTCATTAAATTAGAGGCTGATGGGCGAGACTTTGATCGAACTAATCCTCCAAAGTCATGCCACCTTTTGGAAACCTTCACGAGGCTTTTTGGGAACATTAATCCGATTTTTCAAGACCTGCCTGGGGACCGGTGGGTTTGCTCAAAGGGTGGTTAGGACAGATCCGCAGTGTTATTACGGACGTCTAGGCAAGACACAAGCCTAGCTCGTCGGCTACGATGCACAACCGCTAGCCCTTAAAAAGGTTTGTTTGTGCGGGGGCCGCCTACCATTCACGTTTAGTTCGTAGACTCTCTTCAGCCGTCACCCCGCTTAGTTATACACTAATTCTACCTATATAGCCAAATGTGCTGGAATTCGGAGAAGAACGAAACCCAGACGGAGTTACCAGCTAAAAAGTTTTAATGCCCTACGCCGA'/>

    <sequence taxon='65' value='CCCGGATTAGATTATAAGGTTAAGGGGTGTCTTAAAATCTTTGCCAAGGGCTCTACCAGAGGTAGGTGGTTTGAGAGGGTCGATCTCGACAGGAGGTGTGACCAAGCCGGTCAGTGTCGTATGCTTATGAGAAGGAGCCAGAGTTTATATATTCGGGATACTGTGGACAGCGGTTCTTCGCTGGCTTAATCAGGCTCGATCAGAGAACCGTTTCTACGTGGTTAAGTGAATGGTCTGGAGGTTTATAGAGTCCAACTTTATCAGCGGACTCGAAACTCGCCTTTCGTCGTGTAACCCTGACGACGTTAACCCTAGTTAATTGGCTCCGGACAATATAAGGCAAAGTCCTCGGGTGGGTCCGCGATAAAAGATCCCCTGATGCGCCCTGGGAGTGGCATTCTACGGTTGATACGGAAGATCATCGGGGATTGTTATCTCATTGCTACAAGAAAGACGGCCGGGGAAAAGTGACGGTCTTGCTCTCAGTCCCGCGGTTGTTCCAATGTGGAGACCTTCTGAGGAGGCGTACGAGCATGGTATAGTGCGCACCGCCGCTACACCCAGGGACGACCTTGGGCCCCACACCATTTTCAGCTGCGGGCGATCAGTAAGGATGAAGCCTCACATAAAGGTCACGCACTCTACATTATCGCATGAGAGGGATAGTAAGCTTTTGGGACTAACGCCCAGTTCGGTCGCCGGCTACTTGAGAGTATGCGTGTATCTCGAATCGCTATTAGGCCGGTTTAGGTGATCAGCTGCTCGCCAAAGTGCCCTAGCGGCGCGCCAGAAGTGCTCGCCACACGAGGTGCGTGATGGCTTGGATTCGGGGACATGTTACAAGAATCTAACGTCTGGATTCGCTAAGCAGGTTCAACTCGTAGACAGTTTCCTATAGTGATGCGGTAGTGGCTGATTGCTGCCGCATTCAGGGGTTTCCGAGCCTAATAAATGCACCCCAAGCCGCTATCGTGAATCGTTCCCCCACCGGCCAGGAGTAACCACCTTTATTATCCTTCCTGCACGGCGGCATCTTGACTGGAGCCATGTCAAGTTGGCCCCCTTTGCAGATTTCTAGTCGATCTTGACCTTTAACAAATCTCCTGATTGGTCTGTCACGCAGCCCCATAGTGGCAGTAGGAACTCGCAGAAGATCCTACCAGGTCGTTGGCATTGCCTAGCCGAACATACAGCCGTTTGCTGTTCTCTAGTCGGACTATAGGGCTAAGAAGAACAGTCCTCAGGAATGGATTGTTAAAAGGCATCACAGTGCAGCGCGGGCGCCCTAACATTGTGTGCATCGCGGCGAGGTCGGTCTCGGGTTAAAACACCCGATAGGGTAAGGTCGCGTTGGACCTACATAGAACACCTTACAACGCAACCTAAGGCCACCTAGTGTTAAGAGGGAGTAGTACGCGATCATACTGGTATCCTACTCTGGACTGTGGACTGCACATCGGGCGGGTTAGATGGCTTGTCTTGAACCTTGCGAGGGTCGTCAAAACGACGTTGCGATCTGCGACTCATCCGAGTACACCCCCTACTCCCCTTTACGATTAAAGGAACTACGCAGACAGCGATCTTCATTAAATTAGAGGCTGATGGGCGAGACTTTGATCGAACTAATCCTCCAAAATCATGCCACCTTTTGGAAACCTTCACGAGGCTTTTTGGGAACATTAATCCGATTTTTCAAGACCTGCCTGGGGACCGGTGGGGTTGCTCAAAGGGTGGTTAGGACAGATCCGCAGTGTTATTACGGACGTCTAGGCAAGACACAAGCCTAGCTCGTCGGCTACGATGCACAACCGCTAGCCCTTAAAAAGGTTTGTTTGTGCGGGGGCCGCCTACCATTCACGTTTAGTTCGTAGACTCTCTTCAGCCGTCACCCCGCTTAGTTATACACTATTTCTACCTATATAGCCAAATGTGCTGGAATTCGGAGAAGAACGAAACCCAGACGGAGTTACCAGCTAAAAAGTTTTAATGCCCTACGCCGA'/>

    <sequence taxon='78' value='CCCGGATTAGATTATAAGGTTAAGGGGTGTCTTAAAATCTTTGCCAAGGGCTTTACCAGAGGTAGGTGGTTTGAGAGGGTCGATCTCGACAGGAGGTGTGACCAAGCCGGTCAGTGTCGTATGCTTATGAGAAGGAGCCAGAGTTTATATATTCGGGATACTGTGGACAGCGGTTCTTCGATGGCTTAATCAGGCTCGATCAGAGAACCGTTTCTACGTGGTTAAGTGAATGGTCTGGAGGTTTATAGAGTCCAACTTTATCAGCGGACTCGAAACTCGCCTTTCGTCGTGTAACCCTGACGACGTTAACCCTAGTTAATTGGCTCCGGACAATATAAGGCAAAGTCCTCGGGTGGGTCCGCGATAAAAGATCCCCTGATGCGCCCTGGGAGTGGCATTCTACGGTTGATACGGAAGATCATCGGGGATTGTTATCTCATTGCTACAAGAAAGACGGCCGGGGAAAAGTGACGGTCTTGCTCTCAGTCCCGCGGTTGTTCCAATGTGGAGACCTTCTGAGGAGGCGTACGAGCATGGTATAGTGCGCACCGCCGCTACACCCAGGAACGACCTTGGGCCCCACACCATTTTCAGCTGCGGGCGATCAGTAAGGATGAAGCCTCACATAAAGGTCACGCACTCTACATTATCGCATGAGAGGGATAGTAAGCTTTTGGGACTAACGCCCAGTTCGGTCGCCGGCTACTTGAGAGTATGCGTGTATCTCGAATCGCTATTAGGCCGGTTTAGGTGATCAGCTGCTCGCCAAAGTGCCCTAGCGGCGCGCCAGAAGTGCTCGCCACACGAGGTGCGTGATGGCTTGGATTCGGGGACATGTTACAAGAATCTAACGTCTGGATTCGCTAAGCAGGTTCAACTCGTAGACAGGTTCCTATAGTGATGCGGTAGTGGCTGATTGCTGCCGCATTCAGGGGTTTCCGAGCCTAATAAATGCACCCCAAGCCGCTATCGTGAATCGTTCCCCCACCGGCCAGGAGTAACCACCTTTATTATCCTTCCTGCACGGCGGCATCTTGACTGGAGCCATGTCAAGTTGGCCCCCTTTGCAGATTTCTAGTCGATCTTGACCTTTAACAAATCTCCTGATTGGTCTGTCACGCAGCCCCATAGTGGCAGTAGGAACTCGCAGGAGATCCTACCAGGTCGTTGGCATTGCCTAGCCGAACATACAGCCGTTTGCTGTTCTCTAGTCGGACTATAGGGCTAAGAAGAACAGTCCTCCGGAATGGATTGTTAAAAGACATCACAGTGCAGCGCGGGCGCCCTAACATTGTGTGCATCGCGGCGAGGTCGGTCTCGGGTTAAAACACCCGATAGGGTAAGGTCGCGTTGGACCTACATAGAACACCTTACAACGCAACCTAAGGCCACCTAGTGCTAAGAGGGAGTAGTACGCGATCATACTGGTATCCTACTCTGGACTGTGGACTGCACATCGGGCGGGTTAGATGGCTTGTCTTGAACCTTGCGAGGGTCGTCAAAACGACGTTGCGATCTGCGACTCATCCGAGTACACCCCCTACTCCCCTTTACGATTAAAGGAACTACGCAGACAGCGATCTTCATTAAATTAGAGGCTGATGGGCGAGACTTTGATCGAACTAATCCTCCAAAGTCATGCCACCTTTTGGAAACCTTCACGAGGCTTTTTGGGAACATTAATCCGATTTTTCAAGACCTGCCTGGGGACCGGTGGGTTTGCTCAAAGGGTGGTTAGGACAGATCCGCAGTGTTATTACGGACGTCTAGGCAAGACACAAGCCTAGCTCGTCGGCTACGATGCACAACCGCTAGCCCTTAAAAAGGTTTGTTTGTGCGGGGGCCGCCTACCATTCACGTTTAGTTCGTAGACTCTCTTCAGCCGTCACCCCGCTTAGTTATACACTAATTCTACCTATATAGCCAAATGTGCTGGAATTCGGAGAAGAACGAAACCCAGACGGAGTTACCAGCTAAAAAGTTTTAATGCCTTACGCCGA'/>

    <sequence taxon='25' value='CCCGGATTAGATTATAAGGTTAGGGGGTGCCTTAAAATTTTTGCCAAGGGCTTTACCAGAGGTAGGTGGTTTGAGAGGGTCGATCTCGACAGGAGGTGTGACCAAGTCGGTCAGTGTCGTATGCTTATGAGGAGGAGCCAGAGTTTATACATTCGGGACACTGTGGACAGTGGTTCTTTGCTGGCTTAATCAGGCTCGATCAGAGAACCGTTTCTACGTGGTTAAGTGAATGGTCTGGAGGTTTATAGAGTCCAACTTTATCAGCGGACTCGAAACTCGCCTCTCGTCGCGTAACCCTGACGACGTTAACCCCAGTCAATTGGCTCCGGACAATATAAGGCAAAGTCCTCGGGTGGGTCCGCGATAAAAGATCCCCTGATGCGCCCCGGGAGTGGCATTTCACGGTCGATACGGAATATCGTCGGGGATTGTTATCTCATTGCTACAAGAAAGACGGCCGGGGAAAAGTGACGGTTGTGCTCTCAGTCCCGCGGTTGTTCCAATGTGGAGACCTTCTGAGGAAGCGTACGAGCATGGTATAGTGCGCACCGCCGCTACACCCAGGAACGACCTTGGGCCCCACACCATTTACAGCTGCGGGCGATCAGTAAGGATGAAGCCTCACATAAAGGTCACGCACTCTTCATTATCGCATGAGAGGGATAGTAAGCTTTTGGGACTAACGCCCAGTTCGGTCGACGGCTACTTGAGAGCATGCGTGTATCTCGAATCGCTATTAGGCCGGTTTAGGTGATCAGCTGCTCGCCAGAGTGCCCTAGCGGCGCGCCAGAGGTGCTCGCCACACGAGGTGCGTGATGGCTTGGATTCAGGGACATGTTATAAGAATCTAACGTCTGGATTCGCTAAGTAGGTTCAACTCGCAGACAGTTTCCTATAGTGATGCGGTAGTGGCTGATTGCTGCTGCATTCAGGGGTTTCCGAGCCTAATAAATGCACCCCAAGCCGCTATCGTGAATCGTTCCCCCACCGGCCAGGAGTAACCACCTTTATTCTCCTTCCTGCACGGCGGCATCTTGACTCGGGCCATGTCAAGTTGGCCCCCTGTGCAGATTTCTAGTCGCTCTTGACCTTAAACAAATCTCCTAATTGGTCTGTCACGCAGCCCCATAGTGGCAGTAGGAACTCGCAGAAGATCCTACCAGGTCGTTGGCATTGCCTAGCCGAACATACAGCCGTTTGCTGTTCTCTAGTCGGACTATAGGGCTAAGAAGAACAGTCCTCCGGAATGGATTGTTAAAAGACATCACAGTGCAGCGCGGGCGCCCTAACATTGTGTGCATCGCGGCGAGGTCGGTCTCGGGTTAAAACACCCGATAGAGTAAAGTCGCGTTGGACCTACATAGAACACCTTACAATGCAACCTAAGGCCACCTAGTGCTAAGAGGGAGTAGTACGCGATCATACTGGTATCCTACTCTGGAATGTGGATTGCACATCGGGCGGGTTAGATGGCTTGTCTTGAACCTTGCGAGGGTCGTCAAAACGACGTTGCAATTTGCAACTTATCCGAGTACACCCCCTACTTCCCTTTACGATTAAAGGAACTACGCAGATAGCGATCTTCATTAAATTAGAGGCTGATGGGCGAGACTTTGATCGAACTAATCCTCCAAAGTCATGCCACCTTTTGGAAACCTTCACGAGGCTTCTTGGGAACATTAATCCGATTTTTCAAGACCTGCCTGGGGCCCGGTGGGTTTGCTCAAAGGGTGATTAGGACGGACCCGCAGTGTTATTACGGTCGTCTCGGCAAGACACAAGCCTAGCTCGTCAGCTACGATGCATAACCGCTAGCCCTTAAAAAGGTTTGTTCGTGCGGGGGCCGCCTACAATTCAGGTTTAGTTCGTAGACTCTCTTCAGCCGTCACCCCGCTTAGTTATACACTAATTCTAGCTATATAGCCAAACGTGCTGGCATTCGGAGAAGAACGGAACCCGGACGGAGTTACCAGCTAAAAAGTTTTAATGCCCTACGCCGA'/>

    <sequence taxon='39' value='CCCGGATTAGATTATAAGGTTAGGGGGTGCCTTAAAATTTTTGCCAAGGGCTTTACCAGAGGTAGGTGGTTTGAGAGGGTCGATCTCGACAGGAGGTGTGACCAAGTCGGTCAGTGTCGTATGCTTATGAGGAGGAGCCAGAGTTTATACATTCGGGACACTGTGGACAGTGGTTCTTTGCTGGCTTAATCAGGCTCGATCAGAGAACCGTTTCTACGTGGTTAAGTGAATGGTCTGGAGGTTTATAGAGTCCAACTTTATCAGCGGACTCGAAACTCGCCTCTCGTCGCGTAACCCTGACGACGTTAACCCCAGTCAATTGGCTCCGGACAATATAAGGCAAAGTCCTCGGGTGGGTCCGCGATAAAAGATCCCCTGATGCGCCCCGGGAGTGGCATTTCACGGTCGATACGGAATATCGTCGGGGATTGTTATCTCATTGCTACAAGAAAGACGGCCGGGGAAAAGTGACGGTTGTGCTCTCAGTCCCGCGGTTGTTCCAATGTGGAGACCTTCTGAGGAAGCGTACGAGCATGGTATAGTGCGCACCGCCGCTACACCCAGGAACGACCTTGGGCCCCACACCATTTACAGCTGCGGGCGATCAGTAAGGATGAAGCCTCACATAAAGGTCACGCACTCTTCATTATCGCATGAGAGGGATAGTAAGCTTTTGGGACTAACGCCCAGTTCGGTCGACGGCTACTTGAGAGCATGCGTGTATCTCGAATCGCTATTAGGCCGGTTTAGGTGATCAGCTGCTCGCCAGAGTGCCCTAGCGGCGCGCCAGAGGTGCTCGCCACACGAGGTGCGTGATGGCTTGGATTCAGGGACATGTTATAAGAATCTAACGTCTGGATTCGCTAAGTAGGTTCAACTCGCAGACAGTTTCCTATAGTGATGCGGTAGTGGCTGATTGCTGCTGCATTCAGGGGTTTCCGAGCCTAATAAATGCACCCCAAGCCGCTATCGTGAATCGTTCCCCCACCGGCCAGGAGTAACCACCTTTATTCTCCTTCCTGCACGGCGGCATCTTGACTCGGGCCATGTCAAGTTGGCCCCCTGTGCAGATTTCTAGTCGCTCTTGACCTTAAACAAATCTCCTAATTGGTCTGTCACGCAGCCCCATAGTGGCAGTAGGAACTCGCAGAAGATCCTACCAGGTCGTTGGCATTGCCTAGCCGAACATACAGCCGTTTGCTGTTCTCTAGTCGGACTATAGGGCTAAGAAGAACAGTCCTCCGGAATGGATTGTTAAAAGACATCACAGTGCAGCGCGGGCGCCCTAACATTGTGTGCATCGCGGCGAGGTCGGTCTCGGGTTAAAACACCCGATAGAGTAAAGTCGCGTTGGACCTACATAGAACACCTTACAATGCAACCTAAGGCCACCTAGTGCTAAGAGGGAGTAGTACGCGATCATACTGGTATCCTACTCTGGAATGTGGATTGCACATCGGGCGGGTTAGATGGCTTGTCTTGAACCTTGCGAGGGTCGTCAAAACGACGTTACAATTTGCAACTTATCCGAGTACACCCCCTACTTCCCTTTACGATTAAAGGAACTACGCAGATAGCGATCTTCATTAAATTAGAGGCTGATGGGCGAGACTTTGATCGAACTAATCCTCCAAAGTCATGCCACCTTTTGGAAACCTTCACGAGGCTTCTTGGGAACATTAATCCGATTTTTCAAGACCTGCCTGGGGCCCGGTGGGTTTGCTCAAAGGGTGATTAGGACGGACCCGCAGTGTTATTACGGTCGTCTCGGCAAGACACAAGCCTAGCTCGTCAGCTACGATGCATAACCGCTAGCCCTTAAAAAGGTTTGTTCGTGCGGGGGCCGCCTACAATTCAGGTTTAGTTCGTAGACTCTCTTCAGCCGTCACCCCGCTTAGTTATACACTAATTCTAGCTATATAGCCAAACGTGCTGGCATTCGGAGAAGAACGGAACCCGGACGGAGTTACCAGCTAAAAAGTTTTAATGCCCTACGCCGA'/>

    <sequence taxon='40' value='CCCGGATTAGATTATAAGGTTAGGGGGTGCCTTAAAATTTTTGCCAAGGGCTTTACCAGAGGTAGGTGGTTTGAGAGGGTCGATCTCGACAGGAGGTGTGACCAAGTCGGTTAGTGTCGTATGCTTATGAGGAGGAGCCAGAGTTTATACATTCGGGACACTGTGGACAGTGGTTCTTTGCTGGCTTAATCAGGCTCGATCAGAGAACCGTTTCTACGTGGTTAAGTGAATGGTCTGGAGGTTTATAGAGTCCAACTTTATCAGCGGACTCGAAACTCGCCTCTCGTCGCGTAACCCTGACGACGTTAACCCCAGTCAATTGGCTCCGGACAATATAAGGCAAAGTCCTCGGGTGGGTCCGCGATAAAAGATCCCCTGATGCGCCCCGGGAGTGGCATTTCACGGTCGATACGGAATATCGTCGGGGATTGTTATCTCATTGCTACAAGAAAGACGGCCGGGGAAAAGTGACGGTTGTGCTCTCAGTCCCGCGGTTGTTCCAATGTGGAGACCTTCTGAGGAAGCGTACGAGCATGGTATAGTGCGCACCGCCGCTACACCCAGGAACGACCTTGGGCCCCACACCATTTACAGCTGCGGGCGATCAGTAAGGATGAAGCCTCACATAAAGGTCACGCACTCTTCATTATCGCATGAGAGGGATAGTAAGCTTTTGGGACTAACGCCCAGTTCGGTCGACGGCTACTTGAGAGCATGCGTGTATCTCGAATCGCTATTAGGCCGGTTTAGGTGATCAGCTGCTCGCCAGAGTGCCCTAGCGGCGCGCCAGAGGTGCTCGCCACACGAGGTGCGTGATGGCTTGGATTCAGGGACATGTTATAAGAATCTAACGTCTGGATTCGCTAAGTAGGTTCAACTCGCAGACAGTTTCCTATAGTGATGCGGTAGTGGCTGATTGCTGCTGCATTCAGGGGTTTCCGAGCCTAATAAATGCACCCCAAGCCGCTATCGTGAATCGTTCCCCCACCGGCCAGGAGTAACCATCTTTATTCTCCTTCCTGCACGGCGGCATCTTGACTCGGGCCATGTCAAGTTGGCCCCCTGTGCAGATTTCTAGTCGCTCTTGACCTTAAACAAATCTCCTAATTGGTCTGTCACGCAGCCCCATAGTGGCAGTAGGAACTCGCAGAAGATCCTACCAGGTCGTTGGCATTGCCTAGCCGAACATACAGCCGTTTGCTGTTCTCTAGTCGGACTATAGGGCTAAGAAGAACAGTCCTCCGGAATGGATTGTTAAAAGACATCACAGTGCAGCGCGGGCGCCCTAACATTGTGTGCATCGCGGCGAGGTCGGCCTCGGGTTAAAACACCCGATAGAGTAAAGTCGCGTTGGACCTACATAGAACACCTTACAATGCAACCTAAGGCCACCTAGTGCTAAGAGGGAGTAGTACGCGATCATACTGGTATCCTACTCTGGAATGTGGATTGCACATCGGGCGGGTTAAATGGCTTGTCTTGAACCTTGCGAGGGTCGTCAAAACGACGTTGCAATTTGCAACTTATCCGAGTACACCCCCTACTTCCCTTTACGATTAAAGGAACTACGCAGATAGCGATCTTCATTAAATTAGAGGCTGATGGGCGAGACTTTGATCGAACTAATCCTCCAAAGTCATGCCACCTTTTGGAAACCTTCACGAGGCTTCTTGGGAACATTAATCCGATTTTTCAAGACCTGCCTGGGGCCCGGTGGGTTTGCTCAAAGGGTGATTAGGACGGACCCGCAGTGTTATTACGGTCGTCTCGGCAAGACACAAGCCTAGCTCGTCAGCTACGATGCATAACCGCTAGCCCTTAAAAAGGTTTGTTCGTGCGGGGGCCGCCTACAATTCAGGTTTAGTTCGTAGACTCTCTTCAGCCGTCACCCCGCTTAGTTATACACTAATTCTAGCTATATAGCCAAACGTGCTGGCATTCGGAGAAGAACGGAACCCGGACGGAGTTACCAGCTAAAAAGTTTTAATGCCCTACGCCGA'/>

    <sequence taxon='67' value='CCCGGATTAGATTATAAGGTTAGGGGGTGCCTTAAAATTTTTGCCAATGGCTTTACCAGAGGTAGGTGGTTTGAGAGGGTCGGTCTCGACAGGAGGTGTGACCAAGTCGGTCAGTGTCGTATGCTTATGAGGAGGAGCCAGAGTTTATACATTCGGGACACTGTGGACAGCGGTTCTTCGCTGGCTTAATCAGGCTCGATCAGAGAACCGTTTCTACGTGGTTAAGTGAATGGTCTGGAGGTTTATAGAGTCCAACTTTATCAGCGAACTCGGAACTTGCCTCTCGTCGCGTAACCCTGACGACGTTAACCCCAGTCAATTGGCTCCGGACAATATAAGGCAAAGTCCTCGGGTGGGTCCGCGATAAAAGATCCCCTGATGCGCCCCGGGAGTGGCATTTCACGGTTGATACGGAATATCATCGGGGATTGTTATCTCATTGCTACAAGAAAGACGGCCGGGGAAAAGTGACGGTTGTGCTCTCAGTCCCGCGGTTGTTCCAATGTGGAGACCTTCTGAGGAAGCGTACGAGCATGGTATAGTGCGCACCGCCGCTACACCCAGGAACGACCTTGGGCCCCACACCATTTACAGCTGCGGGCGATCAGTAAGGATGAAGCCTCACATAAAGGTCACGCACTCTTCATTATCGCATGAGAGGGATAGTAAGCTTTTGGGACTAACGCCCAGCTCGGTCGACGGCTACTTGAGAGCATGCGTGTATCTCGAATCGCTATTAGGCCGGTTTAGGTGATCAGCTGCTCGCCAGAGTGCCCTAGCGGCGCGCCAGAGGTGCTCGCCACACGAGGTGCGTGATGGCTTGGATTCAGGGACATGTTATAAGAATCTAACGTCTGGATTCGCTAAGTAGGTTCAACTCGCAGACAGTTTCCTATAGTGATGCGGTAGTGGCTGATTGCTGCTGCATTCAGGGGTCTCCGAGCCTAATAAATGCACCCCAGGCCGCTATCGTGAATCGTTCCCCCACCGGCCAGGAGTAACCACCTTTATTCTCCTTCCTGCACGGCGGCATCTTGACTGGGGCCATGTCAAGTTGGCCCCCTGTGCAGATTTCTAGTCGATCTTGACCTTAAACAAATCTCCTAATTGGTCTGTCACGCAGCCCCATAGTGGCAGTAGGAACTCGCAGAAGATCCTACCAGGTCGTTGGCATTGCCTAGCCAAACATACAGCCGTTTGCTGTTCTCTAGCCGGACTATAGGGCTAAGAAGAACAGTCCTCCGGAATGGATTGTTAAAAGACATCACAGTGCAGCGCGGGCGCCCTAGCATTGTGTGCATCGCGGCGAGGTCGGTCTCGGGTTAAAACACCCGATAGAGTAAAGTCGCGTTGGACCTACGTAGAACACCTTACAATGCAACCTAAGGCCACCTAGTGCTAAGAGGGAGTAGTACGCGACCATACTGGTATCCTACTCTGGAAAGTGGATTGCACATCGGGCGGGTTAGATGGCTTGTCTTGAACCTTGCGAGGGTCGTCAAAACGACGTTGCAATTTGCAACTTATCCGAGTACACCCCCTACTTCCCTTTACGATTAAAGGAACTACGCAGATAGCGATCTTCATTAAATTAGAGGCTGGTGGGCGAGACTTTGATCGAACTAATCCTCCAAAGTCATGCCACCTTTTGGTAACCTTCACGAGGCTTCTTGGGAACATTAATCCGATTTTTCAAGACCTGCCTGGGGCCGGGTGGGTTTGCTCAAAGGGTGATTAGGACGGACCCGCAGTGTTATTACGGTCGTCTCGGCAAGACACAAGCCTAGCTCGTCAGCTACGATGCATAACCGCTAGCCCTTAAAAAGGTTTGTTCGTGCGGGGGCCGCCTACAATTCAGGTTTAGTTCGTAGACTCTCTTCAGCCGTCACCCCGCTTAGTTATACACTAATTCTAGCTATATAGCTAAACGTGCTGGCATTCGGAGAAGAACGGAACCCGGACGGAGTTACCAGCTAAAAAGTTTTAACGCCCTGCGCCGA'/>

    <sequence taxon='1' value='CCCGGATTAGATTATAAGGTTAGGGGGTGTCTTAAAATTTTTGCCAAGGGCTTTACCAGAGGTAGGTGGTTTGAGAGGGTCGATCTCGACAGGAGGTGTGACCAAGTCGGTCAGTGTCGTATGCTTATGAGAAGGAGCCAGAGTTTATATATTCGGAATGCTGTGGACAGCGGTTATTCGCTGGCTTAATCAGGCTCGATCAGAGAACCGTTTCTACGTGGTTAAGTGAATGGTCTGGAGGTTTATAGAGTCCAACTTTATCAGCGGACTCGAAACTCGCCTCTCGTCGTGTAACCCTGACGACGTTAACCCTAGTTAATTGGCTCCGGACAATATAAGGCAAATTCCTCGGGTGGGTCCGCGATAAAAGATCCCCTGATGCGCCCCGGGAGTGGCATTTCACGGTTGATACGGAATATCATCGGGGATTGTTATCTCCTTGCTACAAGAAAGACGGCCGGGGAAAAGTGACGGTCGTGCTCTCAGTCCCGCGATTGTTTCAATGTGGAGACCTTCTGAGGAAGCGTACGAGCATGGTATAGTGCGCACCGCCGCTACACCCAGGAACGACCTTGGGCCCCACACCATTTACAGCTGCGGGCGATCAGTAAGGATGAAGCCTCACATAAAGGTCACGCACTCTTCATTATCGCATGAGAGGGATAGTAAGCTTTTGGGCCTAACGCCCAGTTCGGTCGACAGCTACTTGAGAGCATGCGTGTATCTCGAATCGCTATTAGGCCGGTTTAGGTGATCAGCTGCTCGCCAAAGTGCCCTAGCGGCGCACCAGAGGTGCTCGCCACACGAGGTGCGTGATGGCTTGGATTCGGGGACATGTTATAAGAATCTAACGTCTGGATTCGCTAAGCAGGTTCAACTCGTAGACAGTTTCCCATAGTGATGCGGTAGTGGCTGATTGTTGCTGCATTCAGGAGTTTCCGAGCCTAATAAATGCACCCCAAGCCGCTATCGTGAACCGTTCCCCCACCGGCCAGGAGTAACCACCTTTATTCTCCTTCCTGCACGGCGGCATCTTGACTGGGGCCATTTCAAGTTGGCCCCCTTTGCAGATTTCTAGTCGATCTTGACCTTTAACAAATCTCCTAATTGGTCTGTCACGCAGCCCCATAGTGGCAGTAGGAACTCGCAGAAGATCCTACCAGGTCGTTGGCATTGCCTAGCCGAACATACAGCCGTTTGCTGTTCTCTAGTCGGACTATAGGGCTAAGAAGAACAGTCCTCCGGAATGGATTGTTAAAAGACATCACAGTGCAGCACGGGCGCCCTAACATTGTGTCCGTCGCGGCGGGGTCGGTCTCGGGTTAAAACACCCGATAGAGTAAAGTCGCGTTGGACTTACATAGAACACCCTACAACGCAACCTCAGGCCACCTAGTGCTAAGAGGGGGTAGTACGCGATCATACTGGTATCCTACTCTGGAATGTGGATTGCACATCGGGCGGGTTAGATGGCTTGTCTTGAACCTTGCGAGGGTCGTCAAAACGACGTTGCGATTTGCAACTTATCCGAGTACACCCCCTACTTCCCTTTACGATTAAAGGAACTACGCAGACAGCGATCTTCATTCAATTAGAGGCTGATGGGCGAGACTTTGATCGAACTAATCCTCCAAAGTCATGCCACATTTTGGAAACCTTCACGAGGCTTTTTGGGAACATTAATCCGATTTTTCAGGACCTGCCTGGGGACCCGTGGGTTTGCTCAAAGGGTGGTTAGGACGAATCCGCAGTGTTACTACGGACGTCTCGGCAAGACACAAGCCTAGCTCGTCGGCTACGATGCACAACCGCTAGCCCTTAAAAAGGTTTGTTCGTGCGGGGGCCGCCTACAATTCAGGTTTAGTTCGTAGACTCTCTTCAGCCGTCACCCCGCTTAGTTATACACTAATTCTACCTATATAGCCAAGCGTGCTGGAATTCGGAGAAGAACGGAACCCGGACGGAGTTACCAGCTAAAAAGTTTTAATGCCCTACGCCGA'/>

    <sequence taxon='12' value='CCCGGATTAGATTATAAGGTTAGGGGGTGTCTTAAAATTTTTGCCAAGGGCTTTACCAGAGGTAGGTGGTTTGAGAGGGTCGATCTCGACAGGAGGTGTGACCAAGTCGGTCAGTGTCGTATGCTTATGAGAAGGAGCCAGAGTTTATATATTCGGAATGCTGTGGACAGCGGTTATTCGCTGGCTTAATCAGGCTCGATCAGAGAACCGTTTCTACGTGGTTAAGTGAATGGTCTGGAGGTTTATAGAGTCCAGCTTTATCAGCGGACTCGAAACTCGCCTCTCGTCGTGTAACCCTGACGGCGTTAACCCTAGTTAATTGGCTCCGGACAATATAAGGCAAATTCCTCGGGTGGGTCCGCGATAAAAGATCCCCTGATGCGCCCCGGGAGTGGCATTTCACGGTTGATACGGAATATCATCGGGGATTGTTATCTCCTTGCTACAAGAAAGACGGCCGGGGAAAAGTGACGGTCGTGCTCTCAGTCCCGCGATTGTTTCAATGTGGAGACCTTCTGAGGAAGCGTACGAGCATGGTATAGTGCGCACCGCCGCTACACCCAGGAACGACCTTGGGCCCCACACCATTTACAGCTGCGGGCGATCAGTAAGGATGAAGCCTCACATAAAGGTCACGCACTCTTCATTATCGCATGAGAGGGATAGTAAGCTTTTGGGCCTAACGCCCAGTTCGGTCGACAGCTACTTGAGAGCATGCATGTATCTCGAATCGCTATTAGGCCGGTTTAGGTGATCAGCTGCTCGCCAAAGTGCCCTAGCGGCGCACCAGAGGTGCCCGCCACATGAGGTGCGTGATGGCTTGGATTCGGGGACATGTTATAAGAATCTAACGTCTGGACTCGCTAAGCAGGTTCAATTCGTAGACAGTTTCCCATAGTGATGCGGTAGTGGCTGATTGTTGCTGCATTCAGGAGTTTCCGAGCCTAATAAATGCACCCCAAGCCGCTATCGTGAACCGTTTCCCCACCGGCCAGGAGTAACCACCTTTATTCTCCTTCCTGCACGGCGGCATCTTGACTGGGGCCATTTCAAGTTGGCCCCCTTTGCAGATTTCTAGTCGATCTTGACCTTTAGCAAATCTCCTAATTGGTCTGCCACGCAGCCCCATAGTGGCAGTAGGAACTCGCAGAAGATCCTACCAGGTCGTTGGCATTGCCTAGCCGAACATACAGCCGTTTGCTGTTCTCTAGTCGGACTATAGGGCTAAGAAGAACAGTCCTCCGGAATGGATTGTTAAAAGACATCACAGTGCAGCACGGGCGCCCTAACATTGTGTCCGTCGCGGCGGGGTCGGTCTCGGGTTAAAACACCCGATAGAGTAAAGTCGCGTTGGACTTACATAGAACACCCTACAACGCAACCTCAGGCCACCTAGTGCTAAGAGGGGGTAGTACGCGATCATACTGGTATCCTACTCTGGAATGTGGATTGCACATCGGGCGGGTTAGATGGCTTGTCTTGAACCTTGCGAGGGTCGTCAAAACGACGTTGCGATTTGCAACTTATCCGAGTACACCCCCTACTTCCCTTTACGATTAAAGGGACTACGCAGACAGCGATCTTCATTCAATTAGAGGCTGATGGGCGAGACTTTGATCGAACTAATCCTCCAAAGTCATGCCACATTTTGGAAACCTTCACGAGGCTTTTTGGGAACATTAATCCGATTTTTCAGGACCTGCCTGGGGACCCGTGGGTTTGCTCAAAGGGTGGTTAGGACGAATCCGCAGTGTTACTACGGACGTCTCGGCAAGACACAAGCCTAGCTCGTCGGCTACGATGCACAACCGCTAGCCCTTAAAAAGGTTTGTTCGTGCGGGGGCCGCCTACAATTCAGGTTTAGTTCGTAGACTCTCTTCAGCCGTCACCCCGCTTAGTTATACACTAATTCTACCTATATAGCCAAGCGTGCTGGAATTCGGAGAAGAACGGAACCCGGACGGAGTTACCAGCTAAAAAGTTTTAATGCTCTACGCCGA'/>

    <sequence taxon='5' value='CCCGGATTAGATTGTAAGGTTAGGGGGTGTCTTAAAATTTTTGCCAAGGGCTTTACCAGAGGTAGGTGGTTTGAGAGGGTCGATCTCGACAGGAGGTGTGACCAAGTCGGTCAGTGTCGTATGCTTATGAGAAGGAGCCAGAGTCTATATATTCGGGATACTGTGGACAGCGGTTATTCGCTGGCTTAATCAGGCTCGATCAGAGAACCGTTTCTACGTGGTTAAGTGAATGGTCTGGAGGTTTATAGAGTCCAGCTTTATCAGCGGACTCGAAACTCGCCTCTCGTCGTGTAACCCTGACGACGTTAACCCTAGTCAATTGGCTCCGGACAATATAAGGCAACTTCCTCGGGTGGGTCCGTGATAAAAGATCCCCTGATGCGCCCCAGGAGTGGCATTTCACGGTTGATACGGAATACCATCGGGGATTGTTATCTCCTTGCTCCAAGAAAGACGGCCGGGGAAAAGTGACGGTCGTGCTCTCAGTCCCGCGGTTGTTCCAATGTGGAGACCTTCTGAGGAAGCGTACGAGCATGGTATAGTGCGCACCGCCGCTACACCCAGGGACGACCTTGGGCCCCACACCATTTACAGCTGCGGGCGATCAGTAAGGATGAAGCCTCGCATAAAGGTCACGCACTCTTCATTATCGCATGAGAGGGATAGTAAGCTTTTGGGACTAACGCCCAGTTCGGTCGACAGCTACTTGAGAGCATGCGTGTATCTCGAATCGCTATTAGGCCGGTTTAGGTGATCAGCTGCTCGCCAAAGTGCCCTAGCGGCGCCCCAGAGGTGCTCGCCACACGAGGTGCGTGATGACTTGGATTCGGGGACATGTTATAAGAATCTAACGTCTGGATTCGCTAAGCAGGTTCAACTCGTAGACAGTTTCCCATAGTGATGCGGTAGTGGCTGATTGCTGCTGCATTCAGGAGTTTCCGAGCCTAATAAATGCACCCCAAGCCGCTATCGTGAATCCTTCCCCCACCGGCCAGGAGTAACCACCTTTATTCTCCTTCCTGCACGGCGGCATCTTGACTGGGGCCATGTCGAGTTGGCCCCCTTTGCAGATTTCTAGTCGATCTTGACCTTTAACAAATCTCCTAATTGGTCTGTCACGCAGCCCCATAGTGGCAGTAGGAACTCGCAGAAGATCCTACCAGGTCGTTGGCATTGCCTAGCCGAACATACAGCCGTTTGCTGTTCTCTAGTCGGACTATAGGGCTAAGAAGAACAGTCCTCCGGAATGGATTGTTAAAAGACATCACAGTGCAGCGCGGGCGCCCTAACATTGTGTCCATCGCGGCAGGGTCGGTCTCGGGTTAAAACACCCGATAGAGTAAAGTCGCGTTGAACCTACATAGAACACCTTACAACGCAACCTCAGGCCACCTAGTGCTAAGAGGGGGTAGTACGCGATCATACTGGTATCCTACTCTGGAATGTGGATTGCACATCGGGCGGGTTAGATGGCTTGTCTTGAACCTTGCGAGGATCGTCAAAACGACGTTGCGATTTGCAACTTATCCGAGTACACCCCCTACTTCCCTTTACGATTAAAGGAACTACGCAGACAGCGATCTTCATTCAATTAGAGGCTGATGGGCGAGACTTTGATCGAACTAATCCTCCAAAGTCATGCCACCTTTTGGAAACCTTCACGAGGCTTTGTAGGAACATTAATCCGATTTTTCAAGACCTGCCTGGGGACCGGTGGGTTTGCTCAAAGGGTGGTTAGGACGAATCCGCAGTGTTACTACGGACGTCTCGGCAAGACACAAGCCTAGCTCGTCGGCCACGATGCACAACCGCTAGCCCCTAAAAAGGTTTGTTCGTACGGGGGCCGCCTACAATTCAGGTTTAGTTCGTAGACTCTCTTCAGCCGCCACCCCGCTTAGTTATACACTAATTCTACCTATATAGCCAAACGTGCTGGAATTCGGAGAAGAACGGAACCCGGACGGAGTCACCAGCTAAAAAGTTTTAATGCCCTACGCCGA'/>

    <sequence taxon='34' value='CCCGGATTAAATTATAAGGTTAGGGGGTGTCTCAAAATTTTTGCCAAGGGCTTTACCAGAGGTAGGTGGTTTGAGAGGGTCGATCTCGACAGGAGGTGTAACCAAGTCGGTCAGTGTCGTATGCTTATGAGAAGGAGCCAGAGTTTATATATTCGGGATACTGTGGACAGCGGTTATTCGCTGGCTTAATCAGGTTCGATCAGAGAACCGTTTCTACGTGGTTAAGTGAATGGTCTGGAGGTTTATAGAGTCCAGCTTTATCAGCGGACTCGAAACTCGCCTCTCGTCGTGTAACCCTGACGACGTTAACCCTAGTCAATTGGCTCCGGACAATGTAAGGTAAATTCCTCGGGTGGGTCCGCGATAAAAGATCCCCTGATGCGCCTCAGGAGTGGCATTTCACGGTTGATACGGAATATCATCGGGGATTGTTATCTCCTTGCTACAAGAAAGACGGCCGGGGAAAAGTGACGGTCGTGCTCTCAGTCCCGCGGTTGTTCCAATGTGGAGACCTTCTGAGGAAGCGTTCGAGCATGGTATAGTGCGCACCGCCGCTACACCCAGGGACGACCTTGGGCCCCACACCATTTACAGCTGCGGGCGATCAGTAAGGATGAAGCCTCGCATAAAGATCACGCACTCTTCATTATCGCATGAGAGGGATAGTAAGCTTTTGGGACTAACGCCCAGTTCGGTCGACAGCCACTTGAGAGCATGCGTGTATCTCGAATCGCTATTAGGCCGGTTTAGGTGATCAGCTGCTCGCCAAAGTGCCCTAGCGGCGCCCCAGAGGTGCTCGCCACACGAGGTGCGTGATGGCCTGGATTCGGGGACATGTTATAAGAATCTAACGTCTGGATTCGCTAAGCAGGTTCAAATCGTAGACAGTTTCCCATAGTGATGCGGTAGTGGCTGATTGCTGCTGCATTCAGGAGTTTCCGAGCCTAATAAATGCACCCCAAGCCGCTATCGTGAATCGTTCCCCCACCGGCCAGGAGTAACCACCTTTATTCTCCTTCCTGCACGGCGGCATCTTGACTGGGGCCATGTCAAGTTGGCCCCCTTTGCAGATTTCTAGTCGATCTTGACCTTTAACAAATCTCCTAATTGGTCTGTCACGCAGTCACATAGTGGCAGTAGGAACTCGCAGAAGATCCTACCAGGTCGTTGGCATTGCCTAGCCGAACATACACCCGTTTGCTGTTCTCTAGTCGGACTATAGGGCTAAGAAGAACAGTCCTCCGGAATGGATTGTTAAAAGACATCACAGTGTAGCGCGGGCGCCCTAACATTGTGTCCATCGCGGCAGGGTCGGTCTCGGGTTAAAACACCCGATAGAGTAAAGTCGCGTTGAACCTACATAGAACACCTTACAACGCAACCTCAGGCCACCTAGTGCTAAGAGGGGGTAGTACGCGATAATACTGGTATCCTACCCTGGAGTGTGGATTGCACATCGGGCGGGTTAGATGGCTTGTCTTGAACCTTGCGAGGATCGTCAAAACGACGTTGCCATTTGCAACTTATCCGAGTACACCCCCGACTTCCCTTTACGATTAAAGGAACTACGCAGACAGCGCTCTTCATTCAATTAGAGGCTGATGGGCGAGACTTTGATCGAACTAATCCTCCAAAGTCATGCCACCTTTTGGAAACCTTCACGAGGCCTTTTGGGAACATTAATCCGGTTTTTCAAGACCTGCCTGGGGACCGGTGGGTTTGCTCAAAGGGTGGTTAGGACGAATCCGCAGTGTTACTACGGACGTCTCGGCAAGACACAAGCCTAGCTCGTCGGCCACGATGCACAACCGCTAGCCCCTAAAAAGGTTTGTTCGTGTGGGGGCCGCATACAATTCAGGTTTAGTTCGTAGACTCTCTTCAGCCGCCACCCCGCTTAGTTATACACTAATTCTACCTATATAGCCAAACGTACTAGAATTCGGAGAAGAACGGAACCCGGACGGAGTTACCAGCTAAAAAGTTTTAATGCCCTACGCCGA'/>

    <sequence taxon='82' value='CCCGGATTAAATTATAAGGTTAGGGGGTGTCTCAAAATTTTTGCCAAGGGCTTTACCAGAGGTAGGTGGTTTGAGAGGGTCGATCTCGACAGGAGGTGTAACCAAGTCGGTCAGTGTCGTATGCTTATGAGAAAGAGCCAGAGTTTATATATTCGGGATACTGTGGACAGCGGTTATTCGCTGGCTTAATCAGGCTCGATCAGAGAACCGTTTCTACGTGGTTAAGTGAATGGTCTGGAGGTTTATAGAGTCCAGCTTTATCAGCGGACTCGAAACTCGCCTCTCGTCGTGTAGCCCTGACGACGTTAACCCTAGTCAATTGGCTCCGGACAATGTAAGGTAAATTCCTCGGGTGGGTCCGCGATAAAAGATCCCCTGATGCGCCTCAGGGGTGGCATTTCACGGTTGATATGGAATATCATCGGGGATTGTTATCTCCTTGCTACAAGAAAGACGGCCGGGGAAAAGTGACAGTCGTGCTCTCAGTCCCGCGGTTGTTCCAATGTGGAGACCTTCTGAGGAAGCGTTCGAGCATGGTATAGTGCGCACCGCCGCTACACCCAGGGACGACCTTGGGCCCCACACCATTTACAGCTGCGGGCGATCAGTAAGGATGAAGCCTTGCATAAAGATCACGCACTCTTCATTATCGCATGAGAGGGATAGTAAGCTTTTGGGACTAACGCCCAGTTCGGTCGACAGCCACTTGAGAGCATGCGTGTATCTCGAATCGCTATTAGGCCGGTTTAGGTGATCAGCTGCTCGCCAAAGTGCCCTAGCGGCGCCTCAGAGGTGCTCGCCACACGAGGTGCGTGACGGATTGGATTCGGGGACATGTTATAAGAATCTAACGTCTGGATTCGCTAAGCAGGTTCAAATCGTAGACAGTTTCCCATAGTGATGCGGTAGTGGCTGATTGCTGCTGCATTCAGGAGTTTCCGAGCCTAATAAATGCACCCCAAGCCGCTATCGTGAATCGTTCCCCCACCGGCCAGGAGTAACCACCTTTATTCTCCTTCCTGCACGGCGGCATCTTGACTGGGGCCATGTCAAGTTGGCCCCCTTTGCAGATTTCTAGTCGATCTTGACCTTTAACAAATCTCCTAATTGGTCTGTCACGCAGTTACATAGTGGCAGTAGGAACTCGCAGAAGATCCTACCAGGTCGTTGGCATTGCCTAGCCGAACATACACCCGTTTGCTGTTCTCTAGTCGGACTATAGGGCTAAGAAGAACAGTCCTCCGGAATGGATTGTTAAAAGACATCACAGTGTAGTGCGGGCGCCCTAACATTGTGTCCATCGCGGCAGGGTCGGTCTCGGGTTAAAACACCCGATAGAGTAAAGTCGCGTTGAACCTACATAGAGCACCTGACAACGCAACCTCAGGCCACCTAGTGCTAAGAGGGGGTAGTACGCGATCATACTGGTATCCTACCCTGGAGTGTGGATTGCACATCGGGCGGGTTAGATGGCTTGTATTGAACCTTGCGAGGATCGTCAAAACGACGTTGCCATTTGCAACTTATCCGAGTACACCCCCGACTTCCCTTTACGATTAAAGGAACTACGCAGACAGCGCTCTTCATTCAATTAGAGGCTGATGGGCGAGACTTTGATCGAACTAATCCTCCAAAGTCATGCCACCTTTTGGAAACCTTCACGAGGCCTTTTGGGAACATTAATCCGGTTTTTCAAGACCTGCCTGGGGACCGGTGGGTTTGCTCAAAGGGTGGTTAGGACGAATCCGCAGTGTTACTACGGACGTCTCGGCAAGACACAAGCTCAGCTCGTCGGCCACGATGCACAACCGCTAGCCCCTAAAAAGGTTTGTTCGTGTGGGGGCCGCATACAATTCAGGTTTAGTTCGTAGACTCTCTTCAGCCGCCACCCCGCTTAGTTATACACTAATTCTACCTATATAGCCAAACGTACTAGAATTCGGAGAAGAACGGAACCCGGACGGAGTTACCAGCTAAAAAGTTTTAATGCCCTACACCGA'/>

    <sequence taxon='62' value='CCCGGATTAAATTATAAGGTTAGGGGGTGTCCCAAAATTTTTGCCAAGGGCTTTACCAGAGGTAGGTGGTTTGAGAGGGTCGATCTCGACAGGAGGTGTAACCAAGTCGGTCAGTGTCGTATGCTTATGAGAAGGAGCCAGAGTTTATATATTCGGGATACTGTGGACAGCGGTTATTCGCTGGCTTAATCAGGCTCGATCAGAGAACCGTTTCTACGTGGTTAAGTGAATGGTCAGGAGGTTTATAGAGTCCAGCTTTATCAGCGGACTCGAAACTCGCCTCTCGTCGTGTAACCCTGACGACGTTAACCCTAGTCAATTGGCTCCGGACAATGTAAGGTAAATTCCTCGGGTGGGTCCGCGATAAAAGATCCCCTGATGCGCCTCAGGAGTGGCATTTCACGGTTGATACGGAATATCATCGGGGATTGTTATCTCCTTGCTACAAGAAAGACGGCCGGGGAAAAGTGACGGTCGTGCTCTCAGTCCCGCGGTTGTTCCAATGTGGAGACCTTCTGAGGAAGCGTTCGAGCATGGTATAGTGCGCACCGCCGCTACACCCAGGGACGACCTTGGACCCCACACCATTTACAGCTGCGGGCGATCAGTAAGGATGAAGCCTCGCATAAAGATGACGCACTCTTCATTATCGCATGAGAGGGATAGTAAGCTTTTGGGACTAACGCCCAGTTCGGTCGACAGCCACTTGAGAGCATGCGTGTATCTCGAATCGCTATTAGGCCGGTTTAGGTGATCAGCTGCTCGCCAAAGTGCCCTAGCGGCGCCCCAGAGGTGCTCGCCACACGAGGTGCGTGATGGCTTGGATTCGGGGACATGTTATAAGAATCTAACGTCTGGATTCGCTAAGCAGGTCCAAATCGTAGACAGTTTCCCATAGTGATGCGGTAGTGGCTGATTGCTGCTGCATTCAGGAGTTTCCGAGCCTAATAAATGCACCCCAAGCCGCTATCGTGAATCGTTCCCCCACCGGCCAGGAGTAACCACCTTTATTCTCCTTCCTGCACGGCGGCATCTTGACTGGGGCCATGTCAAGTTGGCCCCCTTTGCAGATTTCTAGTCGATCTTGACCTTTAACAAATCTCCTAATTGGTCTGTCACGCAGTCACATAGTGGCAGTAGGAACTCGCAGAAGATCCTACCAGGTCGTTGGCATTGCCTAGCCGAACATACACCCGTTTGCTGTTCTCTAGTCGGACTATAGGGCTAAGAAGAACAGTCCTCCGGAATGGATTGTTAAAAGACATCACAGTGTAGCGCGGGCGCCCTAACATTGTGTCCATCGCGGCAGGGTCGGTCTCGGGTTAAAACACCCGATAAAGTAAAGTCGCGTTGAACCTACATAGAACACCTTACAACGCAACCTCAGGCCACCTAGTGCTAAGAGGGGGTAGTACGCGATCATACTGGTATCCTACCCTGGAGTGTGGATTGCACATCGGGCGGGTTAGATGGCTTGTCTTGAACCTTGCGAGGATCGTCAAAACGACGTTGCCATTTGCAACTTATCCGAGTACACCCCCGACTTCCCTTTACGATTAAAGGAACTACGCAGACAGCGCTCTTCATTCAATTAGAGGCTGACGGGCGAGACTTTGATCGAACTAATCCTCCAAAGTCATGCCACCTTTTGGCAACCTTCACGAGGCCTTTTGGGAACATTAATCCGGTTTTTCAAGACCTGCCTGGGGACCGGTGGGTTTGCTCAAAGGGTGGTTAGGACGAATTCGCAGTGTTACTACGGACGTCTCGGCAAGACACAAGCCTAGCTCGTCGGCCACGATGCACAACCGCTAGCCCCTAAAAAGGTTTGTTCGTGTGGGGGCCGCATACAATTCAGGTTTAGTTCGTAGACTCTCTTCAGCCGCCACCCCGCTTAGTTATACACTAATTCTACCTATATAGCCAAACGTACTAGAATTCGGAGAAGAACGGAACCCGGACGGAGTTACCAGCTAAAAAGTTTTAATGCTCTACGCCGA'/>

    <sequence taxon='76' value='CCCGGATTAAATTATAAGGTTAGGGGGTGTCCCAAAATTTTTGCCAAGGGCCTTACCAGAGGTAGGTGGTTTGAGAGGGTCGATCTCGACAGGAGGTGTAACCAAGTCGGTCAGTGTCGTATGCTTATGAGAAGGAGCCAGAGTTTATATATTCGGGATACTGTGGACAGCGGTTATTCGCTGGCTTAATCAGGCTCGATCAGAGAACCGTTTCTACGTGGTTAAGTGAATGGTCAGGAGGTTTATAGAGTCCAGCTTTATCAGCGGACTCGAAACTCGCCTCTCGTCGTGTAACCCTGACGACGTTAACCCTAGTCAATTGGCTCCGGACAATGTAAGGTAAATTCCTCGGGTGGGTCCGCGATAAAAGATCCCCAGATGCGCCTCAGGAGTGGCATTTCACGGTTGATACGGAATATCATCGGGGATTGTTATCTCCTTGCTACAAGAAAGACGGCCGGGGAAAAGTGACGGTCGTGCTCTCAGTCCCGCGGTTGTTCCAATGTGGAGACCTTCTGAGGAAGCGTTCGAGCATGGCATAGTGCGCACCGCCGCTACACCCAGGGACGACCTTGGACCCCACACCATTTACAGCTGCGGGCGATCAGTAAGGATGAAGCCTCGCATAAAGATGACGCACTCTTCATTATCGCATGAGAGGGATGGTAAGCTTTTGGGACTAACGCCCAGTTCGGTCGACAGCCACTTGAGAGCATGCGTGTATCTCGAATCGCTATTAGGCCGGTTTAGGTGATCAGCTGCTCGCCAAAGTGCCCTAGCGGCGCCCCAGAGGTGCTCGCCACACGAGGTGCGTGATGGCTTGGATTCGGGGACATGTTATAAGAATCTAACGTCTGGATTCGCTAAGCAGGTCCAAATCGTAGACAGTTTCCCATAGTGATGCGGTAGTGGCTGATTGCTGCTGCATTCAGGAGTTTCCGAGCCTAATAAATGCACCCCAAGCCGCTATCGTGAATCGTTCCCCCACCGGCCAGGAGTAACCACCTTTATTCTCCTTCCTGCACGGCGGCATCTTGACTGGGGCCATGTCAAGTTGGCCCCCTTTGCAGATTTCTAGCCGATCTTGACCTTTAACAAATCTCCTAATTGGTCTGTCACGCAGTCACATAGTGGCAGTAGGGACTCGCAGAAGATCCTACCAGGTCGTTGGCATTGCCTAGCCGAACATACACCCGTTTGCTGTTCTCTAGTCGGACTATAGGGCTAAGAAGAACAGTCCTCCGGAATGGATTGTTAAAAGACATCACAGTGTAGCGCGGGCGCCCTAACATTGTGTCCATCGCGGCAGGGTCGGTCTCGGGTTAAAACACCCGATAAAGTAAAGTCGCGTTGAACCTACATAGAACACCTTACAACGCAACCTCAGGCCACCTAGTGCTAAGAGGGGGTAGTACGCGATCATACTGGTATCCTACCCTGGAGTGTGGATTGCACATCGGGCGGGTTAGATGGCTTGTCTTGAACCTTGCGAGGATCGTCAAAACGACGTTGCCATTTGCAACTTATCCGAGTACACCCCCGACTTCCCTTTACGATTAAAGGAACTACGCAGACAGCGCTCTTCATTCAATTAGAGGCTGACGGGCGAGACTTTGATCGAACTAATCCTCCAAAGTCATGCCACCTTTTGGCAACCTTCACGAGGCCTTTTGGGAACATTAATCCGGTTTTTCAAGACCTGCCTGGGGACCGGTGGGTTTGCTCAAAGGGTGGTTAGGACGAATTCGCAGTGTTACTACGGACGTCTCGGCAAGACACAAGCCTAGCTCGTCGGCCACGATGCACAACCGCTAGCCCCTAAAAAGGTTTGTTCGTGTGGGGGCCGCATACAATTCAGGTTTAGTTCGTAGACTCTCTTCAGCCGCCACCCCGCTTAGTTATACACTAATTCTACCTATATAGCCAAACGTACTAGAATTCGGAGAAGAACGGAACCCGGACGGAGTTACCAGCTAAAAAGTTTTAATGCTCTACGCCGA'/>

    <sequence taxon='60' value='CCCGGATTAAATTATAAGGTTAGGGAGTGTCTCAAAATTTTTGCCAAGGGTTTTACCAGAGGTAGGTGGTTTGAGAGGGTCGATCTCGACAGAAGGTGTAACCAAGTCGGTCAGTGTCGCACGCTTATGAGAAGGAGCCAGAGTTTATATATTCGGGATACTGTGGACAGCGGTTATTCGCCGGCTTAATCAGGCTCGATCAGAGAACCGTTTCTACGTGGTTAAGTGAATGGTCTGGAGGTTTATAGAGTCCAGCTTTATCAGCGGACTCGAAACTCGCCTCTCGTCGTGTAACCCTGACGACGTTAACCCTAGTCAATTGGCTCTGGACAATGTAAGGTAAATTCCTCGGGTGGGTCCGCGATAAAAGATCCCCTGATGCGCCCCAGGAGTGGCATTTCACGGTTGATACGGAATATCATCGGGGATTGTTATCTCCTTGCTACAAGAAAGACGGCCGGGGAAAAGTGACGGTTGTGCTCTCAGTCCCGCGGTTGTTCCAATGTGGAGACCTTCTGAGGAAGCGTTCGAGCATGGTATAGTGCGCACCGCCGCTACACCCAGGGACGGCCTTGGGCCACACACCATTTACAGCTGCGGGCGATCAGTAAGGATGAAGCCTCGCATAAAGGTCACGCACTCTTCATTATCGCATGAGAGGGATAGTAAGCTTTTGGGACTAACGCCCAGTTCGGTCGACAGCCACTTGAGAGCATGCGTGTATCTCGAATCGCTATTAGGCCGGTTTAGGTGATCAGCTGCTCGCCAAAGTGCCCTAGCGGCGCCCCAGAGGTGCTCGCCACACGAGGTGCGTGATGGCTTGGATTCGGGGACATGTTATAAGAATCTAACGTCTGGATTCGCTAAGCAGGTTCAACTCGTAGACAGTTTCCCATAGTGATGCGGTAGTGGCTGATTGCTGCTGCATTCAGGAGTTTCCGAGCCTAATAAATGCACCCCAAGCCGCTATCGTGAATCGTTCCCCCACCGGCCAGGAGTAACCACCTTTATTCTCCTTCCTGCACGGCGGCATCTTGACTGGGGCCAGGTCAAGTTGGCCCCCTTTGCAGATTTCTAGTCGATCTTGACCTTTAACAAATCTCCTAATTGGTCTGTCACGCAGTCACATAGTGGCAGTAGGAACTCGCAGAAGATCCTACCAGGTCGTTGGCATTGCCTAGCCGAACATACACCCGTTTGCTGTTCTCTAGTCGGACTATAGGGCTAAGAAGAACAGTCCTCCGGAATGGATTGTTAAAAGACATCACAGTGCAGCGCGGACGCCCTAACATTGTGTCCATCGCGGCAAGGTCGGTCTCGGGTTAACACACCCGATAGAGTAAAGTCGCGTTGAACCTACATAGAACACCTTACAACGCAACCTCAGGCCACCTAGTGCTAAGAGGGGGTAGTACGCGATCATACTGGTATTCTACCCTGGAGTGTGGATTGCACATCGGGCGGGTTAGATGGCTTGTCTTGAACCTTGCGAGGATCGTCAAAACGACGTTGCCATTTGCAACTTATCCGAGTACACCCCCGACTTCCCTTTACGATTAAAGGAACTACGCAGACAGCGCTCTTCATTCACTTAGAGGCTGATGGGCGAGACTTTGATCGAACTAATCCTCCAAAGTCATGCCACTTTTTGGAAACCTTCACGAGGCCTTTTGGGAACATTAATCCGATTTTTCAAGACCTGCCTGGGGACCGGTGGGTTTGCTCAAAGGGTGGTTAGGACGAATCCGCAGTGTTACTACGGACGTCTCGGCAAGACACAAGCCTAGCTCGTCGGCCACGATGCACAACCGCTCGCCCCTAAAAAGGTTTGTTCGTGCGGGGGCCGCATACAATTCAGGTTTAGTTCGTAGACTCTCTTCAGCCGCCACCCCGCTTAGTTATACACTAATTCTACCTATATAGCCAAGCGTGCTAGAATTCGGGGAAGAACGGAGCCCGGACGGAGTTACCAGCTAAAAAGTTTTAATGCCCTACGCCGA'/>

    <sequence taxon='9' value='CCCGGATTAGATTATAAGGTTAGGGGGTGTCTTAAAATTTTTGCCAAGGGCTTTACCAGAGGTAGGTGGTTTGAGAGGGTCGATCTCGACAGGAGGTGTGACCAAGTCGGTCAGTGTCGTATGCTTATGAGAAGGAGCCAGAGTTTATATATTCGGGATACTGTGGACAGCGGTTATTCGCTGGCTTAATCAGGCTCGATCAGAGAACCGTTTCTACGTGGTTAAGTGAATGGTCTGGAGGTTTATAGAGTCCAGCTTTATCAGCGGACTCGAAACTCGCCTCTCGTCGTGTAACCCTGACGACGTTAACCCTAGTCAATTGGCTCCGGACAATATAAGGCAAATTCCTCGGGTGGGTCCGCGATAAAAGATCCCCTGATGCGCCCCAGGAGTGGTATTTCACGGTTGATACGGAATATCATCGGGGATTGTTATCTCCTTGCTACAAGAAAGACGGCCGGGGAAAAGTGACGGTCGTGCTCTCAGTCCCGCGGTTGTTCCAATGTGGAGACCTTCTGAGGAAGCGTACGAGCATGGTATAGTGAGCACCGCCGCTACACCCAGGGACGACCTTGGGCCCCACACCATTTACAGCTGCGGGCGATCAGTAAGGATGAAGCCTCGCATAAAGGTCACGCACTCTTCATTATCGCATGAGAGGGATAGTAAGCTTTTGGGACTAACGCCCAGTTCGGTCGACAGCTACTTGAGAGCATGCGTGTATCTCGAATCGCTATTAGGCCGGTTTAGGTGATCAGCTGCTCGCCAAAGTGCCCTAGCGGCGCACCAGAGGTGCTCGCCACACGAGGTGCGTGATGGCTTTGATTCGGGGACATGTTATAAGAATCTAACGTCTGGATTCGCTAAGCAGGTTCAACTCGTAGACAGTTTCCCATAGTGATGCGGTAGTGGCTGATTGCCGCTGCATTCAGGAGTTTCCGAGCCTAATAAATGCACCCCAAGCGGCTATCGTGAATCGTTCCCCCACCGGCCAGGAGTAACCACCTTTATTCTCCTTCCTGCACGGCGGCATCTTGACTGGGGCCATGTCAAGTTGGCCCCCTTTGCAGATTTCTAGTCGATCTTGACCTTTAACAAATCTCCTAATTGGTCTCTCACGCAGCCCCATAGTGGCAGTAGGAACTCGCAGAAGATCCTACCAGGTCGTTGGCATTGCCTAGCCGAACATACAGCCGTTTGCTGTTCTCTAGTCGGACTATAGGGCTAAGAAGAACAGTCCTCCGGAATGGATTGTTAAAAGACATCACAGTGCAGCGCGGGCGCCCTAACATTGTGTCCATCGCGGCAGGGTCGGTCTCGGGTTAAAACACCCGATAGAGTAAAGTCGCGTTGAACCTACATAGAACACCTTACAACGCAACCTCAGGCCACCTAGTGCTAAGAGGGGGTAGTACGCGATCATACTGGTATCCTACTCTGGAATGTGGATTGCACATCGGGCGGGTTAGATGGCTTGTCTTGAACCTTGCGAGGATCGTCAAAACGACGTTGCGATTTGCAACTTATCCGAGTATACCTCCTACTTCCCTTTACGATTAAAGGAACTACGCAGACAGCGATCTTCATTCAATTAGAGGCTGATGGGCGAGACTTTGATCGAACTAATCCTCCAAAGTCATGCCACCTTTTGGAAACCTTCACGAGGCTTTTTGGGAACATTAATCCGATTTTTCAAGACCTGCCTGGGGACCGGTGGGTTTGCTCAAAGGGTGGTTAGGACGAATCCGCAGTGTTACTACGGACGTCTCGGCAAGACATAAGCCCAGCTCGTCGGCTACGATGCACAACGGCTAGCCCCTAAAAAGGTTTGTTCGTGCGGGGGCCGCCTACAATTCAGGTTTAGTTCGTAGACTTTCTTCAGCCGTCACCCCGCTTAGTTATACACTAATTCTACCTATATAGCCAAACGTGCTGGAATTCGGAGAAGAACGGAACCCGGACGGAGTTACCAGCTAAAAAGTTTTAATGCCCTACGCCGA'/>

    <sequence taxon='36' value='CCTGGATTAGATTATAAGGTTAGGGGGTGTCTTAAAATTTTTGCCAGGGACCTTACCAGAGGTAGGTGGTTTGAGAGGGTCGATCTCGACAGGAGGTGTGACCAAGTCGGTCAGTGTCGTATGCTTATGAGAAGGAGCCAGAGTTTATATATTCGGGATACTGTGGACGGCGGTTATTCGCCGGCTTAATCAGGCTCGATCAGAGAACCGTTTCTACGTGGTTAAGTGAATGGTCTGGAGGTTTATAGAGTCCAGCTTTATCAGCGGACTCGAAACTTGCCTCTCGTCGTGTAACCCTGACGACGTTAACCCTAGTCAATTGGCTCCGGACAATATAAGGTAAATTCCTCGGGTGGGTCCGCGATAAACGATCCCCTGATGCGCCCCAGGAGTGGTATTTCACGGTTGATACGGAATATCATCGGGGATTGTTATCTCCTTGCTACAAGAAAGACGGCTGGGGAAAAGTGACGGTCGTGCTCTCAGTCCCGCGGTTGTTCCAATGTGGAGACCTTCTGAGGAAGCGTACGAGCATGGTATAGTGAGCACCGCCGCTACACCCAGGGACGACCCTTGGCCCCACACCATTTACGGCTGCGGGCGTTCAGTAAGGATGAAGCCTCGCATAAAGGTCACGCACTCTTCATTATCGCATGAGAGGGATAGTAAGCTTTTGGGACTAACGCCCAGTTCGGTCGACAGCTACTTGAGAGCATGCGTGTATCTCGAATCGCTATTAGGCCGGTTTAGGTGATCAGCTGCTCGCCAAAGTGCCCTAGCGGCGCACCAGAGGTGCTCGCCACACGAGGTGCGTGATGGCTTTGATTCGGGGACATGTTATAAGCATCTAACGTCTGGATTCGCTAAGCAGGTTCAACTCGTAGACAGTTTCCCATAGTGATGCGGTAGTGGCTGATTGCCGCTGCATTCAGGAGTTTCCGAGCCTAATAAATGCACCCCAAGCGGCTATCGTGAATCGTTCCCCCACCGGCCAGGAGTAACCACCTTTATTCTCCTTCCTGCACGGCGGCATCTTGACTGGGGCCATGTCAAGTTAGCCCCCTTTGCAGATTTCTAGTCGATCTTGACCTTTAACAAATCTCCTAATTGGTCTCTCACGCAGCCCCATAGTGGCAGTAGGAACTCGCAGAAGATCCTACCAGGTCGTTGGCATTGCCTAGCCGAACATACAGCCGTTTGTTGTTCTCTAGTCGGACTATAGGGCTAAGAAGAACAGTCCTCCGGAATGGATTGTTAAAAGACATCACAGTGCAGCGCGGGCGCCCTAACGTTGTGTCCATCGCGGCAGGGTCGGTCTCGGGTTAAAACACCCGATAGAGTAAAGTCGCGTTGAACCTACATAGAACACCTTAGAACGCAACCTCAGGCCACCTAGTGCTAAGAGGGGGTAGTACGCGATCATACTGGTATCCTACTCTGGAATGTGGATTGCACATCGGGCGGGTTAGATGGCTTGTCTTGAACCTTGCGAGGATCGTCAAAATGACGTTGCGATTTGCAACTTATCCGAGTATACCTCCTACTTCCCTTTAGGATTAAAGGAACTACGCAGACAGCGATCTTCATTCAATTAGAGGCTGATGGGCGAGACTTTGATCGAACTAATCCTCCAAAGTCATGCCACCTTTTGGAAACCTTCACGAGGCTTTTTGGGAACATTAATCCGATTTTTCAAGACCTGCCTGGGGACCGGTGGGTTTGCTCAAAGGGTGGTTAGGACGAATCCGCAGTGTTACTACGGACGTCTCGGCAAGACATAAGCCCAGCTCGTCGGCTACGATGCACAACGGCTAGCCCCTAAAAAGGTTTGTTCGTGCGGGGGCCGCCTACAATTCAGGTTTAGTTCGTAGACTTTCTTCAGCCGTCACCCCGCTTAGTTATACACTAATTCTACCTATATAGCCAAACGTGCTGGAATTCGGAGAAGAACGGAACCCGGACGGAGTTACCAGCTAAAGAGTTTTAATGCCCTACGCCGA'/>

    <sequence taxon='55' value='CCCGGATTAGATTATAAGGTTAGGGGGTGTCTTAAAATTTTTGCCAAGGGCTTTACCAGAGGTAGGTGGTTTGAGAGGGTCGATCTCGACAGGAGGTGTGACCAAGTCGGTCAGTGTCGTATGCTTATGAGAAGGAGCCAGAGTTTATATATTCGGGATACTGTGGACAGCGGTTATTCGCCGGCTTAATCAGGCTCGATCAGAGAACCGTTTCTACGTGGTTAAGTGAATGGTCTGGAGGTTTATAGAGTCCAGCTTTATCAGCGGACTCGAAACTCGCCTCTCGTCGTGTAACCCTGACGACGTTAACCCTAGTCAATTGGCTCCGGACAATATAAGGCAAATTCCTCGGGTGGGTCCGCGATAAAAGATCCCCTGATGCGCCCCAGGAGTGGTATTTCACGGTTGATACGGAATATCATCGGGGATTGTTATCTCCTTGCTACAAGAAAGACGGCCGGGGAAAAGTGACGGTTGTGCTCTCAGTCCCGCGGTTGTTCCAATGTGGAGACCTTCTGAGGAAGCGTACGAGCATGGTATAGTGAGCACCGCCGCTACACCCAGGGACGACCTTGGGCCCCACACCATTTACAGCTGCGAGCGATCAGTAAGGATGAAGCCTCGCATAAAGGTCACGCACTCTTCATTATCGCATGAGAGGGATAGTAAGCTTTTGGGACTAACGCCCAGTTCGGTCGACAGCTACTTGAGAGCATGCGTGTATCTCGAATCGCTATTAGGCCGGTTTAGGTGATTAGCTGCTCGCCAAAGTGCCCTAGCGGCGCACCAGAGGTGCTCGCCACACGAGGTGCGTGATGGCTTTGATTCGGGAACATGTTATAAGAATCTAACGTCTGGATTCGCTAAGCAGGTTCAACTCGTAGACAGTTTCCCATAGTGATGCGGTAGTGGCTGATTGCCGCTGCATTCAGGAGTTTCCGAGCCTAATAAATGCAGCCCAAGCGGCTATCGCGAATCGTTCCCCCATCGGCCAGGAGTAACCACCTTTATTCTCCTTCCTGCACGGCGGCATCTTGACTGGGGCCATGTCAAGTTGGCCCCCTTTGCAGATTTCTAGTCGATCTTGACCTTTAACAAATCTCCTAATTGGTCTCTCACGCAGCCCCATAGTGGCAGTAGGAACTCGCAGAAGATCCTACCAGGTCGTTGGCATTGCCTAGCCGAACATACAGCCGTTTGCTGCTCTCTAGTCGGACTATAGGGCTAAGAAGAACATTCCTCCGGAATGGATTGTTAAAAGACATCACGGTGCAGCGCGGGCGCCCTAACGTTGTGTCCATTGCGGCAGGGTCGGTCTCGGGTTAAAACACCCGATAGAGTAAAGTCGCGTTGAACCTACATAGAACACCTTACAACGCAACCTCAGGCCACCTAGTGCTAAGAGGGGGTAGTACGCGATCATACTGGTATCCTACTCTGGAATGTGGATTGCACATCGGGCGGGTTAGATGGCTTGTCTTGAACCTTGCGAGGATCGTCAAAACGACGTTGCGATTTGCAACTTATCCGAGTATACCTCCTACTTCCCTTTAGGATTAAAGGAACTACGCAGACAGCGATCTTCATTCAATTAGAGGCTGATGGGCGAGACTTTGATCGAACTAATCCTCCAAAGTCATGCCACCTTTTGGAAACCTTCACGAGGCTTTTTGGGAACATTAATCCGATTTTTCAAGAGCTGCCTGGGGACCGGTGGGTTTGCTCAAAGGGTGGTTAGGACGAATCCGCAGTGTTACTACGGACGTCTCGGCAAGACATAAGCCCAGCTCGTCGGCTACGATGCACAACGGCTAGCCCCTAAAAAGGTTTGTCCGTGCGGGGGCCGCCTACAATTCAGGTTTAGTTCGTAGACTTTCTTCAGCCGTCACCCCGCTTAGTTATACACTAATTCTACCTATATAGCCAAACGTGCTGGAATTCGGAGAAGAACGGAACCCGGACGGAGTTACCAGCTAGAAAGTTTTAATGCCCTACGCCGA'/>

    <sequence taxon='68' value='CCCGGATTAGATTATAAGGTTAGGGGGTGTCTTAAAATTTTTGCCAAGGGCTTTACCAGAGGTAGGTGGTTTGAGAGGGTCGATCTCGACAGGAGGTGTGACCAAGTCGGTCAGTGTCGTATGCTTATGAGAAGGAGCCAGAGTTTATATATTCGGGATACTGTGGACAGCGGTTATTCGCCGGCTTAATCAGGCTCGATCAGAGAACCGTTTCTACGTGGTTAAGTGAATGGTCTGGAGGTTTATAGAGTCCAGCTTTATCAGCGGACTCGAAACTCGCCTCTCGTCGTGTAACCCTGACGACGTTAACCCTAGTCAATTGGCTCCGGACAATATAAGGCAAATTCCTCGGGTGGGTCCGCGATAAAAGATCCCCTGATGCGCCCCAGGAGTGGTATTTCACGGTTGATACGGAATATCATCGGGGATTGTTATCTCCTTGCTACAAGAAAGACGGCCGGGGAAAAGTGACGGTTGTGCTCTCAGTCCCGCGGTTGTTCCAATGTGGAGACCTTCTGAGGAAGCGTACGAGCATGGTATAGTGAGCACCGCCGCTACACCCAGGGACGACCTTGGGCCCCACACCATTTACAGCTGCGAGCGATCAGTAAGGATGAAGCCTCGCATAAAGGTCACGCACTCTTCATTATCGCATGAGAGGGATAGTAATCTTTTGGGACTAACGCCCAGTTCGGTCGACAGCTACTTGAGAGCATGCGTGTATCTCGAATCGCTATTAGGCCGGTTTAGGTGATTAGCTGCTCGCCAAAGTGCCCTAGCGGCGCACCAGAGGTGCTCGCCACACGAGGTGCGTGATGGCTTTGATTCGGGAACATGTTATAAGAATCTAACGTCTGGATTCGCTAAGCAGGTTCAACTCGTAGACAGTTTCCCATAGTGATGCGGTAGTGGCTGATTGCCGCTGCATTCAGGAGTTTCCGAGCCTAATAAATGCAGCCCAAGCGGCTATCGCGAATCGTTCCCCCATCGGCCAGGAGTAACCACCTTTATTCTCCTTCCTGCACGGCGGCATCTTGACTGGGGCCATGTCAAGTTGGCCCCCTTTGCAGATTTCTAGTCGATCTTGACCTTTAACAAATCTCCTAATTGGTCTCTCACGCAGCCCCATAGTGGCAGTAGGAACTCGCAGAAGATCCTACCAGGTCGTTGGCATTGCCTAACCGAACATACAGCCGTTTGCTGCTCTCTAGTCGGACTATAGGGCTAAGAAGAACATTCCTCCGGAATGGATTGTTAAAAGACATCACGGTGCAGCGCGGGCGCCCTAACGTTGTGTCCATTGCGGCAGGGTCGGTCTCGGGTTAAAACACCCGATAGAGTAAAGTCGCGTTGAACCTACATAGAACACCTTACAACGCAACCTCAGGCCACCTAGTGCTAAGAGGGGGTAGTACGCGATCATACTGGTATCCTACTCTGGAATGTGGATTGCACATCGGGCGGGTTAAATGGCTTGTCTTGAACCTTGCGAGGATCGTCAAAACGACGTTGCGATTTGCAACTTATCCGAGTATACCTCCTACTTCCCTTTAGGATTAAAGGAACTACGCAGACAGCGATCTTCATTCAATTAGAGGCTGATGGGCGAGACTTTGATCGAACTAATCCTCCAAAGTCATGCCACCTTTTGGAAACCTTCACGAGGCTTTTTGGGAACATTAATCCGATTTTTCAAGAGCTGCCTGGGGACCGGTGGGTTTGCTCAAAGGGTGGTTAGGACGAATCCGCAGTGTTACTACGGACGTCTCGGCAAGACATAAGCCCAGCTCGTCGGCTACGATGCACAACGGCTAGCCCCTAAAAAGGTTTGTCCGTGCGGGGGCCGCCTACAATTCAGGTTTAGTTCGTAGACTTTCTTCAGCCGTCACCCCGCTTAGTTATACACTAATTCTACCTATATAGCCAAACGTGCTGGAATTCGGAGAAGAACGGAACCCGGACGGAGTTACCAGCTAGAAAGTTTTAATGCCCTACGCCGA'/>

    <sequence taxon='45' value='CCCGGATTAGATTATAAGGTTAGGGGGTGTCTTAAAATTTTTGCCAAGGGCTTTACCAGAGGTAGGTGGTTTGAGAGGGTCGATCTCGACAGGAGATGTGACCAAGTCGGTCGGTGTCGTATGCTTATGAGAAGGAGCCAGAGTTTATATATTCGGGATACTGTGGACAGCGGTTATTCGCTGGCTTAATCAGGCTCGATCAGAGAACCGTTTCTACGTGGTTAAGTGAATGGTCTGGAGGTTTATAGAGTCCAGCTTTATCAGCGGACTCGAAACTCGCCTCTCGTCGTGTGACCCTGACGACGTTAACCCTAGTCAATAGGCTCCGGACAATATAAGGCAAATTCCTCGGGTGGGTCCGCGATAAAAGATCCCCTGATGCGCCCTAGGAGCGGCATTTCACGGTTGATACGGAATATCACCGGGGATTGTTATCTCCTTGCTACAAGAAAGACGGCCGGGGAAAAGTGACGGTCGTGCTCTCAGTCCCGCGGTTGTTCCAATATGGAGACCTTCTGAGGAAGCGTACGAGCATGGTATAGTGAGCACCGCCGCTACACCCAGGGACGACCTTGGGCCCCACACCATTTACAGCTGTGGGCGATCAGTAAGGATGAAGCCTCGCATAAAGGTCACGCACTCTTCATTATCGCATGAGAGGGATAGTAAGCTTTTGGGACTAACGCCCAGTTCGGTCGACAGCTACTTGAGAGCATGCGTGTATCTCGAATCGCTATTAGGCCGGTTTAGGTGATCGGCTGCTCGCCAAAGTGCCCTAGCGGCGCACCAGAGGTGCTCGCCACACGAGGTGCGTGATGGCTTTGATTCGGGGACATGTTATAAGAATCTAACGTCTGGATTCGCTAAGCAGGTTCAGCTCGTAGACAGTTCCCCATAGTCATGCGGTAGTGGCTGATTGCCGCTGCATTCAGGAGTTTCCGAGCCTAATAAATGCACCCTAAGCGACTATCGTGAATCGTTCCCCCACCGGCCAGGAGTAACCACCTTTATTCTCCTTCCTGCACGGCGGCATCTTGACTGGGGCCATATCAAGTTGGCCCCCTTTGCAGATTTCTAGCCGATCTTGACCTTTAACAAATCTCCTAATTGGTCTCTCACGCAGCCCCATAGTGGCAGTAGGAACTTGCAGAAGATCCTACCAGGTCGTTGGCATTGCCTAGCCGAACATACAGCCGTTTGCTGTTCTCTAGTCGGACTATAGGGCTAAGAAGAACAGTCCTCCGGAATGGATTGTTAAAAGACATCACAGTGCAACGCGGGCGTCCTAACATTGTGTCCATCGCGCCAGGGTCGGTCTCGGGTTAAAACACCCGATAGAGTAAAGTCGCGTTGAACCTACATAGACCACCTTACAACGCAACCTCAGGCCACCTAGTGCTAAGGGGGGGTAGTACGCGATCTTACTGGTATCCTACTCTGGAATGTGGATTGCACATCGGGCGGGTTAGATGGCTTGTCTTGAACCTTGCGAGGATCGTCAAAACGACGTTGCGATTTGCAACTTATCCGAGTATACCCCCTACTTCCCTTTACGATTAAAGGAACTACGCAGACAGCGATCTTCATTCAATTAGAGGCTGATGGGCGAGACTTTGGTCGAACTAATCCTCCAAAGTCATGCCACCTTTTGGAAACCTTCACGAGGCTTTTTGGGAACATTAATCCGATTTTTCAAGACCTGCCTCGGGACCGGTGGGTTTGCTCAAAGGGTGGTTAGGACAAATCCGCAGTGTTACTACGGGCGTCTCGGCAAGACATAAGCCCAGCTCGTCGGCTACGATGCACAACCGCTAGCCCCTAAAAAGGTTTGTTCGTGCGGGGGCCGCCTACAATTCAGGTTTAGTTCGTAGACCTTCTTCAGCCGTCACCCCGCTTAGTTTTACACTAATTCTACCTATATAGCCAAACGTGCTGGAATTCGGAGAAGAACGGAACCCGGACGGAGTTACCAGCTAAAAAGTTTTAATGCCCTACGCCGA'/>

    <sequence taxon='50' value='CCCGGATTAGATTATAAGGTTAGGGGGTGTCTTAAAATTTTTGCCAAGGGCTTTACCAGAGGTAGGTGGTTTGAGAGGATCGATCTCGACAGGAGATGTGACCAAGTCGGTCAGTGTCGTATGCTTATGAGAAGGAGCCAGAGTTTATATATTCGGGATACTGTGGACAGCGGTTATTCGCTGGCTTAATCAGGCTCGATCAGAGAACCGTTTCTACGTGGTTAAGTGAATGGTCTGGAGGTTTATAGAGTCCAGCTTTATCAGCGGACTCGAAACTCGCCTCTCGTCGTGTGACCCTGACGACGTTAACCCTAGTCAATAGGCTCCGGACAATATAAGGCAAATTCCTCGGGTGGGTCCGCGATAAAAGATCCCCTGATGCGCCCTAGGAGCGGCATTTCACGGTTGATACGGAATATCATCGGGGATTGTTATCTCCTTGCTACAAGAAAGACGGCCGGGGAAAAGTGACGGTCGTGCTCTCAGTCCCGCGGTTGTTCCAATATGGAGACCTTCTGAGGAAGCGTACGAGCATGGTATAGTGAGCACCGCCGCTACACCCAGGGACGACCTTGGGCCCCACACCATTTACAGCTGCGGGCGATCAGTAAGGATGAAGCCTCGCATAAAGGCCACGCACTCTTCATTATCGCATGAGAGGGATAGTAAGCTTTTGGGACTAACGCCCAGTTCGGTCGACAGCTACTTGAGAGCATGCGTGTATCTCGAATCGCTATTAGGCCGGTTTAGGTGATCGGCTGCTCGCCAAAGTGCCCTAGCGGCGCACCAGAGGTGCTCGCCACACGAGGTGCGTGATGGCTTTGATTCGGGGACATGTTATAAGAATCTAACGTCTGGATTCGCTAAGCAGGTTCAGCTCGTAGACAGTTCCCCATAGTCATGCGGTAGTGGCTGATTGCCGCTGCATTCAGGAGTTTCCGAGCCTAATAAATGCACCCCAAGCGACTATCGTGAATCGTTCCCCCACCGGCCAGGAGTAACCACCTTTATTCTCCTTCCTGCACGGCGGCATCTTGACTGGGGCCATATCAAGTTGGCCCCCTTTGCAGATTTCTAGCCGATCTTGACCTTTAACAAATCTCCTAATTGGTCTCTCACGCAGCCCCATAGTGGCAGTAGGAACTCGCAGAAGATCCTACCAGGTCGTTGGCATTGCCTAGCCGAACATACAGCCGTTTGCTGTTCTCTAGTCGGACTATAAGGCTAAGAAGAACAGTCCTCCGGAATGGATTGTTAAAAGACATCACAGTGCAACGCGGGCGTCCTAACATTGTGTCCATCGCGGCAGGGTCGGTCTCGGGTTAAAACACCCGATAGAGTAAAGTCGCGTTGAACCTACATAGAACACCTTACAACGCAACCTCAGGCCACCTAGTGCTAAGGGGGGGTAGTACGCGATCTTACTGGTATCCTACTCTGGAATGTGGATTGCACATCGGGCGGGTTAGATGGCTTGTCTTGAACCTTGCGAGGATCGTCAAAACGACGTTGCGATTTGCAACTTATCCGAGTATACCCCCTACTTCCCTTTACGATTAAAGGAACTACGCAGACAGCGATCTTCATTCAATTAGAGGCTGATGGGCGAGACTTTGATCGAACTAATCCTCCAAAGTCATGGCACCTTTTGGAAACCTTCACGAGGCTTTTTGGGAACATTAATCCGATTTTTCAAGACCTGCCTCGGGACCGGTGGGTTTGCTCAAAGGGTGGTTAGGACAAATCCGCAGTGTTACTACGGGCGTCTCGGCAAGACATAAGCCCAGCTCGTCGGCTACGATGCACAACCGCTAGCCCCTAAAAAGGTTTGTTCGTGCGGGGGCCGCCTACAATTCAGGTTTAGTTCGTAGACCTTCTTCAGCCGTCACCCCGCTTAGTTTTACACTAATTCTACCTATATAGCCAAACGTGCTGGAATTCGGAGAAGAACGGAACCCGGACGGAGTTACCAGCTAAAAAGTTTTAATGCCCTACGCCGA'/>

    <sequence taxon='72' value='CCCGGATTAGATTATAAGGTTAGGGGGTGTCTTAAAATTTTTGCCAAGGGCTTTACCAGAGGTAGGTGGTTTGAGAGGATCGATCTCGACAGGAGATGTGACCAAGTCGGTCAGTGTCGTATGCTTATGAGATGGAGCCAGAGTTTATATATTCGGGATACTGTGGACAGCGGTTATTCGCTGGCTTAATCAGGCTCGATCAGAGAACCGTTTCTACGTGGTTAAGTGAATGGTCTGGAGGTTTATAGAGTCCAGCTTTATCAGCGGACTCGAAACTCGCCTCTCGTCGTGTGACCCTGACGACGTTAACCCTAGTCAATAGGCTCCGGACAATATAAGGCAAATTCCTCGGGTGGGTCCGCGATAAAAGATCCCCTGATGCGCCCTAGGAGCGGCATTTCACGGTTGATACGGAATATCATCGGGGATTGTTATCTCCTTGCTACAAGAAAGACGGCCGGGGAAAAGTGACGGTCGTGCTCTCAGTCCCGCGGTTGTTCCAATATGGAGACCTTCTGAGGAAGCGTACGAGCATGGTATAGTGAGCACCGCCGCTACACCCAGGGACGAACTTGGGCCCCACACCATTTACAGCTGCGGGCGATCAGTAAGGATGAAGCCTCGCATAAAGGCCACGCACTCTTCATTATCGCATGAGAGGGATAGTAAGCTTTTGGGACTAACGCCCAGTTCGGTCGACAGCTACTTGAGAGCATGCGTGTATCTCGAATCGCTATTAGGCCGGTTTAGGTGATCGGCTGCTCGCCAAAGTGCCCTAGCGGCGCACCAGAGGTGCTCGCCACACGAGGTGCGTGATGGCTTTGATTCGGGGACATGTTATAAGAATCTAACGTCTGGATTCGCTAAGCAGGTTCAGCTCGTAGACAGTTCCCCACAGTCATGCGGTAGTGGCTGATTGCCGCTGCATTCAGGAGTTTCCGAGCCTAATAAATGCACCCCAAGCGACTATCGTGAATCGTTCCCCCACCGGCCAGGAGTAACCACCTTTATTCTCCTTCCTGCACGGCGGCATCTTGACTGGGGCCATATCAAGTTGGCCCCCTTTGCAGATTTCTAGCCGATCTTGACCTTTAACAAATCTCCTAATTGGTCTCTCACGCAGCCCCATAGTGGCAGTAGGAACTCGCAGAAGATCCTACCAGGTCGTTGGCATTGCCTAGCCGAACATACAGCCGTTTGCTGTTCTCTAGTCGGACTATAAGGCTAAGAAGAACAGTCCTCCGGAATGGATTGTTAAAAGACATCACAGTGCAACGCGGGCGTCCTAACATTGTGTCCATCGCGGCAGGGTCGGTCTCGGGTTAAAACACCCGATAGAGTAAAGTCGCGTTGAACCTACATAGAACACCTTACAACGCAACCTCAGGCCACCTAGTGCTAAGGGGGGGTAGTACGCGATCTTACTGGTATCCTACTCTGGAATGTGGATTGCACATCGGGCGGGTTAGATGGCTTGTCTTGAACCTTGCGAGGATCGTCAAAACGACGTTGCGATTTGCAACTTATCCGAGTATACCCCCTACTTCCCTTTACGATTAAAGGAACTACGCAGACAGCGATCTTCATTCAATTAGAGGCTGATGGGCGAGACTTTGATCGAACTAATCCTCCAAAGTCATGGCACCTTTTGGAAACCTTCACGAGGCTTTTTGGGAACATTAATCCGATTTTTCAAGACCTGCCTCGGGACCGGTGGGTTTGCTCAAAGGGTGGTTAGGACAAATCCGCAGTGTTACTACGGGCGTCTCGGCAAGACATAAGCCCAGCTCGTCGGCTACGATGCACAACCGCTAGCCCCTAAAAAGGTTTGTTCGTGCGGGGGCCGCCTACAATTCAGGTTTAGTTCGTAGACCTTCTTCAGCCGTCACCCCGCTTAGTTTTACACTAATTCTACCTATATAGCCAAACGTGCTGGAATTCGGAGAAGAACGGAACCCGGACGGAGTTACCAGCTAAAAAGTTTTAATGCCCTACGCCGA'/>

    <sequence taxon='54' value='CCCGGATTAGATTATAAGGTTAGGGGGTGTCTTAAAATTTTTGCCAAGGGCTTTACCAGAGGTAGGTGGTTTGAGAGGGTCGATCTCGACAGGAGACGTGACCAAATCGGTCAGTGTCGTATGCTTATGAGAAGGAGCCAGAGTTTATATATTCGGGATACTGTGGACAGCGGTTATTCGCTGGCTTAATCAGGCTCGATCAGAGAACCGTTTCTACGTGGTTAAGTGAATGGTCTGGAGGTTTATAGAGTCCAGCTTTATCAGCGGACTCGAAACTCGCCTCTCGTCGTGTGACCCTGACGACGTTAACCCTAGTCAATAGGCTCCGGACGATATAAGGCAAATTCCTCGGGTGGGTCCGCGATAAAAGATCCCCTGATGCGCCCTAGGAGTGGCATTTCACGGTTGATACGGAATATCATCGGGGATTGTTATCTCCTTGCTACAAGAAAGACGGCCGGGGAAAAGTGACGGTCGTGCTCTCAGTCCCGCGGTTGTTCCAATATGGAGACCTTCTGAGGAAGCGTAAGAGCATGGTATAGTGAGCACCGCCGCTACACCCAGGGACGACCTTGGGCCCCACACCATTTACAGCTGCGGGCGATCAGTAAGGATGAAGCCCCGCATAAAGGTCACGCACTCTTCATTATCGCATGAGAGGGATAGTAAGCTTTTGGGACTAACGCCCAGTTCGGTCGACAGCTACTTGAGAGCATGCGTGTATCTCGAATCGCTATTAGGCCGGTTTAGGTGATCAGCTGCTCGCCAAAGTGCCTTAGCGGCGCACCAGAGGTGCTCGCCACACGAGGTGCGTGATGGCTTTGATTCGGGGACATGCTATAAGAATCTAACGTCTGGATTCGCTAAGCAGGTTCAGCTCGTAGACAGTTTCCCATAGTGATGCGGTAGTGGCTGATTGCCGCTGCATTCAGGAGTTTCCGAGCCTAATAAATGCACCCCAAGCGACTATCGTGAATCGTTCCCCCACCGGCTAGGAGTAACCACCTTTATTCTCCTTCCTGCACGGCGGCATCTTGACTGGGGCCATGTCAAGTTGGCCCCCTTTGCAGATTTCTAGCCGATCTTGACCTTTAACAAATCTCCTAATTGGTCTCTCACGCAGCCCCATAGTGGCAGTAGGAACTCGCAGAAGATCCTACCAGGTCGTTGGCATTGTCTAGCCGAACATACAGCCCTTTGCTGTTCTCTAGTCGGACTATAAGGCTAAGAAGAACAGTCCTCCGGAATGGATTGTTAAAAGACATCACAGTGCAGCGCGGGCGTCCTAACATTGTGTCCATCGCGGCAGGGTCGGTCTCGGGTTAAAACACCCGATAGAGTAAAGTCGCGTTGAACCTACATAGAACACCTTACAACGCAACCTCAGGCCACCTAGTGCTAAGGGGGGGTAGTACGCGATCTTACTGGTATCCTACTCTGGAATGTGGATTGCACATCGGGCGAGTTAGATGGCTTGTCTTGAACCTTGCGAGGATCGTCAAAACGACGTTGCGATTTGCAACTTATCCGAGTATACCCCCTACTTCCCTTTACGATTAAAGGAACTACGCAGACAGCGATCTTCATTCAATTAGAGGCTGATGGGCGAGACTTTGATCGAACTAATCCTCCAAAGTCATGCCACCTTTTGGAAACCTTCACGAGGCTTTTTGGGAACATTAATCCGATTTTTCAAGACCTGCCTAGGGACCGGTGGGTTTGATCAAAGGGTGGTTAGGACGAATCCGCAGTGTTACTACGGGCGTCTCGGCAAGACATAAGCCCAGCTCGTCGGCTACGATGCACAACCGCTAGCCCCTAAAAAGGTTTGTTCGTGCGGGGGCCGCCTACAATTCAGGTTTAGTTCGTAGACTTTCTTCAGCCGTCACCCCGCTTGGTTTTACACTAATTCTACCTCTATAGCCAAACGTGCTGGAATTCGGAGAAGAACGGAACCCGGACGGAGTTACCAGCTAAAAAGTTTTAATGCCCTACGCCGA'/>

    <sequence taxon='13' value='CCCGGATTAGATTATAAGGTTAGGGGGTGTCTTAAAATTTTTGCCAAGGGCTTTACCAGAAGTAGGTGGTTTGAAAGGGTCGATCTCGACAGGAGGTGTGACCAAGTCGGTCAGTGTCGTATGCTTATGAGAAGGAGCCAGAGTTTATATATTCGGGATACTGTGGACAGCGGTTATTCGCTGGCTTAATTAGGCTCTATCAGAGAACCGTTTCCACGTGGTTAAGTGAATGGTCTGGAGGTTTATAGAGTCCAGCTTTATCAGCGGACTCGAAACTCGCCTCTCGTCGTGTAACCTTGACGACGTTAACCCTAGTCAATTGGCTCCAGACAATATAAGGCAAATTCCTCGGGTGGGTCCGCGATAAAAGATCCCCTGATGCGCCCCGGGAGTGGCATTACACGGTTGATACGGAATATCATCGGGGATTGTTATCTCCTTGCTACAAGAAAGACGGCCGGGGAAAAGTGACGGTCGTGCTCTCAGTCCCGCGGTTGTTCCAATGTGGAGACCTTCTGAGGAAGCGTACGAGTATGGTATAGTGCGCACCGCCGCTACACCCAGGGACGACCTTGGGCCCCACACCATTTACAGCTGCGGGCGATCAGTAAGGATGAAGCCTCGCATAAAGGTCACGCACTCTTCATTATCGCATGAGAGGGATAGTAAGCTTTTGGGACTAACGCCCAGTTCGGTCGACAGCTACTTGAGAGCATGCGTGTATCTCGAATCGCTATTAGGCCGGTTTAGGTGATCAGCTGCTCGCCAAAGTGCCCTAGCGGCGCACCAGAGGTGCTCGCCACACGAGGTGCGTGATGGCTTGGATTCGGGGACATGTTATAAGAATCTAACGTCTGGATTCGCTAAGCAGGTTCAACTCGTAGACAGTTTCCCATAGTGATGCGGTAGTGGCTGATTGCTGCTGCATTCAGGAGTTTCCGAGCCTAATAAATGCACCCCAAGCCGCTATCGTGAATCGTTCCCCCACCGGCCAGGAGTAACCACCTTTATTCTCCTTCCTGCACGGCGGCATCTTGACTGGGGCCATGTCAAGTTGGCCCCCTTTGCAGATTTCTAGTCGATCTTGACCTTTAACAAATCTCCTAATTGGTCTGTCAAGCAGCCCCATAGTGGCAGTAGGAACTCGCAGAAGATCCTACCAGGTCGTTGGCATTGCCTAGCCGAACATATAGCCGTTTGCTGTTCTCTAGTCGGACTATAGGGCTAAGAAGAACAGTCCTCCGGAATGGATTGTTAAAAGACATCACAGTGCAGCGCGGGCGCCCTAACATTGTGTCCATCGCGGCAGGGTCGGTCTCGGGTTAAAACACCCGATAGAGTAAAGTCGCGTTGAACCTACATAGAACACCTTACAACGCAACCTCAGGCCACCTAGTGCTAAGAGGGGGTAGTACGCGATCATACTGGTATCCTACTCTGGAATGTGGATTGCACATCGGGCGGGTTAGATGGCTTGTTTTGAACCTTGCGAGGATCGTCAAAACGACGTTGCGATTTGCAACTTATCCGAGTACACCCCCTAATTCCCTTTACGCTTAAAGGAACTACGCAGACAGCGATCTTCATTCAATTAGAGGCTGATGGGCGAGACTTTGATCGAACTAATCCTCCAAAGTCATGCCACCTTTTGGAAACCTTCACGAGGCTTTTTGGGAACATTAATCCGATTTTTCAAGACCTGCCTGGGGACCGGTGGGTTTGCTCAAAGGGTGGTTAGGACGAATCCGCAGTGTTACTACGGACGTCTCGGCAAGACACAAGCCTAGCTCGTCGGCTACGGTGCACAACCGCTAGCCCCTAAAAAGGTTTGTTCGTGCGGGGGCCGCCTACAATTCAGGTTTAGTTCGTAGACTCTCTTCAGCCGTCACCCCGCTTAGTTATACACTAATTCTACCTATATAGCCAAACGTGCTGGAATTCGGAGCAGAACGGAACCCGGACGGAGTTACCAGCTAAAAAGTTTTAATGCCCTACGCCGA'/>

    <sequence taxon='74' value='CCCGGATTAGATTATAAGGTTAGGGGGTGTCTTAAAATTTTTGCCAAAGGCTTTACCAGAAGTAGGTGGTTTGAAAGGGTCGATCTCGACAGGAGGTGTGACCAAGTCGGTCAGTGTCGTATGCTTATGAGAAGGAGCCAGAGTTTATATATTCGGGATACTGTGGACAGCGGTTATTCGCTGGCTTAATTAGGCTCTATCAGAGAACCGTTTCCACGTGGTTAAGTGAATGGTCTGGAGGTTTATAGAGTCCAGCTTTATCAGCGGACTCGAAACTCGCCTCTCGTCGTGTAACCTTGACGACGTTAACCCTAGTCAATTGGCTCCAGACAATGTAAGGCAAATTCCTCGGGTGGGTCCGCGATAAAAGATCCCCTGATGCGCCCCGGGAGTGGCATTACACGGTTGATACGGAATATCATCGGGGATTGTTATCTCCTTGCTACAAGAAAGACGGCCGGGGAAAAGTGACGGTCGTGCTCTCAGTCCCGCGGTTGTTCCAATGTGGAGACCTTCTGAGGAAGCGTACGAGTATGGTATAGTGCGCACCGCCGCTACACCCAGGGACGACCTTGGGCCCCACACCATTTACAGCTGCGGGCGATCAGTAAGGATGAAGCCTCGCATAAAGGTCACGCACTCTTCATTACCGCATGAGAGGGATAGTAAGCTTTTGGGACTAACGCCCAGTTCGGTCGACAGCTACTTGAGAGCATGCGTGTATCTCGAATCGCTATTAGGCCGGTTTAGGTGATCAGCTGCTCGCCAAAGTGCCCTAGCGGTGCACCAGAGGTGCTCGCCACACGAGGTGCGTGATGGCTTGGATTCGGGGACATGTTATAAGAATCTAACGTCTGGATTCGCTAAGCAGGTTCAACTCGTAGACAGTTTCCCATAGTGATGCGGTAGTGGCTGATTGCTGCTGCATTCAGGAGTTTCCGAGCCTAATAAATGCACCCCAAGCCGCTATCGTGAATCGTTCCCCCACCGGCTAGGAGTAACCGCCTTTATTCTCCTTCCTGTACGGCGGCATCTTGACTGGGGCCATGTCAAGTTGGCCCCCTTTGCAGATTTCTAATCGATCTTGACCTTTAACAAATCTCCTAATTGGTGTGTCAAGCAGCCCCATAGTGGCAGTAGAAACTCGCAGAAGGTCCTACCAGGTCGTTGGCATTGCCTAGCCGAACATATAGCCGTTTGCTGTTCTCTAGTCGGACTATAGGGCTAAGAAGAACAGTCCTCCGGAATGGATTGTTAAAAGACATCACAGTGCAGCGCGGACGCCCTAACATTGTGTCCATCGCGGCAGGGTCGGTCTCGGGTTAAAACACCCGATAGAGTAAAGTCGCGTTGAACCTACATAGAACACCTTACAACGCAACCTCAGGCCACCTAGTGCTAAGAGGGGGTAGTACGCGATCATATTGGTATCCTACTCTGGAATGTGGATTGCACATCGGGCGGGTTAGATGGCTTGTTTTGAACCTTGCGAGGATCGTCAAAACGACGTTGCGATTTGCAACTTATCCGAGTACACCCCCTAATTCCCTTTACGCTTAAAGGAACTACGCAGACAGCGATCTTCATTCAATTAGAGGCTGATGGGCGAGACTTTGATCGAACTAATCCTCCAAAGTCATGCCACCTTTTGGAAACCTTCACGTGGCTTTTTGGGAACATTAATCCGATTTTTCAAGACCTGCCTGGGGACCGGTGGGTTTGCTCAAAGGGTGGTTAGGACGAATCCGCAGTGTTACTACGGACGTCTCGGCAAGACACAAGCCTAGCTCGTCGGCTACGGTGCACAACCGCTAGCCCCTAAAAAGGTTTGTTCGTGCGGGGGTCGCCTATAATTCAGGTTTAGTTCGTAGACTCTCTTCAGCCGTCACCCCGCTTAGTTATACGCTAATTCTACCTATATAGCCAAACGTGCTGGAATTCGGAGCAGAACGGAACCCGGACGGAGTTACCAGCTAAAAAGTTTTAATGCCCTACGCCGA'/>

    <sequence taxon='14' value='CCCGGATTAGATTATAAGGTTAGGGGGTGTCTTAAAATTTTTGCCAAGGGCTTTACCAGAAGTAGGTGGTTTGAAAGGGTCGATCTCGACAGGAGGTGTGACCAAGTCGGTCAGTGTCGTATGCTTATGAGAAGGAGCCAGAGTTTATATATTCGGGATACTGTGGACAGCGGTTATTCGCTGGCTTAATTAGGCTCTATCAGAGAACCGTTTCCACGTGGTTAAGTGAATGGTCTGGAGGTTTATAGAGTCCAGCTTTATCAGCGGACTCGAAACTCGCCTCTCGTCGTGTAACCTTGACGACGTTAACCCTAGTCAATTGGCTCCGGACAATATAAGGCAAATTCCTCGGGTGGGTCCGCGATAAAAGATCCCCTGATGCGCCCCGGGAGTGGCATTACACGGTTGATACGGAATATCATCGGGGATTGTTATCTCCTTGCTACAAGAAAGACGGCCGGGGAAAAGTGACGGTCGTGCTCTCAGTCCCGCGGTTGTTCCAATGTGGAGACCTTCTGAGGAAGCGTACGAGTATGGTATAGTGCGCACCGCCGCTACACCCAGGGACGACCTTGGGCCCCACACCATTTACAGCTGCGGGCGATCAGTAAGGATGAAGCCTCGCATAAAGGTCACGCACTCTTCATTATCGCATGAGAGGGATAGTAAGCTTTTGGGACTAACGCCCAGTTCGGTCGACAGCTACTTGAGAGCATGCGTGTATCTCGAATCGCTATTAGGCCGGTTTAGGTGATCAGCTGCTCGCCAAAGTGCCCTAGCGGCGCACCAGAGGTGCTCGCCACACGAGGTGCGTGATGGCTTGGTTTCGGGGACATGTTATAAGAATCTAACGTCTGGATTCGCTAAGCAGGTTCAACTCGTAGACAGTTTCCCATAGTGATGCGGTAGTGGCTGATTGCTGCTGCATTCAGGAGTTTCCGAGCCTAATAAATGCACCCCAAGCCGCTATCGTGAATCGTTCCCCCACCGGCCAGGAGTAACCACCTTTATTCTCCTTCCTGCACGGCGGCATCTTGACTGGGGCCATGTCAAGTTGGCCCCCTTTGCAGATTTCTAGTCGATCTTGACCTTTAACAAATCTCCTAATTGGTCTGTCACGCAGCCCCATAGTGGCAGTAGGAACTCGCAGAAGATCCTACCAGGTCGTTGGCATTGCCTAGCCGAACATATAGCCGTTTGCTGTTCTCTAGTCGGACTATAGGGCTAAGAAGAACAGTCCTCCGGAATGGATTGTTAAAAGACATCACAGTGCAGCGCGGGCGCCCTAACATTGTGTCCATCGCGGCAGGGTCGGTCTCGGGTTAAAACACCCGATAGAGTAAAGTCGCGTTGAACCTACATAGAACACCTTACAACGCAACCTCAGGCCACCTAGTGCTAAGAGGGGGTAGTACGCGATCATACTGGTATCCTACTCTGGAATGTGGATTGCACATCGGGCGGGTTAGATGGCTTGTTTTGAACCTTGCGAGGATCGTCAAAACGACGTTGCGATTTGCAACTTATCCGAGTACACCCCCTACTTCCCTTTACGCTTAAAGGAACTACGCAGACAGCGATCTTCATTCAATTAGAGGCTGATGGGCGAGACTTTGATCGAACTAATCCTCCAAAGTCATGCCACCTTTTGGAAACCTTCACGAGGCTTTTTGGGAACATTAATCCGATTTTTCAAGACCTGCCTGGGGACCGGTGGGTTTGCTCAAAGGGTGGTTAGGACGAATCCGCAGTGTTACTACGGACGTCTCGGCAAGACACAAGCCTAGCTCGTCGGCTACGGTGCACAACCGCTAGCCCCTAAAAAGGTTTGTTCGTGCGGGGGCCGCCTACAATTCAGGTTTAGTTCGTAGACTCTCTTCAGCCGTCACCCCGCTTAGTTATACACTAATTCTACCTATATAGCCAAACGTGCTGGAATTCGGAGCAGAACGGAACCCGGACGGAGTTACCAGCTAAAAAGTTTTAATGCCCTACGCCGA'/>

    <sequence taxon='10' value='CCCGGATTAGATTATGAGGTGAGGGGGTGTCTTAAAATTTTTGCCAAGGGCTTTACCAGAGGTAGGTGGTTTGAGAGGGTCGATCTCGACAGGAGGTGTGACCAAGTCGGTCAGTGTCGTATGCTTATGAGAAGGAGCCAGATTTTATATATTCGGGATACTGTGGACAGCGGTTATTCGCTGGCTTAATCAGGCTCGATCAGAGAACCGTTTCTACGTGGTTAAGTGAATGGTCTGGAGGTTTATAGAGTCCAACCTTATCAGCGGACTCGAAACCCGCCTCTTGTCGTGTAACCCTGACGACGTTAACACTAGTCAATTGGCTCCGGACAATATAAGGCAAATTCCTCGGGTGGGTCCGCGATAAAAGATCCCCTGATGCGCTCCGGGAGTGGCATTTCACGGTTGATGCGGAATATCATCGGGGATTGTCATCTCCTTGCTACAAGAAAGACGGCCGGGGAAAAGTGACGGTCGTGCTCTCAGTCCCGCGGTTGTTCCAATGTGGAGACCTTCTGACGAAGCGTACGAGCATGGTATAGTGCGCACCGCCGCTACACCCAGGAACGACCTTGGGCCCCACACCATTTACAGCTGCGGGCGATCAGTAAGGATGAAGCCTCACATAAAGGTCACGCACTCTTCATTATCGCATGAGAGGGATAGTAAGCTTTTGGGACTAACGCCCAGTTCGGTCGACAGCTACTTGAGAGCATGCGTATATCTCGAATCGCTATTAGGCCGGTTTAGGTGATCAGCTGCTCGCCAAAGTGCCCTAGCGGCGCACCAGAGGTGCTCGCCACACGAGGTGCGTGATGGCTTGGATTCGGGGACATGTTATAAGAATCTAACGTCTGGATTCGCTAAGCAGGTTCAACTCGTAGACAGTTTCCCATAGTGATGCGGTAGTGGCTGATTGCCGCTGCATTCAGGAGTTTCCGAGCCTAATAAATGCACCCCAAGCCGCTATCGTGAATCGTTCCCCCACCGGCCAGGAGTAACCACCTTTATTCTCCCTCCTGCACGGCGGCATCTTGACTGGGGCCATGTCAAGTTGGCCCCCTTTGCAGATTTCTAGTCGATCTTGACCTTTAACAAATCTCCTAATTGGTCTGTCACGCAGCCACATAGTGGCAGTAGGAACTCGCCGAAGATCCTACCAGGTCGTTGGCATTGCCTAGCCGAACATACAGCCGTTTGCTGTTCTCTAGTCGGACTATAGGGCTAAGAAAAACAGTCCTACGGAATGGATTGTTAAAAGACATCACAGTGCAACGCGGGCGCCCTAACATTGTGTCCATCGCGGCGGGGTCGGTCTCGGGTTAAAACACCCGATAGAGTAAAGTCGCGTTGGACCTACATAGAACACCTTACAACGCAACCTCAGGCCACCTAGTGCTAAGCGGGGGTAGTACGCGATTATACTGGTATCCTACTCTGGAATGTGGATTGCACATCGGGCGGGTTAGATGGCTTGTCTTGAACCTTGCGAGGGTCGTCAAAACGACGTTGCGATTTGCAACTTATCCGAGTACACCCCCTACTTCCCTTTACGATTAAAGGAACTACGCAGACAGCGATCTTCATTCAATTAGAGGCTGATGGGCGAGACTTTGATCGAACTAATCCTCCAAAGTCATGCCACCTTTTGGAAACCTTCACGAGGCTTTTTGGGAACATTAATCCGATTTTTCAAGACCTGCCTGGGGACCGGTGGGTTTGCTCAAAGGGTGGTTAGGACGAATCCGCAGTGTTACTACGGACGTCTCGGCAAGACACAAGCCTAGCTCGTCGGCTACGATGCACAACCGCTAGCCCTTAAAAAGGTTTGTTCGTGCGGGGGCCGCCTACAATTCAGGTTTAGTTCGTATACTCTCTTCAGCCGTCACCCCGCTTAGTTATACACTAATTCTACCTATATAGCCAAACGTGCTGGAAGTCGGAGAAGAACGGAACCCGGACGGAGTTACCAGCTAAAAAGTTTTAATGCCCTACGCCGA'/>

    <sequence taxon='29' value='CCCGGATTAGATTATGAGGTGAGGGGGTGTCTTAAAATTTTTGCCAAGGGCTTTACCAGAGGTAGGTGGTTTGAGAGGGTCGATCTCGACAGGAGGTGTGACCAAGTCGGTCAGTGTCGTATGCTTATGAGAAGGAGCCAGATTTTATATATTCGGGATACTGTGGACAGCGGTTATTCGCTGGCTTAATCAGGCTCGATCAGAGAACCGTTTCTACGTGGTTAAGTGAATGGTCTGGAGGTTTATAGAGTCCAACCTTATCAGCGGACTCGAAACCCGCCTCTTGTCGTGTAACCCTGACGACGTTAACACTAGTCAATTGGCTCCGGACAATATAAGGCAAATTCCTCGGGTGGGTCCGCGATAAAAGATCCCCTGATGCGCTCCGGGAGTGGCATTTCACGGTTGATGCGGAATATCATCGGGGATTGTCATCTCCTTGCTACAAGAAAGACGGCCGGGGAAAAGTGACGGTCGTGCTCTCAGTCCCGCGGTTGTTCCAATGTGGAGACCTTCTGACGAAGCGTACGAGCATGGTATAGTGCGCACCGCCGCTACACCCAGGAACTACCTTGGGCCCCACACCATTTACAGCTGCGGGCGATCAGTAAGGATGAAGCCTCACATAAAGGTCACGCACTCTTCATTATCGCATGAGAGGGATAGTAAGCTTTTGGGACTAACGCCCAGTTCGGTCGACAGCTACTTGAGAGCATGCGTATATCTCGAATCGCTATTAGGCCGGTTTAGGTGATCAGCTGCTCGCCAAAGTGCCCTAGCGGCGCACCAGAGGTGCTCGCCACACGAGGTGCGTGATGGCTTGGATTCGGGGACATGTTATAAGAATCTAACGTCTGGATTCGCTAAGCAGGTTCAACTCGTAGACAGTTTCCCATAGTGATGCGGTAGTGGCTGATTGCCGCTGCATTCAGGAGTTTCCGAGCCTAATAAATGCACCCCAAGCCGCTATCGTGAATCGTTCCCCCACCGGCCAGGAGTAACCACCTTTATTCTCCCTCCTGCACGGCGGCATCTTGACTGGGGCCATGTCAAGTTGGCCCCCTTTGCAGATTTCTAGTCGATCTTGACCTTTAACAAATCTCCTAATTGGTCTGTCACGCAGCCACATAGTGGCAGTAGGAACTCGCCGAAGATCCTACCAGGTCGTTGGCATTGCCTAGCCGAACATACAGCCGTTTGCTGTTCTCTAGTCGGACTATAGGGCTAAGAAAAACAGTCCTACGGAATGGATTGTTAAAAGACATCACAGTGCAACGCGGGCGCCCTAACATTGTGTCCATCGCGGCGGGGTCGGTCTCGGGTTAAAACACCCGATAGAGTAAAGTCGCGTTGGACCTACATAGAACACCTTACAACGCAACCTCAGGCCACCTAGTGCTAAGCGGGGGTAGTACGCGATTATACTGGTATCCTACTCTGGAATGTGGATTGCACATCGGGCGGGTTAGATGGCTTGTCTTGAACCTTGCGAGGGTCGTCAAAACGACGTTGCGATTTGCAACTTATCCGAGTACACCCCCTACTTCCCTTTACGATTAAAGGAACTACGCAGACAGCGATCTTCATTCAATTAGAGGCTGATGGGCGAGACTTTGATCGAACTAATCCTCCAAAGTCATGCCACCTTTTGGAAACCTTCACGAGGCTTTTTGGGAACATTAATCCGATTTTTCAAGACCTGCCTGGGGACCGGTGGGTTTGCTCAAAGGGTGGTTAGGACGAATCCGCAGTGTTACTACGGACGTCTCGGCAAGACACAAGCCTAGCTCGTCGGCTACGATGCACAACCGCTAGCCCTTAAAAAGGTTTGTTCGTGCGGGGGCCGCCTACAATTCAGGTTTAGTTCGTATACTCTCTTCAGCCGTCACCCCGCTTAGTTATACACTAATTCTACCTATATAGCCAAACGTGCTGGAAGTCGGAGAAGAACGGAACCCGGACGGAGTTACCAGCTAAAAAGTTTTAATGCCCTACGCCGA'/>

    <sequence taxon='19' value='CCCGGATTAGATTATAAGGTTAGGGGGTGTCTTAAAATTTTTGCCAAGGGCTTTACCAGAGGTAGGTGGTTTGAGAGGGTCGATCTCGACAGGAGGTGTGACCAAGTCGGTCAGTGTCGTATGCTTATGAGAAGGAGCCAGATTTTATATATTCGGGATACTGTGGACAGCGGTTATTCGCTGGCTTAATCAGGCTCGATCAGAGAACCGTTTCTACGTGGTTAAGTGAATGGTCTGGAGGTTTATAGAGTCCAACTTTATCAGCGGACTCGAAACCCGCCTCTTGTCGTGTAACCCTGACGACGCTAACACTAGTCAATTGGCTCCGGACAATATAAGGCAAATTCCTCGGGTGGGTCCGCGATAAAAGATCCCCTGATGCGCCCCGGGAGTGGCATTTCACGGTTGATACGGAATATCATCGGGGATTGTTATCTCCTTGCTACAAGAAAGACGGCCGGGGAAAAGTGACGGTCGTGCTCTCAGTCCCGCGGTTGTTCCAATGTGGAGACCTTCTGAGGAAGCGTACGAGCATGGTATAGTGCGCACCGCCGCTACACCCAGGAACGACCTTGGGCCCCACACCATTCACAGCTGCGGGCGATCAGTAAGGATGAAGCCTCACATAAAGGTCACGCACTCTTCATTATCGCATGAGAGGGATAGTAAGCCTTTGGGACTAACGCCCAGTACGGTCGACAGCTACTTGAGAGCATGCGTGTATCTCGAATCGCTATTAGGCCGGTTTAGGTGATCAGCTGCTCGCCAAAGTGCCTTAGCGGCGCACCAGAGGTGCTCGCCACACGAGGTGCGTGATGGCTTGGATTCGGGGACATGTTATAAAAATCTAACGCCTGGATTCGCTAAGCAGGTTCAACTCGTAGACAGTTTCCCATAGTGATGCGGTAGTGGCTGATTGCTGCTGCATTCAGGAGTTTCCGAGCCTAATAAATGCACCCCAAGCCGCTATCGTGAATCGTTCCCCCACCGGCCAGGAGTAACCACCTTTATTCTCCTTCCTGCACGGCGGCATCTTGACTGGGGCCATGTCAAGTTGGCCCCCTCTGCAGATTTCTAGTCGATCTTGACCTTTAACAAATCTCCTAATTGGTCTGTCACACAGCCCCATAGTGGCAGTAGGAACTCGCAGAAGATCCTACCAGGTCGTTGGCACTGCCTAGCCGAACATACAGCCGTTTGCTGTTCTCTAGTCGGACTATAGGGCTAAGAAGAACAGTCCTACGGAATGGATTGCTAAAAGACATCACAGTGCAACGCGGGCGCCCTAACATTGTGTCCATCGCGGCGGGGTCGGTCTCGGGTTACAACACCCGATAGAGTAAAGTCGCGTTGGACCTACATAGAACACCTTACAACGCAACCTCAGGCCACCTAGTGCTAAGCGGGGGTAGTACGCGGTCATACTGGTATCCTACTCTGGAATGTGGATTGCACATCGGGCGGGTTAGATGGCTTGTCTTGAACCTTGCGAGGGTCGTCAAAACGACGTTGCGATTTGCAACTTATCCGAGTACACCCCCTGCTTCCCTTTACGATTAAAGGAACTACGCAGACAGCGATCTTCATTCAATTAGAGGCTGATGGGCGAGACTTTGATCGAACTAATCCTCCAAAGTCATGCCACCTTTTGGAAACCTTCACGAGGCTTTTTGGGAACATTAATCCGATTTTTCAAGACCTGCCTGGGGACCGGTGGGTTTGCTCAAAGGGTAGTTAGGACGAATCCGCAGTGTTACTACGGACGTCTCGGCAAGACACAAGCCTAGCTCGTCGGCTACGATGCACAACCGCTAGCCCTTAAAAAGGTTTGTTCGTGCGGGGGCCGCCTACAATTCAGGTTTAATTCGTATACTCTCTTCAGCCGTCACCCCGCTTAGTTATACACTAATTCTACCTATATAGCCAAACGTGCTGGAATTCGGAGAAGAACGGAACCCGGACGGAGTTACCAGCTAAAAAGTTTTAATGCCCTACGCCAA'/>

    <sequence taxon='66' value='CCCGGATTAGATTATAAGGTTAGGGGGTGTCTTAAAATTCTTGCCAAGGGCTTTACCAGAGGTAGGTGGTTTGAGAAGGTCGATCTCGACAGGAGGTGTGACCAAGTCGGTCAGTGTCGTATGCTTATGAGAAGGAGCCAGATTTTAAATATTCGGGATACTGTGGACAGCGGTTATTCGCTGGCTTAATCAGGCTCGATCAGAGAACCGTTTCTACGTGGTTAAGTGAATGGTCTGGAGGTTTATAGAGTCCAACTTTATCAGCGGACTCGAAACCCGCCTCTTGTCGTGTAACCCTGACGACGTTAACAATAGTCAATTGGCTCCGGACAATATAAAGCAAATTCCTCGGGTGGGTCCGCGATAAAAGATCCCCTGATGCGCCCCGGGAGTGGCATTTCACGATTGATACGGACTATCATCGGGGATTGTTATCTCCTTGCTACAAGAAAGACGGCCGGGGAAAAGTGACGGTCGTGCTCTCAGTCCCGTGGTTGTTCCAATGTGGAGACCCTCTGAAGAAGCGTACGAGCATGGTATAGTGCGCACCGCCGCTACACCCAGGAATGACCTTGGGCCCCACATCATTCACAGCTGCGGGCGATCAGTAAGGATGAAGCCTCACATAAAGGTCATGCACTCTTCATTATCGCATGAGAGGGATAGTAAGCTTTTGGGACTAACGCCCAGTACGGTCGACAGCTACTTGAGAGCATGCGTTTATCTCGAATCGCTATTAGGCCGGTTTGAGTGATCAGCTGCTCGCCAAAGTGCCCTAGCGGCGCACCAGAGGTGCTCGCCACACGAGGTGCGTGATGGCTTGGATTCGGGGACATGTTATAAAAATCTAACGCCTGGATTCGCTAAGCAGGTTCAACTCGTAGACAGCTTCCCATAGTGATGCGGTAGTGGCTGATTGCTGCTGCATTCAGGAGTTTCCGAGCCTACTAAATGCACCCCAAGCCGCTATCGTGAATCGTTCCCCCACCGGCCAGGAGTAACCACCTTTATTCTCCTTCCCGCACGGCGGCATCTTGACTGGGGCCATGTCAAGTTGGCCCCCTCTGCAGATTTCTAGTCGATCTTAACCTTTAACAAATCTCCTAATTGGTCTGTCACACAGCCCCATAGTGGCAGTAGGAACTCGCAGAAGATCCTACCAGGTCGTTGGCACTGCCTAGCCGAACATACAGCCGTTTGCTGTTCTCTAGTCGGACTATAGGGCTAAGAAGAACAGTCCTACGGAATGGATTGCTAAAAGACATCACAGTGCAACGCGGGTGCCCTAACATTGTGTCCATCGCGGCGGGGTCGGTCTCGGGTTAGAACACCCGATAGAGTAAAGTCGCGTTGGACCTACATAGAACACCTTACAACGCAACCTCAGACCACCTAGTGCTAAGCGGGGATAGTACGCGGTCATACTGGTATCCTACTATGGAATGTGGATTGCACATCGGGCGGGTTAGATGGCTTGTCTTGAACCTTGCGAGGGTCGTCAAAACGACGTTGCGATTTGCAACTTCTCCGAGTACACCCCCTACTTCCCTTTACGATTAAAGGAACTACGCAGACAGCGATCTTCATTCAATTAGAGGCTGATGGGCGAGACTTTGACCGAACTAATCCTCCAGAGTCATGCCACCTTTTGGAAACCTTCACGAGGCTCTTTGGGAACATTAATCCGATTTTTCAAGACCTGCCTGGGGACCGGTGGGTTTGCTCAAAGGGTAGTTAGGACGAATCCGCAGTGTTACTACGGACGTCTCGGCAAGACACACGCCTAGCTCATCGGCTACGATGCACAACCGCTAGCCCTTAAAAAGGTTTGTTCGTGCGGGGGCCGCCTACAATTCAGGTTTAGTTCGCATACTCTCTTCAGCCGTCACCCCGCTTAGTTATACACTAATTCTACCTATATAGCCAAACGTGCTGGAATTCGGAGAAGAACGGAACCCGGACGGAGTTACCAGCTAAAAAGTTTTAATGCCCTACGCCGA'/>

    <sequence taxon='30' value='CCCGGATTAGATTGTAAGGTTAGGGGGTGTCTTAAAATTTTTGCCAAGGGCTTTACCAGAGGTAGGTGGTTTGAGAGGGTCGATCTCGACAGGAGGTGTGACCAAGTCGGTCAGTGTCGTATGCTTATGAGAAGGAGCCAGATTTTATATATTCGGGATACTGTGGACGGCGGTTATTCGCTGGCTTAATCAGGCTCGATCAGAGAACCGTTTCTACGTGGTTAAGTGAATGGTCTGGAGGTTTATAGAGTCCAACTTTATAAGCGGACTCGAAACCCGCCTCTTGTCGTGTAACCCTGACGACGTTAACACTAGTCAATTGGCTCCGGACAACATAAGGCAAATTCCTCGGATGGGTCCGCGATAAAAGATCCCCTGATGCGCCCCGGGAGTGGCATTTCACGGTTGATACGGAATATCATCGGGGATTGTTATCTCCTTGCTACAAGAAAGACGGCCGGGGAAAAGTGACGGTCGTGCTCTCAGTCCCGCGGTTGTTCCAATGTGGAGACCTTCTGAGGAAGCGTACGAGCATGGTATAGTGCGCACCGCCGCTACACCCAGGAACGACCTTGGGCCCCACACCATTTACAGCTGCGGGCGATCAGTAAGGATGAAGCCTCACATAAAGGTCACGCACTCTTCATTATCGCATGAGAGGGATAGTAAGCTTTTGGGACTAATGCCCAGTTCGGTCGACAGCTACTTGAGAGCATGCGTGTATTTCGAATCGCTAGTAGGCCGGTTTAGGTGATCAGCCGCTCGCCAAAGTGCCCTAGCGGCGCACCAGAGGTGCTCGCCACACGAGGTGCGTGATGGCTTGGATTCGGGGACATGTTATAAGAATCTAACGTCTGGATTCGCTAAGCAGGTTCAACTCGTAGACAGTTTCCCATAGTGATGCGGTAGTGGCTGATTGCTGCTGCATTCAGGAGTTTCCGAGCCTAATAAATGCACCCCTAGCCGCTATCGTGAATCGTTCCCCCACCGGCCAGGAGTAACCACCTTTATTCTCCTTCCTGCACGGCGGCATCTTGACTGGGGCCATGTCAAGTTGGCCCCCTTTGCAGATTTCTAGTCGATCTTGACCTTTAACAAATCTCCTAATTGGTCTGTCACACAGCCCCATAGTGGCAGTAGGAACTCGCAGAAGATCCTACCGGGTCGTTGGCACTGTCTAGCCGAACATACAGCCGTTTGCTGTTCTCTAGTCGGACTATAGGGCTAAGAAGAACAGTCCTACGGAATGGATTGCTAAAAGACATCACAGTGTAACGCGGGCGCCCTAACATTGTGTCCATCGCGGCGGGGTCGGTCTCGGGTTAAAACACCCGATAGAGTAAAGTCGCGTTGGACCTACATAGAACACCTTACAACGCAACCTCAGGCCACCTAGTGCTAAGCGGGGGTAGTACGCGGTCACACTGGTATCCTACTCTGGAATGTGGATTGCACATCGGGCGGGTTAGATGGCTTGTCTTGAACCTTGCGAGGGTCGTCAAAACGACGTTGCGATTTGCAACTTATCCGAGTACACCCCCTACTTCCCTTTACGATTAAAGGAACTACGCAGACAGCGATCTTCATTCAATTAGAGGCTGATGGGCGAGACTTTGATCGAACTAATCCTCCAAAGTCATGCCACCTTTTGGAAACCTTCACGAGGCTTTTTGGGAACATTAATCCGATTTTTCAAGACCTGCCTGGGGACCGGTGGGTTTGCTCAAAGGGTGGTCAGGACGAATCCGCAGTGTTACTACGGACGTCTCGGCAAGACACAAGCCTAGCTCGTCGGCTACGATGCACAACCGCTAGCCCTTAAAAAGGTTTGTTCGTGCGGGGGCCGCCTACAATTCAGGTTTAATTCGTATACTCTCTTCAGCCGTCACCCCGCTTAGTTATACACTAATTCTACCTATATAGCCAAACGTGCTGGAATTCGGAGAAGAACGGAACCCGGACGGAGTTACCAGCTAAAAAGTTTTAATGCCCTACGCCGA'/>

    <sequence taxon='37' value='CCCGGATTAGATTGTAAGGTTAGGGGGTGTCTTAAAATTTTTGCCAAGGGCTTTACCAGAGGTAGGTGGTTTGAGAGGGTCGATCTCGACAGGAGGTGTGACCAAGGCGGTCAGTGTCGTATGCTTATGAGAAGGAGCCAGATTTTATATATTCGGGATACTGTGGACAGCAGTTATTCACTGGCTTAATCAGGCTCGATCAGAGAACCGTTTCTACGTGGTTAAGTGAATGGTCTGGAGGTTTATAGAGTCCAAATTTGTAAGCGGACTCGAAACCCGCCTCTTGTCGTGTAACCCTGACGACGTTAACACTAGTCAATTGGCTCCGGACAATATAAGGCAAATTCCTCGGGTGGGTCCGCGATAAAAGATCCCCTGATGCGCCCCGGGAGTGGCATTTCACAGTTGATACGGGATATCATCGGGGATTGTTATCTCCTTGCTACAAGAAAGACGGCCGGGGAAAAGTGACGGTCGTGCTCTCAGTCCCGCGGTTGTTCCAATGTGGAGACCTTCTGAGGAAGCGTACGACCATGGTATAGTGCGCACCGCCGCTACACCCAGGAACGACCTTGGGCCCCACACCATTTACAGCTGCGGGCGATCAGTAAGGATGAAGCCTCACATAAAGGTCACGCACTCTTCATTATCGCATGAGAGGGATAGTAAGCTTTTGGGACTAATGCCCAGTTCGGTCGACAGCTACTTGAGAGCATGCGTGTATCTCGAATCGCTAGTAGGCCGATTTAGGTGATCAGCTGCTCGCCAAAGTGCCCTAGCGGCGCACCAGAGGTGCTCGCCACACGAGGTGCGTGATGGCTTGGATTCGGGGACATGTTATAAGAATCTAACGTCTGGATTCGCTAAGCAGGTTCAACTCGTAGACAGTTTCCCATAGTGATGCGGTAGTGGCTGATTGCTGCTGCATTCAGGAGTTTCCGAGCCTAATAAATGCACCCCAAGCCGCTATCGTGAATCGTTCCCCCACCGGCCAGGAGTAACCACCTTTATTCTCCTTCCTGCACGGCGGCATCTTGACTGGGGCCATGTCAAGTTGGCCCCCTTTGCAGATTTCTAGTCGATCTTGACCTTTAACAAATCTCCTAACTGGTCTGTCACACAGCCCCATAGTGGCAGTAGGAACTCGCAGAAGATCCTACCGGGTCGTTGGCACTGCCTAGCCGAACATACAGCCGTTTGCTGTTCTCTAGTCGGACTATAGGGCTAAGAAGAACAGTCCTACGGAATGGATTGCTAAAAGACATCACAGTGCAACGCGGGCGCCCTAACATTGTGTCCATCGCGGCGGGGTCGGTCTCGGGTTAAAACACCCGATAGAGTAAAGTCGCGTTGGACCTACATAGAACACCTTACAACGCAACCTCAGGCCACCTAGTGCTAAGCGGGGGTAGTACGCGGTCACACTGGTATCCTACTTTGGAATGTGGATTGCACATCGGGCGGGTTAGATGGCTTGTCTTGAACCTTGCGAGGGTCGTCAAAACGACGTTGCGATTTGCAACTTATCCGAGTACACCCCCTACTTCCCTTTACGATTAAAGGAACTACGCAGACAGCGATCTTCATTCAATTAGAGGCTGATGGGCGAGACTTTGATCGAACTAATCCTCCAAAGTCATGCCACCTTTTGGAAACCTTCACGAGGCTTTTTGGGAACATTAATCCGATTTTTCAAGACCTGCCTGGGGACCGGTGGGTGTGCTCAAAGGGTGGTCGGGACGAATCCGCAGTGTTACTACGGACGTCTCGGCAAGACACAAGCCTAGCTCGTCGGCTACGATGCACAACCGCTAGCCCTTAAAAAGGTTTGTTCGTGCGGGGGCCGCCTCCAATTCAGGTTTAATTCGTATACTCTCTTCAGCCGTCACCCCGCTTAGTCATACACTAATTCTACCTATATAGCCAAACGTGCTGGAATTCGGAGAAGAACGGAACCCGGACGGAGTTACCAGCTAAAAAGTTTTAATGCCCTACGCCGA'/>

    <sequence taxon='35' value='CCCGGATTAGATTGTAAGGTTAGGGGGTGTCTTAAAATTTTTGCCAAGGGCTTTACCAGAGGTAGGTGGTTTGAGAGGGTCGATCTCGACAGGAGGTGTGACCAAGTCGGTCAGTGTCGTATGCTTATGAGAAGGAGCCAGATTTTATATATTCGGGATACTGTGGACAGCGGTTATTCGCTGGCTTAATCAGACTCGATCAGAGAACCGTTTCTACGTGGTTAAGTGAATGGTCTGGAGGTTTATAGAGTCCAACTTTATAAGCGGACTCGAAACCCGCCTCTTGTCGTGTAACCCTGACGACGTTAACACTAGTCAATTGGCTCCGGACAATATAAGGCAAATTCCTCGGGTGGGTCCGCGATAAAAGATCCCCTGATGCGCCCCGGGAGTGGCATTTCACGGTTGATACGGAATATCATCGGAGATTGTTATCTCCTTGCTACAAGAAAGACGGCCGGGGAAAAGTGACGGTCGTGCTCTCAGTCCTGCGGTTGTTCCAATGTGGAGACCTTCTGAGGAAGCGTACGAGCATAGTATAGTGCGCACCGCCGCTACACCCAGGAACGACCTTGGGCCCCACACCATTTACAGCTGCGGGCGATCAGTAAGGATGAAGCCTCACATAAAGGTCACGCACTCTTCATTATCGCATGAGAGGGATAGTAAGCTTTTGGGACTAATGCCCAGTTCGGTCGACAGCTACTTGAGAGCATGCGTGTATCTCGAATCGCTAGTAGGCCGGTTTAGGTGATCAGCTGCTCGCCAAAATGCCCTAGCGGCGCACCAGAGGTGCTCGCCACACGAGGTGCGTGATGGCTTGGATTCGGGGACATGTTACAAGAATCTAACGTCTGGATTCGCTAAGCAGGTTCAACTCGTAGACAGTTTCCCATAGTGATGCGGTAGTGGCTGATTGCTGCTGCATTCAGGAGTTTCCGAGCCTAATAAATGCACCCTAAGCCGCTATCGTGAATCGTTCTCCCACCGGCCAGGAGTAACCACCTTTATTCTCCTTCCTGCACGGCGGCATCTTGACTGGGGCCATGTCAAGTTGGCCCCCTTTGCAGATTTCTAGTCAATCTTGACCTTTAACAAATCTCCTAATTGGTCTGTCACACAGCCCCATAGTGGCAGTAGGAACTCGCAGAAGATCCTACCGGGTCGTTGGCACTGCCTAGCCGAACATACAGCCGTTTGCTGTTCTCTAGTCGGACTATAGGGCTAAGAAGAACAGTCCTACGGAATGGATTGCTAAAAGACATCACAGTGCAACGCGGGCGCCCTAACATTGTGTCCATCGCGGCGGGGTCGGTCTCGGGTTAAAACACCCGATAGAGTAAAGTCGCGTTGGACCTACATAGAACACCTTACAACGCAACCTCAGGCCACCTAGTGCTAAGCGGGGGTAGTACGCGGTCACACTGGTATCCTACTCTGGAATGTGGATTGCACATCGGGCGGGTTAGATGGCTTGTCTTGAACCTTGCGAGGGTCGTCAAAACGACGTTGCGATCTGCCACTTATCCGAGTACACCCCCTAGTTCCCTTTACGATTAAAGGAACTACGCAGACAGCGATCTTCATCCAATTAGAGGCTGATGGGCGAGACTTTGATCGAACTAATCCTCCAAAGTCATGCCACCTTTTGGAAACCTTCACGAGGTTTTTTGGGAACATTAATCCAATTTTTCAAGACCTGCCTGGGGACCGGTGGGTTTGCTCAAAGGGTGGTCAGGACGAATCCGCAGTGTTACTACGGACGTCTCGGCAAGACACAAGCCTAGCTCGTCGGCTACGATGCACAACCGCTAGCCCTTAAAAAGGTTTGTTCGTGCGGGGGCCGCCTACAATTCAGGTTCAATTCGTATACTCTCTTCAGCCGTCACCCCGCTTAGTTATACACTAATTCTACCTATATAGCCAAACGTGCTGGAATTCGGAGAAGAACGGAACCCGGACGGAGTTACCAGCTAAAAAGTTTTAATGCCCTACGCCGA'/>

    <sequence taxon='2' value='CCCGGATTAGATTATAAGGTTAGGGGGTGTCTTAAAATTTTTGCTAAGGGCTTTACCAGAGGTAGGTGGTTTGAGAGGGTCGATCTCGACAGGAGGTGTGACCAAGTCGGACAGTGTCGTATGCTTATGAGAAGGAACCAGAGTTTATATATTCGGGATACTGTGGACAGCGGTTATTCGCTGGCTTAATCAGGCTCGATCAGAGAACCGTTTCTACGTGGTTAAGTGAATGGTCTGGAGGTTTATAGAGTCCAACTTTATCAGCGGACTCGAAACTCGCCTCTCGTCGTGTAACCCTGACGACGTTAACCCTAGTCAATTGGCTCCGGACAATATAAGGCAAATTCCTCGGGTGGGTCCGCGATAAAAGATCCCCTGATGCGCCCCGGGAGTGGCATTTCACGGTTGATACGGAATATCATCGGGGATTGTTATCTCCTTGCTACAAGAAAGACGGCCGGGGAAAAGTGACGGTCGTGCTCTCAGTCCCGCGGTTGTTCCAATGTGGAGACCTTCTGAGGAAGCGTACGAGCATGGTATAGTGCGCACCGCCGCTACACCCAGGAACGACCTTGGGCCCCACACCATTTACAGCTGCGGGCGATCAGTAAGGATGAAGCCTCACATAAAGGTCACGCACTCTTCATTATCGCATGAGAGGGATAGTAAGCTTTTGGGACTAACGCCCAGTTCGGTCGACAGCTACTTGAGAGCATGCGTGTATCTCGAATCGCTATTAGGCCGGTTTAGGTGATCAGCTACTCGCCAAAGTGCCCTAGCGGCGCACCAGAGGTGCTCGCCACACGAGGTGCGTGATGGCTTGGATTCGGGGACATGTTATAAGAATCTAACGTCTGGATTCGCTAAGCAGGTTCAACTCGTAGACAGTTTCCCATAGTGATGCGGTAGTGGCTGATTGCTGCTGCATTCAGGAGTTTCCGAGCCTAATAAATGCACCCCAAGCCGCTATCGTGAATCGTTCCCCCACCGGCCAGGAGTAACCACCTTTATTCTCCTTCCTGCACGGCGGCATCTTGACTGGGGCCATGTCAAGTTGGCCCCCTTTGCAGATTTCTAGTCGATCTTGACCTTTAACAAATCTCCTAATTGGTCTGTCACGCAGCCCCATAGTGGCAGTAGGAACTCGCAGAAGATCCTACCAGGTCGTTGGCATTGCCTAGCCGAACATACAGCCGTTTGCTGTTCTCTAGTCGGACTATAGGGCTAAGAAGAACAGTCCTCCGGAATGGATTGTTAAAAGACATCACAGTGCAGCGCGGGCGCCCTAACATTGTGTCCATCGCGGCGGGGTCGGTCTCGGGTTAAAACACCCGATAGAGTAAAGTCGCGTTGGACCTACATAGAACACCTTACAACGCAACCTCAGGCCACCTAGTGCTAAGAGGGGGTAGTACGCGATCATACTGGTATCCTACTCTGGAATGTGGATTGCACATCGGGCGGGTTAGATGGCTTGTCTTGAACCTTGCGAGGGTCGTCAAAACGACGTTACGATTTGCAACTTATCCGAGTACACCCCCTACTTCCCTTTACGATTAAAGGAACTACGCAGACAGCGATCTTCATTCAATTAGAGACTGATGGGCGAGACTTTGATCGAACTAATCCTCCAAAGTCATGCCACCTTTTGGAAACCTTCACGAGGCTTTTTGGGAACATTAATCCGATTTTTCAAGACCTGCCTGGGGACCGGTGGGTTTGCTCAAAGGGTGGTTAGGACGAATCCGCAGTGTTACGACGGACGTCTCGGCAAGACACAAGCCTAGCTCGTCGGCTACGATGCACAACCGCTAGCCCTTAAAAAGGTTTGTTCGTGCGGGGGCCGCCTACAATTCAGGTTTAGTTCGTAGACTCTCTTCAGCCGTCACCCCGCTTAGTTATACACTAATTCTACCTATATAGCCAAACGTGCTGGAATTCGGAGAAGAACGGAACCCGGACGGAGTTACCAGCTAAAAAGTTTTAATGCCCTACGCCGA'/>

    <sequence taxon='24' value='CCCGGATTAGATTATAAGGTTAGGGGGTGTCTCAAAATTTTTGCTAAGGGCTTTACCAGAGGTAGGTGGTTTGAGAGGGTCGATCTCGACAGGAGGTGTGACCAAGTCGGTAAGTGTCGTATGCTTATGAGAAGGAGCCAGAGTTTATATATTCGGGATACTGTGGACAGCGGTTATTCGCTGGCTTAATCAGGCTCGATCAGAGAACCGTTTCTACGTGGTTAAGTGAATGGTCTGGAGGTTTATAGAGTCCAACTTTATCAGCGGACTCGAAACTCGCCTCTCGTCGTGTAACCCTGACGACGTTAACCCTAGTCAATTGGCCCCGGACAATATAAGGCAAATTCCTCGGGTAGGTCCGCGATAAAAGATCCCCTGATGCGCCCCGGGAGTGGCATTTCACGGTTGATATGGAATATCATCGGGGATTGTTATCTCCTTGCTACAAGAAAGACGGCCGGGGAAAAGTGACGGTCGTGCTCTCAGTCCCGCGGTTGTTCCAATGTGGAGACCTTCTGAGGAAGCGTACGAGCGTGGTATAGTGCGCACCGCCGCTACACCCAGGAACGACCTTGGGCCCCACACCATTTACAGCTGCGGGCGATCAGTAAGGATGAAGCCTCACATAAAGGTCACGCACTCTTCGTTATCGCATGAGAGGGATAGTAAGCTTTTGGGACTAACGCCCAGTTCGGTCGACAGCTACTTGAGAGCATGCGTGTATCTCGAATCGCTATTAAGCCGGTTTAGGCGATCAGCTACTCGCCAAAGTGCCCTAGCGACGCACCAGAGGTGCTCGCCACACGAGGTGCGTGATGGCTTGGATTCGGGGACATGTTATAAGAATCTAACGTCTGGATTCGCTAAGCAGGTTCAACTCGTAGACAGTTTCCCATAGTGATGCGGTAGTGGCCGATTGCTGCTGCGTTCAGGAGTTTCCGAGCCTAATAAATGCACCCCCAGCCGCTATCGTGAATCGTTCCCCCACCGGCCAGGAGTAACCACCTTTATTCTTCTTCCTGCACGGCGGCATCTTGGCTGGGGCCATGTCAAGTTGGCCCCCTTTGCAGATTTCTAGTCGATCTTGACCTTTAACAAATCTCCTAATTGGTCTGTCACGCAGCCCCATAGTGGCAGTAGGAACTCGCAGAAGATCCTAATAGGTCGTTGGCATTGCCTAGCCGAACATACAGCCGTTTGCTGTTCTCTAGTCGGACTATAGGGCTAAGAAGAACAGTCCTCGGGAATGGATTGTTAAAAGACATCACGGCGCAGCGCGGGCGCCCTAACATTGTGTCCACCGCGGCGGGGTCGGTCTCGGGTTAAAACACTCGATAGAGTAAAGTCGCGTTGGACCTACATAGAACACCTTACAACGCAACCTCAGGCCACCTAGTACTAAGAGGGGGTAGTACGCGATCATACAGGTATCCTACTCTGGAATGTGGATTTCACATTGGGCGGGTTAGATGGCTTGTCTTGGACCTTGCGAGGGTCGTCAAAACGACGTTGCGATTTGAAACTTATCCGAGTACACCTCCTACTTCCCTTTACGGTTAAAGGAACTACGCAGACAGCGATCTTCATTCAATTAGAGACTGATGGGCGAGACTTTGATCGAACCAACCCTCCAAAGTCATGCCACCTTTTGGAAACCTTCACGAGGCTTTTTGGGAACATTAATCCGATTTTTCAAGACCTGCCTGGGGACCGGTGGGTTTGCTCAAAGGGTGGTTAGGACGAATCCGCAGTGTTACGACGGACGTCTCGGCAAGACACAAGCCTAGCTCGTCGGCTACGATGCACAACCGCTAGCCCTTAAAAAGGTTTGTTCGTGCGGGGGCCGCCTACAATTCAGGTTTAGTTCGTAGACGCTCTTCAGCCGTCACCCCGCTTAGTTATACACTAATTCTAGCTATATAGCCAAACGTGCTGGAATTCGGAGAAGAACGGAACCCGGACGGAGTTACCAGCTAAAAAGTTTTAATGCCCTACGCCGA'/>

    <sequence taxon='38' value='CCCGGATTAGATTATAAGGTTAGGGGGTGTCTTAAAATTTTTGCTAAGGGCTTTACCAGAGGTAGGTGGTTTGAGAGGGTCGATCTCGACAGGAGGTGTGACCAAATCGGTAAGTGCCGTATGCTTATGAGAAGGAGTCAGAGTTTATATATTCGGGATACTGTGGACAGCGGTTATTCGCTGGCTTAATCAGGCTCGATCAGAGAACCGTTTCTACGTGGTTAAGTGAATGGTCTGGAGGTTTATAGAGTCCAACTTTATCAGCGGACTCGAAACTCGCCTCTCGTCGTGTAACCCTGACGACGTTAACCCTAGTCAGTTGGCCCCGGACAATATAAGGCAAATTCCTCGGGTAGGTCCGCGATAAAAGATCCCCTGATGCGCCCCGGGAGTGGCATTTCACGGTTGATATGGAATATCATCGGGGATTGTTATCTCCTTGCTACAAGAAAGACGGCCGGGGAAAAGTGACGGTCGTGCTCTCAGTCCCGCGGTTGTTCCAATGTGGAGACCTTCTGAGGAAGCGTACGAGCGTGGTATAGTGCGCACCGCCGCTACACCCAGGAACGACCTTGGGCCCCACACCATTTACAGCTGCGGGCGATCAGTAAGGATGAAGCCTCACATAAAGGTCACGCACTCTTCGTTATCGCATGAGAGGGATAGTAAGCTTTTGGGACTAACGCCCAGTTCGGTCGACAGCTACTTGAGAGCATGCGTGTATCTCGAATCGCTATTAAGCCGGTTTAGGCGATCAGCTACTCGCCAAAGTGCCCTAGCGACGCACCAGAGGTGCTCGCCACACGAGGTGCGTGATGGCTTGGATTCGGGGACATGTTATAAAAATCTAACGTCTGGATTCGCTAAGCAGGTTCAACTCGTAGACAGTTTCCCATAGTGATGCGGTAGTGGCTGATTGCTGCTGCGTTCAGGAGTTTCCGAGCCTAATAAATGCACCCCCAGCCGCTATCGTGAATCGTTCCCCCACCGGCCAGGAGTAACCACCTTTATTCTTCTTCCTGCACGGCGGCATCTTGGCTGGGGCCATGTCAAGTTGGCCCCCTTTGCAGATTTCTAGTCGATCTTGACCTTTAACAAATCTCCTAATTGGTCTGTCACGCAGCCCCATAGTGGCAGTAGGAACTCGCAGAAGATCCTAATAGGTCGTTGGCATTGCCTAGCCGAACATACAGCCGTTTGCTGTTCTCTAGTCGGACTATAGGGCTAAGAAGAACAGTCCTCGGGAATGGATTGTTAAAAGACATCACGGTGCAGCGCGGGCGCCCTAACATTGTGTCCACCGCGGCGGGGTCGGTCTCGGGTTAAAACACTCGATAGAGTAAAGTCGCGTTGGACCTACATAGAACACCTTACAACGCAACCTCAGGCCACCTAGTACTAAGAGGGGGTAGTTCGCGATCATACAGGTATCCTACTCTGGAATGTGGATTTCACATTGGGCGGGTTAGATGGCTTGTCTTGGACCTTGCGAGGGTCGTCAAAACGACGTTGCGATTTGCAACTTATCCGAGTACACCTCCTACTTCCCTTTACGATTAAAGGACCTACGCAGACAGCGATCTTCATTCAATTAGAGACTGATGGGCGAGACTTTGATCGAACCAATCCTCCAAAGTCATGCCACCTTTTGGAAACCTTCACGAGGCTTTTTGGGAACATTAATCCGATTTTTCAAGACCTGCCTGGGGACCGGTGGGTTTGCTCAAAGGGTGGTTAGGACGAATCCGCAGTGTTACGACGGACGTCTCGGCAAGACACAAGCCTAGCTCGTCGGCTACGATGCACAACCGCTAGCCCTTAAAAAGGTTTGTTCGTGCGGGGGCCGCCTACAATTCAGGTTTAGTTCGTAGACTCTCTTCAGCCGTCACCCCGCTTAGTTATACACTAATTCTACCTATATAGCCAAACGTGCTGGAATTCGGAGAAGAACGGAACCCGGACGGAGTTACCAGCTAAAAAGTTTTAATGCCCTACGCCGA'/>

    <sequence taxon='43' value='CCCGGATTAGATTATAAGGTTAGGGGGTGTCTTAAAATTTTTGCTAAGGGCTTTACCAGAGGTAGGTGGTTTGAGAGGGTCGATCTCGACAGGAGGTGTGACCAAGTCGGTAAGTGCCGTATGCTTATGAGAAGGAGTCAGAGTTTATATATTCGGGATACTGTGGACAGCGGTTATTCGCTGGCTTAATCAGGCTCGATCAGAGAACCGTTTCTACGTGGTTAAGTGAATGGTCTGGAGGTTTATAGAGTCCAACTTTATCAGCGGACTCGAAACTCGCCTGTCGTCGTGTAACCCTGACGACGTTAACCCTAGTCAGTTGGCCCCGGACAATATAAGGCAAATTCCTCGGGTAGGTCCGCGATAAAAGATCCCCTGATGCGCCCCGGGAGTGGCATTTCACGGTTGACATGGAATATCATCAGGGATTGTTATCTCCTTGCTACAAGAAAGACGGCCGGGGAAAAGTGACGGTCGTGCTCTCAGTCCCGCGGTTGTTCCAATGTGGAGACCTTCTGAGGAAGCGTACGAGCGTGGTATAGTGCGCACCGCCGCTACACCCAGGAACGACCTTGGGCCCCACACCATTTACAGCTGCGGGCGATCAGTAAGGATGAAGCCTCACATAAAGGTCACGCACTCTTCGTTATCGCATGAGAGGGATAGTAAGCTTTTGGGACTAACGCCCAGTTCGGTCGACAGCTACTTGAGAGCATGCGTGTATCTCGAATCGCTATTAAGCCGGTTTAGGCGATCAGCTACTCGCCAAAGTGCCCTAGCGACGCACCAGAGGTGCTCGCCACACGAGGTGCGTGATGGCTTGGATTCGGGGACATGTTATAAAAATCTAACGTCTGGATTCGCTAAGCAGGTTCAACTCGTAGACAGTTTCCCATAGTGATGCGGTAGTGGCTGATTGCTGCTGCGTTCAGGAGTTTCCGAGCCTAATAAATGCACCCCCAGCCGCTATCGTGAATCGTTCCCCCACCGGCCAGGAGTAACCACCTTTATTCTTCTTCCTGCACGGCGGCATCTTGGCTGGGGCCATGTCAAGTTGGTCCCCTTTGCAGATTTCTAGTCGATCTTGACCTTTAACAAATCTCCTAATTGGTCTGTCACGCAGCCCCATAGTGGCAGTAGGAACTCGCAGAAGATCCTAATAGGTCGTTGGCATTGCCTAGCCGAACATACAGCCGTTTGCTGTTCTCTAGTCGGACTATAGGGCTAAGAAGAACAGTCCTCGGGAATGGATTGTTAAAAGACATCACGGTGCAGCGCGGGCGCCCTAACATTGTGTCCACCGCGGCGGGGTCGGTCTCGGGTTAAAACACTCGATAGAGTAAAGTCGCGTTGGACCTACATAGAACACCTTACAACGCAACCTCAGGCCACCTAGTACTAAGAGGGGGTAGTTCGCGATCATACAGGTATCCTACTCTGGAATGTGGATTTCACATTGGGCGGGTTAGATGGCTTGTCTTGGACCTTGCGAGGGTCGTCAAAACGACGTTGCGATTTGCAACTTATCCGAGTACACCTCCTACTTCCCTTTACGATTAAAGGACCTACGCAGACAGCGATCTTCATTCAATTAGAGACTGATGGGCGAGACTTTGATCGAACCAATCCTCCAAAGTCATGCCACCTTTTGGAAACCTTCACGAGGCTTTTTGGGAACATTAATCCGATTTTTCAAGACCTGCCTGGGGACCGGTGGGTTTGCTCAAAGGGTGGTTAGGACGAATCCGCAGTGTTACGACGGACGTCTCGGCAAGACACAAGCCTAGCTCGTCGGCTACGATGCACAACCGCTAGCCCTTAAAAAGGTTTGTTCGTGCGGGGGCCGCCTACAATTCAGGTTTAGTTCGTAGACTCTCTTCAGCCGTCACCCCGCTTAGTTATACACTAATTCTACCTATATAGCCAAACGTGCTGGAATTCGGAGAAGAACGGAACCCGGACGGAGTTACCAGCTAAAAAGTTTTAATGCCCTACGCCGA'/>

    <sequence taxon='44' value='CCCGGATTAGATTATAAGGTTAGGGGGTGTCTTAAAATTTTTGCTAAGGGCTTTACCAGAGGTAGGTGGTTTGAGAGGGTCGATCTCGACAGGAGGTGTGACCAAGTCGGTAAGTGTCGTATGCTTATGAGAAGGAGCCAGAGTTTATATATTCGGGATACTGTGGACAGCGGTTATTCGCTGGCTTAATCAGGCTCGATCAGAAAACCGTTTCTACGTGGTTAAGTGAATGGTCTGGAGGTTTATAGAGTCCAACTTTATCAGCGGACTCGAAACTCGCCTCTCGTCGTGTAACCCTGACGACGTTAACCCTAGTCAATTGGCCCCGGACAATATAAGGCAAATTCCTCGGGTAGGTCCGCGATAAAAGATCCCCTGATGCGCCCCGGGAGTGGCATTTCACGGTTGATATGGAATATCATCGGGGATTGTTATCTCCTTGCTACAAGAAAGACGGCCGGGGAAAAGTGACGGTCGTGCTCTCAGTCCCGCGGTTGTTCCAATGTGGAGACCTTCTGAGGAAGCGTACGAGCGTGGTATAGTGCGCACCGCCGCTACACCCAGGAACGACCTTGGGCCCCACACCATTTACAGCTGCGGGCGATCAGTAAGGATGAAGCCTCACATAAAGGTCACGCACTATTCGTTATCGCATGAGAGGGATAGTAAGCTTTTGGGACTAACGCCCAGTTCGGTCGACAACTACTTGAGAGCATGCGTGTATCTCGAATCGCTATTAAGCCGGTTTAGGCGATCAGCTACTCGCCAAAGGGCCCTAGCGACGCACCAGAGGTGCTCGCCACACGAGGTGCGTGATGGCTTGGATTCGGGGACATGTTATAAGAATCTAACGTCTGGATTCGCTAAGCAGGTTCAACTCGTAGACAGTTTCCCATAGTGATGCGGTAGTAGCTGATTGCTGCTGCGTTCAGGAGTTTCCGAGCCTAATAAATGCACCCCCAGCCGCCATCGTGAATCGTTCCCCCACCGGCCAGGAGTAACCACCTTTATTCTTCTTCCTGCACGGCGGCATCTTGGCTGGGGCCATGTCAAGTTGGCCACCTTTGCAGATTTCTAGTCGATCTTGACCTTTAACAAATCTCCTAATTGGTCTGTCACGCAGCCCCATAGTGGCAGTAGGAACTCGCAGAAGATCCTAATAGGTCGTTGGCATTGCCTAGCCGAACATACAGCCGTTTGCTGTTCTCTAGTCGGACTATAGGGCTAAGAAGAACAGTCCTCGGGAATGGATTGTTAAAAGACATCAGGGCGCAGCGCGGGCGCCCTAACATTGTGTCCACCGCGGCGGGGTCGGTCTCGGGTTAAAACACTCGATAGAGTAAAGTCGCGTTGGAGCTACATAGAACACCTTATAACGCAACCTCAGGCCACCTAGTACTAAGAGGGGGTAGTACGCGATCATACAGGTATCCTACTCTGGAATGTGGATTTCACATTGGGCGGGTTAGATGGCTTGTCTTGGACCTTGCGAGGGTCGTCAAAACGACGTTGCGATTTGCAACTTATCCGAGTACACCTCCTACTTCCCTTTACGATTAAAGGAACTACGCAGACAGCGATCTTCATTCAATTAGAGACTGATGGGCGAGACTTTGATCGAACCAATCCTACAAAGTCATGCCACCTTTTGGAAACCTTCACGAGGCTTTTTGGGAACATTAATCCGGTTTTTCAAGACCTGCCTGGGGACCGGTGGGTTTGCTCAAAGGGTGGTTAGGACGAATCCGCAGTGTTACGACGGACGTCTCGGCAAGACACAAGCCTAGCTCGTCGGCTACGATGCACAACCGCTAGCCCTTAAAAAGGTTTGTTCGTGCGGGGGCCGCCTACAATTCAGGTTTAGTTCGTAGACTCTCTTCAGCCGTCACCCCGCTTAGTTATACACTAATTCTACCTATATAGCCAAACGTGCTGGAATTCGGAGAAGAACGGAACCCGGACGGAGTTACCAGCTAAAAAGTTTTAATGCCCTACGCCGA'/>

    <sequence taxon='51' value='CCCGGATTAGATTATAAGGTTAGGGGGTGTCTTAAAATTTTTGCTAAGGGCTTTACCAGAGGTAGGTGGTTTGAGAGGGTCGATCTCGACAGGAGGTGTGACCAAGTCGGTAAGCGTCGTATGCTTATGAGAAGGAGCCAGAGTTTATATATTCGGGATACTGCGGACAGCGGTTATTCGCTGGCTTAATCAGGCTCGATCAGAAAACCGTTTCTACGTGGTTAAGTGAATGGTCTGGAGGTTTATAGAGTCCAACTTTATCAGCGGACTCGAAACTCGCCTCTCGTCGTGTAACCCTGACGACGTTAACCCTAGTCAATTGGCCCCGGACAATATAAGGCAAATTCCTCGGGTAGGTCCGCGATAAAAGATGCCCTGATGCGCCCCGGGAGTGGCATTTCACGGTTGATATGGAATATCATCGGGGATTGTTATCTCCTTGCTACAAGAAAGACGGCCGGGGAAAAGTGACAGTCGTGCTCTCAGTCCCGCGGTTGTTCCAATGTGGAGACCTTCTGAGGAAGCGTGCGAGCGTGGTATAGTGCGCACCGCCGCTACACCCAGGAACGACCTTGGGCCCCACACCATTTACAGCTGCGGGCGATCAGTAAGGATGAAGCCTCACATAAAGGTCACGCACTATTCGTTATCGCATGAGAGGGATAGTAAGCTTTTGGGACTAACGCCCAGTTCGGTCGACAGCTACTTGAGAGCATGCGTGTATCTCGAATCGCTATTAAGCCGGTTTAGGCGATCAGCTACTCGCCAAAGGGCCCTAGCGACGCACCAGAGGTGCTCGCCACACGAGGTGCGTGATGGCTTGGATTCGGGGACATGCTATAAGAATCTAACGTCTGGATTCGCTAAGCAGGTTCAACTCGTAGACAGTTTCCCATAGTGATGCGGTAGTGGCTGATTGCTGCTGCGTTCAGAAGTTTCCGAGCCTAATAAATGCACCCCCAGCCGCTATCGTGAATCGTTCCCCCACCGGCCAGGAGTAACCACCTTTATTCTTCTTCCTGCACAGCGGCATCTTGGCTGGGGCCATGTCAAGTTGGCCCCCTTTGCAGATTTCTAGTCGATCTTGACCTTTAACAAATCTCCTAATTGGTCTGTCACGCAGCCCCATCGTGGCAGTAGGAACTCGCAGAAGATCCTAATAGGTTGTTGGCATTGCCTAGCCGAACATACAGCCGTTTGCTGTCCTCTAGTCGGACTATAGGGCTAAGAAGAACAGTCCTCGGGAATGGATTGTTAAAAGACATCACGGCGCAGCGCGGGCGCCCTAACATTGTGTCCACCGCGGCGGGGTCGGTCTCGGGTCGAAACACTCGATAGAGTAAAGTCGCGTTGGACCTACATAGAACACCTTACAACGCAATCTCAGGCCACCTAGTACTAAGAGGGGGTAGTACGCGATCATACAGGTATCCTACTCTGGAATGTGGATTTCACATTGGGCGGGTTAGATGGCTTGTCTTGGACCTTGCGAGGGTCGTCAAAACGACGTTGCGATTTGCAACTTATCCGAGTACACCTCCTACTTCCCTTTACGATTAAAGGAACTACGCAGACAGCGATCTTCATTCAATTAGAGACTGATGGGCGAGACTTTGATCGAACCAATCCTCCAAAGTCATGCCACCTTTTGGAAACCTTCACGAGGCTTTTTGGGAACATTAATCCGGTTTTTCAAGACCTGCCTGGGGACCGGTGGGTTTGCTCAAAGGGTGGTTAGGACGAATCCGCAGTGTTACGACGGACGTCTCGGCAAGACACAAGCCTAGCTCGTCGGCTACGATGCACAACCGCTAGCCCTTAAAAAGGTTTGTTCGTGCGGGGGCCGCCTACAATTCAGGTTTAGTTCGTAGACTCTCTTCAGCCGTCACCCCGCTTAGTTATACACTAATTCTACCTATATAGCCAAACGTGCTGGAATTCGGAGAAGAACGGAATCCGGACGGAGTTACCAGCTAAAAAGTTTTAATGCCCTACGCCGA'/>

    <sequence taxon='84' value='CCCGGATTAGATTATAAGGTTAGGGGGTGTCTTAAAATTTTTGCTAAGGGCTTTACAAGAGGTAGGTGGTTTGAGAGGGTCGATCTCGACAGGAGGTGTGACCAAGTCGGTAAGTGTCGTATGCTTATGAGAAGGAGCCAGAGTTTATATATTCGGGATACTGTGGACAGCGGTTATTCGCTGGCTTAATCAGGCTCGATCAGAAAACCGTTTCTACGTGGTTAAGTGAATGGTCTGGAGGTTTATAGAGTCCAACTTTATCAGCGGACTCGAAACTCGCCTCTCGTCGTGTAACCCTGACGACGTTAACCCTAGTCAATTGGCCCCGGACAATATAAGGCAAATTCCTCGGGTAGGTCCGCGATAAAAGATCCCCTGATGCGCCCCGGGAGTGGCATTTCACGGTTGATATGGAATATCATCGGGGATTGTTATCTCCTTGCTACAAGAAAGACGGCCGGGGAAAAGTGACGGTCGTGCTCTCAGTCCCGCGGTTGTTCCAATGTGGAGACCTTCTGAGGAAGCATACGAGCGTGGTATAGTGCGCACCGCCGCTACACCCAGGAACGACCTTGGGCCCCACACCATTTACAGCTGCGAGCGATCAGTAAGGATGAAGCCTCACATAAAGGTCACGAACTATTCGTTATCGCATGAGAGGGATAGTAAGCTTTTGGGACTAACGCCCAGTTCGGTCGACAGCTACTTGAGAGCATGCGTGTATCTCGAATCGCTATTAAGCCGGTTTAGGCGATCAGCTACTCGCCAAAGGGCCCTAGCGACGCACCTGAGGTGCTCGCCACACGAGGTGCGTGATGGCTTGGATTCGGGGACATGCTATAAGAATCTAACGTCTGGATTCGCTAAGCAGGTTCAACTCGTAGACAGTTTCCCATAGTGATGCGGTAGTGGCTGATTGCTGCTGCGTTCAGAAGTTTCCGAGCCTAATAAATGCACCCCCAGCCGCTATCGTGAATCGTTCCCCCACCGGCCAGGAGTAACCACCTTTATTCTTCTTCCTGCACAGCGGCATCTTGGCTGGGGCCATGTCAAGTTGGCCCCCTTTGCAGATTTCTAGTCGATCTTGACCTTTAACAAATCTTCTAATTGGTCTGTCACGCAGCCCCATCGTGGCAGTAGGAACTCGCAGAAGATCCTAATAGGTCGTTGGCATTGCCTAGCCGAACATACAGCCGTTTGCTGTTCTCTAGTCGGACTATAGGGCTAAGAAGAACAGTCCTCGGGAATGGATTGTTAAAAGACATCACGGCGCAGCGCGGGCGCCCTAACATTGTGTCCACCGCGGCGGGGTCGGTCTCGGGTTGAAACACTCGATAGAGTAAAGTCGCGTTGGACCTACATAGAACACCTTACAACGCAACCTCAGGCCACCTAGTACTAAGAGGGGGTAGTACGCGATCATACAGGTATCCTACTCTGGAATGTGGATTTCACATTGGGCGGGTTAGATGGCTTGTCTTGGACCTTGCGAGGGTCGTCAAAACGACGTTGCGATTTGCAACTTATCCGAGTACACCTCCTACTTCCCTTTACGATTAAAGGAACTACGCAGACAGCGATCTTCATTCAATTAGAGACTGATGGGCGAGACTTTGATCGAACCAATCCTCCAAAGTCATGCCACCTTTTGGAAACCTTCACGAGGCTTTTTGGGAACATTAATCCGGTTTTTCAAGACCTGCCTGGGGATCGGTGGGTTTGCTCAAAGGGTGGTTAGGACGAATCCGCAGTGTTACGACGGACGTCTCGGCAAGACACAAGCCTAGCTCGTCGGCTACGATGCACAACCGCTAGCCCTTAAAAAGGTTTGTTCGTGCGGGGGCCGCCTACAATTCAGGTTTAGTTCGTAGACTCTCTTCAGCCGTCACCCCGCTTAGTTATACACTAATTCTACCTATATAGCCAAACGTGCTGGAATTCGGAGAAGAACGGAATCCGGACGGAGTTACCAGCTAAGAAGTTTTAATGCCCTACGCCGA'/>

    <sequence taxon='52' value='CCCGGATTAGATTATAAGGTTAGGGGGTGTCTTAAAATTTTTGCTAAGGGCTTTACCAGAGGTAGGTGGTTTGAGAGAGTCGATCTCGACAGGGGGTGTGACCAAGTCGGTAAGTGTCGTATGCTTATGAGCAGGAGCCAGAGTTCATATATTCGGGATACTGTGGACAGCGGTTATTCGGTGGCTTAATCAGGCTCGATCAGAGAACCGTTTCTACGTGGTTAAGTGAATGGTCTGGAGGTTTATAGAGTCCAACTTTATCAGCGGACTCGAAACTCGCCTCTCGTCGTGTAACCCTGATGACGTTAACCCTAGTCAATTGGCTCCGGACAATATAAGGCAAATTCCTCGGGTAGGTCCGCGATAAAAGATCCCCTGATGCGCCCCGGGAGTGGCATTTCACGGTTGATATGGAATATCATCGGGGATTGTTACCTCCTCGCTACAAGAAAGACGGCCGGGGAAAAGTGACGGTCGTGCTCTCAGTCCCACGGTTGTTCCAATGTGGAGACCTTCTGAGGAAGCGTACGAGCGTGGTATAGTGCGCACCGCCGCTACACCCAGGAACGACCTTGGGCCCCACACCATTTACAGCTGCGGGCGATCAGTAAGGATGAAGCCTCACATAAAGGTCACGCACTCTTCATTATCGCATGACAGGGATAGTAAACTTTTGGGACTAACGCCCAGTTCGGTCGACAGCTACTTGAGAGCACGCGTGTATCTCGAATCGCTCTTAAGCCGGTTTAGGTGATCAGCTACTCGCCAAAGTGCCCTAGCGACGCACCAGAGGTGCTCGCCGCACGAGGTGCGTGATGGCTTGGATTCGGGGACATGTTATAAGAATCTAACGTCTGGATTCGCTAAGCAGGTTCAAATCGTAGACAGTTTCCCATAGTGATGCGGTAGTGGCTGATTGCTGCTGCGTTCAGGAGTTTCCGAGCCTAATAAATGCACCCCCAGCCGCTATCGTGAATCGTTCCCCCACCGGCCAGGAGTAACCACCTTTATTCTTCTTCCTGCACGGCGGCATCTTGGCTGGGGCCATGTCAAGTTGACCCCCTTTGCAGATTTCTAGTCGATCTTGACCTTTAACAAATCTCCTAATTGGTCTGTCACGCAGCCCCACAGTGGCAGTAGGAACTCGCAGAAGATCCTACCAGGTCGTTGGCATTGCCTAGCCGAACATACAGCCGTTTGCTGTTCTCTAGTCGGACTATAGGGCTAAGAAGAAAAGTCCTCCGGAATGGATTGTTAAAAGACATCACAGCGCAGCGCGGGCGCCCTAACATTGTGTCCACCGCGGCGGGGTCGGTCTCGGGTTAAAACACCCGATAGAGTAAAGTCGCGTCGGACCTACATAGAACACCTTACAACGCAACCTCAGGCCACCTAGTACTAAGAGGGGGTAACACGCGATCATACAGGTATCCTACTCTGAAATGTGGATTTAACATTGGGCGGGTTAGATGGCTTGTCTTGGACCTTGCGAGGGTCGTCAAAACGACGTTGCGATTTGCAACTTATCCGAGTACACCTCCTACTTCCCTTTACGATTAAAGGAACTACGCAGACAGCGATCTTCATTCAATTAGAGACTGATGGGCGAGACTTTGGTCGAACCAATCCTCCAAAGCCATGCCACCTTTTGGAAACCTTCACGAGGCTTTTTGGGAACATTAATCCGATCTTTCAAGACCTTCCTGGGGACCGGTGGGTTTGCTCAAAGGGTGGTTAGGACGAATCCGCAGTGTTACGACGGACGTCTCGGCAAGACACAAGCCTAGCTCGTCGGCTACGATGCACAACCGCTAGCCCTTAAAAAGGTTTGTTCGTGCGGGGGCCGCCTACAATTCGGGTTTAGTTCGTAGACTCTCCTCAGCCGTCACCCCGCTTAGTTATACACTAATTCTACCTATAGAGCCAGACGTGCTGGAATTCGGAGAAGAACGGAACCCGGACGGAGTTACCAGCTAAAAAGTTTTAATGCCCTACGCCGA'/>

    <sequence taxon='56' value='CCCGGATTAGATTATAAGGTTAGGGGGTGTCTTAAAATTTTTGCTAAGGGCTTTACCAGAGGTAGGTGGTTTGAGAGAGTCGATCTCGACAGGGGGTGTGACCAAGTCGGTAAGTGTCGTATGCTTATGAGCAGGAGCCAGAGTTCATATATTCGGGATACTGTGGACAGCGGTTATTCGGTGGCTTAATCAGGCTCGATCAGAGAACCGTTTCTACGTGGTTAAGTGAATGGTCTGGAGGTTTATAGAGTCCAACTTTATCAGCGGACTCGAAACTCGCCTCTCGTCGTGTAACCCCGATGACGTTAACCCTAGTCAATTGGCTCCGGACAATATAAGGCAAATTCCTCGGGTAGGTCCGCGATAAAAGATCCCCTGATGCGCCCCGGGAGTGGCATTTCACGGTTGATATGGAATATCATCGGGGATTGTTACCTCCTCGCTACAAGAAAGACGGCCGGGGAAAAGTGACGGTCGTGCTCTCAGTCCCACGGTTGTTCCAATGTGGAGACCTTCTGAGGAAGCGTACGAGCGTGGTATAGTGCGCACCGCCGCTACACCCAGGAACGACCTTGGGCCCCACACCATTTACAGCTGCGGGCGATCAGTAAGGATGAAGCCTCACATAAAGGTCACGCACTCTTCATTATCGCATGACAGGGATAGTAAACTTTTGGGACTAACGCCCAGTTCGGTCGACAGCTACTTGAGAGCACGCGTGTATCTCGAATCGCTCTTAAGCCGGTTTAGGTGATCAGCTACTCGCCAAAGTGCCCTAGCGACGCACCAGAGGTGCTCGCCGCACGAGGTGCGTGATGGCTTGGATTCGGGGACATGTTATAAGAATCTAACGTCTGGATTCGCTAAGCAGGTTCAAATCGTAGACAGTTTCCCATAGTGATGCGGTAGTGGCTGATTGCTGCTGCGTTCAGGAGTTTCCGAGCCTAATAAATGCACCCCCAGCCGCTATCGTGAATCGTTCCCCCACCGGCCAGGAGTAACCACCTTTATTCTTCTTCCTGCACGGCGGCATCTTGGCTGGGGCCATGTCAAGTTGACCCCCTTTGCAGATTTCTAGTCGATCTTGACCTTTAACAAATCTCCTAATTGGTCTGTCACGCAGCCCCACAGTGGCAGTAGGAACTCGCAGAAGATCCTACCAGGTCGTTGGCATTGCCTAGCCGAACATACAGCCGTTTGCTGTTCTCTAGTCGGACTATAGGGCTAAGAAGAAAAGTCCTCCGGAATGGATTGTTAAAAGACATCACAGCGCAGCGCGGGCGCCCTAACATTGTGTCCACCGCGGCGGGGTCGGTCTCGGGTTAAAACACCCGATAGAGTAAAGTCGCGTCGGACCTACATAGAACACCTTACAACGCAACCTCAGGCCACCTAGTACTAAGAGGGGGTAACACGCGATCATACAGGTATCCTACTCTGAAATGTGGATTTAACATTGGGCGGGTTAGATGGCTTGTCTTGGACCTTGCGAGGGTCGTCAAAACGACGTTGCGATTTGCAACTTATCCGAGTACACCTCCTACTTCCCTTTACGATTAAAGGAACTACGCAGACAGCGATCTTCATTCAATTAGAAACTGATGGGCGAGACTTTGGTCGAACCAATCCTCCAAAGCCATGCCACCTTTTGGAAACCTTCACGAGGCTTTTTGGGAACATTAATCCGATCTTTCAAGACCTTCCTGGGGACCGGTGGGTTTGCTCAAAGGGTGGTTAGGACGAATCCGCAGTGTTACGACGGACGTCTCGGCAAGACACAAGCCTAGCTCGTCGGCTACGATGCACAACCGCTAGCCCTTAAAAAGGTTTGTTCGTGCGGGGGCCGCCTACAATTCGGGTTTAGTTCGTAGACTCTCCTCAGCCGTCACCCCGCTTAGTTATACACTAATTCTACCTATAGAGCCAGACGTGCTGGAATTCGGAGAAGAACGGAACCCGGACGGAGTTACCAGCTAAAAAGTTTTAATGCCCTACGCCGA'/>

    <sequence taxon='57' value='CCCGGATTAGATTATAAGGTTAGAGGGTGTCTTAAAATTTTTGCTAAGGGCTTTACCAGAGGTAGGTGGTTTGAGAGGGTCGATCTCGATAGGGGGTGTGACCAAGTCGGTAAGTGTCGTATGCTTATGAGCAGGAGCCAGAGTTTATATATTCGGGATACTGTGGACAGCGGTTATTCGGTGGCTTAATCAGGCTCGATCAGAGAACCGTTTCTACGTGATTAAGTGAATGGTCTAGAGGTTTATAGAGTCCAACTTTATCAGCGGACTCGAAACTCGCCTCTCGTCGTGTAACCCTGACGACGTTAACCCTAGTCAATTGGCTCCGGACAATGTAAGGCAAATTCCTCGGGTAGGTCCGCGATAAAAGATCCCCTGATGCGCCCCGGGAGTGGCATTTCACGGTTGATATGGAATATCATCGGGGATTGTTATCTCCTCGCTACCAGAAAGACGGCCGGGGAAAAGTGACGGTCGTGCTCTCAGTCCCACGGTTGTTCCAATGTGGAGACCTTCTAAGGAAGCGTACGAGCGTGGTATAGTGCGCACCGCCGCTACACCCAGGAACGACCTTGGGCCCCACACCATTTACAGTTGCGGGCGATCAGTAAGGATGAGGCCTCACATAAAGGTCACGCACTCTTCATTATCGCATGAGAGGGATAGTAAACTTTTGGGACTAACGCCCAGTTCGGTCGACAGCTACTTGAGAGCACGCGTGTATCTCGAATCGCTCTTAAGCCGGTTTAGGTGATCAGCTACTCGCCAAAGTGCCCTAGCGACGCACCAGAGGTGCTCGCCACACGAGGTGCGTGATGGCTTGGATTCGGGGACATGTTATAAGAATCTAACGTCTGGATTCGCTAAGCAGGTTCAAATCGTAGACAGTTTCCCATAGTGATGCGGTAGTGGCTGATTGCTGCCGCGTTCAGGAGTTTCCGAGCCTAATAAATGCACCCCCAGCCGCTATCGTGAATCGTTCCCCCACCGGCCAGGAGTAACAACCTTTATTCTTCTTCCTGCACGGCGGCATCTTGGCTGGGGCCATGTCAAGTTGACCCCCTTTGCAGATTTCTAGTCAATCTTGACCTTTAACAAATCTCCTAATTGGTCTGTCACGCAGCCCCACAGTGGCAGTAGGAACTTGCAGAAGATCCTACCAGGTCGTTGGCATTGCCTAGCCGAACATACAGCCGTTTGCTGTTCTCTAGTCGGACTATAGGGCTAAGAAGAACAGTCCTCCGGAATGGATTGTTAAAAGACATCACAGCGCAGCGCGGGCGCCCTAACATTGTGTCCACCGCGGCGGGGTCGGTCTCGGGTTAAAACACCCGATAGAGTAAGGTCGCGTTGGACCTACATAGAACACCTTACAACGCAACCTCAGGCCACCTAGTACTAAGAGGGGGTAGTACGCGATCATACAGGTATCCTACTCTGAAATGTGGATTTAACATTGGGCGGGTTAGATGGCTTGTCTTGGACCTTGCGAGGGTCGTCAAAACGACGTTGCGATTTGCAACTTATCCGAGTACACCTCCTACTTCCCTTTACGATTAAAGGAACTACGCAGACAGCGATCTTCATTCAATTAGAGACTGATGGGCGAGACTTTGGTCGAACCAATCCTCCAAAGCCATGCCACCTTTTGGAAACCTTCACGAGGCTTTTTGGGAACATTAATCCGATCTTTCAAGACCTGCCTGGGGACCGGTGGGTTTGCTCAAAGGGTGGTTAGGACGAATCCGCAGTGTTACGACGGACGTCCCGGCAAGACACAAGCCTAGCTCGTCGGCTACGATGCACAACCGCTAGCCCTTAAAAAGGTTTGTTCGTGCGGGGGCCGCCTACAATTCAGGTTTAGTTTGTAGACTCTCCTCAGCCGTCACCCCGCTTAGTCGTACACTAATTCTACCTATATAGCCAGACGTGCTGGAATTCGGAGAAGAACGGAACCCGGACGGAGTTACCAGCTAAAAAGTTTTAATGCCCTACGCCGA'/>

    <sequence taxon='3' value='CCCGGATTAGATTATAAGGTTAGGGGGTGTCTTAAAATTTTTGCTAAGGGCTTTACCAGAGGTAGGTGGTTTGAGAGGGTCGATCTCGACAGGAGGTGTGACCAAGTCGGTCAGTGTCGTATGCTTATGAGAAGGAGCCAGAGTTTATATATTCGGGATACTGTGGACAGCGGTTATTCGCTGGCTTAATCAGGCTCGATCAGAGAACCGTTTCTACGTGGTTAAGTGAATGGTCTGGAGGTTTATAGAGTCCAACTTTATCAGCGGACTCGAAACTCGCCTCTCGTCGTGTAACCCTGACGACGTTAACCCTAGTCAATTGGCTCCGGACAATATAAGGCAAATTCCTCGGGTGGGTCCGCGATAAAAGATCCCCTGATGCGCCCCGGGAGTGGCATTTCACGGTTGATACGGAATATCATCGGGGATCGTTATCTCCCTGCTACAAGAAAGACGGCCGGGGAAAAGTGACGGTCGTGCTCTCAGTCCCGCGGTTGTTCCAATGTGGAGACCTTCTGAGGAACCGTACGAGCATGGTATAGTGCGCACCGCCGCTACACCCAGGAACGACCTTGGGCCCCACACCATTTACAGCTGCGGGCGATCAGTAAGGATGAAGCCTCACATAAAGGTCACGCACTCTTCATTATCGCATGAAAGGGATAGTAAGCTTTTGGGACTAACGCCCAGTTCGGTCGACAGCTACTTGAGAGCATGCGTGTCTCTCGAATCGCTATTAGGCCGGTTTAGGTGATCAGCTACTCGCCAAAGTGCCCTAGCGGCGCACCAGAGGTGCTCGCCACACGAGGTGCGTGATGGCTTGGATTCGGGGACATGTTATAAGAATCTAACGTCTGGATTCGCTAAGCAGGTTCAACTCGTAGACAGTTTCCCATAGTGATGCGGTAGTGGCTGATTGCTGCTGCATTCAGGAGTTTCCGAGCCTAATAAATGCACCCCAAGCCGCTATCGTGAATCGTTCCCCCACCGGGCAGGAGTAACCACCTTTATTCTCCTTCCTGCACGGCGGCATCTTGACTGGGGCCATGTCAAGTTGGCCCCCTTTGCAGATTTCTAGTCGATCTTGACCTTTAACAAATCTCCTAATTGGTCTGTCACGCAGCCCCATAGTGGCAGTAGAAATTCGCAGAAGATCCTACCAGGTCGTTGGCATTGCCTAGCCGAACATACAGCCGTTTGCTGTTCTCTAGTCGGACTATAGGGCTAAGAAGAACAGTCCTCCGGAATGGATTGTTAAAAGACATCACAGTGCAGCGCGGGCGCCCTAACATTGTGTCCATCGCGGCGGGGTCGGTCTCGGGTTAAAACACCCGATAGAGTAAAGTCGCGTTGGACCTACATAGAACACCTTACAACGCAACCTCAGGCCACCTAGTGCTAAGAGGGGGTAGTACGCGATCATACTGGTATCCTACTCTGGAATGTGGATTGCACATCGGGCGGGTTAGATGGCTTGTCTTGAACCTTGCGAGGGTCGTCAAAACGACGTTGCGATTTGCAACTTATCCGAGTACACCCCCTACTTCCCTTTACGATTAAAGGAACTACGCAGACAGCGATCTTCATTCAATTAGAGGCTGATGGGCGAGACTTTGATCGAACTAATCCTCCAAAGTCATGCCACCTTTTGGAAACCTTCACGAGGCTTTTTGGGAACATTAATCCGATTTTTCAAGACCTGCCTGGGGACCGGTGGGTTTGCTCAAAGGGTGGTTAGGACGAATCCGCAGTGTTACTACGGACGTCTCGGCAAGACACAAGCCTAGCTCGTCGGCTACGATGCACAACCGCTAGCCCTTAAAAAGGTTTGTTCGTGCGGGGGCCGCCTACAATTCAGGTTTAGTTCGTAGACTCTCTTCAGCCGTCACCCCGCTTAGTTATACACTAATTCTACCTATATAGCCAAACGTGCTGGAATTCGGAGAAGAACGGAACCCGGACGGAGTTACCAGCTAAAAAGTTTTAATGCTCTACGCCGA'/>

    <sequence taxon='11' value='CCCGGATTAGATTATAAGGTTAGGGGGTGTCTTAAAATTTTTTCTAAGGGCTTTACCAGAGGTAGGTGGTTTGAGAGGGTCGATCTCGACAGGAGGTGTGACCAAGTCGGTCAGTGTCGTATGCTTATGAGAAGGAGTCAGAGTTTATATATTCGGGATACTGTGGACAGCGGTTATTCGCTGGCTTAATCAGGCTCGATCAGAGAACCGTTTCTACGTGGTTAAGTGAATGGTCTGGAGGTTTATAGAGTCCAACTTTATCAGCGGACTCGAAACTCGCCTCTCGTCGTGTAACCCTGACGACGTTAACCCTAGTCAATTGGCTCCGGACAATATAAGGCAAATTCTTCGGGCGGGTCCGCGATAAAAGATCCCCTGATGCGCCCCGGGAGTGGCATTTCACGGTTGATACGGAATATCATCGGGGATCGTTATCTCCCTGCTACAAGAAAGAAGGCCGGAGAAAAGTGACGGTCGTGCTCTCAGTCCCGCGGTTGTTCCAATGTGGAGACCTTCTGAGGAAGCGTACGAGCATGGTATAGTGCGCACCGCCGCTACACCCAGGAACGACCTTGGGCCCCACACCATTTACAGCTGTGGGCGATCAGTAAGGATGAAGCCTCACATAAAGGTCACGCACTCTTCATTATCGCATGAGAGGGATAGTAAGCTTTTGGGACTAACGCCCAGTTCGGTCGACAGCTACTTGAGAGCATGCGTGTATCTCGAATCGCTATTAGGCCGGTTTAAGTGATCAGCTACTCGCCAAAGTGCCCTAGCGGCGCACCAGAGGTGCTCGCCACACGAGGTGCGTGATGGCTTGGATTCGGGGACATGTTATAAGAATCTAACGTCTGGATTCGCTAAGCAGGTTCAACTCGTAGACAGTTTCCCATAGTGATGCGGTAGTGGCTGATTGCTGCTGCATTCAGGAGTTTCCGAGCCTAATAAATGCACCCCAAGCCGCTATCGTGAATCGTTCCCCCACCGGGCAGGAGTAACCACCTTCATTCTCCTTCCTGCACGGCGGCATCTTGACTGGGGCCATGTCAAGTTGGCCCCATTTGCAGATTTCTAGTCGATCTTGACCTTTAACAAATCTCCTAATTGGTCTGTCACGCAGCTCCATAGTAGCAGTAGAAACTCGCAGAAGATCCTACCAGGTCGTTGGCATTGCCTAGCCGAACATACAGCCGTTTGCTGTTCTCTAGTCGGACTAGAGGGCTAAGAAGAACAGTCCTCCGGAATGGATTGTTAAAAGACATCACAGTGCAGCGCGGGCGCCCTAACATTGTGTCCATCGCGGCGGGGTCGGTCTCGGGTTAAAACACCCGATAGAGTAAAGTCGCGTTGGACCTACATAGAACACCTTACAACGCAACCTCAGGCCACCTAGTGCTAAGAGGGGGTAGTACGCGATCATACTGGTATCCTACTCTGGAATGTGGATTGCACATCGGGCGGGTTAGATGGCTTGTCTTGAACCTTGCGAGGGTCGTCAAAACGACGTTGCGATTTGCAACTTATCCGAGTACACCCCCTACTTCCCTTTACGATTAAAGGAACTACGCAGACAGCGATCTTCATTCAATTAGAGGCTGATGGGCGAGACTTTGATCGAACTAATCCTCCACAGTCATGCCACCTTTTGGAAACCTTCACGAAGCTTTTTGGGAAAATTAATCCGATTTTTCAAGACCTGCCTGGGGACCGGTGGGTTTGCTCAAAGGGTGGTTAGGACGAATCCGCAGTGTTACTACGGACGTCTCGGCAAGACACAAATCTAGCTCGTCGGCTACGATGCACAACCGCTAGCCCTTAAAAAGGTTTGTTCGTGCGGGGGCCGCCTACAATTCAGGTTTAGTTCGTAGACTCTCTTCAGCCGTCACCCCGCTTAGTTATACACTAATTCTACTTATATAGCCAAACGTGCTGGAATTCGGAGAAGAACGGAACCCGGACGGAGTTACCAGCTAAAAAGTTTTAATGCTCTACGCCGA'/>

    <sequence taxon='46' value='CCCGGATTAGATTATAAGGTTAGGGGGTGTCTTAAAATTTTTTCTAAAGGCCTTGCCAGAGGTAGGTGGTTTGAGAGGGTCGATCTCGACAGGAGGTGTGACCAAGTCGGTCAGTGTCGTATGCTTATGAGAAGGAGTCAGAGTTTATATATTCGGGATACTGTGGACAGCGGTTATTCGCTGGCCTAATCAGGCTCGATTAGAGAACCGTTTCTACGTGGTTAAGTGAATGGTCTGGAGGTTTATAGAGTCCAACTTTATCAGCGGATTCGAAACTCGCCTCTCGTCGTGTAACCCTGACGACGTTAACCCTAGTCAATTGGCTCCGGACAATATAAGGCAACTTCTTCGGGCGGGTTCGCGATAAAAGATCCCCTGATGCGCCCCGGGAGTGGCATTTCACGGTTGATACGGAATCTCATCGGGGATCGTTATCTCCCTGCTACAAGAAAGAAGGCCGGAGAAAAGTGACGGTCGTGCTCTCAGTCCCGCGGTTGTTCCAATGTGGAGACCTTCTGAGGAAGCGTACGAGCATGGTATAGTGTGCACCGCCGCTACACCCAGGAACGACCTTGGGCCCCACACCATTTACAGCTGTGGGCGATCAGTAAGGATAAAGCCTCACATAAAGGTCACGCACTCTTCATTATCGCATGAGAGGGATAGTAAGCTTTTGGGACTAACGCCCAGTTCGGTCGACAGCTACTTGAGAGCATGCGTGTATCTCGAATCGATATTAGGCCGGTTTAAGTGATCAGCTACTCGCCAAAGTGCCCTAGCGGCGCACCAGAGGTGCTCGCCACACGAGGTGCGTGATGGCTTGGATTCGGGGACATGTTATAAGAATCTAACGTCTGGATTCGCTAAGCAGGTTCAACTCGTAGACAGTTTCCCATAGTGATGCGGTAGTGGCTGATTGCTGCTGCATTCAGGAGTTTCCGAGCCTAATAAATGCACCCCAAGCCGCTATCGTGAATCGTTCCCCCACCGGGCAGGAGTAATCACCTTCATTTTCCTTCCTGCACGGCGGCATCTTGACTGGGGCCATGTCAAGTTGGCCCCATTTGCAGATTTCTAGTCGATCTTGACCTTTAACAAATCTCCTAATTGGTCTCTCACGCAGCTCCATAGTAGCAGTAGAAACTCGCAGAAGATCCTACCAGGTCGTTGGCGTTGCCTAGCCGAACATACAGTCGTTTGCTGTGCTCTAGTCGGACTAGAGGGCTAAGAAGAACAGTCCTCCGGAATGGATTGTTAAAAGACGTCACAGTGCAGCGCGGGCGCCCTAACATTATGTCCATCGCGGCGGGGTCGGTCTCGGGTTAAAACACCCGATAGAGTAAAGTCGCGTTGAACCTACACAGAACACCTTACAACGCAACCTCAGGCCACCTAGTGCTAAGAGGGGGTAGTACGCGATCATACTGGTATCCTACTCTGGAATGTGGATTGCACATCGGGCGGGTTAGATGGCTTGTCTTGAACCTTGCGAGGGTCGTCAAAACGACGTTGCGATTTGCAACTTATCCGAGTACACCCCCTACTTCCCTTTACGATTAAAGGAACTACGCAGACAGCGATCTTCATTCAACTAGAGGCTGATGGGCGAGACTTTGATCAAACTAATCCTCCACAGTCATGCCACCTTTCGGAAACCTTCACGAAGCTTTTTGGGAAAATTAATCCGATTTTTCAAGACCTGCCTGGGGACCGGTGGGTTTGCTCAAAGGGTGGTTAGGCCGAATCCGCAGTGTTATTACGGACGTCTCGGCAAGACACAAATCTAGCTCGTCGGCTACGATGCACAACCGCTAGCCCTTAAAAAGGTTTGTTCGTGCGGGGGCCGCCTACAATTCAGGTTTAGTTCGTAGACTCTCTTCAGCCGTCACCCCGCTTAGTTATACACTAATTCTACTTATATAGCCAAACGTGCTGGAATTCGGAGAAGAACGGAACCCGGACGGAGTTACCAGCTAAAAAGTTCTAATGCTCTACGCCGA'/>

    <sequence taxon='71' value='CCCGGATTAGATTATAAGGTTAGGCGGTGTCTTAAAATTTATTCTAAGGGCTTTACCAGAGGTAGGTGGTTTGAGAGGGTCGATCTCGACAGGAGGTGTGACCAAGTCGGTCAGTGTCGTATGCTTATGAGAAGGAGTCAGAGTTTATATGTTCGGGATACTGTGGACAGCGGTTATTGGCTGGGTTAATCAGGCTCGATCAGAGAACCGTTTCTACGTGGTTAAGTGAATGGTCTGGAGGTTTATAGAGTCCAACTTTATCAGCGGATTCGAAACTCGCCTCTCGTCGTGTAACCCTGACGACGTTAACCATAGTCAATTGGCTCCGGACAATATAAGGCAAATTCTTCGGGCGGGTCCGCGATAAAAGATCCCCTGATGCGCCCCGGGAGTGGCATTTCACGGTTGATACGGAATATCATCGGGGATCGTTATCTCCCTGCTATAAGAAAGAAGGCCGGAGAAAAGTGACGGTCGTGCTCTCAGTCCCGCGGTTGTTCCAATGTAGAGACCTTCTGAGGAAACGTACGAGCATGGTATAGTGCGCACCGCCGCTACACCCAGGAACGACCTTGGGCCCCACACCATTTACAGCTGTGGGCGATCAGTAAGGATGAAGCCTCACATAAAGGTCACGCACTCTTCATCATCGCATGAGAGGGATAGTAAGCTTTTGGGACTAACGCCCAGTTCGGTCGACAGCTACTTGAGAGCATGCGTGTATCTCGAATCGCTATTAGGCCGGTTTAAGTGATCAGCTACTCGCCAAAGTGCCCTAGCGGCGCACCAGAGGTGCCCGCCACACGAGGTGCGTGATGGCTTGGATTCGGGGACATGTTATAAGAATCTAACGTCTGGATTCGCTAAGCAGGTTCAACTCGTAGACAGTTTCCCATAGTGATGCGGTAGTGGCTGATTGCTGCTGCATTCAGGAGTTTCCGAGCCTAATAAATGCACCCCAAGCCGCTATCGTGAATCGTTCCCCCACCGGGCAGGAGTAACCACCTTCATTCTCCTTCCTGCACGGCGGAATCTTGACTGGGGCCATGTCAAGTTGGCCCCATTTGCAGATTTCTAGTCGATCTTGACCTTTAACAAATCTCCTAATTGGTCTGTCACGCAGCTCCATAGTAGCAGTAGAAACTCGCAGAAGATCCTACCAGGTCGTTGGCATTGCCTAGCCGAACATACAGCCGTTTGCTGTTCTCTAGTCGGACTAGAGGGCTAAGAAGAACAGTCCTCCGGAACGGATTGTTAAAAGACATCACAGTGCAGCGCGGGCGCCCTAACATTGTGTCCATCGCGGCGGGGTCGGTCTCGGGTCGAAACACCCGATAGAGTAAAGTCGCGTTGGACCTACACAGAACACCTTACAACGCAACCTCAGGCCACCTAGTGCTAAGAGGGGGTAGTACGCGATCATACTGGTATCCTACTCTGGAATGTGGATTGCACATCGGGCGGGTTAGATGGCTTGTCTTGAACCTTGCGAGGGTCGTCAAAACGACGTTGCGATTTGCAACTTATCCGAGTACACCCCCTACTTCCCTTTGCGATTAAAGGAACTACGCAGACAGCGATCTTCATTCAATTAGAGGCTGATGGGCGAGACTTTGATCGAACTAATCCTCCACAGTCATGCCACCTTTTGGAAACCTTCACGAAGCTTTTTGGGAAAATTAATCCGATTTTTCAAGACCTACCTGGGGACCGGTGGGTTTGCTCAAAGGGTGGTTAGGACGAATCCGCAGTGTTACTACGGACGTCTCGGCAAGACACAAATCTAGCTCGTCGGCTACGATGCACGACCGCTAGCCCTTAAAAAGGTTTGTTCGTGCGGGGGCCGCCTACAATTCAGGTTTAGTTCGTAGACTCTCTTCAGCCGTCACCCCGCTTAGTTATACACTAATTCTACTTATATAGCCAAACGTGCTGGAATTCGGAGAAGAACGGAACCCGGACGGAGTTACCAGCTAAAAAGTTTTAATGCTCTACGCCGA'/>

    <sequence taxon='17' value='CCCGGACTAGATTATAAGGTTAGGGGGTGTCTTAAAATTTTTGCTAAGGGCTTTACCAGAGGTAGGTGGTTTGAGAGGGTCGATCTCGACAGGAGGTGTGACCAAGTCGGTCAGTGTCGTATGCTTATGAGAAGGAGCCAGAGTTTATATATTCGGGATACTGTGGACAGCGGTCATTCGCTGGCTTAGTCAGGCTCGATCAGAGAACCGTTTCTACGTGGTCAAGTGAATGGTCTGGAGGTTTATAGAGTCCAACTTTATCAGCGGACTCGAAACTCGCCTCTCGTCGTGTAACCCTGACGACGTTAACCCTAGTCAATTGGCTCCGGACAATATAAGGCAAATTCTTCGGGTGGGTCCGCGATAAAAGATCCCCTGATGCGCCCCGGGAGTGGCATTTCACGGTTGATACGGAATATCATCGGGGATCGTTATTTCCCTGCTACAAGAAAGAAGGCCGGAGAAAAGTGACGGTCGTGCTCTCAGTCCCGCGGTTGTTCCAATGTGGAGACCTTCTGAGGAAGCGTACGAGCATGATATAGTGCGCACCGCCGCTACATCCAGGAACGACCTTGGGCCCCACACCATTTACAGCTGTGGGCGATCAGTAAGGATGAAGCCTCACATAAAGGTCACGCACTCTTCATTATCGCATGAGAAGGATAGTAAGCTTTTGGGACTAACGCCCAGTTCGGTCGACAGCTACCTGAGAGCATGCGTGTATCTCGAATCGCTATTAGGCCGGTTTAAGTGATCAGCTACTCGCCAAAGTGCCCTAGGGGCGCACCAGAGGTGCTCGCCACACGAGGTGCGTGATGGCTTGGATTCGGGGACATGTTATAAGAATCTAACGTCTGGATTCGCTAAGCAGGTTCAACTCGTAGACAGTTTCCCATAGTGATGCGGTAGTGGCTGATTGTTGCTGCATTCAGGAGTTTCCGAGCCTAATAAATGCACCCCAAGCCGCTATCGTGAATCGTTCCCCCACCGGGCAGGAGTAACCACCTTCATTCTCCTTCCTGCACGGCGGCATCTTGACTGGGGCCATGTCAAGTTGGCCCCCTTTGCAGATTTCTAGTCGATCTTGACCTTTAACAAACCTCCTAATTGGTCTGTCACGCAGCCCCATAGTAGCAGTAGAAACTCGCAGAAGATCCTACCAGGTCGTTGGCATTGCCTAGCCGAACATACAGCCGTTTGCTGTTCTCTAGTCGGACTAGAGGGCTAAGAAGAACAGTCCTCCGGAACGGATTGTTAAAAGACATCACAGTGCAGCGCGGGCGCCCTAACATTGTGTCCATCGCGGCGGGGTCGGTCTCGGGTTAAAACACCCGATAGAGTAAAGTCACGTTGGACCTACATAGAACACCTTACAACGCAACCTCAGGCCACCTAGTGCTAATAGGGGGTAGTACGCGATCATACTGGTATCCTACTCTGGAATGTGGATTGCACATCGGGCGGGTTAGATGGCTTGATTTGAACCTTGCGAGGGTCGTCAAAACGACGTTGCGATTTGCAACTTATCCGAGTACACCCCCTACTTCCCTTTACGATTAAAGGAACTACGCAGACAGCGATCTTCATTCAATTAGAGGCTGATGGGCGAGACTTTGATCGAACTAATCCTCCAAAGTCATGCCACCTTTTGGAAACCTTCACGAGGCTTTTTGGGAACATTAATCCGATTTTTCAAGACCTGCCTGGGGACCGGTGGGTTTGCTCAAAGGGTGGTTAGGACGAATCCGCAGTGTTACTACGGACGTCTCGGCAAGACACAAGCATAGCTCGTCGGCTACGATGGACAACCGCTAGCCCTTAAAAAGGTTTGTTCGTGCGGGGGCCGCCTACAATTCAGGTTTAGTTCGTAGACTCTCTTCAGCCGTCACCCCGCTTAGTTATACACTAATTCTACCTATATAGCCAAACGTGCTGGAATTCGGAGAAGAACGGAACCCGGACGGAGTTACCAGCTAAAAAGTTTTAATGCTCTACGCCGA'/>

    <sequence taxon='18' value='CCCGGACTAGATTATAAGGTTAGGGGGTGTCTTAAAATTTTTGCTAAGGGCTTTACCAGAGGTAGGTGGTTTGAGAGGGTCGATCTCGACAGGAGGTGCGACCAAGTCGGTCAGTGTCGTATGCTTATGAGAAGGAGCCAGAGTTTATATATTCGGGATACTGTGGACAGCGGTTATTCGCTGGCTTAATCAGGCTCGATCAAAGAACCGTTTCTACGTGGTCAAGTGAATGGTCTGGAGGTTTATAGAGTCCAACTTTATCAGCGGACTCGAAACTCGCCTCTCGTCGTGTAACCCTGACGACGTTAACCCTAGTCAATTGGCTCCGGACAATATAAGGCAAACTCTTCGGGTAGGTCCGCGATAAAAGATCCCCTGATGCGACCCGGGAGTGGCATTTCACGGTTGATACGGAATATCATCGGGGATCGTTATTTCCCTGCTACAAGAAAGAAGGCCGGAGAAAAGTGACGGTCGTGCTCTCAGTCCCGCGGTTGTTCCAATGTGGAGACCTTCTGAGGAAGCGTACGAGCATGGTATAGTGCGCACCGCCGCTACATCCAGGAACGACCTTGGGCTCCACACCATTTACAGCTGTGGGCGATCAGTAAGGATGAAGCCTCACATAAAGGTCACGCACTCTTCATTATCGCATGAGAGGGATAGTAAGCTTTTGGGACTAACGCCCAGTTCGGTCGACAGCTACTTGAGAGCATGCGTGTATCTCGAATCGCTATTAGGCCGGTTTAAGTGATCAGCTACTCGCCAAAGTGCCCTAGCGGCGCACCAGAGGTGCTCGCCACACGAGGTGCGTGATGGCTTGGATTCGGGGACATGTTATAAGAATCTAACGTCTGGATTCGCTAAGCAGGTTCAACTCGTAGACAGTTTCCCATAGTGATGCGGTAGTGGCTGATTGCTGCTGCATTCAGGAGTTTCCGAGCCTAATAAATGTACCCCAAGCCGCTATCGTGAATCGTTCCCCCACCGGGCAGGAGTAACCACCTTCATTCTCCTTCCTGCACGGCGGCATCTTGACTGGGGCCATGTCAAGTTGGCCCCCTTTGCAGATTTCTAGTCGATCTTGACCTTTTACAAACCTCCTAATTGGTCTGTCACGCAGCCCCATAGTAGCAGTAGAAACTCGCAGAAGATCCTACCAGGTTGTTGGCATTGCCTAGCCGAACATACAGCCGTTTGCTGTTCTCTAGTCGGACTAGAGGGCTAAGAAGAACAGTCCTCCGGAATGGATCGTTAAGAAACATCACAGTGCAGCGCGGGCGCCCTAACTTTGTGTCCATCGCGGCGGGGTCGGTCTCGGGTTAAAACACCCGATAGAGTAAACTCACGTTGGACCTACATAGAACACCTTACAACGCAACCTCAGGCCACCTAGTGCTAAGAGGGGGTAGTACGCGATCATACTGGTATCCTACTCTGGAATGTGGATTGCACATCGGGCGGGTTAGATGGCTTGTCTTGAACCTTGCGAGGGTCGTCAAAACGACGTTGCGATTTGCAACTTATCCGAGTACACCCCCTACTTCCCTTTACGATTAAAGGAACTACGCAGACAGCGATCTTCATTCAATTAGAGGCTGATGGGCGAGACTTTGATCGAACTAATCCTCCAAAGTCATGCCACCTTTTGGAAACCTTCACGAGGCTTTTTGGGAACATTAATCCGATTTTTCAAGACCTGCCTGGGGACCGGTGGGTTTGCTCAAAGGGTGGTTAGGACGAATCCGCAGTGTTACTACGGACGTCTCGGCAAGATACAAGCCTAGCTCGTCGGCTACGATGCACAACCGCTAGCCCTTAAAAAGGTTTGTTCGTGCGGGGGCCGCCTACAATTCAGGTTTAGTTCGTAGACTCTCTTCAGCCGTCACCCCGCTTAGTTATACACTAATTCTACCTATATAGCCAAACGTGCTGGAATTCGGAGAAGAACGGAACCCGGACGGAGTTACCAGCTAAAAAGTTTTAATGCTCTACGCCGA'/>

    <sequence taxon='4' value='CCCGGATTAGATTATAAGGTTAGGGGGTGTCTTAAAATTTTTGCTAAGGGCTTTACCAGAGGTAGGTGGTTTGAGAGGGTCGATCTCGACAGGAGGTGTGACCAAGTCGGTCAGTGTCGTATGCTTATGAGAGGGAGCCAGAGTTTATATATTCGGGATACTGTGGACAGCGGTTATTCGCTGGCTTAATCAGGCTCGATCAGAGAACCGTTTCTACGTGGTTAAGTGAATGGTCTGGAGGTTTATAGAGTCCAACTTTATCAGCGGACTCGAAACTCGCCTCTCGTCGTGTAACCCTGACGACGTTAACCCTAGTCAATTGGCTCCGGACAATATAAGGCAAATTCCTCGGGTGGGTCCGCGATAAAAGATCCCCTGATGCGCCCCGGGAGTGGCATTTCACGGTTGATACGGAATATCATCGGGGATTGTTATCTCCTTGCTACAAGAAAGACGGCCGGGGAAAAGTGACGGTCGTGCTCTCAGTCCCGCGGTTGTTCCAATGTGGAGACCTTCTGAGGAAGCGTACGAGCATGGTATAGTGCGCACCGCCGCTACACCCAGGAACGACCTTGGGCCCCACACCATTTACAGCTGCGGGCGATCAGTAAGGATGAAGCCTCACATAAAGGTCACGCACTCTTCATTATCGCATGAGAGGGATAGTAAGCTTTTGGGACTAACGCCCAGTTCGGTCGACAGCTACTTGAGAGCATGCGTGTATCTCGAATCGCTATTAGGCCGGTTTAGGTGATCAGCTACTCGCCAAAGTGCCTTAGCGGCGCACCAGAGGTGCACGCCACACGAGGTGCGTGATGGCTTGGATTCGGGGACATGTTATAAGAATCTAACGTCTGGATTCGCTAAGCAGGTTCAACTCGTAGACAGTTTCCCATAGTGATGCGGTAGTGGCTGATTGCTGCTGCATTCAGGAGTTTCCGAGCCTAATAAATGCACCCCAAGCCGCTATCGTGAATCGTTCCCCCACCGGGCAGGAGTAACCACCTTTATTCTCCTTCCTGCACGGCGGCATCTTGACTGGGGCCATGTCAAGTTGGCCCCCTTTGCAGATTTCTAGTCGATCTTGACCTTTAACAAATCTCCTAATTGGTCTGTCACGCAGCCCCATAGTGGCAGTAGAAACTCGCAGAAGATCCTACCAGGTCGTTGGCATTGTCTAGCCGAACATACAGCCGTTTGCTGTTCTCTAGTCGGACTATAGGGCTAAGAAGAACAGTCCTCCGGAATGGATTGTTAAAAGACATCACAGTGCAGCGCGGGCGCCCTAACATTGTGTCCATCGCGGCGGGGTCGGTCTCGGGTTAAAACACCCGATAGAGTAAAGTCGCGTTGGACCTACATAGAACACCTTACAACGCAACCTCAGGCCACCTAGTGCTAAGAGGGGGTAGTACGCGATCATACTGGTATCCTACTCTGGAATGTGGATTGCACATCGGGCGGGTTAGATGGCTTGTCTTGAACCTTGCGAGGGTCGTCAAAACGACGTTGCGATTTGCAACTTATCCGAGTACACCCCCTACTTCCCTTTACGATTAAAGGAACTACGCAGACAGCGATCTTCATTCAATTAGAGGCTGATGGGCGAGACTTTGATCGAACTAATCCTCCAAAGTCATGCCACCTTTTGGAAACCTTCACGAGGCTTTTTGGGAACATTAATCCGATTTTTCAAGACCTGCCTGGGGACCGGTGGGTTTGCTCAAAGGGTGGTTAAGACGAATCCGCAGTGTTACTACGGACGTCTCGGCAAGACACAAGCCTAGCTCGTCGGCTACGATGCACAACCGCTAGCCCTTAAAAAGGTTTGTTCGTGCGGGGGCCGCCTACAATTCAGGTTTAGTTCGTAGACTCTCTTCAGCCGTCACCCCGCTTAGTTATACACTAATTCTACCTATATAGCCAAACGTGCTGGAATTCGGAGAAGAACGGAACCCGGACGGAGTTACCAGCTAAAAAGTTTTAATGCCCTACGCCGA'/>

    <sequence taxon='22' value='CCCGGATTAGATTATAAGGTTAGGGGGTGTCTTAAAATTTTTGCTAAGGGCTTTACCAGAGGTAGGTGGTTTGAGAGGGTCGATCTCGACAGGAGGTGTGACCAAGTCGGTCAGTGTCGTATGCTTATGAGAGGGAGCCAGAGTTCATATATTCGGGATACTGTGGACAGCGGTTATTCGCTGGCTTAATCAGGCTCGATCAGAGAACCGTTTCCACGTGGTTAAGTGAATGGTCTGGAAGTCTATAGAGTCCAACTTTATCAACGGACTCGAGACTCGCCTCTCGTCGTGTAACCCTGACGACGTTAACCCTAGTCAATTGGCTCCGGACAAAATAAGGCAAATTCCTCGGGTGGGTCCGCGATAAAAGATCCCCTGATGCGCCCCGGGAGTGGCATTTCACGGTTGATACGGAATATCATCGGGGATTGTTATCTCCTTGCTACAAGAAAGACGGCCGGGGAAAAGTGACGGTCGTGCTCTCAGTCCCGCGGTTGTTTCAATGTGGAGACCTTCTGAGGAAGCGTACGAGCATGGTATAGTGCGCACCGCCGCTACACCCAGGAACGACCTTGGGCTCCACACCATTTACAGCTGCGGGCGATCAGTAAGGATGAAGCCTCACATAAAGGTCACGCACTCTTCATTATCGCATGAGAGGGATAGTAAGCTTTTGGGACTAACGCCCAGTTCGGTCGACAGCTACTCGAGAGCATGCGTGTATCTCGAATCGCTATTAGGCCGGTTTAGGTGATCAGCTACTCGCCAAAGTGCCCTAGCGGCGCACCAGAGGTGCTCGCCACACGAAGTGCGTGATGGCTTGGATTCGGGGACATGTTATAAGAATCTAACGTCTGGATTCGCTAAGCAGGTTCAACTCGTAGACAGTTTCCCATAGCGATGCGGTAGTGGCTGATTGCTGCTGCATTCAGGAGTTTCCGAGCCTAATAAATGCACCCCAAGCCGCTATCGTGAATCGTTCCCCCACCGGGCAGGAGTAACCACCCTTATTCTCCTTCCTGCACGGCGGCATCTTGACTGGGGCCATGTCAAGTTGGCCCCCTTTGCAGATTTCTAGTCGATCTTGACCTTTAACAAATCTCCTAATTGGTCTGTCACGCAGTCCCATAGTGGCAGTAGAAACTCGCAGAAGATCCTACCAGGTCGTTGGCATTGTTTAGCCGAACATACAGCCGTTTGCTGTTCTCTAGTCGGACTATAGGGCTAAGAAGAACAGTCCTCCGGAATGGATTGTTAAAAGACATCACAGTGCAGCGCGGGCGCCCTAACATTGTGTCCATCGCGGCGGGGTTGGCCTCGGGTTAAAACACCCGATAGAGTAAAGTCGCGTTGGACCTACATAGAACACCTTACAACGCAACCTCAGGCCACCTAGTGCTAAGAGGGGGTAGTACGCGATCATACTGGTATCCTACTCTGGAATGTGGATTGCACATCGGGCGGGTTAGATGGCTTGTCTTGAACCTTGCGAGGGTCGTCAAAACGACGTTGCGATTTGCAACTTATCCGAGTACACCCCCTACTTCCCTTTACGATTAAAGGAACTACGCAGACAGCGATCTTCATTCAATTAGAGGCTGATGGGCGAGACTTTGATCGAACTAATCCTCCAAAGTCATGCCACCTTTTGGAAACCTTCACGAGGCTTTTTGGGAACATTAATCCGATTTTTCAAGACCTGCCTGAGGACCGGTGGGTTTGCTCAAAGGGTGGTTAAGACGAATCCGCAGTGTTACTACGGACGTCTCGGCAAGACACAAGCCTAGCTCGTCGGCTACGATGCACAACCGCTAGCCCTTAAAGGGGTTTGTTCGTGCGGGGGCCGCCTACAATTCAGGTTTAGTTCGTAGACTCTCTTCAGCCGTCACCCCGCTTAGTTATACACTAATTCTACCTATATAGCCAAACGTGCTGGAATTCGGAGAAGAACGGAACCCGGACGGAGTTACCAGCTAAAAAGTTTTAATGCCCTACGCCGA'/>

    <sequence taxon='27' value='CCCGGATTAGATTATAAGGTTAGGGGGTGTCTTAAAATTTTTGCTAAGGGCTTTACCAGAGGTAGGTAGTTTGAGAGGGTCGATCTCGACAGGAGGTGTGACCAAGTCGGTCAGTGTCGTATGCTTATGAGAGGGAGCTAGAGTTCATATATTCGGGATACTGTGGACAGCGGTTATTCGCTGGCTTAATCAGGCTCGATCAGAGAACTGTTTCCACGTGGTTAAGTGAATGGTCTGGAAGTCTATAGCGTCCAACTTTATCAACGGACTCGAAACTCGCCTCTCGTCGTGTAACCCTGACGACGTTAACCCTAGTCAATTGGCTCCGGACAACATAAGGCAAATTCCTCGGGTGGGTCCGCGATGAAAGATCCCCTGATGCGCCCCGGGAGTGGCATTTCACGGTTGATACGGAATATCATCGGGGATTGTTATCTCCTTGCTACAAGAAAGACGGCCGGGGAAGAGTGACGGTCGTGCTCTCAGTCCCGCGGTTGTTTCAATGTGGAGACCTTCTGAGGAAGCGTACGAGCATGGTATAGTGCGCACCGCCGCTACACCCAGGAACGACCTTGGGCTCCACACCATTTACAGCTGCGGGCGATCAGTAAGGATGAAGCCTCACATAAAGGTCACGCACTCTTCATTATCGCATGAGAGGGATAGTAAGCTTTTGGGACTAACGCCCAGTTCGGTCGACAGCTACTTGAGAGCATGCGTGTATCTCGAATCGCTATTAGGCCGGTTTAGGTGATCAGCTACTCGCCAAAGTGCCCTAGCGGCGCACCAGAGGTGCTCGCCACACGAAGTGCGTGATGGCTTGGATTCGGGGACATGTTATAAGAATCTAACGTCTGGATTCGCTAAGCAGGTTCAACTCGTAGACAGTTTCCCATAGCGATGCGGTAGTGGCTGATTGCTGCTGCATTCAGGAATTTCCGAGCCTAATAAATGCACCCCAAGCCGCTATCGTGAATCGTTCCCCCACCGGGCAGGAGTAACCACCCTTATTCTCCTTCCTGCACGGCGGCATCTTGACTGGGGCCATGTCAAGTTGGCCCCCTTTGCAGATTTCTAGTCGATCTTGACCTTTAACAAATCTCCTAATTGGTCTGTCACGCAGTCCCATAGTGGCAGTAGAAACTCGCAGAAGATCCTACCAGGTCGTTGGCATTGTTTAGCCGAACATACAGCCGTTTGCTGTTCTCTAGTCGGACTATAGGGCTAAGAAGAACAGTCCTCCGGAATGGATTGTTAAAAGACATCACAGTGCAGCGCGGGCGCCCTAACATTGTGTCCATCGCGGCGGGGTCGGCCTCGGGTTAAAACACCCGATAGAGTAAAGTCGCGTTGGACCTACATAGAACACCTTACAACGCAACCTCAGGCCACCTAGTGCTAAGAGGGGGTAGTACGCGATCATACTGGTATCCTACTCTGGAATGTGGATTGCACATCGGGCGGGTTAGATGGCTTGTCTTGAACCTTGCGAGGGTCGTCAAAACGACGTTGCGATTTGCAACTTATTCGAGTACACCCCCTACTTCCCTTTACGATTAAAGGAACTACGCAGACAGCAATTTTCATTCAATTAGAGGCTGATGGGCGAGACTTTGATCGAACTAATCCTCCAAAGTCATGCCACCTTTTGGAAACCTTCACGAGGCTTTTTGGGAACATTAATCCGATTTTTCAAGACCTGCCTGAGGACCGGTGGGTTTGCTCAAAGGGTGGTTAAGACGAATCCGCAGTGTTACCACGGACGTCTCGGCAAGACACAAGCCTAGCTCGTCGGCTACGATGCACAACCGCTAGCCCTTAAAGAGGTTTGTTCGTGCGGGGGCCGCCTACAATTCAGGTTTAGTTCGTAGACTCTCTTCAGCCGTCACCCCGCTTAGTTATACACTAATTCTACCTATATAGCCAAACGTGCTGGAATTCGGAGAAGAACGGAACCCGGACGGAGTTACCAGCTAAAAAGTTTTAATGCCCTACGCCGA'/>

    <sequence taxon='70' value='CCCGGATTAGATTATAAGGTTAGGGGGTGTCTTAAAATTTTTGCTAAGGGCTTTACCAGAGGTGGGTAGTTTGAGAGGGTCGATCTCGACAGGAGGTGTGACCAAGTCGATCAGTGTCGTATGCTTATGAGAGGGAGCTAGAGTTCACATATTCGGGATACTGTGGACAGCGGTTATTCGCTGGCTTAATCAGGCTCGATCAGAGAACTGTTTCCACGTGGTTAAGTGAATGGTCTGGAAGTCTATAGCGTCCAACTTTATCAACGGACTCGAAACTCGCCTCTCGTCGTTTAACCCTGACGACGTTAACCCTAGTCAATTGGCTCCGGACAATATAAGGCAAATTCCTCGGGTGCGTCCGCGATGAAAGATCCCCTGATGCGCCCCGGGAGTGGCATTTCACGGTTGATACGGAATATCATCGGGGATTGTTATCTCCTTGCTACAAGAAAGACGGCCGGGGAAGAGTGACGGTCGTGCTCTCAGTCCCGCGGTTGTTTCAATGTGGAGACCTTCTGAGGAAGCGTACGAGCATGGTATAATGCGCACCGCCGCTGCACCCAGGAACGATCTTGGGCTTCACACCATTTACAGCTGCGGGCGATCAGTAAGGATGAAGCCTCACATAAAGGTCACGCACTCTTCATTATCGCATGAGAGGGATAGTAAACTTTTGGGACTAACGCCCAGTTCGGTCGACAGCTACTTGAGAGCATGCGTGTATCTCGAATCGCTATTAGGCCGGTTTAGGTGATCAGCTACTCGCCAAAGTGCCCTAGCGGCGCACCAGAGGTGCTCGCCACACGACGTGCGTGATGGCTTGGATTCGGGGACATGTTATAAGAATCTAACGTCTGGATTCGCTAAGCAGGTTCAACTCGTAGACAGTTTCCCATAGCGATGCGGTAGTGGCTGATTGCTGCTGCATTCAGGAATTTCCGAGCCTAATAAATGCACCCCAAGCCGCTATCGTGAATCGTTCCCCCACCGGGCAGGAGTAACCACCCTCATTCTCCTTCCTGCACGGCGGCATCTTGACTGGGGCCATGTCAAGTTGGCCCCCTTTGCAGATTTCTAGTCGATCTTGACCTTTAACAAATCTCCTAATTGGTCTGTCACGCAGTCCCATAGTAGCAGTAGAAAATCGCAGAAGACCCTACCAGGTCGTTGGCATTGTTTAGCCGAACATACAGCCGTTTGCTGTTCTCTAGTCGGACTATAGGGCTAAGAAAAACAGTCCTCCGGAATGGATTGTTAAAAGATAACACAGTACAGCGCGGGCGCTCTAACCTTGTGTCCATCGCGACGGGGTCGGCCTCGGGTTAAAACACCCGATAGAGTAAAGTCGCGTTGGACCTACATAGAACACCTTACAACGCAACCTCAGGCCACCTAGTGCTAAGAGGGGGTGGTACGCGATCATACTGGTATCCTACTCTGGAATGTGGATTGCACATCGGGCGGGTTAGATGGCTTGTCTTGAACCTTGCGAGAGTCGTCAAAACGACGTTGCGATTTGCAACTTATTCGAGTACACCCCCTACTTCCCTTTACGATTAAAGGAACTACGCAGACAGCAATTTTCATTCAATTAGAGGCTGATGGGCGAGACTTTGATCGAACTAATCCTCCAAAGTCATGCCACCTTTTGGAAACCTTCACGAGGCTTTTTGGGAACATTAATCCGATTTTTCAAGACCTGCCTGAGGACCGGTGGGTTTGCTGAAAGGGTGGTTAAGACGAATCCGCAGTGTTACCACGGACGTCTCGGCAAGACACAAGCCTAGCTCGTCGGCTACGATGCACAACCGCTAGCCCTTAAAGAGGTTTGTTCGTGCGGGGGCCGCCTACAATTCAGGCTTAGTTCGTAGACTCTCTTCAGCCGTCACCCCGCTTAGTTATACACTAATTCTACCTATATAGCCAAACGTGCTGGAACTCGGAGAAGAACGGAACCCGGACGGAGTTACCAGCTAAAAAGTTTTAATGCCCTACGCCGA'/>

    <sequence taxon='73' value='CCCGGATTAGATTATAAGGTTAGGGGGTGTCTTAAAATTTTTGCTAAGGGCTTTACCAGAGGTAGGTAGTTTGAGAGGGTCGATCTCGACAGGAGGTGTGACCAAGTCGATCAGTGTCGTATGCTTATGAGAGGGAGCTAGAGTTCACCTATTCGGGATACTGTGGACAGCGGTTATTCGCTGGCTTAATCAGGCTCGATCAGAGAACTGTTTCCACGTGGTTAAGTGAATGGTCTGGTAGTCTATAGCGTCCAACTTTATCAACGAACTCGAAACTCGCCTCTCGTCGTTTAACCCTGACGACGTTAACCCTAGTCAATTGGCTCCGGACAACATAAGGCAAATTCCTCGGGTGGGTCCGCGATGAAAGATCCCCTGATGCGCCCCGGGAGTGGCATTTCACGGTTGATACGGAATATCATCGGGGATTGTTATCTCCTTGCTACAAGAAAGACGGCCGGGGAAGAGTGACGGTCGTGCTCTCAGTCCCGCGGTTGTTTCAATGTGGAGACCTTCTGAGGAAGCATACGAGCATGGTATAGTGCGCACCGCCGCTACACCCAGGAACGATCTTGGGCTTCACACCATTTACAGCTGCGGGCGATCAGTAAGGATGAAGCCTCACATAAAGGTCACGCACTCTTCATTATCGCATGAGAGGGATAGTAAACTTTTGGGACTAACGCCCAGTTCGGTCGACAGCTACTTGAGAGCATGCGTGTATCTCGAATCGCTATTAGGCCGGTTTAGGTGATCAGCTACTCGCCAAAGTGCCCTAGCGGCGCACCAGAGGTGCTCGCCACACGACGTGCGTGATGGCTTGGATTCGGGGACATGTTATAAGAATCTAACGTCTGGATTCGCTAAGCAGGTTCAACTCGTAGACATTTTCCCATAGCGATGCGGTAGTGGCTGATTGCTGCTGCATTCAGGAATTTCCGAGCCTAATAAATGCGCCCCAAGCCGCTATCGTGAATCGTTCCCCCACCGGGCAGGAGTAACCACCCTTATTCTCCTTCCTGCACGGCGGCATCTTGACTGGGGCCATGTCAAGTTGGCCCCCTTTGCAGATTTCTAGTCGATCTTGACCTTTAACAAATCTCCTAATTGGTCTGTCACGCAGTCCCATAGTGGCAGTAGAAACTCGCAGAAGATCCTACCAGGTCGTTGGCATTGTTTAGCCGAACATACAGCCGTTTGCTGTTCTCTAGTCGGACTATAGGGCTAAGAAAAACAGTCCTCCGGAATGGATTGTTAAAAGATAACACAGTGCAGCGCGGGCGCCCTAACCTTGTGTCCATCGCGACGGGGTCGGCCTCGGGTTAAAACACCCGATAGAGTAAAGTCGCGTTGGACCTACATAGAATACCTTACAACGCAACCTCAGGCCACCTAGTGCTAAGAGGGGGTGGTACGCGATCATACTGGTATCCTACTCTGGAATGTGGATTGCACATCGGGCGGGTTAGATGGCTTGTCTTAAACCTTGCGAGGGTCGTCAAAACGACGTTGCGATTTGCAACTTATTCGAGTACACCCCCTACTTCCCTTTACGATTAAAGGAACTACGCAGACAGCAATTTTCATTCAATTAGAGGCTGATGGGCGAGACTTTGATCGAACTAATCCTCCAAAGTCATGCCACCTTTTGGAAACCTTCACGAGGCTTTTTGGGAACATTAATCCGATTTTTCAAGACCTGCCTGAGGACCGGTGGGTTTGCTGAAAGGGTGGTTAAGACGAATCCGCAGTGTTACCCCGGACGTCTCGGCAAGACACAAGCCTAGCTCGTCGGCTACGATGCACAACCGCTAGCCCTTAAAGAGGTTTGTTCGTGCGGGGGCCGCCTACAATTCAGGTTTAGTTCGTAGACTCTCTTCAGCCGTCACCCCGCTTAGTTATACACTAATTCTACCTATATAGCCAAACGTGCTGGAATTCGGAGAAGAACGGAACCCGGACGGAGTTACCAGCTAAAAAGTTTTAATGCCCTACGCCGA'/>

    <sequence taxon='28' value='CCCGGCTTAGATTATAAGGTTAGGGGGTGTCTTAAAATTTTTGCTAAGGGCTTTACCAGAGGTAGGTAGTTTGAGAGGGTCGATCTCGACAGGAGGTGTGACCAAGTCGGTCAGTGTCGTATGCTTATGAGAGGGAGCCAGAGTTCATATATTCGGGATACTGTGGACAGCGGTTATTCGCTGGCTTAATCAGGCTCGATCAGAGAACCGTTTCCACGTGGTTAAGTGAATGGTCTGGAAGTCTATAGCGTCCAACTTTATCAACGGACTCGCAACTCGCCTCTCGTCGTGTAACCCTGACGACGTTAACCCTAGTCAATTGGCTCCGGACAACATAAGGCAAATTCCTCGGGTGGGTCCGCGATGAAAGATCCCCTGATGCGCCCCGGGAGTGGCATTTCACGGTTGATACGGAATATCATCGGGGATTGTTATCTCCTTGCTACAAGAACGACGGCCGGGGAAAAGTGACGGTCGTGCTCTCAGTCCCGCGGTTGTTTCAATGTGGAGACCTTCTGAGGAAGCGTACGAGCATGGTATAGTGCGCACCGCCGCTACACCCAGGAACGACCTTGGGCTCCACACCATTTACAGCTGCGGGCGATCAGTAAGGATGAAGCCTCACATAAAGGTCACGCACTCTTCATTATCGCATGAGAGGGATAGTAAGCTTTTGGGACTAACGCCCAGTTCGGTCGACAGCTACTTGAGAGCATGCGTGTATCTCGAATCGCTATTAGGCCGGTTTAGGTGATCAGCTACTCGCCAAAGTGCCCTAGCGGCGCACCAGAGGTGCTCGCCACACGAAGTGCGTGATGGCTTGGATTCGGGGACATGTTATAAGAATCTAACGTCTGGATTCGCTAAGCAGGTTCAACTCGTAGACAGTTTCCCATAGTGATGCGGTAGTGGCTGATTGCTGCTGCATTCAGGAATTTCCGAGCCTAATAAATGCACCCCAAGCCGCTATCGTGAATCGTTCCCCCACCGGGCAGGAGTAACCACCCTTATTCTCCTTCCTGCACGGCGGCATCTTGACTGGGGCCATGTCAAGTTGGCCCCCTTTGCAGATTTCTAGTCGATCTTGACCTTTAACAAATCTCCTAATTGGTCTGTCACGCAGTCCCATAGTGGCAGTAGAAACTCGCAGAAGATCCTACCAGGTCGTTGGCATTGTTTAGCCGAACATACAGCCGTTTGCTGTTCTCTAGTCGGACTATAGGGCTAAGAAGAACAGTCCTCCGGAATGGATTGTTAAAAGACATCACAGTGCAGCGCGGGCGCCCTAACATTGTGTCCATCGCGGCGGGGTCGGCCTCGGGTTAAAACACCCGATAGAGTAAAGTCGCGTTGGACCTACATAGAACACCTTACAACGCAACCTCAGGCCACCTAGTGCTAAGAGGGGGTAGTACGCGACCATACTGGTATCCTACTCTGGAATGTGGATTGCACATCGGGCGGGTTAGATGGCTTGTCTTGAACCTTGCGAGGGTCGTCAAAACGACGTTGCGATTTGCAACTTATCCGAGTACACCCCCTACTTCCCTTTACGATTAAAGGAACTACGCAGACAGCGATTTTCATTCAATTAGAGGCTGATGGGCGAGACTTTGATCGAACTAATCCTCCAAAGTCATGCCACCTTTTGGAAACCTTCACGAGGCTTTTTGGGAACATTAATCCGATTTTTCAAGACCTGCCTGAGGACCGGTGGGTTTGCTCAAAGGGTGGTTAAGACGAATCCGCAGTGTTACTACGGACGTCTCGGCAAAACACAAGCCTAGCTCGTCGGCTACGATGCACAACCGCTAGCCCTTAAAGAGGTTTGTTTGTGCGGGGGCCGCCTACAATTCAGGTCTAGTTCGTAGACTCTCTTCAGCCGTCACCCCGCTTAGTTATACACTAATTCTACCTATATAGCCAAACGTGCTGGAATTCGGAGAAGAACGGAACCCGGACGGAGTTACCAGCTAAAAAGTTTTAATGCCCTACGCCGA'/>

    <sequence taxon='49' value='CCCGGCTTAGATTATAAGGTTAGGGGGTGTCTTAAAATTTTTGCTAAGGGCTTTACCAGAGGTAGGTAGTTTGAGAGGGTCGATCTCGACAGGAGGTGTGACCAAGTCGGTCAGTGTCGTATGCTTATGAGAGGGAGCCAGAGTTCATATATTCGGGATACTGTGGACAGCGGTTATTCGCTGGCTTAATCAGGCTCGATCAGAGAACCGTTTCCACGTGGTTAAGTGAATGGTCTGGAAGTCTATAGCGTCCAACTTTATCAACGGACTCGCAACTCGCCTCTCGTCGTGTAACCCTGACGACGTTAACCCTAGTCAATTGGCTCCGGACAACATAAGGCAAATTCCTCGGGTGGGTCCGCGATGAAAGATCCCCTGATGCGCCCCGGGAGTGGCATTTCACGGTTGATACGGAATATCATCGGGGATTGTTATCTCCTTGCTACAAGAACGACGGCCGGGGAAAAGTGACGGTCGTGCTCTCAGTCCCGCGGTTGTTTCAATGTGGAGACCTTCTGAGGAAGCGTACGAGCATGGTATAGTGCGCACCGCCGCTACACCCAGGAACGACCTTGGGCTCCACACCATTTACAGCTGCGGGCGATCAGTAAGGATGAAGCCTCACATAAAGGTCACGCACTCTTCATTATCGCATGAGAGGGATAGTAAGCTTTTGGGACTAACGCCCAGTTCGGTCGACAGCTACTTGAGAGCATGCGTGTATCTCGAATCGCTATTAGGCCGGTTTAGGTGATCAGCTACTCGCCAAAGTGCCCTAGCGGCGCACCAGAGGTGCTCGCCACACGAAGTGCGTGATGGCTTGGATTCGGGGACATGTTATAAGAATCTAACGTCTGGATTCGCTAAGCAGGTTCAACTCGTAGACAGTTTCCCATAGTGATGCGGTAGTGGCTGATTGCTGCTGCATTCAGGAATTTCCGAGCCTAATAAATGCACCCCAAGCCGCTATCGTGAATCGTTCCCCCACCGGGCAGGAGTAACCACCCTTATTCTCCTTCCTGCACGGCGGCATCTTGACTGGGGCCATGTCAAGTTGGCCCCCTTTGCAGATTTCTAGTCGATCTTGACCTTCAACAAATCTCCTAATTGGTCTGTCACGCAGTCCCATAGTGGCAGTAGAAACTCGCAGAAGATCCTACCAGGTCGTTGGCATTGTTTAGCCGAACATACAGCCGTTTGCTGTTCTCTAGTCGGACTATAGGGCTAAGAAGAACAGTCCTCCGGAATGGATTGTTAAAAGACATCACAGTGCAGCGTGGGCGCCCTAACATTGTGTCCATCGCGGCGGGGTCGGCCTCGGGTTAAAACACCCGATAGAGTAAAGTCGCGTTGGACCTACATAGAACACCTTACAACGCAACCTCAAGCCACCTAGTGCTAAGAGGGGGTAGTACGCGACCATACTGGTATCCTACTCTGGAATGTGGATTGCACATCGGGCGGGTTAGATGGCTTGTCTTGAACCTTGCGAGGGTCGTCAAAACGACGTTGCGATTTGCAACTTATCCGAGTACACCCCCTACTTCCCTTTACGATTAAAGGAACTACGCAGACAGCGATTTTCATTCAATTAGAGGCTGATGGGCGAGACTTTGATCGAACTAGTCCTCCAAAGTCATGCCACCCTTTGGAAACCTTCACGAGGCTTTTTGGGAACATTAATCCGATTTTTCAAGACCTGCCTGAGGACCGGTGGGTTTGCTCAAAGGGTGGTTAAGACGAATCCGCAGTGTTACTACGGACGTCTCGGCAAAACATAAGCCTAGCTTGTCGGCTACGATGCACAACCGCTAGCCCTTAAAGAGGTTTGTTTGTGCGGGGGCCGCCTACAATTCAGGTCTAGTTCGTAGACTCTTTTCAGCCGTCACCCCGCTTAGTTATACACTAATTCTACCTATATAGCCAAACGTGCTGGAATTCGGAGAAGAACGGAACCCGGACGGAGTTACCAGCTAAAAAGTTTTAATGCCCTACACCGA'/>

    <sequence taxon='59' value='CCCGGATTAGATTATAAGGTTAGGGGGTGTCTTAAAATTTTTGCTAAGGGCTTTACCAGAGGTAGGTGGTTTGAGAGGGTCGATCTCGACAGGAGGTGTGACCAAGTCGGTCAGTGTCGTATGCTTATGAGAGGGAGCCAGAGTTCATATATTCGGGATACTGTGGACAGCGGTTATTCGCTGGCTTAATCAGGCTCGATCAGAGAACCGTTTCTACGTGGTTAAGTGAATGGTCTGGAAGTCTATAGAGTCCAACTTTATCAACGGACTCGAAACTCGCCTCTCGTCGTGTAACCCCGACGACGTTAACCCTAATCAATTGGCTCCGGACAACATAAGGCAAATTCCTCGGGTGGGTCCGCGATAAAAGATCCCCTGATGCGCCCCGGGAGTGGCATTTCACGGTTGATACGGAATATCATCGGGGATTGTTATGTCCTTGCTACAAGAAAGACGGCCGGGGAAAAGTGACGGTCGTGCTCTCAGTCCCGCGGTTGTTTCAATGTGGAGACCTTCTGAGGAAGCGTACGAGCATGGTATAGTGCGCACCGCCGCTACACCCAGGAACGACCTTGGGCTCCACACCATTTACAGCTGCGGGCGATCAGTAAGGATGAAGCCTCACATAAAGGTCACGCACTCTTCATTATCGCATGAGAGGGATAGTAAGTTTTTGGGACTAACGCCCAGTTCGGTCGACAGCTACTTGAGAGCATGCGTGTATCTCGAATCGCTGTTAGGCCGGTTTAGGTGATCAGCTACTCGCCAAAGTGCCCTAGCGGCGCACCAGAGGTGCTCGCAACACGAAGTGCGTGATGGCTTGGATTCGGGGACATGTTATAAGAATCTAACGTCTAGATTCGCCAAGCAGGTTCAACTCGTAGACAGCTTCCCATAGCGATGCGGTAGTGGCTGATTGCTGCTGCATTCAGGAGTTTCCGAGCCTAATAAATGCACCCCAAGCCGCTATCGTGAATCGTTCCCCCACCGGGCAGGAGTAACCACCCTTATTCTCCTTCCTGCACGGCGGCATCTTGTCTGGGGCCATGTCAAGTTGGCCCCCTTTGCAGATTTCTAGTCGATCTTGACCTTTAACAAATCTCCTAATTGGTCTGTCACGCAGTCCCATAGTGGCAGTAGAAACTCGCAGAAGATCCTACCAGGTCGTTGGCATTGTTTAGCCGAACATACAGCCGTTTGCTGTTCTCTAGTCGGACTATAGGGCTAAGAAGAACAGTCCTCCGGAATGGATTGTTAAAAGACATCACAGTGCAGCGCGGGCGCCCTAACATTGTGTCCATCGCGGCGGGGTCGGCCTCGGGTTAAAACACCCGATAGAGTAAAGTCGCGTTGGACCTACATAGAACACCTTACAACGCAACCTCAGGCCACCTAGTGCTAAGAGGGGGTAGTACGCGATCATACTGGTATCCTACTCTGGAATGTGGATTGCACATCGGGCGGGTTAGATGGCTTGTCTTGAACCTTGCGAGGGTCGTCAAAACGACGTTGCGATTTGCAACTTATCCGAGTACACCCCCTACTTCCCTTTACGATTAAAGGAACTACGCAGACAGCGATCTTCATTCAATTAGAGGCTGATGGGCGAGACTTTGATCGAACTAATCCTCCAAAGTCATGCCACCTTTTGGAAACCTTCACGAGGCTTTTTGGGAACATTAATCCGACTTTTCAAGACCTGCCTGAGGACCGGTGGGTTTGCTCAAAGGGTGGTTAAGACGAATCTGCAGTGTTACTACGGACGTCTCGGCAAGACACAAGCCTAGCTCGTCGGCTACGATGCACAACCGCTAGCCCTTAAAGCGGTTTGTTCGTGCGGGGGCCGCCTACAATTCAGGTTTAGTTCGTAGACTCTCTTCAGCCGTCACCCCGCTTAGTTATACACTAATTCTACCTATATAGCCAAACGTGCTGGAATTCGGAGAAGAACGGAACCCGGACGGAGTTACCAGCTAAAAAGTTTTAATGCCCTACGCCGA'/>

    <sequence taxon='23' value='CCCGGATTAGATTATAAGGTTAGGGGGTGTCTTAAAATTTTTGCTAAGGGCTTTACCAGAGGTAGGTGGTTTGAGAGGGTCGATCTCGACAGGAGGTGTGACCAAGTCGGTCAGTGTCGTATGCTTATGAGAGGGAGCCAGAGTTCATATATTCGGGATACTGTGGACAGCGGTTATTCGCTGGCTTAATCAGGCTCGATCAGAGAACCGTTTCTACGTGGTTAAGTGAATGGTCTGGAAGTTTATAGAGTCCAACTTTATCAACGGACTCGAAACTCGCCTCTCGTCGTGTAACCCTGACGACGTTAACCCTAGTCAATTGGCTCCGGACAACATAAGGCAAATTCCTCGGGTGGGTCCGCGATAAAAGATCCCCTGATGCGCCCCGGGAGTGGCATTTCACGGTTGATACGGAATATCATCGGGGATTGTTATCTCCTTGCTACAAGAAAGACGGCCGGGGAAAAGTGACGGTCGTGCTCTCAGTCCCGCGGTTGTTTCAATGTGGAGACCTTCTGAGGAAGCGTACGAGCATGGTATAGTGCGCACCGCCGCTACACCCAGGAACGACCTTGGGCTCCACACCATTTACAGCTGCGGGCGATCAGTAAGGATGAAGCCTCACATAAAGGTCACGCACTCTTCATTATCGCATGAGAGGGATAGTAAGCTTTTGGGACTAACGCCCAGTTCGGTCGACAGCTACTTGAGAGCATGCGTGTATCTCGAATCGCTATTAGGCCGGTTTAGGTGATCAGCTACTCGCCAAAGTGCCCTAGCGGCGCACCAGAGGTGCTCGCCACACGAAGTGCGTGATGGCTTGGATTCGGGGACATGTTATAAGAATCTAACGTCTGGATTCGCTAAGCAGGTTCAACTCGTAGACAGTTTCCCATAGCGATGCGGTAGTGGCTGATTGCTGCTGCATTCAGGAGTTTCCGAGCCTAATAAATGCACCCCAAGCCGCTATCGTGAATCGTTCCCCCACCGGGCAGGAGTAACCACCCTTATTCTCCTTCCTGCACGGCGGCATCTTGACTGGGGCCATGTCAAGTTGGCCCCCTTTGCAGATTTCTAGTCGATCTTGACCTTTAACAAATCTCCTAATTGGTCTGTCACGCAGTCCCATAGTGGCAGTAGAAACTCGCAGAAGATCCTACCAGGTCGTTGGCATTGTCTAGCCGAACATACAGCCGTTTGCTGTTCTCTAGTCGGACTATAGGGCTAAGAAGAACAGTCCTCCGGAATGGATTGTTAAAAGACATCACAGTGCAGCGCGGGCGCCCTAACATTGTGTCCATCGCGGCGGGGTCGGCCTCGGGTTAAAACACCCGATAGAGTAAAGTCGCGTTGGACCTACATAGAACACCTTACAACGCAACCTCAGGCCACCTAGTGCTAAGAGGGGGTAGTACGCGATCATACTGGTATCCTACTCTGGAATGTGGATTGCACATCGGGCGGGTTAGATGGCTTGTCTTGAACCTTGCGAGGGTCGTCAAAACGACGTTGCGATTTGCAACTTATCCGAGTACACCCCCTACTTCCCTTTACGATTAAAGGAACTACGCAGACAGCGATCTTCATTCAATTAGAGGCTGATGGGCGAGACTTTGATCGAACTAATCCTCCAAAGTCATGCCACCTTTTGGAAACCTTCACGAGGCTTTTTGGGAACATTAATCCGATTTTTCAAGACCTGCCTGGGGACCGGTGGGTTTGCTCAAAGGGTGGTTAAGACGAATCCGCAGTGTTACTACGGACGTCTCGGCAAGACACAAGCCTAGCTCGTCGGCTACGATGCACAACCGCTAGCCCTTAAAGAGGTTTGTTCGTGCGGGGGCCGCCTACAATTCAGGTTTAGTTCGTAGACTCTCTTCAGCCGTCACCCCGCTTAGTTATACACTAATTCTACCTATATAGCCAAACGTGCTGGAATTCGGAGAAGAACGGAACCCGGACGGAGTTACCAGCTAAAAAGTTTTAATGCCCTACGCCGA'/>

    <sequence taxon='33' value='CCCGGATTAGATTATAAGGTTAGGGGGTGTCTTAAAATTTTTGCTAAGGGCTTTACCAGAGGTAGGTGGTTTGAGAGGGTCGATCTCGACAGGAGGTGTGACCAAGTCGGTCAGTGTCGTATGCTTATGAGAGGGAGCCAGAGTTCATATATTCGGGATACTGTGGACAGCGGTTATTCGCTGGCTTAATCAGGCTCGATCAGAGAACCGTTTCTACGTGGTTAAGTGAATGGTCTGGAAGTTTATAGAGTCCAACTTTATCAACGGACTCGAAACTCGCCTCTCGTCGTGTAACCCTGACGACGTTAACCCTAGTCAATTGGCTCCGGACAACATAAGGCAAATTCCTCGGGTGGGTCCGCGATAAAAGATCCCCTGATGCGCCCCGGGAGTGGCATTTCACGGTTGATACGGAATATCATCGGGGATTGTTATCTCCTTGCTACAAGAAAGACGGCCGGGGAAAAGTGACGGTCGTGCTCTCAGTCCCGCGGCTGTTTCAATGTGGAGACCTTCTGAGGAAGCGTACGAGCATGGTATAGTGCGCACCGCCGCTACACCCAGGAACGCCCTTGGGCTCCACACCATTTACAGCTGCGGGCGATCAGTAAGGATGAAGCCTCACATAAAGGTCACGCACTCTTCATTATCGCATGAGAGGGATAGTAAGCTTTTGGGACTAACGCCCAGTTCGGTCGACAGCTACTTGAGAGCATGCGTGTATCTCGAATCGCTATTAGGCCGGTTTAGGTGATCAGCTACTCGCCAAAGTGCCCTAGCGGCGCACCAGAGGTGCTCGCCACACGAAGTGCGTGATGGTTTGGATTCGGGGACATGTTATAAGAATCTAACGTCTGGATTCGCTAAGCAGGTTCAACTCGTAGACAGTTTCCCATAGCGATGCGGTAGTGGCTGATTGCTGCTGCATTCAGGAGTTTCCGAGCCTAATAAATGCACCCCAAGCCGCTATCGTGAATCGTTCCCCCACCGGGCAGGAGTAACCACCCTTATTCTCCTTCCTGCACGGCGGCATCTTGACTGGGGCCATGTCAAGTTGGCCCCCTTTGCAGATTTCTAGTCGATCTTGACCTTTAACAAATCTCCTAATTGGTCTGTCACGCAGTCCCATAGTGGCAGTAGAAACTCGCAGAAGATCCTACCAGGTCGTTGGCATTGTCTAGCCGAACATACAGCCGTTTGCTGTTCTCTAGTCGGACTATAGGGCTAAGAAGAACAGTCCTCCGGAATGGATTGTTAAAAGACATCACAGTGCAGCGCGGGCGCCCTAACATTGTGTCCATCGCGGCGGGGTCGGCCTCGGGTTAAAACACCCGATAGAGTAAAGTCGCGTTGGACCTACATAGAACACCTTACAACGCAACCTCAGGCCACCTAGTGCTAAGAGGGGGTAGTACGCGATCATACTGGTATCATACTCTGGAATGTGGATTGCACATCGGGCGGGTTAGATGGCTTGTCTTGAACCTCGCGAGGGTCGTCAAAACGACGTTGCGATTTGCAACTTATCCGAGTACACCCCCTACTTCCCTTTACGATTAAAGGAGCTACGCAGACAGCGATCTTCATTCAATTAGAGGCTGATGGGCGAGACTTTGATCGAACTAATCCTCCAAAGTCATGCCACCTTTTGGAAACCTTCACGAGGCTTTTTGGGAACATTAATCCGATTTTTCAAGACCTGCCTGGGGACCGGTGGGTTTGCTCAAAGGGTGGTTAAGACGAATCCGCAGTGTTACTACGGACGTCTCGGCAAGACACAAGCCTAGCTCGTCGGCTACGATGCACAACCGCTAGCCCTTAAAGAGGTTTGTTCGTGCGGGGGCCGCCTACAATTCAGGTTTAGTTCGTAGACTCTCTTCAGCCGTCACCCCGCTTAGTTATACACTAATTCTACCTATATAGCCAAACGTGCTGGAATTCGGAGAAGAACGGAACCCGGACGGAGTTACCAGCTAAAAAGTTTTAATGCCCTACGCCGA'/>

    <sequence taxon='41' value='CCCGGATTAGATTATAAGGTTAGGGGGTGTCTTAAAATTTTTGCTAAGGGCTTTACCAGAGGTAGGTGGTTTGAGAGGGTTGATCTCGACAGGAGGTGTGACCAAGTCGGTCAGTGTCGTTTGCTTATGAGAGGGAGCCAGAGTTCATATATTCGGGATACTGTGGACAGCGGTTATTCGCTGGCTTAATCAGGCTCGATCAGAGAACCGTTTCTACGTGGTTAAGTGAATGGTCTGGAAGTTTATAGAGTCCAACTTTATCAACGGACTCGAAACTCGCCGCTCGTCGTGTAACCCTGACGACGTTAACCCTAGTCAATTGGCTCCGGACAACATAAGGCAAATTCCTCGGGTGGATCCGCGATAAAAGGTCCCCTGATGCGCCCCGGGAGTGGCATTTCACGGTTGATACGGAATATCATCGGGGATTGTTATCTCCTTGCTACAAGAAAGGCGGCCGGGGAAAAGTGACGGTCGTGCTCTCAGTCCCGCGGTTGTTTCAATGTGGAGACCTTCTGAGGAAGCGTACGAGCATGGTATAGTGCGCACCGCCGCTACACCCAGGAACGACCTTGGGCTCCACACCATTTACAGCTGCGGGCGATCAGTAAGGATGAAGCCTCACATAAAGGTCACGCACTCTTCATTATCGCATGAGAGGGATAGTAAGCTTTTGGGACTAACGCCCAGTTCGGTCGACAGCTACTTGAGAGCATGCGTGTATCTCGAATCGCTATTAGGCCGGTTTAGGTGATCAGCTACTCGCCAAAGTGCCCTAGCGGCGCACCAGAGGTGCTCGCCACACGAAGTGCGTGATGGCTTGGATTCGGGGACATGTTATAAGAATCTCACGTCTGGATTCGCTAAGCAGGTTCAACTCGGAGACAGTTTCCCATAGCGATGCGGTAGTGGCTGATTGCTGCTGCATTCAGGAGTTCCCGAGCCTAATAAATGCACCCCAGGCCGCTATCGTGAATCGTTCCCCCACCGCGCAAGAGTAACCACCCTTATTCTCCTTCCTGCACGGCGGCATCTTGACTGGGGCCATGTCAAGTTGGCCCCCTTTGCAGATTTCTAGTCGATCTTGACTTTTAACAGATCTCCTAATTGGTCTGTCACGCAGTCCCATAGTGGCAGTAGAAACTCGCAGAAGATCCTACCAGGTCGTTGGCATTGTCTAGCCGAACATACAGCCGTTTGCTGATCTTTAGTCGGACTATAGGGCTAAGAAGAACAGTCCTCCGGAATGGATTGTTAAAAGACATCACAGTGCAGCGCGGGCGCCCTAACATTGTGTCCCTCGCGGCGGGGTCGGCCTCGGGTTAAAACACCCGATAGAGTAAAGTCGCGTTGGACCTACATAGAACACTTTACAACGCAACCTCAGGCCACCTAGTGCTAAGAGGGGGTAGTACGCGATCATACTGGTATCCTACTCTGGAATGTGGATTGCACATCGGGCGGGTTAGATGGCTTGTCTTGAACCTTGCGAGGGTCGTCAAAACGACGTTGCGATTTGCAACTTATCCGAGTACACCCCCTACTTCCCTTTACGATTAAAGAAACTACGCAGACAGCGATCTTCATTCAATTAGAGGCTGATGGGCGAGACTTTGATCGAACTAATCCTCCAAAGTCATGCCACCTTTTGGAAACCTTCACGAGGCTTTTTGGGAACATTAATCCGATTTTTCAAGACCTGCCTGGGGACCGGTGGGTTTGCTCAAAGGGTGGTTAAGACGAATCCGCAGTGTTACTACGGACGTCTCGGCAAGACACAAGCCTAGCTCGTCGGCTACGATGCACAACCGCTAGCCCTTAAAGAGGTTTGTTCGTGCGGGGGCCGCCTACAATTCAGGTTTAGTTCGTAGACTCTCTTCAGCCGTCACCCCGCTTAGTTATACACTAATTCTACCTATATAGCCAAACGTGCTGGAATTCGGAGAAGAACGGAACCCGGACGGAGTTACCAGCTAAAAAGTTTTAATGCCCTACGCCGA'/>

    <sequence taxon='75' value='CCCGGATTAGATTATAAGGTTAGGGGGTGTCTTAAAATTTTTGCTAAGGGCTTTACCAGAAGTAGGTGGTTTGAGAGGGTTGATCTCGACAGGAGGTGTGACTAAGTCGGTCAGTGTCGTTTGCTTATGAGAGGGAGCCAGAGCTCATATATTCGGGATACTGTGGACAGCGGTTATTCGCTGGCTTAATCAGGCTCGATCAGAGAACCGTTTCTACGGGGTTAAGTGAATGGTCTGGAAGTTTATAGAGTCCAACTTTATCAACGGACTCGACACTCGCCTCTCGTCGTGTAACCCTGACGACGTTAACCCTAGTCAATTGGCTCCGGACAACATAAGGCAAATTCCTCGGGTGGGTCCGCAATAAAAGGTCCCCTGATGCGCCCCGGGAGTGGCATTTCACGGTTGATACGGAATATCATCGGGGATTGTTATCTCCTTGCTACAAGAAAGGCGGCCGGAGAAAAGTGACGGTCGTGCTATCAGTCCCGCGGTTGTTTCAATGTGGAGACCTTCTGAGGAAGCGTACGAGCATGGTATAGTGCGCACCGCCGCTACACCCAGGAACGACCTTGGGCTCCACACCATTTACAGCTGCGGGCGATCAGTAAGGATGAAGCCTCACATAAAGGTCACGCACTCTTCATTATCGCATGAGAGGGATAGTAAGCTTTTGGGACTAACGCCCAGTTCGGTCGACAGCTACTTGAGAGCATGCGTGTATCTCGAATCGCTATTAGGCCGGTTTAGGTGATCAGCTACTCGCCAAAGTGCCCTAGCGGCGCACCAGAGGTACTCGCCACACGAAGTGCGTGATGGCTTGGATTCGGGGACATGTTATAAGAATCTCACGTCTGGATTCGCTAAGCAGGTTCAACTCGAAGACAGTTTCCCATAGCGATGCGGTAGTGGCTGATTGCTGCTGCATTCAGGCGGTCCCGAGCCTAATAAATGCACCCCAGGCCGCTACCGTGAATCGTTCCCCCACCGGGCAAGAGTAACCACCCTTATTCTCCTTCCTACACGGCGGCATCTTGACTGGGGCCATGTCAAGTTGGCCCCCTTTGCAGATTTCTAGTCGATCTTGACCTTTAACAGATCTCCTAATTGGTCTGTCACGCAGTCCCATAGTGGCAGTAGAAACTCGCAGAAGATCCTACCAGGTCGTTGGCATTGTCTAGCCGAACATACAGCCGTTTGCTGATCTTTAGCCGGACTATAGGGCTAAGAAGAACAGTCCTCCGGAATGGATTGTTAAAAGACATCACAGTGCAGCGCGGGCGCCCTAACATTGTGTCCATCGCGGCGGGGTCGGCCTCGGGTTAAAACACCCGATAGAGTAAAGTCCGGTTGGACCTACATAGAACACTTTACAACGCAACCTCAGGCCACCTAGTGCTAAGAGGGGGTAGTACGCGATCATACTGGTATCCTACTCTGGAATGTGGATTGCACATAGGGCGGGTTAGATGGCTTGTCTTGAACCTTGCGAGGGTCGTCAAAACGACGTTGCGATTTGCAACTTATCCGAGTACACCCCCTACTTCCCTTTACGATTAAAGGAACTACGCAGACAGCGATCTTCATTCAATTAGAGGCTGATGGGCGAGACTTTGATCGAACTAATCCTCCAAAGTCATGCCACCTTTTGGAAACCTTCACGAGGCTTTTTGGGAACATTAATCCGATTTTTCAAGACCTGCCTGGGGACTGGTGGGTTTGCTCAAAGGGTGGTTAAGACGAATCCGCAGTGTTACTACGGACGTCTCGGCAAGACACAAGCCTAGCTTGTCGGCTACGATGCACAACCGCTAGCCCTTAAAGAGGTTTGTTCGTGCGGGGGCCGCCTACAATTCAGGTTTAGTTCGTAGACTCTCTTCAGCCGTCACCCCGCTTAGTTATACACTAGTTCTACCTATATAGCCAAACGTGCTGGAATTCGGAGAAGAACGGAACCCGCATGGAGTTACCAGCTAAAAAGTTTTAATGCCCTACGCCGA'/>

    <sequence taxon='26' value='CCCGGATTAGATTATAAGGTTAGGGGGTGTCTTAAAATTTTTGCTAAGGGCTTTACCAGAGGTAGGTGGTTTGAGAGGGTCGATCTCGACAGGAGGTGTGACCAAGTCGGTTAGTGTCGTATGCTTATGAGAGAGAGCCAGAGTGCATATATTCGGGATACTGTGGACAGCGGTTATTCGCTGGCTTAATCAGGCTCAATCAGAGAACCGTTTCTACGTGGTTAAGTGAATGGTCTGGAAGTTTATAGAGTCCAACTTTATCAGCGGACTCGAAACTCGTCTCTCGTCGTGTAACCCTGACGACGTTAACCCTAGTCAATTGGCTCCGGACAACATAAGGCAAATTCCTCGGGTGGGTCCGCGATAAAAGATCCCCTGATGCGCCTCGGGAGTGGCATTTCACGGTTGATACGGAATATCATCGGGGATTGTTATCTCCTTGCTACAAGAAAGACGGCCGGGGAAAAGTGACGGTCGTGCTCTCAGTCCCGCGGTTGTTTCAATGTGGAGACCTTCTGAGGAAGCGTACGAGCATGGTATAGTGCGCACCGCCGCTACACCCAGGAACGACCTTGGGCTCCACACCATTTACAGCTGCGGGCGATCAGTAAGGATGAAGCCTCACATAAAGGTCACGCACTCTTCATTATCGCATGAGAGGGATAGTAAGCTTTTGGGACTAACGCCCAGTTCGGTCGGCAGCTACTTGAGAGCGTGCGTGTATCTCGAATCGCTATTAAGCCGGTTTAGGTGATCAGCTACTCGCCAAAGTGCCCTAGCGGCGCACCAGAGGTGCTCGCCACACGAGGTGCGTGATGGCTTGGATTCGGGGACATGTTATAAGGATCTAACGTCTGGATTCGCTAAGCAGGTTCAACTCGTAGACAGTTTCCCATAGCGATGCGGTAGTGGCTGATTGCTGCTGCATTCAGGAGTTTCCGAGCCTAATAAATGCACCCCAAGCCGCTATCGTGAATCGTTCCCCCACCGGGCAGGAGTAACCACCTTTATTCTCCTTCCTGCACGGCGGCATCTTGACTGGGGCCATGTCAAGTTGGCCCCCTTTGCAGATTTCTAGTCGATCTTGACCTTTAACAAATCTCCTAATTGGTCTGTCACGCAGTCCCATAGTGGCAGTAGAAACTCGCAGAAGACCCTACCAGGTCGTTGGCATTGTCTAGCCGAACATACAGCCGTTTGCTGTTCTCTAGTCGGACTATAGGGCTAAGAAGAACAGTCCTCCGGAATGGATTGTTAAAAGACATCACAGTGCAGCGCGGGCGCCCTAACATTGTGTCCATCGCGGCGGGGTCGGTCTCGGGTTAAAACACCCGATAGAGTAAAGTCGCGTTGGACCTACATAGAACACCTTACAAAGCAACCTCAGGCCACCTAGTGCTAAGAGGGGGTAGTACGCGATCATACTGGTATCCTACTCTGGAATGTGGATTGCACATCGGGCGGGTTAGATGGCTTGTCTTGAACCTTGCGAGGGTCGTCAAAACGACGTTGCGATTTGCAACTTATCCGAGTACACCCCCTACTTCCCTTTACGATTAAAGGAACTACGCAGACAGCGATCTTCATTCAATTAGAGGCTGATGGGCGAGACTTTGATCGAACTAATCCTCCAAAGTCATGCCACCTTTTGGAAACCTTCACGAGGCTTTTTGGGAACATTAATCCGATTTTTCAAGACCTGCCTGGGGACCGGTGGGTTTGCTCAAAGGGTGGTTAAGACGAATCCGCAGTGTTACTACGGACGTCTCGGCAAGACACAAGCCTAGCTCGTCGGCTACGATGCACAACCGCTAGCCCTTAAAAAGGTTTGTTCGTGCGGGGGCCGCCTACAATTCAGGTTTAGTTCGTAGACTCTCTTCAGCCGTCACCCCGCTTAGTTATACACTAATTCTACCTCTATAGCCAAACGTGCTGGAATTCGGAGAAGAACGGAACCCGGACGGAGTTACCAGCTAAAAAGTTTTAATGCCCTACGCCGA'/>

    <sequence taxon='79' value='CCCGGATTAGATTATAAGGTTAGGGGGTGTCTTAAAATTTTTGCTAAGGGCTTTACCAGAGGTAGGTGGTTTGAGAGGGTTGATCTCGACAGGAGGTGTGACCAAGTCGGTTAGTGTCGTATGCTTATGAGAGAGAGCCAGAGTGCATATATTCGGGATACTGTGGACCGCGGTTATTTGCTGGCTTAATCAGGCTCAATCAGAGAACTGTTTCTACGTGGTTAAGTGAATGGTCTGGAAGTTTATAGAGTCCAACTTTATCAGCTGACTCGAAACTCGTCTCTCGTCGTGTAACCCTGACGACGTTAACCCTAGTCAATTGGCTCCGGACAACATAAGGCAAATTCCTCGGGTGGGTCCGCGATAAAAGATCCCCTGATGCGCCTCGGGAGTGGCATTTCACGGTTGATACGGAATATCATCGGGGATTGTTATCTCCTTGCTACAAGAAAGACGGCCGGGGAAAAGTGACGGTCGTGCTCCCAGTCCCGCGGTTGTTTCAATGTGGAGACCTTCTGAGGACGCGTACGAGCATGGTATAGTGCGCACCGCCGCTACACCCAGGAACGACCTTGGGCTCCACACCATTTACAGCTGCGGGTGATCAGTAAGGATGAAGCCTCACATAAAGGTCACGCACTCTTCATTATCGCATGAGAGGGATAGTAAGCTTTTGGGACTAACGCCCAGTTCGGTCGGCAGCTACTTGAGAGCGTGCGTGTATCTCGAATCGCTATTAAGCCGGTTTAGGTGATCAGCTACTCGCCAAAGTGCCCTAGCGGCGCACCAGAGGTGCTTGCCATACGAGGTGCGTGGTGGATTGGATTCGGGGACATGTTATAAGAATCTAACGTCTGGATTCGCTAAGCAGGTTCAACTCGTAGACAGTTTCCCATAGCGATGCAGTAGTGGCTGATTGCTGCTGCATTCAGGAGTTTCCGAGCCTAATAAATGCACCCCAAGCCGCTATCGTGAATCATTCCCCCACCGGGCAGGAGTAACCACCTTTATTCTCCTTCCTGCACGGCGGCATCTTGACTGGGGCCATGTCAAGTTGGCCCCCTTCGCAGATTTCTAGTCGATCTTGACCTTTAACAAATCTCCTAATTGGTCTGTCACGCAATCCCATAGTGGCAGTAGAAACTCGCAGAAGACCCTACCAGGTCGTTGGCATTGTCTAGCCGAATATACAGCCGTTTGCTGTTCTCTAGTCGGACTATAGGGCTAAGAAGAACAGTCCTCCGGAATGGATTGTTAAAAGACATCACGGTGCAGCGCGGGCGCCCTAACATTGTGTCCATCGCGGCGGGGTCGGTCTCGGGTTAAAACACCCGATAGAGTAAAGTCGCGTTGGACCTACATAGAACACCTTACAACGCAACCTCAGGCCACCTAGTGCTAAGAGGGGGTAGTACGCAATCATACTGGTATCCTACTCTGGAATGTGGATTGCACATCGGGCGGGTTAGATGGCTTGTCTTGAACCTTGCGAGGGTCGTCAAAACGACGTTGCGATTTGCAACTTATCCGAGTACACCCCCTACTTCCCTTTACGATTAAAGTAACTACGCAGATAGCGATCTTCATTCAATTGGAGGCTGATGGGCGAGACTTTGATCGAACTAATCCTCCAAAGTCATGCCACCTTTTGGAAACCTTCACGAGGCTTTTTGGAAACATTAATCCGATTCTTCAAGACCTGCCTGGAGACCGGTGGGTTTGCTCAAAGGGTGGTTAAGACGAATTCGCAGTGTTACTACGGACGTCCCGGCAAGACACAAGCCTAGCTCGTCGGCTACGATGCACAACCGCTAGCCCTTAAAAAGGTTTGTTCGTGCGGGGGCCGCCTACAATTCAGGTTTAGTTCGTGGACTCTCTTCAGCCGTCACCCCGCTTAGTTATACACTAATTCTACCTCTATAGCCAAACGTGCTGGAATTCGAAGAAGAACGGAACCCGGACGGAGTTACCAGCTAAAAAGTTTTAATGCCCTACGCCGA'/>

    <sequence taxon='32' value='CCCGGATTAGATTATAAGGTTGGGGGGTGTCTTAAAATTTTTGCTAAGGGCTTTACCAGAGGTAGGTGGTTTGAGAGGGTCGATCTCGACAGGAGGTGTGACCAAGTCGGTTAGTATCGTATGCTTATGAGAGGGAGCCAGAGTTCATATATTCGGGATACTGTGGACAGCGGTTATTCGCTGGCTTAATCAGGCTCAATCAGAGAACCGTTTCTACGTGGTTAAGTGAATGGTCTGGAAGTTTATAGAGTCCAACTTTACCAGCGGACTCGAAACTCGTCTCTCGTCGTGTAACCCTGACGACGTTAACCCTAGTCAATTGGCTCCGGACAACATAAGGCAAATTCCTCGGGTGGGTCCGCGATAAAAGATCCCCTGATGCGCCCCGGGAGTGGCATTTCACGGTTGATACGGAATATCATCGGGGATTGTTATCTCCTTGCTACAAGACAGACGGCCGGGGAAAAGTGACGGTCGTGCTCTCAGTCCCGCGGTTGTCTCAATGTGGAGACCTTCTGAGGAAGCGTACGAGCATGGTATAGTGCGCACCGCCACTACACCCAGGAACGACCTTGGGCTCCACACCATTTACAGCTGCGGGCGATCAGTAAGGATGAAGCCTCACATAAAGGTCACGCACTCTTCATTATCGCATGAGAGGGATAGTAAGCTTTTGGGACTAACGCCCAGTTCGGTCGGCAGCTACTTGAGAGCGTGCGTGTATCTCGAATCGCTATTAAGCCGGTTTAGGTGATCAGCTACTCGCCAAAGTGCCCTAGCGGCGCACCAGAGGTGCTCGCCACACGAGGTGCGTGATGGCTTGGATTCGGGGACATGTTATAAGAATCTAACGTCTGGATTCGCTAAGCAGGTTCAACTCGTAGACAGTTTCCCATAGCGATGCGGTAGTGGCTGATTGCTGCTGCATTCAGGAGTGTCCGAGCCTAATAAATGCACCCCAAGCCGCTATCGTGAATCGTTCCCCTACCGGGCAGGAGTAACCACCTTTATTCTCCTTCCTGCACGGCGGCATCTTGACTGGGGCCATGTCAAGTTGGCCCCCTTTGCAGACTTCTAGTCGATCTTGACCTTTAACAAATCTCCTAATTGGTCTGTCACGCAGTCCCATAGTGGCAGTAGAAACTCGCAGAAGATCCTACCAGGTCGTTGGCATTGTCTAGCCGAATATACAGCCGTTTGCTGTTCTCTAGTCGGACTATAGGGCTAAGAAGAACAGTCCTCCGGAATGGATTGTTAAAAGACATCACAGTGCAGCGCGGGCGCCCTAACATTGTGTCCATCGCGGCGGGGTCGGTCTCGGGTTAAAACACCCGATAGAGTAAAGTCGCGTTGGACCTACATAGAACATCTTACAACGCAACCTCAGGCCACCTAGTGCTAAAAGGGGGTAGTACGCGATCATACTGGTATCCTACTCTGGAATGTGGATTGCACATCGGGCGGGTTAGATGGCTTGTCATGAACCTTGCGAGGGTCGTCAAAACGACGTTGCGATTTGCAACTTATCCGAGTACACCCCCTACTTCCCTTTACGATTAAAGGAACTACGCAGACAGCGATCTTCATTCAATTAGAGGCTGATGGGCGAGACTTTGATCGAACTAATCCTCCAAAGTCATGCCACCTTTTGGAAACCTTCACGAGGCTTTTTGGGAACATTAATCCGATTTTTCAAGACCTGCCTGGGGACCGGTGGGTTTGCTCAAAGGGTGGTTAAGACGAATCCGCAGTGTTACTACGGACGTCTCGGCAAGACACAAGCCTAGCTCGTTGGCTACGATGCACAACCGCTAGCCCTTAAAAAGGTTTGTTCGTGCGGGGGCCGCCTACAGTTCAGGTTTAGTTCGTAGACTCTCTTCAGCCGTCACCCCGCTTAGTTATACACTAAGTCTACCTCTATAGCCAAACGTGCTGGAGTTCGGAGAAGAACGGAACCCGGACGGAGTTACCAGCTAAAAAGTTTTAATGCCCTACGCCGA'/>

    <sequence taxon='53' value='CCCGGATTAGATTATAAGGTTAGGGGGTGTCTTAAAATTTTTGCTAAGGGCTTTACCAGAGGTAGGTGGTTTGAGAGGGTCGATCTCGACAGGAGGTGTGACCAAGTCGGTTAGTGTCGTATGCTTATGAGAGGGAGCCAGAGTTCATATATTCGGGATACTGTGGACAGCGGTTATTCGCTGGCTTAATCAGGCTCAATCAGAGAACCGTTTCTACGTGGTTAAGTGGATGGTCTGGAAGTTTATAGAGTCCAACTTTATCAGCGGACTCGAAACTCGTCTCTCGTCGTGTAACCCTGAAGACGTTAACCCTAGTCAATTGGCTCCGGACAACATAAGGCAAATTCCTCGGGTGGGTCCGCGATAAAAGATCCCCTGATGCGCCCCGGGAGTGGCATTTCACGGTTGATACGGAATATCATCGGGGATTGTTATCTCCTTGCTACAAGACAGACGGCCGGGGAAAAGTGACGGTCGTGCTCTCAGTCCCGCGGTTGTTTCAATGTGGAGACCTTCTGAGGAAGTGTACGAGCATGGTATAGTGCGCACCGCCGCTGCACCCAGGAACGACCTTGGGCTCCACACCATTTACAGCTGCGGGCGATCAGTAAGGATGAAGCCTCACATAAAGGTCACGCACTCTTCATTATCGCATGAGAGGGATAGTAAGCTTTTGGGACTAACGCCCAGTTCGGTCGGCAGCTACTTGAGAGCGTGCGTGTATCTCGAATCGCTATTGAGCCGGTTTAGGTGATCAGCTACTCGCCAAAGTGCCCTAGCGGCGCACCAGAGGTGCTCGCCACACGAGGTGCGTGATGGCTTGGATTCGGGGACATGTTATAAGAATCTAACGTCTGGATTCGCTAAGCAGGTTCAACTCGTAGACAGTTTCCCATAGCGATGCTGTAGTGGCTGATTGCTGCTGCATTCAGGAGTGTCCGAGCCTAATAAATGCACCCCAAGCCGCTATCGTGAATCGTTCCCCTACCGGGCAGGAGTAACCACCTTTATTCTCCTTCCTGCACGGCGGCATCTTGACTGGGGCCATGTCAAGTTGGCCCCCTTTGCAGACTTCTAGTCGATCTTGACCTTTAACAAATCTCCTAATTGGTCTGTCACGCAGTCCCATAGTGGCAGTAGAAACTCGCAGAAGATCCTACCAGGTCGTTGGCATTGTCTAGCCGAATATACAGCCGTTTGCTGTTCTCTAGTCGGACTATAGGGCTAAGAAGAACAGTCCTCCGGAATGGATTGTTAAAAGACATCACAGTGCAGCGCGGGCGCCCTAACATTGTGTCCATCGCGGCGGGGTCGGTCTCGGGTTAAAACACCCGATAGAGTAAAGTCGCGTTGGACCTACATAGAACATCTTACAACGCAACCTCAGGCCACCTAGTGCTAAAAGGGGGTAGTACGCGATCATACTGGTATCCTACTCTGGAATGTGGATTGCACATCGGGCGGGTTAGATGGCTTGTCATGAACCTTGCGAGGGTCGTCAAAACGACGTTGTGATTTGCAATTTATCCGAGTACACCCCCTACTTCCCTTTACGATTAAAGGAACTACGCAGACAGCGATCTTCATTCAATTAGAGGCTGATGGGCGAGACTTTGATCGGACTAATCCTCCAAAGTCATGCCACCTTTTGGAAACCTTCACGAGGCTTTTTGGGAACATTAATCCGATTTTTCAAGACCTGCCTGGGGACCGGTGGGTTTGCTCAAAGGGTGGTTAAGACGAATCCGCAGTGTTACTACGGACGTCTCGGCAAGACACAAGCCTAGCTCGTTGGCTACGATGCACAACCGCTAGCCCTTAAAAAGGTTTGTTCGTGCGGGGGCCGCCTACAGTTCAGGTTTAGTTCGTAGACTCTCTTCAGCCGTCACCCCGCTTAGTTATACACTAATTCTACCTCTATAGCCAAACGTGCTGGAATTCGGAGAAGAACGGAACCCGGACGGAGTTACCAGCTAAAAAGTTTTAATGCCCTACGCCGA'/>

    <sequence taxon='42' value='CCCGGATTAGATTATAAGGTTAGGGGGTGTCTTAAAATTTTTGCTAAGGGCTTTACCAGAGGTAGGTGGTTTGAGAGGGTCGATCTCGACAGGAGGTGTGACCAAGTCGGTTAGTGTCGTATGCTTATGAGAGGGAGCCAGAGTTCATATATTCGGGATACTGTGGACAGCGGTTATTCGCTGGCTTAATCAGGCTCAATCAGAGAACCGCTTCTACGTAGTTAAGCGAATGGTCTGGAAGTTTATAGAGTCCAACTTTATCAGCGGACTCGAAACTCGTCTCTCGTCGTGTAACCCTGACGACGTTAACCCTAGTCAATTGGCTCCGGACAACATAAGGCAAATTCCTCGGGTGGGTCCGCGATAAAAGATCCCCTGATGCGCCCCGGGAGTGGCATTTCACGGTTGATACGGAATATCATCGGGGATTGTTATCTCCTTGCTACAAGAAAGACGGCCGGGGAAAAGTGACGGTCGTGCTCTCAGTCCCGCGGTTGTTTCAATGTGGAGACCTTCTGAGGAAGCGTACGAGCATGGTATAGTGCGCACTGCCGCTACACCCAGGAACGACCTTGGGCTCCACACTATTTACAGCTGCGGGCGATCAATAAGTATGAAGCCTCGCATAAAGGTCACGCACTCTTCATTATCGCATGAGAGGGATAGTAAGCTTTTGGGACGAACGCCCAGTTCGGTCGGCAGCTACTTGAGAGCGGGCGTGTATCTCGAATCGCTATTAAGCCGGTTTAGGTGATCAGCTACTCGCCAAAGTGCCCTAGCGGCGCACCAGAGGTGCTCGCCACACGAGGTGCGTGATGGCTTGGATTCGGGGACATGTTATAAGAATCTAACGTCTGGATTCGCTAAGCACGTTTAACTCGTAGACAGTTTCCCATAGCGATGCGGTAGTGGCTGATTGCTGCTGCATTCAGGAGTGTCCGAGCCTAATAAATGCACCCCAAGCCGCTATCGTGAATCGTTCCCCCACCGGGCAGGAGTAACCACCTTTATTCTCCTTCCTGCACGGCGGCATCTTGACTGGGGCCATGTCAAGTTGGCCCCCTTTGCAGACTTCTAGTCGATCGTGACCCTTAACAAATCTCCTAATTGGGCTGTCACGCAGTCCCATAGTGGCAGTAGAAACTCGCAGAAGATCCTACCAGGTCGTTGGCATTGTCTAGCCGAACCTACAGCCGTTTGCTGTTCTCTAGTCGGACTATAGGGCTAAGAAGAACAGTCCTCCGGAATGGATTGTTAAAAGCCATCACAGTGCAGCGCGGGCGCCCTAACATTGTGTCCATCGCGGCGGGGTCGGTCTCGGGTTAAAACACCCGATAGAGTAAAGTCGCGTTGGACCTACATAGAACACCTTACAACGCAACCTCAGGCCACCTAGTGCTAAGAGGGGGTAGTACGCGATCATACTGGTATCCTACTCTGGAATGTGGATTGCACGTCGGGCGGGTTAGATGGCTTGTCTTTAACCTTGCGAGGGTCGTCAAAACGACGTTGCGATTTGCAACTTATCCGAGTACACCCCCTACTTGCCTTTACGATTAAAGGAACTACGCAGACAGCGATCTTCATTCCATTAGAGGCTGATGGGCGAGACTTTGATCGAACTAATCCTCCAAAGTCATGCCACCTTTTGGAAACCTTCACGAGGCTTTTTAGGAACATTAATCCCATTTTTCAGGACCTGCCTGGGGACCGGTGGGTTTGCTCAAAGGGTGGTTAAGACGAATCCGCAGTGTTACTACGGACGTCTCGGCAAGACACAAGCCTAGCTCGTCGGCTACGATGCACAACCGCTAGCCCTTAAAAAGGTTTGTTCGTGCGGGGGCCGCCTACAATTCAGGTTTAGTTCGTAGACTCTCTTCAGCCGTCACCCCGCTTAGTTATACACTAATTCTACCTCTATAGCCAAACGTGCTGGAATTCGGAGAAAAACGGAACCCGGACGGAGTTACCAGCTAAAAAGTTTTAATGCCCTACGCCGA'/>

    <sequence taxon='61' value='CCCGGATTAGATTATAAGGTGAGGGGGTGTCTTAAAATTTTTGCTAAGGGCTTTACCAGAGGTAGGTGGTTTGAGAGGGTCGATCTCGACAGGAGGTGTGACCAAGTCGGTTAGTGTCGTATGCTTATGAGAGGGAGCCAGAGTTCATATATTCGGGATACTGTGGACAGCGGTTATTCGCTGGCTTAATCAGGCTCAATCAGAGAACCGCTTCTACGTGGTTAAGTGAATGGTCTGGAAGTTTATAGAGTCCAACTTTATCAGCGGACTCGAAACTCGTCTCTCGTCGTGTAACCCTGACGACGTTAACCCTCGTCAATTGGCTCCGGACAACATAAGGCAAATTCCTCGGGTGGGTCCGCGATAAAAGATCCCCTGATGCGCCCCGGGAGTGGCATTTCACGGTTGATACGGAATATCATCGGGGATTGTTATCTCCTTACTACAAGAAAGACGGCCGGGGAAAAGTGACGGTCGTGCTCTCGGTCCCGCGGTTGTTTCAATGTGGAGACCTTCTGAGGAAGTGTACGAGCATGGTATAGTGCGCACCGCCGCTACACCCAGGAACGACCTTGGGCTCCACACCATTTACAGCTGCGGGCAATCAGTAAGGATGAAGCCTCACATAAAGGTCACGCACTCTTCATTATCGCATGAGAGGGATAGTAAGCTTTTGGGACTAACGCCCAGTTCGGTCGGCAGCTACTTGAGAGCGTGTGTGTATCTCGAATCGCTATTAAGCCGGTTCAGGTGATCAGCTACTCGCCAAAGTGCCCTAGCGGCGCACCAGAGGTGCTCGCCACACGAGGTGCGTGATGGCTTGGATTCGGGGACATGTTATAAGAATCTAACGTCTGGATTCGCTAAGCACGTTCAACTCGTAGACAGTTTCCCATAGCGATGCGGTAGTGGCTGATTGCTGCTGCATTCAGGAGTGTCCGAGCCTAATAAATGCACCCCAAGCCGCTATCGTGAATCGTTCCCCCACCGGGCAGGAGTAACCACCTTTATTCTCCTTCCTGCACGGCGGCATCTTGACTGGGGCCATGTCAAGTTGGCCCCCTTTGCAGACTTCTAGTCGATCTTGACCTTTAACAAATCTCCTAATTGGGCTGTCACGCAGTCCCATAGTGGCAGTAGAAACTCGCAGAAGATCCTACCAGGTCGTTGGCATTGTCTAGCCGGACATACAGCCGTTTGCTGTTCTCTAGTCGGACTATAGGGCTAAGAAGAACAGTCCTCCGGAATGGATTGTTAAAAGCCATCACAGTGCAGCGCGGGCGCCCTAACATTGTGTCCATCGCGGCGGGGTCGGTCTCGGGTTAAAACACCCGATAGAGTAAAGTCGCGTTGGACCTACATAGAACACCTTACAACGCAACCTCAGGCCACCTAGTGCTAAGAGGGGGTAGTACGCGATCATACTGGTATCCTACTCTGGAATGTGGATTGCACATCGGGCGGGTTAGATGGCTTGTCTTGAACCTTGCGAGGGTCGTCAAAACGACGTTGCGATTTGCAACTTATCCGAGTACACCCCCTACTTCCCTTTACGATTAAAGGAACTACGCAGACAGCGATCTTCATTCAATTAGAGGCTGATGGGCGAGACTTTGATCGAACTAATCCTCCAAAGTCATGCCACCTTTTGGAAACCTTCGCGAGGCTTTTTGGGAACATTAATCCGATTTTTCAAGACCTGCCTGGGGACCGGTGGGTTTGCTCAAAGGGTGGTTAAGAGGAATCCGCAGTGTTACTACGGACGTCTCGGCAAGACACAAGCCTAGCTCGTCGGCTACGATGCACAACCGCTAGCCCTTAAAAAGGTTTGTTCGTGCGGGGGCCGCCTACAATTCAGGTTTAGTTCGTAGACTCTCTTCAGCCGTCACCCCGCTTAGTTATACACTAATTCTACCTCTATAGCCAAACGTGCTGGAATTCGGAGAAGAACGGAACCCGGACGGAGTTACCAGCTAAAAAGTTTTAATGCCCTACGCCGA'/>

    <sequence taxon='6' value='CCCGGATTAGATTATAAGGTTAGGGGGTGTCTTAAAATTTTTGCTAAGGGCTTTACCAGAGGTAGGTGGTTTGAGAGGGTCGATCTCGACAGGAGGTGTGACCAAGTCGGTCAGTGTCGTATGCTTATGAGAAGGAGCCAGAGTTTATATATTCGGGATACTGTGGACAGCGGTTATTCGCTGGCTTAATCAGGCTCGATCAGAGAACCGTTTCTACGTGGTTAAGTGAATGGTCTGGAGGTTTATAGAGTCCAACTTTATCAGCGGACTCGAAACTCGCCTCTCGTCGTGTAACCCTGACGACGTTAACCCTAGTCAATTGGCTCCGGACAATATAAGGCAAATTCCTCGGGTGGGTCCGCGATAGAAGATCCCCTGATGCGCCCCGGGAGTGGCATTTCACGGTTGATACGGAATATCATCGGGGATTGTTATCTCCTTGCTACAAGAAAGACGGCCGGGGAAAAGTGACGGTCGTGCTCTCAGTCCCGCGGTTGTTCCAATGTGGAGACCTTCTGAGGAAGCGTACGAGCATGGTATAGTGCGCACCGCCGCTACACCCAGGAACGACCTTGGGCCCCACACCATTTACAGCTGCGGGCGATCAGTAAGGATGAAGCCTCACATAAAGGTCACGCACTCTTCATTATCGCATGAGAGGGATAGCAAGCTTTTGGGACTAACGCCCAGTTCGGTCGACAGCTACTTGAGAGCATGCGTGTATCTCGAATCGCTATTAGGCCGGTTTAGGTGATCAGCTACTCGCCAAAGTGCCCTAGCGGCGCACCAGAGGTGCTCGCCACACGAGGTGCGTGATGGCTTGGATTCGGGGACATGTTATAAGAATCTAACGTCTGGATTCGCTAAGCAGGTTCAACTCGTAGACAGTTTCCCATAGTGATGCGGTAGTGGCTGATTGCTGCTGCATTCAGGAATTTCCGAGCCTAATAAATGCACCCCAAGCCGCTATCGTGAATCGTTCCCCCACCGGGCAAGAGTAACCACCTTTATTCTCCTTCCTGTACGGCGGCATCTTGACTGGGGCCATGTCAAGTTGGCCCCCTTTGCAGATTTCTAGTCGATCTTGACCTTTAACAAATCTCCTAATTGGTCTGTCACGCAGCCCCATAGTGGCAGTAGAAACTCGCAGAAGATCCTACCAGGTCGTTGGCATTGCCTAGCCGAACATACAGCCGTTTGCTGTTCTCTAGTCGGACTATAGGGCTAAGAAGAACAGTCCTCCGGAATGGATTGTTAAAAGACATCACAGTGCAGCGCGGGCGCCCTAACATTGTGTCCATCGCGGCGGGGTCGGTCTCGGGTTAAAACACCCGATAGAGTAAAGTCGCGTTGGACCTACATAGAACACCTTACAACGCAACCTCAGGCCACCTAGTGCTAAGAGGGGGTAGTACGCGATCATACTGGTATCCTACTCTGGAATGTGGATTGCACATCGGGCGGGTTAGATGGCTTGTCTTGAACCTTGCGAGGGTCGTCAAAACGACGTTGCGATTTGCAACTTATCCGAGTACACCCCCTACTTCCCTTTACGATTAAAGGAACTACGCAGACAGTGATCTTCATTCAATTAGAGGCTGATGGGCGAGACTTTGATCGAACTAATCCTCCAAAGTCATGCCACCTTTTGGAAACCTTCACGAGGCTTTTTGGGAACATTAATCCGATTTTTCAAGAGCTGCCTGGGGACCGGTGGGTTTGCTCAAAGGGTGGTTAGGACGAATCCGCAGTGTTACTACGGACGTCTCGGCAAGACACAAGCCTAACTCGTCGGCTACGATGCACAACCGCTAGCCCTTAAAAAGGTTTGTTCGTGCGGGGGCCGCCTACAATTCACGTTTAGTTCGTAGACTCTCTTCAGCCGTTACCCCGCTTAGTTATACACTAATTCTACCTATATAGCCAAACGTGCTGGAATCCGGAGAAGAACGGAACCCGGACGGAGTTACCAGCTAAAAAGTTTTAATGCCCTACGCCGA'/>

    <sequence taxon='16' value='CCCGGATTAGATTATAAGGTTAGGGGGTGTCTTAAAATTTTTGCTAAGGGCTTTACCAGAGGTAGGTGGTTTGAGAGGGTCGATCTCGACAGGAGGTGTGACCAAGTCGGTCAGTGTCGTATGCTTATGAGAAGGAGCCAGAGTTTAAATATTCGGGATACTGTGGACAGCGGTTATTCGCTGGCTTAACCAGGCTCGATCAGAGAACCGTTTCTACGTGGTTAAGTGAATGGTCTGGAGGTTTATAGAGTCCAACTTTATCAGCGGACTCGAAACTCGCCTCTCGTCGTGTAACCCTGACGACGTTAACCCTAGTCAATTGGCTCCGGACAATATAAGGCAAATTCCTCGGGTGGGTCCGCGATAGAAGATCCCCTGATGCGCCCCGGGAGTGGCATTTCACGGTTGATACGGAATATCATCGGGGATTGTTATCTCCCTGCTACAAGAAAGACGGCCGGGGAAAAGTGACGGTCGTGCTCTCAGTCCCGCGGTTGTTCCAATGTGGAGACCTTCTGAGGAGGCGTACGAGCATGGTATAGTGCGCACCGCCGCTACACCCAGGAACGACCTTGGGCCCCACACCATTTACAGCTGCGGGCGATCAGTAAGGATGAAGCCTCACATAAAGGTCACGCACTCTTCATTATCGCATGAGAGGGATAGCAAGCTTTTGGGACTAACGCCCAGTTCGGTCGACAGCTACTTGAGAGCATGCGTGTATCTCGAATCGCTATTAGGCCGGTTTAGGTGATCAGCTACTCGCCAAAGTGCCCTAGCGGCGCACCAGAGGTGCTCGCCACACGAGGTGCGTGATGGCTTGGATTCGGGGACATGTTATAAGAATCTAACGTCTGGATTCGCTAAGCAGGTTCAACTCGTAGACAGTTTCCCATAGTGATGCGGTAGTGGCTGATTGCTGCTGCATTCAGGAATTTCCGAGCCTAATAAATGCACCCCAAGCCGCTATCGTGAATCGTTCCCCCACCGGGCAAGAGTAACCACCTTTATTCTCCTTCCTGTACGGCGGCATCTTGACTGGGGCCATGTCAAGTTGGCCCCCTTTGCAGATTTCTAGTCGATCTTGACCTTTAACAAATCTCCTAATTGGTCTGTCACGCAGCCCCATAGTGGCAGTAGAAACTCGCAGAAGATCCTACCAGGTCGTTGGCATTGTCTAGCCGAACATACAGCCGTTTGCTGTTCTCTAGTCGGACTATAGGGCTAAGAAGAACAGTCCTCCGGAATGGATTGTTAAAAGACATCACAGTGCAGCGCGGGCGCCCTAACATTGTGTCCATCGCGGCGGGGTCGGTCTCGGGTTAAAACACCCGATAGAGTAAAGTCGCGTTGGACCTACATAGAACACCTTACAACGCAGCCTCAGGCCACCTAGTGCTAAGAGGGGGTAGTACGCGATCATACTGGTATCCTACTCTGGAATGTGGATTGCACATCGGGCGGGTTAGATGGCTTGTCTTGAACCTTGCGAGGGTCGTCAAAACGACGTTGCGATTTGCAACTTATCCGAGTACACCCCCTACTTCCCTTTACGATTAAAGGAACTACGCAGACAGTGATCTTCATTCAATTAGAGGCTGATGGGCGAGACTTTGATCGAACTAATCCTCCAAAGTCATGCCACCTTTTGGAAACCTTCACGAGGCTTTTTGGGAACATTAATCCGATTTTTCAAGAGCTGCCTGGGGACCGGTGGGTTTGCTCAAAGGGTGGTTAGGACGAATCCGCAGTGTTACTACGGACGTCTCGGCAAGACACAAGCCTAAATCGTCGGCTACGATGCACAACCGCTAGCCCTTAAAAGGGTTTGTTCGTGCGGGGGCCGCCTACAATTCACGTTTAGTTCGTAGACTCTCTTCAGCCGTTACCCCGCTTAGTTATACACTAATTCTACCTATATAGCCAAACGTGCTGGAATCCGGAGAAGAACGGAACCCGGACGGAGTTACCAGCTAAAAAGTTTTAATGCCCTACGCCGA'/>

    <sequence taxon='80' value='CCCGGATTAGATTATAAGGTTAGGGGGTATCTTAAAATTTTTGCTAAGGGCTTTACCAGAGGTAGGTGGTTTGAGAGGGTCGATCTCGACAGGAGGTGTGACCAAGTCGGTCAGTGTCGTATGCTTATGAGAAGGAGCCAGAGTTTAAATATTCGGGATACTGTGGACAGCGGTTATTCGCTGGCTTAATCAGGCTCGATCAGAGAACCGTTTCTACGTGGTTAAGTGAATGGTCTGGAGGTTTATAAAGTCCAACTTTATCAGCGGACTCGAAACTTGCCTCTCGTCGTGTAACCCTGACGACGTTAATCCTAGTCAATTGGCTCCGGACAATATAAGGCAAATTCCTCGGGTGGGTCCGCGATAGAAGATCCCCTGATGCGCCCCGGGAGTGGCATTTCACGGTTGATACGGAATATCATCGGGGATTGTTATCTCCCTGCTACAAGAAAGACGGCCGGGGAAAAGTGACGGACGTGCTCTCAGTCCTGTGGTTGTTCCAATGTGGAGACCTTCTGAGGAGGCGTACGAGCATGGTATAGTGCGCACCGCCGCTAAACCCAGGAACGACCTTGGGCCCCACACCATTTACAGCTGCGGGCGAGCAGTAAGGATGAAGCCTCACATAAAGGTCACGCACTCTTCAGTAGCGCATGAGAGGGATAGCAAGCTTTTGGGACTAACGCCCAGTTCGGTCGACAGCTACTTGAGAGCATGCGTGTATCTCGAATCGCTATTAGGCCGGTTTAAGTGATCAGCTACTCGCCAAAGTGCCCTAGCGGCGCACCAGAGGTGCTCGCCACACGAGGTGCGTGATGGCTTGGATTCGGGGACATGTTATAAGAATCTAACGTCTGGATTCGCTAAGCAGGTTCAACTCGTAGACATTTTCCCATAGTGATGCGGTAGTGGCTGATTGCTGCTGCATTCAGGGATTTCCGAGCCTAATAAATGCACCCCAAGCCGCTATCGTGAGTCGTTCCCCCACCGGGCAAGAGTAACCACCTTTATTCTCCTTCCTGTACGGCGGCATCTTGACTGGGGCCATGTCAAGTTGGCCCCCTTTGCAGATTTCTAGTCGATCTTGACGTTTAAAAAATCTCCTAATTGGTCTGTCGCGCAGCCCCATAGTGGCAGTAGAAACTCGCAGAAGATCTTACCAGGTCGTTGGCATTGTCTAGCCGAACATACAGCCGTTTGCTGTTCTCTAGTCGGACTATAGGGCTAAGAAGAACAGTCCTCCGGAATGGATTGTTAAAAGACGTCACAGTGCAGCGCGGGCGCCCTAACATTGTGTCCATCGCGGCGGGGTCGGTCTCGGGTTAAAACACCCGATAGAGTAAAGTCGCGTTGGACCTACATAGAACACCTTACAACGCAGCCTCAGGCCACCTAGTGCTAAGAGGGGGTAGTACGCGATCATACTGGTATCCTACTCTGGAATGTGGATTGCACATCGGGCGGGTTAGATGGCTTGTCTTGAACCTTGCGAAGGTCGTCAAAACGACGTTGCGATTTGCAACTTATCCGAGTACACCCCCTACTTCCCTTTACGATTAAAGGAACTACGCAGACAGTGATCTTCATTCAATTAGAGGCTGATGGGCGAGACTTTGATCGAACTAATCCTCCAAAGTCATGCCACCTTTTGGAAACCTTCACGAGGCTTTTTGGGAACATTAATCCGATTTTTCAAGAGCTGCCTGGGGACCGGTGGGTTTGCTCAAAGGGTGGTTAGGACGAATCCGCAGTGTTACTACGGACGTCTCGGCAAGACACAAGCCTAAATCGTCGGCTACAATGCACAACCGCTAGCCCTTAAAAGGGTTTGTTCGTGCGGGGGCCGCCTACAATTCACGTTTAGTTCGTAGACTCTCTTCAACCGTTACCCCGCTTAGTTATACACTAATTCTACCTATATTGCCAAACGTGCTGGAATCCGGAGAAGAACGGAACCCGGACGGAGTTACCAGCTAAAAAGTTTTAATGCCCTACGCCGA'/>

    <sequence taxon='81' value='CCCGGATTAGATTATAAGGTTAGGGGGTATCTTAAAATTTTTGCTAAGGGCTTTACCAGAGGTAGGTGGTTTGAGAGGGTCGATCTCGACAGGAGGTGTGACCAAGTCGGTCAGTGTCGTATGCTTATGAGAAGGAGCCAGAGTTTAAATATTCGGGATACTGTGGACAGCGGTTATTCGCTGGCTTAATCAGGCTCGATCAGAGAACCGTTTCTACGTGGTTAAGTGAATGGTCTGGAGGTTTATAAAGTCCAACTTTATCAGCGGACTCGAAACTTGCCTCTCGTCGTGTAACCCTGACGACGTTAATCCTAGTCAATTGGCTCCGGACAATATAAGGCAAATTCCTCGGGTGGGTCCGCGATAGAAGATCCCCTGATGCGCCCCGGGAGTGGCATTTCACGGTTGATACGGAATATCATCGGGGATTGTTATCTCCCTGCTACAAGAAAGACGGCCGGGGAAAAGTGACGGACGTGCTCTCAGTCCTGTGGTTGTTCCAATGTGGAGACCTTCTGAGGAGGCGTACGAGCATGGTATAGTGCGCACCGCCGCTAAACCCAGGAACGACCTTGGGCCCCACACCATTTACAGCTGCGGGCGAGCAGTAAGGATGAAGCCTCACATAAAGGTCACGCACTCTTCAGTAGCGCATGAGAGGGATAGCAAGCTTTTGGGACTAACGCCCAGTTCGGTCGACAGCTACTTGAGAGCATGCGTGTATCTCGAATCGCTATTAGGCCGGTTTAAGTGATCAGCTACTCGCCAAAGTGCCCTAGCGGCGCACCAGAGGTGCTCGCCACACGAGGTGCGTGATGGCTTGGATTCGGGGACATGTTATAAGAATCTAACGTCTGGATTCGCTAAGCAGGTTCAACTCGTAGACATTTTCCCATAGTGATGCGGTAGTGGCTGATTGCTGCTGCATTCAGGGATTTCCGAGCCTAATAAATGCACCCCAAGCCGCTATCGTGAGTCGTTCCCCCACCGGGCAAGAGTAACCACCTTTATTCTCCTTCCTGTACGGCGGCATCTTGACTGGGGCCATGTCAAGTTGGCCCCCTTTGCAGATTTCTAGTCGATCTTGACGTTTAAAAAATCTCCTAATTGGTCTGTCGCGCAGCCCCATAGTGGCAGTAGAAACTCGCAGAAGATCCTACCAGGTCGTTGGCATTGTCTAGCCGAACATACAGCCGTTTGCTGTTCTCTAGTCGGACTATAGGGCTAAGAAGAACAGTCCTCCGGAATGGATTGTTAAAAGACGTCACAGTGCAGCGCGGGCGCCCTAACATTGTGTCCATCGCGGCGGGGTCGGTCTCGGGTTAAAACACCCGATAGAGTAAAGTCGCGTTGGACCTACATAGAACACCTTACAACGCAGCCTCAGGCCACCTAGTGCTAAGAGGGGGTAGTACGCGATCATACTGGTATCCTACTCTGGAATGTGGATTGCACATCGGGCGGGTTAGATGGCTTGTCTTGAACCTTGCGAAGGTCGTCAAAACGACGTTGCGATTTGCAACTTATCCGAGTACACCCCCTACTTCCCTTTACGATTAAAGGAACTACGCAGACAGTGATCTTCATTCAATTAGAGGCTGATGGGCGAGACTTTGATCGAACTAATCCTCCAAAGTCATGCCACCTTTTGGAAACCTTCACGAGGCTTTTTGGGAACATTAATCCGATTTTTCAAGAGCTGCCTGGGGACCGGTGGGTTTGCTCAAAGGGTGGTTAGGACGAATCCGCAGTGTTACTACGGACGTCTCGGCAAGACACAAGCCTAAATCGTCGGCTACAATGCACAACCGCTAGCCCTTAAAAGGGTTTGTTCGTGCGGGGGCCGCCTACAATTCACGTTTAGTTCGTAGACTCTCTTCAACCGTTACCCCGCTTAGTTATACACTAATTCTACCTATATTGCCAAACGTGCTGGAATCCGGAGAAGAACGGAACCCGGACGGAGTTACCAGCTAAAAAGTTTTAATGCCCTACGCCGA'/>

    <sequence taxon='8' value='CCCGGATTAGATTATAAGGTTAGGGGGTGTCTTAGAATTTTTGCTAAGGGCTTTACCAGAGGTAGGTGGTTTGAGAGGGTCGATCTCGACAGGAGGTGTGACCAAGTCGGTCAGTGTCGTATGCTTATGAGAAAGAGCCAGAGTTTATATATTCGGGATACTGTGGACAGCGGTTATTCGCTGGCTTAATCAGGCTCGATAAGAGAACCGTTTCTACGTGGTTAAGTGAATGGTCTGGAGGTTTATAGAGTCCAACTTTATCAGCGGACTCGAAACTCGCCTCTCGTCGTGTAACCCTGACGACGTTAACCCTAGTCAATTGGCTCCGGACAATATAAGACAAATTCCTCGGGTGGGTCCGCGATAAAAGATCCCCTGATGCGCCCCGGGAGTGGCATTTCACGGTTGATACGGAATATCATCGGGGATTGTTATCTCCTTGCTACAAGAAAGACGGCCGGGGAAAAGTGACGGTCGTGCTCTCAGTCCCGCGGTTGTTCCAATGTTGAGACCTTCTGAGGAAGCGTACGAGCATGGTATAGTGCGCACCGCCGCTACACCCAGGAACGACCTTGGGCCCCACACCATTTACAGCTGCGGGCGATCAGTAAGGATGAAGCCTCACATAAAGGTCACGCACTCTTCATTATCGCATGAGAGGGATAGTAGGCTTTTGGGACTAACGCCCAGTTCGGTCGACAGCTACTTGAGAGCATGCGTGTATCTCGAATCGCTATTAGGCCGGTTTAGGTGATCAGCTACTCGCCAAAGTGCCCTAGCGGCGCACCAGAGGTGCTCGCCACACGAGGTGCGTGATGGCTTGGATTCGGGGACATGTTATAAGAATCTAACGTCTGGATTCGCTAAGCAGGTTCAACTCGTAGACAGTTTCCCATAGTGATGCGGTAGTGGCTGATTGCTGCTGCATTCAGGAGTTTCCGAGCCTAATAAATGCACCCCAAGCCGCTATCGTGAATCGTTCCCCCACCGGGCAGGAGTAACCACCTTTATTCTCCTTCCTGCACGGCGGCATCTTGACTGGGGCCATGTCAAGTTGGCCCCCTTTGCAGATTTCTAGTCGATCCTGACCTTTAACAAATCTCCTAATTGGTCTGTCACGCAGCCCCATAGTGGCGGTAGAAACTCGCAGAAGATCCTACCAGGTCGTTGGCATTGCCTAGCCGAACATACAGCCGTTTGCTGTTCTCTAGTCGGACTATAGCGCTAAGAAGAACAGTCCTCCGGAATGGATTGTTAAAAGACATCACAGTGCAGCGCGGGCGCCCTAACATTGTGTCCATCGCGGCGGGGTCGGTCTCGGGTTAAAACACCCGATAGAGTAAAGTCGCGTTGGACCTACATAGAACACCTTACAACGCAACCTCAGGCCACCTAGTGCTAAGAGGGGGTAGTACGCGACCATACTGGTATCCTACTCTGGAATGTGGATTGCACATTGGGCGGGTTAGATGGCTTGTCTTGAACCTTGAGAGGGTCGTCAAAACGACGTTGCGATTTGCAACTTATCCGAGTACACCCCCTACTTCCCTTTACGATTAAAGGAACTACGCAGACAGCGATCTTCATTCAATTAGAGGCTGATGGGCGAGACTTTGATCGAACTAATCCTCCAAAGTCATGCCACCTTTTGGAAACCTTCACGAGGCTTTTTGGGAACATTAATCCGATTTTTCAAGACCTGCCTGGGGACCGGTGGGTTTGCTCAAAGGGTGGTTAGGACGAATCCGCAGTGTTACTACGGACGTCTCGGCAAGACACAAGCCTAGCTTGTCGGCTACGATGCACAACCGCTAGCCCTTAAAAAGGTTTGTTCGTGCGGGGGCCGCCTACAATTCACGTTTAGTTCGTAGACTCTCTTCAGCCGTCACCCCGCTTAGTTATACACTAATTCTACCTATATAGCCAAACGTGCTGGAATTCGGAGAAGAACGGAACCCGGACGGAGTTACCAGCTAAAAAGTTTTAATGCCCTACGCCGA'/>

    <sequence taxon='15' value='CCCGGATTAGATTATAAGGTTAGGGGGTGTCTTAAAATTTTTGCTAAGGGCTTTACCAGAGGTAGGTGGTTTGAGAGGGTCGATCTCGACAGGAGGTGTGACCAAGTCGGTCAGTGTCGTATGCTTATGAGAAAGAGCCAGAGTTTATATATTCGGGATACTGTGGACAGCGGTTATTCGCTGGCTTAATCAGGCTCGATCAGAGAACCGTTTCTACGTGGTTAAGTGAATGGTCTGGAGGTTTATAGAGTCCAACTTTATCAGCGGACTCGAAACTCGCCTCTCGTCGTGTAACCCTGACGACGTTAACCCTAGTCAATTGGCTCCGGACAATATAAGGCAAATTCCTCGGGTGGGTCCGCGATAAAAGATCCCCTGATGCGCCCCGGGAGTGGCATTTCACGGTTGATACGGAATATCATCGGGGATTGTTATCTCCTTGCTACAAGAAAGACGGCTGGGGAAAAGTGACGGTCGTGCTCTCAGTCCCGCGGTTGTTCCAATGTGGAGACCTTCTGAGGAAGCGTACGAGCATGGTATAGTGCGCACCGCCGTTACGCCCAGGAACGACCTTGGGCCCCACACCATTTACAGCTGCGGGCGATCAGTAAGGATGAAGCCTCACATAAAGGTCACGCACTCTTCATTATCGCATGAGAGGGATAGTAAGCTTTTGGGACTAACGCCCAGTTCGGTCGACAGCTACTTGAGAGCATGCGTGTATCTCGAATCGCTATTAGGCCGGTTTAGGTGATCAGCTACTAGCCAAAGTGCCCTAGCGGCGCACCAGAGGTGCTCGCCACACGAGGTGCGTGATGGCTTGGATTCGGGGACATGTTATAAGAATCTAACGTCTGGATTCGCTAAGCAGGTTCAACTCGTAGACAGTTTCCCATAGTGATGCGGTAGTGGCTGATTGCTGCTGCATTCAGGAGTTTCCGAGCCTAATAAATGCACCCCAAGCCGCTATCGTGAATCGTTCCCCCACCGGGCAGGAGTAACCACCTTTATTCTCCTTCCTGCACGGCGGCATCTTGACTGGGGCCATGTCAAGTTGGCCCCCTTTGCAGATTTCTAGTCGATCTTGACCTTTAACAAATCTCCCAATTGGTCTGTCACGCAGCCCCATAGTGGCAGTAGAAACTCGCAGAATATCCTACCAGGTCGTTGGCATTGCCTAGCCGAACATACAGCCGTTTGCTGTTCTCTAGTCGGACTATAGGGCTAAGAAGAACAGTCCTCCGGAATGGATTGTTAAAAGACATCACAGTGCAGCGCGGGCGCCCTAACATTGTGTCCATCGCGGCGGGGTCGGTCTCGGGTTAAAACACCCGATAGAGTAAAGTCGCGTTGGACCTACATAGAACACCTTACAACGCAACCTCAGGCCACCTAGTGCTAAGAGGCGGTAGTACGCGATCATACTGGTATCCTACTCTGGAATGTGGATTGCACCTCGGGCGGGTTAGATGGCTTGTCTTGAACCTTGCGAGGGTCGTCAAAACGACGTTGCGATTTGCAACTTATCCGAGTACACCCCCTACTTCCCTTTACGATTAAAGGAACTACGCAGACAGCGATCTTCAGTCAATTAGAGGCTGATGGGCGAGACTTTGATCGAACTAATCCTCCAAAGTCATGCCACCTTTTGAAAACCTTCACGAGGCTTTTTGGGAACATTAATCCGATTTTTCAAGACCTGCCTGGGGACCGGTGGGTTTGCTCAAAGGGTGGTTAGGACGAATCCGCAGTGTTACTACGGACGTCTCGGCAAGACACAAGCCTAGCTTGTCGGCTACGATGCACAACCGCTAGCCCTTAAAAAGGTTTGTTCGTGCGGGGGCCGCCTACAATTCACGTTTAGTTCGTAGACTCTCTTCAGCCGTCACCCCGCTTAGTTATACACTAATTCTACCTATATAGCCAAACGTGCTGGAATTCGGAGAAGAACGGAACCCGGACGGAGTTACCAGCTAAAAAGTTTTAATGCCCTACGCCGA'/>

    <sequence taxon='58' value='CCCGGATTAGATTATAAGGTTAGGGGGTGTCTTAAAATTTTTGCTAAGGGCTTTACCAGAGGTAGGTGGTTTGAGAGGGTCGATCTCGACAGGAGGTGTGACCAAGTCGGTCAGTGTCGTATGCTTATGAGAAAGAGCCAGAGTTTATATATTCGGGATACTGTGGACAGCGGTTATTCGCTGGCTTAATCAGGCTCGATCAGAGAACCGTTTCTACGTGGTTAAGTGAATGGTCTGGAGGTTTATAGAGTCCAACTTTATCAGCGGACTCGAAACTCGCCTCTCGTCGTGTAACCCTGACGACGTTAACCCTAGTCAATTGGCTCCGGACAATATAAGGCAAATTCCTCGGGTAGGTCCGCGATAAAAGATCCCCTGATGCGCCCCGGGAGTGGCATTTCACGGTTGATACGGAATATCATCGGGGATTGTTGTCTCCTTGCTACAAGAAAGACGGCTGGGGAAAAGTGACGGTCGTGCTCTCAGTCCCGCGGTTGTTCCAATGTGGAGACCTTCTGAGGAAGCGTACGAGCATGGTATAGTGCGCACCGCCGTTACGCCCAGGAACGACCTTGGGCCCCACACCATTTACAGCTGCGGGCGATCAGTAAGGATGAAGCCTCACATAAAGGTCACGCACTCTTCATTATCGCATGAGAGGGATAGTAAGCTTTTGGGACTAACGCCCAGTTCGGTCGACAGCTACTTGAGAGCATGCGTGTATCTCGAATCGCTATTAGGCCGGTTTAGGTGATCAGCTACTAGCCAAAGTGCCCTAGCGGCGCGCCAGAGGTGCTCGCCACACGAGGTGCGTGATGGCTTGGATTCGGGGACATGTTATAAGAATCTAACGTCTGGATTCGCTAAGCAGGTTCAACTCGTAGACAGTCTCCCATAGTGATGCGGTAGTGGCTGATTGCTGCTGCATTCAGGAGTTTCCGAGCCTAATAAATGCACCCCGAGCCGCTATCGTGAATCGTTCCCCCACCGGGCAGGAGTAACCACCTTTATTCTCCTTCCTGCACGGCGGCATCTTGACTGGGGCCATGTCAAGTTGGCCCCCTTTGCAGATTTCTAGTCGATCTTGACCTTTAACAAATCTCCCAATTGGTCTGTCACGCAGCCCCATAGTGGCAGTAGAAACTCGCAGAATATCCCACCAGGTCGTTGGCATTGCCTAGCCGAACATACAGCCGTTTGCTGTTCTCTAGTCGGACTATAGGGCTAAGAAGAACAGTCCTCCGGAATGGATTGTTAAAAGACATCACAGTGCAGCGCGGGCGCCCTAACATTGTGTCCAGCGCGGCGGGGTCGGTCTCGGGTTAAAACACCCGATAGAGTAAAGTCGCGTTGGACCTACATAGAACACCTTACAACGCAACCTCAGGCCACCTAGTGCTAAGAGGCGGTAGTACGCGATCATACTGGTATTCTACTCTGGAATGTGGATTGCACCTCGGGCGGGTTAGATGGCTTGTCTTGAACCTTGCGAGGGTCGTCAAAACGACGTTGCGATTTGCAACTTATCCGAGTACACCCCCTACTTCCCTTTACGATTAAAGGAACTACGCAGACAGCGATCTTCAGTCAATTAGAGGCTGATGGGCGAGACTTTGATCGAACTAATCCTCCAAAGTCATGCCACCTTTTGAAAACCTTCACGAGGCTTTTTGGGAACATTAATCCGATTTTTCAAGACCTGCCTGGGGACCGGTGGGTTTGCTCAAAGGGTGGTTAGGACGAATCCGCAGTGTTACTACGGACGTCTCGGCAAGACACAAGCCTAGCTTGTCGGCTACGATGCACAACCGCTAGCCCTTAAAAAGGTTTGTTCGTGCGGGGGCCGCCTACAATTCACGTTTAGTTCGTAGACTCTCTTCAGCCGTCACCCCGCTTAGTTATACACTAATTCTACCTATATAGCCAAACGTGCTGGAATTCGGAGAAGAACGGAACCCGGACGGAGTTACCAGCTAAAAAGTTTTAATGCCCTACGCCGA'/>

    <sequence taxon='64' value='CCCGGATTAGATTATAAGGTTAGGGGGTGTCTTAAAATTTTTGCTAAGGGCTTTACCAGAGGTAGGTGGTTTGAGAGGGTCGATCTCGACAGGAGGTGTGACCAAGTCGGTCAGTGTCGTATGCTTATGAGAAAGAGCCAGAGTTTATATATTCGGGATACTGTGGACAGCGGTTATTCGCTGGCTTAATCAGGCTCGACCAGAGAACCGTTTCTACGTGGTTAAGTGAATGGTCTGGCGGTTTATAGAGTCCAACTTTATCAGCGGACTCGAAACTCGCCTCTCGTCGTGTAACCCTGACGACGTTAACCCTAGTCAATTGGCTCCGGACTATATAAGGCAAATTCCTCGGGTGGGTCCGCGATAAAAGATCCCCTGATGCGCCCCGGGAGTGGCATTTCACGGTTGATACGGAATATCATCGGGGATTGTTGTCTCCTTTCTACAAGAAAGACGGCTGGGGAAAAGTGACGGTCGTGCTCTCAGTCCCGCGGTTGTTCCAATGTGGAGACCTTCTGAGGAAGCGTACGAGCATGGTATAGTGCGCACCGCCGTTACGCCCAGGAACGACCTTGGGCCCCACACCATTTACAGCTGCGGGCGATCAGTAAGGATGAAGCCTCACATAAAGGTCACGCACTATTCATTATCGCATGAGAGGGATAGTAAGCTTTTGGGACTAACGCCCAGTTCGGTCGACAGCTACTTGAGAGCATGCGTGTATCTCGAATCGCTATTAGGCCGGTTTAGGTGATCAGCTACTAGCCAAAGTGCCCTAGCGGCGCACCAGAGGTGCTCACCACACGAGGTGCGTGATGGCTTGGATTCGGGGACGCGTTATAAGAATCTAACGTCTGGATTCGCTAAGCAGGTTCAACTCGTAGACAGTTTCCCATAGTAATGCGGTAGTGGCTGATTGCTGCTGCATTCAGGAGTTTCCGAGCCTAATAAATGCACCCCAAGCCGCTATCGTGAATCGTTCCCCCACCGGGCAGGAGTAACCACCTTTATTCTCCTTCCTGCACGGCGGCATCTTGACTGGGGCCATGTCAAGTTGGCCCCCTTTGCAGATTTCTAGTCGATCTTGACCTTTAACAAATCTCCCAATTGGTCTGTCACGCAGCCCCATAGTGGCAGTAGAAACTCGCAGAATATCCCACCAGGTCGTTGGCATTGCCTAGCCGAACATACAGCCGTTTGCTGTTCTCTAGTCGGACTATAGGGCTAAGAAGAACAGTCCTCCGGAATGGATTGTTAAAAGACATCACAGTGCAGCGCGGGCGCCCTAACATTGTGTCCAGCGCGGCGGGGTCGGTCTCGGGTTAAAACACCCGATAGAGTAAAGTCGCGTTGGACCTACATAGAACACCTTACAACGCAACCTCAGGCCACCTAGTGCTAAGAGGCGGTAGTACGCGATCATACTGGTATTCTACTCTGGAATGTGGATTGCACCTCGGGCGGGTTAGATGGCTTGTCTTGAACCTTGCGAGGGTCGTCAAAACGACGTTGCGATTTGCAACTTATCCGAGTACACCCCCTACTTCCCTTTACGATTAAAGGAACTACGCAGACAGCGACCTTCGGTCAATTAGAGGCTGATGGGCGAGACTTTGATCGAACTAATCCTCCATAGTCATGCCACCTTTTGAAAACCTTCACGAGGCTTTTTGGGAACATTAATCCGATTTTTCAAGACCTGCCTGGGGACCGGTGGGTTTGCTCAAAGGGTGGTTAGGACGAATCCGCAGTGTTACTACGGACGTCTCGGCAAGACACAAGCCTAGCTTGTCGGCTACGATGCACAACCGCTAGCCCTTAAAAAGGTTTGTTCGTGCGGGGGCCGCCTACAATTCACGTTTAGTTCGTAGACTCTCTTCAGCCGTCACCCCGCTTAGTTATACACTAATTCTACCTATATAGCCAAACGTGCTGGAATTCGGAGAAGAACGGAACCCGGACGGAGTTACCAGTTAAAAAGTTTTAATGCCCTACGCCGA'/>

    <sequence taxon='83' value='CCCGGATTAGATTATAAGGTTAGGGGGTGTCTTAAAATTTTTGCTAAGGGCTTTACCAGAGGTAGGTGGTTTGAGAGGGTCGATCTCGACAGGACGTGTGACCAAGTCGGTCAGTGTCGTATGCTTATGAGAAAGAGCCAGAGTTTATATATTCGGGATACTGTGGACAGCGGTTATTCGCTGGCTTAATCAGGCTCGATCAGAGAACCGTTTCTACGTGGTTAAGTGAATGGTCTGGAGGTTTATAGAGTCCAACTTTATCAGCGGGCTCGAAACTCGCCTCTCGTCGTGTAACCCTGACGACGTTAACCCTAGTCAATTGGCTCCGGACAATATAAGGCAAATTCCTCGGGTGGGTCCGCGATAAAAGATCCCTTGATGCGCCCCGGGAGTGGCATTTCACGGTTGATACGCAATATCATCGGGGATTGTTGTCTCCTTGCTACAAGAAAGACGGCTGGGGAAAAGTGACGGTCGTGCTCTCAGTCCCGCGGTTGTTCCAATGTGGAGACCTCCTGAGGAAGCGTACGAGCATGGTATAGTGCGCACCGCCGTTACGCCCAGGAACGACCTTGGGCCTCACACCATTTACAGCTGCGGGCGATCAGTAAGGATGAAGCCTCACATAGAGGTCACGCACTCTTCATTATCGCATGAGAGGGATAGTAAGCTTTTGGGACTAACGCCCAGTTCGGTCGACAGCTACTTGAGAGCATGCGTGTATCTCGAATCGCTATTAGGCCGGTTTAGGTGATCAGCTACTAGCCAAAGTGCCCTAGCGGCGCACAAGAGGTGCTCGCCACACGAGGTGCGCGATGGCTTAGATTCGGGGACGTGTTATAAGAATCTAACGTCTGGATTCGCTAAGCAGGTTCAACTCGTAGACAGTTTCCCATAGTGATGCGGTAGTGGCTGATTGCTGCTGCATTCAGGAGTTTCCGAGCCTAATAAATGCACCCCAAGCCGCTATCGTGAATCGTTCCCCCACCGGGCAGGAGTAACCACCTTTATTCTCCTTCCTGCACGGCGGCATCTTGACTGGGGCCATGTCAAGTTGGCCCCCTTTGCAGATTTCTAGTCGATCTTGACCTTTAACAAATCTCCCAATTGGTCTGTCACGCAGCCCCATAGTGGCAGTAGAAACTCGCAGAATATCCCACCAGGTCGTTGGCATTGCCTAGCCGAACATACAGCCGTTTGCTGTTCTCTAGTCGGACTATAGGGCTAAGAAGAACAGTCCTCCGGAATGGATTGTTAAAAGACACGACAGTGCAGCGCGGGCGCCCTAACATTGTGTCCAGCGCGGCGGGGTCGGTCTCGGGTTAAAACACCCGATAGAGTAAAGTCGCGTTGGACCTACATAGAACACCTTACAACGCAACCTCAGGCCACCTAGTGCTAGGAGGCGGTAGTACGCGATCATACTGGTATTCTACTCTGGAATGTGGATTGCACCTCGGGCGGGTTAGATGGCTTGTCTTGAACCTTGCGAGGGTCGTCAAAACGACGTTGCGATTTGCAACTTATCCGGGTACACCCCCTACTTCCCTTTACGATTAAAGGAACTACGCAGACAGCGATCTTCAGTCAATTAGAGGCTGATAGGCGAGATTTTGATCGAACTAATCCTCCAAAGTCGTGCCACCTTTTGAAAACCTTCACGAGGCTTTTTGGGAACATTAATCCGATATTTCAAGACCTGCCTGGGGACCGGTGGGTTTGCTCAAAGGGTGGTTAGGACGAATCCGCAGTGTTACTACGGACGTCTCAGCAAGACACAAGCCTAGCTTGTCGGCTACGATGCACAACCGCTAGCCCTTAAAAAGGTTTGTTCGTGCGGGGGCCGCCTACAATTCACGTTTAGTTCGTAGACTCTCTTCAGCCGTCACCTCGCTTAGTTATACACTAATTCTACCTATATAGCCAAACGTGCCGGAATTCGGAGAAGAACGGAACCCGGACGGAGTTACCAGTTAAAAAGTTTTAATGCCCTACGCCGA'/>

    <sequence taxon='69' value='CCCGGATTAGATTATAAGGTTGGGGGGTGTCTTAAAATTTTTGCTAAGGGCTGTACCAGAGGTAGGTGGTTTGAGAGGGTCGATCTCGACAGGAGGTGTGACCAAGCCGGTCAGTGTCGTATGCTTATGAAAAAGAGCCAGAGTTTATATATTCGGGATACTGTGGACAGCGGTTATTCGCTGGCTTAATCAGGCTCGATCAGAGAACCGTTTCTACGTGGTTAAGTGAATGGTCTGGAGGTTTATAGAGTCCACCTTTATCAGCGGACTCGAAACTCGCCTCTCGTCGTGTAACCCTGACGACGTTAACCCTAGTCAATTGGCTCCGGACAATATAAGGCAAATTCCTCGGGTGGGTCCGCGATAAAAGATCCCCTGATGCGCCCCGGGAGTGGCATTTCACGGTTGATACGGAATATCATCGGGGATTGTTATCTCCTTGCTACAAGAAAGACGGCCGGGGAAAAGTGACGGTCGTGCTCTCAGTCCCGCGGTTGTTCCAATGTGGAGACCTTCTGAGGAAGCGTACGAGCATGGTATAGTGCGCACCGCCGTTACGCCCAGGAACGACCCTGGGCCCCACACCATGTACAGCTGCGGGCGATCAGTAAGGATGAAGCCTCACATAAAGGTCACGCACTCTTCATTATCGCATGAGAGGGATAGTAAGCTTTTGGGACTAACGCCCAGTTCGGTCGACAGCTACTTGAGAGCATGCGTGTATCTCGAATCGCTATTAGGCCGGTTTAGGTGATCAGCTACTAGCCAAAGTGCCCTAGCGGCGCACCAGAGGTGCTCGCCACACGAGGTGCGTGATGGCTTGGATTCGGGGACATGTTATAAGAATCTAACGTCTGGATTCGCTAAGCAGGTTCAACTCGTAGACAGTTTCCCATAGTGATGCGGTAGTGGCTGATTGCTGGTGCATTCAGGGGTTTCCGAGCTTAATAAATGCCCCCCAAGCCGCTATCGTGAATCGTTCCCCCACCGGGCAGGAGTAACCACCTTTATTCTCCTTCCTGCACGGCGGCATCTTGACTGGGGCCATGTCAAGTTGGCCCCCTTTGCAGATTTCTAGTCGATCTTGACCTTTAACAAATCTCCCAATTGGTCTGTCACGCAGCCCCATAGTGGCAGTAGAAACTCGCAGAATATCCTACCAGGTCGTTGGCATTGCCTAGCCGAACATACAGCCGTTTGCTGTTCTCTAGTCGGACTATAGGGCTAAGAAGAACAGTCCTCCGGAATGGATTGTTAAAAGACATCACAGTGCAGCGCGGGCGCCCTAACATTGTGTCCATCGCGGCGGGGTCGGTCTCGGGTTAAAACACGCGATAGAGTAAAGTCGCGTTGGACCTACATAGAACACCTTACAACGCAACCTCAGGCCACCTAGTGCTAAGAGGCGGTAGTACTCGATCATACTGGTATCCTACTCTGGAATGTGGATTGCACCTCGGGCGGGTTAGATGGCTTGTCTTGAACCTTGCGAGGGTCGTCAAAACGACGTTGCGATTTGCATCTTATCCGAGTACACCCCCTACTTCCCTTTACGATTAAAGGAACTACGCAGACAGCGATCTTCAGTCAATTAGAGGCTGATGGGCGAGACTTTGATCGAACTAATCCTCCAAAGTCATGCCACCTTTTGAAAACCTTCACGAGGCTTTTTGGGAACATTAATCCGATTTTTCAAGACCTGCCTGGGGACCGGTGGGTTTGCTCAAAGGGTGATTAGGACGAATCCGCAGTGTTACTACGGACGTCTCGGCAAGACACAAGCCTAGCTTGTCGGCTACGATGCACAACCGCTAGCCCTTAAAAAGGTTTGTTCGTGCGGGGGCCGCCTACAATTCACGTTTAGTTCGTAGACTCTCTTCAGCCGTCACCCCGCTTAGTTATACACTAATTCTACCTATATAGCCAAACGTGCTGGAATTCGGAGAAGAACGGAACCCGGACGGAGTTACCAGCTAAAAAGTTTTAATGCCCTACGCCGA'/>

    <sequence taxon='21' value='CCCGGATTAGATTATAAGGTTAGGGGGTGTCTTAAAATTTTTGCTAAGGGCTTTACCAGAGGTAGGTGGTTTGAGAGGGTCGATCTCGACAGGAGGTGTGACCAAGTCGGTCAGTGTCGTATGCTTATGAGAAAGAGCCAGAGTTTATATATTCGGGACACTGTGGACAGCGGTTATTCGCTGGCTTAATCAGGCTCGATCAGAGAACCGTTTCTACGTGGTTAAGTGAATGGTCTGGAGGTTTATAGAGTCCAACTTTATCAGCGGACTCGAAACTCGCCTCTCGTCGTGTAACCCTGACGACGTTAACCCTAGTCAATTGGCTCCGGACAATATAAGGCAAATTCCTCGGGTGGGTCCGCGATAAAAGATCCCCTGATGCGCCCCGGGAGTGGCATTTCACGGTTGATACAGAATATCATCGGGGATTGTTATCTCCTTGCTACAAGAAAGACGGCCGGGGAAAAGTGACGGTCGTGCTCTCAGTCCCGCGGTTGTTCCAATGTGAAGACCTTCTGAGGAAGCGTACGAGCATGGTATAGTGCGCACCGCCGCTACGCCCAGGAACGACCTTGGGCCCCACACCATTTACAGCTGCGGGCGATCAGTAAGGATGAAGCCTCACATAAAGGTCACGCACTCTTCATTATCGCATGAGAGGGATAGTAAGCTTTTGGGACTAACGCCCAGTTCGGTCGACAGCTACTTGAGAGCATGCGTGTATCTCGAATCGCTATTAGGCCGGCTTAGGTGATCAGCTACTAGCCAAAGTGCCCTAGCGGCGCACCAGAGGTGCTCGCCACACGAGGTGCGTGATGGCTTGGATTCGGGGACATGTTATAAGAATCTAACGTCTGGATTCGCTAAGCAGGTTCAACTCGTAGACAGTTTCCCATAGTGATGCGGTAGTGGCTGATTGCTGCTGCATTCAGAAGTTTCCGAGCCTAATAAATGCACCCCAAGCCACTATCGTGAATCGTTCCCCCACCGGGCAGGAGTAACCACCTTTATTCTCCTTCCTGCACGGCGGCATCTTGACTGGGGCCATGTCAAGTTGGCCCCCTTTGCAGATTTCTAGTCGATCTTGACCTTTAACAAATCTCCCAATTGGTCTGTCACGCAGCCTCATAGTGGCAGTAGAAACTCGCAGAAGATCCTACCAGGTCGTTGGCATTGCCTAGCCGAACATACAGCCGTTTGCTGTTCTCTAGTCGGACTATAGGGCTAAGAAGAACAGTCCTCCGGAATGGATTGTTAAAAGACATCACAGTACAGCGCGGGCGCCCTAACATTGTGTCCATCGCGGCGGGGTCGGTCTCGGGTTAAAACACCCGATAGAGTAAAGTCGCGTTGGACCTACATAGAACACCTTACAACGCAACCTCAGGCCACCTAGTGCTAAGAGGCGGTAGTACGCGATCATACTGGTATCCTACTCTGGAATGTGGATTGCACATCGGGCGGGTTAGATGGCTTGTCTTGAACCTTGCGAGGGTCGTCAAAACGACGTTGCGATTTGCAACTTATCCGAGTACACCCCCTACTTCCCTTTACGATTAAAGGAACTACGCAGACAGCGATCTTCATTCAATTAGAGGCTGATGGGCGAGACTTTGATCGAACTAATCCTCCAAAGTCATGCCACCTTTTGAAAACCTTCACGAGGCTCTTTGGGAACATTAATCCGATTTTTCAAGACCTGCCTGGAGACCGGTGGGTTTGCTCAAAGGGTGGTTAGGACGGATCCGCAGTGTTACTACGGACGTCTCGGCAAGACACAAGCCTAGCTTGTCGGCTACGATGCACAACCGCTAGCCCTTAAAAAGGTTTGTTCGTGCGGGGGCCGCCTACAATTCACGTTTAGTTCGTAGACTCTCTTCAGCCGTCACCCCGCTTAGTTATACACTAATTCTACCTATATAGCCAAACGTGCTGGAATACGGAGAAGAACGGAACCCGGACGGAGTTACCAGCTAAAAAGTTTGAATGCCCTACGCCGA'/>

    <sequence taxon='47' value='CCCGGATTAGATTATAAGGTTAGGGGGTGTCTTAAAATTTTTGCTAAGGGCTTTACCAGAGGTAGGTGGTTTGAGAGGGTCGATCTCGACAGGAGGTGTGACCAAGTCGGTCAGTGTCGTATGCTTATGAGAAAGAGCCAGAGTTTATATATTCGGGACACTGTGGACAGCGGTTATTCGCTGGCTTAATCAGGCTCGATCAGAGAACCGTTTCTACGTGGTTAAGTGAATGGTCTGGAGGTTTATAGAGTCCAACTTTATCAGCGGACTCGAAACTCGCCTCTCGTCGTGTAACCCTGACGACGTTAACCCTAGTCAATTGGCTCCGGACAATATAAGGCAAATTCCTCGGGTGGGTCCGCGATAAAAGATCCCCTGATGCGCCCCGGGAGTGGCATTTCACGGTTGATACGGAATATCATCGGGGATTGTTATCTCCTCGCTACAAGAAAGACGGCCGGGGAAAAGTGACGGTCGTGCTCTCAGTCCCGCGGTTGTTCCAATGTGAAGACCTTCTGAGGAAGCGTACGAGCATGGTATAGTGCGCACCGCCGCTACGCCCAGGAACGACCTTGGGCCCCACACCATTTACAGCTGCGGGCGATCAGTAAGGATGAAGCCTCACATAAAGGTCACGCACTCTTCATTATCGCATGAGAGGGATAGTAAGCTTTTGGGACTAACGCCCAGTTCGGTCGACAGCTACTTGAGAGCATGCGTGTATCTCGAATCGCTATTAGGCCGGTTTAGGTGATCAGCTACTAGCCAAAGTGCCCTAGCGGCGCACCAGAGGTGCTCGCCACACGAGGTGCGTGATGGCTTGGATTCGGGGACATGTTATAAGAATCTAACGTCTGGATTCGCTAAGCAGGTTCAACTCGTAGACAGTTTCCCATAGTGATGCGGTAGTGGCTGATTGCTGCTGCATTCAGGAGTTTCCGAGCCTAATAAATGCACCCCAAGCCGCTATCGTGAATCGTTCCCCCACTGGGCAGGAGTAACCACCTTTATTCTCCTTCCTGCACGGCGGCATCTTGACTGGGGCCATGTCAAGTTGGCCCCCTTTGCAGATTTCTAGTCGATCTTGACCTTTAACAAATCTCCCAATTGGTCTGTCACGCAGCCCCATAGTGGCAGTAGAAACTCGCAGAAGATCCTACCAGGTCGTTGGCATTGCCTAGCCGAACATACAGCCGTTTGCTATTCTCTAGTCGGACTATAGGGCTAAGAAGAACAGTCCTCCGGAATGGATTGTTAAAAGACATCACAGTGCAGCGCGGGCGCCCTAACATTGTGTCCATCGCGGCGGGGTCGGTCTCGGGTTAAAACACCCGATAGAGTAAAGTCGCGTTGGACCTACATAGAACACCTTACAACGCAACCTCAGGCCACCTAGTGCTCAGAGGCGGTAGTACGCGATCATACTGGTATCCTACTCTGGAATGTGGATTGCACATCGGGCGGGTTAGATGGCTTGTCTTGAACCTTGCGAGGGTCGTCAAAACGACGTTGCGATTTGCAACTTATCCGAGTACACCCACTACTTCCCTTTACGATTAAAGGAACTATGCAGACAGCGATCTTCATTCAATTAGAGGCTGATGGGCGAGACTTTGATCGAACTAATCCTCCAAAGTCATGCCACCTTTTGAAAACCTTCACGAGGCTTTTTGGGAACATTAATCCGATTTTTCAAGACCTGCCTGGGCACCGGTGGGTTTGCTCAAAGGGTGGTTAGGACGAATCCGCAGTGTTACTACGGACGTCTCGGCAAGACACAAGCCTAGCTTGTCGGCTACGATGCACAACCGCTAGCCCTTAAAAAGGTTTGTTCGTGCGGGGGCCGCCTACAATTCACGTTTAGTTCGTAGACTCTCTTCAGCCGTCACCCCGCTTAGTTATACACTAATTCTACCTATATAGCCAAACGTGCTGGAATACGGAGAAGAACGGAACCTGGACGGAGTTACCAGCTAAAAAGTTTCAATGCCCTACGCCGA'/>

    <sequence taxon='48' value='CCCGGATTAGATTATAAGGTTAGGGGGTGTCTTAAAATTTTTGCTAAGGGCTTTACCAGAGGTAGGTGGTTTGAGAGGGTCGATCTCGACAGGAGGTGTGACCAAGTCGGTCAGTGTCGTATGCTTATGAGAAAGAGCCAGAGTTTATATATTCGGGACACTGTGGACAGCGGTTATTCGCTGGCTTAATCAGGCTCGATCAGAGAACCGTTTCTACGTGGTTAAGTGAATGGTCTGGAGGTTTATAGAGTCCAACTTTATCAGCGGACTCGAAACTCGCCTCTCGTCGTGTAACCCTGACGACGTTAACCCTAGTCAATTGGCTCCGGACAATATAAGGCAAATTCCTCGGGTGGGTCCGCGATAAAAGATCCCCTGATGCGCCCCGGGAGTGGCATTTCACGGTTGATACGGAATATCATCGGGGATTGTTATCTCCTCGCTACAAGAAAGACGGCCGGGGAAAAGTGACGGTCGTGCTCTCAGTCCCGCGGTTGTTCCAATGTGAAGACCTTCTGAGGAAGCGTACGAGCATGGTATAGTGCGCACCGCCGCTACGCCCAGGAACGACCTTGGGTCCCACACCATTTACAGCTGCGGGCGATCAGTAAGGATGAAGCCTCACATAAAGGTCACGCACTCTTCATTATCGCATGAGAGGGATAGTAAGCTTTTGGGACTAACGCCCAGTTCGGTCGACAGCTACTTGAGAGCATGCGTGTATCTCGAATCGCTATTAGGCCGGTTTAGGTGATCAGCTACTAGCCAAAGTGCCCTGGCGGCGCACCAGAGGTGCTCGCCACACGAGGTGCGTGATGGCTTGGATTCGGGGACATGTTATAAGAATCTAACGTCTGGATTCGCTAAGCAGGTTCAACTCGTAGACAGTTTCCCATAGTGATGCGGTAGTGGCTGATTGCTGCTGCATTCAGGAGTTTCCGAGCCTAATAAATGCACCCCAAGCCGCTATCGTGAATCGTTCCCCCACTGGGCAGGAGTAACCACCTTTATTCTCCTTCCTGCACGGCGGCATCTTGACTGGGGCCATGTCAAGTTGGCCCCCTTTGCAGATTTCTAGTCGATCTTGACCTTTACCAAATCTCCCAATTGGTCTGTCACGCAGCCCCATAGTGGCAGTAGAAACTCGCAGAAGATCCTACCAGGTCGTTGGCATTGCCTAGCCGAACATACAGCCGTTTGCTGTTCTCTAGTCGGACTATAGGGCTAAGAAGAACAGTCCTCCGGAATGGATTGTTAAAAGACATCACAGTGCAGCGCGGGCGCCCTAACATTGTGTCCATCGCGGCGGGGTCGGTCTCGGGTTAAAACACCCGATAGAGTAAAGTCGCGTTGGACCTACATAGAACACCTTACAACGCAACCTCAGGCCACCTAGTGCTCAGAGGCGGTAGTACGCGATCATACTGGTATCCTACTCTGGAATGTGGATTGCACATCGGGCGGGTTAGATGGCTTGTCTTGAACCTTGCGAGGGTCGTCAAAACGACGTTGCGATTTGCAACTTATCCGAGTACACCCACTACTTCCCTTTACGATTAAAGGAACTATGCAGACAGCGATCTTCATTCAATTAGAGGCTGATGGGCGAGACTTTGATCGAACTAATCCTCCAAAGTCATGCCACCTTTTGAAAACCTTCACGAGGCTTTTTGGGAACATTAATCCGATTTTTCAAGACCTGCCTGGGCACCGGTGGGTTTGCTCAAAGGGTGGTTAGGACGAATCCGCAGTGTTACTACGGACGTCTCGGCAAGACACAAGCCTAGCTTGTCGGCTACGATGCACAACCGCTAGCCCTTAAAAAGGTTTGTTCGTGCGGGGGCCGCCTACAATTCACGTTTAGTTCGTAGACTCTCTTCAGCCGTCACCCCGCTTAGTTATACACTAATTCTACCTATATAGCCAAACGTGCTGGAATACGGAGAAGAACGGAACCTGGACGGAGTTACCAGCTAAAAAGTTTCAATGCCCTACGCCGA'/>

</data>

    <trait id="tipDates" spec='beast.evolution.tree.TraitSet' traitname='date-backward' units='year' value='
34=0.9735993507064182,
82=0.0777752142132484,
62=0.47316673077831917,
76=0.24828811043076415,
60=0.29706750152867833,
5=1.5802118217790107,
36=0.11978996510212259,
55=0.5667751133751455,
68=0.3477131710955268,
9=1.546551598752397,
54=0.27098960932087923,
45=0.36348311115998433,
50=0.4183605501983263,
72=0.09326911573729735,
14=1.57406144586263,
13=1.420816212289519,
74=0.16986674311571992,
30=0.6529163556088728,
37=0.49802277094136826,
35=0.6816282322547766,
19=0.9624154965660798,
66=0.32880984690878945,
29=1.1369712493211057,
10=1.1534034853514696,
1=1.8398261875850823,
12=1.2225281296237775,
8=1.481857893365913,
15=1.166387694016645,
83=0.041777308391847345,
64=0.2854956195716878,
58=0.4975299900047445,
69=0.2728775687606708,
21=0.904380975903972,
48=0.5081828123045016,
47=0.7513226381161808,
6=1.9269293356707022,
16=1.5268314818043895,
81=0.17064425675438644,
80=0.026662144985444947,
46=0.22819099550930888,
71=0.28687461669256287,
11=1.2067225206008518,
18=0.8180547574129218,
17=0.6316650072686252,
3=1.9946218935823408,
75=0.16197238254620983,
41=0.5067476912496502,
23=1.2494522803732,
33=0.6938126929500439,
49=0.3343967021158236,
28=0.7817645100947446,
27=0.983590402600715,
70=0.032445533191152176,
73=0.18376336609864818,
22=0.932058252551343,
59=0.583840534045799,
26=1.093054692071334,
79=0.0043797251277615246,
53=0.49465931461075563,
32=0.7708138420697725,
61=0.3925104994402986,
42=0.10068153337919172,
4=2.063451681975803,
52=0.6455246372728434,
56=0.5465758187185434,
57=0.23214600420503695,
84=0.07292947820864759,
51=0.04711833196197546,
44=0.3324739130179659,
43=0.8488911518477336,
38=0.9170924526455391,
24=0.7682771934022727,
2=2.2865896943055546,
7=1.880164826163758,
77=0.12398215364429754,
63=0.09712781228878908,
20=1.2212551213246425,
65=0.0229239167224784,
78=0.24359373933132344,
31=0.8995196867723241,
0=2.457945356331523,
39=0.9040966450292443,
40=0.8043815764761479,
25=0.946918934657901,
67=0.17209210862480662
            '>
        <taxa id='taxonSet' spec='beast.evolution.alignment.TaxonSet' alignment='@alignment'/>
    </trait>
    
    <tree spec="beast.util.ClusterZBSATree" id="tree" nodetype="beast.evolution.tree.ZeroBranchSANode" clusterType="upgma" trait="@tipDates">
		<taxa idref="alignment"/>
	</tree>

    <BirthDeathSkylineModel spec="SABDSamplingThroughTimeModel" id="birthDeath" tree="@tree" conditionOnSampling="true">
		<parameter name="origin" id="origin" value ="50." lower="0."/>
        <parameter name="diversificationRate" id="diversificationRate" value="1.5"/>
        <parameter name="turnover" id="turnover" value=".5"/>
        <parameter name="samplingProportion" id="samplingProportion" value="0.5216869401478206"/>
<parameter name="removalProbability" id="r" value="1."/>
	</BirthDeathSkylineModel>
    
    <siteModel gammaCategoryCount="1" id="SiteModel" spec="SiteModel">
		<parameter dimension="1"  id="mutationRate" name="mutationRate" value="1.0"/>
		<substModel id="gtr" rateAC="@rateAC" rateGT="@rateGT" rateAT="@rateAT" rateCG="@rateCG" rateCT="@rateCT" spec="GTR">
			<parameter dimension="1"  id="rateAG" lower="0.0" name="rateAG" value="1.0"/>
			<frequencies estimate="true" id="freqs" spec="Frequencies">
				<parameter name='frequencies' id='freqParameter' value='0.25' dimension='4' lower="0." upper="1."/>
			</frequencies>
		</substModel>
	</siteModel>
	<branchRateModel id="StrictClock" spec="beast.evolution.branchratemodel.StrictClockModel">
		<parameter dimension="1" id="clock.rate" name="clock.rate" value="0.05" lower="0."/>
	</branchRateModel>


   <!-- likelihood and priors: -->
    <distribution id="posterior" spec="util.CompoundDistribution">
		<distribution id="prior" spec="util.CompoundDistribution">
            <distribution  x="@clock.rate" id="clockRatePrior" spec='beast.math.distributions.Prior'>
				<distr spec='beast.math.distributions.LogNormalDistributionModel' id='clockRatePrior.exp' M="-4.6" S="1.25"/>
			</distribution>
			<distribution id="hky.frequencies.prior" spec="beast.math.distributions.Prior" x="@freqParameter">
				<distr id="Uniform " lower="0.0" upper="1.0" spec="beast.math.distributions.Uniform" />
			</distribution>
			<distribution id="diversificationRate_prior" spec="beast.math.distributions.Prior" x="@diversificationRate">
				<distr spec="beast.math.distributions.Uniform" lower="1." upper="2." offset="0."/>
			</distribution>
			<distribution id="turnover_prior" spec="beast.math.distributions.Prior" x="@turnover">
				<distr spec="beast.math.distributions.Uniform" lower="0." upper="1." offset="0."/>
			</distribution>
			<distribution  id='origin_Prior' x="@origin" spec='beast.math.distributions.Prior'>
				<distr spec='beast.math.distributions.Uniform' lower="0." upper="1000." offset="0."/>
			</distribution>
			<distribution id="BDlikelihood" spec="util.CompoundDistribution">
				<distribution idref="birthDeath"/>		
			</distribution>
		</distribution>
        <distribution id="jointTreeLikelihood" spec="util.CompoundDistribution">
			<distribution data="@alignment" id="treeLikelihood" spec="TreeLikelihood" tree="@tree" siteModel="@SiteModel" branchRateModel="@StrictClock"/>
        </distribution>
    </distribution>

    
	<run chainLength="20000000" id="mcmc" spec="MCMC" storeEvery="100000" distribution="@posterior">
        
		<state id="state" storeEvery="100000">
            <stateNode idref='tree'/>
			<stateNode idref="origin"/>
			<stateNode idref="diversificationRate"/>
			<stateNode idref="turnover"/>
			<!-- <stateNode idref="samplingProportion"/> -->
            <stateNode idref="clock.rate"/>
			<stateNode idref="freqParameter"/>
			<parameter dimension="1"  id="rateAC" lower="0.0" upper="100.0" name="stateNode" value="1.0"/>
			<parameter dimension="1"  id="rateGT" lower="0.0" upper="100.0" name="stateNode" value="1.0"/>
			<parameter dimension="1"  id="rateAT" lower="0.0" upper="100.0" name="stateNode" value="1.0"/>
			<parameter dimension="1"  id="rateCG" lower="0.0" upper="100.0" name="stateNode" value="1.0"/>
			<parameter dimension="1"  id="rateCT" lower="0.0" upper="100.0" name="stateNode" value="1.0"/>
        </state>
        
		<operator id='origOperator' spec='ScaleOperator' scaleFactor=".75" weight="3" parameter="@origin"/>
		<operator id='diversificationRateOperator' spec='ScaleOperator' scaleFactor=".75" weight="10" parameter="@diversificationRate"/>
		<operator id='turnoverOperator' spec='ScaleOperator' scaleFactor=".75" weight="10" parameter="@turnover"/>
		<!-- <operator id='samplingProportionOperator' spec='ScaleOperator' scaleFactor=".75" weight="10" parameter="@samplingProportion"/> -->
        <operator spec='TreeDimensionJump' weight="10" tree="@tree"/> 
        <operator spec='WilsonBaldingForZeroBranchSampledAncestorTrees' weight="10" tree="@tree"/> 
        <operator spec='ExchangeForZeroBranchSampledAncestorTrees' isNarrow="false" weight="10" tree="@tree"/>
        <operator spec='ExchangeForZeroBranchSampledAncestorTrees' weight="10" tree="@tree"/>
        <operator spec='UniformForZeroBranchSATrees' weight="20" tree="@tree"/>
        <operator id='rootScaler' spec='ScaleOperatorForZeroBranchSATrees' scaleFactor=".95" weight="1" tree="@tree" rootOnly='true'/>
        <operator id='treeScaler' spec='ScaleOperatorForZeroBranchSATrees' scaleFactor=".95" weight="10" tree="@tree"/>
        <operator id="updownTree" spec="UpDownOperator" scaleFactor=".95" weight="20" up="@clock.rate" down="@tree"/>

        
        <operator id="clock.rateScaler" parameter="@clock.rate" scaleFactor="0.75" spec="ScaleOperator" weight="10"/>
        
		<operator spec='ScaleOperator' scaleFactor=".75" weight=".2" parameter="@rateAC"/>
		<operator spec='ScaleOperator' scaleFactor=".75" weight=".2" parameter="@rateAT"/>
		<operator spec='ScaleOperator' scaleFactor=".75" weight=".2" parameter="@rateCG"/>
		<operator spec='ScaleOperator' scaleFactor=".75" weight=".2" parameter="@rateCT"/>
		<operator spec='ScaleOperator' scaleFactor=".75" weight=".2" parameter="@rateGT"/>
		<operator autoOptimize="true" delta="0.2" id="FrequenciesExchanger" integer="false" spec="DeltaExchangeOperator" weight="0.1" parameter="@freqParameter"/>


			
		<logger fileName="$(seed).log" id="tracelog" logEvery="10000" mode="autodetect" model="@posterior">
			<distribution idref="posterior" name="log"/>
			<log idref="BDlikelihood"/>
            <log idref="jointTreeLikelihood"/>
            <log id="treeHeight" spec="beast.evolution.tree.TreeHeightLogger" tree="@tree"/>
			<log idref="origin"/>
            <log idref="diversificationRate"/>
			<log idref="turnover"/>
			<!--<log idref="samplingProportion"/>-->
            <log idref="clock.rate"/>
			<log idref="freqParameter"/>
			<log idref="rateAC"/>
			<log idref="rateAG"/>
			<log idref="rateAT"/>
			<log idref="rateCG"/>
			<log idref="rateCT"/>
			<log idref="rateGT"/>
		</logger>
        
        <logger fileName="$(seed).trees" id="treelog" logEvery="10000" mode="tree">
			<tree idref="tree" name="log"/>
		</logger>
	
	</run>

</beast>
