# Supplementary material for: Bayesian Inference of Sampled Ancestor Trees for Epidemiology and Fossil Calibration
Source: PLoS Comput Biol. 2014 Dec 4;10(12):e1003919. doi: 10.1371/journal.pcbi.1003919 (PMC4263412; doi:10.1371/journal.pcbi.1003919)
Supplement: File S7 — XML files for simulated transmission process with fixed to one. (ZIP) [file pcbi.1003919.s008.zip › simulations2A/41.xml]

<?xml version="1.0" encoding="UTF-8" standalone="no"?><beast namespace="beast.core:beast.evolution.alignment:beast.evolution.tree.coalescent:beast.core.util:beast.evolution.nuc:beast.evolution.operators:beast.evolution.sitemodel:beast.evolution.substitutionmodel:beast.evolution.likelihood:beast.evolution.speciation:beast.core.parameter:beast.util" version="2.0">
    
    <data dataType="nucleotide" id="alignment" name="alignment">
    <sequence taxon='0' value='TCAGACACAGGTCACCGGAGGCAAGATCATGCCTGCGATAAGTCGGCCTAGGGGCCGTTTTAACATCGGAGCCGGCACCAGGTTACCAGCGGGGCGATTCGTGCGACGAGCCCTTCAGTTTAGATATGCAGAAGTCCACCTAACACTTGCAAGACATTTGAAGATAAATACGGACTGTCGAAGGATTGTTACTCAATCCCGCGAAGAAACTAGTGCCTATACAGCATCTTTATCTGACTGCACAATGTCTCAAGCTGCAAGGGTATAATCAGCGTTGGTCTATCCCAGTGCGCTTCGTACGCCCGTGTACGAACCAACTGAGAATCTCACGGGCGGACGTATACCGTGTTGCGGGAGGCAGTCATCCCTAAGCAAAGATGATCTGTTTGGGGGATACATACTCCACACAAACCAGAATCGAGTATTTTTGGTATCAACGCTTATGGTATCCATATATATTTATCATTACTGGGGAGGGCCTGCGTGGAACAAGGTCCGGTACTACTGGAAAGCGCGTACGACGTCCCAGACAGGAATACACGCTCTGCGTGTTCTTTGTAGCTACCTGGGTCGGTGCGACTACCTTGAGGAATCCACGAAGGTTCCACAAGAGGCAACAAACATCTCTCACAGTTGCGAAATTGCAAATCATGGGAAATGTACGGCGTCAAAATGACAATCCCGGCTGTGATCCAATAACGCACTCGAATTCTCTTTGTTAGTATAGTTGTCCCATCCGACTGAAGCCTCTGCAAGCAGTATCTCTAACCCCCATACTCTCCACGCGCCCGTCACTGCAAAATGCTACATTATCAGCCCGCGGTGTCCCACATATGATCTCCATTCCAGGCTTATTATGCCACCCTGTTTGCTAAAACCAGGTCCCGTGATTTGCCTTGGACCACTGGAGGGGGACATTGGCCCTGCCTATGCAGGACATATCTCTGAGATCCTCCCCCGCGCACTGCGGGCAAAGGGCAAAGCGGGGCCGGGTGAGTTACATCCCAGCATACCTCACTTAAGCAGCTTCGGTCAAGTAAGTCTGGGTTCATGGCGCCAGGTCTCATTCACCAGCTACTGGAGGTCCATCAGCACGAGTCGCTGTCGTGCGTGATAAGCGCAATGAGGCGATGGTCTTCCCTTGATAACAGTCGATTTGGTAGTAATAGCTCCGAGGTGAATCTCAAGTCATTGAGCATTTACAGGCTTAATCGAACGATAGGTCTTTAGTGTAGAGGAATTTAGAAGAACGCTACGGCCTGATTTATGCAGTTACTTGACTGAATCCGACTATTGTCAGTAGCCCAATGGTAACTAAAGATACTCGAAGTCCTCTATATAGGGTCCGGCAAGTCACCTAACTCTGTCAATTGACCATAGCATTTCCATGTGAGCTTTGTTACCAATTATTCCCCTCGTTGGGCCTTAGTATGTTAACGACAAGACGAGATACCTTGGACATCCCTCCAATGCCAAGTATCGGTTCGTAGCTTACCCGCCCCAGCCTTAGAAGCGAATCATGTTCGGCCATTATTGCAATACGAGCAACCCATTTGGATCCGCGCCAATAGAGTTCCCTATCTTGGCAAGCTGGAGGTAAAATTAGATGAGCAGGGCCGGAGCGCCATGCACATAAGTCTTTGATGCTTTAGAGGTTTCAGCAATTAAAGACTGTCTAGCCTGAGGTCGAATTCGTACTCTAACTGTAGAAGACAAAGAGTCCAGTGAAAGCGCCGCGTGTATCGTGATGGAGCGCAAACTGTGTGGAACGACGCCTGGAGATCAGATACTGGTCTCAAAGTATGCCGAAACATCCTATCTGTAACGTGTATGTAGGACTAGTATAACTCCTGACTGAATGCAACGGGAGATATCGTGTTCTGATCGCCGTATTGTGCTTGATTTAGGAGATTGATTTCAATTCCCTCAACATTTCCAACATACCTTCTGATATCACCAAACATATCTACTTGTTCCCTACACGTGTCAATTCAGTAGCT'/>

    <sequence taxon='12' value='TCAGACACAGGTCACCGGAGGCAAGATCATGCCTGCGATAAGTCGGCCTAGGGGCCGTTTTAACATCGGAGCCGGTACCAGGTTACCAGCGGGGCGATTCGTGCGACGAGCCCTTTAGTTTAAATATGCAGAAGTCCACCTAACACTTGCAAGACATTTGAAGATAAGTACGGACTGTCGAAGGATTGTTACTCAATCCCGCGAAGAAACTAGTGCCTATACAGCATCTTTATCTGACTGCACAATGTCTCAAGCTGCGAGGGTATAATCAGCGTTGGTCTATCCCAGTGCGCTTCGTACGCCCGTGTACGAACCAACTGAGAATCTCACGGGCGGACGTATACCGTATTGCGGGAGGCAGTCATCCCTAAGCAAAGATGATCTGTTTGGGGGATACATACTCCACACAAACCAGAATCGAGTATTTTTGGTATCAACGCTTATGGTATCCATATATATTTGTCATTACTGGAGAGGGCCTGCGTGGAACAAGGTCCGGTACTACTGGAAAGCGCGTACGACGTCCCAGAAAGGAATACACGCTCTGCGTGTTCTTTGTAGCTACCTGGGTCGGTGCGACTACCTTGAGGAATCCACGAAGGTTCCACAAGAGGCAACAAGAATCTCTCACAGTTGCGAAATTGCAAATCATGGGAAATGTACGGCGTCAAAATGACAATCCCGGCTGTGATCCAATAACGCGCTCGAATTCTCTTTGTTAGTATAGTTGTCCCATCCGACTGAAGCCTCTGCAAGCAGTATCTCTAACCCCCATACTCTCCACGCGCCCGTCACTGCAAAATGCTACATTATCAGCCCGCGGTGTCCCACATATGATCTCCATTACAGGCTTATTATGCCACCCTGTTTGCTAAAACCAGGTCCCGTGATTTGCCTTGGACCACTGGAGGGGGACATTGGCCCTGCCTATGCAGGACATATCTCTGAGATCCTCCCCCGCGCACTGCGGGCAAAGGGCGAAGCGGGGCCGGGTGAGTTACATCCCAGCATACCTCACTTAAGAAGCTTCGGTCAAGTAAGTCTGGGTTCATGGCGCCAGGTCTCATTCACCAGCTACTGGAGGTCCATCAGCACGAGTCGCTGTCGTGCGTGATAAGCGCAATGAGGCGATGGTCTTCCCTTGATAACAGTCGATTTGGTAGTAATAGCTCCGAGGTGAATCTCAAGTCATTGAGCATTTACAGGCTTAACCGAACGATGGGTCTTTAGTGTAGAGGAATTTAGAAGAACGCTACGGCCTGATTTATGCAGTTACTTGACTGAATCCGACTATTGTCAGTAGCCCAATGGTAACTAAAGATACTTGAAGTCCTTTATATAGGGTCCGGCAAGTCACCTAACTCTGTCAATTGACCATAGCATCTCCATGTGAGCTTTGTTACCAATTATTCCCCTCTTTGGGCCTTAGTATGTTAACGACAAGACGAGATCCCTTGGACATCTCTCCAATGCCAAGTATCGGTTCGTAGCTTACCCGCCCCAGCCTTAGAAGCGAATCATGTTCGGCCATTATTGCAATACGAGCAACCCATTTGGATCCGCGCCAATCGAGTTCCCTATCTTGGCAAGCTGGAGGTAAAATTAGATGAGCAGGGCCGGAGCGCCATGCGCATAAGTCTTTGATGCTTTAGAGGTTTCAGCAATTAAAGACTGTCTAGCCTGAGGTCGAATTCGTACTCTAACTGTAGAAGACAAAGAGTCCAGTGAAAGCGCCGCGTGTATCGTGATGGAGCGCAAACTGTGTGGAACGACGCCTGGAGATCAGATACTGGTCTCAAAGTATGCCGAAACATCCTATCTGTAACGTGTATGTAGGACTAGTATAACTCCTGACTGAATGCAACGGGAAATATCGTGTTCTGATCGCCGTATTGTGCTTGATTTAGGAGATTGATTTCAATTCCCTCAACATTTCCAACATACCTTCTGATATCACCAAACATGTCTACTTGTTCCCTACACGTGTCAATTAAGTAGCT'/>

    <sequence taxon='56' value='TCAGACACAGGTCACCGGAGGCAAGATCATGCCTGCGATAAGTCGGCCTAGGGGCCGTTTTAACATCGGAGCCGGTACCAGGTTACCAGCGGGGCGATTCGTGCGACGAGCCCTTTAGTTTAAATATGCAGAAGTCCACCTAACACTTGCAAGACATTTGAAGATAAGTACGGACTGTCGAAGGATTGTTACTCAATCCCGCGAAGAAACTAGTGCCTATACAGCATCTTTATCTGACTGCACAATGTCTCAAGCTGCGAGGGTATAATCAGCGTTGGTCTATCCCAGTGCGCTTCGTACGCCCGTGTACGAACCAACTGAGAATCTCACGGGCGGACGTATACCGTATTGCGGGAGGCAGTCATCCCTAAGCAAAGATGATCTGTTTGGGGGATACATACTCCACACAAACCAGAATCGAGTATTTTTGGTATCAACGCTTATGGTATCCATATATATTTGTCATTACTGGAGAGGGCCTGCGTGGAACAAGGTCCGGTACTACCGGAAAGCGCGTACGACGTCCCAGAAAGGAATACACGCTCTGCGTGTTCTTTGTAGCTACCTGGGTCGGTGCGACTACCTTGAGGAATCCACAAAGGTTCCACAAGAGGCAACAAGAATCTCTCACAGTTGCGAAATTGCAAATCATGGGAAATGTACGGCATCAAAATGACAATCCCGGCTGTGATCCAATAACGCGCTCGAATTCTCTTTGTCAGTATAGTTGTCCCATCCGACTGAAGCCTCTGCAAGCAGTATCTCTAACCCCCATACTCTCCACGCGCCCGTCACTGCAAAATGCTACATTATCAGCCCGCGGTGTCCCACATATGATCTCCATTACAGGCTTATTATGCCACCCTGTTTGCTAAAACCAGGTCCCGTGATTTGCCTTGGATCACTGGAGGGGGACATTGGCCCTGCCTATGCAGGACATATCTCTGAGATCCTCCCCCGCGCACTACGGGCAAAGGGCGAAGCGGGGCCGGGTGAGTTACATCCCAGCATACCTCACTTAAGAAGCTTCGGTCAAGTAAGTCTGGGTTCATGGCGCCAGGTCTCATTCACCAGCTACTGAAGGTCCATCAGCACGAGTCGCTGTCGTGCGTGATAAGCGCAATGAGGCGATGGTCTTCCTTTGATAACAGTCGATTTGGTAGTAATAGCTCCGAGGTGAATCTCAAGTCATTGAGCATTTACAGGCTTAACCGAACGATGGGTCTTTAGTGTAGAGGAATTTAGAAGAACGCTACGGCCTGATTTATGCAGTTACTTGACTGAATCCGACTATTGTCAGTAGCCCAATGGTAACTCAAGATACTTGAAGTCCTTTATATAGGGTCCGGCAAGTCACCTAACTCTGTCAATTGACCATAGCATCTCCATGTGAGCTTTGTTACCAATTATTCCCCTCTTTGGGCCTTAGTATGTTAACGACAAGACGAGATCCCTTGGACATCTCTCCAATGCCAAGTATCGGTTCGTAGCTTACCCGCCCCAGCCTTAGAAGCGAATCATGTTCGACCATTATTGCAATACGAGCAACCCATTTGGATCCGCGCCAATCGAGTTCCCTATCTTGGCAAGCTGGAGGTAAAATTAGATGAGCAGGGCCGGAGCGCCATGCGCATAAGTCTTTGATGCTTTAGAGGTTTCAGCAATTAAAGACTGTCTAGCCTGAGGTCGAATTCGTACTCTAACTGTAGAAGACAAAGAGTCCAGTGAAAGCGCCGCGTGTATCGTGATGGAGCGCAAACTGTGTGGAACGACGCCTGGAGATCAGATACTGGTCTCAAAGTATGCCGAAACATCCTATCTGTAACGTGTATGTAGGACTAGTATAACTCCTGACTGAGTGCAACGGGAAATATCGTGTTCTGATCGCCGTATCGTGCTTGATTTAGGAGATTGATTTCAATTCCCTCAACATTTCCAACATACCTTCTGATATCACCAAACATGTCTACTTGTTCCCTACACGTGTCAATTAAGTAGCT'/>

    <sequence taxon='58' value='TCAGACACAGGTCACCGGAGGCAAGATCATGCCTGCGATAAGTCGGCCTAGGGGCCGTTTTAACATCGGAGCCGGTACCAGGTTACCAGCGGGGCGATTCGTGCGACGAGCCCTTTAGTTTAAATATGCAGAAGTCCACCTAACACTTGCAAGACATTTGAAGATAAGTACGGACTGTCGAAGGATTGTTACTCAATCCCGCGAAGAAACTAGTGCCTATACAGCATCTTTATCTGACTGCACAATGTCTCAAGCTGCGAGGGTATAATCAGCGTTGGTCTATCCCAGTGCGCTTCGTACGCCCGTGTACGAACCAACTGAGAATCTCACGGGCGGACGTATACCGTATTGCGGGAGGCAGTCATCCCTAAGCAAAGATGATCTGTTTGGGGGATACATACTCCACACAAACCAGAATCGAGTATTTTTGGTATCAACGCTTATGGTATCCATATATATTTGTCATTACTGGAGAGGGCCTGCGTGGAACAAGGTCCGGTACTACCGGAAAGCGCGTACGACGTCCCAGAAAGGAATACACGCTCTGCGTGTTCTTTGTAGCTACCTGGGTCGGTGCGACTACCTTGAGGAATCCACGAAGGTTCCACAAGAGGCAACAAGAATCTCTCACAGTTGCGAAATTGCAAATCATGGGAAATGTACGGCGTCAAAATGACAATCCCGGCTGTGATCCAATAACGCGCTCGAATTCTCTTTGTCAGTATAGTTGTCCCATCCGACTGAAGCCTCTGCAAGCAGTATCTCTAACCCCCATACTCTCCACGCGCCCGTCACTGCAAAATGCTACATTATCAGCCCGCGGTGTCCCACATATGATCTCCATTACAGGCTTATTATGCCACCCTGTTTGCTAAAACCAGGTCCCGTGATTTGCCTTGGACCACTGGAGGGGGACATTGGCCCTGCCTATGCAGGACATATCTCTGAGATCCTCCCCCGCGCACTACGGGCAAAGGGCGAAGCGGGGCCGGGTGAGTTACATCCCAGCATACCTCACTTAAGAAGCTTCGGTCAAGTAAGTCTGGGTTCATGGCGCCAGGTCTCATTCACCAGCTACTGAAGGTCCATCAGCACGAGTCGCTGTCGTGCGTGATAAGCGCAATGAGGCGATGGTCTTCCTTTGATAACAGTCGATTTGGTAGTAATAGCTCCGAGGTGAATCTCAAGTCATTGAGCATTTACAGGCTTAACCGAACGATGGGTCTTTAGTGTAGAGGAATTTAGAAGAACGCTACGGCCTGATTTATGCAGTTACTTGACTGAATCCGACTATTGTCAGTAGCCCAATGGTAACTCAAGATACTTGAAGTCCTTTATATAGGGTCCGGCAAGTCACCTAACTCTGTCAATTGACCATAGCATCTCCATGTGAGCTTTGTTACCAATTATTCCCCTCTTTGGGCCTTAGTATGTTAACGACAAGACGAGATCCCTTGGACATCTCTCCAATGCCAAGTATCGGTTCGTAGCTTACCCGCCCCAGCCTTAGAAGCGAATCATGTTCGACCATTATTGCAATACGAGCAACCCATTTGGATCCGCGCCAATCGAGTTCCCTATCTTGGCAAGCTGGAGGTAAAATTAGATGAGCAGGGCCGGAGCGCCATGCGCATAAGTCTTTGATGCTTTAGAGGTTTCAGCAATTAAAGACTGTCTAGCCTGAGGTCGAATTCGTACTCTAACTGTAGAAGACAAAGAGTCCAGTGAAAGCGCCGCGTGTATCGTGATGGAGCGCAAACTGTGTGGAACGACGCCTGGAGATCAGATACTGGTCTCAAAGTATGCCGAAACATCCTATCTGTAACGTGTATGTAGGACTAGTATAACTCCTGACTGAATGCAACGGGAAATATCGTGTTCTGATCGCCGTATCGTGCTTGATTTAGGAGATTGATTTCAATTCCCTCAACATTTCCAACATACCTTCTGATATCACCAAACATGTCTACTTGTTCCCTACACGTGTCAATTAAGTAGCT'/>

    <sequence taxon='18' value='TCAGACACAGGTCACCGGAGGCAAGATCATGCCTGCGATAAGTCGGCCTAGGGGCCGTTTTAACATCGGAGCCGGCACCAGGTTACCAGCGGGGCGATTCGTGCGACGAGCCCTTCAGTTTAAATATGCAGAAGTCCACCTAACACTTGCAAGACATTTGAAGATAAATACGGACTGTCGAAGGATTGTTACTCAATCCCGCGAAGAAACTAGTGCCTATACAGCACCTTTATCTGACTGCACAATGTCTCAAGCTGCGAGGGTATAATCAGCGTTGGTCTACCCCAGTGCGCTTCGTACGCCCGTGTACGAACCAACTGAGAATCTCACGGGCGGACGTATACCGTGTTGCGGGAGGCAGTCATCCCTAAGCAAAGATGATCTGTTTGGGGGATACATACTCCACACAAACCAGAATCGAGTATTTTTGGTATCAACGCTTATGGTATCCATATATATTTATTATTACTGGAGAGGGCCTGCGTGGAACAAGGTCCGGTACTACTGGAAAGCGCGTACGACGTCCCAGAAAGGAATACACGCTCTGCGTGTTCTTTGTAGCTACCTGGGTCGGTGCGACTACCTTGAGGAATCCACGAAGGTTCCACAAGAGGCAACAAGAATCTCTCACAGTTGCGAAATTGCAAATCATGGGAAATGTACGGCGTCAAAATGACAATCCCGGCTGTGATCCAATAACGCACTCGAATTCTCTTTGTTAGTATAGTTGTCCCATCCGACTGAAGCCTCTGCAAGCAGTATCTCTAACCCCCATACTCTCCACGCGCCCGTCACTGCAAAATGCTACATTATCAGCCCGCGGTGTCCCACATATGATCTCCATTACAGGCTTATTATGCCACCCTGTTTGCTAAAACCAGGTCCCGTGATTTGCCTTGGACCACTGGAGGGGGACATTGGCCCTGCCCATGCAGGACATATCTCTGAGATCCTCCCCCGCGCACTGCGGGCAAAGGGCGAAGCGGGGCCGGGTGAGTTACATCCCAGCATACCTCACTTAAGAAGCTTCGGTCAAGTAAGTCTGGGTTCATGGCGCCAGGTCTCATTCACCAGCTACTGGAGGTCCATCAGCACGAGTCGCTGTCGTGCGTGATAAGCGCAATGAGGCGATGGTCTTCCCTTGATAACAGTCGATTTGGTAGTAATAGCTCCGAGGTGAATCTCAAGTCATTGAGCATTTACAGGCTTAATCGAACGATAGGTCTTTAGTGTAGAGGAATTTAGAAGAACGCTACGGCCTGATTTATGCAGTTACTTGACTGAATCCGACTATTGTCAGTAGCCCAATGGTAACTAAAGATACTTGAAGTCCTCTATATAGGGTCCGGCAAGTCACCTAACTCTGTCAATTGACCATAGCATCTCCATGTGAGCTTTGTTACCAATTATTCCCCTCTTTGGGCCTTAGTATGTTAACGACAAGACGAGATCCCTTGGACATCTCTCCAATGCCAAGTATCGGTTCGTAGCTTACCCGCCCCAGCCTTAGAAGCGAATCATGTTCGGCCATTATTGCAATACGAGCAACCCATTTGGATCCGCGCCAATCGAGTTCCCTATCTTGGCAAGCTGGAGGTAAAATTAGATGAGCAGGGCCGGAGCGCCATGCACATAAGTCTTTGATGCTTTAGAGGTTTCAGCAATTAAAGACTGTCTAGCCTGAGGTCGAATTCGTACTCTAACTGTAGAAGACAAAGAGTCCAGTGAAAGCGCCGCGTGTATCGTGATGGAGCGCAAACTGTGTGGAACGACGCCTGGAGATCAGATACTGGTCTCAAAGTATGCCGAAACATCCTATCTGTAACGTGTATGTAGGACTAGTATAACTCCTGACTGAATGCAACGGGAGATATCGTGTTCTGATCGCCGTATTGTGCTTGATTTAGGAGATTGATTTCAATTCCCTCAACATTTCCAACATACCTTCTGATATCACCAAACATATCTACTTGTTCCCTACACGTGTCAATTAAGTAGCT'/>

    <sequence taxon='19' value='TCAGACACAGGTCACCGGAGGCAAGATCATGCCTGCGATAAGTCGGCCTAGGGGCCGTTTTAACATCGGAGCCGGCACCAGGTTACCAACGGGGCGATTCGTGCGACGAGCCCTTCAGTTCAAATATGCAGAAGTCCACCTAACGCTTGCAAGACATTTGAAGATAAATACGGACTGTCGAAGGATTGTTACTCAATCCCGCGAAGAAACTAGTGCCTATACAGCACCTCTATCTGACTGCACAATGTCTTAAGCTGCGAGGGTATAATCAGCGTTGGTCTACCCCAGTGCGCTTCGTACGCCCGTGTACGAACCAACTGAGAATCTCACGGGCGGACGTATACCGTGTTGCGGGAGGCAGTCATCCCTAAGCAAAGATGATCTGTTTGGGGGATACATACTCCACACAAACCAGAATCGAGTATTTTTGGTATCAACGCTTATGGTATCCATATATATTTATTATTACTGGAGAGGGCCTGCGTGGAACAAGGTCCGGTACTACTGGAAAGCGCGTACGACGTCCCAGAAAGGAATACACGCTCTGCGTGTTCTTTGTAGCTACCTGGGTCGGTGCGACTACCTTGAGGAATCCACGAAGGTTCCACAAGAGGCAACAAGAATCTCTCACAGTTGCGAAATTGCAAATCATGGGAAATGTACGGCGTCAAAATGATAATCCCGGCTGTGATCCAATAACGCACTCGAATTCTCTTTGTTAGTATAGTTGTCCCATCCGACTGAGGCCTCTGCAAGCAGTATCTCTAACCCCCATACTCTCCACGCGTCTGTCACTGCAAAATGCTACATTATCAGCCCGCGGTGTCCCACATATGATCTCCATTACAGGCTTATTATGCCACCCTGTTTGCTAAAACCAGGTCCCGTGATTTGCCTTGGACCACTGGAGGGGGACATTGGCCCTGCCTATGCAGGACATATCTCTGAGATCCTCCCCCGCGCACTGCGGGCAAAGGGCGAAGCGGGGCCGGGTGAGTTACATCCCAGCATACCTCACTTAAGAAGCTTCGGTCAAGTAAGTCTGGGTACATGGCGCCAGGTCTCATTCACCAGCTACTGGAGGTCCATCAGCACGAGTCGCTGTCGTGCGTGATAAGCGCAATGAGGCGATGGTCTTCCCTTGATAACAGTCGATTTGGTAGTAATAGCTCCGAGGTGAATCTCAAGTCATTGAGCATTTACAGGCTTAATCGAACGATAGGTCTTTAGTGTAGAGGAATTTAGAAGAACGCTACGGCCTGATTTATGCAGTTACTTGACTGAATCCGACTATTGTCAGTAGCCCAATGGTAACTAAAGATACTTGAAGTCCTCTATATAGGGTCCGGCAAGTCACCTAACTCTGTCAATTGACTATAGCATCTCCATGTGAGCTTTGTTACCAATTATTCCCCTCTTTGGGCCTTAGTATGTTAACGACAAGACAAGATCCCTTGGACATCTCTCCAATGCTAAGTATCGGTTCGTAGCTTAACCGCCCCAGCCTTAGAAGCGAATCATGTTCGGCCATTATTGCAATACGAGCAACCCATTTGGATCCGCGCCAATCGAGTTCCCTATCTTGGCAAGCTGGAGGTAAAATTAGATGAGCAGGGCCGGAGCGCCGTGCACATAAGTCTTTGATGCTTTAGAGGTTTCAGCAATTAAAGACTGTCTAGCCTGAGGTCGAATTCGTACTCTAACTGTAGAAGACAAAGAGTCCAGTGAAAGCGCCGCGTGTATCGTGATGGAGCGCAAACTGTGTGGAACGACGCCTGGAGATCAGATACTGGTCTCAAAGTATGCCGAAACATCCTATCTGTAACGTGTATGTAGGACTAGTATAACTCCTGACTGAATGCAACGGGAGATATCGTGTTCTGATCGCCGTATTGTGCTTGATTTAGGAGATTGATTTCAATTCCCTCAACATTTCCAACATACCTTCTGATATCACCAAACATATCTACTTGTTCCCTACACGTGTCAATTAAGTAGCT'/>

    <sequence taxon='237' value='TCAGACACAGGTCACTGGGGGCAGGATCATGCCTGCGATAAGTCGGCCTAGGGGCCGTTTTGGCATCGGAGCCGGCACCCGGTTACCAGCGGGGCGATTCGTGCGACGAGCCCTTCAGTTTAAATATGCAGAAGTCCACCTAACACTTGCAAGACATTTGAAGATAAATACGGACTGTCGAAGGATTGTTACTCAATCCCGCGAAGAAACTGGTGCCTATACAGCATCTTTATCTGACTGCACAATGTCCCAAGCTGCGAGGGTATAATCAGCGTTGGTCTATCCCAGTGCGCTTCGTACGCCCGTGTACGAACCAGCTGAGAATCTCACGGGCGGACGTATACCGTGTTGCGGGAGGCAGTCATCCCTAAGCAAAGATGATCTGTTTGGGGGACACATACTCCACACAAACCAGAATTGAGTATTTTTGGTACCAACGCTTATGGTATCCATATATATTTATCATTACTGGGGAGGGCCTGCGTGGACCAAGGTCCGGTACTACTGGAAAGCGCGTACGACGCCCCAGAAAGGAATACACGCTCTGCGTGTTCTTTGTAGCTACCTGGGTCGGTGTGACTACCTTGAGGGATCTACGAAGGTTCCACAAGAGGCAACAAGAATCTCTCACAGTAGCGCAATTGCAAATCATGGGAAATGTACGGCGTCAAAATGACACTCCCGGCTGTGATCCAATAACGCACTGGAATTCTCTTTGTTACTATAGTTGTCCCATCCGGCTGAAGCTTCTGCAAGCAGTATCTCTAACCCCCATACTCTCCGCGCGCCCGTCACTGCAAAATGCTACATTATCAGCCCGCGGTGTCCCACATATGATCTCCATTACAGGCTTATTATGCCACCCTGTTTGCTAAAACCAGGTCCCGTGATTTGCCTTGGACCACTGGAGGGGGACATTGGCCCTGCCTATGCAGGACATATCTCTGAGATCCTCCCCCGCGCACTGCGGGCAAAGGGCGAAGCGGAGCCGGGTAAGTTATATCCCAGCATACCTCACTTAAGAAGCTTCGGTCAAGTAAGTCTGGGTTCATGGCGCCAGGTCTCACTCACCAGCTACTAGAGGTCCATCAGCACGAGTCGCTGTCGCGCGTGATAAGCGCAATGAGGCGATGGTCTTCCCTTGATAACAGTCGATTTGGTAGTAATAGCTCCGAGGTGAATCTCAAGTCATTGAGCATTTACAGGCTTAATCGAACGATAGGTCTTTAGTGTCGAGGAATTTAGAAGAACGTTACGGCCTGATTTATGCAGTTACTTGACTGAATCCGACTATTGTCAGTAGCCCAATGGTAACTAAAGATACTTGAAGTCCTCTATATAGGGTCCGGCAAGTCACCTAACTCTGTCAATTGACCATAGCATCTCCATGTGAGCTTTGTTACCAATTATTCCCCTCTTTGGGCCTTAGTATGTTAACGACAAGACGAGATCCCTTGGACATCTCTCCAATGTCAAGTATCGGTTCGTAGTTTACCCGCCCCAGCCTTAGAAGCGATTCATGTTCGGCCATTATTGCAATACGAGCAACCCATTTGGATCCGCGCCAATCGAGTTCCCTATCTTGGCAAGCTGGAAGTAAAATTAGATGAGCAGGGCCGGAGCGCCATGCACATAAGTCTTTGATGCTTTACAGGTTTCAGCAATCAAAGACTGTCTGGCCTGAGGTCGAATTCGTACCCTAACTGTAGAATACAAAGAGTCCAGTGAAAGCGCCGCGTGTATCGTGATGGAGCGCAAACTGTGTGGAACGACGCCTGGAGATCAGACACTGGTCCCAAAGTATGCCGAAACATCCTATCTGTAATGTGTATGTAGGATTAGTATAACTCCTGACTGAATCCAACGGGAGATATCGTGTTCTGATCACCGTATTGTGCTTGATTTAGGAGATTGATTTCAACTCCCTCAACATTTCCAACATACCTTCTGATATCACCAAACATATCTACTTGTTCCCTACACGTGTCAATTAAGTAGCT'/>

    <sequence taxon='1' value='TCAGACACAGGTCACCGGAGGCAAGATCATGCCTGCGATAAGTCGGCCTAGGGGCCGTTTTAACATCGGAGCCGGCACCAGGTTACCAGCGGGGCGATTCGTGCGACGAGCCCTTCAGTTTAGATATGCAGAAGTCCACCTAACACTTGCAAGACATTTGAAGATAAATACGGACTGTCGAAGGATTGTTACTCAATCCCGCGAAGAAACTAGTGCCTATACAGCATCTTTATCTGACTGCACAATGTCTCAAGCTGCAAGGGTATACTCAGCGTTGGTCTATCCCAGTGCGCTTCGTACGCCCGTGTACGAACCAACTGAGAATCTCACGGGCGGACGTATACCGTGTTGCGGGAGGCAGTCATCCCTAAGCAAAGATGATCTGTTTGGGGGATACATACTCCACACAAACCAGAATCGAGTATTTTTGGTATCAACGCTTATGGTATCCATATATATTTATCATTACTGGGGAGGGCCTGCGTGGAACAAGGTCCGGTACTACTGGAAAGCGCGTACGACGTCCCAGACAGGAATACACGCTCTGCGTGTTCTTTGTAGCTACCTGGGTCGGTGCGACTACCTTGAGGAATCCACGAAGGTTCCACAAGAGGCAACAAACATCTCTCACAGTTGCGAAATTGCAAATCATGGGAAATGTACGGCGTCAAAATGACAACCCCGGCTGTGATCCAATAACGCACTCGAATTCTCTTTGTTAGTATAGTTGTTCCATCCGACTGAAGCCTCTGCAAGCAGTATCTCTAAACCCCATACTCTCCACGCGCCCGTCACTGCAAAATGCTACATTATCAGCCCGCGGTGTCCCACATATGATCTCCATTCCAGGCTTATTATGCCACCCTGTTTGCTAAAACCAGGTCCCGTGATTTACCTTGGACCACTGGAGGGGGACATTGGCCCCGCCTATGCAGGACATATCTCTGAGATCCTCCCCCGCGCACTGCGGGCAAAGGGCAAAGCGGGGCCGGGTGAGTTACATCCCAGCATACCTCACTTAAGCAGCTTCGGTCAAGTAAGTCTGGGTTCATGGCGCCAGGTCTCATTCACCAGCTACTGGAGGTCCATCAGCACGAGTCGCTGTCGTGCGTGATAAGCGCAATGAGGCGATGGTCTTCCCTTGATAACAGTCGATTTGGTAGTAATAGCTCCGAGGTGAATCTCAAGTCATTGAGCATTTACAGGCTTAATCGAACGATAGGTCTTTAGTGTAGAGGAATTTAGAAGAACGCTACGGCCTGATTTATGCAGTTACTTGACTGAATCCGACTATTGTCAGTAGCCCAATGGTAACTAAAGATACTCGAAGTCCTCTATATAGGGTCCGGCAAGTCACCTAACTCTGTCAATTGACCATAGCATTTCCATGTGAGCTTTGTTACCAATTATTCCCCTCGTTGGGCCTTAGTATGTTAACGACAAGACGAGATACCTTGGACATCCCTCCAATGCCAAGTATCGGTTCGTAGCTTACCCGCCCCAGCCTTAGAAGCGAATCATGTTCGGCCATTATTGCAATACGAGCAACCCATTTGGATCCGCGCCAATAGAGTTCCCTATCTTGGCAAGCTGGAGGTAAAATTAGATGAGCAGGGCCGGAGCGCCATGCACATAAGTCTTTGATGCTTTAGAGGTTTCAGCAATTAAAGACTGTCTAGCCTGAGGTCGAATTCGTACTCTAACTGTAGAAGACAAAGAGTCCAGTGAAAGCGCCGCGTGTATCGTGATGGAGCGCAAACTGTGTGGAACGACGCCTGGAGATCAGATACTGGTCTCAAAGTATGCCGAAACATCCTATCTGTAACGTGTATGTAGGACTAGTATAACTCCTGACTGAATGCAACGGGAGATATCGTGTTCTGATCGCCGTATTGTGCTTGATTTAGGAGATTGATTTCAATTCCCTCTACATTTCCAACATACCTTCTGATATCACCAAACATATCTACTTGTTCCCTACACGCGTCAATTCAGTAGCT'/>

    <sequence taxon='20' value='TCAGACACAGGTCACCGGAGGCAAGATCATGCCTGCGATAAGTCGGCCTAGGGGCCGTTTTAACATCGGAGCCGGCACCAGGTTACCAGCGGGGCGATTCGTGCGACGAGCCCTTCAGTTTAGATATGCAGAAGTCCACCTAACACTTGCAAGACATTTGAAGATAAATACGGACTGTCGAAGGATTGTTACTCAATCCCGCGAAGAAACTAGTGCCTATACAGCATCTTTATCTGACTGCACAATGTCTCAAGCTGCAAGGGTATACTCAGCGTTGGTCTATCCCAGTGCGCTTCGTACGCCCGTGTACGAACCAACTGAGAATCTCACGGGCGGACGTATACCGTGTTGCGGGAGGCAGTCGTCCCTAAGCAAAGATGATCTGTTTGGGGGATACATACTCCACACAAACCAGAATCGAGTATTTTTGGTATCAACGCTTATGATATCCATATATATTTATTATTACTGGGGAGGGCCTGCGTGGAACAAGGTCCGGTACTACTGGAAAGCGCGTACGACGTCCCAGACAGGAATACACGCTCTGCGTGTTCTTTGTAGCTACCTGGGTCGGTGCGACTACCTTGAGGAATCCACGAAGGTTCCACAAGAGGCAACAAACATCTCTCACAGTTGCGAAATTGCAAATCATGGGAAATGTACGGCGTCAAAATGACAACCCCGGCTGTGATCCAATAACGCACTCGAATTCTCTTTGTTAGTCTAGTTGTTCCATCCGACTGAAGCCTCTGCAAGCAGTATCTCTAACCCCCATACTCTCCACGCGCCCGTCACTGCAAAATGCTACATTATCAGCCCGCGGTGTCCCACATATGATCTCCATTCCAGGCTTATTATGCCACGCTGTTTGCTAAAACCAGGTCCCGTGATTTACCTTGGACCACTGGAGGGGGACATTGGCCCCGCCTATGCAGGACATATCTCTGAGATCCTCCCCCGCGCACTGCGGGCAAAGGGCAAAGCGGGGCCGGGTGAGTTACATCCCAGCATACCTCACTTAAGCAGCTTCGGTCAAGTAAGTCTGGGTTCATGGCGCCAGGTCTCATTCACCAGCTACTGGAGGTCCATCAGCACGAGTCGCTGTCGTGCGTGATAAGCGCAATGAGGCGATGGTCTTCCCTTGATAACAGTCGATTTGGTAGTAATAGCTCCGAGGTGAATCTCAAGTCATTGAGCATTTACAGGCTTAATCGAACGATAGGTCTTTAGTGTAGAGGAATTTAGAAGAACGCTACGGCCTGATTTATGCAATTACTTGACTGAATCCGACTATTGTCAGTAGCCCAATGGTAACTAAAGATACTCGAAGTCCTCTATATAGGGTCCGGCAAGTCACCTAACTCTGTCAATTGACCATAGCATTTCCATGTGAGCTTTGTTACCAATTATTCCCCTCGTTGGGCCTTAGTATGTTAACGACAAGACGAGATACCTTGGACATCCCTCCAATGCCAAGTATCGGTTCGTAGCTTACCCGCCCCAGCCTTAGAAGCGAATCATGTTCGGCCATTATTGCAATACGAGCAACCCATTTGGATCCGCGCCAATAGAGTTCCCTGTCTTGGCAAGCTGGAGGTAAAATTAGATGAGCAGGGCCGGAGCGTCATGCACATAAGTCTTTGATGCCTTAGAGGTTTCAGCAATTAAAGACTGTCTAGCCTGAGGTCGAATTCGTACTCCAACTGTAGAAGACAAAGAGTCCAGTGAAAGCGCCGCGTGTATCGTGATGGAGCGCAAACTGTGTGGAACGACGCCTGGAGATCAGATACTGGTCTCAAAGTATGCCGAAACATCCTATCTGCAACGTGTATGTAGGACTAGTATAACTCCTGACTGAATGCAACGGGAGATATCGTGTTCTGATCGCCGTATTGTGCTTGATTTAGGAGATTGATTTCAATTCCCTCTATATTTCCAACATACCTTCTGATATCACCAAACATATCTACTTGTTCCCTACACGTGTCAATTCAGTAGCT'/>

    <sequence taxon='30' value='TCAGACACAGGTCACCGGAGGCAAGATCATGCCTGCGATAAGTCGGCCTAGGGGCCGTTTTAACATCGGAGCCGGCACCAGGTTACCAGCGGGGCGATTCGTGCGACGAGCCCTTCAGTTTAGATATGCAGAAGTCCACCTAACACTTGCAAGACATTTGAAGATAAATACGGACTGTCGAAGGATTGTTACTCAATCCCGCGAAGAAACTAGTGCCTATACAGCATCTTTATCTGACTGCACAATGTCTCAAGCTGCAAGGGTATACTCAGCGTTGGTCTATCCCAGTGCGCTTCGTACGCCCGTGTACGAACCAACTGAGAATCTCACGGGCGGACGTATACCGTGTTGCGGGAGGCAGTCGTCCCTAAGCAAAGATGATCTGTTTGGGGGATACATACTCCACACAAACTAGAATCGAGTATTTTTGGTATCAACGCTTATGATATCCATATATATTTATTATTACTGGGGAGGGCCTGCGTGGAACAAGGTCCGGTACTACTGGAAAGCGCGTACGACGTCCCAGACAGGAATACACGCTCTGCGTGTTCTTTGTAGCTACCTGGGTCGGTGCGACTACCTTGAGGAATCCACGAAGGTTCCACAAGAGGCAACAAACATCTCTCACAGTTGCGAAATTGCAAATCATGGGAAATGTACGGCGTCAAAATGACAACCCCGGCTGTGATCCAATAACGCACTCGAATTCTCTTTGTTAGTCTAGTTGTTCCATCCGACTGAAGCCTCTGCAAGCAGTATCTCTAACCCCCATACTCTCCACGCGCCCGTCACTGCAAAATGCTACATTATCAGCCCGCGGTGTCCCACATATGATCTCCATTCCAGGCTTATTATGCCACGCTGTTTGCTAAAACCAGGTCCCGTGATTTACCTTGGACCACTGGAGGGGGACATTGGCCCCGCCTATGCAGGACATATCTCTGAGATCCTCCCCCGCGCACTGCGGGCAAAGGGCAAAGCGGGGCCGGGTGAGTTACATCCCAGCATACCTCACTTAAGCAGCTTCGGTCAAGTAAGTCTGGGTTCATGGCGCCAGGTCTCATTCACCAGCTACTGGAGGTCCATCAGCACGAGTCGCTGTCGTGCGTGATAAGCGCAATGAGGCGATGGTCTTCCCTTGATAACAGTCGATTTGGTAGTAATAGCTCCGGGGTGAATCTCAAGTAATTGAGCATTTACAGGCTTAATCGAACGATAGGTCTTTAGTGTAGAGGAATTTAGAAGAACGCTACGGCCTGATTTATGCAATTACTTGACTGAATCCGACTATTGTCAGTAGCCCAATGGTAACTAAAGATACTCGAAGTCCTCTATATAGGGTCCGGCAAGTCACCTAACTCTGTCAATTGACCATAGCATTTCCATGTGAGCTTTGTTACCAATTATTCCCCTCGTTGGGCCTTAGTATGTTAACGACAAGACGAGATACCTTGGACATCCCTCCAATGCCAAGTATCGGTTCGTAGCTTACCCGCCCCAGCCTTAGAAGCGAATCATGTTCGGCCATTATTGCAATACGAGCAACCCATTTGGATCCGCGCCAATAGAGTTCCCTGTCTTGGCAAGCTGGAGGTAAAATTAGATGAGCAGGGCCGGAGCGTCATGCACATAAGTCTTTGATGCCTTAGAGGTTTCAGCAATTAAAGACTGTCTAGCCTGAGGTCGAATTCGTACTCCAACTGTAGAAGACAAAGAGTCCAGTGAAAGCGCCGCGTGTATCGTGATGGAGCGCAAACTGTGTGGAACGACGCCTGGAGATCAGATACTGGTCTCAAAGTATGCCGAAACATCCTATCTGCAACGTGTATGTAGGACTAGTATAACTCCTGACTGAATGCAACGGGAGATATCGTGTTCTGATCGCCGTATTGTGCTTGATTTAGGAGATTGATTTCAATTCCCTCTATATTTCCAACATACCTTCTGATATCACCAAACATATCTACTTGTTCCCTACACGTGTCAATTCAGTAGCT'/>

    <sequence taxon='223' value='TCAGACACAGGTCACCGGAGGCAAGATCATGCCTGCGATGAGTCGGCCTAGGGGCCGTTTTAACATCGGAGCCGGCACCAGGTTACCAGCGGGACGATTCGTGCGACGAGCCCTTCAGTTTAGATATGCAGAAGTCCACTTAACACTTGCAAGACATTTGAAGATAGATACGGGCTGTCGAAGGATTGTTACTCAATCCCGCGAAGAAACTAGTGCCTATACAGCACCTTTATCTGACTGCACAATGTCTCAAGCTGCAAGGGTATACTCAGCGTTGGTCTATCCCAGTGCGCTTCGTACGCCCGTGTACGAACCAACCGAGAATCTTACGGGCGGACGTATACCGTGTCGCGGGAGGCAGTCGTCCCTAAGCAAAGATGATCTGTTTGGGGGATACATACTCCACACAAACCAGAATCGAGTATTTTTGGTATCAACGCTTATGATATCCATATATATTTATTATTACTGGGGAGGGCCTGCGTGGAACAAGGTCCGGTACTACTGGAAAGCGCGTACGACGTCCCAGACAGGAATACACGCTCTGCGTGTTCTTTGTAGCTAACTGGGTCGGTGCGACTACCTTGAGGAATCCACGAAGGTTCCACAAGAGGCAACAAACATCTCTCACAGTTGCGAAATTGCAAATCATGGGAAATGTACGGCGTCAAAATGACAACCCCGGCTGTGATCCAATAACGCACTCGAATTCTCTTTGTTAGTCTAGTTGTTCCATCCGACTGAAGCCTCTGCAAGCAGTATCTCTAACCCCCATACTCTCCACGCGCCCGTCACTGCAAAATGCTACATTATCAGCCCGCAGTGTCCCACATATGATCTCCATTTCAGGCTTATTATGCCACGCTGTTTGCTAAAACCAGGTCCCGTGATTTACCTTGGACCACTGGAGGGGGACATTGGCCCCGCCTATGCAGGACATATCTCTGAGATCCTTCCCCGCGCACTGCGGGCAAAGGGCAAAGCGGGGCCGGGTGAGTTACATCCCAGCATACCTCACTTAAGCAGCTTCGGTCCAGTAAGTCTGGGTTCATGGCGCCAGGTCTCATTCACCAGCTACTGGAGGTCCATCAGCACGAGTCGCTGTCGTGCGTGATAAGCGCAATGAGGCGATGGTCTTCCCTTGATAACAGTCGATTTGGTAGTAATAGCTCCGAGGTGAATCTCAAGTCATTGAGCATTTACAGGCTTAATCGAACGATAGGTCTTTAGTGTAGAGTAATTTAGAACAACGCTATGGACTGATTTTTGCAATTACTTGACTGAATCCGACTATTGTCAGTAGCCCAATGGTAGCTAAAGATACTCGAAGTCCTCTATATAGGGTCCGGCAAGTCACCTAACTCTGTCAATTGACCATAGCATTTCCATGTGAGCTTTGTTACCAATTATTCCCCTCGTTGGGCCTTAGTATGTTAACGACAAGACGAGATACCTTGGACATCCCTCCGGTGCCAAGTATCGGTTCGTCGCTTACCCGCCCCAGCCTTAGAAGCGAATCATGTTCGGCCACTATTGCAATACGAGCAACCCATTTGGATCCGCGCAAATAGAGTTCCCTGTCTTGGCAAGCTGAAGGTAAAATTAGATGAGCAGGGCCGGAGCGTCATGCACATAAGTCTTTAATGCCTTAGAGGTTTCAGCAATTAAAGACTGTCTAGCCTGAGGTCGAATTCGTACTCCAACTGTAGAAGACAAAGAGTCCGGTGAAAGCGCCGCGTGTATCGTGATGGAGCGCAAACTGTGTGGAACGACGCCTGGAGATCAGATACTGGTCTCAAAATATGCCGAAACATCCTATCTGCAACGTGTACGTAGGGCTAGGATAACTCCTGACTGAATGCAACGGGAGATATCGTGTTCTGATCGCCGTATTGTGCTTGATTTAGGAGATTGATTTCAATTCCCTCTATCTTTCCAACATACCTTCTGATATCACCAAACATATCTACTTGCTCCCTACCCGTGTCCATTCAGTAGCT'/>

    <sequence taxon='34' value='TCAGACACAGGTCACCGGAGGCAAGACCATGCCTGCGATAAGTCGGCCTAGGGGCCGTTTTAACATCGGAGCCGGCACCAGGTTACCAGCGGGGCGATTCGTGCGACGAGCCCTTCAGTTTAGATATGCAGAAGTCCACCTAACACTTGCAAGACATTTGAAGATAAGTACGGACTGTCGAAGGATTGTTACTCAATCCCGCGAAGAAACTAGTGCCTATACAGCATCTTTATCTGACTACACAATGTCTCAAGCTGCAAGGGTATACTCAGCGTTGGTCTATCCCAGTGCGCTTCGTACGCCCGTGTACGAACCAACTGAGAATCTCACGGGCGGACGTATACCGTGTTGCGGGAGGCAGTCGTCCCTAAGCAAAGATGATCTGTTTGGGGGATACATACTCCACACAAACCAGAATCGAGTATTTTTGGTATCAACGCTTATGATATCCATATATATTTATTATTACTGGGGAGGGCCTGCGTGGAACAAGGTCCGGTACTACTGGAAAACGCGTACGGCGTCCCAGACAGGAATACACGCTCTGCGTGTTCTTTGTAGCTACCTGGGTCGGTGCGACTACCTTGAGGAATCCACGAAGGTTCCACAAGAGGCAACAAACATCTCTCACAGTTGCGAAATTGCAAATCATGGGAAATGTACGGCGTCAAAATGACAACCCCGGCTGTGATCCAATAACGCAATCGAATTCTCTTTGTTAGTCTAGTTGTTCCATCCGACTGAAGCCTCTGCAAGCAGTATCTCTAACCCCCATACTCTCCACGCGCCCGTCACTGCAAAATGCTACATTATCAGCCCGCGGTGTCCCACATATGATCTCCATTCCAGGCTTATTATGCCACGCTGTTTGCTAAAACCAGGTCCCGTGATTTACCTTGGACCACTGGAGGGGGACATTGGCCCCGCCTATGCAGGACATATCTCTGAGATCCTCCCCCGCGCACTGCGGGCAAAGGGCAAAGCGGGGCCGGGTGAGTTACATCCCAGCATACCTCACTTAAGCAGCTTCGGTCAAGTAAGTCTGGGTTCATGGCGCCAGGTCTCATTCACCAGCTACTGGAGGTCCATCAGCACGAGTCGCTGTCGTGCGTGATAAGCGCAATGAGGCGATGGTCTTCCCTTGATAACAGTCGATTTGGTAGTAATAGCTCCGAGGTGAATCTTAAGTCATTGAGCATTTACAGGCTTAATCGAACGATAGGTCTTTAGTGTAGAGGAATTTAGAAGAACGCTACGGCCTGATTTATGCAATTACTTGACTGAATCCGACTATTGTCAGTAGCCCAATGGTAACTAAAGATACTCGAAGTCCTCTATATAGGGTCCGGCAAGTCACCTAACTCTGTCAATTGACCATAGCATTTCCATGTGAGCTTTGTTACCAATTATTCCCCTCGTTGGGCCTTAGTATGTTAACGACAAGACGAGATACCTTGGACATCCCTCCAATGCCAAGTATCGGTTCGTAGCTTACCCGCCCCAGCCTCAGAAGCGAATCATGTTCGGCCATTATTGCAATACGAGCAACCCATTTGGATCCGCGCCAATAGAGTTCCCTGTCTTGGCAAGCTGGAGGTAAAATTAGATGAGCAGGGCCGGAGCGTCATGCACATAAGTCTTTGATGCCTTAGAGGTTTCAGCAATTAAAGACTGTCTAGCCTGAGGTCGAATTCGTACTCCAACTGTAGAAGACAAAGAGTCCAGTGAAAGCGCCGCGTGTATCGTGATGGAGCGCAAACTGTGTGGAACGACGCCTGGAGATCAGATACTGGTCTCAAAGTATGCCGAAACATCCTATCTGCAACGTGTATGTAGGACTAGTATAACTCCTGACTGAATGCAGCGGGAGATATCGTGTTCTGATCGCCGTATTGTGCTTGATTTAGGAGATTGATTTCAATTCCCTCTATATTTCCAACATACCTTCTGATATCACCAAACATATCTACTTGTTCCCTACACGTGTCAATTCAGTAGCT'/>

    <sequence taxon='100' value='TCAGACACAGGTCACCGGAGGCAAGATCATGCCTGCGATAAGTCGGCCTAGGGGCCGTTTTAACATCGGAGCCGGCACCAGGTTACCAGCGGGGCGATTTGTGCGACGAGCCCTTCAGTTTAGATATGCAGAAGTCCATCTAACACTTGCAAGACATTTGAAGATAAATACGGACTGTCGAAGGATTGTTACTCAATCCCGCGAAGAAACTAGTGCCTATACAGCATCTTTATCTGACTACACAATGTCTCAAGCTGCAAGGGTATACTCAGCGTTGGTCTATCCCAGTGCGCTTCGTACGCCCGTGTACGAACCAACTGAGAATCTCACGGGCGGACGTATACCGTGTTGCGGGAGGCAGTCGTCCCTAAGCAAAGATGATCTGTTTGGGGGATACATACTCCACACAAACCAGAATCGAGTTTTTTTGGTATCAACGCTTATGATATCCATATATATTTATTATTACTGGGGAGGGCCTGCGTGGAACAAGGTCCGGTACTACTGGAAAACGCGTACGACGTCCCAGACAGGAATAGACGCTCTGCGTGTTCTTTGTAGCTACCTGGGTCGGTGTGACTACCTTGAGGAATCCACGAAGGTTCCACAAGAGGCAACAAACATCTCTCACAGTTGCGAAATTGCAAATCATGGGAAATGTACGGCGTCAAAATGACAACCCCGGCTGTGATCCAATAACGCACTCGAATTCTCTTTGTTAGTCTAGCTGTTCCATCCGACTGAAGCCTCTGCAAGCAGTATCTCTAACCCCCATACTCTCCACGCGCCCGTCACTGCAAAATGCTACATTATTAGCCCGCGGTGTCCCACATATGATCTCCATTCCAGGCTTATTATGCCACGCTGTTTGCTAAAACCAGGTCCCGTGATTTACCTTGGACCACTGGAGGGGGACATTGGCCCCGCCTATGCAGGACATATCTCTGAGATCCTCCCCCGCGCACTGCGGGCAAAGGGCAAAGCGGGGCCGGGTGAGTTACATCCCAGCATACCTCACTTAAGCAGCTTCGGTCAAGTAAGTCTGGGTTCATGGCGCCAGGTCTCATTCACCAGCTACTGGAGGTCCATCAGCACGAGTCGCTGTCGTGCGTGATAAGCGCAATGAGGCGATGGTCTTCCCTTGATAACAGTCGATTTGGTAGTAATAGCTCCGAGGTGAATCTTAAGTCATTGAGCATTTACAGGCTTAATCGAACGATAGGTCTTTAGTGTAGAGGAATTTAGAAGAACGCTGTGGCCTGATTTATGCAATTACTTGACTGAATCCGACTATTGTCAGTAGCCCAATGGTAACTAAAGATACTCGAAGTCCTCTATATAGGGTCCGGCAAGTCACCTAACTCTGTCAATTGACCATAGCATTTCCATGTGAGCTTTGTTACCAATTATTCCCCTCGTTGGGTCTTCGTATGTTAACGACAAGACAAGATACCTTGGACATCCCTCCAATGCCAAGTATCGGTTCGTAGCTTACGCGCCCCAGCCTCAGAAGCGAATCATGTTCGGCCATTATTGCAATACGAGCAACCCATTTGGATCCGCGCCAATAGAGTTCCCTGTCTTGGCAAGCTGGAGGTAAAATTAGATGAGCAGGGCCGGAGCGTCATGCACATAAGTCTTTGATGCCTTAGAGGTTCCAGCAATTAAAGACTGTCTAGCCTGAGGTCGAATTCGTACTCCAACTGTAGAAGACAAAGAGTCCAGTGAAAGCGCCGCGTTTATCGTGATGGAGCGCAAACTGTGTGGAACGACGCCTGGAGATCAGATACTGGTCTCAAAGTATGCCGAAACATCCTATCTGCAACGTGTATGTAGGACTAGTGTAACTTCTGACTGAATGCAACGGGAGATATCGTGTTCTGATCGCCGTATTGTGCTTGATTTAGGACATTGATTTCAATTCCCTCTATATTTCCAACATACCTTCTGATATCACCAAACATATCTACTTGTTCCCTACACGTGTCAATTCAGTAGCT'/>

    <sequence taxon='184' value='TCAGACACAGGTCACCGGAGGCAAGATCATGCCTGCGATAAGTCGGCCTAGGGGCCGTTTTAACATCGGAGCCGGCACCAGGTTACCAGCGGGGCGATTTGTGCGACGAGCCCTTCAGTTTAGATATGCAGAAGTCCATCTAACACTTGCAAGACATTTGAAGATAAATACGGACTGTCGAAGGATTGTTACTCAATCCCGCGAAGAAACTAGTGCCTATACAGCATCTTTATCTGACTACACAATGTCTCAAGCTGCAAGGGTATACTCAGCGTTGGTCTATCCCAGTGCGCTTCGTACGCCCGTGTACGAACCAACTGAGAATCTCACGGGCGGACGTATACCGTGTTGCGGGAGGCAGTCGTCCCTAAGCAAAGATGATCTGTTTGGGGGATACATACTCCACACAAACCAGAATCGAGTTTTTTTGATTTCAACGCTTATGATATCCATATATATTTATTATTACTGGGGAGGGCCTGCGTGGAACAAGGTCCGGTACTACTGGAAAACGCGTACGACGTCCCAGACAGGAATAGACGCTCTGCGTGTTCTTTGTAGCTACCTGGGTCGGTGTGACTACCTTGAGGAATCCACGAAGGTTCCACAAGAGGCAACAAACATCTCTCACAGTTGCGAAATTGAAAATCATGGGAAATGTACGGCGTCAAAATGACAACCCCGGCTGTGATCCAATAACGCACTCGAATTCTCTTTGTTAGTCTAGCTGTTCCATCCGACTGAAACCTCTGCAAGCAGTATCTCTAACCCCCATACTCTCCACGCGCCCGTCACTGCAAAATGCTACATTATTAGCCCGCGGTGTCCCACATATGATCTCCATTCCAGGCTTATTATGCCACGCTGTTTGCTAAAACCAGGTCCCGTGATTTACCTTGGACCACTGGAGGGGGACATTGGCCCCGCCTATGCAGGACATATCTCTGAGATCCTCCCCCGCGCACTGCGGGCAAAGGGCAAAGCGGGGCCGGGTGAGTTACATCCCAGCATACCTCACTTAAGCAGCTTCGGTCAAGTAAGTCTGGGTTCATGGCGCCAGGTCTCATTCACCAGCTACTGGAGGTCCATCAGCACGAGTCGCTGTCGTGCGTGATAAGCGCAATGAGGCGATGGTCTTCCCTTGATAACAGTCGATTTGGTAGTAATAGCTCCGAGGTGAATCTTAAGTCATTGAGCGTTTACAGGCTTAATCGAACGATAGGTCTTTAGTGTAGAGGAATTTAGAAGAACGCTGTGGCCTGATTTATGCAATTACTTGACTGAATCCGACTATTGTCAGTAGCCCAATGGTAACTAAAGATACTCGAAGTCCTCTATATAGGGTCCGGCAAGTCACCTAACTCTGTCAATTGACCATAGCATTTCCATGTGAGCTTTGTTACCAATTATTCCCCTCGTTGGGTCTTCGTATGTTAACGACAAGACAAGATACCTTGGACATCCCTCCAATGCCAAGTATCGGTTCGTAGCTTACGCGCCCCAGCCTCAGAAGCGCATCATGTTCGGCCATTATTGCAATACGAGCAACCCATTTGGATCCGCGCCAATAGAGTTCCCTGTCTTGGCAAGCTGGAGGTAAAATTAGATGAGCAGGGCCGGATCGTCATGCACATAAGTCTTTGATGCCTTAGAGGTTCCAGCAATTAAAGACTGTCTAGCCTGAGGTCGAATTCGTACTCCAACTGTAGAAGACAAAGAGTCCAGTGAAAGCGCCGCGTTTATCGTGATGGAGCGCAAACTGTGTGGAACGACGCCTGGAGATCAGATACTGGTCTCAAAGTATGCCGAAACATCCTATCTGCAACGTGTATGTAGGACTAGTGTAACTTCTGACTGAATGCAACGGGAGATATCGTGTTCTGATCGCCGTATTGTGCTTGATTTGGGACATTGATTTCAATTCCCTCTATATTTCCAACATACCTTCTGATATCACCAAACATATCTACTTGTTCCCTACACGTGTCAATTCAGTAGCT'/>

    <sequence taxon='217' value='TCAGACACAGGTCACCGGAGGCAAGATCATGCCTGCGATAAGTCGGCCTAGGGGCCGTTTTAACATCGGAGCCGGCACCAGGTTACCAGCGGGGCGATTTGTGCGACGAGCCCTTCAGTTTAGATATGCAGAACTCCATCTAACACTTGCAAGACATTCGAAGATAAATACGGACTGTCGAAGGATTGTTACTCAATCCCGCGAAGAAACTAGTGCCTATACAGCATCTTTATCTGACTACACAATGTCTCAAGCTGCAAGGGTATACTCAGCATTGGTCTATCCCAGTGCGCTTCGTACGCCCGTGTACGAACCAACTGAGAATCTCACGGGCGGACGTATACCGTGTTGCGGGAGGCAGTCGTCCCTAAGCAAAGATGATCTGTTTGGGGGATACATACTCCACACAAACCAGAATCGAGTTTTTTTGGTTTCAACGCTTATGATATCCATATATATTTATTATTACTGGGGAGGGCCTGCGTGGAACAAGGTCCGGTACTACTGGAAAACGCGTACGACGTCCCAGACAGGAATAGACGCTCTGCGTGTTCTTTGTAGCTACCTGGGTCGGTGTGACTACCTTGAGGAATCCACGAAGGTTCCACAAGAGGCAACAAACATCTCTCACAGTTGCGAAATTGAAAATCATGGGAAATGTACGGCGTCAAAATGACAACCCCGGCTGTGATCCAATAACGCACTCGAATTCTCTTTGTTAGTCTAGCTGTTCCATCCGACTGAAACCTCTGCAAGCAGTATCTCTAACCCCCATACTCTCCACGCGCCCGTCACTGCAAAATGCTACATTATTAGCCCGCGGTGTCCCACATATGATCTCCATTTCAGGCTTATTATGCCACGCTGTTTGCTAAAACCAGGTCCCGTGATTTACCTTGGACCACTGGAGGGGGACATTGGCCCCGCCTATGCAGGACATATCTCTGAGATCCTCCCCCGCGCACTGCGGGCAAAGGGCAAAGCGGGGCCGGGTGAGTTACATCCCAGCATACCTCACTTAAGCAGCTTCGGTCAAGTAAGTCTGAGTTCATGGCGCCAGGTCTCATTCACCAGCTACTGGAGGTCCATCAGCACGAGTCGCTGTCGTGCGTGATAAGCGCAATGAGGCGATGGTCTTCCCTTGATAACAGTCGATTTGGTAGTAATAGCTCCGAGGTGAATCTTAAGTCATTGAGCATTTACAGGCTTAATCGAACGATAGGTCTTTAGTGTAGAGGAATTTAGAAGAACGCTGTGGCCTGATTTATGCAATTACTTGACTGAATCCGACTATTGTCAGTAGCCCAATGGTAACTAAAGATACTCGAAGTCCTCTATATAGGGTCCGGCAAGTCACCTAACTCTGTCAATTGACCATAGCATTCCCATGTGAGCTTTGTTACCAATTATTCCCCTCGTTGGGTCTTCGTATGTTAACGACAAGACAAGATACCTTGGACATCCCTCCAATGCCAAGTATCGGTTCGTAGCTTACGCGCCCCAGCCTCAGAAGCGCATCATGTTCGGCCATTATTGCAATACGAGCAACCCATTTGGATCCGCGCCAATAGAGTTCCCTGTCTTGGCAAGCTGGAGGTAAAATTAGATGAGCAGGGCCGGATCGTCATGCACATAAGTCTTTGATGCCTTAGAGGTTCCAGCAATTAAAGACTGTCTAGCCTGAGGTCGAATTCGTACTCCAACTGTAGAAGACAAAGAGTCCAGTGAAAGCGCCGCGTTTATCGTGATGGAGCGCAAACTGTGTGGAACGACGCCTGTAGATCAGATACTGGTCTCAAAGTATGCCGAAACATCCTATCTGCAACGTGTATGTAGGACTAGTGTAACTTCTGACTGAATGCAACGGGAGATATCGTGTTCTGATCGCCGTATTGTGCTTGATTTGGGACATTGATTTCAATTCCCTCTATATTTCCAACATACCTTCTGATATCACCAAACATATCTACTTGTTCCCTACACGTGTCAATTCAGTAGCT'/>

    <sequence taxon='218' value='TCAGACACAGGTCACCGGAGGCAAGATCATGCCTGCGATAAGTCGGCCTAGGGGCCGTTTTAACATCGGAGCCGGCACCAGGTTACCAGCGGGGCGATTTGTGCGACGAGCCCTTCAGTTTAGATATGCAGAACTCCATCTAACACTTGCAAGACATTCGAAGATAAATACGGACTGTCGAAGGATTGTTACTCAATCCCGCGAAGAAACTAGTGCCTATACAGCATCTTTATCTGACTACACAATGTCTCAAGCTGCAAGGGTATACTCAGCGTTGGTCTATCCCAGTGCGCTTCGTACGCCCGTGTACGAACCAACTGAGAATCTCACGGGCGGACGTATACCGTGTTGCGGGAGGCAGTCGTCCCTAAGCAAAGATGATCTGTTTGGGGGATACATACTCCACGCAAACCAGAATCGAGTTTTTTTGGTTTCAACGCTTATGATATCCATATATATTTATTATTACTGGGGAGGGCCTGCGTGGAACAAGGTCCGGTACTACTGGAAAACGCGTACAACGTCCCAGACAGGAATAGACGCTCTGCGTGTTCTTTGTAGCTACCTGGGTCGGTGTGACTACCTTGAGGAATCCACGAAGGTTCCACAAGAGGCAACAAACATCTCTCACAGTTGCGAAATTGAAAATCATGGGAAATGTACGGCGTCAAAATGACAACCCCGGCTGTGATCCAATAACGCACTCGAATTCTCTTTGTTAGTCTAGCTGTTCCATCCGACTGAAACCTCTGCAAGCAGTATCTCTAACCCCCATACTCTCCACGCGCCCGTCACTGCAAAATGCTACATTATTAGCCCGCGGTGTCCCACATATGATCTCCATTTCAGGCTTATTATGCCACGCTGTTTGCTAAAACCAGGTCCCGTGATTTACCTTGGACCACTGGAGGGGGACATTGGCCCCGCCTATGCAGGACATATCTCTGAGATCCTCCCCCGCGCACTGCGGGCAAAGGGCAAAGCGGGGCCGGGTGAGTTACATCCCAGCATACCTCACTTAAGCAGCTTCGGTCAAGTAAGTCTGAGTTCATGGCGCCAGGTCTCATTCACCAGCTACTGGAGGTCCATCAGCACGAGTCGCTGTCGTGCGTGATAAGCGCAATGAGGCGATGGTCTTCCCTTGATAACAGTCGATTTGGTAGTAATAGCTCCGAGGTGAATCTTAAGTCATTGAGCATTTACAGGCTTAATCGAACGATAGGTCTTTAGTGTAGAGGAATTTAGAAGAACGCTGTGGCCTGATTTATGCAATTACTTGACTGAATCCGACTATTGTCAGTAGCCCAATGGTAACTAAAGATACTCGAAGTCCTCTATATAGGGTCCGGCAAGTCACCTAACTCTGTCAATTGACCATAGCATTTCCATGTGAGCTTTGTTACCAATTATTCCCCTCGTTGGGTCTTCGTATGTTAACGACAAGACAAGATACCTTGGACATCCCTCCAATGCCAAGTATCGGTTCGTAGCTTACGCGCCCCAGCCTCAGAAGCGCATCATGTTCGGCCATTATTGCAATACGAGCAACCCATTTGGATCCGCGCCAATAGAGTTCCCTGTCTTGGCAAGCTGGAGGTAAAATTAGATGAGCAGGGCCGGATCGTCATGCACATAAGTCTTTGATGCCTTAGAGGTTCCAGCAATTAAAGACTGTCTAGCCTGAGGTCGAATTCGTACTCCAACTGTAGAAGACAAAGAGTCCAGTGAAAGCGCCGCGTTTATCGTGATGGAGCGCAAACTGTGTGGAACGACGCCTGTAGATCAGATACTGGTCTCAAAGTATGCCGAAACATCCTATCTGCAACGTGTATGTAGGACTAGTGTAACTTCTGACTGAATGCAACGGGAGATATCGTGTTCTGATCGCCGTATTGTGCTTGATTTGGGACATTGATTTCAATTCCCTCTATATTTCCAACATACCTTCTGATATCACCAAACATATCTACTTGTTCCCTACACGTGTCAATTCAGTAGCT'/>

    <sequence taxon='206' value='TCAGACACAGGTCACCGGAGGCAAGATCATGCCTGCGATAAGTCGGCCTAGGGGCCGTTTTAACATCGGAGCCGGCACCAGGTTACCAGCGGGGCGATTTGTGTGACGAGCCCTTCAGTTTAGATATGCAGAAGTCCATCTAACACTTGCAAGACATTTGAAGATAAATACGGACTGTCGAAGGATTGTTACTCAATCCCGCGAAGAAACTAGTGCCTATACAGCATCTTTATCTGACTACACAATGTCTCAAGCTGCAAGGGTATACTCAGCGTTGGTCTATCCCAGTGCGCTTCGTACGCCCGTGTACGAACCAACTGAGAATCTCACGGGCGGACGTATACCGTGTTGCGGGAGGCAGTCGTCCCTAAGCAAAGATGATCTGTTTGGGGGATACATACTCCACACAAACCAGAATCGAGTATTTTTGGTATCAACGCTTATGATATCCATATATATTTATTATTACTGGGGAGGGCCTGCGTGGAACAAGGTCCGGTACTACTGGAAAACGCGTACGACGTCCCAGACAGGAATAGACGCTCTGCGTGTTCTTTGTAGCTACCTGGGTCGGTGCGACTACCTTGAGGAATCCACGAAGGTTCCACAAGAGGCAACAAACATCTCTCACAATTGCGACATTGCAAATCATGGGAAATGTACGGCGTCAAAATGACAACCCCGGCTGTGATCCAATAACGCACTCGAATTCTCTTCGTTAGTCTAGCTGTTCCATCCGACTGAAGCCTCTGCAAGCAGTATCTCTAACCCCCACACTCTCCACGCGCCCGTCACTGCAAAATGCTACATTATTAGCCCGCGGTGTCCCACATATGATCTCCATTCCAGGCTTATTATGCCACGCTGTTTGCTAGAACCAGGTCCCGTGATTTACATTGGACCACCGGAGGGGGACATTGGCCCCGCCTATGCAGGACATATCTCTGAGATCCTCCCCCGCGCACTGCGGGCAAAGGGCAAAGCGGGGCCGGGTGAGTTACATCCCAGCATACCTCACTTAAGCAGATTCGGTCAAGTAAGTCTGGGTTCATGGCGCCAGGTCTCATTCACCAGCTACTGGAGGTCCATCAGCACGAGTCGCTGTCGTGCGTGATAAGCGCAATGAGGCGATGGTCTTCCCTTGATAACAGTCGATTTGGTAGTAATAGCTCCGAGATGAATCTTAAGTCATTGAGCATTTGCAGGCTTAATCGAACGATAGGTCTTTAGTGTAGAGGAATTTAGAAGAACGCTGTGGCCTGATTTATGCAATTACTTGACTGAATCCGACTATTGTCAGTAGCCCAATGGTAACTAAAGATACTCGAAGTCCTCTATATAGGGTCCGGCAAGTCACCTAACTCTGTCAATTGACCATAGCATTTCCATGTGAGCTTTGTTACCAATTATTCCCCTCGTTGGGCCTTCGTATGTTAACGACAAGACAAGATACCTTGGACATCCCTCCAATGCCAAGTATCGGTTCGTAGCTTACGCGCCCCAGCCTCAGAAGCGAATCATGTTCGGCCATTATTGCAATACGAGCAACCCATTTGGATCCGCGCCAATGGAGTTCCCTGTCTTGGCAAGCTGGAGGTAAAATTAGATGAGCAGGGCCGGAGCGTCATGCACATAAGTCTTTGATGCCTTAGAGGTTCCAGCAATTAAAGACTGTCTAGTCTGAGGTCTAATTCGTACTCCAACTGTAGAAGACAAAGAGTCCAGTGAAAGCGCCGCGTTTATCGTGATGGAGCGCAAACTGTGTAGAACGACGCCTGGAGATCAGATACTGGTCTCAAAGTATGCCGAAACATCCTATCTGCAACGTGTATGTAGGACTAGTGTAACTTCTGACTGAATGCAACGGGAGATATCGTGTCCTGATCGCCGTATTGTGCTTGATTTAGGACATTGATTTCAATTCCCTCTATATTTCCAACATACCTTCTGATATCACCAAACATATCTACTTGTTCCCTACACGTGTCAATTCAGTAGCT'/>

    <sequence taxon='151' value='TCAGACACAGGTCACCGGAGGCAAGATCATGCCTGCGATAAGTCGGCCTAGGGGCCGTTTTAACATCGGAGCCGGCACCAGGTTACCAGCGGGGCGATTCGTGCGACGAGCCCTTCAGTTTAGATATGCAGAAGTCCATCTAACACTTGCAAGACATTTGAAGATAAATACGGACTGTCGAAGGATTGTTACTCAATCCCGCGAAGAAACTAGTGCCTATACAGCATCTTTATCTGACTACACAATGTCTCAAGCTGCAAGGGTATACTCAGCGTGGGTCTATCTCAGTGCGCTTCGTACGCCCGTGTACGAACCAACTGAGAATCTCACGGGCGGACGTATACCGTGTTGCGGGAGGCAGTCGTCCCTAAGCAAAGATGATCTGTTTGGGGGATACATACTCCACACAAACCAGAATCGAGTATTTTTGGTATCAACGCTCATGATATCCATATATATTTATTATTACTGGGGAGGGCCTGCGTGGAACAAGGTCCGGTACTACTGGAAAACGCGTACGACGTCCCAGACAGGAATAGACGCTCTGCGTGTTCTTTGTAGCTACCTGGGTCGGTGCGACTACCTTGAGGAATCCACGAAGGTTCCACAAGAGGCAACAAACATCTCTCACAGTTGCGAAATTGCAAATCATGGGAAATGTACGGCGTCAAAATGACAACCCCGGCTGTGATCCAATAACGCACTCGAATTCTCTTTGTTAGTCTAGTTGTTCCATCCGACTGAAGCCTCTGCAAGCAGTATCTCTAACCCCCATACTTTCCACGCGCCCGTCACTGCAAAATGCTACATTATTAGCCCGCGGTGTCCCACATATGATCTCCATTCCAGGCTTATTATGCCACGCTGTTTGCTAAAACCAGGTCCAGTGATTTACCTTGGACCACTGGAGGGGGACATTGGCCCCGCCTATGCAGGACATATCTCTGAGATCCTCCCCCGCGCACTGTGGGCAAAGGGCAAAGCGGGGCCGGGTGAGTTACATCCCAGCATACCTCACTTAAGCAGCTTCGGTCAAGTAAGTCTGGGTTCATGGCGCCAGGTCTCATTCACCAGCTACTGGAGGTCCATCAGCACGAGTCGCTGTCGTGCGTGATAAGCGCAATGAGGCGATGGTCTTCCCTTGATAACAGTCGATTTGGTAGTAATAGCTCCGAGGTGAATCTTAAGTCATTGAGCATTTACAGGCTTAATCGAACGATAGGTCTTTAGTGTAGAGGAATTTAGAAGAACGCTGTGGCCTGATTTATGCAATTACTTGACTGAATCCGACTATTGTCAGTAGCCCAATGGTAACTAAAGATACTCGAAGTCCTCTATATAGGGTCCGGCAAGTCACCTAACTCTGTCAATTGACCATAGCATTTCCATGTGAGCTTTGTTACCAATTATTCCCCTCGTTGGGCCTTCGTATGTTAACGACAAGACAAGATACCTTGGACATCCCTCCAATGCCAAGTATCGGTTCGTAGCTTACCCGCCCCAGCCTCAGAAGCGAATTATGTTCGGCCATTATTGCAATACGAGCAACCCATTTGGATCCGCGCCAATAGAGTTCCCTGTCTTGGCAAGCTGGAGGTAAAATTAGATGAGCAGGGCCGGAGCGTCATGCACATAAGTCTTTGATGCCTTAGAGGTTCCAGCAATTAAAGACTGTCTAGCCTGAGGTCGAATTCGTACTCCAACTGTAGAAGACAAAGAGTCCAGTGAAAGCGCCGCGTGTATCGTGATGGAGCGCAAACTGTGTGGAACGACGCCTGGAGATCAGATACTGGTCTCAAAGTATGCCGAAACATCCTATCTGCAACGTGTATGTAGGACTAGTGTAACTTCTGACTGAATGCAACGGGAGATATCGTGTTCTGATCGCCGTATTGTGCTTGATTTAGGACATTGATTTCAATTCCCTCTATATTTCCAACATACCTTCTGATATCACCAAACATATCTAATTGTTCCCTACACGTGTCAATTCAGTAGCT'/>

    <sequence taxon='163' value='TCAGACACAGGTCACCGGAGGCAAGATCATGCCCGCGATAAGTCGGCCTAGGGGCCGTTTTAACATCGGAGCCGGCACCAGGTTACCAGCGGGGCGATTCGTGCGACGAGCCCTTCAGTTTAGATATGCAGAAGTCCATCTAACACTTGCAAGACATTTGAAGGTAAATACGGACTGTCGAAGGATTGTTACTCAATCCCGCGAAGAAACTAGTGCCTATACAGCATCTTTATCTGACTACACAATGTCTCAAGCTGCAAGGGTATACTCAGCGTGGGTCTATCCCAGTGCGCTTCGTACGCCCGTGTACGAACCAACTGAGAATCTCATGGGCGGACGTATACCGTGTTGCGGGAGGCAGTCGTCCCTAAGCAAAGATGATCTGTTTGGGGGATACATACTCCACACAAACCAGAATCGAGTATTTTTGGTATCAACGCTCATGATACCTATATATATTTATTATTACTGGGGAGGGCCTGCGTGGAACAAGGTCCGGTACTACTGGAAAACGCGTACGACGTCCCAGACAGGAATAGACGCTCTGCGTGTTCTTTGTAGCTACCTGGGTCGGTGCGACTACCTTGAGGAATCCACGAAGGTTCCACAAGAGGCAACAAACATCTCTCACAGTTGCGAAATTGCAAATCATGGGAAATGTACGGCGTCAAAATGACAACCCCGGCTGTGATCCAATAACGCACTCGAATTCTCTTTGTTAGTCTAGTTGTTCCATCCGACTGAAGCCTCTGCAAGCAGTATCTCTAACCCCCATACTCTCCACGCGCCCGTCACTGCAAAATGCTACATTATTAGCCCGCGGTGTCCCACATATGATCTCCATTCCAGGCTTATTATGCCACGCTGTTTGCTAAAACCAGGTCCAGTGACTTACCTTGGACCACTGGAGGGGGACATTGGCCCCGCCTATGCAGGACATATCTCTGAGATCCTCCCCCGCGCACTGCGGGCAAAGGGCAAAGCGGGGCCGGGTGAGTTACATCCCAGCATACCTCACTTAAGCAGCTTCGGTCAAGTAAGTCTGGGTTCATGGCGCCAGGTCTCATTCACCAGCTACTGGAGGTCCATCAGCACGAGTCGCTGTCGTGCGTGATAAGCGCAATGAGGCGATGGTCTTCCCTTGATAACAGTCGATTTGGTAGTAATCGCTCCGAGGTGAATCTTAAGTCATTGAGCATTTACAGGCTTAATCGAACGATAGGTCTTTAGTGTAGAGGAATTTAGAAGAACGCTGTGGCCTGATTTATGCAATGACTTGACTGAATCCGACTATTGTCAGTAGCCCAATGGTAACTAAAGATACTCGAAGTCCTCTATATAGGGTCCGGCAAGTCACCTAACTCTGTCAATTGACCATAGCATTTTCATGTGAGCTTTGTTACCAATTATTCCCCTCGTTGGGCCTTCGTATGTTAACGACAAGACAAGATACCTTGGACATCCCTCCAATGCCAAGTATCGGTTCGTAGCTTACCCGCCCCAGCCTCAGAAGCGAATTATGTTCGGCCATTATTGCAATACGAGCAACCCATTTGGATCCGCGCCAATAGAGTTCCCTGTCTTGGCAAGCTGGAGGTAAAATTAGATGAGCAGGGCCGGAGCGTCATGCACATAAGTCTTTGATGCCTTAGAGGTTCCAGCAATTAAAGACTGTCTAGCCTGAGGTCGAATTCGTACTCCAACTGTAGAAGACAAAGAGTCCAGTGAAAGCGCCGCGTGTATCGTGATGGAGCGCAGACTGTGTGGAACGACGCCTGGAGATCAGATACTGGTCTCAAAGTATCCCGAAACATCCTATCTGCAACGTGTATGTAGGACTAGTGTAACTTCTGACTGAATGCAACGGGAGATCTCGTGTTCTGATCGCCGTATTGTGCTTGATTTAGGACATTGACTTCAATTCCCTCTATATTTCCAACATATCTTCTGATATCACCAAACATATCTACTTGTTCCCTACACGTGTCAATTCAGTAGCT'/>

    <sequence taxon='119' value='TCAGACACAGGTCACCGGAGGCAAGATCATGCATGCGATAAGTCGGCCTAGGGGCCGTTTTAACATCGGAGCCGGCACCAGGTTACCAGCGGGGCGATTCGTGCGACGAGCCCTTCAGTTTAGATATGCAGAAGTCCACCTAACACTTGCAAGACATTTGAAGATAAATACGGACTGTCGAAGGATTGTTACTTAATCCCGCGAAGAAACTAGTGCCTATACAGCATCTTTATCCGACTACACAATGTCTCAAGCTGCAAGGGTATACTCAGCGTTGGTCTATCCCAGTGCGCTTCGTACGCCCGTGGACGAACCAACTGAGAATCTCACGGGCGAACGTATACCGTGTTGCGGGAGGCAGTCGTCCCTAAGCAAAGATGATCTGTTTGGGGGATACATACTCCACACAAACCAGAATCGAGTATTTTTGGTATCAACGCTTATGATATCCATATATATTTATTATTACTGGGGAGGGCCTGCGTGGAACAAGGTCCGGTACTACTGGAAAACGCGTACGACGTCCCAGACAGGAATAGACGCTCTGCGTGTTCTTTGTAGCTACCTGGGTCGGTGCGACTACCTTGAGGAATCCACGAAGGTTCCACAAGAGGCAACAAACATGTCTCACAGTTGCGAAATTGCAAATCATGGGAAATGTACGGCGTCAAAATGACAACCCCGGCTGTGATCCAATAACGCACTCGACTTCTCTTTGTTAGTCTAGTTGTTCCATCCGACTGAAGCCTCTGCAAGCAGTATCTCTAACCCCCATACTCTCCACGCGCCCGTCACTGCAAAATGCTACATTATCAGCCCGCGGTGTCCCACATATGATCTCCATTTCAGGCTTATTATGCCACGCTGTTTGCTAAAACCAGGTCCCGTGATTTACCTTGGACCACTGGAGGGGGACATTGGCCCCGCCTATGCAGGACATATCTCTGAGATCCTCCCCCGCGCACTGCGGGCAAAGGGCAAAGCGGGGCCGGGTGAGTTACATCCCAGCATACCTCACTTAAGCAGCTTCGGTCAAGTAAGTCTGGGTTCATGGCGCCAGGTCTCATTCGCCAGCTACTGGAGGTCCATCAGCACGAGTCGCTGTCGTGCGTGATAAGCGCAATGAGGCGATGGTCTTCCCTTGATAACAGTCGATTTGGTAGTAATAGCTCCGAGGTGAATCTTAAGTCATTGAGCATTTACAGGCTTAATCGAACGATAGGTCTTTAGTGTAGAGGAATTTAGAAGAACGCTGTGGCCTGATTTATGCAATTACTTGACTGAATCCGACTATTGTCAGTAGCCCAATGGTAACTAAAGATACTCGAAGTCCTCTATATAGGGTCCGGCAAGTCACCTAACTCTGTCAATTGACCATAGCATTTCCATGTGAGCTTTGTTACCAATTATTCCCCTCGTTGGGCCTTAGTATGTTAACGACAAGACAAGATACCTTGGACATCCCTCCAATGCCAAGTATCGGTTCGTAGCTTACCCGCCCCAGCCTCAGAAACGAATCATGTTCGGCCATTATTGCGATACGAGCAACCCATTTGGATCCGCGCCAATAGAGTTCCCTGTCTTGGCAAGCTGGAGGTAAAATTAGATGAGCAGGGCCGGAGCGTCATGCACATAAGTCTTTGATGCCTTAGAGGTTCCAGCAATTAAAGACTGTCTAGCCTGAGATCGAATTCGTACTCCAGCTGTAGAAGACAAAGAGTCCAGTGAAAGCGCCGCGTGTATCGTGATGGAGCGCAAACTGTGTGGAACGACGCCTGGAGATCAGATACTGGTCTCAAAGTATGCCGAAACATCCTATCTGCCACGTGTATGTAGGACTAGTATAACTCCTGACTGAATGCAACGGGAGATATCGTGTTCTGATCGCCGTATTGTGCTTGATTTAGGACATTGATTTCAACTCCCTCTATATTTCCAACATACCTTCTGATATCACCAAACATATCTACTTGTTCCCTACACGTGTCAATTCAGTAGCT'/>

    <sequence taxon='147' value='TCAGACACAGGTCACCGGAGGCAAGATCATGCATGCGATAAGTCGGCCTAGGGGCCGTTTTAACATCGGAGCCGGCACCAGGTTACCAGCGGGGCGATTCGTGCGACGAGCCCTTCAGTTTAGATATGCAGAAGTCCACCTAACACTTGCAAGACATTTGAAGATAAATACGGACTGTCGAAGGATTGTTACTTAATCCCGCGAAGAACCTAGTGCCTATACAGCATCTTTATCCGACTACACAATGTCTCAAGCTGCAAGGGTATACTCAGCGTTGGTCTATCCCAGTGCGCTTCGTACGCCCGTGGACGAACCAACTGAGAATCTCACGGGCGAACGTATACCGTGTTGCGGGAGGCAGTCGTCCCTAAGCAAAGATGATCTGTTTGGGGGATACATACTCCACACAAACCAGAATCGAGTATTTTTGGTATCAACGCTTATGATATCCATATATATTTATTATTACTGGGGAGGGCCTGCGTGGAACAAGGTCCGGTACTACTGGAAAACGCGTACGACGTCCCAGACAGGAATAGACGCTCTGCGTGTTCTTTGTAGCTACCTGGGTCGGTGCGACTACCTTGAGGAATCCACGAAGGTTCCACAAGAGGCAACAAACATCTCTCACAGTTGCGAAATTGCAAATCATGGGAAATGTACGGCGTCAAAATGACAACCCCGGCTGTGATCCAATAACGCTCTCGACTTCTCTTTGTTAGTCTAGTTGTTCCATCCGACTGAAGCCTCTGCAAGCAGTATCTCTAACCCCCATACTCTCCACGCGCCCGTCACTGCAAAATGCTACATTATCAGCCCGCGGTGTCCCACATATGATCTCCATTTCAGGCTTATTATGCCACGCTGTTTGCTAAAACCAGGTCCCGTGATTTACCTTGGACCACTGGAGGGGGACATTGGCCCCGCCTATGCAGGACGTATCTCTGAGATCCTCCCCCGCGCACTGCGGGCAAAGGGCAAAGCGGGGCCGGGTGAGTTACATCCCAGCATACCTCACTTAAGCAGCTTCGGTCAAGTAAGTCTGGGTTCATGGCGCCAGGTCTCATTCGCCAGCTACTGGAGGTCCATCAGCACGAGTCGCTGTCGTGCGTGATAAGCGCAATGAGGCGATGGTCTTCCCTTGATAACAGTCGATTTGGTAGTAATAGCTCCGAGGTGAATCTTAAGTCATTGAGCATTTACAGGCTTAATCGAACGATAGGTCTTTAGTGTAGAGGAATTTAGAAGAACGCTGTGGCCTGATTTATGCAATTACTTGACTGAATCCGACTATTGTCAGTAGCCCAATGGTAACTAAAGATACTCGAAGTCCTCTATATAGGGTCCGGCAAGTCACCTAACTCTGTCAATTGACCATAGCATTTCCATGTGAGCTTTGTTACCAATTATTCCCCTCGTTGGGCCTTAGTATGTTAACGACAAGACAAGATACCTTGGACATCCCTCCAATGCCAAGTATCGGTTCGTAGCTTACCCGCCCCAGCCTCAGAAACGAATCATGTTCGGCCATTATTGCAATACGAGCAACCCATTTGGATCCGCGCCAATAGAGTTCCCTGTCTTGGCAAGCTGGAGGTAAAATTAGATGAGCAGGGCCGGAGCGTCATGCACATAAGTCTTTGATGCCTTAGAGGTTCCAGCAATTAAAGACTGTCTAGCCTGAGATCGAATTCGTACTCCAGCTGTAGAAGACAAAGAGTCCAGTGAAAGCGCCGCGTGTATCGTGATGGAGCGCAAACTGTGTGGAACGACGCCTGGAGATCAAATACTGGTCTCAAAGTATGCCGAAACATCCTATCTGCAACGTGTATGTAGGACTAGTATAACTCCTGACTGAATGCAACGGGAGATATCGTGTTCTGATCGCCGTATTGTGCTTGATTTAGGACATTGATTTCAACTCCCTCTATATTTCCAACATACCTTCTGATATCACCAAACATATCTACTTGTTCCCTACACGTGTCAATTCAGTAGCT'/>

    <sequence taxon='131' value='TCAGACACAGGTCACCGGAGGCAAGATCATGCATGCGATAAGTCGGCCTAGGGGCCGTTTTAACATCGGAGCCGGCACCAGGTTACCAGCGGGGCGATTCGTGCGACGAGCCCTTCAGTTTAGATATGCAGAAGTCCACCTAACACTTGCAAGACATTTGAAGATAAATACGGACTGTCGAAGGATTGTTACTTAATCCCGCGAAGAAACTAGTGCCTATACAGCATCTTTATCTGACTACACAATGTCTCAAGCTGCAAGGGTATACTCAGCGTTGGTCTATCCCAGTGCGCTTCGTACGCCCGTGGACGAACCAACTGAGAATCTCACGGGCGAACGTATACCGTGTTGCGGGAGGCAGTCGTCCCTAAGCAAAGATGATCTGTTTGGGGGATACATACTCCACACAAACCAGAATCGAGTATTTTTGGTATCAACGCTTATGATATCCATATATATTTATTATTACTGGGGAGGGCCTGCGTGGAACAAGGTCCGGTACTACTGGAAAACGCGTACGACGTCCCAGACAGGAATAGACGCTCTGCGTGTTCTTTGTAGCTACCTGGGTCGGTGCGACTACCTTGAGGAATCCACGAAGGTTCCACAAGAGGCAACAAACATCTCTCACAGTTGCGAAATTGCAAATCATGGGAAATGTACGGCGTCAAAATGACAACCCCGGCTGTGATCCAATAACGCACTCGACTTCTCTTTGTTAGTCTAGTTGTTCCATCCGACTGAAGCCTCTGCAAGCAGTATCTCTAACCCCCATACTCTCCACGCGCCCGTCACTGCAAAATGCTACATTATCAGCCCGCGGTGTCCCACATATGATCTCCATTTCAGGCTTATTATGCCACGCTGTTTGCTAAAACCAGGTCCCGTGATTTACCTTGGACCACTGGAGGGGGACATTGGCCCCGCCTATGCAGGACATATCTCTGAGGTCCTCCCCCGCGCACTGCGGGCAAAGGGCAAAGCGGGGCCGGGTGAGTTACATCCCAGCATACCTCACTTAAGCAGCTTCGGTCAAGTAAGTCTGGGTTCATGGCGCCAGGTCTCATTCACCAGCTACTGGAGGTCCATCAGCACGAGTCGCTGTCGTGCATGATAAGCGCAATGAGGCGATGGTCTTCCCTTGATAACAGTCGATTTGGTAGTAATAGCTCCGAGGTGAATCTTAAGTCATTGAGCATTTACAGGCTTAATCGAACGATAGGTCTTTAGTGTAGAGGAATTTAGAAGAACGCTGTGGCCTGATTTATGCAATTACTTGACTGAATCCGACTATTGTCAGTAGCCCAATGGTAACTAAAGATACTCGAAGTCCTCTATATAGGGTCCGGCAAGTCACCTAACTCTGTCAATTGACCATAGCATTTCCATGTGAGCTTTGTTACCAATTATTCCCCTCGTTGGGCCTTAGTATGTTAACGACAAGACAAGATACCTTGGACATCCCTCCAATGCCAAGTATCGGTTCGTAGCTTACCCGCCCCAGCCTCAGAAGCGAATCATGTTCGGCCATTATTGCAATACGAGCAACCCATTTGGATCCGCGCCAATAGAGTTCCCTGTCTTGGCAAGCTGGAGGTAAAATTAGATGAGCAGGGCCGGAGCGTCATGCACATAAGTCTTTGATGCCTTAGAGGTTCCAGCAATTAAAGACTGTCTAGCCTGAGGTCGAATTCGTACTCCAACTGTAGAAGACAAAGAGTCCAGTGAAAGCGCCGCGTGTATCGTGATGGAGCGCAAACTGTGTGGAACGACGCCTGGAGATCAGATACTGGTCTCAAAGTATGCCGAAACATCCTATCTGCAACGTGTATGTAGGACTAGTATAACTCCTGACTGAATGCAACGGGAGATATCGTGTTCTGGTCGCCGTATTGTGCTTGATTTAGGACATTGATTTCAACTCCCTCTATATTTCCAACATACCTTCTGATATCACCAAACATATCTACTTGTTCCCTACACGTGTCAATTCAGTAGCT'/>

    <sequence taxon='161' value='TCAGACACAGGTCACCGGAGGCAAGATCATGCATGCGATAAGTCGGCCTAGGGGCCGTTTTAACATCGGAGCCGGCACCAGGTTACCAGCGGGGCGATTCGTGCGACGAGCCCTTCAGTTTAGATATGCAGAAGTCCACCTAACACTTGCAAGACATTTGAAGATAAATACGGACTGTCGAAGGATTGTTACTTAATCCCGCGAAGAAACTAGTGCCTATACAGCATCTTTATCTGACTACACAATGTCTCAAGCTGCAAGGGTATACTCAGCGTTGGTCTATCCCAGTGCGCTTCGTACGCCCGTGGACGAACCAACTGAGAATCTCACGGGCGAACGTATACCGTGTTGCGGGAGGCAGTCGTCCCTAAGCAAAGATGATCTGTTTGGGGGATACATACTCCACACAAACCAGAATCGAGTATTTTTGGTATCAACGCTTATGATATCCATATATATTTATTATTACTGGGGAGGGCCTGCGTGGAACAAGGTCCGGTACTACTGGAAAACGCGTACGACGTCCCAGACAGGAATAGACGCTCTGCGTGTTCTTTGTAGCTACCTGGGTCGGTGCGACTACCTTGAGGAATCCACGAAGGTTCCACAAGAGGCAACAAACATCTCTCACAGTTGCGAAATTGCAAATCATGGGAAATGTACGGCGTCAAAATGACAACCCCGGCTGTGATCCAATAACGCACTCGACTTCTCTTTGTTAGTCTAGTTGTTCCATCCGACTGAAGCCTCTGCAAGCAGTATCTCTAACCCCCATACTCTCCACGCGCCCGTCACTGCAAAATGCTACATTATCAGCCCGCGGTGTCCCACATATGATCTCCATTTCAGGCTTATTATGCCACGCTGTTTGCTAAAACCAAGTCCCGTGATTTACCTTGGACCACTGGAGGGGGACATTGGCCCCGCCTATGCAGGACATATCTCTGAGGTCCTCCCCCGCGCACTGCGGGCAAAGGGCAAATCGGGGCCGGGTGAGTTACATCCCAGCATACCTCACTTAAGCAGCTTCGGTCAAGTAAGTCTGGGTTCATGGCGCCAGGTCTCATTCACCAGCTACTGGAGGTCCATCAGCACGAGTCGCTGTCGTGCGTGATAAGCGCAATGAGGCGATGGTCTTCCCTTGATAACAGTCGATTTGGTAGAAATAGCTCCGAGGTGAATCTTAAGTCATTGAGCATTTACAGGCTTAATCGAACGATAGGTCTTTAGTGTAGAGGAATTTAGAAGAACGCTGTGGCCTGATTTATGCAATTACTTGACTGAATCCGACTATTGTCAGCAGCCCAATGGTAACTAAAGATACTCGAAGTCCTCTATATAGGGTCCGGCAAGTCACCTAACTCTGTCAATTGACCATAGCATTTCCATGTGAGCTTTGTTACCAATTATTCCCCTCGTTGGGCCTTAGTATGTTAACGACAAGACAAGATACCTTGGACATCCCTCCAATGCCAAGTATCGGTTCGTAGCTTACCCGCCCCAGCCTCAGAAGCGAATCATGTTCGGCCATTATTGCAATACGAGCAATCCATTTGGATCCACGCCAATAGAGTTCCCTGTCTTGGCAAGCTGGAGGTAAAATTAGATGAGCAGGGCCGGAGCGTCATGCACATAAGTCTTTGATGCCTTAGAGGTTCCAGCAATTAAAGACTGTCTAGCCTGAGGTCGAATTCGTACTCCAACTGTAGAAGACAAAGAGTCCAGTGAAAGCGCCGCGTGTATCGTGATGGAGCGCAAACTGTGTGGAACGACGCCTGGAGATCAGATACTGGTCTCAAAGTATGCCGAAACATCCTATCTGCAACGTGTATGTAGGACTAGTATAACTCCTGACTGAATGCAACGGGAGATATCGTGTTCTGGTCGCCGTATTGTGCTTGATTTAGGACATTGATTTCAACTCCCTCTATATTTCCAACATACCTTCTGATATCACCAAACATATCTACTTGTTCCCTACACGTGTCAATTCAGTAGCT'/>

    <sequence taxon='180' value='TCAGACACAGGTCACCGGAGGCAAGATCATGCATGCGATAAGTCGGCCTAGGGGCCGTTTTAACATCGGAGCCGGCACCAGGTTACCAGCGGGGCGATTCGTGCGACGAGCCCTTCAGTTTAGATATGCAGAAGTCCACCTAACACTTGCAAGACATTTGAAGATAAATACGGACTGTCGAAGGATTGTTACTTAATCCCGCGAAGAAACTAGTGCCTATACAGCATCTTTATCTGACTAAACAATGTCTCAAGCTGCAAGGGTATACTCAGCGTTGGTCTATCCCAGTGCGCTTCGTACGCCCGTGGACGAACCAACTGAGAATCTCACGGGCGAACGTATACTGTGTTGCGGGAGGCAGTCGTCCCTAAGCAAAGATGATCTGTTTGGGGGATACATACTCCACACAAACCAGAATCGAGTATTTTTGGTATCAACGCTTATGATATCCATATATATTTATTATTACTGGGGAGGGCCTGCGTGGAACAAGGTCCGGTACTACTGGAAAACGCGTACGACGTCCCAGACAGGAATAGACGCTCTGCGTGTTCATTGTAGCTACCTGGGTCGGTGCGACTACCTTGAGGAATCCACGAAGGTTCCACAAGAGGCAACAAGCATCTCTCACAGTTGCGAAATTGCAAATCATGGGAAATGTACGGCGTCAAAATGACAACCCCGGCTGTGATCCAATAACGCACTCGACTTCTCTTTGTTAGTCTAGTTGTTCCATCCGACTGAAGCCTCTGCAAGCAGTATCTCTAACCCCCATACTCTCCACGCGCCCGTCACTGCAAAATGCTACATTATCAGCCCGCGGTGTCCCACATATGATCTCCATTTCAGGCTTATTATGCCACGCTGTTTGCTAAAACCAAGTCCCGTGATTTACCTTGGACCACTGGAGGGGGACATTGGCCCCGCCTATGCAGGACATATCTCTGAGGTCCTCCCCCGCGCACTGCGGGCAAAGGGCAAAGCGGGGCCGGGTGAGTTACATCCCAGCATACCTCACTTAAGCAGCTTCGGTCAAGTAAGTCTGGGTTCATGGCGCCAGGTCTCATTCACCAGCTACTGGAGGTCCATCAGCACGAGTCGCTGTCGTGCGTGATAAGCGCAATGAGGCGATGGTCTTCCCTTGATAACAGTCGATTTGGTAGAAATAGCTCCGAGGTGAATCTTAAGTCATTGAGCATTTACAGGCTTGATCGAACGATAGGTCTTTAGTGTAGAGGAATTTAGAAGAACGCTGTGGCCTGATTTATGCAATTACTTGACTGAATCCGACTATTGTCAGCAGCCCAATGGTAACTAAAGATACTCGAAGTCCTCTATATAGGGTCCGGCAAGTCACCTAACTCTGTCAATTGACCATAGCATTTCCATGTGAGCTTTGTTACCAATTATTCCCCTCGTTGGGCCTTAGTATGTTAACGACAAGACAAGATACCTTGGACATCCCTCCAATGCCAAGTATCGGTTCGTAGCTTACCCGCCCCAGCCTCAGAAGCGAATCATGTTCGGCCATTATTGCAATACGAGCAACCCATTTGGATCCACGCCAATGGAGTTCCCTGTCTTGGCAAGCTGGAGGTAAAATTAGATGAGCAGGGCCGGAGCGTCATGCACATAAGTCTTTGATGCCTTAGAGGTTCCAGCAATTAAAGACTGTCTAGCCTGAGGTCGAATTCGTACTCCAACTGTAGAAGACAAAGAGTCCAGTGAAAGCGCCGCGTGTATCGTGATGGAGCGCAAACTGTGTGGAACGACGCCTGGAGATCAGATACTGGTCTCAAAGTATGCCGAAACATCTTATCTGCAACGTGTATGTAGGACTAGTATAACTCCTGACTGAATGCAACGGGAGATATCGTGTTCTGGTCGCCGTATTGTGCTTGATTTAGGACATTGATTTCAACTCCCTCTATATTTCCAACATACCTTCTGATATCACCAAACATATCTACTTGTTCCCTACACGTGTCAATTCAGTAGCT'/>

    <sequence taxon='154' value='TCAGACACAGGTCACCGGAGGCAAGATCATGCATGCGATAAGTCGGCCTAGGGGCCGTTTTAACATCGGAGCCGGCACCAAGTTACCAGCGGGGCGATTCGTGCGACGAGCCCTTCAGTTTAGATATGCAGAAGTCCACCTAACACTTGCAAGACATTTGAAGATAAATACGGACTGTCGAAGGATTGTTACTTAATCCCGCGAAGAAACTAGTGCCTATACAGCATCTTTATCTGACTACACAATGTCTCAAGCTGCAAGGGTATACTCAGCGTTGGTCTATCCCAGTGCGCTTCGTACGCCCGTGGACGAACCAACTGAGAATCTCACGGGCGAACGTATACCGTGTTGCGGGAGGCAGTCGTCCCTAAACAAAGATGATCTGTTTGGGGGATACATACTCCACACAAACCAGAATCGAGTATTTTTGGTATCAACGCTTATGATATCCATATATATTTATTATTACTGGGGAGGGCCTGCGTGGAACAAGGTCCGGTACTACTGGAAAACGCGTACGACGTCCCAGACAGGAATAGACGCTCTGCGTGTTCTTTGTAGCTACCTGGGTCGGTGCGACTACCTTGAGGAATCCACGAAGGTTCCACAAGAGGCAACAAACATCTCTCACAGTTGCGAAATTGCAAATCATGGGAAATGTACGGCGTCAAAATGACAACCCCGGCTGTGATCCAATAACGCACTCGACTTCTCTTTGTTAGTCTAGTTGTTCCATCCGACTGAAGCCTCTGCAAGCAGTATCTCTAACCCCCATACTCTCCACGCGCCCGTCACTGCAAAATGCTACATTATCAGCCCGCGGTGTCCCACATATGACCTCCATTTCAGGCTTATTATGCCACGCTGTTTGCTAAAACCAGGTCCCGTGATTTACCTTGGACCACTGGAGGGGGACATTGGCCCCGCCTATGCAGGACATATCTCTGAGGTCCTCCCCCGCGCACTGCGGGCAAAGGGCAAAGCGGGGCCGGGTGAGTTACATCCCAGCATACCTCACTTAAGCAGCTTCGGTCAAGTAAGTCTGGGTTCATGGCGCCAGGTCTCATTCACCAGCTACTGGAGGTCCATCAGCACGAGTCGCTGTCGTGCGTGATAAGCGCAATGAGGCGATGGTCTTCCCTTGATAACAGTCGATTTGGTAGTAATAGCTCCGAGGTGAATCTTAAGTCATTGAGCATTTACAGGCTTAATCGAACGATAGGTCTTTAGTGTAGAGGAATTTAGAAGAACGCTGTGGCCTGATTTATGCAATTACTTGACTGAATCCGACTATTGTCAGTAGCCCAATGGTAACTAAAGATACGCGAAGTCCTCTATATAGGGTCCGGCAAGTCACCTAACTCTGTCCATTGACCATAGCATTTCCATGTGAGCTTTGTTACTAATTATTCCCCTCGTTGGGCCTTAGTATGTTAACGACAAGACAAGATACCTTGGACATCCCTCCAATGCCAAGTATCGGTTCGTAGCTTACCCGCCCCAGCCTCAGAAGCGAATCATGTTCGGCCATTATTGCAATACGAGCAACCCATTTGGATCCGCGCCAATAGAGTTCCCTGTCTTGGCAAGCTGGAGGTAAAATTAGATGAGCAGGGCCGGAGCGTCATGCACATAAGTCTTTGATGCCTTAGAGGTTCCAGCAATTAAAGACTGTCTAGACTGAGGTCGAATTCGTACTCCAACTGTAGAAGACAAAGAGTCCAGTGAAAGCGCCGCGTGTATCGTGATGGAGCGCAAACTGTGTGGAACGACGCCTGGAGATCAGATACTGGTCTCAAAGTATGCCGAAACATCCTATCTGCAACGTGTATGTAGGACTAGTATAACTCCTGACTGAATGCAACGGGAGATATCGTGTTCTGGTCGCCGTATTGTGCTTGATTTGGGACATTGATTTCAACTCCCTCTATATTTCCAACATACCTTCTGATACCACCAAACATATCTACTTGTTCCCTACACGTGTCAATTCAGTAGCT'/>

    <sequence taxon='234' value='TCAGACACAGGTCACCGGAGGCAAGATCATGCATGCGATAAGTCGGCCTAGGGGCCGTTTTAACATCGGAGCCGGCACCAAGTTACCAGCGGGGCGATTCGTGCGACGAGCCCTTCAGTTTAGATATGCAGAAGTCCACCTAACACTTGCAAGACATTTGAAGATAAATACGGACTGTCGAAGGATTGTTACTTAATCCCGCGAAGAAACTAGTGCCTATACAGCATCTTTATCTGACTACACAATGTCTCAAGCTGCAAGGGTATACTCAGCGTTGGTCTATCCCAGTGCGCTTCGTACGCCCGTGGACGAACCAACTGAGAATCTCACGGGCGAACGTATACCGTGTTGCGGGAGGCAGTCGTCCCTAAGCAAAGATGATCTGTTTGGGGGATACATACTCCACACAAACCAGAATCGAGTATTTTTGGTATCAACGCTTATGATATCCATATATACTTATTATTACTGGGGAGGGCCTGCGTGGAACAAGGTCCGGTACTACTGGAAAACGCGTACGACGTCCCAGACAGGAATAGACGCTCTGCGTGTTCTTTGTAGCTACCTGGGTCGGTGCGACTACCTTGAGGAATCCACGAAGGTTCCACAAGAGGCAACAAACATCTCTCACAGTTGCGAAATTGCAAATCATGGGAAATGTACGGCGTCAAAATGACAACCCCGGCTGTGGTCCAATAACGCACTCGACTTCTCTTTGTTAGTCTAGTTGTTCCATCCGACTGAAGCCTCTGCAAGCAGTATCTCTAACCCCCATACTCTCCACGCGCCCGTCACTGCAAAATGCTACATTATCAGCCCGCGGTGTCCCACATATGACCTCCATTTCAGGCTTATTATGCCACGCTGTTTGCTAAAACCAGGTCCCGTGATTTACCTTGGACCACTGGAGGGGGACATTGGCCCCGCCTATGCAGGACATATCTCTGAGGTCCTCCCCCGCGCACTGCGGGCAAAGGGCAAAGCGGGGCCGGGTGAGTTACATCCCAGCATACCTCACTTAAGCAGCTTCGGTCAAGTAAGTCTGGGTTCATGGCGCCAGGTCTCATTCACCAGCTACTGGAGGTCCATCAGCACGAGTCGCTGTCGTGCGTGATAAGCGCAATGAGGCGATGGTCTTCCCTTGATAACAGTCGATTTGGTAGCAATAGCTCCGAGGTGAATCTTAAGTCATTGAGCATTTACAGGCTTAATCGAACGATAGGTCTTTAGTGTAGAGGAATTTAGAAGAACGCTGTGGCCTGATTTATGCAATTACTTGACTGAATCCGACTATTGTCAGTAGCCCAATGGTAACTAAAGATACTCGAAGTCCCCTATATAGGGTCCGGCAAGTCACCTAACTCTGTCAATTGACCATAGCATTTCCATGTGAGCTTTGTTACTAATTATTCCCCTCGTTGGGCCTTAGTATGTTAACGACAAGACAAGATACCTTGGACATCCCTCCAATGCCAAGTATCGGTTCGTAGCTTACCCGCCCCAGCCTCAGAAGCGAATCATGTTCGGCCATTATTGCAATACGAGCAACCCATTTGGATCCGCGCCAATAGAGTTCCCTGTCTTGGCAAGCTGGAGGTAAAATTAGATGAGCAGGGCCGGAGCGTCATGCACATAAGTCTTTGATGCCTTAGAGGTTCCAGCAATTAAAGACTGTCTAGCCTGAGGTCGAATTCGTACTCCAACTGTAGAAGACAAAGAGTCCAGTGAAAGCGCCGCGTGTATCGTGATGGAGCGCAAACTGTGTGGAACGACGCCTGGAGTTCAGATACTGGTCTCAAAGTATGCCGAAACATCCTATCTGCAACGTGTATGTAGGACTAGTATAACTCCTGACTGAATGCAACGGGAGATATCGTGTTCTGGTCGCCGTATTGTGCTTGATTTGGGACATTGATTTCAACTCCCTCTATATTTCCAACATACCTTCTGATATCACCAAACATATCTACTTGTTCCCTACACGTGTCAATTCAGTAGCT'/>

    <sequence taxon='75' value='TCAGACACAGGTCACCGGAGGCAAGATCATGCCTGCGATAAGTCGGCCTAGGGGCCGTTTTAACATCGGAGCCGGCACCAGGTTACCAGCGGGGCGATTAGTGCGACGAGCCCTTCAGTTTAGATATGCAGAAGTCCACCTAACACTTGCAAGACATTTGAAGATAAATACGGACTGTCGAAGGATTGTTACTCAATCCCGCGAAGAAACTAGTGCCTATACAGCATCTTTACCTGACTGCACAATGTCTCAAGCTGCAAGGGTATACTCAGCGTTGGTCTATCCCAGTGCGCTCCGTACGCCCGTGTACGAACCAACTGAGAATCTCACGGGCGGACGTATACCGTGTTGCGGGAGGCAGTCGTCCCTAAGCAAAGATGATCTGTTTGGGGGATACATACTCCACACAAGCCAGAATCGAGTATTTTTGGTATCAACGCTTATGATATCCATATATATTTATTATTACTGGGGAGGGCCTGCGTGGAACAAGGTCCGGTACTACTGGAAAGCGCGTACGACGTCCCAGACAGGAATACAAGCTCTGCGTGTTCTTTGTAGCTACCTGGGTCGGTGCGACTACCTTGAGGAATCCACGAAGGTTCCACAAGAGGCAACAAACATCTCTCACAGTTGCGAAATTGCAAATCATGGGAAATGTACGGCGTCAAAATGACAACCCCGGCTGTGATCCAATAACGCACTCGAATTCTCTTTGTTAGTCTAGTTGTTCCATCCGACTGAAGCCTCTGCAAGCAGTATCTCTAACCCCCATACTCTCCACGCGCCCGTCACTGCAAAATGCTACATTGTCAGCCCGCGGTGTCCCACATATGATCTCCATTCCAGGCTTATTATGCCACGCTGTTTGCTAAAACCAGGTCCCGTGATTTACCTTGGACCACTGGAGGGGGACATTGGCCCCGCCTATGCAGGACATATCTCTGAGATCCTCCCCCGCGCACTGCGGGCAAAGGGCAAAGCGGGGCCGGGTGAGTTACATCCCAGCATACCTCACTTAAGCAGCTTCGGTCAAGTAAGTCTGGGTTCATGGCGCCGGGTCTTATTCACCAGCTACTGGAGGTCCATCAGCACGAGTCGCAGTCGTGCGTGATAAGCGCAATGAGGCTATGGTCTTCCCTTGATAACAGTCGATTTGGTAGTAATAGCTCCGAGGTGAATCTCAAGTCATTGAGCATTTACAGGCTTAATCGAACGATAGGTCTTTAGTGTAGAGGAATTTAGAAGAACGCTACGGCCTGATTTATGCAATTACTTGACTGAATCCGACTATTGTCAGTAGCCCAATGGTAACTAAAGATACTCGAAGTCCTCTATATAGGGTCCGGCAAGTCACCTAACTCTGTCAATTGACCATAGCATTTCCATGTGAGCTTTGTTACCAATTATTCCCCTCGTTGGGCCTTAGTATGTTAATGACAAGACGAGATACCTTGGACATCCCTCCAATGCCAAGTATCGGTTCGTAGCTTACCCGCCCCAGCCTTAGAAGCGAATCATGTTCGGCCATTATTGCACTACGAGCAACCCATTTGGATCCGCGCCAATAGAGTTCCCTGTCTTGGCAAGCTGGAGGTAAAATTAGATGAGCAGGGCCGGAGCGTCATGCACATAAGTCTTTGATGCCTTAGAGGTTTCAGCAATTAAAGACTGTCTAGCCTGAGGTCGAATTCGTACTCCAACTGTAGAAGACAAAGAGTCCAGTGAAAGCGCCGCGTGTATCGTGATGGAGCGCAAACTGTGTGGAACGACGCCTGGAGATCAGGTACTGGTCTCAAAGTATGCCGAAACATCCTATCTACAACGTGTGTGTAGGACTAGTATAACTCCTGACTGAATGCAACGGGAGATATCGTGTTCTGATCGCCGTATTGTGCTTGATTTAGGAGATTGATTTCAATTCCCTCTATATTTCCAACATACCTTCTGATATCACCAAACATATCTACTTGTTCCCTACACGTGTCAATTCAGTAGCT'/>

    <sequence taxon='149' value='TCAGACACAGGTCACCGGAGGCAAGATCATGCCTGCGATAAGTCGGCCTAGGGGCCGTTTTAACATCGGAGCCGGCACCAGGTTACCAGCGGGGCGATTAGTGCGACGAGCCCTTCAGTTTAGATATGCAGAAGTCCACCTAACACTTGCAAGACATTTGAAGATAAATACGGACTGTCGAAGGATTGTTACTCAATCCCGCGAAGAAACTAGTGCCTATACAGCATCTTTACCTGACTGCACAATGTCTCAAGCTGCAAGGGTATACTCAGCGTTGGTCTATCCCAGTGCGCTCCGTACGCCCGTGTACGAACCAACTGAGAATCTCACGGGCGGACGTATACCGTGTTGCGGGAGGCAGTCGTCCCTAAGCAAAGATGATCTGTTTGGGGGATACATACTCCACACAAGCCAGAATCGAGTATTTTTGGTATCAACGCTTATGATATCCATATATATTTATTATTACTGGGGAGGGCCTGCGTGGAACAAGGTCCGGTACTACTGGAAAGCGCGTACGACGTCCCAGACAGGAATACAAGCTCTGCGTGTTCTTTGTAGCTACCTGGGTCGGTGCGACTACCTTGAGGAATCCACGAAGGTTCCACAAGAGGCAACAAACATCTCTCACAGTTGCGAAATTGCAAATCATGGGAAATGTACGGCGTCAAAATGACAACCCCGGCTGTGATCCAATAACGCACTCGAATTCTCTTTGTTAGTCTAGTTGTTCCATCCGACTGAAGCCTCTGCAAGCAGTATCTCTAACCCCCATACTCTCCACGCGCCCGTCACTGCAAAATGCTACATTGTCAGCCCGCGGTGTCCCACATATGATATCCATTCCAGGCTTATTATGCCACGCTGTTTGCTAAAACCAGGTCCCGTGATTTACCTTGGACCACTGGAGGGGGACATTGGCCCCGCCTATGCAGGACATATCTCTGAGATCCTCCCCCGCGCACTGCGGGCAAAGGGCAAAGCGGGGCCGGGTGAGTTACATCCCAGCATACCTCACTTAGGCAGCTTCGGTCAAGTACGTCTGGGTTCATGGCGCCGGGTCTTATTCACCAGCTACTGGAGGTCCATCAGCACGAGTCGCAGTCGTGCGTGATAAGCGCAATGAGGCTATGGTCTTCCCTTGATAACAGTCGATTTGGTAGTAATAGCTCCGAGGTGAATCTCAAGTCATTGAGCATTTACAGGCTTAATCGAACGATAGGTCTTTAGTGTAGAGGAATTTAGAAGAACGCTACGGCCTGATTTATGCAATTACTTGACTGAATCCGACTATTGTCAGTAGCCCAATGGTGACTAAAGATACTCGAAGTCCTCTATATAGGGTCCGGCAAGTCACCTAACTCTGTCAATTGACCATAGCATTTCCATGTGAGCTTTGTTACCAATTATTCCCCTCGTTAGGCCTTAGTATGTTAATGACAAGACGAGATACCTTGGACATCCCTCCAATGCCAAGTGTCGGTTCGTAGCTTACCCGCCCCAGCCTTAGAAGCGAATCATGTTCGGCCATTATTGCACTACGAGCAACCCATTTGGATCCGCGCCAATAGAGTTCCCTGTCTTGGCAAGCTGGAGGTAAAATTAGATGAGCAGGGCCGGAGCGTCATGCACATAAGTCTTTGATGCCTTAGAGGTTTCAGCAATTAAAGACTGTCTAGCCTGAGGTCGAATTCGTACTCCAACTGTAGAAGACAAAGAGTCCGGTGAAAGCGCCGCGTGTATCGTGATGGAGCGCAAACTGTGTGGAACGACGCCTGGAGATCAGGTACTGGTCTCAAAGTATGCCGAAACGTCCTATCTACAACGTGTGTGTAGGACTAGTATAACTCCTGACTGAATGCAACGGGAGATATCGTGTTCTGATCGCCGTATTGTGCTTGATTTAGGAGATTGATTTCAATTCCCTCTATATTTCCAACATACCTTCTGATATCACCAAACATATCTACTTGTTCCCTACACGTGTCAATTCAGCAGCT'/>

    <sequence taxon='212' value='TCAGACACAGGTCACCGGAGGCAAGATCATGCCTGCGATAAGTCGGCCTAGGGGCCGTTTTAACATCGGAGCCGGCACCAGATTACCAGCGGGGCGATTAGTGCGACGAGCCCTTCAGTTTAGATATGCAGAAGTCCACCTAACACTTGCAAGATATTTGAAGATAAATACGGACTGTCGAAGGATTGTTACTCAATCCCGCGAAGAAACTAGTGCCTATACAGCATCTTTACCTGACTGCACAATGTCTCAAGCTGCAAGGGTATACTCAGCGTTGGTCTATCCCAGTGCGCTCCGTACGCCCGTGTACGAACCAACTGAGAATCTCACGGGCGGGCATATACCGTGTTGCGGGAGGCAGTCGTCCCTAAGCAAAGATGATCTGTTTGGGGGATACATACTCCACACAAACCAGAATCGAGTATTTTTGGTATCAACGCTTATGATATCCATATATATTTATTATTACTGGGGAGGGCCTGCGTGGAACAAGGTTCGGTACTACTGGAAAGCGCGTACGACGTCCCAGACAGGAATACAAGCTCTGCGTGTTCTTTGTAGCTACCTGGGTCGGTGCGACTACCTTGAGGAATCCACGAAGGTTCCACAAGAGGCAACAAACATCTCTCACAGTTGCGAAATCGCAAATCATGGGAAATGTACGGCGTTAAAATGACAACCCCGGCTGTGATCCAATAACGCACTCGAATTCTCTTTGTTAGTCTCGTTGTTCCATCCGACTGAAGCCTCTGCAAGCAGTATCTCTAACCCCCATACTCTCCACGCGCCCGTCACTGCAAAATGCTACATTGTCAGCCCGCGGTGTTCCACATATGATCTCCATTCCAGGCTTATTATGCCACGCTGTTTGCTAAAACCAGGTCCCGTGATTTACCTTGGACCACTGGAGGGGGACATTGGCCCCGCCTATGCAGGACATATCTCTGAGATCCTCCCCCGCGCAATGCGGGCAAAGGGCAAAGCGGGGCCGGGTGAGTTACATCCCAGCATACCTCACTTAAGCAGCTTCGGTCAAGTAAGTCTGGGTTCATGGCGCCGGGTCTTATTCACCAGCTACTGAAGGTCCATCAGCACGAGTCGCAGTCGTGCGTGATAAGCGCAATGAGGCTATGGTCTTCCCTTGATAACAGTCGATTTGGTAGTAATAGCTCCGAGGTGAATCTCAAGTCATTGAGCATTTACAGGCTTAATCGAACGATAGGTCTTTAGTGTAGAGGAATTTAGAAGAACGCTACGGCCTGATTTATGCAATTACTTGACTGAATCCGACTATTGTCAGTAGCCCAATGGTAACTAAAGATACTCGAAGTCCTCTATATAGGGTCCGGCAAGTCACCTAACTCTGTCAATTGACCATAGCATTTCCATGTGAGCTTTGTTACCAATTATTCCCCTCGTTGGGCCTTAGTATGTTAATGACAAGACGAGATACCTTGGACATCCCTCCAATGCCAAGTATCGGTTCGTAGCTTACCCGCCCCAGCCTTAGAAGCGTATCATGTTCGGCCATTATTGCACTACGAGCAATCCATTTGGATCCGCGCCAATAGAGTTCCCTGTCTTGGCAAGCTGGAGGTAAAATTAGATGAGCAGGGCCGGAGCGTCATGCACGTAAGTCTTTGATGCCTTAGAGGTTTCAGCAGTTAAAGACTGTCTAGCCTGAGGTCGAATTCGTACTCCAACTGTAGAAGACAAAGAGTCCAGTGAAAGCGCCGCGTGTGTCGTGATGGAGCGCAAACTGTGTGGAACGACGCCTGGAGTTCAGGTACTGGTCTCAAAGTATGCCGAAACATCCTCTCTACAACGTGTGTGTAGGACTAGTATAACTCCTGACTGAATGCAACGGGAGATCTCGTGTTCTGATCGCCGTATTGTGCTTGATTTAGGAGATTGATTTCAATTCCCTCTATATCTCCAACATACCTTCTGATATCACCAAACATATCTACTTGTTCCCTACATGTGTCAATTCAGTAGCT'/>

    <sequence taxon='115' value='TCAGACACAGGTCACCGGAGGCAAGATCATGCCTGCGATAAGTCGGCCTAGGGGCCGTTTTAACATCGGAGCCGGCACCAGGTTACCAGCGGGGCGATTAGTGCGACGAGCCCTTCAGTTTAGATATGCAGAAGTCCACCTAACACTTGCAAGACATTTGAAGATAAATACGGACTGTCGAAGGATTGTTACTCAATCCCGCGAAGAAACTAGTGCCTATACAGCATCTTTATCTGACTGCACAATGTCTCAAGCTGCAAGGGTATACTCAGCGTTGGTCTATCCCAGTGCGCTTCGTACGCCCGTGTACGAACCAACTGAGAATCTCACGGGCGGTCGTATACCGTGTTGCGGGAGGCAGTCGTCCCTAAGCAAAGATGATCTGTTTGGGGGATACATACTCCACACAAACCAGAATCGAGTATTTTTGGTATCAACGCTTATGATATCCATGTATATTTATTATTACTGGGGAGGGCCTGCGTGGAACAAGGTCCGGTACTACTGGAAAGCGCGTATGACGTCCCAGACAGGAATACACGCTCTGCGTGTTCTTTGTAGCTACCTGGGTCGGTGCGACTACCTTGAGGAATCCACGAAGATTCCACAAGAGGCAACAAACATCTCTCACAGCTGCGAAATTGCAAATCATGGGAAATGTACGGCGTCAAAATGACAACCCCGGCTGTGATCCAATAACGCACTCGAATTCTCTTTGTTAGTCTAGCTGTTCCATCCGACTGAAGCCTCTGCAAGCAGTATCTCTAACCCCCATACTCTCCACGCGCCCGTCACTGCAAAATGCTACATTATCAGCCCGCGGTGTCCCACATATGATCTCTATTCCAGGCTTATTATGCCACGCTGTTTGCTAAAACCAGGTCCCGTGATTTACCTTGGACCACTGGAGGGGGACATTGGCTCCGCCTATGCAGGACATATCTCTGAGATCCTCCCCCGCGCACTGCGGGCGAAGGGCAAAGCGGGGCCGGGTGAGTTACACCCCAGCATACCTCACTTAAGCAGCTTCGGTCAAGTAAGTCTGGGTTCATGGCGCCAGGTCTTATTCACCAGCTACTGGAGGTCCATCAGCACGAGTCGCTGTCGTGCGTGATAAGCGCAATAAGGCGATGGTCTTCCCTTGATAACAGTCGATTTGGTAGTAATAGCTCCGAGGTGAATCTCAAGTCATTGAGCATTTACAGGCTTAATCGAACGATAGGTCTTTAGTGTAGAGGAATTTAGAAGAACGCTACGGCCTGATTTACGCAATTACTTGACTGAATCCGACTATTGTCAGTAGCCCAATGGTAACTAAAGATACTCGAAGTCCTCTATATAGGGTCCGGCAAGTCAACTAACTCTGTCAATTGACCATAGCATTTCCATGTGAGCTTTGTTGCCAATTATTCCCCTCGTTGGGCCTTAGTATGTTAACGACAAGACGAGATACCTTGGACATGCCTCCAATGCCAAGTATCGGTTCGTAGCTTACCCGCCCCAGCCTTAGAAGCGAATCATGTTCGGCCATTATTGCACTACGAGCAACCCATTTGGATCCGCGCCAATAGAGTTCCCCGTCTTGGCAAGCTGGAGGTAAAATTAGATTGGCAGGGCCGGAGCGTCATGCACATAAGTCTTTGATGCCTTAGAGGTTTCATCAATTAAAGACTGTCTAGCCTGAGGTCGAATTCGTACTCCAACTGTAGAGGACAAAGAGTCCAGTGAAAGCGCCGCGTGTATCGTGACGGAGCGCAAACTGTGTGGAACGACGCCTGGAGATCAGATACTGGTCTCAAAGTATGCCGAAACATCCTATCTACAATGTGTGTGTAGGACTAGTATAACTCCTGACTGAATGCAACGGGAGATATCGTGTCCTGATCGCCGTATTGTGCTTGATTTAGGAGATTGGTTTCAATTCCCTCTATATTTCCAACATACCTTCTGATATCACTAAACATATCTACTTGTTCCCTACACGTGTCAATTCAGTAGCT'/>

    <sequence taxon='236' value='TCAGACACAGGTCACCGGAGGCAAGATCATGCCTGCGATAAGTCGGCCTAGGGGCCGTTTTAACATCGGAGCCGGCACCAGGTTACCAGCGGGGCGATTAGTGCGACGAGCCCTTCAGTTTAGATATGCAGAAGTCCACCTAACACTTGCAAGAGATTTGAAGATAAATACGGACTGTCGAAGGATTGTTACTCAATCCCGCGAAGAAACTAGTGCCTATACAGCATCTTTATCTGACTGCACAATGTCTCAAGCTGCAAGGGTATACGCAGCGTTGGTCTATCCCAGTGCGCTTCGTACGCCCGTGTACGAACCAACTGAGAATCTCACGGGCGGACGTCTACCGTGTTGCGGGAGGCAGTCGTCCCTAAGCAAAGATGATCTGTTTGGGGGATACATACTCCACACAAACCAGAATCGAGTATTTTTGGTATCAACGCTTATGATATCCATGTATATTTATTATTACTGGGGAGGGCCTGCGTGGAACAAGGTCCGGTACTACTGGAAAGCGCGTATGACGTCCCAGACAGGAATACACGCTCTGCGTGTTCTTTGTAGCTGCCTGGGTCGGTGCGACTACCTTGAGGAATCCACGAAGGTTCCACAAGAGGCAACAAACATCTCTCACAGCTGCGGAATTGCAAATCATGGGAAATGTACGGCGTCAAAATGACAACCCCGGCTGTGATCCAATAACGCACTCGAATTCTCTTTGTTAGTCTAGTTGTTCCATCCGACTGAAGCCTCTGCAAGCAGTATCTCTAACCCCCATACTCTCCACGCGCCCGTCACTGCAAAATGCTACATTATCAGCCCGCGGTGTCCCACATATGATCTCTATTCCAGGCTTATTATGCCACGCTGTTTGCTAAAACCAGGTCCCGTGATTTACTTTGGACCACTGGAGGGGGACATTGGCTCCGCCTATGCAGGACATATCTCTGAGATCCTCCCCCGCGCACTGCGGGCGAAGGGCAAAGCGGGGCCGGGTGAGTTACACCCCAGCATACCTCACTTAAGCAGCTTCGGTCAAGTAAGTCTGGGTTCATGGCGCCAGGTCTTATTCACCAGCTACTGGAGGTCCATCAGCACGAGTCGCTGTCGTGCGTGATAAGCGCAATAAGGCGATGGTCTTCCCTTGATAACAGTCGATTTGGTAGTAATAGCTCCGAGGTGAATCTCAAGTCATTGAGCATTTACAGGCTTAATCGAACGATAGGTCTTTAGTGTAGAGGAATTTGGAAGAACGCTACGGCCTGATTTACGCAATTACTTGACTGAATCCGACTATTGTCAGTAGCCCAATGGTAACTAAAGATACTCGGAGTCCTCTATATAGGGTCCGGCAAGTCAACTAACTCTGTCAATTGACCATAGCATTTCCATGTGAGCTTTGTTGCCAATTATTCCACTCGTTGGGCCTTAGTATGTTAACGACAAGACGAGATACCTTGGACATCCCTCCAATGCCAAGTATCGGTTCGTAGCTTACCCGCCCCAGCCTTAGAAGCGAATCATGTTCGGCCATTATTGCACTACGAGCAACCCATTTGGATCCGCGCCAATAGAGTTCCCCGTCTTGGCAAGCTGGAGGTAAAATTAGATTGGCAGGGCTGGAGCGTCATGCACATAAGTCTTTGATGCCTTAGAGGTTTCAGCAATTAAAGACTGTCTAGCCTAAGGTCGAATTCGTACTCCAACTGTAGAGGACAAAGAGTCCAGTGAAAGCGCCGCGTGTATCGTGACGGAGCGCAAACTGTGTGGAACGACGCCTGGAGATCAGATACTGGTCTCAAAGTATGCCGAAACATCCTATCTACAACGTGTGTGTAGGACTAGTATAACTCCTGACTGAATGCAACGGGAGATATCGTGTTCTGATCGCCGTATTGTGCTTGATTTAGGAGATTGGTTTCAATTCCCTCTATATTTCCAACATACCTTCTGATACCACCAAACATATCTACTTGTTCCCTACACGTGTCAATTCAGTAGCT'/>

    <sequence taxon='127' value='TCAGCCACAGGTCACCGGAGGCAAGATCATGCCTGCGATAAGTCGGACTAGGGGCCGTTTTAACATCGGAGCCGGCACCAGGTTACCAGCGGGGCGATTCGTGCGACGAGCCCTTCCGTTTAGATATGCAGAAGTCCACCTAACACTTGCAAGACATTTGAAGATAAATACGGACTGTCGAAGGATTGTTACTCAATCCCGCGAAGGAACTAGTGCCTATACAGCATCTTTATCTGACTGCACAATGTCTCAAGCTGCAAGGGTATACTCAGCGTTGGTCTATCCAAGTGCGCTTCGTACGCCCGTGTACGAACCAACTGAGAACCTCACGGGCGGACGTATACCGTGTTGCGGGAGGCAGTCGTCCCTAAGCAAGGATGATCTGTTTGGGGGATACATCCTCCACACAAACCAGAATCGAGTATTTTTGGTATCAACGCTTATGATATCCATATATATTTATTATTACTGGGGAGGGCCTGCGTGGAACAAGGTCCGGTACTACTGGAAAGCGCGTACGACGTCCCAGACAGGAATACACGCTCTGCGTGTTCTTTGTAGCTACCTGGGTCGGTGCGACTACCTTGAGGAATCCACGAAGGTTCCACAAGAGGCAACAAACATCTCTCACAGTTGCGAAATTGCAAATCATGGGAAATGTACGGCGTCAAAATGACAACCCCGGCTGTGATCCAATAACGCACTCGAATTCTCTTTGTTAGTCTAGTTGTTCCATCCGATTGAAGTCTCTGCAAGCAGTATCTCTAACCCCCATACTCTCCACGCGCCCGTCACTGCAAAATGCTACATTACCAGCCCGCGGTGTCCCACATATGATCTCCATTCCAGGCTTATTATGCCACGCTGTTTGCTAAAACCAGGTCCCGTGATTTACCTTGGACCACTGGAGGGGGACCTTGGCCCCGCCTATGCGGGGCATATCTCTGAGATCCTCCCCCGCGCACTGCGGGCAAAGGGCAAAGCGGGGCCGGGTGAGTTACATCCCAGCATACCTCACTCAAGCAGCTTCGGTCAAGTAAGTCTGGGTTCATGGCGCCAGGTCTCATTCACCAGCTACTGGAGGTCCATCAGCACGAGTCGCTGTCGTGCGTGATAAGCGCAATGAGGCGATGGTCTTCCCTTGATAACAGTCGATTTGGTAGTAATAGCTCCGAGGTGAATCTCAAGTCATTGAGCATTTACAGGCTTAATCGAACGATAGGTCTTTAGTGTAGAGGAATTTAGAAGAACGCTACGGTCTGATTTATGCAATTACTTGACTGAATCCGACTATTGTCAGTAGCCCAATGGTAACTAAAGATACTCGAAGTCCTCTATATAGGGTCCGGCAAGTCACCTAACTCTGTCAATTGACCATAGCATTTCCATGTGAGCTTTGTTAACAATTATTCCCCTCGTTGGGCCTTAGTATGTTAACGACAAGACGAGGTACCTTGGACATCCCTCCAATGCCAAGTATCGGTTCGTAGCTTACCCGCCCCAGCCTTAGAAGCGAATCATGTTCGGCCATTATTGCAATACGAGCGACCCATTTGGATCCGCGCCAATAGAGTTCCCTGTCTTGGCAAGCTGGAGGTAAAATTAGATGAGCAGGGCCGGAGCGTCATGCACGTAAGTCTTTGATGCCTTAGAGGTTTCAGCAATTAAAGACTGTCTAGCCTGAGGTCGAATTCGTACTCCAACTGTAGAAGACAAAGAGTCCAGTGAAAGCGCCGCGTGTATCGTGATGGAGCGCAAACTGTGTGGAACGACGCCTGGAGATCAGATACTGGTCTCAAAGTATGCCGAAACATCCTATCTGCAACGTGTATGTAGGACTAGTATAACTCCTGACTGAATGCAACGGGAGATATCGTGTTCTGATCGCCGTATTGTGCTTGATTTAGGAGATTGATTTCAATTTCCTCTATATTTCCAACATACCTTCTGATATCACCAAACATATCTACTTGTTCCCTACACGTGTCAATTCAGTAGCT'/>

    <sequence taxon='159' value='TCAGACATAGGTCACCGGAGGCAAGATCATGCCTGCGATAAGTCGGCCTAGGGGCCGTTTTAACATCGGAGCCGGCACCAGGTTACCAGCGGGGCGATTCGTGCGACGAGCCTTTCCGTTTAGATATGCAGAAGTCCACCTAACACTTGCAAGACATTTGAAGATAAATACGGACTGTCGAAGGATTGTTACTCAATCCCGCGAAGAAACTAGTGCCTATACAGCATCTTTATCTGACTGCACAATGTCTCAAGCTGCAAGGGTATACTCAGAGTTGGTCTATCCCAGTGCGCTTTGTACGCCTGTGTACGAACCAACTGAGAATCTCACGGGCGGACGTATACCATGTTGCGGGAGGCAGTCGTCCCTAAGCAAAGATGATCTGTTTGGGGGATACGTACTCCTCACAAACCAGAATCGAGTATTTTTGGTATCAACGCTTATGATATCCATATATATTTATTATTCCTGGGGAGGGCCTGCGTGGAGCAAGGTCCGGTACTACTGGAAAGCGCGTACGACGTCCCAGACAGGAATACACGCTCTGCGTGTTCTTCGTAGCTACCTGGGTCAGTGCGACTACCTTGAGGAATCCACGAAGGTTCCACAAGAGGCAACGAACATCTCTCACAGTTGCGAAATTGCAAATCATGGGAAATGTACGGCGTCAAAATGACAACCCCGGCTGTGATCCAATAACGCACTCGAATTCTCTTTGTTAGTCTAGTTGTTCCATCCGACTGAAACCTCTGCAAGCAGTATCTCTAACCCCCATACTCTCCACGCGCCCGTCACTGCAAAATGCTACATTATCTGCCCGCGGTGTCCCACATATGATCTCCATTCCAGGCTTATTATGCCACGCTGTTTGCTAAAACCAGGTCCCGTGATTTACCTTGGACCACTGGCGGGGGACATTGGCCCCGCCTATGCAGGGCATTTCCCTGAGATCCTCCCCCGCGCACTGCGGGCAAAGGGCAAAGCGGGGCCGGGTGAGTTACCTCCCAGCATACCTCACTTAAGCAGCTTCGGTCAGGTAAGTCTGGGTTCATGGCGCCAGGTCTCATTCACCAGCTACTGGAGGTCCATCAGCACGAGTTGCTGTCGTGCGTGATAAGCGCGATGAGGCGATGGTCTTCCCTTGATAACAGTCGATTTGGTAGTAATAGTTCCGAGGTGAATCTCAAGTCATTGAGCATTTACAGGCTTAATCGAACGATAGGTCTTTAGTGTAGAGGAATTTAGAAGAACGCTACGGCCTGATTTATGCAATTACTTGACTGAATCCGACTATTGTCAGTAGCCCAATGGTAACTAAAGATACTCGAAGTCCTCTATATAGGGTCCGGCAAGTCCCCTAACTCTGTCAATCGACCATAGCATTTCCATGTGAGCTTTGTTACCAATTATTCCCCTCGTTGGGCCTTAGCATGTTAACGACAAGACGAGGTACCTTGGGCATCCCTCCAATGCCAAGTATCGGTTCGTAGCTTACCCGCCCCAGCCCTAGAAGCGAGTCATGTTCGGCCATTATTGCAATACGAGCAACCCATTTGGATCCGCGCCAATAGAGTTCCCTGTCTTGGCAAGCTGGAGGTCAAATTAGATGAGCAGGGCCGGAGCGTCATGCACATAAGTCTTTGATGCCTTAGAGGTTTCAGCAATTAAAGACTGTCTAGCCTGAGGTCGAATTCGTACTCCAACTGTGGAAGACAAGGAGTCCAGTGAAAGCGCCGCGTGTATCGTGATGGAGCGCAAACTGTGTGGAACGACGCCTGGAGATCAGATACTGGTCTCAAAGTATGCCGAAACATCCTATCTGCAACGTGTATGTAGGACTAGTATAACTCCTGACTGAATGCAACGGGAGATATCGTGTTCTGATCGCCGTATTGTGCTTGATTTAGGAGATTGATTTCAATTCCCTCTATATTTCCAACATACCTTCTGATATCAACAAACATATCTACTTGTTCCCTACACGTGTCAATTCAGTAGCT'/>

    <sequence taxon='24' value='TCAGACACAGGTCACCGGAGGCCAGATCATGCCTGCGATAAGTCGGCCTAGGGGCCGTTTTAACATCGGAGCCGGCACCAGGTTACCAGCGGGGCGATTCGTGCGACGAGCCCTTCAGTTTAGATATGCAGAGGTCCGCCTAACACTTGCAAGACATTTGAAGATAAATACGGACTGTCGAAGGATTGTTACTCAATCCCGCGAAGAAACTAGTGCCTATACAGCATCTTTATCTGACTGCACAATGTCTCAAGCTGCAAGGGTATACTCAGCATTGGTCTACCCCAGTGCGCTTCGTACGCCCGTGTACGAACCAACTGAGAATCTCACGGGCGGACGTATACCGTGTTGCGGGAGGCAGTCGTCCCTAAGCAAAGATGATCTGTTTGGGGGATACATACTCCACACAAACCAGAATCGAGTATTTTTGGTATCAACGCTTATGATATCCATATATATTTATTATTACTGGGGAGGGCCTGCGTGGAACAAGGTCCGGTACTACTGGAAAGCGCGTACGACGTCCCAGACAGGAATACACGCTCTGCGTGTTCTTTGTAGCTACCTGGGTCGGTGCGACTACCTTGAGGAATCCACGAAGGTTCCACAAGAGGCAACAAACATCTCTCACAGTTGCGAAATTGCAAATCATGGGAAATGTACGGCGTCAAAATGACAACCCCGGCTGTGATCCAATAACGCACTCGAATTCTCTTTGTTAGTCTAGTTGTTCCATCCGACTGAAGCCTCTGCAAGCAGTATCTCTAACCCCCATACTCTCCACGCGCCCGTCACTGCAAAATGCTACATTATCAGCCCGCGGTGTCCCACATATGATCTCCATTCCAGGCTTATTATGCCACGCTGTTTGCTAAAACCAGGTCCCGTGATTTACCTTGGACCACTGGAGGGGGACATTGGCCCCGCCTATGCAGGACATATCTCTGAGATCCTCCCCCGCGCACTGCGGGCAAAGGGCAAAGCGGGGCCGGGTGAGTTACATCCCAGCATACCTCACTTAAGCAGCTTCGGTCAAGTAAGTCTGGGTTCATGGCGCCAGGTCTCATTCACCAGCTACTGGAGGTCCATCAGCACGAGTCGCTGTCGTGCGTGATAAGCGCAATGAGGCGATGGTCTTCCCTTGATAACAGTCGATTTGGTAGTAATAGCTCCGAGGTGAATCTCAAGTCATTGAGCATTTACAGGCTTAATCGAACGATAGGTCTTTAGTGTAGAGGAATTTAGAAGAACGCTACGGCCTGATTTATGCAATTACTTGACTGAATCCGACTATTGTCAGTAGCCCAATGGTAACTAAAGATACTCGAAGTCCTCTATATAGGGTCCGGCAAGTCACCTAACTCTGTCAATTGACCATAGCATTTCCATGTGAGCTTTGTTACCAATTATTCCCCTCGTTGGGCCTTAGTATGTTAACGACAAGACGAGATACCTTGGACATCCCTCCAATGCCAAGTATCGGTTCGTAGCTTACCCGCCCCAGCCTTAGAAGCGAATCATGTTCGGCCATTATTGCAATACGAGCAACCCATTTGGATCCGCGCCAATAGAGTTCCCTGTCTTGGCAAGCTGGAGGTAAAATTAGATGAGCAGGGCCGGAGCGTCATGCACATAAGTCTTTGATGCCTTAGAGGTTTCAGCAATTAAAGACTGTCTAGCCTGAGGTCGAATTCGTACTCCAACTGTAGAAGACAAAGAGTCCAGTGAAAGCGCCGCGTGTATCGTGATGGAGCGCAAACTGTGTGGAACGACGCCTGGAGATCGGATACTGGTCTCAAAGTATGCCGAAACATCCTATCTGCAACGTGTATGTAGGACTAGTATAACTCCTGACTGAATGCAACGGGAGATATCGTGTTCTGATCGCCGTATTGTGCTTGATTTAGGAGATTGATTTCAATTCCCTCTATATTTCCAACATACCTTCTGATATCACCAAACATATCTACTTGTGCCCTACACGTGTCAATTCAGTAGCT'/>

    <sequence taxon='102' value='TCAGACACAGGTCACCGGAGGCCAGATAATGCCTGCGATAAGTCGGCCTAGGGGCCGTTTTAACATCGGAGCCGGCAGCAGGTTACCAGCGGGGCGATTCGTGCGACGAGCCCTTCAGTTTAGATATGCAGAGGTCTGCCTAACACTTGCAAGATATTTGAAGATAAATACGGACTGTCGAAGGATTGTTACTCAATCCCGCGAAGAAACTAGTGCCTATACAGCATCTTTATCTGACTGCACAATGTCTCAAGCTGCAAGAGTATACTCAGCATTGGTCTACCCCAGTGCGCTTCGTACGCCCGTGTACGAACCAACTGAGAATCTCACGGGCGGACGTATACCGTGTTGCGGGAGGCAGTCGTCCCTAAGCAAAGATGATCTGTTTGGGGGATACATACTCCACACAAACCAGAATCGAGTATTTTTGGTATCAACGCTTATGATATCCATATATATTTATTATTACTGGGGAGGGCCTGCGTGGAACAAGGTCCGGTACTACTGGAAAGCGCGTACGACGTCCCAGACAGAAATACACGCTCTGCGTGTTCTTTGTAGCTACCTGGGTCGGTGCGACTACCTTGAGGAATCCACGAAGGTTCCATAAGAGGCAACAAACATCTCTCACAGTTGCGAAATTGCAAATCATGGGAAATGTACGGCATCAAAATGACAACCCCGGCTGTGATCCAATAACGCACTCGAACTCTCTTTGTTAGTCTAGTTGATCCATCCGGCTGAAGCCTCTGCAAGCAGTATCTCTAACCCCCATACTCTCCACGCGCCCGTCACTGCAAAATGCTACATTATCAGCCCGCGGTGTCCCACATATGATCTCCATTCCAGGCTTATTATGCCACGCTGTTTGCTAAAACCAGGTCCCGTGATTTACCTTGGACCACTGGAGGGGGACATTGGCCCCGCCTATGCAGGACATATCTCTGAGATCCTCCCCCGCGCACTGCGGGCAAAGGACAAAGCGGGGCCGGGTGAGTTATATCCCAGCATACCTCACTTAAGCAGCTTCGGTCAAGTAAGTCTGGGTTCATGGCGCCAGGTCTCATTCACCAGCTACTGGAGGTCCATCAGCACGAGTCGCTGTCGTGCGTGATAAGCGCAATGAGGCGATGGTCTTCCCTTGATAACAGTCGATTTGGTAGTAATAGCTCCGAGGTGAATCTCAAGTCATTGAGCATTTACAGGCTTAATCGAACGATAGGTCTTTAGTGTAGAGGAATTTAGAAGAACGCTACGGCCTGATCTATGCAATTACTTGACTGAATCCGACTATTGTCAGTAGCCCAATGGTAACTAAAGATACTCGAAGTCCTCTATATAGGGTCCGGCAAGTCACCTAACTCTGTCAATTGACCATAGCATTTCCATGTGAGCTTTGTTACCAATTATTCCCCTCGTTGGGCCTTAGTATGTTAACGACAAGACGAGATACCTTGGACATCCCTCCAATGCCAAGTATCGGTTCGTAGCTTACCCGCCCCAGCCTTAGAAGCGAATCATGTTCGGCCATTATTTCAATACGGGCAACCCATTTGGATCCGCGCCAATAGGGTTCCCTGTCTTGGCAAGCTGGAGGTAAAATTAGCTGAGCAGGGCCGGAGCGTCATGCACATAAGTCTTTGATGCCTTAGAGGTTTCAGCAATTAAAGACTGTCTAGCCTGAGGTCGAATTCGTACTCCAACTGTAGAAGACAAAGAGTCCAGTGAAAGCGCCGCGTGTATCGTGATGGAGCGCAAACTGTGTGGAACGACGCCTGGAAATCGGATACTGGTCTCAAAGTATGCCGAAACATCCTATCTGCAACGTGTATGTAGGACTAGTATAACTCCTGACTGAATGCAACGGGAGATATCGTGTTCTGATCGCCGTATTGTGCTTGACTTAGGAGATTGATTTCAATTCCCTCTATATTTCCAACATACCTTCTGATATCACCAAACATATCTACTTGTGCCCTACACGTGTCAATTCAGTAGCT'/>

    <sequence taxon='109' value='TCAGACACAGGTCACCGGAGGCCAGATCATGCCTGCGATAAGTCGGCCTAGGGGCCGTTTTAACATCGGAGCCGGCAGCAGGTTACCAGCGGGGCGATTCGTGCGACGAGCCCTTCAGTTTAGATATGCAGAGGTCCGCCTGACACTTGCAAGATATTTGAAGATAAATACGGACTGTCGAAGGATTGTTACTCAATCCCGCGGAGAAACTAGTGCCTATACAGCATCTTTATCTGACTGCACAATGTCTCAAGCTGCAAGAGTATACTCAGCATTGGTCTACCCCAGTGCGCTTCGTACGCCCGTGTACGAACCAACTGAGAATCTCACGGGCGGACGTATACCGTGTTGCGGGAGGCAGTCGTCCCTAAGCAAAGATGATCTGTTTGGGGGATACATACTCCACACAAACCAGAATCGAGTATTTTTGGTATCAACGCTTATGATATCCATATATATTTATTATTACTGGGGAGGGCCTGCGTGGAACAAGGTCCGGTACTACTGGAAAGCGCGTACGACGTCCCAGACAGAAATACACGCTCTGCGTGTTCTTTGTAGCTACCTGGGTCGGTGCGACTACCTTGAGGAATCCACGAAGGTTCCACAAGAGGCAACAAACATCTCTCACAGTTGCGAAATTGCAAATCATGGGAAATGTACGGCATCAAAATGACAACCCCGGCTGTGATCCAATAACGCACTCGAACTCTCTTTGTTAGTCTAGTTGTTCCATCCGACTGAAGCCTCTGCAAGCAGTATCTCTAACCCCCATACTCTCCACGCGCCCGTCACTGCAAAATGCTACATTATCAGCCCGCGGTGTCCCACATATGATCTCCATTCCAGGCTTATTATGCCACGCTGTTTGCTAAAACCAGGTCCCGTGATTTACCTTGGACCACTGGAGGGGGACATTGGCCCCGCCTATGCAGGACATATCTCTGAGATCCTCCCCCGCGCACTGCGGGCAAAGGGCAAAGCGGGGCCGGGTGAGTTATATCCCAGCATACCTCACTTAAGCAGCTTCGGTCAAGTAAGTCTGGGTTCATGGCGCCAGGTCTCATTCACCAGCTACTGGAGGTCCATCAGCACGAGTCGCTGTCGTGCGTGATAAGCGCAATGAGGCGATGGTCTTCCCTTGATAACAGTCGATTTGGTAGTAATAGCTCCGAGGTGAATCTCAAGTCATTGAGCATTTACAGGCTTAATCGAACGATAGGTCTTTAGTGTAGAGGAATTTAGAAGAACGCTACGGCCTGATCTATGCAATTACTTGACTGAATCCGACTATTGTCAGTAGCCCAATGGTAACTAAAGATACTCGAAGTCCTCTATATAGGGTCCGGCAAGTCACCTAACTCTGTCAATTGACCATAGCATTTCCATGTGAGCTTTGTTACCAATTATTCCCCTCGTTGGGCCTTAGTATGTTAACGACAAGACGAGATACCTTGGACATCCCTCCAATGCCAAGTATCGGTTCGTAGCTTACCCGCCCCAGCCTTAGAAGCGAATCATGTTCGGCCATTATTTCAATACGGGCAACCCATTTGGATCCGCGCCAATAGGGTTCCCTGTCTTGGCAAGCTGGAGGTAAAATTAGCTGAGCAGGGCCGGAGCGTCATGCACATAAGTCTTTGATGCCTTAGAGGTTTCAGCAATTAAAGACTGTCTAGCCTGAGGTCGAATTCGTACTCCAACTGTAGAAGACAAAGAGTCCAGTGAAAGCGCCGCGTGTATCGTGATGGAGCGCAAACTGTGTGGAACGACGCCTGGAAATCGGATACTGGTCTCAAAGTATGCCGAAACATCCTATCTGCAACGTGTATGTAGGACTAGTATAACTCCTGACTGAATGCAACGGGAGATATCGTGTTCTGATCGCCGTATTGTGCTTGATTTAGGAGATTGATTTCAATTCCCTCTATATTTCCAACATACCTTCTGATATCACCAAACATATCTACTTGTGCCCTACACGTGTCAATTCAGTAGCT'/>

    <sequence taxon='129' value='TCAGACACAGGTCACCGGAGGCCAGATCATGCCTGCGATAAGTCGGCCTAGGGGCCGTTTTAACATCGGAGCCGGCAGCAGGTTACCAGCGGGGCGATTCGTGCGACGAGCCCTTCAGTTTAGATATGCAGAGGTCCGCCTAACACTTGCAAGATATTTGAAGATAAATACGGACTGTCGAAGGATTGTTACTCAATCCCGCGGAGAAACTAGTGCCTATACAGCATCTTTATCTGACTGCACAATGTCTCAAGCTGCAAGAGTATACTCAGCATTGGTCTACCCCAGTGCGCTTCGTACGCCCGTGTACGAACCAACTGAGAATCTCACGGGCGGACGTATACCGTGTTGCGGGAGGCAGTCGTCCCTAAGCAAAGATGATCTGTTTGGGGGATACATACTCCACACAAACCAGAATCGAGTATTTTTGGTATCAACGCTTATGATATCCATATATATTTATTATTACTGGGGAGGGCCTGCGTGGAACAAGGTCCGGTACTACTGGAAAGCGCGTACGACGTCCCAGACAGAAATACACGCTCTGCGTGTTCTTTGTAGCTACCTGGGTCGGTGCGACTACCTTGAGGAATCCACGAAGGTTCCACAAGAGGCAACAAACATCTCTCACAGTTGCGAAATTGCAAATCATGGGAAATGTACGGCATCAAAATGACAACCCCGGCTGTGATCCAATAACGCACTCGAACTCTCTTTGTTAGTCTAGTTGTTCCATCCGACTGAAGCCTCTGCAAGCAGTATCTCTAACCCCCATACTCTCCACGCGCCCGTCACTGCAAAATGCTACATTATCAGCCCGCGGTGTCCCACATATGATCTCCATTCCAGGCTTATTATGCCACGCTGTTTGCTAAAACCAGGTCCCGTGATTTACCTTGGACCACTGGAGGGGGACATTGGCCCCGCCTATGCAGGACATATCTCTGAGATCCTCCCCCGCGCACTGCGGGCAAAGGGCAAAGCGGGGCCGGGTGAGTTATATCCCAGCATACCTCACTTAAGCAGCTTCGGTCAAGTAAGTCTGGGTTCATGGCGCCAGGTCTCATTCACCAGCTACTGGAGGTCCATCAGCACGAGTCGCTGTCGTGCGTGATAAGCGCAATGAGGCGATGGTCTTCCCTTGATAACAGTCGATTTGGTAGTAATAGCTCCGAGGTGAATCTCAAGTCATTGAGCATTTACAGGCTTAATCGAACGATAGGTCTTTAGTGTAGAGGAATTTAGAAGAACGCTACGGCCTGATCTATGCAATTACTTGACTGAATCCGACTATTGTCAGTAGCCCAATGGTAACTAAAGATACTCGAAGTCCTCTATATAGGGTCCGGCAAGTCACCTAACTCTGTCAATCGACCATAGCATTTCCATGTGAGCTTTGTTACCAATTATTCCCCTCGTTGGGCCTTAGTATGTTAACGACAAGACGAGATACCTTGGACATCCCTCCAATGCCAAGTATCGGTTCGTAGCTTACCCGCCCCAGCCTTAGAAGCGAATCATGTTCGGCCATTATTTCAATACGGGCAACCCATTTGGATCCGCGCCAATAGGGTTCCCTGTCTTGGCAAGCTGGAGGTAAAATTAGCTGAGCAGGGCCGGAGCGTCATGCACATAAGTCTTTGATGCCTTAGAGGTTTCAGCAATTAAAGACTGTCTAGCCTGAGGTCGAATTCGTACTCCAACTGTAGAAGACAAAGAGTCCAGTGAAAGCGCCGCGTGTATCGTGATGGAGCGCAAACTGTGTGGAACGACGCCTGGAAATCGGATACTGGTCTCAAAGTATGCCGAAACATCCTATCTGCAACGTGTATGTAGGACTAGTATAACTCCTGACTGAATGCAACGGGAGATATCGTGTTCTGATCGCCGTATTGTGCTTGATTTAGGAGATTGATTTCAATTCCCTCTATATTTCCAACATACCTTCTGATATCACCAAACATATCTACTTGTGCCCTACGCGTGTCAATTCAGTAGCT'/>

    <sequence taxon='139' value='TCAGACACAGGTCACCGGAGGCCAGATCATGCCTGCGATAAGTCGGCCTAGGGGCCGTTTTAACATCGGAGCCGGCACCACGTTACCAGCGGGGCGATTCGTGCAACGAGCCCTTCAGTTTAGATATGCAGAGGTCCGCCTAACACTCGCAAGACATTTGAAGATAAATACGGACTGTCGAAGGATTGTTACTCAATCCCGCGAAGAAACTAGTGCCTATACAGCATCTTTATCTGACTGCAGAATGTCTCAAGCTGCAAGGGTATACTCAGCATTGGTCTACCCCAGTGCGCTTCGTACGCCCGTGTACGAACCAACTGAGAATCTCACGGGCGGACGTATACCGTGTTGCGGGAGGCAGTCGTCCCTAAGCAAAGATGATCTGTTTGGGGGATACATACTCCACACAAACCAGAATCGAGTATTTTTGGTATCAACGCTTATGATATCCATATATATTTATTATTACTGGGGAGGGCCTGCGTGGAACAAGGTCCGGTACTACTGGAAAGCGCGTACGACGTCCCAGACAGGAATACACGCTCTGCGTGTTATTTGCAGCTACCTGGGTCGGTGCGACTACCTTGAGGAATCCACGAAGGTTCCACAAGAGGCAACAAACATCTCTCACAGTTGCGAAATTGCAAATCATGGGAAATGTAAGGCGTCAAAATGACAACCTCGGCTGTGATCCAATAACGCACTCGAATTCTCTTTGTTAGTCTAGTTGTTCCATCCGACTGAAGCCTCTGCAAGCAGTATCTCTAACCCCCATACTCTCCACGCGCCCGTCACTGCAAAATGCTACATTATCAGCCCGCGGTGTCCCACATATGATCTCCATTCCAGGCTTATTATGCTACGTTGTTTGCTAAAACCAGGTCCCGTGATTTACCTTGGACCACTGCAGGGGGACATTGGCCCCGCCTATGCGGGACATATCTCTGAGATCCTCCCCCGCGCACTGCGGGCAAAGGGCAGAGCGGGGCCGGGTGAGTTACATCCCAGCATACCTCACTTAAGCAGCTTCGGTCAAGTAAGTCTGGGTTCATGGCGCCAGGTCTCATTCACCAGCTACTGGAGGTCCATCAGCACGAGTCGCTGTCGTGCGTGATAAGCGCAATGAGGCGATGCTCTTCCCTTGATAACAGTCGATTTGGTAGTAATAGCTCCGAGGTGAATCTCAAGTCATTGAGCATTTACAGGCTTAATCGAACGATAGGTCTTTAGTGTAGAGGAATTTAGAAGAACGCTACGGCCTGATTTATGCAATTACTTGACTGAATCCGACTATTGTCAGTAGCCCAATGGTAACTAAAGATACTCGAAGTCCTCTATATAGGGTCCGGCAAGTCACCTAACTCTGTCAATTGACCATAGCATTTCCATGTGAGCTTTGTTACCAATCATTCCCCTCGTTGGGCCTTAGTATGTTAACGACAAGACGAGATACCTTGGACATCCCTCCAATGCCAAGTATCGGTTCGTAGCTTACCCGCCCCAGCCTTAGAAGCGAATCATGTTCGGCCATTATTGCAATACGAGCAACCCATTTGGATCCGAGCCAATAGAGTTCCCTGTCTTGGCAAGCTGGAGGTAAAATTAGATGAGCAAGACCGGAGCGTCATGCACATAAGTCTTTGATGCCTTAGAGGTTTCAGCAATTAAAGACCGTCTAGACTGAGGTCGAATTCGTACTCCAACTGTAGAAGACAAAGAGTCCAGTGAAAGCGCCGCGTGTATCGTGATGGAGCGCAAACTGTGTGGAACGACGCCTGGAGATCGGATACTGGTCTCAAAGTACGCCGAAACATCCTATCTGCAACGTGTATGTAGGACTAGTATAACTCCTGACTGAATGCAACGGGAGATATCGTGTTCTGATCGCCGTATTGTGCTTGATTTAGGAGATTGATTTCAATTCCCTCTATATTTCCAACATACCTTCTTATATCACCAAACATATCTACTTGTGCCCTACACGTGTCAATTCAGTAGCT'/>

    <sequence taxon='59' value='TCAGACACAGGTCACCGGAGGTCAGATCATGCCTGCGATAAGTCGGCCTAGGGGCCGTTTTAACATCGGAGCCGGCACCAGGTTACCAGCGGGGCGATTCGTGCGACGAGCCCTTCAGTTTAGATATGCAGAAGTCCGCCTAACACTTGCAAGACATTTGAAGATAAATACGAACTGTCGAAGGATTGTTACTCAATCCCGCGAAGAAACTAGTGCCTATACAGCATCTTTATCTGACTGCACAATGTCTCAAGCTGCAAGGGTATACTCAGCGTTGGTCTATCCCAGTGCGCTTCGTACGCCCGTGTACGAACCAACTGAGAATCTCACGGGCGGACGTATACCGTGTTGCGGGAGGCAGTCGTCCCTAAGCAAAGATGATCTGTTTGGGGGATACATACTCCACACAAACCAGCATCGAGTATTTTTGGTATCAACGCTTATGATATCCATATATATTTATTATTACTGGGGAGGGCCTGCGTGGAACAAGGTCCGGTACTACTGGAAAGCGCGTACGACGTCCCAGACAGGAATACACGCTCTGCGTGTTCTTTGTAGCTACCTGGGTCGGTGCGACTACCTTGAGGAATCCACGAAGGTTCCACAAGAGGCAACAAACATCTCTCACAGTTGCGAAATTGCAAATCATGGGAAATGTACGGCGTCAAAATGACAACCCCGGCTGTGATCCAATAACGCACTCGAATTCTCTTTGTTAGTCTAGTTGTTCCATCCGACTGAAGCCTCTGCAAGCAGTATCTCTAACCCCCATACTCTCCACGCGCCCGTCACTGCAAAATGCTACATTATCAGCCCGCGGTGTCCCACATATGATCTCCATTCCAGGCTTATTATGCCACGCTGTTTGCCAAAACCAGGTCCCGTGATTTACCTTGGACCACTGGAGGGGGACATTGGCCCCGCCTATGCAGGACATATCTCTGAGATCCCCCCCCGCGCACTGCGGGCAAAGGGCAAAGCGGGGCCGGGTGAGTTACATCCCAGCATACCTCACTTAAGCAGCTTCGGTCAAGTAAGTCTGGGTTCATGGCGCCAGGTCTCATTCACCATCTACTGGAGGTCCATCAGCACGAGTCGCTGTCGTGCGTGATAAGCGCAATGAGGCGATGGTCTTCCCTTGATAACAGTCGATTTGGTAGTAATAGCTCCGAGGTGAATCTCAAGTCATTGAGCATTTACAGGCTTAATCGAACGATAGGTCTTTAGTGTAGAGGAATTTAGAAGAACGCTACGGCCTGATTTATGCAATTACTTGACTGAATCCGACTATTGTCAGTAGCCCAATGGTAACTAAAGATACTCGAAGTCCTCTATATAGGGTCCGGCAAGTCACCTAACTCTGTCAATTGACCATAGCATTTCCATGTGAGCTTTGTTACCAATTATTTCCCTCGTTGGGCCTTAGTATGTTAACGACAAGACGAGATACCTTGGACATCCCTCCAATGCCAAGTATCGGTTCGTAGCTTACCCGCCCCAGCCTTAGAAGCGAATCATGTTCGGCCATTATTGCAATACGAGCAACCCATTTGGATCCGCGCCAATAGAGTTCCCTGTCTTGGCAAGCTGGAGGTAAAATTAGATGAGCAGGGCCGGAGCGTCATGCACATAAGTCTTTGATGCCTTAGAGGTTTCAGCAATTAAAGACTGTCTAGCCTGAGGTCGAATTCGTACTCTAACTGTAGAAGACAAAGAGTCCAGTGAAAGCGCCGCGTGTATCGTGATGGAGCGCAAACTGTGTGGAACGACGCCTGGAGATCGGATACTGGTCTCAAAGTATGCCGAAACATCCTATCTGCAACGTGTATGTAGGACTAATATAACTCCTGACTGAATGCAACGGGAGATATCGTGTTCTGATCGCCGTATTGTGCTTGATTTAGGAGATTGATTTCAATTCCCTCTATATTTCCAACATACCTTCTGATATCACCAAACATATCTACTTGTGCCCTACACGTGTCAATTCAGTAGCT'/>

    <sequence taxon='141' value='TCAGACACAGGTCACCGGAGGCCAGATCATGCCTGCGATAAGTCGGCCTAGGGGCCGTTTTAACATCGGAGCCGGCACCAGGTTACCAGCGGGGCGATTCGTGCGACGAGCCCTTCAGTTTAGATATGCAGAAGTCCGCCTAACACTTGCAAGACATTTGAAGATAAATACGGACTGTCGAAGGATTGTTACTCAATCCCGCGAAGAAACTAGTGCCTATACAGCATCTTTATCTGACTGCACAATGTCTCAAGCTGCAAGGGTATACTCAGCGTTGGTCTATCCCAGTGCGCTTCGTACGCCCGTGTACGAACCAACTGAGAATCTCACCGGCGGACGTATACCGTGTTGCGGGAGGCAGTCGTCCCTAAGCAAAGATAATCTGTTTGGGGGATACATACTCCACACAAACCAGAATCGAGTATTTTTGGTATCAACGCTTATGACAACCATATATATTTATTATTACTGGGGAGGGCCTGCGTGGAACAAGGTCCGATACTACTGGAAAGCGCGTACGACGTCCCAGACAGGAATACACGCTCTGCGTGTTCTTTGTAGCTACCTGGGTCGGTGCGACTACCTTGAGGAATCCACGAAGGTTCCACAAGAGGCAACAAACATCTCTCACAGTTGCGAAATCGCGAATCATGGGAAATGTACGGCGTCAAAATGACAACCCCGGCTGTGATCCAATAACGTACTCGAATTCTCTTTGTTAGTCTAGTTGTTCCATCCGACTGAAGCCTCTGCAAGCAGTATCTCTAACCCCCATACTCTCCACGCGCCCGTCACTGCAAAATGCTACATTATCAGCCCGCGGTGTCCCACATATGATCTCCATTCCAGGCTCATTATGCCACGCTGTTTGCTAAAACCAGGTCCCGTGATTTACCTTGGACCACTGGAGGAGGACATTGGCCCCGACTATGCAGGACATATCTCTGAGATCCTCCCCCGCGCACTGTGGGCAAAGGGCAGAGCGGGGCCGGGTGAGTTACATCCCAGCATACCTCACTTAAGCAGCTTCGGTCAAGTAAGTCTGGGTTCATGGCGCCAGGTCTCATTCATCAGCTACTGGAGGTCCATCAGCACGAGTCGCTGTCGTGCGTGATAAGCGCAATGAGGCGATGGCCTTCCCTTGATAACAGTCGATTTGGTAGTAAGAGCTCCGAAGTGAATCTCAAGTCATTGAGCATTTACAGGCTTAATCGAACGATAGGTCTTTAGTGTAGAGGAATTTAGAAGAACGCTACGGCCTGATTTATGCAATCACTTGACTGAATCCGACTATTGTCAGTAGCCCACTGGTAACTAAAGATACTCGAAGTCCTCTATATAGGGTCCGGCAAGTCACCTAACTCTGTCAATTGACCATAGCATTTCCATGTGAGCTTTGTTACCAGTTATTCCTCTCGTTGGGCCTTAGTATGTTAATGACAAGACGAGATACCTTGGACATCCCTCCAATACCAAGTATCGGTTCGTAGCTTACCCGCCCCAGCCTTAGAAGCGAATCATGTTCGGCCATTATTGCAATACGAGCAACCCATTTGGATCCGCGCCAATAGAGTTCCCTATCTTGGCAAGCTGGAGGTAAAATTAGATGAGCAGGGCCGGAGCGTCATGCACATAAGTCTTTGATGCCTTAGAGGTTTCAGCAATTAAAGACTGTCTAGCCTGAGGTCGAATTCGTACTCCAACTGTAGAAGACAAAGAGTCCAGTGAAAGCGCCACGTGTATCGTGATGGAGCACAAACTGTGTGGAACGACGCCTGGAGATTGGATACTGGTCTCAAAGTACGCCGAAACATCCTACCTGCGACGTGTATGTAGGACTAGTATAACTCCTGACTGAATGCAACGGGAGATATCGTGTTCTGATCGCCGTATTGTGCTTGATTTAGGAAATTGATTTCAATTCCCTCTATATTTTCAACATACCTTCTGATATCACCAAACATATCTACTTGTGCCCTACACGTGTCAATTCAGTAGCT'/>

    <sequence taxon='65' value='TCAGACACAGGTCACCGGAGGCAAGATCATGCCTGCGATAAGTCGGCCTAGGGGCCGTTTTAACATCGGAGCCGGCACCAGGTTACCAGCGGGGCGATTCGTGCGACGAGCCCTTCAGTCTAGATATGCAGAAGTCCACCTAACACTTGCAAGACATTTGAAGATAAATACGGACTGTCGAAGGATTGTTACTCAATCCCGCGAAGAAACTAGTGCCTATACAGCATCTTTATCTGACTGCACAATGTCTCAAGCTGCAAGGGTATACTCAGCGTTGGTCTATCCCAGTGCGCTTCGTACGCCCGTGTACGAACCAACTGAGGATCTCACGGGCGGACGTATACCGTGTTGCGGGAGGCAGTCGTCCCTAAGCAAAGATGATCTGTTTGGGGGATACATACTCCACACAAACCAGAATCGAGTATTTTTGGTATCAACGCTTATGATATCCATATATATTTATTATTACTGGGGAGGGCCTGCGTGGAACAAAGTTCGATACTACTGGAAAGCGCGTACGACGTCCCAGACAGGAATACACGCTCTGCGTGTTCTTTGTAGCTACCTGGGTCGGTGCGACTACCTTGAGGAATCCACGAAGGTTCCACAAGAGGCAACAAACATCTCTCACAGTTGCGAAATTGCAAATCATGGGAAATGTACGGCGTCAAAATGACAACCCCGGCTGTAATCCAATAACGCACTCGAATTCTCTTTGTTAGTCTAGTTGTTCCATCCGACTAAAGCCTCTGCAAGCAGTATCTCTAACCCCCATACTCTCCACGCGCCCGTCACTGCAAAATGCTACATTATCAACCCGCGGTGTCCCACATATGATCTCCATTCCAGGCTTATTATGCCACCCTGTTTGCTAAAACCAGGTCCCGTGATTTACCTTGGACCACTGGAGGGGGACATTGGCCCCGCCTATGCAGGACATATCTCTGAGATCCTTCTCCGCGCACTGCGGGCAAAGGGCAAAGCGGGGCCGGGTGAGTTACATCCCAGCATAACTCCCTTAAGCAGCTTCGGTCAAGTAAGTCTGGGTTCATGGCGCCAGGTCTCATTCACCAGTTACTGGAGGTCCATCAGCACGAGTCGCTGTCGTGCGTGATAAGCGCAATGAGGCGATGGTCTTCCCTTGATAACAGTCGATTTGGTCGTAATAGCTCCGAGGTGAATCTCAAGTCATTGAGCATTTACAGGCTTAATCGAACGATAGGCCTTTAGTGTAGAGGAATTTAGAAGAACGCTACGGCCTGATTCATGCAATTACTTGACTGAATCCGACTATTGTCAGTAGCCCAATGGTAACTGAAGATACTCGAAGTCCTCTATATAGGGTCCGGCAAGTCACCTAACTCTGTTAATTGATCATAGCATTTCCATGTGAGCTTTGTTACCAATTATTCCCCTCGTTGGGCCTTAGTATGTTAACGACAAGACGAGATACCTTGGACATCCCTCCAATGCCAAGTATCGGTTCGTAGCTTACCCGCCCCAGCCTTAGAAGCGAATCATGTTCGGCCATTATTGCAATACGAGCAACCCATTTGGATCCGCGCCAATAGAGTTCCCTGTCCTGGAAAGCTGGAGGTAAAATTAGATGAGCAGGGCCGGAGCGCCATGCACATAAGTCTTTGATGCCTTAGAGGTTTCAGCAATTAAAGACTGTCTAGCCTGAGGTCGAATTCGTACTCTAACTGTAGAAGACAAAGAGTCCAGTGAAAGCGCCGCGTGTATCGTGATGGAGCGCAACCTGTGTGGAACGACGCCTGGAGATCAGATACTGGTCTCAAAGTATGCCGAAACATCCTACCTGCAACGTGTATGTAGGACTAGTATAACTCCTGACTGAATGCAACGAGAGATATCGTGTTCTGATCGCCGTATTGTGCTTGATTTAGGAGATTGATTTCAATTCCCTCTATATTTCCAACATACCTTCTGATATCACCAAACATATCTACTTGTTCCCCACACGTGTCAATTCAGTGGCT'/>

    <sequence taxon='83' value='TCAGACACAGGTCACCGGAGGCAAGATCATGCCTGCGATAAGTCGGCCTAGGGGCCGTTTTAACATCGGAGCCGGCACCAGGTTACCAGCGGGGCGATTCGTGCGACGAGCCCTTCAGTCTAGATATGCAGAAGTCCACCTAACACTTGCAAGACATTTGAAGATAAATACGGACTGTCGAAGGATTGTTACTCAATCCCGCGAAGAAACTAGTGCCTATACAGCATCTTTATCTGACTGCATAATGTCTCAAGCTGCAAGGGTATACTCAGCGTTGGTCTATCCCAGTGCGCTTCGTACGCCCGTGTACGAACCAACTGAGGATCTCACGGGCGGACGTATACCGTGTTGCGGGAGGCAGTCGTCCCTAAGCAAAGATGATCTGTTTGGGGGATACATACTCCACACAAACCAGAATCGAGTATTTTTGGTATCAACGCTTATGATATCCATATATATTTATTATTACTGGGGAGGGCCTGCGTGGAACAAAGTTCGATACTACTGGAAAGCGCGTACGACGTCCCAGACAGGAATACACGCTCTGCGTGTTCTTTGTAGCTACCCGGGTCGGTGCGACTACCTTGAGGAATCCACGAAGGTTCCACAAGAGGCAACAAACATCTCTCACAGTTGCGAAATTGCAAATCATGGGAAATGTGCGGCGTCAAAATGACAACCCCGGCTGTAATCCAATAACGCACTCGGATTCTCTTTGTTAGTCTAGTTGTTCCATCCGACTAAAGCCTCTGCAAGCAGTATCTCTAACCCCCATACTCTCCACGCGCCCGTCACTGCAAAATGCTACATTATCAACCCGCGGTGTCCCACATATGATCTCTATTCCAGGCTTATTATGCCACCTTGTTTGTTAAAACCAGGTCCCGTGATTTACCTTGGACCACTGGAGGGGGACATTGGCCCCGCCTATGCAGGACATATCTCTGAGATCCTTCTCCGCGCACTGCGGGCAAAGGGCAAAGCGGGGCCGGGTGAGTTACATCCCAGCATAACTCCCTTAAGCAGCTCCGGTCAAGTAAGTCTGGGTTCATGGCGCCAGGTCTCATTCACCAGTTACTGGAGGTCCATCAGCACGAGTCGCTGTCGTGCGTGATAAGCGCAATGAGGCGATGGTCTTCCCTTGATAACAGTCGATTTGGTCGTAATAGCTCCGAGGTGAATCTCAAGTCATTGAGCATTTACAGGCTTAATCGAACGATAGGCCTTTAGTGTAGAGGAATTTAGAAGAACGCTACGGCCTGATTCATGCAATTACTTGACTGAATCCGACTATTGTCAGTAGCCTAATGGTAACTGAAGATACTCGAAGTCCTCTATATAGGGTCCGGCAAGTCACCCAACTCTGTTAATTGATCATAGCATTTCCATGTGAGCTTTGTTACCAATTATTCCCCTCGTTGGGCCTTAGTATGTTAACGACAAGACGAGATACCTTGGACATCCCTCCAATGCCAAGTATCGGTTCGTAGCTTACCCGCCCCAGCCTTAGAAGCGAATCATGTTCGGCCATTATTGCAATACGAGCAACCCATTTGGATCCGCGCCAATAGAGTTCCCTGTCCTGGAAAGCTGGAGGTAAAATTAGATGAGCAGGGCCGGAGCGCCATGCACATAAGTCTTTGATGCCTTAGAGGTTTCAGCAATTAAAGACTGTCTAGCCTGAGGTCGAATTCGTACTCTAACTGTAGAAGACCAAGAGTCCAGTGAAAGCGCCGCGTGTATCGTGATGGAGCGCAACCTGTGTGGAACGACGCCTGGAGATCAGATACTGGTCTCAAAGTATGCCGAAACATCCTACCTGCAACGTGTATGTAGGACTAGTATAACTCCTGACTGAATGCAACGAGAGATATCGTGTTCTGATCGCCGTATTGTGCTTGATTTAGGAGATTGATTTCAATTCCCTCTATATTTCCAACATACCTTCTGATATCACCAAACATATCTACTTGTTCCCCACACGTGTCAATTCAGTGGCT'/>

    <sequence taxon='187' value='TCAGACACAGGTCACCGGAGGCAAGATCATGCCTGCGATAAGTCGGCCTAGGGGCCGTTTTAACATCGGAGCCGGCACCAGGTTACCAGCGGGGCGATTCGTGCGACGAGCCCTTCAGTCTAGATATGCAGAAGTCCACCTAACACTTGCAAGACATTTGAAGATAAATACGGACTGTCGAAGGATTGTTACTCAATCCCGCGAAGAAACTAGTGCCTATACAGCATCTTTATCTGACTGCATAATGTCTCAAGCTGCAAGGGTATACTCAGCGTTGGTCTATCCCAGTGCGCTTCGTACGCCCGTGTACGAACCAACTGAGGATCTCACGGGCGGACGTAGACCGTGTTGCGGGAGGCAGTCGTCCCTAAGCAAAGATGATCTGTTTGGGGGATACATACTCCACACAAACCAGAATCGAGTATTTTTGGTATCAACGCTTATGATATCCATATATATTTATTATTACTGGGGAGGGCCTGCGTGGAACAAAGTTCGATACTACTGGAAAGCGCGTACGACGTCCCAGACAGGAATACACGCTCTGCGTGTTCTTTGTAGCTACCCGGGTCGGTGCGACTACCTTGAGGAATCCACGAAGGTTCCACAAGAGGCAACAAACATCTCTCACAGTTGCGAAATTGCAAATCATGGGAAATGTGCGGCGTCAAAATGACAACCCCGGCTGTAATCCAATAACGCACTCGGATTCTCTTTGTTAGTCTAGTTGTTCCATCCGACTCAAGCCTCTGCAAGCAGTATCTCTAACCCCCATACTCTCCACGCGCCCGTCACTGCAAAATGCTACATTATCAACCCGCGGTGTCCCACATATGATCTCTATTCCAGGCTTATTATGCCACCTTGTTTGTTAAAACCAGGTCCCGTGATTTACCTTGGACCACTGGAGGGGGACATTGGCCCCGCCTATGCAGGACATATCTCTGAGATCCTTCTCCGCGCACTGCGGGCAAAGGGCAAAGCGGGGCCGGGTGAGTTACATCCCAGCATAACTCCCTTAAGCAGCTCCGGTCAAGTAAGTCTGGGTTCATGGCGCCAGGTCTCATTCACCAGTTACTGGAGGTCCATCAGCACGAGTCGCTGTCGTGCGTGATAAGCGCAATGAGGCGATGGTCTTCCCTTGATAACAGTCGATTTGGTCGTAATAGCTCCGAGGTGAATCTCAAGTCATTGAGCATTTACAGGCTTAATCGAACGATAGGCCTTTAGTGTAGAGGAATTTAGAAGAACGCTACGGCCTGATTCATGCAATTACTTGACTGAATCCGACTATTGTCAGTAGCCTAATGGTAACTGAAGATACTCGAAGTCCTCTATATAGGGTCCGGCAAGTCACCCAACTCTGTTAATTGATCATAGCATTTCCATGTGAGCTTTGTTACCAATTATTCCCCTCGTTGGGCCTTAGTATGTTAACGACAAGACGAGATACCTTGGACATCCCTCCAATGCCAAGTATCGGTTCGTAGCTTACCCGCCCCAGCCTTAGAAGCGAATCATGTTCGGCCATTATTGCAATACGAGCAACCCATTTGGATCCGCGCCAATAGAGTTCCCTGTCCTGGAAAGCTGGAGGTAAAATTAGATGAGTAGGGCCGGAGCGCCATGCACATAAGTCTTTGATGCCTTAGAGGTTTCAGCAATTAAAGACTGTCTAGCCTGAGGTCGAATTCGTACTCTAACTGTAGAAGACCAAGAGTCCAGTGAAAGCGCCGCGTGTATCGTGATGGAGCGCAACCTGTGTGGAACGACGCCTGGAGATCAGATACTGGTCTCAAAGTATGCCGAAACATCCTACCTGCAACGTGTATGTAGGACTAGTATAACTCCTGACTGAATGCAACGAGAGATATCGTGTTCTGATCGCCGTATTGTGCTTGATTTAGGAGATTGATTTCAATTCCCTCTATATTTCCAACATACCTTCTGATATCACCAAACATATCTACTTGTTCCCCACACGTGTCAATTCAGTGGCT'/>

    <sequence taxon='211' value='TCAGACACAGGTCACCGGAGGCAAGATCATGCCTGTGATAAGTCGGCCTAGGGGCCGTTTTAACATCGGAGCCGGCACCAGGTTACCAGCGGGGCGATTCGTGCGACGAGCCCTTCAGTTTAGATATGCAGAAGTCCACCTAACACTTGCAAGACATTTGAAGATAAATACGGACTGTCGAAGGATTGTTACTCAATCCCGCGAAGAAACCAGTGCCTATACAGCATCTTTATCTGACTGCGCAATGTCTCAAGCTGCAAGGGTATACTCAGCGTTGGTCTATCCCAGTGCGCTTCGTACGCCCGTGTACGAACCAACTGAGGATCTCGCGGGCGGGCGTATACCGTGTTGCGGGAGGCAGTCGTCCCTAAGCAAAGATGATCTGTTTGGGGGATACATACTCCACACAAACCCGAATCGAGTATTTTTGGTATCAACGCTTATGGTATCCATATATATTTATTATTACTGGGGAGGGCCTGCGTGGAACAAGGCCCGGTACTACTGGAAAGCGCGTACGACGTCCCAGACAGGAATACACGCTCTGCGTGTTCTTTGTAGCTACCTGGGTCGGTGCGACTACCTTGAGGAATCCACGAAGGTTCCACAAGAGGCAACAAAGATCTCTCATAGTTGCGAAATTGCAAATCATGGGAAATGTACGGCGTCAAAATGACAACCCCGGCTGTAATCCAATAACGCACTCGAATTCTCTTTGTTAGTCTAGTTGTTCCATCCGACTGAAGCCTCTGCAAGCAGTATCTTTAACCCCCATACTCTCCACGCGCCCGTCGCTGCAAAATGCTACATTCTCAACCCGCGGTGTCCCACATATGATCTCCATTCCAGGCTTATTATGCCACCCTGTTTGCTAAAACCAGGTCCCGTGATTTACCTTGGACCACTGGAGGGGGACATTGGCCCCGCCTATGCAGGACATATCTCTGAGATCCTTCTCCGCGCACTGCGGGCAAAGGGCAAAGCGGGGCCGGGTGAGTTACATCACAGCATACCTCACTTAAGCAGCTTCGGTCAAGTAAGTCTGGGTTCATGGCGCCAGGTCTCATTCACCAGCTACTGGAGGTCCATCAGCACGAGTCGCTGTCGTGCGTGATAAGCGCAATGAGGCGATGGTCTTCCCTTGATAACAGTCGATTTGGTAGTAATAGCTCCGAGGTGAATCTCAAGTCATTGAGCATTTACAGGCTTAATCGAACGATAGGTCTTTAGTGTAGAGGAATTTAGAAGAACGCTACGGCCTGATTCATGCAATTACTTGACTGAATCCGACTGTTGTCAGTAGCCTAATGGTAACTAAAGACACTCGAAGTCCTCTATATAGGGTCCGGCAAGTCACCTAACTCTGTCAATTGACCATAGCATTTCCATGTGAGCTTTGTTACCAGTTATTCCCCTCGTTGGGCCTTAGTATGTTAACGACAAGACGAGATACCTTGGACATCTCTCCAATGCAAAGTATCGGTTCGTAGCTTACCCGCCCCAGCCTTAGAAGCGAATCATGTCCGGCCATTATTGCAATACGAGCAACCCATTTGGATCCGTGCCAATCGAGTTCCCTGTCCTGGCAAGCTGGAGGTAAAATTAGATGAGCAGGGCCGGAGCGCCATGTACATAAGTCTTTGATGCCTTAGATGTTTCAGCAATTAAAGACTGTCTAGCCTGAGGTCGAATTCGTACTCTAACTGTAGAAGACAAAGAGTCCAGTGAACGCGCCGCGTGTATCGTGATGGAGCGCAAACTGTGTGGAACGACGCCTGGAGATCAGATACTGGTCTCAAAGTATGCCGAAACATCCTATCTACAACGTGTATGTAGGACTAGTATAACTCCTGGCTGAATGCAACGGGAGACATCGTGTTCTGATCGCCGTATTGTGCTTGATTTAGGAGATTGATTTTAATTCCCTCTATATTTCCAACATACCTTCTGATATCACCAAACATATCCACTTGTTCCCTACACGTGCCAATTCAGTAGCT'/>

    <sequence taxon='233' value='TCAGACACAGGTCACCGGAGGCAAGACCATGCCTGTGATAAGTCGGCCTAGGGGCCGTTTTAACATCGGAGCCGGCACCAGGTTACCAGCGGGGCGATTCGTGCGACGAGCCCTTCAGTTTAGATATGCAGAAGTCCACCTAACACTTGCAAGACATTTGAAGATAAATACGGACTGTCGAAGGATTGTTACTCAATCCCGCGAAGAAACCAGTGCCTATACAGCATCTTTATCTGACTGCGCAATGTCTCAAGCTGCAAGGGTATACTCAGCGTTGGTCTATCCCAGTGCGCTTCGTACGCCCGTGTACGAACCAACTGAGGATCTCGCGGGCGGGCGTATACCGTGTTGCGGGAGGCAGTCGTCCCTAAGCAAAGATGATCTGTTTGGGGGATACATACTCCACACAAACCCGAATCGAGTATTTTTGGTATCAACGCTTATGGTATCCATATATATTTATTATTACTGGGGAGGGCCTGCGTGGAACAAGGCCCGGTACTACTGGAAAGCGCGTACGACGTCCCAGACAGGAATACACGCTCTGCGTGTTCTTTGTAGCTACCTGGGTCGGTGCGACTACCTTGAGGAATCCACGAAGGTTCCACAAGAGGCAACAAAGATCTCTCATAGTTGCGAAATTGCAAATCATGGGAAATGTACGGCGTCAAAATGACAACCCCGGCTGTAATCCAATAACGCACTCGAATTCTCTTTGTTAGTCTAGTTGTTCTATCCGACTGAAGCCTCTGCAAGCAGTATCTTTAACCCCCATACTCTCCACGCGCCCGTCGCTGCAAAATGCTACATTCTCAACCCGCGGTGTCCCACATATGATCTCCATTCCAGGCTTATTATGCCACCCTGTTTGCTAAAACCAGGTCCCGTGATTTACCTTGGACCACTGGAGGGGGACATTGGCCCCGCCTATGCAGGACATATCTCTGAGATCCTTCTCCGCGCACTGCGGGCAAAGGGCAAAGCGGGGCCGGGTGAGTTACATCACAGCATACCTCACTTAAGCAGCTTCGGTCAAGTAAGTCTGGGTTCATGGCGCCAGGTCTCATTCACCAGCTACTGGAGGTCCATCAGCACGAGTCGCTGTCGTGCGTGATAAGCGCAATGAGGCGATGGTCTTCCCTTGATAACAGTCGATTTGGTAGTAATAGCTCCGAGGTGAATCTCAAGTCATTGAGCATTTACAGGCTTAATCGAACGATAGGTCTTTAGTGTAGAGGAATTTAGAAGAACGCTACGGCCTGATTCATGCAATTACTTGACTGAATCCGACTGTTGTCAGTAGCCTAATGGTAACTAAAGACACTCGAAGTCCTCTATATAGGGTCCGGCAAGTCACCTAACTCTGTCAATTGACCATAGCATTTCCATGTGAGCTTTGTTACCAGTTATTCCCCTCGTTGGGCCTTAGTATGTTAACGACAAGACGAGATACCTTGGACATCTCTCCAATGCAAAGTATCGGTTCGTAGCTTACCCGCCCCAGCCTTAGAAGCGAATCATGTCCGGCCATTATTGCAATACGAGCAACCCATTTGGATCCGTGCCAATCGAGTTCCCTGTCCTGGCAAGCTGGAGGTAAAATTAGATGAGCAGGGCCGGAGCGCCATGTACATAAGTCTTTGATGCCTTAGATGTTTCAGCAATTAAAGACTGTCTAGCCTGAGGTCGAATTCGTACTCTAACTGTAGAAGACAAAGAGTCCAGTGAACGCGCCGCGTGTATCGTGATGGAGCGCAAACTGTGTGGAACGACGCCTGGAGATCAGATACTGGTCTCAAAGTATGCCGAAACATCCTATCTACAACGTGTATGTAGGACTAGTATAACTCCTGGCTGAATGCAACGGGAGACATCGTGTTCTGATCGCCGTATTGTGCTTGATTTAGGAGATTGATTTTAATTCCCTCTATATTTCCAACATACCTTCTGATATCACCAAACATATCCACTTGTTCCCTACACGTGCCAATTCAGTAGCT'/>

    <sequence taxon='166' value='TCAGACACAGGTCACCGGAGGCAAGATCATGCCTGCGATAAGTCGGCCTAGGGGCCGTTCTAACATCGGAGCCGGCACCAGGTTACCAGCGGGGCGATTCGTGCGACTAGCCCTTCAGTTTAGATATGCAGAAGTCCACCTAACACTTGAAAGACATTTGAAGATAAATACGGACTGTCGAAGGATTGTTACTCAATCTCGCGAAGAAACTAGTGCCTATACAGCATCTTTATCTGACTGCAAAATGTCTCAAGCTGCAAGGGTATACTCAGCGTTGGTCTATCCCAGTGCGCTTCGTACGCCCGTGTACGAACCAACTGAGGATCTCACGGGCGGACGTATACCGTGTTGCGGGAGGCAGTCGTCCCTAAGCAAAGATGATCTGTTTGGGGGATACATACTCCACACAAACCGGAATCGAGTATTTTTGGTATCAACGCTTATGGTATCCATATATATTTATTATTACTGGGGAGGGCCTGCGTGGAACAAGGTCCGGTACTACTGGAAAGCGCGTACGACGTCCCAGACAGGAATACACGCTCTGCGTGTTCTTTGTAGCTACCTGGGTCGGTGCGACTACCTTGAGGAATCCACGAAGGTTCCGCAAGAGGCAACAAACATCTCTCACAGTTGTGAAATTGCAAATCATGGGAAATGCACGGCGTCAGAATGACAACCCCGGCTGTGATCCAATAACGCACTCGAATTCTCTTTGTTAGTATAGTTGTTCCATCCGACTGAAGCCTCTGCAGGCAGTATCTCTAACCCCCATACTCTCCACGCGCGCGTCACTGCAAAATGCTACATTATCAACCCGCGGTGTCCCACATATGATCTCCATTCCAGGCTTATTATGCCACCCTGTTTGCTAAAACCAGGTCCCGTGATTTACCTTGGAACACTGGAGGGGGACATTGGCCCCGCCTATGCAGGACATATCTCTGAGATCCTTCCCCGCGCACTACGGGCAAAGGGCAAAGCGGGGCCGGGTGAGTTACATCCCAGCATACCTCACTTAAGCAGCTTCGGTCAAGTAAGTCTGGGTTCATGGCGCCAGGTCTCATTCGCCAGCTACTGGAGGTCCATCAGCACGAGTCGCTGTCGTGCGTGATAAGCGCAATGAGGCGATGGTCTTCCCTTGATAACAGTCGATTTGGTAGTAATAGCTCCGAGATGAATCTCAAGTCATTGAGCATTTACAGGCTTAATCGAACGATAGGTCTTTAGTGTAGAGGAATTTAGAAGAACGCTACGGCCTAATTTATGCAATTACTTGACTGAATCCGACTATTGTCAGTAGCCCAATGGTAACTAAAGACACTCGAAGTCCTCTATATAGGGTCCGGCAAGTCACCTAAATCTGTCAATTGACCATAGCATTTCCATGTGAGCTTTGTTACCAATTATTCCCCTCGTTGGGCCTTAGTATGTTAACGACAAGACGAGATACCTTGGACGTCCCTCCAATGCCAAGTATCAGTTCGTAGCTTACCCGCCCCAGCCTGAGAAGCGAATCATGTTCGGCCATTATTGCAATACGAGCAACCCATTTGGATCCGCGTCAATAGAGTTCCCTGTCCTGGCAAGCTGGAGGTAAAATTAGATGAGCCGGACCGGAGCGCCATGCACATAAGTCTTTGATGCCTTAGAGGTTTCAGCAATTAAAGACTGTCTAGCCTGAGGTCGAATTCGTACTCTAACTGTAGAAGACAAAGAGCCCAGTGAAAGCGCCGCGTGTATCGTGATGGAGCGCAAACTGTGTGGAACGACGCCTGGAGATCAGATACTGGTCTCAAAGTATGCCGAAACATCCTATCTGCAACGTGTACGTAGGACTAGTATAACTCCTGACTGAATGCAACGGGAGATATCGTGTTCTGATCGCCGTATTGTGCTTGATTCAGGAGATTGATTTCAATTCCCTCTATATTTCCAACATACCTTTTGATATCACCAAACATATCTACTTGTTCCCTACACGTGTCAATTCAGTAGCT'/>

    <sequence taxon='235' value='TCAGACACAGGTCACCGGAGGCAAGATCATGCCTGCGATAAGTCGGCCTAGGGGCCGTTCTAACATCGGAGCCGGCACCAGGTTACCAGCGGGGCGATTCGTGCGACTAGCCCTTCAGTTTAGATATGCAGAAGTCCACCTAACACTTGAAAGACATTTGAAGATAAATACGGACTGTCGAAGGATTGTTACTCAATCTCGCGAAGAAACTAGTGCCTATACAGCATCTTTATCTGACTGCAAAATGTCTCAAGCTGCAAGGGTATACTCAGCGTTGGTCTATCCCAGTGCGCTTCGTACGCCCGTGTACGAACCAACTGAGGATCTCACGGGCGGACGTATACCGTGTTGTGGGAGGCAGTCGTCCCTAAGCAAAGATGATCTGTTTGGGGGATACATACTCCACACAAACCGGAATCGAGTATTTTTGGTATCAACACTTATGGTATCCATATATATTTATTATTACTGGGGAGGGCCTGCGTGGAACAAGGTCCGGTACTACTGGAAAGCGCGTACGACGTCCCAGACAGGAATACACGCTCTGCGTGTTCTTTGTAGCTACCTGGGTCGGTGCGACTACCTTGAGGAATCCACGAAGGTTCCGCAAGAGGCAACAAACATCTTTCACAGTTGTGAAATTGCAAATCATGGGAAATGCACGGCGTCAGAATGACAACCCCGGCTGTGATCCAATAACGCAGTCGAATTCTCTTTGTTAGTATAGTTGTTCCATCCGACTGAAGCCTCTGCAGGCAGTATCTCTAACCCCCATACTCTCCACGCGCGCGTCACTGCAAAATGCTACATTATCAACCCGCGGTGTCCCACATATGATCTCCATTCCAGGCTTATTATGCCACCCTGTTTGCTAAAACCAGGTCCCGTGATTTACCTTGGAACACTGGAGGGGGACATTGGCCCCGCCTATGCAGGACATATCTCTGAGATCCTTCCCCGCGCACTACGGGCAAAGGGCAAAGCGGGGCCGGGTGAGTTACATCCCAGCATACCTCACTTAAGCAGCTTCGGTCAAGTAAGTCTGGGTTGATGGCGCCAGGTCTCATTCGCCAGCTACTGGAGGTCCATCAGCACGAGTCGCTGTCGTGCGTGATAAGCGCAATGAGGCGATGGTCTTCCCTTGATAACAGTCGATTTGGTAGTAATAGCTCCGAGATGAATCTCAAGTCATTGAGCATTTACAGGCTTAATCGAACGATAGGTCTTTAGTGTAGAGGAATTTAGAAGAACGCTACGGCCTAATTTATGCAATTACTTGACTGAATCCGACTATTGTCAGTAGCCCAATGGTAACTAAAGACACTCGAAGTCCTCTATATAGGGTCCGGCAAGTCACCTAAATCTGTCAATTGACCATAGCATTTCCATGTGAGCTTTGTTACCAATTATTCCCCTCGTTGGGCCTTAGTATGTTAACGACAAGACGAGATACCTTGGACGTCCCTCCAGTGCCAAGTATCAGTTCGTAGCTTACCCGCCCCAGCCTGAGAAGCGAATCATGTTCGGCCATTATTGCAATACGAGCAACCCATTTGGATCCGCGTCAATAGAGTTCCCTGTCCTGGCAAGCTGGAGGTAAAATTAGATGAGCCGGACCGGAGCGCCATGCACATAAGTCTTTGATGCCTTAGAGGTTTCAGCAATTAAAGACTGTCTAGCCTGAGGTCGAATTCGTTCTCTAACTGTAGAAAACAAAGAGCCCAGTGAAAGCGCCGCGTGTATCGTGATGGAGCGCAAACTGTGTGGAACGACGCCTGGAGATCAGATACTGGTCTCAAAGTATGCCGAAACATCCTATCTGCAACGTGTACGTAGGACTAGTATAACTCCTGACTGAATGCAACGGGAGATATCGTGTTCTGATCGCCGTATTGTGCTTGATTCAGGAGATTGATTTCAATTCCCTCTATATTTCCAACATACCTTTTGATATCACCAAACATATCTACTTGTTCCCTACACGTGTCAATTCAGTAGCT'/>

    <sequence taxon='33' value='TCAGACACAGGTCACCGGAGGCAAGATCATGCCTGCGATAAGTCCGCCTAGGGGCCGTTTTAACATCGGAGCCGGCACCAGGTTACCAACGGGGCGATTCGTGCGACGAGACCTTCAGTTTAGATATGCAGAAGTCCACCTACCACTTGCAAGACATTTGAAGATAAATATGGACTGTCGAAGGATTGTTACTCAATCCCGCGAAGAAACTAGTGCCTACACAGCATCTTTATCTGACTGCACAATGTCTCAAGCTGCAAGGGTATACTCAGCGTTGGTCTATCCCAGTGCGCTTCGTACGACCGTGTACGAACCAACTGAGAATCTCACGGGCGGACGTATACCGTGTTGCAGGAGGCAGTCATCCCTAAGCAAAGATGATCAGTTTGGGGGATACATACTCCACACAAACCAGAATCGAGTATTTTTGGTATCAACGCTTATGGTATCCATATATATTTATCATTACTGGGGAGGGCTTGCGTGGAACAAGGTCCGGTACTACTGGAAAGCGCGTACGACGTCCCAGACAGGAATACACGCTCTGCGTGTTCTTTGTAGCTACCTGGGTCGGTGCGACTACCTTGAGGAATCCACGAAGGTTCCACAAGAGGCAACAAACATCTCTCACAGTTGCGAAATTGCAAATCATGGGAAATGTACGGCGTCAAAATGACAACCCCGGCTGTGATCCAATAACGCACTCGAATTCTCTTTGTTAGTATAGTTGTTCCATCCGACTGAAGCCTCTGCAAGCAGTATGTCTGACCCCCATACTCTCCACGCGCCCGTAACTGCAAAATGCTACATTATCAGCCCGCGGTGTCCCACATATGATCTCCATTCCAGGCTTATTATGCCACCCTGTTTGCTAAAACCAGGTCCCGTGATTTGCCTTGGACCACTGGAGGGGGACATTGGCCCCGCCTATGCAGGACATATCTCTGAGATCCTCCCCCGCGCACTGCGGGCAAAGGGCAAAGCGGGGCCGGGTGAGTTACATCCCAGCATACCTCACTTAAGCAGCTTCGGTCAAGTGAGTCTGGATTCATGGCGCCAGGTCTCATTCACCAGCTACTGGAGGTCCATCAGCACGAGTCGCTGTCGTGCGTGATGAGCGCAATGAGGCGATGGTCTTCCCTTGATAACAGTCGATTTGGTAGTAATAGCTCCGAGGTGAATCTCAAGTCATTGAGCATTTACAGGCTTAATCGAACGATAGGTCTTTAGTGTAGAGGAATTTAGAAGAACGCTACGGCCTGATTTATGCAGTTACTTGACTGAATCCGACTATTGTCAGTAGCCCAATGGTAACTAAAGATACTCGAAGTCCTCTATATAGGGTCCGGCAAGTCACCTAACTCTGTCAATTGACCATAGCATTTCCACGTGAGCTTTGTTACCAATTATTCCCCTCGTTGGGCCTTAGTATGTTAACGACAAGACGAGATACCTTGGACATCCCTCCAATGCCAAGTATCGGTTCGTAGCCTACCCGCCCCAGCCTTAGAAGCGAATCATGTTCGGCCATTATTGCAATACGAGCAACCCATTTGGATCCGCGCCAATAGAGTTCCCTACCTTGGCAAGCTGGAGGTAGAATTAGATGAGCAGGGCCGGAGCGCCATGCACATAAGTCTCTGATGCTTTAGAGGTTTCAGCAATTAAAGACTGTCTAGCCTGAGGTCGAATTCGTATTCTAACTGTAGAAGACAAAGAGTCCAGTGAAAGCGCCGCGTGTATCGTGATGGAGCGCAAACTGTGTGGAACGACGCCTGGAGATCAGATACCGGTCTCAAAGTATGCCGATACATCCTATCTGTAACGTGTATGTAGGACTAGTATAACTCCTGACTGAATGCAACGGGAGATATCGTGTTCTGATCGCCGTATTGCGCTTGATTTAGGAGATTGATTTCAATTCCCTCTACATTTACAACATACCTTCTAATATCACCAAACATATCTACTTGTTCCCTACACGTGTCAATTCAGTAGCT'/>

    <sequence taxon='2' value='TCAGACACAGGTCACCGGAGGCAAGATCATGCCTGCGATAAGTCGGCCTAGGGGCCGTTTTAACATCGGAGCCGGCACCAGGTTACCGGCGGGGCGACTCGTGCGACGAGCCCTTCAGTTTAGATATGCAGAAGTCCACCTAACACTTGCAAGACATTTGAAGATAAATACGGACTGTCGAAGGATTGTTACTCAATCCCGCGAAGAAACTAGTGCCTATACAGCATCTTTATCTGACTGCACAATGTCTCAAGCTGCAAGGGTATAATCAGCGTTGGTCTATCCCAGTGCGCTTCGTACGCCCGTGTACGAACCAACTGAGAATCTCACGGGCGGACGTATACCGTGTTGCGGGAGGCAGTCATCCCTAAGCAAAGATGATCTGTTTGGGGGATACATACTCCACACAAACCAGAATCGAGTATTTTTGGTATCAACGCTTATGGTATCCATATATATTTATCATTACTGGGGAGGGCCTGCGTGGAACAAGGTCCGGTACTACTGGAAAGCGCGTACGACGTCCCAGTCAGGAATACACGCTCTGCGTGTTCTTTGTAGCTACCTGGGTCGGTGCGACTACCTTGAGGAATCCACGAAGGTTCCACAAGAGGCAACAAACATCTCTCACAGTTGCGAAATTGCGAATCGTGGGAAATGTACGGCGTCAAAATGACAATCCCGGCTGTGATCCAATAGCGCACTCGAATTCTCTTTGTTAGTATAGTTGTTCCATCCGACTGAAGCCTCTGCAAGCAGTATCTCTAACCCCCATACTCTCCACGCGCCCGTCACTGCAAAATGCTACATTATCAGCCCGCGGTGTCCCACATATGATCTCCATTCCAGGCTTATTATGCCACCCTGTTTGCTAAAACCAGGTCCCGTGATTTGCCTTGGACCACTGGAGGGGGACATTGGCCCCGCCTATGCAGGACATATCTCTGAGATCCTCCCCCGCGCACTGCGGGCAAAGGGCAAAGCGGGGCCGGGTGAGTTACATCCCAGCATACCTCACTTAAGCAGCTTCGGTCAAGTAAGTCTGGGTTCATGGCGCCAGGTCTCATTCACCAGCTACTGGAGGTCCATCAGCACGAGTCGCTGTCGTGCGTGATAAGCGCAATGAGGCGATGGTCTTCCCTTGATAACAGTCGATTTGGTAGTAATAGCTCCGAGGTGAATCTCAAGTCGTTGAGCATTTGCAGGCTTAATCGAACGATAGGTCTTTAGTGTAGAGGAATTTAGAAGAACGCTACGGCCTGATTTATGCAGTTACTTGACTGAATCCGACTATTGTCAGTAGCCCAATGGTAACTAAAGATACTCGAAGTCCTCTATATAGGGTCCGGCAAGTCACCTAACTCTGTCAATTGACCATAGCATTTCCATGTGAGCTTTGTTACCAATTATTCCCCTCGTTGGGCCTTAGTATGTTAACGACAAGACGAGATACCTTGGACATCCCTCCAATGCCAAGTATCGGTTCGTAGCTTACCCGCCCCAGCCTTAGAAGCGAATCATGTTCGGCCATTATTGCAATACGAGCAACCCATTTGGATCCGCGCCAATAGAGTTCCCTATCTTGGCAAGCTGGAGGTAAAATTAGATGAGTAGGGCCGGAGCGCCATGCACATAAGTCTTTGATGCTTTAGAGGTTTCAGCAATTAAAGACTGTCTAGCCTGAGGTCGAATTCGTACTCTAACTGTAGAAGACAAAGAGTCCAGTGAAAGCGCCGCGTGTATCGTGATGGAGCGCAAACTGTGTGGAACGACGCCTGGAGATCAGATACTGGTCTCAAAGTATGCCGAAACATCCTATCTGTAACGTGTATGTAGGACTAGTATAACTCCTGACTGAATGCAACGGGAGATATCGTGTTCTGATCGCCGTATTGTGCTTGATTTAGGAGATTGATTTCAATTCCCTCTACATTTCCAACATACCTTCTGATATCACCAAACGTATCTACTTGTTCCCTACACGTGTCAATTCAGTAGCT'/>

    <sequence taxon='8' value='TCAGACACAGGTCACCGGAGGCAAGATCATGCCTGCGATAAGTCGGCCTAGGGGCCGTTTTAACATCGGAGTCGGCACCAGGTTACCGGCGGGGCGATTCGTGCGACGAGCCCTTCAGTTTAGATATGCAGAAGTCCACCTAACCCTTGCAAGACATTTGAAGATAAATACGGACTGTCGAAGGATTGTTACTCAATCCCGCGAAGAAACTAGTGCCTATACAGCATCTTTATCTGACTGCACAATGTCTCAGGCTGCAAGGGTATAATCAGCGTTGGTCTATCCCAGTGCGCTTCGTACGCCCGTGTACGAACCAACTGAGAATCTCACGGGCGGACGTATACCGTGTTGCGGGAGGCAGTCATCCATAAGCAAAGATGATCTGTTTGGGGGATACATACTCCACACAAACCAGAATCGAGTATTTTTGGTATCAACGCTTATGGTATCCATATATATTTATCATTATTGGGGAGGGCCTGCGTGGAACAAGGTCCGGTACTACTGGAAAGCGCGTACGACGTCCCAGTCAGGAATACACGCTCTGCGTGTTCTTTGTAGCTACCTGGGTCGGTGCGACTACCTTGAGGAATCCACGAAGGTTCCACAAGAGGCAACAAACATCTCTCACAGTTGCGAAATTGCGAATCATGGGAAATGTACGGCGTCAAAAAGACAATCCCGGCTGTGATCCAATAGCGCACTCGAATTCTCTTTGTTAGTATAGTTGTTCCATCCGACTGAAGCCTCTGCAAGCAGTATCTCTAACCCCCATACTCTCCACGCGCCCGTCACTGCAAAATGCTACATTATCAGCCCGCGGTGTCCCACATATGATCTCCATTCCAGGATTATTATGCCACCCTGTTTGCTAAAACCAGGTCCCGTGATTTGCCTTGGACCCCTGGAGGGGGACATTGGCCCCGCCTATGCAGGACATATCTCTGAGATCCTCCCCTGCGCACTGCGGGCAAAGGGCAAAGCGGGGCCGGGTGAGTTACATCCCAGCATACCTCACTTAAGCAGCTTCGGTCAAGTAAGTCTGGGTTCATGGCGCCAGGTCTCATTCACCAGCTACTGGAGGTCCATCAGCACGAGTCGCTGTCGTGCGTGATAAGCGCAATGAGGCGATGGTCTTCCCTTGATAACAGTCGATTTGGTAGTAATAGCTCCGAGGTGAATCTCAAGTAGTTGAGCATTTGCAGGCTTAATCGAACGATAGGTCTTTAGTGTAGAGGAATTTAGAAGAACGCTACGGCCTGATTTATGCAGTTACTTGACTGAATCCGACTATTGTCAGTAGTCCAATGGTAACTAAAGATACTCGAAGTCCTCTATATAGGGTCCGGCAAGTCACCTAACTCTGTCGATTGACCATAGCATTTCCATGTGAGCTTTGTTACCAATTATTCCCCTCGTTGGGCCTTAGTATGTTAACGACAAGACGAGATACCTTGGACATCCCTCCAATGCCAAGTATCGGTTCGTAGCTTACCCGCCCCAGCCTTAGAAGCGAATCATGTTCGGCCATTATTGCAATACGAGCAAACCATTTGGATCCGCGCCAATAGAGTTCCCTATCTTGGCAAGCTGGAGGTAAAATTAGATGAGTAGGGCCGGAGCGCCATGCACATAAGTCTTTGATGCTTTAGAGGTTTCAGCAATTAAAGACTGTCTAGCCTGAGGTCGAATTCGTACTCTAACTGTAGAAGACAAAGAGTCCAGTGAAAGCGTCGCGTGTATCGTGATGGAGCGCAAACTGTATGGAACGACGCCTGGAGATCAGATACTGGTCTCAAAGTATGCCGAAACATCCTATCTGTAACGTGCATGTAGGACTAGTATAACTCCTGACTGAATGCAACGGGAGATATCGTGTTCTGATCGCCGTATTGTGCCTGATTTAGGAGATTGATTTCAATTCCCTCTACATTTCCAACATACCTTCTGATATCACCAAACGTATCTACTTGTTCCCTACACGTGTCAATTCAGTAGCT'/>

    <sequence taxon='9' value='TCAGACACAGGTCACCGGAGGCAAGATCATGCCTGCGATAAGTCGGCCTAGGGGCTGTTTTAACATCGGAGTCGGCACCAGGTTGCCGGCGGGGCGATTCGTGCGACGAGCCCTTCAGTTTAGATATGCAGAAGTCCACCTAACCCTTGCAAGACATTTGAAGATAAATACGGACTGTCGAAGGATTGTTACTCAATCCCGCGAAGAAACTAGTGCCTATACAGCATCTTTATCTGACTGCACAATATCTCAGGCTGCAAGGGTATAATCAGCGTTGGTCTATCCCAGTGCGCTTCGTACGCCCGTATACGAACCAACTGAGAATCTCACGGGCGGACGTATACCGTGTTGCGGGAGGCAGTCATCCCTAAGCAAAGATGATCTGTTTGGGGGATACATACTCCACACAAACCAGAATCGAGTATTTTTGGTATCAACGCTTATGGTATCCATATATATTTATCATTATTGGGGAGGGCCTGCGTGGAACAAGGTCCGGTACTACTGGAAAGCGCGTACGACGTCCCAGTCAGGAATACACGCTCTGCGTGTTCTTTGTAGCTACCTGGGTCGGTGCGACTACCTTGAGGAATTCACGAAGGTTCCACAAGAGGCAACAAACATCTCTCACAGTTGTGAAATTGCGAATCATGGGAAATGTACGGCGTCAAAATGACAATCCCGGCTGTGATCCAATAGCGCACTCGAATTCTCTTTGTTAGTATAGTTGTTCCATCCGATTGAAGCCTCTGCAAGCAGTATCTCTAACCCCCATACTCTCCACGCGCCCGTCACTGCAAAATGCTACATTATCAGACCGCGGTGTCCCACATATGATCTCTATTCCAGGATTATTATGCCACCCTGTTTGCTAAACCCAGGTCCCGTGATTTGCCTTGGACCCCTGGAGGGGGACATTGGCCCCGCCTATGCAGGACATATCTCTGAGATCCTCCCCCGCGCACTGCGGGCAAAGGGCAAAGCGGGGCCGGGTGAGTTACATCCCAGCATACCTCACTTAAGCAGCTTCGGTCAAGTAAGTCTGGGTTCATGGCGCCAGGTCTCATTCACCAGCTACTGGAGGTCCATCAGCACGAGTCGCTGTCGTGCGTGATAAGCGCAATGAGGCGATGGGCTTCCCTTGATAACAGTTGATTTGGTAGTAACAGCTCCGAGGTGAATCTCAAGTAGTTGAGCATTTGCAGGCTTAATCGAACGATAGGTCTTTAGTGTAGAGGAATTTAGAAGAACGCTACGGCCTGATTTATGCAGTTACTTGACTGAATCCGACTATTGTCAGTAGCCCAATGGTAACTAAAGATACTCGAAGTCCTCTATATAGGGTACGGCAAGTCACCTAACTCTGTCGATTGACCATAGCATTTCCATGTGAGCTTTGTTACCAATTATTCCCCTCGTTGGGCCTTAGTATGTTAACGACAAAACGAGATACCTTGGACATCCCTCCAATGTCAAGTATCGGTTCGTAGCTTACCCGCCCCAGCCTTAGAAGCGAATCATGTTCGGCCATTATTGCAATACGAGCAAACCATATGGATCCGCGCCAATAAAGTTCCCTATCTTGGCGAGCTGGAGGTAAAATTAGATGAGCAGGGCCGGAGCGCCATGCACATAAGTCTTTGATGCTTTAGAGGTTTCAGCAATTAAAGACTGTCTAGCCTGAGGTCGAATTCGTACTCTAACTGTAGAAGACAAAGAGTCCAGTGAAAGCGCCGCGTGTATCGTGATGGAGCGCAAACTGTGTGGAACGACGCCTGGAGATCAGATACTGGTCTCAAAGTATGCCGAAACATCCTATCTGTAACGTGTATGTAGGACTAGTATAACTCCTGACTGAATGCAACGGGAGATATCGTGTTCTGATCGCCGTATTGTGCTTGATTTAGGAGATTGATTTCAATTCCCTCTACATTTACAACATACCTTCTGATATCACCAAACGTATCTACTTGTTCCCTACACGTGTCAATTCAGTAGCT'/>

    <sequence taxon='11' value='TCAGACACAGGTCACCGGAGGCAAGATCATGCCTGCGATAAGTCGGCCTAGGGGCCGTTTAAACATCGGAGCCGGCACCAGGTTACCGGCGGGGCGATTCGTGCGACGAGCCCTTCAGTTTAGATATGCAGAAGTCCACCTAACCCTTGCAAGACATTTGAAGATAAATACGGACTGTCGAAGAATTGTTACTCAATCCCGCGAAGAAACTAGTGCCTATACAGCATCTTTATCTGACTGCACAATGTCTCAGGCTGCAAGGGGATAATCAGCGTTGGTCTATCCCAGTGCGCTTCGTACGCCCGTGTACGAACCAACTGAGAATCTCACGGGCGGACGTATACCGTGTTGCGGGAGGCAGTCATCCCTAAGCAAAGATGATTTGTTTGGGGGATACATATTCCACACAAACCAGAATCGAGTATTTTTGGTATCAACGCTTATGGTATCCATATATATTTATCATTACTGGGGAGGGCCTGCATGGAACAGGGTCCGGTACTACTGGAAAGCGCGTACGACGTCCCAGTCAGGAATACACGCTCTGCGTGTTCTTTGTAGCTACCTGGGTCGGTGCGACTACCTTGAGGAATCCACGAAGGTTCCACAAGAGGCAACAAACATCTCTCACAGTTGCGAAATTGCGAATCATGGGAAATGTACGGCGTCAAAATGACAATCCCGGCTGTGATCCAATAGCGCACTCGAATTCTCTTTGTTAGTATAGTTGTTCCATCCGACTGAAGCCTCTGCAAGCAGTATCTCTAACTCCCATACTCTCCACGCGCCCGTCACTGCAGAATGCTACATTATCAGCCCGCGGTGTCCCACATATGATCTCCATTCCAGGCTTATTATGCCACCCTGTTTGCTAAAACCAGGTCCCGTGATTTGCCTTGGACCCCTGGAGGGGGACATTGGCCCCGCCTATGCAGGACATATCTCTGAGATCCTCCCCCGCGCACTGCGGGCAAAGGGCAAAGCGGGGCCGGGTGAGTTACATCCCAGCATACCTCACTTAAGCAGCTTCGGTCAAGTAAGTCTGGGTTCATGGCGCCAGGTCTCATTCACCAGCTACTGGAGGTCCATCAGCACGAGTCGCTGTCGTGCGTGATAAGCGCAATGAGGCGATGGTCTTCCCTTGATAACAGTCGATTTGGTAGTAATAGCTCCGAGGTGAATCTCAAGTAGTTGAGCATTTGCAGGCTTAATCGAACGATAGGTCTTTAGTGTAGAGGAATTTAGAAGAACGCTACGGCCTGATTTATGCAGTTACTTGACTGAATCCGACTATTGTCAGTAGCCCAATGGTAACTAAAGATAGTCGAAGTCCTCTATATAGGGTCCGGCAAGTCACCTAACTCTGTCGATTGACCATAGCATTTCCATGTGAGCTTTGTTACCAATTATTCCCCTCGTTGGGCCTTAGTATGTTAACGACAAGACGAGATACCTTGGACATCCCTCCAATGCCAAGTATCGGTTCGTAGCTTACCCGCCCCAGCCTTAGAAGCGAATCATGTTCGGCCATTATTGCAATACGAGCAAACCATTTGGACCCGCGCCAATAGAGTTCCCTATCTTGGCAAGCTGGAGGTAAAATTAGATGAGTAGGGCCGGAGCACCATGCACATAAGTCTTTGATGCTTTAGAGGTTTCAGCAATTAAAGACTGTCTAGCCTGAGGTCGAATTCGTACTCTAACTGTAGAAGACAAAGAGTCCAGTGAAAGCGCCGCGTGTATCGTGATGGAGCGCAAACTGTGTGGAACGACGCCTGGAGATCAGATACTGGTCTCAAAGTATGCCGACACATCCTATCTGTAACGTGTTTGTAGGACTAGTATAACTCCTGACTGACTGCAACGGGAGATATCGTGTTCTGATCGCCGTATTGTGCTTGATGTAGGAGATTGATCTCAATTCCCTCTACATTTCCAACATACCTTCTGATATCACCAAACGTATCTACTTGTTCCCTACACGTGTCAATTCAGTAGCT'/>

    <sequence taxon='48' value='TCAGACACAGGTCACCGGAGGCAAGATCATGCCTGCGATAAGTCGGCCTAGGGGCCGTTTTAACATCGGAGCCGGCACCAGGTTACCGGCGGGGCGATCCGTGCGACGAACCCTTCAGTTTAGATATGCAGAAGTCCACCTAACCCTTGCAAGACATTTGAAGATAAATACGGACTGTCGAAGAATTGTTGCTCAATCCCGCGAAGAAACTAGTGCCTATACAGCATCTTTATCTGACTGCACAATGTCTCAGGCTGCAAGGGGATAATCAGCGTTGGTCTATCCCAGTGCGCTTCGTACGCCCGTGTACGAACCAACTAAGAATCTCACGGGCGGACGTATACCGTGTTGCGGGAGGCAGTCATCCCTAAGCCAAGATGATTTGTTTGGGGGATACATACTCCACACAAACCAGAATCGAGTATTTTTGGTATCAACGCTTATGGTATCCATATATATCTATCATTACTGGGGAGGGCCTGCATGGAACAAGGTCCGGTACTACTGGAAAGCGCGTACGACGTCCCAGTCAGGAATACACGCTCTGCGTGTTCTTCGTAGCTACCTGGGTCGGTGCGACTACCTTGAGGAATCCACGAAGGTTCCACAAGAGGCAACAAACATCTCTCACAGTTGCGAAATTGCGAATCATGGGAAATGTACGGCGTCAAAATGACAATCCCGGCTGTGATCCAATAGCGCACTCGAATTCTCTTTGTTAGTATAGTTGTTCCATCCGACTGAAGCCTATGCAAGCAGTATCTCTAACCCCCATACTCTCCACGCGCCCGTCACCGCAAAATGCTACATTATCAGCCCGCGGTGTCCCACATATGATCTCCATTCCAGGCTTATTATGCCACCCTGTTTGCTAAAACCAGGTCCCGTGATTTGCCCTGGACCCCTGGAGGGGGACATTGGCCCCGCCTATGCAGGACATATCTCTGAGATCCTCCCCCACGCACTGCGGGCAAAGGGCAAAGCGGGGCCGGGTGAGTTACATCACAGCATACCTCACTTAAGCAGCTTCGGTCAAGTAAGTCTGGGTTCATGGCGCCAGGTCTCATTCATCAGCTACTGGAGGTCCATCAGCACGAGTCGCTGTCGTGCGTGATAAGCGCAATGAGGCGACGGTCTTCCCTTGATAACAGTCGATTTGGTAGTAATAGCTCCGAGGTGAATCTCAAGTAGTTGAGCATTTGTAGGCTTAATCGAACGATAGGTCTTTAGTGTAGAGGAATTTAGAAGAACGCTACGGCCTGATTTATGCAGTTACTTGACTGAATCCGACTATTGTCAGTAGCCCAATGGTAACTAAAGATACTCGAAGTCCTCTATATAGGGTCCAGCGAGTCACCTAACTCTGTCGATTGACCATAGCATTTCCATGTGGGCTTTGTTACCAATTATTCCCCTCGTTGGGTCTTAGTATGTTAACGACAAGACGAGATGCCTTGGACATCCCTCCAATGCCAAGTATCGGTTCGTAGCTTACCCGCCCCAGCCTTAAAAGCGAATCATGTTCGGCTATTATTGCAATACGAGCAAACCATTTGGATCCGCGCCAATAGAGTTCCCTATCTTGGCAAGCTGGAGGTAAAATTAGATGAGTAGGGCCGGAGCACCATGCACATAAGTCTTTGATGCTTTAGAGGTTTCAGCAGTTAAAGACTGTCTAGCCTGAGGTCGAATTCGTACTCTAACTGTAGAAGACAAAGGGTCCAGTGAAAGCGCCGCGTGTATCGTGATGGAGCGCAAACTGTGTGGAACGACGCCTGGAGATCAGATACTGGTCTCAAAGTATGCCGACCCATCCTATCTGTAACGTGTTTGTAGGACTAGTATAACTCCTGACTGAATGCAACGGGAGATATCGTGTTCTGATCGCCGTATTGTGCTTGATTTAGGAGATTGATTTCAATTCCCTCTACATTTCCAACATACCTTCTGATATCACCAAACGTATCTACTTGTTCCCTACACGTGTCAATTCAGTAGCT'/>

    <sequence taxon='150' value='TCAGACACAGGTCACCGGCGGCAAGATCATGCCTACGATAAGTCGGCCTAGGGGCTGTTTTAACATCGGAGCCGGCACCAGGTTACCGGCGGGGCGATCCGTGCGACGAACCCTTCAGTTTAGATATGCAGAAGTCCACCTAACCCTTGCAAGACATTTGAAGATAAATACGGACCGTCGAAGAACTGTTGCTCAATCCCGCGAAGAAACTAGTGCCTATACAGCATCTTTATCTGACTGCACAATGTCTCAGGTTGCAAGGGGATAATCAGCGTTAGTCTATCCCAGTGCGCTTCGTACGCCAGTGTACGAACCAACTAAGAATCTCACGGGCGGACGTATACCGTATTGCGGGAGGCAGTCATCCCTAAGCAAAGATGATTTGTTTGGGGGATACATACTCCACACAAACCAGAATCGAGTATTTTTGGTATCAACGCTTATGGTATCCATATATATCTATCATTACTGGGGAGGGCCTGCATGGAACAAGGTCCGGTACTACTGGAAAGCGCGTACGACGTCCCAGTCAGGAATACACGCTCTGCTTGTTCTTTGTAGCTACCTGGGTCGGTGCGACTGCCTTGAGGAATCCACGAAGGTTCCACAAGAGGCAACAAACATCTCTCACAGTTGCGAAATTGCGAATCATGGGAAATGTACGGCGTCAAAATGACAATCCCGGCTGTGATCCAATAGCGCACTCGAATTCTCTTTGTTAGTATAGTTGTTCCATCCGACTGAAGCCTATGCAAGCAGTATCTCTAACCCCCATACTCTCCACGCGCCCGTCACTGCAAAATGCTACATTATCAGCCCGCGGTGTCCCACATATGATCTCCATTCCAGGCTTATTATGCCACCCTGTTTGCTAAAACCAGGTCCCGTGATTTGCCTTGGACCCCTGGAGGGGGACATTGGCCCCGCCTATGCAGGACATATCTCTGGGATCCTCCCCCACGCACTGCGGGCAAAGGGCAAAGCGGGGCCGGGTGAGTTACATCACAGCATATCTCACTTAAGCAGCTCCGGTAAAGTAAGTCTGGGTTCATGGCGCCAGGTCTCATTCACCAGCTACTGGAGGTCCATCAGCACGAGTCGCTGTCGTGCGTGATAAGCGCAATGAGGCGACGGTCTTCCCTTGATAACAGTCGATTTGGTAGTAATAGCTCCGAGGTGAATCTCAAGTAGTTGAGCATTTGCAGGCTTAATCGAACGATAGGTCTTTAGTGTAGAGGAATTTCGAAGAACGCTACGGCCTGATTTATGCAGTTACTTGGCTGAATCCGACTATTGTCAGTAGCCCAATGGTAACTAAAGATACTCGAAGTCCTCTATATAGGGTCCAGCGAGTCACCTAACTCTGTCGATTGACCATAGCATTTCCATGTGGGCTCTGTTACCAATTATTCCCCTCGTTGGGTCTTAGTATGTTAACGACAAGACGAGATACCTTGGACATCCCTCCAATGCCAAGTATCGGTTCGTAGCTTACCCGCCCCAGCCTTAAAAGCGAATCATGTTCGGCTATTATTGTAATACGAGCAAACCATTTGGATCCGCGCCAATAGAGTTCCCTATCTTGGCAAGTTGGAGGTAAAATTAGATGAGTAGGGCCGGAGCACCATGCACATAAGTCTTTGATGCTTTAGAGGTTTCAGCAGTTAAAGACTGTCTAGCCTGAGGTCGAATTCGTACTCTAACTGTAGAAGACAAAGAGTCCAGTGAAAGCGCCGCGTGTATCGTGATGGAGCGCAGACTGTGTGGAACGACGCCTGGAGATCAGATACTGGTCTCAAAGTATGCCGACCCATCCTATCTGTAACGTGTTTGTAGGACTAGTATAACTCCTGACTGAATGCAACGGGAGATATCGTGTTCTGATCGCCGTATTGTGCTTGATTTAGGAGATTGATTTGAATTCCCTCTACATTTCCAACATACCTTCTGATATCACCAAACGTATCTACTTGTTCCCTACACGTGTCAATTCAGTAGCT'/>

    <sequence taxon='53' value='TCAGACACAGGTCACCGGAGGCAAGATCATGCCTGCGATAAGTCGGCCTAGGGGCCGTTTTAACATCGGAGCCGGCACCAGGTTACCGGCGGGGCGATTCGTGCGACGAACCCTTCAGTTTAGATATGCAGAAGTCCACCTAACCCTTGCAAGACATTTGAAGATAAATACGGACTGTCGAAGAATTGTTGCTCAATCCCGGGAAGAAACTAGTGCCTATACAGCATCGTTATCTGACTGTACAATGTCTCAGGCTGCAAGGGGATAATCAGCGTTGGTCTATCCCAGTGCGCTTCGTACGCCCGTGTACGAACCAACTAAGAATCTCACGGGCGGACCTATACCGTGTTGCGGGAGGCAGTCATCCCTAACCAAAGATGATTTGTTTGGGGGATACATACTCCACACAAACCAGAATCGAGTATTTTTGGTATCAACGCTTATGGTATCCATATATATTTATCATTACTGGGGAGGGCCTGCATAGAACAAGGTCCGGTACTACTGGAAAGCGCGTACGACGTCCCAGTCAGGAATACACGCTTTGCGTGTTCTTTGTAGCTACCTGGGTCGGTGCGACCACCTTGAGGAATCCACGAAGGTTCCACAAGAGGCAACAAACATCTCTCACAGTTGCGAAATTGCGAATCATGGGAAATGTACGGCGTCAAAATGACAATCCGGGCTGTGATCCAATAGCGCACTCGAATTCTCTTTGTTAGTATAGTTGTTCCATCCGACTAAAGCCTCTGCAAGCAGTATCTCTAACCCCCATACTCTCCACGCGCCCGTCACTGCAAAATGCTACATTATCAGCCTGCGGTGTCCCACATATGATCTCCATTCCAGGCTTATTATGCCACCCTGTTTGCTAAAACCAGGTCCCGTGATTTGCCCTGGACCCCTGGAGGGGGACATTGGCCCCGCCTATGCAGGACATATCTCTGAGATCCTCCCCCGCGCACTGCGGGCAAAGGGCAAAGCGGGGCCGGGTGAGTTACATCACCGCATACCTCACTTAAGCAGCTTCGGTCAAGTAAGTCTGGGTTCATGGCGCCAGGTCTCATTCACCAGCTACTGGAGGTCCATCAGCACGAGTCGCTGTCGTGCGTGATAAGCGCAATGAGGCGATGGTCTTCCCTTGATAACAGTCGATTTGGTAGTAATAGCTCCGAGGTGAATCTCAAGTAGTTGAGCATTTGCAGGCTTAATCGAACGATAGGTCTTTAGTGTAGAGGAATTTAGAAGAACGCTACGGCCTGATTTATGCAGTTACTTGACTGAATCCGACTATTGTCAGTAGCCCAATGGTAACTAAAGATACTCGAAGTCCTCTATATAGGGTCCAGCAAGTCACCTAACTCTGTCGATTGACCATAGCATTTCCATGTGGGCTTTGTTACCAATTATTCCCCTCGTTGGGCCTTAGTATGTTAACGACAAGACGAGATACCCTGGACATCCCTCCAATGCCAAGTATCGGTTCGTAGCTTACCCGCCCCAGCCTTAAAAGCGAATCATGTTCGGCCATTATTGCAATACGAGCAAACCATTTGGATCCGCGCCAATAGAGTTCCCTATCTTGGCAAGCTGGAGGTAAAATTAGATGAGTAGGGCCGGAGCACCATGCACATAAGTCTTTGATGCTTTAGAGGTTTCAGCAATTAAAGACTGTCTAGCCTGAGGTCGAATTCGTACTCTAACTGTAGAAGACAAAGAGTCCAGTGAAAGCGCCGCGTGTATCGTGATGGAGCGCAAACTGTGTGGAACGACGCCTGGAGATCAGATAATGGTCTCAAAGTATGCCGACCCATCCTATCTGTAACGTGTTTGTAGGACTAGTATAACTCCTGACTGAATGCAACGGGAGATATCGTGTTCTGATCGCCGTATTGTGCTTGATTTAGGAGATTGATTTCAATTCCCTCTACATTTCCAACATACCTTCTGATATCACCAAACGTATCTACTTGTTCCCTACACGTGTCAATTCAGTAGCT'/>

    <sequence taxon='130' value='TCAGACACAGGTCACCGGAGGCAAGATCATGCCTGCGATAAGTCGGCCTAGGGGCCGTTTTAACATCGGAGCCGGCACCAGGTTACCGGCGGGGCGATTCGTGCGACGAACCCTTCAGTTTAGATATGCAGAAGTCCACCTAACCCTTGCAAGACATTTTAAGATAAATACGGACTGTCGAAGAATTGTTGCTCAATCCCGGGAAGAAACTAGTGCCTATACAGCATCGTTATCTGACTGTACAATGTCTCAGGCTGCAAGGGGATAATCAGCGTTGGTCTATCTCAGTGCGCTTCATACGCCCGTGTACGAACCAACCAAGAATCTCACGGGCGGACCTATACCGTGTTGCGGGAGGCAGTCATCCCTAACCAAAGATGATTTGTTTGGGGGATACATACTCCACACAAACCAGAATCGAGTATTTTTGGTATCAACGCTTATGGTATCCATATATATTTATCATTACTGGGGAGGGCCTGCATAGAACAAGGTCCGGTACTACTGGAAAGCGCGTTCGACGTCCCAGTCAGGAATACACGCTTTGCGTGTTCTTTGTAGCTACCTGGGTCGGTGCGACCACCTTGAGGAATCCACGGAGGTTCCACAAGAGGCAACAAACATCTCTCATAGTTGCGAAATTGCGAATCATGGGAAATGTACGGCGTCAAAATGACAATCCGGGCTGTGATCCAATAGCGCACTCGAATTCTCTTTGTTAGTATAGTTGTTCCATCCGACTAAAGCCTCTGCAAGCAGTATCTCTAACCCCCATACTCTCCACGCGCCCGCCACTGCAAAATGCTACATTATCAGCCTGCGGTGTCCCACATATGATCTCCATTCCAGGCTTATTATGCCACCCTGTTTGCTAAAACCAGGTCCCGTGATTCGCCCTGGACCCCTGGAGGGGGACATTGGCCCCGCCTATGCAGGACATATCTCTGAGATCCTCCCCCGCGCACTGCGGGCAAAGGGCAAAGCGGGGCCGGGTGAGTTACATCACCGCATACCTCACTTAAGCAGCTTCGGTCAAGTAAGTCTGGGTTCATGGCGCCAGGTCTCATTCACCAGCTACTGGAGGTCCATCAGCACGAGTCGCTGTCGTGCGTGATAAGCGCAATGAGGTGATGGTCTTCCCTTGATAACAGTCGATTTGGTAGTAATAGCTCCGAGGTGAATCTCAAGTAGTTGAGCATTTGCAGGCTTAATCGAACGATAGGTCTTTAGTGTAGAGGAATTTAGAAGAACGCTACGGCCTGATTTATGCAGTTACTTGACTGAATCCGACTATTGTCAGTAGCCCAATGGTAACTAAAGATACTCGAAGTCCTCTATATAGGGTCCAGCAAGTCACCTAACTCTGCCGATTGACCATAGCATTTCCATGTGGGCTTTGTTACCAATTATTCCCCTCGTTGGGCCTTAGTATGTTAACGACAAGACGAGATACCCTGGACATCCCTCCAATGCCAAGTATCGGTTCGTAGCTTACCCGCCCCAGCCTTAAAAGCGAATCATGTTCGGCCATTATTGCAATACGAGCAAACCATTTGGATCCGCGCCAATAGAGTTCCCTATCTTGGCAAGCTGGAGGTAAAATTAGATGAGTAGGGCCGGAGCACCATGCACATAAGTCTTTGGTGCTTTAGAGGTTTCAGCAATTAAAGACTGTCTAGCCTGAGGTCGAATTCGTACTCTAACTGTAGAGGACGAAGAGTCCAGTGAGAGCGCCGCGTGTATCGTGATGGAGCGCAAACTGTGTGGAACGACGCCTGGAGATCAGATAATGGTCTCAAAGTATGCCGACCCATCCTATCTGTAACGTGTTTGTAGGACTAGTATAACTCCTGACTGAATGCAACGGGAGATATCGTGTTCTGATCGCCGTATTGTGCTTGATTTAGGAGATTGATTTCAATTCCCTCTACACTTCCAACATACCTTCTGATATCACCAAACGTATCTACTTGTTCCCTACACGTGTCAATTCAGTAGCT'/>

    <sequence taxon='121' value='TCAGACACAGGCCACCGGAGGCAAGATCATGCCTGCGATAAGTCGGCCTAGGGGCCGTTTTAACATCGGAGCCGGCACCAGGTTACCGGCGGGGCGATTCGTGCGACGAACCCTTCAGTTTAGATATGCAGAAGTCCACCTAACCCTTGCAAGACATTTGAAGATAAATACGGACTGTCGAAGAATTGTTGCTCAATCCCGCGAAGAAACTAGTGCCTATACAGCATCGTTATCTGACTGCACAATGTCTCAGGCTGCAAGGGGATAATCAGCGTTGGTCTATCCCAGTGCGCTTCGTACGCCCGTGTACGAACCAACTAAGAATCTCACGGGCGGACGTATACCGTGTTGCGGGAGGCAGTCATCCCTAAGCAAAGATGATTTGTTTGGGGGATACATACTCCACACAAACCAGAATCGAGTATTTTTGGTATCAACGCTTATGGTATCCACATATATTTATCATTACTGGGGAGGGCCTGCATGTAACAAGGTCCGGTACTACTGGAAAGCGCGTACGACGTCCCAGTCAGGAATACACGCTCTGTGTGTTCTTTGTAGCTACCTGGGTCGGTGCGACTACCTTGAGGAATCCACGAAGGTTCCACAAGAGGCAACAAACATCTCTCACAGTTGCGAAATTGCGAATCATGGGAAATGTACGGCGTTAAAATGACAATCCCGGCTGTGATCCAATAGCGCACTCGAATTCTCTTTGTTAGTATAGTTGTTCCATCCGACTGAAGCCTCTGCAAGCAGTATCTCTAACCCCCATACTCTCCACGCGCCCGTCACTGCAAAATGCTACATTATCAGCCCGCGGTGTCCCATATATGATCTCCATTCCAGGCTTATTATGCCACCCTGTTTGCTAAAACCAGGTCCCGTGATTTGCCCTGGACCCCTGGAGGGGGACATTGGCCCCGCCTATGCAGGACATATCTCTGAGATCCTCCCCCGCGCACTGCGGGCAAAGGGCAAAGCGGGGCCGGGTGAGTTACATCACCGCATACCTCACTTAAGCAGCTTCGGTCAAGTAAGTCTGGGTTCATGGCGCCAGGTCTCATTCACCAGCTACTGGAGGTCCATCAGCACGAGTCGCTGTCGTGCGTGATAAGCGCAATGAGGCGATGGTCTTCCCTTGATAACAGTCGATTTGGTAGTAATAGCTCCGAGGTGAATCTCAAGTAGTTGAGCATTTGCAGGCTTAATCGAACGATAGGTCTTTAGCGTAGAGGAATTTAGAAGAACGCTACGGCCTGATTTATGCAGTTACTTGACTGAATCCGACTATTGTCAGTAGCCCAATGGTAACTAAAGATACTCGAAGTCCTCTATATAGGGTCCAGCAAGTCACCTAACTCTGTCAATTGACCATAGCATTTCCATGTGGGCTTTGTTACCAATTATTCCCCTCGTTGGGCCTTAGTATGTTAACGACAAGACGAGATACCCTGGACATTCCTCCAATGCCAAGTATCGGTTCATAGCTTACCCGCCCCAGCCTTAAAAGCGAATCATGTTCGGCCATTATTGCAATACGAGCAAACCATTTGGATCCGCGCCAATAGAGTTCCCTATCTTGGCAAGCTGGAGGTAAAATTAGATGAGTAGGGCCGGAGCACCATGCACATAAGTCCTTGATGCTTTAGAGGTTTCAGCAATTAAAGACTGTCTAGCCTGAGGTCGAATTCATACTCTAACTGTAGAAGACAAAGAGTCCAGTGAAAGCGCCGCGTGTATCGTGATGGAGCGCAAACTGAGTGGAACGACGCCTGGAGATCAGATAATGGTCTCAAAGTATGCCGACCCATCCTATCTGTAACGTGTTTATAGGACTAGTATAACTCCTGACTGAATGCAACGGGAGATCTCGTGTTCTGATCGCCGTATTGTGCTTGATTTAGGAGATTGAGTTCAATTCCCTCTACATTTCCAACATACCTTCTGATATCACCAAACGTATCTACTTGTTCCCTACACGTGTCAATTCAGTAGCT'/>

    <sequence taxon='192' value='TCAGACACAGGTCACCGGAGGCAAGATCATGCCTGCGATAAGTCGGTCTAGGGGCCGTTTTAACATCGGAGCCGGCACCAGGTTACCGGCGGGGCGATTCGTGCGACGAACCCTTCAGTTTAGATATGCAGAAGTCCACCTAACCCTTGCAAGACATTTGAAGATAAATACGGACTGTCGAAGAATTGTTGCTCAATCCCGCGAAGAAACTAGTGCCTATACAGCATCGTTATCTGACTGCACAATGTCTCAGGCTGCAAGGGGATAATCAGCGTTGGTCTATCCCAGTGCGCTTCGTGCGCCCGTGTACGAACCAACTAAGAATCTCACGGGCGGACGTATACCGTGTTGCGGGAGGCAGTCATCCCTAAGCAAAGATGATTTGTTTGGGGGATACATACTCCGCACGAACCAGAATCGAGTATTTTTGGTATCAACGCTTATGGTATCCACATATATTTATCATTACTGGGGAGGGCCTGCATGTAACAAGGTCCGGTACTACTGGAAAGCGCGTACGACGTCCCAGTCAGGAATACACGCTCTGTGTGTTCTTTGTAGCTACCTGGGTCGGTGCGACTACCTTGAGGAATCCACGAAGGTTCCACAAGAGGCAACAAACATCTCTCACAGTTGCGAAATTGCGAATCATGGGAAATGTACGGCGTTAAAATGACAATCCCGGCTGTGATCCAATAGCGCACTCGCATTCTCTTTGTTAGTATAGTTGTTCCATCCGACTGAAGCCTCTGCAAGCAGTATCTCTAACCCCCATACTCTCCACGCGCCCGTCACTGCAAAATGCTACATTATCAGCCCGCGGTGTCCCATATATGATCTCCATTCCAGGCTTATTATGCCACCCTGTTTGCTAAAACCAGGTCCCGTGATTTGCCCTGGACCCCTGGGGGGGGACATTGGCCCCGCCTATGCAGGACATATCTCTGAGATCCTCCCCCGCGCGCTGCGGGCAAAGGGCAAAGCGGGGCCGGGTGAGTTACATCACCGCATACCTCACTTAAGCAGCTTCGGTCAAGTAAGTCTGGGTTCATGGCGCCAGGTCTCATTCACCAGCTACTGGAGGTCCATCAGCACGAGTCGCTGTCGTGCGTGATAAGCGCAATGAGGCGATGGTCTTCCCTTGATAACAGTCGATTTGGTAGTAATAGCTCCGAGGTGAATCTCAAGTAGTTGAGCATTTGCAGGCTTAATCGAACGATAGGTCTTTAGTGTCGAGGAATTTAGAAGAACGCTACGGCCTGATTTATGCAGTTACTTGACTGAATCCGACTATTGTCAGTAGCCCAATCGTAACTAAAGATACTCGAAGTCCTCTATATAGGGTCCAGCAAGTCACCTAACTCTGTCAATTGACCATAACATTTCCATGTGGGCTTTGTTACCAATTATTCCCCTCGTTGGGCCTTAGTATGTTAACGACAAGACGAGATACCCTGGACATTCCTCCAATGCCAAGTATCGGTTCATAGCTTACCCGCCCCAGCCTTAAAAGCGAATCATGTTCGGCCATTATTGCAATACGAGCAAACCATTTGGATCCGCGCCAATAGAGTTCCCTATCTTGGCAAGCTGGAGGTAAAATTAGATGAGTAGGGCCAGAGCACCATGCACATAAGTCCTTGATGCTTTAGAGGTTTCAGCAATTAAAGACTGTCTAGCCTGAGGTCGAATTCATACTCTAACTGTAGAAGACAAAGAGTCCAGTGAAAGCGGCGCGTGTATCGTGATGGAGCGCAAACTGAGTGGAACGAGGCCTGGAGATCAGATAATGGTCTCAAAGTATGCCAACCCATCCTATCTGTAACGTGTTTATAGGACTAGTATAACTCCTGACTGAATGCAACGGGAGATCTCATGTTCTGATCGCCGTATTGTGCTTGATTTAGGAGATTGAGTTCAATTCCCTCTACATTTCCAACATACCTTCTGATATCACCAAACGTATCTACTTGTTCCCTACACGTGTCAATTCAGTAGCT'/>

    <sequence taxon='193' value='TCAGACACAGGTCACCGGAGGCAAGATCATGCCTGCGATAAGTCGGTCTAGGGGCCGTTTTAACATCGGAGCCGGCACCAGGTTACCGGCGGGGCGATTCGTGCGACGAACCCTTCAGTTTAGATATGCAGAAGTCCACCTAACCCTTGCAAGACATTTGAAGATAAATACGGACTGTCGAAGAATTGTTGCTCAATCCCGCGAAGAAACTAGTGCCTATACAGCATCGTTATCTGACTGCACAATGTCTCAGGCTGCAAGGGGATAATCAGCGTTGGTCTATCCCAGTGCGCTTCGTACGCCCGTGTACGAACCAACTAAGAATCTCACGGGCGGACGTATACCGTGTTGCGGGAGGCAGTCATCCCTAAGCAAAGATGATTTGTTTGGGGGATACATACTCCACACGAACCAGAATCGAGTATTTTTGGTATCAACGCTTATGGTATCCACATATATTTATCATTACTGGGGAGGGCCTGCATGTAACAAGGTCCGGTACTACTGGAAAGCGCGTACGACGTCCCAGTCAGGAATACACGCTCTGTGTGTTCTTTGTAGCTACCTGGGTCGGTGCGACTACCTTGAGGAATCCACGAAGGTTCCACAAGAGGCAACAAACATCTCTCACAGTTGCGAAATTGCGAATCATGGGAAATGTACGGCGTTAAAATGACAATCCCGGCTGTGATCCAATAGCGCACTCGCATTCTCTTTGTTAGTATAGTTGTTCCATCCGACTGAAGCCTCTGCAAGCAGTATCTCTAACCCCCATACTCTCCACGCGCCCGTCACTGCAAAATGCTACATTATCAGCCCGCGGTGTCCCATATATGATCTCCATTCCAGGCTTATTATGCCACCCTGTTTGCTAAAACCAGGTCCCGTGATTTGCCCTGGACCCCTGGAGGGGGACATTGGCCCCGCCTATGCAGGACATATCTCTGAGATCCTCCCCCGCGCACTGCGGGCAAAGGGCAAAGCGGGGCCGGGTGAGTTACATCACCGCATACCTCACTTAAGCAGCTTCGGTCAAGTAAGTCTGGGTTCATGGCGCCAGGTCTCATTCACCAGCTACTGGAGGTCCATCAGCACGAGTCGCTGTCGTGCGTGATAAGCGCAATGAGGCGATGGTCTTCCCTTGATAACAGTCGATTTGGTAGTAATAGCTCCGAGGTGAATCTCAAGTAGTTGAGCATTTGCAGGCTTAATCGAACGATAGGTCTTTAGTGTAGAGGAATTTAGAAGAACGCTACGGCCTGATTTATGCAGTTACTTGACTGAATCCGACTATTGTCAGTAGCCCAATGGTAACTAAAGATACTCGAAGTCCTCTATATAGGGTCCAGCAAGTCACCTAACTCTGTCAATTGACCATAACATTTCCATGTGGGCTTTGTTACCAATTATTCCCCTCGTTGGGCCTTAGTATGTTAACGACAAGACGAGATACCCTGGACATTCCTCCAATGCCAAGTATCGGTTCATAGCTTACCCGCCCCAGCCTTAAAAGCGAATCATGTTCGGCCATTATTGCAATACGAGCAAACCATTTGGATCCGCGCCAATAGAGTTCCCTATCTTGGCAAGCTGGAGGTAAAATTAGATGAGTAGGGCCAGAGCACCATGCACATAAGTCCCTGATGCTTTAGAGGTTTCAGCAATTAAAGACTGTCTAGCCTGAGGTCGAATTCATACTCTAACTGTAGAAGACAAAGAGTCCAGTGAAAGCGGCGCGTGTATCGTGATGGAGCGCAAACTGAGTGGAACGACGCCTGGAGATCAGATAATGGTCTCAAAGTATGCCAACCCATCCTATCTGTAACGCGTTTATAGGACTAGTATAACTCCTGACTGAATGCAACGGGAGATCTCATGTTCTGATCGCCGTATTGTGCTTGATTTAGGAGATTGAGTTCAATTCCCTCTACATTTCCAACATACCTTCTGATATCACCAAACGTATCTACTTGTTCCCTACACGTGTCAATTCAGTAGCT'/>

    <sequence taxon='140' value='TCAGACACAGGTCACCGGAGGCAAGATCATGCCTGCGATAAGTCGGCCTAGGGGCCGTTTTAACATCGGAGCCGGCACCAGGTTACCGGCGGGGCGATTCGTGCGACGAACCCTTCAGTTTAGATATGCAGAAGTCCACCTAACCCTTGCAAGACATTTGAAGATAAATACGGACTGTCGAAGAATTGTTGCTCAATCCCGCGAAGAAACTAGTGCCTATACAGCATCGTTATCTGACTGCACAATGTCTCAGGCTGCAAGGGGATAATCAGCGTTGGTCTATCCCAGTGCGCTTCGTACGCCCGTGTACGAACCAACTAAGAATCTCACGGGCGGACGTATACCGTGTTGCGGGAGGCAGTCATCCCTAAGCAAAGATGATTTGTTTGGGGGATACATACTCCACACAAACCAGAATCGAGTATTTTTGGTATCAACGCTTATGGTATCCACATATATTTATCATTACTGGGGAGGGCCTGCATGTAACAAGGTCCGGTACTACTGGAAAGCGCGTACGACGTCCCAGTCAGGAATACACGCTCCGTGTGTTCTTTGTAGCTACCTGGGTCGGTGCGACTACCTTGAGGAATCCACGAAGGTTCCACAAGAGGCAACAAACATCTCTCACAGTTGCGAAATTGCGAATCATGGGAAATGTACGGCGTCAAAATGACAATCCCGGCTGTGATCCAATAGCGCACTCGAATTCTCTTTGTTAGTATAGTTGTTCCATCCGACTGAAGCCTCTGCAAGCAGTATCTCTAACCTCCATACTCCCCACGCGCCCGTCACTGCAAAATGCTACATTATCAGCCCGCGGTGTCCCATATATGATCTCCATTCCAGGCTTATTATGCCACCCTGTTTGCTAAAACCAGGTCCCGTGATTTGCCCTGGACCCCTGGAGGGGGACATTGGCCCCGCCTATGCAGGACATATCTCTGAGATCCTCCCCCGCGCACTGCGGGCAAAGGGCAAAGCGGGGCCGGGTGAGTTACATCACCGCATACCTCACTTAAGCAGCTTCGGTCAAGTAAGTCTGGGTTCATGGCGCCAGGTCTCATTCACCAGCTACTGGAGGTCCATCAGCACGAGTCGCTGTCGTGCGTGATAAGCGCAATGAGGCGATGGTCTTCCCTTGATAACAGTCGATTTGGTAGTAATAGCTCCGAGGTGAATCTCAAGTAGTTGAGCATTTGCAGGCTTAATCGAACGATAGGTCTTTAGTGTAGAGGAATTTAGAAGAACGCTACGGCCTGATTTATGCAGTTACTTGACTGAATCCGACTGTTGTCAGTAGCCCAATGGTAACTAAAGATACTCGAAGTCCTCTATATAGGGTCCAGCAAGTCACCTAACTCTGTCAATTGACCATCGCCTTTCCATGTGGGCTTTGTTACCAATTATTCCCCTCGTTGGGCCTTAGTATGTTAACGACAAGACGAGATACCCTGGACATTCCTCCGATGCCAATTATCGGTTCATAGCTTACCCGCCCCAGCCTTAAAAGCGAATCATGTTCGGCCATTATTGCAATACGAGCAAAGCATTTGGATCCGCGCCAATAGAGTTCCCTATCTTGGCAAGCTGGAGGTAAAATTAGATGAGTAGGGCCGGAGCACCATGCACATAAGTCCTTGATGCTTTAGAGGTTTCAGCAATTAAAGACTGTCTAGCCTGAGGTCGAATTCATACTCTAACTGTAGAAGACAAAGAGTCCAGTGAAAGCGCCGCGTGTATCGTGATGGAGCGCAAACTGAGTGGAACGACGCCTGGAGATCAGATAATGGTCTCAAAGTATGCCGACCCATCCTATCTGTAACGTGTTTATAGGACTAGTATAACTCCTGACTGAATGCAACGGGAGATCTCGTGTTCTGATCGCCGTATTGTGCTTGATTTAGGAGATTGAGTTCAATTCCCTCTACATTTCCAACATACCTTCTGATATCACCAAACGTATCTACTTGTTCCCTACACGTGTCAATTCAGTAGCT'/>

    <sequence taxon='200' value='TCAGACACAGGTCACCGGAGGCAAGATCATGCCTGCAATAAGTCGGCCCAGGGGCCGTTTTAACATCGGAGCCGGCACCAGGTTACCGGCGGGGCGATTCGTGCGACGAACCCTTCAGTTTAGATATGCAGAGGTCCACCTAACCCTTGCAAGACATTTGAAGATAAATACGGACTGTCGAAGAATTGTTGCTCAATCCCGCGAAGAAACTAGTGCCTATACAGCATCGTTATCTGACTGCACAATGTCTCAGGCTGCAAGGGGATAATCAGCGTTGGTCTATCCCAGTGCGCTTCGTACGCCCGTGTACGAACCAACTAAGAATCTCACGGGCGGACGTATACCGTGTTGCGGGAGGCAGTCATCCCTAAGCAAAGATGATTTGTTTGGGGGATACATACTCCACACAAACCAGAATCGAGTATTTTTGGTATCAACGCTTATGGTATCCACGTATATTTATCATTACTGGGGAGGGCCTGCATGGAACAAGGTCCGGTACTACTGGAAAGCGCGTACGACGTCCCAGTCAGGAATACACGCTCTGCGTGTTCTTTGTAGCTACCTGGGTCGGTGCGACTACCTTGAGGAATCCACGAAGGTTCCACAACAGGCAACAAACATCCCTCACAGTTGCGAAATTGCGAATCATGGGAAATGTACGGCGTCAAAATGACAATCCCGGCTGTGATCCAATAGCGCACTCGAATTCTCTTTGTTAGTATAGTTGTTCCATCCGACTGAAGCCTCTGCAAGCAGTATCTCTAACCCCCATACTCTCCACGCGCCCGTCACTGCAAAATGCTACATTATCAGCCCGCGGTGTCCCATATATGATCTCCATTCCAGGCTTATTATGCCACCCTGTTTGCTAAAACCAGGTCCCGTGATTTGCCCTGGACCCTTGGAGGGGGACATTGGCCCCGCCTATGCAGGACATATCTCTGAGATCCTCCCCCGCGCACTGCGGGCACAGGGCAAAGCGGGGCCGGGTGAGTTACATCACCGCATACCTGACTTAAGCAGCTTCGGTCAAGTAAATCTGGGTTCATGGCGCCAGGTCTCATTCACCAGCTACTGCAGGTCCATCAGCACGAGTCGCTGTCGTGCGTGATAAGCGCAATGAGGCGATGGTCTTCCCTTGATAACAGTCGATTTGGTAGTAATAGCTCCGAGGTGAATCTCAAGTAGTTGAACGTTTGCAGGCTTAATCGAACGATAGGTCTTTAGTGTAGAGGAATTTAGAAGAACGCTACGGCCTGATTTATGAAGTTACTTGACTGAATCCGACTATTGTCAGTAGCCCAATGGTAACTAAAGATACTCGAAGTCCTCTATATAGGGTCCAGCAAGTCACCTAACTCTGTCAATTGACCATAGCATTTCCATGTGGGCTTTGTTACCAATTATTCCCCTCGTTGGGCCTTAGTATGTTAACGACAAGACGAGATACCCTGGACATTCCTCCAATGCCAAGTATCGGTTCATAGCTTACCCGCCCCAGCCTTAAAAGCGAATCATGTTCGGCCATTATTGCAATACGAGCAAACCATTTGGATCCGCGCCAATAGAGTTCCCTATCTTGGCAAGCTGGAGGTGAAATTAGATGAGTAGGGCCGGAGCACCATGCACATAAGTCCTTGATGCTTTAGAGGTTTCAGCAATTAAAGACTGTCTAGCCTGAGGTCGAATTCGTACTCTAACTGTAGAAGACAAAGAGTCCAGTGAAAGCGCCGCGTGTATCGTGATGGAGCGCAAACTGTGTGGAACGACGCCTGGAGATCAGATAATGGTCTCAAAGTATGCCGACCCATCCTATCTGTAACGTGTTTATAGGACTAGTATAACTCCTGACTGAATGCAACGGGAGATGTCGTGTTCTGATCGCCGTATTGTGCTTGATTTAGGAAATTGAGTTCAATTCCCTATACATTTCCAACATACCTTCTGATATCACCAAACGTATCTACTTGTTCCCTATACGTGTCAATTCAGTAGCT'/>

    <sequence taxon='231' value='TCAGACACAGGTCACCGGAGGCAAGATCATGCCTGCGATAAGTCGGCCTAGGGGCCGTTTTAACACCGGAGCCGGCACCAGGTTACCGGCGGGGCGATTCGTGCAACGAATCCTTCAGTTTAGATATGCAGAAGTCCACCTAACCCTTGCCAGACATTTGAAGATAAATACGGACTGTCGAAGAATTGTTGCTCAATCCCGCGAAGAAACTAGTGCCTATACAGCATCGTTATCTGACTGCACAATGTCTCAGGCTGCAAGGGGATAATCAGCGTTGGTCTATCCCAGTGCGCTTCGTACCCCCGTGTACGAACCAACTAAGAATCTCACGGGCGGACGTATACCGTGTTGCGGGAGGCAGTCATCCCTAAGCAAAGATGATTTGTTTGGGGGATACATACTCCACACAAACCAGAATCGAGTATCTTTGGTATCAACGCTTATGGTATCCATATATATTTATCATTACTGGGGAGGGCCTGCATGGAACAAGGTCCGGTACTACTGGAAAGCGCGTACGACGTCCCAGTCAGGAATACACGCTCTGCGTGTTCTTTGTAGCTACCTGGGTCGGTGCGACTACCTTGAGGAATCCACGAAGGTTCCACAGGAGGCAACAAACATCTCTCACAGTTGCGAAATTGCGAATCATGGGAAATGTACGGCGTCAAAATGACAATCCCGGCTGTGATCCAATAGCGCACTCGAATTCTCTTTGTTAGTATAGTTGTTCCATCCGACTGAAGCCTCTGCAAGCAGTATCTCTAACCCCCATACTCTCCACGCGCCCGTCACTGCAAAATGCTACATTATCAGCCCGCGGTGTCCCATATATGATCTCCATTCCAGGCTTATTATGCCACCCTGTTTGCTAAAACCAGGTCCCGTGATTTGCCCTGGACCCCTGGAGGGGGACATTGGCCCCGCCTATGCAGGACATACCACTGAGATCCTCCCCCGCGCACTGCGGGCAAAGGGCAAAGCGGGGCCGGGTGAGTTACATCACCGCATACCTCACTTAAGCAGCTTCGGTCAAGTAAGTCTGGGTTCATGGCGCCAGGTCTCATTCACCAGCTACTGGAGGTCCATCAGCACGAGTCGCTGTCGTGCGTGATAAGCGCAATGAGGCGATGGTCTTCCCTTGATGACAGTCGATTTGGTAGTAATAGCTCCGAGGTGAATCTCAAGTAGTTGAGCATTTGCAGGCTTAATCGAACGATAGGTCTTTAGTGTAGAGGAATCTAGAAGAACGCTACGGCCTGCTTTATGCAGTTACTTGACTGAATCCGACTATTGTCAGTAGCCCAATGGTAACTAAAGATACTCGAAGTCCTCTATATAGGGTCCAGCAAGTCACCTAACTCTGTCGGTTAACCATAGCATTTCCATGTGGGCTTTGTTACCAATTATTCCCCTCATTGGGTCTTAGTATGTTAACGACAAGACGAGATGCCCTGGACATTCCTCCAATGCCAAGTATCGGTTCATAGCTTACCCGCCCCAGCCTTAAAAGCGAATCATGTTCGGCCATTATTGCAATACAAGCAAACCATTTGGATCCGCGCCAATAGAGTTACCTATCTTGGTAAGCTGGAGGTAAAATTAGATGGGTAGGGCCGGAGCACCATGCACATAAGTCCTCGATGCTTTAGAAGTTTAAGCAATTAAAGACTGTCTAGCCTGAGGTCGAATTCGTACTCTAACTGTAGAAGACAAAGAGTCCAGTGAAAGCGCCGCGCGTATCGTGATGGAGCGCAAACTGTGTGGAACGACGCCTGGAGATCAGATAATGGTCTCAAAGTATGCCGACCCATCCTATCTGTAACGTGATTGTAGGACTAGTATAACTCCTGACTGAATGCAACGGGAGATATCGTATTCTGATCGCCGTATTGTGCTTGATTTAGGAGATTGATTTCAATTCCCTCTACATTTCCAACATACCTTCTGATATCACCAAACGTATCTACTTGTTCCCTACACGTGTCAATTCAGTAGCT'/>

    <sequence taxon='17' value='TCAGACACAGGTCACCGGAGGCAAGATCATGCCTGCGATAAGTCGGCCTAGGGGCCGTTTTAACATCGGAGCCGGCACCAGGTTACCGGCGGGGCGATTCGTGCGACGAGCCCTTCAGTTTAGATATGCCGAAGTCCACCTAACCCTTGCAAGACATTTGAAGATAAATACGGACTGTCGAAGGATTGTTACTCAATCCCGCGAAGAAACTAGTGCCTATACAGCATCTTTATCTGACTGCACAATGTCTCGGGCTGCAAGGGTATAATCAGAGTTGGTCTATCCCAGTGCGCTTCGTACGCCCGTGTACGAACCAACTGAGAATCTCACGGGCGGACGTATACCGTGTTGCGGGAGGCAGTCATCCCTAAGCAAAGATGATCTGTTTGGGGGATACATACTCCACACAAACCAAAATCGAGTATCTTTGGCATCAACGCTTATGGTATCCATATATATTTATCATTACTGGGGAGGGCCTGCGTGGAACAAGGTCCGGTACTACTGGAAAGCGCGTACGACGTCCCAGTCAGGAATACACGCTCTGCGTGTTCTTTGTAGCTATCTGGGTCGGTGCGACTACCTTGAGGAATCCACGAAGGTTCCACAAGAGGCAACAAACATCTCTCACAGTTGCGAAATTGCGAATCATGGGAAATGTACGGCGTCAAAATGACAATCCCGGCTGTGATCCAATAGCGCACTCGAATTCTCTTTGTTAGTATAGTTGTTCCATCCGACTGAAGCCTCTGCAAGCAGTATCTCTAACCCCCATACTCCCCACGCGCCCGTCACTGCAAAATGCTACATTATCAGCCCGCGGTGTCCCACATATGATCTCCATTCCAGGCTTATTATGCCACCCTGTTTGCTAAAACCAGGTCCCGTGATTTGCCTTGGACCCCTGGAGGGGGACATTGGCCCTGCCTATGCAGGACATATCTCTGAGATCCTCCCCCGCGCACTGCGGGCAAAAGGCAAAGCGGGGCCGGGTGAGTTACATCCCAGCATACCTCACTTAAGCAGCTTCGGTCAAGTAAGTCTGGGTTCATGGCGCCAGGTCTCATTCACCAGCTACTGGAGGTCCATCAGCACGAGTCGCTGTCGTGGGTGATAAGCGCAATGAGGCGATGGTCTTCCCTTGATAACAGTCGATTTGGTAGTAATAGCTCCGAGGTGAATCTCAAGTAGTTGAGCATTTGCAGGCTTAATCGAACGATAGGTCTTTAGTGTAGAGGAATTTAGAAGAACGCTACGGCCTGATTTATGCAGTTACTTGACTGAATCCGACTATTGTCAGTAGCCCAATGGTAACTAAAGATACTCGAAGCCCTCTATATAGGGCCCGGCAAGTCACCTACCTCTGTCGATTGACCATAGCATTTTCATGTGAGCTTTGTTACCAATTATTCCGCTCGTTGGGCCTTAGTATGTTAACGACAAGACGAGATGCCTTGGACATCCCTCCAATGCCAAGTATCGGTTCGTAGCTTACCCGCCCCAGCCTTAGAAGCGAATCATGTTCGGCCATTATTGCAATACGAGCAAACCATTTGGATCTGCGCCAATAGAGTTCCCTATCTTGGCAAGCTGGAGGTAAAATTAGATGAGTAGGGCCGGAGCACCATGCACATAAGTCTTTGATGCTTTAGAGGTTTCAGCAATTAAAGACTGTCTAGCCTGAGGCCGAATTCGTACTCTAACTGTAGAAGACAAAGAGTCCAGTGAAAGCGCCGCGTGTATCGTGATGGAGCGCAAACTGTGTGGAACGACGCCTGGAGATCAGCTACTGGTCTCAAAGTACGCCGAAACATCCTATCTGTAACATGTATGTAGGACTAGTATCACTCCTGACTGAATGCAACGGGAGATATCGTGTTCTGATCGCCGTATTGTGCTTGATTTAGGAGATTGATTTCAATTCCCTCTACATTTCCAACATACCTTCTGATATCACCAAACGTATCTACTAGTTCCCTACACGTGTCAATTCAGTAGCT'/>

    <sequence taxon='50' value='TCAGACACAGGTCACCGGAGGCAAGATCATGCCTGCGATAAGTCGGCCTAGGGGCCGTCTTAACATCGGAGCCGACACCAGGTTACCGGCGGGGCGATTCGTGCGACGAGCCCTTCAGTTTAGATATGCCGAAGTCCACCTAACCCTTGCAAGACATTTGAAGATAAATACGGACTGTCGAAGGATTGTTACTCAATCCCGCGAAGAAACTAGTGCCTATACAGCATCCTTATCTGACCGCACAATGTTTCAGGCTGCAAGGGTATAATCAGCGTTGGTCTATCCCAGTGCGCTTCGTACACCCGTGTACGAACCAACTGAGAATCTCACGGGCGGACGTATACCGTGTTGCGGGAGGCAGTCATCCCTAAGCAAAGATGATCTGTTTGGGGGATACATACTCCACACAAACCAGAATCGAGTATTTTTGGTATCAACGCTTATGGTATCCATATATATTCATCATTACTGGGGAGGGCCTGCGTGGAACAAGGTCCGGTACTACTGGAAAGCGCGTACGACGTCCCAGTCAGGAAAACACGCTCTGCGTGTTCTTTGTAGCTATCTGGGTCGGTGCGACTACCTTGAGGAATCCACGAAGGTTCCACAAGAGGCAACAAACATCTCTCACAGTTGCGAAATTGCGAATCATGGGAAATGTACGGCGTCAAAATGACAATCCCGGCTGTGATCCAATAGCGCACTCGAATTCTCTTTGTTAGTATAGTTGTTCCATCCGACTGAAGCCTCTGCAAGCAGTATCTCTAACCCCCATACTCTCCACGCGCCCGTCACTGCAAAATGCTATATTATCAGCCCGCGGTGTCCCACATATGATCTCCATTCCAGGCTTATTATGCCACCCTGTTTGCTAAAACCAGGTCGCGTGATTTGCCTCGGACCCCTGGAGGGGGACATTGGCCCCGCCTATGCAGGACATATCTCTGAGATCCTCCCCCGCGCACTGCGGGCAAAAGGCAAAGCGGGGCCGGGTGAGTTACATCCCAGCATACCTCACTTAAGCAGCTTTGGTCAAGTAAGTCTGGGTTCATGGCGCCAGGTCTCATTCACCAGCTACTGGAGGTCCATCAGCACGAGTCGCTGTCGTGCGTGATAAGCGCAATGAGGCGATGGTCTTCCCTTGATAACAGTCGATTTGGTAGTAATAGCTCCGAGGTGAATCTCAAGTAGTTGAGCATTTGCAGGCTTAATCGAACGATAGGTCTTTAGTGTAGAGGAATTTAGAAGAACGCTACGGCCTGATTTATGCAGTTACTTGACTGGATCCGACTATTGTCAGTAGCTCAATGGTAACTAAAGATACTCGAAGTCCTCTATATAGGGTCCGGCAAGTCACCTACCTCTGTCGATTGACCATAGCATTGCCATGTGAGCTTTGTTACCAATTATTCCGCTCGTTGGGCCTTAGTATGTTAACGACAAGACGAGATACCTTGGACATCCCTCCACTGCCAAGTATCGGTTCGTAGCTTACCCGCCCCAGCCTTAGAAGTGAATCATGTTCGGCCATTATTTCAATACGAGCAAACCATTTGGATCTGCGCCAATAGAGTTCCCTATCTTGGCAAGCTGGAGGTAAAATTAGATGAGTCGGGCCGGAGCACCATGCACATAAGTCTTTGATGCTTTAGAGGTTTCAGCAATTAAAGACTGTCTAGCCTGAGGCCGAATTCGTACTCTAACTGTAGAAGACAAAGAGTCCAGTGAAAGCGCCGCGTGTATCGTGATGGAGTGCAAACTGTGTGGAACGACGCCTGGAGATCAGATACTGGTCTCAAAGTATGCCGAAACATCCTATCTGTAACGTGTATGTAAGACTAATATCACTCCTGACTGAATGCAACGGGAGATATCGTGTTCTGATCGCCGTATTGTGCTTGATTTAGGAGATTGATTTCAATTCCCTCTACATTTCCAACATACCTTCTGATATCACCAAACGTATCTACTTGTTCCCTACACGCGTCAATTCAGTAGCT'/>

    <sequence taxon='79' value='TCAGACACAGGCCACCGGAGGCAAGATCATGCCTGCGATAAGTCGGCCTAGGGGCCGTCTTAACATCGGAGCCGGCACCAGGTTACCGGCGGGGCGATTCGTGCGACGAGCCCTTCAGTTTAGATATGCCGAAGTCCACCTAACCCTTGCAAGACATTTGAAGATAAATACGGACTGTCGAAGGATTGTTACTCAATCCCGCGAAGAAACTAGTGCCTATATAGCATCTTTATCTGACCGCACAATGTTTCAGGCTGCAAGGGTATAATCAGCGTTGGTCTATCCCAGTGCGCTTCGTACGCCCGTGTACGAACCAACTGAGAATCTCACGGGCGGACGTATACCGTGTTGCGGGAGGCAGTTATCCCTAAGCAAAGATGATCTGTTTGGGGGATATATACTCCACACAAACCAGAATCGAGTATTTTTGGTATCAACGCTTATGGTATCCATATATATTCATCATTACTGGGAAGGGCCTGCGTGGAACAAGGTCCGGTACTACTGGAAAGCGCGTGCGACGTCCCAGTCAGGAAAACACGCTCTGCGTGTTCTTTGTAGCTATCTGGGTCGGTGCGACTACCTTGAGGAATCCACGAAGGTTCCACAAGAGGCAACAAACATCTCTCACAGTTGCGGAATTGCGAATCATGGGAAATGTACGGCGTCAAAATGACAATCCCGGCTGTGATCCAATAGCGCACTCGAATTCTCTTTGTTAGTATAGTTGTTCCATCCGACTGAAGCCTCTGCAAGCAGTATCTCTAACCCCCATACTCTCCACGCGCCCGTCACTGCAAAATGCTATATTATCAGCCCGCGGTGTCCCACATATGATCTCCATTCCAGGCTTATTATGCCACCCTGTTTGCTAAAACCAGATCGCGTGATTTGCCTCGGACCCCTGGAGGGGGACATTGGCCCCGCCTATGCAGAACATATCTCTGAGATCCTCCCCCGCGCACTGCGGGCAAAAGGCAAAGCGGGGCCGGGTGAGTTACATCCCAGCATACCTCACTTAAGCAGCTTTGGTCAAGTAAGTCTGGGTTCATGGCGCCAGGTCTCATTCACCAGCTACTGGAGGTCCATCAGCACGAGTCGCTGTCGTGCGTGATAAGCGCAATGAGGCGATGGTCTTCCCTTGATAACAGTCGATTTGGTAGTAATAGCTCCGAGGTGAATCTCAAGTAGTTGAGCATTTGCAGGCTTAATCGGACGATAGGTCTTTAGTGTAGAGGAATTTAGAAGAACGCTACGGCCTGATTTATGCAGTTACTTGACTGAATCCGACTATTGTCAGTAGCCCAATGGTAACTAAAAATACTCGAAGTCCTCTATATAGGGTCCGGCAAGTCACCTACCTCTGTCGATTGACCATAGCATTGCCATGTGAGCTTTGTTACCAATTATTCCGCTCGTTGGGCCTTAGTATGTTAACGACAAGACGAGATACCTTGGACATCCCTCCAATGCCAAGTATCGGTTCGTAGCTTACCCGCCCCAGCCTTAGAAGTGAATCATGTTCGGCCATTATTGCAATACGAGCAAACCATTTGGATCTGCGCCAATAGAGTTCCCTATCTTGGCAAGCTGGAGGTAAAATTAGATGAGTAGGGCCGGAGCACCATGCACATAAGTCTTTGATGCTTTAGAGGTTTCAGCAATTAAAGACTGTCTAGCCTGAGGCCGAATTCGTACTCTAACTGTAGAAGACAAAGAGTCCAGTGAAAGCGCCGCGTGTATCGTGATGGAGTGCAAACTGTGTGGAACGACGCCTGGAGATCAGATACTGGTCTCAAAGTATGCCGAAACATCCTATCTGTAACGTGTATGTAGAACTAGTATCACTCCTGACTGAATGCAACGGGAGATATCGTGTTCCGATCACCGTATTGTGCTTGATTTAGGAGATTGATTTCAATTCCCTCTACATTTCCAACATACCTTCTGATATCACCAAACGTATCTACTTGTTCCCTACACGCGTCAATTCAGTAGCT'/>

    <sequence taxon='80' value='TCAGACACAGGCCACCGGAGGCAAGATCATGCCTGCGATAAGTCGGCCTAGGGGCCGTCTTAACATCGGAGCCGGCACCAGGTTACCGGCGGGGCGATTCGTGCGACGAGCCCTTCAGTTTAGATATGCCGAAGTCCACCTAACCCTTGCAAGACATTTGAAGATAAATACGGACTGTCGAAGGATTGTTACTCAATCCCGCGAAGAAACTAGTGCCTATATAGCATCTTTATCTGACCGCACAATGTTTCAGGCTGCAAGGGTATAATCAGCGTTGGTCTATCCCAGTGCGCTTCGTACGCCCGTGTACGAACCAACTGAGAATCTCACGGGCGGACGTATACCGTGTTGCGGGAGGCAGTTATCCCTAAGCAAAGATGATCTGTTTGGGGGATATATACTCCACACAAACCAGAATCGAGTATTTTTGGTATCAACGCTTATGGTATCCATATATATTCATCATTACTGGGAAGGGCCTGCGTGGAACAAGGTCCGGTACTACTGGAAAGCGCGTGCGACGTCCCAGTCAGGAAAACACGCTCTGCGTGTTCTTTGTAGCTATCTGGGTCGGTGCGACTACCTTGAGGAATCCACGAAGGTTCCACAAGAGGCAACAAACATCTCTCACAGTTGCGGAATTGCGAATCATGGGAAATGTACGGCGTCAAAATGACAATCCCGGCTGTGATCCAATAGCGCACTCGAATTCTCTTTGTTAGTATAGTTGTTCCATCCGACTGAAGCCTCTGCAAGCAGTATCTCTAACCCCCATACTCTCCACGCGCCCGTCACTGCAAAATGCTATATTATCAGCCCGCGGTGTCCCACATATGATCTCCATTCCAGGCTTATTATGCCACCCTGTTTGCTAAAACCAGATCGCGTGATTTGCCTCGGACCCCTGGAGGGGGACATTGGCCCCGCCTATGCAGAACATATCTCTGAGATCCTCCCCCGCGCACTGCGGGCAAAAGGCAAAGCGGGGCCGGGTGAGTTACATCCCAGCATACCTCACTTAAGCAGCTTTGGTCAAGTAAGTCTGGGTTCATGGCGCCAGGTCTCATTCACCAGCTACTGGAGGTCCATCAGCACGAGTCGCTGTCGTGCGTGATAAGCGCAGTGAGGCGATGGTCTTCCCTTGATAACAGTCGATTTGGTAGTAATAGCTCCGAGGTGAATCTCAAGTAGTTGAGCATTTGCAGGCTTAATCGGACGATAGGTCTTTAGTGTAGAGGAATTTAGAAGAACGCTACGGCCTGATTTATGCAGTTACTTGACTGAATCCGACTATTGTCAGTAGCCCAATGGTAACTAAAAATACTCGAAGTCCTCTATATAGGGTCCGGCAAGTCACCTACCTCTGTCGATTGACCATAGCATTGCCATGTGAGCTTTGTTACCAATTATTCCGCTCGTTGGGCCTTAGTATGTTAACGACAAGACGAGATACCTTGGACATCCCTCCAATGCCAAGTATCGGTTCGTAGCTTACCCGCCCCAGCCTTAGAAGTGAATCATGTTCGGCCATTATTGCAATACGAGCAAACCATTTGGATCTGCGCCAATAGAGTTCCCTATCTTGGCAAGCTGGAGGTAAAATTAGATGAGTAGGGCCGGAGCACCATGCATATAAGTCTTTGATGCTTTAGAGGTTTCAGCAATTAAAGACTGTCTAGCCTGAGGCCGAATTCGTACTCTAACTGTAGAAGACAAAGAGTCCAGTGAAAGCGCCGCGTGTATCGTGATGGAGTGCAAACTGTGTGGAACGACGCCTGGAGATCAGATACTGGTCTCAAAGTATGCCGAAACATCCTATCTGTAACGTGTATGTAGAACTAGTATCACTCCTGACTGAATGCAACGGGAGATATCGTGTTCCGATCACCGTATTGTGCTTGATTTAGGAGATTGATTTCAATTCCCTCTACACTTCCAACATACCTTCTGATATCACCAAACGTATCTACTTGTTCCCTACACGCGTCAATTCAGTAGCT'/>

    <sequence taxon='160' value='TCAGACACAGGTCACCGGAGGCAAAATCGTGCCTGCGATAAGTCGGCCTAGGGGCCGTCCTAACATCGGAGCCGGCACCAGGTTACCGGCGGGGCGATTCGTGCGACGAGCCCTTCAGTTTAGATATGCCGAAGTCCACCTAACCCTCGCAAGACATTTGAAGATAAATACGGACTGTCGAAGGATTGTTACTCAATCCCGCGAAGAAACTAGTGCCTATATAGCATCTTTATCTGACCGCACAATGTTTCAGGCTGCAAGGGTATAATCAGCGTTGGTCTATCCCAGTGCGCTTCGTACGCCCGTGTACGAACCAACTGAGAATCTCACGGGCGGACGTATACCGTGTTGCGGGAGGCAGTTATCCCTAAGCAAAGATGATCTGTTTGGGGGCTACATACTCCACACAAACCAGAATCGAGTATTTTTGGTATCAACGCTTATGGTATCCATATATATTCATCATTACTGGGGAGGGCCTGCGTGGAACAAGGTCCGGTACTACTGGAAAGCGCGTGCGACGTCCCAGTCAGGAAAACACGCTCTGCGTGTTCTTTGTAGCTATCTGGGTCGGTGCGACTACCTTGAGGAATCCACGAAGGGTCCACAAGAGGCAACAAACATCTCTCACAGTTGCGGAATTGCGAGTCATGGGAAATGTACGGCGTCAAAATGACAACCCCGGCTGTGATCCAATAGCGCACTCGAATTCTCTTTGCTAGTATAGTTGTTCCATCCGACTGAAGCTTCTGCAAGCAGTATCTCTAACCCCCATATTCTCCACGCGCCCGTCACTGCAAAATGCTATATTATCAGCCCGCGGTGTCCCACATATGATCTCCATTCCAGGCTTATTATGCCACCCTGTTTGCTAAAACCAGGTCGCGTGATTTGCCTCGGACCCCTGGAGGGGGACATTGGCCCCGCCTATGCAGAACATATCTCTGAGATCCTCCCCCGCGCACTGCGGGCAAAAGGCAAAGCGGGGCCGGGTGAGTTACATCCCAGCATACCTCACTTAAGCAGCTTTGGTCAAGTAAGTCTGGGTTCATGGCGCCAGGTCTCATTCACCAGCTACTGGAGGTCCATCAGTACGAGTCGCTGTCGTGCGTGATAAGCGCAATGAGGCGATGGTCTTCCCTTGATAACAGTCGATTTGGTAGTAATAGCTCCGAGGTGAATCTCAAGTAGTTGAGCATTTGCAGGCTTAATCGGACGATAGGTCTTTAGTGTAGAGGAATTTAGAAGAACGCTACGGCCTGATTTATGCAGTTACTTGACTGAATCCGACTATTGTCAGTAGCCCAATGGTAACTAAAAATACTCGAAGTCCTCTATATAGGGTCCGGCAAGTCACCTACCTCTGTCGATTGACCATCGCATTGCCATGTGAGCTTTGTTACCAATTATTCCGCTCGTTGGGCCTTAGTATGTTAACGACAAGACGAGATACCTTGGACATCCCTCCAATGCCAAGTATCGGTTCGTAGCTTACCCGCCCCAGCCTTAGAAGTGAATCATGTTCGGCCATTATTGCAATACGAGCAAACCATTTGGATCTGCGCCAATAGAGTCCCCTATCTTGGCAAGCTGGAGGTAAAATTAGATGAGTAGGGCCGGAGCACCATGCACATAAGTCTTTGATGCTTTAGAGGTTTCAGCAATTAAAGACTGTCTAGCCTGAGGCCGAATTCGTACTCTAACTGTAGAAGACAAAGAGTCCAGTGAAAGCGCCGCGTGTATCGTGATGGAGTGCAAACTGTGTGGAACGACGCCTGGAGATCAGATACTGGTCTCAAAGTATGCCGAAACATCCTATCTGTAACGTGTATGTAGGACTAGTATCACTCCTGACTGAATGCAACGGGAGATATCGTGTTCTGATCACCGTATTGTGCTTGATTTAGGAGATTGATTTCAATTCCCTCTACATTTCCAACATACCTTCTGATATCACCAAACGTATCTACGTGTTCCCTACACGCGTCAATTCAGTAGCT'/>

    <sequence taxon='60' value='TCAGACACAGGTCACCGGAGGCAAGATCATGCCTGCGATAAGTCGGCCTAGGGGCCGTCTTAACATCGGAGCCGGCACCAGGTTACCGGCGGGGCGATTCGTGCGACGAGCCCTTCAGTTTAGATATGCCGAAGTCCACCTAACCCTTGCAAGACATTTGAAGATAAATACGGACTGTCGAAAGATTGTTACTCAATCCCGCGAAGAAACTAGTGCCTATACAGCATCTTTATCTGACCGCACAATGTTTCAGGCTGCAAGGGTATAATCAGCGTTGGTCTATCCCAGTGCGCTTCGTACGCCCGTGTACGAACCAACTGAGAATCTCACGGGCGGACGTATACCGTGTTGCGGGAGGCAGTCATCCCTAAGCAAAGATGATCTGTTTGGGGGATACATACTCCACACAAACCAGAATCGAGTATTTTTGGTATCAACGCTTATGGTATCCATATATATTCATCATTACTGGGGAGGGCCTGCGTGGAACAAGGTCCGGTACTACTGGAAAGCGCGTACGACGTCCCAGTTAGGAAAACACGCTCTGCGTGTTCTTTGTAGCTATCTGGGTCGGTGCGACTACCTTGAGGAATCCACGAAGGTTCCACAAGAGGCAACAAACATCTCTCACAGTTGCGAAATTGCGAATCATGGGAAATGTACGGCGTCAAAATGACAATCCCGGCTGTGATCCAATAGCGCACTCGAATTCTCTTTGTTAGTATAGTTGTTCCATCCGACTGAAGCCTCTGCAAGCAGTATCTCTAACCCCCATACTCTCCACGCGCCCGTCACTGCAAAATGCTATATTATCAGCCCGCGGTGTCCCACATATGATCTCCATTCCAGGCTTATTATGCCACCCTGTTTGCTAAAACCAGGTCGCGTGATTTGCCTCGGACCCCTGGAGGGGGACATTGGCCCCGCCTATGCAGGACATATCTCTGAGATCCTCCCCCGCGCACTGCGGGCAAAAGGCAAAGCGGGGCCGGGTGAGTTACATCCCAGCATACCTCACCTAAGCAGCTTTGGTCAAGTAAGTCTGGGTTCATGGCGCCAGGTCTCATTCACCAGCTACTGGAGGTCCATCAGCACGAGTCGCTGTCGTGCGTGATAAGCGCAATGAGGCGATGGTCTTCCCTTTATAACAGTCGATTTGGTAGTAATAGCTCCGAGGTGAATCTCAAGTAGTTGAGCATTTGCAGGCTTAATCGAACGATAGGTCTTTAGTGTAGAGGAATTTAGAAGAACGCTACGGCCTGATTTATGCAGTTACTTGACTGAATCCGACTATTGTCAGTAGCCCAATGGTAACTAAAGATACTCGAAGTCCTCTATATAGGGTCCGGCAAGTCACCTACCTCTGTCGATTGACCATAGCATTTCCATGTGAGCTTTGTTACCAATTATTCCGCTCGTTGGGCCTTAGTATGTTAACGACAAGACGAGATACCTTGGACATCCCTCCAATGCCAAGTATCGGTTCGTAGCTTACCCGCCCCAGCCTTAGAAGTGAATCATGTTCGGCCATTATTGCAATACGAGCAAACCATTTGGATCTGCGCCAATAGAGTTCCCTATCTTGGCAAGCTGGAGGTAAAATTAGATGAGTAGGGCCGGAGCACCATGCACATAAGTCTTTGATGCTTTAGAGGTTTCAGCAATTAAAGACTGTCTAGCCTGAGGCCGAATTCGTACTCTAACTGTAGAAGACAAAGAGTCCAGTGAAAGCGCCGCGTGTATCGTGATGGAGCGCAAACTGTGTGGAACGACGCCTGGAGATCAGATACTGGTCTCAAAGTATGCCGAAACATCCTATCTGTAACGTGTATGTAGGACTAGTATCACTCCTGACTGAATGCAACGGGAGATATCGTGTTCTGATCGCCGTATTGTGCTTGATTTAGGAGATTGATTTCAATTCCCTCTACATTTCCAACATACCTTCTGATATCACCAAACGTATCTACTTGTTCCCTACACGCGTCAATTCAGTAGCT'/>

    <sequence taxon='74' value='TCAGACACAGGTCACCGGAGGCAAGATCATGCCTGCGATAAGTCGGCCTAGGGGCCGTCTTAACATCGGAGCCGGCACCAGGTTACCGGCGGGGCGATTCGTGCGACGAGCCCTTCAGTTTAGATATGCCGAAGTCCACCTAACCCTTGCAAGACATTTGAAGATAAATACGGACTGTCGAAAGATTGTTACTCAATCCCGCGAAGAAACTAGTGCCTATACAGCATCTTTATCTGACCGCACAATGTTTCAGGCTGCAAGGGTATAATCAGCGTTGGTCTATCCCAGTGCGCTTCGTACGCCCGTGTACGAACCAACTGAGAATCTCACGGGCGGACGTATACCGTGTTGCGGGAGGCAGTCATCCCTAAGCAAAGATGATCTGTTTGGGGGATACATACTCCACACAAACCAGAATCGAGTATTTTTGGTATCAACGCTTATGGTATCCATATATATTCATCATTACTGGGGAGGGCCTGCGTGGAACAAGGTCCGGTACTACTGGAAAGCGCGTACGACGTCCCAGTTAGGAAAACACGCTCTGCGTGTTCTTTGTAGCTATCTGGGTCGGTGCGACTACCTTGAGGAGTCCACGAAGGTTCCACAAGAGGCAACAAACATCTCTCACAGTTGCGAAATTGCGAATCATGGGAAATGTACGGCGTCAAAATGACAATCCCGGCTGTGATCCAATAGCGCACTCGAATTCTCTTTGTTAGTATAGTTGTTCCATCCGACTGAAGCCTCTGCAAGCAGTATCTCTAACCCCCATACTCTCCACGCGCCCGTCACTGCAAAATGCTATATTATCAGCCCGCGGTGTCCCACATATGATCTCCATTCCAGGCTTATTATGCCACCCTGTTTGCTAAAACCAGGTCGCGTGATTTGCCTCGGACCCCTGGAGGGGGACATTGGCCCCGCCTATGCAGGACATATCTCTGAGATCCTCCCCCGCGCACTGCGGGCAAAAGGCAAAGCGGGGCCGGGTGAGTTACATCCCAGCATACCTCACCTAAGCAGCTTTGGTCAAGTAAGTCTGGGTTCATGGCGCCAGGTCTCATTCACCAGCTACTGGAGGTCCATCAGCACGAGTCGCTGTCGTGCGTGATAAGCGCAATGAGGCGATGGTCTTCCCTTTATAACAGTCGATTTGGTAGTAATAGCTCCGAGGTGAATCTCAAGTAGTTGAGCATTTGCAGGCTTAATCGAACGATAGGTCTTTAGTGTAGAGGAATTTAGAAGAACGCTACGGCCTGATTTATGCAGTTACTTGACTGAATCCGACTATTGTCAGTAGCCCAATGGTAACTAAAGATACTCGAAGTCCTCTATATAGGGTCCGGCAAGTCACCTACCTCTGTCGATTGACCATAGCATTTCCATGTGAGCTTTGTTACCAATTATTCCGCTCGTTGGGTCTTAGTATGTTAACGACAAGACGAGATACCTTGGACATCCCTCCAATGCCAAGTATCGGTTCGTAGCTTACCCGCCCCAGCCTTAGAAGTGAATCATGTTCGGCCATTATTGCAATACGAGCAAACCATTTGGATCCGCGCCAATAGAGTTCCCTATCTTGGCAAGCTGGAGGTAAAATTAGATGAGTAGGGCCGGAGCACCATGCACATAAGTCTTTGATGCTTTAGAGGTTTCAGCAATTAAAGACTGTCTAGCCTGAGGCCGAATTCGTACTCTAACTGTAGAAGACAAAGAGTCCAGTGAAAGCGCCGCGTGTATCGTGATGGAGCGCAAACTGTGTGGAACGACGCCTGGAGATCAGATACTGGTCTCAAAGTATGCCGAAACATCCTATCTGTAACATGTATGTAGGACTAGTATCACTCCTGACTGAATGCAACGGGAGATATCGTGTTCTGATCGCCGTATTGTGCTTGATTTAGGAGATTGATTTCAATTCCCTCTACATTTCCAACATACCTTCTGATATCACCAAACGTATCTACTTGTTCCCTACACGCGTCAATTCAGTAGCT'/>

    <sequence taxon='91' value='TCAGACACAGGTCACCGGAGGCAAGATCATGCCTGCGATAAGTCGGCCTAGGGGCCGTCTTAACATCGGAGCCGGCACCAGGTTACCGGCGGGGCGATTCGTGCGACGAGCCCTTCAGTTTAGATATGCCGAGGTCCACCTAACCCTTGCAAGACATTTGAAGATAAATACGGACTGTCGAAAGATTGTTACTCAACCCCGCGAAGAAACTAGTGCCTATACAGCATCTTTATCTGACCGCACAATGTTTCAGGCTGCAAGGGTATAATCAGCGTTGGTCTATCCCAGTGCGCTTCGTACGCCCGTGTACGAACCAACTGAGAATCTCACGGGCGGACGTATACCGTGTTGCGGGAGGCAGTCATCCCTAAGCAAAGATGACCTGTTTGGGGGATACATACTCCACACAAACCAGAATCGAGTATTTTTGGTATCAACGCTTATGGTATCCATATATATTCATCATTACTGGGGAGGGCCTGCGTGGAACAAGGTCCGGTACTACTGGAAAGCGCGTACGACGTCCCAGTTAGGAAAACACGCTCTGCGTGTTCTTTGTAGCTATCTGGGTCGGTGCGACTACCTAGAGGAGTCCACGAAGGTTCCACAAGAGGCAACAAACATCTCTCACAGTTGCGAAATTGCGAATCATGGGAAATGTACGGCGTCAAAATGACAATCCCGGCTGTGATCCAATAGCGCACTCGAATTCTCTTTGTTAGTATAGTTGTTCCATCCGACTGAAGCCTCTGCAAGCAGTATCTCTAACCCCCATACTCTCCACGCGCCCGTCACTGCAAAATGCTATATTATCAGCCCGCGGTGTCCCACATATGATCTCCATTCCAGGCTTATTATGCCACCCTGTTTGCTAAAACCAGGTCGCGTGATTTGCCTCGGACCCCTGGAGGGGGACATTGGCCCCGCCTATGCAGGACATATCTCTAAGATCCTCCCCCGCGCACTGCGGGCAAAAGGCAAAGCGGGGCTGGGTGAGTTACATCCCAGCATACCTCACCTAAGCAGCTTTGGTCAAGTAAGTCTGGGTTCATGGCGCCAGGTCTCATTCACCAGCTACTGGAGGTCCATCAGCACGAGTCGCTGTCGTGCGTGATAAGCGCAATGAGGCGATGGTCTTCCCTTTATAACAGTCGATTTGGTAGTAATAGCTCCGAGGTGAATCTCAAGTAGTTGAGCATTTGCAGGCTTAATCGAACGATAGGTCTTTAGTGTAGAGGAATTTAGAAGAACGCTACGGCCTGATTTATGCAGTTACTTGACTGAATCCGACTATTGTCAGTAGCCCAATGGTAACTAAAGATACTCGAAGTCCTCTATATAGGGTCCGGCAAGTCACCTACCTCTGTCGATTGACCATAGCATTTCCATGTGAGCTTTGTTACCAATTATTCCGCTCGTTGGGTCTTAGTATGTTAACGACAAGACGAGATACCTTGGACATCCCTCCAATGCCAAGTATCGGTTCGTAGCTTACCCGCCCCAGCCTTAGAAGTGAATCATGTTCGGCCATTATTGCAATACGAGCAAACCATTTGGATCCGCGCCAATAGAGTTCCCTATCTTGGCAAGCTGGAGGTAAAATTAGATGAGTAGGGCCGGAGCACCATGCACATAAGTCTTTGATGCTTTAGAGGTTTCAGCAATTAAAGACTGTCTAGCCTGAGGCCGAATTCGTACTCTAACTGTAGAAGACAAAGAGTCCAGTGAAAGCGCCGCGTGTATCGTGATGGAGCGCAAACTGTGTGGAACGACGCCTGGAGATCAGATACTGGTCTCAAAGTATGCCGAAACATCCTATCTGTAACATGTATGTAGGACTAGTATCACTCCTGACTGAATGCAACGGGAGATATCGTGTTCTGATCGCCGTATTGTGCTTGATTTAGGAGATTGATTTCAATTCCCTCTACATTTCCAACATACCTTCTGATATCACCAAACGTATCTACTTGTTCCCTACACGCGTCAATTCAGTAGCT'/>

    <sequence taxon='142' value='TCAGACACAGGTCACCGGAGGCAAGATCATGCCTGCGATAAGTCGGCCTAGGGGCCGTCTTAACATCGGAGCCGGCACCAGGTTACCGGCGGGGCGATTCGTGCGACGAGCCCTTCAGTTTAGATATGCCGAGGTCCACCTAACCCTTGCAAGACATTTGAAGATAAATACGGACTGTCGAAAGATTGTTACTCAACCCCGCGAAGAAACTAGTGCCTATACAGCATCTTTATCTGACCGCACAATGTTTCAGGCTGCAAGGGTATAATCAGCGTTGGTCTATCCCAGTGCGCTTCGTACGCCCGTGTACGAACCAACTGAGAATCTCACGGGCGGACGTATACCGTGTTGCGGGAGGCAGTCATCCCTAAGCAAAGATGACCTGTTTGGGGGATACATACTCCACACAAACCAGAATCGAGTATTTTTGGTATCAACGCTTATGGTATCCATATATATTCATCATTACTGGGGAGGGCCTGCGTGGAACAAGGTCCGGTACTACTGGAAAGCGCGTACGACGTCCCAGTTAGGAAAACACGCTCTGCGTGTTCTTTGTAGCTATCTGGGTCGGTGCGACTACCTAGAGGAGTCCACGAAGGTTCCACAAGAGGCAACAAACATCTCTCACAGTTGCGAAATTGCGAATCATGGGAAATGTACGGCGTCAAAATGACAATCCCGGCTGTGATCCAATAGCGCACTCGAATTCTCTTTGTTAGTATAGTTGTTCCATCCGACTAAAGCCTCTGCAAGCAGTATCTCTAACCCCCATACTCTCCACGCGCCCGTCACTGCAAAATGCTATATTATCAGCCCGCGGTGTCCCACATATGATCTCCATTCCAGGCTTATTATGCCACCCTGTTTGCTAAAACCAGGTCGCGTGATTTGCCTCGGACCCCTGGAGGGGGACATTGGCCCCGCCTATGCAGGACATATCTCTAAGATCCTCCCCCGCGCACTGCGGGCAAAAGGCAAAGCGGGGCTGGGTGAGTTACATCCCAGCATACCTCACCTAAGCAGCTTTGGTCAAGTAAGTCTGGGTTCATGGCGCCAGGTCTCATTCACCAGCTACTGGAGGTCCATCAGCACGAGTCGCTGTCGTGCGTGATAAGCGCAATGAGGCGATGGTCTTCCCTTTATAACAGTCGATTTGGTAGTAATAGCTCCGAGGTGAATCTCAAGTAGTTGAGCATTTGCAGGCGTAATCGAACGATAGGTCTTTAGTGTAGAGGAATTTAGAAGAACGCTACGGCCTGATTTATGCAGTTACTTGACTGAATCCGACTATTGTCAGTAGCCCAATGGTAACTAAAGATACTCGAAGTCCTCTATATAGGGTCCAGCAAGTCACCTACCTCTGTCGATTGACCATAGCATTTCCATGTGAGCTTTGTTACCAGTTATTCCGCTCGTTGGGTCTTAGTATGTTAACGACAAGACGAGATACCTTGGACATCCCTCCAATGCCAAGTATCGGTTCGTAGCTTACCCGCCCCAGCCTTAGAAGTGAATCATGTTCGGCCATTATTGCAATACGAGCAAACCATTTGGATCCGCGCCAATAGAGTTCCCTATCTTGGCAAGCTGGAGGTAAAATTAGATGAGTAGGGCCGGAGCACCATGCACATAAGTCTTTGATGCTTTAGAGGTTTCAGCAATTAAAGACTGTCTAGCCTGAGGCCGAATTCGTACTCTAACTGTAGAAGACAAAGAGTCCAGTGAAAGCGCCGCGTGTATCGTAATGGAGCGCAAACTGTGTGGAACGACGCCTGGAGATCAGATACTGGTCTCAAAGTATGCCGAAACATCCTATCTGTAACATGTATGTAGGACTAGTATCACTCCTGACTGAATGCAACGGGAGATATCGTGTTCTGATCGCCGTATTGTGCTTGATTTAGGAGATTGATTTCAATTCCCTCTACATTTCCAACATACCTTCTGATATCACCAAACGTATCTACTTGTTCCCTACACGCGTCAATTCAGTAGCT'/>

    <sequence taxon='94' value='TCAGACACAGGTCACCGGAGGCAAGATCATGCCTGCGATAAGTCGGCCTAGGGGCCGTCTTAACATCGGAGCCGGCACCAGGTTACCGGCGGGGCGATTCGTGCGACGAGCCCTTCAGTTTAGATATGCTGAAGTCCACCTAACCCTTGCAAGACATTTGAAGATAAATACGGACTGTCGAAGGATTGTTACTCAATCCCGCGAAGAAACTAGTGCCTATACAGCATCTTTATCTGACCGCACAATGTTTCAGGCTGCAAGGGTATAATCAGCGTTGGTCTATCACAGTGCGCTTCGTACGCCCGTGTACGAACCAACTGGGAATCTCACGGGCGGACGTATACCGTGTTGCGGGAGGCAGTCATCCCTAAGCAAAGATGATCTGTTTGGGGGATACATACTCCACACAAACCAGAATCGAGTATTTTTGGTATCAACGCTTATGGTATCCATATATATTCATCATTACTGGGGAGGGCCCGCGTGGAACAAGGTCCGGTACTACTGGAAAGCGCGTACGACGTCCCAGTCAGGAAAACACGCTCTGCGTGTTCTTTGTAGCTATCTGGGTCGGTGCGACTACCTTGAGGAATCCACGAAGGTTCCACAAGAGGCAACAAACATCTCTCACAGTTGCGAAATTGCGAATCATGGGAAATGTACGGCGTCAAAATGACAATCCCGGCTGTGATCCAATAGCGCACTCGAATTCTCTTTGTTAGTATAGTTGTTCCATCCGACTGAAGCCTCTGCAAGCAGTATCTCTAACCCCCATACTCTCCACGCGCCCGTCGCTGCAAAATGCTATATTATCAGCCCGCGGTGTCCCACATATGATCTCCATTCCAGGCTTATTATGCCACCCTGTTTGCTAAAACCAGGTCGCGTGATTTGCCTCGGACCCCTGGAGGGGGACATTGGCCCCGCCTACGCAGGACATATCTCTGAGATCCTCCCCCGCGCACTGCGGGCAAAAGGCAAAGCGGGGCCGGGTGAGTTACATCCCAGCATACCTCACTTAAGCAGCTTTGGTTAAGTAAGTCTGGGTTCATGGAGCCAGGTCTCATTCACCAGCTACTGGAGGTCCATCAGCACGAGTCGCTGTCGTGCGTGATAAGCGCAATGAGGCGATGGTCTTCCCTTTATAACAGTCGATTTGGTAGTAATAGCTCCGAGGTGAATCTCAAGTAGTTGAGCATTTGCAGGCTTAATCGAACGATAGGTCTTTAGTGTAGAGGAATTTAGAAGAACGCTACGGCTTGATTTATGCAGTTACTTGACTGAATCCGACTATTGTCAGTAGCCCAATGGTAACTAAAGATACTCGAAGTCCTCTATATAGGGTCCGGCAAGTCACCTACCTCTGTCGATTGACCATAGCATTTCCATGTGAGCTTTGTTACCAATTATTCCGCTCGTTGGGCCTTAGTATGTTAACGACAAGACGAGATACCTTGGACTTCCCTCCAATGCCAAGTATCGGTTCGTAGCTTACCCGCCCCAGCCTTAGAAGTGAATCATGTTCGGCCATTATTGCAATACGAGCAAACCATTTGGATCTGCGCCAATAGAGTTCCCTATCTTGGCAAGCTGGAGGTAAAATTAGATGGGTAGGGCCGGAGCACCATGCACATAAGTCTTTGATGCTTTAGAGGTTTCAGCAATTAAAGACTGTCTAGCCTGAGGCCGAATTCGTACTCTAACTGTAGAAGACAAAGAGTCCAGTGAAAGCGCCACGTGTATCGTGATGGAGCGCAAACTGTGTGGAACGACGCCTGGAGATCAGATACTGGTCTCAAAGTATGCCGAAACATCCTATCTGTAATGTGTATGTAGGACTAGTATCACTCCTGACTGAATGCAACGGGAGATATCGTGTTCTGATCGCCGTCTTGTGCTTGATTTAGGAGATTGATTTCAATTCCCTCTACATTTCCAACATACCTTCTGATATCACCAAACGTATCTACTTGTTCCCTACACGCGTCAATTCAGTAGCT'/>

    <sequence taxon='113' value='TCAGACACAGGTCACCGGAGGCAAGATCATGCCTGCGATAAGTCGGCCTAGGGGCCGTCTTAACATCGGAGCCGGCACCAGGTTACCGGCGGGGCGATTCGTGCGACGAGCCCTTCAGTTTAGATATGCCGAAGTCCACCTAACCCTTGCAAGACATTTGAAGATAAATACGGACTGTCGAAGGATTGTTACTCAATCCCGCGAAGAAACTAGTGCCTATACAGCATCTTTATCTGATCGCACAATGTTTCAGGCTGCAAGGGTATAATCAGCGTTGGTCTATCACAGTGCGCTTCGTACGCCCGTGTACGAACCAACTGAGAATCTCACGGGCGGACGTATACCGTGTTGCGGGAGGCAGTCATCCCTAAGCAAGGATGATCTGTTTGGGGGATACATACTCCACACAAACCAGAATCGAGTATTTTTGGTATCAACGCTTATGGTATCCATATATATTCATCATTACTGGGGAGGGCCTGCGTGGAACAAGGTCCGGTACCACTGGAAAGCGCGTACGACGTCCCAGTCAGGAAAACACGCTCTGCGTGTTCTTTGTAGCTATCTGGGTCGGTGCGACTACCTTGAGGAATCCACGAAGGTCCCACAAGAGGCAACAAACATCTCTCACAGTTGCGAAATTGCGAATCATGGGAAATGTACGGCGTCAAAATGACAATCCCGGCTGTGATCCAATAGCGCACTCGAATTCTCTTTGTTAGTATAGTTGTTCCATCCGACTGAAGCCTCTGCAAGCAGTATCTCTAACCCCCATACTCTCCACGCGCCCGTCACTGCAAAATGCTATATTATCAGCCCGCGGTGTCCCACATATGATCTCCATTCCAGGCTTATTATGCCACCCTGTTTGCTAAAACCAGGTCGCGTGATTTGCCTCGGACCCCTGGAGGGGGACATTGGCCCCGCCTACGCAGGACATATCTCTGAGATCCTCCCCCGCGCACTGCGGGCAAAAGGCAAAGCGGGGCCGGGTGAGTTACATCCCAGCATACCTCACTTAAGCAGCTTTGGTCAAGTAAGTCTGGGTTCATGGCGCCAGGTCTCATTCACCAGCTACTGGAGGTCCATCAGCACGAGTCGCTGTCGTGCGTGATAAGCGCAATGAGGCGATGGTCTTCCCTTTATAACAGTCGATTTGGTAGTAATAGCTCCGAGGTGAATCTCAAGTAGTTGAGCATTTGCAGGCTTAATCGAACGATAGGTCTTTAGTGTAGAGGAATTTAGAAGAACGCTACGGCCTGATTTATGCAGTTACTTGACTGAATCCGACTATTGTCAGTAGCCCAATGGTAACTAAAGATACTCGAAGTCCTCTATATAGGGTCCGGCAAGTCACCTACCTCTGTCGATTGACCATAGCATTTCCATGTGAGCTTTGTTACCAATTATTCCGCTCGTTGGGCCTTAGTATGTTAACGACAAGACGAGATACCTTGGACATCCCTCCAATGCCAAGTATCGGTTCGTAGCTTACCCGCCCCAGCCTTAGAAGTGAATCATGTTCGGCCATTATTGCAATACGAGCAAACCATTTGGATTTGCGCCAATAGAGTTCCCTATCTTGGCAAGCTGGAGGTAAAATTAGATGAGTAGGGCCGGAGCACCATGCACATAAGTCTTTGATGCTTTAGAGGTTTCAGCAATTAAAGACTGTCTAGCCTGAGGCCGAATTCGTATTCTAACTGTAGAAGACAAAGAGTCCAGTGAAAGCGCCGCGTGTATCGTGATGGAGCGCAAACTGTGTGGAACGACGCCTGGAGATCAGATACTGGTCTCAAAGTATGCCGAAACATCCTATCTGTAACGTGTATGTAGGACTAGTATCACTCCTGACTGAATGCAACGGGAGATATCGTGTTCTGATCGCCGTCTTGTGCTTGATTTAGGAGATTGATTTCAATTCCCTCTACATTTCCAACATACCTTCTGATATCACCAAACGTATCTACTTGTTCCCTACACGCGTCAATTCAGTAGCT'/>

    <sequence taxon='242' value='TCAGACACAGGTCACCGGAGGCAAGATCATGCCTGCGATAAGTCGGCCTAGGGGCCGTCTTAACATCGGAGCCGGCACCAGGTTACCGGCGGGGCGATTCGTGCGACGAGCCCTTCAGTTTAGATATGCCGAAGTCCACCTAACCCTTGCAAGACATTTGAAGATAAATACGGACTGTCGAAGGATTGTTACTCAATCCCGCGAAGAAACTAGTGCCTATACAGCATCTTTATCTGATCGCACAATGTTTCAGGCTGCAAGGGTATAATCAGCGTTGGTCTATCACAGTGCGCTTCGTACGCCCGTGTACGAACCAACTGAGAATCTCACGGGCGGACGTATACCGTGTTGCGGGAGGCAGTCATCCCTAAGCAAGGATGATCTGTTTGGGGAATATATACTCCACACAAACCAGAATCGAGTATTTTTGGTATCAACGCTTATGGTATCCATATATATTCATCATTACTGGGGAGGGCCTGCGTGGAACAAGGTCCGGTACCACTGGAAAGCGCGTACGACGTCCCAGTCAGGAAAACACGCTCTGCGTGTTCTTTGTAGCTATCTGGGTCGGTGCGACCACCTTGAGGAATCCACGAAGGTCCCACAAGAGGCAACAAACATCTCTCACAGTTGCGACATTGCGAATCATGGGAAATGTACGGCGTCAAAATGACAATCCCGGCTGTGATCCAATAGCGCGCTCGAGTTCTCTTTGTTAGTATAGTTGTTCCATCCGACTGAAGCCTCTGCAAGCAGTATCTCTAACCCCCATACTCTCCACGCGCCCGTCACTGCAAAATGCTATATTATCAGCCCGCGGTGTCCCACATATGATCTCCATTCCAGGCTTATTATGCCACCCTGTTTGCTAAAACCAGGTCGCGTGATTTGCCTCGGACCCCTGGAGGGGGACATTGGCCCCGCCTACGCAGGACATATCTCTGAGATCCTCCCCCGCGCACTGCGGGCAAAAGGCAAAGCGGGGCCGGGTGAGTTACATCCCAGCATACCTCACTTAAGCAGCTTTGGTCAAGTAAGTCTGGGTTCATGGCGCCAGGTCTCATTCACCAGCTACTGGAGGTCCATCAGCACGAGTCGCTGTCGTGCGTGATAAGCGCAATGAGGCGATGGTCTTCCCTTTATAACAGTCGATTTGGTAGTAATAGCTCCGAGGTGAATCTCAAGTAGTTGAGCATTTGCAGGCTTAATCGAACGATAGGTCTTTAGTGTAGAGGAATTTAGAAGAACGCTACGGCCTGATTTCTGCAGTTACTTGACTGAATCCGACTATTGTCAGTAGCCCAATGGTAACTAAAGATACTCGAAGTCCTCTATATAGGGTCCGGCAAGTCACCTACCTCTGTCGATTGACCATAGCATTTCCATGTGAGCTTTGTTACCAATTATTCCGCTCGTTGGGCCTTAGTATGTTAACGACAAGACGAGATACCTTGGACATCCCTCCAATGCCAAGTATCGGTTCGTAGCTTACCCGCCCCAGCCTTAGAAGTGAATCATGTTCGGCCATTATTGCAATACGAGCAAACCATTTGGATTTGCGCCAATAGAGTTCCCTATCTTGGCAAGCTGGAGGTAAAATTAGATGAGTAGGGCCGGAGCACCATGCACATAAGTCTTTGATGCTTTAGAGGTTTCAGCAATTAAAGACTGTCTAGCCTGAGGCCGAATTCGTACTCTAACTGTAGAAGACAAAGAGTCCAGTGAAAGCGCCGCGTGTATCGTGATGGAGCGCAAACTGTGTGGAACGACGCCTGGAGATCAGATATTGGTCTCAAAGTATACCGAAACATCCTATCTGTAACGTGTATGTAGGACTAGTATCACTCCTGACTGAATGCAACGGGAGATATCGTGTTCTGATCGCCGTCTTGTGCTTGATTTAGGAGATTGATTTCAATTCCCTCTACATTTCCAACATACCTTCTGATATCACCAAACGTATCTACTTGTTCCCTACACGCGTCAATTCAGTAGCT'/>

    <sequence taxon='175' value='TCAGACACAAGTCACCGGAGGCAAGATCATGCCTGCGATAAGTCGGCCTAGGGGCCGTTTTAACATCGGAGCCGGCACCAGGCTACCGGCGGGGCGATTCGTGCGACGAGCCCTTCAGTTTAGATATGCCGAAGTCCACCTAACCCTTGCAAGACATTTGAAGATAAATACGGACTGTCGAAGGCTTGTTACTCGATCCCGCGAAGAAACTAGTGCCTATACAGCATCTTTATCTGACTGCACAATGTCTCAGGCTGCAAGGGTATAATCAGCGTTGGTCTATCCCAGTGCGCTTCGTACGCCCGCGTACGAACCAACTGAGAATCTCACGGGCGGACGTATACCGTGTTGCAGGAGGCAGTCATCCCTAAGCAAAGATGATCTGCTTGGGGGATACATACTCCACACAAACCAGAACCGAGTATTTTTGGTATCAACGCTTATGGTATCCATATATATTTATCATTACTGGGGAGGGCCTGCGTGGAACAAGGTCCGGTACTACTGGAAAGCGCGTACGACGTCCCAGTCAGGAATACACGCTCTGCGTGTTCTTCGTAGCTATCTGGGTCGGTGCGACTACCTTGAGGAATCCACGAAGGTTCCACAAGAGGCAACAAACATCTCTGACAGTTGCGAAATTGCGAATCATGGGAAATGTACGGCGTCAAAATGACAATCCCGGCTGTGATCCAATAGCGCACTCGAATTCTCTTTGTTAGTATAGTTGTTCCATCCGACTGAAGCCTCTGCAACCAATATCTCTAACCCCCATACTCTCCACGCGCCCGTCACTGCAAAATGCTACATTATCAGCCGGCGGTGTCCCACATATGATCTCCATTCCAGGCTTATTATGCCACCCTGTTTGCTAAAACCAGGTCCCATGATTTGCCTTGGACCCCTGGAGGGGGACATTGGCCCCGCCTATGCAGGACATATCTCTGAGATCCTCCTCCGCGCACTGCGGGCAAAAGGCAAAGCGGGGCCGGGTGAGTTACATCCCAGCATACCTCACTTAAGCAGCTTTGGTCAAGTAAGTCTGGGTTCATGGCGCCAGGTCTCATTCACCAGCTACTGGAGGTCCATCAGCACGAGTCGCTGTCGTGCGTGATAAGCGCAATGAGGCGATGGTCTTCCCTTGATAACAGTCGATTTGGTGGTAATAGCTCCGAGGTGAATCTCGAGTAGTTGAGCATTTGCAGGCTTAATCGAACGATAGGTCTTTAGTGTAGGGGAATTTAGACGAACGCTACGGCCTGATTTATGCAGTTACTTGACTGAATCCGACTATTGTCAGTAGCCCAATGGTAACTAAAGATACTCGAAGTCCTTTATATAGGGTCTGGCAAGTCACCTACCTCTGTCGATTGACCATAGCATTTCCATGTGAGCTTTGTTACCAATTATTCCGCTCGTTGGGCCTTAGTATATTAACGACAAGACGAGATACCTTGGACGTCCCTCCAATGCCAAGTATCGGTTCGTAGCTTACCCGCCCCAGCCTTAGAAGTGAATCATGTTCGGCCATTATTGCAATACGAGCAAACCATTTGGATTTGCGCCAATAGAGTTCCCTATCTTGGCAAGCTGGAGGTAAAATTAGATGAGTAGGGCCGGAGCACCATGCACATAAGTCTTTGATGCTTTAGAGGTTTCAGTAATTAAAGACTGTCTAGCCTGAGGCCGAATTCGTACTCTAACTGTAGAAGACAAAGAGTCCAGTGCAAGCGCCGCGTGTATCGTGATGGAGCGCAAACTGTGTGGAACGACGTCTGGAGATCCGATACTGGTCTCAAAGTATGCCGAAACATCCTATCTGTAACGTGTATGTAGGACTAGTATCACTCCTGACTGAATGCAACGGGAGATATCGTGTTCTGATCGCCGTATCGTGCTTGATTTAGGAGATTGATTTCAATTCCCTCTACATTTCCAACATACCTTTTGATATCACTAAACGTATCTACTTGTTCCCTACACGTGTCAATTCAGTAGCT'/>

    <sequence taxon='38' value='TCAGACACAGGTCACCGGAGGCAAGATCATGCCTGCGATAAGTCGGCCTAGGGGCCGTTTTAACATCGGAGCCGGCACCAGGTTACCGGCGGGGCGATTCGTGCGACGAGCCCTTCAGTTTAGATATGCCGAAGTCCACCTAACCCTTGCAAGACATTTGAAGATAAATACGGACTGTCGAAGGATTGTTACTCAATCCCGCGAAGAAACTAGTGCCTATACAGCATCTTTATCTGATTGCACAATGTCTCAGGCTGCAAGGGCATAATCAGCGTTGGTCTATCCCAGTGCGCTTCGTACGCCCGTGTACGAACCAACTGAGAATCTCACGGGCGGACGTATACCGTGTTGCAGGAGGCAGTCATCCCTAAGCAAAGATGATCTGTTTGGGGGATACATACTCCACACAAACCAGAATCGAGTATTTTTGGTATCAACGCTTATGGTATCCATATATATTTATCATTACTGGGGAGGGCCTGCGTGGAACAAGGTCCGGTACTACTGGAAAGCGCGTACGACGTCCCAGTCAGGAATACACGCTCTGCGTGTTCTTTGTAGCTACCTGGGTCGGTGCGACTACCTTGAGGAATCCACGAAGGTTCCACAAGAGGCAACAAACATCTCTCACAGTTGCGAAATTGCGAATCATGGGAAATGTACGGCGTCAAAATGACAATCCCGGCTGTGATCCAATAGCGCACTCGAATTCTCTTTGTTAGTATAGTTGTTCCATCCGACTGAAGCCTCTGCAAGCAGTATCTCTAACCCCCATACTCTCCACGCGCCCGTCACTGCAAAATGCTACATTATCAGCCCGCGGTGTCCCACACATGATCTCCATTCCAGGCTTATTATGCCACCCTGTTTGCTAAAACCAGGTCCCGTGATTTGCCTTGGACCCCTGGAGGGGGACATTGGCCCCGCCTATGCAGGACATATCTCTGAGATCCTCCCCCGCGCACTGCGGGCAAAAGGCAAAGCGGGGCCGGGTGAGTTACATCCCAGCATACCTCACTTAAGCAGCTTCGGTCAAGTAAGTCTGGGTTCATGGCGCCAGGTCTCATTCACCAGCTACTGGAGGTCCATCAGCACGAGTCGCTGTCGTGCGTGATAAGCGCAATGAGGCGATGATCTTCCCTTGATAACAGTCGATTTGGTAGTAATAGCTCCGAGGTGAATCTCAAGTAGTTGAGCATTTGCAGGCTTAATCGAACGATAGGTCTTTAGTGTAGAGGAATTTAGAAGAACGCTACGGCCTGATTTATGCAGTTACTTGACTGAATCCGACTATTGTCAGTAGCCCAATGGTAACTAAAGATACTCGAAGTCCTCTATATAGGGTCCGGCAAGTCACCTACCTCTGTCGATTGACCATAGCATTTCCATGTGAGCTTTGTTACCAATTATTCCGCTCGTTGGGCCTTAGTATGTTAACGACAAGACGAGATACCTTGGACATCCCTCCAATGCCAAGTATCGGTTCGTAGCTTCCCCGCCCCAGCCTTAGAAGCGAATCATGTTCGGCCATTATTGCAATACGAGCAAACCATTTGGATCTGCGCCAATAGAGTTCCCTATCTTGGCAAGCTGGAGGTAAAATTAGATGAATAGGGCCGGAGCACCATGCACATAAGTCTTTGATGCTTTAGAGGTTTCAGCAATTAAAGACTGTCTAGCCTGAGGCCGAATTCGTACTCTAACTGTAGAAGACAAAGAGTCCAGTGAAAGCGCCGCGTGTATCGTGATGGAGCGCAAACTGTGTGGAACGACGCCTGGAGATCAGATACTGGTCTCAAAGTATGCCGAAACATCCTATCTGTAACGTGTATGTAGGACTGGTATCACTCCTGACTGAATGCAACGGGAGATATCGTGTTCTGATCGCCGTATTGTGCTTGATTTAGGAGATTGATTTCAATTCCCTCTACATTTCCAACATACCTTCTGATATCACCAAACGTATCTACTTGTCCCCTACACGTGTCAATTCAGTAGCT'/>

    <sequence taxon='69' value='TCAGACACAGGTCACCGGAGGCAAGATCATGCCTGCGATAAGTCGTCCTAGGGGCCGTTTTAACATCGGAGCCGGCACCAGGTTACCGGCGGGGCGATTCGTGCGACGAGCCCTTCAGTTTAGATATGCAGAAGTCCACCTAACCCTTGCAAGACATTTGAAGATAAATACGGACTGTCGAAGGATTGTTACTCAATCCCGCGAAGAAACTAGTGCCTATACAGCATCTTTATCTGACTGCACAATGTCTCAGGCTGCAAGGGTAAAATCCGCGTTGGTCTATCCCAGTGCGCTTCGTACGCCCGTATACGAACCAACTGAGAATCTCACGGGCGGACGTATACCGTGTTGCGGGAGTCAGTCATCCCTAAGCAAAGATGCTCTGTTTGGGGAATACATACTCCACACAAACCAGAATCGAGTATTTTTGGTATCAACGCTTATGGTATCCATATATATTTATCATTACTTGGGAGGGCCTGCGTGGAACAAGGTCCGGTACTACTGGAAAGCGCGTACGACGTCCCAGTGAGGAATACACGCTTTGCGTGTTCTTTGTAGCTACCTGGGTCGGTGCGAATACCTTGAGGAATCCATGAAGGTTCCACAAGAGGCAACAAACATCTCTCACAGTTGCAAAATTGCGAATCATGGGAAATGTACGGCGTCAAAATGACAATCCCGGTTGTGATCCAATAGCGCACTCGAATTCTCTTTGTTAGTATAGTTGTTCCATCCGACTGAAGCTTCTGCAAGCAGTATCTCTAACCCCCATACTCTCCACGCGCCCGTCACTGCAAAATGCTACATTATCAGCCCGCGGTGTCACACATATGATCTCCATTCCAGGCTTATTATGCCACCCTGTTTGCTAAAACCAGGTTCCGTGATTTGCCTTGGACCCCTGGAGGGGGACATTGGCCCCGCCTACGCAGGACATATCTTTGAGATCCTCCCCCGCGCACTGCGGGCAAAAGGCAAAGCGGGGCCGGGTGAGTTAAATCCCAGCATACCTCACTTAAGCAGCTTCGGTCAAGTAAGTCTGGGTTCATGGCGCCAGGTCTCATTCACCAGCTACTGGAGGTCCATCAGCACGAGTCGCTGTCGTGCGTGATAAGCGCAATGAGGCGATGGTCTTCCCTTGATAACAGTCGATTTAGTAGTAATAGCTCCGAGGTGAATCTCAAGTAGTTGAGCATTTGCAGGCTTAATCGAACGATAGGTCTCTAGTGTAGAGGAATTTAGAAGAACGCTACGGCCTGATTTATGCAGTTACTTGACTGAATCCGACTATCGTCAGTAGCCCAATGGTAACTAAAGATACTCGAAGTCCTCTATATAGGGTCCGGCAAGTCACCTACCTCTGTCGATTGACCATAGCATTTCCATGTGAGCTTTGTTACCAATTATTCCCCTCGTTGGGCCTTAGTAAGTTAACGACAAGATGAGATACCTTGGATATCCCTCCAATGCCAAGTATCGGTTCGTAGCTTACCCGCCCCAGCCTCAGAAGCGAATCATGTTCGGCCATTATTGCAATACGAGCAAACCATTTGGATCTGCGCCAGTAGAGTTCCCTATCTTGGCAAGCTGGAGGTAAAATTAGATGAGTAGGGCCGGAGCACCATGCACATAAGTCTTTGATGCTTTAGAGGTTTCAGCAATTAACGACTGTCTAGCCTGAGGCCGAATTCGTACTCTAACTGTAGAAGACAAAGAGTCCAGTGAAAGCGCCGCGTGTGTCGTGATGGAGCGCAAACTATGTGGAACGACGCCTGGAGATCAGATACTGGTCTCAAAATATGCCGAAACATCCTATCTGTAACGTGTATGTAGGACTAGTATAACTCCTAACTGAACGCAACGGGAGCTATCGTGTTCTGATCGCCGTATTGTGCTTGATTTAGGAGATTGATTTCAATTCCCTGTACATTTCCAACATACCTTCTGATATCACCAAACGTATCTACTTGTTCCCTACACGTGTCAATTCAGTAGCT'/>

    <sequence taxon='117' value='TCAGACACAGGTCACCGGAGGCAAGATCATGCCTGCGATAAGTCGTCCTAGGGGCCGTTTTAACATCGGAGCCGGCACCAGGTTACCGGCGGGGCGATTCGTGCGACGAGCCCTTCAGTTTAGATATGCAGAAGTCCACCTAACCCTTGCAAGACATTTGAAGATAAATACGGACTGTCGAAGAATTGTTACTCAATCCCGCGAAGAAACTGGTGCCTATACAGCATCTTTATCTGACTGCACAATGTCTCAGGCTGCAAGGGTACAATCCGCGTTGGTCTATCCCAGTGCGCTTCGTACGCCCGTATACGAACCAACTGAGAATCTCACGGGCGGACGTATACCGTGTTGCGGGAGGCAGTCATCCCTAAGCAAAGATGCTCTGTTTGGGGGATACATACTCCACACAAACCAGAATCGAGTATTTTTGGTATCAACGCTTATGGTATCCATATATATTTATCATTACTTGGGAGGGCCTGCGTGGAACAAGGTCCGGTACTACTGGAAAGCGCGTACGACGTCCCAGTGAGGAATACACGCTTTGCGTGTTCTTTGTAGCTACCTGGGTCGGTGCGACTACCTTGAGGAATCCATGAAGGTTCCACAAGAGGCAACAAACATCTCTCACAGTTGCAAAATTGGGAATCATGGGAAATGTACGGCGTCAAAATGACAATCCCGGCTGTGATCCAATAGCGCACTCGAATTCTCTTTGTTAGTATAGTTGTTCCATCCGACTGAAGCTTCTGCAAGCAGTATCTCTAACCCCCATACTCTCCACGCGCCCGTCACTGCAAAATGCTACATTATCAGCCCGCGGTGTCACACATATGATCTCCATTCCAGGCTTATTATGCCACCCTGTTTGCTAAAACCAGGTCCCGTGATTTGCCTTGGACCCCTGGAGGGGGACATTGGCCCCGCCTATGCAGGACATATCTTTGAGGTCCTCTCCCGCGCACTGCGGGCAAAAGGCAAAGCGGAGCCGGGTGAGTTAAATCCCAGCATACCTCACTTAAACAGCTTCGGTCAAGTAAGTCTAGGTTCATGGCGCCAGGTCTCATTCGCCAGCTACTGGAGGTCCATCAGCACGAGTCGCTGTCGTGCGTGATAAGCGCAATGAGGCGATGGTCTTCCCTTGATAACAGTCGATTCGGTAGTAATAGCTCCGAGGTGAATCTCAAGTAGTTGAGCATTTGCAGGCTTAATCGAACGATAGGTCTCTAGTGTAGAGGAATTTAGAAGAACGCTACGGCCTGATTTATGCAGTTACTTGACTGAATCCGACTATTGTCAGTAGCCCAATGGTAACTAAAGATACTCGAAGTCCTCTATATAGGGTCCGGCAAGTCACCTACCTCTGTCGATTGACCATAGCATTTCCATGTGAGCTTTGTTACCAATTATTCCCCTCGTTGGGCCTTAGTAAGTTAACGACAAGATAAGATACCTTGGATATCCCTCCAATGCCAAGTATCGGTTCGTAGCTTACCCGCCCCAGCCTTAGAAGCGAATCATGTTCGGCCATTATTGCAATACGAGCAAACCATTTGGATCTGCGCCAGTAGAGTTCCCTATCTTGGCAAGCTGGAGGTAAAATTAGATGAGTAGGGCCGGAGCACCATGCACATAAGTCTTTGATGCTTTAGAGGTTTCAGCAATTAAAGACTGTCTAGCCTGAGGCCGAATTCGTACTCTAACTGTAGAAGACAAAGAGTCTAGTGACAGCGCCGCGTGTATCGTGATGGAGCGCAAACTGTGTGGAACGACGCCTGGAGATCAGATACTGGTCTCAAAGTATGCCGAAACATCCTATCTGTAACGTGTATGTAGGACTAGTATAACTCCTAACTGAACGCAACGGGAGATATCGTGTTCTGATCGCCGTATTGTGCTTGATTTAGGAGATTGATTTCAATTCCCTGTACATTTCCAACATACCTTCTGATATCACCAAACGTATCTACTTGTTCCCTACACGTGTCAATTCAGTAGCT'/>

    <sequence taxon='188' value='TCAGACACAGGTCACCGGAGGCAAGATCATGCCTGCGATAAGTCGTCCTAGGGGCCGTTTTAACATCGGAGCCGGCACCAGGTTACCGGCGGGGCGATTCGTGCGACGAGCCCTTCAGTTTAGATATGCAGAAGTCCACCTAACCCTTGCAAGACATTTGAAGATAAATACGGACTGTCGAAGAATTGTTACTCAATCCCGCGAAGAAAGTGGTGCCTATACAGCATCTTTATCTGACTGCACAATGTCTCAGGCTGCAAGGGTACAATCCGCGTTGGTCTATCCCAGTGCGCTTCGTACGCCCGTATACGAACCAACTGAGAATCTCACGGGCGGACGTATACCGTGTTGCGGGAGGCAGTCATCCCTAAGCAAAGATGCTCTGTTTGGGGGATACATACTCCACACAAACCAGAATCGAGTATCTTTGGTATCAACGCTTATGGTATCCATATATATTTATCATTACTTGGGAGGGCCTGCGTGGAACAAGGTCCGGTACTACTGGAAAGCGCGTACGACGTCCCAGTGAGGAATACACGCTTTGCGTGTTCTTTGTAGCTACCTGGGTCGGTGCGACTACCTTGAGGAATCCATGAAGGTTCCACAAGAGGCAACAAACATCTCTCACAGTTGCAAAATTGGGAATCATGGGAAATGTACGGCGTCAAAATGACAATCCCGGCTGTGATCCAATAGCGCACTCGAATTCTCTTTGTTAGTATAGTTGTTCCATCCGACTGAAGCTTCTGCAAGCAGTATCTCTAACCCCCATACTCTCCACGCGCCCGTCACTGCAAAATGCTACATTATCAGCCCGCGGTGTCACACATATGATCTCCATTCCAGGCTTATTATGCCACCCTGTTTGCTAAAACCAGGTCCCGTGATCTGCCTTGGACCCCTGGAGGGGGACATTGGCCCCGCCTATGCAGGACATATCTTTGAGGTCCTCTCCCGCGCACTGCGGGCAAAAGGCAAAGCGGAGCCGGGTGAGTTAAATCCCAGCATACCTCACTTAAACAGCTTCGGTCAAGTAAGTCTAGGTTCATGGCGCCAGGTCTCATTCGCCAGCTACTGGAGGTCCATCAGCACGAGTCGCTGTCGTGCGTGATAAGCGCAATGAGGCGATGGTCTTCCCTTGATAACAGTCGATTCGGTAGTAATAGCTCCGAGGTGAATCTCAAGTAGTTGAGCATTTGCAGGCTTAATCGAACGATAGGTCTCTAGTGTAGAGGAATTTAGAAGAACGCTACGGCCTGATTTATGCAGTTACTTGACTGAATCCGACTATTGTCAGTAGCCCAATGGTAACTAAAGATACTCGAAGTCCTCTATATAGGGTCCGGCAAGTCACCTACCTCTGTCGATTGACCATAGCATTTCCATGTGAGCTTTGTTACCAATTATTCCCCTCGTTGGGCCTTAGTAAGTTAACGACAAGATAAGATACCTTGGATATCCCTCCAATGCCAAGTATCGGTTCGTAGCTTACCCGCCCCAGCCTTAGAAGCGAATCATGTTCGGCCATTATTGCAATACGAGCAAACCATTTGGATCTGCGCCAGTAGAGTTCCCTATCTTGGCAAGCTGGAGGTAAAATTAGATGAGTAGGGCCGGAGCACCATGCACATAAGTCTTTGATGCTTTAGAGGTTTCAGCAATTAAAGACTGTCTAGCCTGAGGCCGAATTCGTACTCTAACTGTAGAAGACAAAGAGTCTAGTGACAGCGCCGCGTGTATCGTGATGGAGCGCAAACTGTGTGGAACGACGCCTGGAGATCAGATACTGGTCTCAAAGTATGCCGAAACATCCTATCTGTAACGTGTATGTAGGACTAGTATAACTCCTAACTGAACGCAACGGGAGATATCGTGTTCTGATCGCCGTATTGTGCTTGATTTAGGAGATTGATTTCAATTCCCTGTACATTTCCAACATACCTTCTGATATCACCAAACGTATCTACTTGTTCCCTACACGTGTCAATTCAGTAGCT'/>

    <sequence taxon='208' value='TCAGACACAGGTCACCGGAGGCAAGATCATGCCTGCGATAAGTCGTCCTAGGGGCCGTTTTAACATCGGAGCCGGCACCAGGTTACCGGCGGGGCGATTCGTGCGACGAGCCCTTCAGTTTAGATATGCAGAAGTCCACCTAACCCTTGCAAGACATTTGAAGATAAATACGGACTGTCGAAGAATTGTTACTCAATCCCGCGAAGAAAGTGGTGCCTATACAGCATCTTTATCTGACTGCACAATGTCTCAGGCTGCAAGGGTACAATCCGCGTTGGTCTATCCCAGTGCGCTTCGTACGCCCGTATACGAACCAACTGAGAATCTCACGGGCGGACGTATACCGTGTTGCGGGAGGCAGTCATCCCTAAGCAAAGATGCTCTGTTTGGGGGATACATACTCCACACAAACCAGAATCGAGTATCTTTGGTATCAACGCTTATGGTATCCATATATATTTATCATTACTTGGGAGGGCCTGCGTGGAACAAGGTCCGGTACTACTGGAAAGCGCGTACGACGTCCCAGTGAGGAATACACGCTTTGCGTGTTCTTTGTAGCTACCTGGGTCGGTGCGACTACCTTGAGGAATCCATGAAGGTTCCACAAGAGGCAACAAACATCTCTCACAGTTGCAAAATTGGGAATCATGGGAAATGTACGGCGTCAAAATGACAATCCCAGCTGTGATCCAATAGCGCACTCGAATTCTCTTTGTTAGTATAGTTGTTCCATCCGACTGAAGCTTCTGCAAGCAGTATCTCTAACCCCCATACTCTCCACGCGCCCGTCACTGCAAAATGCTACATTATCAGCCCGCGGTGTCACACATATGATCTCCATTCCAGGCTTATTATGCCACCCTGTTTGCTAAAACCAGGTCCCGTGATCTGCCTTGGACCCCTGGAGGGGGACATTGGCCCCGCCTATGCAGGACATATCTTTGAGGTCCTCTCCCGCGCACTGCGGGCAAAAGGCAAAGCGGAGCCGGGTGAGTTAAATCCCAGCATACCTCACTTAAACAGCTTCGGTCAAGTAAGTCTAGGTTCATGGCGCCAGGTCTCATTCGCCAGCTACTGGAGGTCCATCAGCACGAGTCGCTGTCGTGCGTGATAAGCGCAATGAGGCGATGGTCTTCCCTTGATAACAGTCGATTCGGTAGTAATAGCTCCGAGGTGAATCTCAAGTAGTTGAGCATTTGCAGGCTTAATCGAACGATAGGTCTCTAGTGTAGAGGAATTTAGAAGAACGCTACGGCCTGATTTATGCAGTTACTTGACTGAATCCGACTATTGTCAGTAGCCCAATGGTAACTAAAGATACTCGAAGTCCTCTATATAGGGTCCGGCAAGTCACCTACCTCTGTCGATTGACCATAGCATTTCCATGTGAGCTTTGTTACCAATTATTCCCCTCGTTGGGCCTTAGTAAGTTAACGACAAGATAAGATACCTTGGATATCCCTCCAATGCCAAGTATGGGTTCGTAGCTTACCCGCCCCAGCCTTAGAAGCGAATCATGTTCGGCCATTATTGCAATACGAGCAAACCATTTGGATCTGCGCCAGTAGAGTTCCCTATCTTGGCAAGCTGGAGGTAAAATTAGATGAGTAGGGCCGGAGCACCATGCACATAAGTCTTTGATGCTTTAGAGGTTTCAGCAATTAAAGACTGTCTAGCCTGAGGCCGAATTCGTACTCTAGCTGTAGAAGACAAAGAGTCTAGTGACAGCGCCGCGTGTATCGTGATGGAGCGCAAACTGTGTGGAACGACGCCTGGAGATCAGATACTGGTCTCAAAGTATGCCGAAACATCCTATCTGTAACGTGTATGTAGGACTAGTATAACTCCTAACTGAACGCAACGGGAGATATCGTGTTCTGATCGCCGTATTGTGCTTGATTTAGGAGATTGATTTCAATTCCCTGTACATTTCCAACATACCTTCTGATATCACCAAACGTATCTACTTGTTCCCTACACGTGTCAATTCAGTAGCT'/>

    <sequence taxon='183' value='TCAGACACAGGTCACCGGAGGCAAGATCATGCCTGCGATAAGTCGTCCTAGGGGCCGTTTTAACATCGGAGCCGGCACCAAGTTACCGGCGGGGCGATTCGCGCGACGAGCCCTTCAGTTTAGATATGCAGAAGTCCACCTAACCCTTGCAAGACATTTGAAGATAAATACGGACTGTCGAAGGATTGTTACTCAATCCCGCGAAGAAACTGGTGCCTATACAGCATCTTTATCTGACTGCACAATGTCTCAGGCTGCAAGGGTACAATCCGCGTTGGTCTATCCCAGTGCGCTTCGTACGCCCGTATACGAACCAACTGAGAATCTCACGGGCGGACGTATACCGTGTTGCGGGAGGCAGTCATACCTAAGCAAAGATGCTCTGTTTGGGGGATACATACTCCACACAAACCAGAATCGAGTATTTTTGGTATCAACGCTTATGGTATCCATATATATTTATCATTACTTGGGAGGGCCTGCGTGGAACAAGGTCCGGTACTACTGGAAAGCGCGTACGACGTCCCAGTGAGGAATACACGCTTTGCGTGTTCTTTGTAGCTACCTGGGTCGGTGCGACTACCTTGAGGAATCCATGAAGGTTCCACAAGAGGCAACAAACATCTCTCACAGTTGCAAAATTGCGAATCATGGGAAATGTACGGCGTCAAAATGACAATCCCGGCTGTGATCCAATAGCGCACTCGAATTCTCTTTGTTAGTATAGTTGTTCCATCCGACTGAAGCTTCTGCAAGCAGTATCTCTAACCCCCATACTCTCCACGCGCCCGTCACTGCAAAATGCTACATTATCAGCCCGCGGTGTCACACATATGATCTCCATTCCAGGCTTATTATGTCACCCTGTTTGCTAAAACCAGGTCCCGTGATTTGCCTTGGACCCCTGGAGGGGGACATTGGCCCCGCCTATGCAGGACATATCTTTGAGGTCCTCTCCCGCGCACTGCGGGCAAAAGGCAGAGCGGGGCCGGGTGAGTTAAATCCCAGCATACCTCACTTAAACAGCTTCGGTCAAGTAAGTCTGGGTTCATGGCGCCAGGTCTCATTCACCAGCTACTGGAGGTCCATCAGCACGAGTCGCTGTCGTGCGTGATAAGCGCAATGAGGCGATGGTCTTCCCTTGATAACAGTCGATTTGGTAGTAATAGCTCCGAGGTGAATCTCAAGTAGTTGAGCATTTGCAGGCTTAATCGAACGATAGGTCTCTAGTGTAGAGGAATTTAGAAGAACGCTACGGCCTGATTTATGCAGTTACTTGACTGAATCCGACTATTGTCAGTAGCCCAATGGTAACTAAAGATACTCGAAGTCCTCTATATAGGGTCCGGCAGGTCACCTACCTCTGTCGATTGACCATAGCATTTCCATGCGAGCTTTGTTACCAATTATTCTCTTCGTTGGGCCTTAGTAAGTTAACGACAAGATGAGATACCTTGGATATCCCTCCAATGCCAAGTATCGGTTCGTAGCTTACCCGCCCCAGCCTTAGAAGCGAATCATGTTCGGCCATTATTGCAATACGAGCAAACCATTTGGATCTGCGCCAGTAGAGTTCCCTATCTTGGCAAGCTGGAGGTAAAATTAGATGAGTAGGGCCGGAGCACCATGCACATAAGTCTTTGATGCTTTAGAGGTTTCAGCAATTAAAGACTGTCTAGCCTGAGGCCGAATTCGTACTCTAACTGTAGAAGACAAAGAGTCTAGTGACAGCGCCGCGTGTATCGTGATGGAGCGCAAACTGTGTGGAACGACGCCTGGAGATCAGATACTGGTCTCAAAGTATGCCGAAACATCCTATCTGTAACGTGTATGTAGGACTAGTATAACTCCTAACTGAACGCAACGGGAGATATCGTGTTCTGATCGCCGTATTGTGCTTGATTTAGGAGATTGATTTCAATTCCCTGTACATTTCCAACATACCTTCTGATATCACCAAACGTATCTACTTGTTCCCTACACGTGTCAATTCAGTAGCT'/>

    <sequence taxon='87' value='TCAGACACAGGTCACCGGAGGCAAGATCATGCCTGCGATAAGTCGTCCTAGGGGCCGTCTTAACATCGGAGCCGGCACCAGGTTACCGGCGGGGCGATTCGTGCGACGAGCCCTTCAGTTTAGATATGCAGAAGTCCACCTAACCCTTGCAAGACATTTGAAGATAAATACGGACTGTCGGAGGATTGTTACTCAATCCCGCGAAGAAACTAGTGCCTATACAGCATCTTTATCTGACTGCACAATGTCTCAGGCTGCAAGGGCACAATCCGCGTTGGTCTATCCCAGTGCGCTTCGTACGCCCGTATACGAACCAACTGAGAATCTCACGGGCGGACGTATACCGTGTTGCGGGAGGCAGTCATCCCTAAGCAAAGATGCTCTGTTTGGGGGATACATACTCCACACAAACCAGAATCGAGTATTTTTGGTATCAACGCTTATGGTATCCATATATATTTATCATTACTTGGGAGGGCCTGCGTGGAACAAGGTCCGGTACTACTGGAGAGCGCGTACGACGTCCCAGTGAGGAATACACGCTTTGCGTGTTCTTTGTAGCTACCTGGGTCGGTGCGACTACCTTGAGGAATCCATGAAGGTTCCACAAGAGGCAACAAACATCTCTCACAGTTGCGAAATTGCGAATCATGGGAAATGTACGGCGTCAAAATGACAATCCCGGCTGTGATCCAATAGCGCACTCGAATTCTCTTTGTTAGTATAGTTGTTCCATCCGACTGAAGCTTCTGCAAGCAGTATCTCTAACCCCCATACTCTCCACGCGCCCGTCACTGCAAAATGCTACATTATCAGCCCGCGGTGTCACACATATGATCTCCATTCCAGGCTTATTATGCCACCCTGTTTGCTAAAAACAGGTCCCGTGATTTGCCTTGGACCCCTGGAGGGGGACATTGGCCCCGCCTATGCAGGACATATCTTTGAGATCCTCCCCCGCGCACTGCGCGCAGAAGGCAAAGCGGGGCCGGGTGAGTTAAATCCCAGCATACCTCACTTAAGCAGCTTCGGTCAAGTAAGTCTGGGTTCATGGCGCCAGGTCTCATTCACCAGCTACTGGAGGTCCATCAGCACGAGTCGCTGTCGTGTGTGATAAGCGCAATGAGGCGATGGTCTTCCCTTGATAACAGTCGATTTGGTAGTAATAGCTCCGAGGTGAATCTCACGTAGTTGAGCATTTGCAGGCTCAATCGAACGATAGGTCTCTAGTGTAGAGGAATTTAGAAGAACGCTACGGCCTGATTTATGCAGTTACTTGACTGAATCCGACTATTGTCAGTAGCCCAATGGTAACTAAAGATACTCGAAGTCCTCTATATAGGGTCCGGCAAGTCACCTACCTCTGTCGATTGACCATAGCATTTCCATGTGAGCTTTGTTACCAATTATTCCCCTCGTTGGGCCTTAGTAAGTTAACGACAAGATGAGATACCTTGGACATCCCTCCAATGCCAAGTATCGGTTCGTAGCTTACCCGCCCCAGCCTTAGAAGCGAATCATGTTCGGCCATTATTGCAATACGAGCAAACCATTTGGATCTGCGCCAGTAGAGTTCCCTATCTTGGCAAGCTGGAGGTAAAATTAGATGAGTAGGGCCGGAGCACCATGCACATAAGTCTTTGATGCTTTAGAGGTTTCAGCAATTAAAGACTGTCTAGCCTGAGGCCGAATTCGTACTCTAACTGTAGAAGACAAAGAGTCCCGTGAAAGCGCCGCGTGTATCGTGATGGAGCGCAAACTGTGTGGAACGACGCCTGGAGATCAGATACTGGTCTCAAAGTATGCCGAAACATCCTATCTGTAACGTGTATGTAGGACTAGTATAACTCCTAACTGAACGCAACGGGAGATATCGTGTTCTGATCGCCGTATTGTGCTTGATTTAGGAGATTGATTTCAATTCCCTGTACATTTCCAACATACCTTCTGATATCACCAAACGTATCTACTTGTTCCCTACACGTGTCAATTCAGTAGCT'/>

    <sequence taxon='152' value='TCAGACACAGGTCACCGGAGGCAAGATCATGCCTGCGATAAGTCGTCCTAGGGGCCGTCTTAACATCGGAGCCGGCACCAGGTTACCGGCGTGGCGATTCGTGCGACGAGCCCTTCAGTTTAGATATGCAGAAGTCCACCTAACCCTTGCAAGACATTTGAAGATAAATACGGACTGTCGGAGGATTGTTACTCAATCCCGAGAAGAAACTAGTGCCTATACAGCATCTTTATCTGACCGCACAATGTCTCAGGCTGCAAGGGTACAATCCGCGTTGGTCTATCCCAGTGCGCTTCGTACGCCCGTATACGAACCAACTGAGAATCTCACGGGCGGACGTATACCGTGTTGCGGGAGGCAGTCATCTCTAAGCAAAGATGCTCTGTTTGGGGGATATATACTCCACACAAACCAGAATCGAGTATTTTTGGTATCAACGCTTATGGTATCCATATATATTTATCATTACTTGGGAGGGCCTGCGTGGAACAAGGTCCGGTACTACTGGAGAGCGCGTACGACGTCCCAGTGAGGAATACACGCTTTGCGTGTTCTTTGTAGCTACCTGGGTCGGTGCGACTACCTTGAGGAATCCATGAAGGTTCCACAAGAGGCAACAAACATCTCTCACAGTTGCGAAATTGCGAATCATGGGAAATGTACGGCGTCAAAATGACAATCCCGGCTGTGATCCAATAGCGCACTCGAATTCTCTTTGTTAGTATAGTTATTCCATCCGACTGAAGCTTCTGCAAGCAGTATCTCTAACCCCCATACTCTCCACGCGCCCGTCACCGCAAAATGCTACATTATCAGCCCGCGGTGTCACACATATGATCTCCATTCCAGGCTTATTATGCCACCCTGTTTGCTAAAAACAGGTCCCGTGATTTGCCTTGGACCCCTGGAGGGGGACATTGGCCCCGCCTATGCAGGACATATCTTTGAGATCCTACCCCGCGCACTGCGGGCAGAGGGCAAAGCGGGGCCGGGTGAGTTAAATCCCAGCATACCTCACTTAAGCAGCTTCGGTCAAGTAGGTCTGGGTTCATGGCGCCAGGTCTCATTCACCAGCTACTGGAGGTCCATCAGCACGAGTCGCTGTCGTGTGTGATAAGCGCAATGAGGCGATGGTCTTCCCTTGATAACAGTCGATTTGGTAGTAATAGCTCCGAGGTGAATCTCACGTAGTTGAGCATTTGCAGGCTCAATCGAACGATGGGTCTCTAGTGTAGAGGAATTTAGAAGAACGCTACGGCCTGATTTATGCAGTTACTTGACTGAATCCGACTATTGTCAGTAGACCAATGGTAACTAAAGATACTCGAAGTCCTCTATATAGGGTCCGGAAAGTCACCTACCTCTGTCGATTGACCATAGCATTTCCATGTGAGCTTTGTTACCAATTATTCCCCTCGTTGGGCCTTAGTAAGTTAACGACAAGATGAGATACCTTGGACAGCCCTCCAATGCCAAGTATCGGTTCGTAGCTTACCCGCCCCAGCCTTAGAAGCGAATCATGTTCGGCCATTATTGCAATACGAGCAAACCATTTGGATCTGCGCCAGTAGAGTTCCCTATCTTGGCAAGCTGGAGGTAAAATTAGATGAGTAGGGCCGGAGCACCATGCACATAAGTCTTTGATGCTTTAGAGGTTTCAGCAATTAAAGACTGTCTAGCCTGAGGCCGAATTCGTACTCTAACTGTAGAAGACAAAGAGTCCAGTGAAAGCGCCGCGTGTATCGTGATGGAGCGCAAACTGTGTGGAACGACGCCTGGAGATCAGATACTGGTCTCAAAGTATGCCGAAACATCCTATCTGTAACGTGTATGTAGGACTAGTATAACTCCTAACTGAACGCAACGGGAGATATCGTGTTCTGATCGCCGTATTGTGCTTGATTTAGGAGATTGATTTCAATTCCCTGTACATTTCCAACATACCTTCTGATATCACCAAACGTATCTACTTGTTCCCTACACGTGTCAATTCAGTAGCT'/>

    <sequence taxon='165' value='TCAGACACAGGTCACCGGAGGCAAGATCATGCCTGCGATAAGTCGTCCTAGGGGCCGTCTTAACATCGGAGCCGGCACCAGGTTACCGGCGGGGCGATTCGTGCGACGAGCCCTTCAGTTTAGATATGCAGAAGTCCACCTAACCCTTGCAAGACATTTGAAGATAAATACGGACTGTCGGAGGATTGTTACTCAATCCCGAGAAGAAACTAGTGCCTATACAGCATCTTTATCTGACTGCACAATGTCTCAGGCTGCAAGGGTGCAATCCGCGTTGGTCTATCCCAGTGCGCTTCGTACGCCCGTATACGAACCAACTGAGAATCTCACGGGCGGACGTATACCGTGTTGCGGGAGGCAGTCATCCCTAAGCAAAGATGCTCTGTTTGGGGGATACATACTCCACACAAACCAGAATCGAGTATTTTTGGTATCAACGCTTATGGTATCCATATATATTTATCATTACTTGGGAGGGCCTGCGTGGAACAAGGTCCGGTACTACTGGAGAGCGCGTACGACGTCCCAGTGAGGAATACACGCTTTGCGTGTTCTTTGTAGCTACCTGGGTCGGTGCGACTACCTTGAGGAATCCATGAAGGTTCCACAAGAGGCAACAAACATCTCTCACAGTTGCGAAATTGCGAATCATGGGAAATGTACGGCGTCAAAATGACAATCCCGGCTGTGATCCAATAGCGCACTCGAATTCTCTTTGTTAGTATAGTTGTTCCATCCGACTGAAGCTTCTGCAAGCAGTATCTCTAACCCCCATACTCTCCACGCGCCCGTCACCGCAAAATGCTACATTATCAGCCCGCGGTGTCACACATATGATCTCCATTCCAGGCTTATTATGCCACCCTGTTTGCTAAAAACAGGTCCCGTGATTTGCCTTGGACCCCTGGAGGGGGACATTGGCCCCGCCTATGCAGGACATATCTTTGAGATCCTACCCCGCGCACTGCGGGCAGAGGGCAAAGCGGGGCCGGGTGAGTTAAATCCCAGCATACCTCACTTAAGCAGCTTCGGTCAAGTAAGTCTGGGTTCATGGCGCCAGGTCTCATTCACCAGCTACTGGAGGTCCATCAGCACGAGTCGCTGTCGTGTGTGATAAGCGCAATGAGGCGATGGTCTTCCCTTGATAACAGTCGATTTGGTAGTAATAGCTCCGAGGTGAATCTCACGTAGTTGAGCATTTGCAGGCTCAATCGAACGATGGGTCTCTAGTGTAGAGGAATTTAGAAGAACGCTACGGCCTGATTTATGCAGTTACTTGACTGAATCCGACTATTGTCAGTAGACCAATGGTAACTAAAGATACTCGAAGTCCTCTATATAGGGTCCGGCAAGTCACCTACCTCTGTCGATTGACCATAGCATTTCCATGTGAGCTTTGTTACCAATTATTCCCCTCGTTGGGCCTTAGTAAGTTAACGACAAGATGAGATACCTTGGACAGCCCTCCAATGCCAAGTATCGGTTCGTAGCTTACCCGCCCCAGCCTTAGAAGCGAATCATGTTCGGCCATTATTGCAATACGAGCAAACCATTTGGATCTGCGCCAGTAGAGTTCCCTATCTTGGCAAGCTGGAGGTAAAATTAGATGAGTAGGGCCGGAGCACCATGCACATAAGTCTTTGATGCTTTAGAGGTTTCAGCAATTAAAGACTGTCTAGCCTGAGGCCGAATTCGTACTCTAACTGTAGAAGACAAAGAGTCCAGTGAAAGCGCCGCGTGTATCGTGATGGAGCGCAAACTGTGTGGAACGACGCCTGGAGATCAGATACTGGTCTCAAAGTATGCCGAAACATCCTATCTGTAACGTGTATGTAGGACTAGTATAACTCCTAACTGAACGCAACGGGAGATATCGTGTTCTGATCGCCGTATTGTGCTTGATTTAGGAGATTGATTTCAATTCCCTGTACATTTCCAACATACCTTCTGATATCACCAAACGTATCTACTTGTTCCCTACACGTGTCAATTCAGTAGCT'/>

    <sequence taxon='179' value='TCAGACACAGGTCACTGGAGGCAAGATCATGCCTGCGATAAGTCGTCCTAGGGGCCGCCTTAACATCGGAGCCGGCACCAGGTTACCGGCGGGGCGATTCGTGCGACGAGCCCTTCAGTTTAGATATGCAGAAGTCCACCTAACCCTTGCAAGACATTTGAAGATAAATACGGACTGTCGGAGGATTGTTACTCAATCCCGAGAAGAAACTAGTGCCTATACAGCATCTTTATCTGACTGCACAATGTCTCAGGCTGCAAGGGTGCAATCCGCGTTGGTCTATCCCAGTGCGCTTCGTACGCCCGTATACGAACCAACTGAGAATCTCACGGGCGGACGTATACCGTGTTGCGGGAGGCAGTCATCCCTAAGCAAAGATGCTCTGTTTGGGGGATACATACTCCACACAAACCAGAATCGAGTATTTTTGGTATCAACGCTTATGGTATCCATATATATTTATCATTACTTGGGAGGGCCTGCGTGGAACAAGGTCCGGTACTACTGGAGAGCGCGTACGACGTCCCAGTGAGGAATACACGCTTTGCGTGTTCTTTGTAGCTACCTGGGTCGGTGCGACTACCTTGAGGAATCCATGAAGGTTCCACAAGAGGCAACAAACATCTCTCACAGTTGCGAAATTGCGAATCATGGGAAATGTACGGCGTCAAAATGACAATCCCGGCTGTGATCCAATAGCGCACTCGAATTCTCTTTGTTAGTATAGTTGTTCCATCCGACTGAAGCTTCTGCAAGCAGTATCTCTAACCCCCATACTCTCCACGCGCCCGTCACCGCAAAATGCTACATTATCAGCCCGCGGTGTCACACATATGATCTCCATTCCAGGCTTATTATGCCACCCTGTTTGCTAAAAACAGGTCCCGTGATTTGCCTTGGACCCCTGGAGGGGGACATTGGCCCCGCCTATGCAGGACATATCTTTGAGATCCTACCCCGCGCACTGCGGGCAGAGGGCAAAGCGGGGCCGGGTGAGTTAAATCCCAGCATACCTCACTTAAGCAGCTTCGGTCAAGTAAGTCTGGGTTCATGGCGCCAGGTCTCATTCACCAGCTACTGGAGGTCCATCAGCACGAGTCGCTGTCGTGTGTGATAAGCGCAATGAGGCGATGGTCTTCCCTTGATAACAGTCGATTTGGTAGTAATAGCTCCGAGGTGAATCTCACGTAGTTGAGCATTTGCAGGCTCAATCGAACGATGGGTCTCTAGTGTAGAGGAATTTAGAAGAACGCTACGGCCTGATTTATGCAGTTACTTGACTGAATCCGACTATTGTCAGTAGACCAATGGTAACTAAAGATACTCGAAGTCCTCTATATAGGGTCCGGCAAGTCACCTACCTCTGTCGATTGACCATAGCATTTCCATGTGAGCTTTGTTGCCAATTATTCCCCTCGTTGGGCCTTAGTAAGTTAACGACAAGATGAGATACCTTGGACAGCCCTCCAATGCCAAGTATCGGTTCGTAGCTTACCCGCCCCAGCCTTAGAAGCGAATCATGTTCGGCCATTATTGCAATACGAGCAAACCATTTGGATCTGCGCCAGTAGAGTTGCCTATCTTGGCAAGCTGGAGGTAAAATTAGATGAGTAGGGCCGGAGCACCATGCACATAAGTCTTTGATGCTTTAGAGGTTTCAGCAATTAAAGACTGTCTAGCCTGAGGCCGAATTCGTACTCTAACTGTAGAAGACAAAGAGTCCAGTGAAAGCGCCGCGTGTATCGTGATGGAGCGCAAACTGTGTGGAACGACGCCTGGAGATCAGATACTGGTCTCAAAGTATGCCGAAACATCCTATCTGTAACGTGTATGTAGGACTAGTATAACTCCTAACTGAACGCAACGGGAGATATCGTGTTCTGATCGCCGTATTGTGCTTGATTTAGGAGATTGATTTCAATTCCCTGTACATTTCCAACATACCTTCTGATATCACCAAACGTATCTACTTGTTCCCTACACGTGTCAATTCAGTAGCT'/>

    <sequence taxon='21' value='TCAGACACAGGTCACCGGAGGGAAGATCATGCCTGCGATAAGTCGGCCTAGGAGCCGTTTTAACATCGGAGCCGGTACCAGGTGACCGGCGGGGCGATTCGTGCGACGAGCCCTTCAGTTTAGATATGCAGAAGTCCACCTAACCCTTGCTAGACATTTGAAGATAAATACGGACTGTCGAAGGATTGTTACTCAATCCCGCGAAGAAACTAGTGCCTATACGGCATCTTTATCTGACTGCACAATGTCTCAGGCTGCAAGGGTATAATCAGCGTTGGTCTATCCCAGTGCGCTTCGTACGCCCGTGTACGAACCAACTGAGAATCTCACGGGCGGACGTATACCGTGTTGCGGGAGGCAGTCATCCCTAAGCAAAGATGATCTGTTTGGGGGATACATACTCCACACAAACCAGAATCGAGTATTTTTGGTATCAACGCTTATGGTATCCATATATATTTATCATTACTGGGGAGGGCCTGCGTGGAACAAGGTCCGGTACTACTGGAAAGCGCGTACGACGTCCCAGTCAGGAATACACGCCCTGCGTGTTCTTTGTAGCTACCTGGGTCGGTGCGACTACCTTGAGGAATCCACGAAGGTTCCACAAGAGGCAACAAACATCTCTCACAGTTGCGAAATTGCGAATCATGGGAAATGTACGGCGTCAAGATGACAATCCCGGCTGTGATCCAATAGCGCACTCGAATTCTCTTTGTTAGTATAGTTGTTCCATCCGACTGAAGCCTCTGCAAGCAGTATCTCTAACCCCCATACTCTCCACGCGCCCGTCACTGCAAAATGCTACATTATCAGCCCGCGGTGTCCCACATATGATCTCCATTCCAGGCTTATTATGCCACCCTGTTTGCTAAAACCAGGTCCCGTGATTTGCCTTGGACCCCTGGAGGGGGACATTGGCCCCGCCTATGCAGGACATATCTCTGAGATCCTCCCCCGCGCACTGCGGGCAAAAGGCAAAGCGGGGCCGGGTGAGTTACATCCCAGCATACCTCACTTAAGCAGCTTCGGTCAAGTAAGTCTGGGTTCATGGCGCCAGGTCTCATTCACCAGCTACTGGAGGTCCATCAGCACGAGTCGCTGTCGTGCGTGATAAGCGCAATGAGGCGATGGTCTTCCCTTGATAACAGTCGATTTGGTAGTAATAGCTCCGGGGTGAATCTCAAGTAGTTGAGCATTTGCAGGCTTAATCGAACGATAGGTCTTTAGTGTAGAGGAATTTAGAAGAACGCTACGGCCTGATTTATGCAGTTACTTGACTGAATCCGACTATTGTCAGTAGCCCAATGGTAACTAAAGATACTCGAAGTCCTCTATATAGGGTCCGGCAAGTCACCTAACTCTGTCGATTGACCATAGCATTTCCATGTGAGCTTTGTTACCAATTATTCCCCTCGTTGGGCCTTAGTATGTTAACGACAAGACGAGATACCTTGGACATCCCTCCAATGCCAAGTATCGGTTCGTAGCTTACCCGCCCCAGCCTTAGAAGCGAATCATGTTCGGCCATTATTGCAATACGAGCAAACCATTTGGATCCGCGCCAATAGAGTTCCCTATCTTGGCAAGCTGGAGGTAAAATTAGATGAGTAGGGCCGGAGCACCATGCACCTAAGTCTTTGATGCTTTAGAGGTTTCAGCAATTAAAGACTGTCTAGCCTGAGGTCGAATTCGTACTCTAACTGTAGAAGACAAAGAGTCCAGTGAAAGCGCCGCGTGTATCATGATGGAGCGCAAACTGTGTGGAACGACGCCTGGAGATCAGATACTGGTCTCAAAGTATGCCGAAACATCCTATCTGTAACGTGTATGTAGGACTAGTATAACTCCTGACTGAATGCAACGGGAGATATCGTGTTCTGATGGCCGTATTGTGCTTGATTTAGGAGATTGATTTCAATTCCCTCTACATTTCCAACATACCTTCTGATATCACCAAACGTATCTACTTGTTCCCTACACGTGTCAATTCAGTAGCT'/>

    <sequence taxon='44' value='TCAGACACAGGTCACCGGAGGGAAGATCATGCCTGCGATAAGTCGGCCTAGGGGCCGTTTTAACATCGGAGCCGGTACCAGGTTACCGGCGGGGCGATTCGTGCGACGAGCCCTTCAGTTTAGATATGCAGAAGTCCACCTAACCCTTGCTAGACATTTGAAGATAAATACGGACTGTCGAAGGATTGTTACTCAATCCCGCGAAGAAACTAGTGCCTATACAGCATCTTTATCTGACTGCACAATGTCTCAGGCTGCAAGGGTATAATCAGCGTTGGTCTATCCCAGTGCGCTTCGTACGCCCGTGTACGAACCAACTGAGAATCTCACGGGCGGACGTATACCGTGTTGCGGGAGGCAGTCATCCCTAAGCAAAGATGATCTGTTTGGGGGATACATACTCCACACAAACCAGAATCGAGTATTTTTGGCATCAACGCTTATGGTATCCATATATATTTATCGTTACTGGGGAGGGCCTGCGTGGAACAAGGTCCGGTACTACTGGAAAGCGCGTACGACGTCCCAGTCAGGAATACACGCCCTGCGTGTTCTTTGTAGCTACCTGGGTCGGTGCGACTACCTTGAGGAATCCACGAAGGTTCCACAAGAGGCAACAAACATCTCTCACAGTTGCGAAATTGCGAATCATGGGAAATGTACGGCGTCAAAATGACAATCCCGGCTGTGATCCAATAGCGCACTCGAATTCTCTTTGTTAGTATAGTTGTTCCATCCGACTGAAGCCTCTGCAAGCAGTATCTCTAACCCCCATACTCTCCACGCGCCCATCACTGCAAAATGCTACATTATCAGCCCGCGGTGTCCCACATATGATCTCCATTCCAGGCTTATTATGCCACCCTGTTTGCTAAAACCAGGTCCCGTGATTTGCCTTGGACCCCTGGAGGGGGACATTGGCCCCGCCTATGCAGGACATATCTCTGAGATCCTCCCCCGCGCACTGCGGGCAAGAGGCAAAGCGGGGCCGGGTGAGTTACATCCCAGCATACCTCACTTAAGCAGCTTCGGTCAAGTAAGTCTGGGTTCATGGCGCCAGGTCTCATTCACCAGCTACTGGAGGTCCATCAGCACGAGTCGCTGTCGTGCGTGATAAGCGCAATGAGGCGATGGTCTTCCCTTGATAACAGTCGATTTGGTAGTAATAGCTCCGGGGTGAATCTCAAGTAGTTGAGCATTTGCAGGCTTAATCGAACGATAGGTCTTTAGTGTAGAGGAATTTAGAAGAACGCTACGGCCTGATTTATGCAGTTACTTGACTGAATCCGACTATTGTCAGTAGCCCAATGGTAACTAAAGATACTCGAAGTCCTCTATATAGGGTCCGGCAAGTCACCTAACTCTGTCGATTGACCATAGCATTTCCATGTGAGCTTTGTTACCAATTATTCCCCTCGTTGGGCCTTAGTATGTTAACGACAAGACGAGATACCTTGGACATCCCTCCAATACCAAGTATCGGTTCGTAGCTTACCCGCCCCAGCCTTAGAAGCGAATCATGTTCGGCCATTATTGCAATACGAGCAAACCATTTGGATCCGCGCCAATAGAGTTCCCTATCTTGGCAAGCTGGAGGTAAAATTAGATGAGTAGGGCCGGAGCACCATGCACATAAGTCTTTGATGCTTTAGAGGTTTCAGCAATTAAAGACTGTCTAGCCTGAGGGCGAATTCGTACTCTAACTGTAGAAGACAAAGAGTCCAGTGAAAGCGCCGCGTGTATCGTGATGGAGCGCAAACTGTGTGGAACGACGCCTGGAGATCAGATACTGGTCTCAAAGTATGCCGAAACATCCTATCTGTAACGTGTATGTAGGACTAGTATAACTCCTGACTGAATGCAACGGGAGATATCGTGTTCTGATGGCCGTATTGTGCTTGATTTAGGAGATTGATTTCAATTCCCTCTACATTTCCAACATACCTTCTGATATCACCAAACGTATCTACTTGTTCCCTACACGTGTCAATTCAGTAGCT'/>

    <sequence taxon='55' value='TCAGACACAGGTCACCGGAGGGAAGATCATGCCTGCGATAAGTCGGCCTAGGGGCCGTTTTAACATCGGAGCCGGTACCAGGTTACCGGCGGGGCGATTCGTGCGACGAGCCCTTCAGTTTAGATATGCAGAAGTCCACCTAACCCTTGCTAGACATTTGAAGATAAATACGGACTGTCGAAGGATTGTTACTCAATCCCGCGAAGAAACTAGTGCCTATACAGCATCTTTATCTGACTGCACAATGTCTCAGGCTGCAAGGGTATAATCAGCGTTGGTCTATCCCAGTGCGCTTCGTACGCCCGTGTACGAACCAACTGAGAATCTCACGGGCGGACGTATACCGTGTTGCGGGAGGCAGTCATCCCTAAGCAAAGATGATCTGTTTGGGGGATACATACTCCACACAAACCAGAATCGAGTATTTTTGGCATCAACGCTTATGGTATCCATATATATTTATCGTTACTGGGGAGGGCCTGCGTGGAACAAGGTCCGGTACTACTGGAAAGCGCGTACGACGTCCCAGTCAGGAATACACGCCCTGCGTGTTCTTTGTAGCTACCTGGGTCGGTGCGACTACCTTGAGGAATCCACGAAGGTTCCACAAGAGGCAACAAACATCTCTCACAGTTGCGAAATTGCGAATCATGGGAAATGTACGGCGTCAAAATGACAATCCCGGCTGTGATCCAATAGCGCACTCGAATTCTCTTTGTTAGTATAGTTGTTCCATCCGACTGAAGCCTCTGCAAGCAGTATCTCTAACCCCCATACTCTCCACGCGCCCATCACTGCAAAATGCTACATTATCAGCCCGCGGTGTCCCACATATGATCTCCATTCCAGGCTTATTATGCCACCCTGTTTGCTAAAACCAGGTCCCGTGATTTGCCTTGGACCCCTGGAGGGTGACATTGGCCCCGCCTATGCAGGACATATCTCTGAGATCCTCCCCCGCGCACTGCGGGCAAGAGGCAAAGCGGGGCCGGGTGAGTTACATCCCAGCATACCTCACTTAAGCAGCTTCGGTCAAGTAAGTCTGGGTTCATGGCGCCAGGTCTCATTCACCAGCTACTGGAGGTCCATCAGCACGAGTCGCTGTCGTGCGTGATAAGCGCAATGAGGCGATGGTCTTCCCTTGATAACAGTCGATTTGGTAGTAATAGCTCCGGGGTGAATCTCAAGTAGTTGAGCATTTGCAGGCTTAATCGAACGATAGGTCTTTAGTGTAGAGGAATTTAGAAGAACGCTACGGCCTGATTTATGCAGTTACTTGACTGAATCCGACTATTGTCAGTAGCCCAATGGTAACTAAAGATACTCGAAGTCCTCTATATAGGGTCCGGCAAGTCACCTAACTCTGTCGATTGACCATAGCATTTCCATGTGAGCTTTGTTACCAATTATTCCCCTCGTTGGGCCTTAGTATGTTAACGACAAGACGAGATACCTTGGACATCCCTCCAATACCAAGTATCGGTTCGTAGCTTACCCGCCCCAGCCTTAGAAGCGAATCATGTTCGGCCATTATTGCAATACGAGCAAACCATTTGGATCCGCGCCAATAGAGTTCCCTATCTTGGCAAGCTGGAGGTAAAATTAGATGAGTAGGGCCGGAGCACCATGCACATAAGTCTTTGATGCTTTAGAGGTTTCAGCAATTAAAGACTGTCTAGCCTGAGGGCGAATTCGTACTCTAACTGCAGAAGACAAAGAGTCCAGTGAAAGCGCCGCGTGTATCGTGATGGAGCGCAAACTGTGTGGAACGACGCCTGGAGATCAGATACTGGTCTCAAAGTATGCCGAAACATCCTATCTGTAACGTGTATGTAGGACTAGTATAACTCCTGCCTGAATGCAACGGGAGATATCGTGTTCTGATGGCCGTATTGTGCTTGATTTAGGAGATTGATTTCAATTCCCTCTACATTTCCAACATACCTTCTGATATCACCAAACGTATCTACTTGTTCCGTACACGTGTCAATCCAGTAGCT'/>

    <sequence taxon='61' value='TCAGACACAGGTCACCGGAGGGAAGATCATGCCTGCGATAAGTCGGCCTAGGGGCCGTTTTAACATCGGAGCCGGTACCAGGTTACCGGCGAGGCGATTCGTGCGACGAGCCCTTCAGTTTAGATATGCAGAAGTCCACCTAACCCTTGCTAGACATTTGAAGATAAATACGGACTGTCGAAGGATTGTTACTCAATCCCGCGAAGAAACTAGTGCCTATACAGCATCTTTATCTGACTGCACAATGTCTCAGGCTGCAAGGGTATAATCAGCGTTGGTCTATCCCAGTGCGCTTCGTACGCCCGTGTACGAACCAACTGAGAATCTCACGGGCGGACGTATACCGTGTTGCGGGAGGCAGTCGTCCCTAAGCAAAGATGATCTGTTTGGGGGATACATACTCCACACAAACCAGAATCGAGTATTTTTGGCATCAACGCTTATGGTATCCATATATATTTATCGTTACTGGGGAGGGCCTGCGTGGAACAAGGTCCGGTACTACTGGAAAGCGCGTACGACGTCCCAGTCAGGAATACACGCCCTGCGTGTTCTTTGTAGCTACCTGGGTCGGTGCGACTACCTTGAGGAATCCACGAAGGTTCCACAAGAGGCAACAAACATCTCTCACAGTTGCGAAATTGCGAATCATGGGAAATGTACGGCGTCAAAATGACAATCCCGGCTGTGATCCAATAGCGCACTCGAATTCTCTTTGTTAGTATAGTTGTTCCATCCGACTGAAGCCTCTGCAAGCAGTATCTCTAACTCCCATACTCTCCACGCGCCCATCACTGCAAAATGCTACATTATCAGCCCGCGGTGTCCCACATATGATCTCCATTCCAGGCTTATTATGCCACCCTGTTTGCTAAAACCAGGTCCCGTGATTTGCCTTGGACCCCTGGAGGGTGACATTGGCCCCGCCTATGCAGGACATATCTCTGAGATCCTCCCCCGCGCACTGCGGGCAAGAGGCAAAGCGGGGCCGGGTGAGTTACATCCCAGCATACCTCACTTAAGCAGCTTCGGTCAAGTAAGTCTGGGTTCATGGCGCCAGGTCTCATTCACCAGCTACTGGAGGTCCATCAGCACGAGTCGCTGTCGTGCGTGATAAGCGCAATGAGGCGATGGTCTTCCCTTGATCACAGTCGATTTGGTAGTAATAGCTCCGGGGTGAATCTCAAGTAGTCGAGCATTTGCAGGCTTAATCGAACGATAGGTCTTTAGTGTAGAGGAATTTAGAAGAACGCTACGGCCTGATTTATGCAGTTACTTGACTGAATCCGACTATTGTCAGTAGCCCAATGGTAACTAAAGATACTCGAAGTCCTCTATATAGGGTCCGGCAAGTCACCTAACTCTGTCGATTGACCATAGCATTTCCATGTGAGCTTTGTTACCAATTATTCCCCTCGTTGGGCCTTAGTATGTTAACGACAAGACGAGATACCTTGGACATCCCTCCAATACCAAGTATCGGTTCGTAGCTTACCCGCCCCAGCCTTAGAAGCGAATCATGTTCGGCCATTATTGCAATACGAGCAAACCATTTGGATCCGCGCCAATAGAGTTCCCTATCTTGGCAAGCTGGAGGTAAAATTAGATGAGTAGGGCCGGAGCACCATGCACATAAGTCTTTGATGCTTTAGAGGTTTCAGCAATTAAAGACTGTCTAGCCTGAGGGCGAATTCGTACTCTAACTGCAGAAGACAAAGAGTCCAGTGAAAGCGCCGCGTGTATCGTGATGGAGCGCAAACTGTGTGGAACGACGCCTGGAGATCAGATACTGGTCTCAAAGTATGCCGAAACATCCTATCTGTAACGTGTATGTAGGACTAGTATAACTCCTGCCTGAATGCAACGGGAGATATCGTGTTCTGATGGCCGTATTGTGCTTGATTTAGGAGATTGATTTCAATTCCCTCTACATTTCCAACATACCTTCTGATATCACCAAACGTATCTACTTGTTCCGTACACGTGTCAATCCAGTAGCT'/>

    <sequence taxon='76' value='TCAGACACAGGTCACCGGAGGGAAGATCATGCCTGCGATAAGTCGGCCTAGGGGCCGTTTTAACATCGGAGCCGGTACCAGGTTACCGGCGAGGCGATTCGTGCGACGAGCCCTTCAGTTTAGATATGCAGAAGTCCACCTAACCCTTGCTAGACATTTGAAGATAAATACGGACTGTCGAAGGATTGTTACTCAATCCCGCGAAGAAACTAGTGCCTATACAGCATCTTTATCTGACTGCACAATGTCTCAGGCTGCAAGGGTATAATCAGCGTTGGTCTATCCCAGTGCGCTTCGTACGCCCGTGTACGAACCAACTGAGAATCTCACGGGCGGACGTATACCGTGTTGCGGGAGGCAGTCGTCCCTAAGCAAAGATGATCTGTTTGGGGGATACATACTCCACACAAACCAGAATCGAGTATTTTTGGCATCATCGCTTATGGTATCCATATATATTTATCGTTACTGGGGAGGGCCTGCGTGGAACAAGGTCCGGTACTACTGGAAAGCGCGTACGACGTCCCAGTCAGGAATACACGCCCTGCGTGTTCTTTGTAGCTACCTGGGTCGGTGCGACTACCTTGAGGAATCCACGAAGGTTCCACAAGAGGCAACAAACATCTCTCACAGTTGCGAAATTGCGAATCATGGGAAATGTACGGCGTCAAAATGACAATCCCGGCTGTGATCCAATAGCGCACTCGAATTCTCTTTGTTAGTATAGTTGTTCCATCCGACTGAAGCCTCTGCAAGCAGTATCTCTAACTCCCATACTCTCCACGCGCCCATCACTGCAAAATGCTACATTATCAGCCCGCGGTGTCCCACATATGATCTCCATTCCAGGCTTATTATGCCACCCTGCTTGCTAAAACCAGGTCCCGTGATTTGCCTTGGACCCCTGGAGGGTGACATTGGCCCCGCCTATGCAGGACATATCTCTGAGATCCTCCCCCGCGCACTGCGGGCAAGAGGCAAAGCGGGGCCGGGTGAGTTACATCCCAGCATACCTCACTTAAGCAGCTTCGGTCAAGTAAGTCTGGGTTCATGGCGCCAGGTCTCATTCACCAGCTACTGGAGGTCCATCAGCACGAGTCGCTGTCGTGCGTGATAAGCGCAATGAGGCGATGGTCTTCCCTTGATCACAGTCGATTTGGTAGTAATAGCTCCGGGGTGAATCTCAAGTAGTCGAGCATTTGCAGGCTTAATCGAACGATAGGTCTTTAGTGTAGAGGAATTTAGAAGAACGCTACGGCCTGATTTATGCAGTTACTTGACTGAATCCGACTATTGTCAGTAGCCCAATGGTAACTAAAGATACTCGAAGTCCTCTATATAGGGTCCGGCAAGTCACCTAACTCTGTCGATTGACCATAGCATTTCCATGTGAGCTTTGTTACCAATTATTCCCCTCGTTGGGCCTTAGTATGTTAACGACAAGACGAGATACCTTGGACATCCCTCCAATACCAAGTATCGGTTCGTAGCTTACCCGCCCCAGCCTTAGAAGCGAATCATGTTCGGCCATTATTGCAATACGAGCAAACCATTTGGATCCGCGCCAATAGAGTTCCCTATCTTGGCAAGCTGGAGGTAAAATTAGATGAGTAGGGCCGGAGCACCATGCACATAAGTCTTTGATGCTTTAGAGGTTTCAGCAATTAAAGACTGTCTAGCCTGAGGGCGAATTCGTACTCTAACTGCAGAAGACAAAGAGTCCAGTGAAAGCGCCGCGTGTATCGTGATCGAGCGCAAACTGTGTGGAACGACGCCTGGAGATCAGATACTGGTCTCAAAGTATGCCGAAACATCCTATCTGTAACGTGTATGTAGGACTAGTATAACTCCTGCCTGAATGCAACGGGAGATATCGTGTTCTGATGGCCGTATTGTGCTTGATTTAGGAGATTGATTTTAATTCCCTCTACATTTCCAACATACCTTCTGATATCACCAAACGTATCTACTTGTTCCGTACACGTGTCAATCCAGTAGCT'/>

    <sequence taxon='124' value='TCAGACACAGGTCACCGGAGGGAAGATCATGCTTGCGATAAGTCGGCCTAGGGGCCGTTTTAACATCGGAGCCGGTACCAGGTTACCGGCGAGGCGATTCGTGCGACGAGCCCTTCAGTTTAGATATGCAGAAGTCCACCTAACCCTTGCTAGACATTTGAAGATAAATACGGACTGTCGAAGGATTGTTACTCAATCCCGCGAAGAAACTAGTGCCTATACAGCATCTTTATCTGACTGCACAATGTCTCAGGCTGCAAGGGTATAATCAGCGTTGGTCTATCCCAGTGCGCTTCGTACGCCCGTGTACGAACCAACTGAGAATCTCACGGGCGGACGTATACCGTGTTGCGGGAGGCAGTCGTCCCTAAGCAAAGATGATCTGTTTGGGGGATACATACTCCACACAAACCAGAATCGAGTATTTTTGGCATCAACGCTTATGGTATCCATATATATTTATCGTTACTGGGGAGGGCCTGCGTGGAACAAGGTCCGGTACTACTGGAAAGCGCGTACGACGTCCAAGTCAGGAATACACGCCCTGCGTGGTCTTTGTAGCTACCTGGGTCGGTGCGACTACCTTGAGGAATCCACGAAGGTTCCACAAGAGGCAACAAACATCTCTCACAGTTGCGAAATTGCGAATCATGGGAAATGTACGGCGTCAAAATGACAATCCCGGCTGTGATCCAATAGCGCACTCGAATTCTCTTTGTTAGTACAGTTGTTCCATCCGACTGAAGCCTCTGCAAGCAGTATCTCTAACTCCCATACTCTCCACGCGCCCATCACTGCAAAATGCTACATTATCAGCCCGCGGTGTCCCACATATGATCTCCATTCCAGGCTTATTATGCCACCCTGTTTGCTAAAACCAGGTCCCGTGATTTGCCTTGGACCCCTGGAGGGTGACATTGGCCCCGCCTATGCAGGACATATCTCTGAGATCCTCCCCCGCGCACTGCGGGCAAGAGGCAAAGCGGGGCCGGGTGAGTTACATCCCAGCATACCTCACTTAAGCAGCTTCGGTCAAGTAAGTCTGGGTTCATGGCGCCAGGTCTCATTCACCAGCTACTGGAGGTCCATCAGCACGAGTCGCTGTCGTGCGTGATAAGCGCAATGAGGCGATGGTCTTCCCTTGATCACAGTCGATTTGGTAGTAATAGCTCCGGGGTGAATCTCAAGTAGTCGAGCATTTGCAGGCTTAATCGAACGATAGATCTTTAGTGTAGAGGAATTTAGAAGAACGCTACGGCCTGATTTATGCAGTCACTTGACTGAATCCGACTATTGTCAGTAGCCCAATGGTAACTAAAGATACTCGAAGTCCTCTATATAGGGTCCGGCAAGTCACCTAACTCTGTCGATTGACCATAGCATTTCCATGTGAGCTTTGTTACCAATTATTCCCCTCGTTGGGCCTTAGTATGTTAACGACAAGACGAGATACCTTGGACATCCCTCCAATACCAAGTATCGGTTCGTAGCTTACCCGCCCCAGCCTTAGAAGCGCATCATGTTCGGCCATTATTGCAATACGAGCAAACCATTTGGATTCGCGCCAATAGAGTTCCCTATCTTGGCAAGCTGGAGGTAAAATTAGATGAGTAGGGCCGGAGCACCATGCACATAAGTCTTTGATGCTTTAGAGGTTTCAGCAATTAAAGACTGTCTAGCCTGAGGGCGAATTCGTACTCTAACTGCAGAAGACAAAGAGTCCAGTGAAAGCGCCGCGTGTATCGTGATGGAGCGCAAACTGTGTGGAACGACGCCTGGAGATCAGATACTGGTCTCAAAGTATGCCGAAACATCCTATCTGTAACGTGTATGTAGGACTAGTATAACTCCTGCCTGAATGCAACGGGAGATATCGTGTTCTGATGGCCGTATTGTGCTTGATTTAGGAGATTGATTTTAATTCCCTCTACATTTCTAACATACCTTCTGATATCACCAAACGTATCTACTTGTTCCGTACACGTGTCAATCCAGTAGCT'/>

    <sequence taxon='146' value='TCAGACACAGGTCACCGGAGGGAAGATCATGCTTGCGATAAGTCGGCCTAGGGGCCGTTTTAACATCGGAGCCGGTACCAGGTTACCGGCGAGGCGATTCGTGCGACGAGCCCTTCAGTTTAGATATGCAGAAGTCCACCTAACCCTTGCTAGACATTTGAAGATAAATACGGACTGTCGAAGGATTGTTACTCAATCCCGCGAAGAAACTAGTGCCTATACAGCATCTTTATCTGACTGCACAATGTCTCAGGCTGCAAGGGTATAATCAGCGTTGGTCTATCCCAGTGCGCTTCGTACGCCCGTGTACGAACCAACTGAGAATCTCACGGGCGGACGTATACCGCGTTGCGGGAGGCAGTCGTCCCTAAGCAAAGATGATCTGTTTGGGGGATACATACTCCACACAAACCACAATCGAGTATTTTTGGCATCAACGCTTATGGTATCCATATATATTTATCGTTACTGGGGAGGGCCTGCGTGGAACAAGGTCCGGTACTACTGGAAACCGCGTACGACGTCCCAGTCAGGAATACACGCCCTGCGTGGTCTTTGTAGCTACCTGGGTCGGTGCGACTACCTTGAGGAATCCACGAAGGTTCCACAAGAGGCAACAAACATCTCTCACAGTTGCGAAATTGCGAATCATGGGAAATGTACGGCGTCAAAATGACAATCCCGGCTGTGATCCAATAGCGCACTCGAATTCTCTTTGTTAGTACAGTTGTTCCATCCGACTGAAGCCTCTGCAAGCAGTATCTCTAACTCCCATACTCTCCACGCGCCCATCACTGCAAAATGCTACATTATCAGCCCGCGGTGTCCCACATATGATCTCCATTCCAGGCTTATTATGCCACCCTGTTTGCTAAAACCAGGTCCCGTGATTTGCCTTGGACCCCTGGAGGGTGACATTGGCCCCGCCTATGCAGGACATATCTCTGAGATCCTCCCCCACGCACTGCGGGCAAGAGGCAAAGCGGGGCCGGGTGAGTTACATCCCAGCATGCCTCACTTAAGCAGCTTCGGTCAAGTAAGTCTGGGTTCATGGCGCCAGGTCTCATTCACCAGCTACTGGAGGTCCATCAGCACGAGTCGCTGTCGTGCGTAATAAGCGCAATGAGGCGATGGTCTTCCCTTGATCACAGTCGATTTGGTAGTAATAGCGCCGGGGTGAATCTCAAGTAGTCGAGCATTTGCAGGCTTAATCGAACGATAGATCTTTAGTGTAGAGGAATTTAGAAGAACGCTACGGCCTGATTTATGCAGTCACTTGACTGAATCCGACTATTGTCAGTAGCTCAATGGTAACTAAAGATACTCGAAGTCCTCTATATAGGGTCCGGCAAGTCACCTAACTCTGTCGATTGACCATAGCATTTCCATGTGAGCTTTGTTACCAATTATTCCCCTCGTTGGGCCTTAGTATGTTAACGACAAGACGAGATACCTTGGACATCCCTCCAATACCAAGTATCGGTTCGTAGCTTACCCGCCCCAGCCTTAGAAGCGCATCATGTTCGGCCATTATTGCAATACGAGCAAACCATTTGGATTCGCGCCAATAGAGTTCCCTATCTTGGCAAGCTGGAGGTAAAATTAGATGAGTAGGGCCGGAGCACCATGCACATAAGTCTTTGATGCTTTAGAGGTTTCAGCAATTAAAGACTGTCTAGCCTGAGGGCGTATTCGTACTCTAACTGCAGAAGACAAAGAGTCCAGTGAAAGCGCCGCGTGTATCGTGATGGAGCGCAAACTGTGTGGAACGACGCCTGGAGATCAGATACTGGTCTCAAAGTATGCCGAAACATCCTATCTGTAACGTGTATGTAGGACTAGTATAACTCCTGCCTGAATGCAACGGGAGATATCGTGTTCTGATGGCCGTATTGTGCTTGATTTAGGAGATTGATTTTAATTCCCTCTACATTTCCAACATACCTTCTGATATCACCAAACGTATCTACTTGTTCCGTACACGTGTCAATCCAGTAGCT'/>

    <sequence taxon='176' value='TCAGACACAGGTCACCGGAGGGAAGATCATGCCTGCGATAAGTCGGCCTAGGGGCCGTTTTAACATCGGAGCCGGTACCAGGTTACCGGCGAGGCGATTCGTGCGACGAGCCCTTCAGTTTAGATATACAGAAGTCCACCTAACCCTTGCTAGACATTTGAAGATAAATACGGACTGTCGAAGGATTGTTACTCAATCCCGCGAAGAAACTAGTGCCTATACAGCATCTTTATCTGACTGCACAATGTCTCAGGCTGCAAGGGTATAATCAGCGTTGGTCTATCCCAGTGCGCTTCGTACGCCCGTGTACGAACCAACTGAGAATCTCACGGGCGGACGTATACCGTGTTGCGGGAGGCAGTCGTCCCTAAGCAAAGATGATCTGTTTGGGGGATACATACTCCACACAAATCAGAATCGAGTATTTTTGTCATCAACGCTTATGGTATCCATATATATTTATCGTTACTGGGGAGGGCCTGCGTGGAACAAGGTCCGGTACTACTGGAAAGCGCGTACGACGTCCAAGGCAGGAATACACGCCCTGCGTGTTCTTTGTAGCTACCTGGGTCGGTGCGACTACCTTGAGGAATCCACGAAGGTTCCACAAGAGGCAACAAACATCTCTCGCAGTTGCGAAATTGCGAATCATGGGGGATGTACGGCGTCAAAATGACAATCCCGGCTGTGATCCAATAGCGCACTCGAACTCTCTTTGTTAGTATAGTTGTTGCATCCGACTGAAGCCTCTGCAAGCAGTATCTCTAACTCCCATACTCTCCACGCGCCCATCACTGCAAAATGCTACATTATCAGCCCGCGGTGTCCCACATATGATCTTCATTTCAGGCTTATTATGCCACCCTGTTTGCTAAAACCAGGTCCCGTGATTTGCCTTGGACCCCTGGAGGGTGACATTGGCCCCGCCTATGCAGGACATATCTCTGAGATCCTCCCCCGCGCACTGCGGGCAAGAGGCAAAGCGGGGCCGGGTAAGTTACATCCCAGCATACCTCACTTAAGCAGCTTCGGTCAAGTAAGTCTGGGTTCATGGCGCCAGGTCTCATTCACCAGCTACTGGAGGTCCATCAGCACGAGTCGCTGTCGTGCGTGATAAGCGCAATGAGGCGATGGTCTTCCCTTGATCACAGTCGATTCGGTAGTACTAGCTCCGGGGTGAATCTCAAGTAGTCGAGCATTTGCAGGCTTAATCGAACGATGGGTCTTTAGTGTAGAGGAATTTAGAAGAACGCTACGGCCTGATTTATGCAGTTACTTGACTGAATCCGACTATTGTCAGTAGCCCAATGGTAACTAAAGATACTCGAAGTCCTCTATATAGGGTCCGGCAAGTCACCTAACTCTGTCGATTGACCATAGCATTTCCATGTGAGCCTTGTTACCAATTGTTCCCCTCGTTGGGCCTTAGTATGTGAACGACAAGACGAGATACCTTGGACATCCCTCCAATACCAAGTATCGGTTCGTAGCTTACCCGCCCCAGCCTTAGAAGTGAATCATGTTCGGCCATTATTGCAATACGAGCAAACCATTTGGATTCGCGCCAATAGAGTTCCCCATCTTGGCAAGCTGGAGGTAAAATTAGATGAGTAGGGCCGGAGCACCATGCACATAAGTCTTTGATGCTTTAGAGGTTTCAGCAATTAAAGACTGTCTAGTCTGAGGGCGAATTCGTACTCTAACTACAGAAGACAAAGAGTCCAGTGAAAGCGCCGCGTGCATCGTGATGGAGCGCAAACTGTGTGGAACGACGCCTGGAGATCAGATACTGGTCCCAAAGTATGCCGAAACATCCTATCTGTAACGTGTATGTAGGACTAGTATAACTCCTGCCTGAATGCAACGGGAGATATCGTGTTCTGATGGCCGTATTGTGCTTGATTTAGGAGATTGATTTTAATTCCCTCTACATTTCCAACATACCTTCTGATATCACCAAACGTATCTACTTGTTCCGTACACGTGTCAATCCAGTAGCT'/>

    <sequence taxon='177' value='TCAGACACAGGTCACCGGAGGGAAGATCATGCCTGCGATAAGTCGGCCTAGGGGCCGTTTTAACATCGGAGCCGGTACCAGGTTACCGGCGAGGCGATTCGTGCGACGAGCCCTTCAGTTTAGATATACAGAAGTCCACCTAACCCTTGCTAGACATTTGAAGATAAATACGGACTGTCGAAGGATTGTTACTCAATCCCGCGAAGAAACTAGTGCCTATACAGCATCTTTATCTGACTGCACAATGTCTCAGGCTGCAAGGGTATAATCAGCGTTGGTCTATCCCAGTGCGCTTCGTACGCCCGTGTACGAACCAACTGAGAATCTCACGGGCGGACGTATACCGTGTTGCGGGAGGCAGTCGTCCCTAAGCAAAGATGATCTGTTTGGGGGATACATACTCCACACAAACCAGAATCGAGTATTTTTGGCATCAACGCTTATGGTATCCATATATATTTATCGTTACTGGGGAGGGCCTGCGTGGAACAAGGTCCGGTACTACTGGAAAGCGCGTACGACGTCCAAGGCAGGAATACACGCCCTGCGTGTTCTTTGTAGCTACCTGGGTCGGTGCGACTACCTTGAGGAATCCACGAAGGTTCCACAAGAGGCAACAAACATCTCTCGCAGTTGCGAAATTGCGAATCATGGGGGATGTACGGCGTCAAAATGACAATCCCGGCTGTGATCCAATAGCGCACTCGAATTCTCTTTGTTAGTATAGTTGTTGCATCCGACTGAAGCCTCTGCAAGCAGTATCTCTAACTCCCATACTCTCCACGCGCCCATCACTGCAAAATGCTACATTATCAGCCCGCGGTGTCCCACATATGATCTCCATTCCAGGCTTATTATGCCACCCTGTTTGCTAAAACCAGGTCCCGTGATTTGCCTTGGACCCCTGGAGGGTGACATTGGCCCCGCCTATGCAGGACATATCTCTGAGATCCTCCCCCGCGCACTGCGGGCAAGAGGCAAAGCGGGGCCGGGTGAGTTACATCCCAGCATACCTCACTTAAGCAGCTTCGGTCAAGTAAGTCTGGGTTCATGGCGCCAGGTCTCATTCACCAGCTACTGGAGGTCCATCAGCACGAGTCGCTGTCGTGCGTGATAAGCGCAATGAGGCGATGGTCTTCCCTTGATCACAGTCGATTTGGTAGTAATAGCTCCGGGGTGAATCTCAAGTAGTCGAGCATTTGCAGGCTTAATCGAACGATGGGTCTTTAGTGTAGAGGAATTTAGAAGAACGCTACGGCCTGATTTATGCAGTTACTTGACTGAATCCGACTATTGTCAGTAGCCCAATGGTAACTAAAGATACTCGAAGTCCTCTATATAGGGTCCGGCAAGTCACCTAACTCTGTCGATTGACCATAGCATTTCCATGTGAGCCTTGTTACCAATTATTCCCCTCGTTGGGCCTTAGTATGTGAACGACAAGACGAGATACCTTGGACATCCCTCCAATACCAAGTATCGGTTCGTAGCTTACCCGCCCCAGCCTTAGAAGTGAATCATGTTCGGCCATTATTGCAATACGAGCAAACCATTTGGATTCGCGCCAATAGAGTTCCCCATCTTGGCAAGCTGGAGGTAAAATTAGATGAGTAGGGCCGGAGCACCATGCACATAAGTCTTTGATGCTTTAGAGGTTTCAGCAATTAAAGACTGTCTAGTCTGAGGGCGAATTCGTACTCTAACTACAGAAGACAAAGAGTCCAGTGAAAGCGCCGTGTGCATCGTGATGGAGCGCAAACTGTGTGGAACGACGCCTGGAGATCAGATACTGGTCCCAAAGTATGCCGAAACATCCTATCTGTAACGTGTATGTAGGACTAGTATAACTCCTGCCTGAATGCAACGGGAGATATCGTGTTCTGATGGCCGTATTGTGCTTGATTTAGGAGATTGATTTTAATTCCCTCTACATTTCCAACATACATTCTGATATCACCAAACGTATCTACTTGTTCCGTACACGTGTCAATCCAGTAGCT'/>

    <sequence taxon='185' value='TCAGACACAAGTCACCGGAGGGAAGATCATGCCTGCGATAAGTCGGCCTAGGGGCCGTTTTAACATCGGAGCCGGTACCAGGTTACCGGCGGGGCGATTCGTGCGACGAGCCCTTCAGTTTAGATATGCAGAAGTCCACCTAACCCTTGCTAGACATTTGAAGATAAATACGGACTGTCGAAGGATTGTTACTCAATCCCGCGAAGAAACTAGTGCCTATACAGCATCTTTATCTGACTGCACAATGTCTCAGGCTGCAAGGGTATAATCAGCGTTGGTCTATCCCAGTGCGCTTCGTACGCCCGTGTAGGAACCAACTGAGAATCTCACGGGCGGACGTATACCGTGTTGCGGGAGGCAGTCATCCCTAAGCAAAGATGATCTGTTTGGGGGATACATACTCCACACAAACCAGAATCGAGTATTTTTGGCATCAACGCTTATGGTATCCATATATATTTATCGTTACTGGGGAGGGCCTGCGTGGAACAAGGTCCGGTACTACTGGAAAGCGCGTACGACGTCCCAGTCAGGAATACACGCCCTGCGTGTTCTTTGTAGCTACCTGGGTCGGTGCGACTACCTTGAGGAATCCACGAAGGTTCCACAAGAGGCAACAAACATCTCTCACAGTTGCGAAATTGCGAATCATGGGAAATGTACGGCGTCAAAATGACAATCCCGGCTGTGATCCAATAGCGCACTCGAATTCTCTTCGTTAGTACAATTGTTCCATCCGATTGAAGCCTCTGCAAGCCGTATCTCTAACCCCCATACTCTCCACGCGCCCATCACTGCAAAATGCTACATTATCAGCCCGCGGTGTCCCACATATGCTCTCCATTCCAGGCTTATTATGCCACCCTGTTTGCTAAAACCAGGTCCCGTGATTTGCCTTGGACCCCTGGAGGGTGACATTGGCCCCGCCTATGCAGGACATATCTCTGAGATCCTCCCCCGCGCACTGCGGGCAAGAGGCAAAGCGGGGCCGGGTGAGTTACATCCCTGCATACCTCACTTAAGCAGCTTCGGTCAGGTAAGTCTGGGTTCATGGCGCCAGGTCTCATTCACCAGCTACTGGAGGTCCATCAGCACGAGTCGCTGTCGTGCGTGATAAGCGCAATGAGGCGATGGTCTTCCCTTGATAACAGTCGATTTGGTAGTAATAGCTCCGGGGTGAATCTCAAGTAGTTGAGCATTTGCAGGCTTAATCGAACGATAGGTCTTTAGTGTAGAGGAATTTAGAAGAACGCTACGGCCTGATTTATGCAGTTACTTGACTGAATCCGACTATTGTCAGTAGCCCAATGGTAACTAAAGATACTCGAAGTCCTCTATATAGGGTCCGGCAAGTCACCTAACTCTGTCGATTGACCATAGCATTTCCATGTGAGCTTTGTTACCAATTATTCCCCTCGTTGGGCCTTAGTATGTTAACGACAAGACGAGATACCTTGGACATCCCTCCAATACCAAGTATCGGTTCATAGCTTACCCGCCCCAGCCTTAGCAGCGAATCATGTTCGGCCATTATTGCAATACGAGCAAACCATTTGGATCCGCGCCAATAGAGTTCCCTATCTTGGCAAGCTGGAGTTAAAATTAGATGAGTAGGGCCGGAGCACCATGCACATAAGTCTTTGATGCTTTAGAGGTTTCAGCAATTAAAGACTGTCTAGCCTGAGGGCGAATTCGTACTCTAACTGTAGAAGACAAAGAGTCCAGTGAAAGCGCCGCGTGTATCGTGATGGAGCGCAAACTGTGTGGAACGACGCCTGGAGATCAGATACTGGTCTCAAAGTATGCCGAAACATCCTATCTGTAACGTGTATGTAGGACTAGTATAACTCCTGCCTGAATGCAACGGGAGATATCGTGTTCTGATGGCCGTATTGTGCTTGATTTAGGAGATTGATTTCAATTCCCTCTACATTTCCAACATACCTTCTGATATCACCAAACGTATCTACTTGTTCCGTACACGTGTCAATCCAGTAGCT'/>

    <sequence taxon='190' value='TCAGACACAAGTCACCGGAGGGAAGATCATGCCTGCGATAAGTCGGCCTAGGGGCCGTTTTAACATCGGAGCCGGTACCAGGTTACCGGCGGGGCGATTCGTGCGACGAGCCCTTCAGTTTAGATATGCAGAAGTCCACCTAACCCTTGCTAGACATTTGAAGATAAATACGGACTGTCGAAGGATTGTTACTCAATCCCGCGAAGAAACTAGTGCCTATACAGCATCTTTATCTGACTGCACAATGTCTCAGGCTGCAAGGGTATAATCAGCGTTGGTCTATCCCAGTGCGCTTCGTACGCCCGTGTAGGAACCAACTGAGAATCTCACGGGCGGACGTATACCGTGTTGCGGGAGGCAGTCATCCCTAAGCAAAGATGATCTGTTTGGGGGATACATACTCCACACAAACCAGAATCGAGTATTTTTGGCATCAACGCTTATGGTATCCATATATATTTATCGTTACTGGGGAGGGCCTGCGTGGAACAAGGTCCGGTACTACTGGAAAGCGCGTACGACGTCCCAGTCAGGAATACACGCCCTGCGTGTTCTTTGTAGCTACCTGGGTCGGTGCGACTACCTTGAGGAATCCACGAAGGTTCCACAAGAGGCAACAAACATCTCTCACAGTTGCGAAATTGCGAATCATGGGAAATGTACGGCGTCAAAATGACAATCCCGGCTGTGATCCAATAGCGCACTCGAATTCTCTTCGTTAGTACAATTGTTCCATCCGATTGAAGCCTCTGCAAGCCGTATCTCTAACCCCCATACTCTCCACGCGCCCATCACTGCAAAATGCTACATTATCAGCCCGCGGTGTCCCACATATGCTCTCCATTCCAGGCTTATTATGCCACCCTGTCTGCTAAAACCAGGTCCCGTGATTTGCCTTGGACCCCTGGAGGGTGACATTGGCCCCGCCTATGCAGGACATATCTCTGAGATCCTCCCCCGCGCACTGCGGGCAAGAGGCAAAGCGGGGCCGGGTGAGTTACATCCCTGCATACCTCACTTAAGCAGCTTCGGTCAGGTAAGTCTGGGTTCATGGCGCCAGGTCTCATTCACCAGCTACTGGAGGTCCATCAGCACGAGTCGCTGTCGTGCGTGATAAGCGCAATGAGGCGATGGTCTTCCCTTGATAACAGTCGATTTGGTAGTAATAGCTCCAGGGTGAATCTCAAGTAGTTGAGCATTTGCAGGCTTAATCGAACGATAGGTCTTTAGTGTAGAGGAATTTAGAAGAACGCTACGGCCTGATTTATGCAGTTACTTGACTGAATCCGACTATTGTCAGTAGCCCAATGGTAACTAAAGATACTCGAAGTCCTCTATATAGGGTCCGGCAAGTCACCTAACTCTGTCGATTGACCATAGCATTTCCATGTGAGCTTTGTTACCAATTATTCCCCTCGTTGGGCCTTAGTATGTTAACGACAAGACGAGATACCTTGGACATCCCTCCAATACCAAGTATCGGTTCATAGCTTACCCGCCCCAGCCTTAGCAGCGAATCATGTTCGGCCATTATTGCAATACGAGCAAACCATTTGGATCCGCGCCAATAGAGTTCCCTATCTTGGCAAGCTGGAGTTAAAATTAGATGAGTAGGGCCGGAGCACCATGCACATAAGTCTTTGATGCTTTAGAGGTTTCAGCAATTAAAGACTGTCTAGCCTGAGGGCGAATTCGTACTCTAACTGTAGAAGACAAAGAGTCCAGTGAAAGCGCCGCGTGTATCGTGATGGAGCGCAAACTGTGTGGAACGACGCCTGGAGATCAGATACTGGTCTCAAAGTATGCCGAAACATCCTATCTGTAACGTGTATGTAGGACTAGTCTAACTCCTGCCTGAATGCAACGGGAGATATCGTGTTCTGATGGCCGTATTGTGCTTGATTTAGGAGATTGATTTCAATTCCCTCTACATTTCCAACATACCTTCTGATATCACCAAACGTATCTACTTGTTCCGTACACGTGTCAATCCAGTAGCT'/>

    <sequence taxon='81' value='TCAGACACAGGTCACCGGAGGGAAGATCATGCCTGCGATAAGTCGGCCTAGGGGCCGTTTTAACATCGGAGCCGGTACCAGGTTACCGGCGGGGCGATTCGTGCGACGAGCCCTGCAGTTTAGATATGCAGAAATCCACCTAACCCTTGCTAGACATTTGAAAATAAATACGGACTGTCGAAGGATTGTTACTCAATCCCGCGAAGAAACTAGTGCCTATACAGCATCTTTATCTGACTGCACAATGTCTCAGGCTGCAAGGGTATAATCAGCGTTGGTCTATCCCAGTGCGCTTCGTACGCCCGTGTACGAACCAACTGAGAATCTCACGGGCGGACGTATACCGTGTTGCGGGAGGCAGTCATCCCTAAGCAAAGATGATTTGTTTGGGGGATACATACTCCACACAAACCAGAATCGAGTATTTTTGGCATCAACGCTTATGGTATCCATATATATTTATCGTTACTGGGGAGGGCCTGCGTGGAACAAGGTCCGGTACTACTGGAAAGCGCGTACGACGTCCCAGTCAGGAATACACGCCCTGCGTGTTCTTTGTAGCTACCTGGGTCGGTGCGACTACCTTGAGGAATCCACGAAGGTTCCACAAGAGGCAACAAACATCTCTCACAGTTGCGAAATTGCGAATCATGGGAAATGTACGGCGTCAAAATGACAATCCCGGCTGTGATCCAATAGCGCACTCGAATTCTCTTTGTTAGTATAGTTGTTCCATCCGACTGAAGCCTCTGCAAGCAGTATCTCTAACCTCCATACTCTCCACGCGCCCATCACTGCAAAATGCTACATTATCAGCCCGCGGTGTCCCACATATGATCTCCATTCCAGGCTTATTATGCCACCCTGTTTGCTAAAACCAGGTCCCGTGATTTGCCTTGGACCCCTGGAGGGGGACATTGGCCCCGCCTATGCAGGACATATCTCTGAGATCCTCCCCCGCGCACTGCGGGCAAGAGGCAAAGCGGGGCCGGGTGAGTTACATCCCAGCATACCTCACTTAAGCAGCTTCGGTCAAGTAAGTCTGGGTTCATGGCGCCAGGTCTCATTCACCAGCTACTGGAGGGCCATCAGCACGAGTCGCTGTCGTGCGTGATAAGCGCAATGAGGCGATGGTCTTCCCTTGATAACAGTCGATTTGGTAGTAATAGCTCCGGGGTGAATCTCAAGTAGTTGAGCATTTGCAGGCTTAATCGAACGATAGGTCTTTAGTGTAGAGGAATTTAGAAGAACGCTACGGCCTGATTTATGCAGTTACTTGACTGAATCCGACTATTGTCAGTAGCCCAATGGTAACTAAAGATACTCGAAGTCCTCTATATAGGGTCCGGCAAGTCACCTAACTCTGTCGATTGACCATAGCATTTCCATGTGAGCTTTGTTACCAATTATTCCCCTCGTTGGGCCTTAGTATGTTAACTACAAGACGAGATACCTTGGACATCCCTCCAATACCAAGTATCGGTTCGTAGCTTACCCGCCCCAGCCTTAGAAGCGAATCATGTTCGGCCATTATTGCAATACGAGCAAACCATTTGGATCCGCGTCAATAGAGTTCCCTATCTTGGCAAGCTGGAGGTAAAATTAGATGAGTAGGGCCGGAGCACCATGCACATAAGTCTTTGATGCTTTAGAGGTTTCAGCAATTAAAGACTGTCTAGCCTGAGGGCGAATTCGTACTCTAACTGTAGAAGACAAAGAGTCCAGTGAAAGCGCCGCGTGTATCGTGATGGAGCGCAAACTGTGTGGAACGACGCCTGGAGATCAGATACTGGTCTCAAAGTATGCCGAAACATCCTATCTGTAACGTGTATGTAGGACTAGTATAACTCCTGCCTGAATGCAACGGGAGATATCGTGTTCTGATGGCCGTATTGTGCTTGATTCAGGAGATTGATTTCAATTCCCTCTACATTTCCAACATACCTTCTGATATCACCAAACGTATATACTTGTTCCCTACACGTGTCAATTCAGTAGCT'/>

    <sequence taxon='110' value='TCAGACACAGGTCACCGGAGGGAAGATCATGCCTGCGATAAGTCGGCCTAGGGGCCGTTTTAACATCGGAGCCGGTACCAGGTTACCGGCGGGGCGATTCGTGCGACGAGCCCTGCAGTTTAGGTATGCAGAAATCCACCTAAACCTTGCTAGACATTTGAAGATAAATACGGACTGTCGAAGGATTGTTACTCAATCCCGCGAAGAAACTAGTGCCTATACAGCATCTTTATCTGACTACACAATGTCTCAGGCTGCAAGGGTATAATCAGCGTTGGTCTATCCCAGTGCGCTTCGTACGGGCGTGTACGAACCAACTGAGAATCTCACGGGCGGACGTATACCGTGTTGCGGGAGGCAGTCATCCCTAAGCAAAGATGATTTGTTTGGGGGATACATACTCCACACAAACCAGAATCGAGTATTTTTGGCATCAACGCTTATGGTATCCATATATATTTATCGTTACTGGGGAGGGCCTGCGTGGAACAAGGTCCGGTACTACTGGAAAGCGCGTACGACGTCCCAGTCAGGAATACACGCCCTGCGTGTTCTTTGTAGCTAGCTGGGTCGGTGCGACTACCTTGAGGAATCCACGAAGGTTCCACAAGAGGCAACAAACATCTCTCACAGTTGCGAAATTGCGAATCATGGGAAATGTACGGCGCAAAAATGACAATCCCGGCTGTGATCCAATAGCGCACTCGAATTCTCTTTGCTAGTATAGTTGTTCCATCCGACTGAAGCCTCTGCAAGCAGTATCTCTAACCTCCATACTCTCCACGCGCCCATCACTGCAAAATGCTACATTATCAGCCCGCGGTGTCCCACATATGATCTCCATTCCAGGCTTATTATGCCACCCTGTTTGCTAAAACCAGGTCCCGTGATTTGCCTTGGACCCCTGGAGGGGGACATTGGCCCCGCCTATGCAGGACATATCTCTGAGATCCTCCCCCGCGCACTGCGGGCAAGAGGCAAAGCGGGGCCGGGTGAGTTACATCCCAGCATACCTCACTTAAGCAGCTTCGGTCAAGTAAGTCTGGGTTCATGGCGCCAGGTCTCATTCACCAGCTACTGGAGGTCCATCAGCACGAGTCGCTGTCGTGCGTGATAAGCGCAATGAGGCGATGGTCTTCCCTTGATAACAGTCGATTTGGTAGTAATAACTCCGGGGTGAATCTCAAGTAGTTGAGCATTTGCAGGCTTAATCGAACGATAGGTCTTTAGTGTAGAGGAATTTAGAAGAACGCTACGGCCTGATTTATGCAGTTACTTGACTGAATCCGACTATTGTCAGTAGCCCAATGGTAACTAAAGATACTCGAAGTCCTCTATATAGGGTCCGGCAAGTCACCTAACTCTGTCGATTGACCATAGCATTTCCATGTGAGCTTTGTTACCAATTATTCCCCTCGTTGGGCCTTAGTATGTTAACGACAAGACGAGATACCTTGGACATCCCTCCAATACCAAGTATCGGTTCGTAGCTTACCCGCCCCAGCCTTAGAAGCGAATCATGTTCGGCCATTATTGCAATACGAGCAAACCATTTGGATCCGCGCCAATAGAGTTCCCTATCTTGGCAAGCTGGAGGTAAAATTAGATGAGTAGGGCCGGAGCACCATGCACATAAGTCTTTGATGCTTTAGAGGTTTCAGCAATTAAAGACTGTCTAGCCTGAGGGCGAATTTGTACTCTAACTGTAGAAGACAAAGAGTCCAGTGAAAGCGCCGCGTGGATCGTGATGGAGCGCAAACTGTGTGGAACGACGCCTGGAGATCAGATACTGGTCTCAAAGTATGCCGAAACATCCTATCTGTAACGTGTATGTAGGACTAGTATAACTCCTGCCTGAATGCAACGGGAGATATCGTGTTCTGATGGCCGTATTGTGCTTGATTCAGGAGATTGATTTCAATTCCCTCTACATTTCCAACATACCTTCTGATATCACCAAACGTATCTACTTGTTCCCTACACGTGTCAATTCAGTAGCT'/>

    <sequence taxon='240' value='TCAGACACAGGTCACCGGAGGGAAGATCATGCCTGCGATAAGTCGGCCTAGGGGCCGTTTTAACATCGGAGCCGGTACCAGGTTACCGGCGGGGCGATTCGTGCGACGAGCCCTACAGTTTAGGTATGCAGAAATCCACCTAAACCTTGCTAGACATTTGAAGATAAATACGGACTGTCGAAGGATTGTTACTCAATCCCGCGAAGAAACTAGTGCCTATACAGCATCTTTATCTGACTACACAATGTCTCAGGCTGCAAGGGTATAATCAGCGTTGGTCTATCCCAGTGCGCTTCGTACGGGCGTGTACGAACCAACTGAGAATCTCACGGGCGGACGTATACCGTGTTGCGGGAGGCAGTCATCCCTAAGCAAAGATGATTTGTTTGGGGGATACATACTCCACACAAACCAGAACCGAGTATTTTTGGCATCAACGCTTATGGTATCCATATATATTTATCGTTACTGGGGAGGGCCTGCGTGGAACAAGGTCCGGTACTACTGGAAAGCGCGTACGACGTCCCAGTCAGGAATACACGCCCTGCGTGTTCTTTGTAGCTAGCTGGGTCGGTGCGACTACCTTGAGGAATCCACGAAGGTTCCACAAGAGGCAACAAACATCTCTCACAGTTGCGAAATTGCGAATCATGGGAAATGTACGGCGCAAAAATGACAATCCCGGCTGTGGTCCAATAGCGCACTCGAATTCTCTTTGCTAGTATAGTTGTTCCATCCGACTGAAGCCTCTGCAAGCAGTATCTCTAACCTCCATACTCTCCACGCGCCCATCACTGCAAAATGCTACATTATCAGCCCGCGGTGTCCCACATATGATCTCCATTCCAGGCTTATTATGCCACCCTGTTTGCTAAAACCAGGTCCCGTGATTTGCCTTGGACCCCTGGAGGGGGACATTGGCCCCGCCTATGCAGGACATATCTCTGAGATCCTCCCCCGCGCACTGCGGGCAAGAGGCAAAGAGGGGCCGGGTGAGTTACATCCCAGCATACCTCACTTAAGCAGCTTCGGTCAAGTAAGTCTGGGTTCATGGCGCCAGGTCTCATTCACCAGCTACTGGAGGTCCATCAGCACGAGTCGCTGTCGTGCGTGATAAGCGCAATGAGGCGATGGTCTTCCCTTGATAGCAGTCGATTTGGTAGTAATAACTCCGGGGTGAATCTCAAGTAGTTGAGCATTTGCAGGCTTAATCGAACGATAGGTCTTTAGTGTAGAGGAATTTAGAAGAACGCTACGGCCTGATTTATGCAGTTACTTGACTGAATCCGACTATTGTCAGTAGCCCAATGGTAACTAAAGATACTCGAAGTCCTCTATATAGGGTCCGGCAAGTCACCTAACTCTGTCGATTGACCATAGCATTTCCATGTGAGCTTTGTTACCAATTATTCCCCTCGTTGGGCCTTAGTATGTTAACGACAAGACGAGATACCTTGGACATCCCTCCAATACCAAGTATCGGTTCGTAGCTTACCCGCCCCAGCCTTAGAAGCGAATCATGTTCGGCCATTATTGCAATACGAGCAAACCATTTGGATCCGCGCCAATAGAGTTCCCTATCTTGGCAAGCTGGAGGTAAAATTAGATGAGTAGGGCCGGAGCACCATGCACATAAGTCTTTGATGCTTTAGAGGTTTCAGCAATTAAAGACTGTCTAGCCTGAGGGCGAATTTGTACTCTAACTGTAGAAGACAAAGAGTCCAGTGAAAGCGCCGCGTGGATCGTGATGGAGCGCAAACTGTGTGGAACGACGCCTGGAGATCAGATACTGGTCTCAAAGTATGCCGAAATATCCTATCTGTAACGTGTATGTAGGACTAGTATAACTCCTGCCTGAATGCAACGGGAGATATCGTGTTCTGATGGCCGTATTGTGCTTGATTCAGGAGATTGATTTCAATTCCCTCTACATTTCCAACATACCTTCTGATATCACCAAACGTATCTACTTGTTCCCTACACGTGTCAATTCAGTAGCT'/>

    <sequence taxon='238' value='TCAGACACAGGTCACCGGAGGGAAGATCATGCCTGCAATAAGTCGGCCTAGGGGCCGTTTTAACATCGGAGCCGGTACCAGGTTACCGGCGGGGCGATTCGTGCGACGAGCCCTGCAGTTTAGGTATGCAGAAATCCACCTAACCCTTGCTAGTCATTTGAAGATAAATGCGGACTGTCGAAGGATTGTTACTCAATCCCGCGAAGAAACTAGTGCATATACAGCATCTTTATCTGACTGCACAATGTCTCAGGCTGCAAGGGTATAATCAGCGTTGGTCTATCCCAGTGCGCTTCGTACGCCCGTGTACGAACCAACTGAGAATCTCACGGGCGGACGTATACCGTGTTGCGGGAGGCAGTCATCCCTAAGCAAAGATGATTTGTTTGGGGGATACATACTCCACACAAACCAGAATCGAGTATTTTTGGCATCAACGCTTATGGTATCCATATATATTTATCGTTACTGGGGAGGGCCTGCGTGGAACAAGGTCCGGTACTACTGGAAAGCGCGTACGACGTCCCAGTCAGGAATACACGCCCTGCGTGTTCTTTGTAGCTACCTGCGTCGGTGCGACTACCTTGAGGAATCCACGAAGGTTCCACAAGAGGCAACAAACATCTCTCACAGTTGCGAAATTGCGAATCATGGGAAATGTACGGCGTCAAAATGACAATCCCGGCTGTGATCCAATAGCGCACTCGAATTCTCTTTGTTAGTATGGTTGTTCCATCCGACTGAAGCCTCTGCAAGCAGTATCTCTAACCTCCATACTCTCCACGCGCCCATCACTGCAGAATGCTACATTATCAGCCCGCGGTGTCCCACATATGATCTCCATTCCAGGCTTATTATGCTACCCTGTTTGCTAAAACCAGGTCCCGTGATTTGCCTTGGACCCCTGGAGGGGGACATTGGCCCCGCCTATGCAGGACATATCTCTGAGATCCTCCCCCGCGCACTGCGGGCAAGAGGCAAAGCGGGGCCGGGTGAGTTACATCCCAGCATACCTCACTTAAGCAGCTTCGGTCAAGTAAGTCTGGGTTCATGGCGCCAGGTCTCATTCACCAGCTACTGGAGGTCCATCAGCACGAGTTGCTGTCGTGCGTGATAAGCGCAATGAGGCGATGGTCTTCCCTTGATAACAGTCGATTTGGTAGTAATAGCTCCGGGGTGAACCTCAAGTAGTTGAACATTTGCAGGCTTAATCGAACGATAGGTCTTTAGTGTAGAGGAATTTAGAAGAACGCTACAGCCTGATTTATGCAGTTACTTGACTGAATCCGACTATTGTCAGTAGCCCAATGGTAACTAAAGATACTCGAAGTCCTCTATATAGGGTCCGGCAAGTCACCTAACTCTGTCGATTGACCGTAGCATTTCCATGTGAGCTTTGTTACCAATTATTCCCCTCGTTGGGCCTTAGTATGTTAACGACAAGACGAGATACCGTGGACATCCCTCCAATACCAAGTATCGGTTCGTAGCTTACCCGCCCCAGCCTTAGAAGCGAATCATGTTCGGCCATTATTGCAATACGAGCAAACCATTTGGATCCGCGCCAATATAGTTCCCTATCTTGGCAAGCTGGAGGTAAAATTAGATGAGTAGGGCCGGAGCACCATGCACATAAGTCTTTGATACTTTAGAGGTTTGAGCAATTAAAGACTGTCTAGCCTGCGGGCGAATTTGTACTCTAACTGTAGAAGACAAAGAGTCCAGTGAAAGCGCCGCGTGTATCGTGATGGAGCGCAAACTGTGTGGAACGACGCCTGGAGATCAGATACTGGTCTCAAAGTATGCCGAAACATCCTATCTGTAACGTGTATGTCGGACTAGTATAACTCCTGCCTGAGTGCAACGGGAGATATCGTATTCTGATGGCCGTATTGTGCTTGATTCAGGAGATTGATTTCAATTCCCTCTACATTTCCAACATACCTTCTGATATCACCAAACGTATCTACTTGTTTCCTACACGTGTCAATTCAGTAGCT'/>

    <sequence taxon='49' value='TCAGACACAGGTCACCGGAGGGAAGATCATGCCTGCGATAAGTCGGCCTAGGGGCCGTTTTAACATCGGAGCCGGTACCAGGTTACCGGCGGGGCGATTCGTGCGACGAGCCCTTCAGTTTAGATATGCAGAAGTCCACCTAACCCTTGCTGGACATTTGAAGATAAATACAGACTGTCGAAGGATTGTTACTCAATCCCGCGAAGAAACTAGTGCCTATACAGCATCTTTATCTGACTGCACAATGTCTCAGGCTGCAAGGGTATAATCAGCGTTGGTCTATCCCAGTGCGCTTCGTACGCCCGTGTACGAACCAACTGAGAATCTCACGGGCGGACGTATACCGTGTTGCGGGAGGCAGTCATCCCTAAGCAAAGATGATCTGTTTGGGGGATACATACTCCACACAAACCAGAATCGAGTATTTTTGGTATCAATGCTTATGGTATCCATATATATTTATCATTACTGGGGAGGGCCTGCGTGGAACAAGGTCCGGTACTACTGGAAAGCGCGTACGACGTCCCAGTCAGGAATACACGCCCTGCGTGTTCTTTGTAGCTACCTGGGTCGGTGCGACTACCTTGAGGAATCAACGAAGGTTCCACAAGAGGCAACAAACATCTCTCACAGTTGCGAAATTGCGAATCATGGGAAATGTACGGCGTCAAAATGACAATCCCGGCTGTGATCCAATAGCGCACTCGAATTCTCTTTGTTAGTATAGTTGTTCCATCCGACTGAAGCCTCTGCAAGCAGGATCTCTAACCCCCATACTCTCCACGCGCCCGTCACTGCAAAATGCTACATTATCAGCCCGCGGTGTCCCACATATGATCTCCATTCCAGGCTTATTATGCCACCCTGTTTGCTAAAACCAGGTCCCGTGATTTGCCTTGGACCCCTGGAGGGGGACATTGGCCCCGCCTATGCAGGACATATCTCTGAGATCCTCCCCCGCGCACTGCGGGCAAAAGGCAAAGCGGGGCCGGGTGAGTTACATCCCAGCATACCTCACTTAAGCAGCTTCGGTCAAGTAAGTCTGGGTTCATGGCGCCAGGTCTCATTCACCAGCTACTGGAGGTCCATCAGCACGAGTCGCTGTCGTGCGTGATAAACGCAATGAGGCGATGGTCTTCCCTTGATAACAGTCGGTTTGGTAGTAATAGCTCCGGGGTGAATCTCAAGTAGTTGAGCATTTGCAGGCTTAATCGAACGATAGGTCTTTAGTGTAGAGGAATTTAGAAGAACGCTACGGCCTGATTTATGCAGTTACTTGACTGAATCCGACTATTGTCAGTAGCCCAATGGTAACTAAAGATACTCGAAGTCCTCTATATAGGGTCCGGCAAGTCACCTAACTCTGTCGATTGACCATAGCATTTCCATGTGAGCTTTGTTACCAATTATTCCCCTCGTTGGGCCTTAGTATGTTAACGACAAGACGAGATACCTTGGACATCCCTCCAATGCCAAGTATCGGTTCGTAGCTTACCCGCCCCAGCCTTAGAAGCGAATCATGTTCGGCCATTATTGCAATACGAGCAAACCATTCGGATCCGCGCCAATAGAGTTCCCTATCTTGGCAAGCTGGAGGTAAAATTAGACGAGTAGGGCCGGAGCACCATGCACATAAGTCTTTGATGCTTTAGAGGTTTCAGCAATTAAAGACTGTCTAGCCTGAGGTCGAATTCGTACTCTAACTGTAGAAGACAAAGAGTCCAGTGAAAGCGCCGCGTGTATCGTGATGGAGCGCAAACTGTGTGGAACGACGCCTGGAGATCAGATACTGGTCTCAAAGTATGCCGAAACATCTTATCTGTAACGTGTATGTAGGACTAGTATAACTCCTGACTGAATGCAACGGGAGATATCGTGTTCTGATGGCCGTATTGTGCTTGATTTAGGAGATTGATTTCAATTCCCTCTACATTTCCAACATACCTTCTGATATCACCAAACGTATCTACTTGTTCCCTGCACGTGTCAATTCAGTAGCT'/>

    <sequence taxon='54' value='TCAGACACAGGTCACCGGAGGGAAGATCATGCCTGCGATAAGTCGGCCTAGGGGCCGTTTTAACATCGGAGCCGGTACCAGGTTACCGGCGGGGCGATTCGTGCGACGAGCCCTTCAGTTTAGATATGCAGAAGTCCACCTAACCCTTGCTGGACATTTGAAGATAAATACGGACTGTCGAAGGATTGTTACTCAATCCCGCGAAGAAACTAGTGCCTATACAGCATCTTTATCTGACTGCACAATGTTTCAGGCTGCAAGGGTATAATCAGTGTTGGTCTATCCCAGTGCGCTTCGTACGCCCGTGTACGAACCAACTGAGAATCTCACGGGCGGACGTATACCGTGTTGCGGGAGGCAGTCATCCCTAAGCAAAGATGATCTGTTTGGGGGATACATACTCCATACAAACCAGAATCGAGTATTTTTGGTATCAACGCTTATGGTATCCATATATATTTATCATTACTGGGGAGGGCCTGCGTGGAACAAGGTCCGGTACTACTGGAAAGCGCGTAAGACGTCCCAGTCAGGAATACACGCCCTGCGTGTTCTTTGTAGCTACCTGGGTCGGTGCGACTACCTTGAGGAATCCACGAAGGTTCCACAAGAGGCAACAAACATCTCTCACAGTTGCGAAATTGCGAATCATGGGAAATGTACGGCGTCAAAATGACAATCCCGGCTGTGATCCAATAGCGCACTCGAATTCTCTTTGTTAGTATAGTTGTTCCATCCGACTGAAGCCTCTGCAAGCAGTATCTCTAACCCCCATACTCTCCACGCGCCCGTCACTGCAAAATGCTACATTATCAGCCCGCGGTGTCCCACATATGATCTCCATTCCAGGCTTATTATGCCACCCTGTTTGCTAAAACCAGGTCCCGTGATTTGCCTTGGACCCCTGGAGGGGGACATTGGCCCCGCCTATGCAGGACATATCTCTGAGATCCTCCCCCGCGCACTGCGGGCAAAAGGCAAAGCGGGGCCGGGTGAGTTACATCCCAGCATACCTCACTTAAGCAGCTTCGGTCAAGTAAGTCTGGGTTCATGGCGCCAAGTCTCATTCACCAGCTACTGGAGGTCCATCAGCACGAGTCGCTGTCGTGCGTGATAAGCGCAATGAGGCGATGGTCTTCCCTTGATAACAGTCGGTTTGGTAGTAATAGCTCCGGGGTGAATCTCAAGTAGTTGAGCATTTGCAGGCTTAATCGAACGATAGGTCTTTAGTGCAGAGGAATTTAGAAGAACGCTACGGCCTGATTTATGCAGTTACTTGACTGAATCCGACTGTTGTCAGTAGCCCAATGGTAACTAAAGATACTCGAAGTCCTCTATATAGGGTCCGGCAAGTCACCTACCTCTGTCGATTGACCATAGCATTTCCATGTGAGCTTTGTTACCAATTATTCCCCTCGTTGAGCCTTAGTATGTTAACGACAAGACGAGATACCTTGGACATCCCTCCAATGCCAAGTATCGGTTCGTAGCTTACCCGCCCCAGCCTTAGAAGCGAATCATGTTCGGCCATTATTGCAATACGAGCAAACCATTTGGATCCGCGCCAATAGAGTTCCCTATCTTGGCAAGCTGGAGGTAAAATTAGATGAGTAGGGCCGGAGCACCATGCACATAAGTCTTTGATGCTTTAGAGGTTTCAGCAATTAAAGACTGTCTAGCCTGAGGTCGAATTCATACTCTAACTGTAGAAAACAAAGAGTCCAGTGAAAGCGCCGCGTGTATCGTGATGGAGCGCAAACTGTGTGGAACGACGCCTGGAGATCAGATACTGGTCTCAAAGTATGCCGAAACATCTTATCTGTAACGTGTCTGTAGGACTAGTATAACTCCTGACTGAATGCAACGGGAGATATCGTGTTCTGATGGCCGTATTGTGCTTGATTTAGGAGATTGATTTCAATTCCCTCTACATTTCCAACATACCTTCTGATATCACCAAACGTATCTACTTGTTCCCTACACGTGTCAATTCAGTAGCT'/>

    <sequence taxon='66' value='TCAGACACAGGTCACCGGAGGGAAGATCATGCCTGCGATAAGTCGGCCTAGGGGCCGTTTTAACATCGGAGCCGGTACCAGGTTACCGGCGGGGCGATTCGTGCGACGAGCCCTTCAGTTTAGATATGCAGAAGTCCACCTAACCCTTGCTGGACATTTGAAGATAAATACGGACTGTCGAAGGATTGTTACTCAATCCCGCGAAGAAACTAGTGCCTATACAGCATCTTTATCTGACTGCACAATGTTTCAGGCTGCAAGGGTATAATCAGTGTTGGTCTATCCCAGTGCGCTTCGTACGCCCGTGTACGAACCAACTGAGAATCTCACGGGCGGACGTATACCGTGTTGCGGGAGGCAGTCATCCCTAAGCAAAGATGATCTGTTTGGGGGATACATACTCCATACAAACCAGAATCGAGTATTTTTGGTATCAACGCTTATGGTATCCATATATATTTATCATTACTGGGGAGGGCCTGCGTGGAACAAGGTCCGGTACTACTGGAAAGCGCGTAAGACGTCCCAGTCAGGAATACACGCCCTGCGTGTTCTTTGTAGCTACCTGGGTCGGTGCGACTACCTTGAGGAATCCACGAAGGTTCCACAAGAGGCAACAAACATCTCTCACAGTTGCGAAATTGCGAATCATGGGAAATGTACGGCGTCAAAATGACAATCCCGGCTGTGATCCAATAGCGCACTCGAATTCTCTTTGTTAGTATAGTTGTTCCATCCGACTGAAGCCTCTGCAAGCAGTATCTCTAACCCCCATACTCTCCACGCGCCCGTCACTGCAAAATGCTACATTATCAGCCCGCGGTGTCCCACATATGATCTCCATTCCAGGCTTATTATGCCACCCTGTTTGCTAAAACCAGGTCCCGTGATTTGCCTTGGACCCCTGGAGGGGGACATTGGCCCCGCCTATGCAGGACATATCTCTGAGATCCTCCCCCGCGCACTGCGGGCAAAAGGCAAAGCGGGGCCGGGTGAGTTACATCCCAGCATACCTCACTTAAGCAGCTTCGGTCAAGTAAGTCTGGGTTCATGGCGCCAAGTCTCATTCACCAGCTACTGGAGGTCCATCAGCACGAGTCGCTGTCGTGCGTGATAAGCGCAATGAGGCGATGGTCTTCCCTTGATAACAGTCGGTTTGGTAGTAATAGCTCCGGGGTGAATCTCAAGTAGTTGAGCATTTGCAGGCTTAATCGAACGATAGGTCTTTAGTGCAGAGGAATTTAGAAGAACGCTACGGCCTGATTTATGCAGTTACTTGACTGAATCCGACTGTTGTCAGTAGCCCAATGGTAACTAAAGATACTCGAAGTCCTCTATATAGGGTCCGGCAAGTCACCTACCTCTGTCGATTGACCATAGCATTTCCATGTGAGCTTTGTTACCAATTATTCCCCTCGTTGAGCCTTAGTATGTTAACGACAAGACGAGATACCTTGGACATCCCTCCAATGCCAAGTATCGGTTCGTAGCTTACCCGCCCCAGCCTTAGAAGCGAATCATGTTCGGCCATTATTGCAATACGAGCAAACCATTTGGATCCGCGCCAATAGAGTTCCCTATCTTGGCAAGCTGGAGGTAAAATTAGATGAGTAGGGCCTGAGCACCATGCACATAAGTCTTTGATGCTTTAGAGGTTTCAGCAATTAAAGACTGTCTAGCCTGAGGTCGAATTCGTACTCTAACTGTAGAAAACAAAGAGCCCAGTGAAAGCGCCGCGTGTATCGTGATGGAGCGCAAACTGTGTGGAACGACGCCTGGAGATCAGATACTGGTCTCAAAGTATGCCGAAACATCTTATCTGTAACGTGTCTGTAGGACTAGTATAACTCCTGACTGAATGCAACGGGAGATATCGTGTTCTGATGGCCGTATTGTGCTTGATTTAGGAGATTGATTTCAATTCCCTCTACATTTCCAACATACCTTCTGATATCACCAAACGTATCTACTTGTTCCCTACACGTGTCAATTCAGTAGCT'/>

    <sequence taxon='84' value='TCAGACACAGGTCACCGGAGGGAAGATCATGCCTGCGATAAGTCGGCCTAGGGGCCGTTTTAACATCGGAGCCGGTACCAGGTTACCGGCGGGGCGATTCGTGCGACGAGCCCTTCAGTTTAGATATGCAGAAGTCCACCTAACCCTTGCTGGACATTTGAAGATAAATACGGACTGTCGAAGGATTGTTACTCAATCCCGCGAAGAAACTAGTGCCTATACAGCATCTTTATCTGACTGCACAATGTTTCAGGCTGCAAGGGTATAATCAGTGTTGGTCTATCCCAGTGCGCTTCGTACGCCCGTGTACGAACCAACTGAGAATCTCACGGGCGGACGTATACCGTGTTGCGGGAGGCAGTCATCCCTAAGCAAAGATGATCTGTTTGGGGGATACATACTCCATACAAACCAGAATCGAGTATTTCTGGTATCAACGCTTATGGTATCCATATATATTTATCATTACTGGGGAGGGCTTGCGTGGAACAAGGTCCGGTACTACTGGAAAGCGCGTAAAACGTCCCAGTCAGGAATACACGCCCTGCGTGTTCTTTGTAGCTACCTGGGTCGGTGCGACTACCTTGAGGAATCCACGAAGATTCCACAAGAGGCAACAAACATCTCTCACAGTTGCGAAATTGCGAATCATGGGAAATGTACGGCGTCAAAATGACAATCCCGGCTGTGATCCAATAGCGCACTCGAATTCTCTTTGTTAGTATAGTTGTTCCATCCGACTGAAGCCTCTGCAAGCAGTATCTCTAACCTCCATACTCTCCACGCGCCCGTCACTGCAAAATGCTACATTATCAGCCCGCGGTGTCCTACATATGATCTCCATTCCAGGCTTATTATGCCACCCTGTTTGCTAAAACCAGGTCCCGTGATTTGCCTTGGACCCCTGGAGGGGGACATTGGCCCCGCCTATGCAGGACATATCTCTGAGATCCTCCCCCGCGCACTGCGGGCAAAAGGCAAAGCGGGGCCGGGTGAGTTACATCCCAGCATACCCCACTTAAGCAGCTTCGGTCAAGTAAGTCTGGGTTCATGGCGCCAAGTCTCATTCACCAGCTACTGGAGGTCCATCAGCACGAGTCGCTGTCGTGCGTGATAAGCGCAATGAGGCGATGGTCTTCCCTTGATAACAGTCGGTTTGGTAGTAATAGCTCCGGGGTGAATCTCAAGTAGTTGAGCATTTGCAGGCTTAATCGAACGATAGGTCTTTAGTGCAGAGGAATTTAGAAGAACGCTACGGCCTGATTTATGCAGTTACTTGACTGAATCCGACTGTTGTCAGTAGCCCAATGGTAACTAAAGATACTCGAAGTCCTCTATATAGGGTCCGGCAAGTCACCTACCTCTGTCGATTGACCATAGCATTTCCATGTGAGCTTTGTTACCAATTATTCCCCTCGTTGAGCCTTAGTATGTTAACGACAAGACGAGATACCTTGGACATCCCTCCAATGCCAAGTATCGGTTCGTAGCTTACCCGCCTCAGCCTTAGAAGCGAATCATGCTCGGCCATTATTGCAATACGAGCAAACCATTTGGATCCGCGCCAATAGAGTTCCCTATCTTGGCAAGCTGGAGGTAAAATTAGATGAGTAGGGCCGGAGCACCATGCACATAAGTCTTTGATGCTTTAGAGGTTTCAGCAATTAAAGACTGTCTAGCCTGAGGTCGAATTCGTACTCTAACTGTAGAAAACAAAGAATCCAGTGAAAGCGCCGCGTGTATCGTGATGGAGCGCAAACTGTGTGGAACGACGCCTGGAGATCAGATACTGGTCTCAAAGTATGCCGAAACATCTTATCTGTAACGTGTATGTAGGACTAGTATAACTCCTGACTGAATGCAACGGGAGATATCGTGTTCTGATGGCCGTATTGTGCTTGATTTAGGAGATTGATTTCAATTCCCTCTACATTTCCAACATACCTTCTGATATCACCAAACGTATCTACTTGTTCCCTACACGTGTCAATTCAGTAGCT'/>

    <sequence taxon='213' value='TCAGACACAGGTCACCGGAGGGAAGATCATGCCTGCGATAAGTCGGCCTAGGGGCCGTTTTAACATCGGAGCCGGTACCAGGTTACCGGCGGGGCGATTCGTGCGACGAGCCCTTCAGTTTAGATATGCAGAAGTCCACCTAACCCTTGCTGGACATTTGAAGATAAATACGGACTGTCGAAGGATTGTTACTCAATCCCGCGAAGAAACTAGTGCCTATACAGGATCTTTATCTGACTGCACAATGTTTCAGGCTGCAAGGGTATAATCAGTGTTGGTCTATCCCAGTGCGCTTCGTACGCCCGTGTACGAACCAACTGAGAATCTCACGGGCGGACGTATACCGTGTTGCGGGAGGCAGTCATCCCTGAGCAAAGATGATCTGTTTGGGGGATACATACTCCATACAAACCAGAATCGAGTATTTTTGGTATCAACGCTTATGGTATCCATATATATTTATCATTACTGGGGAGGGCTTGCGTGGAACAAGGTCCGGTACTACTGGAAAGCGCGTAAAACGTCCCAGTCAGGAATACACGCCCTGCGTGTTCTTTGTAGCTACCTGGGTCGGTGCGACTACCTTGAGGAATCCACGAAGGTTCCACAAGAGGCAACAAACATCTCTCACAGTTGCGAAATTGCGAATCATGGGAAATGTACGGCGTCAAAATGACAATCCCGGCTGTGATCCAATAGCGCACTCGAATTCTCTTTGTTAGTATAGTTGTTCCATCCGACTGAAGCCTCTGCAAGCAGTATCTCTAACCTCCATACTCTCCACGCGCCCGTCACTGCAAAATGCTACATTATCAGCCCGCGGTGTCCCACATATGATCTCCATTCCAGGCTTATTATGCCACCCTGTTTGCTAAAACCAGGTCCCGTGATTTGCCTTGGACCCCTGGAGGGGGACATTGGCCCCGCCTATGCAGGACATATCTCTGAGATCCTCCCCCGCGCACTGCGGGCAAAAGGCAAAGCGAGGCCGGGTGAGTTACATCCCAGCATACCCCACTTAAGCAGCTTCGGTCAAGTAAGTCTGGGTTCATGGCGCCAAGTCTCATTCACCAGCTACTGGAGGTCCATCAGCACGAGTCGCTGTCGTGCGTGATAAGCGCAATGAGGCGATGGTCTTCCCTTGATAACAGTCGGTTGGGTAGTAATAGCTCCGGGGTGAATCTCAAGTAGTTGAGCATTTGCAGGCTTAATCGAACGATAGGTCTTTAGTGCAGAGGAATTTAGAAGAACGCTACGGCATGATTTATGCAGTTACTTGACTGAATCCGACTGTTGTCAGTAGCCCAATGGTAACTAAAGATACTCGAAGTCCTCTATATAGGGTCCGGCAAGTCACCTACCTCTGTCGATTGACCATGGCATTTCCATGTGAGCTTTGTTACCAATTATTCCCCTCGTTGAGCCTTAGTATGTTAACGACAAGACGAGATACCTTGGACATCTCTCCAATGCCAAGTATCGGTTCGTAGCTTACCCGCCTCAGCCTTAGAAGCGAATCATGCTCGGCCATTATTGCAATACGAGCAAACCATTTGGATCCGCGCCAATAGAGTTCCCTATCTTGGCAAGCTGGAGGTAAAATTAGATGAGTAGGGCCGGAGCACCATGCACATAAGTCTTTGATGCTTTAAAGGTTTCAGCAATTAAAGACTGTCTAGCCTGAGGTCGAATTCGGACTCTAACTGTAGAAAACAAAGAATCCAGTGAAAGCGCCGCGTGTATCGTGATGGAGCGCAAACTGTGTGGAACGACGCCTGGAGATCAGACACTGGTCTCAAAGTATGCCGAAACATCTTATCTGTAACGTGTATGTAGGACTAGTATAACTCCTGACTGAATGCAACGGGAGATATCGTGTTCTGATGGCCGTATTGTGCTTGATTTAGGAGATTGATTTCAATTCCCTCTACATCTCCAACATACCTTCTGATATCACCAAACGTATCTACTTGTTCCCTACACGTGTCAATTCAGTAGCT'/>

    <sequence taxon='214' value='TCAGACACAGGTCACCGGAGGGAAGATCATGCCTGCGATAAGTCGGCCTAGGGGCCGTTTTAACATCGGAGCCGGTACCAGGTTACCGGCGGGGCGATTCGTGCGACGAGCCCTTCAGTTTAGATATGCAGAAGTCCACCTAACCCTTGCTGGACATTTGAAGATAAATACGGACTGTCGAAGGATTGTTACTCAATCCCGCGAAGAAACTAGTGCCTATACAGGATCTTTATCTGACTGCACAATGTTTCAGGCTGCAAGGGTATAATCAGTGTTGGTCTATCCCAGTGCGCTTCGTACGCCCGTGTACGAACCAACTGAGAATCTCACGGGCGGACGTATACCGTGTTGCGGGAGGCAGTCATCCCTGAGCAAAGATGATCTGTTTGGGGGATACATACTCCATACAAACCAGAATCGAGTATTTTTGGTATCAACGCTTATGGTATCCATATATATTTATCATTACTGGGGAGGGCTTGCGTGGAACAAGGTCCGGTACTACTGGAAAGCGCGTAAAACGTCCCAGTCAGGAATACACGCCCTGCGTGTTCTTTGTAGCTACCTGGGTCGGTGCGACTACCTTGAGGAATCCACGAAGGTTCCACAAGAGGCAACAAACATCTCTCACAGTTGCGAAATTGCGAATCATGGGAAATGTACGGCGTCAAAATGACAATCCCGGCTGTGATCCAATAGCGCACTCGAATTCTCTTTGTTAGTATAGTTGTTCCATCCGACTGAAGCCTCTGCAAGCAGTATCTCTAACCTCCATACTCTCCACGCGCCCGTCACTGCAAAATGCTACATTATCAGCCCGCGGTGTCCCACATATGATCTCCATTCCAGGCTTATTATGCCACCCTGTTTGCTAAAACCAGGTCCCGTGATTTGCCTTGGACCCCTGGAGGGGGACATTGGCCCCGCCTATGCAGGACATATCTCTGAGATCCTCCCCCGCGCACTGCGGGCAAAAGGCAAAGCGAGGCCGGGTGAGTTACATCCCAGCATACCCCACTTAAGCAGCTTCGGTCAAGTAAGTCTGGGTTCATGACGCCAAGTCTCATTCACCAGCTACTGGAGGTCCATCAGCACGAGTCGCTGTCGTGCGTGATAAGCGCAATGAGGCGATGGTCTTCCCTTGATAACAGTCGGTTGGGTAGTAATAGCTCCGGGGTGAATCTCAAGTAGTTGAGCATTTGCAGGCTTAATCGAACGATAGGTCTTTAGTGCAGAGGAATTTAGAAGAACGCTACGGCATGATTTATGCAGTTACTTGACTGAATCCGACTGTTGTCAGTAGCCCAATGGTAACTAAAGATACTCGAAGTCCTCTATATAGGGTCCGGCAAGTCACCTACCTCTGTCGATTGACCATGGCATTTCCATGTGAGCTTTGTTACCAATTATTCCCCTCGTTGAGCCTTAGTATGTTAACGACAAGACGAGATACCTTGGACATCTCTCCAATGCCAAGTATCGGTTCGTAGCTTACCCGCCTCAGCCTTAGAAGCGAATCATGCTCGGCCATTATTGCAATACGAGCAAACCATTTGGATCCGCGCCAATAGAGTTCCCTATCTTGGCAAGCTGGAGGTAAAATTAGATGAGTAGGGCCGGAGCACCATGCACATAAGTCTTTGATGCTTTAAAGGTTTCAGCAATTAAAGACTGTCTAGCCTGAGGTCGAATTCGGACTCTAACTGTAGAAAACAAAGAATCCAGTGAAAGCGCCGCGTGTATCGTGATGGAGCGCAAACTGTGTGGAACGACGCCTGGAGATCAGACACTGGTCTCAAAGTATGCCGAAACATCTTATCTGTAACGTGTATGTAGGACTAGTATAACTCCTGACTGAATGCAACGGGAGATATCGTGTTCTGATGGCCGTATTGTGCTTGATTTAGGAGATTGATTTCAATTCCCTCTACATCTCCAACATACCTTCTGATATCACCAAACGTATCTACTTGTTCCCTACACGTGTCAATTCAGTAGCT'/>

    <sequence taxon='136' value='TCAGACACAGGTCAGCGGAGGGAAGATCATGCCTGCGATAAGTCGGCCTAGGGGCCGTTTCAACATCGGAGCCGGTACCAGGTTACCGGCGGGGCGATTCGTGCGACGAGCCCTTCAGTTTAGATATGCAGAAGTCCACCTGACCCTTGCTGGACATTTGAAGAAAAATACGGACTGTCGAAGAATTGTTACTCAATCCCGCGAAGAAACTAGTGCCTATACAGCATCTTTATCTGACTGCACAATGTTTCAGGCTGCAAGGGTATAATCAGTGTTGGTCCATCCCAGTGCGCTTCGTACGCCCGTGTACGAACCAACTGAGAATCTCACGGGCGGACGTATACCGTGTTGCGGGAGGCAGTCATCCCTAAGCAAAGATGATCCGTTTGGGGGATACATACTCCATACAAACCAGAATCGAGTATTTTTGGTATCAACGCTTATGGTATCTATATATATTTATCATTACTGGGGAGGGCTTGCGTGGAACAAGGTCCGGTACTACTGGAAAGCGCGTAAAACGTCCCAGTCAGGAATACACGCCCTGCGTGTTCTTTGTAGCTACCTGGGTCGGTGCGACTACCTTGAGGAATCCACGAAGGTCCCACAAGAGGCAACAAGCATCTCTCACAGTTGCGAAATTGCGAATCATGGGAAATGTACGGCGTCAAAATGACAATCCCGGCTGTGATCCAATAGCGCACTCGAATTCTCTTTGTTAGTATAGTTGTTCCATCCGAGTGAAGCCTCTGCAAGCAGTATCTCTAACCTCCATACTCTCCACGCGCCCGTCACTGCAAAATGCTACGTTATCAGCCCGCGGTGTCCCACATATGATCTCCATTCCAGGCTTATCATGCCACCCTGTTTGCTAAAACCAGGTCCCGTGATTTGCCTTGGACCCCTGGAGGGGGACATTGGCCCCGCCTATGCAGGACATATCTCTGAGATCCTCCCCCGCGCACTGCGGGCAAAAGGCAAAGCGGGGCCGAGTGAGTTACATCCCAGCATACCCCACTTAAGCAGCTTCGGTCAAGTAAGTCTGGGTTCATGGCGCCAAGTCTCATTCACCAGCTACTGGAGGTCCATCAGCACGAGTCGCTGTCGTGCGTGATAAGCGCAATGAGGCGATGGTCTTCCCTTGATAACAGTCGGTTTGGTAGTAATAGCTCCGGGGTGAATCTCAAGTAGTTGAGCATTTGCAGGCTTAATCGAACGATAGGTCTTTAGTGCAGAGGAATTTAGAAGAACGCTACGGCCTGATTTATGCAGATACTTGACTGAATCCGACTGTTGTCAGTAGCCCAATGGTAACTAAAGATACTCGAAGTCCTCTATATAGGGTCCGGCAAGTCACCTACCTCTGTCGATTGACCAGAGCATTTCCATGTGAGCTTTGTTACCAATTATTCCCCTCGTTGAGCCTTAGTATGTTAACGACAAGACGAGATACCTTGGACATCCCTCCAATGCCAAGTATCGGTTCGTAGCTTACCCGCCTCAGCCCTAGAAGCGAATCATGCTCGGCCATTATTGCAATACGAGCAAACCATTTGGATCCGCGCCAATAGAGTTCCCTATCTTGGCAAGCTGGAGGTAAAATTAGATGAGTAGGGCCGGAGCACCATGCACATAAGTCTTTGATGCTTTAGAGGTTTCAGCAATTAAAGACTGTCTAGCTTGAGGTCGAATTCGTACTCTAACTGTAGAAAACAAAGAATCCAGTGAAAGCGCCGCGTGTATCGTGATGGAGCGCAAACTGTGTGGAACGACGCCTGGAGATCAGATACTGGTCTCAAAGTGTGCCGAAACATCTTATCTGTAACGCGTATGTAGGACTAGTATAACTCCTGACTGAATGCAACGGGAGATATCGTGTTCTGATGGCCGTATTGTGCTTGATTTAGGAGATTGATTTCAATTCCCTCTACATTTCCAACATACCTTCTGATATCACCAAACGTATCTACTTGTTCCCTACACGTGTCAATTCAGTAGCT'/>

    <sequence taxon='133' value='TCAGACACAGGTCACCGGAGGGAAGATCATGCCTGCAATAAGTCGGCCTAGGGGCCGTTTTAACATCGGAGCCGGTACCAGGTTACCGGCGGGGCGATTCGTGCGACGAGCCCTTCAGTTTAGATATGCAGAAGTCCACCTAACCCTTGCTGAACATTTGAAGATAAATACGGACTGTCGAAGGATTGTTACTCAATCCCGCGAAGAAACTAGTACCTATACAGCATCTTTATCTGACTGCACAATGTCTCAGGCTGCAAGGGTATAATCAGCGTTGGTCTATCCTAGTGCGCTTCGTACGCCCGTGTACGAACCAACTGAGAATCTCACGGGCGGACGTATACCGTGCTGCGGGAGGCAGTCATCCCTAAGCAAAGATGATCTGTCTGGGAGATACATACTCCACACAAACCAGAATTGAGTATTTTTGGTATCAACGCTTATGGTATCCATATATATTTATCATTACTGGGGAGGGCCTGCGTGGAACCAGGTCCGGTACTATTGGAAAGCGCGTACGACGTCCCAGTCAGGAATACACGCCCTGCGTGTTCTTTGTAGCTACCTGGGTCGGTGCGACTACCTTGAGGAATCCACGAAGGTTCCGCAAGAGGCAACAAACATCTCTCACAGTTGCGAAATTGCGAATCATGGGAAATGTACGGCGTCAAAATGACAATCCCGGCAGTGATCCAATAGCGCACTCGAATTCTCTTTGTTAGTATAGTTGTTCCATCCGACTGAGGCCTCTGCAAGCAGTATCTTTAACCCCCATACTCTCCACGCGCCCGTCACTGCAAAATGCTACATTATCAGCCCGCGGTGTCCCACATATGATCTCCATTCCAGGCTTATTATGCCACCCTGTTTGCTAAAACCAGGTCCCGTGATTTGCCTTGGACCCCTGGAGGGGGACATTGGCCCCGCCTATGCAGGACATATCTCTGAGATCCTCCCCCGCGCACTGCGGGCAAAAGGCAAAGCGGTGCCGGGTGAGTTACATCCCAGCATACCTCACTTAAGCAGCTTCGGTCAAGTAAGTCTGGGTTCATGGCGCCAGGTCTCATTCACCAGCTACTGGAGGTACATCAGCACGAGTCGCTGTCGTGCGTGATAAGCGCAATTAGGCGATGGTCTTCCCTTGATAACAGTCGGTTTGGTAGTAATAGCTCCGGGGTGAATCTCAAGTAGTTGAGCATTTGCAGGCTTAATCGAACGATAGGTCTTTAGTGTAGAGGAATTTAGAAGAACGCTACGGCCTGATTTATGCAGTTACTTGACTGAATCCGACTATTGTCAGTAGCCCAATGGTAACTAAAGATACTCGAAGTCCTCTATATAGGGTCCGGCAAGTCACCTAACTCTGTCGATTGACCATAGCATTTCCATGTGAGCTTTGTTACCAATTATTCCCCTCGTTGGGCCTTAGTATGTTAACGATAAGACGAGATACCTTGGACATCCCTCCAATGCCAAGTATCGGCTCGTAGCTTACCCGCCCCAGCCTTAGAAGCGAATCATGTTCGGCCATTATTGCAATACGAGCAAACCATTTGGATCCGCGCCAATAGAGTTCCCTATCTTGGTAAGCTGGAGGTAAAATTAGATGAGTAGGGCCGGAGCACCATGCACATAAGTCTTTGATGCTTTAGAGGTTTCAGCAATTAAAGACTGTCTAGCCTGAGGTCGAATTCGTACTCTAACTGTAGAAGACAAAGAGTCCAGTGAAAGCGCCGCGTGTGTCGTGATGGAGCGCAAACTGTGTGGAACGACGCCTGGAGATCAGATACTGGTCTCAAAGTACGCCGAAACATCTTATCTGTAACGTGTATGTAGGACTAGTATAACTCCTGACTGAATGCAACGGGCGATATCGTGTTCTGATGGCCGTATTGTACTTGATCTAGGAGATTGATTTCAATTCCCTCTACATTTCCAACATACCTTCTGATATCACCAAACGTATCTACTTGTTCCCCACACGTGTCAATTCAGTAGCT'/>

    <sequence taxon='63' value='TCAGACACAGGTCACCGGAGGGAAGATCATGCCTGCGATAAGTCGGCCTAGGGGCCGTTTTAACATCGGAGCCGGTACCAGGTTACCGGCGGGGCGATTCGTGCGACGAGCCCTTCAGTTTAGATATGCAGAAGTCCACCTAACCCTTGCTGGACATTTGAAGATAAATACGGACTGTCGAAGGATTGTTACTCAATCCCGCGAAGAAACTAGTGCCTATACAGCATCTTTATCTGACTGCACAATGTCTCAGGCTGCAAGGGTATAATCAGCGTTGGTCTATCCCAGTGCGCTTCGTACGCCCGTGTACGAACCAACTGAGAATCTCACGGGCGGACGTATACCGTGTTGCGGGAGGCAGTCATCCCTAAGCAAAGATGATCTGTTTGGGGGATACATACTCCACACAAACCAGAATCGAGTATTTTTGGTATCAACGCTTATGGTATCCATATATATTTATCATTACTGGGGAGGGCCTGCGTGGAACAAGGTCCGGTACTACTGGAAAGCGCGTACGACGTCCCAGTCAGGACTACACGCCCTGCGTGTTCTTTGTAGCTACCTGGGTCGGTGCGACTACCTTGAGGAATCCACGAAGGTTCCACAAGAGGCAACAAACATCTCTCACAGTTGCGAAATTGCGAATCATGGGAAATGTACGGCGTCAAAATGACAATCCCGGCTGTGATCCAATAGCGCACTCGAATTCTCTTTGTTAGTATAGTTGTTCCATCCGACTGAAGCCTCTGCAAGCAGTATCTCTAACCCCCATACTCTCCACGCGCCCGTCACTGCAAAATGCTACATTACCAGCCCGCGGTGTCCCACATATGATCTCCATTCCAGGCTTATTATGCCACCCTGTTCGCTAAAACCAGGTCCCGTGATTTGCCTTGGACCCCTGGAGGGGGACATTGGCCCCGCCTATGCAGGACATATCTCTGAGATCCTCCCCCGCGCACTGCGGGCAAAAGGCAAAGGGGGGCCGGGTGAGTTACATCCCAGCATACCTCACTTAAGCAGCTTCGGTCAAGTAAGTCTGGGTCCATGGCGCCAGGTCTCATTCACCAGCTACTGGAGGCCCATCAGCACGAGTCGCTGTCATGCGTGATAAGCGCAATGAGGCGATGGTCTTCCCTTGATAACAGTCGATTTGGTAGTAATAGCTCCGGGGTGAATCTCAAGTAGTTGAGCATTTGCAGGCTTAATCGAACGATAGGTCTTTAGTGTAGAGGAATTTAGAAGAACGCTACGGCCTGATTTATGCAGTTACTTGACTGAATCCGACTATTGTCAGTAGCCCAATGGTAACTAAAGATACTCGAAGTCCTCTATATAGGGTCCGGCAAGTCACCTAACTCTGTCGATTGACCATAGCATTTCCATGTGAGCTTTGCTACCAATTATTCCCCTCGTTGGGCCTTAGTATGTTAACGACAAGACGAGATACCTTGGACATCCCTCCAATGCCAAGTATCGGTTCGTAGCTTACCCGCCCCAGCCTTAGAAGCGAATCATGTTCGGCCATTATTGCAATACGAGCAAACCATTTGGATCCGCGCCAATAGAGTTCCCTATCTTGGCAAGCTGGAGGTAAAATTAGATGAGTAGGGCCGGAGCACCATGCACATAAGTCTTTGATGTTTTAGAGGTTTCAGCAATTAAAGACTGTCTAGCCTGAGGTCGAATTCGTACTCTAACTGTAGAAGACAAAGAGTCCAGTGAAAGCGCCGCGTGTATCGTGATGGAGCGCAAACTGTGTGGAACGACGCCTGGAGATCAGATACTGGTCTCAAAGTATGCCGAAACATCTTATCTGTAACGTGTATGTAGGACTAGTATAACTCCTCACTGAATGCAACGGGAGATATCGTGTTCTGATGGCCGTATTGTGCTTGATTTAGGAGATTGATTTCAATTCCCTCTACATTTCCAACATACCTTCTGATATCACCAAACGTATCTACTTGTTCCCTAAACGTATCAATTCAGTAGCT'/>

    <sequence taxon='64' value='TCAGACACAGGTCACCGGAGGGACGATCATGCCTGCGATAAGTCGGCCTAGGGGCCGTTTTAACATCGGAGCCGGTACCAGGTTACCGGCGGGGCGATTCGTGCGACGAGCCCTTCAGTTTAGATATGCAGAAGTCCACCTAACCCTTGCTGGACATTTGAAGATAAATACGGACTGTCGAAGGATTGTTACTCAATCCCGCGAAGAAACTAGTGCCTATACAGCATCTTTATCTGACTGCACAATGTCTCAGGCTGCAAGGGTATAATCAGCGTTGGTCTATCCCAGTGCGCTTCGTACGCCCGTGTACGAACCAACTGAGAATCTCACGGGCGGACGTATACCGTGTTGCGGGAGGCAGTCGTCCCTAAGCAAAGATGATCTGTTTGGGGGATACATACTCCACACAAACCAGAATCGAGTATTTTTGGTATCAACGCTTATGGTATCCATATATATTTATCATTACTGGGGAGGGCCTGCGTGGAACAAGGTCCGGTACTACTGGAAAGCGCGTACGACGTCCCAGTCAGGACTACACGCCCTGCGTGTTCTTTGTAGCTACCTGGGTCGGTGCGACTACCTTAAGGAATCCACGAAGGTTCCACAAGAGGCAACAAACATCTCTCACAGTTGCGAAATTGCGAATCATGGGAAATGTACGGCGTCAAAATGACAATCCCGGCTGTGATCCAATAGCGCACTCGAATTCTCTTTGTTAGTATAGTTGTTCCATCCGACTGAAGCCTCTGCAAGCAGTATCTCTAACCCCCATACTCTCCACGCGCCCGTCACTGCAAAATGCTACATTACCAGCCCGCGGTGTCCCACATATGATCTCCATTCCAGGCTTATTATGCCACCCTGTTCGCTAAAACCAGGTCCCGTGATTTGCCTTGGACCCCTGGAGGGGGACATTGGCCCCGCCTATGCAGGACATATCTCTGAGATCCTCCCCCGCGCACTGCGGGCAAAAGGCAAAGGGGGGCCGGGTGAGTTACATCCCAGCATACCTCACTTAAGCAGCTTCGGTCAAGTAAGTCTGGGTCCATGGCGCCAGGTCTCATTCACCAGCTACTGGAGGCCCATCAGCACGAGTCGCTGTCATGCGTGATAAGCGCAATGAGGCGATGGTCTTCCCTTGATAACAGTCGATTTGGTAGTAATAGCTCCGGGGTGAATCTCAAGTAGTTGAGCATTTGCAGGCTTAATCGAACGATAGGTCTTTAGTGTAGAGGAATTTAGAAGAACGCTACGGCCTGATTTATGCAGTTACTTGACTGAATCCGACTATTGTCAGTAGCCCAATGGTAACTAAAGATACTCGAAGTCCTCTATATAGGGTCCGGCAAGTCACCTAACTCTGTCGATTGACCATAGCATTTCCATGTGAGCTTTGCTACCAATTATTCCCCTCGTTGGGCCTTAGTATGTTAACGACAAGACGAGATACCTTGGACATCCCTCCAATGCCAAGTATCGGTTCGTAGCTTACCCGCCCCAGCCTTAGAAGCGAATCATGTTCGGCCATTATTGCAATCCGAGCAAACCATTTGGATCCGCGCCAATAGAGTTCCCTATCTTGGCAAGCTGGAGGTAAAATTAGATGAGTAGGGCCGGAGCACCATGCACATAAGTCTTTGATGTTTTAGAGGTTTCAGCAATTAAAGACTGTCTAGCCTGAGGTCGAATTCGTACTCTAACTGTAGAAGACAAAGAGTCCAGTGAAAGCGCCGCGTGTATCGTGATGGAGCGCAAACTGTGTGGAACGACGCCTGGAGATCAGATACTGGTCTCAAAGTATGCCGAAACATCTTATCTGTAACGTGTATGTAGGACTAGTATAACTCCTCACTGAATGCAACGGGAGATATCGTGTTCTGATGGCCGTATTGTGCTTGATTTAGGAGATTGATTTCAATTCCCTCTACATTTCCAACATACCTTCTGATATCACCAAACGTATCTACTTGTTCCCTAAACGTATCAATTCAGTAGCT'/>

    <sequence taxon='92' value='TCAGACACAGGTCACCGGAGGGACAATCATGCCTGCGATAAGTCGGCCTAGGGGCCGTTTTAACATCGGAGCCGGTATCAGGTTACCGGCGGGGCGATTCGTGCGACGAGCCCTTCAGTTTAGATATGCAGAAGTCCACCTAACCCTTGCTGGACATTTGAAGATAAATACGGACTGTCGAAGGATTGTTACTCAATCCCGCGAAGAAACTAGTGCCTATACAGCATCTTTATCTGACTGCACAATGTCTCAGGCTGCAAGGGTATAATCAGCGTTGGTCTATCCCAGTGCGCTTCGTACGCCCGTGTACGAACCAACTGAGAATCTCACGGGCGGACGTATACCGTGTTGCGGGAGGCAGTCGTCCCTAAGCAAAGATGATCTGTTTGGGGGATACATACTCCACACAAACCAGAATCGAGTATTTTTGGTATCAACGCTTATGGCATCCATATATATTTATCATTACTGGGGAGGGCCTGCGTGGAACAAGGTCCGGTACTACTGGAAAGCGCGTACGACGTCCCAGTCAGGACTACACGCCCTGCGTGTTCTTTGTAGCTACCTGGGTCGGTGCGACTACCTTAAGGAATCCACGAAGGTTCCACAAGAGGCAACAAACATCTCTCACAGTTGCGAAATTGCGAATCATGGGAAATGTACGGCGTCAAAATGACAATCCCGGCTGTGATCCAATAGCGCACTCGAATTCTCTTTGTTAGTATAGTTGTTCCATCCGACTGAAGCCTCTGCAAGCAGTATCTCTAACCCCCATACTCTCCACGCGCCCGTCACTGCAAAATGCTACATTACCAGCCCGCGGTGTCCCACATATGATCTCCATTCCAGGCTTATTATGCCACCCTGTTCGCTAAAACCAGGTCCCGTGATTTGCCTTGGACCCCTGGAGGGGGACATTGGCCCCGCCTATGCAGGACATATCTCTGAGATCCTCCCCCGCGCACTGCGGGCAAAAGGCAAAAGGGGGCCGGGTGAGTTACATCCCAGCATACCTCACTTAAGCAGCTTCGGTCAAGTAAGTCTGGGTCCATGGCGCCAGGTCTCATTCACCAGCTACTGGAGGCCCATCAGCACGAGTCGCTGTCATGCGTGATAAGCGCAATGAGGCGATGGTCTTCCCTTGATAACAGTCGATTTGGTAGTAATAGCTCCGGGGTGAATCTCAAGTAGTTGAGCATTTGCAGGCTTAATCGAACGATAGGTCTTTAGTGTAGAGGAATTTAGAAGAACGCTACGGCCTGATTTATGCAGTTACTTGACTGAATCCGACTATTGTCAGTAGCCCAATGGTAACTAAAGATACTCGAAGTCCTCTATATAGGGTCCGGCAAGTCACCTAACTCTGTCGATTGACCATAGCATTTCCATGTGAGTTTTGCTACCAATTATTCCCCTCGTTGGGCCTTAGTATGTTAACGACAAGACGAGATACCTTGGACATCCCTCCAATGCCAAGTATCGGTTCGTAGCTTACCCGCCCCAGCCTTAGAAGCGGATCATGTTCGGCCATTATTGCAATCCGAGCAAACCATTTGGATCCGCGCCAATAGAGTTCCCTATCTTGGCAAGCTGGAGGTAAAATTAGATGAGTAGGGCCGGAGCACCATGCACATAAGTCTTTGATGTTTTAGAGGTTTCAGCAATTAAAGACTGTCTAGCCTGAGGTCGAATTCGTACTCTAACTGTAGAAGACAAAGAGTCCAGTGAAAGCGCCGCGTGTATCGTGATGGAGCGCAAACTGTGTGGAACGACGCCTGGAGATCAGATACTGGTCTCAAAGTATGCCGAAACATCTTATCTGTAACGTGTATGTGGGACTAGTATAACTCCTCACTGAATGCAACGGGAGATATCGTGTTCTGATGGCCGTATTGTGCTTGATTTAGGAGATTGATTTCAATTCCCTCTACATTTCCAACATACCTTCTGATATCACCAAACGTATCTACTTGTTCCCTAAGCGTATCAATTCAGTAGCT'/>

    <sequence taxon='78' value='TCAGACACAGGTCACCGGAGGGAAGATCATGCCTGCGATAAGTCGGCCTAGGGGCCGTTTTAACATCGGAGCCGGTACCAGGTTACCGGCGGGGTGATTCATGCGACGAGCCCTTCAGTTTAGATATGCAGAAGTCCACCTAACCCTTGCTGGACATTTGAAGATAAATACGGACTGTTGAAGGATTGTTACTCAATCCCGCGAAGAAACTAGTGCCTATACAGCATCTTTATCTGACTGCACAATGTCTCAGGCTGCAAGGGTATAATCAGCGTTGGTCTATCCCAGTGCGCTTCGTACGCCCGTGTACGAACCAACTGAGAATCTCACGGGCGGACGTATACCGTGTTGCGGGAGGCAGTCATCCCTAAGCAAAGATGATCTGTTTGGGGGATACATACTCCACACAAACCAGAATCGAGTATTTTTGGTATCAACGCTTATGGTATCCATATATATTTATCATTACTGGGGAGGGCCTGCGTGGAACAAGGTCCGGTACTACTGGAAAGCGCGTACGACGTCCCAGTCAGGAATACACGCCCTGCGTGTTCTTTGTATCTACCTGGGTCGGTGCGACTACCTTGAGGAATCCACGAAGGTTCCACAAGAGGCAACAAACATCTCTCACAGTTGCGAAATTGCGAATCATGGGAAATGTACGGCGTCAAAATGACAATCCCGGCTGTGATCCAATAGCGCACTCGAATTCTCTTTGTTAGTATAGTTGTTCCATCCGACTGAAGCCTCTTCAAGCAGTATCTCTAACCCCCATACTCTCCACGCGCCCGTCACTGCAAAATGCTACATTATCAGCCCGCGGTGTCCCACATATGATCTCCATTCCAGGCTTATTATGCCACCCTGTTCGCTAAAACCAGGTCCCGTGATTTGCCTTGGACCCCTGGAGGGGGACATTGGCCCCGCCTATGCAGGACATATCTCTGAGATCCTCCCCCGCGCACTGCGGGCAAAAGGCAAAGAGGGGCCGGGTGAGTTACATCCCAGCATACCTCACTTAAGCAGCTTCGGTCAAGTAAGTCTGGGTTCATGGCGCCAGGTCTCATTCACCAGCTACTGGAGGCCCATCAGCACGAGTCGCTGTCATGCGTGATAAGCGCAATGAGGCGATAGTCTTCCCTTGATAACAGTCGATTTGGTAGTAATAGCTCCGGGGTGAATCTCAAATAGTTGAGCATTTGCAGGCTTAATCGAACGATAGGTCTTTAGTGTAGAGGAATTTAGAAGAACGCTACGGCCTGATTTACGCAGTTACTTGACTGAATCCGACTATTGTCAGTAGCCCAATGGTAACTAAAGATACTCGAAGTCCTCTATATAGGGTCCGGCAGGTCACCTAACCTTGTCGATTGACCATAGCATTTCCATGTGAGCTTTGTTACCAATTGTTCCCCTCGTTGGGCCTTAGTATGTTAACGACAAGATGAGATACCTTGGACATCCCTCCAATGCAAAGTATCGGTTCGTAGCTTACCCGCCCCAGCCTTAGAAGCGAATCATGTTCGGCCATTATTGCAATACGAGCAAACCATTTGGATCCGCGCCAATAGAGTTCCCTATCTTGGCAAGCTGGAGGTAAAATTAGATGAGTAGGGCCGGAGCACCATGCACATAAGTCTTTGATGTTTTAGAGGTTTCAGCAATTAAAGACTGTCTAGCCTGAGGTCGAATTCGTACTCTAACTGTAGAAGACAAAGAGTCCAGTGAAAGCGCCGCGTGTATCGTGATGGAGCGTAAACTGTGTGGAACGACGCCTGGAGATCAGATACTGGTCTCAAAGTATGCCGAAACCTCTTATCTGTAACGTGTATGTAGGACTAGTATAACTCCTGACTGAATGTAACGGGAGATATCGTGTTCTGATGGCCGTATTGTGCTTGGTTTAGGAGATTGATTTCAATTCCCTCTACATTTCCAACATACCTCCTGATATCACCAAACGTATCCACTTGTTCCCTAAACGTGTCAATTCAGTAGCT'/>

    <sequence taxon='116' value='TCAGACACAGGTCACCGGAGGGAAGATCATGCCTGCGATAAGTCGGCCTAGGGGCCGTTTTAACATCGGAGCCGGTACCAGGTTACCGGCGGGGCGATTCGTGCGACGAGCCCTTCAGTTTAGATATGCAGAAGTCCACCTAACCCTTGCTGGACATTTGAAGATAAATACGGACTGTCGAAGGATTGTTACTCAATCCCGCGAAGAAACTAGTGCCTATACAGCATCTTTATCTGACTGCACAATGTCTCAGGCTGCAAGGGTATAATCAGCGTTGGTCTATCCCAGTGCGCTTCGTACGCCCGTGTACGAACCAACTGAGAATCTCACGGGCGGACGTATACCGTGTTGCGGGAGGCAGTCATCCCTAAGCAAAGATGATCTGTTTGGGGGATACATACTCCACACAAACCAGAATCGAGTATTTTTGGTATCAACGCTTATGGTATCCATATATATTTATCATTACTGGGGAGGGCCTGCGTGGAACAAGGTCCGGTACTACTGGAAAGCGCGTACGACGTCCCAGTCAGGAATACACGCCCTGCGTGTTCTTTGGAGCTACCTGGGTCGGTGCGACTACCTTGAGGAATCCACGAAGGTTCCACAAGAGGCAACAAACATCTCTCACGGTTGCGAAATTGCGAATCATGGGAAATGTACGGCGTCAAAATGACAATCCCGGCTGTGATCCAATAGCGCACTCGAATTCTCTTCGTTAGTATAGTTGTTCCATCCGACTGAAGCCTCTTCAAGCAGTATCTCTAACCCCCATACTCTCCACGCGCCCGTCACTGCAAAATGCTACATTATCAGCCCGCGGTGTCCCACATATGATCTCCATTCCAGGCTTATTATGCCACCCTGTTCGCTAAAACCAGGTCCCGTGATTTGCCTTGGACCCCTGGAGGGGGACATTGGCCCCGCCTATGCAGGACATATCTCTGAGATCCTCCCCCGCGCACTGCGGGCAAAAGGCAAAGAGGGGCCGGGTGAGTTACATCCCAGCATACCTCACTTAAGCAGCTTCGGTCAAGTAAGTCTGGGTTCATGGCGCCAGGTCTCATTCACCAGCTACTGGAGGCCCATCAGCACGAGTCGCTGTCATGCGTGATAAGCGCAATGAGGCGATGGTCTTCCCTTGATAACAGTCGATTTGGTAGTAATAGCTCCGGGGTGAATCTCAAGTAGTTGAGCATTTGCAGGCTTAATCGAACGATAGGTCTTTAGTGTAGAGGAATTTAAAAGAACGCTACGGCCTGATTTATGCAGTTACTTGACTGAATCCGACTATTGTCAGTAGCCCAATGGTAACTAAAGATACTCGAAGTCCTCTATATAGGGTCCGGCAAGTCACCTAACCCTGTCGATTGACCATAGCATTTCCATGTGAGCTTTGTTACCAATTATTCCCCTCGTTGGGCCTTAGTATGTTAACGACAAGACGAGATACCTTGGACATCCCTCCAATGCCAAGTATCGGTTCGTAGCTTACCCGCCCCAGCCTTAGAAGCGAATCATGTTCGGCCATTATTGCAATACGAGCAAACCATTTGGATCCGCGCCAATAGAGTTCCCTATCTTGGCAAGCTGGAGGTAAAATTAGATGAGTAGGGCCGGAGCACCATGCACATAAGTCTTTGATGTTTTAGAGGTTTCAGCAATTAAAGACTGTCTAGCCTGAGGTCGAATTCGTACTCTAACTGTAGAAGACAAAGAGTCCAGTGAAAGCGCCGCGTGTATCGTGATGGAGCGCAAACTGTGTGGAACGACGCCTGGAGATCAGATACTGGTCCCAAAGTATGCCGAAACATCTTATCTGTAACGTGTATGTAGGACTAGTATAACTCCTGACTGAATGCAACGGGAGATATCGTGTTCTGATGGCCGTATTGTGCTTGATTTAGGAGATTGATTTCAATTCCCTCTACATTTCCAACATACCTTCTGATATCACCAAACGTATCTACTTGTTCCCTAAACGTGTCAATTCAGTAGCT'/>

    <sequence taxon='122' value='TCAGACACAGGTCACCGGAGGGAAGATCATGCCTGCGATAAGTCGGCCTAGGGGCCGTTTTAACATCGGAGCCGGTACCAGGTTACCGGCGGGGCGATTCGTGCGACGAGCCCTTCAGTTTAGATATGCAGAAGTCCACCTAACCCTTGCTGGACATTTGAAGATAAATACGGACTGTCGAAGGATTGTTACTCAATCCCGCGAAGAAACTAGTGCCTATACAGCATCTTTATCTGACTGCACAATGTCTCAGGCTGCAAGGGTATAATCAGCGTTGGTCTATCCCAGTGCGCTTCGTACGCCCGTGTACGAACCAACTGAGAATCTCACGGGCGGACGTATACCGTGTTGCGGGAGGCAGTCATCCCTAAGCAAAGATGATCTGTTTGGGGGATACATACTCCACACAAACCAGAATCGAGTATTTTTGGTATCAACGCTTATGGTATCCATATATATTTATCATTACTGGGGAGGGCCTGCGTGGAACAAGGTCCGGTACTACTGGAAAGCGCGTACGACGTCCCAGTCAGGAATACACGCCCTGCGTGTTCTTTGGAGCTACCTGGGTCGGTGCGACTACCTTGAGGAATCCACGAAGGTTCCACAAGAGGCAACAAACATCTCTCACGGTTGCGAAATTGCGAATCATGGGAAATGTACGGCGTCAAAATGACAATCCCGGCTGTGATCCAATAGCGCACTCGAATTCTCTTCGTTAGTATAGTTGTTCCATCCGACTGAAGCCTCTTCAAGCAGTATCTCTAACCCCCATACTCTCCACGCGCCCGTCACTGCAAAATGCTACATTATCAGCCCGCGGTGTCCCACATATGATCTCCATTCCAGGCTTATTATGCCACCCTGTTCGCTAAAACCAGGTCCCGTGATTTGCCTTGGACCCCTGGAGGGGGACATTGGCCCCGCCTATGCAGGACATATCTCTGAGATCCTCCCCCGCGCACTGCGGGCAAAAGGCAAAGAGGGGCCGGGTGAGTTACATCCCAGCATACCTCACTTAAGCAGCTTCGGTCAAGTAAGTCTGGGTTCATGGCGCCAGGTCTCATTCACCAGCTACTGGAGGCCCATCAGCACGAGTCGCTGTCATGCGTGATAAGCGCAATGAGGCGATGGTCTTCCCTTGATAACAGTCGATTTGGTAGTAATAGCTCCGGGGTGAATCTCAAGTAGTTGAGCATTTGCAGGCTTAATCGAACGATAGGTCTTTAGTGTAGAGGAATTTAAAAGAACGCTACGGCCTGATTTATGCAGTTACTTGACTGAATCCGACTATTGTCAGTAGCCCAATGGTAACTAAAGATACTCGAAGTCCTCTATATAGGGTCCGGCAAGTCACCTAACCCTGTCGATTGACCATAGCATTTCCATGTGAGCTTTGTTACCAATTATTCCCCTCGTTGGGCCTTAGTATGTTAACGACAAGACGAGATACCTTGGACATCCCTCCAATGCCAAGTATCGGTTCGTAGCTTACCCGCCCCAGCCTTAGAAGCGAATCATGTTCGGCCATTATTGCAATACGAGCAAACCATTTGGATCCGCGCCAATAGAGTTCCCTATCTTGGCAAGCTGGAGGTAAAATTAGATGAGTAGGGCCGGAGCACCATGCACATAAGTCTTTGATGTTTTAGAGGTTTCAGCAATTAAAGACTGTCTAGCCTGAGGTCGAATTCGTACTCTAACTGTAGAAGACAAAGAGTCCAGTGAAAGCGCCGCGTGTATCGTGATGGAGCGCAAACTGTGTGGAACGACGCCTGGAGATCAGATACTGGTCCCAAAGTATGCCGAAACATCTTATCTGTAACGTGTATGTAGGACTAGTATAACTCCTGACTGAATGCAACGGGAGATATCGTGTTCTGATGGCCGTATTGTGCTTGATTTAGGAGATTGATTTCAATTCCCTCTACATTTCCAACATACCTTCTGATATCACCAAACGTATCTACTTGTTCCCTAAACGTGTCAATTCAGTAGCT'/>

    <sequence taxon='4' value='TCAGACACAGGTCACCGGAGGCAAGATCATGCCTGCGATAAGTCGGCCTAGGGGCCGTTTTAACATCGGAGCCGGCACCAGGTTACCAGCGGGGCGATTCGTGCGACGAGCCCTTCAGTTTAGATATGCAGAAGTCCACCTAACACTTGCAAGACATTTGAAGATAAATACGGACTGTCGAAGGATTGTTACTCAATCCCGCGAAGAAACTAGTGCCTATACAGCATCTTTATCTGACTGCACAATGTCTCAAGCTGCAAGGGTATAATCAGCGTTGGTCTATCCCAGTGCGCTTCGTACGCCCGTGTACGAACCAACTGAGAATCTCACGGGCGGACGTATACCGTGTTGCGGGAGGCAGTCATCCCTAAGCAAAGATGATCTGTTTGGGGGATACATACTCCACACAAACCAGAATCGAGTATTTTTGGTATCAACGCTTATGGTATCCATATATATTTATCATTACTGGGGAGGGCCTGCGTGGAACAAGGTCCGGTACTACTGGAAAGCGCGTACGACGTCCCAGTCAGGAATACACGCTCTGCGTGTTCTTTGTAGCTACCTGGGTCGGTGCGACTACCTTGAGGAATCCACGAAGGTTCCACAAGAGGCAACAAACATCTCTCACAGTTGCGAAATTGCAAATCATGGGAAATGTACGGCGTCAAAATGACAATCCCGGCTGTGATCCAATAGCGCACTCGAATTCTCTTTGTTAGTATAGTTGTTCCATCCGACTGAAGCCTCTGCAAGCAGTATCTCTAACCCCCATACTCTCCACGCGCCCGTCACTGCAAAATGCTACATTATCAGCCCGCGGTGTCCCACATATGATCTCCATTCCAGGCTTATTATGCCACCCTGTTTGCTAAAACCAGGTCCCGTGATTTGCCTTGGACCACTGGAGGGGGACATTGGCCCCGCCTATGCAGGACATATCTCTGAGATCCTCCCCCGCGCACTGCGGGCAAAGGGCAAAGCGGGGCCGGGTGAGTTACATCCCAGCATACCTCACTTAAGCAGCTTCGGTCAAGTAAGTCTGGGTTCATGGCGCCAGGTCTCATTCACCAGCTACTGGAGGTCCATCAGCACGAGTCGCTGTCGTGCGTGATAAGCGCAATGAGGCGATGGTCTTCCCTTGATAACAGTCGATTTGGTAGTAATAGCTCCGAGGTGAATCTCAAGTCATTGAGCATTTGCAGGCTTAATCGAACGATAGGTCTTTAGTGTAGAGGAATTTAGGAGAACGCTACGGCCTGATTTATGCAGTTACTTGACTGAATCCGACTATTGTCAGTAGCCCAATGGTAACTAAAGATACTCGAAGTCCTCTATATAGGGTCCGGCAAGTCACCTAACTCTGTCAATTGACCATAGCATTTCCATGTGAGCTTTGTTACCAATTATTCCCCTCGTTGGGCCTTAGTATGTTAACGACAAGACGAGATACCTTGGACATCCCTCCAATGCCAAGTATCGGTTCGTAGCTTACCCGCCCCAGCCTTAGAAGCGAATCATGTTCGGCCATTATTGCAATACGAGCAACCCATTTGGATCCGCGCCAATAGAGTTCCCTATCTTGGCAAGCTGGAGGTAAAATTAGATGAGTAGGGCCGGAGCGCCATGCACATAAGTCTTTGATGCTTTAGAGGTTTCAGCAATTAAAGACTGTCTAGCCTGAGGTCGAATTCGTACTCTAACTGTAGAAGACAAAGAGTCCAGTGAAAGCGCCGCGTGTATCGTGATGGAGCGCAAACTGTGTGGAACGACGCCTGGAGATCAGATACTGGTCTCAAAGTATGCCGAAACATCCTATCTGTAACGTGTATGTAGGACTAGTATAACTCCTGACTGAATGCAACGGGAGATATCGTGTTCTGATCGCCGTATTGTGCTTGATTTAGGAGATTGATTTCAATTCCCTCTACATTTCCAACATACCTTCTGATATCACCAAACATATCTACTTGTTCCGTACACGTGTCAATTCAGTAGCT'/>

    <sequence taxon='25' value='TCAGACACAGGTCCCCGGAGGCAAGATCATGCCTGCGATAAGTCGGCCTAGGGGCCGTTTTAACATCGGAGCCGGCACCAGGTTACCAGCGGGGAGATTCGTGCGAAGAGCCCTTCAGTTTAGATATGCAGAAGTCCGCCTAACACTTGCAAGACATTTGAAGATAAATACGGACTGTCGAAGGATTGTTACTCAATTCCGTGAAGAAATTAGTGCCTATATAGCATCTTCATCTGACTGCACAATGTCTCAAGCTGCAAGGGTATAATCAGAGTTGGTCTATCCCAGTGCGCTTCGTACGCCCGTGTACGAACCAACTGAGACTCTCACGGGCGGACGTATACCGTGTTGCGGGAGGCAGTCATCCCTAAGCAAGGATGATCTGTGTGGGGGATACATACTCCACACAAACCAGAACCGAGTATTTTTGGTATCAACGCTTATGGTATCCATATATATTTATCATTACTGGGGAGGGCCTGCGTGGAACAAGGTCCGGTACTACTGGAAAGCGCGTGCGACGTCCCAGTCAGGAATACACGCTCTGCGTGTTCTTTGTAGCTACCTGGGTCGGTGCGACTACCTTGAGGAATCCACGAAGGTTCCACAAGAGGCAACAAACATCTCTCACAGTTGTGAAATTGCAAATCATGGGAAATGTACGGCGTCAAAATGACAATCCCGGCTGTGATCCAATAGCGCACTTGAATTCTCTTTGTTAGTATAGTTGTTCCATCCGACTGAAGCCCCTGCAAGCAGTATCTCTAACTCCTATACTCTCCACGCGCCCGTCACTGCAAAATGCTACATTATCAGCCCGCGGTGTCCCACATATGATCCCCATTCTAGGCTTATTATGTCACCCTGTTTGCTAAAACCAGGTCCCGTGATTTGCCTTGGCCCACTGGAGGGGGACATTGGCCCCGCCTGTGCAGGACATATCTCTGAGATCCTCCCCCGCGCACTGCGGGCAAAGGGCTAAGCGGGGCCGGGTGACTTACATCCCAGCATACCTCACTTAAGCAGCTTTGGTCAAGTAAGTCTGGGTTCATGGCGCCAGGTCTCATTCACCAGCTACTGGAGGTCCATCAGCACGAGTCGCTGTCGTGCGTGATAAGCGCAATGAGGCGATGGTCTTCCCTTGATAAAAGTCGATGTGGTAGTAATAGCTCCGAGGTGAATCTCAAGTCATCGAGCATTTGCAGGCTTAATCGAACGATAGGTCTTTAGTGTAGAGGAATTTAGGAGAACGCTACGGCCTGATTTATGCAGTTACTTGACTGAATCCGACTATTGTCAGTAGCCCAATGGTAACTAAAGATACTCGAAGTCCTCTATATAGGGTCCGGCAAGTCACCTAACTCTGTCAATTAACCATAGCATTTCCATGTGAGCTTTGTTACCAATTATTCCCCTCGTTGGGCCTTAGTATGTTAACGACAAGACGAGATACCTTGGACATCCCTCCAATGCCAAGTATCGGTTCGTAGCTTACACGCCCCAGCCTTAGAAGCGAATCATGTTCGGCCATTATTGCAATACGAGCAACCCATTTGGATCCGCGCCAATAGAGTTCCCTATCTTGCCAAGCTGGAAGTAAAATTAGATGAGTTGGGCCGGAGCGCCATGCACATAAGTCTTTGATGCTTTAGAGGTTTCAGCAATTAAAGACTGTCTAGCCTGAGGTCGAATTCGTACTCTAACTGTAGAAGACAAAGAGTCCAGTGAAAGCGCCGCGTGTATTGTGATGGGGCGCAAACTGTGTGGAACGACGCCTGGAGATCAGATACTGGTCTCAAAGTATGCCGAAACATCCTATCTTTAACGTGTATGTAGGACTAGTAGAACTCCTGACTGAATGCAACGGGAGATATCGTGTTTTGATCGCCGTATTGTGCTTGATTTAGGAGATTGATTTCAATTCCCTCTACATTTCCAACATGCCTTCTGATATCGCCAAACATATCTAATTGTTCCGTACACGTGTTAATTCAGTAGCT'/>

    <sequence taxon='144' value='TCAGACACAGGTCCACGGAGGCAAGATCATGCCTGCGATAAGTCGGCCTAGGGGCCGTTTTAACATCGGAGCCGGCGCCAGGTTACCAGCGGGGAGATTCGTGCGAAGAGCCCTTCAGTTTAGATATGCAGAAGTCCGCCTAACACTTGCAAGACATTTGAAGATAAATACGGACTGTCGAAGGATTGTTACTCAATTCCGTGAAGAAATTAGTGCCTATATAGCATCTTCATCTGACTGCACAATGTCTCAAGCTGCAAGGGTATAATCAGAGTTGGTCTATCCCAGTGCGCTTCGTGCGCCCGTGTACGAACCAACTGAGACTCTCACGGGCGGACGTATACCGTGTTGCGGGAGGCAGTCATCCCTAAGCAAGGATGATCTGTGTGGGGGATACATACTCCACACAAACCAGAACCGAGTATTTTTGGTATCAACGCTTATGGTATCCATATATATTTATCATTACTGGGGAGGGCCTGCGTGGAACAAGGTCCGATACTACTGGAAAGCACGTGCGACGTCCCAGTCAGGAATACACGCTCTGCGTGTTCTTTGTAGCTACCTGGGTCGGTGCGACTACCTTGAGGAATCCACGAAGGTTCCACAAGAGGCAACAAACATCTCTCACAGTTGTGAAATTGCAAATCATGGGAAATGTACGGCGTCAAAATGACAATCCCGGCTGTGATCCAATAGCGCACTTGAATTCTACTTGTTAGTATAGTTGTTCCATCCGACTGAAGCCCCTGCAAGCAGTATCTCTAACTCCTATACTCTCCACGCGCCCGTCACTGCAAAATGCTACATTATCAGCCCGCGGTGTCCCACATATGATCCCCATTCTAGGCTTATTATGTCACCCTGTTTGCTAAAACCAGGTCCCGTGATTTGCCTTGGCCCACTGGAGGGGGACATTGGCCCCGCCTGTGCAGGACATATCTCTGAGATCCTCCCCCGCGCACTGCGGGCAAGGGGCTAAGCGGGGCCGGGTGACTTACATCCCAGCATGCCTCACTTAAGCAGCTTTGGTCAAGTAAGTCTGGGTTCATGGCGCCAGGTCTCATTCACCAGCTACTGGAGGTCCATCAGCACGAGTCGCTGTCGTGCGTGATAAGCGCAATGAGGCGATGGTCTTCCCTTGATAAAAGTCGATGTGGTAGTAATAGCTCCGAGGTGAATCTCAAGTCATCGAGCATTTACAGGCTTAATCGAACGATAGGTCTTTAGTGTAGAGGAATTTAGGAGAACGCTACGGCCTGATTTATGCAGTTACTTGACTGAATCCGACTATTGTCAGCAGCCCAATGGTAACTAAAGATACTCGAAGTCCTCTATATAGGGTCCGGCAAGTCACCTAACTCTGTCAATTAACCATAGCATTTCCATGTGAGCTTTGTTACCAATTATTCCCCTCGTTGGGCCTTAGTATGTTAACGACAAGACGAGATACCTTGGACATCCCTCCAATGCCAAGTATCGGTTCGTAGCTTACACGCCCCATCCTTAGAAGCGAATCATGTTCGGCCATTATTGCAATACGAGCAACCCATTTGGATCCGCGCCAATAGAGTTCCCTATCTTGCCAAGCTGGAAGTAAAATTAGATGAGTTGGGCCGGAGCGCCATGCACATAAGTCTTTGATGCTTTAGAGGTTTCAGCAATTAAAGACTGTCTAGCCTGAGGTCGAATTCGTACTCTAACTGTAGAAGACAAAGAGACCAGTGAAAGCGCCGCGTGTATTGTGATGGGGCACAAACTGTGTGGAACGACGCCTGGAAATCAGATACTGGTCTCAAAGTATGCCGAAACATCCTATCTTTAACGTGTATGTAGGACTAGTAGAACTCCTGAATGAATGCAACGGGAGATATCGTGTTTTGATCGCCGTACTGTGCTTGATTTAGGAGATTGATTTCAATTCCCTCTACATTTCCAACATGCCTTCTGATATCGCCAAACATATCTAATTGTTCCGTACACGTGTTAATTCAGTAGCT'/>

    <sequence taxon='43' value='TCAGACACAGGTCCCCGGAGGCAAGATCATGCCTGCGATAAGTCGGCCTAGGGGCCGTTTTAACATCGGAGCCGGCACCAGGTTACCAGCGGGGCGATTCGTGCGACGAGCCCTTCAGTTTAGATATGCAGAAGTCCGCCTAACACTTGCAAGACATTTGAAGATAAATACGGACTGTCGAAGGATTGTTACTCAATTCCGCGAAGAAATTAGTGCCTATACAGCATCTTAATCTGACTGCACAATGTCTCAAGCTGCAAGGGTATAATCAGAGTTGGTCTCTCCCAGTGCGCTTCGTACGCCCGTGTACGAACCAACTGAGAATCTCACGGGCGGACGTATACCGTGTTGCGGGAGGCAGTCATCCTTAAGCAAAGATGATCTGTGTGGGGGATACATACTCCACACAAACCAGAATCGAGTATTTTTGGTATCAACGCTTATGGTATCCATATATATTTATCATTACTGGGGAGGGCCTGCGTGGAACAAGGTTCGGTACTACTGGAAAGCGCGTGCGACGTCCCAGTCAGGAATACACGCTCTGCGTGTTCTTTGTAGCTACCTGGGTCGGTGCGACTACCTTGAGGAATCCACGAAGGTTCCACAAGAGGCAACAAACATCTCTCACAGTTGTGAAATTGCAAATCATGGGAAATGTACGGCGTCAAAATGACAATCCCGGCTGTGATCCAATAGCGCACTCGAATTCTCTTTGTTAGTATAGTTGTTCCATCCGACTGAAGCCTCTGCAAGCAGTATCTCTAACTCCTATACTCTCCACGCGCCCGTCACTGCAAAATGCTACATTATCAGCCCGCGGTGTCCCACATATGATCTCCATTACAGGCTTATTATGTCACCCTGTTTGCTAAAACCAGGTCCCGTGATTTGCCTTGGACCACTGGAGGGGGACATTGGCCCCGCCTATGCAGGACATATCTCTGAGATCCTCCCCCGCGCACTGCGGGCAAAGGGCTAAGCGGGGCCGGGTGACTTACATCCCAGCATACCTCACTTAAGCAGCTTCGGTCAAGTAAGTCTGGGTTCATGGCGCCAGGTCTCATTCACCAACTACTGGAGGTCCATCAGCACGAGTCGCTGTCGTGCGTGATAAGCGCAATGAGGCGATGGTCTTCCCTTGATAACAGTCGATGTGGTAGTAATAGCTCCGAGGTGAATCTCAAGTCATCGAGCATTTGCAGGCTTAATCGAACTATAGGTCTTTAGTGTAGAGGAATTTAGGAGAACGCTACGGCCTGATTTATGCAGTTACTTGACTGAATCCGACTATTGTCAGTAGCCCAATGGTAACTAAAGATACTCGAAGTCCTCTATATAGGGTCCGGCAAGTCACCTAACTCTGTCAATTAACCATAGTATTTCCATGTGAGCTTTGTTACCAATTATTCCCCTCGTTGGGCCTTAGTATGTCAACGACAAGACGAGATACCTTGGACATCCCTCCAATGCCAAGTATCGGTTCGTAGCTTACCCGCCCCAGCCTTAGAAGCGAATCATGTTCGGCCATTATTGCAATACGAGCAACCCATTTGGATCCGCGCCAATAGAGTTCCCTATCTTGCCAAGCTGGAGGTAAAATTAGATGAGTAGGGCCGGAGCGCCATGCACATAAGTCTTTGATGCTTCAGAGGTTTCAGCAATTAAAGACTGTCTAGCCTGAGGTCGAATTCGTACTCTAACTGTAGAAGACAAAGAGTCCAGTGAAAGCGCCGCGTGTATCGTGATGGAGCGCAAACTGTGTGGAACGACGCCTGGAGATCAGATACTGGTCTCAAAGTATGCCGAACCATCCTATCTGTAACGTGTATGTAGGACTAGTATAACTCCTGACTGAATGCAACGGGAGATATCGTGTTTTGATCGCCGTATTGTGCTTGATTTAGGAGATTGATTTCAATTCCCTCTACATTTCCAACATGCCTTCTGATATCACCAAACATATCTACTTGTTCCGTACACGTGTCAATTCAGTATCT'/>

    <sequence taxon='88' value='TCAGACACAGGTCCCCGGAGGCAAGATCATGCCTGCGATAAGTCGGCCTAGGGGCCGTTTTAACATCGGAGCCGGCACCAGGTTACCAGCGGGGCGATTCGTGCGACGAGCCCTTCAGTTTAGATATGCAGAAGTCCGCCTAACACTTGCAAGACATTTGAAGATAAATACGGACTGTCGAAGGATTGTTACTCAATTCCGCGAAGAAATTAGTGCCTATACAGTATCTTAATCTGACTGCACAATGTCTCAAGCTGCAAGGGTATAATCAGAGTTGGTCTCTCCCAGTGCGCTTCGTACGCCCGTGTACGAACCAACTGAGAATCTCACGGGCGGACGTATACCGTGTTGCGGGAGGCAGTCATCCTTAAACAAAGATGATCTGTGTGGGGGATACATACTCCACACAAACCAGAATCGAGTATTTTTGGTATCAACGCTTATGGTATCCATATATATTTATCATTACTGGGGAGGGCCTACGTGGAACAAGGTTCGGTACTACTGGAAAGCGCGTGCGACGTCCCAGTCAGGAATACACGCTCTGCGTGTTCTTTGTAGCTACCTGGGTCGGTGCGACTACCTTGAGGAATCCACGAAGGTTCCACAAGAGGCAACAAACATCTCTCACAGTTGTGAAATTGCAAATCATGGGAAATGTACGGCGTCAAAATGACAATCCCGGCTGTGATCCAATAGCGCACTCGAATTCTCTTTGTTAGTATAGTTGTTCCATCCGACTGAAGCCTCTGCAAGCAGTATCTCTAACTCCTATACTCTCCACGCGCCCGTCACTGCAAAATGCTACATTATCAGCCCGCGGTGTCCCACATATGATCTCCATTACAGGCTTATTATGTCACCCTGTTTGCTAAAACCAGGTCCCGTGATTTGCCTTGGACCACTGGAGGGGGACATTGGCCCCGCCTATGCAGGACATATCTCTGAGATCCTCCCTCGCGCACTGCGGGCAAAGGGCTAAGCGGGGCCGGGTGACTTACATCCCAGCATACCTCACTTAAGCAGCTTCGGTCAAGTAAGTCTGGGTTCATGGCGCCAGGTCTCATTCACCAACTACTGGAGGTCCATCAGCACGAGTCGCTGTCGTGCGTGATAAGCGCAATGAGGCGATGGTCTTCCCTTGATAACAGTCGATGTGGTAGTAATAGCTCCGAGGTGAATCTCAAGTCATCGAGCATTTGCAGGCTTAATCGAACTATAGGTCTTTAGTGTAGAGGAATTTAGGAGAACGCTACGGCCTGATTTATGCAGTTACTTGACTGAATCCGACTATTGTCAGTAGCCCAATGGTAACTAAAGATACTCGAAGTCCTCTATATAGGGTCCGGCAAGTCACCTAACTCTGTCAATTAACCATAGTATTTCCATGTGAGCTTTGTTACCAATTATTTCCCTCGTTGGGCCTTAGTATGTCAACGACAAGACGAGATACCTTGGACATCCCTCCAATGCCAAGTATCGGTTCGTAGCTTACCCGCCCCAGCCTTAGAAGCGAATCATGTTCGGCCATTATTGCAATACGAGCAACCCATTTGGATCCGCGCCAATAGAGTTCCCTATCTTGCCAAGCTGGAGGTAAAATTAGATGAGTAGGGCCGGAGCGCCATGCACATAAGTCTTTGATGCTTCAGAGGTTTCAGCAATTAAAGACTGTCTAGCCTGAGGTCGAATTCGTACTCTAACTGTAGAAGACAAAGAGTCCAGTGAAAGCGCCGCGTGTATCGTGATGGGGCGCAAACTGTGTGGAACGACGCCTGGAGATCAGATACTGGTCTCAAAGTATGCCGAACCATCCTATCTGTAACGTGTATGTAGGACTAGTATAACTCCTGACTGAATGCAACGGGAGATATCGTGTTTTGATCGCCGTATTGTGCTTGATTTAGGAGATTGATTTCAATTCCCTCTACATTTCCAACATGCCTTCTGATATCACCAAACATATCTACTTGTTCCGTACACGTGTCAATTCAGTATCT'/>

    <sequence taxon='99' value='TCAGACACAGGTCCCCGGAGGCAAGATCATGCCTGCGATAAGTCGGCCTAGGGGCCGTTTTAACATCGGAGCCGGCACCAGGTTACCAGCGGGGCGATTCGTGCGACGAGCCCTTCAGTTTAGATATGCAGAAGTCCGCCTAACACTTGCAAGACATTTGAAGATAAATACGGACTGTCGAAGGATTGTTACTCAATTCCGCGAAGAAATTAGTGCCTATACAGCATCTTAATCTGACTGCACAATGTCTCAAGCTGCAAGGGTATAATCAGAGTTGGTCTCTCCCAGTGCGCTTCGTACGCCCGTGTACGAACCAACTGAGAATCTCACGGGCGGACGTATACCGTGTTGCGGGAGGCAGTCATCCTTAAACAAAGATGATCTGTGTGGGGGATACATACTCCACACAAACCAGAATCGAGTATTTTTGGTATCAACGCTTATGGTATCCATATATATTTATCATTACTGGGGAGGGCCTACGTGGAACAAGGTTCGGTACTACTGGAAAGCGCGTGCGACGTCCCAGTCAGGAATACACGCTCTGCGTGTTCTTTGTAGCTACCTGGGTCGGTGCGACTACCTTGAGGAATCCACGAAGGTTCCACAAGAGGCAACAAACATCTCTCACAGTTGTGAAATTGCAAATCATGGGAAATGTACGGCGTCAAAATGACAATCCCGGCTGTGATCCAATAGCGCACTCGAATTCTCTTTGTTAGTATAGTTGTTCCATCCGACTGAAGCCTCTGCAAGCAGTATCTCTAACTCCTATACTCTCCACGCGCCCGTCACTGCAAAATGCTACATTATCAGCCCGCGGTGTCCCACATATGATCTCCATTACAGGCTTATTATGTCACCCTGTTTGCTAAAACCAGGTCCCGTGATTTGCCTTGGACCACTGGAGGGGGACATTGGCCCCGCCTATGCAGGACATATCTCTGAGATCCTCTCTCGCGCACTGCGGGCAAAGGGCTAAGCGGGGCCGGGTGACTTACATCCCAGCATACCTCACTTAAGCAGCTTCGGTCAAGTAAGTCTGGGTTCATGGCGCCAGGTCTCATTCACCAACTACTGGAGGTCCATCAGCACGAGTCGCTGTCGTGCGTGATAAGCGCAATGAGGCGATGGTCTTCCCTTGATAACAGTCGATGTGGTAGTAATAGCTCCGAGGTGAATCTCAAGTCATCGAGCATTTGCAGGCTTAATCGAACTATAGGTCTTTAGTGTAGAGGAATTTAGGAGAACGCTACGGCCTGATTTATGCAGTTACTTGACTGAATCCGACTATTGTCAGTAGCCCAATGGTAACTAAAGATACTCGAAGTCCTCTATATAGGGTCCGGCAAGTCACCTAACTCTGTCAATTAACCATAGTATTTCCATGTGAGCTTTGTTACCAATTATTTCCCTCGTTGGGCCTTAGTATGTCAACGACAAGACGAGATACCTTGGACATCCCTCCAATGCCAAGTATCGGTTCGTAGCTTACCCGCCCCAGCCTTAGAAGCGAATCATGTTCGGCCATTATTGCAATACGAGCAACCCATTTGGATCCGCGCCAATAGAGTTCCCTATCTTGCCAAGCTGGAGGTAAAATTAGATGAGTAGGGCCGGAGAGCCATGCACATAAGTCTTTGATGCTTCAGAGGTTTCAGCAATTAAAGACTGTCTAGCCTGAGGTCGAATTCGTACTCTAACTGTAGAAGACAAAGAGTCCAGTGAAAGCGCCGCGTATATCGTGATGGAGCGCAAACTGTGTGGAACGACGCCTGGAGATCAGATACTGGTCTCAAAGTATGCCGAACCATCCTATCTGTAACGTGTATGTAGGACTAGTATAACTCCTGACTGAATGCAACGGGAGATATCGTGTTTTGATCGCCGTATTGTGCTTGATTTAGGAGATTGATTTCAATTCCCTCTACATTTCCAACATGCCTTCTGATATCACCAAACATATCTACTTGTTCCGTACACGTGTCAATTCAGTATCT'/>

    <sequence taxon='120' value='TCAGACACAGGTCCCCGGAGGCAAGATCATACTTGCGATAAGTCGGCCTAGGGGCCGTTTTAACATAGGAGCCGGCACCAGGTTACCAGCGCGGTGATTCGTGCGACGAGCCCTTCAGTTTAGATATGCAGAAGTCCGCCTAACACTTGCAAGACATTTGAAGATAAATACGGACTGTCGAAGGATTGTTACTCAATTCCGCGAAGAAATTAGTGCCTATACAGCATCTTAATCTGACTGCACAATGTCTCAAGCTGCAAGGGTATAATCAGAGTTGGTCTCTCCCAGTGCGCTTCGTACGCCCGTGTACGAACCAACTGAGAATCTCACGGGCGGACGTATACCGTGTTGCGGGAGGCAGTCATCCTTAAACAAAGATGATCTGTGTGGGGGATACATACTCCACACAAACCAGAATCGAGTATTTTTGGTATCAACGCTTATGGTATCCATATATATTTATCATAACTGGGGAGGGCCTACGTGGAACAAGGTTCGGTACTACTGGAAAGCGCGTGCGACGTCCCAGTCAGGAATACACGCTCTGCGTGTTCTTTGTAGCTACCTGGGTCGGTGCGACTACCTTGAGGAATCCACGAAGGTTCCACAAGAGGCAACAAACATCTCTCACAGTTGTGAAATTGCAAATCATGGGAAATGTACGGCGTCAAAATGACAATCCCGGCTGTGATCCAATAGCGCACTCGAATTCTCTTTGTTAGTATAGTTGTTCCATCCGACTGAAGCCTCTGCAAGCAGTATCTCTAACTCCTATACTCTCCACGCGCCCGTCACTGCAAAATGCTACATTATCAGCCCGCGGTGTCCCACATATGATCTCCATTACAGGCTTATTATGTCACCCTGTTTGCTAAAACCAGGTCCCGTGATTTGCCTTGGACCACTGGAGGGGGACATTGGCCCCGCCTATGCAGGACATATCTCTGAGATCCTCCCTCGCGCACTGCGGGCAAAGGGCTAAGCGGGGCCGGGTGACTTACATCCCAGCATACCTCACTTAAGCAGCTTCGGTCAAGTAAGTCTGGGTTCATGGCGCCAGGTCTCATTCACCAACTACTGGAGGTCCATCAGCACGAGTCGCTGTCGTGCGTGATAAGCGCAATGAGGCGATGGTCTTCCCTTGATAACAGTCGATGTGGTAGTAATAGCTCCGAGGTGAATCTCAGGTCATCGAGCATTTGCAGGCTTAATCGAACTATAGGTCTTTAGTGTAGAGGAATTCAGGAGAACGCTACGGCCTGATTTATGCAGTTACTTGACTGAATCCGACTATTGTCAGTAGCCTAATGGTAACTAAAGATACTCGAAGTCCGCTATATAGGGTCCGGCAAGTCACCTAACTCTGTCAATTAACCATAGTATTTCCATGTGAGCTTTGTTAACAATTATTTCCCTCGTTGGGCCTTAGTATGTCAACGACAAGACGAGATACCTTGGACATCCCTCCAATGCCAAGTATCGGTTCGTAGCTTACCCGCCCCAGCCTTAGAAGCGAATCATGTTCGGCCATTATTGCAATACGAGCAACCCATTTGGATCCGCGCCAATAGAGTTCCCTATCTTGCCAAGCTGGAGGTAAAATTAGATGAGTAGGGCCGGAGCGCCATGCACATAAGTCTTTGATGCTTCAGAGGTTTCAGCAATTAAAGACTGTCTAGCCTGAGGTCGAATTCGTACTCTAACTGTAGAAGACAAAGAGTCCAGTGAAAGCGCCGCGTGTATCGTGATGGAGCGCAAACTGTGTGGAACGACGCCTGGAGATCAGATACTGGTCTCAAAGTATGCCGAACCATCCTATCTGTAACGTGTATGTAGGACTAGTATAACTCCTGACTGAATGCAACGGGAGATATCGTGTTTTGATCGCCGTATTGTGTTTGATTTAGGAGATTGATTTCAATTCCCTCTACATTTCCAACATGCCTTCTGATATCACCAAACATATCTACTTGTTCCGTACACGTCTCAATTCAGTATCT'/>

    <sequence taxon='105' value='TCAGACACAGGTCCCCGGAGGCAAGATCATGCCTGCGATAAGTCGGCCTAGGGGCCGTTTTAACATCGGAGCCGGCACCAGGTTACCAGCGGGGCGATTCGTGCGACGAGCCCTTCAGTTTAGATATGCAGAAGTCCGCCTAACACTTGCAAGACATTTGAAGATAAATACGGACTGTCGAAGGATTGTTACTCAATTCCGCGACGAAATTAGTGCCTATACAGCATCTTTAGCTGACTGCACAATGTCTCAAGCTGCAAGGGTATAATCAGAGTTGGTATCTCCCAGTGCGCTTCGTACGCCCGTGTACGAACCAACTGAGAATCTCACGGGCGGACGTATACCGTGTTGCGGGAGGCAGTCATCCTTAAGCAAAGATGATCTGTGTGGGGGATACATACTCCACACAAACCAGAATCGAGTATTTTTGGTATCAACGCTTATGGTATCCATATATATTTATCATTACTGGGGAGGGCCTGCGTGGAACAAGGTTCGGTACTACTGGAAAGCGCGTGCGACGTCCCAGTCAGGCATACACGCTCTGCGTGTTCTTTGTAGCTACCTGGGTCGGTGCGACTACCTTGAGGAATCCACGAAGGTTCCACAAGAGGCAACAAACATCTCTCACAGTTGTGAAATTGCGAATCATGGGAAATGTACGGCGTCAAAATGACAATCCCGGCTGAGCTCCAATAGCGCACTCGAATTCTCTTTGTTAGTATAGTTGTTCCATCCGACTGAAGCCTCTGCAAGCAGTATCCCTAACTCCTATACTCTCCACGCGCCCGTCACTGCAAAATGCTACATTATCAGCCCGCGGTGTCCCACATATGATCTCCATTCCAGGCTTATTATGTCACCCTGTTTGCTAAAACCAGGTCCCGTGATTTGCCTTGGACCACTGGAGGGGGACATTGGCCCCGCCTATGCAGGACATATCTCTGAGATCCTCCCCCGCGCACTGCGGGCAAAGGGCTAAGCGGGGCCGGGTGACTTACATCCCAGCATACCTCACTTAAGCAGCTTCGGTCAAGTAAGTCTGGGTTCATGGCGCCAGGTCTCATTCACCAACTACTGGAGGTCCACCAGCACGAGTCGCTGTCGTGCGTGATAAGCGCAATGAGGCGATGGTCTTCCCTTGATAACAGTCGATGTGGTAGTAATAGCTCCGAGGTGAATCTCAAGTCGTCGAGCATTTGCAGGCTTAATCGAACGATAGGTCTTTAGTGTAGAGGAATTTAGGAGAACGCTACGGCCTGATTTATGCAGTTACTTGACTGAATCCGACTATTGTCAGTAGCCCAATGGTAACTAAAGATACTCGAAGTCCTCTATATAGGGTCCGGCAAGTCACCTAACTCTGTCAATTAACCATAGCATTTCCATGTGAGCTTTGTTACCAATTATTCCCCTCGTTGGGCCTTAGTATGTCAACGACAGGACGAGATACCTTGGACATCCCTCCAATGCCAAGTATCGGTTCGTAGCTTACCCGCCCCAGCCTTAGAAGCGAATCATGTTCGGCCATTATTGCAATACGAGCAACCCATTTGGATCCGCGCCAATAGAGTTCCCTATCTTGCCAAGCTGGAGGTAAAATTAGATGAGTAGGGCCGGAGCGCCATGCACATAAGTCTTTGATGCTTTAGAGGTTTCAGCAATTAAAGACTGTCTAGCCTGAGGTCGAATTCGTACTCTAACTGTAGAAGACAAAGAGTCCAGTGAAAGCGCCGCGTGTATCGTGATGGAGCGCAAACTGTGTGGAACGACGCCTGGAGATCAGATACTGGTCTCAAAGTATGCCGAACCATCCTATCTGTAACGTGTATGTAGGACTAGTATAACTCCTGACTGAATGCAACGGGAGATATCGTGTTTTGATCGCCGTATTGTGCTTGATTTAGGAGATTGATTTCAATTCCCTCTACATTTCCAACATGCCTTCTGATATCACCAAACATATCTACTTGTTCCGTACACGTGTCGATTCAGTATCT'/>

    <sequence taxon='134' value='TCAGACACAGGTCCCCGGAGGCAAGATCATGCCTGCGATAAGTCGGCCTAGGGGCCGTTTTAACATCGGAGCCGGCACCAGGTTACCAGCGAGGCGATTCGTGCGACGAGCCCTTCAGTTTAGATATGCAGAAGTCCGCCTAACACTTGCAAGACATTTGAAGATAAATACGGACTGTCGAAGGATTGTTACTCAATTCCGCGACGAAATTAGTGCCTATACAGCATCTTTAGCTGACTGCACAATGTCTCAAGCTGCAAGGGTATAATCAGAGTTGGTATCTCCCAGTGCGCTTCGTACGCCCGTGTACGAACCAACTGAGAATCTCACGGGCGGACGTATACCGTGTTGCGGGAGGCAGTCATCCTTAAGCAAAGATGATCTGTGTGGGGGAAACATACTCCACACAAACCAGAATCGAGTATTTTTGGTATCAACGCTTATGGTATCCATATATATTTATCATTACTGGGGAGGGCCTGCGTGGAACAAGGTTCGGTACTACTGGAAAGCGCGTGCGACGTCCCAGTCAGGCATACACGCTCTGCGTGTTCTTTGTAGCTACCTGGGTCGGTGCGACTACCTTGAGGAATCCACGACGGTTCCACAAGAGGCAACAAACATCTCTCACAGTTGTGAAATTGCAAATCATGGGAAATGTACGGCGTCAAAATGACAATCCCGGCTGAGCTCCAATAGCGCACTCGAATTCTCTTTGTTAGTATAGTTGTTCCATCCGACTGAAGCCTCTGCAAGCAGTATCCCTAACTCCTATACTCTCCACGCGTCCGTCACTGCAAAATGCTACATTATCAGCCCGCGGTGTCCCACATATGATCTCCATTCCAGGCTTATTATGTCACCCTGTTTGCTAAAACCAGGTCCCGTGATTTGCCTTGGACCACTGGAGGGGGACATTGGCCCCGCCTATGCAGGACAGATCTCTGAGATCCTCCCCCGCGCACTGCGGGCAAAGGGCTAAGCGGGGCCGGGTGACTTACATCCCAGCATACCTCACTTAAGCAGCTTCGGTCAAGTAAGTCTGGGTTCATGGCGCCAGGTCTCATTCACCAACTACTGGAGGTCCACCAGCACGAGTCGCTGTCGTGCGTGATAAGCGCAATGAGGCGATGGTCTTCCCTTGATAACAGTCGATGTGGTAGTAATAGCTCCGAGGTGAATCTCAAGTCGTCGAGCATTTGCAGGCTTAATCGAACGATAGGTCTTTAGTGTAGAGGAATTTAGGAGAACGCTACGGCCTGATTTATGCAGTTATTTGACTGAATCCGACTATTGTCAGTAGCCCAATGGTAACTAAAGATACTCGAAGTCCTCTATATAGGGTCCGGCAAGTCACCTAATTCTGTCAATTAACCATAGCATTTCCATGTGAGCTTTGTTACCAATTATTCCCCTCATTGGGCCTTAGTATGTTAACGACAGGACGAGATACCTTGGACATCCCTCCAATGCCAAGTATCGGTTCGTAGCTTACCCGCCCCAGCCTTAGAAGCGAATCATGTTCGGCCATTATTGCAATACGAGCAACCCATTTGGATCCGCGCCAATAGAGTTCCCTATCTTGCCAAGCTGGAGGTAAAATTAGATGAGTAGGGCCGGAGCGCCATGCACATAAGTCTTTGATGCTTTAGAGGTTTCAGCAATTAAAGACTGTCTAGCCTGAGGTCGAATTCGTACTCTAACTGTAGAAGACAAAGAGTCCAGTGAAAGCGCCGCGTGTATCGTGATGGAGCGCAAACTGTGTGGAACGACGCCTGGAGATCAGATACTGGTCTCAAAGTATGCCGAACCATCTTATCTGTAACGTGTATGTAGGACTAGTATAACTCCTGACTGAATGCAACGGGAGATATCGTGTTTTGATCGCCGTATTGTGCTTGATTTAGGAGATTGATTTCAATTCCCTCTACATTTCCAACATGCCTTCTGATATCACCAAACATATCTACTTGTTCCGTACACGTGTCAATTCAGTATCT'/>

    <sequence taxon='178' value='TCAGACACAGGTCCCCGGAGGCAAGATCATGCCTGCGATAAGTCGGCCTAGGGGCCGTTTTAACATCGGAGCCGGCACCAGGTTACCAGCGAGGCGATTCGTGCGACGAGCCCTTCAGTTTAGATATGCAGAAGTCCGCCTAACACTTGCAAGACATTTGAAGATAAATACGGACTGTCGAAGGATTGTTACTCAATTCCGCGACGAAATTAGTGCCTATACAGCATCTTTAGCTGACTGCACAATGTCTCAAGCTGCAAGGGTATAATCAGAGTTGGTATCTCCCAGTGCGCTTCGTACGCCCGTGTACGAACCAACTGAGAATCTCACGGGCGGACGTATACCGTGTTGCGGGAGGCAGTCATCCTTAAGCAAAGATGATCTGTGTGGGGGAAACATACTCCACACAAACCAGAATCGAGTATTTTTGGTATCAACGCTTATGGTATCCATATATATTTATCATTACTGGGGAGGGCCTGCGTGGAACAAGGTTCGGTACTACTGGAAAGCGCGTGCGACGTCCCAGTCAGGCATACACGCTCTGCGTGTTCTTTGTAGCTACCTGGGTCGGTGCGACTACCTTGAGGAATCCACGACGGTTCCACAAGAGGCAACAAACATCTCTCACAGTTGTGAAATTGCAAATCATGGGAAATGTACGGCGTCAAAATGACAATCCCGGCTGAGCTCCAATAGCGCACTCGCATTCTCTTTGTTAGTATAGTTGTTCCATCCGACTGAAGCCTCTGCAAGCAGTATCCCTAACTCCTATACTCTCCACGCGTCCGTCACTGCAAAATGCTACATTATCAGCCCGCGGTGTCCCACATATGATCTCCATTCCAGGCTTATTATGTCACCCTGTTTGCTAAAACCAGGTCCCGTGATTTGCCTTGGACCACTGGAGGGGGACATTGGCCCCGCCTATGCAGGACAGATCTCTGAGATCCTCCCCCGCGCACTGCGGGCAAAGGGCTAAGCGGGGCCGGGTGACTTACATCCCAGCATACCTCACTTAAGCAGCTTCGGTCAAGTAAGTCTGGGTTCATGGCGCCAGGTCTCATGCACCAACTACTGGAGGTCCACCAGCACGAGTCGCTGTCGTGCGTGATAAGCGCAATGAGGCGATGGTCTTCCCTTGATAACAGTCGATGTGGTAGTAATAGCTCCGAGGTGAATCTCAAGTCGTCGAGCATTTGCAGGCTTAATCGAACGATAGGTCTTTAGTGTAGAGGAATTTAGGAGAACGCTACGGCCTGATTTATGCAGTTATTTGACTGAATCCGACTATTGTCAGTAGCCCAATGGTAACTAAAGATACTCGAAGTCCTCTATATAGGGTCCGGCAAGTCACCTAATTCTGTCAATTAACCATAGCATTTCCATGTGAGCTTTGTTACCAATTATTCCCCTCATTGGGCCTTAGTATGTTAACGACAGGACGAGATACCTTGGACATCCCTCCAATGCCAAGTATCGGTTCGTAGCTTACCCGCCCCAGCCTTAGAAGCGAATCATGTTCGGCCATTATTGCAATACGAGCAACCCATTTGGATCCGCGCCAATAGAGTTCCCTATCTTGCCAAGCTGGAGGTAAAATTAGATGAGTAGGGCCGGAGCGCCATGCACATAAGTCTTTGATGCTTTAGAGGTTTCAGCAATTAAAGACTGTCTAGCCTGAGGTCGAATTCGTACTCTAACTGTAGAAGACAAAGAGTCCAGTGAAAGCGCCGCGTGTATCGTGATGGAGCGCAAACTGTGTGGAACGACGCCTGGAGATCAGATACTGGTCTCAAAGTATGCCGAACCATCTTATCTGTAACGTGTATGTAGGACTAGTATAACTCCTGACTGAATGCAACGGGAGATATCGTGTTTTGATCGCCGTATTGTGCTTGATTTAGGAGATTGATTTCAATTCCCTCTACATTTCCAACATGCCTTCTGATATCACCAAACATATCTACTTGTTCCGTACACGTGTCAATTCAGTATCT'/>

    <sequence taxon='215' value='TCAGACACAGGTCCCCGGAGGCAAGATCATGCCTGCGATAAGTCGGCCTAGGGGCCGTTTTAACATCGAAGCCGGCACCAGGTTACCAGCGGGGCGATTCGTGCGACGAGCCCTTCAGTTTAGATATGCAGAAGTCCGCCTAACACTTGCAAGACATTTGAAGATAAATACGGACTGTCGAAGGATTGTTACTCAATTCCGCGACGAAATTAGTGCCTATACAGCATCTTTAGCTGACTGCACAATGTCTCAAGCTGCAAGGGTATAATCAGAGTTGGTATCTCCCAGTGCGCTTCGTACGCCCGTGTACGGACCAACTGAGAATCTCACGGGCGGACGTATACCGTGTTGCGGGAGGCAGTCATCCTTAAGCAAAGATGATCTGTGTGGGGGATACATACTCCACACAAACCAGAATCGAGTATTTTTGGTATCAACGCTTATGGTATCCATATATATTTATCATTACTGGGGAGGGCCTGCGTGGAACAAGGTTCGGTACTACTGGAAAGCGCGTGCGACGTCCCAGTCAGGCATACACGCTCTGCGTGTTCTTTGTAGCTACCTGGGTCGGTGCGACTACCTTGAGGAATCCACGAAGGTTCCACAAGAGGCAACAAACATCTCTCACAGTTGTGAAATTGCAAATCATGGGAAATGTACGGCGTCAAAATGACAATCCCGGCTGAGCTCCAATAGCGCACTCGAATTCTCTTTGTTAGTATAGTTGTTCCATCCGACTGAAGCCTCTGCAAGCAGTATTCCTAACTCCTATACTCTCCAAGCGTCCGTCACTGCAAAATGCTACATTATCAGCCCGCGGTGTCCCACATATGATCTCCATTCCAGGCTTATTATGTCACCCTGTTTGCTAAAACCAGGTCCCGTGATTTGCCTTGGACCACTGGAGGGGGACATTGGCCCCGCCTATGCAGGACAGATCTCTGAGATCCTCCCCCGCGCACTGCGGGCAAAGGGCTAAGCGGGGCCGGGTGACTTACATCCCAGCATACCTCACTTAAGTAGCTTCGGTCAAGTAAGTCTGGGTTCATGGCGCCAGGTCTCATTCACCAACTACTGGAGGTCCACCAGCACGAGTCGCTGTCGTGCGTGATAAGCGCAATGAGGCGATGGTCTTCCCTTGATAACAGTCTATGTGGTAATAATAGCTCCGAGGTGAATCTCAAGTCGTCGAGCATTTGCAGGCTTAATCGAACGATAGGTCTTTAGTGCAGAGGAATTTAGGAGAACGCTACGGCCTGATTTATGCAGTTACTTGACTGAATCCGACTATTGTCAGTAGCCCAATGGTAACTAAAGATACTCGAAGTCCTCTATATAGGGTCCGGCAAGTCACCTAATTCTGTCAATTAACCATAGCATTTCCATGTGAGCTTTGTTACCAATTATTCCCCTCGTTGGGCCTTAGTATGTTAACGACAGGACGGGATACCTCGGACATCCCTCCAATGCCAAGTATCGGTTCGTAGCTTACCCGCCTCAGCCTTAGAAGCGAATCATGTTCGGCCATTATTGCAATACGAGCAACCCATTTGGATCCGCGCCAATAGAGTTCCCTATCTTGCCAAGCTGGAGGTAAAATTAGATGAGTAGGGCCGGAGCGCCATGCACATAAGTCTTTGATGCTTTAGAGATTTCAGCAATTAAAGACTGTCTAGCCTGAGGTCGAATTCGTACTCTAACTGTAGAAGACAAAGAGTCCAGTGAAAGCGCCGCGTGTATCGTGATGGAGCGCAAACTGTGTGGAACGACGCCTGGAGATCAGATACTGGTCTCAAAGTATGCCGAACCATCTTATCTGTAACGTGTATGTAGGACTAGTATAACTCCTGACTGAATGCAACGGGAGATATCGTGTTTTGATCGCCGTATTGTGCTTGATTTAGGAGATTGATTCCAATTCCCTCTACATTTCCAACATGCCTTCTGATATCACTAAACATATCTACTTGTTCCGTACACGTGTAAATTCAGTATCT'/>

    <sequence taxon='216' value='TCAGACACAGGTCCCCGGAGGCAAGATCATGCCTGCGATAAGTCGGCCTAGGGGCCGTTTTAACATCGGAGCCGGCACCAGGTTACCAGCGGGGCGATTCGTGCGACGAGCCCTTCAGTTTAGATATGCAGAAGTCCGCCTAACACTTGCAAGACATTTGAAGATAAATACGGACTGTCGAAGGATTGTTACTCAATTCCGCGACGAAATTAGTGCCTATACAGCATCTTTAGCTGACTGCACAATGTCTCAAGCTGCAAGGGTATAATCAGAGTTGGTATCTCCCAGTGCGCTTCGTACGCCCGTGTACGAACCAACTGAGAATCTCACGGGCGGACGTATACCGTGTTGCGGGAGGCAGTCATCCTTAAGCAAAGATGATCTGTGTGGGGGATACATACTCCACACAAACCAGAATCGAGTATTTTTGGTATCAACGCTTATGGTATCCATATATATTTATCATTACTGGGGAGGGCCTGCGTGGAACAAGGTTCGGTACTACTGGAAAGCGCGTGCGACGTCCCAGTCAGGCATACACGCTCTGCGTGTTCTTTGTAGCTACCTGGGTCGGTGCGACTACCTTGAGGAATCCACGAAGGTTCCACAAGAGGCAACAAACATCTCTCACAGTTGTGAAATTGCAAATTATGGGAAATGTACGGCGTCAAAATGACAATCCCGGCTGAGCTCCAATAGCGCACTCGAATTCTCTTTGTTAGTATAGTTGTTCCATCCGACTGAAGCCTCTGCAAGCAGTATTCCTAACTCCTATACTCTCCAAGCGTCCGTCACTGCAAAATGCTACATTATCAGCCCGCGGTGTCCCACATATGATCTCCATTCCAGGCTTATTATGTCACCCTGTTTGCTAAAACCAGGTCCCGTGATTTGCCTTGGACCACTGGAGGGGGACATTGGCCCCGCCTATGCAGGACAGATCTCTGAGATCCTCCCCCGCGCACTGCGGGCAAAGGGCTAAGCGGGGCCGGGTGACTTACATCCCAGCATACCTCACTTAAGCAGCTTCGGTCAAGTAAGTCTGGGTTCATGGCGCCAGGTCTCATTCACCAACTACTGGAGGTCCACCAGCACGAGTCGCTGTCGTGCGTGATAAGCGCAATGAGGCGATGGTCTTCCCTTGATAACAGTCGATGTGGTAATAATAGCTCCGAGGTGAATCTCAAGTCGTCGAGCATTTGCAGGCTTAATCGAACGATAGGTCTTTAGTGTAGAGGAATTTAGGAGAACGCTACGGCCTGATTTATGCAGTTACTTGACTGAATCCGACTATTGTCAGTAGCCCAATGGTAACTAAAGATACTCGAAGTCCTCTATATAGGGTCCGGCAAGTCACCTAATTCTGTCAATTAACCATAGCATTTCCATGTGAGCTTTGTTACCAATTATTCCCCTCGTTGGGCCTTAGTATGTTAACGACAGGACGAGATACCTTGGACATCCCTCCAATGCCAAGTATCGGTTCGTAGCTTACCCGCCCCAGCCTTAGAAGCGAATCATGTTCGGCCATTATTGCAATACGAGCAACCCATTTGGATCCGCGCCAATAGAGTTCCCTATCCTGCCAAGCTGGAGGTAAAATTAGATGAGTAGGGCCGGAGCGCCATGCACATAAGTCTTTGATGCTTTAGAGGTTTCAGCAATTAAAGACTGTCTAGCCTGAGGTCGAATTCGTACTCTAACTGTAGAAGACAAAGAGTCCAGTGAAAGCGCCGCGTGTATCGTGATGGAGCGCAAACTGTGTGGAACGACGCCTGGAGATCAGATACTGGTCTCAAAGTATGCCGAACCATCTTATCTGTAACGTGTATGTAGGACTAGTATAACTCCTGACTGAATGCAACGGGAGATATCGTGTTTTGATCGCCGTATTGTGCTTGATTTAGGAGATTGATTTCAATTCCCTCTACATTTCCAACATGCCTTCTGATATCACCAAACATATCTACTTGTTCCGTACACGTGTCAATTCAGTATCT'/>

    <sequence taxon='35' value='TCAGACACAGGTCCCCGGAGGCAAGATCATGCCTGCGATAAGTCGGCCTAGGGGCCGTTTTAACATCGGAGCCGGCACCAGGTTACCAGCGGGGCGATTCGTGCGACGAGCCCTTCAGTTTAGATATGCAGAAGTCCGCCTAACACTTGCAAGACATTTGAAGATAAATGCGGACTGTCGAAGGATTGTTACTCAATTCCGCGAAGAAATTAGTGCCTATACAGCCTCTTTATCTGACTGCACAATGTCTCAAGCTGCAAGGGTATAATCAGAGTTGGTCTATCCCAGTGCGCTTCGTACGCCCGTGTACGAACCAACTGAGAATCTCACGGGCGGACGTATACCGTGTTGCGGGAGGCAGTCATCCCTAAGCAAAGATGATCTGTGTGGGGGATACATACTCCACACAAACCAGAATCGAGTATTTTTGGTATCAACGCTTATGGTATCCATATATATTTATCATTACTGGGGAGGGCCTGCGTGGAACAAGGTCCGGTACTACTGGAAAGCGCGTGCGACGTCCCAGTCAGGAATACACGCTCTGCGTGTTCTTTGTAGCTACCTGGGTCGGTGCGACTACCTTGAGGAATCCACGAAGGTTCCACAAGAGGCAACAAACATCTCTCACAGTTGTGAAATTGCAAATCATGGGAAATGTACGGCGTCAAAATGACAATCCCGGCTGTGATCCAATAGCGCACTCGAATTCTCTTTGTTAGTATAGTTGTTCCATCCGACTGAAGCCTCTGCAAGCAGTATCTCTAACTCCTATACTCTCCACGCGCCCGTCACTGCAAAATGCTACATTATCAGCCCGCGGTGTCCCACATATGATCTCCATTCCAGGCTTATTATGTCACCCTGTTTGCTAAAACCAGGTCCCGTGATTTGCCTTGGACCACTAGAGGGGGACATTGGCCCCGCCTATGCAGGACATATCTCTGAGATCCTCCACCGCGCACTGCGGGCAAAGGGCTAAGCGGGGCCGGGTGACTTACATCCCAGCATACCTCACTTAAGCAGCTTCGGTCAAGTAAGTCTAGGTTCATGGCGCCAGGTCTCATTCACCAGCTACTGGAGGTCCATCAGCACGAGTCGCTGTCGTGCGTGATAAGCGCAATGAGGCGATGGTCTTCCCTTGATAACAGTCGATGTGGTAGTAATAGCTCCGAGGTGAATCTCAAGTCATCGAGCATTTGCAGGCTTAATCGAACGATAGGTCTTTAGTGTAGAGGAATTTAGGAGAACGCTACGGCCTGATTTATGCAGTTACTTGACTGAATCCGACTATTGTCAGTAGCCCAATGGTAACTAAAGATACTCGAAGTCCTCTATATAGGGTCCGGCAAGTCACCTAACTCTGTCAATTAACCATAGCATTTCCATGTGAGCTTTGTTACCAATTATTCCCCTCGTTGGGCCTTAGTATGTTAACGACAAGACGAGATACCTTGGACATCCCTCCAATGCCAAGTATCGGTTCGTAGCTTACCCGCCCCAGCCTTAGAAGCGAATCATGTTCGGCCATTATTGCAATACGAGCAACCCATTTGGATCCGCGCCAATAGAGTTCCCTATCTTGCCAAGCTGGAGGTAAAATTAGATGAGTAGGGCCGGAGCGCCATGCACATAAGTCTTTGATGCTTTAGAGGTTTCAGCAATTAAAGACTGTCTAGCCTGAGGTCGAATTCGTACTCTAACTGTAGAAGACAAAGAGTCCAGTGAAAGCGCCGCGTGTATCGTGATGGAGCGCAAGCTGTGTGGAACGACGCCTGGAGATCAGATACTGGTCTCAAAGTATGCCGAAACATCCTATCTGTAACGTGTATGTAGGACTAGTATAACTCCTGACTGAATGCAACGGGAGATATCGTGTTTTGATCGCCGTATTGTGCTTGATTTAGGAGATTGATTTCAATTCCCTCTACATTTCCAACATGCCTTCTGATATCACCAAACATATCTACTTGTTCCGTACACGTGTCAATTCAGTAGCT'/>

    <sequence taxon='51' value='TCAGACACAGGTCCCCGGAGGCAAGATCATGCCTGCGATAAGTCGGCCTAGGGGCCGTTTTAACATCGGAGCCGGCACCAGGTTACCAGCGGGGCGATTCGTGCGACGAGCCCTTCAGTTTAGATATGCAGAAGTCCGCCTAACACTTGCAAGACATTTGAAGATAAATGCGGACTGTCGAAGGATTGTTACTCAATTCCGCGAAGAAATTAGTGCCTATACAGCCTCTTTATCTGACTGCACAATGTCTCAAGCTGCAAGGGTATAATCAGAGTTGGTCTATCCCAGTGCGCTTCGTACGCCCGTGTACGAACCAACTGAGAATCTCACGGGCGGACGTATACCGTGTTGCGGGAGGCAGTCATCCCTAAGCAAAGATGATCTGTGTGGGGGATACATACTCCACACAAACCAGAATCGAGTATTTTTGGTATCAACGCTTATGGTATCCATATATATTTATCATTACTGGGGAGGGCCTGCGTGGAACAAGGTCCGGTACTACTGGAAAGCGCGTGCGACGTCCCAGTCAGGAATACACGCTCTGCGTGTTCTTTGTAGCTACCTGGGTCGGTGCGACTACCTTGAGGAATCCACGAAGGTTCCACAAGAGGCAACAAACATCTCTCACAGTTGTGAAATTGCAAATCATGGGAAATGTACGGCGTCAAAATGACAATCCCGGCTGTGATCCAATAGCGCACTCGAATTCTCTTTGTTAGTATAGTTGTTCCATCCGACTGAAGCCTCTGCAAGCAGTATCTCTAACTCCTATACTCTCCACGCGCCCGTCACTGCAAAATGCTACATTATCAGCCCGCGGTGTCCCACATATGATCTCCATTCCAGGCTTATTATGTCACCCTGTTTGCTAAAACCAGGTCCCGTGATTTGCCTTGGACCACTAGAGGGGGACATTGGCCCCGCCTATGCAGGACATATCTCTGAGATCCTCCACCGCGCACTGCGGGCAAAGGGCTAAGCGGGGCCGGGTGACTTACATCCCAGCATACCTCACTTAAGCAGCTTCGGTCAAGTAAGTCTAGGTTCATGGCGCCAGGTCTCATTCACCAGCTACTGGAGGTCCATCAGCACGAGTCGCTGTCGTGCGTGATAAGCGCAATGAGGCGATGGTCTTCCCTTGATAACAGTCGATGTGGTAGTAATAGCTCCGAGGTGAATCTCAAGTCATCGAGCATTTGCAGGCTTAATCGAACGATAGGTCTTTAGTGTAGAGGAATTTAGGAGAACGCTACGGCCTGATTTATGCAGTTACTTGACTGAATCCGACTATTGTCAGTAGCCCAATGGTAACTAAAGATACTCGAAGTCCTCTATATAGGGTCCGGCAAGTCACCTAACTCTGTCAATTAACCATAGCATTTCCATGTGAGCTTTGTTACCAATTATTCCCCTCGTTGGGCCTTAGTATGTTAACGACAAGACGAGATACCTTGGACATCCCTCCAATGCCAAGTATCGGTTCGTAGCTTACCCGCCCCAGCCTTAGAAGCGAATCATGTTCGGCCATTATTGCAATACGAGCAACCCATTTGGATCCGCGCCAATAGAGTTCCCTATCTTGCCAAGCTGGAGGTAAAATTAGATGAGTAGGGCCGGAGCGCCATGCACATAAGTCTTTGATGCTTTAGAGGTTTCAGCAATTAAAGACTGTCTAGCCTGAGGTCGAATTCGTACTCTAACTGTAGAAGACAAAGAGTCCAGTGAAAGCGCCGCGTGTATCGTGATGGAGCGCAAGCTGTGTGGAACGACGCCTGGAGATCAGATACTGGTCTCAAAGTATGCCGAAACATCCTATCTGTAACGTGTATGTAGGACTAGTATAACTCCTGACTGAATGCAACGGGAGATATCGTGTTTTGATCGCCGTATTGTGCTTGATTTAGGAGATTGATTTCAATTCCCTCTACATTTCCAACATGCCTTCTGATATCACCAAACATATCTACTTGTTCCGTACACGTGTCAATTCAGTAGCT'/>

    <sequence taxon='36' value='TCAGACACAGGTCCCCGGAGGCAAGATCATGCCTGCGATAAGTCGGCCTAGGGGCCGTTTTAACATCGGAGCCGGCACCAGGTTACCAGCGGGGCGATTCGTGCGACGAGGCCTTCAGTTTAGATATGCAGAAGTCCGCCTAACACTTGCAAGACATTTGAAGATAAATACGGACTGTCGAAGGATTGTTACTCAATTCCGCGAAGAAATTAGTGCTTATACAGCACCTTTATCTGACTGCACAATGTCTCAAGCTGCAAGGGTATAATCAGAGTTGGTCTATCCCAGTGCGCTTCGTACGCCCGTGTACGAACCAACTGAGAATCTCACGGGCGGACGTATACCGTGTTGCGGGAGGCAGTCATCCCTAAGCAAAGATGATCTGTGTTGGGGATACATACTCAACACAAACCAGAATCGAGTATTTTTGGTATCGACGCTTATGGTATCCATATATATTTATCATTACTGGGGAGGGCCTGCGTGGAACAAGGTCCGGTACTACTGGAAAGCGCGTGCGACGTCCCAGTCAGGAATACACGCTCTGCGTGTTCTTTGTAGCTACCTGGGTCGGTGCGACTACCTTGAGGAATCCACGAAGGTTCCACAAGAGGCAACAAACATCGCTCACAGTTGTGAAATTGCACATCATGGGAAATGTACGGCGTCAAAATGACAATCCCGGCTGTGATCCAATAGCGCACTCGAATTCTCTTTGTTAGTATAGTTGTTCCATCCGACTGAAGCCTCTGCAAGCAGTATCTCTAACTCCTATACTCTCCACGCGCCCGTCACTGCAAAATGCTACATTATCAGCCCGCGGTGTCCCACATATGATCTCCACTCCAGGCTTATTATGTCACCCTGTTTGCTAAAACCAGGTCCCGTGATTTGCCTTGGACCACTGGAGGGGGACATTGGCCCCGCCTATGCAGGACATATCTCTGAGATCCTCCCCCGCGCACTGCGGGCAAAGGGTTAAGCGGGGCCGGGTGACTTACATCCCAGCATACCTCACTTAAGCAGCTTCGGTCAAGTAAGTCTGGGTTCATGGCGCCAGGTCTCATTCACCAGCTACTGGAGGTCCATCAGCACGAGTCGCTGTCGTGCGTGATAAGCGCAATGAGGCGATGGTCTTCCCTTGATAACAGTCGATGTGGTAGTAATAGCTCCGAGGTGAATCTCAAGTCATCGAGCATTTGCAGGCTTAATCGAACGATAGGTCTTTAGTGTAGAGGAATTTAGGAGAACGCTACGGCCTGATTTATGCAGTTACTTGACTGAATCCGACTATTGTCAGTAGCCCAATGGTAACTAAAGATACTCGAAGTCCTCTATATAGGGTCCGGCAAGTCACCTAACTCTGTCAATTAACCATAGCATTTCCATGTGAGCTTTGTTACCAATTATTCCCCTCGTTGGGCCTTAGTATGTTAGCGACAAGACGAGATACCTTGGACATCCCTCCAATGCCCAGTATCGGTTCGTAGCTTACCCGCCCCAGCCTTAGAAGCGAATCATGTCCGGCCACTATTGCAATACGAGCAACCCATTTGGATCCGCACCCATAGAGTTCCCTATCTTGCCAAGCTGGAGGTAAAATTAGATGAGTAGGGCCGGAGCGCCATGCACATAAGTCTTTGATGCTTTAGAGGTTTCAGCAATTAAAGACTGTCTAGCCTGAGGTCGAATTCGTACTCTAACTGTAGAAGACAAAGAGTCCAGTGACAGCGCCGCGTGTATCGTGATGGAGCGCAAACTGTGTGGAACGACGCCTGGAGATCAGATACTGGTCTCAAAGTATGCCGAAACATCCTATCTGTAACGTGTATGTAGGACTAGTATAACTCCGGACTGAATGCAACGGGAGATATCGTGTTTTGATCGCCGTATTGTGCTTGATTTAGGAGATTGATTTCAATTCCCTCTACATTTCCAACATGCCTTCTGATATCACCAAACATATCTACTTGTTCCGTACACGTGTCAATTCAGTAGCT'/>

    <sequence taxon='39' value='TCAGACACAGGTCCCCGGAGGCAAGATCATGCCTGCGATAAGTCGGCCTAGGGGCCGTTTTAACATCGGAGCCGGCACCAGGTTACCAGCGGGGCGATTCGTGCGACGAGCCCTTCAGTTTAGATATGCAGAAGTCCGCCTAACACTTGCAAGACATTTGAAGATAAATACGGACTGTCGAAGGATTGTTACTCAATTCCGCGAAGAAATTAGTGCCTATACAGCACCTTTATCTGACTGCACAATGTCTCAAGCTGCAAGGGTATAATCAGAGTTGGTCTATCCCAGTGCGCTTCGTACGCCCGTGTACGAACCAACTGAGAATCTCACGGGCGGACGTATACCGTGTTGCGGGGGGCAGTCATCCCTAAGCAAAGATGATCTGTGTGGGGGATACATACTCCACACAAACCAGAATCGAGTATTTTTGGTATCAACGCTTATGGTATCCATATATATTTATCATTACTGGGGAGGGCCTGCGTGGAACAAGGTCCGGTACTACTGGAAAGCGCGTGCGACGTCCCAGTCAGGAATACACGCTCTGCGTGTTCTTTGTAGCTACCTGGGTCGGTGCGACTACCTTGAGGAATCCACGAAGGTTCCACAAGAGGCAACAAACATCTCTCACAGTTGTGAAATTGCAAATCATGGGAAATGTACGGCGTCAAAATGACAATCCCGGCTGTGATCCAATAGCGCACTCGAATTCTCTTTGTTAGTATAGTTGTTCCATCCGACTGAAGCCTCTGCAAGCAGTATCTCTAACTCCTATACTCTCCACGTGCCCGTCACTGCAAAATGCTACATTATCAGCCCGCGGTGTCCCACATATGATCTCCATTCCAGGCTTATTATGTCACCCTGTTTGCTAAAACCAGGTCCCGTGATTTGCCTTAGACCACTGGAGGGGGACATTGGCCCCGCCTATGCGGGACATATCTCTGAGATCCTCCCCCGCGCACTGCGGGCAAAGGGCTAAGCGGGGCCGGGTGACTTACATCCCAGCATACCTCACTTAAGCAGCTTCGGTCAAGTAAGTCTGGGTTCATGGCGCCAGGTCTCATTCACCAGCTACTGGAGGTCCATCAGCACGAGTCGCTGTCGTGCGTGATAAGCGCAATGAGGCGATGGTCTTCCCTTGATAACAGTCGATGTGGTAGTAATAGCTCCGAGGTGAATCTCAAGTCATCGAGCATTTGCAGGCTTAATCGAACGATAGGTCTTTAGTGTAGAGGAATTCAGGAGAACGCTACGGCCTGATTTATGCAGTTACTTGACTGAATCCGACTATTGTCTGTAGCCCAATGGTAACTAAAGACACTCGAAGTCCTCTATATAGGGTCCGGCAAGTCACCTAACTCTGTCAATTAACCATAGCATTTCCATGTGAGCTTTGTTACCAATTATTCCCCTCGTTGGGCCTTAGTATGTTAACGACAAGACGAGATACCTTGGACATCCCTCCAATGCCAAGTATCGGTTCGTAGCTTACCCGCCCCAGCCTTAGAAGCGAATCATGTCCGGCCATTATTGCAATACGAGCAACCCATTTGGATCCGCGCCAATAGAGTTCCCTATCTTGCCAAGCTGGAGGTAAAATTAGATGAGTAGGGCCGGAGCGCCATGCACATAAGTCTTTGATGCTTTAGAGGTTTCAGCAATTAAAGACTGTCTAGCCTGAGGTCGAATTCGTACTCTAACTGTAGAAGACAAAGAGTCCAGTGAAAGCGCCGCGTGTATCGTGATGGAGCGCAAACTGTGTGGAACGACGCCTGGAGATCAGATACTGGTCTCAAAGTATGCCGAAACATCCTATCTGTAACGTGTATGTAGGACTAGTATAACTCCTGACTGAATGCAACGGGAGATATCGTGTTTTGATCGCCGTATTGTGCTTGATTTAGGAGATTGATTTCAATTCCCTCTACATTTCCAACATGCCTTCTGATATCACCAAACATATCTACTTGTTCCGTACACGTGTCAATTCAGTAGCT'/>

    <sequence taxon='42' value='TCAGACACAGGTCCCCGGAGGCAAGATCATGCCTGCGATAAGTCGGCCTAGGGGCCGTTTTAACATCGGAGCCGGCACCAGGTTACCAGCGGGGCGATTCGTGCGACGAGCCCTTCAGTTTAGATATGCAGAAGTCCGCCTAACACTTGCAAGACATTTGAAGATAAATACGGACTGTCGAAGGATTGTTACTCAATTCCGCGAAGAAATTAGTGCCTATACAGCACCTTTATCTGACTGCACAATGTCTCAAGCTGCAAGGGTATAATCAGAGTTGGTCTATCCCAGTGCGCTTCGTACGCCCGTGTACGAACCAACTGAGAATCTCACGGGCGGACGTATACCGTGTTGCGGGGGGCAGTCATCCCTAAGCAAAGATGATCTGTGTGGGGGATACATACTCCACACAAACCAGAATCGAGTATTTTTGGTATCAACGCTTATGGTATCCATATATATTTATCATTACTGGGGAGGGCCTGCGTGGAACAAGGTCCGGTACTACTGGAAAGCGCGTGCGACGTCCCAGTCAGGAATACACGCTCTGCGTGTTCTTTGTAGCTACCTGGGTCGGTGCGACTACCTTGAGGAATCCACGAAGGTTCCACAAGAGGCAACAAACATCTCTCACAGTTGTGAAATTGCAAATCATGGGAAATGTACGGCGTCAAAATGACAATCCCGGCTGTGATCCAATAGCGCACTCGAATTCTCTTTGTTAGTATAGTTGTTCCATCCGACTGAAGCCTCTGCAAGCAGTATCTCTAACTCCTATACTCTCCACGTGCCCGTCACTGCAAAATGCTACATTATCAGCCCGCGGTGTCCCACATATGATCTCCATTCCAGGCTTATTATGTCACCCTGTTTGCTAAAACCAGGTCCCGTGATTTGCCTTAGACCACTGGAGGGGGACATTGGCCCCGCCTATGCGGGACATATCTCTGAGATCCTCCCCCGCGCACTGCGGGCAAAGGGCTAAGCGGGGCCGGGTGACTTACATCCCAGCATACCTCACTTAAGCAGCTTCGGTCAAGTAAGTCTGGGTTCATGGCGCCAGGTCTCATTCACCAGCTACTGGAGGTCCATCAGCACGAGTCGCTGTCGTGCGTGATAAGCGCAATGAGGCGATGGTCTTCCCTTGATAACAGTCGATGTGGTAGTAATAGCTCCGAGGTGAATCTCAAGTCATCGAGCATTTGCAGGCTTAATCGAACGATAGGTCTTTAGTGTCGAGGAATTCAGGAGAACGCTACGGCCTGATTTATGCAGTTACTTGACTGAATCCGACTATTGTCTGTAGCCCAATGGTAACTAAAGACACTCGAAGTCCTCTATATAGGGTCCGGCAAGTCACCTAACTCTGTCAATTAACCATAACATTTCCATGTGAGCTTTGTTACCAATTATTCCCCTCGTTGGGCCTTAGTATGTTAACGACAAGACGAGATACCTTGGACATCCCTCCAATGCCAAGTATCGGTTCGTAGCTTACCCGCCCCAGCCTTAGAAGCGAATCATGTCCGGCCATTATTGCAATACGAGCAACCCATTTGGATCCGCGCCAATAGAGTTCCCTATCTTGCCAAGCTGGAGGTAAAATTAGATGAGTAGGGCCGGAGCGCCATGCACATAAGTCTTTGATGCTTTAGAGGTTTCAGCAATTAAAGACTGTCTAGCCTGAGGTCGAATTCGTACTCTAACTGTAGAAGACAAAGAGTCCAGTGAAAGCGCCGCGTGTATCGTGATGGAGCGCAAACTGTGTGGAACGACGCCTGGAGATCAGATACTGGTCTCAAAGTATGCCGAAATATCCTATCTGTAACGTGTATGTAGGACTAGTATAACTCCTGGCTGAATGCAACGGGAGATATCGTGTTTTGATCGCCGTATTGTGCTTGATTTAGGAGATTGATTTCAATTCCCTCTACATTTCCAACATGCCTTCTGATATCACCAAACATATCTACTTGTTCCGTACACGTGTCAATTCAGTAGCT'/>

    <sequence taxon='47' value='TCAGACACAGGTCCCCGGAGGCAAGATCATGCCTGCGATAAGTCGGCCTAGGGGCCGTTTTAACATCGGAGCCGGCACCAGGTTACCAGCGGGGCGATTCGTGCGACGAGCCCTTCAGTTTAGATATGCAGAAGTCTGCCTAACACTTGCAAGACATTTGAAGATAAATACGGACTGTCGAAGGATTGTTACTCAATTCCGCGAAGAAATTAGTGCCTATACAGCACCTTTATCTGACTGCACAATGTCTCAAGCTGCAAGGGTATAATCAGAGTTGGTCTATCCCAGTGCGCTTCGTACGCCCGTGTACGAACCAACTGAGAATCTCACGGGCGGACGTATACCGTGTTGCGGGGGGCAGTCATCCCTAAGCAAAGATGATCTGTGTGGGGGATACATACTCCACACAAACCAGAATCGAGTATTTTTGGTATCAACGCTTATGGTATCCATATATATTTATCATTACTGGGGAGGGCCTGCGTGGAACAAGGTCCGGTACTACTGGAAAGCGCGTGCGACGTCCCAGTCAGGAATACACGCTCTGCGTGTTCTTTGTAGCTACCTGGGTCGGTGCGACTACCTTGAGGAATCCACGAAGGTTCCACAAGAGGCAACAAACATCTCTCACAGTTGTGAAATTGCAAATCATGGGAAATGTACGGCGTCAAAATGACAATCCCGGCTGTGATCCAATAGCGCACTCGAATTCTCTTTGTTGGTATAGTTGTTCCATCCGACTGAAGCCTCTGCAAGCAGTATCTCTAACTCCTATACTCTCCACGTGCCCGTCACTGCAAAATGCTACATTATCAGCCCGCGGTGTCCCACATATGATCTCCATTCCAGGCTTATTATGTCACCCTGTTTGCTAAAACCAGGTCCCGTGATTTGCCTTAGACCACTGGAGGGGGACATTAGCCCCGCCTATGCGGGACATATCTCTGAGATCCTCCCCCGCGCACTGCGGGCAAAGGGCTAAGCGGGGCCGGGTGACTTACATCCCAGCATACCTCACTTAAGCAGCTTCGGTCAAGTAAGTCTGGGTTCATGGCGCCAGGTCTCATTCACCAGCTACTGGAGGTCCATCAGCACGAGTCGCTGTCGTGCGTGATAAGCGCAATGAGGCGATGGTCTTCCCTTGATAACAGTCGATGTGGTAGTAATAGCTCCGAGGTGAATCTCAAGTCATCGAGCATTTGCAGGCTTAATCGAACGATAGGTCTTTAGTGTCGAGGAATTCAGGAGAACGCTACGGCCTGATTTATGCAGTTACTTGACTGAATCCGACTATTGTCTGTAGCCCAATGGTAACTAAAGACACTCGAAGTCCTCTATATAGGGTCCGGCAAGTCACCTAACTCTGTCAATTAACCATAACATTTCCATGTGAGCTTTGTTAACAATTATTCCCCTCGTTGGGCCTTAGTATGTTAACGACAAGACGAGATACCTTGGACATCCCTCCAATGCCAAGTATCGGTTCGTAGCTTACCCGCCCCAGCCTTAGAAGCGAATCATGTCCGGCCATTATTGCAATACGAGCAACCCATTTGGATCCGCGCCAATAGAGTTCCCTATCTTGCCAAGCTGGAGGTAAAATTAGATGAGTAGGGCCGGAGCGCCATGCACATAAGTCTTTGATGCTTTAGAGGTTTCAGCAATTAAAGACTGTCTAGCCTGAGGTCGAATTCGTACTCTAACTGTAGAAGACAAAGAGTCCAGTGAAAGCGCCGCGTGTATCGTGATGGAGCGCAAACTGTGTGGAACGACGCCTGGAGATCAGATACTGGTCTCAAAGTATGCCGAAATATCCTATCTGTAACGTGTATGTAGGACTAGTATAACTCCTGGCTGAATGCAACGGGAGATATCGTGTTTTGATCGCCGTATTGTGCTTGATTTAGGAGATTGATTTCAATTCCCTCTACATTTCCAACATGCCTTCTGATATCACCAAACATATCTACTTGTTCCGTACACGTGTCAATTCAGTAGCT'/>

    <sequence taxon='156' value='TCAGACACAGGTCCCCGGAGGCAAGATCATGCCTGCGATAAGTCGGCCTAGGGGCCGTTTTAACATCGGAGCCGGCACCAGGTTACCAGCGGGGCGATTCGTGCGACGAGCCCTTCAGTTTAGATATGCAGAAGTCTGCCTAACACTTGCAAGACATTTGAAGATAAATACGGACTGTCGAAGGATTGTTACTCAATTCCGCGAAGAAATTAGTGCCTATACAGCGCCTTTATCTGACTGCACAATGTCTCAAGCTGCAAGGGTATAATCAGAGTTGGTCTATCCCAGTGCGCTTCGTACGCCCGTGTACGAACCAACTGAGAATCTCACGGGCGGACGTATACCGTGTTGCGGGGGGCAGTCATCCCTAAGCAAAGATGATCTGTGTGGGGGATACATACTCCACACAAACCAGAATCGAGTATTTTTGGTATCAACGCTTATGGTATCCATATATATTTATCATTACTGGGGAGGGCCTGCGTGGAACAAGGTCCGGTACTACTGGAAAGCGCGTGCGACGTCCCAGTCAGGAATACACGCTCTGCGTGTTCTTTGTAGCTACCTGGGTCGGTGCGACTACCTTGAGGAATCCACGAAGGTTCCACAAGAGGCAACAAACATCTCTCACAGTTGTGAAATTGCAAATCATGGGAAATGTACGGCGTCAAAATGACAATCCCGGCTGTGATCCAATAGCGCACTCGAATTCTCTTTGTTGGTATAGTTGTTCCATCCGACTGAAGCCTCTGCAAGCAGTATCTCTAACTCCTATACTCTCCACGTGCCCGTCACTGCAAAATGCTACATTATCAGCCCGCGGTGTCCCACATATGATCTCCATTCCAGGCTTATTATGTCACCCTGTTTGCTAAAACCAGGTCCCGTGATTTGCCTTAGACCACTGGAGGGGGACATTAGCCCCGCCTATGCGGGACATATCTCTGAGATCCTCCCCCGCGCACTGCGGGCAAAGGGCTAAGCGGGGCCGGGTGACTTACATCCCAGCATACCTCACTTAAGCAGCTTCGGTCAAGTAAGTCTGGGTTCATGGCGCCAGGTCTCATTCACCAGCTACTGGAGGTCCATCAGCACGAGTCGCTGTCGTGCGTGATAAGCGCAATGAGGCGATGGTCTTCCCTTGATAACAGTCGATGTGGTAGTAATAGCTCCGAGGTGAATCTCAAGTCATCGAGCATTTGCAGGCTTAATCGAACGATAGGTCTTTAGTGTCGAGGAATTCAGGAGAACGCTACGGCCTGATTTATGCAGTTACTTGACTGAATCCGACTATTGTCTGTAGCCCAATGGTAACTAAAGACACTCGAAGTCCTCTATATAGGGTCCGGCAAGTCACCTAACTCTGTCAATTAACCATAACATTTCCATGTGAGCTTTGTTAACAATTATTCCCCTCGTTGGGCCTTAGTATGTTAACGACAAGACGAGATACCTTGGACATCCCTCCAATGCCAAGTATCGGTTCGTAGCTTACCCGCCCCAGCCTTAGAAGCGAATCATGTCCGGCCATTATTGCAATACGAGCAACCCATTTGGATCCGCGCCAATAGAGTTCCCTATCTTGCCAAGCTGGAGGTAAAATTAGATGAGTAGGGCCGGAGCGCCATGCACATAAGTCTTTGATGCTTTAGAGGTTTCAGCAATTAAAGACTGTCTAGCCTGAGGTCGAATTCGTACTCTAACTGTAGAAGACAAAGAGTCCAGTGAAAGCGCCGCGTGTATCGTGATGGAGCGCAAACTGTGTAGAACGACGCCTGGAGATCAGATACTGGTCTCAAAGTATGCCGAAATATCCTATCTGTAACGTGTATGTAGGACTAGTATAACTCCTGGCTAAATGCAACGGGAGATATCGTGTTTTGATCGCCGTATTGTGCTTGATTTAGGAGATTGATTTCAATTCCCTCTACATTTCCAACATGCCTTCTGATATCACCAAACATATCTATTTGTTCCGTACACGTGTCAATTCAGTAGCT'/>

    <sequence taxon='226' value='TCAGACACAGGTCCCCGGAGGCAAGATCATGCCTGCGATAAGTCGGCCTAGGGGCCGTTTTAACATCGGAGCCGGCACCAGGTTACCAGCGGGGCGATTCGTGCGACGAGCCCTTCAGTTTAGATATGCAGAAGTCTGCCTAACACTTGCAAGACATTTGAAGATAAATACGGACTGTCGAAGGATTGTTACTCAATTCCGCGAAGAAATTAGTGCCTATACAGCGCCTTTATCTGACTGCACAATGTCTCAAGCTGCAAGGGTATAATCAGAGTTGGTCTATCCCAGTGCGCTTCGTACGCCCGTGTACGAACCAACTGAGAATCTCACGGGCGGACGTATACCGTGTTGCGGGGGGCAGTCATCCCTAAGCAAAGATGATCTGTGTGGGGGATACATACTCCACACAAACCAGAATCGAGTATTTTTGGTATCAACGCTTATGGTATCCATATATATTTATCATTACTGGGGAGGGCCTGCGTGGAACAAGGTCCGGTACTACTGGAAAGCGCGTGCGACGTCCCAGTCAGGAATACACGCTCTGCGTGTTCTTTGTAGCTACCTGGGTCGGTGCGACTACCTTGAGGAATCCACGAAGGTTCCACAAGAGGCAACAAACATCTCTCACAGTTGTGAAATTGCAAATCATGGGAAATGTACGGCGTCAAAATGACAATCCCGGCTGTGATCCAATAGCGCACTCGAATTCTCTTTGTTGGTATAGTTGTTCCATCCGACTGAAGCTTCTGCAAGCAGTATCTCTAACTCCTATACTCTCCACGTGCCCGTCACTGCAAAATGCTACATCATCAGCCTGCGGTGTCCCACATATGATCTCCATTCCAGGCTTATTATGTCACCCTGTTTGCTAAAACCAGGTCTCGTGATTTGCCTTAGACCACTGGAGGGGGACATTAGCCCCTCCTATGCGGGACATATCTCTGAGATCCTCCCCCGCGCACTGCGGGCAAAGGGCTAAGCGGGGCCGGGTGACTTACATCCCAGCATACCTCACTTAAGCAGCTTCGGTCAAGTAAGTCTGGGTTCATGGCGCCAGGTCTCATTCACCAGCTACTGGAGGTCCATCAGCACGAGTCGCTGTCGTGCGTGATAAGCGCAATGAGGCGATGGTCTTCCCTTGATAACAGTAGATGTGGTAGTAATAGCTCCGAGGTGAATCTCAAGTCATCGAGCATTTGCAGGCTTAATCGAACGATAGGTCTTTAGTGTCGAGGAATTCAGGAGAACGCTACGGCCTGATTTATGCAGTTACTTGACTGAATCCGACTATTGTCTGTAGCCCAATGGTAACTAAAGACACTCGAAGTCCTCTATATAGGATCCGGCAAGTCACCTAACTCTGTCAATTAACCGTAACATTTCCATGTGAGCTTTGTTAACAATTATTCCCCTCGTTGGGCCTTAGTATGTTAACGACAAGACGAGATACCTTGGACATCCCTCCAATGCCAAGTATCGGTTAGTAGCTTACCCGCCCCAGCCTTAGAAGCGAATCATGTCCGGCCATTATTGCAATACGAGCAACCCATTTGGATCCGCGCCAATAGAGTTCCCTATCTTGCCAAGCTGGAGGTAAAATTAGATGAGTAGGGCCGGAGCGCCATGCACATAAGTCTTTGATGCTTTAGAGGTTTCAGCAATTAAAGACTGTCTAGCCTGAGGTCGAATTCGTACTCTAACTGTAGAAGACAAAGAGTTCAGTGAAAGCGCCGCGTGTATCGTGATGGAGCGCAAACTGTGTAGAAAGACGCCTGGAGATCAGATACTGGTCTCAAAGTACGCCGAAATATCCTATCTGTAACGTGTATGTAGGACTAGTATAACTCCTGGCTAAATGCAACGGGAGATATCGTGTTTTGATCGCCGTATTGTGCTTGATTTAGGAGATTGATTTCAATTCCCTCTACATTTCCAACATGCCTTCTGATATCACCAAACATATCTATTTGTTCCGTACACGTGTCAATTCAGTAGCT'/>

    <sequence taxon='96' value='TCAGACACAGGTCCCCGGAGGCAAGATCATGCCTGCGATAAGTCGGCCTAGGGGCCGTTTTAACATCGGAGCCGGCACCAGGTTACCAGCGGGGCGATTCGTGCGACGAGCCCTTCAGTTTAGATATGCAGAAGTCCGCCTAACACTTGAAAGACATTTGAAGATTAATACGGACTGTGGAAGGATTGTTACTCAATTCCGCGAAGAAATTAGTGCCTATACAGCACCTTTATCTGACTGCACAATGTCTCAAGCTGCAAAGGTATAATCAGAGTTGGTCTATCCCAGTGAGCTTCGTACGCCCGTGTACGAACCAACTGAGAATCTCACGGGCGGACGTATACCGTGTTGCGGGAGGCAGTCATCCCTAAGGAAAGATGATCTGTGTGGGGGATACATACTCCACACAAACCAGAATCGAGTATTTTTGGTATCAACGCTTATGGTATCCATATATATTTATCATTACTGGGGAGGGCCTGCGTGGAACAAGGTCCGGTACTACTGGAAAGCGCGTGCGACGTCCCAGTCAGGAATACACGCTCTGCGTGTTCTTTGTAGCTACCTGGGTCGGTGCGACTACCTTGAGGAATCCACGAAGGTTCCACAAGAGGCAACAAACATCTCTCACAGCTGTGAAATTGCAAATCATGGGAAATGTATGGCGTCAAAATGACAATCCCGGCTGTGATCCAATAGCGCACTCGAATTCTCTTTGTTAGTATAGTTGTTCCATCCGACTGAAGCCTCTGCAAGCAGTATCTCTAACTCCTATACTCTCCACGTGCCCGTCACTGCAAAATGCTACATTATCAGCCCGCGGTGTTCCACATATGATCTCCATTCCAGGCTTATTATGTCACCCTGTTTGCTAAAACCAGGTCCCGTGATTTGCCTTAGACCACTGGAGGGGGACATTGGCCCCGCCTATGCGGGACATATCTCTGAGATCCTCCCCCGCGCACTGCGGGCAAAGGGCTAAGCGGGGCCGGGTGACTTACATCCCAGCATACCTCACTTAAGCAGCTTCGGTCAAGTAAGTCTGGGTTCATGGCGCCAGGTCTCATTCACCAGCTACTGGAGGTCCATCAGCACGAGTCGCTGTCGTGCGTGATAAGCGCAATGAGGCGATGGTCTTCCCTTGATAACAGTCGATGTGGTAGTAATAGCTCCGAGGTGAATCTCAAGTCATCGAGCATTTGCAGGCTTAATCGAACGATAGGTCTTTAGTGTAGAGGAATTCAGGAGAACGCTACGGCCTGATTTATGCAGTTACTTGACTGAATCCGACTATTGTCTGTAGCGCAATGGTAACTAAAGATACTCGAAGTCCTCTATATAGGGTCCGGCAAGTCACCTAACTCTGTCAATTAACCATAGCATTTCCATGTGAGCTTTGTTACCAATTATTCCCCTCGTTGGGCCTTAGTATGTTAACGACAAGACGAGATACCTTGGACATCCCTCCAATGCCAAGTATCGGTTCGTAGCTTACCCTCCCCAGCCTTAGAAGCGAATCATGTCCGGCCATTATTGCAATACGAGCAACCCATTTGGATCCGCGCCAATAGAGTTCCCTATCTTGCCAAGCTGGAGGTAAAATTAGATGAGTAGGGCCGGAGCGCCATGCACATAAGTCTTTGATGCTTTAGAGGTTTCAGCAATTGAAGACTGTCTAGCCTGAGGTCGAATTCGTACTCTAACTGTAGAAGACAAAGAGTCCAGTGAAAGCGCCGCGTGTATCGTGATGGAGCGCAAACTGTGTGGAACGACGCCTGGAGATCAGATACTGGTCTCAAAGTATGCCGAAACATCCTATCTGTAACGTGTATGTAGGACTAGTATAACTCCTGACTGAATGCAACGGGAGATATCGTGTTTTGATCGCCGTATTGTGCTTGATTTAGGAGATTGATTTCAATTCCCTCTACATTTCCAACATGCCTTCTGATATCACCAAACATATCTACTTGTTCCGTACACGTGTCAATTCAGTAGCT'/>

    <sequence taxon='97' value='TCAGACACAGGTCCCCGGAGGCAAGATCATGCCTGCGATAAGTCGGCCTAGGGGCCATTTTAACATCGGAGCCGGCACCAGGTTACCAGCGGGGCGATTCGTGCGACGAGCCCTTCAGTTTAGATATGCAGAAGTCCGCCTAACACTTGAAGGACATTTGAAGATTAATACGGACTGTGGAAGGATTGTTACTCAATTCCGCGAAGAAATTAGTGCCTATACAGCACCTTTATCTGACTGCACAATGCCTCAAGCTGCAAAGGTATAATCAGAGTTGGTCTATCCCAGTGAGCTTCGTACGCCCGTGTACGAACCAACTGAGAATCTCACGGGCGGACGTATACCGTGTTGCGGGAGGCAGTCATCCCTAAGGAAAGATGATCTGTGTGGGGGATACATACTCCCCACAAACCAGAATCGAGTATTTTTGGTATCAACGCTTATGGTATCCATATATATTTATCATTACTGGGGAGGGCCTGCGTGGAACAAGGTCCGGTACTACTGGAAAGCGCGTGCGACGTCCCAGTCAGGAATACACGCTCTGCGTGTTTTTTGTAGCTACCTGGGTCGGTGCGACTACCTTGAGGAATCCACGAAGGTTCCACAAGAGGCAACAAACATCTCTCACAGCTGTGAAATTGCAAATCATGGGAAATGTATGGCGTCAAAATGACAATCCCGGCTGTGATCCAATAGCGCACTCGAATTCTCTTTGTTAGTATAGTTGTTCCATCCGACTGAAGCCTCTGCAAGCAGTATCTCTAACTCCTATACTCTCCACGTGCCCGTCACTGCAAAATGCTACATTATCAGCCCGCGGTGTTCCACATATGATCTCCATTCCAGGCTTATTATGTCACCCTGTTTGCTAAAACCAGGTCCCGTGATTTGCCTTAGACCACTGGAGGGGGACATTGGCCCCGCCTATGCGGGACATATCTCTGAGATCCTCCCCCGCGCACTGCGGGCAAAGGGCTAAGCGGGGCCGGGTGACTTACATCCCAGCATACCTCACTTAAGCAGCTTCGGTCAAGTAAGTCTGGGTTCATGGCGCCAGGTCTCATTCACCAGCTACTGGAGGTCCATCAGCACGAGTCGCTGTCGTGCGTGATAAGCGCAATGAGGCGATGGTCTTCCCTTGATAACAGTCGATGTGGTAGTAATAGCTCCGAGGTGAATCTCAAGTCATCGAGCATTTGCAGGCTTAATCGAACGATAGGTCTTTAGTGTAGAGGAATTCAGGAGAACGCTACGGCCTGATTTATGCAGTTACTTGACTGAATCCGACTATTGTCTGTAGCGCAATGGTAACTAAAGATACTCGAAGTCCTCTATATAGGGTCCGGCAAGTCACCTAACCCTGTCAATTAACCATAGCATTTCCATGTGAGCTTTGTTACCAATTATTCCCCTCGTTGGGCCTTAGTATGTTAACGACAAGACGAGATACCTTGGACATCCCTCCAATGCCAAGTATCGGTTCGTAGCTTACCCTCCCCAGCCTTAGAAGCGAATCATGTCCGGCCATTATTGCAATACGAGCAACCCATTTGGATCCGCGCCAATAGAGTTCCCTATCTTGCCAAGCTGGAGGTAAAATTAGATGAGTAGGGCCGGCGCGCCATGCACATAAGTCTTTGATGCTTTAGAGGTTTCAGCAATTGAAGACTGTCTAGCCTGAGGTCGGATTCGTACTCTAACTGTAGAAGACAAAGAGTCCAGTGAAAGCGCCGCGTGTATCGTGATGGAGCGCAAACTGTGTGGAACGACGCCTGGAGATCAGATACTGGTCTCAAAGTATGCCGAAACATCCTATCTGTAACGTGTATGTAGGACTAGTATAACTCCTGACTGAATGCAACGGGAGATATCGTATTTTGATCGCCGTATTGTGCTTGATTTAGGAGATCGATTTCAATTCCCTCTACATTTCCAACATGCCTTCTGATATCACCAAACATATCTACTTGTTCCGTACACGTGTCAATTCAGTAGCT'/>

    <sequence taxon='182' value='TCAGACACAGGTCCCCGGAGGCAAGATCATGCCTGCGATAAGTCGGCCTAGGGGCCATTTTAACATCGGAGCCGGCACCAGGTTACCAGCGGGGCGATTCGTGCGACGAGCCCTTCAGTTTAGATATGCAGAAGTCCGCCTAACACTTGAAGGACATTTGAAGATTAATACGGACTGTGGAAGGATTGTTACTCAATTCCGCGAAGAAATTAGTGCCTATACAGCACCTTTATCTGACTGCACAATGCCTCAAGCTGCAAAGGTATAATCAGAGTTGGTCTATCCCAGTGAGCTTCGTACGCCCGTGTACGAACCAACTGAGAATCTCACGGGCGGACGTATACCGTGTTGCGGGAGGCAGTCATCCCTAAGGAAAGATGATCTGTGTGGGGGATACATACTCCCCACAAACCAGAATCGAGTATTTTTGGTATCAACGCTTATGGTATCCATATATATTTATCATTACTGGGGAGGGCCTGCGTGGAACAAGGTCCGGTACTACTGGAAAGCGCGTGCGACGTCCCAGTCAGGAATACACGCTCTGCGTGTTTTTTGTAGCTACCTGGGTCGGTGCGACTACCTTGAGGAATCCACGAAGGTTCCACAAGAGGCAACAAACATCTCTCACAGCTGTGAAATTGCAAATCATGGGAAATGTATGGCGTCAAAATGACAATCCCGGCTGTGATCCAATAGCGCACTCGAATTCTCTTTGTTAGTATAGTTGTTCCATCCGACTGAAGCCTCTGCAAGCAGTATCTCTAACTCCTATACTCTCCACGTGCCCGTCACTGCAAAATGCTACATTATCAGCCCGCGGTGTTCCACATATGATCTCCATTCCAGGCTTATTATGTCACCCTGTTTGCTAAAACCAGGTCCCGTGATTTGCCTTAGACCACTGGAGGGGGACATTGGCCCCGCCTATGCGGGACATATCTCTGAGATCCTCCCCCGCGCACTGCGGGCAAAGGGCTAAGCGGGGCCGGGTGACTTACATCCCAGCATACCTCACTTAAGCAGCTTCGGTCAAGTAAGTCTGGGTTCATGGCGCCAGGTCTCATTCACCAGCTACTGGAGGTCCATCAGCACGAGTCGCTGTCGTGCGTGATAAGCGCAATGAGGCGATGGTCTTCCCTTGATAACAGTCGATGTGGTAGTAATAGCTCCGAGGTGAATCTCAAGTCATCGAGCATTTGCAGGCTTAATCGAGCGATAGGTCTTTAGTGTAGAGGAATTCAGGAGAACGCTACGGCCTGATTTATGCAGTTACTTGACTGAATCCGACTATTGTCTGTAGCGCAATGGTAACTAAAGATACTCGAAGTCCTCTATATAGGGTCCGGCAAGTCACCTAACCCTGTCAATTAACCATAGCATTTCCATGTGAGCTTTGTTACCAATTATTCCCCTCGTTGGGCCTTAGTATGTTAACGACAAGACGAGATACCTTGGACATCCCTCCAATGCCAAGTATCGGTTCGTAGCTTACCCTCCCCAGCCTTAGAAGCGAATCATGTCCGGCCATTATTGCAATACGAGCAACCCATTTGGATCCGCGCCAATAGAGTTCCCTATCTTGCCAAGCTGGAGGTAAAATTAGATGAGTAGGGCCGGCGCGCCATGCACATAAGTCTTTGATGCTTTAGAGGTTTCAGCAATTGAAGACTGTCTAGCCTGAGGTCGGATTCGTACTCTAACTGTAGAAGACAAAGAGTCCAGTGAAAGCGCCGCGTGTATCGTGATGGAGCGCAAACTGTGTGGAACGACGCCTGGAGATCAGATACTGGTCTCAAAGTATGCCGAAACATCCTATCTGTAACGTGTATGTAGGACTAGTATAACTCCTGACAGAATGCAACGGGAGATAGCGTATTTTGATCGCCGTATTGTGCTTGATTTAGGAGATCGATTTCAATTCCCTCTACATTTCCAACATGCCTTCTGATATCACCAAACATATCTACTTGTTCCGTACACGTGTCAATTCAGTAGCT'/>

    <sequence taxon='210' value='TCAGACACAGGTCCCCGGAGGCAAGATCATGCCTGCGATAAGTCGGCCTAGGGGCCATTTTAACATCGGAGCCGGCACCAGGTTACCAGCGGGGCGATTCGTGCGACGAGCCCTTCAGTTTAGATATGCAGAAGTCCGCCTAACACTTGAAGGACATTTGAAGATTAATACGGACTGTGGAAGGATTGTTACTCAATTCCGCGAAGAAATTAGTGCCTATACAGCACCTTTATCTGACTGCACAATGCCTCAAGCTGCAAAGGTATAATCAGAGTTGGTCTATCCCAGTGAGCTTCGTACGCCCGTGTACGAACCAACTGAGAATCTCACGGGCGGACGTATACCGTGTTGCGGGAGGCAGTCATCCCTAAGGAAAGATGATCTGTGTGGGGGATACATACTCCCCACAAACCAGAATCGAGTATTTTTGGTATCAACGCTTATGGTATCCATATATATTTATCATTACTGGGGAGGGCCTGCGTGGAACAAGGTCCGGTACTACTGGAAAGCGCGTGCGACGTCCCAGTCAGGAATACACGCTCTGCGTGTTTTTTGTAGCTACCTGGGTCGGTGCGACTACCTTGAGGAATCCACGAAGGTTCCACAAGAGGCAACAAACATCTCTCACAGCTGTGAAATTGCAAATCATGGGAAATGTATGGCGTCAAAATGACAATCCCGGCTGTGATCCAATAGCGCACTCGAATTCTCTTTGTTAGTATAGTTGTTCCATCCGACTGAAGCCTCTGCAAGCAGTATCTCTAACTTCTATACTCTCCACGTGCCCGTCACTGCAAAATGCTACATTATCAGCCCGCGGTGTTCCACATATGATCTCCATTCCAGGCTTATTATGTCACCCTGTTTGCTAAAACCAGGTCCCGTGATTTGCCTTAGACCACTGGAGGGGGACATTGGCCCCGCCTATGCGGGACATATCTCTGAGATCCTCCCCCGCGCACTGCGGGCAAAGGGCTAAGCGGGGCCGGGTGACTTACATCCCAGCATACCTCACTTAAGCAGCTTCGGTCAAGTAAGTCTAGGTTCATGGCGCCAGGTCTCATTCACCAGCTACTGGAGGTCCATCAGCACGAGTCGCTGTCGTGCGTGATAAGCGCAATGAGGCGATGGTCTTCCCTTGATAACAGTCGATGTGGTAGTAATAGCTCCGAGGTGAATCTCAAGTCATCGAGCATTTGCAGGCTTAATCGAACGATAGGTCTTTAGTGTAGAGGAATTCAGGAGAACGCTACGGCCTGATTTATGCAGTTACTTGACTGAATCCGACTATTGTCTGTAGCGCAATGGTAACTAAAGATACTCGAAGTCCTCTATATAGGGTCCGGCAAGTCACCTAACCCTGTCAATTAACCATAGCATTTCCATGTGAGCTTTGTTACCAATTATTCCCCTCGTTGGGCCTTAGTATGTTAACGACAAGACGAGATACCTTGGACATCCCTCCAATGCCAAGTATCGGTTCGTAGCTTACCCTCCCCAGCCTTAGAAGCGAATCATGTCCGGCCATTATTGCAATACGAGCAACCCATTTGGATCCGCGCCAATAGAGTTCCCTATCTTGCCAAGCTGGAGGTAAAATTAGATGAGTAGGGCCGGCGCGCCATGCACATAAGTCTTTGATGCTTTAGAGGTTTCAGCAATTGAAGACTGTCTAGCCTGAGGTCGGATTCGTACTCTAACTGTAGAAGACAAAGAGTCCAGTGAAAGCGCCGCGTGTATCGTGATGGAGCGCAAACTGTGTGGAACGACGCCTGGAGATCAGATACTGGTCTCAAAGTATGCCGAAACATCCTATCTGTAACGTGTATGTAGGACTAGTATAACTCCTGACTGAATGCAACGGGAGATATCGTATTTTGATCGCCGTATTGTGCTTGATTTAGGAGATCGATTTCAATTCCCTCTACATTTCCAACATGCCTTCTGATATCACCAAACATATCTACTTGTTCCGTACACGTGTCAATTCAGTAGCT'/>

    <sequence taxon='228' value='TCAGACACAGGTCCCCGGAGGCAAGATCATGCCTGCGATAAGTCGGCCTAGGGGCCATTTTAACATCGGAGCCGGCACCAGGTTACCAGCGGGGCGATTCGTGCGACGAGCCCTTCAGTTTAGATATGCAGAAGTCCGCCTAACACTTGAAGGACATTTGAAGATTAATACGGACTGTGGAAGGATTGTTACTCAATTCCGCGAAGAAATTAGTGCCTATACAGCACCTTTATCTGACTGCACAATGCCTCAAGCTGCAAAGGTATAATCAGAGTTGGTCTATCCCAGTGAGCTTCGTACGCCCGTGTACGAACCAACTGAGAATCTTACGGGCGGACGTATACCGTGTTGCGGGAGGCAGTCATCCCTAAGGAAAGATGATCTGTGTGGGGGATACATACTCCCCACAAACCAGAATCGAGTATTTTTGGTATCAACGCTTATGGTATCCATATATATTTATCATTACTGGGGAGGGCCTGCGTGGAACAAGGTCCGGTACTACTGGAAAGCGCGTGCGACGTCCCAGTCAGGAATACACGCTCTGCGTGTTTTTTGTAGCTACCTGGGTCGGTGCGACTACCTTGAGGAATCCACGAAGGTTCCACAAGAGGCAACAAACATCTCTCACAGCTGTGAAATTGCAAATCATGGGAAATGTATGGCGTCAAAATGACAATCCCGGCTGTGATCCAATAGCGCACTCGAATTCTCTTTGTTAGTATAGTTGTTCCATCCGACTGAAGCCTCTGCAAGCAGTATCTCTAACTCCTATACTCTCCACGTGCCCGTCACTGCAAAATGCTACATTATCAGCCCGCGGTGTTCCACATATGATCTCCATTCCAGGCTTATTATGTCACCCTGTTTGCTAAAACCAGGTCCCGTGATTTGCCTTAGACCACTGGAGGGGGACATTGGCCCCGCCTATGCGGGACATATCTCTGAGATCCTCCCCCGCGCACTGCGGGCAAAGGGCTAAGCGGGGCCGGGTGACTTACATCCCAGCATACCTCACTTAAGCAGCTTCGGTCAAGTAAGTCTGGGTTCATGGCGCCAGGTCTCATTCACCAGCTACTGGAGGTCCATCAGCACGAGTCGCTGTCGTGCGTGATAAGCGCAATGAGGCGATGGTCTTCCCTTGATAACAGTCGATGTGGTAGTAATAGCTCCGAGGTGAATCTCAAGTCATCGAGCATTTGCAGGCTTAATCGAACGATAGGTCTTTAGTGTAGAGGAATTCAGGAGAACGCTACGGCCTGATTTATGCAGTTACTTGACTGAATCCGACTATTGTCTGTAGCGCAATGGTAACTAAAGATACTCGAAGTCCTCTATATAGGGTCCGGCAAGTCACCTAACCCTGTCAATTAACCATAGCATTTCCATGTGAGCTTTGTTACCAATTATTCCCCTCGTTGGGCCTTAGTATGTTAACGACAAGACGAGATACCTTGGACATCCCTCCAATGCCAAGTATCGGTTCGTAACTTACCCTCCCCAGCCTTAGAAGCGAATCATGTCCGGCCATTATTGCAATACGAGCAACCCATTTGGATCCGCGCCAATAGAGTTCCCTATCTTGCCAAGCTGGAGGTAAAATTAGATGAGTAGGGCCGGCGCGCCATGCACATAAGTCTTTGATGCTTTAGAGGTTTCAGCAATTGAAGACTGTCTAGCCTGAGGTCGGATTCGTACTCTAACTGTAGAAGACAAAGAGTCCAGTGAAAGCGCCGCGTGTATCGTGATGGAGCGCAAACTGTGTGGAACGACGCCTGGAGATCAGATACTGGTCTCAAAGTATGCCGAAACATCCTATCTGTAACGTGTATGTAGGACTAGTATAACTCCTGACTGAATGCAACGGGAGATATCGTATTTTGATCGCCGTATTGTGCTTGATTTAGGAGATCGATTTCAATTCCCTCTACATTTCCAACATGCCTTCTGATATCACCAAACATATCTACTTGTTCCGTACACGTGTCAATTCAGTAGCT'/>

    <sequence taxon='172' value='TCAGACCCAGGTCCCCGGAGGCAAGATCATGCCTGCGATAAGTCGGTCTAGGGGCCGTTTTAACGTCGGAGCCGGCACCAGGTTAACAGCGGGGCGATTCGTGCGACGAGCCCTTCAGTTTAGATATGCAGAAGTCCGCCTAACACTTGCAAGACATTTGAAGATAAATACGGACTGTCGAAGGATTGTTACTCAATTCCGCGAAGAAATTAGTGCCTATACAGCACCTTTATCTGACTGCACAATGTCTCAAGCGGCAAGGGTATAATCAGAGTTGGTCTATCCCAGTGCGCTTCGTACGCCCGTGTACGAACCAACTGAGGATCTCACGGGCGGACGTATACCGTGTTGCGAGAGGCAGTCATCCCTAAGCAAAGATGATCTGTGTGGGGGATACATACTCCACACAAACCAGAATCGAGTGTTTTTGGTATCAACGCTTATGGTATCCATATATATTTATCATTACTGGGGAGGGCCTGCGTGGAGCAAGGTCCGGTACTACTGGAGAGCGCGTGCGACGTCCCAGTCAGGAATACACGCTCCGCGTGTTCTTTGTAGCTACCTGGGTCGGTGCGACTGCCTTGAGGAATCCACGGAGGTTCCACAAGAGGCAACAAGCATCTCTCACAGTTGTGAAATTGCAAATCAAGGGAAATGTACGGCGTCAAAATGACAATCCCGGCTGTGATCCAATAGCGCACTCGAATTCTCTTTGTTAGCATAGTTGTTCCATCCGACTGAAGCCTCTGCAAGCAGTATCTCTAACTCCTATACTCTCCACGCGCCCGTCACTGCAAAATGCTACATTATCAGCCCGCGGTGTCCCACATATGATCTCCATTCCAGGCTTATTATGTCACCCTGTTTGCTAAAACCAGGTCCCGTGATTTGCCTTGGACCACTGGAGGGGGACATTGGCCCCGCCTATGCAGGACATATCTCTGAGATCCTCCCCCGCGCACTGCGGGCAAAGGGCTAAGCGGGGCCGGGTGACTTACATCCCAGCATACCTCACTTAAGAAGCTTCGGTCAAGTAAGTCTGGGTTCATGGCGCCAGGTCTCATTCATCAGCTACTGGAGGTCCATCAGCACGAGCCGCTGTCGTGCGTGATAAGCGCAATGAGGCGATGGTCTTCCCTTGATGACAGTCGATGTGGTAGTAGTAGCTCCGAGGTGAATCTCAAGTCATCGAGCATTTGCAGGCTTAATCGAACGATAGGTCTTTAGTGTAGAGGAATTTAGGAGAACGCTACGGCCTGATTTATGCAGTTACTTGGTTGAATCCGACTATTGTCAGTAGCCCAATGGTAACTAAAGATACTCGAAGTCCTCTATATAGGGTCCGGCAAGTCACCTAACTCTGTCAATTAACCATAGCATTTCCATGTGAGCTTTGTTACCAATTATTCCCCTCGTTGGGCCTTAGTATGTTAACAACAAGACGAGATACCTTGGACATCCCTCCAATGCCAAGTATCGGTTCGTAGCTTACCCGCCCCAGCCTTAGAAGCGAATCATGTCCGGCCATTATTGCAATACGAGCAACCCATTTGGATCCGCGCCAATAGAGTTCCCTATCTTGCCAAGCTGGAGGTAAAATTAGATGAGTAGGGCCCGAGCGCAATGCACATAAGTCTTTGATGCTTTAGAGGTTTCAGCAATTAAAGACTGTCTAGCCTGAGGTCGAATTCGTACTCTAACTGTAGAAGACAAAGAGTCCAGTGAAAGCGCCGCGTGTATCGTGATGGAGAGCAAACTGTGTGGAACGATGCCTGGAGATCAGATACTGGTCTCAAAGTATGCCGAAACATCCTATTTGTAACGTGTATGTAGGACTAGTATAACTCCTGACTGAATGCAACGGGAGATATCGTGTTTTGATCGCCGTATTGTGCTTGATTTAGGAGATTGATTTCAATTCCCTCTACATTTCCAACATGCCTTCTGATATCACCAAACATTTCTACTTGTTCCGTACACGTGTTAATTCAGTAGCT'/>

    <sequence taxon='195' value='TCAGACACAAGTCCCCGGAGGCAAGATCATGCCTGCGATAAGTCGGCCTAGGGGCCGTTTTAACATCGGAGCCGGCACCAGGTTACCAGCGGGGCAATTCGTGCGACGAGCCCTTCAGTTTAGATATGCAGAAGTCCGCCTGACACTTGCAAGACATTTGAAGGTAAATACGGACTGTCGAAGGATTGTTACTCAATTCCGCGAAGAAATTAGTGCCTATACAGCACCTTTATCTGACTGCACAATGTCTCAAGCTGCAAGGGTATAATCAGAGTTGGTCTATCCCAGTGCGCTTCATACGCCCGTGTACGAACCAACTAAGAATCTCACGGGCGGACGTATACCGTGTTGCGGGAGGCAATCATCCCTAAGCAAAGATGATCTGTGTGAGGGATACATACTCCACACAAACCAGAATCGAGTATTTTTGGTATCAACGCTTATGGTATCCATATATATTTATCATTACTGGGGAGGGCCTGCGTGGAACAAGGTCCGGTACTACTGGAAAGCGCGTGCGACGTCCCAGTCAGGAATACACGCTCTGCGTGTTCTTTGTAGCTACCTGGGTCGGTGCGACTGCCTTGAGGAATCCACGGAGGTTCCACAAGAGGCAACAAGCATCTCTCACAGTTGTGAAATTGCAAATCATGGGAAATGTACGGCGTCAAAATGACAATCCCGGCTGTGATTCAATAGCGCACTCGAATTCTCTTTGTTAGTATAGTTGTTCCATCCGACTGAAGCCTCTGCAAGCAGTATCTCTAACTCCTATACTCTCCACGCGCCCGTCACTGCAAAATGCTACATTATCAGCCCGCGGTGTCCCACATATGATCTCCATTCCAGGCTTACTATGTCACCCTGTTTGCTAAAACCAGGTCCCGTGATTTGCCTTGGACCACTGGAGGGGGACATTGGCCCCGCCTATGCAGGACACATCTCTGAGATCCTCCCCCGCGCACTGCGGGCAAAGGGCTAAGCGGGGCCGGGTGACTTACATCCCAGCATACCTCACTTAAGCAGCTTCGGTCAAGTAAGTCTGGGTTCATGGCGCCAGGTCTCATCCACCAGCTACTGGAGGTCCATCAGCACGAGTCGCTGTCGTGCGTGATAAGCGCAATGAGGCGATGGTCTTCCCTTGATGACAGTCGATGTGGTAGTAATAGCTCCGAGGTGAATCTCAAGTCATCGGGCATTTGCAGGCTTAATCGAACGATAGGTCTTTAGTGTAGAGGAATTTAGGAGAACGCTACGGCCCGATTTATGCAGTTACTTGACTGAATCCGACTATTGTCAGTAGCCCAATGGTAACTAAAGATACTCGAAGTCCTCTATATAGGGTCCGGCAAGCCACCTAACTCTATCAATTAACCATAGCATTTCCATGTGAGCTTTGTTACCAATTATTCCCCTCGTTGGGCCTTAGTATGTTAACGACAAGACGAGATACCTTGAACATCCCTCCAATGCCAAGTATCGGTTCGTAGCTTACCCGCCCCAGCCTTAGAAGCGAATCATGTCCGGCCATTATTGCAATACGAGCAACCCATTTGGATCCGCGCCAATAGAGTTCCCCATCTTGCCAAGCTGGAGGTAAAATTAGATGAGTAGGGCCGGAGCGCCATGCACATAAGTCTTTGATGCTTTAGAGGTTTCAGCAATTAAAGACTGTCTAGCCTGAGGTCGAATTCGTACTCTAACTGTAGAAGACGAAGAGTCCAGTGAAAGCGCCGCGTGTATCGTGATGGAGAGCAAACTGTGTGGAACGACGCCTGGAGATCAGATACTGGTCTCAAAGTATGCCGAGACATCCTATCTGTAACGTGTATGTAGGACTAGTATAACTCCTGACTGAATGCAACGGGAGATATCGTGTTTTGATCGCCGTATTGTGCTTGATTTAGGAGATTGATTTCAATTCCCTCTAAATTTCCAACATGCCTTCTGATATCACCAAACATATCTACTTGTTCCGTACACGAGTTAATTCAGTAGCT'/>

    <sequence taxon='196' value='TCAGACACAGGTCCCCGGAGGCAAGATCATGCCTGCGATAAGTCGGCCTAGGGGCCGTTTTAACATCGGAGCCGGCACCAGGTTACCAGCGGGGCGATTCGTGCGACGAGCCCTTCAGTTTAGATATGCAGAAGTCCGCCTAACACTTGCAAGACATTTGAAGGTAAATACGGACTGTCGAAGGATTGTTACTCAATTCCGCGAAGAAATTAGTGCCTATACAGCACCTTTATCTGACTGCACAATGTCTCAAGCTGCAAGGGTATAATCAGAGTTGGTCTATCCCAGTGCGCTTCATACGCCCGTGTACGAACCAACTAAGAATCTCACGGGCGGACGTATACCGTATTGCGGGAGGCAATCATCCCTAAGCAAAGATGATCTGTGTGAGGGATACATACTCCACACAAACCAGAATCGAGTATTTTTGGTATCAACGCTTATGGTATCCATATATATTTATCATTACTGGGGAGGGCCTGCGTGGAACAAGGTCCGGTACTACTGGAAAGCGCGTGCGACGTCCCAGTCAGGAATACACGCTCTGCGTGTTCTTTGTAGCTACCTGGGTCGGTGCGACTGCCTTGAGGAATCCACGGAGGTTCCACAAGAGGCAACAAGCATCTCTCACAGTTGTGAAATTGCAAATCATGGGAAATGTACGGCGTCAAAATGACAATCCCGGCTGTGATTCAATAGCGCACTCGAATTCTCTTTGTTAGTATAGTTGTTCCATCCGACTGAAGCCTCTGCAAGCAGTATCTCTAACTCCTATACTCTCCACGCGCCCGTCACTGCAAAATGCTACATTATCAGCCCGCGGTGTCCCACATATGATCTCCATTCCAGGCTTACTATGTCACCCTGTTTGCTAAAACCAGGTCCCGTGATTTGCCTTGGACCACTGGAGGGGGACATTGGCCCCGCCTATGCAGGACACATCTCTGAGATCCTCCCCCGCGCACTGCGGGCAAAGGGCTAAGCGGGGCCGGGTGACTTACATCCCAGCATACCTCACTTAAGCAGCTTCGGTCAAGTAAGTCTGGGTTCATGGCGCCAGGTCTCATCCACCAGCTACTGGAGGTCCATCAGCACGAGTCGCTGTCGTGCGTGATAAGCGCAATGAGGCGATGGTCTTCCCTTGATGACAGTCGATGTGGTAGTAATAGCTCCGAGGTGAATCTCAAGTCATCGGGCATTTGCAGGCTTAATCGAACGATAGGTCTTTAGTGTAGAGGAATTTAGGAGAACGCTACGGCCCGATTTATGCAGTTACTTGACTGAATCCGACTATTGTCAGTAGCCCAATGGTAACTAAAGATACTCGAAGTCCTCTATATAGGGTCCGGCAAGCCACCTAACTCTATCAATTAACCATAGCATTTCCATGTGAGCTTTGTTACCAATTATTCCCCTCGTTGGGCCTTAGTATGTTAACGACAAGACGAGATACCTTGAACATCCCTCCAATGCCAAGTATCGGTTCGTAGCTTACCCGCCCCAGCCTTAGAAGCGGATCATGTCCGGCCATTATTGCAATACGAGCAACCCATTTGGATCCGCGCCAATAGAGTTCCCCATCTTGCCAAGCTGGAGGTAAAATTAGATGAGTAGGGCCGGAGCGCCATGCACATAAGTCTTTGATGCTTTAGAGGTTTCAGCAATTAAAGACTGTCTAGCCTGAGGTCGAATTCGTACTCTAACTGTAGAAGACGAAGAGTCCAGTGAAAGCGCCGCGTGTATCGTGATGGAGAGCAAACTGTGTGGAACGACGCCTGGAGATCAGATACTGGTCTCAAAGTATGCCGAGACATCCTATCTGTAACGTGTATGTAGGACTAGTATAACTCCTGACTGAATGCAACGGGAGATATCGTGTTTTGATCGCCGTATTGTGCTTGATTTAGGAGATTGATTTCCATTCCCTCTAAATTTCCAACATGCCTTCTGATATCACCAAACATATCTACTTGTTCCGTACACGAGTTAATTCAGTAGCT'/>

    <sequence taxon='186' value='TCAGACACAGGTCCCCGGAGGCAAGATCATGCCTGCGATAAGTCGGCCTAGGGGTCGTTTTAACATCGGAGCCGGCACCAGGTTACCAGCGGGGCGATTCGTGCGACGAGCCCTTCAGTTTAGATATGCAGAAGTCCGCCTAACACTTGCAAGACATTTGAAGATAAATACGGACTGTCGGAGGATTGTTACTCAATTCCGCGAAGAAATTAGTGCCTATACAGCACCTTTATCTGACTGCACAATGTCTCAAGCTGCAAGGGTATAATCAGAGTTGGTCTATCCCAGTGCGCTTCGTAAGCCCGTGTACGAACCAACTGAGAATCTCACGGGCGGACGTATACCGTGTTGCGGGAGGCGGTCATCCCTAAGTAAAGATGATCTATGTGGGGGATACATACTCCACACAAACCAGAATCGAGTATTTTTGGTATCAACGCTTATGGTATCCATATATATCTATCATTACTGGGGAGGGCCTGCGTGGAACAAGGTCCGGTACTACTGGAGAGCGCGTGCGACGTCCCAGTCAGGAATACACGCTCTGCGTGTTCTTTGTAGCTACCTGGGTCGGTGCGACTACCTTGAGGAATCCACGAAGGTTCCACGAGAGGCAACAAACATCTCTCACAGTTGTGAAATTGCAAATCATGGGAAATGTACGGCGTCAAACTGACAATCCCGGCTGTGATCCAATAGCGCACTCGAATTCTCTTTGTTAGTATAGTTGTCCCATCCGACTGAAGCCTCTGCAAGCAGTATCTCTAACTCCTATACTCTCCACGCGCCCGTCACTGCAAAATGCTACATTATCAGCCCGCGGTGTCCCACATATGATCTCCATTCCAGGCTTATTATGTCACCCTGTTTGCTAAAACCAGGCCCCGTGATTTGCCTTGGACCACTGGAGGGGGACATTGGCCACGCCTATGCAGGACACATCTCTGAGATCCTACCCCGCGCACTGCGGGCAAAGGGCTAAGCGGGGCCTGGTGACTTACATCCCAGCATACCTCACTTAAGCAGCTTCGGTCAAGTAAGTCTGGGTTCATGGCGCCAGGTCTCATTCACCAGCTACTGGAGGTCCATCAGCACGAGTCGCTGTCGTGCGTGATAAGCGCAATGAGGCGATGGTCTTCCCTTGATAACAGTCGATGTGGTAGTAATAGCTCCGGGGTGAATCTCAAGTCATCGAGCATTTGCAGGCTTAATCGAACGATAGGTCTTTAGTGTAGAGGAATTTAGGAGAACGCTACGGCCTGATTTATGCAGTTACTTGACAGAATCCGACTATTGTCAGTAGCCCAATGGTAACTAAAGATACTCGAAGTCCTCTATATAGGGTCCGGCAAGTCACCTAACTCTGTCAATTAACCATAGCATTTCCATGTGAGCTTTGTTACCAATTATTCCCCTCGTTGGGCCTTAGTATGTTAACGACAAGACGAGATACCTTGGACATCCCTCCAATGCCAAGTATCGGTTCGTAGTTTACCCGCCCCAGCCTTAGAAGCGAATCATGTCCGGCCATTATTGCAATACGAGCAACCCATTTGGATCCGCGCCAATAGAGTTCCCTATCTTGCCAAGCTGGAGGTAAAATTAGTTGAGTAGGGCCGGAGCGCCATGCACATAAGTCTTTGATGCTTTAGAGGTTTCAGCAATTAAAGACTGTCTAGCCTGAGGTCGAATTCGTACTCTAACTGTAGAAGACAAAGAGTCCAGTGAAAGCGCCGCGTGTATCGTGATGGAGCGCAAACTGTGTGGAACGACGCCTGGAGATCAGATACTGGTCTCAAAGTATGCCGAAACATCTTATCTGTAACGCGTATGTAGGACTAGTATAATTCCTGACTGAATGCAACGGGAGATATCGTGTTTTGATCACCGTATTGTGCTTGATTTAGGAGATTGATTTCAATTCCCTCTACATTTCCAACATGCCTTCTGATATCACCAAACATATCTACTTGTTCCGTACACGTGTCAATTCAGTAGCT'/>

    <sequence taxon='199' value='TCAGACACAGGTCCCCGGAGGCAAGATCATGCCTGCGATAAGTCGGCCTAGGGGTCGTTTTAACATCGGAGCCGGCACCAGGTTACCAGCGGGGCGATTCGTGCGACGAGCCCTTCAGTTTAGATATGCAGAAGTCCGCCTAACACTTGTAAGACATTTGAAGATAAATACGGACTGTCGGAGGATTGTTACTCAATTCCGCGAAGAAATTAGTGCCTATACAGCACCTTTATCTGACTGCACAATGTCTCAAGCTGCAAGGGTATAATCAGAGTTGGTCTATCCCAGTGCGCTTCGTAAGCCCGTGTACGAACCAACTGAGAATCTCACGGGCGGACGTATACCGTGTTGCGGGAGGCGGTCATCCCTAAGTAAAGATGATCTATGTGGGGGATACATACTCCACACAAACCAGAATCGAGTATTTTTGGTATCAACGCTTATGGTATCCATATATATCTATCATTACTGGGGAGGGCCTGCGTGGAACAAGGTCCGGTACTACTGGAGAGCGCGTGCGACGTCCCAGTCAGGAATACACGCTCTGCGTGTTCTTTGTAGCTACCTGGGTCGGTGCGACTACCTTGAGGAATCCACGAAGGTTCCACGAGAGGCAACAAACATCTCTCACAGTTGTGAAATTGCAAATCATGGGAAATGTACGGCGTCAAACTGACAATCCCGGCTGTGATCCAATAGCGCACTCGAATTCTCTTTGTTAGTATAGTTGTCCCATCCGACTGAAGCCTCTGCAAGCAGTATCTCTAACTCCTATACTCTCCACGCGCCCGTCACTGCAAAATGCTACATTATCAGCCCGCGGTGTCCCACATATGATCTCCATTCCAGGCTTATTATGTCACCCTGTTTGCTAAAACCAGGCCCCGTGATTTGCCTTGGACCACTGGAGGGGGACATTGGCCACGCCTATGCAGGACACATCTCTGAGATCCTACCCCGCGCACTGCGGGCAAAGGGCTAAGCGGGGCCTGGTGACTTACATCCCAGCATACCTCACTTAAGCAGCTTCGGTCAAGTAAGTCTGGGTTCATGGCGCCAGGTCTCACTCACCAGCTACTGGAGGTCCATCAGCACGAGTCGCTGTCGTGCGTGATAAGCGCAATGAGGCGATGGTCTTCCCTTGATAACAGTCGATGTGGTAGTAATAGCTCCGAGGTGAATCTCAAGTCATCGAGCATTTGCAGGCTTAATCGAACGATAGGTCTTTAGTGTAGAGGAATTTAGGAGAACGCTACGGCCTGATTTATGCAGTTACTTGACAGAATCCGACTATTGTCAGTAGCCCAATGGTAACTAAAGATACTCGAAGTCCTCTATATAGGGTCCGGCAAGTCACCTAACTCTGTCAATTAACCATAGCATTTCCATGTGAGCTTTGTTACCAATTATTCCCCTCGTTGGGCCTTAGTATGTTAACGACAAGACGAGATACCTTGGACATCCCTCCAATGCCAAGTATCGGTTCGTAGTTTACCCGCCCCAGCCTTAGAAGCGAATCATGTCCGGCCATTATTGCAATACGAGCAACCCATTTGGATCCGCGCCAATAGAGTTCCCTATCTTGCCAAGCTGGAGGTAAAATTAGTTGAGTAGGGCCGGAGCGCCATGCACATAAGTCTTTGATGCTTTAGAGGTTTCAGCAATTAAAGACTGTCTAGCCTGAGGTCGAATTCGTACTCTAACTGTAGAAGACAAAGAGTCCAGTGAAAGCGCCGCGTGTATCGTGATGGAGCGCAAACTGTGTGGAACGACGCCTGGAGATCAGATACTGGTCTCAAAGTATGCCGAAACATCTTATCTGTAACGCGTATGTAGGACTAGTATAATTCCTGACTGAATGCAACGGGAGATATCGTGTTTTGATCACCGTATTGTGCTTGATTTAGGAGATTGATTTCAATTCCCTCTACATTTCCAACATGCCTTCTGATATCACCAAACATATCTACTTGTTCCGTACACGTGTCAATTCAGTAGCT'/>

    <sequence taxon='26' value='TCAGACACAGGTCACCGGAGGCAAGATCATGCCTGCGATAAGTCGGCCTAGGGGCCGTTTTAACATCGGAGCCGGCACCAGGTTACCAGCGGGGCGATTCGTGCGACGAGCCCTTCAGTTTAGATATGCAGAAGTCCACCTAACACTTGCAAGACATTTGAAGATAAATACGGACTGTCGAAGGATTGTTACTCAATCCCGCGAAGAAACTAGTGCCTATACAGCATCTTTATCTGACTGCACAATGTCTCAAGCTGCAAGGGTATAATCAGCGTTGGTCTATCCCAGTGCGCTTCGTACGCCCGTGTACGAACCAACTGAGAATCTCACGGGCGGACGTATACCGTGTTGCGGGAGGCAGTCATCCCTAAGCAAAGATGATCTGTTTGGGGGATACATACTCCACACAAACCAGAATCGAGTATTTTTGGTATCAACGCTTATGGTATCCATATATATTTATCATTACTGGGGAGGGCCTGCGTGGAACAAGGTCCGGTACTACTGGAAAGCGCGTACGACGTCCCAGTCAGGAATACACGCTCTGCGTGTTCTTTGTAGCTACCTGGGTCGGTGCGACTACCTTGAGGAATCCACGAAGGTTCCACAAGAGGCAACAAACATCTCTCACAGTTGCGAAATTGCAAATCATGGGAAATGTACGGCGTCAAAATGACAATCCCGGCTGTGATCCAATAGCGCACTCGAATTCTCTTTGTTAGTATAGTTGTTCCATCCGACTGAAGCCTCTGCAAGCAGTCTCTCTAACTCCCATACTCTCCACGCGCCCGTCACTGCAAAATGCTACATTATCAGCCCGCGGTATCCCACATATGATCTCCATTCCAGGCTTATTATGCCACCCTGTTTGCTAAAACCAGGTCCCGTGATTTGCCTTGGACCACTGGAGGGGGACATTGGCCCCGCCTATGAAGGACATATCTCTGAGATCCTCCCCCGCGCACTGCGGGCAAAGGGCAAAGCGGGGCCGGGTGACTTACATCCCAGCATACCTCACTTAAGCAGCTTCGGTCAAGTAAGTCTGGGTTCATGGCGCCAGGTCTCATTCACCAGCTACTGGAGGTCCATCAGCACGAGTCGCTGTCGTGCGTGATAAGCGCAATGAGGCGATGGTCTTCCCTTGATAACAGTCGATGTGGTAGTAATAGCTCCGAGGTGAATCTCAAGTCATTGAGCATTTGCAGGCTTAATCGAACGATAGGTCTTTAGTGTAGAGGAATTTAGGAGAACGCTACGGCCTGATTTATGCAGTTACTTGACTGAATTCGACTATTGTCAGTAGCCCAATGGTAACTAAGGATACTCGAAGTCCTCTATATAGGGTCCGGCAAGTCGCCTAACTCTGTCAATTGGCCATAGCATTTCCATGTGAGCTTTGTTACCAATTATTCCCCTCGTTGGGCCTTAGTATGTTAACGACAAGACGAGATACCTTGGACATCCCTCTAATACCAAGTATCGGTTCGTAGCTTACCCACCCCAGCCTTAGAAGCGAGTCATGTTCGGCCATTATTGCAATACGAGCAACCCATTTGGATCCGCGCCAATAGAGTTTCCTATCTTGGCAAGCTGGAGGTAAAATTAGATGAGTAGGGCCGGAGCACCATGCACATAAGTCTTTGATGCTTTAGAGGTTTCAGCAATTAAAGACTGTCTAGCCTGAGGTCGAATTCGTACTCTAACTGTAGAAGACAAAGAGTCCAGTGAAAGCGCCGCGTGTATCGTGATGGAGCGCAAACTGTGTGGAACGACGCCTGGAGATCAGATACTGGTCTCAAAGTATGCCGAAACATCCTATCTGTAACGTGTATGTAGGACTAGTATAACTCCTGACTGAATGCAACGGGAGATATCGTGTTCTGATCGCCGTATTGTGCTTGATTTAGGAGATTGATTTCAATTCCCTCTACATTTCCAAAATACCTTCTGACATCACCAAACATATCTACTCGTTCCGTACACGTGTCAATTCACTAGCT'/>

    <sequence taxon='37' value='TCAGACACAGGTCACCGGAGGCAAGATCATGCCTGCGATAAGTCGGCCTAGGGGCCGTTTTAACATCGGAGCCGGCACCAGGTTACCAGCGGGGCGATTCGTGCGACGAGCCCTTCAGTTTAGATATGCAGAAGTCCACCTAACACTTGCAAGACATTTGAAGATAAATACGGACTGTCGAAGGATTGTTACTCAATCCCGCGAAGAAACTAGTGCCTGTACAGCATCTTTATCTGACTGCACAATGTCACAAGCTGCAAGGGTATAATCAGCGTTGGTCTATCCCAGTGCGCTTCGTACGCCCGTGTACGAACCAACTGAGAATCTCACGGGCGGACGTATACCGTGTTGCGGGAGGCAGTCATCCCTAAGCAAAGATGATCTGTTTGGGGGATACATACTCCACACAAACCAGAATCGAGTATTTTTGGTATCAACGCTTATGGTATCCATATATATTTATCATTACTGGGGAGGGCCTGCGTGGAGCAAGGTCCGGTACTACTGGAAAGCGCGTACGACGTCCCAGTCAGGAATACACGCTCTGCGTGTTCTTTGTAGCTACCTGGGTCGGTGCGACTACCTTGAGGAATCCACGAAGGTTCCACAAGAGGCAACAAACATCTCTCACAATTGCGAAATTGCAAATCATGGGAAATGTACGGCGTCAAAATGACAATCCCGGCTGTGATCCAATAGCGCACTCGAATTCTCTTTGTTAGTATAGTTGTTCCATCCGACTGAAGCCTCTGCAAGCAGTCTCTCTAACTCCCATACTCTCCACGCGCCCGTCACTGCAAACTGCTACATTATCAGCCCGCGGTATCCCACATATGATCTCCATTCCAGGCTTATTATGCCACCCTGTTTGCTAAAACCAGGTCCCGTGATTTGCCTTGGACCACTGGAGGGGGACATTGGCCCCGCCTATGAAGGACATATCTCTGAGATCCTCCCCCGCGCACTGCGGGCAAAGGGCAAAGCGGGGCCGGGTGACTTACATCCCAGCATACCTCACTTAAGCAGCTTCGGTCAAGTAAGTCTGGGTTCATGGCGCCAGGTCTCATTCACCAGCTACTGGAGGTCCATCAGCACGAGTCGCTGTCGTGCGTGATAAGCGCAATGAGGCGATGGTCTTCCCTTGATAACAGTCGATGTGGTAGTAATAGCTCCGAGGTGAATCCCAAGTCATTGAGCATTTGCAGGCTTAATCGAACGATAGGTCTTTAGTGTAGAGGAATTTAGGAGAACGCTACGGCCTGATTTATGCAGTTACTTGACTGAATTCGACTATTGTCAGTAGCCCAATGGTAACTAAGGATACTCGAAGTCCTCTATATAGGGTCCGGCAAGTCGCCTAACTCTGTCAATTGGCCATAGCATTTCCATGTGAGCTTTGTTACCAATTATTCCCCTCGTTGGGCCTTAGTATGTTAACGACAAGACGAGATACCTTGGACATCCCTCTAATACCAAGTATCGGTTCGTAGCTTACCCACCCCAGCCTTAGAAGCGAGTCATGTTCGGCCATTATTGCAATACGAGCAACCCATTTGGATCCGCGCCAATAGAGTTTCCTATCTTGGCAAGCTGGAGGTAAAATTAGATGAGTAGGGCCGGAGCACCATGCACATAAGTCTTTGATGCTTTAGAGGTTTCAGCAATTAAAGACTGTCTAGCCTGAGGTCGAATTCGTACTCTAACTGTAGAAGACAAAGAGTCCAGTGAAAGCGCCGCGTGTATCGTGATGAAGCGCAAACTGTGTGGAACGACGCCTGGAGATCAGATACTGGTCTCAAAGTATGCCGAAACATCCTATCTGTAACGTGTATGTAGGACTAGTATAACTCCTGACTGAATGCAACGGGAGATATCGTGTTCTGGTCGCCGTATTGTGCTTGATTTAGGAGATTGATTTCAATTCCCTCTACATTTCCAAAATACCTTCTGACATCACCAAACATATCTACTCGTTCCGTACACGTGTCAATTCACTAGCT'/>

    <sequence taxon='31' value='TCAGACACAGGGCACCGGAGGCAAGATCATGCCTGCGATAAGTCGGCCTAGGGGCCGTTTTAACATCGGAGCCGGCACCAGGTTACCAGCGGGGCGATTCGTGCGACGAGCCCTTCAGTTTAGATATGCAGAAGTCCACCTAACACTTGCAAGACATTTGAAGATAAATACGGACTGTCGAAGGATTGTTACTCAATCCCGCGAAGAAACTAGTGCCTATACAGCATCTTTATCTGACTGCACAATGTCTCAAGCTGCAAGGGTATAATCAGCGTTGGTCTATCCCAGTGCGCTTCGTACGCCCGTGTACGAACCAACTGAGAATCTCACGGGCGGACGTATACCGTGTTGCGGGAGGCAGTCATCCCTAAGCAAAGATGATCTGTTTGGGGGATACATACCCCACACAAACCAGGATCGAGTATTTTTGGTATCAACGCTTATGGTATCCATATATATTTATCATTACTGGGGAGGGCCTGCGTGGAACAAGGTCCGGTACTACTGGAAGGCGCATACGACGTCCCAGTCAGGAATACACGCTCTGCGTGTTCTTTGTAGCTACCTGGGTCGGTGCGACTACCTTGAGGAATCTACGAAGGTCCCACAAGAGGCAACAAACATCTCTCACAGTTGCGAAATTGCAAATCATGGGAAATGTACGGCGTCAAAATGACAATCCAGGCTGTGATCCAATAGCGCATTCGAATTCTCTTTGTTAGTATAATTGTTCCATCCGACTGAAGCCTCTGCAAGCAGTCTCTCTAACTCCCATACTCTCCACGCGCCCGTCACTGCAAAATGCTACATTATCAGCCCGCGGTGTCCCACATATGATCTCCATTCCAGGCTTATTATGCCACCCTGTTTGCTAAAACCAGGTCCCGTGATTTGCCTTGGACCACTGGAGGGGGACATTGGCCCCGCCTATGAAGGACATATCTCTGAGATCCTCCCCCGCACACTGCGGGCAAAGGGCAAAGCGGGGACGGGTGACTTACATCCCAGCATACCTCACTTAAGCAGCTTCGGTCAAGTAAGTCTGGGTTCATGGCGCCGGGTCTCATTCACCAGCTACTGGAGGTCCATCAGCACGAGTCGCTGTCGTGCGTGATAAGCGCAATGAGGCGATGGTCTTCCCTTGATAACAGTCGATGTAGTAGTAATAGCTCCGAGGTGAATCTCAAGTCATCGAGCATTTGCAGGCTTAATCGAACGATAGGTCTTTAGTGTAGAGGAATTTAGGAGAACGCTACGGCCTGATTTATGCAGTTACTTGACTGAATTCGACTATTGTCAGTAGCCCAATGGTAACTAAGGATACCCGAAGTTCTCTATATAGGGTCCGGCAAGTCGCCTAACTCTGTCGATTGGCCATAGCATTTCCATGTGAGCTTTGTTACCAATTATTCCCCTCGTTGGGCCTTAGTATGTTAACGACAAGACGAGATACCTTGGACATCCCTCTAATACCAAGTATCGGTTCGTAGCTTACCCACTCCAGCCTTAGAAGCGAGTCATGTTCGGCCATTATTGCAATACGAGCAACCCATTTGGATCCGCGCCAATAGCGTTTCCTATCTTGGCAAGCTGGAGGTAAAATTAGATGAGTAGGACCGGAGCACCATGCACATAAGTCTTTGATGCTTTAGAGGTTTCAGCAACTAAAGACTGTCTAGCCTGAGGTCGAATTCGTACTCTAACTGTAGAAGACAAAGAGTCCAGTGAAAGCGCCGCGTGTATCGTGATGGAGCGCAAACTGTGTGGAACGACGCCTGGAGATCAGATACTGGTCTTAAAGTATGCCGAAACATCCTATCTGTAACGTGTATGTAGGACTAGTATAACTCCTGACTGAATGCAATGGGAGATATCGTGTTCTGATCGCCGTATTGTGCTTGATTTAGGAGATTGATTTCAATTCCCTCTACATTTCCAACATACCTTCTGACATCACCAAACATATCTACTCGTTCCGTACACGTGTCAATTCACTAGCT'/>

    <sequence taxon='95' value='TCAGACACAGGTCACCGGAGGCAAGATCATGCCTGCGATAAGTCGCCCTAGGGGCCGTTTTAACATCGGAGCTGGCACCAGGTTACCAGCGGGGCGATTCGTGCGACGAGCCCTTCAGTTTAGATATGCAGAAGTCCACCTAACACTTGCAAGACATTTGAAGATAAATACGGACTGTCGAAAGATTGTTACTCAATCCCGCGAAGAAACTAGTGCCTATACAGCATCTTTATATGACTGCACAATGTCTCAAGCTGCAAGGGTATAATCAGCGTTGGTCTATCCCAGTGCGCTTCGTACGCCCGTGTACGAACCAACTGAGAATCTCACGGGCGGACGTATACCGTGTTGCGGGAGGCAGTCATCCCTAAGCAAAGATGATCTGTTTGGGGGATACATACTCCACACAAACCAGAATCGACTATCTTTGGTATCAACGCTTATGGTATCCATATATATTTATCATTACTGGGGAGGGCCTGCGTGGAACAAGGTCCGGTACTACTGGAAAGCGCGTACGACGTCCCAGTCAGGAATACACGCTCTGCGTGTTCTTTGTAGCTCCCTGGGTCGGTGCGACTACCTTGAGGAATCTACGAAGGTTCCACAAGAGGCAACAGACATCTCTCACAGTTGCGGAATTGCAAATCATGGGAAATGTACGGCGTCAAAATGACAATCCCGGCTGTGATCCAATAGCGCACTCGAATTCTCTTTGTTAGTATAGTTGTTCCATCCGACTGAAGCCTCTGCAAGCAGTCTCTCTAACTCCCATACTCTCCACGCGCCCGTCACTGCGAAATGCTACATTATCAGCCCGCGGTGTCCCACATATGATCTCCATTCCAGGCTTATTATGCCACCCTGTTTGCTAAGACCAGGTCCCGTGATTTGCCTTGGACCACTGGAGGGGGACATTGGCCCCGCCTATGAAGGACATATCTCTGAGATCCTCCCCCGCGCACTGCGGGCAAAGGGCAAAGCGGGGCCGGGTGACTTACATCCCAGCATACCTCACTTAAGCAGCTTCGGTCAAGTAAGTCTGGGTTCATGGCGCCAGGTCTCATCCACCAGCTACTGGAGGTCCATCAGCACGAGTCGCTGTCGTGCGTGATAAGCGCAATGAGGCGATGGTCTTCCCTTGATAACAGTCGATGTGGTAGTAATAGCTCCGAGGTGAATCTCAAGTCATTGAGCATTTGCAGGCTTAATCGAACGATAGGTCTTTAGTGTAGAGGAATTTAGGAGAATGCTACGGCCTGATTTATGCAGTTACTTGACTGAATTCCACTATTGTCAGTAGCCCAATGGTAACTAAGGATACTCGAAGTCTTCTATATAGGGTCCGGCAAGTCGCCTAACTCTGTCAATTGGCCATAGCATTTCCATGTGAGCTTTGTTACCAGTTATTCCCCTCGTTGGGCCTTAGTATGTTAACGACAAGACGAGATACCTTGGACATCCCTCTAATACCAAGTATCGGTTCGTAGCTTACCCACCCCAGCCTTAGAAGCGAGTCATGTTCGGCCATTATTGCAATACGAGCAACCCATTTGGATCCGCGCCAATAGAGTTTCATATCTTGGCAAGCTAGAGGTAAAATTAGATGAGTAGGGCCGGAGAACCATTCACATAAGTCTTTGATGCTTTAGAGGTTTCAGCAATTAAAGACTGTCTAGCCTGAGGTCGAATTCGTACTCTAACTGTAGAAGACAAAGAGTCCAGTGAAAGCGCCGCGTGTATCGTGATGGAGCGCAAACTGTGTGGAACGACGCCTGGAGATCAGATACTAGTCTCAAAGTATGCCGAAACATCCTATCCGTAACGTGTATGTAGGGCTAGTATAACTCCTGACTGAATGCAACGGGAGATATCGTGTTCTGATCGCCGTATTGTGCTTGATTTAGGAGATTGATTTCAATTCCCTCTACATTTCCAACATACCTTCTGACATCACCAAACATATCTACTCGTTCCGTACACGTGTCAATTCACTAGCT'/>

    <sequence taxon='111' value='TCAGACACAGGTCACCGGAGGCAAGATCATGCCTGCGATAAGTCGGCCTAGGGGCCGTTTTAACATCGGAGCCGGCACCAGGTTACCAGCGGGGCGATTCGTGCGACGAGCCCTTCAGTTTAGATATGCAGAAGTCCACCTAACACTTGCAAGACATTTGAAGATAAATACGGACTGTCGGAGGATTGTTACTCAATCCCGCGAAGAAACTAGTGCCTATACAGCATCTTTATCTGACTGCACAATGTCTCAAGCTGCAAGGGTATAATCAGCGTTGGTCTATCCCAGTGCGCTTCGTATGCCCGTGTACGAACCAACTGAGAATCTCACGGGCGGACGTATACCGTGTTGCGGGAGGCAGTCATCCCTAAGCAAAGATGATCTGTTTGGGGGATACATACTCCACACAAACCAGAATCGACTATCTTTGGTATCAACGCTTATGGTATCCATATATATTTATCATTACTGGGGAGGGCCTGCGTGGAACAAGGTCCGGTACTACTGGAAAGCGCGTACGACGTCCCAGTCAGGAATACACGCTCTGCGTGTTCTTTGTAGCTCCCTGGGTCGGTGCGACTACCTTGAGGAATCTACGAAGGTTCCACAAGAGGCAACAGACATCTCTCACAGTTGCGGAATTGCAAATCATGGGAAATGTACGGCGTCAAAATGACAATCCCGGCTGTGATCCAATAGCGCACTCGAATTCTCTTTGTTAGTATAGTTGTTCCATCCGACTGAAGCCTCTGCAAGCAGTCTCTCTAACTCCCATACTCTCCACGCGCCCGTCACTGCGAAATGCTACATTATCAGCCCGCGGTGTCCCACATATGATCTCCATTCCAGGCTTATTATGCCACCCTGTTTGCTAAGACCAGGTCCCGTGATTTGCCTTGGACCACTGGAGGGGGACATTGGCCCCGCCTATGAAGGACATATCTCTGAGATCCTCCCCCGCGCACTGCGGGCAAAGGGTAAAGCGGGGCCGGGTGACTTACATCCCAGCATACCTCACTTAAGCAGCTTCGGTCAAGTAAGTCTGGGTTCATGGCGCCAGGTCTCATCCACCAGCTACTGGAGGTCCATCAGCACGAGTCGCTGTCGTGCGTGATAAGCGCAATGAGGCGATGGTCTTCCCTTGATAACAGTCGATGTGGTAGTAATAGCTCCGAGGTGAATCTCAAGTCATTGAGCATTTGCAGGCTTAATCGAACGATAGGTCTTTAGTGTAGAGGAATTTAGGAGAATGCTACGGCCTGATTTATGCAGTTACTTGACTGAATTCCACTATTGTCAGTAGCCCAATGGTAACTAAGGATACTCGAAGTCCTCTATATAGGGTCCGGCAAGTCGCCTAACTCTGTCAATTGGCCATAGCATTTCCATGTGAGCTTTGTTACCAGTTATTCCCCTCGTTGGGCCTTAGTATGTTAACGACAAGACGAGATACCTTGGACATCCCTCTAATACCAAGTATCGGTTCGTAGCTTACCCACCCCAGCCTTAGAAGCGAGTCATGTTCGGCCATTATTGCAATACGAGCAACCCATTTGGATCCGCGCCAATAGAGTTTCATATCTTGGCAAGCTAGAGGTAAAATTAGATGAGTAGGGCCGGAGAACCATTCACATAAGTCTTTGATGCTTTAGAGGTTTCAGCAATTAAAGACTGTCTAGCCTGAGGTCGAATTCGTACTCTAACTGTAGAAGACAAAGAGTCCAGTGAAAGCGCCGCGTGTATCGTGATGGAGCGCAAACTGTGTGGAACGACGCCTGGAGATCAGATACTAGTCTCAAAGTATGCCGAAACATCCTATCCGTAACGTGTATGTAGGACTAGTATAACTCCTGACTGAATGCAACGGGAGATATCGTGTTCTGATCGCCGTATTGTGCTTGATTTAGGAGATTGATTTCAATTCCCTCTACATTTCCAACATACCTTCTGACATCACCAAACATATCTACTCGTTCCGTACACGTGTCAATTCACTAGCT'/>

    <sequence taxon='189' value='TCAGACACAGGTCACCGGAGGTAAGATCATGCCTGCGATAAGTCGGCCTAGGGGCCGTTTTAACATCGGAGCCGGCACCAGGTTACCAGCGGGGCGATTCGTGCGACGAGCCCTTCAGTTTAGATATGCAGAAGTCCACCTAACACTTGCAAGACATTTGAAGATAAATACGGACTGTCGAAGGATTGTTACTCAATCCCGCGAAGAAACTAGTGCCTATACAGCATCTTTATCTGACTGCACAATGTCTCAAGCTGCAAGGGTATAATCAGCGTTGGTCTATCCCAGTGCGCTTCGTACGCCCGTGTACGAACCAACTGAGAATCTCACGGGCGGACGTATACCGTGTTGCGGGAGGCAGTCATCCCTAAGCAAAGATGATCTGTTTGGGGGATACATACTCCACACAAACCAGAATCGAGTATTTTTGGTATCAACGCTTATGGTATCCATATATATTTATCATTACTGGGGAGGGCCTGCGTGGAACAAGGTCCGGTACTACTGGAAAGCGCGTACGACGTCCCAGTCAGGAATACACGCTCTGCGTGTTCTTTGTAGCTCCCTGGGTCGGTGCGACTACCTTGAGGAATCTACGAAGGTTCCACAAGAAGCAACAGACATCTCTCACAGTTGCGGGATTGCAAATCATGGGACATGTACGGCGTCAAAATGACAATCCCGGCTGTGATCCAATAGCGCACTCGAATTCTCTTTGTTAGTATAGTTGTTCCATCCGACCGAAGCCTCTGCAAGCAGTCTCTCTAACTCCCATACTCTCCACGCGCCCGTCACTGCGAAATGCTACATTATCAGCCCGCGGTGTCCCACATGTGATCTCCATTCCAGGCTTATTATGCCACCCTGTTTGCTAAGACCAGGTCCCGTGATTTGCCTTGGACCACTGGAGGGGGACATTGGCCCCGCCTGTGAAGGACATATCTCTGAGATCCTCCCCCGCGCACTGCGGGCAAAGGGCAAAGCGGGGCCGGGTGACTTACATCCTGGCATACCTCACTTAAGCAGCTTCGGTCAAGTAAGTCTGGGTTCATGGCGCCAGGTCTCATTCACCAGCTACTGGAGGTCCATCAGCACGAGTCGCTGTCGTGCGTGATAAGCGCAATGAGGCGATGGTCTTCCCTTGATAACAGTCGATGTGGTAGTAATAGCTCCGAGGTGAATCTCAAGTCATTGAGCATTTGCAGGCTTAATCGAACGATAGGTCTTTAGTGTAGAGGAATTTAGGAGAATGCTACGGCCTGATTTATGCAGTTACTTGACTGAATTCCACTATTGTCAGTAGCCCAATGGTAACTAAGGATACTCGAAGTCCTCTATATAGGGTCCGGCAAGTCGCCTAACTCTGTCAATGGGCCATAGCATTTCCATGTGAGCTTTGTTACCAGTTATTCCCCTCGTTGGGCCTTAGTATGTTAACGACAAGACGAGATACCTTGGACATCCCTCTAATACCAAGTATCGGTTCGTAGCTTACCCGCCCCAGCCTTAGACGCGAGTCATGTTCGGCCATTATTGCAATACGAGCAACCCATTTGGATCCGCGCCAATAGAGTTTCATATCTTGGCAAGCTAGAGGTAAAATTAGATGAGTAGGGCCGGAGCACCATGCACATAAGTCTTTGATGCTTTAGAGGTTTCAGCAATTAAAGACTGTCTAGCCTGAGGTCGAATTCGTACTCTAACTGTTGAAGACAAAGAGTCCAGTGAAAGCGCCGCGTGTATCGTGATGGAGCGCAAACTGTGTGGAACGACGCCTGGAGATCAGATACTAGTCTCAAAGTATGCCGAAACATCCTATCCGTAACGTGTATGTAGGACTAGTATAACTCCTGACCGAATGCAACGGGAGATATCGTGCTCTGATCGCCGTATTGTGCTTGATTTAGGAGATTGATTTCAATTCCCTCTACATTTCCAACATACCTTCTGACATCACCAAACATATCTACTCGTTCCGTACACGTGTCAATTCACTAGCT'/>

    <sequence taxon='162' value='TCAGACACAAGTCACCGGAGGCAAGATCATGCCTGCGATAAGTCGGCCTAGGGGCCGTTTTAACATCGGAGCCGGCACCAGGTTACCAGCGGGGCGATTCGTGCGACGAGCCCTTCAGTCTAGATATGCAGAAGTCCACCTAACACTTGCAAGACATTTGAGGATAAATACGGACTGTCGAAGGATTGTTACTCAATCCCTCGAAGAAACTAGTGCCTATACAGCATCTTTATCTGACTGCACAATGTCTCAAGCTGCAAGGTTATAATCAGCGTTGGTCTATCCCAGTGCGCTTCGTACGCCCGTGTACGGACCAACTGAGAATCTCACGGGCGGACGTATACCGTGTTGCGGGAGGCAGTAATCCCTAAGCGAAGATGGTCTGTTTGGGGGATACATACTCCACACAAACCAGAATCGAGTATTTTTGGTATCAACGCTTATGGTATTCATATATATTTATCATTACTGGGGAGGGCCTGCGTGGAACAAGGTTCGGTACTACTGGAAAGCGCGTACGACGTCCCAGTCAGGAATACACGTTCTGCGTGTTCTTTGTAGCTACCTGGGTCGGTGCGACTACCTTGAGGAATCCACGAAGGTTCCACAAGAGGCAACAAACATCTCTCACAGTTGCGAAATTGCAAATCATGGGAAATGTACGGCGTCAAAATGACAATCCCGACTGTGATCCAATAGCGCACTCGAATTCTCTTTGTCAGTATAGTTGTTCCATCCGACTGAAGCCTCTGCAAGTAGTCTCTCTAACTCCCATACTCTCCACGCGCCCGTCACTGCAAAATGCTACATTATCAGCCCGCGGTGTCCCACATATGATCTCCATTCCAGGCTTATTATGCCACCCGGTTTGCTAAAACCAGGTCCCGTGATTTGCCTTGGACCACTGGAGGGAGACATTGGCCCCGCCTATGAAGGACATATCTCTGAGATCCTCCCCCGCACACTGCGGGCAAAGGGCAAAGCGGGGCCGGGTGACTTACATCCCAGCATACCTCACTTAAGCAGCTTCGGTCAAGTAAGTCTAGGTTCATGGCGCCAGGTCTCATTCACCAGCTACTGGAGGTCCATCAGCACGAGTCGCTGTCGTGCGTGATAAGCGCAATGAGGCGATGGTCTTCCCTTGATAACAGTTGATGTGGTAGTAATAGCTCCGAGGTGAATCTCAAGTCATTGAGCATTTGCAGGCTTAATCAAACGATAGGTCTTTAGTGTAGAGGAATTTAGGAGAACGCTACGGCCTGATTTATGCAGTTACTTGACTGAATTCGACTATTGTCAGTAGCCCAATGGTAACTAAAGATACTCGAAGTCCTCTATACAGGGTCCGGCAAGTCGCCTAACTCTGTCAATTGACCATAGCATTTCCATGTGAGCTTTGTTGCCAATTATTCCCCTCGTCGGGCCTTAGTATGTTAACGACAAGACGAGATACCCTGGACATCCCTCTAATACCAAGTATCGGTTTGTAGCTTACCCACCCCAGCCTTAGAAGCGAGTCATGTTCGGCCATTATTGCAATACGAGCAACCCATTTGGATCCGCGCCAATAAAGTTCCTTATCTTGGCAAGCTGGAGGTAAAATTAGATGAGTAGGGCCGGAGCGCCATGCACATGAGTCTTTGATGCTTTAGAGGTTTCAGCAACTAAAGACTGTCTGGCCTGAGGTCGAATTCGTACTCTAACTGTAGAAGACAAAGAGTCCAGTGAAAGCGCCGCGTGTATCGTGATGGAGCGCAAACTGTGTGGAACGACGCCTGGAGATCAGATACTGGTCTCAAAGTATGCCGAAACATCCTATCTGTAACGTGTATGTAGGACTAGTATAACTCCTGACTGAATGCAACGGGAGCTATCGTGTTCTGATCGCCGTATTGTGCTTGATTTAGGAGATTGATTTCAATTCCCTCTACATTTCCAACATACCTTCTGACATCACCAAACATATCTACTTGTTCCGTACACGTGTCAATTCACTAGCT'/>

    <sequence taxon='174' value='TCAGACACAAGTCACCGGAGGCAAGATCATGCCTGCGATAAGTCGGCCTAGGGGCCGTTTTAACATCGGAGCCGGCACCAGGTTACCAGCGGGGCGATTCGTGCGACGAGCCCTTCAGTCTAGATATGCAGAAGTCCACCTAACACTTGCAAGACATTTGAGGATAAATACGGACTGTCGAAGGATTGTTACTCAATCCCGCGAAGAAACTAGTGCCTATACAGCATCTTTATCTGACTGCACAATGTCTCAAGCTGCAAGGGTATAATCAGCGTTGGTCTATCCCAGTGCGCTTCGTACGCCCGTGTACGGACCAACTGAGAATCTCACGGGCGGACGTATACCGTGTTGCGGGAGGCAGTAATCCCTAAGCGAAGATGGTCTGTTTGGGGGATACATACTCCACACAAACCAGAATCGAGTATTTTTGGTATCAACGCTTATGGTATTCATATATATTTATCATTACTGGGGAGGGCCTGCGTGGAACAAGGTCCGGTACTACTGGAAAGCGCGTACGACGTCCCAGTCAGGAATACACGTTCTGCGTGTTCTTTGTAGCTACCTGGGTCGGTGCGACTACCTTGAGGAATCCACGAAGGTTCCACAAGAGGCAACAAACATCTCTCACAGTTGCGAAATTGCAAATCATGGGAAATGTACGGCGTCAAAATGACAATCCCGACTGTGATCCAATAGCGCACTCGAATTCTCTTTGTTAGTATAGTTGTTCCATCCGACTGAAGCCTCTGCAAGTAGTCTCTCTAACTCCCATACTCTCCACGCGCCCGTCACTGCAAAATGCTACATTATCAGCCCGCGGTGTCCCACATATGATCTCCATTCCAGGCTTATTATGCCACCCTGTTTGCTAAAACCAGGTCCCGTGATTTGCCTTGGACCACTGGAGGGGGACATTGGCCCCGCCTATGAAGGACATATCTCTGAGATCCTCCCCTGCGCACTGCGGGCAAAGGGCAAAGCGGGGCCGGGTGACTTACATCCCAGCATACCTCACTTAAGCAGCTTCGGTCAAGTAAGTCTAGGTTCATGGCGCCAGGTCTCATTCACCAGCTACTGGAGGTCCATCAGCACGAGTCGCTGTCGTGCGTGATAAGCGCAATGAGGCGATGGTCTTCCCTTGATAACAGTCGATGTGGTAGTAATAGCTCCGAGGTGAATCTCAAGTCATTGAGCATTTGCAGGCTTAATCAAACGATAGGTCTTTAGTGTAGAGGAATTTAGGAGAACGCTACGGCCTGATTTATGCAGTTACTTGACTGAATTCGACTATTGTCAGTAGCCCAATGGTAACTAAAGATACTCGAAGTCCTCTATACAGGGTCCGGCAAGTCGCCTAACTCTGTCAATTGACCATAGCATTTCCATGTGAGCTTTGTTGCCAATTATTCCCCTCGTTGGGCCTTAGTATGTTAACGACAAGACGAGATACCCTGGACATCCCTCTAATACCAAGTATCGGTTCGTAGCTTACCCACCCCAGCCTTAGAAGCGAGTCATGTTCGGCCATTATTGCAATACGAGCAACCCATTTGGATCCGCGCCAATAAAGTTCCTTATCTTGGCAAGCTGGAGGTAAAATTAGATGAGTAGGGCCGGAGCGCCATGCACATAAGTCTTTGATGCTTTAGAGGTTTCAGCAATTAAAGACTGTCTGGCCTGAGGTCGAATTCGTACTCTAACTGTAGAAGACAAAGAGTCCAGTGAAAGCGCCGCGTGTATCGTGATGGAGCCCAAACTGTGTGGAACAACGCCTGGAGATCAGATACTGGTCTCAAAGTATGCCGAAACATCCTATCTGTAACGTGTATGTAGGACTAGTATAACTCCTGACTGAATGCAACGGGAGCTATCGTGTTCTGATCGCCGTATTGTGCTTGATTTAGGAGATTGATTTCAATTCCCTCTACATTTCCAACATACCTTCTGACATCACCAAACATATCTACTTGTTCCGTACCCGTGTCAATTCACTAGCT'/>

    <sequence taxon='197' value='TCAGACACAAGTCACCGGAGGCAAGATCATGCCTGCGATAAGTCGGCCTAGGGGCCGTTTTAACATCGGAGCCGGCACCAGGTTACCAGCGGGGCGATTCGTGCGACGAGCCCTTCAGTCTAGATATGCAGAAGTCCACCTAACACTTGCAAGACATTTGAGGATAAATACGGACTGTCGAAGGATTGTTACTCAATCCCGCCAAGAAACTAGTGCCTATACAGCATCTTTATCTGACTGCACAATGTCTCAAGCTGCAAGGGTATAATCAGCGTTGGTCTATCCCAGTGCGCTTCGTACGCCCGTGTACGGACCAACTGAGAATCTCACGGGCGGACGTATACCGTGTTGCGGGAGGCAGTAATCCCTAAGCGAAGATGGTCTGTTTGGGGGATACATACTCCACACAAACCAGAATCGAGTATTTTTGGTATCAACGCTTATGGTATTCATATATATTTATCATTACTGGGGAGGGCCTGCGTGGAACAAGGTCCGGTACTACTGGAAAGCGCGTACGACGTCCCAGTCAGGAATACACGTTCTGCGTGTTCTTTGTAGCTACCTGGGTCGGTGCGACTACCTTGAGGAATCCACGAAGGTTCCACAAGAGGCAACAAACATCTCTCACAGTTGCGAAATTGCAAATCATGGGAAATGTACGGCGTCAAAATGACAATCCCGACTGTGATCCAATAGCGCACTCGAATTCTCTTTGTTAGTATAGTTGTTCCATCCGACTGAAGCCTCTGCAAGTAGTCTCTCTAACTCCCATACTCTCCACGCGCCCGTCACTGCAAAATGCTACATTATCAGCCCGCGGTGTCCCACATATGATCTCCATTCCAGGCTTATTATGCCACCCTGTTTGCTAAAACCAGGTCCCGTGATTTGCCTTGGACCACTGGAGGGGGACATTGGCCCCGCCTATGAAGGACATATCTCTGAGATCCTCCCCCGCGCACTGCGGGCAAAGGGCAAAGCGGGGCCGGGTGACTTACATCCCAGCATACCTCACTTAAGCAGCTTCGGTCAAGTAAGTCTAGGTTCATGGCGCCAGGTCTCATTCACCAGCTACTGGAGGTCCATCAACACGAGTCGCTGTCGTGCGTGATAAGCGCAATGAGGCGATGGTCTTCCCTTGATAACAGTCGATGTGGTAGTAATAGTTCCGAGGTGAATCTCAAGTCATTGAGCATTTGCAGGCTTAATCAAACGATAGGTCTTTAGTGTAGAGGAATTTAGGAGAACGCTACGGCCTGATTTATGCAGTTACTTGACTGAATTCGACTATTGTCAGTAGCCCAATGGTAACTAAAGATACTCGAAGTCCTCTATACAGGGTCCGGCAAGTCGCCTAACTCTGTCAATTGACCATAGCATTTCCATGTGAGCTTTGTTGCCAATTATTCCCCTCGTTGGGCCTTAGTATGTTAACGACAAGACGAGATACCCTGGACATCCCTCTAATACCAAGTATCGGTTCGTAGCTTACCCACCCCAGCCTTAGAAGCGAGTCATGTTCGGCCATTATTGCAATACGAGCAACCCATTTGGATCCGCGCCAATAAAGTTCCTTATCTTGGCAAGCTGGAGGTAAAATTAGATGAGTAGGGCCGGAGCGCCATGCACATAAGTCTTTGATGCTTTAGAGGTTTCAGCAATTAAAGACTGTCTGGCCTGAGGTCGAATTCGTACTCTAACTGTAGAAGACAAAGAGTCCAGTGAAAGCGCCGCGTGTATCGTGATGGAGCCCAAACTGTGTGGAACAACGCCTGGAGATCAGATACTGGTCTCAAAGTATGCCGAAACATCCTATCTGTAACGTGTATGTAGGACTAGTATAACTCCTGACTGAATGCAACGGGAGCTATCGTGTTCTGATCGCCGTATTGTGCTTGATTTAGGAGATTGATTTCAATTCCCTCTACATTTCCAACATACCTTCTGACATCACCAAACATATCTACTTGTTCCGTACACGTGTCAATTCACTAGCT'/>

    <sequence taxon='229' value='TCAGACACAAGTCACCGGAGGCAAGATCATGCCTGCGATAAGTCGGCCTAGGGGCCGTTGTAACATCGGAGCCGGCACCAGGTTACCAGCGGGGCGATTCGTGCGACAAGCCCTTCAGTCTAGATATGCAGAAGTCCACCTAACACTTGCAAGACATTTGAGGATAAATACGGACTGTCGAAGGATTGTTACTCAATCCCGCGAAGAAACTAGTGCCTATACAGCATCTTTATCTGACTGCACAATGTCTCAAGCTGCAAGGGTATAATCAGCGTTGGTCTATCCCAGTGCGCTTCGTACGCCCGTGTACGGACCAACTGAGAATCTCACGGGCGGACGTATACCGTGTTGCGGGAGGCAGTAATCCCTAAGCGAAGATGGTCTGTTTGGGGGATACATACTCCACACAAACCAGAATCGAGTATTTTTGGTATCAACGCTTATGGTATTCATATATATTTATCATTACTGGGGAGGGCCTGCGTGGAACAAGGTCCGGTACTACTGGAAAGCGCGTACGACGTCCCAGTCAGGAATACACGTTCTGCGTGTTCTTTGTAGCTACCTGGGTCGGTGCGACTACCTTGAGGAATCCACGAAGGTTCCACAAGAGGCAACAAACATCTCTCACAGTTGCGAAATTGCAAATCATGGGAAATGTACGGCGTCAAAATGACAATCCCGACTGTGATCCAATAGCGCACTCGAATTCTCTTTGTTAGTATAGTTGTTCCATCCGACTGAAGCCTCTGCAAGTAGTCTCTCTAACTCCCATACTCTCCACGCGCCCGTCACTGCAAAATGCTACATTATCAGCCCGCGGTGTCCCACATATGATCTCCATTCCAGGCTTATTATGCCACCCTGTTTGCTAAAACCAGGTCCCGTGATTTGCCTTGGACCACTGGAGGGGGACATTGGCCCCGCCTATGAAGGACATATCTCTGAGATCCTCCCCCCCGCACTGCGGGCAAAGGGCAAAGCGGGGCCGGGTGACTTACATCCCAGCATACCTCACTTAAGCAGCTTCGGTCAAGTAAGTCTAGGTTCATGGCGCCAGGTCTCATTCACCAGCTACCGGAGGTCCATCAACACGAGTCGCTGTCGTGCGTGATAAGCGCAATGAGGCGATGGTCTTCCCTTGATAACAGTCGATGTGGTAGTAATAGCTCCGAGGTGAATCTCAAGTCATTGAGCATTTGCAGGCTTAATCAAACGATAGGTCTTTAGTGTAGAGGAATTTAGGAGAACGCTACGGCCTGATTTATGCAGTTACTTGACTGAATTCGACTATTGTCAGTAGCCCAATGGTAACTAAAGATACTCGAAGTCCTCTATACAGGGTCCGGCAAGTCGCCTAACTCTGTCAATTGACCATAGCATTTCCATGTGAGCTTTGTTGCCAATTATTCCCCTCGTTGGGCCTTAGTATGTTAACGACAAGACGAGATACCCTGGACATCCCTCTAATACCAAGTATCGGTTCGTAGCTTACCCACCCCAGCCTTAGAAGCGAGTCATGTTCGGCCATTATTGCAATACGAGCAACCCATTTGGATCCGCGCCTATAAAGTTCCTTATCTTGGCAAGCTGGAGGTAAAATTAGATGAGTAGGGCCGGAGCGCCATGCACATAAGTCTTTGATGCTTTAGAGGTTTCAGCAATTAAAGACTGTCTGGCCTGAGGTCGAATTCGTACTCTAACTGTAGAAGACAAAGAGTCCAGTGAAAGCGCCGCGTGTATCGTGATGGAGCCCAAACTGTGTGGAACAACGCCTGGAGATCAGATACTGGTCTCAAAGTATGCCGAAACATCCTATCTGTAACGTGTATGTAGGACTAGTATAACTCCTGACTGAATGCAACGGGAGCTATCGTGTTCTGATCGCCGTATTGTGCTTGATTTAGGAGATTGATTTCAATTCCCTCTACATTTCCAACATACCTTCTGACATCACCAAACATATCTACTTGTTCCGTACACGTGTCAATTCACTAGCT'/>

    <sequence taxon='168' value='TCAGACACAAGTCACCGGAGGCAAGATCATGCCTGCGATAAGTCGGCCTAGGGGCCGTTTTAACATCGGAGCCGGCACCAGGTTACCAGCGGGGCGATTCGTGCGACGAGCCCTTCAGTCTAGATATGCAGAAGTTCACCTAACACTTGCAAGACATTTGAGGATAAATACGGACTGTCGAAGGATTGTTACTCAATCCCGCGAAGAAACTAGTGCCTATACAGCATCTTTGTCTGACTGCACAATGTCTCAAGCTGCAAGGGTATAATCAGCGTTGGTCTATCCCAGTGCGCTTCGTACGCCCGTGTACGGACCAACTGAGAATCTCACGGGCGGACGTATACCGTGTTGCGGGAGGCAGTAATCCCTAAGCGAAGATGGTCTGTTTGGGGGATACATACTCCACACAAACCAGAATCGAGTATTTTTGGTATCAACGCTTATGGTATCCATACATATTTATCATTACTGGGGAGGGCCTGCGTGGAACAAGGTCCGGTACTACTGGAAAGCGCGTACGACGTCCCAGTCAGGAATACACGTTCTGCGTGTTCTTTGTAGCTACCTGGGTCGGTGCGACTACCTTGAGGAATCCACGAAGGTTCCACAAGAGGCAACAAACATCTCTCACAGTTGCGAAATTGCAAATCATGGGAAATGTACGGCGTCAAAATGACAATCCCGACTGTGATCCAATAGCGCACTCGAATTCTCTTTGTTAGTATAGTTGTTCCATCCGACTGAAGCCTCTGCAAGTCGTCTCTCTAACTCCCATACTCTCCACGCGCCCGTCACTGCAAAATGCTACATTATCAGCCCGCGGTGTCCCACATATGATCTCCATTCCAGGCTTATTATACCACCCTGTTTGCTAAAACCAGGTCCCGTGATTTGCCTTGGACCACTGGAGGGGGACATTGGCCCCGCCTATGAAGGACATATCTCTGAGATCCTCCCCCGCGCACTGCGGGCAAAGGGCAAAGCGGGGCCGGGTGACTTACATCCCAGCATACCTCACTTAAGCAGCTTCGGTCAAGTAAGTCTAGGTTCATGGCGCCAGGTCTCATTCACCAGCTACTGGAGGTCCATCAGCACGAGTCGCTGTCGTGCGTGATAAGCGCAATGAGGCGATGGTCTTCCCTTGATAACAGTCGATGTGGTAGTAATAGCTCCGAGGTGAATCTCAAGTCATTGAGCATTTGCAGGCTTAATCAAACGATAGGTCTTTAGTGTAGAGGAATTTAGGAGAACGCTACGGCCTGATTTATGCAGTTACTTGACTGAATTCGACTATTGTCAGTAGCCCAATGGTAACTAAAGATACTCGAAGTCCTCTATACAGGGTCCGGCAAGTCGCCTAACTCTGTCAATTGACCATAGCATTTCCATGTGAGCTTTGTAGCCAATTATTCCCCTCGTTGGGCCTTAGTATGTTAGCGAAAAGACGAGATACCCTGGACATCCCTCTAATACCAAGTATCGGTTCGTAGCTTACCCACCCCAGCCTTAGAAGCGAGTCATGTTCGGCCATTATTGCAATACGAGCAACCCATTTGGATCCGCGCCAATAAAGTTCCTTATCTTGGCAAGCTGAAGGTAAAATTAGATGAGTAGGGCCGGAGCGCCATGCACATAAGTCTTTGATGCTTTAGAGGTTTCAGCAATTAAAGACTGTCTGGCCTGAGGTCGAATTCGTACTCTAACTGTAGAAGACAAAGAGTCCAGTGAAAGCGCCGCGTGTATCGTGATGGAGCGCAAACTGTGTGGAATGACGCCTGGGGATCAGATACTGGTCTCAAAGTATGCCGAAACATCCTATCTGTAGCGTGTATGTAGGACTAGTATAACTCCTGACTGAATGCAACGGGAGCTATCGTGTTCTGATCGCCGTATTGTGCTTGATTTAGGAGATTGATTTCAATTCCCTCTACATTTCCAACATACCTTCTGACATCACCAAACATATCTACTTGTTCCGTACACGTGTCAATTCACTAGCT'/>

    <sequence taxon='170' value='TCAGACACAAGTCACCGGAGGCAAGATCATGCCTGCGATAAGTCGGCCTAGGGGCCGTTTTAACATCGGAGCCGGCACCAGGTTACCAGCGGGGCGATTCGTGCGACGAGCCCTTCAGTCTAGATATGCAGAAGTTCACCTAACACTTGCAAGACATTTGAGGATAAATACGGACTGTCGAAGGATTGTTACTCAATCCCGCGAAGAAACTAGTGCCTATACAGCATCTTTATCTGACTGCACAATGTCTCAAGCTGCAAGGGTATAATCAGCGTTGGTCTATCCCAGTGCGCTTCGTACGCCCGTGTACGGACCAACTGAGAATCTCACGGGCGGACGTATACCGTGTTGCGGGAGGCAGTAATCCCTAAGCGAAGATGGTCTGTTTGGGGGATACATACTCCACACAAACCAGAATCGAGTATTTTTGGTATCAACGCTTATGGTATCCATACATATTTATCATTACTGGGGAGGGCCTGCGTGGAACAAGGTCCGGTACTACTGGAAAGCGCGTACGACGTCCCAGTCAGGAATACACGTTCTGCGTGTTCTTTGTAGCTACCTGGGTCGGTGCGACTACCTTGAGGAATCCACGAAGGTTCCACAAGAGGCAACAAACATCTCTCACAGTTGCGAAATTGCAAATCATGGGAAATGTACGGCGTCAAAATGACAATCCCGACTGTGATCCAATAGCGCACTCGAATTCTCTTTGTTAGTATAGTTGTTCCATCCGACTGAAGCCTCTGCAAGTCGTCTCTCTAACTCCCATACTCTCCACGCGCCCGTCACTGCAAAATGCTACATTATCAGCCCGCGGTGTCCCACATATGATCTCCATTCCAGGCTTATTATGCCACCCTGTTTGCTAAAACCAGGTCCCGTGATTTGCCTTGGACCACTGGAGGGGGACATTGGCCCCGCCTATGAAGGACATATCTCTGAGATCCTCCCCCGCGCACTGCGGGCAAAGGGCAAAGCGGGGCCGGGTGACTTACATCCCAGCATACCTCACTTAAGCAGCTTCGGTCAAGTAAGTCTAGGTTCATGGCGCCAGGTCTCATTCACCAGCTACTGGAGGTCCATCAGCACGAGTCGCTGTCGTGCGTGATAAGCGCAATGAGGCGATGGTCTTCCCTTGATAACAGTCGATGTGGTAGTAATAGCTCCGAGGTGAATCTCAAGTCATTGAGCATTTGCAGGCTTAATCAAACGATAGGTCTTTAGTGTAGAGGAATTTAGGAGAACGCTACGGCCTGATTTATGCAGTTACTTGACTGAATTCGACTATTGTCAGTAGCCCAATGGTAACTAAAGATACTCGAAGTCCTCTATACAGGGTCCGGCAAGTCGCCTAACTCTGTCAATTGACCATAGCATTTCCATGTGAGCTTTGTAGCCAATTATTCCCCTCGTTGGGCCTTAGTATGTTAGCGACAAGACGAGATACCCTGGACATCCCTCTAATACCAAGTATCGGTTCGTAGCTTACCCACCCCAGCCTTAGAAGCGAGTCATGTTCGGCCATTATTGCAATACGAGCAACCCATTTGGATCCGCGCCAATAAAGTTCCTTATCTTGGCAAGCTGGAGGTAAAATTAGATGAGTAGGGCCGGAGCGCCATGCACATAAGTCTTTGATGCTTTAGAGGTTTCAGCAATTAAAGACTGTCTGGCCTGAGGTCGAATTCGTACTCTAACTGTAGAAGACAAAGAGTCCAGTGAAAGCGCCGCGTGTATCGTGATGGAGCGCAAACTGTGTGGAATGACGCCTGGAGATCAGATACTGGTCTCAAAGTATGCCGAAACATCCTATCTGTAGCGTGTATGTAGGACTAGTATAACTCCTGACTGAATGCAACGGGAGCTATCGTGTTCTGATCGCCGTATTGTGCTTGATTTAGGAGATTGATTTCAATTCCCTCTACATTTCCAACATACCTTCTGACATCACCAAACATATCTACTTGTTCCGTACACGTGTCAATTCACTAGCT'/>

    <sequence taxon='204' value='TCAGACACAAGTCACCGGAGGCAAGATCATGCCTGCGATAAGTCGGCCTAGGGGCCGTTTTAACATCGGAGCCGGCACCAGGTTACCAGCGGGGCGATTCGTGCGACGAGCCCTTCAGTCTAGATATGCAGAAGTTCACCTAACACTTGCAAGACATTTGAGGATAAATACGGACTGTCGAAGGATTGTTACTCAATCCCGCGAAGAAACTAGTGCCTATACAGCATCTTTATCTGACTGCACAATGTCTCAAGCTGCAAGGGTATAATCAGCGTTGGTCTATCCCAGTGCGCTTCGTACGCCCGTGTACGGACCAACTGAGAATCTCACGGGCGGACGTATACCGTGTTGCGGGAGGCAGTAATCCCTAAGCGAAGATGGTCTGTTTGGGGGATACATACTCCACACAAACCAGAATCGAGTATTTTTGGTATCAACGCTTATGGTATCCATACATATTTATCATTACTGGGGAGGGCCTGCGTGGAACAAGGTCCGGTACTACTGGAAAGCGCGTACGACGTCCCAGTCAGGAATACACGTTCTGCGTGTTCTTTGTAGCTACCTGGGTCGGTGCGACAACCTTGAGGAATCCACGAAGGTTCCACAAGAGGCAACAAACATCTCTCACAGTTGCGAAATTGCAAATCATGGGAAATGTACGGCGTCAAAATGACAATCCCGACTGTGATCCAATAGCGCACTCGAATTCTCTTTGTTAGTATAGTTGTTCCATCCGACTGAAGCCTCTGCAAGTCGTCTCTCTAACTCCCATACTCTCCACGCGCCCGTCACTGCAAAATGCTACATTATCAGCCCGCGGTGTCCCACATATGATCTCCATTCCAGGCTTATTGTGCCACCCTGTTTGCTAAAACCAGGTCCCGTGATTTGCCTTGGACCACTGGAGGGGGACATTGGCCCCGCCTATGAAGGACATATCTCTGAGATCCTCCCCCGCGCACTGCGGGCAAAGGGCAAAGCGGGGCCGGGTGACTTACATCCCAGCATACCTCACTTAAGCAGCTTCGGTCAAGTAAGTCTAGGTTCATGGCGCCAGGTCTCATTCACCAGCTACTGGAGGTCCATCAGCACGAGTCGCTGTCGTGCGTGATAAGCGCAATGAGGCGATGGTCTTCCCTTGATAACAGTCGATGTATTAGTAATAGCTCCGAGGTGAATCTCAAGTCATTGAGCATTTGCAGGCTTAATCAAACGATAGGTCTTTAGTGTAGAGGAATTTAGGAGAACGCTACGGCCTGATTTATGCAGTTACTTGACTGAATTCGACTATTGTCAGTAGCCCAATGGTAACTAAAGATACTCGAAGTCCTCTATACAGGGTCCGGCAAGTCGCCTAACTCTGTCAATTGACCATAGCATTTCCATGTGAGCTTTGTAGCCAATTATTCCCCTCGTTGGGCCTTAGTATGTTAGCGACAAGACGAGATACCCTGGACATCCCTCTAATACCAAGTATCGGTTCGTAGCTTACCCACCCCAGCCTTAGAAGCGAGTCATGTTCGGCCATTATTGCAATACGAGCAACCCATTTGGATCCGCGCCAATAAAGTTCCTTATCTTGGCAAGCTGGAGGTAAAATTAGATGAGTAGGGCCGGAGCGCCATGCACATAAGTCTTTGATGCTTTAGAGGTTTCAGCAATTAAAGACTGTCTGGCCTGAGGTCGAATTCGTACTCTAACTGTAGAAGACAAAGAATCCAGTGAAAGCGCCGCGTGTATCGTGATGGAGCGCAAACTGTGTGGAATGACGCCTGGAGATCAGATACTGGTCTCAAAGTATGCCGAAACATCCTATCTGTAGCGTGTATGTAGGACTAGTATAACTCCTGACTGAATGCAACGGGAGCTATCGTGTTCTGATCGCCGTATTGTGCTTGATTTAGGAGATTGATTTCAATTCCCTCTACATTTCCAACATACCTTCTGACATCACCAAACATATCTACTTGTTCCGTACACGTGTCAATTCACTAGCT'/>

    <sequence taxon='171' value='TCAGACACAAGTCACCGGAGGCAAGATCATGCCTGCGATAAGTCGGCCTAGGGGCCGTTTTAACATCGGAGCCGGCACCAGGTTACCAGCGGGGCGATTCGTGCGACGAGCCCTTCAGTCTAGATATGCAGAAGTTCACCTAACACTTGCAAGACATTTGAGGATAAATACGGACTGTCGAAGGATTGTTACTCAATCCCGCGAAGAAACTAGTGCCTATACAGCATCTTTATCTGACTGCACAATGTCTCAAGCTGCAAGGGTATAATCAGCGTTGGTCTATCCCAGTGCGCTTCGTACGCCCGTGTACGGACCAACTGAGAATCTCACGGGCGGACGTATACCGTGTTGCGGGAGGCAGTAATCCCTAAGCGAAGATGGTCTGTTTGGGGGATACATACTCCACACAAACCAGAATCGAGTATTTTTGGTATCAACGCTTATGGTATCCATACATATTTATCATTACTGGGGAGGGCCTGCGTGGAACAAGGTCCGGTACTACTGGAAAGCGCGTACGACGTCCCAGTCAGGAATACACGTTCTGCGTGTTCTTTGTAGCTACCTGGGTCGGTGCGACTACCTTGAGGAATCCACGAAGGTTCCACAAGAGGCAACAAACATCTCTCACAGTTGCGAAATTGCAAATCATGGGAAATGTACGGCGTCAAAATGACAATCCCGACTGTGATCCAATAGCGCACTCGAATTCTCTTTGTTAGTATAGTTGTTCCATCCGACTGAAGCCTCTGCAAGTCGTCTCTCTAACTCCCATACTCTCCACGCGCCCGTCACTGCAAAATGCTACATTATCAGCCCGCGGTGTCCCACATATGATCTCCATTCCAGGCTTATTATGCCACCCTGTTTGCTAAAACCAGGTCCCGTGATTTGCCTTGGACCACTGGAGGGGGACATTGGCCCCGCCTATGAAGGACATATCTCTGAGATCCTCCCCCGCGCACTGCGGGCAAAGGGCAAAGCGGGGCCGGGTGAGTTACATCCCAGCATACCTCACTTAAGCAGCTTCGGTCAAGTAAGTCTAGGTTCATGGCGCCAGGTCTCATTCACCAGCTACTGGAGGTCCATCAGCACGAGTCGCTGTCGTGCGTGATAAGCGCAATGAGGCGATGGTCTTCCCTTGATAACAGTCGATGTGGTAGTAATAGCTCCGAGGTGAATCTCAAGTCATTGAGCATTTGCAGGCTTAATCAAACGATAGGTCTTTAGTGTAGAGGAATTTAGGAGAACGCTACGGCCTGATTTATGCAGTTACTTGACTGAATTCGACTATTGTCAGTAGCCCAATGGTAACTAAAGATACTCGAAGTCCTCTATACAGGGTCCGGCAAGTCGCCTAACTCTGTCAATTGACCATAGCATTTCCATGTGAGCTTTGTAGCCAATTATTCCCCTCGTTGGGCCTTAGTATGTTAGCGACAAGACGAGATACCCTGGACATCCCTCTAATACCAAGTATCGGTTCGTAGCTTACCCACCCCAGCCTTAGAAGCGAGTCATGTTCGGCCATTATTGCAATACGAGCAACCCATTTGGATCCGCGCCAATAAAGTTCCTTATCTTGGCAAGCTGGAGGTAAAATTAGATGAGTAGGGCCGGAGCGCCATGCACATAAGTCTTTGATGCTTTAGAGGTTTCAGCAATTAAAGACTGTCTGGCCTGAGGTCGAATTCGTACTCTAACTGTAGAAGACAAAGAGTCCAGTGAAAGCGCCGCGTGTATCGTGATGGAGCGCAAACTGTGTGGAATGACGCCTGGAGATCAGATACTGGTCTCAAAGTATGCCGAAACATCCTATCTGTAGCGTGTATGTAGGACTAGTATAACTCCTGACTGAATGCAACGGGAGCTATCGTGTTCTGATCGCCGTATTGTGCTTGATTTAGGAGATTGATTTCAATTCCCTCTACATTTCCAACATACCTTCTGACATCACCAAACATATCTACTTGTTCCGTACACGTGTCAATTCACTAGCT'/>

    <sequence taxon='57' value='TCAGACACAGGTCACCGGAGGCAAGATCATGCCTGCGATAAGTCGGCCTAGGGGCCGTTTTAACATCGGAGCCGGCACCAGGTTACCAGCGGGGCGATTCGTGCGACGAGCCCTTCAGTTTAGATATGCAGAAGTCCACCTAACACTTGCAAGACATTTGAAGATAAATACGGACTGTCGAAGGATTGTTACTCAATCCCGCGAAGGAACTAGTGCCTATACAGCATCTTTATCTGACTGCACAATGTCTCAAGCTGCAAGGGTATAATCAGCGTTGGTCTATCCCAGTGCGCTTCGTACGCCCGTGTGCGAACCAACTGAGAATCTCACGGGCGAACGTATACCGTGTTGCGGGAGGCAGTCATCCCTAAGCAAAGATGATCTGTTTGGGGGATACATACTCCACACAAACCAGAATCGAGTATTTTTGGTATCAACGCTTATGGTATCCATATATATTTATCATTATTGGGGAGGGCCTGCGTGGAACAAGGTCTGGTACTACTGGAAAGCGCGTACGACGTCCCAGTCAGGAATACACGCTCTGCGTGTTCTTTGTAGCTACCTGGGTCGGTGCGACTACCTTGAGGAATCCACGAAGGTTCCACAAGAGGCAACAAACATCTCTCACAGTTGCGAAATTGCGAATCATGGGAAATGTACGGCGTCAAAATGACAATCCCGGCTGTGATCCAATAGCGCACTCGCATTCTCTTTGTTAGTATAGTTGTTCCATCCGACTGAAGCCTCTGCAAGCAGTATCTCTAACTCCCATACTCTCCACGCGCCCGTCACTGCAAAATGCTACATTATCAGCCCGCGGTGTCCCACGTATGATCTCCATTCCAGGCTTATTATGCCACCCTGTTTACTAAAACCAGGTCTCGTGATTTGCCTTGGACCACTGGAGGGGGACGTTGGCCCCGCCTATGCAGGACATATCTCTGAGATCCTCCCCCGCGCACTGCGGGCAAAGGGCAAAGCGGGGCCGGGTGACTTACATCCCAGCATACCTCACTTAAGCAGCTTCGGTCAAGTAAGTCTGGGTTCATGGCGCCAGGTCTCATTCACCAGCTACTGGAGGTCCATCAGCACGAGTCGCTGTCGTGCGTGATAAGCGCAATGAGGCGATGGTCTTCCCTTGATAACAGTCGATGTGGTAGTAATAGCTCCGAGGTGAATCTCAAGTCATTGAGCATTTGCAGGCTTAATCGAACGGTAGGTCTTTAGTGTAGAGGAATTTAGGAGAGCGCTACGGCCTGATTTATGCAGTTACTTGACTGAATTCGACTATCGTCAGTAGCCCAATGGTAACTAAAGATACTCGAAGTCCTCTATATAGGGTCCGGCAAGTCGCCTAACTCTGTCAATTGACCATAGCATTTCCATGTGAGCTTTGTTACCAATTATTCCCCTCGTTGGGCCTTAGTATGTTAACGACAAGACGAGATACCTTAGACATCCCTCCAATACCAAGTATCGGTTCGTAGCTTACCCACCCCAGCCTTAGAAGCGAGTCATGTTCGGCCATTATTGCAATACGAGCAACCCATTTGGATCCGCGCCAATAGAGTTCCCTATCTTGGCAAGCTGGAGGTAAAATTAGATGAGTAGGGCCGGAGCGCCATGCACATAAGTCGTTGATGCTTTAGAGGTTTCAGCAATTAAAGACTGTCTAGCCTGAGGTCGAATTCGTACTCTAACTGTAGAAGACAAAGAGTCCAGTGAAAGCGCCGCGTGTATCGTGATGGAGCGCAAACTGTGTGGAACGACGCCTGGAGATCAGATACTGGTCTCAAAGTATGCCGAAACATCCTATCTGTAACGTGTATGTAGGACTAGTATAACTCCTGACTGAATGCAACGGGAGATATCGTGTTCTGATCGCCGTATTGTGCTTGATTTAGGAGATTGATTTCAATTCCCTCTACATTTCCAACATACCTTCTGACATCACCAAACATATCTACTTGTTCCGTACACGTGTCAATTCAGTAGCT'/>

    <sequence taxon='239' value='TCAGACACAGGTCACCGGAGGCAAGATTATGCCTGCGATAAGTCGGCCTAGGGGCCGTTTTAACATCGGAGCCGGCACCAGGTTACCAGCGGGGCGATTCGTGCGACGAGCTCTTCAGTTTAGATATGCAGAAGTCCACCTAACACTTGCAAGACATTTGAAGATAAATACGGACTGTCGAAGGATTGTTACTCAATCCCGCGAAGGAACTAGTGCCTATACAGCATCTTTATTTGACTGCACAATGTCTCAAGCTGCAAGGGTATAATCAGCGTTGGTCTATCCCAGTGCGTTTCGTACGCCCGTGTACGAACCAACTGAGAATCTCACGGGCGAACGTATACCGTGTTGCGGGAGGCAGTCATCCCTAAGCAAAGATGATCTGTTTGGGGGATACATACTCCACACAAACCAGAATCGAGTATTTTTGGTATCAACGCTTATGGTATCCATATATATTTATCATTATTGGGGAGGGCCTGCGTGGAACAAGGTCCGGTACTACTGGAAAGCGCGTACGACGTCCCAGTCAGGAATACACGCTCTGCGTGTTCTTTGTAGCTACCTGGGTCGGTGCGACTGCCTTGAGGAATCCACGAAGGTTCCACAAGAGGCAACAAACATCTCTCACAGTTGCGAAATTGTAAATCATGGGAAATGTACGGCGTCAAAATGACAATCCCGGGTGTGATCCAATAGCGCACTCGCATTCTCTTTGTTAGTATAGTTGTTCCATCCGACTGAAGCCTCTGCAAGCAGTATCTCTAACTCCCATACTCTCCACGCGCCCGTCACTGCAAAATGCTACATTATCAGCCCGCGGTGTCCCACATATGATCTCCATTCCAGGCTTATTATGCCACCCTGTTTACTAAAACCAGGTCTCGTGATTTGCCTTGGACCACTGGAGGGGGACATTGGCCCCGCCTATGCAGGACATACCTCTGAGATCCTCCCCCGCGCACTGCGGGCAAAGGGCAAAGCGGGGCCGGGTGACTTACATCCCAGCATACCTCACTTAAGCAGCTTCGGTCAAGTAAGTCTGGGTTCATGGCGCCAGGTCTCATTCACCAGCTAGTGGAGGTCCGTCAGCACGAGTCGCTGTCGTGCGTGATAAGCGCAATGAGGCGATGGTCTTCCCTTGATAACAGTCGATGTGGTAGTAATAGCTCCGAGGTCAATCTCAAGTCATTGAGCATTTGCGGGCTTAATCGAACGGTAGGTCTTTAGTGTAGAGGAATTTAGGAGAGCGCTACGGCCTGATTTATGCAGTTACTTGACTGAATTCGACTATTGTCAGTAGCCCAATGGTAACTAAAGATACTCGAAGTCCTCTATATAGGGTCCGGCAAGTCGCCTAACTCTGTCAATTGACCATAGCATTTCCATGTGAGCTTTGTTACCATTTATTCCCCTCGTTGGGCCTTAGTATGTTAACGACAAGACGAGATACCTTGGACATCCCTCCAATACCAAGCATCGGTTCGTAGCTTACCCACCCCAGCCTTAGAAGCGAGTCATGTTCGGCCATTATTGTAATACGAGCAACCCATTTGGATCCGTGCCAATAGAGTTCCCTATCTTGGCAAGCTGGAGGTCAAATTAGATGAGTGGGGCCGGAGCGCCATGCACATAAGTCTCTGATGCTTTAGAGGTTTCAGCAATTAAAGACTGTCTAGCCTGAGGTCGAATTCGTACTCTAACTGTAGAAGACAAAGAGTCGAGTGAAAGCGCCGCGTGTATCGTGATGGAGCGCAAACTGTGTGGAACGACGCCTGGAGATCAGATACTGGTCTCAAAGTATGCCGAAACATCCTATCTGTAACGTGTATGTAGGACTAGTATAACTCCTGACTGAATGAAACGGGAGATATCGTGTTCTGATCGCCGTATTGTGCTTGATTTAGGAGATTGATTTCAATTCCCTCTACATTTCCAATGTACCTTCTGACATCACCAAACATATCTACTTGTTCCGTACACGTGTCAATTCAGTAGCT'/>

    <sequence taxon='132' value='TCAGACACAGGTCACCGGAGGCAAGATCATGCCTGCGATAAGTCGGCCTAGGGGCCGTTTTAACATCGGAGCCGGCACCAGGTTACCAGCGGGGCGATTCGTGCGACGAGCCCTTCAGTTTAGATATGCAGAAGTCCACCTAACACTTGCAAGACATTTGAAGATAAATACGGACTGTCGAAGGATTGTTACTCAATCCCGCGAAGGAACTAGTGCCTATACAGGATCTTTATCTGACTGCACAATGTCTCAAGCTGCAAGGGTATAATCAGCGTTGGTTTATCCCAGTGCGCTTCGTATGCCCGTGTACGAACCAACTAAGAATCTCACGGGCGAACGTATACCGTGTTGCGGGAGGCAGTCATCCCTAAGCAAAGATGATCTGTTTGGGGGATACATACTCCACACAAACCAGAATCGAGTATTTTTGGTATCAACGCTTATGGTATCCATATATGTTTATCATTACTGGGGAGGGCCTGCGTGGAACAAGGTCCGGTACTACTGGAAAGCGCGTACGACGTCCCAGTCAGGAATACACGCTTTGCGTGTTCTTTGTAGCTACCTGGGTCGGCGCGACTACCTTGAGGAATCCACGAAGGTTCCACAAGAGGCAACAAACATCTCTCACAGTTGCGAAATTGCAAATCATGGGAAATGTACGGCGTCAAAATGACAATCCCGGCTGTGATCCAATAGCGCACTCGAATTCTCTTTGTTAGTATAGTTGTTCCATCCGACTGAAGCCTCTGCAAGCAGTATCTCTAACTCCCATACTCTCCACGCGCCCGTCACTGCAAAATGCTACATTATCAGCCCGCGGTGTCCCACATATGATCTCCATTCCAGGCTTATTATGCCACCCTGTTTACTAAAACCAGGTCTCGTGATTTGCCTTGGACCACTGGAGGGGGACACTGGCCCCGCCTATGCAGGACATATCTCTGAGATCCTCCCCCGCGCACCGCGGGCAAAGGGCAAAGCGGGGCCGGGTGACTTACATCCCAGCATACCTCACTTAAGCAGCCTCGGTCAAGTAAGTCTGGGTTCATGGCGCCAGGTCTCATTCACCAGCTACTGGAGGTCCATCAGCACGAGTCGCTGTCGTGCGTGATAAGCGCAATGAGGCGATGGTCTTCCCTTGATAACAGTCGATGTGGTAGTAATAGCTCCGAGGTGAATCTCAAGTCATTGAGCATTTGCAGGCTTAATCGAACGGTAGGTCTTTAGTGTAGAGGAATTTAGGAGAGCGCTACGGCCTGATTTATGCAGTTACTTGACTGAATTCGACTATTGTCAGTAGCCCAATGGTAACTAAAGATACTCGAGGTCCTCTATATAGGGTCCGGCAAGTCGCCTACCTCTGTCAATTGACCATAGCATTTCCATGTGAGCTTTGTTACCAATTATTCCCCTCGTTGGGCCTTAGTATGTTAACGACAAGACGAGATACCTTGGACATCCCTCCAATACCAAGTATCGGTTCGTAGCTTACCCACCCCAGCCTTAGAAGCGAGTCATGTTCGGCCATTATTGCAATACGAGCAACCCCTTTGGATCCGCGCCAATAGAGTTCCCTATCTTGGCAAGCTGGAGGTAAAATTAGATGAGTAGGGCCGGAGCGCCATGCACATAAGTCTTTGATGCTTTAGAGGTTTCAGCAATTAAAGACTGTCTAGCCTGAGGTCGAATTCGTACTCTAACTGTAGAAGACAAAGAGTCCAGTGAAAGCGCCGCGTATATCGTGATGGAGCGCAAACTGTGTGGAACGACGCCTAGAGATCAGATACTGGTCTCAAAATATGCCGAAACATCCTATCTGTAACGTGTATGTAGGACTAGCATAACTCCTGACTGGATGCAACGGGAGATATCGTGTTCTGATCGCCGTATTGTGCTTGATTTAGGAGATTGATTTCGATTCCCTCTACATTTCCAACATACCTTCTGACATCACCAAACATATCTACTTGTTCCGTACACGTGTCAATTCAGTAGCT'/>

    <sequence taxon='143' value='TCAGACACAGGTCACCGGAGGCAAGATCATACCTGCGATAAGTCGGCCTAGGGGCCGTTTTAACATCGGAGCCGGCACCAGGTTACCAGCGGGGCGATTCGTGCGACGAGCCCTTCAGTTTAGATATGCAGAAGTCCACCTAACACTTGCAAGACATTTGAAGATAAATACGGACTGTCGAAGGATTGTTACTCAATCCCGCGAAGGAATTAGTGCCCATACAGGATCTTTATCTGACTGCACAATGTCTCAAGCTGCAAGGGTATAATCAGCGTTGGTCTATCCCAGTGCGCTTCGTATGCCCGTGTACGAACCAACTGAGAATCTCACGGGCGAACGTATACCGTGTTGCGGGAGGCAGTCATCCCTAAGCAAAGATGATCTGTTTGGGGGATACATACTCCACACAAACCAGAATCGAGTATTTTTGGTATCAACGCTTATGGTATCCATATATGTTTATCATTACTGGGGAGGGCCTGCGTGGAACAAGGTCCGGTACTACTGGAAAGCGCGTACGACGTCCCAGTCAGGAATACACGCTTTGCGTGTTCTTTGTAGCTACCTGGGTCGGCGCGACTACCTTGAGGAATCCACGAAGGTTCCACAAGAGGCAACAAACATCTCTCACAGTTGCGAAATTGCAAATAATGGGAAATGTACGGCGTCAAAATGACAATCCCGGCTGTGATCCAATAGCGCACTCGAATTCTCTTTGTTAGTATAGCTGTTCCATCCGACTGAAGCCTCTGCAAGCAGTATCTCTAACTCCCATACTCTCCACGCGCCCGCCACTGCAAAATGCTACATTATCAGCCCGCGGTGTCCCACATATGATCTCCATTCCAGGCTTATTATGCCACCCTGTTTACTAAAACCAGGTCTCGTGATCTGCCTTGGACCACTGGAGGGGGACACTGGCCCCGCCTATGCAGGACATATCTCTGAGATCCTCCCGCGCGCACCGCGGGCAAAGGGCAAAGCGGGGCCGGGTGACTTACATCCCAGCATACCTCACTTAAGCAGCTTCGGTCAAGTAAGTCTGGGTTCATGGCGCCAGGTCTCATTCACCAGCTACTGGAGGTCCATCAGCACGAGTCGCTGTCGTGCGTGATAAGCGCAATGAGGCGATGGTCTTCCCTTGATAACAGTCGATGTGGTAGTAATAGCTCCGAGGTGAATCTCAAGTCATTGAGCATTTGCAGGCTTAATCGAACGGTAGGTCTTTAGTGTAGAGGAATTTAGGAGAGCGCTACGGCCTGATTTATGCAGTTACTTGACTGAATTCGACTATTGTCAGTAGCCCAATGGTAACTAAAGATACTCGAGGTCCTCTATATAGGGTCCGGCAAGTCGCCTACCTCTGTCAATTGACCATAGCATTTCCATGTGAGCTTTGTTACCAATTATTCCCCTCGTTGGGCCTTAGTATGTTAACGACAAGACGAGATACCTTGGACATCCCTCCAATACCAAATATCGGTTCGTAGCTTACCCACCCCAGCCTTAGAAGCGAGTCATGTTCGGCCATTATTGCAATACGAGCAACCCATTTGGATCCGCGCCAATAGAGTTCCCTATCTTGGCAAGCTGGAGGTAAAATTAGATGAGTAGGGCCGGAGCGCCATGCACATAAGTCTTTGATGCTTTAGAGGTTTCAGCAATTAAAGACTGTCTAGCCTGAGGTCGAATTCGTACTCTAGCCGTAGAAGACAAAGAGTCCAGTGAAAGCGCCGCGTATATCGTGATGGAGCGCAAACTGTGTGGAACGACGCCTGGAGATCAGATACTGGTCTCAAAATATGCCGAAACATCCTATCTGTAACGTGTATGTAGGACTAGCATAACTCCTGACTGGATGCAACGGGAGATATCGTGTTCTGATCGCCGTATTGTGCTTGATTTAGGAGATTGATTTCAATTCCCTCTACATTTCCAACATACCTTCTGACATCACCAAACATATCTACTTGTTCCGTACACGTGTCAATTCAGTAGCT'/>

    <sequence taxon='70' value='TCAGACACAGGTCACCGGAGGCAAGATCATGCCTGCGATAAGTCGGCCTAGGGGCCGTTTTAACATCGGAGCCGGCACCAGGTTACCAGCGAGGCGATTCGTGCGACGAGCCCTTCAGTTTAGATATGCAGAAGTCCACCTAACACTTGCAAGACATTTGAAGATAAATACGGACTGTCGAAGGATTGTTACTCAATCCCGCGACGAAACTAGTGCCTATACAGCATCTTTATCTGACTGCACAATGTCTCAAGCTGCAAAGGTATAATCAGCGTTGGTCTATCCCAGTGTGCTTCGTACGCCCGTGTACGAACCAACTGAGAATCTCACGGGCGAACGTATACCGTGTTGCGGAAGGCAGTCATCCCTAAGCAAAGATGGTCTGTTTGGGGGATACATACTCCACACAAACCAGAATCGAGTATTTTTGGTATCAACGCTTATGGTATCCATATATATTTATCATTACTGGGGAGGGCCTGCGTGGAACAAGGTCCGGTACTACTGGAAAGCGCGTACGACGTCCCAGTCAGGAATACACGCTCTGCGTGTTCTTTGTAGCTACCTGGGTCGGTGCGACTACCTTGAGGAATCCACGAAGGTTCCATAAGAGGCAACAAACATCTCTCACAGTTGCGAAATTGCAAATCATGGGAAATGTACGGCGTCAAAATGACAATCCCGGCTGTGATCCAATAGCGCACTCGAATTCTCTTTGTTAGTATAGTTGTTCCATCCGACTGAAGCCTCTGCAAGCAGTATCTCTAACTCCCATACTCTCCACGCGCCCGTCACTGCAAAATGCTACATTATGAGCCCGCGGTGTCCCACATATGATCTCCATTCCAGGCTTATTATGCCACCCTGTTTACTAAAACCAGGTCTCGTGATTTGCCCTGGACCACTGGAGGGGGACATTGGCCCCGCCTATGCAGGACATATCTCTGAGATCCTCTCCCGCGCACTGTGGGCAAAGGGCAAAGCGGGGCCGGGTGACTTACATCCCAGCATACCTCACTTAAGCAGCTTCGGTCAAGTAAGTCTGGGTTCATGCCGCCAGGTCTCATTCACCAGCTACTGGAGGTCCATCAGCACGAGTCGCTGTCGTGCGTGATAAGCGCAATGAGGCGATGGTCTTACCTTGATAACAGTCGATGTGGTAGTAATAGCTCCGAGGTGAATCTCAAGTCATTGAGCATTTGCAGGCTTAATCGAACGGTAGGTCTTTAGTGTAGAGGAATTTAGGAGAGCGCTACGGCCTGATTTATGCAGTTACTTGACTGAATTCGACTATTGTCAGTAGCCCAATGGTAACTAAAGATACTCGAAGTCCTCTATATAGGGTCCGGCAAGTCGCCTAACTCTGTCAATTGACCATAGCATTTCCATGTGAGCTTTGTTACCAATTATTCCCCTCGTTGGGCCTTAGTATGTTAACGACAAGACGAGATACCTTGGACATCCCTCCAATACCAAGTATCGGTTCGTAGCTTACCCATCCCAGCCTTAAAAGCGAGTCATGTTCGACCATTATTGCAATACGAGCAACCCATTTGGATCCGCGCCAATAGTGTTCCCTATCTTGGCAAGCTGGAGGTAAAATTAGATGAGTAGGGCCGGAGCGCCATGCACATAAGTCTTTGATGCTTTAGAGGTTTCGGCAATTAAAGACTGTCTAGCCTGAGGTCGAATTCGTACTCTAACTGTAGAAGACAAAGAGTCCAGTGAAAGCGCCGCGTGTATCGTGATGGAGCGCAAACTGTGTGGAACGACGCCTGGAGATCAGATACTGGTCTCAAAGTATGCCGAAACATCCTATCTGTAACATGTATGTAGGACTAGTATAACTCCTGACTGAATGCAACGGGAGATCTCGTGTTCTGATCGCCGTATTGTGCTTGGTTTAGGAGATTGATTTCAATTCCCTCTACATTTCCAACATACCTTCTGACATCACCAAACATATCTACTTGTTCCGTACACGTGTCAATTCAGTAGCT'/>

    <sequence taxon='153' value='TCAGACACAGGTCACCGGAGGCAAGATCATGCCTGCGATAAGTCGGCCTAGGGGCCGTTTTAACATCGGAGCCGGCACCAGGTTACCAGCGAGGCGATTCGTGCGACGAGCCCTTCAGTTTAGATATGCAGAAGTCCACCTAACACTTGCAAGACATTTGAAGATAAATACGGACTGTCGAAGGATTGTTACTCAATCCCGCGACGAAACTAGTGCCTATACAGCATCTTTATCTGACTGCACAATGTCTCAAGCTGCAAAGGTATAATTAGCGTTGGTCTATCCCAGTGCGCTTCGTACGCCCGTGTACGAACCAACTGAGAATCTCACGGGCGAACGTATACCGTGTTGCGGAAGGCAGTCATCCCTAAGCAAAGATGATCTGTTTGGGGGATACATACTCCACACAAACCAGAATCGAGTATTTTTGGTATCGACGCTTATGGTATCCATATATATTTATCATTACTGGGGAGGGCCTGCGTGGAACAAGGTTCGGTACTACTGGAAAGCGCGTACGACGTCCCAGTCAGGAATACACGCTCTGCGTGTTCTTTGTAGCTACCTGGGTCGGTGCGACTACCTTGAGGAATCCACGAAGGTTCCATAAGAGGCAACAAACATCTCTCACAGCTGCGAAATTGCAAATCATGGGAAATGTACGGCGTCAAAATGACAATCCCGGCTGTGATCCAATAGCGCACTCGAATTCTCTTTGTTAGTATAGTTGTTCCATCCGACTGAAGCCTCTGCAAGCAGTATCTCTAACTCCCATACTCTCCACGCGCCCGTCACTGCAAAATGCTACATTATGAGCCCGCGGTGTCCCACATATGATCTCCATTCCAGGCTTATTATGCCACCCTGTTTACTAAAACCAGGTCTCGTGATTTGCCCTGGACCACTGGAGGGGGACATTGGCCCCGCCTATGCAGGACATATCTCTGAGATCCTCTCCCGCGCACTGTGGGCAAAGGGCAAAGCGGGGCCGGGTGACTTACATCCCAGTATACCTCACTTAAGCAGCTTCGGTCAAGTAAGTCTGGGTTCATGGCGCCAGGTCTCATTCACCAGCTACTGGAGGTCCATCAGCACGAGTCGCTGTCGTGCGTGATAAGCGCAATGAGGCGATGGTCTTACCTTGATAACAGTCGATGTGGTAGTAATAGCTCCGAGGTGAATCTCAAGTCATTGAGCATTTGCAGGCTTAATCGAACGGTAGGTCTTTAGTGTAGAGGAATTTAGGAGAGCGCTACGGCCTGATTTATACAGTCACTTGACTGAATTCGACTATTGTCAGTAACCCAATGGTAACTAAGGATACTCGAAGTCCTCTATATAGGGTCCGGCAAGTCGCCTGACTCTGTCAATTGACCATAGCATTTCCATGTGAGCTTTGTTACCAATTATTCCCCTCGTTGGGCCTTAGTACGTTAACGACAAGACGAGATACCTTGGACATCCCTCCAATACCAAGTATCGGTTCGTAGCTTACCCATCCCAGCCTTAGAAGCGAGTCATGTTCGACCATTATTGCAATACGAGCAACCCATTTGGATCCGCGCCAATAGAGTTCCCTATCTTGGCAAGCTGGAGGTAAAATTAGATGAGTAGGGCCGGAGCGCCATGCACATAAGTCTTTGATGCTTTAGAGGTTTCGGCAATTAAAGACTGTCTAGCCTGAGGTCGAATTCGTACTCTAACTGTAGAAGACAAAGAGTCCAGAGAAAGCGCCGCGTGTATCGTGATGGAGCGCAAATTGTGTGGAACGGCGCCTGGAGATCAGATACTGGTCTCAAAGTATGCCGAAACATCCTATCTGTAACATGTATGTAGGACTAGTATAACTCCTCACTGAATGCAACGGGAGATCTCGTGTTCTGATCGCCGTATTGTGCTTGATCTAGGAGATTGATTTCAATTCCCTCTACATTTCCAACATACCTTCTGACATCACCAAACATATCTACTTGTTCCGTACACGTGTCAATTCAGTAGCT'/>

    <sequence taxon='41' value='TCAGACACAGGTCACCGGAGGCAAGATCATGCCTGCGATAAGTCGGCCTAGGGGCCGTTTTAACATCGGAGCCGGCACCAGGTTACCAGCGGGGCGATTCGTGCGACGAGCCCTTCAGTTTAGATATGCAGAAGTCCACCTAACACTTGCAAGACATTTGAATATAAATACGGACTGTCGGAGGATTGTTACTCAATCCCGCGAAGAAACTAGTGCCTATACAGCATCTTTATCTGACTGCACAATGTCTCAAGCTGCAAGGGTATAATCAGCGTTGGTCTATCCCAGTGCGCTTCGTACGCCCGTGTACGAACCAACTGAGAATCTCACGGGCGGACGTATATCGTGTTGCGGGAGGCAATCATCCCTAAGCAAAGATGATCTGTTTGGGGGATACATACTCCACACAAACCAGAATCGAGTATTTTTGGTATCAAGGCTTATGGTATCCATATATATTTATCATTACTGGGGAGGGCTTGCGTGGAACAAGGTCCGGTACTACTGGAAAGCGCGTACGACGTCCCAGTCAGGAATACACGCTCTGCGTGTTCCTTGTAGCTACCTGGGTCGGTGCGACTACCTTGAGGAATCCACGAAGGTTCCACAAGAGGCAACAAACATCTCTCACAGTTGCGAAACTGCAAATCATGGGAAATGTACGGCGTCAAAATGACAATCCCGGCTGTGATCCAATAGCTCACTCGAATTCTCTTTGTTACTATAGTTGTTCCATCCGACTGAAGCCTCTGCAAGCAGTATCTCTAACTCCCATACTCTCCACGCGCCCGTCACTGCAAAATGCTACATTATCAGCCCGCGGTGTCCCACATATGATCTCCATTCCAGGCTTATTATGCCACCCTGTTTGCTAAAACCAGGTCCCGTGATTTGCCTTGGACCACTGGAGGGGGACACTGGCCCCGCCTATGCAGGACATATCTCTGAGATCCTCCCCCGCGCACTGCGGGCAAAGGGCAAAGCGGGGCCGGGTGACTTACATCCCAGCATACCTCACTTAAGCAGCTTCGGTCAAGTAAGTCTGGGTTCATGGCGCCAGGTCTCATTCACCAGCTACTGGAGGTCCATCAGCACGAGTCGCTGTCGTGCGTGATAAGCGCGATGAGGCGATGGTCTTCCCTTGATAACAGTCGATGTGGTAGTAATAGCTCCGAGGTGAATCTCAAGTCATTGAGTATTTGCAGGCTTAATCGAACGATAGGTCTTTAGTGTAGAGGAATTTAGGAGAACGCTACGGCCTGATTTATGCAGTTACTTGACTGAATTCGACTATTGTCGGTAGCCCAATGGTAACTAAAGATACTCGAAGTCCTCTATATAGGGTCCGGCAAGTCGCCTAACTCTGTCAATTGACCATAGCATTTCCATGTGAGCTTTGTTACCAATTATTCCCCTCGTTGGGCCTTAGTATGTTAACGACAAGACGAGATACCTTGGACATCCCTCCAATGCCAAGTATCGGTTCGTAGCTTACCCGCCCCAGCCTTAGAAGCGAGTCATGTTCGGCCATTATTGCAATACGAGCAACCCATTTGAATCCGCGCCAATAGAGTTCCCTATCTTGGTAAGCTGGAGGTAAAATTAGATGAGTAGGGCCGGAGCGCCATGCACATAAGTCTTTGATGCTTTAGAGGTTTCAGCAATTAAAGACTGTCTAGCCTGAGGTCGAATTCGTACTCTAACTGTAGAAGACAAAGAGTCCAGTGAAAGCGCCGCGTGTATCGTGATGGAGCGCAAACTGTGTGGAACGACGCCTGGAGATCAGATACTGGTCTCAAAGTATGCCGAAACATCCTATCTGTAACGTGTATGTAGGACTCGTATAACTCCTGACTAAATGCAACGGGAGATGTCGTGTTCTGATCGCCGTATTGTGCTTGATTTAGGAGATTGATTTCAATTCCCTCTACATTCCCAACATACCTTCTGATATCACCAAACATATCTACTTGTTCCGTACATGTGTCAATTCAGTAGCT'/>

    <sequence taxon='201' value='TCAGACACAGGTCACCGAAGGCAAGATCATGCCTGCGATAAGTCGGCCTAGGGGCCGTTTTAACATCGGAGCCGGCACCAGGTTACCAGCGGGGCGATTCGTGCGACGAGCCCTTCAGTTTAGATATGCAGAAGTCCACCTAACACTTGCAAGACATTTGAATATAAATACGGACTGTCGGAGGATTGTTACTCAATCCCGCGAAGAAACTAGTGCCTATACAGCATCTTTATCTGACTGCACAATGTCTCAAGCTGCAAGGGTATAATCAGCGTTGGTCTATCCCAGTGCGCTTCGTACGCCCGTGTACGAACCAACTGAGAATCTCACGGGCGGACGTATATCGTGTTGCGGGAGGCTATCATCACTAAGCAAAGATGATCTGTTTGGGGGATACATACTCCACACAAACCAGAATCGAGTATTTTTGGTATCAAGGCTTATGGTATCCATATATATTTATCATTACTGGGGAGGGCTTGCGTGGAACAAGGTCCGGTACTACTGGAAAGCGCGTACGACGTCCCAGTCAGGAATACACGCTCTGCGTGTTCCTTGTAGCTACCTGGGTCGGTGCGACTACCTTAAGGAATCCACGAAGGTTCCACAAGAGGCAACAAACATCTCTCACAGTTGCGAAACTGCAAATCATGGGAAATGTACGGCGTCAAAATGACAATCCCGGCTGTGATCCAATAGCTCACTCGAATTCTCTTTGTTACTATAGTTGTTCCATCCGACTGAAGCCTCTGCAAGCAGTATCTCTAACTCCCATACTCTCCACGCGCCCGTCACTGCAAAATGCTACATTATCAGCCCGCGGTGTCCCACATATGATCTCCATTCCAGGCTTATTATGCCACCCTGTTTGCTAAAACTAGGTCCCGTGATTTGCCTTGGACCACTGGAGGGGGACACTGGCCCCGCCTATGTAGGACATATCTCTGAGATCCTCCCCCGCGCACTGCGGGCAAAGGGCAAAGCGGGGCCGGGTGACTTACATCCCAGCATACCTCACTTAAGCAGCTTCGGTCAAGTAAGTCTCGGTTCATGGCGCCAGGTCTCATTCACCAGCTACTGGAGGTCCATCAGCACGAGTCGCCGTCGTGCGTGATAAGCGCGATGAGGCGATGGTCTTCCCTTGATAACAGTCGATGTGGTAGTAATAGCTCCGAGGTGAATCTCAAGTCATAGAGTATTTGCAGGCTTCATCGAACGATAGGTCTTTAGTGTAGAGGAATTTAGGAGAACGATACGGCCTGATTTATGCAGTTACTTGACTGAATTCGACTATTGTCGGTAGCCCAATGGTAACTAAAGATACTCGAAGTCCTCTATATAGGGTCCGGCAAGTCGCCTAACTCTGTCAATTGACCATAGCATTTCCATGTGAGCTTTGTTACCAATTATTCCCCTCGTTGGGCCTTAGTATGTTAACGACAAGACGAGATACCTTGGACATCCTTCCAATGCCAAGTATCGGTTCGTAGCTTACCCGCCCCAGCCTTAGAAGCGAGTCATGTTCGGCCATTATTGCAATACGAGCAACCCATTTGAATCCGCGCCAATAGAGTTCCCTATCTTGGTAAGCTGGAGGTAAAATTAGATGAGTAGGGCCGGAGCGCCATGCACATAAGTCTTTGATGCTTTAGAGGTTTCAGCAATTAAAGACTGTCTAGCCTGAGGTCGAATTCGTACTCTAACTGTAGAAGACAAAGAGTCCAGTGAAAGCGCCGCGTGTATCGTGATGGAGCGAAAACTGTGTGGAACGACGCCTGGAGATCAGATACTCGTCTCAAAGTATGCCGAAACATCCTATCTGTAACGTGTATGTAGGACTCGTATAACTCCTGACTAAATGCAACGGGAGATGTCGTGTTCTGATCGCCGTATTGTGCTTGATTTAGGAGATTGATTTCAATTCCCTCTACATTCCCAACATACCTTCTGATATCACCAAACATATCTACTTGTTCCGTACATGTGTCAATTCAGTGGCT'/>

    <sequence taxon='67' value='TCAGACACAGGTCACCGGAGGCAAGATCATGCCTGCGATAAGTCGGCCTAGGGGCCGTTTTAACATCGGAGCCGGCACCAGGTTACCAGCGGGGCGATTCGTGCGACGAGCCCTTCAGTCTAGATATGCAGAAGTCCACCTAACACTTGCAAGACATTTGAAGATAAATACGGACTGTCGAAGGATTGTTACTCAATCCCGCGAAGAAACTAGTACCTATACAGCATCTTTATCTGACTGCACAATGTCTCAAGCTGCAAGGGTATAATCAGCGTTGGTCTATCCCAGTGCGCCTCGTACGCCCGTGTACGAACCAACTGAGAATCTCACGGGCGGACGTATATCGTGTTGCGGGAGGCAATCATCCCTAAGCAAAGATGATCTGTTTGGGGGATACATACTCCACACAAACCAGAATCGAGTATTTTTGGTATCAAGGCTTATGGTATCCATATATATTTATCATTACTGGGGAGGGCCTGCGTGGAACAAGGTCCGGTACTACTGGAAAGCGCGTACGACGTCCCAGTCAGGAATACACGCTCTGCGTGTTCCTTGTAGCTACCTGGGTCGGTGCGACTACCTTGAGGAATCCACGAAGGTTCCACAAGAGGCAACAAACATCTCTCACAGTTGCGAAATTGCAAATCATGGGAAATGTACGGCGTCAAAATGACAATCCCGGCTGTGATCCAATAGCTCACTCGAATTCTCTTTGTTAGTATAGTTGTTCCATCCGACTGAAGCCTCTGCAAGCAGTATCTCTAACTCCCATACTCTCCACGCGCCCGTCACTGCAAAATGCTACATTATCAGCCCGCGGTGTCCCACATATGATCTCCATTCCAGGCTTATCATGCCACCCTGTTTGCTAAAACCAGGTCCCGTGATTTGCCTTGGACCACTGGAGGGGGACACTGGCCCCGCCTATGCAGGACATATCTCTGAGATTCTCCCCCGCGCACTGCGGGCAAAGGGCAAAGCGGGGCCGGGTGACTTACATCCCAGCATACCTCACTTAAGCAGCTTCGGTCAAGTAAGTCTGGGTTCATGGCGCCAGGTCTCATTCACCAGCTACTGGAGGTCCATCAGCACGAGTCGCTGTCGTGCGTGATAAGCGCGATGAGGCGATGGTCTTCCCTTGATAACAGTCGATGTGGTAGTAATAGCTCCGAGGTGAATCTCAAGTCATTGAGTATTTGCAGGCTTAATCGAACGATAGGTCTTTAGTGTAGAGGAATTTAGGAGAACGCTACGGCCTGATTTATGCAGTTACTTGACTGAGTTCGACTATTGTCGGTAGCCCAATGGTAACTAAAGATACTCGAAGTCCTCTATATAGGGTCCGGCAAGTCGCCTAACTCTGTCAATTGACCATAGCATTTCCATGTGAGCTTTGTTACCAATTATTCCCCTCGTTGGGCCTTAGTATGTTAACGACAAGACGAGATACCTTGGACATCCCTCCAATGCCAAGTATCGATTCGTAGCTTACCCGCCCCAGCCTTAGAAGCGAGTCATGTTCGGCCATTATTGCAATACGAGCAACCCATTTGAATCCGCGCCAATAGAGTTCCCTATCTTGGTAAGCTGGAGGTAAAATTAGATGAGTAGGGCCGGAGCGCCATGCACATAAGTCTTTGATGCTTTAGAGGTTTCAGCAATTAAAGACTGTCTAGCCTGAGGTCGAATTCGTACTCTAACTGTAGAAGACAAAGAGTCCAGTGAAAGCGCCGCGTGTATCGTGATGGAGCGCAAACTGTGTGGAACGACGCCTGGAGATCAGATACTGGTCTCAAAGTATGCCGAAACATCCTATCTGTAACGTGTATGTAGGACTCGTATAACTCCTGACTAAATGCAACGGGAGATATCGTGTTCTGATCGCCGTATTGTGCTTGATTTCGGAGATTGATTTCAATTCCCTCTACATTCCCAACATACCTTCTCATATCACCAAACATATCTACTTGTTCCGTACACGTGTCAATTCAGTAGCT'/>

    <sequence taxon='85' value='TCAGACACAGGTCACCGGAGGCAAGATCATGCCTGCGATAAGTCGGCCTAGGGGCCGTTTTAACATCGGAGCCGGCACCAGGTTACCAGCGGGGCGATTCGTGCGACGAGCCCTTCAGTCTAGATATGCAGAAGTCCACCTAACACTTGCAAGACATTTGAAGATAAATACGGACTGTCGAAGGATTGTTACTCAATCCCGCGAAGAAACTAGTACCTATACAGCATTTTTATCTGACTGCACAATGTCTCAAGCTGCAAGGGTATAATCAGCGTTGGTCTATCCCAGTGCGCCTCGTACGCCCGTGTACGAACCAACTGAGAATCTCACGGGCGGACGTATATCGTGTTGCGGGAGGCAATCATCCCTAAGCAAAGATGATCTGTTTGGGGGATACATACTCCACACAAACCAGAATCGAGTATTTTTGGTATCAAGGCTTATGGTATCCATATATATTTATCATTACTGGGGAGGGCCTGCGTGGAACAAGGTCCGGTACTACTGGAAAGCGCGTACGACGTCCCAGTCAGGAATACACGCTCTGCGTGTTCCTTGTAGCTACCTGGGTCGGTGCGACTACCTTGAGGAATCCACGAAGGTTCCACAAGAGGCAACAAACATCTCTCACAGTTGCGAAATTGCAAATCATGGGAAATGTACGGCGTCAAAATGACAATCCCGGCTGTGATCCAATAGCTCACTCGAATTCTCTTTGTTAGTATAGTTGTTCCATCCGACTGAAGCCTCTGCAAGCAGTATCTCTAACTCCCATACTCTCCACGCGCCCGTCACTGCAAAATGCTACATTATCAGCCCGCGGTGTCCCACATATGATCTCCATTCCAGGCTTATCATGCCACCCTGTTTGCTAAAACCAGGTCCCGTGATTTGCCTTGGACCACTGGAGGGGGACAACGGCCCCGCCTATGCAGGACATATCTCTGAGATTCTCCCCCGCGCACTGCGGGCAAAGGGCAAAGCGGGGCCGGGTGACTTACATCCCAGCATACCTCACTTAAGCAGCTTCGGTCAAGTAAGTCTGGGTTCATGGCGCCAGGTCTCATTCACCAGCTACTGGAGGTCCATCAGCACGAGTCGCTGTCGTGCGTGATAAGCGCGATGAGGCGATGGTCTTCCCTTGATAACAGTCGATGTGGTAGTAATAGCTCCGAGGTGAATCTCAAGTCATTGAGTATTTGCAGACTTAATCGAACGATAGGTCTTTAGTGTAGAGGAATTTAGGAGAACGCTACGGCCTGATTTATGCAGTTACTTGACTGAGTTCGACTATTGTCGGTAGCCCAATGGTAACTAAAGATACTCGAAGTCCTCTATATAGGGTCCGGCAAGTCGCCTAACTCTGTCAATTGACCATAGCATTTCCATGTGAGCTCTGTTACCAATTATTCCCCTCGTTGGGCCTTAGTATGTTAACGACAAGACGAGATACCTTGGACATCCCTCCAATGCCAAGTATCGATTCGTAGCTTACTCGCCCCAGCCTTAGAAGCGAGTCATGTTCGGCCATTATTGCAATACGAGCAACCCATTTGAATCCGCGCCAATAGAGTTCCCTATCTTGGTAAGCTGGAGGTAAAATTAGATGAGTAGGGCCGGAGCGCCATGCACATAAGTCTTTGATGCTTTAGAGGTTTCAGCAATTAAAGACTGTCTAGCCTGAGGTCGAATTCGTACTCTAACTGTAGAAGACAAAGAGTCCAGTGAAAGCGCCGCGTGTATCGTGATGGAGCGCAAACTGTGTGGAACGACGCCTGGAGATCAGATACTGGTCTCAAAGTATGCCGAAACATCCTATCTGTAACGTGTATGTAGGACTCGTATAACTCCTGACTAAATGCAACGGGAGATATCGTGTTCTGATCGCCGTATTGTGCTTGATTTCGGAGATTGATTTCAATTCCCTCTACATTCCCAACATACCTTCTCATATCACCAAACATATCTACTTGTTCCGTACACGTGTCAATTCAGTAGCT'/>

    <sequence taxon='71' value='TCAGACACAGGTCACCGGAGGCAAGATCATGCCTGCGATAAGTCGGCCTAGGGGCCGTTTTAACATCGGAGCCGGCACCAGGTTACCAGCGGGGCGATTCGTGCGACGAGCCCTTCAGCCTAGATATGCAGAAGTCCACCTAACACTTGCAAGACATTTGAAGATAAATACGGACTGTCGAAGGATTGTTACTCAATCCCGCGAAGAAACTAGTACCTATACAGCATGTTTATCTGACTGCACAATGTCTCAAGCTGCAAGGGTATAATCAGCGTTGGTCTATCCCAGTGCGCCTCGTACGCCCGTGTACGAACCAACTGAGAATCTCACGGGCGGACGTATCTCGTGTTGCGGGAAGCAATCATCCCTAAGCAAAGATGATCTGTTTGGGGGATACATACTCCACACAAACCAGAATCGAGTATTTTTGGTATCAAGGCTTATGGTATCCATATATATTTATCATTACTGGGGAGGGCCTGCGTGGAACAAGGTCCGGTACTACTGGAAAGCGCGTACGACGTCCCAGTCAGGAATACACGCTCTGCGTGTTCCTTGTAGCTACCTGGGTCGGTGCGACTACCTTGAGGAATCCACGAAGGTTCCACAAGAGGCAACAAACATCTCTCACAGTTGCGAAATTGTAAATCATGGGAAATGTACGGCGTCAAAATGACAATCCCGGCTGTGATCCAATAGCTCACTCGAATTCTCTTTGTTAGTATAGTTGTTCCATCCGACCGAAGCCTCTGCAAGCAGTATCTCTAACTCCCATACTCTCCACGCGCCCGTCACTGCAAAATGCTACATTATCAGCCCGCGGTGTCCCACATATGATCTCCATTCCAGGCTTATCATGCCACCCTGTTTGCTAAAACCAGGTCCCGTGATTTGCCTTGGACCACTGGAGGGGGACACTGGCCCCGCCTATGCAGGACATATCTCTGAGATTCTCCCCCGCGCACTGCGGGCAAAGGGCAAAGCGGGGCCGGGTGACTTACATCCCAGCATACCTCACTTAAGCAGCTTCGGTCAAGTAAGTCTGGGTTCATGGCGCCAGGTCTCATTCACCAGCTACTGGAGGTCCATCAGCACGAGTCGCTGTCGTGCGTGATAAGCGCGATGAGGCGATGGTCTTCCCTTGATAACAGTCGATGTGGTAGTAATAGCTCCGAGGTGAATCTCAAGTCATTGAGTATTTGCAGGCTTAATCGAACGATAGGTCTTTAGTGTAGAGGAATTTAGGAGAACGCCACGGCCTGATTTATGCAGTTACTTGACTGAGTTCGACTATTGTCGGTAGCCCAATGGTAACTAAAGATACTCGAAGTCCTCTATATAGGGTCCGGCAAGTCGCCTAACTCTGTCAATTGACCATAGCATTTCCATGTGAGCTTTGTTACCAATTATTCCCCTCGTTGGGCCTTAGTATGTTAACGACAAGACGAGATACCTTGGACATCCCTCCAATGCCAAGTATCGATTCGTAGCTTACCCGCCCCAGCCTTAGAAGCGAGTCATGTTCGGCCATTATTGCAATACGAGCAACCCATTTGAATCCGCGCCAATAGAGTTCCCTATCTTGGTAAGCTAGAGGTAAAATTAGATGAGTAGGGCCGGAGCGCCATGCGCATAAGTCTTTGATGCTTTAGAGGTTTCAGCAATTAAAGACTGTCTAGCCTGAGGTCGAATTCGTACTCTAACTGTAGAAGACAAAGAGTCCAGTGAAAGCGCCGCGTGTATCGTGATGGAGCGCAAACTGTGTGGAACGACGCCTGGAGATCAGATACTGGTCTCAAAGTATGCCGAAACATCCTATCTGTAACGTGTATGTAGGACTCGTATAACTCCTGACTAAATGCAACGGGAGATATCGTGTTCTGATCGCCGTATTGTGCTTGATTTCGGAGATTGATTTCAATTCCCTCTACATTCCCAACATCCCTTCTCATATCACCAAACATATCTACTTGTTCCGTACACGTGTCAATTCAGTAGCT'/>

    <sequence taxon='125' value='TCAGACACAGGTCACCGGAGGCAAGATCGTGCCTGCGATAAGTCGGCCTAGGGGCCGTTTTAACATCGGAGCCGGCACCAGGTTATCAGCGGGGCGATTCGTGCGACGAGCCCTTCAGTTTAGATATGCAGAAGTCCACCTAACACTTGCAAGACATTTGAAGATAAATACGGACTGTCGAAGGATTGTTACTCAATCCCGCGAAGAAACTAGTACCTATACAGCATCTTTATCTGACTGCACAATGTCTCAAGCTGCAAGGGTATAATCAGCGTTGGTCTATCCCAGTGCGCCTCGTACGCCCGTGTACGAACCAACTGAGAATCTCACGGGCGGACGTATATCGTGTTGCGGGAGGCAATCATCCCTAAGCAAAGATGATCTGTTTGGGGGATACATACTCCACACAAACCAGAATCGAGTATTTTTGGTATCAAGGCTTATGGTATCCATATATATTTATCATTACTGGGGAGGACCTGCGTGGAACAAGGTCCGGTACTACTGGAAAGCGCGTACGACGTCCCAGTCAGGAATACACGCTCTGCGTGTTCCTTGTAGCTACCTGGGTCGGTGCGACTACCTTGAGGAATCCACGAAGGTTCCACAAGAGGCAACAAACATCTCTCACAGTTGCGAAATTGCAAATCATGGGAAATGTACGGCGTCAAAATGACAATCCCGGCTGTGATCCAATAGCTCACTCGAATTCTCTTTGTTAGTATAGTTGTTCCATCCGACTGAAGCCTCTGCAAGCAGTATCTCTAACTCCCATATTCTCCACGCGCCCGTCACTGCAAAATGCTACATTATCAGCCCGCGGTGTCCCACATATGATCTCCATTCCAGGCTTATCATGCCACCCTGTTTGCTAAAACCAGGTCCCGTGATTTGCCTTGGACCACTGGAGGGGGACACTGGCCCCGCCTATGCAGGACATATCTCTGAGATCCTCCCCCGCGCACTGCGGGCAAAGGGCAAAGCGGGGCCGGGTGACTTACATCCCAGCATACCTCGCTTAAGCAGCTTCGGTCAAGTAAGTCTGGGTTCATGGCGCCAGGTCTCATTCACCAGCTACTGGAGGTCCATCAGCACGAGTCGCTGTCGTGCGTGATAAGCGCGATGAGGCGATGGTCTTCCCTTGATAACAGTCGATGTGGTAGTAATAGCTCCGAGGTGAATCTCAAGTCATTGAGTATTTGCAGGCTTAATCGAACGATAGGTCTTTAGTGTAGAGGAATTTAGGAGAACGCTACGGCCTGATTTATGCAGTTACTTGACTGAATTCGACTATTGTCGGTAGCCCAATGGTAACTAAAGATACTCGAAGTCCTCTATATAGGGTCCGGCAAGTCGCCTAACTCTGTCAATTGACCATAGCATTTCCATGTGAGCTTTGTTACCAATTATTCCCCTCGTTGGGCCTTAGTATGTTAACGACAAGACGAGATACCTTGGACATCCCTCCAATGCCAAGTATCGGTTCGTAGCTTACCCGCCCCAGCCTCAGAAGCGAGTCATGTTCGGCCATTATTGCAATACGAGCAACCCATTTGAATCCGCGCCAATAGAGTTCCCTATCTTGGTAAGCTGGAGGTAAAATTAGATGAGTAGGGCCGGAGCGCCATGCACATAAGTCTTTGATGCTTTAGAGGTTTCAGCAATTAAAGACTGTCTAGCCTGAGGTCGAATTCGTACTCTAACTGTAGAAGATAAAGAGTCCAGTGAAAGCGCCGCGTGTATCGTGATGGAGCGCAAACTGTGTGGAACGACACCTGGAGATCAGATACTGGTCTCAAAGTATGCCGAAACATCCTATCTGTAACGTGTATGTAGGACTCGTATAACTCCTGACTAAATGCAACGGGAGATATCGTGTTCTGATCGCCGTATTGTGCTTGATTTCGGAGATTGATTTCAATTCCCTCTACATTCCCAACATACCTTCTGATATCACCAAACATATCTACTTGTTCCGTACACGTGTCAATTCAGTAGCT'/>

    <sequence taxon='68' value='TCAGACACAGGTCACCGGAGGCAAGATCTTGCCTGCGATAAGTCGGCCTAGGGGCCGTTTTAACATCGGAGCCGGCACCAGGTTACCAGCGGGGCGATTCGTGCGACGAGCCCTTCAGTTTAGATATGCAGAAGTCCACCTAACACTTGCAAGACATTTGAAGATAAATACGGACTGTCGAAGGATTGTTACTCAATCCCGCGAAGAAACTAGTGCCTATACAGCATCTTTATCTGACTGCACAATGTCTCAAGCTGCAAGGGTATAATCAGCGTTGGTCTATCCCAGTGCGCTTCGTACGCCCGTGTACGAACCAACTGAGAATCTCACGGGCGGACGTATATCGCGTTGCGGGAGGCAATCATCCCTAAGCAAAGATGATCTGTTTGGGGGATACATACTCCACACAAACCAGAATCGAGTATTTTTGGTATCAAGGCTTATGGTATCCATATATATTTATCATTACTGGGGAGGGCCTGCGTGGAACAAGGTCCGGTACTACTGGAAAGCGCGTACGACGTCCCAGTCAGGAATACACGCTCTGCGTGTTTTTTGTAGCTACCTGGGTCGGTGCGACTACCTTGAGGAATCCACGAAGGTTCCACAAGAGGCAACAAACATCTCTCACAGTTGCGAAATTGCAAATCATGGGAAATGTACGGCGTCAAAATGAAAATCCCGGCTGTGATCCAATAGCTCACTCGAATTCTCTTTGTTAGTATAGTTGTTCCATCCGACTAAAGCCTCTGCAAGCAGTATCTCTAACTCCCATACTCTCCACGCGCCCGTCACTGCAGAATGCTACATTATCAGCCCGCGGTGTCCCACATATGATCTCCATTCCAGGCTTATTATGCCACCCTGTTTGCTAAAACCAGGTCCCGCGATTTGCCTTGGACCACTGGAGGGGAACACTGGCCCCGCCTATGCAGGACATATCTCTGAGATCCTCCCCCGCGCACTGCGGGCAAAGGGCAAAGCGGGGCCGGGTGACTTACATCCCAGCATACCTCACTTAAGCAGCTTCGGTCAAGTAAGTCTGGGTTCATGGCGCCAGGTCTCATTCACCAGCTACTCGAGGTCCATCAGCACGAGTCGCTGTCGTGCGTGATAAGCGCGATGAGGCGATGGTCTTCCCTTGATAACAGTCGATGTGGTAGTAATAGCTCCGAGGTGACTCTCAAGTCATTGAGTATTTGCAGGCTTAATCGAACGATAGGTCTTTAGTGTAGAGGAATTTAGGAGAACGCTACGGCCTGATTTATGCAGTTACTTGACTGAATTCGACTATTGTCAGTGGCCCAATGGTAACTAAAGATACTCGAAGTCCTCTATATAGGGTCCGGCAAGACGCCTAACTCTGTCAATTGACCATAGCATTTCCATGTGAGCTTTGTTACCAATTATTCCCCTCGTTGGGCCTTAGTATGTTAACGACAAGACGAGATACCTTGGACATCCCTCCAATGCCAAGTCTCGGTTCGTAGCTTACCCGCCCCAGCCTTAGAAGCGAGTCATGTTCGGCCATTATTGCAATACGAGCAACCCATTTGAATCCGCGCCAATAGAGTTCCCTATCTTGGTAAGCTGGAGGTAAAATTAGATGAGTAGGGCCGGAGCGCCATGCACATAAGTCTTTGATGCTTTAGAGGTTTCAGCAATTAAAGACTGTCTAGCCTGAGGTCGAATTCGTACTCTAACTGTAGAAGACAAAGAGTCCAGTGAAAGCGCCGCGTGTATCGTGATGAAGCGCAAACTGTGTGGAACGACGCCTGGAGATCAGATACTGGTCTCAAAGTATGCCGAAACATCCTATCTGTAACGTGTATGTAGGACTAGTATACCTCCTGACTGAATGCAACGGGAGATATCGTATTCTGATCGCCGTATTGTGCTTGATTTAGGAGATTGATTTCAATTCCCTCTACATTCCCAACATACCTTCTGATATCACCAAACATATCTACTTGTTCCGTACACGTGTCAATTCAGTAGCT'/>

    <sequence taxon='181' value='TCAGACACAGGTCACCGGAGGCAAGATCTTGCCTGCGATAAGTCGGCCTAGGGGCCGTTTTAACATCGGAGCCGGCACCAGGTTACCAGCGGGGCGATTCGTGCGACGAGCCCTTCAGTTTAGATATGCAGAAGTCCACCTAACACTTGCAAGACATCTGAAGATAAATACGGACTGTCGAAGGATTATTACTCAATCCCGCGAAGAAACTAGTGCCTATACAGCATCTTTATCTGACTGCACAATGTCTCAAGCTGCAAGGGTATAATCAGCGTTGGTCTATCCCAGTGCGCTTCGTACGCCCGTGTACGAACCAACTGAGAATCTCACGGGCGGACGTATATCGCGTTGCGGGAGGCAATCATCCCTAAGCAAAGATGATCTGTTTGGGGGATACATACTTCACACAAACCAGAATCGAGTATTTTTGGTATCAAGGCTTATGGTATCCATATATATTTATCATTACTGGGGAGGGCCTGCGTGGAACAAGGTCCGGTACTACTGGAAAGCGCGTACGACGTCCCAGTCAGGAATACACGCTCTGCGTGTTTTTTGTAGCTACCTGGGTCGGTGCGACTACCTTGAGGAATCCACGAAGGTTCCACAAGAGGCCACAAACATCTCTCACAGTTGCGAAATTGCAAATCATGGGAAATGTACGGCGTCAAAATGAAAATCCCGGCTGTGATCCAATAGCTCACTCGAATTCTCTTTGTTAGTATAGTTGTTCCATCCGACTAAAGCCTCTGCAAGCAGTATCTCTAACTCCCATACTCTCTACGCGCCCGTCACTGCAGAATGCTACATTATCAGCCCGCGGTGTCCCACATATGATCTCCATTCCAGGCTTATTATGCCACCCTGTTTGCTAAAACCAGGTCCCGCGATTTGCCTTGGACCACTGGAGGGGAACACTGGCCCCGCCTATGCAGGACATATCTCTGAGATCCTCCCCCGCGCACTGCGGGCAAAGGGCAAAGCGGGGCCGGGTGACTTACATCCCAGCATACCTCACTTAAGCAGCTTCGGTCAAGTAAGTCTGGGTTCATGGCGCCAGGTCTCATTCACCAGCTACTCGAGGTCCATCAGCACGAGTCGCTGTCGTGCGTGATAAGCGCGATGAGGCGATGGTCTTCCCTTGATAACAGTCGATGTGGTAGTAATAGCTCCGAGGTGACTCTCAAGTCATTGAGTATTTGCAGGCTTAGTCGAACGATAGGTCTTTAGTGTAGAGGAATTTAGGAGAACGCTACGGCCTGATTTACGCAGTTACTTGACTGAATTCGACTATTGTCAGTGGCCCAATGGTAACTAAAGATACTCGAAGTCCTCTATATAGGGTCAGGCAAGACGCCTAACTCTGTCAATCGACCATAGCATTTTCATGTGAGCTTTGTTACCAATTATTCCCCTCGTTGAGCCTTAGTATGTTAACGACAAGACGAGATACCTTGGACATCCCTCCAATGCCAAGTCTCGGTTCGTAGCTTACCCGCCCCAGCCTTAGAAGCGAGTCATGTTCGGCCATTATTGCAATACGAGCAACCCATTTGAATCCGCGCCAATAGAGTTCCCTATCTTGGTAAGCTGGAGGTAAAATTAGATGAGTAGGGCCGGAGCGCCATGCACATAAGTCTTTGATGCTTTAGAGGTTTCAGCAATTAAAGACTGTCTAGCCTGAGGTCGAATTCGTACTCTAACTGTAGAAGACAAAGAGTCCAGTGAAAGCGCCGCGTGTATCGTGATGAAGCGCAAACTGTGTGGAACGACGCCTGGAGATCAGATACTGGTCTCAAAGTATGCCGAAACATCCTATCTGTAACGTGTATGTAGGACTAGTATACCTCCTGACTGAATGCAACGGGAGATATCGTATTCTGATCGCCGTATTGTGCTTGATTTAGGAGATTGATTTCAATTCCCTCTACATTCCCAACATACCTTCTGATATCACCAAACATATCTACTTGTTCCGTACACGTGTCAATTCAGTAGCT'/>

    <sequence taxon='221' value='TCAGACACAGGTCACCGGAGGCAAGATCTTGCCTGCGATAAGTCGGCCTAGGGGCCGTTTTAACATCGGAGCCGGCACCAGGTTACCAGCGGGGCGATTCGTGCGACGAGCCCTTCAGTTTAGATATGCAGAAGTCCACCTAACACTTGCAAGACATTTGAAGATAAATACGGACTGTCGAAGGATTGTTACTCAATCCCGCGAAGAAACTAGTGCCTATACAGCATCTTTATCTGACTGCACAATGTCTCAAGCTGCAAGGGTATAATCAGCGTTGGTCTATCCCAGTGCGCTTCGTACGCCCGTGTACGAACCAGCTGAGAATCTCACGGGTGGACGTATATCGCGTTGCGGGAGGCAATCATCCCCAAGCAAAGATGATCTGTTTGGGGGATACATACTCCACACAAACCAGAATCGAGTATTTTTGGTATCAAGGCTTATGGTATCCATATACATTTATCATTACTGGGGAGGGCCTGCGTGGAACAAGGTCCGGTACTACTGGAAAGCGCGTACGACGTCCCAGTCAGGAATACACGCTCTGCGTGTTTTTTGTAGCTACCTGGGTCGGTGCGACTACCTTGAGGAATCCACGAAGGTTCCACAAGAGGCAACAAACATCTCTCACAGTTGCGAAATTGCAAATCATGGGAAATGTACGGCGTCAAAATGAAAATCCCGGCTGTGATCCAATAGCTCACTCGAATTCTCTTTGTTAGTATAGTTGTTCCATCCGACTAAAGCCTCTGCAAGCAGTATCTCTAACTCCCATACTCTCCACGCGCCCGTCACTGCAGAATGCTACATTATCAGCCCGCGGTGTCCCGCATATGATCTCCATTCCAGGCTTATTATGCCGCCCTGTTTGATAAAACCAGGTCCCGCGATTTGCCTTGGACCACTGGAGGGGAACACTGGCCCCGCCTATGCAGGACATATCTCTGAGACCCTCCCCCGCGCACTGCGGGCAAAGGGCAAAGCGGGGCCGGGTGACTTACATCCCAGCATACCTCACTTAAGCAGCTTCGGTCAAGTAAGTCTGGGTTCATGGAGCCAGGTCTCATTCACCAGCTACTCGAGGTCCATCAGCACGAGTCGCTGTCGTGCGTGATAAGCGCGATGAGGCGATGGTCTTCCCTCGATAACAGTCGATGTGGTAGTAATAGCTCCGAGGTGACTCTCAAGTCACTGAGTATTTGCAGGCTTAATCGAACGATAGGTCTTTAGTGTAGAGGAATTTAGGAGAACGCTACGGCCTGATTTATACAGTTACTTGACTGAATTCGACTATTGTCAGTGGCCCAATGGTAACTAAAGATACTCGAAGTCCTCTATATAGGGCCAGGCAAGACGCCTAACTCTGTCAATCGACCATAACACTTCCATGTGAGCTTTGTTACCAATTATTCCCCTCGTTGGGCCTTAGTATGTTAACGACAAGACGAGATACCTTGGACATCCCTCCAATGCCAAGTCTCGGTTCGTAGCTTACCCGCCCCAGCCTTAGAAGCGAGTCATGTTCGGCCATTATTGCAATACGAGCAACCCATTTGAATCCGCGCCAATAGAGTTCCCTATCTTGGTAAGCTGGAGGTAAAATTAGATGAGTAGGGCCGAAGCCCCATGCACATAAGTCTTTGATGCTTTAGAGGTTTCAGCAATTAAAGACTGTCTAGCCTGAGGTCGAATTCGTACTCTAACTGTAGAAGACAAAGAGTCCAGTGAAAGCGCCGCGTGTATCGTGATGAAGCGCAACCTGTGTGGAACGACGCCTGGAGATCAGATACTGGTCTCAAAGTATGCCGAAACATCCTATCTGTAACGTGTATGTAGGACTAGTATACCTCCTGACTGAATGCAACGGGAGATATCGTATTCTGATCGCCGTATTGTGCTTGATTTAGGAGATTGATTTCAATTCCCTCTACATTCCCAACATACCTTCTGATATCACCAAACATATCTACTTGTTCCGTACACGCGTCAATTCAGTAGCT'/>

    <sequence taxon='230' value='TCAGACACAGGTCACCGGAGGCAAGATCTTGCCTGCGATAAGTCGGCCTAGGGGCCGTTTTAACATCGGAGCCGGCACCAGGTTACCAGCGGGGCGATTCGTGCGACGAGCCCTTCAGTTTAGATATGCAGAAGTCCACCTAACACTTGCAAGACATTTGGAGATAAATACGGACTGTCGAAGGATTGTTACTCAATCCCGCGAAGAAACTAGTGCCTATACAGCATCTTTATCTGACTGCACAATGTCTCAAGCTGCAAGGGTATAATCAGCGTTGGTCTATCCCAGTGCGCTTCGTACGCCCGTGTACGAACCAACTGAGAACCTCACGGGTGGACGTATATCGCGTTGCGGGAGGCAATCATCCCTAAGCAAAGATGATCTGTTTGGGGGATACATACTCCACACAAACCAGAATCGAGTATTTTTGGTATCAAGGCTTATGGTATCCATATACATTTATCATTACTGGGGAGGGCCTGCGTGGAACAAGGTCCGGTACTACTGGAAAGCGCGTACGACGTCCCAGTCAGGAATACACGCTCTGCGTGTTTTTTGTAGCTACCTGGGTCGGTGCGACTACCTTGAGGAATCCACGAAGGTTCCACAAGAGGCAACAAACATCTCTCACAGTTGCGAAATTGCAAATCATGGGAAATGTACGGCGTCAAAATGAAAATCCCGGCTGTGATCCAATAGCTCACTCGAATTCTCTTTGTTAGTATAGTTGTTCTATCCGACTAAAGCCTCTGCAAGCAGTATCTCTAACTCCCATACTCCCCACGCGCCCGTCACTGCAGAATGCTACATTATCAGCCCGCGGTGTCCCACATATGATCTCCATTCCAGGCTTATTATGCCGCCCTGTTTGATAAAACCAGGTCCCGCGATTTGCCTTGGACCACTGGAGGGGAACACTGGCCCCGCCTATGCAGGACATATCTCTGAGATCCTCCCCCGCGCACTGCGGGCAAAGGGCAAAGCGGGGCCGGGTGACTTACATCCCAGCATACCTCACTTAAGCAGCTTCGGTCAAGTAAGTCTGGGTTCATGGAGCCAGGTCTCATTCACCAGCTACTCGAGGTCCATCAGCACGAGTCGCTGTCGTGCGTGATAAGCGCGATGAGGCGATGGTCTTCCCTTGATAACAGTCGATGTGGTAGTAATAGCTCCGAGGTGACTCTCAAGTCACTGAGTATTTGCAGGCTTAATCGAACGATAGGTCTTTAGTGTAGAGGAATTTAGGAGAACGCTACGGCCTGATTTATACAGTTACTTGACTGAATCCGACTATTGTCAGTGGCCCAATGGTAACTAAAGATACTCGAAGTCGTCTATATAGGGTCAGGCAAGACGCCTAACTCTGTCAATCGACCATAGCATTTCCATGTGAGCTTTGTTACCAATTATTCCCCTCGTTGGGCCTTAGTATGTTAACGACAAGACGAGATACCTTGGACATCCCTCCAATGCCAAGTCTCGGTTCGTAGCTTACCCGCCCCAGCCTTAGAAGCGAGTCATGTTCGGCCATTATTGCAATACGAGCAACCCATTTGAATCCGCGCCAATAGAGTTCCCTATCTTGGTAAGCTGGAGGTAAAATTAGATGAGTAGGGCCGAAGCCCCATGCACATAAGTCTTTGATGCTTTAGAGGTTTCAGCAATTAAAGACTGTCTAGCCTGAGGTCGAATTCGTACTCTAACTGTAGAAGACAAAGAGCCCAGTGAAAGCGCCGCGTGTATCGTGATGAAGCGCAACCTGTGTGGAACGACGCCTGGAGATCAGATACTGGTCTCAAAGTATGCCGAAACATCCTATCTGTAACGTGTATGTAGGACTAGTATACCTCCTGACTGAATGCAACGGGAGATATCGTATTCTGATCGCCGTATTGTGCTTGATTTAGGAGATTGATTTCAATTCCCTCTACGTTCCCAACATACCTTCTGATATCACCAAACATATCTACTTGTTCCGTACACACGTCAATTCAGTAGCT'/>

    <sequence taxon='106' value='TCAGACACAGGTCACCGGAGGCAAGATCATGCCTGCGATAAGTCGGCCTAGGGGCCGTTTTAACATCGGAGCCGGCACCAGGTTACCAGCGGGGCGATTCGTGCGACGAGCCCTTCAGTTTAGATATGCAGAAGTCCACCTAACACTTGCAAGACATTTGAAGATAAATACGGACTGTCGAAGGATTGTTACTCAATCCCGCGAAGAAACTAGTGCCTATACAGCATCTTTATCTGACTGCACAATGTCTCAAGCTGCAAGGGTATAATCAGCGTTGGTCTATCCCAGTGCGCTTCGTACGCCCTTGTACGAACCAACTGAGAATCTCACGGGCGGACGTATATCGTGTTGCGGGAGGCAATCATCCCTAAGCAAAGACGATCTGTTTGGGGGATACATACTCCACACAAACCAGAATCGAGTATTTTTGGTATCAAGGCTTATGGTATCCATATATATTTATCATTACTGGGGAGGGCCTGCGTAGAACAAGGTCCGGTACTACTGGAAAGCGCGTACGACGTCCCAGTCAGGAATACACGCTCTGCGTGTTCTTTGTAGCTACCTGGGTCGGTGCGACTACCTTGAGGAATCCACGAAGGTTCCACAAGAGGCAACAAACATCTCTCACAGTTGCGAAATTGCAAATCATGGGAAATGTACGGCGTCAAAATGACAATCCCGGCTGTGATCCAATAGCGCACTCGAATTCTCTTTGTTAGTATAGTTGTTCCATCCGACTGAAGCCTCTGCAAGCAGTATCTCTAACTCCCATACTCTCCACGCGCCCGTCACTGCAAAATGCTACATTATCAGCCCGCGGTGTCCCACATATGATCTCCATTCCAGGCTTATTATGCCACCCTGTTTGCTAAGATCAGGTCCCGTGATTTGCCTTGGACCACTGGAGGGGGACACTGGCCCCGCCTATGCAAGACATATCTCTGAGATCCTCCCCCGCGCACTGCGGGCAAAGGGCAAAGCGGGGCCGGGTGACTTACATCCCAGCATACCTCACTTAAGCAGCTTCGGTCAAGTGAGTCTGGGTTCATGGCGCCAGGTCTCATTCACCAGCTACTGGAGGTCCATCAGCACGAGTCGCTGTCGTGCGTGATAAGCGCGATGAGGCGATGGTCTTCCCTTGATAACAGTCGATGTGGTAGTAATAGCTCCCAGGTGAATCTCAAGTCATTGAGTATTTGCAGGCTTAATCGAACGATAGGTCTTTAGTGTAGAGGAATTTAGGAGAACGCTACGACCTGATTTATGCAGTTACTTGACTGAATTCGACTATTGTCAGTAGCCCAATGGTAACTAAAGATACTCGAAGTCCCCTATATAGGGTCCGGCAAGTCGCCTAACTCTGTCAATTGACCATAGCATTTCCATGTGAACTTTGTTACCAATTATTCCCCTCGTTGGGCCTTAGTATGTTAACGACAAGACGAGATACCTTGGACATCCCTCCAATGCCAAGTATCGGTTCGTAGCTTACCCGCCCCAGCCTTAGAAGCGAGTCATGTTCGGCCATTATTGCAATACGAGCAACCCATTTGAATCCGCGCCAATAGAGTTCCCTATCTTGGTAAGCTGGAGGTAAAATTAGATGAGTAGGGCCGGAGCGCCATGCACATAAGTCTTTGATGCTTTAGAGGTTTCAGCAATTAAAGACTGTCTAGCCTGAGGTCGAATTCGTACTCTAACTGTAGAAGACAAAGAGTCCAGTGAAAGCGCCGCGTGTATCGTGATGGAGCGCAAACTGTGTGGAACGACGCCTGAAGATCAGATACTGGTCTCAAAGTATGCCGAAACATCCTATCTGTAACGTGTATGTAGGACTAGTATAACTCCTGACTGAATGCAACGGGAGATATCGTGTTCTGATCGCCGTATTGTGCTTGATTTAGGAGATTGAGTTCAATTCCCTCTACATTCCCAACATACCTTCTGATATAACCAAACATATCTACTTGTTCCGTACACGTGTCAATTCAGTAGCT'/>

    <sequence taxon='107' value='TCAGACACAGGTCACCGGAGGCAAGATCATGCCTGCGATAAGTCGGCCTAGGGGCCGTTTTAACATCGGAGCCGGCACCAGGTTACCAGCGGGGCGATTCGTGCGACGAGCCCTTCAGTTTAGATATGCAGAAGTCCACCTAACACTTGCAAGACATTTGAAGATAAATACGGACTGTCGAAGGATTGTTACTCAATCCCGCGAAGAAACTAGTGCCTATACAGCATCTTTATCTGACTGCACAATGTCTCAAGCTGCAAGGGTATGATCAGCGTTGGTCTATCCCAGTGCGCTTCGTACGCCCTTGTACGAACCAACTGAGAATCTCACGGGCGGACGTATATCGTGTTGCGGGAGGCAATCATCCCTAAGCAAAGACGATCTGTTTGGGGGATACATACTCCACACAAACCAGAATCGAGTATTTTTGGTATCAAGGCTTATGGTATCCATATATATTTATCATTACTGGGGAGGGCCTGCGTAGAACAAGGTCCGGTACTACTGGAAAGCGCGTACGACGTCCCAGTCAGGAATACACGCTCTGCGTGTTCTTTGTAGCTACCTGGGTCGGTGCGACTACCTTGAGGAATCCACGAAGGTTCCACAAGAGGCAACAAACATCTCTCACAGTTGCGAAATTGCAAATCATGGGAAATGTACGGCGTCAAAATGACAATCCCGGCTGTGATCCAATAGCGCACTCGAATTCTCTTTGTTAGTATAGTTGTTCCATCCGACTGAAGTCTCTGCAAGCAGTATCTCTAACTCCCATACTCTCCACGCGCCCGTCACTGCAAAATGCTACATTATCAGCCCGCGGTGTCCCACATATGATCTCCATTCCAGGCTTATTATGCCACCCTGTTTGCTAAGATCAGGTCCCGTGATTTGCCTTGGACCACTGGAGGGGGACACTGGCCCCGCCTATGCAAGACATATCTCTGAGATCCTCCCCCGCGCACTGCGGGCAAAGGGCAAAGCGGGGCCGGGTGACTTACATCCCAGCATACCTCACTTAAGCAGCTTCGGTCAAGTGAGTCTGGGTTCATGGCGCCAGGTCTCATTCACCAGCTACTGGAGGTCCATCAGCACGAGTCGCTGTCGTGCGTGATAAGCGCGATGAGGCGATGGTCTTCCCTTGATAACAGTCGATGTGGTAGTAATAGCTCCCAGGTGAATCTCAAGTCATTGAGTATTTGCAGGCTTAATCGAACGATAGGTCTTTAGTGTAGAGGAATTTAGGAGAACGCTACGACCTGATTTATGCAGTTACTTGACTGAATTCGACTATTGTCAGTAGCCCAATGGTAACTAAAGATACTCGAAGTCCCCTATATAGGGTCCGGCAAGTCGCCTAACTCTGTCAATTGACCATAGCATTTCCATGTGAGCTTTGTTACCAATTATTCCCCTTGTTGGGCCTTAGTATGTTAACGACAAGACGAGATACCTTGGACATCCCTCCAATGCCAAGTATCGGTTCGTAGCTTACCCGCCCCAGCCTTAGAAGCGAGTCATGTTCGGCCATTATTGCAATACGAGCAACCCATTTGAATCCGCGCCAATAGAGTTCCCTATCTTGGTAAGCTGGAGGTAAAATTAGATGAGTAGGGCCGGAGCGCCATGCACATAAGTCTTTGATGCTTTAGAGGTTTCAGCAATTAAAGACTGTCTAGCCTGAGGTCGAATTCGTACTCTAACTGTAGAAGACAAAGAGTCCAGTGAAAGCGCCGCGTGTATCGTGATGGAGCGCAAACTGTGTGGAACGACGCCTGAAGATCAGATACTGGTCTCAAAGTATGCCGAAACATCCTATCTGTAACGTGTATGTAGGACTAGTATAACTCCTGACTGAATGCAACGGGAGATATCGTGTTCTGATCGCCGTATTGTGCTTGATTTAGGAGATTGAGTTCAATTCCCTCTACATTCCCAACATACCTTCTGATATAACCAAACATATCTACTTGTTCCGTACACGTGTCAATTCAGTAGCT'/>

    <sequence taxon='123' value='TCAGACACAGGTCACCGGAGGCAAGATCATGCCTGCGATAAGTCGGCCTAGGGGCCGTTTTAACATCGGAGCCGGCACCAGGTTACCAGCGGGGCGATTCGTGCGACGAGCCCTTCAGTTTAGATATGCAGAAGTCCACCTAACACTTGCAAGACATTTGAAGATAAATACGGACTGTCGAAGGATTGTTACTCAATCCCGCGAAGAAACTAGTGCCTATACAGCATCTTTATCTGACTGCACAATGTCTCAAGCTGCAAGGGTATAATCAGCGTTGGTCTATCCCAGTGCGCTTCGTACGCCCTTGTACGAACCAACTGAGAATCTCACGGGCGGACGTATATCGTGTTGCGGGAGGCAATCATCCCTAAGCAAAGACGATCTGTTTGGGGGATACATACTCCACACAAACCAGAATCGAGTATTTTTGGTATCAAGGCTTATGGTATCCATATATATTTATCATTACTGGGGAGGGCCTGCGTAGAACAAGGTCCGGTACTACTGGAAAGCGCGTACGACGTCCCAATCAGGAATACACGCTCTGCGTGTTCTTTGTAGCTACCTGGGTCGGTGCGACTACCTTGAGGAATCCACTAAGGTTCCACAAGAGGCAACAAACATCTCTCACAGTTGCGAAATTGCAAATCATGGGAAATGTACGGCGTCAAAATGACAATCCCGGCTGTGATCCAATAGCGCACTCGAATTCTCTTTGTTAGTATAGTTGTTCCATCCGACTGAAGCCTCTGCAAGCAGTATCTCTAACTCCCATACTCTCCACGCGCCCGTCACTGCAAAATGCTACATTATCAGCCCGCGGTGTCCCACATATGATCTCCATTCCAGGCTTATTATGCCACCCTGTTTGCTAAGATCAGGTCCCGTGATTTGCCTTGGACCACTGGAGGGGGACACTGGCCCCGCCTATGCAAGACATATCTCTGAGATCCTCCCCCGCGCGCTGTGGGCAAAGGGCAAAGCGGGGCCGGGTGACTTACATCCCAGCATACCTCACTTAAGCAGCTTCGGTCAAGTGAGTCTGAGTTCACGGCGCCAGGTCTCATTCACCAGCTACTGGAGGTCCATCAGCACGAGTCGCTGTCGTGCGTGATAAGCGCGATGAGGCGATGGTCTTCCCTTGATAACAGTCGATGTGGTAGTAATAGCTCCGAGGTGAATCTCAAGTCATTAAGTATTTGCAGGCTTAATCGAACGATAGGTCTTTAGTGTAGAGGAATTTAGGAGAACGCTACGACCTGATTTATGCAGTTACTTGACTGAATTCGACTATTGTCAGTAGCCCAATGGTAACTAAAGATACTCGAAGTCCCCTATATAGGGTCCGGCAAGTCGCCTAACTCTGTCAATTGACCATAGCATTTCCATGTGAGCTTTGTTACCAATTATTCCCCTCGTTGGGCCTTAGTATGTTAACGACAAGACGAGATACCTTGGACATCCCTCCAATGCCAAGTATCGGTTCGTAGCTTACCCGCCCCAGCCTTAGAAGCGAGTCATGTTCGGCCATTATTGCAATACGAGCAACCCATTTGAATCCGCGCCAATAGAGTTCCCTATCTTGGTAAGCTGGAGGTAAAATTAGATGAGTAGGGCCGGAGCGCCATGCACATAAGTCTTTGATGCTTTAGAGGTTTCAGCAATTAAAGACTGTCTAGCCTGAGGTCGAATTCGTACTCTAACTGTAGAAGACAAAGAGTCCAGTGAAAGCGCCGCGTGTATCGTGATGGAGCGCAAACTGTGTGGAACGACGCCTGAAGATCAGATACTGGTCTCAAAGTATGCCGAAACATCCTATCTGTAACGTGTATGTAGGACTAGTATAACTCCTGACTGAATGCAACGGGAGATATCGTGTTCTGATCGCCGTATTGTGCTTGATTTAGGAGATTGAGTTCAATTCCCTCTACATTCCCAACATACCTTCTGATATAACCAAACATATCTACTTGTTCCGTACACGTGTCAATTCAGTAGCT'/>

    <sequence taxon='128' value='TCAGACACAGGTCACCGGAGGCAAGATCATGCCTGCGATAAGTCGGCCTAGGGGCCGTTTTAACATCGGAGCCGGCACCAGGTTACCAGCGGGGCGATTCGTGCGACGAGCCCTTCAGTTTAGATATGCAGAAGTCCACCTAACACTTGCAAGACATTTGAAGATAAATACGGACTGTCGAAGGATTGTTACTCAATCCCGCGAAGAAACTAGTGCCTATACAGCATCTTTATCTGACTGCACAATGTCTCAAGCTGCAAGGGTATAATCAGCGTTGGTCTATCCCAGTGCGCTTCGTACGCCCTTGTACGAACCAACTGAGAATCTCACGGGCGGACGTATATCGTGTTGCGGGAGGCAATCATCCCTAAGCAAAGACGATCTGTTTGGGGGATACATACTCCACACAAACCAGAATCGAGTATTTTTGGTATCAAGGCTTATGGTATCCATATATATTTATCATTACTGGGGAGGGCCTGCGTAGAACAAGGTCCGGTACTACTGGAAAGCGCGTACGACGTCCCAATCAGGAATACACGCTCTGCGTGTTCTTTGTAGCTACCTGGGTCGGTGCGACTACCTTGAGGAATCCACTAAGGTTCCACAAGAGGCAACAAACATCTCTCACAGTTGCGAAATTGCAAATCATGGGAAATGTACGGCGTCAAAATGACAATCCCGGCTGTGATCCAATAGCGCACTCGAATTCTCTTTGTTAGTATAGTTGTTCCATCCGACTGAAGCCTCTGCAAGCAGTATCTCTAACTCCCATACTCTCCACGCGCCCGTCACTGCAAAATGCTACATTATCAGCCCGCGGTGTCCCACATATGATCTCCATTCCAGGCTTATTATGCCACCCTGTTTGCTAAGATCATGTCCCGTGATTTGCCTTGGACCACTGGAGGGGGACACTGGCCCCGCCTATGCAAGACATATCTCTGAGATCCTCCCCCGCGCGCTGTGGGCAAAGGGCAAAGCGGGGCCGGGTGACTTACATCCCAGCATACCTCACTTAAGCAGCTTCGGTCAAGTGAGTCTGAGTTCATGGCGCCAGGTCTCATTCACCAGCTACTGGAGGTCCATCAGCACGAGTCGCTGTCGTGCGTGATAAGCGCGATGAGGCGATGGTCTTCCCTTGATAACAGTCGATGTGATAGTAATAGCTCCGAGGTGAATCTCAAGTCATTAAGTATTTGCAGGCTTAATCGAACGATAGGTCTTTAGTGTAGAGGAATTTAGGAGAACGCTACGACCTGATTTATGCAGTTACTTGACTGAATTCGACTATTGTCAGTAGCCCAATGGTAACTAAAGATACTCGAAGTCCCCTATATAGGGTCCGGCAAGTCGCCTAACTCTGTCAATTGACCATAGCATTTCCATGTGAGCTTTGTTACCAATTATTCCCCTCGTTGGGCCTTAGTATGTTAACGACAAGACGAGATACCTTGGACATCCCTCCAATGCCAAGTATCGGTTCGTAGCTTACCCGCCCCAGCCTTAGAAGCGAGTCATGTTCGGCCATTATTGCAATACGAGCAACCCATTTGAATCCGCGCCAATAGAGTTCCCTATCTTGGTAAGCTGGAGGTAAAATTAGATGAGTAGGGCCGGAGCGCCATGCACATAAGTCTTTGATGCTTTAGAGGTTTCAGCAATTAAAGACTGTCTAGCCTGAGGTCGAATTCGTACTCTAACTGTAGAAGACAAAGAGTCCAGTGAAAGCGCCGCGTGTATCGTGATGGAGCGCAAACTGTGTGGAACGACGCCTGAAGATCAGATACTGGTCTCAAAGTATGCCGAAACATCCTATCTGTAACGTCTATGTAGGACTAGTATAACTCCTGACTGAATGCAACGGGAGATATCGTGTTCTGATCGCCGTATTGTGCTTGATTTAGGAGATTGAGTTCAATTCCCTCTACATTCCCAACATACCTTCTGATGTAACCAAACATATCTACTTGTTCCGTACACGTGTCACTTCAGTAGCT'/>

    <sequence taxon='13' value='TCAGACACAGGTCACCGGAGGCAAGATCATGCCTGCGATAAGTCGGCCTAGGGGCCGTTTTAACATCGGAGCCGGCACCAGGTTACCAGCGGGGCGATTCGTGCGACGAGCCCTTCAGTTTAGATATGCAGAAGTCCACCTAACACTTGCAAGACATTTGAAGATAAATACGGACTGTCGAAGGATTGTTACTCAATCCCGTGAAGAAACTAGTGCCTATACAGCATCTTTATCTGACTGCACAATGTCTCAAGCTGCAAGGGTATAATCAGCGTTGGTCTATCCCAGTGCGCTTCGTACGCCCGTGTACGAACCAATTGAGAATCTCACGGGCGGACGTATACCGTGTTGCGGGAGGCAGTCATCCCTAAGCAAAGATGATCTGTTTGGGGGATACATACTCCACACAAACCAGAATCGAGTATTTTTGGTATCAACGCTTATGGTATTCATATATATTTATCATTACTGGGGAGGGCCTGCGTGGAACAAGGTCCGGTACTACTGGAAAGCGCGTACGACGTCCCAGTCAGGAATACACGCTCTGCGTGTTCTTTGTAGCTACCTGGGTCGGTGCGACTACCTTGAGGAATCCACGAAGGTTCCACAAGAGGCAACAAACATCTCTCACAGTTGCGAAATTGCAAATCATGGGAAATGTACGGCGTCAAAATGACAATCCCGGCTGTGATCCAATAGCGCACTCGAATTCTCTTTGTTAGTATAGTTGTTCCATCCGACTGAAGCCTCTGCAAGCAGTATCTCTAACCCCCAGACTCTCCACGCGCCCGTCACTGCAAAATGCTACATTATCAGCCCGCGGTGTCCCACATATGATCTCCATTCCAGGCTTATTATGCCACCCTGTTTGCTAAAACCAGGTCCCGTGATTTGCCTTGGACCACTGGAGGGGGACATTGGCCCCGCCTATGCAGGACATATCTCTGAGATCCTCCCCCGCGCACTGCGGGCAAAGGGCAAAGCGGGGCCGGGTGAGTTACATCCCAGCATACCTCACTTAAGCAGCTTCGGTCAAGTAAGTCTGGGTTCATGGCGCCAGGTCTCATTCACCAGCTACTGGAGGTCCATCAGCACGAGTCGCTGTCGTGCGTGATAAGCGCAATGAGGCGATGGTCTTCCCTTGATAACAGTCGATTTGGTAGTAATAGCTCCGAGGTGAATCTCAAGTCATTGAGCATTTGCAGGCTTAATCGAACGATAGGTCTTTAGCGTAGAGGAATTTAGAAGAACGCTACGGCCTGATTTATGCAGTTACTTGACTGAATCCGACTATTGTCAGTAGCCCAATGGTAACTAAAGATACTCGAAGTCCTCTATATAGGGTCCGGCAAGTCACCTAACTCTGTCAATTGACCATAGCATTTCCATGTGAGCTTTGTTACCAATTATTCCCCTCGTTGGACCATAGTATGTTAGCGACAAGACGAGATACCTTGGACATCCCTCCAATGCCAAGTACCGGTTCGTAGCTTACCCGCCCCAGCCTTAGAAGCGAATCATGTTCGGCCATTATTGCAATACGAGCAACCCATTTGGATCCGCGCCAATAGAGTTCCCTATCTTGGCAAGCTGGAGGTAAAATTAGATGAGTAGGGCCGGAGCGCCATGCACATAAGTCTTTGATGCTTTAGAGGTTTCAGCAATTAAAGACTGTCTAGCCTGAGGTCGAATTCGTACTCTAACTGTAGAAGACAAAGAGTCCAGTGAAAGCGCCGCGTGTATCGTGATGGAGCGCAAACTGTGTGGAACGACGCCTGGAGATCAGATACTGGTCTCAAAGTATGCCGAAACATCCTATCTGTAACGTGTATGTAGGACTAGTATAACTCCTGACTGAATGCAACGGGAGATATCGTGTTCTGATCGCCGTATTGTGCTTGATTTAGGAGATTGATTTCAATTCCCTCTACATTTGCAACATACCTTCTGATATCACCAAACATATCTACTTGTTCCCTACACGTGTCAATTCAGTAGCT'/>

    <sequence taxon='14' value='TCAGACACAGGTCACCGGAGGCAAGATCATGCCTGCGATAAGTCGGGCTAGGGGCCGTTTTAACATCGGAGCCGGCACCAGGTTACCAGCGGGGCGATTCGTGCGACGAGCCCTTCAGTTTAGATATGCAGAAGTCCACCTAACACTTGCAAGACATTTAAAGATAAATACGGACTGTCGAAGGATTGTTACTCAATCCCGTGAAGAAACTAGTGCCTATACAGCATCTTTATCTGACTGCACAATGTCTCAAGCTGCAAGGGTATAATCAGCGTTGGTCTATCCCAGTGCGCTTCGTACGCCCGTGTACGAACCAATTGAGAATCTCACGGGCGGACGTATACCGTGTTGCGGGAGGCAGTCATCCCTAAGCAAAGATGATCTGTTTGGGGGATACATACTCCACACAAACCAGAATCGAGTATTTTTGGTATCAACGCTTATGGTATTCATATATATTTATCATTACTGGGGAGGGCCTGCGTGGAACAAGGTCCGGTACTACTGGAAAGCGCGTACGACGTCCCAGTCAGGAATACACGCTCTGCGTGTTCTTTGTAGCTACCTGGGTCGGTGCGACTACCTTGAGGAATCCACGAAGGTTCCACAAGAGGCAACAAACATCTCTCACAGTTGCGAAATTGCAAATCATGGGAAATGTACGGCGTCAAAATGACAATCCCGGCTGTGATCCAATAGCGCACTCGAATTCTCTTTGTTAGTATAGTTGTTCCATCCGACTGAAGCCTCTGCAAGCAGTATCTCTAACCCCCATACTCTCCACGCGCCCGTCACTGCAAAATGCTACATTATCAGCCCGCGGTGTCCCACATATGATCTCCATTCCAGGCTTATTATGCCACCCTGTTTGCTAAAACCAGGTCCCGTGATTTGCCTTGGACCACTGGAGGGGGACATTGGCCCCGCCTATGCAGGACATATCTCTGAGATCCTCCCCCGCGCACTGCGGGCAAAGGGCAAAGCGGGGCCGGGTGAGTTACATCCCAGCATACCTCACTTAAGCAGCTTCGGTCAAGTAAGTCTGGGTTCATGGCGCCAGGTCTCATTCACCAGCTACTGGAGGTCCATCAGCACGAGTCGCTGTCGTGCGTGATAAGCGCAATGAGGCGATGGTCTTCCCTTGATAACAGTCGATTTGGTAGTAATAGCTCCGAGGTGAATCTCAAGTCATTGAGCATTTGCAGGCTTAATCGAACGATAGGTCTTTAGCGTAGAGGAATTTAGAAGAACGCTACGGCCTGATTTATGCAGTTACTTGACTGAATCCGACTATTGTCAGTAGCCCAATGGTAACTAAAGATACTCGAAGTCCTCCATATAGGGTCCGGCAAGTCACCTAACTCTGTCAATTGACCATAGCATTTCCATGTGAGCTTTGTTACCAATTATTCCCCTCGTTGGACCATAGTATGTTAACGACAAGACGAGATACCTTGGACATCCCTCCAATGCCAAGTACCGGTTCGTAGCTTACCCGCCCCAGCCTTAGAAGCGAATCATGTTCGGCCATTATTGCAATACGAGCAACCCATTTGGATCCGCGCCAATAGAGTTCCCTATCTTGGCAAGCTGGAGGTAAAATTAGATGAGTAGGGCCGGAGCGCCATGCACATAAGTCTTTGATGCTTTAGAGGTTTCAGTAATTAAAGACTGTCTAGCCTGAGGTCGAATTCGTACTCTAATTGTAGAAGACAAAGAGTCCAGTGAAAGCGCCGCGTGTATCGTGATGGAGCGCAAACTGTGTGGAACGACGCCTGGAGATCAGATACTGGTCTCAAAGTATGCCGAAACATCCTATCTGTAACGTGTATGTAGGACTAGTATAACTCCTGACTGAATGCAACGGGAGATATCGTGTTCTGATCGCCGTATTGTGCTTGATTTAGGAGATTGATTTCAATTCCCTCTACATTTGCAACATACCTTCTGATATCACCAAACATATCTACTTGTTCCCTACACGTGTCAATTCAGTAGCT'/>

    <sequence taxon='15' value='TCAGACACAGGTCACCGGAGGCAAGATAATGCCTGCGATAAGTCGGTCTAGGGGCCGTTTTAACATCGGAGCCGGCACCAGGTTACCAGCGGGGCGATTCGTGCGACGAGCCCCTCAGTTTAGATATGCAGAAGTCCACCTAACACTTGCAAGACATTTGAAGATAAATACGGACTGTCGAAGGATTGTTACTCAATCCCGTGAAGAAACTAGTGCTTATACAGCATCTTTATCTGACTGCACAATGTCTCAAGCTGCAAGGGTCTAATCAGCGTTGGTCTATCCCAGTGCGCTTCGTACGCCCGTGTACGAAACAATTGAGAATCTCACGGGCGGACGTATACCGTGTTGCGGGAGGCAGTCATCCCTAAGCAAAGATGATCTGTTTGAGGGATACATACTCCACACAAACCAGAATCGAGTATTTTTGGTATCAACGCTTATGGTATTCATATATATTTATCATTACTGGGGAGGGCCTGCGTGGAACAAGGTCCGGTACTACTGGAAAGCGCGTACGACGTCCCAGTCAGGAATACACGCTCTGCGTGTTCTTTGTAGCTACCTAGGTCGGTGCGACTACCTTGAGGAATCCACGAAGGTTCCACAAGAGGCAACAAACATCTCTCACAGTTGCGAAATTGCAAATCATGGGAAATGTACGGCGTCAAAATGACAATCCCGGCTGTGATCCAATAGCGCACTCGAATTCTCTTTGTTAGTATAGTTGTTCCATCCGACTGAAGCCTATGCAAGCAGTATCTCTAACCCCCATACTCTCCACGCGCCCGTCACTGCAAAATGCTACATTATCAGCCCGCGGTGTCCCACATATGATCTCCATTCCAGGCTTATTATGCCACCCTGTTTGCTAAAACCAGGTCCCGTGATTTGCCTTGGACCACTGGAGGGGGACATTGGCCCCGCCTATGCAGGACATATCTCTGAGATCTTCCCCCGCGCACTGCGGGCAAAGGGCAAAGCGGGGCCGGGTGAGTTACATCCCAGCATACCTCACTTAAGCAGCTTCGGTCAAGTAAGTCTGGGTTCATGGCGCCAGGTCTCATTCACCAGCTACTGGAGGTCCATCAGCACGAGTCGCTGTCGTGCGTGATAAGCGCAATGAGGCGATGGTCTTCCCTTGATAACAGTCGATTTGGTAGTAATAGCTCCGAGGTGAATCTCAAGTCATTGAGCATTTGCAGGCTTAATCGAACGATAGGTCTTTAGCGTAGAGAAATTTAGAAGAACGCTACGGCCTGATTTATGCAGTTACTTGACTGAATCCGACTATTGTCAGTAGCCCAATGGTAACTAAAGATACTCGAAGTCCTCTATATAGGGTCCGGCAAGTCACCTAACTCTGTCAATTGACCATAGCATTTCCATGTGAGCTTTGTTACCAATTATTCCCCTCGTTGGACCATAGTATGTTAACGACAAGACGAGATACCTTGGACATCCCTCCAATGCCAAGTGCCGGTTCGTAGCTTACCCGCCCCAGCCTTAGCAGCGAATCATGTTCGGCCATTATTGCAATACGAGCAACCCATTTGGATCCGCGCCAATAGAGTTCCCTATCTTGGCAAGCTGGAGGTAAAATTAGATGAGTAGGGCCGGAGCGCCATGCACATAAGTCTTTGATGCTTTAGAGGTTTCAGCAATTAAAGACTGTCCAGCCTGAGGTCGAATCCGTACTCTAACTGTAGAAGACAAAGAGTCCAGTGAAAGCGCCGCGTGTATCGTGATGGAGCGCAAACTGTGTGGAACGACGCCTGGAGATCAGATACTGGTCTCAAAGTATGCCGAAACATCCTATCTGTAACGTGTATGTAGGACTAGTATAACTCCTGACTGAATGCAACGGGAGATATCGTGTTCTGATTGCCGTATTGTGCTTGATTTAGGAGATTGATTTCAATTCCCTCTACGTTTGCAACATACCTTCTGATATCACCAAACATATCTACTTGTTCCCTACACGTGTCAATTCAGTAGCT'/>

    <sequence taxon='22' value='TCAGACACAGGTCACCGGAGGCAAGATCATGCCTGCGATAAGTCGGCCTAGGGGCCGTTTTAACATCGGAGCCAGCACCAGGTTACCAGCGGGGCGATTCGTGCGACGAGCCCTTCAGTTTAGATGTGCAGAAGTCCACCTAACACTTGCAAGACATTTAAAGATAAATACGGACTGTCGAAGGATTGTTACTCAATCCCGTGAAGAAACTAGTGCCTATACAGCATCTTTATCTGACTGCACAATGTCTCAAGCTGCAAGGGTATAATCAGCGTTGGTCTATCCCAGTGCGCTTCGTACGCCCGTGTATGAACCAATTGAGAATCTCACGGGCGGACGTATACCGTGTTGCGGGAGGCAGTCATCCCTAAGCAGAGATGATTTGTTTGGGGGATACATACTCCACACAAACCAGGATCGAGTATTTTTGGTATCAACGCTTATGGTATCCATATATATTTATCATTACTGGGGAGGGCTTGCGTGGAACAAGGTCCGGTACTACTGGAAAGCGCGTACGACGTCCCAGTCAGGAATACACGCTCTGCGTGTTCTTTGTAGCTACCTGGGTCGGTGCAACTACCTTGAGGAATCCACGAAGGTTCCACAAGAGGCAACAAACATCTCTCACAGTTGCGAAATTGCAAATCATGGGAAATGTACGGCGTCAAAATGACAATCCCGGCTGTGATCCAATAGCGCACTCGAATTCTCTTTGTTAGTATAGTTGTTCCATCCGACTGAAGCCTCTGCAAGCAGTATCTCTAACCCCCATACTCTCCACGCGCCCGTCACTGCAAAATGCTACATTATCAGCCCGCGGTGTCCCACATATGATCTCCATTCCAGGCTTATTATGCCACCCTGTTCGCTAAAACCAGGTCCCGTGATTTGCCTTGGACCACTGGAGGGGGACATTGGCCCCGCCTATGCAGGACATATCTCTGAGATCCTCCCCCGCGCACTGCGGGCAAAGGGCAAAGCGGGGCCGGGTGAGTTACATCCCAGCATACCTCACTTAAGCAGCTTCGGTCAAGTAAGTCTGGGTTCATGGCGCCAGGTCTCATTCACCAGCTACTGGAGGTCTATCAGCATGAGTCGCTGTCGTGCGTGATAAGCGCAATGAAGCGATGGTCTTCCCTTGATAACAGTCGATTTGGTAGTAATAGCTCCGAGGTGAATCTCAAGTCATTGAGCATTTGCAGGCTTAATCGAACGATAGGTCTTTAGCGTAGAGGAATTTAGAAGAACGCTACGGCCTGATTTATGCAGTTACTTGACTGAATCCGACTATTGTCAGTAGCCCAATGGTAACTAAAGATACTCGAAGTCCTCTATATAGGGTCCGGCAAGTCACCTAACTCTGTCACTTGACCATAGCATTTCCATGTGAGCTTTGTTACCAATTATTCCCCTCGTTGGGCCATAGTATGTTAACGACAAGACGAGATACCTTGGACATCCCTCCAATGCCAAGTACCGGTTCGTAGCTTACCCGCCCCAGCCTTAGAAGCGAATCATGTTCGGCCATTATTGCAATACGAGCAACCCATTTGGATCCGCGCCAATAGAGTTCCCTATCTTGGCAAGCTGGAGGTAAAATTAGATGAGTAGGGCCGGAGCGCCATGCACATAAGTCTTTGATGCTTTAGAGGTTTCAGCAATTAAAGACTGTCTAGCCTGAGGTCGAATTCGTACTCTAACTGTAGAAGACAAAGAGTCCAGTGAAAGCGCCGCGTGTATCGTGATGGAGCGCAAACTGTGTGGAACGTCGCCTGGAGATCAGATACTGGTCTCAAAGTATGCCGAAACATCCTATCTGTAACGTGTATGTAGGACTAGTATAACTCCTGACTGAATGCAACGGGAGATATCGTGTTCTGATCGCCGTATTGTGCCTGATTTAGGAGACTGATTTCAATTCCCTCTACATTTGCAACATACCTTTTGATATCACCAAACATATCTACTTGTTCCCTACACGTGTCAATTCAGTAGCT'/>

    <sequence taxon='89' value='TCAGACACAGGTCACCGGAGGCAAGATCATGCCTGCGATAAGTCGGCCTAGGGGCCGTTTTAACATCGGAGCCGGCACCAGGTTACCAGCGGGGCGATTCGTGCGACAAGCCCTTCAGTTTAGATATGCGGAAGTCCACCTAACACTTGCAAGACATTTAAAGATAAATACGGACTGTCGAAGGATTGTTACTCAATCCCGTGAAGTAACTAGTGCCTATACAGCATCTTTATCTGACTGCGCAATGTCTCAAGCTGCAAGGGTATAATCAGCGTTGGTCTATCCCAGTGCGCTTCGTACGCCCGTGTACGAACCAATTGAGAATCTCACGGGCGGACGTATACCGTGTTGCGGGAGGCAGTCATCCCTAAGCAGAGATGATCTGTTTGGGGGATACACACTCCACACAAACCAGAATCGAGTATTTTTGGTATCAACGCTTATGGTATCCATATATATTTATCATTACTGGGGAGGGCCTGCGTGGAACAAGGTCCGGTACTACTGGAAAGCGCGTACGACGTCCCAGTCAGGAATACACGCTCTGCGTGTTCTTTGTAGCTACCTGGGTCGGTGCAACTACCTTGGGGAATCCACGAAGGTTCCACAAGAGGCAACAAACATCTCTCACAGTTGCGAAATTGCAAATCATGGGAAATGTACGGCGTCAAAATGACAATCCCGGCTGTGATCCAATAGCGCACTCGAATTCTCTTTGTTAGTATAGTTGTTCCATCCGACTGAAGCCTCTGCAAGCAGTATCTTTAACCCCCATACTCTCCACGCGCCCGTCACTGCAAAATGCTACATTATCAGCCCGCGGTGTCCCACATATGATCTCCATTCCAGGCTTATTATGCCACTCTGTTTGCTAAAACCAGGTCCCGTGATTTGCCTTGGACCACTGGAGGGGGACATTGGCCCCGCCTATGCAGGACATATCTCTGAGATCCTCCCCCGCGCACTGCGGGCAAGGGGCAAAGCGGGGCCGGGTGAGTTACATCCCAGCATACCTCACTCAAGCAGTTTCGGTCAAGTAAGTCTGGGTTCATGGCGCCAGGTCTCATTCACCAGCTACTGGAGGTCTATCAGCACGAGTCGCTGTCGTGCGTGATAAGCGCAATGAGGCGATGGTCTTCCCTTGATAACAGTCGATTTGGTAGTAATAGCTCCGAGGTGAATCTCAAGTCATTGAGCATTTGCAGGCTTAATCGAACGATAGGTCTTTAGCGTAGAGGAATTTAGAAGAACGCTACGGCCTGATTTATGCAGTTACTTGACTGAATCCGACTATTGTCAGTAGCCCAATGGTAACTAAAGATACTCGAAGTCCTCTATATAGGGTCCGGCAAGTCACCTAACTCTGTCAATTGACCATAGCATTTCCATGTGAGCTTTGTTACCAATTATCCCCCTCGTTAGGCCATAGTATGTTAACGACAAGACGAGATACCTTGGACGTCCCTCCAATGCCAAGTACCGGTTCGTAGCTTACCCGCCCCAGCCTTCGAAGCGAATCGTGTTCGGCCATTATTGCAATACGAGCAACCCATTTGGATCCGCGCCAATAGAGTTCCCTATCTTGGCAAGCTGGAGGTAAAATTAGATGAGTAGGGCCGGAGCGCCATGCATATAAGTCTTTGATGCTTTAGAGGTTTCAGCAATTAAAGACTGTCTAGCCTGAGGTCGAATTCGTACTCTAACTGTAGAAGACAAAGAGTCCAGTGAAAGCGCCGCGTGTATCGTGATGGAGCGCAAACTGTGTGGAACGTCGCCTGGAGATCAGATACTGGTCTCAAAGTATGCCGAAACATCCTATCTGTAACGTGTATGTAGGACAAGTATAACTCCTGACTGAATGCAACGGGAGATATCGTGTTCTGATCGCCGTATTGTGCTTGATTTAGGAGATTGATTTCAATTCCCTCTACATTTGCAACATACCTTTTGATATCACCAAACATATCTACTTGTTCCCTACACGTGTCAATTCAGTAGCT'/>

    <sequence taxon='90' value='TCAGACACAGGTCACCGGAGGCAAGATCATGCCTGCGATAAGTCGGCCTAGGGGCCGTTTTAACATCGGAGCCGGCACCAGGTTACCAGCGGGGCGATTCGTGCGACAAGCCCTTCAGTTTAGATATGCGGAAGTCCACCTAACACTTGCAAGACATTTAAAGATAAATACGGACTGTCGAAGGATTGTTACTCAATCCCGTGAAGTAACTAGTGCCTATACAGCATCTTTATCTGACTGCGCAATGTCTCAAGCTGCAAGGGTATAATCAGCGTTGGTCTATCCCAGTGCGCTTCGTACGCCCGTGTACGAACCAATTGAGAATCTCACGGGCGGACGTATACCGTGTTGCGGGAGGCAGTCATCCCTAAGCAGAGATGATCTGTTTGGGGGATACACACTCCACACAAACCAGAATCGAGTATTTTTGGTATCAACGCTTATGGTATCCATATATATTTATCATTACTGGGGAGGGCCTGCGTGGAACAAGGTCCGGTACTACTGGAAAGCGCGTACGACGTCCCAGTCAGGAATACACGCTCTGCGTGTTCTTTGTAGCTACCTGGGTCGGTGCAACTACCTTGGGGAATCCACGAAGGTTCCACAAGAGGCAACAAACATCTCTCACAGTTGCGAAATTGCAAATCATGGGAAATGTACGGCGTCAAAATGACAATCCCGGCTGTGATCCAATAGCGCACTCGAATTCTCTTTGTTAGTATAGTTGTTCCATCCGACTGAAGCCTCTGCAAGCAGTATCTTTAACCCCCATACTCTCCACGCGCCCGTCACTGCAAAATGCTACATTATCAGCCCGCGGTGTCCCACATATGATCTCCATCCCAGGCTTATTAAGCCACCCTGTTTGTTAAAACCAGGTCCCGTGATTTGCCTTGGACCACTGGAGGGGGACATTGGCCCCGCCTATGCAGGACATATCTCTGAGATCCTCCCCCGCGCACTGCGGGCAAGGGGCAAAGCGGGGCCGGATGAGTTACATCCCAGCATACCTCACTCAAGCAGTTTCGGTCAAGTAAGTCTGGGTTCATGGCGCCAGGTCTCATTCACCAGCTACTGGAGGTCTATCAGCACGAGTCGCTGTCATGCGTGATAAGCGCAATGAGGCGATGGTCTTCCCTTGATAACAGTCGATTTGGTAGTAATAGCTCCGAGGTGAATCTCAAGTCATTGAGCATTTGCAGGCTTAATCGAATGATAGGTCTTTAGCGTAGAGGAATTTAGAAGAACGCTACGGCCTGATTTATGCAGTTACTTGACTGAATCCGACTATTGTCAGTAGCCCAATGGTAACTAAAGATACTCGAAGTCCTCTATATAGGGTCCGGCAAGTCACCTAACTCTGTCAATTGACCATAGCATTTCCATGTGAGCTTTGTTACCAATTATCCCCCTCGTTAGGCCATAGTATGTTAACGACAAGACGAGATACCTTGGACGTCCCTCCAATGCCAAGTACCGGTTCGTAGCTTACCCGCCCCAGCCTTCGAAGCGAATCGTGTTCGGCCATTATTGCAATACGAGCAACCCATTTGGATCCGCGCCAATAGAGTTCCCTATCTTGGCAAGCTGGAGGTAAAATTAGATGAGTAGGGCCGGAGCGCCATGCATATAAGTCTTTGATGCTTTAGACGTTTCAGCAATTAAAGACTGTCTAGCCTGAGGTCGAATTCGTACTCTAACTGTAGAAGACAAAGAGTCCAGTGAAAGCGCCGCGTGTATCGTGATGGAGCGCGAACTGTGTGGAACGTCGCCTGGAGATCAGATACTGGTCTCAAAGTATGCCGAAACATCCTATCTGTAACGTGTATGTAGGACAAGTATAACTCCTGACTGAATGCAACGGGAGATATCGTGTTCTGATCGCCGTACTGTGCTTGATTTAGGAGATTGATTTCAATTCCCTCTACATTTGCAACATACCTTTTGATATCACCAAACATATCTACTTGTTCTCTACCCGTGTCAATTCAGTAGCT'/>

    <sequence taxon='135' value='TCAGACACAGGTCACCGGAGGCAAGATCATGCCTGCGATAAGTCGGCCTAGGGGCCGTTTTAACATCGGAGCCGGCACCAGGTTACCAGCGGGGCGATTCGTGCGACGAGCCCTTCAGTTTAGATATGCAGAAGTCCACCTAACACTTGCAAGACATTTAAAGATAAATACGGACTGTCGAAGGATTGTTACTCAATCCCGTGAAGTAACTAGTGCCTATACAGCATCTTTATCTGACTGCGCAATGTCTCAAGCTGCAAGGGTATAATCAGCGTTGGTCTATCCCAGTGCGCTTCGTACGCCCGTGTACGAACCAATTGAGAATCTCACGGGCGGACGTATACCGTGTTGCGGGAGGCAGTCATCCCTAAGCAGCGATGATCTGTTTGGGGGATACATACTCCACACAAACCAGAATCGAGTATTTTTGGTATCAACGCTTATGGTATCCATATATATTTATCATTACTGGGGAGGGCCTGCGTGGAACAAGGTCCGGTACTACTGGAAAGCGCGTACGACGTCCCAGTCAGGAATACACGCTCTGCGTGTTCTTTGTAGCTACCTGGGTCGGTGCAACTACCTTGAGGAATCCACGAAGGTTCCACAAGAGACAACAAACATCTCTCACAGTTGCGAAATTGCAAATCATGGGAAATGTACGGCGTCAAAATGACAATCCCGGCTGTGATCCAATAGCGCACTCGAATTCTCTTTGTTAGTATAGTTGTTCCATCCGACTGAAGCCTCTGCAAGCAGTATCTTTAACCCCCATACTCTCCACGCGTCCGTCACTGCAAAATGCTACATTATCAGCCCGCGGTGTCCCACATATGATCTCCATTCCAGGCTTATTATGCCACCCTGTTTGCTAAAACCAGGTCCCGTGATTTGCCTTGGACCACTGGAGGGGGACATTGGCCCCGCCTATGCAGGACATATCTCTGAGATCCTCCCCCGCGCACTGCGGGCAAGGGGCAAAGCGGGGCCGGGTGAGTTACATCCCAGCATACCTCACTCAAGCAGTTTCGGTCAAGTAAGTCTGGGTTCATGGCGCCGGGTCTCATTCACCAGCTACTGGAGGTCTATCAGCACGAGTCGCTGTCGTGCGTGATAAGCGCAACGAGGCGATGGTCTTCCCTTGATAACAGTCGATTTGGTAGTAATAGCTCCGAGGTGAATCTCAAGTCATTGAGCATTTGCAGGCTTAGTCGAACGATAGGTCTTTAGCGTAGAGGAATTTAGAAGAACGCTACGGCCTGATTTATGCAGTTACTTGACTGAATCCGACTATTGTCAGTAGCCCAATGGTAACTAAAGATACTCGAAATCCTCTATATAGGGTCCGGCAAGTCACCTAACTCTGTCAATTGACCATAGCATTTCCATGTGAGCTTTGTTACCAATTATCCCCCTCGTTAGGCCATAGTATGCTAACGACAAGACGAGATACCTTGGACGTCCCTCCAATGCCAAGTACCGGTTCGTAGCTTACCCGCCCCAGCCTTCGAAGCGAATCGTGTTCGGCCATTATTGCAATACGAGCAACCCATTTGGATCCGCGCCAATAGAGTTCCCTATCTTGGCAAGCTGGAGGTAAAATTAGATGAGTAGGGCCGGAGCGCCATGCATACAAGTCTTTGATGCTTTAGAGGTTTCAGCAATTAAAGACTGTCTAGCCTGAGGTCGAATTCGTACTCTAACTGTAGAAGACAAAGAGTCCAGTGAAAGCGCCGCGTGTATCGTGATGGAGCGCAAGCTGTGTGGAACGTCGCCTGGAGATCAGATACTGGTCTCAAAGTATGCCGAAACATCCTATCTGTAACGTGTATGTAGGACAAGTATAACTCCTGACTGAATGCAACGGGAGATATCGTGTTCTGATCGCCGTATTGTGCTTGATTTAGGAGATTGATTTCAATTCCCTCTACATTTGCAACATACCTTTCGATATCACCAAACATATCCACTTGTTCCCTACACGTGTCAATTCAGTAGCT'/>

    <sequence taxon='209' value='TCAGACACAGGTCACCGGAGGCAAGATCATGCCTGCGATAAGTCGGCCTAGGGGCCGTTTTAACATCGGAGCCGGCACCAGGTTACCAGCGGGGCGATTCGTGCGACGAGCCCTTCAGTTTAGATATGCAGAAGTCCACCTAACACTTGCAAGACATTTAAAGATAAATACGGACTGTCGAAGGATTGTTACTCAATCCCGTGAAGTAACTAGTGCCTATACAGCATCTTTATCTGACTGCGCAATGTCTCAAGCTGCAAGGGTATAATCAGCGTTGGTCTATCCCAGTGCGCTTCGTACGCCCGTGTACGAACCAATTGAGAATCTCACGGGCGGACGCATACAGTGTTGCGGGAGGCAGTCATCCCTAAGCAGAGATGATCTGTTTGGGGTATACATACTCCACACAAACCAGAATCGAGTATTTTTGGTATTAACGCTTATGGTATCCATATATGTTTATCATTACTGGGGAGGGCCTACGTGGAACAAGGTCCGGTACTACTGGAAAGCGCGTACGACGTCCCAGTCAGGAATACACGCTCTGCGTGTTCTTTGTAGCTACCTAGGTCGGTGCAACTACCTTGAGGAATCCACGAAGGTTCCACAAGAGGCAACAAACATCTCTCACAGTTGCGAAATTGCAAATCATGGGAAATGTACGGCGTCAAACTGACAATCCCGGCTGTGATCCAATAGCGCACTCGAATTCTCTTTGTTAGTATAGTTGTTCCATCCGACTGAAGCCTCTGCAAGCAGTATCTTTAACCCCCATACTCTCCACGCGCCCGTCACTGCAAAATGCTACATTATCAGCCCACGGTGTCCCACATATGATCTCCATTCCAGGCTTATTAAGCCACCCTGTTTGCTAAAACTAGGTCCCGTGATTTGCCTTGGACCACTGGAGGGGGACATTGGCCCCGCCTATACAGGACATATCTCTGAGATCCTCCCCCGCGCACTGCGGGCAAGGGGCAAAGCGGGGCCGGGTGAGTTACATCCCAGCATACCTCACTTAAGCAGTTTCGGTCAAGTAAGTCTGGGTTCATGGCGCCAGGTCTCATTCACCAGCTACTGGAGGTCTATCAGCACGAGTCGCTGTCGTCCGTGATAAGCGCAATGAGGCGATGGTCTTCCCTTGATAACAGTCGATTTGGTAGTAATAGCTCCGAGGTGAATCTCAAGTCATTGAGCATTTGCAGGCTTAGTCGAACGATAGGTCTTTAGCGTAGAGGAATTTAGAAGAACGCTACGGCCTGATTTTTGCAGTTACTTGACTGAATCCGACTATTGTCAGTAGCCCAATGGTAACTAAAGATACTCGAAGTCCTCTATATAGGGTCCGGCAAGTCACCTAACTCTGTCAATTGACCATAGCATTTCCATGTGAGCTTTGTTACCAATTATCCCCCTCGCTAGGCCATAGTATGTTAACGACAAGACGTGATACCTTGGACGTCCCTCCAATGCCAAGTACCGGTTCGTAGCTTACCCGCCCCAGCCTTCGAAGCGAATCGTGTTCGGCCATTATTGCAATACGAGCAACCCATTTGGATCCGCGCCAATAGAGTTCCCTATCTTGGCAAGCTGGAGGTAAAATTAGATGAGTAGGGCCGGAGCGCCATGCATATAAGTCTTTGATGCTTTAGAGGTTTCAGCAATTAAAGACTGTCTAGCCTGAGGCCGAATTCGTACTCTAACTGTAGAAGACAAAGAGTCCAGTGAAAGCGCCGCGTGTATCGTGATGGAGCGCAAACTGTGTGGAACGTCGCCTGGAGATCAGATACTGGTCTCAAAGTATGCCGAAACATCCTATCTGTAACGTGTACGTAGGACAAGTATAACTCCTGACTGAATGCAACGGGAGATATAGTGTTCTGACCGCCGTATTGTGCTTGATTTAGGAGATTGATTTCAATTCCCTCTACATTTGCAACATACCTTTCGATATCACCAAACATATCTACTTGTTCCCTACACGTGTCAATTCAGTAGCT'/>

    <sequence taxon='224' value='TCAGACACAGGTCACCGGAGGCAAGATCATGCCTGCGATAAGTCGGCCTAGGGGCCGTTTTAACATCGGAGCCGGCACCAGGTTACCAGCGGGACGATTCGTGCGACGAGCCCTTCAGTTTAGATATGCAGAAGTCCACCTAACACTTGCAAGACATTTAAAGATAAATACGGACTGTCGAAGGATTGTTACTCAATCCCGTGAAGTAACTAGTGCCTATACAGCATCTTTATCTGACTGCGCAATGTCTCAAGCTGCAAGGGTATAATCAGCGTTGGTCTATCCCAGTGCGCTTCGTACGCCCGTGTACGAACCAATTGAGAATCTCACGGGCGGACGCATACAGTGTTGCGGGAGGCAGTCATCCCTAAGCAGAGATGATCTGTTTGGGGTATACATACTCCACACAAACCAGAATCGAGTATTTTTGGTATTAACGCTTATGGTATCCATATATGTTTATCATTACTGGGGAGGGCCTACGTGGAACAAGGTCCGGTACTACTGGAAAGCGCGTACGACGTCCCAGTCAGGAATACACGCTCTGCGTGTTCTTTGTAGCTACCTAGGTCGGTGCAACTACCTTGAGGAATCCACGAAGGTTCCACAAGAGGCAACAAACATCTCTCACAGTTGCGAAATTGCAAATCATGGGAAATGTACGGCGTCAAACTGACAATCCCGGCTGTGATCCAATAGCGCACTCGAATTCTCTTTGTTAGTATAGTTGTTCCATCCGACTGAAGCCTCTGCAAGCAGTATCTTTAACCCCCATACTCTCCACGCGCCCGTCACTGCAAAATGCTACATTATCAGCCCACGGTGTCCCACATATGATCTCCATTCCAGGCTTATTAAGCCACCCTGTTTGCTAAAACTAGGTCCCGTGATTTGCCTTGGACCACTGGAGGGGGACATTGGCCCCGCCTATACAGGACATATCTCTGAGATCCTCCCCCGCGCACTGCGGGCAAGGGGCAAAGCGGGGCCGGGTGAGTTACATCCCAGCATACCTCACTTAAGCAGTTTCGGTCAAGTAAGTCTGGGTTCATGGCGCCAGGTCTCGTTCACCAGCTACTGGAGGTCTATCAGCACGAGTCGCTGTCGTCCGTGATAAGCGCAATGAGGCGATGGTCTTCCCTTGATAACAGTCGATTTGGTAGTAATAGCTCCGAGGTGAATCTCAAGTCATTGAGCATTTGCAGGCTTAGTCGAACGATAGGTCTTTAGCGTAGAGGAATTTAGAAGAACGCTACGGCCTGATTTTTGCAGTTACTTGACTGAATCCGACTATTGTCAGTAGCCCAATGGTAACTAAAGATACTCGAAGTCCTCTATATAGGGTCCGGCAAGTCACCTAACTCTGTCAATTGACCATAGCATTTCCATGTGAGCTTTGTTACCAATTATCCCCCTCGCTAGGCCATAGTATGTTAACGACAAGACGTGATACCTTGGACGTCCCTCCAATGCCAAGTACCGGTTCGTAGCTTACCCGCCCGAGCCTTCGAAGCGAATCGTGTTCGGCCATTATTGCAATACGGGCAACCCATTTGGATCCGCGCCAATAGAGTTCCCTATCTTGGCAAGCTGGAGGTAAAATTAGATGAGTAGGGCCGGAGCGCCATGCATATAAGTCTTTGATGCTTTAGAGGTTTCAGCAATTAAAGACTGTCTAGCCTGAGGCCGAATTCGTACTCTAACTGTAGAAGACAAAGAGTCCAGTGAAAGCGCCGCGTGTATCGTGATGGAGCGCAAACTGTGTGGAACGTCGCCTGGAGATCAGATACTGGTCTCAAAGTATGCCGAAACATCCTATCTGTAACGTGTACGTAGGACAAGTATAACTCCTGACTGAATGCAACGGGAGATATAGTGTTCTGATCGCCGTCTTGTGCTTGATTTAGGAGATTGATTTCAATTCCCTCTACATTTGCAACATACCTTTCGATATCACCAAACATATCTACTTGTTCCCTACACGTGTCAATTCAGTAGCT'/>

    <sequence taxon='194' value='TCAGATACAGGTCACCGGAGGCAAGATCATGCCTGTGATAAGTCTGCCTAGGGGCCGTTTTAACATCGGAGCCGGCACCAGGTTACCAGCGGGGCGATTCGTGCGACGAGCCCTTCAGTTTAGATATGCAGAAGTCCACCTAACACTTGCAAGACATTTAAAGATAAATACGGACTGTCGAAGGATTGTTACTCAATCCCGTGAAGTAACGAGTGCCTATACAGCATCTTTATCAGACTGCGCAATGTCTCAAGCTGCAAGGGTATAATCAGCGTTGGTCTATCCCAGTGCGCTTCGTACGCCCGTGTACGAACCAATTGAGAATCTCACGGGCGGACGTATACCGTGTTGCGGGAGGCAGTCATCCCTAAGCAGAGATGATCTGTTTGGGGGATACATACTCCACACAAACCAGAATCGAGTATTTTTGGTATCAACGCTTATGGTATCCATATATATTTATCATTACTGGGGAGGGCCTGCGTGGAACAAGGTCCGGTACTACTGGAAAGCGCGTACGACGTCCCAGTCAGGAATACACGCTCTGCGTGTTCTTTGTAGCTACCTGAGTCGGTGCAACTACCTTGAGGAATCCACGAAGGTTCCACAAGAGGCAACAAACATCTCTCACAGTTGCGAAATTGCACATCATGGGAAATGTACGGCGTCAAAATGACAATCCCGGCTGTGATCCAATAGCGCACTCGAATTCTCTTTGTTAGTATAGTTGTCCCATCCGACTGAAGCCTCTGCAAGCAGTATCTTTAACCCCCATACTCTCCACGCGCCCGTCACTGCAAAATGCTACATTATCAGCCCGCCGTGTCCCACATATGATCTCCATTCCAGGCTTATTATGCCACCCTGTTTGCTAAAACCAGGTCCCGTGATTTGCCTTGGACCACTGGAGGGGGACATTGGCCCCGCCTATGCAGGACATAACTCTGAGATCCTCCCCCGCGCACTACGGGCAAGGGGCAAAGCGGGGCCGGGTGAGTTACATCCCAGCATACCTCACTCAAGCAGTTTCGGTCAAGTAAGTCTGGGTTCATGGCGCCAGGTCTCATTCACCAGCTACTGGAGGTCTATCAGCACGAGTCGCTGTCGTGCGTGATAAGCGCAATGAGGCGATGGTCTTCCCTTGATAACAGTCGATTTGGTAGTAATAGCTCCGAGGTGAATCTCAAGTCATTGAGCATTTGCAGGCTTAATCGAACGATAGGTCTTTAGCGTAGAGGAATTTAGAAGAACGCTACGGCCTGATTTATGCAGTTACTTGACTGAATCCGACTATTGTCAGTAGCCCAATGGTAACTAAAGATACTCGAAGTCCTCTATATAGGGTCCGGCAAGTCACCTAACTCTGTCAATTGACCATAGCATTTCCATGTGAGATTTGTTACCAATTATCCCTCTCGTTAGGCCATAGTATGTTAACGACAAGACGAGATACCTTGGACGTCCCTCCAATGCCAAGAACCGGTTCGTAGCTTACCCGCCCAAGCCTTCGAAGCGAATCATGTTCGGCCATTATTGCAATACGAGCAACCCATTTGGATCCGCTCCAATAGAGTTCCCTATCTTGGCAAGCTGGAGGTAAAATTAGATGAGTAGGGCCGGAGCACCATGCATATAAGTCTTTGATGCTTTAGAGGTTTCAGCAATTAAAGACTGTCTAGCCTGAGGTCGAATTCGTACTCTAACTGTAGAAGACAAAGAGTCCAGTAAAAGCGCCGCGTGTATCGTGATGGAGCGCGAACTGTGTGGAACGTCGCCTGGAGATCAGATACTGGTCTCAAAGTATGACGAAACATCCTATCTGTAACGTGTATGTAGGACAAGTATAACTCCTGACTGAATGCAACGGGAGATATCGTGTTCTGATCGCCGTATTGTGCTTGATTTAGGAGATTGATTTCAATTCCCTCTACATTTGCCACATACCTTTTGATATCACCAAACATATCTACTTGTTCCCTACACGTGTCAATTCAGTAGCT'/>

    <sequence taxon='62' value='TCAGACACAGGTCACCGGAGGCAAGATCATGCCTACGATAAGTCGGCCTAGGGGCCGTTTTAACATCGGAGCCGGCACCAGGTTACCAGCGGGGCGATTCGTGCGACGAGCCCTTCAGTTTAGATATGCAGAAGTCCACCTAACACTTGCAAGACATTTAGAGATAAATACGGACTGTCGAAGGATTGTTACTCAATCCCGTGAAGAAACAAGTGCCTATACAGCATCTTTATCTGACTGCACAATGTCTCAAGCTGCAAGGGTATAATCAGCGTTGGTCTATCCCAGTGCGCTTCGTACGCCCGTGTACGAACCAATTGAGAATTTCACGGGCGGACGTATACCGTGTTGCGGGAGGCCGTCATCCCTAAGCAAAGATGATCTGTTTGGGGGATACATACTCCACACAAACCAGAATCGAGTATTTTTGGTATCAACGCTTATGGTATCCATATATATTTATCATTACTGGGGAGGGCCTGCGTGGAACAAGGTCCGGTACTACTGGAAAGCGCGTACGACGTCCCAGTCAGGAATACACGCTCTGCGTGTTCTTTGTAGCTACCTGGGTCGGTGCGACTACCTTGAGGAATCCACGAAGGTTCCACAAGAGGCAATAAACATCTCTTACAGTTGCGAAATTGCAAATCATGGGAAATGTACGACGTCAAAATGACAATCCCGGCTGTGATCCAATAGCGCACTTGAATTCGCTTTGTTAGTATAGTTGTTCCATCCGACTGAAGCCTCTGCAAGCAGTATCTCTAACCCCCATACTCTCCACGCGCCCGTCACTGCAAAATGCTACATTATCAGCCCGCGGTGTCCCACATATGATCTCCATTCCAGGCTTATTATGCCACCCTGTTTGCTAAAACCGGGTCCCGTGATTTGCCTTGGACCACTGGAGGGGGACATTGGCCCCGCCTATGCAGGACATATCTCTGAGATCCTCCCCCGCGCACTGCGGGCAAAGGGCAAAGCGGGGCCGGGTGAGTTACATCCCAGCATACCTCACTTAAGCAGCTTCGGTCAAGTAAGTCTGGGTTCATGGCGCCAGGTCTCATTCACCAGCTACTGGAGGTCCATCAGCACGAGTCGCTGTCATGCGTGATAAGCGCAATGAGGCGATGGTCTTCCCTTGATAACAGTCGATTTGGTAGTAATAGCTCCGAGGTGGATCTCAAGTCATTGAGCATTTGCAGGCTTAATCGAACGATAGGTCTTTAGCGTAGAGGAATTTAGAGGAACGCTACGGCCTGATTTATGCAGTTACTTGACTGAATTCGACTATTGTCAGTAGCCCAATGGCAACTAAAGATACTCGAAGTCCTCTATATAGGGTCCGGCAAGTCACCTAACTCTGTCAATTGACCATAGCATTTCCATGTGAGCTTTGTTACCAATTATTCCCCTCGTTGGGCCATAGTATGTTAACGACAAGACGAGATACCTTGGACATCCCTCCAATGCCAAGTACCGGTTCGTAGCTTACCCGCCCCAGCCTTAGAAGCGAATCAGGTTCGGCCATTATTGCAATACGAGCAACCCATTTGGATCCGCGCCAATAGAGTTCCCTATCTTGGCAAGCTGGAGGTAAAATTAGATGAGTAGGGCCGGAGCGCCATGCACATAAGTCTTTGATGCTTTAGAGGTTTCAGCAATTAAAGACTGTCTAGCCTGAGGTCGAATTCGTACTCTAACTGTAGAAGACAAAGAGTCCAGTGAAAGCGCCGCGTGTATCGTGATGGAGCGCAAACTGTGTGGAACGACGCCTGGAGATCAGATACTGGTCTCAAAGTATGCCGAAACATCCTATCTGCAACGTGTATGTAGGACTAGTATAACTCCTGACTGAATGCAACGGGAGATATCGTGTTCTGATCGCCGTATTGTGCTTGATTTAGGAGATTGATTTCAATTCCCTCTACATTTGCAACATACCTTTTGATATCACCAAACATATCTACTTGTTCCCTACACGTGTCAGTTCAGTAGCT'/>

    <sequence taxon='86' value='TCAGACACAGGTCACCGGAGGCAAGATCATGCCTGCGATAAATCGGCCTAGGGGCCGTTTTAACATCGGAGCCGGCACCAGGTTACCAGCGGGAAGTTTCGTGCGACGAGCCCTTTAGTTTAGATATGCAGAAGTCCACCTGACACTTGCAAGACATTTGAAGATAAATACGGACTGTCGAAGGACTGTTACTCAATCCCGTGAAGAAACTAGTGCCTATACAGCATCTTTATCTGACTGCACAATGTCTCAAGCTGCAAGGGTATAATCAGCGTTGGCCTATCCCAGTGCGCTTCGTACGCCCGTGTACGAACCAATTGAGAATCTCACGGGCGGACGTATACTGTGTTGCGGGAGGCAGTCATCCCTAAGCAAAGATGATCTGTTTGGGGGATACATACTCTACACAAACCAGAATCGAGTATTTTTGGTATCAACGCTTACGGTATCCATATATATTTATCATTACTGGGGAGGACCTGCGTGGAACAAGGTCCGGTACTACTGGAAAGCGCGTACGACGTCCCAGTCAGGAATACACGCTCTGCGTGTTTTTTGTAGCTACCTGGGTCGGTGCGGCTACCTTGAGGAATCCACGAAGGTTCCACAAGAGGCAACAAACATCTCTCACAGTTGCGAAATTGCAAATCATGGGAAATGTACGGCGTCAAAATGACAATCCCGGCTGTGATCCAATAGCGCACTCGAATTCTCTTTGTTAGTATAGTTGTTCCATCCGACTGAAGCCTCTGCAAGCAGTATCTCTAGCCCCCCTACTCTCCACGCACCCGTCACTGCAAAATGCTACATTATCAGCCCGCGGTGTCCCACATATGATCTCCATTCCAGGCTTATTATGCAACCCTGTTTGCTAAAACCAGGTCCCGTGATTTGCCTTGGACCACTGGAGGGAGACATTGGCCCCGCCTACGCAGGACATATCTCTGAGATTCTCCCCCGCGCACTGCGGGCAAAGGGCAAAGCGGGGCCGGGTGAGTTACATCCCAGCATGCCTCACTTAAGCAGCTTAGGTCAAGTAAGTCTGGGTTCATGGCGCCAGGTCTCATTCACCAGCTACTGGAGGTCCATCAGCACGAGTCGCTGTCGTGCGTGATAAGCGCAATGAGGCGATGGTCTTCCCTTGATAACAGTCGATTTGGTAGTAATAGCTCCGAGGTGAATCTCAAGTCATTGAGCATTTGCAGGCTTAATCGAACGATAGGTCTTTAGCGTAGAGGAATTTAGAAGAACGCTACGGCCTGATTTATGCAGTTACTTGACTGAATCCGACTATTGCCAGTAGCCCAATGGTAACTAAAGATACTCGAAGTCCTTTATATAGGGTCCGGCAAGTCACCTAACTCTGTCAATTGACCATAGCATTTCCATGTGAGTTTTGTTACCAATTATTCCCCTTGTTGGGCCTTAGTGTGTTAACGACAAGCCGAGATACCTTGGACATCCCTCCAATGCCAAGTACCGGTTCGTAGCTTATCCGCCCCAGCCTTAGAAGCGAGTCATGTTCGGCCATTATTGCAATACGAGCAACCCATTTAGATCCGCGCCAATAGAGTTCCCTATCTTGGCAAGCTGGAGGTAAAATTAGATGAGTAGGGCCGGAGCGCCATGCACGTAAGTCTTTGATGCTTTAGAGGTTTCAGTAATTAAAGACTGTCTAGCCTGAGGTCGAATTCGTACTCTAACTGTAGAAGACAAAGAATCCAGTGAAAGCGCCGCGTGTATCGTGATGGAGCGCAAACTGTGTGGAACGACGCCTGGAGATCAGATACTGGTCTCAAAGTATGCCGAAACATCCTATCTGTAACGTGTATGTAGGACTAGTATAACTCCTGACCGAATGCAACGGGAGATATCGTGTTCTGATCGCCGTATTGTGCTTGATTTAGGAGATTGATTTCAATTCCCTCTACATTTGCAACATCCCTTCTGATATCAACAAACATATCTACTTGTTCTCTACACGTGTCAATTTAGTAGCT'/>

    <sequence taxon='169' value='TCAGACACAGGTCACCGGAGGCAAGATCATGCCTGCGATAAATCGGCCTAGGGGCCGTTTTAACATCGGAGCCGGCACCAGGTTACCAGCGGGACGTTTCGTGCGACGAGCCCTTTAGTTTAGATATGCAGAAGTCCACCTGACACTTGCAAGACATTTGAAGATAAATACGGACTGTCGAAGGACTGTTACTCAATCCCGTGAAGAAACTAGTGCCTATACAACATCTTTATCTGACTGCACAATGTCTCAAGCTGCAAGGGTATAATCAGCGTTGGCCTATCCCAGTGCGCTTCGTACGCCCGTGTACGAACCAATTGAGAATCTCACGGGCGGACGTATACTGTGTTGCGGGAGGCAGTCATCCCTAAGCAAAGATGATCTGTTTGGGGGATACATACTCTACACAAACCAGAATCGAGTATTTTTGGTATCAACGCTTACGGTATCCATATATATTTATCATTACTGGGGAGGACCTGCGTGGAACAAGGTCCGGTACTACTGGAAAGCGCGTACGACGTCCCAGTCAGGAATACACGCTCTGCGTGTTTTTTGTAGCTACCTGGGTCGGTGCGACTACCTTGAGGAATCCACGAAGGTTCCACAAGAGGCAACAAACATCTCTCACAGTTGCGAAATTGCAAATCATGGGAAATGTACGGCGTCAAAATGACAATCCCGGCTGTGATCCAATAGCGCACTCGAATTCTCTTTGTTAGTATAGTTGTTTCATCCGACTGAAGCCTCTGCAAGTAGTATCTCTAGCCCCCCTACTCTCCACGCACCCGTCACTGCAAAATGCTACATTATCAGCCCGCGGTGTCCCACATATGATCTCCATTCCAGGCTTATTATGCAACCCTGTTTGCTAAAACCAGGTCCCGTGATTTGCCTTGGACCACTGGAGGGAGACATTGGCCCCGCCTACGCAGGACATATCTCTGAGATTCTCCCCCGCGCACTGCGGGCAAAGGGCAAAGCGGGGCCGGGTGAGTTACATCCCAGCATACCTCACTTAAGCAGCTTAGGTCAAGTAAGTCTGGGTTCATGGCGCCAGGTCTCATTCACCAGCTACTGGAGGTCCATCAGCACGAGTCGCTGTCGTGCGTGATAAGCGCAATGAGGCCATGGTCTTCCCTTGATAACAGTCGATTTGGTAGTAATAGCTCCGAGGTGAATCTCAAGTCATTGAGCATTTGCAGGCTTAATCGAACGATAGGTCTTTAGCGTAGAGGAATTTAGAAGAACGCTACGGCCTGATTTATGCAGTTAATTGACTGAATCCGACTATTGCCAGTAGCCCAATGGTAACTAAAGATACTCGAAGTCCTTTATATAGGGTCCGGCAAGTCACCTAACTCTGTCAATTGACCATAGCATTTCCATGTGAGTTTTGTTACCAATTATTCCCCTTGTTGGGCCTTAGTGTGTTAACGACAAGCCGAGATACCTTGGACATCCCTCCAATGCCAAGTACCGGTTCGTAGCTTATCCGCCCCAGCCTTAGAAGCGAGTCATGTTCGGCCATTATTGCAATACGAGCAACCCATTTAGATCCGCGCCAATAGAGTTCCCTATCTTGGCAAGCTGGAGGTAAAATTAGATGAGTAGGGCCGGAGCGCCATGCACGTAAGTCTCTGATGCTTTAGAGGTTTCAGTAATTAAAGACTGTCTAGCCTGAGGTCGAATTCGTACTCTAACTGTAGAAGCCAAAGAATCCAGTGAAAGCGCCGCGTGTATCGTGATGGAGCGCAAACTGTGTGGAACGACGCCTGGAGATCAGATACTGGTCTCAAAGTATGCCGAAACATCCTATCTGTGACGTGTATGTAGGACTAGTATAACTCCTGACCGAATGCAACGGGAGATATCGTGTTCTGATCGCCGTATTGTGCTTGATTTAGGAGATTGATTTCAATTCCCTCTACATTTGCAACATCCCTTCTGATATCAACAAACATATCTACTTGTTCTCTACACGTGTCAATTTAGTAGCT'/>

    <sequence taxon='108' value='TCAGACACAGGTCACCGGAGGCAAGATCATGCCTGCGATAAATCGGCCTAGGGGCCGTTTTAACATCGGAGCCGGCACCAGGTTACCAGCGGGACGATTCGTGCGACGAGCCCTTTAGTTTAGATATACAGAAGTCCACCTAACACTTGCAAGACATTTGAAGATAAATACGGACTGTCGAAGGATTGTTACTCAATCCCGTGAAGAAACTAGTGCCTATACAGCATCTTTATCTGACTGCACAATGTCTCAAGCTGCAAGGGTATAATCAGCGTTGGTCTATCCCAGTGCGCTTCGTACGCCCGTGTACGAACCAATTGAGAATCTCACGGGCGGACGTATACTGTGTTGCGGGAGGCAGTCATCCCTAAGCAAAGATGATCTGTTTGGGGGATACATACTCTACACAAACCAGAATCGAGTATTTTTGGTATCAACGCTTACGGTATCCATATATATTTATCATTACTGGGGAGGACCTGCGTGGAACAAGGTCCGGTACTACTGGAAAGCGCGTACGACGTCCCAGTCAGGAATACACGCTCTGCGTGTTTTTTGTAGCTACCTGGGTCGGTGCGACTACCTTGAGGAATCCACGAAGGTTCCACAAGAGGCAACAAACATCTCTCACAGTTGCGAAATTGCAAATCATGGGAAATGTACGGCGTCAAAATGACAATCCCGGCTGTGATCCAATAGCGCACTCGAATTCTCTTTGTTAGTATAGTTGTTCCATCCGACTGAAGCCTTTGCAAGCAGTATCTCTAGCCCCCCTACTCTCCACGCGCCCGTCACTGCAAAATGCTACATTATCAGCCCGCGGTGTCCCACATATGATCTCCATTCCAGGCTTATTATGCAACCCTGTTTGCTAAAACCAGGTCCCGTGATTTGCCTTGGACCACTGGAGGGAGACATTGGCCCCGCCTACGCAGGACATATCTCTGAGATTCTCCCCCGCGCACTGCGGGCAAAGGGCAAAGCGGGGCCGGGTGAGTTACATCCCAGCATACCTCACTTAAGCAGCTTAGGTCAAGTAAGTCTGGGTTCACGGCGCCAGGTCTCATTCACCAGCTACTGGAGGTCCATCAGCACGAGTCGCTGTCGTGCGTGATAAGCGCAATGAGGCGATGGTCTTCCCTTGATAACAGTCGATTTGGTAGTAATAGCTCCGAGGTGAATCTCAAGTCATTGAGCATTTGCAGGCTTAATCGAACGATAGGTCTTTAGCGTAGAGGAATTTAGAAGAACGCTACGGCCTGATTTATGCAGTTACTTGACTGAATCCGACTATTGCCAGTAGCCCAATCGTAACTAAAGATACTCGAAGTCCTTTATATAGGGTCCGGCAAGTCACCTAACTCTGTCAATTGACCATAGCATTTCCATGTGAGTTTTGTTACCAATTATTCCCCTTGTTGGGCCTTAGTGTGTTAACGACAAGCCGAGATACCTTGGACATCCCTCCAATGCCAAGTACCGGTTCGTAGCTTATCCGCCCCAGCCTTAGAAGCGAGTCATGTTCGGCCATTATTGCAATACGAGCAACCCATTTAGATCCGCGCCAATAGAGTTCCCTATCTTGGCAACCTGGAGGTAAAATTAGATGAGTAGGGCCGGAGCGCCATGCACGTAAGTCTTTGATGCTTTAGAGGTTTCAGTAATTAAAGACTGTCTAGCCTGAGGTCGAATTCGTACTCTAACTGTAGAAGACAAAGAATCCAGTGAAAGCGCCGCGTGTATCGTGATGGAGCGCAAACTGTGTGGAACGACGCCTGGAGATCAGATACTGGTCTCAAAGTATGCCGAAACATCCTATCTGTAACGTGTATGTAGGACTAGTATAACTCCTGACCGAATGCAACGGGAGATATCGTGTTCTGATCGCCGTATTGTGCTTGATTTAGGAGATTGATTTCAATTCCCTCTACATTTGCAACATCCCTTCTGATATCAACAAACATATCTACTTGTTCTCTACACGTGTCAATTTAGTGGCT'/>

    <sequence taxon='23' value='TCAGACACAGGTCACCGGAGGCAAGATCATGCCTGCGATAAGTCGGCCCAGGGGCCGTTTTAACATCGGAGCCGGCACCAGGGTACCAGCGGGGCGATTCGTGCGACGAGCCCTTCAGTTTAGATATGCAGAAGTCCACCTAACACTTGCAAGACATTTGAAGATAAATACGGACTGTCGAAGGATTGTTACTCAATCCCGTGAAAAAACTAGTGCCTATACAGCATCTTTATCTGACTGCACAATGTCTCAAGCTGCAAGGGTATAATCAGCGTTGGTCTATCCCAGTGCGCTTCGTACGCCCGTGTACGAACCAATTGAGAATCTCACGGGCGGACGTATACCGTGTTGCGGGAGGCAGTCATCCCTAAGCAAAGATGATCTGTTTGGGGGATACATACTCCACACAAACCAGAATCGAGTATTTTTGGTATCATCGCTTATGGTATCTATATATATTTATCATTACTGGGGAGGGCCTGCGTGGAACAAGGTCCGGTACTACTGGAAAGCGCGTACGACATCCCAGTCAGGAATACACGCTCTGCGTGTTCTTTGTAGCTACCTGGGTCGGTGCGACTACCTTGAGGAATCCACGAAGGTTCCACAAGAGGCAACAAACATCTCTCACAGTTGCGAAATTGAAAATCATGGGAAATGTACGGCGTCAAAATGACAATCCCGGCTGTGATCCAAAAGCGCACTCGAATTCTCTTTGTTAGTATAGTTGTTCCATCCGACTGAAGCCTTTGCAGGCAGTACCTCTAACCCCCATACTCTCCACGCGCCCGTCACTGCAAAATGCTACATTATCAGCCCGCGGTGTCCCACATATGATCTCCATTCCAGGCTTATTATGCCACCCTGTTTGCTAAAACCAGGTCCCGTGATTTGCCTTGGACCACTGGAGGGGGACATTGGCCCCGCCTATGCAGGACATATCTCTGAGATCCTCCCCCGCGCACTGCGGGCAAAGGGCAAAGCGGGGCCGGGTGAGTTACATCCCAGCATACCTCACTTAAGCAGCTTCGGTCAAGTAAGTCTGGGTTCATGGCGCCAGGTCTCGGTCACCAGCTACTGGAGGTCCATCAGCACGAGTCGCTGTCGTGCGTGATAAGCGCAATGAGGCGATGGTCTTCCCTCGATAACAGTCGATTTGGTAGTAATAGCTCCGAGGTGAATCTCAAGTCATTGAGCATTTGCAGGCTTAATCGAACGATAGGTCTTTAGCGTAGAGGAATTTAGAAGAACGCTACGGCCTGATTTATGCAGTTACTTGACTAAATCCGACTATTGTCAGTAGCCCAATGGTAACTAAAGATACTCGAAGTCCTCTATATAGGGTCCGGCAAGTCACCTAACTCTGTCAATTGACCATAGCATTTCCATGTGAGCTTTGTTACCAATTATTCCCCTCGTTGGGCGTTAGTATGTTAACGACAAGACGAGATACCTTGGACATCCCTCCAATACCAAGTATCGGTTCGTAGCTTACCCGCCCCAGCCTTAGAAGCGAATCATGTTCGGCCATTATTGCAATACGAGCAACCCATTTGGATCCGCGCCAATAGAGTTCCCTATCTTGGCAAGCTGGAGGTAAAATTAGATGGGTAGGGCCGGAGCGCCATGCACATAAGTCTTTGATGCTTTAGAGGTTTCAGCAATTAAAGACTGTCTAGCCTGAGGTCGAATTCGTACTCTAACTGTAGAAGACAAAAAGTCCAGTGAAAGCGCCGCGTGTATCGTGATGGAGCGCAAACTGTGTGGAACGACGCCCGGAGATCAGATACTGGTCTCAAAGTATGCCGAAACGTCCTATCTGTAACGTGTATGTAGGACTAGTATAACTCCTGACTGAATGCAACGGGAGATATCGTGTTCTGATCGCCGTATTGTGCTTGATTTAGGAGATTGATTTCACTTCCCTCTACATTTGCAACATACCTTCTGATATCACCAAACATATCTACTTGTTCCCTACACGTGTCAATTCAGTAGCT'/>

    <sequence taxon='27' value='TCAGACGCAGGTCACCGGAGGCAAGATCATGCCTGCGATAAGTCGGCCTAGGGGCCGTTTTAACATCGGAGCCGGCACCAGGTTACCAGCGGGGCGATTCGTGCGACGAGCCCTTCAGTTTAGATATGCAGAAGTCCACCTAACACTTGCAAGACATTTGAAGATAAATACGGACTGTCGAAGGATTGTTACTCAATCCCGTGAAGAAACTAGTGCCTATACAGCATCTTTATCTGACTGCACAATGTCTCAAGCTGCAAGGGTATAATCAGCGTTGGTCTATCCCAGTGCGCTTCGTACGCCCGTGTACGAACCAATTGAGAATCTCACGGGCGGACGTATACCGTGTTGCGGGAGGCAGTCATCCCTAAGCAAAGATGATCTGTTTGGGGGATACATACTCCACACAAACCAGGATCGAGTATTTTTGGTATTAACGCTTATGGTATCCATATATATTTATCATTACTGGGGAGGGCCTGCGTGGAACAAGGTCCGGTACTACTGGAAAGCGCGTACGACGTCCCAGTCAGGAATACACGCTCTGCGTGTTCTTTGTAGCTACCTGGGTCGGTGCGACTACCTTGAGGAATCCACGAAGGTTCCACAAGAGGCAACAAACATCTCTCACAGTTGCGAAATTGCAAATCATGGGAAATGTACGGCGTCAAAATGACAATCCCGGCTGCGATCCAATAGCGCACTCGAATTCTCTTTGTTAGTATAGTTGTTCCATCCGACTGAAGCCTCTGCAAGCAGTATCTCTAACCCCCATACTCTCCACGCGCCCGTCACTGCAAAATGCTACATTATCAGCCCGCGGTGTCCCACATATGATCTCCATTCCAGGCTTATTATGCCACCCTGTTTGCTAAAACCAGGTCCCGTGATTTGCCTTGGACCACTGGAGGGGGACATTGGCCCCGCCTATGCAGGGCATATCTCTGAGATCCTCCCCCGCGCACTGCGGGCAAAGGGCAAAGCGGGGCCGGGTGAGTTACATCCCAGCATACCTCACTTAAGCAGCTTCGGTCAAGTAAGTCTGGGTTCATGGCGCCAGGTCTCATTTACCAGCTACTAGAGGTCCATCAGCACGAGTCGCTGTCGTGCGTGATAAGCGCAATGAGGCGATGGTCTTCCCTTGATAACAGTCGATTTGGTAGTAATAGCTCCGAGGTGAATCTCAAGTCATTGAGCATTTGCAGGCTTAATCGAACGATAGGTCTTTAGCGTAGAGGAATTTAGAAGAACGCTACGACCTGATTTATGCAGTTACTTGACTGAATCCGACTATTGTCAGTAGCCCAATGGTAACTAAAGATACTCGAAGTCCTCTATATAGGGTCCGGCAAGTCACCTAACTCTGTCAATTGACCATAGCATTTCCATGTGAGCTTTGTTACCAATTATTCCCCTTGTTGGGCCTTAGTATGTTAACGACAAGACGAGATACCTTGGACATCCCTCCAATGCCAAGGATCGGTTCGTAGCTTACCCGCCCCAGCCTTAGAAGCGAATCATGTTCGGCCATTATTGCAATACGAGCAACCCATTTGGATCCGCGCCAATAGAGTTCCCTATCTTGGCAAGCTGGAGGTAAAATTAGATGAGTAGGGCCGGAGCGCCATGCACATAAGTCTTTGATGCTTTAGAGGTTTCAGCAATTAAAGACTGTCTAGCCTGAGGTCGAATTCGTGCTCTAACTGTAGAGGACAGAGAGTCCAGTGAAAGCGCCGCGTGTATCGTGATGGAGCGCAAACTGTGTGGAACGACGCCTGGAGATCAGATACTGGTCTCAAAGCATGCCGAAACATCCTATCTGTAACGTGTATGTAGGACTAGTATAACTCCTGACTGAATGCAACGGGAGATATCGTGTTCTGATCGCCGTATTGTGCTTGATTTAGGAGATTGATTTCAATTCCCTCTACATTTGCAACATACCTTCTGATATCACCAAACATATCTACTTGTTCCCTACACGTGTCAATTCAGTAGCT'/>

    <sequence taxon='29' value='TCAGACGCAGGTCACCGGAGGCAAGATCATGCCTGCGATAAGTCGGCCTAGGGGCCGTTTTAACATCGGAGCCGGCACCAGGTTACCAGCGGGGCGATTCGTGCGACGAGCCCTTCAGTTTAGATATGCAGAAGTCCACCTAACACTTGCAAGACATTTGAAGATAAATACGGACTGTCGAAGGATTGTTACTCAATCCCGTGAAGAAACTAGTGCCTATACAGCATCTTTATCTGACTGCACAATGTCTCAAGCTGCAAGGGTATAATCAGCGTTGGTCTATCCCAGTGCGCTTCGTACGCCCGTGTACGAACCAATTGAGAATCTCACGGGCGGACGTATACCGTGTTGCGGGAGGCAGTCATCCCTAAGCAAAGATGATCTGTTTGGGGGATACATACTCCACACAAACCAGGATCGAGTATTTTTGGTATTAACGCTTATGGTATCCATATATATTTATCATTACTGGGGAGGGCCTGCGTGGAACAAGGTCCGGTACTACTGGAAAGCGCGTACGACGTCCCAGTCAGGAATACACGCTCTGCGTGTTCTTTGTAGCTACATGGGTCGGTGCGACTACCTTGAGGAATCCACGAAGGTTCCACAAGAGGCAACAAACATCTCTCACAGTTGCGAAATTGCAAATCATGGGAAATGTACGGCGTCAAAATGACAATCCCGGCTGCGATCCAATAGCGCACTCGAATTCTCTTTGTTAGTATAGTTGTTCCATCCGACTGAAGCCTCTGCAAGCAGTATCTCTAACCCCCATACTCTCCACGCGCCCGTCACTGCAAAATGCTACATTATCAGCCCGCGGTGTCCCACATATGATCCCCATTCCAGGCTTATTATGCCACCCTGTTTGCTAAAACCAGGTCCCGTGATTTGCCTTGGACCACTGGAGGGGGACATTGGCCCCGCCTATGCAGGGCATATCTCTGAGATCCTCCCCCGCGCACTGCGGGCAAAGGGCAAAGCGGGGCCGGGTGAGTTACATCCCAGCATACCTCACTTAAGCAGCTTCGGTCAAGTAAGTCTGGGTTCATGGCGCCAGGTCTCATTTACCAGCTACTAGAGGTCCATCAGCACGAGTCGCTGTCGTGCGTGATAAGCGCAATGAGGCGATGGTCTTCCCTTGATAACAGTCGATTTGGTAGTAATAGCTCCGAGGTGAATCTCAAGTCATTGAGCATTTGCAGGCTTAATCGAACGATAGGTCTTTAGCGTAGAGGAATTTAGAAGAACGCTACGACCTGATTTATGCAGTTACTTGACTGGATTCGACTATTGTCAGTAGCCCAATGGTAACTAAAGATACTCGAAGTCCTCTATATAAGGTCCGGCAAGTCACCTAACTCTGTCAATTGACCATAGCATTTCCATGTGAGCTTTGTTACCAATTATTCCCCTTGTTGGGCCTTAGTATGTTAACGACAAGACGAGATACCTTGGACATCCCTCCAATGCCAAGGATCGGTTCGTAGCTTACCCGCCCCAGCCTTAGAAGCGAATCATGTTCGGCCATTATTGCAATACGAGCAACCCATTTGGATCCGCGCCAATAGAGTTCCCTATCTTGGCAAGCTGGAGGTAAAATTAGATGAGTAGGGCCGGAGCGCCATGCACATAAGTCTTTGATGCTTTAGAGGTTTCAGCAATTAAAGACTGTCTAGCCTGAGGTCGAATTCGTGCTCTAACTGAAGAGGACAGAGAGTCCAGTGAAAGCGCCGCGTGTATCGTGATGGAGCGCAAACTGTGTGGAACGACGCCTGGAGATCAGATACTGGTCTCAAAGCATGCCGAAACATCCTATCTGTAACGTGTATGTAGGACTAGTATAACTCCTGACTGAATGCAACGGGAGATATCGTGTTCTGATCGCCGTATTGTGCTTGATTTAGGAGATTGATTTCAATTCCCTCTACGTTTGCAACATACCTTCTGATATCACCAAACATATCTACTTGTTCCCTACACGTGTCAATTCAGTAGCT'/>

    <sequence taxon='28' value='TCAGACGCAGGTCACCGGAGGCAAGATCATGCCTGCGATAAGTCGGCCTAGGGGCCGTTTTAACATCGGAGCCGGCACCAGGTTACCAGCGGGGCGATTCGTGCGACGAGCCCTTCAGTTTAGATATGCAGAAGTCCACCTAACACTTGCAAGACATTTGAAGATAAATACGGACTGTCGAAGGATTGTTACTCAATCCCGTGAAGAAACTAGTGCCTATACAGCATCTTTATCTGACTGCACAATGTCTCAAGCTGCAAGGGTATAATCAGCGTTGGTCTATCCCAGTGCGCTTCGTACGCCCGTGCACGAACCAATTGAGAATCTCACGGGCGGACGTATACCGTGTTGCGGGAGGCAGTCATCCCTAAGCAAAGATGATCTGTTTGGGGGATACATACTCCACACAAACCAGGATCGAGTATTTTTGGTATTAACGCTTATGGTATCCATATATATTTACCATTACTGGGGAGGGCCTGCGTGGAACAAGGTCCGGTACTACTGGAAAGCGCGTACGACGTCCCAGTCAGGAATACACGCTCTGCGTGTTCTTTGTAGCTACCTGGGTCGGTGCGACTACCTTGAGGAATCCACGAAGGTTCCACAAGAGGCAACAAACATCTCTTACAGTTGCGAAATTGCAAATCATGGGAAATGTACGGCGTCAAAATGACAATCCCGGCTGCGATCCAATAGCGCACTCGAATTCTCTTTGTTAGTATAGTTGTTCCATCCGACTGAAGCCTCTGCAAGCAGTATCTCTAACCCCCATACTCTCCACGCGCCCGTCACTGCAAAATGCTACATTATCAGCCCGCGGTGTCCCACATATGATCTCCATTCCAGGCTTATTATGCCACCCTGTTTGCTAAAACCAGGTCCCGTGATTTGCCTTGGACCACTGGAGGGGGACATTGGCCCCGCCTATGCAGGGCATATCTCTGAGATCCTCCCCCGCGCACTGCGGGCAAAGGGCAAAGCGGGGCCGGGTGAGTTACATCCCAGCATACCTCACTTAAGCAGCTTCGGTCAAGTAAGTCTGGGTTCATGGCGCCAGGTCTCATTTACCAGCTACTAGAGGTCCATCAGCACGAGTCGCTGTCGTGCGTGATAAGCGCAATGAGGCGATGGTCTTCCCTTGATAACAGTCGATTTGGTAGTAATAGCTCCGAGGTGAATCTCAAGTCATTGAGCATTTGCAGGCTTAATCGAACGATAGGTCTTTAGCGTAGAGGAATTTAGAAGAACGCTACGACCTGATTTATGCAGTTACTTGACTGAATCCGACTATTGTCAGTAGCCCAATGGTAACTAAAGATAATCGAAGTCCTCTATATAGGGTCCGGCAAGTCACCTAACTCTGTCAATTGACCATAGCATTTCCATGTGAGCTTTGTTACCAATTATTCCCCTTGTTGGGCCTTAGTATGTTAACGACAAGGCGAGATACCTTGGACATCCCTCCAATGCCAAGGATCGGTTCGTAGCTTACCCGCCCCAGCCTTAGAAGCGAATCATGTTCGGCCATTATTGCAATACGAGCAACCCATTTGGATCCGCGCCAATAGAGTTCCCTATCTTGGCAAGCTGGAGGTAAAATTAGATGAGTAGGGCCGGAGCGCCATGCACATAAGTCTTTGATGCTTTAGAGGTTTCAGCAATTAAAGACTGTCTAGCCTGAGGTCGAATTCGTGCTCTAACTGTAGAAGACAGAGAGTCCAGTGAAAGCGCCGCGTGTATCGTGATGGAGCGCAAACTGTGTGGAACGACGCCTGGAGATCAGATACTGGTCTCAAAGCATGCCGAAACATCCTATCTGTAACGTGTATGTAGGACTAGTATAACTCCTGACTGAATGCAACGGGAGATATCGTGTTCTGATCGCCGTATTGTGCTTGATTTAGGAGATTGATTTCAATTCCCTCTACATTTGCAACATACCTTCTGATATCACCAAACATATCTACTTGTTCCCTACACGTGTCAATTCAGTAGCT'/>
[truncated: 108,618 more chars]
