# Supplementary material for: Bayesian Inference of Sampled Ancestor Trees for Epidemiology and Fossil Calibration
Source: PLoS Comput Biol. 2014 Dec 4;10(12):e1003919. doi: 10.1371/journal.pcbi.1003919 (PMC4263412; doi:10.1371/journal.pcbi.1003919)
Supplement: File S7 — XML files for simulated transmission process with fixed to one. (ZIP) [file pcbi.1003919.s008.zip › simulations2A/54.xml]

<?xml version="1.0" encoding="UTF-8" standalone="no"?><beast namespace="beast.core:beast.evolution.alignment:beast.evolution.tree.coalescent:beast.core.util:beast.evolution.nuc:beast.evolution.operators:beast.evolution.sitemodel:beast.evolution.substitutionmodel:beast.evolution.likelihood:beast.evolution.speciation:beast.core.parameter:beast.util" version="2.0">
    
    <data dataType="nucleotide" id="alignment" name="alignment">
    <sequence taxon='0' value='GTCTGGCGTTCCGCAATTTTGTATCATTACTATTCCTCAAGTACTCAACCTTTGGCTCGTGGACGCGGTGCGCATTGCAGTCATCCGGCCCTTCGTACGAACTACAATTCCCGTAAAGTTTTTGCCTGAGCGAATCAAATTCTATTGTGCCATGGCTGCACCCGGAGTCAGTGTTATCGGGAAGTGGCACCACGGAAGAGCACAAAAGGCCCCGGTACTAAAATTGCACGAGACTTATACTCTGCCCGTGCAAGGTGTTGCTGACGTTGTGTCTCTGTAGAATTATTGTACCATAGTGGCCGAAGGCTTTTCGTCGCTCGGTGCGTCACACGCATACGTAAAGGTAGCAACCCTACCTAAACTCCCCCTGGCACTAGTTCTCAAGCCTACAAGCCCTTATCTTAACGGAACAAAGCTGTGGGCCCGATGTGGATACGCAGGAATACTTATCCAACAGTTCGAGCATGGCGTGAGCCGCACGTTCTCACAAGGTGTCGTGCCCCAATGCACATACCATCATTAGGTGACTTAACCTACGATGTCTGGAGAATTTTTTGCGCTTTGTGTAGCTTTGTGGTTTGTGTAGCATGTCTGTACTGGTCCATTCCTGAGAGAGTGGCGGTTGCGTCTAGCGGTCGAGGTGCCTTCACCTTTACACAGACCACCTTCTCCACTGGAAAGATACCGCTGCCTCGCTTAAATATAATACCAGGAGACACAGCTACTGAGCATTTTTCACTCGCGTTTGTCAACTGAGATAATTATAGACAGAGAGGAATAAGCCGATGCTACGCGTGCCCCCCACGGCAGCTGCGTGGTAAGTAATGAATGATCTCTTCGGTGACTTGCTACCCCGGTCAGCTTTGATTGATTTATTATGGCTTCCCATGCACCTAAATATATTCTTCAATAGGGTAGTGATCCGCTTCGATTAGTAGGCTAAAGATTGACTAACGGGTCACAGAATTCTGGGTAATGCGCGATCAATTGCACGGTCCTCCAAGCAACCATACCGCGTCGTCTTGTATATCAGTCTTCATAAGCTTTGGGTCGTGCGTCCTGCACACTAAATCTGCGAAAACGGCACTCCCCTTGCGAGGTTTCCGTAGAGCCATCATATCTCAAGTAGATTCGCGTTCTCCCTGTGCCCCAACATAGACGAGCGGCAAGTCCTGCCGCCATAGCGCAAATCTATGATTCTAGATCCAATAACAACGTTCGCCAGTTCGCTGAAGTCACCTTGCAGCACCGACGAACAATGCGCGTGATTAAGCGCAAGACGATGACTCAGGTGCGACGTCTTGGCTCCCCACCCTGAATGTCGTGGCGTGAGCGTGTGGCATCCGGAGCCTAACACCTTCTTGGTCAGCCTACTGTGTAGGTGCACCAGTATTCCACCTGGCGGGTATGAGAGAGGACGTCAGCAGCTCTGTCGGGGCCCACCTTGTCGAGGGATGAACAAGGGTGACGAGTGCGGGGACGGTGACACTACGAGGCAAGCGTCAATTTCTTCCCATAGAGATGGACTATGTAGATGACCGCATGCTGGTGCCGTGATAAAGCGATCCTACTAGCATGCCTTTTGCGGCAATAACTCGAGTGCAACTATCCTCATCTAACAACGTGGATCTTCTAAGACCACGCAAGGCAGATACTAGTGCTTCATCCCCACTTGGGTAGGGGCAGGGGAAGCAACCTCGTACAGCCACCCTATTCGAAGCTGTTTGGCCACTGTCCCCGCGGGAAAGAGTTCCGGGTAGCCGCACGTTAAACCTCCTCATTTCGGACAAGGGGACATTTTGTTCTTGCTAATAAGAAGACTTCAGGACTTTCTAACTGCTGCACTCATCGTATCTCGTTAAGCAAAGCTGAATTTGACTCTAATACAGTCTGGCGATGAGCTATCAGAAGCTCTCATACAGAATTACGCCTTTCTCCCGACATGGATAATTCGGCGGATTCTCTGTGGATGTCTGAGTATTCGATTCTCCGTTCCGAAT'/>

    <sequence taxon='5' value='GTCTGGCGTTCCGCAATTTTGTATCATTACTATTCCTCAAGTACTCAACCTTTGGCTCGTGGACGCGGTGCGCATTGCAGTCATCCGGCCCTTCGTACGAACTACAATTCCCGTAAAGTGTTTGCCTGAGCGAATCAAATTCTATTGTGCCATGGCTGCACCCGGAGTCAGTGTTATCGGGAAGTGGCACCACGGAAGAGCACAAAAGGCCCCGGTACTAAAATTGCACGAGACTTATACTCTGCCCGTGCAACGTGTTGCTGACGTTGTGTCTCTGTAGAATTATTGTACCATAGTGGCCGAAGGCTTTTCGTCGCTCGGTGCGTCACACGCATACGTAAAGGTAGCAACCCTACCTAAACTCCCCCTGGCACTAGTTCTCAAGCCTACAAGCCCTTATCTTAACGGAACAAAGCTGTGGGCCCGATGTGGATACGCAGGAATACTTATCCAACAGTTCGAGCATGGCGTGAGCCGCACGTTCTCACAAGGTGTCGTGCCCCAATGCACATACCATCGTTAGGTGACTTGACCTACGATGTCTGGAGAATTTTTTGCGCTTTGTGTAGCTTTGTGGTTTGTGTAGCATGTCTGTACTGGTCCATTCCTGAGAGAGTGGCGGTTGCGTCTAGCGGTCGAGGTGCCTTCACCTTTACACAGACCACCTTCTCCACTGGAAAGATACCGCTGCCTCGCTTAAATATAATACCAGGAGACACAGCCACTGAGCATTTTTAACTCGCGTTTGTCAACTGAGATAATCATAGACAGAGAGGAATAAGCCGATGCTACGCGTGCCCCCCACGACAGTTGCGTGGTAAGTAATGAATGATCTCTTCGGTGACTTGCTACCCCGGTCAGCTTTGATTGATTTATTATGGCTTCCCATGCACCTAAATATATTCTTCAATAGGGTAGTGATCCGCTTCGATTAGTAGGCTAAAGATTGACTAACGGGTCACAGAATTCTGGGTAATGCGCGATCAATTGCACGGTCCTCCAAGCAACCATACCGCGTCGTCTTGTATATCAGTCTTCATAAGCTTTGGGTCGTGCGTCCTGCACACTAAATCTGCGAAAACGGCACTCCCCTTGCGAGGTTTCCGTAGAGCCATCATATCTCAAGTAGATTCGCGTTCTCCCTGTGCCCCAACATAGACGAGCGGCAAGTCCTGCCGCCATAGCGCAAATCTATGATTCTAGATCCAATAACAACGTTCGCCAGTTCGCTGAAGTCACCTTGCAGCACCGACGAACAATGCGCGTGATTAAGCGCAAGACGATGACTCAGGTGCGACGTCTTGGCTCCCCACCCTGAATATCGTGGCGTGAGCGTGTGGCATCCGGAGCCTAACACCTTCTTGGTCAGCCTACTGTGTAGGTGCACCAGTATTCCACCTGGCGGGTATGAGAGAGGACGTCAGCAGCTCTGTCGGGGCCCACCTTGTCGAGGGATGAACAAGGGTGACGAGTGCGGGGACGGTGACACTACGAGGCAAGCGTCAATTTCTTCCCATAGAGATGGACTATGTAGATGACCGCATGCTGGTGCCGTGATAAAGCGATCCTACTAGCATGCCTTTTGCGGCAATAACTCGAGTGCAACTATCCTCATCTAACAACGTGGATCTTCTAAGACCACGCAAGGCAGATACTAGTGCTTCATCCCCACTTGGGTAGGGGCGGGGGAAGCAACCTCGTACAGCCACCCTATTCGAAGCTGTTTGGCCACTGTCCCCGCGGGAAAGAGTTCCGGGTAGCCGCACGTTAAACCTCCTCATTTCGGACAAGGGGACATTTTGTTCTTGCTAATAAGAAGACTTCAGGACTTTCTAACTGCTGCACTCATCGTATCTCGTTAAGCAAAGCTGAATTTGATTCTAATGCAGTCTGGCGATGAGCTATCAGAAGCTCTCATACAGAATTACGCCTTTCTCCCGACATGGATAATTCGGCTGATTCTCTGTGGATGTCTGAGTATTCGATTCTCCGTTCCGAAT'/>

    <sequence taxon='8' value='GTCTGGCGTTCCGCAATTTTGTATCATTACTATTCCTCAAGTACTCAACCTTTGGCTCGTGGACGCGGTGCGCATTGCAGTCATCCGGCCCTTCGTACGAACTACAATTCCCGTAAAGTTTTTGCCTGAGCGAATCAAATTCTATTGTGCCATGGCTGCACCCGGAGTCAGTGTTATCGGGAAGTGGCACCACGGAAGAGCACAAAAGGCCCCGGTACTAAAATTGCACGAGACTTATACTCTGCCCGTGCAAGGTGTTGCTGACGTTGTGTCTCTGTAGAATTATTGTACCATAGTGGCCGAAGGCTTTTCGTCGCTCGGTGCGTCACACGCATACGTAAAGGTAGCAACCCTACCTAAACTCCCCCTGGCACTAGTTCTCAAGCCTACAAGCCCTTATCTTAACGGAACAAAGCTGTGGGCCCGATGTGGATACGCAGGAATACTTATCCAACAGTTCGAGCATGGCGTGAGCCGCACGTTCTCACAAGGTGTCGTGCCCCAATGCACATACCATCGTTAGGTGACTTAACCTACGATGTCTGGAGAATTTTTTGCGCTTTGTGTAGCTTTGTGGTTTGTGTAGCATGTCTGTACTGGTCCATTCCTGAGAGAGTGGCGGTTGCGTCTAGCGGTCGAGGTGCCTTCACCTTTACACAGACCACCTTCTCCACTGGAAAGATACCGCTGCCTCGCTTAAATATAATACCAGGAGACACAGCCACTGAGCATTTTTAACTCGCGTTTGTCAACTGAGATAATTATAGACAGAGAGGAATAAGCCGATGCTACGCGTGCCCCCCACGGCAGCTGCGTGGTAAGTAATGAATGATCTCTTCGGTGACTTGCTACCCCGGTCAGCTTTGATTGATTTATTATGGCTTCCCATGCACCTAAATATATTCTTCAATAGGGTAGTGATCCGCTTCGATTAGTAGGCTAAAGATTGACTAACGGGTCACAGAATTCTGGGTAATGCGCGATCAATTGCACGGTCCTCCAAGCAACCATACCGCGTCGTCTTGTATATCAGTCTTCATAAGCTTTGGGTCGTGCGTCCTGCACACTAAATCTGCGAAAACGGCACTCCCCTTGCGAGGTTTCCGTAGAGCCATCATATCTCAAGTAGATTCGCGTTCTCCCTGTGCCCCAACATAGACGAGCGGCAAGTCCTGCCGCCATAGCGCAAATCTATGATTCTAGATCCAATAACAACGTTCGCCCGTTCGCTGAAGTCACCTTGCAGCACCGACGAACAATGCGCGTGATTAAGCGCAAGACGATGACTCAGGTGCGACGTCTTGGCTCCCCACCCTGAATGTCGTGGCGTGAGCGTGTGGCATCCGGAGCCTAACACCTTCTTGGTCAGCCTACTGTGTAGGTGCACCAGTATTCCACCTGGCGGGTATGAGAGAGGACGTCAGCAGCTCTGTCGGGGCCCACCTTGTCGAGGGATGAACAATGGTGACGAGTGCGGGGACGGTGACACTACGAGGCAAGCGTCAATTTCTTCCCATAGAGATGGACTATGTAGATGACCGCATGCTGGTGCCGTGATAAAGCGATCCTACTAGCATGCCTTTTGCGGCAATAACTCGAGTGCAACTATCCTCATCTAACAACGTGGATCTTCTAAGACCACGCAAGGCAGATACTAGTGCTTCATCCCCACTTGGGTAGGGGCAGGGGAAGCAACCTCGTACAGCCACCCTATTCGAAGCTGTTTGGCCACTGTCCCCGCGGGAAAGAGTTCCGGGTAGCCGCACGTTAAACCTCCTCATTTCGGACAAGGGGACATTTTGTTCTTGCTAATAAGAAGACTTCAGGACTTTCTAACTGCTGCACTCATCGTATCTCGTTAAGCAAAGCTGAATTTGATTCTAATGCAGTCTGGCGATGAGCTATCAGAAGCTCTCATACAGAATTACGCCTTTCTCCCGACATGGATAATTCGGCGGATTCTCTGTGGATGTCTGAGTATTCGATTCTCCGTTCCGAAT'/>

    <sequence taxon='9' value='GTCTGGCGTTCCGCAATTTTGTATCATTACTATTCCTCAAGTACTCAACCTTTGGCTCGTGGACGCGGTGCGCATTGCAGTCATCCGGCCCTTCGTACGAACTACAATTCCCGTAAAGTTTTTGCCTGAGCGAATCAAATTCTATTGTGCCATGGCTGCACCCGGAGTCAGTGTTATCGGGAAGTGGCACCACGGAAGAGCACAAAAGGCCCCGGTACTAAAATTGCACGAGACTTATACTCTGCCCGTGCAAGGTGTTGCTGACGTTGTGTCTCTGTAGAATTATTGTACCATAGTGGCCGAAGGCTTTTCGTCGCTCGGTGCGTCACACGCATACGTAAAGGTAGCAACCCTACCTAAACTCCCCCTGGCACTAGTTCTCAAGCCTACAAGCCCTTATCTTAACGGAACAAAGCTGTGGGCCCGATGTGGATACGCAGGAATACTTATCCAACAGTTCGAGCATGGCGTGAGCCGCACGTTCTCACAAGGTGTCGTGCCCCAATGCACATACCATCGTTAGGTGACTTAACCTACGATGTCTGGAGAATTTTTTGCGCTTTGTGTAGCTTTGTGGTTTGTGTAGCATGTCTGTACTGGTCCATTCCTGAGAGAGTGGCGGTTGCGTCTAGCGGTCGAGGTGCCTTCACCTTTACACAGACCACCTTCTCCACTGGAAAGATACCGCTGCCTCGCTTAAATATAATACCAGGAGACACAGCCACTGAGCATTTTTAACTCGCGTTTGTCAACTGAGATAATTATAGACAGAGAGGAATAAGCCGATGCTACGCGTGCCCCCCACGGCAGCTGCGTGGTAAGTAATGAATGATCTCTTCGGTGACTTGCTACCCCGGTCAGCTTTGATTGATTTATTATGGCTTCCCATGCACCTAAATATATTCTTCAATAGGGTAGTGATCCGCTTCGATTAGTAGGCTAAAGATTGACTAACGGGTCACAGAATTCTGGGTAATGCGCGATCAATTGCACGGTCCTCCAAGCAACCATACCGCGTCGTCTTGTATATCAGTCTTCATAAGCTTTGGGTCGTGCGTCCTGCACACTAAATCTGCGAAAACGGCACTCCCCTTGCGAGGTTTCCGTAGAGCCATCATATCTCAAGTAGATTCGCGTTCTCCCTGTGCCCCAACATAGACGAGCGGCAAGTCCTGCCGCCATAGCGCAAATCTATGATTCTAGATCCAATAACAACGTTCGCCCGTTCGCTGAAGTCACCTTGCAGCACCGACGAACAATGCGCGTGATTAAGCGCAAGACGATGACTCAGGTGCGACGTCTTGGCTCCCCACCCTGAATGTCGTGGCGTGAGCGTGTGGCATCCGGAGCCTAACACCTTCTTGGTCAGCCTACTGTGTAGGTGCACCAGTATTCCACCTGGCGGGTATGAGAGAGGACGTCAGCAGCTCTGTCGGGGCCCACCTTGTCGAGGGATGAACAATGGTGACGAGTGCGGGGACGGTGACACTACGAGGCAAGCGTCAATTTCTTCCCATAGAGATGGACTATGTAGATGACCGCATGCTGGTGCCGTGATAAAGCGATCCTACTAGCATGCCTTTTGCGGCAATAACTCGAGTGCAACTATCCTCATCTAACAACGTGGATCTTCTAAGACCACGCAAGGCAGATACTAGTGCTTCATCCCCACTTGGGTAGGGGCAGGGGAAGCAACCTCGTACAGCCACCCTATTCGAAGCTGTTTGGCCACTGTCCCCGCGGGAAAGAGTTCCGGGTAGCCGCACGTTAAACCTCCTCATTTCGGACAAGGGGACATTTTGTTCTTGCTAATAAGAAGACTTCAGGACTTTCTAACTGCTGCACTCATCGTATCTCGTTAAGCAAAGCTGAATTTGATTCTAATGCAGTCTGGCGATGAGCTATCAGAAGCTCTCATACAGAATTACGCCTTTCTCCCGACATGGATAATTCGGCGGATTCTCTGTGGATGTCTGAGTATTCGATTCTCCGTTCCGAAT'/>

    <sequence taxon='20' value='GTCTGGCGTTCCGCAATTTTGTATCATTACTATTCCTCAAGTACTCAACCTTTGGCTCGTGGACGCGGTGCGCATCGCAGTCATCCGGCCCTTCGTACGAACTATAATTCCCGTAAAGTTTTTGCCTGAGCGAATCAAATTCTATTGTGCCATGGCTGCACCCGGAGTCAGTGTTATCGGGAAGTGGCACCACGGAAGAGCACAAAAGGCCCCGGTACTAAAACTGCACGAGCCTTATACTCCGCCCGTGCAAGGTGTTGCTGACGTTGTGTTTCTGTAGAATTATTGTACCATAGTGGCCGAAGGCTTTTCGTCGCTCGGTGCGTCACACGCATACGTAAAGGTAGCAACCCTACCTAAACTCCCCCTGGCACTAGTTCTCAAGCCTACAAGCCCTTATCTTAACGGAACAAAGCTGTGGGCCCGATGTGGATACGCAGGAATACTTATCCAACAGTTCGAGCATGGCGTGAGCCGCACGTTCTCACAAGGTGTCGTGCCCCAATGCACATACCATCATTAGGTGACTTAACCTACGATGTCTGGAGAATTTTTTGCGCTTTGTGTAGCTTTGTGGTTTGTGTAGCATGTCTGTACTGGTCCATTCCTGAGAGAGTGGCGGTTGCGTCTAGCGGTCGAGGTGCCTTCACCTTTACACAGACCACCTTCTCCACTGGAAAGATACCGCTGCCTCGCTTACATATAATACCAGGAGACACAGCTACTGAGCATTTTTCACTCGCGTTTGTCAACTGAGATAATTATAGACAGAGAGGAATAAGCCGATGCTACGCGTGCCCCCCACGGCAGCTGCGTGGTAAGTAATGAATGATCTCTTCGGTGACTCGCTACCCCGGTCAGCTTTGATTGATTTATTATAGCTTCCCATGCACCTAAATATATTCTTCAATAGGGTAGTGATCCGCTTCGATTAGTAGGCTAAAGATTGACTAACGGGTCACAGAATTCTGGGTAATGCACGATCAATTGCACGGTCCTCCAAGCAACCATACCGCGTCGTCTTGTATATCAGTCTCCATAAGCTTTGGGTCGTGCGTCCTGCACACTAAATCTGCGAAAACGGCACTCCCCTTGCGAGGTTTCCGTAGAGCCATCATATCTCAAGTAGATTCGCGTTCTCCCTGTGCCCCAACATAGACGAGCGGCAAGTCCTGCCGCCATAGCGCAAATCTATGATTCTAGATCCAATAACAACGTTCGCCAGTTCGCTGAAGTCACCTTGCAGCACCGACGAACAATGCGCGTGATTAAGCGCAAGACGATGACTCAGGTGCGACGTCTTGGCTCCCCACCCTGAATGTCGTGGCGTGAGCGTGTGGCATCCGGAGCCTAACACCTTCTTGGTCAGCCTACTGTGTAGGTGCACCAGTATTCCACTTGGCGGGTCTGAGAGAGGACGTCAGCAGCTCTGTCGGGGCCCACCTTGTCGAGGGATGAACAAGGGTGACGAGTGCGGGGACGGTGACACTACGAGGCAAGCGTCAATTTCTTCCCATAGAGATGGACTATGTAGATGACCGCGTGCTGGTGCCGTGATAAAGCGATTCTACTAGCATGCCTTTTGCGGCAATAACTCGAGTGCAACTATCCTCATCTAACAACGTGGATCTTCTAAGACCACGCAAGGCAGATACTAGTGCTTCCTCCCCACTTGGGTAGGGGCAGGGGACGCAACCTCGTACAGCCACCCTATTCGAAGCTGTTTGGCCACTGTCCCCGCGGGAAAGAGTTCCGGGTAGCCGCACGTTAAACCTCCTCATTTCGGACAAGGGGCCATTTTGTTCTTGCTAATAAGAAGACTTCAGGACTTTCTAATTGCTGCACTCATCGTATCTCGTTAAGCAAAGCTGAATTTGACTCTAATACAGTCTGGCGATGAGCTATCAGAAGCTCTCATACAGAATTACGCCTTTCTCCCGACATGGATAATTCGGCGGATTCTCTGTGGATGTCTGAGTATTCGATTCTCCGTTCCGAAT'/>

    <sequence taxon='27' value='GTCTGGCGTTCCGCAATTTTGTATCATTACTATTCCTCAAGTACTCAACCTTTGGCTCGTGGACGCGGTGCGCATTGCAGTCATCCGGCCCTTCGTACGAACTATAATTCCCGTAAAGTTTTTGCCTGAGCGAATCAAATTCTATTGTGCCATGGCTGCACCCGGAGTCAGTGTTATCGGGAAGTGGCACCACGGAAGAGCACAAAAGGCCCCGGTACTAAAATTGCACGAGCCTTATACTCTGCCCGTGCAAGGTGTTGCTGACGTTGTGTTTCTGTAGAATTATTGTACCATAGTGGCCGAAGGCTTTTCGTCGCTCGGTGCGTCACACGCATACGTAAAGGTAGCAACCCTACCTAAACTCCCCCTGGCACTAGTTCTCAAGCCTACAAGCCCTTATCTTAACGGAACAAAGCTGTGGGCCCGATGTGGATACGCAGGAATACTTATCCAACAGTTCGAGCATGGCGTGAGCCGCACGTTCTCACAAGGTGTCGTGCCCCAATGCACATACCATCATTAGGTGACTTAACCTACGATGTCTGGAGAATTTTTTGCGCTTTGTGTAGCTTTGTGGTTTGTGTAGCATGTCTGTACTGGTCCATTCCTGAGAGAGTGGCGGTTGCGTCTAGCGGTCGAGGTGCCCTCACCTTTACACAGACCACCTTCTCCACTGGAAAGATACCGCTGCCTCGCTTACATATAATACCAGGAGACACAGCTACTGAGCATTTTTCACTCGCGTTTGTCAACTGAGATAATTATAGACAGAGAGGAATAAGCCGATGCTACGCGTGCCCCCCACGGCAGCTGCGTGGTAAGTAATGAATGATCTCTTCGGTGACTCGCTACCCCGGTCAGCTTTGATTGATTTATTATGGCTTCCCATGCACCTAAATATATTCTTCAATAGGGTAGTGATCCGCTTCGATTAGTAGGCTAAAGATTGACTAACGGGTCACAGAATTCTGGGTAATGCACGATCAATTGCACGGTCCTCCAAGCAACCATACCGCGTCGTCTTGTATATCAGTCTTCATAAGCTTTGGGTCGTGCGTCCTGCACACTAAATCTGCGAAAACGGCACTCCCCTTGCGAGGTTTCCGTAGAGCCATCATATCTCAAGTAGATTCGCGTTCTCCCTGTGCCCCAACATAGACGAGCGGCAAGTCCTGCCGCCATAGCGCAAATCTATGATTCTAGATCCAATAACAACGTTCGCCAGTTCGCTGAAGTCACCTTGCAGCACCGACGAACAATGCGCGTGATTAAGCGCAAGACGATGACTCAGGTGCGACGTCTTGGCTCCCCACCCTGAATGTCGTGGCGTGAGCGTGTGGCATCCGGAGCCTAACACCTTCTTGGTCAGCCTACTGTGTAGGTGCACCAGTATTCCACCTGGCGGGTCTGAGAGAGGACGTCAGCAGCTCTGTCGGGGCCCACCTTGTCGAGGGATGAACAAGGGTGACGAGTGCGGGGACGGTGACACTACGAGGCAAGCGTCAATTTCTTCCCATAGAGATGGACTATGTAGAAGACCGCGTGCTGGTGCCGTGATAAAGCGATCCTACTAGCATGCCTTTTGCGGCAATAACTCGAGTGCAACTATCCTCATCTAACAACGTGGATCTTCTAAGACCATGCAAGGCAGATACTAGTGCTTCCTCCCCACTTGGGTAGGGGCAGGGGACGCAACCTCGTACAGCCACCCTATTCGAAGCTGTTTGGCCACTGTCCCCGCGGGAAAGAGTTCCGGGTAGCCGCACGTTAAACCTCCTCATTTCGGACAAGGGGCCATTTTGTTCTTGCTAATAAGAAGACTTCAGGACTTTCTAACTGCTGCACTCATCGTATCTCGTTAAGCAAAGCCGAATTTGACTCTAATACAGTCTGGCGATGAGCTATCAGAAGCTCTCATACAGAATTACGCCTTTCTCCCGACATGGATAATTCGGCGGATTCTCTGTGGATGTCTGAGTATTCGATCCTCCGTTCCGAAT'/>

    <sequence taxon='34' value='GTCTGGCGTTCCGCAATTTTGTATCATTACTATTCCTCAAGTACTCAACCTTTGGCTCGTGGACGCGGTGCGCATTGCAGTCATCCGGCCCTTCGTACGAACTATAATTCCCGTAAAGTTTTTGCCTGAGCGAATCAAATTCTATTGTGCCATGGCTGCACCCGGAGTCAGTGTTATCGGGAAGTGGCACCACGGAAGAGCACAAAAGGCCCCGGTACTAAAATTGCACGAGCCTTATACTCTGCCCGTGCAAGGTGTTGCTGACGTTGTGTTTCTGTAGAATTATTGTACCATAGTGGCCGAAGGCTTTTCGTCGCTCGGTGCGTCACACGCATACGTAAAGGTAGCAACCCTACCTAAACTCCCCCTGGCACTAGTTCTCAAGCCTACAAGCCCTTATCTTAACGGAACAAAGCTGTGGGCCCGATGTGGATACGCAGGAATACTTATCCAACAGTTCGAGCATGGCGTGAGCCGCACGTTCTCACAAGGTGTCGTGCCCCAATGCACATACCATCATTAGGTGACTTAACCTACGATGTCTGGAGAATTTTTTGCGCTTTGTGTAGCTTTGTGGTTTGTGTAGCATGTCTGTACTGGTCCATTCCTGAGAGAGTGGCGGTTGCGTCTAGCGGTCGAGGTGCCCTCACCTTTACACAGACCACCTTCTCCACTGGAAAGATACCGCTGCCTCGCTTACATATAATACCAGGAGACACAGCTACTGAGCATTTTTCACTCGCGTTTGTCAACTGAGATAATTATAGACAGAGAGGAATAAGCCGATGCTACGCGTGCCCCCCACGGCAGCTGCGTGGTAAGTAATGAATGATCTCTTCGGTGACTCGCTACCCCGGTCAGCTTTGATTGATTTATTATGGCTTCCCATGCACCTAAATATATTCTTCAATAGGGTAGTGATCCGCTTCGATTAGTAGGCTAAAGATTGACTAACGGGTCACAGAATTCTGGGTAATGCACGATCAATTGCACGGTCCTCCAAGCAACCATACCGCGTCGTCTTGTATATCAGTCTTCATAAGCTTTGGGTCGTGCGTCCTGCACACTAAATCTGCGAAAACGGCACTCCCCTTGCGAGGTTTCCGTAGAGCCATCATATCTCAAGTAGATTCGCGTTCTCCCTGTGCCCCAACATAGACGAGCGGCAAGTCCTGCCGCCATAGCGCAAATCTATGATTCTAGATCCAATAACAACGTTCGCCAGTTCGCTGAAGTCACCTTGCAGCACCGACGAACAATGCGCGTGATTAAGCGCAAGACGATGACTCAGGTGCGACGTCTTGGCTCCCCACCCTGAATGTCGTGGCGTGAGCGTGTGGCATCCGGAGCCTAACACCTTCTTGGTCAGCCTACTGTGTAGGTGCACCAGTATTCCACCTGGCGGGTCTGAGAGAGGACGTCAGCAGCTCTGTCGGGGCCCACCTTGTCGAGGGATGAACAAGGGTGACGAGTGCGGGGACGGTGACACTACGAGGCAAGCGTCAATTTCTTCCCATAGAGATGGACTATGTAGAAGACCGCGTACTGGTGCCGTGATAAAGCGATCCTACTAGCATGCCTTTTGCGGCAATAACTCGAGTGCAACTATCCTCATCTAACAACGTGGATCTTCTAAGACCATGCAAGGCAGATACTAGTGCTTCCTCCCCACTTGGGTAGGGGCAGGGGACGCAACCTCGTACAGCCACCCTATTCGAAGCTGTTTGGCCACTGTCCCCGCGGGAAAGAGTTCCGGGTAGCCGCACGTTAAACCTCCTCATTTCGGACAAGGGGCCATTTTGTTCTTGCTAATAAGAAGACTTCAGGACTTTCTAACTGCTGCACTCATCGTATCTCGTTAAGCAAAGCCGAATTTGACTCTAATACAGTCTGGCGATGAGCTATCAGAAGCTCTCATACAGAATTACGCCTTTCTCCCGACATGGATAATTCGGCGGATTCTCTGTGGATGTCTGAGTATTCGATCCTCCGTTCCGAAT'/>

    <sequence taxon='36' value='GTCTGGCGTTCCGCAATTTTGTATCATTACTATTCCTCAAGTACTCAACCTTTGGCTCGTGGACGCGGTGCGCATTGCAGTCATCCGGCCCTTCGTACGAACTATAATTCCCGTAAAGTTTTTGCCTGAGCGAATCAAATTCTATTGTGCCATGGCTGCACCCGGAGTCAGTGTTATCGGGAAGTGGCACCACGGAAGAGCACAAAAGGCCCCGGTACTAAAATTGCACGAGCCTTATACTCTGCCCGTGCAAGGTGTTGCTGACGTTGTGTTTCTGTAGAATTATTGTACCATAGTGGCCGAAGGCTTTTCGTCGCTCGGTGCGTCACACGCATACGTAAAGGTAGCAACCCTACCTAAACTCCCCCTGGCACTAGTTCTCAAGCCTACAAGCCCTTATCTTAACGGAACAAAGCTGTGGGCCCGATGTGGATACGCAGGAATACTTATCCAATAGTTCGAGCATGGCGTGAGCCGCACGTTCTCACAAGGTGTCGTGCCCCAATGCACATACCATCATTGGGTGACTTAACCTACGATGTCTGGAGAATTTTTTGCGCTTTGTGTAGCTTTGTGGTTTGTGTAGCATGTCTGTACTGGTCCATTCCTGAGAGAGTGGCGGTTGCGTCTAGCGGTCGAGGTGCCTTCACCTTTACACAGACCACCTTCTCCACTGGAAAGATACCGCTGCCTCGCTTACATATAATACCAGGAGACACAGCTACTGAGCATTTTTCACTCGCGTTTGTCAACTGAGATAATTATAGACAGAGAGGAATAAGCCGATGATACGCGTGCCCCCCACGGCAGCTGCGTGGTAAGTAATGAATGATCTCTTCGGTGACTCGCTACCCCGGTCAGCTTTGATTGATTTATTATGGCTTCCCATGCACCTAAATATATTCTTCAATAGGGTAGTGATCCGCTTCGATTAGTAGGCTAAAGATTGACTAACGGGTCACAGAATTCTGGGTAATGCACGATCAATTGCACGGTCCTCCAAGCAACCATACCGCGTCGTCTTGTATATCAGTCTTCATAAGCTTTGGGTCGTGCGTCCTGCACACTAAATCTGCGAAAACGGCACTCCCCTTGCGAGGTTTCCGTAGAGCCATCATATCTCAAGTAAATTCGCGTTCTCCCTGTGCCCCAACATAGACGAGCGGCAAGTCCTGCCGCCATAGCGCAAATCTATGATTCTAGATCCAATAACAACGTTCGCCAGTTCGCTGAAGTCACCTTGCAGCACCGACGAACAATGCGCGTGATTAAGCGCAAGACGATGACTCAGGTGCGACGTCTTGGCTCCCCACCCTGAATGTCGTGGCGTGAGCGTGTGGCATCCGGAGCCTAACACCTTCTTGGTCAGCCTACTGTGTAGGTGCACCAGTATTCCACCTGGCGGGTCTGAGAGAGGACGTCAGCAGCTCTGTCGGGGCTCACCTTGTCGAGGGATGAACAAGGGTGACGAGTGCGGGGACGGTGACACTACGAGGCAAGCGTCAATTTCTCCCCATAGAGATGGACTATGTAGAAGACCGCGTGCTGGTGCCGTGATAAAGCGATCCTACTAGCATGCCTTTTGCGGCAATAACTCGAGTGCAACTATCCTCATCTAACAACGTGGATCTTCTAAGACCACGCAAGGCAGATACTAGTGCTTCCTCCCCACTTGGGTAGGGGCAGGGGACGCAACCTCGTACAGCCACCCTATTCGAAGCTGTTTGGCCACTGTCCCCGCGGGAAAGAGTTCCGGGTAGCCGCACGTTAAACCTCCTCATTTCGGACAAGGGGCCATTTTGTTCTTGCTAATAAGAAGACTTCAGGACTTTCTAACTGCTGCACTCATCGTATCTCGTTAAGCAAAGCTGAATTTGACTCTAATACAGTCTGGCGATGAGCTATCAGAAGCTCTCATACAGAATTACGCCTTTCTCCCGACATGGATAATTCGGCGGATTCTCTGTGGATGTCTGAGTATTCGATTCTCCGTTCCGAAT'/>

    <sequence taxon='41' value='GTCTGGCGTTCCGCAATTTTGTATCATTACTATTCCTCAAGTACTCAACCTTTGGCTCGTGGACGCGGTGCGCATTGCAGTCATCCGGCCCTTCGTACGAACTATAATTCCCGTAAAGTTTTTGCCTGAGCGAATCAAATTCTATTGTGCCATGGCTGCACCCGGAGTCAGTGTTATCGGGAAGTGGCACCACGGAAGAGCACAAAAGGCCCCGGTACTAAAATTGCACGAGCCTTATACTCTGCCCGTGCAAGGTGTTGCTGACGTTGTGTTTCTGTAGAATTATTGTACCATAGTGGCCGAAGGCTTTTCGTCGCTCGGTGCGTCACACGCATACGTAAAGGTAGCAACCCTACCTAAACTCCCCCTGGCACTAGTTCTCAAGCCTACAAGCCCTTATCTTAACGGAACAAAGCTGTGGGCCCGATGTGGATACGCAGGAATACTTATCCAATAGTTCGAGCATGGCGTGAGCCGCACGTTCTCACAAGGTGTCGTGCCCCAATGCACATACCATCATTGGGTGACTTAACCTACGATGTCTGGAGAATTTTTTGCGCTTTGTGTAGCTTTGTGGTTTGTGTAGCATGTCTGTACTGGTCCATTCCTGAGAGAGTGGCGGTTGCGTCTAGCGGTCGAGGTGCCTTCACCTTTACACAGACCACCTTCTCCACTGGAAAGATACCGCTGCCTCGCTTACATATAATACCAGGAGACACAGCTACTGAGCATTTTTCACTCGCGTTTGTCAACTGAGATAATTATAGACAGAGAGGAATAAGCCGATGATACGCGTGCCCCCCACGGCAGCTGCGTGGTAAGTAATGAATGATCTCTTCGGTGACTCGCTACCCCGGTCAGCTTTGATTGATTTATTATGGCTTCCCATGCACCTAAATATATTCTTCAATAGGGTAGTGATCCGCTTCGATTAGTAGGCTAAAGATTGACTAACGGGTCACAGAATTCTGGGTAATGCACGATCAATTGCACGGTCCTCCAAGCAACCATACCGCGTCGTCTTGTATATCAGTCTTCATAAGCTTTGGGTCGTGCGTCCTGCACACTAAATCTGCGAAAACGGCACTCCCCTTGCGGGGTTTCCGTAGAGCCATCATATCTCAAGTAAATTCGCGTTCTCCCTGTGCCCCAACATAGACGAGCGGCAAGTCCTGCCGCCATAGCGCAAATCTATGATTCTAGATCCAATAACAACGTTCGCCAGTTCGCTGAAGTCACCTTGCAGCACCGACGAACAATGCGCGTGATTAAGCGCAAGACGATGACTCAGGTGCGACGTCTTGGCTCCCCACCCTGAATGTCGTGGCGTGAGCGTGTGGCATCCGGAGCCTAACACCTTCTTGGTCAGCCTACTGTGTAGGTGCACCAGTATTCCACCTGGCGGGTCTGAGAGAGGACGTCAGCAGCTCTGTCGGGGCTCACCTTGTCGAGGGATGAACAAGGGTGACGAGTGCGGGGACGGTGACACTACGAGGCAAGCGTCAATTTCTCCCCATAGAGATGGACTATGTAGAAGACCGCGTGCTGGTGCCGTGATAAAGCGATCCTACTAGCATGCCTTTTGCGGCAATAACTCGAGTGCAACTATCCTCATCTAACAACGTGGATCTTCTAAGACCACGCAAGGCAGATACTAGTGCTTCCTCCCCACTTGGGTAGGGGCAGGGGACGCAACCTCGTACAGCCACCCTATTCGAAGCTGTTTGGCCACTGTCCCCGCGGGAAAGAGTTCCGGGTAGCCGCACGTTAAACCTCCTCATTTCGGACAAGGGGCCATTTTGTTCTTGCTAATAAGAAGACTTCAGGACTTTCTAACTGCTGCACTCATCGTATCTCGTTAAGCAAAGCTGAATTTGACTCTAATACAGTCTGGCGATGAGCTATCAGAAGCTCTCATACAGAATTACGCCTTTCTCCCGACATGGATAATTCGGCGGATTCTCTGTGGATGTCTGAGTATTCGATTCTCCGTTCCGAAT'/>

    <sequence taxon='46' value='GTCTGGCGTTCCGCAATTTTGTATCATTACTATTCCTCAAGTACTCAACCTTTGGCTCGTGGACGCGGTGCGCATTGCAGTCATCCGGCCCTTCGTACGAACTATAATTCCCGTAAAGTTTTTGCCTGAGCGAATCAAATTCTATTGTGCCATGGCTGCACCCGGAGTCAGTGTTATCGGGAAGTGGCACCACGGAAGAGCACAAAAGGCCCCGGTACTAAAATTGCACGAGCCTTATACTCTGCCCGTGCAAGGTGTTGCTGACGTTGTGTTTCTGTAGAATTATTGTACCATAGTGGCCGAAGGCTTTTCGTCGCTCGGTGCGTCACACGCATACGTAAAGGTAGCAACCCTACCTAAACTCCCCCTGGCACTAGTTCTCAAGCCTACAAGCCCTTATCTTAACGGAACAAAGCTGTGGGCCCGATGTGGATACGCAGGAATACTTATCCAATAGTTCGAGCATGGCGTGAGCCGCACGTTCTCACAAGGTGTCGTGCCCCAATGCACATACCATCATTGGGTGACTTAACCTACGATGTCTGGAGAATTTTTTGCGCTTTGTGTAGCTTTGTGGTTTGTGTAGCATGTCTGTACTGGTTCATTCCTGAGAGAGTGGCGGTTGCGTCTAGCGGTCGAGGTGCCTTCACCTTTACACAGACCACCTTCTCCACTGGAAAGATACCGCTGCCTCGCTTACATATAATACCAGGAGACACAGCTACTGAGCATTTTTCACTCGCGTTTGTCAACTGAGATAATTATAGACAGAGAGGAATAAGCCGATGATACGCGTGCCCCCCACGGCAGCTGCGTGGTAAGTAATGAATGATCTCTTCGGTGACTCGCTACCCCGGTCAGCTTTGATTGATTTATTATGGCTTCCCATGCACCTAAATATATTCTTCAATAGGGTAGTGATCCGCTTCGATTAGTAGGCTAAAGATTGACTAACGGGTCACAGAATTCTGGGTAATGCACGATCAATTGCACGGTCCTCCAAGCAACCATACCGCGTCGTCTTGTATATCAGTCTTCATAAGCTTTGGGTCGTGCGTCCTGCACACTAAATCTGCGAAAACGGCACTCCCCTTGCGAGGTTTCCGTAGAGCCATCATATCTCAAGTAAATTCGCGTTCTCCCTGTGCCCCAACATAGACGAGCGGCAAGTCCTGCCGCCATAGCGCAAATCTATGATTCTAGATCCAATAACAACGTTCGCCAGTTCGCTGAAGTCACCTTGCAGCACCGACGAACAATGCGCGTGATTAAGCGCAAGACGATGACTCAGGTGCGACGTCTTGGCTCCCCACCCTGAATGTCGTGGCGTGAGCGTGTGGCATCCGGAGCCTAACACCTTCTTGGTCAGCCTACTGTGTAGGTGCACCAGTATTCCACCTGGCGGGTCTGAGAGAGGACGTCAGCAGCTCTGTCGGGGCTCACCTTGTCGAGGGATGAACAAGGGTGACGAGTGCGGGGACGGTGACACTACGAGGCAAGCGTCAATTTCTCCCCATAGAGATGGACTATGTAGAAGACCGCGTGCTGGTGCCGTGATAAAGCGATCCTACTAGCATGCCTTTTGCGGCAATAACTCGAGTGCAACTATCCTCATCTAACAACGTGGATCTTCTAAGACCACGCAAGGCAGATACTAGTGCTTCCTCCCCACTTGGGTAGGGGCAGGGGACGCAACCTCGTACAGCCACCCTATTCGAAGCTGTTTGGCCACTGTCCCCGCGGGAAAGAGTTCCGGGTAGCCGCACGTTAAACCTCCTCATTTCCGACAAGGGGCCATTTTGTTCTTGCTAATAAGAAGACTTCAGGACTTTCTAACTGCTGCACTCATCGTATCTCGTTAAGCAAAGCTGAATTTGACTCTAATACAGTCTGGCGATGAGCTATCAGAAGCTCTCATACAGAATTACGCCTTTCTCCCGACATGGATAATTCGGCGGATTCTCTGTGGATGTCTGAGTATTCGATTCTCCGTTCCGAAT'/>

    <sequence taxon='35' value='GTCTGGCGTTCCGCAATTTTGTATCATTACTATTCCTCAAGTACTCAACCTTTGGCTCGTGGACGCGGTGCGCATTGCAGTCATCCGGCCCTTCGTACGAACTATAATTCCCGTAAAGTTTTTGCCTGAGCGAATCAAATTCTATTGTGCCATGGCTGCACCCGGAGTCAGTGTTATCGGGAAGTGGCACCACGGAAGAGCACAAAAGGCCCCGGTACTAAAATTGCACGAGCCTTATACTCTGCCCGTGCAAGGTGTTGCTGACGTTGTGTTTCTGTAGAATTATTGCACCATAGTGGCCGAAGGCTTTTCGTCGCTCGGTGCGTCACACGCATACGTAAAGGTAGCAACCCTACCTAAACTCCCCCTGGGACTAGTTCTCAAGCCTACAAGCCCTTATCTTAACGGAACAAAGCTGTGGGCCCGATGTGGATACGCAGGAATACTTATCCAACAGTTCGAGCATGGCGTGAGCCGCACGTTCTCACAAGGTGTCGTGCCCCAATGCACATACCATCATTAGGTGACTTAACCTACGATGTCTGGAGAATTTTTTGCGCTTTGTGTAGCTTTGTGGTTTGTGTAGCATGTCTGTACTGGTCCATTCCTGAGAGAGTGGAGGTTGCGTCTAGCGGTCGAGGTGCCTTCACCTTTACACAGACCACCTCCTCCACTGGAAAGATACCGCTGCCTCGCTTACATATAATACCAGGAGACACAGCTACTGAGCATTTTTCACTCGCGTTTGTCAACTGAGATAATTATAGACAGAGAGGAATAAGCCGATGCTACGCGTGCCCCCCACGGCAGCTGCGTGGTAAGTAATGAATGATCTCTTCGGTGACTCGCTACCCCGGTCAGCTTTGATTGATTTATTATGGCTTCCCATGCACCTAGATATATTCTTCAATAGGGTAGTGATCCGCTTCGATTAGTAGGCTAAAGATTGACTAACGGGTCACAGAATTCTGGGTAATGCACGATCAATTGCACGGTCCTCCAAGCAACCATACCGCGTCGTCTTGTATATCAGTCTTCAGAAGCTTTGGGTCGTGCGTCCTGCACACTAAATCTGCGAAAACGGCACTCCCCTTGCGAGGTTTCCGTAGAGCCATCATATCTCAAGTAGATTCGCGTTCTCCCTGTGCCCCAACATAGACGAGCGGCAAGTCCTGCCGCCATAGCGCAAATCTATGATTCTAGATCCAATAACAACGTTCGCCAGTTCGCTGAAGTCACCTTGCAGCACCGACGAACAATGCGCGTGATTAGGCGCAAGACGATGACTCAGGTGCGACGTCTTGGCTCCCCACCCTGAATGTCGTGGCGTGAGCGTGTGGCATCCGGAGCCTAACACCTTCTTGGTCAGCCTACTGTGTAGGTGCACCAGTATTCCACCTGGCGGGTCTGAGAGAGGACGTCAGCAGCTCTGTCGGGGCCCACCTTGTCGAGGGATGAACAAGGGTGACGAGTGCGGGGACGGTGACACTACGAGGCAAGCGTCAATTTCTTCCCATAGAGATGGACTATGTAGATGACCGCGTGCTGGTGCCGTGATAAAGCGATCCTACTAGCATGCCTTTTGCGGCAATAACTCGAGTGCAACTATTCTCATCTAACAACGTGGATCTTCTAAGACCACGCAAGGCAGATACTAGTGCTTCCTCCCCACTTGGGTAGGGGCAGGGGACGCAACCTCGTACAGCCACCCTATTCGAAGCTGTTTGGCCACTGTCCCCGCGGGAAAGAGTTCCGGGTAGCCGCACGTTAAACCTCCTCATTTCGGACAAGGGGCCATTTTGTTCTTGCTAATAAGAAGACTTCAGGACTTTCTAACTGCTGCACTCATCGTATCTCGTTAAGCAAAGCTGAATTTGACTCTAATACAGTCTGGCGATGAGCTATCAGAAGCTCTCATACAGAATTACGCCTTTCTCCCGACATGGATAGTTCGGCGGATTCTCTGTGGATGTCTGAGTATTCGATTCTCCGTTCCGAAT'/>

    <sequence taxon='50' value='GTCTGGCGTTCCGCAATTTTGTATCATTACTATTCCTCAAGTACTCAACCTTTGGCTCGTGGACGCGGTGCGCATTGCAGTCATCCGGCCCTTCGTACGAACTATAATTCCCGTAAAGTTTTTGCCTGAGCGAATCAAATTCTATTGTGCCATGGCTGCACCCGGAGTCAGTGTTATCGGGAAGTGGCACCACGGAAGAGCACAAAAGGCCCCGGTACTAAAATTGCACGAGCCTTATACTCTGCCCGTGCAAAGTGTTGCTGACGTTGTGTTTCTGTAGAATTATTGCACCATAGTGGCCGAAGGCTTTTCGTCGCTCGGTGCGTCAAACGCATACGTAAAGGTAGCAACCCTACCTAAACTCCCCCTGGCACTAGTTCTCAAGCCTACAAGCCCTTATCTTAACGGAACAAAGCTGTGGGCCCGATGTGGATACGCAGGAATACTTATCCAACAGTTCGAGCATGGCGTGAGCCGCACGTTCTCACAAGGTGTCGTGCCCCAATGCACATACCATCATTAGGTGACTTAACCTACGATGTCTGGAGAATTTTTTGCGCTTTGTGTAGCTTTGTGGTTTGTGTAGCATGTCTGTACTGGTCCATTCCTGAGAGAGTGGAGGTTGCGTCTAGCGGTCGAGGTGCCTTCACCTTTACACAGACCACCTCCTCCACTGGAAAGATACCGCTGCCTCGCTTACATATAATACCAGGAGACACAGCTACTGAGCATTTTTCACTCGCGTTTGTCAACTGAGATAATTATAGACAGAGAGGAATAAGCCGATGCTACGCGTGCCCCCCACGGCAGCTGCGTGGTAAGTAATGAATGATCTCTTCGGTGACTCGCTACCCCGGTCAGCTTTGATTGATTTATTATGGCTTCCCATGCACCTAGATATATTCTTCAATAGGGTAGTGATCCGCTTCGATTAGTAGGCTAAAGATTGACTAACGGGTCACAGAATTCTGGGTAATGCACGATCAATTGCACGGTCCTCCAAGCAACCATACCGCGTCGTCTTGTATATCAGTCTTCAGAAGCTTTGGGTCGTGCGTCCTGCACACTAAATCTGCGAAAACGGCACTCCCCTTGCGAGGTTTCCGTAGAGCCATCATATCTCAAGTAGATTCGCGTTCTCCCTGTGCCCCAACATAGACGAGCGGCAAGTCCTGCCGCCATAACGCAAATCTATGATTCTAGATCCAATAACAACGTTCGCCAGTTCGCTGAAGTCACCTTGCAGCACCGACGAACAATGCGCGTGATTAGGCGCAAGACGATGACTCAGGTGCGACGTCTTGGCTCCCCACCCTGAATGTCGTGGCGTGAGCGTGTGGCATCCGGAGCCTAACACCTTCTTGGTCAGCCTACTGTGTAGGTGCACCAGTATTCCACCTGGCGGGTCTGAGAGAGGACGTCAGCAGCTCTGTCGGGGCCCACCTTGTCGAGGGATGAACAAGGGTGACGAGTGCGGGGACGGTGACACTACGAGGCAAGCGTCAATTTCTTCCCGTAGAGATGGACTATGTAGATGACCGCGTGCTGGTGCCGTGATAAAGCGATCCTACTAGCATGCCTTTTGCGGCAATAACTCGAGTGCAACTATTCTCATCTAACAACGTGGATCTTCTAAGACCACGCAAGGCAGATACTAGTGCTTCCTCCCCACTTGGGTAGGGGCAGGGGACGCAACCTCGTACAGCCACCCTATTCGAAGCTGTTTGGCCACTGTCCCCGCGGGAAAGAGTTCCGGGTAGCCGCACGTTAAAACTCCTCATTTCGGACAAGGGGCCATTTTGTTCTTGCTAATAAGAAGACTTCAGGACTTTCTAACTGCTGCACTCATCGTATCTCGTTAAGCAAAGCTGAATTTGACTCTAATACAGTCTGGCGATGAGCTATCAGAAGCTCTCATACAGAATTACGCCTTTCTCCCGACATGGATAGTTCGGCGGATTCTCTGTGGATGTCTGAGTATTCGATTCTCCGTTCCGAAT'/>

    <sequence taxon='52' value='GTCTGGCGTTCCGCAATTTTGTATCATTACTATTCCTCAAGTACTCAACCTTTGGCTCGTGGACGCGGTGCGCATTGCAGTCATCCGGCCCTTCGTACGAACTATAATTCCCGTAAAGTTTTTGCCTGAGCGAATCAAATTCTATTGTGCCATGGCTGCACCCGGAGTCAGTGTTATCGGGAAGTGGCACCACGGAAGAGCACAAAAGGCCCCGGTACTAAAATTGCACGAGCCTTATACTCTGCCCGTGCAAGGTGTTGCTGACGTTGTGTTTCTGTAGAATTATTGCACCATAGTGGCCGAAGGCTTTTCGTCGCTCGGTGCGTCACACGCATACGTAAAGGTAGCAACCCTACCTAAACTCCCCCTGGCACTAGTTCTCAAGCTTACAAGCCCTTATCTTAACGGAACAAAGCTGTGGGCCCGATGTGGATACGCAGGAATACTTATCCAACAGTTCGAGCATGGCGTGAGCCGCACGTTCTCACAAGGTGTCGTGCCCCAATGCACATACCATCATTAGGTGACTTAACCTACGATGTCTGGAGAATTTTTTGCGCTTTGTGTAGCTTTGTGGTTTGTGTAGCATGTCTGTACTGGTCCATTCCTGAGAGAGTGGAGGTTGCGTCTAGCGGTCGAGGTGCCTTCACCTTTACACAGACCACCTCCTCCACTGGAAAGATACCGCTGCCTCGCTTACATATAATACCAGGAGACACAGCTACTGAGCATTTTTCACTCGCGTTTGTCAACTGAGATAATTATAGACGGAGAGGAATAAGCCGATGCTACGCGTGCCCCCCACGGCAGCTGCGTGGTAAGTAATGAATGATCTCTTCGGTGACTCGCTACCCCGGTCAGCTTTGATTGATTTATTATGGCTTCCCATGCACCTAGATATATTCTTCAATAGGGTAGTGATCCGCTTCGATTAGTAGGCTAAAGATTGACTAACGGGTCAAAGAATTCTGGGTAATGCACGATCAATTGCACGGTCCTCCAAGCAACCATACCGCGTCGTCTTGTATATCAGTCTTCAGAAGCTTTGGGTCGTGCGTCCTGCACACTAAATCTGCGAAAACGGCACTCCCCTTGCGAGGTTTCCGTAGAGCCATCATATCTCAAGTAGATTCGCGTTCTCCCTGTGCCCCAACATAGACGAGCGGCAAGTCCTGCCGCCATAGCGCAAATCTATGATTCTAGATCCAATAACAACGTTCGCCAGTTCGCTGAAGTCACCTTGCAGCACCGACGAACAATGCGCGTGATTAGGCGCAAGACGATGACTCAGGTGCGACGTCTTGGCTCCCCACCCTGAATGTCGTGGCGTGAGCGTGTGGCATCCGGAGCCTAACACCTTCTTGGTCAGCCTACTGTGTAGGTGCACCAGTATTCCACCTGGCGGGTCTGAGAGAGGACGTCAGCAGCTCTGTCGGGGCCCACCTCGTCGAGGGATGAACAAGGGTGACGAGTGCGGGGACGGTGACACTACGAGGCAAGCGTCAATTTCTTCCCATAGAGATGGACTATGTAGATGACCGCGTGCTGGTGCCGTGATAAAGCGATCCTACTAGCACGCCTTTTGCGGCAATAACTCGAGTGCAACTATTCTCATCTAACAACGTGGATCTTCTAAGACCACGCAAGGCAGATACTAGTGCTTCCTCCCCACTTGGGTAGGGGCAGGGGACGCAACCTCGTACAGCCACCCTATTCGAAGCTGTTTGGCCACTGTCCCCGCGGGAAAGAGTTCCGGGTAGCCGCACGTTAAACCTCCTCATTTCGGACAAGGGGCCATTTTGTTCTTGCTAATAAGAAGACTTCAGGACTTTCTAACTGCTGCACTCATCGTATCTCGTTAAGCAAAGCTGAATTTGACTCTAATACAGTCTGGCGATGAGCTATCAGAAGCTCTCATACAGAATTACGCCTTTCTCCCGACATGGATAGTTCGGCGGATTCTCTGTGGATGTCTGAGTATTCGATTCTCCGTTCCGAAT'/>

    <sequence taxon='59' value='GTCTGGCGTTCCGCAATTTTGTATCATTGCTATTCCTCAAGTACTCAACCTTTGGCTCGTGGACGCGGTGCGCATTGCAGTCATCCGGCCCTTCGTACGAACTATAATTCCCGTAAAGTTTTTGCCTGAGCGAATCAAATTCTATTGTGCCATGGCTGCACCCGGAGTCAGTGTTATCGGGAAGTGGCACCACGGAAGAGCACAAAAGGCCCCGGTACTAAAATTGCACGAGCCTTATACTCTGCCCGTGCAAGGTGTTGCTGACGTTGTGTTTCTGTAGAATTATTGCACCATAGTGGCCGAAGGCTTTTCGTCGCTCGGTGCGTCACACGCATACGTAAAGGTAGCAACCCTACCTAAACTCCCCCTGGCACTAGTTCTCAAGCCTACAAGCCCTTATCTTAACGGAACAAAGCTGTGGGCCCGATGTGGATACGCAGGAATACTTATCCAACAGTTCGAGCATGGCGTGAGCCGCACGTTCTCACAAGGTGTCGTGCCCCAATGCACATACCATCATTAGGTGACTTAACCTACGATGTCTGGAGAATTTTTTGCGCTTTGTGTAGCTTTGTGGTTTGTGTAGCATGTCTGTACTGGTCCATTCCTGAGAGAGTGGAGGTTGCGTCTAGCGGTCGAGGTGCCTTCACCTTTACACAGACCACCTCCTCCACTGGAAAGATACCGCTGCCTCGCTTACATATAATACCAGGAGACACAGCTACTGAGCATTTTTCACTCGCGTTTGTCAACTGAGATAATTATAGACAGAGAGGAATAAGCCGATGCTACGCGTGCCCCCCACGGCAGCTGCGTGGTAAGTAATGAATGATCTCTTCGGTGACTCGCTACCCCGGTCAGCTTTGATTGATTTATTATGGCTTCCCATGCACCTAGATATATTCTTCAATAGGGTAGTGATCCGCTTCGATTAGTAGGCTAAAGATTGACTAACGGGTCAAAGAATTCTGGGTAATGCACGATCAATTGCACGGTCCTCCAAGCAAACATACCGCGTCGTCTTGTATATCAGTCTTCAGAAGCTTTGGGTCGTGCGTCCTGCACACTAAATCTGCGAAAACGGCACTCCCCTTGCGAGGTTTCCGTAGAGCCATCATATCTCAAGTAGATTCGCGTTCTCCCTGTGCCCCAACATAGACGAGCGGCAAGTCCTGCCGCCATAGCGCAAATCTATGATTCTAGATCCAATAACAACGTTCGCCAGTTCGCTGAAGTCACCTTGCAGCACCGACGAACAATGCGCGTGATTAGGCGCAAGACGATGACTCAGGTGCGACGTCTTGGCTCCCCACCCTGAATGTCGTGGCGTGAGCGTGTGGCATCCGGAGCCTAACACCTTCTTGGTCAGCCTACTGTGTAGGTGCACCAGTATTCCACCTGGCGGGTCTGAGAGAGGACGTCAGCAGCTCTGTCGGGGCCCACCTTGTCGAGGGATGAACAAGGGTGACGAGTGCGGGGACGGTGACACTACGAGGCAAGCGTCAATTTCTTCCCATAGAGATGGACTATGTAGATGACCGCGTGCTGGTGCCGTGATAAAGCGATCCTACTAGCATGCCTTTTGCGGCAATAACTCGAGTGCAACTATTCTCATCTAACAACGTGGATCTTCTAAGACCACGCAAGGCAGATACTAGTGCTTCCTCCCCACTTGGGTAGGGGCAGGGGACGCAACCTCGTACAGCCACCCTATTCGAAGCTGTTTGGCCACTGTCCCCGCGGGAAAGAGTTCCGGGTAGCCGCACGTTAAACCTCCTCATTTCGGACAAGGGGCCATTTTGTTCTTGCTAATAAGAAGACTTCAGGACTTTCTAACTGCTGCACTCATCGTATCTCGTTAAGCAAAGCTGAATTTGACTCTAATACAGTCTGGCGATGAGCTATCAGAAGCTCTCATACAGAATTACGCCTTTCTCCCGACATGGATAGTTCGGCGGATTCTCTGTGGATGTCTGAGTATTCGATTCTCCGTTCCGAAT'/>

    <sequence taxon='2' value='GTCTGGCGTTCCGCAATTTTGTATCATTACTATTCCTCAAGTACTCAACCTTTGGCTCGTGGACGCGGTGCGCATTGCAGTCATCCGGCCCTTCGTACGAACTACAATTCCCGTAAAGTTTTTGCCTGAGCGAATCAAATTCTGTTGTGCCATGGCTGCACCCGGAGTCAGTGTTATTGGGAAGTGGCACCACGGAAGAGCACAAAAGGCCCCGGTACTAAAATTGCACGAGACTTATACTCTGCCCGTGCAAGGTGTTGCTGACGTTGTGTCTCTGTAGAAGTATTGTACCATAGTGGCCGAAGGCTTTTCGTCGCTCGGTGCGTCACACACATACGTAAAGGTAGCAACCCTACCTAAACTCCCCCTGGCACTAGTTCTCAAGCCTACAAGCCCTTATCTTAACGGAACAAAGCTGTGGGCCCGATGTGGATACGCAGGAATACTTATCCAACAGTTCGAGCATGGCGTGAGCCGCACGTTCTCACAAGGTGTCGTGCCCCAATGCACATACCATCATTAGGTGACTTAACCTACGATGTCTGGAGAATTTTTTGCGCTCTGTGTAGCTTTGTGGTTTGTGTAGCATGTCTGTACTGGTCCATTCCTGAGAGAGTGGCGGTTGCGTCTAGCGGTCGAGGTGCCTTCACCTTTACACAGACCACCTTCTCCCCTGGAAAGATACCGCTGCCTCGCTTAAATATAATACCAGGAGACACAGCTACTGAGCATTTTTCACTCGCGTTTGTCAACTGAGATAATTATAGACAGAGAGGAATAAGCCGATGCTACGCGTGCCCCCAACGGCAGCTGCGTGGTAAGTAACGAATGATCTCTTCGGTGACTTGCTACCCCGGTCAGCTTTGATTGATTTATTATGGCTTCCCATGCACCTAGATATATTCTTCAATAGGGTAGTGATCCGCTTCGATTAGTAGGCTAAAGATTGACTAACGGGTCACAGAATTCTGGGTAATGCGCGATCAATTGCACGGTCCTCCAAGCAACCATACCGCGTCGTCTTGTATATCAGTCTTCATAAGCTTTGGGTCGTGCGTCCTGCACACTAAATCTGCGAAAACGGCACTCCCCTTGCGAGGTTTCCGTAGAGCCATCATATCTCAAGTAGATTCGCGTTCTCCCTGTGCCCCAACATAGACGAGCGGCAAGTCCTGCCGCCATAGCGCAAATCTATGATTCTAGATCCAATAACGACGTTCGCCAGTTCGCTGAAGTCACCTTGCAGCACCGACGAACAATGCGCGTGATTAAGCGCAAGACGATGACTCAGGTGCGACGTCTTGGCTCCCCACCCTGAATGTCGTCGCGTGAGCGTGTGGCATCCGGAGCCTAACACCTTCTTGGTCAGCCTACTGTGTAGGTGCACCAGTATTCCACCTGGCGGGTATGAGAGAGGACGTCAGCAGCTCTGTCGGGGCCCACCTTGTCGAGGGATGAACAAGGGTGACGAGTGCGGGGACGGTGTCACTACGAGGCAAGCGTCAATTTCTTCCCATAGAGATGGACTATGTAGATGACCGCATGCTGGTGCCGTGATAAAGCGATCCTACTAGCATGCCTTTTGCGGCAATAACTCGAGTGCAACTATCCTCATCTAACAACGTGGATCTTCTAAGACCACGCAAGGCAGATACTAGTGCTTCATCCCCACTTGGGTAGGGGCAGGGGAAGCAACCTCGTACAGCCACCCTATTCGAAGCTATTTGGCCACTGTCCCCGCGGGAAAGAGTTCCGGGTAGCCGCACGTTAAACCTCCTCATTTCGGACAAGGGGACATTTTGTTCTTGCTAATAAGAAGACTTCAGGACTTTCTAACTGCTGCACTCATCGTATCTCGTTAAGCAAAGCTGAATTTGACTCTAATACAGTCTGGCGATGAGCTATCAGAAGCTCTCATACAGAATTACGCCTTTCTCCCGACATGGATAATTCGGCGGATTCTCTGTGGATGTCTGAGTATTCGATTCTCCGTTCCGAAT'/>

    <sequence taxon='12' value='GTTTGGCGTTCCGCAATTTTGTATCATTACTATTCCTCAAGTACTCAACCTTTGGCTCGTGGACGCGGTGCGCATTGCAGTCATCCGGCCCTTCGTACGAACTACAATTCCCGAAAAGTTTTTGCCTGAGCGAATCAAATTCTGTTGTGCCATGGCTGCACCCGGAGTCAGTGTTATTGGGAAGTGGCACCACGGAAGAGCACAAAAGGCCCCGGTACTAAAATTGCACGAGACTTATACTCTGCCCGTGCAAGGCGTTGCTGACGTTGTGTCTCTGTAGAAGTATTGTACCATAGTGGCCGAAGGCTTTTCGTCGTTCGGTGCGTCACACACATACGTAAAGGTAGCAACCCTACCTAAACTCCCCCTGGCACTAGTTCTCAAGCCTACAAGCCCTTATCTTAACGGAACAAAGCTGTGGGCCCGATGTGGATACGCAGGAATACTTATCCAACAGTTCGAGCATGGCGTGAGCCGCACGTTCTCACAAGGTGTCGTGCCCCAATGCACATACCATCATTAGGTGACTTAACCTACGATGTCTGGAGAATTTTCTGCGCTCTGTGTAGCTTTGTGGTTTGTGTAGCATGTCTGTACTGGTCCATTCCTGAGAGAGTGGCGGTTGCGTCTAGCGGTCGAGTTGCCTTCACCTTTACACAGACCACCTTCCCCCCTGGAAAGATACCGCTGCCTCGCTTAAATATAATACCAGGAGACACAGCTACTGAGCATTTTTCACTCGCGTTTGTCAACTGAGATAATTATAGACAGAGAGGAATAAGCCGATGCTACGCGTGCCCCCAACGGCAGCTGCGTGGTAAGTAACGAATGATCTCTTCGGTGACTTGCTACCCCGGTCAGCTTTGATTGATTTATTATGGCTTCCCATGCACCTAGATATATTCTTCAATAGGGTAGTGATCCGCTTCGATTAGTAGGCTAATGATTGACTAACGGGTCACAGAATTCTGGGTAATGCGCGATCCATTGCACGGTCCTCCAAGCAACCATACCGCGTCGTCTTGTATATCAGTCTTCATAAGCTTTGGGTCGTGCGTCCTGCACACTAAATCTGCGAAAACGGCACTCCCCTTGCGAGGTTTCCGTAGAGCCATCATATCTCAAGTAGATTCGCGTTCTCCCTGTGCCCCAACATAGACGAGCGGCAAGTCCTGCCGCCATAGCGCAAATCTATGATTCTAGATCCAATAACGACGTTCGCCAGTTCGCTGAAGTCACCTTGCAGCACCGACGAACAATGCGCGTGATTAAGCGCAAGACGATGACTCAGGTGCGACGTCTTGGCTCCCCACCCTGAATGTCGTCGCGTGAGCGTGTGGCATCCGGAGCCTAACACCTTCTTGGTCAGCCTACTGTGTAGGTGCACCAGTATTCCACCTGGCGGGTATGAGAGAGGACGTCAGCAGCTCTGTCGGGGCCCACCTTGTCGAGGGATGAACAAGGGTGACGAGTGCGGGGACGGTGTCACTACGAGGCAAGCGTCAATTTCTTCCCATAGAGATGGACTATGTAGATGACCGCATGCTGGTGCCGTGATAAAGCGATCCTACTAGCATGCCTTTTGCGGCAATAACTCGAGTGCAACTATCCTCATCTAACAACGTGGATCTTCTAAGACCACGCAAGGCAGATCCTAGTGTTTCATCCCCACTTGGGTAGGGGCAGGGGAAGCAACCTCGTACAGCCACCCTATTCGAAGCTATTTGGCCACTGTCCCCGCGGGAAAGAGTTCCGGGTAGCCGCACGTTAAACCTCCTCATTTCGGACAAGGGGACATTTTGTTCTTGCTAATAAGAAGACTTCAGGACTTTCTAACTGCTGCACTCATCGTATCTCGTTAAGCAAAGCTGAATTTGACTCTAATACAGTCTGGTGATGAGCTATCAGAAGCTCTCATACAGAATTACGCCTTTCTCCCGACATGGATAATTCAGCGGATTCTCTGTGGATGTCTGAGTATTCGATTCTCCGTTCCGAAT'/>

    <sequence taxon='19' value='GTTTGGCGTTCCGCAATTTTGTATCATTACTATTCCTCAAGTACTCAACCCCTGGCTCGTGGACGCGGTGCGCATTGCAGTCATCCGGCCCTTCGTACGAACTACAATTCCCGAAAAGTTTTTGCCTGAGCGAATCAAATTCTGTTGTGCCATGGCTGCACCCGGAGTCAGTGTTATTGGGAAGTGGCACCACGGAAGAGCACAAAAGGCCACGGTACTAAAATTGCACGAGACTTATACTCTGCCCGTGCAAGGCGTTGCTGACGTTGTGTCTCTGTAGAAGTATTGTACCATAGTGGCCGAAGGCTTTTCGTCGTTCGGTGCGTCACACACATACGTAAAGGTAGCAACCCTACCTAAACTCCCCCTGGCACTAGTTCTCAAGCCTACAAGCCCTTATCTTAACGGAACAAAGCTGTGGGCCCGATGTGGATACGCAGGAATACTTATCCAACAGTTCGAGCATGGCGTGAGCCGCACGTTCTCACGAGGTGTCGTGCCCCAATGCACATACCATCATTAGGTGACTTAGCCTACGATGTCTGGAGAATTTTCTGCGCTCTGTGTAGCTTTGTGGTTTGTGTAGCATGTCTGTACTGGTCCATTCCTGAGAGAGTGGCGGTTGCGTCTAGCGGTCGAGTTGCCTTCACCTTTACACAGACTACCTTCCCCCCTGGAAAGATACCGCTGCCTCGCTTAAATATAATACCAGGAGACACAGCTACTGAGCATTTTTCACTCGCGTTTGTCAACTGAGATAATTATAGACAGAGAGGAATAAGCCGATGCTACGCGTGCCCCCAACGGCAGCTGCGTGGTAAGTAACGAATGATCTCTTCGGTGACTTGCTACCCCGGTCAGCTTTGATTGATTTATTATGGCTTCCCATGCACCTAGATATATTCTTTAATAGGGTAGTGATCCGCTTCGATTAGTAGGCTAATGATTGACTAACGGGTCACAGAATTCTGGGTAATGCGCGATCCATTGCACGGTCCTCCAAGCAACCATACCGCGTCGTCTTGTATATCAGTCTTCATAAGCTTTGGGTCGTGCGTCCTGCACACTAAATATGCGAAAACGGCACTCCCCTTGCGAGGTTTCCGTAGAGCCATCATATCTCAAGTAGATTCGCGTTCTCCCTGTGCCCCAACATAGACGAGCGGCAAGTCCTGCCGCCATAGCGCAAATCTATGATTCTAGATCCAATAACGACGTTCGCCAGTTCGCTGAAGTCACCTTGCAGCACCGACGAACAATGCGCGTGATTAAGCGCAAGACGATGACTCAGGTGCGACGTCTTGGCTCCCCACCCTGAATATCGTCGCGTGAGCGTGTGGCATCCGGAGCCTAACAACTTCTTGGTCAGCCTACTGTGTAGGTACACCAGCATTCCACCTGGCGGGTATGAGAGAGGACGTCAGCAGCTCTGTCGGGGCCCACCTTGTCGAGGGATGAACAAGGGTGACGAGTGCGGGGACGGTGTCACTACGAGGCAAGCGTCAATTTCTTCCCATAGAGTTGGACTATGTAGATGACCGCATGCTGGTGCCGTGATAAAGCGATCCTACTAGCATGCCTTTTGCGGCAATAACTCGAGTGCAACTATCCTCATCTAACAACGTGGATCTTCTAAGACCACGCAAGGCAGATCCTAGTGTTTCATCCCCACTTGGGTAGGGGCAGGGGAAGCAACCTCGTACAGCCACCCTATTCGAAGCCATTTGGCCACTGTCCCCGCGGGAAAGAGTTCCGGGTAGCCGCACGTTAAACCTCCTCATTTCGGACAAGGGGACATTTTGTTCTTGCTAATAAGAAGACTTCAGGACTTTCTAACTGCTGCACTCATCGTATCTCGTTAAGCAAAGCTGAATTTGACTCTAATACAGTCTGGTGATGAGCTATCAGAAGCTCTCATACAAAATTACGCCTTTCTCCCGACATGGATAATTCAGCGGATTCTCTGTGGATGTCTGAGTATTCGATTCTCCGTTCCGAAT'/>

    <sequence taxon='37' value='GTTTGGCGTTCCGCAATTTTGTATCATTACTATTCCTCAAGTACTCAACCCCTGGCTCGTGGACGCGGTGCGCATTGCAGTCATCCGGCCCTTCGTACGAACTACAATTCCCGAAAAGTTTTTGCCTGAGCGAATCAAATTCTGTTGTGCCATGGCTGCACCCGGAGTCAGTGTTATTGGGAAGTGGCACCACGGAAGAGCACAAAAGGCCACGGTACTAAAATTGCACGAGACTTATACTCTGCCCGTGCAAGGCGTTGCTGACGTTGTGTCTCTGTAGAAGTATTGTACCATAGTGGCCGAAGGCTTTTCGTCGTTCGGTGCGTCACACACATACGTAAAGGTAGCAACCCTACCTAAACTCCCCCTGGCACTAGTTCTCAAGCCTACAAGCCCTTATCTTAACGGAACAAAGCTGTGGGCCCGATGTGGATACGCAGGAATACTTATCCAACAGTTCGAGCATGGCGTGAGCCGCACGTTCTCACGAGGTGTCGTGCCCCAATGCACATACCATCATTAGGTGACTTAGCCTACGATGTCTGGAGAATTTTCTGCGCTCTGTGTAGCTTTGTGGTTTGTGTAGCATGTCTGTACTGGTCCATTCCTGAGAGAGTGGCGGTTGCGTCTAGCGGTCGAGTTGCCTTCACCTTTACACAGACTACCTTCCCCCCTGGAAAGATGCCGCTGCCTCGCTTAAATATAATACCAGGAGACACAGCTACTGAGCATTTTTCACTCGCGTTTGTCAACTGAGATAATTATAGACAGAGAGGAATAAGCCGATGCTACGCGTGCCCCCAACGGCAGCTGCGTGGTAAGTAACGAATGATCTCTTCGGTGACTTGCTACCCCGGTCAGCTTTGATTGATTTATTATGGCTTCCCATGCACCTAGATATATTCTTTAATAGGGTAGTGATCCGCTTCGATTAGTAGGCTAATGATTGACTAACGGGTCACAGAATTCTGGGTAATGCGCGATCCATTGCACGGTCCTCCAAGCAACCATACCGCGTCGTCTTGTATATCAGTCTTCATAAGCTTTGGGTCGTGCGTCCTGCACACTAAATATGCGAAAACGGCACTCCCCTTGCGAGGTTTCCGTAGAGCCATCATATCTCAAGTAGATTCGCGTTCTCCCTGTGCCCCAACATAGACGAGCGGCAAGTCCTGCCGCCATAGCGCAAATCTATGATTCTAGATCCAATAACGACGTTCGCCAGTTCGCTGAAGTCACCTTGCAGCACCGACGAACAATGCGCGTGATTAAGCGCAAGACGATGACTCAGGTGCGACGTCTTGGCTCCCCACCCTGAATATCGTCGCGTGAGCGTGTGGCATCCGGAGCCTAACAACTTCTTGGTCAGCCTACTGTGTAGGTACACCAGCATTCCACCTGGCGGGTATGAGAGAGGACGTCAGCAGCTCTGTCGGGGCCCACCTTGTCGAGGGATGAACAAGGGTGACGAGTGCGGGGACGGTGTCACTACGAGGCAAGCGTCAATTTCTTCCCATAGAGTTGGACTATGTAGATGACCGCATGCTGGTGCCGTGATAAAGCGATCCTACTAGCATGCCTTTTGCGGCAATAACTCGAGTGCAACTATCCTCATCTAACAACGTGGATCTTCTAAGACCACGCAAGGCAGATCCTAGTGTTTCATCCCCACTTGGGTAGGGGCAGGGGAAGCAACCTCGTACAGCCACCCTATTCGAAGCCATTTGGCCACTGTCCCCGCGGGAAAGAGTTCCGGGTAGCCGCACGTTAAACCTCCTCATTTCGGACAAGGGGACATTTTGTTCTTGCTAATAAGAAGACTTCAGGACTTTCTAACTGCTGCACTCATCGTATCTCGTTAAGCAAAGCTGAATTTGACTCTAATACAGTCTGGTGATGAGCTATCAGAAGCTCTCATACAAAATTACGCCTTTCTCCCGACATGGATAATTCAGCGGATTCTCTGTGGATGTCTGAGTATTCGATTCTCCGTTCCGAAT'/>

    <sequence taxon='74' value='GTTTGGCGTTCCGCAATTTTGTATCATTACTATTCCTCAAGTACTCAACCCCTGGCTCGTGGACGCGGTGCGCATTGCAGTCATCCGGCCCTTCGTACGAACTACGATTCCCGAAAAGTTTTTGCCTGAGCGAATCAAATTCTGTTGTGCCATGGCTGCACCCGGAGTCAGTGTTATTGGGAAGTGGCACCACGGAAGAGCACAAAAGGCCACGGTACTAAAATTGCACGAGACTTATACTCTGCCCGTGCAAGGCGTTGCTGACGTTGTGTCTCTGTAGAAGTGTTGTACCATAGTGGCCGAAGGCTTTTCGTCGTTCGGTGCGTCACACACATACGTAAAGGTAGCAACCCTACCTAAACTCCCCCTGGCACTAGTTCTCAAGCCTACAAGCCCTTATCTTAACGGAACAAAGCTGTGGGCCCGATGTGGATACGCAGGAATACTTATCCAACAGTTCGAGCATGGCGTGAGCCGCACGTTCTCACGAGGTGTCGTGCCCCAATGCGCATACCATCATTAGGTGACTTAGCCTACGATGTCTGGAGAATTTTCTGCGCTCTGTGTAGCTTTGTGGTTTGTGTAGCATGTCTGTACTGGTCCATCCCTGAGAGAGTGGCGGTTGCGTCTAGCGGTCGAGTTGCCTTCACCTTTACACAGACTACCTTCCCCCCTGGAAAGATGCCGCTGCCTCGCTTAAATATAATACCAGGAGACACAGCTACTGAGCATTTTTCACTCGCGTTTGTCAACTGAGATAATTATAGACAGAGAGGAATAAGCCGATGCTACGCGTGCCCCCAACGGCAGCTGCGTGGTAAGTAACGAATGATCTCTTCGGTGACTTGCTACCCCGGTCAGCTTTGATTGATTTATTATGGCTTCCCATGCACCTAGATATATTCTTTAATAGGGTAGTGATCCGCTTCGATTAGTGGGCTAATGATTGACTAACGGGTCACAGAATTCTGGGTAATGCGCGATCCATTGCACGGTCCTCCAAGCAACCATACCGCGTCGTCTTGTATATCAGTCTTCATAAGCTTTGGGTCGTGCGTCCTGCACACTAAATATGCGAAAACGGCACTCCCCTTGCGAGGTTTCCGTAGAGCCGTCATATCTCAAGTAGATTCGCGTTCTCCCTGTGCCCCAACATAGACGAGCGGCAAGTCCTGCCGCCATAGCGCAAATCTATGATTTTAGATCCAATAACGACGTTCGCCAGTTCGCTGAAGTCACCTCGTAGCACCGACGAACAATGCGCGTGATTAAGCGCAAGACGATGACTCAGGTGCGACGTCTTGGCTCCCCACCCTGAATATCGTCGCGTGAGCGTGTGGCATCCGGAGCCTAACAACTTCTTGGTCAGCCTACTGTGTAGGTACACCAACATTCCACCTGGCGGGTATGAGAGAGGACGTCAGCAGCTCTGTCGGGGCCCACCTTGTCGAGGGATGAACAAGGGTGACGAGTGCGGGGACGGTGTCACTACGAGGCAAGCGTCAATTTCTTCCCATAGAGTTGGACTATGTAGATGACCGCATGCTGGTGCCGTGATAAAGCGATCCTACTAGCATGCCTTTTGCGGCAATAACTCGAGTGCAACTATCGTCATCTAACAACGTGGATCTTCTAAGACCACGCAAGGCGGATCCTAGTGTTTCATCCCCACTTGGGTAGGGGCAGGGGAAGCAACCTCGTACAGCCACCCTATTCGAAGCCATTTGGCCACTGTCCCCGCGGGAAAGAGTTCCGGGTAGCCGCACGTTAAACCTCCTCATTTCGGACAAGGGGACATTTTGTTCTTGCTAATAAGAAGACTTCAGGACTTTCTAACTGCTGCACTCATCGTATCTCGTTAAGCAAAGCTGAATTTGATTCTAATACAGTCTGGTGATGAGCTATCAGAAGCTCTCATACAAAATTACGCCTTTCTCCCGACATGGATAATTCAGCGGATTCTCTGTGGATGTCTGAGTATTCGATTCTCCGTTCCGAAT'/>

    <sequence taxon='13' value='GTTTGGCGTTCCGCAATTTTGTATCATTACTATTCCTCAAGTACTCAACCTTTGGCTCGTGGACGCGGTGCGCATTGCAGTCATCCGGCCCTTCGTACGAACTACAATTCCCGTAAAGTTTTTGCCTGAGCGAATCAAATTCTGTTGTGCCATGGCTGCACCCGGAGTCAGTGTTATTGGGAAGTGGCACCACGGAAGAGCACAAAAGGCCCCGGTACTAAAATTGCACGAGACTTATACTCTGCCCGTGCAAGGCGTTGCTGACGTTGTGTCTCTGTAGAAGTATTGTACCATAGTGGCCGAAGGCTTTTCGTCGCTCGGTGCGTCACACACATACGTAAAGGTAGCAACCCTACCTAAACTCCCCCTGGCACTAGTTCTCAAGCCTACAAGCCCTTATCTTAACGGAACAAAGCTGTGGGCCCGATGTGGATACGCAGGAATACTTATCCAACAGTTCGAGCATGGCGTGAGCCGCACGTTCTCACAAGGTGTCGTGCCCCAATGCACATACCATCATTAGGTGACTTAACCTACGATGTCTGGAGAATTTTTTGCGCTCTGTGTAGCTTTGTGGTTTGTGTAGCATGTCTGTACTGGTCCATTCCTGAGAGAGTGGCGGTTGCGCCTAGCGGTCGAGGTGCCTTCACCTTTACACAGACCACCTTCCCCCCTGGAAAGATACCGCTGCCTCGCTTAAATATAATACCAGGAGACACAGCTACTGAGCATTTTTCACTCGCGTTTGTCAACTGAGATAATTATAGACAGAGAGGAATAAGCCGATGCTACGCGTGCCCCCAACGGCAGCTGCGTGGTAAGTAACGAATGATCTCTTCGGTGACTTGCTACCCCGGTCAGCTTTGATTGATTTATTATGGCTTCCCATGCACCTAGATATATTCTTCAATAGGGTAGTGATCCGCTTCGATTAGTAGGCTAATGATTGACTAACGGGTCACAGAATTCTGGGTAATGCGCGATCAATTGCACGGTCCTCCAAGCAACCATACCGCGTCGTCTTGTATATCAGTCTTCATAAGCTTTGGGTCGTGCGTCCTGCACACTAAATCTGCGAAAACGGCACTCCCCTTGCGAGGTTTCCGTAGAGCCATCATATCTCAAGTAGATTCGCGTTCTCCCTGTGCCCCAACATAGACGAGCGGCAAGTCCTGCCGCCATAGCGCAAATCTATGATTCTAGATCCAATAACGACGTTCGCCAGTTCGCTGAAGTCACCTTGCAGCACCGACGAACAATGCGCGTGATTAAGCGCAAGACGATGACTCAGGTGCGACGTCTTGGCTCCCCACCCTGAATGTCGTCGCGTGAGCGTGTGGCATCCGGAGCCTAACACCTTCTTGGTCAGCCTACTGTGTAGGTGCACCAGTATTCCACCTGGCGGGTATGAGAGAGGACGTCAGCAGCTCTGTCGGGGCCCACCTTGTCGAGGGATGAACAAGGGTGACGAGTGCGGGGACGGTGTCACTACGAGGCAAGCGTCAATTTCTTCCCATAGAGATGGACTATGTAGATGACCGCATGCTGGTGCCGTGATAAAGCGATCCTACTAGCATGCCTTTTGCGGCAATAACTCGAGTGCAACTATCCTCATCTAACAACGTGGATCTTCTAAGACCACGCAAGGCAGATACTAGTGCTTCATCCCCACTTGGGTAGGGGCAGGGGAAGCAACCTCGTACAGCCACCCTATTCGAAGCTATTTGGCCACTGTCCCCGCGGGAAAGAGTTCCGGGTAGCCGCACGTTAAACCTCCTCATTTCGGACAAGGGGACATTTTGTTCTTGCTAATAAGAAGACTTCAGGACTTTCTAACTGCTGCACTCATCGTATCTCGTTAAGCAAAGCTGAATTTGACTCTAATACAGTCTGGTGATGAGCTATCAGAAGCTCTCATACAGAATTACGCCTTTCTCCCGACATGGATAATTCAGCGGATTCTCTGTGGATGTCTGAGTATTCGATTCTCCGTTCCGAAT'/>

    <sequence taxon='16' value='GTTTGGCGTTCCGCAATTTTGTATCATTACTATTCCTCAAGTACTCAACCTTTGGCTCGTGGACGCGGTGCGCATTGCAGTCATCCGGCCCTTCGTACGAACTACAATTCCCGTAAAGTTTTTGCCTGAGCGAATCAAATTCTGTTGTGCCATGGCTGCACCCGGAGTCCGTGTTATTGGGAAGTGGCACCACGGAAGAGCACAAAAGGCCCCGGTACTAAAATTGCACGAGACTTATACTATGCCCGTGCAAGGCGTTGCTGACGTTGTGTCTCTGTAGAAGTATTGTACCATAGTGGCCGAAGGCTTTTCGTCGCTCGGTGCGTCACACACATACGTAAAGGTAGCAACCCTACCTAAACTCCCCCTGGCACTAGTCCTCAAGCCTACAAGCTCTTATCTTAACGGAACGAAGCTGTGGGCCCGATGTGGATACGCAGGAATACTTATCCAACAGTTCGAGCATGGCGTCAGCCGCACGTTCTCACAAGGTGTCGTGCCCCAATGCACATACCATCATTAGGTGACTCAACCTACGATGTCTGGAGAATTTTTTGCGCTCTGTGTAGCTTTGTGGTTTGTGTAGCATGTCTGTACTGGTTCATTCCTGAGAGAGTGGCGGTTGCGCCTAGCGGTCGAGGTGCCTTCACCTTTACACAGACCACCTTCCCCCCTGGAAAGACACCGCTGCCTCGCTTAAATATAATACCAGGAGACACAGCTACTGAGCATTTTTCACTCGCGTTTGTCAACTGAGATAATTATAGACAGAGAGGAATAAGCCGATGCTACGCGTGCCCCCAAAGGCAGCTGCGTGGCAAGTAACGAATAATCTCTTCGGTGACTTGCTACCCCGGTCAGCTTTGATTGATTTATTATGGCTTCCCATGCACCTAGATATATTCTTCAATAGGGTAGTGATCCGCTTCGATTAGTAGGCTAATGATTGACTAACGGGTCACAGAATTCTGGGTAATGCGCGATCAATTGCACGGTCCTCCAAGCAACCATACCGCGTCGTCTTGTATCTCAGTCTTCATAAGCTTTGGGTCGTGCGTCCTGCACACTAAATCTGCGAAAACGGCACTCCCCTTGCGAGGTTTCCGTAGAGCCATCATATCTCAAGTAGATTCGCGTTCTCCCTGTGCCCCAACATAGACGAGCGGCAAGTCCTGCCGCCATAGCGCAAATCTATGATTCTAGATCCAATAACGACGTTCGCCAGTTCGCTGAAGTCACCTTGCAGCACCGACGAACAATGCGCGTGATTAAGCGCAAGACGATGACTCAGGTGCGACGTCTTGGCTCCCCACCCTGAATGTCGTCGCGTGAGCGTGTGGCATCCGGAGCCTAACACCTTCTTGGTCAGCCTACTGTGTAGGTGCACCAGTATTCCACCTGGCGGGTATGAGAGAGGACGTCAGCAGCTCTGTCGGGGCCCACCTTGTCGAGGGATGAACAAGGGTGACGAGTACGGGGACGGTGTCACTACGAGGCAAGCGTCAATTTCTTCCCATAGAGATGGACTATGTAGATGACCGCATGCTGGTGCCGTGATAAAGCGATCCTACTAGCATGCCTTTTGCGGCAATAACTCGAGTGCAACTATCCTCATCTAACAACGTGGATCTTCTAAGACCACGCAAGGCAGATACTAGTGCTTCATCCCCACTTGGGTAGGGGCAGGGGAAGCAACCTCGTACAGCCACCCTATTCGAAGCTATTTGGCCACTGTCCCCGCGGGAAAGAGTTCCGGGTAGCCGCACGTTAAACCTCCTCATTTCGGACAAGGGGACATTTTGTTCTTGCTAATAAGAAGACTTCAGGACTTTCTAACTGCTGCACTCATCGTATCTCGTTAAGCAAAGCTGAATTTGACTCTAATACAGTCTGGTGATGAGCTATCAGAAGCTCTCATACAGAATTACGCCTTTCTCCCGACATGGATAATTCAGCGGATTCTCTGTGGATGTCTGAGTATTCGATTCTCCGTTCCGAAT'/>

    <sequence taxon='24' value='GTTTGGCGTTCCGCAATTTTGTATCATTACTATTCCTCAAGTACTCAACCTTTGGCTCGTGGACGCGGTGCGCATTGCAGTCATCCGGCCCTTCGTACGAACTACAATTCCCGTAAAGTTTTTGCCTGAGCGAATCAAATTCTGTTGTGCCATGGCTGCACCCGGAGTCAGTGTTATTGGGAAGTGGCACCACGGAAGAGCACAAAAGGCCCCGGTACTAAAATTGCACGAGACTTATACTCTGCCCGTGCAAGGCGTTGTTGACGTTGTGTCTCTGTAGAAGTATTGTACCATAGTGGCCGAAGGCTTTTCGTCGCTCGGTGCGTCACACACATACGTAAAGGTAGCCACCCTACCTAAACTCCCCCTGGCACTAGTTCTCAAGCCTACAAGCCCTTATCTTAACGGAACAAAGCCGTGGGCCCGATGTGGATACGCAGGAATACTTATCCAACAGTTCGAGCATGGCGTGAGCCGCACGTTCTCACAAGGTGTCGTGCCCCAATGCACATACCCTCATTAGGTGACTTAACCTACGATGTCTGGAGAATTTTTTGCGCTCTGTGTAGCTTTGTGGTTTGTGTAGCATGTCTGTACTGGTCCATTCCTGAGAGAGTGGCGGTTGCGTCTAGCGGTCGAGGTGCCTTCACCTTTACACAGACCACCTTCCCCCCTGGAAAGATACCGCTGCCTCGCTTAAATATAATACCAGGAGACACAGCTACTGAGCATTTTTCACTCGCGTTTGTCAACTGAGATAATTATAGACAGAGAGGAATAAGCCGATGCTACGCGTGCCCCCAACGGCAGCTGCGTGGTAAGTAACGAATGATCTCTTCGGTGACTTGCTACCCCGGTCAGCTTTGATTGATTTATTATGGCTTCCCATGCACCTAGATATATTCTTCAATAGGGTAGTGATCCGCTTCGATTAGTAGGCTAATGATTGACTAACGGGTCACAGAATTCTGGGTAATGCGCGATCAATTGCACGGTCCTCCAAGCAACCATGCCGCGTCGTCTTGTATATCAGTCTTCATAAGCTTTGGGTCGTGCGTCCTGCACACTAAATCTGCAAAAACGGCACTCCCCTTGCGAGGTTTCCGTAGAGCCATCATATCTCAAGTAGATTCGCGTTCTCCCTGTGCCCCAACATAGACGAGCGGCAAGTCCTGCCGCCATAGCGCAAATCTATGATTCTAGATCCAATAACGACGTTCGCCAGTTCGCTGAAGTCACCTTGCAGCACCGACGAACAATGCGCGTGATTAAGCGCAAGACGATGACTCAGGTGCGACGTCTTGGCTCCCCACCCTGAATGTCGTCGCGTGAGCGTGTGGCATCCGGAGCCTAACACCTTCTTGGTCAGCCTACTGTGTAGGTGCACCAGTATTCCACCTGGCGGGTATGAGAGAGGACGTCAGCAGCTCTGTCGGGGCCCACCTTGTCGAGGGATGAACAAGGGTGACGAGTGCGGGGACGGTGTCACTACGAGGCAAGCGTCAATTTCTTCCCATAGAGATGGACTATGTAGATGACCGCATGCTGGTGCCGTGATAAAGCGATCCTACTAGCCTGCCTTTTGCGGCAATAACTCGAGTGCAACTATCCTCATCTAACAACGTGGATCTTCTAAGACCACGCAAGGCAGATACTAGTGCTTCATCCCCACTTGGGTAGGGGCAGGGGGAGCAACCTCGTACAGCCACCCTATTCGAAGCTATTTGGCCACTGTCCTCGCGGGAAAGAGTTCCGGGTAGCCGCACGTTAAACCTCCTCATTTCGGACAAGGGGACATTTTGTTCTTGCTAATAAGAAGACTTCAGGACTTTCTAACTGCTGCACTCATCGTATCTCGTTAAGCAAAGCTGAATTTGACTCTAATACAGTCTGGTGATGAGCTATCAGAAGCTCTCATACAGAATTACGCCTTTCTCCCGACATGGATAATTCAGCGGATTCTCTGTGGATGTCTGAGTATTCGATTCTCCGTTCCGAAT'/>

    <sequence taxon='31' value='GTTTGGCGTTCCGCAATTTTGTATCATTACTATTCCTCAAGTACTCAACCTTTGGCTCGTGGACGCGGTGCGCATTGCGGTCATCCGGCCCTTCGTACGAACTACAATTCCCGTAAAGTTTTTGCCTGAGCGAATCAAATTCTGTTGTGCCATGGCTGCACCCGGAGTCAGTGTTATTGGGAAGTGGCACCACGGAAGAGCACAAAAGGCCCCGGTACTAAAATTGCACGAGACTTATACTCTGCCCGTGCAAGGCGTTGTTGACGTTGTGTCTCTGTAGAAGTATTGTACCATAGTGGCCGAAGGCTTTTCGTCGCTCGGTGCGTCACACACATACGTAAAGGTAGCCACCCTACCTAAACTCCCCCTGGCACTAGTTCTCAAGCCTACAAGCCCTTATCTTAACGGAACAAAGCCGTGGGCCCGATGTGGATACGCAGGAATACTTATCCAACAGTTCGAGCATGGCGTGAGCCGCACGTTCTCACAAGGTGTCGTGCCCCAATGCACATACCCTCATTAGGTGACTTAACCTACGATGTCTGGAGAATTTTTTGCGCTCTGTGTAGCTTTGTGGTTTGTGTAGCATGTCTGTACTGGTCCATTCCTGAGAGAGTGGCGGTTGCGTCTAGCGGTCGAGGTGCCTTCACCTTTACACAGACCACCTTCCCCCCTGGAAAGATACCGCTGCCTCGCTTAAATATAATACCAGGAGACACAGCTACTGAGCATTTTTCACTCGCGTTTGTCAACTGAGATAATTATAGACAGAGAGGAATAAGCCGATGCTACGCGTGCCCCCAACGGCAGCTGCGTGGTAAGTAACGAATGATCTCTTCGGTGACTTGCTACCCCGGTCAGCTTTGATTGATTTATTATGGCTTCCCATGCACCTAGATATATTCTTCAATAGGGTAGTGATCCGCTTCGATTAGTAGGCTAATGATTGACTAACGGGTCACAGAATTCTGGGTAATGCGCGATCAATTGCACGGTCCTCTAAGCAACCATGCCGCGTCGTCTTGTATATCAGTCTTCATAAGCTTTGGGTCGTGCGTCCTGCACACTAAATCTGCAAAAACGGCACTCCCCTTGCGAGGTTTCCGTAGAGCCATCATATCTCAAGTAGATTCGCGTTCTCCCTGTGCCCCAACATAGACGAGCGGCAAGTCCTGCCGCCATAGCGCAAATCTATGATTCTAGATCCAATAACGACGTTCGCCAGTTCGCTGAAGTCACCTTGCAGCACCGACGAACAATGCGCGTGATTAAGCGCAAGACGATGACTCAGGTGCGACGTCTTGGCTCCCCACCCTGAATGTCGTCGCGTGAGCGTGTGGCATCCGGAGCCTAACACCCTCTTGGTCAGCCTACTGTGTAGGTGCACCAGTATTCCACTTGGCGGGTATGAGAGAGGACGTCAGCAGCTCTGTCGGGGCCCACCTTGTCGAGGGATGAACAAGGGTGACGAGTGCGGGGACGGTGTCACTACGAGGCAAGCGTCAATTTCTTCCCATAGAGATGGAATATGTAGATGACCGCATGCTGGTGCCGTGATAAAGCGATCCTACTAGCCTGCCTTTTGCGGCAATAACTCGAGTGCAACTATCCTCATCTAACAACGTGGATCTTCTAAGACCACGCAAGGCAGATACTAGTGCTTCATCCCCACTTGGGTAGGGGCAGGGGGAGCAACCTCGTACAGCCACCCTATTCGAAGCTATTTGGCCACTGTCCTCGCGGGAAAGAGTTCCGGGTAGCCGCACGTTAAACCTCCTCATTTCGGACAAGGGGACATTTTGTTCTTGCTAATAAGAAGACTTCAGGACTTTCTAACTGCTGCACTCATCGTATCTCGTTAAGCAAAGCTGAATTTGACTCTAATACAGTCTGGTGATGAGCTATCAGAAGCTCTCATACAGAATTACGCCTTTCTCCCGACATGGATAATTCAGCGGATTCTCTGTGGATGTCTGAGTATTCGATTCTCCGTTCCGAAT'/>

    <sequence taxon='26' value='GTTTGGCGTTCCGCAATTTTGTATCATTACTATTCCTCAAGTACTCAACCTTTGGCTCGTGGACGCGGTGCGCATTGCAGTCATCCGGCCCTTCGTACGAACTACAATTCCCGTAAAGTTTTTGCCTGAGCGAATCAAATTCTGTTGTGCCATGGCTGCACCCGGAGTCAGTGTTATTGGGAAGTGGCACCACGGAAGAGCACAAAAGGCCCCGGTACTAAAATTGCACGAGACTTATACTCTGCCCGTGCAAGGCGTTGTTGACGTTGTGTCTCTGTAGAAGTATTGTACCATAGTGGCCGAAGGCTTTTCGTCGCTCGGTGCGTCACACACATACGTAAAGGTAGCCACCCTACCTAAACTCCCCCTGGCACTAGTTCTCAAGCCTACAAGCCCTTATCTTAACGGAACAAAGCCGTGGGCCCGATGTGGATACGCAGGAATACTTATCCAACAGTTCGAGCATGGCGTGAGCCGCACGTTCTCACAAGGTGTCGTGCCCCAATGCACATACCCTCATTAGGTGACTTAACCTACGATGTCTGGAGAATTTTTTGCGCTCTGTGTAGCTTTGTGGTTTGTGTAGCATGTCTGTACTGGTCCATTCCTGAGAGAGTGGCGGTTGCGTCTAGCGGTCGAGGTGCCTTCACCTTTACACAGACCACCTTCCCCCCTGGAAAGATACCGCTGCCTCGCTTAAATATAATACCAGGAGACACAGCTCCTGAGCATTTTTCACTCGCGTTTGTCAACTGAGATAATTATAGACAGAGAGGAATAAGCCGATGCTACGCGTGCCCCCAACGGCAGCTGCGTGGTAAGTAACGAATGATCTCTTCGGTGACTTGCTACCCCGGTCAGCTTTGATTGATTTATTATGGCTTCCCATGCACCTAGATATATTCTTCAATAGGGTAGTGATCCGCTTCGATTAGTAGGCTAATGATTGACTAACGGGTCACAGAATTCTGGGTAATGCGCGATCAATTGCACGGTCCTCCAAGCAACCATGCCGCGTCGTCTTGTATATCAGTCTTCATAAGCTTTGGGTCGTGCGTCCTGCACACTAAATCTGCAAAAACGGCACTCCCCTTGCGAGGTTTCCGTAGAGCCATCATATCTCAAGTAGATTCGCGTTCTCCCTGTGCCCCAACATAGACGAGCGGCAAGTCCTGCCGCCATAGCGCAAATCTATGATTCTAGATCCAATAACGACGTTCGCCAGTTCGCTGAAGTCACCTTGCAGCACCGACGAACAATGCGCGTGATTAAGCGCAAGACGATGACTCAGGTGCGACGTCTTGGCTCCCCACCCTGAATGTCGTCGCGTGAGCGTGTGGCATCCGGAGCCTAACACCTTCTTGGTCAGCCTACTGTGTAGGTGCACCAGTATTCCACCTGGCGGGTATGAGAGAGGACGTCAGCAGCTCTGTCGGGGCCCACCTTGTCGAGGGATGAACAAGGGTGACGAGTGCGGGGACGGTGTCACTACGAGGCAAGCGTCAATTTCTTCCCATAGAGATGGACTATGTAGATGACCGCATGCTGGTGCCGTGATAAAGCGATCCTACTAGCCTGCCTTTTGCGGCAATAACTCGAGTGCAACTATCCTCATCTAACAACGTGGATCTTCTAAGACCACGCAAGGCAGATACTAGTGCTTCATCCCCACTTGGGTAGGGGCAGGGGGAGCAACCTCGTACAGCCACCCTATTCGAAGCTATTTGGCCACTGTCCTCGCGGGAAAGAGTTCCGGGTAGCCGCACGTTAAACCTCCTCATTTCGGACAAGGGGACATTTTGTTCTTGCTAATAAGAAGACTTCAGGACTTTCTAACTGCTGCACTCATCGTATCTCGTTAAGCAAAGCTGAATTTGACTCTAATACAGTCTGGTGATGAGCTATCAGAAGCTCTCATACAGAATTACGTCTTTCTCCCGACATGGATAATTCAGCGGATTCTCTGTGGATGTCTGAGTATTCGATTCTCCGTTCCGAAT'/>

    <sequence taxon='29' value='GTTTGGCGTTCCGCAATTTTGTATCATTACTATTCCTCAAGTACTCAACCTTTGGCTCGTGGACGCGGTGCGCATTGCAGTCATCCGGCCCTTCGTACGAACTACAATTCCCGTAAAGTTTTTGCCTGAGCGAATCAAATTCTGTTGTGCCATGGCTGCACCCGGAGTCAGTGTTATTGGGAAGTGGCACCACGGAAGAGCACAAAAGGCCCCGGTACTAAAATTGCACGAGACTTATACTCTGCCCGTGCAAGGCGTTGTTGACGTTGTGTCTCTGTAGAAGTATTGTACCATAGTGGCCGAAGGCTTTTCGTCGCTCGGTGCGTCACACACATACGTAAAGGTAGCCACCCTACCTAAACTCCCCCTGGCACTAGTTCTCAAGCCTAAAAGCCCTTATCTTAACGGAACAAAGCCGTGGGCCCGATGTGGATACGCAGGAATACTTATCCAACAGTTCGAGCATGGCGTGAGCCGCACGTTCTGACAAGGTGTCGTGCCCCAATGCACATACCCTCATTAGGTGACTTAACCTACGATGTCTGGAGAATTTTTTGCGCTCTGTGTAGCTTTGTGGTTTGTGTAGCATGTCTGTACTGGTCCATTCCTGAGAGAGTGGCGGTTGCGTCTAGCGGTCGAGGTACCTTCACCTTTACACAGACCACCTTCCCCCCTGGAAAGATACCGCTGCCTCGCTTAAATATAATACCAGGAGACACAGCTCCTGAGCATTTTTCACTCGCGTTTGTCAACTGAGATAATTATAGACAGAGAGGAATAAGCCGATGCTACGCGTGCCCCCAACGGCAGCTGCGTGGTAAGTAACGAATGATCTCTTCGGTGACTTGCTACCCCGGTCAGCTTTGATTGATTTATTATGGCTTCCCATGCACCTAGATATATTCTTCAATAGGGTAGTGATCCGCTTCGATTAGTAGGCTAATGATTGACTAACGGGTCACAGAATTCTGGGTAATGCGCGATCAATTGCACGGTCCTCCAAGCAACCATGCCGCGTCGTCTTGTATATCAGTCTTCATAAGCTTTGGGTCGTGCGTCCTGCACACTAAATCTGCAAAAACGGCACTCCCCTTGCGAGGTTTCCGTAGAGCCATCATATCTCAAGTAGATTCGCGTTCTCCCTGTGCCCCAACATAGACGAGCGGCAAGTCCTGCCGCCATAGCGCAAATCTATGATTCTAGATCCAATAACGACGTTCGCCAGTTCGCTGAAGTCACCTTGCAGCACCGACGAACAATGCGCGTGATTAAGCGCAAGACGATGACTCAGGTGCGACGTCTTGGCTCCCCACCCTGAATGTCGTCGCGTGAGCGTGTGGCATCCGGAGCCTAACACCTTCTTGGTCAGCCTACTGTGTAGGTGCACCAGTATTCCACCTGGCGGGTATGAGAGAGGACGTCAGCAGCTCTGTCGGGGCCCACCTTGTCGAGGGATGAACAAGGGTGACGAGTGCGGGGACGGTGTCACTACGAGGCAAGCGTCAATTTCTTCCCATAGAGATGGACTATGTAGATGACCGCATGCTGGTGCCGTGATAAAGCGATCCTACTAGCCTGCCTTTTGCGGCAATAACTCGAGTGCAACTATCCTCATCTAACAACGTGGATCTTCTAAGACCACGCAAGGCAGATACTAGTGCTTCATCCCCACTTGGGTAGGGGCAGGGGGAGCAACCTCGTACAGCCACCCTATTCGAAGCTATTTGGCCACTGTCCTCGCGGGAAAGAGTTCCGGGTAGCCGCACGTTAAACCTCCTCATTTCGGACAAGGGGACATTTTGTTCTTGCTAATAAGAAGACTTCAGGACTTTCTAACTGCTGCACTCATCGTATCTCGTTAAGCAAAGCTGAATTTGACTCTAATACAGTCTGGTGATGAGCTATCAGAAGCTCTCATACAGAATTACGCCTTTCTCCCGACATGGATAATTCAGCGGATTCTCTGTGGATGTCTGAGTATTCGATTCTCCGTTCCGAAT'/>

    <sequence taxon='60' value='GTTTGGCGTTCCGCAATTTTGTATCATTACTATTCCTCAAGTACTCAACCTTTGGCTCGTGGACGCGGTGCGCATTGCAGTCATCCGGCCCTTCGTACGAACTACAATTCCCGTAAAGTTTTTGCCTGAGCGAATCAAATTCTGTTGTGCCATGGCTGCACCCGGAGTCAGTGTTATTGGGAAGTGGCACCACGGAAGAGCACAAAAGGCCCCGGTACTAAAATTGCACGAGACTTATACTCTGCCCGTGCAAGGCGTTGTTGACGTTGTGTCTCTGTAGAAGTATTGTACCATAGTGGCCGAAGGCTTTTCGTCGCTCGGTGCGTCACACACATACGTAAAGGTAGCCACCCTACCTAAACTCCCCCTGGCACTAGTTCTCAAGCCTAAAAGCCCTTATCTTAACGGAACAAAGCCGTGGGCCCGATGTGGATACGCAGGAATACTTATCCAACAGTTCGAGCATGGCGTGAGCCGCACGTTCTGACAAGGTGTCGTGCCCCAATGCACATACCCTCATTAGGTGACTTAACCTACGATGTCTGGAGAATTTTTTGCGCTCTGTGGAGCTTTGTGGTTTGTGTAGCATCTCTGTACTGGTCCATTCCTGAGAGAGTGGCGGTTGCGTCTAGCGGTCGAGGTACCTTCACCTTTACACAGACCACCTTCCCCCCTGGAAAGATACCGCTGCCTCGCTTAAATATAATACCAGGAGACACAGCTCCTGAGCATTTTTCACTCGCGTTTGTCAACTGAGATAATTATAGACAGAGAGGAATAAGCCGATGCTACGCGTGCCCCCAACGGCAGCTGCGTGGTAAGTAACGAATGATCTCTTCGGTGACTTGCTACCCCGGTCAGCTTTGATTGATTTATTATGGCTTCCCATGCACCTAGATATATTCTTCAATAGGGTAGTGATCCGCTTCGATTAGTAGGCTAATGATTGACTAACGGGTCACAGAATTCTGGGTAATGCGCGATCAATTGCACGGTCCTCCAAGCAACCATGCCGCGTCGTCTTGTATATCAGTCTTCATAAGCTTTGGGTCGTGCGTCCTGCACACCAAATCTGCAAAAACGGCACTCCCCTTGCGAGGTTTCCGTAGAGCCATCATATCTCAAGTAGATTCGCGTTCTCCCTGTGCCCCAACATAGACGAGCGGCAAGTCCTGCCGCCATAGCGCAAATCTATGATTCTAGATCCAATAACGACGTTCGCCAGTTCGCTGAAGTCACCTTGCAGCACCGACGAACAATGCGCGTGATTAAGCGCAAGACGATGACTCAGGTGCGACGTCTTGGCTCCCCACCCTGAATGTCGTCGCGTGAGCGTGTGGCATCCGGAGCCTAACACCTTCTTGGTCAGCCTACTGTGTAGGTGCACCAGTATTCCACCTGGCGGGTATGAGAGAGGACGTCAGCAGCTCTGTCGGGGCCCACCTTGTCGAGGGATGAACAAGGGTGACGAGTGCGGGGACGGTGTCACTACGAGGCAAGCGTCAATTTCTTCCCATAGAGATGGACTATGTAGATGACCGCATGCTGGTGCCGTGATAAAGCGATCCTACTAGCCTGCCTTTTGCGGCAATAACTCGAGTGCAACTATCCTCATCTAACAACGTGGATCTTCTAAGACCACGCACGGCAGATACTAGTGCTTCATCCCCACTTGGGTAGGGGCAGGGGGAGCAACCTCGTACAGCCACCCTATTCGAAGCTATTTGGCCACTGTCCTCGCGGGAAAGAGTTCCGGGTAGCCGCACGTTAAACCTCCTCATTTCGGACAAGGGGACATTTTGTTCTTGCTAATAAGAAGACTTCAGGACTTTCTAACTGCTGCACTCATCGTATCTCGTTAAGCAAAGCTGAATTTGACTCTAATACAGTCTGGTGATGAGCTATCAGAAGCTCTCATACAGAATTACGCCTTTCTCCCGACATGGATAATTCAGCGGATTCTCTGTGGATGTCTGAGTATTCGATTCTCCGTTCCGAAT'/>

    <sequence taxon='69' value='GTTTGGCGTTCCGCAATTTTGTATCATTACTATTCCTCAAGTACTCAACCTTTGGCTCGTGGACGCGGTGCGCATTGCAGTCATCCGGCCCTTCGTACGAACTACAATTCCCGTAAAGTTTTTGCCTGAGCGAATCAAATTCTGTTGTGCCATGGCTGCACCCGGAGTCAGTGTTATTGGGAAGTGGCACCACGGAAGAGCACAAAAGGCCCCGGTACTAAAATTGCACGAGACTTATACTCTGCCCGTGCAAGGCGTTGTTGACGTTGTGTCTCTGTAGAAGTATTGTACCATAGTGGCCGAAGGCTTTTCGTCGCTCGGTGCGTCACACACATACGTAAAGGTAGCCACCCTACCTAAACTCCCCCTGGCACTAGTTCTCAAGCCTAAAAGCCCTTATCTTAACGGAACCAAGCCGTGGGCCCGATGTGGATACGCAGGAATACTTATCCAACAGTTCGAGCATGGCGTGAGCCGCACGTTCTGACAAGGTGTCGTGCCCCAATGCACATACCCTCATTAGGTGACTTAACCTACGATGTCTGGAGAATTTTTTGCGCTCTGTGGAGCTTTGTGGTTTGTGTAGCATCTCTGTACTGGTCCATTCCTGAGAGAGTGGCGGTTGCGTCTAGCGGTCGAGGTACCTTCACCTTTACACAGACCACCTTCCCCCCTGGAAAGATACCGCTGCCTCGCTTAAATATAATACCAGGAGACACAGCTCCTGAGCATTTTTCACTCGCGTTTGTCAACTGAGATAATTATAGACAGAGAGGAATAAGCCGATGCTACGCGTGCCCCCAACGGCAGCTGCGTGGTAAGTAACGAATGATCTCTTCGGTGACTTGCTACCCCGGTCAGCTTTGATTGATTTATTATGGCTTCCCATGCACCTAGATATATTCTTCAATAGGGTAGTGATCCGCTTCGATTAGTAGGCTAATGATTGACTAACGGGTCACAGAATTCTGGGTAATGCGCGATCAATTGCACGGTCCTCCAAGCAACCATGCCGCGTCGTCTTGTATATCAGTCTTCATAAGCTTTGGGTCGTGCGTCCTGCACACCAAATCTGCAAAAACGGCACTCCCCTTGCGAGGTTTCCGTAGAGCCATCATATCTCAAGTAGATTCGCGTTCTCCCTGTGCCCCAACATAGACGAGCGGCAAGTCCTGCCGCCATAGCGCAAATCTATGATTCTAGATCCAATAACGACGTTTGCCAGTTCGCTGAAGTCACCTTGCAGCACCGACGAACAATGCGCGTGATTAAGCGCAAGACGATGACTCAGGTGCGACGTCTTGGCTCCCCACCCTGAATGTCGTCGCGTGAGCGTGTGGCATCCGGAGCCTAACACCTTCTTGGTCAGCCTACTGTGTAGGTGCACCAGTATTCCACCTGGCGGGTATGAGAGAGGACGTCAGCAGCTCTGTCGGGGCCCACCTTGTCGAGGGATGAACAAGGGTGACGAGTGCGGGGACGGTGTCACTACGAGGCAAGCGTCAATTTCTTCCCATAGAGATGGACTATGTAGATGACCGCATGCTGGTGCCGTGATAAAGCGATCCTACTAGCCTGCCTTTTGCGGCAATAACTCGAGTGCAACTATCCTCATCTAACAACGTGGATCTTCTAAGACCACGCACGGCAGATACTAGTGCTTCATCCCCACTTGGGTAGGGGCAGGGGGAGCAACCTCGTACAGCCACCCTATTCGAAGCTATTTGGCCACTGTCCTCGCGGGAAAGAGTTCCGGGTAGCCGCACGTTAAACCTCCTCATTTCGGACAAGGGGACATTTTGTTCTTGCTAATAAGAAGACTTCAGGACTTTCTAACTGCTGCACTCATCGTATCTCGTTAAGCAAAGCTGAATTTGACTCTAATACAGTCTGGTGATGAGCTATCAGAAGCTCTCATACAGAATTACGCCTTTCTCCCGACATGGATAATTCAGCGGATTCTCTGTGGATGTCTGAGTATTCGATTCTCCGTTCCGAAT'/>

    <sequence taxon='70' value='GTTTGGCGTTCCGCAATTTTGTATCATTACTATTCCTCAAGTACTCAACCTTTGGCTCGTGGACGCGGTGCGCATTGCAGTCATCCGGCCCTTCGTACGAACTACAATTCCCGTAAAGTTTTTGCCTGAGCGAATCAAATTCTGTTGTGCCATGGCTGCACCCGGAGTCAGTGTTATTGGGAAGTGGCACCACGGAAGAGCACAAAAGGCCCCGGTACTAAAATTGCACGAGACTTATACTCTGCCCGTGTAAGGCGTTGTTGACGTTGTGTCTCTGTAGAAGTATTGTACCATAGTGGCCGAAGGCTTTTCGTCGCTCGGTGCGTCACACACATACGTAAAGGTAGCCACCCTACCTAAACTCCCCCTGGCACTAGTTCTCAAGCCTAAAAGCCCTTATCTTAACGGAACCAAGCCGTGGGCCCGATGTGGATACGCAGGAATACTTATCCAACAGTTCGAGCATGGCGTGAGCCGCACGTTCTGACAAGGTGTCGTGCCCCAATGCACATACCCTCATTAGGTGACTTAACCTACGATGTCTGGAGAATTTTTTGCGCTCTGTGGAGCTTTGTGGTTTGTGTAGCATCTCTGTACTGGTCCATTCCTGAGAGAGTGGCGGTTGCGTCTAGCGGTCGAGGTACCTTCACCTTTACACAGACCACCTTCCCCCCTGGAAAGATACCGCTGCCTCGCTTAAATATAATACCAGGAGACACAGCTCCTGAGCATTTTTCACTCGCGTTTGTCAACTGAGATAATTATAGACAGAGAGGAATAAGCCGATGCTACGCGTGCCCCCAACGGCAGCTGCGTGGTAAGTAACGAATGATCTCTTCGGTGACTTGCTACCCCGGTCAGCTTTGATTGATTTATTATGGCTTCCCATGCACCTAGATATATTCTTCAATAGGGTAGTGATCCGCTTCGATTAGTAGGCTAATGATTGACTAACGGGTCACAGAATTCTGGGTAATGCGCGATCAATTGCACGGTCCTCCAAGCAACCATGCCGCGTCGTCTTGTATATCAGTCTTCATAAGCTTTGGGTCGTGCGTCCTGCACACCAAATCTGCAAAAACGGCACTCCCCTTGCGAGGTTTCCGTAGAGCCATCATATCTCAAGTAGATTCGCGTTCTCCCTGTGCCCCAACATAGACGAGCGGCAAGTCCTGCCGCCATAGCGCAAATCTATGATTCTAGATCCAATAACGACGTTTGCCAGTTCGCTGAAGTCACCTTGCAGCACCGACGAACAATGCGCGTGATTAAGCGCAAGACGATGACTCAGGTGCGACGTCTTGGCTCCCCACCCTGAATGTCGTCGCGTGAGCGTGTGGCATCCGGAGCCTAACACCTTCTTGGTCAGCCTACTGTGTAGGTGCACCAGTATTCCACCTGGCGGGTATGAGAGAGGACGTCAGCAGCTCTGTCGGGGCCCACCTTGTCGAGGGATGAACAAGGGTGACGAGTGCGGGGACGGTGTCACTACGAGGCAAGCGTCAATTTCTTCCCATAGAGATGGACTATGTAGATGACCGCATGCTGGTGCCGTGATAAAGCGATCCTACTAGCCTGCCTTTTGCGGCAATAACTCGAGTGCAACTCTCCTCATCTAACAACGTGGATCTTCTAAGACCACGCACGGCAGATACTAGTGCTTCATCCCCACTTGGGTAGGGGCAGGGGGAGCAACCTCGTACAGCCACCCTATTCGAAGCTATTTGGCCACTGTCCTCGCGGGAAAGAGTTCCGGGTAGCCGCACGTTAAACCTCCTCATTTCGGACAAGGGGACATTTTGTTCTTGCTAATAAGAAGACTTCAGGACTTTCTAACTGCTGCACTCATCGTATCTCGTTAAGCAAAGCTGAATTTGACTCTAATACAGTCTGGTGATGAGCTATCAGAAGCTCTCATACAGAATTACGCCTTTCTCCCGACATGGATAATTCAGCGAATTCTCTGTGGATGTCTGAGTATTCGATTCTCCGTTCCGAAT'/>

    <sequence taxon='30' value='GTTTGGCGTTCCGCAATTTTGTATCATTACTATTCCTCAAGTACTCAACCTTTGGCTCGTGGACGCGGTGCGCATTGCAGTCATCCGGCCCTTCGTACGAACTACAATTCCCGTAAAGTTTTTGCCTGAGCGAATCAAATTCTGTTGTGCCATGGCTGCATCCGGAGTCAGTGTTATTGGGAAGTGGCACCACGGAAGAGCACAAAAGGCCCCGGTACTAAAATTGCACGAGACTTATACTCTGCCCGTGCAAGGCGTTGTTGACGTTGTGTCTCTGTAGAAGTATTGTACCATAGTGGCCGAAGGCTTTTCGTCGCTCGGTGCGTCACACACATACGTAAAGGTAGCCACCCTACCTAAACTCCCCCTGGCACTAGTTCTCAAGCCTAAAAGCCCTTATCTTAACGGAACAAAGCCGTGGGCCCGATGTGGATACGCAGGAATACTTATCCAACAGTTCGAGCATGGCGTGAGCCGCACGTTCTCACAAGGTGTCGTGCCCCAATGCACATACCCTCATTAGGTGACTTAACCTACGATGTCTGGAGAATTTTTTGCGCTCTGTGTAGCTTTGTGGTTTGTGTAGCATGTCTGTACTGGTCCATTCCTGAGAGAGTGGCGGTTGCGTCTAGCGGTCGAGGTACCTTCACCTTTACACAGACCACCTTCCCCCCTGGAAAGATACCGCTGCCTCGCTTAAATATAATACCAGGAGACACAGCTCCTGAGCATTTTTCACTCGCGTTTGTCAACTGAGATAATTATAGACAGAGAGGAATAAGCCGATGCTACGCGTGCCCCCAACGGCAGCTGCGTGGTAAGTAACGAATGATCTCTTCGGTGACTTGCTACCCCGGTCCGCTTTGATTGATTTATTATGGCTTCCCATGCACCTAGATATATTCTTCAATAGGGTAGTGATCCGCTTCGATTAGTAGGCTAATGATTGACTAACGGGTCACAGAACTCTGGGTAATGTGCGATCAATTGCACGGTCCTCCAAGCAACCATGCCGCGTCGTCTTGTATATCAGTCTTCATAAGCTTTGGGTCGTGCGTCCTGCACACTAAATCTGCAAAAACGGCACTCCCCTTGCGAGGTTTCCGTAGAGCCATCATATCTCAAGTAGATTCGCGTTCTCCCTGTGCCCCAACATAGACGAGCGGCAAATCCTGCCGCCATAGCGCAAATCTATGATTCTAGATCCAATAACGACGTTCGCCAGTTCGCTGAAGTCACCTTGCAGCACCGACGAACAATGCGCGTGATTAAGCGCAAGACGATGACTCAGGTGCGACGTCTTGGCTCCCCACCCTGAATGTCGTCGCGTGAGCGTGTGGCATCCGGAGCCTAACACCTTCTTGGTCAGCCTACTGTGTAGGTGCACCAGTATTCCACCTGGCGGGTATGAGAGAGGACGTCAGCAGCTCTGTCGGGGCCCACCTTGTCGAGGGATGAACAAGGGTGACGAGTGCGGGGACGGTGTCACTACGAGGCAAGCGTCAATTTCTTCCCATAGAGATGGACTATGTAGATGACCGCATGCTGGTGCCGTGATAAAGCGATCCTACTAGCCTGCCTTTTGCGGCAATAACTCGAGTGCAACTATCCTCATCTAACAACGTGGATCTTCTAAGACCACGCAAGGCAGATACTAGTGCTTCATCCCCACTTGGGTAGGGGCAGGGGGAGCAACCTCGTACAGCCACCCTATTCGAAGCTATTTGGCCACTGTCCTCGCGGGAAAGAGTTCCGGGTAGCCGCACGTTAAACCTCCTCATTTCGGACAAGGGGACATTTTGTTCTTGCTAATAAGAAGACTTCAGGACTTTCTAACTGCTGCACTCATCGTATCTCGTTAAGCAAAGCTGAATTTGACTCTAATACAGTCTGGTGATGAGCTATCAGAAGCTCTCATACAGAATTACGCCTTTCTCCCGACATGGATAATTCAGCGGATTCTCTGTGGATGTCTGAGTATTCGATTCTCCGTTCCGAAT'/>

    <sequence taxon='54' value='GTTTGGCGTTCCGCAATTTTGTATCATTACTATTCCTCAAGTACTCAACCTTTGGCTCGTGGACGCGGTGCGCATTGCAGTCATCCGGCCCTTCGTACGAACTACAATTCCCGTAAAGTTTTTGCCTGAGCGAATCAAATTCTGTTGTGCCATGGCTGCATCCGGAGTCAGTGTTATTGGGAAGTGGCACCACGGAAGAGCACAAAAGGCCCCGGTACTAAAATTGCACGAGACTTATACTCTGCCCGTGCAAGGCGTTGTTGACGTTGTGTCTCTGTAGAAGTATTGTACCATAGTGGCCGAAGGCTTTTCGTCGCTCGGTGCGTCACACACATACGTAAAGGTAGCCACCCTACCTAAACTCCCCCTGGCACTAGTTCTCAAGCCTAAAAGCCCTTATCTTAACGGAACAAAGCCGTGGGCCCGATGTGGATACGCAGGAATACTTATCCAACAGTTCGAGCATGGCGTGAGCCGCACGTTCTCACAAGGTGTCGTGCCCCAATGCACATACCCTCATTAGGTGACTTAACCTACGATGTCTGGAGAATTTTTTGCGCTCTGTGTAGCTTTGTGGTTTGTGTAGCATGTCTGTACTGGTCCATTCCTGAGAGAGTGGCGGTTGCGTCTAGCGGTCGAGGTACCTTCACCTTTACACAGACCACCTTCCCCCCTGGAAAGATACCGCTGCCTCGCTTAAATATAATACCAGGAGACACAGTTCCTGAGCATTTTTCACTCGCGTTTGTCAACTGAGATAATTATAGACAGAGAGGAATAAGCCGATGCTACGCGTGCCCCCAACGGCAGCTGCGTGGTAAGTAACGAATGATCTCTTCGGTGACTTGCTACCCCGGTCCGCTTTGATTGATTTATTATGGCTTCCCATGCACCTAGATATATTCTTCAATAGGGTAGTGATCCGCTTCGATTAGTAGGCTAATGATTGACTAACGGGTCACAGAACTCTGGGTAATGTGCGATCAATTGCACGGTCCTCCAAGCAACCATGCCGCGTCGTCTTGTATATCAGTTTTCATAAGCTTTGGGTCGTGCGTTCTGCACACTAAATCTGCAAAAACGGCACTCCCCTTGCGAGGTTTCCGTAGAGCCATCATATCTCAAGTAGATTCGCGTTCTCCCTGTGCCCCAACATAGACGAGCGGCAAATCCTGCCGCCATAGCGCAAATCTATGATTCTAGATCCAATAACGACGTTCGCCAGTTCGCTGAAGTCACCTTGCAGCACCGACGAACAATGCGCGTGATTAAGCGCAAGACGATGACTCAGGTGCGACGTCTTGGCTCCCCACCCTGAATGTCGTCGCGTGAGCGTGTGGCATCCGGAGCCTAACACCTTCTTGGTCAGCCTACTGTGCAGGTGCACCAGTATTCCACCTGGCGGGTATGAGAGAGGACGTCAGCAGCTCTGTCGGGGCCCACCTTGTCGAGGGATGAACAAGGGTGACGAGTGCGGGGACGGTGTCACTACGAGGCAAGCGTCAATTTCTTCCCATAGAGATGGACTATGTAGATGACCGCATGCTGGTGCCGTGATAAAGCGATCCTACTAGCCTGCCTTTTGCGGCAATAACTCGAGTGCAACTATCCTCATCTAACAACGTGGATCTTCTAAGACCACGCAAGGCAGATACTAGTGCTTCATCCCCACTTGGGTAGGGGCAGGGGGAGCAACCTCGTACAGCCACCCTATTCGAAGCTATTTGGCCACTGTCCTCGCGGGAAAGAGTTCCGGGTAGCCGCACGTTAAACCTCCTCATTTCGGACAAGGGGACATTTTGTTCTTGCTAATAAGAAGACTTCAGGACTTTCTAACTGCTGCACTCATCGTATCTCGTTAAGCAAAGCTGAATTTGACTCTAATACAGTCTGGTGATGAGCTATCAGAAGCTCTCATACAGAATTACGCCTTTCTCCCGACATGGATAATTCAGCGGATTCTCTGTGGATGTCTGAGTATTCGATTCTCCGTTCCGAAT'/>

    <sequence taxon='55' value='GTTTGGCGTTCCGCAATTTTGTATCATTACTATTCCTCAAGTACTCAACCTTTGGCTCGTGGACGCGGTGCGCATTGCAGTCATCCGGCCCTTCGTACGAACTACAATTCCCGTAAAGTTTTTGCCTGAGCGAATCAAATTCTGCTGTGCCATGGCTGCATCCGGAGTCAGTGTTATTGGGAAGTGGCACCACGGAAGAGCACAAAAGGCCCCGGTACTAAAATTGCACGAGACTTATACTCTGCCCGTGCAAGGCGTTGTTGACGTTGTGTCTCTGTAGAAGTATTGTACCATAGTGGCCGAAGGCTTTTCGTCGCTCGGTGCGTCACACACATACGTAAAGGTAGCCACCCTACCTAAACTCCCCCTGGCACTAGTTCTCAAGCCTAAAAGCCCTTATCTTAACGGAACAAAGCCGTGGGCCCGATGTGGATACGCAGGAATACTTATCCAACAGTTCGAGCATGGCGTGAGCCGCACGTTCTCACAAGGTGTCGTGCCCCAATGCACATACCCTCATTAGGTGACTTAACCTACGATGTCTGGAGAATTTTTTGCGCTCTGTGTAGCTTTGTGGTTTGTGTAGCATGTCTGTACTGGTCCATTCCTGAGAGAGTGGCGGTTGCGTCTAGCGGTCGAGGTACCTTCACCTTTACACAGACCACCTTCCCCCCTGGAAAGATACCGCTGCCTCGCTTAAATATAATACCAGGAGACACAGCTCCTGAGCATTTTTCACTCGCGTTTGTCAACTGAGATAATTATAGACAGAGAGGAATAAGCCGATGCTACGCGTGCCCCCAACGGCAGCTGCGTGGTAAGTAACGAATGATCTCTTCGGTGACTTGCTACCCCGGTCCGCTTTGATTGATTTATTATGGCTTCCCATGCACCTAGATATATTCTTCAATAGGGTAGTGATCCGCTTCGATTAGTAGGCTAATGATTGACTAACGGGTCACAGAACTCTGGGTAATGTGCGATCAATTGCACGGTCCTCCAAGCAACCATGCCGCGTCGTCTTGTATATCAGTTTTCATAAGCTTTGGGTCGTGCGTCCTGCACACTAAATCTGCAAAAACGGCACTCCCCTTGCGAGGTTTCCGTAGAGCCATCATATCTCAAGTAGATTCGCGTTCTCCCTGTGCCCCAACATAGACGAGCGGCAAATCCTGCCGCCATAGCGCAAATCTATGATGCTAGATCCAATAACGACGTTCGCCAGTTCGCTGAAGTCACCTTGCAGCACCGACGAACAATGCGCGTGATTAAGCGCAAGACGATGACTCAGGTGCGACGTCTTGGCTCCCCACCCTGAATGTCGTCGCGTGAGCGTGTGGCATCCGGAGCCTAACACCTTCTTGGTCAGCCTACTGTGTAGGTGCACCAGTATTCCACCTGGCGGGTATGAGAGAGGACGTCAGCGGCTCTGTCGGGGCCCACCTTGTCGAGGGATGAACAAGGGTGACGAGTGCGGGGACGGTGTCACTACGAGGCAAGCGTCAATTTCTTCCCATAGAGATGGACTATGTAGATGACCGCATGCTGGTGCCGTGATAAAGCGATCCTACTAGCCTGCCTTTTGCGGCAATAACTCGAGTGCAACTATCCTCATCTAACAACGTGGATCTTCTAAGACCACGCAAGGCAGATACTAGTGCTTCATCCCCACTTGGGTAGGGGCAGGGGGAGCAACCTCGTACAGCCACCCTATTCGAAGCTATTTGGCCACTGTCCTCGCGGGAAAGAGTTCCGGGTAGCCGCACGTTAAACCTCCTCATTTCGGACAAGGGGACATTTTGTTCTTGCTAATAAGAAGACTTCAGGACTTTCTAACTGCTGCACTCATCGTATCTCGTTAAGCAAAGCTGAATTTGACTCTAATACAGTCTGGTGATGAGCTATCAGAAGCTCTCATACAGAATTACGCCTTTCTCCCGACATGGATAATTCAGCGGATTCTCTGTGGATGTCTGAGTATTCGATTCTCCGTTCCGAAT'/>

    <sequence taxon='42' value='GTTTGGCGTTCCGCAATTTTGTATCATTACTATTCCTCAAGTACTCAACCTTTGGCCCGTGGACGCGGTGCGCATTGCAGTCATCCGGCCCTTCGTACGAACTACAATTCCCGTAAAGTTTTTGCCTGAGCGAATCAAATTCTGTTGTGCCATGGCTGCACCCGGAGTCAGTGTTATTGGGAAGTGGCACCACGGAAGAGCACAAAAGGCCCCGGTACTAAAATTGCACGAGACTTATACTCTGCCCGTGCAAGGCGTTGTTGACGTTGTGTCTCTGTAGAAGTATTGTACCATAGTGGCCGAAGGCTTTTCGTCGCTCGGTGCGTCACACACATACGTAAAGGTAGCCACCCTACCTAAACTCCCCCTGGCACTAGTTCTCAAGCCTACAAGCCCTTATCTTAACGGAACAAAGCCGTGGGCCCGATGTGGATACGCAGGAATACTTATCCAACAGTTCGAGCATGGCGTGAGCCGCACGTTCTCACAAGGTGTCGTGCCCCAATGCACATACCCTCATTAGGTGACTTAACCTACGATGTCTGGAGAATTTTTTGCGCTCTGTGTAGCTTTGTGGTTTGTGTAGCATGTCTGTACTGGTCCATTCCTGAGAGAGTGGCGGTTGCGTCTAGCGGTCGAGGTGCCTTCACCTTTACACAGACCACCTTCCCCCCTGGAAAGATACCGCTGCCTCGCTTAAATATAATACCAGGAGACACAGCTCCTGAGCATTTTTCACTCGCGTTTGTCAACTGAGATAATTATAGACAGAGAGGAATAAGCCGATGCTACGCGTGCCCCCAACGGCAGCTGCGTGGTAAGTAACGAATGATCTCTTCGGTGACTTGCTACCCCGGTCAGCTTTGATTGATTCATTATGGCTTCCCATGCACCTAGATATATTCTTCAATAGGGTAGTGATCCGCTTCGATTAGTAGGCTAATGATTGACTAACGGGTCACAGAATTCTGGGTAATGCGCGATCAATTGCACGGTCCTCCAAGCAACCATGCCGCGTCGTCTTGTATATCAGTCTTCATAAGCTTTGGGTCGTGCGTCCTGCACACTAAATCTGCAAAAACGGCACTCCCCTTGCGAGGTTTCCGTAGAGCCATCATATCTCAAGTAGATTCGCGTTCTCCCTGTGCCCCAACATAGACGAGCGGCAAGTCCTGCCGCCATAGCGCAAATCTATGATTCTAGATCCAATAACGACGTTCGCCAGTTCGCTGAAGTCACCTTGCAGCACCGACGAACAATGCGCGTGATTAAGCGCAAGACGATGACTCAGGTGCGACGTCTTGGCTCCCCACCCTGAATGTCGTCGCGTGAGCGTGTGGCATCCGGAGCCTAACACCTTCTTGGTCAGCCTACTGTGTAGGTGCACAAGCATTCCACCTGGCGGGTATGAGAGAGGACGTCAGCAGCTCTGTCGGGGCCCACCTTGTCGAGGGATGAACAAGGGTGACGAGTGCGGGGACGGTGTCACTACGAGGCAAGCGTCAATTTCTTCACATAGAGATGGACTATGTAGATGACCGCATGCTGGTGCCGTGATAAAGTGATCCTACTAGCCTGCCTTTTGCGGCAATAACTCGAGTGCAACTATCCTCACCTAACAACGTGGATCTTCTAAGACCACGCAAGGCAGATACTAGTGCTTCATCCCCACTTGGGTAGGGGCAGGGGGAGCAACCTCGTACAGCCACCCTATTCGAAGCTATTTGGCCACTGTCCTCGCGGGAAAGAGTTCCGGGTAGCCGCACGTTAAACCTCCTCATTTCGGACAAGGGGACATTTTGTTCTTGCTAATAAGAAGACTTCAGGACTTTCTAACTGCTGCACTCATCGTATCTCGTTAAGCAAAGCTGAATTTGACTCTAATACAGTCTGGTGATGAGCTATCAGAAGCTCTCATACAGAATTACGCCTTTCTCCCGACATGGATAATTCAGCGGATTCTCTGTGGATGTCTGAGTATTCGATTCTCCGTTCCGAAT'/>

    <sequence taxon='44' value='GTTTGGCGTTCCGCAATTTTGTATCATTACTATTCCTCAAGTACTCAACCTTTGGCCCGTGGACGCGGTGCGCATTGCAGTCATCCGGCCCTTCGTACGAACTACAATTCCCGTAAAGTTTTTGCCTGAGCGAATCAAATTCTGTTGTGCCATGGCTGCACCCGGAGTCAGTGTTATTGGGAAGTGGCACCACGGAAGAGCACAAAAGGCCCCGGTACTAAAATTGCACGAGACTTATACTCTGCCCGTGCAAGGCGTTGTTGACGTTGTGTCTCTGTAGAAGTATTGTACCATAGTGGCCGAAGGCTTTTCGTCGCTCGGTGCGTCACACACATACGTAAAGGTAGCCACCCTACCTAAACTCCCCCTGGCACTAGTTCTCAAGCCTACAAGCCCTTATCTTAACGGAACAAAGCCGTGGGCCCGATGTGGATACGCAGGAATACTTATCCAACAGTTCGAGCATGGCGTGAGCCGCACGTTCTCACAAGGTGTCGTGCCCCAATGCACATACCCTCATTAGGTGACTTAACCTACGATGTCTGGAGAATTTTTTGCGCTCTGTGTAGCTTTGTGGTTTGTGTAGCATGTCTGTACTGGTCCATTCCTGAGAGAGTGGCGGTTGCGTCTAGCGGTCGAGGTGCCTTCACCTTTACACAGACCACCTTCCCCCCTGGAAAGATACCGCTGCCTCGCTTAAATATAATACCAGGAGACACAGCTCCTGAGCATTTTTCACTCGCGTTTGTCAACTGAGATAATTATAGACAGAGAGGAATAAGCCGATGCTACGCGTGCCCCCAACGGCAGCTGCGTGGTAAGTAACGAATGATCTCTTCGGTGACTTGCTACCCCGGTCAGCTTTGATTGATTCATTATGGCTTCCCATGCACCTAGATATATTCTTCAATAGGGTAGTGATCCGCTTCGATTAGTAGGCTAATGATTGACTAACGGGTCACAGAATTCTGGGTAATGCGCGATCAATTGCACGGTCCTCCAAGCAACCATGCCGCGTCGTCTTGTATATCAGTCTTCATAAGCTTTGGGTCGTGCGTCCTGCACACTAAATCTGCAAAAACGGCACTCCCCTTGCGAGGTTTCCGTAGAGCCATCATATCTCAAGTAGATTCGCGTTCTCCCTGTGCCCCAACATAGACGAGCGGCAAGTCCTGCCGCCATAGCGCAAATCTATGATTCTAGATCCAATAACGACGTTCGCCAGTTCGCTGAAGTCACCTTGCAGCACCGACGAACAATGCGCGTGATTAAGCGCAAGACGATGACTCAGGTGCGACGTCTTGGCTCCCCACCCTGAATGTCGTCGCGTGAGCGTGTGGCATCCGGAGCCTAACACCTTCTTGGTCAGCCTACTGTGTAGGTGCACAAGCATTCCACCTGGCGGGTATGAGAGAGGACGTCAGCAGCTCTGTCGGGGCCCACCTTGTCGAGGGATGAACAAGGGTGACGAGTGCGGGGACGGTGTCACTACGAGGCAAGCGTCAATTTCTTCACATAGAGATGGACTATGTAGATGACCGCATGCTGGTGCCGTGATAAAGTGATCCTACTAGCCTGCCTTTTGCGGCAATAACTCGAGTGCAACTATCCTCACCTAACAACGTGGATCTTCTAAGACCACGCAAGGCAGATACTAGTGCTTCATCCCCACTTGGGTAGGGGCAGGGGGAGCAACCTCGTACAGCCACCCTATTCGAAGCTATTTGGCCACTGTCCTCGCGGGAAAGAGTTCCGGGTAGCCGCACGTTAAACCTCCTCATTTCGGACAAGGGGACATTTTGTTCTTGCTAATAAGAAGACTTCAGGACTTTCTAACTGCTGCACTCATCGTATCTCGTTAAGCAAAGCTGAATTTGACTCTAATACAGTCTGGTGATGAGCTATCAGAAGCTCTCATACAGAATTACGCCTTTCTCCCGACATGGATAATTCAGCGGATTCTCTGTGGATGTCTGAGTATTCGATTCTCCGTTCCGAAT'/>

    <sequence taxon='58' value='GTTTGGCGTTCCGCAGTTTTGTATCATTACTATTCCTCAAGTACTCAACCTTTGGCCCGTGGACGCGGTGCGCATTGCAGTCATCCGGCCCTTCGTACGAACTACAATTCCCGTAAAGTTTTTGCCTAAGCGAATCAAATTCTGTTGTGCCATGGCTGCACCCGGAGTCAGTGTTATTGGGAAGTGGCACCACGGAAGAGCACAAAAGGCCCCGGTACTAAAATTGCACGAGACTTATACTCTGCCCGTGCAAGGCGTTGTTGACGTTGTGTCTCTGTAGAAGTATTGTACCATAGTGGCCGAAGGCTTTTCGTCGCTCGGTGCGTCACACACATACGTAAAGGTAGCCACCCTACCTAAACTCCCCCTGGCACTAGTTCTCAAGCCTACAAGCCCTTATCTTAACGGAACAAAGCCGTGGGCCCGATGTGGATACGCAGGAATACTTATCCAACAGTTCGAGCATGGCGTGAGCCGCACGTTCTCACGAGGTGTCGTGCCCTAATGCACATACCCTCATTAGGTGACTTAAACTACGATGTCTGGAGAATTTTTTGCGCTCTGTGTAGCTTTGTGGTTTGTGTAGCATGTCTGTACTGGTCCATTCCTGAGAGAGTGGCGGTTGCGTCTAGCGGTCGAGGTGCCTTCACCTTTACACAGACCACCTTCCCCCCTGGAAAGATACCGCTGCCTCGCTTAAATATAATACCAGGAGACACAGCTCCTGAGCATTTTTCACTCGCGTTTGTCAACTGAGATAATTATAGACAGAGAGGAATAAGCCGATGCTACGCGTGCCCCCAACGGCAGCTGCGTGGTAAGTAACGCATGATCTCTTCGGTGACTTGCTACCCCGGTCAGCTTTGATTGATTCATTATGGCTTCCCATGCACCTAGATATATTCTTCAATAGGGTAGTGATCCGCTTCGATTAGTAGGCTAATGATTGACTAACGGGTCACAGAATTCTGGGTAATGCGCGATCAATTGCACGGTCCTCCAAGCAACCATGCCGCGTCGTCTTGTATATCAGTCTTCATAAGCTTTGGGTCGTGCGTCCTGCACACTAAATCTGCAAAAACGGCACTCCCCTTGCGAGGTTTCCGTAGAGCCATCATATCTCAAGTAGATTCGCGTTCTCCCTGTGCCCCAACATAGACGAGCGGCAAGTCCTGCCGCCATAGCGCAAATCTGTGATTCTAGATCCAATAACGACGTTCGCCAGTTCGCTGAAGTCACCTTGCAGCACCGACGAACAATGCGCGTGATTAAGCGCAAGACGATGACTCAGGTGCGACGTCTTGGCTCCCCACCCTGAATGTCGTCGCGTGAGCGTGTGGCATCCGGAGCCTAACACCTTCTTGGTCAGCCTACTGTGTAGGTGCACAAGCATTCCACCTGGCGGGTATGAGAGAGGACGTCAGCAGCTCTGTCGGGGCCCACCTTGTCGAGGGACGAACAAGGGTGACGAGTGCGGGGACGGTGTCACTACGAGGCAAGCGTCAATTTCTTCACATAGAGATGGACTATGTAGATGACCGCATTCTGGTGCCGTGATAAAGTGATCCTACTAGCCTGCCTTTTGCGGCAATAACTCGAGTGCAACTATCCTCACCTAACAACGTGGATCTTCTAAGACCACGCAAGGCAGATACTAGTGCTTCATCCCCACTTGGGTAGGGGCAGGGGGAGCAACCTCGTACAGCCACCCTATTCGAAGCTATTTGGCCACTGTCCTCGCGGGAAAGAGTTCCGGGTAGCCGCACGTTAAACCTCCTCATTTCGGACAAGGGGACATTTTGTTCTTGCTAATAAGAAGACTTCAGGACTTTCTAACTGCTGCACTCATCGTATCTCGTTAAGCAAAGCTGAATTTGACTCTAATACAGTCTGGTGATGAGCTATCAGAAGCTCTCATACAGAATTACGCCTTTCTCCCGACATGGATAATTCAGCGGATTCTCTGTGGATGTCTGAGTATTCGATTCTCCGTTCCGAAT'/>

    <sequence taxon='78' value='GTTTGGCGTTCCGCAATTTTGTATCATTACTATTCCTCAAGTACTCAACCTTTGGCCCGTGGACGCGGTGCGCATTGCAGTCATCCGGCCCTTCGCACGAACTACAATTCCCGTAAAGTTTTTGCCTGAGCGAATCAAATTCTGTTGTGCCATGGCTGCACCCGGAGTCAGTGTTATTGGGAAGTGGCACCACGGAAGAGCACAAAAGGCCCCGGTACTAAAATTGCACGAGACTTATACTCTGCCCGTGCAAGGCGTTGTTGACGTTGTGTCTCTGTAGAAGTATTGTACCATAGTGGCCGAAGGCTTTTCGTCGCTCGGTGCGTCACACACATACGTAAAGGTAGCCACCCTACCTAAATTCCCCCTGGCACTAGTTCTCAAGCCTACAAGCCCTTATCTTAACCGAACAAAGCCGTGGGCCCGATGTGGATACGCAGGAATACTTATCCAACAGTTCGAGCATGGCGTGAGCCGCACGTTCTCACGAGGTGTCGCGCCCCAATGCACATACCCTCATTAGGTGACTTAACCTACGATGTCTGGAGAATTTTTTGCGCTCTGTGTAGCTTTGTGGTTTGTGTAGCATGTCTGTACTGGTCCATTCCTGAGAGAGTGGCGGTTGCGTCTAGCGGTCGAGGTGCCTTCACCTTTACACAGACCACCTTCCCCCCTGGAAAGATACCGCTGCCTCGCTTAAATATAATACCAGGAGACACAGCTCCTGAGCATTTTTCACTCGCGTTTGTCAACTGAGATAATTATAGACAGAGAGGAATAAGCCGATGCTACGCGTGCCCCCAACGGCAGCTGCGTGGTAAGTAACGCATGATCTCCTCGGTGACTTGCTACCCCGGTCAGCTTTGATTGATTCATTATGGCTTCCCATGCACCTAGATATATTCTTCAATAGGGTAGTGATCTGCTTCGATTAGTAGGCTAATGATTGACTAACGGGTCACAGAATTCTGGGTAATGCGCGATCAATTGCACGGTCCTCCAAGCAACCATGCCGCGTCGTCTTGTATATCAGTCTTCATAAGCTTTGGGTCGTGCGTCCTGCACACTAAATCCGCAAAAACGGCACTCCCCTTGCGAGGTTTCCGTAGAGCCATCATATCTCAAGTAGATTCGCGTTCTCCCTGTGCCCCAACATAGACGAGCGGCAAGTCCTGCCGCCATAGCGCAAATCTATGATTCTAGATCCAATAACGACGTTCGCCAGTTCGCTGAAGTCACCTTGCAGCACCGACGAACAATGCGCGTGATTAAGCGCAAGACGATGACTCAGGTGCGACGTCTTGGCTCCCCACCCTGAATGTCGTCGCGTGAGCGTGTGGCATCCGGAGCCTAACACCTTCTTGGTCAGCCTACTGTGTAGGTGCACAAGCATTCCACCTGGCGGGTATGAGAGAGGACGTCAGCAGCTCTGTCGGGGCCCACCTTGTCGAGGGATGAACAAGGGTGACGAGTGCGGGGACGGTGTCACTACGAGGCAAGCGTCAATTTCTTCACATAGAGATGGACTATGTAGATGACCGCATGCTGGTGCCGTGATAAAGTGATCCTACTAGCCTGCCTTTTGCGGCAATAACTCGAGTGCAACTATCCTCACCTAACAACGTGGATCTTCTAAGACCACGCAAGGCAGATACTAGTGCTTCATCCCCACTTGGGTAGGGGCAGGGGGAGCAACCTCGTACAGCCACCCTATTCGAAGCTATTTGGCCACTGTCCTCGCGGGAAAGAGTTCCGGGTAGCCGCACGTTAAACCTCCTCATTTCGGACAAGGGGACATTTTGTTCTTGCTAATAAGAAGACTCCAGGACTTTCTAACTGCTGCACTCATCGTATCTCGTTAAGCAAAGCTGAATTTGACTCTAATACAGTCTGGTGATGAGCTATCAGAAGCTCTCATACAGAATTACGCCTTTCTCCCGACATGGATAATTCAGCGGCTTCTCTGTGGATGTCTGAGTATTCGATTCTCCGTTCCGAAT'/>

    <sequence taxon='43' value='GTTTGGCGTTCCGCAATTTTGTATCATTACTATTCCTCAAGTACTCAACCTTTGGCCCGTGGACGCGGTGCGCATTGCAGTCATCCGGCCCTTCGTACGAACTACAATTCCCGTAAAGTTTTTGCCTGAGCGAATCAAACTCTGTTGTGCCATGGCTGCACCCGGAGTCAGTGTTATTGGGAAGTGGCACCACGGAAGAGCACAAAAGGCCCCGGTACTAAAATTGCACGAGACTTATACTCTGCCCGTGCAAGGCGTTGTTGACGTTGTGTCTCTGTAGAAGTATTGTACCATAGTGGCCGAAGGCTTTTCGTCGCTCGGTGCGTCACACACATACGTAAAGGTAGCCACCCTACCTAAACTCCCCCTGGCACTAGTTCTCAAGCCTACAAGCCCTTATCTTAACGGAACAAAGCCGTGGGCCCGATGTGGATACGCAGGAATACTTATCCAACAGTTCGAGCATGGCGTGAGCCGCACGTTCTCACAAGGTGTCGTGCCCCAATGCACATACCCTCATTAGGTGACTTAACCTACGATGTCTGGAGAATTTTTTGCGCTCTGTGTAGCTTTGTGGTTTGTGTAGCATGTCTGTACTGGTCCATTCCTGAGAGAGTGGCGGTTGCGTCTAGCGGTCGAGGTGCCTTCACCTTTACACAGACCACCTTCCCCCCTGGAAAGATACAGCTGCCTCGCTTAAATATAATACCAGGAGACACAGCTCCTGAGCATTTTTCACTCGCGTTTGTCAACTGAGATAATTATAGACAGAGAGGAATAAGCCGATGCTACGCGTGCCCCCAACGGCAGCTGCGTGGTAAGTAACGAATGATCTCTTCGGTGACTTGCTACCCCGGTCAGCTTTGATTGATTCATTATGGCTTCCCATGCACCTAGATATATTCTTCAATAGGGTAGTGATCCGCTTCGATTAGTAGGCTAATGATTGACTAACGGGTCACAGAATTCTGGGTAATGCGCGATCAATTGCACGGTCCTCCAAGCAACCATGCCGCGTCGTCTTGTATATCAGTCTTCATAAGCTTTGGGTCGTGCGTCCTGCACACTAAATCTGCAAAAACGGCACTCCCCTTGCGAGGTTTCCGTAGAGCCATCATATCTCAAGTAGATTCGCGTTCTCCCTGTGCCCCAACATAGACGAGCGGCAAGTCCTGCCGCCATAGCGCAAATCTATGATTCTAGATCCAATAACGACGTTCGCCAGTTCGCTGAAGTCACCTTGCAGCACCGACGAACAATGCGCGTGATTAAGCGCAAGACGATGACTCAGGTGCGACGTCTTGGCTCCCCACCCTGAATGTCGTCGCGTGAGCGTGTGGCATCCGGAGCCTAACACCTTCTTGGTCAGCCTACTGTGTAGGTGCACCAGCATTCCACCTGGCGGGTATGAGAGAGGACGTCAGCAGCTCTGTCGGGGCCCACCTTGTCGAGGGATGAACAAGGGTGACGAGTGCGGGGACGGTGTCACTACGAGGCAAGCGTCAATTTCTTCACATAGAGATGGACTATGTAGATGACCGCATGCTGGTGCCGTGATAAAGTGATCCTACTAGCCTGCCTTTTGCGGCAATAACTCGAGTGCAACTATCCTCACCTAACAACGTGGATCTTCTAAGACCACGCAAGGCAGATACTAGTGCTTCATCCCCACTTGGGTAGGGGCAGGGGGAGCAACCTCGTACAGCCACCCTATTCGAAGCTATTTGGCCACTGTCCTCGCGGGAAAGAGTTCCGGGTAGCCGCACGTTAAACCTCCTCATTTCGGACAAGGGGACATTTTGTTCTTGCTAATAAGAAGACTTCAGGACTTTCTAACTGCTGCACTCATCGTATCTCGTTAAGCAAAGCTGAATTTGACTCTAATACAGTCTGGTGATGAGCTATCAGAAGCTCTCATACAGAATTACGCCTTTCTCCCGACATGGATAATTCAGCGGATTCTCTGTGGATGTCTGAGTATTCGATTCTCCGTTCCGAAT'/>

    <sequence taxon='4' value='GTCTGGCGTTCCGCAATTTTGTATCATTACTATTCCTCAAGTACCCAACCTTTGGCTCGTGGACGCGGTGCGCATTGCAGTCATCCGGCCCTTCGTACGAACTACAATTCCCGTAAAGTTTCTGCCTGAGCGAATCAAATTCTATTGTGCCATGGCTGCACCCGGAGTCAGTGTTATTGGGAAGTGGCACCACGGACGAGCACAAAAGGCCCCGGTACTAAAATTGCACGAGACTTATACTCTGCCCGTGCAAGGTGTTGCTGACGTTGTGTCTCTGTAGAATTATTGTACCATAGTGGCCGAAGGCTTTTCGTCGCTCGGTGCGTCACACACATACGTAAAGGTACCAACCCTACCTAAACTCCCCCTGGCACTAGTTCTCAAGCCTACAAGCCCTTATCTTAACGGAACAAAGCTGTGGGCCCGATGTGGATACGCAGGAATACTTATCCAACAGTTCGAGCATGGCGTGAGCCGCACGTTCTCACAAGGTGTCGTGCCCCAATGCACATACCATCATTAGGTGACTTAACCTACGATGTCTGGAGAATTTTTTGCGCTCTGTGTAACTTTGTGGTTTGTGTAGCATGTCTGTACTGGTCCATTCCTGAGAGAGTGGCGGTTGCGTCTAGCGGTCGAGGTGCCTTCACCTTTACACAGACCACCTTCTCCCCTGGAAAGATACCGCTGCCTCGCTTAAATATAATACCAGGAGACACAGCTACTGAGCATTTTTCACTCGCGTTTGTCAACTGAGATAATTATAGACAGAGAGGAATAAGCCGATGCTACGCGTGCCCCCCACGGCAGCTGCGTGGTAAGTAATGAATGATCTCTTCGGTGACTTGCTACCCCGGTCAGCTTTGATTGATTTATTATGGCTTCCCATGCACCTAGATATATTCTTCAATAGGGTACTGATCCGCTTCGATTAGTAGGCTAAAGATTGACTAACGGGTCACAGAATTCTGGGTAATGCGCGATCAATTGCACGGTCCTCCAAGCAACCATACCGCGTCGTCTTGTATATCAGTCTTCATAAGCTTTGGGTCGTGCGTCCTGCACACTAAATCTGCGAAAACGGCACTCCCCTTGCGAGGTTTCCGTAGAGCCATCATATCTCAAGTAGATTCGCGTTCTCCCTGTGCCCCAACATAGACGAGCGGCAAGTCCTGCCGCCATAGCGCAAATCTATGATTCTAGATCCAATAACAACGTTCGCCAGTTCGCTGAAGTCACCTTGCAGCACCGACGAACAATGCGCGTGATTAAGCGCAAGACGATGACTCAGGTGCGACGTCTTGGCTCCCCACCCTGAATGTCGTCGCGTGAGCGCGTGGCATCCGGAGCCTAACACCTTCTTGGTCAGCCTACTGTGTAGGTGCACCAGTATTCCACCTGGCGGGTATGAGAGAGGACGTCAGCAGCTCTGTCGAGGTCCACCTTGTCGAGGGATGAACAAGGGTGACGAGTGCGGGGACGGTGACACTACGAGGCAAGCGTCAATTTCTTCCCATAGAGATGGACTATGTAGATGACCGCATGCTGGTGCCGTGATAAAGCGATCCTACTAGGATGCCTTTTGCGGCAATAACTCGAGTGCAACTATCCTCATCTAACAACATGGATCTTCTAAGACCACGCAAGGCAGATACTAGTGCTTCATCCCCACTTGGGTAGGGGCAGGGGAAGCAACCTCGTACAGCCACCCTATTCGAAGCTATTTGGCCACTGTCCCCGCGGGAAAGAGTTCCGGGTAGCCGCACGTTAAACCTCCTCATTTCGGACAAGGGGACATTTTGTTCTTGCTAATAAGAAGACTTCAGGACTTTCTAACTGCTGCACTCATCGTATCTCGTTAAGCAAAGCTGAATTTGACTCTAATACAGTCTGGCGATGAGCTATCAGAAGCTCTCATACAGAATTACGCCTTTCTCCCGACATGGATAATTCGGCGGATTCTCTGTGGATGTCTGAGTATTCGATTCTCCGTTCCGAAT'/>

    <sequence taxon='48' value='GTCTGGCGTTCCGCAATTTTGTATCATTACTATTCCTCAAGTACCCAACCTTTGGCTCGTGGACGCGGCGCGCATTGCAGTCATCCGGCCCTTCGTACGAACTACAATTCCCGTAAAGTTTCTGCCTGAGCGAATCAAATTCTATTGTGCCATGGCTGCACCCGGAGTCAGTGTTATTGGGAAGTGGCGCCACGGACGAGCACAAAAGGCCCCGGTACTAAAATTGCACGAGACTTATACTCTGCCCGTGCAAGGTGTTGCTGACGTTGTGTCTCTGTAGAATTATTGTACCATAGTGGCCGAAGGCTTTTCGTCGCTCGGTGCGTCACACACATACGTAAAGGTACCAACCCTACCCAAACTCCCCCTGGCACTAGTTCTCAAGCCTACAAGCCCTTATCTTAACGGAACAAAGCTGTGGGCCCGGTGTGGATACGCAGGAATACTTATCCAACAGTTCGCGCATGGCGTGAGCCGCACGTTCTCACAAGGTCTCGTGCCCCAATGCACATACCATCATTAGGTGACTTAACCTACGATGTCTGGAGAATTTTTTGCGCTCTGTGTAACTTTGTGGTTTGTGTAGCATGTCTGTACTGGTCCATTCCTGAGAGAGTGGCGGTTGCGGCTAGCGGTCGAGTTGCCTTCACCTTTACACAGACCACCTTCTCCCCTGGAAAGATACCGCTGCCTCGCTTAAATATAATACCAGGAGACACAGCTACTGAGCATTTTTCACTCGCGTTTGTCAACTGAGATAATTATAGACAGAGAGGAATAAGCCGATGCTACGCGTGCCCCCCACGGCAGCTGCGTGGTAAGTAATGAATGATCTCTTCGGTGACTTGCTACCCCGGTCAGCTTTGATTGATTTATTATGGCTTCCCATGCACCTAGATATATTCTTCAATAGGGTACTGATCCGCTTCGATTAGTAGGCTACAGATTGACTAACGGGTCACAGAATTCTGGGTAATGCGCGATCAATTGCACGGTCCTCCAAGCAACCATACCGCGTCGTCTTGTATATCAGTCTTCATAAGCTTTGGGTCGTGCGTCCTGCACACTAAACCTGCGAAAACGGCACTCCCCTTGCGAGGTTTCCGTAGACCCATCATATCTCAAGTAGATTCGCGTTCTCCCTGTGCCCCGACATAGACGAGCGGCAAGTCCTGCCGCCATAGCGCAAATCTATGATTCTAGATCCAATAACAACGTTCGCCAGTTCGCTGAAGTCACCTTGCAGCACCGACGAACGATGCGCGTGATTAAGCGCAAGACGATGACTCAGGTGCGACGTCTTGGCTCCCCACCCTGAATGTCGTCGCGTGAGCGCGTGGCATCCGGAGCCTAACACCTTCTTGGTCAGCCTACTGTGTAGGTGCACCAGTATTCCACCTGGCGGGTATGAGAGAGGACGTCAGCAGCTCTGTCGAGGTCCACCTTGTCGAGGGATGAACAGGGGTGACGAGTGCGGGGACGGTGACACTACGAGGCAAGCGTCAATTTCTTCCCATAGAGATGGACTATGTAGATGACCGCATGCTGGTGCCGTGATAAAGCGATCCTACTAGGATGCCTTTTGCGGCAATAACTCGAGTGCAACTATCCTCATCTAACAACGTGGATCTTCTAAGACCACGCAAGGCAGATACTAGTGCTTCATCCCCACTTGGGTAGGAGCAGGGGAAGCAACCTCGTACAGCCACCCTATTCGAAGCTATTTGGCCACTGTCCCCGCGGGAAAGAGTTCCGGGTAGCCGCACGTTAAACCTGCTCATTTCGGACAAGGGGACATTTTGTTCTTGCTAATAAGAAGACTTCAGGACTTTCTTACTGCTACACTCATCGTATCTCGTTAAGCAAAGCTGAATTTGACTTTAATACAGTCTGGCGATGAGCTATCAGAAGCTCTCATACAGAATTACGCCTTTCTCCCGACATGGATAATTCGGCAGATTCTCTGTGGATGTCTGAGTATTCGATTCTCCGTTCCGAAT'/>

    <sequence taxon='51' value='GTCTGGCGTTCCGCAATTTTGTATCATTACTATTCCTCAAGTACCCAACCTTTGGCTCGTGGACGCGGCGCGCATTGCAGTCATCCGGCCCTTCGTACGAACTACAATTCCCGTAAAGTTTCTGCCTGAGCGAATCAAATTCTATTGTGCCATGGCTGCACCCGGAGTCAGTGTTATTGGGAAGTGGCGCCACGGACGAGCACAAAAGGCCCCGGTACTAAAATTGCACGAGACTTATACTCTGCCCGTGCAAGGTGTTGCTGACGTTGTGTCTCTGTAGAATTATTGTACCATAGTGGCCGAAGGCTTTTCGTCACTCGGTGCGTCACACACATACGTAAAGGTACCAACCCTACCCAAACTCCCCCTGGCACTAGTTCTCAAGCCTACAAGCCCTTATCTTAACGGAACAAAGCTGTGGGCCCGGTGTGGATACGCAGGAATACTTATCCAACAGTTCGCGCATGGCGTGAGCCGCACGTTCTCACAAGGTCTCGTGCCCCAATGCACATACCATCATTAGGTGACTTAACCTACGATGTCTGGAGAATTTTTTGCGCTCTGTGTAACTCTGTGGTTTGTGTAGCATGTCTGTACTGGTCCATTCCTGAGAGAGTGGCGGTTGCGGCTAGCGGTCGAGGTGCCTTCACCTTTACACAGACCACCTTATCCCCTGGAAAGATACCGCTGCCTCGCTTAAATATAATACCAGGAGACACAGCTACTGAGCATTTTTCACTCGCGTTTGTCAACTGAGATAATTATAGACAGAGAGGAATAAGCCGATGCTACGCGTGCCCCCCACGGCAGCTGCGTGGTAAGTAATGAATGATCTCTTCGGTGACTTGCTACCCCGGTCAGCTTTGATTGATTTATTATGGCTTCCCATGCACCTAGATATATTCTTCAATAGGATACTGATCCGCTTCGATTAGTAGGCTAAAGATTGACTAACGGGTCACAGAATTCTGGGTAATGCGCGCTCAATTGCACGGTCCTCCAAGCAACAATACCGCGTCGTCTTGTATATCAGTCTTCATAAGCTTTGGGTCGTGCGTCCTGCACACTAAATCTGCGAAAACGGCACTCCCCTTGCGAGGTTTCCGTAGAGCCATCATATCTCAAGTAGATTCGCGTTCTCCCTGTGCCCCAATATAGACGAGCGGCAAGTCCTGCCGCCATAGCGCAAATCTATGATTCTAGATCCAATAACAACGTTTGCCAGTTCGCTGAAGTCCCCTTGCAGCACCGACGAACGATGCGCGTGATTAAGCGCAAGACGATGACTCAGGTGCGACGTCCTGGCTCCCCACCCTGAATGTCGTCGCGTGAGCGCGTGTCATCCGGAGCCTAACACCTTCTTGGTCAGCCTACTGTGTAGGTGCACCAGTATTCCACCTGGCGGGTATGAGAGAGGACGTCAGCAGCTCTGTCGAGGTCCACCTTGTCGAGGGATGAACAAGGGTGACGAGTGCGGGGACGGTGACACTACGAGGCAAGCGTCAATTTCTTCCCATAGAGATGGACTATGTAGATGACCGCATGCTGGTGCCGTGATAAAGCGATCCTACTAGGATGCCTTTTGCGGCAATAACTCGAGTGCAACTATCCTCATCTAACAACATGGATCTTCTAAGACCACGCAAGGCAGATACTAGTGCTTCATCCCCACTTGGGTAGGAGCAGGGGAAGCAACCTCGTACAGCCACCCTATTCGAAGCTATTTGGCCACTGTCCCCGCGGGAAAGCGTTCCGGGTAGCCGCACGTTAAACCTCCTCATTTCGGACAAGGGGACATTTTGTTCTTGCTAATAAGAAGACTTCAGGATTTTCTAACTGCTGCACTCATCGTATCTCGTTAAGCAAAGCTGAATTTGACTTTAATACAGTCTGGCGATGAGCTATCAGAAGCTCTCATACAGAATTACGCCTTTCTCCCGACATGGATAATTCGGCGGATTCTCTGTGGATGTCTGAGTATTCGATTCTCCGTTCCGAAT'/>

    <sequence taxon='67' value='GTCTGGCGTTCCGCAATTTTGTATCATTACTATTCCTCAAGTACCCAACCTTTGGCTCGTGGACGCGGCGCGCATTGCAGTCATCCGGCCCTTCGTACGAACTACAATTCCCGTAAAGTTTCTGCCTGAGCGAATCAAATTCTATTGTGCCATGGCTGCACCCGGAGTCAGTGTTATTGGGAAGTGGCGCCACGGACGAGCACAAAAGGCCCCGGTACTAAAATTGCACGAGACTTATACTCTGCCCGTGCAAGGTGTTGCTGACGTTGTGTCTCTGTAGAATTATTGTACCATAGTGGCCGAAGGCTTTTCGTCACTCGGTGCGTCACACACATACGTAAAGGTACCAACCCTACCCAAACTCCCCCTGGCACTAGTTCTCAAGCCTACAAGCCCTTATCTTAACGGAACAAAGCTGTGGGCCCGGTGTGGATACGCAGGAATACTCATCCAACAGTTCGCGCATGGCGTGAGCCGCACGTTCTCACAAGGTCTCGTGCCCCAATGCACATACCATCATTAGGTGACTTAACCTACGATGTCTGGAGAATTTTTTGCGCTCTGTGTAACTCTGTGGTTTGTGTAGCATGTCTGTACTGGTCCATTCCTGAGAGAGTGGCGGTTGCGGCTAGCGGTCGAGGTGCCTTCACCTTTACACAGACCACCTTATCCCCTGGAAAGATACCGCTGCCTCGCTTAAATATAATACCAGGAGACACAGCTACTGAGCATTTTTCACTCGCGTTTGTCAACTGAGATAATTATAGACAGAGAGGAATAAGCCGATGCTACGCGTGCCCCCCACGGCAGCTGCGTGGTAAGTAATGAATGATCTCTTCGGTGACTTGCTACCCCGGTCAGCTTTGATTGATTTATTATGGCTTCCCATGCACCTAGATATATTCTTCAATAGGATACTGGTCCGCTTCGATTAGTAGGCTAAAGATTGACTAACGGGTCACAGAATTCTGGGTAATGCGCGCTCAATTGCACGGTCCTCCAAGCAACAATACCGCGTCGTCTTGTATATCAGTCTTCATAAGCTTTGGGTCGTGCGTCCTGCACACTAAATCTGCGAAAACGGCACTCCCCTTGCGAGGTTTCCGTAGAGCCATCATATCTCAAGTAGATTCGCGTTCTCCCTGTGCCCCAATATAGACGAGCGGCAAGTCCTGCCGCCATAGCGCAAATCTATGATTCTAGATCCAATAACAACGTTTGCCAGTTCGCTGAAGTCCCCTTGCAGCACCGACGAACGATGCGCGTGATTAAGCGCAAGACGATGACTCAGGTGCGACGTCCTGGCTCCCCACCCTGAATGTCGTCGCGTGAGCGCGTGTCATCCGGAGCCTAACACCTTCTTGGTCAGCCTACTGTGTAGGTGCACCAGTATTCCACCTGGCGGGTATGAGAGAGGACGTCAGCAGCTCTGTCGAGGTCCACCTTGTCGAGGGATGAACAAGGGTGACGAGTGCGGGGACGGTGACACTACGAGGCAAGCGTCAATTTCTTCCCATAGAGATGGACTATGTAGATGACCGCATGCTGGTGCCGTGATAAAGCGATCCTACTAGGATGCCTTTTGCGGCAATAACTCGAGTGCAACTATCCTCATCTAACAACATGGATCTTCTAAGACCACGCAAGGCAGATACTAGTGCTTCATCCCCACTTGGGTAGGAGCAGGGGAAGCAACCTCGTACAGCCACCCTATTCGAAGCTATTTGGCCACTGTCCCCGCGGGAAAGCGTTCCGGGTAGCCGCACGTTAAACCTCCTCATTTCGGACAAGGGGACATTTTGTTCTTGCTAATAAGAAGACTTCAGGATTTTCTAACTGCTGCACTCATCGTATCTCGTTAAGCAAAGCTGAATTTGACTTTAATACAGTCTGGCGATGAGCTATCAGAAGCTCTCATACAGAATTACGCCTTTCTCCCGACATGGATAATTCGGCGGATTCTCTGTGGATGTCTGAGTATTCGATTCTCCGTTCCGAAT'/>

    <sequence taxon='63' value='GTCTGGCGTTCCGCAATTTTGTATCATTACTATTCCTCAAGTACCCAACCTTTGGCTCGTGGACGCGGCGCGCATTGCAGTCATCCGGCCCTTCGTACGAACTACAATTCCCGTAAAGTTTCTGCCTGAGCGAATCAAATTCTATTGTGCCATGGCTGCACCCGGAGTCAGTGTTATTGGGAAGTGGCGCCACGGACGAGCACAAAAGGCCCCGGTACTAAAATTGCACGAGACTTATACTCTGCCCGTGCAAGGTGTTGCTAACGTTGTGCCTCTGTAGAATTATTGTACCATAGTGGCCGAAGGCTTTTCGTCACTCGGTGCGTCACACACATACGTAAAGGTACCAACCCTACCCAAACTCCCCCTGGCACTAGTTCTCAAGCCTACAAGCCCTTATCTTAACGGAACAAAGCTGTGGGCCCGGTGTGGATACGCAGGAATACTTATCCAACAGTTCGCGCATGGCGTGAGCCGCACGTTCTCACAAGGTCTCGTGCCCCAATGCACATACCATCATTAGGTGACTTAACCTACGATGTCTGGAGAATTTTTTGCGCTCTGTGTAACTCTGTGGTTTGTGTAGCATGTCTGTACTGGTCCATTCCTGAGAGAGTGGCGGTTGCGGCTAGCGGTCGAGGTGCCTTCACCTTTACACAGACCACCTTATCCCCTGGAAAGATACCGCTGCCTCGCTTAAATATAATACCAGGAGACACAGCTACTGAGCATTTTTCACTCGCGTTTGTCAACTGAGATAATTATAGACAGAGAGGAATAAGCCGATGCTACGCGTGCCCCCCACGGCAGCTGCGTGGTAAGTAATGAATGATCTCTTCGGTGACTTGCTACCCCGGTCAGCTTTGATTGATTTATTATGGCTTCCCATGCACCTAGATATATTCTTCAATAGGATACTGATCCGCTTCGATTAGTAGGCTAAAGATTGACTAACGGGTCACAGAATTCTGGGTAATGCGCGATCAATTGCACGGTCCTCCAAGCAACAATACCGCGTCGTCTTGTATATCAGTCTTCATAAGCTTTGGGTCGTGCGTCCTGCACACTAAATCTGCGAAAACGGCACTCCCCTTGCGAGGTTTCCGTAGAGCCATCATATCTCAAGTAGATTCGCGTTCTCCCTGTGACCCACTATAGACGAGCGGCAAGTCCTGCCGCCATAGCGCAAATCTATGATTCTAGATCCAATAACAACGTTTGCCAGTTCGCTGAAGTCCCCTTGCAGCACCGACGAACGATGCGCGTGATTAAGCGCAAGACGATGACTCAGGTGCGACGTCCTGGCTCCCCACCCTGAATGTCGTCGCGTGAGCGCGTGTCATCCGGAGCCTAACACCTTCTTGGTCAGCCTACTGTGTAGGTGCACCAGTATTCCACCTGGCGGGTATGAGAGAGGACGTCAGCAGCTCTGTCGAGGTCCACCTTGTCGAGGGATGAACAAGGGTGACGAGTGCGGGGACGGTGACACTACGAGGCAAGCGTCAATTTCTTCCCATAGAGATGGACTATGTAGATGACCGCATGCTGGTGCCGTGATAAAGCGATCCTACTAGGATGCCTTTTGCGGCAATAACTCGAGTGCAACTATCCTCATCTAACAACATGGATCTTCTAAGACCACGCAAGGCAGATACTAGTGCTTCATCCCCACTTGGGTAGGAGCAGGGGAAGCAACCTCGTACAGCCACCCTATTCGAAGCTATTTGGCCACTGTCCCCGCGGGAAAGCGTTCCGGGTAGCCGCACGTTAAACCTCCTCATTTCGGACAAGGGGACATTTTGTTCTTGCTAATAAGAAGACTTCAGGATTTTTTAACTGCTGCACTCATCGTATCTCGTTAAGCAAAGCTGAATTTGACTTTAATACAGTCTGGCGATGAGCTATCAGAAGCTCTCATACAGAATTACGCCTTTCTCCCGACATGGATAATTCGGCGGATTCTCTGTGGATGTCTGAGTATTCGATTCTCCGTTCCGAAT'/>

    <sequence taxon='68' value='GTCTGGCGTTCCGCAATTTTGTATCATTACTATTCCTCAAGTACCCAACCTTTGGCTCGTGGACGCGGCGCGCATTGCAGTCATCCGGCCCTTCGTACGAACTACAATTCCCGTAAAGTTTCTGCCTGAGCGAATCAAATTCTATTGTGCCATGGCTGCACCCGGAGTCAGTGTTATTGGGAAGTGGCGCCACGGTCGAGCACAAAAGGCCCCGGTACTAAAATTGCACGAGACTTATACTCTGCCCGTGCAAGGTGTTGCTGACGTTGTGTCTCTGTAGAATTATCGTACCATAGTGGCCGAAGGCTTTTCGTCACTCGGTGCGTCACACACATACGTAAAGGTACCAACCCTACCCAAACTCCCCCTGGCACTAGTTCTCAAGCCTACAAGCCCTTATCTTAACGGAACAAAGCTGTGGGCCCGGTGTGGATACGCAGGAATACTTATCCAACAGTTCGCACATGGCGTGAGCCGCACGTTCTCACAAGGTCTCGTGCCCCAATGCACATACCATCATTAGGTGACTTAACCTACGATGTCTGGAGAATTTTTTGCGCTCTGTGTAACTCTGTGGTTTGTGTAGCATGTCTGTACTGGTCCATTCCTGAGAGAGTGGCGGTTGCGGCTAGCGGTCGAGGTGCCTTCACCTTTACACAGACCACCTTATCCCCTGGAAAGATACCGCTGCCTCGCTTAAATATAATACCAGGAGACACAGCTACTGAGCATTTTTCACTCGCGTTTGTCAACTGAGATAATTATAGACAGAGAGGAATAAGCCGATGCTACGCGTGCCCCCCACGGCAGCTGCGTGGTAAGTAATGAATGATCTCTTCGGTGACTTGCTACCCCGGTCAGCTTTGATTGATTTATTATGGCTTCCCATGCACCTAGATATATTCTTCAATAGGATACTGATCCGCTTCGATTAGTAGGCTAAAGATTGACTAACGGGTCACAGAATTCTGGGTAATGCGCGATCAATTGCACGGTCCTCCAAGCAACAATACCGCGTCGTCTTGTATATCAGTCTTCATAAGCTTTGGGTCGTGCGTCCTGCACACTAAATCTGCGAAAACGGCACTCCCCTTGCGAGGTTTCCGTAGAGCCATCATATCTCAAGTAGATTCGCGTTCTCCCTGTGCCCCAACATAGACGAGCGGCAAGTCCTGCCGCCATAGCGCAAATCTATGATTCTAGATCCAATAACAACGTTCGCCAGTTCGCTGAAGTCCCCTTGCAGCACCGACGAACGATGCGCGTGATTAAGCGCAAGACGATGACTCAGGTGCGACGTCCCGGCTCCCCACCCTGAATGTCGTCGCGTGAGCGCGTGGCATCCGGAGCCTAACACCTTCTTGGTCAGCCTACTGTGTAGGTGCACCAGTATTCCACCTGGCGGGTATGAGAGAGGACGTCAGCAGCTCTGTCGAGGTCCACCTTGTCGAGGGATGAACAAGGGTGACGAGTGCGGGGACGGTGACACTACGAGGCAAGCGTCAATTTCTTCCCATAGAGATGGACTATGTAGATGACCGCATGCTGGTGCCGTGATAAAGCGATCCTACTAGGATGCCTTTTGCGGCAATAACTCGAGTGCAACTATCCTCATCTAACAACATGGATCTTCTAAGACCACGCAAGGCAGATACTAGTGCTTCATCCCCACTTGGGTAGGAGCAGGGGAAGCAACCTCGTACAGCCACCCTATTCGAAGCTATTTGGCCACTGTCCCCGCGGGAAAGAGTTCCGGGTAGCCGCACGTTAAACCTCCTCATTTCGGACAAGGGGACATTTTGTTCTTGCTAATAAGAAGACTTCAGGATTTTCTAACTGCTGCACTCATCGTATCTCGTTAAGAAAAGCTGAATTTGACTTTAATACAGTCTGGCGATGAGCTATCAGAAGCTCTCATACAGAGTTACGCCTTTCTCCCGACATGGATAATTCGGCGGATTCTCTGTGGATGTCTGAGTATTCGATTCTCCGTTCCGAAT'/>

    <sequence taxon='15' value='GTCTGGCGTTCCGCAATTTTGTATCATTACTATTCCTCAAGTACCCAACCTTTGGCTCGTGGACGCGGTGCGCATTGCAGTCATCCGGCCCTTCGTACGAACTACAATTCCCGTAAAGTTTTTGCCTGAGCGAATCAAATTCTATTGTGCCATGGCTGCACCCGGAGTCAGTGTTATTGGGAAGTGGCACCACGGACGAGCACAAAAGGCCCCGGTACTAAAATTGCACGAGACTTATACTCTGCCCGTGCAAGGTGTTGCTGACGTTGTGTCTCTGTAGAATTATTGTACCATAGTGGCCGAAGGCTTTTCGTCGCTCGGTGCGTCACACACATACGTAAAGGTAGCAACGCTACCTAAACTCCCCCTGGCACTAGTTCTCAAGCCTACAAGCCCTTATCTTAACGGAACAAAGCTGTGGGCCCGATGTGGATACGCAGGAATACTTATCCAACAGTTCGAGCATGGCGTGAGCCGCACGTTCTCACAAGGTGTCGTGCCCCAATGCACATACCATCATTAGGTGACTTAACCTACAATGTCTGGAGAATTTTTTGCGCTCTGTGTAACTTTGTGGTTTGTGTAGCATGTCTGTACTGGTCCATTCCTGAGAGGGTGGCGGTTGCGTCTAGCGGTCGAGGTGCCTTCACCTTTACACAGACCACCTTCTCCCCTGGAAAGATACCGCTGCCTCGCTTAAATATAATACCAGGAGACACAGCTACTGAGCATTTTTCACTCGCGTTTGTCAACTGAGATAATTATAGACAGAGAGGAATAAGCCGATGCTACGCGTGCCCCCCACGGCAGCTGCGTGGTAAGTAATGAATGATCTCTTCGGTGACTTGCTACCCCGGTCAGCTTTGATTGATTTATTATGGCTTCCCATGCACCTAGATATATTCTTCAATAGGGTACTGATCCGCTTCGATTAGTAGGCTAAAGATTGACTAACGGGTCACAGAATTCTGGGTAATGCACGATCAATTGCACGGTCCTCCAAGCAACCATACCGCGTCGTCTTGTATATCAGTCTTCATAAGCTTTGGGTCGTGCGTCCTGCACACTAAATCTGCGAAAACGGCACTCCCCTTGCGAGGTTTCCGCAGAACCATCATATCTCAAGTAGATTCGCGTTCTCCCTGTGCCCCAACATAGACGAGCGGCAAGTCCTGCCGCCATAGCGCAAATCTATGATTCTAGATCCAATAACAACGTTCGCCAGTTCGCTGAAGTCACCTTGCAGCACCGACGAACAATGCGCGTGATTAAGCGCAAGACGATGACTCAGGTGCGACGTCTTGGCTCCCCACCCTGAATGTCGTCGCGTGAGCGTGTGGCATCCGGAGCCTAACACCTTCTTGGTCAGCCTACTGTGTAGATGCACCAGTATTCCACCTGGCGGGTATGAGAGAGGACGTCAGCAGCTCTGTCGAGGTCCACCTTGTCGAGGGATGAACAAGGGTGACGAGTGCGGGGACGGTGACACTACGAGGCAAGCGTCAATTTCTTCCCATAGAGATGGACCATGTAGATGACCGCATGCTGGTGCCGTGATAAAGCGATCCTACTAGCATGCCTTTTGCGGCAATAACTCGAGTGCAACTATCCTCATCTAACGACATGGATCTTCTAAGACCACGCAAGGCAGATACTAGTGCTTCATCCCCACTTGGGTAGGGGCAGGGGAAGCAACCTCGTACAGCCACCCTATTCGAAGCTATTTGGCCACTGTCCCCGCGGGAAAGAGTTCCGGGTAGCCGCACGTTAAACCTCCTCATTTCGGACAAGGGGACATTTTGTTCTTGCTAATAAGAAGACTTCAGGACTTTCTAACTGCTGCACTCATCGTATCTCGTTAAGCAAAGCTGAATTTGACTCTAATACAGTCTGGCGATGAGCTATCAGAAGCTCTCATACAGAATTACGCCTTTCTCCCGACCTGGATAATTCGGCGGATTCTCTGTGGATGTCTGAGTATTCGATTCTCTGTTCCGAAT'/>

    <sequence taxon='23' value='GTCTGGCGTTCCGCAATTTTGTATCATTACTATTCCTCAAGTACCCAACCTTTGGCTCGTGGACGCGGTGCGCATTGCAGTCATCCGGCCCTTCGTACGAACTACAATTCCCGTAAAGTTTTTGCCTGAGCGAATCAAATTCTATTGTGCCATGGCTGCACCCGGAGTCAGTGTTATTGGGAAGTGGCACCACGGACGAGCACAAAAGGCCCCGGTACTAAAATTGCACGAGACTTATACTCTGCCCGTGCAAGGTGTTGCTGACGTTGTGTCTCTGTAGAATTATTGTACCATAGTGGCCGAAGGCTTTTCGTCGCTCGGTGCGTCACACATATACGTAAAGGTAGCAACGCTACCTAAACTCCCCCTGGCACTAGTTCTCAAGCCTACAAACCCTTATCTTAACGGAACAAAACTGTGGGCCCGATGTGGATACGCAGGAATACTTATCCAACAGTTCGAGCATGGCGTGAGCCGCACGTTCTCACAAGGTGTCGTGCCCCAATGCACATACCATCATTAGGTGACTTAACCTACAATGTCTGGAGAATTTTTTGCGCTCTGTGTAACTTTGTGGTTTGTGTAACATGTCTGTACTGGTCCATTCCTGAGAGGGTGGCGGTTGCGTCTAGCGGTCGAGGTGCCTTCACCTTTACACAGACCACCTTCTCCCCTGGAAAGATACCGCTGCCTCGCTTAAATATAATACCAGGAGACACAGCTACTGAGCATTTTTCACTCGCGTTTGTCAACCGAGATAATTATAGACAGAGAGGAATAAGCCGATGCTACGCGTGCCCCCCACGGCAGCTGCGCGGTAAGTAATGAATGATCTCTTCGGTGACTTGCTACCCCGGTCAGCTTTGATTGATTTATTATGGCTTCCCATGCACCTAGATATATTCTTCAATAGGGTACTGATCCGCTTCGATTAGTAGGCTAAAGATTGACTAACGGGTCACAGAATTCTGGGTAATGCACGATCAATTGCACGGTCCTCCAAGCAACCATACCGCGTCGTCTTGTATATCAGTCTTCATAAGCTTTGGGTCGTGCGTCTTGCACACTAAATCTGCGAAAACGGCACTCCCCTTGCGAGGTTTCCGTAGAGCCATCATATCTCAAGTAGATTCGCGTTCTCCCTGTGCCCCAACATAGACGAGCGGCAAGTCCTGCCGCCATAGCGCAAATCTATGATTCTAGATCCGATAACAGCGTTCGCCAGTTCGCTGAAGTCACCTTACAGCACCGACGAACAATGCGCGTGATTAAGCGCAAGACGATGACTCAGGTGCGACGTCTTGGCTCCCCACCCTGAATGTCGTCGCGTGAGCGTGTGGCATCCGGAGCCTAACACCTTCTTGGTCAGCCTACTGTGTAGGTGCACCAGTATTCCACCTGGCGGGTATGAGAGAGGACGTCAGCAGCTCTGTCGAGGTCCACCTTGTCGAGGGATGAACAAGGGTGACGAGTGCGGGGACGGTGACATTACGAGGCAAGCGCCAGTTTCTTCCCATAGAGATGGACCATGTAGATGACCGCATGCTGGTGCCGTGATAAAGCGATCCTACTAGCATGCCTTTTGCGGCAATAACTCGAGTGCAACTATCCTCATCTAACAACATGGATCTTCTAAGACCACGCAAGGCAGATACTAGTGCTTCATCCCCACTTGGGTAGGGGCAGGGGAAGCAACCTCGTACAGCCACCCTATTCGAAACTATTTGGCCACTGTCCCCGCGGGAAAGAGTTCCGGGTAGCCGCACGTTAAACCTCCTCATTTCGGACAAGGGGACATTTTGTTCTTGCTAATAAGAAGACTTCAGGACTTTCTAACTGCTGCACTCATCGTATCTCGTTAAGCAAAGCTGAATTTGACTCTAATACAGTCTGGCGATGAGCTATCAGAAGCTCTCATACAGAATTACGCCTTTCTCCCGACCTGGATAATTCGGCGGATTCTCTGTGGATGTCTGAGTATTCGATTCTCCGTTCCGAAT'/>

    <sequence taxon='71' value='GTCTGGCGTTCCGCAATTTTGTATCATTACTATTCCTCAAGTACCCAACCCTTGGCTCGTGGACGCGGTGCGCATTGCAGTCATCCGGCCCTTCGTACGAACTACAATTCCCGTAAAGTTTTTGCCTGAGCGAATCAAATTCTATTGTGCCATGGCTGCACCCGGAGTCAGTGTTATTGAGAAGTGGCACCACGGACGAGCACAAAAGGCCCCGGTACTAAAATTGCACGAGACTTGTACTCTGCCCGTGCAAGGTGTTGCTGACGTTGTGTCTCTGTAGAATTATTGTACCATAGTGGCCGAAGGCTTTTCGTCGCTCGGTGCGTCACACATATACGTAAAGGTAGCAACGCTACCTAAACTCCCCCTGGCACTAGTTCTCAAGCCTACAAACCCTTATCTTAACGGAACAAAGCTGTGGGCCCGATGTGGATACGCAGGAATACTTATCCAACAGTTCGAGCACGGCGTGAGCCGCACGTTCTCACAAGGTGTCGTGCCCCAATGCACATACCATCATTAGGTGACTTAACCTACAATGTCTGGAAAATTTTTTGCGCTCTGTGTAACTTTGTGGTTTGTGTAACATGTCTGTACTGGTCCATTCCTGAGAGGGTGGCGGTTGCGTCTAGCGGTCGAGGTGCCTTCACCTTTACACAGACCACCTTCTCCCCTGGAAAGATACCGCTGCCTCGCTTAAGTATAATACCAGGAGACACAGCTACTGAGCATTTTTCACTCGCGTTTGTCAACTGAGATAATTATAGACAGAGAGGAATAAGCCGATGCTACGCGTGTCCCCCACGGCAGCTGCGTGGTAAGTAATGAATGATCTCTTCGGTGACTTGCCACTCCGGTCAGCTTTGATTGATTTATTATGGCTTCCCATGCACCTAGATATATTCTTCAATAGGGTACCGATCCGCTTCGATTAGTAGGCTAGAGATTGACTAACGGGTCACAGAATTCTGGGTAATGCACGATCAATTGCACGGTCCTCCAAGCAACCATACCGCGCCGTCTTGTATATCAGTCTTCATAAGCTTTGGGTCGTGCGTCTTGCACACTAAATCTGCGAAAACGGCACTCCCCTTGCGAGGTTTCCGTAGAGCCATCATATCTCAAGTAGATTCGCGTTCTCCCTGTGCCCCAACATAGGCGAGCGGCAAGTCCTGCCGCCATAGGGCAAATCTATGATTCTGGATCCGATAACAACGTTCGCCAGTTCGCTGAAGTCACCTTGCAGCACCGACGAACAATGCGCGTGATTAAGCGCAAGACGATGGCTCAGGTGCGACGTCTTGGCTCCCCACCCTGAATGTCGTCGCGTGAGCGTGTGGCATCCGGAGCCTAACACCTTCTTGGTCAGCCTACTGTGTAGGTGCACCAGTATTCCACCTGGCGGGTATGAGAGAGGACGTCAGCAGCTCTGTCGAGATCCACCTTGTCGAGGGATGAACAAGGGTGACGAGTGCGGGGACGGTGACACTACGAGGCAAGCGTCAATTTCTTCCCATAGAGATGGACCATGTAGATGACCGCATGCTGGTGCCGTGATAAAGCGATCCTACTAGCATGCCTTTTGCGGCAATAACTCGAGTGCAACTATCCTCATCTAACAACATGGATCTTCTAAGACCACGCAAGGCAGATACTAGTGCTTCATCCCCACTTGGGTAGGGGCAGGGGAAGCAACCTCGTACAGCCACCCTATTCGAAGCTATTTGGCCACTGTCCCCGCGGGAAAGAGTTCCGGGTAGCTGCACGTTAAACCTCCTCATTTCGGACAAGGGGACATTTTGTTCTTGCTAATAAGAAGACTTCAGGACTTTCTAACTGCTGCACTCATCGTATCTCGTTAAGCAAAGCTGAATTTGACTCTAATACAGTCTGGCGATGCGCTATCAGAAGCTCTCATACAGAATTACGCCTTTCTCCCGACCTGGATAATTCGGCGGATTCTCTGTGGATGTCTGAGTATTCGATTCTCCGTTCCGAAT'/>

    <sequence taxon='45' value='GTCTGGCGTTCCGCAATTTTGTATCATTACTATTCCTCAAGTACCCAACCTTTGGCTCGTGGACGCGGTGCGCATTGCAGTCATCCGGCCCTTCGTACGAACTACGATTCCCGTAAAGTTTTTGCCTGAGCGAATCAAATTCTATTGTGCCATGGCTGCACCCGGAGTCAGTGTTATTGGGAAGTGGCACCACGGACGAGCACAAAAGGCCCCGGCACTAAAATTGCACGAGACTTATACTCTGCCCGTGCAAGGTGTTGCTGACGTTGTGTCTCTGTAGAATTATTGTACCATAGTGGCCGAAGGCTTTTCGTCGCTCGGTGCGTCACACACATACGTAAAGGTAGCAACGCTACCTAAACTCCCCCTGGCACTAGTTCTCAAGCCTACAAGCCCTTATCTTAACGGAACAAAGCTGTGGGCCCGATGTGGATACGCAGGAATACTTATCCAACAGTTCGAGCATGGCGTGAGCCGCACGTTCTCACAGGGTGTCGTGCCCCAATGCACATACCATCATTAGGTGACTTAACCTACAATGTCTGGAGAATTTTTTGCGCTCTGTGTAACTTTGTGGTTTGTGTAGCATGTCTGTACTGGTCCATTCCTGAGAGGGTGGCGGTTGCGTCTAGCGGTCGAGGTGCCTTCACCTTTACACAGACCACCTTCTCCCCTAGAAAGATACCGCTGCCTCGCTTAAATATAATACCAGGAGACACAGCTACTGAGCATTTTTCACTCGCGTTTGTCAACTGAGATAATTATAGACAGAGAGGAATAAGCCGATGCTACGCGTGCCCCCCACGGCAGCTGCGTGGTAAGTAATGAATGATCTCTTCGGTGACTTGGTACCCCGGTCAGCTTTGATTGATTTATTATGGCTTCCCATGCACCTAGATAAATTCTTCAATAGGGTACTGATCCACTTCGATTAGTGGGCTAAAGATTGACTAACGGGTCACAGAATTCTGGGTAATGCACGATCAATTGCACGGTCCTCCAAGCAACCATACCGCGCCGTCTTGTATATCAGTCTTCATAAGCTTTGGGTCGTGCGTCCTGCACACTAAATCTGCGAAAACGGCACTCCCCTTGCGAGGTTTCCGTAGAGCCATCATATCTCAAGTAGATTCGCGTTCTCCTTGTGCCCCAACATAGACGAGCGGCAAGTCCTGCCGCCATAGCGCAAATCTATGATTCTAGATCCAATAACAACGTTCGCCAGTTCGCTGAGGTCACCTTGCAGCACCGACAAACAATGCGCGTGATTAAGCGCAAGACGATGACTCAGGTGCGACGTCTTGGCTCCCCACCCTGAATGTCGTCGCGTGAGCGTGTGGCATCCGGAGCCTAACACCTTCTTGGTCAGCCTACTGTGTAGGTGCACCAGTATTCCACCTGGCGGGTATGAGAGAGGACGTCCGCAGCTCTGTCGAGGTCCACCTTGTCGAGGGATGAACAAGGGTGACGAGTGCGGGGACGGTGACACTACGAGGCAAGCGTTAATTTCTTCCCATAGAGATGGACCATGTAGATGACCGCATGCTGGTGCCGTGATAAAGCGGTCCTACTAGCATGCCTTTTGCGGCAATAACTCGAGTGCAACTATCCTCATCTAACAACATGGATCTTCTAAGACCACGCAAGGCAGATACTAGTGCTTCATCCCCACTTGGGTAGGGGCAGGGGAAGCAACCTCGTACAGCCACCCTATTCAAAGCTATTTGGCCACTGTCCCCGCGGGAAAGAGTTCCGGGTAGCCGCACGTTAAACCTCCTCATTTCGGACAAGGGGACATTTTGTTCTTGCTAATAAGAAGACTTCAGGACTTTCTAACTGCTGCACTCATCGTATCTCGTTAAGCAAAGCTGAATTTGACTCTAATACAGTCTGGCGATGAGCTATCAGAAGCTCTCATACAGAATTACGCCTTTCTCCCGACCTGGATAATTCGGCGGATTCTCTGTGGATGTCTGAGTATTCGATTCTCCGTTCCGAAT'/>

    <sequence taxon='10' value='GTCTGGCGTTCCGCAATTTTGTATCATTACTATTCCTCAAGTACTCAACCTTTGGCTCGTGGACGCGGTGCGCATTGCAGTCATCCGGCCCTTCGTACGAACTACAATTCCCGTAAAGTTTTTGCCTGAGCGAATCAAATTCTATTGTGCCATGGCTGCACCCGGAGTCAGTGTTATTGGGAAGTGGCACCACGGACGAGCACAAAAGGCCCCGGTACTAAAATTGCACGAGACTTATACTCTGCCCGTGCAAGGTGTTGCTGACGTTGTGTCTCTGTAGAATTATTGTACCATAGTGGCCGAAGGCTTTTCGTCGCTCGGTGCGTCACACACATACGTAAAGGTAGCAACCCTACCTAAACTCCCCCTCGCACTAGTTCTCAAGCCTACAAGCCCTTATCTTAACGGAACAAAGCTGTGGGCCCGATGTGGATACGCAGGAATACTTATCCAACAGTTCGAGCATGGCGTGAGCCGCACGTTCTCACAAGGTGTCGTGCCCCAATGCACATACCATCATTAGGTGACTTAACCTACGATGTCTGGAGAATTTTTTGCGCTCTGTGTAGCTTTGTGGTTTGTGTAGCATGTCTGTACTGGTCCATTCCTGAGAGAGTGGCGGTTGCGTCTAGCGGTCGAGGTGCCTTCACCTTTACACAGACCACCTTCTCCCCTGGAAAGATACCGCTGCCTCGCTTAAATATAATACCAGGAGACACAGCTACTGAGCATTTTTCACTCGCGTTTGTCAACTGAGATAATTATAGACAGAGAGGAATAAGCCGATGCTACGCGTGCCCCCCACGGCAGCTGCGTGGTAAGTAATGAATGATCTCTTCGGTGACTTGCTACCCCGGTCAGCTTTGATTGATTTATTATGGCTTCCTATGCACCTAGATATATTCTTCAATAGGGTAGTGATCCGCTTCGATTAGTAGGCTAAAGATTGACTAACAGGTCACAGAATTCTGGGTAATGCGCGATCAATTGCACGGTCCTCCAAGCAACCATACCGCGTCGTCTTGTATTTCAGTCTTCATAAGCTTTGGGTCGTGCGTCCTGCACACTAAAGCTGCGAAAACGGCACTCCCCTTGCGAGGTTTCCGTAGAGCCATCATATCTCAAGTAGATTCGCGTTCTCCCTGTGCCCCAACATAGACGAGCGGCAAGTCCTGCCGCCATAGCGCAAATCTATGATTCTAGATCCAATAACAACGTTCGCCAGTTCGCTGAAGTCACCTTGCAGCACCGACGAACAATGCGCGTGATTAAGCGCAAGACGATGACTCAGGTGCGATGTCTTGGCTCCCCATCCTGAATGTCGTCGCGTGAGCGTGTGGCATCCGGAGCCTAACACCTTCTTGGTCAGCCTACTGTGTAGGTGCACCAGTATTCCACCTGGCGGGTATGAGAGAGGACGTCAGCAGCTCTGTCGAGGTCCACCTTGTCGAGGGATGAACAAGGGTGACGAGTGCGGGGACGGTGACACTACGAGGCAAGCGTCAATTTCTTCCCATAGAGATGGACTATGTAGATGACCGCATGCTGGTGCCGTGATAAAGCGATCCTACTAGCATGCCTTTTGCGGCAATAACTCGAGTGCAACTATCCTCATCTAACAACATGGATCTTCTAAGACCACGCAAGGCAGATACTAGTGCTTCATCCCCACTTGGGTAGGGGCAGGGGAGGCAACCTCGTACAGCCACCCTATTCGAAGCTATTTGGCCACTGTCCCCGCGGGAAAGAGTTCCGGGTAGCCGCACGTTAAACCTCCTCATTTCGGACAAGGGGACATTTTGTTCTTGCTAATAAGAAGACTTCAGGACTTTCTAACTGCTGCACTCATCGTATCTCGTTAAGCAAAGCTGAATTTGACTCTAATACAGTCTGGCGATGAGCTATCAGAAGCTCTCATACAGAATTACGCCTTTCTCCCGACATGGATAATTCGGCGGATTCTCTGTGGATGTCTGAGTATTCGATTCTCCGTTCCGAAT'/>

    <sequence taxon='17' value='GTCTGGCGTTCCGCAATTTTGTATCATTACTATTCCTCAAGTACTCAACCTTTGGCTCGTGGACGCGGTGCGCATTGCAGTCATCCGGCCCTTCGTACGAACTACAATTCCCGTAAAGTTTTTGCCTGAGCGAATCAAATTCTATTGTGCCATGGCTGCACCCGGAGTCAGTGTTATTGGGAAGTGGCACCACGGACGAGCACAAAAGGCCCCGGTACTAAAATTGCACGAGACTTATACTCTGCCCGTGCAAGGTGTTGCTGACGTTGTGTCTCTGTAGAATTATTGTACCATAGTGGCCGAAGGCTTTTCGTCGCTCGGTGCGTCACACACATACGTAAAGGTAGCAACCCTACCTAAACTCCCCCTGGCACTAGTTCTCAAGCCTACAAGCCCTTATCTTAACGGAACACAGCTGTGGGCCCGATGTGGCTACGCAGGAATACTTATCCAACAGTTCGAGCATGGCGTGAGCCGCACGTTCTCACAAGGTGTCGTGCCCCAATGCACATACCATCATTAGGTGACTTAACCTACGATGTCTGGAGAATTTTTTGCGCTCTGTGTAGCTTTGTGGTTTGTGTAGCATGTCTGTACTGGTCCATTCCTGAGAGAGTGGCGGTTGCGTCTAGCGGTCGAGGTGCCTTCACCTTTACACAGACCACCTTCTCCCCTGGAAAGATACCGCTGCCTCGCTTAAATATAATACCAGGAGACACAGCTACTGAGCATTTTTCACTCGCGTTTGTCAACTGAGATAATTATAGACAGAGAGGAATAAGCCGATGCTACGCGTGCCCCCCACGGCAGCTGCGTGGTAGGTAATGAATGATCTCTTCGGTGACTTGCTACCCCGGTCAGCTTTGATTGATTTATTATGGCTTCCTATGCACCTAGATATATTCTTCAATAGGGTAGTGATCCGCTTCGATTAGTAGGCTAAAGATTGACTAACGGGTCACAGAATTCTGGGTAATGCGCGATCAATTGCACGGTCCTCCAAGCAACCATACCGCGTCGTCTTGTATTTCAGTCTTCATAAGCTTTGGGTCGTGCGTCCTGCACACTAAATCTGCGAAAACGGCACTCCCATTGCGAGGTTTCCGTAGAGCCATCATATCTCAAGTAGATTCGCGTTCTCCCTGTGCCCCAACCTAGACGAGCGGCAAGTCCTGCCGCCATAGCGCAAATCTATGATTCTAGATCCAATAACAACGTTCGCCAGTTCGCTGAAGTCACCTTGCAGCACCGACGAACAATGCGCGTGATTAAGCGCAAGACGATGACTCAGGTGCGACGTCTTGGCTCCCCACCCTGAATGTCGTCGCGTGAGCATGTGGCATCCGGAGCCTAACACCTTCTTGGTCAGCCTACTGTGTAGGTGCACCAGTATTCCACCTGGCGGGTATGAGAGAGGACGTCAGCAGCTCTGTCGAGGTCCACCTTGTCGAGGGATGAACAAGGGTGACGAGTGCGGGGACGGTGACACTACGAGGCAAGCGTCAATTTTTTCCCATAGAGATGGACTATGTAGATGACCGCATGCTGGTGCCGTGATAAAGCGATCCTACTAGCATGCCTTTTGCGGCAATAACTCGAGTGCAACTATCCTCATCTAACAACATGGATCTTCTAAGACCACGCAAGGCAGATACTAGTGCTTCATCCCCACTTGGGTAGGGGCAGGGGAGGCAACCTCGTACAGCCACCCTATTCGAAGCTATTTGGCCACTGTCCCCGCGGGAAAGAGTTCCGGGTAGCCGCACGTTAAACCTCCTCATTTCGGACAAGGGGACATTTTGTTCTTGCTAATAAGAAGACTTCAGGACTTTCTAACTGCAGCACTCATCGTATCTCGTTAAGCAAAGCTGAATTTGACTCTAATACAGTCTGGCGTTGAGCTATCAGAAGCTCTCATACAGAATTACGCCTTTCTCCCGACATGGATAATTCGGCGGATTCTCTGTGGATTTCTGAGTATTCGATTCTCCATTCCGAAT'/>

    <sequence taxon='18' value='GTCTGGCGTTCCGCAATTTTGTATCATTACTATTCCTCAAGTACTCAACCTTTGGCTCGTGGACGCGGTGCGCATTGCAGTCATCCGGCCCTTCGTACGAACTACAATTCCCGTAAAGTTTTTGCCTGAGCGAATCAAATTCTATTGTGCCATGGCTGCACCCGGAGTCAGTGTTATTGGGAAGTGGCACCACGGACGAGCACAAAAGGCCCTGGTACTAAAATTGCACGAGACTTATACTCTGCCCGTGCAAGGTGTTGCTGACGTTGTGTCTCTGTAGAATTATTGTACCATAGTGGCCGAAGGCTTTTCGTCGCTCGGTGCGTCACACACATACGTAAAGGTAGCAACCCTACCTAAACTCCCCCTGGCACTAGTTCTCAAGCCTACAAGCCCTTATCTTAACGGAACAAAGCTGTGGGCCCGATGTGGCTACGCAGGAATACTTATTCAACAGTTCGAGCATGGCGTGAGCCGCACGTTCTCACAAGGTGTCGTGCCCCAATGCACATACCATCATTAGGTGACTTAACCTACGATGTCTGGAGAATTTTTTGCGCTCTGTGTAGCTTTGTGGTTTGTGTAGCATGTATGTACTGGTCCATTCCTGAGAGAGTGGCGGTTGCGTCTAGCGGTCGAGGTGCCTTCACCTTTACACAGACCACCTTCTCCCCTGGAAAGATACCGCTGCCTCGCTTAAATATAATACCAGGAGACACAGCTACTGAGCATTTTTCACTCGCGTTTGTCAACTGAGATAATTATAGACAGAGAGGAATAAGCCGATGCTACGCGTGCCCCCCACGGCAGCTGCGTGGTAAGTAATGAATGATCTCTTCGGTGACTTGCTACCCCGGTCAGCTTTGATTGATTTATTATGGCTTCCTATGCACCTAGATATATTCTTCAATAGGGTAGTGATCCGCTTCGATTAGTAGGCTAAAGATTGACTAACGGGTCACAGAATTCTGGGTAATGCGCGATCAACTGCACGGTCCTCCAAGCAACCATACCGCGTCGTCTTGTATTTCAGTCTTCATAAGCTTTGGGTCGTGCGTCCTGCACACTAAATCTGCGAAAACGGCACTCCCCTTGCGAGGTCTCCGTAGAGCCATCATATCTCAAGTAGATTCGCGTTCTCCCTGTGCCCCAACATAGACGAGCGGCAAGTCTTGCCGCCATAGCGCAAATCTATGATTCTAGATCCAATAACAACGTTCACCAGTTCGCTGAAGTCACCTTGCAGCACCGACGAACAATGCGCGTGATTAAGCGCAAGACGATGACTCAGGTGCGACGTCTTGGCTCCCCACCCTGAATGTCGTCGCGTGAGCGTGTGGCATCCGGAGCCTAACACCTTCTTGGTCAGCCTACTGTGTAGGTGCACCAGTATTCCACCTGGCGGGTATGAGAGAGGACGTCAGCAGTTCTGTCGAGGTCCACCTTGTCGAGGGATGAACAAGGGTGACGAGTGCGGGGACGGTGACACTACGAGGCAAGCGTCAATTTCTTCCCATAGAGATGGACTATGTAGATGACCGCATGCTGGTGCCGTGATAAAGCGATCCTACTAGCATGCCTTTTGCGGCAATAACTCGAGTGCAACTATCCTCATCTAACAACATGGATCTTCTAAGACCACGCAAGGCAGATACTAGTGCTTCATCCCCACTTGGGTAGGGGCAGGGGAGGCAACCTCGTACAGCCACCCTATTCGAAGCTATTTGGCCACTGTCCCCGCGGGAAAGAGTTCCGGGTAGCCGCACGTTAAACCTCCTCATTTCGGACAAGGGGACATTTTGTTCTTGCTAATGAGAAGACTTCAGGACTTTCTAACTGCAGCACTCATCGTATCTCGTTAAGCAAAGCTGAATTTGACTCTAATACAGTCTGGCGATGAGCTATCAGAAGCTCTCATACAGAATTACGCCTTTCTCCCGACATGGATAATTCGGCGGATTCTCTGTGGATTTCTGAGTATTCGATTCTCCGTTCCGAAT'/>

    <sequence taxon='75' value='GTCTGGCGTTCCGCAATTTTGTATCATTACTATTCCTCAAGTACTCAACCTTTGGCTCGTGGACGCGGTGCGCATTGCAGTCATCCGGCCCTTCGTACGAACTACAATTCCCGTAAAGTTTTTGCCTGAGCGAATCAAATTCTATTGTGCCATGGCTGCACCCGGAGTCAGTGTTATTGGGAAGTGGCACCACGGACGAGCACAAAAGGCCCCGGTACTAAAATTGCACGAGACTTATACTCTGCCCGTGCAAGATGTTGCTGACGTTGTGTCTCTGTAGAATTATTGTACCATAGCGGCCGAAGGCTTTTCGTCGCTCGGTGCGTCACACACATACGTAAAGGTAGCAACCCTACCTAAACTCCCCCTGGCATTAGTTCTCAAGCCTACAAGCCCTTATCTTAACGGAACAAAGCTGTGGGCCCGATGTGGCTACGCAGCAATACTTATCCAACAGTTCGAGCATGGCGTGAGCCGCACGTTCTCACAAGGTGTCGTGCCCCAATGCACATACCATCATTAGGTGACTTAACCTACGATGTCTGGAGAATTTTTTGCGCTCTGTGTAGCTTTGTGGTTTGTGTAGCATGTCTGTACTGGTCCATTCCTGAGAGAGTGGCGGTTGCGTCTAGCGGTCGAGGCGCCTTCACCTTTACACAGACCACCTTCTCCCCTGGAAAGATACCGCTGCCTCGCTTAAATACAATACCAGGAGACACAGCTACTGAGCATTTTTCAGTCGCGTTTGTCAACTGAGATAATTATAGACAGAGAGGAATAAGCCGATGCTACGCGTGCCCCCCAGGGCAGCTGCGTGGTAAGTAATGAATGATCTCTTCGGTGACTTGCTACCCCGGTCAGCTTTGATTGATTTATTATGGCTTCCTATGCACCTGGATATATTCTTCAATAGGGTAGTGATCCGCTTCGATTAGTAGGCTAAAGATTGACTAACGGGTCACAGAATTCTGGGTAATGCGCGATCAATTGCACGGTCCTCCAAGCAACCATACCGCGTCGTCTTGTATTTCAGTCTTCATAAGCTTTGGGTCGTGCGTCCTGCACACTAAATCTGCGAAAACGGCACTCCCCTTGCGAGGTTTCCGTAGAACCATCATATCTCAAGTAGATCCGCGTTCTCCCTGTGCCCCAACATAGACGAGCGGCAAGTCCTGCCGCCATAGCGCAAATCTATGATTCTAGATCCAATAACAACGTTCGCCAGTTCGCTGAAGTCACCTTGCAGCACCGACGAACAATGCGCGTGATTAAGCGCAAGACGATGACTCAGGTGCGACGTCTTGGCTCCCCACCCTGAATGTCGTCGCGTGAGCGTGTGGCATCCGGAGCCTAACACCTTCTTGGTGAGCCTACTGTGTAGGTGCACCAGTATTCCACCTGGCGGGTATGAGAGAGGACGTCACCAGCTCTGTCGAGGTCCACCTTGTCGCGGGATGAACAAGGGTGACGAGTGCGGGGACGGTGACACTACGAGGCAAGCGTCAATTTCTTCCCATAGAGATGGACTACGTAGATGACCGCATGCTGGTGCCGTCATAAAGCCATCCTACTAGCATGCCTTTTGCGGCAATAACTCGAGTGCAACTATCCTCATCTAACAACATGGATCTTCTAAGACCACGCAAGGCAGATACTAGTGCTTCATCCCCACTTGGGTAGGGGCAGGGGAGGCAACCTCGTACAGCCACCCTATTCGAAGCTATTTGGCCACTGTCCCCGCGGGAAAGAGTTCCGGGTAGCGGCACGTTAAACCTCCTCATTTCGGACAAGGGGACATTTTGTTCTTGCTAATAAGAAGACTTCAGGACTTTCTAACTGCAGCACTCATCGTATCTCGTTAAGCAAAGCTGAATTTGACTCTAATACAGTCTGGCGATGAGCTATCAGAAGCTCTCATGCAGAATTACGCCTTTCTCCCGACATGGATAATTCGGCGGATTCTCTGTGGCTTTCTGAGTATTCGATTCTCCGTTCCGAAT'/>

    <sequence taxon='79' value='GTCTGGCGTTCCGCAATTTTGTATCATTACTATTCCTCAAGTACTCAACCTTTGGCTCGTGGACGCGGTGCGCATTGCAGTCATCCGGCCCTTCGTACGAACTACAATTCCCGTAAAGTTTTTGCCTGAGCGAATCAAATTCTATTGTGCCATGGCTGCACCCGGAGTCAGTGTTATTGGGAAGTGGCACCACGGACGAGCACAAAAGGCCCCGGTACTAAAATTGCACGAGACTTATACTCTGCCCGTGCAAGATGTTGCTGACGTTGTGTCTCTGTAGAATTATTGTACCATAGCGGCCGAAGGCTTTTCGTCGCTCGGTGCGTCACACACATACGTAAAGGTAGCAACCCTACCTAAACTCCCCCTGGCATTAGTTCTCAAGCCTACAAGCCCTTATCTTAACGGAACAAAGCTGTGGGCCCGATGTGGCTACGCAGCAATACTTATCCAACAGTTCGAGCATGGCGTGAGCCGCACGTTCTCACAAGGTGTCGTGCCCCAATGCACATACCATCATTAGGTGACTTAACCTACGATGTCTGGAGAATTTTTTGCGCTCTGTGTAGCTTTGTGGTTTGCGTAGCATGTCTGTACTGGTCCATTCCTGAGAGAGTGGCGGTTGCGTCTAGCGGTCGAGGTGCCTTCACCTTTACACAGACCACCTTCTCCCCTGGAAAGATACCGCTGCCTCGCTTAAATACAATACCAGGAGACACAGCTACTGAGCATTTTTCAGTCGCGTTTGTCAACTGAGATAATTATAGACAGAGAGGAATAAGCCGATGCTACGCGTGCCCCCCAGGGCAGCTGCGTGGTAAGTAATGAATGATCTCTTCGGTGACTTGCTACCCCGGTCAGCTTTGATTGATTTATTATGGCTTCCTATGCACCTGGATATATTCTTCAATAGGGTAGTGATCCGCTTCGATTAGTAGGCTAAAGATTGACTAACGGGTCACAGAATTCTGGGTAATGCGCGATCAATTGCACGGTCCTCCAAGCAACCATACCGCGTCGTCTTGTATTTCAGTCTTCATAAGCTTTGGGTCGTGCGTCCTGCACACTAAATCTGCGAAAACGGCACTCCCCTTGCGAGGTTTCCGTAGAACCATCATATCTCAAGTAGATCCGCGTTCTCCCTGTGCCCCAACATAGACGAGCGGCAAGTCCTGCCGCCATAGCGCAAATCTATGATTCTAGATCCAATAACAACGTTCGCCAGTTCGCTGAAGTCACCTTGCAGCACCGACGAACAATGCGCGTGATTAAGCGCAAGACGATGACTCAGGTGCGACATCTTGGCTCCCCACCCTGAATGTCGTCGCGTGAGCGTGTGGCATCCGGAGCCTAACACCTTCTTGGTGAGCCTACTGTGTAGGTGCACCAGTATTCCACCTGGCGGGTATGAGAGAGGACGTCACCAGCTCTGTCGAGGTCCACCTTGTCGCGGGATGAACAAGGGTGACGAGTGCGGGGACGGTGACACTACGAGGCAAGCGTCAATTTCTTCCCATAGAGATGGACTATGTAGATGACCGCATGCTGGTGCCGTGATAAAGCGATCCTACTAGCATGCCTTTTGCGGCAATAACTCGAGTGCAACTATCCTCATCTAACAACATGGATCTTCTAAGACCACGCAAGGCAGATACTAGTGCTTCATCCCCACTTGGGTAGGGGCAGGGGAGGCAACCTCGTACAGCCACCCTATTCGAAGCTATTTGGCCACTGTCCCCGCGGGAAAGAGTTCCGGGTAGCGGCACGTTAAACCTCCTCATTTCGGACAAGGGGACATTTTGTTCTTGCTAATAAGAAGACTTCAGGACTTTCTAACTGCAGCCCTCATCGTATCTCGTTAAGCAAAGCTGAATTTGACTCTAATACAGTCTGGCGATGAGCTATCAGAAGCTCTCATACAGAATTACGCCTTTCTCCCGACATGGATAATTCGGCGGATTCTCTGTGGCTTTCTGAGTATTCGATTCTCCGTTCCGAAT'/>

    <sequence taxon='1' value='GTCTGGCGTTCCGCAATTTTGTATCATTACTATTCCTCAAGTACTCAACCTTTGGCTCGTGGACGCGGTGCGCATTGCAGTCATCCGGCCCTTCGTACGAACTACAATTCCCGTAAAGTTTTTGCCTGAGCGAATCAAATTCTATTGTGCCATGGCTGCACCCGGAGTCAGCGTTATCGGGAAGTGGCACCACGGAAGAGCACAAAAGGCCCCGGTACTAAAATTGCACGAGACTTATACTCTGCCCGTGCAAGGTGTTGCTGACGTTGTGTCTCTGTAGAATTATTGTACCATAGTGGCCGAAGGCTTTTCGTCGCTCGGTGAGTCACACGCATACGCAAAGGTAGCAACCCTACCTAAACTCCCCCTGGCACTAGTTCTCAAGCCAACAAGCCCTTATCTTAACGGAACAAAGCTGTGGGCCCGATGTGGATACGCAGGAATACTTATCCAACAGTTCGAGCATGGCGTGAGCCGCACGTTCTCACAAGGTGTCGTGCCCCAGTGCACATACCATCATTAGGTGACTTAACCTACGATGTCTGGAGAATTTTTTGCGCTCTGTGTAGCTTTGTGGTTTGTGTAGCATGTCTGTACTGGTCCATTCCTGAGAGAGTGGCGGTTGCGTCTAGCGGTCGAGGTGCCTTCACCTTTACACAGACCACCTTCTCCCCTGGAAAGATACCGCTGCCTCGCTTAAATATAATACCAGGAGACACAGCTACTGAGCATTTTTCACTCGCGTTTGTCAACTGAGATAATTATAGACAGAGAGGAATAAGCCGATGCTACGCGTGCCCCCCACGGCAGCTGCGTGGTAAGTAATGAATGATCTCTTCGGTGACTTGCTACCCCGGTCAGCTTTGATTGATTTATTATGGCTTCCCATGCACCTAGATATATTCTTCAATAGGGTAGTGATCCGCTTCGATTAGTAGGCTAAAGATTGACTAACGGGTCACAGAATTCTGGGTAATGCGCGATCAATTGCACGGTCCTCCAAGCAACCATACCGCGTCGTCTTGTATATCAGTCTTCATAAGCTTTGGGTCGTGCGTCCTGCACACTAAATCTGCGAAAACGGCACTCCCCTTGCGAGGTTTCCGTAGAGCCATCATATCTCAAGTAGATTCGCGTTCTCCCTGTGCCCCAACATAGACGAGCGGCAAGTCCTGCCGCCATAGCGCAAATCCATGATTCTAGATCCAATAACAACTTTCGCCAGTTCGCTGAAGTCACCTTGCAGCACCGACGAACAATGCGCGTGATTAAGCGCAAGACGATGACTCAGGTGGGACGTCTTGGCTCCCCACCCTGAATGTCGTCGTGTGAGCGTGTGGCATCCGGAGCCTAACACCTTCTTGGTCAGCCTACTGTGTAGGTGCACCAGTATTCCACCTGGCGGGTATGAGAGAGGACGTCAGCAGCTCTGTCGGGGCCCACCTTGTCGAGGGATGAACAAGGGTGACGAGTGCGGGGACGGTGACACTACGAGGCAAGCGTCAATTTCTTCCCATAGAGATGGACTATGTAGAAGACCGCATGCTGGTGCCGTGATAAAGCGATCCTCCTAGCATGCCTTTTGCGGCAATAACTCGAGTGCAACTATCCTCATCTAACAACGTGGATCTTCTAAGACCACGCAAGGCAGATACTAGTGCTTCATCCCCACTTGGGTAGGGGCAGGGGAAGCAACCTCGTACAGCCACCCTATTCGAAGCTGTTTGGCCACTGTCCCCGCGGGAAAGAGTTCCGGGTAGCCGCACGTTAAACCTCCTCATTTCGGACAAGGGGACGTTTTGTTCTTGCTAATAAGAAGACTTCAGGACTTTCTAACTGCTGCACTCATCGTATCACGTTAAGCAAAGCTGAATTTGACTCTAATACAGTCTGGCGATGAGCTATCAGAAGCTCTCATACAGAATTACGCCTTTCTCCCGACATGGATAATTCGGCGGATTCTCTGTGGATGTCTGAGTATTCGATTCTCCGTTCCGAAT'/>

    <sequence taxon='3' value='GTCTGGCGTTCCGCAATTTTGTATCATTACTATTCCTTAAGTACTCAACCTTTGGCTCGGGGACGCGGTGCGCATTGCAGTCATCCGGCCCTTCGTACGAACTACAATTCCCGTAAAGTTTTTGCCTGAGCGAATCAAATTCTATTGTGCCATGGCTGCACCCGGAGTCACCGTTATCTGGAAGTGGCACCATGGAAGAGCACAAAAGGCCCCGGTACTAAAATTGCACGAGACTTATACTCTGCCCGTGAAAGGTGTTGCTGACGTTGTGTCTCTGTAGAATTATTGTACCATAGTGGCCGAAGGCTTTTCGTCGCTCGGTGCGTCACACGCATACGCAAAGGTAGCAACCCTACCTAAACTCCCCCTGGCACTAGTTCTCAAGCCAACAAGCCCTTATCTTAACGGAACAAAGCTGTGGGCTCGATGTGGATACGCAGGAATACTTATCCAACAGTTCGAGCATGGCGTGAGCCGCACGTTCTCACAAGGTGTCGTGCCCCAGTGCACACACCATCATTAGGTGACTTAACCTACGATGTCTGGAGAATTTTTTGCGCTCTGTGTAGCTTTGTGGTTTGTGTAGCATGTCTGTACTGGTCCATTCCTGAGAGAGTGGCGGTTGCGTCTAGCGGTCGAGGTGCCTTCACCTTTACACAGACCACCTTCTCCCCTGGAAAGATACCGCTACGTCGCTTAAATATAATACCAGGAGACACAGCTACTGAGCATTTTTCACTCGCGTTTGTCAACTGAGATAATTATAGACAGAGAGGAATAAGCCGATGCTACGCGTGCCCCCCACGGCAGCTGCGTGGTGAGTAATGAATGATCTCTTCGGTGACTTGCAACCCCGGTCAGCTTTGATTGATTTATTATGGCTTCCCATGCACCTAGGTATATTCTTCAATAGGGTAGTGATCCGCTTCGATTAGTAGGCTAAAGATTGACTAACGAGTCACAGAATTCTGGGTAATGCGCGATCAATTGCACGGTCCTCCAAGCAACCATACCGCGTCGTCTTGTATATCCGTCTTCATAAGCTTTGGGTCGTGCGTCCTGCACACTAAATCTGCGAAAACGGCACTCCCCTTGCGAGGTTTCCGTAGAGCCATCATATCTCAAGTAGATTCGCGTTCTCCCTGTGCCCCAACATAGACGAGCGGCAAGTCCTGCCGCCATAGCGCAAATCCATGATTCTAGATCCAATAACAACTTTCGCCAGTTCGCTGAAGTCACCTTGCAGCACCGACGAACAATGCGCGTGATTAAGCGCAAGACGATGACTCAGGTGGGACGTCTTAGCTCCCCACCCTGAATGTCGTCGTGTGAGTGTGTGGCATCCGGAACCTAACACCTTCTTGGTCAGCCTACTGTGTAGGTGCACCAGTATTCCACCTGGCGGGTATGAGAGAGGACGTCAGCAGCTCTGTCGGGGCCCACCTTGTCGAGGGATGAACAAGGGTGACGAGTGCGGGGACGGTGACACTACGAGGCAAGCGTCAATTTCTCCCCATAGAGATGGACTATGTAGAAGACCGCATGCTGGTGCCGTGATAAAGCGATCCTACTAGCATGCCTTTTGCGGCAATAACTCGAGTGCAACTATCCTCATCTAACAACGTGGATCTTCTAAGACAACGCAAGGCAGATACTAGTGCTTCATCCCCACTTGGGTAGGGGCAGGGGAAGCAACCTCGTACAGCCATCCTATTCGAAGCTGTTTGGCCACTGTCCCCGCGGGAAAGAGTTCCGGGTAGCCGCACGTTAAACCTCCTCATTTCGGACAAGGGGACGTCTTGTTCTTGCTAATAAGAAGACTTCAGGACTTTCTAACTGCTGCACTCATCGTATCACGTTAAGCAAAGCTGAATTTGACTCTAATACAGTCTGGCGATGAGCTATCAGAAGCTCTCATACAGAATTACGCCTTTCTCCCGACATGGATAATTCGGCGGATTCTCTGTGGATGTCTGAGTATTCGATACTCCGTTCCGAAT'/>

    <sequence taxon='7' value='GTCTGGCGTTCCGCAATTTTGTATCATTACTATTCCTTAAGTACTCAACCTTTGGCTCGTGGACGCGGTGCGCATTGCAGTCATCCGGCCCTTCGTACGAACTACAATTCCCGTAAAGTTTTTGCCTGAGCGAATCAAATTCTATTGTGCCATGGCTGCACCCGGAGTCACCGTTATCTGGAAGTGGCACCATGGAAGAGCACAAAAGGCCCCGGTACTAAAATTGCACGAGACTTATACTCTGCCCGTGAAAGGTGTTGCTGACGTTGTGTCTCTGTAGAATTATTGTACCATAGTGGCCGAAGGCTTTTCGTCGCTCGGTGCGTCACACGCATACGCAAAGGTAGCAACCCTACCTAAACTCCCCCTGGCACTAGTTCTCAAGCCAACAAGCCCTTATCTTAACGGAACAAAGCTGTGGGCCCGACGTGGATACGCAGGAATACTTATCCAACAGTTCGAGCATGGCGTGAGCCGCACGTTCTCACAAGGTGTCGTGCCCCAGTGCACATACCATCATTAGGTGACTTAACCTACGATGTCTGGAGAATTTTTTGCGCTCTGTGTAGCTTTGTGGTTTGTGTAGCATGTCTGTACTGGTCCATTCCTGAGAGAGTGGCGGTTGCGTCTAGCGGTCGAGGTGCCATCACCTTTACACAGACCACCTTCTCCCCTGGAAAGATACCGCTACCTCGCTTAAATATAATACCAGGAGACACAGCTACTGAGCATTTTTCACTCGCGTTTGTCAACTGAGATAATTATAGACAGAGAGGAATGAGCCGATGCTACGCGTGCCCCCCACGGCAGCTGCGTGGTAAGTAATGAATGATCTCTTCGGTGACTTGCTACCCCGGTCAGCTTTGATTGATTTATTATGGCTTCCCATGCACCTAGATATATTCTTCAATAGGGTAGTGATCCGCTTCGATTAGTAGGCTAAAGATTGACTAACGAGTCACAGAATTCTGGGTAATGCGCGATCAATTGCACGGTCCTCCAAGCAACCATACCGCGTCGTCTTGTATATCCGTCTTCATAAGCTTTGGGTCGTGCGTCCTGCACACTAAATCTGCGAAAACGGCACTCCCCTTGCGAGGTTTCCGTAGAGCCATCATATCTCAAGTAGATTCGCGTTCTCCCTGTGCCCCAACATAGACGAGCGGCAAGTCCTGCCGCCATAGCGCAAATCCATGATTCTAGATCCAATAACAACTTTCGCCAGTTCGCTGAAGTCACCTTGCAGCACCGACGAACAATGCGCGTGATTAAGTGCAAGACGATGACTCAGGTGGGACGTCTTGGCTCCCCACCCTGAATGCCGTCGTGTGAGCGTGTGGCATCCGGAACCTAACACCTTCTTGGTCAGCCTACTGTGTAGGTGCACCAGTATTCCACCTGGCGGGTATGAGAGAGGACGTCAGCAGCTCTGTCGGGGCCCACCTTGTCGAGGGATGAACAAGGGTGACGAGTGCGGGGACGGTGACACTACGAGGCAAGCGTCAATTTCTCCCCATAGAGATGGACTATGTAGAAGACCGCATGCTGGGGCCGTGATAAAGCGATCCTACTAGCATGCCTTTTGCGGCAATAACTCGAGTGCAACTATCCTCATCTAACAACGTGGATCTTCTAAGACCACGCAAGGCAGATACTAGTGCTTCATCCCCACTTGGGTAGGGGCAGGGGAAGCAACCTCGTACAGCCATCCTATTCGAAGCTGTTTGGCCACTGTCCCCGCGGGAAAGAGTTCCGGGTAGCCGCACGTTAAACCTCCTCATTTCGGACAAGGGGACGTCTTGTTCTTGCTAATAAGAAGACTTCAGGACTTTCTAACTGCTGCACTCATCGTATCACGTTAAGCAAAGCTGAATTTGACTCTAATACAGTCTGGCGATGAGCTATCAGAAGCTCTCATACAGAATTACGCCTTTCTCCCGACATGGATAATTCGGCGGATTCTCTGTGGATGTCTGAGTATTCGATACTCCGTTCCGAAT'/>

    <sequence taxon='25' value='GTCTGGCGTTCCGCAATTTTGTATCATTACTATTCCTTAAGTACTCAACCTTTGGCTCGTGGACGCGGTGCGCATTGCAGTCATCCGGTCCTTCGTACGAACTACAATTCTCGTAAAGTTTTTGCCTGAGCGAATCAAATTCTATTGTGCCATGGCTGCACCCGGAGTCACCGTTATCTGGAAGTGGCACCATGGAAGAGCACAAAAGGCCCCGGTACTAACATTGCACGAGACTTATACTCTGCCCGTGAAAGGTGTTGCTGACGTTGTGTCTCTGTAGAATTATTGTACCATAGTGGCCGAAGGCTTTTCGTCGCTCGGTGCGTCACACGCATACGCAAAGGTAGCAACCCTACCTAAACTCCCCCTGGCACTAGTTCTCAAGCCAACAAGCCCTTATCTTAACGGAACAAAGCTGTGGGCCCGATGTGGATACGCAGGAATACTTATCCAACAGTTCGAGCATGGCGTGAGCCGCACGTTCTCACAAGGTGTCGTGCCCCAGTGCACATACCATCATTAGGTGACTTAACCTACGATGTCTGGAGAATTTTTTGCGCTCTGTGTAGCTTTGTGGTTTGTGTAGCATGTCTGTACTGGTCCATTCCTGAGAGAGTGGCGGTTGCGTCTAGCGGTCGAGGTGCCATCACCTTTACACAGACCACCTTCTCCCCTGGAAAGATACCGCTACCTCGCTTAAATATAATACCAGGAGACACAGCTACTGAGCATTTTTCACTCGCGTTTGTCAACTGAGATAATTATAGACAGAGAGGAATAAGCCGATGCTACGCGTGCCCCCCACGGCAGCTGCGTGGTAAGTAATGAATGATCTCTTCGGTGACTTGCTACCCCGGTCAGCTTTGATTGATTTATTATGGCTTCCCATGCACCTAGATATAATCTTCAATAGGGTAGTGATCCGCTTCGATTAGTAGGCTAAAGATTGACTAACGAGTCACAGAATTCTGGGTAATACGCGATCAATTGCACGGTCCTCCAAGGAACCATACCGCGTCGTCTTGTATATCCGTCTTCATAAGCTTTGGGTCGTGCGTCCTGCACACTAAATCTGCGAAAACGGCACTCCCCTTGCGAGGTTTCCGTAGAGCCATCATATCTCAAGTAGATTCGCGTTCTCCCTGTGCCCCAACATAGACGAGCGGCAAGTCCTGCCGCCATAGCGCAAATCCATGATTCTAGATCCAATAACAACTTTCGCCAGTTCGCTGAAGTCACCTTGCAGCACCGACGAACAATGCGCGTGATTAAGTGCAGGACGATGACTCAGGTGGGACGTCTTGGCTCCCCACCCTGAATGTCGTCGTGTGAGCGTGTGGCATCCGGAACCTAACACCTTCTTGGTCAGCCTACTGTGTAGGTGCACCAGTATTCCACCTGGCGGGTATGAGAGAGGACGTCAGCAGCTCTGTCGGGGCCCACCTTGTCGAGGGATGAACAAGGGTGACGAGTGCGGGGACGGTGACACTACGAGGCAAGCGTCAATTTCTCCCCATAGAGATGGACTATGTAGAAGACCGCATGCTGGTGCCGTGATAAAGCGATCCTACTAGCATGCCTTTTGCGGCAATAACTCGAGTGCAACTATCCTCATCTACCAACGTGGATCTTCTAAGACCACGCAAGGCAGATACTAGTGCTTCATCCCCACTTGGGTAGGGGCAGGGGAAGCAACCTCGTACAGCCATCCTATTCGAAGCTGTTTGGCCACTGTCCCCGCGGGAAAGAGACCCGGGTAGCCGCACGTTAAAGCTCATCATTTCGGACAAGGGGACGTCTTGTTCTTGCTAATAAGAAGACTTCAGGACTTTCTAACGGCTGCACTCATCGTATCACGTTAAGCAAAGCTGAATGTGACTCTAATACAGTCTGGCGATGAGCTATCAGAAGCTCTCATACAGAATTACGCCTTTCTCCCGACATGGATAATTCGGCGGATTCTCTGTGGATGTCTGGGTATTCGATACTCCGTTCCGAAT'/>

    <sequence taxon='53' value='GTCTGGCGTTCCGCAATTTTGTATCATTACTATTCTTTAAGTACTCAACCTTTGGCTCGTGGACGCGGTGCGCATTGCAGTCATCCGGTCCTTCGTACGAACTACAATTCTCGTAAAGTTTTTGCCTGAGCGAATCAAATTCTATTGTGCCATGGCTGCACCCGGAGTCACCGTTATCTGGAAGTGGCACCATGGAAGAGCACAAAAGGCCCCGGTACTAACATTGCACGAGACTTATACTCTGCCCGTGAAAGGTGTTGCTGACGTTGTGTCTCTGTAGAATTATTGTACCATAGTGGCCGAAGGCTTTTCGTCGCTCGGTGCGTCACACGCATACGCAAAGGTAGCAACCCTACCTAAACTCCCCCTGGCACTAGTTCTCAAGCCAACAAGCCCTTATCTTAACGGAACAAAGCTGTGGGCCCGATGTGGATACGCAGGAATACTTATCCAACAGTTCGAGCATGGCGTGAGCCGCACGTTCTCACAAGGTGTCGTGCCCCAGTGCACATACCATCATTAGGTGACTTAACCTACGATGTCTGGAGAATTTTTTGCGCTCTGTGTAGCTTTGTGGTTTGTGTAGCATGTCTGTACTGGTCCATTCCTGAGAGAGTGGCGGTTGCGTCTAGCGGTCGAGGTGCCATTACCTTTACACAGACCACCTTCTCCCCTGGAAAGATACCGCTACCTCGCTTAAATATAATACCAGGAGACACAGCTACTGAGCATTTTTCGCTCGCGTTTGTCAACTGAGATAATTATAGACAGAGAGGAATAAGCCGATGCTACGCGTGCCCCCCACGGCAGCTGCGTGGTAAGTAATGAATGATCTCTTCGGTGACTTGCTACCCCGGTCAGCTTTGATTGATTTATTATGGCTTCCCATGCACCTAGATATAATCTTCAATAGGGTAGTGATCCGCTTCGATTAGTAGGCTAAAGATCGACTAACGAGTCACAGAATTCTGGGTAATACGCGATCAATTGCACGGTCCTCCAAGGAACCATACCGCGTCGTCTTGTATATCCGTCTTCATAAGCTTTGGGTCGTGCGTCCTGCACATTAAATCTGCGAAAACGGCACTCCCCTTGCGAGGTTTCCGTAGAGCCATCATATCTCAAGTAGATTCGCGTTCTCCCTGTGCCCCAACATAGACGAGCGGCAAGTCCTGCCGCCATAGCGCAAATCCATGATTCTAGATCCAATAACAACTTTCGCCAGTTCGCTGAAGTCACCTTGCAGCACCGACGAACAATGCGCGTGATTAAGTGCAGGACGATGACTCAGGTGGGACGTCTTGGCTCCCCACCCTGAATGTCGTCGTGTGAGCGTGTGGCATCCGGAACCTAACACCTTCTTGGTCAGCCTACTGTGTAGGTGCACCAGTATTCCACCTGGCGGGTATGAGAGAGGACGTCAGCAGCTCTGTCGGGGCCCACCTTGTCGAGGGATGAACAAGGGTGACGAGTGCGGGGACGGTGACACTACGAGGCAAGCGTCAATTTCTCCCCATAGAGATGGACTATGTAGAAGACCGCATGCTGGTGCCGTGATAAAGCGATCCTACTAGCATGCCTTTTGCGGCAATAACTCGATTGCAACTATCCTCGTCTACCAACGTGGATCTTCTAAGACCACGCAAGGCAGATACTAGTGCTTCATCCCCACTTGGGTAGGGGCCGGGGAAGCAACCTCGTACAGCCATCCTATTCGAAGCTGTTTGGCCACTGTCCCCGCGGGAAAGAGACCCGGGTAGCCGCACGTTAAAGCTCATCATTTCGGACAAGGGGACGTCTTGTTCTTGCTAATAAGAAGACTTCAGGACTTTCTAACGGCTGCACTCATCGTATCACGTTAAGCAAAGCTGAATGTGACTCTAATACAGTCTGGCGATGAGCTATCAGAAGCTCTCATACAGAATTACGCCTTTCTCCCGACATGGATAATTCGGCGGATTCTTTGTGGATGTCTGGGTATTCGATACTCCGTTCCGAAT'/>

    <sequence taxon='28' value='GTCTGGCGTTCCGCAATTTTGTATCATTACTATTCCTTAAGTACTCAACCTTTGGCTCGTGGACGCGGTGCGCATTGCAGTCATCCGGCCCTTCGTACGAACTACAATTCTCGTAAAGTTTTTGCCTGAGCGAATCAAATTCTATTGTGCCATGGCTGCACCCGGAGTCGCCGTTATCTGGAAGTGGCACCATGGAAGAGCACAAAAGGCCCCGGTACTAACATTGCACGAGACTTATACTCTGCCCGTGAAAGGTGTTGCTGACGTTGTGTCTCTGTAGAATTATTGTACCATAGTGGCCGAAGGCTTTTCGTCGCTCGGTGCGTCACACGCATACGCAAAGGTAGCAACCCTACCTAAACTCCCCCTGGCACTAGTTCTCAAGCCAACAAGCCCTTATCTTAACGGAACAAAGCTGTGGGCCCGATGTGGATACGCAGGAATACTTATCCAACAGTTCGAGCATGGCGTGAGCCGCACGTTCTCACAAGGTGTCGTGCCCCAGTGCACATACCATCATTAGGTGACTTAACCTACGATGTCTGGAGAATTTTTTGCGCTCTGTGTAGCTTTGTGGTTTGTGTAGCATGTCTGTACTGGTCCATTCCTGAGAGAGTGGCGGTTGCGTCTAGCGGTCGAGGTGCCATCACCTTTACACAGACCACCTTCTCCCCTGGAAAGATACCGCTACCTCGCTTAAATATAATACCAGGAGACACAGCTACTGAGCATTTTTCACTCGCGTTTGTCAACTGAGATAATTATAGACAGAGAGGAATAAGCCGACGCTACGCGTGCCCCCCACGGCAGCTGCGTGGTAAGTAATGAATGATCTCTTCGGTGACTTGCTACCCCGGTCAGCTTTGATTGATTTATTATGGCTTCCCATGCACCTAGATATAATCTTCAATAGGGTAGTGATCCGCTTCGATTAGTAGGCTAAAGATTGACTAACGAGTCACAGAATTCTGGGTAATGCGCGATCAATTGCACGGTCCTCCAAGGAACCATACCGCGTCGTCTTGTATATCCGTCTTCATAAGCTTTGGGTCGTGCGTCCTGCACACTAAATCTGCGAAAACGGCACTCCCCTTGCGAGGTTTCCGTAGAGCCATCATATCTCAAGTAGATTCGCGTTCTCCCTGTGCCCCAACATAGACGAGCGGCAAGTCCTGCCGCCATAGCGCAAATCCATGATTCTAGATCCAATAACAACTTTCGCCAGTTCGCTGAAGTCACCTTGCAGCACCGACGAACAATGCGCGTGATTAAGTGCAGGACGATGACTCAGGTGGGACGTCTTGGCTCCCCACCCTGAATGTCGTCGTGTGAGCGTGTGGCATCCGGAACCTAACACCTTCTTGGTCAGCCTACTGTGTAGGTGCACCAGTATTCCACCTGGCGGGTATGAGAGAGGACGTCAGCAGCTCTGTCGGGGCCCACCTTGTCGAGGGATGAACAAGGGTGACGAGTGCGGGGACGGTGACACTACGAGGCAAGCGTCAATTTCTCCCCATAGAGATAGACTATGTAGAATACCGCATGCTGGTGCCGTGATAAAGCGATCCTACTAGCATGCCTTTTGCGGCAATAACTCGAGTGCAACTATCCTCATCTACCAACGTGGATCTTCTAAGACCACGCAAGGCAGATACTAGTGCTTCATCCCCACTTGGGTAGGGGCAGGGGAAGCAACCTCGTACAGCCATCCTATTCGAAGCTGTTTGGCCACTGTCCCCGCGGGAAAGAGACCCGGGTAGCCGCACGTTAAACCTCATCATTTCGGACAAGGGGACGTCTTGTTCTTGCTAATAAGAAGACTTCAGGACTTTCTAACTGCTGCACTCATCGTATCACGTTAAGCAAAGCTGAATGTGACTCTAATACAGTCTGGCGATGAGCTATCAGAAGCTCTCATACAGAATTACGCCTTTCTCCCGACATGGATAATTCGGCGGATTCTCTGTGGATGTCTGGGTATTCGATACTCCGTTCCGAAT'/>

    <sequence taxon='38' value='GTCTGGCGTTCCGCAATTTTGTATCATTACTATTCCTTAAGTACTCAACCTTTGGCTCGTGGACGCGGTGCGCATTGCAGTCATCCGGCCCTTCGTACGAACTACAATTCTCGTAAAGTTTTTGCCTGAGCGAATCAAATTCTATTGTGCCATGGCTGCACCCGGAGTCGCCGTTATCTGGAAGTGGCACCATGGAAGAGCACAAAAGGCCCCGGTACTAACATTGCACGAGACTTATACTCTGCCCGTGAAAGGTGTTGCTGACGTTGTGTCTCTGTAGAATTATTGTACAATAGTGGCCGAAGGCTTTTCGTCGCTCGGTGCGTCACACGCATACGCAAAGGTAGCAACCCTACCTAAACTCCCCCTGGCACTAGTTCTCAAGCCAACAAGCCCTTATCTTAACGGAACAAAGCTGTGGGCCCGATGTGGATACGCAGGAATACTTATCCAACAGTTCGAGCATGGCGTGAGCCGCACGTTCTCACAAGGTGTCGTGCCCCAGTGCACATACCATCATTAGGTGACTTAACCTACGATGTCTGGAGAATTTTTTGCGCTCTGTGTAGCTTTGTGGTTTGTGTAGCATGTCTGTACTGGTCCATTCCTGAGAGAGTGGCGGTTGCGTCTAGCGGTCGAGGTGCCATCACCTTTACACAGACCACCTTCTCCCCTGGAAAGATACCGCTACCTCGCTTAAATATAATACCAGGAGACACAGCTACTGAGCATTTTTCACTCGCGTTTGTCAACTGAGATAATTATAGACAGAGAGGAATAAGCCGACGCTACGCGTGCCCCCCACGGCAGCTGCGTGGTAAGTAATGAATGATCTCTTCGGTGACTTGCTACCCCGGTCAGCTTTGATTGATTTATTATGGCTTCCCATGCACCTAGATATAATCTTCAATAGGGTAGTGATCCGCTTCGATTAGTAGGCTAAAGATTGACTAACGAGTCACAGAATTCTGGGTAATGCGCGATCAATTGCACGGTCCTCCAAGGAACCATACCGCGTCGTCTTGTATATCCGTCTTCATAAGCTTTGGGTCGTGCGTCCTGCACACTAAATCTGCGAAAACGGCACTCCCCTTGCGAGGTTTCCGTAGAGCCATCATATCTCAAGTAGATTCGCGTTCTCCCTGTGCCCCAACATAGACGAGCGGCAAGTCCTGCCGCCATAGCGCAAATCCATGATTCTAGATCCAATAACAACTTTCGCCAGTTCGCTGAAGTCACCTTGCAGCACCGACGAACAATGCGCGTGATTAAGTGCAGGACGATGACTCAGGTGGGACGTCTTGGCTCCCCACCCTGAATGTCGTCGTGTGAGCGTGTGGCATCCGGAACCTAACACCTTCTTGGTCAGCCTACTGTGTAGGTGCACCAGTATTCCACCTGGCGGGTATGAGAGAGGACGTCAGCAGCTCTGTCGGGGCCCACCTTGTCGAGGGATGAACAAGGGTGACGAGTGCGGGGACGGTGACACTACGAGGCAAGCGTCAATTTCTCCCCATAGAGATAGACTATGTAGAATACCGCATGCTGGTGCCGTGATAAAGCGATCCTACTAGCATGCCTTTTGCGGCAATAACTCGAGTGCAACTATCCTCATCTACCAACGTGGATCTTCTAAGACCACGCAAGGCAGATACTAGTGCTTCATCCCCACTTGGGTAGGGGCAGGGGAAGCAACCTCGTACAGCCATCCTATTCGAAGCTGTTTGGCCACTGTCCCCGCGGGAAAGAGACCCGGGTAGCCGCACGTTAAACCTCATCATTTCGGACAAGGGGACGTCTTGTTCTTGCTAATAAGAAGACTTCAGGACTTTCTAACTGCTGCACTCATCGTATCACGTTAAGCAAAGCTGAATGTGACTCTAATACAGTCTGGCGATGAGCTATCAGAAGCTCTCATACAGAATTACGCCTTTCTCCCGACATGGATAACTCGGCGGATTCTCTGTGGATGTCTGGGTATTCGATACTCCGTTCCGAAT'/>

    <sequence taxon='39' value='GTCTGGCGTTCCGCAATTTTGTATCATTACTATTCCTTAAGTACTCAACCTTTGGCTCGTGGACGCGGTGCGCATTGCAGTCATCCGGCCCTTCGTACGAACTACAATTCTCGTAAAGTTTTTGCCTGAGCGAATCAAATTCTATTGTGCCATGGCTGCACCCGGAGTCGCCGTTATCTGGAAGTGGCACCATGGAAGAGCACAAAAGGCCCCGGTACTAACATTGCACGAGACTTATACTCTGCCCGTGAAAGGTGTTGCTGACGTTGTGTCTCTGTAGAATTATTGTACCATAGTGGCCGAAGGCTTTTCGTCGCTCGGTGCGTCACACGCATACGCAAAGGTAGCAACCCTACCTAAACTCCCCCTGGCACTAGTTCTCAAGCCAACAAGCCCTTATCTTAACGGAACAAAGCTGTGGGCCCGATGTGGATACGCAGGAATACTTATCCAACAGTTCGAGCATGGCGTGAGCCGCACGTTCTCACAAGGTGTCGTGCCCCAGTGCACATTCCATCATTAGGTGACTTAACCTACGATGTCTGGAGAATTTTTTGCGCTCTGTGTAGCTTTGTGGTTTGTGTAGCATGTCTGTACTGGTCCATTCCTGAGAGAGTGGCGGTTGCGTCTAGCGGTCGAGGTGCCATCACCTTTACACAGACCACCTTCTCCCCTGGAAAGATACCGCTACCTCGCTTAAATATAATACCAGGAGACACAGCTACTGAGCATTTTTCACTCGCGTTTGTCAACTGAGATAATTATAGACAGAGAGGAATACGCCGACGCTACGCGTGCCCCCCACGGCAGCTGCGTGGTAAGTAATGAATGATCTCTTCGGTGACTTGCTACCCCGGTCAGCTTTGATTGATTTATTATGGCTTCCCATGCACCTGGATATAATCTTCAATAGGGTAGTGATCCGCTTCGATTAGTAGGCTAAAGATTGACTAACGAGTCACAGAATTCTGGGTAATGCGCGATCAATTGCACGGTCCTCCAAGGAACCATACCGCGTCGTCTTGTATATCCGTCTTCATAAGCTTTGGGTCGTGCGTCCTGCACACTAAATCTGCGAAAACGGCACTCCCCTTGCGAGGTTTCCGTAGAGCCATCATATCTCAAGTAGATTCGCGTTCTCCCTGTGCCCCAACATAGACGAGCGGCAAGTCCTGCCGCCATAGCGCAAATCCATGATTCTAGATCCAATAACAACTTTCGCCAGTTCGCTGAAGTCACCTTGCAGCACCGACGAACAATGCGCGTGATTAAGTGCAGGACGATGACTCAGGTGGGACGTCTTGGCTCCCCACCCTGAATGTCGTCGTGTGAGCGTGTGGCATCCGGAACCTAACACCTTCTTGGTCAGCCTACTGTGTAGGTGCACCAGTATTCCACCTGGCGGGTATGAGAGAGGACGTCAGCAGCTCTGTCGGGGCCCACCTTGTCGAGGGATGAACAAGGGTGACGAGTGCGGGGACGGTGACACTACGAGGCAAGCGTCAATTTCTCCCCATAGAGATAGACTATGTAGAATACCGCATGCTGGTGCCGTGATAAAGCGATCCTACTAGCATGCCTTTTGCGACAATAACTCGAGTGCAACTATCCTCATCTACCAACGTGGATCTTCTAAGACCACGCAAGGCAGATACTAGTGCTTCATCCCCACTTGGGTAGGGGCAGGGGAAGCAACCTCGTACAGCCATCCTATTCGAAGCTGTTTGGCCACTGTCCCCGCGGGAAAGAGACCCGGGTAGCCGCACGTTAAACCTCATCATTTCGGACAAGGGGACGTCTTGTTCTTGCTAATAAGAAGACTTCAGGACTTTCTAACTGCTGCACTCATCGTATCACGTTAAGCAAAGCTGAATGTGACTCTAATACAGTCTGGCGATGAGCTATCAGAAGCTCTCATACAGAATTACGCCTTTCTCCCGACATGGATAATTCGGCGGATTCTCTGTGGATGTCTGGGTATTCGATACTCCGTTCCGAAT'/>

    <sequence taxon='40' value='GTCTGGCGTTCCGCAATTTTGTATCATTACTATTCCTTAAGTACTCAACCTTTGGCTCGTGGACGCGGTGCGCATTGCAGTCATCCGGCCCTTCGTACGAACTACAATTCTCGTAAAGTTTTTGCCTGAGCGAATCAAATTCTATTGTGCCATGGCTGCACCCGGAGTCGCCGTTATCTGGAAGTGGCACCATGGAAGAGCACAAAAGGCCCCGGTACTAACATTGCACGAGACTTATACTCTGCCCGTGAAAGGTGTTGCTGACGTTGTGTCTCTGTAGAATTATTGTACCATAGTGGCCGAAGGCTTTTCGTCGCTCGGTGCGTCACACGCATACGCAAAGGTAGCAACCCTACCTAAACTCCCCCCGGCACTAGTTCTCAAGCCAACAAGCCCTTATCTTAACGGAACAAAGCTGTGGGCCCGATGTGGATACGCAGGAATACTTATCCAACAGTTCGAGCATGGCGTGAGCCGCACGTTCTCACAAGGTGTCGTGCCCCAGTGCACATACCATCATTAGGTGACTTAACCTACGATGTCTGGAGAATTTTTTGCGCTCTGTGTAGCTTTGTGGTTTGTGTAGCATGTCTGTACTGGTCCATTCCTGAGAGAGTGGCGGTTGCGTCTAGCGGTCGAGGTGCCATCACCTTTACACAGACCACCTTCTCCCCTGGAAAGATACCGCTACCTCGCTTAAATATAATACCAGGAGACACAGCTACTGAGCATTTTTCACTCGCGTTTGTCAACTGAGATAATTATAGACAGAGAGGAATAAGCCGACGCTACGCGTGCCCCCCACGGCAGCTGCGTGGTAAGTAATGAATGATCTCTTCGGTGACTTGCTACCCCGGTCAGCTTTGATTGATTTATTATGGCTTCCCATGCACCTAGATATAATCTTCAATAGGGTAGTGATCCGCTTCGATTAGTAGGCTAAAGATTGACTAACGAGTCACAGAATTCTGGGTAATGCGCGATCAATTGCACGGTCCTCCAAGGAACCATACCGCGTCGTCTTGTATATCCGTCTTCATAAGCTTTGGGTCGTGCGTCCTGCACACTAAATCTGCGAAAACGGCACTCCCCTTGCGAGGTTTCCGTAGAGCCATCATATCTCAAGTAGATTCGCGTTCTCCCTGTGCCCCAACATAGACGAGCGGCAAGTCCTGCCGCCATAGCGCAAATCCATGATTCTAGATCCAATAACAACTTTCGCCAGTTCGCTGAAGTCACCTTGCAGCACCGACGAACAATGCGCGTGATTAAGTGCAGGACGATGACTCAGGTGGGACGTCTTGGCTCCCCACCCTGAATGTCGTCGTGTGAGCGTGTGGCATCCGGAACCTAACACCTTCTTGGTCAGCCTACTGTGTAGGTGCACCAGTATTCCACCTGGCGGGTATGAGAGAGGACGTCAGCAGCTCTGTCGGGGCCCACCTTGTCGAGGGATGAACAAGGGTGACGAGTGCGGGGACGGTGACACTACGAGGCAAGCGTCAATTTCTCCCCATAGAGATAGACTATGTAGAATACCGCATGCTGGTGCCGTGATAAAGCGATCCTACTAGCATGCCTTTTGCGACAATAACTCGAGTGCAACTATCCTCATCTACCAACGTGGATCTTCTAAGACCACGCAAGGCAGATACTAGTGCTTCATCCCCACTTGGGTAGGGGCAGGGGAAGCAACCTCGTACAGCCATCCTATTCGAAGCTGTTTGGCCACTGTCCCCGCGGGAAAGAGACCCGGGTAGCCGCACGTTAAACCTCATCATTTCGGACAAGGGGACGTCGTGTTCTTGCTAATAAGAAGACTTCAGGACTTTCTAACTGCTGCACTCATCGTATCACGTTAAGCAAAGCTGAATGTGACTCTAATACAGTCTGGCGATGAGCTATCAGAAGCTCTCATACAGAATTACGCCTTTCTCCCGACATGGATAATTCGGCGGATTCTCTGTGGATGTCTGGGTATTCGATACTCCGTTCCGAAT'/>

    <sequence taxon='32' value='GTCTGGCGTTCCGCAATTTTGTATCATTACTATTCCTTAAGTACTCAACCTTTGGCTCGTGGACGCGGTGCGCATTGCAGTCATCCGGCCCTTCGTACGAACTACAATTCTCGTAAAGTTTTTGCCTGAGCGAATCAAATTCTATTGTGCCATGGCTGCACCCGGAGTCACCGTTATCTGGAAGTGGCACCATGGAAGAGCACAAAAGGCCCCGGTACTAACATTGCACGAGACTTATACTCTGCCCGTGAAAGGTGTTGCTGACGTTGTGTCTCTGTAGAATTATTGTACCATAGTGGCCGAAGGCTTTTCGTCGCTCGGTGCGTCACACGCATACGCAAAGGTAGCAACCCCACCTAAACTCCCCCTGGCACTAGTTCTCAAGCCAACAAGCCCTTATCTTAACGGAACAAAGCTGTGGGCCCGATGTGGATACGCAGGAATACTTATCCAACAGTTCGAGCATGGCGTGAGCCGCACGTTCTCACAAGGTGTCGTGCCTCAGTGCACATACCATCATTAGGTGACTTAACCTACGATGTCTGGAGAATTTTTTGCGCTCTGTGTAGCTTTGTGGTTTGTGTAGCATGTCTGTACTGGTCCATTCCTGAGAGAGTGGCGGTTGCGTCTAGCGGTCGAGGTGCCATCACCTTTACACAGACCACCTTCTCCCCTGGAAAGATACCGCTACCTCGCTTAAATATAATACCAGGAGACACAGCTACTGAGCATTTTTCACTCGCGTTTGTCAACTGAGATAATTATAAACAGAGAGGAATAAGCCGATGCTACGCGTGCCCCCCACGGCAGCTGCGTGGTAAGTAATGAATGATCTCTTCGGTGACTTGCTACCCCGGTCAGCTTTGATTGATTTATTATGGCTTCCCATGCACCTAGATATAATCTTCAATAGGGTAGTGATCCGCTTCGATTAGTAGGCTAAAGATTGACTAACGAGTCACAGAATTCTGGGTAATGCGCGATCAATTGCACGGTCATCCAAGGAACCATACCGCGTCGTCTTGTATATCCGTCTTCATAAGCTTTGGGTCGTGCGTCCTGCACACTAAATCTGCGAAAACGGCACTCCCCTTGCGAGGTTTCCGTAGAGCCATCATATCTCAAGTAGATTCGCGTTCTCCCTGTGCCCCAACATAGACGAGCGGCAAGTCCTGCCGCCATAGCGCAAATCCATGATTCTAGATCCAATAACAACTTTCGCCAGTTCGCTGAAGTCACCTTGCAGCACCGACGAACAATGCGCGTGATTAAGTGCAGGACGATGACTCAGGTGGGACGTCTTGGCTCCCCACCCTGAATGTCGTCGTGTGAGCGTGTGGCATCCGGAACCTAACACCTTCTTGGTCAGCCTACTGTGTAGGTGCACCAGTATTCCACCTGGCGGGTATGAGAGAGGACGTCAGCAGCTCTGTCGGGGCCCACCTTGTCGAGGGATGAACAAGGGTGACGAGTGCGGGGACGGTGACACTACGAGGCAAGCGTCAATTTCTCCCCATAGAGATGGACTATGTAGAAGACCGCATGCTGGTGCCGTGATAAAGCGATCCTACTAGCATGCCTTTTGCGGCAATAACTCGAGTGCAACTATCCTCATCTACCAACGTGGATCTTCTAAGACCACGCAAGGCAGATACTAGTGCTTCATCCCCACTTGGGTAGGGGCAGGGGAAGCAACCTCGTACAGCCATCCTATTCGAAGCTGTTTGGCCACTGTCCCCGCGGGAAAGAGACCCGGGTAGCCGCACGTTAAACCTCATCATTTCGGACAAGGGGACGTCTTGTTCTTGCTAATAAGAAGGCTTCAGGACTTTCTAACTGCTGCACTCATCGTATCACGTTAAGCAAAGCTGAATTTGACTCTAATACAGTCTGGCGATGAGCTATCAGAAGCTCTCATACAGAATTACGCCTTTCTCCCGACATGGATAATTCGGCGGATTCTCTGTGGATGTCTGGGTATTCGATACTCCGTTCCGAAT'/>

    <sequence taxon='80' value='GTCTGGCGTTCCGCAATTTTGTATCATTACTATTCCTTAAGTACTCAACCTTTGGCTCGTGGACGCGGTGCGTATTGCAGTCATCCGGCCCTTCGTACGAACTAAAATTCTCGTAAAGTTTTTGCCTGAGCGAATCAAATTCTATTGTGCCATGGCTGCACCCGGAGTCACCGTTATCTGGAAGTGGCACCATGGAAGAGCACAAAAGGCCCCGGTACTAACATTGCACGAGACTTATACTCTGCCCGTGAAAGGTGTTGCTGACGTTGTGTCTCTGTAGAATTATTGTACCATAGTGGCCGAAGGCTTTTCGTCGCTCGGTGCGTCACACGCATACGCAAAGGTAGCAACCCTACCTAAACTCCCCCTGGCACTAGTTCTCAAGCCAACAAGCCCTTATCTTAACGGCACAAAGCTGTGGGCCCGATGTGGATACGCAGGAATACTTATCCAACATTTCGAGCATGGCGTGAGCCGCACGTTCTCACAAGGTGTCGTGCCTCAGTGCACATACCATCATTAGGTGACTTAACCTACGATGTCTGGAGAATTTTTTGCGCTCTGTGTAGCTTTGTGGTTTGTGTAGCATGTCTGTACTGGTCCATTCCTGAGAGAGTGGCGGTTGCGTCTAGCGGTCGAGGTGCCATCACCTTTACACAGACCACCTTCTCCCCTGGAAAGATACCGCTACCTCGCTTAAATATAATACCAGGAGACACAGCTACTGAGCATTTTTCACTCGCGTTTGTCAACTGAGATAATTATAGACAGAGAGGAATAAGCCGATGCTACGCGTGCCCCCCACGGCAGCTGCGTGGTAAGTAATGAATGATCTCTTCGGTGACTTGCTACCCCGGTTAGCTTTGATTGATTTATTATGGCTTCCCATGCACCTAGATATAATCTTCAATAGGGTAGTGATCCGCTTCGATTAGTAGGCTAAAGATTGACTAACGAGTCACAGAATTCTGGGTAATGCGCGATCAATTGCACGGTCATCCAAGGAACCATACCGCGTCGTCTTGTATATCCGTCTTCATAAGCTTTGGGTCGTGCGTCCTGCACACTAAATCTGCGAAAACGGCACTCCCCTTGCGAGGTTTCCGTAGAGCCATCATATCTCAAGTATATTCGCGTTCTCTCTGTGCCCCAACATAGACGAGCGGCAAGTCCTGCCGCCATAGCGCAAATCCATGATTCTAGATCCAATAACAACTTTCGCCAGTTCGCTGAAGTCACCTTGCAGCACCGACGAACAATGCGCGTGATTAAGTGCAGGACGATGACTCAGGTGGGACGTCTTGGCTCCCCACCCTGAATGTCGTCGTGTGAGCGTGTGGCATCCGGAACCTAACACCTTCTTGGTCAGCCTACTGTGTAGGTGCACCAGTATTCCACCTGGCGGGTATGAGAGAGGACGTCAGCAGCTCTGTCGGGGCCCACCTTGTCGAGGGATGAACAAGGGTGACGAGTGCGGGGACGGTGACACTACGAGGCAAGCGTCAATTTCTCCCCATAGAGATGGACTATGTAGAAGACCGCATGCTGGTGCCGTGATAAAGCGATCCTACTAGCATGCCTTTTGCGGCAATAACTCGAGTGCAACTATCCTCATCTACCAACGTGGATCTTCTAAGACCACGCAAGGCAGATACTAGTGCTTCATCCCCACTTGGGTAGGGGCAGGGGAAGCAGCCTCGTACAGCCATCCTATTCGAAGCTGTTTGGCCACTGTCCCCGCGGGAAAGAGACCCGGGTAGCCGCACGTTAAACCTCATCATTTCGGACAAGGGGACGTCTTGTTCTTGCTAATAAGAAGGCTTCAGGACTTTCTAACTGCTGCACTCATCGTATCACGTTAAGCAAAGCTGAATTTGACTCTAATATAGTCTGGCGATGAGCTATCAGAAGCTCTCATACAGAATTACGCCTTTCTCCCGACATGGATAATTCGGCGGATTCTCTGTGGATGTCTGGGTATTCGATACTCCGTTCAGAAT'/>

    <sequence taxon='6' value='GTCTGGTGTTCCGCAATTTTGTATCATTACTATCCCTCAAGTACTCAACCTTTGGCTCCTGGACGCGGTGCGCATTGCAGTCATCCGGCCCTTCGTACGAACTACAATTCCCGTAAAGTTTTTGCCTGAGCGAATCAAATTCTATTGTGCCATGGCTGCACCCGGAGTCAGCGTTATCGGGAAGTGGCACCACGGAAGAGCACAAAAGGTCCCGGTACTAAAATTGCACGAGACTTATACTCTGCCCGTGCAAGGTGTTGCTGACGTTGTGTCTCTGTAGAATTATTGTACCATAGTGGCCGAAGGCTTTTCGTCGCTCGGTGCGTCACACGCATACGCAAAGGTAGCAACCCTACCTAAACTCCCCCTGGCACTAGTTCTCAAGCCAACAAGCCCTTATCTTAACGGAACAAAGCTGTAGGCCCGATGTGGATACGCAGGAATACTTATCCAACAGTTCGAGCATGGCGTGAGCCGCACGTTCTCACAAGGTGTCGTGCCCCAATGCACATACCATCATTAGGTGACTTAACCTACGATGTCTGGAGAATTTTTTGCGCTCTGTGTAGCTTTGTGGTTTGTGTAGCATGTCTGTACTGGTCCATTCCTGAGAGAGTGGCGGTTGCGTCTAGCGGTCGAGGTGCCTCCACCTTTACACAGACCACCTTCTCCCCTGGAAAGATACCGCTGTCTCGCTTAAATATAATACCAGGAGACACAGCTACTGAGCATTTTTCACTCACGTTTGTCAACTGAGATAATTATAGACAGAGAGGAATAAGCCGATGCTACGCGTGCCCCCCACGGCAGCTGCGTGGTAAGTGATGAATGATCTCTTCGGTGACTTGCTACCCCGGTCAGCATTGATTGATTTATTATGGCTTCCCATGCACCTAGATATATTCTTCAATAGGGTAGTGATCCGCTTCGATTAGTAGGCTAAAGATTGACTAACGGGTCACAGAATTCTGGGTAATGCGCGATCAATTGCACGGTCCTCCAAGCAACCATACCGCGTCGTCTTGTATATCAGTCTTCATAAGTTTTGGGTCGTGCGTCCTGCACACTAAATCTGCAAAAACGGCACTCCCCTTGAGAGGTTTTCGTAGAGCCATCATATCTCAAGTGGATTTGCGTTCTCCCTGTGCCCCAACATAGACGAGCGGCAAGTCCTGCCGCCATAGCGCAAATCTAAGATTCTAGATCCAATAACAACGTTCGCCAGTTCACTGAAGTCACCTTGCAGCACCGACGAACAATGCGCGTGATTAAGCGCAAGACGATGACTCAGGTGCGACGTCTTGGCTCCCCACCCTGAATGTCGTCGTGTGAGCGTGTGGCATCCGGAGCCTAACACCTTCTTGGTCAGCCTACTGTGTAGGTGCACCAGTATTCCACCTGGCGGGTATGAGAGAGGACGTCAGCAGCTCTGTCGGGGCCCACCTTGTCGAGAGATGAACAAGGGTGACGAGTGCGGGGACGGTGACACTACGAGGCAAGCGTCAATTTCTTCCAATAGAGATGGACTATGTAGATGACCGCATGCTGGTGCCGTGATAAAGCGATCCTACTAGCATGCCTTTTGCGGCAATAACTCGAGTGCAACTATCCTCATCTAACAACGTGGATCTTCTAAGGCCACGCAAGGCAGATACTAGTGCTTCATCCCCGCTTGGGTAGGGGCAGGGGAAGCAACCTCGTACAGCCGCCCTATTCGAAGCTGTTTGGCCACTGTCCCCGCGGGAAAGAGTTCCGGGTAGCCGCACGTTAAACATCCTCATTTCGGACAAGGGAACGTTTTGTTCTTGCTAATAAGAAGACCTCAGGACTTTCTAACTGCTGCACTCACCGTATCTCGTTAAGCAAAGCTGAATTTGACTCTAATACAGTCTGGCGATGGGCTATCAGAAGCTCTCATACAGAATTACGCCTTTCTCCCGACATGGATAATTCGGCGGATTCTCTGTGGATGTCTGAGTATTCGATTCTCCGTTCCGAAT'/>

    <sequence taxon='21' value='GTCTGGTGTTCCGCAATTTTGTATCATTACTATCCCTCAAGTACTCAACCTTTGGCTCGTGGACGCGGTGCGCATTGCAGTCATCCGGCCCTTCGTACGAACTACAATTCCCGTAAAGTTTTTGCCTGAGCGAATCAAATTCTATTGTGCCATGGCTGCACCCGGAGTCAGCGTTATCGGGAAGTGGCACCACGGAAGAGCACAAAAGGTCCCGGTACTAAAATTGCACGAGACTTATACTCTGCCCGTGCAAGGTGTTGCTGACGTTGTGTCTCTGTAGAATTATTGTACCATAGTGGCCGAAGGCTTTTCGTCGCTCGGTGCGTCACACGCATACGCAAAGGTAGCAACCCTACCTAAACTCCCCCTGGCACTAGTTCTCAAGCCAACAAGCCCTCATCTTAACGGAACAAAGCTGTAGGCCCGATGTGGATACGCAGGAATACTTATCCAACAGTTCGAGCATGGCGTGAGCCGCACGTTCTCACAAGGTGTCGTGCCCCAATGCACATACCATCATTAGGTGACTTGACCTACGATGTCTGGAGAATTTTTTGCGCTCTGTGTAGCTTTGTGGTTTGTGTAGCATGTCTGTACTGGTCCATTCCTGAGAGAGTGGCGGTTGCGTCTAGCGGTCGAGGTGCCTCCACCTTTACACAGACCACCTTCTCCCCTGGAAAGATACCGCTGCCTCGCTTAAATATAATACCAGGAAACACAGCTACTGAGCATTTTTCACTCACGTTTGTCAACTGAGATAATTATAGACAGAGAGGAATAAGCCGATGCTACGCGTGCCCCCCACGGCAGCTGCGTGGTAAGTAATGAATGATCTTTTCGGTGACTTGCTACCCCGGTCAGCATTGATTGATTTATTATGGCTTCCCATGCACCTAGATATATTCTTCAATAGGGTAGTGATCCGCTTCGATTAGTAGGCTAAAGATTGACTAACGGGTCACAGAATTCTGGGTAATGCGCGATCAATTGCACGGTCCTCCAAGCAACCATACCGCGTCGTCTTGTATATCAGTCTTCATAAGTTTTGGGTCGTGCGTCCTGCACACTAAATCTGCAAAAACGGCACTCCCCTTGAGAGGTTTCCGTAGAGCCATCATATCTCAAGTGGATTTGCGTTCTCCCTGTGCCCCAACATAGACGAGCGGCAAGTCCTGCCGCCATAGCGCAAATCTAAGATTCTAGATCCAATAACAACGTTCGCCAGTTCACTGAAGTCACCTTGCAGCACCGACGAACAATGCGCGTGATTAAGCGCAAGACGATGACTCAGGTGCGACGTCTTGGCTCCCCACCCTGAATGTCGTCGTGTGAGCGTGTGGCATCCGGAGCCTAACACCTTCTTGGTCAGCCTACTGTGTAAGTGCACCAGTATTCCACCTGGCGGGTATGAGAGAGGACGTCAGCAGCTCTGTCGGGGCCCACCTTGTCGAGGGATGAACAAGGGTGACGAGTGCGGGGACGGTGACACTACGAGGCAAGCGTCAATTTCTTCCAATAGAGATGGACTATGTAGATGACCGCATGCTGGTGCCGTGATAAAGCGATCCTACTAGCATGCCTTTTGCGGCAATAACTCGAGTGCAACTATCCTCATCTAACAACGTGGATCTTCTAAGGCCACGCAAGGCAGATACTAGTGCTTCATCCCCGCTTGGGTAGGGGCAGGGGAAGCAACCTCGTACAGCCACCCTATTCGAAGCTGTTTGGCCACTGTCCCCGCGGGAAAGAGTTCCGGGTAGCCGCACGTTAAGCCTCCTCATTTCGGACAAGGGAACGTTTTGTTCTTGCTAATAAGAAGACCTCAGGACTTTCTAACTGCTGCACTCATCGTATCTCGTTAAGCAAAGCTGAATTTGACTCTAATACAGTCTGGCGATGGGCTATCAGAAGCTCTCATACAGAATTACGCCTTTCTCCCGACATGGATAATTCGGCGGATTCTCTGTGGATGTCTGAGTATTCGATTCTCCGTTCCGAAT'/>

    <sequence taxon='22' value='GTCTGGTGTTCCGCAATTTTGTATCATTACTATCCCTCAAGTACTCAACCTTTGGCTCGTGGACGCGGTGCGCATTGCAGTCATCCGGCCCTTCGTACGAACTACAATTCCCGTAAAGTTTTTGCCTGAGCGAATCAAATTCTATTGTGCCATGGCTGCACCCGGAGTCAGCGTTATCGGGAAGTGGCACCACGGAAGAGCACAAAAGGTCCCGGTACTAAAATTGCACGAGACTTATACTCTGCCCGTGCAAGGTGTTGCTGACGTTGTGTCTCTGTAGAATTATTGTACCATAGTGGCCGAAGGCTTTTCGTCGCTCGGTGCGTCACACGCATACGCAAAGGTAGCAACCCTACCTAAACTCCCCCTGGCACTAGTTCTCAAGCCAACAAGCCCTCATCTTAACGGAACAAAGCTGTAGGCCCGATGTGGATACGCAGGAATACTTATCCAACAGTTCGAGCATGGCGTGAGCCGCACGTTCTCACAAGGTGTCGTGCCCCAATGCACATACCATCATTAGGTGACTTGACCTACGATGTCTGGAGAATTTTTTGCGCTCTGTGTAGCTTTGTGGTTTGTGTAGCATGTCTGTACTGGTCCATTCCTGAGAGAGTGGCGGTTGCGTCTAGCGGTCGAGGTGCCTCCACCTTTACACAGACCACCTTCTCCCCTGGAAAGATACCGCTGCCTCGCTTAAATATAATACCAGGAAACACAGCTACTGAGCATTTTTCACTCACGTTTGTCAACTGAGATAATTATAGACAGAGAGGAATAAGCCGATGCTACGCGTGCCCCCCACGGCAGCTGCGTGGTAAGTAATGAATGATCTTTTCGGTGACTTGCTACCCCGGTCAGCATTGATTGATTTATTATGGCTTCCCATGCACCTAGATATATTCTTCAATAGGGTAGTGATCCGCTTCGATTAGTAGGCTAAAGATTGACTAACGGGTCACAGAATTCTGGGTAATGCGCGATCAATTGCACGGTCCTCCAAGCAACCATACCGCGTCGTCTTGTATATCAGTCTTCATAAGTTTTGGGTCGTGCGTCCTGCACACTAAATCTGCAAAAACGGCACTCCCCTTGAGAGGTTTCCGTAGAGCCATCATATCTCAAGTGGATTTGCGTTCTCCCTGTGCCCCAACATAGACGAGCGGCAAGTCCTGCCGCCATAGCGCAAATCTAAGATTCTAGATCCAATAACAACGTTCGCCAGTTCACTGAAGTCACCTTGCAGCACCGACGAACAATGCGCGTGATTAAGCGCAAGACGATGACTCAGGTGCGACGTCTTGGCTCCCCACCCTGAATGTCGTCGTGTGAGCGTGTGGCATCCGGAGCCTAACACCTTCTTGGTCAGCCTACTGTGTAAGTGCACCAGTATTCCACCTGGCGGGTATGAGAGAGGACGTCAGCAGCTCTGTCGGGGCCCACCTTGTCGAGGGATGAACAAGGGTGACGAGTGCGGGGACGGTGACACTACGAGGCAAGCGTCAATTTCTTCCAATAGAGATGGACTATGTAGATGACCGCATGCTGGTGCCGTGATAAAGCGATCCTACTAGCATGCCTTTTGCGGCAATAACTCGAGTGCAACTATCCTCATCTAACAACGTGGATCTTCTAAGGCCACGCAAGGCAGATACTAGTGCTTCATCCCCGCTTGGGTAGGGGCAGGGGAAGCAACCTCGTACAGCCACCCTATTCGAAGCTGTTTGGCCACTGTCCCCGCGGGAAAGAGTTCCGGGTAGCCGCACGTTAAGCCTCCTCATTTCGGACAAGGGAACGTTTTGTTCTTGCTAATAAGAAGACCTCAGGACTTTCTAACTGCTGCACTCATCGTATCTCGTTAAGCAAAGCTGAATTTGACTCTAATACAGTCTGGCGATGGGCTATCAGAAGCTCTCATACAGAATTACGCCTTTCTCCCGACATGGATAATTCGGCGGATTCTCTGTGGATGTCTGAGTATTCGATTCTCCGTTCCGAAT'/>

    <sequence taxon='11' value='GTCTGGCGTTCCGCAATTTTGTATCATTACTATTCCTCAAGTACTCAACCTTTGGCTAGTGGACGCGGTGCGCATTGCAGTCATCCGGCCCTTCGTACGAACTACAATTCCCGTAAAGTTTTTGCCTGAGCGAATCAAATTCTATTGTGCCATGGCTGCACCCTGAGTCAGCGTTATCGGGAAGTGGCACCACGGAAGAGCACAAAAGGCCCCAGTACTAAAATTGCACGAGACTTATACTCTGCCCATGCAAGGTGTTGCTGACGTTGTGTCTCTGTAGAATTGTTGTACCATAGTGGCCGAAGGCTTTTCGTCGCTCGGTGCGTCACACGCATACGCAAAGGTAGCAACCCTACCTAAACTCCCCCTGGCACTAGTTCTCAAGCCAACAAGCCCTTATCTTAACGGAACAAAGCTGTAGGCCCGATGTGGATACGCAGGAATACTTATCCAACAGTTCGAGCATGGCGTGAGCCGCACGTTCTCACAATGTGTCGTGCCCCAATGCATATACCATCATTAGGTGACTTAACCTACGATGTCTGGAGAATTTTTTGCGCTCTGTGTAGCTTTGTGGTTTGTGTAGCATGTCTGTACTGGTCCATTCCTGAGAGAGTGGCGGTTGCGTCTAGCGGTCGAGGTGCCTCCACCTTTACACAGACCACCTTCTCCCCTGGAAAGATACCGCTGCCTCGCTTAAATATAATACCAGGAGACACAGCTACTGAGCATTTTTCACTCGCGTTTGTCAACTGAGATAATTATAGACAGAGAGGAATAAGCCGATGCTACGCGTGCCCCCCACGGCAGCTGCGTGGTAAGTAATGAATGATCTCTTCGGTGACTTGCTACCCCGGTCAGCATTGATTGATTTATTGTGGCTTCCCATGCACCTAGTTATATTCTTCAATAGGGTAGTGATCCGCTTCGATTAGTACGCTAAAGATTGACTAACGGGTCACAGAATTCTGGGTAATGCGCGATCAATTGCACGGTCCTCCAAGCAACCATACCGCGTCGTCTTGTATATCAGTCTTCATAAGCTTTGGGTCGTGCGTCCTGCACACTAAATCTGCGAAAACGGCACTCCCCTTGAGAGGTTTCCGTAGAGCCATCATATCTCAAGTAGATTTGCGTTCTCCCTGTGCCCCAACATAGACGAGCGGCAAGTCCTGCCGCCATAGCGCAAATCTATGATTCTAGATCCAATAACAACGTTCGCCAGTTCACTGAAGTCACCTTGCAGCACCGACGAACAATGCGCGTGATTAAGCGCAAGACGATGACTCAGGTGCGACGTCTTGGCTCCCCACCCTGAATGTCGTCGTGTGAGCGTGTGGAATCCGGAGCCTAACACCTTCTTGGTCAGCCTACTGTGTGGGTGCACCAGTATTCCACCTGGCGGGTATGAGAGAGGACGTCAGCAGCTCTGTCGGGGCCCACCTTGTCGAGGGATGAACAAGGGTGGCGAGTGCGGGGACGGTGACGCTACGAGGCAAGCATCAATTTCTTCCCATAGAGATGGACTATGTAGATGACCGCATGCTGGTGCCGTGATAAAGCGATCCTACTAGCATGCCTTTTGCGGCAATAACTCGAGTGCAACTATCTTCATCTAACAACGTGGATCTTCTAAGACCACGCAAGGCAGATACTAGTGCTTCATCCCCACTTGGGTAGGGGCAGGGGAAGCAACCTCGTACAGCCACCCTATTCGAAGCTGTTTGGCCACTGTCCCCGCGGGAAAGAGTTCCGGATAGCCGCACGTTAAACCTCCTCATTTCGGACAAGGGGACGTTTTGTTCTTGCTAATAAGAAGATCTCAGGACTTTCTAACTGCTGCACTCATCGTATCTCGTTAAGCAAAGCTGAATTTGACTCTAATACAGTCTGGCGATGGGCTATCAGAAGCTCTCATACAGAATTACGCCTTTCTCCCGACATGGATAATTCGGCGGATTCTCTGTGGATGTCTGAGTATTCGATTCTCCGTTCCGAAT'/>

    <sequence taxon='14' value='GTCTGGCGTTCCGCAATTTTGTATCATTACTATTCCTCAAGTACTCAACCTTTGGCTAGTGGACGCGGTGCGCATTGCAGTCATCCGGCCCTTCGTACGAACTACAATTCCCGTAAAGTTTTTGCCTGAGCGAATCAAATTCTATTGTGCCATGGCTGCACCCTGAGTCAGCGTTATCGGGAAGTGGCACCACGGAAGAGCACAAAAGGCCCCAGTACTAAAATTGCACGAGACTTATACTCTGCCCATGCAAGGTGTTGCTGACGTTGTGTCTCTGTAGAATTGTTGTACCATAGTGGCCGAAGGCTTTTCGTCGCTCGGTGCGTCACACGCATACGCAAAGGTAGCAACCCTACCTAAACTCCCCCTGGCACTAGTTCTCAAGCCAACAAGCCCTTATCTTAACGGAATAAAGCTGTAGGCCCGATGTGGATACGCAGGAATACTTATCCAACAGTTCGAGCATGGCGTGAGCCGCACGTTCTCACAATGTGTCGTGCCCCAATGCATATACCATCATTAGGTGACTTAACCTACGATGTCTGGAGAATTTTTTGCGCTCTGTGTAGCTTTGTGGTTTGTGTAGCATGTCTGTACTGGTCCATTCCTGAGAGAGTGGCGGTTGCGTCTAGCGGTCGAGGTGCCTCCACCTTTACACAGACCACCTTCTCCCCTGGAAAGATACCGCTGCCTCGCTTAAATATAATACCAGGAGACACAGCTACTGAGCATTTTTCACTCGCGTTTGTCAACTGAGATAATTATAGACAGAGAGGAATAAGCCGATGCTACGCGTGCCCCCCACGGCAGCTGCGTGGTAAGTAATGAATGATCTCTTCGGTGACTTGCTACCCCGGTCAGCATTGATTGATTTATTGTGGCTTCCCATGCACCTAGTTATATTCTTCAATAGGGTAGTGATCCGCTTCGATTAGTACGCTAAAGATTGACTAACGGGTCACAGAATTCTGGGTAATGCGCGATCAATTGCACGGTCCTCCAAGCAACCATACCGCGTCGTCTTGTATATCAGTCTTCATAAGCTTTGGGTCGTGCGTCCTGCACACTAAATCTGCGAAAACGGCACTCCCCTTGAGAGGTTTCCGTAGAGCCATCATATCTCAAGTAGATTTGCGTTCTCCCTGTGCCCCAACATAGACGAGCGGCAAGTCCTGCCGCCATAGCGCAAATCTATGATTCTAGATCCAATAACAACGTTCGCCAGTTCACTGAAGTCACCTTGCAGCACCGACGAACAATGCGCGTGATTAAGCGCAAGACGATGACTCAGGTGCGACGTCTTGGCTCCCCACCCTGAATGTCGTCGTGTGAGCGTGTGGAATCCGGAGCCTAACACCTTCTTGGTCAGCCTACTGTGTGGGTGCACCAGTATTCCACCTGGCGGGTATGAGAGAGGACGTCAGCAGCTCTGTCGGGGCCCACCTTGTCGAGGGATGAACAAGGGTGGCGAGTGCGGGGACGGTGACGCTACGAGGCAAGCATCAATTTCTTCCCATAGAGATGGACTATGTAGATGACCGCATGCTGGTGCCGTGATAAAGCGATCCTACTAGCATGCCTTTTGCGGCAATAACTCGAGTGCAACTATCTTCATCTAACAACGTGGATCTTCTAAGACCACGCAAGGCAGATACTAGTGCTTCATCCCCACTTGGGTAGGGGCAGGGGAAGCAACCTCGTACAGCCACCCTATTCGAAGCTGTTTGGCCACTGTCCCCGCGGGAAAGAGTTCCGGATAGCCGCACGTTAAACCTCCTCATTTCGGACAAGGGGACGTTTTGTTCTTGCTAATAAGAAGATCTCAGGACTTTCTAACTGCTGCACTCATCGTATCTCGTTAAGCAAAGCTGAATTTGACTCTAATACAGTCTGGCGATGGGCTATCAGAAGCTCTCATACAGAATTACGCCTTTCTCCCGACATGGATAATTCGGCGGATTCTCTGTGGATGTCTGAGTATTCGATTCTCCGTTCCGAAT'/>

    <sequence taxon='56' value='GTCTGGCGTTCCGCAATTTTGTATCATTACTACTCCTCAAGTACTCAACCTTTGGCTAGTGGACGCGGTGCGCATTGCAGTCATCCGGCCCTTCGTACGAACTACAATTCCCGTAAAGTTTTTGCCTGAGCGAATCAAATTCTATTGTGCCATGGCTGCACCCTGAGTCAGCGTTATCGGGAAGTGGCACCACGGAAGAGCACAAAAGGCCCCAGTACTAAAATTGCACGAGACTTATACTCTGCCCATGCAAGGTGTTGCTGACGTTGTGTCTCTGTAGAATTGTTGTACCATAGTGGCAGAAGGCTTTTCGTCGCTCGGTGCGTCACACGCATACGCAAAGGTAGCAACCCTACCTAAACTCCCCCTGGCACTGGTTCTCAAGCCAACAAGTCCTTATCTTAACGGAATAAAGCTGTAGGCCCGATGTGGATACGCAGGGATACTTATCCAACAGTTCGAGCATGGCGTGAGCCGCACGTTCTCACAATGTGTCGTGCCCCAATGCATATACAATCATTAGGTGACTTAACCTACGATGTCTGGAGAATTTTTTGCGCTCTGTGTAGCTTTGTGGTTTGTGTAGCATGTCTGTACTGATCCATTCCTGAGAGAGTGGCGGTTGCGTCTAGCGGTCGAGGTGCCTCCACCTTTACACAGACCACCTTCTCCCCTGGAAAGATACCGCTGCCTCGCTTAAATATAATACCAGGAGACACAGCTACTGAGCATTTTTCACTCGCGTTTGTCAACTGAGATAATTATAGACAGAGAGAAATAAGCCGATGCTACGCGTGCCCCCCACGGCAGCTGCGTGGTAAGTAATGAATGATCTCTTCGGTCACTTGCTACCCCGGTCAGCATTGATTGATTTATTGTGGCTTCCCATGCACCTAGTTACATTCTTCAATAGGGTAGTGATCCGCTTCGATTAGTACGCTAAAGATTGACTAACGGGTCACAGAATTCTGGGTAATGCGCGATCAATTGCACGGTCCTCCAAGCAACCATACCGCGTCATCTTGTATATCAGTCTTCATAAGCTTTGGGTCGTGCGTCCTGCACACTAAATCTGCGAAAACGGCACTCCCCTTGAGAGGTTTCCGTAGAGCCATCATATCTCAAGTAGATTTGCGTTCTCCCTGTGCCCCAACATAGACGAGCGGCAAGTCCTGCCGCCATAGCGCAAATCTATGATTCTAGATCCAATAACAACGTTCGCCAGTTCACTGAAGTCACCTTGCAGCACCGACGAACAATGCGCGTGATTAAGCGCAAGACGATGACTCAGGTGCGACGTCTTGGCTCCCCACCCTGAATGTCGTCGTGTGAGCGTGTGGAATCCGGAGCCTAACACCTTCTTGGTCAGCCTACTGTGTAGGTGCACCAGTATTCCACCTGGCGGGTATGAGAGAGGACGTTAGCAGCTCTGTCGGGGCCCACCTTGTCGAGGGATGAACAAGGGTGGCGAGTGCGGGGACGGTGACGCTACGAGGCAAGCATCAATTTCTTCCCATAGAGATGGACTATGTAGATGACCGCATGCTGGTGCCGTGATAAAGCGATCCTACTAGCATGCCTTTTGCGGCAATAACTCGAGTGCAACTATCTTCATCTAACAACATGGATCTTCTAAGACCACGCAAGGCAGATACTAGTGCTTCATCCCCACTTGGGTAGGGGCAGGGGAAGCAACCTCGTACAGCCACCCTATTCGAAGCTGTTTGGCCACTGTCCCCGCGGGAAAGAGTTCCGGATAGCCGCACGTTAAACCTCCTCATTTCGGATAAGGGGACGTTTTGTTCTTGCTAATAAGAAGATCTCAGGACTTTCTAACTGCTGCACTCATCGTATCTCGTTAAGCAAAGCTGAATTTGACTCTAATACAGTCTGGCGATGGGCTATCAGAAGCTCTCATACAGAATTACGCCTTTCTCCCGACATGGATAATTCGGCGGATTCTCTGTGGATGTCTGAGTATTCGATTCTCCGTTCCGAAT'/>

    <sequence taxon='57' value='GTCTGGCGTTCCGCAATTTTGTATCATTACTACTCCTCAAGTACTCAACCTTTGGCTAGTGGACGCGGTGCGCATTGCAGTCATCCGGCCCTTCGTACGAACTACAATTCCCGTAAAGTTTTTGCCTGAGCGAATCAAATTCTATTGTGCCATGGCTGCACCCTGAGTCAGCGTTATCGGGAAGTGGCACCACGGAAGAGCACAAAAGGCCCCAGTACTAAAATTGCACGAGACTTATACTCTGCCCATGCAAGGTGTTGCTGACGTTGTGTCTCTGTAGAATTGTTGTACCATAGTGGCAGAAGGCTTTTCGTCGCTCGGTGCGTCACACGCATACGCAAAGGTAGCAACCCTACCTAAACTCCCCCTGGCACTGGTTCTCAAGCCAACAAGTCCTTATCTTAACGGAATAAAGCTGTAGGCCCGATGTGGATACGCAGGAATACTTATCCAACAGTTCGAGCATGGCGTGAGCCGCACGTTCTCACAATGTGTCGTGCCCCAATGCATATACAATCATTAGGTGACTTAACCTACGATGTCTGGAGAATTTTTTGCGCTCTGTGTAGCTTTGTGGTTTGTGTAGCATGTCTGTACTGATCCATTCCTGAGAGAGTGGCGGTTGCGTCTAGCGGTCGAGGTGCCTCCACCTTTACACAGACCACCTTCTCCCCTGGAAAGATACCGCTGCCTCGCTTAAATATAATACCAGGAGACACAGCTACTGAGCATTTTTCACTCGCGTTTGTCAACTGAGATAATTATAGACAGAGAGAAATAAGCCGATGCTACGCGTGCCCCCCACGGCAGCTGCGTGGTAAGTAATGAATGATCTCTTCGGTCACTTGCTACCCCGGTCAGCATTGATTGATTTATTGTGGCTTCCCATGCACCTAGTTACATTTGTCAATAGGGTAGTGATCCGCTTCGATTAGTACGCTAAAGATTGACTAACGGGTCACAGAATTCTGGGTAATGCGCGATCAACTGCACGGTCCTCCAAGCAACCATACCGCGTCATCTTGTATATCAGTCTTCATAAGCTTTGGGTCGTGCGTCCTGCACACTAAATCTGCGAAAACGGCACTCCCCTTGAGAGGTTTCCGTAGAGCCATCATATCTCAAGTAGATTTGCGTTCTCCCTGTGCCCCAACATAGACGAGCGGCAAGTCCTGCCGCCATAGCGCAAATCTATGATTCTAGATCCAATAACAACGTTCGCCAGTTCACTGAAGTCACCTTGCAGCACCGACGAACAATGCGCGTGATTAAGCGCAAGACGATGACTCAGGTGCGACGTCTTGGCTCCCCACCCTGAATGTCGTCGTGTGAGCGTGTGGAATCCGGAGCCTAACACCTTCTTGGTCAGCCTACTGTGTAGGTGCACCAGTATTCCACCTGGCGGGTATGAGAGAGGACGTCAGCAGCTCTGTCGGGGCCCACCTTGTCGAGGGATGAACAAGGGTGGCGAGTGCGGGGACGGTGACGCTACGAGGCAAGCATCAATTTCTTCCCATAGAGATGGACTATGTAGATGACCGCATGCTGGTGCCGTGATAAAGCGATCCTACTAGCATGCCTTTTGCGGCAATAACTCGAGTGCAACTATCTTCATCTAACAACATGGATCTTCTAAGACCACGCAAGGCAGATACTAGTGCTTCATCCCCACTTGGGTAGGGGCAGGGGAAGCAAACTCGTACAGCCACCCTATTCGAAGCTGTTTGGCCACTGTCCCCGCGGGAAAGAGTTCCGGATAGCCGCACGTTAAACCTCCTCATTTCGGATAAGGGGACGTTTTGTTCTTGCTAATAAGAAGATCTCAGGACTTTCTAACTGCTGCACTCATCGTATCTCGTTAAGCAAAGCTGAATTTGACTCTAATACAGTCTGGCGATGGGCTATCAGAAGCTCTCATACAGAATTACACCTTTCTCCCGACATGGATAATTCGGCGGATTCTCTGTGGATGTCTGAGTATTCGATTCTCCGTTCCGAAT'/>

    <sequence taxon='33' value='GTCTGGCGTTCCGCAATTTTGTATCATTACTATTCCTCAAGTACTCAACCTTTGGCTAGTGGACGCGGTGCGCATTGCAGTCATCCGGCCCTTCGTACGAACTACAATTCCCGTAAAGTTTTTGCCTGAGCGAATCAAATTCTATTGTGGCATGGCTGCACCCTGAGTCAGCGTTATCGGGAAATGGCACCACGGAAGAGCACAAAAGGCCCCAGTACTAAAATTGCACGAGACTTATACTCTGCCCGTGCAAGGTGTTGCTGACGTTGTGTCTCTGTAGAATTGTTGTACCATAGTGGCCGAAGGCTTTTCGTCGCTCGGTGCGTCACACGCATACGCAAAGGTAGCAACCCTACCTAAACTCCCCCTGGCACTAGTTCTCAAGCCAACAAGCCCTTATCTTAACGGAACAAAGCTGTAGGCCCGATGTGGATACGCAGGAATACTTATCCAACAGTTCGAGCATGGCGTGAGCCGCACGTTCTCATAATGTGTCGTGCCCCAATGCACATACCATCATTAGGTGACTTAACCTACGATGTCTGGAGAATTTTTTGCGCTCTGTGTAGCTTTGTGGTTTGTGTAGCGTGTCTGTACTGGTCCATTCCTGAGAGAGTGGCGGTTGCGTCTAGCGCTCGAGGTGCCTCCACCTTTACACAGACCACCTTCTCCCCTGGAAAGATACCGCTGCCTCGCTTAAATATAATACCAGGAGACACAGCTACTGAGCATTTTTCACTCGCGTTTGTCAACTGAGATAATTATAGACAGAGAGGAATAAGCGGATGCTACGCGTGCCCCCCACGGCAGCTGCGTGGTAAGTAATGAATGATCTCTTCGGTGACTTGCTACCCCGGTCAGCATTGATTGATTTATTACGGCTTCCCATGCACCTAGATATATTCTTCAATAGGATAGTGATCCGCTTCGATTAGTACGCTAAAGATTGACTAACGGGTCACAGAATTCTGGGTAATGCGCGATCAATTGCACGGTCCTCTAAGCAACCATACCGCGTCGTCTTGTATATCAGTCTTCGTAAGCTTTGGGTCGTGCGTCCTGCACACTAAATCTGCGAAAACGGCACTCCCCTTGAGAGGTTTCCGTAGAGCCACCATATCTCAAGTAGATTTGCGTTCTCCCTGTGCCCCAACATAGACGAGCGGCAAGTCCTGCCGCCATAGCGTAAATCTATGATTCTAGATCCAATAACAGCGTTCGCCAGTTCACTGAAGTCACCTTGCCGCACCGACGAACAATGCGCGTGATTAAGCGCAAGACGATGACTCAGGTGCGACGTCTTGGCTCCCCACCCTGAATGTCGTCGTGTGAGCGTGTGGCATCCGGAGCCTAACACCTTCTTGGTCAGACTACTGTGTAGGTGCACCAGTATTCCACCTGGCGGGTATGAGAGAGGACGTCAGCAGCTCTGTCGGGGCCCACCTTGTCGAGGGATGAACAAGGGTGGCGAATGCGGGGACGGTGACACTACGAGGCAAGCGTCAATTTCTTCCCATAGAGATGGACTATGTAGATGACCGCATGCTGGTGCCGTGATAAAGCGATCCTACTAGCATGCCTTTTGCGGCAATAACTCGAGTGCAACTATCCTCATCTAACAACGTGGATCTTCTAAGACCACGCAAGGCAGATACTAGTGCTTCATCCCCACTTGGGTAGAGGCAGGGGAAGCAACCTCGTACAGCCACCCTATTCGAAGCTGTTTGGCCACTGTCCCCGCGGGAAAGAGTTCCGGGTAGCCGCACGTTAAACCTCCTCATTTCGGACAAGGGGACGTTTTGTTCTTGCTAATAAGAAGACCTCAGGACTTTCTAACTGCTGCACTCATCGTATCTCGTTAAGCAAAGTTGAATTTGACTCTAATACAGTCTGGCGATGGGCTATAAGAAGCTCTCATACAGAATTACGCCTTTCTCCCGACATGGATAATTCGGCGGATTCTCTGTGGATGTCTGAGTATCCGATTCTCCGTTCCGAAT'/>

    <sequence taxon='76' value='GTCTGGCGTTCCGCAATTTTGTATCATTACTATTCCTCAAGTACTCAACCTTTGGCTAGTGGACGCGGTGCGCATTGCAGTCATCCGGCCCTTCGTACGAACTACAATTCCCGTAAAGTTTTTGCCTGAGCGAATCAAATTCTGTTGTGGCATGGCTGCACCCTGAGTCAGCGTTATCGGGAAATGGCACCACGGAAGAGCACAAAAGGCCCCAGTACTAAAATTGCGCGAGACTTATACTCTGCCCGTGAAAGGTGTTGCTGACGTTGTGTCTCTGTAGAATTGTTGTACCATAGTGGCAGAAGGCTTTTCGTCGCTCGGTGCGTCACACGCATACGCAAAGGTAGCAACCCTACCTAAACTCCCCCTGGCACTAGTTCTCAAGCCAACAAGCCCTTATCTTAACGGAACAAAGCTGTAGGCCCGATGTGGATACGCAGGAATACTTATCCAACAGTTCGAGCATGGCGTGAGCCGCACGTTCTCATAATGTGTCGTGCCCCAATGCACATACCATCATTAGGTGACTTAGCCTACGATGTCTGGAGAATTTTTTGCGCTCTGTGTAGCTTTGTGGTTTGTGTAGCGTGTCTGTACTGGTCCATTCCTGAGAGAGTGGCGGTTGCGTCTAGCGCTCGAGGTGCCTCCACCTTTACACAGACCACCTTCTCCCCTGGAAAGATACCGCTGCCTCGCTTAAATATAATACCAGGAGACACAGCTACTGAGCATTTTTCACTCGCGTTTGTAAACTGAGATAATTATAGACAGAGAGGAATAAGCGGATGCTACGCGTGCCCCCCACGGCAGCTGCGTGGTAAGTAATGAATGATCTCTTCGGTGACTTGTTACCCCGGTCAGCATTGATTGATTTATTACGGCTTCCCATGCACCTAGATATATTCTTCAATAGGATAGTGATCCGCTTCGATTAGTACGCTAAAGATTGACTAACGGGTTACAGAATTCTGGGTAATGCGCGATCAATTGCACGGTCCTCTAAGCAACCATACCGCGTCGTCTTGTATATCAGTCTTCGTAAGCTTTGGGTCGTGCGTCCTGCACACTAAATCTGCGAAAACGGCACTCCCCTTGAGAGGTTTCCGTAGAGCCACCATATCTCAAGTAGATTTGCGTTCTCCCTGTGCCCCAACATAGACGAGCGGCAAGTCCTGCCGCCAGAGCGTAAATCTATGATTCTAGATCCAGTAACAGCGTTCGACAGTTCACTGAAGTCACCTTGCCGCACCGACGAACAATGCGCGTGATTAAGCGCAAGACGATGACTCAGGTGCGACGTCTTGGCTCCCCACCCTGAATGTCGTCGTGTGAGCGTGTGGCATCCGGAGCCTAACACCTTCTTGGTCAGACTACTGTGTAGGTGCCCCAGTATTCCACCTGGCGGGTATGAGAGAGGACGTCAGCAGCTCTGTCGGGGCCCACCTTGTCGAGGGATGAACAAGGGTGGCGAACGCGGGGACGGTGACACTACGAGGCAAGCGTCAATTTCTTCCCATAGAGATGGACTATGCAGATGACCGCATGCTGGTGCCGTGATAAAGCGATCCTACTAGCATCCCTTTTGCGGCAATAACTCGAGTGCAACTATCCTCATCTAACAACGTGGATCTTCTAAGACCACGCAAGGCAGATACTAGTGCTTCATCCCCACTTGGGTAGAGGCAGGGGAAGCAACTTCGTACAGCCACCCTATTCGAAGCTGTTTGGCCACTGTCCCCGCGGGAAAGAGTTCAGGGTAGCCGCACATTAAACCTCCTCATTTCGGACAAGGGGACGTTTTGTTCTTGCTAATAAGAAGACCTCAGGACTTTCTAGCTGCTGCACTCATCGTATCTCGTTATGCAAAGTTGAATTTGACTCTAATACAGTCTGGCGATGGGCTATAAGAAGCTCTCATACAGAATTACGCCTTTCTCCCGACATGGATAATTCGGCGGATTCTCTGTGGATGTCTGAGTATCCGATTCTCCGTTCCGAAT'/>

    <sequence taxon='61' value='GTCTGGCGTTCCGCAATTTTGTATCATTACTATTCCTCAAGTACTCAATCTTTGGCTAGTGGACGCGGTGCGCATTGCAGTCATCCGGCCCTTCGTACGAACTACAATTCCCGTAAAGTTTTTGCCTGAGCGAATCAAATTTTATTGTGGCATGGCTGCACCCTGAGTCAGCGTTATCGGGAAATGGCACCACGGAAGAGCACAAAAGGCCCCAGTACTAAAATTGCACGAGACTTATACTCTGCCCGTGCAAGGTGTTGCTGACGTTGTGTCTCTGTAGAATTGTTGTACCATAGTGGCCGAAGGCTTTTCGTCGCTCGGTGCGTCACACGCATACGCAAAGGTAGCAACCCTACCTAAACTCCCCCTGGCACTAGTTCTCAAGCCAACAAGCCCTTATCTTAACGGAACAAAGCTGTAGGACCGATGTGGATACGCAGGAATACTTATCCAACAGTTCGAGCATGGCGTGAGCCGCACGTTTTCATAATGTGTCGTGCCCCAATGCACATACCATCATTAGGTGACTTAACCTACGATGTCTGGAGAATTTTTTGCGCTCTGTGTAGCTTTGTGGTTTGTGTAGCGTGTCTGTACTAGTCCATTCCTGAGAAAGTGGCGGTTGCGTCTAGCGCTCGAGGTGCCTCCACCTTTACACAGACCACCTTCTCCCCTGGAAAGATACCGCTGCCTCGCTTAAATATAATACCAGGAGACACAGCTACTGAGCATTTTTCACTCGCGTTTGTCAACTGAGATAATTATAGACAGAGAGGAATAAGCGGATGCTACGCGTGCCCCCCACGGCAGCTGCGTGGTAAGTAATGAATGATCTCATCGGTGACTTGCTACCCCGGTCAGCATTGGTTGATTTATTACGGCTTCCCATGCACCTAGATATATTCTTCAATAGGATAGTGATCCGCTTCGATTAGTACGCTAAAGATTGACTAACGGGTCACAGAATTCTGGGTAATGCGCGATCAATTGCACGGTCCTCTAAGCAACCATACCGCGTCGTCTTGTATATCAGTCTTCGTAAGCTTTGGGTCGTGCGTCCTGCACACTAAATCTGCGAAAACGGCACTCCCCTTGAGAGGTTTCCGTAGAGCCACCATATCTCAAGCAGATTTGCGTTCTCCCTGTGCCCCAACACAGACGAGTGGCAAGTCCTGCCGCCATAGCGTAAATCTATGATTCTAGGTCCAATAACAGCGTTCGCCAGTTCACTGAAGTCACCTTGCCGCACCGACGAACAATGCGCGTGATTAAGCGCAAGACGATGACTCAGGTGCGACGTCTTGGCTCCCCACCCTGAATGTCGTCGTGTGAGCGTGTGGCATCCGGAGCCTCACACCTTCTTGGTCAGACTACTGTGTAGGTGCACCAGTATTCCACCTGGCGGGTATGAGAGAGGACGTCAGCAGCTCTGTCGGGGCCCACCTTGTCGAGGGATTAACAAGGGTGGCGAATGCGGGGACGGTGACACTACGAGGCAAGCGTCAATTTCTTCCCATGGAGATGGACTATGTAGATGACCGCATGCTGGTGCCGTGATAAAGCGATCCTACTAGCATGCCTTTTGCGGCAATAACTCGAGTGCAACTATCCTCATCTAACAACGTGGATCTTCTAAGACCACGCAAGGCAGATACTAGTGCTTCATCCCCACTTGGGTAGAGGCAGGGGAAGCAACCTCGTACAGCCACCCTATTCGAAGCTGTTTGGCCACTGTCCCCGCGGGAAAGGGTTCCGGGTAGCCGCACGTTAAACCTCCTCATTTCGGACAAGGGGACGTTTTGTTCTTGCTAATAAGAAGACCTCAGGACTTTCTAACTGCTGCACTCATCGTATCTCGTTAAGCAAAGTTGAATTTGACTCTAATACAGTCTGGCGATGGGCTATAAGAAGCTCTCATACAGAATTACGCCTTTCTCCCGACATGGATAATTCGGCGGATTCTCTGTGGATGTCTGAGTATCCGATTCTCCGTTCCGAAT'/>

    <sequence taxon='77' value='GTCTGGCGTTCCGCAATTTTGTATCATTACTATTCCTCAAGTACTCAATCTTTGGCTAGTGGACGCGGTGCGCATTGCAGTCATCCGGCCCTTCGTACGAACTACAATTCCCGTAAAGTTTTTGCCTGAGCGAATCAAATTTTATTGTGGCATGGCTGCACCCTGAGTCAGCGTTATCGGGAAATGGCACCACGGAAGAGCACAAAAGGCCCCAGTACTAAAATTGCACGAGACTTATACTCTGCCCGTGCAAGGTGTTGCTGACGTTGTGTCTCTGTAGAATTGTTGTACCATAGTGGCCGAAGGCTTTTCGTCGCTCGGTGCGTCACACGCATACGCAAAGGTAGCAACCCTACCTAAACTCCCCCTGGCACTAGTTCTCAAGCCAACAAGCCCTTATCTTAACGGAACAAAGCTGTAGGACCGATGTGGATACGCAGGAATACTTATCCAACAGTTCGAGCATGGCGTGGGCCGCACGTTTTCATAATGTGTCGTGCCCCAATGCACATACCATCATTAGGTGACTTAACCTACGATGTCTGGAGAATTTTTTGCGCTCTGTGTAGCTTTGTGGTTTGTGTAGCGTGTCTGTACTAGTCCATTCCTGAGAAAGTGGCGGTTGCGTCTAGCGCTCGAGGTGCCTCCACCTTTACACAGACCACCTTCTCCCCTGGAAAGATACCGCTGCCTCGCTTAAATATAATACCAGGAGACACAGCTACTGAGCATTTTTCACTCGCGTTTGTCAACTGAGATAATTATAGACAGAGAGGAATAAGCGGATGCTACGCGTGCCCCCCACGGCAGCTGCGTGGTAAGTAATGAATGATCTCATCGGTGACTTGCTACCCCGGTCAGCATTGGTTGATTTATTACGGCTTCCCATGCACCTAGATATATTCTTCAATAGGATAGTGATCCGCTTCGATTAGTACGCTAAAGATTGACTAACGGGTCACAGAATTCTGGGTAATGCGCGATCAATTGCACGGTCCTCTAAGCAACCATACCGCGTCGTCTTGTATATCAGTCTTCGTAAGCTTTGGGTCGTGCGTCCTGCACACTAAATCTGCGAAAACGGCACTCCCCTTGAGAGGTTTCCGTAGAGCCACCATATCTCAAGCAGATTTGCGTTCTCCCTGTGCCCCAACACAGACGAGTGGCAAGTCCTGCCGCCATAGCGTAAATCTATGATTCTAGGTCCAATAACAGCGTTCGCCAGTTCACTGAAGTCACCTTGCCGCACCGACGAACAATGCGCGTGATTAAGCGCAAGACGATGACTCAGGTGCGACGTCTTGGCTCCCCACCCTGAATGTCGTCGTGTGAGCGTGTGGCATCCGGAGCCTCACACCTTCTTGGTCAGACTACTGTGTAGGTGCACCAGTATTCCACCTGGCGGGTATGAGAGAGGACGTCAGCAGCTCTGTCGGGGCCCACCTTGTCGAGGGATTAACAAGGGTGGCGAATGCGGGGACGGTGACACTACGAGGCAAGCGTCAATTTCTTCCCATGGAGATGGACTATGTAGGTGACCGCATGCTGGTGCCGTGATAAAGCGATCCTACTAGCATGCCTTTTGCGGCAATAACTCGAGTGCAACTATCCTCATCTAACAACGTGGATCTTCTAAGACCACGCAAGGCAGATACTAGTGCTTCATCCCCACTTGGGTAGAGGCAGGGGAAGCAACCTCGTACAGCCACCCTATTCGAAGCTGTTTGGCCACTGTCCCCGCGGGAAAGGGTTCCGGGTAGCCGCACGTTAAACCTCCTCATTTCGGACAAGGGGACGTTTTGTTCTTGCTAATAAGAAGACCTCAGGACTTTCTAACTGCTGCACTCATCGTATCTCGTTAAGCAAAGTTGAATTTGACTCTAATACAGTCTGGCGATGGGCTATAAGAAGCTCTCATACAGAATTACGCCTTTCTCCCGACATGGATAATTCGGCGGATTCTCTGTGGATGTCTGAGTATCCGATTCTCCGTTCCGAAT'/>

    <sequence taxon='64' value='GTCTGGCGTTCCGCAATTTTGTATCATTACTATTCCTCAAGTACTCAATCTTTGGCTAGTGGACGCGGTGCGCATTGCAGTCATCCGGCCCTTCGTACGAACTACAATTCCCGTAAAGTTTTTGCCTGAGCGAATCAAATTTTATTGTGGCATGGCTGCACCCTGAGTCAGCGTTATCGGGAAATGGCACCACGGAAGAGCACAAAAGGCCCCAGTACTAAAATTGCACGAGACTTATACTCTGCCCGTGCAAGGTGTTGCTGACGTTGTGTCTCTGTAGAATTGTTGTACCATAGTGGCCGAAGGCTTTTCGTCGCTCGGTGCGTCACACGCATACGCAAAGGTAGCAACCCTACCTAAACTCCCCCTGGCACTAGTTCTCAAGCCAACAAGCCCTTATCTTAACGGAACAAAGCTGTAGGACCGATGTGGATACGCAGGAATACTTATCCAACAGTTCGAGCATGGCGTGAGCCGCACGTTTTCATAATGTGTCGTGCCCCAATGCACATACCATCATTAGGTGACTTAACCTACGATGTCTGGAGAATTTTTTGCGCTCTGTGTAGCTTTGTGGTTTGTGTAGCGTGTCTGTACTAGTCCATTCCTGAGAAAGTGGCGGTTGCGTCTAGCGCTCGAGGTGCCTCCACCTTTACACAGACCACCTTCTCCCCTGGAAAGATACCGCTGCCTCGCTTAAATATAATACCAGGAGACACAGCTACTGAGCATTTTTCACTCGCGTTTGTCAACTGAGATAATTATAGACAGAGAGGAATAAGCGGATGCTACGCGTGCCCCCCACGGCAGCTGCGTGGTAAGTAATGAATGATCTCATCGGTGACTTGCTACCCCGGTCAGCATTGATTGATTTATTACGGCTTCCCATGCACCTAGATATATTCTTCAATAGGATAGTGATCCGCTTCGATTAGTACGCTAAAGATTGACTAACGGGTCACAGAATTCTGGGTAATGCGCGATCAATTGCACGGTCCTCTAAGCAACCATACCGCGTCGTCTTGTATATCAGTCTTCGTAAGCTTTGGGTCGTGCGTCCTGCACACTAAATCTGCGAAAACGGCACTCCCCTTGAGAGGTTTCCGTAGAGCCACCATATCTCAAGCAGATTTGCGTTCTCCCTGTGCCCCAACATAGACGAGTGGCAAGTCCTGCCGCCATAGCGTAAATCTATGATTCTAGGTCCAATAACAGCGTTCGCCAGTTCACTGAAGTCACCTTGCCGCACCGACGAACAATGCGCGTGATTAAGCGCAAGACGATGACTCAGGTGCGACGTCTTGGCTCCCCACCCTGAATGTCGTCGTGTGAGCGTGTGGCATCCGGAGCCTAACACCTTCTTGGTCAGACTACTGTGTAGGTGCACCAGTATTCCACCTGGCGGGTATGAGAGAGGACGTCAGCAGCTCTGTCGGGGCCCACCTTGTCGAGGGATGAACAAGGGTGGCGAATGCGGGGACGGTGACACTACGAGGCAAGCGTCAATTTCTTCCCATGGAGATGGACTATGTAGATGACCGCATGCTGGTGCCGTGATAAAGCGATCCTACTAGCATGCCTTTTGCGGCAATAACTCGAGTGCAACTATCCTCATCTAACAACGTGGATCTTCTAAGACCACGCAAGGCAGATACTAGTGCTTCATCCCCACTTGGGTAGAGGCAGGGGAAGCAACCTCGTACAGCCACCCTATTCGAAGCTGTTTGGCCACTGTCCCCGCGGGAAAGGGTTCCGGGTAGCCGCACGTTAAACCTCCTCATTTCGGACAAGGGGACGTTTTGTTCTTGCTAATAAGAAGACCTCAGGACTTTCTAACCGCTGCACTCATCGTATCTCGTTAAGCAAAGTTGAATTTGACTCTAATACAGTCTGGCGATGGGCTATAAGAAGCTCTCATACAGAATTACGCCTTTCTCCCGACATGGATAATTCGGCGGATTCTCTGTGGATGTCTGAGTATCCGATTCTCCGTTCCGAAT'/>

    <sequence taxon='66' value='GTCTGGCGTTCCGCAATTTTGTATCATTACTATTCCTCAAGTACTCAATCTTTGGCTAGTGGACGCGGTGCGCATTGCAGTCATCCGGCCCTTCGTACGAACTACAATTCCCGTAAAGTTTTTGCCTGAGCGAATCAAATTCTATTGTGGCATGGCTGCACCCTGAGTCAGCGTTATCGGGAAATGGCACCACGGAAGAGCACAAAAGGCCCCAGTACTAAAATTGCACGAGACTTATACTCTGCCCGTGCAAGGTGTTGCTGACGTTGTGTCTCTGTAGAATTGTTGTACCATAGTGGCCGAAGGCTTTTCGTCGCTCGGTGTGTCACACGCATACGCAAAGGTAGCAACCCTACCTAAACTCCCCCTGGCACTAGTTCTCAAGCCAACAAGCCCTTATCTTAACGGAACAAAGCTGTAGGACCGATGTGGATACGCAGGAATACTTATCCAACAGTTCGAGCATGGCGTGAGCCGCACGTTCTCATAATGTGTCGTGCCCCAATGCACATACCATCATTAGGTGACTTAACCTACGATGTCTGGAGAATTTTTTGCGCTCTGTGTAGCTTTGTGGTTTGTGTAGCGTGTCTGTACTAGTCCATTCCTGAGAAAGTGGCGGTTGCGTCTAGCGCTCGAGGTGCCTCCACCTTTACACAGACCACCTTCTCCCCTGGAAAGATACCGCTGCCTCGCTTAAATATAATACCAGGAGACACAGCTACTGAGCATTTTTCACTCGCGTTTGTCAACTGAGATAATTATAGACAGAGAGGAATAAGCGGATGCTACGCGTGCCCCCCACGGCAGCTGCGTGGTAAGTAATGAATGATCTCTTCGGTGACTTGCTACCCCGGTCAGCATTGATTGATTTATTATGGCTTCCCATGCACCTAGATATATTCTTCAATAGGATAGTGATCCGCTTCGATTAGTACGCTAAAGATTGACTAACGGGTCACAGAATTCTGGGTAATGCGCGATCAATTGCACGGTCCTCTAAGCAACCATACCGCGTCGTCTTGTATATCAGTCTTCCTAAGCTTTGGGTCGTGCGTCCTGCACACTAAATCTGCGAAAACGGCACTCCTCTTGAGAGGTTTCCGTAGAGCCACCATATCTCAAGTAGATTTGCGTTCTCCCTGTGCCCCAACATAGACGAGTGGCAAGTCCTGCCGCCATAGCGTAAATCTATGATTCTAGGTCCAATAACAGCGTTCGCCAGTTCACTGAAGTCACCTTGCCGCAACGACGAACAATGCGCGTGATTAAGCGCAAGACGATGACTCAGGTGCGACGTCTTGGCTCCCCACCCTGAATGTCGTCGTGTGAGCGTGTGGCATCCGGAGCCTAACACCTTCTTGGTCAGACTACTGTGTAGGTGCACCAGTATTCCACCTGGCGGGTATGAGAGAGGACGTCAGCAGCTCTGTCGGGGCCCACCTTGTCGAGGGATGAACAAGGGTGGCGAATGCGGGGACGGTGACACTACGAGGCAAGCGTCAACTTCTTCCCGTGGAGATGGACTATGTAGATGACCGCATGCTGGTGCCGTGATAAAGCGATCCTACTAGCATGCCTTTTGCGGCAATAACTCGAGTGCAACCATCCTCATCTGACAACGTGGATCTTCTAAGACCACGCAAGGCAGATACTAGTGCTTCATCCCCACTTGGGTAGAGGCAAGGGAAGCAACCTCGTACAGCCACCCTATTCGAAGCTGTTTGGCCACTGTCCCCGCGGGCAAGAGTTCCGGGTAGCCGCACGTTAAACCTCCTCATTTCGGACAAGGGGACGTTTTGTTCTTGCTAATAAGAAGACCTCAGGACTTTCTAACTGCTGCACTCATCGTATCTCGTTAAGCAAAGTTGAATTTGACTCTAATACAGTCTGGCGATGGGCTATAAGAAGCTCTCATACAGAATTACGCCTTTCTCCCGACATGGATAATTCGGCGGATTCTCTGTGGATGTCTGAGTATCCGATTCTCCGTTCCGAAT'/>

    <sequence taxon='72' value='GTCTGGCGTTCCGCAATTTTGTATCATTACTATTCCTCAAGTACTCAATCTTTGGCTAGTGGACGCGGTGCGCATTGCAGTCATCCGGCCCTTCGTACGAACTACAATTCCCGTAAAGTTTTTGCCTGAGCGAATCAAATTCTATTGTGGCATGGCTGCACCCTGAGTCAGCGTTATCGGGAAATGGCACCACGGAAGAGCACAAAAGGCCCCAGTACTAAAATTGCACGAGACTTATACTCTGCCCGTGCAAGGTGTTGCTGACGTTGTGTCTCTGTAGAATTGTTGTACCATAGTGGCCGAAGGCTTTTCGTCGCTCGGTGCGTCACACGCATACGCAAAGGTAGCAACCCTACCTAAACTCCCCCTGGTACTAGTTCTCAAGCCAACAAGCCCTTATCTTAACGGAACAAAGCTGTAGGACCGATGTGGATACGCAGGAATACTTATCCAACAGTTCGAGCATGGCGTGAGCCGCACGTTCTCATAATGTGTCGTGCCCCAATGCACATACCATCATTAGGTGACTTAACCTACGATGTCTGGAGAATTTTTTGCGCTCTGTGTAGCTTTGTGGTTTGTGTAGCGTGTCTGTACTAGTCCATTCCTGAGAAAGTGGCGGTTGCGTCTAGCGCTCGAGGTGCCTCCACCTTTACACAGACCACCTTCTCCCCTGGAAAGATACCGCTGCCTCGCTTAAATATAATACCAGGAGACACAGCTACTGAGCATTTTTCACTCGCGTTTGTCAACTGAGATAATTATAGACAGAGAGGAATAAGCGGATGCTACGCGTGCCCCCCACGGCAGCTGCGTGGTAAGTAATGAATGATCTCTTCGGTGACTTGCTACCCCGGTCAGCATTGATTGATTTATTACGGCTTCCCATGCACCTAGATATATTCTTCAATAGGATAGTGATCCGCTTCGATTAGTACGCTAAAAATTGACTAACGGGTCACAGAATTCTGGGTAATGCGCGATCAATTGCACGGTCCTCTAAGCAACCATACCGCGTCGTCTTGTATATCAGTCTTCCTAAGCTTTGGGTCGTGCGTCCTGCACACTAAATCTGCGAAAACGGCACTCCCCTTGAGAGGTTTCCGTAGAGCCACCATATCTCAAGTAGATTTGCGTTCTCCCTGTGCCCCAACATAGACGAGTGGCAAGTCCTGCCGCCATAGCGTAAATCTATGATTCTAGGTCCAATAACAGCGTTCGCCAGTTCACTGAAGTCACCTTGCCGCACCGACGAACAATGCGCGTGATTAAGCGCAAGACGATGACTCAGGTGCGACGTCTTGGCTCCCCACCCTGAATGTCGTCGTGTGAGCGTGTGGCATCCGGAGCCTAACACCTTCTTGGTCAGACTACTGTGTAGGTGCACCAGTATTCCACCTGGCGGGTATGAGAGAGGACGTCAGCAGCTCTGTCGGGGCCCACCCTGTCGAGGGATGAACAAGGGTGGCGAATGCGGGGACGGTGACACTACGAGGCAAGCGTCAATTTCTTCCCGTGGAGATGGACTATGTAGATGACCGCATGCTGGTGCCGTGATAAAGCGATCCTACTAGCATGCCTTTTGCGGCAATAACTCGAGTGCAACTATCCTCATCTAACAACGTGGATCTTCTAACACCACGCAAGGCAGATACTAGTGCTTCATCCCCACTTGGGTAGAGGCAGGGGAAGCAACCTCGTACAGCCACCCTATTCGAAGCTGTTTGGCCACTGTCCCCGCGGGAAAGAGTTCCGGGTAGCCGCACGTTAAACCTCCTCATTTCGGACAAGGGGACGTTTTGTTCTTGCTAATAAGAAGACCTCAGGACTTTCTAACTGCTGCACTCATCGTATCTCGTTAAGCAAAGTTGAATTTGACTCTAATACAGTCTGGCGATGGGCTATAAGAAGCTCTCATACAGAATTACGCCTTTCTCCCGACATGGATAATTCGGCGGATTCTCTGTGGATGTCTGAGTATCCGATTCTCCGTTCCGAAT'/>

    <sequence taxon='73' value='GTCTGGCGTTCCGCAATTTTGTATCATTACTATTCCTCAAGTACTCAATCTTTGGCTAGTGGACGCGGTGCGCATTGCAGTCATCCGGCCCTTCGTACGAACTACAATTCCCGTAAAGTTTTTGCCTGAGCGAATCAAATTCTATTGTGGCATGGCTGCACCCTGAGTCAGCGTTATCGGGAAATGGCACCACGGAAGAGCACAAAAGGCCCCAGTACTAAAATTGCACGAGACTTATACTCTGCCCGTGCAGGGTGTTGCTGACGTTGTGTCTCTGTAGAATTGTTGTACCATAGTGGCCGAAGGCTTTTCGTCGCTCGGTGCGTCACACGCATACGCAAAGGTAGCAACTCTACCTAAACTCCCCCTGGCACTAGTTCTCAAGCCAACAAGCCCTTATCTTAACGGAACAAAGCTGTAGGACCGATGTGGATACGCAGGAATACTTATCAAACAGTTCGAGCATGGCGTGAGCCGCACGTTCTCATAATGTGTCGTGCCCCAATGCACATACCATCACTAGGTGACTTAACCTACGATGTCTGGAGAATTTTTTGCGCTCTGTGTAGCTTTGTGGTTTGTGTAGCGTGTCTGTACTAGTCCATTCCTGAGAAAGTGGCGGTTGCGTCTAGCGCTCGAGGTGCCTCCACCTTTACACAGACCACCTTCTCCCCTGGAAAGATACCGCTGCCTCGCTTAAATATAATACCAGGAGACACAGCTACTGAGCATTTTTCACTCGCGTTTGTCAACTGAGATAATTATAGACAGAGAGGAATAAGCGGATGCTACGCGTGCCCCCCACGGCAGCTGCGTGGTAAGTAATGAATGATCTCTTCGGTGACTTGCTACCCCGGTCAGCATTGATTGATTTATTACGGCTTCCCATGCACCTAGATATATTCTTCAATAGGATAGTGATCCGCTTCGATTAGTACGCTAAAGATTGACTAACGGGTCACAGAATTCTGGGTAATGCGCGATCAATTGCACGGTCCTCTAAGCAACCATACCGCGTCGTCTTGTATATCAGTCTTCCTAAGCTTTGGGTCGTGCGTCCTGCACACTAAATCTGCGAAAACGGCACTCCCCTTGAGAGGTTTCCGTAGAGCCACCATATCTCAAGTAGATTTGCGTTCTCCCTGTGCCCCAACATAGACGAGTGGCAAGTCCTGCTGCCATAGCGTAAATCTATGATTCTAGGTCCAATAACAGCGTTCGCCAGTTCACTGAAGTCACCTTGCCGCACCGACGAACAATGCGCGTGATTAAGCGCAAGACGATGACTCAGGTGCGACGTCTTGGCTCCCCACCCTGAATGTCGTCGCGTGAGCGTGTGGCATCCGGAGCCTAACACCTTCTTGGTCAGACTACTGTGTAGGTGCACCAGTATTCCACCTGGCGGGTATGAGAGAGGACGTCAGCAGCTCTGTCGGGGCCCACCTTGTCGAGGGATGAACAAGGGTGGCGAATGCGGGGACGGTGACACTACGAGGCAAGCGTCAATTTCTTCCCGTGGAGATGGACTATGTAAATGACCGCATGCTGGTGCCGTGATAAAGCGATCCTACTAGCATGCCTTTTGCGGCAATAACTCGAGTGCAACTATCCTCATCTAACAACGTGGATCTTCTAAAACCACGCAAGGCAGATACTAGTGCTTCATCCCCACTTGGGTAGAGGCAGGGGAAGCAACCTCGTACAGCCACCCTATTCGAAGCTGTTTGGCCACTGTCCCCGCGGGAAAGAGTTCCGGGTAGCCGCACGTTAAACCTCCTCATTTCGGACAAGGGGACGTTTTGTTCTTGCTAATAAGAAGACCTCAGGACTTTCTAACTGCTGCACTCATCGTATCTCGTTAAGCAAAGTTGAATTTGACTCTAATACAGTCTGGCGATGGGCTATAAGAAGCTCTCATACAGAATTACGCCTTTCTCCCGACATGGATAATTCGGCGGATTCTCTGTGGATGTCTGAGTATCCGATTCTCCGTTCCGAAT'/>

    <sequence taxon='65' value='GTCTGGCGTTCCGCAATTTTGTATCATTACTATTCCTCAAGTACTCAACCTTTGGCTAGTGGACGCGGTGCGCATTGCAGTCATCCGGCCCTTCGTACGAACTACAATTCCCGTAAAGTTTTTGCCTGAGCGAATCAAATTCTATTGTGGCATGGCTGCACCCTGAGTCAGCGTTATCGGGAAACGGCACCACGGAAGAGCACAAAAGGCCCCAGTACTAAAATTGCACGAGACTTATACTCTGCCCGTGCAAGGTGTTGCTGACGTTGTGTCTCTGTAGAATTGTTGTACCATAGTGGCCGAAGGCTTTTCGTCGCTCGGTGCGTCACACGCATACACAAAGGTAGCAACCCTACCTAAACTCCCCCTGGCACTAGTTCTCAAGCCAACAAGCCCTTATCTTAACGGAACAAAGCTGTAGGCCCGATGTGGATACGCAGGAATACTTATCCAACAGTTCGAGCATGGCGTGAGCCGCACGTTCTCATAATGTGTCGTGCCCCAATGCACATACCATCATTAGGTGACTTAACCTACGATGTCTGGAGAATTTTTTGCGCTCTGTGTAGCTTTGTGGTTTGTGTAGCGTGTCTGTACTGGTCCATTCCTGAGAGAGTGGCGGTTGCGTCTAGCGCTCGAGGTGCCTCCACCTTTACACAGACCACCTTCTCCCCTGGAAAGATACCGCTGCCTCGCTTAAATATAATACCAGGAGACACAGCTACTGAGCCTTTTTCACTCGCGTTTGTCAACTGAGATAATTATAGACAGAGAGGAATAAGCGGATGCTACGCGTGCCCCCCACGGCAGCTGCGTGGTAAGTAATGAATGATCTCTTCGGTGACTTGCTACCCCGGTCAGCATTGATTGATTTATTACGGCTTCCCATGCACCTAGATATATTCTTCAATAGGATAGTGATCCGCTTTGATTAGTACGCTAAAGATTGACTAACGGGTCACAGAATTCTGGGTAATGCGCGATCAATTGCACGGTCCTCTAAGCAACCATACCGCGTCGTCTTGTATATCAGTCTTCGTAAGCTTTGGGTCGTGCGTCCTGCACACTAAATCTGCGAAAACGGCACTCCCCTTGAGAGGTTTCCGTAGAGCCACCATATCTCAAGTAGATTTGCGTTCTCCCTGTGCCCCAACATAGACGAGCGGCAAGTCCTGCCGCCATAGCGTAAATCTATGATTCTAGATCCAATAACAACGTTCGCCAGTTCACTGAAGTCACCTTGCCGCACCGACGAACAATGCGCGTGATTAAGCGCAAGACGATGACTCAGGTGCGACGTCTTGGCTCCCCACCCTGAATGTCGTCGTGTGAGCGTGTGGCATCCGGAGCCTAACACCTTCTTGGTCAGACTACTGTGTAGGTGCACCAGTATTCCACCTGGCGGGTATGAGAGAGGACGTCAGTAGCTCTGTCGGGGCCTACCTTGTCGAGGGATGAACAAGGGTGGCGAATGCGGGGACGGTGACACTACGAGGCAAGCGTCAATTTCTTCCCATAGAGATGGACTATGTAGATGACCGCATGCTGGTGCCGTGACAAAGCGATCCTACTAGCATGCCTTTTGCGGCAATAACTCGAGTGCAACTATCCTCATCTAACAACGTGGATCTTCTAAGACCACGCAAGGCAGATACTAGTGCTTCATCCCCACTTGGGTAGGGGCAGGGGAAGCAACCTCGTACAGCCACCCTATTCGAAGCTGTTTGGCCACTGTCCCCGCGGGAAAGAGTTCCGGGTAGCCGCACGTTAAACCTCCTCATTTCGGACAAGGGGACGTTTTGTTCTTGCTAATAAGAAGACCTCAGGACTTTCTAACTGCTGCACTCATCGTATCTCGTTAAGCAAAGTTGAATTTGACTCTAATACAGTCTGGCGATGGGCTATAAGAAGCTCTCATACAGAATTACGCCTTTCTCCCGACATGGATAATTCGGCGGATTCTCTGTGGATGTCTGAGTATCCGATTCTCCGTTCCGAAT'/>

    <sequence taxon='47' value='GTCTGGCGTTCCGCAATTTTGTATCATTACTATTCCTCAAGTACTCAACCTTTGGCTAGTGGACGCGGTGCGCATTGCAGTCATCCGGCCCTTCGTACGAACTACAATTCCCGTAAAGTTTTTGCCTGAGCGAATCAAATTCTATTGTGGCATGGCTGCACCCTGAGTCAGCGTTATCGGGAAATGGCACCACGGAAGAGCACAAAAGGCCCCAGTACTAAAATTGCACGAGACTTATACTCTGCCCGTGCAAGGTGTTGCTGACGTTGTGTCTCTGTAGAATTGTTATACCATAGTGGCCGAAGGCTTTTCGTCGCTCGGTGCGTCACACGCATACGCAAAGGTAGCAACCCTACCTAAACTCCCCCTGGCACTAGTTCTCAAGCCAACAAGCCCTTATCTTAACGGAACAAAGCTGTAGGCCCGATGTGGATACGCAGGAATACTTATCCAACAGTTCGAGCATGGCGTGAGCCGCACGTTCTCATAATGTGTCGTGCCCCAATGCACATACCATCATTAGGTGACTTAACCTACGATGTCTGGAGAATTTTTTGCGCTCTGTGTAGCTTTGTGGTTTGTGTAGCGTGTCTGTACTGGTCCATTCCTGAGAGAGTGGCGGTTGCGTCTAGCGCTCGAGGTGCCTCCACCTTTACACAGACCACCTTCTCCCCTGGAAAGATACCGCTGCCTCGCTTAAATATAATACCAGGAGACACAGCTACTGAGCATTTTTCACTCGCGTTTGTCAACTGAGATAATTATAGATAGAGAGGAATAAGCGGATGCTACGCGTGCCCCCCACGGCAGCTGCGTGGTAAGTAATGAATGATCTCTTCGGTGACTTGCTACCCCGGTCAGCATTGATTGATTTATTACGGCTTCCCATGCACCTAGATATATTCTTCAATAGGATAGTGATCCGCTTCGATTAGTACGCTAAAGATTGACTAACGGGTCACAGAATTCTGGGTAATGCGCGATCAATTGCACGGTCCTCTAAGCAACCATACCGCGTCGTCTTGTATATCAGTCTTCGTAAGCTTTGGGTCGTGCGTCCTGCACACTAAATCTGCGAAAACGGCACTCCCCTTGAGAGGTTTCCGTAGAGCCACCATATCTCAAGTAGATTTGCGTTCTCCCTGTGCCCCAACATAGACGACCGGCAAGTCCTGCCGCCATAGCGTAAATCTATGATTCTAGATCCAATAACAACGTTCGCCAGTTCACTGAAGTCACCTTGCCGCACCGACGAACAATGCGCGTGATTAAGCGCAAGACGATGACTCAGGTGCGACGTCTTGGCTCCCCACCCTGAATGTCGTCGTGTGAGCGTGTGGCATCCGGAGCCTAACACCTTCTTGGTCAGCCTACTGTGTAGGTGCACCAATATTCCACCTGGCGGGTATGAGAGAGGACGTCAGCAGCTCTGTCGGGGCCCACCTTGTCGAGGGATGAACAAGGGTGGCGAATGCGGGGACGGTGACACTACGAGGCAAGCGTCAATTTCTTCCCATAGAGATGGACTATGTAGATGACCGCATGCTGGTGCCGTGATAAAGCGATCCTACTAGCATGCCTTTTGCGGCAATAACTCGAGTGCAACTATCCTCATCTAACAACGTGGATCTTCTAAGACCACGCAAGGCAGATACTAGTGCTTCATCCCCACTTGGGTAGGGGCAGGGGAAGCAACCTCGTACAGCCACCCTATTCGAAGCTGTTTGGCCACTGTCCCCGCGGGAAAGAGTTCCGGGTAGCCGCACGTTAAACCTCCTCATTTCGGACAAGGGGACGTTTTGTTCTTGCTACTAAGAAGACCTCAGGACTTTCTAACTGCTGCACTCATCGTATCTCGTTAAGCAAAGTTGAATTTGACTCTAATACAGTCTGGCGATGGGCTATAAGAAGCTCTCATACAGAATTACGCCTTTCTCCCGACATGGATAATTCGGCGGATTCTCTGTGGATGTCTGAGTATCCGATTCTCCGTTCCGAAT'/>

    <sequence taxon='49' value='GTCTGGCGTTCCGCAATTTTGTATCATTACTATTCCTCAAGTACTCAACCTTTGGCTAGTGGACGCGGTGCGCATTGCAGTCATCCGGCCCTTCGTACGAACTACAATTCCCGTAAAGTTTTTGCCTGAGCGAATCAAATTCTATTGTGGCATGGCTGCACCCTGAGTCAGCGTTATCGGGAAATGGCACCACGGAAGAGCACAAAAGGCCCCAGTACTAAAATTGCACGAGACTTATACTCTGCCCGTGCAAGGTGTTGCTGACGTTGTGTCTCTGTAGAATTGTTATACCATAGTGGCCGAAGGCTTTTCGTCGCTCGGTGCGTCACACGCATACGCAAAGGTAGCAACCCTACCTAAACTCCCCCTGGCACTAGTTCTCAAGCCAACAAGCCCTTATCTTAACGGAACAAAGCTGTAGGCCCGATGTGGATACGCAGGAATACTTATCCAACAGTTCGAGCATGGCGTGAGCCGCACGTTCTCATAATGTGTCGTGCCCCAATGCACATACCATCATTAGGTGACTTAACCTACGATGTCTGGAGAATTTTTTGCGCTCTGTGTAGCTTTGTGGTTTGTGTAGCGTGTCTGTACTGGTCCATTCCTGAGAGAGTGGCGGTTGCGTCTAGCGCTCGAGGTGCCTCCACCTTTACACAGACCACCTTCTCCCCTGGAAAGATACCGCTGCCTCGCTTAAATATAATACCAGGAGACACAGCTACTGAGCATTTTTCACTCGCGTTTGTCAACTGAGATAATTATAGATAGAGAGGAATAAGCGGATGCTACGCGTGCCCCCCACGGCAGCTGCGTGGTAAGTAATGAATGATCTCTTCGGTGACTTGCTACCCCGGTCAGCATTGATTGATTTATTACGGCTTCCCATGCACCTAGATATATTCTTCAATAGGATAGTGATCCGCTTCGATTAGTACGCTAAAGATTGACTAACGGGTCACAGAATTCTGGGTAATGCGCGATCAATTGCACGGTCCTCTAAGCAACCATACCGCGTCGTCTTGTATATCAGTCTTCGTAAGCTTTGGGTCGTGCGTCCTGCACACTAAATCTGCGAAAACGGCACTCCCCTTGAGAGGTTTCCGTAGAGCCACCATATCTCAAGTAGATTTGCGTTCTCCCTGTGCCCCAACATAGACGACCGGCAAGTCCTGCCGCCATAGCGTAAATCTATGATTCTAGATCCAATAACAACGTTCGCCAGTTCACTGAAGTCACCTTGCCGCACCGACGAACAATGCGCGTGATTAAGCGCAAGACGATGACTCAGGTGCGACGTCTTGGCTCCCCACCCTGAATGTCGTCGTGTGAGCGTGTGGCATCCGGAGCCTAACACCTTCTTGGTCAGCCTACTGTGTAGGTGCACCAATATTCCACCTGGCGGGTATGAGAGAGGACGTCAGCAGCTCTGTCGGGGCCCACCTTGTCGAGGGATGAACAAGGGTGGCGAATGCGGGGACGGTGACACTACGAGGCAAGCGTCAATTTCTTCCCATAGAGATGGACTATGTAGATGACCGCATGCTGGTGCCGTGATAAAGCGATCCTACTAGCATGCCTTTTGCGGCAATAACTCGAGTGCAACTATCCTCATCTAACAACGTGGATCTTCTAAGACCACGCAAGGCAGATACTAGTGCTTCATCCCCACTTGGGTAGGGGCAGGGGAAGCAACCTCGTACAGCCACCCTATTCGAAGCTGTTTGGCCACTGTCCCCGCGGGAAAGAGTTCCGGGTAGCCGCACGTTAAACCTCCTCATTTCGGACAAGGGGACGTTTTGTTCTTGCTACTAAGAAGACCTCAGGACTTTCTAACTGCTGCACTCATCGTATCTCGTTAAGCAAAGTTGAATTTGACTCTAATACAGTCTGGCGATGGGCTATAAGAAGCTCTCATACAGAATTACGCCTTTCTCCCGACATGGATAATTCGGCGGATTCTCTGTGGATGTCTAAGTATCCGATTCTCCGTTCCGAAT'/>

    <sequence taxon='62' value='GTCTGGCGTTCCGCAATTTTGTATCATTACTATTCCTCAAGTACTCAACCTTTGGCTAGTGGACGCGGTGCGCATTGCAGTCATCCGGCCCTTCGTACGAACTACAATTCCCGTAAAGTTTTTGCCTGAGCGAATCAAATTCTATTGTGGCATGGCTGCACCCTGAGTCAGCGTTATCGGGAAATGGCACCACGGAAGAGCACAAAAGGCCCCAGTACTAAAATTGCACGAGACTTATACTCTGCCCGTGCAAGGTGTTGCTGACGTTGTGTCTCTGTAGAATTGTTATACCATAGTGGCCGAAGGCTTTTCGTCGCTCGGTGCGTCACACGCATACGCAAAGGTAGCAACCCTACCTAAACTCCCCCTGGCACTAGTTCTCAAGCCAACAAGCCCTTATCTTAACGGAACAAAGCTGTAGGCCCGATGTGGATACGCAGGAATACTTATCCAACAGTTCGAGCATGGCGTGAGCCGCACGTTCTCATAATGTGTCGTGCCCCAATGCACATACCATCATTAGGTGACTTAACCTACGATGTCTGGAGAACTTTTTGCGCTCTGTGTAGCTTTGTGGTTTGTGTAGCGTGTCTGTACTGGTCCATTCCTGAGAGAGTGGCGGTTGCGTCTAGCGCTCGAGGTGCCTCCACCTTTACACAGACCACCTTCTCCCCTGGAAAGATACCGCTGCCTCGCTTAAATATAATACCAGGAGACACAGCTACTGAGCATTTTTCACTCGCGTTTGTCAACTGAGATAATTATAGATAGAGAGGAATAAGCGGATGCTACGCGTGCCCCCCACGGCAGCTGCGTGGTAAGTAATGAATGATCTCTTCGGTGACTTGCTACCCCGGTCAGCATTGATTGATTTATTACGGCTTCCCATGCACCTAGATATATTCTTCAATAGGATAGTGATCCGCTTCGATTAGTACGCTAAAGATTGACTAACGGGTCACAGAATTCTGGGTAATGCGCGATCAATTGCACGGTCCTCTAAGCAACCATACCGCGTCGTCTTGTATATCAGTCTTCGTAAGCTTTGGGTCGTGCGTCCTGCACACTAAATCTGCGAAAACGGCACTCCCCTTGAGAGGTTTCCGTAGAGCCACCATATCTCAAGTAGATTTGCGTTCTCCCTGTGCCCCAACATAGACGACCGGCAAGTCCTGCCGCCATAGCGTAAATCTATGATTCTAGATCCAATAACAACGTTCGCCAGTTCACTGAAGTCACCTTGCCGCACCGACGAACAATGCGCGTGATTAAGCGCAAGACGATGACTCAGGTGCGACGTCTTGGCTCCCCACCCTGAATGTCGTCGTGTGAGCGTGTGGCATCCGGAGCCTAACACCTTCTTGGTCAGCCTACTGTGTAGGTGCACCAATATTCCACCTGGCGGGTATGAGAGAGGACGTCAGCAGCTCTGTCGGGGCCCACCTTGTCGAGGGATGAACAAGGGTGGCGAATGCGGGGACGGTGACACTACGAGGCAAGCGTCAATTTCTTCCCATAGAGATGGACTATGTAGATGACCGCATGCTGGTGCCGTGATAAAGCGATCCTACTAGCATGCCTTTTGCGGCAATAACTCGAGTGCAACTATCCTCATCTAACAACGTGGATCTTCTAAGACCACGCAAGGCAGATACTAGTGCTTCATCCCCACTTGGGTAGGGGCAGGGGAAGCAACCTCGTACAGCCACCCTATTCGAAGCTGTTTGGCCACTGTCCCCGCGGGAAAGAGTTCCGGGTAGCCGCACGTTAAACCTCCTCATTTCGGACAAGGGGACGTTTTGTTCTTGCTAATAAGAAGACCTCAGGACTTTCTAACTGCTGCACTCATCGTATCTCGTTAAGCAAAGTTGAATTTGACTCTAATACAGTCTGGCGATGGGCTATAAGAAGGTCTCATACAGAATTACGCCTTTCTCCCGACATGGATAATTCGGCGGATTCTCTGTGGATGTCTGAGTATCCGATTCTCCGTTCCGAAT'/>

</data>

    <trait id="tipDates" spec='beast.evolution.tree.TraitSet' traitname='date-backward' units='year' value='
6=1.2349766810762393,
22=0.9150562070254833,
21=0.9359279010576733,
47=0.38105540987532516,
49=0.19771765547915,
62=0.20579335860880565,
33=0.6042857194109246,
76=0.0010563397292715493,
72=0.04434059377686417,
66=0.09843369780423572,
73=0.07483234627714941,
61=0.21454600041320493,
77=0.06236688838380022,
64=0.20569048979336824,
65=0.19117813733343336,
14=1.1950322300245872,
57=0.15608551750091104,
56=0.2695832301913521,
11=1.246710348308289,
1=1.9132298331209232,
25=0.414297887956685,
53=0.04031332764728779,
40=0.28389459595643096,
39=0.3380550882054201,
38=0.4052108628061659,
28=0.5929417589226187,
80=0.011359334682079947,
32=0.4970537139016731,
7=1.2728354807850593,
3=1.1533365388081376,
16=0.7485199245797096,
13=1.1365492422761034,
12=1.0462141146063668,
74=0.06962490174113922,
37=0.5101272506235097,
19=0.5575969063348301,
30=0.5332704404408597,
54=0.16859693475041038,
55=0.2095508297608606,
29=0.7098898093929655,
70=0.056813809164802276,
69=0.13484296783431304,
60=0.1703138540156539,
44=0.4565363574636816,
58=0.07220098119390395,
78=0.017902246460283155,
42=0.4571274407387653,
43=0.16129223946788418,
26=0.764803580745991,
24=0.8394158401935505,
31=0.5636078247525091,
2=1.683175604932494,
18=0.5865193831823654,
75=0.09819800363049591,
79=0.061478700178349666,
17=0.7602854386420379,
10=1.2020938099473626,
4=1.4683457666737205,
51=0.23864837190402577,
67=0.12561418204168806,
63=0.12383683072292895,
68=0.12629825090226054,
48=0.3529577198600351,
23=0.395139672572868,
71=0.06966738911352355,
15=0.8354064132916021,
45=0.3411002507084202,
5=1.1908492276620468,
8=1.3626708934446423,
9=1.2529259904139056,
27=0.6340462243097078,
34=0.5856509011543745,
41=0.3931147688390748,
36=0.4928156778214734,
46=0.40675909112155617,
20=0.6854546910197756,
50=0.34961516721690433,
52=0.12531491139932038,
59=0.22205721304879544,
35=0.463875813630521,
0=1.9300260571672452
            '>
        <taxa id='taxonSet' spec='beast.evolution.alignment.TaxonSet' alignment='@alignment'/>
    </trait>
    
    <tree spec="beast.util.ClusterZBSATree" id="tree" nodetype="beast.evolution.tree.ZeroBranchSANode" clusterType="upgma" trait="@tipDates">
		<taxa idref="alignment"/>
	</tree>

    <BirthDeathSkylineModel spec="SABDSamplingThroughTimeModel" id="birthDeath" tree="@tree" conditionOnSampling="true">
		<parameter name="origin" id="origin" value ="50." lower="0."/>
        <parameter name="diversificationRate" id="diversificationRate" value="1.5"/>
        <parameter name="turnover" id="turnover" value=".5"/>
        <parameter name="samplingProportion" id="samplingProportion" value="0.6223004700140389"/>
<parameter name="removalProbability" id="r" value="1."/>
	</BirthDeathSkylineModel>
    
    <siteModel gammaCategoryCount="1" id="SiteModel" spec="SiteModel">
		<parameter dimension="1"  id="mutationRate" name="mutationRate" value="1.0"/>
		<substModel id="gtr" rateAC="@rateAC" rateGT="@rateGT" rateAT="@rateAT" rateCG="@rateCG" rateCT="@rateCT" spec="GTR">
			<parameter dimension="1"  id="rateAG" lower="0.0" name="rateAG" value="1.0"/>
			<frequencies estimate="true" id="freqs" spec="Frequencies">
				<parameter name='frequencies' id='freqParameter' value='0.25' dimension='4' lower="0." upper="1."/>
			</frequencies>
		</substModel>
	</siteModel>
	<branchRateModel id="StrictClock" spec="beast.evolution.branchratemodel.StrictClockModel">
		<parameter dimension="1" id="clock.rate" name="clock.rate" value="0.05" lower="0."/>
	</branchRateModel>


   <!-- likelihood and priors: -->
    <distribution id="posterior" spec="util.CompoundDistribution">
		<distribution id="prior" spec="util.CompoundDistribution">
            <distribution  x="@clock.rate" id="clockRatePrior" spec='beast.math.distributions.Prior'>
				<distr spec='beast.math.distributions.LogNormalDistributionModel' id='clockRatePrior.exp' M="-4.6" S="1.25"/>
			</distribution>
			<distribution id="hky.frequencies.prior" spec="beast.math.distributions.Prior" x="@freqParameter">
				<distr id="Uniform " lower="0.0" upper="1.0" spec="beast.math.distributions.Uniform" />
			</distribution>
			<distribution id="diversificationRate_prior" spec="beast.math.distributions.Prior" x="@diversificationRate">
				<distr spec="beast.math.distributions.Uniform" lower="1." upper="2." offset="0."/>
			</distribution>
			<distribution id="turnover_prior" spec="beast.math.distributions.Prior" x="@turnover">
				<distr spec="beast.math.distributions.Uniform" lower="0." upper="1." offset="0."/>
			</distribution>
			<distribution  id='origin_Prior' x="@origin" spec='beast.math.distributions.Prior'>
				<distr spec='beast.math.distributions.Uniform' lower="0." upper="1000." offset="0."/>
			</distribution>
			<distribution id="BDlikelihood" spec="util.CompoundDistribution">
				<distribution idref="birthDeath"/>		
			</distribution>
		</distribution>
        <distribution id="jointTreeLikelihood" spec="util.CompoundDistribution">
			<distribution data="@alignment" id="treeLikelihood" spec="TreeLikelihood" tree="@tree" siteModel="@SiteModel" branchRateModel="@StrictClock"/>
        </distribution>
    </distribution>

    
	<run chainLength="20000000" id="mcmc" spec="MCMC" storeEvery="100000" distribution="@posterior">
        
		<state id="state" storeEvery="100000">
            <stateNode idref='tree'/>
			<stateNode idref="origin"/>
			<stateNode idref="diversificationRate"/>
			<stateNode idref="turnover"/>
			<!-- <stateNode idref="samplingProportion"/> -->
            <stateNode idref="clock.rate"/>
			<stateNode idref="freqParameter"/>
			<parameter dimension="1"  id="rateAC" lower="0.0" upper="100.0" name="stateNode" value="1.0"/>
			<parameter dimension="1"  id="rateGT" lower="0.0" upper="100.0" name="stateNode" value="1.0"/>
			<parameter dimension="1"  id="rateAT" lower="0.0" upper="100.0" name="stateNode" value="1.0"/>
			<parameter dimension="1"  id="rateCG" lower="0.0" upper="100.0" name="stateNode" value="1.0"/>
			<parameter dimension="1"  id="rateCT" lower="0.0" upper="100.0" name="stateNode" value="1.0"/>
        </state>
        
		<operator id='origOperator' spec='ScaleOperator' scaleFactor=".75" weight="3" parameter="@origin"/>
		<operator id='diversificationRateOperator' spec='ScaleOperator' scaleFactor=".75" weight="10" parameter="@diversificationRate"/>
		<operator id='turnoverOperator' spec='ScaleOperator' scaleFactor=".75" weight="10" parameter="@turnover"/>
		<!-- <operator id='samplingProportionOperator' spec='ScaleOperator' scaleFactor=".75" weight="10" parameter="@samplingProportion"/> -->
        <operator spec='TreeDimensionJump' weight="10" tree="@tree"/> 
        <operator spec='WilsonBaldingForZeroBranchSampledAncestorTrees' weight="10" tree="@tree"/> 
        <operator spec='ExchangeForZeroBranchSampledAncestorTrees' isNarrow="false" weight="10" tree="@tree"/>
        <operator spec='ExchangeForZeroBranchSampledAncestorTrees' weight="10" tree="@tree"/>
        <operator spec='UniformForZeroBranchSATrees' weight="20" tree="@tree"/>
        <operator id='rootScaler' spec='ScaleOperatorForZeroBranchSATrees' scaleFactor=".95" weight="1" tree="@tree" rootOnly='true'/>
        <operator id='treeScaler' spec='ScaleOperatorForZeroBranchSATrees' scaleFactor=".95" weight="10" tree="@tree"/>
        <operator id="updownTree" spec="UpDownOperator" scaleFactor=".95" weight="20" up="@clock.rate" down="@tree"/>

        
        <operator id="clock.rateScaler" parameter="@clock.rate" scaleFactor="0.75" spec="ScaleOperator" weight="10"/>
        
		<operator spec='ScaleOperator' scaleFactor=".75" weight=".2" parameter="@rateAC"/>
		<operator spec='ScaleOperator' scaleFactor=".75" weight=".2" parameter="@rateAT"/>
		<operator spec='ScaleOperator' scaleFactor=".75" weight=".2" parameter="@rateCG"/>
		<operator spec='ScaleOperator' scaleFactor=".75" weight=".2" parameter="@rateCT"/>
		<operator spec='ScaleOperator' scaleFactor=".75" weight=".2" parameter="@rateGT"/>
		<operator autoOptimize="true" delta="0.2" id="FrequenciesExchanger" integer="false" spec="DeltaExchangeOperator" weight="0.1" parameter="@freqParameter"/>


			
		<logger fileName="$(seed).log" id="tracelog" logEvery="10000" mode="autodetect" model="@posterior">
			<distribution idref="posterior" name="log"/>
			<log idref="BDlikelihood"/>
            <log idref="jointTreeLikelihood"/>
            <log id="treeHeight" spec="beast.evolution.tree.TreeHeightLogger" tree="@tree"/>
			<log idref="origin"/>
            <log idref="diversificationRate"/>
			<log idref="turnover"/>
			<!--<log idref="samplingProportion"/>-->
            <log idref="clock.rate"/>
			<log idref="freqParameter"/>
			<log idref="rateAC"/>
			<log idref="rateAG"/>
			<log idref="rateAT"/>
			<log idref="rateCG"/>
			<log idref="rateCT"/>
			<log idref="rateGT"/>
		</logger>
        
        <logger fileName="$(seed).trees" id="treelog" logEvery="10000" mode="tree">
			<tree idref="tree" name="log"/>
		</logger>
	
	</run>

</beast>
