# Supplementary material for: Bayesian Inference of Sampled Ancestor Trees for Epidemiology and Fossil Calibration
Source: PLoS Comput Biol. 2014 Dec 4;10(12):e1003919. doi: 10.1371/journal.pcbi.1003919 (PMC4263412; doi:10.1371/journal.pcbi.1003919)
Supplement: File S7 — XML files for simulated transmission process with fixed to one. (ZIP) [file pcbi.1003919.s008.zip › simulations2A/57.xml]

<?xml version="1.0" encoding="UTF-8" standalone="no"?><beast namespace="beast.core:beast.evolution.alignment:beast.evolution.tree.coalescent:beast.core.util:beast.evolution.nuc:beast.evolution.operators:beast.evolution.sitemodel:beast.evolution.substitutionmodel:beast.evolution.likelihood:beast.evolution.speciation:beast.core.parameter:beast.util" version="2.0">
    
    <data dataType="nucleotide" id="alignment" name="alignment">
    <sequence taxon='0' value='GTTCAACAAACGCATCCGTAGTTTGTCTTTGATCGCGTTTCGAGGGCGTCTAACGCGTGGAACCGTCCTCCAGAGAGCTTATAGGTACCGAGACACCATAGGGGCAATCAGAACCCTCGGACTGCATGTCCTGGTTTATCCCGTGGCCTTGCAGTCGTAAACCCGTGGGTACCACGCTTGTGGCACCAACGTGTACCGGCCTGAGTTTCTGTCACTCATGGTACCGAATCGACCAGAAACTACAGGGCTGACCTTGAAAAGGCAACCAGTCAGCACTAGAAGGCTCCGCATCGAGATCAGGCGTCGAAGCTGTTTCATCCGCCACTTACAATTTGCCGAACTATATTGTGTCTGTATATTGAAGGGTAAGATCTGGATTGATCCCCGTTGTTCCGAGTCGTCCGTCTAGGTATTTATATGATGAAGGGGGCAGTTCGGTAGGGGACCACGACAACGACTCCCCCTTGATTGAGTGATCTAGTTGGTTTGCACAAGATCTTCAAAACAAGGCCGGTATCGTGGCCACAGTGGCTATAAACCGGAGTGGGTACAGCTGGCACTCCACGCTTCCGTGACTCTGTCCATTCATACGACATCATACCAGACCCGCATTCTTTGGGTCGTTTCCGGACGAGACCGTCTTAATACCGATTCGACAGGATTCGGTCCTCACGAAAGGGGCGTAAGCCGACGTCGGCCTCGAGAGATCAATATAGGATAGGGTCGGGCACGGAATGTATCAAGGGCTGGAAAATGGGAACGATTTGTTTGTAGGAATCCGAATTTGCCCAAAGTGGTTACGCAAGTGAGGTCGTCAAGTGATTAGACCCAGACCCCTACACAGTGATAAAGTGGAGGACGTTAAAAGATCCGGACGGAATAACTCATGCCCCATACTAACTCCTGTAGCGAACATTCCGACATAATGCGTCTGAGTCGGTAGCTACATGAAATAGTATCGATACTAATCTTATGCTACCCTGCTGGCAATAAAGCCAGTTACTGTAGAATAAACTCTGGTGGACCCCCTACTGATTCCGCAAGCGTTAGGTCCCATCGGACATTAAGCTCGTTGGTGGAAGACGATGCTCAGGCACGTTATGGGCATGTTCGCTCCATTACCTGACGATCCTTTTGAGTTTAAGGTGTGAAGCCTGCATACCTATCCATCCGGTCCGCTGGATCATTGATAAAACTTTGGATGATTTCACCTTTCTACGCGATGGGTCGCACTATTTCGCTCATGCTTAACGTTGTGGTCATCTGTAACGGTACGATACGGTAACTCAGGGAACCCGGTTTCAGTGTAGATCGGCCGCATATCGTAGCCGCCGACTCTTAATTGCCGGGTCCACGTATGATGTAAGTACCTGATCTTCGGACGCCTCATTCAAGCACGGGCGCTTGCCCCCCGTCGTTTTTCCGTTTTATTCTTCGCTTTCATTTTTACATTATCCCCTACGACTATTGTTTTGGCCTGTACCTCAAAGAATCTTTGTGTCGGTGTGGGACGATCTCGAGGTAACCCGTCTCTGTTAGGAGGTATAAACCTCAGTCGTCTAAAGATCGGCTCGGCGTGTCAAGTTATTACTATAAGCGCACTCCACCAAGTGGTAGTTCTAGCACGAGTCCCTCTCCTATCGGAAAAATAAAAACTTCATTATCGTGGGTGAGCCCTCCTACACACGAGAGGAACAGGCCACATGCGCATTGTTTGTTTGGACAGCCCTACCGACTCGCGAAAATATTCGAATCTTGTGAGAGTGTAATGCTCGTTGGCGACCGCACTCGTCGTTACCCGCCTGGTACACGTGCACTCGCCTTCTCTGAGAGAAGTTGACTCCAAAGTGACCACCCCCTTGGCCTTATCGGTTAAAATCCCCCGGGAGACCGTCTTTAACGTCAGGGTGGGCTGGCATTGGCGAGAATGTTGGGTACGTCAAGAAAGCACTTGGGAAACTAGCATAACAGGCGCATTGTTGTCTTGCGCGGGATACAAG'/>

    <sequence taxon='5' value='GTTCAACAAAAGCATCCGTAGTTTGTCTTTGATCGCGTTTCGAGGGCGTCTAACGCGTGGAACCGTCCTCCAGAGAGCTTATAGGTACCGAGACACCATAGGGGCAATCAGAACCCTCGGACTGCATGTCCTGGTCTATCCCGTGGCCTTGCAGTCGTAAACCCGTGGGTACCACGCTTGTGGCACCAACGTGTACCGGCCTGAGTTTCTGTCACTCATGGTACCGGATCGACCAGAAACTACAGGGCTGACCTTGAAAAGGCAACCAGTCAGCACTAGAAGGCTCCGCATCGAGATCAGGCGTCGAAGCTGTTTCATCCGCCACTTACAATTTGCCGAACTATATTGTGTCTGTATATTGAAGGGTAAGATCTGGATTGATCCCCGTTGTTCCGAGTCGTCCGTCTAGGTATTTATATGATGAAGGGGGCAGTTCGGTAGGGGACCACGACAACGACTCCCCCTTGATTGAGTGATCTAGTTGATTTGCACAAGATCTTCAAAACAAGGCCGGTATCGTGGCCACAGTGGCTATAAACCGGAGTGGGTACAGCTGGCACTCCACGCTTCCGTGACTCTGTCCATTCATACGACATCATACCAGACCCGCATTCTTTGGGTCGTTTCCGGACGAGACCGTCTTAATACCGATTCGACAGGATTCGGTCCTCACGAAAGGGGCGTAAGCCGACGTCGGCCTCGAGAGATCAATATAGGATAGGGTCGGGCACGGAATGTATCAAGGGCTGGAAAATGGGAACGATTTGTTTGTAGGGATCCGAATTTGCCCAAAGTGGTTACGCAAGTGAGGTCGTCAAGTGATTAGACCCAGACCCCTACACAGTGATAAAGTGGAGGACGTTAAAAGATCCGGACGGAATAACTCATGCCCCATACTAACTCCTGTAGCCAACATTCCGACATAATGCGTCTGAGTCGGTAGCTACATGAAATAGTATCGATACTAATCTTATGCTACCCTGCTGGCAATAAAGCCAGTTACTGTAGAATAAACTCTGGTGGACCCCCTACTGATTCCGCAAGCGTTAGGTCCCATCGGACATTAAGCTCGTTGGTGGAAGACGATGCTCAGGCACGTTATGGGCATGTTCGCTCCATTACCTGACGATCCTTTTGAGTTTAAGGTGTGAAGCCTGCATACCTATCCATCCGGTCCGCTGGATCATTGATAAAACTTTGGATGATTTCACCTTTCTACGCGATGGGTCGCACTATTTCGCTCATGCTTAACGTTGTGGTCATCTGTAACGTTACGATACGGTAACTCAGGGAACCCAGTTTCAGTGTAGATCGGCCGCATATCGTAGCCGCCGACTCTTAATTGCCGGGTCCACGTACGATGTAAGTACCTGATCTTCGGACGCCTCATTCAAGCACGGGCGCTTGCCGCCCGTCGTTTTTCCGTTTTATTCTTCGCTTTCATTTTTACATCGTCCCCTACGACTATTGTTTTGGCCTGTACCTCAAAGAATCTTTGTGTCGGTGTGGGACGATCTCGAGGTAACCCGTCTCTGTTAGGAGGTATAAACCTCAGTCGTCTAAAGATCGGCTCGGCGTGTCAAGTTATTACTATAAGCGCACTCCACCAAGTGGTAGTTCTAGCACGAGTCCCTCTCCTATCGGAAAAATAAAAACTTCATTATCGTGGGTGAGCCCTCCTACACACGAGAGGAACAGGCCACATGCGTATTGTTTGTTTGGACAGCCCTACCGACTCGCGAAAATATTCGAATCTTGTGAGAGTGTAATGCTCGTTGGCGACCGCACTCGTCGTTACCCGCCTGGTACACGTGCACTCGCCTTCTCTGAGAGAAGTTGACTCCAAAGTGACCACCCCCTTGGCTTTATCGGTTAAAATCCCCCGGAAGACCGTCTTTAATGTTAGGGTGGGCTGGCATTGGCGAGAATGTTGGGTACGTCAAGAAAGCACTTGGGAAACTAGCATAACAGGCGCATTGTTGTCTTGCGCGGGATACAAG'/>

    <sequence taxon='22' value='GTTCAACAAACGCATCCGTAGTTTGTCTTTGATTCCGTTTCGAGGGCGTCTAACGCGTGGAACCGTCCTCCAGAGAGCTTATAGGTACCGAGACACCATAGGGGCACTCAGAACCCTCGGACTGCATGTCCTGGTCTATCCCGTGGCCTTGCAGTCGTAAACCCGTGGGTACCACGCTTGTGGCACCAACGTGTACCGGCCTGAGTTTCTGTCACTCATGGTACCGGATCGACCAGAAACTACAGGGCTGACCTTGAAAAGGCAACCAGTCAGCACTAGAAGGCTCCGCATAGAGATCAGGCGTCGAAGCTGTTTCATCCGCCACTTACAATTTGCCGAACTATAGTGTGTCTGTATATTGAAGGGTAAGATCTGGATTGATCCCCGTTGTTCCGAGTCGTCCGTCTAGGTATTTATATGATGAAGGGGGCAGTTCGGTAGGGGACCACGACAACGACTCCCCCTTGATTGAGTGATCTAGTTGGTTTGCACAAGATCTTCAAAACTAGGCCGGTATCGTGGCCACAGTGGCTATAAACCGGAGTGGGTACAGCTGGCACTCCACACTTCCGTGACTCTGTCCATTCATACGACATCATACCAGACCCGCATTCTTTGGGTCGTTTCCGGACGAGACCGTCTTAATACCGATTCGACAGGATTCGGTCCTCACGAAAGGGGCGTAAGCCGACGTCGGCCTCGAGAGATCAATATAGGATAGGGTCGGGCACGGAATGTATCAAGGGCTGGAAAATGGGAACGATTTGTTTGTAGGGATCCGAATTTGCCCAAAGTGGTTACGCAAGTGAGGTCGTCAAGTGATTAGGCCCAGACCCCTACACAGTGATAGAGTGGAGGACGTTAAAAGATCCGGACGGAATAACTCATGCCCCATACTAACTCCTGTAGCCAACATTCCGACATAATGCGTCTAAGTCGGTAGCTACATGAAATAGTATCGGTACTAATCTTATGCTACCCTGTTGGCAATAAAGCCAGTTACTGTAGAATAAACTCTGGTGGACCCCCTACTGATTCCGCAAGCGTTAGGTCCCATCGGACATTAAGCTCGTTGGTGGAAGACGATGCTCAGGCACGTTATGGGCATGTTCGCTCCATTACCTGACGATCCTTTTGAGTTTAAGGTGTGAAGCCTGCATACCTATCCATCCGGTCCGCTGGATCATTGATAAAACTTTGGATGATTTCACCTTTCTACACGATGGGTCGCACTATTTCGCTCATGCTTAACGTTGTGGTCATCTGTAACGTTACGATACGGTGACTCAGGGAACCCAGTTTTAGTGTAGATCGGCCGCATATCGTAGCCGCCGACTATTAATTGCCGGGTCCACGTACGATGTACGTACCTGATCTTCGGACGCCTCATTCAAGCACGGGCGCTTGCCCCCCGTCGTTTTTCCGTTTTATTCTTCGCTTTCATTTTTACATCATCCCCTACGACTATTGTTTTGGCCTGTACCTCAAAGAATCTTTGTGTCGGTGTGGGACGATCTCGAGGTAACCCGTCTCTGTTAGGAGGTATAAACTTCAGTCGTCTAAAGATCGGCTCGGCGTGTCAAGTTATTACTATAAGCGCACTCCACAAAGTGGTAGTTCTAGCACGAGTCCCTCTCCTATCGGAAAAATAACAACTTCGTTATCGTGGGTGAGCCCTCCTACACACGAGAGGAACAGGCCACATGCATATTGTTTGTTTGGACAGCCCTACCGACTCGCGAAAATATTCGAATCTTGTGAGAGTGTAATGCTCGTTGGCGACCGCACTCGTCGTTACCCGCCTGGTACACGTGCACTCGCCTTCTCTGAGAGAAGTTGACTCCAAAGTGACCACCCCCTTGGCTTTATCGGTTAAAATCCCTCGGAAGACCGTCTTTAATGTTAGGGTGGGCTGGCATTGGCGAGAATGTTGGGTACGTCAAGAAAGCACTTGGGAAATTAGCATAACAGGCGCATTGTTGTCTTGCGCGGGATACAAG'/>

    <sequence taxon='69' value='GTTCAACAAACGCATCCGTAGTTTGTCTTTGATCCCGTTTCGAGGGCGTCTAACGCGTGGAACCGTCCTCCAGAGAGCTTATAGGTACCGAGACACCATAGGGGCAATCAGAGCTCTCGGACTGCATGTCCTGGTCTATCCCGTGGCCTTGCAGTCGTAAACCCGTGGGTACCACGCTTGTGGCACCAACGTGTACCGGCATGAGTTTCTGTCACTCATGGTACCGGATCGACCAGAAACTACAGGGCTGACCTTGAAAAGGTAACCAGTCAGCACTAGAAGGTTCCGCATCGAGATCAGGCGTCGAAGCTGTTTCATCCGCCACTTACAATTTGCCGAACTATATCGTGTCTGTATATTGAAGGGTAAGATCTGGATTGATCCCCGTTGTTCCGAGTCGTCCGTCTAGGTATTTATATGATGAAGGGGGCAGTTCGGTAGGGGACCACGACAACGACTCCCCCTTGATTGAGTGATCTAGTTGGTTTGCACAAGATCTTCAAAACTAGGCCGGTATCGTGGCCACAGTGGCTATAAACCGGAGTGGGTACAGCTGGCACTCCACACTTCCGTGACTCTGTCCATTCATACGACATCATACCAGACCCGCATTCTTTGGGTCGTTTCCGGACGAGACCGTCTTAATACCGATTCGACAGGATTCGGTCCTCACGAAAGGGGCGTAAGCCGACGTCGGCCTCGAGAGATCAATATAGGATAGGGTCGGGCACGGAATGTATCAAGGGCTGGAAAATGGGAACGATTTGTTTGTAGGGATCCGAATTTGCCCAAAGTGGTTACGCAAGTGAGGTCGTCAAGTGATTAGACCCAGACCCCTACACAGTGATAGAGTGGAGGACGTTAAAAGATCCGGACGGAATAACTCATGCCCCATACTAACTCCTGTAGCCAACATTTCGACATAATGCGTCTGAGTCGGTAGCTACATGAAATAGTATCAATACTAATCTTATGCTACCCTGTTGGCAATAAAGCCAGTTACTGTAGAATAAACTCTGGTGGACCCCCTACTGATTCCGCAAGCGTTAGGTCCCATCGGACATTAAGCTCGTTGGTGGAAGACGATGCTCAGGCACGTTATGGGCATGTTCGCTCCATTACCTGACGATCCTTTTGAGTTTAAGGTGTGAAGCCTGCATACCTATCCATCCGGTCCGCTGGATCATTGATAAAACTTTGGATGATTTCACCTTTCTACGCGATGGGTCGCACTATTTCGCTCATGCTTAACGTTGTGGTCATCTGTAACGTTACGATACGGTAACTCAGGGAACCCAGTTTCAGTGTAGATCGGCCGCATATCGTAGCCGCCGACTCTTAATTGCCGGGTCCACGTACGATGTAAGTACCTGATCTTCGGACGCCTCATTCAAGCACGGGCGCTTGCCCCCCGTCGTTTTTCCGTTTTATTCTGCGCTTTCATTTTTACATCATCCCCTACGACTATTGTTTTGGCCTGTACCTCAAAGAATCTTTGTGTCGGTGTGGGACGATCTAGAGGTAACCCGTCTCTGTTAGGAGGTATAAACTTCAGTCGTCTAAAGATCGGCTCGGCGTGTCAAGTTATTACTATAAGCGCACTCCACCAAGTGGTAGTTCTAGCACGAGTCCCTCTCCTATCGGAAAAATAAAAACTTCATTATCGTGGGTGAGCCCTCCTACACACGAGAGGAACAGGCCACATGCGTATTGTTTGTTTGGACAGCCCTACCGACTCGCGAAAATATTCGAATCTTGTGAGAGTGTAATGCTCGTTGGCGACCGCACTCGTCGTTACCCGCCTGGTACACGTGCACTCGCCTTCTCTGAGACAAGTTGACTCCAAAGTGACCACCCCCTTGGCTTTATCGGTTAAAATCCCTCGGAAGACCGTCTTTAATGTTAGGGTGGGCTGGCATTGGCGAGAATGTTGGGTACGTCAAGAAAGCACTTGGGAAACTAGCATAACAGGCGCATTGTTGTCTTGCGCGGGATACAAG'/>

    <sequence taxon='25' value='GTTCAACAAACGCATCCGTAGTTTGTCTTTGATCGCGTTTCGAGGGCGTCTAACGCGTGGAACCGTCCTCCAGAGAGCTTATAGGTACCGAGACACCATAGGGGCAATCAGAACCCTCGGACTGCATGTCCTGGTCTATCCCGTGGCCTTGCAGTCGTAAACCCGTGGGTACCACGCTTGTGGCACCAACGTGTACCGGCCTGAGTTTCTGTCACTCATGGTACCGGATCGACCAGAAACTACAGGGCTGACCTTGAAAAGGCAACCAGTCAGCACTAGAAGGCTCCGCATCGAGATCAGGCGTCGAAGCTGTTTCATCCGCCACTTACAATTTGCCGAACTATATTGTGTCTGTATATTGAAGGGTAAGATCTGGATTGATCCCCGTTGTTCCGAGTCGTCCGTCTAGGTATTTATATGATGAAGGGGGCAGTTCGGTAGGGGACCACGACAACGACTCCCCCTTGATTGAGTGATCTAGTTGGTTTGCACAAGATCTTCAAAACAAGGCCGGTATCGTGGCCACAGTGGCTATAAACCGGAGTGGGTACAGCTGGCACTCCACACTCCCGTGACTCTGTCCATTCATACGACATCATACCAGACCCGCATTCTTTGGGTCGTTTCCGGACGAGACCGTCTTAATACCGATTCGACAGGAGTCGGTCCTCACGAAAGGGGCGTAAGCCGACGTCGGCCTCGAGAGATCAATATAGGATAGGGTCGGGCACGGAATGTATCAAGGGCTGGAAAATGGGAACGATTTGTTTGTAGGGATCCGAATTTGCCCAAAGTGGTTACGCAAGTGAGGTCGTCAAGTGATTAGACCCAGACCCCTACACGGTGATAAAGTGGAGGACGTTAAAAGATCCGGACGGAATAACTCATGCCCCATACTAACTCCTGTAGCCAACATTCCGACATAATGCATCTGAGTCGGTAGCTACATGAAATAGTATCGATACTAATCTTATGCTACCCTGTTGGCAATAAAGCCAGTTACTGTAGAATAAACTCTGGTGGACCCCCTACTGATTCCGCAAGCGTTAGGTCCCATCGGACATTAAGCTCGTTGGTGGAAGACGATGCTCAGGCACGTTATGGGCATGTTCGCTCCATTACCTGACGATCCTTTTGAGTTTAAGGTGTGAAGCCTGCATACCTATCCATCCGGTCCGCTGGATCATTGATAAAACTTTGGATGATTTCACCTTTCTACGCGATGGGTCGCACTATTTCGCTCATGCTTAACGTTGTGGTCATCTGTAACGTTACGATACGGTAACTCAGGGAACCCAGTTTCAGTGTAGATCGGCCGCATATCGTAGCCGCCGACTCTTAATTGCCGGGTCCACGTACGATGTAAGTACCTGATCTTCGGACGCCTCATTCAAGCACGGGCGCTTGCCCCCCGTCGTTTTTCCGTTTTATTCTTCGCTTTCATTTTTACATCATCCCCTACGACTATTGTTTTGGCCTGTACCTCAAAGAATCTTTGTGTCGGTGTGGGACGATCTCGAGGTAACCCGTCTCTGTTAGGAGGTATAAACCTCAGTCGCCTAAAGATCGGCTCGGCGTGTCAAGTTATTACTATAAGCGCACTCCACCAAGTGGTAGTTCTAGCACGAGTCCCTCTCCTATCGGAAAAATAAAAACTGCATTATCGTGGGTGAGCCCTCCTACACACGAGAGGAACAGGCCACATGCGTATTGTTTGTTTGGACAGCCCTACCGACTCGCGAAAATATTCGAATCTTGTGAGAGTGTAATGCTCGTTGGCGACCGCACTCGTCGTTACCCGCCTGGTACACGTGCACTCGCCTTCTCTGAGAGAAGTTGACTCCAAAGTGACCACCCCCTTGGCTTTATCGGTTAAAATCCCCCGGAAGACCGTCTTTAATGTTAGGGTGGGCTGGCATTGGCGAGAATGTTGGGTACGTCAAGAAAGCACTTGGGAAACTAGCATAACAGGCGCATTGTTGTCTTGCGCGGGATACAAG'/>

    <sequence taxon='8' value='GTTCAACAAACGCATCCGTAGTTTGTCTTTGATCGCGTTTCGAGGGCGTCTAACGCGTGGAACCGTCCTCCAGAGAGCTTATAGGTACCGAGACACCATAGGGGCAATCAGAACCCTCGGACTGCATGTCCTGGTTTATCCCGTGGCCTTGCAGTCGTAAACCCGTGGGTACCACGCTTGTGGCACCAACGTGTACCGGCCTGAGTTTCTGTCACTCATGGTACCGAATCGACCATAAACTACAGGGCTGACCTTGAAAAGGCAACCAGTCAGCACTAGAAGGCTCCGCATCGAGATCAGGCGTCGAAGCTGTTTCATCCGCCACTTACAATTTGCCGAACTATATTGTGTCTGTATATTGAAGGGTAAGATCTGGATTGATCCCCGTTGTTCCGAGTCGTCCGTCTAGGTATTTATATGATGAAGGGGGCAGTTCGGTAGGGGACCACGACAACGACTCCCCCTTGATTGAGTGATCTAGTTGGTTTGCACAAGATCTTCAAAACAAGGCCGGTATCGTGGCCACAGTGGCTGTAAACCGGAGTGGGTACAGCTGGCACTCGACGCTTCCGTGACTCTGTCCATTCATACGACATCATACCAGACCCGCATTCTTTGAGTCGTTTCCGGACGAGACCGTCTTAATACCGATTCGACAGGATTCGGTCCTCACGAAAGGGGCGTAAACCGACGTCGGCCTCGAGAGATCAATATAGGATAGGGTCGGGCACGGAATGTATCAAGGGCTGGAAAATGGGAACGATTTGTTTGTAGGGATCCGAATTTGCCCAAAGTGGTTACGCAAGTGAGGTCGTCAAGTGATTAGACCCAGACCCCTACACAGTGATAAAGTGGAGGACGTTAAAAGATCCGGACGGAATAACCCATGCCCCATACTAACTCCTGTAGCCAACATTCCGACATAATGCGTCTGAGTCGGTAGCTACATGAAATAGTATCGATACTAATCTTATGCTACCCTGCTGGCAATAAAGCCAGTTACTGTAGAATAAACTCTGGTGGACCCCCTACTGATTCCGCAAGCGTTAGGTCCCATCGGACATTAAGCTCGTTGGTGGAAGACGATGCTCAGGCACGTTATGGGCATGTTCGCTCCATTACCTGACGATCCTTTTGAGTTTAAGGTGTGAAGCCTGCATACCTATCCATCCGGTCCGCTGGATCATTGATAAAACTTTGGATGATTTCACCTTTCTACGCGATGGGTCGCACTATTTCGCTCATGCTTAACGTTGTGGTCACCTGTAACGTTACGATACGGTAACTCAGGGAACCCGGTTTCAGTGTAGATCGGCCGCATATCGTAGCCGCCGACTCTTAATTGCCGGGTCCACGTACGATGTAAGTACCTGATCTTCGGACGCCTCATTCAAGCACGGGCGCTTGCCTCCCGTCGTTTTTCCGTTTTATTCTTCGCTTTCATTTTTACATTATCCCCTACGACTATTGTTTTGGCCTGTACCTCAAAGAATCTTTGTGTCGGTGTGGGACGATCTCGAGGTAACCCGTCTCTGTTAGGAGGTATAAACCTCAGTCGTCTAAAGATCGGCTCGGCGTGTCAAGTTATTACTATAAGCGCACTCCACCAAGTGGTAGTTCTAGCACGAGTCCCTCTCCTATCGGAAAAATAAAAACTTCATTATCGTGGGTGAGCCCTCCTACACACGAGAGGAACAGGCCACATGCGAATTGTTTGTTTGGACAGCCCTACCGACTCGCGAAAATATTCGAATCTTGTGAGAGTGTAATGCTCGTTGGCGACCGCACTCGTCGTTACCCGCCTGGTACACGTGCACTCGCCTTCTCTGAGAGAAGTTGACTCCAAAGTGACCACCCCCTTGGCTTTATCGGTTAAAATCCCCCGGGAGACCGTCTTTAATGTCAGGGTGGGCTGGCATTGGCGAGAATGTTGGGTACGTCAAGAAAGCACTTGGGAAACTAGCATAACAGGCGCATTGTTGTCTTGTGCGGGATACAAG'/>

    <sequence taxon='38' value='GTTCAACAAACGCATCCGTAGTTTGTCTTTGATCGCGTTTCGAGGGCGTCTAACGCGTGGAACCGTCCTCCAGAGAGCTTATAGGTACCGAGACACCATAGGGGCAATCAGAACCCTCGGACTGCATGTCCTGGTTTATCCCGTGGCCTTGCAGTCGTAAACCCGTGGGTACCACGCTTGTGGCACCAACGTGTACCGGCCTGAGTTTCTGTCACTCATGGTACAGAATCGACCAGAAACTACAGGGCTGACCTTGAAAAGGCAACCAGTCAGCACTAGAAGGCTCCGCATCGAGATCAGGCGTCGAAGCTGTTTCATCCGCCACATACAATTTGCCGAACTATATTGTGTCTGTATATTGAAGGGTAAGATCTGGATTGATCCCCGTTGTTCCGAGTCGTCCGTCTAGGTATTTATATGATGAAGGGGGCAGTTCGGTAGGGGACCACGACAACGACCCCCCCTTGATTGAGTGATCTAGTTGGTTTGCACAAGATCTTCAAAACAAGGCCGGTATCGTGGCCACAGTGGCTATAAATCGGAATGGGTACAGCTGGCACTCCACGCTTCCGTGACTCTGTCCATTCATACGACATCATACCAGACCCGCATTCTTTGGGTCGTTTCCGGACGAGACCGTCTTAATACCGATTCGACAGGATTCGGTCCTCACGAAAGGGGCGTAAGCCGACGTCGGCCTCGAGAGATCAATATAGGATAGGGTCGGGCACGGAATGTATCAAGGGCTGGAAAATGGGAACGATTTGTTTGTAGGGATCCGAATTTGCCCAAAGTGGTTACGCAAGTGAGGTCGTCAAGTGATTAGACCCAGACCCCTACACAGTGATAAAGTGGAGGACGTTAAAAGATCCGGACGGAATATCCCATGCCCCATACTAACTCCTGTAGCCAACATTCCGACATAATGCGTCTGAGTCGGTAGCTACATGAAATAGTATCGATACTAATCTTATGCTACCCTGCTGGCAATAAAGCCAGTTACTGTAGAATAAACTCTGGTGGACCCCCTACTGATTCCGCAAGCATTAGATCCCATCGGACATTAAGCTCGTTGGTGGAAAACGCTGCTCAGGCACGTTATGGGCATGTTCGCTCCATTACCTGACGATCCTTTTGAGTTTAAGGTGTGAAGCCTGCATACCTATCCATCCGGTCCGCTGGATCATTGCTAAAACTTTGGATGATTTCAACTTTCTACGCGATGGGTCGCACTATTTCGCTCATGCTTAACGTTGTGGTCATCTGTAACGTTACGATACGGTAACTCAGGGAACCCGGTTTAAGTGTAGATCGGCCGCATATCGTAGCCGCCGACTCTTAATTGCCGGGTCCACGTACGATGTAAGTACCTGATCTTCGGACGCCTCATTCAAGCACGGGCGCTTGCCCCCCGTCGTTTTTCCGTTTTCTTCTTCGCTTTCATTTTTACATTATCCCCTACGACTATTGTTTTGGCCTGTACCTCAAAGAATCTTTGTGTCGGTGTGGAAAGATCTCGAGGTAACCCGTCTCTGTTAGGAGGTATAAACCTCAGTCGTCTAAAGATCGGCTCGGCGTGTCAAGTTATTACTATAAGCGCACTCCACCAAGTGGTGGTTCTAGCACGAGTCCCTCTCCTATCGGAAAAATAAAAACTTCATTATCGTGGGTGAGCCCTCCTACACACGAGAGGAACAGGCCACATGCGTACTGTTTGTTTGGACAGCCCTACCGACTCGCAAAAATATTCGAATCTTGTGAGAGTGTAATGCTCGTTGGCGACCGCACTCGTCGTTACCCGCCCGGTACACGTGCACTCGCCTTCTCTGAGAGAAGTTGACTCCAAAGTGACCACCCCCTTGGCTTTATCGGTTAAAATCCCCCGGGAGATCGTCTTTAATGTCAGGGTGGGCTGGCATTGGCGAGAATGTTGGGTACGTCAAGAAAGCACTTGGGAAACTAGCATAACAGGCGCATTGCTGTCTTGTGCGGGATACAAG'/>

    <sequence taxon='70' value='GTTCAACAAACGAATCCGTAGTTTGTCTTTGATCGCGTTTCGAGGGCGTCTAACGCGTGGAACCGTCCTCCAGAGAGCTTATAGGTACCGAGACACCGTAGGGGCAATCAGAACCCTCGGACTGCATGTCCTGGTTTATCCCGTGGCCTTGCAGTCGTAAACCCGTGGGTACCACGCTTGTGGCACCAACGTGTACCAGCCTGAGTTTCTGTTACTCATGGTACCGAATCGACCAGAAACTACAGGGCTGACCTTGAAAAGGCAACCAGTCAGCACTAGAGGGCTCCGCATCGAGATCAGGCGTCGAAGCTGTTTCATCCGACACTCACAATTTGCCGAACTATATTGTGTCTGTATATTGAAGGGTAGGATCTGGATTGATCCCCGTTGTGCAGAGTCGTCCGTCTAGGTATTTATATAATGAAGGGGGCAGTTCGGTAGGGGACCACGACAACGACTCCCCCTTGATTGAGTGATCTAGTTGGTTTGCACAAGATCTTCAAAACAAGGCCGGTATCGTGGCCACAGTGGCTATAAACCGGAGTGGGTACAGCTGGCACTCCACGCTTCCGTGACCCTGTCCATTCATACGACATCATACCAGACCCGCATTCTTTGGGTCGTTTCCGGACGAGACCGTCTTAATACCGATTCGACAGGATTCGGTCCTCACGAAAGGGGCGTAAGCCGACGTCGGCCTCGAGAGATCAATACAGGATAGGGTAGGCCACGGAATGTATCAAGGGCTGGAAAATGGGAACGATTTGTTTGTAGGGATCCGAATTTGCCCAAAGTGGTTACGCGAGTGAGGTCGTCAAGTGATTAGACCCAGACCTCTACACAGTGATAAAGTGGAGGACGTTAAAAGATCCGGACGGAATAACCCACGCCCCATACTAACTCCTGTAGCCAACATTCCGACATAATGCGTCTGAGTCGGTAGCTACATGAAATAGTATCGATACTAATCTTATGCTACCCTGTTGGCAATAAAGCCAGTTACTGTAGAATAAACTCTGGTGGACCCCCTACTGATTCCGCAAGCGTTAGGTCCCATCGGACATTAAGCTCGTTGGTGGAAGACGCTGCTCAGGCACGTTATGGGCATGTTCGCTCCATTACCTGACGATCCTTTTGAGTTTAAGGTGTGAAGCCCGCATACCTATCCATCCGGTCCGCTGGATCATTGATAAAACTTTGGATGATTTCACCTTTCTACGCGATGGGTCGAACTATTTCGCTCATGCTTAACGTTGTGGTCATCTGTAACGTTACGAGACGGTAACTCAGGGAACCCGGTTTCAGTGTAGATCGGCCGCATATCGTAGCCGCCGACTCTTAATTGCCGGGTCCACGTACGATGTAAGTATCTGATCTTCGGACGCCTCATTCAAGCACGGGCGCTTGCCCCCCGTCGTTTTTCCGTTTTATCCTTCGCTTTCATTTTTACATTACCCCCTACGACTATTGTTTTGGCCTGTACCTCAAAGAATCTTTGGGTCGGTGTGGGACGATCTCGAGGTAACCCGTCTGTGTTAGGAGGTATAAACCTCAGTCGTCTAAAGATCGGCTCGGCGTGTCAAGTTATTACTATAAGCGCACTCCACCAAGTGGTAGTTCTAGCACGAGTCCATCTCCTATCGGAAAAATAAAAACTTCATTATCGTGGGTGAGCCCTCCTACACACGAGAGGAACAGGCCACATGCGTATTGTTCGTTTGGACAGCCCTACCGACTCGCGAAAATATTCGAATCTTGTGAGAGTGTAACGCTCGTTGGCGACCGCACTCGTCGTTACCCGCCCGGTACACGTGCACTCGCCTTCTCTGAGAGAAGTTGACTCCAAAGTGACCACCCCCTTGGCTTTATCGTTTAAAATCCCCCGGGAGACCGTCTTTAATGTCAGGGTGGGCTGGCATTGGCGAGAATGTTGGATACGTCAAGAAAGCACTTGGGAAACTAGCCTAACAGGCGCACCGTTGTCTTGTGCGGGATACAAG'/>

    <sequence taxon='9' value='GTTCAACAAACGCATCCGTAGTTTGTCTTTGATCGCGTTTCGAGGGCGTCTAACGCGTGGAACCGTCCTCTAGAGAGCTTATAGGTACCGAGACACCATAGGGGCAATCAGAACCCTCGGACTGCATGTCCTGGTTTATCCCGTGGCCTTGCAGTCGTAAACCCGTGGGTACCAAGCTTGTGGCACCAACGTGTACCGGCCTGAGTTTCTGTCACTCATGGTACCGAATCGACCAGAAACTACAGGGCTGACCTTGAAAAGGCAACCAGTCAGCACTAGCAGGCTCCGCATCGAGATCAGGCGTCGAAGCTGTTTCATCCGCCACTTACAATTTGCCGAACTATATTGTGTCTGTATATTGAAAGGTAAGATCTGGATTGATCCCCGTTGTTCCGAGTCGTCCGTCTAGGTATTTATATGATGAAGGGGGCAGTTCGGTAGGGGACCACGACAACGACTCCCCCTTGATTGAGTGATCTAGTTGGTTTGCACAAGATCTTCAAAACAAGGCCGGTATCGTGGCCACAGTGACTATAAACCGGAGTGGGTACAGCTGGCACTCCACGCTTCCGTGACTCTGTCCATTCATACGACATCATACCAGACCCGCATTCTTTGGGTCGTTTCCGGACGAGACCGTCTTAATACCGATTCGACCGGATTCGGTCCTCACAAAAGGGGCGTAAGCCGACGTCGGCCTCGAGAGATCAATATAGGATAGGGTCGGGCACGGAATGTATCAAGGGCTGGAAAATGGGAACGATTTGTTTGTAGGGATCCGAATTTGCCCAAAGTGGTTACGCAAGTGAGGTCGTCAAGTGATTAGACCCAGACCCCTACACAGTGATAAAGTGGAGGACGTTAAAAGATCCGGACGGAATAACCCATGCCCCATACTAACTCCTGTAGCCAACATTCCGACATAATGCGTCTGAGTCGGTAGCTACATGGAATAGTATCGATACTAATCTTATGCTACCCTGCTGGCAATAAAGCCAGTTACTGTAGAATAAACTCTGGTGGACCCTCTACTGATTCCGCAAGCGTTAGGTCCCATCGGACATTAAGCTCGTTGGTGGAAGGCGATGCTCAGGCACGTTATGGGCATGTTCGCTCCATTACCTGACGATCCTTTTAAGTTTAAGGTGTGAAGCCTGCATACCTATCCATCCGGTCCGCTGGATCATTGATAAAACTTTGGATGATTTCACCTTTCTACGCGATGGGTCGCACTATTTCGCTCATGCTTAACGTTGTGGTCATCTGTAACGTTACGATACGGTAACTCAGGGAACCCGGTTTCAGTGTAGATCGGCCGCATATCGTAGCCGCCGACTCTTAATTGCCGGGTCCACGTACGATGTAAGTACCTGATCTTCGGACGCCTCATTCAAGCAGGGGCGCTTGCCCCCCGTCGTTTCTCCGTTTTATTCTTCGCTTTCATTTTTACATTATCCCCTACGACTATTGTTTTGGCCTGTACCTCAAAGAATCTTGGTGTCGGTGTGGGACGATTTCGAGGTAACCCGTCTCTGTTAGGAGGTATACACCTCAGTCGTCTAAAGATCGGCTCGGCGTGTCAGGTTATTACTATAAGCGCACTCCACCAAGTGGTAGTTCTAGCACGAGTCCCTCTCCTATCGGAAAAATAAAAGTTTCATTATCGTGGGTGAGCCCTCCTACACACGAGAGGAACAGGCCACATGCGTATTGTTTGCTTGGACAGCCCTACCGACCCGCGAAAATATTCGAATCTTGTGAGAGTGTAATGCTCGTTGGCGACCGCACTCGTCGTTACCCGCCTGGTACACGTGCACTCGCCTTCTCTGAGAGAAGTTGACTCCAAAGTGACCACCCCCTTGGCTTTATCGGTTAAAATCCCCCGGGAAACCGTCTTTAATGTCAGGGTGGGCTGGCATTGGCGAGAATGTTGGGTACGTCAAGAAAGCACTTGGGAAACTAGCATAACAGGCGCATTGTTGTCTTGTGCGGGATACAAG'/>

    <sequence taxon='35' value='GTTCAACAAACGCATCCGTAGTTTGTCTTTGATCGCGTTTCGAGGGCGTCTAACGCGTGGAACCGTCCTCTAGAGAGCTTATAGGTACCGAGACACCATAGGGGCAATCAGAACCCTCGGACTGCATGTCCTGGTTTATCCCGTGGCCTTGCAGTCGTAAACCCGTGGGTACCAAGCTTGTGGCACCAACGTGTACCGGCCTGAGTTTCTGTCACTCATGGTACCGAATCGACCAGAAACTACAGGGCTGACCTTGAAAAGGCAACCAGTCAGCACTAGCAGGCTCCGCATCGAGATCAGGCGTCGAAGCTATTTCATCCGCCACTTACAATTTGCCGAACTGTATTGTGTCTGTATATTGAAGGGTACGATCTGGATTGATCCCCGTTGTTCCGAGTCGTCCGTCTAGGTATTTATATGATGAAGGGGGCAGTTCGGTAGGGGACCACGACAACGACTCCCCCTTGATTGAGTGATCTAGTTGGTTTGCACAAGATCTTCAAAACAAGGCCGGTATCGTGGCCACAGTGAGTATAAACCGGAGTGGGTACAGCTGGCACTCCACGCTTCCGTGACTCTGTCCATTCATACGACATCATACCAGACCCGCATTCTTTGGGTCGTTTCCGGACGAGACCGTCTTAATACCGATTCGACAGGATTCGGTCCTCACAAAAGGGGCGTAAGCCGACGTCGGCCTCGAGAGATCAATATAGGATAGGGTCGGGCACGGAATGTATCAGGGGCTGGAAAATGGGAACGATTTGTTTGTAGGGATCCGGATTTGCCCAAAGTGGTTACGCAAGTGAGGTCGTCAAGTGATTAGACCCAGACCCCTACACAGTGATAAAGTGGAGGACGTTAAAAGATCCGGACGGAATAACCCATGCCCCATACTAACTCCTGTAGCCAACATTCCGACATAATGCGTCTGAGTCGGTAGCTACATGGAATAGTATCGATACTAATCTGATACTACCCTGCTGGCAATAAAGCCAGTTACTGTAGAATAAACTCTGGTGGACCCCCTACTGATTCCGCAAGCGTTAGGTCCCATCGGACATTAAGCTCGTTGGCGGAAGACGATGCTCAGGCACGTTATGGGCATGTTCGCTCCATTACCTGACGATCCTCTTGAGTTTAAGGTGTGAAGCCTGCATACCTATCCATCCGGTCCGCTGGATCATTGATAAAACTTTGGATGATTTCACCTTTCTACGCGATGGGTCGCACTATTTCGCTCATGCTTAACGTTGTGGTCATCTGTAACGTTACGATACGGTAACTCAGGGAACCCGGTTTCAGTGTAGATCGGCCGCACATCGTAGCCGCCGACTCTTAATTGCCGGGTCCACGTACGGTGTAAGTACCTGATCTTCGGACGCCTCATTCAAGCAGGGGCGCTTGCCCTCCGTCGTTTTTCCGCTTTATTCTTCGCTTTCATTTTTACATTATCCCCTACGACTATTGTTTAGGCCTGTACCTCAAAGAATCTTTGTGTCGGTGTGGGACGATTTCGAGGTAACCCGTCTCTGTTAGGAGGTATAAACCTCAGTCGTCTAAAGATCGGCTCGGCGTGTCAAGTTATTACTATAAGCGCACTCCACCAAGTGGTAGTTCTAGGCCGAGTCCCTCTCCTATCGGAAAAATAAAAGCTTCATTATCGTGGGTGAGCCCTCCTACACACGAGAGGAACAGGCCACATGCGTATTGTTTGTTTGGCCAGCCTTACCGACTCGCGAAAATATTCGAATCTTGTGAGAGTGTAATGCTCGTTGGCGACCGCACTCGTCGTTACCCGCCTGGTACACGTGCACTCGCCTTCTCTGAGAGAAGTTGACTCCAAAGTGACCACCCCCTTGGCTTTATCGGTTAAAATCCCCCGGGAGACCGTCTTTAATGACAGAGTGGGCTGGCATTGGCGAGAATGTTGGGTACGTCAAGCAAGCACTCGGGAAACTAGCATAACAGGCGCATTGTTGTCTTGTGCGGGATACAAG'/>

    <sequence taxon='10' value='GTTCAACAAACGCATCCGTAGTTTGTCTTTGATCGCGTTTCGAGGGCGTCTAACGCGTGGAACCGTCATCCAGAGAGCTTATAGGTACCGAGACACCATAGGGGCAATCAGAACCCTCGGACTGCATGTCCTGGTTTATCCCGTAGCCTTGCAGTCGTAAACCCGTGGGTACCACGCTTGTGGCACCAACGTGTACCGGACTGAGTTTCTGTCACTCATGGTACCGAATCGACCAGAAACTACAGGGCTGACCTTGAAAAGGCAACCAGTCAGCACTAGCAGGCTCCGCATCGAGATCAGGCGTCGAAGCTGTTTCATCCGCCACTTACAATTTGCCGAACTATATTGTGTCTGTATATTGAAGGGTAGGATCTGGATTGATCCCCGTTGTTCCGAGTCGTCCGTCTAGGTATTTATATGATGAAGGGGGCAGTTCGGTAGGGGACCACGACAACGACTCCCCCTTGATTGAGTGATCTAGTTTGTTTGCACAAGATCTCCAAAACAAGGCCGGTATCGTGGCCACAGTGACTATAAACCGGAGTGGGTACAGCTGGCACTCCACGCTTCCGTGACTCTGGCCATTCATACGACATCATACCAGACCCGCATTCTTTGGGTCGTTTCCGGACGAGGCCGTCTTAATACCGATTCGACAGGATTCGGTCCTCACAAAAGGGGCGTAAGCCGACGTCGGCCTCGAGAGATCAATATAGGATAGGGTCGGGCGCGGAATGTATCAAGGGCTGGAAAATGGGAACGATTTGTTTGTAGGGATCCGAATTTTCCCAAAGTGGTTACGCAAGTGAGGTCGTCAAGTGATTAGACCCAGACCCCTACACAGTGATAAAGTGGAGGACGTTAAAAGATCCGGACGGAATAACCCATGCTCCATACTAACTCCTGTAGCCAACATTCCGACATAATGCGTCTGAGTCGGTAGCTACATGGAATAGTATCGATACTAATCTTATGCTACCCTGCTGGCAACAAAGCCAGTTACTGTAGAATAAACTCTGGTGGACCCCCTACTGATTCCGCAAGCGTTAGGTCCCATCGGACATTAAGCTCGTTGGTGGAAGACGATGCTCAGGCACGTTATGGGCATGTTCGCTCCATTACCTGACGATCCTTTCGAGTTTAAGGTGTGAAGCCTGCATACCTATCCATCCGGTCCGCTGGATCATTGATAAAACTTTGGATGATTTCACCTTTCTACGCGATGGGTCGCACTATTTCGCTCATGCTTAACGTTGTGGTCATCTGTAACGTTACGATACGGTAACTCAGGGAACCCGGTTTCAGTGTAGATCGGCCGCATATCGTAGCCGCCGACTCTTAATTGCCGGGTCCACGTACGATGTAAGTACCTGATCTTCGGACGCCTCATTCAAGCACGGGCGCTTGCCCCCCGTCGTTTTTCCGTTTTATTCTTCGCTTTCATTTTTACATTATCCCCTACGACTATTCTTTTGGCCTGTACCTCAAAGAATCTTTGTGTCGGTGTGGGACGATTTCGAGGTAACCCGTCTCTGTTAGGAGGTATAAACCTCAGTCGTCTAAAGATCGGCTCGGCGTGTCAAGTTATTACTATAAGCGCACTCCACCAAGTGGTAGTTCTAGCACGAGTCCCTCTCCTATCGGAAAAATAAAAACTTCATTATCGTGGGCGAGCCCTCCTACACACGAGAGGAACAGGCCACATGCGTATTGTTTGTTTGGACAGCGCTACCGACTCGCGAAAATATTCGAATCTTGTGAGAGTGTAATGCTCGTTGGCGACCGCACTCGTCGTTCCCCGCCTGGTACACGTGCACTCGCCTTCTCTGAGAGAAGTTGATTCCAAAGTGACCACCCCCTTGGCTTTATCGGTTAAAATCCCCCGGGAGACCGTCTTTAATGTCAGGGTGGGCTGGCATTGGCGAGAATGTTGGGTACGTCAAGAAAGTACTTGGGAAACTAGCATAACAGGCGCATTGTTGTCTTGTGCGGGATACAAG'/>

    <sequence taxon='19' value='GTTCAACAAACGCATCCGTAGTTTGTCTTTGATCGCGTTTCGAGGGCGTCTAACGCGTGGAACCGTCCTCCAGAGAGCTTATAGGTACCGAGACACCATAGGGGCAATCAGAACCCTCGGACTGCATGTCCTGGTTTATCCCGTGGCCTTGCAGTCGTAAACCCGTGGGTACCACGCTTGTGGCACCAACGTGTACCGGCCTGAGTTTCTGTCACTCATGGTACCGAATCGACCAGAAACTACAGGGCTGACCTTGAAAATGCAACCAGTCAGCACTAGCAGGCTCCGCATCGAGATCAGGCGTCGAAGCTGTTTCATCCGCCACTTACAATTTGCCGAACTATATTGTGTCTGTATATTGAAGGGTAAGATCTGGATTGATCCCCGTTGTTCCGAGTCGTCCGTCTAGGTATTTATATGATGAAGGGGGCAGTTCGGTAAGGGACCACGACAACGACTCCCCCTTGATTGAGTGATCTAGTTGGTTTGCACAAGATCTTCAAAACAAGGCCGGTATCGTGGCCACAGTGACTATAAACCGGAGTGGGTACATCTGGCACTCCACGCTTCCGTGACTCTGTCCATTCATACGACATCATACCAGACCCGCATTCTTTGGGTCGTTTCCGGACGAGACCGTCTTAATACCGATTCGACAGGATTCGGTCCTCACAAAAGGGGCGTAAGCCGACGTCGGCCTCGAGAGATCAATATAGGATAGGGTCGGGCACGGAATGTATCAAGGGCTGGAAAATGGGAACGATTTGTTTGTAGGGATCCGAATTTGCCCAAAGTGGTTACGCAAGTGAGGTCGTCAAGTGATTAGACCCAGACCCCTACACAGTGATAAAGTGGAGGACGTTAAAAGATCCGGACGGAACAACCCATGCCCCATACTAACTCCTGTAGCCAACATTCCGACATAATGCGTCTGAGTCGGTAGCTACATGGAATAGTATCGATACTAATCTTATGCTACCCTGCTGGCAATAAAGCCAGTTACTGTAGAATAAACTCTGGTGGACCCCCTACTGATTCCGCAAGCGTTAGGTCCCATCGGACATTAAGCTCGTTGGTGGAAGACGATGCTCAGGCACGTTATGGGCATGTTCGCTCCATTACCTGGCGATCCTTTTGAGTTTAAGGTGTGAAGCCTGCATACCTATCCATCCGGTCCGCTGGATCATTGATAAAACTTTGGATGATTTCACCTTTCTACGCGATGGGTCGCATTATTTCGCTCATGCTTAACGTTGTGGTCATCTGTAACGTTACGATACGGTAACTCAGGGAACCCGGTTTCAGTGTAGATCGGCCGCATATCGTATCCGCCGACTCCTAATTGCCGGGTCCACGTACGATGTAAGTACCTGATCTTCGGACGCCTCATTCAAGCACGGGCGCTTGCCCCCCGTCGTTTTTCCGTTTTATTCTTCGCTTTCATTTTTACATTATCCCCTACGACTATTGTTTTGGCCTGTACCTCAAAGAATCTTTGTGTCGGTGTGGGACGATTTCGAGGTAACCCGTCTCTGTTAGGAGGTATAAACCTCAGTCGTTTAAAGATCGGCTCGGCGTGTCAAGTTATTACTATAAGCGCAGTCCACCAAGTGGTAGTTCTAGCACGAGTCCCTCTCTTATCGGAAAAATAAAAACTTCATTATCGTGGGTGAGTCCTCCTACACACGAGAGGAACAGGCCACATGCGTATTGTTTGTTGGGACAGCCCTACCGACTCGCGAAAATATTCGAATCTTGTGAGAGTGTAATGCTCGTTGGCGACCGCACTAGTCGTTACCCGCCTGGTACACGTGCACTCGCCTTCTCTGAGAGAAGTTGACTCCAAAGTGACCACCCCCTTGGCTTTATCGGTTAAAATCCCCCGGGAGACCGTCTTTAATGTCAGGGTGGGCTGGCATTGGCGAGAATGTTGGGTACGTCAAGAAAGCACTTGGGAAACTAGCATAACAGGCGCATTGTTGTCTTGTGCGGGATACGAG'/>

    <sequence taxon='64' value='GTTCAACAAACGCATCCGTAGTTTGTCTTTGATCGCGTTTCGAGGGCGTCTAACGCGTGGAACCGTCCTCCAGAGAGCTTATAGGTACCGAGACACCATTGGGGCAATCAGAACCCTCGGACTGCATGTCCTGGTTTATCCCGTGGCCTTGCAGTCGTAAACCCGTGGGTACCACGCTTGTGGCACCAACGTGTACTGGCCTGAGCTTCTGTCACTCATGGTACCGAATCGACCAGAAACTACAGGGCTGACCTTGAAAATGCAACCAGTCAGCACTAGCAGGCTCCGCATCGAGATCAGGCGTCGAAGCTGTTTCATCCGCCACTTACAATTTGCCGAACTCTATTGTGTCTGTATATTGAAGGGTAAGATCTAGATTGATCCCCGTTGTTCCGAGTCGTCCGTCTAGGTATTTATATGATGAAGGGGGCAGTTCGGTGGGGAACCACGACAACGACTCCCCCTTGATTGAGTGATCTAGTTGGTTTGCACAAGATCTTCAAAACAAGGCGGGTATCGTGGCCACAGTGACTATAAACCGGAGTGGGTACAGCTGGCACTCCACGCTTCCGTGACTCTGTCCATTCATACGACATCATACCAGACCCGCATTCTTTGGGTCGTTTCCGGACGAGACCGTCTTAATACCGATTCGACAGGATTCGGTCCTCACAAAAGGGGCGTAAGCTGACGTCGGCCTCGAGAGATCAGTATAGGATAGGGTCGGGCACGGAATGTATCAAGGGCTGGAAAATGGGAACGATTTGTTTGTAGGGATCCGAATTTGCCCAAAGTGGTTACGCAAGTGAGGTCGTCAAGTGATTAGACCCAGACCCCTACACAGTGATAAAGTGGAGGACGTTAAAAGATCCGGACGGAATAACCCATGCCCCATACTAACTCCTGTAGCCAACATTCCGACATAATGCGTCTGAGTCGGTAGCTACATGGAATAGTATCGATACTAATCTTATGCTACCCTGCTGGCAATAAAGCCAGTTACTGTAGAATAAACTCTGGTGGACCCCCTACTGATTCCGCGAGCGTTAGGTCCCATCGGACATTAAGCACGTTGGTGGAAGACGATGCTCAGGCACGTTATGGGCATGTTCGCTCCATTACCTGACGATCCTTTTGAGTTTAAGGTGTGAAGCCTGCATACCTATCCATCCGGTTCGCTGGATCATTGATAAAACTTTGGATGATTTCACCTTTCTACGCGATGGGTCGCACTATTTCGCTCATGCTTAACGTTGTGGTCATCTATAACGTTACGATACGGTAACTCAGGGAACCCGGTTTCAGTGTAGATCGGCCGCATATCGTAGCCGCCGACTCTTAATTGCCGGGTCCACGTACGATGTAAGTACCTGATCTTCGGACGCCTCATTCAAGCACGGGCGCTTGCCCCCCGTCGTTTTTCCGTTTTATTCTTCGCTTTCATTTTTACATTATCCCCTACGACTATTGTTTTGGCCTGTACCTCAAAGAATCTTTGTGTCGGTGTGGGACGATTTCGAGGTAACCCGTCTCTGTTAGGAGGTATAAACCTCAGTCGTTTAAAGATCGGCTCGGCGTGTCAAGTTGTTACTATAAGCGCACTTCACCAAGTGGTAGTTCTAGCACGAGTCCCTCTCCTATCGGAAAAATAAAAACTTCATTATCGTGGGTGAGCCCTCCTACACACGAGCGGAACAGGCCACATGCGTATTGTTTGTTTGGACAGCCCTACCGACTCGCGAAAATATTCGAATCTTGTGAGAGTGTAATGCTCGTTGACGACCGCACTAGTCGTTACCCGCCTGGTACACGTGCACTCGCCTTCTCTGAGAGGAGTTGACTCCAAAGTGACCACCCCCTTGGCTTTATCGGTTAAAATCACCCGGGAGACCGTCTTTCATGTCAGGGTGGGCTGGCATTGGCGAGAATGTTGGGTGTGTCAAGAAAGCACTTGGGAAACTAGCATAACAGGCGCATTGTTGTCTTGTGCGGGATACAAG'/>

    <sequence taxon='54' value='GTTCAACAAACGCATCCGTAGTTTGTCTTTGATCGCGTTTCGAGGGCGTCTAACGCGTGGAACCGTCCTCCAGAGAGCTTATAGGTACCGAGACACCATAGGGGCAATCAGAACCCTCGGACTGCATGTCCTGGTTTATCCCGTGACCTTGCAGTCGTAAACCCGTGGGTACCACGCTTGTGCCACCAACGTGTACCGGCCTGAGTTTCTGTCACTCATGGTACCGAATCGACCAGAAACTACAGGGCTGACCTTGAAAAGGCAACCAGTCAGCACTAGAAGGCTCCGCATCGAGATCAGGCGTTGAAGCTGTTTCATCCGCCACTTACAATTTGCCGAACTATATTGTGTCTGTATATTGAAGGGTACGATCCGGATTGATCCCCGTTGTTCCGAGTCGTCCGTCTAGGTATTTATATGATGAAGGGGGCAGTTCGGTAGGGGACCACGACAACGACTTCCCCTTGATTGAGTGATCTAGTTGGTTTGCACAAGATCTTCAAAACAAAGCCGGTATCGTGGCCACAGTGGCTATAAACCAGAGTGGGTACAGCTGGCACTCCACGCTTTCGTGACTTTGTCCATTCATACGACATCATACCAGACCTGCATTCTTTGGGCCGTTTCCGGACGAGACCGTACTAATACCGATTCGACAGGATTCGGTCCTCACGAAAGGGGCGTAAGCCGACGTCGGCCTCGAGAGATCAATATAGGATAGGGTCGGGCACGGAATGTATCAAGGGCTGGAAAATGGGAACGATTTGTTTGTAGGAATCCGAATTTGCCCAAAGTGGTTACGCAAGTGAGGTCGTCAAGTGACTAGACCCAGACCCCTACACAGTGATAAAGTGGAGGACGTTAAAAGATCCGGACGGAATAACTCATGCCTCATACTAACTCCTGTAGCGAACATTCCGACATAATGCGTCTGAGTCGGTAGCTACATGAAATAGTATCGATATTAATCTTATGCTACCCTGCTGGCAATAAAGCCAGTTACTGTAGAATAAACTCTGGTGGACCCTCTACTGATTCCGCAAGCGTTAGGTTTCATCGGACATTAAGCTCGTTGGTGGAAGACGATGCTCAGGCACGTCATGAGCATGTTCGCTCCACTACCTGACGATCTTTTTGAGTTTAAGGTGCGAAGCCTGCATGCCTATCCATCCGGTCCGCTGGATTATTGATAAAACTTTGGATGATTTCACCTTTCTACGCGATGGGTCGCACTATTTCGCTCATGTTTAACGTTGTGGTCATCTGTACCGGTACGATACGGTGACTCAGGGAACCCGGTTTCATTGTAGATCGGCCGCATATCGTAGCTGCCGACTCTTAATTGCCGGGTCCACGTATGATGTAAGTACCTAATCTTCGGACGCCTCATTCAAGCACGGGCGCTTGCCCCCCGTCTTTTTTCCGTCTTATTCTTCGCTTTCATTTTTACACTATCCCCTACGACTATTGTTTTGGCCTGTACCTCAAAGAATCTTCGTGTCGGTGTGGGACGATCTCGAGGTAACCCGTCTCTGTTAGGAGGTATAAACCTCAGTCGTCTAAAGATCGGCTCGGCGTGTCAAGTTATTATTATATGCGCACTCCACCAAGTGGTAGTTCTAGCACGAGTCCCTCTCCTATCGGAAAAATAAAAACTTCATTATCGTGGGTGAGCCCTCCTACACACGAGAGGAACAGGCCACATGCGCATTGCTTGTCTGGACAGCCCTACCGACTCGCGAAAATATTCGAATCTTGTGAGAGTGTAATGCTCGTTGGCGAACGCACTCGTCGTTACCCGCCTGGTACACGTGCACTCGCCTCCTCTGAGAGAAGTTGACTCCAAAGTGCCCACCCCCTTGGCCCTATCGGTTAAAGTCCTCCGGGAGACCGTCTTTAACGTCAGGGTGGGCTGGCATTGGCGAGAATGTTGGGTACGTCAAGAAAGCACTTGGGAAACTAGCATAACAGGCGCATTGTTGTCCTGCGCGGGATACAAG'/>

    <sequence taxon='73' value='GTTCAACAAACGCATCCGTAGTTTGTCTTTGATCGCGTTTCGAGGGCGTCTAACGCGTGGAACCGTCCTCCAGAGAGCTTATAGGTACCGAGACACAATAGGGGCAATCAGAACCCTCGGACTGCATGTCCTGGTTTATCCCGTGGCCTTGCAGTCGTAAACCCGTGGGTACCACGCTTGTGGCACCAACGTGTACCGGCCTGAGTTTCTGTCACTCATGGTACCGAATCGACCAGAGACTACAGGGCTGACCTTGAAAAGGCAACCAGTCAGCACTAGAAGGCTCCGCATCGAGATCAGGCGTTGAAGCTGTTTCATCCGCCACTTACAATTTGCCGAACTATATTGTGTCTGTATATTGAAGGGTACGATCTGGATTGATCCCCGTTGTTCCGAGTCGTCCGTCTAGGTATTTATATGATGAAGGGGGCAGTTCGGTAGGGGACCACGACAACGACTCCCCCTTGATTGAGTGATCTAGTTGGTTTGCACAAGATCTTCAAAACAAGGCCGGTATCGTGGCCACAGTGGCTATAAACCGGAGTGGGTACAGCTGGCACTCCACGCTTCCGTGACTTTGTCCATTCATACGACATCATCTCAGACCCGCATTCTTTGGGTCGTTTCCGGACGAGACCGTACTAATACCGAGTCGACAGGATTCGGTCCTCACGAAAGGGGCGTAAGCCGACGTCGGCCTCGAGAGATCAATATAGGATAGGGTCGGGCACGGAATGTATCAAGGGCTGGAAAATGGGAACGATTTGTTTGTAGGAATCCGAATTTGCCCAAAGTCGTTACGCAAGTGAGGTCGTCAAGTGACTAGACCCAGACCCCTACACAGTGATAAAGTGGAGGACGTTAAAAGATCCGGACGGAATAACTCATGCCCCATACTAACTCCTGTAGCGAACATTCCGACATAATGCGTCTGAGTCGGTAGCTACATGAAATAGTATCGATATTAATCTTATGCTACCCTGCTGGCAATAAAGCCAGTTACTGTAGAATAAACTCTGATGGACCCTCTACTGTTTCCGCAAGCGTTAGGTTTCATCGGACATTAAGCTCGTTGGTGGAAGACGATGCTCAGGCACGTCATGAGCATGTTCGGTCCATTCCCTGACGATCTTTGTGAGTTTAAGGTGCGAAGCCTGCATACCTATCCATCCGGTCCGCTGGATTATTGATAAAACTTTGGATGATTTCACCTTTCTACGCGATGGGGCGCACTATTTCGCTCATGTTTAACGTTGTGGTCATCTGTACCGGTACGATACGGTAACTCAGGGAACCCGGTTTCAGTGTAGATCGGCCGCACATCGTAGCTGCCGACTCTTAATTGCCGGGTCCACGTATGATGTAAGTACCTAATCTTCGGACGCCTCATTCAAGCACGGGCGCTTGCCCCCCGTCGTTTTTCCGTTTTATTCTTCGCTTTCATTTTTACACTATCCCCTACGACTATTGTTTTGGACTGTACCTCAAAGAATCTTTGTGTCGGTGTGGGACGATCTTGAGGTAACCCGTCTCTGTTAGGAGGTATAAACCTCAGTCGTCTAAAGATCGGCTCGGCGTGTCAAGTTATTATTATATGCGCACTCCACCAAGTGGTAGTTCTAGCACGAGTCCCTCTCCTATCGGAAAAATAAAAACTTCATTATCGTGGGTGAGCCCTCCTACACACGAGAGGAACAGGCCACATACGCATTGCTTGTTTGGACAGCCCTACCGACTCGCGAAAATATTCGAATCTTGTGAGAGTGTAATGCTCATTGGCGAACGCACTCGTCGTTACCCGCCTGGTACACGTGCAATCGCCTTCTCTGAGAGAAGTTGACTCCAAAGTGCCCACCCCCTTGGCCCTATTGGTTAAAGTCCTCCGGGAGACCGTCTTTAACGTCAGGGTGGGCTGGCATTGGCGAGAATGTTGGGTACGTCAAGAAAGCACTTGGGAAACTAGCATAACAGGCGCGTTGTTGTCCTGCGCGGGATACAAG'/>

    <sequence taxon='1' value='GTTCAACAAACGCATCAGTAGTTTGTCTTTGATCGCGTTTCGAGGGCATCTAACGCGTGGAACCGTCCTCCAGAGAGCTTATAGGTACCGAGATACCATAGGGGCAATCAGAACCTTCGGACTGCATGTCCTGGTTTATCCCGTGGCCTTGCAGTCGTAAACCCGTGGGTACCACGCTTGTGGCACCAACGTGTACCGGCCTGAGTTTCTGTCACTCATGGTACCGAATCGACCAGAAACTACAGGGCTGACATTGAAAAGGCAACCAGTCAGCACTAGAAGGCTCCGCATCGAGATCAGGCGTCGAAGCTGTTTCATCCGCCACTTACAATTTGCCGAACTATATTGCGTCTGTATATTGAAGGGTACGATCTGGATTGATCCCCGTTGTTCCGAGTCGTCCGTCTAGGTATTTATATGATGAAGGGGGCAGTTCGGTAGGGGACCACGACAACGACTCCCCCTTGATTGAGTGATCTAGTTGGTTTGCACAAGATCTTCAAAACAAGGCCGGTATCGTGGCCACACTGGCTATAAACCGGAGTGGGTACAGCTGGCACTCCACGCTTCCGTGACTCTGTCCATTCATACGACATCATACCAGACCCGCATTCTTCGGGTCGTTTCCGGACGAGACTGTCTTAATACCGATTCGACAGGATTCGGTCCTCACGAAAGGGGCGTAAGCCGACGTCGGCCTCGAGAGATCAATATAGGATAGGGTCGGGCACGGAATGTATCAGGGGCTGGAAAATGGGAACGATTTGTTTGTAGGAATCCGAATTTGCCCAAAGTGGTTACGCAAGTGAGGTCGTCAAGTGATTAGACCCAGACCCCTACACAGTGATAAAGTGGAAGACGTTAAAAGATCCGGACGGAATAACTCATGCCCCATACTAACTCCTGTAGCGAACATTCCGACATAATGCGTCTGAGTCGGTAGCTACATGAAATAGTATCGATACTAATCTTATGCTATCCTGCTGGCAATAAAGCCAGTTACTGTAGAATAAACTCTGGTGGACCCTCTACTGATTCCGCTAGCGTTAGGTCCCATCGGACATTAAGCTCGTTGGTGGAAGACGATGCTCAGGCACGTTATGGGCATGTTCGCTCCATTACCTGACGATCCTTTTGAGTTTAAGGTGTGAAGCCTGCATACCTATCCATCCGGTCCGCTGGATCATTGATAAAACTTTGGATGATTTCACCTTTCTACGCGATGGGTCGCACTATTTCGCTTATGTTTAACGTTGTGGTCATCTGTAACGGTACGATACGGTAACTCAGGGAACCCGGTTTCAGTGTAGATCGGCCGCATATCGTAGCCGCCGACTCTTAATTGCCGGGTCCACGTATGATGTAAGTACCTGATCTTCGGACGCCTCATTCAAGCACGGGCGCTTGCCCTCCGTCGTTTTTCCGTTTTATTCTTCGCTTTCATTTTTACATTATCCCCTACGACTATTGTTTTGGCCTGTACCTCAAAGAATCTTTGTGTCGGTGTGGGACGATCTCGAGGTAACCCGTCTCTGTTAGGAGGTATAAACCTCAGTCGTCTAAAGATCGGCTCGGCGTGTCAAGTTATTACTACAAGCGCACTCCACCAAGTGGTAGTTCTAGCACGAGTCCCTCTCCTATCGGAAAAATAAAAACTTCATTATCGTGAGTGAGCCCTCCTACACACGAGAGGAACAGGCCCCATGCGCATTGCTTGTTTGGACAGCCCTACCGACTCGCGAAAATATTCGAATCTTGTGAGAGTGTAATGCTCGTTGGCGACCGCACTCGTCGTCACCCGCCTGGTACACGTGCACTCGCCTTCTCTGAGAGAAGTTGACTCCAAAGTGCCCACCCCCTTGGCCTTATCGGTTAAAATCCCCCGGGAGACCGTCTTTAACGTCAGGGTGAGCTGGCATTGGCGAGAATGTTGGGTACGTCAAGAAAGCACTTGGGAATCTAGCATAACAGGCGCATTGTTGTCTTGCGCGGGATACAGG'/>

    <sequence taxon='14' value='GTTCAACAAACGCAACAGTAGTTTGTCTTTGATCGCGTTTCGAGGGCACCTAACGCGTGGAACCGTCCTCCAGAGAGCTTATAGGTACCGAGATACCATAGGGGCAATCAGAACCTTCGGACTGCATGTCCTGGTTTATCCCGTGGCCTTGCAGTCGTAAACCCGTGGGTACCACGCTTGTGGCACCAACGTGTACCGGCCTGAGTTTCCGTTACTCATGGTACCGAATCGACCCGAAACTACGGGGCTGACATTGAAAAGGCAACCAGTCAGCACTAGAAGGCTCCGCATCGAGATCAGGCGTCGGAGCTGTTTCATCCGCCACTTACAATTTGCCGAACTATATTGCGTCTGTATATTGAAGGGTACGATCTGGATTGATCCCCGTTGTTCCGAGTCGTCCATCTAGGTATTTATATGATGAAGGGGGCAGTTCGGTAGGGGACCACGACAACGACTCCCCCTTGATTGAGTGATCTAGTTGGTTTGCACAAGACCTTCAAAACAAGGCCGGTATCGTGGCCACACTGGCTATAAACCAGAGTGGGTACAGCTGGCACTCCACGCTTCCGTGACTCTGTCCATTCATACGACATCATACCAGACCCGCATTCTTCGGGTCGTTTCCGGACGAGACTGTCTTAATACCGATTCGGCAGGATTCGGTCCTCACGAAAGTGGCGTAAGCCGACGTCGGCCTCGAGAGATCAATATAGGATAGGGTCGGGCACGGAATGTATCAGGGGCTGGAAAAGGGGAACGATTTGTTTGTAGGAATCCGGATTTGCCCAAAGTGGTTACGCAAGTGAGGTAGTCAAGTGATTAGACCCAGACCCCTACACAGTGATAAAGTGAAAGACGTTAAAAGATCCGGACGGAATAACTCATGCCCCATACTAACTCCTGTAGCGAACATTCCGACATAGTGCGTCTGAGTCGGTAGCTGCATGAAATAGTATCGATACTAATCTTATGTTATCCTGCTGGCAATAAAGCCAGTTACTGTAGAATAAACTCTGGTGGTCCCTCTACTGATTCCGCTAGCGTTAGGTCCCATCGGACATTAAGCTCGTTGGTGGAAGACGATGCTCAGGCACGTTATGGGCATGTTCGCTCCATTACCTGACGATCCTTTTGAGTTTAAGGTGTGAAGCCTGCATACCTATCCATCCGGTCCGCTGGCTCATTGATAAAACTTTGGATGATTTCACCTTTCTACGCGATGGGTCGCACTATTTCGCTTATGTTTAACGTTGTGGCCATCTGTAACGGTACGATACGGTAACTCAGGGAACCCGGTTTCAGTGTAGATCGGCCGCATATCGTAGCCGCCGACTCTTAATTGCCGGGTCCACGTATGATGTAAGTACCTGATCTTCGGACGTCTCATTCAAGCACGGGCGCTTGCCCTCCGTCGTTTTTCTGTTTTATTCTTCGCTTTCATTTTTACATTATCCCCTACGACTATTGTTTTGGCCTGTAACTCAAAGAATCTTTGTGTCGGTGTGGGACGATCTCGAGGTAACCCGTCTCTGTTAGGAGGTATACACCTCAGTCGTCTAAAGATCGGCTCGGCGTGTCAAGTTATTACTACAAGCGTACTCCACCAAGTGGTAGTTCTAGCACGAGTCCCTCTCCTATCGGAAAAATAAAAACTTCATTATCGTGAGTGAGCCCTCCTACACACGAGAGGAACAGGCCCCATGCGCATTGCTTGTTTGGACAGCCCTCCCGACTCGCGAAAATATTCGAATCTTGTGAGAGTGTAATGCTCGTTGGCGACCGCACTCGTCGTCACCCGCCTGGTACACGTGCACTCGCCTTCTCTGAGAGAAGTTGACTCCAAAGCGCCCACCCCCTTGGCCTTATCGGTTAAAATCCCCCGGGAGACCGTCTTTAACGTCAGGGTGAGCTGGCATCGGCGAGAATGTTGGGTACGTCAAGAAAGCACTTGGGAATCTAGCATAGCAGGCGCATTGTTGTATTGCGCGGGATACAGG'/>

    <sequence taxon='67' value='GTTCAACAAACGCATAAGTAGTTTGTCTTTGATCGCGTTTCGAGGGCACCTAACGCGTGGAACCGTCCTCCAGAGAGCTTATAGGTACCGAGATACCATAGGGGCAATCAGAACCTTCGGACTGCATGTCCTGGTTTATCCCGTGGCCTTGCAGTCGTAAACCCGTGGGTACCACGCTTGTGGCACCAACGTGTACCGGCCTGAGTTTCCGTTACTCATGGTACCGAATCGACCCGAAACTACGGGGCTGACATTGAAAAGGCAACCAGTCAGCACTAGAAGGCTCCGCATCGAGATCAGGCGTCGAAGCTGTTTCATCCGCCACTTACAATTTGCCGAACTATATTGCGTCTGTATATTGAAAGGTACGATCTGGATTGATCCCCGTTGTTCCGAGTCGTCCGTCTAGGTATTTATATGATGAAGGGGGCAGTTCGGTAGGGGACCACGACAACGACTCCCCCTTGATTGAGTGATCTAGTTGGTTTGCACAAGATCTTCAAAACAAGGCCGGTATCGTGGCCACACTGGCTATAAACCAGAGTGGGTACAGCTGGCACTCCACGCTTCCGTGACTCTGTCCATTCATACGACATCATACCAGACCCGCATTCTTCGGGTCGTTTCCGGACGAGACTGTCTTAATACCGATTCGGCAGGATTCGGTCCTCACGAAAGGGGCGTAAGCCGACGTCGGCCTCGAGAGATCAATAAAGGATAGGGTCGGGCACGGAATGTATCAGGGGCTGGAAAAGGGGAACGATTTGTTTGTAGGAATCCGGACTTGCCCAAAGTGGTTACGCAAGTGAGGTAGTCAAGTGATTAGACCCAGACCCCTACACAGTGATAAAGTGAAAGACGTTAAAAGATCCGGACGGAATAACTCATGCCCCATACTAACTCCTGTAGCGAACATTCCGACATAATGCGTCTGAGTCGGTAGCTGCATGAAATAGTATCGATACTAATCTTATGTTATCCTGCTGGCGATAAAGCCAGTTACTGTAGAATAAACTCTGGTGGACCCTCTACTGATTCCGCTAGCGTTAGGTCCCATCGGACATTAAGCTCGTTGGTGGAAGACGGTGCTCAGGCACGTTATGGGCATGTTCGCTCCATTACCTGACGATCCTTTTGAGTTTAAGGTGTGAAGCCTGCATACCTATCCATCCGGTCCGCTGGATCATTGATAAAACTTTGGATGATTTCACCTTTCTAAGCGATGGGTCGCACTATTTCGCTTATGTTTAACGTTGTGGCCATCTGTAACGGTACGATACGGTAACTCAGGGAACCCGGTTTCAGTGTAGATCGGCCGCATATCGTAGCCGCCGACTCTTAATTGCCGGGTCCACGTATGATGTAAGTACCTGATCTTCGGACGTCTCATTCAAGCGCGGGCGCTTGCCCTCCGTCGTTTTTCTGTTTTATTCTTCGCTTTCATTTTTACATTATCCCCTACGACTATTGTTTTGGCCTGTAACTCAAAGAATCTTTGTGTCGGTGTGGGACGATCTCGAGGTAACCCGTCTCTGTTAGGAGGTATACACCTCAGTCGTCTAAAGATCGGCTCGGCGTGTCAAGTTATTACTACAAGCGTACTCCACCAAGTGGTAGTTCTAGCACGAGTCCCTCTCCTATCGGAAAAATAAAAACTTCATTATCGTGAGTGAGCCCTCCTACACACGAGAGGAACAGGCCCCATGCGCATTGCTTGTTTGGACAGCCCTACCGACTCGCGAAAATATTCGAATCTTGTGAGAGTGTAATGCTCGTTGGCGACCGCACTCGTCGTCACCCGCCTGGTACACGTGCACTCGCCTTCTCTGAGAGAAGTTGACTCCAAAGTGCCCACCCCCTTGGCCTTATCGGTTAGAATCCCCCGGGAGACCGTCTTTAACGTCAGGGTGAGCTGGCATTGGCGAGAATGTCGGGTACCTCAAGAGAGCACTTGGGAATCTAGCATAACAAGCGCATTGTTGTATTGCGCGGGATACAGG'/>

    <sequence taxon='11' value='GTTCAACAAACGCATCAGTAGTTTGTCTTTGATCGCGTTTCGAGGGCATCTAACGCGTGGAACCGTCCTCCAGAGAGCTTATAGGTACCGAGATACCATAGGGGCAATCAGAACCTTCGGACTGCATGTCCTGGTTTATCCCGTGGCCTTACAGTCGCAAACCCGTGGGTACCACGCTTGTGGCACTAACGTGTACCGGCCTGAGTTTCTGTCACTCATGGTACCGAATCGACCAGAAACTACAGGGCTGACATTGAAAAGGCAACCAGTCAGCACTAGAAGGCTCCGCATCGAGATCAGGCGTCGAAGCTGTTTCATCCGCCACTTACAATTTGCCGAACTATATTGCGTCTGTATATTGAAGGGTACGATCTGGATTGATCCCCGTTGTTCCGAGTCGTCCGTCTAGGTATTTATATGATGAAGGAGGCAGTTCGGTAGGGGACCACGACAACGACTCCCCCTGGATTGAGTGATCTAGTTGGTTTGCACAAGATCTTCAAAACAAGGCCGGTATCGTGGCCACACTGGCTATAAACCGGAGTGGGTACAGCTGGCACTCCACGCTTCCGTGACTCTGTCCATTCATACGACATCATACCAGACCCGCATTCTTCGGGTCGTTTCCGGACGAGACTGTCTTAATACCGATTCGACAGGATTCGGTCCTCACGAAAGGGGCGTAAGCCGACGTCGGCCTCGAGAGATCAATATAGGATAGGGTCGGGCACGGAATGTATCAGGGGCTGGAAAATGGGAACGATTTGTTTGTAGGAATCCGAATTTGCCCAAAGTGGTTACGCAAGTGAGGTCGTCAAGTGACTAGACCCAGACCCCTACACAGTGATAAAGTGGAGGACGTTAAAAGATCCGGACGGAATAACTCATGCCCCATACTAACTCCTGTAGCGAACATTCCGACATAATGCGTCTGAGTCGGTAGCTACATGAAATAGTATCGATACTAATCTTATGCTATCCTGCTGGCAATAAAGCCAGTTACTGTAGAATAAACTCTGGTGGACCCTCTACTGATTCCGCTAGCGTTAGGTCCCATCGGACATTAAGCTCGTTGGTGGAAGACGATGCTCAGGCACGTTATGGGCATGTTCGCTCCATTACCTGACGATCCTTTTGAGTTTAAGGTGTGAAGCCTGCATACCTATCCATCCGGTCCGCTGGATCATTGATAAAACTTTGGATGACTTCACCTTTCTACGCGATGGGTCGCACTATTTCGCTTATGTTTAACGTTGTGGTCATCTGTAACGGTACGATACGGTAACTCAGGGAACCCGGTTTCAGTGTAGATCGGCCGCATATCGTAGCCGCCGACTCTTAATTGCCGGGTCCACGTATGATGTAAGTACCTGATCTTCGGACGCCTCCTTCAAGCACGGGCGCTTGCCCTCCGTCGTTTCTCCGTTTTATTCTTCGCTTTCATTTTTACATTATCCCCTACGACTATTGTTTTGGCCTGTACCTCAAAGAATCTTTGTGTCGGTGTGGGACGATCTCGAGGTAACCCGTCTCTGTTAGGAAGTATAAACCTCAGTCGTCTAAAGATCGGCTCGGCGTGTCAAGTTATTACTATAAGCGCACTCCACCAAGTGGTAGTTCTAGCACGAGGCCCTCTCCTATCGGAAAAATAAAAACTTCATTATCGTGAGTGAGCCCTCCTACACACGAGAGGAACAGGCCCCATGCGCATTGCTTCTTTGGACAGCCCTACCGACTCGAGAAAATATTCGAATCTTGTGAGAGTGTAATGCTCGTTGGCGACCGCACTCGTTGTCACCCGCCTGGTACACGTGCACTCGCCTTCTCTGAGAGAAGTTGACTCCAAAGTGCCCGCCCCCTTGGCCTTATCGGTTAAAATCCCCCGGGAGACCGTCTTTAACGTCAGGGTGAGCTGGCATTGGCGAGAATGTTGGGTACGTCAAGAAAGCACTTGGGAATCTAGCATAACAGGCGCATTGTTGTCTTGCGCGGGATACAGG'/>

    <sequence taxon='16' value='GTTCAACAAACGCATCAGTAGTTTGTCTTTGATCGCGTTTCGAGGGCATCTAACGCGTGGAACCGTCCTCCAGAGAGCTTATAGGTACCGAGATACCATAGGGGCAATCAGAACCTTCGGACTGCATGTCCTGGTTTATCCCGTGGCCTTACAGTCGCAAACCCGTGGGTACCACGCTTGTGGCACTAACGTGTACCGGCCTGAGTTTCTGTCACTCATGGTACCGAATCGACCAGAAACTACAGGGCTGACATTGAAAAGGCAACCAGTCAGCACTAGAAGGCTCCGCATCGAGATCAGGCGTCGAAGCTGTTTCATCCGCCACTTACAATTTGCCGAACTATATTGCGTCTGTATATTGAAGGGTACGATCTGGATTGATCCCCGTTGTTCCGAGTCGTCCGTCTAGGTATTTATATGATGAAGGAGGCAGTTCGGTAGGGGACCACGACAACGACTCCCCCTGGATTGAGTGATCTAGTTGGTTTGCACAAGATCTTCAAAACAAGGCCGGTATCGTGGCCACACTGGCTATAAACCGGAGTGGGTACAGCTGGCACTCCACGCTTCCGTGACTCTGTCCATTCATACGACATCATACCAGACCCGCATTCTTCGGGTCGTTTCCGGACGAGACTGTCTTAATACCGATTCGACAGGATTCGGTCCTCACGAAAGGGGCGTAAGCCGACGTCGGCCTCGAGAGATCAATATAGGATAGGGTCGGGCACGGAATGTATCAGGGGCTGGAAAATGGGAACGACTTGTTTGTAGGAATCCGAATTTGCCCAAAGTGGTTACGCAAGTGAGGTCGTCAAGTGACTAGACCCAGACCCCTACACAGTGATAACGTGGAGGACGTTAAAAGATCCGGACGGAATAACTCATGCCCCATACTAACTCCTGTAGCGAACATTCCGACATAATGCGTCTGAGTCGGTAGCTACATGAAATAGTATCGATACTAATCTTATGCTATCCTGCTGGCAATAAAGCCAGTTACTGTAGAATAAACTCTGGTGGACCCTCTACTGATTCCGCTAGCGTTAGGTCCCATCGGACATTAAGCTCGTTGGTGGAAGACGATGCTCAGGCACGTTATGGGCATGTTCGCTCCATTACCTGACGATCCTTTTGAGTTTAAGGTGTGAAGCCTGCATACCTATCCATCCGGTCCGCTGGATCATTGATAAAACTTTGGATGACTTCACCTTTCTACGCGATGGGTCGCACTATTTCGCTTATGTTTAACGTTGTGGTCATCTGTAACGGTACGATACGGTAACTCAGGGAACCCGGTTTCAGTGTAGATCGGCCGCATATCGTAGCCGCCGACTCTTAATTGCCGGGTCCACGTATGATGTAAGTACCTGATCTTCGGACGCCTCCTTCAAGCACGGGCGCTTGCCCTCCGTCGTTTCTCCGTTTTATTCTTCGCTTTCATTTTTACATTATCCCCTACGACTATTGTTTTGGCCTGTACCTCAAAGAATCTTTGTGTCGGTGTGGGACGATCTCGAGGTAACCCGTCTCTGTTAGGAAGTATAAACCTCAGTCGTCTAAAGATCGGCTCGGCGTGTCAAGTTATTACTATAAGCGCACTCCACCAAGTGGTAGTTCTAGCACGAGGCCCTCTCCTATCGGAAAAATAAAAACTTCATTATCGTGAGTGAGCCCTCCTACACACGAGAGGAACAGGCCCCATGCGCATTGCTTATTTGGACAGCCCTACCGACTCGAGAAAATATTCGAATCTTGTGAGAGTGTAATGCTCGTTGGCGACCGCACTCGTTGTCACCCGCCTGGTACACGTGCACTCGCCTTCTCTGAGAGAAGTTGACTCCAAAGTGCCCACCCCCTTGGCCTTATCGGTTAAAATCCCCCGGGAGACCGTCTTTAACGTCAGGGTGAGCTGGCATTGGCGAGAATGTTGGATACGTCAAGAAAGCACTTGGGAATCTAGCATAACAGGCGCATTGTTGTCTTGCGCGGGATACAGG'/>

    <sequence taxon='44' value='GTTCACCAAACGCATCAGTAGTTTGTCTTTGATCGCGTTTCGAGGGCATCTAACGCGTGGAACCGTCCTCCAGAGAGCTTATAGATACCAAGATACCATAGGGGCAATCAGAACCTTCGGACTGCATGTCCTGGTTTATCCCGTGGCCTTACAGTCGCAAACCCGTGGGTACCACGCTTGTGGCACTAACGTGTACCGGTCTGAGTTTCTGTCACTCATGGTACCGAATCGACCAGAAACTACAGGGCTGACATTGAAAAGGCAACCAGTCAGCACTAGAAGGCTCCGCATCGAGATCAGGCGTCGAAGCTGTTTCACCCGCCACTTACAATTTGCCGAACTATATTGCGTCTGTATAGTGAAGGGTACGATCTGGATTGATCCCCGTTGTTCCGAGTCGTCCGTCTAGATATTTATATGACGAAGGAGGCAGTTCGGTAGGGGACCACGACAACGACTCCCCCTGGATTGAGTGATCTAGTTGGTTTGCACAAGATCTTCAAAACAAGGCCGGTATCGTGGCCACACTGGCTATAAACCGGAGTGGGTACAGCTGGCAATCCACGCTTCCGTGACTCTGTCCATTCATACGACATCATACCAGACCCGCATTCTTCGGGTCGTTTCCGGACGAGACTGTCTTAATACCGATTCGACAGGATTCGGTCCTCACGAAAGGGGCGTAAGCCGACGTCGGCCTCGAGAGATCAATATAGGATAGGGTCGGGCACGGAATGTATCAGGGGCTGGAAAATGGGAACGATTTGTTTGTAGGAATCCGCATTTGCCCAAAGTGGTTACGCAAGTGAGGTCGTCAAGTGACTAGACCCAGACCCTTACACAGTGATAACGTGGAGGACGTTAAAAGATCCGGACGGAATAACTCATGCCCCATACTAACTCCTGTAGCGAACATTCCCACATAATGCGTCTGAGTCGGTAGCTACATGAAATAGTATCGATACTAATCTTATGCTATCCTGCTGGCAATAAAGCCAGTTACTGTAGAATAAACTCTGGTGGACCCTCTACTGATTCCGCTAGCGTTAGGTCCCATCGGACATTAAGCTCGTTGGTGGAAGACGATGCTCAGGCACGTTATGGGCATGTTCGCTCCATTACCTGACGATCCTTTTGAGTTTAAGGTGTGAAGCCTGCATACCTATCCATCCGGTCCGCTGGATCATTGATAAAACTTTGGATGACTTCACCTTTCTACGCGATGGGTCGCACTATTTCACTTATGTTTAACGTTGTGGTCATCTGTAACGGTACGATACGGTAACTCAGGGAACCCGGTTTCAGTGTAGATCGGCCGCATATCGTAGCCGCCGACCCTTAATTGCCGGGTCCACGTATGATGTAAGTACCTGATCTTCGGACGCCTCCTTCAAGCACGGGCGCTTGCCCTCCGTCGTTTCTCCGTTTTATTCTTCGCTTTCATTTTTACATTATCCCCTACGACTATTGTTTTGGCCTGTACCTCAAAGAATCTTTGTGTCGGTGTGGGACGATCTCGAGGTAACCCGTCTCTGTTAGGAAGTATAAACCTCAGTCGTCTAAAGATCGGCTCGGCGTGTCAAGTTATTACTATAAGCGCACTCCACCAAGTGGTAGTTCTAGCACGAGGCCCTCTCCTATCGGAAAAATAAAGACTTCATTATCGTGAGTGAGCCCTCCTACACACGAGAGGAACAGGCCCCATGCGCATTGCTTCTTTGGACAGCCCTACCGACTCGAGAAAATATTCGAATCTTGTGAGAGTGTAATGCTCGTTGGCGACCGCACTCGTTGTCACCCGCCTGGTACACGTGCACTCGCCTTCTCTGAGAGAAGTTCACTCCAAAGTGCCCACCCCCTTGGCCTTATCGGTTAAAATCCCCCGGGAGGCCGTCTTTAACGTCAGGGTGAGCTGGCATTGGCGAGAATGTTGGGTACGTCAAGAAAGCACTTGGGAATCTAGCATAACAGGCGCATTGTTGTCTTGCGCGGGATACAGG'/>

    <sequence taxon='75' value='GTTCAACAAACGCATCAGTAGTTTGTCTTTGATCGCGTTTCGAGGGCATCTAACGCGTGGAACCGTCTTCCAGAGAGCTTATAGGTACCGAGATACCATAGGGGCGATCAGAACCTTCGGACTGCATATCCTGGTTTATCCCGTGGCCTTACAGTCGCAAACCCGTGGGTACCACGCTTGTGGCACTAACGTGTACCGGCCTGAGTTTCTGTCACTCATGGTACAGAATCGACCAGAAACTACAGGGCTGCCATTGAAAAGGCACCCAGTCAGCACTAGAAGACTCCGCATCGAGATCAGGCGTCGAAGCTGTTTCATCCGCCACTTACAATCTGCCGAGCTATATTGCGTCTGTATATTGAAGGGTACGATCTGGATTGATCCCCGTTGTTCCGAGTCGTCCGTCTAGGTATTTATATGATGAAGGAGGCAGTTCGGTAGGGGACCACGACAACGACTCCCCCTGGATTGAGTGATCTAGTTGGTTTGCACAAGATCTTCAAAACAAGGCCGGTATCGTGGCCACACTGGCTGTAAACCGGAGTGGGTACAGCTGGCACTTCACGCTTCCGTGACTCTGTCCATTCATACGACATCATACCAGACCCGCATTCTTCGGGTCGTTTCCGGACGAGACTGTCTTAATACCGTTTCGACAGGATTCGGTCCTCACGAAAGGGGCGTAAGCCGACGTCGGCCTCGAGAGATCAATATAGGATAGGGTCGGGCACGGAATGTATCAGGGGCGGGAAAATGGGAACGATTTGTTTGTAGGACTCCGAATTTGCCCAAAGTGGTTACGCAAGTGAGGTCGTCAAGTGACTAGACCCAGACCCCTACACAGTGATAAAGTGGAGGACGTTAAAAGATCTGGGCGGAATAACTCATGCCCCATACTAACTCCTGTAGCGAACATTCCGACATAATGCGTCTGAGTCGGTAGCTACATGAAATAGTATCGATACTAATCTTATGCTATCCTGCTGGCAATAAAGCCAGTTACTGTAGAATAAACTCTGGTGGACCCTCTACTGATTCCGCTAGCGTTAGGTCCCATCGGACATTAAGCTCGTTGGTGGAAGACGATGCTAAGGCACGTTATGGGCATGTTCGCTCCATTACCTGACGATCCTTTTGAGTTTAAGGTGTGAAGCCTGCATACCTATCCATCCGGTCCGCTGGATCATTGATAAAACTTTGGATGACTTCACCTTTCTACGCGATGGGTCGCACTATTTCGCTTATGTTTAACGTTGTGGTCATCTGTAACGGTACGATACGGTAACTCAGGGAACCCGGTTTCAGTGTAGATCGGCCGCATATCGTAGCCGCCGACTCTTAATTGCCGGGTCCACGTATGATGTAAGTACCTGATCTTCGGACGCCTCATTCAAGCACGGGCGCTTGCCCTCCGTCGTTTCTCCGTTTTATTCTTCGCTTTCATTTTTACATTATCCCCTACGACTATTGTTTTGGCCTGTACCTCAAAGAATCTCTGTGTCGGTGTGGGACGATCTCGAGGTAACCCGTCTCTGTTAGGAAGTATAAACCTCAGTCGTCTAAAGATCGGCTCGGCGTGTCAAGTTATTACTATAAGCGCACTCCGCCAAGTGGTAGTTCTGGCACGAGGCCCTCTCCTATCGGAAAAATAAAAGCTTCATTATCATGAGTGAGCCCTCCTACCCACGAGAGGAACAGGCCCCATGCGCATTGCTTCTTTGGACAGCCCTACCGACTCGCGAAAATATTCGAATCTTGTGAGAGTGTAATGCTCGTTGGCGACCGCACTCGTTGTCACCCGCCTGGTACACGTGCACTCGCCTTCTCTGAGAGAAGTTGACTCCAAAGTGCCCACCCCCTTGGCCTTATCGGTTAAAATCCCCCGGGAGACTGTCTTTAACGTCAGGGTGAGCTGGCATTGGCGAGAATGCTGGGTACGTCAAGAAAGCACTTTGGAATCTAGAATAACAGGCGCATTGTTGTCTTGCGCGGGATACAGG'/>

    <sequence taxon='24' value='GTTCAACAAACGCATCAGTAGTTTGTCTTTGATCGCGTTTCGAGGGCATCTAACGCGTGGAACCGTCCTCCCGAGAGCTTATAGGTACCGAGATACCATAGGGGCAATCAGAACCTTCGGACTGCATGTCCTGGTTTATCCCGTGGCCTTACAGTCGTAAACCCGTGGGAACCACGCTTGTGGCACCAACGTGTACCGGCCTGAGTTTCTGTCACTCATGGTACCGAATCGACCAAAAACTACGGGGCTGACATTGAAAAGGCAACCAGTCAGCACTAAAAGGCTCCGCATCGAGATCAGGCATCGAAGCTGTTTCATCCGCCACTTACAATTTGCCGAACCATATTGCGTCTGTATATTGAAGGGTACGATCTGGATTGATCCCCGTTGTTCCGAGTCGTCCGTCAAGGTATTTATATGATGAAGGGGGCAGTTCGGTAGGGGACCACGACAACGACTCCTCCTTGATTGAGTGATCTAGTTGGTTTGCACAAGATCTTCAAAACAAGGCCGGTATCGTGGCCACACTGGCTATAAACCGGAGTGGGTACAGCTGGCACTCCACGCTTTCGTGACTCTGTCCATTCATACGACATCATACCAGACCCGCATTCTTCGGGTCGTTTCCGGACGAGACTGTCTTAACACCGATTCGACAGGATTCGGTCCTCACGAAAGGGGCGCAAGACGACGTCGGCCTCGAGAGATCAACATAGGATAGGGTCGGGCACGGAATGTATCAGGGGCTGGAAAATGGGAACGATTTGTTTGTAGGAATCCGAATTTGCCCAAAGTGGTTACGCAAGTGAGGTCGTCAAGTGATTAGACCCGGACCCCTACACAGTGATAGAGTGGAGGACGCTAAAAGATCCGGACGGAATAACTCATGCCCCATACTAGCTCCTGTAGCGAACATTCCGACATAATGCGTCTGAGTCGGTAGCTAAATGAAATCGTATCGATACTAATCTTATGCTATCCTGCTGGCAATAAAGCCAGTTACTGTAGAATAAACTCTGGTGGACCCTCTACTGATTCCGCTAGCGCTAGGTCCCATCGGACATTAAGCTCGTTGGTGGAAGACGATGCTCAGGCACGTTATGGGCATGTTCGCTCCATTACCTGACGATCCTTTTGAGTTTAAGGTGTGATACCTGCATACCTATCCATCCGGTTCGCTGAATCATCGATAAAACTTTGGATGATTTCACCTTTCTACGCGATGGGTCGCACTATTTCGCTTATGTTTAACGTCGTGGTCATCTGTAACGGTACGATACGGTGACTCAGGGAACCCGGTTTCAGTGTAGATCGGCCGCATATCGTCGCCGCCGACTCTTAATTGCCGAGTCCACGTATGATGTAGGTACCTGATCGTCGGACGCCTCATTCAAGCACGGGCGCTTGCCCTCCGTCGTTTTTCCGTTTTATTCTTCGCTTTCATTTTTACATTATCCCCTACGACTATTGTTTTGGCCTGTACCTCAAAGAATCTTTGTGTCGGTGTGGGACGATCTCGAGGTAACCCGTCTCTGTTAGGAGGTATAAACCTCAGTCGTCTAAAGATCGGCTCGGCGTGTCAAGTTATTACTATAAGCGCACTCCACCAAGTGGTAGTTCTAGCACGAGGCCCTCTCCTATCGGAAAAATAAAAACTTCATTATCGTGAGTGAGCCCTTCTACACACGAGAGGAACAGGCCCCATGCGCGTTGCTTCTTTGGACAGCCCTACCGACTCGCGGAAATATTCGAATCTTGTGAGAGTGTAATGCTCGTTGGCGACCGCACTCGTCGTCACCCGCCTAGTACACGTGCACTCGCCTTCTCTGAGAGAAGTTGCCTCCAAAGTGCCCACCCCCTTGGCCTTATCGGTTAAAATCCCCCGGGAGACCGTCTTTAACGTCAGGGTGAGCTGGCATTGGCGAGAATGTTGGGTACGTCAAGAAAGCACTTGGGAATCTAGCATAACAGGCGCATTGTTGTCTTGCGCGGGATACAGG'/>

    <sequence taxon='33' value='GTTCAACAAACGCATCAGTAGTTTGTCTTTGATCGCGTTTCGAGAGCATCTAACGCGTGGAACCGTCCTCCCGAGAGCTTATAGGTACCGAGATACCATAGGGGCAATCAGAACCTTCGGACTGCATGTCCTGGTTTATCCCGTGGCCTTACAGTCGTAAACCCGTGGGTACCACGCTTGTGGCACCAACGTGTACCGGCCTGAGTTTCTGTCACTCATGGTACCGAATCGACCAGAAACTACGGGGCTGACATTGAAAAGGCAACCAGTCAGCACTAGAAGGCTCCGCATCGAGATCAGGCGTCGAAGCTGTTTCATCCGCCACTTACAATTTGCCGAACTATATTGCGTCTGTATATTGAAGGGTACGATCTGGATTGATCCCCGTTGTTCTGAGTCGTCCGTCAAGGTATTTATATGATGAAGGGGGCAGTTCGGTAGGGGACCACGACAACGACTCCCCCTTGATTGAGTGATCTAGTTGGTTTGCACAAGATCTTCAGGACAAGGCCGGTATCGTGGCCACACTGGCTATAAACCGGAGTGGGTACAGCTGGCACTCCACGCTTCCGTGACTCTGTCCATTCATACGACATCATACCAGACCCGCATTCTTCGGGTCGTTTCCGGACGAGACTGTTTTAAAACCGATTCGACAGGATTCGGTCCTCACGAAAGGGGCGCAAGACGACGTCGGCCTCGAGAGATCAACATAGGATAGGGTCGGGCACGGAATGTATCAGGGGCTGGAAAATGGGAAAGATTTGTTTGTAGGAATCCGAATTTGCCCAAAGTGGTCACGCAAGTGAGGTCGTCAAGTGATTAGACCCGGACCCCTACACAGTGATAGAGCGGAGGACGCTAAAAGATCCGGACGGAATAACTCATGCCCCATACTAGCTCCTGTAGCGAACATTCCGACATAATGCGTCTGAGTCGGTAGCTAAATGAAATAGTATCGATACTAATCTTATGCTATCCTGCTGGCAATAAAGCCAGTTACTGTAGAATAAACTCTGGTGGACCCCCTACTGATTCCGCCAGCGTTAGCTCCCATCGGACATTAAGCTCGTTGGTGGAAGACGATGCTCAGGCACGCTATGGGCATGTTCGCTCCATTACCTGACGAACCTTTTGAGTTTAAGGTGTGATGCCTGCATACCTATCCATCCGGTCCGCTGGATCATTGATAAAACTTTGGATGATTTCACCTTTCTACGCGATGGGTCGCACTATTTCGCTTGTGTTTAACGTTGTGGTCATCTGTAACGGTACGATACGGTGACTCAGGGAACCCGGTTTCAGTGTAGATCGGCCGCATATCGTAGCCGCCGACTCTTAATTGCCGAGTCCACGTATGATGTAGGTACCTGATCTTCGGACGCCTCATTCAAGCACGGGCGCTTGCTCTCCGTCGTTTTTCCGCTTTATTCTCCGCTTTCATTTTTACATTATCCCCTACGACTATTGTTTTGGCCTGTACCTCAAAGAATCTTTGTGTCGGTGTGGGACGATCTCGAGGTAACCCGTCTCTGTTAGGAGGTATAAACCTCAGTCGTCTAAAGATCGGCTCGGCGTGTCAAGTTATTACTATAAGCGCACTCCACCAAGTGGTAGTTCTAGCACGAGGCCCTCTCCTATCGGAAAAATAAAAACTTCATTATCGTGAGTGAGCCCTTCTACACACGAGAGGAACAGGCCACATGCGCATTGCTTCTTTGGACAGCCCTACCGACTCGCGGAAATATTCGAATCTTGTGAGAGTGTAATGCTCGTTGGCGACCGCACTCGTCGTCACCCGCCTGGTACACGTGCACTCGCCTTCTCTGAGAGAAGTTGACTCCAAAGTGCCTACCCCCTTGGCCTTATCGGTTAAAATCCCCCGGGAGACCGTCTTTAACGTCAGGGCGAGCTGGCATCGGCGAGAATGTTGGGTACGTCAAGAAAGCACTTGGGAATCTAGCATAATGGGCGCATTGTTGTCTTGCGCGGGATACAGG'/>

    <sequence taxon='46' value='GTTCAACAAACGCATCAGTAGTTTGTCTTTGATCGCGTTTCGAGAGCATCTAACGCGTGGAACCGTCCTCCCGAGAGCTTATAGGTACCGAGATACCATAGGGGCAATCAGAACCTTCGGACTGCATGTCCTGGTTTATCCCGTGGCCTTACAGTCGTAAACCCGTGGGTACCACGCTTGTGGCACCAACGCGTACCGGCCTGAGTTTCTGTCACTCATGGTACCGAACCGACCAGAAACTACGGGGCTGACATTGAAAAGGCAACCAGTCAGCACTAGAAGGCTCCGCATCGAGATCAGGCGTCGAAGCTGTTTCATCCGCCACTTACAATTTGCCGAACTATATTGCGTCTGTATATTGAAGGGTACGATCTGGATTGATCCCCGTTGTTCCGAGTCGTCCGTCAAGGTATTTATATGATGAAGGGGGCAGTTCGGTAGGGGACCACGACAACGACTCCCCCTTGATTGAGTGATCTAGTTGGTTTGCACAAGATCTTCAAGACAAGGCCGGTATCGTGGCCACACTGGCTATAAACCGGAGTGGGTACAGCTGGCACTCCACGCTTCCGTGACTCTGTCCATTCATACGACATCATACCAGACCCGCATTCTTCGGGTCGTTTCCGGACGAGACTGTCTTAAAACCGATTCGACAGGATTCGGTCCTCACGAAAGGGGCGCAAGACGACGTCGGCCTCGAGAGATCAACATAGGATAGGGTCGGGCACGGAATGTATCAGGGGCTGGAAAATGGGAAAGATTTGTTTGTAGGAATCCGAATTTGCCCAAAGTGGTCACGCAAGTGAGGTCGTCAAGTGATTAGACCCGGACCCCTACACAGTGATAGAGTGGAGGACGCTAAAAGATCCGGACGGAATAACTCATGCCCCATACTAGCTCCTGTAGCGAACATTCCGACATAATGCGTCTGAGTCGGTAGCTAAATGAAATAGTATCGATACTAATCTTATGCTATCCTGCTGGCAATAAAGCCAGTTACTGTAGAATAAACTCTGGTGGACCCTCTACTGATTCCGCTAGCGTTAGGTCCCATCGGACATTAAGCTCGTTGGTGGAAGACGATGCTCAGGCACGTTATGGGCATGTTCGCTCCATTACCTGACGATCCTTTTGAGTTTAAGGTGTGATGCCTGCATACCTATCCATCCGGTCCGCTGGATCATTGATAAAACTTTGGATGATTTCACCTTTCTACGCGATGGGTCGCACTATTTCGCTTATGTTTAACGTTGTGGTCATCTGTAACGGTACGATACGGTGACTCAGGGAACCCGGTTTCAGTGTAGATCGGCCGCATATCGTAGCCGCCGACTCTTAATTGCCGAGTCCACGTATGATGTAGGTACCTGATCTTCGGACGCCTCATTCAAGCACGGGCGCTTGCTCTCTGTCGTTTTTCCGCTTTATTCTTCGCTTTCATTTTTACATTATCCCCTACGACTATTGTTTTGGCCTGTACCTCAAAGAATCTTTGTGTCGGTGTGGGACGATCTCGAGGTAACCCGTCTCTGTTAGGAGGTATAAACCTCAGTCGTCTAAAGATCGGCTCGGCGTGTCAAGTTATTACTATAAGCGCACTCCACCAAGTGGTAGTTCTAGCACGAGGCCCTCTCCTATCGGAAAAATAAAAACTTCATTATCGTGAGTGAGCCCTTCTACACACGAGAGGAACAGGCCACATGCACATTGCTTCTTTGGACAGCCCTACCGACTCGCGGAAATATTCGAATCTTGTGAGAGTGTAATGCTCGTTGGCGACCGCACTCGTCGTCACCCGCCTGGTATACGTGCACTCGCCTTCTCTGAGAGAAGTTGACTCCAAAGTGCCCACCCCCTTGGCCTTATCGGTTAAAATCCCCCGGGAGACCGTCTTTAACGTCAGGGCGAGCTGGCATCGGCGAGAATGTTGGGTACGTCAAGAAAGCACTTGGGAATCTAGCATAACAGGCGCATTGTTGTCTTGCGCGGGATACAGG'/>

    <sequence taxon='48' value='GTTCAACAAACGCATCAGTAGTTTGTCTTTGATCGCGTTTCGAGAGCATCTAACGCGTGGAACCGTCCTCCCGAGAGCTTATAGGTACCGAGATACCATAGGGGCAATCAGAACCTTCGGACTGCATGTCCTGGTTTATCCCGTGGCCTTACAGTCGTAAACCCGTGGGTACCACGCTTGTGGCACCAACGTGTACCGGCCTGAGTTTCTGTCACTCATGGTACCGAATCGACCAGAAATCACGGGGCTGACATTGAAAAGGCAACCAGTCAGCACTAGAAGGCTCCGCATCGAGATCAGGCGTCGAAGCTGTTTCATCCGCCACTTACAATTTGCCGAACTATATTGCGTCTGTATATTGAAGGGTACGATCTGGATTGATCCCCGTTGTTCCGAGTCGTCCGTCAAGGTATTTATATGATGAAGGGGGCAGTTCGGTAGGGGACCACGACAACGACTCCCCCTTGATTGAGTGATCTAGTTGGTTTGCACAAGATCTTCAAAACAAGGCCGGTATCGTGGCCACACTGGCTATAAACCGGAGTGGGTACAGCTGGCACTCCACGCTTCCGTGACTCTGTCCATTCATACGACATCATACCAGACCCGCATTCTTCGGGTCGTTTCCGGACGAGATTGTCTTAAAACCGATTCGACAGGATTCGGTCCTCACGAAAGGGGCGCAAGACGACGTCGGCCTCGAGAGATCAACATAGGATAGGGTCGGGCACGGAATGTATCAGGGGCTGGAAAATGGGAACGATTTGTTTGTAGGAATCTGAATTTGCCCAAAGTGGTCACGCAAGTGAGGTCGTCAGGTGATTAGACCCGGACCCCTACACAGTGATAGAGTGGAGGACACTAAAAGATCCGGACGGAATAACTCATGCCCCATACTCGCTCCTGTAGCGAACATTCCGCCATAATGCGTCTGAGTCGGTAGCTAAATGAAATAGTATCGATACTAATCTTATGCTATCCTGCTGGCAATAAAGCCAGTTACTGTAGAATAAACTCTGGTGGACCCTCTACTGATTCCGCTAGCGTTAGGTCCCATCGGACATTAAGCTCGTTGGTGGAAGACGATGCTCAGGCACGTTATGGGCATGTTCGCTCCATTACCTGACGATCCTTTTGAGTTTAAGGTGTGATGCCTGCATACCTATCCATCCGGTCCGCTGGATCATTGATAAAACTTTGGATGATTTCACCTTTCTACGCGATGGGTCGCACTATTTCGCTTATGTTTAACGTTGTGGTCATCTGTAACGGTACGATACGGTGACTTAGGGAACCCGGTTTCAGTGTAGATCGGCCGCATATCGTAGCCGCCGACTCTTAATTGCCGAGTCCACGTATGATGTAGATACCTGATCTTCGGACGCCTCATTCAAGCACGGGCGCTTGCTCTCCGTCGTTTTTCCGCTTTATTCTTCGCTTTCATTTTTACATTATCCCCTACGACTATTGTTTTGGCCTGTACCTCAAAGAATCTTTGTGTCGGTGTGGGACGATCTCGAGGTAACCCGTCTCTGTTAGGAGGTATAGACCTCAGTCGTCTAAAGATCGGCTCGGCGTGTCAAGTTATTACTATAAGCGCACTCCACCAAGTGGTAGTTCTAGCACGAGGCCCTCTCCTATCGGAAAAATAAAAACTTCATTATCGTGAGTGAGCCCTTCTACACACGAGAGGAACAGGCCACATGCGCATTGCTTCTTTGGACAGCCCTACCGACTCGCGGAAATATTCGAATCTTGTGAGAGTGTAATGCTCGTTGGCGACCGCACTCGTCGTCACCCGCCTGGTACACGTGCACTCGCCTTCTCTGAGAGAAGTTGACTCCAAAGTGCCCACCCCCTTGGCTTTATCGGTTAAAATCCCCCGGGAGACCGTCTTTAACGTCAGGGTGAGCTGGCATTGGCGAGAATGTTGGGTACGTCAAGAAAGCACTTGGGAATCTAGCATAACAGGCGCATTGTTGTCTTGCGCGGGATACAGG'/>

    <sequence taxon='2' value='GTTCAACAAACGCATCAGTAGTTTGTCTTTGATCGCGTTTCGAGGGCATCTAACGCGTGGAACCGTCCTCCAGAGAGCTTATAGGTACCGAGATACCATAGGGGCAATCAGAACCTTCGGACTGCATGTCCTGGTTTATCCCGTGGCCTTGCAGTCGTAAACCCGTGGGTACCACGCTTGTGGCACCAACGTGTACCGGCCTGAGTTTCTGTCACTCATGGTACCGAATCGACCAGAAACTACAGGGCTGACATTGAAAAGGCAACCAGTCAGCACTAGAAGGCTCCGCATCGAGATCAGGCGTCGAAGCTGTTTCATCCGCCACTTACAATTTGCCGAACTATATTGCGTCTGTATATTGAAGGGTACGATCTGGATTGATCCCCGTTGTTCCGAGTCGTCCGTCGAGGTATTTATATGATGAAGGGGGCAGTTCGGTAGGGGACCACGACAACGACTCCCCCTTGATTGAGTGATCTAGTTGGTTTGCACAAGATCTTCAAAACAAGGCCGGTATCGTGGCCACACTGGCTATAAACCGGAGTGGGTACAGCTGGCACTCCACGCTTCCGTGACTCTGTCCATTCATACGACATCATACCAGACCCGCATTCTTTGGGTCGTTTCCGGACGAGACTGTCTTAATACCGATTCGACAGGATTCGGTCCTCACGAAAGGGGCGTAAGCCGACGTCGGCCTCGAGAGATCAATATAGGATAGGGTCGGGCACGGAATGTATCAGGGGCTGGAAAATGGGAACGATTTGTTTGTAGGAATCCGAATTTGCCCAAAGTGGTTACGCAAGTGAGGTCGTCAAGTGATTAGACCCAGACCCCTACACAGTGATAAAGTGGAGGACGTTAAAAGATCCGGACGGAATAACTCATGCCCCATACTAACTCCTGTAGCGAACATTCCGACATAATGCGTCTGAGTCGGTAGCTACATGAAATACTATCGATACTAATCTTATGCTATCCTGCTGGCAATAAAGCCAGTTACTGTAGAATAAACTCTGGTGGACCCTCTACTGATTCCGCTAGCGTTAGGTCCCATCGGACATTAAGCTCGTTGGTGGAAGACGATGCTCAGGCACGTTATGGGCATGTTCGCTTCATTACCTGACGATCCTTTTGAGTTTAAGGTGTGAAGCCTGCATACCTATCCATCCGGTCCGCTGGATCATTGATAAAACTTTGGATGATTTCACCTTTCTACGCGATGGGTCGCACTATTTCGCTTATGTTTAACGTTGTGGTCATCTGTAACGGTACGATACGGTAACTCAGGGAACCCGGTTTCAGTGTAGATCGGCCGCATATCGTAGCCGCCGACTCTTAATTGCCGGGTCCACGTATGATGTAAGTACCTGATCTTCGGACGCCTCATTCAAGCACGGGCGCTTGCCCTCCGTCGTTTTTCCGTTTTATTCTTCGCTTTCATTTTTACATTATCCCCTACGACTATTGTTTTGGCCTGTACCTCAAAGAATCTTTGTGTCGGTGTGGGACGATCTCGAGGTAACCCGTCTCTGTTAGGAGGTATAAACCTCAGTCGTCTAAAGATCGGCTCGGCGTGTCAAGTTATTACTATAAGCGCACTCCACCAAGTGGTAGTTCTAGCACGAGTCCCTCTCCTATCGGAAAAATAAAAACTTCATTATCGTGAGTGAGCCCTCCTACACACGAGAAGCACAAGCTCCATGCGCATTGCTTGTTTGGACAGCCCTGCCGACTCGCGAAAATATTCGAATCTTGTGAGAGTGTAATGCTCGTTGGCGACCGCACTCGTCGTCACCCGCCTGGTACACGTGCACTCGCCTTCTCTGAGAGAAGTTGACTCCAAAGTGCCCACCCCCTTGGCCTTATCGGTTAAAATCCCCCGGGAGACCGTCTTTAACGTCAGGGTGAGCTGGCATTGGCGAGAATGTTGGGTACGTCAAGAAAGCACTTGGGAATCTAGCATAACAGGCGCATTGTTGTCTTGCGCGGGATACAGG'/>

    <sequence taxon='23' value='GTTCAACAAACGCATCAGTTGTTTGTCTTTGATCGCGTTTCGAGGGCATCTAACGCGTGGAACCGTCCTCCAGAGGGCTTATAGGTACCGAGATACCATAGGGGCAATCAGAACCTTCGGACTGCGTGTCCTGGTTTATCCCGTGGCCTTGCAGTCGTAAACCCGTGGGTACCACGCTTGTGGCACCAACGTGTACCGGCCTGAGTTTCCTTCACTCATGGTACCGAATCGACCAGGAATTACAGGGCTGACATTGAAAAGGCAACCAGTCAGCACTAGAAGGCTCCGCATCGAGATCAGGCGTCGAAGCTGTTTCGTCCGCCACTTACAATTTGCCGAACTATATTGCGTCTGTATATTGAAGGGTACGATCTGGATTGATCCCCGTTGTTCCGAGTCGTCCGTCTAGGTATTTATATGATGAAGGGGGCAGTTCGGTAAGGGACCGCGACAACGACTCCCCCTTGATTGAGTGATCTAGTTGGTTTGGACAAGATCTTCAAAACAAGGCCGGTATCGTGGCCACACTGGCTATAAACCGGAGTGGGTACAGCTGGCACTCCACGCTTCCGTGACTCTGTCCATTCATACGACATCATACCAGACCCGCATTCTTTGGGTCGTTTCCGGACGAGACTGTCTTAATACCGATTCGACAGGATTCGGTCCTCACGAAAGGGGCGTAAGCCGACGTCGGCCTCGCGAGATCAATATAGGATAGGGTCGGGCACGGAATGTATCAGGGGCTGGAAAATGGGAACGATTTGTTTGTAGGAGTCCGAATTTGCCCAAAGTGGTTACGCAAGTGAGGTCGTCAAGTGATTAGACCTAGACCCCTACACAGTGACAAAGTGGAGGACGTTAAAAGATCCGGACGGAATAACTCATGCCCCATACTAACTCCTGTAGCGAACATTCCGACATAATGCGTCTGAGTCGGTAGCTACATGAAATACTATCGATACTAATCTTATGCTATCCTGCTGGCAATAAAGCCAGTTACTGTAGAATAAACTCTGGTGGACCCTCTACTGATTCCGCTAGCGTTAGGTCCCATCGGACATTAAGCTCGTTGGTGGAAGACGATGCTCAGGCACGTTATGGGCATGTTCGCTTCATTACCTGACGATCCTTTTGAGTTTAAGGTGTGAAGCCTGCATACCTATCTATCCGGTCCGCTGGATCATTGATAAAACTTTGGATGATTTCACCTTTCTACGCGATGGGTCGCACTATTTCGCTTATGTTTAACGTTGTGGTCATCTGTAACGGTACGATACGGTAACTCAGGGAACCCGGTTTCAGTGTAGATCGGCCGCATATCGTAGCCGCCGACTCTTAATTGTCGGGTCCACGTATGATGTAAGTACCTGATCTTCGGACGCCTCATTCAAGCACGGGCGCTTGCCCTCCGTCGTTTTTCCGTTTTATTCTTCGCTTTCATTTTTACATTACCCCCTACGACTATTGTTTTGGCCTGTACCTCAAAGAATCTTTGTGTCGGTGTGGGACGATCTCGAGGTAACCCGTCTCTGTTAGGAAGTATAAACCTCAGTCGTCTAAAGATCGGCTCGGCGTGTCAAGTTATTACTATAAGCGCACTCCACCAAGTGGTAGTTCTAGCACGAGTCCCTCTCCTATCGGAAAAACCAAAACTTCATTATCGTGAGTGAGCCCTCCTACACACGAGAAGCACGAGCTCCATGCGCATTGCTTGTTTGGACAGCCCTGCCAACTCGCGAAAATATTCGAATCTTGTGAGAGTGTAATGCTCGTTGGCGACCGCACTCGTCGTCACCCGCCTGGTACACGTGCACTCGCCTTCTCCGAGAGAAGTTGACTCCAAAGTGCCCACCCCCTTGGCCTTATCGGTTAAAATCCCCCGGGAGACCGTCTTTAACGCCAGGGTGAGCTGGCATTGGCGAGAATGTTGGGTGCGTCAAGAAAGCACTCGGGAATCTAGCATAACAGGCGCATTGTTGTCTTGCGCGGGATACAGG'/>

    <sequence taxon='4' value='GTTCAACAAACGCATCAGTAGTTTGTCTTTGATCGCGTTTCGAGGGCATCTAACGCGTGGAACCGTCCTCCAGAGAGCTTATAGGTACCGAGATACCATAGGGGCAATCAGAACCTTCGGACTGCATGTCCTGGTTTATCCCGTGGCCTTGCAGTCGTAAACCCGTGGGTACCACGCTTGTGGCACCAACGTGTACCGGCCTGAGTTTCTGTCACTCATGGTACCGAATCGACCAGAAACTACAGGACTGACATTGAAAAGGCAACCAGTCAGCACTAGAAGGCTCCGCATCGAGATCAGGCGTCGAAGCTGTTTCATCCGCCACTTACAATTTGGCGAACTATATTGCGTCTGTATATTGAAGGGTACGATCTGGATTGATCCCCGTTGTTCCGAGTCGTCCGTCTAGGTATTTATATGATGAAGGGGGCAGTTCGGTAGGGGACCACGACAACGACTCCCCCTTGATTGAGTGATCTAGTTGGTTTGCACAAGATCTTCAAGACAAGGCCGGTATCGTGGCCACACTGGCTATAAACCGGAGTGGGTACAGCTGGCACTCCACGCTTCCGTGACTCTGTCCATTCATACGACATCATACCAGACCCGCATTCTTTGGGTCGTTTCCGGACGAGACTGTCTTAATACCGATTCGACAGGATTCGGTCCTCACGAAAGGGGCGTAAGCCGACGTAGGCCTCGAGAGATCAATATAGGATAGGGTCGGGCACGGAATGTATCAGGGGCTGGAAAATGGGAACGATTTGTTTGTAGGAATCCGAATTTGCCCAAAGTGGTTACGCAAGTGAGGTCGTCAAGTGATTAGACCCAGACCCCTACACAGTGATAAAGTGGAGGACGTTAAAAGATCCGGACGGAATAACTCATGCCCCATACTAACACCTGTAGCGAACATTCCGACATAATGCGTCTGAGTCGGTAGCTACATGAAATAGTATCGATACTAATCTTATGCTATCCTGCTGGCAATAAAGCCAGTTACTGTAGAATAAACTCTGGTGGACCCTCTACTGATTCCGCTAGCGTTAGGTCCCATCGGACATTAAGCTCGTTGGTGGAAGACGATGCTCAGGCACGTTATGGGCATGTTCGCTCCATTACCTGACGATCCTTTTGAGTTTAAGGTGTGAAGCCTGCATACCTATCCATCCGGTCCGCTGGATCATTGATAAAACTTTGGATGATTTCACCTTTCTACGCGATGGGTCGCACTATTTCGCTTATGTTTAACGTTGTGGTCATCTGTAACGGTACGATACGGTAACTCAGGGAACCCGGTTTCAGTGTAGATTGGCCGCATATCGTAGTCGCCGACTCTTAATTGCCGGGTCCACGTATGATGTGAGTACCTGATCTTCGGACGCCTCATTCAAGCACGGGCGCTTGCCCTCCGTCGTTTTTCCGTTTTATTGTTCGCTTTCATTTTTACATTATCCCCTACGACTATTATTTTGGCCTGTACCTCAAAGAATCTTTGTGTCGGTGTGGGACGATCTCGAGGTAACCCGTCTCTGTTAGGAGGTATAAACCTCAGTCGTCTAAAGATCGGCTCAGCGTGTCAAGTTATTACTATAAGCGCACTCCACCAAGTGGTAGTTCTAGCACGAGTCCCTCTCCTATCGGAAAAATAAAAACTTCATTATCGTGAGTGAGCCCTCCTACACACGAGAAGCACAAGCCCCATGCGCATTGCTTGTTTGGACAGCCCTGCCGACTCGCGAAAATATTCGAATCTTGTGAGGGTGTAATGCTCGTTGGCGACCGCACTCGTCGTCACCCGCCTGGTACACGTGCACTCGCCTTCTCTGAGAGAAGTTGACTCCAAAGTGCCCACCCCCTTGGCCTTATCGGTTAAAATCCCCCGGGAGACCGTCTTTAACGTCAGGGTGAGCTGGCATTGGCGAGAATGTTGGGTACGTCAAGAAAGCACTTGGGAATCTAGCATAACAGGCGCATTGTTGTCTTGCGCGGGATACAGG'/>

    <sequence taxon='3' value='GCTTAACAAACGCATCAGTAGTTTGTCTTTGATCGCGTTTCGAGGGCATCTAACGCGTGGAACCGTCCTACAGAGAGCTTATAGGTACCGAGATACCATAGGGGCAATCAGAACCCTCGGACTGCATGTCCTGGTTTATCCCGTGGCCTTGCAGTCGTAAACCCGTGGGTACCATGCTTGTGGCACCAACGTGTACCGGCCTGAGTTTCTGTCACTCATGGTACCGAATCGACCAGAAACTACAGGGCTGACATTGAAAAGGCAACCAGTCAGCACTAGAAGGCTCCGCATCGAGATCAGGCGTCGAAGCTGTTTCATCCGCCACTTACAATTTGCCGAACTATCTTGTGTCTGTATATTGAAGGGTCCGATCTGGATTGATCCCCGTTGTTCCGAGTCGTCCGTCTAGGTATTTATATGATGAAGGGGGCAGTTCGGTAGGGGACCACGACAACGACTCCCCCTTGATTGAGTGATCTAGTTGGTTTGCACAAGATCTTCAAAAGAAGACCGGTATCGTGGCCACACTGGCTATAAACCGGAGTGGGTACAGCTGGCACTCAACGCTTCCATGACTCTGTCCATTCATACGACACCATACCAGACCCGCATTCTTTGGGTCGTTTCCGGACGAGACTGTCTTAATACCGATTCGACAGGATTCGGTCCTCACGGAAGGGGCGTAAGCCGACGTCGGCCTCGAGAGATCAATATAGGATAGGGTCGGGCACGGAATGTATCAGGGGCTGGAAAATGGGAACGATTTGTTTGTAGGAATCCGAATTTGCCCAAAGTGGTTACGCAAGTGAGGTCGTCAAGTGATTAGACCCAGACCCCTACACAGTGATAAAGTGGAGGACGTTAAAAGATCCGGACGGAATAACTCATGCCCCATACTAACTCCTGTAGCGAACATTCCGACATAATGCGTCTGAGTCGGTAGCTGCATGAAATAGTATCGGTACTAATCTTATGCTACCCTGCTGGCAATAAAGCCAGTTACTGTAGAATAAACTCTGGTGGACCCTCTACTGATTACGCTAGCGTTAGGTCCCATCGGACATTAAGCTCGTTGGTGGAAGACGATGCTCAGGCACGTTATGGGCATGTTCGCTCCATTACCTGACGATCCTTTTGAGTTTAAGGTGTGAAGCCTGCATGCCTATCCATCCGGTCCGCTGGATCATTGATAAAACTTTGGATGATTTCACCTTTCTACGCGATGGGTCGCACTATTTCGCTTATGTTTAACGTTGTGGTCATCTGTAACGGTACGATACGGTAACTCAGGGAATCCGGTTTCAGTGTAGATCGGCCGCATATCGTAGCCGCCGACTCTTAATTGCCGGGTCCGCGTATGATGTAAGTACCTGATCTTCGGACGCCTCATTCAAGCACGGGCGCTTGCCCCCCGTCGTTTTTCCGTTTTATTGTTCGCTTTCATTTTTACATTATCCCTTACGACTATTGTTTTGGCCTGTACCTCAAAGAATCTTTGTGTCGGTGTGGGACGATCTCGAGGTAACCCGTCTCTGTTAGGAGGTATAAACCTCAGTCGTCTAAAGATCGGCTCGGCATGTCAAGTTATTACTATAAGCGCACTCCACCAAGTGGTAGTTCTAGCACGAGTCCCTCTCCTATCGGAAAAATAAAAACTTCATTATCGTGAGTGAGCCCTCCTCCACACGAGAGGAACAGGCCCCATGAGCATTGCTTGTTTGGACAGCCCTACCGACTCGCGAAAATACTCGAATCTTGTGAGAGTGTAATGCTCGTTGGTGACCGCACTCGTCGTTACCCGCCTGGTACACGTGCACTCGCCTTCTCTGAGAGAAGTTGACTCCAAAGTGACCACCCCCTCGGCCTTATCGGTTAAAATCCCCCGGGAGACCGTCTTTAACGCCAGGGTGGGCTGGCATTGGCGAGAATGTTGGGTACGTCAAGAAAGCACTTGGGAATCTAGCATAACAGGCGCATTGTTGTCTTGCGCGGGATACAGG'/>

    <sequence taxon='39' value='GCTTAACAAACGCATCAGTAGTTTGTCTTTGATCGCGTTTCGAGGGCATCTAACGCGTGGAACCGTCCTACAGAGAGCTTATAGGTACCGAGATACCATAGGGGCAATCAGAACCCTCGGACTGCATGTCCTGGTTTATCCCGTGGCCTTGCAGTCGTAAACCCGTGGGTACCATGCTTGTGGCACCAACGTGTACCGGCCTGAGTTTCTGTCACTCATGGTACCGAATCGACCAGAAACTACAGGGCTGACATTGAAAAGGCAACCAGTCAGCACTAGAAGGCTCCGCATCGAGATCAGGCGTCGAAGCTGTTTCATCCGCCACTTACAATTTGCCGAACTATCTTGTGTCTGTATATTGAAGGGTCCGATCTGGATTGATCCCCGTTGTTCCGAGTCGTCCGTCTAGGTATTTATATGATGAAGGGGGCAGTTCGGTAGGGGACCACGACAACGACTCCCCCTTGATTGAGTGATCTAGTTGGTTTGCACAAGATCTTCAAAAGAAGACCGGTATCGTGGCCACACTGGCTATAAACCGGAGTGGGCACAGCTGGCACTCAACGCTTCCATGACTCTGTCCATTCATACGACACCATACCAGACCCGCATTCTTTGGGTCGTTTCCGGACGAGACTGTCTTAATACCGATTCGACAGGATTCGATCCTCACGGAAGGGGCGTAAGCCGACGTCGGCCTCGAGAGATCAATATAGGATAGGGTCGGGCACGGAATGTATCAGGGGCTGGAAAATGGGAACGATTTGTTTGTAGGAATCCGAATTTGCCCAAAGTGGTTACGCAAGTGAGGTCGTCAAGTGATTAGACCCAGACCCCTACACAGTGATAAAGTGGAGGACGTTAAAAGACCCGGACGGAATAACTCATGCCCCATACTAACTCCTGTAGCGAACATTCCGACATAATGCGTCTGAGTCGGTAGCTGCATGAAATAGTATCGGTACTAATCTTATGCTACCCTGCTGGCAATAAAGCCAGTTACTGTAGAATAAACTCTGGTGGACCCTCTACTGATTACGCTAGCGTTAGGTCCCATCGGACATTAAGCTCATTGGTGGAAGACGATGCTCAGGCACGTTATGGGCATGTTCGCTCGATTACCTGACGATCCTTTTGAGTTTAAGGTGTGAAGCCTGCATGCCTATCCATCCGGTCCGCTGGATCATTGATAAAACTTTGGATGATTTCACCTTTCTACGCGATGGGTCGCACTATTTCGCTTATGTTTAACGTTGTGGTCATCTGTAACGGTACGATACGGTAACTCGGGGAATCCGGTTTCAGTGTAGATCGGCCGCATATCGTAGCCGCCGACTCTTAATTGCCGGGTCCGCGTATGATGTAAGTACCTGATCTTCGGACGCCTCATTCAAGCACGGGCGCTTGCCCCCCGTCGTTTTTCCGTTTTATTGTTCGCTTTCATTTTTACATTATCCCTTACGACTATTGTTTTGGCCTGTACTTCAAAGAATCTTTGTGTCGGTGTGGGACGATCTCGAGGTAACCCGTCTCTGTTAGGAGGTATAAACCTCAGTCGTCTAAAGATCGGCTCGGCATGTCAAGTTATTACTATAAGCGCACTCCACCAAGTGGTAGTTCTAGCACGAGTCCCTCTCCTATCGGAAAAATAAAAACTTCATTACCGTGAGTGAGCCCTCCTCCACACGAGAGGAACAGGCCCCATGAGCATTGCTTGTTTGGACAGCCCTACCGACTCGCGAAAATACTCGAATCTTGTGAGAGTGTAATGCTCGTTGGTGACCGCACTCGTCGTTACCCGCCTGGTACACGTGCACTCGCCTTCTCTGAGAGAAGTTGACTCCAAAGTGACCACCCCCTCGGCCTTATCGGTTAAAATCCCCCGGGAGACCGTCTTTAACGCCAGGGTGGGCTGGCATTGGCGAGAATGTTGGGTACGTCAAGGAAGCACTTGGGAATCTAGCATAACAGGCGCATTGTTGTCTTGCGCGGGATACAGG'/>

    <sequence taxon='43' value='GCTTAACAAACGCATCAGTAGTTTGTCTTTGATCGCGTTTCGAGGGCATCTAACGCGTGGAACCGTCCTACAGAGAGCTTATAGGTACCGAGATACCATAGGGGCAATCAGAACCCTCGGACTGCATGTCCTGGTTTATCCCGTGGCCTTGCAGTCGTAAACCCGTGGGTACCATGCTTGTGGCACCAACGTGTACCGGCCTGAGTTTCTGTCACTCATGGTACCGAATCGACCAGAAACTACAGGGCTGACATTGAAAAGGCAACCAGTCAGCACTAGAAGGCTCCGCATCGAGATCAGGCGTCGAAGCTGTTTCATCCGCCACTTACAATTTGCCGAACTATCTTGTGTCTGTATATTGAAGGGTCCGATCTGGATTGACCCCCGTTGTTCCGAGTCGTCCGTCTAGGTATTTATATGATGAAGGGGGCAGTTCGGTAGGGGACCACGACAACGACTCCCCCTTGATTGAGTGATCTAGTTGGTTTGCACAAGATCTTCAAAAGAAGACCGGTATCGTGGCCACACTGGCTATAAACCGGAGTGGGTACAGCTGGCACTCAACGCTTCCATGACTCTGTCCATTCATACGACCCCATACCAGACCCGCATTCTTTGGGTCGTTTCCGGACGAGACTGTCTTAATACCGATTCGACAGGATTCGGTCCTCACGGAAGGGGCGTAAGCCGACGTCGGCCCCGAGAGATCAATATAGGATAGGGTCGGGCACGGAATGTATCAGGGGCTGGAAAATGGGAACGATTTGTTTGTAGGAATCCGAATTTGCCCAAAGTGGTTACGCAAGTGAGGTCGTCAAGTGATTAGACCCAGACCCCTACACAGTGATAAAGTGGAGGACGTTAAAAGATCCGGACGGAATAACTCATGCCCCATACTAACTCCTGTAGCGAACATTCCGACATAATGCGTCTGAGTCGGTAGCTGCATGAAATAGTATCGGTACTAATCTTATGCTACCCTGCTGGCAATAAAGCCAGTTACTGTAGAATAAACTCTGGTGGACCCTCTACTGATTACGCTAGCGTTAGGTCCCATCAGACATTAAGCTCGTTGGTGGAAGACGATGCTCAGGCACGTTATGGGCATGTTCGCTCGATTACCTGACGATCCTTTTGAGTTTAAGGTGTGAAGCCTGCATGCCTATCCATCCGGTCCGCTGGATCATTGATAAAACTTTGGATGATTTCACCTTTCTACGCGATGGGTCGCACTATTTCGCTTATGTTTAACGTTGTGGTCATCTGTAACGGTACGATACGGTAACTCAGGGAATCCGGTTTCAGTGTAGATCGGCCGCATATCGTAGCCGCCGACTCTTAATTGCCGGGTCCGCGTATGATGTAAGTACCTGATCTTCGGACGCCTCATTCAAGCACGGGCGCTTGCCCCCCGTCGTTTTTCCGTTTTATTGTTCGCTTTCATTTTTACATTATCCCTTACGACTATTGTTTTGGCCTGTACCTCAAAGAATCTTTGTGTCGGTGTGGGACGATCTCGAGGTAACCCGTCTCTGTTAGGAGGTATAAACCTCAGTCGTCTAAAGATCGGCTCGGCATGTCAAGTTATTACTATAAGCGCACCCCACCAAGTGGTAGTTCTAGCACGAGTCCCTCTCCTATCGGAAAAATAAAAACTTCATTATCGTGAGTGAGCCCTCCTCCACACGAGAGGAACAGGCCCCATGAGCATTGCTTGTTTGGACAGCCCTACCGACTCGCGAAAATACTCGAATCTTGTGAGAGTGTAATGCTCGTTGGTGACCGCACTCGTCGTTACCCGCCTGGTACACGTGCACTCGCCTTCTCTGAGAGAAGTTGACTCCAAAGTGACCACCCCCTCGGCCTTACCGGTTAAAATCCCCCGGGAGACCGTCTTTAACGCCAGGGTGGGCTGGCATTGGCGAGAATGTTGGGTACGTCAAGGAAGCACTTGGGAATCTAGCATAACAGGCGCATTGTTGTCTTGCGCGGGATACAGG'/>

    <sequence taxon='29' value='GTTCAACAAACGCATCAGTAGTTTGTCTTTGATCGCGTTTCGAGGGCATCTAACGCGTGGAACCGTCCTACGGAGAGCTTATAGGTACCGAGATACCATAGGGGCAATCAGAACCCTCGGACTGCATGTCCTGGTTTATCCCGTGGCCTTGCAGTCGTAAACCCGTGGGTACCACGCTTGTGGCACCAACGTGTACCGGCCCGAGTTTCTGTCACTTATGTTACCGAATCAACCAGAAACTACAGGGCTGACATTGAAAAGGCAACCAGTCAGCGCTAGAAGGCTCCGCATCGAGATCAGGCGTCGAAGCTGTTTCATCCGCCACTCACAATTTGCCGAACTATCTTGTGTCTGTATCTTGAAGGGTCCGATCTGGATTGATCCCCGTTGTTCCGAGTCGTCCGTCTAGGTATTTATATGATGAAGGGGGCAGTTCGGTAGGGGACCACGACAACGACTCCCCCTTAATTGAGTGATCTAGTTGGTTTGCACAAGCTCTTCAAAACAAGGCCGGTATCGTGGCCACACTGGCTATAAACCGGAGTGGGTACAGCTGGCACTCAACGCTTCCGTGACTCTGTCCATTCATACGACATCATACCAGACCCGCATTCTTTGGGTCGTTTCCGGACGAGACTGTCTTAATACCGATTCGACAGGATTCGGTCCTCACGGAAGGGGCGTACGCCGACGTCGGCCTCGAGAGATCAATATAGGACAGGGTCGGGCACAGAATGTATCAGGGGCTGGAAAGTGGGCACGATTTGTTTGTAGGAATCCGAATTTGCCCAGAGTGGTTACGCAAGTGAGGTCGTCAAGTGATTAAACCCAGACCCCTACACAGTGATAAAGTGGAGGACGTTAAAAGATCCGGACGGAATAACTCATGCCCCATACTAACTCCTGTAGCGAACATTCCGACATAATGCGTCTCAGTCGGTGGCTACATGAAATAGTATCGATACTAATCTTATGCTACCCTGCTGGCAATAAAGCCAGTTACTGTAGAATAAACTCTGGTGGACCCTCTACTGATTTCGCTAGCGTCAGGTCCCATCGGACATTAAGCTCGTTGGTGGAAGACGATGCTCAGGCACGTTATGGGCATGTTCGCTCCACTACCTGACGATCCTTTTGAGCTTAAGGTGTGAAGCCTGCATGCCTATCCATCCGGGCCGATGGATCATTGCTAAAACTTTGGATAATTTCACCTTTCTACGCGATGGGTCGCACTATTTCGCTTATGTTTAACGTTGTGGTCATCTGTAACGGTACGATACGGCAACTCAGGGAACCCGGTTTCAGTGTAGATCGGCCGCACATCGTAGCCGCCGACTCTTAATTGCCGGGTCTACGTATGATGTAAGTACCTGATCTTCGGACGCCTCATTCAAGCACGGGCGCTTGCCCTCCGTCGTTTTTCCGTTTTATTCTTCGCTTTCATTTTTACATTATCCCCTACGACTATTGTTTTGGCCTGTACCTTAAAGAATCTTTGTGTCGGTATGGGACGATCTCGAGGTCACCCGTCTCTGTTCGGAGGTATAAACCTCAGTCGTCTAAAGATCGGCTCGGCGTGTCAAGTTATTACTATAAGCGCACTCCACCAAGTGGTAGTTCTAGCACGAGTCCCCCTCCTATCGGAAAAATAAAAATTTCATTATCGTGAGTGAGCCCTCCTCCACACGAGAGGAACAGGCCCCATGCGCATTGCTTGTTTGGACAGCCCTACCGACTCGCGAGGATATTCGAATCTTGTGAGAGTGTAATGCTCGTTGGCGACCGCACTCGTCGTTACCCGCCTGATACACGTGCACTCGCCTCCTCTGAGAGAAGTTGACTCCAAAGTGCCCACCCCCTCGGCCTTATCGGTCAAAATCCCCCGGGAGACCGTCTTTAACGTCAGGGTGGGCTGGCATTGGCGAGAATGTTGGGTACGTCAAGAAAGCACTTGGGAGTACAGCATAACAGGCGCATTGTTGTCTTGCGCGGGATACAAG'/>

    <sequence taxon='50' value='GTTCAACAAACGCATCAGTAGTTTGTCTTTGATCGCGTTTCGAGGGCATCTAACGCGTGGAACCGTCCTACGGAGAGCTTATAGGTACCGAGATGCCATAGGGGCAATCAGAACCCTCGGACTGCATGTCCTGGTTTATCCCGTGGCCTTGCAGTCGTAAACCCGTGGGTACCACGCTTGTGGCACCAACGTGTACCGGCCTGAGTTTCTGTCACTTATGTTACCGAATCGACCAGAAACTACAGGGCTGACATTGAAAAGGCAACCAGTCAGCACTAGAAGGCTCCGCATCGAGATCAGGCGTCGAAGCTGTTTCATCCGCCACTTACAATTTGCCGAACTATCTTGTGTCTGTATCTTGAAGGGTCCGATCTGGATTGATCCCCGTTGTTCCGAGTCGTCCGTCTAGGTATTTATATGATGAAGGGGGCAGTTCGGTAGGGGACCACGACAACGACTCCCCCTTAATTGAGTGATCTAGTTGGTTTGCACAAGCTCTTCAAAACAAGGCCGGTATCGTGGCCACACTGGCTATAAACCGGAGTGGGTACAGCTGGCACTCAACGCTTCCGTGACTCTGTCCATTCATACGACATCATACCAGACCCGCATTCTTTGGGTCGTTTACGGACGAGACTGTCTTAATACCGATTCGACAGGATTCGGTCCTCACGGAAGGGGCGTAAGCCGACGTCGGCCTCGAGAGATCAATATAGGACAGGGTCGGGCACAGAATGTATCAGGGGCTGGAAAATCGGAACGATTTGTTTGTAGGAATCCGAATTTGCCCAGAGTGGTTACGCAAGTGAGGTTGTCAAGTGATTAAACCCAGACCCCTACACAGTGATAAAGTGGAGGACGTTAAAAGATCCGGACGGAATAACTCATGCCCCATACTAACTCCTGTAGCGAACATTCCGACATAATGCGTCTCAGTCGGTGGCTACATGAAATAGTATCTATACTAATCTTATGCTACCCTGCTGGCAATAAAGCCAGTTACTGTAGAATAAACTCTGGTGGACCCTCTACTGATTTCGCTAGCGTCAGGTCCCATCGGACATTAAGCTCGTTGGTGGAAGACGATGCTCAGGCACGTTATGGGCATGTTCGCTCCACTACCTGACGATCCTTTTGAGCTTAAGGTGTGAAGCCTGCATGCCTATCCATCCGGGCCACTGGATCATTGCTAAAACTTTGGATAATTTCACCTTTCTACGCGATGGGTCGCACTCTTTCGCTTATGTTTAACGTTGTGGTCATCTGTAACGGTACGATACGGCAACTCAGGGAACCCGGTTTCAGTGTAGATCGGCCGCACATCGTAGCCGCCGACTCTTAATTGCCGGGTCTACGTATGATGTAAGTACCTGATCTTCGGACGCCTCACTCAAGCACGGGCGCTTGCCCTGCGTCGTTTTTCCGTTTTATTCTTCGCTTTCATTTTTACATTATCCCCTACGACTATTGTTTTGGCCTGTACCTTAAAGAATCTTTGTGTCGGTGTGGGACGATCTCGAGGTCACCCGTCTCTGTTCGGAGGTATAAACCTCAGTCGTCTCAAGATCAGCTCGGCGTGTCAAGTTATTACTATAAGCGCACTCCACCAAGTGGTAGTTCTAGCACGAGTCCCCCTCCTATCGGAAAAATAAAAACTTCATTATCGTGAGTGAGCCCTCCTCCACACGAGAGGAACAGGCCCCATGCGCATTGCTTGTTTGGACAGCCCTACCGACTCGCGAAAATATTCGAATCTTGTGAGAGTGTAATGCTCGTTGGCGACCGCACTCGTCGTTACCCGCCTGGTACACGTGCACTCGCCTCCTCTGAGAGAAGTTGACTCCAAAGTGCCCACCCCCTCGGCCTTATCGGTCAAAATCCCCCGGGAGACCGTCTTTAACGTCAGGGTGGGCTGGCATTGGCGAGAATGTTGGGTACGTCAAGAAAGCACTTGGGAATATAGCATAACAGGCGCATTGTTGTCTTGCGCGGGATACAAG'/>

    <sequence taxon='51' value='GTTCAACAAACGCATCAGTAGTTTGTCTTTGATCGCGTTTCGAGGGCATCTAACGCGTGGAACCGTCCTACGGAGAGCTTATAGGTACCGAGATGCCATAGGGGCAATCAGAACCCTCGGACTGCATGTCCTGGTTTATCCCGTGGCCTTGCAGTCGTAAACCCGTGGGTACCACGCTTGTGGCACCAACGTGTACCGGCCTGAGTTTCTGTCACTTATGTTACCGAATCGACCAGAAACTACAGGGCTGACATTGAAAAGGCAACCAGTCAGCACTAGAAGGCTCCGCATCGAGATCAGGCGTCGAAGCTGTTTCATCCGCCACTTACAATTTGCCGAACTATCTTGTGTCTGTATCTTGAAGGGTCCGATCTGGATTGATCCCCGTTGTTCCGAGTCGTCCGTCTAGGTATTTATATGATGAAGGGGGCAGTTCGGTAGGGGACCACGACAACGACTCCCCCTTAATTGAGTGATCTAGTTGGTTTGCACAAGCTCTTCAAAACAAGGCCGGTATCGTGGCCACACTGGCTATAAACCGGAGTGGGTACAGCTGGCACTCAACGCTTCCGTGACTCTGTCCATTCATACGACATCATACCAGACCCGCATTCTTTGGGTCGTTTCCGGACGAGACTGTCTTAATACCGATTCGACAGGATTCGGTCCTCACGGAAGGGGCGTAAGCCGACGTCGGCCTCGAGAGATCAATATAGGACAGGGTCGGGCACAGAATGTATCAGGGGCTGGAAAATGGGAACGATTTGTTTGTAGGAATCCGAATTTGCCCAGAGTGGTTACGCAAGTGAGGTCGTCAAGTGATTAAACCCAGACCCCTACACAGTGATAAAGTGGAGGACGTTAAAAGATCCGGACGGAATAACTCATGCCCCATACTAACTCCTGTAGCGAACATTCCGACATAATGCGTCTCAGTCGGTGGCTACATGAAATAGTATCTATACTAATCTTATGCTACCCTGCTGGCAATAAAGCCAGTTACTGTAGAATAAACTCTGGTGGACCCTCTACTGATTTCGCTAGCGTCAGGTCCCATCGGACATTAAGCTCGTTGGTGGAAGACGATGCTCAGGCACGTTATGGGCATGTTCGCTCCACTACCTGACGATCCTTTTGAGCTTAAGGTGTGAAGCCTGCATGCCTATCCATCCGGGCCGCTGGATCATTGCTAAAACTTTGGATAATTTCACCTTTCTACGCGATGGGTCGCACTATTTCGCTTATGTTTAACGTTGTGGTCATCTGTAACGGTACGATACGGCAACTCAGGGAACCCGGTTTCAGTGTAGATCGGCCGCACATCGTAGCCGCCGACTCTTAATTGCCGGGTCTACGTATGATGTAAGTACCTGATCTTCGGACGCCTCACTCAAGCACGGGCGCTTGCCCTCCGTCGTTTTTCCGTTTTATTCTTCGCTTTCATTTTTACATTATCCCCTACGACTATTGTTTTGGCCTGTACCTTAAAGAATCTTTATGTCGGTGTGGGACGATCTCGAGGTCACCCGTCTCTGTTCGGAGGTATAAACCTCAGTCGTCTCAAGATCAGCTCGGCGTGTCAAGTTATTACTATAAGCGCACTCCACCAAGTGGTAGTTCTAGCACGAGTCCCCCTCCTATCGGAAAAATAAAAACTTCATTATCGTGAGTGAGCCCTCCTCCACACGAGAGGAACAGGCCCCATGCGCATTGCTTGTTTGGACAGCCCTACCGACTCGCGAAAATATTCGAATCTTGTGAGAGTGTAATGCTCGTTGGCGACCGCACTCGTCGTTACCCGCCTGGTACACGTGCACTCGCCTCCTCTGAGAGAAGTTGACTCCAGAGTGCCCACCCCCTCGGCCTTATCGGTCAAAATCCCCCGGGAGACCGTCTTTAACGTCAGGGTGGGCTGGCATTGGCGAGAATGTTGGGTACGTCAAGAAAGCACTTGGGAATATAGCATAACAGGCGCATTGTTGTCTTGCGCGGGATACAAG'/>

    <sequence taxon='59' value='GTTCAACAAACGCATCAGTAGTTTGTCTTTGATAGCGTTTCGAGGGCATCTAACGCGTGGAACCGTCCTACGGAGAGCTTATAGGTACCGAGATGCCATAGGGGCAATCAGAACCCTCGGACTGCATGTCCTGGTTTATCCCGTGGCCTTGCAGTCGTAAACCCGTGGGTACCACGCTTGTGGCACCAACGTGTACCGGCCTGAGTTTCTGTCACTTATGTTACCGAATCGACCAGAAACTACAGGGCTGACATTGAAAAGGCAACCAGTCAGCACTAGAAGGCTCCGCATCGAGATCAGGCGTCGAAGCTGTTTCATCCGCCACTTACAATTTGCCGAACTATCTTGTGTCTGTATCTTGAAGGGTCCGATCTGGATTGATCCCCGTTGTTCCGAGTCGTCCGTCTAGGTATTTATATGATGAAGGGGGCAGTTCGGTAGGGGACCACGACAACGACTCCCCCTTAATTGAGCGATCTAGTTGGTTTGCACAAGCTCTTCAAAACAAGGCCGGTATCGTGGCCACACTGGCTATAAACCGGAGTGGGTACAGCTGGCACTCAACGCTTCCGTGACTCTGTCCATTCATACGACATCATACCAGACCCGCATTCTTTGGGTCGTTTCCGGACGAGACTGTCTTAATACCGATTCGACAGGATTCGGTCCTCACGGAAGGGGCGTAAGCCGACGTCGGCCTCGAGAGATCAATATAGGACAGGGTCGGGCACAGAGTGTATCAGGGGCTGGAAAATGGGAACGATTTGTTTGTAGGAATCCGAATTTGCCCAGAGTGGTTACGCAAGTGAGGTCGTCAAGTGATTAAACCCAGACCCCTACACAGTGATAAAGTGGAGGACGTTAAAAGATCCGGACGGAATAACTCATGCCCCCTACTAACTCCTGTAGCGAACATTCCGACATAATGCGTCTCAGTCGGTGGCTACATGAAATAGTATCTATACTAATCTTATGCTACCCTGCTGGCAATAAAGCCAGTTACTGTAGAATAAACTCTGGTGGACCCTCTACTGATTTCGCTAGCGTCAGGTCCCATCGGACATTAAGCTCGTTGGTGGAAGACGATGCTCAGGCACGTTATGGGAATGTTCGCTCCACTACCTGACGATCCTTTTGAGCTTAAGGTGTGAAGCCTGCATGCCTATCCATCCGGGCCGCTGGATCATTGCTAAAACTTTGGATAATTTCACCTTTCTACGCGATGGGTCGCACTATTTCGCTTATGTTTAACGTTGTGGTCATCTGTAACGGTACGATACGGCAACTCAGGGAACCCGGTTTCGGTGTAGATCGGCCGCACATCGTAGCCGCCGACTCTTAATTGCCGGGTCTACGTATGATGTAAGTACCTGATCTTCGGACGCCTCACTCAAGCACGGGCGCTTGCCCTCCGTCGTTTTTCCGTTTTATTCTTCGCTTTCACTTTTACATTATCCCCTACGACTATTGTTTTGGCCTGTACCTTAAAGAATCTTTATGTCGGTGTGGGACGATCTCGAGGTCACCCGTCTCTGTTCGGAGGTATAAACCTCAGTCGTCTCAAGATCAGCTCGGCGTGTCAAGTTATTACTATAAGCGCACTCCACCAAGTGGTAGTTCTAGCACGAGTCCCCCTCCTATCGGAAAAATAAAAACTTCATTATCGTGAGTGAGCCCTCCTCCACACGAGAGGAACAGGCCCCATGCGCATTGCTTGTTTGGACAGCCCTACCGACTCGCGAAAATATTCGAATCTTGTGAGAGTGCAATGCTCGTTGGCGACCGCACTCGTCGTTACCCGCCTGGTACACGTGCACTCGCCTCCTCTGAGAGATGTTGACTCCAGAGTGCCCACCCCCTCGGCCTTATCGGTCAAAATCCCCCGGGAGACCGTCTTTAACGTCAGGGTGGGCTGGCATTGGCGAGAATGTTGGGTACGTCAAGAAAGCACTTGGGAATATAGCATAACAGGCGCATTGTTGTCTTGCGCGGGATACAAG'/>

    <sequence taxon='6' value='GTTCAACAAACGCATCCGTAGTTTGTCTTTGATCGCGTTTCGAGGGCATCTAACGCGTGGAACCGTCCTCCAGAGAGCTTATAGGTACCGAGATACCATAGGGGCAATCAGAACCCTCGGACTGCATGTCCTGGTTTATCCCGTGGCCTTGCAGTCGTAAACCCGTGGGTACCACGCTTGTGGCACCAATGTGTACCGGCCTTAGTTTCTGTCACTCATGGTACCGAATCGACCAGAAACTACAGGGCTGACATTGAAAAGGCAACTAGTCAGCACTAGAAGGCTCCGCATCGAGATCAGGCGTCGAGGCTGTTTCATCCGCCACCTACAATTTGCCGAATTATATTGTGTCTGTATATTGAAGGGTACGACCTGGATTGATCCCCGTTGTTCCGAGTCGTCCGTCTAGGTATTCATATGATGAAGGGGGCAGTTCGGTAGGGGACCACGACAACGACTCCCCCTTGATTGAGTGATCTAGTTGGTTTGCACAGGATCTTCAAAACAAGGCCGGTATCGTGGCCACACTGGCTATAAACCGGAGTGGGTACAGCTGGCACTCCACGCTTCCGTGACTCTGTCCATTCGTACGACATCATACCAGACCCGCATTCTTTGGGTCGTTTCCGGCCGAGACTGTCTTAATACCGATTCGACAGGATTCGGTCCTCACGAAAGGGGCGTAAGCCGACGTCGGCCTCGAGAGATCAATATAGGATAGGGTCGGGCACGGAATGTATCAGGGGCTGGAAAATGGGAACGATTTGTTTGTAGGAATCCGAATTTGCCCAAAGTGGTTACGCAAGTGAGGTCGTTAAGTGATTAGACCCAGACCCCTACACAGTGATAAAGTGGAGGACGTCAAAAGATCCGGACGGAATAACTCATGCCCCATACTAACTCCTGTAGCGAACATTCCGACATAATGCGTCTGAGTCGGTAGCTACATGAAATAGTATCGATACTAATCTTATGCTACCTTGCTGGCAATAAAGCCAGTGACTGTAGAATAAACTCTGGTGGACCCTCTACTGATTCCGCTAGCGTTAGGTCCCATCGGACATTAAGCTCGTTGGTGGAAGACGATGCTCAGGCACGTTATGGGCATGTTCGCTCCATTGCCTGACGATCCTTTTGAGTTTAAGGTGTGAAGCCTGCATACCTATCCATCCGGTCCGCTGGATCATTGATAAAACTTTGGATGATTTCACCTTCCTACGCGATGGGTCGCACTATTTCGCTTATGTTTAACGTTGTGGTCATCTGTAACGGTACGATACGGTAACTCAGGGAACCCGGTTTCAGTGTAGATCGGCCGCATATCGTAGCCGCCGACTCTTAATTGCCGGGTCCACGTATGATGTAAGTACCTGATCTTCGGACGCCTCATTCAGGCACGGGTGCTTGCCCTCCGTCGTTTTTCCGTTTTATTCTTCGCTTTCATTTTTACATTATCCCCTACGACTATTGTTTTGGCCTGTACCTCAAAGAATCTTTGTGTCGGTGTGGGACGATCTCGAGGTAACCCGTCTCTGTTAGGAGGTATAAACCTCAGTCGTCTAAAGATCGGCTCGGCGTGTCAAGTTACTACTATAAGCGCACTCCACCAAGTGGTAGTTCTAGCACGAGTCCCTCTCCTATCGGAGAAATAAAAACTTCATTATCGTGAGTGAGCTCTCCTACACACGAGAGGAACAGGCCCCATGCGCATTGCTTGTTTGGACAGCCCTACCGACTCGCGAAAATATTCGAATCTTGTGAGAGTGTAATGCCCGTTGGCGACCGCACTCGTCGTTACCCGCCTGCTACACGTGCACTCGCCTTCTCTGAGAGAAGTTGACTCCAAAGTGCCCACCCCCTTGGCCTTATCGGTTAAAATCCCCCGGGAGACCGTCTTTAACGTCAGGGTGGGCTGGCATTGGCGAGAATGTTGGGTACGTCAAGAAAGCACTTGGGAATCTAGCATAACAGGCGCATTGTTGTCTTGCGCGGGATACAGG'/>

    <sequence taxon='7' value='GTTCAACAAACGCATCCGTAGTTTGTCTTTGATCGCGTTTCGAGGGCATCTAACGCGTGGAACCGTCCTCCAGAGAGCTTATAGGTACCGAGATACCATAGGGGCAATCAGAACCCTCGGACTGCATGTCCTGGTTTATCCCGTGGCCTTGCAGTCGTAAACCCGTGGGTACCACGCTTGTGGCACCAATGTGTACCGGCCTTAGTTTCTGTCACTCATGGTACCGAATCGACCAGAAACTACAGGGCTGACATTGAAAAGGCAACTAGTCAGCACTAGAAGGCTCCGCATCGAGATCAGGCGTCGAGGCTGTTTCATCCGCCACCTACAATTTGCCGAATTATATTGTGTCTGTATATTGAAGGGTACGACCTGGATTGATCCCCGTTGTTCCGAGTCGTCCGTCTAGGTATTCATATGATGAAGGGGGCAGTTCGGTAGGGGACCACGACAACGACTCCCCCTTGATTGAGTGATCTAGTTGGTTTGCACAGGATCTTCAAAACAAGGCCGGTATCTTGGCCACACTGGCTATAAACCGGAGTGCGTACAGCTGGCACTCCACGCTTCCGTGACTCTGTCCATTCGTACGACATCATACCAGACCCGCATTCTTTGGGTCGTTTCCGGCCGAGACTGTCTTAATACCGATTCGACAGGATTCGGTCCTCACGAAAGGGGCGTAAGCCGACGTCGGCCTCGAGAGATCAATATAGAATAGGGTCGGGCACGGAATGTATCAGGGGCTGGAAAATGGGAACGATTTGTTTGTAGGAATCCGAATTTGCCCAAAGTGGTTACGCAAGTGAGGTCGTTAAGTGATTAGACCCAGACCCCTACACAGTGATAAAGTGGAGGACGTTAAAAGATCCGGACGGAATAACTCATGCCCCATACTAACTCCTGTAGCGAACATTCCGACATAATGCGTCTGAGTCGGTAGCTACATGAAATAGTATCGATACTAATCTTATGCTACCTTGCTGGCAATAAAGCCAGTGACTGTAGAATAAACTCTGGTGGACCCTCTACTGATTCCGCTAGCGTTAGGTCCCATCGGACATTAAGCTCGTTGGTGGAAGACGATGCTCAGGCACGTTATGGGCATGTTCGCTCCATTGCCTGACGATCCTTTTGAGTTTAAGGTGTGAAGCCTGCATACCTATCCATCCGGTCCGCTGGATCATTGATAAAACTTTGGATGATTTCACCTTCCTACGCGATGGGTCGCACTATTTCGCTTATGTTTGACGTTGTGGTCATCTGTAACGGTACGATACGGTAACTCAGGGAACCCGGTTTCAGTGTAGATCGGCCGCATATCGTAGCCGCCGACTCTTAATTGCCGGGTCCACGTATGATGTAAGTACCTGATCTTCGGACGCCTCATTCAGGCACGGGTGCTTGCCCTCCGTCGTTTTTCCGTTTTATTCTTCGCTTTCATTTTTACATTACCCCCTACGACTATTGTTTTGGCCTGTACCTCAAAGAATCTTTGTGTCGGTGTGGGACGATCTCGAGGTAACCCGTCTCTGTTAGGAGGTATAAACCTCAGTCGTCTAAAGATCGGCTCGGCGTGTCAAGTTACTACTATAAGCGCACTCCACCAAGTGGTAGTTCTAGCACGAGTCCCTCTCCTATCGGAGAAATAAAAACTTCATTATCGTGAGTGAGCTCTCCTACACACGAGAGGAACAGGCCCCATGCGCATTGCTTGTTTGGACAGCCCTACCGACTCGCGAAAATATTCGAATCTTGTGAGAGTGTAATGCCCGTTGGCGACCGCACTCGTCGTTACCCGCCTGCTACACGTGCACTCGCCTTCTCTGAGAGAAGTTGATTCCAAAGTGCCCACCCCCTTGGCCTTATCGGTTAAAATCCCCCGGGAGACCGTCTTTAACGTCAGGGTGGGCTGGCATTGGCGAGAATGTTGGGTACGTCAAGAAAGCACTTGGGAATCTAGCATAACAGGCGCATTGTTGTCTTGCGCGGGATACAGG'/>

    <sequence taxon='53' value='GTTCAACAAACGCATCCGTAGTTTGTCTTTGATCGCGTTTCGAGGGCATCTAACGCGTGGAACCGTCCTCCAGAGAGCTTATAGGTACCGAGATACCATAGGGGCAATCAGAACCCTCGGACTGCATGTCCTGGTTTATCCCGTGGCCTTGCAGTCGTAAACCCGTGGGTACCACGCTTGTGGCACCAATGTGTACCGGCCTTAGTTTCTGTCACTCATGGTACCGAATCGACCAGAAACTACAGGGCTGACATTGAAAAGGCAACTAGTCAGCACTAGAAGGCTCCGCATCGAGATCAGGCGTCGAGGCTGTTTCATCCGCCACCTACAATTTGCCGAATTATATTGTGTCTGTATATTGAAGGGTACGACCTGGATTGATCCCCGTTGTTCCGAGTCGTCCGTCTAGGTATTCATATGATGAAGGGGGCAGTTCGGTAGGGGACCACGACAACGACTCCCCCTTGATTGAGTGATCCAGTTGGTTTGCACAGGATCTTCAAAATAAGGCCGGTATCGTGGCCACACTGGCTATAAACCGGAGTGGGTACAGCTGGCACTCCACGCTTCCGTGACTCTGTCCATTCGTACGACATCATACCAGACCCGCATTCTTTGGGTCGTTTCCGGCCGAGACTGTCTTAATACCGATTCGACAGGATTCGGTCCTCACGAAAGGGGCGTAAGCCGACGTCGGCCTCGAGAGATCAATATAGGATAGGTTCGGGCACGGAATGTATCAGGGGCTGGAAAATGGGAACGATTTGTTCGTAGGAATCCGAATTTGCCCAAAGTGGTTACGCAAGTGAGGTCGTTAAGTGATTAGACCCAGACCCCTACACAGTGATAAAGTGGAGGACGTTAAAAGATCCGGACGGAATAACTCATGCCCCATACTAACTCCTGTGGCGAACATTCCGACATAATGCGTCTGAGTCGGTAGCTACATGAAATAGTATCGATACCAATCTTATGCTACCTTGCTGGCAATAAAGCCAGTGACTGTAGAATAAACTCTGGTGGACCCTCTACTGATTCCGCTGGCGTTAGGCCCCATCGGACATTAGGCTCGTTGGTGGAAGACGATGCTCAGGCACGTTACGGGCATGTTCGCTCCATTGCCTGACGATCCTTTTGAGTTTAAGGTGTGAAGCCTGCATACCTATCCATCCGGTCCGCTGGATCATTGATAAAACTTTGGATGATTTCACCTTCCTACGCGATGGGTCGCACTATTTCGCTTATGTTTAACGTTGTGGTCATCTGTAACGGTACGATACGGTAACTCAGGGAACCCGGTTTCAGTGTAGATCGGCCGCATATCGTAGCCGCCGACTCTTAATTGCCAGGTCCACGTATGATGTAAGTACCTGATCTTCGGACGCCTCATTCAGGCACGGGTGCTTGCCCTCCGTCGTTTTTCCGTTTTATTCTTCGCTTTCATTTTTACATTATCCCCTACGACTATTGTTTTGGCCTGTACCTCAAAGAATCTTTGTGTCGGTGTGGGACGATCTCGAGGTAACCCGTCTCTGTTAGGAGGTATAAACCTCAGTCGTCTAAAGATCGGCTCGACGTGTCAAGTTATTACTATAAGCGCACTTTACCAAGTGGTAGTTCTAGCACGAGTCCCTCTCCTATCGGAGAAATAAAAACTTCATTATCGTGAGTGAGCTCTCCTACACACGAGAGGAACAGGCCCCATGCGCATTGCTTGTTTGGACAGCCCTACCGACTTGCGAAAATATTCGAATCTTGTGAGAGTGTAATGCCCGTTAGCGACTGCACTCGTCGTTACCCGCCTGCGACACGTGCACTCGCCTTCTCTGAGAGAAGTTGACTCCAAAGTGCCCACCCCCTTGGCCTTATCGGTTAAAATCCCCCGGGAGACCGTCTTTAACGTCAGGGTGGGCTGGCATTGGCGAGAGTGTTGGGTACGTCAAGAAAGCACTTGGGAATCTAGCATAACAGGCGCATTGTTGTCTTGCACGGGATACAGG'/>

    <sequence taxon='18' value='GTTCAACAAACGCATCCGTAGTTTGTCTTTGATCGCGTTTCGAGGGCATCTAACGCGTGGAACCGTCCTCCTGAGAGCTTATAGGTACCGAGATACCATAGGGGCAATCAGAACCCTCGGACTGCATGTCCTGGTTTATCCCGTGGCCTTGCAGTCGTAAACCCGTGGGTACCACGCTTGTGGCACCAATGCGTACCGGCCTTAGTTTCTGTCACTCATGCTACCGAGTCGACCAGAAACTACAGGGCTGATATTGAAAAGGCAACTAGTCAGCACCAGAAGGCTCCGCATCGAGATCAGGCGTCGAGGCTGTTTCATCCGCCACCTACAATTTGCCGAATTATATTGTGTCTGTATATTGAAGGGTACGACCTGGATTGATCCCCGTTGTTCCGAGTCGTCCGTCTAGGTATTCATATGATGAAGGGGGCGGTTCGGTAGGGGACCACGACAACGACTCCCCCTTGATTGAGTGATCTAGTTGGTTTGCACAAGATCTTCAAAACAAGGCCGGTATCGTGGCCACACTGGCTATAAACCGGAGTGGGTACAGCTGGCACTCCACGCTTCCGTGACTCTGTCCATTCGTACGACATCATACCAGACCCGCATTCTTTGGGTCGTTTCCGGACGAGACTGTCTTAATACCGATTCGACAGGATTCGGTCCTCACGAAAGGGGCGTAAGCCGACGTCGGCCTCGAGAGATCAATATAGGATAGGGTCGGGCATGGAATGTATCAGGGGCTGGAAAATGGGAACGATTTGTTTGTAGGAATCCGAATTTGCCCAAAGTGGTTACGCAAGTGAGGTCGTTAAGTGATTAGACCCAGACCCCTACACAGTGATAAAGTGGAGGACGTTAAAAGATCCGGACGGAATAACTCATGCCCCATACTAACTCCTGTAGCGAACATTCCGACATAATGCGTCTGAGTCGGTAGCTACATGACATAGTATCGATACTAATCTTATGCTACCTTGCTGGCAATAAAGCTAGTGACTGTAGAATAAACTCTGGTGGACCCTCTACTGATTCCGCTAGCGTTAGGTCCCATCGGACATTAAGCTCGTTGGTGGAAGACGATGCTCAGGCACGTTATGGGCATGTTCGCTCCATTACCTGACGATCCGTTTGAGTTTAAGGTGTGAAGCCTGCATACCTATCCATCCGGTCCGCTGGATCATTGATAAAACTTTGGATGATTTCACCTTCCTACGCGATGGGTCGCACTATTTCGCTTATGTTTAACGTTGTGGTCATCTGTAACGGTACGATACGGTAACTCAGAGAACCCGGTTTCAGTGTAGATCGGCCGCATATCGTAGCCGCCAACTCTTAATTGCCGGGTCCACGTATGATGTAAGTACCTGATCTTCGGACGCCTCATTCAGGCACGGGTGTTTGCCCTCCGTCGTTTTTCCGTTTTATTCTTCGCTTTCATTTTTACATTATCCCCTACGACTATTGTTCTGGCCTGTACCTCAAAGAATCTTTGTGTCGGTGTGGGACGATCTCGAGGTAACCCGTCTCTGTTAGGAGGTATAAACCTCAGTCGTCTAAAGATCGGCTCGGCGTGTCAAGTTACTACTATAAGCGCACTCCACCAAGTGGTAGTTCTAGCACGAGTCCCTCTCCTATCGGAAAAATAAAAATTTCATTATCGTGAGTGAGCTCTCCTACACACGAGAGGAACAGGCCCCATGCGCATTGCATGTTTGGACAGCCCTACCGACTCGCGAAAATATTCGAATCTTGTGAGAGTGTAATGCCCGTTGGCGACCGCACTCGTCGTTACCCGCCTGCTACACGTGCACTCGCCTTCTCTGAGAGAAGTTGACTCCAAAGTGCCCACCCCCTTGGCCTTATCGGTTAAAATCCCCCGGGAGACCGTCTTTAACGTCAGGGTGGGCTGGCATTGGCGAGAATGTTGGGTACGTCAAGAAAGCACTTGGGAATCTAGCATAACAGGCGCATTGTTGTCTTGCGCGGGATACAGG'/>

    <sequence taxon='52' value='GTTCAACAAACGCATCCGTAGTTTGTCTTTGATCGCGTTTCGAGGGCATCTAACGCGTGGAACCGTCCTCCTGAGAGCTTATAGGTACCGAGATACCATAGGGGCAATCAGAACCCTCGGACTGCATGTCCTGGTTTATCCCGTGGCCTTGCAGTCGTAAACCCGTGGGTACCACGCTTGTGGCACCAATGTGTACCGGCCTTAGTTTCTGTCACTCATGGTACCGAATCGACCAGAAATTACAGGGCTGACATTGAAAAGGCAACTAGTCAGCACTAGAAGGCTCCGCATCGAGATCAGGCGTCGAGGCTGTTTCATCCGCCACCTACAATTTGCCGAATTATATTGTGTCTGTGTATTGAAGGGTACGACCTGGATTGATCCCCGTTGTTCCGAGTCGTCCGTCTAGGTATTCATATGATGAAGGGGGCAGTTCGGTAGGGGACCACGGCACCGACTCCCCCTTGATTGAGTGATCTAGTTGGTTTGCACAAGATCTTCAAAACAAGGCCGGTATCGTGGCCACACTGGCTATAAACCGGAGTGGGTACAGCTGGCACTCCACGCTTCCGTGACCCTGTCCATTCGTACGACATCATACCAGACCCGCATTCTTTGGGTCGTTTCCGGACGAGACTGTCTTAATACCGATTCGACAGGATTCGGTCCTCACGAAAGGGGCGTAAGCCGACGTCGGCCTCGAGAGATCAATGTAGGATAGGGTCGGGCACGGAATGTATCAGGGGCTGGAAAATGGGAACGATTTGTTTGTAGGAATCCGAATTTGCCCAAAGTGGTTACGCAAGTGAGGTCGTTAAGTGATTAGACCCAGACCCCTACACAGTGATAAAGTGGAGGACGTTAAAAGATCCGGACGGAATAACTCATGCCCCATACTAACTCCTGTAGCGAACATTCCGACATAATGCGTCTGAGTCGGTAGCTACATGAAATAGTATCGATACTAATCTTATGCTACCTTGCTGGCAATAAAGCCAGTGACTGTAGAATAAACTCTGGTGGACCCTCTACTGATTCCGCTAGCGTTAGGTCCCATCGGACATTAAGCTCGTTGGTGGAAGACGATGCTCAGGCACGTTATGGGCACGTTCGCTCCATTACCTGACGATCCGTTTGAGTTTAAGGTGTGAAGCCTGCATACCTATCCATCCGGTCCGCTGGATCATTGATAAAACTTTGGATGATTTCACCTTCCTACGCGATGGGTCGCACTATTTCGCTTATGTTTAACGTTGTGGTCATCTGTAATGGTACGATACGGTCACTCAGAGAACCCGGTTTCAGTGTAGATCGGCCGCATATTGTAGCCGCCAACTCTTAATTGCCGGGTCCACGTATGATGTAAGTACCTGATCTTCGGACGCCTCATTCAGGCACGGGTGCTTGCCCTCCGTCGTTTTTCCGTTTTATTCTTCGCTTTCATTTTTACATTATCCCCTACGACTATTGTTCTGGCCTGTACCTCAAAAAATCTTTGTGTCGGTGTGGGACGATCTCGAGGTAACCCGCCTCTGTTAGGAGGTATAAACCTCAGTCGTCTAAAGATCGGCTCGGCGTGTCAAGTTACTAATATAAGCGCACTCCACCAAGTGGTAGTTCTAGCACGAGTCCCTCTTCTATCGGAAAAATTAAAACTTCATTATCGTGCGTGAGCTCTCCTACACACGAGAGGAACAGGCCCCGTGCGCATTGCATGTTTGGACAGGCCTACCGACTCGCGAAAATATTCGAATCTTGTGAGAGTGTAATGCCCGTTGGCGACCACACTCGTCGTTACCCGCCTGCTACACGTGCACTCGCCTTCTCTGAGAGAAGTTGACTCCAAAGTACCCACTCCCTTGGCCTTATCGGTTAAAATCCCCCGGGAGACCGTCTTTAACGTCAGGGTGGGCTGGCATTGGCGAGAATGTTGGGTACGTCAAGAAAGCACTTGGGAATCTAGCATAACAGGCGCATTGTTGTCTTGCGCGAGATACAGG'/>

    <sequence taxon='76' value='GTTCAACAAACGCATCCGTAGTTTGTCTTTGATCGCGTTTCGAGGGCATCTAACGCGTGGAACCGTCCTCCTGAGAACTTATAGGTACCGAGATACCATAGGGGCAATCAGAACCCTCGGACTGCATGTCCTGGTTTATCCCGTGGCCTTGCAGTCGTAAACCCGTGGGTACCACGTTTGTGGCACCAATGTGTACCGGCCTTAGTTTCTGTCACTCATGGTACCGAATCGACCAGAAACTACAGGGCTGACATTGAAAAGGCAACTAGTCAGCACTAGAGGGCTCCGCATCGAGATCAGGCGTCGAGGCTGTTTCATCCGCCACCTACAATTTGCCGAATTATATTGTGTCTGTATATTGAAGGGTACGACCTGGATTGATCCCCGTTGTTCCGAGTCGTCCGTCTAGGTATTCATATGATGAAGGAGGCAGTTCGGTAGGGGAACACGACAACGACTCCCCCTTGATTGAATGATCTAGTTGGTTTGCACAAGATCTTCAAAACAAGGCCGGTATCGTGGCCACACTGGCTATAAACCGGAGTGGGTACAGCTGGCACTCCACGCTTCCGTGGCTCTGTCCATTCGTACGACATCATACCAGACCCGCATTCTTTGGGTCGTTTCCGGACGAGACTGTCTTAATACCGATTCGACAGGATTCGGTCCTCACGAAAGGGGCGTAAGCCGACGTCGGCCTCGAGAGATCAATATAGGATAGGGTTGGGCACGGAATGTATCAGGGGCTGGAAAATGGGAACGATTTGTTTGTAGGAATCCGAATTTGCCCAAAGTGGTTAGGCAAGTGAGGTCGTTAAGTGATTAGACCCAGACCCCTACACAGTGATAAAGTGGAGGACGTTAAAAGATCCGGACGGAATAACTCATGCCCCATACTAACTCCTGTAGCGAACATTCCGACATAATGCGTCTGAGTCGGTAGCTACATGAAATAGTATCGATACTAATCTTATGTTACCTTGCTGGCAATAAAGCCAGTGACTGTAGAATAAACTCTGGTGGACCCTCTACTGATTCCGCTAGCGGTAGGTCCCATCGGACATTAAGCTCGTTGGTGGAAGACGATGCTCAGACACGTTATGGGCATGTTCGCTCCATTACCTGACGATCCGTTTGGGTTTAAGGTGTGAAGCCTGCATACCTATCCATCCGGTCCGCTGGATCATTGATAAAACTTTGGATGATTTCACCTTCCTACGTGATGGGTCGCACTATTTCGCTTATGTTTAACGTTGTGGTCATCTGTAACGGTACGATACGGTAACTCAGAGAACCCGGTTTCAGTGTAGATCGGCCGCATATCGTAGCCGCCAACTCTTAATTGCCGGGTCCACGTATGATGTAAGTACCTGATCTTCGGACGCCTCATTCAGGCACGGGTGCTTGCCCTCCGTCGTTTTTCCGTTTTATTCTTCGCTTTCATTTTTACATTATCCCCTACGACTATTGTTCTGGCCTGTACCTCAAAGAATCTTTGTGTCGGTGTGGGACGATCTCGAGGTAACCCGTCTCTGTTAGGAGGTACAAACCTCAGTCGTCTAAAGATCGGCTCGGCGTGTCAAGTTACTACTATAAGCGCACTCTACCAAGTGGTAATTCTAGCACGAGTCCCTCTCCTATCGGAAAAATAAAAACTTCATTATCGTGGGTGAGCTCTCCTACACACGAGAGGAACAGGCCCCATGCGCAATGCATGTTTGGACAGCCCTACCGACTCGCGAAAATATTCGAATCCTGTGAGAGTGTAATGCCCGTTGGCGACCGCACTCGTCCTTACCCGCCTGCTACACGTGCACTCGCCTTCTCTGAGAGAAGTTGACTCCAAAGTGCCCACCCCCTTGGCCTTATCGGTTAAAATCCCCCGGGAGACCGTCTTTAACGTCAGGGTGGGCTGGCATTGGCGAGAATGTTGGGTACGTCAAGAAAGCACTTGGGAATCTAGCATAACAGGCGCATTGTTGTCTTGCGCGGGATACAGG'/>

    <sequence taxon='36' value='GTTCAACAAACGCATCCGTAGTTTGTCTTTGATCGCGTTTCGAGGGCATCTAACGCGTGGAACCGTCCTCCAGAGAGCTTATAGGTACCGAGATACCATAGGGGCAATCAGAACCCCCGGACTGCATGTCCTGGTTTATCCCGTGGCCTTGCAGTCGTAAACCCGTGGGTACCACGCTTGTGGCACCAATGTGTACCGGCCTTAGTTTCTGTCACTCATGGTACCGAATCGACCAGAAACTACAGGGCTGACATTGAAAAGGCAACTAGTCAGCACTAGAAGGCACCGCATCGAGATCAGGCGTCGAGGCTGTTTCGTCCGCTACCTACAATTTGCCGAATAATATTGTGTCTGTATATTGAAGGGTACGACCTGGATTGATCCCCGTTGTTCCGAGTCGTCCGTCTAGGTATTCATATGATGAAGGGGGCAGTTCGGTAGGGGACCACGACAACGACTCCCCCTTGATTGAGTGATCTAGTTGGTTTGCACAAGATCTTCAAAACAAGGCCGGTATCGTGGCCACACTGGCTATAAACCGGAGTGGGTACAGCTGGCACTCCACGCTTCCGTGACTCTGCCCATTCGTACGACATCATACCAGACCCGCATTCTTTGGGTCGTTTCCGGACGAGACTGTCTTAATACCGATTCGACAGGATTCGGTCCCCACGAAAGGGGCGTAAGCTGACGTCGGCCTCGAGAGATCAATATAGGATAGGGTCGGGCACGGAATGTATCAGGGGCTGGAAAATGGGAACGATTTGTTTGTAGGAATCCGAATTTGCCCAAAGTGGTCACGCAAGTGAGGTCGTTAAGTGATTAGACCCAGACCCCTACACAGTGATAAAGTGGAGGACGTTAAAAGATCCGGACGGAATAACTCATGCCCCATACTAACTCCTGTAGCGAACATTCCGACATAATGCGTCTGAGTCGGTAGCTACATGAAATAGTATCGATACTAATCTTATGCTACCTTGCTGGCAATAAAGCCAGTGACTGTAGAATAAACTCTGGTGGACCCTCTACTGATTCCGCTAGCGTTAGGTCCCATCGGACATTAAGCTCGTTGGTGGAAGACGATGCTCAGGCACGTTATGGGCATGTTTGCTCCATTACCTGACGATCCGTTTGAGTTTAAGGTGTGAAGCCTGCATACCTATCCATCCGGCCCGCTGGATCATTGAGAAAACTTTGGATGATTTCACCTTCCTGCGCGATGGGTCGCACTATTTCGCTTATGTTTAACGTTGTGGTACTTTGTAACGGTACGATACGGTAACTCAGGGAACCCGGTTTCAGTGTAGATCGGCCGCATATCGTAGCCGCCAACGCTTAATTGCCGGGTCCACGTATGATGTAAGTACCTGATCTTCGGACGCCTCATTCAGGCACGGGTGCTTGCCCTCCGTCGTTTTTCCGTTTTATTCTTCGCTTTCATTTTTACATTATCCCCTACGACTATTGTTTTGGCCTGTACCTCAAAGAATCTTTGTGTCGGTGTGGGACGATCTCGAGGTAACCCGTCTCTGTTAGGAGGTATAAACCTCAGTCGTCTAAAGATCGGCTCGGCGTGTCAAGTTACTACTATAAGCGCACTCCACCAAGTGGTAGTTCTAGCACGAGTCCCTCTCCTATCGGAAAAATAAAAACTTCATTATCGTGAGTGAGCTCTCCTACACACGAGAGGAACAGGCCCCATGCGCATTGCTTGTTTGGACAGCCCTACCGACTTGCGAAAATATTCGAATCTTGTGAGAGTGTAATGCCCGTTGGCGACCGCACTCGTCGTTACCCGCCTGCTACACGTGCACTCGCATTCTCTGAGAGAAGTTGACTCCAAAGTGCCCACCCCCTTGGCCTTATCGGTTAAAATCCCCCGAGAGACCGTCTTTAACGTCAGGGTGGGCTGGCGTTGGCGAGAATGTTGGGTACGTCAAGAAAGCACTTGGGAATCTAGCATAACAGGCGCATTGTTGTCTTGCGCGGGATACAGG'/>

    <sequence taxon='13' value='GTTCAACAAACGCATCCGTAGTTTGTCTTTGATCGTGTTTCGAGGGCATCTAACGCGTGGAACCGTCCTCCAGAGAGCTTATAGGTACCGAGATACCATAGGGGCAATCAGAACCCTCGGACTGCATGTCCTGGTTTATCCCGTGGCCTTGCAGTCGTAAACCCGTGGGTACCACGCTTGTGGCACCAATGTGTACCGGCCCTAGTTTCTGTCACTCATGGTACCGAATCGACCAGAAACTACAGGGCTGACATTGAAAAGGCAACCAGTCAGCACTAGAAGGCTCCGCATCGAGATCAGGCGTCGAAGCTGTTTCATCCGCCACCTACAATTTGCCGAATTATATTGTGTCTGTATATTGAAGGGTACGATCTGGATTGATCCCCGTTGTTCCGAGCCGTCCGTCTAGGTATTCATATAATGAAGGGGGCAGTTCGGTAGGGGACCACGACAACGACTCCCCCTTGATTGAGTGATCTAGTTGGTTTGCACAAGATCTTCAAAACAAGGCCGGTATCGTGGCCACACTGGCTATAAACCGGAGTGGGTACAGCTGGCACTCCACGCTTCCGTGACTCTGTCCATTCGTACGACATTATACCAGACCCGCATTCTTTGGGTCGTTTCCGGACGAGACTGTCTTAATACCGATTCGAAAGGATTCGGTCCTCACGAAAGGGGCGTAAGCCCACGTCGGCGTCGAGAGATCAATATAGAATAGGGTCGGGCACGGAATGTATCAGGGGCTGGAAAATCGGAACGATTTGTTTGTAGGAATCCTAATTTGCCCAAAGTGGTTACGCAAGTGAGGTCGTTAAGTGATTAGACCCAGACCCCTATACAGTGACAAAGTGGAGGACGTTAAAAGATCCGGACGGAATAACTCATGCCCCATACTAACTCCTGTAGCGAACATTCCGACATAATGCGTCTGAGTCGGTAGCTACATGAAATAGTATCGATACTAATCTTATGCTACCTTGCTGGCAATAAAGCCAGTGACTGTAGAATAAACTCTGGTGGACCCTCTACTGATTCCGCTAGCGTTAGGTCCCATCGGACATTAAGCTCGTTGGTGGAAGACGGTGCTCAGGCACGTTATGGGCATGTTCGCTCCATTACCTGACGATCCTTTTGAGTTTAAGGTGTGACGCCTGCATACCTATCCATCCGGTACGCTGGATCATTGATAAAACTTTGGATGATTTCACCTTCCTACGCGATGGGTCGCACTATTTCGCTTATGTTTAACGTTGTGGTCATCTGTAACGGTACGATACGGTAACTCAGGGAACCCGGTTTCAGTGTAGATCGGCCGCATATCGTAGCCGCCGACTCTTAATTGCCGGGTCCACGTATGATGTAAGTACCTGATCTTCGGACGCCTCCTTCAGGCACGGGTGCTTGCCCTCCGTCGTTTTTCCGTTTTATTCTTCGCTTTCATTTTTACATTATCCCCTACGACTATTGTTTTGGCCTGTACCTCAAAGAATCTTTGTGTCGGTGTGGGAAGATCTCGAGGTAACCCGTCTCTGTTAGGAGGTATAAACCTCAGTCGTCTAAAGATCGGCTCGGCGTGTCAAGTTGCTACTATAAGCGCACTCCACCAAGTGGTAGTTCTAGCACGAGTCCCTCTCCTATCGGAAAAATAAAAACTTCATTATCGTGAGTGAGCTCTCCTACACACGAGAGGAACAGGCCCCATGCGCATTGCTTGTTTGGACAGCTCTACCGACTCGCGAAAATATTCGAATCTTGTGAGAGTGTAATGCCCGTTGGCGACCGAACTCGTCGTTACCCGCCTGCTACACGTGCACTCGCCTTCTCTGAGAGAAGTTGACTCCAAAGTGCCCACCCCCTTGGCCTTATCGGTTAAAATCCCCCGGGAGACCGTCTTTAACGTCAGGGTGGGCTGGCATTGGCGAGAATGTTGGGTACGTCAAGAAAGCACTTGGGAATCTAGCATAACAGGCGCATTGTTGTCTTGCGCGGGATACAGG'/>

    <sequence taxon='55' value='GTTCAACAAACGCATCCGTAGTTTGTCTTTGACCGTGTTTCGAGGGCATCTAACGCGTGGAACCGTCCTCCAGGGAGCTTATAGGTACCGAGATACCATAGGGGCAATCAGAACCCTCGGACTGCATGTCCTGGTTTATCCCGTGGCCTTGCAGTCGTAAACCCGTGGGTACCACGCTTGTGGCACCAATGTGTACCGGCCCTAGTTTCTGTCACTCATGGTACCGAATCGACCAGAAACTACAGGGCTGACATTGAAAAGGCAACCAGTCAGCACTAGAAGGCTCCGCATCGAGATCAGGCGTCGAAGCTGTTTCATCCGCCACCTACAATTTGCCGAATTATATTGTGTCCGTATATTGAAGGGTACGATCTGGATTGATCCCCGTTGTTCCGAGCCGTCCGTCTAGGTATTCATATAACGAAGGGGGCAGTTCGGTAGGGGACCACGACAACGACTCCCCCTTGATTGAGTGATCTAGTTGGTTTGCACAAGATCTTCAAAACAAGGCCGGTACCGTGGCCACACTGGCTATAAACCGGAGTGGGTACAGCTGGCACTCCACGCTTCCGTGACTCTGTCCATTCGTACGACATCATACCAGACCCGCATTCTTTGGGTCGTTTCCGGACGAGACTGTCTTAATACCGATTCGAAAGGATTCGGTCCTCACGAAAGGGGCGTAAGCACACGTCGGCCTCGAGAGACCAATATAGAATAGGGTCGGGCACGGAATGTATCAGGGGCTGGAAAATCGGAACGATTTGTTTGTAGGAATCCTAATTTGCCCAAAGTGGTTACGCAAGTGAGGTCGTTAAGTGATTAGACCCAGACCCCTATACAGTGATAAAGTGGAGGACGTTAAAAGATCCGGACGGAATAACTCATGCCCCATACTAACTCCTGTAGCGAACATTCCGACATAATGCGTCTGGGTCGGTAGCTACATGAAATAGTATCGATACTAATCTTATGCTACCTTGCTGGCAATAAAGCCAGTGACTGTAGAATAAACTCTGGTGGACCCTCTACTGATTCCGCTAGCGTTAGGTCCCATCGGACATTAAGCTCGTTGGTGGAAGACGATGCTCAGGCACGTTATGGGCATGTTCGCTCCATTACCTGACGATCCTTTTGAGTTTAAGGTGTGACGCTTGCATACCTATCCATCCGGTACGCTGGATCATTGATAAAACTTTGGATGATTTCACCTTCCTACGCGATAGGTCGCACTATTCCGCTTATGTTTAACGTTGTGGTCATCTGTAACGGTACGATACGGTAATTCAGGGAACCCGGTTTCAGTGTAGATCGGCCGCATATCGTAGCCGCCGACTCTTAATTGCTGGGTCCACGTATGATGTAAGTACCTGATCTTCGGACGCCTCATTCAGGCACGGGTGCTTGCCCTCCGTCGTTTTTCCGTTTCATTCTTCGCTTTCATTTTTACATTATCCCCTACGACTATTGTTTTGGCCTGTACCTCAAAGAATCTTTGTGTCGGTGTGGGAAGATCTCGAGGTAACCCGTCTCTGTTAGGAGGTATAAACCTCAGTCGTCTAAAGATCGGCTCGGCGTGTCAAGTTGCTACTATAAGCGCACTCCACCAAGTGGTAGTTCTAGCACGAGTCCCTCTCCTATCGGAAAAATAAAAACTTCATTATCGTGAGTGAGCTCTCCTACACACGAGAGGAACAGGCCCCATGCGCATTGCTTGTTTGGACAGCTCTACCGACTCGCGAAAATATTCGAATCTTGTGAGAGTGTAATGCCCGTTGGCGACCGAACTCGTCGTTACCCGCCTGCTACACGTGCACTCGCCTTCTCTGAGAGAAGTTGACTCCAAAGTGCCCACCCCCTTGGCCTTATCGGTTAAAATCCCCCGGGAGACCGTCTTTAACGTCAGGGTGGGCTGGCATTGGCGAGAATGTTGGGTACGTCAAGAAAGCACTTGGGAATCTAGCATAACAGGCGCATTGTTGTCTTGCGCGGGATACAGG'/>

    <sequence taxon='34' value='GTTCAACAAACGCATCCGTAGTTTGTCTTTGATCGTGTTTCGAGGGCATCTAACTCGTGGAACCGTCCTCCAGAGAGATTATAGGTACCGAGATACCATAGGGGCAATCAGAACCCTCGGACTGCATGTCCTGGTTTATCCCGTGGCATTGCAGTCGTAAACCCGTGGGTACCACGCTTGTGGCACCAATGTGTCCCGGCCCTAGTTTCTGTCACTCATGGTACCGAATCGACCAGATACTGCAGGGGTGACATTGAAAAGGCAACCAGTCAGCACTAGAAGGCTCCGCATCGAGATCAGGCGTCGAAGCTGTTTCATCCGCCACCTACAATTTGCCGAATTATATTGTGTCTGTATATTGAAGGGTACGATCTGGATTGATCCCCGTTGTTCCGAGCCGTCCGTCTAGGTATTCATATAATGAAGGGGGCAGTTCGGTAGGGGACCACGACAACGACTCCCCCTTGATTGAGTGATCTAGTTGGTTTGCACAAGATCTTCAAAACAAGGCCGGTATCGTGGCCACACTGGCTATAAACCGGAGTGGGTACAGCTGGCACTCCACGCTTCCGTGACTCTGTCCATTCGTACGACATCATACCAGACCCGCATTCTTTGGGTCGTTTCCGGACGAGACTGTCTTAATACCGATTCGAAAGGATTCGGTCCCCACGAAAGGGGCGTGAGCCCACGTCGGCCTCGAGAGATCAATATAGAATAGGGTCGGGCACGGAATGTATCAGGGGCTGGAAAATCGGAACGATTTGTTTGTAGGAATCCTAATTTGCCCAAAGTGGTTACGCAAGTGAGGTCGCTAAGTGATTAGACCCAGACCCCTATACAGTGATAAAGTGGAGGACGTTAAAAGATCCGGACGGAATAACTCATGCCCCATACTAACTCCTGTAGCGAACATTCCGACATAATGCGTCTGAGTCGGTAGCTACATGAAATAGTATCGATACTAATCTTATGCTACCTTGCTGGCAATAAAGCCAGTGACTGTAGAATAAACTCTGGTGGACCCTCTACTGATTCCGCTAGCGTTAGGTCCCATCGGACATTAAGCTCGTTGGTGGAAGACGATGCTCAGGCACGTTATGGGCATGTTCGCTCTATTACCTGACGATCCTTTTGAGTTTAAGGTGTGAAGCCTGCATACATATCCATCCGGTACGCTGGATCATTGATAAAACTTTGGATGATTTCACCCTCCTACGCGATGGGTCGCACTATTTCGCTTATGTTTAACGTTGTGGTCATCTGTAACGGTACGATACGGTAACTCAGGGAACCCGGTTTCAGTGTAGGTCGGCCGCATATCGTAGCCGCCGACTCTTAATTGCCGGGTCCACGTATGATATAAGTACCTGATCTTCGGACGCCTCATTCAGGCACGGGTGCTTGCCCTCCGTCGTTTTTCCGTTTTATTCTTCGCTTTCATTTTTACATTATCCCCTACGACTATTGTTTTGGCCTGTACCTCAAAGAATCTTTGTGTCGGTGTGGGAAGATCTCGAGGTAACCCGTCTCTGTTAGGAGGTATAAACCTCAGTCGTCTAAAGATCGGCTCGGCGTGTCAAGTTGCTACTATAAGCGCACTCCACCAAGTGGTAGTTCTAGCACGAGTCCCTCTCCTATCGGAAAAATAAAAACTTCATTATCGTGAGTGAGCTCTCCTACACACGAGAGGAACAGGCCCCATGCGCACTGCTTGTTTGGACAGCTCTACCGACTCGCGAAAATATTCGAATCTTGTGAGAGTGTAATGCCCGTTGGCGACCGAACTCGTCGTTACCCGCCTGCTACACGTGCACTCGCCTTCTCTGAGAGAAGTTGACTCCAAAGTGCCCACCCCCTTGGCCTTATCGGTTAAAATCCCCCGGGAGACCGTCTTTAACGTCAGGGTGGGCTGGCATTGGCGAGAATGTTGGGTACGTCAAGAAAGCACTTGGGAATCTAGCATAACCGGCGCATTGTTGTCTTGCGCGGGATACAGG'/>

    <sequence taxon='56' value='GTTCAACAAACGCATCCGTAGTTTGTCTTTGATCGTGTTTCGAGGGCATCTAACTCGTGGAACCGTCCTCCAGAGAGATTATAGGTACCGAGATACCATAGGGGCAATCAGAACCCTCGGACTGCATGTCCTGGTTTATCCCGTGGCATTGCAGTCGTAAACCCGTGGGTACCACGCTTGTGGCACCAATGTGTCCCGGCCCTAGTTTCTGTCACTCATGGTACCGAATCGACCAGATACTGTAGGGGTGACATTGAAAAGGCAACCAGTCAGCACTAGAAGGCTCCGCATCGAGATCAGGCGTCGAAGCTGTTTCATCCGCCACCTACAATTTGCCGAATTATATTGTGTCTGTATATTGAAGGGTACGATCTGGATTGATCCCCGTTGTTCCGAGCCGTCCGTCTAGGTATTCATATAATGAAGGGGGCAGTTCGGTAGGGGACCACGACAACGACTCCCCCTTGATTGAGTGATCTAGTTGGTTTGCACAAGATCTTCAAAACAAGGCCGGTATCGTGGCCACACTGGCTATAAACCGGAGTGGGTACAGCTGGCACTCCACGCTTCCATGACTCTGTCCATTCGTACGACATCATACCAGACCCGCATTCTTTGGGTCGTTTCCGGACGAGACTGTCTTAATACCGATTCGAAAGGATTCGGTCCCCACGAAAGGGGCGTGAGCCCACGTCGGCCTCGAGAGATCAATATAGAATAGGGTCGGGCACGGAATGTATCAGGGGCTGGAAAATCGGAACGATTTGTTTGTAGGAATCCTAATTTGCCCAAAGTGGTTACGCAAGTGAGGTCGCTAAGTGATTAGACCCAGACCCCTATACAGTGATAAAGTGGAGGACGTTAAAAGATCCGGACGGAATAACTCATGCCCCATACTAACTCCTGTAGCGAACATTCCGACATAATGCGTCTGAGTCGGTAGCTACATGAAATAGTATCGATACTAATCTTATGCTACCTTGCTGGCAATAAAGCCAGTGACTGTAGAATAAACTCTGGTGGACCCTCTACTGATTCCGCTAGCGTTAGGTCCCATCGGACATTAAGCTCGTTGGTGGAAGACGATGCTCAGGCACGTTATGGGCATGTTCGCTCTATTACCTGACGATCCTTTTGAGTTTAAGGTGTGAAGCCTGCATACATATCCATCCGGTACGCTGGATCATTGATAAAACTTTGGATGATTTCACCCTCCTACGCGATGGGTCGCACTATTTCGCTTATGTTTAACGTTGTGGTCATCTGTAACGGTACGATACGGTAACTCAGGGAACCCGGTTTCAGTGTAGGTCGGCCGCATATCGTAGCCGCCGACTCTTAATTGCCGGGTCCACGTATGATATAAGTACCTGATCTTCGGACGCCTCATTCAGGCACGGGTGCTTGCCCTCCGTCGTTTTTCCGTTTTATTCTTCGCTTTCATTTTTACATTATCCCCTACGACTATTGTTTTGGCCTGTACCTCAAAGAATCCTTGTGTCGGTGTGGGAAGATCTCGAGGTAACCCGTCTCTGTTAGGAGGTATAAACCTCAGTCGTCTAAAGATCGGCTCGGCGTGTCAAGTTGCTACTATAAGCGCACTCCACCAAGTGGTAGTTCTAGCACGAGTCCCTCTCCTATCGGAAAAATAAAAACTTCATTATCGTGAGTGAGCTCTCCTACACACGAGAGGAACAGGCCCCATGCGCACTGCTTGTTTGGACAGCTCTACCGACTCGCGAAAATATTCGAATCTTGTGAGAGTGTAATGCCCGTTGGCGACCGAACTCGTCGTTACCCGCCTGCTACACGTGCACTCGCCTTCTCTGAGAGAAGTTGACTCCAAAGTGCCCACCCCCTTGGCCTTATCGGTTAAAATCCCCCGGGAGACCGTCTTTAACGTCAGGGTGGGCTGGCATTGGCGAGAATGTTGGGTACGTCAAGAAAGCACTTGGGAATCTAGCATAACCGGCGCATTGTTGTCTTGCGCGGGATACAGG'/>

    <sequence taxon='61' value='GTTCAACAAACGCATCCGTAGTTTGTCTTTGATCGTGTTTCGAGGGCATCTAACGCGTGGAACCGTCCTCCAGAGAGCTTATAGGTACCGAGATACCATAGGGGCAATCAGAACCCTCGGACTGCATGTCCTGGTTTATCCCGCGGCCTTGCAGTCGTAAACCCGTGGGTACCACGCTCGTGGCACCAATGTGTACCGGCCCTAGTTTCTGTCACTCATGTTACCGAATCGACCAGAAACTACAGGGCTGACATTGAAAAGGCAACCAGTCAGCACCAGAAGGCTCCGCATCGAGATCAGGCGTCGCAGCTGTTTCATCCGCCACCTACAATTTGCCGAATTATATTGTGTCTGTATATTGAAGGGTACGATCTGGATTGATCCCCGTTGTTCCGAGCCGTCCGTCTAGGTATTCATATAATGAAGGGGGCAGTTCGGTAGGGGACCACGACAACGACTCCCCCTTGATTGAGTGATCTAGTTGGTTTGCACAAGATCTTCAAAACAAGGCCGGTATCGTGGCCACACTGGCTATAAACCGGAGTGGGTACAGCTGGCACTCCACGCTTCCGTGACTCTGTCCATTCGTACGACATCATACCAGACCCGCATTCTTTGGGTCGTTTCCGGACGAGACTGTCTTAATACCGATTCGAAAGGATTCGGTCCTCACGAAAGGGGCGTAAGCCGATGTCGGCCTCGAGAGATCAATATAGGATAGGGTCGGGCACGGAATGTATCAGGGGCTGGAAAATCGGAACGATTTGTTTGTAGGAATCCGAATTTGCCCAAAGTGGTTACGCAAGTGAGGTCGTTAAGTGATTAGACCCAGACCCCTACACAGTGATAAAGTGGAGGGCGTTAAAAGATCCGGACGGAATAACTCATGCCCCATACTAACTCCTGTAGCGAACATTCCGACATAATGCGTCTGAGTCGGTAGCTACATGAAATAGTATCGATACTAATCTTATGCTACCTTGCTGGCAATAAAGCCAGTGACTGTAGAATAAACTCTGGTGGACCCTCTACTGATTCCGCCAGCGTTAGGTCCCATTGGACATTAAGCTCGTTGGTGGAAGACGATGCTCAGGCACGTTATGGGCATGTTCGCTCCATTACCTGACGATCCTTTTGAGTTTAAGGTGTGAAGCCTGCATACCTATCCATCCGGTACGCTGGATTATTGATGAAACTTTGGATGATTTCACCTTCCTACGCGATGGGTCGCACTATTTCGCTTGTGTTTAACGTTGTGGTCATCTGTAACGGTACGATACGGTAACTCAGGGAACCCGGTTTCAGTGTAGATCAGCCGCATATCGTAGCCGCCGACTCTTAATTGCCGGGTCCACGTATGATGTAAGTACCTGATCTTCGGACGCCTCATTCAGGCACGGGTGCTTGCCCTCCGTCGTTTTTCCGTTTTATTCTTCGCTTTCATTTTTACATTATCCCCTACGACTATTGTTTTGGCCTGTACCTCAAAGAATCTTTGTGTCGGTGTGGGAGGATCTCGAGGTAACCCGTCTCTGTTAGGAGGTATAAACCTCAGTCGTCTAAAGATCGGCTCGGCGTGTCAAGTTGCTACTATAAGCGCACTCCACCAAGTGGTAGTTCTAGCACGAGTCCCTCTCCTATCGGAAAAATAAAAACCTCATTATCGTGAGTGAGCTTTCCTACACACGAGAGGAACAGGCCCCATGCGCATTGCTTGTTTGGACAGCTCTACCGACTCGCGAAAATATTCGAATCTTGTGAGAGTGTAATGCCCGTTGGCGACCGAACTCGTCGTTACCCGCCTGCTACACGTGCACTCGCCTTCTCTGAGAGAAGTTGACTCCAAAGTGCCCACCCCCTTGGCCTTATCGGTTAAAATCCCCCGGGAAACCGTCTTTAACGTCAGGGTGGGCTGGCATTGGCGAGAATGTTGGGTACGTCAAGAAAGCACTTGGGAATCTAGCATAACAGGCGCATTGTTGTCTTGCGCGGGATACAGG'/>

    <sequence taxon='62' value='GTTCAACAAACGCATCCGTAGTTTGTCTTTGATCGTGTTTCGAGGGCATCTAACGCGTGGAACCGTCCTCCAGAGAGCTTATAGGTACCGAGATACCATAGGGGCAATCAGAACCCTCGGACTGCATGTCCTGGTTTATCCCGCGGCCTTGCAGTCGTAAACCCGTGGGTACCACGCTCGTGGCACCAATGTGTACCGGCCCTAGTTTCTGTCACTCATGTTACCGAATCGACCAGAAACTACAGGGCTGACATTGAAAAGGCAACCAGTCAGCACCAGAAGGCTCCGCATCGAGATCAGGCGTCGCAGCTGTTTCATCCGCCACCTACAATTTGCCGAATTATATTGTGTCTGTATATTGAAGGGTACGATCTGGATTGATCCCCGTTGTTCCGAGCCGTCCGTCTAGGTATTCATATAATGAAGGGGGCAGTTCGGTAGGGGACCACGACAACGACTCCCCCTTGATTGAGTGATCTAGTTGGTTTGCACAAGATCTTCAAAACAAGGCCGGTATCGTGGCCACACTGGCTATAAACCGGAGTGGGTACAGCTGGCACTCCACGCTTCCGTGACTCTGTCCATTCGTACGACATCATACCAGACCCGCATTCTTTGGGTCGTTTCCGGACGAGACTGTCTTAATACCGATTCGAAAGGATTCGGTCCTCACGAAAGGGGCGTAAGCCGATGTCGGCCTCGAGAGATCAATATAGGATAGGGTCGGGCACGGAATGTATCAGGGGCTGGAAAATCGGAACGATTTGTTTGTAGGAATCCGAATTTGCCCAAAGTGGTTACGCAAGTGAGGTCGTTAAGTGATTAGACCCAGACCCCTACACAGTGATAAAGTGGAGGGCGTTAAAAGATCCGGACGGAATAACTCATGCCCCATACTAACTCCTGTAGCGAACATTCCGACATAATGCGTCTGAGTCGGTAGCTACATGAAATAGTATCGATACTAATCTTATGCTACCTTGCTGGCAATAAAGCCAGTGACTGTAGAATAAACTCTGGTGGACCCTCTACTGATTCCGCCAGCGTTAGGTCCCATTGGACATTAAGCTCGTTGGTGGAAGACGATGCTCAGGCACGTTATGGGCATGTTCGCTCCATTACCTGACGATCCTTTTGAGTTTAAGGTGTGAAGCCTGCATACCTATCCATCCGGTACGCTGGATTATTGATGAAACTTTGGATGATTTCACCTTCCTACGCGATGGGTCGCACTATTTCGCTTGTGTTTAACGTTGTGGTCATCTGTAACGGTACGATACGGTAACTCAGGGAACCCGGTTTCAGTGTAGATCAGCCGCATATCGTAGCCGCCGACTCTTAATTGCCGGGTCCACGTATGATGTAAGTACCTGATCTTCGGACGCCTCATTCAGGCACGGGTGCTTGCCCTCCGTCGTTTTTCCGTTTTATTCTTCGCTTTCATTTTTACATTATCCCCTACGACTATTGTTTTGGCCTGTACCTCAAAGAATCTTTGTGTCGGTGTGGGAGGATCTCGAGGTAACCCGTCTCTGTTAGGAGGTATAAACCTCAGTCGTCTAAAGATCGGCTCGGCGTGTCAAGTTGCTACTATAAGCGCACTCCACCAAGTGGTAGTTCTAGCACGAGTCCCTCTCCTATCGGAAAAATAAAAACCTCATTATCGTGAGTGAGCTTTCCTACACACGAGAGGAACAGGCCCCATGCGCATTGCTTGTTTGGACAGCTCTACCGACTCGCGAAAATATTCGAATCTTGTGAGAGTGTAATGCCCGTTGGCGACCGAACTCGTCGTTACCCGCCTGCTACACGTGCACTCGCCTTCTCTGAGAGAAGTTGACTCCAAAGTGCCCACCCCCTTGGCCTTATCGGTTAAAATCCCCCGGGAAACCGTCTTTAACGTCAGGGTGGGCTGGCATTGGCGAGAATGTTGGGTACGTCAAGAAAGCACTTGGGAATCTAGCATAACAGGCGCATTGTTGTCTTGCGCGGGATACAGG'/>

    <sequence taxon='26' value='GTTCAACAAACGCATCCGTAGTTTGTCTTTGATCGCGTTTCGAGGGCATCTAACGCGTGGAACCGTCCTCCAGAGGGCTTATAGGTACCGAGATACCATAGGGGCAATCAGAACCCTCGGACTGCATGTCCTGGTTTATCCTGTGGCCTTGCAGTCGTAAACCCGTGGGTACCACGCTTGTGGCACCAATGTGTACCGGCCCTAGTTTCTGTCACTCATGGTACCGAATCGACCAGAAACTACAGGGCTGACATTGAAAAGGCAACCAGTCAGCACTAGAAGGCTCCGCATCGAGATCAGGCGTCGAAGCTGTTTCATCCGCCACCTACAATTTGCCGAATTATATTGTGTCTGTATATTGAAGGGTACGATCTGGATTGATCCCCGTTGTTCCGAGTCGTCCGTCTAGGTATTCATATAATGAAGGGGGCAGTTCGGTAGGGGCCCACGACAACGACTCCCCCTTGATTGAGTGATGTAGTTGGTTTGCACAAGATCTCCAAAACAAGGCCAGTATCGTGGCCACACTGGCTATAAACCGGAGTGGGTACAGCTGGCACTCCACGCTTCCGTGACTCTGTCCATTCGTACGACATCATACCAGACCCGCATTCTCTGGGTCGTTTCCGGACGAGACTGTCTTAATACCGATTCGACAGGATTCGGTCCTCACGAAAGGGGCGCAAGCCGACGTCGGCCTCGAGAGATCAATATAGGATAGGGTCGGGCACGGAATGTATCAGGGGCTGGAAAATCGGAACGATTTGTTTGTAGGAATCCGAATTTGCCCAAAATGGTTACGCAAGTGAGGTCGTTAAGTGATTAGACCCAGACCCCTACACAGTGATAAAGTGGAGGACGTTAAAAGATCCGGACGGAATAACTCATGCCCCATACTAACTCCTGTAGCGAACATTCCGACATAATGCGTCTGAGTCGGTAGCTACATGAAATAGTATCGATACTAATCTTATGCTACCTTGCTGGCAATAAAGCCAGTGACTGTAGAATAAACTCTGGTGGCCCCTCTACTGATTCGGCTAGCGTTAGGTCCCATCGGACATTAAGCTCGTTGGTGGAAGACGATGCTCAGGCACGTTATGGGCATGTTCGCTCCATTACCTGACGATCCTTTTGAGTTTAAGGTATGAAGCCTGCCTACCTATCCATCCGGTACGCTGGATCATTGATAAAACTTTGGATGATTTCACCTTCCTACGCGATGGGTCGCACTATTTCGCTTATGTTTAACGTTGTGGTCATCTGTAACGGTACGATACGGTAACTCAGGGAACCCGGTTTCAGTGTAGATCGGCCGCATATCGTAGCCGCCGACTCTTAATTGCCGGGTCCGCGTATGATGTAAGTACCTGATCTTCGGACGCCTCATTCAGGCACGGGTGCTTGCCCTCCGTCGTTTTTCCGTTTTATTCTTCGCTTTCATTTTTACATTATCCCCTACGACTATTGTTTTGGCTTGTACCTCAAAGAATCTTTGTGTCGGTGTGGGACGATCTCGAGGTAACCCGTCTCTGTTAGGAGGTATAAACCTCAGTCGTCTAAAGATCGGCTCGGCGTGTCAAGTTACTACTATAAGCGCACTCCACCACGTGGTAGTTCTAGCACGAGTCCCTCTCCTATCGTAAGAATAAAAACTTCATTATTGTGAGTGAGCTCTCCTACACACGGGAGGAACAGGCCACATGCGCATTGCTTGTTTGGACAGCCCTACCGACTCGCGAAAATATTCGAATCTTGTGAGAGTGTAATGCCCGTTGGCGACCGCACTCGTCGTTACCCGCCTGCTACACGTGCACTCGCCTTCTCTGAGAGAAGTTGACTCCGAAGTGCCCACCCCCTTGGCCTTATCGGTTAAAATCCCCCGGGAGACCGTCTTTAACGTCAGGGTGGGCTGGCATTGGCGAGAATGTTGGGTACGTCAAGAAAGCACTTGGGAATCTAGCATAACAGGCGCATTGTTGTCTTGCGCGGGATACAGG'/>

    <sequence taxon='27' value='GTTCAACAAACGCATCCGTAGTTTGTCTTTGATCGCGTTTCGAGGGCATCTAACGCGTGGAACCGTCCTCCAGAGAGCTTATAGGTACCGAGATACCATAGGGGCAATCAGAACCCTCGGCCTGCATGTCCTGGTTTATCCTGTGGCCTTGCAGTCGTAAACCCGTGGGTACCACGCTTGTGGCACCAATGTGTACCGGCCCTAGTTTCTGTCACTCATGGTACCGAATCGACCAGAAACTACAGGGCTGACATTGAAAAGGCAACCAGTCAGCACTAGAAGGCTCCGCATCGAGATCAGGCGTCGAAGCTGTTTCATCCGCCACCTACAATTTGCCGAATTATATTGCGTCTGTATATTGAAGGGTACGATCTGGATTGATCCCCGTTGTTCCGAGTCGTCCGTCTAGGTATTCATATAATGAAGGGGGTAGTTCGGTAGGGGCCCACGACAACGACTCCCCCTTGATTGAGTGATCTAGTTGGTTTGCACAAGATCTCCAAAACAAGGCCAGTATCGTGGCCACACTGGCTATAAACCGGAGTGGGTACAGCTGGCACTCCACGCTTCCGTGACTCTGTCCATTCGTACGACATCATACCAGACCCGCATTCTCTGGGTCGTTTCCGGACGAGACTGTCTTAATACCGATTCGACAGGATTCGGTCGTCACGAAAGGGGCGTAAGCCGACGTCGGCCTCGAGAGATCAATATAGGATAGGGTCGGGCACGGAATGTATCAGGGGCTGGAAAATCGGAACGATTTGTTTGTAGGAATCCGAATTTGCCCAAAGTGGTTACGCAAGTGAGGTCGTTAAGTGATTAGACCCAGACCCCTACACAGTGATAAAGTGGAGGACGTTAAAAGATCCGGACGGAATAACTCGTGCCCCATACTAACTCCTGTAGCGAACATTCCGACATAATGCGTCTGAGTCGGTAGCTACATGAAATAGTATCGATACTAATCTTATGCTACCTTGCTAGCAATAAAGCCAGTGACTGTAGAATAAACTCTGGTGGACCCTCTACTGATTCCGCTAGCGTTAGGTCCCATCGGACATTAAGCTCGTTGGTGGAAGACGATGCTCAGGCACGTTATGGGCATGTTCGCTCCATTACCTGACGATCCTTTTGAGTTTAAGGTGTGAAGCCTGCATACCTATCCATCCGGTACGTTGGATCATTGATAAAACTTTGGATGATTTCACCTTCCTACGCGAAGGGTCGCGCTATTTCGCTTATGTTTAACGTTGTGGTCATCTGTAACGGTACGATACGGTAACTCAGGGAACCCGGTTTCAGTGTAGATCGGTCGCATATCGTAGCCGCCGACTCTTAATTGCCGGGTCCACGTATGATGTAAGTACCTGATCTTCGGACGCCTCATTCAGGCACGGGTGCTTGCCCTCCGTCGTTTTTCCGTTTTATTCTTCGCTTTCATTTTTACATTATCCCCTACGACTATTGTTTTGGCCTGTACCTCAAAAAATCTTTGTGTCGGTGTGGGACGATCTCGAGGTAACCCGTCTCTGTTAGGAGGTATAAACCTCAGTCGTCTAAAGATCGGCTCGGCGTGTCAAGTTACTACTATAAGCGCACTCCACCAAGTGGTAGTTCTAGCACGAGTCCCTCTCCTATCGGAAAAATAAAAACTTCATTATTGTGAGTGAGCTCTCCTACACACGAGAGGAACAGGCCACATGCGCATTGCTTGTTTGGACAGCCCTACCGACTGGCGAAAATATTCGAATCTTGTGAGAGTGTAATGCCCGTTGGCGACCGCACTCGTTGTTACCCGCCTGCTACACGTGCACTCGCCTTCTCTGAGAGAAGTTGACTCCGAAGTGCCCACCCCCTTGGCCTTATCGGTTAAAATCCCCCGGGAGACCGTCTTCAACGTCAGGGTGGGCTGGCATTGGCGAGAATGTTGGGTACGTCAAGAAAGCACTTGGGAATCTAGCATAACAGGCGCATTGTTGTCTTGCGCGGGATACAGG'/>

    <sequence taxon='28' value='GTTCAACAAACGCATCCGTAGTTTGTCTTTGATCGCGTTTCGAGGGCATCTAACGCGTGGAACCGTCCTCCAGAGAGCTTATAGGTACCGAGATACCATAGGGGCAATCAGAACCCTCGGCCTGCATGTCCTGGTTTATCCTGTGGCCTTGCAGTCGTAAACCCGTGGGTACCACGCTTGTGGCACCAATGTGTACCGGCCCTAGTTTCTGTCACTCATGGTACCGAATCGACCAGAAACTACAGGGCTGACATTGAAAAGGCAACCAGTCAGCACTAGAAGGCTCCGCATCGAGATCAGGCGTCGAAGCTGTTTCATCCGCCACCTACAATTTGCCGAATTATATTGCGTCTGTATATTGAAGGGTACGATCTGGATTGATCCCCGTTGTTCCGAGTCGTCCGTCTAGGTATTCATATAATGAAGGGGGTAGTTCGGTAGGGGCCCACGACAACGACTCCCCCTTGATTGAGTGATCTAGTTGGTTTGCACAAGATCTCCAAAACAAGGCCAGTATCGTGGCCACACTGGCTATAAACCGGAGTGGGTACAGCTGGCACTCCACGCTTCCGTGACTCTGTCCATTCGTACGACATCATACCAGACCCGCATTCTCTGGGTCGTTTCCGGACGAGACTGTCTTAATACCGATTCGACAGGATTCGGTCGTCACGAAAGGGGCGTAAGCCGACGTCGGCCTCGAGAGATCAATATAGGATAGGGTCGGGCACGGAATGTATCAGGGGCTGGAGAATCGGAACGATTTGTTTGTAGGAATCCGAATTTGCCCAAAGTGGTTACGCAAGTGAGGTCGTTAAGTGGTTAGACCCAGACCCCTACACAGTGATAAAGTGGAGGACGTTAAAAGATCCGGACGGAATAACTCGTGCCCCATACTAACTCCTGTAGCGAACATTCCGACATAATGCGTCTGAGTCGGTAGCTACATGAAATAGTATCGATACTAATCTTATGCTACCTTGCTAGCAATAAAGCCAGTGACTGTAGAATAAACTCTGGTGGACCCTCTACTGATTCCGCTAGCGTTAGGTCCCATCGGACATTAAGCTCGTTGGTGGAAGACGATGCTCAGGCACGTTATGGGCATGTTCGCTCCATTACCTGACGATCCTTTTGAGTTTAAGGTGTGAAGCCTGCATACCTATCCATCCGGTACGTTGGATCATTGATAAAACTTTGGATGATTTCACCTTCCTACGCGAAGGGTCGCGCTATTTCGCTTATGTTTAACGTTGTGGTCATCTGTAACGGTACGATACGGTAACTCAGGGAACCCGGTTTCAGTGTAGATCGGCCGCATATCGTAGCCGCCGACTCTTAATTGCCGGGTCCACGTATGATGTAAGTACCTGATCTTCGGACGCCTCATTCAGGCACGGGTGCTTGCCCTCCGTCGTTTTTCCGTTTTATTCTTCGCTTTCATTTTTACATTATCCCCTACGACTATTGTTTTGGCCTGTACCTCAAAAAATCTTTGTGTCGGTGTGGGACGATCTCGAGGTAACCCGTCTCTGTTAGGAGGTATAAACCTCAGTCGTCTAAAGATCGGCTCGGCGTGTCAAGTTACTACTATAAGCGCACTCCACCAAGTGGTAGTTCTAGCACGAGTCCCTCTCCTATCGGAAAAATAAAAACTTCATTATTGTGAGTGAGCTCTCCTACACACGAGAGGAACAGGCCACATGCGCATTGCTTGTTTGGACAGCCCTACCGACTGGCGAAAATATTCGAATCTTGTGAGAGTGTAATGCCCGTTGGCGACCGCACTCGTTGTTACCCGCCTGCTACACGTGCACTCGCCTTCTCTGAGAGAAGTTGACTCCGAAGTGCCCACCCCCTTGGCCTTATCGGTTAAAATCCCCCGGGAGACCGTCTTCAACGTCAGGGTGGGCTGGCATTGGCGAGAATGTTGGGTACGTCAAGAAAGCACTTGGGAATCTAGCATAACAGGCGCATTGTTGTCTTGCGCGGGATACAGG'/>

    <sequence taxon='71' value='GTTCAACAAACGCATCCGTAGTTTGTCTTTGATCGCGTTTCGAGGGCATCTAACGCGTGGAACCGTCCTCCAGAGAGCTTATAGGTACCGAGATACCATAGGGGCAATCAGAACCCTCGGCCTGCATGTCCTGGTTTATCCTGTGGCCTTGCAGTCATAAACCCGTGGGTACCACGCTTGTGGCACCAATGTGTACCGGCCATAGTTTCTGTCACTCATGGTACCGAATCGACCAGAAACTACAGGGCTGACATTGAAAAGGCAACCAGTCAGCACTAGAGGGCTCCGCATCGAGATCAGGCGTCGAAGCTGTTTCATCCGCCACCTACAATTTGCCGAATTATATTGCGTCTGTATATTGAAGGGTACGATCTGGATTGATCCCCGTTGTTCCGAGTCGTCCGTCTAGGTATTCATATAATGAAGGGGGTAGTTCGGTAGGGGCCCACGACAACGACTCCCCCTTGATTGAGTGATCTAGTTGGTTTGCACAAGATCTCCAAAACAAGGCCAGTATCGTGGCCACACTGGCTATAAACCGGAGTGGGTACAGCTGGCACTCCACGCTTCCGCGACTCTGTTCATTCGTACGACATCATACCAGACCCGCATTCTCTGGGTCGTTTCCGGACGAGACTGTCTTAATACCGATTCGACAGGATTCGGTCGTCACGAAAGGGGCGTAAGCCGACGTCGGCCTCGAGAGATCAATATAGGATAGGGTCGGGCACGGAATGTATCAGGGGCTGGAAAATCGGAACGATTTGTTTGTAGGAATCCGAATTTGCCCAAAGTGGTTACGCAAGTGAGGTCGTTAAGTGATTAGACCCAGACCCCTACACAGTGATAAAGTGGAGGACGTTAAAAGATCCGGACGGAATAACTCGTGCCCCATACTAACTCCTGTAGCGAACATTCCGACATAATGCGTCTGAGTCGGTAGCTACATGAAATAGTATCGATACTAATCTTATGCTACCTTGCTAGCAATAAAGCCAGTGACTGTAGAATAAACTCTGGTGGACCCTCTACTGATTCCGCTAGCGTTAGGTCCCATCGGACATTAAGCTTGTTGGTGGAAGACGATGCTCAGGCACGTTATGGGCATGTTCGCTCCATTACCTGACGATCCTTTTGAGTTTTAGGTGTGAAGCCTGCATACCTATCCATCCGGTACGTTGGATCATTGATAAAACTTTGGATGATTTCACCTTCCTACGCGAAGGGTCGCACTATTTCGCTTATGTTTAACGTTGTGGTCATCTGTAACGGTACGATACGGTAACTCAGGGAACCCGGTTTCAGTGTAGATCGGCCGCATATCGTAGCCGCCGACTCTTAATTGCCGGGTCCACGTATGATGTAAGTACCTGATCTTCGGACGCCTCATTCAGGCACGGGTGCTTGCCCTCCGTCGTTTTTCCGTTTTATTCTTCGCTTTTATTTTTACATTATCCCCTACGACTATTGTTTTGGCCTGTACCTCAAAAAATCTTTGTGCCGGTGTGGGACGATCTCGAGGTAACCCGTCTCTGTTAGGAGGTATAAACCTCAGTCGTCTAAAGATCGGCTCGGCGTGTCAAGTTACTACTATAAGCGCACTCCGCCAAGTGGTAGTTCTAGCACGAGTCCCTCTCCTATCGGAAAAATAAAAACTTCATTATTGTGAGTGAGCTCTCCTACACATGAGAGGAACAGGCCACATGCGCATTGCTTGTTTGGACAGCCCTACCGACTAGCGAAAATATTCGGATCTTGTGAGAGTGTAATGCCCGTTGGCGACCGCACTCGTTGTTACCCGCCTGCTACACGTGCACTCGCCTTCTCTGAGAGAAGTTGACTCCGAAGTGCCCACCCCCTTGGCCTTATCGGTTAAAATCCCCCGGGAGACCGTCTTCAACGTCAGGGTGGGCTGGCATTGGCGAGAATGTTGGGTACGTCAAGAAAGCACTTGGGAATCTAGCATAACAAGCGCATTGTTGTCTTGCGCGGGATACAGG'/>

    <sequence taxon='12' value='GTTCAACAAACGCATCCGTAGTTTGTCTTTGATCGCGTTTCGAGGGCATCTAACGCGTGGAACCGTCCTCCAGAGAGCTTATAGGTACCGAGATACCATAGGGGCAATCAGAACCCTTGGACTGCATGTCCTGGTTTATCCCGTGGCCTTGCAGTCGTAAACCCGTGGGTACCACGCTTGTGGCACCAATGTGTACCGGCCTGAGTTTCTGTCACTCATGGTACCGAATCGACCAGAAACTACAGGGCTGACATTGAAAAGGCAACCAGCCAGCACTAGAAGGCTCCGCATCGAGATCAGGCGTCGAAGCTGTTTCATCCGCCACCTACAATTTGCCGAACTATATTGTGTCTGTATATTGAAGGGTACGATCTGGATTGATCCCCGTTGTTCCGAGTCGTCCGTCTAGGTATTCATATGATGAAGGGGGCAGTTCGGTAGGGGACCACGACAACGACTCCCCCTTGATTGAGTGATCTAATTGGTTTGCACAAGATCTTCAAAACAAGGCCGGTCTCGTGGCCACACTGGCTATAAACCGGAGTGGGTACAGCTGGCACTCCACGCTTCCGTGACTCTGTCCATTCGTACGACATCGTACCAGACCCGCATTCTTTGGGTCGTTTCCGGACGAGACTGTCTTAATACCGATTCGACAGGACTCGGTCCTCACGAAAGGGGCGTAAGCCGACGTCGGTCTCGAGAGATCAATATAGGATAGGGTCGGGCACGGAATGTATCAGGGGCTGGAAAATGGGAACGATTTGTTTGTAGGAATCCGAATTTGCCCAAAGTGGTTACGCAAGTGAGGTCGTTAAGTGATTAGACCCAGACCCCTACACAGTGATAAAGTGGAGGACGTTAAAAGATCCGGACGGAATAACTCATGCCCCATACTAACTCCTGTAGCGAACATTCCGACATAATGCGTCTAAGTCGGTAGCTACATGAAATAGTATCGATACTAATCTTATGCTACCTTGCTGGCAATAAAGCCAGTTACTGTAGAATAAACTCTGGTGGACCCTCTACTGATTCCGCTAGCGTTAGGTCCCATCGGACATTAAGCTTGTTGGTGGAAGACGATGCTCAGGCACGTTATGGGCATGTTCGCTCCATTACCTGACGATCCTTTTGAGTTTAAGGTGTGAAGCCTGCATACCTATCCATCCGGTCCGCTAGATCATTGATAAACCTTTGGATGATTTCACCTTCCTACGCGATGGGTCGCACTATTTCGCTTATGTTTAACGTTGTGGTCATCTGTAACGGTACGATACGGTAACTCAGGTAACCCGGTTTCAGTGTAGATCGGCCGCATATCGTAGCCGCCGACTCTTAATTGCCGGGTCCACGTATGATGTAAGTACCTGATCTTCGGACGCCTCATTCAAGCACGGGCGCTTGCCCTCCGTCGTTTTTCCGTTTTATTCTTCGCTTTCATTTTTACATTATCCCCTACGACTATTGTTTTGGCCTGTACCTCAAAGAATCTTTGTGTCGGTGTGGGACGATCTCGAGGTAACCCGTCTCTGTTGGGAGGTATAAACCTCAGTCGTCTAAAGATCGGCTCGGCGTGTCAAGTTACTACTATAAGCGCACTCCACCAAGTGGTAGTTCTAGCACGAGTCCCTCTCCTATCGGAAAAATAAAAACTTCATTATCGTGAGTGAGCCCTCCTACACACGAGAGGAACAGGCCCCATGCGCATTGCTTGTTTGGACAGCCCTACCGACTCGCAAAAATATTCGAATCTTGTGAGAGTGTAATGCTCGTTGGCGACCGCACTCGTCGTTACCCGCCTGGTACGCGTGCACTCGCCTTGTCTGAGAGAAGTTGACTCCAAAGTGCCCACCCCCTTGGCCTTATCGGTTAAAATCCCCCGGGAGACCGTCTTTAACGTCAGGGTGGGCTGGCATTGGCGAGAATGTTGGGTAAGTCAAGAAAGCACTTGGGAATCTAGCATAACAGGCGCATTGTTGTCTTGCGCGGGATACAGG'/>

    <sequence taxon='17' value='GTTCAACAAACGCATCCGTAGTTTGTCTTTGATCGCGTTTCGAGGGCATCTAACGCGTGGAACCGTCCTCCAGAGAGCTTATCGGTACCGAGATACCATAGGGGCAATCAGAACCCTTGGACTGCATGTCCTGGTTTATCCCGTGGCCTTGCAGTCGTAAACCCGTGGGTACCACGCTTGTGGCACCAATGTGTACCGGCCTGAGTTTCTGTCACTCATGGTACTGAATCGACCAGAAACTACAGGGCTGACATTGAAAAGGCAACCAGCCAGCACTAGAAGGCTCCGCATCGAGATCAGGCGTCGAAGCTGTTTCATCCGCCACCTACAATTTGCCGAACTATATTGTGTCTGTATATTGAAGGGTACGATCTGGATTGATCCCCGTTGTTCCGAGTCGTCCGTCTAGGTATTCATATGATGAAGGGGGCAGTTCGGTAGGGGACCACGACAACGACTCCCCCTTGATTGAGTGATCTAATTGGTTTGCACAAGATCTTCAAAACAAGGCCGGTCTCGTGGCCACACTGGCTATAAACCGGAGTGGGTACAGCTGGCACTCCACGCTTCCGTGACTCTGTCCATTCGTACGACATCGTACCAGACCCGCATTCTTTGGGTCGTTTCCGGACGAGACTGTCTTAATACCGATTCGACAGGACTCGGTCCTCACGAAAGGGGCGTAAGCCGACGTCGGCCTCGAGAGATCAATATAGGATAGGGTCGGGCACGGAATGTATCAGGGGCTGGAAAATGGGAACGATTTGTTTGTAGGAATCCGAATTTGCCCAAAGTGGTTACGCAAGTGAGGTCGTTAAGTGATTAGACCCAGACCCCTACACAGTGATAAAGTGGAGGACGTTAAAAGATCCGGACGGAATAACTCATGCCCCATACTAACTCCTGTAGCGAACATTCCGACATAATGCGTCTAAGTCGGTAGCTACATGAAATAGTATCGATACTAATCTTATGCTACCTTGCTGGCAATAAAGCCAGTTACTGTAGAATAAACTCTGGTGGACCCTCTACTGATTCCGCTAGCGTTAGGTCCCATCGGACATTAAGCTTGTTGGTGGAAGACGATGCTCAGGCACGTTATGGGCATGTTCGCTCCATTACCTGACGATCCTTTTGAGTTTAAGGTGTGAAGCCTGCATACCTATCCATCCGGTCCGCTAGATCATTGATAAACCTTTGGATGATTTCACCTTCCTACGCGATGGGTCGCACTATTTCGCTTATGTTTAACGTTGTGGTCATCTGTAACGGTACGATACGGTAACTAAGGTAACCCGGTTTCAGTGTAGATCGGCCGCATATCGTAGCCGCCGACTCTTAATTGCCGGGTCCACGTATGATGTAAGTACCTGATCTTCGGACGCCTCATTCAAGCACGGGCGCTTGCCCTCCGTCGTTTTTCCGTTTTATTCTTCGCTTTCATTTTTACATTATCCCCTACGACTATTGTTTTGGCCTGTACCTCAAAGAATCTTTGTGTCGGTGTGGGACGATCTCGAGGTAACCCGTCTCTGTTGGGAGGTATAAACCTCAGTCGTTTAAAGATCGGCTCGGCGTGTCAAGTTACTACTATAAGCGCACTCCACCAAGTGGTAGTTCTAGCACGAGTCCCTCTCCTATCGGAAAAATAAAAACTTCATTATCGTGAGTGAGCCCTCCTACACACGAGAGGAACAGGCCCCATGCGCATTGCTTGTTTGGACAGCCCTACCGACTCGCAAAAATATTCGAATCTTGTGAGAGTGTAATGCTCGTTGGCGACCGCACTCGTCGTTACCCGCCTGGTACGCGTGCACTCGCCTTGTCTGAGAGAAGTTGACTCCAAGGTGCCCACCCCCTTGGCCTTATCGGTTAAAATCCCCCGGGAGACCGTCTTTAACGTCAGGGTGGGCTGGCATTGGCGAGAATGTTGGGTAAGTCAAGAAAGCACTTGGGAATCTAGCATAACAGGCGCATTGTTGTCTTGCGCGGGATACAGG'/>

    <sequence taxon='20' value='GTTCAACAAACGCATCCGTAGTTTGTCTTTGATCGCGTTTCGAGGGCATCTAACGCGTGGAACCGTCCTTCAGAGAGCTTATAGGTACCGAGATACCAGAGGGGCAATCAGAACCCTTGGACTGCATGTCCTGGTTTATCCCGTGGCCTTGCAGTCGTAAACCCGTGGGTACCACGCTTGTGGCACCAATGTGTACCGGCCTGAGTTTCTGTCACTCATGGTACCGAATCGACCAGAAACTACAGGGGTGACATTGAAAAGGTAACCAGCCAGCACTAGAAGGCTCCGCATCGAGATCAGGCGTCGAAGCTGTTTCATCCGCCACCTACAATTTGTCGAACTATATTGTGTCTGTATATTGAAGGGTACAATCTGGATTGATCCCCGTTGTTCCGAGTCGTCCGTCTAGGTATTCATATGATGAAGGGGGCAGTTCGGTAGGGGACCACGACAACGACTCCCCCTTGATTGAGTGATCTAGTTGGTTTGCACAAGATCTTCAAAACAAGGCCGGTATCGTGGCCACACTGGCTATAAACCGGAGTGGGTACACCTGGCACTCCACGCTTCCGTGACTCTGTCCATTCGTACGACATCGTACCAGACCCGCATTCTTTGGGTCGTTTCCGGACGAGACTGTCTTAATACCGATTCGACAGGACTCGGTCCTCACGAAAGGGGCGTAAGCCGACGTCGGCCTCGAGAGATCAATATAGGATAGGGTCGAGCACGGAATGTATCAGGGGCTGGAAAATGGGAACGATTTGTTTGTAGGAATCCGAATTTGCCCAAAATGGTTACGCAAGTGAGGTCGTTAAGTGATTAGACCCAGACCCCTACACAGTGATAAAGTGGAGGACGTTAAAAGATCCGGACGGAATAACTCATGCCCCATACTAACTCCTGTAGCGAACATTCCGACATAATGCGTCTGAGTCGGTAGCTACATGAAATAGTATCGATACTAATCTTATGCTACCTTGCTGGCAATAAAGCCAGTTACTGTAGAATAAACTCTGGTGGACCCTCTACTGATTCCGCTAGCGTTAGGTCCCATCGGACATTAAGCTCGTTGGTGGAAGACGTTGCTCAGGCACGTTATGGGCATGTTCGCTCCATTACCTGACGATCCTTTTGAGTTTAAGGTGTGAAGCCTGCATACCTATCCATCCGGTCCGCTGGATCATTGATAAAACTTTGGATAATTTCACCTTCCTACGCGATGGGTCGCACTATTTCGCTTATGTTTAACGTTGTGGTCATCTGTAACGGTACGATACGGTAACTCAGGGAACCCGGTTTCAGTGTAGATCGGCCGCATATCGTAGCCGCCGACTCTTAATTGCCGGGTCCACGTATGATGTAAGTACCTGATCTTCGGACGCCTCATTAAAGCACGGGCGCTTGCCCTCCGTCGTTTTTCCGTTTTATTCTTCGCTTTCATTTTTACATTATCCCCTACGACTATTGTTTTGGCCTGTACTTCAAAGAATCTTTGTGTCGGTGTGGGACGATCTCGAGGTAACCCGTCTCTGTTAGGAGGTATAAACCTCAGTCGTCTAAAGATCGGCTCGGCGTGTCAAGTTACTACTATAAGCGCACTCCACCAAGTGGTAGTTCTAGCACGAGTCCCTCTCCTATCGGAAAAATAAAGACTTCATTATCGTGAGTGAGCCCTCCTACACACGAGAGGAACAGGCCCCATGCGCATTGCTTGTTTGGACAGCCCTACCGACTCGCAAAAATATTCGAAGCTTGTGAGAGTGTAATGCTCGTTGGCGACCGCACTCGTCGTTACCCGCCTGGTACGCGTGCACTCGCCTTCTCTGAGAGAAGTTGACTCCAAAGTGCCCACCCCCTTGGCCTTGTCGGTTAAAATCCCCCGGGAGACCGTCTTTAACGTCAGGGTGGGCTGGCATTGGCGAGAATGTTGGGTAAGTCAAGAAAGCGCTTGGGAATCTAGCATAACAGGCGCATTGTTGTCTTGCGCGGGATACAGG'/>

    <sequence taxon='41' value='GTTCAACAAACGCATCCGTAGTTTGTCTTTGATCGCGTTTCGAGGGCATCTAACGCGTGGAACCGTCCTCCAGAGAGCTTATAGGTACCGAGATACCATAGGGGCAATCAAAACCCTTGGACTGCATGTCCTGGTTTATCCCGTGGCCTTGCAGTCGTAAACCCGTGGGTACCACGCTTGTGGCACCAATGTGTACCGGCCTGAGTTTCTGTCACTCATGGTACCGAATCGACCAGAAACTACAGGGCTGACATTGAAAAGGCAACCAGCCAGCACTAGAAGGCTCCGCATCGAGATCAGGCGTCGAAGCTGTTTCATCCGCCACCTACAATTTGTCGAACTATATTGTGTCTGTATATTGAAGGGTACGATCTGGATTGATCCCCGTTGTTCCGAGTCGTCCGTCTAGGAATTCATATGATGAAGGGGGCAGTTCGGTAGGGGACCACGACAACGACTCCCCCTTGATTGAGTGATCTAGTTGGTTTGCACAAGATCTTCAAAACAAGGCCGGTATCGTGGCCACACTGGCTATAAACCGGAGTGGGTACACCTGGCACTCCACGCTTCCGTGACTCTGTCCATTCGTACGACATCGTACCAGACCCGCATTCTTTGGGTCGTTTCCGGACTAGACTGTCTTAATACCGATTCGACAGGACTCGGTCCTCACGAAAGGGGCGTAAGCCGACGTCGGCCTCGAGAGATCAATATAGGATAGGGTCGGGCACGGAATGTATCAGGGGCTGGAAAATGGGAACGATTTGTTTGTAGGAATCCGAATTTGCCCAAAGTGGTTACGCAAGTGAGGTCGTTAAGTGATTAGACCCAGACCCCTACACAGTGATACAGTGGAGGACGTTAAAAGATCCGAACGGAATAACTCATGCCCCATACTAACTCCTGTAGCGAACATTCCGACATAATGCGTCTGAGTCGGTAGCTACATGAAATAGTATCGATACTAATCTTATGCTACCTTGCTGGCAATAAAGCCAGTTACTATAGAATAAATTCTGGTGGACCCTCTACTGATTCCGCTAGCGTTAGGTCCCATCGGACATTAAGCTCGTTGGTGGAAGACGATGCTCAGGCACGTTATGGGCATGTTCGCTCCATTACCTGACGATCCTTTTGAGTTTAAGGTGTGAAGCCTGCATACCTATCCATCCGGTCCGCTGGATCATTGATAAAACTTTGGATAATTTCACCTTCCTACGCGATGGGTCGCACTATTTCGCTTATGTTTAACGTTGTGGTCATCTGTAACGGTACGATACGGTAACTCAGGAAACCCGGTTTCAGTGTAGATCGGCCGCATATCGTAGCCGCCGACCCTTAATTGCCGGGTCCACGTATGATGTAAGTACCTGATCTTCGGACGCCTCATTCAAGCACGGGCGCTTGCCCTCCGTCGTTTTTCCGTTTTATTCTTCGCTTTCATTTTTACATTATCCCCTACGACTATTGTTTTGGCCTGTACCTCAAAGAATCTTTGTGTTGGTGTGGGACGATCTCGAGGTAACCCGTCTCTGTTAGGAGGTATAAACCTCAGTCGTCTAAAGATCGGCTCGGCGTGTCAAGTTACTACTGTAAGCGCACTCCACCAAGTGGTAGTTCTAGCACGAGTCCCTCTCCTATCGGAAAAATAAAAACTTCATTATTGTGAGTGAGCCCTCCTACACACGAGAGGAACAGGCCCCATGCGCATTGCTTGTTTGGACAGCCCTAGCGACTCGCAAAAATATTCGAATCTTGTGAGAGTGTAATGCTCGTTGGCGACCGCACTCGTCGTTACCCGCCTGGTACGCGTGCACTCGCCTTCTCTGAGAGAAGTTGACTCCAAAGTGCCCACCCCCTTGGCCTTGTCGGTTAAAATCCCCCGGGAGACCGTCTTTAACGTCAGGGTGGGCTGGCATTGGCGCGAATGTTGGGTAAGTCAAGAAAGCACTTGGGAATCTAGCATAACAGGCGCATTGCTGTCTTGCGCGGGATACAGG'/>

    <sequence taxon='15' value='GTTCAACAAATGCATCAGTAGTTTGTCTTTGATCGCGTTTCGAGGGCATCTAACGCGTGGAGCCGTCCTCCAGAGAGCTTATAGGTACCGAGATACCATAGGGACAATCAGAACCCTCGGACTGCATGTCCTGGTTTATCCCGTGGCCTTGCAGTCGTAAACCCGTGGGTACCACGCTTGTGGCACCAATATGTACCGGCCTGAGTTTCTGTCACTCATGGTACCGAATCGACCAGAAACTACAGGGCTGACATTGAAAAGGCAACCAGTCAGCACTAGAAGGCTCCGCATCGAGATCAGGCTTCGAAGCTGTTTCATCCGCCACCTACAATTTGCCGAACTATATTGTGTCTGTACATTGAAGGGTACGATCTGGATTGATCCCCGTTGTTCCGAGTCGGCCGTCTAGGTATTCATATGATGAAGGGGGCAGTTCGGTAGGGGACCACGACAACGACTCCCCTTTGATTGAGTGATCTAGTTGGTTTGCACAAGATCTTCAAAACAAGGCCGGTATCGTGGCCACACTGGCTATAAACCGGAGTGGGTACAGCTGGCACTCCACGCTTCCGTGACTCTGTCCATTCGTACGACATCGTACCAGACCCGCATTCTTTGGGTCGTTTCCGGACGAGACTGTCTTAATACCGATTCGACAGGATTCGGTCCTCACGAAAGGGGCGTAAGCCGACGTCGGCCTCGAGAGATCAATATAGGATAGGGTCGGGCACGGAATGTATCAGGGGCTGGAAAATGGGAACGATTTGTTTGTAGGAATCCGAATTTGCCCAAAGTGGTTACGCAAGTGAGGTCGTTAAGTGATCAGACCCAGACCCCTACACAGTGATAAAGTGGAGGACGTTAAAAGATCCGGACGGAATAACTCATGCCCCATACTAACTCCTGTAGCGAACATTCCGACATAATGCGTCTGAGTCGGTAGCTACATGAAATAGTATCGATACTAATCTTATGCTACCTTGCTGGCAATAAAGCCAGTTACTGTAGAATAAACTCTGGTGGACCCTCTACTGATTCCGCTAGCGTTAGGTCCCATCGGACATTAAGCTCGCTGGTGGAAGACGATGCTCAGGCACGTTATGGGCATGTTCGCTCCATTACCTGACGATCCTTTTGAGTTTACGGTGTGAAGCCTGCATACCTATCCATACGGTCCGCTGGATCATTGATAAAATTTTGGATGATTTCACCTTCCTACGCGATGTGTCGCACTATTTCGCTTATGTTTAACGTTGTGGTCATCTGTAACGGTACGATACGGTAACTCAGGGAACCCGGTTTCAGTGTAGGTCGCCCGCATATCGTAGCCGCCGACTCTTAATTGCCGGGTCCACGTATGATGTAAGTACCTGATCTTCGGACGCCTCATTCAAGCACGGGCGCTTGCCCTCCGTCGTTTTTCCGTTTTATTCTCCGCTTTCATTTTTGCATTATCCCCTACGACTGTTGTTTTGGCCTGTACCTCAAAAAATCTTTGTGTCGGTGTGGGACGATCTCGAGGTAACCCGTCTCTGTTAGGAGGTATAAACCTCAGTTGTCTAAAGATCGGCTCGGCGTGTCAAGTTACTACTATAAGCGCACTCCACCAAGTGGTAGCTCTAGCACGAGTCCCTCTCCTATCGGAAAAATAAAAATTTCATTATCGTGAGTGAGCCCTCCTACACACGAGAGGAACAGGCCCCATGCGCATTGCTTGTTTGGACAGCCCTACCGACTCGTAAAAATATTCGAATCTTGTGAGAGTGTAATGCTCGTTGGCGACCGCACTCGTCGTTACCCGCCTGGTACACGTGCACTCGCCTTCTCTGAGAGAAGTTGACTCCAAAGTGCCCACCCCCTTGGCCTTATCGGTTAAAATCCCCCGGGAGACTGTCTTTAACGTCAGGGTGGGCTGGCATTGGCGAGAATGTTGAGTAAGTCAAGAAAGCACTTGGGAATCTAGCATGACAGGCGCATTGTTGTCTTGCGCGGGATACAGG'/>

    <sequence taxon='57' value='GTTCAACAAACGCATCAGTAGTTTGTCTTTGATCGCGTTTCGAGGGCATCTAACGCGTGGAGCCGTCCTCCAGAGAGCTTATAGGTACCGAGATACCATAGGGGCAATCAGAACCCTCGGACTGCATGTCCTGGTTTGTCCCGTGGCCTTGCAGTCGTAAACCCGTGGGTACCACGCTTGTGGCACCAATATGTACCGGCCTGAGTTTCTGTCACTCATGGTACCGAATCGACCAGAAACTACAGGGCTGACATTGAAAAGGCAACCAGTCAGCACTAGAAGGCTCCGCATCGAGATCAGGCTTCGAAGCTGTTTCACCCGCCACCTACAATTTGCCGAACTATATTGTGTCTGTACATTGAAGGGTACGATCTGGATTGATCCCCGTTGTTTCGAGTCGGCCGTCTAGGTATTCATATGATGAAGGGGGCAGTTCGGTAGGGGACCACGACAGCGACCCCCCTTTGATTGAGTGATCTAGTTGGTTTGCACAAGATCTCCAAAACAAGGCCGGTATCGTGGCCACACTGGCTATAAACCGGAGTGGGTACAGCTGGCACTCCACGCTTCCGTGACTCTGTCCATTCGTACGACATCGTACCAGACCCGCATTCTTTGGGTCGTTTCCGGACGAGACTGTCTTAATACCGATTCGACAGGATTCGGTCCTCACGAAAGGGGCGTAAGCCGACGTCGGCCTCGAGAGATCAATATAGGATAGGGTCGGGCACGGAATGTATCAGGGGCTGGAAAATGGGAACGATTTGTTTGTAGGAATCCGAATTTGCCCAAAGTGGTTACGCAAGTGAGGTCGTTAAGTGATCAGACCCAGACCCCTACACAGTGATAAAGTGGAGGACGTTAAAAGATCCGGACGGAATAACTCATGCCCCATACTAACTCCTGTAGCGAACATTCCGATATAATGCGTCTGAGTCGGTAGCTACATGAAATAGTATCGATACTAATCTTATGCTACCTTGCTGGCAATAAAGCCAGTTACTGTAGAATAAACTCTGGTGGACCCTCTACTGATTCCGCTAGCGTTGGGTCCCATCGGACATTAAGCTCGTTGGTGGAAGACGATGCTCAGGCACGTTATGGGCATGTTCGCTCCATTACCTGACGATCCTTTTGAGTTTAAGGTGTGAAGCCTGCATACCTATCCATCCGGTCCGCTGGATTATTGATAAAATTTTGGATGATTTCACCTTCCTACGCGATGTGTCGCACTATTTCGCTTATGTTTAACGTTGTGGTCATCTGTAACGGTACGATACGGTAACTCAGGGAACCCGGTTTCAGTGTAGATCGGCCGCATATCGTAGCCGCCGACTCTTAATTGCCGGGTCCACGTATGATGTAAGTACCTGATCTTCGGACGCCTCATTCAAGCACGGGCGCTTGCCCTCCGTCGTTTTTCCGTTTTATTCTCCGCTTTCATTTTTACATTATCCCCTACGACTATTGTTTTGGCCTGTACCTCAAAGAATCTTTGTGTCGGTGTGGGACGATCTCGAGGTAACCCGTCTCTGTTAGGAGGTATAAACCTCAGTTGTCTAAAGATCGGCTCGGCGTGTCAAGTTACTACTATAAGCGCACTCCACCAAGTGGTAGTTCTAGCACGAGTCCCTCTCCTATCGGAAAAATAAAAATTTCATTATCGTGAGTGAGCCCTCCTACACACGAGAGGAACAGGCCCCATGCGCATTGCTTGTTCGGACAGCCCTACCGACTCGCAAAAATATTCGAATCTTGTGAGAGTGTAATGCTCGTTGGCGACCACACTCGTCGTTACCCGCCTGGTACACGTGCACTCGCCTTCTCTGAGAGAAGTTGACTCCAAAGTGCCCACCCCCTTGGCCTTATCGGTTAAAATTCCCCGGGAGACTGTCTTTAACGTCAGGGTGGGCTGGCATTGGCGAGAATGTTGGGTAAGTCAAGAAAGCACTTGGGAATCTAGCATAACAGGCGCATTGTTGTCTTGCGCGGGATACAGG'/>

    <sequence taxon='63' value='GTTCAACAAACGCATCAGTAGTTTGTCTTTGATCGCGTTTCGAGGGCATCTAACGCGTGGAGCCGTCCTCCAGAGAGCTTATAGGTACCGAGATACCATAGGGGCAATCAGAACCCTCGGACTGCATGTCCTGGTTTATCCCGTGGCCTTGCAGTCGTAAACCCGTGGGTACCACGCTTGTGGCACCAATATGTACCGGCCTGAGTTTCTGTCACTCATGGTACCGAATCGACCAGAAACTACAGGGCTGACATTGAAAAGGCAACCAGTCAGCACTAGAAGGCTCCGCATCGAGATCAGGCTTCGAAGCTGTTTCACCCGCCACCTACAATTTGCCGAACTATATTGTGTCTGTACATTGAAGGGTACGATCTGGATTGATCCCCGTTGTTTCGAGTCGGCCGTCTAGGTATTCATATGATGAAGGGGGCAGTTCGGTAGGGGACCACGACAGCGACCCCCCTTTGATTGAGTGATCTAGTTGGTTTGCACAAGATCTTCAAAACAAGTCCGGTATCGTGGCCACACTGGCTATAAACCGGAGTGGGTACAGCTGGCACTCCACGCTTCCGTGACTCTGTCCATTCGTACGACATCGTACCAGACCCGCATTCTTTGGGTCGTTTCCGGACGAGACTGTCTTAATACCGATTCGACAGGATTCGGTCCTCACGAAAGGGGCGTAAGCCGACGTCGGCCTCGAGAGATCAATATAGGATAGGGTCGGGCACGGAATGTATCGGGGGCTGGAAAATGGGAACGATTTGTTTGTAGGAATCCGAATTTGCCCAAAGTGGTTACGCAAGTGAGGTCGTTAAGTGATCAGACCCAGACCCCTACACAGTGATAAAGTGGAGGACGTTAAAAGATCCGGACGGAATAACTCATGCCCCATACTAACTCCTGTAGCGAACATTCCGACATAATGCGTCTGAGTCGGTAGCTACATGAAATAGTATCGATACTAATCTTATGCTACCTTGCTGGCAATAAAGCCAGTTACTGTAGAATAAACTCTGGTGGACCCTCTACTGATTCCGCTAGCGTTGGGTCCCATCGGACATTAAGCTCGTTGGTGGAAGACGATGCTCAGGCACGTTATGGGCATGTTCGCTCCATTACCTGACGATCCTTTTGAGTTTAAGGTGTGAAGCCTGCATACCTATCCATCCGGTCCGCTGGATCATTGATAAAATTTTGGATGATTTCACCTTCCTACGCGATGTGTCGCACTATTTCGCTTATGTTTAACGTTGTGGTCATCTGTAACGGTACGATACGGTAACTCAGGGAACCCGGTTTCAGTGTAGATCGGCCGCATATCGTAGCCGCCGACTCTTAATTGCCGGGTCCACGTATGATGTAAGTACCTGATCTTCGGACGCCTCATTCAAGCACGGGCGCTTGCCCTCCGTCGTTTTTCCGTTTTATTCTCCGCTTTCATTTTTACATTATCCCCTACGACTATTGTTTTGGCCTGTACCTCAAAGAATCTTTGTGTCGGTGTGGGACGATCTCGAGGTAACCCGTCTCTGTTAGGAGGTATAAACCTCAGTTGTCTAAAGATCGGCTCGGCGTGTCAAGTTACTACTATAAACGCACTCCACCAAGTGGTAGTTCTAGCACGAGTCCCTCTCCTATCGGAAAAATAAAAATTTCATTATCGTGAGTGAGCCCTCCTACACACGAGAGGAACAGGCCCCATGCGCATTGCTTGTTCGGACAGCCCTACCGACTCGCAAAAATATTCGAATCTTGTGAGAGTGTAATGCTCGTTGGCGACCACACACGTCGTTACCCGCCTGGTACACGTGCACTCGCCTTCTCTGAGAGAAGTTGACTCCAAAGTGCCCACCCCCTTGGCCTTATCGGTTAAAATTCCCCGGGAGACTGTCTTTAACGTCAGGGTGGGCTAGCATTGGCGAGAATGTTGGGTAAGTCAAGAAAGCACTTGGGAATCTAGCATAACAGGCGCATTGTTGTCTTGCGCGGGATACAGG'/>

    <sequence taxon='31' value='GTTCAACAAACGCATCAGTAGTTTGTCTTTGATCGCGTTTCGAGGGCATCTAACGCGTAGAACCGTCTTCCAGAGAGCTTATAGGTACCGAGATACCGTAGGGGCAATCAGAACCCTCGGACTGCATGTCCTGGTTTATCCCGTGGCCTTGCAGTCGTAAACCCGTGGGTACCACGCTTGTGGCACCAATGTGTACTGGCCTGAGTTTCTGTCACTCATGGTACCGAATCGACCAGAAACTACAGGGCTGACATTGGAAAGGCAACCAGTCAGCACTAGAAGGCTCCGCATCGAGATCAGGCTTCGAAGCTGTTTCATCCGCCACCTACAATTTGCCGAACTGTACTGTGTCTGTACATTGAAGGGTACGATTTGGATTGATCCCCGTTGTTCCGAGTCGGCCGTCTAGGTATTCATATGATGAAGGGGACAGTTCGGTAGGGGACCACGATAACGACTCCCCCTTGATTGGGTGATCTAGTTGGTTTGCACAAGATCTTCAAAACAAGGCCGGTATCGTGGCCACACTGGCTATAAACCAGAGTGGGTACAGCTGGCACTCCACGCTTCCGTGACTCTGTCCATTCGTACGACATCGTACCAGACCCGCATTCTTTGGGTCGTTTCCGGACGAGACTGTCCTAATACCGATTCGACAGGATTCGGTCCTCACGAAAGGGGCGTAAGCCGACGTCGGCCTCGAGAGATCAATATAGGGTAGGGTCGGGCACGGAATGTATCAGGGGCTGGAAAATGGGAACGATTTGTTTGTAGGAATCCGAATTTGCCCAAAGTGGTTACGCAAGTGAGGTCGTTAAGTGATCAGACCCAGACCCTTACACAGTGATAAAGTGGAGGACGTTAAAAGATCCGGACGGAATAACTCATGCCCCATACTAACTCCTGTAGCGAACATTCCGACATAATGCGTCTGAGTCGGTAGCTACATGAAATAGTATCGATACTAATCTTATGCTACCTTGCTGGCAATAAAGCCAGTTACTGTAGAATAAACTCTGGTGGACCCTCTACTGATTCCGCTAGCGTTAGGTCCCATCGGACATTAAGCTCGTTGGTGGAAGACGATGCTCAGGCACGTTATGGGCATGTTCGCTCCATTACCTGACAATCCTTTTGAGTTTAAGGTGTGAAGCCTGCATACCTATCCATCCGGTCCGCTGGATCATTGATAAAATTTTGGATGATTTCACCTTCCTACGCGATGGGTCGCACTGTTTCGCTTATGTTTAACGTTGTGGTCATCTGTAACGGTACGATACGGTAACTCAGAGAACCCGGTTTCAGTGTAGATCGGCCGCATATCGTAGCCGCCGACTCTTAATTGCCGGGTCCACGTATGATGTAAGTACCTGATCTTCGGACGCCTCATTCAAGCACGGGCGCTTGCCCTCCGTCGTTTTTCCGTTTTATTCTTCGCTTTCATTTTTACATTATCCCCTACGACTATTGTTTTGGCCTGTACCTCAAAGAATCTTTGTGTCGGTGTGGGACGATCTCGAGGTAACCCGTCTCTGTTAGGAGGTATAAACCTCAGTCGTCTAAAGATCGGCTCGGTGTGTCAAGTTACTACTATAAGCGCACTCCACCAAGTGGTAGTTCTAGCACGAGTCCCTCTCCTATCGGAAAAATAAAAATTTCATTATCGTGAGTGAGCCCTCCTATACACGAGAGGAACAGGCCCCATGCGCATTGCTTGTTTGGACAGCCCTACCGACTCGCAAAAATATTCGAATCTTACGAGAGTGTAATGCTCGTTGGCGACCGCACTCGTCGTTACCCGCCTGGTACACGTGCACTCGCCTTCTCTGAGAGAAGTTGACTCCAAAGTGCCCACCCCCTTGGCCTTATCGGTTAAAATCCCCCGGGAGACCGTCTTTAACGTCAGGGTGGGCTGGCATTGGCGAGAATGTTGGGTAAGTCAAGAAAGCACATGGGAATCTAGCATAACAGGCGCATTGTTGTCTTGCGCGGGATACAGG'/>

    <sequence taxon='42' value='GTTCAACAAACGCATCAGTAGTTTGTCTTTGATCGCGTTTCGAGGGCATCTAACGCGTGGAACTGTCTTCCAGAGAGCTTATAGGTACCGAGATACCATAGGGGCAATCAGAACCCTCGGACTGCATGTCCTGGTTTATCCCGTGGCCTTGCAGTCGTAAACCCGTGGGTACCACGCTTGTGGCACCAATGTGTACCGGCCTGAGTTTCTGTCACTCATGGTCCCGAATCGACCAGAAACTACAGGGCTGACATTGGAAAGGCAACCAGTCAGCACTAGAAGGCTCCGCATCGAGATCAGGCTTCGAAGCTGTTTCATCCGCCACCTACAATTTGCCGAACTATATTGTGTCTGTACATTGAAGGGTACGATCTGGATTGATCCCCGTTGTTCCGAGTCGGCCGTCTAGGTATTCATATGATGAAGGGGACAGTTCGGTAGGGGACCACGACAACGACTCCCCCTTGATTGGGTGATCTAGTTGGTTTGCACAAGATCTTCAAAACAAGGCCGGTATCGTGGCCACACTGGCTATAAACCGGAGTGGGTACAGCTGGCACTCCACGCTTCCGTGACTCTGTCCATTCGTACGACATCGTACCAGACCCGCATTCTTTGGGTCGTTTCCGGACGAGACTGTCTTAATACCGATTCGACAGGATTCGGTCCTCACGAAAGGGGCGTAAGCCGACGTCGGCCTCGAGAGATCAATATAGGATAGGGTCGGGCACGGAATGTATCAGGGGCTGGAAAATGGGAACGATTTGTTTGTAGGAATCCGAATTTGCCCAAAGTGGTTACGCAAGTGAGGTCGTTAAGTGATCAGACCCAGACCCTTACACAGTGATACAGTGGAGGACGTTAAAAGATCCGGACGGAATAACTCATGCCCCATACTAACTCCTGTAGCGAACATTCCGACATAATGCGTCTGAGTCGGTAGCTACATGAAATAGTATCGATACTAATCTTATGCTACCTTGCTGGCAATAAAGCCAGTTACTGTAGAATAAACTCTGGTGGACCCTCTACTGATTCCGCTAGCGTTAGGTCCCATCGGACATTAAGCTCGTTGGTGGAAGACGATGCTCAGGCACGTTATGGGCATGTTCGCTCCATTACCTGACAATCCTTTTGAGTTTAAGGTGTGAAGCCTGCATACCTATCCATCCGGTCCGCTGGCTCATTGATAAAATTTTGGATGATTTCACCTTCCTACGCGATGGGTCGCACTATTTCGCTTATGTTTAACGTTGTGGTCATCTGTAACGGTACGATACGGTAACTCAGAGAACCCGGTTTCAGTGGAGATCGGCCGCATATCGTAGCCGCCGACTCTTAATTGCCGGGTCCACGTATGATGTAAGTACCTGATCTTCGGACGCCTCATTCAAGCACGGGCGCTTGCCCTCCGTCGTTTTCCCGTTTTATTCTTCGCTTTCATTTTTACATTATCCCCTACGACTATTGTTTTGGCCTGTACCTCAAAGAATCTTTGTGTCGGTGTGGGACGATCTCGAGGTAACCCGTCTCTGTTAGGAGGTATAAACCTCAGTCGTCTAAAGATCGGCTCGGCGTGTCAAGTTACTACTATAAGCGCACTCCACCAAGTGGTAGTTCTAGCACGAGTCCCTCTCCTATCGGAAAGATAAAAATTTCATTATCGTGAGTGAGCCCTCCTATACACGAGAGGAACAGGCCCCATGCGCATTGCTTGTTTGGACAGCCCTACCGACTCGCAAAAATATTCGAATCTTGCGAGAGTGTAATGCTCGTTGGCAACCGCACTCGTCGTTACCCGCCTGGTACACGTGCACTCGCCTTCTCTGAGAGAAGTTGACTCCAAAGTGCCCACCCCCTTGGCCGTATCGGTTAAAATCCCCCGGGAGACCGTCTTTAACGTCAGGGTGGGCTGGCATTGGCGAGAATGTTGGGTAAGTCAAGAAAGCACATGGGAATCTAGCATAACAGGCGCATTGTTGTCTTGCGCGGGATACAGG'/>

    <sequence taxon='74' value='GTTCAACAAACGCATCAGTAGTTTGTCTTTGATCGGGTTTCGAGGGCATCTAACGCGTGGAACCGTCCTCCAGAGAGCTTATAGGTACCGAGATACTATAGGGGCAATCAGAACCCTCGGACTGCATGTCCTGGTTTATCCCGTGGCCTTGCAGTCGTAAACCCGTGGGTACCACGCTTGTGGCACCAATGTGTACCGGCCTGAGTTTCTGTCACTCATGGTACCGAATCGACCAGAAACTACAGGGCTGACATTGAAAAGGCAACCAGTCAGCACTAGAAGGCTCCGCATCGAGATCAGGCTTCGAAGCTGTTTCATCCGCCACCTACAATTTGCCGAACTATATTGTGTCTGTACATTGAAGGCTACGATCTGGATTGATGCACGTTGTTCCGCGTCGGCCGTCTAGGTATTCATATGATGAAGGGGGCAGTTCGGTAGGGGACCACGACAACGACTCCCCCTTGATTGAGTGATCTAGTTGGTTTGCACAAGATCTTCAAAACAAGGCCGGTATTGTGGCCACACTGGCTATAAACCGGAGTGGGTACAGTTGGCACTCCACGCTTCCGTGACTTTGTCCATTCGTACGACATCGTACCAGACCCGCATTCTTTGGGTCGTTTCCGGACGAGACTGTCTTAATACCGATTCGACAGGATTCGGTCCTCACGAAAGGGGCGTACGCCGACGTCGGCCTCGAGAGATCAATATAGGATAGGGTCGGGCACGGAATGTATCAGGAGCTGGAAAATGGGAACGCTTTGTTTGTAGGAATCCGAATTTGCTCAAAGTGGTTACGCAAGTGAGGTCGTTAAGTGATCAGACCCAGACCCCTACACAGTGATAAAGTGGAGGACGTTAAAAGATCCGGACGGAATAACTCATGCCCCATACTAACTCCTGTAGCGAACATTCTGACATAATGCGTCTGAGTCGGTAGCCACATGAAATAGTATCGATACTAATCTTATGCTACCTCGCTGGCAACAAAGCCAGTTACTGTAGAATAAACTCTGGTGGACCCTCTACTGATTCCGCTAGCGTTAGGTCCCATCGGACATTAAGCTCGTTGGTGGAAGACGATGCTCAGGCACGTTATGGGCATGTTCGCTCCATTACCTGACGATCCTTTTGAGTTTAAGGTGTGAAGCCTGCATACCTATCGATCCGGTCCGCCGGATCATTGATAAAATTTTGGATGATTCTGCCTTCCTACGCGATGGGTCGCACTATTTCGCTTATGTTTAACGTTGTGGTCATCTGTAACGGTACGATACGGTAACTCAGGGAACCCGGTTTCAGTGTAGATCGGCCGCATATCGTAGCCGCCGACTCTTAATTGCCGGGTCCACGTATGATGTAAGTACCTGATCTTCGGACGCCTCATTCAAGCACGGGCGCTTGCCCTCCGTCGTTTTTCCGTTTTATTCTTCGCTTTCATTTTTACATTATCCCCTACGACTATTGTTTTGGCCTGTACCTCAAAGAATCTTTGTGTCGGTGTGGGACGATCTCGAGGTAACCCGTCTCTGTTAGGGGGTATAAACCTCAGTCGTTTAAAGATCGGCTCGGCGTGTCAAGTTACTACTATAAGCGCACTCCACCAAGTGGTAGTTCTAGCACGAGTCCCTCTCCTATCGGAAAAATAAAAATTTCATTATCGTGAGTGAGCCCTCCTACACACGAGAGGAACAGGCCCCATGCGCATTGCTTGTTTGGACAGCCCTACCGACTCGCAAAAATATTCGAATCTTGTGAGGGTGTAATGCTCGTTGGCGACCGCACTCGTCGTTACCCGCATGGTACACGTGCACTCGCCTTCTCTGAGAGAAGTTGACTCCAAAGTGCCCACCCCTTTGGCCTTATCGGTTAAAATCCCCCGGGAGACCATCTTTAACGCCAGGGTGGGCTGGCATTGGCGAGAATGTTGGGTAAGTCAAGAAAGCACATGGGAATCTAGCATAACAGGCGCATTGTTGTCTTGCGCGGGATACAGG'/>

    <sequence taxon='21' value='GTTCAACAAACACATCCGTAGTTTGTCTTTGATCGCGTTTCGAGGGCATCTAACGCGTGGAACCGTCCTCCAGAGAGCTTATAGGTACCGAGATACCATAGGGGCAATCAGAACCCTCGGTCTGCATGTCCTGGTTTATCCCGTGGCCTTGCAGTCGTAAACCCGTGGGTACCACGCTTGTGGCACCAATGTGTACCGGCCTGAGTTTCTGTCACTCATGGTACCGAATCGACCAGAAACTACAGGGCTGACATTGAAAAGGCAACCAGTCAGCACTAGAAGGCTCCGCATCGAGATCAGGCGTCGAAGCTGTTTTATCCGCCACCTACAATTTGCCGAACTATATTGTGTCTGTATATTGAAGGGTACGATCTGGATTGATCCCCGTTGTTCCGAGTCGTCCGTCTAGGTATTCATATGATGAAGGGGGCAGTTCGGTAGGGGACCACGACAACGACTCCCCCTTGATTGAGTGATCTAGTTGGTTTGCACAAGATCTTCAAAACAAGGCCGGTATCGTGGCCACACTGGCTATAAACCGGAGTGGGTACAGCTGGCACTCCACGCTTCCGTGACTCTGTCCATTCGTACGACATCGTACCAGACCCGCCTTCTTTGGGTCGTTTCCGGACGAGACTGTCTTAATACCGATTCGACAGGATTCGGTCCTCACGAAAAGGGCGTAAGCCGACGTCGGCCTCGAGAGATCAATATAGGATAGGGTCGGGCACGGAATGTATCAGGGGCTGGAAAATGGGAACGATTTGTTTGTAGGAATCCGAATTTGCCCAAAGTGGTTACGCAAGTGAGGTCGTTAAGTGATTAGACCCAGACCCCTACACAGTGATAAAGTGGAGGACGTTAAAAGATCCGGACGGAATAACTCATGCCCCACACTAACTCCTGTAGCGAACATTCCGACATAATGCGTCTGAGTCGGTAGCTACATGAAATAGTATCGATACTAATCTTATGCCACCTCGCTGGCAATAAAGCCAGTGACTGTAGAATAAACTCTGGTGGACCCTCTACTGATTCCGCTAGCGTTAGGTCCCATCGGACATTAAGCTCGTTGGTGGAAGACGATGCTCAGGCACGTTATGGGCATGTTCGCTCCATTACCTGACGATCCTTTTGAGTTTAAGGTGTGAAGCCTGTATACCTATCCATCCGGTCCGCTGGATCATTGATAAAACTTTAGATGATTTCACCTTCCTACGCGATGGGTCGCACTATTTCGCTTATGTTTAACGTTGTGGTCATCTGTAACGGTACGATACGGTAACTCAGGGAACCCGGTTTCAGTGTAGATCGGCCGCATATCGTAGCTGCCGACTCTTAATTGCCGGGTCCACGTATGATGTAAGTACCTGATCTTCGGACGCCTCATTCAAGCACGGGCGCTTGCCCTCCGTCGTTTTTCCGTTTTATTCTTCGCTTTCATTTTTACATTATCCCCTACGACTATTGTTTTGGCCTGTACCTCAAAGAATCTTTGTGTCGGTGCGGGACGATCTCGAGGTAACCCGTCTCTGTTAGGAGGTATAAACCTCAGTCGTCTAAAGATCGGCTCGGCGTGTCAAGTTACTACTATAAGCGCACTCCACCAAGTGGTAGTTCTAGCACGAGTCCCTCTCCTATCGGAAAAATAAAAACTTCATTATCGTGAGTGAGCCCTCCTACACACGAGAGGAACAGGCCCCATGCGCATTGTTTGTTTGGACAGCCCTACCGACTCGCGAAAATATTCGAATCTTGTGAGAGTGTAATGCTCGTTGGCGACCGCACTCGTCGTTACCCGCCTGGTACACGTGCACTCGCCTTCTCTGAGAGAAGTTGACTCCAAAGTGCCCACCCCCTTGGCCTTATCGGTTAAAATCCCCCGGGAGACCGTCTTTAACGTCAGGGTGGGCTGGCATTGGCGAGAGTTTTGGGTACGTCAAGAAAGCACTTGGGAATCTAGCATACCAGGCGCATTGTTGTCTTGCGCGGGATACAGG'/>

    <sequence taxon='45' value='GTTCAACAAACGCGTCCGTAGTTTGTCTTTGATCGCGTTTCGAGGGCATCTAACGCGTGGAACCGTCCTCCAGAGAGCTTATAGGTACCGAGATACCATAGGGGCAATCAGAACCCTCGGTCTGTATGTCCTGGTTTATCCCGTGGCCTTGCAGTCGTCAACCCGTGGGTACCACGCTTGTGGCACCAATGTGTACCGGCCTGAGTTTCTGTCACTCATGGTACCGAATCGACCAGAAACTACAGGGCTGACATTGAAAAGGCAACCAGTCAGCACTAGAAGGCTCCGCATCGAGATCAGGCGTCGAAGCTGTTTTATCCGCCACCTACAATTTGCCGAACTATATTGTGTCTGTATATTGAAGGGTACGATCTGGATTGATCCCCGTTGTTCCGAGTCGTCCGTCTAGGTATTCATATGATGAAGGGGGCAGTTCGGTTGGGGACCACGACAACGACTCCCCCTTGATTGAGTGATCTAGTTGGTTTGCACAAGATCTTCAAAACAAGGCCGGTATCGTGGCCACACTGGCTATAAACCGGAGTGGGTACAGCTGGCACTCCACGCTTCCGTGACTCTGTCCATTCGTACGACATCGTACCAGACCCGCCTTCTTTGGGTCGTTTCCGGACGAGACTGTCTTAATACCGATTCGACAGGATTCGGTCCTCGCGAAAGGGGCGTAAGCCGACGTCGGCCTCGAGAGATCAATATAGGATAGGGTCGGGCACGGAATGTATCAGGGGCTGGAAAATGGGAACGATTTGTTTGTAGGAATCCGAATTTGCCCAAAGTGGTTACGCAAGTGAGGTCGTTAAGTGATTAGACCCAGACCCCTACACAGTGATAAAGTGGAGGACGTTAAAAGATCCGGACGGAATAACTCATGCCCCATACTAACTCCTGTAGCGAACATTCCGACATAATGCGTCTGAGTCGGTAGCTACATGAAATAGTATCGATACTAATCTCATGCTACCTTGCTGGCAATAAAGCCAGTTACTGTAGAATAAACTCTGGTGGACCCTCTACTGATTCCGCTAGCGTTAGGTCCCATCGGACATTAAGCTCGTTGGTGGAAGACGATGCTCAGGCACGTTATGGGCATGTTCGCTCCATTACCTGACGATCCTTTTGAGTTTAAGGTGTGAAGCCTGCATACCTATCCATCCGGTCCGCTGGATCATTGATAAAACTTTGGGTGATTTCACCTTCCTACGCGATGGGTCGCACTATTTCGCTTATGTTTAACGTTGTGGTCATCTGTAACGGTACGATACGGTAACTCAGGGAACCCGGTTTCAGTGTAGATCGGCCGCATATCGTAGCCGCCGACTCTTATTTGCCGGGTCCACGTATGATGTAAGTACCTAATCTTCGGACGCCTCATTCAAGCACGGGCGCTTGCCCTCTGTCGTTTTTCCGTTTTATTCTTCGCTTTCATTTTTACAATATCCCCTACGACTATTGTTTTGGCCTGTACCTCAAAGAATCTTTGTGTCGGTGCGGGACGATCTCGAGGTAACCCGTCTCTGTTAGGGGGTATAAACCTCAGTCGTCTAAAGATCGGCTCGGCGTGTCAAGTTACTACTATAAGCGCACTCCACCAAGTGGTAGTTCTAGCACGAGTCCCTCTCCTATCGGAAAAATAAAAACTTCATCATCGTGAGTGAGCCCTCCTACACACGAGAGGAACAGGCTCCATGCGCATTGCTTGTTTGGACAGCCCTACCGACTCGCGAAAATATTCGAATCTTGTGAGAGTGTAATGCTCGTTGGCGACCGCACTCGTCGTTACCCGCCTGGTACACGTGCACTCGCCTTCTCTGAGAGAAGTTGACTTCAAAGTGCCCACCCCCTTGGCCTTATCGGTTAAAATCCCCCGGGAAACCGTCTTTAACGTCAGGGTGGGCTGGCATTGGCGAGAATGTTGGGTACGTCAAGAAAGCACTTGGGAATCTAGCATACTAGGCGCATTGTTGTCTTGCGCGGGATACAGG'/>

    <sequence taxon='32' value='GTTCAACAAACGCATCCGTAGTTTGTCTTTGATCGCGTTTCGAGGGCATCTAACGCGTGGGACCGTCCTCCAGAGAGCTTATAGGTACCGAGATACCATAGGGGCAATCAGAACCCTCGGACTGCATGTCCTGGTTTATCCCGTGGCCTTGCAGTCGTAAACCCGTGGGTACCACGCTTGTGGCACCAATGTGTACCGGCCTGAGCTTCTGTCACTTATGGTACCGAATCGACCAGAAACTACAGGGCTGACATTGAACAGGCAACCAGTCAGCACTAGAAGGCTCCGCATCGGGATCAGGCGTCGAAGCTGTTTTATCCGCCACCTACAATTTGCCGAACTATATTGTGTCTGTATATTGAAGGGTACGATCTGGATTGATCCCCGTTGTTCCGAGTCGTCCGTCTAGGTATTCATATGATGAAGGGGGCAGGTCGGTAGGGGACCACGACAACGACTCCCCCTTGATTGAGTGATCTAGTTGGTTTGCACAAGATCTTCAAAACAAGGCCGGTATCGTGGCCACACTGGCTATAAACCGGAATGGGTACAGCTGGCACTCCACGCTTCCGTGACTCTGTCCATTCGTACGACATCGTACCAGACCCGCCTTCTTTGGGTCGTTTCCGGACGAGACTGTCTTAATACCGATTCGACAGGATTCGGTCCTCACGAAAGAGGCGTAAGCCGACGTCGGCCTCGAGAGATCAATATAGGATAGGGTCGGGCACGGAATGTATCAGGGGCTGGAAAATGGGAACGATTTGTTTGTAGGAATCCGAATTTGCCCAAAGTGGTTACGCAAGTGAGGTCGTTAAGCGATTAGACCCAGACCCCTACACAGTGATAAAGTGGAGGACGTTAAAAGATCCGGACGGAATAACTCATGCCCCATACTAACTCCTGTAGCGAACATTCCGACATAATGCGTCTGAGTCGGTAGCTACATGAAATAGTATCGATACTAATCTTATGCTACCTTGCTGGCAATAATGCCAGTTACTGTAGAATAAACTCTGGTGGACCCTCTACTGATTCCGCTAGCGTTAGGTCCCATCGGACATTAAGCTCGTTGGTGGAAGACGATGCTCAGGCACGTTATGGGCATGTTCGCTCCATTACCTGACGATCCTCTTGAGTTTAAGGTGTGAAGCCTGCATACCTATCCATCCGGTCCGCTGGATCATTGATAAAACTTTGGATGATTTCACCTTCCTACGCGATGGGTCGCACTATTTCGCTTATGTTTAACGTTGTGGTCATCTGTAACGGTACGATACGGTAACTCAGGGAACCCGGTTTCAGTGTAGATCGGCCGCATATCGTCGCCGCCGACTCTTAATTGCCGGGTCCACGTATGATGTAAGTACCTGATCTTCGGACGCCTCATTCAAGCACGGGCGCTTGCCCTCCGTCGTTTTTCCATTTTATTCTTCGCTTTCATTTTTACATTATCCCCTACGACTATTGTTTTGGCCTGTACCTCAAAGAATCTTTGTGTCGGTGCGGGACGATCTCGAGGTAACCCGTCTCTGTTAGGAGGTATAAACCTCAGTCGTCTAAAGATCGGCTCGGCGTGTCAAGTTACTACTATAAGCGCACTCCACCAAGTGGTAGTTCTAGCACGAGTCCCTCTCCTATCGGAAAAATAAAAACTTCATTATCGTGAGTGAGCCCTCCTACACACGAGAGGAACAGGCCCCATGCGCATTGCTTGTTTGGACAGCCCTACCGACTCGCGAAAATATTCGAATCTTGTGAGAGTGTAATGCTCGTTGGCGACCGCACTCGTCGTTACCCGCCTGGTACACGTGCACTCGCCTTCTCTGAGAGAAGTTGACTCCAAAGTGCCCACCCCCTTGGCCTTATCGGTTAAAATCCCCCGGGAGACCGTCTTTAACGTCAGGGTGGGCTGGCATTGGCGAGAATGTTGGGTACGTCAAGAAAGCACTTGGGAATCTAGCATAACAGGCGCATTGTTGTCTTGCGCGGGATACAGG'/>

    <sequence taxon='37' value='GTTCAACAAACGCATCCGTAGTTTGTCTTTGATCGCGTTTCGAGGGCATCTAACGCGTGGAACCGTCCTCCAGAGAGCTTATAGGTACCGAGATACCATAGGGGCAATCAGAACCCCCGGACTGCATGTCCTGGTTTATCCCGTGGCCTTGCAGTCGTAAACCCGTGGGTACCACGCTTGTGGCACCAATGTGTACCGGCCTGAGTTTCTGTCACTCATGGTACCGAATCGACCAGAAACTACAGGGCTGACATTGAAAAGGCAACCAGTCAGCACTAGAAGGCTCCGCATCGAGATCAGGCGTCGAAGCTGTTTTATCCGCCACCTATAATTTGCCGAACTATATTGTGTCTGTATATTGAAGGGTACGATCTGGATTGATCCCCGTTGTTCCGAGTCGTCCGTCTAGGTATTCATATGATGAAGGGGGCAGTTCGGTAGGGGACCACGACAACGACTCCCCCGTGATTGAGTGATCTAGTTGGTTTGCACAAGATCTTCAAAACAAGGCCGGTATCGTGGCCACACTGGCTATAAACCGGAGTGGGTACAGCTGGCACTCCACGCTTCCGTGACTCTGTCCATTCGTACGACATCGTACCAGACCCGACTTCTTTGGGTCGTTTCCGGACGAGACTGTCTTAATACCGATTCGACAGGATTCGGTCCTCACGAAAGGGGCGTAAGCCGACGTCGGCCTCGAGAGATCAATATAGGATAGGGTCGGGCACGGAATGTATCGGGGGCTGGAAAATGGGAACGATTTGTTTGTAGGAATCCGAATTTGCCCAAAGTGGTTACGCAAGTGAGGTCGTTAAGTGATTAGACCCAGACCCCTACACAGTGATAAAGTGGAGGACGTTAAAAGATCCGGACGGAATAACTCATGCCCCATACTAACTCCTGTAGCGAACATTCCGACATAATGCGTCTGAGTCGGTAGCTACATGAAATAGTATCGATACTAATCTTATGCTACCTTGATGGCAATAAAGCCAGTTACTGTAGAATAAACTCTGGTGGACCCTCTACTGATTCCGCTAGCGTTAGGTCCCATCGGACATTAAGCTCGTTGGTGGAAGACGATGCTCAGGCACGTTATGGGCATGTTCGCTCCATTACCTGACGATCCTTTTGAGTTTAAGGTGTGAAGCCTGCATACCCATCCATCCGGTCCGCTGGATCATTGATAAAACTTTGAATGATTTCACCTTCCTACGCGATGGGTCGCACTATTTCGCTTATGTTTAACGTTGTGGTCATCTGTAACGGTACGATACGGTAACTCAGGGAACCCGGTTTAAGTGTAGATCGGCCGCATATCGTAGCCGCCGACTCTTAATTGCCGGGTCCACGTATGATGTAAGTACCTGATCTTCGGACGCCTCGTTCAAGCACGGGCGCTTACCCTCCGTCGTTTTTCCGTTTTATTCTTTGCTTTCATTTTTCCATTATCCCCTACGACTATTGTTTTGGCCTGTACCTCAAAGAATCTTTGTGTCGGTGCGGGACGATCTCGAGGTAACCCGTCTCTGTTAGGAGGTATAAACCTCAGTCGTCTAAAGATCGGCTCGGCGTGTCAAGTTACTACTATAAGCGCACTCCACCAAGTGGTAGTTCTAGCACGAGTCCCTCTCCTATCGGAAAAATAAAAACTTCATTATCGTGAGTGAGCCCTCCTACACACGAGAGGAACAGGCCCCATGCGCATTGCTTGCTTGGACAGCCCTACCGACTCGCGAAAATATTCGAATCTTGTGAGAGTGTAATGCTCGTTGGCGACCGCACGCGTCGTTACCCGCCTGGTACACGTGCACTCGCCTTCTATGAGAGAAGTTGACTCCAAAGGGCCCACCCCCTTGGCCTTATCGGTTAAAATCCCCCGGGAGACCGTCTTTAACGTCAGGGTTGGCTGGCATTGGCGAGAATGTTGGGTACGTCAAAAAAGCACTTGGGAATCTAGCATAACAGGCGCATTGTTGTCTTGCGCGGGATACAGG'/>

    <sequence taxon='58' value='GTTCAACAAACGCATCCGTAGTTTGTCTTTGATCGCGTTTCGAGGGCATCTAACGCGTGGAACCGTCCTCCAGAGAGCTTATAGGTACCGAGATACCATAGGGGCAATCAGAACCCCCGGACTGCATGTCCTGGTTTATCCCGTGGCCTTGCAGTCGTAAACCCGTGGGTACCACGCTTGTGGCACCAATGTGTACCGTCCTGAGTTTCTGTCACTCATGGTACCGAATCGACCAGAAACTACAGGGCTGACATTGAAAAGGCAACCAGTCAGCACTAGAAGGCTCCGCATCGAGATCAGGCGTCGAAGCTGTTTTATCCGCCACCTACAATTTGCCGAACTATATTGTGTCTGTATATTCAAGGGTACGATCTGGATTGATCCCCGTTGTTCCGAGTCGTCCGTCTAGGTATTCATATGATGAAGGGGGCAGTTCGGTAGGAGACCACGACAACGACTCCCCCTTGATTGAGTGATCTAGTTGGTTTGCACAAGATCTTCAAAACAAGGCCGGTATCGTGGCCACACTGGCTATAAACCGGAGTGGGTACAGCTGGCACTCCACGCTTCCGTGACTCTGTCCATTCGTACGACATCGTACCAGACCTGACTTCTTTGGGTCGTTTCCGGACGAGACTGTCTTAATACCGATTCGACAGGATTCGGTCCTCACGAAAGGGGCGTAAGCCGACGTCGGCCTCGAGAGATCAATATAGGATAGGCTCGGGCACGGAATGTATCGGGGGCTGGAAAATGGGAACGATTTGTCTGTAGGAATCCGAATTTGCCCAAAGTGGTTACGCAAGTGAGGTCGTTAAGTGATTAGACCCAGACCCCTACACAGTGATAAAGTGGAGGACGTTAAAAGATCCGGACGGAATAACTCATGCCCCATACTAATTCCTGTAGCGAACATTCCGACATAATGCGTCTGAGTCGGTAGCTACATGAAATAGTATCGATACTAATCCTATGCTACCTTGATGGCAATAAAGCCAGTTACTGTAGAATAAACTCTGGTGGACCCTCTACTGATTCCGCTAGCGTTAGGTCCCATCGGACATTAAGCTCGTTGGTGGAAGACGATGCTCAGGCACGTTATGGGCATGTTCGCTCCATTACCTGACGATCCTTTTGAGTTTAAGGTGTGAAGCCTGCATACCCATCCATCCGGTCCGCTGGATCATTGATAAAACTTTGAATGATTTCACCTTCCTACGCGATGGGTCGCACTATTTCGCTTATGTTTAACGTTGTGGTCATCTGTAACGGTACGATACGGTAACTCAGGGAACCCGGTTTAAGTGTAGATCGGCCGCATATCGTAGCCGCCGACTCTTAATTGCCGGGTCCACGTATGATGTAAGTACCTGATCTTCGGACGCCTCGTTCAAGCACGGGCGCTTACCCTCCGTCGTTTTTCCGTTTTATTCTTTGCTTTCATTTTTACATTATCCCCTACGACTCTTGTTTTGGCCTGTACCTCAAAGAATCTTTGTGTCGGTGCGGGACGATCTCGAGGTAACCCGTCTCTGTTAGGAGGTATAAACCTCAGTCGTCTAAAGATCGGCTCGGCGTGTCAAGTTACTACTATAAGCGCACTCCACCAAGTGGTAGTTCTAGCACGAGTCCCTCTCCTATCGGAAAAATAAAAACTTCATTATCGTGAGTGAGCCCTCCTACACACGAGAGGAACAGGCCCCATGCGCATTGCTTGTTTGGACAGCCCTACCGACTCGCGAAAATATTCGAATCTTGTGAGAGTGTAATGCTCGTTGGCGACCGCACGCGTCGTTACCCGCCTGGTACACGTGCACTCGCCTTCTATGAGAGAAGTTGACTCCAAAGGGCCCACCCCCTTGGCCTTATCGGTTAAAATCCCCCGGGAGACCGTCTTTAACGTCAGGGTTGGCTGGCATTGGCGAGAATGTTGGGTACGTCAAGAAAGCACTTGGGAATCTAGCATAACAGGCGCATTGTTGTCTTGCGCGGGATACAGG'/>

    <sequence taxon='40' value='GTTCAACAATCGCATCCGTAGTTTGTCTTTGATCGCGTTTCGAGGGCATCTAACGCGTGGAACCGTCCTCCAGAGAGCTTATAGGTACCGAGATACCATAGGGGCAATCAGAACCCTCGGACTGCATATCCTGGTTTATCCCGTGGCCTTGCAGTCGTAAACCCGTGGGTACCACGCTTGTGGCACCAATGTGTACCGGCCTGAGTTTCTGTCACTCATGGTACCGAATCGACCAGAAACTACAGGGCTGACATTGAAAAGGCAACCAGTCAGCACTAGAAGGCTCCGCATCGAGATCAGGCGTCGAAGCTGTTTTATCCGCCACCTACAATTTGCCGAACTATATTGTGTCTGTATATTGAAGGGTACGATCTGGATTGATCCCCGTTGTTCCGAGTCGTCCGTCTAGGTATTCATATGATGAAGGGGGCAGTTCGGTAGGGGACCACGACAACGACTCCCCCTTGATTGAGTGATCTAGTTGGTTTGCACAAGATCTTCAAAACAAAGCCGGTATCGTGGCCACACTGGCTATAAACCGGAGTGGATACAGCTGGCACTCCACGCTTCCGTGACTCTGTCCATTCGTACGACATCGTACCAGACCCGACTTCTTTGGGTCGTTTCCGGACGAGACTGTCTTAATACCGATTCGACAGGATTCGGTCCTCACGAAAGGGGCGTAAGCCGACGTCGGCCTCGAGAGATCAATATAGGATAGGGTCGGGCACGGAATGTATCAGGGGCTGGAAAATGGGAACGATTTGTTTGTAGGAATCCGAATTTGCCCAAAGTGGTTACGCAAGTGAGGTCGTTAAGTGATTAGACCCAGACCCCTACACAGTGATAAAGTGGAGGACGTTAAAAGATCCGGACGGAATAACTCATGCTACATACTAACTCCTGTAGCGAACATTCCGACATAATACGTCTGAGTCGGTAGCTACATGAGATAGTATCGATACTAATCTTGTGCTACCTTGATGGCAATAAAGCCAGTTACTGTAGAATAAACTCTGGTGGACCCTCTACTGATTCCGCTAGCGTTAGGTCCCATCGGACATTAAGCTCGTTGGTGGAAGACGATGCTCAGGCACGTTATGGGCATGTTCGCTCCATTACCTGACGATCCTTTTGAGTTTAAGGTGTGAAGCCTGCATACCCATCCATCCGGTCCGCTGGATCATTGATAAAACTTTGAATGACTTCACCTTCCTACGCGATGGGTCGCACTATTTCGCTTATGTTTAACGTTGTGGTCATCTGTAACGGTACGATACGGTAACTCAGGGAACCCGGTTTAAGTGTAGATCGGCCGCATATCGTAGCCGCCGACTCTTAATTGCCGGGTCCACGTATGATGTAAGTACCTGATCTTCGGACGCCTCATTCAAGCACGGGCGCTGGCCCTCCGTCGTTTTTCCGTTTTATTCTTTGCTTTCATTTTTACATTATCCCCTACGACTATTGTTTTGGCCTGTACCTCAAAGAATCTTTGCGTCGGTGCGGGACGATCTCGAGGTAACCCGTCTCTGTTAGGAGGTATGAACCTCAGTCGTCTAAAGATCGGCTCGGCGTGTCAAGTTACTACTATAAGCGCACTCCACCAAGTGGTAGTTCTAGCACGAGTCCCTCTCCTATCGGAAAAATAAAAACTTCATTACCGTGAGTGAGCCCTCCTACACACGAGAGGAACAGGCCCCATGCGCATTGCTTGTTTGGACAGCCCTACCGACTCGCGAAAATATTCGAATCTTGTGAGAGTGTAATGCTCGTTGGCGACCGCACTCGTCGTTACCCGCCTGGTACACGTGCACTCGCCTTCTATGAGAGAAGTTGACTCCAAAGTGCCCACCCCCTTGGCCTTATCGGTTAAAATCCCCCGGGAGACCGTCTTTAACGTCAGGGTGGGCTGGCATTGGCGAGAATGTTGGGTACGTCAAGAAAGCACTTGGGAATCTAGCATAACAGGCGCATTGTTGTCTTGCGCGGGATACAGG'/>

    <sequence taxon='66' value='GTTCAACAATCGCATCCGTAGTTTGTCTTTGATCGCGTTTCGAGGGCATCTAACGCGTGGAACCGTCCTCCAGAGAGCTTATAGGTACCGAGATACCATAGGGGCAATCAGAACCCTCGGACTGCATATCCTGGTTTATCCCGTGGCCTTGCAGTCGTAAACCCGTGGGTACCACGCTTGTGGCACCAATGTGTACCGGCCTGAGTTTCTGTCACTCATGGTACCGAATCGACCAGAAACTACAGGGCTGACATTGAAAGGGCAACCAGTCAGCACTGGAAGGCTCCGCATCGAGATCAGGCGTCGAAGCTGTTTTATCCGCCACCTACAATTTGCCGAACTATATTGTGTCTGTATATTGAAGGGTACGATCTGGATTGATCCCCGTTGTTCCGAGTCGTCCGTCTAGGTATTCATATGATGAAGGGGGCAGTTCGGTAGGGGACCACGACAACGACTCCCCCTTGATTGAGTGATCTAGTTGGTTTGCACAAGATCTTCAAAACAAGGCCGGTATCGTGGCCACACTGGCTATAAACCGGAGTGGATACAGCTGGCACTCCACGCTTCCGTGACTCTGTCCATTCGTACGACATCGTACCAGACCCGACTTCTTTGGGTCGTTTCCGGACGAGACTGTCTTAATACCGATTCGACAGGATTCGGTCCTCACGAAAGGGGCGTAAGCCGACGTCGGCCTCGAGAGATCAATATAGGATAGGGTCGGGCACGGAATGTATCAGGGGCTGGAAAACGGGAACGATTTGTTTGTAGGAATCCGAATTTGCCCAAAGTGGTTACGCAAGTGAGGTCGTTAAGTGATTAGACCCAGACCCCTACACAGTGATAAAGTGGAGGACGTTAAAAGATCCGGACGGAATAACTCATGTTCCATACTAACTCCTGTAGCGAACATTCCGACATAATGCGTCTGAGTCGGTAGCTACATGAAATAGTATCGATACTAATCTTATGCTACCTTGATGGCAATAAAGCCAGTTACTGTAGAATAAACTCTGGTGGACCCTCTACTGATTCCGCTATCGTTAGGTCCCATCGGACATTAAGCTCGTTGGTGGAAGACGATGCTCAGGCACGTTATGGGCATGTTCGCTCCATTACCTGACGATCCTTTTGAGTTTAAGGTGTGAAGCCTGCATACCCATCCATCCGGTCCGCTGGATCATTGATAAAACTTTGAATGACTTCACCTTCCTACGCGATGGGTCGCACTATTTCGCTTATGTTTAACGTTGTGGTCATCTGTAACGGTACGATACGGTAACTCAGGGAACCCGGTTTAAGTGTAGATCGGCCGCATATCGTAGCCGCCGACTCTTAATTGCCGGGTCCACGTATGATGTAAGTACCTGATCTTCGGACGCCTCATTCAAGCACGGGCGCTGGCCCTCCGTCGTTTTTCCGTTTTATTCTTTGCTTTCATTTTTACATTATCCCCTACGACTATTGTTTTGGCCTGTACCTCAAAGAATCTTTGTGTCGGTGCGGGACGATCTCGAGGTAACCCGTCTCTGTTAGGAGGTATAAACCTCAGTCGTCTAAAGATCGGCTCGGCGTGTCAAGTCACTACTATAAGCGCACTCCACCAAGTGGTAGTTCTAGCACGACTCCCTCTCCTATCGGAAAAATAAAAACTTCATTACCGTGAGTGAGCCCTCCTACACACGAGAGGAACAGGCCCCATGCGCATTGCTTGTTTGGACAGCCCTACCGACTCGCGAAAATATTCGAATCTTGTGAGAGTGTAATGCTCGTTGGCGACCGCACTCGTCGTTACCCGCCTGGTACACGTGCACTCGCCTTCTATGAGAGAAGTTGACTCCAAAGTGCCCACCCCCTTGGCCTTATCGGTTAAAATCCCCCGGGAGACCGTCTTTAACGTCAGGGTGGGCTGGCATTGGCGAGAATGTTGGGTACGTCAAGAAAGCACTTGGGAATCTAGCATAACAGGCGCATTGTTGTCTTGCGCGGGATACAGG'/>

    <sequence taxon='30' value='GCTCAACAAACGCATCCGTAGTTTGTCTTTGATCTCGTTTCGAGGGCATCTAACGCGTGGAACCGTCCTGCAGAGAGCTTATAGGTACCTAGATACCATAGGGGCAATCAGAACCCTCGGACTGCATGTCCCGGTTTATCCCGTGGCCTTGCAGTCGTAAACCCGTGGGTACCACGCTTGTGGCACCAATGTGTACCGGCCTGAGTTTCTGTCACTCATGGTACCGAATCGACCAGAAACTACAGGGCTGACATTGAAAAGGCAACCAGTCAGCACTAGAAGGCTCCGCATCGAGATCAGGCGTCGAAGCTGTTTTATCCGCCACCTACAATTTGCCGAATTATATTGTGTCTGTATATTGAAGGGTACGATCTGGATTGATCCCCGTTGTTCCGAGTCGTCCGTTTAGGTATTCATATGATGAAGGGGGCAGTTCGGTAGGGGACCACGACAACGACTCCCCCTTGATTGAGTGATCTAGTTGGTTTGCACAAGATCTTTAAAACAAGGCCGGTATCGTGGCCACACTGGCTATAAACCGGAGTGGGTACAGCTGGCACTCCACGCTTCCGTGACTCTGTCCATTCGTACGACATCGTACCAGACCCGCATTCTTTGGGTCGTTTCCGGACGAGACTGTCTTAATACCAATTCGACAGGATTCGGTCCTCACGAAAGGGGCGTAAGCCGACGTCGGCCTCGAGAGATCAATATAGGATAGGGTCGGGCACGGAATGTATCAGGGGCCGGAAAATGGGAGCGATTTGTTTGTAGGAATCCGAATTTGCCCAAAGTGGTTACGCAAGTGAGGTCGTTAAGTGATTAGACCCAAACCCCCACACAGTGATAAAGTGGAGGACGTTAAAAGATCCGGACGGAATAACTCATGCCCCATACTAACTCCTGTAGCGAACATTCCGACAAAATGCGTCTGAGTCGGTAGCTACATGAAATAGTATCGATACTAATCTTATGCTACCTTGCTGGCAATAGAGCCAGTTACTGTAGAATAAACTCTGGTGGACCCTCTACTGATTCCGCTAGCGTTAGGTCCCATCGGACATTAAGCTCGTTGGTGGAAGACGATGCTCAGGCACGTTATGGGCATGTTCGCTCCATTACCTGACGATCCTTTTGAGTTTAAGGTGTGAAGCCTGCATACCTATCCATCCGGTCCGATGGATCATTGATAAAACTTTGGATGATTTCACCTTCCTACGCGATGGGTCGCACTATTTCGCCTATGTTTAACGTTGTGGTCATCTGTAACGGTACGATACGGTAACTCAGGGAACCCGGTTTCAGTGTAGATCGGCCGCATATCGTAGCCGCCGACTCTTAATTGCCGGGTCCACGTATGATGTAAGTACCTGATCTTCGGACGCCTCATTCAAGCACGGGCGCTTGCCCTCCGTCGTTTTTCCGTTTTATTCTTCACTCTCATTTTTACATTATCCCCTACGACTATTGTTTTGGCCTGTACCTCAAAGAATCTTTGTGTCGGTGTGGGACGATCTCGAGGTGACCCGTCTCTGTTAGGAGGTATAAACCTCAGTCGTCTAAAGATCGGCTCGGCGTGTCAAGTTACTACTATAAGCGCACTCCACCAAGTGGTAGTTCTAGCACGAGTCCCTCTCCTATCGGAAAGATAAAAACTTCATTATCGTGAGTGAGCCCTCCTACACACGAGAGGAACAGGCCCCATGCGCATTGCTTGTTTGGACAGCCCTACCGACTCGCGAAAATATTCGAATCTTGTGAGAGTGTAATGCTCGTTGGCGACCGCACTCGTCGTTACCCGCCTGGTACACGTGCACTCGCCTTCTCTGAGAGAAGTTGATTCCAAAGTGCCCACCCCCTTGGCCTTATCGGTTAAAATCCCCCGGCAGACCGTCTTTAACGTCAGGGTGGGCTGGCATTGGCGAGAATGTTGGGTACGTCAAGAAAGCACTTGGGAATCTAGCATAACAGGCGCATTGTTGTCTTGCGCGGGATACAGG'/>

    <sequence taxon='47' value='GTTCAACAAACGCATCCGTAGTTTGTCTTTGATCGCGTTTCGAGGGCATCTAACGCGTGGAACCGTCCTCCAGAGAGCTTATAGGTACCGAGATACCATAGGGGCAATCAGAACCCTCGGACTGCATGTCCTGGTTTATCCCGTGGCCTTGCAGTCGTAAACCCGTGGGTACCACGCTTGTGGCACCAATGTGTACCGGCCTGAGCTTCTGTCACTCATGGTACCGAATCGACCAGAAACTACAGGGCTGACATTGAAAAGGCAACCAGTCAGCACTAGAAGGCTACGCATCGAGATCAGGCGTCGAAGCTGTTTCATCCGCCACCTACAATTTGCCGAACTATATTGTGTCCGTATATTGAAGGGTACGATCTGGATTAATCCCCGTTGTTCCGAGTCGTCCGTCTAGGTATTCATATGATGAAGGGGGCAGTTCGGTAGGGGACCACGACAACGACTCCCCCTTGATTGAGTGATCTAGCTGGTTTGCACAAGATCTTCAAAACAAGGCCGGTATCGTGGCCACACTGGCTATAAACCGGAGTGGGTACAGCTGGCACTCCACGCTTCCGTGACTCTGTCCATTCGTACGACATCATACCAGACCCGCATTCTTTGGGTCGTCTCCGGACGAGACTGTCTTAATACCGATTCGACAGGATTCGGTCCTCACGAAAGGGGCGTAAGCCGACGTCGGCCTCGAGAGATGAACATAGGATAGGGTCGGGCACGGAATGTATCAGGGGCTGGAAAATGGGAACGGTTCGTCTGTAGGAATCCGAATTTGCCCAAAGTGGTTACGCAAGTGAGGTCGTTAAGTGATTAGACCCAGAACCCTACACAGTGATCAAGTGGAGGACGTTAAAAGATCCAGACGGAATAACTCATGCCCCATACTAACTCCTGTAGCGAACATTCCGACATAATGCGTCTGAGTCGGTAGCTACATGAAATAGTATCGGTACCAATCTTATGCTACCTTGCTGGCAATAAAGCCAGTTACTGTAGAATAAACTCTGGTGGACCCTCTACTGATTCCGCTAGCGTTAGGTCCCATCGGACATTAAGCTCGTTGGTGGAAGACGATGTTCAGGCACGTTATGGGCATGTTCGCTCCATTACCTGACGATCCTTTTGAGTTTAAGGTGTGAAGCCTGCATACCTATCCATCCGGTCCGCTGGATCATTGATAAAACTTTGGATGATTTCACCTTCCTACGCGATGGGTCGCACTATTTCGTTTATGTTTAACGTTGTGGTCATCTGTAACGGTACGATACGGTAACCCAGGGAACCCGGTTTCAGTGTAGATCGGCCGCATATCGTAGCCGCCGACTCTTAATTGCCGGGTCCACGTATGATGTAAGTACCTGATCTTCGGACGCCTCATTCAAGCACGGGCGCTTGCCCTCCGTCGTTTTTCCGTTTTGTTCTTCGCTTTCATTTTTACATTATCCCCCACGACTATTGTTTTGGCCTGTACCTCAAAGAATCTTTGTGTCGGTGTGGGACGATCTCGAGGTAACCCGTCTCTGTTAGGAGGTATGAACCTCAGTCGTCTAAAGATCGGCTCGGCGTGTCAAGTTACTACTATAAGCGCACTCCACCAAGTGGTAGTTCTAACACGAGTCCTTCTCCTATTGGAAAAATAAAAACTTCATTATCGTGAGTGAGCCCCCCTACACACGAGAGGAACAGGCCCCATGCGCATTGCTTGTTTGGAGAGCCCTACCGACTCGCGAAAATATTCGAATCTTGTGAAAGTGTAATGCTCGTTGGCGACCGCACTCGTCGTTATCCGCCTGGTACACGTGCACTCGCCTTCTCTGAGAGAAGTTGACTCCAAAGTGCCCACCCCCTTGGCCTTATCGGTTAAAATCCCCCGGGAGACCGTCTTTGACGTCAGGGTGGGCTGGCATTGGCAAGAATATTGGGTACGTCAAGAAAGCACTTGGGAATCTAGCATAGCAGGCGCATTGTTGTCTTGCGCGGGATACAGG'/>

    <sequence taxon='49' value='GTTCAACAAACGCATCCGTAGTTTGTCTTTGATCGCGTTTTGAGGGCATCTAACGCGTGGCACCGTCCTCCAGAGAGCTTATAGGTACCGAGATACCATAGGGGCAATCAGAACCCTCGGACTGCATGTCCGGGTTTATCCCGTGGCCTTGCAGTCGTAAACCCGTGGGTACCACGCTTGTGGCACCAATGTGTACCGGCCTGAGTTTCTGTCACTCATGGTGCCGAATCGACCAGAAACTACAGGGCTGACATTGAAAAGGCAACCAGTCAGCACTAGAAGGCTCCGCATCGAGATCAGGCGTCGAAGCTGTTTCATCCGCCACCTACAATTTGCCGAACTATATTGTGTCTGTATATTGAAGGGTACGATCTGGATTGATCCCCGTTGTTCCGAGTCGTCCGTCTAGGTATTCATATGATGGAGGGGGCAGTTCGGTAGGGGACCACGACAACGACTCCCCCTTGATTGAGTGATCTAGCTGGTTTGCACAAGATCTTCAAAACAAGGCCGGTATCGTGGCCACACTGGCTATAAACCGGAGTGGGTACAGCTGGCACTCCACGCTTCCGTGACTCTGTCCATTCGTACGACATCATACCAGACCCGCATTCTTTGGGTCGTTTCCGGACGAGACTGTCTTAATACCGATTCGATAGGATTCGGTCCTCACGAAAGGGGCGTAAGCCGACGTCGGCCTCGAGAGATCAATATAGGATAGGGTCGGGCACGGAATGTATCAGGGGCTGGAAAATGGGAACGGTTTGTCTGTAGGAGTCCGAATTTGCCCAAAGTGGTTACGCAAGTGAGGTCGTTAAGTGATTAGACCCAGACCCCTACACAGTGATAAAGTGGAGGACGTTAAAAGATCCGGACGGAATAACTCATGCTCCATACTAACTCCTGTAGCGAACATTCCGACATAATGCGTCTGAGTCGGTAGCTACATGAAATAGTATCGATACTAATCTTATGGTACCTTGCTGGCAATAAAGCCAGTTACTGTAGAATAAACTCTGGTGAACCCTCTACTGATTCCGCTAGCGTTAGGTCCCATCGGACATTAAGCTCGTTGGTGGAAAACGATGCTCAGGCATGTTATGGGCATGTTCGCTCCATTACCTGACGATCCTTTTGAGTTTAAGGTGTGAAGCCTGCATACCTATCCATCCGGTCCGCTGGATCATTGCTAAAACTTTGGATGATTTCACCTTCCTACGCGATGGGTCGCACTATTTCGCTTATGTTTAACGTTGTGGTCATCTGTAATGGTACGATACGGTAACTCAGGGAACCCGGTTTCAGTGTAGATCGGCCGCATATCGTAGCCGCCGACTCTTAATTGCCGGGTCCACGTATGATGTAAGTACCTGATCTTCAGACGCCTCATTCGAGCACGGGCGCTTGCCCTCCGTCGTTTTTCCGTTTTGTTCTTCGCTTTCATTTTTACATTATCCCCTACGACTATTGTTTTGGCCTGTACCTCAAAGAATCTTTGTATCGGTGTGGGACAATCTCGAGGTAACCCGTCTCTGTTAGGAGGTATAAACCTCAGTCGTCTAAAGATCGGCTCGGCGTGTCAAGTTACTACTATAAGCGCACTCCACCAAGTGGTAGTTCTAACACGAGTCCTTCTCCTATCGGAAAAATAAAAACTTCATTATCGTGAGTGAGCCCTCCTACACACGAGAGGAACAGGCCCCATGCGCATTGCGTGTTTGGAGAGCCCTACCGACTCGCGAAAATATTCGAATCTTGTGAGAGTGTAATGCTCGTTGGCGACCGCACTCGTCGTTATCCGCCTGGTACACGTGCACTCGCCTTCTCTGAGAGAAGTTGACTCCAAAGTGCCCACCCCCTTGGCCTTATCGGTTAAAATCCCCCGGGAGACCGTCTTTAACGTCAGGGTGGGCTGGCATTGGCAAGAATGTTGGGTACGTCAAGAAAGCACTTGGGAATCTAGCATAACAGGCGCATTGTTGTCTTGCGCGGGATACAGG'/>

    <sequence taxon='60' value='GTTCAACAAACGCATCCGTAGTTTGTCTTTGATCGCGTTTCGAGGGCATCTAACGCGTGGAACCGTCCTCCAGAGAGCTTATAGGTACCGAGATACCATAGGGGCGATCAGAACCCTCGGACTGCATGTCCTGGTTTATCCTGTGGCCTTGCAGTCGTAAACCCATGGGTACCACGCTTGTGGCACCAATGTGTACCGGCCTGAGTTTCTGTCACTCATGGTACCGAACCGACCAGAAACTACAGGGCTGACATTGAAAAGGCAGCCAGTCAGCACTAGAAGGCTCCGCATCGAGATCAGACGTCGAAGCTGTTTCATCCGCCACCTACAATTTGCCGAACTATATTGTGTCTGTATATTGAAGGGTACGATCTGGATTGACCCCCGTTGTTCCGAGTCGTCCGTCTAGGTATTCATATGATGAAGGGGGCAGTTCGGTAGGGGACCACGACAACGACTCCCCCTTGATTGAGTGATCTAGTTGGTTTGCACAAGATCTTCAAAACAAGGCCGGTATCGTGGTCACACTGGCTACAAACCGGAGTGGGTACAGCTGGCACTCCACGCTTCCGTGACTCTGTCCATTCGTACGACATCATACCAGACCCGCATTCTTTGGGTCGTTTCCGGACGAGACTGTCTTAATACCGATTCGACAGGATTCGGTCATCACGACAGGGACGTAAGCCGACGTCGGCCTCGAGAGATCAATATAGGATAGGGTCGGGCACGGAATGTATCAGGGGCTGGAAAATGGGAACGGTTTGTTTGTAGGAATCCGAATTTGCCCAAAGTGGTTACGCAAGTGAGGTCGTTAAGTGATTAGACCCAGACCCCTACACAGTGATAAAGTGGAGGACGTTAAAAGATCCGGACGGAATAACTCATGCCCCATACTAACTCCTGTAGCGAACATTCCGACATAATGCGTCTGAATCGGTAACTACATGAAATAGTATCGATACTAATTTTATGCCACCTTGCTGGCAATAAAGCCAGTTACTGTAGAATAAACTCTGGTGGACCCTCTACTGATTCCGCTAGCGTTAGGTCCCATCGGACATTAAGCTCGTTGGTGGAAGACGATGCTCAGGCACGTTATGGACATGTTCGCTCCATTACCTGACGATCCTTTTGAGTTTAAGGTGTGAAGCCTGCATACCTATCCATCCGGTGCGCTGGATCATTGATAAAACTTTGGATGATTTCGCCTTCCTACGCGATGGGTCGCACTATTTTGCTTATGTTTAACGTTGTGGTCATATGTAACGGTACGATACGGTAACTCAGGGAACCCGGTTTCAATGTAGATCGGCCGCATATCGTAGCCGCCGACTCTTAACTGCCGGGTCCACGTATGATGTAAGTACTTGATCTTCGGACGCCTCATTCAAGCACGGGCGCTTGCCCTCCGTCGTTTTTCCGTTTTGTTCTTCGCCTTCATTTTTACATTATCCCCTACGACTATTGTTTTGGCCTGTACCTCAAAGAATCTTTGTATCGGTGTGGGACGATCTCGAGGTAACCCGTCTCTGTTAGGAGGTATAAACCTCAGTCGTCTAAAGATCGGCTCGGCGTGTCAAGTTACTACTATAAGCGCACTCCACCAAGTGGTAGTTTTAACACGAGTCCTTCTCCTATCGGAAAAATAAAAACTTCATTATCGTGAGTGAGCCCTCCTACACACGAGAGGAACAGGCCCCATGCGCATTGCTTGTTTGGAGGGCCCTACCGACTCGCGAAAATATTCGAATCTTGTAAGAGTGTAATGCTCGTTGGCGACCGCACTCGTCGTTACCCGCCTGGTACACGTGCACTCGCCTTCTCTGAGAGAAGTTGACTCCAAAGTGCCCACCCCCTTGGCCTTATCGGTTAAAATCCCCCGGGAGACCGTCTTCAACGTCAGGGTGGGCTGGCATTGGCAAGAATGTTGGGTACGTCAAGAAAGCACTTGGGAATCTAGCATAACAGGTGCATTGTTGTCTTGCGCGGGATACAGG'/>

    <sequence taxon='65' value='GTTCAACAAACGCATCCGTAGTTTGTCTTTGATCGCGTTTCGAGGGCATCTAACGCGTGGAACCGTCCTCCAGAGAGCTTATAGGTACCGAGATACCATAGGGGCGATCAGAACCCTCGGACTGCATGTCCTGGTTTATCCTGTGGCCTTGCAGTCGTAAACCCATGGGTAACACGCTTGTGGCACCAATGTGTACCGGCCCGAGTTTCTGTCACTCATGGTACCGAACCGACCAGAAACTACAGGGCTGACATTGAAAAGGCAGCCAGTCAGCACTAGAAGGCTCCGCATCGAGATCAGACGTCGAAGCTGTTTCATCCGCCACCTACAATTTGCCGAACTATATTGTGTCTGTATATTGAAGGGTACGATCTGGATTGATCCCCGTTGTTCCGAGTCGTCCGTCTAGGTATTCATATGATGAAGGGGGCAGTTCGGTAGGGGACCACGACAACGACTCCCCCTTGATTGAGTGATCTAGTTGGTTTGCACAAGATCTTCAAAACAAGGCCGGTATCGTGGTCACACTGGCTACAAACCGGAGTGGGTACAGCTGGCACTCCACGCTTCCGTGACTCTGTCCATTCGTACGACATCATACCAGACCCGCATTCTTTGGGTCGTTTCCGGACGAGACTGTCTTAATACCGATTCGACAGGATTCGGTCATCACGACAGGGACGTAAGCCGACGTCGGCCTCGAGAGATCAATATAGGATAGGGTCGGGCACGGAATGTATCAGGGGCTGGAAAATGGGAACGGTTTGTTCGTAGGAATCCGAATTTGCCCAAAGTGGTTACGCAAGTGAGGTCGTTAAGTGATTAGACCCAGACCCCTACACAGTGATAAAGTGGAGGACGTTAAAAGATCCGGACGGAATAACTCATGCCCCATACTAACTCCTGTAGCGAACATTCCGACATAATGCGTCTGAATCGGTAACTACATGAAATAGTATCGATACTAATTTTATGCCACCTTGCTGGCAATAAAGCCAGTTACTGTAGAATAAACTCTGGTGGACCCTCTACTGATTCCGCTAGCGTTAGGTCCCATCGGACATTAAGCTCGTTGGTGGAAGACGATGCTCAGGCACGTTATGGACATGTTCGCTCCATTACCTGACGATCCTTTTGAGTTTAAGGTGTGAAGCCTGCATACCTATCCATCCGGTGCGCTGGATCATTGATAAAACTTTGGATGATTTCACCTTCCTACGCGATGGGTCGCACTATTTCGCTTATGTTTAACGTTGTGGTCATATGTAACGGTACGATACGGTAACTCAGGGAACCCGGTTTCAATGTAGATCGGCCGCATATCGTAGCCGCCGACTCTTAACTGCCGGGTCCACGTATGATGTAAGTACTTGATCTTCGGACGCCTCATTCAAGCACGGGCGCTTGCCCTCCGTCGTTTTTCCGTTTTGTTCTTCGCCTTCATTTTTACATTATCCCCTACGACTATTGTTTTGGCCTGTACCTCAAAGAATCTTTGTATCGGTGTGGGACGATCTCGAGGTAACCCGTCTCTGTTAGGAGGTATAAACCTCAGTCGTCTAAAGATCGGCTCGGCGTGTCAAGTTACTACTATAAGCGCACTCCACCAAGTGGTAGTTTTAACACGAGTCCTTCTCCTATCGGAAAAATAAAAACTTCATTATCGTGAGTGAGCCCTCCTACACACGAGAGGAACAGGCCCCATGCGCATTGCTTGTTTGGAGGGCCCTACCGACTCGCGAAAATATTCGAATCTTGTAAGAGTGTAATGCTCGTTGGCGACCGCACTCGTCGTTACCCGCCTGGTACACGTGCACTCGCCTTCTCTGAGAGAAGTTGACTCCAAAGTGCCCACCCCCTTGGCCTTATCGGTTAAAATCCCCCGGGAGACCGTCTTCAACGTCAGGGTGGGCTGGCATTGGCAAGAATGTTGGGTACGTCAAGAAAGCACTTGGGAATCTAGCATAACAGGTGCATTGTTGTCTTGCGCGGGATACAGG'/>

    <sequence taxon='68' value='GTTCAACAAACGCATGCGTAGTTTGTCTTTGATCGCGTTTCGAGGGCATCTAACGCGTGGAACCGTCCTCCAGAGAGCTTATAGGTACCGAGATACCATAGGGGCAATCAGAACCCTCGGACTGCATGTTCTGGTTTATCCCGTGGCCTTGCAGTCGTAAACCCGTGGGTACCACGCTTGTGGCACCAATGTGTACCGGCCTGAGTTTCTGTCACTCATAGTACCGAATCGACCAGAAACTACAGGGCTGACACTGAAAAGGCAACCAGTCAGCACTAGAAGGCTCCGCATCGAGATCAGGCGTCGAAGCTGTTTCATCCGCCACCTACAATTTGCCGAACTATATTCTGTCTGTATATTGAAGGGTACGATCTGGATTGATCCCCGTTGTTCCGAGTCGTCCGTCTAGGTATTCATATGATGAAGGGGGCAGTTCGGTAGGGGACCACGACAACGACTCCCCCTTGATTGAGTGATCTAGTTGGTTTGCACAAGATCTTCAAAACAAGGCCGGTATCGTGGCCACACTGGCTATAAACCGGAGTGGGTACAGCTGGCACTCCACGCTTCCGTGACTCTGTCCATTCGTACGACATCATACCAGACCCGCATTCTTTGGGTCGTTTCCGGACGAGACTGTCTTAATACCGATTCGACAGGATTCGGCCCTCACGAAAGGGACGTAAGCCGACGTCGGCCTCGAGAGATCAATATAGGATAGGGTCGGGCACGGAATGTATCAGGGGCTGGAAAATGGGAACGGTTTGTTTGTAGGAATCCGAATTTGCCCAAAGTGGTTACGCAAGTGAGGTCGTTAAGTGATTAGGCCCAGACCCCTACACAGTGATAAAGTGGAGGACGTTAAAAGATCCGGACGGAATAACTCATGCCCCATACTAACTCCTGTAGCGAACATTCCGACATAATGCGTCTGAGTCGGTAACTACATGAAATAGTATCGATACTAATCTTATGCCACCTTGCTGGCAATAAAGCTAGTTACTGTAGAATAAACTCTGGTGGACCCTCTACTGATTCCGCTAGCGTTAGGTCCCATCGGACATTAAGCTCGTTGCTGGAAGACGATGCTCAGGCACGTTATGGGCATGTTCGCTCCATTACCTGACGATCCTTTTGAGTTTAAGGTGTGAAGCCTGCATACCTATCCATCCGGTCCGCTGGATCATTGATAAAACTTTGGATGATTTCACCTTCCTACGCGATGGGTCGCACTGTTTCGCTTATGTTTAACGTTGTGGTCATCTGTAACGGTACGATACGGTAACTCAGGGAACCCGGTCTCAGTGTAGATCGGTCGCATATCGTAGCCGCCGACTATTAACTGCCGGGTCCACGTATGATGTAAGTACCTGATCTTCGGACGCCTCATTCAAGCACGGGCGCTTGCCCTCCGTCGTTTTTCCGTTTTGTTCTTCGCTTTCATTTTTACATTATCCCCTACGACTATTGTTTTGGCCTGTACCTCAAAGAATCTTTGTGTCGGTGTGGGACGATCTCGAGGTAACCCGTCTCTGTTAGGAGGTATAAACCTCAGTCGTCTAAAGATCGGCTCGGCGTGTCAAGTTACTACTATAAGCGCACTCCACCAAGTGGTAGTTTTAACGCGAGTCCTTCTCCTATCGGAAAAATAAAAACTTCATTATCGTGAATGAGCCCTCCTACACACGAGAGGAACAGGCCCCATGCGCATTGCTTGTTTGGAGGGCCCTACCGACTCGCGAAAATATTCGAATCTTGTGAGAGTGTAATGCTCGTTGGCGACCGCACTCGTCGTTACCCGCCTGGTACACGTGCACTCGCCTTCTCTGAGAGAAGTTGACTCCAAAGTGCCCACCCCCTTGGCCTTATCGGTTAAAATCCCCCGGGAGACCGTCTTCAACGTCAGGGTGGGCTGGCACTGGCAAGAATGTTGGGTACGTCAAGAAAGCACTTGGGAATGTAGCATAACAGGTGCATTGTTGTCTTGCGCGGGATACAGG'/>

    <sequence taxon='72' value='GTTCAACAAACGCATGCGTAGTTTGTCTTTGATCGCGTTTCGAGGGCATCTCACGCGTGGAACCGTCCTCCAGAGAGCTTATAGGTACCGAGATACCATAGGGGCAATCAGAACCCTCGGACTGCATGTTCTGGTTTATCCCGTGACCTTGCAGTCGTAAACCCGTGGATACCACGCTTGTGGCACCAATGTGTACCGGCCTGAGTTTCTGTCACTCATGGTACCGAATCGACCAGAAACTACAGGGCTGACATTGAAAAGGCAACCAGTCAGCACTAGAAGGCTCCGCATCGAGATCAGGCGTCGAAGCTGTTTCATCCGCCACCTACAATTTGCCGAACTATATTCTGTCTGTATATTGAAGGGTACGATCTGGATTGATCCCCGTTGTTCCGAGTCGTCCGCCTAGGTATTCATATGATGAAGGGGGCAGTTCGGTAGGGGACCACGACAACGACTCCCCCTTGATTGAGTGATCTAGTTGGTTTGCACAAGATCTTCAAAACAAGGCCGGTATCGTGGCCACACTGGCTATAAACCGGAGTGGGTACAGCTGGCACTCCACGCTTCCGTGACTCTGTCCATTCGTACGACATCATACCAGACCCGCATTCTTTGGGTCGTTTCCGGACGAGACTGTCTTAATACCGATTCGACAGGATTCGGCCCTCACGAAAGGGACGTAAGCCGACGTCGGCCTCGAGAGATCAATATAGGATAGGGTCGGGCACGGAATGTATCAGGAGCTGGAAAATGGGAACGGTTTGTTTGTAGGAATCCGAATTTGCCCAAAGTGGTTACGCAAGTGAGGTCGTTAAGTGATTAGACCCAGACCCCTACACAGTGATAAAGTGGAGGACGTTAAAAGATCCGGACGGAATAACTCATGCACCATACTAACTCCTGTAGTGAACATTCCGACATAATGCGTCTGAGTCGGTAACTACATGAAATAGTATCGATACTAATCTTATGCCACCTTGCTGGCAATAAAGCTAGTTACTGTAGAATAAACTCTGGTGGACCCTCTACTGATTCCGCTAGCGTTAGATCCCATCGGACATTAAGCTCGTTGCTGGAAGACGATGCTCAGGCACGTTATGGGCATGTTCGCTCCATTACCTGACGATCCTTTTGAGTTTAAGGTGTGAAGCCTACATACCTATCCATCCGGTCCGCTGGATCATTGATAAAACTTTGGATGATTTCACCTTCCTACGCGATGGGTCGCACTATTTCGCTTATGTTTAACGTTGCGGTCATCTGTAACGGTACGATACGGTAACTCAGGGAACCCGGTTTCAGTGTAGATCGGCCGCATATCGTAGCCGCCGACTCTTAACTGCCGGGTCCACGTATGATGTAAGTACCTGATCTTCGGACGCCTCATTCAAGCACGGGCGCTTGCCCCCCGTCGTTTTTCCGTTTTGTTCTTCGCTTTCATTTTTACATTATCCCCTACGACTATTGTTTTGGCCTGTACCTCAAAGAATCTTTGTGTCGGTGTGGGACGATCTCGAGGTAACCCGTCTCTGTTAGGAGGTATAAACCTCAGTCGTCTAAAGATCGGCTCGGCGTGTCAAGTTACTACTATAAGCGCACTCCACCAAGTGGTAGTTTTAACACGAGTCCTTCTCCTATCGGAAAAATAAAAACTTCATTATCGTGAATGAGCCCTCCTACACACGAGAGGAACAGGCCCCATGCGCATTGCTTGTTTGGAGAGCCCTACCGGCTCGCGAAAATATTCGAATCTTGTGAGAGTGTAATGCTCGTTGGCGACCGCACTCGTCGTTACCCGCCTGGTACACGTGCACTCGCCTTCTCTGAGAGAAGTTGACTCCAAAGTGCCCACCCCCTTGGCCTTATCGGTTAAAATCGCCCGGGAGACCGTCTTCAACGTCAGGGTGGGCTGGCATTGGCAAGAATGTTGGGTACGTCAAGAGAGCACTTGGGAATCTAGCATAACAGGTGCATTGTTGTCTTGCGCGGGATACAGG'/>

</data>

    <trait id="tipDates" spec='beast.evolution.tree.TraitSet' traitname='date-backward' units='year' value='
44=0.027698088186673964,
16=0.812257272335895,
11=1.0135895986949064,
75=0.015547877698708579,
46=0.4072541653738506,
33=0.2044521040840115,
48=0.36175937174618156,
24=0.6540489604407709,
14=0.2812691643750638,
67=0.18039981890389623,
1=1.9777509712163237,
2=1.831477739119468,
23=0.5342251342227464,
4=1.5857796399158506,
43=0.4715670902156699,
39=0.25694701352098814,
3=0.8412783433953077,
59=0.06302802716827482,
51=0.27737908820608714,
50=0.07552242181371405,
29=0.27258909415853294,
13=0.9070479842980603,
55=0.20174148225171606,
56=0.13334703197267794,
34=0.30326220840544993,
62=0.20160839421889998,
61=0.24109430891229477,
28=0.5618292526302078,
71=0.0724644101025107,
27=0.6220544536353394,
26=0.5661522164164436,
7=0.9404161403106768,
6=1.3231883268211713,
53=0.20426060765317722,
18=0.04847907925815065,
52=0.1141520434692378,
76=0.011404256101132493,
36=0.53334299136151,
15=0.44097852109569535,
57=0.2835794146631998,
63=0.13178885712006805,
74=0.08343766452656753,
31=0.5472787846769744,
42=0.13412601862692286,
12=0.9560531623120645,
17=0.7566466132306617,
20=0.7138309799662057,
41=0.500860752372208,
37=0.35892142280791495,
58=0.2060527998544348,
40=0.4019950272857855,
66=0.16721915865579717,
32=0.5880496939840616,
21=0.38507024532513867,
45=0.3697649959485938,
30=0.4224571509203585,
49=0.12889740681023198,
47=0.3108083025484305,
72=0.1079907404666911,
68=0.1696953130822858,
65=0.21935979802246397,
60=0.2477317810980244,
19=0.46508925379530064,
64=0.10007943813186104,
10=0.23933883592513316,
9=0.9204688280233064,
35=0.1064004307259796,
8=1.021584960139286,
70=0.046912796795374856,
38=0.4828141693559198,
69=0.12100402571411095,
22=0.04031250165823819,
25=0.6907555094107236,
5=1.126008632985484,
0=2.1631735872389153,
54=0.3235661702449275,
73=0.0298925055482524
            '>
        <taxa id='taxonSet' spec='beast.evolution.alignment.TaxonSet' alignment='@alignment'/>
    </trait>
    
    <tree spec="beast.util.ClusterZBSATree" id="tree" nodetype="beast.evolution.tree.ZeroBranchSANode" clusterType="upgma" trait="@tipDates">
		<taxa idref="alignment"/>
	</tree>

    <BirthDeathSkylineModel spec="SABDSamplingThroughTimeModel" id="birthDeath" tree="@tree" conditionOnSampling="true">
		<parameter name="origin" id="origin" value ="50." lower="0."/>
        <parameter name="diversificationRate" id="diversificationRate" value="1.5"/>
        <parameter name="turnover" id="turnover" value=".5"/>
        <parameter name="samplingProportion" id="samplingProportion" value="0.6652363641919141"/>
<parameter name="removalProbability" id="r" value="1."/>
	</BirthDeathSkylineModel>
    
    <siteModel gammaCategoryCount="1" id="SiteModel" spec="SiteModel">
		<parameter dimension="1"  id="mutationRate" name="mutationRate" value="1.0"/>
		<substModel id="gtr" rateAC="@rateAC" rateGT="@rateGT" rateAT="@rateAT" rateCG="@rateCG" rateCT="@rateCT" spec="GTR">
			<parameter dimension="1"  id="rateAG" lower="0.0" name="rateAG" value="1.0"/>
			<frequencies estimate="true" id="freqs" spec="Frequencies">
				<parameter name='frequencies' id='freqParameter' value='0.25' dimension='4' lower="0." upper="1."/>
			</frequencies>
		</substModel>
	</siteModel>
	<branchRateModel id="StrictClock" spec="beast.evolution.branchratemodel.StrictClockModel">
		<parameter dimension="1" id="clock.rate" name="clock.rate" value="0.05" lower="0."/>
	</branchRateModel>


   <!-- likelihood and priors: -->
    <distribution id="posterior" spec="util.CompoundDistribution">
		<distribution id="prior" spec="util.CompoundDistribution">
            <distribution  x="@clock.rate" id="clockRatePrior" spec='beast.math.distributions.Prior'>
				<distr spec='beast.math.distributions.LogNormalDistributionModel' id='clockRatePrior.exp' M="-4.6" S="1.25"/>
			</distribution>
			<distribution id="hky.frequencies.prior" spec="beast.math.distributions.Prior" x="@freqParameter">
				<distr id="Uniform " lower="0.0" upper="1.0" spec="beast.math.distributions.Uniform" />
			</distribution>
			<distribution id="diversificationRate_prior" spec="beast.math.distributions.Prior" x="@diversificationRate">
				<distr spec="beast.math.distributions.Uniform" lower="1." upper="2." offset="0."/>
			</distribution>
			<distribution id="turnover_prior" spec="beast.math.distributions.Prior" x="@turnover">
				<distr spec="beast.math.distributions.Uniform" lower="0." upper="1." offset="0."/>
			</distribution>
			<distribution  id='origin_Prior' x="@origin" spec='beast.math.distributions.Prior'>
				<distr spec='beast.math.distributions.Uniform' lower="0." upper="1000." offset="0."/>
			</distribution>
			<distribution id="BDlikelihood" spec="util.CompoundDistribution">
				<distribution idref="birthDeath"/>		
			</distribution>
		</distribution>
        <distribution id="jointTreeLikelihood" spec="util.CompoundDistribution">
			<distribution data="@alignment" id="treeLikelihood" spec="TreeLikelihood" tree="@tree" siteModel="@SiteModel" branchRateModel="@StrictClock"/>
        </distribution>
    </distribution>

    
	<run chainLength="20000000" id="mcmc" spec="MCMC" storeEvery="100000" distribution="@posterior">
        
		<state id="state" storeEvery="100000">
            <stateNode idref='tree'/>
			<stateNode idref="origin"/>
			<stateNode idref="diversificationRate"/>
			<stateNode idref="turnover"/>
			<!-- <stateNode idref="samplingProportion"/> -->
            <stateNode idref="clock.rate"/>
			<stateNode idref="freqParameter"/>
			<parameter dimension="1"  id="rateAC" lower="0.0" upper="100.0" name="stateNode" value="1.0"/>
			<parameter dimension="1"  id="rateGT" lower="0.0" upper="100.0" name="stateNode" value="1.0"/>
			<parameter dimension="1"  id="rateAT" lower="0.0" upper="100.0" name="stateNode" value="1.0"/>
			<parameter dimension="1"  id="rateCG" lower="0.0" upper="100.0" name="stateNode" value="1.0"/>
			<parameter dimension="1"  id="rateCT" lower="0.0" upper="100.0" name="stateNode" value="1.0"/>
        </state>
        
		<operator id='origOperator' spec='ScaleOperator' scaleFactor=".75" weight="3" parameter="@origin"/>
		<operator id='diversificationRateOperator' spec='ScaleOperator' scaleFactor=".75" weight="10" parameter="@diversificationRate"/>
		<operator id='turnoverOperator' spec='ScaleOperator' scaleFactor=".75" weight="10" parameter="@turnover"/>
		<!-- <operator id='samplingProportionOperator' spec='ScaleOperator' scaleFactor=".75" weight="10" parameter="@samplingProportion"/> -->
        <operator spec='TreeDimensionJump' weight="10" tree="@tree"/> 
        <operator spec='WilsonBaldingForZeroBranchSampledAncestorTrees' weight="10" tree="@tree"/> 
        <operator spec='ExchangeForZeroBranchSampledAncestorTrees' isNarrow="false" weight="10" tree="@tree"/>
        <operator spec='ExchangeForZeroBranchSampledAncestorTrees' weight="10" tree="@tree"/>
        <operator spec='UniformForZeroBranchSATrees' weight="20" tree="@tree"/>
        <operator id='rootScaler' spec='ScaleOperatorForZeroBranchSATrees' scaleFactor=".95" weight="1" tree="@tree" rootOnly='true'/>
        <operator id='treeScaler' spec='ScaleOperatorForZeroBranchSATrees' scaleFactor=".95" weight="10" tree="@tree"/>
        <operator id="updownTree" spec="UpDownOperator" scaleFactor=".95" weight="20" up="@clock.rate" down="@tree"/>

        
        <operator id="clock.rateScaler" parameter="@clock.rate" scaleFactor="0.75" spec="ScaleOperator" weight="10"/>
        
		<operator spec='ScaleOperator' scaleFactor=".75" weight=".2" parameter="@rateAC"/>
		<operator spec='ScaleOperator' scaleFactor=".75" weight=".2" parameter="@rateAT"/>
		<operator spec='ScaleOperator' scaleFactor=".75" weight=".2" parameter="@rateCG"/>
		<operator spec='ScaleOperator' scaleFactor=".75" weight=".2" parameter="@rateCT"/>
		<operator spec='ScaleOperator' scaleFactor=".75" weight=".2" parameter="@rateGT"/>
		<operator autoOptimize="true" delta="0.2" id="FrequenciesExchanger" integer="false" spec="DeltaExchangeOperator" weight="0.1" parameter="@freqParameter"/>


			
		<logger fileName="$(seed).log" id="tracelog" logEvery="10000" mode="autodetect" model="@posterior">
			<distribution idref="posterior" name="log"/>
			<log idref="BDlikelihood"/>
            <log idref="jointTreeLikelihood"/>
            <log id="treeHeight" spec="beast.evolution.tree.TreeHeightLogger" tree="@tree"/>
			<log idref="origin"/>
            <log idref="diversificationRate"/>
			<log idref="turnover"/>
			<!--<log idref="samplingProportion"/>-->
            <log idref="clock.rate"/>
			<log idref="freqParameter"/>
			<log idref="rateAC"/>
			<log idref="rateAG"/>
			<log idref="rateAT"/>
			<log idref="rateCG"/>
			<log idref="rateCT"/>
			<log idref="rateGT"/>
		</logger>
        
        <logger fileName="$(seed).trees" id="treelog" logEvery="10000" mode="tree">
			<tree idref="tree" name="log"/>
		</logger>
	
	</run>

</beast>
