# Supplementary material for: Bayesian Inference of Sampled Ancestor Trees for Epidemiology and Fossil Calibration
Source: PLoS Comput Biol. 2014 Dec 4;10(12):e1003919. doi: 10.1371/journal.pcbi.1003919 (PMC4263412; doi:10.1371/journal.pcbi.1003919)
Supplement: File S7 — XML files for simulated transmission process with fixed to one. (ZIP) [file pcbi.1003919.s008.zip › simulations2A/63.xml]

<?xml version="1.0" encoding="UTF-8" standalone="no"?><beast namespace="beast.core:beast.evolution.alignment:beast.evolution.tree.coalescent:beast.core.util:beast.evolution.nuc:beast.evolution.operators:beast.evolution.sitemodel:beast.evolution.substitutionmodel:beast.evolution.likelihood:beast.evolution.speciation:beast.core.parameter:beast.util" version="2.0">
    
    <data dataType="nucleotide" id="alignment" name="alignment">
    <sequence taxon='0' value='CGGCCGCTTGCATGGAGAGGCTAGTCCCTCATCCGTTACCAGTACAATCCCGCTAAGATTCGCCAGTTAAGCTCACTGGTACGGAGCAGGATTGTCTTCACGGTTTTCGAGCAAGCGTAAAATTCTGGTCATTTCGTGGCGTTAGTTTTTTTAGGCTGGGGTTGACTGTGCTAAGCCACTGAGTAGTCATAGGGTTTCAGCTGAAACGTGGCGGATTTGCTGCGGCATGATGGGGATTCAGTACTTCGGGATGTCCCACAGTGGTCCAGCGAGCCGCCGAGCATGCCCCGGCGTCACAGATAGCATAGAGGTCAAATCAATTGGGAAAAACCTGATGTGGTTGTTGTAGCTCATTGTAGTATAGGAGTCGCAGCCTGGTATGCAGCGTCATATTGGTGTCCGACCCAATTTTAATGACTTCAATCTACTTGGGATAGAATGGGAGGGGTCTAGTGCCCCAAGCTGAGGTACGTACACCCAATGCAAGTTCAGGCAGACGGGAGTCCGGCTAGCTGCTAGGCCATTCCGCTAGGTCATCGTTTAACGGTCTTAACCTAATTAATTGATATAAGAGCTTAGATCTTGGTTAACCGCCTATCGGATCTCCTAAACTACACCGCTACACACTAACGCTATTGCCGGGATGCGTACCTCGGAACTTTATTACAAGTTAACCAAGGCGCCCAACCGCCGTGATGTCTGTGTCCTCAACGTACCCCGTCTGCGTATACGCTGCCCCAGAATCTGAAGAAGAGCACCGAGCTTAGTCAGATAATCATGATAATGCTCCAAGTCATAAGGAGCGCAATTCGGAAAAGGGAAACAACGGAAGGAAAAAGAAGACTTAAGAGCATCGCGTCCTTTGTACGTGGACGCAAGACGACCGTGATCTTTGGTACCCGGTTACGTATATTCATGATTCTCTCTTATCGCAAATAACTCTGTGTTTCCTTCCATATAGAGCGGCGAGGTGGGGGGCGGAGATGGGCGTCCGTTCAGCACCTTTGTTGTTGCAGCCATGGATCTGCTTATCTTCTCTGGTGTTCCAGGTTGAATTGCGGTGCTTGTAGTTTAATGACGTTCCATTAGAAACTCGGACGCTGCAGAGCGCGAAAAGTTAACTTGGAGACAATAACGGTGTGAACCGTATATACTTCCCAGCGCCTCGGAGCTGTCGTCGAGGGTAGCTAGGGATCAGACCAGCCACTTACGATCGCGGCGGGCAGTCAAAAATAGTCAACTAACAACGCTATCGGCCGTGGTCCGCGACTATGCGTCTACTCGTTATTGTATGCGCATATAGGCCTGGATGATCCCGTCGTTTCCCGTTCTAACACAGTGCACCGCCGGTGGGAGTCGAATAGTGGGGATCGGGTGACATACGCTCAACTCACTGAGACAATCCGACTTATAAGCCTCTTTCGTGTGACCGCGCCAATCCAAATTTATCGAAACGTATACGGTATCGGTGCATGAGCCATAAGTGGAGGTTAGGAAGTCGAGGGGTCATTTTACACAAGAAAGCGTACTTATGCCCGCTCCTAGACCGATGCGTGAGTGGATGGTCAGGTACATTGCTCGCTCACAGGCAATGCCAATTCCTATTTTCTTTCGGCGTTTTACTACGGGGGGTGTTTCCATGGGAGCCATCGCCCTGCCAATGTTAGAGTCTGTAATCTACTTGGTTTAAGCCACGTCTTACCACACTTTAAGTACGGGAGTGAGAGCTTACACGGCTCAAATGTGTATATAAGCTCCCGATGAGCGGGAATAAGCGTCGTGCTTTCTTATTGACCGTTAGCTGATAGTCCGCTCGGTGAGTCTCCGCGTCGCGACGAATGTTCCTGATATACACCCGTTGCAGCAGGCTAGATGTCAGATTGGTTTCCTATTCTCAACGGCTTGCGGAAACTAGGCAGGAGAGGGTTGAGTTTAACGATTAGAGTGATGCATTCCATAATCGTGTCGGGGTTGGTGGGAAGTTATGCCGGGACGTTTTC'/>

    <sequence taxon='1' value='CGGCCGCTTGCATGGAGAGGCTAGTCCCTCATCCGTTACCAGTACAATCCCGCTAAGATTCGCCAGTTAAGCTCACTGGTACGGAGCAGGATTGTCTTCACGGTTTTCGAGCAAGCGTAAAATTCTGGTCATTTCGTGGCGTTAGTTTTTTTAGGCTGGGGTTGACTGTGCTAAGCCACTGAGTAGTCATAGGGTTTCAGCTGAAACGTGGCGGATTTGCTGCGGCATGATGGGGATTCAGTACTTCGGGATGTCCCACAGTGGTCCAGCGAGCCGCCGAGCATGCCCCGGCGTCACAGATAGCATAGAGGTCAAATCAATGGGGAAAAACCTGATGTGGTTGTTGTAGCTCATTGTAGTATAGGAGTCGCAGCCTGGTATGCAGCGTCATATTGGTGTCCGACCCAATTTTAATGATTTCAATCTACTTGGGATAGAATGGGAGGGGTCTAGTGCCCCAAGCTGAGGTACGTACACCCAATGCAAGCTCAGGCAGACGGGAGTCCGGCTAGCTGCTAGGCCATTCCGCTAGGTCATCGTTTAACGGTCTTAACCTAATTAATTGATATAAGAGCTTAGATCTTGGTTAACCGCCTATCGGATCTCCTAAACTACACCGCTACACACTAACGCTATTGCCGGGATGCGTACCTCGGAACTTTATTACAAGTTAACCAAGGCGCCCAACCGCCGTGATGTCTGTGTCCTCAACGTACCCCGTCTGCGTATACGCTGCCCCAGAATCTGAAGAAGAGCACCGAGCTTAGTCAGATAATCATGATAATGCTCCAAGTCATAAGGAGCGCAATTCGGAAAAGGGAAACAACGGAAGGAAAAAGAAGACTTAAGAGCATCGCGTCCTTTGTACGTGGACGCAAGACGACCGTGATCTTTGGTACCCGGTTACGTATATTCATGATTCTCTCTTATCGCAAATAACTCTGTGTTTCCTTCCATATAGAGCGGCGAGGTGGGGGGCGGAGATGGGCGTCCGTTCAGCACCTTTGTTGTTGCAGCCATGGATCTGCTTATCTTCTCTGGTGTTCCAGGTTGAATTGCGGTGCTTGTAGTTTAATGACGTTCCATTAGAAACTCGGACGCTGCAGAGCGCGAAAAGTTAACTTGGAGACAATAACGGTGTGAACCGTATATACTTCCCGGCGCCTCGGAGCTGTCGTCGAGGGTAGCTAGGGATCAGACCAGCCACTTACGATAGCGGCGGGCAGTCAAAAATAGTCAACTAACAACGCTATCGGCCGTGGTCCGCGACTATGAGTCTACTCGTTATTGTATGCGCATATAGGCCTGGATGATCCCGTCGTTTCCCGTTCTAACACAGTGCACCGCCGGTGGGAGTCGAATAGTGGGGATCGGGTGACATACGCTCAACTCACTGAGACAATCCGACTTATAAGCCTCTTTCGTGTGACCGCGCCAATCCAAATTTATCGAAACGTATACGGTATCGGTGCATGAGCCATAAGTGGAGGTTAGGAAGTCGAGGGGTCATTTTACACAAGAAAGCGTACTTATGCCCGCTCCTAGACCGATGCGTGAGTGGATGGTCAGGTACATTGCTCGCTCACAGGCAATGCCAATTCCTATTTTCTTTCGGCGTTTTACTACGGGGGGTGTTTCCATGGGAGCCATCGCCCTGCCAATGTTAGAGTCTGTAATCTACTTGGTTTAAGCCACGTCTTACCACACTTTAAGTACGGGAGTGAGAGCTTACACGGCTCAAATGTGTATATAAGCTCCCGATGAGCGGGAATAAGCGTCGTGCTTTCTTATTGACCGTTAGCTGATAGTCCGCTCGGTGAGTCTCCGCGTCGCGACGAATGTTCCTGATATACACCCGTTGCAGCAGGCTAGATGTCAGATTGGTTTCCTATTCTCAACGGCTTGCGGAAACTAGGCAGGAGAGGGTTGAGTTTAACGATTAGAGTGATGCATTCCATAATCGTGTCGGGGTTGGTGGGAAGTTATGCCGGGACGTTTTC'/>

    <sequence taxon='2' value='CGGCCGCTTGCATGGAGAGGCTAGTCCCTCATCCGTTACCAGTACAATCCCGCTAAGATTCGCCAGTTAAGCTCACTGGTACGGAGCAGGATTGTCTTCACGGTTTTCAAGTAAGCGTAAAATTCTGGTCATTTCGTGGCGTTAGTTTTTTTAGGCTGGGGTTGACTGTGCTAAGCCACTGAGTAGTCATAGGGTTTCAGCTGAAACGTGGCGGATTTGCTGCGGCATGGTGGGGATTCAGTACTTCGGGATGTCCCACAGTGGTCCAGCGAGCCGCCGAGCATGCCCCGGCGTCACAGATAGCATAGAGGTCAAATTAATGGGGAAAAACCTGATGTGGTTGTTGTAGCTCATTGTAGTATAGGAGTCGCAGCCTGGTATGCAGCGTCATATTGGTGTCCGACCCAATTTTAATGATTTCAATCTACTTGGGATAGAATGGGAGGGGTCTCGTGCCCCAAGCTGAGGTACGTACACCCAATGCGAGCTCAGGCAGACGGGAGTCCGGCTAGCTGCTAGGCCATTCTGCTAGGTCATCGTTTAACGGTCTTAACCTAATTAATTGATATAAGAGCTTAGATCTTGGTTAACCGCCTATCGGATCTCCTAAACTACACCGCTACACACTAACGCTATTGCCGGGATGCGTACCTCGGAACTTTATTACAAGTTAACCAAGGCGCCCAACCGCCGTGATGTCTGTGTCCTCAACGTACCCCGTCTGCGTATACGCTGCCCCAGAATCTGAAGAAGAGCACCGAGCTTAGTCAGATAATCATGATAATGCTCCAAGTCATAAGGAGCGCAATTCAGAAAAGGGAAACACTGGAAGGAAAAAGAAGACTTAAGAGCATCGCGTCCTTTGTACGTGGACGCAAGACGACCGTGATCTTTGGTACCCGGTTACGTATATTCATGATTCTCTCTTATCGCAAATAACTCTGTGTTTCTTTCCATGTAGAGCGGCGAGGTGGGGGGCGGAGATGGGCGTCCGTTCAGCACCTTTGTTGTTGCAGCCATGGATCTGCTTATCTTCTCTGGTGTTCCAGGCTGAATTGCGGTGCTTGTAGTTTAATGACGTTCCATTAGAAACTCGGACGCTGCAGAGCGCGAAAAGTTAACTTGGAGACAATAACGGTGTGAACCGTATATACTTCCCGGCGCCTCGGAGCTGTCGTCGAGGGTAGCTAGGGATCAGACCAGCCACTTACGATAGCGGCGGGCAGTCAAAAATAGTCAACTAACAACGCTATCGGCCGTGGTCCGCGACTATGAGTCTACTCGTTATTGTATGCGCATATAGGCCTGGATGATCCCGTCGTTTCCCGTTCTAACACAGTGCACCGCCGGTGGGAGTCGAATAGTGGGGATCGGGTGGCATACGCTCAACTCACTGAGACAATCCGACTTATAAGCCTCTTTCGTGTGACCGCGCCAATCCAAATTTATCGAAACGTATACGGTATCGGTGCATGAGCCATAAGTGGAGGTTAGGAAGTCGAGGGGTCATTTTACACAAGAAAGCGTACTTATGCCCGCTCCTAGACCGATGCGTGAGTGGATGGTCAGGTACATTGCTCGCTCACAGGCAATGCCAATTCCTATTTTCTTTCGGCGTTTTACTACGGGGGGTGTTTCCATGGGAGCCATCGCCCTGCCAATGTTAGAGTCTGTAATCTACTTGGTTTAAGCCACGTCTTACCACACTTTAAGTACGGGAGTGAGAGCTTACACGGCTCAAATGTGTATATAAGCTCCCGATGAGCGGGAATAAGCGTCGTGCTTTCTTATTGACCGTTAGCTGATAGTCCGCTCGGTGAGTCTCCGCGTCGCGACGAATGTTCCTGATATACACCCGTTGCAGCAGGCTAGATGTCAGATTGGTTTCCTATTCTCAACGGCTTGCGGAAACTAGGCAGGAGAGGGTTGAGTTTGACGATTAGAGTGATGCATTCCATAATCGTGTCGGGGTTGGTGGGAAGTTATGCCGGGACGTTTTC'/>

    <sequence taxon='24' value='CGGCCGCTTGCATGGAGAGACTAGTCCCTCATCCGTTACCAGTACAATCCCGCCAAGATTCACCAGTTAAGCTCACTGGTACGGAGCAGGATTGTCTTCACGGTTTTCAAGCAAGCGTAGAATTCTGGTCATTTCGTGGCGTTAGTTTTTCTAGGCTGGGGTTGACTGTGCTAAGCCACTGAGTAGTCATAGGGTTTCAGCTGAAACGTGGCGGCTTTGCTGCGGCATGATGGGGATTCAGTACTTGGGGATGTCCAACAGTGGTCCAGCGAGCCGCCGAGCATGCCCCGGCGTCACAGATAGCATAGAGGTCAAATCAATGGGGAAAAACCTGATGTGGTTGTTGTAGCTCATTGTAGTATAGGAGTCGCAGCTTGGTATGCAGCGTCATATTGGTGTCCGACCCAATTTTAATGATTTCAATCTACTTGGGATAGAATGGGAGGGGTCTAGTGCCCCAACCTGAGGTACGTACACCCAATGCAAGCTCAGGCAGACGGGAGTCCGGCTAGCTGCTAGGCCATTCCGCTAGGTCATCGTTTAACGGTCTTAACCTAATTAATTGATATAAGAGCTTAGATCTTGGTTAACCGCCTATCGGATCTCCTAAACTACACCGCTACACACTAACGCTATTGCCGGGATGCGTACCTCGGAACTTTATTACAAGTTAACCAAGGCGCCCAACCGCCGTGATGTCTGTGTCCTCTACGTACCCCGTTTGCGTATACGCTGCCCCAGAATCTGAAGAAGAGCACCAAGCTTAGTCAGATAATTATGATTATGCTCCGAGTCACGAGGAACGCAATTCGGAAAAGGGAAACAACGGAAGGAAAAAGAAAACTTAAGAGCATCGCGTCCTTTGTACGTGGACGCAAGACGACCGTGATCTTTGGTACCCGGTTACGTATATTCATGATTCTCTCTTATCGCAAATAACTCTGTGTTTCCTTCCATATAGAGCGGCGAGGTGGGGGGCGGAGATGGGCGCCCGTTCAGCACCTTTGTTGTTGCAGCCATGGATCTGCTTATCTTCTCTGGTGTTCCAGGTTGAATTGAGGTGCCTGTAGTTTAATGACGTTCCATTAGAAACTCGGACGCTGCAGAGCGCGAAAAGTTAACTTGGAGACAATAAAGGTGTGAACCGTATATACTTCCCGGCGCCTCGGAGCTGTCGTCGAGGGTAGCTAGGGACCAGACCAGCCACTTACGATAGCGGCGGGCAGTCAAAAATAGTCAACTAACAACGCTATCGGCCGTGGTCCGCGACTATGAGTCTACTCGTTATTGTATGCGCATATAGGCCTGGATGATCCCGTCGTTTCCCGTTCTAACACAGTGCACCGCCGGTGGGAGTCGAATAGCGGGGATCGGGTAACATACGCTCAACTCACTGAGACAATCCGACTTATAAGCCTCTTTCGTGTGACCGCGCCAATCCAAATTTATCGAAACGTATACGGTATCGGTGCATGAGCCATAAGTGGAGGTTAGGAAGTCGAGGGGTCATTTTACACAAGAAAGCGTACTTATGCCCGCTCCTAGACCGATGCGTGAGTGGATGGTCAGGTACATCACTCGCTCACAGGCAATGCCAATTCCTATTTTCTTTCGGCGTTTTACTACGGGGGGTGTTTCCATGGGGGCCATCGCCCTGCCAATGTTAGAGTCTGTAATCTACTTGGTTTAAGCCACGTCTTACCACACTTTAAGTACGGGAGTGAGAGCTCACACGGCTCAAATGTGTATATAAGCTCCCGATGAGCGGGAATAAGCGTCGTGCTTTCTTATTGATCGTTAGCTGATAGTCCGCTCAGTGAGTCTCCGCGTCGCGACGAATGTTCCTGATATACACCCGTTGCAGCAGGCTAGATGTCAGATTGGTTTCCTATTCTCAACGGCTTGCGGAAACTAGGCAGGAGAGGGTTGAGTTTAAAGATAAGAGTGATGCATTCCATAATCGTGTCGGGGTTGGCGGGACGTTATGCCGGGACTTTTTC'/>

    <sequence taxon='42' value='CGGCCGCTTGCATGGAGAGACTAGTCCCTCATCCGTTACCAGTACAATCCCGCCACGATTCACCAGTTAAGCTCACTGGTACGGAGCAGGATTGTCTTCACGGTTTTCAAGCAAGCGTAGAATTCTGGTCATTTCGTGGCGTTAGTTTTTCTAGGCTGGGGTTGACTGTGCTAAGCCACTGAGTAGTCATAGGGTTTCAGCTGAAACGTGGCGGCTTTGCTGCGGCATGATGGGGATTCAGTACTTGGGGATGTCCAACAGTGGTCCAGCGAGCCGCCGAGCATGCCCCGGCGTCACAGATAGCATAGAGGTCAAATCAATGGGGAAAAACCTGATGTGGTTGTTGTAGCTCATTGTAGTATAGGAGTCGCAGCTTGGTATGCAGCGTCATATTGGTGTCCGACCCAATTTTAATGATTTCAATCTACTTGGGATAGAATGGGAGGGGTCTAGTGCCCCAACCTGAGGTACGTACACCCAATGCAAGCTCAGGCAGACGGGAGTCCGGCTAGCTGCTAGGCCATTCCGCTAGGTCATCGTTTAACGGTCTTAACCTAATTAATTGATATAAGAGCTTAGATCTTGGTTAACCGCCTATCGGATCTCCTAAACTACACCGCTACACACTAACGCTATTGCCGGGATGCGTACCTCGGAACTTTATTACAAGTTAACCAAGGCGCCCAACCGCCGTGATGTCTGTGTCCTCTACGTACCCCGTTTGCGTATACGCTGCCCCAGAATCTGAAGAAGAGCACCAAGCTTAGTCAGATAATTATGATTATGCTCCGAGTCACGAGGAACGCAATTCGGAAAAGGGAAACAACGGAAGGAAAAAGAAAACTTAAGAGCATCGCGTCCTTTGTACGTGGACGCAAGACGACCGTGATCTTTGGTACCCGGTTACGTATATTCATGATTCTCTCTTATCGCAAATAACTCTGTGTTTCCTTCCATATAGAGCGGCGAGGTGGGGGGCGGAGATGGGCGCCCGTTCAGCACCTTTGTTGTTGCAGCCATGGATCTGCTTATCTTCTCTGGTGTTCCAGGTTGAATTGAGGTGCCTGTAGTTTAATGACGTTCCATTAGAAACTCGGACGCTGCAGAGCGCGAAAAGTTAACTTGGAGACAATAAAGGTGTGAACCGTATATACTTCCCGGCGCCTCGGAGCTGTCGTCGAGGGTAGCTAGGGACCAGACCAGCCACTTACGATAGCGGCGGGCAGTCAAAAATAGTCAACTAACAACGCTATCGGCCGTGGTCCGCGACTATGAGTCTACTCGTTATTGTATGCGCATATAGGCCTGGATGATCCCGTCGTTTCCCGTTCTAACACAGTGCACCGCCGGTGGGAGTCGAATAGCGGGGATCTGGTAACATACGCTCAACTCACTGAGACAATCCGACTTATAAGCCTCTTTCGTGTGACCGCGCCAATCCAAATTTATCGAAACGTATACGGTATCGGTGCATGAGCCATAAGTGGAGGTTAGGAAGTCGAGGGGTCATTTTACACAAGAAAGCGTACTTATGCCCACTCCTAGACCGATGCGTGAGTGGATGGTCAGGTACATCACTCGCTCACAGGCAATGCCAATTCCTATTTTCTTTCGGCGTTTTACTACGGGGGGCGTTTCCATGGGGGCCATCGCCCTGCCAATGTTAGAGTCTGTAATCTACTTGGTTTAAGCCACGTCTTACCACACTTTAAGTACGGGAGTGAGAGCTCACACGGCTCAAATGTGTATATAAGCTCCCGATGAGCGGGAATAAGCGTCGTGCTTTCTTATTGATCGTTAGCTGATAGTCCGCTCAGTGAGTCTCCGCGTCGCGACGAATGTTCCTGATATACACCCGTTGCAGCAGGCTAGATGTCAGATTGGTTTCCTATTCTCAACGGCTTGCGGAAACTAGGCAGGAGAGGGTTGAGTTTAAAGATAAGAGTGATGCATTCCATAATCGTGTCGGGGTTGGCGGGACGTTATGCCGGGACTTTTTC'/>

    <sequence taxon='43' value='CGGCCGCTTGCATGGAGAGACTAGTCCCTCATCCGTTACCAGTACAATCCCGCTAAGATTCACCAGTTACGCTCACTGGTACGGAGCAGGATTGTCTTCACGGTTTTCAAGCAAGCGTAGAATTCTGGTCATTTCGTGGCGTTAGTTTTTCTAGGCTGGGGTTGACTGTGCTAAGCCACTGAGTAGTCACAGGGTTTCAGCTGAAACGTGGCGGCTTTGCTGCGGCATGATGGGGATTCAGTACTTGGGGATGTCCAACAGTGGTCCAGCGAGCCGCCGAGCATGCCCCGGCGTCACAGATAGCATAGAGGTCAAATCAATGGGGAAAAACCTGACGTGGTTGTTGTAGCTCATTGTAGTATAGGAGTCGCAGCTTGGTATGCAGCGTCATATTGGTGTCCGACCCAATTTTAATGATTTCAATCTACTTGGGATAGAATGGGAGGGGTCTAGTGCCCCAACCTGAGGTACGTACACCCAATGCAAGCTCAGGCAGACGGGAGTCCGGCTAGCTGCTAGGCCATTCCGCTAGGTCATCGTTTAACGGTCTTGACCTAATTAATTGATATAAGAGCTTAGATCTTGGTTAACCGCCTATCGGATCTCCTAAACTGCACCGCTACACACTAACGCTATTGCCGGGATGCGTACCTCGGAACTTTATTACAAGTTAACCAAGGCGCCCAACCGCCGTGATGTCTGTGTCCTCTACGTACCCCGTCTGCGTATACGCTGCCCCAGAATCTGAAGAAGAGCACCGAGCTTAGTCAGATAATTATGATTATGCTCCAAGTCACGAGGAGCGCAATTCGGAAAAGGGAAACAACGGAAGGAAAAAGAAAACTTAAGAGCATCGCGTCCTTTGTACGTGGACGCAAGACGACCGTGATCTTTGGTACCCGGTTACGTATATTCATAATTCTCTCTTATCGCAAATAACTCTGTGTTTCCTTCCATATAGAGCGGCGAGGTGGGGGGCGGAGATGGGCGCCCGTTCAGCACCTTTGTTGTTGCAGCCATGGATCTGCTTATCTTCTCTGGTGTTCCAGGTTGAATTGAGGTGCCTGTAGTTTAATGACGTTCCATTAGAAACTCGGACGCTGCAGAGCGCGAAAAGTTAACTTGGAGACAATAACGGTGTGAACCGTATATACTTCCCGGCGCCTCGGAGCTGTCGTCGAGGGTAGCTAGGGACCATACCAGCCACTTACGATAGCGGCGGGCAGTCAAAAATAGTCAACTAACAACGCTATCGGCCGTGGTCCGCGACTATGAGCCTACTCGTTATTGTATGCGCATATAGACCTGGATGATCCCGTCGTTTCCCGTTCTAACACAGTGCACCGCCGGTGGGAGTCGAATAGTGGGGATCGGGTAACATACGCTCAACTCACTGAGACAATCCGACTTATAAGCCTCTTTCGTGTGACCGCGCCAATCCAAATTTATCGAAACGTATACGGTATCGGTGCATGAGCCATAAGTGGAGGTTAGGAAGTCGAGGGGTCATTTTACACAAGAAAGCGTACTTATGCCCGCTCCTAGACCGATGCGTGAGTGGATGGTCAGGTACATCACTCGCTCACAGGCAATGCCAATTCCTATTTTCTTTCGGCGTTTTACTACGGGGGGTGTTTCCATGGGGGCCATCGCCCTGCCAATATTAGAGTCTGTAATCTACTTGGTTTAAGCCACGTCTTACCACACTTTAAGTACGGGAGTGAGAGCTCACACGGCTCAAATGTGTGTATAAGCTCCCGATGAGCGGGAATAAGCGTCGTGCTTTCTTATTGATCGTTAGCTGATAGTCCGCTCAGTGAGTCTCCGCGTCGCGACGAATGTTCCTGATATACACCCGTTGCAGCAGGCTAGATGTCAGATTGGTTTCCTATTCTCAACGGCTTGCGGAAACTAGGCAGGAGAGGGTTGAGTTTAACGATAAGAGTGATGCATTCCATAATCGTGTCGGGGTTGGTGGGACGTTATGCCGGGACTTTTTC'/>

    <sequence taxon='59' value='CGGCCGCTTGCATGGAGAGACTAGTCCCTCATCCGTTACCAGTACAATCCCGCTAAGATTCATCAGTTACGCTCACTGGTACGGAGCAGGATTGTCTTCACGGTTTTCGAGCAAGCGTAGAATTCTGGTCATTTCGTGGCGTTAGTTTTTCTAGGCTGGGGTTGACTGTGCTAAGCCACTGAGTAGTCACAGGGTTTCAGCTGAAACGTGGCGGCTTTGCTGCGGCATGATGGGGATTCAGTACTTGGGGATGTCCAACAGTGGTCCAGCGAGCCGCCGAGCATGCCCCGGCGTCACAGATAGCATAGAGGTCAAATCAATGGGGAAAAACCTGACGTGGTTGTTGTAGCTCATTGTAGTATAGGAGTCGCAGCTTGGTATGCAGCGTCATATTGGTGTCCGACCCAATTTTAATGATTTCAATCTACTTGGGATAGAATGGGAGGGGTCTAGTGCCCCAACCTGAGGTACGTACACCCAATGCAAGCTCAGGCAGACGGGAGTCCGGCTAGCTGCTAGGTCATTCCGCTAGGTCATCGTTTAACGGTCTTGACCTAATTAATTGATATAAGAGCTTAGATCTTGGTTAACCGCCTATCGGATCTCCTAAACTGCACCGCTACACACTAACGCTATTGCCGGGATGCGTACCTCGGAACTTTATTACAAGTTAACCAAGGCGCCCAACCGCCGTGATGTCTGTGTCCTCTACGTACCCCGTCTGCGTATACGCTGCCCCAGAATCTGAAGAAGAGCACCGAGCTTAGTCAGATAATTATGATTATGCTCCAAGTCACGAGGAGCGCAATTCGGAAAAGGGAAACAACGGAAGGAAAAAGAAAACTTAAGAGCATCGCGTCCTTTGTACGTGGACGCAAGACGACCGTGATCTTTGGTACCCGGTTACGTATATTCATAATTCTCTCTTATCGCAAATAACTCTGTGTTTCCTTCCATATAGAGCGGCGAGGTGGGGGGCGGAGATGGGCGCCCGTTCAGCACCTTTGTTGTTGCAGCCATGGATCTGCTTATCTTCTCTGGTGTTCCAGGTTGAATTGAGGTGCCTGTAGTTTAATGACGTTCCATTAGAAACTCGGACGCTGCAGAGCGCGAAAAGTTAACTTGTAGACAATAACGGTGTGAACCGTATATACTTCCCGGCGCCTCGGAGCTGTCGTCGAGGGTAGCTAGGGACCATACCAGCCACTTACGATAGCGGCGGGCAGTCAAAAATAGTCAACTAACAACGCTATCGGCCGTGGTCCGCGACTATGAGTCTACTCGTTATTGTATGCGCATATAGACCTGGATGATCCCGTCGTTTCCCGTTCTAACACAGTGCACCGCCGGTGGGAGTCGAATAGTGGGGATCGGGTAACATACGCTCAACTCACTGAGACAATCCGACTTATAAGCCTCTTTCGTGTGACCGCGCCAATCCAAATTTATCGAAACGTATACGGTATCGGTGCATAAGCCATAAGTGGAGGTTAGGAAGTCGAGGGGTCATTTTACACAAGAAAGCGTACTTATGCCCGCTCCTAGACCGATGCGTGAGTGGATGGTCAGGTACATCACTCGCTCACAGGCAATGCCAATTCCTATTTTCTTTCGGCGTTTTACTACGGGGGGTGTTTCCATGGGGGCCATCGCCCTGCCAATATTAGAGTCTGTAACCTACTTGGTTTAAGCCACGTCTTACCACACTTTAAGTACGGGAGTGAGAGCTCACACGGCTCAAATGTGTATATAAGCTCCCGATGAGCGGGAATAAGCGTCGTGCTTTCTTATTGATCGTTAGCTGATAGTCCGCTCAGTGAGTCTCCGCGTCGCGACGAATGTTCCTGATATACACCCGTTGCAGCAGGCTAGATGTCAGATTGGTTTCCTATTCTCAACGGCTTGCGGAAACTAGGCAGGAGAGGGTTGAGTTTAACGATAAGAGTGATGCATTCCATAATCGTGTCGGGGTTGGTGGGACGTTATGCCGGGACTTTTTC'/>

    <sequence taxon='25' value='CGGCCGCTTGCATGGAGAGACTAGTCCCTCATCCGTTACCAGTACAATCCCGCTAAGATTCACCAGTTAAGCTCACTGGTACGGAGCAGGATTGTCTTCACGGTTTTCAAGCAAGCGTAGAATTCTGGTCATTTCGTGGCGTTAGTTTTTCTAGGCTGGGGCTGACTGTGCTAAGCCACTGAGTAGTCATAGGGTTTCAGCTGAAACGTGGCGGCTTTGCTGCGGCGTGATGGGGATTCAGTACTTGGGGATGTCCAACAGTGGTCCAGCGAGCCGCCGAGCATGCCCCGGCGTCACAGATAGCATAGAGGTCAAATCAATGGGGAAAAACCTGATGTGGTTGTTGTAGCTCATTGTAGTATAGGAGTCGCAGCTTGGTATGCAGCGTCATATTGGTGTCCGACCCAATTTTAATGATTTCAATCTACTTGGGATAGAATGGGAGGGATCTAGTGCCCCAACCTGAGGTACGTACACCCAATGCAAGCTCAGGCAGACGGGAGTCCGGCTAGCTGCTAGGCCATTCTGCTAGGTCATCGTTTAACGGTCTTAACCTAATTAATTGATATAAGAGCTTAGATCTTGGTTAACCGCCTATCGGATCTCCTAAACTACACCGCTACACACTAACGCTATTGCCGGGATGCGTACCTCGGAACTTTATTACAAGTTAACCAAGGCGCCCAACCGCCGTGATGTCTGTGTCCTCTACGTACCCCGTATGCGTATACGCTGCCCCAGAATCTGAAGAAGAGCACCGAGCTTAGTCAGATAATTATGATTATGCTCCAAGTCACGAGGAGCGCAATTCGGAAAAGGGAAACAACGGAAGGAAAAAGAAAACTTAAGAGCATCGCGTCCTTTGTACGTGGACGCAAGACGACCGTGATCTTTGGTACCCGGTTACGTATATTCATGATTCTCTCTTATCGCAAATAACTCTGTGTTTCCTTCCATATAGAGCGGCGAGGTGGGGGGCGGAGATGGGCGCCCGTTCAGCACCTTTGTTGTTGCAGCCATGGATCTGCTTATCTTCTCTGGTGTTCCAGGTTGAATTGCGGTGCCTGTAGTTTAATGACGTTCCATTAGAAACTCGGACGCTGCAGAGCGCGAAAAGTTAACTTGGAGACAATAACGGTGTGAACCGTATATACTTCCCGGCGCCTCGGAGCTGTCGTCGAGGGTAGCTAGGGACCAGACCAGCCACTTACGATAGCGGCGGGCAGTCAAAAATAGTCAACTAACAACGCTATCGGCCGTGGTCCGCGACTATGAGTCTACTCGTTATTGTATGCGCATATAGGCCTGGATGATCCCGTCGTTTCCCGTTCTAACACAGTGCACCGCCGGTGGGAGTCGAATAGTGGGGATCGGGTAACATACGCTCAACTCACTGAGACAATCCGACTTATAAGCCTCTTTCGTGTGACCGCGCCAATCCAAATTTATCGAAACGTATACGGTATCGGTGCATGAGCCATAAGTGGAGGTTAGGAAGTCGAGGGGTCATTTTACACAAGAAAGCGTACTTATGCCCGCTCCTAGACCGATGCGTGAGTGGATGGTCAGGTACATCACTCGCTCACAGGCAATGCCAATTCCTATTTTCTTTCGGCGTTTTACTACGGGGGGTGTTTCCATGGGGGCCATCGCCCTGCCAATGTTAGAGTCTGTAATCTACTTGGTTTAAGCCGCGTCTTACCACACTTTAAGTACGGGAGTGAGAGCTCACACGGCTCAAATGTGTATATAAGCTCCCGATGAGCGGGAATAAGCGTCGTGCTTTCTTATTGATCGTTAGCTGATAGTCCGCTCAGTGAGTCTCCGCGTCGCGACGAATGTTCCTGATATACACCCGTTGCAGCAGGCTAGATGTCAGATTGGTTTCCTATTCTCAACGGCTTGCGGAAACTAGGCAGGAGAGGGTTGAGTTTAACGATAAGAGTGATGCATTCCATAATCGTGTCGGGGTTGGTGGGACGTTATGCCGGGACGTTTTC'/>

    <sequence taxon='32' value='CGGCCGCTTGCATGGAGAGACTAGTCCCTCATCCGTTACCAGTACAATCCCGCTAAGATTCACCAGTTAAGCTCACTGGTACGGAGCAGGATTGTCTTCACGGTTTTCAAGCAAGCGTAGAATTCTGGTCATTTCGTGGCGTTAGTTTTTCTAGGCTGGGGCTGACTGTGCTAAGCCACTGAGTAGTCACAGGGTTTCAGCTGAAACGTGGCGGCTTTGCTGCGGCGTGATGGGGATTCAGTACTTGGGGATGTCCAACAGTGGTCCAGCGAGCCGCCGAGCATGCCCCGGCGTCACAGATAGCATAGAGGTCAAATCAATGGGGAAAAACCTGATGTGGTTGTTGTAGCTCACTGTAGTATAGGAGTCGCAGCTTGGTATGCAGCGTCATATTGGTGTCCGACCCAATTTTAATGATTTCAATCTACTTGGGATAGAATGGGAGGGATCTAGTGCCCCAACCTGAGGTACGTACACCCAATGCAAGCTCAGGCAGACGGGAGTCCGGCTAGCTGCTAGGCCATTCTGCTAGGTCATCGTTTAACGGTCTTAACCTAATTAATTGATATAAGAGCTTAGATCTTGGTTAACCGCCTATCGGATCTCCTAAACTACACCGCTACACACTAACGCTATTGCCGGGATGCGTACCTCGGAACTTTATTACAAGTTAACCAAGGCGCCCAACCGCCGTGATGTCTGTGTCCTCTACGTACCCCGTATGCGTATACGCTGCCCCAGAATCTGAAGAAGAGCACCGAGCTTAGTCAGATAATTATGATTATGCTCCAAGTCACGAGGAGCGCAATTCGGAAAAGGGAAACAACGGAAGGAAAAAGAAAACTTAAGAGCATCGCGTCCTTTGTACGTGGACGCAAGACGACCGTGATCTTTGGTACCCGGTTACGTATATTCATGATTCTCTCTTATCGCAAATAACTCTGTGTTTCCTTCCATATAGAGCGGCGAGGTGGGGGGCGGAGATGGGCGCCCGTTCAGCACCTTTGTTGTTGCAGCCATGGATCTGCTTATCTTCTCTGGTGTTCCAGGTTGAATTGCGGTGCCTGTAGTTTAATGACGTTCCATTAGAAACTCGGACGCTGCAGAGCGCGAAAAGTTAACTTGGAGACAATAACGGTGTGAACCGTATATACTTCCCGGCGCCTCGGAGCTGTCGTCGAGGGTAGCTAGGGACCAGACCAGCCACTTACGATAGCGGCGGGCAGTCAAAAATAGTCAACTAACAACGCTATCGGCCGTGGTCCGCGACTATGAGTCTACTCGTTATTGTATGCGCATATAGGCCTGGATGATCCCGTCGTTTCCCGTTCTAACACAGTGCACCGCCGGTGGGAGTCGAATAGTGGGGATCGGATAACATACGCTCAACTCACTGAGACAATCCGACTTATAAGCCTCTTTCGTGTGACCGCGCCAATCCAAATTTATCGAAACGTATACGGTATCGGTGCATGAGCCATAAGTGGAGGTTAGGAAGTCGAGGGGTCATTTTACACAAGAAAGCGTACTTATGCCCGCTCCTAGACCGATGCGTGAGTGGATGGTCAGGTACATCACTCGCTCACAGGCAATGCCAATTCCTATTTTCTTTCGGCGTTTTACTACGGGGGGTGTTTCCATGGGGGCCATCGCCCTGCCAATGTTAGAGTCTGTGATCTACTTGGTTTAAGCCGCGTCTTACCACACTTTAAGTACGGGAGTGAGAGCTCACACGGCTCAAATGTGTATATAAGCTCCCGATGAGCGGGAATAAGCGTCGTGCTTTCTTATTGATCGTTAGCTGATAGTCCGCTCAGTGAGTCTCCGCGTCGCGACGAATGTTCCTGATATACACCCGTTGCAGCAGGCTAGATGTCAGATTGGTTTCCTATTCTCAACGGCTTGCGGAAACTAGGCAGGAGAGGGTTGAGTTTAACGATAAGAGTGATGCATTCCATAATCGTGTCGGGGTTGGTGGGACGTTATGCCGGGACGTTTTC'/>

    <sequence taxon='39' value='CGGCCGCTTGCATGGAGAGACTAGTCCCTCATCCGTTACCAGTACAATCCCGCTAAGATTCACCAGTTAAGCTCACTGGTACGGAGCAGGATTGTCTTCACGGTTTTCAAGCAAGCGTAGAATTCTGGTCATTTCGTGGCGTTAGTTTTTCTAGGCTGGGGCTGACTGTGCTAAGCCACTGAGTAGTCACAGGGTTTCGGCTGAAACGTGGCGGCTTTGCTGCGGCGTGATGGGGATTCAGTACTTGGGGATGTCCAACAGTGGTCCAGCGAGCCGCCGAGCATGCCCCGGCGTCACAGATAGCATAGAGGTCAAATCAATGGCGAAAAACCTGATGTGGTTGTTGTAGCTCACTGTAGTATAGGAGTCGCAGCTTGGTATGCAGCGTCATATTGGTGTCCGACCCAATTTTAATGATTTCAATCTACTTGGGATAGAATGGGAGGGATCTAGTGCCCCAACCTGAGGTACGTACACCCAATGCAAGCTCAGGCAGACGGGAGTCCGGCTAGCTGCTAGGCCATCCTGCTAGGTCATCGTTTAACGGTCTTAACCTAATTAATTGATATAAGAGCTTAGATCTTGGTTAACCGCCTATCGGATCTCCTAAACTACACCGCTACACACTAACGCTATTGCCGGGATGCGTACCTCGGAACTTTATTACAAGTTAACCAAGGCGCCCAACCGCCGTGATGTCTGTGTCCTCTACGTACCCCGTATGCGTATACGCTGCCCCAGAATCTGAAGAAGAGCACCGAGCTTAGTCAGATAATTATGATTATGCTCCAAGTCACGAGGAGCGCAATTCGGAAAAGGGAAACAACGGAAGGAAAAAGAAAACTTAAGAGCATCGCGTCCTTTGTACGTGGACGCAAGACGACCGTGATCTTTGGTACCCGGTTACGTATATTCATGATTCTCTCTTATCGCAAATAACTCTGTGTTTCCTTCCATATAGAGCGGCGAGGTGGGGGGCGGAGATGGGCGCCCGTTCAGCACCTTTGTTGTTGCAGCCATGGATCTGCTTATCTTCTCTGGTGTTCCAGGTTGAATTGCGGTGCCTGTAGTTTAATGACGTTCCATTAGAAACTCGGACGCTGCAGAGCGCGAAAAGTTAACTTGGAGACAATAACGGTGTGAACCGTATATACTTCCCGGCGCCTCGGAGCTGTCGTCGAGGGTAGCTAGGGACCAGACCAGCCACTTACGATAGCGACGGGCAGTCAAAAATAGTCAACTAACAACGCTATCGGCCGTGGTCCGCGACTATGAGTCTACTCGTTATTGTATGCGCATATAGGCCTGGATGATCCCGTCGTTTCCCGTTCTAACACAGTGCACCGCCGGTGGGAGTCGAATAGTGGGGATCGGATAACATACGCTCAACTCACTGAGACAATCCGACTTATAAGCCTCTTTCGTGTGACCGCGCCAATCCAAATTTATCGAAACGTATACGGTATCGGTGCATGAGCCATAAGTGGAGGTTAGGAAGTCGAGGGGTCATTTTACACAAGAAAGCGTACTTATGCCCGCTCCTAGACCGATGCGTGAGTGGATGGTCAGGTACATCACTCGCTCACAGGCAATGCCAATTCCTATTTTCTTTCGGCGTTTTACTACGGGGGGTGTTTCCATGGGGGCCATCGCCCTGCCAATGTTAGAGTCTGTGATCTACTTGGTTTAAGCCGCGTCTTACCACACTTTAAGTACGGGAGTGAGAGCTCACACGGCTCAAATGTGTATATAAGCTCCCGATGAGCGGGAATAAGCGTCGTGCTTTCTTATTGATCGTTAGCTGATAGTCCGCTCAGTGAGTCTCCGCGTCGCGACGAATGTTCCTGATATACACCCGTTGCAGCAGGCTAGATGTCAGATTAGTTTCCTATTCTCAACGGCTTGCGGAAACTAGGCAGGAGAGGGTTGAGTTTAACGATAAGAGTGATGCATTCCATAATCGTGTCGGGGTTGGTGGGACGTTATGCCGGGACGTTTTC'/>

    <sequence taxon='51' value='CGGCCGCTTGCATGGAGAGACTAGTCCCTCATCCGTTACCAGTACAATCCCGCTAAGATTCACCAGTTAAGCTCACTGGTACGGAGCAGGATTGTCTTCACGGTTTACAAGCAAGCGTAGAATTCTGGTCATTTCGTGGCGTTAGTTTTTCTAGGCTGGGGCTGACTGTGCTAAGCCACTGAGTAGTCACAGGGTTTCGGCTGAAACGTGGCGGCTTTGCTGCGGCGTGATGGGGATTCAGTACTTGGGGATGTCCAACAGTGGTCCAGCGAGCCGCCGAGCATGCCCCGGCGTCACAGATAGCATAGAGGTCAAATCAATGGCGAAAAACCTGATGTGGTTGTTGTAGCTCACTGTAGTATAGGAGTCGCAGCTTGGTATGCAGCGTCATATTGGTGTCCGACCCAATTTTAATGATTTCAATCTACTTGGGATAGAATGGGAGGGATCTAGTGCCCCAAGCTGAGGTACGTACACCCAATGCAAGCTCAGGCAGACGGGAGTCCGGCTAGTTGCTAGGCCATCCTGCTAGGTCATCGTTTAACGGTCTTAACCTAATTAATTGATATAAGAGCTTAGATCTTGGTTAACCGCCTATCGGATCTCCTAAACTACACCGCTACACACTAACGCTATTGCCGGGATGCGTACCTCGGAACTTTATTACAAGTTAACCAAGGCGCCCAACCGCCGTGATGTCTGTGTCCTCTACGTACCCCGTATGCGTATACGCTGCCCCAGAATCTGAAGAAGAGCACCGAGCTTAGTCAGATAATTATGATTATGCTCCAAGTCACGAGGAGCGCAATTCGGAAAAGGGAAACAACGGAAGGAAAAAGAAAACTTAAGAGCATCGCGTCCTTTGTACGTGGACGCAAGACGACCGTGATCTTTGGTACCCGGTTACGTATATTCATGATTCTCTCTTATCGCAAATAACTCTGTGTTTCCTTCCATATAGAGCGGCGAGGTGGGGGGCGGAGATGGGCGCCCGTTCAGCACCTTTGTTGTTGCAGCCATGGATCTGCTTATCTTCTCTGGTGTTCCAGGTTGAATTGCGGTGCCTGTAGTTTAATGACGTTCCATTAGAAACTCGGACGCTGCAGAGCGCGAAAAGTTAACTTGGAGACAATAACGGTGTGAACCGTATATACTTCCCGGCGCCTCGGAGCTGTCGTCGAGGGTAGCTAGGGACCAGACCAGCCACTTACGATAGCGACGGGCAGTCAAAAATAGTCAACTAACAACGCTATCGGCCGTGGTCCGCGACTATGAGTCTACTCGTTATTGTATGCGCATATAGGCCTGGATGATCCCGTCGTTTCCCGTTCTAACACAGTGCACCGCCGGTGGGAGTCGAATAGTGGGGATCGGATAACATACGCTCAACTCACTGAGACAATCCGACTTATAAGCCTCTTTCGTGTGACCGCGCCAATCCAAATTTATCGAAACGTATACGGTATCGGTGCATGAGCCATAAGTGGAGGTTAGGAAGTCGAGGGGTCATTTTACACAAGAAAGCGTACTTATGCCCGCTCCTAGACCGATGCGTGAGTGGATGGTCAGGTACATCACTCGCTCACAGGCAATGCCAATTCCTATTTTCTTTCGGCGTTTTACTACGGGGGGTGTTTCCATGGGGGCCATCGCCCTGCCAATGTTAGAGTCTGTGATCTACTTGGTTTAAGCCGCGTCTTACCACACTTTAAGTACGGGAGTGAGAGCTCACACGGCTCAAATGTGTATATAAGCTCCCGATGAGCGGGAATAAGCGTCGTGCTTTCTTATTGATCGTTAGCTGATAGTCCGCTCAGTGAGTCTCCGCGTCGCGACAAATGTTCCTGATATACACCCGTTGCAGCAGGCTAGATGTCAGATTAGTTTCCTATTCTCAACGGCTTGCGGAAACTAGGCAGGAGAGGGTTGAGTTTAACGATAAGAGTGATGCATTCCATAATCGTGTCGGGGTTGGTGGGACGTTATGCCGGGACGTTTTC'/>

    <sequence taxon='47' value='CGGCCGCTTGCATGGAGAGACTAGTCCCTCATCCGTTACCAGTACAATCCCGCTAAGATTCACCAGTTAAGCTCACTGGTACGGAGCAGGATTGTCTTCACGGTTTTCAAGCAAGCGTAGAATTCTGGTCATTTCGTGGCGTTAGTTTTTCTAGGCTGGGGCTGACTGTGCTAAGCCACTGAGTAGTCACAGGGTTTCGGCTGAAACGTGGCGGCTTTGCTGCGGCGTGATGGGGATTCAGTACTTGGGGATGTCCAACAGTGGTCCAGCGAGCCGCCGAGCATGCCCCGGCGTCACAGATAGCATAGAGGTCAAATCAATGGCGAAAAACCTGATGTGGTTGTTGTAGCTCACTGTAGTATAGGAGTCGCAGCTTGGTATGCAGCGTCATATTGGTGTCCGACCCAATTTTAATGATTTCAATCTACTTGGGATAGAATGGGAGGGATCTAGTGCCCCAACCTGAGGTACGTACACCCAATGCAAGCTCAGGCAGACGGGAGTCCGGCTAGCTGCTAGGCCATTCTGCTAGGTCATCGTTTAACGGTCTTAACCTAATTAATTGATATAAGAGCTTAGATCTTGGTTAACCGCCTATCGGATCTCCTAAACTACACCGCTACACACTAACGCTATTGCCGGGATGCGTACCTCGGAACTTTATTACAAGTTAACCAAGGCGCCCAACCGCCGTGATGTCTGTGTCCTCTACGTACCCCGTATGCGTATACGCTGCCCCAGAATCTGAAGAAGAGCACCGAGCTTAGTCAGATAATTATGATTATGCTCCAAGTCACGAGGAGCGCAATTCGGAAAAGGGAAACAACGGAAGGAAAAAGAAAACTTAAGAGCATCGCGTCCTTTGTACGTGGACGCAAGACGACCGTGATCTTTGGTACCCGGTTACGTATATTCATGATTCTCTCTTATCGCAAATAACTCTGTGTTTCCTTCCATATAGAGCGGCGAGGTGGGGGGCGGAGATGGGCGCCCGTTCAGCACCTTTGTTGTTGCAGCCATGGATCTGCTTATCTTCTCTGGTGTTCCAGGTTGAATTGCGGTGCCTGTAGTTTAATGACGTTCCATTAGAAACTCGGACGCTGCAGAGCGCGAAAAGTTAACTTGGAGACAATAACGGTGTGAACCGTATATACTTCCCGGCGCCTCGGAGCTGTCGTCGAGGGTAGCTAGGGACCAGACCAGCCACTTACGATAGCGGCGGGCAGTCAAAAATAGTCAACTAACAACGCTATCGGCCGTGGTCCGCGACTATGAGTCTACTCGTTATTGTATGCGCATATAGGCCTGGATGATCCCGTCGTTTCCCGTTCTAACACAGTGCACCGCCGGTGGGAGTCGAATAGTGGGGATCGGATAACATACGCTCAACTCACTGAGACAATCCGACTTATAAGCCTCTTTCGTGTGACCGCGCCAATCCAAATTTATCGAAACGTATACGGTATCGGTGCATGAGCCATAAGTGGAGGTTAGGAAGTCGAGGGGTCATTTTACACAAGAAAGCGTACTTATGCCCGCTCCTAGACCGATGCGTGAGTGGATGGTCAGGTACATCACTCGCTCACAGGCAATGCCAATTCCTATTTTCTTTCGGCGTTTTACTACGGGGGGTGTTTCCATGGGGGCCATCGCCCTGCCAATGTTAGAGTCTGTGATCTACTTGGTTTAAGCCGCGTCTTACCACACTTTAAGTACGGGAGTGAGAGCTCACACGGCTCAAATGTGTATATAAGCTCCCGATGAGCGGGAATAAGCGTCGTGCTTTCTTATTGATCGTTAGCTGATAGTCCGCTCAGTGAGTCTCCGCGTCGCGACGAATGTTCCTGATATACACCCGTTGCAGCAGGCTAGATGTCAGATTGGTTTCCTATTCTCAACGGCTTGCGGAAACTAGGCAGGAGAGGGTTGAGTTTAACGATAAGAGTGATGCATTCCATAATCGTGTCGGGGTTGGTGGGACGTTATGCCGGGACGTTTTC'/>

    <sequence taxon='57' value='CGGCCGCTTGCATGGAGAGACTAGTCCCTCATCCGTTACCAGTACAATCCCGCTAAGATTCACCAGTTAAGCTCACTGGTACGGAGCAGGATTGTCTTCACGGTTTTCAAGCAAGCGTAGAATTCTGGTCATTTCGTGGCGTTAGTTTTTCTAGGCTGGGGCTGACTGTGCTAAGCCACTGAGTAGTCACAGGGTTTCGGCTGAAACGTGGCGGCTTTGCTGCGGCGTGATGGGGATTCAGTACTTGGGGATGTCCAACAGTGGTCCAGCGAGCCGCCGAGCATGCCCCGGCGTCACAGATAGCATAGAGGTCAAATCAATGGCGAAAAACCTGATGTGGTTGTTGTAGCTCACTGTAGTATAGGAGTCGCAGCTTGGTATGCAGCGTCATATTGGTGTCCGACCCAATTTTAATGATTTCAATCTACTTGGGATAGAATGGGAGGGATCTAGTGCCCCAACCTGAGGTACGTACACCCAATGCAAGCTCAGGCAGACGGGAGTCCGGCTAGCTGCTAGGCCATTCTGCTAGGTCATCGTTTAACGGTCTTAACCTAATTAATTGATATAAGAGCTTAGATCTTGGTTAACCGCCTATCGGATCTCCTAAACTACACCGCTACACACTAACGCTATTGCCGGGATGCGTACCTCGGAACTTTATTACAAGTTAACCAAGGCGCCCAACCGCCGTGATGTCTGTGTCCTCTACGTACCCCGTATGCGTATACGCTGCCCCAGAATCTGAAGAAGAGCACCGAGCTTAGTCAGATAATTATGATTATGCTCCAAGTCACGAGGAGCGCAATTCGGAAAAGGGAAACAACGGAAGGAAAAAGAAAACTTAAGAGCATCGCGTCCTTTGTACGTGGACGCAAGACGACCGTGATCTTTGGTACCCGGTTACGTATATTCATGATTCTCTCTTATCGCAAATAACTCTGTGTTTCCTTCCATATAGAGCGGCGAGGTGGGGGGCGGAGATGGGCGCCCGTTCAGCACCTTTGTTGTTGCAGCCATGGATCTGCTTATTTTCTCTGGTGTTCCAGGTTGAATTGCGGTGCCTGTAGTTTAATGACGTTCCATTAGAAACTCGGACGCTGCAGAGCGCGAAAAGTTAACTTGGAGACAATAACGGTGTGAACCGTATATACTTCCCGGCGCCTCGGAGCTGTCGTCGAGGGTAGCTAGGGACCAGACCAGCCACTTACGATAGCGGCGGGCAGTCAAAAATAGTCAACTAACAACGCTATCGGTCGTGGTCCGCGACTATGAGTCTACTCGTTATTGTATGCGCATATAGGCCTGGATAATCCCGTCGTTTCCCGTTCTAACACAGTGCACCGCCGGTGGGAGTCGAATAGTGGGGATCGGATAACATACGCTCAACTCACTGAGACAATCCGACTTATAAGCCTCTTTCGTGTGACCGCGCCAATCCAAATTTATCGAAACGTATACGGTATCGGTGCATGAGCCATAAGTGGAGGTTAGGAAGTCGAGGGGTCATTTTACACAAGAAAGCGTACTTATGCCCGCTCCTAGACCGATGCGTGAGTGGATGGTCAGGTACATCACTCGCTCACAGGCAATGCCAATTCCTATTTTCTTTCGGCGTTTTACTACGGGGGGTGTTTCCATGGGGGCCATCGCCCTGCCAATGTTAGAGTCTGTGATCTACTTGGTTTAAGCCGCGTCTTACCACACTTTAAGTACGGGAGTGAGAGCTCACACGGCTCAAATGTGTATATAAGCTCCCGATGAGCGGGAATAAGCGTCGTGCTTTCTTATTGATCGTTAGCTGATAGTCCGCTCAGTGAGTCTCCGCGTCGCGACGAATGTTCCTGATATACACCCGTTGCAGCAGGCTAGATGTCAGATTGGTTTCCTATTCTCAACGGCTTGCGGAAACTAGGCAGGAGAGGGTTGAGTTTAACGATAAGAGTGATGCATTCCATAATCGTGTCGGGGTTGGTGGGACGTTATGCCGGGACGTTTTC'/>

    <sequence taxon='49' value='CGGCCGCTTGCATGGAGAGACTAGTCCCTCATCCGTTACCAGTACAATCCCGCTAAGATTCACCAGTTAAGCTCACTGGTACGGAGCAGGATTGTCTTCACGGTTTTCAAGCAAGCGTAGAATTCTGGTCATTTCGTGGCGTTAGTTTTTCTAGGCTGGGGCTGACTGTGCTAAGCCACTGAGTAGTCACAGGGTTTCGGCTGAAACGTGGCGGCTTTGCTGCGGCGTGATGGGGATTCAGTACTTGGGGATGTCCAACAGTGGTCCAGCGAGCCGCCGAGCATGCCCCGGCGTCACAGATAGCATAGAGGTCAAATCAATGGCGAAAAACCTGATGTGGTTGTTGTAGCTCACTGTAGTATAGGAGTCGCAGCTTGGTATGCAGCGTCATATTGGTGTCCGACCCAATTTTAATGATTTCAATCTACTTGGGATAGAATGGGAGGGATCTAGTGCCCCAACCTGAGGTACGTACACCCAATGCAAGCTCAGGCAGACGGGAGTCCGGCTAGCTGCTAGGCCATTCTGCTAGGTCATCGTTTAACGGTCTTAACCTAATTAATTGATATAAGAGCTTAGATCTTGGTTAACCGCCTATCGGATCTCCTAAACTACACCGCTACACACTAACGCTATTGCCGGGATGCGTACCTCGGAACTTTATTACAAGTTAACCAAGGCGCCCAACCGCCGTGATGTCTGTGTCCTCTACGTACCCCGTATGCGTATACGCTGCCCCAGAATCTGAAGAAGAGCACCGAGCTTAATCAGATAATTATGATTATGCTCCAAGTCACGAGGAGCGCAATTCGGAAAAGGGAAACAACGGAAGGAAAAAGAAAACTTAAGAGCATCGCGTCCTTTGTACGTGGACGCAAGACGACCGTGATCTTTGGTACCCGGTTACGTACATTCATGATTCTCTCTTATCGCAAATAACTCTGTGTTTCCTTCCATATAGAGCGGCGAGGTGGGGGGCGGAGATGGGCGCCCGTTCAGCACCTTTGTTGTTGCAGCCATGGATCTGCTTATCTTCTCTGGTGTTCCAGGTTGAATTGCGGTGCCTGTAGTTTAATGACGTTCCATTAGAAACTCGGACGCTGCAGAGCGCGAAAAATTAACTTGGAGACAATAACGGTGTGAACCGTATATACTTCCCGGCGCCTCGGAGCTGTCGTCGAGGGTAGCTAGGGACCAGACCAGCCACTTACGATAGCGGCGGGCAGTCAAAAATAGTCAACTAACAACGCTATCGGCCGTGGTCCGCGACTATGAGTCTACTCGTTATTGTATGCGCATATAGGCCTGGATGATCCCGTCGTTTCCCGTTCTAACACAGTGCACCGCCGGTGGGAGTCGAATAGTGGGGATCGGATAACATACGCTCAACTCACTGAGACAATCCGACTTATAAGCCTCTTTCGTGTGACCGCGCCAATCCAAATTTATCGAAACGTATACGGTATCGGTGCATGAGCCATAAGTGGAGGTTAGGAAGTCGAGGGGTCATTTTACACAAGAAAGCGTACTTATGCCCGCTCCTAGACCGATGCGTGAGTGGATGGTCAGGTACATCACTCGCTCACAGGCAATGCCAATTCCTATTTTCTTTCGGCGTTTTACTACGGGGGGTGTTTCCATGGGGGCCATCGCCCTGCCAATGTTAGAGTCTGTGATCTACTTGGTTTAAGCCGCGTCTTACCACACTTTAAGTACGGGAGTGAGAGCTCACACGGCTCAAATGTGTATATAAGCTCCCGATGAGCGGGAATAAGCGTCGTGCTTTCTTATTGATCGTTAGCTGATAGTCCGCTCAGTGAGTCTCCGCGTCGCGACGAATGTTCCTGATATACACCCGTTGCAGCAGGCTAGATGTCAGATTGGTTTCCTATTCTCAACGGCTTGCGGAAACTAGGCAGGAGAGGGTTGAGTTTAACGATAAGAGTGATGCATTCCATAATCGTGTCGGGGTTGGTGGGACGTTATGCCGGGACGTTTTC'/>

    <sequence taxon='50' value='CGGCCGCTTGCATGGAGAGACTAGTCCCTCATCCGTTACCAGTACAATCCCGCTAAGATTCACCAGTTAAGCTCACTGGTACGGAGCAGGATTGTCTTCACGGTTTTCAAGCAAGCGTAGAATTCTGGTCATTTCGTGGCGTTAGTTTTTCTAGGCTGGGGCTGACTGTGCTAAGCCACTGAGTAGTCACAGGGTTTCGGCTGAAACGTGGCGGCTTTGCTGCGGCGTGATGGGGATTCAGTACTTGGGGATGTCCAACAGTGGTCCAGCGAGCCGCCGAGCATGCCCCGGCGTCACAGATAGCATAGAGGTCAAATCAATGGCGAAAAACCTGATGTGGTTGTTGTAGCTCACTGTAGTATAGGAGTCGCAGCTTGGTATGCAGCGTCATATTGGTGTCCGACCCAATTTTAATGATTTCAATCTACTTGGGATAGAATGGGAGGGATCTAGTGCCCCAACCTGAGGTACGTACACCCAATGCAAGCTCAGGCAGACGGGAGTCCGGCTAGCTGCTAGGCCATTCTGCTAGGTCATCGTTTAACGGTCTTAACCTAATTAATTGATATAAGAGCTTAGATCTTGGTTAACCGCCTATCGGATCTCCTAAACTACACCGCTACACACTAACGCTATTGCCGGGATGCGTACCTCGGAACTTTATTACAAGTTAACCAAGGCGCCCAACCGCCGTGATGTCTGTGTCCTCTACGTACCCCGTATGCGTATACGCTGCCCCAGAATCTGAAGAAGAGCACCGAGCTTAGTCAGATAATTATGATTATGCTCCAAGTCACGAGGAGCGCAATTCGGAAAAGGGAAACAACGGAAGGAAAAAGAAAACTTAAGAGCATCGCGTCCTTTGTACGTGGACGCAAGACGACCGTGATCTTTGGTACCCGGTTACGTATATTCATGATTCTCTCTTATCGCAAATAACTCTGTGTTTCCTTCCATATAGAGCGGCGAGGTGGGGGGCGGAGATGGGCGCCCGTTCAGCACCTTTGTTGTTGCAGCCATGGATCTGCTTATCTTCTCTGGTGTTCCAGGTTGAATTGCGGTGCCTGTAGTTTAATGACGTTCCATTAGAAACTCGGACGCTGCAGAGCGCGAAAAGTTAACTTGGAGACAATAACGGTGTGAACCGTATATACTTCCCGGCGCCTCGGAGCTGTCGTCGAGGGTAGCTAGGGACCAGACCAGCCACTTACGATAGCGGCGGGCAGTCAAAAATAGTCAACTAACAACGCTATCGGCCGTGGTCCGCGACTATGAGTCTACTCGTTATTGTATGCGCATATAGGCCTGGATGATCCCGTCGTTTCCCGTTCTAACACAGTGCACCGCCGGTGGGAGTCGAATAGTGGGGATCGGATAACATACGCTCAACTCACTGAGACAATCCGACTTATAAGCCTCTTTCGTGTGACCGCGCCAATCCAAATTTATCGAAACGTATACGGTATCGGTGCATGAGCCATAAGTGGAGGTTAGGAAGTCGAGGGGTCATTTTACACAAGAAAGCGTACTTATGCCCGCTCCTAGACCGATGCGTGAGTGGATGGTCAGGTACATCACTCGCTCACAGGCAATGCCAATTCCTATTTTCTTTCGGCGTTTTACTACGGGGGGTGTTTCCATGGGGGCCATCGCCCTGCCAATGTTAGAGTCTGTGATCTACTTGGTTTAAGCCGCGTCTTACCACACTTTAAGTACGGGAGTGAGAGCTCACACGGCTCAAATGTGTATATAAGCTCCCGATGAGCGGGAATAAGCGTCGTGCTTTCTTATTGATCGTTAGCTGATAGTCCGCTCAGTGAGTCTCCGCGTCGCGACGAATGTTCCTGATATACACCCGTTGCAGCAGGCTAGATGTCAGATTGGTTTCCTATTCTCAACGGCTTGCGGAAACTAGGCAGGAGAGGGTTGAGTTTAACGATAAGAGTGATGCATTCCATAATCGTGTCGGGGTTGGTGGGACGTTATGCCGGGACGTTTTC'/>

    <sequence taxon='26' value='CGGCCGCTTGCATGGAGAGACTAGTCCCTCATCCGTTACCAGTACAATCCCGCTAAGAGTCACCAGTTAAGCTCACTGGTACGGAGCAGGATTGTCTTCACGGTTTTCAAGCAAGCGTAGAATTCTGGTCATTTCGTGGCGTTAGTTTTTCTAGGCTGGGGCTGACTGTGCTAAGCCACTGAGTAGTCATAGGGTTTCAGCTGAAACGTGGCGGCTTTGCTGCGGCATGATGGGGATTCAGTACTTGGGGATGTCCAACAGTGGTCCAGCGAGCCGCCGAGCATGCCCCGGCGTCACAGATAGCATAGAGGTCAAATCAATGGGGAAAAACCTGATGTGGTTGTTGTAGCTCATTGTAGTATAGGAGTCGCAGCTTGGTATGCAGCGTCATATTGGTGTCCGACCCAATTTTAATGATTTCAATCTACTTGGGATAGAATGGGAGGGGTCTAGTGCCCCAACCTGAGGTACGTACACCCAATGCAAGCTCAGGCAGACGGGAGTCCGGCTAGCTGCTAGGCCATTCCGCTAGGTCATCGTTTAACGGTCTTAACCTAATTAATTGATATAAGAGCTTAGATCTTGGTTAACCGCCTATCGGATCTCCTAAACTACACCGCTACACACTAACGCTATTGCCGGGATGCGTACCTCGGAACTTTATTACAAGTTAACCAAGGCGCCCAACCGCCGTGATGTCTGTGTCCTCTACGTACCCCGTCTGCGTATACGCTGCCCCAGAATCTGAAGAAGAGCACCGAGCTTAGTCAGATAATTATGATTATGCTCCAAGTCACGAGGAGCGCAATTCGGAAAAGGGAAACAACGGAAGGAAAAAGAAAACTTAAGAGCATCGCGTCCTTTGTACGTGGACGCAAGACGACCGTGATCTTTGGTACCCGGTTACGTATATTCATGATTCTCTCTTATCGCAAATAACTCTGTGTTTCCTTCCATATAGAGCGGCGAGGTGGGGGGCGGAGATGGGCGCCCGTTCAGCACCTTTGTTGTTGCAGCCATGGATCTGCTTATCTTCTCTGGTGTTCCAGGTTGAATTGCGGTGCCTGTAGTTTAACGACGTTCCATTAGAAACTCGGACGCTGCAGAGCGCGAGAAGTTAACTTGGAGACAATAACGGTGTGAACCGTATATACTTCCCGGCGCCTCGGAGCTGTCGTCGAGGGTAGCTAGGGACCAGACCAGCCACTTACGATAGCGGCGGGCAGTCAAAAATAGTCAACTAACAACGCTATCGGCCGTGGTCCGCGACTATGAGTCTACTCGTTATTGTATGCGCATATAGGCCTGGATGATCCCGTCGTTTCCCGTTCTAACACAGTGCACCGCCGGTGGGAGTCGAATAGTGGGGATCGGGTAACATACGCTCAACTCACTGAGACAATCCGACTTATAAGCCTCTTTCGTGTGACCGCGCCAATCCAAATTTATCGAAACGTATACGGTATCGGTGCATGAGCCATAAGTGGAGGTTAGGAAGTCGAGGGGTCATTTTACACAAGAAAGCGTACTTATGCCCGCTCCTAGACCGATGCGTGAGTGGATGGTCAGGTACATCACTCGCTCACAGGCAATGCCAATTCCTATTTTCTTTCGGCGTTTTACTACGGGGGGTGTTTCCATGGGGGCCATCGCCCTGCCAATGTTAGAGTCTGTAATCTACTTGGTTTAAGCCACGTCTTACCACACTTTAAGTACGGGAGTGAGAGCTCACACGGCTCAAATGTGTATATAAGCTCCCGATAAGCGGGAATAAGCGTCGTGCTTTCTTATTGATCGTTAGCTGATAGTCCGCTCAGTGAGTCTCCGCGTCGCGACGAATGTTCCTGATATACACCCGTTGCAGCAGGCTAGATGTCAGATTGGTTTCCTATTCTCAACGGCTTGCGGAAACTAGGCAGGAGAGGGTTGAGTTTAACGATAAGAGTGATGCATTCCATAATCGTGTCGGGGTTGGTGGGACGTTATGCCGGGACGTTTTC'/>

    <sequence taxon='3' value='CGGCCGCTTGCATGGAGAGGCTAGTCCCTCATCCGTTACCAGTACAATCCCGCTAAGATTCGCCAGTTAAGCTCACTGGTACGGAGCAGGATTGTCTTCACGGTTTTCGAGCAAGCGTAAAATTCTGGTCATTTTGTGGCGTTAGTTTTTTTAGGCTGGGGTTGACTGTGCTAAGCCACTGAGTAGTCATAGGGTTTCAGCTGAAACGTGGCGGATTTGCTGCGGCATGATGGGGATTCAGTACTTCGGGATGTCCCACAGTGGTCCAGCGAGCCGCCGAGCATGCCCCGGCGTCACAGATAGCATAGAGATCAAATCAATGGGGAAAAACCTGATGTGGTTGTTGTAGCTCATTGTAGTATAGGAGTCGCAGCCTGGCATGCAGCGTCATATTGGTGTCCGACCCAATTTTAATGATTTCAATCTACTTGGGATAGAATGGGAGGGGTCTAGTGCCCCAAGCTGAGGTACGTACACCCAATGCAAGCTCAGGCAGACGGGAGTCCGGCTAGCTGCTAGGCCATTCCGCTAGGTCATCGTTTAACGGTCTTAACCTAATTAATTGATATAAGAGCTTAGATCTTGGTTAACCGCCTATCGGATCTCCTAAACTACACCGCTACACACTAACGCTATTGCCGGGATGTGTACCTCGGAACTTTATTACAAGTTAACCAAGGCGCCCAACCGCCGTGATGTCTGTGTCCTCAACGTACCCCGTCTGCGTATACGCTGCCCCAGAATCTGAAGAAGAGCACCGAGCTTAGTCAGATAATCATGATAATGCTCCAAGTCATAAGGAGCGCAATTCGGAAAAGGGAAACAACGGAAGGAAAAAGAAGACTTAAGAGCATCGCGTCCTTTGTACGTGGACGCAAGACGACCGTGATCTTTGGTACCCGGTTACGTATATTCATGATTCTCTCTTATCGCAAATAACTCTGTGTTTCCTTCCATATAGAGCGGCGAGGTGGGGGGCGGAGATGGGCGTCCGTTCAGCACCTTTGTTGTTGCAGCCATGGATCTGCTTATCTTCTCTGGTGTTCCAGGTTGAATTGCGGCGCTTGTAGTTTAATGACGTTCCATTAGAAACTCGGACGCTGCAGAGCGCGAAAAGTTAACTTGGAGACAATAACGGTGTGAACCGTATATACTTCCCGGCGCCTCGGAGCTGTCGTCGAGGGTAGCTAGGGATCAGACCAGCCACTTACGATAACTGCGGGCAGTCAAAAATAGTCAACTAACGACGCTATCGGCCGTGGTCCGCGACTATGAGTCTACTCGTTATTGTATGCGCATATAGGCCTGGATGATCCCGTCGTTTCCCGTTCTAACACAGTGCACCGCCGGTGGGAGTCGAATAGTGGGGATCGGGTGACATACGCTCAACTCACTGAGGCAATCCGACTTATAAGCCTCTTTCGTGTGACCGCGCCAATCCAAATTTATCGAAACGTATACGGTATCGGTGCATGAGCCATAAGTGGAGGTTAGGAAGTCGAGGGGTCATTTTACACAAGAAAACATACTTATGCCCGCTCCTAGACCGATGCGTGAGTGGATGGCCAGGTACATTGCTCGCTCACAGGCAATGCCAATTCCTATTTTCTTTCGGCGTTTTACTACGGGGGGTGTTTCCATGGGAGCCATCGCCCTGCCAATGTTAGAGTCTGTAATCTACTTGGTTTAAGCCACGTCTTACCACACTTTAAGTACGGGAGTGAGAGCTTACACGGCTCAAATGTGTATATAAGCTCCCGATGAGCGGGAATAAGCGTCGTGCTTTCTTATTGACCGTTAGCTGATAGTCCGCTCGGTGAGTCGCCGCGTCGCGACGAATGTTCCTGATATACCCCCGTTGCAGCAGGCTAAATGTCAGATTGGTTTCCTATTCTCAACGGCTTGCGGAAACTAGGCAGGAGAGGGTTGAGTTTAACGATTAGAGTGATGCATTCCATAATCGTGTCGGGGTTGGTGGGAAGTTATGCCGGGACGTTTTC'/>

    <sequence taxon='4' value='CGGCCGCTTGCATGGAGAGGCTAGTCCCTCATCCGTTACCAGTACAATCCCGCTAAGATTCGCCAGTTAAGCTCACTGGTACGGAGCAGGATTGTCTTCACGGTTTTCGAGCAAGCGTAAAATTCTGGTCATTTTGTGGCGTTAGTTTTTTTAGGCTGGGGTTGACTGTGCTAAGCCACTGAGTAGTCATAGGGTTTCAGCTGAAACGTGGCGGATTTGCTGCGGCATGATGGGGATTCAGTACTTCAGGATGTCCCACAGTGGTCCAGCGAGCCGCCGAGCATGCCCCGGCGTCACAGATAGCATAGAGATCAAATCAATGGGGAAAAACCTGATGTGGTTGTTGTAGCTCATTGTAGTATAGGAGTCGCAGCCTGGTATGCAGCGTCATATTGGTGTCCGACCCAATTTTAATGATTTCAATCTACTTGGGATAGAATGGGAGGGGTCTAGTGCCCCAAGCTGAGGTACGTACACCCAATGCAAGCTCAGGCAGACGGGAGTCCGGCTAGCTGCTAGGCCATTCCGCTAGGTCATCGTTTAACGGTCTTAACCTAATTAATTGATATAAGAGCTTAGATCTTGGTTAACCGCCTATCGGATCTCCTAAGCTACACCGCTATACACTAACTCTATTGCCGGGATGTGTACCTCGGAACTTTATTACAAGTTAACCAAGGCGCCCAACCGCCGTGATGTCTGTGTCCTCAACGTACCCCGTCTGCGTATACGCTGCCCCAGAATCTGAAGAAGAGCACCGAGCTTAGTCAGATAATCATGATAATGCTCCAAGTCATAAGGAGCGCAATTCGGAAAAGGGAAACAACGGAAGGAAAAAGAAGACTTAGGAGCATCGCGTCCTTTGTACGTGGACGCAAGACGACCGTGATCTTTGGTACCCGGTTACGTATATTCATGATTCTCTCTTATCGCAAATAACTCTGTGTTTCCTTCCATATAGAGCGGCGAGGTGGGGGGCGGAGATGGGCGTCCGTTCAGCACCTTTGTTGTTGCAGCCATGGATCTGCTTATCTTCTCTGGTGTTCCAGGTTGAATTGCGGCGCTTGTAGTTTAATGACGTTCCATTAGAAACTCGGACGCTGCAGAGCGCGAAAAGTTAACTTGGAGACAATAACGGTGTGAACCGTATATACTTCCCGGCGCCTCGGAGCTGTCGTCGAGGGTAGCTAGGGATCAGACCAGCCACTTCCGATAACGGCGGGCAGTCAAAAATAGTCAACTAACGACGCTATCGGCCGTGGTCCGCGACTATGAGTCTACTCGTTATTGTATGCGCATATAGGCCTGGATGATCCCGTCGTTTCCCGTTCTAACACAGTGCACCGCCGGTGGGAGTCGAATAGTGGGGATCGGGTGACATACGCTCAACTCACTGAGGCAATCCGACTTATAAGCCTCTTTCGTGTGACCGCGCCAATCCAAGTTTATCGAAACGTATACGGTATCGGTGCATGAGCCATAAGTGGAGGTTAGGAAGTCGAGGGGTCATTTTACACAAGAAAACATACTTATGCCCGCTCCTAGACCGATGCGTGAGTGGATGGCCAGGTACATTGCTCGCTCACAGGCAATGCCAATTCCTATTTTCTTTCGGCGTTTTACTACGGGGGGTGTTTCCATGGGAGCCATCGCCCTGCCAATGTTAGAGTCTGTAATCTACTTGGTTTAAGCCACGTCTTACCACACTTTAAGTACGGGAGTGAGAGCTTACACGGCTCAAATGTGTATATAAGCTCCCGATGAGCGGGAATAAGCGTCGTGCTTTCTTATTGACCGTTAGCTGATAGTCCGCTCGGTGAGTCTCCGCGTCGCGACGAATGTTCCTGATATACACCCGTTGCAGCAGGCTAAATGTCAGATTGGTTTCCTATTCTCAACGGCTTGCGGAAACTAGGAAGGAGAGGGTTGAGTTTAACGATTAGAGTGATGCATTCCATAATCGTGTCGGGGTTGGTGGGAAGTTATGCCGGGACGTTTTC'/>

    <sequence taxon='6' value='CGGCCGCTTGCATGGAGAGGCTAGTCCCTCATCCGTTACCAGTACAATCCCGCTAAGATTCGCCAGTTAAGCTCACTGGTACGGAGCAGGATTGTCTTCACGGTTTTCGAGCAAGCGTAAAATTCTGGTCATTTTGTGGCGTTAGTTTTTTTAGGCTGGGGTTGACTGTGCTAAGCCACTGAGTAGTCATAGGGTTTCAGCTGAAACGTGGCGGATTTGCTGCGGCATGATGGGGATTCAGTACTTCAGGATGTCCCACAGTGGTCCAGCGAGCCGCCGAGCATGCCCCGGCGTCACAGATAGCATAGAGATCAAATCAATGGGGAAAAACCTGATGTGGTTGTTGTAGCTCATTGTAGTATAGGAGTCGCAGCCTGGTATGCAGCGTCATATTGGTGTCCGACCCAATTTTAATGATTTCAATCTACTTGGGATAGAATGGGAGGGGTCTAGTGCCCCAAGCTGAGGTACGTACACCCAATGCAAGCTCAGGCAGACGGGAGTCCGGCTAGCTGCTAGGCCATTCCGCTAGGTCATCGTTTAACGGTCTTAACCTAATTAATTGATATAAGAGCTTAGATCTTGGTTAACCGCCTATCGGATCTCCTAAGCTACACCGCTATACACTAACTCTATTGCCGGGATGTGTACCTCGGAACTTTATTACAAGTTAACCAAGGCGCCCAACCGCCGTGATGTCTGTGTCCTCAACGTACCCCGTCTGCGTATACGCTGCCCCAGAATCTGAAGAAGAGCACCGAGCTTAGTCAGATAATCATGATAATGCTCCAAGGCATAAGGAGCGCAATTCGGAAAAGGGAAACAACGGAAGGAAAAAGAAGACTTAGGAGCATCGCGTCCTTTGTACGTGGACGCAAGACGACCGTGATCTTTGGTACCCGGTTACGTATGTTCATGATTCTCTCTTATCGCAAATAACTCTGTGTTTCCTTCCATATAGAGCGGCGAGGTGGGGGGCGGAGATGGGCGTCCGTTCAGCACCTTTGTTGTTGCAGCCATGGATCTGCTTATCTTCTCTGGTGTTCCAGGTTGAATTGCGGCGCTTGTAGTTTAATGACGTTCCATTAGAAACTCGGACGCTGCAGAGCGCGAAAAGTTAACTTGGAGACAATAACGGTGTGAACCGTATATACTTCCCGGCGCCTCGGAGCTGTCGTCGAGGGTAGCTAGGGATCAGACCAGCCACTTCCGATAACGGCGGGCAGTCAAAAATAGTCAACTAACGACGCTATCGGCCGTGGTCCGCGACTATGAGTCTACTCGTTATTGTATGCGCATATAGGCCTGGATGATCCCGTCGTTCCCCGTTCTAACACAGTGCACCGCCGGTGGGAGTCGAATAGTGGGGATCGGGTGACATACGCTCAACTCACTGAGGCAATCCGACTTATAAGCCTCTTTCGTGTGACCGCGCCAATCCAAGTTTATCGAAACGTATACGGTATCGGTGCATGAGCCATAAGTGGAGGTTAGGAAGTCGAGGGGTCATTTTACACAAGAAAACATACTTATGCCCGCTCCTAGACCGATGCGTGAGTGGATGGCCAGGTACATTGCTCGCTCACAGGCAATGCCAATTCCTATTTTCTTTCGGCGTTTTACTACGGGGGGTGTTTCCATGGGAGCCATCGCCCTGCCAATGTTAGAGTCTGTAATCTACTTGGTTTAAGCCACGTCTTACCACACTTTAAGTACGGGAGTGAGAGCTTACACGGCTCAAATGTGTATATAAGCTCCCGATGAGCGGGAATAAGCGTCGTGCTTTCTTATTGACCGTTAGCTGATAGTCCGCTCGGTGAGTCTCCGCGTCGCGACGAATGTTCCTGATATACACCCGTTGCAGCAGGCTAAATGTCAGATTGGTTTCCTATTCTCAACGGCTTGCGGAAACTAGGAAGGAGAGGGTTGAGTTTAACGATTAGAGTGATGCATTCCATAATTGTGTCGGCGTTGGTGGGAAGTTATGCCGGGACGTTTTC'/>

    <sequence taxon='10' value='CGGCCGCTTGCATGGAGAGGCTAGTCCCTCATCCGTTACCAGTACAATCCCGCTAAGATTCGCCAGTTAAGCTCACTGGTACGGAGCAGGATTGTCTTCACGGTTTTCGAGCAAGCGTAAAATTCTGGTCATTTTGTGGCGTTAGTTTTTTTAGGCTGGGGTTGAATGTGCTAAGCCACTGAGTAGTCATAGGGTTTCAGCTGAAACGTGGCGGAGTTGCTGCGGCATGATGGGGATTCAGTACTTCAGGATGTCCCACAGTGGTCCAGCGAGCCGCCGAGCATGCCCCGGCGTCACAGATAGCATAGAGATCAAATCAATGGGGAAAAACCTGATGTGGTTGTTGTAGCTCATTGTAGTATAGGAGTCGCAGCCTGGTATGCAGCGTCATATTGGTGTCCGACCCAATTTTAATGATTTCAATCTACTTGGGATAGAATGGGAGGGGTCTAGTGCCCCAAGCTGAGGTACGTACACCCAATGCCAGCTCAGGCAGACGGGAGTCCGGCTAGCTGCTAGGCCATTCCGCTAGGTCATCGTTTAACGGTCTTAACCTAATTAATTGATATAAGAGCTTAGATCTTGGTTAACCGCCTATCGGATCTCCTAAGCTACACCGCTATACACTAACTCTATTGCCGGGATGTGTACCTCGGAACTTTATTACAAGTTAACCAAGGCGCCCAACCGCCGTGATGTCTGTGTCCTCAACGTACCCCGTCTGCGTATACGCTGCCCCAGAATCTGAAGAAGAGCACCGAGCTTAGTCAGATAATCATGATAATGCTCCAAGTCATAAGGAGCGCAATTCGGAAAAGGGAAACAACGGAAGGAAAAAGAAGACTTAGGAGCATCGCGTCCTTTGTACGTGGCCGCAAGACGACCGTGATCTTTGGTACCCGGTTACGTATATTCATGATTCTCTCTTATCGCAAATAACTCTGTGTTTCCTTCCATATAGAGCGGCGAGGTAGGGGGCGGAGATGGGCGTCCGTTCAGCACCTTTGTTGTTGCAGCCATGGATCTGCTTATCTTCTCTGGTGTTCCAGGTTGAATTGCGGCGCTTGTAGTTTAATGAAGTTCCATTAGAAACTCGGACGCTGCAGAGCGCGAAAAGTTAACTTGGAGACTATAACGGTGTGAACCGTATATACTTCCCGGCGCCTCAGAGCTGTCGTCGAGGGTAGCTAGGGATCAGACCAGCCACTTACGATAACGGCGGGCAGTCAAAAATAGTCAACTAACGACGCTATCGGCCGTGGTCCGCGACTATGAGTCTACTCGTTATTGTATGCGCATATAGGCCTGGATGATCCCGTCGTTTCCCGTTCTAACACAGTGCACCGCCGGTGGGAGTCGAATAGTGGGGATCGGGTGACATACGCTCAACTCACTGAGGCAATCCGACTTATAAGCCTCTTTCGTGTGACCGCGCCAATCCAAGTTTATCGAAACGTATACGGTATCGGTGCATGAGCCATAAGTGGAGGTTAGGAAGTCGAGGGGTCATTTTACACAAGAAAACATACTTATGCCCGCTCCTAGACCGATGCGTGAGTGGATGGCCAGGTACATTGCTCGCTCACAGGCAATGCCAATTCCTATTTTCTTTCGGCGTTTTACTACGGGGGGTGTTTCCATGGGAGCCATCGCCCTGCCAATGTTAGAGTCTGTAATCTACTTGGTTTAAGCCACGTCTTACCACACTTTAAGTACGGGAGTGAGAGCTTACACGGCTCAAATGTGTATATAAGCTCCCGATGAGCGGGAATAAGCGTCGTGCTTTCTTATTGACCGTTAGCTGATAGTCCGCTCGGTGAGTCTCCGCGTCGCGACGAATGTTCCTGATATACACCCGTTGCAGCAGGCTAAATGTCAGATTGGTTTCCTATTCTCAACGGCTTGCGGAAACTAGGCAGGAGAGGGTTGAGTTTAACGATTAGAGTGATGCATTCCATAATCGTGTCGGGGTTGGTGGGAAGTTATGCCGGGACGTTTTC'/>

    <sequence taxon='12' value='CGGCCGCTTGCATGGAGAGGCTAGTCCCTCATCCGTTACCAGTACAATCCCGCTAAGATTCGCCAGTTAAGCTCACTGGTACGGAGCAGGATTGTCTTCACGGTTTTCGAGCAAGCGTAAAATTCTGGTCATTTTGTGGCGTTAGTTTTTTTAGGCTGGGGTTGAATGTGCTAAGCCACTGAGTAGTCATAGGGTTTCAGCTGAAACGTGGCGGAGTTGCTGCGGCATGATGGGGATTCAGTACTTCAGGATGTCCCACAGTGGTCCAGCGAGCCGCCGAGCATGCCCCGGCGTCACAGATAGCATAGAGATCAAATCAATGGGGAAAAACCTGATGTGGTTGTTGTAGCTCATTGTAGTATAGGAGTCGCAGCCTGGTATGCAGCGTCATATTGGTGTCCGACCCAATTTTAATGATTTCAATCTACTTGGGATAGAATGGGAGGGGTCTAGTGCCCCAAGCTGAGGTACGTACACCCAATGCCAGCTCAGGCAGACGGGAGTCCGGCTAGCTGCTAGGCCATTCCGCTAGGTCATCGTTTAACGGTCTTAACCTAATTAATTGATATAAGAGCTTAGATCTTGGTTAACCGCCTATCGGATCTCCTAAGCTACACCGCTATACACTAACTCTATTGCCGGGATGTGTACCTCGGAACTTTATTACAAGTTAACCAAGGCGCCCAACCGCCGTGATGTCTGTGTCCTCAACGTACCCCGTCTGCGTATACGCTGCCCCAGAATCTGAAGAAGAGCACCGAGCTTAGTCAGATAATCATGATAATGCTCCAAGTCATAAGGAGCGCAATTCGGAAAAGGGAAACAACGGAAGGAAAAAGAAGACTTAGGAGCATCGCGTCCTTTGTACGTGGCCGCAAGACGACCGTGATCTTTGGTACCCGGTTACGTATATTCATGATTCTCTCTTATCGCAAATAACTCTGTGTTTCCTTCCATATAGAGCGGCGAGGTAGGGGGCGGAGATGGGCGTCCGTTCAGCACCTTTGTTGTTGCAGCCATGGATCTGCTTATCTTCTCTGGTGTTCCAGGTTGAATTGCGGCGCTTGTAGTTTAATGAAGTTCCATTAGAAATTCGGACGCTGCAGAGCGCGAAAAGTTAACTTGGAGACTATAACGGTGTGAACCGTATATACTTCCCGGCGCCTCAGAGCTGTCGTCGAGGGTAGCTAGGGATCAGACCAGCCACTTACGATAACGGCGGGCAGTCAAAAATAGTCAACTAACGACGCTATCGGCCGTGGTCCGCGACTATGAGTCTACTCGTTATTGTATGCGCATATAGGCCTGGATGATCCCGTCGTTTCCCGTTCTAACACAGTGCACCGCCGGTGGGAGTCGAATAGTGGGGATCGGGTGACATACGCTCAACTCACTGAGGCAATCCGACTTATAAGCCTCTTTCGTGTGACCGCGCCAATCCAAGTTTATCGAAACGTATACGGTATCGGTGCATGAGCCATAAGTGGAGGTTAGGAAGTCGAGGGGTCATTTTACACAAGAAAACATACTTATGCCCGCTCCTAGACCGATGCGTGAGTGGATGGCCAGGTACATTGCTCGCTCACAGGCAATGCCAATTCCTATTTTCTTTCGGCGTTTTACTACGGGGGGTGTTTCCATGGGAGCCATCGCCCTGCCAATGTTAGAGTCTGTAATCCACTTGGTTTAAGCCACGTCTTACCACACTTTAAGTACGGGAGTGAGAGCTTACACGGCTCAAATGTGTATATAAGCTCCCGATGAGCGGGAATAAGCGTCGTGCTTTCTTATTGACCGTTAGCTGATAGTCCGCTCGGTGAGTCTCCGCGTCGCGACGAATGTTCCTGATATACACCCGTTGCAGCAGGCTAAATGTCAGATTGGTTTCCTATTCTCAACGGCTTGCGGAAACTAGGCAGGAGAGGGTTGAGTTTAACGATTAGAGTGATGCATTCCATAATCGTGTCGGGGTTGGTGGGAAGTTATGCCGGGACGTTTTC'/>

    <sequence taxon='19' value='CGGCCGCTTGCATGGAGAGGCTAGTCCCTCATCCGCTACCAGTACAATCCCGCTAAGATTCGCCAGTTAAGCTCACTGGTACGGAGCAGGATTGTCTTCACGGTTTTCGAGCAAGCGTAAAATTCTGGTCATTTTGTGGCGTTAGTTTTTTTAGGCTGGGGTTGAATGTGCTAAGCCACTGAGTAGTCATAGGGTTTCAGCTGAAACGTGGCGGAGTTGCTGCGGCATGATGGGGATTCAGTACTTCAGGATGTCCCACAGTGGTCCAGCGAGCCGCCGAGCATGCCCCGGCGTCACAGATAGCATAGAGATCAAATCAATGGGGAAAAACCTGATGTGGTTGTTGTAGCTCATTGTAGTATAGGAGTCGCAGCCTGGTATGCAGCGTCATATTGGTGTCCGACCCAATTTTAATGATTTCAATCTACTTGGGATAGAATGGGAGGGGCCTAGCGCCCCAAGCTGAGGTACGTACACCCAATGCCAGCTCAGGCAGACGGGAGTCCGGCTAGCTGCTAGGCCATTCCGCTAGGTCATCGTTTAACGGTCTTAACCTAATTAATTGATATAAGAGCTTAGATCTTGGTTAACCGCCTATCGGATCTCCTAAGCTACACCGCTATACACTAACTCTATTGCCGGGATGTGTACCTCGGAACTTTATTACAAGTTAACCAAGGCGCCCAACCGCCGTGATGTCTGTGTCCTCAACGTACCCCGTCTGCGTATACGCTGCCCCAGAATCTGAAGAAGAGCACCGAGCTTAGTCAGATAATCATGATAATGCTCCAAGTCATAAGGAGCGCAATTCGGAAAAGGGAAACAACGGAAGGAAAAAGAAGACTTAGGAGCATCGCGTCCTTTGTACGTGGCCGCAAGACGGCCGTGATCTTTGGTACCCGGTTACGTATATTCATGATTCTCTCTTATCGCAAATAACTCTGTGTTTCCTTCCATATAGAGCGGCGAGGTAGGGGGCGGAGGTGGGCGTCCGTTCAGCCCCTTTGTTGTTGCAGCCATGGATCTGCTTATCTTCTCTGGTGTTCCAGGTTGAATTGCGGCGCTTGTAGTTTAATGAAGTTCCATTAGAATTTCGGACGCTGCAGAGCGCGAAAAGTTAACTTGGAGACTATAACGGTGTGAACCGTATATACTTCCCGGCGCCTCAGAGCTGTCGTCGAGGGTAGCTAGGGATCAGACCAGCCACTTACGATAACGGCGGGCAGTCAAAAATAGTCAACTAACGACGCTATCGGCCGTGGTCCGCGACTATGAGTCTACTCGTTATTGTATGCGCATATAGGCCTGGATGATCCCGTCGTTTCCCGTTCTAACACAGTGCACCGCCGGTGGGAGTCGAATAGTGGGGATCGGGTGACATACGCTCAACTCACTGAGGCAATCCGACTTATAAGCCTCTTTCGTGTGACCGCGCCAATCCAAGTTTATCGAAACGTATACGGTATCGGTGCATGAGCCATAAGTGGAGGTTAGGAAGTCGAGGGGTCATTTTACACAAGAAAACATACTTATGCCCGCTCCTAGACCGATGCGTGAGTGGATAGCCAGGTACATTGCTCGCTCACAGGCAATGCCAATTCCTATTTTCTTTCGGCGTTTTACTACGGGGGGTGTTTCCATGGGAGCCATCGCCCTGCCAATGTTAGAGTCTGTAATCCACTTGGTTTAAGCCACGTCTTACCACACTTTAAGTACGGGAGTGAGAGCTTACACGGCTCAAATGTGTATATAAGCTCCCCATGAGCGGGAATAAGCGTCGTGCTTTCTTATTGACCGTTAGCTGATAGTCCGCTCGGTGAGTCTCCGCGTCGCGACGAATGTTCCTGATATACACCCGTTGCAGCAGGCTAAATGTCAGATTGGTTTCCTATTCTCAACGGCTTGCGGAAACTAGGCAGGAGAGGGTTGAGTTTAACGATTAGAGTGATGCATTCCATAATCGTGTCGGGGTTGGTGGGAAGTTATGCCGGGACGTTTTC'/>

    <sequence taxon='22' value='CGGCCGCTTGCATGGAGAGGCTAGTCCCTCACCCGTTACCAGTACAATCCCGCTAAGATTCGCCAGTTAAGCTCACTGGTACGGAGCAGGATTGTCTTCACGGTTTTCGAGCAAGCGTAAAATTCTGGTCATTTTGTGGCGTTAGTTTTTTTAGGCTGGGGTTGAATGTGCTAAGCCACTGAGTAGTCATAGGGTTTCAGCTGAAACGTGGCGGAGTTGCTGCGGCATGATGGGGATCCAGTACTTCAGGATGTCCCACAGTGGTACAGCGAGCCGCCGAGCATGCCCCGGCGTCACAGATAGCATAGAGATCAAATCAATGGGGAAAAACCTGATGTGGTTGTTGTAGCTCATTGTAGTATAGGAGTCGCAGCCTGGTATGCAGCGTCGTATTGGTGTCCGACCCAATTTTAATGATTTCAATCTACTTGGGATAGAATGGGAGGGGTCTAGTGCCCCAAGCTGAGGTACGTACACCCAATGCCAGCTCAGGCAGACGGGAGTCCGGCTAGCTGCTAGGCCATTCCGCTAGGTCATCGTTTAACGGTCTTAACCTAATTAATTGATATAAGAGCTTAGATCTTGGTTAACCGCCTATCGGATCTCCTAAGCTACACCGCTATACACTAACTCTATTGCCGGGATGTGTACCTCGGAACTTTATTACAAGTTAACCAAGGCGCCCAACCGCCGTGATGTCTGTGTCCTCAACGTACCCCGTCTGCGTATACGCTGCCCCAGAATCTGAAGAAGAGCACCGAGCTTAGTCAGATAATCATGATAATGCTCCAAGTCATAAGGAGCGCAATTCGGAAAAGGGAAACAACGGAAGGAAAAAGAAGACTTAGGAGCATCGCGTCCTTTGTACGTGGCCGCAAGCCGGCCGCGATCTTTGGTACCCGGTTACGTATATTCATGATTCTCTCTTATCGTAAATAACTCTGTGTTTCCTTCCGTATGGAGCGGCGAGGTAGGGGGCGGAGATGGGCGTCCGTTCAGCACCTTTGTTGTTGCAGCCATGGATCTGCTTATCTTCTCTGGTGTTCCAGGTTGAATTGCGGCGCTTGTAGTTTAATGAAGTTCCATTAGAAATTCGGACGCTGCGGAGCGCGAAAAGTTAACTTGGAGACTATAACGGTGTGAACCGTATATACTTCCCGGCGCCTCAGAGCTGTCGTCGAGGGTAGCTAGGGATCAGACCAGCCACTTACGATAACGGCGGGCAGTCAAAAATAGTCAACTAACGACGCTATCGGCCGTGGTCCGCGACTATGCGTCTACTCGTTATTGTATGCGCATATAGGCCTGGATGATCCCGTCGTTTCCCGTTCTAACACAGTGCACCGCCGGTGGGAGTCGAATAGTGGGGATCGGGTGACATACGCTCAACTCACTGAGGCAATCCGACTTACAAGCCTCTTTCGTGTGACCGCGCCGATCCAAGTTTATCGAAACGTATACGGTATCGGTGCATGAGCCATAAGTGGAGGTTAGGAAGTCGAGGGGTCATTTTACACAAGAAAACATACTTATGCCCGCTCCTAGACCGATGCGTGAGTGGATGGCCAGGTACATTGCTCGCTCACAGGCAATGCCAATTCCTATTTTCTTTCGGCGTTTTACTACGGGGGGTGTTTCCATGGGAGCCATCGCCCTGCCAATGTTAGAGTCTGTAATCCACTTGGTTTAAGCCACGTCTTACCACACTTTAAGTACGGGAGTGAGAGCTTACACGGCTCAAATGTGTATATAAGCTCCCGATGAGCGGGAATAAGCGTCGTGCTTTCTTATTGACCGTTAGCTGATAGTCCGCTCGGTGAGTCTCCGCGTCGCGACGAATGTTACTGATATACACCCGTTGCAGCAGGCTAAATGTCAGATTGGTTTCCTATTCTCAACGGCTTGCGGAAACTAGGCAGGAGAGGGTTGAGTTTAACGATTAGAGTGATGCATTCCATAATCGTGTCGGGGTTGGTGGGAAGTTATGCCGGGACGTTTTC'/>

    <sequence taxon='23' value='CGGCCGCTTGCATGGAGAGGCTAGTCCCTCATCCGTTACCAGTACAATCCCGCTAAGATTCGCCAGTTAAGCTCACTGGTACGGAGCAGGATTGTCTTCACGGTTTTCGAGCAAGCGTAAAATTCTGGTCATTTTGTGGCGTTAGTTTTTTTAGGCTGGGGTTGAATGTGCTAAGCCACTGAGTAGTCATAGGGTTTCAGCTGAAACGTGGCGGAGTTGCTGCGGCATGATGGGGATCCAGTACTTCAGGATGTCCCACAGTGGTACAGCGAGCCGCCGAGCATGCCCCGGCGTCACAGATAGCATAGAGATCAAATCAATGGGGAAAAACCTGATGTGGTTGTTGTAGCTCATTGTAGTATAGGAGTCGCAGCCTGGTATGCAGCGTCATATTGGTGTCCGACCCAATTTTAATGATTTCAATCTACTTGGGATAGAATGGGAGGGGTCTAGTGCCCCAAGCTGAGGTACGTACACCCAATGCCAGCTCAGGCAGACGGGAGTCCGGCTAGCTGCTAGGCCATTCCGCTAGGTCATCGTTTAACGGTCTTAACCTAATTAATTGATATAAGAGCTTAGATCTTGGTTAACCGCCTATCGGATCTCCTAAGCTACACCGCTATACACTAACTCTATTGCCGGGATGTGTACCTCGGAACTTTATTACAAGTTAACCAAGGCGCCCAACCGCCGTGATGTCTGTGTCCTCAACGTACCCCGTCTGCGTATACGCTGCCCCAGAATCTGAAGAAGAGCACCGAGCTTAGTCAGATAATCATGATAATGCTCCAAGTCATAAGGAGCGCAATTCGGAAAAGGGAAACAACGGAAGGAAAAAGAAGACTTAGGAGCATCGCGTCCTTTGTACGTGGCCGCAAGCCGGCCGCGATCTTTGGTACCCGGTTACGTATATTCATGATTCTCTCTTATCGCAAATAACTCTGTGTTTCCTTCCGTATAGAGCGGCGAGGTAGGGGGCGGAGATGGGCGTCCGTTCAGCACCTTTGTTGTTGCAGCCATGGATCTGCTTATCTTCTCTGGTGTTCCAGGTTGAATTGCGGCGCTTGTAGTTTAATGAAGTTCCATTAGAAATTCGGACGCTGCGGAGCGCGAAAAGTTAACTTGGAGACTATAACGGTGTGAACCGTATATACTTCCCGGCGCCTCAGAGCTGTCGTCGAGGGTAGCTAGGGATCAGACCAGCCACTTACGATAACGGCGGGCAGTCAAAAATAGTCAACTAACGACGCTATCGGCCGTGGTCCGCGACTATGCGTCTACTCGTTATTGTATGCGCATATAGGCCTGGATGATCCCGTCGTTTCCCGTTCTAACACAGTGCACCGCCGGTGGGAGTCGAATAGTGGGGATCGGGTGACATACGCTCAACTCACTGAGGCAATCCGACTTATAAGCCTCTTTCGTGTGACCGCGCCAATCCAAGTTTATCGAAACGTATACGGTATCGGTGCATGAGCCATAAGTGGAGGTTAGGAAGTCGAGGGGTCATTTTACACAAGAAAACATACTTATGCCCGCTCCTAGACCGATGCGTGAGTGGATGGCCAGGTACATTGCTCGCTCACAGGCAATGCCAATTCCTATTTTCTTTCGGCGTTTTACTACGGGGGGTGTTTCCATGGGAGCCATCGCCCTGCCAATGTTAGAGTCTGTAATCCACTTGGTTTAAGCCACGTATTACCACACTTTAAGTACGGGAGTGAGAGCTTACACGGCTCAAATGTGTATATAAGCTCCCGATGAGCGGGAATAAGCGTCGTGCTTTCTTATTGACCGTTAGCTGATAGTCCGCTCGGTGAGTCTCCGCGTCGCGACGAATGTTCCTGATATACACCCGTTGCAGCAGGCTAAATGTCAGATTGGTTTCCTATTCTCAACGGCTTGCGGAAACTAGGCAGGAGAGGGTTGAGTTTAACGATTAGAGTGATGCATTCCATAATCGTGTCGGGGTTGGTGGGAAGTTATGCCGGGACGTTTTC'/>

    <sequence taxon='30' value='CGGCCGCTTGCATGGAGAGGCTAGTCCCTCATCCGTTACCAGTACAATCCCGCTAAGATTCGCCAGTTAAGCTCACTGGTACGGAGCAGGATTGTCTTCACGGTTTTCGAGCAAGCGTAAAATTCTGGTCATTTTGTGGCGTTAGTTTTTTTAGGCTGGGGTTGAATGTGCTAAGCCACTGAGTAGTCATAGGGTTTCAGCTAAAACGTGGCGGAGTTGCTGCGGCATGATGGGGATCCAGTACTTCAGGATGTCCCACAGTGGTACAGCGAGCCGCCGAGCATGCCCCGGCGTCACAGATAGCATAGAGATCAAATCAATGGGGAAAAACCTGATGTGGTTGTTGTAGCTCATTGTAGTATAGGAGTCGCAGCCTGGTATGTAGCGTCATATTGGTGTCCGACCCAATTTTAATGATTTCAATCTACTTGGGATAGAATGGGAGGGGTCTAGTGCCCCAAGCTGAGGTACGTACACCCAATGCCAGCTCAGGCAGACGGGAGTCCGGCTAGCTGCTAGGCCATTCCGCTAGGTCATCGTTTAACGGTCTTAACCTGATTAATTGATATAAGAGCTTAGATCTTGGTTAACCGCCTATCGGATCTCCTAAGCTACACCGCTATACACTAACTCTATTGCCGGGATGTGTACCTCGGAACTTTATTACAAGTTAACCAAGGCGCCCAACCGCCGTGATGTCTGTGTCCTCAACGTACCCCGTCTGCGTATACGCTGCCCCAGAATCTGAAGAAGAGCACCGAGCTTAGTCAGATAATTATGATAATGCTCCAAGTCATAAGGAGCGCAATTCGGAAAAGGGAAACAACGGAAGGAAAAAGAAGACTTGGGAGCATCGCGTCCTTTGTACGTTGCCGCAAGCCGGCCGCGATCTTTGGTACCCGGTTACGTATATTCATGATTCTCTCTTATCGCAAATAACTCTGTGTTTCCTTCCGTATAGAGCGGCGAGGTAGGGGGCGGAGATGGGCGTCCGTTCAGCACCTTTGTTGTTGCAGCCATGGATCTGCTTATCTTCTCTGATGTTCCAGGCTGAATTGCGGCGCTTGTAGTTTAATGAAGTTCCATTAGAAATTCGGACGCTGCGGAGCGCGAAAAGTTAACTTGGAGACTATAACGGTGTGAACCGTATATACTTCCCGGCGCCTCAGAGCTGTCGTCGAGGGTAGCTAGGGATCAGACCAGCCACTTACGATAACGGCGGGCAGGCAAAAATAGTCAACTAACGACGCTATCGGCCGTGGTCCGCGACTATGCGTCTACTCGTTATTGTATGCGCATATAGGCCTGGATGATCCCGTCGTTTCCCGTTCTAACACAGTGCACCGCCGGTGGGAGTCGAATAGTGGGGATCGGGTGACACACGCTCAACTCACTGAGGCAATCCGACTTATAAGCCTCTTTCGTGTGACCGCGCCAATCCAAGTTTATCGAAACGTATACGGTATCGGTGCATGAGCTATAAGTGGAGGTTAGGAAGTCGAGGGGTCATTTTACACAAGAAAACATACTTATGCTCGCTCCTAGACCGATGCGTGAGTGGATGGCCGGGTACATTGCTCGCTCACAGGCAATGCCAATTCCTATTTTCTTTCGGCGTTTTACTACGGGGGGTGTTTCCATGGGAGCCATCGCCCTGCCAATGTTAGAGTCTGTAATCCACTTGGTTTAAGCCACGTATTACCACACTTTAAGTACGGGAGTGAGAGCTTACACGGCTCAAATGTGTATATAAGCTCCCGATGAGCGGGAATAAGCGTCGTGCTTTCTTATTGACCGTTAGCTGATAGTCCGCTCGGTGAGTCTCCGCGTCGCGACGAATGTTCCTGATATACGCCCGTTGCAGCAGGCTAAATGTCAGATTGGTTTCCTATTCTCAACGGCTTGCGGAAACTAGGCAGGAGAGGGTTGAGTTTAACGATTAGAGTGATGCATTCCATAATCGTGTCGGGGTTGGTGGGAAGTTATGCCGGGACGTTTTC'/>

    <sequence taxon='44' value='CGGCCGCTTGCATGGAGAGGCTAGTCCCTCATCCGTTACCAGTACAATCCCGCTAAGATTCGCCAGTTAAGCTCACTGGTACGGAGCAGGATTGTCTTCACGGTTTTCGAGCAAGCGTAAAATTCTGGTCATTTTGTGGCGTTAGTTTTTTTAGGCTGGGGTTGAATGTGCTAAGCCACTGAGTAGTCATAGGGTTTCAGCTAAAACGTGGCGGAGTTGCTGCGGCATGATGGGGATCCAGTACTTCAGGATGTCCCACAGTGGTACAGCGAGCCGCCGAGCATGCCCCGGCGTCACAGATAGCATAGAGATCAAATCAATGGGGAAAAACCTGATGTGGTTGTTGTAGCTCATTGTAGTATAGGAGTCGCAGCCTGGTATGTAGCGTCATATTGGTGTCCGACCCAATTTTAATGATTTCAATCTACTTGGGATAGAATGGGAGGGGTCTAGTGCCCCAAGCTGAGGTACGTACACCCAATGCCAGCTCAGGCAGACGGGAGTCCGGCTAGCTGCTAGGCCATTCCGCTAGGTCATCGTTTAACGGTCTTAACCTGATTAATTGATATAAGAGCTTAGATCTTGGTTAACCGCCTATCGGATCTCCTAAGCTACACCGCTATACACTAACTCTATTGCCGGGATGTGTACCTCGGAACTTTATTACAAGTTAACCAAGGCGCCCAACCGCCGTGATGTCTGTGTCCTCAACGTACCCCGTCTGCGTATACGCTGCCCCAGAATCTGAAGAAGAGCACCGAGCTTAGTCAGATAATTATGATAATGCTCCAAGTCATAAGGAGCGCAATTCGGAAAAGGGAAACAACGGAAGGAAAAAGAAGACTTGGGAGCATCGCGTCCTTTGTACGTTGCCGCAAGCCGGCCGCGATCTTTGGTACCCGGTTACGTATATTCATGATTCTCTCTTATCGCAAATAACTCTGTGTTTCCTTCCGTATAGAGCGGCGAGGTAGGGGGCGGAGATGGGCGTCCGTTCAGCACCTTTGGTGTTGCAGCCATGGATCTGCTTATCTTCTCTGATGTTCCAGGCTGAATTGCGGCGCTTGTAGTTTAATGAAGTTCCATTAGAAATTCGGACGCTGCGGAGCGCGAAAAGTTAACTTGGAGACTATAACGGTGTGAACCGTATATACTTCCCGGCGCCTCAGAGCTGTCGTTGAGGGTAGCTAGGGATCAGACCAGCCACTTACGATAACGGCGGGCAGGCAAAAATAGTCAACTAACGACGCTATCGGCCGTGGTCCGCGACTATGCGTCTACTCGTTATTGTATGCGCATATAGGCCTGGATGATCCCGTCGTTTCCCGTTCTAACACAGTGCACCGCCGGTGGGAGTCGAATAGTGGGGATCGGGTGACACACGCTCAACTCACTGAGGCAATCCGACTTATAAGCCTCTTTCGTGTGACCGCGCCAATCCAAGTTTATCGAAACGTATACGGTATCGGTGCATGAGCTATAAGTGGAGGTTAGGAAGTCGAGGGGTCATTTTACACAAGAAAACATACTTATGCTCGCTCCTAGACCGATGCGTGAGTGGATGGCCGGGTACATTGCTCGTTCACAGGCAATGCCAATTCCTATTTTCTTTCGGCGTTTTACTACGGGGGGTGTTTCCATGGGAGCCATCGCCCTGCCAATGTTAGAGTCTGTAATCCACTTGGTTTAAGCCACGTATTACCACACTTTAAGTACGGGAGTGAGAGCTTACACGGCTCAAATGTGTATATAAGCTCCCGATGAGCGGGAATAAGCGTCGTGCTTTCTTATTGACCGTTAGCTGATAGTCCGCTCGGTGAGTCTCCGCGTCGCGACGAATGTTCCTGATATACGCCCGTTGCAGCAGGCTAAATGTCAGATTGGTTTCCTATTCTCAACGGCTTGCGGAAACTAGGCAGGAGAGGGTTGAGTTTAACGATTAGAGTGATGCATTCCATAATCGTGTCGGGGTTGGTGGGAAGTTATGCCGGGACGTTTTC'/>

    <sequence taxon='48' value='CGGCCGCTTGCATGGAGAGGCTAGTCCCTCATCCGTTACCAGTACAATCCCGCTAAGATTCGCCAGTTAAGCTCACTGGTACGGAGCAGGATTGTCTTCACGGTTTTCGAGCAAGCGTAAAATTCTGGTCATTTTGTGGCGTTAGTTTTTTTAGGCTGGGGTTGAATGTGCTAAGCCACTGAGTAGTCATAGGGTTTCAGCTAAAACGTGGCGGAGTTGCTGCGGCATGATGGGGATCCAGTACTTCAGGATGTCCCACAGTGGTACAGCGAGCCGCCGAGCATGCCCCGGCGTCACAGATAGCATAGAGATCAAATCAATGGGGAAAAACCTGATGTGGTTGTTGTAGCTCATTGTAGTATAGGAGTCGCAGCCTGGTATGTAGCGTCATATTGGTGTCCGACCCAATTTTAATGATTTCAATCTACTTGGGATAGAATGGGAGGGGTCTAGTGCCCCAAGCTGAGGTACGTACACCCAATGCCAGCTCAGGCAGACGGGAGTCCGGCTAGCTGCTAGGCCATTCCGCTAGGTCATCGTTTAACGGTCTTAACCTGATTAATTGATATAAGAGCTTAGATCTTGGTTAACCGCCTATCGGATCTCCTAAGCTACACCGCTATACACTAACTCTATTGCCGGGATGTGTACCTCGGAACTTTATTACAAGTTAACCAAGGCGCCCAACCGCCGTGATGTCTGTGTCCTCAACGTACCCCGTCTGCGTATACGCTGCCCCAGAATCTGAAGAAGAGCACCGAGCTTAGTCAGATAATTATGATAATGCTCCAAGTCATAAGGAGCGCAATTCGGAAAAGGGAAACAACGGAAGGAAAAAGAAGACTTGGGAGCATCGCGTCCTTTGTACGTTGCCGCAAGCCGGCCGCGATCTTTGGTACCCGGTTACGTATATTCATGATTCTCTCTTATCGCAAATAACTCTGTGTTTCCTTCCGTATAGAGCGGCGAGGTAGGGGGCGGAGATGGGCGTCCGTTCAGCACCTTTGGTGTTGCAGCCATGGATCTGCTTATCTTCTCTGACGTTCCAGGCTGAATTGCGGCGCTTGTAGTTTAATGAAGTTCCATTAGAAATTCGGACGCTGCGAAGCGCGAAAAGTTAACTTGGAGACTATAACGGTGTGAACCGTATATACTTCCCGGCGCCTCAGAGCTGTCGTTGAGGGTAGCTAGGGATCAGACCAGCCACTTACGATAACGGCGGGCAGGCAAAAATAGTCAACTAACGACGCTATCGGCCGTGGTCCGCGACTATGCGTCTACCCGTTATTGTATGCGCATATAGGCCTGGATGATCCCGTCGTTTCCCGTTCTAACACAGTGCACCGCCGATGGGAGTCGAATAGTGGGGATCGGGTGACACACGCTCAACTCACTGAGGCAATCCGACTTATAAGCCTCTTTCGTGTGACCGCGCCAATCCAAGTTTATCGAAACGTATACGGTATCGGTGCATGAGCTATAAGTGGAGGTTAGGAAGTCGAGGGGTCATTTTACACAAGAAAACATACTTATGCTCGCTCCTAGACCGATGCGTGAGTGGATGGCCGGGTACATTGCTCGTTCACAGGCAATGCCAATTCCTATTTTCTTTCGGCGTTTTACTACGGGGGGTGTTTCCATGGGAGCCATCGCCCTGCCAATGTTAGAGTCTGTAATCCACTTGGTTTAAGCCCCGTATTACCACACTTTAAGTACGGGAGTGAGAGCTTACACGGCTCAAATGTGTATATAAGCTCCCGATGAGCGGGAATAAGCGTCGTGCTTTCTTATTGACCGTTAGCTGATAGTCCGCTCGGTGAGTCTCCGCGTCGCGACGAATGTTCCTGATATACGCCCGTTGCAGCAGGCTAAATGTCAGATTGGTTTCCTATTCTCAACGGCTTGCGGAAACTAGGCAGGAGAGGGTTGAGTTTAACGATTAGAGTGATGCATTCCATAATCGTGTCGGGGTTGGTGGGAAGTTATGCCGGGACGTTTTC'/>

    <sequence taxon='31' value='CGGCCGCTTGCATGGAGAGGCTAGTCCCTCATCCGTTACCAGTACAATCCCGCTAAGATTCGCCAGTTAAGCTCACTGGTACGGAGCAGGATTGTCTTCACGGTTTTCGAGCAAGCGTAAAATTCTGGTCATTTTGTGGCGTTAGTTTTTTTAGGCTGGGGTTGAATGTGCTAAGCCACTGAGTAGTCATAGGGTTTCAGCTGAAACGTGGCGGAGTTGCTGCGGCATGATGGGGATCCAGTACTTCGGGATGTCCCACAGTGGTACAGCGAGCCGCCGAGCATGCCCCGGCGTCACAGATAGCATAGAGATCAAATCAATGGGGAAAAACCTGATGTGGTTGTTGTAGCTCATTGTAGTATAGGAGTCGCAGCCTGGTATGCAGCGTCATATTGGTGTCCGACCCAATTTTAATGATTTCAATCTACTTGGGATAGAATGGGAGGGGTCTAGTGCCCCAAGCTGAGGTACGTACACCCAATGCCAGCTCAGGCAGACGGGAGTCCGGCTAGCTGCTAGGCCATTCCGCTAGGTCATCGTTTAACGGTCTTAACCTGATTAATTGATATAAGAGCTTAGATCTTGGTTAACCGCCTATCGGATCTCCTAAGCTACACCGCTATACACTAACTCTATTGCCGGGATGTGTACCTCGGAACTTTATTACAAGTTAACCAAGGCGCCCAACCGCCGTGATGTCTGTGTCCTCAACGTACCCCGTCTGCGTATACGCTGCCCCAGAATCTGAAGAAGAGCAACGAGCTTAGTCAGATAATCATGATAATGCTCCAAGTCATAAGGAGCGCAATTCGGAAAAGGGAAACAACGGAAGGAAAAAGAAGACTTAGGGGCATCGCGTCCTTTGTACGTGGCCGCAAGCCGGCCGCGATCTTTGGTACCCGGTTACGTATATTCATGATTCTCTCTTATCGCAAATAACTCTGTGTTTCCTTCCGTATAGAGCGGCGAGGTAGGGGGCGGAGATGGGCGTCCGTTCAGCACCTTTGTTGTTGCAGCCATGGATCTGCTTATCTTCTCTGATGTTCCAGGCTGAATTGCGGCGCTTGTAGTTTAATGAAGTTCCATTAGAAATTCGGACGCTGCGGAGCGCGAAAAGTTAACTTGGAGACTATAACGGTGTGAACCGTATATACTTCCCGGCGCCTCAGAGCTGTCGTCGAGGGTAGCTAGGGATCAGACCAGACACTTACGATAACGGCGGGCAGTCAAAAATAGTCAACTAACGACGCTATCGGCCGTGGTCCGCGACTATGCGTCTACTCGTTATTGTATGCGCATATAGGCCTGGATGATCCCGTCGTTTCCCGTTCTAACACAGTGCACCGCCGGTGGGAGTCGAATAGTGGGGATCGGGTGACATACGCTCAACTCACTGAGGCAATCCGACTTATAAGCCTCTTTCGTGTGACCGCGCCAATCCAAGTTTATCGAAACGTATACGGTATCGGTGCATGAGCTATAAGTGGAGGTTAGGAAGTCGAGGGGTCATTTTACACAAGAAAACATACTTATGCTCGCTCCTAGACCGATGCGTGAGTGGATGGCCGGGTACATTGCTCGCTCACAGGCAATGCCAATTCCTATTTTCTTTCGGCGTTTTACTACGGGGGGTGTTTCCATGGGAGCCATCGCCCTGCCAATGTTGGAGTCTGTAATCCACTTGGTTTAAGCCACGTATTACCACACTTTAAGTACGGGAGTGAGAGCTTACACGGCTCAAATGTGTATATAAGCTCCCGATGAGCGGGAATAAGCGTCGGGCTTTCTTATTGACCGTTAGCTAATAGTCCGCTCGGTGAGTCTCCGCGTCGCGACGAATGTTCCTGATATACACCCGTTGCAGCAGGCTAAATGTCAGATTGGTTTCCTATTCTCAACGGTTTGCGGAAACTAGGCAGGAGAGGGTTGAGTTTAACGATTAGAGTGATGCATTCCATAATCGTGTCGGGGTTGGTGGGAAGTTATGCCGGGACGTCTTC'/>

    <sequence taxon='55' value='CGGCCGCTTGCATGGAGAGGCTAGTCCCTCATCCGTTACCAGTACAATCCCGCTAAGATTCGCCAGTTAAGCTCACTGGTACGGAGCAGGATTGTCTTCACGGTTTTCGAGCAAGCGTAAAATTCTGGTCATTTTGTGGCGTTAGTTTTTTTAGGCTGGGGTTGAATGTGCTAAGCCACTGAGTAGTCATAGGGTTTCAGCTGAAACGTGGCGGAGTTGCTGCGGCATGATGGGGATCCAGTACTTCGGGATGTCCCACAGTGGTACAGCGAGCCGCCGAGCATGCCCCGGCGTCACAGATAGCATAGAGATCAAATCAATGGGGAAAAACCTGATGTGGTTGTTGTAGCTCATTGTAGTATAGGAGTCGCAGCCTGGTATGCAGCGTCATATTGGTGTCCGACCCAATTTTAATGATTTCAATCTACTTGGGATAGAATGGGAGGGGTCTAGTGCCCCAAGCTGAGGTACGTACACCCAATGCCAGCTCAGGCAGACGGGAGTCCGGCTAGCTGCTAGGCCATTCCGCTAGGTCATCGTTTAACGGTCTTAACCTGATTAATTGATATAAGAGCTTAGATCTTGGTTAACCGCCTATCGGATCTCCTAAGCTACACCGCTATACACTAACTCTATTGCCGGGATGTGTACCTCGGAACTTTATTACAAGTTAACCAAGGCGCCCAACCGCCGTGATGTCTGTGTCCTCAACGTACCCCGTCTGCGTATACGCTGCCCCAGAATCTGAAGAAGAGCAACGAGCTTAGTCAGATAATCATGATAATGCTCCAAGTCATAAGGAGCGCAATTCGGAAAAGGGAAACAACGGAAGGAAAAAGAAGACTTAGGGGCATCGCGTCCTTTGTACGTGGCCGCAAGCCGGCCGCGATCTTTGGTACCCGGTTACGTATATTCATGATTCTCTCTTATCGCAAATAACTCTGTGTTTCCTTCCGTATAGAGCGGCGAGGTAGGGGGCGGAGATGGGCGTCCGTTCAGCACCTTTGTTGTTGCAGCCATGGATCTGCTTATCTTCTCTGATGTTCCAGGCTGAATTGCGGCGCTTGTAGTTTAATGAAGTTCCATTAGAAATTCGGACGCTGCGGAGCGCGAAAAGTTAACTTGGAGACTATAACGGTGTGAACCGTATATACTTCCCGGCGCCTCAGAGCTGTCGTCGAGGGTAGCTAGGGATCAGACCAGACACTTACGATAACGGCGGGCAGTCAAAAATAGTCAACTAACGACGCTATCGGCCGTGGTCCGCGACTATGCGTCTACTCGTTATTGTATGCGCATATAGGCCTGGATGATCCCGTCGTTTCCCGTTCTAACACAGTGCACCGCCGGTGGGAGTCGAATAGTGGGGATCGGGTGACATACGCTCAACTCACTGAGGCAATCCGACTTATAAGCCTCTTTCGTGTGACCGCGCCAATCCAAGTTTATCGAAACGTATACGGTATCGGTGCATGAGCTATAAGTGGAGGTTAGGAAGTCGAGGGGTCATTTTACACAAGAAAACATACTTATGCTCGCTCCTAGACCGATGCGTGAGTGGATGGCCGGGTACATTGCTCGCTCACAGGCAATGCCAATTCCTATTTTCTTTCGGCGTTTTACTACGGGGGGTGTTTCCATGGGAGCCATCGCCCTGCCAATGTTGGAGTCTGTAATCCACTTGGTTTAAGCCACGTATTACCACACTTTAAGTACGGGAGTGAGAGCTTACACGGCTCAAATGTGTATATAAGCTCCCGATGAGCGGGAATAAGCGTCGGGCTTTCTTATTGACCGTTAGCTAATAGTCCGCTCGGTGAGTCTCCGCGTCGCGACGAATGTTCCTGATATACACCCGTTGCAGCAGGCTAAATGTCAGATTGGTTTCCTATTCTCAACGGTTTGCGGAAACTAGGCAGGAGAGGGTTGAGTTTAACGATTAGAGTGATGCATTCCATAATCGTGTCGGGGTTGGTGGGAAGTTATGCCGGGACGTCTTC'/>

    <sequence taxon='56' value='CGGCCGCTTGCATGGAGAGGCTAGTCCCTCATCCGTTACCAGTACAATCCCGCTAAGATTCGCCAGTTAAGCTCACTGGTACGGAGCAGGATTGTCTTCACGGTTTTCGAGCAAGCGTAAAATTCTGGTCATTTTGTGGCGTTAGTTTTTTTAGGCTGGGGTTGAATGTGCTAAGCCACTGAGTAGTCATAGGGTTTCAGCTGAAACGTGGCGGAGTTGCTGCGGCATGATGGGGATCCAGTACTTCGGGATGTCCCACAGTGGTACAGCGAGCCGCCGAGCATGCCCCGGCGTCACAGATAGCATAGAGATCAAATCAATGGGGAAAAACCTGATGTGGTTGTTGTAGCTCATTGTAGTATAGGAGTCGCAGTCTGGTATGCAGCGTCATATTGGTGTCCGACCCAATTTTAATGATTTCAATCTACTTGGGATAGAATGGGAGGGGTCTAGTGCCCCAAGCTGAGGTACGTACACCCAATGCCAGCTCAGGCAGACGGGAGTCCGGCTACCTGCTAGGCCATTCCGCTAGGTCATCGTTTAACGGTCTTAACCTCATTAATTGACATAAGAGCTTAGATCTTGGTTAACCGCCTATCGGATCTCCTAAGCTACACCGCTATACACTAACTCTATTGCCGGGATGTGTACCTCGGAACTTTATTACAAGTTAACCAAGGCGCCCAACCGCCGTGATGTCTGTGTCCTCAACGTACCCCGTCTGCGTATACGCTGCCCCAGAATCTGAAGAAGAGCAACGAGCTTAGTCAGATAATCATGATAATGCTCCAAGTCATAAGGAGCGCAATTCGGAAAAGGGAAACAACGGAAGGAAAAAGAAGACTTAGGGGCATCGCGTCCTTTGTACGTGGCCGCAAGCCGGCTGCGATCTTTGGTACCCGGTTACGAATATTCATGATTCTCTCTTATCGCAAATAACTCTGTGTTTCCTTCCGTATAGAGCGGCGAGGTAGGGGGCGGAGATGGGCGTCCGTTCAGCACCTTTGTTGTTGCAGCCATGGATCTGCTTATCTTCTCTGATGTTCCAGGCTGAATTGCGGCGCTTGTAGTTTAATGAAGTTCCATTAGAAATTCGGACGCTGCGGAGCGCGAAAAGTTAACTTGGAGACTATAACGGTGTGAACCGTATATACTTCCCGGCGCCTCAGAGCTGTCGTCGAGGGTAGCTAGGGATCAGACCAGACACTTACGATAACGGCGGGCAGTCAAAAATAGTCAACTAACGACGCTATCGGCCGTGGTCCGCGACTATGCGTCTACTCGTTATTGTATGCGCATATAGGCCTGGATGATCCCGTCGTTTCCCGTTCTAACACAGTGCACCGCCGGTGGGAGTCGAATAGTGGGGATCGGGTGACATACGCTCAACTCACTGAGGCAATCCGACTTATAAGCCTCTTTCGTGTGACCGCGCCAATCCAAGTTTATCGAAACGTATACGGTATCGGTGCATGAGCTATAAGTGGAGGTTAGGAAGCCGAGGGGTCATTTTACACAAGAAAACATACTTATGCTCGCTCCTAGACCGATGCGTGAGTGGATGGCCGGGTACATTGCTCGCTCACAGGCAATGCCAATTCCTATTTTCTTTCGGCGTTTTACTACGGGGGGTGTTTCCATGGGAGCCATCGCCCTGCCAATGTTGGAGTTTGTAATCCACTTGGTTTAAGCCACGTATTACCACACTTTAAGTACGGGAGTGAGAGCTTACACGGCTCAAATGTGTATATAAGCTCCCGATGAGCGGGAATAAGCGTCGGGCTTTCTTATTGACCGTTAGCTAATAGTCCGCTCGGTGAGTCTCCGCGTCGCGACGAATGTTCCTGATATACACCCGTTGCAGCAGGCTAAATGTCAGATTGGTTTCCTATTCTCAACGGTTTGCGGAAACTAGGCAGGAGAGGGTTGAGTTTAACGATTAGAGTGATGCATTCCATAATCGTGTCGGGGTTGGTGGGAAGTTATGCCGGGACGTCTTC'/>

    <sequence taxon='61' value='CGGCCGCTTGCATGGAGAGGCTAGTCCCTCATCCGTTACCAGTACAATCCCGCTAAGATTCGCCAGTTAAGCTCACTGGTACGGAGCAGGATTGTCTTCACGGTTTTCGAGCAAGCGTAAAATTCTGGTCATTTTGTGGCGTTAGTTTTTTTAGGCTGGGGTTGAATGTGCTAAGCCACTGAGTAGTCATAGGGTTTCAGCTGAAACGTGGCGGAGTTGCTGCGGCATGATGGGGATCCAGTACTTCGGGATGTCCCACAGTGGTACAGCGAGCCGCCGAGCATGCCCCGGCGTCACAGATAGCATACAGATCAAATCAATGGGGAAAAACCTGATGTGGTTGTTGTAGCTCATTGTAGTATAGGAGTCGCAGTCTGGTATGCAGCGTCATATTGGTGTCCGACCCAATTTTAATGATTTCAATCTACTTGGGATAGAATGGGAGGGGTCTAGTGCCCCAAGCTGAGGTACGTACACCCAATGCCAGCTCAGGCAGACGGGAGTCCGGCTACCTGCTAGGCCATTCCGCTAGGTCATCGTTTAACGGTCTTAACCTCATTAATTGACATAAGAGCTTAGATCTTGGTTAACCGCCTATCGGATCTCCTAAGCTACACCGCTATACACTAACTCTATTGCCGGGATGTGTACCTCGGAACTTTATTACAAGTTAACCAAGGCGCCCAACCGCCGTGATGTCTGTGTCCTCAACGTACCCCGTCTGCGTATACGCTGCCCCAGAATCTGAAGAAGAGCAACGAGCTTAGTCAGATAATCATGATAATGCTCCAAGTCATAAGGAGCGCAATTCGGAAAAGGGAAACAACGGAAGGAAAAAGAAGACTTAGGGGCATCGCGTCCTTTGTACGTGGCCGCAAGCCGGCTGCGATCTTTGGTACCCGGTTACGAATATTCATGATTCTCTCTTATCGCAAATAACTCTGTGTTTCCTTCCGTATAGAGCGGCGAGGTAGGGGGCGGAGATGGGCGTCCGTTCAGCACCTTTGTTGTTGCAGCCATGGATCTGCTTATCTTCTCTGATGTTCCAGGCTGAATTGCGGCGCTTGTAGTTTAATGAAGTTCCATTAGAAATTCGGACGCTGCGGAGCGCGAAAAGTTAACTTGGAGACTATAACGGTGTGAACCGTATATACTTCCCGGCGCCTCAGAGCTGTCGTCGAGGGTAGCTAGGGATCAGACCAGACACTTACGATAACGGCGGGCAGTCAAAAATAGTCAACTAACGACGCTATCGGCCGTGGTCCGCGACTATGCGTCTACTCGTTATTGTATGCGCATATAGGCCTGGATGATCCCGTCGTTTCCCGTTCTAACACAGTGCACCGCCGGTGGGAGTCGAATAGTGGGGATCGGGTGACATACGCTCAACTCACTGAGGCAATCCGACTTATAAGCCTCTTTCGTGTGACCGCGCCAATCCAAGTTTATCGAAACGTATACGGTATCGGTGCATGAGCTATAAGTGGAGGTTAGGAAGCCGAGGGGTCATTTTACACAAGAAAACATACTTATGCTCGCTCCTAGACCGATGCGTGAGTGGATGGCCGGGTACATTGCTCGCTCACAGGCAATGCCAATTCCTATTTTCTTTCGGCGTTTTACTACGGGGGGTGTTTCCATGGGAGCCATCGCCCTGCCAATGTTGGAGTTTGTAATCCACTTGGTTTAAGCCACGTATTACCACACTTTAAGTACGGGAGTGAGAGCTTACACGGCTCAAATGTGTATATAAGCTCCCGATGAGCGGGAATAAGCGTCGGGCTTTCTTATTGACCGTTAGCTAATAGTCCGCTCGGTGAGTCTCCGCGTCGCGACGAATGTTCCTGATATACACCCGTTGCAGCAGGCTAAATGTCAGATTGGTTTCCTATTCTCAACGGTTTGCGGAAACTAGGCAGGAGAGGGTTGAGTTTAACGATTAGAGTGATGCATTCCATAATCGTGTCGGGGTTGGTGGGAAGTTATGCCGGGACGTCTTC'/>

    <sequence taxon='27' value='CGGCCGCTTGCATGGAGAGGCTAGTCCCTCATCCGTTACCAGTACAATCCCGCTAAGATTCGCCAGTTAAGCTCACTGGTACGGAGCAGGATTGTCTTCACGGTTTTCGAGCAAGCGTAAAATTCTGGTCATTTTGTGGCGTTAGCTTTTTTAGGCTGGGGTTGAATGTGCTAAGCCACTGAGTAGTCACAGGGTTTCAGCTGAAACGTGGCGGATTTGCTGCGGCATGATGGGGATTCAGTACTTCAGGATGTCCCACAGTGGTCCAGCGAGCCGTCGAGCATGCCCCGGCGTCACAGATAGCATAGAGATCAAATCAATGGGGAAAAACCTGATGTGGTTGTTGTAGCTCATTGTAGTATAGGAGTCGCAGCCTGGTATGCAGCGTCATATTGGTGTCCGACCCAATTTTAATGATTTCAATCTACTTGGGATAGAATGGGAGGGGTCTAGTGCCCCAAGCTGAGGTACGTACACCCAATGCAAGCTCAGGCAGACGGGAGTCCGGCTAGCTGCTAGGCCATTCCGCTAGGTCATCGTTTAACGGTCTTAACCTAACCAATTGATATAAGAGCTTAGATCTTGGTTAACCGCCTATCGGATCTCCTAAGCTACACCGCTATACACTAACTCTATTGCCGGGATGTGTACCTCGGAACTTTATTACAGGTTAACCAAGGCGCCCAACCGCCGTGATGTCTGTGTCCTCAACGTACCCCGTCTGCGTATACGCTGCCCCAGAATCTGAAGAAGAGCACCGAGCTTAGTCAGATAATCATGATAATGCTCCAAGTCATAAGGAGCGCAGTTCGGAAAAGGGAAACAACGGAAGGAAAAAGAAGACTTAGGAGCATCGCGTCCTTTGTACGTGGCCGCAAGACGATCGTGATCTTTGGTACCCGGTTACGTATATTCATGGTTCTCTCTTATCGCAAATAACTCTGTGTTTCCTTCCATATAGAGCGGCGAGGTGAGGGGCGGAGATGGGCGTCCGTTCAGCACCTTTGTTGTTGCAGCCATGGATCTGCTTATCTTCTCTGGTGTTCCAGGTTGAATTGCGGCGCTTGTAGTTTAAAGAAGTTCCATTAGAAACTCGGACGCTGCAGAGCGCGAGAAGTTAACTTGGAGACTATAACGGTGTGAACCGTATATAGTTCCCGGCGCCTCGGAGCTGTCGTCGAGGGTAGCTAGGGATCAGACCAGCCACTTACGATAACGGCGGGCAGTCAAGAATAGTCAACTAACGACGCTATCGGCCGTGGTCCGCGACTATGAGTCTACTCGTTATTGTATGCGCATATAGGCCTGGATGATCCCGTCGTTTCCCGTTCTAACACAGTGCACCGCCGGTGGGAGTCGAATAGTGGGGATCGGGTGACATACGCTCAACTCACTGAGGCAATCCGACTTATAAGCCTCTTTCGTGTGACCGCGCCAATCCAAGTTTATCGAAACGTATGCGGTATCGGTGCATGAGCCATAAGTGGAGGTTAGGAAGCCGAGGGGTCATTTTACACAAGAAAACATACTTATGCCCGCTCCTAGACCGATGCGTGAGTGGCTGGCCAGGTACATTGCTCGCTCACAGGCAATGCCAATTCCTATTTTCTTTCGGCGTTTTACTACGGGGGGTGTTTCCATGGGAGCCATCGCCCTGCCAATGTTAGAGTCTGTAATCTACTTGGCTTAAGCCACGTCTTACCACACTTTAAGTACGGGAGTGAGAGCTTACACGGTTCAAATGTGTATATAAGCTCCCGATGAGCGGGAATAAGCGTCGTGCTTTCTTATTGACCGTTAGCTGATAGTCCGCTCGGTGAGTCTCCGCGTCGCGACGAATGTTCCTGATATCCACCCGTTGCAGCAGGCTAAATGTCAGATTGGTTTCCTATTCTCAACGGCTTGCGGAAACTAGGCAGGAGAGGGTTGAGTTTAACGATTAGAGTGATGCATTCCATAATCGTGTCGGGGTTGGTGGGAAGTTATGCCGGGACGTTTTC'/>

    <sequence taxon='34' value='CGGCCGCTTGCATGGAGAGGCTAGTCCCTCATCCGTTACCAGTACAATCCCGCTAAGATTCGCCAGTTAAGCTCACTGGTACGGAGCAGGATTGTCTTCACGGTTTTCGAGCAAGCGTAAAATTCTGGTCATTTTGTGGCGTTAGCTTTTTTAGGCTGGGGTTGAATGTGCTAAGCCACTGAGTAGTCACAGGGTTTCAGCTGAAACGTGGCGGATTTGCTGCGGCATGATGGGGATTCAGTACTTCAGGATGTCCCACAGTGGTCCAGCGAGCCGTCGAGCATGCCCCGGCGTCACAGATAGCATAGAGATCAAATCAATGGGGAAAAACCTGATGTGGTTGTTGTAGCTCATTGTAGTATAGGAGTCGCAGCCTGGTATGCAGCGTCATATTGGTGTCCGACCCAATTTTAATGATTTCAATCTACTTGGGATAGAATGGGAGGGGTCTAGTGCCCCAAGCTGAGGTACGTACACCCAATGCAAGCTCAGGCAGACGGGAGTCCGGCTAGCTGCTAGGCCATTCCGCTAGGTCATCGTTTAACGGTCTTAACCTAACCAATTGATATAAGAGCTTAGATCTTGGTTAACCGCCTATCGGATCTCCTAAGCTACACCGCTATACACTAACTCTATTGCCGGGATGTGTACCTCGGAACTTTATTACAGGTTAACCAAGGCGCCCAACCGCCGTGATGTCTGTGTCCTCAACGTACCCCGTCTGCGTATACGCTGCCCCAGAATCTGAAGAAGAGCACCGAGCTTAGTCAGATAATCATGATAATGCTCCAAGTCATAAGGAGCGCAGTTCGGAAAAGGGAAACAACGGAAGGAAAAAGAAGACTTAGGAGCATCGCGTCCTTTGTACGTGGCCGCAAGACGATCGTGATCTTTGGTACCCGGTTACGTATATTCATGGTTCTCTCTTATCGCAAATAACTCTGTGTTTCCTTCCATATAGAGCGGCGAGGTGAGGGGCGGAGATGGGCGTCCGTTCAGCACCTTTGTTGTTGCAGCCATGGATCTGCTTATCTTCTCTGGTGTTCCAGGTTGAATTGCGGCGCTTGTAGTTTAAAGAAGTTCCATTAGAAACTCGGACGCTGCAGAGCGCGAGAAGTTAACTTGGAGACTATAACGGTGTGAACCGTATATAGTTCCCGGCGCCTCGGAGCTGTCGTCGAGGGTAGCTAGGGATCAGACCAGCCACTTACGATAACGGCGGGCAGTCAAGAATAGTCAACTAACGACGCTATCGGCCGTGGTCCGCGACTATGAGTCTACTCGTTATTGTATGCGCATATAGGCCTGGATGATCCCGTCGTTTCCCGTTCTAACACAGTGCACCGCCGGTGGGAGTCGAATAGTGGGGATCGGGTGACATACGCTCAACTCACTGAGGCAATCCGACTTATAAGCCTCTTTCGTGTGACCGCGCCAATCCAAGTTTATCGAAACGTATGCGGTATCGGTGCATGAGCCATAAGTGGAGGTTAGGAAGCCGAGGGGTCATTTTACACAAGAAAACATACTTATGCCCGCTCCTAGACCGATGCGTGAGTGGCTGGCCAGGTACATTGCTCGCTCACAGGCAATGCCAATTCCTATTTTCTTTCGGCGTTTTACTACGGGGGGTGTTTCCATGGGAGCCATCGCCCTGCCAATGTTAGAGTCTGTAATCTACTTGGCTTAAGCCACGTCTTACCACACTTTAAGTACGGGAGTGAGAGCTTACACGGTTCAAATGTGTATATAAGCTCCCGATGAGCGGGAATAAGCGTCGTGCTTTCTTATTGACCGTTAGCTGATAGTCCGCTCGGTGAGTCTCCGCGTCGCGACGAATGTTCCTGATATCCACCCGTTGCAGCAGGCTAAATGTCAGACTGGTTTCCTATTCTCAACGGCTTGCGGAAACTAGGCAGGAGAGGGTTGAGTTTAACGATTAGAGTGATGCATTCCATAATCGTGTCGGGGTTGGTGGGAAGTTATGCCGGGACGTTTTC'/>

    <sequence taxon='28' value='CGGCCGCTTGCATGGAGAGGCTAGTCCCTCATCCGTTACCAGTACAATCCCGCTAAGATTCGCCAGTTAAGCTCACTGGTACGGAGCAGGATTGTCTTCACGGTTTTCGAGCAAGCGTAAAATTCTGGTCATTTTGTGGCGTTAGCTTTTTTAGGCTGGGGTTGAATGTGCTAAGCCACTGAGTAGTCATAGGGTTTCAGCTGAAACGTGGCGGATTTGCTGCGGCATGATGGGGATTCAGTACTTCAGGATGTCCCACAGTGGTCCAGCGAGCCGTCGAGCATGCCCCGGCGTCACAGATAGCATAGAGATCAAATCAATGGGGAAAAACCTGATGTGGTTGTTGTAGCTCATTGTAGTATAGGAGTCGCAGCCTGGTATGCAGCGTCATATTGGTGTCCGACCCAATTTTAATGATTTCAATCTACTTGGGATAGAATGGGAGGGGTCTAGTGCCCCAAGCTGAGGTACGTACACCCAATGCAAGCTCAGGCAGACGGGAGTCCGGCTAGCTGCTAGGCCATTCCGCTAGGTCATCGTTTAACGGTCTTAACCTAATCAATTGATATAAGAGCTTAGATCTTGGTTAACCGCCTATCGGATCTCCTAAGCTACACCGCTATACACTAACTCTATTGCCGGGATGTGTACCTCGGAACTTTATTACAAGTTAACCAAGGCGCCCAACCGCCGTGATGTCTGTGTCCTCAACGTACCCCGTCTGCGTATACGCTGCCCCAGAATCTGAAGAAGAGCACCGAGCTTAGTCAGATAATCATGATAATGCTCCAAGTCATAAGGAGCGCAGTTCGGAAAAGGGAAACAACGGAAGGAAAAAGAAGACTTAGGAGCATCGCGTCCTTTGTACGTGGCCGCAAGACGACCGTGATCTTTGGTACCCGGTTACGTATATTCATGGTTCTCTCTTATCGCAAATAACTCTGTGTTTCCTTCCATATAGAGCGGCGAGGTGAGGGGCGGAGATGGGCGTCCGTTCAGCACCTTTGTTGTTGCAGCCATGGATCTGCTTATCTTCTCTGGTGTTCCAGGTTGAATTGCGGCGCTTGTAGTTTAAAGAAGTTCCATTAGAAACTCGGACGCTGCAGAGCGCGAGAAGTTAACTTGGAGACTATAACGGTGCGAACCGTATATAGTTCCCGGCGCCTCGGAGCTGTCGTCGAGGGTAGCTAGGGATCAGACCAGCCACTTACGATAACGGCGGGCAGTCAAGAATAGTCAATTAACGACGCTATCGGCCGTGGTCCGCGACTATGAGTCTACTCGTTATTGTATGCGCATATAGGCCTGGATGATCCCGTCGTTTCCCGTTCTAACACAGTGCACCGCCGGTGGGAGTCGAATAGTGGGGATCGGGTGACATACGCTCAACTCACTGAGGCAATCCGACTTATAAGCCTCTTTCGTGTGACCGCGCCAATCCAAGTTTATCGAAACGTATACGGTATCGGTGCATGAGCCATAAGTGGAGGTTAGGAAGCCGAGGGGTCATTTTACACAAGAAAACCTACTTATGCCCGCTCCTAGACCGATGCGTGAGTGGCTGGCCAGGTACATTGCTCGCTCACAGGCAATGCCAATTCCTATTTTCTTTCGGCGTTTTACTACGGGGGGTGTTTCCATGGGAGCCATCGCCCTGCCAATGTTAGAGTCTGTAATCTACTTGGCTTAAGCCACGTCTTACCACACTTTAAGTACGGGAGTGAGAGCTTACACGGTTCAAATGTGTATATAAGCTCCCGATGAGCGGGAATAAGCGTCGTGCTTTCTTATTGACCGTTAGCTGATAGTCCGCTCGGTGAGTCTCCGCGTCGCGACGAATGTTCCTGATATCCACCCGTTGCAGCAGGCTAAATGTCAGATTGGTTTCCTATTCTCAACGGCTTGCGGAAACTAGGCAGGAGAGGGTTGAGTTTAACGATTAGAGTGATGCATTCCATAATCGTGTCGGGGTTGGTGGGAAGTTATGCCGGGACGTTTTC'/>

    <sequence taxon='33' value='CGGCCGCTTGCATGGAGAGGCTAGTCCCTCATCCGTTACCAGTACAATCCCGCTAAGATTCGCCAGTTAAGCTCACTGGTACGGAGCAGGATTGTCTTCACGGTTTTCGAGCAAGCGTAAAATTCTGGTCATTTTGTGGCGTTAGCTTTTTTAGGCTGGGGTTGAATGTGCTAAGCCACTGAGTAGTCATAGGGTTTCAGCTGAAACGTGGCGGATTTGCTGCGGCATGATGGGGATTCAGTACTTCAGGATGTCCCACAGTGGTCCAGCGAGCCGTCGAGCATGCCCCGGCGTCACAGATAGCATAGAGATCAAATCAATGGGGAAAAACCTGATGTGGTTGTTGTAGCTCATTGTAGTATAGGAGTCGCAGCCTGGTATGCAGCGTCATATTGGTGTCCGACCCAATTTTAATGATTTCAATCTACTTGGGATAGAATGGGAGGGGTCTAGTGCCCCAAGCTGAGGTACGTACACCCAATGCAAGCTCAGGCAGACGGGAGTCCGGCTAGCTGCTAGGCCATTCCGCTAGGTCATCGTTTAACGGTCTTAACCTAATCAATTGATATAAGAGCTTAGATCTTGGTTAACCGCCTATCGGATCTCCTAAGCTACACCGCTATACACTAACTCTATTGCCGGGATGTGTACCTCGGAACTTTATTACAAGTTAACCAAGGCGCCCAACCGCCGTGATGTCTGTGTCCTCAACGTACCCCGTCTGCGTATACGCTGCCCCAGAATCTGAAGAAGAGCACCGAGCTTAGTCAGATAATCATGATAATGCTCCAAGTCATAAGGAGCGCAGTTCGGAAAAGGGAAACAACGGAAGGAAAAAGAAGACTTAGGAGCATCGCGTCCTTTGTACGTGGCCGCAAGACGACCGTGATCTTTGGTACCCGGTTACGTATATTCATGGTTCTCTCTTATCGCAAATAACTCTGTGTTTCCTTCCATATAGAGCGGCGAGGTGAGGGGCGGAGATGGGCGTCCGTTCAGCACCTTTGTTGTTGCAGCCATGGATCTGCTTATCTTCTCTGGTGTTCCAGGTTGAATTGCGGCGCTTGTAGTTTAAAGAAGTTCCATTAGAAACTCGGACGCTGCAGAGCGCGAGAAGTTAACTTGGAGACTATAACGGTGTGAACCGTATATAGTTCCCGGCGCCTCGGAGCTGTCGTCGAGGGTAGCTAGGGATCAGACCAGCCACTTACGATAACGGCGGGCAGTCAAGAATAGTCAACTAACGACGCTATCGGCCGTGGTCCGCGACTATGAGTCTACTCGTTATTGTATGCGCATATAGGCCTGGATGATCCCGTCGTTTCCCGTTCTAACACAGTGCACCGCCGGTGGGAGTCGAATAGTGGGGATCGGGTGACATACGCTCAACTCACTGAGGCAATCCGACTTATAAGCCTCTTTCGTGTGACCGCGCCAATCCAAGTTTATCGAAACGTATACGGTATCGGTGCATGAGCCATAAGTGGAGGTTAGGAAGCCGAGGGGTCATTTTACACAAGAAAACATACTTATGCCCGCTCCTAGACCGATGCGTGAGTGGCTGGCCAGGTACATTGCTCGCTCACAGGCAATGCCAATTCCTATTTTCTTTCGGCGTTTTACTACGGGGGGTGTTTCCATGGGAGCCATCGCCCTGCCAATGTTAGAGTCTGTAATCTACTTGGCTTAAGCCACGTCTTACCACACTTTAAGTACGGGAGTGAGAGCTTACACGGTTCAAATGTGTATATAAGCTCCCGATGAGCGGGAATAAGCGTCGTGCTTTCTTATTGACCGTTAGCTGATAGTCCGCTCGGTGAGTCTCCGCGTCGCGACGAATGTTCCTGATATCCACCCGTTGCAGCAGGCTAAATGTCAGATTGGTTTCCTATTCTCAACGGCTTGCGGAAACTAGGCAGGAGAGGGTTGAGTTTAACGATTAGAGTGATGCATTCCATAATCGTGTCGGGGTTGGTGGGAAGTTATGCCGGGACGTTTTC'/>

    <sequence taxon='35' value='CGGCCGCTTGCATGGAGAGGCTAGTCCCTCATCCGTTACCAGTACAATCCCGCTAAGATTCGCCAGTTAAGCTCACTGGTACGGAGCAGGATTGTCTTCACGGTTTTCGAGCAAGCGTAAAATTCTGGTCATTTTGTGGCGTTAGCTTTTTTAGGCTGGGGTTGAATGTGCTAAGCCACTGAGTAGTCATAGGGTTTCAGCTGAAACGTGGCGGATTTGCTGCGGCATGATGGGGATTCAGTACTTCAGGATGTCCCACAGTGGTCTAGCGAGCCGTCGAGCATGCCCCGGCGTCACAGATAGCATAGAGATCAAATCAATGGGGAAAAACCTGATGTGGTTGTTGTAGCTCATTGTAGTATAGGAGTCGCAGCCTGGTATGCAGCGTCATATTGGTGTCCGACCCAATTTTAATGATTTCAATCTACTTGGGATAGAATGGGAGGGGTCTAGTGCCCCAAGCTGAGGTACGTACACCCAATGCAAGCTCAGGCAGACGGGAGTCCGGCTAGCTGCTAGGCCATTCCGCTAGGTCATCGTTTAACGGTCTTAACCTAATCAATTGATATAAGAGCTTAGATCTTGGTTAACCGCCTATCGGATCTCCTAAGCTACACCGCTATACACTAACTCTATTGCCGGGATGTGTACCTCGGAACTTTATTACAAGTTAACCAAGGCGCCCAACCGCCGTGATGTCTGTGTCCTCAACGTACCCCGTCTGCGTATACGCTGCCCCAGAATCTGAAGAAGAGCACCGAGCTTAGTCAGATAATCATGATAATGCTCCAAGTCATAAGGAGCGCAGTTCGGAAAAGGGAAACAACGGAAGGAAAAAGAAGACTTAGGAGCATCGCGTCCTTTGTACGTGGCCGCAAGACGACCGTGATCTTTGGTACCCGGTTACGTATATTCATGGTTCTCTCTTATCGCAAATAACTCTGTGTTTCCTTCCATATAGAGCGGCGAGGTGAGGGGCGGAGATGGGCGTCCGTTCAGCACCTTTGTTGTTGCAGCCATGGATCTGCTTATCTTCTCTGGTGTTCCAGGTTGAATTGCGGCGCTTGTAGTTTAAAGAAGTTCCATTAGAAACTCGGACGCTGCAGAGCGCGAGAAGTTAAATTGGAGACTATAACGGTGTGAACCGTATATAGTTCCCGGCGCCTCGGAGCTGTCGTCGAGGGTAGCTAGGGATCAGACCAGCCACTTACGATAACGGCGGGCAGTCAAGAATAGTCAACTAACGACGCTATCGGCCGTGGTCCGCGACTATGAGTCTACTCGTTATTGTATGCGCATATAGGCCTGGATGATCCCGTCGTTTCCCGTTCTAACACAGTGCACCGCCGGTGGGAGTCGAATAGTGGGGATCGGGTGACATACGCTCAACTCACTGAGGCAATCCGACTTATAAGCCTCTTTCGTGTGACCGCGCCAATCCAAGTTTATCGAAACGTATACGGTATCGGTGCATGAGCCATAAGTGGAGGTTAGGAAGCCGAGGGGTCATTTTACACAAGAAAACATACTTATGCCCGCTCCTAGACCGATGCGTGAGTGGCTGGCCAGGTACATTGCTCGCTCACAGGCAATGCCAATTCCTATTTTCTTTCGGCGTTTTACTACGGGGGGTGTTTCCATGGGAGCCATCGCCCTGCCAATGTTAGAGTCTGTAATCTACTTGGCTTAAGCCACGTCTTACCACACTTTAAGTACGGGAGTGAGAGCTTACACGGTTCAAATGTGTATATAAGCTCCCGATGAGCGGGAATAAGCGTCGTGCTTTCTTATTGACCGTTAGCTGATAGTCCGCTCGGTGAGTCTCCGCGTCGCGACGAATGTTCCTGATATCCACCCGTTGCAGCAGGCTAAATGTCAGATTGGTTTCCTATTCTCAACGGCTTGCGGAAACTAGGCAGGAGAGGGTTGAGTTTAACGATTAGAGTGATGCATTCCATAATCGTGTCGGGGTTGGTGGGAAGTTATGCCGGGACGTTTTC'/>

    <sequence taxon='37' value='CGGCCGCTTGCATGGAGAGGCTAGTCCCTCATCCGTTACCAGTACAATCCCGCTAAGATTCGCCAGTTAAGCTCACTGGTACGGAGCAGGATTGTCTTCACGGTTTTCGAGCAAGCGTAAAATTCTGGTCATTTTGTGGCGTTAGCTTTTTTAGGCTGGGGTTGAATGTGCTAAGCCACTGAGTAGTCATAGGGTTTCACCTGAAACGTGGCGGATTTGCTGCGGCATGATGGGGATTCAGTACTTCAGGATGTCCCACAGTGGTCTAGCGAGCCGTCGAGCATGCCCCGGCGTCACAGATAGCATAGAGATCAAATCAATGGGGAAAAACCTGATGTGGTTGTTGTAGCTCATTGTAGTATAGGAGTCGCAGCCTGGTATGCAGCGTCATATTGGTGTCCGACCCAATTTTAATGATTTCAATCTACTTGGGATAGAATGGGAGGGGTCTAGTGCCCCAAGCTGAGGTACGTACACCCAACGCAAGCTCAGGCAGACGGGAGTCCGGCTAGCTGCTAGGCCATTCCGCTAGGTCATCGTTTAACGGTCTTAACCTAATCAATTGATATAAGAGCTTAGATCTTGGTTAACCGCCTATCGGATCTCCTAAGCTACACCGCTATACACTAACTCTATTGCCGGGATGTGTACCTCGGAACTTTATTATAAGTTAACCAAGGCGCCCAACCGCCGTGATGTCTGTGTCCTCAACGTACCCCGTCTGCGTATACGCTGCCCCAGAATCTGAAGAAGAGCACCGAGCTTAGTCAGATAATCATGATAATGCTCCAAGTCATAAGGAGCGCAGTTCGGAAAAGGGAAACAACGGAAGGAAAAAGAAGACTTAGGAGCATCGCGTCCTTTGTACGTGGCCGCAAGACGACCGTGATCTTTGGTACCCGGTTACGTATATTCATGGTTCTCTCTTATCGCAAATAACTCTGTGTTTCCTTCCATATAGAGCGGCGAGGTGAGGGGCGGAGATGGGCGTCCGTTCAGCACCTTTGTTGTTGCAGCCATGGATCTGCTTATCTTCTCTGGTGTTCCAGGTTGAATTGCGGCGCTTGTAGTTTAAAGAAGTTCCATTAGAAACTCGGACGCTGCAGAGCGCGAGAAGTTAAATTGGAGACTATAACGGTGTGAACCGTATATAGTTCCCGGCGCCTCGGAGCTGTCGTCGAGGGTAGCTAGGGATCAGACCAGCCACTTACGATAACGGCGGGCAGTCAAGAATAGTCAACTAACGACGCTATCGGCCGTGGTCCGCGACTATGAGTCTACTCGTTATTGTATGCGCATATAGGCCTGGATGATCCCGTCGTTTCCCGTTCTAACACAGTGCACCGCCGGTGGGAGTCGAATAGTGGGGATCGGGTGACATACGCTCAACTCACTGAGGCAATCCGACTTATAAGCCTCTTTCGTGTGACCGCGCCAATCCAAGTTTATCGAAACGTATACGGTATCGGTGCATGAGCCATAAGTGGAGGTTAGGAAGCCGAGGGGTCATTTTACACAAGAAAACATACTTATGCCCGCTCCTAGACCGATGCGTGAGTGGCTGGCCAGGTACATTGCTCGCTCACAGGCAATGCCAATTCCTATTTTCTTTCGGCGTTTTACTACGGGGGGTGTTTCCATGGGAGCCATCGCCCTGCCAATGTTAGAGTCTGTAATCTACTTGGCTTAAGCCACGTCTTACCACACTTTAAGTACGGGAGTGAGAGCTTACACGGTTCAAATGTGTATATAAGCTCCCGATGAGCGGGAATAAGCGTCGTGCTTTCTTATTGACCGTTAGCTGATAGTCCGCTCGGTGAGTCTCCGCGTCGCGACGAATGTTCCTGATATCCACCCGTTGCAGCAGGCTAAATGTCAGATTGGTTTCCTATTCTCAACGGCTTGCGGAAACTAGGCAGGAGAGGGTTGAGTTTAACGATTAGAGTGATGCATTCCATAATCGTGTCGGGGTTGGTGGGAAGTTATGCCGGGACGTTTTC'/>

    <sequence taxon='40' value='CGGCCGCTTGCATGGAGAGGCTAGTCCCTCATCCGTTACCAGTACAATCCCGCTAAGATTCGCCAGTTAAGCTCACTGGTACGGAGCAGGATTGTCTTCACGGTTTTCGAGCAAGCGTAAAATTCTGGTCATTTTGTGGCGTTAGCTTTTTTAGGCTGGGGTTGAATGTGCTAAGCCACTGAGTAGTCATAGGGTTTCAGCTGAAACGTGGCGGATTTGCTGCGGCATGATGGGGATTCAGTACTTCAGGATGTCCCACAGTGGTCTAGCGAGCCGTCGAGCATGCCCCGGCGTCACAGATAGCATAAAGATCAAATCAATGGGGAAAAACCTGATGTGGTTGTTGTAGCTCATTGTAGTATAGGAGTCGCAGCCTGGTATGCAGCGTCATATTGGTGTCCGACCCAATTTTAATGATTTCAATCTACTTGGGATAGAATGGGAGGGGTCTAGTGCCCCAAGCTGAGGTACGTACACCCAATGCAAGCTCAGGCAGACGGGAGTCCGGCTAGCTGCTAGGCCATTCCGCTAGGTCATCGTTTAACGGTCTTAACCTAATCAATTGATATAAGAGCTTAGATCTTGGTTAACCGCCTATCGGATCTCCTAAGCTACACCGCTATACACTAACTCTATTGCCGGGATGTGTCCCTCGGAACTTTATTACAAGTTAACCAAGGCGCCCAACCGCCGTGATGTCTGTGTCCTCAACGTACCCCGTCTGCGTATACGCTGCCCCAGAATCTGAAGAAGAGCACCGAGCTTAGTCAGATAATCATGATAATGCTCCAAGTCATAAGGAGCGCAGTTCGGAAAAGGGAAACAACGGAAGGAAAAAGAAGACTTAGGAGCATCGCGTCCTTTGTACGTGGCCGCAAGACGACCGTGATCTTTGGTACCCGGTTACGTATATTCATGGTTCTCTCTTATCGCAAATAACTCTGTGTTTCCTTCCATATAGAGCGGCGAGGTGAGGGGCGGAGATGGGCGTCCGTTCAGCACCTTTGTTGTTGCAGCCATGGATCTGCTTATCTTCTCTGGTGTTCCAGGTTGAATTGCGGCGCTTGTAGTTTAAAGAAGTTCCATTAGAAACTCGGACGCTGCAGAGCGCGAGAAGTTAAATTGGAGACTATAACGGTGTGAACCGTATATAGTTCCCGGCGCCTCGGAGCTGTCGTCGAGGGTAGCTAGGGATCAGACCAGCCACTTACGATAACGGCGGGCAGTCAAGAATAGTCAACTAACGACGCTATCGGCCGTGGTCCGCGACTATGAGTCTACTCGTTATTGTATGCGCATATAGGCCTGGATGATCCCGTCGTTTCCCGTTCTAACACAGTGCACCGCCGGTGGGAGTCGAATAGTGGGGATCGGGTGACATACGCTCAACTCACTGAGGCAATCCGACTTATAAGCCTCTTTCGTGTGACCGCGCCAATCCAAGTTTATCGAAACGTATACGGTATCGGTGCATGAGCCATAAGTGGAGGTTAGGAAGCCGAGGGGTCATTTTACACAAGAAAACATACTTATGCCCGCTCCTAGACCGATGCGTGAGTGGCTGGCCAGGTACATTGCTCGCTCACAGGCAATGCCAATTCCTATTTTCTTTCGGCGTTTTACTACGGGGGGTGTTTCCATGGGAGCCATCGCCCTGCCAATGTTAGAGTCTGTAATCTACTTGGCTTAAGCCACGTCTTACCACACTTTAAGTACGGGAGTGAGAGCTTACACGGTTCAAATGTGTATATAAGCTCCCGATGAGCGGGAATAAGCGTCGTGCTTTCTTATTGACCGTTAGCTGATAGTCCGCTCGGTGAGTCTCCGCGTCGCGACGAATGTTCCTGATATCCACCCGTTGCAGCAGGCTAAATGTCAGATTGGTTTCCTATTCTCAACGGCTTGCGGAAACTAGGCAGGAGAGGGTTGAGTTTAACGATTAGAGTGATGCATTCCATAATCGTGTCGGGGTTGGTGGGAAGTTATGCCGGGACGTTTTC'/>

    <sequence taxon='41' value='CGGCCGCTTGCATGGAGAGGCTAGTCCCTCATCCGTTACCAGTACAATCCCGCTAAGATTCGCCAGTTAAGCTCACTGGTACGGAGCAGGATTGTCTTCACGGTTTTCGAGCAAGCGTAAAATTCTGGTCATTTTGTGGCGTTAGCTTTTTTAGGCTGGGGTTGAATGTGCTAAGCCACTGAGTAGTCATAGGGTTTCAGCTGAAACGTGGCGGATTTGCTGCGGCATGATGGGGATTCAGTACTTCAGGATGTCCCACAGTGGTCTAGCGAGCCGTCGAGCATGCCCCGGCGTCACAGATAGCATAAAGATCAAATCAATGGGGAAAAACCTGATGTGGTTGTTGTAGCTCATTGTAGTATAGGAGTCGCAGCCTGGTATGCAGCGTCATATTGGTGTCCGACCCAATTTTAATGATTTCAATCTACTTGGGATAGAATGGGAGGGGTCTAGTGCCCCAAGCTGAGGTACGTACACCCAATGCAAGCTCAGGCAGACGGGAGTCCGGCTAGCTGCTAGGCCATTCCGCTAGGTCATCGTTTAACGGTCTTAACCTAATCAATTGATATAAGAGCTTAGATCTTGGTTAACCGCCTATCGGATCTCCTAAGCTACACCGCTATACACTAACTCTATTGCCGGGATGTGTCCCTCGGAACTTTATTACAAGTTAACCAAGGCGCCCAACCGCCGTGATGTCTGTGTCCTCAACGTACCCCGTCTGCGTATACGCTGCCCCAGAATCTGAAGAAGAGCACCGAGCTTAGTCAGATAATCATGATAATGCTCCAAGTCATAAGGAGCGCAGTTCGGAAAAGGGAAACAACGGAAGGAAAAAGAAGACTTAGGAGCATCGCGTCCTTTGTACGTGGCCGCAAGACGACCGTGATCTTTGGTACCCGGTTACGTATATTCATGGTTCTCTCTTATCGCAAATAACTCTGTGTTTCCTTCCATATAGAGCGGCGAGGTGAGGGGCGGAGATGGGCGTCCGTTCAGCACCTTTGTTGTTGCAGCCATGGATCTGCTTATCTTCTCTGGTGTTCCAGGTTGAATTGCGGCGCTTGTAGTTTAAAGAAGTTCCATTAGAAACTCGGACGCTGCAGAGCGCGAGAAGTTAAATTGGAGACTATAACGGTGTGAACCGTATATAGTTCCCGGCGCCTCGGAGCTGTCGTCGAGGGTAGCTAGGGATCAGACCAGCCACTTACGATAACGGCGGGCAGTCAAGAATAGTCAACTAACGACGCTATCGGCCGTGGTCCGCGACTATGAGTCTACTCGTTATTGTATGCGCATATAGGCCTGGATGATCCCGTCGTTTCCCGTTCTAACACAGTGCACCGCCGGTGGGAGTCGAATAGTGGGGATCGGGTGACATACGCTCAACTCACTGAGGCAATCCGACTTATAAGCCTCTTTCGTGTGACCGCGCCAATCCAAGTTTATCGAAACGTATACGGTATCGGTGCATGAGCCATAAGTGGAGGTTAGGAAGCCGAGGGGTCATTTTACACAAGAAAACATACTTATGCCCGCTCCTAGACCGATGCGTGAGTGGCTGGCCAGGTACATTGCTCGCTCACAGGCAATGCCAATTCCTATTTTCTTTCGGCGTTTTACTACGGGGGGTGTTTCCATGGGAGCCATCGCCCTGCCAATGTTAGAGTCTGTAATCTACTTGGCTTAAGCCACGTCTTACCACACTTTAAGTACGGGAGTGAGAGCTTACACGGTTCAAATGTGTATATAAGCTCCCGATGAGCGGGAATAAGCGTCGTGCTTTCTTATTGACCGTTAGCTGATAGTCCGCTCGGTGAGTCTCCGCGTCGCGACGAATGTTCCTGATATCCACCCGTTGCAGCAGGCTAAATGTCAGATTGGTTTCCTATTCTCAACGGCTTGCGGAAACTAGGCAGGAGAGGGTTGAGTTTAACGATTAGAGTGATGCATTCCATAATCGTGTCGGGGTTGGTGGGAAGTTATGCCGGGACGTTTTC'/>

    <sequence taxon='45' value='CGGCCGCTTGCATGGAGAGGCTAGTCCCTCATCCGTTACCAGTACAATCCCGCTAAGATTCGCCAGTTAAGCTCACTGGTACGGAGCAGGATTGTCTTCACGGTTTTCGAGCAAGCGTAAAATTCTGGTCATTTTGTGGCGTTAGCTTTTTTAGGCTGGGGTTGAATGTGCTAAGCCACTGAGTAGTCATAGGGTTTCAGCTGAAACGTGGCGGATTTGCTGCGGCATGATGGGGATTCAGTACTTCAGGATGTCCCACAGTGGTCCAGCGAGCCGTCGAGCATGCCCCGGCGTCACAGATAGCATAGAGATCAAATCAATGGGGAAAAACCTGATGTGGTTGTTGTAGCTCATTGTAGTATAGGAGTCGCAGCCTGGTATGCAGCGTCATATCGGTGTCCGACCCAATTTTAATGATTTCAATCTACTTGGGATAGAATGGGAGGGGTCTAGTGCCCCAAGCTGAGGTACGTACACCCAATGCAAGCTCAGGCAGACGGGAGTCCGGCTAGCTGCTAGGCCATTCCGCTAGGTCATCGTTTAACGGTCTTAACCTACTCAATTGATATAAGATCTTAGATCTTGGTTAACCGCCTCTCGGATCTCCTAAGCTACACCGCTATACACTAACTCTATTGCCGGGATGTGTACCTCGGAACTTTATTACAAGTTAACCAAGGCGCCCAACCGCCGTGATGTCTGTGTCCTCAACGTACCCCGTCTGCGTATACGCTGCCCCAGAATCTGAAGAAGAGCACCGAGCTTAGTCAGATAATCATGATAATGCTCCAAGTCATAAGGAGCGCAGTTCGGAAAAGGGAAACAACGGAAGGAAAAAGAAGACTTAGGAGCATCGCGTCCTTTGTACGTGGCCGCAAGACGACCGTGATCTTTGGTACCCGGTTACGTATATTCATGGTTCTCTCTTATCGCAAATAACTCTGTGTTTCCTTCCATATAGAGCGGCGAGGTGAGGGGCGGAGATGGGCGTCCGTTCAGCACCTTTGTTGTTGCAGCCATGGATCTGCTTATCTTCTCTGGTGTTCCAGGTTGAATTGCGGCGCTTGTAGTTTAAAGAAGTTCCATTAGAAACTCGGACGCTGCAGAGCGCGAGAAGTTAACTTGGAGACTATAACGGTGTGAACCGTATATAGTTCCCGGCGCCTCGGAGCTGTCGTCGAGGGTAGCTAGGGATCAGACCAGCCACTTACGATAACGGCGGGCAGTCAAGAATAGTCAACTAACGACGCTATCGGCCGTGGTCCGCGACTATGAGTCTACTCGTTATTGTATGCGCATATAGGCCTGTATGATCCCGTCGTTTCCCGTTCTAACACAGTGCACCGCCGGTGGGAGTCGAATAGTGGGGATCGGGTGACATACGCTCAACTCACTGAGGCAATCCGACTTATAAGCCTCTTTCGTGTGACCGCGCCAATCCAAGTTTATCGAAACGTATACGGTATCGGTGCATGAGCCATAAGTGGAGGTTAGGAAGCCGAGGGGTCATTTTACACAAGAAAACATACTTATGCCCGCTCCTAGACCGATGCGTGAGTGGCTGGCCAGGTACATTGCTCGCTCACAGGCAATGCCAATTCCTATTTTCTTTCGGCGTTTTACTACGGGGGGTGTTTCCATGGGAGCCATCGCCCTGCCAATGTTAGAGTCTGTAATCTACTTGGCTTAAGCCACGTCTTACCACACTTTAAGTACAGGAGTGAGAGCTTACACGGTTCAAATGTGTATATAAACTCCCGATGAGCGGGAATAAGCGTCGTGCTTTCTTATTGACCGTTAGCTGATAGTCCGCTCGGTGAGTCTCCGCGTCGCGACGAATGTTCCTGATATCCACCCGTTGCAGCAGGCTAAATGTCAGATTGGTTTCCTATTCTCAACGGCTTGCGGAAACTAGGCAGGAGAGGGTTGAGTTTAACGATTAGAGTGATGCATTCCATAATCGTGTCGGGGTTGGTGGGAAGTTATGCCGGGACGTTTTC'/>

    <sequence taxon='54' value='CGGCCGCTTGCATGGAGAGGCTAGTCCCTCATCCGTTACCAGTACAATCCCGCTAAGATTCGCCAGTTAAGCTCACTGGTACGGAGCAGGATTGTCTTCACGGTTTTCGAGCAAGCGTAAAATTCTGGTCATTTTGTGGCGTTAGCTTTTTTAGGCTGGGGTTGAATGTGCTAAGCCACTGAGTAGTCATAGGGTTTCAGCTGAAACGTGGCGGATTTGCTGCGGCATGATGGGGATTCAGTACTTCAGGATGTCCCACAGTGGTCCAGCGAGCCGTCGAGCATGCCCCGGCGTCACAGATAGCATAGAGATCAAATCAATGGGGAAAAACCTGATGTGGTTGTTGTAGCTCATTGTAGTATAGGAGTCGCAGCCTGGTATGCAGCGTCATATCGGTGTCCGACCCAATTTTAATGATTTCAATCTACTTGGGATAGAATGGGAGGGGTCTAGTGCCCCAAGCTGAGGTACGTACACCCAATGCAAGCTCAGGCAGACGGGAGTCCGGCTAGCTGCTAGGCCATTCCGCTAGGTCATCGTTTAACGGTCTTAACCTACTCAATTGATATAAGATCTTAGATCTTGGTTAACCGCCTCTCGGATCTCCTAAGCTACACCGCTATACACTAACTCTATTGCCGGGATGTGTACCTCGGAACTTTATTACAAGTTAACCAAGGCGCCCAACCGCCGTGATGTCTGTGTCCTCAACGTACCCCGTCTGCGTATACGCTGCCCCAGAATCTGAAGAAGAGCACCGAGCTTAGTCAGATAATCATGATAATGCTCCAAGTCATAAGGAGCGCAGTTCGGAAAAGGGAAACAACGGAAGGAAAAAGAAGACTTAGGAGCATCGCGTCCTTTGTACGTGGCCGCAAGACGACCGTGATCTTTGGTACCCGGTTACGTATATTCATGGTTCTCTCTTATCGCAAATAACTCTGTGTTTCCTTCCATATAGAGCGGCGAGGTGAGGGGCGGAGATGGGCGTCCGTTCAGCACCTTTGTTGTTGCAGCCATGGATCTGCTTATCTTCTCTGGTGTTCCAGGCTGAATTGCGGCGCTTGTAGTTTAAAGAAGTTCCATTAGAAACTCGGACGCTGCAGAGCGCGAGAAGTTAACTTGGAGACTATAACGGTGTGAACCGTATATAGTTCCCGGCGCCTCGGAGCTGTCGTCGAGGGTAGCTAGGGATCAGACCAGCCACTTACGATAACGGCGGGCAGTCAAGAATAGTCAACTAACGACGCTATCGGCCGTGGTCCGCGACTATGAGTCTACTCGTTATTGTATGCGCATATAGGCCTGTATGATCCCGTCGTTTCCCGTTCTAACACAGTGCACCGCCGGTGGGAGTCGAATAGTGGGGATCGGGTGACATACGCTCAACTCACTGAGGCAATCCGACTTATAAGCCTCTTTCGTGTGACCGCGCCAATCCAAGTTTATCGAAACGTATACGGTATCGGTGCATGAGCCATAAGTGGAGGTTAGGAAGCCGAGGGGTCATTTTACACAAGAAAACATACTTATGCCCGCTCCTAGACCGATGCGTGAGTGGCTGGCCAGGTACATTGCTCGCTCACAGGCAATGCCAATTCCTATTTTCTTTCGGCGTTTTACTACGGGGGGTGTTTCCATGGGAGCCATCGCCCTGCCAATGTTAGAGTCTGTAATCTACTTGGCTTAAGCCACGTCTTACCACACTTTAAGTACAGGAGTGAGAGCTTACACGGTTCAAATGTGTATATAAACTCCCGATGAGCGGGAATAAGCGTCGTGCTTTCTTATTGACCGTTAGCTGATAGTCCGCTCGGTGAGTCTCCGCGTCGCGACGAATGTTCCTGATATCCACCCGTTGCAGCAGGCTAAATGTCAGATTGGTTTCCTATTCTCAACGGCTTGCGGAAACTAGGCAGGAGAGGGTTGAGTTTAACGATTAGAGTGATGCATTCCATAATCGTGTCAGGGTTGGTGGGAAGTTATGCCGGGACGTTTTC'/>

    <sequence taxon='58' value='CGGCCGCTTGCATGGAGAGGCTAGTCCCTCATCCGTTACCAGTACAATCCCGCTAAGATTCGCCAGTTAAGCTCACTGGTACGGAGCAGGATTGTCTTCACGGTTTTCGAGCAAGCGTAAAATTCTGGTCATTTTGTGGCGTTAGCTTTTTTAGGCTGGGGTTGAATGTGCTAAGCCACTGAGTAGTCATAGGGTTTCAGCTGAAACGTGGCGGATTTGCTGCGGCATGATGGGGATTCAGTACTTCAGGATGTCCCACAGTGGTCCAGCGAGCCGTCGAGCATGCCCCGGCGTCACAGATAGCATAGAGATCAAATCAATGGGGAAAAACCTGATGTGGTTGTTGTAGCTCATTGTAGTATAGGAGTCGCAGCCTGGTATGCAGCGTCATATCGGTGTCCGACCCAATTTTAATGATTTCAATCTACTTGGGATAGAATGGGAGGGGTCTAGTGCCCCAAGCTGAGGTACGTACACCCAATGCAAGCTCAGGCAGACGGGAGTCCGGCTAGCTGCTAGGCCATTCCGCTAGGTCATCGTTTAACGGTCTTAACCTACTCAATTGATATAAGATCTTAGATCTTGGTTAACCGCCTCTCGGATCTCCTAAGCTACACCGCTATACACTAACTCTATTGCCGGGATGTGTACCTCGGAACTTTATTACAAGTTAACCAAGGCGCCCAACCGCCGTGATGTCTGTGTCCTCAACGTACCCCGTCTGCGTATACGCTGCCCCAGAATCTGAAGAAGAGCACCGAGCTTAGTCAGATAATCATGATAATGCTCCAAGTCATAAGGAGCGCAGTTCGGAAAAGGGAAACAACGGAAGGAAAAAGAAGACTTAGGAGCATCGCGTCCTTTGTACGTGGCCGCAAGACGACCGTGATCTTTGGTACCCGGTTACGTATATTCATGGTTCTCTCTTATCGCAAATAACTCTGTGTTTCCTTCCATATAGAGCGGCGAGGTGAGGGGCGGAGATGGGCGTCCGTTCAGCACCTTTGTTGTTGCAGCCATGGATCTGCTTATCTTCTCTGGTGTTCCAGGCTGAATTGCGGCGCTTGTAGTTTAAAGAAGTTCCATTAGAAACTCGGACGCTGCAGAGCGCGAGAAGTTAACTTGGAGACTATAACGGTGTGAACCGTATATAGTTCCCGGCGCCTCGGAGCTGTCGTCGAGGGTAGCTAGGGATCAGACCAGCCACTTACGATAACGGCGGGCAGTCAAGAATAGTCAACTAACGACGCTATCGGCCGTGGTCCGCGACTATGAGTCTACTCGTTATTGTATGCGCATATAGGCCTGTATGATCCCGTCGTTTCCCGTTCTAACACAGTGCACCGCCGGTGGGAGTCGAATAGTGGGGATCGGGTGACATACGCTCAACTCACTGAGGCAATCCGACTTATAAGCCTCTTTCGTGTGACCGCGCCAATCCAAGTTTATCGAAACGTATACGGTATCGGTGCATGAGCCATAAGTGGAGGTTAGGAAGCCGAGGGGTCATTTTACACAAGAAAACATACTTATGCCCGCTCCTAGACCGATGCGTGAGTGGCTGGCCAGGTACATTGCTCGCTCACAGGCAATGCCAATTCCTATTTTCTTTCGGCGTTTTACTACGGGGGGTGTTTCCATGGGAGCCATCGCCCTGCCAATGTTAGAGTCTGTAATCTACTTGGCTTAAGCCACGTCTTACCACACTTTAAGTACAGGAGTGAGAGCTTACACGGTTCAAATGTGTATATAAACTCCCGATGAGCGGGAATAAGCGTCGTGCTTTCTTATTGACCGTTAGCTGATAGTCCGCTCGGTGAGTCTCCGCGTCGCGACGAATGTTCCTGATATCCACCCGTTGCAGCAGGCTAAATGTCAGATTGGTTTCCTATTCTCAACGGCTTGCGGAAACTAGGCAGGAGAGGGTTGAGTTTAACGATTAGAGTGATGCATTCCATAATCGTGTCAGGGTTGGTGGGAAGTTATGCCGGGACGTTTTC'/>

    <sequence taxon='46' value='CGGCCGCTTGCATGGAGAGGCTAGTCCCTCATCCGTTACCAGTACAATCCCGCTAAGATTCGCCAGTTAAGCTCACTGGTACGGAGCAGGATTGTCTTCACGGTTTTCGAGCAAGCGTAAAATTCTGGTCATTTTGTGGCGTTAGCTTTTTTAGGCTGGGGTTGAATGTGCTAAGCCACTGAGTAGTCATAGGGTTTCAGCTGAAACGTGGCGGATTTGCTGCGGCATGATGGGGATTCAGTACTTCAGGATGTCCCACAGTGGTCCAGCGAGCCGTCGAGCATGCCCCGGCGTCACAGATAGCATAGAGATCAAATCAATGGGGAAAAACCTGATGTGGTTGTTGTAGCTCATTGTAGTATAGGAGTCGCAGCCTGGTATGCAGCGTCATATTGGTGTCCGACCCAATTTTAATGATTTCAATCTACTTGGGATAGAATGGGAGGGGTCTAGTGCCCCAAGCTGAGGTACGTACACCCAATGCAAGCTCAGGCAGACGGGAGTCCGGCTAGCTGCTAGGCCATTCCGCTAGGTCACCGTTTAACGGTCTTAACCTACTCAATTGATATAAGATCTTAGATCTTGGTTAACCGCCTCTCGGATCTCCTAAGCTACACCGCTATACACTAACTCTATTGCCGGGATGTGTACCTCGGAACTTTATTACAAGTTAACCAAGGCGCCCAACCGCCGTGATGTCTGTGTCCTCAACGTACCCCGTCTGCGTATACGCTGCCCCAGAATCTGAAGAAGAGCACCGAGCTTAGTCAGATAATCATGATAATGCTCCAAGTCATAAGGAGCGCAGTTCGGAAAAGGGAAACAACGGAAGGAAAAAGAAGACTTAGGAGCATCGCGTCCTTTGTACGTGGCCGCAAGACGACCGTGATCTTTGGTACCCGGTTACGTATATTCATGGTTCTCTCTTATCGCAAATAACTCTGTGTTTCCTTCCATATAGAGCGGCGAGGTGAGGGGCGGAGATGGGCGTCCGTTCAGCACCTTTGTTGTTGCAGCCATGGATCTGCTTATCTTCTCTGGTGTTCCAGGTTGAATTGCGGCGCTTGTAGTTTAAAGAAGTTCCATTAGAAACTCGGACGCTGCAGAGCGCGAGAAGTTAACTTGGAGACTATAACGGTGTGAACCGTATATAGTTCCCGGCGCCCCGGAGCTGTCGTCGAGGGTAGCTAGGGATCAGACCAGCCACTTACGATAACGGCGGGCAGTCAAGAATAGTCAACTAACGACGCTATCGGCCGTGGTCCGCGACTATGAGTCTACTCGTTATTGTATGCGCATATAGGCCTGTATGATCCCGTCGTTTCCCGTTCTAACACAGTGCACCGCCGGTGGGAGTCGAATAGTGGGGATCGGGTGACATACGCTCAACTCACTGAGGCAATCCGACTTATAAGCCTCTTTCGTGTGACCGCGCCAATCCAAGTTTATCGAAACGTATACGGTATCGGTGCATGAGCCATAAGTGGAGGTTAGGAAGCCGAGGGGTCATTTTACACAAGAAAACATACTTATGCCCGCTCCTAGACCGATGCGTGAGTGGCTGGCCAGGTACATTGCTCGCTCACAGGCAATGCCAATTCCTATTTTCTTTCGGCGTTTTACTACGGGGGGTGTTTCCATGGGAGCCATCGCCCTGCCAATGTTAGAGTCTGTAATCTACTTGGCTTAAGCCACGTCTTACCACACTTTAAGTACGGGAGTGAGAGCTTACACGGTTCAAATGTGTATATAAGCTCCCGATGAGCGGGAATAAGCGTCGTGCTTTCTTATTGACCGTTAGCTGATAGTCCGCTCGGTGAGTCTCCGCGTCGCGACGAATGTTCCTGATATCCACCCGTTGCAGCAGGCTAAATGTCAGATTGGTTTCCTATTCTCAACGGCTTGCGGAAACTAGGCAGGAGAGGGTTGAGTTTAACGATTAGAGTGATGCATTCCATAATCGTGTCGGGGTTGGTGGGAAGTTATGCCGGGACGTTTTC'/>

    <sequence taxon='53' value='CGGCCGCTTGCATGGAGAGGCGAGTCCCTCATCCGTTACCAGTACAATCCCGCTAAGATTCGCCAGTTAAGCTCACTGGTACGGAGCAGGATTGTCTTCACGGTTTTCGAGCAAGCGTAAAATTCTGGTCATTTTGTGGCGTTAGCTTTTTTAGGCCGGGGTTGAATGTGCTAAGCCACTGAGTAGTCATAGGGTTTCAGCTGAAACGTGGCGGATTTGCTGCGGCATGATGGGGATTCAGTACTTCAGGATGTCCCACAGTGGTCCAGCGAGCCGTCGAGCATGCCCCGGCGTCACAGATAGCATAGAGATCAAATCAATGGGGAAAAACCTGATGTGGTTGTTGTAGCTCATTGTAGTATAGGAGTCGCAGCCTGGTATGCAGCGTCATATTGGTGTCCGACCCAATTTTAATGATTTCAATCTACTTGGGATAGAATGGGAGGGGTCTAGTGCCCCAAGCTGAGGTACGTACACCCAATGCAAGCTCAGGCAGACGGGAGTCCGGCTAGCTGCTAGGCCATTCCGCTAGGTCACCGTTTAACGGTCTTAACCTACTCAATTGATATAAGATCTTAGATCTTGGTTAACCGCCTCTCGGATCTCCTAAGCTACACCGCTATACACTAACTCTATTGCCGGGATGTGTACCTCGGAACTTTATTACAAGTTAACCAAGGCGCCCAACCGCCGTGATGTCTGTGTCCTCAACGTACCCCGTCTGCGTATACGCTGCCCCAGAATCTGAAGAAGAGCACCGAGCTTAGTCAGATAATCATGATAATGCTCCAAGTCATAAGGAGCGCAGTTCGGAAAAGGGAAACAACGGAAGGAAAAAGAAGACTTAGGAGCATCGCGTCCTTTGTACGTGGCCGCAAGACGACCGTGATCTTTGGTACCCGGTTACGTATATTCATGGTTCTCTCTTATCGCAAATAACTCTGTGTTTCCTTCCATATAGAGCGGCGAGGTGAGGGGCGGAGATGGGCGTCCGTTCAGCACCTTTGTTGTTGCAGCCATGGATCTGCTTATCTTCTCTGGTGTTCCAGGTTGAATTGCGGCGCTTGTAGTTTAAAGAAGTTCCATTAGAAACTCGGACGCTGCAGAGCGCGAGAAGTTAACTTGGGGACTATAACGGTGTGAACCGTATATAGTTCCCGGCGCCCCGGAGCTGTCGTCGAGGGTAGCTAGGGATCAGACCAGCCACTTACGATAACGGCGGGCAGTCAAGAATAGTCAACTAACGACGCTATCGGCCGTGGTCCGCGACTATGAGTCTACTCGTTATTGTATGCGCATATAGGCCTGTATGATCCCGTCGTTTCCCGTTCTAACACAGTGCACCGCCGGTGGGAGTCGAATAGTGGGGATCGGGTGACATACGCTCAACTCACTGAGGCAATCCGACTTATAAGCCTCTTTCGTGTGACCGCGCCAATCCAAGTTTATCGAAACGTATACGGTATCGGTGCATGAGCCATAAGTGGAGGTTAGGAAGCCGAGGGGTCATTTTACACAAGAAAACATACTTATGCCCGCTCCTAGACCGATGCGTGAGTGGCTGGCCAGGTACATTGCTCGCTCACAGGCAATGCCAATGCCTATTTTCTTTCGGCGTTTTACTACGGGGGGTGTTTCCATGGGAGCCATCGCCCTGCCAATGTTAGAGTCTGTAATCTACTTGGCTTAAGCCACGTCTTACCACACTTTAAGTACGGGAGTGAGAGCTTACACGGTTCAAATGTGTATATAAGCTCCCGATGAGCGGGAATAAGCGTCGTGCTTTCTTATTGACCGTTAGCTGATAGTCCGCTCGGTGAGTCTCCGCGTCGCGACGAATGTTCCTGATATCCACCCGTTGCAGCAGGCTAAATGTCAGATTGGTTTCCTATTCTCAACGGCTTGCGGAAACTAGGCAGGAGAGGGTTGAGTTTAACGATTAGAGTGATGCATTCCATAATCGTGTCGGGGTTGGTGGGAAGTTATGCCGGGACGTTTTC'/>

    <sequence taxon='62' value='CGGCCGCTTGCATGGAGAGGCTAGTCCCTCATCCGTTACCAGTACAATCCCGCTAAGATCCGCCAGTTAAGCTCACTGGTACGGAGCAGGATTGTCTTCACGGTTTTCGAGCAAGCGTAAAATTCTGGTCATTTTGTGGCGTTAGCTTTTTTAGGCTGGGGTTGAATGTGCTAAGCCACTGAGTAGTCATAGGGTTTCAGCTGAAACGTGGCGGATTTGCTGCGGCATGATGGGGATTCAGTACTTCAGGATGTCCCACAGTGGTCCAGCGAGCCGTCGAGCATGCCCCGGCGTCACAGATAGCATAGAGATCAAATCAATGGGGAAAAACCTGATGTGGTTGTTGTAGCTCATTGTAGTATAGGAGTCGCAGCCTGGTATGCAGCGTCATATTGGTGTCCGACCCAATTTTAATGATTTCAATCTACTTGGGATAGAATGGGAGGGGTCTAGTGCCCCAAGCTGAGGTACGTACACCCAATGCAAGCTCAGGCAGACGGGAGTCCGGCTAGCTGCTAGGCCATTCCGCTAGGTCATCGTTTAACGGTCTTAACCTACTCAATTGACATAAGATCTTAGATCTTGGTTAACCGCCTCTCGGATCTCCTAAGCTACACCGCTATACACTAATTCTATTGCCGGGATGTGTACCTCGGAACTTTATTACAAGTTAACCAAGGCGCACAACCGCCGTGATGTCTGTGTCCTCAACGTACCCCGTCTGCGTATACGCTGCCCCAGAATCTGAAGAAGAGCACCGAGCTTAGTCAGATAATCATGATAATGCTCCAAGTCATAAGGAGCGCAGTTCGGAAAAGGGAAACAACGGAAGGAAAAAGAAGACTTAGGAGCATCGCGTCCTTTGTACGTGGCCGCAAGACGACCGTGATCTTTGGTACCCGGTTACGTATATTCATGGTTCTCTCTTATCGCAAATAACTCTGTGTTTCCTTCCATATAGAGCGGCGAGGTGAGGGGCGGAGATGGGCGTCCGTTCAGCACCTTTGTTGTTGCAGCCATGGATCTGCTTATCTTCTCTGGTGTTCCAGGTTGAATTGCGGCGCTTGTAGTTTAAAGAAGTTCCATTAGAAACTCGGACGCTGCAGAGCGCGAGAAGTTAACTTGGAGACTATAACGGTGTGAACCGTATATAGTTCCCGGCGCCTCGGAGCTGTCGTCGAGGGTAGCTAGGGATCAGACCAGCCACTTACGATAACGGCGGGCAGTCAAGAATAATCAACTAACGACGCTATCGGCCGTGGTCCGCGACTATGAGTCTACTCGTTATTGTATGCGCATATAGGCCTGTATGATCCCGTCGTTTCCCGTTCTAACACAGTGCACCGCCGGTGGGAGTCGAATAGTGGGGATCGGGTGACATACGCTCAACTCACTGAGGCAATCCGACTTATAAGCCTCTTTCGTGTGACCGCGCCAATCCAAGTTTATCGAAACGTATACGGTATCGGTGCATGAGCCATAAGTGGAGGTTAGGAAGCCGAGGGGTCATTTTACACAAGAAAACATACTTATGCCCGCTACTAGACCGATGCGTGAGTGGCTGGCCAGGTACATTGCTCGCTCACAGGCAATGCCAATTCCTATTTTCTTTCGGCGTTTTACTACGGGGGGTGTTTCCATGGGAGCCATCGCCCTGCCAATGTTAGAGTCTGTAATCTACTTGGCTTAAGCCACGTCTTACCACACTTTAAGTACGGGAGTGAGAGCTTACACGGTTCAAATGTGTATATAAGCTCCCGATGAGCGGGAATAAGCGTCGTGCTTTCTTATTGACCGTTAGCTGATAGTCCGCTCGGTGAGTCTCCGCGTCGCGACGAATGTTCCTGATATCCACCCGTTGCAGCAGGCTAAATGTCAGATTGGTTTCCTATTCTCAACGGCTTGCGGAAACTAGGCAGGAGAGGGTTGAGTTTAACGATTAGAGTGATGCATTCCATAATCGTGTCGGGGTTGGTGGGAAGTTATGCCGGGACGTTTTC'/>

    <sequence taxon='7' value='CGGCCGCTTGCATGGAGAGGCTAGTCCCTCATCCGTTACCAGTACAATCCCGCTAAGATTCGCCAGTTAAGCTCACTGGTACGGAGCAGGATTGTCTTCACGGTTTTCGAGCAAGCGTAAAATTCTGGTCATTTTGTGGCGTTAGTTTTTTTAGGCTGGGGTTGACTGTGCTAAGCCACTGAGTAGTCATAGGGTTTCAGCTGAAACGTGGCGGATCTGCTGCGGCATGATGGGGATTCAGTACTTCAGGATGTCCCACAGTGGTCCAGCGAGCCGCCGAGCATGCCCCGGCGTCACAGATAGCATAGAGATCAAATCAATGGGGAAAAACCTGATGTGGTTGTTGTAGCTCATTGTAGTATAGGAGTCGCAGCCTGGTATGCAGCGTCATATTGGTGTCCGACCCAATTTTAATGATTTCAATCTACTTGGGATAGAATGGGAGGGGTCTAGTGCCCCAAGCTGAGGTACGTACACCCAATGCAAGCTCAGGCAGACGGGAGTCTGGCTAGCTGCTAGGCCATTCCGCTAGGTCATCGTTTAACGGTCTTAACCTAATTAATTGATATAAGAGCTTAGATCTTGGTTAACCGCCTATCGGATCTCCTAAGCTACACCGCTATACACTAACTCTATTGCCGGGATGTGTACCTCGGAACTTTATTACAAGTTAACCAAGGCGCCCAACCGCCGTGATGTCTGTGCCCTCAACGTACCCCGTCTGCGTATACGCTGCCCCAGAATCTGAAGAAGAGCACCGAGCTTAGTCAGATAATCATGATAATGCTCCAAGTCATAAGGAGCGCAATTCGGAAAAGGGAAACAACGGAAGGAAAAAGAAGACTTAGGAGCATCGCGTCCTTTGTACGTGGACGCAAGACGACCGTGATCTTTGGTACCCGGTTACGTATATTCATGATTCTCTCTTATCGCAAATAACTCTGTGTTTCCTTCCATATAGAGCGGCGAGGTGGGGGGCGGAGATGGGCGTCCGTTCAGCACCTTTGTTGTTGCAGCCATGGATCTGCTTATCTTCTCTGGTGTTCCAGGTTGAATTGCGGCGCTTGTAGTTTAATGACGTTCCATTAGAAACTCGGACGCTGCAGAGCGCGAAAAGTTAACTTGGAGACAATAACGGTGTGAACCGTATATACTTCCCGGCGCCTCGGAGCTGTCGTCGAGGGTAGCTAGGGATCAGACCAGCCACTTACGATAACGGCGGGCAGTCAAAAATAGTCAACTAACGACGCTATCGGCCGTGGTCCGCGACTATGAGTCTACTCGTTATTGTATGCGCATATAGGCCTGGATGATCCCGTCGTTTCCCGTTCTAACACAGTGCACCGCCGGTGGGAGTCGAATAGTGGGGATCGGGTGACATACGCTCAACTCACTGAGGCAATCCGACTTATAAGCCTCTTTCGTGTGACCGCGCCAATCCAAGTTTATCGAAACGTATAAGGTATCGGTGCATGAGCCATAAGTGGAGGTTAGGAAGTCGAGGGGTCATTTCACACAAGAAAACATACTTATGCCCGCTCCTAGACCGATGCGTGAGTGGATGGCCAGGTACATTGCTCGCTCACAGGCAATGCCAATTCCTATTTTCTTTCGGCGTTTTACTACGGGGGGTGTTTCCATGGGAGCCATCGCCCTGCCAATGTTAGAGTCTGTAATCTACTTGGTTTAAGCCACGTCTTACCACACTTTAAGTACGGGAGTGAGAGCTTACACGGCTCAAATGTGTATATAAGCTCCCGATGAGCGGGAATAAGCGTCGTGCTTTCTTATTGACCGTTAGCTGATAGTCCGCTCGGTGAGTCTCCGCGTCGCGACGAATGTTCCTGATATACACCCGTTGCAGCAGGCTAAATGTCAGATTGGTTTCCTATTCTCAACGGCTTGCGGAAACTAGGCAGGAGAGGGTTGAGTTTAACGATTAGAGTGATGCATTCCATAATCGTGTCGGGGTTGGTGGGAAGTTATGCCGGGACGTTTTC'/>

    <sequence taxon='9' value='CGGCCGCTTGCATGGAGAGGCTAGTCCCTCATCCGTTACCAGTACAATCCCGCTAAGATTCGCCAGTTAAGCTCACTGGTACGGAGCAGGATTGTCTTCACGGTTTTCGAGCAAGCGTAAAATTCTGGTCATTTTGTGGCGTTAGTTTTTTTAGGCTGGGGTTGACTGTGCTAAGCCACTGAGTAGTCATAGGGTTTCAGCTGAAACGTGGCGGATCTGCTGCGGCATGATGGGGATTCAGTACTTCAGGATGTCCCACAGTGGTCCAGCGAGCCGCCGAGCATGCCCCGGCGTCACAGATAGCATAGAGATCAAATCAATGGGGAAAAACCTGATGTGGTTGTTGTAGCTCATTGTAGTATAGGAGTCGCAGCCTGGTATGCAGCGTCATATTGGTGTCCGACCCAATTTTAATGATTTCAATCTACTTGGGATAGAATGGGAGGGGTCTAGTGCCCCAAGCTGAGGTACGTACACCCAATGCAAGCTCAGGCAGACGGGAGTCTGGCTAGCTGCTAGGCCATTCCGCTAGGTCATCGTTTAACGGTCTTAACCTAATTAATTGATATAAGAGCTTAGATCTTGGTTAACCGCCTATCGGATCTCCTAAGCTACACCGCTATACACTAACTCTATTGCCGGGATGTGTACCTCGGAACTTTATTACAAGTTAACCAAGGCGCCCAACCGCCGTGATGTCTGTGCCCTCAACGTACCCCGTCTGCGTATACGCTGCCCCAGAATCTGAAGAAGAGCACCGAGCTTAGTCAGATAATCATGATAATGCTCCAAGTCATAAGGAGCGCAATTCGGAAAAGGGAAACAACGGAAGGAAAAAGAAGACTTAGGAGCATCGCGTCCTTTGTACGTGGACGCAAGACGACCGTGATCTTTGGTACCCGGTTACGTATATTCATGATTCTCTCTTATCGCAAATAACTCTGTGTTTCCTTCCATATAGAGCGGCGAGGTGGGGGGCGGAGATGGGCGTCCGTTCAGCACCTTTGTTGTTGCAGCCATGGATCTGCTTATCTTCTCTGGTGTTCCAGGTTGAATTGCGGCGCTTGTAGTTTAATGACGTTCCATTAGAAACTCGGACGCTGCAGAGCGCGAAAAGTTAACTTGGAGACAATAACGGTGTGAACCGTATATACTTCCCGGCGCCTCGGAGCTGTCGTCGAGGGTAGCTAGGGATCAGACCAGCCACTTACGATAACGGCGGGCAGTCAAAAATAGTCAACTAACGACGCTATCGGCCGTGGTCCGCGACTATGAGTCTACTCGTTATTGTATGCGCATATAGGCCTGGATGATCCCGTCGTTTCCCGTTCTAACACAGTGCACCGCCGGTGGGAGTCGAATAGTGGGGATCGGGTGACATACGCTCAACTCACTGAGGCAATCCGACTTATAAGCCTCTTTCGTGTGACCGCGCCAATCCAAGTTTATCGAAACGTATAAGGTATCGGTGCATGAGCCATAAGTGGAGGTTAGGAAGTCGAGGGGTCATTTCACACAAGAAAACATACTTATGCCCGCTCCTAGACCGATGCGTGAGTGGATGGCCAGGTACATTGCTCGCTCACAGGCAATGCCAATTCCTATTTTCTTTCGGCGTTTTACTACGGGGGGTGTTTCCATGGGAGCCATCGCCCTGCCAATGTTAGAGTCTGTAATCTACTTGGTTTAAGCCACGTCTTACCACACTTTAAGTACGGGAGTGAGAGCTTACACGGCTCAAATGTGTATATAAGCTCCCGATGAGCGGGAATAAGCGTCGTGCTTTCTTATTGACCGTTAGCTGATAGTCCGCTCGGTGAGTCTCCGCGTCGCGACGAATGTTCCTGATATACACCCGTTGCAGCAGGCTAAATGTCAGATTGGTTTCCTATTCTCAACGGCTTGCGGAAACTAGGCAGGAGAGGGTTGAGTTTAACGATTAGAGTGATGCATTCCATAATCGTGTCGGGGTTGGTGGGAAGTTATGCCGGGACGTTTTC'/>

    <sequence taxon='8' value='CGGCCGCTTGCATGGAGAGGCTAGTCCCTCATCCGTTACCAGTACAATCCCGCTAAGATTCGCCAGTTAAGCTCACTGGTACGGAGCAGGATTGTCTTCACGGTCTTCGAGCAAGCGTAAAATTCTGGTCATTTTGTGGCGTTAGTTTTTTTAGGCTGGGGTTGACTGTGCTAAGCCACTGAGTAGTCATAGGGTTTCAGCTGAAACGTGGCGGATCTGCTGCGGCATGATGGGGATTCAGTACTTCAGGATGTCCCACAGTGGTCCAGCGAGCCGCCGAGCATGCCCCGGCGTCACAGATAGCATAGAGATCAAATCAATGGGGAAAAACCTGATGTGGTTGTTGTAGCTCATTGTAGTATAGGAGTCGCAGCCTGGTATGCAGCGTCATATTGGTGTCCGACCCAATTTTAATGATTTCAATCTACTTGGGATAGAATGGGAGGGGTCTAGTGCCCCAAGCTGAGGTACGTACACCCAATGCAAGCTCAGGCAGACGGGAGTCTGGCTAGCTGCTAGGCCATTCCGCTAGGTCATCGTTTAACGGTCTTAACCTAATTAATTGATATAAGAGCTTAGATCTTGGTTAACCGCCTATCGGATCTCCTAAGCTACACCGCTATACACTAACTCTATTGCCGGGATGTGTACCTCGGAACTTTATTACAAGTTAACCAAGGCGCCCAACCGCCGTGATGTCTGTGCCCTCAACGTACCCCGTCTGCGTATACGCTGCCCCAGAATCTGAAGAAGAGCACCGAGCTTAGTCAGATAATCATGATAATGCTCCAAGTCATAAGGAGCGCAATTCGGAAAAGGGAAACAACGGAAGGAAAAAGAAGACTTAGGAGCATCGCGTCCTTTGTACGTGGACGCAAGACGACCGTGATCTTTGGTACCCGGTTACGTATATTCATGATTCTCTCTTATCGCAAATAACTCTGTGTTTCCTTCCATATAGAGCGGCGAGGTGGGGGGCGGAGATGGGCGTCCGTTCAGCACCTTTGTTGTTGCAGCCATGGATCTGCTTATCTTCTCTGGTGTTCCAGGTTGAATTGCGGCGCTTGTAGTTTAATGACGTTCCATTAGAAACTCGGACGCTGCAGAGCGCGAAAAGTTAACTTGGAGACAATAACGGTGTGAACCGTATATACTTCCCGGCGCCTCGGAGCTGTCGTCGAGGGTAGCTAGGGATCAGACCAGCCACTTACGATAACGGCGGGCAGTCAAAAATAGTCAACTAACGACGCTATCGGCCGTGGTCCGCGACTATGAGTCTACTCGTTATTGTATGCGCATATAGGCCTGGATGATCCCGTCGTTTCCCGTTCTAACACAGTGCACCGCCGGTGGGAGTCGAATAGTGGGGATCGGGTGACATACGCTCAACTCACTGAGGCAATCCGACTTATAAGCCTCTTTCGTGTGACCGCGCCAATCCAAGTTTATCGAAACGTATAAGGTATCGGTGCATGAGCCATAAGTGGAGGTTAGGAAGTCGAGGGGTCATTTCACACAAGAAAACATACTTATGCCCGCTCCTAGACCGATGCGTGAGTGGATGGCCAGGTACATTGCTCGCTCACAGGCAATGCCAATTCCTATTTTCTTTCGGCGTTTTACTACGGGGGGTGTTTCCATGGGAGCCATCGCCCTGCCAATGTTAGAGTCTGTAATCTACTTGGTTTAAGCCACGTCTTACCACACTTTAAGTACGGGAGTGAGAGCTTACACGGCTCAAATGTGTATATAAGCTCCCGATGAGCGGGAATAAGCGTCGTGCTTTCTTATTGACCGTTAGCTGATAGTCCGCTCGGTGAGTCTCCGCGTCGCGACGAATGTTCCTGATATACACCCGTTGCAGCAGGCTAAATGTCAGATTGGTTTCCTATTCTCAACGGCTTGCGGAAACTAGGCAGGAGAGGGTTGAGTTTAACGATTAGAGTGATGCATTCCATAATCGTGTCGGGGTTGGTGGGAAGTTATGCCGGGACGTTTTC'/>

    <sequence taxon='11' value='CGGCCGCTTGCATGGAGAGGCTAGTCCCTCATCCGTTACCAGTACAATCCCGCTAAGATTCGCCAGTTAAGCTCACTGGTACGGAGCAGGATTGTCTTCACGGTCTTCGAGCAAGCGTAAAATTCTGGTCATTTTGTGGCGTTAGTTTTTTTAGGCCGGGGTTGACTGTGCTAAGCCACTGAGTAGTCATAGGGTTTCAGCTGAAACGTGGCGGATCTGCTGCGGCATGATGGGGATTCAGTACTTCAGGATGTCCCACAGTGGTCCAGCGAGCCGCCGAGCATGCCCCGGCGTCACAGATAGCATAGAGATCAAATCAATGGGGAAAAACCTGATGTGGTTGTTGTAGCTCATTGTAGTATAGGAGTCGCAGCCTGGTATGCAGCGTCATATTGGTGTCCGACCCAATTTTAATGATTTCAATCTACTTGGGATAGAATGGGAGGGGTCTAGTGCCCCAAGCTGAGGTACGTACACCCAATGCAAGCTCAGGCAGACGGGAGTCTGGTTAGCTGCTAGGCCATTCCGCTAGGTCATCGTTTAACGGTCTTAACCTAATTAATTGATATAAGAGCTTAGATCTTGGTTAACCGCCTATCGGATCTCCTAAGCTACACCGCTATACACTAACTCTATTGCCGGGATGTGTACCTCGGAACTTTATTACAAGTTAACCAAGGCGCCCAACCGCCGTGATGTCTGTGCCCTCAACGTACCCCGTCTGCGTATACGCTGCCCCAGAATCTGAAGAAGAACACCGAGCTTAGTCAGATAATCATGATAATGCTCCAAGTCATAAGGAGCGCAATTCGGAAAAGGGAAACAACGGAAGGAAAAAGAAGACTTAGGAGCATCGCGTCCTTTGTACGTGGACGCAAGACGACCGTGATCTTTGGTACCCGGTTACGTATATTCATGATTCTCTCTTATCGCAAATAACTCTGTGTTTCCTTCCATATAGAGCGGCGAGGTGGGGGGCGGAGATGGGCGTCCGTTCAGCACCTTTGTTGTTGCAGCCATCGATCTGCTTATCTTCTCTGGTGTTCCAGGTTGAATTGCGGCGCTTGTAGTTTAATGACGTTCCATTAGAAACTCGGACGCTGCAGAGCGCGAAAAGTTAACTTGGAGACAATAACGGTGTGAACCGTATATACTTCCCGGCGCCTCGGAGCTGTCGTCGAGGGTAGCTAGGGATCAGACCAGCCACTTACGATAACGGCGGGCAGTCAAAAATAGTCAACTAACGACGCTATCGGCCGTGGTCCGCGACTATGAGTCTACTCGTTATTGTATGCGCATATAGGCCTGGATGGTCCCGTCGTTTCCCGTTCTAACACAGTGCACCGCCGGTGGGAGTCGAATAGTGGGGATCGGGTGACATACGCTCAACTCACTGAGGCAATCCGACTTATAAGCCTCTTTCGTGTGACCGCGCCAATCCAAGTTTATCGAAACGTATAAGGTATCGGTGCATGAGCCATAAGTGGAGGTTAGGAAGTCGAGGGGTCATTTCACACAAGAAAACATACTTATGCCCGCTCCTAGACCGATGCGTGAGTGGATGGCCAGGTACATTGCTCGCTCACAGGCAATGCCAATTCCTATTTTCTTTCGGCGTTTTACTACGGGGGGTGTTTCCATGGGAGCCATCGCCCTGCCAATGTTAGAGTCTGTAATCTACTTGGTTTAAGCCACGTCTTACCACACTTTAAGTACGGGAGTGAGAGCTTACACGGCTCAAATGTGTATATAAGCTCCCGATGAGCGGGAATAAGCGTCGTGCTTTCTTATTGACCGTTAGCTGATAGTCCGCTCGGTGAGTCTCCGCGTCGCGACGAATGTTCCTGATATACACCCGTTGCAGCAGGCTAAATGTCAGATTGGTTTCCTATTCTCAACGGCTTGCGGAAACTAGGCAGGAGAGGGTTGAGTTTAACGATTAGAGTGATGCATTCCATAATCGTGTCGGGGTTGGTGGGAAGTTATGCCGGGACGTTTTC'/>

    <sequence taxon='21' value='CGGCCGCTTGCATGGAGAGGCTAGTCCCTCATCCGTTACCAGTACAATCCCGCTAAGATTCGCCAGTTAAGCTCACTGGTACGGAGCAGGATTGTCTTCACGGTCTTCGAGCAAGCGTAAAATTCTGGTCATTTTGTGGCGTTAGTTTTTTTAGGCCGGGGTTGACTGTGCTAAGCCACTGAGTAGTCATAGGGTTTCAGCTGAAACGTGGCGGATCTGCTGCGGCATGATGGGGATTCAGTACTTCAGGATGTCCCACAGTGGTCCAGCGAGCCGCCGAGCATGCCCCGGCGTCACAGATAGCATAGAGATCAAATCAATGGGGAAAAACCTGATGTGGTTGTTGTAGCTCATTGTAGTATAGGAGTCGCAGCCTGGTATGCAGCGTCATATTGGTGTCCGACCCAATTTTAATGATTTCAATCTACTTGGGATAGAATGGGAGGGGTCTAGTGCCCCAAGCTGAGGTACGTACACCCAATGCAAGCTCAGGCAGACGGGAGTCTGGTTAGCTGCTAGGCCATTCCGCTAGGTCATCGTTTGACGGTCTTAACCTAATTAATTGATATAAGAGCTTAGATCTTGGTTAACCGCCTATCGGATCTCCTAAGCTACACCGCTATACACTAACTCTATTGCCGGGATGTGTACCTCGGAACTTTATTACAAGTTAACCAAGGCGCCCAACCGACGTGATGTCTGTGCCCTCAACGTACCCCGTCTGCGTATACGCTGCCCCAGAATCTGAAGAAGAACACCGAGCTTAGTCAGATAATCATGATAATGCTCCAAGTCATAAGGAGCGCAATTCGGAAAAGGGAAACAACGGAAGGAAAAAGAAGACTTAGGAGCATCGCGTCCTTTGTACGTGGACGCAAGACGACCGTGATCTTTGGTACCCGGTTACGTATATTCATGATTCTCTCTTATCGCAAATAACTCTGTGTTTCCTTCCATATAGAGCGGCGAGGTGGGGGGCGGAGATGGGCGTCCGTTCAGCACCTTTGTTGTTGCAGCCATCGATCTGCTTATCTTCTCTGGTGTTCCAGGTTGAATTGCGGCGCTTGTAGTTTAATGACGTTCCATTAGAAACTCGGACGCTGCAGAGCGCGAAAAGTTAACTTGGAGACAATAACGGTGTGAACCGTATATACTTCCCGGCGCCTCGGAGCTGTCGTCGAGGGTAGCTAGGGATCAGACCAGCCACTTACGATAACGGCGGGCAGTCAAAAATAGTCAACTAACGACGCTATCGGCCGTGGTCCGCGACTATGAGTCTACTCGTTATTGTATGCGCATATAGGCCTGGATGGTCCCGTCGTTTCCCGTTCTAACACAGTGCACCGCCGGTGGGAGTCGAATAGTGGGGATCGGGTGACATACGCTCAACTCACTGAGGCAATCCGACTTATAAGCCTCTTTCGTGTGACCGCGCCAATCCAAGTTTATCGAAACGTATAAGGTATCGGTGCATGAGCCATAAGTGGAGGTTAGGAAGTCGAGGGGTCATTTCACACAAGAAAACATACTTATGCCCGCTCCTAGACCGATGCGTGAGTGGATGGCCAGGTACATTGCTCGCTCACAGGCAATGCCAATTCCTATTTTCTTTCGGCGTTTTACTACGGGGGGTGTTTCCATGGGAGCCATCGCCCTGCCAATGTTAGAGTCTGTAATCTACTTGGTTTAAGCCACGTCTTACCACACTTTAAGTACGGGAGTGAGAGCTTACACGGCTCAAATGTGTATATAAGCTCCCGATGAGCGGGAATAAGCGTCGTGCTTTCTTATTGACCGTTAGCTGATAGTCCGCTCGGTGAGTCTCCGCGTCGCGACGAATGTTCCTGATATACACCCGTTGCAGCAGGCTAAATGTCAGATTGGTTTCCTATTCTCAACGGCTTGCGGAAACTAGGCAGGAGAGGGTTGAGTTTAACGATTAGAGTGATGCATTCCATAATCGTGTCGGGGTTGGTGGGAAGTTATGCCGGGACGTTTTC'/>

    <sequence taxon='60' value='CGGCCGCTTGCATGGAGAGGATAGTCCCTCATCCGTTACCAGTACAATCCCGCTAAGATTCGCCAGTTAAGCTCACTGGTACGGAGCAGGATTGTCTTCACGGTCTTCGAGCAAGCGTAAAATTCTGGTCATTTTGTGGCGTTAGTTTTTTTAGGCCGGGGTTGACTGTACTAAGCCACTGAGTAGTCATAGGGTTTCAGCTGAAACGTGGCGGATCTGCTGCGGCATGATGGGGATTCAGTACTTCAGGATGTCCCACAGTGGTCCAGCGAGCCGCCGAGCATGCCCCGGCGTCACAGATAGCATAGAGATCAAATCAATGGGGAAAAACCTGATGTGGTTGTTGTAGCTCATTGTAGTATAGGAGTCGCAGCCTGGTATGCAGCGTCATATTGGTGTCCGACCCAATTTTAATGATTTCAATCTACTTGGGATAGAATGGGAGGGGTCTAGTGCCCCAAGCTGAGGTACGTACACCCAATGCAAGCTCAGGCAGACGGGAGTCTGGTTAGCTGCTAGGCCATTCCGCTAGGTCATCGTTTGACGGTCTTAACCTAATTAATTGATATAAGAGCTTAGATCTTGGTTAACCGCCTATCGGATCTCCTAAGCTACACCGCTATACACTAACTCTATTGCCGGGATGTGTACCTCGGAACTTTATTACAAGTTAACCAAGGCGCCCAACCGACGTGATGTCTGTGCCCTCAACGTACCCCGTCTGCGTATACGCTGCCCCAGAATCTGAAGAAGAACACCGAGCTTAGTCAGATAATCATGATAATGCTCCAAGTCATAAGGAGCGCAATTCGGAAAAGGGAAACAACGGAAGGAAAAAGAAGACTTAGGAGCATCGCGTCCTTTGTACGTGGACGCAAGACGACCGTGATCTTTGGTACCCGGTTACGTATATTCATGATTCTCTCTTATCGCAAATAACTCTGTGTTTCCTTCCATATAGAGCGGCGAGGTGGGGGGCGGAGATGGGCGTCCGTTCAGCACCTTTGTTGTTGCAGCCATCGATCTGCTTATCTTCTCTGGTGTTCCAGGTTGAATTGCGGCGCTTGTAGTTTAATGACGTTCCATTAGAAACTCGGACGCTGCAGAGCGCGAAAAGTTAACTTGGAGACAATAACGGTGTGAACCGTATATACTTCCCGGCGCCTCGGAGCTGTCGTCGAGGGTAGCTAGGGATCAGACCAGCCACTTACGATAACGGCGGGCAGTCAAAAATAGTCAACTAACGACGCTATCGGCCGTGGTCCGCGACTATGAGTCTACTCGTTATTGTATGCGCATATAGGCCTGGATGGTCCCGTCGTTTCCCGTTCTAACACAGTGCACCGCCGGTGGGAGTCGAACAGTGGGGATCGGGTGACATACGCTCAACTCACTGAGGCAATCCGACTTATAAGCCTCTTTCGTGTGACCGCGCCAATCCAAATTTATCGAAACGTATAAGGTATCGGTGCATGAGCCATAAGTGGAGGTTAGGAAGTCGAGGGGTCATTTCACACAAGAAAACATACTTATGCCCGCTCCTAGACCGATGCGTGAGTGGATGGCCAGGTACATTGCTCGCTCACAGGCAATGCCAATTCCTATTTTCTTTCGGCGTTTTACTACGGGGGGTGTTTCCATGGGAGCCATCGCCCTGCCAATGTTAGAGTCTGTAATCTACTTGGTTTAAGCCACGTCTTACCACGCTTTAAGTACGGGAGTGAGAGCTTACACGGCTCAAATGTGTATATGAGCTCCCGATGAGCGGGAATAAGCGTCGTGCTTTCTTATTGACCGTTAGCTGATAGTCCGCTCGGTGAGTCTCCGCGTCGCGACGAATGTTCCTGATATACACCCGTTGCAGCAGGCTAAATGTCAGATTGGTTTCCTATTCTCAACGGCTTGCGGAAACTAGGCAGGAGAGGGTTGAGTTTAACGATTAGAGTGATGCATTCCATAATCGTGTCGGGGTTGGTGGGAAGTTATGCCGGGACGTTTTC'/>

    <sequence taxon='15' value='CGGCCGCTTGCATGGAGAAGCTAGTCCTTCATCCGTTACCAGTACAATCCCGCTAAGATTCGCCAGTTAAGCTCACTGGTACGGCGCAGGATTGTCTTCACGGTTTTCGAGCAAGCGTAAAATTCTGGTCATTTTGTGGCGTTAGTTTTTTTAGGCTGGGGTTGACTGTGCTAAGCCACTGAGTAGTCATAGGGTTTCAGCTGAAACGTGGCGGATTTGCTGCGGCATGATGGGGATTCAGTACTTCGGGATGTCCCACAATGGCCCAGCGAGCCGCCGAGCATGCCCCGGCGTCACAGATAGCATAGAGATCAAATCAATGGGGAAAAACCTGATGTGGTTGTTGTAGCTCATTGTAGTATAGGAGTCGCAGCCTGGTATGCAGCGTCATATTGGTGTCCGACCCAATTTTAATGATTTCAATCTACTTGGGATAGAATGGGAGGGGTCTAGTGCCCCAAGCTGAGGTACGTACACCCAATGCAAGCTCAGGCAGACGGGAGTCCGGCTAGCTGCTAGGCCATTCCGCTAGGTCATCGTTTAACGGTCTTAACCTATTTAATTGATATAAGAGCTTAGATCTTGGTTAACCGCCTATCGGATCTCCTAAGCTACACCGCTATACACTAACTCTATTGCCGGGATGTGTACCTCGGAACTTTATTACAAGTTAACCAAGGCGCCCAACCGCCGTGGTGTCTGTGTCCTCAACGTACCCCGTCTGCGTATACGCTGCCCCAGAATCTGAAGAAGAGCACCGAGCTTAGTCAGATAATCATGATAATGCTCCAAGTCATAAGGAGCGCAATTCGGAAAAGGGAAACAACGGAAGGAAAAAGAAGACTTAGGAGCACCGCGTCCTTTGTACGTGGACGCAAGACGACCGTGATCTTTGGTACCCGGTTACGTATATTCATGATTCTCTCTTATCGCAAATAACTCTGTGTTTCCTTCCATATAGAGCGGCGAGGTGGGGGGCGGAGATGGGCGTCCGATCAGCACCTTTGTTGTTGCAGCCATGGATCTGCTTATCTTCTCTGGTGTTCCAGGTTGAATTGGGGCGCTTGTAGTTTAATGATGTTCCATTAGAAACTCGGACGCTGCAGAGCGCGAAAAGTTAATTTGGAGACAATAACGGTGTGAACCGTATATACTTCCCGGCGCCTCGGAGCTGTCGTCGAGGGTAGCTAGGGATCAGACCAGCCACTTACGATAACGGCGGGCAGTCAAAAATAGTCAACTAACGACGCTATCGGCCGTGGTCCGCGACTATGAGTCTACTCGTTATTGTATGCGCATATAGGCCTGGATGATCCCGTCGTTTCCCGTTCTAACACAGTGCACCGCCGGTGGGAGTCGAATAGTGGGGATCGGGTGACATACGCTCAACTCACTGAGGCAATCCGACTTATAAGCCTCTTTCGTGTGACCGCGCCAATCCAAGTTTATCGAAACGTATACGGTATCGGTGCATGAGCCATAAGTGGAGGTTAGGAAGTCGAGGGGTCATTTTATACAAGAAAACATACTTATGCCCGCTCCTAGACCGATGCGTGAGTGGATGGCCAGGTACATTGCTCGCTCACAGGCAATGCCAATTCCTATTTTCTTTCGGCGTTTTACTACGGGGGGTGTTTCCATGGGAGCCATCGCCCTGCCAATGTTAGAGTCTGTAATCTACTTGGTTTAAGCCACGTCTTACCACACTTTAAGTACGGGAGTGAGAGCTTACACGGCCCAAATGTGTATATAAGCTCCCGATGAGCGGGAATAAGCGTCGTGCTTTCTTATTGACCGTTAGCTGATAGTCCGCTCGGTGAGTCTCCGCGTCGCGACGAATGTTCCTGATATACACCCGTTGCAGCAGGCTAAATGTCAGATTGGTTTCCTATTCTCAACGGCTTGCGGAAACTAGGCAGGAGAGGGTTGAGTTTAACGATTAGAGTGATGCATTCCATAATCGTGTCGGGGTTGGTGGGAAGTTATGCCGGGACGTTTTC'/>

    <sequence taxon='16' value='CGGCCGCTTGCATGGAGAAGCTAGTCCTTCATCCGTTACCAGTACAATCCCGCTAAGATTCGCCAGTTAAGCTCACTGGTACGGCGCAGGATTGTCTTCACGGTTTTCGAGCAAGCGTAAAACTCTGGTCATTTTGTGGCGTTAGTTTTTTTAGGCTGGGGTTGACTGTGCTAAGCCACTGAGTAGTCATAGGGTTTCAGCTGAAAAGTGGCGGATTTGCTGCGGCATGATGGGGATTCAGTACTTCGGGATGTCCCACAATGGCCCAGCGAGCCGCCGAGCATGCCCCGGCGTCACAGATAGCATAGAGATCAAATCAATGGGGAAAAACCTGATGTGGTTGTTGTAGCTCATTGTAGTATAGGAGTCGCAGCCTGGTATGCAGCGTCATATTGGTGTCCGACCCAATTTTAATGATTTCAATCTACTTGGGATAGAATGGGAGGGGTCTAGTGCCCCAAGCTGAGGTACGTACACCCAACGCAAGCTCAGGCAGACGGGAGTCCGGCTAGCTGCTAGGCCATTCCGCTAGGTCATCGTTTAACGGTCTTAACCTAATTAATTGATATAAGAGCTTAGATCTTGGTTAACCGCCTATCGGATCTCCTAAGCTACACCGCTATACACTAACTCTATTGCCGGGATGTGTACCTCGGAACTTTATTACAAGTTAACCAAGGCGCCCAACCGCCGTGGTGTCTGTGTCCTCAACGTACCCCGTCTGCGTATACGCTGCCCCAGAATCTGAAGAAGAGCACCGAGCTTAGTCAGATAATCATGATAATGCTCCAAGTCATAAGGAGCGCAATTCGGAAAAGGGAAACAACGGAAGGAAAAAGAAGACTTAGGAGCACCGCGTCCTTTGTACGTGGACGCAAGACGACCGTGATCTTTGGTACCCGGTTACGTATATTCATGATTCTCTCTTATCGCAAATAACTCTGTGTTTCCTTCCATATAGAGCGGCGAGGTGGGGGGCGGAGATGGGCGTCCGATCAGCACCTTTGTTGTTGCAGCCATGGATCTGCTTATCTTCTCTGGTGTTCCAGGTTGAATTGGGGCGCTTGTAGTTTAATGATGTTCCATTAGAAACTCCGACGCTGCAGAGCGCGAAAAGTTAATTTGGAGACAATAACGGTGTGAACCGTATATACTTCCCGGCGCCTCGGAGCTGTCGTCGAGGGTAGCTAGGGATCAGACCAGCCACTTACGATAACGGCGGGCAGTCAAAAATAGTCAACTAACGACGCTATCGGCCGTGGTCCGCGACTATGAGTCTACTCGTTATTGTATGCGCATATAGGCCTGGATGATCCCGTCGTTTCCCGTTCTAACACAGTGCACCGCCGGTGGGAGTCGAATAGTGGGGATCGGGTGACATACGCTCAACTCACTGAGGCAATCCGACTTATAAGCCTCTTTCGTGTGACCGCGCCAATCCAAGTTTATCGAAACGTATACGGTATCGGTGCATGAGCCATAAGTGGAGGTTAGGAAGTCGAGGGGTCATTTTATACAAGAAAACATACTTATGCCCGCTCCTAGACCGATGCGTGAGTGGATGGCCAGGTACATTGCTCGCTCACAGGCAATGCCAATTCCTATTTTCTTTCGGCGTTTTACTACGGGGGGTGTTTCCATGGGAGCCATCGCCCTGCCAATGTTAGAGTCTGTAATCTACTTGGTTTAAGCCACGTCTTACCACACTTTAAGTACGGGAGTGAGAGCTTACACGGCCCAAATGTGTATATAAGCTCCCGATGAGCGGGAATAAGCGTCGTGCTTTCTTATTGACCGTTAGCTGATAGTCCGCTCGGTGAGTCTCCGCGTCGCGACGAATGTTCCTGATATACACCCGTTGCAGCAGGCTAAATGTCAGATTGGTTTCCTATTCTCAACGGCTTGCGGAAACTAGGCAGGAGAGGGTTGAGTTTAACGATTAGAGTGATGCATTCCATAATCGTGTCGGGGTTGGTGGGAAGTTATGCCGGGACGTTTTC'/>

    <sequence taxon='5' value='CGGCCGCTCGCATGGAGAGGCTAGTCCCTCATCCGTTACCAGTACAATCCCGCTAAGATTCGCCAGTTAAGCTCACTGGTACGGAGCAGGATTGTCTTCACGGTTCTCGAGCAAGCGTAAAATTCTGGTCATTTTGTGGCGTTAGTTTTTTTAGGCTGGGGTTGACTGTGCTAAGCCACTGAGTAGTCATAGGGTTTCAGCTGAAACGTGGCGGATTTGCTGCGGCATGATGGGGATTCAGTACTTCGGGATGTCCCACAGTGGTCCAGCGAGCCGCCGAGCATGCCCCGGCGTCACAGATAGCATAGAGATCAAATCAATGGGGAAAAACCAGATGTGGTTGTTGTAGCTCATTGTAGTATGGGAGTCGCAGCCTCGTATGCAGCGTCATATTGGTGTCCGACCCAATTTTAATGATTTCAATCTACTTGGGATAGAATGGGAGGGGTCTAGTGCCCCAAGCTGAGGTACGTACACCCAATGCAAGCTCAGGCAGACGGGAGTCCGGCTAGCTGCTAGGCCATTCCGCTAGGTCATCGTTTAACGGTCTTAACCTAATTAATTGATATAAGAGCTTAGATCTTGGTTAACCGCCTATCGGATCTCCTAAGCTACACCGCTACACACTAACGCTATTGCCGGGATGTGTACCTCGGAACTTTATTACAAGTTAACCAAGGCGCCCAACCGCCGTGATGTCTGTGTCCTCAACGTACCCCGTCCGCGTATAAGCTGCCCCAGAATCTGAAGAAGAGCACCGAGCTTAGTCAGATAATCATGATAATGCTCCAAGTCATAAGGAGCGCAATTCGGAAAAGGGAAACAACGGAAGGAAAAAGAAGACTTAGGAGCATCGCGTCCTTTGTACGTGGACGCAAGACGACCGTGATCTTTGGTACCCGGTTACGTATATTCATGATTCTCTCTTATCGCAAATAACTCTGTGTTTCCTTCCATATAGAGCGGCGAGGTGGGGGGCGGAGATGGGCGTCCGTTCAGCACCTTTGTTGTTGCAGCCATGGATCTGCTTATCTTCTCTGGTGTTCCAGGTTGAATTGCGGCGCTTGTAGTTTAATGAAGTTCCATTAGAAACTCGGACGCTGCAGAGCGCGAAAAGTTAACTTGGAGACAATAACGGTGTGACCCGTATATACTTCCCGGCGCCTCGGGGCTGTCGTCGAGGGTAGCTAGGGATCAGACCAGCCACTTACGATAACGGCGGGCAGTCAAAAATAGTCAACTAACGACGCTATCGGCCGTGGTCCGCGACTATGAGTCTACTCGTTATTGTATGCGCATATAGGCCTGGATGATCCCGTCGTTTCCCGTTCTAACACAGTGCACCGCCGGTGTGAGTCGAATAGTGGGGATCGGGTGACATACGCTCAATTCACTGAGGCAACCCGACTTATAAGCCTCTTTCGTGTGACCGCGCCAATCCAAATTTATCGAAACGTATACGGTATCGGTGCACGAGCCATAAATGAAGGTTAGGAAGTCGAGGGGTCATTTTACACAAGAAAACATACTTATGCCCGCTCCTAGACCGATGCGTGAGTGGATGGCTAGGTACATTGCTCGCTCACAGGCAATGCCAATTCCTATTTTCTTTCGGCGTTTTACTACGGGGGGTGTTTCCATGGGAGCCATCGCCCTGCCGATGTTAGAGTCTGTAATCTACCTGGTTTAAGCCACGTCTTACCACACTTTAAGTGCGGGAGTGAGAGCTTACACGGCTCAAATGTGTATCTAAGCTCCCGATGAGCGGGAATAAGCGTCGTGCTTTCCTATTGACCGTTAGCTGATAGTCCGCTCGGTGAGTCTCCGCGTCGCAACGAATGTTCCTGATATACACCCGTTGCAGCAGGCTAAATGTCAGATTGGTTTCCTATTCTCAATGGCTTGCGGAAACTAGGCAGGAGAGGGTTGAGTTTAACGATTAGAGTGATGCATTCTATAATCGTGTCGGGGTTGGTGGGAAGTTATGCCGGGACGTTTTC'/>

    <sequence taxon='13' value='CGGCCGCTTGCATGGAGAGGCTAGTCCCTCATCCGTTACCAGTACAATCCCGCTAAGATTCGCCAGTTAAGCTCACTGGTACGGAGCAGGATTGTCTTCACGGTTCTCGAGCAAGCGTAAAATTCTGGTCATTTTGTGGCGTTAGTTTTTTTAGGCTGGGGTTGACTGTGCTACGCCACTGAGTAGTCATAGGGTTTCAGCTGAAACGTGGCGGATTTGCTGCGGCATGATGGGGATTCAGTACTTCGGGATGTCCCACAGTGGTCCAGCGAGCCGCCGAGCATGCCCCGGCGTCACAGATAGCATAGAGATCAAATCAATGGGGAAAAACCAGATGTGGTTGTTGTAGCTCATTGTAGTATGGGAGTCGCAGCCTCGTATGCAGCGTCATATTGGTGTCCGACCCAATTTTAATGATTTCAATCTACTTGGGATAGAATGGGAGGGGTCTAGTGCCCCAAGCTGAGGTACGTACACCCAATGCAAGCTCAGGCAGACGGGAGTCCGGCTAGCTGCTAGGCCATTCCGCTAGGTCATCGTTTAACGGTCTTAACCTAATTAATTGATATAAGAGCTTAGATCTTGGTTAACCGCCTATCGGATCTCCTAAGCTACACCGCTACACACTAACGCTATTGCCGGGATGTGTACCTCGGAACTTTATTACAAGTTAACCAAGGCGCCCAACCGCCGTGATGTCTGTGTCCTCAACGTACCCCGTCCGCGTATACGCTGCCCCAGAATCTGAAGAAGAGCACCGAGCTTAGTCAGATAATCATGATAATGCTCCAAGTCATAAGGAGCGCAATTCGGAAAAGGGAAACAACGGAAGGAAAAAGAAGACTTAGGAGCATCGCGTCCTTTGTACGTGGACGCAAGACGACCGTGATCTTTGGTACCCGATTACGTATATTCATGATTCTCTCTTATCGCAAATAACTCTGTGTTTCCTTCCATATAGAGCGGCGAGGTGGGGGGCGGAGATGGGCGTCCGTTCAGCACCTTTGTTGTTGCAGCCATGGATCTGCTTATCTTCTCTGGTGTTCCAGGTTGAATTGCGGCGCTTGTAGTTTAATGACGTTCCATTAGAAACTCGGACGCTGCAGAGCGCGAAAAGTTAACTTGGAGACAATAACGGTGTGAACCGTATATACTTCCCGGCGCCTCGGGGCTGTCGTCGAGGGTAGCTAGGGATCAGACCAGCCACTTACGATAACGGCGGGCAGTCAAAAATAGTCAACTAACGACGCTATCGGCCGTGGTCCGCGACTATGAGTCTACTCGTTATTGTATGCGCATATAGGCCTGGATGATCCCGTCGTCTCCCGTTCTAACACAGTGCACTGCCGGTGTGAGTCGAATAGTGGGGATCGGGTGACATACGCTCAATTCACTGAGGCAACCCGACTTATAAGCCTCTTTCGTGTGACCGCGCCAATCCAAATTTATCGAAACGTATACGGTATCGGTGCACGAGCCATAAATGAAGGTTAGGAAGTCGAGGGGTCATTTTACACAAGAAAACATACTTACGCCCGCTCCTAGACCGATGCGTGAGTGGATGGCTAGGTACATTGCTCGCTCACAGGCAATGCCAATTCCTATTTTCTTTCGGCGTTTTACTACGGGGGGTGTTTCCATGGGAGCCATCGCCCTGCCGATGTTAGAGTCTGTAATCTACCTGGTTTAAGCCACGTCTTACCACACTTTAAGTGCGGGAGTGAGAGCTTACACGGCTCAAATGTGTATATAAGCTCCCGATGAGCGGGAATAAGCGTCGTGCTTTCTTATTGACCGTTAGCTGATAGTCCGCTCGGTGAGTCTCCGCGTCGCGACGAATGTTCCTGATATACACCCGTTGCAGCAGGCTAAATGTCAGATTGGTTTCCTATTCTCAACGGCTTGCGGAAACTAGGCAGGAGAGGGTTGAGTTTAACGATTAGAGTGATGCATTCTATAATCGTGTCGGGGTTGGTGGGAAGTTATGCCGGGACGTTTTC'/>

    <sequence taxon='17' value='CGGCCGCTTGCATGGAGAGGCTAGTCCCTCATCCGTTACCAGTACAATCCCGCTAAGATTCGCCAGTTAAGCTCACTGGTACGGAGCAGGATTGTCTTCACGGTTCTCGAGCAAGCGTAAAATTCTGGTCATTTTGTGGCGTTAGTTTTTTTAGGCTGGGGTTGACTGTGCTACGCCACTGAGTAGTCATAGGGTTTCAGCTGAAACGTGGCGGATTTGCTGCGGCATGATGGGGATTCAGTACTTCGGGATGTCCCACAGTGGTCCAGCGAGCCGCCGAGCATGCCCCGGCGTCACAGATAGCATAGAGATCAAATCAATGGGGAAAAACCAGATGTGGTTGTTGTAGCTCATTGTAGTATGGGAGTCGCAGCCTCGTATGCAGCGTCATATTGGTGTCCGACCCAATTTTAATGATTTCAATCTACTTGGGATAGAATGGGAGGGGTCTAGTGCCCCAAGCTGAGGTACGTACACCCAATGCAAGCTCAGGCAGACGGGAGTCCGGCTAGCTGCTAGGCCATTCCGCTAGGTCATCGTTTAACGGTCTTAACCTAATTAATTGATATAAGAGCTTAGATCTTGGTTAACCGCCTATCGGATCTCCTAAGCTACACCGCTACACACTAACGCTATTGCCGGGATGTGTACCTCGGAACTTTATTACAAGTTAACCAAGGCGCCCAACCGCCGTGATGTCTGTGTCCTCAACGTACCCCGTCCGCGTATACGCTGCCCCAGAATCTGAAGAAGAGCACCGAGCTTAGTCAGATAATCATGATAATGCTCCAAGTCATAAGGAGCGCAATTCGGAAAAGGGAAACAACGGAAGGAAAAAGAAGACTTAGGAGCATCGCGTCCTTTGTACGTGGACGCAAGACGACCGTGATCTTTGGTACCCGATTACGTATATTCATGATTCTCTCTTATCGCAAATAACTCTGTGTTTCCTTCCATATAGAGCGGCGAGGTGGGGGGCGGAGATGGGCGTCCGTTCAGCACCTTTGTTGTTGCAGCCATGGATCTGCTTATCTTCTCTGGTGTTCCAGGTTGAATTGCGGCGCTTGTAGTTTAATGACGTTCCATTAGAAACTCGGACGCTGCAGAGCGCGAAAAGTTAACTTGGAGACAATAACGGTGTGAACCGTATATACTTCCCGGCGCCTCGGGGCTGTCGTCGAGGGTAGCTAGGGATCAGACCAGCCACTTACGATAACGGCGGGCAGTCAAAAATAGTCAACTAACGACGCTATCGGCCGTGGTCCGCGACTATGAGTCTACTCGTTATTGTATGCGCATATAGGCCTGGATGATCCCGTCGTCTCCCGTTCTAACACAGTGCACTGCCGGTGTGAGTCGAATAGTGGGGATCGGGTGACATACGCTCAATTCACTGAGGCAACCCGACTTATAAGCCTCTTTCGTGTGACCGCGCCAATCCAAATTTATCGAAACGTATACGGTATCGGTGCACGAGCCATAAATGAAGGTTAGGAAGTCGAGGGGTCATTTTACACAAGAAAACATACTTACGCCCGCTCCTAGACCGATGCGTGAGTGGATGGCTAGGTACATTGCTCGCTCACAGGCAATGCCAATTCCTATTTTCTTTCGGCGTTTTACTACGGGGGGTGTTTCCATGGGAGCCATCGCCCTGCCGATGTTAGAGTCTGTAATCTACCTGGTTTAAGCCACGTCTTACCACACTTTAAGTGCGGGAGTGAGAGCTTACACGGCTCAAATGTGTATATAAGCTCCCGATGAGCGGGAATAAGCGTCGTGCTTTCTTATTGACCGTTAGCTGATAGTCCGCTCGGTGAGTCTCCGCGTCGCGACGAATGTTCCTGATATACACCCGTTGCAGCAGGCTAAATGTCAGATTGGTTTCCTATTCTCAACGGCTTGCGGAAACTAGGCAGGAGAGGGTTGAGTTTAACGATTAGAGTGATGCATTCTATAATCGTGTCGGGGTTGGTGGGAAGTTATGCCGGGACGTTTTC'/>

    <sequence taxon='18' value='CGGCCGCTTGCATGGAGAGGCTAGTCCCTCATCCGTTACCAGTACAATCCCGCTAAGATTCGCCAGTTAAGCTCACTGGTACGGAGCAGGATTGTCTTCACGGTTCTCGAGCAAGCGTAAAATTCTGGTCATTTTGTGGCGTTAGTTTTTTTAGGCTGGGGTTGACTGTGCTACGCCACTGAGTAGTCATAGGGTTTCAGCTGAAACGTGGCGGATTTGCTGCGGCATGATGGGGATTCAGTACTTCGGGATGTCCCACAGTGGTCCAGCGAGCCGCCGAGCATGCCCCGGCGTCACAGATAGCATAGAGATCAAATCAATGGGGAAAAACCAGATGTGGTTGTTGTAGCTCATTGTAGTATGGGAGTCGCAGCCTCGTATGCAGCGTCATATTGGTGTCCGACCCAATTTTAATGATTTCAATCTACTTGGGATAGAATGGGAGGGGTCTAGTGCCCCAAGCTGAGGTACGTACACCCAATGCAAGCTCAGGCAGACGGGAGTCCGGCTAGCTGCTAGGCCATTCCGCTAGGTCATCGTTTAACGGTCTTAACCTAATTAATTGATATAAGAGCTTAGATCTTGGTTAACCGCCTATCGGATCTCCTAAGCTACACCGCTACACACTAACGCTATTGCCGGGATGTGTACCTCGGAACTTTATTACAAGTTAACCAAGGCGCCCAACCGCCGTGATGTCTGTGTCCTCAACGTACCCCGTCCGCGTATACGCTGCCCCAGAATCTGAAGAAGAGCACCGAGCTTAGTCAGATAATCATGATAATGCTCCAAGTCATAAGGAGCGCAATTCGGAAAAGGGAAACAACGGAAGGAAAAAGAAGACTTAGGAGCATCGCGTCCTTTGTACGTGGACGCAAGACGGCCGTGATCTTTGGTACCCGATTACGTATATTCATGATTCTCTCTTATCGCAAATAACTCTGTGTTTCCTTCCATATAGAGCGGCGAGGTGGGGGGCGGAGATGGGCGTCCGTTCAGCACCTTTGTTGTTGCAGCCATGGATCTGCTTATCTTCTCTGGTGTTCCAGGTTGAATTGCGGCGCTTGTAGTTTAATGACGTTCCATTAGAAACTCGGACGCTGCAGAGCGCGAAAAGTTAACTTGGAGACAATAACGGTGTGAACCGTATATACTTCCCGGCGCCTCGGGGCTGTCGCCGAGGGTAGCTAGGGATCAGACCAGCCACTTACGATAACGGCGGGCAGTCAAAAATAGTCAACTAACGACGCTATCGGCCGTGGTCCGCGACTATGAGTCTACTCGTTATTGTATGCGCATATAGGCCTGGATGATCCCGTCGTCTCCCGTTCTAACACAGTGCACTGCCGGTGTGAGTCGAATAGTGGGGATCGGGTGACATACGCTCAATTCACTGAGGCAACCCGACTTATAAGCCTCTTTCGTGTGACCGCGCCAATCCAAATTTATCGAAACGTATACGGTATCGGTGCACGAGCCATAAATGAAGGTTAGGAAGTCGAGGGGTCATTTTACACAAGAAAACATACTTACGCCCGCTCCTAGACCGATGCGTGAGTGGATGGCTAGGTACATTGCTCGCTCACAGGCAATGCCAATTCCTATTTTCTTTCGGCGTTTTACTACGGGGGGTGTTTCCATGGGAGCCATCGCCCTGCCGATGTTAGAGTCTGTAATCTACCTGGTTTAAGCCACGTCTTACCACACTTTAAGTGCGGGAGTGAGAGCTTACACGGCTCAAATGTGTATATAAGCTCCCGACGAGCGGGAATAAGCGTCGTGCTTTCTTATTGACCGTTAGCTGATAGTCCGCTCGGTGAGTCTCCGCGTCGCGACGAATGTTCCTGATATACACCCGTTGCAGCAGGCTAAATGTCAGATTGGTTTCCTATTCTCAACGGCTTGCGGAAACTAGGCAGGAGAGGGTTGAGTTTAACGATTAGAGTGATGCATTCTATAATCGTGTCGGGGTTGGTGGGAAGTTATGCCGGGACGTTTTC'/>

    <sequence taxon='20' value='CGGCCGCTTGCATGGAGAGGCTAGTCCCTCATCCGTTACCAGTACAATCCCGCTAAGATTCGCCAGTTAAGCTCACTGGTACGGAGCAGGATTGTCTTCACGGTTCTCGAGCAAGCGTAAAATTCTGGTCATTTTGTGGCGTTAGTTTTTTTAGGCTGGGGTTGACTGTGCTACGCCACTGAGTAGTCATAGGGTTTCAGCTGAAACGTGGCGGATTTGCTGCGGCATGATGGGGATTCAGTACTTCGGGATGTCCCACAGTGGTCCAGCGAGCCGCCGAGCATGCCCCGGCGTCACAGATAGCATAGAGATCAAATCAATGGGGAAAAACCAGATGTGGTTGTTGTAGCTCATTGTAGTATGGGAGTCGCAGCCTCGTATGCAGCGTCATATTGGTGTCCGACCCAATTTTAATGATTTCAATCTACTTGGGATAGAATGGGAGGGGTCTAGTGCCCCAAGCTGAGGTACGTACACCCAATGCAAGCTCAGGCAGACGGGAGTCCGGCTAGCTGCTAGGCCATTCCGCTAGGTCATCGTTTAACGGTCTTAACCTAATTAATTGATATAAGAGCTTAGATCTTGGTTAACCGCCTATCGGATCTCCTAAGCTACACCGCTACACACTAACGCTATTGCCGGGATGTGTACCTCGGAACTTTATTACAAGTTAACCAAGGCGCCCAACCGCCGTGATGTCTGTGTCCTCAACGTACCCCGTCCGCGTATACGCTGCCCCAGAATCTGAAGAAGAGCACCGAGCTTAGTCAGATAATCATGATAATGCTCCAAGTCATAAGGAGCGCAATTCGGAAAAGGGAAACAACGGAAGGAAAAAGAAGACTTAGGAGCATCGCGTCCTTTGTACGTGGACGCAAGACGGCCGTGATCTTTGGTACCCGATTACGTATATTCATGATTCTCTCTTATCGCAAATAACTCTGTGTTTCCTTCCATATAGAGCGGCGAGGTGGGGGGCGGAGATGGGCGTCCGTTCAGCACCTTTGTTGTTGCAGCCATGGATCTGCTTATCTTCTCTGGTGTTCCAGGTTGAATTGCGGCGCTTGTAGTTTAATGACGTTCCATTAGAAACTCGGACGCTGCAGAGCGCGAAAAGTTAACTTGGAGACAATAACGGTGTGAACCGTATATACTTCCCGGCGCCTCGGGGCTGTCGCCGAGGGTAGCTAGGGATCAGACCAGCCACTTACGATAACGGCGGGCAGTCAAAAATAGTCAACTAACGACGCTATCGGCCGTGGTCCGCGACTATGAGTCTACTCGTTATTGTATGCGCATATAGGCCTGGATGATCCCGTCGTCTCCCGTTCTAACACAGTGCACTGCCGGTGTGAGTCGAATAGTGGGGATCGGGTGACATACGCTCAATTCACTGAGGCAACCCGACTTATAAGCCTCTTTCGTGTGACCGCGCCAATCCAAATTTATCGAAACGTATACGGTATCGGTGCACGAGCCATAAATGAAGGTTAGGAAGTCGAGGGGTCATTTTACACAAGAAAACATACTTACGCCCGCTCCTAGACCGATGCGTGAGTGGATGGCTAGGTACATTGCTCGCTCACGGGCAATGCCAATTCCTATTTTCTTTCGGCGTTTTACTACGGGGGGTGTTTCCATGGGAGCCATCGCCCTGCCGATGTTAGAGTCTGTAATCTACCTGGTTTAAGCCACGTCTTACCACACTTTAAGTGCGGGAGTGAGAGCTTACACGGCTCAAATGTGTATATAAGCTCCCGACGAGCGGGAATAAGCGTCGTGCTTTCTTATTGACCGTTAGCTGATAGTCCGCTCGGTGAGTCTCCGCGTCGCGACGAATGTTCCTGATATACACCCGTTGCAGCAGGCTAAATGTCAGATTGGTTTCCTATTCTCAACGGCTTGCGGAAACTAGGCAGGAGAGGGTTGAGTTTAACGATTAGAGTGATGCATTCTATAATCGTGTCGGGGTTGGTGGGAAGTTATGCCGGGACGTTTTC'/>

    <sequence taxon='29' value='CGGCCGCTTGCATGGAGAGGCTAGTCCCTCATCCGTTACCAGTACAATCCCGCTAAGATTCGCCAGTTAAGCTCACTGGTACGGAGCAGGATTGTCTTCACGGTTCTCGAGCAAGCGTAAAATTCTGGTCATTTTGCGGCGTTAGTTTTTTTAGGCTGGGGTTGACTGTGCTACGCCACTGAGTAGTCATAGGGTTTCAGCTGAAACGTGGCGGATTTGCTGCGGCATGGTGGGGATTCAGTACTTCGGGATGTCCCACAGTGGTCCAGCGAGCCGCCGAGCATGCCCCGGCGTCACAGATAGCATAGAGATCAAATCAATGGGGAAAGACCAGATGTGGTTGTTGTAGCTCATTGTAGTATGGGAGTCGCAGCCTCGTATGCAGCGTCATATTGGTGTCCGACCCAATTTTAATGATTTCAATCTACTTGGGATAGAATGGGAGGGGTCTAGTGCCCCAAGCTGAGGTACGTACACCCAATGCAAGCTCAGGCAGACGGGAGTCCGGCTAGCTGCTAGGCCATTCCGCTAGGTCATCGTTTAACGGTCTTAACCTAATTAATTGATATAAGAGCTTAGATCTTGGTTAACCGCCTATCGGATCTCCTAAGCTACACCGCTACACACTAACGCTATTGCCGGGATGTGTACCTCGGAACTTTATTACAAGTTAACCAAGGCGCCCAACCGCCGTGATGTCTGTGTCCTCAACGTACCCCGTCCGCGTATACGCTGCCCCAGAATCTGAAGAAGAGCACCGAGCTTAGTCAGATAATCATGATAATGCTCCAAGTCATAAGGAGCGCAATTCGGAAAAGGGAAACAACGGAAGGAAAAAGAAGACTTAGGAGCATCGCGTCCTTTGTACGTGGACGCAAGACGGCCGTGATCTTTGGTACCCGATTACGTATGTTCATGATTCTCTCTTATCGCAAATAACTCTGTGTTTCCTTCCATATAGAGCGGCGAGGTGGGGGGCGGAGATGGGCGTCCGTTCAGCACCTTTGTTGTTGCAGCCATGGATCTGCTTATCTTCTCTGGTGTTCCAGGTTGAATTGCGGCGCTTGTAGTTTAATGACGTTCCATTAGAAACTCGGACGCTGCAGAGCGCGAAAAGTTAACTTGGAGACAATAACGGTGTGAACCGTATATACTTCCCGGCGCCTCGGGGCTGTCGCCGAGGGTAGCTAGGGATCAGACCAGCCACTTACGATAACGGCGGGCAGTCAAAAATAGTCAACTAACGACGCTATCGGCCGTGGTCCGCGACTATGAGTCTACTCGTTATTGTATGCGCATATAGGCCTGGATGATCCCGTCGTCTCCCGTTCTAACACAGTGCACTGCCGGTGTGAGTCGAATAGTGGGGATCGGGTGACATACGCTCAATTCACTGAGGCAACCCGACTTATAAGCCTCTTTCGTGTGACCGCGCCAATCCAAATTTATCGAAATGTATACGGTATCGGTGCACGAGCCATAAATGAAGGTTAGGAAGTCGAGGGGTCATTTTACACAAGAAAACATACTTACGCCCGCTCCTAGACCGATGCGTGAGTGGATGGCTAGGTACATTGCTCGCTCACGGGCAATGCCAATTCCTATTTTCTTTCGGCGTTTTACTACGGGGGGTGTTTCCATGGGAGCCATCGCCCTGCCGATGTTAGAGTCTGTAATCTACCTGGTTTAAGCCACGTCTTACCACACTTTAAGTGCGGGAGTGAGAGCTTACACGGCTCAAATGTGTATATAAGCTCCCGACGGGCGGGAATAAGCGTCGTGCTTTCTTATTGACCGTTAGCTGATAGTCCGCTCGGTGAGTCTCCGCGTCGCGACGAATGTTCCTGATATACACCCGTTGCAGCAGGCTAAATGTCAGATTGGTTTCCTATTCTCAACGGCTTGCGGAAACTAGGCAGGAGAGGGTTGAGTTTAACGATTAGAGTGATGCATTCTATAATCGTGTCGGGGTTGGTGGGAAGTTATGCCGGGACGTTTTC'/>

    <sequence taxon='36' value='CGGCCGCTTGCATGGAGAGGCTAGTCCCTCATCCGTTACCAGTACAATCCCGCTAAGATTCGCCAGTTAAGCTCACTGGTACGGAGCAGGATTGTCTTCACGGTTCTCGAGCAAGCGTAAAATTCTGGTCATTTTGCGGCGTTAGTTTTTTTAGGCTGGGGTTGACTGTGCTACGCCACTGAGTAGTCATAGGGTTTCAGCTGAAACGTGGCGGATTTGCTGCGGCATGGTGGGGATTCAGTACTTCGGGATGTCCCACAGTGGTCCAGCGAGCCGCCGAGCATGCCCCGGCGTCACAGATAGCATAGAGATCAAATCAATGGGGAAAGACCAGATGTGGTTGTTGTAGCTCATTGTAGTATGGGAGTCGCAGCCTCGTATGCAGCGTCATATTGGTGTCCGACCCAATTTTAATGATTTCAATCTACTTGGGATAGAATGGGAGGGGTCTAGTGCCCCAAGCTGAGGTACGTACACCCAATGCAAGCTCAGGCAGACGGGAGTCCGGCTAGCTGCTAGGCCATTCCGCTAGGTCATCGTTTAACGGTCTTAACCTAATTAATTGATATAAGAGCTTAGATCTTGGTTAACCGCCTATCGGATCTCCTAAGCTACACCGCTACACACTAACGCTATTGCCGGGATGTGTACCTCGGAACTTTATTACAAGTTAACCAAGGCGCCCAACCGCCGTGATGTCTGTGTCCTCAACGTACCCCGTCCGCGTATACGCTGCCCCAGAATCTGAAGAAGAGCACCGAGCTTAGTCAGATAATCATGATAATGCTCCAAGTCATAAGGAGCGCAATTCGGAAAAGGGAAACAACGGAAGGAAAAAGAAGACTTAGGAGCATCGCGTCCTTTGTACGTGGACGCAAGACGGCCGTGATCTTTGGTACCCGATTACGTATGTTCATGATTCTCTCTTATCGCAAATAACTCTGTGTTTCCTTCCATATAGAGCGGCGAGGTGGGGGGCGGAGATGGGCGTCCGTTCAGCACCTTTGTTGTTGCAGCCATGGATCTGCTTATCTTCTCTGGTGTTCCAGGTTGAATTGCGGCGCTTGTAGTTTAATGACGTTCCATTAGAAACTCGGACGCTGCAGAGCGCGAAAAGTTAACTTGGAGACAATAACGGTGTGAACCGTATATACTTCCCGGCGCCTCGGGGCTGTCGCCGAGGGTAGCCAGGGATCAGACCAGCCACTTACGATAACGGCGGGCAGTCAAAAATAGTCAACTAACGACGCTATCGGCCGTGGTCCGCGACTATGAGTCTACTCGTTATTGTATGCGCATATAGGCCTGGATGATCCCGTCGTCTCCCGTTCTAACACAGTGCACTGCCGGTGTGAGTCGAATAGTGGGGATCGGGTGACATACGCTCAATTCACTGAGGCAACCCGACTTATAAGCCTCTTTCGTGTGACCGCGCCAATCCAAATTTATCGAAATGTATACGGTATCGGTGCACGAGCCATAAATGAAGGTTAGGAAGTCGAGGGGTCATTTTACACAAGAAAACATACTTACGCCCGCTCCTAGACCGATGCGTGAGTGGATGGCTAGGTACATTGCTCGCTCACGGGCAATGCCAATTCCTATTTTCTTTCGGCGTTTTACTACGGGGGGTGTTTCCATGGGAGCCATCGCCCTGCCGATGTTAGAGTCTGTAATCTACCTGGTTTAAGCCACGTCTTACCACACTTTAAGTGCGGGAGTGAGAGCTTACACGGCTCAAATGTGTATATAAGCTCCCGACGGGCGGGAATAAGCGTCGTGCTTTCTTATTGACCGTTAGCTGATAGTCCGCTCGGTGAGTCTCCGCGTCGCGACGAATGTTCCTGATATACACCCGTTGCAGCAGGCTAAATGTCAGATTGGTTTCCTATTCTCAACGGCTTGCGGAAACTAGGCAGGAGAGGGTTGAGTTTAACGATTAGAGTGATGCATTCTATAATCGTGTCGGGGTTGGTGGGAAGTTATGCCGGGACGTTTTC'/>

    <sequence taxon='38' value='CGGCCGCTTGCATGGAGAGGCTAGTACCTCATCCGTTACCAGTACAATCCCGCTAAGATTCGCCAGTTAAGCTCACTGGTACGGAGCAGGATTGTCTTCACGGTTCTCGAGCAAGCGTAAAATTCTGGTCATTTTGCAACGTTAGTTTTTTTAGGCTGGGGTTGACTGTGCTACGCCACTGAGTAGTCATAGGGTTTCAGCTGAAACGTGGCGGATTTGCTGCGGCATGGTGGGGATTCAGTACTTCGGGATGTCCCACAGTGGTCCAGCGAGCCGCCGAGCATGCCCCGGCGTCACAGATAGCATAGAGATCAAATCAATGGGGAAAGACCAGATGTGGTTGTTGTAGCTCATTGTAGTATGGGAGTCGCAGCCTCGTATGCAGCGTCATATTGGTGTCCGACCCAATTTTAATGATTTCAATCTACTTGGGATAGAATGGGAGGGGTCTAGTGCCCCAAGCTGAGGTACGTACACCCAATGCAAGCTCAGGCAGACGGGAGTCCGGCTAGCTGCTAGGCCATTCCGCTAGGTCATCGTTTAACGGTCTTAACCTAATTAATTGATATAAGAGCTTAGATCTTGGTTAACCGCCTATCGGATCTCCTAAGCTACACCGCTACACACTAACGCTATTGCCGGGATGTGTACCTCGGAACTTTATTACAAGTTAACCAAGGCGCCCAACCGCCGTGATGTCTGTGTCCTCAACGTACCCCGTCCGCGTATACGCTGCCCCAGAATCTGAAGAAGAGCACCGAGCTTAGTCAGATAATCATGATAATGCTCCAAGTCATAAGGAGCGCAATTCGGAAAAGGGAAACAACGGAAGGAAAAAGAAGACTTAGGAGCATCGCGTCCTTTGTACGTGGACGCAAGACGGCCGTGATCTTTGGTACCCGATTACGTATGTTCATGATTCTCTCTTATCGCAAATAACTCTGTGTTTCCTTCCATATAGAGCGGCGAGGTGGGGGGCGGAGATGGGCGTCCGTTCAGCACCTTTGTTGTTGCAGCCATGGATCTGCTTATCTTCTCTGGTGTTCCAGGTTGAATTGCGGCGCTTGTAGTTTAATGACGTTCCATTAGAAACTCGGACGCTGCAGAGCGCGAAAAGTTAACTTGGAGACAATAACGGTGTGAACCGTATATACTTCCCGGCGCCTCGGGGCTGTCGCCGAGGGTAGCCAGGGATCAGACCAGCCACTTACGATAACGGCGGGCAGTCAAAAATAGTCAACTAACGACGCTATCGGCCGTGGTCCGCGACTATGAGTCTACTCGTTATTGTATGCGCATATAGGCCTGGATGATCCCGTCGTCTCCCGTTCTAACACAGTGCACTGCCGGTGTGAGTCGAATAGTGGGGATCGGGTGACATACGCTCAATTCACTGAGGCAACCCGACTTATAAGCCTCTTTCGTGTGACCGCGCCAATCCAAATTTATCGAAATGTATACGGTATCGGTGCACGAGCCATAAATGAAGGTTAGGAAGTCGAGGGGTCATTTTACACAAGAAAACATACTTACGCCCGCTCCTAGACCGATGCGTGAGTGGATGGCTAGGTACATTGCTCGCTCACGGGCAATGCCAATTCCTATTTTCTTTCGGCGTTTTACTACGGGGGGTGTTTCCATGGGAGCCATCGCCCTGCCGATGTTAGAGTCTGTAATCTACCTGGTTTAAGCCACGTCTTACCACACTTTAAGTGCGGGAGTGAGAGCTTACACGGCTCAAATGTGTATATAAGCTCCCGACGGGCGGGAATAAGCGTCGTGCTTTCTTATTGACCGTTAGCTGATAGTCCGCTCGGTGAGTCTCCGCGTCGCGACGAATGTTCCTGATATACACCCGTTGCAGCAGGCTAAATGTCAGATTGGTTTCCTATTCTCAACGGCTTGCGGAAACTAGGCAGGAGAGGGTTGAGTTTAACGATTAGAGTGATGCATTCTATAATCGTGTCGGGGTTGGTGGGAAGTTATGCCGGGACGTTTTC'/>

    <sequence taxon='52' value='CGGCCGCTTGCATGGAGAGGCTAGTCCCTCATCCGTTACCAGTACAATCCCGCTAAGATTCGCCAGTTAAGCTCACTGGTACGGAGCAGGATTGTCTTCACGGTTCTCGAGCAAGCGTAAAATTCTGGTCATTTTGCGGCGTTAGTTTTTTTAGGCTGGGGTTGACTGTGCTACGCCACTGAGTAGTCATAGGGTTTCAGCTGAAACGTGGCGGATTTGCTGCGGCATGGTGGGGATTCAGTACTTCGGGATGTCCCACAGTGGTCCAGCGAGCCGCCGAGCATGCCCCGGCGTCACAGATAGCATAGAGATCAAATCAATGGGGAAAAACCAGATGTGGTTGTTGTAGCTCATTGTAGTATGGGAGTCGCAGCCTCGTATGCAGCGTCATATTGGTGTCCGACCCAATTTTAATGATTTCAATCTACTTGGGATAGAATGGGAGGAGTCTAGTGCCCCAAGCTGAGGTACGTACACCCAATGCAAGCTCAGGCAGACGGGAGTCAGGCTAGCTGCTAGGCCATTCCGCTAGGTCATCGTTTAACGGTCTTAACCTAATTAATTGATATAAGAGCTTAGATCTTGGTTAACCGCCTATCGGATCTCCTAAGCTACACCGCTACGCACTAACGCTATTGCCGGGATGTGTACTTCGGAACTTTATTACAAGTTAACCAAGGCGCCCAACCGCCGTGATGTCTGTGTCCTCAACGTACCCCGTCCGCGTATACGCTGCCCCAGAATCTGAAGAAGAGCACCGAGCTTAGTCAGATAATCATGATAATGCTCCAAGTCATAAGGAGCGCAATTCGGAAAAGGGAAACAACGGAAGGAAAAAGAAGACTTAGGAGCATCGCGTCCTTTGTACGTGGACGCAAGACGGCCGTGATCTTTGGTACCCGATTACGTATATTCATGATTCTCTCTTATCGCAAATAACTCTGTGTTTCCTTCCATATAGAGCGGCGAGGTGGGGGGCGGAGATGGGCGTCCGTTCAGCACCTTTGTTGTTGCAGCCATGGATCTGCTTATCTTCTCTGGTGTTCCAGGTTGAATTGCGGCGCTTGTAGTTTAATGACGTTCCATTAGAAACTCGGACGCTGCAGAGCGCGAAAAGTTAACTTGGAGACAATAACGGTGTAAACCGTATATACTTCCCGGCGCCTCGGGGCTGTCGCCGAGGGTAGCTAGGGATCAGACCAGCCACTTACGATAACGGCGGGCAGTCAAAAATAGTCAACTAACGACGCTATCGGCCGTGGTCCGCGACTATGAGTCTACTCGTTATTGTATGCGCATATAGGCCTGGATGATCCCGTCGTCTCCCGTTCTAACACAGTGCACTGCCGGTGTGAGTCGAATAGTGGGGATCGGGTGACATACGCTCAATTCACTGAGGCAACCCGACTTATAAGCCTCTTTCGTGTGACCGCGCCAATCCAAATTTATCGAAATGTATACGGTATCGGTGCACGAGCCATAAATGAAGGTTAGGAAGTCGAGGGGTCATTTTACACAAGAAAACATACTTACGCCCGCTCCTAGACCGATGCGTGAGTGGATGGCTAGGTACATTGCTCGCTCACGGGCAATGCCAATTCCTATTTTCTTTCGGCGTTTTACTACGGGGGGTGTTTCCATGGGAGCCATCGCCCTGCCGATGTTAGAGTCTGTAATCTACCTGGTTTAAGCCACGTCTTACCACACTTTAAGTGCGGGAGTGAGAGCTTACACGGCTCAAATGTGTATATAAGCTCCCGACGAGCGGGAATAAGCGTCGTGCTTTCTTATTGACCGTTAGATGATAGTCCGCTCGGTGAGTCTCCGCGTCGCGACGAATGTTCCTGATATACACCCGTTGCAGCAGGCTAAATGTCAGATTGGTTTCCTATTCTCAACGGCTTGCGGAAACTAGGCAGGAGAGGGTTGAGTTTCACGATTAGAGTGATGCATTCTATAATCGTGTCGGGGTTGGTGGGAAGTTATGCCGGGACGTTTTC'/>

    <sequence taxon='63' value='CGGCCGCTTGCATGGAGAGGCTAGTCCCTCATCCGTTACCAGTACAATCCCGCTAAGATTCGCCAGTTAAGCTCTCTGGTAAGGAGCAGGATTGTCTTCACGGTTCTCGAGCAAGCGTAAAATTCTGGTCATTTTGCGGCGTTAGTTTTTTTAGGCTGGGGTTGACTGTGCTACGCCACTGAGTAGTCATAGGGTTTCAGCTGAAACGTGGCGGATTTGCTGCGGCATGGTGGGGATTCAGTACTTCGGGATGTCCCACAGTGGTCCAGCGAGCCGCCGAGCATGCCCCGGCGTCACAGATAGCATAGAGATCAAATCAATGGGGAAAAACCAGATGTGGTTGTTGTAGCTCATTGTAGTATGGGAGTCGCAGCCTCGTATGCAGCGTCATATTGGTGTCCGACCCAATTTTAATGATTTCAATCTACTTGGGATAGAATGGGAGGGGTCTAGTGCCCCAAGCTGAGGTACGTACACCCAATGCAAGCTCAGGCAGACGGGAGTCAGGCTAGCTGCTAGGCCATTCCGCTAGGTCATCGTTTAACGGTCTTAACCTAATTAATTGATATAAGAGCTTAGATCTTGGTTAACCGCCTATCGGATCTCCTAAGCTACACCGCTACGCACTAACGCTATTGCCGGGATGTGTACTTCGGAACTTTATTACAAGTTAACCAAGGCGCCCAACCGCCGTGATGTCTGTGTCCTCAACGTACCCCGTCCGCGTATATGCTGCCCCAGAATCTGAAGAAGAGCACCGAGCTTAGTCAGATAATCATGATAATGCTCTAAGTCATAAGGAGCGCAATTCGGAAAAGGGAAACAACGGAAGGAAAAAGAAGACTTAGGAGCATCGCGTCCTTTGTACGTGGACGCAAGACGGCCGTGATCTTTGGTACCCGATTACGTATATTCATGATTCTCTCTTATCGCAAATAACTCTGTGTTTCCTTCCATATAGCGCGGCGAGGTGGGGGGCGGAGATGGGCGTCCGTTCAGCACCTTTGTTGTTGCAGCCATGGATCTGCTTATCTTCTCTGGTGTTCCAGGTTGAATTGCGGCGCTTGTAGTTTAATGACGTTCCATTAGAAACTCGGACGCTGCAGAGCGCGAAAAGTTAACTTGGAGACAATAACGGTGTAAACCGTATATACTTCCCGGCGCCTCGGGGCTGTCGCCGAGGGTAGCTAGGGATCAGACCAGCCACTTACGATAACGGCGGGCAGTCAAAAATAGTCAACTAACGACGCTATCGGCCGTGGTCCGCGACTATGAGTCTACTCGTTATTGTATGCGCATATAGGCCTGGATGATCCCGTCGTCTCCCGTTCTAACACAGTGCACTGCCGGTGTGAGTCGAATAGTGGGGATCGGGTGACATACGCTCAATTCACTGAGGCAACCCGACTTATAAGCCTCTTTCGTGTGACCGCGCCAATCCAAATTTATCGAAATGTATACGGTATCGGTGCACAAGCCATAAATGAAGGTTAGGAAGTCGAGGGGTCATTTTACACAAGAAAACATACTTACGCCCGCTCCTAGACCGATGCGTGAGTGGATGGCTAGGTACATTGCTCGCTCACGGGCAATGCCAATTCCTATTTTCTTTCGGCGTTTTACTACGGGGGGTGTTTCCATGGGAGCCATCGCCCTGCCGATGTTAGAGTCTGTAATCTACCTGGTTTAAGCCACGTCTTACCACACTTTAAGTGCGGGAGTGAGAGCTTACACGGCTCAAATGTGTATATAAGCTCCCGACGAGCGGGAATAAGCGTCGTGCTTTCTTATTGACCGTTAGATGATAGTCCGCTCGGTGAGTCTCCGCGTCGCGACGAATGTTCCTGATATACACCCGTTGCAGCAGGCTAAATGTCAGATTGGTTTCCTATTCTCAACGGCTTGCGGAAACTAGGCAGGAGAGGGTTGAGTTTCACGATTAGAGTGATGCATTCTATAATCGTGTCGGGGTTGGTGGGAAGTTATGCCGGGACGTTTTC'/>

    <sequence taxon='14' value='CGGCCGCTTGCATGGAGAGGCTAGTCCCTCATCCGTTACCAGTACAATCCCGCTAAGATTCGCCAGTTAAGCTCACTGGTACGGAGCAGGATTGTCTTCACGGTTCTCGAGCAAGCGTAAAATTCTGGTCATTTTGTGGCGTTAGTTTTTTTAGGCTGGGGTTGACTGTGCTACGCCACTGAGTAGTCATAGGGTTTCAGCTGAAACGTGGCGGATTTGCTGCGGCATGATGGGGATTCAGTACTTCGGGATGTCCCACAGTGGTCCAGCGAGCCGCCGAGCATGCCCCGGCGTCACAGATAGCATAGAGATCAAATCAATGGGGAAAAACCAGATGTGGTTGTTGTAGCTCATTGTAGTATGGGAGTCGCAGCCTCGTATGCAGCGTCATATTGGTGTCCGACCCAATTTTAATGATTTCAATCTACTTGGGATAGAATGGGAGGGGTCTAGTGCCCCAAGCTGAGGTACGTACACCCAATGCAAGCTCAGGCAGACGGGAGTCCGGCTAGCTGCTAGGCCATTCCGCTAGGTCATCGTTTAACGGTCTTAACCTAATTAATTGATATAAGAGCTTAAATCTTGGTTAACCGCCTATCGGATCTCCTAAGCTACACCGCTACACACTAACGCTATTGCCGGGATGTGTACCTCGGAACTTTATTACAAGTTAACCAAGGCGCCCAACCGCCGTGATGTCTGTGTCCTCAACGTACCCCGTCCGCGTATACGCTGCCCCAGAATCTGAAGAAGAGCACCGAGCTTAGTCAGATAATCATGATAATGCTCCAAGTCATAAGGAGCGCAATTCGGAAAAGGGAAACAACGGAAGGAAAAAGAAGACTTAGGAGCATCGCGTCCTTTGTACGTGGACGCAAGACGACCGTGATCTTTGGTACCCGATTACGTATATTCATGATTCTCTCTTATCGCAAATAACTCTGTGTTTCCTTCCATATAGAGCGGCGAGGTGGGGGGCGGAGATGGGCGTCCGTTCAGCACCTTTGTTGTTGCAGCCATGGATCTGCTTATCTTCTCTGGTGTTCCAGGTTGAATTGCGGCGCTTGTAGTTTAATGACGTTCCATTAGAAACTCGGACGCTGCAGAGCGCGAAAAGTTAACTTGGAGACAATAACGGTGTGAACCGTATATACTTCCCGGCGCCTCGGGGCTGTCGTCGAGGGTAGCTAGGGATCAGACCAGCCACTTACGATAACGGCGGGCAGTCAAAAATAGTCAACTAACGACGCTATCGGCCGTGGTCCGCGACTATGAGTCTACTCGTTATTGTATGCGCATATAGGCCTGGATGATCCCGTCGTTTCCCGTTCTAACACAGTCCACTGCCGGTGTGAGTCGAATAGTGGGGATCGGGTGACATACGCTCAATTCACTGAGGCAACCCGACTTATAAGCCTCTTTCGTGTGACCGCGCCAATCCAAATTTATCGAAACGTATACGGTATCGGTGCACGAGCCATAAATGAAGGTTAGAAAGTCGAGGGGTCATTTTACACAAGAAAACATACTTACGCCCGCTCCTAGACCGATGCGTGAGTGGATGGCTAGGTACATTGCTCGCTCACAGGCAATGCCAATTCCTATTTTCTTTCGGCGTTTTACTACGGGGGGTGTTTCCATGGGAGCCATCGCCCTGCCGATGTTAGAGTCTGTAATCTACCTGGTTTAAGCCACGTCTTACCACACTTTAAGTGCGGGAGTGAGAGCTTACACGGCTCAAATGTGTATATAAGCTCCCGATGAGCGGGAATAAGCGTCGTGCTTTCTTATTGACCGTTAGCTGATAGTCCGCTCGGTGAGTCTCCGCGTCGCGACGAATGTTCCTGATATACACCCGTTGCAGCAGGCTAAATGTCAGATTGGTTTCCTATTCTCAACGGCTTGCGGAAACTAGGCAGGAGAGGGTTGAGTTTAACGATTAGAGTGATGCATTCTATAATCGTGTCGGGGTTGGTGGGAAGTTATGCCGGGACGTTTTC'/>

</data>

    <trait id="tipDates" spec='beast.evolution.tree.TraitSet' traitname='date-backward' units='year' value='
0=2.839688018205266,
59=0.04531543147552641,
43=0.27683065908432924,
42=0.30004030082570665,
24=0.45316999738403974,
26=0.8037331504187484,
47=0.3578144206661471,
57=0.15257968254300946,
50=0.3066826296489582,
49=0.27821095739190715,
39=0.3283074682854883,
51=0.2622523424193304,
32=0.5456573660146837,
25=0.7245048815917787,
2=1.7802272169247337,
1=2.61642172515481,
3=1.8008131006889512,
16=1.2536722749396247,
15=1.3359947794915668,
6=1.264481821183093,
4=1.625000411170087,
56=0.06328006631993244,
61=0.0063830570245504425,
55=0.22575345911174738,
31=0.2823739437937993,
30=0.4528019217670076,
44=0.3495785732848029,
48=0.08609589647997451,
23=0.9657224564708833,
22=0.8145208805964712,
19=0.8654398164989225,
12=1.3000326960627158,
10=1.4696664148951266,
28=0.5238033984554846,
37=0.46119902827530534,
35=0.5321358556140976,
40=0.3757592888262722,
41=0.37646340871043416,
33=0.714115049274882,
46=0.3108171430063966,
53=0.07049871177548406,
62=0.02764199409140966,
54=0.23539892496245995,
58=0.21881272642480365,
45=0.30684962840220065,
34=0.5357652844759437,
27=0.6227515495003675,
21=0.9290742648724297,
60=0.16888041822396227,
11=1.2129675668883328,
8=1.5335190200761593,
9=1.5083567808202902,
7=1.5409699316285728,
14=1.28994391258257,
20=1.1853138454637844,
52=0.23619213336268752,
63=0.0194438574577509,
36=0.47735575406911845,
38=0.32645938591749246,
29=0.5353520288489793,
18=1.2169130809086144,
17=1.3915865488201864,
13=1.3924502786922819,
5=1.2003136639318508
            '>
        <taxa id='taxonSet' spec='beast.evolution.alignment.TaxonSet' alignment='@alignment'/>
    </trait>
    
    <tree spec="beast.util.ClusterZBSATree" id="tree" nodetype="beast.evolution.tree.ZeroBranchSANode" clusterType="upgma" trait="@tipDates">
		<taxa idref="alignment"/>
	</tree>

    <BirthDeathSkylineModel spec="SABDSamplingThroughTimeModel" id="birthDeath" tree="@tree" conditionOnSampling="true">
		<parameter name="origin" id="origin" value ="50." lower="0."/>
        <parameter name="diversificationRate" id="diversificationRate" value="1.5"/>
        <parameter name="turnover" id="turnover" value=".5"/>
        <parameter name="samplingProportion" id="samplingProportion" value="0.7779211807136706"/>
<parameter name="removalProbability" id="r" value="1."/>
	</BirthDeathSkylineModel>
    
    <siteModel gammaCategoryCount="1" id="SiteModel" spec="SiteModel">
		<parameter dimension="1"  id="mutationRate" name="mutationRate" value="1.0"/>
		<substModel id="gtr" rateAC="@rateAC" rateGT="@rateGT" rateAT="@rateAT" rateCG="@rateCG" rateCT="@rateCT" spec="GTR">
			<parameter dimension="1"  id="rateAG" lower="0.0" name="rateAG" value="1.0"/>
			<frequencies estimate="true" id="freqs" spec="Frequencies">
				<parameter name='frequencies' id='freqParameter' value='0.25' dimension='4' lower="0." upper="1."/>
			</frequencies>
		</substModel>
	</siteModel>
	<branchRateModel id="StrictClock" spec="beast.evolution.branchratemodel.StrictClockModel">
		<parameter dimension="1" id="clock.rate" name="clock.rate" value="0.05" lower="0."/>
	</branchRateModel>


   <!-- likelihood and priors: -->
    <distribution id="posterior" spec="util.CompoundDistribution">
		<distribution id="prior" spec="util.CompoundDistribution">
            <distribution  x="@clock.rate" id="clockRatePrior" spec='beast.math.distributions.Prior'>
				<distr spec='beast.math.distributions.LogNormalDistributionModel' id='clockRatePrior.exp' M="-4.6" S="1.25"/>
			</distribution>
			<distribution id="hky.frequencies.prior" spec="beast.math.distributions.Prior" x="@freqParameter">
				<distr id="Uniform " lower="0.0" upper="1.0" spec="beast.math.distributions.Uniform" />
			</distribution>
			<distribution id="diversificationRate_prior" spec="beast.math.distributions.Prior" x="@diversificationRate">
				<distr spec="beast.math.distributions.Uniform" lower="1." upper="2." offset="0."/>
			</distribution>
			<distribution id="turnover_prior" spec="beast.math.distributions.Prior" x="@turnover">
				<distr spec="beast.math.distributions.Uniform" lower="0." upper="1." offset="0."/>
			</distribution>
			<distribution  id='origin_Prior' x="@origin" spec='beast.math.distributions.Prior'>
				<distr spec='beast.math.distributions.Uniform' lower="0." upper="1000." offset="0."/>
			</distribution>
			<distribution id="BDlikelihood" spec="util.CompoundDistribution">
				<distribution idref="birthDeath"/>		
			</distribution>
		</distribution>
        <distribution id="jointTreeLikelihood" spec="util.CompoundDistribution">
			<distribution data="@alignment" id="treeLikelihood" spec="TreeLikelihood" tree="@tree" siteModel="@SiteModel" branchRateModel="@StrictClock"/>
        </distribution>
    </distribution>

    
	<run chainLength="20000000" id="mcmc" spec="MCMC" storeEvery="100000" distribution="@posterior">
        
		<state id="state" storeEvery="100000">
            <stateNode idref='tree'/>
			<stateNode idref="origin"/>
			<stateNode idref="diversificationRate"/>
			<stateNode idref="turnover"/>
			<!-- <stateNode idref="samplingProportion"/> -->
            <stateNode idref="clock.rate"/>
			<stateNode idref="freqParameter"/>
			<parameter dimension="1"  id="rateAC" lower="0.0" upper="100.0" name="stateNode" value="1.0"/>
			<parameter dimension="1"  id="rateGT" lower="0.0" upper="100.0" name="stateNode" value="1.0"/>
			<parameter dimension="1"  id="rateAT" lower="0.0" upper="100.0" name="stateNode" value="1.0"/>
			<parameter dimension="1"  id="rateCG" lower="0.0" upper="100.0" name="stateNode" value="1.0"/>
			<parameter dimension="1"  id="rateCT" lower="0.0" upper="100.0" name="stateNode" value="1.0"/>
        </state>
        
		<operator id='origOperator' spec='ScaleOperator' scaleFactor=".75" weight="3" parameter="@origin"/>
		<operator id='diversificationRateOperator' spec='ScaleOperator' scaleFactor=".75" weight="10" parameter="@diversificationRate"/>
		<operator id='turnoverOperator' spec='ScaleOperator' scaleFactor=".75" weight="10" parameter="@turnover"/>
		<!-- <operator id='samplingProportionOperator' spec='ScaleOperator' scaleFactor=".75" weight="10" parameter="@samplingProportion"/> -->
        <operator spec='TreeDimensionJump' weight="10" tree="@tree"/> 
        <operator spec='WilsonBaldingForZeroBranchSampledAncestorTrees' weight="10" tree="@tree"/> 
        <operator spec='ExchangeForZeroBranchSampledAncestorTrees' isNarrow="false" weight="10" tree="@tree"/>
        <operator spec='ExchangeForZeroBranchSampledAncestorTrees' weight="10" tree="@tree"/>
        <operator spec='UniformForZeroBranchSATrees' weight="20" tree="@tree"/>
        <operator id='rootScaler' spec='ScaleOperatorForZeroBranchSATrees' scaleFactor=".95" weight="1" tree="@tree" rootOnly='true'/>
        <operator id='treeScaler' spec='ScaleOperatorForZeroBranchSATrees' scaleFactor=".95" weight="10" tree="@tree"/>
        <operator id="updownTree" spec="UpDownOperator" scaleFactor=".95" weight="20" up="@clock.rate" down="@tree"/>

        
        <operator id="clock.rateScaler" parameter="@clock.rate" scaleFactor="0.75" spec="ScaleOperator" weight="10"/>
        
		<operator spec='ScaleOperator' scaleFactor=".75" weight=".2" parameter="@rateAC"/>
		<operator spec='ScaleOperator' scaleFactor=".75" weight=".2" parameter="@rateAT"/>
		<operator spec='ScaleOperator' scaleFactor=".75" weight=".2" parameter="@rateCG"/>
		<operator spec='ScaleOperator' scaleFactor=".75" weight=".2" parameter="@rateCT"/>
		<operator spec='ScaleOperator' scaleFactor=".75" weight=".2" parameter="@rateGT"/>
		<operator autoOptimize="true" delta="0.2" id="FrequenciesExchanger" integer="false" spec="DeltaExchangeOperator" weight="0.1" parameter="@freqParameter"/>


			
		<logger fileName="$(seed).log" id="tracelog" logEvery="10000" mode="autodetect" model="@posterior">
			<distribution idref="posterior" name="log"/>
			<log idref="BDlikelihood"/>
            <log idref="jointTreeLikelihood"/>
            <log id="treeHeight" spec="beast.evolution.tree.TreeHeightLogger" tree="@tree"/>
			<log idref="origin"/>
            <log idref="diversificationRate"/>
			<log idref="turnover"/>
			<!--<log idref="samplingProportion"/>-->
            <log idref="clock.rate"/>
			<log idref="freqParameter"/>
			<log idref="rateAC"/>
			<log idref="rateAG"/>
			<log idref="rateAT"/>
			<log idref="rateCG"/>
			<log idref="rateCT"/>
			<log idref="rateGT"/>
		</logger>
        
        <logger fileName="$(seed).trees" id="treelog" logEvery="10000" mode="tree">
			<tree idref="tree" name="log"/>
		</logger>
	
	</run>

</beast>
