# Supplementary material for: Bayesian Inference of Sampled Ancestor Trees for Epidemiology and Fossil Calibration
Source: PLoS Comput Biol. 2014 Dec 4;10(12):e1003919. doi: 10.1371/journal.pcbi.1003919 (PMC4263412; doi:10.1371/journal.pcbi.1003919)
Supplement: File S7 — XML files for simulated transmission process with fixed to one. (ZIP) [file pcbi.1003919.s008.zip › simulations2A/72.xml]

<?xml version="1.0" encoding="UTF-8" standalone="no"?><beast namespace="beast.core:beast.evolution.alignment:beast.evolution.tree.coalescent:beast.core.util:beast.evolution.nuc:beast.evolution.operators:beast.evolution.sitemodel:beast.evolution.substitutionmodel:beast.evolution.likelihood:beast.evolution.speciation:beast.core.parameter:beast.util" version="2.0">
    
    <data dataType="nucleotide" id="alignment" name="alignment">
    <sequence taxon='0' value='TCCTAATAGTTGTATTGCATTCTATTATGGGTTCGCGGATAGAGTTGTCGATTGTGGTTGACACTCAACACAGTGCAAGCGCCCTGTGCGGCAGCGTTATGGATTAGAGATTCACTGTCGAGGCCGTGCCACCGAGATGATCAATGGGTGATTTAGCAGCAGTTACCAGGGCGCCCGGAACCCCGGACCGTACCCACGCATGCAGGATAGTGCGGAGTACTGGACCATACGGGTTTCGCCCTCGCTCGAGCTCCGCCGCAGAAAAGGGCCGTGGAATACATCGGTGGAAACTACCGGGTCTCTTGTGCCTTAACCTCAGCTGGGCTTGTCGCCGCTATTCTGTTTTCGTCTATAGTGGTTAACTGATTCTCCGGGTATTTTTGGTATTGCCAGGTCGCAAATCTAGTCCCGTCGGACTGCCATCTCCGTGATGAAAACCTGGGCAACGGGAAGGATCCCAGTTTGAGACTGAGATCCTGACCTCTCAAACTCTGCCTTACCGTCTTCATCAAGGAATTACGCCCAGCGCATACAGACGCGTTTCGGCATGTAAGACTAATTGCTGATGATGGTAAAGCGATATCTATTCTAATATGAGCGTTACACTCGTACACGGATCTCGAAAACGGTCTTGGAATTCACAGCTCCTATCTACGGGGATTCCAAATGACGGGATTCATGGTAACCAAGAAAAAGTAATAGGCCTGCCTTCCGTGACATAAGGGTCCCGCCTTAATATTCTCGTTGCTACCCCAGTGGGGTTCTCTTTATGGCCCAGGACGTGCTGTGTCTGAGCCTTATGGTCTTGCGGCCGAGCTATTTGGACGTTTTATGACACTAGGAACATGAGTTTGCATGCTCACATTTGTTCAATCTCGAGTGAGTCCGCGTAATAACGTAGAAGGTGACAATCAAGCCGAAACAGACAGTGCAATGAGAAATCTAAACACGGTTTAGTTAGAGTGCTAGTATCTGCGATCTATCGTTCTTGAGGGGCGCTGCTCCTGAGCACCCCGACCCAATTTGTTAGATCGTTTGCATGCCATATTATTATTAGGCACTGGTATATTTTCTAGCAATATCCCCTTGTAAACAATCAGTAACTAGGTTCTTAGGGTCGCCCTAGACCATAGTCTATCAAATTGGTTCCAAATGGCCGAGTACCAGCGGTAATGAGCAAGCTGCTAAATGGTTCGTAAGCTGTTCCGTACAAGTCGTTGGCATGAGACGGCTTATTGTTAAGGGGGGAAATTCGACGAGATTTTCCTGACCGGTCGCTGTTAAAGCCAGTAGCTCTTTGGATGGCTTGGCGGCAAGCTGCGAGGCCGGCAGGTACATCAGGTAAAAAGCAGATCTGCGTGGTGCACCTATTTCATAAAGCTCGACATCGGCCTTCGCGCGCCTATCTTACCAGCCTGTATAAAAAATTGACTCAATGACGACTACGATGTGGCGTCTAAGCTGTGTGCAATGGCCGCTCATGGCTCACAATATTCCAGTACGCTCAGTGACAAGCTTAGGGCCACCGGTTATACAAAGTAATCGTCAATGTAACTAGGCCCTACTCCCGCATAACTCTTGGCGAGGCCTTGAAAGTACGAGCCCATGCCTTGTCGCGTATTAACTCAGCCCTCAAACGATAAGCCCTTTGGCTATGACCGGAGCGAATCGTTGAGCCTTTGTATCATCTTACTTTCAATATACGGCTCCGTACACCTGGTCCGGTACATCCACCCCCTCCGCCATCGATCGGGAAAATAACATGGTCCTGATAATATCAACATCTATATTCCACTTCGGTTTAACGTGATTAATGTATTAATAAAAGTGAACAGTTGCATCGGGCCAATGGTAGCTAATACGCAGACTGCCGTACCGTAGGGTGCTAGTCTACCTATAAGAAAAGGGCCCACGGGCTGCACTGCGAGCGGAAGCGGCCTTAGTCGTAGTGCTGAAAACCGCGGACACTGCGAGAAGAAAAATTGATGCCAGATGATGTG'/>

    <sequence taxon='18' value='TCCTAATAGTTGTATTGCATTCTATTATGGGTTCGCGGATAGCGTTGTCGATTGTGGTTGACACTCAACACAGTGCAAGCGCCCTGTGCGGCAGCGTTATGGATTAGAGATTCACTGTCGAGGCCGTGCCACCGAGATGATCAATGGGTGATTTAGCAGCAGTTACCAGGGCGCCCGGAACCCCGGACCGTACCCACGCATGCAGGATAGTGCGGAGTACTGGACCATACGGGTTTCGCCCTCGCTCGAGCTCCGCCGCAGAAAAGGGCCGTGGAATACATCGGTGGAAACTACCGGGTCTCTTGTGCCTTAACCTCAGCCGGGCTTGTCGCCGCTATTCTGTTTTCGTCTATAGTGGTTAACTGATTCTCCGGGTATTTTTGGTATTGCCAGGTCGCAAATCTAGTCCCGTCGGACTGCCATCTCCGTGATGAAAACCTGGGCAACGGGAAGGATCCCAGTTTGAGACTGAGATCCTGACCTCTCAAACTCTGCCTTACCGTCTTCATCAAGGAATTACGCCCAGCGCATACAGACGCGTTTCGGCATGTACGACTAATTGCTGATGATGGTAAAGCGATATCTATTCTAATATGAGCGTTACACTCGTACACGGATCTCGAAAACGGTCTTGGAATTCACAGCCCCTATCTACGGGGATTCCAAATGACGGGATTCATGGTAACGAAGAAAAAGTAATAGGCCTGCCTTCCGTGACATAAGGGTCCCGCCTTAATATTCTCGTTGCTACCCCAGTGGGGTTCTCTTTATGGCCCAGGACGTGCTGTGTCTGAGCCTTATGGTCTTGCGGCCGAGCTATTTGGACGTTTTATGACACTAGGAACATGAGTCTGCATGCTCACATTTGTTCAATCTCGAGTGAGTCCGCGTAATAACGTAGAAGGTGACAATCAAGCCGAAACAGACAGTGCAATGAGAAATCTAAACACGGTTTAGTTAGAGTGCTAGTATCTGCGATCTATCGTTCTTGAGGGGCGCTGCTCCTGAGCACCCCGACCCAATTTGTTAGATCGTTTGCATGCCATATTATTATTAGGCACTGGTATATTTTCTAGCAATATCCCCTTGTAAACAATCAGTAACTAGGTTCTTAGGGTCGCCCTAGACCATAGTCTATCAAATTGGTTCCAAATGGCCGAGTACCAGCGGTAATGAGCAAGCTGCTAAATGGTTCGTAAGCTGTTCCGTACAAGTCGTTGGCATGAGACGGCTTATTGTTAAGGGGGGAAATTCGACGAGATTTTCCTGACCGGTCGCTGTTAAAGCCAGTAGCTCTTTGGATGGCTTGGCGGCAAGCTGCGAGGCCGGCAGGTACATCAGGTAAAAAGCAGATCTGCGTGGTGTACCTATTTCATAAAGCTCGACATCGGCCTTCGCGCGCCTATCTTACTAACCTGTATAAAAAATTGACTCAATGACGACTACGATGTGGCGTCTAAGCTGTGTGCAATGGCCGCTCATGGCTCACAATATTCCAGTACCCTCAGTGACAAGCTTAGGACCACCGGTTATACAAAGTAATCGTCAATGTAACTAGGCCCTACTCCCGCATAACTCTTGGCGAGGCCTTGAAAGTACGAGCACATGCCTTGTCGCGTATTAACTCAGCCCTCAAACGATAAGCCCTTTGGCTATGACCGGAGCGAATCGTTGAGCCTTTGTATCATCTTACTTTCAATATACGGCTCCGTACACCTGGTCCGGTACATCCACCCCCTCCGCCATCGATCGGGAAAATAACATGGTCCTGATAATATCAACATCTATATTCCACTTCGGTTTAACGTGATTAATGTATTAATAAAAGTGAGCAGTTGCATCGGGCCAATGGTAGCTAATACGCAGACTGCCGTACCGTAGGGTGCTAGTCTACCTATAAGAAAAGGGCCCACGGGCTGCACCGCGAGCGGAAGCGGCCTTAGTCGTAGTGCTGAAAACCGCGGACACTGCGAGAAGAAAAATTGATGCCAGATGATGTG'/>

    <sequence taxon='143' value='TCCTAATAGTTGTATTGCATTCTATTATGGGTTCGCGGATAGCGTCGTCGATTGTGGTTGACACTCAACACAGTGCAAGCGCCCTGTGCGGCAGCGTTATGGATTAGAGATTCACTGTCGAGGCCGTGCCACCGAGATGATCAATGGGTGATTTAGCAGCAGTTACCAGGGCGCCCGGAACCCCGGACCGTACCCACGCATGCAGGATAGTGCGGAGTACTGGACCATACGGGTTTCGCCCTCGCTCGAGCTCCGCCGCAGAGAAGGGCCGTGGAATACATCGGTGGAAACTACCGGGTCTCTTGTGCCTTAACCTCAGCCGGGCTTGTCGCCGCTATTCTGTTTTCGTCTATAGTGGTTAACTGATTCTACGGGTATTTTTGGTATTGCAAGGTCGCAAATCTAGTCCCGTCGGACTGCCATCTCCGTGATGAAAACCTGGGCAACGGGAAGGATCCCAGTTTGAGACTGAGATCCTGACCTCTCAAACTCTGCCTTACCGTCTTCATCAAGGAATTACGCCCAGCGCATACAGACGCGTTTCGGCATGTACGACTAATTGCTGATGATGGTAAAGCAATATCTATTCTAATATGAGCGTTACACTCGTACACGGATCTCGAAAACGGTCTTGGAATCCACAGCCCCTATCTACGGGGATTCCAAATGACGGGATTCATGGCAACGAAGAAAAAGTAATAGGCCTTCCTTCCGTGACATAAGGGTCCCGCCTTAATATTCTCGTTGCTACCCCAGTGGGGTTCTCTTTATGGCCCAGGACGTGCTGTGTCTGAGCCTTATGGTCTTGCGGCCGAGCTATTTGGACGTTTTATGACACTAGGAACATGAGTCTGCATGCTCACATTTGTTCAATCTCGAGTGAGTCCGCGTAATAACGTAGAAGGTGACAATCAAGCCGAAACAGACAGTGAAATGAGAAATCTAAACACGGTTTAGTTAGAGTGCTAGCATCTGCGATCTATCGTTCTTGAGGGGCGCTGCTCCTGAGCACCCCGACCCAATTTGTTAGATCGTTTGCATGCCATATTGTTATTAGGCACTGGTATATTTTCTAGCAATATCCCCTTGTAAACAATCAGTAACTAGGTTCTTAGGGTCGCCCTAGACCATAGTCTATCAAATTGATTCCAAATGGCCGAGTACCAGCGGTAATGAGCAAGCTGCTAAATGGTTCGTAAGCTGTTCCGTACAAGCCGTTGGCATGAGACGACTTATTGTTAAGGGGGGAAATTCGACGAGATTTTCCTGACCGGTTGCTGTTAAAGCCAGTAGCTCTTTGGATGGCTTGGCGGCAAGCTGCGAGGCCGGCAGGTACATCAGGTAAAAAGCAGATCTGCGTGGTGTACCTATTTCATAAAGCTCGACATCGACCTTCGCGCGCCTATCTTACTAACCTATATAAAAAATTGACTCAATGACGACTACGATGTGGCGTCTAAGCTGTGTACAATGGCCGCTCATGGCTCACAATATTCCAGTACCCTCAGTGACAAGCTTAGGACCACCGGTTATACAAGGTAATCGTCAATGTAACTAGGCCCTACTCCCGCATAACTCCTGGCGAGGCCTTGAAAGTACGAGCATATGCCTTGTCGCGTCTTAACTCAGCCCTCAAACGATAAGCCCTTTGGCTATGACCGGAGCGAATCGTTGAGCCTTTGTATCATCTTACTTTCAATATACGGCTCCGTACACCTGTTCCGGTACATCCACCCCCTCCGCCATCGATCGGGAAAATAACATGGTCCTGATAATATCAACATCTATATTCCACTTCGGTTTAACGTGATTAATGTATTAATAAAAGTGAGCAGTTGCATCGGGCCAATGGTGGCTAATACGCAGACTGCCGTACCGTAGGGTGCTAGTCTACCTATAAGAAAAGGGCCCACGGGCTGCACCGCGAGCGGAAGCGGCCTTAGTCGTAGTGCTGAAAACCGCGGACACTGCGAGAAGAAAAATTGATGCCAGGTGATGTG'/>

    <sequence taxon='145' value='TCCTAATAGTTGTATTGCATTCTATTATGGGTTCGCGGATAGCGTCGTCGATTGTGGTTGACACTCAACACAGTGCAAGCGCCCTGTGCGGCAGCGTTATGGATTAGAGATTCACTGTCGAGGCCGTGCCACCGAGATGATCAATGGGTGATTTAGCAGCAGTTACCAGGGCGCCCGGAACCCCGGACCGTACCCACGCATGCAGGATATTGCGGAGTACTGGACCATACGGGTTTCGCCCTCGCTCGAGCTCCGCCGCAGAGAAGGGCCGTGGAATACATCGGTGGAAACTACCGGGTCTCTTGTGCCTTAACCTCAGCCGGGCTTGTCGCCGCTATTCTGTTTTCGTCTATAGTGGTTAGCTGATTCTCCGGGTATTTTTGGTATTGCAAGGTCGCAAATCTAGTCCCGTCGGACTGCCATCTCCGTGATGAAAACCTGGGCAACGGGAAGGATCCCAGTTTGAGACTGAGATCCTGACCTCTCAAACTCTGCCTTACCGTCTTCATCAAGGAATTACGCCCAGCGCATACAGACGCGTTTCGGCATGTACGACTAATTGCTGATGATGGTAAAGCGATATCTATTCTAATATGAGCGTTACACTCGTACACGGATCTCGAAAACGGTCTTGGAATGCACAGCCCCTATCTACGGGGATTCCAAATGACGGGATTCATGGTAACGAAGAAAAAGTAGTAGGCCTTCCTTCCGTGACATAAGGGTCCCGCCTTAATATTCTCGTTGCTACCCCAGTGGGGTTCTCTTTATGGCCCAGGACGTGCTGTGTCTGAGCCTTATGGTCTTGCGGCCGAGCTATTTGGACGTTTTATGACACTAGGAACATGAGTCTGCATGCTCACATTTGTTCAATCTCGAGTGAGTCCGCGTAATAACGTAGAGGGTGACAATCAAGCCGAAACAGACAGTGCAATGAGAAATCTAAACACGGTTTAGTTAGAGTGCTAGCATCTGCGATCTATCGTTCTTGAGGGGCGCTGCTCCTGAGCACCCCGACCCAATTTGTTAGATCGTTTGCATGCCATATTGTTATTAGGCACTGGTATATTTTCTAGCAATATCCCCTTGTAAACAATCAGTAACTAGGTTCTTAGGGTCGCCCTAGACCATAGTCTATCAAATTGGTTCCAAATGGCCGAGTACCAGCGGTAATGAGCAAGCTGCTAAATGGTTCGTAAGCTGTTCCGTACAAGTCGTTGGCATGAGACGACTTATTGTTAAGGGGGGAAATTCGACGAGATTTTCCTGACCGGTCGCTGTTAAAGCCAGTAGCTCTTTGGATGGCTTGGCGGCAAGCTGCGAGGCCGGCAGGTACATCAGGTAAAAAGCAGATCTGCGTGGTGTACCTATTTCATAAAGCTCGACATCGACCCTCGCGCGCCTATCTTACTAACCTATATAAAAAATTGACTCAATGACGACTACGATGTGGCGTCTAACCTGCGTACAATGGCCGCTCATGGTTCACAATATTCCAGTACCCTCAGTGACAAGCTTAGGACCACCGGTTATACAAAGTAATCGTCAATGTAACTAGGCCCTACTCCCGCATAACTCTTGGCGAGGCCTTGAAAGTACGAGCACATGCCTTGCCGCGTCTTAACTCAGCCCTCAAACGATAAGCCCTTTGGCTATGACCGGAGCGAATCGTTGAGCCTTCGTATCATCTTACTTTCAATACACGGCTCTGTACACCTGGTCCGGTACATCCACCCCCTCCGCCATCGATCGGGAAAATAACATGGTCCTGATAATATCAACATCTATATTCCACTTCGGTTTAACGTGATTAATGTATTAATAAAAGTGAGCAGTTGCATCGGGCCAATGGTGGCTAATACGCAGACTGCCGTACCGTGGGGTGCTAGTCTACCTATAAGAAAAGGGCCCACGGGCTGCACCGCGAGCGGAAGCGGCCTTAGTCGTAGTGCTGAAAACCGCGGACACTGCGAGAAGAAAAATTGATGCCAGATGATGTG'/>

    <sequence taxon='19' value='TCCTAATAGTTGTATTGCATTCTATTATGGGTTCGCGGATAGCGTTGTCGATTGTGGTTGACACTCAACACAGTGCAAGCGCCCTGTGCGGCAGCGTTATGGATTAGAGATTCACTGTCGAGGCCGTGCCACCGAGATGATCAATGGGTGATTTAGCAGCAGTTACCAGGGCGCCCGGAACCCCGGACCGTACCCACGCATGCAGGATAGTGCGGAGTACTGGACCATACGGGTTTCGCCCTCGCTCGAGCTCCGCCGCAGAAAAGGGCCGTGGAATACATCGGTGGAAACTACCGGGTCTCTTGTGCCTTAACCTCAGCCGGGCTTGTCGCCGCTATTCTGTTTTCGTCTATAGTGGTTAACTGATTCTCCGGGTATTTTTGGTATTGCCAGGTCGCAAATCTAGTCCCGTCGGACTGCCATCTCCGTGATGAAAACCTGGGCAACGGGAAGGATCCCAGTTTGAGACTGAGATCCTGACCTCTTAAACTCTGCCTTACCGTCTTCATCAAGGAATTACGCCCAGCGCATACAGACGCGTTTCGGCATGTACGACTCATTGCTGATGATGGTAAAGCGATATCTATTCTAATATGAGCGTTACACTCGTACACGGATCTCGAAAACGGTCTTGGAATTCACAGCCCCTATCTACGGGGATTCCAAATGACGGGATTCATGGTAACGAAGAAAAAGTAATAGGCCTGCCTTCCGTGACATAAGGGTCCCGCCTTAATATTCTCGTTGCTACCCCAGTGGGGTTCTCTTTATGGCCCAGGACGTGCTGTGTCTGAGCCTTATGGTCTTGCGGCCGAGCTATTTGGACGTTTTATGACACTAAGAACATGAGTCTGCATGCTCACATTTGTTCAATCACGAGTGAGTCCGCGTAATAACGTAGAAGGTGACAATCAAGCCGAAACAGACAGTGCAATGAGAAATCTAAACACGGTTTAGTTAGAGTGCTAGTATCTGCGATCTATCGTTCTTGAGGGGCGCTGCTCCTAAGCACCCCGACCCAATTTGTTAGATCGTTTGCATGCCATATTATTATTAGGCACTGGTATATTTTCTAGCAATATCACCTTGTAAACAATCAGTAACTAGGTTCTTAGGGTCGCCCTAGACCATAGTCTATCAAATTGGTTCCAAATGGCCGAGTACCAGCGGTAATGAGCAAGCTGCTAAATGGTTCGTAAGCTGTTCCGTACAAGTCGTTGGCATGAGACGGCTTATTGTTAAGGGGGGAGATTCGACGAGATTTTCCTGACCGGTCGCTGTTAAAGCCAGTAGCTCTTTGGATGGCTTGGCGGCAAGCTGCGAGGCCGGCAGGTACATCAGGTAAAAAGCAGATCTGCGTGGTGCACCTATTTCATAAAGCTCGACATCGGCCTTCGCGCGCCTATCTTACTAGCCTGTATAAAAAATTGACTCAATGACGACTACGATGTGGCGTCTAAGCTGTGTGCAATGGCCGCTCATGGCTCACAATATTCCAGTACCCTCAGTGACAAGCTTAAGACCACCGGTTATACAAAGTAATCGTCAATGTAACTAGGCCCTACTCCCGCATAACTCTTGGCGAGGCCTTGAAAGTACGAGCACATGCCTTGTCGCGTATTAACTCAGCCCTCAAACGATAAGCCCTTTGGCTATGACCGGAGCGAATCGTTGAGCCTTTGTATCATCTTACTTTCAATATACGGCTCCGTACACCTGGTCCGGTACATCCACCCCCTCCGCCATCAATCGGGAAAATAACATGGTCCTGATAATATCAACATCTATATTCCACTTCGGTTTAACGTGATTAATGTATTAATAAAAGTGAGCAGTTGCATCGGGCCAATGGTAGCTAATACGCAGACTGCCGTACCGTAGGGTGCTAGTCTACCTATAAGAAAAGGGCCCACGGGCTGCACTGCGAGCGGAAGCGGCCTTAGTCGTAGTGCTGAAAACCGCGGACACTGCGAGAAGAAAAATTGATGCCAGATGATGTG'/>

    <sequence taxon='11' value='TCCTAATAGTTGTATTGCATTCTATTATGGGTTCGCGGATAGAGTTGTCGATTGTGGTTGACATTCAACACAGTGCAAGCGCCCTGTGCGGCAGCGTTATGGATTAGAGATTAACTGTCGAGGCCGTGCCACCGAGATGATCAATGGGTGATTTAGCAGCAGTTACCATGGCGCCCGGAACCTCGGACCGTACCCACGCACGCAGGATAGTGCGGAATACTGGACCATACGGGTTTCGCCCTCGCTCGAGCTCCGCCGCAGAAAAGGGCCGTGGAATACATCGGTGGAAACTACCGGGTCTCTTGTGCCTTAACCTCAGCTGGGCTTGTCGCCGCTATTCTGTTTTCGTCTATAGTGGTTAACTGATTCTCCGGGTATTTATGGTATTGCCAGGTCGCAAATCTAATCCCGTCGGACTGCCATCTCCGTGATGAAAACCTGGGCAACGGGAAGGATCCCAGTTTGAGACTGAGATCCTGACCTCTCAAACTCTGCCTTACCGTCTTCATCAAAGAATTACGCCCAGCGCATACAGACGCGTTTTGGCATGTAAGACTGATTGCTGATGATGGTAAAGCGATATCTATTCTAATATGAGCGTTACACTCGTACACGGATCTCGACAACGGTCTTGGAATTCACAGCTCCTATCTACGGGGATTCCAAATGACGGGATTCATGGTAACCAAGAAAAAGTAATAGACCTGCCTTCCGTGACATAAGGGTCCCGCCTTAATATTCTCGTTGCTACCCCAGTGGGGTTCTCTTTATGGCCCAGGACGTGCTGTGTCTGAGCCTTATGGTCTTGCGGCCGAGCTATTTGGACGTTTTATGACAGTAGGAACATGAGTTCGCATGCTCACATTTGTTCAATCTCGAGTGAGTCCGCGTAATAACGTGGAAGGTGACAATCAAGCCGAAATAGACAGTGCAATGAGAAATCTAAACACCGTTTAGTTAGAGTGCTAGTATCTGCGATCTATCGTTCTTGAGGGGCGCTGCTCCTGAGCACCCCGACCCAATTTGTTAGATCGTTTGCATGCCATATTATTATTAGGCACTGGTATATTTTCTAGCAATATCCCCTTGTAAACAATAAGTAACTAGGTTCTTAGGGTCGCCCTAGACCATAGTCTATCAAATTGGTTCCAAATGGCCGAGTACCAGCGGTAATGAGCAAGCTGCTAAATGGTTCGTAAGCTGTTCCGTACAAGTCGTTGGCATGAGACGGCTTATTGTTAAGGGGGGAAATTCGACGAGATTTTCCTGACCGGTCGCTGTTAAAGCCAGTAGCTCTTTGGATGGCTTGGCGGCAAGCTGCGAGGCCGGCAGGTACATCAGGTCAAAAGCAGATCTGCGTGGTGCACCTATTTCATAAAGTTCGACATCGGCCTTCGCGCGCCTATCTTACCAGCCTGTATAAAAAATTGACTCAATGACGACTACGATGTGGCGTCTAAGCTGTGTGCAATGGCCGCTCATGGCTCACAATATTCCAGTACGCTCAGTGACAAGCTTAGGGCCACCGGTTATACAAAGTAATCGTCAATGTAACTAGGCCCTACTCCCGCATAACTCTTGGCGAGGCCTTGAAAGTACGAGCCCATGCCTTGTCGCGTATTAACTCAGCCCTCAAACGATAAGCCCTTTGGCTATGACCGGAGCGAATCGTTGAGCCTTTGTATCATCTTACTTTCAATATACGGCTCCGTACACCTGGTCCGGTACATCCACCCCCTCCGCCATCGATCGGGAAAATGACATGGTCCTGATAATATCAACATCTATATTCCACTTCGGTTTAACGTGATTAATGTATTAATAAAAGTGAACAGTTGCATCGGGCCAATGGTAGCTAATACGCAGACTGCCGTACCGTAGGGTGCTAGTCTACCTATAAGAAAAGGGCCCACGGGCTGCACTGCGAGCGGAAGCGGCCTTAGTCGTAGTGCTGAAAACCGCGGACACTGCGAGAAGAAAAATTGATGCCAGATGATGTG'/>

    <sequence taxon='55' value='TCCTAATAGTTGTATTGCATTCTATTATGGGTTCGCGGATAGAGTTGTCGATTGTGGTTGACATTCAACACAGTACAAGCGCCCTGTGCGGCAGCGTTATGGATTAGAGATTAACTGTCGAGGCCGTGCCACCGAGATGACCAATGGGTGATTTAGCAGCAGTTACCATGGCGCCCGGAACCTCGGACCGTACCCACGCACTCAGGATAGTGCGGAATACTGGACCATACGGGTTTCGCCCTCGCTCGAGCTCCGCCGCAGAAAAGGGCCGTGGAATACATCGGTGGAAACTACCGGGTCTCTTGTGCCTTAACCTCAGCTGGGCTTGTCGCCGCTATTCTGTTTTCGTCTATAGTGGTTAACTGATTCTCCGGGTATTTATGGTATTGCCAGGTCGCAAATCTAATCCCGTCGGACTGCCATCTCCGTGATGAAAACCTGGGCAACGGGAAGGATCCCAGTTTGAGACTGAGATCCTGACCTCTCAAACTCTGCCTTACCATCTTCATCAAAGAATTACGCCCAGCGCATACAGACGCGTTTTGGCGCGTAAGACCGATTGCTGATGATGGTAAAGCGATATCTATTCTAATATGAGCGTTACACTCGTACGCGGATCTCGACAACGGTTTTGGAATTCACAGCTCCTATCTACGGGGATTCCAAATGACGGGATTCATGGTAGCCAAGAAAAAGTAATAGACCTGCCTTCCGTGACATAAGGGTCCCGCTTTAGTATTCTCGTTGCTACCCCAGTGGGGTTCTCTTTATGGCCCAGGACGTGCTGTGTCTGAGCCTTATGGTCTTGCGGCCGAGCTATTTGGACGTTTCATGACAGTAGGAACATGAGTTCGCATGCTCACATTTGTTCAATCTCGAGTGAGTCCGCGTAATAACGTGGAAGGTGACAATCAAGCCGAAATAGACAGTGCAATGAGAAGTCTAAACACCGTTCAGTTAGAGTGCTAGTATCTGCGATCTATCGTTCTTGAGGGGCGCTGCTCCTGAGCACCCCGACCCAATTTGTTAGATCGTTTGCATGCCATATTATTATTAGGCACTGGTATATTTTCTAGCAATATCCCCTTGTAAACAATAAATAACTAGGTTCTTAGGGTCGCCCTAGACCATAGTCTATCAAATTGGTTCCAAATGGCCGAGTACCAGCGGTAATGAGCAAGCTGCTAAATGGTTCGTAAGCTGTTCCGTACAAGTCGTTGGCATGAGACGGCTTATTGTTAAGGGGGGAAATTCGACGAGATTTTCCTGACCGGTCGCTGTTAAAGCCAGTAGCTCTTTGGATGGCTTGGCGGCAAGCTGCGAGGCCGGCAGGTACATCAGGTCAAGAGCAGATCGGCGTGGTGCACTTATTTTATAAAGTTCGACATCGGCCTTCGCGCGCCTATCTTACCAGCCTGTATAAAAAATTGACTCAATGACGACTACGATGTGGCGTCTAAGCTGTGTGCAATGGCCGCTCATGGCTCACAATATTCCAGTACGCTCAGTGACAAGCTTAGGGCCACCGGTTATACAAAGTAATCGTCAATGTAACTAGGCCCTACTCCCGCATAACTCTTGGCGAGGCCTTGAAAGTACGAGCCCATGCCTTGTCGCGTATTGACTCAGCCCTCAAACGATAAGCCCTTTGGCTATGACCGGAGCGAATCGTTGAGTCTTTGTATCACCTTACTTTCAATATACGGCTCCGTACACCTGGTCCGGTACATCCACCCCCTCCGCCATCGATCGGGAAAATGACATGGTCCTGATCATACCGACGTCTATATTCCACTTCGGTTTAACGTGATTAATGTATTAATAAAAGTGAACAGTTGCATCGGGCCAATGGTAGATAATACGCTGACTGCCGTACCGTAGGGTGCTAGTCTACCTATAAGAAAAGGGCCCACGGGCTGCACTGCGAGCGGAAGCGGCCTTAGTCGTAGTGCTGAAAACCGCGGACACTGCGAGAAGAAAAATTGATGCCAGATGATGTG'/>

    <sequence taxon='71' value='TCCTAATAGTTGTATTGCATTCTATTATGGGTTCGCGGATAGAGTTGTCGATTGTGGTTGACATTCAACACAGTGCAAGCGCCCTGTGCGGCAGCGTTATGGATTAGAGATTAACTGTCGAGGCCGTGCCACCGAGATGATCAATGGGTGATTTAGCAGCAGTTACCATGGCGCCCGGAACCTCGGACCGTACCCACGCACGCAGGATAGTGCGGAATACTGGACCATACGGGTTTCGCCCTCGCTCGAGCTCCGCCGCAGAAAAGGGCCGTGGAATACATCGGTGGAAACCACCGGGTCTCTTGTGCCTTAACCTCAGCTGGGCTTGTCGCCGCTATTCTGTTTTCGTCTATAGTGGTTAACTGATTCTCCGGGTATTTATGGTATTGCCAGGTCGCAAATCTAATCCAGTCGGACTGCCATCTCCGTGATGAAAACCTGGGCAACGGGAAGGATCCCAGTTTGAGACTGAGATCCTGACCTCTCAAACTCTGCCTTACCGTCTTCATCAAAGAATTACGCCCAGCGCATACAGACGCGTTTTGGCACGTAAGACTGATTGCTGATGATGGTAAAGCGATATCTATTCTAATATGAGCGTTACACTCGTACGCGGATCTCGAAAACGGTCTTGGAATTCACAGCTCCTATCTACGGGGATTCCAAATGACGGGATTCATGGTAGCCAAGAAAAAGTAATAGACCTGCCTTCCGTGACATAAGGGTCCCGCTTTAGTATTCTCGTTGCTACCCCAGTGGGGTTCTCTTTATGGCCCAGGACGTGCTGTGTCTGAGCCCTATGGTCTTGCGGCCGAGCTATTTGGACGTTTCATGACAGTAGGAACATGAGTTCGCATGCTCACATTTGTTCAATCTCGAGTGAGTCCGCGTAATAACGTGGAAGGTGACAATCAAGCCGAAATAGACAGTGCAATGAGAAGTCTAAACACCGTTCAGTTAGAGTGCTAGTATCTGCGATCTATCGTTCTTGGGGGGCGCTGCTCCTGAGCACCCCGACCCAATTTGTTAGATCGTTTGCATGCCATATTATTATTAGGCACTGGTATATTTTCTAGCAATATCCCCTTGTAAACAATAAGTAACTAGGTTCTTAGGGTCGCCCTAGACCATAGTCTATCAAATTGGTTCCAAATGGCCGAGTACCAGCGGTAATGAGCAAGCTGCTAAATGGTTCGTAAGCTGTTCCGTACAAGTCGTTGGCATGAGACGGCTTATTGTTAAGGGGGGAAATTCGACGAGATTTTCCTGACCGGTCGCTGTTAAAGCCAGTAGCTCTTTGGATGGCTTGGCGGCAAGCTGCGAGGCCGGCAGGTACATCAGGTCAAAAGCAGATCTGCGTGGTGCACTTATTTCATAAAGTTCGACATCGGCCTTCGCGCGCCTATCTTACCAGCCTGTATAAAAAATTGACTCAATGACGACTACGATGTGGCGTCTAAGCTGTGTGCAATGGCCGCTCATGGCTCACAATATTCCAGTACGCTCAGTGACAAGCTTAGGGCCACCGGTTATACAAAGTAATCGTCAATGTAACTAGGCCCTACTCCCGCATAACTCTTGGCGAGGCCTTGAAAGTACGAGCCCATGCCTTGTCGCGTATTAACTCAGCCCTCAAACGATAAGCCCTTTGGCTATGACCGGAGCGAATCGTTGAGCCTTTGTATCACCTTACTTTCAATATACGGCTCCGTCCACCTGGTCCGGTACATCCACCCCCTCCGCCATCGATCGGGAAAATGACATGGTCCTGATAATACCGACGTCTATATTCCACTTCGGTTTAACGTGATTAATGTATTAATAAAAGTGAACAGTTGCATCGGGCCAATGGTAGCTAATACGCAGACTGCCGTACCGTAGGGTGCTAGTCTACCTATAAGAAAAGGGCCCACGGGCTGCACTGCGAGCGGAAGCGGCCTTAGTCGTAGTGCTGAAAACCGCGGACACTGCGAGAAGAAAAATTGATGCCAGATGATGTG'/>

    <sequence taxon='117' value='TCCTAATAGTTGTATTGCATTCTATTATGGGTTCGCGGATAGAGTTGTCGATTGTGGTTGACATTCAACACAGTGCAAGCGCCCTGTGCGGCAGCGTTATGGATTAGAGATTAACTGTCGAGGCCGTGCCACCGAGATGATCAATGGGTGATTTAGCAGCAGTTACCATGGCGCTCGGAACCTCGGACCGTACCCACGCACGCAGGATAGTGCGGAATACTGGACCATACGGGTTTCGCCCTCGCTCGAGCTCCGCCGCAGAAAAGGGCCGTGGAATACATCGGTGGAAACCACCGGGTCTCTTGTGCCTTAACCTCAGCTGGGCTTGTCGCCGCTATTCTGTTTTCGTCTATAGTGGTCAACTGATTCTCCGGGTATTTATGGTATTGCCAGGTCGCAAATCTAATCCAGTCGGACTGCCATCTCCGTGATGAAAAACTGGGCAACGGGAAGGATCCCAGTTTGAGACTGAGATCCTGACATCTCAAACTCTGCCTTACCGTCTTCATCAAAGAATTACGCCCAGCGCATACAGACGCGTTTTGGCACGTAAGACTGATTGCTGATGATGGTAAAGCGATATCTATTCTAATATGAGCGTTACACTCGTACGCGGATCTCGAAAACGGTCTTGGAATTCACAGCTCCTATCTACGGGGATTCCAAATGACGGGATTCATGGTAGCCAAGAAAAAGTAATAGACCTGCCTTCCGTGACATAAGGGTCCCGCTTTAGTATTCTCGTTGCTACCCCAGTGGGGTTCTCTTTATGGCCCAGGACGTGCTGTGTCTGAGCCTTATAGTCTTGCGGCCGAGCTATTTGGACGTTTCATGACAGTAGGAACATGAGTTCGCATGCTCACATTTGTTCAATCTCGAGTGAGTCCGCGTAATAACGTGGAAGGTGACAATCAAGCCGAAATAGACAGTGCAATGAGAAGTCTAAACACCGTTCAGTTAGAGTGCTAGTATCTGCGATCTATCGTTCTTGGGGGGCGCTGCTCCTGAGCACCCCGACCCAATTTGTTAGATCGTTTGCATGCCATATTATTATTAGGCACTGGTATATTTTCTAGCAATATCCCCTTGTAAACAATAAGTAACTAGGTTCTTAGGATCGCCCTAGACCATAGTCTATCAAATTGGTTCCAAATGGCCGAGTACCAGCGGTAATGAGCAAGCTGCTAAATGGTTCGTAAGCTGTTCCGTACAAGTCGTTGGCATGAGACGGCTTATTGTTAAGGGGGGAAATTCGACGAGATTTTCCTGACCGGTCGCTGTTAAAGCCAGTAGCTCTTTGGATGGCTTGGCGGCAAGCTGCGAGGCCGGCAGGTACATCAGGTCAAAAGCAGATCTGCGTGGTGCACTTATTTCATAAAGTTCGACATCGGCCTTCGCGCGCCTATCTTACCAGCCTGTATAAAAAATTGACTCAATGACGACTACGATGTGGCGTCTAAGCTGTGTGCAATGGCCGCTCATGGCTCACAATATTCCAGTACGCTCAGTGACAAGCTTAGGGCCACCGGTTATACAAAGTAATCGTCAATGTAACTAGGCCCTACTCCCGCATAACTCTTGGCGAGGCCTTGAAAGTACGAGCCCATGCCTTGTCGCGTATTAACTCAGCCCTCAAACGATAGGCCCTTTGGCTATGACCGGAGCGAATCGTTGAGCCTTTGTATCACCTTACTTTCAATATACGGCTCCGTACACCTGGCCCGGTACATCCACCCCCTCCGCCATCGATCGGGAAAATGACATGGTCCTGATAATACCGACGTCTATATTCCACTTCGGTTTAACGTGATTAATGTATTAATAAAAGTGAACAGTTGCATCGGGCCAATGGTAGCTAATACGCAGACTGCCGTACCGTAGGGTGCTAGTCTACCTATAAGAAAAGGGCCCACGGGCTGCACTGCGAGCGGAAGCGGCCTTAGTCGTAGTGCTGAAAACCGCGGACACTGCGAGAAGAAAAATTGATGCCAGATGATGTG'/>

    <sequence taxon='118' value='TCCTAATAGTTGTATTGCATTCTATTATGGGTTCGCGGATAGAGTTGTCGATTGTGGTTGACATTCAACACAGTGCAAGCGCCCTGTGCGGCAGCGTTATGGATTAGAGATTAACTGTCGAGGCCGTGCCACCGAGATGATCAATGGGTGATTTAGCAGCAGTTACCATGGCGCTCGGAACCTCGGACCGTACCCACGCACGCAGGATAGTGCGGAATACTGGACCATACGGGTTTCGCCCTCGCTCGAGCTCCGCCGCAGAAAAGGGCCGTGGAATACATCGGTGGAAACCACCGGGTCTCTTGTGCCTTAACCTCAGCTGGGCTTGTCGCCGCTATTCTGTTTTCGTCTATAGTGGTTAACTGATTCTCCGGGTATTTATGGTATTGCCAGGTCGCAAATCTAATCCAGTCGGACTGCCATCTCCGTGATGAAAAACTGGGCAACGGGAAGGATCCCAGTTTGAGACTGAGATCCTGACCTCTCAAACTCTGCCTTACCGTCTTCATCAAAGAATTACGCCCAGCGCATACAGACGCGTTTTGGCACGTAAGACTGATTGCTGATGATGGTAAAGCGATATCTATTCTAATATGAGCGTTACACTCGTACGCGGATCTCGAAAACGGTATTGGAATTCACAGCTCCTATCTACGGGGATTCCAAATGACGGGATTCATGGTAGCCAAGAAAAAGTAATAGACCTGCCTTCCGTGACATAAGGGTCCCGCTTTAGTATTCTCGTTGCTACCCCAGTGGGGTTCTCTTTATGGCCCAGGACGTGCTGTGTCTGAGCCTTATGGTCTTGCGGCCGAGCTATTTGGACGTTTCATGACAGTAGGAACATGAGTTCGCATGCTCACATTTGTTCAATCTCGAGTGAGTCCGCGTAATAACGTGGAAGGTGACAATCAAGCCGAAATAGACAGTGCAATGAGAAGTCTAAACACCGTTCAGTTAGAGTGCTAGTATCTGCGATCTATCGTTCTTGGGGGGCGCTGCTCCTGAGCACCCCGACCCAATTTGTTAGATCGTTTGCATGCCATATTATTATTAGGCACTGGTATATTTTCTAGCAATATCCCCTTGTAAACAATAAGTAACTAGGTTCTTAGGATCGCCCTAGACCATAGTCTATCAAATTGGTTCCAAATGGCCGAGTACCAGCGGTAATGAGCAAGCTGCTAAATGGTTCGTAAGCTGTTCCGTACAAGTCGTTGGCATGAGACGGCTTATTGTTAAGGGGGGAAATTCGACGAGATTTTCCTGACCGGTCGCTGTTAAAGCCAGTAGCTCTTTGGATGGCTTGGCGGCAAGCTGCGAGGCCGGCAGGTACATCAGGTCAAAAGCAGATCTGCGTGGTGCACTTATTTCATAAAGTTCGACATCGGCCTTCGCGCGCCTATCTTACCAGCCTGTATAAAAAATTGACTCAATGACGACTACGATGTGGCGTCTAAGCTGTGTGCAATGGCCGCTCATGGCTCACAATATTCCAGTACGCTCAGTGACAAGCTTAGGGCCACCGGTTATACAAAGTAATCGTCAATGTAACTAGGCCCTACTCCCGCATAACTCTTGGCGAGGCCTTGAAAGTACGAGCCCATGCCTTGTCGCGTATTAACTCAGCCCTCAAACGATAAGCCCTTTGGCTATGACCGGAGCGAATCGTTGAGCCTTTGTATCACCTTACTTTCAATATACGGCTCCGTACACCTGGCCCGGTACATCCACCCCCTCCGCCATCGATCGGGAAAATGACATGGTCCTGATAATACCGACGTCTATATTCCACTTCGGTTTAACGTGATTAATGTATTAATAAAAGTGAACAGTTGCATCGGGCCAATGGTAGCTAATACGCAGACTGCCGTACCGTAGGGTGCTAGTCTACCTATAAGAAAAGGGCCCACGGGCTGCACTGCGAGCGGAAGCGGCCTTAGTCGTAGTGCTGAAAACCGCGGACACTGCGAGAAGAAAAATTGATGCCAGATGATGTG'/>

    <sequence taxon='129' value='TCCTAATAGTTGTATTGCATTCTATTATGGGTTCGCGGATAGAGTTGTCGATTGTGGTTGACATTCAACACAGTGCAAGCGCCCTGTGCGGCAGCGTTATGGATTAGAGATTAACTGTCGAGGCCGTGCCACCGAGATGATCAATGGGTGATTTAGCAGCAGTTACCATGGCGCTCGGAACCTCGGACCGTACCCACGCACGCAGGATAGTGCGGAATACTGGACCATACGGGTTTCGCCCTCGCTCGAGCTCCGCCGCAGAAAAGGGCCGTGGAATACATCGGTGGAAACCACCGGGTCTCTTGTGCCTTAACCTCAGCTGGGCTTGTCGCTGCTATTCTATTTTCGTCTATAGTGGTTAACTGATTCTCCGGGTATTTATGGTATTGCCAGGTCGCAAATCTAATCCAGTCGGACTGCCATCTCCGTGATGAAAAACTGGGCAACGGGAAGGATCCCAGTTTGAGACTGAGATCCTGACCTCTCAAACTCTGCCTTACCGTCTTCATCAAAGAATTACGCCCAGCGCATACAGACGCGTTTTGGCACGTAAGACTGATTGCTGATGATGGTAAAGCGATATCTATTCTAATATGAGCGTTACGCTCGTACGCGGATCTCGAAAACGGTATTGGAATTCACAGCTCCTATCTACGGGGATTCCAAATGACGGGATTCATGGTAGCCAAGAAAAAGTAATAGACCTGCCTTCCGTGACATAAGGGTCCCGCTTTAGTATTCTCGTTGCTACCCCAGTGGGGTTCTCTTTATGGCCCAGGACGTGCTGTGTCTGAGCCTTATGGTCTTGCGGCCGAGCTATTTGGACGTTTCATGACAGTAGGAACATGAGTTCGCATGCTCACATTTGTTCAATCTCGAGTGAGTCCGCGTAATAACGTGGAAGGTGACAATCAAGCCGAAATAGACAGTGCAATGAGAAGTCTAAACACCGTTCAGTTAGAGTGCTAGTATCTGCGATCTATCGTTCTTGGGGGGCGCTGCTCCTGAGCACCCCGACCTAATTTGTTAGATCGTTTGCATGCCATATTATTATTAGGCACTGGTATATTTTCTAGCAATATCCCCTTGTAAACAATAAGTAACTAGGTTCTTAGGATCGCCCTAGACCATAGTCTATCAAATTGGTTCCAAATGGCCGAGTACCAGCGGTAATGAGCAAGCTGCTAAATGGTTCGTAAGCTGTTCCGTACAAGTCGTTGGCATGAGACGGCTTATTGTTAAGGGGGGAAATTCGACGAGATTTTCCTGACCGGTCGCTGTTAAAGCCAGTAGCTCTTTGGATGGCTTGGCGGCAAGCTGCGAGGCCGGCAGGTACATCAGGTCAAAAGCAGATCTGCGTGGTGCACTTATTTCATAAAGTTCGACATCGGCCTTCGCGCGCCTATCTTACCAGCCTGTATAAAAAATTGACTCAATGACGACTACGATGTGGCGTCTAAGCTGTGTGCAATGGCCGCTCATGGCTCACAATATTCCAGTACGCTCAGTGACAAGCTTAGGGCCACCGGTTATACAAAGTAATCGTCAATGTAACTAGGCCCTACTCCCGCATAACTCTTGGCGAGGCCTTGAAAGTACGAGCCCATGCCTTGTCGCGTATTAACTCAGCCCTCAAACGATAAGCCCTTTGGCTATGACCGGAGCGAATCGTTGAGCCTTTGTATCACCTTACTTTCAATATACGGCTCCGTACACCTGGCCCGGTACATCCACCCCCTCCGCCATCGATCGGGAAAATGACATGGTCCTGATAATACCGACGTCTATATTCCACTTCGGTTTAACGTGATTAATGTATTAATAAAAGTGAACAGTTGCATCGGGCCAATGGTAGCTAATACGCAGACTGCCGTACCGTAGGGTGCTAGTCTACCTATAAGAAAAGGGCTCACGGGCTGCACTGCGAGCGGAAGCGGCCTTAGTCGTAGTGCTGAAAACCGCGGACACTGCGAGAAGAAAAATTGATGCCAGATGATGTG'/>

    <sequence taxon='151' value='TCCTAATAGTTGTATTGCATTCTATTATGGGTTCGCGGATAGAGTTGTCGATTGTGGTTGACATTCAACACAGTGCAAGCGCCCTGTGCGGCAGCGTTATGGATTAGAGATTAACTGTCGAGACCGTGCCACCGAGATGATCAATGGGTGATTTAGCAGCAGTTACCATGGCGCTCGGAACCTCGGACCGTACCCACGCACGCAGGATAGTGCGGAATACTGGACCATACGGGTTTCGCCCTCGCTCGAGCTCCGCCGCAGAAAAGGGCCGTGGAATACATCGGTGGAAACCACCGGGTCTCTTGTGCCTTAACCTCAGCTGGGCTTGTCGCCGCTATTCTGTTTTCGTCTATAGTGGTTAACTGATTCTCCGGGTATTTATGGTATTGCCAGGTCGCAAATCTAATCCAGTCGGACTGCCATCTCCGTGATGAAAAACTGGGCAACGGGAAGGATCCCAGTTTGAGACTGAGATCCTGACCTCTCAAACTCTGCCTTACCGTCTTCATCAAAGAATTACGCCCAGCGCATACAGACGCGTTTTGGCACGTAAGACTGATTGCTGATGATGGTAAAGCGATATCTATTCTAATATGAGCGTTACACTCGTACGCGGATCTCGAAAACGGTATTGGAATTCACAGCTCCTATCTACGGGGATTCCAAATGACGGGATTCATGGTAGCCAAGAAAAAGTAATAGACCTGCCCTCCGTGACATAAGGGTCCCGCTTTAGTATTCTCGTTGCTACCCCAGTGGGGTTCTCTTTATGGCCCAGGACGTGCTGTGTCTGAGCCTTATGGTCTTGCGGCCGAGCTATTTGGACGTTTCATGACAGTAGGAACATGAGTTCGCATGCTCACATTTGTTCAATCTCGAGTGAGTCCGCGTAATAACGTGGAAGGTGACAATCAAGCCGAAATAGACAGTGCAATGAGAAGTCTAAACACCGTTCAGTTAGAGTGCTAGTATCTGCGATCTATCGTTCTTGGGGGGCGCTGCTCCTGAGCACCCCGACCCAATTTGTTAGATCGTTTGCATGCCATATTATTATTAGGCACTGGTATATTTTCTAGCAATATCCCCTTGTAAACAATAAGTAACTAGGTTCTTAGGATCGCCCTAGACCATAGTCTATCAAATTGGTTCCAAATGGCCGAGTACCAGCGGTAATGAGCAAGCTGCTAAATGGTTCGTAAGCTGTTCCGTACAAGTCGTTGGCATGAGACGGCTTATTGTTAAGGGGGGAAATTCGACGAGATTTTCCTGACCGGTCGCTGTTAAAGCCAGTAGCTCTTTGGATGGCTTGGCGGCAAGCTGCGAGGCCGGCAGGTACATCAGGTCAAAAGCAGATCTGCGTGGTGCACTTATTTCATAAAGTTCGACATCGGCCTTCGCGCGCCTATCTTACCAGCCTGTATAAAAAATTGACTCAATGACGACTACGATGTGGCGTCTAAGCTGTGTGCAATGGCCGCTCATGGCTCACAATATTCCAGTACGCTCAGTGACAAGCTTAGGGCCACCGGTTATACAAAGTAATCGTCAATGTAACTAGGCCCTACTCCCGCATAACTCTTGGCGAGGCCTTGAAAGTACGAGCCCATGCCTTGTCGCGTATTAACTCAGCCCTCAAACGATAAGCCCTTTGGCTATGACCGGAGCGAATCGTTGAGCCTTTGTATCACCTTACTTTCAATATACGGCTCCGTACACCTGGCCCGGTACATCCACCCCCTCCGCCATCGATCGGGAAAATGACATGGTCCTGATAATACCGACGTCTATATTCCACTTCGGTTTAACGTGATTAATGTATTAATAAAAGTGAACAGTTGCATCGGGCCAATGGTAGCTAATACGCAGACTGCCGTACCGTAGGGTGCTAGTCTACCTATAAGAAAAGGGCCCACGGGCTGCACTGCGAGCGGAAGCGGCCTTAGTCGTAGTGCTGAAAACCGCGGACACTGCGAGAAGAAAAATTGATGCCAGATGATGTG'/>

    <sequence taxon='159' value='TCCTAATAGTTGTATTGCATTCTATTATGGGTTCGCGGATAGAGTTGTCGATTGTGGTTGACATTCAACACAGTGCAAGCGCCCTGTGCGGCAGCGTTATGGATTAGAGATTAACTGTCGAGACCGTGCCACCGAGATGATCAATGGGTGATTTAGCAGCAGTTACCATGGCGCTCGGAACCTCGGACCGTACCCACGCACGCAGGATAGTGCGGAATACTGGACCATACGGGTTTCGCCCTCGCTCGAGCTCCGCCGCAGAAAAGGGCCGTGGAATACATCGGTGGAAACCACCGGGTCTCTTGTGCCTTAACCTCAGCTGGGCTTGTCGCCGCTATTCTGTTTTCGTCTATAGTGGTTAACTGATTCTCCGGGTATTTATGGTATTGCCAGGTCGCAAATCTAATCCAGTCGGACTGCCATCTCCGTGATGAAAAACTGGGCAACGGGAAGGATCCCAGTTTGAGACTGAGATCCTGACCTCTCAAACTCTGCCTTACCGTCTTCATCAAAGAATTACGCCCAGCGCATACAGACGCGTTTTGGCACGTAAGACTGATTGCTGATGATGGTAAAGCGATATCTATTCTAATATGAGCGTTACACTCGTACGCGGATCTCGAAAACGGTATTGGAATTCACAGCTCCTATCTACGGGGATTCCAAATGACGGGATTCATGGTAGCCAAGAAAAAGTAATAGACCTGCCCTCCGTGACATAAGGGTCCCGCTTTAGTATTCTCGTTGCTACCCCAGTGGGGTTCTCTTTATGGCCCAGGACGTGCTGTGTCTGAGCCTTATGGTCTTGCGGCCGAGCTATTTGGACGTTTCATGACAGTAGGAACATGAGTTCGCATGCTCACATTTGTTCAATCTCGAGTGAGTCCGCGTAATAACGTGGAAGGTGACAATCAAGCCGAAATAGACAGTGCAATGAGAAGTCTAAACACCGTTCAGTTAGAGTGCTAGTATCTGCGATCTATCGTTCTTGGGGGGCGCTGCTCCTGAGCACCCCGACCCAATTTGTTAGATCGTTTGCATGCCATATTATTATTAGGCACTGGTATATTTTCTAGCAATATCCCCTTGTAAACAATAAGTAACTAGGTTCTTAGGATCGCCCTAGACCATAGTCTATCAAATTGGTTCCAAATGGCCGAGTACCAGCGGTAATGAGCAAGCTGCTAAATGGTTCGTAAGCTGTTCCGTACAAGTCGTTGGCATGAGACGGCTTATTGTTAAGGGGGGAAATTCGACGAGATTTTCCTGACCGGTCGCTGTTAAAGCCAGTAGCTCTTTGGATGGCTTGGCGGCAAGCTGCGAGGCCGGCAGGTACATCAGGTCAAAAGCAGATCTGCGTGGTGCACTTATTTCATAAAGTTCGACATCGGCCTTCGCGCGCCTATCTTACCAGCCTGTATAAAAAATTGACTCAATGACGACTACGATGTGGCGTCTAAGCTGTGTGCAATGGCCGCTCATGGCTCACAATATTCCAGTACGCTCAGTGACAAGCTTAGGGCCACCGGTTATACAAAGTAATCGTCAATGTAACTAGGCCCTACTCCCGCATAACTCTTGGCGAGGCCTTGAAAGTACGAGCCCATGCCTTGTCGCGTATTAACTCAGCCCTCAAACGATAAGCCCTTTGGCTATGACCGGAGCGAATCGTTGAGCCTTTGTATCACCTTACTTTCAATATACGGCTCCGTACACCTGGCCCGGTACATCCACCCCCTCCGCCATCGATCGGGAAAATGACATGGTCCTGATAATACCGACGTCTATATTCCACTTCGGTTTAACGTGATTAATGTATTAATAAAAGTGAACAGTTGCATCGGGCCAATGGTAGCTAATACGCAGACTGCCGTACCGTAGGGTGCTAGTCTACCTATAAGAAAAGGGCCCACGGGCTGCACTGCGAGCGGAAGCGGCCTTAGTCGTAGTGCTGAAAACCGCGGACACTGCGAGAAGAAAAATTGATGCCAGATGATGTG'/>

    <sequence taxon='119' value='TCTTAATAGTTGTATTGCATTCTATTATGGGTTCGCGGATAGAGTTGTCGATTGTGGTTGACATTCAACACAGTGCAAGCGCCCTGTGCGGCAGCGTTATGGATTAGAGATTAACTGTCGAGGCCGTGCCACCGAGATGATCAATGGGTGATTTAGCAGCAGTTACCATGGCGCCCGGAACCTCGGACCGTACCCACGCACGCAGGATAGTGCGGAATACTGGACCATACGGGTTTCACCCTCGCTCGAGCTCCGCCGCAGAAAAGGGCCGTGGAATACATCGGTGGAAACTACCGGGTCTCTTGTGCCTTAACCTCAGCTGGGCTTGTCGCCGCTATTCTGTTTTCGTCTATAGTGGTTAACTGATTCTCCGGGTATTTATGGTATTGCCAGGTCGCAAATCTAATCCAGTCGGACTGCCATCTCCGTGATGAAAACCTGGGCAACGGGAAGGATCCCAGTTTGAGACTGAGATCCTGACCTCTCAAACTCTGCCTTACCGTCTTCATCAAAGAATTACGCCCAGCGCATACAGACGCGTTTTGGCACGTAAGACTGATTGCCGATGATGGTAAAGCGATATCTACTCTAATATGAGCGTTACACTCGTACGCGGATCTCGACAACGGTCTTGGAATTCACAGCTCCTATCTACGGGGATTCCAAATGACGGGATTCATGGTAGCCAAGAAAAAGTAATAGACCTGCCTTCCGTGACATAAGGGTCCCGCTTTAGTATTCTCGTTGCTACCCCAGTGGGGTTCTCTTTATGGCCCAGGACGTGCTGTGTCTGCGCCTTATGGTCTTGCGGCCGAGCTATTTGGACGTTTCATGACAGTAGGAACATGAGTTCGCATGCTCACATTTGTTCAATCTCGAGTGAGTCCGCGTAATAACGTGGAAGGTGACAATCAAGCCGAAATAGACAGTGCAATGAGAAGTCTAAACAGCGTTCAGTTAGAGTGCTAGTATCTGCGATCTATCGTTCTTGAGGGGCGCTGCTCCTGAGCACCCCGACCCAATTTGTTAGATCGTTTGCATGCCATATTATTATTAGGCACTGGTATATTTTCTAGCAATATCCCCTTGTAAACCATAAGTAACTAGGTTCTTAGGGTCGCCCTGGACCATAGTCTATCAAATTGGTTCCAAATGGCCGAGTACCAGCGGTAATGAGCAAGCTGCTAAATGGTTCGTAAGCTGTTCCGTACAAGTCGTTGGCATGAGACGGCTTATTGTTAAGGGGGGAAATTCGACGGGATTTTCCTGACCGGTCGCTGTTAAAGCCAGTAGCTCTTTGGATGGCTTGGCGGCAAGCTGCAAGGCCGGCAGGTACATCAGGTCAAAAGCAGATCTGCGTGGTGCACTTATTTCATAAAGTTCGACATCGGCCTTCGCGCGCCTATCTTACCAGCCTGTATAAAAAATTGACTCAATGACGACTACGATGTGGCGTCTAAGCTGTGTGCAATGGCCGCTCATGGCTTACAATATTCCAGTACGCTCAGTGACAAGCTTAGGGCCACCGGTTATACAAAGTAATCGTCAATGTAACTAGGCCCTACTCCCGCATAACTCTTGGCGAGGCCTTGAAAGTACGAGCCCATGCCTTGTCGCGTATTAACTCAGCCCTCAAACGATAAGCCCTTTGGCTATGACCGGAGCGAATCGTTGAGCCTTTGTATCACCTTACTTTCAATACACGGCTCCGTACACCTGGTCCGGTACATCCACCCCCTCCGCCATCGATCGGGAAAATGACATGGTACTGATAATACCGACGTCTATATTCCACTTCGGTTTAACGTGATTAATGTATTAATAAAAGTGAACAGTTGCATCGGGCCAATGGTAGCTAATACGCAGACTGCCGTACCGTAGGGTGCTAGTCTACCTATAAGAAAAGGGCCCACGGGCTGCACTACGAGCGGAAGCGGCCTTAGTCGTAGTGCTGAAAACCGCGGACACTGCGAGAAGAAAAATTGATGCCAGATGATGTG'/>

    <sequence taxon='127' value='TCTTAATAGTTGTATTGCATTCTATTATGGGTTCGCGGATAGAGTTGTCGATTGTGGTTGACATTCAACACAGTGCAAGCGCCCTGTGCGGCAGCGTTATGGATTAGAGATTAACTGTCGAGGCCGTGCCACCGAGATGATCAATGGGTGATTTAGCAGCAGTTACCATGGCGCCCGGAACCTCGGACCGTACCCACGCACGCAGGATAGTGCGGAATACTGGACCATACGGGTTTCACCCTCGCTCGAGCTCCGCCGCAGAAAAGGGCCGTGGAATACATCGGTGGAAACTACCGGGTCTCTTGTGCCTTAACCTCAGCTGGGCTTGTCGCCGCTATTCTGTTTTCGTCTATAGTGGTTAACTGATTCTCCGGGTATTTATGGTATTGCCAGGTCGCAAATCTAATCCAGTCGGACTGCCATCTCCGTGATGAAAACCTGGGCAACGGGAAGGATCCCAGTTTGAGACTGAGATCCTGACCTCTCAAACTCTGCCTTACCGTCTTCATCAAAGAATTACGCCCAGCGCATACAGACGCGTTTTGGCACGTAAGACTGATTGCTGATGATGGTAAAGCGATATCTACTCTAATATGAGCGTTACACTCGTACGCGGATCTCGACAACGGTCTTGGAATTCACAGCTCCTATCTACGGGGATTCCAAATGACGGGATTCATGGTAGCCAAGAAAAAGTAATAGACCTGCCTTCCGTGACATAAGGGTCCCGCTTTAGTATTCTCGTTGCTACCCCAGTGGGGTTCTCTTTATGGCCCAGGACGTGCTGTGTCTGCGCCTTATGGTCTTGCGGCCGAGCTATTTGGACGTTTCATGACAGTAGGAACATGAGTTCGCATGCTCACATTTGTTCAATCTCGAGTGAGTCCGCGTAATAACGTGGAAGGTGACAATCAAGCTGAAATAGACAGTGCAATGAGAAGTCTAAACAGCGTTCAGTTAGAGTGCTAGTATCTGCGATCTATCGTTCTTGAGGGGCGCTGCTCCTGAGCACCCCGACCCAATTTGTTAGATCGTTTGCATGCCATATTATTATTAGGCACTGGTATATTTTCTAGCAATATCCCCTTGTAAACCATAAGTAACTAGGTTCTTAGGGTCGCCCTGGACCATAGTCTATCAAATTGGTTCCAAATGGCCGAGTACCAGCGGTAATGAGCAAGCTGCTAAATGGTTCGTAAGCTGTTCCGTACAAGTCGTTGGCATGAGACGGCTTATTGTTAAGGGGGGAAATTCGACGGGATTTTCCTGACCGGTCGCTGTTAAAGCCAGTAGCTCTTTGGATGGCTTGGCGGCAAGCTGCAAGGCCGGCAGGTACATCAGGTCAAAAGCAGATCTGCGTGGTGCACTTATTTCATAAAGTTCGACATCGGCCTTCGCGCGCCTATCTTACCAGCCTGTATAAAAAATTGACTCAATGACGACTACGATGTGGCGTCTAAGCTGTGTGCAATGGCCGCTCATGGCTTACAATATTCCAGTACGCTCAGTGACAAGCTTAGGGCCACCGGTTATACAAAGTAATCGTCAATGTAACTAGGCCCTACTCCCGCATAACTCTTGGCGAGGCCTTGAAAGTACGAGCCCATGCCTTGTCGCGTATTAACTCAGCCCTCAAACGATAAGCCCTTTGGCTATGACCGGAGCGAATCGTTGAGCCTTTGTATCACCTTACTTTCAATACACGGCTCCGTACACCTGGTCCGGTACATCCACCCCCTCCGCCATCGATCGGGAAAATGACATGGTACTGATAATACCGACGTCTATATTCCACTTCGGTTTAACGTGATTAATGTATTAATAAAAGTGAACAGTTGCATCGGGCCAATGGTAGCTAATACGCAGACTGCCGTACCGTAGGGTGCTAGTCTACCTATAAGAAAAGGGCCCACGGGCTGCACTACGAGCGGAAGCGGCCTTAGTCGTAGTGCTGAAAACCGCGGACACTGCGAGAAGAAAAATTGATGCCAGATGATGTG'/>

    <sequence taxon='163' value='TCTTAATAGTTGTGTTGCATTCTATTATGGGTTCGCGGATAGAGTTGTCGATTGTGGTTGACATTCAACACAGTGCAAGCGCCCTGTGCGGCAGCGTTATGGATTAGAGATTAACTGTCGAGGCCGTGCCACCGAGATGATCAATGGGTGATTTAGCAGCAGTTACCATGGCGCCCGGAACCTCGGACCGTACCCACGCACGCAGGATAGTGCGGAATACTGGACCATACGGGTTTCACCCTCGCTCGAGCTCCGCCGCAGAAAAGGGCCGTGGAATACATCGGTGGAAACTACCGGGTCTCTTGTGCCTTAACCTCAGCTGGGCTTGTCGCCGCTATTCTGTTTTCGTCTATAGTGGTTAACTGATTCTCCGGGTATTTATGGTATTGCCAGGTCGCAAATCTAATCCAGTCGGACTGCCATCTCCGTGATGAAAACCTGGGCAACGGGAAGGATCCCAGTTTGAGACTGAGATCCTGACCTCTCAAACTCTGCCTTACCGTCTTCATCAAAGAATTACGCCCAGCGCATACAGACGCGTTTTGGCACGTAAGACTGATTGCTGATGATGGTAAAGCGATATCTACTCTAATATGAGCGTTACACTCGTACGCGGATCTCGACAACGGTCTTGGAATTCACAGCTCCTATCTACGGGGATTCCAAATGACGGGATTCATGGTAGCCAAGAAAAAGTAATAGACCTGCCTTCCGTGACATAAGGGTCCCGCTTTAGTATTCTCGTTGCTACCCCAGTGGGGTTCTCTTTATGGCCCAGGACGTGCTGTGTCTGCGCCTTATGGTCTTGCGGCCGAGCTATTTGGACGTTTCATGACAGTAGGAACATGAGTTCGCATGCTCACATTTGTTCAATCTCGAGTGAGTCCGCGTAATAACGTGGAAGGTGACAATCAAGCTGAAATAGACAGTGCAATGAGAAGTCTAAACAGCGTTCAGTTAGAGTGCTAGTATCTGCGATCTATCGTTCTTGAGGGGCGCTGCTCCTGAGCACCCCGACCCAATTTGTTAGATCGTTTGCATGCCATATTATTATTAGGCACTGGTATATTTTCTAGCAATATCCCCTTGTAAACCATAAGTAACTAGGTTCTTAGGGTCGCCCTGGACCATAGTCTATCAAATTGGTTCCAAATGGCCGAGTACCAGCGGTAATGAGCAAGCTGCTAAATGGTTCGTAAGCTGTTCCGTACAAGTCGTTGGCATGAGACGGCTTATTGTTAAGGGGGGAAATTCGACGGGATTTTCCTGACCGGTCGCTGTTAAAGCCAGTAGCTCTTTGGATGGCTTGGCGGCAAACTGCAAGGCCGGCAGGTACATCAGGTCAAAAGCAGATCTGCGTGGTGCACTTATTTCATAAAGTTCGACATCGGCCTTCGCGCGCCTATCTTACCAGCCTGTATAAAAAATTGACTCAATGACGACTACGATGTGGCGTCTAAGCTGTGTGCAATGGCCGCTCATGGCTTACAATATTCCAGTACGCTCAGTGACAAGCTTAGGGCCACCGGTTATACAAAGTAATCGTCAATGTAACTAGGCCCTACTCCCGCATAACTCTTGGCGAGGCCTTGAAAGTACGAGCCCATGCCTTGTCGCGTATTAACTCAGCCCTCAAACGATAAGCCCTTTGGCTATGACCGGAGCGAATCGTTGAGCCTTTGTATCACCTTACTTTCAATACACGGCTCCGTACACCTGGTCCGGTACATCCACCCCCTCCGCCATCGATCGGGAAAATGACATGGTACTGATAATACCGACGTCTATATTCCACTTCGGTTTAACGTGATTAATGTATTAATAAAAGTGAACAGTTGCATCGGGCCAATGGTAGCTAATACGCAGACTGCCGTACCGTAGGGTGCTAGTCTACCTATAAGAAAAGGGCCCACGGGCTGCACTACGAGCGGAAGCGGCGTTAGTCGTAGTGCTGAAAACCGCGGACACTGCGAGAAGAAAAATTGATGCCAGATGATGTG'/>

    <sequence taxon='181' value='TCTTAATAGTTGTGTTGCATTCTATTATGGGTTCGCGGATAGAGTTGTCGATTGTGGTTGACATTCAACACAGTGCAAGCGCCCTGTGCGGCAGCGTTATGGATTAGAGATTAACTGTCGAGGCCGTGCCACCGAGATGATCAATGGGTGATTTAGCAGCAGTTACCATGGCGCCCGGAACCTCGGACCGTACCCACGCACGCAGGATAGTGCGGAATACTGGACCATACGGGTTTCACCCTCGCTCGAGCTCCGCCGCAGAAAAGGGCCGTGGAATACATCGGTGGAAACTACCGGGTCTCTTGTGCCTTAACCTCAGCTGGGCTTGTCGCCGCTATTCTGTTTTCGTCTATAGTGGTTAACTGATTCTCCGGGTATTTATGGTATTGCCAGGTCGCAAATCTAATCCAGTCGGACTGCCATCTCCGTGATGAAAACCTGGGCAACGGGAAGGATCCCAGTTTGAGACTGAGATCCTGACCTCTCAAACTCTGCCTTACCGTCTTCATCAAAGAATTACGCCCAGCGCATACAGACGCGTTTTGGCACGTAAGACTGATTGCTGATGATGGTAAAGCGATATCTACTCTAATATGAGCGTTACACTCGTACGCGGATCTCGACAACGGTCTTGGAATTCACAGCTCCTATCTACGGGGATTCCAAATGACGGGATTCATGGTAGCCAAGAAAAAGTAATAGACCTGCCTTCCGTGACATAAGGGTCCCGCTTTAGTATTCTCGTTGCTACCCCAGTGGGGTTCTCTTTATGGCCCAGGACGTGCTGTGTCTGCGCCTTATGGTCTTGCGGCCGAGCTATTTGGACGTTTCATGACAGTAGGAACATGAGTTCGCATGCTCACATTTGTTCAATCTCGAGTGAGTCCGCGTAATAACGTGGAAGGTGACAATCAAGCTGAAATAGACAGTGCAATGAGAAGTCTAAACAGCGTTCAGTTAGAGTGCTAGTATCTGCGATCTATCGTTCTTGAGGGGCGCTGCTCCTGAGCACCCCGACCCAATTTGTTAGATCGTTTGCATGCCATATTATTATTAGGCACTGGTATATTTTCTAGCAATATCCCCTTGTAAACCATAAGTAACTAGGTTCTTAGGGTCGCCCTGGACCATAGTCTATCAAATTGGTTCCAAATGGCCGAGTACCAGCGGTAATGAGCAAGCTGCTAAATGGTTCGTAAGCTGTTCCGTACAAGTCGTTGGCATGAGACGGCTTATTGTTAAGGGGGGAAATTCGACGGGATTTTCCTGACCGGTCGCTGTTAAAGCCAGTAGCTCTTTGGATGGCTTGGCGGCAAACTGCAAGGCCGGCAGGTACATCAGGTCAAAAGCAGATCTGCGTGGTGCACTTATTTCATAAAGTTCGACATCGGCCTTCGCGCGCCTATCTTACCAGCCTGTATAAAAAATTGACTCAATGACGACTACGATGTGGCGTCTAAGCTGTGTGCAATGGCCGCTCATGGCTTACAATATTCCAGTACGCTCAGTGACAAGCTTAGGGCCACCGGTTATACAAAGTAATCGTCAATGTAACTAGGCCCTACTCCCGCATAACTCTTGGCGAGGCCTTGAAAGTACGAGCCCATGCCTTGTCGCGTATTAACTCAGCCCTCAAACGATAAGCCCTTTGGCTATGACCGGAGCGAATCGTTGAGCCTTTGTATCACCTTACTTTCAATACACGGCTCCGTACACCTGGTCCGGTACATCCACCCCCTCCGCCATCGATCGGGAAAATGACATGGTACTGATAATACCGACGTCTATATTCCACTTCGGTTTAACGTGATTAATGTATTAATAAAAGTGAACAGTTGCATCGGGCCAATGGTAGCTAATACGCAGACTGCCGTACCGTAGGGTGCTAGTCTACCTATAAGAAAAGGGCCCACGGGCTGCACTACGAGCGGAAGCGGCGTTAGTCGTAGTGCTGAAAACCGCGGACACTGCGAGAAGAAAAATTGATGCCAGATGATGTG'/>

    <sequence taxon='133' value='TCTTAATAGTTGTATTGCATTCTATTATGGGTTCGCGGATAGAGTTGTCGATTGTGGTTGACATTCAACACAGTGCAAGCGCCCTGTGCGGCAGCGTTATGGATTAGAGATTAACTGTCGAGGCCGTGCCACCGAGATGATCAATGGGTGATTTAGCAGCAGTTACCATGGCGCCCGGAACCTCGGACCGTACCCACGCACGCAGGATAGTGCGGAATACTGGACCATACGGGTTTCACCCTCGCTCGAGCTCCGCCGCAGAAAAGGGCCGTGGAATACATCGGTGGAAACTACCGGGTCTCTTGTGCCTTAACTTCAGCTGGGCTTGTCGCCGCTATTCTGTTTTCGTCTATAGTGGTTAACTGATTCTCCGGGTATTTATGGTATTGCCAGGTCGCAAATCTAATCCAGTCGGACTGCCATCTCCGTGATGAAAACCTGGGCAACGGGAAGGATCCCAGTTTGAGACTGAGATCCTGACCTCTCAAACTCTGCCTTACCGTCTTCATCAAAGAATTACGCCCAGCGCATACAGACGCGTTTTGGCACGTAAGACTGATTGCTGATGATGGTAAAGCGATATCTGCTCTAATATGAGCGTTACACTCGTACGAGGATCTCGACAACGGTCTTGGAATTCACAGCTCCTATCTACGGGGATTCCAAATGACGGGATTCATGGTAGCCAAGAAAAAGTAATAGACCTGCCTTCCGTGACATAAGGGTCCCGCTTTAGTATTCTCGTTGCTACCCCAGTGGGGTTCTCTTTATGGCCCAGGACGTGCTGTGTCTGCGCCTTATGGTCTTGCGGCCGAGCTATTTGGACGTTTCATGACAGTAGGAACATGAGTTCGCATGCTCACATTTGTTCAATCTCGAGTGAGTCCGCGTAATAACGTGGAAGGTGACAATCAAGCTGAAATAGACAGTGCAATGAGAAGTCTAAACAGCGTTCAGTTAGAGTGCTAGTATCGGCGATCTATCGTTCTTGAGGGGCGCTGCTCCTGAGCACCCCGACCCAATTTGTTAGATCGTTTGCATGCCATATTATTATTAGGCACTGGTATATTTTCTAGCAATATCCCCTTGTAAACCATAAGTAACTAGGTTCTTAGGGTCGCCCTGGACCATAGTCTATCAAATTGGTTCCAAATGGCCGAGTACCAACGGTAATGAGCAAGCTGCTAAATGGTTCGTAAGCTGTTCCGTACGAGTCGTTGGCATGAGACGGCTTATTGTTAAGGGGGGAAATTCGACGGGATTTTCCTGACCGGTCGCTGTTAAAGCCAGTAGCTCTTTGGATGGCTTGGCGGCAAGCTGCAAGGCCGGCAGGTACATCAGGTCAAAAGCAGATCTGCGTGGTGCACTTATTTCATAAAGTTCGACATCGGCCTTCGCGCGCCTATCTTACCAGCCTGTATAAAAAATTGACTCAATGACGACTACGATGTGGCGTCTAAGCTGTGTGCAATGGCCGCTCATGGCTTACAATATTCCAGTACGCTCAGTGACAAGCTTAGGGCCACCGGTTATACAAAGTAATCGTCAATGTAACTAGGCTCTACTCCCGCATAACTCTTGGCGAGGCCTTGAAAGTACGAGCCCATGCCTTGTCGCGTATTAACTCAGCCCTCAAACGATAAGCCCTTTGGCTATGACCGGAGCGAATCGTTGAGCCTTTGTATCACCTTACTTTCAATACACGGCTCCGTACACCTGGTCCGGTACATCCACCCCCTCCGTCATCGATCGGGAAAATGACATGGTACTGATAATACCGACGTCTATATTCCACTTCGGTTTAACGTGATTAATGTATTAATAAAAGTGAACAGTTGCATCGGGCCAATGGTAGCTAATACGCAGACTGCCGTACCGTAGGGTGCTAGTCTACCTATAAGAAAAGGGCCCACGGGCTGCACTACGAGCGGAAGCGGCCTTAGTCGTAGTGCTGAAAACCGCGGACACTGCGAGAAGAAAAATTGATGCCAGATGATGTG'/>

    <sequence taxon='156' value='TCTTAATAGTTGTATTGCATTCTATTATGGGTTCGCGGATAGAGTTGTCGATTGTGGTTGACATTCAACACAGTGCAAGCGCCCTGTGCGGCAGCGTTATGGATTAGAGATTAACTGTCGAGGCCGTGCCACCGAGATGATCAATGGGTGATTTAGCAGCAGTTACCATGGCGCCCGGAACCTCGGACCGTACCCACGCACGCAGGATAGTGCGGAATACTGGACCATACGGGTTTCACCCTCGCTCGAGCTCCGCCGCAGAAAAGGGCCGTGGAATACATCGGTGGAAACTACCGGGTCTCTTGTGCCTTAACCTCAGCTGGGCTTGTCGCCGCTATTCTGTTTTCGTCTATAGTGGTTAACTGATTCTCCGGGTATTTATGGTATTGCCAGGTCGCAAATCTAATCCAGTCAGACTGCCATCTCCGTGATGAAAACCTGGGCAACGGGAAGGATCCCAGTTTGAGACTGAGATCCTGACCTCTCAAACTCTGCCTTACCGTCTTCATCAAAGAATTACGCCCAGCGCATACAGACGCGTTTTGGCACGTAAGACTGATTGCTGATGATGGTAAAGCGATATCTACTCTAATATGAGCGTTACACTCGTACGCGGATCTCGACAACGGTCTTGGAATTCACAGCTCCTATCTACGGGGATTCCAAATGACGGGATTCATGGTAGCCAAGAAAAAGTAATAGACCTGCCTTCCGTGACATAAGGGTCCCGCTTTAGTATTCTCGTTGCTACCCCAGTGGGGTTCTCTTTATGGCCCAGGACGTGCTGTGTCTGCGCCTTATGGTCTTGCGGCCGAGCTATTTGGACGTTTCATGACAGTAGGAACATGAGTTCGCATGCTCACATTTGTTCAATCTCGAGTGAGTCCGCGTAATAACGTGGAAGGTGACAATCAAGCTGAAATAGACAGTGCAATGAGAAGTCTAAACAGCGTTCAGTTAGAGTGCTAGTATCTGCGATCTATCGTTCTTGAGGGGCGCTGCTCCTGAGCACCCCGACCCAATTTGTTAGATCGTTTGCATGCCATATTATTATTAGGCACTGGTATATTTTCTAGCAATATCCCCTTGTAAACCATAAGTAACTAGGTTCTTAGGGTCGCCCTGGACCATAGTCTATCAAATTGGTTCCAAATGGCCGAGTACCAGCGGTAATGAGCAAGCTGCTAAATGGTTCGTAAGCTGTTCCGTACAAGTCGTTGGCATGAGACGGCTTATTGTTAAGGGGGGAAATTCGACGGGATTTTCCTGACCGGTCGCTGTTAAAGCCAGTAGCTCTTTGGATGGCTTGGCGGCAAGCTGCAAGGCCGGCAGGTACATCAGGTCAAAAGCAGATCTGCGTGGTGCACTTATTTCATAAAGTTCGACATCGGCCTTCGCGCGCCTATCTTACCAGCCTGTATAAAAAATTGACTCAATGACGACTACGATGTGGCGTCTAAGCTGTGTGCAATGGCCGCTCATGGCTTACAATATTCCAGTACGCTCAGTGACAAGCTTAGGGCCACCGGTTATACAAAGTAATCGTCAATGTAACTAGGCCCTACTCCCGCATAACTCTTGGCGAGGCCTTGAAAGTACGAGCCCATGCCTTGTCGCGTATTAACTCAGCCCTCAAACGATAAGCCCTTTGGCTATGACCGGAGCGAATCGTTGAGCCTTTGTATCACCTTACTTTCAATACACGGCTCCGTACACCTGGTCCGGTACATCCACCCCCTCCGCCATCGATCGGGAAAATGACATGGTACTGATAATACCGACGTCTATATTCCACTTCGGTTTAACGTGATTAATGTATTAATAAAAGTGAAAAGTTGCATCGGGCCAATGGTAGCTAATACGCAGACTGCCGTACCGTAGGGTGCTAGTCTACCTATAAGAAAAGGGCCCACGGGCTGCACTACGAGCGGAAGCGGCCTTAGTCGTAGTGCTGAAAACCGCGGACACTGCGAGAAGAAAAATTGATGCCAGATGATGTG'/>

    <sequence taxon='29' value='TCCTAATAGTTGTATTGCATTCTATTATGGGTTCGCGGATAGAGTTGTCGATTGTGGTTGACATTCAACACAGTGCAAGCGCCCTGTGCGGCAGCGTTATGGATTAGAGATTAACTGTCGAGGCCGTGCCACCGAGATGATCAATGGGTGATTTAGCAGCAGTTACCATGGCGCCCGGAACCTCGGACCGTACCCACGCATGCAGGATAGTGCGGAATACTGGACCATACGGGTTTCGCCCTCGCTCGAGCTCCGCCGCAGAAAAGGGCCGTGGAATACATCGGTGGAAACTACCGGGTCTCTTGTGCCTTAACCTCAGCTGGGCTTGTCGCCGCTATTCTGTTTTCGTCTATAGTGGTTAACTGATTCTCCGGGTATTTATGGTATTGCCAGGTCGCAAATCTAATCCCGTCGGACTGCCATCTCCGTGATGAAAACCTGGGCAACGGGAAGGATCCCAGTTTGAGACTGAGATCCTGACCTCTCAAACTCTGCCTTACCGTCTTCATCAAAGAATTACGCCCAGCGCATACAGACGCGTTTCGGCATGTAAGACTGATTGCTGATGATGGTAAAGCGATATCTATTCTAATATGAGCGTTACACTCGTACACGGATCTCGACAACGGTCTTGGAATTCACAGCTCCTATCTACGAGGATTCCAAATGACGGGATTCATGGTAACCAAGAAAAAGTAATAGACCTGCCTTCCGTGACATAAGGGTCCCGCCTTAATATTCTCGTTGCTACCCCAGTGAGGTTCTCTTTATGGCCCAGGACGTGCTGTGTCTGAGCCTTATGGTCTTGCGGCCGAGCTATTTGGACGTTTTATGACAGTAGGAACATGAGTTTGCATGCTCACATTTGTTCAATCTCGAGTGAGTCCGCGTAATAACGTAGAAGGTGACAATCAAGCCGAAATAGACAGTGCAATGAGAAATCTAAACACGGTTTAGTTAGAGTGCTAGTATCTGCGATCTATCGTTCCTGAGGGGCGCTGCTCCTGAGCACCCCCACCCAATTTGTTAGATCGTTTGCATGCCATATTATTATTAGGCACTGGTATATTTTCTAGCAATATCCCCTTGTAAACAATCAGTAACTAGGTTCTTAGGGTCGCCCTAGACCATAGTCTATCAAATTGGTTCCAAATGGCCGAGTACCAGCGGTAATGAGCAAGCTGCTAAATGGTTCGTAAGCTGTTCCGTACAAGTCGTTGGCATGAGACGGCTTATTGTTAAGGGGGGAAATTAGACGAGATTTTCCTGACCGGTCGCTGTTAAAGCCAGTAGCTCTTTGGATGGCTTGGCGGCAAGCTGCGAGGCCGGCAGGTACATCAGGTCAAAAGCAGATCTGCGTGGTGCACCTATTTCATAAAGTTCGACATCGGCCTTCGCGCGCCTATCTTACCAGCCTGTATAAAAAATTGACTCAATGACGACTACGATGTGGCGTCTAAGCTGTGTGCAATGGCCGCTAATGGCTCACAATATTCCAGTACGCTCAGTGACAAGCTTAGGGTCACCGGTTATACAAAGTAATCGTCAACGTAACTAGGCCCTACTCCCGCATAACTCTTGGCGAGGCCTTGAAAGTACGAGCCCATGCCTTGTCGCGTATTAACTCAGCCCTCAAACGATAAGCCCTTTGGCTATGACCGGAGCGAATCGTTGAGCCTTTGTATCATCTTACTTTCAATATACGGCTCCGTACACCTGGTCCGGTACATCCACCCCCTCCGCCATCGATCGGGAAAATGACATGGTCCTGATAATATCAACATCTATATTCCACTTCGGTTTAACGTGATTAATGTATTAATAAAAGTGAACAGTTGCATCGGGCCAATGGTAGTTAATACGCAGACTGCCGTACCGTAGAGTGCTAGTCTACCTATAAGAAAAGGGCCCACGGGCTGCGCTGCGAGCGGAAGCGGCCTTAGTCGTAGTGCTGAAAACCGCGGACACTGCGAGAAGAAAAATTGATGCCAGATGATGTG'/>

    <sequence taxon='33' value='TCCTAATAGTTGTATTGCATTCTATTATGGGTTCGCGGATAGAGTTGTCGATTGTGGTTGACATTCAACACAGTGCAAGCGCCCTGTGCGGCAGCGTTATGGATTAGAGATTAACTGTCGAGGCCGTGCCACCGAGATGATCAATGGGTGATTTAGCAGCAGTTACCATGGCGCCCGGAACCTCGGACCGTACCCACGCATGCAGGATAGTGCGGAATACTGGACCATACGGGTTTCGCCCTCGCTCGAGCTCCGCCGCAGAAAAGGGCCGTGGAATACATCGGTGGAAACTACCGGGTCTCTTGTGCCTTAACCTCAGCTGGGCTTGTCGCCGCTATTCTGTTTTCGTCTATAGTGGTTAACTGATTCTCCGGGTATTTATGGTATTGCCAGGTCGCAAATCTAATCCCGTCGGACTGCCATCTCCGTGATGAAAACCTGGGCAACGGGAAGGATCCCAGTTTGAGACTGAGATCCTGACCTCTCAAACTCTGCCTTACCGTCTTCATCAAAGAATTACGCCCAGCGCATACAGACGCGTTTCGGCATGTAAGACTGATTGCTGATGATGGTAAAGCGATATCTATTCTAATATGAGCGTTACACTCGTACACGGATCTCGACAACGGTCTTGGAATTCACAGCTCCTATCTACGAGGATTCCAAATGACGGGATTCATGGTAACCAAGAAAAAGTAATAGACCTGCCTTCCGTGACATAAGGGTCCCGCCTTAATATTCTCGTTGCTACCCCAGTGAGGTTCTCTTTATGACCCAGGACGTGCTGTGTCTGAGCCTTATGGTCTTGCGGCCGAGCTATTTGGACGTTTTATGACAGTAGGAACATGAGTTTGCATGCTCACATTTGTTCAATCTCGAGTGAGTCCGCGTAATAACGTAGAAGGTGACAATCAAGCCGAAATAGACAGTGCAATGAGAAATCTAAACACGGTTTAGTTAGAGTGCTAGTATCTGCGATCTATCGTTCCTGAGGGGCGCTGCTCCTGAGCACCCCCACCCAATTTGTTAGATCGTTTGCATGCCATATTATTATTAGGCACTGGTATATTTTCTAGCAATATCCCCTTGTAAACAATCAGTAACTAGGTTCTTAGGGTCGCCCTAGACCATAGTCTATCAAATTGGTTCCAAATGGCCGAGTACCAGCGGTAATGAGCAAGCTGCTAAATGGTTCGTAAGCTGTTCCGTACAAGTCGTTGGCATGAGACGGCTTATTGTTAAGGGGGGAAATTCGACGAGATTTTCCTGACCGGTCGTTGTTAAAGCCAGTAGCTCTTTGGATGGCTTGGCGGCAAGCTGCGAGGCCGGCAGGTACATCAGGTCAAAAGCAGATCTGCGTGGTGCACCTATTTCATAAAGTTCGACATCGGCCTTCGCGCGCCTATCTTACCAGCCTGTATAAAAAATTGACTCAATGACGACTACGATGTGGCGTCTAAGCTGTGTGCAATGGCCGCTCATGGCTCACAATATTCCAGTACGCTCAGTGACAAGCTTAGGGTCACCGGTTATACAAAGTAATCGTCAATGTAACTAGGCCCTACTCCCGCATAACTCTTGGCGAGGCCTTGAAAGTACGAGCCCATGCCTTGTCGCGTATTAACTCAGCCCTCAAACGATAAGCCCTTTGGCTATGACCGGAGCGAATCGTTGAGCCTTTGTATCATCTTACTTTCAATATACGGCTCCGTACACCTGGTCCGGTACATCCACCCCCTCCGCCATCGATCGGGAAAATGACATGGTCCTGATAATATCAACATCTATATTCCACTTCGGTTTAACGTGATTAATGTATTAATAAAAGTGAACAGTTGCATCGGGCCAACGGTAGTTAATACGCAGACTGCCGTACCGTAGGGTGCTAGTCTACCTATAAGAAAAGGGCCCACGGGCTGCGCTGCGAGCGGAAGCGGCCTTAGTCGTAGTGCTGAAAACCGCGGACACTGCGAGAAGAAAAATTGATGCCAGATGATGTG'/>

    <sequence taxon='42' value='TCCTAATAGTTGTATTGCATTCTATTATGGGTTCGCGGATAGAGTTGTCGATTGTGGTTGACATTCAACACAGTGCAAGCGCCCTGTGCGGCAGCGTTATGGATTAGAGATTAACTGTCGAGGCCGTGCCACCGAGATGATCAATGGGTGATTTAGCAGCAGTTACCATGGCGCCCGGAACCTCGGACCGTACCCACGCATGCAGGATAGTGCGGAATACTGGACCATACGGGTTTCGCCCTCGCTCGAGCTCCGCCGCAGAAAAGGGCCGTGGAATACATCGGTGGAAACTACCGGGTCTCTTGTGCCTTAACCTCAGCTGGGCTTGTCGCCGCTATTCTGTTTTCGTCTATAGTGGTTAACTGATTCTCCGGGTATTTATGGTATTGCCAGGTCGCAAATCTAATCCCGTCGGACTGCCATCTCCGTGATGAAAACCTGGGCAACGGGAAGGATCCCAGTTTGAGACTGAGATCCTGACCTCTCAAACTCTGCCTTACCGTCTTCATCAAAGAATTACGCCCAGCGCATACAGACGCGTTTCGGCATGTAAGACTGATTGCTGATGATGGTAAAGCGATATCTATTCTAATATGAGCGTTACACTCGTACACGGATCTCGACAACGGTCTTGGAATTCACAGCTCCTATCTACGAGGATTCCAAATGACGGGATTCATGGTAACCAAGAAAAAGTAATAGACCTGCCTTCCGTGACATAAGGGTCCCGCCTTAATATTCTCGTTGCTACCCCAGTGAGGTTCTCTTTATGGCCCAGGACGTGCTGTGTCTGAGCCTTATGGTCTTGCGGCCGAGCTATTTGGACGTTTTATGACAGTAGGAACATGAGTTTGCATGCTCACATTTGTTCAATCTCGAGTGAGTCCGCGTAATAACGTAGAAGGTGACAATCAAGCCGAAATAGACAGTGCAATGAGAAATCTAAACACGGTTTAGTTAGAGTGCTAGTATCTGCGATCTATCGTTCCTGAGGGGCGCTGCTCCTGAGCACCCCCACCCAATTTGTTAGATCGTTTGCATGCCATATTATTATTAGGCACTGGTATATTTTCTAGCAATATCCCCTTGTAAACAATCAGTAACTAGGTTCTTAGGGTCGCCCTAGACCATAGTCTATCAAATTGGTTCCAAATGGCCGAGTACCAGCGGTAATGAGCAAGCTGCTAAATGGTTCGTAAGCTGTTCCGTACAAGTCGTTGGCATGAGACGGCTTATTGTTAAGGGGGGAAATTCGACGAGATTTTCCTGACCGGTCGTTGTTAAAGCCAGTAGCTCTTTGGATGGCTTGGCGGCAAGCTGCGAGGCCGGCAGGTACATCAGGTCAAAAGCAGATCTGCGTGGTGCACCTATTTCATAAAGTTCGACATCGGCCTTCGCGCGCCTATCTTACCAGCTTGTATAAAAAATTGACTCAATGACGACTACGATGTGGCGTCTAAGCTGTGTGCAATGGCCGCTCATGGCTCACAGTATTCCAGTACGCTCAGTGACAAGCTTAGGGTCACCGGTTATACAAAGTAATCGTCAATGTAACTAGGCCCTACTCCCGCATAACTCTTGGCGAGGCCTTGAAAGTACGAGCCCATGCCTTGTCGCGTATTAACTCAGCCCTCAAACGATAAGCCCTTTGGCTATGACCGGAGCGAATCGTTGAGCCTTTGTATCATCTTACTTTCAATATACGGCTCCGTACACCTGGTCCGGTACATCCACCCCCTCCGCCATCGATCGGGAAAATGACATGGTCCTGATAATATCAACATCTATATTCCACTTCGGTTTAACGTGATTAATGTATTAATAAAAGTGAACAGTTGCATCGGGCCAATGGTAGTTAATACGCAGACTGCCGTACCGTAGGGTGCTAGTCTACCTATAAGAAAAGGGCCCACGGGCTGCGCTGCGAGCGGAAGCGGCCTTAGTCGTAGTGCTGAAAACCGCGGACACTGCGAGAAGAAAAATTGATGCCAGATGATGTG'/>

    <sequence taxon='108' value='TCCTAATAGTTGTATTGCATTCTATTATGGGTTCGCGGATAGAGTTGTCGATTGTGGTTGACATTCAACACAGTGCAAGCGCCCTGTGCGGCAGCGTTATGGATTAGAGATTAACTGTCGAGGCCGTGCCACCGAGATGATCAATGGGTGATTTAGCAGCAGTTACCATGGCGCCCGGAACCTCGGACCGTACCCACGCATGCAGGATAGTGCGGAATACTGGACCATACGGGTTCCGCCCTCGCTCGAGCTCCGCCGCAGCAAAGGGCCGTGGAATACATCGGTGGAAACTACCGGGTCTCTTGTGCCTTAACCTCAGCTGGGCTTGTCGCCGCTATTCTGTTTTCGTCTATAGTGGTTAACTGATTCTCCGGGTATTTATGGTATTGCCAGGTCGCAAATCTAATCCCGTCGGACTGCCATCTCCGTGATGAAAACCTGGGCAACGGGAAGGATCCCAGTTTGAGACTGAGATCCTGACCTCTCAAACTCTGCCTTACCGTCTTCATCAAAGAATTACGCCCAGCGCATACAAACGCGTTTCGGCATGTAAGACTGATTGCTGATGATGGTAAAGCGATATCTATTCTAATATGAGCGTTACACTCGTACACGGATCTCGACAACGGTCTTGGAATTCACAGCTCCTATCTACGAGGATTCCAAATGACGGGATTCATGGTAACCAAGAAAAAGTAATAGACCTGCCTTCCGTGACATAAGGGTCTCGCCTTAATATTCTCGTTGCTACCCCAGTGAGGTTCTCTTTATGGCCCAGGACGTGCTGTGTCTGAGCCTTATGGTCTTGCGGCCGAGCTATTTGGACGTTTTATGACAGTAGGAACATGAGTTTGCATGCTCACATTTGTTCAATCTCGAGTGAGTCCGCGTAATAACGTAGAAGGTGACCATCAAGCCGAAATAGACAGTGCAATGAGAAATCTAAACACGGTTTAGTTAGAGTGCTAGTATCTACGATCTATCGTTCCTGAGGGGCGCTGCTCCTGAGCACCCCCACCCAATTTGTTAGATCGTTTGCATGCCATATTATTATTAGGCACTGGTATATTTTCTAGCAATATCCCCTTGTAAACAATCAGTAACTAGGTTCTTAGGGTCGCCCTAGACCATAGTCTATCAAATTGGTTCCAAATGGCCGAGTACCAGCGGTAATGAGAAAGCTGCTAAATGGTTCGTAAGCTGTTCCGTACAAGTCGTTGGTATGAGACGGCTTATTGTTAAGGGGGGAAATTCGACGAGATTTTCCTGACCGGTCGTTGTTAAAGCCAGTAGGTCTTTGGATGGCTTGGCGGCAAGCTGCGAGGCCGGCAGGTACATCAGGTCAAAAGCAGATCTGCGTGGTGCACCTATTTCATAAAGTTCGACATCGGCCTTCGCGCGCCTATCTTACCAGCTTGTATAAAAAATTGACTCAATGACGACTACGATGTGGCGTCTAAGCTGTGTGCAATGGCCGCTCATGGCTCACAGTATTCCAGTACGCTCAGTGACAAGCTTAGGGTCACCGGTTATACAAAGTAATCGTCAATGTAACTAGGCCCTACTCCCGCATAACTCTTGGCGAGGCCTTGAAAGTACGAGCCCATTCCTTGTCGCGTATTAACTCAGCCCTCAAATGATAAGCCCTTTGGCTATGACCGGAGCGAATCGTTGAGCCTTTGTATCATCTTACTTTCAATATACGGCTCCGTACACCTGGTCCGGTACATCCACCCCCTCCGCCATCGATCGGGAAAATGACATGGTCCTGATAATATCAACATCTATATTCCACTTCGGTTTAACGTGATTAATGTATTAATAAAAGTGAAAAGTTGCATCGGGCCAATGGTAGTTAATACGCAGACTGCCGTACCGTAGGGTGTTAGTCTACCTATAAGAAAAGGGCCCACGGGCTGCGCTGCGAGCGGAAGCGGCCTTAGTCGTAGTGCTGAAAACCGCGGACACTGCGAGAAGAAAAATTGATGCCAGATGATGTG'/>

    <sequence taxon='170' value='TCCTAATAGTTGTATTGCATTCTATTATGGGTTCGCGGATAGAGTTGTCGATTGTGGTTGACATTCAACACAGTGCAAGCGACCTGTGCGGCAGCGTTATGGATTAGAGATTAACTGTCGAGGCCGTGCCACCGAGCTGATCAATGGGTGATTTAGCAGCAGTTACCATGGCGCCCGGAACCTCGGACCGTACCCACGCATGCAGGATAGTGCGGAATACTGGACCATACGGGTTTCGCCCTCGCTCGAGCTCCGCCGCAGCAAAGGGCCGTGGAATACATCGGTGGAAACTACCGGGTCTCTTGTGCCTTAACCTCAGCTGGGCTTGTCGTCGCTATTCTGTTTTCGTCTATAGTGGTTAACTGATTCTCCGGGTATTTATGGTATTGCCAGGTCGCAAATCTAATCCCGTCGGACTGCCATCTCCGTGATGAAAACCTGGGCAACGGGAAGGATCCCAGTTTGAGACTGAGATCCTGACCTCTCAAACTCTGCCTTACCGTCTTCATCAAAGAATTACGCCCAGCGCATACAAACGCGTTTCGGCATGTAAGACTGATTGCTGATGATGGTAAAGCGATATCTATTCTAATATGAGCGTTACACTCGTACACGGATCTCGACAACGGTCTTGGAATTCACAGCTCCTATCTACGAGGATTCCAAATGACGGGATTCATGGTAACCAAGAAAAAGTAATAGACCTGCCTTCCGTGACATAAGGGTCTCGCCTTAATATTCTCGTTGCTACCCCAGTGAGGTTCTCTTTATGGCCCAGGACGTGCTGTGTCTGAGCCTTATGGTCTTGCGGCCGAGCTATTTGGACGTTTTATGACAGTAGGAACATGAGTTTGCATGCTCACATTTGTTCAATCCCGAGTGAGTCCGCGTAATAACGTAGAAGGTGACCATCAAGCCGAAATAGACAGTGCAATGAGAAATCTAAACACGGTTTAGTTAGAGTGCTAGTATCTGCGATCTATCGTTCCTGAGGGGCGCTGCTCCTGAGCACCCCCACCCAATTTGTTAGATCGTTTGCATGCCATATTATTATTAGGCACTGGTATATTTTCTAGCAATATCCCCTTGTAAACAATCAGTAACTAGGTTCTTAGGGTCGCCCTAGACCATAGTCTATCGAATTGGTTCCAAATGGCCGAGTACCAGCGGTAATGAGAAAGCTGCTAAATGGTTCGTAAGCTGTTCCGTACAAGTCGTTGGCATGAGACGGCTTATTGTTAAGGGGGGAAATTCGACGAGATTTTCCTGACCGGTCGTTGTTAAAGCCAGTAGGTCTTTGGATGGCTTGGCGGCAAGCTGCGAGGCCGGCAGGTACATCAGGTCAAAAGCAGATCTGCGTGGTGCACCTATTTCATAAAGTTCGACATCGGTCTTCGCGCGCCTATCTTACCAGCTTGTATAAAAAATTGACTCAATGACGACTACGATGTGGCGTCTAAGCTGTGTGCAATGGCCGCTCATGGCTCACAGTATTCCAGTACGCTCAGTGACAAGCTTAGGGTCACCGGTTATACAAAGTAATCGTCAATGTAACTAGGCCCTACTCCCGCATAACTCTTGGCGAGGCCTTGAAAGTACGAGCCCATTCCTTGTCGCGTATTAACTCAGCCCTCAAATGATAAGCCCTTTGGCTATGACCGGAGCGAATCGTTGAGCCTTTGTATCATCTTACTTTCAATATACGGCTCCGTACACCTGGTCCGGTACATCCACCCCCTCCGCCATCGATCGGGAAAATGACATGGTCCTGATAATATCAACATCTATATTCCACTTCGGTTTAACGTGATTAATGTATTAATAAAAGTGAAAAGTTGCATCGGGCCAATGGTAGTTAATACGCAGACTGCCGTACCGTAGGGTGTTAGTTTACCTATAAGAAAAGGGCCCACGGGCTGCGCTGCGAGCGGAAGCGGCCTTAGTCGTAGTGCTGAAAACCGCGGACACTGCGAGAAGAAAAATTGATGCCAGATGATGTG'/>

    <sequence taxon='195' value='TCCTAATAGTTGTATTGCATTCTATTATGGGTTCGCGGATAGAGTTGTCGATTGTGGTTGACATTCAACACAGTGCAAGCGACCTGTGCGGCAGCGTTATGGATTAGAGATTAACTGTCGAGGCCGTGCCACCGAGATGATCAATGGGTGATTTAGCAGCAGTTACCATGGCGCCCGGAACCTCGGACCGTACCCACGCATGCAGGATAGTGCGGAATACTGGACCATACGGGTTTCGCCCTCGCTCGAGCTCCGCCGCAGCAAAGGGCCGTGGAATACATCGGTGGAAACTACCGGGTCTCTTGTGCCTTAACCTCAGCTGGGCTTGTCGTCGCTATTCTGTTTTCGTCTATAGTGGTTAACTGATTCTCCGGGTATTTATGGTATTGCCAGGTCGCAAATCTAATCCCGTCGGACTGCCATCTCCGTGATGAAAACCTGGGCAACGGGAAGGATCACAGTTTGAGACTGAGATCCTGACCTCTCAAACTCTGCCTTACCGTCTTCATCAAAGAATTACGCCCAGCGCATACAAACGCGTTTCGGCATGTAAGACTGATTGCTGATGATGGTAAAGCGATATCTATTCTAATATGAGCGTTACACTCGTACACGGATCTCGACGACGGTCTTGGAATTCACAGCTCCTATCTACGAGGATTCCAAATGACGGGATTCATGGTAACCAAGAAAAAGTAATAGACCTGCCTTCCGTGACATAAGGGTCTCGCCTTAATATTCTCGTTGCTACCCCAGTGAGGTTCTCTTTATGGCCCAGGACGTGCTGTGTCTGAGCCTTATGGTCTTGCGGCCGAGCTATTTGGACGTTTTATGACAGTAGGAACATGAGTTTGCATGCTCACATTTGTTCAATCTCGAGTGAGTCCGCGTAATAACGTAGAAGGTGACCATCAAGCCGAAATAAACAGTGCAATGAGAAATCTAAACACGGTTTAGTTAGAGTGCTAGTATCTGCGATCTATCGTTCCTGAGGGGCGCTGCTCCTGAGCACCCCCACCCAATTTGTTAGATCGTTTGCATGCCATATTATTATTAGGCACTGGTATATTTTCTAGCAATATCCCCTTGTAAACAATCAGTAACTAGGTTCTTAGGGTCGCCCTAGACCATAGTCTATCGAATTGGTTCCAAATGGCCGAGTACCAGCGGTAATGAGAAAGCTGCTAAATGGTTCGTAAGCTGTTCCGTACAAGTCGTTGGCATGAGACGGCTTATTGTTAAGGGGGGAAATTCGACGAGATTTTCCTGACCGGTCGTTGTTAAAGCCAGTAGGTCTTTGGATGGCTTGGCGGCAAGCTGCGAGGCCGGCAGGTACATCAGGTCAAAAGCAGATCTGCGTGGTGCACCTATTTCATAAAGTTCGACATCGGTCTTCGCGCGCCTATCTTACCAGCTTGTATAAAAAATTGACTCAATGACGACTACGATGTGGCGTCTAAGCTGTGTGCAATGGCCGCTCATGGCTCACAGTATTCCAGTACGCTCAGTGACAAGCTTAGGGTCACCGGTTATACAAAGTAATCGTCAATGTAACTAGGCCCTACTCCCGCATAACTCTTGGCGAGGCCTTGAAAGTACGAGCCCATTCCTTGTCGCGTATTAACTCAGCCCTCAAATGATAAGCCCTTTGGCTATGACCGGAGCGAATCGTTGAGCCTTTGTATCATCTTACTTTCAATATACGGCTCCGTACACCTGGTCCGGTACATCCACCCCCTCCGCCATCGATCGGGAAAATGACATGGTCCTGATAATATCAACATCTATATTCCACTTCGGTTTAACGTGATTAATGTATTAATAAAAGTGAAAAGTTGCATCGGGCCAATGGTAGTTAATACGCAGACTGCCGTACCGTATGGTGTTAGTTTACCTATAAGAAAAGGGCCCACGGGCTGCGCTGCGAGCGGAAGCGGCCTTAGTCGTAGTGCTGAAAACCGCGGACACTGCGAGAAGAAAAATTGATGCCAGATGATGTG'/>

    <sequence taxon='168' value='TCCTAATAGTTGTACTGCATTCTATTATGGGTTCGCGGATAGAGTTGTCGATTGTGGTTGACATTCAACACAGTACAAGCGCCCTGTGCGGCAGCGTTATGGATTAGAGATTAACTGTCGAGGCCGTGCCAACGAGATGATCAATGGGTGACTTAGCAGCAGTTACCACGGCGCCCGGAACCTCGGACCGTACCCACGCATGCAGGATAGTGCGGAATACTGGACCATACGGGTTTCGCCCTCGCTCGAGCTCCGCCGCAGCAAAGGGCCGTGGAATACATCGGTGGAAACTACCGGGTCTCTTGTGCCTTAACCTCAGCTGGGCTTGTCGCCGCTATTCTGTTTTCGTCTATAGTGGTTAACTGATTCTCCGGGTATTTATGGTATTGCCAGGTCGCAAATCTAATCCCGTCGGACTGCCATCTCCGTGATGAAAACCTGGGCAACGGGAAGGATCCCAGTTTGAGACCGAGATCCTGACCTCTCAAACTCTGCCTTACCGTCTTCATCAAAGAATTACGCCCAGCGCATACAAACGCGTTTCGGCATGTAAGACTGATTGCTGATGATGGTAAAGCGATATCTATTCTAATATGAGCGTTACACTCGTACACGGATCTCGACAACGGTCTTGGAATTCACAGCTCCTATCTACGAGGATTCTAAATGACGGGATTCATGGTAACCAGGAAAAAGTAATAGACCTGCCTTCCGTGACATAAGGGTCTCGCCTTAATATTCTCGTTGCTACCCCAGTGAGGTTCTCTTTATGGCCCAGGACGTGCTGTGTCTGAGCCTTATGTTCTTGCGGCCGAGCTATTTGGACGTTTTATGACAGTAGGAACATGAGTTTGCATGCTCACATTTGTTCAATCTCGAGTGAGTCCGCGTAATAACGTAGAAGGTGACCATCAAGCCGAAATAGACAGTGCAATGAGAAATCTAAACACGGTTTAGTTAGAGTGCTAGTATCTGCGATCTATCGTTCCTGAGGGGCGCTGCTCATGAGCACCCCCACCCAATTTGTTAGATCGTTTGCATGCCATATTATTATTAGGCACTGGTATATTTTCTAGCAATATCCCCTTGTAAACAATCAGTAACTAGGTTCTTGGGGTCGCCCTAGACCATAGTCTATCAAATTGGTTCCAAATGGCCGAGTACCAGCGGTAATGAGAAAGCTGCTAAATGGTTCGTAAGCTGTTCCGTACAAGTCGTTGGCATGAGACGGCTTATTGTTAAGGGGGGAAATTCGACGAGATTTTCCTGACCGGTCGTTGTTAAAGCCAGTAGGTCTTTGGATGGCTTGGCGGCAAGCTGCGAGGCCGGCAGGTACATCAGGTCAAAAGCAGATCTGCGTGGTGCACCTATTTCATAAAGTTAGACATCGGCCTTCGCGCGCCTATCTTACCAGCTTGTATAAAAAATTAACTCAATGACGACTACGATGTGGCGTCTAAGCTGTGTGCAATGGCCGCTCATGGCTCACAGTATTCCAGTACGCTCAGTGACAAGCTTAGAGTCACCGGTTATACAAAGTAATCGTCAATGTAACTAGGCCCTACTCCCGCATAACTCCTGGCGAGGCCTTGAAAGTACGAGCCCATTCCTTGTCGCGTATTAACTCAGCCCTCAAACGATAAGCCCTTTGGCTATGACCGGAGCGAATCGTTGAGCCTTTGTATCATCTTACTTTCAATATACGGCTCCGTACACCTGGTCCGGTACATCCACCCCCTCCGCCATCGATCGGGAAAATGACATGGTCCTGATAATATCAACATCTATATTCCACTTCGGTTTAACGTGATTAATGTATTAATAAAAGTGAACAGTTGCATCGGGCCAATGGTAGTTAATACGCAGACTGCCGTACCGTAGGGTGTTAGTCTACCTATAAGAAAAGGGCCCACGGGCTGCGCTGCGAGCGGAAGCGGCCTTAGTCGTAGTGCTGAAAACCGCGGACACTGCGAGAAGAAAAATTGATGCCAGATGATGTG'/>

    <sequence taxon='40' value='TCCTAATAGTTGTATTGCATTCTATTATGGGTTCGCGGATAGAGTTGTTGATTGTGGTTGACATTCAACACAGTGCAAGCGCCCTGTGCGGCAGCGTTATGGATTAGAGATTCACTGTCGAGGCCGTGCCACCGAGATGATTAATGGGTGATTTAGCGGCAGTTACCATGGCGCCCGGAACCTCGGCCCGTACCCACGCATGCAGGATAGTGCGGAATACTGGACCATACGGGTTTCGCCCTCGCTCGAGCTCCGCCGCAGAAAAGGGCCGTGGAATACATCGGTGGAAACTACCGGGTCTCTTGTGCCTTAACCTCAGCTGGGCTTGTCGCCGCTATTCTGTTTTCGTCTATAGTGGTTAACTGATTCTCCGGGTCTTTATAGTATTGCCAGGTCGCAAATCTAATCCCGTCGGACCGCCATCTCCGTGATGAAAACCTGGGCAACGGGAAGGATCCCAGTTTGAGACTGAGATCCTGACCTCTCAAACTCTGCCTTACCGTCTTCATCAAAGAATTACGCCCAGCGCATACAGACGCGTTTCGGCATGTAAGACTGATTGCTGATGATGGTAAAGCGATATCTATTCTAATATGAGCGTTACACTCGTACACGGATCTCGACAACGGTCTTGGAATTCACAGCTCCTATCTACGAGGATTCCAAATGACGGGATTCATGATAACCAAGAAAAAGTAATAGACCTGCCTTCCGTGACATAAGGGTCCCGCCTCAATATTCTCGTTGCTACCCCAGTGAGGTTCTCTTTATGGCCCAGGACGTGCTGTGTCTGAGCCTTATGGTCTTGCGGCCGAGCTATTTGGACGTTTTATGACAGTAGGAACATGAGTTTGCATGCTCACATTTGTTCAATCTCGAGTGAGTCCGCGTAATAACGTAGAAGGTGACAATCAAGCCGAAATAGACAGTGCAATGAGAAATCTAAACACGGTTTAGTTAGAGTGCTAGTATCTGCGATCTATCGTTCCTGAGGGGCGCTGCTCATGAGCACCCCCACCCAATTTGTTAGATCGTTTGCATGCCATATTATTATTAGGCACTGGTATATTTTCTAGCAATATCCCCTTGTAAACAATCAGTAACTAGGTTCTTAGGGTCGCCCTAGACCATAGTCTATCAAATTGGTTCCAAGTGGCCGAGTACCAGCGGTAATGAGCAAGCTGCTAAATGGTTCGTAAGCTGTTCCGTACAAGCCGTTGGCATGAGACGGCTTATTGTTAAGGGGGGAAATTCGACGAGATTTTCCTGACCGGTCGCTGTTAAAGCCAGTAGCTCTTTGGATGGCTTGGCGGCAAGCTGCGAGGCCGGCAGGTACATCAGGTCAAAAGCAGATCTGCGTGGTGCACCTATTTCATAAAGTTCGACATCGGCCTTCGCGCGCCTATCTTACCAGCCTGTATAAAAAATTGACTCAATGACGACTACGATGTGGCGTCTAAGCTGTGTGCAATGGCCGCTCATGGCTCACAATATTCCAGTACACTCAGTGACAAGCTTAGGGTCACCGGTTATACAAAGTAATCGTCAATGTAACTAGGCCCTACTCCCGCATAACTCTTGGCGAGGCCTTGAAAGTACGAGCCCATGCCTTGTCGCGTATTAACTCAGCCCTCAAACGATAAGCCCTTTGGCTATGACCGGAGCGAATCGTTGAGCCTTTGTATCATCCTACTTTCAATATACGGCTCCGTACACCTGGTCCGGTACATCCACCCCCTCCGCCATCGATCGGGAAAATGACATGGTCCTGATAATATCAACATCTATATTCCACTTCGGTTTAACGTGATTAATGTATTAATAAAAGTGAACACTTGTATCGGGCCAATGGTAGTTAATACACAGACTGCCGTACCGTAGGGTGCTAGTCTACCTATAAGAAAAGGGGCCACGGGCTGCGCTGCGAGCGGAAGCGGCCTTAGTCGTAGTGCTGAAAACCGCGGACACTGCGAGAAGAAAAATTGATGCCAGATGATGTG'/>

    <sequence taxon='48' value='TCCTAATAGTTGTATTGCATTCTATTATGGGTTCGCGGATAGAGTTGTCGATTGTGGTTGACATTCAACACAGTGCAAGCGCCCTGTGCGGCAGCGTTATGGATTAGGGATTAACTGTCGAGGCCGTGCCACCGAGATGATCAATGGGTGATTTAGCAGCAGTTACCATGGCGCCCGGAACCTCGGACCGTACCCACGCATGCAGGATAGTGCGGAATACTGGACCATACGGGTTTCGCCCTCGCTCGAGCTCCGCCGCAGAAAAGGGCCGTGGAATACATCGGTGGAAACTACCGGGTCTCTTGTGCCTTAACCTCAGCTGGGCTTGTCGCCGCTATTCTGTTTTCGTCTATAGTGGTTAATTGATTCTCCGGGTATTTATGGTATTGCCAGGTCGCAAATCTAATCCCGTCGGACTGCCATCTCCGTGATGAAAACCTGGGCAACGGGAAGGATCCCAGTTTGAGACTGAGATCCTGACCTCTCAAACTCTGCCTTACAGTCTTCATCAAAGAATTACGCCCAGCGCATACAGACGCGTTTCGGCATGTAAGACTGATTGCTGATGATGGTGAAGCGATATCTATTCTAATATGAGCGTTACACTCGTACACGGATCTCGACAACGGTCTTGGAATTCACAGCTCCTATCTACGGGGATTCCAAATGACGGGATTCATGGTAACCAAGAAAAAGTAATAGACCTGCCTTCCGTGACATAAGGGTCCCGCCTTAATATTCTCGTTGCTACCCCAGTGGGGTTCTCTTTATGGCCCAGGACGTGCTGTGTCTGAGCCTTATGGTCTTGCGGCCGAGCTATCTGGACGTTTTATGACAGTAGGAACATGAGTTTGCATGCTCACATTTGTTCAATCTCGAGTGAGTCCGCGTAATAACGTAGAAGGTGACAATCAAGCCGAAATAGACAGTGCAATGAGAAATCTAAACACGGTTTAGTTAGAGTGCTAGTATCTGCGATCTATCGTTCTTGAGGGGCGCTGCTCCTGAGCACCCCCACCCAATTTGTTAGATCGTTTGCATGCCATATTATTATTAGGCACTGGTATATTTTCTAGCAATATCCCCTTGTAAACAATCAGTAACTAGGTTCTTAGGGTCGCCCTAGACCATAGTCTATCAAATTGGTTCCAAATGGCCGAGTACCAGCGGTAATGAGCAAGCTGCTAAATGGTTCGTAAGCTGTTCCGTACAAGTCGTTGGCATGAGACGGCTTATTGTTAAGGGGGGAAATTCGACGAGATCTTCCTGACCGGTCGCTGTTAAAGCCAGTAGCTCTTTGGATGGCTTGGCGGCAAGCTGCGAGGCCGGCAGGTACATCAGGTCAAAAGCAGATCTGCGTGGTGCACCTATTTCATAAAGTTCGACATCGGCCTTCGCGCGCCTATCTTACCAGCCTGTATAGAAAATTGACTCAATGACGACTACGATGTGGCGTCTAAGCTGTGTGCAATGGCCGCTCATGGCTCACAATACTCCAGTACGCTCAGTGACAAGCTTAGGGTCACCGGTTATACAAAGTAATCGTCAATGTAACTAGGCCCTACTCCCGCATAACTCTTGGCGAGGCCTTGAAAGTACGAGCCCATGCCTTGTCGCGTATTAACTCAGCCCTCAAACGATAAGCCCTTTGGCTATGACCGGAGCGAATCGTTGAGCCTTTGTATCATCTTACTTTCAATATACGGCTCCGTACACCTGGTCCGGTTCATCCACCCCCTCCGCCATCGATCGGGAAAATGACATGGTCCTGATAATATCAACATCTATATTCCACTTCGGTTTAACGTGATTAATGTATTAATAAAAGTGAACAGTTGCATCGGGCCAATGGTAGTTAATACGCAGACTGCCGTACCGTAGGGTGCTAGTCTACCTATAAGAAAAGGGCCCACGGGCTGCGTTGCGAGCGGAAGCGGCCTTAGTCGTAGTGCTGAAAACCGCGGACACTGCGAGAAGAAAAATTGATGCCAGATGATGTG'/>

    <sequence taxon='109' value='TCCTAATAGTTGTATTGCATTCTATTATGGGTTCGCGGATAGAGTTGTCGGTTGTGGTTGACATTCAACACAGTGCAAGCGCCCTGTGCGGCAGCGTTATGGATTAGGGATTAACTGTCGAGGCCGTGCCACCGAGATGATCAATGGGTGATTTAACAGCAGTTACCATGGCGCCCGGAACCTCGGACCGTACCCACGCATGCAGGATAGTGCGGAATACTGGACCATACGGGTTTCGCCCTCGCTCGAGCTCCGCCGCAGAAAAGGGCCGTGGAATACATCGGTGGAAACTACCGGGTCTCTTGTGCCTTAACCTCAGCTGGGCTTGTCGCCGCTATTCTGTTTTCGTCTATAGTGGTTAATTGATTCTCCGGGTATTTATGGTATTGCCAGGTCGCAAATCTAATCCCGTCGGACTGCCATCTCCGTGATGAAAACCTGGGCAACGGGAAGGATCCCAGTTTGAGACTGAGATCCTGACCTCTCAAACTCTGCCTTACAGTCTTCATCAAAGAATTACGCCCAGCGCATACAGACGCGTTTCGGCATGTAAGACTGATTGCTGATGATGGTGAAGCGATATCTATTCTAATATGAGCGTTACACTCGTACACGGATCTCGACAACGGTCTTGGAATTCACAGCTCCTATCTACGGGGATTCCAAATGACGGGATTCATGGTAACCAAGAAAAAGTAATAGACCTGCCTTCCGTGACATAAGGGTCCCGCCTTAATATTCTCGTTGCTACCCCAGTGGGGTTCTCTTTATGGCCCAGGACGTGCTGTGTCTGAGCCTTATGGTCTTGCGGCCGAGCTATCTGGACGTCTTATGACAGTAGGAACATGAGTTTGCATGCTCACATTTGTTCAATCTCGAGTGAGTCCGCGTAATAACGTAGAAGGTGACAATCAAGCCGAAATAGACAGTGCAATGAGAAATCTAAACACGGTTTAGTTAGAGTGCTAGTACCTGCGATCTATCGTTCTTGAGGGGCGCTGCTCCTGAGCACCCCCACCCAATTTCTTAGATCGTTTGCATGCCATATTATTATTAGGCACTGGTATATTTTCTAGCAATATCCCCTTGTAAACAATCAGTAACTAGGTTCTTAGGGTAGCCCTAGACCATAGTCTATCAAATTGGTTCCAAATGGCCGAGTACCAGCGGTAATGAGCAAGCTGCTAAATGGTTCGTAAGCTGTTCCGTGCAAGTCGTTGGCATGAGACGGCTTATTGTTAAGGGGGGAAATTCGACGAGATCTTCCTGACCGGTCGCTGTTAAAGCCAGTAGCTCTTTGGATGGCTTGGCGGCAAGCTGCGAGGCCGGCAGGTACATCAGGTCAAAAGCAGATCTGCGTGGTGCACCTATTTCATAAAGTTCGACATCGGCCTTCGCGCGCCTATCTTACCAGCCTGTATAGAAAATTGACTCAATGACGACTACGATGTGGCGTCTAAGCTGTGTGCAATGGCCGCTCATGGCTCACAATACTCCAGTACGCTCAGTGACAAGCTTAGGGTCACCGGTTATACAAAGTAATCGTCAATGTAACTAGGCCCTACTCCCGCATAACTCTTGGCGAGGCCTTGAAAGTACGAGCCCATGCCTTGTCGCGTATTAACTCAGCCCTCAAACGATAAGTCCTTTGGCTATGACCGGAGCGAATCGTTGAGCCTTTGTATCATCTTACTTTCAATATACGGCTCCGTACACCTGGTCCGGTTCATCCACCCCCTCCGCCATCGATCGGGAAAATGACATGGTCCTGATAATATCAACATCTATATTCCACTTCGGTTTAACGTGATTAATGTATTAATAAAAGTGAACAGTTGCATCGGGCCAATGGTAGTTAATACGCAGACTGCCGTACCGTAGGGTGCTAGTCTACCTATAAGAAAAGGGCCCACGGGCTGCGTTGCGAGCGGAAGCGGCCTTAGTCGTAGTGCTGAAAACCGCGGACACTGCGAGAAGAAAAATTGATGCCAGATGATGTG'/>

    <sequence taxon='137' value='TCCTAATAGTTGTATTGCATTCTATTATGGGTTCGCGGATAGAGTTGTCGATTGTGGTTGACATTCCACACAGTGCAAGCGCCCTGTGCGGCAGCGTTATGGATTCGGGATTAACTGTCGAGGCCGTGCCACCGAGATGATCAATGGGTGATTTAACAGCAGTTACCATGGCGCCCGGAACCTCGGACCGTACCCACGCATGCAGGATAGTGCGGAATACTGGACCATACGGGTTTCGCCCTCGCTCGAGCTCCGCCGCAGAAAAGGGCCGTGGAATACATCGGTGGAAACTACCGGGTCTCTTGTGCCTTAACCTCAGCTGGGCTTGTCGCCGCTATTCTGTTTTCGTCTATAGTGGTTAATTGATTCTCCGGGTATTTATGGTATTGCCAGGTCGCAAATCTAATCCCGTCGGACTGCCATCTCCGTGATGAAAACCTGGGCAACGGGAAGGATCCCAGTTTGAGACTGAGATCCTGACCTCTCAAACTCTGCCTTACAGTCTTCATCAAAGAATTACGCCCAGCGCATACAGACGCGTTTCGGCATGTAAGACTGATTGCTGATGATGGTGAAGCGATATCTATTCTAATATGAGCGTTACACTCGTACACGGATCTCGACAACGGTCTTGGAATTCACAGCTCCTATCTACGGGGACTCCAAATGACGGGATTCATGGTAACCAAGAAAAAGTAATAGACCTGCCTTCCGTGACATAAGGGTCCCGCCTTAATATTCTCGTTGCTACCCCAGTGGGGTTCTCTTTATGCCCCAGGACGTGCTGTGTCTGAGCCTTATGGTCTTGCGGCCGAGCTATCTGGACGTCTTATGACAGTAGGAACATGAGTTTGCATGCTCACATTTGTTCAATCTCGAGTGAGTCCGCGTAATAACGTAGAAGGTGACAATCAAGCCGAAATAGACAGTGCAATGAGAAATCTAAACACGGTTTAGTTAGAGTGCTAGTACCTGCGATCTATCGCTCTTGAGGGGCGCTGCTCCTGAGCACCCCCACCCAATTTGTTAGATCGTTTGCATGCCATATTATTATTAGGCACTGGTATATTTTCTAGCAATATCCCCTTGTAAACAATCAGTAACTAGGTTCTTAGGGTCGCCCTAGACCATAGTCTATCAAATTGGTTCCAAATGGCCGGGTACCAGCGGTAATGAGCAAGCTGCTAAATGGTTCGTAAGCTGTTCCGTACAAGTCGTTGGCATGAGACGGCTTATTGTTAAGGGGGGAAATTCGACGAGATCTTCCTGACCGGTCGCTGTTAAAGCCAGTAGCTCTTTGGATGGCTTGGCGGCAAGCTGAGAGGCCGGCAGGTACATCAGGTCAAAAGCAGATCTGCGTGGTGCACCTATTTCATAAAGTTCGACATCGGCCTTCGCGCACCTATCTTACCAGCCTGTATAGAAAATTGACTCAATGACGACTACGATGTGGCGTCTAAGCTGTGTGCAATGGCCGCTCATGGCTCACAATACTCCAGTACGCTCAGTGACAAGCTTAGGGTCACCGGTTATACAAAGTAATCGTCAATGTAACTAGGCCCTACTCCCGCATAACTCTTGGCGAGGCCTTGAAAGTACGAGCCCATGCCTTGTCGCGTATTAACTCAGCCCTCAAACGATAAGTCCTTTGGCTATGACCGGAGCGAATCGTTGAGCCTTTGTATCATCTTACTTTCAATATACAGCTCCGTACACCTGGTCCGGTTCATCCACCCCCTCCGCCATCGATCGGGAAAATGACATGGTCCTGATAATATCAACATCTATATTCCACTTCGGTTTAACGTGATTAATGTATTAATAAAAGTGAACAGTTGCATCGGGCCAATGGTAGTTAATACGCAGACTGCCGTACCGTAGGGTGCTAGTCTACCTATAAGAAAAGGGCCCACGGGCTGCGTTGCGAGCGGAAGCGGCCTTAGTCGTAGTGCTGAAAACCGCGGACACTGCGGGAAGAAAAATTGATGCCAGATGATGTG'/>

    <sequence taxon='138' value='TCCTAATAGTTGTATTGCATTCTATTATGGGTTCGCGGATAGAGTTGTCGATTGTGGTTGACATTCAACACAGTGCAAGCGCCCTGTGCGGCAGCGTTATGGATTAGGGATTAACTGTCGAGGCCGTGCCACCGAGCTGATCAATGGGTAATTTAACAGCAGTTACCATGGCGCCCGGAACCTCGGACCGTACCCACGCATGCAGGATAGCGCGGAATACTGGACCATACGGGTTTCGCCCTCGCTCGAGCTCCGCCGCAGACAAGGGCCGTGGAATACATCGGTGGAGACTACCGGGTCTCTTGTGCCTTAACCTCAGCTGGGCTTGTCGCCGCTATTCTGTTTTCGTCTATAGTGGTTAATTGATTCTCCGGGTATTTATGGTATTGCCAGGTCGCAAATCTAATCCCGTCGGACTGCCATCTCCGTGATGAAAACCTGGGCAACGGGAAGGATCCCAGTTTGAGACTGAGATCCTGACCTCTCAAACTCTGCCTTACAGTCTTCATCAAAGAATTACGCCCAGCGCATACAGACGCGTTTCGGCATGTAAGACTGATTGCTGATGATGGTGAAGCGATATCTATTTTAATATGAGCGTTACACTCGTACACGGATCTCGACAACGGTCTTGGAATTCACAGCTCCTATCTACGGGGATTCCAAATGACGGGATTCATGGTAACCAAGAAAAAGTAATAGACCTGCCTTCCGTGACATAAGGGTCCCGCCTTAATATTCTCGTTGCTACCCCAGTGGGGTTCTCTTTATGGCCCAGGACGTGCTGTGTCTGAGCCTTATGGTCTTGCGGCCGAGCTATCTGGACGTTTTATGACAGTAGGAACATGAGTTTGCATGCTCACATTTGTTCGATCTCGAGTGAGTCCGAGTAATAACGTAGAAGGTGACAATCAAGCCGAAATAGACAGTGCAATGAGAAATCTAAACACGGTTTAGTTAGAGTGCTAGTACCTGCGATCTATCGTCCTTGAGGGGCGCTGCTCCTGAGCACCCCCACCCAATTTGTTAGATCGTTTGCATGCCATATTATTATTAGGCACTGGTATATTTTCTAGCAATATCCCCTTGTAAACAATCAGTAACTAGGTTCTTAGGGTCGCCCTAGACCATAGTCTATCAAATTGGTTCCAAATGGCCGAGTACCAGCGGTAATGAGCAAGCTGCTAAATGGTTCGTAAGCTGTTCCGTACAAGTCGTTGGCATGAGACGGCTTATTGTTAAGGGGGGAAATTCGACGAGATCTTCCTGACCGGTCGCTGTTAAAGCCAGTAGCTCTTTGGATGGCTTGGCGGCAAGCTGCGAGGCCGGCAGGTACATCAGGTCAAAAGCAGATCTGCGTGGTGCACCTATTTCATAAAGTTCGACATCGGCCTTCGCGCGCCTATCTTACCAGCCTGTATAGAAAATTGACTCAATGACGACTACGATGTGGCGCCTAAGCTGTGTGCAATGGCCGCTCATGGCTCACAATACTCCAGTACGCTCAGTGACAAGCTTAGGGTCACCGGTTAAACAAAGTAATCGTCAATGTAACTAGGCCCTACTCCCGCATAACTCTTGGCGAGGCCTTGAAAGTACGAGCCCATGCCTTGTCGCGTATTAACTCAGCCCTCAAACGATAAGCCCTTTGGCTATGACCGGAGCGAATCGTTGAGCCTTTGTATCATCTTACTTTCAATATACGGCTCCGTACACCTGATCCGGTTCATCCACCCCCTCCGGCATCGATCGGGAAAATGACATGGTCCTGATAATATCAACATCTATATTCCACTTCGGTTTAACGTGATTAATGTATTAATAAAAGTGAACAGTTGCATCGGGCCAATGGTAGTTAATACGCAGACTGCCGTACCGTAGGGTGCTAGTCTACCTATAAGAAAAGGGCCCACGGGCTGCGTTGCGAGCGGAAGCGGCCTTAGTCGTAGTGCTGAAAACCGCGGACACTGCGAGAAGAAAAATTGATGCCAGATGATGTG'/>

    <sequence taxon='180' value='TCCTAATAGTTGTATTGCATTCTATTATGGGTTTGCGGATAGAGTTGTCGATTGTGGTTGACATTCAACACAGTGCAAGCGCCCTGTGCGGCAGCGTTATGGATTAGGGATTAACTGTCGAGGCCGTGCCACCGAGCTGATCAATGGGTAATTTAACAGCAGTTACCATGGCGCCCGGAACCTCGGACCGTACCCACGCATGAAGGATAGCGCGGAATACTGGACCATACGGGTTTCGCCCTCGCTCGAGCTCCGCCGCAGACAAGGGCCGTGGAATACATCGGTGGAGACTACCGGGTCTCTTGTGCCTTAACCTCAGCTGGGCTTGTCGCCGCTATTCTGTTTTCGTCTATAGTGGTTAATTGATTCTCCGGGTATTTATGGTATTGCCAGGTCGCAAATCTAATCCCGTCGGACTGCCATCTCCGTGATGAAAACCTGGGCAACGGGAAGGATCCCAGTTTGAGACTGAGATCCTGACCTCTCAAACTCTGCCTTACAGTCTTCATCAAAGAATTACGCCCAGCGCATACAGACGCGTTTCGGCATGTAAGACTGATTGCTGATGATGGTGAAGCGATATCTATTTGAATATGAGCGTTACACTCGTACACGGATCTCGACAACGGTCTTGGAATTCACAGCTCCTATCTACGGGGATTCCAAATGACGGGATTCATGGTAACCAAGAAAAAGTAATAGACCTGCCTTCCGTGACATAAGGGTCCCGCCTTAATATTCTCGTTGCTACCCCAGTGGGGTTCTCTTTATGGCCCAGGACGTGCTGTGTCTGAGCCTTATGGTCTTGCGGCCGAGCTATCTGGACGTTTTATGACAGTAGGAACATTAGTTTGCATGCTCACATTTGTTCGATCTCGAGTGAGTCCGAGTAATAACGTAGAAGGTGACAATCAAGCCGAAATAGACAGTGCAATGAGAAATCTAAACACGGTTTAGTTAGAGTGCTAGTACCTGCGATCTATCGTCCTTGAGGGGCGCTGCTCCCGAGCACCCCCACCCAATTTGTTAGATCGTTTGCATGCCATATTATTATTAGGCACTGGTATATTTTCTAGCAATATCCCCTTGTAAACAATCAGTAACTAGGTTCTTAGGGTCGCCCTAGACCATAGTCTATCAAATTGGTTCCAAATGGCCGAGTACCAGCGGTAATGAGCAAGCTGCTAAATGGTTCGTAAGCTGTTCCGTACAAGTCGTTGGCATGAGACGACTTATTGTTAAGGGGGGAAATTCGACGAGATCTTCCTGACCGGTCGCTGTTGAAGCCAGTAGCTCTTTGGATGGCTTGGCGGCAAGCTGCGAGGCCGGCAGGTACATCAGGTCAAAAGCAGATCTGCGTGGTGCACCTATTTCATAAAGTTCGACATCGGCCTTCGCGCGCCTATCTTACCAGCCTGTATAGAAAATTGACTCAATGACGACTACGATGTGGCGCCTAAGCTGTGTGCAATGGCCGCTCATGGCTCACAATACTCCAGTACGCTCAGTGACAAGCTTAGGGTCACCGGTTAAACAAAGTAATCGTCAATGTAACTAGGCCCTACTCCCGCATAACTCTTGGCGAGGCCTTGAAAGTACGAGCCCATGCCTTGTCGCGTATTAACTCAGCCCTCAAACGATAAGCCCTTTGGCTATGACCGGAGCGAATCGTTGAGCCTTTGTATCATCTTACTTTCAATATACGGCTCCGTACACCTGATCCGGTTCATCCACCCCCTCCGGCATCGATCGGGAAAATGACATGGTCCTGATAATATCAACATCTATATTCCACTTCGGTTTAACGTGATTAATGTATTAATAAAAGTGAACAGTTGCATCGGGCCAATGGTAGTTAATACGCAGACTGCCGTACCGTAGGGTGCTAGTCTACCTATAAGAAAAGGGCCCACGGGCTGCGTTGCGAGCGGAAGCGGCCTTAGTCGTAGTGCTGAAAACCGCGGACACTGCGAGAAGAAAAATTGATGCCAGATGATGTG'/>

    <sequence taxon='198' value='TCCTAATAGTTGTATTGCATTCTATTATGGGTTCGCGGATAGAGTTGTCGATTGTGGTTGACATTCAACACAGTGCAAGCGCCCTGTGCGGCAGCGTTATGGATTAGGGATTAACTGTCGAGGCCGTGCCACCGAGCTGATCAATGGGTAATTTAACAGCAGTTACCATGGCGCCCGGAACCTCGGACCGTACCCACGCATGAAGGATAGCGCGGAATACTGGACCATACGGGTTTCGCCCTCGCTCGAGCTCCGCCGCAGACAAGGGCCGTGGAATACATCGGTGGAGACTACCGGGTCTCTTGTGCCTTAACCTCAGCTGGGCTTGTCGCCGCTATTCTGTTTTCGTCTATAGTGGTTAATTGATTCTCCGGGTATTTATGGTATTGCCAGGTCGCAAATCTAATCCCGTCGGACTGCCATCTCCGTGATGAAAACCTGGGCAACGGGAAGGATCCCAGTTTGAGACTGAGATCCTGACCTCTCAAACTCTGCCTTACAGTCTTCATCAAAGAATTACGCCCAGCGCATACAGACGCGTTTCGGCATGTAAGACTGATTGCTGATGATGGTGAAGCGATATCTATTTGAATATGAGCGTTACACTCGTACACGGATCTCGACAACGGTCTTGGAATTCACAGCTCCTATCTACGGGGATTCCAAATGACGGGATTCATGGTAACCAAGAAAAAGTAATAGACCTACCTTCCGTGACATAAGGGTCCCGCCTTGATATTCTCGTTGCTACCCCAGTGGGGTTCTCTTTATGGCCCAGGACGTGCTGTGTCTGAGCCTTATGGTCTTGCGGCCGAGCTATCTGGACGTTTTATGACAGTAGGAACATTAGTTTGCATGCTCACATTTGTTCGATCTCGAGTGAGTCCGAGTAATAACGTAGAAGGTGACAATCAAGCCGAAATAGACAGTGCAATGAGAAATCTAAACACGGTTTAGTTAGAGTGCTAGTACCTGCGATCTATCGTCCTTGAGGGGCGCTGCTCCCGAGCACCCCCACCCAATTTGTTAGATCGTTTACATGCCATATTATTATTAGGCACTGGTATATTTTCTAGCAATATCCCCTTGTAAACAATCAGTAACTAGGTTCTTAGGGTCGCCCTAGACCATAGTCTATCAAATTGGTTCCAAATGGCCGAGTACCAGCGGTAATGAGCAAGCTGCTAAATGGTTCGTAAGCTGTTCCGTACAAGTCGTTGGCATGAGGCGACTTATTGTTAAGGGGGGAAATTCGACGAGATCTTCCTGACCGGTCGCTGTTGAAGCCAGTAGCTCTTTGGATGGCTTGGCGGCAAGCTGCGAGGCCGGCAGGTACATCAGGTCAAAAGCAGATCTGCGTGGTGCACCTATTTCATAAAGTTCGACATCGGCCTTCGCGCGCCTATCTTACCAGCCTGTATAGAAAATTGACTCAATGACGACTACGATGTGGCGCCTAAGCTGTGTGCAATGGCCGCTCATGGCTCACAATACTCCAGTACGCTCAGTGACAAGCTTAGGGTCACCGGTTAAACAAAGTAATCGTCAATGTAACTAGGCCCTACTCCCGCATAACTCTTGGCGAGGCCTTGAAAGTACGAGCCCATGCCTTGTCGCGTATTAACTCAGCCCTCAAACGATAAGCCCTTTGGCTATGACCGGAGCGAATCGTTGAGCCTTTGTATCATCTTACTTTCAATATACGGCTCCGTACACCTGATCCGGTTCATCCACCCCCTCCGGCATCGATCGGGAAAATGACATGGTCCTGATAATATCAACATCTATATTCCACTTCGGTTTAACGTGATTAATGTATTAATAAAAGTGAACAGTTGCATCGGGCCAATGGTAGTTAATACGCAGACTGCCGTACCGTAGGGTGCTAGTCTACCTATAAGAAAAGGGCCCACGGGCTGCGTTGCGAGCGGAAGCGGCCTTAGTCGTAGTGCTGAAAACCGCGGACACTGCGAGAAGAAAAATTGATGCCAGATGATGTG'/>

    <sequence taxon='160' value='TCCTAATAGTTGTATTGCATTCTATTATGGGTTCGCGGATAGAGTTGTCGATTGTGGTTGACATTCAACACAGTGCAAGCGCCCTGTGCGGCAGCGTTATGGATTAGGGATTAACTGTCGAGGCCGTGCCACCGAGCTGATCAATGGGTAATTTAACAGCAGTTACCATGGCGCCCGGAACCTCGGACCGTACCCACGCATGCAGGATAGCGCGGAATACTGGACCATACGGGTTTCGCCCTCGCTCGAGCTCCGCCGCAGACAAGGGCCGTGGAATACATCGGTGGAGACTACCGGGTCTCTTGTGCCTTAACCTCAGCTGGGCTTGTCGCCGCTATTCTGTTTTCGTCTATAGTGGTTAATTGATTCTCCGGGTATTTATGGTATTGCCAGGTCGCAAATCTAATCCCGTCGGACTGCCATCTCCGTGATGAAAACCTGGGCAACGGGAAGGATCCCAGTTTGAGACTGAGATCCTGACCTCTCAAACTCTGCCTTACAGTCTTCATCAAAGAATTACGCCCAGCGCATACAGACGCGTTTCGGCATGTAAGACTGATTGCTGATGATGGTGAAGCGATATCTATTTTAATATGAGCGTTACACTCGTACACGGATCTCGACAACGGTCTTGCAATTCACAGCTCCTATCTACGGGGATTCCAAATGACGGGATTCATGGTAACCAAGAAAAAGTAATAGACCTGCCTTCCGTGACATAAGGGTCCCGCCTTAATATTCTCGTTGCTACCCCAGTGGGGTTCTCTTTATGGCCCAGGACGTGCTGTGTCTGAGCCTTATGGTCTTGCGGCCGAGCTATCTGGACGTTTTATGACAGTAGGAACATGAGTTTGCATGCTCACATTTGTTCGATCTCGAGTGAGTCCGAGTAATAACGTAGAAGGTGACAATCAAGCCGAAATAGACAGTGCAATGAGAAATCTAAACACGGTTTAGTTAGAGTGCTAGTACCTGCGATCTATCGTCCTTGAGGGGCGCTGCTCCTGAGCACCCCCACCCAATTTGTTAGATCGTTTGCATGCCATATTATTATTAGGCACTGGTATATTTTCTAGCAATATCCCCTTGTAAACAATCAGTAACTAGGTTCTTAGGGTCGCCCTAGACCATAGTCTATCAACTTGGTTCCAAATGGCCGAGTACCAGCGGTAATGAGCAAGCTGCTAAATGGTTCGTAAGCTGTTCCGTACAAGTCGTTGGCATGAGACGGCTTATTGTTAAGGGGGGAAATTCGACGAGATCTTCCTGACCGGTCGCTGTTAAAGCCAGTAGCTCTTTGGATGGCTTGGCGGCAAGCTGCGAGGCCGGCAGGTACATCAGGTCAAAAGCAGATCTGCGTGGTGCACCTATTTCATAAAGTTCGACATCGGCCTTCGCGCGCCTATCTTACCAGCCTGTATAGAAAATTGACTCAATGACGACTACGATGTGGCGCCTAAGCTGTGTGCGATGGCCGCTCATGGCTCACAATACTCCAGTACGCTCAGTGACAAGCTTAGGGTCACCGGTTAAACAAAGTAATCGTCAATGTAACTAGGCCCTACTCCCGCATAACTCTTGGCGAGGCCTTGAAAGTACGAGCCCATGCCTTGTCGCGTATTAACTCAGCCCTCAAACGATAAGCCCTTTGGCTATGACCGGAGCGAATCGTTGAGCCTTTGTATCATCTTACTTTCAATATACGGCTCCGTACACCTGATCCGGTTCATCCACCCCCTCCGGCATCGATCGGGAAAATGACATGGTCCTGATAATATCAACATCTATATTCCACTTCGGTTTAACGTGATTAATGTATTAATAAAAGTGAACAGTTGCATCGGGCCAATGGTAGTTAATACGCAGACTGCCGTACCGTAGGGTGCTAGTCTACCTATAAGAAAAGGGCCCACGGGCTGCGTTGCGAGCGGAAGCGGCCTTAGTCGTAGTGCTGAAAACCGCGGACACTGCGAGAAGAAAAATTGATGCCAGATGATGTG'/>

    <sequence taxon='157' value='TCCTAATAGTTGTATTGCATTCTATTATGGGTTCGCGGATAGAGTTGTCGATTGTGGTTGACATTCAACACAGTGCAAGCGCCCTGTGCGGCAGCGTTATGGATTAGGGATTAACTGTCGAGGCCGTGCCACCGAGCTGATCAATGGGTGATTTAACAGCAGTTACCATGGCGCCCGGAACCTCGGACCGTACCCACGCATGCAGGATAGCGCGGAATACTGGACCATACGGGTTTCGCCCTCGCTCGAGCTCCGCCGCAGACAAGGGCCGTGGAATACATCGGTGGAGACTACCGGGTCTCTTGTGCCTTAACCTCAGCTGTGCTTGTCGCCGCTATTCTGTTTTCGTCTATAGTGGTTAATTGATTCTCCGGGTATTTATGGTATTGCCAGGTCGCAAATCTAATCCCGTCGGACTGCCATCTCCGTGATGAAAACCTGGGCAACGGGAAGGATCCCAGTTTGAGACTGAGATCCTGACCTCTCAAACTCTGCCTTACAGTCTTCATCAAAGAATTACGCCCAGCGCATACAGACGCGTTTCGGCATGTAAGACTGATTGCTGATGATGGTGAAGCGATATCTATTTTAATATGAGCGTTACACTCGTACACGGATCTCGACAACGGTCTCGGAATTCACAGCTCCTATCTACGGGGATTCCAAATGACGGGATTCATGGTAACCAAGAAAAAGTAATAGACCTGCCTTCCGTGACATAAGGGTCCCGCCTTAATATTCTCGTTGCTACCCCAGTGGGGTTCTCTTTATGGCCCAGGACGTGCTGTGTCTGAGCCTTATGGTCTTGCGGCCGAGCTATCTGGACGTTTTATGACAGTAGGAACATGAGTTTGCATGCTCACATTTGTTCGATCTCGAGTGAGTCCGAGTAATAACGTAGAAGGTGACAATCAAGCCGAAATAGACAGTGCAATGAGAAATCTAAACACGGTTTAGTTAGAGTGCTAGTACCTGCGATCTATCGTCCTTGAGGGGCGCTGCTCCTGAGCACCCCCACCCAATTTGTTAGATCGTTTGCATGCCATATTATTATTAGGCACTGGTATATTTTCTAGCAATATCCTCTTGTAAACAATCAGTAACTAGGTTCTTAGGGTCGCCCTAGACCATAGTCTATCAAATTGGTTCCAAATGGCCGAGTACCAGCGGTAATGAGCAAGCTGCTAAATGGTTCGTAAGCTGTTCCGTACAAGTCGTTGGCATGAGACGGCTTATTGTTAAGGGGGGAAATTCGACGAGATCTTCCTGACCGGTCGCTGTTAAAGCCAGTAGCTCTTTGGATGGCTTGGCGGCAAGCTGCGAGGCCGGCAAGTACATCAGGTCAAAAGCAGATCTGCGTGGTGCACCTATTTCATAAAGTTCGACATCGGCCTTCGCGCGTCTATCTTACCAGCCTGTATAGAAAATTGACTCAATGACGACTACGATGTGGCGTCTAAGCTGTGTGCAATGGCCGCTCATGGCTCACAATACTCCAGTACGCTCAGTGACAAGCTTAGGGTCACCGGTTAAACAAAGTAATCGTCAATGTAACTAGGCCCTACTCCCGCATAACTCTTGGCGAGGCCTTGGAAGTACGAGCCCATGCCTTGTCGCGTATTAACTCAGCCCTCAAACGATAAGCCCTTTGGCTATGACCGGAGCGAAGCGTTGAGCCTTTGTATCATCTTACTTTCAATATACGGCTCCGTACACCTGGTCCGGTTCATCCACCCCCTCCGGCATCGATCGGGAAAATGACATGGTCCTGATAATATCAACATCTATATTCCACTTCGGTTTAACGTGATTAATGTATTGATAAAAGTGAACAGTTGCATCGGGCCAATGGTAGTTAATACGCAGACTGCCGTACCGTAGGGTGCTAGTCTACCTATAAGAAAAGGGCCCACGGGCTGCGTTGCGAGCGGAAGCGGCCTTAGTCGTAGTACTGAAAACCGCGGACACTGCGAGAAGAAAAATTGATGCCAGATGATGTG'/>

    <sequence taxon='49' value='TCCTAATAGTTGTATTGCATTCTATTATGGGTTCGCGGATAGAGTTGTCGATTGTGGTTGACATTCAACACAGTGCAAGCGCCCTGTGCGGCAGCGTTATGGATTAGGGATTAACTGTCGAGGCCGTGCCACCGAGATGATCAATGGGTGATTTAGCAGCAGTTACCATGGCGCCCGGAACCTCGGACTGTACTCACGCATGCAGGATAGTGCGGAATACTGGACCATACGGGTTTCGCCCTCGCTCGAGCTCCGCCGCAGAAAAGGGCCGTGGAATACATCGGTGGAAACTACCGGGTCTCTTGTGCCTTAACCTCAGCTGGGCTTGTCGCCGCTATTCTGTTTTCGTCTATAGTGGTTAATTGATTCTCCGGGTATTTATGGTATTGCCAGGTCGCAAATCTAATCCCGTCGGACTGCCATCTCCGTGATGAAAACCTGGGCAACGGGAAGGATCCCAGTTTGAGACTGAGATCCTGACCTCTCAAACTCTGCCTTACAGTCTTCATCAAAGAATTACGCCCAGCGCATACAGACGCGTTTCGGCATGTAAGACTGATTGCTGATGATGGTGAAGCGATATCTATTCTAATATGAGCGTTACACTCGTACACGGATCTCGACAACGGTCTTGGAATTCACAGCTCCTATCTACGGGGATTCCAAATGACGGGATTCATGGTAACCAAGAAAAAGTAATAGACCTGCCTTCCGTGACATAAGGGTCCCGCCTTAATATTCTCGTTGCTACCCCAGTGGGGTTCTCTTTATGGCCCAGGGCGTGCTGTGTCTGAGCCTTATGGTCTTGCGGCCGAGCTATCTGGGCGTTTTATGACAGTAGGAACATGAGTTTGCATGCTCACATTTGTTCAATCTCGAGTGAGTCCGCGTAATAACGTAGAAGGTGACAATCAAGCCGAAATAGACAGTGCAATGAGAAATCTAAACACGGTTTAGTTAGAGTGCTAGTATCTGCGATCTATCGTTCTTGAGGGGCGCTGCTCCTGAGCACCCCCACCCAATTTGTTAGATCGTTTGCATGCCATATTATTATTCGGCACTGGTATATTTTCTAGCAATATCCCCTTGTAAACAATCAGTAACTAGGTTCTTAGGGTCGCCCTAGACCATAGTCTATCAAATTGGTTCCAAATGGCCGAGTACCAGCGGTAATGAGCAAGCTGCTAAATGGTTCGTAAGCTATTCCGTACAAGTCGTTGGCATGAGACGGCTTATTGTTAAGGGGGGAAATTCGACGAGATCTTCCTGACCGGTCGCTGTTAAAGCCAGTAGCTCTTTGGATGGCTTGGCGGCAAGCTGCGAGGCCGGCAGGTACATCAGGTCAAAAGCAGATCTGCGTGGTGCACCTATTTCATAAAGTTCGACATCGGCCTTCGCGCGCCTATCTTACCAGCCTGTATAGAAAATTGACTCAATGACGACTACGATGTGGCGTCTAAGCTGTGTGCAATGGCCGCTCATGGCTCACAATACTCCAGTACGCTCAGTGACAAGCTTAGGGTCACCGGTTATACAAAGTAATCGTCAATGTAACTAGGCCCTACTCCCGCATAACTCTTGGCGAGGCCTTGAAAGTACGAGCCCATGCCTTGTCGCGTATTAACTCAGCCCTCAAACGATAAGCCCTTTGGCTATGACCGGAGCGAATCGTTGAGCCTTTGTATCATCTTACTTTCAATATACGGCTCCGTACACCTGGTCCGGTTCATCCACCCCCTCCGCCATCGATCGGGAAAATGACATGGTCCTGATAATATCAACATCTATATTCCACTTCGGTTTAACGTGATTAATGTATTAATAAAAGTGAACAGTTGCATCGGGCCAATGGTAGTTAATACGCAGACTGCCGTACCGTAGGGTGCTAGTCTACCTATAAGAAAAGGGCCCACGGGCTGCGTTGCGAGCGGAAGCGGCCTTAGTCGTAGTGCTGAAAACCGCGGACACTGCGAGAAGAAAAATTGATGCCAGATGATGTG'/>

    <sequence taxon='82' value='TCCTAATAGTTGTATTGCATTCTATTATGAGTTCGCGGATAGAGTTGTCGATTGTGGTTGACATTCAACACAGTGCAAGCGCCCTGTGCGGCAGCGTTATGGATTACGGATTAACTGTCGAGGCCGTGCCACCGAGATGATCAATGGGTGATTTAGCAGCAGTTACCATGGCGCCCGGAACCTCGGACCGTACCCACGCATGCAGGATAGTGCGGAATACTGGACCATACGGGTTTCGCCCTCGCTCGAGCTCCGCCGCAGAAAAGGGCCGTGGAATACATCGGTGGAAACTACCGGGTCTCTTGTGCCTTAACCTCAGCTGGGCTTGTCGCCGCTATTCTGTTTTCGTCTATAGTGGCTAATTGATTCTCCGGGTATTTATGGTATTGCCAGGTCGCAAATCTAATCCCGTCGGACTGCCATCTCCGTGATGAAAACCTGGGCAACGGGAAGTATCCCAGTTTGAGACTGAGATCCTGACCTCTCAAACTCTGCCTTACAGTCTTCATCAAAGAATTACGCCCAGCGCATACAGACGCGTTTCGGCATGTAAGACTGATTGCTGATGATGGTGAAGCGATATCTATTCTAATATGAGCGTTACACTCGTACACGGATCTCGACAACGGTCTTGGAATTCACAGCTCCTATCTACGGGGATTCCAAATGACGGGATTCATGGTAACCAAGAAAAAGTAATAGACCTGCCTTCCGTGACATAAGGGTCCCGCCTTAATATTCTCGTTGCTACCCCAGTGGGGTTCTCTTTATGGCCCAGGGCGTGCTGTGTCTGAGCCTTATGGTCTTGCGGCCGAGCTATCTGGACGTTTTATGACAGTAGGAACATGAGTTTGCATGCTCACATTTGTTCAATCTCGAGTGAGTCCGCGTAATAACGTAGAAGGTGACAATCAAGCCGAAATAGACAGTGCAATGAGAAATCTAAACACGGTTTAGTTAGAGTGCTAGTATCTGCGATCTATCGTTCTTGAGGGGCGCTGCTCCTGAGCACCCCCACCCAATTTGTTAGATCGTTTGCATGCCATATTATTATTAGGCACTGGTATATTTTCTAGCAATATCCCCTTGTAAACAATCAGTAACTAGGTTCTTAGGGTCGCCCTAGACCATAGTCTATCAAATTGGTTCCAAATGGCCGAGTACCAGCGGTAATGAGCAAGCTGCTAAATGGTTCGTAAGCTATTCCGTACAAGTCGTTGGCATGAGACGGCTTATTGTTAAGGGGGGAAATTCGACGAGATCTTCCTGACCGGTCGCTGTTAAAGCCAGTAGCTCTTTGGATGGCTTGGCGGCAAGCTGCGAGGCCGGCAGGTACATCAGGTCAAAAGCAGATCTGCGTGGTGCACCTATTTCATAAAGTTCGACATCGGCCTTCGCGCGCCTATCTTACCAGCCTGTATAGAAAATTGACTCAATGACGACTACGATGTGGCGTCTAAGCTGTGTGCAATGGCCGCTCATGGCTCACAATACTCCAGTACGCTCAGTGACAAGCTTAGGGTCACCGGTTATACAAAGTAATCGTCAATGTAACTCGGCCCTACTCCCGCATAACTCTTGGCGAGGCCTTGAAAGTACGAGCCCATGCCTTGTCGCGTATTAACTCAGCCCTCAAACGATAAGCCCTTTGGCTATGACCGGAGCGAATCGTTGAGCCTTTGTACCATCTTACTTTCAATATACGGCTCCGTACACCTGGTCCGGTTCATCCACCCCCTCCGCCATCGATCGGGAAAATGACATGGTCCTGATAATATCAACATCTATATTCCACTTCGGTTTAACGTGATTAATGTATTAATAAAAGTGAACAGTTGCATCGGGCCAATGGTAGTTAATACGCAGACTGCCGTACCGTAGGGTGCTAGTCTACCTATAAGAAAAGGGCCCACGGGCTGCGTTGCGAGCGGAAGCGGCCTTAGTCGTAGTACTGAAAACCGCGGACACTGCGAGAAGAAAAATTGATGCCAGATGATGTG'/>

    <sequence taxon='87' value='TCCTAATAGTTGTATTGCATTCTATTATGGGTTCGCGGATAGAGTTGTCGATTGTGGTTGACATTCAACACAGTGCAAGCGCCCTGTGCTGCAGCGCTATGGATTAGGGATTAACTGTCGAGGCCGTGCCACCGAGATGATCAATGGGTGATTTAGCAGCAGTTACCATGGCGCCCGGAACCTCGGACCGTACCCACGCATGCAGGATAGTGCGGAATACTGGACCATACGGGTTTCGCCCTCGCTCGAGCTCCGCCGCAGAAAAGGGCCGTGGAATACATCGGTGGAAACTACCGGGTCTCTTGTGCCTTAACCTCAGCTGGGCTTGTCGCCGCTATTCTGTTTTCGTCTGTAGTGGTTAATTGATTCTCCGGGTATTTATGGTATTGCCAGGTCGCAAATCTAATCCCGTCGGACTGCCATCTCCGTGATGAAAACCTGGGCAACGGGAAGGATCCCAGTTTGAGACTGAGATCCTGACCTCTCAAACTCTGCCTTACCGTCTTCATCAAAGAATTACGCCCAGCGCATACAGACGCGTTTCGGCATGTAAGACTGATTGCTGATGATGGTGAAGCGATATCTATTCTAATATGAGCGTTACACTCGTACACGGATTTCGACAACGGTCTTGGAATTCACAGCTCCTATCTACGGGGATTCCAAATGACGGGATTCATGGTAACCAAGAAAAAGTAATAGACCTGCCTTCCGTGACATAAGGGTCCCGCCTTAATATTCTCGTTGCTACCCCAGTGGGGTTCTCTTTATGGCCCAGGACGTGCTGTGTCTGAGCCTTACGGTCTTGCGGCCGAGCTATCTGGACGTTTTATGACAGTAGGAACATGAGTTTGCATGCTCACATTTGTTCAATCTCGAGTGAGTCCGCGTAATAACGTAGAAGGTGACAATCAAGCCGAAATAGACAGTGCAATGAGAAATCTAAACACGGTTTAGTTAGAGTGCTAGTATCTGCGATCTATCGTTCTTGAGGGGCTCTGCTCCTGAGCACCCCCACCCAATTTGTTAGATCGTTTGCATGCCATATTATTATTAGGCACTGGTATATTTTCTAGCGATATCCCCTTGTAAACAATCAGTAACTAGGTTCTTAGGGTCGCCCTAGACCATAGTCTATCAAATTGGTTCCAAATGGCCGAGTACCAGCGGTAATGAGCAAGCTGCTAAATGGTTCGTAAGCTGTTCCGTACAAGTCGTTGGCATGAGACGGCTTATTGTTAAGGGGGGAAATTCGACGAGATTTTCCTGACCGGTCGCTGTTAAAGCCAGTAGCTCTTTGGATGGCTTGGCGGCAAGCTGCGAGGCCGGCAGGTACATCAGGTCAAAAGCAGATCTGCGTGGTGCACCTATTTCATAAAGTTCGACATCGGCCTTCGAGCGCCTATCTTACCAGCCTGTATAGAAAATTGACTCAATGACGACTACGATGTGGCGTCTAAGCTGTGTGCAATGGCCGCTCATGGCTCACAATATTCCAGTACGCTCAGTGACAAGCTTAGGGTCACCGGTTATACAAAGTAATCGTCAATGTAACTAGGCCCTACTCCCGCATAACTCTTGGCGAGGCCTTGAAAGTACGAGCCCATGCCTTGTCGCGTATTAACTCAGCCCTCAAACGATAAGCCCTTTGGCTATGACCGGAGCGAATCGTTGAGCCTTTGTATCATCTTACTTTCAATATACGGCTCCGTACACCTGGTCCGGTTCATCCACCCCCTCCGCCATCGATCGGGAAAATGACATGGTCCTGATAATATCAACATCTATATTCCACTTCGGTTTAACGTGATTAATGTATTAATAAAAGTGAACAGTTGCATCGGGCCAATGGTAGTTAATACGCAGACTGCCGTACCGTAGGGTGCTAGTCTACCTATAAGAAAAGGGCCCACGGGCTGCGTTGCGAGCGGAAGCGGCCTTAGTCGTAGTGCTGAAAACCGCGGACACTGCGAGAAGAAAAATTGATGCCAGATGATGTG'/>

    <sequence taxon='96' value='TCCTAATAGTTGTATTGCATTCTATTATGGGTTCGCGGATAGAGTTGTCGATTGTGGTTGACATTCAACACAGTGCAAGCGCCCTGTGCTGCAGCGCTATGGATTAGGGATTAACTGTCGAGGCCGTGCCACCGAGATGATCAATGGGTGATTTAGCAGCAGTTACCATGGCGCCCGGAACCTCGGACCGTACCCACGCATGCAGGATAGTGCGGAATACTGGACCATACGGGTTTCGCCCTCGCTCGAGCTCCGCCGCAGAAAAGGGCCGTGGAATACATCGGTGGAAACTACCGGGTCTCTTGTGCCTTAACCTCAGCTGGGCTTGTCGCCGCTATTCTGTTTTCGTCTGTAGTGGTTAATTGATTCTCCGGGTATTTATGGTATTGCCAGGTCGCAAATCTAATCCCGTCGGACTGCCATCTCCGTGATGAAAACCTGGGCAACGGGAAGGATCCCAGTTTGAGACTGAGATCCTGACCTCTCAAACTCTGCCTTACCGTCTTCATCAAAGAATTACGCCCAGCGCATACAGACGCGTTTCGGCATGTAAGACTGATTGCTGATGATGGTGAAGCGATATCTATTCTAATATGAGCGTTACACTCGTACACGGATTTCGACAACGGTCTTGGAATTCACAGCTCCTATCTACGGGGATTCCAAATGACGGGATTCATGGTAACCAAGAAAAAGTAATAGACCTGCCTTCCGTGACATAAGGGTCCCGCCTTAATATTCTCGTTGCTACCCCAGTGGGGTTCTCTTTATGGCCCAGGACGTGCTGTGTCTGAGCCTTACGGTCTTGCGGCCGAGCTATCTGGACGTTTTATGACAGTAGGAACATGAGTTTGCATGCTCACATTTGTTCAATCTCGAGTGAGTCCGCGTAATAACGTAGAAGGTGACAATCAAGCCGAAATAGACAGTGCAATGAGAAATCTAAACACGGTTTAGTTAGAGTGCTAGTATCTGCGATCTATCGTTCTTGAGGGGCTCTGCTCCTGAGCACCCCCACCCAATTTGTTAGATCGTTTGCATGCCATATTATTATTAGGCACTGGTATATTTTCTAGCGATATCCCCTTGTAAACAATCAGTAACTAGGTTCTTAGGGTCGCCCTAGACCATAGTCTATCAAATTGGTTCCAAATGGCCGAGTACCAGCGATAATGAGCAAGCTGCTAAATGGTTCGTAAGCTGTTCCGTACAAGTCGTTGGCATGAGACGGCTTATTGTTAAGGGGGGAAATTCGCCGAGATTTTCCTGACCGGTCGCTGTTAAAGCCAGTAGCTCTTTGGATGGCTTGGCGGCAAGCTGCGAGGCCGGCAGGTACATCAGGTCAAAAGCAGATCTGCGTGGTGCACCTATTTCATAAAGTTCGACATCGGCCTTCGAGCGCCTATCTTACCAGCCTGTATAGAAAATTGACTCAATGACGACTACGATGTGGCGTCTAAGCTGTGTGCAATGGCCGCTCATGGCTCACAATATTCCAGTACGCTCAGTGACAAGCTTAGGGTCACCGGTTATACAAAGTAATCGTCAATGTAACTAGGCCCTACTCCCGCATAACTCTTGGCGAGGCCTTGAAAGTACGAGCCCATGCCTTGTCGCGTATTAACTCAGCCCTCAAACGATAAGCCCTTTGGCTATGACCGGAGCGAATCGTTGAGCCTTTGTATCATCTTACTTTCAATATACGGCTCCGTACACCTGGTCCGGTTCATCCACCCCCTCCGCCATCGATCGGGAAAATGACATGGTCCTGATAATATCAACATCTATATTCCACTTCGGTTTAACGTGATTAATGTATTAATAAAAGTGAACAGTTGCATCGGGCCAATGGTAGTTAATACGCAGACTGCCGTACCGTAGGGTGCTAGTCTACCTATAAGAAAAGGGCCCACGGGCTGCGTTGCGAGCGGAAGCGGCCTTAGTCGTAGTGCTGAAAACCGCGGACACTGCGAGAAGAAAAATTGATGCCAGATGATGTG'/>

    <sequence taxon='103' value='TCCTAATAGTTGTATTGCATTCTATTATGGGTTCGCGGATAGAGTTGTCGATTGTGGTTGACATTCAACACAGTGCAAGCGCCCTGTGCTGCAGCGCTATGGATTAGGGATTAACTGTCGAGGCCGTGCCACCGAGATGATCAATGGGTGATTTAGCAGCAGTTACCATGGCGCCCGGAACCTCGGACCGTACCCACGCATGCAGGATAGTGCGGAATACTGGACCATACGGGTTTCGCCCTCGCTCGAGCTCCGCCGCAGAAAAGGGCCGTGGAATACATCGGTGGAAACTACCGGGTCTCTTGTGCCTTAACCTCAGCTGGGCTTGTCGCCGCTATTCTGTTTTCGTCTGTAGTGGTTAATTGATTCTCCGGGTATTTATGGTATTGCCAGGTCGCAAATCTAATCCCGTCGGACTGCCATCTCCGTGATGAAAACCTGGGCAACGGGAAGGATCCCAGTTTGAGACTGAGATCCTGACCTCTCAAACTCTGCCTTACCGTCTTCATCAAAGAATTACGCCCAGCGCATACAGACGCGTTTCGGCATGTAAGACTGATTGCTGATGATGGTGAAGCGATATCTATTCTAATATGAGCGTTACACTCGTACACGGATTTCGACAACGGTCTTGGAATTCACAGCTCCTATCTACGGGGATTCCAAATGACGGGATTCATGGTAACCAAGAAAAAGTAATAGACCTGCCTTCCGTGACATAAGGGTCCCGCCTTAATATTCTCGTTGCTACCCCAGTGGGGTTCTCTTTATGGCCCAGGACGTGCTGTGTCTGAGCCTTACGGTCTTGCGGCCGAGCTATCTGGACGTTTTATGACAGTAGGAACATGAGTTTGCATGCTCACATTTGTTCAATCTCGAGTGAGTCCGCGTAATAACGTAGAAGGTGACAATCAAGCCGAAATAGACAGTGCAATGAGAAATCTAAACACGGTTTAGTTAGAGTGCTAGTATCTGCGATCTATCGTTCTTGAGGGGCTCTGCTCCTGAGCACCCCCACCCAATTTGTTAGATCGTTTGCATGCCATATTATTATTAGGCACTGGTATATTTTCTAGCGATATCCCCTTGTAAACAATCAGTAACTAGGTTCTTAGGGTCGCCCTAGACCATAGTCTATCAAATTGGTTCCAAATGGCCGAGTACCAGCGATAATGAGCAAGCTGCTAAATGGTTCGTAAGCTGTTCCGTACAAGTCGTTGGCATGAGACGGCTTATTGTTAAGGGGGGAAATTCGCCGAGATTTTCCTGACCGGTCGCTGTTAAAGCCAGTAGCTCTTTGGATGGCTTGGCGGCAAGCTGCGAGGCCGGCAGGTACATCAGGTCAAAAGCAGATCTGCGTGGTGCACCTATTTCATAAAGTTCGACATCGGCCTTCGAGCGCCTATCTTACCAGCCTGTATAGAAAATTGACTCAATGACGACTACGATGTGGCGTCTAAGCTGTGTGCAATGGCCGCTCATGGCTCACAATATTCCAGTACGCTCAGTGACAAGCTTAGGGTCACCGGTTATACAAAGTAATCGTCAATGTAACTAGGCCCTACTCCCGCATAACTCTTGGCGAGGCCTTGAAAGTACGAGCCCATGCCTTGTCGCGTATTAACTCAGCCCTCAAACGATAAGCCCTTTGGCTATGACCGGAGCGAATCGTTGAGCCTTTGTATCATCTTACTTTCAATATACGGCTCCGTACACCTGGTCCGGTTCATCCACCCCCTCCGCCATCGATCGGGAAAATGACATGGTCCTGATAATATCAACATCTATATTCCACTTCGGTTTAACGTGATTAATGTATTAATAAAAGTGAACAGTTGCATCGGGCCAATGGTAGTTAATACGCAGACTGCCGTACCGTAGGGTGCTAGTCTACCTATAAGAAAAGGGCCCACGGGCTGCGTTGCGAGCGGAAGCGGCCTTAGTCGTAGTGCTGAAAACCGCGGACACTGCGAGAAGAAAAATTGATGCCAGATGATGTG'/>

    <sequence taxon='104' value='TCCTAATAGTTGTATTGCATTCTATTATGGGTTCGCGGATAGAGTTGTCGATTGTGGTTGACATTCAACACAGTGCAAGCGCCCTGTGCTGCAGCGCTATGGATTAGGGATTAACTGTCGAGGCCGTGCCACCGAGATGATCAATGGGTGATTTAGCAGCAGTTACCATGGCGCCCGGAACCTCGGACCGTACCCACGAATGCAGGATAGTGCGGAATACTGGACCATACGGGTTTCGCCCTCGCTCGAGCTCCGCCGCAGAAAAGGGCCGTGGAATACATCGGTGGAAACTACCGGGTCTCTTGTGCCTTAACCTCAGCTGGGCTTGTCGCCGCTATTTTGTTTTCGTCTGTAGTGGTTAATTGATTCTCCGGGTATTTATGGTATTGCCAGGTCGCAAATCTAATCCCGTCGGACTGCCATCTCCGTGATGAAAACCTGGGCAACGGGAAGGATCCCAGTTTGAGACTGAGATCCTGACCTCTCAAACTCTGCCTTACCGTCTTCATCAAAGAATTACGCCCAGCGCATACAGACGCGTTTCGGCATGTAAGACTGATTGCTGATGATGGTGAAGCGATATCTATTCTAATATGAGCGTTACACTCGTACACGGATTTCGACAACGGTCTTGGAATTCACAGCTCCTATCTACGGGGATTCCAAATGACGGGATTCATGGTAACCAAGAAAAAGTAATAGACCTGCCTTCCGTGACATAAGGGTCCCGCCTTAATATTCTCGTTGCTACCCCAGTGGGGTTCTCTTTATGGCCCAGGACGTGCTGTGTCTGAGCCTTACGGTCTTGCGGCCGAGCTATCTGGACGTTTTATGACAGTAGGAACATGAGTTTGCATGCTCACATTTGTTCAATCTCGAGTGAGTCCGCGTAATAACGTAGAAGGTGACAATCAAGCCGAAATAGACAGTGCAATGAGAAATCTAAACAAGGTTTAGTTAGAGTGCTAGTATCTGCGATCTATCGTTCTTGAGGGGCTCTGCTCCTGAGCACCCCCACCCAATTTGTTAGATCGTTTGCATGCCATATTATTATTAGGCACTGGTATATTTTCTAGCGATATCCCCTTGTAAACAATCAGTAACTAGGTTCTTAGGGCCGCCCTAGACCATAGTCTATCAAATTGGTTCCAAATGGCCGAGTACCAGCGATAATGAGCAAGCTGCTAAATGGTTCGTAAGCTGTTCCGTACAAGTCGTTGGCATGAGACGGCTTATTGTTAAGGGGGGAAATTCGCCGAGATTTTCCTGACCGGTCGCTGTTAAAGCCAGTAGCTCTTTGGATGGCTTGGCGGCAAGCTGCGAGGCCGGCAGGTACATCAGGTCAAAAGCAGATCTGCGTGGTGCACCTATTTCATAAAGTTCGACATCGGCCTTCGAGCGCCTATCTTACCAGCCTGTATAGAAAATTGACTCAATGACGACTACGATGTGGCGTCTAAGCTGTGTGCAATGGCCGCTCATGGCTCACAATATTCCAGTACGCTCAGTGACAAGCTTAGGGTCACCGGTTATACAAAGTAATCGTCAATGTAACTAGGCCCTACTCCCGCATAACTCTTGGCGAGGCCTTGAAAGTACGAGCCCATGCCTTGTCGCGTATTAACTCAGCCCTCAAACGATAAGCCCTTTGGCTATGACCGGAGCGAATCGTTGAGCCTTTGTATCATCTTACTTTCAATATACGGCTCCGTACACCTGGTCCGGTTCATCCACCCCCTCCGCCATCGATCGGGAAAATGACATGGTCCTGATAATATCAACATCTATATTCCACTTCGGTTTAACGTGATTAATGTATTAATAAAAGTGAACAGTTGCATCGGGCCAATGGTAGTTAATACGCAGACTGCCGTACCCTAGGGTGCTAGTCTACCTATAAGAAAAGGGCCCACGGGCTGCGTTGCGAGCGGAAGCGGCCTTAGTCGTAGTGCTGAAAACCGCGGACACTGCGAGAAGAAAAATTGATGCCAGATGATGTG'/>

    <sequence taxon='120' value='TCCTAATAGTTGTATTGCATTCTATTATGGGTTCGCGGATAGAGTTGTCGATTGTGGTTGACATTCAACACAGTGCAAGCGCCCTGTGCTGCAGCGCTATGGATTAGGGATCAACTGTCGAGGCCGTGCCACCGAGATGATCGATGGGTGATTTAGCAGCAGTTACCATGGCGCCCGGAACCTCGGACCGTACCCACGCATGCAGGATAGTGCGGAATACTGGACCATACGGGTTTCGCCCTCGCTCGAGCTCCGCCGCAGAAAAGGGCCGTGGAATACATCGGTGGAAACTACCGGGTCTCTTCTGCCTTAACCTCAGCTGGGCTTGTCGCCGCTATTCTGTTTTCGTCTGTAGTGATTAATTGATTCTCCGGGTATTTATGGTATTGCCAGGTCGCAAATCTAATCCCGTCGGACTGCCATCTCCGTGATGAAAACCTGGGCAACGGGAAGGATCCCAGTTTGAGACTGAGATCCTGACCTCTCAAACTCTGCCTTACCGTCTTCATCAAAGAATTACGCCCAGCGCATACAGACGCGTTTCGGCATGTAAGACTGATTGCTGATGATGGTGAAGCGATATCTATTCTAATATGAGCGTTACACTCGTACACGGATTTCGACAACGGTCTTGGAATTCACAGCTCCTATCTACGGGGATTCCAAATGACGGGATTCATGGTAACCAAGAAAAAGTAATAGACCTGCCTTCCGTGATATAAGGGTCCCGCCTTAATATTCTCGTTGCTACCCCAGTGGGGTTCTCTTTATGGCCCAGGACGTGCTGTGTCTGAGCCTTACGGTCTTGCGGCCGAGCTATCTGGACGTTTTATGACAGTAGGAACATGAGTTTGCATGCTCACATTTGTTCAATCTCGAGTGAGTCCGCGTAATAACGTAGAAGGTGACAATCAGGCCGAAATAGACAGTGCAATGAGAAATCTAAACACGGTTTAGTTAGAGTGCTAGTATCTGCGATCTATCGTTCTTGAGGGGCTCTGCTCCTGAGCACCCCCACCCAATTTGTTAGATCGTTTGCATGCCATATTATTATTAGGCACTGGTATATTTTCTAGCGATATCCCCTTGTAAACAATCAGTAACTAGGTTCTTAGGGTCGCCCTAGACCATAGTCTATCAAATTGGTTCCAAATGGCCGAGTACCAGCGATAATGAGCAAGCTGCTAAATGGTTCGTAAGCTGTTCCGTACAAGTCGTTGGCATGAGACGGCTTATTGTTAAGGGGGGAAATTCGCCGAGATTTTCCTGACCGGTCGCTGTTAAAGCCAGTAGCTCTTTGGATGGCTTGGCGGCAAGCTGCGAGGCCGGCAGGTACATCAGGTCAAAAGCAGATCTGCGTGGTGCACCTATTTCATAAGGTTCGACATCGACCTTCGAGCGCCTATCTTACCAGCCTGTATAGAAAATTGACTCAATGACGACTACGATGTGGCGTCTAAGCTGTGTGCAATGGCCGCTCATGGCTCACAATATTCCAGTACGCTCAGTGACAAGCTTAGGGTCACCGGTTATGCAAAGTAATCGTCAATGTAACTAGGCCCTACTCCCGCATAACTCTTGGCGAGGCCTTGAAAGTACGAGCCCATGCCTTGTCGCGTATTAACTCAGCCCTCAAACGATAAGCCCTTTGGCTATGACCGGAGCGAATCGTTGAGCCTTTGTATCATCTTACTTTCAATATACGGCTCCGTACACCTGGTCCGGTTCATCCACCCCCTCCGCCATCGATCGGGAAAATGACATGGTCCTGATAATATCAACATCTATATTCCACTTCGGTTTAACGTGATTAATGTATTAATAAAAGTGAACAGTTGCATCGGGCCAATGGTAGTTAATACGCAGACTGCCGTACCGTAGGGTGCTAGTCTACCTATAAGAAAAGGACCCACGGGCTGCGTTGCGAGCGGAAGCGGCCTTAGTCGTAGTGCTGAAAACCGCGGACACTGCGAGGAGAAAAATTGATGCCAGATGATGTG'/>

    <sequence taxon='121' value='TCCTAATAGTTGTATTGCATTCTATTATGGGTTCGCGGATAGAGTTGTCGATTGTGGTTGACATTCAACACAGTGCAAGCGCCCTGTGCTGCAGCGCTATGGATTAGGGATTAACTGTCGAGGCCGTGCCACCGAGATGATTAATGGGTGATTTAGCAGCAGTTACCATGGCGCCCGGAACCTCGGACCGTACCCACGCATGCAGGATAGTGCGGAATACTGGACCATACGGGTTTCGCCCTCGCTCGAGCTCCGCCGCAGAAAAGGGCCGTGGAATACATCGGTGGAAACTACCGGGTATCTTGTGCCTTAACCTCAGCTGGGCTTGTCGCCGCTATTCTGTTTTCGTCTGTAGTGGTTAATTGATTCTCCGGGTATTTATGGTATTGCCAGGTCGCAAATCTAATCCCGTCGGACTGCCATCTCCGTGATGAAAACCTGGGCAACGGGAAGGATCCCAGTTTGAGACTGAGATCCTGACCTCTCAAACTCTGCCTTACCGTCTTTATCAAAGAATTACGCCCAGCGCATACAGACGCGTTTCGGCATGTAAGACTGATTGCTGATGATGGTGAAGCGATATCTATTCTAATATGAGCGTTACACTCGTACACGAATTTCGACAACGGTCTTGGAATTCACAGCTCCTATCTACGGGGATTCCAAATGACGGGATTCATGGTAACCAAGAAAAAGTAATAGACCTGCCTTCCGTGACATAAGGGTCCCGCCTTAATATTCTCGTTGCTACCCCAGTGGGGTTCTCTTTATGGCCCAGGACGTGCTGTGTCTGAGCCTTACGGTCTTGCGGCCGAGCTATCTGGACGTTTTATGACAGTAGGAACATGAGTTTGCATGCTCACATCTGTTCAATCTCGAGTGAGTCCGCGTAATAACGTAGAAGGTGACAATCAAGCCGAAATAGACAGTGCAATGAGAAATCTAAACACGGTTTAGTTAGAGTGCTAGTATCTGCGATCTATCGTTCTTGAGGGGCTCTGCTCCTGAGCACCCCCACCCAATTTGTTAGATCGTTTGCATGCCATATTATTATTAGGCACTGGTATATTTTCTAGCGATATCCCCTTGTAAACAATCAGTAACTAGGTTCTTAGGGTCGCCCTAGACCATAGTCTATCAAATTGGTTCCAAATGGCCGAGTACCAGCGATAATGAGCAAGCTGCTAAATGGTTCGTAAGCTGTTCCGTACAAGTCGTTGGCATGAGACGGCTTATTGTTAAGGGGGGAAATTCGCCGAGATTTTCCTGACCGGTCGCTGTTAAAGCCAGTAGCTCTTTGGATGGCTTGGCGGCAAGCTGCGAGGCCGGCAGGTACATCAGGTCAAAAGCAGATCTGCGTGGTGCACCTATTTCATAAAGTTCGACATCGACCTTCGAGCGCCTATCTTACCAGCCTGTATAGAAAATTGACTCAATGACGACTACGATGTGGCGTCTAAGCTGTGTGCAATGGCCGCTCATGGCTCACAATATTCCAGTACGCTCAGTGACAAGCTTAGGGTCACCGGTTATGCAAAGTAATCGTCAATGTAACTAGGCCCTACTCCCGCATAACTCTTGGCGAGGCCTTGAAAGTACGAGCCCATGCCTTGTCGCGTATTAACTCAGCCCTCAAACGATAAGCCCTTTGGCTATGACCGGAGCGAATCGTTGAGCCTTTGTATCATCTTACTTTCAATATACGGCTCCGTACACCTGGTCCGGTTCATCCACCCCCTCCGCCATCGATCGGGAAAATGACATGGTCCTGATAATATCAACATCTATATTCCACTTCGGTTTAACGTGATTAATGTATTAATAAAAGTGAACAGTTGCATCGGGCCAATGGTAGTTAATACGCAGACTGCCGTACCGTAGGGTGCTAGTCTACCTATAAGAAAAGGGCCCACGGGCTGCGTTGCGAGCGGAAGCGGCCTTAGTCGTAGTGCTGAAAAACGCGGACACTGCGAGGAGAAAAATTGATGCCAGATGATGTG'/>

    <sequence taxon='146' value='TCCTAATAGTTGTATTGCATTCTATTATGGGTTCGCGGATAGAGTTGTCGATTGTGGTTGACATTCAACACAGTGCAAGCGCCCTGTGCTGCAGCGCTATGGATTAGGGATTAACTGTCGAGGCCGTGCCACCGAGATGATTAATGGGTGATTTAGCAGCAGTTACCATGGCGCCCGGAACCTCGGACCGTACCCACGCATGCAGGATAGTGCGGAATACTGGACCATACGGGTTTCGCCCTCGCTCGAGCTCCGCCGCAGAAAAGGGCCGTGGAATACATCGGTGGAAACTACCGGGTATCTTGTGCCTTAACCTCAGCTGGGCTTGTCGCCGCTATTCTGTTTTCGTCTGTAGTGGTTAATTGATTCTCCGGGTATTTATGGTATTGCCAGGTCGCAAATCTAATCCCGTCGGACTGCCATCTCCGTGATGAAAACCTGGGCAACGGGAAGGATCCCAGTTTGAGACTGAGATCCTGACCTCTCAAACTCTGCCTTACCGTCTTTATCAAAGAATTACGCCCAGCGCATACAGACGCGTTTCGGCATGTAAGACTGATTGCTGATGATGGTGAAGCGATATCTATTCTAATATGAGCGTTACACTCGTACACGAATTTCGACAACGGTCTTGGAATTCACAGCTCCTATCTACGGGGATTCCAAATGACGGGATTCATGGTAACCAAGAAAAAGTAATAGACCTGCCTTCCGTGACATAAGGGTCCCGCCTTAATATTCTCGTTGCTACCCCAGTGGGGTTCTCTTTATGGCCCAGGACGTGCTGTGTCTGAGCCTTACGGTCTTGCGGCCGAGCTATCTGGACGTTTTATGACAGTAGGAACATGAGTTTGCATGCTCACATCTGTTCAATCTCGAGTGAGTCCGCGTAATAACGTAGAAGGTGACAATCAAGCCGAAATAGACAGTGCAATGAGAAATCTAAACACGGTTTAGTTAGAGTGCTAGTATCTGCGATCTATCGTTCTTGAGGGGCTCTGCTCCTGAGCACCCCCACCCAATTTGTTAGATCGTTTGCATGCCATATTATTATTAGGCACTGGTATATTTTCTAGCGATATCCCCTTGTAAACAATCAGTAACTAGGTTCTTAGGGTCGCCCTAGACCATAGTCTATCAAATTGGTTCCAAATGGCCGAGTACCAGCGATAATGAGCAAGCTGCTAAATGGTTCGTAAGCTGTTCCGTACAAGTCGTTGGCATGAGACGGCTTATTGTTAAGGGGGGAAATTCGCCGAGATTTTCCTGACCGGTCGCTGTTAAAGCCAGTAGCTCTTTGGATGGCTTGGCGGCAAGCTGCGAGGCCGGCAGGTACATCAGGTCAAAAGCAGATCTGCGTGGTGCACCTATTTCATAAAGTTCGACATCGACCTTCGAGCGCCTATCTTACCAGCCTGTATAGAAAATTGACTCAATGACGACTACGATGTGGCGTCTAAGCTGTGTGCAATGGCCGCTCATGGCTCACAATATTCCAGTACGCTCAGTGACAAGCTTAGGGTCACCGGTTATGCAAAGTAATCGTCAATGTAACTAGGCCCTACTCCCGCATAACTCTTGGCGAGGCCTTGAAAGTACGAGCCCATGCCTTGTCGCGTATTAACTCAGCCCTCAAACGATAAGCCCTTTGGCTATGACCGGAGCGAATCGTTGAGCCTTTGTATCATCTTACTTTCAATATACGGCTCCGTACACCTGGTCCGGTTCATCCACCCCCTCCGCCATCGATCGGGAAAATGACATGGTCCTGATAATATCAACATCTATATTCCACTTCGGTTTAACGTGATTAATGTATTAATAAAAGTGAACAGTTGCATCGGGCCAATGGTAGTTAATACGCAGACTGCCGTACCGTAGGGTGCTAGTCTACCTATAAGAAAAGGGCCCACGGGCTGCGTTGCGAGCGGAAGCGGCCTTAGTCGTAGTGCTGAAAAACGCGGACACTGCGAGGAGAAAAATTGATGCCAGATGATGTG'/>

    <sequence taxon='86' value='TCCTAATAGTTGTATTGCATTCTATTATGGGTTCGCGGATAAAGTTGTCGATTGTGGTTGACATTCAACACAGTGCAAGCGCCCTGTGCGGCAGCGTTATGGATTAGGGATTAACTGTCGAGGCCGTGCCACCGAGATGATCAATGGGTGATTTAGCAGCAGTTACCATGGCGCCCGGAACCTCGGACCGTACCCACGCATGCAGGATAGTGCGGAATACTGGACCATACGGGTTTCGCCCTCGCTCGAGCTCCGCCGCAGAAAAGGGCCGTGGAATACATCGGTGGAAACTACCGGGTCTCTTGTGCTTTAACCTCAGCTGGGCTTGTCGCCGCTATTCTGTTTTCGTCTATAGTGGTTAACTGATTCTCCGGGTATTTATGGTATTGCCAGGTCGCAAATCTAATCCCGTCGGACTGCCATCTCGGTGATGAAAACCTGGGCAACGGGAAGGAGCCCAGTTTGAGACTGAGATCCTGACCTCTCAAACTCTGCCTTACCGTCTTCATCAAAGAATTACGCCCAGCGCATACAGACGCGTTTCGGCATGTAAGACTGATTGCTGATGATGGTGAAGCGATATCTATTCTAATATGAGCGTTACACTCGTACACGGATCTCGACAACGGTCTTGGGATTCACAGCTCCTATCTACGGGGATTCCAAATGACGGGATTCATGGTAACCAAGAAAAAGTAATAGACCTGCCTTCCGTGACATAAGGGTCCCGCCTTAATATTCTCGTTGCTACCCCAGTGGGGTTCTCTTTATGGCCCAGGACGTGCTGTGTCTGAGCCTTATGGTCTTGCGGCCGAGCTATTTGGACGTTTTATGACAGTAGGAACATGAGTTTGCATGCTCACATTTGTTCAATCTCGAGTGAGTCTGCGTAATAACGTAGAAGGTGACAATCAAGCCGAAATAGACAGTGCAATGAGAAATCTAAACACGGTTTAGTTAGAGTGCTAGTATCTGCGATCTATCGTTCTTGAGGGGCGCTGCTCCTGAGCACCCCCACCCAATTTGTTAGATCGTTTGCATGCCATATTATTATTAGGCACTGGTATATTTTCTAGCAATATCCCCTTGTAAACAATCAGTAACTAGGTTCTTAGGGTCGCCCTAGACCATAGTCTATCAAATTGGTTCCAAATGGCCGAGTACCAGCGGTAATGAGCAAGCTGCTAAATGGTCCGTAAGCTGTTCCGTACAAGTCGTTGGCATGAGACGGCTTATTGTTAAGGGGGGAAATTCGACGAGATTTTCCTGACCAGTCGCTGTTAAAGCCAGTAGCTCTTTGGATGGCTTGGCGGCAAGCTGCGAGGCCGGCAGGTACATCAGGTCAAAAGCAGGTCTGCGTGGTGCACCTATTTCATAAAGTTCGACATCGGCCTTCGCGCGCCTATCTTACCAGCCTGTATAAAAAATTGACCCAATGACGACTACGATGTGGCGTCTAAGCTGTGTGCAATGGCCGCTCATGGCTCACAATATTCCAGTACGCTCAGTGACAAGCTTAGGGTCACCGGTTATACAAAGTAATCGTCAATGTAACTAGGCCCTACTCCCGCATAACTCTTGGCGAGGCCTTGAAAGTACGAGCCCATGCCTTGTCGCGTATTAACTCGGCCCTCAAACGATAAGCCCTTTGGCTATGACCGGAGCGAATCGTTGAGCCTTTGTATCATCTTACTTTCAATATACGGCTCCGTACACCTGGTCCGGTACATCCACCCCCTCCGCCATCGATCGGGAAAATGACATGGTCCTGATAATATCAACATCTATATTTCACTTCGGTTTAACGTGATTAATGTATTAATAAAAGTGAACAGTTGCATCGGGCCAATGGTAGTTAATACGCAGACTGCCGTACCGTAGGGTGCTAGTCTGCCTATAAGAAAAGGGCCCACGGGCTGCGTTGCGAGCGGAAGCGGCCTTAGTCGTAGTGCTGAAAACCGCGGACACTGCGAGAAGAAAAATTGATGCCAGATGATGTG'/>

    <sequence taxon='106' value='TCCTAATAGTTGTATTGCATTCTATTATGGGTTCGCGGATAAAGTTGTCGATTGTGGTTGACATTCAACACAGTGCAAGCGCCCTGTGCGGCAGCGTTATGGATTAGGGATTAACTGTCGAGGCCGTGCCACCGAGATGATCAATGGGTGATTTAGCAGCAGTTACCATGGCGCCCGGAACCTCGGACCGTACCCACGCATGCAGGATAGTGCGGAATACTGGACCATACGGGTTTCGCCCTCGCTCGAGCTCCGCCGCAGAAAAGGGCCGTGGAATACATCGGTGGAAACTACCGGGTCTCTTGTGCTTTAACCTCAGCTGGGCTTGTCGCCGCTATTCTGTTTTCGTCTATAGTGGTTAACTGATTCTCCGGGTATTTATGGTATTGCCAGGTCGCAAATCTAATCCCGTCGGACTGCCATCTCGGTGATGAAAACCTGGGCAACGGGAAGGAGCCCAGTTTGAGACTGAGATCCTGACCTCTCAAACTCTGCCTTACCGTCTTCATCAAAGAATTACGCCCAGCGCATACAGACGCGTTTCGGCATGTAAGACTGATTGCTGATGATGGTGAAGCGATATCTATTCTAATATGAGCGTTACACTCGTACACGGATCTCGACAACGGTCTTGGGATTCACAGCTCCTATCTACGGGGATTCCAAATGACGGGATTCATGGTAACCAAGAAAAAGTAATAGACCTGCCTTCCGTGACATAAGGGTCCCGCCTTAATATTCTCGTTGCTACCCCAGTGGGGTTCTCTTTATGGCCCAGGACGTGCTGTGTCTGAGCCTTATGGTCTTGCGGCCGAGCTATTTGGACGTTTTATGACAGTAGGAACATGAGTTTGCATGCTCACATTTGTTCAATCTCGAGTGAGTCTGCGTAATAACGTAGAAGGTGACAATCAAGCCGAAATAGACAGTGCAATGAGAAATCTAAACACGGTTTAGTTAGAGTGCTAGTATCTGCGATCTATCGTTCTTGAGGGGCGCTGCTCCTGAGCACCCCCACCCAATTTGTTAGATCGTTTGCATGCCATATTATTATTAGGCACTGGTATATTTTCTAGCAATATCCCCTTGTAAACAATCAGTAACTAGGTTCTTAGGGTCGCCCTAGACCATAGTCTATCAAATTGGTTCCAAATGGCCGAGTACCAGCGGTAATGAGCAAGCTGCTAAATGGTCCGTAAGCTGTTCCGTACAAGTCGTTGGCATGAGACGGCTTATTGTTAAGGGGGGAAATTCGACGAGATTTTCCTGACCAGTCGCTGTTAAAGCCAGTAGCTCTTTGGATGGCTTGGCGGCAAGCTGCGAGGCCGGCAGGTACATCAGGTCAAAAGCAGGTCTGCGTGGTGCACCTATTTCATAAAGTTCGACATCGGCCTTCGCGCGCCTATCTTACCAGCCTGTATAAAAAATTGACCCAATGACGACTACGATGTGGCGTCTAAGCTGTGTGCAATGGCCGCTCATGGCTCACAATATTCCAGTACGCTCAGTGACAAGCTTAGGGTCACCGGTTATACAAAGTAATCGTCAATGTAACTAGGCCCTACTCCCGCATAACTCTTGGCGAGGCCTTGAAAGTACGAGCCCATGCCTTGTCGCGTATTAACTCGGCCCTCAAACGATAAGCCCTTTGGCTATGACCGGAGCGAATCGTTGAGCCTTTGTATCATCTTACTTTCAATATACGGCTCCGTACACCTGGTCCGGTACATCCACCCCCTCCGCCATCGATCGGGAAAATGACATGGTCCTGATAATATCAACATCTATATTTCACTTCGGTTTAACGTGATTAATGTATTAATAAAAGTGAACAGTTGCATCGGGCCAATGGTAGTTAATACGCAGACTGCCGTACCGTAGGGTGCTAGTCTGCCTATAAGAAAAGGGCCCACGGGCTGCGTTGCGAGCGGAAGCGGCCTTAGTCGTAGTGCTGAAAACCGCGGACACTGCGAGAAGAAAAATTGATGCCAGATGATGTG'/>

    <sequence taxon='35' value='TCCTAATAGTTGTATTGCATTCTATTATGGGTTCGCGGATAGAGTTGTCGATTGTGGTTGACATTCAACACAGTGCAAGCGCCCTGTGCGGCAGCGTTATGGATTAGAGATTAACTGTCAAGGCCGTGCCACCGAGATGATCAATGGGTGATTTAGTAGCAGTTACCATGGCGCCCGGAACCTCGGACCGTACCCACGCATACAGGATAGTGCGGAATACTGGACCATACGGGTTTCGCCCTCGCTCGAGCTCCGCCGCAGAAAAGGGCCGTGGAATACATCGGTGGAAACTACCGGGTCTCTTGTGCCTTAACCTCAGCTGGGCTTGTCGCCGCTGTTCTGTTTTCGTCTATAGTGGTTAACTGATTCTCCGGGTATTTATGGTATTGCCAGGTCGCAAATCTAATCCCGTCGGACTGCCATCTCCGTGATGAAAACCTGGGCAACGGGAAGGATCCCAGTTTGAGACTGAGATCCTGACCTCTCAAACTCTGCCTTACCGTCTTCATCAAAGAATTACGCCCAGCGCATACAGACGCGTTTCGGCATGTAAGACTGATTGCTGATGATGGTAAAGCGATATCTATTCTAATATGAGCGTTACACTCGTACACGGATCTCGACAACGGTCTTGGAATTCACAGCTCCTATCTACGGGGATTCCAAATGACGGGATTCATGGTAACTAAGAAAAAGTAATAGACCTGCCTTCCGTGACATAAGGGTCCCGCCTTAATATTCTCGTTGCTACCCCAGTGGGGTTCTCTTTATGGCCCAGGACGTGCTGTGTCTGAGCCTTATGGTCTTGCGGCCGAGCTATTTGGACGTTTTATGACAGTAGGAACATGAGTTTGCATGCTCACATTTGTTCAATCTCGAGTGAGTCCGCGTAATAACGTAGAAGGTGACAATCAAGCCGAAATAGACAGTGCAATGAGAAATCTAAACACGGTTTAGTTAGAGTGCTAGTATCTGCGATCTATCGTTCTTGAGGGGCGCTGCTCCTGAGCACCCCCACCCAATTTGTTAGATCGTTTGCATGCCATATTGTTATTAGGCACTGGTATATTTTCTAGCAATATCCCCTTGTAAACAATCAGTAACTAGGTTCTTAGGGTCGCCCTAGACCATAGTCTATCAAATTGGTTCCAAATGGCCGAGTACCAGCGGTAATGAGCAAGCTGCTAAATGGTTCGTAAGCTGTTCCGTACAAGTCGTTGGCATGAGACGGCTTATTGTTAAGGGGGGAAATTCGACGAGATTTTCCTGACCGGTCGCTGTTAAAGCCAGTAGCTCTTTGGATGGCTTGGCGGCAAGCTGCGAGGCCGGCAGGTACATCAGGTCAAAAGCAGATCTGCGTGGTGCACCTATTTCATAAAGTTCGACATCGGCCTTCGCGCGCCTATCTTACCAGCCTGTATAAAAAATTGACTCAATGACGACTACGATGTGGCGTCTAAGCTGTGTGCAATGGCCGCTCATGGCTCACAATATTCCAGTACGCTCAGTGACAAGCTTAGGGTCACCGGTTATACAAAGTAATCGTCAATGTAACTAGGCCCTACTCCCGCATAACTCTTGGCGAGGCCTTGAAAGTACGAGCCCATGCCTTGTCGCGTATTAACTCAGCCCTCAAACGATAAGCCCTTTGGCTATGACCGGAGCGAATCGTTGAGCCTTTGTATCATCTTACTTTCAATATACGGCTCCGTACACCTGGTCCGGTACATCCACCCCCTCCGCCATCGATCGGGAAAATGACATGGTCCTGATAATATCAACATCTATATTCCACTTCGGTTTAACGTGATTAATGTATTAATAAAAGTGAACAGTTGCATCGGGCCAATGGTAGTTAATACGCAGACTGCCGTACCGTAGGGTGCTCGTCTACCTATAAGAAAAGGGCCCACGGGCTGCGCTGCGAGCGGAAGCGGCCTTAGTCGTAGTGCTGAAAACCGCGGACACTGCGAGAAGAAAAATTGATGCCAGATGACGTG'/>

    <sequence taxon='36' value='TCCTAATAGTTGTATTGCATTCTATTATGGGTTCGCGGATAGAGTTGTCGATTGTGGTTGACATTCAACACAGTGCAAGCGCCCTGTGCGGCAGCGTTATGGATTAGAGATTAACTGTCAAGGCCGTGCCACCGAGATGATCAATGGGTGATTTAGTAGCAGTTACCATGGCGCCCGGAACCTCGGACCGTACCCACGCATACAGGATAGTGCGGAATACTGGACCATACGGGTTTCGCCCTCGCTCGAGCTCCGCCGCAGAAAAGGGCCGTGGAATACATCGGTGGAAACTACCGGGTCTCTTGTGCCTTAACCTCAGCTGGGCTTGTCGCCGCTGTTCTGTTTTCGTCTATAGTGGTTAACTGATTCTCCGGGTATTTATGGTATTGCCAGGTCGCAAATCTAATCCCGTCGGACTGCCATCTCCGTGATGAAAACCTGGGCAACGGGAAGGATCCCAGTTTGAGACTGAGATCCTGACCTCTCAAACTCTGCCTTACCGTCTTCATCAAAGAATTACGCCCAGCGCATACAGACGCGTTTCGGCATGTAAGACTGATTGCTGATGATGGTAAAGCGATATCTATTCTAATATGAGCGTTACACTCGTACACGGATCTCGACAACGGTCTTGGAATTCACAGCTCCTATCTACGGGGATTCCAAATGACGGGATTCATGGTAACTAAGAAAAAGTAATAGACCTGCCTTCCGTGACATAAGGGTCCCGCCTTAATATTCTCGTTGCTACCCCAGTGGGGTTCTCTTTATGGCCCAGGACGTGCTGTGTCTGAGCCTTATGGTCTTGCGGCCGAGCTATTTGGACGTTTTATGACAGTAGGAACATGAGTTTGCATGCTCACATTTGTTCAATCTCGAGTGAGTCCGCGTAATAACGTAGAAGGTGACAATCAAGCCGAAATAGACAGTGCAATGAGCAATCTAAACACGGTTTAGTTAGAGTGCTAGTATCTGCGATCTATCGTTCTTGAGGGGCGCTGCTCCTGAGCACCCCCACCCAATTTGTTAGATCGTTTGCATGCCATATTATTATTAGGCACTGGTATATTTTCTAGCAATATCCCCTTGTAAACAATCAGTAACTAGGTTCTTAGGGTCGCCCTAGACCATAGTCTATCAAATTGGTTCCAAATGGCCGAGTACCAGCGGTAATGAGCAAGCTGCTAAATGGTTCGTAAGCTGTTCCGTACAAGTCGTTGGCATGAGACGGCTTATTGTTAAGGGGGGAAATTCGACGAGATTTTCCTGACCGGTCGCTGTTAAAGCCAGTAGCTCTTTGGATGGCTTGGCGGCAAGCTGCGAGGCCGGCAGGTACATCAGGTCAAAAGCAGATCTGCGTGGTGCACCTATTTCATAAAGTTCGACATCGGCCTTCGCGCGCCTATCTTACCAGCCTGTATAAAAAATTGACTCAATGACGACTACGATGTGGCGTCTAAGCTGTGTGCAATGGCCGCTCATGGCTCACAATATTCCAGTACGCTCAGTGACAAGCTTAGGGTCACCGGTTATACAAAGTAATCGTCAATGTAACTAGGCCCTACTCCCGCATAACTCTTGGCGAGGCCTTGAAAGTACGAGCCCATGCCTTGTCGCGTATTAACTCAGCCCTCAAACGATAAGCCCTTTGGCTATGACCGGAGCGAATCGTTGAGCCTTTGTATCATCTTACTTTCAATATACGGCTCCGTACACCTGGTCCGGTACATCCACCCCCTCCGCCATCGATCGGGAAAATGACATGGTCCTGATAATATCAACATCTATATTCCACTTCGGTTTAACGTGATTAATGTATTAATAAAAGTGAACAGTTGCATCGGGCCAATGGTAGTTAATACGCAGACTGCCGTACCGTAGGGTGCTCGTCTACCTATAAGAAAAGGGCCCACGGGCTGCGCTGCGAGCGGAAGCGGCCTTAGTCGTAGTGCTGAAAACCGCGGACACTGCGAGAAGAAAAATTGATGCCAGATGACGTG'/>

    <sequence taxon='15' value='TCCTAATAGTTGTATTGCATTCTATTATGGGTTCGCGGATAGAGTTGTCGATTGTGGTTGACACTCAACACAGTGCAAGCGCCCTGTGCGGCAGCGTTGTGGATTAGAGATTCACTGTCGAGGCCGTGCCACCGAGATGATCAATGGGTGATTTAGCAGCAGTTACCATGGCGCCCGGAACCCCGGACCGTACCCACGCATGCAGGATAGTGCGGAGTACTGGACCATACGGGTTTCGCCCTCGCTCGAGCTCCGCCGCAGAAAAGGGCCGTGGAATACATCGGTGGAAACTACCGGGTCTCTTGTGCCTTAACCTCAGCTGGGCTTGTCGCCGCTATTCTGTTTTCGTCTATAGTGGTTAACTGATTCTCCGGGTATTTATGGCATTGCCAGGTCGCAAATCTAGTCCCGTCGGACTGCCATCTCCGTGATGAAAACCTGGGCAACGGGAAGGATCCCAGTTTGAGACTGAGATCCTGACCTCTCAAACTCTGCCTTACCGTCTTCATCAAGGAATTACGCCCAGCGCATACAGACGCGTTTCGGCATGTAAGACTGATTGCTGATGATGGTAAAGCGATATCTATTCTAATATGAGCGTTACACTCGTACACAGATCTCGAAAACGGTCTTGGAATTCACAGCTCCTATCTACGGGGATTCCAAATGACGGGATTTATGGTAACCAAGAAAAAGTAATAGGCCTGCCTTCCGTGACATAAGGGTCCCGCCTTAATATTCTCGTTGCTACCCCAGTGGGGTTCTCTTTATGGCCCAGGACGTGCTGTGTCTGAGCCGTATGGTCTTGCGGCCGAGCTATTTGGACGTTTTATGACAGTAGGAACATGAGTTTGCATGCTCACATTTGTTCAATCTCGAGTGAGTCCGCGTAATAACGTAGAAGGTGACAATCAAGCCGAAACAGACAGTGCAATGAGAAATCTAAACACGGTTTAGTTAGAGTGCTAGTATCTGCGATCTATCGTTCTTGAGGGGCGCTGCTCCTGAGCACCCCGACCCAATTTGTTAGATCGTTTGCATGCCATATTATTATTAGGCACTGGTATATTTTCTAGCAATATCCCCTTGTAAACAATCAGTAACTAGGTTCTTAGGGTCGCCCTAGACCATAGTCTATCAAATTGGTTCCAAATGGCCGGGTACCAGCGGTAATGAGCAAGCTGCTAAATGGTTCGTAAGCTGCTCCGTACAAGTCGTTGGCATGAGACGGCTTATTGTTAAGGGGGGAAATTCGACGAGATTTTCCTGACCGGTCGCTGTTAAAGCCAGTAGCTCTTTGGATGGCTTGGCGGCAAGCTGCGAGGCCGGCAGGTACATCAGGTCAAAAGCAGATCTGCGTGGTGCACCTATTTCATAAAGTTCGACATCGGCCTTCGCGCGCCTATCTTACCAGCCTGTATAAAAAATTGACTCAATGACGACTACGATGTGGCGTCTAAGCTGTGTGCAATGGCCGCTCATGGCTCACAATATTCCAGTAAGCTCAGTGACAAGCTTAGGGCCACCGGTTATACAAAGTAATCGTCAATGTAACTAGGCCCTACTCCCGCATAACTCTTGGCGAGGCCTTGAAAGTACGAGCCCATGCCTTGTCGCGTATTAACTCAGCCCTCAAACGATAAGCCCTTTGGCTATGACCGGAGCGAATCGTTGAGCCTTTGTATCATCTTACTTTCAATATACGGCTCCGTACACCTGGTCCGGTACATCCACCCCCTCCGCCATCGATCGGGAAAATAACATGGTCCTGATAGTATTAACATCTCTATTCCACTTCGGTTTAACGTGATTAATGTATTAATAAAAGTGAACAGTTGCATCGGGCCAATGGTAGCTAATACGCAGACTGCCGTACCGTAGGGTGCTAGTCTACCTATAAGAAAAGGGCCCACGGGCTGCACTCCGAGCGGAAGCGGCCTTAGTCGTAGTGCTGAAAACCGCGGACACTGCGAGAAGAAAAATTGATGCCAGATGATGTG'/>

    <sequence taxon='37' value='TCCTAATAGTTGTATTGCATTCTATTATGGGTTCGCGGATAGAGTTGTCGATTGTGGTTGACACTCAACACAGTGCAAGCGCCCTGTGCGGCAGCGTTGTGGATTAGAGATTCACTGTCGAGGCCGTGCCACCGAGATGATCAATGGGTGATTTAGCAGCAGTTACCATGGCGCCCGGAACCCCGGACCGTACCCACGCATGCAGGATAGTGCGGAGTACTGGACCATACGGGTTTCGCCCTCGCTCGAGCTCCGCCGCAGAAAAGGGCCGTGGAATACATCGGTGGAAACTACCGGGTCTCTTGTGCCTTAACCCCAGCTGGGCTTGTCGCCGCTATTCTGTTTTCGTCTATAGTGGTTAACTGATTCTCCGGGTATTTATGGCATTGCCAGGTCGCAAATCTAGTCCCGTCGGACTGCCATCTCCGTGATGAAAACCTGGGCAACGGGAAGGATCCCAGTTTGAGACTGAGATCCTGACCTCTCAAACTCTGCTTTACCGTCTTCATCAAGGAATTACGCCCAGCGCATACAGACGCGTTTCGGCATGTAAGACTGATTGCTGATGATGGTAACGCGATATCTATTCTAATATGAGCGTTACACTCGTACACAGATCTCGAAAACGGTCTTGGAATTCACAGCTCCTATCTACGGGGATTCCAAATGACGGGATTTATGGTAACCAAGAAAAAGTAATAGGCCTGCCTTCCGTGACATAAGGGTCCCGCCTTAATATTCTCGTTGCTACCCCAGTGGGGTTCTCTTTATGGCCCAGGACGTGCTGTGTCTGAGCCGTATGGTCTTGCGGCCGAGCTATTTGGACGTTTTATGACAGTAGGAACATGAGTTTGCATGCTCACATTTGTTCAATCTCGAGTGAGTCCGCGTAATAACGTAGAAGGTGACAATCAAGCCGAAACAGACAGTGCAATGAGAAATCTAAACACGGTTTAGTTAGAGTGCTAGTATCTGCGATCTATCGTTCTTGAGGGGCGCTGCTCCTGAGCACCCCGACCCAATTTGTTAGATCGTTTGCATGCCATATTATTATTAGGCACTGGTATATTTTCTAGCAATATCCCCTTGTAAACAATCAGTAACTAGGTTCTTAGGGTCGCCCTAGACCATAGTCTATCAAATTGGTTCCAAATGGCCGGGTACCAGCGGTAATGAGCAAGCTGCTAAATGGTTCGTAAGCTGCTCAGTACAAGTCGTTGGCATGAGACGGCTTATTGTTAAGGGGGGAAATTCGACGAGATTTCCCTGACCGGTCGCTGTTAAAGCCAGTAGCTCTTTGGATGGCTTGGCGGCAAGCTGCGAGGCCGGCAGGTACATCAGGTCAAAAGCAGATCTGCGTGGTGCACCTATTTCATAAAGTTCGACATCGGCCTTCGCGCGCCTATCTTACCAGCCTGTATAAAAAATTGACTCAATGACGACTACGATGTGGCGTCTAAGCTGTGTGCAATGGCCGCTCATGGCTCACAATATTCCAGTAAGCTCAGTGACAAGCTTAGGGCCACCGGTTATACAAAGTAATCGTCAATGTAACTAGGCCCTACTCCCGCATAACTCTTGGCGAGGCCTTGAAAGTACGAGCCCATGCCTTGTCGCGTATTAACTCAGCCCTCAAACGATAAGCCCTTTGGCTATGACCGGAGCGAATCGTTGAGCCTTTGTATCATCTTACTTTCAATATACGGCTCCGTACACCTGGTCCGGTACATCCACCCCCTCCGCCATCGATCGGGAAAATAACATGGTCCTGATAGTATTAACATCTCTATTCCACTTCGGTTTAACGTGATTAATGTATTAATAAAAGTGAACAGTTGCATCGGGCCAATGGTAGCTAATACGCAGACTGCCGTACCGTAGGGTGCTAGTCTACCTATAAGAAAAGGGCCCACGGGCTGCACTCCGAGCGGAAGCGGCCTTAGTCGTAGTGCTGAAAACCGCGGACACTGCGAGAAGAAAAATTGATGCCAGATGATGTG'/>

    <sequence taxon='114' value='TCCTAATAGTTGTATTGCATTCTATTATGGGTTCGCGGATAGAGTTGTCGATTGTGGTTGACACTCAACACAGTGCAAGCGCCCTGTGCGGCAGCGTTGTGGATTAGAGATTCACTGTCGAGGCCGTGCCACCGAGATGATCAATGGGTGATTTAGCAGCAGTTACCATGGCGCCCGGAACCCCGGACCGTACCCACGCATGTAGGATAGTGCGGAGTACTGGACCATACGGGTTTCGCCCTCGCTCGAGCTCCGCCGCAGAAAAGGGCCGTGGAATACATCGGTGGAAACTACCGGGTCTCTTGTGCCTTAACCCCAGCTGGGCTTGTCGCCGCTATTCTGTTTTCGTCTATAGTGGTTAACTGATTCTCCGGGTATTTATGGCATTGCCAGGTCGCAAATCTAGTCCCGTCGGACTGCCATCTCCGTGATGAAAACCTGGGCAACGGGAAGGATCCCAGTTTGAGACTGAGATCCGGACCTCTCAAACTCTGCTTTACCGTCTTCATCAAGGAATTACGCCCAGCGCATACAGACGCGTTTCGGCATGTAAGACTGATTGCTGATGATGGTAACGCGATATCTATTCTAATATGAGCGTTACACTTGTACACAGATCTCGAAAACGGTCTTGGAATTCACAGCTCCTATCTACGGGGATTCCAAATGACGGGATTTATGGTAACCAAGAAAAAGTAATAGGCCTGCCTTCCGTGACATAAGGGTCCCGCCTTAATATTCTCGTTGCTACCCCAGTGGGGTTCTCTTTATGGCCCAGGACGTGCTGTGTCTGAGCCGTATGGTCTTGCGGCCGAGCTATTTGGACGTTTTATGACAGTAGGAACATGAGTTTGCATGCTCACATTTGTTCAATCTCGAGTGAGTCCGCGTAATAACGTAGAAGGTGACAATCAAGCCGAAACAGACAGTGCAATGAGAAATCTAAACACGGTTTAGTTAGAGTGCTAGTATCTGCGATCTATCGTTCTTGAGGGGCGCTGCTCCTGTGCACCCCGACCCAATTTGTTAGATCGTTTGCATGCCATATTATTATTAGGCACTGGTATATTTTCTAGCAATATCCCCTTGTAAACAATCAGTAACTAGGTTCTTAGGGTCGCCCTAGACCATAGTCTATCAAATTGGTTCCAAATGGCCGGGTACCAGCGGTAATGAGCAAGCTGCTAAATGGTTCGTAAGCTGCTCAGTACAAGTCGTTGGCATGAGACGGCTTATTGTTAAGGGGGGAAATTCGACGAGATTTCCCTGACCGGTCGCTGTTAAAGCCAGTAGCTCTTTGGATGGCTTGGCGGCAAGCTGCGAGGCCGGCAGGTACATCAGGTCAAAAGCAGATCTGCGTGGTGCACCTATTTCATAAAGTTCGACATCGGCCTTCGCGCGCCTATCTTACCAGCCCGTATAAAAAATTGACTCAATGACGACTACGATGTGGTGTCTAAGCTGTGTGCAATGGCCGCTCATGGCTCACAATATTCCAGTAAGCTCAGTGACAAGCTTAGGGCCACCGGTTATACAAAGTAATCGTCAATGTAACTAGGACCTACTCCCGCATAACTCTTGGCGAGGCCTTGAAAGGACGAGCCCATGCCTTGTCGCGTATTAACTCAGCCCTCAAACGATAAGCCCTTTGGCTATGACCGGAGCGAATCGTTGAGCCTTTGTATCATCTTACTTTCAATATACGGCTCCGTACACCTGGTCCGGTACATCCACCCCCTCCGCCATCGATCGGGAAAATAACATGGTCCTGATAGTATTAACATCTCTATTCCACTTCGGCTTAACGTGATTAATGTATTAATAAAAGTGAACAGTTGCATCGGGCCAATGGTAGCTAATACGCAGACTGCCGTACCGTAGGGTGCTAGTCTACCTATAAGAAAAGGGCCCACGGGCTGCACTCCGAGCGGAAGCGGCCTTAGTCGTAGTGCTGAAAACCGCGGACACTGCGAGAGGAAAAATTGATGCCAGATGATGTG'/>

    <sequence taxon='184' value='TCCTAATAGTTGTATTGCATTCTATTATGGGTTCGCGGATAGAGTTGTCGATTGTGGTTGACACTCAACACAGTGCAAGCGCCCTGTGCGGTAGCGTTGTGGATTAGAGATTCACTGTCGAGGCCGTGCCACCGAGATGATCAATGGGTGATTTAGCAGCAGTTACCATGGCGCCCGGAACCCCGGACCGTACCCACGTATGTAGGATAGTGCGGAGTACTGGACCATACGGGTTTCGCCCTCGCTCAAGCTCCGCCGCAGAAAAGGGCCGTGGAATACATCGGTGGAAACTACCGGGTCTCTTGTACCTTAACCCCAGCTGGGCTTGTCGCCGCTATTCTGTTTTCGTCTATAGTGGTTAACTGATTCTCCGGGTATTTATGGCATTGCCAGGTCGCAAATCCAGTCCCGTCGGACTGCCATCTCCGTGATGAAAACCTGGGCAACGGGAAGGATCCCAGTTTGAGACTGAGATCCGGACCTCTCAAACTCTGCTTTACCGTCTTCATCAAGGAATTACGCCCAGCGCATACAGACGCGTTTCGGCATGTAAGACTGATTGCTGATGATGGTAACGCGATATCTATTCTAATATGAGCGTTACACTTGTACACAGATCTCGAAAACGGTCTTGGAATTCACAGCTCCTATCTACGGGGATTCCAAATGACGGGATTTATGGTGACCAAGAAAAAGTAATAGGCCTGCCTTCCGTGACATAAGGGTCCCGTCTTAATATTCTCGTTGCTACCCCAGTGGGGTTCTCTTTATGGCCCAGGACGTGCTGTGTCTGAGCCGTATGGTCTTGCGGCCGAGCTATTTGGACGTTTTATGACAGTAGGAACATGAGTTTGCATGCTCACATTTGTTCAATCTCGAGTGAGTCCGCGTAATAACGTAGAAGGTGACAATCAAGCCGAAACAGACAGTGCAATGAGAAATCTAAACACGGTTTAGTTAGAGTGCTAGTATCTGCGATCTATCGTTCTTGAGGGGCGCTGCTCCTGTGCACCCCGACCCAATTTGTTAGATCGTTTGCATGCCATATTATTATTAGGCACTGGTATATTTTCTAGTAATATCCCCTTGTAAACAATCAGTAACTAGGTTCTTAGGGTCGCCCTAGACCATAGTCTATCAAATTGGTTCCAAATGGCCGGGTACCAGCGGTAATGAGCAAGCTGCTAAATGGTTCGTAAGCTGCTCAGTACAAATCGTTGGCATGAGACGGCTTATTGTTAAGGGGGGAAATTCGACGAGATTTCCCTGACCGGTCGCTGTTAAAGCCAGTAGCTCTTTGGATGGCTTGGCGGCAAGCTGCGAGGCCGGCAGGTACATCAGGTCAAAAGCAGATCTGCGTGGTGCACCTATTTCATAAAGTTCGACATCGGCCTTCGCGCGCCTATCTTACCAGCCCGTATAAAAAATTGACTCAATGACGACTACGATGTGGTGTCTAAGCTGTGTGCAATGGCCGCTCATGGCTCACAATATTCCAGTAAGCTCAGTGACAAGCTTAGGGCCACCGGTTATACAAACTAATCGTCAATGTAACTAGGACCTACTCCCGCATAACTCTTGGCGAGGCCTTGAAAGAACGAGCCCATGCCTTGTCGCGTATTAACTCAGCCCTCAAACGATAAGCCCTTTGGCTATGACCGGAGCGAATCGTTGAGCCTTTGTATCATCTTACTTTCAATATACGGCTCCGTACACCTGGTCCGGTACATCCACCCCCTCCGCCATCGATCGGGAAAATAACATGGTCCTGATAGTATTAACATCTCTATTCCACTTCGGCTTAACGTGATTAATGTATTAATAAAAGTGAACAGTTGCATCGGGCCAATGGTAGCTAATACGCAGACTGCCGTACCGTAGGGAGCTAGTCTACCTATAAGAAAAGGGCCCACGGGTTGCACTCCGAGCGGAAGCGGCCTTAGTCGTAGTGCTGAAAACCGCGGATACTGCGAGAGGAAAAATTGATGCCAGATGATGTG'/>

    <sequence taxon='32' value='TCCTAATAGTTGTATTGCATTCTATTATGGGTTCGCGGATAGAGTTGTCGATTGTGGTTGACACTCAACACAGTGCAAGCGCCCTGTGCGGCAGCGTTGTGGATTAGAGATTCACTGTCGAGGCCGTGCCACCGAGATGATCAATGGGTGATTTAGCAGCAGTTACCATGGCGCCCGGAACCCCGGAACGTACCCACGCATGCAGGATAGTGCGGAGTACTGGACCATACGGGTTTCGCCCTCGCTCGAGCTCCGCCGCAGAAAAGGGCCGTGGAATACATCGGTGGAAACTACCGGGTCTCTTGTGCCTTAACCTCAGCTGGGCTTGTCGCCGCTATTCTGTTTTCGTCTATAGTGGTTAACTGATTCTCCGGGTATTTATGGCATTGCCAGGTCGCAAATCTAGTCCCGTCGGACTGCCATCTCCGTGATGAAAACCTGGGCAACGGGAAGGATCCCAGTTTGAGACTGAGATCCTGACCTCTCAAACTCTGCCTTACCGTCTTCATCAAGGAATTACGCCCAGCGCATACAGACGCGTTTCGGCATGTAAGACTGATTGCTGATGATGGTAAAGCGATATCTATTCTAATATGAGCGTTACACTCGTACACGGATCTCGAAAACGGTCTTGGAATTCACAGCTCCTATCTACGGGGATTCCAAATGACGGGATTTATGGTAACCAAGAAAAAGTAATAGGCCTGCCTTCCGTGACATAAGGGTCCCGCCTTAATATTCTCGTTGCTACCCCAGTGGGGTTCTCTTTATGGCCCAGGACGTGCTGTGTCTGAGCCGTATGGTCTTGCGGCCGAGCTATTTGGACGTTTTATGACAGTAGGAACATGAGTTTGCATGCTCACATTTGTTCAGTCTCGAGTGAGTCCGCGTAATAACGTAGAAGGTGACAATCAAGCCGAAACAGACAGTGCAATGAGAAATCTAAACACGGTTTAGTTAGAGTGCTAGTATCTGCGACCTATCGTTCTTGAGGGGCGCTGCTCCTGAGCACCCCGACCCAATTTGTTAGATCGTTTGCATGCCATATTATTATTAGGCACTGGTATATTTTCTAGCAATATCCCCTTGTAAACAATCAGTAACTAGGTTTTTAGGGTCGCCCTAGACCATAGTCTATCAAATTGGTTCCAAATGGCCGGGTACCAGCGGTAATGAGCAAGCTGCTAAATGGTTCGTAAGCTGCTCCGTACAGGTCGTTGGCATGAGACGGCTTATTGTTAAGGGAGGAAATTCGACGAGATTTTCCTGACCGGTCGCTGTTAAAGCCAGTAGCTCTTTGGATGGCTTGGCGGCAAGCTGCGAGGCCGGCAGGTACATCAGGTCAAAAGCAGATCTGCGTGGTGCACCTATTTCATAAAGTTCGACATCGGCCTTCGCGCGCCTATCTTACCAGCCTGTATAAAAAATTGACTCAATGACGACTACGATGTGGCGTCTAAGCTGTGTGCAATGGCCGCTCATGGCTCACAATATTCCAGTAAGCTCAGTGACAAGCTTAGGGCCACCGGTTATACAAAGTAATCGTCAAGGTAACTAGGCCCTACTCCCGCATAACTCTTGGCGAGGCCTTGAAAGTACGAGCCCATGCCTTGTCGCGTATTAACTCAGCCCTCAAACGATAAGCCCTTTGGCTATGACCGGAGCGAATCGTTGAGCCTTTGTATCATCTTACTTTCAATATACGGCTCCGTACACCTGGTCCGGTACATCCACCCCCTCCGCCATCGATCGGGAAAATAACATGGTCCTGATAATATTAACATCTCTATTCCACTTCGGTTTAACGTGATTAATGTATTAATAAAAGTGAACAGTTGCATCGGGCCAATGGTAGCTAATACGCAGACTGCCGTACCGTAGGGTGCTAGTCTACCTATAAGAAAAGGGCCCACGGGCTGCACTGCGAGCGGAAGCGGCCTTAGTCGTAGTGCTGAAAACCGCGGACACTGCGAGAAGAAAAATTGATGCCAGATGATGTG'/>

    <sequence taxon='38' value='TCCTAACAGTTGTATTGCATTCTATTATGGGTTCGCAGATAGAGTTGTCGATTGTGGTTGACACTCAACACAGTGCAAGCGCCCTGTGCGGCAGCGTTGTGGATTAGAGATTCACTGTCGAGGCCGTGCCACCGAGATGATCAATGGGTGATTTAGCAGCAGTTACCATGGCGCCCGGAACCCCGGACCGTACCCACGCATGCAGGATAGTGCGGAGTACTGGACCATACGGGTTTCGCCCTCGCTCGAGCTCCGCCGCAGAAAAGGGCCGTGGAATCCATCGGTGGAAACTACCGGGTCTCTTGTGCCTTAACCTCAGCTGGGCTTGTCGCCGCTATTCTGTTTTCGTCTATAGTGGTTAACTGATTCTCCGGGTATTTATGGCATTGCCAGGTCGCAAATCTAGTCCCGTCGGACTGCCATCTCCGTGATGAAAACCTGGGCAACGGGAAGGATCCCAGTTTGAGACTGAGATCCTGACCTCTCAAACTCTGCCTTACCGTCTTCATCAAGGAATTACGCCCAGCGCATACAGACGCATTTCGGCATGTAAGACTGATTGCTGATGATGGTAAAGCGATATCTATTCTAATATGAGCGTTACACTCGTACACGGATCTCGAAAACGGTCTTGGAATTCACAGCTCCTATCTACGGGGATTCCAAATGACGGGATTTATGGTAACCAAGAAAAAGTAATAGGCCTGCCTTCCGTGACATAAGGGTCCCGCCTTAATATTCTCGTTGCTACCCCAGTGGGGTTCTCTTTATGGCCCAGGACGTGCTGTGTCTGAGCCGTATGGTCTTGCGGCCGAGCTATTTGGACGTTTTATGACAGTAGGAACATGAGTTTGCATGCTCACATTTGTTCAGTCTCGAGTGAGTCCGCGTAATAACGTAGAAGGTGACAATCAAGCCGAAACAGACAGTGCAATGAGAAATCTAAACACGGTTTAGTTAGAGTGCTAGCATCTGCGACCTATCGTTCTTGAGGGGCGCTGCTCCTGAGCACCCCGACCCAATTTGTTAGATCGTTTGCATGCCATATTATTATTAGGCACTGGTATATTTTCTAGCAATATCCCCTTGTAAACAATCAGTAACTAGGTTTTTAGGGTCGCCCTAGACCATAGTCTATCAAATTGGTTCCAAATGGCCGGGTACCAGCGGTAATGAGCAAGCTGCTAAATGGTTCGTAAGCTGCTCCGTACAAGTCGTTGGCATGAGACGGCTTATTGTTAAGGGGGGAAATTCGACGAGATTTTCCTGACCGGTCGCTGTTAAAGCCAGTAGCTCTTTGGATGGCTTGGCGGCAAGCTGCGAGGCCGGCAGGTACATCAGGTCAAAAGCAGATCTGCGTGGTGCACCTATTTCATAAAGTTCGACATCGGCCTTCGCGCGCCTATTTTACCAGCCTGTATAAAAAATTGACTCAATGACGACTACGATGTGGCGTCTAAGCTGTGTGCAATGGTCGCTCATGGCTCACAATATTCCAGTAAGCTCAGTGACAAGCTTAGGGCCACCGGTTATACAAAGTAATCGTCAATGTAACTAGGCCCTACTCCCGCATAACTCTTGGCGAGGCCTTGAAAGTACGAGCCCATGCCTTGTCGCGTATTAACTCAGCCCTCAAACGATAAGCCCTTTGGCTATGACCGGAGCGAATCGTTGAGCCTTTGTATCATCTTACTTTCAATATACGGCTCCGTACACCTGGTCCGGTACATCCACCCCCTCCGCCATCGATCGGGAAAATAACATGGTCCTGATAATATTAACATCTCTATTCCACTTCGGTTTAACGTGATTAATGTATTAATAAAAGTGAACAGTTGCATCGGGCCAATGGTAGCTAATACGCAGACTGCCGTACCGTAGGGTGCTAGTCTACCTATAAGAAAAGGGCCCACGGGCTGCACTGCGAGCGGAAGCGGCCTTAGTCGTAGTGCTGAAAACCGCGGACACTGCGAGAAGAAAAATTGATGCCAGATGATGTG'/>

    <sequence taxon='74' value='TCCTAACAGTTGTATTGCATTCTATTATGGGTTCGCAGATAGAGTTGTCGATTGTGGTTGACACTCAACACAGTGCAAGCGCCCTGTGCGGCAGCGTTGTGGATTAGAGATTCACTGTCGAGGCCGTGCCACCGAGATGATCAATGGGTGATTTCGCAGCAGTTACCATGGCGCCCGGAACCCCGGACCGTACCCACGCATGCAGGATAGTGCGGAGTACTGGACCATACGGGTTTCGCCCTCGCTCGAGCTCCGCCGCAGAAAAGGGCCGTGGAATCCATCGGTGGAAACTACCGGGTCTCTTGTGCCTTAACCTCAGCTGGGCTTGTCGCCGCTATTCTGTTTTCGTCTATAGTGGTTAACTGATTCTCCGGGTATTTATGGCATTGCCAGGTCGCAAATCTAGTCCCGTCGGACTGCCATCTCCGTGATGAAAACCTGGGCAACGGGAAGGATCCCAGTTTGAGACTGAGATCCTGACCTCTCAAACTCTGCCTTACCGTTTTCATCAAGGAATTACGCCCAGCGCATACAGACGCATTTCGGCATGTAAGACTGATTGCTGATGATGGTAAAGCGATATCTATTCTAATATGAGCGTTACACTCGTACACGGATCTCGAAAACGGTCTTGGAATTCACAGCTCCTATCTACGGGGATTCCAAATGACGGGATTTATGGTAACCAAGAAAAAGTAATAGGCCTGCCTTCCGTGACATAAGGGTCCCGCCTTAATATTCTCGTTGCTACCCCAGTGGGGTTCTCTTTATGGCCCAGGACGTGCTGTGTCTGAGCCGTATGGTCTTGCGGCCGAGCTATTTGGACGTTTTATGACAGTAGGAACATGAGTTTGCATGCTCACATTTGTTCAGTCTCGAGTGAGTCCGCGTAATAACGTAGAAGGTGACAATCAAGCCGAAACAGACAGTGCAATGAGAAATCTAAACACGGTTTAGTTAGAGTGCTAGCATCTGCGACCTATCGTTCTTGAGGGGCGCTGCTCCTGAGCACCCCGACCCAATTTGTTAGATCGTTTGCATGCCATATTATTATTAGGCACTGGTATATTTTCTAGCAATATCCCCTTGTAAACAATCAGTAACTAGGTTTTTAGGGTCGCCCTAGACCATAGTCTATCAAATTGGTTCCAAATGGCCGGGTACCAGCGGTAATGAGCAAGCTGCTAAATGGTTCGTAAGCTGCTCCGTACAAGTCGTTGGCATGAGACGGCTTATTGTTAAGGGGGGAAATTCGACGAGATTTTCCTGACCGGTCGCTGTTAAAGCCAGTAGCTCTTTGGATGGCTTGGCGGCAAGCTGCGAGGCCGGCAGGTACATCAGGTCAAAAGCAGATCTGCGTGGTGCACCTACTTCATAAAGTTCGACATCGGCCTTCGCGCGCCTATTTTACCAGCCTGTATAAAAAATTGACTCAATGACGACTACGATGTGGCGTCTAAGCTGTGTGCAATGGTCGCTCATGGCTCACAATATTCCAGTAAGCTCAGTGACAAGCTTAGGGCCACCGGTTATACAAAGTAATCGTCAATGTAACTAGGCCCTACTCCCGCATAACTCTTGGCGAGGCCTTGAAAGTACGAGCCCATGCCTTGTCGCGTATTAACTCAGCCCTCAAACGATAAGCCCTTTGGCTATGACCGGAGCGAATCGTTGAGCCTTTGTATCATCTTACTTTCAATATACGGCTCCGTACACCTGGTCCGGTACATCCACCCCCTCCGCCATCGATCGGGAAAATAACATGGTCCTGATAATATTAACATCTCTATTCCACTTCGGTTTAACGTGATTAATGTATTAATAAAAGTGAACAGTTGCACCGGGCCAATGGTAGCTAATACGCAGACTGCCGTACCGTAGGGTGCTAGTCTACCTATAAAAAAAGGGCCCACGGGCTGCACTGCGAGCGGAAGCGGCCTTAGTCGTAGTGCTGAAAACCGCGGACACTGCGAGAAGAAAAATTGATGCCAGATGATGTG'/>

    <sequence taxon='44' value='TCCTAATAGTTGTATTGCATTCTATTATGGGTTCGCAGATAGAGTTGTCGATTGTGGTTGACACTCAACACAGTGCAAGCGCCCTGTGCGGCAGCGTTGTGGATTAGAGATTCACTGTCGAGGTCGTGCCACCGAGATGATCAATGGGTGATTTAGCGGCAGTTACCATGGCGCCCGGAACCCCGGACCGTACCCACGCATGCAGGATAGTGCGGAGTACTGGACCATACGGGTTTCGCCCTCGCTCGCGCTCCGCCGCAGAAAAGGGCCGTGGAATCCATCGGTGGAAACTACCGGGTCTCTTGTGCCTTAACCTCAGCTGGGCTTGTCGCCGCTATTCTGTTTTCGTCTATAGTGGTTAACTGATTCTCCGGGTATTTATGGCATTGCCAGGTCGCAAATCTAGTCCCGTCGGACTGCCATCTCCGTGATGAAAACCTGGGCAACGGGAAGGATCCCAGTTCGAGACTGAGATCCTGACCTCTCAAACTCTGCCTTACCGTCTTTATCAAGGAATTACGCCCAGCGCATACAGACGCATTTCGGCATGTAAGACTGATTGCTGATGATGGTAAAGCGATATCTATTCTAATATGAGCGTTACACTCGTACACGGATCTCGAAAACGGTCTTGGAATTCACAGCTCCTATCTACGGGGATTCCAAATGACGGGATTTATGGTAACCAAGAAAAAGTAATAGGCCTGCCTTCCGTGACATAAGGGTCCCGCCTTAATATTCTCGTTGCTACCCCAGTGGGGTTCTCTTTATGGCCCAGGACGTGCTGTGTCTGAGCCGTATGGTCTTGCGGCCGAGCTATTTGGACGTTTTATGACAGTAGGAACATGAGTTTGCATGCTCACATTTGTTCAGTCTCGAGTGAGTCCGCGTAATAACGTAGAAGGTGACAATCAAGCCGAAACAGACAGTGCAATGAGAAATCTAAACACGGTTTAGTTAGAGTGCTAGCATCTGCGACCTATCGTTCTTGAGGGGCGCTGCTCCTGAGCACCCCGACCCAATTTGTTAGATCGTTTGCATGCCATATTATTATTAGGCACTGGTATATTTTCTAGCAATATCCCCTTGTAAACAATCAGTAACTAGGTTTTTAGGGTCGCCCTAGACCATAGTCTATCAAATTGGTTCCAAATGGCCGGGTACCAGCGGTAATGAGCAAGCTGCTAAATGGTTCGTAAGCTGCTCCGTACAAGTCGTTGGCATGAGACGGCTTATTGTTAAGGGGGGAAATTCGACGAGATTTTCCTGACCGGTCGCTGTTAAAGCCAGTAGCTCTTTGGATGGCTTGGCGGCAAGCTGCGAGGCCGGCAGGTACATCAGGTCAAAAGCAGATCTGCGTGGTGCACCTATTTCATAAAGTTCGACATCGGCCTTCGCGCGCCTATTTTACCAGCCTGTATAAAAAATTGACTCAATGACGACTACGATGTGGCGTCTAAGCTGTGTGCAATGGTCGCTCATGGCTCACAATATTCCAGTAAGCTCAGTGACAAGCTTAGGGCCACCGGTTATACAAAGTAATCGTCAATGTAACTAGGCCCTACTCCCGCATAACTCTTGGCGAGGCCTTGAAAGTACGAGCCCATGCCTTGTCGCGTATTAACTCAGCCCTCAAACGATAAGCCCTTTGGCTATGACCGGAGCGAATCGTTGAGCCTTTGTATCATCTTACTTTCAATATACGGCTCCGTACACCTGGTCCGGTACATCCACCCCCTCCGCCATCGATCGGGAAAATAACATGGTCCTGATAATATTAACATCTCTATTCCACTTCGGTTTAACGTGATTAATGTATTAATAAAAGTGAACAGTTGCATCGGGCCAATGGTAGCTAATACGCAGACTGCCGTACCGTAGGGTGCTAGTCTACCTATAAGAAAAGGGCCCACGGGCTGCACTGCGAGCGGAAGCGGCCTTAGTCGTAGTGCTGAAAACCGCGGACACTGCGAGAAGAAAAATTGATGCCAGATGATGTG'/>

    <sequence taxon='113' value='TCCTAATAGTTGTATTGCATTCTATTATGGGTTCGCAGATAGAGTTGTCGATTGTGGTTGACACTCAACACAGTGCAAGCGCCCTGTGCGGCAGCGTTGTGGATTAGAGATTCACTGTCGAGGTCGTGCCACCGAGATGATCAATGGGTGATTTAGCGGCAGTTACCATGGCGCCCGGAACCCCGGACCGTACCCACGCATGCAGGATAGTGCGGAGTACTGGACCATACGGGTTTCGCCCTCGCTCGCGCTCCGCCGCAGAAAAGGGCCGTGGAATCCATCGGTGGAAACTACCGGGTCTCTTGTGCCTTAACCTCAGCTGGGCTTGTCGCCGCTATTCTGTTTTTGTCTATAGTGGTTAACTGATTCTCCGGGTATTTATGGCATTGCCAGGTCGCAAATCTCGTCCCGTCGGACTGCCATCTCCGTGATGAAAACCTGGGCAACGGGAAGGATCCCAGTTCGAGACTGAGATCCTGACCTCTCAAACTCTGCCTTACAGTCTTTATCAAGGAATTACGCCCAGCACATACAGACGCATTTCGGCATGTAAGACTGATTGCTGATGATGGTAAAGCGATATCTATTCTAATATGAGCGTTACACTCGTACACGGATCTCGAAAACGGTCTTGGAATTCACAGCTCCTATCTACGGGGATTCCAAATGACGGGATTTATGGTAACCAAGAAAAAGTAATAGGCCTGCCTTCCGTGACATAAGGGTCCCGCCTTAATATTCTCGTTGCTACCCCAGTGGGGTTCTCTTTATGGCCCAGGACGTGCTGTGTCTGAGCCGTATGGTCTTGCGGCCGAGCTATTTGGACGTTTTATGACAGTAGGAACATGAGTTTGCATGCTCACATTTATTCAGTCTCGAGTGAGTCCGCGTAATAACGTAGAAGGTGACAATCAAGCCGAAACAGACAGTGCAATGAGAAATCTAAACACGGTTTAGTTAGAGTGCTAGCATCTGCGACCTATCGTTCTTGAGGGGCGCTGCTCCTGAGCACCCCGACCCAATCTGCTAGATCGTTTGCATGCCATATTATTATTAGGCACTGGTATATTTTCTAGCAATATCCCCTTGTAAACAACCAGTAACTAGGTTTTTAGGGTCGCCCTAGACCATAGTCTATCAAATTGGTTCCAAATGGCCGGGTACCAGCGGTAATGAGCAAGCTGCTAAATGGTTCGTAAGCTGCTCCGTACAAGTCGTTGGCATGAGACGGCTTATTGTTAAGGGGGGAAATTCGACGAGATTTTCCTGACCGGTCGCTGTTAAAGCCAGTAGCTCTTTGGATGGCTTGGCGGCAAGCTGCGAGGCCGGCAGGTACATCAGGTCAAAAGCAGATCTGCGTGGTGCACCTATTTCATAAAGTTCGACATCGGCCTTCGCGCGCCTATTTTACCAGCCTGTATAAAAAATTGACTCAATGACGACTACGATGTGGCGTCTAAGCTGTGTGCAATGGTCGCTCATGGCTCACAATATTCCAGTAAGCTCAGTGACAAGCTTAGGGCCACCGGTTATACAAAGTAATCGTCAATGTAACTAGGCCCTACTCCCGCATAACTCTTGGCGAGGCCTTGAAAGTACGAGCCCATGCCTTGTCGCGTATTAACTCAGCCCTCAAACGATAAGCCCTTTGGCTATGACCGGAGCGAATCGTTGAGCCTTTGTATCATCTTACTTTCAATATACGGCTCCGTACACCTGGTCCGGTACATCCACCCCCTCCGCCATCGATCGGGAAAATAACATGGTCCTGATAATGTTAACATCTCTATTCCACTTCGGTTTAACGCGATTAATGTATTAATAAAAGTGAACAGTTGCATCGGGCCAATGGTAGCTAATACGCAGACTGCCGTACCGTAGGGTGCTAGTCTACCTATAAGAAAAGGGCCCACGGGCTGCACTGCGAGCGGAAGCGGCCTTAGTCGTAGTGCTGAAAACCGCGGACACTGCGAGAAGAAAAATTGATGCCAGATGATGTG'/>

    <sequence taxon='194' value='TCCTAATAGTTGTATTGCATTCTATTATGGGTTCGTAGATAGAGTTGTCGATTGTGGTTGACACTCAACACAGTGCAAGCGCCCTGTGCGGCGGCGTTGTGGATTAGAGATTCACTGTCGAGGTCGTGCCATCGAGATGATCAATGGGTGATTTAGCGGCAGTTACCATGGCGCCCGGAACCCCGGACCGTACCCACGCATGCAGGATAGTGCGGAGTACTGGACCATACGGGTTTCGCCCTCGCTCGCGCTCCGCCGCAGAAAAGGGCCGTGGAATCCATCGGTGGAAACTACCGGGTCTCTTGTGCCTTAACCTCAGCTGGGCTTGTCGCCGCTATTCTGTTTTTGTCTATAGTGGTTAACTGATTCTCCGGGTATTTATGGCATTGCCAGGTCGCAAATCTAGTCCCGTCGGACTGCCATCTCCGTGATGAAAACCTGGGCAACGGGAAGGATCCCAGTTCGAGACTGAGATCCTGACCTCTCAAACTCTGCCTTACAGTCTTTATCAAGGAATTACGCCCAGCACATACAGACGCATTTCGGCATGTAAGACTGATTGCTGATGATGGTAAAGCGATATCTATTCTAATATGAGCGTTACACTCGTACACGGATCTCGAAAACGGTCTTGGAATTCACAGCTCCTATCTACGGGGATTCCAAATGACGGGATTTATGGTAACCAAGAAAAAGTAATAGGCCTGCCTTCCGTGACATAAGGGTCCCGCCTTAATATTCTCGTTGCTACCCCAGTGGGGTTCTCTTTATGGCCCAGGACGTGCTGTGTCTGAGCCGTATGGTCTTGCGGCCGAGCTATTTGGACGTTTTATGACAGTAGGAACATGAGTTTGCATGCTCATATTTATTCAGTCTCGAGTGAGTCCGCGTAATAACGTAGAAGGTGACAATCAAGCCGAAACAGACAGTGCAATGAGAAATCTAAACACGGTTTAGTTAGAGTGCTAGCATCTGCGACCTATCGTTCTTGAGGGACGCTGCTCCTGAGCACCCCGACCCAATCTGCTAGATCGTTTGCATGCCATATTATTATTAGGCACTGGTATATTTTCTAGCAATATCCCCTTGTAAACAACCAGTAACTAGGTTTTTAGGGTCGCCCTAGACCATAGTCTATCAAATTGGTTCCAAATGGCCGGGTACCAGCGGTAATGAGCAAGCTGCTAAATGGTTCGTAAGCTGCTCCGTACAAGTCGTTGGCATGAGACGGCTTATTGTTAAGGGGGGAAATTCGACGAGATTTTCCTGACCGGTCGCTGTTAAAGCCAGTAGCTCTTTGGATGGCTTGGCGGCAAGCTGCGAGGCCGGCAGGTACATCAGGTCAAAAGCAGATCTGCGTGGTACACCTATTTCATAAAGTTCGACATCGGCCTTCGCGCGCCTATTTTACCAGCCTGTATAAAAAATTGACTCAATGACGACTACGATGTGGCGTCTAAGCTGTGTGCAATGGTCGCTCATGGGTCACAATATTCCAGTAAGCTCAGTGACAAGCTTAGGGCCACCGGTTATACAAAGTAATCGTCAATGTAACTAGGCCCTACTCCCGCATAACTCTTGGCGAGGCCTTGAAAGTACGAGCCCATGCCTTGTCGCGTATTAACTCAGCCCTCAAACGATAAGCCCTTTGGCTATGACCGGAGCGAATCGTTGAGCCTTTGTATCATCTTACTCTCAATATACGGCTCCGTACACCTGGTCCGGTACATCCACCCCCTCCGCCATCGATCGGGAAAATAACATGGTCCTGATAATGTTAACATCTCTATTCCACTTCGGTTTAACGCGATTAATGTATTAATAAAAGTGAACAGTTGCATCGGGCCAATGGTAGCTAATACGCAGACTGCCGTACCGTAGGGTGCTAGTCTACCTATGAGAAAAGGGCCCACGGGCTGCACTGCGAGCGGAAGCGGCCTTAGTCGTAGTGCTGAAAACCGCGGACACTGCGAGAAGAAAAATTGATGCCAGATGATGTG'/>

    <sequence taxon='158' value='TCCTAATAGTTGTATTGCATTCTATTATGGGTTCGCAGATAGAGTTGTCGATTGTGGTTGACACTCAACACAGTGCAAGCGCCCTGTGCGGCAGCGTTGTGGATTAGAGATTCACTGTCGAGGTCGTGCCACCGAGATGATCAATGGGTGATTTAGCGGCAGTTACCATGGCGCCCGGAACCCCGGACCGTACCCACGCATGCAGGATAGTGCGGAGTACTGGACCATACGGGTTTCGCCCTCGCTCGCGCTCCGCCGCAGAAAAGGGCCGTGGAATCCATCGGTGGAAACTACCGGGTCTCTTGTGCCTTAACCTCAGCTGGGCTTGTCGCCGCTATTCTGTTTTTGTCTATAGTGGTTAACTGATTCTCCGGGTATTTATGGCATTGCCAGGTCGCAAATCTAGTCCCGTCAGACTGCCATCTCCGTGATGAAAACCTGGGCAACGGGAAGGATCCCAGTTCGAGACTGAGATCCTGACCTCTCAAACTCTGCCTTACAGTCTTTATCAAGGAATTACGCCCGGCACATACAGACGCATTTCGGCATGTAAGATTGATTGCTGATGATGGTAAAGCGATATCTATTCTAATATGAGCGTTAGACTCGTACACGGATCTCGAAAACGGTCTTGGAATTCACAGCTCCTATCTACGGGGATTCCAAATGACGGGATTTATGGTAACCAAGAAAAAGTAATAGGCCAGCCTTCCGTGACATAAGGGTCCCGCCTTAATATTCTCGTTGCTACCCCAGTGGGGTTCTCTTTATGGCCCAGGACGTGCTGTGTCTGAGCCGTATGGTCTTGCGGCCGAGCTATTTGGACGTTTTATGACAGTAGGAACATGAGTTTGCATGCTCACATTTATTCAGTCTCGAGTGAGTCCGCGTAATAACGTAGAAGGTGACAATCAAGCCGAAATAGACAGTGCAATGAGAAATCTAAACACGGTTTAGTTAGAGTGCTAGCATCTGCGACCTATCGTTCTTGAGGGGCGCTGCTCCTGAGCACCCCGACCCAATCTGCTAGATCGTTTGCATGCCATATTATTATTAGGCACTGGTATATTTTCTAGCAATATCCCCTTGTAAACAACCAGTAACTAGGTTTTTAGGGTCGCCCTAGACCATAGTCTATCAAATTGGTTCCAAATGGCCGGGTACCAGCGGTAATGAGCAAGCTGCTAAATGGTTCGTAAGCTGCTCCGTACAAGTCGTTGGCATGAGACGGCTTATTGTTAAGGGGGGAAATTCGACGAGATTTTCCTGACCGGTCGCTGTTAAAGCCAGTAGCTCTTTGGATGGCTTGGCGGCAAGCTGCGAGGCCGACAGGTACATCAGGTCAAAAGCAGATCTGCGTGGTGCACCTATTTCATAAAGTTCGACATCGGCCTTCGCGCGCCTATTTTACCAGCCTGTATAAAAAATTGACTCAATGACGACTACGATGTGGCGTCTAAGCTGTGTGCAATGGTCGCTCATGGCTCACAATATTCCAGTAAGCTCAGTGACAAGCTTAGGGCCACCGGTTATACAAAGTAATCGTCAATGTGACTAGGCCCTACTCCCGCATAACTTTTGGCGAGGCCTTGAAAGTACGAGCCCATGCCTTGTCGCGTATTAACTCAGCCCTCAAACGATAAGCCCTTTGGCTATGACCGGAGCGAATCGTTGAGCCTTTGTATCATCTTACTTTCAATATACGGCTCCGTACACCTGGTCCGGTACATCCACCCCCTCCGCCATCGATCGGGAAAATAACATGGTCCTGATAATGTTAACATCTCTATTCCACTTCGGTTTAACGCGATTAATGTATTAATAAAAGTGAACAGTTGCATCGGGCCAATGGTAGCTAATACGCAGACTGCCGTACCGTAGGGTGCTAGTCTACCTATAAGAAAAGGGCCCACGGGCTGCACTGCGAGCGGAAGCGGCCTTAGTCGTAGTGCTGAAAACCGCGGACACTGCGAGAAGAAAAATTGATGCCAGATGATGTG'/>

    <sequence taxon='191' value='TCCTAATAGTTGTATTGCATTCTATTATGGGTTCGCAGATAGAGTTGTCGATTGTGGTTGACACTCAACACAGTGCAAGCGCCCTGTGCGGCAGCGTTGTGGATTAGAGATTCACTGTCGAGGTCGTGCCACCGAGATGATCAATGGGTGATTTAGCGGCAGTTACCATGGCGCCCGGAACCCCGGACCGTACCCACGCATGCAGGATAGTGCGGAGTACTGGACCATACGGGTTTCGCCCTCGCTCGCGCTCCGCCGCAGAAAAGGGCCGTGGAATCCATCGGTGGAAACTACCGGGTCTCTTGTGCCTTAACCTCAGCTGGGCTTGTCGCCGCTATTCTGTTTTTGTCTATAGTGGTTAACTGATTCTCCGGGTATTTATGGCATTGCCAGGTCGCAAATCTAGTCTCGTCAGACTGCCATCTCCGTGATGAAAACCTGGGCAACGGGAAGGATCCCAGTTCGAGACTGAGATCCTGACCTCTCAAACTCTGCCTTACAGTCTTTATCAAGGAATTACGCCCGGCACATACAGACGCATTTCGGCATGTAAGATTGATTGCTGATGATGGTAAAGCGATATCTATTCTAATATGAGCGTTAGACTCGTACACGGATCTCGAAAACGGTCTTGGAATTCACAGCTCCTATCTACGGGGATTCCAAATGACGGGATTTATGGTAACCAAGAAAAAGTAATAGGCCAGCCTTCCGTGACATAAGGGTCCCGCCTTAATATTCTCGTTGCTACCCCAGTGGGGTTCTCTTTATGGCCCAGGACGTGCTGTGTCTGAGCCGTATGGTCTTGCGACCGAGCTATTTGGACGTTTTATGACAGTAGGAACATGAGTTTGCATGCTCACATTTATTCAGTCTCGAGTGAGTCCGCGTAATAACGTAGAAGGTGACAATCAAGCCGAAATAGACAGTGCAATGAGAAATCTAAACACGGTTTAGTTAGAGTGCTAGCATCTGCGACCTATCGTTCTTGAGGGGCGCTGCTCCTGAGCACCCCGACCCAATCTGCTAGATCGTTTGCATGCCATATTATTATTAGGCACTGGTATATTTTCTAGCAATATCCCCTTGTAAACAACCAGTAACTAGGTTTTTAGGGTCGCCCTAGACCATAGTCTATCAAATTGGTTCCAAATGGCCGGGTACCAGCGGTAATGGGCAAGCTGCTAAATGGTTCGTAAGCTGCTCCGTACAAGTCGTTGGCATGAGACGGCTTATTGTTAAGGGGGGAAATTCGACGAGATTTTCCTGACCGGTCGCTGTTAAAGCCAGTAGCTCTTTGGATGGCTTGGCGGCAAGCTGCGAGGCCGGCAGGTACATCAGGTCAAAAGCAGATCTGCGTGGTGCACCTATTTCATAAAGTTCGACATCGGCCTTCGCGCGCCTATTTTACTAGCCTGTATAAAAAATTGACTCAATGACGACTACGATGTGGCGTCTAAGCTGTGTGCAATGGTCGCTCATGGCTCACAATATTCCAGTAAGCTCAGTGACAAGCTTAGGGCCACCGGTTATACAAAGTAATCGTCAATGCGACTAGGCCCTACTCCCGCATAACTTTTGGCGAGGCCTTGAAAGTACGAGCCCATGCCTTGTCGCGTATTAACTCAGCCCTCAAACGATAAGCCCTTTGGCTATGACCGGAGCGAATCGTTGAGCCTTTGTATCATCTTACTTTCAATATACGGCTCCGTACACCTGGTCCGGTACATCCACCCCCTCCGCCATCGATCGGGAAAATAACATGGTCCTGATAATGTTAACATCTCTATTCCACTTCGGTTTAACGCGATTAATGTATTAATAAAAGTGAACAGTTGCATCGGGCCAATGGTAGCTAATACGCAGACTGCCGTACCGTAGGGTGCTAGTCTACCTATAAGAAAAGGGCCCACGGGCTGCACTGCGAGCGGAAGCGGCCTTAGTCGTAGTGCTGAAAACCGCGGACACTGCGAGAAGAAAAATTGATGCCAGATGATGTG'/>

    <sequence taxon='41' value='TCCTAATAGTTGTATTGCATTCTATTATGGGTTCGCGGATAGAGTTGTCGATTGTGGTTGACACTCAACACAGTGCAAGCGCCCTGTGCGGCAGCGTTATGGATTAGAGATTCACTGTCGAGGCCGTGCCACCGAGATGATCAATGGGTGATTTAGCAGCAGTTACCATGGCGCCCGGAACCCCGGACCGTACCCACGCATGCAGGATAGTGCGGAGTAATGGACCATACGGGTTTCGCCCTCGCTCGAGCTCCGCCGCAGAATAGGGCCGTGGAATACATCGGTGGAAACTACCGGGTCTCTTGTGCCTTAACCTCAGCTGGGCTTGTCGCCGCTATTCTGTTTTCGTCTATAGTGGTTAACTGATTCTCCGGGTATTTATGGTATTGCCAGGTCGCAAATCTAGTCCCGTCGGACTGCCATCTTCGTGATGAAAACCTGGACAACGGGAAGGATCCCAGTTTGAGACTGAGATCCTGACCTCTCAAACTCTGCCTTACCGTCTTCATCAAGGAATTACGCCCAGCGCATACAGACGCGTTTCGGCACGTAAGACTGATTGCTGATGATGGTAAAGCGATATCTCTTCTAATATGAGCGTTACACTCGTACACGGATCTCGAAAACGGTCTTGGAATCCACAGCTCCTATCTACGGGGATTCCAAATGACGGGATTTATGGTAACCAAGAAAAAGTAATAGGCCTGCCTTCCGTGACATAAGGGTCCCGCCTTAATATTCTCGTTGCTACCCCAGTGGGGTTCTCTTTATGGCCCAGGACGTGCTGTCTCTGAGCCTTATGGTCTTGCGGCCGAGCTATTTGGACGTTTTATGACAGTAGGAACATGAGTTTGCATGCTCACATTTGTTCAATCTCGAGTGAGTCTGCGTAATAACGTAGAAGGTGACAATCAAGCCGAAACAGACAGTGCAATGAGAAATCTAAACACGGTTTAGTTAGAGTGCTAGTATCTGCGATCTATCGTTCTTGAGGGGCGCTGCTCCTGAGCACCCCGACCCAATTTGTTAGATCGTTTGCACGCCATATTCTTATTAGGCACTGGTATATTTTCTAGCAATATCCCCTTGTAAACAATCAGTAACTAGGTTCTTAGGGTCGCCCTAGACCATAGTCTATCAAATTGGTTCCGAATGGCCGGGTACCAGCGGTAATGAGCAAGCTGCTAAATGGTTCGTAAGCTGCTCCGTACAAGTCGTTGGCATGAGACGGCTTATTGTTAAGGGGGGAAATTCGACGAGATTTTCCTGACCGGTCGCTGTTAAAGCCAGTAGCTCTTTGGATGGCTTGGCGGCAAGCTGCGAGGCCGGCAGGTACGTCACGTCAAAAGCAGATCTGCGTAGTGCACATATTTCATAAAGTTCGACATCGGCCTTCGCGCGCCTATCTTACCAGCCTGTATAAAAAATTGACTCAATGACGACTACGATGTGGCGTCTAAGCTGTGTGCAATGGCCACTCATGGCTCACAATATTCCAGTAAGCTCAGTGCCAAGCTTAGGGCCACCGGTTATACAAAGTAATCGTCAATGTAACTAGGCCCTACACCCGCATAACTCTTGGCGAGGCCTTGAAAGTACGAGCCCATGCCTTGTCGCGTATTAACTCAGCCCTCAAACGATAAGCCCTTTGGCTATGACCGGAGCGCATCGTTGAGCCTTTGTATCATCTTACTTTAAATATACGGCTCCGTACACCTGGTCCGGTACATCCACCCCCTCCGCCGTCGATCGGGAAAATAACATGGCCCTGATAATATTAACATCTATATTCCACTTCGGTTTAACGTGATTAATGTATTAATAAAAGTGAACAGTTGCATCGGGCCAATGGTAGCTAATACGCAGACTGCCGTACCGTAGGGTGCTAGTCTACCTATAAGAAAAGCGCCCACGGGCTGCACTGCGAGCGGAAGCGGCCTTAGTCGTAGTGCTGAAAAACGCGGACACTGCGAGAAGAAAAATTGATGCCAGATGATGTG'/>

    <sequence taxon='53' value='TCCTAGTAGTTGTATTGCATTCTATTATGGGTTCGCGGATAGAGTTGTCGATTGTGGTTGACACTCAACACAGTGCAAGCGCCCTGTGCGGCAGCGTTATGGATTAGAGATTCACTGTCGAGGCCGTGCCACCGAGATGATCAATGGGTGATTTAGCAGCAGTTACCATGGCGCCCGGAACCCCGGACCGTACCCACGCATGCAGGATAGTGCGGAGTAACGGACCATACGGGTTTCGCCCTCGCTCGAGCTCCGCCGCAGAATAGGGCCGTGGAATACATCGGTGGAAACTACCGAGTCTCTTGTGCCTTAACCTCAGCTGGGCCTGTCGCCGCTATTCTGTTTTCGTCTATAATGGTTAACTGATTCTCCGGGTATTTATGGTATTGCCAGGTCGCAAATCTAGTCCCGTCGGACTGCCATCTTCGTGATGAAAACCTGGACAACGGGAAGGATCCCAGTTTGAGACTGAGATCCTGACCTCTCAAACTCTGCCTTACCGTCTTCATCAAGGAATTACGCCCAGCGCATACAGACGCGTTTCGGCACGTAAGACTGATTGCTGATGATGGTAAAGCGATATATCTTCTAATATGAGCGTTACACTCGTACACGGATCTCGAAAACGGTCTTGGAATCCACAGCTCCTATCTACGGGGATTCCAAATGACGGGATTTATGGTAACCAAGAAAAAGTAATAGGCCTGCCTTCCGTGACATAAGGGTCCCGCCTTAATATTCTCGTTGCTACCCCAGTGGGGTTCTCTTTATGGCCCAGGACGTGCTGTCTCTGAGCCTTATGGTCTTGCGGCCGAGCTATTTGGACGTTCTATGACAGTAGGAACATGAGTTTGCATGCTCACATTTGTTCAATCTCGAGTGAGTCTGCGTAATAACGTAGAAGGTGACAATCAAGCCGAAACAGACAGTGCAATGAGAAATCTAAACACGGTTTAGTTAGAGTGCTAGTATCTGCGATCTATCGTTCTTGAGGGGCGCTGCTCCTGAGCACCCCGACCCAATTTGTTAGATCGTTTGCACGCCATATTCTTATTAGGCACTGGTATATTTTCTAGCAATATCCCCTTGTAAACAATCAGTAACTAGGTTCTTAGGGTCGCCCTAGACCATAGTCTATCAAATTGGTTCCGAATGGCCGGGTACCAGCGGTAATGAGCAAGCTGCTAAATGGTTCGTAAGCTGCTCCGTACAAGTCGTTGGCATGAGACGGCTTATTGTTAAGGGGGGAAATTCGACGAGAATTTCCTGACCGGTCGCTGTTAAAGCCAGTAGCTCTTTGGATGGCTTGGCGGCAAGCTGCGAGGCCGGCAGGTACGTCGCGTCAAAAGCAGATCTGCGTAGTGCACATATTTCATAAAGTTCGACATCGGCCTTCGCGCGCCTATCTTACCAGCCTGTATAAAAAATTGACTCAATGACGACTACGATGTGGCGTCTAAGCTGTGTGCAATGGCCACTCATGGCTCACAATATTCCAGTAAGCTCAGTGCCAAGCTTAGGGCCACCGGTTATACAAAGTAATCGTCAATGTAACTAGGCCCTACACCCGCATAACTCTTGGCGAGGCCTTGAAAGTACGAGCCCATGCCTTGTCGCGTATTAACTCAGCCCTCAAACGATAAGCCCTTTGGCTATGACCGGAGCGCATCGTTGAGCCTTTGTATCATCCTACTTTAAATATACGGCTCCGTACACCTGGTCCGGTATATACACCCCCTCCGCCGTCGATCGGGAAAATAACATGGCCCTGATAATATTAACATCTATATTCCACTTCGGTTTAACGTGATTAATGTATTAATAAAAGTGAACAGTTGCATCGGGCCAATGGTAGCTAATACGCAGACTGCCGTACCGTAGGGTGCTAGTCTACCTATAAGAAAAGCGCCCACGGGCTGCACTGCGAGCGGAAGCGGCCTTAGTCGTAGTGCTGAAAAACGCGGACACTGCGAGAAGAAAAATTGATGCCAGATCATGTG'/>

    <sequence taxon='81' value='TCCTAATAGTTGTATTGCATTCTCTTATGGGTTCGCGGATAGAGTTATCGATTGTGGTTGACACTCAACACAGTGCAAGCGCCCTGTGCGGCAGCGTTATGGATTAGAGATTCACTGTCGAGGCCGTGCCACCGAGATGATCAATGGGTGATTTAGCAGCAGTTACCATGGCGCCCGGAACCCCGGACCGTACCCACGCATGCAGGATAGTGCGGAGTAATGGACCATCCGGGTTTCGCCCTCGCTCGAGCTCCGCCGCAGAATAGGGCCGTGGAATACATCGGTGGAAACTACCGGGTCTCTTGTGCCTTAACCTCAGCTGGGCTTGTCGCCGCTATTCTGTTTTCGTCTATAGTGGTTAACTGATTCTCCGGGTATTTATGGTATTGCCAGGTCGCAAATCTAGTCCCGTCGGACTGCCATCTCCGTGATGAAAACCTGGACAACGGGAAGGATCCCAGTTTGAGACTGAGATCCTGACCTCTCAAACTCTGCCTTACCGTCTTCATCAAGGAATTACGCCCAGCGCATACAGACGCGTTTCGGCACGTAAGACTGATTGCTGATGATGGTAAAGCGATATCTCTTCTAATATGAGCGTTACACTCGTACACGGATCTCGAAAACGGTCTTGGAATCCACAGCTCCTATCTACGGGGATTCCAAATGACGGGATTTATGGTAACCAAGAAAAAGTAATAGGCCTGCCTTCCGTGACATAAGGGTCCCGCCTTAATATTCCCGTTGCTACCCCAGTGGGGTTCTCTTTATGGCCCAGGACGTGCTGTCTCTGAGCCTTATGGTCTTGCGGCCGAGCTATTTGGACGTTTTATGACAGTAGGAACATGAGTCTGCATGCTCACATTTGTTCAATCTCGAGTGAGTCTGCGTAATAACGTAGAAGGCGACAATCAAGCCGAAACGGACAGTGCAATGAGAAATCTAAACACGGTTTAGTTAGAGTGCTAGTATCTGCGATCTATCGTTCTTGAGGGGCGCTGCTCCTGAGCACCCCGACCCAATTTGTTAGATCGTTTGCACGCCATATTCTTATTAGGCACTGGTATATTTTCTAGCAATATCCCCTTGTAAACAATCAGTAACTAGGTTCTTAGGGTCGCCCTAGACCATAGTCTATCAAATTGGTTCCGAATGGCCGGGTACCAGAGGTAATGAGCAAGCTGCTAAATGGTTCGTAAGCTGCTCCGTACAAGTCGTTGGCATGAGACGGCTTATTGTTGAGGGGGGAAATTCGACGAGATTTTCCTGATCGGTCGCTGTTAAAGCCAGTAGCTCTTTGGATGGCTTGGCGGCAAGCTGCGAGGCCGGCAGGTACATCACGTCAAAAGCAGATCTGCGTAGCGCACATATTTCATAAAGTTCGACCTCGGCCTTCGCGCGCCTATCGTATCAGCCTGTATAAAAAATTGACTCAATGACGACTACGATGTGGCGTCTAAGCTGTGTGCAATGGCCGCCCATGGCTCACAATATTCCAGTAAGCTCAGTGACAAGCTTAGGGCCACCGGTTATACAAAGTAATCGTCAATGTAACTAGGCCCTACTCCCGCATAACTCTTGGCGAGGCCTTGAAAGTACGAGCCCATGCCTTGTCGCGTATTAACTCAGCCCTCAAACGATAAGCCCTTTGGCTATGACCGGAGCGCATCGTTGAGCCTTTGTATCATCTTACTTTAAATATACGGCTCCGTACACCTGGTCCGGTACATCCACCCCCTCCGCCATCGATCGGGAAAATAACATGGCCCTGATAATATTAACATCTATATTCCACTTCGGTTTAACGTGATTAATGTATTAATAAAAGTGAACAGTTGCATCGGGCCAATGGTAGCTAATACGCAGACTGCCGTACCGTAGGGTGCTAGTCTACCTATAAGAAAAGGGCCCACGGGCTACACTGCGAGCGGAAGCGGCCTTAGTCGTAGTGTTGAAAAACGCGGACACTGCGAGAAGAAAAATTGATGCCAGATGATGTG'/>

    <sequence taxon='105' value='TCCTAATAGTTGTATTGCATTCTCTTATGGGTTCGCGGATAGAGTTATCGATTGTGGTTGACACTCAACACAGTGCAAGCGCCCTGTGCGGCAGCGTTATGGATTAGAGATTCACTGTCGAGGCCGTGCCACCGAGATGATCAATGGGTGATTTAGCAGCAGTTACCATGGCGCCCGGAACCCCGGACCGTACCCACGCATGCAGGATAGTGCGGAGTAATGGACCATCCGGGTTTCGCCCTCGCTCGAGCTCCGCCGCAGAATAGGGCCGTGGAATACATCGGTGGAAACTACCGGGTCTCTTGTGCCTTAACCTCAGCTGGGCTTGTCGCCGCTATTCTGTTTTCGTCTATAGTGGTTAACTGATTCTCCGGGTATTTATGGTATTGCCAGGTCGCAAATCTAGTCCCGTCGGACTGCCATCTCCGTGATGAAAACCTGGACAACGGGAAGGATCCCAGTTTGAGACTGAGATCCTGACCTCTCAAACTCTGCCTTACCGTCTTCATCAAGGAATTACGCCCAGCGCATACAGACGCGTTTCGGCACGTAAGACTGATTGCTGATGATGGTAAAGCGATATCTCTTCTAATATGAGCGTTACCCTCGTACACGGATCTCGAAAACGGTCTTGGAATCCACAGCTCCTATCTACGGGGATTCCAAATGACGGGATTTATGGTAACCAAGAAAAAGTAATAGGCCTGCCTTCCGTGACATAAGGGTCCCGCCTTAATATTCCCGTTGCTACCCCAGTGGGGTTCTCTTTATGGCCCAGGACGTGCTGTCTCTGAGCCTTATGGTCTTGCGGCCGAGCTATTTGGACGTTTTATGACAGTAGGAACATGAGTCTGCATGCTCACATTTGTTCAATCTCGAGTGAGTCTGCGTAATAACGTAGAAGGCGACAATCAAGCCGAAACGGACAGTGCAATGAGAAATCTAAACACGGTTTAGTTAGAGTGCTAGTATCTGCGATCTATCGTTCTTGAGGGGCGCTGCTCCTGAGCACCCCGACCCAATTTGTTAGATCGTTTGCACGCCATATTCTTATTAGGCACTGGTATATTTTCTAGCAATATCCCCTTGTAAACAATCAGTAACTAGGTTCTTAGGGTCGCCCTAGACCATAGTCTATCAAATTGGTTCCGAATGGCCGGGTACCAGAGGTAATGAGCAAGCTGCTAAATGGTTCGTAAGCTGCTCCGTACAAGTCGTTGGCATGAGACGGCTTATTGTTGAGGGGGGAAATTCGACGAGATTTTCCTGATCGGTCGCTGTTAAAGCCAGTAGCTCTTTGGATGGCTTGGCGGCAAGCTGCGAGGCCGGCAGGTACATCACGTCAAAAGCAGATCTGCGTAGCGCACATATTTCATAAAGTTCGACCTCGGCCTTCGCGCGCCTATCGTATCAGCCTGTATAAAAAATTGACTCAATGACGACTACGATGTGGCGTCTAAGCTGTGTGCAATGGCCGCCCATGGCTCACAATATTCCAGTAAGCTCAGTGACAAGCTTAGGGCCACCGGTTATACAAAGTAATCGTCAATGTAACTAGGCCCTACTCCCGCATAACTCTTGGCGAGGCCTTGAAAGTACGAGCCCATGCCTTGTCGCGTATTAACTCAGCCCTCAAACGATAAGCCCTTTGGCTATGACCGGAGCGCATCGTTGAGCCTTTGTATCATCTTACTTTAAATATACGGCTCCGTACACCTGGTCCGGTACATCCACCCCCTCCGCCATCGATCGGGAAAATAACATGGCCCTGATAATATTAACATCTATATTCCACTTCGGTTTAACGTGATTAATGTATTAATAAAAGTGAACAGTTGCATCGGGCCAATGGTAGCTAATACGCAGACTGCCGTACCGTAGGGTGCTAGTCTACCTATAAGAAAAGGGCCCACGGGCTACACTGCGAGCGGAAGCGGCCTTAGTCGTAGTGTTGAAAAACGCGGACACTGCGAGAAGAAAAATTGATGCCAGATGATGTG'/>

    <sequence taxon='111' value='TCCTAATAGTTGTATTGCATTCTCTTATGGGTTCGCGGATAGAGTTATCGATTGTGGTTGACACTCAACACAGTGCAAGCGCCCTGTGCGGCAGCGTTATGGATTAGAGATTCACTGTCGAGGCCGTGCCACCGAGATGATCAATGGGTGATTTAGCAGCAGTTACCATGGCGCCCGGAACCCCGGACCGTACCCACGCATGCAGGATAGTGCGGAGTAATGGACCATCCGGGTTTCGCCCTCGCTCGAGCTCCGCCGCAGAATGGGGCCGTGGAATACATCGGTGGAAACTACCGGGTCTCTTGTGCCTTAACCTCAGCTGGGCTTGTCGCCGCTATTCTGTTTTCGTCTATAGTGGTTAACTGATTCTCCGGGTATTTATGGTATTGCCAGGTCGCAAATCTAGTCCCGTCGGACTGCCATCTCCGTGATGAAAACCTGGACAACGGGAAGGATCCCAGTTTGAGACTGAGATCCTGACCTCTCAAACTCTGCCTTACCGTCTTCATCAAGGAATTACGCCCAGCGCATACAGACGCGTTTCGGCACGTAAGACTGATTGCTGATGATGGTAAAGCGATATCTCTTCTAATATGAGCGTTACACTCGTACACGGATCTCGACAACGGTCTTGGAATCCACAGCTCCTATCTACGGGGATTCCAAATGACGGGATTTATGGTAACCAAGAAAAAGTAATAGGCCTGCCTTCCGTGACATAAGGGTCCCGCCTTAATATTCCCGTTGCTACCCCAGTGGGGTTCTCTTTATGGCCCAGGACGTGCTGTCTCTGAGCCTTATGGTCTTGCGGCCGAGCTATTTGGACGTTTTATGACAGTAGGAACATGAGTCTGCATGCTCACATTTGTTCAATCTCGAGTGAGTCTGCGTAATAACGTAGAAGGTGACAATCAAGCCGAAACGGACAGTGCAATGAGAAATCTAAACACGGTTTAGTTAGAGTGCTAGTATCTGCGATCTATCGTTCTTGAGGGGCGCTGCTCCTGAGCACCCCGACCCAATTTGTTAGATCGTTTGCACGCCATATTCTTATTAGGCACTGGTATATTTTCTAGCAATATCCCCTTGTAAACAATCAGTAACTAGGTTCTTAGGGTCGCCTTAGACCATAGTCTATCAAATTGGTTCCGAATGGCCGGGTACCAGCGGTAATGAGCAAGCTGCTAAATGGTTCGTAAGCTGCTCCGTACAAGTCGTTGGCATGAGACGGCTTATTGTTGAGGGGGGCAATTCGACGAGATTTTCCTGATCGGTCGCTGTTAAAGCCAGTAGCTCTTTGGATGGCTTGGCGGCAAGCTGCGAGGCCGGCAGGTACATCACGTCAAAAGCAGATCTGCGTAGCGCACATATTTCATAAAGTTCGACCTCGGCCTTCGCGCGCCTATCGTACCAGCCTGTATAAAAAATTGACTCAATGACGACTACGATGTGGCGTCTAAGCTGTGTGCAATGGCCGCTCATGGCTCACGATATTCCAGTAAGCTCAGTGACAAGCTTAGGGCCACCGGTTATACAAAGTAATCGTCAATGTAACCAGGACCTACTCCCGCATAACTCTTGGCGAGGCCTTGAAAGTACGAGCCCATGCCTTGTCGCGTATTAACTCAGCTCTCAAACGATAAGCCCTTTGGCTATGACCGGAGCGCATCGTTGAGCCTTTGTATCATCTTACTTTAAATATACGGCTCCGTATACCTGGTCCGGTACATCCACCCCCTCCGCCATCGATCGGGAAAATAACATGGCCCTGATAATATTAACATCTATATTCCACTTCGGTTTAACGTGATTAATGTATTAATAAAAGTGAACAGTTGCATCGGGCCAATGGTAGCTAATACGCAGACTGCCGTACCGTAGGGTGCTAGTCTACCTATAAGAAAAGGGCCCACGGGCTACACTGCGAGCGGAAGCGGCCTTAGTCGTAGTGCTGAAAAACGCGGACACTGCGAGAAGAAAAATTGATGCCAGATGATGTG'/>

    <sequence taxon='124' value='TCCTAATAGTTGTATTGCATTCTATTATGGGTTCGCGGATAGAGTTGTCGATTGTGGTTGACACTCAACACAGTGCAAGCGCCCTGTGCGGCAGCGTTATGGATTAGAGATTCACTGTCGAGGCCGTGCCACCGAGATGATCAATGGGTGATTTAGCAGCAGTTACCATGGCGCCCGGAACCCCGGACCGTACCCACGCATGCAGGATAGTGCGGAGTAATGGACCATCCGGGTTTCGCCCTCGCTCGAGCTCCGCCGCAGAATAGGGCCGTGGAATACATCGGTGGAAACTACCGGGTCTCTTGTGCCTTAACCTCAGCTGGGCTTGTCGCCGCTATTCTGTTTTCGTCTATAGTGGTTAACTGATTCTCCGGGTATTCATGGTATTGCCAGGTCGCAAATCCAGTCCCGTCGGACTGCCATCTCCGTAATGAAAACCTGGACAACGGGAAGGATCCCAGTTTGAGACTGAGATCCTGACCTCTCAAACTCTGCCTTACCGTCTTCATCAAGGAATTACGCCCAGCGCATACAGACGCGTTTCGGCACGTAAGACTGATTGCTGATGATGGTAAAGCGATATCTCTTCTAATATGAGCGTTACACTCGTACACGGATCTCGAAAACGGTCTTGGAATCCACAGCTCCTATCTACGGGGATTCCAAATGACGGGATTTATGGTAACCAAGGAAAAGTAATAGGCCTGCCTTCCGTGACATAAGGGTCCCGCCTTCATATTCTCGTTGCTACCCCAGTGGGGTTCTCTTTATGGCCCAGGACGTGCTGTCTCTGAGCCTTATGGTCTTGCGGCCGAGCTATTTGGACGTTTTATGACAGCAGGAACATGAGTCTGCATGCTCACATTTGTTCAATCGCGAGTGAGTCTGCGTAATAACGTAGAAGGTGACGATCAAGCCGAAACGGACAGTGCAATGAGAAATCTAAACACGGTTTAGTTAGAGTGCTAGTATCTGCGATCTATCGTTCTTGAGGGGCGCTGCTCCTGAGCACCCCGACCCAATTTGTTATATCGTTTGCACGCCATATTCTTATTCGGCACTGGTATATTTTCTAGCAATGTCCCCTTGTAAACAATCAGTAACTAGGTTCTTAGGGTCGCCCTAGACCATAGTCTATCAAATTGGTTCCGAATGGCCGGGTACCAGCGGTAATGAGCAAGCTGCTAAATGGTTCGTAAGCTGCTCCGTACAAGTCGTTGGCATGAGACGGCTTATTGTTAAGGGGGGAAATTCGACGAGATTTTCCTGATCGGTCGCTGTTAAAGCCAGTAGCTCTTTGGATGGCTTGGCGGCAAGCTGCGAGGCCGGCAGGTACATCACGTCAAAAGCAGATCTGCGTAGCGCACATATTTCATAAAGTTCGACATCGGCCTTCGCGCGCCTATCGTACCAGCCTGTATAAAAAATTGACTCAATGACGACTACGATGTGGCGTCTAAGCTGTGTGCAATGGCCGCTCATGGCTCACAATATTCCAGTAAGCTCAGTGACAAGCTTAGGGCCACCGGTTATACAAAGTAATCGTCAATGTAACTAGGCCCTACTCCCGCATAACTCTTGGCGAGGCCTTGCAAGTACGAGCCCATGCCTTGTCGCGTATTAACTCAGCCCTCAAACGATAAGCCCTTTGGCTATGACCGGAGCGCATCGTTGAGCCTTTGTATCATCTTACTTTAAATATACGGCTCCGTACACCTGGTCCGGTACATCCACCCCCTCCGCCATCGATCGGGAAAATAACATGGCCCTGATAATATTAACATCTATATTCCACTTCGGTTTAACGTGATTAATGTATTAATAAAAGTGAACAGTTGCATCGGGCCAATGGTAGCTAATACGCAGACCGCCGTACCGTAGGGTGCTAGTCTACCTATAAGAAAAGGGCCCACGGGCTACACTGCGAGCGGAAGCGGCCTTAGTCGTAGTGCTGAAAAACGCGGACACTGGGAGAAGAAAAATTGATGCCAGATGATGTG'/>

    <sequence taxon='175' value='TCCTAATAGTTGTATTGCATTCTATTATGGGTTCGCGGATAGAGTTGTCGATTGTGGTTGACACTCAACACAGTGCAAGCGCCCTGTGCGGCAGCGTTATGAATTAGAGATTCACTGTCGAGGCCGTGCCACCGAGATGATCAATGGGTGATTTAGCAGCAGTTACCATGGCGCCCGGAACCCCGGACCGTACCCACGCATGCAGGATAGTGCGGAGTAATGGACCATCCGGGTTTCGCCCTCGCTCGAGCTCCGCCGCAGAATAGGGCCGTGGAATACATCGGTGGAAACTACCGGGTCTCTTGTGCCTTAACCTCAGCTGGGCTTGTCGCCGCTATTCTGTTTTCGTCTATAGTGGTTAACTGATTCTCCGGGTATTCATGGTATTGCCAGGTCGCAAATCCAGTCCCGTCGGACTGCCATCTCCGTAATGAAAACCTGGACAACGGGAAGGATCCCAGTTTGAGACTGAGATCCTGACCTCTCAAACTCTGCCTTACCGTCTTCATCAAGGAATTACGCCCAGCGCATACAGACGCGTTTCGGCACGTAAGACTGATTGCTGATGATGGTAAAGCGATATCTCTTCTAATATGAGCGTTACACTCGTACACGGATCTCGAAAACGGTCTTGGAATCCACAGCTCCTATCTACGGGGATTCCAAATGACGGGATTTATGGTAACCAAGGAAAAGTAATAGGCCTGCCTTCCGTGACATAAGGGTCCCGCCTTCATATTCTCGTTGCTACCCCAGTGGGGTTCTCTTTATGGCCCAGGACGTGCTGTCTCTGAGCCTTATGGTCTTGCGGCCGAGCTATTTGGACGTTTTATGACAGCAGGAACATGAGTCTGCATGCTCACATTTGTTCAATCGCGAGTGAGTCTGCGTAATAACGTAGAAGGTGACGATCAAGCCGAAACGGACAGTGCAATGAGAAATCTAAACACGGTTTAGTTAGAGTGCTAGTATCTGCGATCTATCGTTCTTGAGGGGCGCTGCTCCTGAGCACCCCGACCCAATTTGTTATATCGTTTGCACGCCATATTCTTATTCGGCACTGGTATATTTTCTAGCAATGTCCCCTTGTAAACAATCAGTAACTAGGTTCTTAGGGTCGCCCTAGACCATAGTCTATCAAATTGGTTCCGAATGGCCGGGTACCAGCGGTAATGAGCAAGCTGCTAAATGGTTCGTAAGCTGCTCCGTACAAGTCGTTGGCATGAGACGGCTTATTGTTAAGGGGGGAAATTCGACGAGATTTTCCTGATCGGTCGCTGTTAAAGCCAGTAGCTCTTTGGATGGCTTGGCGGCAAGCTGCGAGGCCGGCAGGTACATCACGTCAAAAGCAGATCTGCGTAGCGCACATATTTCATAAAGTTCGACATCGGCCTTCGCGCGCCTATCGTACCAGCCTGTATAAAAAATTGACTCAATGACGACTACGATGTGGCGTCTAAGCTGTGTGCAATGGCCGCTCATGGCTCACAATATTCCAGTAAGCTCAGTGACAAGCTTAGGGCCACCGGTTATACAAAGTAATCGTCAATGTAACTAGGCCCTACTCCCGCATAACTCTTGGCGAGGCCTTGCAAGTACGAGCCCATGCCTTGTCGCGTATTAACTCAACCCTCAAACGATAAGCCCTTTGGCTATGACCGGAGCGCATCGTTGAGCCTTTGTATCATCTTACTTTAAATATACGGCTCCGTACACCTGGTCCGGTACATCCACCCCCTCCGCCATCGATCGGGAAAATAACATGGCCCTGATAATATTAACATCTATATTCCACTTCGGTTTAACGTGATTAATGTATTAATAAAAGTGAACAGTTGCATCGGGCCAATGGTAGCTAATACGCAGACCGCCGTACCGTAGGGTGCTAGTCTACCTATAAGAAAAGGGCCCACGGGCTACACTGCGAGCGGAAGCGGCCTTAGTCGTAGTGCTGAAAAACGCGGACACTGGGAGAAGAAAAATTGATGCCAGATGATGTG'/>

    <sequence taxon='65' value='TCCTAATAGTTGTATTGCATTCTATTATGGGTTCGCGGATAGAGTTGTCGATTGTGGTTGACACTCAACACAGTGCAAGCGCCCTGTGCGGCAGCGTTATGGATTAGAGATTCACTGTCGAGGCCGTGCCACCGAGATGATCAATGGGTGATTTAGCAGCCGTTACCATGGCGCCCGGAACCCCGGACCGTACCCACGCATGCAGGATAGTGCGGAGTAATGGACTATACGGGTTTCGCCCTCGCTCGAGCTCCGCCGCAGAATAGGGCCGTGGAATACATCGGTGGAAACTACCGGGTCTCTTGTGCCTTAACCTCAGCTGGGCTTGTCGCCGCTATTCTGTTTTCGGCTATAGTGGTTAACTGATTCTCCGGGTATTTATGGTATTGCCGGGTCGCAAATCTAGTCCCGTCGGACTGCCATCTCCGCGATGAAAACCTGGGCAACGGGAAGGATCCCAGTTTGAGACTGAGATCCTGACCTCTCAAACTCTGCCTTACCGTCTTCATCAAGGAATTACGCCCAGCGCATACAGACGCGTTTCGGCACGTAAGACTGATTGCTGATGATGGTAAAGCGATATCTATTCTAATCTGAGCGTTACACTCGTACACGGATCTCGAAAACGGTCTTGGAATCCTCAGCTCCTATCTACGGAGATTCCAAATGACGGGATTTATGGTAACCAAGAAAAAGTAATAGGCCTGCCTTCCGTGACATAAGGGTCCCGCCTTAATATTCTCGTTGCTACCCCAGTGGGGTTCTCTTTATGGCCCAGGACGTGCTGTCTCTGAGCCTTATGGTCTTGCGGCCGAGCTATTTGGACGTTCTATGACAGTAGGGACATGAGTTTGCATGCTCACATTTGTTCAATCTCGAGTGGGTCTGCGTAATAACGTAGAAGGTGACAATCAAGCCGAAACAGACAGTGCAATGAGAAATCTAAACACGGTTTAGTTAGAGTGCTAGTATCTGCGATCTATCGTTCTTGAGGGGCGCTGCTCCTGAGCACCCCGACCCAATTTGTTAGATCGTTTGCACGCCATATTATTATTAGGCACTGGTATATTTTCTATCAATATCCCCTTGTAAACAATCAGTAACTAGGTTCTTAGGGTCGCCCTAGACCATAGTCTATCAAATTGGTTCCGAATGGCCGGGTACCAGCGGTAATGAGCAAGCTGCTAAATGGTTCGTAAGCTGCTCCGTACAAGTCGTTGGAATGAGACGGCTTATTGTTAAGGGGGGAAATTCGACGAGGTTTTCCTGACCGGTCGCTGTTGAAGCCAGTAGCTCTTTGGATGGCTTGGCGGCAAGCTGCGAGGCCGGCAGGTACATCAGGTCAAAAGCAGATCTGCGTGGTGCACCTATTTCATAAAGTTCGACATCGGCCTTCGCGCGCCTATCTTACCAGCCTGTATAAAAAATTGACTCAATGACGACTACGATGTGGCGTCTAAGCTGTGTGCAATGGCCGCTCATGGCTCACAATATTCCAGTAAGCTCAGTGACAAGCTTAGGGCCACCGGTTATCCAAAGTAATCGTCAATGTAACTAGGCCCTACTCCCGCATAACTCTTGGCGAGGCCTTGAGAGTACGAGCCCCTGCCTTGTCGCGTACTAACTCAGCCCCCGAACGATAAGCCCTTTGGCTATGGCCGGAGCGCATCGTTGAGCCTTTGTACCATCTTACTTTAAATGTACGGCTCCGTACACCTGGTCCGGTACATCCACCCCCTCCGTCATCGATCGGGAAGATAACATGGCCCTGATAATATTAACATCTATATTCCACTTCGGTTTAACGTGATTAATGTATTAATAAAAGTGAACAGTCGCATCGGGCCAATGGTAGCTAATACGCAGACTGCCGTACCGTAGGGTGCTAGTCTACCTATAAGAAAAGGGCCCACGGGCTGCACTGCGAGCGGAAGCGGCCTTAGTCGTAGTGCTGAAAACCGCGGACACTGCGAAAAGAAAAATTAATGCCAGATAATGTG'/>

    <sequence taxon='154' value='TCCTAATAGTTGTATTGCATTCTATTATGGGTTCGCGGATAGAGTTGTCGATTGTGGTTGACACTCAACACAGTGCAAGCGCCCTGTGCGGCAGCGTTATGGATTAGAGATTCACTGTCGAGGCCGTGCCACCGAGATGATCAATGGGTGATTTAGCAGCCGTTACCATGGCGCCCGGAACCCCGGACCGTACCCACGCATGCAGGATAGTGCGGAGTAATGGACTATACGGGTTTCGCCCTCGCTCGAGCTCCGCCGCAGAATAGGGCCGTGGAATACATCGGTGGAAACTACCGGGTCTCTTGTGCCTTAACCTCAGCTGGGCTTGTCGCCGCTATTCTGTTTTCGGCTATAGTGGTTAACTGATTCTCCGGGTATTTATGGTATTGCCGGGTCGCAAATCTAGTCCCGTCGGACTGCCATCTCCGCGATGAAAACCTGGGCAACGGGAAGGATCCCAGTTTGAGACTGAGATCCTGACCTCTCAAACTCTGCCTTACCGTCTTCATCAAGGAATTACGCCCAGCGCATACAGACGCGTTTCGGCACGTAAGACTGATTGCTGATGATGGTAAAGCGATATCTATTCTAATCTGAGCGTTACACTCGTACACGGATCTCGAAAACGGTCTTGGAATCCTCAGCTCCTATCTACGGAGATTCCAAATGACGGGATTTATGGTAACCAAGAAAAAGTAATAGGCCTGCCTTCCGTGACATAAGGGTCCCGCCTTAATATTCTCGTTGCTACCCCAGTGGGGTTCTCTTTATGGCCCAGGACGTGCTGTCTCTGAGCCTTATGGTCTTGCGGCCGAGCTATTTGGACGTTCTATGACAGTAGGGACATGAGTTTGCATGCTCACATTTGTTCAATCTCGAGTGGGTCTGCGTAATAACGTAGAAGGTGACAATCAAGCCGAAACAGACAGTGCAATGAGAAATCTAAACACGGTTTAGTTAGAGTGCTAGTATCTGCGATCTATCGTTCTTGAGGGGCGCTGCTCCTGAGCACCCCGACCCAATTTGTTAGATCGTTTGCACGCCATATTATTATTAGGCACTGGTATATTTTCTATCAATATCCCCTTGTAAACAATCAGTAACTAGGTTCTTAGGGTCGCCCTAGACCATAGTCTATCAAATTGGTTCCGAATGGCCGGGTACCAGCGGTAATGAGCAAGCTGCTAAATGGTTCGTAAGCTGCTCCGTACAAGTCGTTGGAATGAGACGGCTTATTGTTAAGGGGGGAAATTCGACGAGGTTTTCCTGACCGGTCGCTGTTGAAGCCAGTAGCTCTTTGGATGGCTTGGCGGCAAGCTGCGAGGCCGGCAGGTACATCAGGTCAAAAGCAGATCTGCGTGGTGCACCTATTTCATAAAGTTCGACATCGGCCTTCGCGCGCCTATCTTACCAGCCTGTATAAAAAATTGACTCAATGACGACTACGATGTGGCGTCTAAGCTGTGTGCAATGGCCGCTCATGGCTCACAATATTCCAGTAAGCTCAGTGACAAGCTTAGGGCCACCGGTTATCCAAAGTAATCGTCAATGTAACTAGGCCCTACTCCCGCATAACTCTTGGCGAGGCCTTGAGAGTACGAGCCCCTGCCTTGTCGCGTACTAACTCAGCCCCCGAACGATAAGCCCTTTGGCTATGGCCGGAGCGCATCGTTGAGCCTTTGTACCATCTTACTTTAAATGTACGGCTCCGTACACCTGGTCCGGTACATCCACCCCCTCCGTCATCGATCGGGAAGATAACATGGCCCTGATAATATTAACATCTATATTCCACTTCGGTTTAACGTGATTAATGTATTAATAAAAGTGAACAGTCGCATCGGGCCAATGGTAGCTAATACGCAGACTGCCGTACCGTAGGGTGCTAGTCTACCTATAAGAAAAGGGCCCACGGGCTGCACTGCGAGCGGAAGCGGCCTTAGTCGTAGTGCTGAAAACCGCGGACACTGCGAAAAGAAAAATTAATGCCAGATAATGTG'/>

    <sequence taxon='66' value='TCCTAATAGTTGTATTGCATTCTATTATGGGTTCGCGGATAGAGTTGTCGATTGTGGTTGACACTCAACACAGTGCAAGCGCCCTGTGCGGCAGCGTTATGGATTAGAGATTCACTGTCGAGGCCGTGCCACCGAGATGATCAATGGGTGATTTAGCAGCCGTTACCATGGCGCCCGGAACCCCGGACCGTACCCACGCATGCAGGATAGTGCGGAGTAATGGACTATACGGGTTTCGCCCTCGCTCGAGCTCCGCCGCAGAATAGGGCCGTGGAATACATCGGTGGAAACTACCGGGTCTCTTGTGCCTTAACCTCAGCTGGGCTTGTCGCCGCTATTCTGTTTTCGGCTATAGTGGTTAACTGATTCTCCGGGTATTTATGGTATTGCCGGGTCGCAAATCTAGTCCCGTCGGACTGCCATCTCCGTGATGAAAACCTGGGCAACGGGAAGGATCCCAGTTTGAGACTGAGATCCTGACCTCTCAAACTCTGCCTTACCGTCTTCATCAAGGAATTACGCCCAGCGCATACAGACGCGTTTCGGCACGTAAGACTGATTGCTGATGATGGTAAAGCGATATCTATTCTAATATGAGCGTTACACTCGTACACGGATCTCGAAAACGGTCTTGGAATCCACAGCTCCTATCTACGGAGATTCCAAATGACGGGATTTATGGTAACCAAGAAAAAGTAATAGGCCTGCCTTCCGTGACATAAGGGTCCCGCCTTAATATTCTCGTTGCTACCCCAGTGGGGTTCTCTTTATGGCCCAGGACGTGCTGTCTCTGAGCCTTATGGTCTTGCGGCCGAGCTATTTGGACGTTCTATGACAGTAGGGACATGAGTTTGCATGCTCACATTTGTTCAATCTCGAGTGAGTCTGCGTAATAACGTAGAAGGTGACAATCAAGCCGAAACAGACAGTGCAATGAGAAATCTAAACACGGTTTAGTTAGAGTGCTAGTATCTGCGATCTATCGTTCTTGAGGGGCGCTGCTCCTGAGCACCCCGGCCCAATTTGTTAGATCGTTTGCACGCCATATTATTATTAGGCACTGGTATATTTTCTATCAATATCCCCTTGTAAACAATCAGTAACTAGGTTCTTAGGGTCGCCCTAGACCATAGTCTATCAAATTGGTTCCGAATGGCCGGGTACCAGCGGTAATGAGCAAGCTGCTAAATGGTTCGTAAGCTGCTCCGTACAAGTCGTTGGAATGAGACGGCTTATTGTTAAGGGGGGAAATTCGACGAGGTTTTCCTGACCGGTCGCTGTTAAAGCCAGTAGCTCTTTGGATGGCTTGGCGGCAAGCTGCGAGGCCGGCAGGTACATCAGGTCAAAAGCAGATCTGCGTGGTGCACCTATTTCATAAAGTTCGACATCGGCCTTCGCGCGCCTATCTTACCAGCCTGTATAAAAAATTGACCCAATGACGACTACGATGTGGCGTCTAAGCTGTGTGCAATGGCCGCTCATGGCTCACAATATTCCAGTAAGCTCAGTGACAAGCTTAGGGCCACCGGTTATACAAAGTAATCGTCAATGTAACTAGGCCCTACTCCCGCATAACTCTTGGCGAGGCCTTGAGAGTACGAGCCCCTGCCTTGTCGCGTATTAACTCAGCCCTCAAACGATAAGCCCTTTGGCTATGACCGGAGCGCATCGTTGAGCCTTTGTACCATCTTACTTTAAATGTACGGCTCCGTACACCTGGTCCGGTACATCCACCCCCTCCGCCATCGATCGGGAAAATAACATGGCCCTGATAATATTAACATCTATATTCCACTTCGGTTTAACGTGATTAATATATTAATAAAAGTGAACAGTCGCATCGGGCCAATGGTAGCTAATACGCAGACTGCCGTACCGTAGGGTGCTAGTCTACCTATAAGAAAAGGGCCCACGGGCTGCACTGCGAGCGGAAGCGGCCTTAGTCGTAGTGCTGAAAACCGCGGACACTGCGAAAAGAAAAATTGATGCCAGATAATGTG'/>

    <sequence taxon='100' value='TCCTAATAGTTGTATTGCATTCTATTATGGGTTCGCGGATAGAGTTGTCGATTGTGGTTGACACTCAACACAGTGCAAGCGCCCTGTGCGGCAGCGTTATGGATTAGAGATTCACTGTCGAGGCCGTGCCACCGAGATGATCAATGGGTGATCTAGCAGCCGTTACCATGGCGCCCGGAACCCCGGACCGTACCCACGCATGCAGGATAGTGCGGAGTAATGGACTATACGGGTTTCGCCCTCGCTCGAGCTCCGCCGCAGAATAGAGCCGTGGAATACATCGGTGGAAACTACCGGGTCTCTTGTGCCTTAACCTCAGCTGGGCTTGTCGCCGCTATTCTGTTTTCGGCTATAGTGGTTAACTGATTCTCCGGGTATTTATGGTATTGCCGGGTCGCAGATCTAGTCCCGTCGGACTGCCATCTCCGTGATGAAAACCTGGGCAACGGGAAGGATCCCAGTTTGAGACTGAGATCCTGACCTCTCAAACTCTGCCTTACCGTCTTCATCAAGGAATTACGCCCAGCGCATACAGACGCGTTTCGGCACGTAAGACTGATTGCTGATGATGGTAAAGCGATATCTATTCTAATATGAGCGTTACACTCGTACACGGATCTCGAAAACGGTCTTGGAATCCACAGCTCCTATCTACGGAGATTCCAAATGACGGGATTTATGGTAACCAAGAAAAAGTAATAGGCCTGCCTTCCGTGACATAAGGGTCCCGCCTTAATATTCTCGTTGCTACCCCAGTGGGGTTCTCTTTATGGCCCAGGACGTGCTGTCTCTGAGCCTTATGGTCTTGCGGCCGAGCTATTTGGACGTTCTATGACAGTAGGGACATGAGTTTGCATGCTCACATTTGCTCAATCTCGAGTGAGTCTGCGTAATAACGTAGAAGGTGACAATCAAGCCGAAACAGACAGTGCAATGAGAAATCTAAACACGGTTTAGTTAGAGTGCTAGTATCTGCGATCTATCGTTCTTGAGGGGCGCTGCTCCTGAGCACCCCGGCCCAATTTGTTAGATCGTTTGCACGCCATATTATTATTAGGCACTGGTATATTTTATATCAATATCCCCTTGTAAACAATCAGTAACTAGGTTCTTAGGGTCGCCCTAGACCATAGTCTATCAAACTGGTTCCGAATGGCCGGGTACCAGCGGTAATGAGCAAGCTGCTAAATGGTTCGTAAGCTGCTCCGTACCAGTCGTTGGAATGAGACGGCTTATTGTTAAGGGGGGAAATTCGACGAGGTTTTCCTGACCGGTCGCTGTTAAAGCCAGTAGCTCTTTGGATGGCTTGGCAGCAAGCTGCGAGGTCGGCAGGTACATCAGGTCGAAAGCAGATCTGCGTGGTGCACCTATTTCATAAAGTTCGACATCGGCCTTCGCGCGCCTATCTTACCAGCCTGTATAAAAAATTGACCCAGTGACGACTACGATGTGGCGTGTAAGCTGTGTGCAATGGCCGCTCATGGCTCACAATATTCCAGTAAGCTCAGTGACAAGCTTAGGGCCACCGGTTATACAAAGTAATCGTCAATGTAACTAGGCCCTACTCCCGCATAACTCTTGGCGAGGCCTTGAGAGTACGAGCCCCTGCCTTGTCGCGTATTAACTCAGCCCTCAAACGATAAGCCCTTTGGCTATGACCGGAGCGCATCGTTGAGCCTTTGTACCATCTTACTTTAAATGTACGGCTCCGTACACCTGGTCCGGTACATCCACCCCCTCCGCCATCGATCGGGAAAATAACATGGCCCTGATAATATTAACATCTATATTCCACTTCGGTTTAACGTGATTAATATATTAATAAAAGTGAACAGTCGCATCGGGCCAATGGTAGCTAATACGCAGACTGCCGTACCGTAGGGTGCTAGTCTACCTATAAGAAAAGGGCCCACGGGCTGCACTGCGAGCGGAAGCGGCCTTAGTCGTAGTGCTGAAAACCGCGGACACTGCGAAAAGAAAAATTGATGCCAGATAATGTG'/>

    <sequence taxon='190' value='TCCTAATAGTTGTATTGCATTCTATTATGGGTTCGCGGATAGAGTTGTCGATTGTGGTTGACACTCAACACAGTGCAAGCGCCCTGTGCGGCAGCGTTATGGATTAGAGATTCACTGTCGAGGCCGTGCCACCGAGATGATCAATGGGTGATCTAGCAGCCGTTACCATGGCGCCCGGAACCCCGGACCGTACCCACGCATGCAGGATAGTGCGGAGTAATGGACTATACGGGTTTCGCCCTCGCTCGAGCTCCGCCGCAGAATAGAGCCGTGGAATACATCGGTGGAAACTACCGGGTCTCTTGTGCCTTAACCTCAGCTGGGCTTGTCGCCGCTATTCTGTTTTCGGCTATAGTGGTTAACTGATTCTCCGGGTATTTATGGTATTGCCGGGTCGCAGATCTAGTCCCGTCGGACTGCCATCTCCGTGATGAAAACCTGGGCAACGGGAAGGATCCCAGTTTGAGACTGAGATCCTGACCTCTCAAACTCTGCCTTACCGTCTTCATCAAGGAATTACGCCCAGCGCATACAGACGCGTTTCGGCACGTAAGACTGATTGCTGGTGATGGTAAAGCGATATCTATTCTAATATGAGCGTTACACTCGTACACGGATCTCGAAAACGGTCTTGGAATCCACAGCTCCTATCTACGGAGATTCCAAATGACGGGATTTATGGTAACCAAGAAAAAGTAATAGGCCTGCCTTCCGTGACATAAGGGTCCCGCCTTAATATTCTCGTTGCTACCCCAGTGGGGTTCTCTTTATGGCCCAGGACGTGCTGTCTCTGAGCCTTATGGTCTTGCGGCCGAGCTATTTGGACGTTCTATGACAGTAGGGACATGAGTTTGCATGCTCACATTTGCTCAATCTCGAGTGAGTCTGCGTAATAACGTAGAAGGTGACAATCAAGCCGAAACAGACAGTGCAATGAGAAATCTAAACACGGTTTAGTTAGAGTGCTAGTATCTGCGATCTATCGTTCTTGAGGGGCGCTGCTCCTGAGCACCCCGGCCCAATTTGTTAGATCGTTTGCACGCCATATTATTATTAGGCACTGGTATATTTTATATCAATATCCCCTTGTAAACAATCAGTAACTAGGTTCTTAGGGTCGCCCTAGACCATAGTCTATCAAACTGGTTCCGAATGGCCGGGTACCAGCGGTAATGAGCAAGCTGCTAAATGGTTCGTAAGCTGCTCCGTACCAGTCGTTGGAATGAGACGGCTTATTGTTAAGGGGGGAAATTCGACGAGGTTTTCCTGACCGGTCGCTGTTAAAGCCAGTAGCTCTTTGGATGGCTTGGCAGCAAGCTGCGAGGTCGGCAGGTACATCAGGTCGAAAGCAGATCTGCGTGGTGCACCTATTTCATAAAGTTCGACATCGGCCTTCGCGCGCCTATCTTACCAGCCTGTATAAAAAATTGACCCAGTGACGACTACGATGTGGCGTGTAAGCTGTGTGCAATGGCCGCTCATGGCTCACAATATTCCAGTAAGCTCAGTGACAAGCTTAGGGCCACCGGTTATACAAAGTAATCGTCAATGTAACTAGGCCCTACTCCCGCATAACTCTTGGCGAGGCCTTGAGAGTACGAGCCCCTGCCTTGTCGCGTATTAACTCAGCCCTCAAACGATAAGCCCTTTGGCTATGACCGGAGCGCATCGTTGAGCCTTTGTACCATCTTACTTTAAATGTACGGCTCCGTACACCTGGTCCGGTACATCCACCCCCTCCGCCATCGATCGGGAAAATAACATGGCCCTGATAATATTAACATCTATATTCCACTTCGGTTTAACGTGATTAATATATTAATAAAAGTGAACAGTCGCATCGGGCCAATGGTAGCTAATACGCAGACTGCCGTACCGTAGGGTGCTAGTCTACCTATAAGAAAAGGGCCCACGGGCTGCACTGCGAGCGGAAGCGGCCTTAGTCGTAGTGCTGAAAACCGCGGACACTGCGAAAAGAAAAATTGATGCCAGATAATGTG'/>

    <sequence taxon='199' value='TCCTAATAGTTGTATTGCATTCTATTATGGGTTCGCGGATAGAGTTGTCGATTGTGGTTGACACTCAACACAGTGCAAGCGCCCTGTGCGGCAGCGTTATGGATTAGAGATTCACTGTCGAGGCCGTGCCACCGAGATGATCAATGGGTGATCTAGCAGCCGTTACCATGGCGCCCGGAACCCCGGACCGTACCCACGCATGCAGGATAGTGCGGAGTAATGGACTATACGGGTTTCGCCCTCGCTCGAGCTCCGCCGCAGAATAGAGCCGTGGAATACATCGGTGGAAACTACCGGGTCTCTTGTGCCTTAACCTCAGCTGGGCTTGTCGCCGCTATTCTGTTTTCGGCTATAGTGGTTAACTGATTCTCCGGGTATTTATGGTATTGCCGGGTCGCAGATCTAGTCCCGTCGGACTGCCATCTCCGTGATGAAAACCTGAGCAACGGGAAGGATCCCAGTTTGAGACTGAGATCCTGACCTCTCAAACTCTGCCTTACCGTCTTCATCAAGGAATTACGCCCAGCGCATACAGACGCGTTTCGGCACGTAAGACTGATTGCTGATGATGGTAAAGCGATATCTATTCTAATATGAGCGTTACACTCGTACACGGATCTCGAAAACGGTCTTGGAATCCACAGCTCCTATCTACGGAGATTCCAAATGACGGGATTTATGGTAACCAAGAAAAAGTAATAGGCCTGCCTTCCGTGACATAAGGGTCCCGCCTTAATATTCTCGTTGCTACCCCAGTGGGGTTCTCTTTACGGCCCAGGACGTGCTGTCTCTGAGCCTTATGGTCTTGCGGCCGAGCTATTTGGACGTTCTATGACAGTAGGGACATGAGTTTGCATGCTCACATTTGCTCAATCTCGAGTGAGTCTGCGTAATAACGTAGAAGGTGACAATCAAGCCGAAACAGACAGTGCAATGAGAAATCTAAACACGGTTTAGTTAGAGTGCTAGTATCTGCGATCTATCGTTCTTGAGGGGCGCTGCTCCTGAGCACCCCGGCCCAATTTGTTAGATCGTTTGCACGCCATATTATTATTAGGCACTGGTATATTTTATATCAATATCCCCTTGTAAACAATCAGTAACTAGGTTCTTAGGGTCGCCCTAGACCATAGTCTATCAAACTGGTTCCGAATGGCCGGGTACCAGCGGTAATGAGCAAGCTGCTAAATGGTTCGTAAGCTGCTCCGTACCAGTCGTTGGAATGAGACGGCTTATTGTTAAGGGGGGAAATTCGACGAGGTTTTCCTGACCGGTCGCTGTTAAAGCCAGTAGCTCTTTGGATGGCCTGGCAGCAAGCTGCGAGGTCGGCAGGTACATCAGGTCGAAAGCAGATCTGCGTGGTGCACCTATTTCATAAAGTTCGACATCGGCCTTCGCGCGCCTATCTTACCAGCCTGTATAAAAAATTGACCCAGTGACGACTACGATGTGGCGTGTAAGCTGTGTGCAATGGCCGCTCATGGCTCACAATATTCCAGTAAGCTCAGTGACAAGCTTAGGGCCACCGGTTATACAAAGTAATCGTCAATGTAACTAGGCCCTACTCCCGCATAACTCTTGGCGAGGCCTTGAGAGTACGAGCCCCTGCCTTGTCGCGTATTAACTCAGCCCTCAAACGATAAGCCCTTTGGCTATGACCGGAGCGCATCGTTGAGCCTTTGTACCATCTTACTTTAAATGTACGGCTCCGTACACCTGGTCCGGTACATCCACCCCCTCCGCCATCGATCGGGAAAATAACATGGCCCTGATAATATTAACATCTATATTCCACTTCGGTTTAACGTGATTAATATATTAATAAAAGTGAACAGTCGCATCGGGCCAATGGTAGCTAATACGCAGACTGCCGTACCGTAGGGTGCTAGTCTACCTATAAGAAAAGGGCCCACGGGCTGCACTGCGAGCGGAAGCGGCCTTAGTCGTAGTGCTGAAAACCGCGGACACTGCGAAAAGAAAAATTGATGCCAGATAATGTG'/>

    <sequence taxon='101' value='TCCTAATAGTTGTATTGCATTCTATTATGGGTTCGCGGATAGAGTTGTCGATTGTGGTTGACACTCAACACAGTGCAAGCGCCCTGTGCGGCAGCGTTATGGATTAGAGATTCACTGTCGAGGCCGTGCCACCGAGATGATCAATGGGTGATTTAGCAGCCGTTACCATGGCGCCCGGAACCCCGGACCGTACCCACGCATGCAGGATAGTGCGGAGTAATGGACTATACGGGTTTCGCCCTCGCTCGAGCTCCGCCGCAGAATAGGGCCGTGGAATACATCGGTGGAAACTACCGGGTCTCTTGTGCCTTAACCTCAGCTGGGCTTGTCGCCGCTATTCTGTTTTCGGCTATAGTGGTTAACTGATTCTCCGGGTATTTATGGTATTGCCGGGTCGCAGATCTAGTCCCGTCGGACTGCCATCTCCGTGATGAAAACCTGGGCAACGGGAAGGATCCCAGTTTGAGACTGAGATCCTGACCTCTCAAACTCTGCCTTACCGTCTTCATCAAGGAATTACGCCCAGCGCATACAGACGCGTTTCGGCACGTAAGACTGATTGCTGATGATGGTAAAGCGATATCTATTCTAATATGAGCGTTACACTCGTACACGGATCTCGAAAACGGTCTTGGAATCCACAGCTCCTATCTACGGAGATTCCAAATGACGGGATTTATGGTAACCAAGAAAAAGTAATAGGCCTGCCTTCCGTGACATAAGGGTCCCGCCTTAATATTCTCGTTGCTACCCCAGTGGGGTTCTCTTTATGGCCCAGGACGTGCTGTCTCTGAGCCTTATGGTCTTGCGGCCGAGCTATTTGGACGTTCTATGACAGTAGGGACATGAGTTTGCATGCTCACATTTGTTCAATCTCGAGTGAGTCTGCGTAATAACGTAGAAGGTGACAATCAAGCCGAAACAGACAGTGCAATGAGAAATCTAAACACGGTTTAGTTAGAGTGCTAGTATCTGCGATCTATCGTTCTTGAGGGGCGCTGCTCCTGAGCACCCCGGCCCAATTTGTTAGATCGTTTGCACGCCATATTATTATTAGGCACTGGTATATTTTCTATCAATATCCCCTTGTAAACAATCAGTAACTAGGTTCTTAGGGTCGCCCTAGACCATAGTCTATCAAATTGGTTCCGAATGGCCGGGTACCAGCGGTAATGAGCAAGCTGCTAAATGGTTCGTAAGCTGCTCCGTACCAGTCGTTGGAATGAGACGGCTTATTGTTAAGGGGGGAAATTCGACGAGGTTTTCCTGACCGGTCGCTGTTAAAGCCAGTAGCTCTTTGGATGGCTTGGCGGCAAGCTGCGAGGCCGGCAGGTACATCAGGTCAAAAGCAGATCTGCGTGGTGCACCTATTTCATAAAGTTCGACATCGGCCTTCGCGCGCCTATCTTACCAGCCTGTATAAAAAATTGACCCAATGACGACTACGATGTGGCGTCTAAGCTGTGTGCAATGGCCGCTCATGGCTCACAATATTCCAGTAAGCTCAGTGACAAGCTTAGGGCCACCGGTTATACAAAGTAATCGTCAATGTAACTAGGCCCTACTCCCGCATAACTCTTGGCGAGGCCTTGAGAGTACGAGCCCCTGCCTTGTCGCGTATTAACTCAGCCCTCAAACGATAAGCCCTTTGGCTATGACCGGAGCGCATCGTTGAGCCTTTGTACCATCTTACTTTAAATGTACGGCTCCGTACACCTGGTCCGGTACATCCACCCCCTCCGCCATCGATCGGGAAAATAACATGGCCCTGATAATATTAACATCTATATTCCACTTCGGTTTAACGTGATTAATATATTAATAAAAGTGAACAGTCGCATCGGGCCAATGGTAGCTAATACGCAGACTGCCGTACCGTAGGGTGCTAGTCTACCTATAAGAAAAGGGCCCACGGGCTGCACTGCGAGCGGAAGCGGCCTTAGTCGTAGTGCTGAAAACCGCGGACACTGCGAAAAGAAAAATTGATGCCAGATAATGTG'/>

    <sequence taxon='102' value='TCCTAATAGTTGTATTGCATTCTATTATGGGTTCGCGGATAGAGTTGTCGATTGTGGTTGACACTCAACACAGTGCAAGCGCCCTGTGCGGCAGCGTTATGGATTAGAGATTCACTGTCGAGGCCGTGCCACTGAGATGATCAATGGGTGATTTAGCAGCCGTTACCATGGCGCCCGGAACCCCGGACCGTACCCACGCATGCAGGATAGTGCGGAGTAATGGACTATACGGGTTTCGCCCTCGCTCGAGCTCCGCCGCAGAATAGGGCCGTGGAATACATCGGTGGAAACTACCGGGTCTCTTGTGCCTTAACCTCAGCTGGGCTTGTCGCCGCTATTCTGTTTTCGGCTATAGTGGTTAACTGATTCTCCGGGTATTTATGGTATTGCCGGGTCGCAGATCTAGTCCCGTCGGACTGCCATCTCCGTGATGAAAACCTGGGCAACGGGAAGGATCCCAGTTTGAGACTGAGATCTTGACCTCTCAAACTCTGCCTTACCGTCTTCATCAAGGAATTACGCCCAGCGCATACAGACGCGTTTCGGCACGTAAGACTGATTGCTGATGATGGTAAAGCGATATCTATTCTAATATGAGCGTTACACTCGTACACGGATCTCGAAAACGGTCTTGGAATCCACAGCTCCTATCTACGGAGATTCCAAATGACGGGATTTATGGTAACCAAGAAAAAGTAATAGGCCTGCCTTCCGTGACATAAGGGTCCCGCCTTAATATTCTCGTTGCTACCCCAGTAGGGTTCTCTTTATGGCCCAGGACGTGCTGTCTCTGAGCCTTATGGTCTTGCGGCCGAGCTATTTGGACGTTCTATGACAGTAGGGACATGAGTTTGCATGCTCACATTTGTTCAATCTCGAGTGAGTCTGCGTAATAACGTAGAAGGTGACAATCAAGCCGAAACAGACAGTGCAATGAGAAATCTAAACACGGTTTAGTTAGAGTGCTAGTATCTGCGATCTATCGTTCTTGAGGGGCGCTGCTCCTGAGCACCCCGGCCCAATTTGTTAGATCGTTTGCACGCCATATTATTATTAGGCACTGGTATATTTTCTATTAATATCCCCTTGTAAACAATCAGTAACTAGGTTCTTAGGGTCGCCCTAGACCATAGTCTATCAAATTGGTTCCGAATGGCCGGGTACCAGCGGTAATGAGCAAGCTGCTAAATGGTTCGTAAGCTGCTCCGTACAAGTCGTTGGAATGAGACGGCTTATTGTTAAGGGGGGAAATTCGACGAGGTTTTCCTGACCGGTCGCTGTTAAAGCCAGTAGCTCTTTGGATGGCTTGGCGGCAAGCTGCGAGGCCGGCAGGTACATCAGGTCAAAAGCAGATCTGCGTGGTGCACCTATTTCATAAAGTTCGACATCGGCCTTCGCGCGCCTATCTTACCAGCCTGTATAAAAAATTGACCCAATGACGACTACGATGTGGCGTCTAAGCTGTGTGCAATGGCCGCTCATGGCTCACAATATTCCAGTAAGCTCAGTGACAAGCTTAGGGCCCCCGGTTATACAAAGTAATCGTCAATGTAACTAGGCCCTACTCCCGCATAACTCTTGGCGAGGCCTTGAGAGTACGAGCCCCTGCCTTGTCGCGTATTAACTCAGCCCCCAAACGATAAGCCCTTTGGCTATGACCGGAGCGCATCGTTGAGCCTTTGTACTATCTTACTTTAAATGTACGGCTCCGTACACCTGGTCCGGTACATCCACCCCCTCCGCCATCGATCGGGAAAATAACATGGCCCTGATAATATTAACATCTATATTCCACTTCGGTTTAACGTGATTAATATATTAATAAAAGTGAACAGTCGCATCGGGCCAATGGTAGCTAATACGCAGACTGCCGTACCGTAGGGTGCTAGTCTACCTATAAGAAAAGGGCCCACGGGCTGCACTGCGAGCGGAAGCGGCCTTAGTCGTAGTGCTGAAAACCGCGGACACTGCGAAAAGAAAAATTGATGCCAGATAATGTG'/>

    <sequence taxon='112' value='TCCTAATAGTTGTATTGCATTCTATTATGGGTTCGCGGATAGAGTTGTCGATTGTGGTTGACACTCAACACAGTGCAAGCGCCCTGTGCGGCAGCGTCATGGATTAGAGATTCACTGTCGAGGCCGTGCCACCGAGATGATCAATGGGTGATTTAGCAGCCGTTACCATGGCGCCCGGAACCCCGGACCGTACCCACGCATACAGGATAGTGCGGAGTAATGGACTATACGGGTTTCGCCCTCGCTCGAGCTCCGCCGCAGAATAGGGCCGTGGAATACATCGGTGGAAACTACCGGGTCTCTTGTGCCTTAACCTCAGCTGGGCTTGTCGCCGCTATTCTGTTTTCGGCTATAGTGGTTAACTGATTCTCCGGGTATTTATGGTATTGCCGGGTCGCAGATCTAGTCCCGTCGGACTGCCATCTCCGTGATGAAAACCTGGGCAACGGGAAGGATCCCAGTTTGAGACTGAGATCTTGACCTCTCAAACTCTGCCTTACCGTCTTCATCAAGGAATTACGCCCAGCGCATACAGACGCGTTTCGGCATGTAAGACTGATTGCTGATGATGGTAAAGCGATATCTATTCTAATATGAGCGTTACACTCGTACACGGATCTCGAAAACGGTCTTGGAATCCACAGCTCCTATCTACGGAGATTCCAAATGACGGGATTTATGGTAACCAAGAAAAAGTAATAGGCCTGCCTTCCGTGACATAAGGGTCCCGCCTTAATATTCTCGTTGCTACCCCAGTGGGGTTCTCTTTATGGCCCAGGACGTGCTGTCTCTGAGCCTTATGGTCTTGCGGCCGAGCTATTTGGACGTTCTATGACAGTAGGGACATGAGTTTGCATGCTCACATTTGTTCAATCTCGAGTGAGTCTGCGTAATAACGTAGAAGGTGACAATCAAGCCGAAACAGACAGTGCAATGAGAAATCTAAACACGGTTTAGTTAGAGTGCTAGTATCTGCGATCTATCGTTCTTGAGGGGCGCTGCTCCTGAGCACCCCGGCCCAATTTGTTAGATCGTTTGCACGCCATATTATTATTAGGCACTGATATATTTTCTATTAATATCCCCTTGTAAACAATCAGTAACTAGGTTCTTAGGGTCGCCCTAGACCATAGTCTATCAAATTGGTTCCGAATGGCCGGGTACCAGCGGTAATGAGCAAGCTGCTAAATGGTTCGTAAGCTGCTCCGTACAAGTCGTTGGAATGAGACGGCTTATTGTTAAGGGGGGAAATTCGACGAGGTTTTCCTGACCGGTCGCTGTTAAAGCCAGTAGCTCTTTGGATGGCTTGGCGGAAAGCTGCGAGGCCGGCAGGTACATCAGGTCAAAAGCAGATCTGCGTGGTGCACCTATTTCATAAAGTTCGACATCGGCCTTCGCGCGCCTATCTTACCAGCCTGTATAAAAAATTGACCCAATGACGACTACGATGTGGCGTCTAAGCTGTGTGCAATGGCCGCTCATGGCTCACAATATTCCAGTAAGCTCAGTGACAAGCTTAGGGCCCCCGGTTATACAAAGTAATCGTCAATGTAACTAGGCCCTACTCCCGCATAACTCTTGGCGAGGCCTTGAGAGTACGAGCCCCTGCCTTGTCGCGTATTAACTCAGCCCTCAAACGATAAGCCCTTTGGCTATGACCGGAGCGCATCGTTGAGCCTTTGTACCATCTTACTTTAAATGTACGGCTCCGTACACCTGGTCCGGTACATCCACCCCCTCCGCCATCGATCGGGAAAATAACATGGCCCTGATAATATTAACATCTATATTCCACTTCGGTTTAACGTGATTAATATATTAATAAAAGTGAACAGTCGCATCGGGCCAATGGTAGCTAATACGCAGACTGCCGTACCGTAGGGTGCTAGTCTACCTATAAGAAAAGGGCCCACAGGCTGCACTGCGAGCGGAAGCGGCCTTAGTCGTAGTGCTGAAAACCGCGGACACTGCGAAAAGAAAAATTGATGCCAGATAATGTG'/>

    <sequence taxon='189' value='TCCTAATAGTTGTATTGCATTCTATTATGGGTTCGCGGATAGAGTTGTCGATTGTGGTTGACACTCAACACAGTGCAAGCGCCCTGTGCGGCAGCGTCATGGATTAGAGATTCACTGTCGAGGCCGTGCCACCGAGATGATCAATGGGTGATTTAGCAGCCGTTACCATGGCGCCCGGAACCCCGGACCGTACCCACGCATACAGGATAGTGCGGAGTAATGGACTATACGGGTTTCGCCCTCGCTCGAGCTCCGCCGCAGAATAGGGCCGTGGAATACATCGGTGGAAACTACCGGGTCTCTTGTGCCTTAACCTCAGCTGGGCTTGTCGCCGCTATTCTGTTTTCGGCTATAGTGGTTAACTGATTCTCCGGGTATTTATGGTATTGCCGGATCGCAGATCTAGTCCCGTCGGACTGCCATCTCCGTGATGAAAACCTGGGCAACGGGAAGGATCTCAGTTTGAGACTGAGATCTTGACCTCTCAAACTCTGCCTTACCGTTTTCATCAAGGAATTACGCCCAGCGCATACAGACGCGTTTCGGCACGTGAGACTGATTGCTGATGATGGTAAAGCGATATCTATTCTAATATGAGCGTTACACTCGTACACGGATCTCGAAAACGGTCTTGGAATCCACAGCTCCTATCTACGGAGATTCCAAATGACGGGATTTATAGTAACCAAGAAAAAGTAATAGGCCTGCCTTCCGTGACATAAGGGTCCCGCCTTAATATTCTCGTTGCTACCCCAGTGGGGTTCTCTTTATGGCCCAGGACGTGCTGTCTCTGAGCCTTATGGTCTTGCGGCCGAGCTATTTGGACGTTCTATGACAGTAGGGACATGAGTTTGCATGCTCACATTTGTTCAATCTCGAGTGAGTCTGCGTAATAACGTAGAAGGTGACAATCAAGCCGAAACAGACAGTGCAATGAGAAATCTAAACACGGTTTAGTTAGAGTGCTAGTATCTGCGATCTATCGTTCTTGAGGGGCGCTGCTCCTGAGCACCCCGGCCCAATTTGTTAGATCTTTTGCACGCCATATTATTATTAGGCACTGATATATTTTCTATTAATATCCCCTTGTAAACAATCAGTAACTAGGTTCTTAGGGTCGCCCTAGACCATAGTCTATCAAATTGGTTCCGAATGGCCGGGTACCAGCGGTAATGAGCAAGCTGCTAAATGGTTCGTAAGCTGCTCCGTACAAGTCGTTGGAATGAGACGGCTTATTGTTAAGGGGGGAAATTCGACGAGGTTTTCCTGACCGGTCGCTGTTAAAGCCAGTAGCTCTTTGGATGGCTTGGCGGCAAGCTACGAGGCCGGCAGGTACATCAGGTCAAAAGCAGATCTGCGTGGTGCACCTATTTCATAAAGTTCGACATCGGCCTTCGCGCGCCTATCTTACCAGCCTGTATAAAAAATTGACCCAATGACGACTACGATGTGGCGTCTAAGCTGTGTGCAATGGCCGCTCATGGCTCACAATATTCCAGTAAGCTCAGTGACAAGCTTAGGGCCCCCGGTTATACAAAGTAATCGTCAATGTAACTAGGCCCTACTCCCGCATAACTCTTGGCGAGGCCTTGAGAGTACGAGCCCCTGCCTTGTCGCGTATTAACTCAGCCCTCAAACGATAAGCCCTTTGGCTATGACCGGAGCGCATCGTTGAGCCTTTGTACCATCTTACTTTAAATGTACGGCCCCGTACACCTGGTCCGGTACATCCACCCCCTCCGCCATCGATCGGGAAAATAATATGGCCCTGATAATATTAACATCTATATTCCACTTCGGTTTAACGTGATTAATATATTAATAAAAGTGAACAGTCGCATCGGGCCAATGGTAGCTAATACGCAGACTGCCGTACCGTAGGGTGCTAGTCTACCTATAAGAAAAGGGCCCACAGGCTGCACTGCGAGCGGAAGCGGCCTTAGTCGTAGTGCTGAAAACCGCGGACACTGCGAAAAGAAAAGTTGATGCCAGATAATGTG'/>

    <sequence taxon='162' value='TCCTAATAGTTGTATTGCATTCTATTATGGGTTCACGGATAGAGTTGTCGATTGTGGTTGACACTCAACACAGTGCAAGCGCCTTGTGCGGCAGCGTTATGGATTAGAGATTCACTGTCGAGGCCGTGCCACCGAGATGATCAATGGGTGATTTAGCTGCAGTTACCATGGCGCCCGGAACCCCGGACCGTACCCACGCATGCAGGATAGTGCGGAGTACTGGACCATACGGGTTTCGCCCTCGCTCGAGCTCCGCTGCAGAATAGGGCCGTGGAATACATCGGTGGAAACTACCGGGTCTCTTGTGCCTTAACCTCAGCTGGGCTTGTCGCCGCTATTCTGTTTTCGTCTATAGTGGTTAACTGATTCTCCGGGTATTTATGGTATTGCCAGGTCGCAGATCTAGTCCTGTCGGACTGCCATCTCCGTGATGAAAACCTGGGCAACGGGAAGGATCCCAGTTTGAGACTGAGATCCTGACCTCTCAAACTCTGCCTTACCGTCTTCATCAAGGAATTACGCCCAGCGCATACAGACGCGTTTTGGCACGTAAGACTGATTGCTGATGATGGTAAAGCGATATCTATTCTAATATGAGCGTTACACTCGTACACGGATCTCGAAAACGGTCTTGGAATTCACAGCTCCTATCTACGGGGATTCCAAATGACGGGATTTATGGTAACCAAGAAAAAGTAATAGGCCTGCCTTCCGTGACATAAGGGTCCCGCCTTAATATTCTCGTTGCTACCCCAGTGGGGTTCTCTTTATGGCCCAGGACGTGCTGTGTCTGAGCCTTATGGTCTTGCGGCCGAGCTATTTGGATGTTTTATGAAAGTAGGAACATGAGTTTGCATGCTCACATTTGTTCAATCTCGAGTGAGTCCGCGTAATAACGTAGAAGGTGACAATCAAGCCGAACCAGACAGTGCAATGAGAAATCTAAACACGGTTTAGTTAGAGTGCTAGTATCTGCGATCTATCGTTCTTGAGGGGCGCTGCTCCTGAGCACCCCGACCCAATTTGTTAGATCGTCTACATGCCATATTATTATTAGGCACTGGTATATTTTCTAGCAATATCCCCTTGTAAACGATCAGTAACTAGGTTCTTAGGGTCGCCCTAGACCATAGTCTATCAAATTGGTTCCAAATGGCCGGGTACCAGCGGTAATGAGCAAGCTGCTAAATGGTTCGCAAGCTGCTCCGTACAAGTCGTTGGCATGAGACGGCTTATTGTTAAGGGGGGAAATTCGACGAGATTTTCCTGACCGGTCGCTGTTAAAGCCAGTAGCTCTTTGGATGGCTTGGCGGCAAGCCGCGAGGCCGGCAGGTACATCAGGTCAAAAGCAGATCTGCGTGGTGCACCTATTTCATAAAGTTCGACATCGGCCTTCGCGCGCCTATCTTACCAGCCTGTATAAAAAATTGACTCAATGACGACTACGATGTGGCGTCTAAGCTGTGTGCAATGGCCGCTGATGGCTCACAATATTCCAGTAAGCTCAATGACAAGCTTAGGGCCACCGGTTATACAAAGTAATCGTCAATGTAACTGGGCCCTACTCCCGCATAACTCTTGGCGAGGCCTTGAAAGTACGAGCCCATGCCTTGTCGCGTATTAACTCAGCCTTCAAACGATAAGCCCTTTGGCTATGACCGGAGCGAATCGTTGAGCCTTTGTATCATCTTACTTTCAATATACGGCTCAGTACACCTGGTCCGGTACATCCACCCCCTCCGCCATCGATCGGGAAAATAACATGGTCCTGATAATATTAACATCTATATTCCACTTCGGTTTAACGTGATTAATGTATTAATAAAAGTGAACAGTTGCATCGGGCCAATGGTAGCTAATACGCAGACTGCCGTACCGTAGGGTGCTAGTCTACCTATAAGAAAAGGGCCCACGGGCTGCACTGCGAGCGGAAGCGGCCTTAGTCGTAGTGCTGAAAACCGCGGACACTGCGAGAAGAAAAATTGATGCCAGATGATGTG'/>

    <sequence taxon='1' value='TCCTAATAGTTGTATTGCATTCTATTATGGGTTCGCGGATAGAGTTGTCGATTGTGGTTGACACTCAACACAGTGCAAGCGCCCTGTGCGGTAGCGTTATGGATTCGAGATTCACTGTCGAGGCCGTGCCACCGAGATGATCAATGGGTGATTTAGCAGCAGTTACCAGGGCGCCCAGAACCCCGGACCGTACCCACGCATGCAGGATAGTGCGGAGTACTGGACCATACGGGTTTCGCCCTCGCTCGAGCTCCGCCGCAGAAAAGGGCCGTGGAATACATCGGTGGAAACTACCGGGTCTCTTGTGCCTTAACCTCAGCTGGGCTTGTCGCCGCTATTCTGTTTTCGTCTATAGTGGTTAACTGATTCTCCGGGTATTTATGGTATTGCCAGGTCGCAAATCTAGTCCCGTCGGACTGTCATCTCCGTGATGAAAACCTGGGCAACGGGAAGGATCCCAGTTTGAGACTGAGATCCTGACCTCTCAAACTCTGCCTTACCGTCTTCATCACGGAATTACGCCCAGCGCATACAGACGCGTTTCGGCATGTAAGACTAATTGCTGATGATGGTAAAGCGATATCTATTCTAATATGAGCGTTACACTCGTACACGGATCTCGAAAACGGTCTTGGAATTCACAGCTTCTATCTACGGGGATTCCAAATGACGGGATTCATGGTAACCAAGAAAAAGTAATAGGCCTGCCTTCCGTGACATAAGGGTCCCGCCTTAATATTCTCGTTGCTACCCCAGTGGGGTTCTCTTTATGGCCCAGGACGTGCTGTGTCTGAGCCTTATGGTCTTGCGGCCGGGCTATTTGGACGTTTTATGACAGTAGGAGCATGAGTTTGCATGCTCACATTTGTTCAATCTCGAGTGAGTCCGCGTAATAACGTAGAAGGTGACAATCAAGCCGAAACAGACAGTGCAATGAGAAATCTAAACACGGTTTAGTTAGAGTGCTAGTATCTGCGATCTATCGTTCTTGAGGGGCGCTGCTCCTGAGCACCCCGACCCAATTTGTTAGATTGTTTGCATGCCATATTATTATTAGGCACTGGTGTATTTTCTAGCAATATCCCCTTGTAAACAATCAGTAACTAGGTTCTTAGGGTCGCCCTAGACCATAGTCTATCAAATTGGTTCCAAATGGCCGAGTACCAGCGGTAATGAGCAAGCTGCTAAATGGTTCGTAAGCTGTTCCGTACAAGTCGTTGGCATGAGACGGCTTATTGTTAAGGGGGGAAATTCGACGAGATTTTCCTGACCGGTCGCTGTTAAAGCCAGTAGCTCTTTGGATGGCTTGGCGGCAAGCTGCGAGGCCGGCAGGTACATCAGGTCAAAAGCAGATCTGCGTGGTGCACCTATTTCATAAAGTTCGACATCGGCCTTCGCGCGCCGATCTTACCAGCCTGTATAAAAAATTGACTCAATGACGACTACGATGTGGCGTCTAAGCTGTGTGCAATGGCCGCTCATGGCTCACAATATTCCAGTACGCTCAGTGACAAGCTTAGAGCCACCGGTTATACAAAGTAATCGTCAATGTAACTAGGCCCTACTCCCGCACAACTCTTGGCGAGGCCTTGAAAGTACGAGCCCATGCCTTGTCGCGTATTAACTCAGCCCTCAAACGATAAGCCCTTTGGCTATGACCGGAGCGAATCGTTGAGCCTTTGTATCATCTTACTTTCAATATACGGCTCCGTACACCTGGTCCGGTACATCCACCCCCTCCGCCATCGATCGGGAAAATAACATGGTCCTGATAATATCAACATCTATATTCCACTTCGGTTTAACGTGATTAATGTATTAATAAAAGTGAACAGTTGCATCGGGCCAATAGTAGCTAATACGCAGACTGCCGTACCGTAGGGTGCTAGTCTACCTATAAGAAAAGGGCCCACGGGCTGCACTGCGAGCGGAAGCGGCCTTAGTCGTAGTGCTGAAAACCGCGGACACTGCGAGAAGAAAAATTGATGCCAGATGATGTG'/>

    <sequence taxon='12' value='TCCTAATAGTTGTATTGCATTCTATTATGGGTTCGCGGATAGAGTTGTCGATTGTGGTTGACACTCAACACAGTGCAAGCGCCCTGTGCGGTAGCGTTATGGATTCGAGATTCACTGTCGAGGCCGTGCAACCGAGATGATCAATGGGTGATTTAGCAGCAGTTATCAGGGCGCCCAGAACCCCGGACCGTACCCACGCATGCAGGATAGTGCGGAGTACTGGACCATACGGGTTTCGCCCTCGCTCGAGCTCCGCCGCAGAAAAGGGCCGTGGAATACATCGGTGGAAACTACCGGGTCTCTTGTGCCTTAACCTCAGCTGGGCTTGTCGCCGCTATTCTGTTTTCGTCTATAGTGGTTAACTGATTCTCCGGGCATTTATGGTATTGCCAGGTCGCAAATCTAGTCCCGTCGGACTGTCATCTCCGTGATGAAAACCTGGGCAACGGGAAGGATCCCAGTTTGAGACTGAGATCCTGACCTCTCAAACTCTGCCTTACCGTCTTCATCACGGAATTACGCCCAGCGCATACAGACGCGTTTCGGCATGTAAGACTAATTGCTGATGATGGTAAAGCGATATCTATTCTAATATGAGCGTTACACTCGTACACGGATCTCGAAAACGGTCTTGGAATTCACAGCTTCTATCTACGGGGATTCCAAATGACGGGATTCATGGTAACCAAGAAAAAGTAATAGGCCTGCCTTCCGTGACATAAGGGTCCCGCCTTAATATTCTCGTTGCTACCCCAGTGGGGTTCTCTTTATGGCCCAGGACGTGCTGTGTCTGAGCCTTATGGTCTTGCGGCCGGGCTATTTGGACGTTTTATGACAGTAGGAGCATGAGTTTGCATGCTCACATTTGTTCAATCTCGAGTGAGTCCGCGTAATAACGTAGAAGGTGACAATCAAGCCGAACCAGACAGTGCAATGAGAAATCTAAACACGGTTTAGTTAGAGTGCTAGTATCTGCGATCTATCGTTCTTGAGGGGCGCTGCTCCTGAGCACCCCGACCCAATTTGTTAGATTGTTTGCATGCCATATTATTATTAGGCACTGGTGTATTTTCTAGCAATATCCCCTTGTAAAAAATCAGTAACTAGGTTCTTAGGGTCGCCCTAGACCATAGTCTATCAAATTGGTTCCAAATGGCCGAGTACCAGCGGTAATGAGCAAGCTGCTAAATGGTTTGTAAGCTGTTCCGTACAAGCCGTTGGCATGAGACGACTTATTGTTAAGGGGGGAAATCCGACGAGATTTTCCTGACCGGTCGCTGTTAAAGCCAGTAGCTCTTTGGATGGCTTGGCGGCAAGCTGCGAGGCCGGCAGGTACATCAGGTCAAAAGCAGATCTGCGTGGTGCACCTATTTCATAAAGTTCGACATTGGCCTTCGCGCGCCGATCTTACCAGCCTGTATAAAAAATTGACTCAATGACGACTACAATGTGGCGTCTAAGCTGTGTGCAGTGGCCGCTCATGGCTCACAATATTCCAGTACGCTCAGTGACAAGCTTAGAGCCACCGGTTATACAAAGTAATCGTCAATGTAACTAGGCCCTACTCCCGCACAATTCTTGGCGAGGCCTTGAAAGTACGAGCCCATGCCTTGTCGCGTATTAACTCAGCCCTCAAACGATAAGCCCTTTGGCTATGACCGGAGCGAATCGTTGAGCCTTTGTATCATCTTACTCTCAATATACGGCTCCGTACACCTGGTCCGGTACATCCACCCCCTCCGCCATCGATCGGGAAAATAACATAGTCCTGATAATATCAACATCTATATTCCACTTCGGTTTAACGTGATTAATGTATTAATAAAAGTGAACAGTTGCATCGGGCCAATAGTAGCTAATACGCAGACTGCCGTACCGTAGGGTGCTAGTCTACCTATAAGAAAAGGGCCCACGGGCTGCACTGCGAGCGGAAGCGGCCTTAGTCGTAGTGCTGCAAACCGCGGACACTGCGAGAAGAAAAATTGATGCCAGATGATGTG'/>

    <sequence taxon='14' value='TCCTAATAGTTGTATTGCATTCTATTATGGGTTCGCGGATAGAGTTGTCGATTGTGGTTGACACTCAACACAGTGCAAGCGCCCTGTGCGGTAGCGTTATGGATTCGAGATTCACTGTCGAGGCCGTGCAACCGAGATGATCAATGGGTGATTTAGCAGCAGTTATCAGGGCGCCCAGAACCCCGGACCGTACCCACGCATGCAGGATAGTGCGGAGTACTGGACCATACGGGTTTCGCCCTCGCTCGAGCTCCGCCGCAGAAAAGGGCCGTGGAATACATCGGTGGAAACTACCGGGTCTCTTGTGCCTTAACCTCAGCTGGGCTTGTCGCCGCTATTCTGTTTTCGTCTATAGTGGTTAACTGATTCTCCGGGCATTTATGGTATTGCCAGGTCGCAAATCTAGTCCCGTCGGACTGTCATCTCCGTGATGAAAACCTGGGCAACGGGAAGGATCCCAGTTTGAGACTGAGATCCTGACCTCTCAAACTCTGCCTTACCGTCTTCATCACGGAATTACGCCCAGCGCATACAGACGCGTTTCGGCATGTAAGACTAATTGCTGATGATGGTAAAGCGATATCTATTCTAATATGAGCGTTACACTCGTACACGGATCTCGAAAACGGTCTTGGAATTCACAGCTTCTATCTACGGGGATTCCAAATGACGGGATTCATGGTAACCAAGAAAAAGTAATAGGCCTGCCTTCCGTGACATAAGGGTCCCGCCTTAATATTCTCGTTGCTACCCCAGTGGGGTTCTCTTTATGGCCCAGGACGTGCTGTGTCTGAGCCTTATGGTCTTGCGGCCGGGCTATTTGGACGTTTTATGACAGTAGGAGCATGAGTTTGCATGCTCACATTTGTTCAATCTCGAGTGAGTCCGCGTAATAACGTAGAAGGTGACAATCAAGCCGAACCAGACAGTGCAATGAGAAATCTAAACACGGTTTAGTTAGAGTGCTAGTATCTGCGATCTATCGTTCTTGAGGGGCGCTGCTCCTGAGCACCCCGACCCAATTTGTTAGATTGTTTGCATGCCATATTATTATTAGGCACTGGTGTATTTTCTAGCAATATCCCCTTGTAAAAAATCAGTAACTAGGTTCTTAGGGTCGCCCTAGACCATAGTCTATCAAATTGGTTCCAAATGGCCGAGTACCAGCGGTAATGAGCAAGCTGCTAAATGGTTCGTAAGCTGTTCCGTACAAGTCGTTGGCATGAGACGACTTATTGTTAAGGGGGGAAATCCGACGAGATTTTCCTGACCGGTCGCTGTTAAAGCCAGTAGCTCTTTGGATGGCTTGGCGGCAAGCTGCGAGGCCGGCAGGTACATCAGGTCAAAAGCAGATCTGCGTGGTGCACCTATTTCATAAAGTTCGACATTGGCCTTCGCGCGCCGATCTTACCAGCCTGTATAAAAAATTGACTCAATGACGACTACAATGTGGCGTCTAAGCTGTGTGCAGTGGCCGCTCATGGCTCACAATATTCCAGTACGCTCAGTGACAAGCTTAGAGCCACCGGTTATACAAAGTAATCGTCAATGTAACTAGGCCCTACTCCCGCACAATTCTTGGCGAGGCCTTGAAAGTACGAGCCCATGCCTTGTCGCGTATTAACTCAGCCCTCAAACGATAAGCCCTTTGGCTATGACCGGAGCGAATCGTTGAGCCTTTGTATCATCTTACTCTCAATATACGGCTCCGTACACCTGGTCCGGTACATCCACCCCCTCCGCCATCGATCGGGAAAATAACATAGTCCTGATAATATCAACATCTATATTCCACTTCGGTTTAACGTGATTAATGTATTAATAAAAGTGAACAGTTGCATCGGGCCAATAGTAGCTAATACGCAGACTGCCGTACCGTAGGGTGCTAGTCTACCTATAAGAAAAGGGCCCACGGGCTGCACTGCGAGCGGAAGCGGCCTTAGTCGTAGTGCTGCAAACCGCGGACACTGCGAGAAGAAAAATTGATGCCAGATGATGTG'/>

    <sequence taxon='16' value='TCCTAATAGTTGTATTGCATTCTATTATGGGTTCGCGGATAGAGTTGTCGATTGTGGTTGACACTCAACACAGTGCAAGCGCCCTGTGCGGTAGCGTTATGGATTCGAGATTCACTGTCGAGGCCGTGCAACCGAGATGATCAATGGGTGATTTAGCAGCAGTTATCAGGGCGCCCAGAACCCCGGACCGTACCCACGCATGCAGGATAGTGCGGAGTACTGGACCATACGGGTTTCGCCCTCGCTCGAGCTCCGACGCAGAAAAGGGCCGTGGAATACATCGGTGGAAACTACCGGGTCTCTTGTGCCTTAACCTCAGCTGGGCTTGTCGCCGCTATTCTGTTTTCGTCTATAGTGGTTAACTGATTCTCCGGGCATTTATGGTATTGCCAGGTCGCAAATCTAGTCCCGTCGGACTGTCATCTCCGTGATGAAAACCTGGGCAACGGGAAGGATCCCAGTTTGAGACTGAGATCCTGACCTCTCAAACTCTGCCTTACCGTCTTCATCACGGAATTACGCCCAGCGCATACAGACGCGTTTCGGCATGTAAGACTAATTGCTGATGATGGTAAAGCGATATCTATTCTAATGTGAGCGTTACACTCGTACACGGATCTCGAAAACGGTCTTGGAATTCACAGCTTCTATCTACGGGGATTCCAAATGACGGGATTCATGGTAACCAAGAAAAAGTAATAGGCCTGCCTTCCGTGACATAAGGGTCCCGCCTTAATATTCTCGTTGCTACCCCAGTGGGGTTCTCTTTATGGCCCAGGACGTGCTGTGTCTGAGCCTTATGGTCTTGCGGCCGGGCTATTTGGACGTTTTATGACAGTAGGAGCATGAGTTTGCATGCTCACATTTGTTCAATCTCGAGTGAGTCCGCGTAATAACGTAGAAGGTGACAATCAAGCCGAACCAGACAGTGCAATGAGAAATCTAAACACGGTTTAGTTAGAGTGCTAGTATCTGCGATCTATCGTTCTTGAGGGGCGCTGCTCCTGAGCACCCCGACCCAATTTGTTAGATTGTTTGCATGCCGTATTATTATTAGGCACTGGTGTATTTTCTAGCAATATCCCCTTGTAAAAAATCAGTAACTAGGTTCTTAGGGTCGCCCTAGACCATAGTCTATCAAATTGGTTCCAAATGGCCGAGTACCAGCGGTAATGAGCAAGCTGCTAAATGGTTCGTAAGCTGTTCCGTACAAGTCGTTGGCATGAGACGACTTATTGTTAAGGGGGGAAATCCGACGAGATTTTCCTGACCGGTCGCTGTTAAAGCCAGTAGCTCTTTGGATGGCTTGGCGGCAAGCTGCGAGGCCGGCAGGTACATCAGGTCAAAAGCAGATCTGCGTGGTGCACCTATTTCATAAAGTTCGACATTGGCCTTCGCGCGCCGATCTTACCAGCCTGTATAAAAAATTGACTCAATAACGACTACAATGTGGCGTCTAAGCTGTGTGCAGTGGCCGCTCATGGCTCACAATATTCCAGTACGCTCAGTGACAAGCTTAGAGCCACCGGTTATACAAAGTAATCGTCAATGTAACTAGGCCCTACTCCCGCACAATTCTTGGCGAGGCCTTGAAAGTACGAGCCCATGCCTTGTCGCGTATTAACTCAGCCCTCAAACGATAAGCCCTTTGGCTATGACCGGAGCGAATCGTTGAGCCTTTGTATCATCTTACTCTCAATATACGGCTCCGTACACCTGGTCCGGTACATCCACCCCCTCCGCCATCGATCGGGAAAATAACATAGTCCTGATAATATCAACATCTATACTCCACTTCGGTTTAACGTGATTAATGTATTAATAAAAGTGAACAGTTGCATCGGGCCAATAGTAGCTAATACGCAGACTGCCGTACCGTAGGGTGCTAGGCTACCTATAAGAAAAGGGCCCACGGGCTGCACTGCGAGCGGAAGCGGCCTTAGTCGTAGTGCTGCAAACCGCGGACACTGCGAGAAGAAAAATTGATGCCAGATGATGTG'/>

    <sequence taxon='17' value='TCCTAATAGTTGTATTGCATTCTATTATGGGTTCGCGGATAGAGTTGTCGATTGTGGTTGACACTCAACACAGTGCAAGCGCCCTGTGCGGTAGCGTTATGGATTCGAGATTCACTGTCGAGGCCGTGCAACCGAGATGATCAATGGGTGATTTAGCAGCAGTTATCAGGGCGCCCAGAACCCCGGACCGTACCCACGCATGCAGGATAGTGCGGAGTACTGGACCATACGGGTTTCGCCCTCGCTCGAGCTCCGACGCAGAAAAGGGCCGTGGAATACATCGGTGGAAACTACCGGGTCTCTTGTGCCTTAACCTCAGCTGGGCTTGTCGCCGCTATTCTGTTTTCGTCTATAGTGGTTAACTGATTCTCCGGGCATTTATGGTATTGCCAGGTCGCAAATCTAGTCCCGTCGGACTGTCATCTCCGTGATGAAAACCTGGGCAACGGGAAGGATCCCAGTTTGAGACTGAGATCCTGACCTCTCAAACTCTGCCTTACCGTCTTCATCACGGAATTACGCCCAGCGCATACAGACGCGTTTCGGCATGTAAGACTAATTGCTGATGATGGTAAAGCGATATCTATTCTAATATGAGCGTTACACTCGTACACGGATCTCGAAAACGGTCTTGGAATTCACAGCTTCTATCTACGGGGATTCCAAATGACGGGATTCATGGTAACCAAGAAAAAGTAATAGGCCTGCCTTCCGTGACATAAGGGTCCCGCCTTAATATTCTCGTTGCTACCCCAGTGGGGTTCTCTTTATGGCCCAGGACGTGCTGTGTCTGAGCCTTATGGTCTTGCGGCCGGGCTATTTGGACGTTTTATGACAGTAGGAGCATGAGTTTGCATGCTCACATTTGTTCAATCTCGAGTGAGTCCGCGTAATAACGTAGAAGGTGACAATCAAGCCGAACCAGACAGTGCAATGAGAAATCTAAACACGGTTTAGTTAGAGTGCTAGTATCTGCGATCTATCGTTCTTGAGGGGCGCTGCTCCTGAGCACCCCGACCCAATTTGTTAGATTGTTTGCATGCCATATTATTATTAGGCACTGGTGTATTTTCTAGCAATATCCCCTTGTAAAAAATCAGTAACTAGGTTCTTAGGGTCGCCCTAGACCATAGTCTATCAAATTGGTTCCAAATGGCCGAGTACCAGCGGTAATGAGCAAGCTGCTAAATGGTTCGTAAGCTGTTCCGTACAAGTCGTTGGCATGAGACGACTTATTGTTAAGGGGGGAAATCCGACGAGATTTTCCTGACCGGTCGCTGTTAAAGCCAGTAGCTCTTTGGATGGCTTGGCGGCAAGCTGCGAGGCCGGCAGGTACATCAGGTCAAAAGCAGATCTGCGTGGTGCACCTATTTCATAAAGTTCGACATTGGCCTTCGCGCGCCGATCTTACCAGCCTGTATAAAAAATTGACTCAATGACGACTACAATGTGGCGTCTAAGCTGTGTGCAGTGGCCGCTCATGGCTCACAATATTCCAGTACGCTCAGTGACAAGCTTAGAGCCACCGGTTATACAAAGTAATCGTCAATGTAACTAGGCCCTACTCCCGCACAATTCTTGGCGAGGCCTTGAAAGTACGAGCCCATGCCTTGTCGCGTATTAACTCAGCCCTCAAACGATAAGCCCTTTGGCTATGACCGGAGCGAATCGTTGAGCCTTTGTATCATCTTACTCTCAATATACGGCTCCGTACACCTGGTCCGGTACATCCACCCCCTCCGCCATCGATCGGGAAAATAACATAGTCCTGATAATATCAACATCTATATTCCACTTCGGTTTAACGTGATTAATGTATTAATAAAAGTGAACAGTTGCATCGGGCCAATAGTAGCTAATACGCAGACTGCCGTACCGTAGGGTGCTAGTCTACCTATAAGAAAAGGGCCCACGGGCTGCACTGCGAGCGGAAGCGGCCTTAGTCGTAGTGCTGCAAACCGCGGACACTGCGAGAAGAAAAATTGATGCCAGATGATGTG'/>

    <sequence taxon='88' value='TCCTAATAGTTGTATTGCATTCTATTATGGGTTCACGGATAGAGTTGTCGATTGTGGTTGACACTCAACACAGTGCAAGCGCCCTGTGCGGTAGCGTTATGGATTCGAGATTCACTGTCGAGGCCGTGCAACCGAGATGATCAATGGGTGATTTAGCAGCAGTTATCAGGGCGCCCAGAACCCCGGACCGTACCCACGCATGCAGGATAGTGCGGAGTACTGGACCATACGGGTTTCGCCCTCGCTCGAGCTCCGACGCAGAAAAGGGCCGTGGAATACATCGGTGGAAACTACCGGGTCTCTTGTGCCTTAACCTCAGCTGGGCTTGTCGCCGCTATTCTGTTTTCGTCTATAGTGGTTAACTGATTCTCCGGGCATTTATGGTATTGTCAGGTCGCAAATCTAGTCCCGTCGGACTGTCATCTCCGTGATGAAAACCTGGGCAACGGGAAGGATCCCAGTTTGAGACTGAGATCCTGACCTCTCAAACTCTGCCTTACCGTCTTCATCACGGAATTACGTCCAGCGCATACAGCCGCGCTTCGGCATGTAAAACTAATTGCTGATGATGGTAAAGCGATATCTATTCTAATATGGGCGTTACACTCGTACACGGATCTCGAAAACGGTCTTGGAATTCACAGCTTCTATCTACGGGGATTCCAAATGACGGGATTCATGGTAACCAAGAAAAAGTAATAGGCCTGTCTTCCGCGACATAAGGGTCCCGCCTTAATATTCTCGTTGCTACCCCAGTGGGATTCTCTTTATGTCCCAGGACGTGCTGTGTCTGAGCCTTATGGTCTTGCGGCCGGGCTATTTGGACGTTTTATGACAGTAGGAGCATGAGTTTGCATGCTCACATTTGTTCAATCTCGAGTGAGTCCGCGTAATAACGTAAAAGGTGACAATCAAGCCGAACCAGACAGTGCAATGAGAAATCTAAACACGGTTTAGTTAGAGTGCTAGTATCTGCGATCTATCGTTCTTGAGGGGCGCTGCTCCTGAGCACCCCGACCCAATTTGTTAGATTGTTTGCATGCCATATTATTATTAGGCACTGGTGTATTTTCTAGCAATATCCCCTTGTAAAAAATCAGTAACTAGGTTCTTAGGGTCGCCCTAGACCATAGTCTATCAAATTGGTTCCAAATGGCCGAGTACCAGCGGTAATGAGCAAGCTGCTAAATGGTTCGTAAGCTGTTCCGTACAAGTCGTTGGCATGAGACGACTTATTGTTAAGGGGGGAAATCCGACGAGATTTTCCTGACCGGTCGCTGTTAAAGCCAGTAGCTCTTTGGATGGCTTGGCGGCAAGCTGCGAGGCCGGCAGGTACATCAGGTCAAAAGCAGATCTGCGTGGTGCGCCTATTTCATAAAGTTCGACATTGGCCTTCGCGCGCCGATCTTACCAGCCTGTATAAAAAATTGACTCAATGACGACTACAATGTGGCGTCTAAGCTGTGTGCAGTGGCCGCTCATGGCTCACAATATTCCAGTACGCTCAGTGACAAGCTTAGAGCCACCGGTTATACAAAGTAATCGTCAATGTAACTAGGCCCTACTCCCGCACAATTCTTGGCGAGGCCTTGAAAGTACGAGCCCATGCCTTGTCGCGTATTGACTCAGCCCTCAAACGATAAGCCCTTTGGCTATGACCGGAGCGAATCGTTGAGTCTTTGTATCATCTTACTCTCAATATACGGCTCCGTACACCTGGTCCGGTACATCCACCCCCTCCGCCATCGATCGGGAAAATAACATAGTCCTGATAATATCAACATCTATATTCCACTTCGGTTTAACGTGATTAATGTATTAATAAAAGTGAACAGCTGCATCGGGCCAATAGTAGCTAATACGCAGACTGCCGTACCGTAGGGTGCTAGTCTACCTATAAGAAAAGGGCCCACGGGCTGCACTGCGAGCGGAAGCGGCCTTAGTCGTAGTGCTGCAAACCGCGGACACTGCGAGAAGAAAAATTGATGCCAGATGATGTG'/>

    <sequence taxon='30' value='TCCTAATAGTTGTATTGCATTCTATTATGGGTTCGCGGATAGAGTTGTCGATTGTGGTTGACACTCAACACAGTGCAAGCGCCCTGTGCGGTAGCGTTATGGATTCGAGATTCACTGTCGAGGCCGTGCAACCGAGATGATCAATGGGTGATTTAGCAGCAGTTACCAGGGCGCCCAGAACCCCGGATCGTACCCACGCGTGCAGGATAGTGCGGAGTACTGGACCATACGGGTTTCGCCCTCGCTCGAGCTCCGCCGCAGAAAAGGGCCGTGGAATACACCGGTGGAAACTACCGGGTCTCTTGTGCCTTAACCTCAGCTGGGCTTGTCGCCGCTATTCTGTTTTCGTCTATAGTGGCTAACTGATTCTCCGGGTATTTATGGTATTGCCAGGTCGCAAATCTAGTCCCGTCGGACTGTCATCTCCGTGATGAAAACCTGGGCAACGGGAAGGATCCCAGTTTGAGACTGAGATCCTGACCTCTCAAACTCTGCCTTACCGTCTTCATCACGGAATTACGCCCAGCGCATACAGACGCGTTTCGGCATGTAAGACTAATTGCTGATGATGGTAAAGCGATATCTATTCTAATATGAGCGTTACACTCGTACACGGATCTCGAAAACGGTCTTGGAATTCACAGCTTCTATCTACGGGGATTCCAAATGACGGGATTCATGGTAACCAAGAAAAAGTAATAGGCCTGCCTTCCGTGACATAAGGGTCCCGCCTTAATATTCTCGTTGCTACCCCAGTGGGGTTCTCTTTATGGCCCAGGACGTGCTGTGTCTGAGCCTTATGGTCTTGCGGCCGGGCTATTTGGACGTTTTATGACAGTAGGAGCATGAGTTTGCATGCTCACATTTGTTCAATCTCGAGTGAGTCCGCGTAATAACGTAGAAGGTGACAATCAAGCCGAAACAGACAGTGCAATGAGAGATCTAAACACGGTTTAGTTAGAGTGCTAGTATCTGCGATCTATCGTTCTTGAGGGGCGCTGCTCCTGAGCACCCCGACCCAATTTGTTAGATTGTTTGCATGCCATATTATTATTAGGCACTGGTGTATTTTCTAGCAATATCCCCTTGTAAAAAATCAGTAACTAGGTTCTTAGGGTCGCCCTAGACCATAGTCTATCAAATTGGTTCCAAATGGCCGAGTACCAGCGGTAATGAGCAAGCTGCTAAATGGTTCGTAAGCTGTTCCGTACAAGTCGTTGGCATGAGACGACTTATTGTTAAGGGGGGAAATCCGACGAGATTTTCCTGACCGGTCGCTGTTAAAGCAAGTAGCTCTTTGGATGGCTTGGCGGCAAGCTGCGAGGCCGGCAGGTACATCAGGTCAAAAGCAGATCTGCGTGGTGCACCTATTTCATAAAGTTCGACATCGGCCTTCGCGCGCCGATCTTACCAGCCTGTATAAAAAATTGACTCAATGACGACTACAATGTGGCGTCTAAGCTGTGTGCAATGGCCGCTCATGGCTCACAATATTCCAGTACGCTCAGTGACAAGCTTAGAGCCACCGGTTATACAAAGTAATCGTCAATGTAACTAGGCCCTACTCCCGCACAATTCTTGGCGAGGCCTTGAAAGTACGAGCCCATGCCTTGTCGCGTATTAACTCAGCCCTCAAACGATAAGCCCTTTGGCTATGACCGGAGCGAATCGTTGAGCCTTTGTATCATCTTACTTTCAATATACGGCTCCGTACACCTAGTCCGGTACATCCACCCCCTCCGCCATCGATCGGGAAAATAACATAGTCCTGATAATATCAACATCTATATTCCACTTCGGTTTAACGTGATTAATGTATTAATAAAAGTGAACAGTTGCATCGGGCCAATAGTAGCTAATACGCAGACTGCCGTACCGTAGGGTGCTAGTCTACCTATAAGAAAAGGGCCTACGGGCTGCACTGCGAGCGGAAGCGGCCTTAGTCGTAGTGCTGAAAACCGCGGACACTGCGAGAAGAAAAATTGATGCCAGATGATGTG'/>

    <sequence taxon='46' value='TCCTAATAGTTGTATTGCATTCTATTATGGGTTCGCGGATAGAGTTGTCGATTGTGGTTGACACTCAACACAGTGCAAGCGCCCTGTGCGGTAGCGTTATGGATTCGAGATTCACTGTCGAGGCCGTGCAACCGAGATGATCAATGGGTGATTTAGCAGCAGTTACCAGGGCGCCCAGAACCCCGGACCGTACCCACGCATGCAGGATAATGCGGAGTACTGGACCATACGGGTTTCGCCCTCGCTCGAGCTCCGCCGCAGAAAAGGGCCGTGGAATACATCGATGGAAACTACCGGGTCTCTTGTGCCTTAACCCCAGCTGGGCTTGTCGCCGCTATTCTGTTTTCGTCTATAGTGGCTAACTAATTCTCCGGGTATTTATGGTATTGCCAGGTCGCAAATCTAGTCCCGTCGGACTGTCATCTCCGTGATGAAAACCTGGGCAACGGGAAGGATCCCAGTTTGAGACTGAGATCCTGACCTCTCAAACTCTGCCTTACCGTCTTCATCACGAAATTACGCCCAGCGCATACAGACGCGTTTCGGCATGTAAGACTAATTGCTGATGATGGTAAAGCGATATCTATTCTAATATGAGCGTTACACTCGTACACGGATCTCGAAAACGGTCTTGGAATTCACAGCTTCTATCTACGGGGATTCCAAATGACGGGATTCATGGTAACCAAGAAAAAGTAATAGGCCTGCCTTCCGTGACATAAGGGTCCCGCCTTAATATTCTCGTTGCTACCCCAGTGGGGTTCTCTTTATGGCCCAGGACGTGCTGTGTCTGAGCCTTATGGTCTTGCGGCCGGGCTATTTGGACGTTATATGACAGTAGGAGCATGAGTTTGCATGCTCACATTTGTTCAATCTCGAGTGAGTCCGCGTAATAACGTAGAAGGTGACAATCAAGCCGAAACAGACAGTGCAATGAGAAATCTGAACACGGTTTAGTTAGAGTGCTAGTATCTGCGATCTATCGTTCTTGAGGGGCGCTGCTCCTGAGCACCCCGACCCAATTTGTTAGATTGTTTGCATGCCATATTATTATTAGGCACTGGTGTATTTTCTAGCAATATCCTCTTGTAAAAAATCAGTAACTAGGTTCTTAGGGTCGCCCTAGACCATAGTCTATCAAATTGGTTCCAAATGGCCGAGTACCAGCGGTAATGAGCAAGCTGCTAAATGGTTCGTAAGCTGTTCCGTACAAGTCGTTGGCATGAGATGACTTATTGTTAAGGGGGGAAATCCGACGAGATTTTCCTGACCGGTCGCTGTTAAAGCCAGTAGCTCTTTGGATGGCTTGGCGGCAAGCTGCGAGGCCGGCAGGTACATCAGGTCAAAAGCAGATCTGCGTGGTGCACCTATTTCATAAAGTTCGACATCGGCCTTCGCGCGCCGATCTTACCAGCCTGTATAAAAAATTGACTCAATGACGACTACAATGTGGCGTCTAAGCTGTGTGCAATGGCCGCTCATGGCTCACAATATTCCAGTACGCTCAGTGACAAGCTTAGAGCCACCGGTTATACAAAGTAATCGTCAATGTAACTAGGCCCTACTCCCGCACAATTCTTGGCGAGGCCTTGAAAGTACGAGCCCATGCCTTGTCGCGTATTAACTCAGCCCTCAAACGATAAGCCCTTTGGCTATGACCGGAGCGAATCGTTGAGCCTTTGTATCATCTTACTTTCAATACACGGCTCCGTACACCTGGTCCGGTACATCCACCCCCTCCGCCATCGATCGGGAAAATAACATAGTCCTGATAATATCAACATCTATATTCCACTTCGGTTTAACGTGATTAATGTATTAATAAAAGTGAACAGTTGCATCGGGCCAATAGTAGCTAATACGCAGACTGCCGTACCGTAGGGTGCTAGTCTACCTATAAGAAAAGGGCCCACGGGCTGCACTGCGAGCGGAAGCGGCCTTAGCCGTAGTGCTGAAAACCGCGGACACTGCGAGAAGAAAAATTGATGCCAGATGATGTG'/>

    <sequence taxon='164' value='TCCTAATAGTTGTATTGCATTCTATTATGGGTTCGCGGATAGAGTTGTCGATTGTGGTTGACACTCAACACAGTGCAAGCGCCCTGTGCGGTAGCGTTATGGATTCGAGATTCACTGTCGAGGCCGTGCAACCGAGATGGTCAATGGGTGATTTAGCAGCAGTTACCAGGGCGCCCAGAGCCCCGGACCGTACCCACTCATGCAGGATAATCCGGAGTACTGGACCATACGGGTTTCGCCCTCGCTCGAGCTCCGCCGCAGAAAAGGGCCGTGGAATACATCGATGGAAAATACCGGGTCTCTTGTGCCTTAACCCCAGCTGGGCTTGTCGCCGCTATTCTGTTTTCGTCTATAGTGGCTAACTAATTCTCCGGGTATTTATGGTATTGCCAGGTCGCAAATCTAGTCCCGTCGGACTGTCATCTCCGTGATGAAAACCTGGGCAACGGGAAGGATCCCAGTTTGAGACTGAGATCCTGACCTCTCAAACTCTGCCTTACCGTCTTCATCACGAAATTACGCCCAGCGCATACAGACGCGTTTCGGCATGTAAGACTAATTGCTGATGTTGGTAAAGCGATATCTATTCTAATATGAGCGTTACACTCGTACACGGATCTCGAAAACGGTCTTGGAATTCACAGCTTCTATCTACGGGGATTCCAAATGACGGGATTCATGGTAACCAAGAAAAAGCAATAGGCCTGCCTTCCGTGACATAAGGGTCCCGCCTTAATATTCTCGTTGCTACCCCAGTGGGGTTCTCTTTATGGCCCAGGACGTGCTGTGTCTGAGCCTTATGGTCTTGCGGCCGGGCTATTTGGACGTTATATGACAGTAGGAGCATGAGTTTGCATGCTCACATTTGTTCAATCTCGAGTGAGTCCGCGTAATAACGTAGAAGGTGACAATCAAGCCGAAACAGACAGTGCAATGAGAAATCTGAACACGGTTTAGTCAGAGTGCTAGTATCTGCAATCTATCGTTCTTGAGGGGCGCTGCTCCTGAGCACCCCGACCCAATTTGTTAGATTGTTTGCATGCCATATTATTATTAGGCACTGGTGTATTTTCTAGCAATACCCTCTTGTAAAGAATCAGTAACTAGGTTCTTAGGGTCGCCCTAGACCATAGTATATCAAATTGGTTCCAAATGGCCGAGTACCAGCGGTAATGAGCAAGCTGCTAAATGGTTCGTAAGCTGTTCCGTACAAGTCGTTGGCATGAGATGACTTATTGTTAAGGGGGGAAATCCGACGAGATTTTCCTGACCGGTCGCTGTTAAAGCCAGTAGCTCTTTGGATGGCTTGGCGGCAAGCTGCGAGGCCGGCAGGTACATCAGGTCAAAAGCAGATCTGCGTGGTGCACCTATTTCATAAAGTTCGACATCGGCCTTCGCGCGCCGATCTTACCAGCCTGTATAAAAAATTGACTCAATGACGACTACAATGTGGCGTCTAAGCTGTATGCAATGGCCGCTCATGGCTCACAATATTCCAGTACGCTGAGTGACAAGCTTAGAGCCACCGGTTATACAGAGTAATCGTCAATGTAACTAGGCCCTACTCCCGCACAATTCTTGGCGAGGCCTTGAAAGTACGAGCCCATGCCTTGTCGCGTATTAACTCAGCCCTCAAACGATAAGCCCTTTGGCTATGACCGGAGCGAATCGTTGAGCCTTTGTATCATCTTACTTTCAATACACGGCTCCGTACACCTGGTCCGGTACATCCACCCCCTCCGCCATCGATCGGGAGAATAACATAGTCCTGATAATATCAACATCTATATTCCGCTTCGGTTTAACGTGATTAATGTATTAATAAAAGTGAACAGTTGCATCGCGCCAATAGTAGCTAATACGCAGACTGCCGTACCGTAGGGTGCTAGTCTACCTATAAGAAAAGGGCCCACGGGCTGCACTGCGAGCGGAAGCGGCCTTAGCCGTAGTGCTGAAAACCGCGGACACTGCGAGAAGAAAAATTGATGCCAGATGATGTG'/>

    <sequence taxon='182' value='TCCTAATAGTTGTATTGCATTCTATTATGGGTTCGCGGATAGAGTTGTCGATTGTGGTTGACACTCAACACAGTGCAAGCGCCCTGTGCAGTAGCGTTATGGATTCGAGATTCACTGTCGAGGCCGTGCAACCGAGATGGTCAATGGGTGATTTAGCAGCAGTTACCAGGGCGCCCAGAGCCCCGGACCGTACCCACTCATGCAGGATAATCCGGAGTACTGGACCATACGGGTTTCGCCCTCGCTCGAGCTCCGCCGCAGAAAAGGGCCGTGGAATACATCGATGGAAAATACCGGGTCTCTTGTGCCTTAACCCCAGCTGGGCTTGTCGCCGCTATTCTGTTTTCGTCTATAGTGGCTAACTAATTCTCCGGGTATTTATGGTATTGCCAGGTCGCAAATCTAGTCCCGTCGGACTGTCATCTCCGTGATGAAAACCTGGGCAACGGGAAGGATCCCAGTTTAAGACTGAGATCCTGACCTCTCAAACTCTGCCTTACCGTCTTCATCACGAAATTACGCCCAGCGCATACAGACGCGTTTCGGCATGTAAGACTAATTGCTGATGTTGGTAAAGCGATATCTATTCTAATATGAGCGTTACACTCGTACACGGATCTCGAAAACGGTCTTGGAATTCACAGCTTCTATCTACGGGGATTCCAAATGACGGGATTCATGGTAACCAAGAAAAAGCAATAGGCCTGCCTTCCGTGACATAAGGGTCCCGCCTTAATATTCTCGTTGCTACCCCAGTGGGGTTCTCTTTATGGCCCAGGACGTGCTGTGTCTGAGCCTTATGGTCTTGCGGCCGGGCTATTTGGACGTTATATGACAGTAGGAGCATGAGTTTGCATGCTCACATTTGTTCAATCTCGAGTGAGTCCGCGTAATAACGTAGAAGGTGACAATCAAGCCGAAACAGACAGTGCAATGAGAAATCTGAACACGGTTTAGTCAGAGTGCTAGTATCTGCGATCTATCGTTCTTGAGGGGCGCTGCTCCTGAGCACCCCGACCCAATTTGCTAGATTGTTTGCATGCCATATTATTATTAGGCACTGGTGTATTTTCTAGCAATACCCTCTTGTAAAGAATCAGTAACTAGGTTCTTAGGGTCGCCCTAGACCATAGTATATCAAATTGGTTCCAAATGGCCGAGTACCAGCGGTAATGAGCAAGCTGCTAAATGGTTCGTAAGCTGTTCCGTACAAGTCGTTGGCATGAGATGACTTATTGTTAAGGGGGGAAATCCGACGAGATTTTCCTGACCGGTCGCTGTTAAAGCCAGTAGCTCTTTGGATGGCTTGGCGGCAAGCTGCGAGGCCGGCAGGTACATCAGGTCAAAAGCAGATCTGCGTGGTGCACCTATTTCATAAAGTTCGACATCGGCCTTCGCGCGCCGATCTTACCAGCCTGTATAAAAAATTGACTCAATGACGACTACAATGTGGCGTCTAAGCTGTATGCAATGGCCGCTCATGGCTCACAATATTCCAGTACGCTGAGTGACAAGCTTAGAGCCACCGGTTATACAGAGTAATCGTCAATGTAACTAGGCCCTACTCCCGCACAATTCTTGGCGAGGCCTTGAAAGTACGAGCCCATGCCTTGTCGCGTATTAACTCAGCCCTCAAACGATAAGCCCTTTGGCTACGACCGGAGCGAATCGTTGAGCCTTTGTATCATCTTACTTTCAATACACGGCTCCGTACACCTGGTCCGGTACATCCACCCCCTCCGCCATCGATCGGGAGAATAACATAGTCCTGATAATATCAACATCTATATTCCGCTTCGGTTTAACGTGATTAATGTATTAATAAAAGTGAACAGTTGCATCGCGCCAATAGTAGCTAATACGCAGACTGCCGTACCGTAGGGTGCTAGTCTACCTATAAGAAAAGGGCCCACGGGCTGCACTGCGAGCGGAAGCGGCCTTAGCCGTAGTGCTGTAAACCGCGGACACTGCGAGAAGAAAAATTGATGCCAGATGATGTG'/>

    <sequence taxon='47' value='TCCTAATAGTTGTATTGCATTCTATTATGGGTTCGCGGATAGAGTTGTCGATTGTGGTTGACACTCAACACAGTGCAAGCGCCCTGTGCGGTAGCGTTATGGATTCGAGATTCACTGTCGAGGCCGTGCAACCGAGATGATCAATGGGTGATTTAGCAGCAGTTACCAGGGCGCCCAGAACCCCGGACCGTACCCACGCATGCAGGATAATGCGGAGTACTGGACCATACGGGTTTCGCCCTCGCTCGAGCTCCGCCGCAGAAAAGGGCCGTGGAATACATCGATGGAAACTACCGGGTCTCTTGTGCCTTAACCCCAGCTGGGCTTGTCGCCGCTATTCTGTTTTCGTCTATAGTGGCTAACTAATTCTCCGGGTATTTATGGTATTGCCAGGTCGCAAATCTAGTCCCGTCGGACTGTCATCTCCGTGATGAAAACCTGGGCAACGGGAAGGATCCCAGTTTGAGACTGAGATCCTGACCTCTCAAACTCTGCCTTACCGTCTTCATCACGAAATTACGCCCAGCGCATACAGACGCGTTTCGGCATGTAAGACTAATTGCTGATGATGGTAAAGCGATATCTATTCTAATATGAGCGTTACACTCGTACACGGATCTCGAAAACGGTCTTGGAATTCACAGCTTCTATCTACGGGGATTCCAAATGACGGGATTCATGGTAACCAAGAAAAAGTAATAGGCCTGCCTTCCGTGACATAAGGGTCCCGCCTTAATATTCTCGTTGCTACCCCAGTGGGGTTCTCTTTATGGCCCAGGACGTGCTGTGTCTGAGCCTTATGGTCTTGCGGCCGGGCTATTTGGACGTTATATGACAGTAGGAGCATGAGTTTGCATGCTCACATTTGTTCAATCTCGAGTGAGTCCGCGTAATAACGTAGAAGGTGACAATCAAGCCGAAACAGACAGTGCAATGAGAAATCTGAACACGGTTTAGTTAGAGTGCTAGTATCTGCGATCTATCGTTCTTGAGGGGCGCTGCTCCTGAGCACCCCGACCCAATTTGTTAGATTGTTTGCATGCCATATTATTATTAGGCACTGGTGTATTTTCTAGCAATATCCTCTTGTAAAAAATCAGTAACTAGGTTCTTAGGGTCGCCCTAGACCATAGTCTATCAAATTGGTTCCAAATGGCCGAGTACCAGCGGTAATGAGCAAGCTGCTAAATGGTTCGTAAGCTGTTCCGTACAAGTCGTTGGCATGAGATGACTTATTGTTAAGGGGGGAAATCCGACGAGATTTTCCTGACCGGTCGCTGTTAAAGCCAGTAGCTCTTTGGATGGCTTGGCGGCAAGCTGCGAGGCCGGCAGGTACATCAGGTCAAAAGCAGATCTGCGTGGTGCACCTATTTCATAAAGTTCGACATCGGCCTTCGCGCGCCGATCTTACCAGCCTGTATAAAAAATTGACTCAATGACGACTACAATGTGGCGTCTAAGCTGTGTGCAATGGCCGCTCATGGCTCACAATATTCCAGTACGCTCAGTGACAAGCTTAGAGCCACCGGTTATACAAAGTAATCGTCAATGTAACTAGGCCCTACTCCCGCACAATTCTTGGCGAGGCCTTGAAAGTACGAGCCCATGCCTTGTCGCGTATTAACTCAGCCCTCAAACGATAAGCCCTTTGGCTATGACCGGAGCGAATCGTTGAGCCTTTGTATCATCTTACTTTCAATACACGGCTCCGTACACCTGGTCCGGTACATCCACCCCCTCCGCCATCGATCGGGAAAATAACATAGTCCTGATAATATCAACATCTATATTCCACTTCGGTTTAACGTGATTAATGTATTAATAAAAGTGAACAGTTGCATCGGGCCAATAGTAGCTAATACGCAGACTGCCGTACCGTAGGGTGCTAGTCTACCTATAAGAAAAGGGCCCACGGGCTGCACTGCGAGCGGAAGCGGCCTTAGCCGTAGTGCTGAAAACCGCGGACACTGCGAGAAGAAAAATTGATGCCAGATGATGTG'/>

    <sequence taxon='3' value='TCCTAATAGTTGTATTGCATTCTATTATGGGTTCGCGGATAGAGTTGTCGATTGTGGTTGACACTCAACACAGTGCAAGCGCCCTGTGCGGTAGCGTTATGGATTCGAGATTCACTGTCGAGGCCGTGCCACCGAGATGATCAATGGGTGATTTAGCAGCAGTTACCAGGGCGCCCAGAACCCCGGACCGTACCCACGCATGCAGGATAGTGCGGAGTACTGGACCATACGGGTTTCGCCCTCGCTCGAGCTCCGCCGCAGAAAAGGGCCGTGGAATACATCGGTGGAAACTACCGGGTCTCTTGTGCCTTAACCTCAGCTGGGCTTGTCGCCGCTATTCTGTTTTCGTCTATAGTGGTTAACTGATTCTCCGGGTATTTATGGTATTGCCAGGTCGCAAATCTAGTCCCGTCGGACTGTCATCTCCGTGATGAAAACCTGGGCAACGGGAAGGATCCCAGTTTGAGACTGAGATCCTGACCTCTCAAACTCTGCCTTACCGTCTTCATCAAGGAATTACGCCCAGCGCATACAGACGCGTTTCGGCATGTAAGACTAATTGCTGATGATGGTAAAGCGATATCTATTCTAATATGAGCGTTACACTCGTACACGGATCTCGAAAACGGTCTTGGAATTCACAGCTTCTCTCTACGGGGATTCCAAATGACGGGATTCATGGTAACCAAGAAAAAGTAATAGGCCTGCCTTCCGTGACATAAGGGTCCCGCCTTAATATTCTCGTTGCTACCCCAGTGGGGTTCTCTTTATGGCCCAGGACGTGCTGTGTCTGAGCCTTATGGTCTTGCGGCCGGGCTATTTGGACGTTTTATGACAGTAGGAGCATGAGTTTGCATGCTCACATTTGTTCAATCTCGAGTGAGTCCGCGTAATAACGTAGAAGGTGACAATCAAGCCGAAACAGACAGTGCAATGAGAAATCTAAACACGGTTTAGTTAGAGTGCTAGTATCTGCGATCTATCGTTCTTGAGGGGCGCTGCTCCTGAGCACCCCGACCCAATTTGTTAGATTGTTTGCATGCCATATTATTATTAGGCACTGGTATATTTTCTAGCAACATCCCCTTGTAAACAATCAGTAACTAGGTTCTTAGGGTCGCCCTAGACCATAGTCTATCAAATTGGTTCCAAATGGCCGAGTACCAGCGGTAATGAGCAAGCTGCTAAATGGTTCGTAAGCTGTTCCGTACAAGTCGTTGGCATGAGACGGCTTATTGTTAAGGGGGGAAATTCGACGAGATTTTCCTGACCGGTCGCTGTTAAAGCCAGTAGCTCTTTGGATGGCTTGGCGGCAAGCTGCGAGGGCGGCAGGTACATCAGGTCAAAAGCAGATCTGCGTGGTGCACCTATTTCATAAAGTTCGACATCGGCCTTCGCGCGCCGATCTTACCAGCCTGTATAAAAAATTGACTCAATGACGACTACGATGTGGCGTCTAAGCTGTGTGCACTGGCCGCTCATGGCTCACAATATTCCAGTACGCTCAGTGACAAGCTTAGAGCCACCGGTTATACAAAGTAATCGTCAATGTAACTAGGCCCTACTCCCGCACAACTCTTGGCGAGGCATTGAAAGTACGAGCCCATGCCTTGTCGCGTATTAACTCAGCCCTCAAACGATAAGCCCTTTGGCTATGACCGGAGCGAATCGTTGAGCCTTTGTATCATCTTACTTTCAATATACGGCTCCGTACACCTGGTCCGGTACATCCACCCCCTCCGCCATCGATCGGGAAAATAACATGGTCCTGATAATATCAACATCTATATTCCACTTCGGTTTAACGTGATTAATGTATTAATAAGAGTGAACAGTTGCATCGGGCCAATAGTAGCTAATACGCAGACTGCCGTACCGTAGGGTGCTAGTCTACCTATAAGAAAAGGGCCCACGGGCTGCACTGCGAGCGGAAGCGGCCTTAGTCGTAGTGCTGAAAACCGCGGACACTGCGAGAAGAAAAATTGATGCCAGATGATGTG'/>

    <sequence taxon='7' value='TCCTAATAGTTGTATTGCATTCTATTATGGGTTCGCGGATAGAGTTGTCGATTGTGGTTGACACTCAACACAGTGCAAGCGCCCTGTGCGGTAGCGTTATGGATTCGAGATTCACTGTCGAGGCCGTGCCACCGAGATGATCAATGGGTGATTTAGCAGCAGTTACCAGGGCGCCCAGAACCCCGGACCGTACCCACGCATGCAGGATAGTGCGGAGTACTGGACCATACGGGTTTCGCCCTCGCTCGAGCTCCGCCGCAGAAAAGGGCCGTGGAATACATCGGTGGAAACTACCGGGTCTCTTGTGCCTTAACCTCAGCTGGGCTTGTCGCCGCTATTCTGTTTTCGTCTATAGTGGTTAACTGATTCTCCGGGTATTTATGGTATTGCCAGGTCGCAAATCTAGTCCCGTCGGACTGTCATCTCCGTGATGAAAACCTGGGCAACGGGAAGGATCCCAGTTTGAGACTGAGATCCTGACCTCTCAAACTCTGCCTTACCGTCTTCATCAAGGAATTACGCCCAGCGCATACAGACGCGTTTCGGCATGTAAGACTAATTGCTGATGATGGTAAAGCGATATCTATTCTAATATGAGCGTTACACTCGTACACGGATCTCGAAAACGGTCTTGGAATTCACAGCTTCTCTCTACGGGGATTCCAAATGACGGGATTCATGGTAACCAAGAAAAAGTAATAGGCCTGCCTTCCGTGACATAAGGGTCCCGCCTTAATATTCTCGTTGCTACCCCAGTGGGGTTCTCTTTATGGCCCAGGACGTGCTGTGTCTGAGCCTTATGGTCTTGCGGCCGGGCTATTTGGACGTTTTATGACGGTAGGAGCATGAGTTTGCATGCTCACATTTGTTCAATCTCGAGTGAGTCCGCGTAATAACGTAGAAGGTGACAATCAAGCCGAAACAGACAGTGCAATGAGAAATCTAAACACGGTTTAGTTAGAGTGCTAGTATCTGCGATCTATCGTTCTTGAGGGGCGCTGCTCCTGAGCACCCCGACCCAATTTGTTAGATTGTTTGCATGCCATATTATTATTAGGCACTGGTATATTTTCTAGCAACATCCCCTTGTAAACAATCAGTAACTAGGTTCTTAGGGTCGCCCTAGACCATAGTCTATCAAATTGGTTCCAAATGGCCGAGTACCAGCGGTAATGAGCAAGCTGCTAAATGGTTCGTAAGCTGTTCCGTACAAGTCGTTGGCATGAGACGGCTTATTGTTAAGGGGGGAAATTCGACGAGATTTTCCTGACCGGTCGCTGTTAAAGCCAGTAGCTCTTTGGATGGCTTGGCGGCAAGCTGCGAGGGCGGCAGGTACATCAGGTCAAAAGCAGATCTGCGTGGTGCACCTATTTCATAAAGTTCGACATCGGCCTTCGCGCGCCGATCTTACCAGCCTGTATAAAAAATTGACTCAATGACGACTACGATGTGGCGTCTAAGCTGTGTGCACTGGCCGCTCATGGCTCACAATATTCCAGTACGCTCAGTGACAAGCTTAGAGCCACCGGTTATACAAAGTAATCGTCAATGTAACTAGGCCCTACTCCCGCACAACTCTTGGCGAGGCATTGAAAGTACGAGCCCATGCCTTGTCGCGTATTAACTCAGCCCTCAAACGATAAGCCCTTTGGCTATGACCGGAGCGAATCGTTGAGCCTTTGTATCATCTTACTTTCAATATACGGCTCCGTACACCTGGTCCGGTACATCCACCCCCTCCGCCATCGATCGGGAAAATAACATGGTCCTGATAATATCAACATCTATATTCCACTTCGGTTTAACGTGATTAATGTATTAATAAGAGTGAACAGTTGCATCGGGCCAATAGTAGCTAATACGCAGACTGCCGTACCGTAGGGTGCTAGTCTACCTATAAGAAAAGGGCCCACGGGCTGCACTGCGAGCGGAAGCGGCCTTAGTCGTAGTGCTGAAAACCGCGGACACTGCGAGAAGAAAAATTGATGCCAGATGATGTG'/>

    <sequence taxon='13' value='TCCTAATAGTTGTATTGCATTCTATTATGGGTTCGCGGATAGAGTTGTCGATTGTGGTTGACACTCAACACAGTGCAAGCGCCCTGTGCGGTAGCGTTATGGATTCGAGATTCACTGTCGAGGCCGTGCCACCGAGATGATCAATGGGTGATTTAGCAGCAGTTACCAGGGCGCCCAGAACCCCGGACCGTACCCACGCATGCAGGATAGTGCGGAGTACTGGACCATACGGGTTTCGCCCTCGCTCGAGCTCCGCCGCAGAAAAGGGCCGTGGAATACATCGGTGGAAACTACCGGGTCTCTTGTGCCTTAACCTCAGCTGGGCTTGTCGCCGCTATTCTGTTTTCGTCTATAGTGGTTAACTGATTCTCCGGGTATTTATGGTATTGCCAGGTCGCAAATCTAGTCCCGTCGGACTGTCATCTCCGTGATGAAAACCTGGGCAACGGGAAGGATCCCAGTTTGAGACTGAGATCCTGACCTCTCAAACTCTGCCTTACCGTCTTCATCAAGGAATTACGCCCAGCGCATACAGACGCGTTTCGGCATGTAAGACTAATTGCTGATGATGGTAAAGCGATATCTATTCTAATATGAGCGTTACACTCGTACACGGATCTCGAAAACGGTCTTGGAATTCACAGCTTCTCTCTACGGGGATTCCAAATGACGGGATTCATGGTAACCAAGAAAAAGTAATAGGCCTGCCTTCCGTGACATAAGGGTCCCGCCTTAATATTCTCGTTGCTACCCCAGTGGGGTTCTCTTTATGGCCCAGGACGTGCTGTGTCTGAGCCTTATGGTCTTGCGGCCGGGCTATTTGGACGTTTTATGACGGTAGGAGCATGAGTTTGCATGCTCACATTTGTTCAATCTCGAGTGAGTCCGCGTAATAACGTAGAAGGTGACAATCAAGCCGAAACAGACAGTGCAATGAGAAATCTAAACACGGTTTAGTTAGAGTGCTAGTATCTGCGATCTATCGTTCTTGAGGGGCGCTGCTCCTGAGCACCCCGACCCAATTTGTTAGATTGTTTGCATGCCATATTATTATTAGGCACTGGTATATTTTCTAGCAACATCCCCTTGTAAACAATCAGTAACTAGGTTCTTAGGGTCGCCCTAGACCATAGTCTATCAAATTGGTTCCAAATGGCCGAGTACCAGCGGTAATGAGCAAGCTGCTAAATGGTTCGTAAGCTGTTCCATACAAGTCGTTGGCATGAGACGGCTTATTGTTAAGGGGGGAAATTCGACGAGATTTTCCTGACCGGTCGCTGTTAAAGCCAGTAGCTCTTTGGATGGCTTGGCGGCAAGCTGCGAGGGCGGCAGGTACATCAGGTCAAAAGCAGATCTGCGTGGTGCACCTATTTCATAAAGTTCGACATCGGCCTTCGCGCGCCGATCTTACCAGCCTGTATAAAAAATTGACTCAATGACGACTACGATGTGGCGTCTAAGCTGTGTGCACTGGCCGCTCATGGCTCACAATATTCCAGTACGCTCAGTGACAAGCTTAGAGCCACCGGTTATACAAAGTAATCGTCAATGTAACTAGGCCCTACTCCCGCACAACTCTTGGCGAGGCATTGAAAGTACGAGCCCATGCCTTGTCGCGTATTAACTCAGCCCTCAAACGATAAGCCCTTTGGCTATGACCGGAGCGAATCGTTGAGCCTTTGTATCATCTTACTTTCAATATACGGCTCCGTACACCTGGTCCGGTACATCCACCCCCTCCGCCATCGATCGGGAAAATAACATGGTCCTGATAATATCAACATCTATATTCCACTTCGGTTTAACGTGATTAATGTATTAATAAGAGTGAACAGTTGCATCGGGCCAATAGTAGCTAATACGCAGACTGCCGTACCGTAGGGTGCTAGTCTACCTATAAGAAAAGGGCCCACGGGCTGCACTGCGAGCGGAAGCGGCCTTAGTCGTAGTGCTGAAAACCGCGGACACTGCGAGAAGAAAAATTGATGCCAGATGATGTG'/>

    <sequence taxon='6' value='TCCTAATAGTTGTATTGCATTCTATTATGGGTTCGCGGATAGAGTTGTCGATTGTGGTTGACACTCAACACAGTGCAAGCGCCCTGTGCGGTAGCGTTATGGATTCGAGATTCACTGTCGAGGCCGTGCCACCGAGATGATCAATGGGTGATTTAGCAGCAGTTACCAGGGCGCCCAGAACCCCGGACCGTACCCACGCATGCAGGATAGTGCGGAGTACTGGACCATACGGGTTTCGCCCTCGCTCGAGCTCCGCCGCAGAAAAGGGCCGTGGAATACATCGGTGGAAACTACCGGGTCTCTTGTGCCTTAACCTCAGCTGGGCTTGTCGCCGCTATTCTGTTTTCGTCTATAGTGGTTAACTGATTCTCCGGGTATTTATGGTATTGCCAGGTCGCAAATCTAGTCCCGTCGGACTGTCATCTCCGTGATGAAAACCTGGGCAACGGGAAGGATCCCAGTTTGAGACTGAGATCCTGACCTCTCAAACTCTGCCTTACCGTCTTCATCAAGGAATTACGCCCAGCGCATACAGACGCGTTTCGGCATGTAAGACTAATTGCTGATGATGGTAAAGCGATATCTATTCTAATATGAGCGTTACACTCGTACACGGATCTCGAAAACGGTCTTGGAATTCACAGCTTCTCTCTACGGGGATTCCAAATGACGGGATTCATGGTAACCAAGAAAAAGTAATAGGCCTGCCTTCCGTGACATAAGGGTCCCGCCTTAATATTCTCGTTGCTACCCCAGTGGGGTTCTCTTTATGGCCCAGGACGTGCTGTGTCTGAGCCTTATGGTCTTGCGGCCGGGCTATTTGGACGTTTTATGACAGTAGGAGCATGAGTTTGCATGCTCACATTTGTTCAATCTCGAGTGAGTCCGCGTAATAACGTAGAAGGTGACAATCAAGCCGAAACAGACAGTGCAATGAGAAATCTAAACACGGTTTAGTTAGAGTGCTAGTATCTGCGATCTATCGTTCTTGAGGGGCGCTGCTCCTGAGCACCCCGACCCAATTTGTTAGATTGTTTGCATGCCATATTATTATTAGGCACTGGTATATTTTCTAGCAATATCCCCTTGTAAACAATCAGTAACTAGGTTCTTAGGGTCGCCCTAGACCATAGTCTATCAAATTGGTTCCAAATGGCCGAGCACCAGCGGTAATGAGCAAGCTGCTAAATGGTTCGTAAGCTGTTCCGTACAAGTCGTTGGCATGAGACGGCTTATTGTTAAGGGGGGAAATTCGACGAGATTTTCCTGACCGGTCGCTGTTAAAGCCAGTAGCTCTTTGGATGGCTTGGCGGCAAGCTGCGAGGGCGGCAGGTACATCAGGTCAAAAGCGGATCTGCGTGGTGCACCTATTTCATAAAGTTCGACATCGGCCTTCGCGCGCCGATCTTACCAGCCTGTATAAAAAATTGACTCAATGACGACTACGATGTGGCGTCTAAGCTGTGTGCAATGGCCGCTCATGGCTCACAATATTCCAGTACGCTCAGTGACAAGCTTAGAGCCACCGGTTATACAAAGTAATCGTCAATGTAACTAGGCCCTACTCCCGCACAACTCTTGGCGAGGCATTGAAAGTACGAGCCCATGCCTTGTCGCGTATTAACTCAGCCCTCAAACGATAAGCCCTTTGGCTATGACCGGAGCGAATCGTTGAGCCTTTGTATCATCTTACTTTCAATATACGGCTCCGTACACCTGGTCCGGTACATCCACCCCCTCCGCCATCGATCGGGAAAATAACATGGTCCTGATAATATCAACATCTATATTCCACTTCGGTTTAACGTGATTAATGTATTAATAAGAGTGAACAGTTGCATCGGGCCAATAGTAGCTAATACGCAGACTGCCGTACCGTAGGGTGCTAGTCTACCTATAAGAAAAGGGCCCACGGGCTGCACTGCGAGCGGAAGCGGCCTTAGTCGTAGTGCTGAAAACCGCGGACACTGCGAGAAGAAAAATTGATGCCAGATGATGTG'/>

    <sequence taxon='8' value='TCCTAATAGTTGTATTGCATTCTATTATGGGTTCGCGGATAGAGTTGTCGATTGTGGTTGACACTCAACACAGTGCAAGCGCCCTGTGCGGTAGCGTTATGGATTCGAGATTCACTGTCGAGGCAGTGCCACCGAGATGATCAATGGGTGATTTAGCAGCAGTTACCAGGGCGCCCAGAACCCCGGACCGTACCTACGCATGCAGGATAGTGCGGAGTACTGGACCATACGGGTTTCGCCCTCGCTCGAGCTCCGCCGCAGAAAAGGGCCGTGGAATACATCGGTGGAAACTACCGGGTCTCTTGTGCCTTAACCTCGGCTGGGCTTGTCGCCGCTATTCTGTTTTCGTCTATAGTGGTTAACTGATTCTCCGGGTATTTATGGTATTGCCAGGTCGCAAATCTAGTCCCGTCGGACTGTCATCTCCGTGATGAAAATCTGGGCAACGGGAAGAATCCCAGTTTGAGACTGAGATCCTGACCTCTCAAACTCTGCCTTACCGTCTTCATCAAGGAATTACGCCCAGCGCATACAGACGCGTTTCGGCATGTAAGACTAATTGCTGATGATGGTAAAGCGATATCTGTTCTAATATGAGCGTTACACTCGTACACGGATCTCGAAAACGGTCTTGGAATTCACAGCTTCTATCTACGGGGATTCCAAATGACGGGATTCATGGTAACCAAGAAAAAGTAATAGGCCTGCCTTCCGTGACATAAGGGTCCCGCCTTAATACTCTCGTTGCTACCCCAATGGGGTTCTTTTTATGGCCCAGGACGTGCTGTGTCTGAGCCTTATGGTCTTGCGGCCGGGCTATTTGGACGTTTTATGACAGTAGGAGCATGAGTTTGCATGCTCACATTTGTTCAATCTCGAGTGAGTCCGCGTAATAACGTAGAAGGTGACAATCAAGCCGAAACAGACAGTGCAATGAGAAATCTAAACACGGTTTAGTTAGAGTGCTAGTATCTGCGATCTATCGTTCTTGAGGGGCGCTGCTCCTGAGCACCCCGACCCAATTTGTTAGATTGTTTGCATGCCATATTATTATTAGGCACTGGTATATTTTCTAGCAATATCCCCTTGTAAACAATCAGTAACTAGGTTCTTAGGGTCGCCCTAGACCATAGTCTATCAAATTGGTTCCAAATGGTCGAGTACCAGCGGTAATGAGCAAGCTGCTAAATGGTTCGTAAGCTGTTCCGTACAAGTCGTTGGCATGAGACGGCTTATTGTTAAGGGGGGAAATTCGACGAGATTTTCCTGACCGGTCGCTGTTAAAGCCAGTAGCTCTTTGGATGGCTTGGCGGCAAGCTGCGAGGCCGGCAGGTACATCAGGTCAAAAGCAGATCTGAGTGGTGCACCTATTTCATAAAGTTCGACATCGGCCTTCGCGCGCCGATCTTACCAGTCTGTATAAAAAATTGACTCAATGACGACTACGATGTGGCGTCTAAGCTGTGTGCAATGGCCGCTCATGGCTCACAATATTCCAGTACGCTCAGTAACAAGCTTAGAACCACCGGTTATACAAAGTAATCGTCAATGTAACTAGGCCCTACTCCCGCACAACTCTTGGCGAGGCATTGAAAGTACGAGCCCATGCCTTGTCGCGTATTAACTCAGCCCTCAAACGATAAGCCCTTTGGCCATGACCGGAGCGAATCGTTGAGCCTTTGTATCATCTTACTTTCAATATACGGCTCCGTACACCTGGTCCGGTACATCCACCCCCTCCGCCATCGATCGGGAAAATAACATGGTCCTGATAATATCAACATCTATATTCCACTTCGGTTTAACGTGATTAATGTAGTAATAAAAGTGAACAGTTGCATCGGGCCAATAGTAGCTAATACGCAGACTGCCGTACCGTAGGGTGCTAGTCTACCTATAAGAAAAGGGCCCACGGGCTGCACTGCGAGCGGAAGCGGCCTTAGTCGTAGTGCTGAAAACCGCGGACACTGCGAGAAGAAAAATTGATGCCAGATGATGTG'/>

    <sequence taxon='50' value='TCCTAATAGTTGTATTGCATTCTATTATGGGTTCGCGGATAGAGTTGTCGATTGTGGTTGACACTCAACACAGTGCAAGCGCCCTGTGCGGTAGCGTTATGGATTCGAGATTCACTGTCGAGGCAGTGCCACCGAGATGATCAATGGGTGATTTAGCAGCAGTTACCAGGGCGCCCAGAACCCCGGACCGTACCTACGCATGCAGGATAGTGCGGAGTACTGGACCATACGGGTTTCGCCCTCGCTCGAGCTCCGCCGCAGAAAAGGGCCGTGGAATGCATCGGTGGAAACTACCGGGTCTCTTGTGCCTTAACCTCGGCTGGGCTTGTCGCCGCTATTCTGTTTTCGTCTATAGAGGTTAACTGATTCTCCGGGTATTTATGGTATTGCCAGGTCGCAAATCTAGTCCCGTCGGACTGTCATCTCCGTGATGAAAATCTGGGCAACGGGAAGAATCCCAGTTTGAGACTGAGATCCTGACCTCTCAAACTCTGCCTTACCGTCTTCATCAAGGAATTACGCCCAGCGCATACAGACGCGTTTCGGCATGTAAGACTAATTGCTGATGATGGTAAAGCGATATCTGTTCTAATATGAGCGTTACACTCGTACACGGATCTCGAAAACGGTCTTGGAATTCACAGCTTCTATCTACGGGGATTCCAAATGACGGGATTCATGGTAACCAAGAAAAAGTAATAGGCCTGCCTTCCGTGACATAAGGGTCCCGCCTTAATACTCTCGTTGCTACCCCAATGGGGTTCTTTTTATGGCCCAGGACGTGCTGTGTCTGAGCCTTATGGTCTTGCGGCCGGGCTATTTGGACGTTTTATGACAGTAGGAGCATGAGTTTGCATGCTCACATTTGTTCGATCTCGAGTGAGTCCGCGTAATAACGTAGAAGATGACAATCAAGCCGAAACAGACAGTGCAATGAGAAATCTAAACACGGTTTAGTTAGAGTGCTAGTATCTGCGATCTATCGTTCTTGAGGGGCGCTGCTCCTGAGCACCCCGACCCAATTTGTTAGATTGTTTGCATGCCATATTATTATTAGGCACTGGTATATTTTCTAGCAATATCCCCTTGTAAACAATCAGTAACTAGGTTCTTAGGGTCGCCCTAGACTATAGTCTATCAAATTGGTTCCAAATGGTCGAGTACCAGCGGTAATGAGCAAGCTGCTAAATGGTTCGTAAGCTGTTCCGTACAAGTCGTTGGCATGAGACGGCTTATTGTTAAGGGGGGAAATTCGACGAGATTTTCCTGACCGGTCGCTGTTAAAGCCAGTAGCTCTTTGGATGGCTTGGCGGCAAGCTGCGAGGCCGGCAGGTACATCAGGTCAAAAGCAGATCTGAGTGGTGCACCTATTTCATAAAGTTCGACATCGGCCTTCGCGCGCCGATCTTACCAGTCTGTATAAAAAATTGACTCAATGACGGCTACGATGTGGCGTCTAAGCTGTGTGCAATGGCCGCTCATGGCTCACAATATTCCAGTACGCTCAGTAACAAGCTTAGAACCACCGGCTATACAAAGTAATCGTCAATGTAACTAGGCCCTACTCCCGCACAACTCTTGGCGAGGCATTGAAAGTACGAGCCCATGCCTTGTCGCGTATTAACTCAGCCCTCAAACGATAAGCCCTTTGGCCATGACCGGAGCGAATCGTTGAGCCTTTGTATCATCTTACTTGCAATATACGGCTCCGTACACCTGGTCCGGTACATCCACCCCCTCCGCCATCGATCGGGAAAATAACATGGTCCTGATAATATCAACATCTATATTCCACTTCGGTTTAACGTGATTAATGTAGTAATAAAAGTGAACAGTTGCATCGGGCCAATAGTAGCTAATACGCAGACTGCCGTACCGTAGGGTGCTAGTCTACCTATAAGAAAAGGGCCCACGGGCTGCACTGCGAGCGGAAGCGGCCTTAGTCGTAGTGCTGAAAACCGCGGACACTGCGAGAAGAAAAATTGATGCCAGATGATGTG'/>

    <sequence taxon='58' value='TCCTAATAGTTGTATTGCATTCTATTATGGGTTCGCGGATAGAGTTGTCGATTGTGGTTGACACTCAACACAGTGCAAGCGCCCTGTGCGGTAGCGTTATGGATTCGAGATTCACTGTCGAGGCAGTGCCACCGAGATGATCAATGGGTGATTTAGCAGCAGTTACCAGGGCGCCCAGAACCCCGGACCGTACCTACGCATGCAGGATAGTGCGGAGTACTGGACCATACGGGTTTCGCCCTCGCTCGAGCTCCGCCGCAGAAAAGGGCCGTGGAATGCATCGGTGGAAACTACCGGGTCTCTTGTGCCTTAACCTCGGCTGGGCTTGTCGCCGCTATTCTGTTTTCGTCTATAGTGGTTAACTGATTCTCCGGGTATTTATGGTATTGCCAGGTCGCAAATCTAGTCCCGTCGGACTGTCATCTCCGTGATGAAAATCTGGGCAACGGGAAGAATCCCAGTTTGAGACTGAGATCCTGACCTCTCAAACTCTGCCTTACCGTCTTCATCAAGGAATTACGCCCAGCGCATACAGACGCGTTTCGGCATGTAAGACTAATTGCTGATGATGGTAAAGCGATATCTGTTCTAATATGAGCGTTACACTCGTACACGGATCTCGAAAACGGTCTTGGAATTCACAGCTTCTATCTACGGGGATTCCAGATGACGGGATTCATGGTAACCAAGAAAAAGTAATAGGCCTGCCTTCCGTGACATAAGGGTCCCGCCTTAATACTCTCGTTGCTACCCCAATGGGGTTCTTTTTATAGCCCAGGACGTGCTGTGTCTGAGCCTTATGGTCTTGCGGCCGGGCTATTTGGACGTTTTATGACAGTAGGAGCATGAGTTTGCATGCTCACATTTGTTCGATCTCGAGTGAGTCCGCGTAATAACGTAGAAGATGACAATCAAGCCGAAACAGACAGTGCAATGAGAAATCTAAACACGGTTTAGTTAGAGTGCTAGTATCTGCGATCTATCGTTCTTGAGGGGCGCTGCTCCTGAGCACCCCGACCCAATTTGTTAGATTGTTTGCATGCCATATTATTATTAGGCACTGGTATATTTTCTAGCAATATCCCCTTGTAAACAATCAGTAACTAGGTTCTTAGGGTCGCCCTAGACTATAGTCTATCAAATTGATTCCAAATGGTCGAGTACCAGCGGTAATGAGCAAGCTGCTAAATGGTTCGTAAGCTGTTCCGTACAAGTCGTTGGCATGAGACGGCTTATTGTTAAGGGGGGAAATTCGACGAGATTTTCCTGACCGGTCGCTGTTAAAGCCAGTAGCTCTTTGGATGGCTTGGCGGCAAGCTGCGAGGCCGGCAGGTACATCAGGTCAAAAGCAGATCTGAGTGGTGCACCTATTTCATAAAGTTCGACATCGGTCTTCGCGCGCTGATCTTACCAGTCTGTATAAAAAATTGACTCAATGACGGCTACGATGTGGCGTCTAAGCTGTGTGCAATGGCCGCTCATGGCTCACAATATTCCAGTACGCTCAGTAACAAGCTTAGAACCACCGGCTATACAAAGTAATCGTCAATGTAACTAGGCCCTACTCCCGCACAACTCTTGGCGAGGCATTGAAAGTACGAGCCCATGCCTTGTCGCGTATTAACTCAGCCCTCAAACGATAAGCCCTTTGGCCATGACTGGAGCGAATCGTTGAGCCTTTGTATCATCTTACTTTCAATATACGGCTCCGTACACCTGGTCCGGTACATCCACCCCCTCCGCCATCGATCGGGAAAATAACATGGTCCTGATAATATCAACATCTATATTCCACTTCGGTTTAACGTGATTAATGTAGTAATAAAAGTGAACAGTTGCATCGGGCCAATAGTAGCTAATACGCAGACTGCCGTACCGTAGGGTGCTAGTCTACCTATAAGAAAAGGGCCCACGGGCTGCACTGCGAGCGGAAGCGGCCTTAGTCGTAGTGCTGAAAACCGCGGACACTGCGAGAAGAAAAATTGATGCCAGATGATGTG'/>

    <sequence taxon='62' value='TCCTAATAGTTGTATTGCATTCTATTATGGGTTCGCGGATAGAGTTGTCGATTGTGGTTGACACTCAACACAGTGCAAGCGCCCTGTGCGGTAGCGTTATGGATTCGAGATTCACTGTCGAGGCAGTGCCACCGAGATGATCAATGGGTGATTTAGCAGCAGTTACCAGGGCGCCCAGAACCCCGGACCGTACCTACGCATGCAGGATAGTGCGGAGTACTGGACCATACGGGTTTCGCCCTCGCTCGAGCTCCGCCGCAGAAAAGGGCCGTGGAATGCATCGGTGGAAACTACCGGGTCTCTTGTGCCTTAACCTCGGCTGGGCTTGTCGCCGCTATTCTGTTTTCGTCTATAGTGGTTAACTGATTCTCCGGGTATTTATGGTATTGCCAGGTCGCAAATCTAGTCCCGTCGGACTGTCATCTCCGTGATGAAAATCTGGGCAACGGGAAGAATCCCAGTTTGAGACTGAGATCCTGACCTCTCAAACTCTGCCTTACCGTCTTCATCAAGGAATTACGCCCAGCGCATACAGACGCGTTTCGGCATGTAAGACTAATTGCTGATGATGGTAAAGCGATATCTGTTCTAATATGAGCGTTACACTCGTACACGGATCTCGAAAACGGTCTTGGAATTCACAGCTTCTATCTACGGGGATTCCAAATGACGGGATTCATGGTAACCAAGAAAAAGTAATAGGCCTGCCTTCCGTGACATAAGGGTCCCGCCTTAATACTCTCGTTGCTACCCCAATGGGGTTCTTTTTATGGCCCAGGACGTGCTGTGTCTGAGCCTTATGGTCTTGCGGCCGGGCTATTTGGACGTTTTATGACAGTAGGAGCATGAGTTTGCATGCTCACATTTGTTCGATCTCGAGTGAGTCCGCGTAATAACGTAGAAGATGACAATCAAGCCGAAACAGACAGTGCAATGAGAAATCTAAACACGGTTTAGTTAGAGTGCTAGTATCTGCGATCTATCGTTCTTGAGGGGCGCTGCTCCTGAGCACCCCGACCCAATTTGTTAGATTGTTTGCATGCCATATTATTATTAGGCACTGGTATATTTTCTAGCAATATCCCCTTGTAAACAATCAGTAACTAGGTTCTTAGGGTCGCCCTAGACTATAGTCTATCAAATTGGTTCCAAATGGTCGAGTACCAGCGGTAATGAGCAAGCTGCTAAATGGTTCGTAAGCTGTTCCGTACAAGTCGTTGGCATGAGACGGCTTATTGTTAAGGGGGGAAATTCGACGAGATTTTCCTGACCGGTCGCTGTTAAAGCCAGTAGCTCTTTGGATGGCTTGGCGGCAAGCTGCGAGGCCGGCAGGTACATCAGGTCAAAAGCAGATCTGAGTGGTGCACCTATTTCATAAAGTTCGACATCGGCCTTCGCGCGCCGATCTTACCAGTCTGTATAAAAAATTGACTCAATGACGGCTACGATGTGGCGTCTAAGCTGTGTGCAATGGCCGCTCATGGCTCACAATATTCCAGTACGCTCAGTAACAAGCTTAGAACCACCGGCTATACAAAGTAATCGTCAATGTAACTAGGCCCTACTCCCGCACAACTCTTGGCGAGGCATTGAAAGTACGAGCCCATGCCTTGTCGCGTATTAACTCAGCCCTCAAACGATAAGCCCTTTGGCCATGACCGGAGCGAATCGTTGAGCCTTTGTATCATCTTACTTTCAATATACGGCTCCGTACACCTGGTCCGGTACATCCACCCCCTCCGCCATCGATCGGGAAAATAACATGGTTCTGATAATATCAACATCTATATTCCACTTCGGTTTAACGTGATTAATGTAGTAATAAAAGTGAACAGTTGCATCGGGCCAATAGTAGCTAATACGCAGACTGCCGTACCGTAGGGTGCTAGTCTACCTATAAGAAAAGGGCCCACGGGCTGCACTGCGAGCGGAAGCGGCCTTAGTCGTAGTGCTGAAAACCGCGGACACTGCGAGAAGAAAAATTGATGCCAGATGATGTG'/>

    <sequence taxon='80' value='TCCTAATAGTTGTATTGCATTCTATTATGGGTTCGCGGATAGAGTTGTCGATTGTGGTTGACACTCAACACAGTGCAAGCGCCCTGTGCGGTAGCGTTATGGATTCGAGATTCACTGTCGAGGCAGTGCCACCGAGATGATCAATGGGTGATTTAGCAGCAGTTACCAGGGCGCCCAGAACCCCGGACCGTACCTACGCATGCAGGATAGTGCGGAGTACTGGACCATACGGGTTTCGCCCTCGCTCGAGCTCCGCCGCAGAAAAGGGCCGTGGAATGCATCGGTGGAAACTACCGGGTCTCTTGTGCCTTAACCTCGGCTGGGCTTGTCGCCGCTATTCTGTTTTCGTCTATAGTGGTTAACTGATTCTCCGGGTATTTATGGTATTGCCAGGTCGCAAATCTAGTCCCGTCGGACTGTCATCTCCGTGATGAAAATCTGGGCAACGGGAAGAATCCCAGTTTGAGACTGAGATCCTGACCTCTCAAACTCTGCCTTACCGTCTTCATCAAGGAATTACGCCCAGCGCATACAGACGCGTTTCGGCATGTAAGACTAATTGCTGATGATGGTAAAGCGATATCTGTTCTAATATGAGCGTTACACTCGTACACGGATCTCGAAAACGGTCTTGGAATTCACAGCTTCTATCTACGGGGATTCCAAATGACGGGATTCATGGTAACCAAGAAAAAGTAATAGCCCTGCCTTCCGTGACATAAGGGTCCCGCCTTAATACTCTCGTTGCTACCCCAATGGGGTTCTTTTTATGGCCCAGGACGTGCTGTGTCTGAGCCTTATGGTCTTGCGGCCGGGCTATTTGGACGTTTTATGACAGTAGGAGCATGAGTTTGCATGCTCACATTTGTTCGATCTCGAGTGAGTCCGCGTAATAACGTAGAAGATGACAATCAAGCCGAAACAGACAGTGCAATGAGAAATCTAAACACGGTTTAGTTAGAGTGCTAGTATCTGCGATCTATCGTTCTTGAGGGGCGCTGCTCCTGAGCACCCCGACCCAAGTTGTTAGATTGTTTGCATGCCATATTATTATTAGGCACTGGTATATTTTCTAGCAATATCCCCTTGTAAACAATCAGTAACTAGGTTCTTAGGGTCGCCCTAGACTATAGTCTATCAAATTGGTTCCAAATGGTCGAGTACCAGCGGTAATGAGCAAGCTGCTAAATGGTTCGTAAGCTGTTCCGTACAAGTCGTTGGCATGAGACGGCTTATTGTTAAGGGGGGAAATTCGACGAGATTTTCCTGACCGGTCGCTGTTAAAGCCAGTAGCTCTTTGGATGGCTTGGCGGCAAGCTGCGAGGCCGGCAGGTACATCAGGTCAAAAGCAGATCTGAGTGGTGCACCTATTTCATAAAGTTCGACATCGGCCTTCGCGCGCCGATCTTACCAGTCTGTATAAAAAGTTGACTCAATGACGGCTACGATGTGGCGTCTAAGCTGTGTGCAATGGCCGCTCATGGCTCACAATATTCCAGTACGCTCAGTAACAAGCTTAGAACCACCGGCTATACAAAGTAATCGTCAATGTAACTAGGCCCTACTCCCGCACAACTCTTGGCGAGGCATTGAAAGTACGAGCCCATGCCTTGTCGCGTATTAACTCAGCCCTCAAACGATAAGCCCTTTGGCCATGACCGGAGCGAATCGTTGAGCCTTTGTATCATCTTACTTTCAATATACGGCTCCGTACACCTGGTCCGGTACATCCACCCCCTCCGCCATCGATCGGGAAAATAACATGGTTCTGATAATATCAACATCTATATTCCACTTCGGTTTAACGTGATTAATGTAGTAATAAAAGTGAACAGTTGCATCGGGCCAATAGTAGCTAATACGCAGACTGCCGTACCGTAGGGTGCTAGTCTACCTATAAGAAAAGGGCCCACGGGCTGCACTGCGAGCGGAAGCGGCCTTAGTCGTAGTGCTGAAAACCGCGGACACTGCGAGAAGAAAAATTGATGCCAGATGATGTG'/>

    <sequence taxon='135' value='TCCTAATAGTTGTATTGCATTCTATTATGGGTTCGCGGATAGAGTTGTCGATTGTGGTTGACACTCAACTCAGTGCAAGCGCCCTGTGCGGTAGCGTTATGGATTCGAGATTCACTGTCGAGGCAGTGCCACCGAGATGATCAATGGGTGATTTAGCAGCAGTTACCAGGGCGCCCAGAACCCCGGACCGTACCTACGCATGCAGGATAGTGCGGAGTACTGGACCATACGGGTTTCACCCTCGCTCGAGCTCCGCCGCAGAAAAGGGCCGTGGAATGCATCGGTGGAAACTACCGGGTCTCTTGTGCCTTAACCTCGGCTGGGCTTGTCGCCGCTATTCTGTTTTCGTCTATAGTGGTTAACTGATTCTCCGGGTATTTATGGTATTGCCAGGTCGCAAATCTAGTCCCGTCGGACTGTCATCTCCGTGATGAAAACCTGGGCAACGGGAAGAATCCCAGTTTGAGATTGAGATCCTGACCTCTCAAACTCTGCCTTACCGCCTTCATCAAGGAATTACGCCCAGCGCATACAGACGCGTTTCGGCATGTAAGACTAATTGCTGATGATGGTAAAGCGATATCTGTTCTAATATGAGCGTTACACTCGTACACGGATCTCGAAAACGGTTTTGGAATTCACAGCTTCTATCTACGGGGATTCCAAATGACGCGATTCATGGTAACCAAGAAAAAGTAATAGGCCTGCCTTCCGTGACATAAGGGTCCCGCCTTAATACTCTCGTTGCTACCCCAATGGGGTTCTTTTTATGGCCCAGGACGTGCTGTGTCTGAGCCTTATGGTCTTGCGGCCGGGCTATTTGGACGTTTTATGACAGTAGGAGCATGAGTTTGCATGCTCACATTTGTTCGATCTCGAGTGAGTCCGCGTAATAACGTAGAAGATGACAATCAAGCCGAAACAGACAGTGCAATGAGAAATCTAAACACGGTTTAGTTAGAGTGCTAGTATCTGCGATCTATCGTTCTTGAGGGGCGCTGCTCCTGAGCACCCCGACCCAATTTGTTAGATTGTTTTCATGCCATATTATTATTAGGCACTGGTATATTTTCTAGCAATATCCCTTTGTAAACAATCAGTAACTAGGTTCTTAGGGTCGCCCTAGACTATAGTCTATCAAATTGGTTCCAAATGGTCGAGTACCAGCGGTAATGAGCAAGCTGCTAAATGGTTCGTAAGCTGTTCCGTACAAGTCGTTGGCATGAGACGGCTTATTGTTAAGGGGGGAAATTCGACGAGATTTTCCTGACCGGTCGCTGTTAACGCCAGTAGCTCTTTGGATGGCTTGGCGGCAAGCTGCGAGGCCGGCAGGTACATCAGGTCAAAAGCAGATCTGAGTGGTGCACCTATTTCATAAAGTTCGACATCGGCCTTCGCGCGCCGATCTTACCAGTCTGTATAAAAAGTTGACTCAATGACGGCTACGATGTGGCGTCTAAGCTGTGTGCAATGGCCGCTCATGGCTCACAATATTCCAGTACGCTCAGTAACAAGCTTAGAACCACCGGCTATACAAAGTAATCGTCAATGTAACTAGGCCCTACTCCCGCACAACTCTTGGCGAGGCATTGAAAGTACGAGCCCATGCCTTGTCGCGTATTAACTCAGCCCTCAAACGATAAGCCCTTTGGCCATGACCGGAGCGAATCGTTGAGCCTTTGTATCATCTTACTTTCAATATACGGCTCCGTACACCTGGTCCGGTACATCCACCCCCTCCGCCATCGATCGGGAAAATAACATGGTTCTGATAATATCAACATCTATATTCCACTTCGGTTTAACGTGATTAATGTAGTAATAAAAGTGAACAGTTGCATCGGGCCAATAGTAGCTAATACGCAGACTGCCGTACAGTAGGGTGCTAGTCTACCTATAAGAAAAGGGCCCACGGGCTGCACTGCGAGCGGAAGCGACCTTAGTCGTAGTGCTGAAAACCGCGGACACTGCGAGAAGAAAAATTGATGCCAGATGATGTG'/>

    <sequence taxon='148' value='TCCTAATAGTTGTATTGCATTCTATTATGGGTTCGCGGATAGAGTTGTCGATTGTGGTTGACACTCAACTCAGTGCAAGCGCCCTGTGCGGTAGCGTTATGGATTCGAGATTCACTGTCGAGGCAGTGCCACCGAGATGATCAATGGGTGATTTAGCAGCAGTTACCAGGGCGCCCAGAACCCCGGACCGTACCTACGCATGCAGGATAGTGCGGAGTACTGGACCATACGGGTTTCACCCTCGCTCGAGCTCCGCCGCAGAAAAGGGCCGTGGAATGCATCGGTGGAAACTACCGGGTCTCTTGTGCCTTAACCTCGGCTGGGCTTGTCGCCGCTATTCTGTTTTCGTCTATAGTGGTTAACTGATTCTCCGGGTATTTATGGTATTGCCCGGTCGCAAATCTAGTCCCGTCGGACTGTCATCTCCGTGATGAAAATCTGGGCAACGGGAAGAATCCCAGTTTGAGATTGAGATCCTGACCTCTCAAACTCTGCCTTACCGCCTTCATCAAGGAATTACGCCCAGCGCATACAGACGCGTTTCGGCATGTAAGACTAATCGCTGATGATGGTAAAGCGATATCTGTTCTAAAATGAGCGTTACACTCGTACACGGATCTCGAAAACGGTCTTGGAATTCACAGCTTCTATCTACGGGGATTCCAAATGACGCGACTCATGGTAACCAAGAAAAAGTAATAGGCCTGCCTTCCGTGACATAAGGGTCCCGCCTTAATACTCTCGTTGCTACCCCAATGGGGCTCTTTTTATGGCCCAGGACGTGCTGTGTCTGAGCCTTATGGTCTTGCGGCCGGGCTATTTGGACGTTTTATGACAGTAGGAGCATGAGTTTGCATGCTCACATTTGTTCGATCTCGAGTGAGTCCGCGTAATAACGTAGAAGATGACAATCAAGCCGAAACAGACAGTGCAATGAGAAATCTAAACACGGTTTAGTTAGAGTGCTAGTATCTGCGATCTATCGTTCTTGAGGGGCGCTGCTCCTGAGCACCCCGACCCAATTTGTTAGATTGTTTTCATGCCATATTATTATTAGGCACTGGTATATTTTCTAGCAATATCCCTTTGTAAACAATCAGTAACTAGGTTCTTAGGGTCGCCCTAGACTATAGTCTATCAAACTGGTTCCAAATGGTCGAGTACCAGCGGTAATGAGCAAGCTGCTAAATGGTTCGTAAGCTGTTCCGTACAAGTCGTTGGCATGAGACGGCTTATTGTTAAGGGGGGAAATTCGACGAGATTTTCCTGACCGGTCGCTGTTAACGCCAGTAGCTCTTTGGATGGCTTGGCGGCAAGCTGCGAGGCCGGCAGGTACATCAGGTCAAAAGCAGATCTGAGTGGTGCACCTATTTCATAAAGTTCGACATCGGCCTTCGCGCGCCGATCTTACCAGTCTGTATAAAAAGTTGACTCAATGACGGCTACGATGTGGCGTCTAAGCTGTGTGCAATGGCCGCTCATGGCTCACAATATTCCAGTACGCTCAGTAACAAGCTTAGAACCACCGGCCATACAAAGTAATCGTCAATGTAACTAGGCCCTACTCCCGCACAACTCTTGGCGAGGCATTGAAAGTACGAGCCCATGCCTTGTCGCGTATTAACTCAGCCCTCAAACGATAAGCCCTTTGGCCATGACCGGAGCGAATCGTTGAGCCTTTGTATCATCTTACTTTCAATATACGGCTCCGTACACCTGGTCCGGTACATCCACCCCCTCCGCCATCGATCGGGAAAATAACATGGTTCTGATAATATCAACATCTATATTCCACTTCGGTTTAACGTGATTAATGTAGTAATAAAAGTGAACAGTTGCATCGGGCCAATAGTAGCTAATACGCAGACTGCCGTACAGTAGGGTGCTAGTCTACCTATAAGAAAAGGGCCCACGGGCTGCACTGCGAGCGGAAGCGACCTTAGTCGTAGTGCTGAAAACCGCGGACACTGCGAGAAGAAAAATTGATGCCAGATGATGTG'/>

    <sequence taxon='167' value='TCCTAATAGTTGTATTGCATTCTATTATGGGTTCGCGGATAGAGTTGTCGATTGTGGTTGACACTCAACTCAGTGCAAGCGCCCTGTGCGGTAGCGTTATGGATTCGAGATTCACTGTCGAGACAGTGCCACCGAGATGATCAATGGGTGATTTAGCAGCAGTTACCAGGGCGCCCAGAACCCCGGACCGTACCTACGCATGCAGGATAGTGCGGAGTACTGGACCATACGGGTTTCACCCTCGCTCGAGCTCCGCCGCAGAAAAGGGCCGTGGAATGCATCGGTGGAAACTACCGGGTCTCTTGTGCCTTAACCTCGGCTGGGCTTGTCGCCGCTATTCTGTTTTCGTCTATAGTGGTTAACTGATTCTCCGGGTATTTATGGTATTGCCAGGTCGCAAATCTAGTCCCGTCGGACTGTCATCTCCGTGATGAAAATCTGGGCAACGGGAAGAATCCCAGTTTGAGATTGAGATCCTGACCTCTCAAACTCTGCCTTACCGCCTTCATCAAGGAATTACGCCCAGCGCATACAGACGCGTTTCGGCATGTAAGACTAATCGCTGATGATGGTAAAGCGATATCTGTTCTAAAATGAGCGTTACACTCGTACACGGATCTCGAAAACGGTCTTGGAATTCACAGCTTCTATCTACGGGGATTCCAAATGACGCGATTCATGGTAACCAAGAAAAAGTAATAGGCCTGCCTTCCGTGACATAAGGGTCCCGCCTTAATACTCTCGTTGCTACCCCAATGGGGTTCTTTTTATGGCCCAGGACGTGCTGTGTCTGAGCCTTATGATCTTGCGGCCGGGCTATTTGGACGTTTTATGACAGTAGGAGCATGAGTTTGCATGCTCACATTTGTTCGATCTCGAGTGAGTCCGCGTAATAACGTAGAAGATGACAATCAAGCCGAAACAGACAGTGCAATGAGAAATCTAAACACGGTTTAGTTAGAGTGCTAGTATCTGCGATCTATCGTTCTTGAGGGGCGCTGCTCCTGAGCACCCCGACCCAATTTGTTAGATTGTTTTCATGCCATATTATTATTAGGCACTGGTATATTTTCTAGCAATATCCCTTTGTAAACAATCAGTAACTAGGTTCTTAGGGTCGCCCTAGACTATAGTCTATCAAATTGGTTCCAAATGGTCGAGTACCAGCGGTAATGAGCAAGCTGCTAAATGGTTCGTAAGCTGTTCCGTACAAGTCGTTGGCATGAGACGGCTTATTGTTAAGGGGGGAAATTCGACGAGATTTTCCTGACCGGTCGCTGTTAACGCCAGTAGCTCTTTGGATGGCTTGGCGGCAAGCTGCGAGGCCGGCAGGTACATCAGGTCAAAAGCAGATCCGAGTGGTGCACCTATTTCATAAAGTTCGACATCGGCCTTCGCGCGCCGATCTTACCAGTCTGTATAAAAAGTTGACTCAATGACGGCTACGATGTGGCGTCTAAGCTGTGTGCAATGGCCGCTCATGGCTCACAATATTCCAGTACGCTCAGTAACAAGCTTAGAACCACCGGCTATACAAAGTAATCGTCAATGTAACTAGGCCCTACTCCCGCACAACTCTTGGCGAGGCATTGAAAGTACGAGCCCATGCCTTGTCGCGTATTAACTCAGCCCTCAAACGATAAGCCCTTTGGCCATGACCGGAGCGAATCGTTGAGCCTTTGTATCATCTTACTTTCAATATACGGCTCCGTACACCTGGTCCGGTACATCCACCCCCTCCGCCATCGATCGGGAAAATAACATGGTTCTGATAATATCAACATCTATATTCCACTTCGGTTTAACGTGATTAATGTAGTAATAAAAGTGAACAGTTGCATCGGGCCAATAGTAGCTAATACGCAGACTGCCGTACAGTAGGGTGCTAGTCTACCTATAAGAAAAGGGCCCACGGGCTGCACTGCGAGCGGAAGCGACCTTAGTCGTAGTGCTGAAAACCGCGGACACTGCGAGAAGAAAAATTGATGCCAGATGATGTG'/>

    <sequence taxon='173' value='TCCTAATAGTTGTATTGCATTCTATTATGGGTTCGCGGATAGAGTTGTCGATTGTGGTTGACACTCAACTCAGTGCAAGCGCCCTGTGCGGTAGCGTTATGGATTCGAGATTCACTGTCGAGACAGTGCCACCGAGATGATCAATGGGTGATTTAGCAGCAGTTACCAGGGCGCCCAGAACCCCGGACCGTACCTACGCATGCAGGATAGTGCGGAGTACTGGACCATACGGGTTTCACCCTCGCTCGAGCTCCGCCGCAGGAAAGGGCCGTGGAATGCATCGGTGGAAACTACCGGGTCTCTTGTGCCTTAACCTCGGCTGGGCTTGTCGCCGCTATTCTGTTTTCGTCTATAGTGGTTAACTGATTCTCCGGGTATTTATGGTATTGCCAGGTCGCAAATCTAGTCCCGTCGGACTGTCATCTCCGTGATGAAAATCTGGGCAACGGGAAGAATCCCAGTTTGAGATTGAGATCCTGACCTCTCAAACTCTGCCTTACCGCCTTCATCAAGGAATTACGCCCAGCGCATACAGACGCGTTTCGGCATGTAAGACTAATCGCTGATAATGGTAAAGCGATATCTGTTCTAAAATGAGCGTTACACTCGTACACGGATCTCGAAAACGGTCTTGGAATTCACAGCTTCTATCTACGGGGATTCCAAATGACGCGATTCATGGTAACCAAGAAAAAGTAATAGGCCTGCCTTCCGTGACATAAGGGTCCCGCCTTAATACTCTCGTTGCTACCCCAATGGGGTTCTTTTTATGGCCCAGGACGTGCTGTGTCTGAGCCTTATGATCTTGCGGCCGGGCTATTTGGACGTTTTATGACAGTAGGAGCATGAGTTTGCATGCTCACATTTGTTCGATCTCGAGTGAGTCCGCGTAATAACGTAGAAGATGACAATCAAGCCGAAACAGACAGTGCAATGAGAAATCTAAACACGGTTTAGTTAGAGTGCTAGTATCTGCGATCTATCGTTCTTGAGGGGCGCTGCTCCTGAGCACCCCGACCCAATTTGTTAGATTGTTTTCATGCCATATTATTATTAGGCACTGGTATATTTTCTAGCAATATCCCTTTGTAAACAATCAGTAACTAGGTTCTTAGGGTCGCCCTAGACTATAGTCTATCAAATTGGTTCCAAATGGTCGAGTACCAGCGGTAATGAGCAAGCTGCTAAATGGTTCGTAAGCTGTTCCGTACAAGTCGTTGGCATGAGACGGCTTATTGTTAAGGGGGGAAATTCGACGAGATTTTCCTGACCGGTCGCTGTTAACGCCAGTAGCTCTTTGGATGGCTTGGCGGCAAGCTGCGAGGCCGGCAGGTACATCAGGTCAAAAGCAGATCCGAGTGGTGCACCTATTTCATAAAGTTCGACATCGGCCTTCGCGCGCCGATCTTACCAGTCTGTATAAAAAGTTGACTCAATGACGGCTACGATGTGGCGTCTAAGCTGTGTGCAATGGCCGCTCATGGCTCACAATATTCCAGTACGCTCAGTAACAAGCTTAGAACCACCGGCTATACAAAGTAATCGTCAATGTAACTAGGCCCTACTCCCGCACAACTCTTGGCGAGGCATTGAAAGTACGAGCCCATGCCTTGTCGCGTATTAACTCAGCCCTCAAACGATAAGCCCTTTGGCCATGACCGGAGCGAATCGTTGAGCCTTTGTATCATCTTACTTTCAATATACGGCTCCGTACACCTGGTCCGGTACATCCACCCCCTCCGCCATCGATCGGGAAAATAACATGGTTCTGATAATATCAACATCTATATTCCACTTCGGTTTAACGTGATTAATGTAGTAATAAAAGTGAACAGTTGCATCGGGCCAATAGTAGCTAATACGCAGACTGCCGTACAGTAGGGTGCTAGTCTACCTATAAGAAAAGGGCCCACGGGCTGCACTGCGAGCGGAAGCGACCTTAGTCGTAGTGCTGAAAACCGCGGACACTGCGAGAAGAAAAATTGATGCCAGATGATGTG'/>

    <sequence taxon='196' value='TCCTAATAGTTGTATTGCATTCTATTATGGGTTCGCGGATAGAGTTGTCGATTGTGGTTGACACTCAACTCAGTGCAAGCGCCCTGTGCGGTAGCGTTATGGATTCGAGATTCACTGTCGAGGCAGTGCCACCGAGATAATCAATGGGTGATTTAGCAGTAGTTACCAGGGCGCCCAGAACCCCGGACCGTACCTACGCATGCAGGATAGTGCGGAGTACTGGACCATACGGGTTTCACCCTCGCTCGAGCTCCGCCGCAGAAAAGGGCCGTGGAATGCATCGGTGGAAACTACCGGGTCTCTTGTGCCTTAACCTCGGCTGGGCTTGTCGCCGCTATTCTGTTTTCGTCTATAGTGGTTAACTGATTCTCCGGGTATTTATGGTATTGCCAGGTCGCAAATCTAGTCCCGTCGGACTGTCATCTCCGTGATGAAAATCTGGGCAACGGGAAGAATCCCAGTTTGAGATTGAGATCCTGACCTCTCAAACTCTGCCTTACCGCCTTCATCAAGGAATTACGCCCAGCGCATACAGACGCGTTTCGGCATGTAAGACTAATTGCTGATGATGGTAAAGCGATATCTGTTCTAATATGAGCGTTACACTCGTACACGGATCTCGAAAACGGTCTTGGAATTCACAGCTTCTATCTACGGGGATTCCAAATGACGCGATTCATGGTAACCAAGAAAAAGTAATAGGCCTGCCTTCCGTGACATAAGGGTCCCGCCTTAATACTCTCGTTGCTACCCCAATGGGGTTCTTTTTATGGCCCAGGACGTGCTGTGTCTGAGCCTTATGGTCTTGCGGCCGGGCTATTTGGACGTTTTATGACAGTAGGAGCATGAGTTTGCATGCTCACATTTGTTCGATCTCGAGTGAGTCCGCGTAATAACGTAGAAGATGACAATCAAGCCGAAACAGACAGTGCAATGAGAAATCTAAACACGGTTTAGTTAGAGTGCTAGTATCTGCGATCTATCGTTCTTGAGGGGCGCTGCTCCTGAGCACCCCGACCCAATTTGTTAGATTGTTTTCATGCCATATTATTATTAGGCACTGGTATATTTTCTAGCAATATCCCTTTGTAAACAATCAGTAACTAGGTTCTTAGGGTCGCCCTAGACTATAGTCTATCAAATTGGTTCCAAATGGTCGAATACCAGCGGTAATGAGCAAGCTGCTAAATGGTTCGTAAGCTGTTCCGTACAAGTCGTTGGCATGAGACGGCTTATTGTTAAGGGGGGAAATTCGACGAGATTTTCCTGACCGGTCGCTGTTAACGCCAGTAGCTCTTTGGATGGCTTGGCGGCAAGCTGCGAGGCCGGCAGGTACATCAGGTCAAAGGCAGATCTGAGTGGTGCACCTATTTCATAAAGTTCGACATCGGCCTTCGCGCGCCGATCTTACCAGTCTGTATAAAAAGTTGACTCAATGACGGCTACGATGTGGCGTCTAAGCTGTGTGCAATGGCCGCTCATGGCTCACAATATTCCAGTACGCTCAGTAACAAGCTTAGAACCACCGGCTATACAAAGTAATCGTCAATGTAACTAGGCCCTACTCCCGCACAACTCTTGGCGAGGCATTGAAAGTACGAGCCCATGCCTTGTCGCGTATTAACTCAGCCCTCAAACGATAAGCCCTTTGGCCATGACCGGAGCGAATCGTTGAGCCTTTGTATCATCTTACTTTCAATATACGGCTCCGTACACCTGGTCCGGTACATCCACCCCCTCCGCCATCGATCGGGAAAATAACATGGTTCTGATAATATCAACATCTATATTCCACTTCGGTTTAACGTGATTAATGTAGTAATAAAAGTGAACAGTTGCATCGGGCCAATAGTAGCTAATACGCAGACTGCCGTACAGTAGGGTGCTAGTCTACCTATAAGAAAAGGGCCCACGGGCTGCACTGCGAGCGGAAGCGACCTTAGTCGTAGTGCTGAAAACCGCGGACACTGCGAGAAGAAAAATTGATGCCAGATGATGTG'/>

    <sequence taxon='171' value='TCCTAATAGTTGTATTGCATTCTATTATGGGTTCGCGGATAGAGTTGTCGATTGTGGTTGACACTCAACACAGTGCAAGCGCCCTGTGCGGTAGCGTTATGGATTCGAGATTCACTGTCGAGGCAGTGCCACCGAGATGATCAATGGGTGATTTAGCAGCAGTTACCAGGGCGCCCAGAACCCCGGACCGTACCTACGCATGCAGGATAGCGCGGAGTACTGGACCATACGGGTTTCGCCCTCGCTCGAGCTCCGCCGCAGAAAAGGGCCGTGGAATGCATCGGTGGAAACTACCGGGTCTCTTGTGCCTTAACCTCGGCTGGGCTTGTCGCTGCTATTCTGTTTTCGTCTATAGTGGTTAACTGATTCTCCGGGTATTTATGGTATTGCCAGGTCGCAAATCTAGTCCCGTCGGACTGTCATCTCCGTGATGAAAATCTGGGCAACGGGAAGAATCCCAGTTTGAGATTGAGATCCTGACCTCTCAAACTCTGCCTTACCGTCTTCATCAAGGAATTACGCCCAGCGCATACAGACGCGTTTCGGCATGTAAGACTAATTGCTGATGATGGTAAAGCGATATCTGTTCTAATATGAGCGTTACACTCGTACACGGATCTCGAAAACGGTCTTGGAATTCACAGCTTCTATCTACGGGGATTCCAAATGACGCGATTCATGGTAACCAAGAAAAAGTAATAGGCCTGCCTTCCGTGACATAAGGGTCCCGCCTTAATACTCTCGTTGCTACCCCAATGGGGTTCTTTTTATGGCCCAGGACGTGCTGTGTCTGAGCCTTATGGTCTTGCGGCCGGGCTATTTGGACGTTTTATGACAGTAGGAGCATGAGTTTGCATGCTCACATTTGTTCGATCTCGAGTGAGTCCGCGTAATAACGTGGAAGATGACAATCAAGCCGAAACAGACAGTGCAATGAGAAATCTAAACACGGTTTAGTTAGAGTGCTAGTATCTGCGATCTATCGTTCTTGAGGGGCGCTGCTCCTGAGCACCCTGACCCAATTTGTTAGATTGTTTGCATGCCACATTATTATTAGGCACTGGTATATTTTCTAGCAATATCCCCTTGTAAACAATCAGTAACTAGGTTCTCAGGGTCGCCCTAGACTATAGTCTATCAAATTGGTTCCAAATGGTCGAGTACCAGCGGTAATGAGCAAGCTGCTAAATGGTTCGTAAGCTGTTCCGTACAAGTCGTTCGCATGAGACGGCTTATTGTTAAGGGGGGAAATTCGACGAGATTTTCCTGACCGGTCGCTGTTAAAGCCAGTAGCTCTTTGGATGGCTTGGCGGCAAGCTGCGAGGCCGGCAGGTACATCAGGTCAAAAGCAGATCTGAGTGGTGCACCTATTTCATAAAGTTCGACATCGGCCTTCGCGCGCCGCTCTTACCAGTCTGTATAAAAAGTTGACTCAATGACGGCTACGATGTGGCGTCTAAGCTGTGTGCAATGGCCGCTCATGGCTCACAATATTCCAGTACGCTCAGTAACAAGCTTAGAATCACCGGCTATACAAAGTAATCGTCAATGTAACTAGGCCCTACTCCCGCACAACTCTTGGCGAGGCATTGAAAGTACGAGCCCATGCCTTGTCGCGTATTAATTCAGCCCTCAAACGATAAGCCCTTTGGCCATGACCGGAGCGAATCGCTGAGCCTTTGTATCATCTTACTTTCAATATACGGCTCCGTACACCTGGTCCGGTACATCCAACCCCTCCGCCATCGATCGGGAAAATAACATGGTTCTGATAATATCAACATCTATATTCCACTTCGGTTTAACGTGATTAATGTAGTAATAAAAGTGAACAGTTGCATCGGGCCAATAGTAGCTAATACGCAGACTGCCGTACCGTAGGGTGCTAGTCTACCTATAAGAAAAGGGCCCACGGGCTGCACTGCGAGCGGAAGCGACCTTAGTCGTAGTGCTGAAAACCGCGGACACTGCGAGAAGAAAAATTGATGCCAGATGATGTG'/>

    <sequence taxon='26' value='TCCTAATAGTTGTATTGCATTCTATTATGGGTTCGCGGATAGAGTTGTCGATTGTGGTTGACACTCAACACAGTGCAAGCGCCCTGTGCGGTAGCGTTATGGATTCGAGATTCACTGTCGAGGCAGTGCCACCGAGATGATCAATGGGTGATTTAGCAGCAGTTACCAGGGCGCCCAGAACCCCGGACCATACCCACGCATGCAGGATAGTGCGGAGTACTGGACCATACGGGTTTCGCCCTCGCTCGAGCTCCGCCGCAGAAAAGGGCCGTGGAATACATCGGTGGAAACTACCGGGTCTCTTGTGCCTTAACCTCAGCTGGGCTTGTCGCCGCTATTCTGTTTTCGTCTATAGTGGTTAACTGATTCTCCGGGTATTTATGGTATTGCCAGGTCGCAAATCTAGTCCCGTCGGACTGTCATCTCCGTGATGAAAACCTGGGCAACGGGAAGAATCCCAGTTTGAGACTGAGATCCTGACCTCTCAAACTCTGCCTTACCGTCTTCATCAAGGAATTACGCCCAGCGCATACAGACGCGTTTCGGCATGTAAGACTGATTGCTGATGATGGTAAAGCGATATCTATTCTAATATGAGCGTTACACTCGTACACGGATCTCGAAAACGGTCTTGGAATTCACAGCTTCTATCTACGGGGATTCCAAATGATGGGATTCATGGTAACCAAGAAAAAGTAATAGGCCTGCCTTCCGTGACATAAGGGTCCCGCCTTAATATTCTCGTTGCTACCCCAGTGGGGTTCTTTTTATGGCCCAGGACGTGCTGTGTCTGAGCCTTATGGTCTTGCGGCCGGGCTATTTGGACGTTTTATGACAGTAGGAGCATGAGTTTGCATGCTCACATTTGTTCAATCTCGAGTGAGTCCGCGTAATAACGTAGAAGGTGACAATCAAGCCGAAACAGACAGTGCAATGAGAAATCTAAACACGGTTTAGTTAGAGTGCTAGTATCTGCGATCTATCGTTCTTGAGGGGCGCTGCTCCTGGGCACCCCGACCCAATTTGTTAGATTGTTTGCATGCCATATTATTATTAGGCACTGGTATATTTTCTAGCAATATCCCCTTGTAAACGATCAGTAACTAGGTTCTTAGGGTCGCCCTAGACCATAGTCTATCAAATTGGTTCCAAATGGCCGAGTACCAGCGGTAATGAGCAAGCTGCTAAATGGTTCGTAAGCTGTTCCGTACAAGTCGTTGGCATGAGACGGCTTATTGTTAAGGGGGGAAATTCGACGAGATTTTCCTGACCGGTCGCTGTTAAAGCCAGTAGCTCTTTGGATGGCTTGGCGGCAAGCTGCGAGGCCGGCAGGTACATCAGGTCAAAAGCAGATCTGAGTGGTGCACCTATTTCATAAAGTTCGACATCGGCCTTCGCGCGCCGATCTTCCCAGTCTGTATAAAAAATTGACTCAATGACGACTACGATGTGGCGTCTAAGCTGTGTGCAATGGCCGCTCATGGCTCACAATATTCCAGTACGCTCAGTGACAAGCTTAGAGCCACCGGTTATACAAAGTAATCGTCAATGTAACTAGGCCCTACTCCCGCACAACTCTTGGCGAGGCATTGAAAGTACGAGCCCATGCCTTGTCGCGTATTAACTCAGCCCTCAAACGATAAGCCCTTTGGCCATGACCGGAGCGAATCGTTGAGCCTTTGTATCATCTTACTTTCAATATACGGCTCCGTACACCTGGTCCGGTACATCCACCCCCTCCGCCATCGATCGGGAAAATAACATGATCCTGATAATATCAACATCTATATTCCACTTCGGTTTAACGTGATTAATGTATTAATAAAAGTGAACAGTTGCATCGGGCCAATAGTAGCTAATACGCAGACTGCCGTACCGTAGGGTGCTAGTCTACCTATAAGAAAAGGGCCCACGGGCTGCACTGCGAGCGGAAGCGGCCTTAGTCGTAGTGCTGAAAACCGCGGACACTGCGAGAAGAAAAATTGATGCCAGATGATGTG'/>

    <sequence taxon='28' value='TCCTAATAGTTGTATTGCATTCTATTATGGGTTCGCGGATAGAGTTGTCGATTGTGGTTGACACTCAACACAGTGCAAGCGCCCTGTGCGGTAGCGTTATGGATTCGAGATTCACTGTCGAGGCAGTGCCACCGAGATGATCAATGGGTGATTTAGCAGCAGTTACCAGGGCGCCCAGAACCCCGGACCATACCCACGCATGCAGGATAGTGCGGAGTACTGGACCATACGGGTTTCGCCCTCGCTCGAGCTCCGCCGCAGAAAAGGGCCGTGGAATACATCGGTGGAAACTACCGGGTCTCTTGTGCCTTAACCTCAGCTGGGCTTGTCGCCGCTATTCTGTTTTCGTCTATAGTGGTTAACTGATTCTCCGGGTATTTATGGTATTGCCAGGTCGCAAATCTAGTCCCGTCGGACTGTCATCTCCGTGATGAAAACCTGGGCAACGGGAAGAATCCCAGTTTGAGACTGAGATCCTGACCTCTCAAACTCTGCCTTACCGTCTTCATCAAGGAATTACGCCCAGCGCATACAGACGCGTTTCGGCATGTAAGACTGATTGCTGATGATGGTAAAGCGATATCTATTCTAATATGAGCGTTACACTCGTACACGGATCTCGAAAACGGTCTTGGAATTCACAGCTTCTATCTACGGGGATTCCAAATGATGGGATTCATGGTAACCAAGAAAAAGTAATAGGCCTGCCTTCCGTGACATAAGGGTCCCGCCTTAATATTCTCGTTGCTACCCCAGTGGGGTTCTTTTTATGGCCCAGGACGTGCTGTGTCTGAGCCTTATGGTCTTGCGGCCGGGCTATTTGGACGTTTTATGACAGTAGGAGCATGAGTTTGCATGCTCACATTTGTTCAATCTCGAGTGAGTCCGCGTAATAACGTAGAAGGTGACAATCAAGCCGAAACAGACAGTGCAATGAGAAATCTAAACACGGTTTAGTTAGAGTGCTAGTATCTGCGATCTATCGTTCTTGAGGGGCGCTGCTCCTGGGCACCCCGACCCAATTTGTTAGATTGTTTGCATGCCATATTATTATTAGGCACTGGTATATTTTCTAGCAATATCCCCTTGTAAACGATCAGTAACTAGGTTCTTAGGGTCGCCCTAGACCATAGTCTATCAAATTGGTTCCAAATGGCCGAGTACCAGCGGTAATGAGCAAGCTGCTAAATGGTTCGTAAGCTGTTCCGTACAAGTCGTTGGCATGAGACGGCTTATTGTTAAGGGGGGAAATTCGACGAGATTTTCCTGACCGGTCGCTGTTAAAGCCAGTAGCTCTTTGGATGGCTTGGCGGCAAGCTGCGAGGCCGGCAGGTACATCAGGTCAAAAGCAGATCTGAGTGGTGCACCTATTTCATAAAGTTCGACATCGGCCTTCGCGCGCCGATCTTCCCAGTCTGTATAAAAAATTGACTCAATGACGACTACGATGTGGCGTCTAAGCTGTGTGCAATGGCCGCTCATGGCTCACAATATTCCAGTACGCTCAGTGACAAGCTTAGAGCCACCGGTTATACAAAGTAATCGTCAATGTAACTAGGCCCTACTCCCGCACAACTCTTGGCGAGGCATTGAAAGTACGAGCCCATGCCTTGTCGCGTATTAACTCAGCCCTCAAACGATAAGCCCTTTGGCCATGACCGGAGCGAATCGTTGAGCCTTTGTATCATCTTACTTTCAATATACGGCTCCGTACACCTGGTCCGGTACATCCACCCCCTCCGCCATCGATCGGGAAAATAACATGATCCTGATAATATCAACATCTATATTCCACTTCGGTTTAACGTGATTAATGTATTAATAAAAGTGAACAGTTGCATCGGGCCAATAGTAGCTAATACGCAGACTGCCGTACCGTAGGGTGCTAGTCTACCTATAAGAAAAGGGCCCACGGGCTGCACTGCGAGCGGAAGCGGCCTTAGTCGTAGTGCTGAAAACCGCGGACACTGCGAGAAGAAAAATTGATGCCAGATGATGTG'/>

    <sequence taxon='39' value='TCCTAATAGTTGTATTGTATTCTATTATGGGTTCGCGGATAGAGTTGTCGATTGTGGTTGACACTCAACACAGTGCAAGCGCCCTGTGCGGTAGCGTTATGGATTCGAGATTCACTGTCGAGGCAGTGCCACCGAGATGATCAATGGGTGATTTAGCAGCAGTTACCAGGGCGCCCAGAACCCCGGACCATACCCACGCATGCAGGATAGTGCGGAGTACTGGACCATACGGGTTTCGCCCTCGCTCGAGCTCCGCCGCAGAAAAGGGCCGTGGAATACATCGGTGGAAACTACCGGGTCTCTTGTGCCTTAACCTCAGCTGGGCTTGTCGCCGCTATTCTGTTTTCGTCTATAGTGGTTAACTGATTCTCCGGGTATTTATGGTATTGCCAGGTCGCAAATCTAGTCCCGTCGGACTGTCATCTCCGTAATGAAAACCTGGGCAACGGGAAGAATCCCAGTTTGAGACTGAGATCCTGACCTCTCAAACTCTGCCTTACCGTCTTCATCAAGGAATTACGCCCAGCGCATACAGACGCGTTTCGGCATGTAAGACTGATTGCTGATGATGGTAAAGCGATATCTATTCTAATATGAGCGTTACACTCGTACACGGATCTCGAAAACGGTCTTGGAATTCACAGCTTCTATCTACGGGGATTCCAAATGATGGGATTCATGGTAACCAAGAGAAAGTAATAGGCCTGCCTTCCGTGACATAAGGGTCCCGCCTTAATGTTCTCGTTGCTACCCCAGTGGGGTTCTTTTTATGGCCCAGGACGTGCTGTGTCTGAGCCTTATGGTCTTGCGGCCGGGCTATTTGGACGTTTTATGACAGTAGGAGCATGAGTTTGCATGCTCACATTTGTTCAATCTCGAGTGAGTCCGCGTAATAACGTAGAAGGTGACAATCAAGCCGAAACAGACAGTGCAATGAGAAATCTAAACACGGTTTAGTTAGAGTGCTGGTATCTGCGATCTATCGTTCTTGAGGGGCGCTGCTCCTGGGCACCCCGACCCAATTTGTTAGATTGTTTGCATGCCATATTATTATTAGGCACTGGTATATTTTCTAGCAATATCCCCTTGTAAACGATCAGTAACTAGGTTCTTAGGGTCGCCCTAGACCATAGTCTATCAAATTGGTTCCAAATGGCCGAGTACCAGCGGTAATGAGCAAGCTGCTAAATGGTTCGTAAGCTGTTCCGTACAAGTCGTTGGCATGAGACGGCTTATTGTTAAGGGGGGAAATTCGACGAGATTTTCCTGACCGGTCGCTGTTAAAGCCAGTAGCTCTTTGGATGGCTTGGCGGCAAGCTGCGAGGCCGGCAGGTACATCAGGTCAAAAGCAGATCTGAGTGGTGCACCTATTTCATAAAGTTCGACATCGGCCTTCGCGCGCCGATCTTCCCAGTCTGTATAAAAAATTGACTCAATGACGACTACGATGTGGCGTCTAAGCTGTGTGCAGTGGCCGCTCATGGCTCACAATATTCCAATACGCTCAGTGACAAGCTTAGAGCCACCGGTTATACAAAGTAATCGTCAATGTAACTAGGCCCTACTCCCGCACAACTCTTGGCGAGGCATTGAAAGTACGAGCCCATGCCTTGTCGCGTATTAACTCAGCCCTCAAACGATAAGCCCTTTGGCCATGACCGGAGCGAATCGTTGAGCCTTTGTATCATCTTACTTTCAATATACGGCTCCGTACACCTGGTCCGGTACATCCACCCTCTCCGCCATCGATCGGGAAAATAACATGACCCTGATAATATCAACATCTATATTCCACTTCGGTTTAACGTGATTAATGTATTAATAAAAGTGAACAGTTGCATCGGGCCAATAGTAGCTAATACGCAGACTGCCGTACCGTAGGGTGCTAGTCTACCTATAAGAAAAGGGCCCACGGGCTGCACTGCGAGCGGAAGCGGCCTTAGTCGTAGTGCTGAAAACCGCGGACACTGCGAGAAGAAAAATTGATGCCAGATGATGTG'/>

    <sequence taxon='27' value='TCCTAATAGTTGTATTGCATTCTATTATGGGTTCGCGGATAGAGTTGTCGATTGTGGTTGACACTCAACACAGTGCAAGCGCCCTGTGCGGTAGCGTTATGGATTCGAGATTCACTGTCGAGGCAGTGCCACCGAGATGATCAATGGGTGATTTAGCAGCAGTTACCAGGGCGCCCAGAACCCCGGACCATACCCACGCATGCAGGATAGTGCGGAGTACTGGACCATACGGGTTTCGCCCTCGCTCGAGCTCCGCCGCAGAAAAGGGCCGTGGAATACATCGGTGGAAACTACCGGGTCTCTTGTGCCTTAACCTCAGCTGGGCTTGTCGCCGCTATTCTGTTTTCGTCTATAGTGGTTAACTGATTCTCCGGGTATTTATGGTATTGCCAGGTCGCAAATCTAGTCCCGTCGGACTGTCATCTCCGTGATGAAAACCTGGGCAACGGGAAGAATCCCAGTTTGAGACTGAGATCCTGACCTCTCAAACTCTGCCTTACCGTCTTCATCAAGGAATTACGCCCAGCGCATACAGACGCGTTTCGGCATGTAAGACTGATTGCTGATGATGGTAAAGCGAGATCTATTCTAATATGAGCGTTACACTCGTACACGGATCTCGAAAACGGTCTTGGAATTCACAGCTTCTATCTACGGGGATTCCAAATGATGGGATTCATGGTAACCAAGAAAAAGTAATAGGCCTGCCTCCCGTGACATAAGGGTCCCGCCTTAATATTCTCGTTGCTACCCCAGTGGGGTTCTTTTTATGGCCCAGGACGTGCTGTGTCTGAGCCTTATGGTCTTGCGGCCGGGCTATTTGGACGTTTTATGACAGTAGGAGCATGAGTTTGCATGCTCACATTTGTTCAATCTCGAGTGAGTCCGCGTAATAACGTAGAAGGTGACAATCAAGCCGAAACAGACAGTGCAATGAGAAATCTAAACACGGTTTAGTTAGAGTGCTAGTATCTGCGATCTATCGTTCTTGAGGGGCGCTGCTCCTGGGCACCCCGACCCAATTTGTTAGATTGTTTGCATGCCATATTATTATTAGGCACTGGTATATTTTCTAGCAATATCCCCTTGTAAACGATCAGTAACTAGGTTCTTAGGGTCGCCCTAGACCATAGTCTATCAAATTGGTTCCAAATGGCCGAGTACCAGCGGTAATGAGCAAGCTGCTAAATGGTTCGTAAGCTGTTCCGTACAAGTCGTTGGCATGAGACGGCTTATTGTTAAGGGGGGAAATTCGACGAGATTTTCCTGACCGGTCGCTGTTAAAGCCAGTAGCTCTTTGGATGGCTTGGCGGCAAGCTGCGAGGCCGGCAGGTACATCAGGTCAAAAGCAGATCTGAGTGGTGCACCTATTTCATAAAGTTCGACATCGGCCTTCGCGCGCCGATCTTCCCAGTCTGTATAAAAAATTGACTCAATGACGACTACGATGTGGCGTCTAAGCTGTGTGCAATGGCCGCTCATGGCTCACAATATTCCAGTACGCTCAGTGACAAGCTTAGAGCCACCGGTTATACAAAGTAATCGTCAATGTAACTAGGCCCTACTCCCGCACAACTCTTGGCGAGGCATTGAAAGTACGAGCCCATGCCTTGTCGCGTATTAACTCAGCCCTCAAACGATAAGCCCTTTGGCCATGACCGGAGCGAATCGTTGAGCCTTTGTATCATCTTACTTTCAATATACGGCTCCGTACACCTGGTCCGGTACATCCACCCCCTCCGCCATCGATCGGGAAAATAACATGATCCTGATAATATCAACATCTATATTCCACTTCGGTTTAACGTGATTAATGTATTAATAAAAGTGAACAGTTGCATCGGGCCAATAGTAGCTAATACGCAGACTGCCGTACCGTAGGGTGCTAGTCTACCTATAAGAAAAGGGCCCACGGGCTGCACTGCGAGCGGAAGCGGCCTTAGTCGTAGTGCTGAAAACCGCGGACACTGCGAGAAGAAAAATTGATGCCAGATGATGTG'/>

    <sequence taxon='31' value='TCCTAATAGTTGTATTGCATTCTATTATGGGTTCGCGGATAGAGTTGTCGATTGTGGTTGACACTCAACACAGTGCAAGCGCCCTGTGCGGTAGCGTTATGGATTCGAGATTCACTGTCGAGGCAGTGCCACCGAGATGATCAATGGGTGATTTAGCAGCAGTTACCAGGGCGCCCAGAACCCCGGACCATACCCACGCATGCAGGATAGTGCGGAGTACTGGACCATACGGGTTTCGCCCTCGCTCGAGCTCCGCCGCAGAAAAGGGCCGTGGAATACATCGGTGGAAACTACCGGGTCTCTTGTGCCTTAACCTCAGCTGGGCTTGTCGCCGCTATTCTGTTTTCGTCTATAGTGGTTAACTGATTCTCCGGGTATTTATGGTATTGCCAGGTCGCAAATCTAGTCCCGTCGGACTGTCATCTCCGTGATGAAAACCTGGGCAACGGGAAGAATCCCAGTTTGAGACTGAGATCCTGACCTCTCAAACTCTGCCTTACCGTCTTCATCAAGGAATTACGCCCAGCGCATACAGACGCGTTTCGGCATGTAAGACTGATTGCTGATGATGGTAAAGCGAGATCTATTCTAATATGAGCGTTACACTCGTACACGGATCTCGAAAACGGTCTTGGAATTCACAGCTTCTATCTACGGGGATTCCAAATGATGGGATTCATGGTAACCAAGAAAAAGTAATAGGCCTGCCTCCCGTGACATAAGGGTCCCGCCTTAATATTCTCGTTGCTACCCCAGTGGGGTTCTTTTTATGGCCCAGGACGTGCTGTGTCTGAGCCTTATGGTCTTGCGGCCGGGCTATTTGGACGTTTTATGACAGTAGGAGCATGAGTTTGCATGCTCACATTTGTTCAATCTCGAGTGAGTCCGCGTAATAACGTAGAAGGTGACAATCAAGCCGAAACAGACAGTGCAATGAGAAATCTAAACACGGTTTAGTTAGAGTGCTAGTATCTGCGATCTATCGTTCTTGAGGGGCGCTGCTCCTGGGCACCCCGACCCAATTTGTTAGATTGTTTGCATGCCATATTATTATTAGGCACTGGTATATTTTCTAGCAATATCCCCTTGTAAACAATCAGTAACTAGGTTCTTAGGGTCGCCCTAGACCATAGTCTATCAAATTGGTTCCAAATGGCCGAGTACCAGCGGTAATGAGCAAGCTGCTAAATGGTTCGTAAGCTGTTCCGTACAAGTCGTTGGCATGAGACGGCTTATTGTTAAGGGGGGAAATTCGACGAGATTTTCCTGACCGGTCGCTGTTAAAGCCAGTAGCTCTTTGGATGGCTTGGCGGCAAGCTGCGAGGCCGGCAGGTACATCAGGTCAAAAGCAGATCTGAGTGGTGCACCTATTTCATAAAGTTCGACATCGGCCTTCGCGCGCCGATCTTCCCAGTCTGTATAAAAAATTGACTCAATGACGACTACGATGTGGCGTCTAAGCTGTGTGCAATGGCCGCTCATGGCTCACAATATTCCAGTACGCTCAGTGACAAGCTTAGAGCCACCGGTTATACAAAGTAATCGTCAATGTAACTAGGCCCTACTCCCGCACAACTCTTGGCGAGGCATTGAAAGTACGAGCCCATGCCTTGTCGCGTATTAACTCAGCCCTCAAACGATAAGCCCTTTGGCCATGACCGGAGCGAATCGTTGAGCCTTTGTATCATCTTACTTTCAATATACGGCTCCGTACACCTGGTCCGGTACATCCACCCCCTCCGCCATCGATCGGGAAAATAACATGATCCTGATAATATCAACATCTATATTCCACTTCGGTTTAACGTGATTAATGTATTAATAAAAGTGAACAGTTGCATCGGGCCAATAGTAGCTAATACGCAGACTGCCGTACCGTAGGGTGCTAGTCTACCTATAAGAAAAGGGCCCACGGGCTGCACTGCGAGCGGAAGCGGCCTTAGTCGTAGTGCTGAAAACCGCGGACACTGCGAGAAGAAAAATTGATGCCAGATGATGTG'/>

    <sequence taxon='10' value='TCCTAATAGTTGTATTGCATTCTATTATGGGTTCGCGGATAGAGTTGTCGATTGTGGTTGACACTCAACACAGTGCAAGCGCCCTGTGCGGTAGCGTTATGGATTCGAGATTCACTGTCGAGGCCGCGCCACCGAGATGATCAATGGGTGATTTAGCAGCAGTTACCAGGGCGCCCGGAACCCCGGACCGTACCCACGCATGCAGGATAGTGCGGAGTACTGGACCATACGGGTTTCGCCCTCGCTCGAGCTCCGCCGCAGAAAAGGGCCGTGGAATACATCGGTGGAAACTAGCGGGTCTCTTGTGCCTTAACCTCAGCTGGGCTTGTCGCCGCTATTCTGTTTTCGTCTATAGTGGTTAACTGATTCTCCGGGTATTTATAGTATTGCCAGGTCGCAAATCTAGTCCCGTCGGACTGTCATCTCCGTGATGAAAACCTGGGCAACGGGAAGGATCCCAGTTTGAGACTCAGATCCTGACCTCTCAAGCTCTGCCTTACCGTCTTCATCAAGGAATTACGCCCAGCGCATACAGACGCGTTTCGGCATGTAAGACTAATTGCTGATGATGGTAAAGCGATATCTATTCTAATATGAGCGTTACACTCGTACACGGATCTCGAAAACGGTCTTGGAATTCACAGCTCCTATCTACGGGGATTCCAAATGACGGGATTCATGGTAACCAAGAAAAAGTAATAGGCCTGCCTTCCGTGACATAAGGGTCCCGCCTTAATATTCTCGTTGCTACCCCAGTGGGGTTCTCTTTATGGCCCAGGACGTGCTGTGTCTGAGCCTTATGGTCTTGCGGCCGGGCTATTTGGACGTTTTATGACAGTAGGAGCATGAGTTTGCATGCTCACATTTGTTCAATCTCGAGTGAGTCCGCGTAGTAACATAGAAGATGACAATCAAGCCGAAACAGACAGTGCAATGAGAAATCTAAACACGGTTTAGTTAGAGTGCTAGTATCTGCGATCTATCGTTCTTGAGGGGCGCTGCTCCTGAGCACCCCGACCCAATTTGTTAGATCGTTTGCATGCCATATTATTATTAGGCACTGGTATATTTTCTAGCAATATCCCCTTGTAAACAATCAGTAACTAGGTTCTTAGGGTCGCCCTAGACCATAGTCTATCAAATTGGTTCCAAATGGCCGAGTACCAGCGGTAATGAGCAAGCTGCTAAATGGTTCGTAAGCTGTTCCGTACAAGTCGTTGGCATGAGACGGCTTATTGTTAAGGGGGGAAATTCGACGAGATTTTCCTGACCGGTCGCTGTTAAAGCCAGTAGCTCTTTGGATGGCTTGGCGGCAAGCTGCGAGGCCGGCAGGTACATCAGGTCAAGAGCAGATCTGCGTGGTGCACCTATTTCATAAAGTTCGACATCGGCCTTCGCGCGCCGATCTTACCAGCCTGTATAAAAAATTGACTCAATGACGACTACGATGTGGCGTCTAAGCTGTGTGCAATGGCCGCTCATGGCTCACAATATTCCAGTACGCTCAGTGACAAGCTTAGGGCCACCGGTTATACAAAGTAATCGTCAATGTAACTAGGCCCTACTCCCGCGCAACTCTTGGCGAGGCCTTGAAAGTATGAGCCCATGCCTTGTCGCGTATTAACTCAGGCCTCAAACGATAAGCCCTTTGGCTATGACCGGAGCGAACCGTTGAGCCTTTGTATCATCTTACTTTCAATATACGGCTCCGTACACCTGGTCCGGTACATCCACCCCCTCCTCCATCGATCGGGAAAATAACATGGTCCTGATAATATCAACATCTATATTCCACTTCGGTTTAACGTGATTAATGTATTAATAAAAGTCAACAGTTGCATCGGGCCACTAGTAGCTAATACGCAGACTGCCGTACCGTAGGGTGCTAGTCTACCTATAAGAAAAGGGCCCACGGGCTGCACTGCGAGCGGAAGCGGCCTTAGTCGTAGTGCTGAAAACCGCGGACACTGCGAGAAGAAAAGTTGATGCCAGATGATGTG'/>

    <sequence taxon='43' value='TCCTAATAGTTGTATTGCATTCTATTATGGGATCGCGGATAGAGTTGTCGATTGTGGTTGACATTCAACACAGTGCAAGCGCCCTGTGCGGTAGCGTTATGGATTCGAGATTCACTGTCGAGGCCGCGCCACCGAGATGACCAATGGGTGATTTAGCAGCAGTTACCAGGGCGCCCGGAACCCCGGACCGTACCCACGCATGCAGGATAGTGCGGAGTACTGGACCATACGGGTTTCGCCCTCGCTCGAGCTCCGCCGCAGAAAAGGGCCGTGGAATACATCGGTGGAAACTACCGGGTCTCTTGTGCCTTAACCTCAGCTGGGCTTGTCGCCGCTATTCTGTTTTCGTCTGTAGTGGTTAACTGATTCTCCGGGTATTTATAGTATTGCCAGGTCGCAAATCTAGTCCCGTCGGACTGTCATCTCCGTGATGAGAACCTGGACAACGGGAAGGATCCCAGTTTGAGACTCAGATCCTGACCTCTCAAGCTCTGCCTTACCGTCTTCATCAAGGAATTACGCCCAGCGCATACAGACGCGTTTCGGCATGTAAGACTAATTGCTGATGATGGTAAAGCGATATCTATTCTAATATAAGCGTTACACTCGTACACGGATCTCGAAAACGGTCTTGGAATTCACAGCTCCTATCTACGGGGATTCCAAATGACGGGATTCATGGTAACCAAGAAAAAGTAATAGGCCTGCCTTCCGTGACATAAGGGTCCCGCTTTAATATTCTCGTTGCTACCCCAGTGAGGTTCTCTTTATGGCCCAGGACGTGCTGTGTCTGAGCCTTATGGTCTTGCGGCCGGGCTATTTGGACGTTTTATGACAGTAGGAGCATGAGTTTGCATGCTCACATTTGTCCAATCTCGAGTGAGTCCGCGTAATAACGTAGAAGATGACAATCAAGCCGAAACAGACAGTGCAATGAGAAATCTAAACACGGTTTAGTTAGAGTGCTAGTATCTGCGATCTATCGTTCTTGAGGGGCGCTGCTCCTGAGCACCCCGACCCAATTTGTTAGATCGTTTGCATGCCATATTATTATTAGGCACTGGTATATTTTCTAGCAATATCCCCTTGTAAACAATCAGTAACTAGGTTCTTAGGGCCGCCCTAGACCATAGTCTATCAAATTGGTTCCAAATGGCCGAGTACCAGCGGTAATGAGCAAGCTGCTAAATGGTTCGTAAGCTGTTCCGTACAAGTCGTTGGCATGAGACGGCTTATTGTGAAGGGGGGAAATTCGACGAGATTTTCCTGACCGGTCGCTGTTAAAGCCAGTAGCTCTTTGGATGGCTTGGCGGCAAGCTGCGAGGCCGGCAGGTACATCAGGTCGAAAGCAGATCTGCGTGGTGCACCTATTTCATAAAGTTCGACATCGGCCTTCGTGCGCCGATCTTACCAGCCTGTATAAAAAATTGACTCAATGACGACTACGATGTGGCGTCTAAGCTGTGTGCAATGGCCGCTCATGGCTCACAATATTCCAGTACGCTCAGTGACAAGCTTAGGGCCACCGGTTATACAAAGTAATCGTCAATGTAACTAGGCCCTACTCCCGCGCAACTCTTGGCGAGGCCTTGAAAGTACGAGCCCATGCCTTGTCGCGTATTAACTCAGGCCTCAAACGATAAGCCCTTTGGCTATGACCGGAGCGAATCGTTGAGCCTTTGTATCATCTTCCTTTCAATATACGGCTCCGTACACCTGGTCCGGTACATCCACCCCCTCCTCCATCGATCGGGAAAATAACATGGTCCTGATAATATCAACATCTATATTCCACTTCGGTTTAACGTGATTAATGTATTCATAAAAGTCAACAGTTGCATCGGGCCACTAGTAGCTAATACGCAGACTGCCGTACCGTAGGGTGCTAGTCTACCTATAAGAAAAGGGCCTACGGGCTGCACTGCGAGCGGAAGCGGCCTTAGTCGTAGTGCTGAAAACCGCGGACACTGCGAGAAGAAAAGTTGATGCCAGATGATGAG'/>

    <sequence taxon='93' value='TCCTAACAGTTGTATTGCATTCTATTGTGGGATCGCGGATAGAGTTGTCGGTTGTGGTTGACATTCAACACAGTGCAAGCGCCCTGTGCGGTAGCGTTATGGATTCGAGATTCACTGTCGAGGCCGCGCCACCGAGATGACCAATGAGTGATTTAGCAGCAGTTACCAGGGCGCTCGGAACCCTGGACCGTACCCACGCATGCAGGATAGTGCGGAGTACTGGACCATACGGGTTTCGCCCTCGCTCGAGCTCCGCCGCAGAAAAGGGCCGTGGAATACATCGGTGGAAACTACCGGGTCTCTTGTGCCTTAACCTCAGCTGGGCTTGTCGCCGCTATTCTGTTTTCGTCTGTAGTGGTTAACTGATTCTCCGGGTATTTATAGTATTGCCAGGTCGCAAATCTAGTCCCGTCGGACTGTCATCTGCGTGATGAGAACCTGGACAACGGGAAGGATCCCAGTTTGAGACTCAGATCCTGACCTCTCAAGCTCTGCCTTACCGTCTTCATCAAGGAATTACGCCCAGCGCATACAGACGCGTTTCGGCATGTAGGACTAATTGCTGATGATGGTAAAGCGATATCTATTCTAATATAAGCGTTACACTCGTACACGGATCTCGAAAACGGTCTTGGAATTCGCAGCTTCTATCTACGGGGATTCCAAATGACGGGATTCATGGTAACCAAGAAAAAGTAATAGGCCTGCCTTCCGTGACGTAAGGGTCCCGCTTTAATATTCTCGTTGCTACCCCAGTGAGGTTCTCTTTATGGCCAAGGACGCGCTGTGTCTGAGCCTTATGGTCTTGCGGCCTGGCTATTTGGACGTTTTATGACAGTAGGAGCATGAGTTTGCATGCTCACATTTGTCCAATCTCGAGTGAGTCCGCGTAATAACGTAGAAGATGACAATCAAGCCGAAACAGACAGTGCAATGAGAAATCTGAACACGGTTTAGTTAGAGTGCTAGTATCTGCGATCTATCGTTCTTGAGGGGCGCTGCTCCTGAGCACCCCGACCCAATTTGTTAGATCGTTTGCATGCCATATTATTATTAGGCATTGGTATATTTTCTAGCAATATCCCCTTGTAAACAATCAGTAACTAGGTTCTTAGGGCCGCCCTAGACCATAGTCTATCAAATTGGTTCCAAATGGCCGAGTACCAGCGGTAATGAGCAAGCTGCTAAATGGTTCGTAAGCTGTTCCGTACAAGTCGTTGGCATGAGACGGCTTATTGTGAAGGGGGGAAATTCGACGAGATTTTCCTGACCGGTCGCTGTTAAAGCCAGTAGCTCTTTGGATGGCTTGGCGGCACGCTGCGAGGCCGGCAGGTACATCAGGTCGAAAGCAGATCTGCGTGGTGCACCTATTTCATAAAGTTCGACATCGGCCTTCGTGCGCCGATCTTACCAGCCTGTATAAAAAATTGACTCAATGACGACTACGATGTGGCGTCTAAGCTGTGTGCAATGGCCGCTCATGGCTCACAATATTCCAGTACGCTCAATGAAAAGCTTAGGGCCACCGGTTATACAAAGTAATCGTCAATGTAACTAGGCCCTACTCCCGCGCAACTCTTGGCGAGGCCTTGAAAGTACGAGCCCATGCCTTGTCGCGTATTAACTCAGGCCTCAAACGATAAGCCCTTTGGCTATGACCGGAGCGAATCGTTGAGCCTTTGTATCATCTTCCTTTCAATATACGGCTCCGTACACCTGGTCCGGTACATCCACCCCCTCCTCCATCGATCGGGAAAATAACATGGTCCTGATAATATCAACATCTATATTCCACTTCGGTTTAACGTGATTAATGTATTCATAAAAGTCAACAGTTGCATCGGGCCACTAGTAGCTAATACGCAGACTGCCGTACCGTAGGGTGCTAGTCTACCTATAAGAAAAGGGCCTACGGGCTGCACTGCGAGCGGAAGCGGCCTTAGTCGTAGTGCTGAAAACCGCGGACACTGCGAGAAGAAAAGTTGATGCCAGATGATGAG'/>

    <sequence taxon='153' value='TCCTAATAGTTGTATTGCATTCTATTATGGGATCGCGGATAGAGTTGTCGGTTGTGGTTGACATTCAACACAGTGCAAGCGCCCTGTGCGGTAGCGTTATGGATTCGAGATTCACTGTCGAGGCCGCGCCACCAAGATGACCAATGGGTGATTTAGCAGCAGTTACCAGGGCGCCCGGAACCCTGGACCGTACCCACGCATGCAGGATAGTGCGGAGTACTGGACCATACGGGTTTCGCCCTCGCTCGAGCTCCGCCGCAGAAAAGGGCCGTGGAATACATCGGTGGAAACTACCGGGTCTCTTGTGCCTTAACCTCAGCTGGGCTTGTCGCCGCTATTCTGTTTTTGTCTGTAGTGGTTAGCTGATTCTCCGGGTATTTATAGTATTGCCAGGTCGCAAATCTAGTCCCGTCGGACTGTCATCTCCGTGATGAGAACCTAGACAACGGGAAGGATCCCAGTTTGAGACTCATATCCTGACCTCTCAAGCTCTGCCTTACCGTCTTCATCAAGGAATTACGCCCAGCGCATACAGACGCGTTTCGGCATGTAAGACTAATTGCTGATGATGGTAAAGAGATATCTATTCTAATATAAGCGTTACACTCGTACACGGATCTCGAAAACGGTCTTGGAATTCACAGCTTCTATCTACGGGGATTCCAAATGACGGGATTCATGGTAACCAAGAAAAAATAATAGGCCTGCCTTCCGTGACATAAGGGTCCCGCTTTAATATTCTCGTTGCTACCCCAGTGAGGTTCTCTTTATGGCCCAGGACGCGCTGTGTCTGAGCCTTATGGTCTTGCGGCCGGGCTATTTGGACGTTTTATGACAGTAGGAGCATGAGTTTGCATGCGCACATTTGTCCAATCTCGAGTGAGTCCGCGTAATAACGTAGAAGATGACAATCAAGCCGAAACAGACAGTGCAATGAGAAATCTAAACACGGTTTAGTTAGAGTGCTAGTATTTGCGATCTATCGTTCTTGAGGGGCGCTGCTCCTGAGCACCCCGACCCAATTTGTTAGATCGTTTGCATGCCATATTATTATTAGGCACTGGTATATTTTCTAGCAATATCCCCTTGTAAACAATCAGTAACTAGGTTCTTAGGGCCGCCCTAGACCATAGTCTATCAAATTGGTTCCAAATGGCCGAGTACCAGCGGTAATGAGCAAGCTGCTAAATGGTTCGTAAGCTGTTCCGTACAAGTCGTTGGCATGAGACGGCTTATTGTGAAGGGGGGAAATTCGACGAGATTTTCCTGACCGGTCGCTGTTAAAGCCAGTAGCTCTTTGGATGGCTTGGTGGCAAGCTGCGAGGCCGGCAGGTACATCAGGTCGAAAGCAGATCTGCGTGGTGCACCTATTTCATAAAGTTCGACATCGGCCTTCGAGCGCCGATCTTACCAGCCTGTATAAAAAATTGACTCAATGACGACTACGATGTGGCGTCTAAGCTGTGTGCAATGGCCGCTCATGGCTCACAATATTCCAGTACGCTCAGTGACAAGCTTAGGGCCACCGGTTATACAAAGTAATCGTCAATGTAACTAGGCCCTACTCCCGCGCAACTCTTGGCGAGGCCTTGAAAGTACGAGCCCATGCCTTGTCGCGTATTAACTCAGGCCTCAAACGATAAGCCCTTTGGCTATGACCGGAGCGAATCGTTGAGCCTCTGTATCATCTTCCTTTCAATATACGGCTCCGTACACCTGGTCCGGTACATCAACCCCCTCCTCCATCGATCGGGAAAATAACATGGTCCTGATAATATCAACATCTATATTCCACTTCGGTTTAACGTGATTAATGTATTCATAAAAGTCAACAGTTGCATCGGGCCACTAGTAGCTAATACGCAGACTGCCGTACCGTAGGGTGCTAGTCTACCTATAAGAAAAGGGCCTACGGGCTGCACTGCGAGCGGAAGCGGCCTTAGTCGTAGTGCTGAAAACCGCGGACACTGCGAGAAGAAAAGTTGATGCCAGATGATGAG'/>

    <sequence taxon='20' value='TCCTAATAGTTGTATTGCATTCTATTATGGGTTCGCGGATAGAGTTGTTGATTGTGGTTGGCACTCAACACAGTGCAAGCGCCCTGTGCGGTAGCGTTATGGATTCGAGATTCACTGTCGAGGCCGCGCCACCGAGATGATCAATGGGTGATTTAGCAGCAGTTACCAGGGCGCCCGGAACCCCGGACCGTACCCACGCATGCAGGATAGTGCGGAGTACTGGACCATACGGGTTTCGCCCTCGCTCGAGCTCCGCCGCAGAAAAGGGCCGTGGAATACATCGGTGGAAACTACCGGGTCTCTTGTGCCTTAACCTCAGCTGGGCTTGTCGCCGCTATTCTGTTTTCGTCTATAGTGGTTAACTGATTCTCCGGGTATTTATAGTATTGCCAGGTCGCAAATCTAGTCCCGTCGGACTGTCATCTCCGTGATGAAAACCTGGGCAACGGGAAGGATCCCAGTTTGAGACTCAGATCCTGACCTCTCAAGCTCTGCCTTACCGTCTTCATCAAGGAATTATGCCCAGCGCATACAGACGCGTTTCGGCATGTAAGACTAATTGCTGATGATGGTAAAGCGATATCTATTCTAATATGAGCGTTACACTCGTACGCGGATCTCGAAAACGGTCTTGGAATTCACAGCTCCTATCTACGGGGATTCCAAATGACGGGATTCATGGTAACCAAGAAAAAGTAATAGGCCTGCCTTCCGTGACATAAGGGTCCCGCCTTAATATTCTCGTTGCTACCCCAGTGGGGTTCTCTTTATGGCCCAGGACGTGCTGTGTCTGAGCCTTATGGTCTTGCGGCCGGGCTATTTGGACGTTTTATGACAGTAGGAGCATGAGTTTGCATGCTCACATTTGTTCAATCTCGAGTGAGTCCGCGTAATAACGTAGAAGATGACAATCAAGCCGAAACAGACAGTGCAATGAGAAATCTAAACACGGTTTAGTTAGAGTGCTAGTATCTGCGATCTATCGTTCTTGAGGGGCGCTGCTCCTGAGCACCCCGACCCAATTTGTTAGATCGTTTGCATGCCATATTATTATTAGGCACTGGTATATTTCCTAGCAATATCCCCTTGTAAACAATCAGTAACTAGGTTCTTAGGGTCGCCCTAGACCATAGTCTATCAAATTGGTTCCAAATGGCCGAGTACCAGCGGTAATGAGCAAGCTGCTAAATGGTTCGTAAGCTGTTCCGTACAAGTCGTTGGCATGAGACGGCTTATTGTTAAGGGGGGAAATTCGACGAGATTTTCCTGACCGGTCGCTGTTAAAGCCAGTAGCTCTTTGGATGGCTTGGCGGCAAGCTGCGAGGCCGGCAGGTACATCAGGTCAAAAGCAGATCTGCGTGGTGCACCTATTTCATAAAGTTCGACATCGGCCTTCGCGCGCCGATCTTACCAGCCTGTATAAAAAATTGACTCAATGACGACTACGATGTGGCGTCTAAGCTGTGTGCAATGGCCGCTCATGGCTCACAATATTCCAGTACGCTCAGTGACAAGCTTAGGGCCACCGGTTATACAAAGTAATCGTCAATGTAACTAGGCCCTACTCCCGCGCAACTCTTGGCGAGGCCTTGAAAGTACGAGCCCATGCCTTGTCGCGTATTAACTCAGGCCTCAAACGATAAGCCCTTTGGCTATGACCGGAGCGAACCGTTGACCCTTTGTATCATCTTACTTTCAATATACGGCTCCGTACACCTGGTCCGGTACATCCACCCCCTCCTCCATCGATCGGGAAAATAACATGGTCCTGATAATATCAACATCTATATTCCACTTCGGTTTAACGTGATTAATGTATTAATAAAAGTGAACAGTTGCATCGGGCCACTAGTAGCTAATACGCAGACTGCCGTACCGTAGGGTGCTAGTCTACCTATAAGAAAAGGGCCCACGGGCTGCACTGCGAGCGGAAGCGGCCTTAGTCGTAGTGCTGAAAACCGCGGACACTGCGAGAAGAAAAGTTGATGCCAGATGATGTG'/>

    <sequence taxon='21' value='TCCTAATAGTTGTATTGCATTCTATTATGGGTTCGCGGATAGAGTTGTTGATTGTGGTTGGCACTCAACACAGTGCAAGCGCCCTGTGCGGTAGCGTTATGGATTCGAGATTCACTGTCGAGGCCGCGCCACCGAGATGATCAATGGGTGATTTAGCAGCAGTTACCAGGGCGCCCGGAACCCCGGACCGTACCCACGCATGCAGGATAGTGCGGAGTACTGGACCATACGGGTTTCGCCCTCGCTCGAGCTCCGCCGCAGAAAAGGGCCGTGGAATACATCGGTGGAAACTACCGGGTCTCTTGTGCCTTAACCTCAGCTGGGCTTGTCGCCGCTATTCTGTTTTCGTCTATAGTGGTTAACTGATTCTCCGGGTATTTATAGTATTGCCAGGTCGCAAATCTAGTCCCGTCGGACTGTCATCTCCGTGATGAAAACCTGGGCAACGGGAAGGATCCCAGTTTGAGACTCAGATCCTGACCTCTCAAGCTCTGCCTTACCGTCTTCATCAAGGAATTATGCCCAGCGCATACAGACGCGTTTCGGCATGTAAGACTAATTGCTGATGATGGTAAAGCGATATCTATTCTAATATGAGCGTTACACTCGTACGCGGATCTCGAAAACGGTCTTGGAATTCACAGCTCCTATCTACGGGGATTCCAAATGACGGGATTCATGGTAACCAAGAAAAAGTAATAGGCCTGCCTTCCGTGACATAAGGGTCCCGCCTTAATATTCTCGTTGCTACCCCAGTGGGGTTCTCTTTATGGCCCAGGACGTGCTGTGTCTGAGCCTTATGGTCTTGCGGCCGGGCTATTTGGACGTTTTATGACAGTAGGAGCATGAGTTTGCATGCTCACATTTGTTCAATCTCGAGTGAGTCCGCGTAATAACGTAGAAGATGACAATCAAGCCGAAACAGACAGTGCAATGAGAAATCTAAACACGGTTTAGTTAGAGTGCTAGTATCTGCGATCTATCGTTCTTGAGGGGCGCTGCTCCTGAGCACCCCGACCCAATTTGTTAGATCGTTTGCATGCCATATTATTATTAGGCACTGGTATATTTCCTAGCAATATCCCCTTGTAAACAATCAGTAACTAGGTTCTTAGGGTCGCCCTAGACCATAGTCTATCAAATTGGTTCCAAATGGCCGAGTACCAGCGGTAATGAGCAAGCTGCTAAATGGTTCGTAAGCTGTTCCGTACAAGTCGTTGGCATGAGACGGCTTATTGTTAAGGGGGGAAATTCGACGAGATTTTCCTGACCGGTCGCTGTTAAAGCCAGTAGCTCTTTGGATGGCTTGGCGGCAAGCTGCGAGGCCGGCAGGTACATCAGGTCAAAAGCAGATCTGCGTGGTGCACCTATTTCATAAAGTTCGACATCGGCCTTCGCGCGCCGATCTTACCAGCCTGTATAAAAAATTGACTCAATGACGACTACGATGTGGCGTCTAAGCTGTGTGCAATGGCCGCTCATGGCTCACAATATTCCAGTACGCTCAGTGACAAGCTTAGGGCCACCGGTTATACAAAGTAATCGTCAATGTAACTAGGCCCTACTCCCGCGCAACTCTTGGCGAGGCCTTGAAAGTACGAGCCCATGCCTTGTCGCGTATTAACTCAGGCCTCAAACGATAAGCCCTTTGGCTATGACCGGAGCGAACCGTTGACCCTTTGTATCATCTTACTTTCAATATACGGCTCCGTACACCTGGTCCGGTACATCCACCCCCTCCTCCATCGATCGGGAAAATAACATGGTCCTGATAATATCAACATCTATATTCCACTTCGGTTTAACGTGATTAATGTATTAATAAAAGTGAACAGTTGCATCGGGCCACTAGTAGCTAATACGCAGACTGCCGTACCGTAGGGTGCTAGTCTACCTATAAGAAAAGGGCCCACGGGCTGCACTGCGAGCGGAAGCGGCCTTAGTCGTAGTGCTGAAAACCGCGGACACTGCGAGAAGAAAAGTTGATGCCAGATGATGTG'/>

    <sequence taxon='24' value='TCCTAATAGTTGTATTGCATTCTATTATGGGTTCGCGGATAGAGTTGTTGATTGTGGTTGGCACTCAACACAGTGCAAGCGCCCTGTGCGGTAGCGTTATGGATTCGAGATTCACTGTCGAGGCCGCGCCACCGAGATGATCAATGGGTGATTTAGCTGCAGTTACCAGGGCGCCCGGAACCCCGGACCGTACCCACGCATGCAGGATAGTGCGGAGTACTGGACCATACGGGTTTCGCCCTCGCTCGAGCTCCGCCGCAGAAAAGGGCCGTGGAATACATCGGTGGAAACTACCGGGTCTCTTGTGCCTTAACCTCAGCTGGGCTTGTCGCCGCTATTCTGTTTTCGTCTATAGTGGTTAACTGATTCTCCGGGTATTTATAGTATTGCCAGGTCGCAAATCTAGTCCCGTCGGACTGTCATCTCCGTGATGAAAACCTGGGCAACGGGAAGGATCCCAGTTTGAGACTCAGATCCTGACCTCTCAAGCTCTGCCTTACCGTCTTCATCAAGGAATTATGCCCAGCGCATACAGACGCGTTTCGGCATGTAAGACTAATTGCTGATGATGGTAAAGCGATATCTATTCTAATATGAGCGTTACACTCGTACGCGGATCTCGAAAACGGTCTTGGAATTCACAGCTCCTATCTACGGGGATTCCAAATGACGGGATTCATGGTAACCAAGAAAAAGTAATAGGCCTGCCTTCCGTGACATAAGGGTCCCGCCTTAATATTCTCGTTGCTACCCCAGTGGAGTTCTTTTTATGGCCCAGGACGTGCTGTGTCTGAGCCTTATGGTCTTGCGGCCGGGCTATTTGGACGTTTTATGACAGTAGGAGCATGAGTTTGCATGCTCACATTTGTTCAATCTCGAGTGAGTCCGCGTAATAACGTAGAAGATGACAATCAAGCCGAAACAGACAGTGCAATGAGAAATCTAAACACGGTTTAGTTAGAGTGCTAGTATCTGCGATCTATCGTTCTTGAGGGGCGCTGCTCCTGAGCACCCCGACCCAATTTGTTAGATCGTTTGCATGCCATATTATTATTAGGCACTGGTATATTTCCTAGCAATATCCCCTTGTAAACAATCAGTAACTAGGTTCTTAGGGTCGCCCTAGACCATAGTCTATCAAATTGGTTCCAAATGGCCGAGTACCAGCGGTAATGAGCAAGCTGCTAAATGGTTCGTAAGCTGTTCCGTACAAGTCGTTGGCATGAGACGGCTTATTGTTAAGGGGGGAAATTCGACGAGATTTTCCTGACCGGTCGCTGTTAAAGCCAGTAGCTCTTTGGATGGCTTGGCGGCAAGCTGCGAGGCCGGCAGGTACATCAGGTCAAAAGCAGATCTGCGTGGTGCACCTATTTCATAAAGTTCGACATCGGCCTTCGCGCGCCGATCTTACAAGCCTGTATAAAAAATTGACTCAATGACGACTACGATGTGGCGTCTAAGCTGTGTGCAATGGCCGCTCATGGCTCACAATATTCCAGTACGCTCAGTGACAAGCTTAGGGCCACCGGTTATACAAAGTAATCGTCAATGTAACTAGGCCCTACTCCCGCGCAACTCTTGGCGAGGCCTTGAAAGTACGAGCCCATGCCTTGTCGCGTATTAACTCAGGCCTCAAACGATAAGCCCTTTGGCTATGACCGGAGCGAACCGTTGACCCTTTGTATCATCTTACTTTCAATATACGGCTCCGTACACCTGGTCCGGTACATCCACCCCCTCCTCCATCGATCGGGAAAATAACATGGTCCTGATAATATCAACATCTATATTCCACTTCGGTTTAACGTGATTAATGTATTAATAAAAGTGAACAGTTGCATCGGGCCACTAGTAGCTAATACGCAGACTGCCGTACCGTAGGGTGCTAGTCTACCTATAAGAAAAGGGCCCACGGGCTGCACTGCGAGCGGAAGCGGCCTTAGTCGTAGTGCTGAAAACCGCGGACACTGCGAGAAGAAAAGTTGATGCCAGATGATGTG'/>

    <sequence taxon='34' value='TCCTAATAGTTGTATTGCATTCTATTATGGGTTCGCGGATAGAGTTGTTGATTGTGGTTGGCACTCAACACAGTGCAAGCGCCCTGTGTGGTAGCGTTATGGATTCGAGATTCACTGTCGAGGCCGCGCCACCGAGATGATCAATGGGTGATTTAGCAGCAGTTACCAGGGCGCCCGGAACCCCGAACCGTACCCACGCATGCAGGATAGTGCGGAGTACTGGACCATACGGGTTTCGCCCTCGCTCGAGCTCCGCCGCAGAAAAGGGCCGTGGAACACATCGGTGGAAACTACCGGGTCTCTTGTGCCTTAACCTCAGCTGGGCTTGTCGCCGCTATTCTATTTTCGTCTATAGTGGTTAACTGATTCTCCGGGTATTTATAGTATTGCCAGGTCGCAAATCTAGTCCCGTCGGACTGTCATCTCCGTGATGAAAACCTGGGCAACGGGAAGGATCCCAGTTTGAGACTCAGATCCTGACCTCTCAAGCTCTGCCTTACCGTCTTCATCAAGGAATTATGCCCAGCGCATACAGACGCGTTTCGGCATGTAAGACTAATTGCTGATGATGATAAAGCGATATCTATTCTAATATGAGCGTTACACTCGTACGCGGATCTCGAAAACGGTCTTGGAATTCACAGCTCCTATCTACGGGGATTCCAAATGACGGGATTCATGGTAACCAAGAAAAAGTAATAGGCCTGCCTTCCGTGACGTAAGGGTCCCGCCTTAATATTCTCGTTGCTACCCCAGTGGGGTTCTCTTTATGGCCCAGGACGTGCTGTGTCTGAGCCTTATGGTCTTGCGGCCGGGCTATTTGGACGTTTTATGACAGTAGGAGCATGAGTTTGCATGCTCACATTTGTTCAATCTCGAGTGAGTCCGCGTAATAACGTAGAAGATGACAATCAAGCCGAAACAGACAGTGCAATGAGAAATCTAAACACGGTTTAGTTAGAGTGCTAGTATCTGCGATCTATCGTTCTTGAGGGGCGCTGCTCCTGAGCACCCCGACCCAATTTGTTAGATTGTTTGCATGCCATATTATTATTAGGCACTGGTATATTTCCTAGCAATATCCCCTTGTAAACAATCAGTAACTAGGTTCTTAGGGTCGCCCTAGACCATAGTCTATCAAATTGGTTCCAAATGGCCGAGTACCAGCGGTAATGAGCAAGCTGCTAAATGGTTCGTAAGCTGTTCCGTACAAGTCGTTGGCATGAGACGGCTTATTGTTAAGGGGGGAAATTCGACGAGATTTTCCTGACCGGTCGCTGTTAAAGCCAGTAGCTCTTTGGATGGCTTGGCGGCAAGCTGCGAGGCCGGCAGGTACATCAGGTCAAAAGCAGATCTGCGTGGTGCACCTGTTTCATAAAGTTCGACATCGGCCTTCGCGCGCCGATCTTACCAGCCTGTATAAAAAATTGACTCAATGACGACTACGATGTGGCGTCTAAGCTGTGTGCAATGGCCGCTCATGGCTCACAATATTCCAGTACGCTCAGTGACAAGCTTAGGGCCACCGGTTATACAAAGTAATCGTCAATGTAACTAGGCCCTACTCCCGAGCAACTCTTGGCGAGGCCTTGAAAGTACGAGCCCATGCCTTGTCGCGTATTAACTCAGGCCTTAAACGATAAGCCCTTTGGCTATGCCCGGAGCGAACCGTTGACCCTTTGTATCATCTTACTTTCAATATACGGCTCCGTACACCTGGTCCGGTACATCCACCCCCTCCTCCATCGATCGGGAAAATAACATGGTCCTGATAATATCAACATCTATATTCCACTTCGGTTTAACGTGATTAATGTATTAATAAAAGTGAACAGTTGCATCGGGCCACTAGTAGCTAATACGCAGACTGCCGTACCGTAGGGTGCTAGTCTACCTATAAGAAAAGGGCCCACGGGCTGCACTGCGAGCGGAAGCGGCCTTAGTCGTAGTGCTGAAAACCGCGGACACTGCGAGAAGAAAAGTTGATGCCAGATGATGTG'/>

    <sequence taxon='51' value='TCCTAATAGTTGTATTGCATTCTATTATGGGTTCGCGGATAGAGTTGTTGATTGTGGTTGGCACTCAACACAGTGCAAGCGCCCTGTGCGGTAGCGTTGTGGATTCGAGATTCACTGTCGAGGCCGCGCCACCGAGATGATCAATGGGTGATTTAGCAGCAGTTACCAGGGCGCCCGGAACCCCGAACCGTACCCACGCATGCAGGATAGTGCGGAGTACTGGACCATACGGGTTTCGCCCTCGCTCGAGCTCCGCCGCAGAAAAGGGCCGTGGAATACATCGGTGGAAACTACCGGGTCTCTTGTGCCTTAACCTCAGCTGGGCTTGTCGCCGCTATTCTGTTTTCGTCTATAGTGGTTAACTGATTCTCCGGGTATTTATAGTATTGCCAGGTCGCAAATCTAGTCCCGTCGGACTGTCATCTCCGTGATGAAAACCTGGGCAACGGGAAGGATCCCAGTTTGAGACTCAGATCCTGACCTCTCAAGCTCTGCCTTACCGTCTTCATCAAGGAATTATGCCCAGCGCATACAGACGCGTTTCGGCATGTAAGACTAATTGCTGATGATGGTAAAGCGATATCTATTCTAATATGAGCGTTACACTCGTACGCGGATCTCGAAAACGGTCTTGGAATTCACAGCTCCTATCTACGGGGATTCCAAATGACGGGATTCATGATAACCAAGAAAAAGTAATAGGCCTGCCTTCCGTGACATAAGGGTCCCGCCTTAATATTCTCGTTGCTACCCCAGTGGGGTTCTCTTTATGGCCCAGGACGTGCTGTGTCTGAGCCTTATGGTCTTGCGGCCGGGCTATTTGGACGTTTTATGACAGTAGGAGCATGAGTTTGCATGCTCACATTTGTTCAATCTCGAGTGAGTCCGCGTAATAACGTAGAAGATGACAATCAAGCCGAAACAGACAGTGCAATGAGAAATCTAAACACGGTTTAGTTAGAGTGCTAGTATCTGCGATCTATAGTTCTTGAGGGGCGCTGCTCCTGAGCACCCCGACCCAATTTGTTAGATCGTTTGCATGCCATATTATTATTAGGCACTGATATATTTCCTAGCAATATCCCCTTGTAAACAATCAGTAACTAGGTTCTTAGGGTCGCCCTAGACCATAGTCTATCAAATTGGTTCCAAATGGCCGAGTACCAGCGGTAATGAGCAAGCTGCTAAATGGTTCGTAAGCTGTTCCGTACAAGTCGTTGGCATGAGACGGCTTATTGTTAAGGGGGGAAATTCGACGAGATTTTCCTGACCGGTCGCTGTTAAAGCCAGTAGCTCTTTGGATGGCTTGGCGGCAAGCTGCGAGGCCGGCAGGTACATCAGGTCAAAAGCAGATCTGCGTGGTGCACCTATTTCATACAGTTCGACATCGGCCTTCGCGCGCCGATCTTACCAGCCTGTATAAAAAATTGACTCAATGACGACTACGATGTGGCGTCTAAGCTGTGTGCAATGGCCGCTCATGGCTCACAATATTCCAGTACGCTCAGTGATAAGCTTAGGGCCACCGGTTATACAAAGTAATCGTCAATGTAACTAGGCCCTACTCCCGAGCAACTCTTGGCGAGGCCTTGAAAGTACGAGCCCATGCCTTGTCGCGTATTAACTCAGGCCTCAAACGATAAGCCCTTTGGCTATGCCCGGAGCGAACCGTTGACCCTTTGTATCATCTTACTTTCAATATACGGCTCCGTACACCTGGTCCGGTACATCCACCCCCTCCTCCATCGATCGGGAAAATAACATGGTCCTGATAATATCAACATCTATATTCCACTTCGGTTTAACGTGATTAATGTATTAATAAAAGTGAACAGTTGCATCGGGCCACTAGTAGCTAATACGCAGACTGCCGTACCGTAGGGTGCTAGTCTACCTATAAGAAAAGGGCCCACGGGCTGCACTGCGAGCGGAAGCGGCCTTAGTCGTAGTGCTGAAAACCGCGGACACTGCGAGAAGAAAAGTTGATGCCAGATGATGTG'/>

    <sequence taxon='122' value='CCCTAATAGTTGTATTGCATTCTATTATGGGTTCGCGGATAGAGTTGTTGATTGTGGTTGGCACTCAACACAGTGCAAGCGCCCTGTGCGGTAGCGTTGTGGATTCGAGATTCACTGTCGAGGCCGCGCCACCGAGATGATCAATGGGTGATTTAGCAGCAGTTACCAGGGCGCCCGGAACCCCGAACCGTACCCACGCATGCAGGATAGTGTGGAGTACTGGACCATACGGGTTTCGCCCTCGCTCGAGCTCCGCCGCAGAAAAGGGCCGTGGAATACATCGGTGGAAACTACCGGGTCTCTTGTGCCTTAACCTCAGCTGGGCTTGTCGCCGCTATTCTGTTTTCGTCTGTAGTGGTTAACTGATTCTCCGGGTATTTATAGTATTGCCAGGTCGCAAATCTAGTCCCGTCAGACTGTCATCTCCGTGATGAAAACCTGGGCAACGGGAAGGATCCCAGTTTGAAACTCAGATCCTGACCTCTCAAGCTCTGCCTTACCGTCTTCATCAAGGAATTATGCCCAGCGCATACAGACGCGTTTCGGCATGTAAGACTAATTGCTGATGATGGTAAAGCGATATCTATTCTAATATGAGCGTTACACTCGTACGCGGATCCCGAAAACGGTCTTGGAATTCACAGCTCCTATCTACGGGGATTCCAAATGACGGGATTCATGATAACCAAGAAAAAGTAATAGGCCTGCCTTCCGTGACATAAGGGTCCCGCCTTAATATTCTCGTTGCTACCCCAGTGGGGTTCTCTTTATGGCCCAGGACGTGCTGTGTCTGAGTCTTATGGTCTTGCGGCCGGGCTATTTGGACGTTTTATGACAGTAGGAGCATGAGTTTGCATGCTCACATTTGTTCAATCTCGAGTGAGTCCGCGTAATAACGTAGAAGATGACAATCAAGCCGAAACAGACAGTGCAATGAGAAATCTAAACACGGTTTAGTTAGAGCGCTAGTATCTGCGATCTATAGTTCTTGAGGGGCGCTGCTCCTGAGCACCCCGACCCAATTTGTTAGATCGTTTGCATGCCATATTATTATTAGGCACTGATATATTTCCTAGCAATATCCCCTTGTAAACAATCAGTAACTAGGTTCTTAGGGTCGCCCTAGACCATAGTCTATCAAATTGGTTCCAAATGGCCGAGTACCAGCGGTAATGAGCAAGCTACTAAATGGTTCGTAAGCTGTTCCGTACAAGTCGTTGGCATGAGACGGCTTATTGTTAAGGGGGGAAATTCGACGGGATTTTCCTGACCGGTCGCTGTTAAAGCCAGTAACTCTTTGGATGGCTTGGTGGCAAGCTGCGAGGCCGGCAGGTACATCAGGTCAAAAGCAGATCTGCGTGGTGCACCTATTTCATACAGTTCGACATCGGCCTTCGCGCGCCGATCTTACCAGCCTGTATAAAAAATTGACTCAATGACGACTACGATGTGGCGTCTAAGCTGTGTGCAATGGCCGCTCATGGCTCACAATATTCCAGTACGCTCAGTGATAAGCTTAGGGCCACCGGTTATACAAAGTAATCGTCAATGTAACTAGGCCCTACTCCCGAGCAACTCTTGGCGAGGCCTTGAAAGTACGAGCCCATGCCTTGTCGCGTATTAACTCAGGCCTCAAACGATAAGCCCTTTGGCTATGCCCGGAGCGAACCGTTGACCCTTTGTATCATCTTACTTTCAATATACGGCTCCGTACACCTGGTCCGGTACATCCACCCCCTCCTCCATCGATCGGGAAAATAACATGGTCCTGATAATATCAACATCTATATTCCACTTCGGTTTAACGTGATTAATGTATTAATAAAAGTGAACAGTTGCATCGGGCCACTAGTAGCTAATACGCAGACTGCCGTACCGTAAGGTGCTAGTCTACCTATAAGAAAAGGGCCCACGGGCTGCACTGCGAGCGGAAGCGGCCTTAGTCGTAGTGCTGAAAACCGCGGACACTGCGAGAAGAAAAGTTGATGCCAGATGATGTG'/>

    <sequence taxon='54' value='TCCTAATAGTTGTATTGCATTCTATTATGGGTTCGCGGATAGAGTTGTTGATTGTGGTTGGCACTCAACACAGTGCAAGCGCCCTGTGCGGTAGCGTTATGGATTCGAGATTCACTGTCGAGGCCGCGCCACCGAGATGATCAATGGGTGATTTAGCAGCAGTTACCAGGGCGCCCGGAACCCCGAACCGTACCCACGCATGCAGGATAGTGCGGAGTACTGGACCATACGGGTTTCGCCCTCGCTCGAGCTCCGCCGCAGAAAAGGGCCGTGGAATACATCGGTGGAAACTACCGGGTCTCTTGTGCCTTAACCTCAGCTGGGCTTGTCGCCGCTATTCTGTTTTCGTCTATAGTGGTTAACTGATTCTCCGGGTATTTATAGTATTGCCAGGTCGCAAATCTAGTCCCGTCGGACTGTCATCTCCGTGATGAAAACCTGGGCAACGGGAAGGATCCCAGTATGAGCCTCAGATCCTGACCTCTCAAGCTCTGCCTTACCGTCTTCATCAAGGAATTATGCCCAGCGCATACAGACGCGTTTCGGCATGTAAGACTAATTGCTGATGATGGTAAAGCGATATCTATTCTAATATGAGCGTTACACTCGTACGCGGATCTCGAAAACGGTCTTGGAATTCACAGCTCCTATCTACGGGGATTCCAAATGACGGGATTCATGATAACCAAGAAAAAGTAATAGGCCTGCCTTCCGTGACATAAGGGTCCCGCCTTAATATTCTCGTTGCTACCCCAGTGGGGTTCTCTTTATGGCCCAGGACGTGCTGTGTCTGAGCCTTATGGTCTTGCGGCCGGGCTATTTGGACGTTTTATGACAGTAGGAGCATGAGTTTGCATGCTCACATTTGTTCAATCTCGAGTGAGTCCGCGTAATAACGTAGAAGATGACAATCAAGCCGAAACAGACAGTGCAATGAGAAATCTAAACACGGTTTAGTTAGAGTGCTAGTATCTGCGATCTATAGTTCTTGAGGGGCGCTGCTCCTGAGCACCCCGACCCAATTTGTTAGATCGTTTGCATGCCATATTATTATTAGGCACTGATATATTTCCTAGCAATATCCCCTTGTAAACAATCAGTAACTAGGTTCTTAGGGTCGCCCTAGACCATAGTCTATCAAATTGGTTCCAGATGGCCGAGTACCAGCGGTAATGAGCAAGCTGCTAAATGGTTCGTAAGCTGTTCCGTACAAGTCGTTGGCATGAGACGGCTTATTGTTAAGGGGGGAAATTCGACGAGTTTTTCCTGACCGGTCGCTGTTAAAGCCAGTAGCTCTTTGGATGGCTTGGCGGCAAGCTGCGAGGCCGGCAGGTACATCAGGTCAAAAGCAGATCTGCGTGGTGCACCTATTTCATAAAGTTCGACATCGGCCTTCGCGCGCCGATCTTACCAGCCTGTATAAAAAATTGACTCAATGACGACTACGATGTGGCGTCTAAGCTGTGTGCAATGGCCGCTCATGGCTCACAATATTCCAGTACGCTCAGTGATAAGCTTAGGGCCACCGGTTATACAAAGTAATCGTCAATGTAACAAGGCCCTACTCCCGAGCAACTCTTGGCGAGGCCTTGAAAGTACGAGCCCATGCCTTGTCGCGTATTAACTCAGGCCTCAAACGATAAGCCCTTTGGCTATGCCCGGAGCGAGCCGTTGACCCTTTGTATCATCTTACTTTCAATATACGGCTCCGTACACCTGGTCCGGTACATCCACCCCCTCCTCCATCGATCGGGAAAATAACATGGTCCTGATAATATCAACATCTATATTCCACTTCGGTTTAACGTGATTAATGTATTAATAAAAGTGAACAGTTGCATCGGGCCACTAGTAGCTAATACGCAGACTGCCGTACCGTAGGGTGCTAGGCTACCTATAAGAAAAGGGCCCACGGGCTGCACTGCGAGCGGAAGCGGCCTTAGTCGTAGTGCTGAAAACCGCGGACACTGCGAGAAGAAAAGTTGATGCCAGATGATGTG'/>

    <sequence taxon='132' value='TCCTAATAGTTGTATTGCATTCTATTATGGGTTCGCGGATGGAGTTGTTGATTGTGGTTGGCACTCAACACAGTGCAAGCGCCCTGTGCGGTAGCGTTATGGATTCGAGATTCACTGTCGAGGCCGCGCCACCGAGATGATCAATGGGTGATTTAGCAGCAGTTACCAGGGCGCCCGGAACCCCGAACCGTACCCACGCATGCAGGATAGTGCGGAGTACTGGACCATACGGGTTTCGCCCTCGCTCGAGCTCCGCCGCAGAAAAGGGCCGTGGAATACATCGGTGGAAACTACCGGGTCTCTTGTGCCTTAACCTCAGCTGGGCTTGTCGCCGCTATTCTGTTTTCGTCTATAGTGGTTAACTGATTCTCCGGGTATTTATAGTATTGCCAGGTCGCAAATCTAGTCCCGTCGGACTGTCATCTCCGTGATGAAAACCTGGGCAACGGGAAGGATCCCAGTATGAGCCTCAGATCCTGACCTCTCAAGCTCTGCCTTACCGCCTTCATCAGGGAATTATGCCCAGCGCATACAGACGCGTTTCGGCATGTAAGACTAATTGCTGATGATGGTAAAGCGATATCTATTCTAATATGAGCGTTACACTCGTACGCGGATCTCGAAAACGGTCTTGGAATTCACAGCTCCTGTCTACGGGGATTCCAAATGACGGGATTCATGATAACCAAGAAAAAGTAATAGGCCTGCCTTCCGTGACATAAGGGTCCCGCCTTAATATTCTCGTTGCTACCCCAGTGGGGTTCTCTTTATGGCCCAGGACGTGCTGTGTCTGAGCCTTATGGTCTTGCGGCCGGGCTATTTGGACGTTTTATGACAGTAGGAGCATGAGTTTGCATGCTCACATTTGTTCAATCTCGAGTGAGTCCGCGTAATAACGTAGAAGATGACAATCAAGCCGAAACAGACAGTGCAATGAGAAATCTAAACACGGTTTAGTTAGAGTGCTAGTATCTGCGATCTATAGTTCTTGAGGGGCGCTGCTCCTGAGCACCCCGACCCAATTTGTTAGATCGTTTGCATGCCATATTATTATTAGGCACTGATATATTTCCTAGCAATATCCCCTTGTAAACAATCAGTAACTAGGTTCTTAGGGTCGCCCTAGACCATAGTCTATCAAATTGGTTCCAGATGGCCGAGTACCAGCGGTAATGAGCAAGCTGCTAAATGGTTCGTAAGCTGTTCCGTACAAGTCGTTGGCATGAGACGGCTTATTGTTAAGGGGGGAAATTCGACGAGTTTTTCCTGACCGGTCGCTGTTAAAGCCAGTAGCTCTTTGGATGGCTTGGCGGCAAGCTGCGAGGCCGGCAGGTACATCAGGTCAAAAGCAGATCTGCGTGGTGCACCTATTTCATAAAGTTCGACATCGGCCTTCGCGCGCCGATCTTACCAGCCTGTATAAAAAATTGACTCAATGACGACTACGATGTGGCGTCTAAGCTGTGTGCAATGGCCGCTCATGGCTCACAATATTCCAGTACGCTCAGTGATAAGCTTAGGGCCACCGGTTATACAAAGTAATCGTCAATGTAACAAGGCCTTACTCCCGAGCAACTCTTGGCGAGGCCTTGAAAGTACGAGCCCATGCCTTGTCGCGTATTAACTCAGGCCTCAAACGATAAGCCCTTTGGCTATGCCCGGAGCGAGCCGTTGACCCTTTGTATCATCTTACTTTCAATATACGGCTCCGTACACCTGGTCCGGTACATCCACCCCCTCCTCCATCGATCGGGAAAATAACATGGTCCTGATAATATCAACATCTATATTCCACTTCGGTTTAACGTGATTAATGTATTAATAAAAGTGAACAGTTGCATCGGGCCACTAGTAGCTAATACGCAGACTGCCGTACCGTAGGGTGCTAGGCTACCTATAAGAAAAGGGCCCACGGGCTACACTGCGAGCGGAAGCGGCCTTAGTCGTAGTGCTGAAAACCGCGGACACTGCGAGAAGAAAAGTTGATGCCAGATGATGTG'/>

    <sequence taxon='67' value='TCCTAATAGTTGTATTGCATTCTATTATGGGTTCGCGGATAGAGTTGTTGATTGTGGTTGGCACTCAACACAGTGCAAGCGCCCTGTGCGGTAGCGTTATGGATTCGAGATTCACTGTCGAGGCCGCGCCACCGAGATGATCAATGGGTGATTTAGCAGCAGTTACCAGGGCGCCCGGAACCCCGAACCGTACCCACGCATGCAGGATAGTGCGGAGTACTGGACCATACGGGTTTCGCCCTCGCTCGAGCTCCGCCGCAGAAAAGGGCCGTGGAATACATCGGTGGAAACTACCGGGTCTCTTGTGCCTTAACCTCAGCTGGGCTTGTCGCCGTTATTCTGTTTTCGTCTATAGTGGTTAACTGATTCTCCGGGTATTTATAGTATTGCCAGGTCGCAAATCTAGTCCCGTCGGACTGTCATCTCCGTGATGAAAACCTGGGCAACGGGAAGGATCCCAGTTTGAGACTCAGATCCTGACCTCTCAAGCTCTGCCTTACCGTCTTCATCAAGGAATTATGCCCAGCGCATACAGACGCGTTTCGGCATGTAAGACTAATTGCTGATGATGGTAAAGCGATATCTATTCTAATATGAGCGTTACACTCGTACGCGGATCTCGAAAACGGTCTTGGAATTCACAGCTCCTATCTACGGGGATTCCAAATGACGGGATTCATGATAACCAAGAAAAAGTAATAGGCCTGCCTTCCGTGACATAAGGGTCCCGCCTTAATATTCTCGTTGCTACCCCAGTGGGGTTCTCTTTATGGCCCAGGACGCGCTGTGTCTGAGCCTTATGGTCTTGCGGCCGGGCTATTTGGACGTTTTATGACAGTAGGAGCATGAGTTTGCATGCTCACATTTGTTCAATCTCGAGTGAGTCCGCGTAATAACGTAGAAGATGACAATCAAGCCGAAACAGACAGCGCAATGAGAAATCTAAACACGGTTTAGTTAGAGTGCTAGTATCTGCGATCTATAGTTCTTGAGGGGCGCTGCTCCTGAGCACCCCGACCCAATTTGTTAGATCGTTTGCATGCCATATTATTATTAGGCACTGATATATTTCCTAGCAATATCCCCTTGTAAACAATCAGTAACTAGGTTCTTAGGGCCGCCCTAGACCATAGTCTATCAAATTGGTTCCAAATGGCCGAGTACCAGCGGTAATGAGCAAGCTGCTAAATGGTTCGTAAGCTGCTCCGTACAAGTCGTTGGCATGAGACGGCTTATTGTTAAGGGGGGAAATTCGACGAGATTTTCCTGACCGGTCGCTGTTAAAGCCAGTAGCTCTTTGGATGGCTTGGCGGCAAGCTGCGAGGCCGGCAGGTACATGAGGTCAAAAGCAGATCTGCGTGGTGCACCTATTTCATAAAGTTCGACATCGGCCTTCGCGCGCCGATCTTACCAGCCTGTATAAAAAATTGACTCAATGACGACTACGATGTGGCGTCTAAGCTGTGTGCAATGGCCGCTCATGGCTCACAATATTCCAGTACGCTCAGTGATAAGCTTAGGGCCACCGGTTATACAAAGTAATCGTCAATGTAACTAGGCCCTACTCCCGAGCAACTTTTGGCGAGGCCTTGAAAGTACGAGCCCATGCCTTGTCGCGTATTAACTCAGGCCTCAAACGATAAGCCCTTTGGCTATGCCCGGAGCGAACCGTTGACCCTTTGTATCATCTTACTTTCAATATACGGCTCCGTACACCTGGTCCGGTACATCCACCCCCTCCTCCATCGATCGGGAAAATAACATGGTCCTGATAATATCAACATCTATATTCCACTTCGGTTTAACGTGATTAATGTATTAATAAAAGTGAACAGTTGCATCGGGCCACTAGTAGCTAATACGCAGACTGCCGTACCGTAGGGTGCTAGTCTACCTATAAGAAAAGGGCCCACGGGCTGCACTGCGAGCGGAAGCGGCCTTAGTCGTAGTGCTGAAAACCGCGGACACTGCGAGAAGAAAAGTTGATGCCAGATGATGTG'/>

    <sequence taxon='95' value='TCCTAATAGTTGTATTGCATTCTATTATGGGTTCGCGGATAGAGTTGTTGATTGTGGTTGGCACTCAACACAGTGCAAGCGCCCTGTGCGGTAGCGTTATGGATTCGAGATTCACTGTCGAGGCCGCGCCACCGAGATGATCAATGGGTGATTTAGCAGCAGTTACCAGGGCGCCCGGAACCCCGAACCGTACCCACGCATGCAGGATAGTGCGGAGTACTGGACCATACGGGTTTCGCCCTCGCTCGAGCTCCGCCGCAGAAAAGGGCCGTGGAATACATCGGTGGAAACTACCGGGTCTCTTGTGCCTTAACCTCAGCTGGGCTTGTCGCCGTTATTCTGTTTTCGTCTATAGTGGTTAACTGATTCTCCGGGTATTTATCGTATTGCCAGGTCGCAAATCTAGTCCCGTCGGACTGTCATCTCCGTGATGAAAACCTGGGCAACGGGAAGGATCCCAGTTTGAGACTCAGATCCTGACCTCTCAAGCTCTGCCTTACCGTCTTCATCAAGGAATTATGCCCAGCGCATACAGACGCGTTTCGGCATGTAAGACTAATTGCTGATGATGGTAAAGCGATATCTATTCTAATATGAGCGTTACACCCGTACGCGGATCTCGAAAACGGTCTTGGAATTCACAGCTCCTATCTACGGGGATTCCAAATGACGGGATTCATGATAACCAAGAAAAAGTAATAGGCCTGCCTTCCGTGACATAAGGGTCCCGCCTTAATATTCTCGTTGCTACCCCAGTGGGGTTCTCTTTATGGCCCAGGACGCGCTGTGTCTGAGCCTTATGGTCTTGCGGCCGGGCTATTTGGACGTTTTATGACAGTAGGAGCATGAGTTTGCATGCTCACATTTGTTCAATCTCGAGTGAGTCCGCGTAATAACGTAGAAGATGACAATCAAGCCGAAACAGACAGCACAATGAGAAGTCTAAACACGGTTTAGTTAGAGTGCTAGTATCTGCGATCTATAGTTCTTGAGGGGCGCTGCTCCTGAGCACCCCGACCCAATTTGTTAGATCGTTTGCATGCCATATTATTATTAGGCACTGATATATTTCCTAGCAATATCCCCTTGTAAACAATCAGTAACTAGGTTCTTAGGGCCGCCCTAGACCATAGTCTATCAAATTGGTTCCAAATGGCCGAGTACCAGCGGTAATGAGCAAGCTGCTAAATGGTTCGTAAGCTGCTCCGTACAAGTCGTTGGCATGAGACGGCTTATTGTTAAGGGGGGAAATTCGACGAGATTTTCCTGACCGGTCGCTGTTAAAGCCAGTAGCTCTTTGGATGGCTTGGCGGCAAGCTGCGAGGCCGGCAGGTACATGAGGTCAAAAGCAGATCTGCGTGGTGCACCTATTTCATAAAGTTCGACATCGGCCTTCGCGCGCCGATCCTACCAGCCTGTATAAAAAATTGACTCAATGACGACTACGATGTGGCGTCTAAGCTGTGTGCAATGGCCGCTCATGGCTCACAATATTCCAGTACGCTCAGTGATAAGCTTAGGGCCACCGGTTATACAAAGTAATCGTCAATGTAACTAGGCCCTACTCCCGAGCAACTTTTGGCGAGGCCTTGAAAGTACGAGCCCATGCCTTGTCGCGTATTAACTCAGGCCTCAAACGATAAGCCCTTTGGCTATGCCCGGAGCGAACCGTTGACCCTTTGTATCATCTTACTTTCAATATACGGCTCCGTACACCTGGTCCGGTACATCCACCCCCTCCTCCATCGATCGGGAAAATAACATGGTCCTGATAATATCAACATCTATATTCCACTTCGGTTTAACGTGATTAATGTATTAATAAAAGTGAACAGTTGCATCGGGCCACTAGTAGCTAATACGCAGACTGCCGTACCGTAGGGTGCTAGTCTACCTATAAGAAAAGGGCCCACGGGCTGCACTGCGAGCGGAAGCGGCCTTAGTCGTAGTGCTGAAAACCGCGGACACTGCGAGAAGAAAAGTTGATGCCAGATGATGTG'/>

    <sequence taxon='161' value='TCCTAATAGTTGTATTGCATTCTATTATGGGTTCGCGGATAGAGTTGTTGATTGTGGTTGGCACTCAACACATTGCAAGCGCCCTGTGCGGTAGCGTTATGGATTCGAGATTCACTGTCGAGGCCGCGCCACCGAGATGATCAATGGGTGATTTAGCAGCAGTTACCAGGGCGCCCGGAACCCCGAACCGTACCCACGCATGCAGGATAGTGCGGAGTACTGGACCATACGGGTTTCGCCCTCGCTCGAGCTCCGCCGCAGAAAAGGGCCGTGGAATACATCGGTGGAAACTACCGGGTCTCTTGTGCCTTAACCTCAGCTGGGCTTGTCGCCGTTATTCTGTTTTCGTCTATAGTGGTTAACTGATTCTCCGGGTATTTATCGTATTGCCAGGTCGCAAATCTAGTCCCGTCGGACTGTCATCTCCGTGATGAAAACCTGGGCAACGGGAAGGATCCCAGTTTGAGACTCAGATCCTGACCTCTCAAGCTCTGCCTTACCGTCTTCATCAAGGAATTATGCCCAGCGCATACAGACGCGTTTCGGCATGTAAGACTAATTGCTGATGATGGTAAAGCGATATCTATTCTAATATGAGCGTTACACCCGTACGCGGATCTCGAAAACGGTCTTGGAATTCACAGCTCCTATCTACGGGGATTCCAAATGACGGGATTCATGATAACCAAGAAAAAGTAATAGGCCTGCCTTCCGTGACATAAGGGTCCCGCCTTAATATTCTCGTTGCTACCCCAGTGGGGTTCTCTTTATGGCCCAGGACGCGCTGTGTCTGAGCCTTATGGTCTTGCGGCCGGGCTATTTGGACGTTTTATGACAGTAGGAGCATGAGTTTGCATGCTCACATTTGTTCAATCTCGAGTGAGTCCGCGTAATAACGTAGAAGATGACAATCAAGCCGAAACAGACAGCACAATGAGAAGTCTAAACACGGTTTAGTTAGAGTGCTAGTATCTGCGATCTATAGTTCTTGAGGGGCGCTGCTCCTGAGCACCCCGACCCAATTTGTTAGATCGTTTGCATGCCATATTATTATTAGGCACTGATATATTTCCTAGCAATATCCCCTTGTAAACAATCAGTAACTAGGTTCTTAGGGCCGCCCTAGACCATAGTCTATCAAATTGGTTCCAAATGGCCGAGTACCAGCGGTAATGAGCAAGCTGCTAAATGGTTCGTAAGCTGCTCCGTACAAGTCGTTGGCATGAGACGGCTTATTGTTAAGGGGGGAAATTCGACGAGATTTTCCTGACCGGTCGCTGTTAAAGCCAGTAGCTCTTTGGATGGCTTGGCGGCAAGCTGCGAGGCCGGCAGGTACATGAGGTCAAAAGCAGATCTGCGTGGTGCACCTATTTCATAAAGTTCGACATCGGCCTTCGCGCGCCGATCCTACCAGCCTGTATAAAAAATTGACTCAATGACGACTACGATGTGGCGTCTAAGCTGTGTGCAATGGCCGCTCATGGCTCACAATATTCCAGTACGCTCAGTGATAAGCTTAGGGCCACCGGTTATACAAAGTAATCGTCAATGTAACTAGGCCCTACTCCCGAGCAACTTTTGGCGAGGCCTTGAAAGTACGAGCCCATGCCTTGTCGCGTATTAACTCAGGCCTCAAACGATAAGCCCTTTGGCTATGCCCGGAGCGAACCGTTGACCCTTTGTATCATCTTACTTTCAATATACGGCTCCGTACACCTGGTCCGGTACATCCACCCCCTCCTCCATCGATCGGGAAAATAACATGGTCCTGATAATATCAACATCTATATTCCACTTCGGTTTAACGTGATTAATGTATTAATAAAAGTGAACAGTTGCATCGGGCCACTAGTAGCTAATACGCAGACTGCCGTACCGTAGGGTGCTAGTCTACCTATAAGAAAAGGGCCCACGGGCTGCACTGCGAGCGGAAGCGGCCTTAGTCGTAGTGCTGAAAACCGCGGACACTGCGAGAAGAAAAGTTGATGCCAGATGATGTG'/>

    <sequence taxon='177' value='TCCTAATAGTTGTATTGCATTCTATTATGGGTTCGCGGATAGAGTTGTTGATTGTGGTTGGCACTCAACACATTGCAAGCGCCCTGTGCGGTAGCGTTATGGATTCGAGATTCACTGTCGAGGCCGCGCCACCGAGATGATCAATGGGTGATTTAGCAGCAGTTACCAGGGCGCCCGGAACCCCGAACCGTACCCACGCATGCAGGATAGTGCGGAGTACTGGACCATACGGGTTTCGCCCTCGCTCGAGCTCCGCCGCAGAAAAGGGCCGTGGAATACATCGGTGGAAACTACCGGGTCTCTTGTGCCTTAACCTCAGCTGGGCTTGTCGCCGTTATTCTGTTTTCGTCTATAGTGGTTAACTGATTCTCCGGGTATTTATCGTATTGCCAGGTCGCAAATCTAGTCCCGTCGGACTGTCATCTCCGTGATGAAAACCTGGGCAACGGGAAGGATCCCAGTTTGAGACTCAGATCCTGACCTCTCAAGCTCTGCCTTACCGTCTTCATCAAGGAATTATGCCCAGCGCATACAGACGCGTTTCGGCATGTAAGACTAATTGCTGATGATGGTAAAGCGATATCTATTCTAATATGAGCGTTACACCCGTACGCGGATCTCGAAAACGGTCTTGGAATTCACAGCTCCTATCTACGGGGATTCCAAATGACGGGATTCATGATAACCAAGAAAAAGTAATAGGCCTGCCTTCCGTGACATAAGGGTCCCGCCTTAATATTCTCGTTGCTACCCCAGTGGGGTTCTCTTTATGGCCCAGGACGCGCTGTGTCTGAGCCTTATGGTCTTGCGGCCGGGCTATTTGGACGTTTTATGACAGTAGGAGCATGAGTTTGCATGCTCACATTTGTTCAATCTCGAGTGAGTCCGCGTAATAACGTAGAAGATGACAATCAAGCCGAAACAGACAGCACAATGAGAAGTCTAAACACGGTTTAGTTAGAGTGCTAGTATCTGCGATCTATAGTTCTTGAGGGGCGCTGCTCCTGAGCACCCCGACCCAATTTGTTAGATCGTTTGCATGCCATATTATTATTAGGCACTGATATATTTCCTAGCAATATCCCCTTGTAAACAATCAGTAACTAGGTTCTTAGGGCCGCCCTAGACCATAGTCTATCAAATTGGTTCCAAATGGCCGAGTACCAGCGGTAATGAGCAAGCTGCTAAATGGTTCGTAAGCTGCTCCGTACAAGTCGTTGGCATGAGACGGCTTATTGTTAAGGGGGGAAATTCGACGAGATTTTCCTGACCGGTCGCTGTTAAAGCCAGTAGCTCTTTGGATGGCTTGGCGGCAAGCTGCGAGGCCGGCAGGTACATGAGGTCAAAAGCAGATCTGCGTGGTGCACCTATTTCATAAAGTTCGACATCGGCCTTCGCGCGCCGATCCTACCAGCCTGTATAAAAAATTGACTCAATGACGACTACGATGTGGCGTCTAAGCTGTGTGCAATGGCCGCTCATGGCTCACAATATTCCAGTACGCTCAGTGATAAGCTTAGGGCCACCGGTTATACAAAGTAATCGTCAATGTAACTAGGCCCTACTCCCGAGCAACTTTTGGCGAGGCCTTGAAAGTACGAGCCCATGCCTTGTCGCGTATTAACTCAGGCCTCAAACGATAAGCCCTTTGGCTATGCCCGGAGCGAACCGTTGACCCTTTGTATCATCTTACTTTCAATATACGGCTCCGTACACCTGGTCCGGTACATCCACCCCCTCCTCCATCGATCGGGAAAATAACATGGTCCTGATAATATCAACATCTATATTCCACTTCGGTTTAACGTGATTAATGTATTAATAAAAGTGAACAGTTGCATCGGGCCACTAGTAGCTAATACGCAGACTGCCGTACCGTAGGGTGCTAGTCTACCTATAAGAAAAGGGCCCACGGGCTGCACTGCGAGCGGAAGCGGCCTTAGTCGTAGTGCTGAAAACCGCGGACACTGCGAGAAGAAAAGTTGATGCCAGATGATGTG'/>

    <sequence taxon='68' value='TCCTAATAGTTGTATTGCATTCTATTATGGGTTCGCGGATAGAGTTGTTGATTGTGGTTGGCACTCAACACAGTGCAAGCGCCCTGTGCGGTAGCGTTATGGATTCGAGATTCACTGTCGAGGCCGCGCCACCGAGATGATCAATGGGTGATTTAGCAGCAGTTACCAGGGCGCCCGGAACCCCGAACCGTACCCACGCATGCAGGATAGTGCGGAGTACTGGACCATACGGGTTTCGCCCTCGCTCGAGCTCCGCCGCAGAAAAGGGCCGTGGAATACATCGGTGGAAACTACCGGGTCTCTTGTGCCTTAACCTCAGCTGGGCTTGTCGCCGTTATTCTGTTTTCGTCTATAGTGGTTAACTGATTCTCCGGGTATTTATAGTATTGCCAGGTCGCAAATCTAGTCCCGTCGGACTGTCATCTCCGTGATGAAAACCTGGGCAACGGGAAGGATCCCAGTTTGAGACTCAGATCCTGACCTCTCAAGCTCTGCCTTACCGTCTTCATCAAGGAATTATGCCCAGCGCATACAGACGCGTTTCGGCATGTAAGACTAATTGCTGATGATGGTAAAGCGATATCTATTCTAATATGAGCGTTACACTCGTACGCGGATCTCGAAAACGGTCTTGGAATTCACAGCTCCTATCTACGGGGATTCCAAATGACGGGATTCATGATAACCAAGAAAAAGTAATAGGCCTGCCTTCCGTGACATAAGGGTCCCGCCTTAATATTCTCGTTGCTACCCCAGTGGGGTTCTCTTTATGGCCCAGGACGTGCTGTGTCTGAGCCTTATGGTCTTGCGGCCGGGCTATTTGGACGTTTTATGACAGTAGGAGCATGAGTTTGCATGCTCACATTTGTTCAATCTCGAGTGAGTCCGCGTAATAACGTAGAAGATGACAATCAAGCCGAAACAGACAGCGCAATGAGAAATCTAAACACGGTTTAGTTAGAGTGCTAGTATCTGCGATCTATAGTTCTTGAGGGGCGCTGCTCCTGAGCACCCCGACCCAATTTGTTAGATCGTTTGCATGCCATATTATTATTAGGCACTGATATATTTCCTAGCAATATCCCCTTGTAAACAATCAGTAACTAGGTTCTTAGGGTCGCCCTAGACCATAGTCTATCAAATTGGTTCCAAATGGCCGAGTACCAGCGGTAATGAGCAAGCTGCTAAATGGTTCGTAAGCTGTTCCGTACAAGTCGTTGGCATGAGACGGCTTATTGTTAAGGGGGGAAATTCGACGAGATTTTCCTGACCGGTCGCTGTTAAAGCCAGTAGCTCTTTGGATGGCTTGGCGGCAAGCTGCGAGGCCGGCAGGTACATGAGGTCAAAAGCAGATCTGCGTGGTGCACCTATTTCATAAAGTTCGACATCGGCCTTCGCGCGCCGATCTTACCAGCCTGTATAAAAAATTGACTCAATGACGACTACGATGTGGCGTCTAAGCTGTGTGCAATGGCCGCTCATGGCTCACAATATTCCAGTACGCTCAGTGATAAGCTTAGGGCCACCGGTTATACAAAGTAATCGTCAATGTAACTAGGCCCTACTCCCGAGCAACTTTTGGCGAGGCCTTGAAAGTACGAGCCCATGCCTTGTCGCGTATTAACTCAGGCCTCAAACGATAAGCCCTTTGGCTATGCCCGGAGCGAACCGTTGACCCTTTGTATCATCTTACTTTCAATATACGGCTCCGTACACCTGGTCCGGTACATCCACCCCCTCCTCCATCGATCGGGAAAATAACATGGTCCTGATAATATCAACATCTATATTCCACTTCGGTTTAACGTGATTAATGTATTAATAAAAGTGAACAGTTGCATCGGGCCACTAGTAGCTAATACGCAGACTGCCGTACCGTAGGGTGCTAGTCTACCTATAAGAAAAGGGCCCACGGGCTGCACTGCGAGCGGAAGCGGCCTTAGTCGTAGTGCTGAAAACCGCGGACACTGCGAGAAGAAAAGTTGATGCCAGATGATGTG'/>

    <sequence taxon='83' value='TCCTAATAGTTGTATTGCATTCTATTATGGGTTCGCGGATAGAGTTGTTGATTGTGGTTGGCACTCAACACAGTGCAAGCGCCCTGTGCGGTAGCGTTATGGATTCGAGATTCACTGTCGAGGCCGCGCCACCGAGATGATCAATGGGTGATTTAGCAGCAGTTACCAGGGCGCCCGGAACCCCGAACCGTACCCACGCATGCAGGATAGTGCGGAGTACTGGACCATACGGGTTTCGCCCTCGCTCGAGCTCCGCCGCAGAAAAGGGCCGTGGAATACATCGGTGGAAACTACCGGGTCTCTTGTGCCTTAACCTCAGCTGGGCTTGTCGCCGCTATTCTGTTTTCGTCTATAGTGGTTAACTGATTCTCCGGGTATTTATAGTATTGCCAGGTCGCAAATCTAGTCCCGTCGGACTGTCATCTCCGTGATGAAAACCTGGGCAACGGGAAGGATCCCAGTTTGAGACTCAGATCCTGACCTCTCAAGCTCTGCCTTACCGTCTTCATCAAGGAACTATGCCCAGCGCATACAGACGCGTTTCGGCATGTAAGACTAATTGCTGATGATGGTAAAGCGATATCTATTCTAATATGAGCGTTACACTCGTACGCGGATCTCGAAAACGGTCTTGGAATTCACAGCTCCTATCTACGGGGATTCCAAATGACGGGATTCATGATAACCAAGAAAAAGTAATAGGCCTGCCTTCCGTGACATAAGGGTCCCGCCTTAATATTCTCGTTGCTACCCCAGTGGGGTTCTCTTTATGGCCCAGGACGTGCTGTGTCTGAGCCTTATGGTCTTGCGGCCGGGCTATTTGGACGTTTTATGACAGTAGGAGCATGAGTTTGCATGCTCACATTTGTTCAATCTCGAGTGAGTCCGCGTAATAACGTAGAAGATGACAATCAAGCCGAAACAGACAGTGCAATGAGAAATCTAAACACGGTTTAGTTAGAGTGCTAGTATCTGCGATCTATAGTTCTTGAGGGGCGCTGCTCCTGAGCACCCCGACCCAATTTGTTAGATCGTTTGCATGCCATATTATTATTAGGCACTGATATATTTCCTAGCAATATCCCCTTGTAAACAATCAGTAACTAGGTTCTTAGGGTCGCCCTAGACCATAGTCTATCAAATTGGTTCCAAATGGCCGAGTACCAGCGGTAATGAGCAAGCTGCTAAATGGTTCGTAAGCTGTTCCGTACAAGTCGTTGGCATGAGACGGCTTATTGTTAAGGGGGGAAATTCGACGAGATTTTCCTGACCGGTCGCTGTTAAAGCCAGTAGCTCTTTGGATGGCTTGGCGGCAAGCTGCGAGGCCGGCAGGTACATCAGGTCAAAAGCAGATCTGCGTGGTGCACCTATTTCATAAAGTTCGACATCGGCCGTCGCGCGCCGATCTTACCAGCCTGTATAAAAAATTGACTCAATGACGACTACGATGTGGCGTCTAAGCTGTGTGCAATGGCCGCTCATGGCTCACAATATTCCAGTACGCTCAGTGATAAGCTTAGGGCCACCGGTTATACAAAGTAATCATCAATGTAACTAGGCCCTACTCCCGAGCAACTCTTGGCGAGGCCTTGAAAGTACGAGCCCATGCCTTGTCGCGTATTAACTCAGGCCTCAAACGATAAGCCCTTTGGCTATGCCCGGAGCGAACCGTTGACCCTTTGTATCATCTTACTTTCAATATACGGCTCCGTACACCTGGTCCGGTACATCCACCCCCTCCTCCATCGATCGGGAAAATAACATGGTCCTGATGATATCAACATCTACATTCCACTTCGGTTTAACGTGATTAATGTATTAATAAAAGTGAACAGTTGCATCGGGCCACTAGTAGCTAATACGCAGACTGCCGTACCGTAGGGTGCTAGTTTACCTATAAGAAAAGGGCCCACGGGCTGCACTGCGAGCGGAAGCGGCCTTAGTCGTAGTGCTGAAAACCGCGGACACTGCGAGAAGAAAAGTTGATGCCAGATGATGTG'/>

    <sequence taxon='116' value='TCCTAATAGTTGTATTGCATTCTATTATGGGTTCGCGGATAGAGTTGTTGATTGTGGTTGGCACTCAACACAGTGCAAGCGCCCTGTGCGGTAGCGTTACGGATTCGAGATTCACTGTCGAGGCCGCGCCACCGGGATGATCAATGGGTGATTTAGCAGCAGTTACCAGGGCGCCCGGAACCCCGAACCGTACCCACGCATGCAGGATAGTGCGGAGTACTGGACCATACGGGTTTCGCCCTCGCTCGAGCTCCGCCGCAGAAAATGGCCGTGGAATACATCGGTGGAAACTACCGGGTCTCTTGTGCCTTAACCTCAGCTGGGCTTGTCGCCGCTATTCTGTTTTCGTCTATAGTGGTTAACTGATTCTCCGGGTATTTATAGTATTGCCAGGTCGCAAATCTAGTCCCGTCGGACTGTCATCTCCGTGATGAAAACCTGAGCAACGGGAAGGATCCCAGTTTGAGACTCAGATCCTGACCTCTCAAGCTCTGCCTTACCGTCTTCATCAAGGAACTATGCCCAGCGCATACAGACGCGTTTCGGCATGTAAGACTAATTGCTGATGATGGTAAAGCGATATCTATTCTAATATGAGCGTTACACTCGTACGCGGATCTCGAAAACGGTCTTGGAATTCACAGCTCCTATCTACGGGGATTCCAAATGACGGGATTCATGATAACCAAGAAAAAGTAATAGGCCTGCCTTCCGTGACATAAGGGTCCCGCCTTAATATTCTCGTTGCTACCCCAGTGGGGTTCTCTTTATGGCCCAGGACGTGCTGTGTCTGAGCCTTATGGTCTTGCGGCCGGGCTATTTGGACGTTTTATGACAGTAGGAGCATGAGTTTGCATGCTCACATTTGTTCAATCTCGAGTGAGTCCGCGTAATAACGTAGAAGATGACAATCAAGCCGAAACAGACAGTGCAATGAGAAATCTAAACACGGTTTAGTTAGAGTGCTAGTATCTGCGATCTATAGTTCTTGAGGGGCGCTGCTCCTGAGCACCCCGACCCAATTTGTTAGATCGTTTGCATGCCATATTATTATTAGGCACTGATATATTTCCTAGCAATATCCCCTTGTAAACAATCAGTAACTAGGTTCTTAGGGTCGCCCTAGACCATAGTCTATCAAAATGGTTCCAAATGGCCGAGTACCAGCGGTAATGAGCAAGCTGCTAAATGGTTCGTAAGCTGTTCCGTACAAGTCGTTGGCATGAGACGGCTTATTGTTAAGGGGGGAAATTCGATGAGATTTTCCTGACCGGTCGCTGTTAAAGCCAGTAGCTCTTTGGATGGCTTGGCGTCAAGCTGCGAGGCCGGCAGGTACATCAGGTCAAAAGCAGATCTGCGTGGTGCACCTATTTCATAAAGTTCGACATCGGCCGTCGCGCGCCGATCTTACCAGCCTGTATAAAAAATTGACTCAATCACGACTACGATGTGGCGTCTAAGCTGTGTGCAATGGCCGCTCATGGCTCACAATATTCCAGTACGCTCAGTGATAAGCTTAGGGCCACCGGTAATACAAAGTAATCATCAATGTAACTAGGCCCTACTCCCGAGCAACTCTTGGCGAGGCCTTGAAAGTACGAGCCCATGCCTTGTCGCGTATTAACTCAGGCCTCAAACGATAAGCCCTTTGGCTATGCCCGGAGCGAACCGTTGACCCTTTGTATCATCTTACTTTCAATATACGGCTCCGTACACCTGGTCCGGTACATCCACCCCCTCCTCCATCGATCGGGAAAATAACATGGTCCTGATGATATCAACATCTACATTCCACTTCGGTTTAACGTGATTAATGTATTAATAAAAGTGAACAGTTGCATCGGGCCACTAGTAGCTAATACGCAGACTGCCGTACCGTAGGGTGCTAGTTTACCTATAAGAAAAGGGCCCACGGGCTGCACTGCGAGCGGAAGCGGCCTTAGTCGTAGTGCTGAAAACCGCGGACACTGCGAGAAGAAAAGTTGATGCCAGATGATGTG'/>

    <sequence taxon='141' value='TCCTAATAGTTGTATTGCATTCTATTATGGGTTCGCGGATAGAGTTGTTGATTGTGGTTGGCACTCAACACAGTGCAAGCGCCCTGTGCGGTAGCGTTACGGATTCGAGATTCACTGTCGAGGCCGCGCCACCGGGATGATCAATGGGTGATTTAGCAGCAGTTACCAGGGCGCCCGGAACCCCGAACCGTACCCACGCATGCAGGATAGTGCGGAGTACTGGACCATACGGGTTTCGCCCTCGCTCGAGCTCCGCCGCAGAAAATGGCCGTGGAATACATCGGTGGAAACTACCGGGTCTCTTGTGCCTTAACCTCAGCTGGGCTTGTCGCCGCTATTCTGTTTTCGTCTATAGTGGTTAACTGATTCTCCGGGTATTTATAGTATTGCCAGGTCGCAAATCTAGTCCCGTCGGACTGTCATCTCCGTGATGAAAACCTGAGCAACGGGAAGGATCCCAGTTTGAGACTCAGATCCTGACCTCTCAAGCTCTGCCTTACCGTCTTCATCAAGGAACTATGCCCAGCGCATACAGACGCGTTTCGGCATGTAAGACTAATTGCTGATGATGGTAAAGCGATATCTATTCTAATATGAGCGTTACACTCGTACGCGGATCTCGAAAACGGTCTTGGAATTCACAGCTCCTATCTACGGGGATTCCAAATGACGGGATTCATGATAACCAAGAAAAAGTAATAGGCCTGCCTTCCGTGACATAAGGGTCCCGCCTTAATATTCTCGTTGCTACCCCAGTGGGGTTCTATTTATGGCCCAGGACGTGCTGTGTCTGAGCCTTATGGTCTTGCGGCCGGGCTATTTGGACGTTTTATGACAGTAGGAGCATGAGTTTGCATGCTCACATTTGTTCAATCTCGAGTGAGTCCGCGTAATAACGTAGAAGATGACAATCAAGCCGAAACAGACAGTGCAATGAGAAATCTAAACACGGTTTAGTTAGAGTGCTAGTATCTGCGATCTATAGTTCTTGAGGGGCGCTGCTCCTGAGCACCCCGACCCAATTTGTTAGATCGTTTGCATGCCATATTATTATTAGGCACTGATATATTTCCTAGCAATATCCCCTTGTAAACAATCAGTAACTAGGTTCTTAGGGTCGCCCTAGACCATAGTCTATCAAAATGGTTCCAAATGGCCGAGTACCAGCGGTAATGAGCAAGCTGCTAAATGGTTCGTAAGCTGTTCCGTACAAGTCGTTGGCATGAGACGGCTTATTGTTAAGGGGGGAGATTCGATGAGATTTTCCTGACCGGTCGCTGTTAAAGCCAGTAGCTCTTTGGATGGCTTGGCGTCAAGCTGCGAGGCCGGCAGGTACATCAGGTCAAAAGCAGATCTGCGTGGTGCACCTATTTCATAAAGTTCGACATCGGCCGTCGCGCGCCGATCTTACCAGCCTGTATAAAAAATTGACTCAATCACGACTACGATGTGGCGTCTAAGCTGTGTGCAATGGCCGCTCATGGCTCACAATATTCCAGTACGCTCAGTGATAAGCTTAGGGCCACCGGTAATACAAAGTAATCATCAATGTAACTAGGCCCTACTCCCGAGCAACTCTTGGCGAGGCCTTGAAAGTACGAGCCCATGCCTTGTCGCGTATTAACTCAGGCCTCAAACGATAAGCCCTTTGGCTATGCCCGGAGCGAACCGTTGACCCTTTGTATCATCTTACTTTCAATATACGGATCCGTACACCTGGTCCGGTACATCCACCCCCTCCTCCATCGATCGGGAAAATAACATGGTCCTGATGATATCAACATCTACATTCCACTTCGGTTTAACGTGATTAATGTATTAATAAAAGTGAACAGTTGCATCGGGCCACTAGTAGCTAATACGCAGACTGCCGTACCGTAGGGTGCTAGTTTACCTATAAGAAAAGGGCCCACGGGCTGCACTGCGAGCGGAAGCGGCCTTAGTCGTAGTGCTGAAAACCGCGGACACTGCGAGAAGAAAAGTTGATGCCAGATGATGTG'/>

    <sequence taxon='142' value='TCCTAATAGTTGTATTGCATTCTATTATGGGTTCGCGGATAGAGTTGTTGATTGTGGTTGGCACTCAACACAGTGCAAGCGCCCTGTGCGGTAGCGTTACGGATTCGAGATTCACTGTCGAGGCCGCGCCACCGGGATGATCAATGGGTGATTTAGCAGCAGTTACCAGGGCGCCCGGAACCCCGAACCGTACCCACGCATGCAGGATAGTGCGGAGTACTGGACCATACGGGTTTCGCCCTCGCTCGAGCTCCGCCGCAGAAAATGGCCGTGGAATACATCGGTGGAAACTACCGGGTCTCTTGTGCCTTAACCTCAGCTGGGCTTGTCGCCGCTATTCTGTTTTCGTCTATAGTGGTTAACTGATTCTCCGGGTATTTATAGTATTGCCAGGTCGCAAATCTAGTCCCGTCGGACTGTCATCTCCGTGATGAAAACCTGAGCAACGGGAAGGATCCCAGTTTGAGACTCAGATCCTGACCTCTCAAGCTCTGCCTTACCGTCTTCATCAAGGAACTATGCCCAGCGCATACAGACGCGTTTCGGCATGTAAGACTAATTGCTGATGATGGTAAAGCGATATCTATTCTAATATGAGCGTTACACTCGTACGCGGATCTCGAAAACGGTCTTGGAATTCACAGCTCCTATCTACGGGGATTCCAAATGACGGGATTCATGATAACCAAGAAAAAGTAATAGGCCTGCCTTCCGTGACATAAGGGTCCCGCCTTAATATTCTCGTTGCTACCCCAGTGGGGTTCTCTTTATGGCCCAGGACGTGCTGTGTCTGAGCCTTATGGTCTTGCGGCCGGGCTATTTGGACGTTTTATGACAGTAGGAGCATGAGTTTGCATGCTCACATTTGTTCAATCTCGAGTGAGTCCGCGTAATAACGTAGAAGATGACAATCAAGCCGAAACAGACAGTGCAATGAGAAATCTAAACACGGTTTAGTTAGAGTGCTAGTATCTGCGATCTATAGTTCTTGAGGGGCGCTGCTCCTGAGCACCCCGACCCAATTTGTTAGATCGTTTGCATGCCATATTATTATTAGGCACTGATATATTTCCTAGCAATATCCCCTTGTAAACAATCAGTAACTAGGTTCTTAGGGTCGCCCTAGACCATAGTCTATCAAAATGGTTCCAAATGGCCGAGTACCAGCGGTAATGAGCAAGCTGCTAAATGGTTCGTAAGCTGTTCCGTACAAGTCGTTGGCATGAGACGGCTTATTGTTAAGGGGGGAGATTCGATGAGATTTTCCTGACCGGTCGCTGTTAAAGCCAGTAGCTCTTTGGATGGCTTGGCGTCAAGCTGCGAGGCCGGCAGGTACATCAGGTCAAAAGCAGATCTGCGTGGTGCACCTATTTCATAAAGTTCGACATCGGCCGTCGCGCGCCGATCTTACCAGCCTGTATAAAAAATTGACTCAATCACGACTACGATGTGGCGTCTAAGCTGTGTGCAATGGCCGCTCATGGCTCACAATATTCCAGTACGCTCAGTGATAAGCTTAGGGCCACCGGTAATACAAAGTAATCATCAATGTAACTAGGCCCTACTCCCGAGCAACTCTTGGCGAGGCCTTGAAAGTACGAGCCCATGCCTTGTCGCGTATTAACTCAGGCCTCAAACGATAAGCCCTTTGGCTATGCCCGGAGCGAACCGTTGACCCTTTGTATCATCTTACTTTCAATATACGGCTCCGTACACCTGGTCCGGTACATCCACCCCCTCCTCCATCGATCGGGAAAATAACATGGTCCTGATGATATCAACATCTACATTCCACTTCGGTTTAACGTGATTAATGTATTAATAAAAGTGAACAGTTGCATCGGGCCACTAGTAGCTAATACGCAGACTGCCGTACCGTAGGGTGCTAGTTTACCTATAAGAAAAGGGCCCACGGGCTGCACTGCGAGCGGAAGCGGCCTTAGTCGTAGTGCTGAAAACCGCGGACACTGCGAGAAGAAAAGTTGATGCCAGATGATGTG'/>

    <sequence taxon='155' value='TCCTAATAGTTGTATTGCATTCTATTATGGGTTCGCGGATAGAGTTGTTGATTGTGGTTGGCACTCAACACAGTGCAAGCGCCCTGTGCGGTAGCGTTATGGATTCGAGATTCACTGTCGAGGCCGCGCCACCGAGATGATCAATGGGTGATTTAGCAGCAGTTACCAGGGCGCCCGGAACCCCGAACCGTACCCACGCATGCAGGATAGTGCGGAGTACTGGACCATACGGGTTTCGCCCTCGCTCGAGCTCCGCCGCAGAAAAGGGCCGTGGAATACATCGGTGGAAACTACCGGGTCTCTTGTGCCTTAACCTCAGCTGGGCTTGTCGCCGCTATTCTGTTTTCGTCTATAGTGGTTAACTGATTCTCCGGGTATTTATAGTATTGCCAGGTCGCAAATCTAGTCCCGTCGGACTGTCATCTCCGTGATGAAAACCTGGGCAACGGGAAGGATCCCAGTTTGAGACTCAGATCCTGACCTCTCAAGCTCTGCCTTACCGTCTTCATCAAGGAGCTATGCCCAGCGCATACAGACGCGTTTCGGCATGTAAGACTAATTGCTGATGATGGTAAAGCGATATCTATTCTAATATGAGCGTTACACTCGTACGCGGATCTCGAAAACGGTCTTGGAATTCACAGCTCCTATCTACGGGGATTCCAAATGACGGGATTCATGATAACCAAGAAAAAGTAATAGGCCTGCCTTCCGTGACATAAGGGTCCCGCCTTAATATTCTCGTTGCTACCCCAGTGGGGTTCTCTTTATGGCCCAGGACGTGCTGTGTCTGAGCCTTATGGTCTTGCGGCCGGGCTATTTGGACGTTTTATGACAGTAGGAGCATGAGTTTGCATGCTCACATTTGTTCAATCTCGAGTGAGTCCGCGTAATAACGTAGAAGATGACAATCAAGCCGAAACAGACAGTGCAATGAGAAATCTAAACACGGTTTAGTTAGAGTGCTAGTATCTGCGATCTATAGTTCTTGAGGGGCGCTGCTCCTGAGCACCCCGACCCAATTTGTTAGATCGTTTGCATGCCATATTATTATTAGGCACTGATATATTTCCTAGCAATATCCCCTTGTAAACAATCAGTAACTAGGTTCTTAGGGTCGCCCTAGACCATAGTCTATCAAAATGGTTCCAAATGGCCGAGTACCAGCGGTAATGAGCAAGCTGCTAAACGGTTCGTAAGCTGTTCCGTACAAGTCGTTGGCATGAGACGGCTTATTGTTAAGGGGGGAAATTCGATGAGATTTTCCTGACCGGTCGCTGTTAAAGCCAGTAGCTCTTTGGATGGCTTGGCGGCAAGCTGCGAGGCCGGCAGGTACATCAGGTCAAAAGCAGATCTGCGTGGTGCACCTATTTCATAAAGTTCGACATCGGCCGTCGCGCGCCGATCTTACCAGCCTGTATAAAAAATTGACTCAATCACGACTACGATGTGGCGTCTAAGCTGTGTGCAATGGCGGCTCATGGCTCACAATATTCCAGTACGCTCAGTGATAAGCTTAGGGCCACCGGTAATACAAAGTAATCATCAATGTAACTAGGCCCTACTCCCGAGCAACTCTTGGCGAGGCCTTGAAAGTACGAGCCCATGCCTTGTCGCGTATTAACTCAGGCCTCAAACGATAAGCCCTTTGGCTATGCCCGGAGCGAACCGTTGACCCTTTGTATCATCTTACTTTCAATATACGGCTCCGTACACCTGGTCCGGTACATCCACCCCCTCCTCCATCGATCGGGAAAATAACATGGTCCTGATGATATCAACATCTACATTCCACTTCGGTTTAACGTGATTAATGTATTAATAAAAGTGAACAGTTGCATCGGGCCACTAGTAGCTAATACGCAGACTGCCGTACCGTAGGGTGCTAGTTTACCTATAAGAAAAGGGCCCACGGGCTGCACTGCGAGCGAAAGCGGCCTTAGTCGTAGTGCTGAAAACCGCGGACACTGCGAGAAGAAAAGTTGATGCCAGATGATGTG'/>

    <sequence taxon='183' value='TCCTAATAGTTGTATTGCATTCTATTATGGGTTCGCGGATAGAGTTGTTGATTGTGGTTGGCACTCAACACAGTGCAAGCGCCCTGTGCGGTAGCGTTATGGATTCGAGATTCACTGTCGAGGCCGCGCCACCGAGATGATCAATGGGTGATTTAGCAGCAGTTACCAGGGCGCCCGGAACCCCGAACCGTACCCACGCATGTAGGATAGTGCGGAGTACTGGACCATACGGGTTTCGCCCTCGCTCGAGCTCCGCCGCAGAAAAGGGCCGTGGAATACATCGGTGGAAACTACCGGGTCTCTTGTGCCTTAACCTCAGCTGGGCTTGTCGCCGCTATTCTGTTTTCGTCTATAGTGGTTAACTGATTCTCCGGGTATTTATAGTATTGCCAGGTCGCAAATCTAGTCCCGTCGGACTGTCATCTCCGTGATGAAAACCTGGGCAACGGGAAGGATCCCAGTTTGAGACTCAGATCCTGACCTCTCAAGCTCTGCCTTACCGTCTTCATCAAGGAGCTATGCCCAGCGCATACAGACGCGTTTCGGCATGTAAGACTAATTGCTGATGATGGTAAAGCGATATCTATTCTAATATGAGCGTTACACTCGTACGCGGATCTCGAAAACGGTCTTGGAATTCACAGCTACTATCTACGGGGATTCCAAATGACGGGATTCATGATAACCAAGAAAAAGTAATAGGCCTGCCTTCCGTGACATAAGGGTCCCGCCTTAATATTCTCGTTGCTACCCCAGTGGGGTTCTCTTTATGGCCCAGGACGTGCTGTGTCTGAGCCTTATGGTCTTGCGGCCGGGCTATTTGGACGTTTTATGACAGTAGGAGCATGAGTTTGCATGCTCACATTTGTTCAATTTCGAGTGAGTCCGCGTAATAACGTAGAAGATGACAATCAAGCCGAAACAGACAGTGCAATGAGAAATCTAAACACGGTTTAGTTAGAGTGCTAGTATCTGCGATCTATAGTTCTTGAGGGGCGCTGCTCCTGAGCACCCCGACCCAATTTGTTAGATCGTTTGCATGCCATATTATTATTAGGCACTGATATATTTCCTAGCAATATCCCCTTGTAAACAATCAGTAACTAGGTTCTTAGGGTCGCCCTAGACCATAGTCTATCAAAATGGTTCCAAATGGCCGAGTACCAGCGGTAATGAGCAAGCTGCTAAACGGTTCGTAAGCTGTTCCGTACAAGTCGTTGGCATGAGACGGCTTATTGTTAAGGGGGGAAATTCGATGAGATTTTCCTGACCGGTCGCTGTTAAAGCCAGTAGCTCTTTGGATGGCTTGGCGGCAAGCTGCGAGGCCGGCAGGTACATCAGGTCAAAAGCAGATCTGCGTGGTGCACCTATTTCATAAAGTTCGACATCGGCCGTCGCGCGCCGATCTTACCAGCCTGTATAAAAAATTGACTCAATCACGACTACGATGTGGCGTCTAAGCTGTGTGCAATGGCGGCTCATGGCTCACAATATTCCAGTACGCTCAGTGATAAGCTTAGGGCCACCGGTAATACAAAGTAATCATCAATGTAACTAGGCCCTACTCCCGAGCAACTCTTGGCGAGGCCTTGAAAGTACGAGCCCATGCCTTGTCGCGTATTAACTCAGGCCTCAAACGATAAGCCCTTTGTCTATGCCCGGAGCGAACCGTTGACCCTTTGTATCATCTTACTTTCAATATACGGCTCCGTACACCTGGTCCGGTACATCCACCCCCTCCTCCATCGATCGGGAAAATAACATGGTCCTGATGATATCAACATCTACATTCCACTTCGGTTTAACGTGATTAATGTATTAATAAAAGTGAACAGTTGCATCGGGCCACTAGTAGCTAATACGCAGACTGCCGTACCGTAGGGTGCTAGTTTACCTATAAGAAAAGGGCCCACGGGCTGCACTGCGAGCGAAAGCGGCCTTAGTCGTAGTGCTGAAAACCGCGGACACTGCGAGAAGAAAAGTTGATGCCAGATGATGTG'/>

    <sequence taxon='165' value='CCCTAATAGTTGTATTGCATTCTATTATGGGTTCGCGGATAGAGTTGTTGATTGTGGTTGGCACTCAACACAGTGCAAGCGCCCTGTGCGGTAGCGTTATGGATTCGAGATTCACTGTCGAGGCCGCGCCACCGAGATGATCAATGGGTGATTTAGCAGCAGTTACCAGGGCGCCCGGAACCCCGAACCGTACCCACGCATGCAGGATAGTGCGGAGTACTGGACCATACGGGTTTCGCCCTCGCTCGAGCTCCGCCGCAGAAAAGGGCCGTGGAATACATCGGTGGAAACTACCGGGTCTCTTGTGCCTTAACCTCAGCTGGGCTTGTCGCCGCTATTCTGTTTTCGTCTATAGTGGTTAACTGATTCTCCGGGTATTTATAGTATTGCCAGGTCGCAAATCTAGTCCCGTCGGACTGTCATCTCCGTGATGAAAACCTGGGCAACGGGAAGGATCCCAGTTTGAGACTCAGATCCTGACCTCTCAAGCTCTGCCTTACCGTCTTCATCAAGGAACTATGCCCAGCGCATACAGACGCGTTTCGGCATGTAAGACTAATTGCTGATGATGGTAAAGCGATATCTATTCTAATATGAGCGTTACACTCGTACGCGGATCTCGAAAACAGTCTTGGAATTCACAGCTCCTATCTACGGGGATTCCAAATGACGGGATTCATGATAACCAAGAAAAAGTAATAGGCCTGCCTTCCGTGACATAAGGGTCCCGCCTTAATATTCTCGTTGCTACCCCAGTGGGGTTCTCTTTATGGCCCAGGACGTGCTGTGTCTGAGCCTTATGGTCTTGCGGCCGGGCTATTTGGACGTTTTATGACAGTAGGAGCATGAGTTTGCATGCTCACATTTGTTCAATCTCGAGTGAGTCCGCGTAATAACGTAGAAGATGACAATCAAGCCGAAACAGACAGTGCAATGAGAAATCTAAACACGGTTTAGTTAGAGTGCTAGTATCTGCGATCTATAGTTCTTGAGGGGCGCTGCTCCTGAGCACCCCGACCCAATTTGTTAGATCGTTTGCATGCCATATTATTATTAGGCACTGATATATTTCCTAGCAATATCCCCTTGTAAACAATCAGTAACTAGGTTCTTAGGGTCGCCCTAGACCATAGTCTATCAAAATGGTTCCAAATGGCCGAGTACCAGCGGTAATGAGCAAGCTGCTAAATGGTTCGTAAGCTGTTCCGTACAAGTCGTTGGCATGAGACGGCTTATTGTTAAGGGGGGAAATTCGATGAGATTTTCCTGACCGGTCGCTGTTAAAGCCAGTAGCTCTTTGGATGGCTTGGCGGCAAGCTGCGAGGCCGGCAGGTACATCAGGTCAAAAGCAGATCTGCGTGGTGCACCTATTTCATAAAGTTCGACATCGGCCGTCGCGCGCCGATCTTACCAGCCTGTATAAAAAATTGACTCAATCACGACTACGATGTGGCGTCTAAGCTGTGTGCAATGGCCGCTCATGGCTCACAATATTCCAGTACGCTCAGTGATAAGCTTTGGGCCACCGGTAATACAAAGTAATCATCAATGTAACTAGGCCCTACTCCCGAGCAACTCTTGGCGAGGCCTTGAAAGTACGAGCCCATGCCTTGTCGCGTATTAACTCAGGCCTCAAACGATAAGCCCTTTGGCTATGCCCGGAGCGAACCGTTGACCCTTTGTATCATCTTACTTTCAATATACGGCTCCGTACACCTGGTCCGGTACATCCACCCCCTCCTCCATCGATCGGGAAAATAACATGGTCCTGATGATATCAACATCTACATTCCACTTCGGTTTAACGTGATTAATGTATTAATAAAAGTGAACAGTTGCATCGGGCCACTAGTAGCTAATACGCAGACTGCCGTACCGTAGGGTGCTAGTTTACCTATAAGAAAAGGGCCCACGGGCTGCACTGCGAGCGGAAGCGGCCTTAGTCGTAGTGCTGAAAACCGCGGACACTGCGAGAAGAAAAGTTGATGCCAGATGATGTG'/>

    <sequence taxon='23' value='TCCTAATAGTTGTATTGCATTCTATTATGAGTTCGCGGATAGAGTTGTCGATTGTGGTTGGCACTCAACACAGTGCAAGTGCCCTGTGCGGTAGCGTTATGGATTCGAGATTCACTGTCGAGGCCGCGCCACCGAGATGATCAATGGGTGATTTAGCAGCAGTTACCAGGGCGCCCGGAACCCCGGACCGTACCCACGCATGCAGGATAGTGCGGAGTACTGGACCATACGGGTTTCGCCCTCGCTCGAGCTCCGCCGCAGAAAAGGGCCGTGGAATACATCGGTGGAAACTACCGGGTCTCTTGTGCCTTAACCTCAGCTGGGCTTGTCGCCGCTATTCTGTTTTCGTCTATAGTGGTTAACTGATTCTCCGGGTATTTATAGTATTGCCAGGTCGCAAATCTAGTCCCGTCGGACTGTCATCTCCGTGATGAAAACCTGGGCAACGGGAAGGATCCCAGTTTGAGACTCAGATCCTGACCTCTCAAGCTCTGCCTTACCGTCTTCATCAAGGAATTATGCCCAGCGCATACAGACGCGTTTCGGCATGTAAGACTAATTGCTGATGATGGTAAGGCGATATCTATTCTAATATGAGCGTTACACTCGTACACGGATCTCGAAAACGGTCTTGGAATTCACAGCTCCTATCTACGGGGATTCCAAATGACGGGATTCATGGTAACCAAGAAAAAGTAATAGGCCTGCCTTCCGTGACATAAGGGTCCCGCCTTAATATTCTCGTTGCTACCCCAGTGGGGTTCTCTTTATGGCCCAGGACGTGCTGTGTCTGAGCCTTATGGTCTTGCGGCCGGGCTATTTGGACGTTTTATGACAGTAGGAGCATGAGTTTGCATGCTCACATTTGTTCAATCTCGAGTGAGTCCGCGTAATAATGTAGAAGATGACAATCAAGCCGAAACAGACAGTGCAATGAGAAATCTAAACACGGTTTAGTTAGAGTGCTAGTATCTGCGATCTATCGTTCTTGAGGGGCGCTGCTCCTGAGCACCCCGACCCAATTTGTTAGATCGTTTGCATGCCATATTATTATTAGGCACTGGTATATTTCCTAGCAATATCCCCTTGTAAACAATCAGTAACTAGGTTCTTAGGGTCGCCCTAGACCATAGTCTATCAAATTGGTTCCAAATGGCCGAGTACCAGCGGTAATGAGCAAGCTGCTAAATGGTTCGTAAGCTGTTCCGTACAAGTCGTTGGCATGAGACGGCTTATTGTTAAGGGGGGAAATTCGACGAGATTTTCCTGACCGGTCGCTGTTAAAGCCAGTAGCTCTTTGGATGGCTTGGCGGCAAGCTGCGAGGCCGGCAGGTACATCAGGTCAAAAGCAGATCTGCGTGGTGCACCTATTTCATAAAGTTCGACATCGGCCTTCGCGCGCCGATCTTACCAGCCTGTATAAAAAATTGACTCAATGACGACTACGATGTGGCGTCTAAGCTGTGTGCAATGGCCGCTCATGGCTCACAATATTCCAGTACGCTCAGTGACAAGCTTAGGGCCACCGGTTATACAAAGTAATCGTCAATGTAACTAGGCCCTACTCCCGCGCAACTCTTGGCGAGGCCTTGAAAGTACGAGCCCATGCCTTGTCGCGTATTAACTCAGGCCTCAAACGATAAGCCCTTTGGCTATGACCGGAGCGAACCGTTGAGCCTTTGTATCATCTTACTTTCAATATACGGCTCCGTACACCTGGTCCGGTACATCCACCCCCTCCTCCATCGATCGGGAAAATAACATGGTCCTGATAATATCAACATCTATATTCCACTTCGGTTTAACGTGATTAATGTATTAATAAAAGTGAACAGTTGCATCGGACCACTAGTAGCTAATACGCAGACTGCCGTACCGTAGGGTGCTAGTCTACCTATAAGAAAAGGGCCCACGGGCTGCACTGCGAGCGGAAGCGGCCTTAGTCGTAGTGCTGAAAACCGCGGACACTGCGAGAAGAAAAGTTGATGCCAGATGATGTG'/>

    <sequence taxon='61' value='TCCTAATAGTTGTATTGCATTCTATTATGAGTTCGCGGATAGAGTTGTCGATTGTGGTTGGCACTCAACACAGTGCAAGTGCCCTGTGCGGTAGCGTTATGGATTCGAGATTCACTGTCGAGGCCGCGCCACCGAGATGATCAATGGGTGATTTAGCAGCAGTTACCAGGGCGCCCGGAACCCCGGACCGTACCCACGCATGCAGGATAGTGCGGAGTACTGGACCATACGGGTTTCGCCCTCGCTCGAGCTCCGCCGCAGAAAAGGGCCGTGGAATACATCGGTGGAAACTACCGGGTCTCTTGTGCCTTAACCTCAGCTGGGCTTGTCGCCGCTATTCTGTTTTCGTCTATAGTGGTTAACTGATTCTCCGGGTATTTATAGTACTGCCAGGTCGCAAATCTAGTCCCGTCGGACTGTCATCTCCGTGATGAAAACCTGGGCAACGGGAAGGATCCCAGTTTGAGACTCAGATCCTGACCTCTCAAGCTCTGCCTTACCGTCTTCATCAAGGAATTATGCCCAGCGCATACAGACGCGTTTCGGCATGTAAGACTGATTGCTGATGATGGTAAGGCGATATCTATTCTAATATGAGCGTTACACTCGTACACAGATCTCGAACACGGTCTTGGAATTCACAGCTCCTATCTACGGGGATTCCAAATGACGGGATTCATGGTAACCAAGAAAAAGTAATAGGCCTGCCTTCCGTGACATAAGGGTCCCGCCTTAATATTCTCGTTGTTACCCCAGTGGGGTTCTCTTTATGGCCCAGGACGTGCTGTGTCTGAGCCTTATGGTCTTGCGGCCGGGCTATTTGGACGTTTTATGACAGTAGGAGCATGAGTTTGCATGCTCACATTTGTTCAATCTCGAGTGAGTCCGCGTAATAATGTAGAAGATGACAATCAAGCCGAAACAGACAGTGCAATGAGAAATCTAAACACGGTTTAGTTAGAGTACTAGTATCTGCGATCTATCGTTCTTGAGGGGCGCTGCTCCTGAGCACCCCGACCCAATTTGTCAGATCGTTTGCATGCCATATTATTATTAGGCACTGGTATATTTCCTAGCAATATCCCCTTGTAAACAATCAGTAACTAGGTTCTTAGGGTCGCCCTAGACCATAGTCTATCAAATTGGTTCCAAATGGCCGAGTACCAGCGGTAATGAGCAAGCTGCTAAATGGTTCGTAAGCTGTTCCGTACAAGTCGTTGGCGTGAGACGGCTTATTGTTAAGGGGGGAAATTCGACGAGATTTTCCTGACCGGTCGCTGTTAAAGCCAGTAGCTCTTTGGATGGCTTGGCGGCAAGCTGCGAGGCCGGCAGGTACATCAGGTCAAAAGCAGATCTGCGTGGTGCACCTATTTCATAAAGTTCGACATCAGCCTTCGCGCGCCGATCTTACCAGCCTGTATAAAAAATTGACTCAATGACGACTACGATGTGGCGTCTAAGCTGTGTGCAATGGCCGCTCATGGCTCACAATATTCCAGTACGCTCAGTGACAAGCTTAGGGCCACCGGTTATACAAAGTAATCGTCAATGTAACTAGGCCCTACTCCCGCGCAACTCTTGGCGAGGCCTTGAAAGTACGAGCCCATGCCTTGTCGCGTATTAACTCAGGCCTCAAACGATAAGCCCTTTGGCTATGACCGGAGCGAACTGTTGAGCCTTTGTATCATCTTACTTTCAATATACGGCTCCGTACACCTGGTCCGGTACATCCACCCCCTCCTCCATCGATCGGGAAAATAACATGGTCCTGATAATATCAACATCTATATTCCACTTCGGTTTAACGTGATTAATGTATTAATAAAAGTGAACAGTTGCATCGGACCACTAGTAGCTAATACGCAGACTGCCGTACCGTAGGGTGCTAGTCTACCTATAAGAAAAGGGCCCACGGGCTGCATTGCGAGCGGAAGCGGCCTTAGTCGTAGTGCTGAAAACCGCGGACACTGCGAGAAGAAAAGTTGATGCCAGATGATGTG'/>

    <sequence taxon='94' value='TCCTAATAGTTGTATTGCATTCTATTATGAGTTCGCGGATAGAGTTGTCGATTGTGGTTGGCACTCAACATAGTGCAAGTGCCCTGTGCGGTAGCGTTATGGATTCGAGATTCACTGTCGAGGCCGCGCCACCGAGATGATCAATGGGTGATTTAGCAGCAGTTACCAGGGCGCCCGGAACCCCGGACCGTACCCACGCATGCAGGATAGTGCGGAGTACTGGATCATATGGGTTTCGCCCTCGCTCGAGCTCCGCCGCAGAAAAGGGCCGTGGAATACATCGGTGGAAACTACCGGGTCTCTTGTGCCTTAACCTCAGCTGGGCTTGTCGCCGCTATTCTGTTTTCGTCTATAGTGGTTAACTGATTCTCCGGGTATTTATAGTACTGCCAGGTCGCAAATCTAGTCCCGTCGGACTGTCATCTCCGTGATGAAAACCTGGGCAACGGGAAGGATCCCAGTTTGAGACTCAGATCCTGACCTCTCAAGCTCTGCCTTACCGTCTTCATCAAGGAATTATGCCCAGCGCATACAGACGCGTTTCGGCATGTAAGACTGATTGCTGATGATGGTAAGGCGATATCTATTCTAATATGAGCGTTACACTCGTACACGGATCTCGAACACGGTCTTGGAATTCACAGCTCCTATCTACGGGGATTCCAAATGACGGGATTCATGGTGACCAAGAAAAAGTAATAGGCCTGCCTTCCGTGACATAAGGGTCCCGCCTTAATATTCTCGTTGTTACCCCAGTGGGGTTCTCTTTATGGCCCAGGACGTGCTGTGTCTGAGCCTTATGGTCTTGCGGCCGGGCTATTTGGACGTTTTATGACAGTAGGAGCATGAGTTTGCATGCTCACATTTGTTCAATCTCGAGTGAGTCCGCGTAATAATGTAGAAGATGACAATCAAGCCGAAACAGACAGTGCAATGAGAAATCTAAACACGGTTTAGTTAGAGTACTAGTATCTGCGATCTATCGTTCTTGAGGGGCGCTGCTCCTGAGCACCCCGACCCAATTTGTCAGATCGTTTGCATGCCATATTATTATTAGGCACTGGTATATTTCCTAGCAATATCCCCTTGTAAACAATCAGTAACTAGGTTCTTAGGGTCGCCCTAGACCATAGTCTATCAAATTGGTTCCAAATGGCCGAGTACCAGCGGTAATGAGCAAGCTGCTAAATGGTTCGTAAGCTGTTCCGTACAAGTCGTTGGCGTGAGACGGCTTATTGTTAAGGGGGGAAATTCGACGAGATTTTCCTGACCGGTCGCTGTTAAAGCCAGTAGCTCTTTGGATGGCTTGGCGGCAAGCTGCGAGGCCGGCAGGTACATCAGGTCAAAAGCAGATCTGCGTGGTGCACCTATTTCATAAAGTTCGACATCAGCCTTCGCGCGCCGATCTTACCAGCCTGTATAAAAAATTGACTCAATGACGACTACGATGTAGCGTCTAAGCTGTGTGCAATGGCCGCTCATGGCTCACAATATTCCAGTACGCTCAGTGACAAGCTTAGGGCCACCGGTTATACAAAGTAATCGTCAATGTAACTAGGCCCTACTCCCGCGCAACTCTTGGCGAGGCCTTGAAAGTACGAGCCCATGCCTTGTCGCGTATTAACTCAGGCCTCAAACGATAAGCCCTTTGGCTATGACCGGAGCGAACTGTTGAGCCTTTGTATCATCTTACTTTCAATATACGGCTCCGTACACCTGGTCCGGTACATCCACCCCCTCCTCCATCGATCGGGAAAATAACATGGTCCTGATAATATCAACATCTATATTCCACTTCGGTTTAACGTGATTAATGTATTAATAAAAGTGAACAGTTGCATCGGACCACTAGTAGCTAATACGCAGACTGCCGTACCGTAGGGTGCTAGTCTACCTATAAGAAAAGGGCCCACGGGCTGCATTGCGAGCGGAAGCGGCCTTAGTCGTAGTGCTGAAAACCGCGGACACTGCGAGAAGAAAAGTTGATGCCAGATAATGTG'/>

    <sequence taxon='107' value='TCCTAATAGTTGTATTGCATTCTATTATGAGTTCGCGGATAGAGTTGTCGATTGTGGTTGGCACTCAACACAGTGCAAGTGCCCTGTGCGGTAGCGTTATGGATTCGAGATTCACTGTCGAGGCCGCGCCACCGAGATGATCAATGGGTGATTTAGCAGCAGTTACCAGGGCGCCCGGAACCCCGGACCGTACCCACGCATGCAGGATAGTGCGGAGTACTGGATCATATGGGTTTCGCCCTCGCTCGAGCTCCGCCGCAGAAAAGGGTCGTGGAATACATCGGTGGAAACTACCGGGTCTCTTGTGCCTTAACCTCAGCTGGGCTTGTCGCCGCTATTCTGTTTTCGTCTATAGTGGTTAACTGATTCTCCGGGTATTTATAGTACTGCCAGGTCGCAAATCTAGTCCCGTCGGACTGTCATCTCCGTGATGAAAACCTGGGCAACGGGAAGGATCCCAGTTTGAGACTCAGATCCTGACCTCTCAAGCTCTGCCTTACCGTCTTCATCAAGGAATTATGCCCAGCGCATACAGACGCGTTTCGGCATGTAAGACTGAGTGCTGATGATGGTAAGGCGATATCTATTCTAATATGAGCGTTACACTCGTACACGGATCTCGAACACGGTCTTGGAATTCACAGCTCCTATCTACGGGGATTCCAAATGACGGGATTCATGGTAACCAAGAAAAAGTAATAGGCCTGCCTTCCGTGACATAAGGGTCCCGCCTTAATATTCTCGTTGTTACCCCAGTGGGGTTCTCTTTATGGCCCAGGACGTGCTGTGTCTGAGCTTTATGGTCTTGCGGCCGGGCTATTTGGACGTTTTATGACAGTAGGAGCATGAGTTTGCATGCTCACATTTGTTCAATCTCGAGTGAGTCCGCGTAATAATGTAGAAGATGACAATCAAGCCGAAACAGACAGTGCAATGAGAAATCTAAACACGGTTTAGTTAGAGTACTAGTATCTGCGATCTATCGTTCTTGAGGGGCGCTGCTCCTGAGCACCCCGACCCAATTTGTCAGATCGTTTGCATGCCATATTATTATTAGGCACTGGTATATTTCCTAGCAATATCCCCTTGTAAACAATCAGTAACTAGGTTCTTAGGGTCGCCCTAGACCATAGTCTATCAAATTGGTTCCAAATGGCCGAGTACCAGCGGTAATGAGCAAGCTGCTAAATGGTTCGTAAGCTGTTCCGTACAAGTCGTTGGCGTGAGACGGCTTATTGTTAAGGGGGGAAATTCGACGAGATTTTCCTGACCGGTCGCTGTTAAAGCCAGTAGCTCTTTGGATGGCTTGGCGGCAAGCTGCGAGGCCGGCAGGTACATCAGGTCAAAAGCAGATCTGCGTGGTGCACCTATTTCATAAAGTTCGACATCAGCCTTCGCGCGCCGATCTTACCAGCCTGTATAAAAAATTGACTCAATGACGACTACGATGTAGCGTCTAAGCTGTGTGCAATGGCCGCTCATGGCTCACAATATTCCAGTACGCTCAGTGACAAGCTTAGGGCCACCGGTTATACAAAGTAATCGTCAATGTAACTAGGCCCTACTCCCGCGCAACTCTTGGCGAGGCCTTGAAAGTACGAGCCCATGCCTTGTCGCGTATTAACTCAGGCCTCAAACGATAAGCCCTTTGGCTATGACCGGAGCGAACTGTTGAGCCTTTGTATCATCTTACTTTCAATATACGGCTCCGTACACCTGGTCCGGTACATCCACCCCCTCCTCCATCGATCGGGAAAATAACATGGTCCTGATAATATCAACATCTATATTCCACTTCGGTTTAACGTGATTAATGTATTAATAAAAGTGAACAGTTGCATCGGACCACTAGTAGCTAATACGCAGACTGCCGTACCGTAGGGTGCTAGTCTACCTATAAGAAAAGGGCCCACGGGCTGCATTGCGAGCGGAAGCGGCCTTAGTCGTAGTGCTGAAAACCGCGGACACTGCGAGAAGAAAAGTTGATGCCAGATAATGTG'/>

    <sequence taxon='166' value='TCCTAATAGTTGTATTGCATTCTATTATGAGTTCGCGGATAGAGTTGTCGATTGTGGTTGGCACTCAACACAGTGCAAGTGCCCTGTGCGGTAGCGTTATGGATTCGAGATTCACTGTCGAGGCCGCGCCACCGAGATGATCAATGGGTGATTTAGCAGCAGTTACCAGGGCGCCCGGAACCCCGGACCGTACCCACGCATGCAGGATAGTGCGGAGTACTGGATCATATGGGTTTCGCCCTCGCTCGAGCTCCGCCGCAGAAAAGGGTCGTGGAATACATCGGTGGAAACTACCGGGTCTCTTGTGCCTTAACCTCAGCTGGGCTTGTCGCCGCTATTCTGTTTTCGTCTATAGTGGTTAACTGATTCTCCGGGTATTTATAGTACTGCCAGGTCGCAAATCTAGTCCCGTCGGACTGTCATCTCCGTGATGAAAACCTGGGCAACGGGAAGGATCCCAGTTTGAGACTCAGATCCTGACCTCTCAAGCTCTGCCTTACCGTCTTCATCAAGGAATTATGCCCAGCGCATACAGACGCGTTTCGGCATGTAAGACTGAGTGCTGATGATGGTAAGGCGATATCTATTCTAATATGAGCGTTACACTCGTACACGGATCTCGAACACGGTCTTGGAATTCACAGCTCCTATCTACGGGGATTCCAAATGACGGGATTCATGGTAACCAAGAAAAAGTAATAGGCCTGCCTTCCGTGACATAAGGGTCCCGCCTTAATATTCTCGTTGTTACCCCAGTGGGGTTCTCTTTATGGCCCAGGACGTGCTGTGTCTGAGCTTTATGGTCTTGCGGCCGGGCTATTTGGACGTTTTATGACAGTAGGAGCATGAGTTTGCATGCTCACATTTGTTCAATCTCGAGTGAGTCCGCGTAATAATGTAGAAGATGACAGTCAAGCCGAAACAGACAGTGCAATGAGAAATCTAAACACGGTTTAGTTAGAGTACTAGTATCTGCGATCTATCGTTCTTGAGGGGCGCTGCTCCTGAGCACCCCGACCCAATTTGTCAGATCGTTTGCATGCCATATTATTATTAGGCACTGGTATATTTCCTAGCAATATCCCCTTGTAAACAATCAGTAACTAGGTTCTTAGGGTCGCCCTAGACCATAGTCTATCAAATTGGTTCCAAATGGCCGAGTACCAGCGGTAATGAGCAAGCTGCTAAATGGTTCGTAAGCTGTTCCGTACAAGTCGTTGGCGTGAGACGGCTTATTGTTAAGGGGGGAAATTCGACGAGATTTTCCTGACCGGTCGCTGTTAAAGCCAGTAGCTCTTTGGATGGCTTGGCGGCAAGCTGCGAGGCCGGCAGGTACATCAGGTCAAAAGCAGATCTGCGTGGTGCACCTATTTCATCAAGTTCGACATCAGCCTTCGCGCGCCGATCTTACCAGCCTGTATAAAAAATTGACTCAATGACGACTACGATGTAGCGTCTAAGCTGTGTGCAATGGCCGCTCATGGCTCACAATATTCCAGTACGCTCAGTGACAAGCTTAGGGCCACCGGTTATACAAAGTAATCGTCAATGTAACTAGGCCCTACTCCCGCGCAACTCTTGGCGAGGCCTTGAAAGTACGAGCCCATGCCTTGTCGCGTATTAACTCAGGCCTCAAACGATAAGCCCTTTGGCTATGACCGGAGCGAACTGTTGAGCCTTTGTATCATCTTACTTTCAATATACGGCTCCGTACACCTGGTCCGGTACATCCACCCCCTCCTCCATCGATCGGGAAAATAACATGGTCCTGATAATATCAGCATCTATATTCCACTTCGGTTTAACGTGATTAATGTATTAATAAAAGTGAACAGTTGCATCGGACCACTAGTAGCTAATACGCAGACTGCCGTACCGTAGGGTGCTAGTCTACCTATAAGAAAAGGGCCCACGGGCTGCATTGCGAGCGGAAGCGGCCTTAGTCGTAGTGCTGAAAACCGCGGACACTGCGAGAAGAAAAGTTGATGCCAGATAATGTG'/>

    <sequence taxon='150' value='TCCTAATAGCTGTATTGCATTCTATTATGAGTTCGCGGATAGAGTTGTCGATTGTGGTTGGTACTCGACACAGTGCAAGTGCCCTGTGCGGTAGCGTTATGGATTCGAGATTCACTGTCGAGGCCGCGCCACCGAGATGATCAATGGGTGATTTAGCAGCAGTTACCAGGGCGCCCGGAACCCCGGACCGTACCCACGCATGCAGGATAATGCGGAGTACTGGACCATACGGGTTTCGCCCTCGCTCGAGCTCCGCCGCAGAAAAGGGCCGTGGAATACATCGGTGGAAACTACCGGGTCTCTTGTGCCTTAACCTCAGCTGGGCTTGTCGCCGCTATTCTGTTTTCGTCTATAGTGGTTAACTGATTCTCCGGGTATTTATAGTACTGCCAGGTCGCAAATCTAGTCCCGTCGGACTGTCATCTCCGTGATGAAAACCTGGGCAACGGGAAGGATCCCAGTTTGAGACTCAGATCCTGACCTCTCAAGCTCTGCCTTACCGTCTTCATCAAGGAATTATGCCCAGCGCATACAGACGCGTTTCGGCATGTAAGACTGATTGCTGATGATGGTAAGGCGATATCTATTCTAATATGAGCGTTACACTCGTACACGGATCTCGAACACGGTCTTGGAATTCACAGCTCCTATCTACGGGGATTCCAAATGACGGGATTCATGGTAACCAAGAAAAAGTAATAGGCCTGCCTTCCGTGACATAAGGGTCCCGCCTTAATATTCTCGTTGTTACCCCAGTGGGGTTCTCTTTATGGCCCAGGACGTGCTGTGTCTGAGCCTTATGGTCTTGCGGCCGGGCTATTTGGACGTTTTATGACAGTAGGAGCATGAGTTTGCATGCTCACATTTGTTCAATCTCGAGTGAGTCCGCGTAATAATGTAGAAGATGACAATCAAGCCGAAACAGACAGTGCAATGAGAAATCTAAACACGGTTTAGTTAGAGTACTAGTATCTGCGATCTATCGTTCTTGAGGGGCGCTGCTCCTGAGCACCCCGACCCAATTTGTCAGATCGTTTGCATGCCATATTATTATTAGGCACTGGTATATTTCCTAGCAATATCCCCTTGTAAACAATCAGTAACTAGGTTCTTAGGGTCGCCCTAGACCATAGTCTATCAAATTGGTTCCAAATGGCCGAGTACCAGCGGTAATGAGCAAGCTGCTAAATGGTTCGTAAGCTGTTCCGTACAAGTCGTTGGCGTGAGACGGCTTATTGTTAAGGGGGGAAATTCGACGAGATTTTCCTGACCGGTCGCTGTTAAAGCCAGTAGCTCTTTGGATGGCTTGGCGGCAAGCTGCGAGGCCGGCAGGTACATCAGGTCAAAAGCAGATCTGCGTGGTGCACCTATTTCATAAAGTTCGACATCAGCCTTCGCGCGCCGATCTTACCAGCCTGTATAAAAAATTGACTCAATGACGACTACGATGTAGCGTCTAAGCTGTGTGCAATGGCCGCTCATGGCTCACAATATTCCAGTATGCTCAGTGACAAGCTTAGGGCCACCGGTTATACAAAGTAATCGTCAATGTAACTAGGCCCTACTCCCGCGCAACTCTTGGCGAGGCCTTGAAAGTACGAGCCCATGCCTTGTCGCGTATTAACTCAGGCCTCAAACGATAAGCCCTTTGGCTATGACCGGAGCGAACTGTTGAGCCTTTGTATCATCTTACTTTCAATATACGGCTCCGTACACCTGGTCCGGTACATCCACCCCCTCCTCCATCGATCGGGAAAATAACATGGTCCTGATAATATCAACATCTATATTCCACTTCGGTTTAACGTGATTAATGTATTAATAAAAGTGAACAGTTGCATCGGACCACTAGTAGCTAATACGCAGACTGCCGTACCGTAGGGTGCTAGTCTACCTATAAGAAAAGGGCCCACGGGCTGCATTGCGAGCGGAAGCGGCCTTAGTCGTAGTGCTGAAAACCGCGGACACTGCGAGAAGAAAAGTTGATGCCAGATAATGTG'/>

    <sequence taxon='193' value='TCCTAATAGCTGCATTGCATTCTATTATGAGTTCGCGGATAGAGTTGTCGATTGTGGTTGGCACTCGACACAGTGCAAGTGCCCTGTGCGGTAGCGTTATGGATTCGAGATTCACTGTCGAGGCCGCGCCACCGAGATGATCAATGGGTGATTTAGCAGCAGTTACCAGGGTGCCCGGAACCCCGGACCGTACCCACGCATGCAGGATAATGCGGAGTACTGGACCATACGGGTTTCGCCCTCGCTCGAGCTCCGCCGCAGAAAAGGGCCGTGGAATACATCGGTGGAAACTACCGGGTCTCTTGTGCCTTAACCTCAGCTGGGCTTGTCGCCGCTATTCTGTTTTCGTCTATAGTGGTTAACTGATTCTCCGGGTATTTATAGTACTGCCAGGTCGCAAATCTAGTACCGTCGGACTGTCATCTCCGTGATGAAAACCTGGGCAACGGGAAGGATCCCAGTTTGAGACTCAGATCCTGACCTCTCAAGCTCTGCCTTACCGTCTTCATCAAGGAATTATGCCCAGCGCATACAGACGCGTTTCGGCATGTAAGACTAATTGCTGATGATGGTAAGGCGATATCTATTCTAATATGAGCGTTACACTCGTACACGGATCTCGAACACGGTCTTGGAATTCACAGCTCCTATCTACGGGGATTCCAAATGACGGGATTCATGGTAACCAAGAAAAAGTAATAGGCCTGCCTTCCGTGACATAAGGGTCCCGCCTTAATATTCTCGTTGTTACCCCAGTGGGGTTCCCTTTATGGCCCAGGACGTGCTGTGTCTGAGCCTTATGGTCTTGCGGCCGGGCTATTTGGACGTTTTATGACAGTAGGAGCATGAGTTTGCATGCTCACATTTGTTCAATCTCGAGTGAGTCCGCGTAATAATGTAGAAGATGACAATCAAGCCGAAACAGACAGTGCAATGAGAAATCTAAACACGGTTTAGTTAGAGCACTAGTATCTGCGATCTATCGTTCTTGAGGGGCGCTGCTCCTGAGCACCCCGACCCAATTTGTCAGATCGTTTGCATGCCATATTATTATTAGGCACTGGTATATTTCCTAGCAATATCCCCTTGTAAACAATCAGTAACTAGGTTCTTAGGGTCGCCCTAGACCATAGTCTATCAAATTGGTTCCAAATGGCCGAGTACCAGCGGTAATGAGCAAGCTGTTAAATGGTTCGTAAGCTGTTCCGTACAAGTCGTTGGCGTGAGACGGCTTATTGTTAAGGGGGGAAATTCGACGAGATTTTCCTGACCGGTCGCTGTTAAAGCCAGTAGCTCTTTGGATGGCTTGGCGGCAAGCTCCGAGGCCGGCAGGTACATCAGGTCAAAAGCAGATCTGCGTGGTGCACCTATTTCATAAAGTTCGACATCAGCCTTCGCGCGCCGATCTTACCAGCCTGTATAAAAAATTGACTCAATGACGACTACGATGTAGCGTCTAAGCTGTGTGCAATGGCCGCTCATGGCTCACAATATTCCAGTATGCTCAATGACAAGCTTAGGGCCACCGGTTATACAAAGTAATCGTCAATGTAACTAGGCTCTACTCCCGCGCAACTCTTGGCGAGGCCTTGAAAGTACGAGCCCATGCCTTGTCGCGTATTAACTCAGGCCTCAAACGATAAGCCCTTTGGCTATGACCGGAGCGAACTGTTGAGCCTTTGTATCATCTTACTTTCAATATACGGCTCCGTACACCTGGTCCGGTACATCCACCCCCTCCTCCATCGATCGGGAAAATAACATGGTCCTGATAATATCAACATCTATATTCCACTTCGGTTTAACGTGATTAATGTATTAATAAAAGTGAACAGTTGCATCGGACCACTAGTAGCTAATACGCAGACTGCCGTACCGTAGGGTGCTAGTCTACCTATAAGAAAAGGGCCCACGGGCTGCATTGCGAGCGGAAGCGGCCTTAGTCGTAGTGCTGAAAACCGCGGACACTGCGAGAAGAAAAGTTGATGCCAGATAATGTG'/>

    <sequence taxon='73' value='TCCTAATAGTTGTATTGCATTCTATTATGAGTTCGCGGATAGAGTTGTCGATTGTGGTTGGCACTCAACACAGTGCAAGTGCCCTGTGCGGTAGCGTTATGGATTCGAGATTCACTGTCGAGGCCGCGCAACCGAGATGATCAATGGGTGATTTAGCAGCAGTTACCAGGGCGCCCGGAACCCCGGACCGTACCCACGCATGCAGGATAGTGCGGAGTACTGGAGCATACGGGTTTCGCCCTCGCTCGAGCTCCGCCGCAGAAAAGGGCCGTGGAATACATCGGTGGAAACTACCGGGTCTCTTGTGCCTTAACCTCAGCTGGGCTTGTCGCCGCTATTCTGTTTTCGTCTATAGTGGTTAACTGATTCTCCGGGTATTTATAGTACTGCCAGGTCGCAAATCTAGTCCCGTCGGACTGTCATCTCCGTGATGAAAACCTGGGCAACGGGAAGGATCCCAGTTTGAGACTCAGATCCTGACCTCTCAAGCTCTGCCTTACCGTCTTCATCAAGGAATTATGCCCAGCGCATACAGACGCGTTTCGGCATGTAAGACTAATTGCTGATGATGGTAAGGCGATATCTATTCTAATATGAGCGTTACACTCGTACACGGATCTCGAAAACGGTCTTGGAACTCACAGCTCCTATCTACGGGGATTCCAAATGACGGGATTCATGGTAACCAAGAAAAAGTAATAGGCCTGCCTTCCGTGACATAAGGGTCCCGCCTTAATATTCTCGTTGTTACCCCAGTGGGGTTCTCTTTATGGCCCAGGACGTGCTGTGTCTGAGCCTTATGGTCTTGCGGCAGGGCTATTTGGACGTTTTATGACAGTAGGAGCATGAGTTTGCATGCTCACATTTGTTCAATCTCGAGTGAGTCCGCGTAGTAATGTAGAAGATGACAATCAAGCCGAAACAGACAGTGCAATGAGAAATCTAAACACGGTTTAGTTAGAGTACTAGTATCTGCGATCTATCGTTCTTGATGGGCGCTGCTCCTGAGCACCCCGACCCAATTTGTCAGATCGTTTGCATGCCATATTATTATTAGGCACTGGTATATTTCCTAGCAATATCCCCTTGTAAACAATCAGTAACTAGGTTCTTAGGGTCGCCCTAGACCATAGTCTATCAAGTTGGTTCCAAATGGCCGAGTACCAGCGGTAATGAGCAAGCTGCTAAATGGTTCGTAAGCTGTTCCGTACAAGTCGTTGGCGTGAGACGACTTATTGTTAAGGGGGGAAATTCGACGAGATTTTCCTGACCGGTCGCTGTTAAAGCCAGTAGCTCTTTGGATGGCTTGGCGGCAAGCTGCGAGGCCGGCAGGTACATCAGGTCAAAAGCAGATCTGCGTGGTGCACCTATTTCATAAAGTTCGACATCAGCCTTCGCGCGCCGATCTTACCAGCCTGTATAAAAAATTGACTCAATGACGACTACGATGTGGCGTCTAAGCTGTGTGCAATGGCCGCTCATGGCTCACAATATTCCAGTACGCTCAGTGACAAGCTTAGGGCCACCGGTTATACAAAGTAATCGTCAATGTAACTAGGCCCTACTCCCGCGCAACTCTTGGCGAGGCCTTGAAAGTACGAGCCCATGCCTTGTCGCGTATTAACTCAGGCCTCAAACGATAAGCCCTTTGGCTATGACCGGAGCGAACTGTTGAGCCTTTGTATCATCTTACTTTCAATATACGGCTCCGTACACCTGGTCCGGTACATCCACCCCCTCCTCCATCGATCGGGAAAATAACATGGTCCTGATAATATCAACATCTATATTCCACTTCGGTTTAACGTGATTAATGTATTAATAAAAGTGAACAGTTGCATCGGACCACTAGTAGCTAATACGCAGACTGCCGTACCGTAGGGTGCTAGTCTACTTATAAGAAAAGGGCCCACGGGCTGCATTGCGAGCGGAAGCGGCCTTAGTCGTAGTGCTGAAAACCGCGGACACTGCGAGAAGAAAAGTTGATGCCAAATGATGTG'/>

    <sequence taxon='98' value='TCCTAATAGTTGTATTGCATTCTATTATGAGTTCGCGGATAGAGTTGTCGATTGTGGTTGGCACTCAACACAGTGCAAGTGCCCTGTGCGGTAGCGTTATGGATTCGAGATTCACTGTCGAGGCCGCGCAACCGAGATGATCAATGGGTGATTTAGCAGCAGTTACCAGGGCGCCCGGAACCCCGGACCGTACCCACGCATGCAGGATAGTGCGGAGTACTGGAGCATACGGGTTTCGCCCTCGCTCGAGCTCCGCCGCAGAAGAGGGCCGTGGAATACATCGGTGGAAACTACCGGGTCTCTTGTGCCTTAACCTCAGCTGGGCTTGTCGCCGCTATTCTGTTTTCGTCTATAGTGGTTAACTGATTCTCCGGGTATTTATAGTACTGCCAGGTCGCAAATCTAGTCCCGTCGGACTGTCATCTCCGTGATGAAAACCTGGGCAACGGGAAGGATCCCAGTTTGAGACTCAGATCCTGACCTCTCAAGCTCTGCCTTACCGTCTTCATCAAGGAATTATGCCCAGCGCATACAGACGCGTTTCGGCATGTAAGACTAATTGCTGATGATGGTCAGGCGATATCTATTCTAATATGAGCGTTACACTCGTACACGGATCTCGAAAACGGTCTTGGAACTCACAGCTCCTATCTACGGGGATTCCAAATGACGGGATTCATGGTAACCAAGAAAAAGTAATAGGCCTGCCTTCCGTGACATAAGGGTCCCGCCTTAATATTCTCGTTGTTACCCCAGTGGGGTTCTCTTTATGGCCCAGGACGTGCTGTGTCTGAGCCTTATGGTTTTGCGGCAGGGCTATTTGGACGTTTTATGACAGTAGGAGCATGAGTTTGCATGCTCACATTTGTTCAATCTCGAGTGAGTCCGCGTAGTAATGTAGAAGATGACAATCAAGCCGAAACAGACAGTGCAATGAGAAATCTAAACACGGTTTAGTTAGAGTACTAGTATCTGCGATCTATCGTTCTTGATGGGCGCTGCTCCTGAGCACCCCGACCCAATTTGTCAGATCGTTTGCATGCCATATTATTATTAGGCACTGGTATATTTCCTAGCAATATCCCCTTGTAAACAATCAGTAACTAGGTTCTTAGGGTCGCCCTAGACCATAGTCTATCAAGTTGGTTCCAAATGGCCGAGTACCAGCGGTAATGAGCAAGCTGCTAAATGGTTCGTAAGCTGTTCCGTACAAGTCGTTGGCGTGAGACGACTTATTGTTAAGGGGGGAAATTCGACGAGATTTTCCTGACCGGTCGCTGTTAAAGCCAGTAGCTCTTTGGATGGCTTGGCGGCAAGCTGCGAGGCCGGCAGGTACATCAGGTCAAAAGCAGATCTGCGTGGTGCACCTATTTCATAAAGTTCGACATCAGCCTTCGCGCGCCGATCTTACCAGCCTGTATAAAAAATTGACTCAATGACGACTACGATGTGGCGTCTAAGCTGTGTGCAATGGCCGCTCATGGCTCACAATATTCCAGTACGCTCAGTGACAAGCTTAGGGCCACCGGTTATACAAAGTAATCGTCAATGTAACTAGGCCCTACTCCCGCGCAACTCTTGGCGAGGCCTTGAAAGTACGAGCCCATGCCTTGTCGCGTATTAACTCAGGCCTCAAACGATAAGCCCTTTGGCTATGACCGGAGCGAACTGTTGAGCCTTTGTATCATCTTACTTTCAATATACGGCTCCGTACACCTGGTCCGGTACATACACCCCCTCCTCCATCGATCGGGAAAATAACATGGTCCTGATAATATCAACATCTATATTCCACTTCGGTTTAACGTGATTAATGTATTAATAAAAGTGAACAGTTGCATCGGACCACTAGTAGCTAATACGCAGACTGCCGTACCGTAGGGTGCTAGTCTACTTATAAGAAAAGGGCCCACGGGCTGCATTGCGAGCGGAAGCGGCCTTAGTCGTAGTGCTGAAAACCGCGGACACTGCGAGAAGAAAAGTTGATGCCAAATGATGTG'/>

    <sequence taxon='174' value='TCCTAATAGTTGTATTGCATTCTATTATGAGTTCGCGGATAGAGTTGTCGATTGTGGTTGGCACTCAACACAGTGCAAGTGCCCTGTGCGGTAGCGTTATGGATTCGAGATTCACTGTCGAGGCCGCGCAACCGAGATGATCAATGGGTGATTTAGCAGCAGTTACCAGGGCGCCCGGAACCCCGGACCGTACCCACGCATGCAGGATAGTGCGGAGTACTGGAGCATACGGGTTTCGCCCTCGCTCGAGCTCCTCCGCAGAAGAGGGCCGTGGAATACATCGGTGGAAACTACCGGGTCTCTTGTGCCTTAACCTCAGCTGGGCTTGTCGCCGCTATTCTGTTTTAGTCTATAGTGGTTAACTGATTCTCCGGGTATTTATAGTACTGCCAGGTCGCAAATCTAGTCCCGTCGGACTGTCATCTCCGTGATGAAAACCTGGGCAACGGGAAGGATCCCAGTTTGAGACTCAGATCCTGACCTCTCAAGCTCTGCCTTACCGTCTTCATCAAGGAATTATGCCCAGCGCATACAGACGCGTTTCGGCATGTAAGACTAATTGCTGATGATGGTCAGGCGATATCTATTCTAATATGAGCGTTACACTCGTACACGGATCTCGAAAACGGTCTTGGAACTCACAGCTCCTATCTACGGGGATTCCAAATGACGGGATTCATGGTAACCAAGAAAAAGTAATAGGCCTGCCTTCCGTGACATAAGGGTCCCGCCTTAATATTCTCGTTGTTACCCCAGTGGGGTTCTCTTTATGGCCCAGGACGTGCTGTGTCTGAGCCTTATGGTTTTGCAGCAGGGCTATTTGGACGTTTTATGACAGTAGGAGCATGAGTTTGCATGCTCACATTTGTTCAATCTCGAGTGAGTCTGCGTAGTAATGTAGAAGATGACAATCAAGCCGAAACAGACAGTGCAATGAGAAATCTAAACACGGTTTAGTTAGAGTACTAGTATCTGCGATCTATCGTTCTTGATGGGCGCTGCTCCTGAGCACCCCGACCCAATTTGTCAGATCGTTTGCATGCCATATTATTATTAGGCACTGGTATATTTCCTAGCAATATCCCCTTGTAAACAATCAGTAACTAGGTTCTTAGGGTCGCCCTAGACCATAGTCTATCAAGTTGGTTCCAAATGGCCGAGTACCAGCGGTAATGAGCAAGCTGCTAAATGGTTCGTAAGCTGTTCCGTACAAGTCGTTGGCGTGAGACGACTTATTGTTAAGGGGGGAAATTCGACGAGATTTTCCTGACCGGTCGCTGTTAAAGCCAGTAGCTCTTTGGATGGCTTGGCGGCTAGCTGCGAGGCCGGCAGGTACATCAGGTCAAAAGCAGATCTGCGTGGTGCACCTATTTCATAAAGTTCGACATCAGCCTTCGCGCGCCGATCTTACCAGCCTGCATAAAAAATTGACTCAATGACGACTACGATGTGGCGTCTAAGCTGTGTGCAATGGCCGCTCATGGCTCACAATATTCCAGTACGTTCAGTGACAAGCTTAGGGCCACCGGTTATACAAAGTAATTGTCAATGTAACTAGGCCCTACTCCCGCGCAACTCTTGGCGAGGCCTTGAAAGTACGAGCCCATGCCTTGTCGCGTATTAACTCAGGCCTCAAACGATAAGCCCTTTGGCTATGACCGGAGCGAACTGTTGAGCCTTTGTATCATCTTACTTTCGATATACGGCTCCGTACACCTGGTCCGGTACATACACCCCCTCCTCCATCGATCGGGAAAATAACATGGTCCTGATAATATCAACATCTATATTCCACTTCGGTTTAACGTGATTAATGTATTAATAAAAGTGAACAGTTGCATCGGACCACTAGTAGCTAATACGCAGACTGCCGTACCGTAGGGTGCTAGTCTACTTATAAGAAAAGGGCCCACGGGCTGCATTGCGAGCGGAAGCGGCCTTAGTCGTAGTGCTGAAAACCGCGGACACTGCGAGAAGAAAAGTTGATGCCAAATGATGTG'/>

    <sequence taxon='91' value='TCCTAATAGTTGTATTGCATTCTATTATGAGTTCGCGGATAGAGTTGTCGATTGTGGTTGGCACTCAACACAGTGCAAGTGCCCTGTGCGGTAGCGTTATGGATTCGAGATTCACTGTCGAGGCCGCGCCACCGAGATGATCAATGGGTGATTTAGCAGCAGTTACCAGGGCGCACGGAACCCCGGACCGTACCCACGCATGCAGGATAGTGTGGAGTACTGGACCATACGGGTTTCGCCCTCGCTCGAGCTCCGCCGCAGAAAAGGGCCGTGGAATACATCGGTGGAAACTACCGGGTCTCTTGTGCCTTAACCTCAGCTGGGCTTGTCGCCGCTATTCTGTTTTCGTCTATAGTGGTTAACTGATTCTCCGGGTATTTATAGTACTGCCAGGTCGCAAATCTAGTCCCGTCGGACAGTCATCTCCGTGATGAAAACCTGGGCAACGGGAAGGATCCCAGTTTGAGACTCAGATCCTGACCTCTCAAGCTCTGCCTTACCGTCTTCATCAAGGAATTATGCCCAGCGCATACAGACGCGTTTCGGCATGTAAGACTAATTGCTGATGATGGTAAGGCGATATCTATTCTAATATGAGCGTTACACTCGTACACGGATCTCGAAAACGGTCTTGGAATTCACAGCTCCTATCTACGGGGATTCCAAATGACGGGATTCATGGTAACCAAGAAAAAGTAATAGGCCTGCCTTCCGTGACATAAGGGTCCCGCCTTAATATTCTCGTTGTTACCCCAGTGGGGTTCTCTTTATGGCCCAGGACGTGCTGTGTCTGAGCCTTATGGTCTTGCGGCAGGGCTATTTGGACGTTTTATGACAGTAGGAGCATGAGTTTGCATGCTCACATTTGTTCAATCTCGAGTGAGTCCGCGTAGTAATGTAGAAGATGACAATCAAGCCGAAACAGACAGTGCAATGAGAAATCTAAACACGGTTTAGTTAGAGTACTAGTATCTGCGATCTATCGTTCTTGATGGGTGCTGCTCCTGAGCACCCCGACCCAATTTGTCAGATCGTTTGCATGCCATATTATTATTAGGCACTGGTATATTTCCTAACAATATCCCCTTGTAAACAATCAGTAACTAGGTTCTTAGGGTCGCCCTAGACCATAGTCTATCAAATTGGTTCCAAATGGCCGAGTACCAGCGGTAATGAGCAAGCTGCTAAATGGTTCGTAAGCTGTTCCGTACAAGTTGTGGGCGTGAGACGACTTATTGTTAAGGGGGGAAATTCGACGAGATTTTCCTGACCGGTCGCTGTTAAAGCCAGTAGCTCTTTGGATGGCTTGGCGGCAAGCTGCGAGGCCGGCAGGTACATCAGGTCAAAAGCAGATCTGCGTGGTGCACCTATTTCATAAAGTTCGACATCAGCCTTCGCGCGCCGATCTTACCAGCCTGTATAAAAAATTGACTCAATGACGACTACGATGTGGCGTCTAAGCTGTGTGCAATGGCCGCTCATGGCTCACAATATTCCAGTACGCTCAGTGACAAGCTTAGGGCCACCGGTTATACAAAGTAATCGTCAATGTAACTAGGCCCTACTCCCGCGCAACTCTTGGCGAGGCCTTGAAAGTACGAGCCCATGCCTTGTCGCGTATTCACTCAGGCCTCAAACGATAAGCCCTTTGGCTATGACCGGAGCGAACTGTTGAGCCTTTGTATCATCTTACTTTCAATATACGGCTCCGTACACCTGGTCCGGTACATCCACCCCCTCCTCCATCGATCGGGAAAATAACATGGTCCTGATAATATCAACATCTATATTCCACTTCGGTTTAACGTGATTAATGTATTAATAAAAGTGAACAGTTGCATCGGACCACTAGTAGCTAATACGCAGACTGCCGTACCGTAGGGTGCTAGTCTACCTATAAGAAAAGGGCCGACGGGCTGCATTGCGAGCGGAAGCGGCCTTAGTCGTAGTGCTGAAAACCGCGGACACTGCGAGAAGAAAAGTTGATGCCAGATGATGTG'/>

    <sequence taxon='172' value='TCCTAATAGTTGTATTGCATTCTATTATGAGTTCGCGGATAGAGTTGTCGATTGTGGTTGGCACTCAGCACAGTGCAAGTGCCCTGTGCGGTAGCGTTATGGATTCGAGATTCACTGTCGAGGCCGCGCCACCGAGATGATCAATGGGTGATTTAGCAGCAGTTACCAGGGCGCACGGGACCCCGGACCGTACCCACGCATGCAGGATAGTGTGGAGTACTGGACCATACGGGTTTCGCCCTCGCTCGAGCTCCGCCGCAGAAAAGGGCCGTGGAATACATCGGTGGAAACTACCGGGTCTCTTGTGCCTTAACCTCAGCTGGGCTTGTCGCCGCTATTCTGTTTTCGTCTATAGTGGTTAACTGATTCTCCGGGTATTTATAGTACTGCCAGGTCGCAAATCTAGTCCCGTCGGACTGTCATCTCCGTGATGAAAACCTGGGCAACGGGAAGGATCCCAGTTTGAGAATCAGATCCTGACCTCTCAAGCTCTGCCTTACCGTCTTCATCAAGGAATTATGCCCAGCGCATACAGACGCGTTTCGGCATGTAAGACTAATTGCTGATGATGGTAAGGCGATATCTATTCTAATATGAGCGTTACACTCGTACACGGATCTCGAAAACGGTCTTGGAATTCACAGCTCCTATCTACGGGGATTCCAAATGACGGGATTCATGGTAACCAAGAAAAAGTAATAGGCCTGCCTTCCGTGACATAAGGGTCCCGCCTTAATATTCTCGTTGTTACCCCAGTGGCGTTCTCTTTATGGCCCAGGACGTGCTGTGTCTGAGCCTTATGGTCTTGCGGCAGGACTATTTGGACGTTTTATGACAGTAGGAGCATGAGTTTGCATGCTCACATTTGTTCAATCTCGAGTGAGTCCGCGTAGTAATGTAGAAGATGACAATCAAGCCGAAACAGACAGTGCAATGAGAAATCTAAACACGGTTTAGTTAGAGTACTAGTATCTGCGATCTATCGTTCTTGATGGGCGCTGCTCCTGAGCGCCCCGACCCAATTTGTCAGATCGTTTGCATGCCATATTATTATTAGGCACTGGTATATTTCCTAACAATATCCCCTTGTAAACAATCAGTAACTAGGTTCTTAGGGTCGCCCTAGACCATAGTCTATCAAATTGGTTCCAAATGGCCGAGTACCAGCGGTAATGAGCAAGCTGCTAAATGGTTCGTAAGCTGTTCCGTACAAGTCGTTGGCGTGAGACGACTTATTGTTAAGGGGGGAAATTCGACGAGATTTTCCTGACCGGTCGCTGTTAAAGCCAGTAGCTCTTTGGATGGCTTGGCGGCAAGCTGCGAGGCCGGCAGGTACATCAGGTCAAAAGCAGATCTGCGTGGTGCACCTATTTCATAAAGTTCGACATCAGCCTTCGCGCGCCGATCTTACCAGCCTGTATAAAAAATTGACTCAATGACGACTACGATGTGGCGTCTAAGCTGTGTGCAATGGCCGCTCATGGCTCACAATATTCCAGTACGCTCAGTGACAAGCTTAGAGCCACCGGTTATACAAAGTAATCGTCAATGTAACTAGGCCCTACTCCCGCGCAACTCTTGGCGAGGCCTTGAAAGTACGAGCCCATGCCTTGTCGCGTATTAACTCAGGCCTCAAACGATAAGCCCTTTGGCTATGACCGGAGCGAACTGTTGAGCCTTTGTATCATCTTACTTTCAATATACGGCTCCGTACACCTGGTCCGGTACATCCACCCCCTCCTCCATCGATCGGGAAAATAACATGGTCCTGATAATATCAACATCTATATTCCACTTCGGTTTAACGTGATTAATGTATTATTAAAAGTGAACAGTTGCATCGGACCACTAGTAGCTAATACGCAGACTGCCGTACCGTAGGGTGCTAGTCTACCTATAAGAAAAGGGCCCACGGGCTGCATTGCGAGCGGAAGCGGCCTTAGTCGTAGTGCTGAAAACCGCGGACACTGCGAGAAGAAAAGTTGATGCCAGATGATGTG'/>

    <sequence taxon='110' value='TCCTAATAGTTGTATTGCATTCTATTATGAGTTCGCGGATAGAGTTGTCGATTGTGGTTGGCACTCAACACAGTGCAAGTGCCCTGTGCGGTAGCGTTATGGATTCGAGATTCACTGTCGAGGCCGCGCCACCGAGATGATCAATGGGTGATTTAGCAGCAGTTACCAGGGCGCCCGGAACCCCGGACCGTACCCACGCATGCAGGATAGTGCGGAGTACTGGACCATACGGGTTTCGCCCTCGCTCGAGCTCCGCCGCAGAAAAGGGCCGTGGAATACATCGGTGGAAACTACCGGGTCTCTTGTGCATTAACCTCAGCTGGGCTTGTCGCCGCTATTCTGTTTTCGTCTATAGTGGTTAACTGATTCTCCGGGTATTTATAGTATTGCCAGGTCGCAAATCTAGTCCCGTCGGACTGTCATCTCCGTGATGAAAACCTGGGCAACGGGAAGGATCCCAGTTTGAGACTCAGATCCTGACCTCTCAAGCTCTGCCTTACCGTCTTCATCAAGGAATTATGCCCAGCGCATACAGACGCGTTTCGGCATGTAAGACTAATTGCTGATGATGGTAAGGCGATATCTATTCTAATATGAGCGTTACACTCGTACACGGATCTCGAAAACGGTCTTGGAATTCACAGCTCCTATCTACGGGGATTCCAAATGACGGGATTCATGGTAACCAAGAAAAGGTAATAGGCCTGCCTTCCGTGACATAAGGGTCCCGCCTTAATATTCTCGTTGTTACCCCAGTGGGGTTCTCTTTATGGCCCAGGACGTGCTGTGTCTGAGCCTTATGGTCTTGCGGCCGGGCTATTTGGACGTTTTATGACAGTAGGAGCATGAGTTTGCATGCTCACATTTGTTCAATCTCGAGTGAGTCCGCGTAATAATGTAGAAGATGACAATCAAGCCGAAACAGACAGTGCAATGAGAAATCTAAACACGGTTTAGTTAGAGTACTAGTATCTGCGATCTATCGTTCTTGAGGGGCGCTGCTCCTGAGCACCCCGACCCAATTTGTTAGATCGTTTGCATGCCATATTATTATTAGGCACTGGTATATTTCCTAGCAATATCCCCTTGTAAACAATCAGTAACTAGATTCTTAGGGTCGCCCTAGACCATAGTCTATCAAATTGGTTCCAAATGGCCGAGTACCAGCGGTAATGAGCAAGCTGCTAAATGGATCGTAAGCTGTTCCGTACAAGTCGTTGGCGTGAGACGGCTTATTGTTAAGGGGGGAAATTCGACGAGATTTTCCTGACCGGTCGCTGTTAAAGCCAGTAGCTCTTTGGATGGCTTGGCGGCAAGCTGCGAGGCCGGCAGGTACATCAGGTCAAAAGCAGATCTGTGTGGCGCGCCTATTTCATAAAGTTCGACATCAGCCTTCGTGCGCCGATCTTACCAGCCTGTATAAAAAATTGACTCAATGACGACTACGATGTGGCGTCTAGGCTGTGTGCAATGGCCGCTCATGGCTCACAATATTCCAGTACGCTCAGTGACAAGCTTAGGGCCACCGGTTATACAAAGTAATCGTCAATGTAACTAGGCCCTACTCCCGCGCAACTCTTGGCGAGGCCTTGAAAGTACGAGCCCATGCCTTGTCGCGTATTAACTCAGGCCTCAAACGATAAGCCCTTTGGCTATGACCGGAGCGAACTGTTGAGCCTTTGTATCATCTTACTTTCAATATACGGCTCCGTACACCTGGTCCGGTACATCCACCCCCTCCTCCATCGATCGGGAAAATAACATGGTCCTGATAATATCAACATCTATATTCCACTTCGGTTTAACGTGATTAATGTATTAATAAAAGTGAACAGTTGCATCGGACCACTAGTAGCTAATACGCAGACTGCCGTACCGTAGGGTGCTAGTCTACCTATAAGAAAAGGGCCCACGGGCTGCATTGCGAGCGGAAGCGGCCTTAGTCGTAGTGCTAAAAACCGCAGACACTGCGAGAAGAAAAGTTGATGCCAGATGATGTG'/>

    <sequence taxon='140' value='CCCTAATAGTTGTATTGCATTCTATTATGAGTTCGCGGATAGAGTTGGCGATTGTGGTTGGCACTCAACACAGTGCAAGTGCCCTGTGCGGTAGCGTTATGGATTCGAGATTCACTGTCGAGGCCGCGCCACCGAGATGATCAATGGGTGATTTAGCAGCAGTTACCAGGGCGCCCGGAACCCCGGACCGTACCCACGCATGCAGGATAGTGCGGAGTACTGGACCATACGGGTTTCGCCCTCGCTCGAGCTCCGCCGCAGAAAAGGGCCGTGGAATACATCGGTGGAAACTACCGGTTCTCTTGTGCATTAACCTCAGCTGGGCTTGTCGCCGCTATTCTGTTTTCGTCTATAGTGGTTAACTGATTCTCCGGGTATTTATAGTATTGCCAGGTCGCAAATCTAGTCCCGTCGGACTGTCATCTCCGTGGTGAAAACCTGGGCAACGGGAAGGATCCCAGTTTGAGACTCAGATCCTGACCTCTCAAGCTCTGCCTTACCGTCTTCATCAAGGAATTATGCCCAGCGCATACAGACGCGTTTCGGCATGTAAGACTAATTGCTGATGATGGTAAGGCGATATCTATTCTAATATGAGCGTTACACTCGTACACGGATCTCGAAAACGGTCTTGGAATTCACAGCTCCTATCTACGGGGATTCCAAATGACGGGATTCATGGTAACCAAGAAAAGGTAATAGGCCTGCCTTCCGTGACATAAGGGTCCCGCCTTAATATTCTCGTTGTTACCCCAGTGGGGTTCTCTTTATGGCCCAGGACGTGCTGTGTCTGAGCCTTATGGTCTTGCGGCCGGGCTATTTGGACGTTTTATGACAGTAGGAGCATGAGTTTGCATGCTCACATTTGTTCAATCTCGAGTGAGTCCGCGTAATAATGTAGAAGATGACAATCAAGCCGAAACAGACAGTGCAATGAGGAATCTAAACACGGTTTAGTTAGAGTACTAGTATCTGCGATCTATCGTTCTTGAGGGGCGCTGCTCCTGAGCACCCCGACCCAATTTGTTAGATCGTTTGCATGCCATATTATTATTAGGCACTGGTATATTTCCTAGCAATATCCCCTTGTAAACAATCAGTAACTAGATTCTTAGGGTCGCCCTAGACCATAGTCTATCAAATTGGTTCCAAATGGCCGAGTACCAGCGGTAATGAGCAAGCTGCTAAATGGATCGTAAGCTGTTCCGTACAAGTCGTTGGCGTGAGACGGCTTATTGTTAAGGGGGGAAATTCGACGAGATTTTCCTGACCGGTCGCTGTTAAAGCCAGTAGCTCTTTGGATGGCTTGGCGGCAAGCTGCGAGGCCGGCAGGTACATCAGGTCAAAAGCAGATCTGTGTGGCGCGCCTATTTCATAAAGTTCGACATCAGCCTTCGTGCGCCGATCTTACCAGCCTGTATAAAAAATTGACTCAATGACGACTACGATGTGGCGTCTAGGCTGTGTGCAATGGCCGCTCATGGCTCACAATATTCCAGTACGCTCAGTGACAAACTTAGGGCCACCGGTTATACAAAGTAATCGTCAATGTAACTAGGCCCTACTCCCGCGCAACTCTTGGCGAGGCCTTGAAAGTACGAGCCCATGCCTTGTCGCGTATTAACTCAGGCCTCAAACGATAAGCCCTTTGGCTATGACCGGAGCGAACTGTTGAGCCTTTGTATCATCTTACTTTCAATATACGGCTCCGTACACCTGGTCCGGTACATCCACCCCCTCCTCCATCGATCGGGAAAATAACATGGTCCTGATAATATCAACATCTATATTCCACTTCGGTTTAACGTGATTAATGTATTAATAAAAGTGAACAGTTGCATCGGACCACTAGTAGCTAATACGCAGACTGCCGTACCGTAGGGTGCTAGTCTACCTATAAGAACAGGGCCCACGGGCTGCATTGCGAGCGGAAGCGGCCTTAGTCGTAGTGCTAAAAACCGCAGACACTGCGAGAAGAAAAGTTGATGCCAGATGATGTG'/>

    <sequence taxon='186' value='TCCTAATAGTTGTATTGCATTCTATTATGAGTTCGCGGATAGAGTTGTCGATAGTGGTTGGCACTCAACACAGTGCAAGTGCCCTGTGCGGTAGCGTTATGGATTCGAGATTCACTGTCGAGGCCGCGCCACCGAGATGATCAATGGGTGATTTAGCAGCAGTTACCAGGGCGCCCGGAACCCCGGACCGTACCCACGCATGCAGGATAGTGCGGAGTACTGGACCATACGGGTTTCGCCCTCGCTCGAGCTCCGCCGCAGAAAAGGGCCGTGGAATACATCGGTGGAAACTACCGGGTCTCTTGTGCCTTAACCTCAGCTAGGCTTGTCGCCGCTATTCTGTTTTCGTCTATAGTGGTTAACTGATTCTCCGGGTATTTATAGTATTGCCAGGTCGCAAATCTAGTCCCGTCGGACTGTCATCTCCGTGATGAAAACCTGGGCAACGGGAAGGATCCCAGTTTGAGACTCAGATCCTGACCTCTCAAGCTCTGCCTTACCGTCTTCATCAAGGAATTATGCCCAGCGCATACAGACGCGTTTCGGCATGTAAGACTAATTGCTGATGATGGTAAGGCGATATCTATTCTAATATGAGCGTTACACTCGTACACGGATCTCGAAAACGGTCTTGGAATTCACAGCTCCTATCTACGGGGATTCCAAATGACGGGATTCATGGTAACCAAGAAAAGGTAATAGGCCTGCCTTCCGTGACATGAGGGTCCCGCCTTAATATTCTCGTTGTTACCCCAGTGGGGTTCTCTTTATGGCCCAGGACGTGCTGTGTCTGAGCCTTATGGTCTTGCGGCCGGGCTATTTGGACGTTTTATGACAGTAGGAGCATGAGTTTGCATGCTCACATTTGTTCAATCTCAAGTGAGTCCGCGTAATAATGTAGAAGATGACAATCAAGCCGAAACAGACAGTGCAATGAGAAATCTAAACACGGTTTAGTTAGGGTACTAGTATCTGAGATCTATCGTTCATGAGGGGCGCTGCTCCTGAGCAACCCGACCCAATTTGTTAGATCGTTTGCATGCCATATTATTATTAGGCACTGGTATGTTTCCTAGCAATATCCCCTTGTAAACAATCAGTAACTAGATTCTTAGGGTCGCCCTAGACCATCGTCTATCAAATTGGTTCCAAATGGCCGAGTACCAGCGGTAATGAGCAAGCTGCTAAATGGGTCGTAAGCTGTTCCGTACAAGTCGTTGGCGTGAGACGGCTTATTGTTAAGGGGGGAAATTCGACGAGATTTTCCTGACCGGTCGCTGTTAAAGCCAGTAGCTCCTTGGATGGCTTGGCGGCAAGCTGCGAGGCCGGCAGGTACATCAGGTCAAAAGCAGATCCGCGTGGCGCACCTATTTCATAAAGTTCGAGATCAGCCTTCGTGCGCCGATCTTACCAGCCTGCATAAAAAATTGACTCAATGACGACTACGATGTGGCGTCTAAGCTGTGTGCAATGGCCGCTCATGGCTCACAATATTCCAGTACGCTCAGTGACAAGCTTAGGGCCACCGGTTATACAAAGTAATCGTCAATGTAACCAGGCCCTACTCCCGCGCAACTCTTGGCGAGGCCTTGAAAGTACGAGCCCATGCCTTGTCGCGTATTAACTCAGGCCTCAAACGATAAGCCCTTTGGCTATGCCCGGAGCGAACTGTTGAGCCTTTGTATCATCTTACTTTCAATATACGGCTCCGTACACCTGGTCCGGTACATCCACCCCCTCCTCCATCGATCGGGAAAATAACATGGTCCTGATAATATCAACATCTATATTCCACTTCGGTTTAACGTGATTAATGTATTAATAAAAGTGAACAGTTGCATCGGACCACTAGTAGCTAATACGCAGACTGCCGTACCGTAGGGTGCTAGTCTACCTATAAGAAAAGGGCCCACGGGCTGCATTGCGAGCGGAAGCGTCCTCAGTCGTAGTGCTAAAAACCGCGGACACTGCGAGAAGAAAAGTTGATGCCAGATGATGTG'/>

    <sequence taxon='187' value='TCCTAATAGTTGTATTGCATTCTATTATGAGTTCGCGGATAGAGTTGTCGATAGTGGTTGGCACTCAACACAGTGCAAGTGCCCTGTGCGGTAGCGTTATGGATTCGAGATTCACTGTCGAGGCCGCGCCACCGAGATGATCAATGGGTGATTTAGCAGCAGTTACCAGGGCGCCCGGAACCCCGGACCGTACCCACGCATGCAGGATAGTGCGGAGTACTGGACCATACGGGTTTCGCCCTCGCTCGAGCTCCGCCGCAGAAAAGGGCCGTGGAATACATCGGTGGAAACTACCGGGTCTCTTGTGCCTTAACCTCAGCTAGGCTTGTCGCCGCTATTCTGTTTTCGTCTATAGTGGTTAACTGATTCTCCGGGTATTTATAGTATTGCCAGGTCGCAAATCTAGTCCCGTCGGACTGTCATCTCCGTGATGAAAACCTGGGCAACGGGAAGGATCCCAGTTTGAGACTCAGATCCTGACCTCTCAAGCTCTGCCTTACCGTCTTCATCAAGGAATTATGCCCAGCGCATACAGACGCGTTTCGGCATGTAAGACTAATTGCTGATGATGGTAAGGCGATATCTATTCTAATATGAGCGTTACACTCGTACACGGATCTCGAAAACGGTCTTGGAATTCACAGCTCCTATCTACGGGGATTCCAAATGACGGGATTCATGGTAACCAAGAAAAGGTAATAGGCCTGCCTTCCGTGACATGAGGGTCCCGCCTTAATATTCTCGTTGTTACCCCAGTGGGGTTCTCTTTATGGCCCAGGACGTGCTGTGTCTGAGCCTTATGGTCTTGCGGCCGGGCTATTTGGACGTTTTATGACAGTAGGAGCATGAGTTTGCATGCTCACATTTGTTCAATCTCAAGTGAGTCCGCGTAATAATGTAGAAGATGACAATCAAGCCGAAACAGACAGTGCAATGAGAAATCTAAACACGGTTTAGTTAGGGTACTAGTATCTGAGATCTATCGTTCATGAGGGGCGCTGCTCCTGAGCAACCCGACCCAATTTGTTAGATCGTTTGCATGCCATATTATTATTAGGCACTGGTATGTTTCCTAGCAATATCCCCTTGTAAACAATCAGTAACTAGATTCTTAGGGTCGCCCTAGACCATCGTCTATCAAATTGGTTCCAAATGGCCGAGTACCAGCGGTAATGAGCAAGCTGCTAAATGGGTCGTAAGCTGTTCCGTACAAGTCGTTGGCGTGAGACGGCTTATTGTTAAGGGGGGAAATTCGACGAGATTTTCCTGACCGGTCGCTGTTAAAGCCAGTAGCTCCTTGGATGGCTTGGCGGCAAGCTGCGAGGCCGGCAGGTACATCAGGTCAAAAGCAGATCCGCGTGGCGCACCTATTTCATAAAGTTCGAGATCAGCCTTCGTGCGCCGATCTTACCAGCCTGCATAAAAAATTGACTCAATGACGACTACGATGTGGCGTCTAAGCTGTGTGCAATGGCCGCTCATGGCTCACAATATTCCAGTACGCTCAGTGACAAGCTTAGGGCCACCGGTTATACAAAGTAATCGTCAATGTAACCAGGCCCTACTCCCGCGCAACTCTTGGCGAGGCCTTGAAAGTACGAGCCCATGCCTTGTCGCGTATTAACTCAGGCCTCAAACGATAAGCCCTTTGGCTATGCCCGGAGCGAACTGTTGAGCCTTTGTATCATCTTACTTTCAATATACGGCTCCGTACACCTGGTCCGGTACATCCACCCCCTCCTCCATCGATCGGGAAAATAACATGGTCCTGATAATATCAACATCTATATTCCACTTCGGTTTAACGTGATTAATGTATTAATAAAAGTGAACAGTTGCATCGGACCACTAGTAGCTAATACGCAGACTGCCGTACCGTAGGGTGCTAGTCTACCTATAAGAAAAGGGCCCACGGGCTGCATTGCGAGCGGAAGCGTCCTCAGTCGTAGTGCTAAAAACCGCGGACACTGCGAGAAGAAAAGTTGATGCCAGATGATGTG'/>

    <sequence taxon='63' value='TCCTAATAGTTGTATTGCATTCTATTATGAGTTCGCGGATAGAGTTGTCGATTGTGGTTGGCACTCAACACAGTGCAAGTGCCCTGTGCGGTAGCGTTATGGATTCGAGATTCACTGTCGAGGCCGCGCCACCGAGATGATCAATGGGTGATTTAGCAGCAGTTACCAGGGCGCCCGGAACCCCGGACCGTACCCACGCATGCAGGATAGTGCGGAGTACTGGACCATACGGGTTTCGCCCTCGCTCGAGCTCCGCCGCAGAAAAGGGCCGTGGAATACATCGGTGGAAACTACCGGGTCTCTTGTGCCTTAACCTCAGCTGGGCTTGTCGCCGCTATTCTGTTTTCGTCTATAGTGGTTAACTGATTCTCCGGATATTTATAGTATTGCCAGGTCGCAAATCTAGTCCCGTCGGACTGTCATCTCCATGATGAAAACCTGGGCAACGGGAAGGATCCCAGTTTGAGACTCAGATCCTGACCTCTCAAGCTCTGCCTTACCGTCTTCATCAACGAATTATGCCCAGCGCATACAGACGCGTTTCGGCATGTAAGACTAATTGCTGATGATGGTAAGGCGATATCTATTCTAATATGAGCATTACACTCGTACACGGATCTCGAAAACGGTCTTGGAATTCACAGCTCCTATCTACGGGGATTCCAAATGACGGGATTCATGGTAACCAAGAAAAAGTAATAGGCCTGCCTTCCGTGACATAAGGGTCCCGCCTTAATATTCTCGTTGTTACCCCAGTGGGGTTCTCTTTATGGCCCAGGACGTGCTGTGTCTGAGCCTTATGGTCTTGCGGCCGGGCTATTTGGACGTTTTATGACAGTAGGAGCATGAGTTTGCATGCTCACATTTGTTCAATCTCGGGTGAGTCCGCGTAATAATGTAGAAGATGACAATCAAGCCGAAACAGACAGTGCAATGAGAAATCTAAACACGGTTTAGTTAGAGTACTAGTATCTGCGATCTATCGTTCTTGAGGGGCGCTGCTCCTGAGCACCCCGACCCAATTTGTTAGATCGTTTGCATGCCATATTATTATTAGGCACTGGTATATTTCCTAGCAATATCCCCTTGTAAACAATCAGTAACTAGGTTCTTAGGGTCGCCCTAGACCATAGTCTATCAAATTGGTTCCAAATGGCCGAGTACCAGCGGTAATGAGCAAGCTGCTAAATGGTTCGTAAGCTGTTCCGTACAAGTCGTTGGCGTGAGACGGCTTATTGTTAAGGGGGGAAATTCGACGAGATTTTCCTGACCGGTCGCTGTTAAAGCCAGTAGCTCTTTGGATGGCTTGGCGGCAAGCCGCGAGGCCGGCAGGTACATCAGGTCAAAAGCAGATCTGCGTGGTGCACCTATTTCATAAAGTTCGACATCAGCCTTCGCGCGCCGATCTTACCAGCCTGTATAAAAAATTGACTCAATGACGACTACGATGTGGCGTCTAAGCTGTGTGCAATGGCCGCTCATGGCTCACAATATTCCAGTACGCTCAGTGACAAGCTTAGGGCCACCGGTTATACAAAGTAATCGTCAATGTAACTAGGCCCTACTCCCGCGCAACTCTTGGCGAGGCCTTGAAAGTACGAGCCCATGCCTTGTCGCGTATTAACTCAGGCCTCAAACGATAAGCCCTTTGGCTATGACCGGAGCGAACTGTTGAGCCTTTGTATCATCTTACTTTCAATATACGGCTCCGTACACCTGGTCCGGTACATCCACCCCCTCCTCCATCGATCGGGAAAATAACATGGTCCTGATAATATCAACATCTATATTCCACTTCGGTTTAACGTGATTAATGTATTAATAAAAGTGAACAGTTGCATCGGACCACTAGTAGCTAATACGCAGACTGCCGTACCGTAGGGTGCTAGTCTACCTATAAGAAAAGGGCCCACGGGCTGCATTGCGAGCGGAAGCGGCCTTAGCCGTAGTGCTGAAAACCGCGGACACTGCGAGAAGAAAAGTTGATGCCAGATGATGTG'/>

    <sequence taxon='75' value='TCCTAATAGTTGTATTGCATTCTATTATGAGTTCGCGGATTGAATTGTCGATTGTGGTTGGCACTCAACACAGTGCAAGTGCCCTGTGCGGTAGCGTTATGGATTCGAGATTCACTGTCGAGGCCGCGCCACCGAGATGATCAATGGGTGATTTAGCAGCAGTTACCAGGGCGCCCGGAACCCCGGACCGTACCCACGCATGCAGGATAGTGCGGAGTACTGGACCATACGGGTTTCGCCCTCGCTCGAGCTCCGCCGCAGAAAAGGGCCGTGGAATACATCGGTGGAAACTACCGGGTCTCTTGTGCCTTAACCTCAGCTGGGCTTGTCGCCGCTATTCTGTTTTCGTCTATAATGGTTAACTGATTCTCCGGATATTTATAGTATTGCCAGGTAGCAAATCTAGTCCCGTCGGACTGTCATCTCCATGATGAAAACCTGGGCAATGGGAAGGATCCCAGTTTGAGACTCAGATCCTGACCTCTCAAGCTCTGCCTTACCGTCTTCATCAACGAATTATGCCCAGCGCATACAGACGCGTTTCGGCATGTAAGACTAATTGCTGATGATGGTAAGGCGATATCTATTCTAATATGAGCATTACACTCGTACACGGATCTCGAAAACGGTCTTGGAATTCACAGCTCCTATCTACGGGGATTCCAAATGACGGGATTCATGGTAACCAAGAAAAAGTAATAGGCCTGCCTTCCGTGACATAAGGGTCCCGCCTTAATATTCTCGTTGTTACCCCAGTGGGGTTCTCTTTATGGCCCAGGACGTGCTGTGTCTGAGCCTTATGGTCTTGCGGCCGGGCTATTTGGACATTTTATGACAGTAGGAGCATGAGTTTGCATGCTCACATTTGTTCAATCTCGGGTGAGTCCGCGTAATAATGTAGAAGATGACAATCAAGCCGAAACAGACAGTGCAATGAGAAATCTAAACACGGTTTAGTTAGAGTACTAGTATCTGCGATCTATCGTTCTTGAGGGGCGCTGCTCCTGAGCACCCCGACCCAATTTGTTAGATCGTTTGCATGCCATATTATTATTAGGAACTGGTATATTTCCTAGCAATATCCCCTTGTAAACAATCAGTAACTAGGTTCTTAGAGTCGCCCTAGACCATAGTCTATCAAATTGGTTCCAAATGGCCGAGTACCAGCGGTAATGAGCAAGCTGCTAAATGGTTCGTAAGCTGTTCCGTACAAGTCGTTGGCGTGAGACGGCTTATTGTTAAGGGGGGAAATTCGACGAGATTTTCCTGACCGGTCGCTGTTAAAGCCAGTAGCTCTTTGGATGGCTTGGCGGCAAGCCGCGAGGCCGGTAGGTACATCAGGTCAAAAGCAGATCTGCGTGGTGCACCTATTTCATAAAGTTCGACATCAGCCTTCGCGCGCCGATCTTACCAGCCTGTATAAAAAATTGACTCAATGACGACTACGATGTGGCGTCTAAGCTGTGTGCAATGGCCGCTCATGGCTCACAATATTCCAGTACGCTCAGTGACAAGCTTAGGGCCACCGGTTGCACAAAGTAATCGTCAATGTAACTAGGCCCTACTCCCGCGCAACTCTTCGCGAGGCCTTGAAAGTACGAGCCCATGCCTTGTCGCGTATTAACTCAGGCCTCAAACGATAAGCCCTTTGGCTATGACCGGAGCGAACTGTTGAGCCTTTGTATCATCTTACTTTCAATATACGCCTCCGTACACCTGGTCCGGTACATCCACCCCCTCCTCCATCGATCGGGAAAATAACATGGTCCTGATAATATCAACATCTATATTCCACTTCGGTTTAACGTGACTAATGTATTAATAAAAGTGAACAGTTGCATCGGACCACTAGTAGCTAATACGCAGACTGCCGTACCGTAGGGTGCTAGTCTACCTATAAGGAAAGGGCCCACGGGCTGCATTGCGAGCGGAAGCGGCCTTAGCCGTAGTGCTGAAAACCGCGGACACTGCGAGAAGAAAAGTTGATGCCAGATGATGTG'/>

    <sequence taxon='25' value='TCCTAATAGTTGTATTGCATTCTATTATGGGTTCGCGGATAGAGTTGTCGATTGTGGTTGGCACTCAACACAGTGCAAGTGCCCTGTGCGGTAGCGTTATGGATTCGAGATTCACTGTCGAGGCCGCGCCACCGAGATGATCAATGGGTGATTTAGCAGCAGTTACCAGGGCGCCCGGAACCCCGGACCGTACCCACGCATGCAGGATAGTGCGGAGTACTGGACCATACGGGTTTCGCCCTCGCTCGAGCTCCGCCGCAGAAAAGGGCCGTGGAATACATCGGTGGAAACTACCGGGTCTCTTGTGCCTTAACCTCAGCTGGGCTTGTCGCTGCTATTCTGTTTTCGTCTATAGTGGTTAACTGATTCTCCGGGTATTTATAGTATTGCCAGGTCGCAAATCTAGTCCCGTCGGACTGTCATCTCCGTGATGAAAACCTGGGCAACGGGAAGGATCCCAGTTTGAGAATCAGATCCTGACCTCTCAAGCTCTGCCTTACCGTCTTCATCAAGGAATTATGCCCAGCGCATACAGACGCGTTTCGGCATGTAAGACTAATTGCTGATGATGGTAAGGCGATATCTATTCTAATATGAGCGTTACACTCGTACACGGATCTCGAAAACGGTCTTGGAATTCACAGCTCCTATCTACGGGGATTCCAAATGACGGGATTCATGGTAACTAAGAAAAAGTAATAGGCCTGCCTTCCGTGACATAAGGGTCCCGCCTTAATATTCTCGTTGCTACCCCAGTGGGGTTCTCTTTATGGCCCAGGACGTGCTGTGTCTGAGCCTTATGGTCTTGCGGTCGGGCTATTTGGACGTTTTATGACAGTAGGAGCATGAGTTTGCATGCTCGCATTTGTTCAATCTCGAGTGAGTCCGCGTAATAATGTAGAAGATGACAACCAAGCCGAAACAGACAGTGCAATGAGAAATCTAAACACGGTTTCGTTAGAGTGCTAGTATCTGCGATCTATCGTTCTTGAGGGGCGCTGCTCCTGAGCACCCCGACCCAATTTGTTAGATCGTTTGCATGCCATATTATTATTAGGCACTGGTATATTTCCTAGCAATATCCCCTTGTAAACAATCAGTAACTAGGTTCTTAGGGTCGCCCTAGACCATAGTCTATCAAATTGGTTCCAAATGGCCGAGTACCAGCGGTAATGAGCAAGCTGCTAAATGGTTCGTAAGCTGTTCCGTACAAGTCGTTGGCATGAGACGGCTTATTGTTAAGGGGGGAAATTCGACGAGATTTTCCTGACCGGTCGCTGTTAAAGCCAGTAGCTCTTTGGATGGCTTGGCGGCAAGCTGCGAGGCCTGCAGGTACATCAGGTCAAAAGCAGATCTGCGTGGTGCACCTATTTCATAAAGTTCGACATCGGCCTTCGCGCGCCGATCTTACCAGCCTGTATAAAAAATTGACTCAATGACGACTACGATGTGGCGTCTAAGCTGTGTGCAATGGCCGCTCATGGCTCGCAATATTCCAGTACGCTCAGTGACAAGCTTAGGGCCACCGGTTATACAAAGTAATCGTCAATGTAACTAGGCCCTACTCCCGCGCAACTCTTGGCGAGGCCTTGAAAGTACGAGCCCATGCCTTGTCGCGTATTAACTCAGGCCTCAAACGATAAGCCCTTTGGCTATGACCGGAGCGAACCGTTGAGCCTTTGTATCATCTTACTTTCAATATACGGCTCCGTACACCTGGTCCGGTACATCCACCCCCTCCTCCATCGATCGGGAAAATAAGATGGTCCTGATAATATCAACATCTATATTCCACTTCGGTTTAACGTGATTAATGTATTAATAAAAGTGAACAGTTGCATCGGACCACTAGTAGTTAATACGCAGACTGCCGTACCGTAGGGTGCTAGTCTACCTATAAGAAAAGGGCCCACGGGCTGCACTGCGAGTGGAAGCGGCCTTAGTCGTAGTGCTGAAAACCGCGGACACTGCGAGAAGAAAAGTTGATGCCAGATGATGTG'/>

    <sequence taxon='52' value='TCCTAATAGTTGTATTGCATTCTATTATGGGTTCGCGGATAGAGTTGTCGATTGTGGTTGGCACTCAACACAGTGCAAGTGCCCTGTGCGGTAGCGTTATGGATTCGAGATTCACTGTCGAGGCCGCGCCACCGAGATGATCAATGGGTGATTTAGCAGCAGTTACCAGGGCGTCCGGAACCCCGGACCGTACCCACGCATGCAGGATAGTGCGGAGTACTGGACCATACGGGTTTCGCCCTCGCTCGAGCTCCGCCGCAGAGAAGGGCCGTGGAATACATCGGTGGAAACTACCGGGTCTCTTGTGCCTTAACCTCAGCTGGGCTTGTCGCCGCTATTCTGTTTTCGTCTATAGTGGTTAACTGATTCTCCGGGCATTTATAGTATTGCCAGGTCGCAAATCTAGTCCCGTCGGACTGTCATCTCCGTGATGAAAACCTGGGCAACGGGAAGGATCCCAGTTTGAGACTCAGATCCTGACCTCTCAAGCTCTGCCTTACCGTCTTCATCAAGGAATTATGCCCAGCGCATACAGATGCGTTTCGGCATGTAAGACTAATTGCTGATGATGGTAAGGCGATATCTATTCTAATATGAGCGTTATACTCGTACACGGATCTCGAAAACGGTCTTGGAATTCACAGCTCCTATCTACGGGGATTCCAAATGACGGGATTCATGGTAACCAAGAAAAAGTAATAGGCCTGCCTTCCGTGACATAAGGGTCCCGCCTTAATATTCTCGTTGCTACCCCAGTGGGGTTCTCTTTATGGCCCAGGACGTGCTGTGTCTGAGCCTTATGGTCTTGCGGCCGGGCTATTTGGACGTTTTATGACAGTAGGAGCATGAGTTTGCATGCTCACATTTGTTCAATCTCGAGTGAGTCCGCGTAATAATGTAGAAGATGACAATCAAGCCGAAACAGACAGTGCAATGAGAAATCTAAACACGGTTTAGTTAGAGTGCTAGTATCTGCGATCTATCGTTCTTGAGGGGCGCTGCTACTGAGCACCCCGACCCAATTTGTTAGATCGTTTGCATGCCATATTATTATTAGGCACTGGTATATTTCCTAGCAATATCCCCTTGTAAACAATCAGTAACTAGGTTCTTAGGGTCGCCCTAGACCATAGTCTATCAAATTGGTTCCAAATGGCCGAGTACCAGCGGTAATGAGCAAGCTGCTAAATGGTTCGTAAGCTGTTCCGTACAAGTCGTTGGCATGAGACGGCTTATTGTTAAGGGGGGAAATTCGACGAGATTTTCCTGACCGGTCGCTGTTAAAGCCAGTAGCTCTTTGGATGGCTTGGCGGCAAGCTGCGAGGCCGGCAGGTACATCAGGTCAAAAGCAGATCTGCGTGGTGCACCTATTTCATAAAGTTCGACATCGGCCTTCGCGCGCCGATCTTACCAGCCTGTATAAAAAATTGACTCAATGACGACTACGATGTGGCGTCTAAGCTGTGTGCAATGGCCGCTCATGGCTCACAGTATTCCAGTACGCTCAGTGACAAGCTTAGGGCCACCGGTTATACAAAGTAATCGTCAATGTAACTAGGCCCTACTCCCGCGCAACTCTTGGCGAGGCCTTGAAAGTACGAGCCCATGCCTTGTCGCGTATTAACTCAGGCCTCAAACGATAAGCCCTTTGGCTATGACCGGAGCGAACCGTTGAGCCTTTGTATCATCTTACTTTCAATATACGGCTCCGTACACCTGGTCCGGTACATCCACCCCCTCCTCCATCGATCGGGAAAATAACATGGTCCTGATAATATCAACATCTATATTCCACTTCGGTTTAACGTGATTAATGTATTAATAAAAGTGAACAGTTGCATCGGACCATTAGTAGCTAATACGCAGACTGCCGTACCGTAGGGTGCTAGTCTACCTATAAGAAAAGGGCCCACGGGCTGCACTGCGAGCGGAAGCGGTCTTAGTCGTAGTGCTGAAAACCGCGGACACTGCGAGAAGAAAAGTTGATGCCAGATGATGTG'/>

    <sequence taxon='56' value='TCCTAATAGTTGTATTGCATTCTATTATGGGTTCGCGGATAGAGTTGTCGATTGTGGTTGGCACTCAACACAGTGCAAGTGCCCTGTGCGGTAGCGTTATGGATTCGAGATTCACTGTCGAGGCCGCGCCACCGAGATGATCAATGGGTGATTTAGCAGCAGTTACCAGGGCGTCCGGAACCCCGGACCGTACCCACGCATGCAGGATAGTGCGGAGTACTGGACCATACGGGTTTCGCCCTCGCTCGAGCTCCGCCGCAGAGAAGGGCCGTGGAATACATCGGTGGAAACTACCGGGTCTCTTGTGCCTTAACCTCAGCTGGGCTTGTCGCCGCTATTCTGTTTTCGTCTATAGTGGTTAACTGATTCTCCGGGCATTTATAGTATTGCCAGGTCGCAAATCTAGTCCCGTCGGACTGTCATCTCCGTGATGAAAACCTGGGCAACGGGAAGGATCCCAGTTTGAGACTCAGATCCTGACCTCTCAAGCTCTGCCTTACCGTCTTCATCAAGGAATTATGCCCAGCGCATACAGATGCGTTTCGGCATGTAAGACTAATTGCTGATGATGGTAAGGCGATATCTATTCTAATATGAGCGTTATACTCGTACACGGATCTCGAAAACGGTCTTGGAATTCACAGCTCCTATCTACGGGGATTCCAAATGACGGGATTCATGGTAACCAAGAAAAAGTAATAGGCCTGCCTTCCGTGACATAAGGGTCCCGCCTTAATATTCTCGTTGCTACCCCAGTGGGGTTCTCTTTATGGCCCAGGACGTGCTGTGTCTGAGCCTTATGGTCTTGCGGCCGGGCTATTTGGACGTTTTATGACAGTAGGAGCATGAGTTTGCATGCTCACATTTGTTCAATCTCGAGTGAGTCCGCGTAATAATGTAGAAGATGACAATCAAGCCGAAACAGACAGTGCAATGAGAAATCTAAACACGGTTTAGTTAGAGTGCTAGTATCTGCGATCTATCGTTCTTGAGGGGCGCTGCTCCTGAGCACCCCGACCCAATTTGTTAGATCGTTTGCATGCCATATTATTATTAGGCACTGGTATATTTCCTAGCAATATCCCCTTGTAAACAATCAGTAACTAGGTTCTTAGGGTCGCCCTAGACCATAGTCTATCAAATTGGTTCCAAATGGCCGAGTACCAGCGGTAATGAGCAAGCTGCTAAATGGTTCGTAAGCTGTTCCGTACAAGTCGTTGGCATGAGACGGCTTATTGTTAAGGGGGGAAATTCGACGAGATTTTCCTGACCGGTCGCTGTTAAAGCCAGTAGCTCTTTGGATGGCTTGGCGGCAAGCTGCGAGGCCGGCAGGTACATCAGGTCAAAAGCAGATCTGCGTGGTGCACCTATTTCATAAAGTTCGACATCGGCCTTCGCGCGCCGATCTTACCAGCCTGTATAAAAAATTGACTCAATGACGACTACGATGTGGCGTCTAAGCTGTGTGCAATGGCCGCTCATGGCTCACAGTATTCCAGTACGCTCAGTGACAAGCTTAGGGCCACCGGTTATACAAAGTAATCGTCAATGTAACTAGGCCCTACTCCCGCGCAACTCTTGGCGAGGCCTTGAAAGTACGAGCCCATGCCTTGTCGCGTATTAACTCAGGCCTCAAACGATAAGCCCTTTGGCTATGACCGGAGCGAACCGTTGAGCCTTTGTATCATCTTACTTTCAATATACGGCTCCGTACACCTGGTCCGGTACATCCACCCCCTCCTCCATCGATCGGGAAAATAACATGGTCCTGATAATATCAACATCTATATTCCACTTCGGTTTAACGTGATTAATGTATTAATAAAAGTGAACAGTTGCATCGGACCATTAGTAGCTAATACGCAGACTGCCGTACCGTAGGGTGCTAGTCTACCTATAAGAAAAGGGCCCACGGGCTGCACTGCGAGCGGAAGCGGTCTTAGTCGTAGTGCTGAAAACCGCGGACACTGCGAGAAGAAAAGTTGATGCCAGATGATGTG'/>

    <sequence taxon='89' value='TCCTAATAGTTGTATTGCATTCTATTATGGGTTCGCGGATAGAGTTGTCGATTGTGGTTGGCACTCAACACAGTGCAAGTGCCCTGTGCGGTAGCGTTATGGATTCGAGATTCACTGTCGAGGCCGCGCCACCGAGATGATCAATGGGTGATTTAGCAGCAGTTACCGGGGCGTCCGGAACCCCGGACCGTACCCACGCATGCAGGATAGTGCGGAGTACTGGACCATACGGGTTTCGCCCTCGCTCGAGCTCCGCCGCAGAGAAGGGCCGTGGAATACATCGGTGGAAACTACCGGGTCTCTTGTGCCTTAACCTCAGCTGGGCTTGTCGCCGCTATTCTGTTTTCGTCTATAGTGGTTAACTGATTCTCCGGGCATTTATAGTATTGCCAGGTCGCAAATCTAGTCCCGTCGGACTGTCATCTCCGTGATGAAAACCTGGGCAACGGGAAGGATCCCAGTTTGAGACTCAGATCCTGACCTCTCAAGCTCTGCCTTACCGTCTTCATCAAGGAATTATGCCCAGCGCATACAGATGCGTTTCGGCATGTAAGACTAATTGCTGATGATGGTAAGGCGATATCTATTCTAATATGAGCGTTATACTCGTACACGGATCTCGAAAACGGTCTTGGAATTCACAGCTCCTATCTACGGGGATTCCAAATGACGGGATTCATGGTAACCAAGAAAAAGTAATAGGCCTGCCTTCCGTGACATAAGGGTCCCGCCTTAATATTCTCGTTGCTACCCCAGTGGGGTTCTCTTTATGGCCCAGGACGTGCTGTGTCTGAGCCTTATGGTCTTGCGGCCGGGCTATTTGGACGTTTTATGACAGTAGGAGCATGAGTTTGCATGCTCACATTTGTTCAATCTCGAGTGAGTCCGCGTAATAATGTAGAAGATGACAATCAAGCCGAAACAGACAGTGCAATGAAAAATCTAAACACGGTTTAGTTAGAGTGCTAGTATCTGCGATCTATCGTTCTTGAGGGGCGCTGCTCCTGAGCACCCCGACCCAATTTGTTAGATCGTTTGCATGCCATATTATTATTAGGCACTGGTATATTTCCTAGCAATATCCCCTTGTAAACAATCAGTAACTAGGTTCTTAGGGTCGCCCTAGACCATAGTCTATCAAATTGGTTCCAAATGGCCGAGTACCAGCGGTAATGAGCAAGCTGCTAAATGGTTCGTAAGCTGTTCCGTACAAGTCGTTGGCATGACACGGCTTATTGTTAAGGGGGGAAATTCGACGAGATTCTCCTGACCGGTCGCTGTTAAAGCCAGTAGCTCTTTGGATGGCTTGGCGGCAAGCTGCGAGGCCGGCAGGTACATCAGGTCAAAAGCAGATCTGCGTGGTGCACCTATTTCATAAAGTCCGACATCGGCCTTCGCGCGCCGATCTTACCAGCCTGTATAAAAAATTGACTCAATGACGACTACGATGTGGCGTATAAGCTGTGTGCTATGGCCGCTCATGGCTCACAGTATTCCAGTACGCTCAGTGACAAGCTTAGGGCCACCGGTTATACAAAGTAATCGTCAATGTAACTAGGCCCTACTCCCGCGCAACTCTTGGCGAGGCCTTGAAAGTACGAGCCCATGCCTTGTCGCGTCTTAACTCAGGCCTCAAACGATAAGCCCTTTGGCTATGACCGGAGCGAACCGTTGAGCCTTTGTATCATCTTACTTTCAATATACGGCTCCGTACACCTGGTCCGGTACATCCACCCCCTCCTCCATCGATCGGGAAAATAACATGGTCCTGATAATATCAACATCTATATTCCACTTCGGTTTAATGTGATTAATGTATTAATAAAAGTGAACAGTTGCATCGGACCATTAGTAGCTAATACGCAGACTGCCGTACCGTAGGGTGCTAGTCTACCTATAAGAAAAGGGCCCACGGGCTGCACTGCGAGCGGAAGCGGTCTTAGTCGTAGTGCTGAAAACCGCGGACACTGCGAGAAGAAAAGTTGATGCCAGATGATGTG'/>

    <sequence taxon='115' value='TCCTAATAGTTGTATTGCATTCTATTATGGGTTCGCGGATAGAGTTGTCGATTGTGGTTGGCACTCAACACAGTGCAAGTGCCCTGTGCGGTAGCGTTATGGATTCGAGATTCACTGTCGAGGCCGCGCCACCGAGATGATCAATGGGTGATTTAGCAGCAGTTACCGGGGCGTCCGGAACCCCGGACCGTACCCACGCATGCAGGATAGTGCGGAGTACTGGACCATACGGGTTTCGCCCTCGCTCGAGCTCCGCCGCAGAGAAGGGCCGTGGAATACATCGGTGGAAACTACCGGGTCTCTTGTGCCTTAACCTCAGCTGGGCTTGTCGCCGCTATTCTGTTTTCGTCTATAGTGGTTAACTGATTCTCCGGGCATTTATAGTATTGCCAGGTCGCAAATCTAGTCCCGTCGGACTGTCATCTCCGTGATGAAAACCTGGGCAACGGGAAGGATCCCAGTTTGAGACTCAGATCCTGACCTCTCAAGCTCTGCCTTACCGTCTTCATCAAGGAATTATGCCCAGCGCATACAGATGCGTTTCGGCATGTAAGACTAATTGCTGATGATGGTAAGGCGATATCTATTCTAATATGAGCGTTATACTCGTACACGGATCTCGAAAACGGTCTTGGAATTCACAGCTCCTATCTACGGGGATTCCAAATGACGGGATTCATGGTAACCAAGAAAAAGTAATAGGCCTGCCTTCCGTGACATAAGGGTCCCGCCTTAATATTCTCGTTGCTACCCCAGTGGGGTTCTCTTTATGGCCCAGGACGTGCTGTGTCTGAGCCTTATGGTCTTGCGGCCGGGCTATTTGGACGTTTTATGACAGTAGGAGCATGAGTTTGCATGCTCACATTTGTTCAATCTCGAGTGAGTCCGCGTAATAATGTAGAAGATGACAATCAAGCCGAAACAGACAGTGCAATGAAAAATCTAAACACGGTTTAGTTAGAGTGCTAGTATCTGCGATCTATCGTTCTTGAGGGGCGCTGCTCCTGAGCACCCCGACCCAATTTGTTAGATCGTTTGCATGCCATATTATTATTAGGCACTGGTATATTTCCTAGCAATATCCCCTTGTAAACAATCAGTAACTAGGTTCTTAGGGTCGCCCTAGACCATAGTCTATCAAATTGGTTCCAAATGGCCGAGTACCAGCGGTAATGAGCAAGCTGCTAAATGGTTCGTAAGCTGTTCCGTACAAGTCGTTGGCATGACACGGCTTATTGTTAAGGGGGGAAATTCGACGAGATTCTCCTGACCGGTCGCTGTTAAAGCCAGTAGCTCTTTGGATGGCTTGGCGGCAAGCTGCGAGGCCGGCAGGTACATCAGGTCAAAAGCAGATCTGCGTAGTGCACCTATTTCATAAAGTCCGACATCGGCCTTCGCGCGCCGATCTTACCAGCCTGTATAAAAAATTGACTCAATGACGACTACGATGTGGCGTATAAGCTGTGTGCTATGGCCGCTCATGGCTCACAGTATTCCAGTACGCTCAGTGACAAGCTTAGGGCCACCGGTTATACAAAGTAATCGTCAATGTAACTAGGCCCTACTCCCGCGCAACTCTTGGCGAGGACTTGAAAGTACGAGCCCATGCCTTGTCGCGTCTTAACTCAGGCCTCAAACGATAAGCCCTTTGGCTATGACCGGAGCGAACCGTTGAGCCTTTGTATCATCTTACTTTCAATATACGGCTCCGTACACCTGGTCCGGTACATCCACCCCCTCCTCCATCGATCGGGAAAATAACATGGTCCTGATAATATCAACATCTATATTCCACTTCGGTTTAATGTGATTAATGTATTAATAAAAGTGAACAGTTGCATCGGACCATTAGTAGCTAATACGCAGACTGCCGTACCGTAGGGTGCTAGTCTACCTATAAGAAAAGGGCCCACGGGCTGCACTGCGAGCGGAAGCGGTCTTAGTCGTAGTGCTGAAAACCGCGGACACTGCGAGAAGAAAAGTTGATGCCAGATGATGTG'/>

    <sequence taxon='64' value='TCCTAATAGTTGTATTGCATTCTATTATGGGTTCGCGGATAGAGTTGTCGATTGTGGTTGATACTCAACACAGTGCAAGCGCCCTGTGCGGTAGCGTTATGGATTCGAGATTCACTGTCGAGGCCGCGCCACCGAGATGATCAATGGGTGATTTAGCAGCAGTTACCAGGGCGCCCGGAACCCCGGACCGTACCCACGCATGCAGGATAGTGCGGAGTACTGGACCATACGGGTTTCGCCCTCGCTCGAGCTCCGCCGCAGAAAAGGGCCGTGGAATACATCAGTGGAAACTACCGGGTCTCTTGTGCCTTAACCTCAGCTGGGCTTGTCGCCGCTATTCTGTTTTCGTCTATAGTGGTTAACTGATTCTCCGGGTATTTATAGTATTGCCCGGTCGCAAGTCTAGTCCCGTCGGACTGTCATCTCCGTGATGAAAACCTGGGCAACGGGAAGGATCCCAGTTTGAGACTCAGATCCTGACCTCTCAAGCTCTGCCTTACCGTCTTCATCAAGGAATTACGCCCAGCGCATACAGACGCGTTTCGGCATGTAGGACTAACTGCTGATGATGGTAAAGCGATATCTATTCTAATATGAGCGTTCCACTCGTACACGGATCTCGAAAACGGTCTTGGAATTCACAGCTCCTATCTACGGGAATTCCAAATGACGGGATTCATGGTAACCAAGAAAAAGTAATAGGCCTGCCTTCCGTGACATAAGGGTCCCGCCTTAATATTCTCGTTGCTACCCCAGTGGGGTTCTCTTTATGGCCCAGGACGTGTTGTGTCTGAGCCTTATGGTCTTGCGGCCGGGCTATTTGGACGTTTTATGACAGTAGGAGCATGAGTTTGCATGCTCACATTTGTTCAATCTCGAGTGAGTCCGCGTAATAACGTAGAAGATGACAATCAGGCCGAAACAGACAGTGCAATGAGAAATCTCAACACGGTTTAGTTAGAGTGCTAGTATCTGCGATCTATCGTTCTTGAGGGGCGCTGCTCCTGAGCACCCCGACCCAATTTGTTAGATCGTTTGCATGCCATATTATTATTAGGCACTGGTATCTTTTCTAGCAATATCCCCTTGTAAACAATCAGTAACTAGGTTCTTAGGGTCGCCCTAGACCATAGTCTATCAAATTGGTTCCAAATGGCCGAGTACCAGCGGTAATGAGCAAGCTGCTAAATGGTTCGTAAGCTGTTCCGTACAAGTCGTTGGCATGAGACGGCTTATTGTTAAGGAGGGAAATTCGACGGGATTTTCCTGACCGGTCGCTGTTAAAGCCAGTAGCTCTTTGGATGGCTTGGCGGCAAGCTGCGAGGCCGGCAGGTACATCAGGCCAAAAGCAGATCTGCGTGGTGCACCTATTTCATAAAGTTCGACATCGGCCTTAGCGCGCCGATCTTACCAGCCTGTATAAAAAATTGACTCAACGACGACTACGATGTGGCGTCTAAGCTGTGTGCAATGGCCGCTCATGGCTCATAATATTCCAGTACGCTCAGTGACAAGCTTAGGGCCACCGGTTACACAAAGTAATCGTCAATGTAACTAGGCCCCACTCCCGCACAACTCTTGGCGAGGCCTTGAAAGTACGAGCCCATGCCTTGTCGCGTATTAACTCAGGCCTCAAACGATAAGCCCTTTGGCTATGACCGGAGCGAACCGTTGAGCCTTTGTATCATCTTACTTTCAATATACGGCTCCGTACACCTGGTCCGGTACATCCACCCCCTCCTCCATCGATCGGGAAAATAACATGGTCCTGATAATATCAACATCTATATTCCACTTCGGTTTAACGTGATTAATGTATTAATAAAAGTGAACAGTTGCACCGGGCCACTAGTAGCTAATACGCAGACTGCCGTACCGTAGGGTGCTAGTCTACCTATAAGAAAAGGGCCCACGGGCTGCACTGCGAGCGGAAGCGGCCTTAGTCGTAGTGCTGAAAACCGCGGACACTGCGAGAAGAAAAGTTGATGCCAGATGATGTG'/>

    <sequence taxon='90' value='TCCTAATAGTTGTATTGCATTCTATTATGGGTTCGCGGATAGAGTTGTCGATTGTGGTTGATACTCAACACAGTGCAAGCGCCCTGTGCGGTAGCGTTATGGATTCGAGATTCACTGTCGAGGCCGCGCCACCGAGATGATCAATGGGTGATTTAGCAGCAGTTACCAGGGCGCCCGGAACCCCGGACCGTACCCACGCATGCAGGATAGTGCGGAGTACTGGACCATACGGGTTTCGCCCTCGCTCGAGCTCCGCCGCAGAAAAGGGCCGTGGAATACATCAGTGGAAACTACCGGGTCTCTTGTGCCTTAACCTCAGCTGGGCTTGTCGCCGCTATTCTGTTTTCGTCTATAGTGGTTAACTGATTCTCCGGGTATTTATAGTATTGCCCGGTCGCAAGTCTAGTCCCGTCGGACTGTCATCTCCGTGATGAAAACCTGGGCAACGGGAAGGATCCCAGTTTGAGACTCAGATCCTGACCTCTCAAGCTCTGCCTTACCGTCTTCATCAAGGAATTACGCCCAGCGCATACAGACGCGTTTCGGCATGTAGGACTAACTGCTGATGATGGTAAAGCGATATCTATTCTAATATGAGCGTTCCACTCGTACACGGATCTCGAAAACGGTCTTGGAATTCACAGCTCCTATCTACGGGAATTCCAAATGACGGGATTCATGGTAACCAAGAAAAAGTAATAGGCCTGCCTTCCGTGACATAAGGGTCCCGCCTTAATATTCTCGTTGCTACCCCAGTGGGGTTCTCTTTATGGCCCAGGACGTGTTGTGTCTGAGCCTGATGGTCTTGCGGCCGGGCTATTTGGACGTTTTATGACAGTAGGAGCATGAGTTTGCATGCTCACATTTGTTCAATCTCGAGTGAGTCCGCGTAATAACGTAGAAGATGACAATCAGGCCGAAACAGACAGTGCAATGAGAAATCTCAACACGGTTTAGTTAGAGTGCTAGTATCTGCGATCTATCGTTCTTGAGGGGCGCTGCTCCTGAGCACCCCGACCCAATTTGTTAGATCGTTTGCATGCCATATTATTATTAGGCACTGGTATCTTTTCTAGCAATATCCCCTTGTAAACAATCAGTAACTAGGTTCTTAGGGTCGCCCTAGACCATAGTCTATCAAATTGGTTCCAAATGGCCGAGTACCAGCGGTAATGAGCAAGCTGCTAAATGGTTCGTAAGCTGTTCCGTACAAGTCGTTGGCATGAGACGGCTTATTGTTAAGGAGGGAAATTCGACGGGATTTTCCTGACCGGTCGCTGTTAAAGCCAGTAGCTCTTTGGATGGCTTGGCGGCAAGCTGCGAGGCCGGCAGGTACATCAGGCCAAAAGCAGATCTGCGTGGTGCACCTATTTCATAAAGTTCGACATCGGCCTTAGCGCGCCGATCTTACCAGCCTGTATAAAAAATTGACTCAACGACGACTACGATGTGGCGTCTAAGCTGTGTGCAATGGCCGCTCATGGCTCATAATATTCCAGTACGCTCAGTGACAAGCTTAGGGCCACCGGTTACACAAAGTAATCGTCAATGTAACTAGGCCCCACTCCCGCACAACTCTTGGCGAGGCCTTGAAAGTACGAGCCCATGCCTTGTCGCGTATTAACTCAGGCCTCAAACGATAAGCCCTTTGGCTATGACCGGAGCGAACCGTTGAGCCTTTGTATCATCTTACTTTCAATATACGGCTCCGTACACCTGGTCCGGTACATCCACCCCCTCCTCCATCGATCGGGAAAATAACATGGTCCTGATAATATCAACATCTATATTCCACTTCGGTTTAACGTGATTAATGTATTAATAAAAGTGAACAGTTGCACCGGGCCACTAGTAGCTAATACGCAGACTGCCGTACCGTAGGATGCTAGTCTACCTATAAGAAAAGGGCCCACGGGCTGCACTGCGAGCGGAAGCGGCCTTAGTCGTAGTGCTGAAAACCGCGGACACTGCGAGAAGAAAAGTTGATGCCAGATGATGTG'/>

    <sequence taxon='144' value='TCCTAATAGTTGTATTGCATTCTATTATGGGTTCGCGGATAGAGTTGTCGATTGTGGTTGATACTCAACACAGTGCAAGCGCCCTGTGCGGTAGCGTTATGGATTCGAGATTCACTGTCGAGGCCGCGCCACCGAGATGATCAATAGGTGATTTAGCAGCAGTTACCAGGGCGCCCGGAACCCCGGACCGTACCCACGCATGCAGGATAGTGCGGAGTACTGGACCATACGGGTTTCGCCCTCGCTCGAGCTCCGCCGCAGAAAAGGGCCGTGGAATACATCAGTGGAAACTACCGGGTCTCTTGTGCCTTAACCTCAGCTGGGCTTGTCGCCGCTATTCTGTTTTCGTCTATAGTGGCTAACTGATTCTCCGGGTATTTATAGTATTGCCCGGTCGCAAGTCTAGTCCCGTCGGACTGTCATCTCCGTGATGAAAACCTGGGCAACGGGAAGGATCCCAGTTTGAGACTCAGATCCTGACCTCTCAAGCTCTGCCTTACCGTCTTCATCAAGGAATTACGCCCAGCGCATACAGACGCGTTTCGGCATGTAGGACTAACTGCTGATGATGGTAAAGCGATATCTATTCTAATATGAGCGTTCCACCCGTACACGGATCTCGAAAACGGTCTTGGAATTCACAGCTCCTATCTACGGGAATTCCAAATGACGGGATTCATGGTAACCAAGAAAAAGTAATAGGCCTGCCTTCCGTGACATAAGGGTCCCGCCTTAATATTCTCGTTGCTACCCCAGTGGGGTTCTCTTTATGGCCCAGGACGTGTTGTGTCTGAGCCTGATGGTCTTGCGGCCGGGCTATTTGGACGTTTTATGACAGTAGGAGCATGAGTTTGCATGCTCACATTTGTTCAATCTCGAATGAGTCCGCGTAATAACGCAGAAGATGACAATCAGGCCGAAACAGACAGTGCAATGAGAAATCTCAACACGGTTTAGTTAGAGTGCTAGTATCTGCGATCTATCGTTCTTGAGGGGCGCTGCTCCTGAGCAGCCCGACCCAATTTGTTAGATCGTTTGCATGCCATATTATTATTAGGCACTGGTATCTTTTCTAGCAATATCCCCTTGTAAACAATCAGTAACTAGGTTCTTAGGGTCGCCCTAGACCATAGTCTATCAAATTGGTTCCAAATGGCCGAGTACCAGCGGTAATGAGCAAGCTGCTAAATGGTTCGTAAGCTGTTCCGTACAAGTCGTTGGCATGAGACGGCTTATTGTTAAGGAGGGAAATTCGACGGGATTTTCCTGACCGGTCGCTGTTAAAGCCAGTAGCTCTTTGGATGGCTTGGCGGCAAGCTGCGAGGCCGGCAGGTACATCAGGCCAAAAGCAGATCTGCGTGGTGCACCTATTTCATAAAGTTCGACATCGGCCTTAGCGCGCCGATCTTACCAGCCTGTATAAAAAATTGACTCAATGACGACTACGATGTGGCGTCTAAGCTGTGTGCAATGGCCGCTCATGGCTCATAATATTCCAGTACGCTCAGTGACAAGCTTAGGGCCACCGGTTGCACAAAGTAATCGTCAATGTAACTAGGCCCCACTCCCGCACAACTCTTGGCGAGGCCTTGAAAGTACGAGCCCATGCCTTGTCGCGTATTAACTCAGGCCTCAAACGATAAGCCCTTTGGCTATGACCGGAGCGAACCGTTGAGCCTTTGTATCATCTTACTTTCAATATACGGCTCCGTACACCTGGTCCGGTACTTCCACCCCCTCCTCCATCGATCGGGAAAATAACATGGTCCTGATAATATCAACATCTATATTCCACTTCGGTTTAACGTGATTAATGTATTAATAAAAGTGAACAGCTGCACCGGGCCACTAGCAGCTAATACGCAGACTGCCGTACCGTAGGATGCTAGTCTACCTATAAGACAAGGGCCCACGGGCTGCACTGCGAGCGGAAGCGGCCTTAGTCGTAGTGCTGAAAACCGCGGACACTGCGAGAAGAAAAGTTGATGCCAGATGATGTG'/>

    <sequence taxon='97' value='TCCTAATAGTTGTATTGCATTCTATTATGGGTTCGCGGATAGAGTTGTCGATTGTGGTTGATACTCAACACAGTGCAAGCGCCCTGTGCGGTAGAGTTATGGATTCGGGATTCACTGTCGAGGCCGCGCCACCGAGATGATCAATGGGTGATTTAGCAGCAGTTACCAGGGCGCCCGGAACCCCGGACCGTACCCACGCATGCAGGATAGTGCGGAGTACTGGACCATACGGGTTTCGCCCTCGCTCGAGCTCCGCCGCAGAAAAGGGCCGTGGAATACATCGGTGGAAACTACCGGGTCTCTTGTGCCTTAGCCTCAGCTGGGCTTGTCGCCGCTATTCTGTTTTCGTCTATAGTGGTTAACTGATTCTCCGGGTATTTATAGTATTGCCAGGTCGCAAGTCTAGTCCCGTCGGACTGTCATCTCCGTGATGAAAACCTGGGCAACGGGAAGGATCCCAGTTTGAGACTCAGATCCTGACCTCTCAAGCTCTGCCTTACCGTCTTCATCAAGGAATTACGCCCAGCGCATACAGACGCGTTTCGGCATGTAGGACTAACTGCTGATGATGGTAAAGCGATATCTATTCTAATATGAGCGTTCCACTCGTACACGGATCTCGAAAACGGTCTTGGAATTCACAGCTCCTATCTACGGGAATTCCAAATGACGGGATTCATGGTAACCAAGAAAAAGTAATAGGCCTGCCTTCCGTGACATAAGGGTCCCGCCTTAATATTCTCGTTGCTACCCCAGTGGGGTTCTCTTTATGGCCCAGGACGTGCTGTGTCTGAGCCTTATGGTCTTGCGGCCAGGCTATTTGGACGTTTTATGACAGTAGGAGCATGAGTTTGCATGCTCACATTTGTTCAATCTCGAGTGAGTCCGCGTAATAACGTAGAAGATGACAATCAGGCCGAAACAGACAGTGCAATGAGAAATCTAAACACGGTTTAGTTAGAGTGCTAGTATCTGCGATCTATCGTTCTTGAGGGGCGCTGCTCCTGAGCACCCCGACCCAATTTGTTAGATCGTTTGCATGCCATATTATTATTAGGCACTGGTATCTTTTCTAGCAATATCCCCTTGTAAACAATCAGTAACTAGGTTCTTAGGGTCGCCCTAGACCATAGTCTATCAAATTGGTTCCAAATGGCCGAGTACCAGCGGTAATGAGCAAGCTGCTAAATGGTTCGTAAGCTGTTCCGTACAAGTCGTTGGCATGAGACGGCTTATTGTTAAGGAGGGAAATTCGACGAGATTTTCCTGACCGGTCGCTGTTAAAGCCAGTAGCTCTTTGGATGGCTTGGCGGCAAGCTGCGAGGCCGGCAGGTACATCAGGCCAAAAGCAGATCTGCGTGGTGCACCTATTTCATAAAGTTCGACATCGGCCTTAGCGCGCCGATCCTACCAGCCTGTATAAAAAATTGACTCAACGACGACTACGATGTGGCGTCTAAGCTGTGTGCAATGGCCGCTCATGGCTCATAATATTCCAGTACGCTCAGTGACAAGCTTAGGGCCACCGGTTACACAAAGTAATCGTCAATGTAACTAGGCCCTACTCCCGCACAACTCTTGGCGAGGCCTTGAAAGTACGAGCCCATGCCTTGTCGCGTATTAACTCAGGCCTCAAACGATAAGCCCTTTGGCTATGACCGGAGCGAACCGTTGAGCCTTTGTATCATCTTACTTTCAATATACGGCTCCGTACACCTGGTCCGGTACATCCACCCCCTCCTCCATCGATCGGGAAAATAACATGGTCCTGATAATATCAGCATCTATATTCCACTTCGGTTTAACGTGATTAATGTATTAATAAAAGTGAACAGTTGCACCGGGCCACTAGTAGCTAATACGCAGACTGCCGTACCGTAGGGTGCTAGTCTACCTATAAGAAAAGGGCCCACGGGCTGCACTGCGAGCGGAAGCGGCCTTAGTCGTAGTGCTGAAAACCGCGGACACTGCGAGAAGAAAAGTTGATGCCAGATGATGTG'/>

    <sequence taxon='77' value='TCCTAATAGTTGTATTGCATTCTATTATGGGTTCGCGGATAGAGTTGTCGATTGTGGTTGATACTCAACACAGTGCAAGCGCCCTGTGCGGTAGCGTTATGGATTCGGGATTCACTGTCGAGGCCGCGCCACCGAGATGATCAATGGGTGATTTAGCAGCAGTTACCAGGGCGCCCGGAACCCCGGACCGTACCCACGCATGCAGGATAGTGCGGAGTACTGGACCATACGGGTTTCGCCCTCACTCGAGCTCCGCCGCAGAAAAGGGCCGTGGAATACATCGGTGGAAACTACCGGGTCTCTTGTGCCTTAACCTCAGCTGGGCTTGTCGCCGCTATTCTGTTTTCGTCTATAGTGGTTAACTGATTCTCCGGGTATTTATAGTATTGCCAGGTCGCAAATCTAGTCCCGTCGGACTGTCATCTCCGTGATGAAAACCTGGGCAACGGGAAGGATCCCAGTTTGAGACTCAGATCCTGACCTCTCAAGCTCTGCCTTACCGTCTTCATCAAGGAATTACGCCCAGCGCATATAGACGCGTTTCGGCATGTAGGACTAACTGCTGATGATGGTAAAGCGATATCTATTCTAATATGAGCGTTACACTCGTACACGGATCTCGAAAACGGTCTTGGAATTCACAGCTCCTATCTACGGGAATTCCAAATGACGGGATTCATGGTAACCAAGAAAAAGTAATAGGCCTGCTTTCCGTGACATAAGGGTCCCGCCTTAATATTCTCGTTGCTACCCCAGTGGGGTTCTTTTTATGGCCCAGGACGTGCTGTGTCTGAGCCTTATGGTCTTGCGGCCGGGCTATTTGGACGTTTTATGACAGTAGGAGCATGAGTTTGCATGCTCACATTTGTTCAATCTCGAGTGAGTCCGCGTAATAACGTAGAAGATGACAATCAGGCCGAAACAGACAGTGCAATGAGAAATCTAAACACGGTTTAGTTAGAGTGCTAGTATCTGCGATCTATCGTTCTTGAGGGGCGCTGCTCCTGAGCACCCCGACCCAATTTGTTAGATCGTTTGCATGCCATATTATTATTAGGCACTGGTATCTTTTCTAGCAATATCCCCTTGTAAACAATCAGTAACTAGGTTCTTAGGGTCGCCCTAGACCATAGTCTATCAAATTGGTTCCAAATGGCCGAGTACCAGCGGTAATGAGCAAGCTGCTAAATGGTTCGTAAGCTGTTCCGTACAAGTCGTTGGCATGAGACGGCTTATTGTTAAGTGGGGAAATTCGACGAGATTTTCCTGACCGGTCGCTGTTAAAGCCAGTAGTTCTTTGGATGGCTTCGCGGCAAGCTGCGAGGCCGGCAGGTACATCAGGCCAAAAGCAGATCTGCGTGGTGCACCTATTTCATAAAGTTCGACATCGGCCTTAGCGCGCCGATCTTACCAGCCTGTATAAAAAATTGACTCAACGACGACTACAATGTGGCGTCTAAGCTGTGTGCAATGGCCGCTCATGGCTCATAATATTCCAGTACGCTCAGTGACAAGCTTAGGGCCACCGGTTACACAAAGTAATCGTCAATGTAACTAGGCCCTACTCCCGCGCAACTCTTGGCGAGGCCTTGAAAGTACGAGCCCATGCCTTGTCGCGTATTAACTCAGGCCTCAAACGATAAGCCCTTTGGCTATGACCGGAGCGAACCGTTGAGCCTTTGTATCATCTTACTTTCAATATACGGCTCCGTACACCTGGTCCGGTACATCCACCCCCTCCTCCATCGATCGGGAAAATAACATGGTCCTGATAACATCAACACCTATATTCCACTTCGGTTTAACGTGATTAATGTATTAATAATAGTGAACAGTTGCACCGGGCCACTAGTAGCTAATACGCAGACTGCCGTACGGTAGGGTGCTAGTCTACCTATAAGAAAAGGGCCCACGGGCTGCACTGCGAGCGGAAGCGGCCTTAGTCGTAGTGCTGAAAACCGCGGACACTGCGAGAAGAAAAGTTGATGCCAGATGATGTG'/>

    <sequence taxon='79' value='TCCTAATAGTTGTATTGCATTCTATTATGGGTTCGCGGATAGAGTTGTCGATTGTGGTTGATACTCAACACAGTGCAAGCGCCCTGTGCGGTAGCGTTATGGATTCGAGATTCACTGTCGAGGCCGCGCCACCGAGATGATCAATGGGTGATTTAGCAGCAGTGACCAGGGCGCCCGGAACCCCGGACCGTACCCACGCATGCAGAATAGTGCGGAGTACTGGACCATACGGGTTTCGCCCTCGCTCGAGCTCCGCCGCAAAAAAGGGCCGTGGAATACATCGGTGGAAACTACCGGGTCTCTTGTGCCTTAACCTCAGCTGGGCTTGTCGCCGCTATTCTGTTTTCGTCTATAGTGGTTAACTGATTCTCCGGGTATTTATAGTATTGCCAGGTCGCAAATCTAGTCCCGTCGGACTGTCATCTCCGTGGTGAAAACCTGGGCAACGGGAAGGATCCCAGTTTGAGACTCAGATCCTGACCTCTCAAGCTCTGCCTTACCGTCTTCATCAAGGAATTACGCCCAGCGCATACAGACGCGTTTCGGCATGTAGGACTAACTGCTGATGATGGTAAAGCGATATCTATTCTAATATGAGCGTTACACTCGTACACGGATCTCGAAAACGGTCTTGGAATTCACAGCTCCTATCTACGGGAATTCCAAATGACGGGATCCATGGTAACCAAGAAAAAGTAATAGGCCTGCCTTCCGTGACATAAGGGTCCCGCCTTAATATTCTCGTTGCTACCCCAGTGGGGTTCTCTTTATGGCCCAGGACGTGCTGTGTCTGAGCCTTATGGTCTTTCGGCCGGGCTATTTGGACGTTTTATGACAGTAGGAGCAGGAGTTTGCATGCTCACATTTGTTCAATCTCGAGTGAGTCCGCGTAATGACGTAGAAGATGACAATCAGGCCGAAACAGACAGTGCAATGAGAAATCTAAACACGGTTTAGTTAGAGTGCTAGTATCTGCGATCTATCGTTCTTGAGGGGCGCTGCTCCTGAGCACCCCGACCCAATTTGTTAGATCGTTTGCATGCCATATTATTATTAGGCACTGGTATCTTTTCTAGCAATATCCCATTGTAAACAATTAGTAACTAGGTTCTTAGGGTCGCCCTAGACCATAGTCTATCAAATTGGTTCCAAATGGCCGAGTACCAGCGGTAATGAGCAAGCTGCTAAATGGTTCGTAAGCTGTTCTGTACAAGTCGTTGGCATGAGACGGCTTATTGTTAAGGGGGGAAATTCGACGAGATTTTCCTGACCGGTCGCTGTTAAAGCCAGTAGCTCTTTGGATGGCTTGGCGGCAAGCTGCGAGGCCGGCAGGTACATCAGGCCAAAAGCAGATCTGCGTGGTGCACCTATTTCATAAAGTTCGACATCGGCCTTAGCGCGCCGATCTTACCAGCCTGTATAAAAAATTGACTCAACGACGACTACGATGTGGCGTCTAAGCTGTGTGCAATGGCCGCTCATGGCTCGTAATATTCCAGTACGCTCAGTGACAAGCTTAGGGCCACCGGTTACACAAAGTAATCGTCAATGTAACTAGGCCCTACTCCCGCGCAACTCTTGGCGAGGCCTTGAAAGTACGAGCCCATGCCTTGTCGCGTATTAACTCAGGCCTCAAACGATAAGCCCTTTGGCTATGACCGGAGCGAACCGTTGAGCCTTTGTATCATCTTACTTTCAATATACGGCTCCGTACACCTGGTCCGGTACATCCACCCCCTCCTCCATCGATCGGGAAAATAACATGGTCCTGATAATATCAACATCTATATTCCACTTCGGTTTAACGTGATTAATGTATTAATAAAAGTGAACAGTTGCACCGGGCCACTAGTAGCTAATACGCAGACTGCCGTACCGTAGGGTGCTAGTCTACCTATAAGAAAAGGGCCCACGGGCTGCACTGCGAGCGGAAGCGGCCTTAGTCGTAGTGCTGAAAACCGCGGACACTGCGAGAAGAAAAGTTGATGCCAGATGATGTG'/>

    <sequence taxon='84' value='TCCTAATAGTTGTATTGCATTCTATTATGGGTTCGCGGATAGAGTTGTCGATTGTGGTTGATACTCAACACAGTGCAAGCGCCCTGTGCGGTAGCGTTATGGATTCGAGATTCACTGTCGAGGCCGCGCCACCGAGATGATCAATGGGTGATTTAGCAGCAGTGACCGGGGCGCCCGGAACCCCGGACCGTACCCACGCATGCAGAATAGTGCGGAGTACTGGACCATACGGGTTTCGCCCTCGCTCGAGCTCCGCCGCAAAAAAGGGCCGTGGAATACATCGGTGGAAACTACCGGGTCTCTTGTGCCTTAACCTCAGCTGGGCTTGTCGCCGCTATTCTGTTTTCGTCTATAGTGGTTAACTGATTCTCCGGGTATTTATAGTATTGCCAGGTCGCAAATCTAGTCCCGTCGGACTGTCATCTCCGTGGTGAAAACCTGGGTAACGGGAAGGATCCCAGTTTGAGACTCAGATCCTGACCTCTCAAGCTCTGCCTTACCGTCTTCATCAAGGAATTACGCCCAGCGCATACAGACGCGTTTCGGCATGTAGGACTAACTGCTGATGATGGTAAAGCGATATCTATTCTAATATGAGCGTTACACTCGTACACGGATCTCGAAAACGGTCTTGGAATTCACAGCTCCTATCTACGGGAATTCCAAATGACGGGATCCATGGTAACCAAGAAAAAGTAATAGGCCTGCCTTCCGTGACATAAGGGTCCCGCCTTAATATTCTCGTTGCTACCCCAGTGGGGTTCTCTTTATGGCCCAGGACGTGCTGTGTCTGAGCCTTATGGTCTTTCGGCCGGGCTATTTGGACGTTTTATGACAGTAGGAGCAGGAGTTTGCATGCTCACATTTGTTCAATCTCGAGTGAGTCCGCGTAATGACGTAGAAGATGACAATCAGGCCGAAACAGACAGTGCAATGAGAAATCTAAACACGGTTTAGTTAGAGTGCTAGTATCTGCGATCTATCGTTCTTGAGGGGCGCTGCTCCTGAGCACCCCGACCCAATTTGTTAGAGCGTTTGCATGCCATATTATTATTAGGCACTGGTATCTTTTCTAGCAATATCCCATTGTAAACAATTAGTAACTAGGTTCTTAGGGTCGCCCTAGACCATAGTCTATCAAATTGGTTCCAAATGGCCGAGTACCAGCGGTAATGAGCAAGCTGCTAAATGGTTCGTAAGCTGTTCTGTACAAGTCGTCGGCATGAGACGGCTTATTGTTAAGGGGGGCAATTCGACGAGATTCTCCTGACCGGTCGCTGTTAAAGCCAGTAGCTCTTTGGATGGCTTGGCGGCAAGCTGCGAGGCCGGCAGGTACATCAGGCCAAAAGCAGATCTGCGTGGTGCACCTATTTCATAAAGTTCGACATCGGCCTTAGCGCGCCGATCTTACCAGCCTGTATAAAAAATTGACTCAACGACGACTACGATGTGGCGTCTAAGCTGTGTGCAATGGCCGCTCATGGCTCGTAATATTCCAGTACGCTCAGTGACAAGCTTAGGGCCACCGGTTACACAAAGTAATCGTCAATGTAACTAGGCCCTACTCCCGCGCAACTCTTGGCGAGGCCTTGAAAGTACGAGCCCATGCCTTGTCGCGTATTAACTCAGGCCTCAAACGATAAGCCCTTTGGCTATGACCGGAGCGAACCGTTGAGCCTTTGTATCATCTTACTTTCAATATACGGCTCCGTCCACCTGGTCCGGTACATCCACCCCCTCCTCCATCGATCGGGAAAATAACATGGTCCTGATAATATCAACATCTATATTCCACTTCGGTTTAACGTGATTAATGTATTAATAAAAGTGAACAGTTGCACCGGGCCACTAGTAGCTAATACGCAGACTGCCGTACCGTAGCGTGCTAGTCTACCTATAAGAAAAGGGCCCACGGGCTGCACTGCGAGCGGAAGCGGCCTTAGTCGTAGTGCTGAAAACCGCGGACACTGCGAGAAGAAAAGTTGATGCCAGATGATGTG'/>

    <sequence taxon='85' value='TCCTAATAGTTGTATTGCATTCTATTATGGGTTCGCGGATAGAGTTGTCGATTGTGGTTGATACTCAACACAGTGCAAGCGCCCTGTGCGGTAGCGTTATGGATTCGAGATTCACTGTCGAGGCCGCGCCACCGAGATGATCAATGGGTGATTTAGCAGCAGTGACCAGGGCGCCCGGAACCCCGGACCGTACCCACGCATGCAGAATAGTGCGGAGTACTGGACCATACGGGTTTCGCCCTCGCTCGAGCTCCGCCGCAAAAAAGGGCCGTGGAATACATCGGTGGAAACTACCGGGTCTCTTGTGCCTTAACCTCAGCTGGGCTTGTCGCCGCTATTCTGTTTTCGTCTATAGTGGTTAACTGATTCTCCGGGTATTTATAGTATTGCCAGGTCGCAAATCTAGTCCCGTCGGACTGTCATCTCCGTGGTGAAAACCTGGGCAACGGGAAGGATCCCAGTTTGAGACTCAGATCCTGACCTCTCAAGCTCTGCCTTACCGTCTTCATCAAGGAATTACGCCCAGCGCATACAGACGCGTTTCGGCATGTAGGACTAACTGCTGATGATGGTAAAGCGATATCTATTCTAATATGAGCGTTACACTCGTACACGGATCTCGAAAACGGTCTTGGAATTCACAGCTCCTATCTACGGGAATTCCAAATGACGGGATCCATGGTAACCAAGAAAAAGTAATAGGCCTGCCTTCCGTGACATAAGGGTCCCGCCTTAATATTCTCGTTGCTACCCCAGTGGGGTTCTCTTTATGGCCCAGGACGTGCTGTGTCTGAGCCTTATGGTCTTTCGGCCGGGCTATTTGGACGTTTTATGACAGTAGGAGCAGGAGTTTGCATGCTCACATTTGTTCAATCTCGAGTGAGTCCGCGTAATGACGTAGAAGATGACAATCAGGCCGAAACAGACAGTGCAATGAAAAATCTAAACACGGTTTAGTTAGAGTGCTGGTATCTGCGATCTATCGTTCTTGAGGGGCGCTGCTCCTGAGCACCCCGACCCAATTTGTTAGATCGTTTGCATGCCATATTATTATTAGGCACTGGTATCTTTTCTAGCAATATCCCATTGTAAACAATTAGTAACTAGGTTCTTAGGGTCGCCCTAGACCATAGTCTATCAAATTGGTTCCAAATGGCCGAGTACCAGCGGTAATGAGCAAGCTGCTAAATGGTTCGTAAGCTGTTCTGTACAAGTCGTTGGCATGAGACGGCTTATTGTTAAGGGGGGAAATTCGACGAGATTTTCCTGACCGGTCGCTGTTAAAGCCAGTAGCTCTTTGGATGGCTTGGCGGCAAGCTGCGAGGCCGGCAGGTACATCAGGCCAAAAGCAGATCTGCGTGGTGCACCTATTTCATAAAGTTCGACATCGGCCTTAGCGCGCCGATCTTACCAGCCTGTATAAAAAATTGACTCAACGACGACTACGATGTGGCGTCTAAGCTGTGTGCAATGGCCGCTCATGGCTCGTAATATTCCAGTACGCTCAGTGACAAGCTCAGGGCCACCGGTTACACAAAGTAATCGTCAATGTAACTAGGCCCTACTCCCGCGCAACTCTTGGCGAGGCCTTGAAAGTACGAGCCCATGCCTTGTCGCGTATTAACTCAGGCCTCAAACGATAAGCCCTTTGGCTATGACCGGAGCGAACCGTTGAGCCTTTGTATCATCTTACTTTCAATATACGGCTCCGTACACCTGGTCCGGTACATCCACCCCCTCCTCCATCGATCGGGAAAATAACATGGTCCTGATAATATCAACATCTATATTCCACTTCGGTTTAACGTGATTAATGTATTAATAAAAGTGAACAGTTGCACCGGGCCACTAGTAGCTAATACGCAGACTGCCGTACCGTAGGGTGCTAGTCTACCTATAAGAAAAGGGCCCACGGGCTGCACTGCGAGCGGAAGCGGCCTTAGTCGTAGTGCTGAAAACCGCGGACACTGCGAGAAGAAAAGTTGATGCCAGATGATGTG'/>

    <sequence taxon='92' value='TCCCAATAGTTGTATTGCATTCTATTATGGGTTCGCGGATAGAGTTGTCGATTGTGGTTGATACTCAACACAGTGCAAGCGCCCTGTGCGGTAGCGTTATGGATTCGAGATTCACTGTCGAGGCCGCGCCACCGAGATGATCAATGGGTGATTTAGCAGCAGTGACCAGGGCGCCCGGAACCCCGGACCGTACCCACGCATGCAGAATAGTGCGGAGTACTGGACCATACGGGTTTCGCCCTCGCTCGAGCTCCGCCGCAAAAAAGGGCCGTGGAATACATCGGTGGAAACTACCGGGTCTCTTGTGCCTTAACCTCAGCTGGGCTTGTCGCCGCTATTCTGTTTTCGTCTATAGTGGTTAACTGATTCTCCGGGTATTTATAGTATTGCCAGGTCGCAAATCTAGTCCCGTCGGACTGTCATCTCCGTGGTGAAAACCTGGGCAACGGGAAGGATCCCAGTTTGAGACTCAGATCCTGACCTCTCAAGCTCTGCCTTACCGTCTTCATCAAGGAATTACGCCCAGCGCATACAGACGCGTTTCGGCATGTAGGACTAACTGCTGATGATGGTAAAGCGATATCTATTCTAATATGAGCGTTACACTCGTACACGGATCTCGAAAACGGTCTTGGAATTCACAGCTCCTATCTACGGGAATTCCAAATGACGGGATCCATGGTAACCAAGAAAAAGTAATAGGCCTGCCTTCCGTGACATAAGGGTCCCGCCTTAATATTCTCGTTGCTACCCCAGTGGGGTTCTCTTTATGGCCCAGGACGTGCTGTGTCTGAGCCTTATGGTCTTTCGGCCGGGCTATTTGGACGTTTTATGACAGTAGGAGCAGGAGTTTGCATGCTCACATTTGTTCAATCTCGAGTGAGTCCGCGTAATGACGTAGAAGATGACAATCAGGCCGAAACAGACAGTGCAATGAGAAATCTAAACACGGTTTAGTTAGAGTGCTGGTATCTGCGATCTATCGTTCTTGAGGGGCGCTGCTCCTGAGCACCCCGACCCAATTTGTTAGATCGTTTGCATGCCATATTATTATTAGGCACTGGTATCTTTTCTAGCAATATCCCATTGTAAACAATTAGTAACTAGGTTCTTAGGGTCGCCCTAGACCATAGTCTATCAAATTGGTTCCAAATGGCCGAGTACCAGCGGTAATGAGCAAGCTGCTAAATGGTTCGTAAGCTGTTCTGTACAAGTCGTTGGCATGAGACGGCTTATTGTTAAGGGGGGAAATTCGACGAGATTTTCCTGACCGGTCGCTGTTAAAGCCAGTAGCTCTTTGGATGGCTTGGCGGCAAGCTGCGAGGCCGGCAGGTACATCAGGCCAAAAGCAGATCTGCGTGGTGCACCTATTTCATAAAGTTCGACATCGGCCTTAGCGCGCCGATCTTACCAGCCTGTATAAAAAATTGACTCAACGACGACTACGATGTGGCGTCTAAGCTGTGTGCAATGGCCGCTCATGGCTCGTAATATTCCAGTACGCTCAGTGACAAGCTTAGGGCCACCGGTTACACAAAGTAATCGTCAATGTAACTAGGCCCTACTCCCGCGCAACTCTTGGCGAGGCCTTGAAAGTACGAGCCCATGCCTTGTCGCGTATTAACTCAGGCCTCAAACGATAAGCCCTTTGGCTATGACCGGAGCGAACCGTTGAGCCTTTGTATCATCTTACTTTCAATATACGGCTCCGTACACCTGGTCCGGTACATCCACCCCCTCCTCCATCGATCGGGAAAATAACATGGTCCTGATAATATCAACATCTATATTCCACTTCGGTTTAACGTGATTAATGTATTAATAAAAGTGAACAGTTGCACCGGGCCACTAGTAGCTAATACGCAGACTGCCGTACCGTAGGGTGCTAGTCTACCTATAAGAAAAGGGCCCACGGGCTGCACTGCGAGCGGAAGCGGCCTTAGTCGTAGTGCTGAAAACCGCGGACACTGCGAGAAGAAAAGTTGATGCCAGATGATGTG'/>

    <sequence taxon='99' value='TCCCAATAGTTGTATTGCATTCTATTATGGGTTCGCGGATAGAGTTGTCGATTGTGGTTGATACTCAACACAGTGCAAGCGCCCTGTGCGGTAGCGTTATGGATTCGAGATTCACTGTCGAGGCCGCGCCACCGAGATGATCAATGGGTGATTTAGCAGCAGTGACCAGGGCGCCCGGAACCCCGGACCGTACCCACGCATGCAGAATAGTGCGGAGTACTGGACCATACGGGTTTCGCCCTCGCTCGAGCTCCGCCGCAAAAAAGGGCCGTGGAATACATCGGTGGAAACTACCGGGTCTCTTGTGCCTTAACCTCAGCTGGGCTTGTCGCCGCTATTCTGTTTTCGTCTATAGTGGTTAACTGATTCTCCGGGTATTTATAGTATTGCCAGGTCGCAAATCTAGTCCCGTCGGACTGTCATCTCCGTGGTGAAAACCTGGGCAACGGGAAGGATCCCAGTTTGAGACTCAGATCCTGACCTCTCAAGCTCTGCCTTACCGTCTTCATCAAGGAATTACGCCCAGCGCATACAGACGCGTTTCGGCATGTAGGACTAACTGCTGATGATGGTAAAGCGATATCTATTCTAATATGAGCGTTACACTCGTACACGGATCTCGAAAACGGTCTTGGAATTCACAGCTCCTATCTACGGGAATTCCAAATGACGGGATCCATGGTAACCAAGAAAAAGTAATAGGCCTGCCTTCCGTGACATAAGGGTCCCGCCTTAATATTCTCGTTGCTACCCCAGTGGGGTTCTCTTTATGGCCCAGGACGTGCTGCGTCTGAGCCTTATGGTCTTTCGGCCGGGCTATTTGGACGTTTTATGACAGTAGGAGCAGGAGTTTGCATGCTCACATTTGTTCAATCTCGAGTGAGTCCGCGTAATGACGTAGAAGATGACAATCAGGCCGAAACAGACAGTGCAAGGAGAAATCTAAACACGGTTTAGTTAGAGTGCTGGTATCTGCGATCTATCGTTCTTGAGGGGCGCTGCTCCTGAGCACCCCGACCCAATTTGTTAGATCGTTTGCATGCCATATTATTATTAGGCACTGGTATCTTTTCTAGCAATATCCCATTGTAAACAATTAGTAACTAGGTTCTTAGGGTCGCCCTAGACCATAGTCTATCAAATTGGTTCCAAATGGCCGAGTACCAGCGGTAATGAGCAAGCTGCTAAATGGTTCGTAAGCTGTTATGTACAAGTCGTTGGCATGAGACGGCTTATTGTTAAGGGGGGAAATTCGACGAGATTTTCCTGACCGGTCGCTGTTAAAGCCAGTAGCTCTTTGGATGGCTTGGCGGCAAGCTGCGAGGCCGGCAGGTACATCAGGCCAAAAGCAGATCTGCGTGGTGCACCTATTTCATAAAGTTCGACATCGGCCTTAGCGCGCCGATCTTACCAGCCTGTATAAAAAGTTGACTCAACGACGACTACGATGTGGCGTCTAAGCTGTGTGCAATGGCCGCTCATGGCTCGTAATATTCCAGTACGCTCAGTGACAAGCTTAGGGCCACCGGTTACACAAAGTAATCGTCAATGTAACTAGGCCCTACTCCCGCGCAACTCTTGGCGAGGCCTTGAAAGTACGAGCCCATGCCTTGTCGCGTATTAACCCAGGCCTCAAACGATAAGCCCTTTGGCTATGACCGGAGCGAACCGTTGAGCCTTTGTATCATCTTACTTTCAATATACGGCTCCGTACACCTGGTCCGGTACATCCACCCCCTCCTCCATCGATCGGGAAAATAACATGGTCCTGATAATATCAACATCTATATTCCACTTCGGTTTAACGTGATTAATGTATTAATAAAAGTGAACAGTTGCACCGGGCCACTAGTAGCTAATACGCAGACTGCCGTACCGTAGGGTGCTAGTCTACCTATAAGAAAAGGGCCCACGGGCTGCACTGCGAGCGGAAGCGGCCTTAGTCGTAGTGCTGAAAACCGCGGACACTGCGAGAAGAAAAGTTGATGCCAGATGATGTG'/>

    <sequence taxon='169' value='TCCCAATAGTTGTATTGCATTCTATTATGGGTTCGCGGATAGAGTTGTCGATTGTGGTTGATACTCAACACAGTGCAAGCGCCCTGTGCGGTAGCGTTATGGATTCGAGATTCACTGTCGAGGCCGCGCCACCGAGATGATCAATGGGTGATTTAGCAGCAGTGACCAGGGCGCCCGGAACCCCGGACCGTACCCACGCATGCAGAATAGTGCGGAGTACTGGACCATACGGGTTTCGCCCTCGCTCGAGCTCCGCCGCAAAAAAGGGCCGTGGAATACATCGGTGGAAACTACCGGGTCTCTTGTGCCTTAACCTCAGCTGGGCTTGTCGCCGCTATTCTGTTTTCGTCTATAGTGGTTAACTGATTCTCCGGGTATTTATAGTATTGCCAGGCCGCAAATCTAGTCCCGTCGGACTGTCATCTTCGTGGTGAAAACCTGGGCAACGGGAAGGATCCCAGTTTGAGATTCAGATCCTGACCTCTCAAGCTCTGCCTTACCGTCTTCATCAAGGAATTACGCCCAGCGCATACAGACGCGTTTCGGCATGTAGGACTAACTGCTGATGATGGTAAAGCGATATCTATTCTAATATGAGCGTTACACTCGTACACGGATCTCGAAAACGGTCTTGGAATTCACAGCTCCTATCTACGGGAATTCCAAATGACGGGATCCATGGTAACCAAGAAAAAGTAATAGGCCTGCCTTCCGTGACATAAGGGTCCCGCCTTAATATTCTCGTTGCTACCCCAGTGGGGTTCTCTTTATGGCCCAGGACGTGCTGTGTCTGAGCCTTATGGTCCTTCGGCCGGGCTATTTGGACGTTTTATGACAGTAGGAGCAGGAGTTTGCATGCTCACATTTGTTCAATCTCGAGTGAGTCCGCGTAATGACGTAGAAGATGACAATCAGGCCGAAACAGACAGTGCAATGAGAAATCTAAACACGGTTTAGTTAGAGTGCTGGTATCTGCGATCTATCGTTCTTGAGGGGCGCTGCTCCTGAGCACCCCGGCCCAATTTGTTAGATCGTTTGCATGCCATATTATTATTAGGCACTGGTATCTTTTCTAGCAATATCCCATTGTAAACAATTAGTAACTAGGTTCTTAGGGTCGCCCTAGACCATAGTCTATCAAATTGGTTCCAAATGGCCGAGTACCAGCGGTAATGAGCAAGCTGCTAAATGGTTCGTAAGCTGTTCTGTACAAGTCGTTGGCATGAGACGGCTTATTGTTAAGGGGGGAAATTCGACGAGATTTTCCTGACCGGTCGCTGTTAAAGCCAGTAGCTCTTTGGATGGCTTGGCGGCAAGCTGCGAGGCCGGCAGGTACATCAGGCCAAAAGCAGATCTGCGTGGTGCACCTATTTCATAAAGTTCGACATCGGCCTTAGCGCGCCGATCTTACCAGCCTGTATAAAAAATTGACTCAACGACGACTACGATGTGGCGTCTAAGCTGTGTGCAATGGCCGCTCATGGCTCGTAATATTCCAGTACGCTCAGTGACAAGCTTAGGGCCACCGGTTACACAAAGTAATCGTCAATGTAACTAGGCCCTACTCCCGCGCAACTCTTGGCGAGGCCTTGAAAGTAGGAGCCCATGCCTTGTCGTGTATTAACTCAGGCCTCAAACGATAAGCCCTTTGGCTATGACCGGAGCGAACCGTTGAGCCTTTGTATCATCTTACTTTCAATATACGGCTCCGTACACCTGGTCCGGTACATCCACCCCCTCCTCCATCGATCGGGAAAATAGCATGGTCCTGATAATATCAACATCTATATTCCACTTCGGTTTAACGTGATTAATGTATTAATAAAAGTGAACAGTTGCACCGGGCCACTAGTAGCTAATACGCAGACTGCCGTACCGTAGGGTGCTAGTCCACCTATAAGAAAAGGGCCCACGGGCTGCACTGCGAGCGGAAGCGGCCTTAGTCGTAGTGCTGAAAACCGCGGACACTGCGAGAAGAAAAGTTGATGCCAGATGATGTG'/>

    <sequence taxon='185' value='TCCCAATAGTTGTATTGCATTCTATTATGGGTTCGCGGATAGAGTTGTCAATTGTGGTTGATACTCAACACAGTGCAAGCGCCCTGTGCGGTAGCGTTATGGATTCGAGATTCACTGTCGAGGCCGCGCCACCGAGATGATCAATGGGTGATTTAGCAGCAGTGACCAGGGCGCCCGGAATCCCGGACCGTACCCACGCATGCAGAATAGTGCGGAGTACTGGACCATACGGGTTTCGCCTTCGCTCGAGCTCCGCCGCAAAAAAGGGCCGTGGAATACATCGGTGGAAACTACCGGGTCTCTTGTGCCTTAACCTCAGCTGGGCTTGTCGCCGCTATTCTGTTTTCGTCTATAGTGGTTAACTGATTCTCCGGGTATTTATAGTATTGCCAGGTCGCAAATCTAGTCCCGTCGGACTGTCATCTTCGTGGTGAAAACCTGGGCAACGGGAAGGATCCCAGTTTGAGATTCAGATCCTGACCTCTCAAGCTCTGCCTTACCGTCTTCATCAAGGAATTACGCCCAGCGCATACAGACGCGTTTCGGCATGTAGGACTAACTGCTGATGATGGTAAAGCGATATCTATTCTAATATGAGCGTTACACTCGTACACGGATCTCGAAAACGGTCTTGGAATTCACAGCTCCTATCTACGGGAATTCCAAATGACGGGATCCATGGTAACCAAGAAAAAGTAATAGGCCTGCCTTCCGTGACATAAGGGTCCCGCCTTAATATTCTCGTTGCTACCCCAGTGGGGTTCTCTTTATGGCCCAGGACGTGCTGTGTCTGAGCCTTATGGTCCTTCGGCCGGGCTATTTGGACGTTTTATGACAGTAGGAGCAGGAGTTTGCATGCTCACATTTGTTCAATCTCGAGTGAGTCCGCGTAATGACGTAGAAGATGACAATCAGGCCGAAACAGACAGTGCAATGAGAAATCTAAACACGGTTTAGTTAGAGTGCTGGTATCTGCGATCTATCGTTCTTGAGGGGCGCTGCTCCTGAGCACCCCGACCCAATTTGTTAGATCGTTTGCATGCCATATTATTATTAGGCACTGGTATCTTTTCTAGCAATATCCCATTGTAAACAATTAGTAACTAGGTTCTTAGGGTCGCCCTAGACCATAGTCTATCAAATTGGTTCCAAATGGCCGAGTACCAGCGGTAATGAGCAAGCTGCTAAATGGTTCGTAAGCTGTTCTGTACAAGTCGTTGGCATGAGACGGCTTATTGTTAAGGGGGGAAATTCGACGAGATTTTCCTGACCGGTCGCTGTTAAAGCCAGTAGCTCTTTAGATGGCTTGGCGGCAAGCTGCGGGGCCGGCAGGTACATCAGGCCAAAAGCAGATCTGCGTGGTGCACCTATTTCATAAAGTTCGACATCGGCCTTAGCGCGCCGATCTTACCAGCCTGTATAAAAAATTGACTCAACGACGATTACGATGTGGCGTCTAAGCTGTGTGCAATGGCCGCTCATGGCTCGTAATATTCCAGTACGCTCAGTGACAAGCTTAGGGCCACCGGTTACACAAAGTAATCGTCAATGTAACTAGGCCCTACTCCCGCGCAACTCTTGGCGAGGCCTTGAAAGTAGGAGCCCATGCCTTGTCGTGTATTAACTCAGGCCTCAAACGATAAGCCCTTTGGCTATGACCGGAGCGAACCGTTGAGCCTTTGTATCATCTTACTTTCAATATACGGCTCCGTACACCTGGTCCGGTACATCCACCCCCTCCTCCACCGATCGGGAAAATAGCATGGTCCTGATAATATCAACATCTATATTCCACTTCGGTTTAACGTGATTAATGTATTAATAAAAGTGAACAGTTGCACCGGGCCACTAGTAGCTAATACGCAGACTGCCGTACCGTAGGGTGCTAGTCTACCTATAAGAAAAGGGCCCACGGGCTGCACTGCGAGCGGAAGCGGCCTTAGTCGTAGTGCTGAAAACCGCGGACACTGCGAGAAGAAAAGTTGATGCCAGATGATGTG'/>

    <sequence taxon='197' value='TCCCAATAGTTGTATTGCATTCTATTATGGGTTCGCGGATAGAGTTGTCAATTGTGGTTGATACTCAACACAGTGCAAGCGCCCTGTGCGGTAGCGTTATGGATTCGAGATTCACTGTCGAGGCCGCGCCACCGAGATGATCAATGGGTGATTTAGCAGCAGTGACCAGGGCGCCCGGAACCCCGGATCGTACCCACGCATGCAGAATAGTGCGGAGTACTGGACCATACGGGTTTCGCCTTCGCTCGAGCTCCGCCGCAAAAAAGGGCCGTGGAATACATCGGTGGAAACTACCGGGTCTCTTGTGCCTTAACCTCAGCTGGGCTTGTCGCCGCTTTTCTGTTTTCGTCTATAGTGGTTAACTGATTCTCCGGGTATTTATAGTATTGCCAGGTCGCAAATCTAGTCCCGTCGGACTGTCATCTTCGTGGTGAAAACCTGGGCAACGGGAAGGATCCCAGTTTGAGATTCAGATCCTGACCTCTCAAGCTCTGCCTTACCGTCTTCATCAAGGAATTACGCCGAGCGCATACAGACGCGTTTCGGCATGTAGGACTAACTGCTGATGATGGTAAAGCGATATCTATTCTAATATGAGCGTTACACTCGTACACGGATCTCGAAAACGGTCTTGGAATTCACAGCTCCTATCTACGGGAATTCCAAATGACGGGATCCATGGTAACCAAGAAAAAGTAATAGGCCTGCCTTCCGTGACATAAGGGTCCCGCCTTAATATTCTCGTTGCTACCCCAGTGGGGTTCTCTTTATGGCCCAGGACGTGCTGTGTCTGAGCCTTATGGTCCTTCGGCCGGGCTATTTGGACGTTTTATGACAGTAGGAGCAGGAGTTTGCATGCTCACATTTGTTCAATCTCGAGTGAGTCCGCGTAATGACGTAGAAGATGACAATCAGGCCGAAACAGACAGTGCAATGAGAAATCTAAACACGGTTTAGTTAGAGTGCTGGTATCTGCGATCTATCGTTCTTGAGGGGCGCTGCTCCTGAGCACCCCGACCCAATTTGTTAGATCGTTTGCATGCCATATTATTATTAGGCACTGGTATCTTTTCTAGCAATATCCCATTGTAAACAATTAGTAACTAGGTTCTTAGGGTCGCCCTAGACCATAGTCTATCAAATTGGTTCCAAATGGCCGAGTACCAGCGGTAATGAGCAAGCTGCTAAATGGTTCGTAAGCTGTTCTGTACAAGTCGTTGGCATGAGACGGCTTATTGTTAAGGGGGGAAATTCGACGAGATTTTCCTGACCGGTCGCTGTTAAAGCCAGTAGCTCTTTGGATGGCTTGGCGGCAAGCTGCGGGGCCGGCAGATACATCAGGCCAAAAGCAGATCTGCGTGGTGCACCTATTTCATAAAGTTCGACATCGGCCTTAGCGCGCCGATCTTACCAGCCTGTATAAAAAATTGACTCAACGACGACTACGATGTGGCGTCTAAGCTGTGTGCAATGGCCGCTCATGGCTCGTAATATTCCAGTACGCTCAGTGACAAGCTTAGGGCCACCGGTTACACAAAGTAATCGTCAATGTAACTAGGCCCTACTCCCGCGCAACTCTTGGCGAGGCCTTGAAAGTAGGAGCCCATGCCTTGTCGTGTATTAACTCAGGCCTCAAACGATAAGCCCTTTGGCTATGACCGGAGCGAACCGTTGAGCCTTTGTATCATCTTACTTTCAATATACGGCTCCGTACACCTGGTCCGGTACATCCACCCCCTCCTCCATCGATCGGGAAAATAGCATGGTCCTGATAATATCAACATCTATATTCCACTTCGGTTTAACGTGATTAATGTATTAATAAAAGTGAACAGTTGCACCGGGCCACTAGTAGCTAATACGCAGACTGCCGTACCGTAGGGTGCTAGTCTACCTATAAGAAAAGGGCCCACGGGCTGCACTGCGAGCGGAAGCGGCCTTAGTCGTAGTGCTGAAAACCGCGGACACTGCGAGAAGAAAAGTTGATGCCAGATGATGTG'/>

    <sequence taxon='188' value='TCCCAATAGTTGTATTGCATTCTATTATGGGTTCGCGGATAGAGTTGCCGATTGTGGTTGATACTCAACACAGTGCAAGCGCCCTGTGCGGTAGCGTTATGGATTCGAGATTCACTGTCGAGGCCGCGCCACCGAGATGATCAATGGGTGATTTAGCAGCAGTGACCAGGGCGCCCGGAACCCCGGACCGTACCCACGCATGCAGAATAGTGCGGAGTACTGGACCATACGGGTTTCGCCCTCGCTCGAGCTCCGCCGCAAAAAAGGGCCGTGGAATACATCGGTGGAAACTACCGGATCTCTTGTGCCTTAACCTCAGCTGGGCTTGTCGCCGCTATTCTGTTTTCGTCTATAGTGGTTAACTGATTCTCCGGGTATTTATAGTATTGCCAGGTCGCAAATCTAGTCCCGTCGGACTGTCATCTCCGTGGTGAAAACCTGGGCAACGGGAAGGATCCCAGTTTGAGATTCAGATCCTGACCTCTCAAGCTCTGCCTTACCGTCTTCATCAAGGAATTACGCCCAGCGCATACAGACGCGTTTCGGCATGTAGGACTAACTGCTGATGATGGTAAAGCGATATCTATTCTAATATGAGCGTTACACTCGTACACGGATCTCGAAAACGGTCTTGGAATTCACAGCTCCTATCTACGGGAATTCCAAATGACGGGATCCATGGTAACCAAGAAAAAGTAATAGGCCTGCCTTCCGTGACATAAGGGTCCCGCCTTAATATTCTCGTTGCTACCCCAGTGGGGTTCTCTTTATGGCCCAGGACGTGCTGTGTCTGAGCCTTATGGTCCTTCGGCCGGGCTATTTGGACGTTTTATGACAGTAGGAGCAGGAGTTTGCATGCTCACATTTGTTCAATCTCGAGTGAGTCCGCGTAATGACGTAGAAGATGACAATCAGGCCGAAACAGACAGTGCAATGAGAAATCTAAACACGGTTTAGTTAGAGTGCTGGTATCTGCGATCTATCGTTCTTGAGGGGCGCTGCTCCTGAGCACCCCGACCCAATTTGTTAGATCGTTTGCATGCCATATTATTATTAGGCACTGGTATCTTTTCTAGCAATATCCCATTGTAAACAATTAGCAACTAGATTCTTAGGGTCGCCCTAGACCATAGTCTATCAAATTGGTTCCAAATGGCCGAGTACCAGCGGTAATGAGCAAGCTGCTAAATGGCTCGTAAGCTGTTCTGTACAAGTCGTTGGCATGAGACGGCTTATTGTTAAGGGGGGAAATTCGACGAGATTTTCCTGACCGGTCGCTGTTAAAGCCAGTAGCTCTTTGGATGGCTTGGCGGCAAGCTGCGAGGCCGGCAGGTACATCAGGCCAAAAGCAGATCTGCGTGGTGCACCTATTTCATAAAGTTCGGCATCGGCCTTAGCGCGCCGATCTTACCAGCCTGTATAAAAAATTGACTCAACGACGACTACGATGTGGCGTCTAAGCTGTGTGCAATGGCCGCTCATGGCTCGTAATATTCCAGTACGCTCAGTGACAAGCTTAGGGCCACCGGTTACACAAAGTAATCGTCAATGTAACTAGGCCCTACTCCCGCGCAACTCTTGGCGAGGCCTTGAAAGTACGAGCCCATGCCTTGTCGCGTATTAACTCAGGCCTCAAACGATAAGCCCTTTGGCTATGACCGGAGCGAACCGTTGAGCCTTTGTATCATCTTACTTTCAATATACGGCTCCGTACAGCTGGTCCGGTACATCCACCCCCTCCTCCATCGATCGGGAAAATAGCATGGTCCTGATAATATCAACATCTATATTCCACTTCGGTTTAACGTGATTAATGTATTAATAAAAGTGAACAGTTGCACCGGGCCACTAGTAGCTAATACGCAGACTGCCGTACCGTAGGGTGCTAGTCTACCTATAAGAAAAGGGCCCACGGGCTGCACTGCGAGCGGAAGCGGCCTTAGTCGTAGTGCTGAAAACTGCGGACACTGCGAGAAGAAAAGTTGATGCCAGATGATGTG'/>

    <sequence taxon='179' value='TCCCAATAGTTGTATTGCATTCTATTATGGGTTCGCGGATAGAGTTGTCGGTTGTGGTTGATACTCAACACAGTGCAAGCGCCCTGTGCGGTAGCGTTATGGATTCGAGATTCACTGTCGAGGCCGCGCCACCGAGATGATCAATGGGTGATTTAGCAGCAGTGACCAGGGCGCCCGGAACCCCGGACCGTACCCACGCATGCAGAATAGTGCGGAGTACTGGACCATACGGGTTTCGCCCTCGCTCGAGCTCCGCCGCAAAAAAGGGCCGTGGAATGCATCGGTGGAAACTACCGGGTCTCTTGTGCCTTAACCTCAGCTGGGCTTGTCGCCGCTATTCTGTTTTCGTCTATAGTGGTTAACTGATTCTCCGGGTATTTATAGTATTGCCAGGTCGCAAATCTAGTCCCGTCGGACTGTCATCTTCGTGGTGAAAACCTGGGCAACGGGAAGGATCCCAGTTTGAGATTCAGATCCTGACCTCTCAAGCTCTGCCTTACCGTCTTCATCAAGGAATTACGCCCAGCGCATACAGACGCGTTTCGGCATGTAGGACTAACTGCTGATGATGGTAAAGCGATATCTATTCTAATATGAGCGTTACACTCGTACACGGATCTCGAAAACGGTCTTGGAATTCACAGCTCCTATCTACGGGAATTCCAAATGACGGGATCCATGGTAACCAAGAAAAAGTAATAGGCCTGCCTTCCGTGACATAAGGGTCCCGCCTTAATATTCTCGTTGCTACCCCAGTGGGGTTCTCTTTATGGCCCAGGACGTGCTGTGTCTGAGCCTTATGGTCCTTCGGCCGGGCTATTTGGACGTTTTATGACAGTAGGAGCAGGAGTTTGCATGCTCACATTTGTTCAATCTCGAGTGAGTCCGCGTAATGACGTAGAAGATGACAATCAGGCCGAAACAGACAGTGCAATGAGAAATCTAAACACGGTTTAGTTAGAGTCCTGATATCTGCGATCTATCGTTCTTGAGGGGCGCTGCTCCTGAGCACCCCGACCCAATTTGTTAGATCGTTTGCATGCCATATTATTATTAGGCACTGGTATCTTTTCTAGCAATATCCCATTGTAAACAATTAGTAACTAGGTTCTTAGGGTCGCCCTAGACCATAGTCTATCAAATTGGTTCCAAATGGCCGAGTATCAGCGGTAATGAGCAAGCTGCTAAATGGTTCGTAAGCTGTTCTGTACAAGTCGTTGGCATGAGACGGCTTATTGTTAAGGGGGGAAATTCGACGAGATTTTCCTGACCGGTCGCTGTTAAAGCCAGTAGCTCTTTGGATGGCTTGGCAGCAAGCTGCGAGGCCGGCAGGTACATCAGGCCAAAAGCAGATCTGCGTGGTGCACCTATTTCATAAAGTTCGACATCGGCCTTAGCGCGCCGATCTTACCAGCCTGTATAAAAAATTGACTCAACGACGACTACGATGTGGCGTCTAAGCTGTGTGCAATGGCCGCTCATGGCTCGTAATATTCCAGTACGCTCAGTGACAAGCTTAGGGCCACCGGTTACACAAAGTAATCGTCAATGTAACTAGGCCCTACTCCCGCGCAACTCTTGGCGAGGCCTTGAAAGTACGAGCCCATGCCTTGTCGCGTATTAACTCAGGCCTCAAACGATAAGCCCTTTGGCTATGACCGGAGCGAACCGTTGAGCCTTTGTATCATCTTACTTTCAATATACGGCTCCGTACACCTGGTCGGGTACATCCACCCCCTCCTCCATCGATCGGGAAAATAGCATGGTCCTGATAATATCAACATCTATATTCCACTTCGGTTTAACGTGATTAATGTATTAATAAAAGTGAACAGTTGCACCGGGCCACTAGTAGCTAATACGCAGACTGCCGTACCGTAGGGTGCTAGTCTACCTATAAGAAAAGGGCCCACGGGCTGCACTGCGAGCGGAAGCGGCCTTAGTCGTAGTGCTGAAAACCGCGGACACTGCGAGAAGAAAAGTTGATGCCAGATGATGTA'/>

    <sequence taxon='128' value='TCCTAATAGTTGTATTGCATTCTATTATGGGTTCGCGGGTAGAGTTGTCGATTGTGGTTGATACTCAACACAGTGCAAGCGCCCTGTGCGGTAGCGTTATGGATTCGAGATTCACTGTCGAGGCCGCGCCACCGAGATGATCAATGGGTGATTTAGCAGCAGTTACCAGGGCGCCCGGAACCCCGGACCGTACCCACGCATGCAGAATAGTGCGGAGTACTGGACCATACGGGTTTCGCCCTCGCTCGAGCTCCGCCGCAGAAAAGGGCCGTGGAATACATCGGTGGAAACTACCGGGTCTCTTGTGCCTTAACCTCAGCTGGGCTTGTCGCCGCTATTCTGTTTTCGTCTATAGTGGTTAACTGATTCTCCGGGTATTTATAGTATTGCCAGGTCGCAAATCTAGTCCCGTCGGACTGTCATCTCCGTGATGAAAACCTGGGCAACGGGAAGGATCCCAGTTTGAGACTCAGATCCTGACCTCTCAAGCTCTGCCTTACCGTCTTCATCAAGGAATTACGCCCAGCGCATACAGACGCGTTTCGGCATGTAGGACTAACTGCTGATGATGGTAAAGCGATATCTATTCTAATATGAGCGTTACTCTCGTACACGGATCTCGAGAACGGTCTTGGAATTCACAGCTCCTATCTACGGGAATTCCAAATGACGGGATTCATGGTAACCAAGAAAAAGTAATAGGCCTGCCTTCCGTGACATAAGGGTCCCGCCTTAATATTCTCGTTGCTACCCCAGTGGGGTTCTCTTTATGGCCCAGGACGTGCTGTGTCTGAGCCTTATGGTCTTTCGGCCGGGCTATTTGGACGTTTTATGACAGTAGGAGCATGAGTTTGCATGCTCACATTTGTTCAATCTCGAGTGAGTCCGCGTAATGACGTAGAAGATGACAATCAGGCCGAAACAGACAGTGCAATGAGAAATCTAAACACGGTTTAGTTAGAGTGCTAGTATCTGCGATCTATCGTTCTTGAGGGGCGCTGCTCCTGAGCACCCCGACCCAATTTGTTAGATCGTTTGCATGCCATATTATTATTAGGCACTGGTATCTTTTCTAGTAATATCCCATTGTAAACAATCAGTAACTAGGTTCTTAGGGTCGCCCTAGACCATAGTCTATCAAATTGGTTCCAAATGGCCGGGTACCAGCGGTAATGAGCAAGCTGCTAAATGGTTCGTAAGCTGTTCCGTACAAGTCGTTGGCATGAGACGGCTTATTGTTAAGGGGGGAAATTCGACGAGATTTTCCTGACCGGTCGCTGTTAAAGCCAGTAGCTCTTTGGATGGCTTGGCGGCAAGCTGCGAGGCCGGCAGGTACATCGGGCCAAAAGCAGATCTGCGTGGTGCACCTATTTCATAAAGTTCGACATCGGCCTTAGCGCGCCGATCTTACCAGCCTGTATAAAAAATTGACTCAACGACGACTCCGATGTGGCGTCTAAGCTGTGTGCAATGGCCGCTCATGGCTCGTAATATTCCAGTACGCTCAGTGACAAGCTTAGGGCCACCGGTTACACAAAGTAATCGTCAATGTAACTAGGCCCTACTCCCGCGCAACTCTTGGCGAGGCCTTGAAAGTACGAGCCCATGCCTTGTCGCGTATTAACTCAGGCCTCAAACGATAAGCCCTTTGGCTATGACCGGAGCGAACCGTTGAGCCTTTGTATCATCTTACTTTCAATATACGGCTCCGTACACCTGGTCCGGTACATCCACCCTCTCCTCCATCGATCGGGAAAATAACATGGTCCTGATAATATCAACATCTATATTCCACTTCGGTTTAACGTGATTAATGTATTAATAAAAGTGAACAGTTGCACCGGGCCACTAGTAGCTAATACGCAGACTGCCGTACCGTAGGGTGCTAGTTTACCTATAAGAAAAGAGCCCACGGGCTGCACTGCGAGCGGAAGCGGCCTTAGTCGTAGTGCTGAAAACCGCGGACACTGCGAGAAGAAAAGTCGATGCCAGATGATGTG'/>

    <sequence taxon='136' value='TCCTAATAGTTGTATTGCATTCTATTATGGGTTCGCGGGTAGAGTTGTCGATTGTGGTTGATACTCAACACAGTGCAAGCGCCCTGTGCGGTAGCGTTATGGATTCGAGATTCACTGTCGAGGCCGCGCCACCGAGATGATCAATGGGTGATTTAGCAGCAGTTACCAGGGCGCCCGGAACCCCGGACCGTACCCACGCATGCAGAATAGTGCGGAGTACTGGACCATACGGGTTTCGCCCTCGCTCGAGCTCCGCCGCAGAAAAGGGCCGTGGAATACATCGGTGGAAACTACCGGGTCTCTTGTGCCTTAACCTCAGCTGGGCTTGTCGCCGCTATTTTGTTTTCGTCTATAGTGGTTAACTGATTCTCCGGGTATTTATAGTATTGCCAGGTCGCAAATCTAGTCCCGTCGGACTGTCATCCCCGTGATGAAAACCTGGGCAACGGGAAGGATCCCAGTTTGAGACTCAGATCCTGACCTCTCAAGCTCTGCCTTACCGTCTTCATCAAGGAATTACGCCCAGCGCATACAGACGCGTTTCGGCATGTAGGACTAACTGCTGATGATGGTAAAGCGATATCTATTCTAATATGAGCGTTACACTCGTACACGGATCTCGAGAACGGTCTTGGAATTCACAGCTCCTATCTACGGGAATTCCAAATGACGGGATTCATGGTAACCAAGAAAAAGTAATAGGCCTGCCTTCCGTGACATAAGGGTCCCGCCTTAATATTCTCGTTGCTACCCCAGTGGGGTTCTCTTTATGGCCCAGGACGTGCTGTGTCTGAGCCTTATGGTCTTTCGGCCGGGCTATTTGGACGTTTTATGACAGTAGGAGCATGAGTTTGCATGCTCACATTTGTTCAATCTCGAGTGAGTCCGCGTAATGACGTAGAAGATGACAATCAGGCCGAAACAGACAGTGCAATGAGAAATCTAAACACGGTTTAGTTAGAGTGCTAGTATCTGCGATCTATCGTTCTTGAGGGGCGCTGCTCCTGAGCACCCCGACCCAATTTGTTAGATCGTTTGCATGCCATATTATTATTAGGCACTGGTATCTTTTCTAGCAATATCCCATTGTAAACAATCAGTAACTAGGTTCTTAGGGTCGCCCTAGACCATAGTCTATCAAATTGGTTCCAAATGGCCGGGTACCAGCGGTAATGAGCAAGCTGCTAAATGGTTCGTAAGCTGTTCCGTACAAGTCGTTGGCATGAGACGGCTTATTGTTAAGGGGGGAAATTCGACGAGATTTTCCTGACCGGTCGCTGTTAAAGCCAGTAGCTCTTTGGATGGCTTGGCGGCAAGCTGCGAGGCCGGCAGGTACATCGGGCCAAAAGCAGATCTGCGTGGTGCACCTATTTCATAAAGTTCGACATCGGCCTTAGCGCGCCGATCTTACCAGCCTGTATAAAAAATTGACTCAACGACGACTCCGATGTGGCGTCTAAGCTGTGTGCAATGGCCGCTCATGGCTCGTAATATTCCAGTACGCTCAGTGACAAGCTTAGGGCCACCGGTTACACAAAGTAATCGTCAATGTAACTAGGCCCTACTCCCGCGCAACTCTTGGCGAGGCCTTGAAAGTACGAGCCCATGCCTTGTCGCGTATTAACTCAGGCCTCAAACGATAAGCCCTTTGGCTATGACCGGAGCGAACCGTTGAGCCTTTGTATCATCTTACTTTCAATATACGGCTCCGTACACCTGGTCCGGTACATCCACCCTCTCCTCCATCGATCGGGAAAATAACATGGTCCTGATAATATCAACATCTATATTCCACTTCGGTTTAACGTGATTAATGTATTAATAAAAGTGAACAGTTGCACCGGGCCACTAGTAGCTAATACGCAGACTGCCGTACCGTAGGGTGCCAGTTTACCTATAAGAAAAGAGCCCACGGGCTGCACTGCGAGCGGAAGCGGCCTTAGTCGTAGTGCTGAAAACCGCGGACACTGCGAGAAGAAAAGTCGATGCCAGATGATGTG'/>

    <sequence taxon='57' value='TCCTAATAGTTGTATTGCATTCTATTATGGGTTCGCGGGTAGAGTTGTCGATTGTGGTTGACACTCAACACAGTGCAAGCGCCCTGTGCGGTAGCGTTATGGACTCGAGATTCACTGTCGAGGCCGCGCCACCGAGATGATCAATGGGTGATTTAGCAGCAGTTACCAGGGCGCCCGGAACCCCGGACCGTACCCACGCATGCAGGATAGTGCGGAGTACTGGACTATACGGGTTTCGCCCTCGCTCGAGCTCCGCCGCAGAAAAGGGCCGTGGGATACATCGGTGAAAACTACCGGGTCTCTTGTGCCTTAACCTCAGCTGGGCTTGTCGCCGCTATTCTGTTTTCGTCTATAGTGGTTAACTGATTCTCCGGGTATTTATAGTATTGCCAGGTCGCAAATCTAGTCCCGTCGGACTGTCATCTCCGTGATCAAAACCTGGGCAACGGGAAGGATCCCAGTTTGAGACTCAGATCCTGACCTCTCAAGCTCTGCCTTACCGTCTTCATCAAGGAATTACGCCCAGCGCATACAGACGCGTTTCGGCATGTAAGACTAATTGCTGATGACGGTAAAGCGATATCTATTCTAATATGAGCGTTACACTCGTACATGGATCTCGAAAACGGTCTTGGAATTCACAGCTCCTATCTACGGGGATTCGAAATGACGGGATTCATGGTAACCAAGAAAAAGTAATAGGCCTGCCTTCCGTGGCATAAGGGTTCCGCCTTAATATTCTCGTTGCTACCCCAGTGGGGTTCTCTTTATGGCCCAGGACGTGCTGTGTCTGAGCCTTATGGTCTTGCGGCCAGGCTATTTGGACGTTTTATGACAGTAGGAGCATGAGTTTGCATGCTCACATTTGTTCAATCTCGAGTGAGTCCGCGTAATAACGTAGAAGATGACAATCAAGCCGAAGCAGACAGTGCAATGAGAAATCTAAACACGGTTTAGTTAGAGTGCTAGTATCTGCGATCTATCGTTCTTGAGGGGCGCTGCTCCTGAGCACCCCGACCCAATTTGTTAGATCGTTTGCATGCCATATTATTATTAGGCACTGGTATATTTTCTAGCAATATCCCCTTGTAAACAATCAGTAACTAGGTTCTTAGGGTCGCCCTAGACCATAGTCTATCAAATTGGTTCCAAATGGCCGAGTACCAGCGGTAATGAGCAAGCTGCTAAATGGTTCGTAAGCTGTTCCGTACAAGTCGTTGGCATGAGACGGCTTATTGTTAAGGGGGGAAATTCGACGAGATTTTCCTGACCGGTCGCTGTTAAAGCCAGTAGTTCTTTGGATGGCTTGGCGGCAAGCTGCGAGGCCGGCAGGTACATCAGGTCAAAAGCAAATCTGCGTGGTGCACCTATTTCATAAAGTTCGACATCGGCCTTCGCGCGCCGATCTTACCAACCTGTATAAAAAATTGACTCAATGACGACTACGATGTGGCGTCTAAGCTGTGTGAAATGGCCGCTCATGACTCACAATATTCCAGTACGCTCAGTGACAAGCTTAGGGCCACCGGTTATACAAAGTAATCGTCAATGTAACTAGGCCCTACTTCCGCGCAACTCTTGACGAGGCCTTGAAAGTACGAGCCCATGCCTTGTCGCGTATTAACTCAGGCCTCAAACGATAAGACCTTTGGCTATGACCGGAGCGAACCGTTGAGCCTTTGTATCATCTTACTTTCAATATACGGCTCCGTACACCTGGTCCGGAACATCCACCCCCTCCTCCATCGATCGGGAAAATAACATGGTCCTGATAATATCAACATCTATATTCCACTTCGGCTTAACGTGATTAATGTATTAATAAAAGTGAACAGTTGCATCGGGCCACTAGTAGCTAATACGCAGACTGCCGTACCGTAGGGTGCTAGTCTACCTATAAGAAAAGGGCCCACGGGCTGCACCGCGAGCGGAAGCGGCCTTAGTCGTAGTGCTGAAAACCGCGGACACTGCAAGAAGAAAAGTTGATGCCAGATGATGTG'/>

    <sequence taxon='70' value='TCCTAATAGTTGTATTGCATTCTGTTATGGGTTCGCGGGTAGAGTTGTCGATTGTGGTTGACACTCAACACAGTGCAAGCGCCCTGTGCGGTAGCGTTATGGACTCGAGATTCACTGTCGAGGCCGCGCCACCGAGATGATCAATGGGTGATTTAGCAGCAGTTACCAGGACGCCCGGAACTCCGGACCGTACCCACGCATGCAGGATAGTGCGGAGTACTGGACTATACGGGTTTCGCCCTCGCTCGAGCTCCGCCGCAGAAAAGGGCCGTGGGATACATCGGTGAAAACTACCGGGTCTCTTGTGCCTTAACCTCAGCTGGGCTTGTCGCCGCTATTCTGTTTTCGTCTATAGTGGTTAACTGATTCTCCGGGTATTTATAGTATTGCCAGGTCGCAAATCTAGTCCCGTCGGACTGTCATCTCCGTGATCAAAACCTGGGCAACGGGAAGGATCCCAGTTTGAGACTCAGATCCTGACCTCTCAAGCTCTGCCTTACCGTCTTCATCAAGGAATTACGCCCAGCGCATACAGACGCGTTTCGGCATGTAAGACTAATTGCTGATGACGGTAAAGCGATATCTATTCTAATATGAGCGTTACACTCGTACATGGATCTCGAAAACGGTCTTGGAATTCACAGCTCCTATCTACGGGGATTCGAAATGACGGGATTCATGGTAACCAAGAAAAAGTAATAGGCCTGCCTTCCGTGGCATAAGGGTTCCGTCTTAATATTCTCGTTGCTACCCCAGTGGGGTTCTCTTTATGGCCCAGGACGTGCTGTGTCTGAGCCTTATGGTCTTGCGGCCAGGCTATTTGGACGTTTTATGACAGTAGGAGCATGAGTTTGCATGCTCACATTTGTTCAATCTCGAGTGAGTCCGCGTAATCACGTAGAAGATGACAATCAAGCCGAAGCAGACAGTGCAATGAGAAATCTAAACACGGTTTAGTTAGAGTGCTAGTATCTGCGATCTATCGTTCTTGAGGGGCGCTGCTCCTGAGCACCCCGACCCAATTTGTTAGATCGTTTGCATGCCATATTATTATTAGGCACTGGTATATTTTCTAGCAATATCCCCTTGTAAACAATCAGTAACTAGGTTCTTAGGGTCGCCCTAGACCATAGTCTATCAAATTGGTTCCAAATGGCCGAGTACCAGCGGTAATGAGCAAGCTGCTAAATGGTTCGTAAGCTGTTCCGTACAAGTCGTTGGCATGAGACGGCTTATTGTTAAGGGGGGAAATTCGAAGAGATTTTCCTGACCGGTCGCTGTTAAAGCCAGTAGTTCTTTGGATGGCTTGGCGGCAAGCTGCGAGGCCGGCAGGTACATCAGGTCAAAAGCAAATCTGCGTGGTGCACCTATTTCATAAAGTTCGACATCGGCCTTCGCGCGCCGATCTTACCAACCTGTATAAAAAATTGACTCAATGACGACTACGATGTGGCGTCTAAGCTGTGTGAAATGGCCGCTCATGACTCACAATATTCCAGTACGCTCAGTGACAAGCTTAGGGCCACCGGTTATACAAAGTAGTCGTCAATGTAACTAGGCCCTACTTCCGCGCAACTCTTGACGAGGCCTTGAAAGTACGAGCCCATGCCTTGTCGCGTATTAACTCAGGCCTCAAACGATAAGACTTTTGGCTATGACCGGAGCGAACCGTTGAGCCTTTGTATCATCTTACTTTCAATATACGGCTCCGTACACCTGGTCCGGAACATCCACCCCCTCCTCCATCGATCGGGAAAATAACATGGTCCTGATAATATCAACATCTATATTCCACTTCGGCTTAACGTGATTAATGTATTAATAAAAGTGAACAGTTGCATCGGGCCACTAGTAGCCAATACGCAGACTGCCGTGCCGTAGGGTGCTAGTCTACCTATAAGAAAAGGGCCCACGGGCTGCACCGCGAGCGGAAGCGGCCTTAGTCGTAGTGCTGAAAACCGCGGACACTGCAAGAAGAAAAGTTGATGCCAGATGATGTG'/>

    <sequence taxon='76' value='TCCTAATAGTTGTATTGCATTCTATTATGGGTTCGCGGGTAGAGTTGTCGATTGTGGTTGACACTCAACACAGTGCAAGCGACCTGTGCGGTAGCGTTATGGACTCGAGATTCACTGTCGAGGCCGCGCCACCGAGATGATCAATGGGTGATTTAGCAGCAGTTACCAGGGCGCCCGGAACCCCGGACCGTACCCACGCATGCAGGATAGTGCGGAGTACTGGACTATACGGGTTTCGCCCTCGCTCGAGCTCCGCCGCAGAAAAGGGCCGTGGGATACATCGGTGAAAACTACCGGGTCTCTTGTGCCTTAACCTCAGCTGGGCTTGTCGCCGCTATTCTGTTTTCGTCTATAGTGGTTAACTGATTCTCCGGGTATTTATAGTATTGCCAGGTCGCAAATCTAGTCCCGTCGGACTGTCATCTCCGTGATCAAAACCTGGGCAACGGGAAGGATCCCAGTTTGAGACTCAGATCCTGACCTCTCAAGCTCTGCCTTACCGTCTTCATCAAGGAATTACGCCCAGCGCATACAGACGCGTTTCGGCATGTAAGACTAATTGCTGATGACGGTAAAGCGATATCTATTCTAATATGAGCGTTACACTCGTACATGGATCTCGAAAACGGTCTTGGAATTCACAGCTCCTATCTACGGGGATTCGAAATGACGGGATTCATGGTAACCAAGAAAAAGTAATAGGCCTGCCTTCCGTGGCATAAGGGTTCCGCCTTAATATTCTCGTTGCTACCCCAGTGGGGTTCTCTTTATGGCCCAGGACGTGCTGTGTCTGAGCCTTATGGTCTTGCGGCCAGGCTATTTGGACGTTTTATGACAGTAGGAGCATGAGTTTGCATGCTCACATTTGTTCAATCTCGAGTGAGTCCGCGTAATAACGTAGAAGATGACAATCAAGCCGAAGCAGACAGTGCAATGAGAAATCTAAACACGGTTTAGTTAGAGTGCTAGTATCTGCGATCTATCGTTCTTGAGGGGCGCTGCTCCTGAGCACCCCGACCCAATTTGTTAGATCGTTTGCATGCCATATTATTATTAGGCACTGGTATATTTTCTAGCAATATCCCCTTGTAAACAATCAGTAACTAGGTTCTTAGGGTCGCCCTAGACCATAGTCTATCAAATTGGTTCCAAATGGCCGAGTACCAGCGGTAATGAGCAAGCTGCTAAATGGTTCGTAAGCTGTTCCGTACAAGTCGTTGGCATGAGACGGCTTATTGTTAAGGGGGGAAATTCGACGAGATTTTCCTGACCGGTCGCTGTTAAAGCCAGTAGTTCTTTGGATGGCTTGGCGGCAAGCTGCGAGGCCGGCAGGTACATCAGGTCAAAAGCAAATCTGCGTGGTGCACCTATTTCATAAAGTTCGACATCGGCCTTCGCGCGCCGATCTTACCAACCTGTATAAAAAATTGACTCAATGACGACTACGATGTGGCGTCTAAGCTGTGTGAAATGGCCGCTCATGACTCACAATATTCCAGTACGCTCAGTGACAAGCTTAGGGCCACCGGTTTTACAAAGTAATCGTCAATGTAACTAGGCCCTACTTCCGCGCAACTCTTGACGAGGCCTTGAAAGTACGAGCCCATGCCTTGTCGCGTATTAACTCAGGCCTCAAACGATAAGCCCTTTGGCTATGACCGGAGCGAACCGTTGAGCCTTTGTATCATCTTACTTTCAATATACGGCTCCGTACACCTGGTCCGGAACATCCACCCCCTCCTCCATCGATCGGGAAAATAACATGGTCCTGATAATATCAACATCTATATTCCACTTCGGCTTAACGTGATTAATGTATTAATAAAAGTGAACAGTTGCATCGGGCCACTAGTAGCTAATACGCAGACTGCCGTACCGTAGGGTGCTAGTCTACCTATAAGAAAAGGGCCCACGGGCTGCACCGCGAGCGGAAGCGGCCTTAGTCGTAGTGCTGAAAACCGCGGACACTGCAAGAAGAAAAGTTGATGCCAGATGATGTG'/>

    <sequence taxon='69' value='TCCTAATAGTTGTATTGCATTCTATTATGGGTTCGCGGGTAGAGTTGTCGATTGTGGTTGACACTCAACACAGTGCAAGCGCCCTGTGCGGTAGCGTTATGGACTCGAGATTCACTGTCGAGGCCGCGCCACCGAGATGATCAATGGGTGATTTAGCAGCAGTTACCAGGGCGCCCGGAACCCCGGACCGTACCCACGCATGCAGGATAGTGCGGAGTACTGGACTATACGGGTTTCGCCCTCGCTCGAGCTCCGCCGCAGAAAAGGGCCGTGGAATACATCGGTGAAAACTACCGGGTCTCTTGTGCCTTAACCTCAGCTGGGCTTGTCGCCGCTATTCTGTTTTCGTCTATAGTGGTTAACTGATTCTCCGGGTATTTATAGTATTGCCAGGTCGCAAATCTAGTCCCGTCGGACTGTCATCTCCGTGATCAAAACCTGGGCAACGGGAAGGATCCCAGTTTGAGACTCAGATCCTGACCTCTCAAGCTCTGCCTTACCATCTTCATCAAGGAATTACGCCCAGCGCATACAGACGCGTTTCGGCATGTAAGACTAATTGCTGATGACGGTAAAGCGATATCTATTCTAATATGAGCGTTACACTCGTACATGGATCTCGAAAACGGTCTGGGAATTCACAGCTCCTATCTACGGGGATTCGAAATGACGGGATTCATGGTAACCAAGAAAAAGTAATAGGCCTGCCTTCCGTGGCATAAGGGTTCCGCCTTAATATTCTCGTTGCTACCCCAGTGGGGTTCTCTTTATGGCCCAGGACGTGCTGTGTCTGAGCCTTATGGTCTTGCGGCCAGGCTATTTGAACGTTTTATGACAGTAGGAGCATGAGTTTGCATGCTCACATTTGTTCAATCTCGAGTGAGTCCGCGTAATAACGTAGAGGATGACAATCAAGCCGAAGCAGACAGTGCAATGAGAAATCTAAACACGGTTTAGTTAGAGTGCTAGTATCTGCGATCTATCGTTCTTGAGGGGCGCTGCTCCTGAGCACCCCGACCCAATTTGTTAGATCGTTTGCATGCCATATTATTATTAGGCACTGGTATATTGTCTAGCCATATCCCCTTGTAAACAATCAGTAACTAGGTTCTTAGGGTCGCCCTAGACCATAGTCTATCAAATTGGTTCCAAATGGCCGAGTACTAGCGGTAATGAGCAAGCTGCTAAATGGTTCGTAAGCTGTTCCGTACAAGTCGTTGGCATGAGACGGCTTATTGTTAAAGGGGGAAATTCGACGAGATTTTCCTGAACGGTCGCTGTTAAAGCCAGTAGTTCTTTGGATGGCTTGGCGGCAAGCTGCGAGGCCGGCAGGTACATCAGGTCAAAAGCAAATCTGCGTGGTGCACCTATTTCATAAAGTTCGACATCGGCCTTCGCGCGCCGATCTTACCAACCTGTATAAAAAATTGACTCAATGACGACTACGATGTGGCGTCTAAGCTGTGTGAAATGGCCGCTCATGACTCACAATATTCCAGTACGCTCAGTGACAAGCTTAGGGCCACCGGTTATACAAAGTAATCGTCAATGTAACTAGGCCCTACTTCCGCGCAACTCTTGACGAGGCCTTGAAAGTACGAGCCCATGCCTTGTCGCGTATTAACTCAGGCCTCAAACGATAAGCCCTTTGGCTATGACCGGAGCGAACCGTTGAGCCTTTGTATCATCTTACTTTCAATATACGGCTCCGTACACCTGGTCCGGAACATCCACCCCCTCCTCCATCGATCGGGAAAATAACATGGTCCTGATAATATCAACATCTATATTCCACTTCGGCTTAACGTGATTAATGTATTAATAAAAGTGAACAGTTGCATCGGGCCACTAGTAGCTAATACGCAGACTGCCGTACCGTAGGGTGCTAGTCTACCTATAAGAAAAGGGCCCACGGGCTGCACCGCGAGCGGAAGCGGCCTTAGTCGTAGTGCTGAAAACCGCGGACACTGCAAGAAGAAAAGTTGATGCCAGATGATGTG'/>

    <sequence taxon='123' value='TCCTAATAGTTGTATTGCATTCTATTATGGGTTCGCGGGTAGAGTTGTCGATTGTGGTTGACACTCAACACAGTGCAAGCGCCCTGTGCGGTAGCGTTACGAACTCGAGATTCACTGTCGAGGCCGCGCCACCGAGATGATCAATGGGTGATTTAGCAGCAGTTACCAGGGCGCCCGGAACCCCGGACCGTACCCACGCATGCAGGATAGTGCGGAGTACTGGACTATACGGGTTTCGCCCTCGCTCGAGCTCCGCCGCAGAAAAGGGCCGTGGAATACATCGGTGAAAACTACCGGGTCTCTTGTGCCTTAACCTCAGCTGGGCTTGTCGCCGCTATTCTGTTTTCGTCTATAGTGGTTAACTGATTCTCCGGGTATTTATAGTATTGCCAGCTCGCAAATCTAGTCCCGTCGGACTGTCATCTCCGTGATCAAAACTTGGGCAACGGGAAGGATCCCAGTTTGAGACTCAGATCCTGACCTCTCAAGCTCTGCCTTACCATCTTCATCAAGGAATTACGCCCAGCGCATACAGACGCGTTTCGGCATGTAAGACTAATTGCTGATGACGGTAAAGCGATATCTATTCTAATATGAGCGTTACACTCGTACATGGATCTCGAAAACGGTCTGGGAATTCACAGCTCCTATCTACGGGGATTCGAAATGACGGGATTCATGGTAACCAAGAAAAAGTAATAGGCCTGCCTTCCGTGGCATAAGGGTTCCGCCTTAATGTTCTCGTTGCTACCCCAGTGGGGTTCTCTTTATGGCCCAGGACGTGCTGTGTCTGAGCCTTATGGTCTTGCGGCCAGGCTATTTGAACGTTTTATGACAGTAGGAGCATGAGTTTGCATGCTCACATTGGTTCAATCTCGAGTGAGTCCGCGTAATAACGTAGAGGATGACAATCAAGCCGAAGCAGACAGTGCAATGAGAAATCTAAACACGGTTTAGTTAGAGTGCTAGTATCTGCGATCTATCGTTCTTGAGGGGCGCTGCTCCTGAGCACCCCGACCCAATTTGTTAGATCGTTTGCATGCCATATTATTATTAGGCACTGGTATATTGTCTAGCCATATCCCCTTGTAAACAATCAGTAACTAGGTTCTTAGGGTCGCCCTAGACCATAGTCTATCAAATTGGTTCCAAATGGCCGAGTAGTAGCAGTAACGAGCAAGCTGCTAAATGGTTCGTAAGCTGTTCCGTACAAGTCGTTGGCATGAGACGGCTTATTGTTAAAGGGGGAAATTCGACGAGATTTTCCTGAACGGTCGCTGTTAAAGCCAGTAGTTCTTTGGATGGCTTGGCGGCAAGCTGCGAGGCCGGCAGGTACATCAGGTCAAAAGCAAATCTGCGTGGTGCACCTATTTCATAAAGTTCGACATCGGCCTTCGCGCGCCGATCTTACCAACCTGTATAAAAAATTGACTCAATGACGACTACGATGTGGCGTCTAAGCTGTGTGAAATGGCCGCTCATGACTCACAATATTCCAGTACGCTCAGTGACAAGCTTAGGGCCACCGGTTATACAAAGTAATCGTCAATGTAACTAGGCCCTACTTCCGCGCAACTCTTGACGAGGCCTCGAAAGTACGAGCCCATGCCTTGTCGCGTATTAACTCAGGCCTCAAACGATAAGCCCTTTGGCTATGACCGGAGCGAACCGTTGAGCCTTTGTATCATCTTACTTTCAATATACGGCTCCGTACACCTGGTCCGGAACATCCACCCCCTCCTCCATCGATCGGGAAACTAACATGGTCCTGATAATATCAACATCTATATTCCACTTCGGCTTAACGTGATTAATGTATTAATAAAAGTGAACAGTTGCATCGAGCCACTAGTAGCTAATACGCAGACTGCCGTACCGTAGGGTGCTAGTCTACCTATAAGAAAAGGGCCCACGGGCTGCACCGCGAGCGGAAGCGGCTTTAGTCGTAGTGCTGAAAACCGCGGACACTGCAAGAAGAAAAGTTGATGCCAGGTGATGTG'/>

    <sequence taxon='130' value='TCCTAATAGTTGTATTGCATTCTATTATGGGTTCGCGGGTAGAGTTGTCGATTGTGGTTGACACTCAACACAGTGCAAGCGCCCTGTGCGGTAGCGTTACGAACTCGAGATTCACTGTCGAGGCCGCGCCACCGAGATGATCAATGGGTGATTTAGCAGCAGTTACCAGGGAGCCCGGAACCCCGGACCGTACCCACGCATGCAGGATAGTGCGGAGTACTGGACTATACGGGTTTCGCCCTCGCTCGAGCTCCGCCGCAGAAAAGGGCCGTGGAATACATCGGTGAAAACTACCGGGTCTCTTGTGCCTTAACCTCAGCTGGGCTTGTCGCCGCTATTCTGTTTTCGTCTATAGTGGTTAACTGATTCTCCGGGTATTTATAGTATTGCCAGCTCGCAAATCTAGTCCCGTCGGACTGTCATCTCCGTGATCAAAACCTGGGCAACGGGAAGGATCCCAGTTTGAGACTCAGATCCTGACCTCTCAAGCTCTGCCTTACCATCTTCATCAAGGAATTACGCCCAGCGCATACAGACGCGTTTCGGCATGTAAGACTAATTGCTGATGACGGTAAAGCGATATCTATTCTAATATGAGCGTTACACTCGTACATGGATCTCGAAAACGGTCTGGGAATTCACAGCTCCTATCTACGGGGATTCGAAATGACGGGATTCATGGTAACCAAGAAAAAGTAATAGGCCTGCCTTCCGTGGCATAAGGGTTCCGCCTTAATGTTCTCGTTGCTACCCCAGTGGGGTTCTCTTTATGGCCCAGGACGTGCTGTGTCTGAGCCTTATGGTCTTGCGGCCAGGCTATTTGAACGTTTTATGACAGTAGGAGCATGAGTTTGCATGCTCACATTGGTTAAATCTCGAGTGAGTCCGCGTAATAACGTAGAGGATGACAATCAAGCCGAAGCAGACAGTGCAATGAGAAATCTAAACACGGTTTAGTTAGAGTGCTAGTATCTGCGATCTATCGTTCTTGAGGGGCGCTGCTCCTGAGCACCCCGACCCAATTTGTTAGATCGTTTGCATGCCATATTATTATTAGGCACTGGTATATTGTCTAGCCATATCCCCTTGTAAACAATCAGTAACTAGGTTCTTAGGGTCGCCCTAGACCATAGTCTATCAAATTGGTTCCAAATGGCCGAGTACTAGCGGTAATGAGCAAGCTGCTAAATGGTTCGTAAGCTGTTCCGTACAAGTCGTTGGCATGAGACGGCTTATTGTTAAAGGGGGAAATTCGACGAGATTTTCCTGAACGGTCGCTGTTAAAGCCAGTAGTTCTTTGGATGGCTTGGCGGCAAGCTGCGAGGCCGGCAGGTACATCAGGTCAAAAGCAAATCTGCGTGGTGCACCTATTTCATAAAGTTCGACATCGGCCTTCGCGCGCCGATCTTACCAACCTGTATAAAAAATTGACTCAATGACGACTACGATGTGGCGTCTAAGCTGTGTGAAATGGCCGCTCATGACTCACAATATTCCAGTACGCTCAGTGACAGGCTTAGGGCCACCGGTTATACAAAGTAATCGTCAATGTAACTAGGCCCTACTTCCGCGCAACTCTTGACGAGGCCTTGAAAGTACGAGCCCATGCCTTGTCGCGTATTAACTCAGGCCTCAAACGATAAGCCCTTTGGCTATGACCGGAGCGAACCGTTGAGCCTTTGTATCATCTTACTTTCAATATACGGCTCCGTACACCTGGTCCGGAACATCCACCCCCTCCTCCATCGATCGGGAAACTAACATGGTCCTGATAATATCAACATCTATATTGCACTTCGGCTTAACGTGATTAATGTATTAATAAAAGTGAACAGTTGCATCGGGCCACTAGTAGCTAATACGCAGACTGCCGTACCGTAGGGTGCTAGTCTACCTATAAGAAAAGGGCCCACGGGCTGCACCGCGAGCGGAAGCGGCTTTAGTCGTAGTGCTGAAAACCGCGGACACTGCAAGAAGAAAAGTTGATGCCAGATGATGTG'/>

    <sequence taxon='147' value='TCCTAATAGTTGTATTGCATTCTATTATGGGTTCGCGGGTAGAGTTGTCGATTGTGGTTGACACTCAACACAGTGCAAGCGCCCTGTGCGGTAGCGTTACGAACTCGAGATTCACTGTCGAGGCCGCGCCACCGAGATGATCAATGGGTGATTTAGCAGCAGTTACCAGGGCGCCCGGAACCCCGGACCGTACCCACGCATGCAGGATAGTGCGGAGTACTGGACTATACGGGTTTCGCCCTCGCTCGAGCTCCGCCGCAGAAAAGGGCCGTGGAATACATCGGTGAAAACTACCGGGTCTCTTGTGCCTTAACCTCAGCTGGGCTTGTCGCCGCTATTCTGTTTTCGTCTATAGTGGTTAACTGATTCTCCGGGTATTTATAGTATTGCCAGCTCGCAAATCTAGTCCCGTCGGACTGTCATCTCCGTGATCAAAACCTGGGCAACGGGAAGGATCCCAGTTTGAGACTCAGATCCTGACCTCTCAAGCTCTGCCTTACCATCTTCATCAAGGAATTACGCCCAGCGCATACAGACGCGTTTCGGCATGTAAGACTAATTGCTGATGACGGTAAAGCGATATCTATTCTAATACGAGCGTTACACTCGTACATGGATCTCGAAAACGGTCTGGGAATTCACAGCTCCTATCTACGGGGATTCGAAATGACGGGATTCATGGTAACCAAGAAAAAGTAATAGGCCTGCCTTCCGTGGCATAAGGGTTCCGCCTTAATATTCTCGTTGCTACCCCAGTGGGGTTCTCTTTATGGCCCAGGACGTGCTGTGTCTGAGCCTTATGGTCTTGCGGCCAGGCTATTTGAACGTTTTATGACAGTAGGAGCATGAGTTTGCATGCTCACATTGGTTAAATCTCGAGTGAGTCCGCGTAATAACGTAGAGGATGACAATCAAGCCGAAGCAGACAGTGCAATGAGAAATCTAAACACGGTTTAGTTAGAGTGCTAGTATCTGCGATCTATCGTTCTTGAGGGGCGCTGCTCCTGAGCACCCCGACCCAATTTGTTAGATCGTTTGCATGCCATATTATTATTAGGCACTGGTATATTGTCTAGCCATATCCCCTTGTAAACAATCAGTAACTAGGTTCTTAGGGTCGCCCTAGACCATAGTCTATCAAATTGGTTCCAAATGGCCGAGTACTAGCGGTAATGAGCAAGTTGCTAAATGGTTCGTAAGCTGTTCCGTACAAGTCGTTGGCATGAGACGGCTTATTGTTAAAGGGGGAAATTCGACGAGATTTTCCTGAACGGTCGCTGTTAAAGCCAGTAGTTCTTTGGATGGCTTGGCGGCAAGCTGCGAGGCCGGCAGGTACATCAGGTCAAAAGCAAATCTGCGTGGTGCACCTATTTCATAAAGTTCGACATCGGCCTTCGCGCGCCGATCTTACCAACCTGTATAAAAAATTGACTCAATGACGACTACGATGTGGCGTCTAAGCTGTGTGAAATGGCCGCTCATGACTCACAATATTCCAGTACGCTCAGTGACAAGCTTAGGGCCACCGGTTATACAAAGTAATCGTCAATGTAACTAGGCCCTACTTCCGCGCAACTCTTGACGAGGCCTTGAAAGTACGAGCCCATGCCTTGTCGCGTATTAACTCAGGCCTCAAACGATAAGCCCTTTGGCTATGACCGGAGCGAACCGTTGAGCCTTTGTATCATCTTACTTTCAATATACGGCTCCGTACACCTGGTCCGGAACATCCACCCCCTCCTCCATCGATCGGGAAACTAACATGGTCCTGATAATATCAACATCTATATTCCACTTCGGCTTAACGTGATTAATGTATTAATAAAAGTGAACAGTTGCATCGGGCCACTAGTAGCTAATACGCAGACTGCCGTACCGTAGGGTGCTAGTCTACCTATAAGAAAAGGGCCCACGGGCTGCACCGCGAGCGGAAGCGGCTTTAGTCGTAGTGCTGAAAACCGCGGACACTGCAAGAAGAAAAGTTGATGCCAGATGATGTG'/>

    <sequence taxon='149' value='TCCTAATAGTTGTATTGCATTCTATTATGGGTTCGCGGGTAGAGTTGTCGATTGTGGTTGACACTCAACACAGTGCAAGCGCCCTGTGCGGTAGCGTTACGAACTCGAGATTCACTGTCGAGGCCGCGCCACCGAGATGATCAATGGGTGATTTAGCAGCAGTTACCAGGGCGCCCGGAACCCCGGACCGTACCCACGCATGCAGGATAGTGCGGAGTACTGGACTATACGGGTTTCGCCCTCGCTCGAGCTCCGCCGCAGAAAAGGGCCGTGGAATACATCGGTGAAAACTACCGGGTCTCTTGTGCCTTAACCTCAGCTGGGCTTGTCGCCGCTATTCTGTTTTCGTCTATAGTGGTTAACTGATTCTCCGGGTATTTATAGTATTGCCAGCTCGCAAATCTAGTCCCGTCGGACTGTCATCTCCGTGATCAAAACCTGGGCAACGGGAAGGATCCCAGTTTGAGACTCAGATCCTGACCTCTCAAGCTCTGCCTTACCATCTTCATCAAGGAATTACGCCCAGCGCATACAGACGCGTTTCGGCATGTAAGACTAATTGCTGATGACGGTAAAGCGATATCTATTCTAATACGAGCGTTACACTCGTACATGGATCTCGAAAACGGTCTGGGAATTCACAGCTCCTATCTACGGGGATTCGAAATGACGGGATTCATGGTAACCAAGAAAAAGTAATAGGCCTGCCTTCCGTGGCATAAGGGTTCCGCCTTAATATTCTCGTTGCTACCCCAGTGGGGTTCTCTTTATGGCCCAGGACGTGCTGTGTCTGAGCCTTATGGTCTTGCGGCCAGGCTATTTGAACGTTTTATGACAGTAGGAGCATGAGTTTGCATGCTCACATTGGTTAAATCTCGAGTGAGTCCGCGTAATAACGTAGAGGATGACAATCAAGCCGAAGCAGACAGTGCAATGAGAAATCTAAACACGGTTTAGTTAGAGTGCTAGTATCTGCGATCTATCGTTCTTGAGGGGCGCTGCTCCTGAGCACCCCGACCCAATTTGTTAGATCGTTTGCATGCCATATTATTATTAGGCACTGGTATATTGTCTAGCCATATCCCCTTGTAAACAATCAGTAACTAGGTTCTTAGGGTCGCCCTAGACCATAGTCTATCAAATTGGTTCCAAATGGCCGAGTACTAGCGGTAATGAGCAAGTTGCTAAATGGTTCGTAAGCTGTTCCGTACAAGTCGTTGGCATGAGACGGCTTATTGTTAAAGGGGGAAATTCGACGAGATTTTCCTGAACGGTCGCTGTTAAAGCCAGTAGTTCTTTGGATGGCTTGGCGGCAAGCTGCGAGGCCGGCAGGTACATCAGGTCAAAAGCAAATCTGCGTGGTGCACCTATTTCATAAAGTTCGACATCGGCCTTCGCGCGCCGATCTTACCAACCTGTATAAAAAATTGACTCAATGACGACTACGATGTGGCGTCTAAGCTGTGTGAAATGGCCGCTCATGACTCACAATATTCCAGTACGCTCAGTGACAAGCTTAGGGCCACCGGTTATACAAAGTAATCGTCAATGTAACTAGGCCCTACTTCCGCGCAACTCTTGACGAGGCCTTGAAAGTACGAGCCCATGCCTTGTCGCGTATTAACTCAGGCCTCAAACGATAAGCCCTTTGGCTATGACCGGAGCGAACCGTTGAGCCTTTGTATCATCTTACTTTCAATATACGGCTCCGTACACCTGGTCCGGAACATCCACCCCCTCCTCCATCGATCGGGAAACTAACATGGTCCTGATAATATCAACATCTATATTCCACTTCGGCTTAACGTGATTAATGTATTAATAAAAGTGAACAGTTGCATCGGGCCACTAGTAGCTAATACGCAGACTGCCGTACCGTAGGGTGCTAGTCTACCTATAAGAAAAGGGCCCACGGGCTGCACCGCGAGCGGAAGCGGCTTTAGTCGTAGTGCTGAAAACCGCGGACACTGCAAGAAGAAAAGTTGATGCCAGATGATGTG'/>

    <sequence taxon='59' value='TCCTAATAGTTGTATTGCATTCTATTATGGGTTCGCGGGTAGAGTTGTCGATTGTGGTTGACACTCAACACAGTGCAAGCGCCCTGTGCGGTAGCGTTATGGATTCGAGATTCACTGTCGAGGCCGCGCCACCGAGATGATCAATGGGTGATTTAGCAGCAGTTACCAGGGCGCCCGGAACCCCGGACCGTACCCACGCATGCAGAATAGTGCGGAGTACTGGACTATACGGGTTTCGCCCTCGCTCGAGCTCCGCCGCAGAAAAGGGCCGTGGAATACATCGGTGGAAACTACCGGGTCTCTTGTGCCTTAACCTCAGCTGGGCTTGTCGCCGCTATTCTGTTTTCGTCTATAGTGGTTAACTGATTCTCCGGGTATTTATAGTATTGCCAGGTCGCAAATCTGGTCCCGTCGGACTGTCATCTCCGTGATCAAAACCTGGGCAACGGGAAGGATCCCAGTTTGAGACTCAGATCCTGACCTCTCAAGCTCTGCCTTACCGTCTTCATCAAGGAATTACGCCCAGCGCATACAGACGCGTTTCGGCATGTAAGACTAATTGCTGATGACGGTAAAGCGACATCTATTCTAATATGAGCGTTACACTCGTACATGGATCTCGAAAACGGTCTTGGAATTCGCAGCTCCTATCTACGGGGATTCCAAATGACGGGATTCATGGTAACCAAGAAAAAGTAATAGGCCTGCCTTCCGTGGCATAAGGGTTCCGCCTTAATATTCTCGTTGCTACCCCAGTGGGGTTCTCTTTATGGCCCAGGACGTGCTGTGTCTGAGCCTCATGGTCTTGCGGCCAGGCTATTTGGACGTTTTATGACAGTAGGAGCATGAGTTTGCATGCTCACATTTGTTCAATCTCGAGTGAGTCCGCGTAATAACGTAGAAGATGACAATTAAGTCGAAGCAGACAGTGCAATGAGAAATCTAAACACGGTTTAGTTAGAGTGCTAGTATCTGCGATCTATCGTTCTTGAGGGGCGCTGCTCCTGAGCACCCCGACCCAATTTGTCAGATCGTTTGCATGCCATATTATTATTAGGCACTGGTATATTTTCTAGCAATATCCCCTTGTAAACAATCAGTAACTAGGTTCTTAGGGTCGCCCTAGACCATAGTCTATCAAATTGGTTCCAAATGGCCGAGTACCAGCGGTAAAGAGCAAGCTGCTAAATGGTTCGTAAGCTGTTCCGTACAAATCGTTGGCATGAGACGGCTTATTGTTAAGGGGGGAAATTCGACGAGATTTTCCTGACCGGTCGCTGTTAAAGCCAGTAGTTCTTTGGATGGCTTGGCGGCAAGCTGCGAGGCCGGCAGGTACATCAGGTCAAAAGCAGATCTGCGTGGTGCACCTATTTCATAAAGTTCGACATCGGCCTTCGCGCGCCGATCTTACCAACCTGTATAAAAAATTGACGCAATGACGACTACGATGTGGCGTCTAAGCTGTGTGAAATGGCCGCTCATGACTCACAATATTCCAGTACGCTCAGTGACAAGCTTAGGGCCACCGGTTATACAAAGTAATCGTCAATGTAACTAAGCCCTACTCCCGCGCAACTCTTGACTAGGCCTTGAAAGTACGAGCCCATGCCTTGTCGCGTATTAACTCAGGCCTCAAACGATAAGCCCTTTGGCTATGACCGGAGCGAACCGTTGAGCCTTTGTATCATTTTACTTTCAATATACGGCTCCGTACACCTGGTCCGGTACATCCACCCCCTCCTCCATCGATCGGGAAAATAACGTGGTCCTGATAATATCAACATCTATATTCCAATTCGGTTTAACGTGATTAATGTATTAATAAAAGTGAACAGTTGCATCGGGCCACTAGTAGCTAATACGCAGACTGCCGTACCGTAGGGTGCTAGTCTACCTATAAGAAAAGGGCCCACGGGCTGCACCGCGAGCGGAAGCGGCCTTAGTCGTAGTGCTGAAAACCGCGGACACTGCAAGAAGAAAAGTTGATGCCAGATGATGTG'/>

    <sequence taxon='125' value='TCCTAATAGTTGTATTGCATTCTATTATGGGTTCGCGGGTAGAGTTGTCGATTGTGGTTAACACTCAACACAGTGCAAGCGCCCTGTGCGGTAGCGTTATGGATTCGAGATTCACTGTCGAGGCCGCGCCACCGAGATGATCAATGGGTGATTTAGCAGCAGTTACCAGGGCGCCCGGAACCCCGGACCGTACCCACGCATGCAAAATAGTGCGGAGTACTGGACTATACGGGTTTCGCCCTCGCTCGAGCTCCGCCGCAGAAAAGGGCCGTGGAATACATCGGTGGAAACTACCGGGTCTCTTGTGCCTTAACCTCAGCTGGGCTTGTCGCCGCTATTCTGTTTTCGTCTATAGTGGTTAACTGATTCTCCGGGTATTTATAGTATTGCCAGGTCGCAAATCTGGTCCCGTCGGACTGTCATCTCCGTGATCAAAACCTGGGCAACGGGAAGGATCCCAGTTTGAGACTCAGATCCTGACCTCTCAAGCTCTGCCTTACCGTCTTCATCAAGGAATTACGCCCAGCGCATACAGACGCGTTTCGGCATGTAAGACTAATTGCTGATGACGGTAAAGCGACATCTATTCTAATATGAGCGTTACACTCGTACATGGATCTCGAAAACGGTCTTGGAATTCGCAGCTCCTATCTACGGGGATTCCAAATGACGGGATTCATGGTAACCAAGAAAAAGTAATAGGCCTGCCTTCCGTGGCATAAGGGTTCCGCCTTAATATTCTCGTTGCTACCCCAGTGGGGTTCTCTTTATGGCCCAGGACGTGCTGTGTCTGAGCCTCATGGTCTTGCGGCCAGGCTATTTGGACGTTTTATGACAGTAGGAGCATGAGTTTGCATGCTCACATTTGTTCAATCTCGAGTGAGTCCGCGTAATAACGTAGAAGATGACAATTAAGTCGAAGCAGACAGTGCAATGAGAAATCTAAACACGGTTTAGTTAGAGTGCTAGTATCTGCGATCTATCGTTCTTGAGGGGCGCTGCTCCTGAGCACCCCGACCCAATTTGTCAGATCGTTTGCATGCCATATTATTATTAGGCACTGGTATATTTTCTAGCAATATCCCCTTGTAAACAATCAGTAACTAGGTTCTTAGGGTCGCCCTAGACCATAGTCTATCAAATTGGTTCCAAATGGCCGAGTACCAGCGGTAAAGAGCAAGCTGCTAAATGGTTCGTAAGCTGTTCCGTACAAATCGTTGGCATGAGACGGCTTACTGTTAAGGGGGGAAATTCGACGAGATTTTCCTGACCAGTCGCTGTTAAAGCCAGTGGTTCTTTGGATGGCTTGGCGGCAAGCTGCGAGGCCGGCAGGTACATCAGGTCAAAAGCAGATCTGCGTGGTGCACCTATTTCATAAAGTTCGACATCGGCCTTCGCGCGCCGATCTTACCAACCTGTATAAAAAATTGACGCAATGACGACTACGATGTGGCGTCTAAGCTGTGTGAAATGGCCGCTCATGACTCACAATATTCCAGTACGCTCAGGGACAAGCTTGGGGCCACCGGTTATACAAAGTAATCGTCAATGTAACTAAACCCTACTCCCGCGCAACTCTTGACTAGGCCTTGAAAGTACGAGCCCATGCCTTGTCGCGTATTAACTCAGGCCTCAAACGATAAGCCCTTTGGCTATGACCGGAGCGAACCGTTGAGCCTTTGTATCATTTTACTTTCAATATACGGCTCCGTACACCTGGTCCGGTACATCCACCCCCTCCTCCATCGATCGGGAAAATAACGTGGTCCTGATAATATCAACATCTATATTCCAATTCGGTTTAACGTGATTAATGTATTAATAAAAGTGAACAGTTGCATCGGGCCACTAGTAGCTAATACGCAGACTGCCGTACCGTAGGGTGCTAGTCTACCTATAAGAAAAGGGCCCACGGGCTGCACCGCGAGCGGAAGCGGCCTTAGTCGTAGTGCTGAAAACCGCGGACACTGCAAGAAGAAAAGTTGATGCCAGATGATGTG'/>

    <sequence taxon='126' value='TCCTAATAGTTGTATTGCATTCTATTATGGGTTCGCGGGTAGAGTTGTCGATTGTGGTTAACACTCAACACAGTGCAAGCGCCCTGTGCGGTAGCGTTATGGATTCGAGATTCACTGTCGAGGCCGCGCCACCGAGATGATCAATGGGTGATTTAGCAGCAGTTACCAGGGCGCCCGGAACCCCGGACCGTACCCACGCATGCAGAATAGTGCGGAGTACTGGACTATACGGGTTTCGCCCTCGCTCGAGCTCCGCCGCAGAAAAGGGCCGTGGAATACATCGGTGGAAACTACCGGGTCTCTTGTGCCTTAACCTCAGCTGGGCTTGTCGCCGCTATTCTGTTTTCGTCTATAGTGGTTAACTGATTCTCCGGGTATTTATAGTATTGCCAGGTCGCAAATCTGGTCCCGTCGGACTGTCATCTCCGTGATCAAAACCTGGGCAACGGGAAGGATCCCAGTTTGAGACTCAGATCCTGACCTCTCAAGCTCTGCCTTACCGTCTTCATCAAGGAATTACGCCCAGCGCATACAGACGCGTTTCGGCATGTAAGACTAATTGCTGATGACGGTAAAGCGACATCTATTCTAATATGAGCGTTACACTCGTACATGGATCTCGAAAACGGTCTTGGAATTCGCAGCTCCTATCTACGGGGATTCCAAATGACGGGATTCATGGTAACCAAGAAAAAGTAATAGGCCTGCCTTCCGTGGCATAAGGGTTCCGCCTTAATATTCTCGTTGCTACCCCAGTGGGGTTCTCTTTATGGCCCAGGACGTGCTGTGTCTGAGCCTCATGGTCTTGCGGCCAGGCTATTTGGACGTTTTATGACAGTAGGAGCATGAGTTTGCATGCTCACATTTGTTCAATCTCGAGTGAGTCCGCGTAATAACGTAGAAGATGACAATTAAGTCGAAGCAGACAGTGCAATGAGAAATCTAAACACGGTTTAGTTAGAGTGCTAGTATCTGCGATCTATCGTTCTTGAGGGGCGCTGCTCCTGAGCACCCCGACCCAATTTGTCAGATCGTTTGCATGCCATATTATTATTAGGCACTGGTATATTTTCTAGCAATATCCCCTTGTAAACAATCAGTAACTAGGTTCTTAGGGTCGCCCTAGACCATAGTCTATCAAATTGGTTCCAAATGGCCGAGTACCAGCGGTAAAGAGCAAGCTGCTAAATGGTTCGTAAGCTGTTCCGTACAAATCGTTGGCATGAGACGGCTTACTGTTAAGGGGGGAAATTCGACGAGATTTTCCTGACCAGTCGCTGTTAAAGCCAGTGGTTCTTTGGATGGCTTGGCGGCAAGCTGCGAGGCCGGCAGGTACATCAGGTCAAAAGCAGATCTGCGTGGTGCACCTATTTCATAAAGTTCGACATCGGCCTTCGCGCGCCGATCTTACCAACCTGTATAAAAAATTGACGCAATGACGACTACGATGTGGCGTCTAAGCTGTGTGAAATGGCCGCTCATGACTCACAATATTCCAGTACGCTCAGGGACAAGCTTGGGGCCACCGGTTATACAAAGTAATCGTCAATGTAACTAAACCCTACTCCCGCGCAACTCTTGACTAGGCCTTGAAAGTACGAGCCCATGCCTTGTCGCGTATTAACTCAGGCCTCAAACGATAAGCCCTTTGGCTATGACCGGAGCGAACCGTTGAGCCTTTGTATCATTTTACTTTCAATATACGGCTCCGTACACCTGGTCCGGTACATCCACCCCCTCCTCCATCGATCGGGAAAATAACGTGGTCCTGATAATATCAACATCTATATTCCAATTCGGTTTAACGTGATTAATGTATTAATAAAAGTGAACAGTTGCATCGGGCCACTAGTAGCTAATACGCAGACTGCCGTACCGTAGGGTGCTAGTCTACCTATAAGAAAAGGGCCCACGGGCTGCACCGCGAGCGGAAGCGGCCTTAGTCGTAGTGCTGAAAACCGCGGACACTGCAAGAAGAAAAGTTGATGCCAGATGATGTG'/>

    <sequence taxon='134' value='TCCTAATAGTTGTATTGCATTCTATTATGGGTTCGCGGGTAGAGTTGTCGATTGTGGTTAACACTCAACACAGTGCAAGCGCCCTGTGCGGTAGCGTTATGGATTCGAGATTCACTGTCGAGGCCGCGCCACCGAGATGATCAATGGGTGATTTAGCAGCAGTTACCAGGGCGCCCGGAACCCCGGACCGTACCCACGCATGCAAAATAGTGCGGAGTACTGGACTATACGAGTTTCGCCCTCGCTCGAGCTCCGCCGCAGAAAAGGGCCGTGGAATACATCGGTGGAAACTACCGGGTCTCTTGTGCCTTAACCTCAGCTGGGCTTGTCGCCGCTATTCTGTTTTCGTCTATAGTGGTTAACTGATTCTCCGGGTATTTATAGTATTGCCAGGTCGCAAATCTGGTCCCGTCGGACTGTCATCTCCGTGATCAAAACCTGGGCAACGGGAAGGATCCCAGTTTGAGACTCAGATCCTGACCTCTCAAGCTCTGCCTTACCGTCTTCATCAAGGAATTACGCCCAGCGCATACAGACGCGTTTCGGCATGTAAGACTAATTGCTGATGACGGTAAAGCGACATCTATTCTAGTATGAGCGTTACACTCGTACATGGATCTCGAAAACGGTCTTGGAATTCGCAGCTCCTATCTACGGGGATTCCAAATGACGGGATTCATGGTAACCAAGAAAAAGTAATAGGCCTGCCTTCCGTGGCATAAGGGTTCCGCCTTAATATTCTCGTTGCTACCCCAGTGGGGTTCTCTTTATGGCCCAGGACGTGCTGTGTCTGAGCCTCATGGTCTTGCGGCCAGGCTATTTGGACGTTTTATGACAGTAGGAGCATGAGTTTGCATGCTCACATTTGTTCAATCCCGAGTGAGCCCGCGTAATAACGTAGAAGATGACAATTAAGTCGAAGCAGACAGTGCAATGAGAAATCTAAACACAGTTTAGTTAGAGTGCTAGTATCTGCGATCTATCGTTCTTGAGGGGCGCTGCTCCTGAGCACCCCGACCCAATTTGTCAGATCGTTTGCATGCCATATTATTATTAGGCACTGGTATATTTTCTAGCAATATCCCCTTGTAAACAATCAGTCACTAGGTTCTTAGGGTCGCCCTAGACCATAGTCTATCAAATTGGTTCCAAATGGCCGAGTACCAGCGGTAAAGAGCAAGCTGCTAAATGGTTCGTAAGCTGTTCCGTACAAATCGTTGGCATGAGACGGCTTATTGTTAAGGGGGGAAATTCGACGAGATTTTCCTGACCAGTCGCTGTTAAAGCCAGTGGTTCTTTGGATGGCTTGGCGGCAAGCTGCGAGGCCGGCAGGTACATCAGGTCAAAAGCAGATCTGCGTGGTGCACCTATTTCATAAAGTTCGACATCGGCCTTCGCGCGCCGATCTTACCAACCTGTATAAAAAATTGACGCAATGACGACTACGATGTGGCGTCTAAGCTGTGTGAAATGGCCGCTCATGACTCACAATATTCCAGTACGCTCAGGGACAAGCTTGGGGCCACCGGTTATACAAAGTAATCGTCAATGTAACTAAACCCTACTCCCGCGCAACTCTTGACTAGGCCTTGAAAGTACGAGCCCATGCCTTGTCGCGTATTAACTCAGGCCTCAAACGATAAGCTCTTTGGCTATGACCGGAGCGAACCGTTGAGCCTTTGTATCATTTTACTTTCAATATACGGCTCCGTACACCTGGTCCGGTACATCCACCCCCTCCTCCATCGATCGGGAAAATAACGTGGTCCTGATAATATCAACATCTATATTCCAATTCGGTTTAACGTGATTAATGTATTAATAAAAGTGAACAGTTGCATCGGGCCACTAGTAGCTAATACGCAGACTGCCGTACCGTAGGGTGCTAGTCTACCTATAAGAAAAGGGCCCACGGGCTGCACCGCGAGCGGAAGCGGCCTTAGTCGTAGTGCTGAAAACCGCGGACACTGCAAGAAGAAAAGTTGATGCCAGATGATGTG'/>

    <sequence taxon='192' value='TCCTAATAGTTGTATTGCATTCTATTATGGGTTCGCGGGTAGAGTTGTCGATTGTGGTTAACACTCAACACAGTGCAAGCGCCCTGTGCGGTAGCGTTATGGATTCGAGATTCACTGTCGAGGCCGCGCCACCGAGATGATCAATGGGTGATTTAGCAGCAGTTACCAGGGCGCCCGGAACCCCGGACCGTACCCACGCATGCAAAATAGTGCGGAGTACTGGACTATACGAGTTTCGCCCTCGCTCGAGCTCCGCCGCAGAAAAGGGCCGTGGAATACATCGGTGGAAACTACCGGGTCTCTTGTGCCTTAACCTCAGCTGGGCTTGTCGCCGCTATTCTGTTTTCGTCTATAGTGGTTAACTGATTCTCCGGGTATTTATAGTATTGCCAGGTCGCAAATCTGGTCCCGTCGGACTGTCATCTCCGTGATCAAAACCTGGGCAACGGGAAGGATCCCAGTTTGAGACTCAGATCCTGACCTCTCAAGCTCTGCCTTACCGTCTTCATCAAGGAATTACGCCCAGCGCATACAGACGCGTTTCGGCATGTAAGACTAATTGCTGATGACGGTAAAGCGACATCTATTCTAGTATGAGCGTTACACTCGTACATGGATCTCGAAAACGGTCTTGGAATTCGCAGCTCCTATCTACGGGGATTCCAAATGACGGGATTCATGGTAACCAAGAAAAAGTAATAGGCCTGCCTTCCGTGGCATAAGGGTTCCGCCTTAATATTCTCGTTGCTACCCCAGTGGGGTTCTCTTTATGGCCCAGGACGTGCTGTGTCTGAGCCTCATGGTCTTGCGGCCAGGCTATTTGGACGTTTTATGACAGTAGGAGCATGAGTTTGCATGCTCACATTTGTTCAATCCCGAGTGAGCCCGCGTAATAACGTAGAAGATGACAATTAAGTCGAAGCAGACAGTGCAATGAGAAATCTAAACACAGTTTAGTTAGAGTGCTAGTATCTGCGATCTATCGTTCTTGAGGGGCGCTGCTCCTGAGCACCCCGACCCAATTTGTCAGATCGTTTGCATGCCATATTATTATTAGGCACTGGTATATTTTCTAGCAATATCCCCTTGTAAACAATCAGTCACTAGGTTCTTAGGGTCGCCCTAGACCATAGTCTATCAAATTGGTTCCAAATGGCCGAGTACCAGCGGTAAAGAGCAAGCTGCTAAATGGTTCGTAAGCTGTTCCGTACAAATCGTTGGCATGAGACGGCTTATTGTTAAGGGGGGAAATTCGACGAGATTTTCCTGACCAGTCGCTGTTAAAGCCAGTGGTTCTTTGGATGGCTTGGCGGCAAGCTGCGAGGCCGGCAGGTACATCAGGTCAAAAGCAGATCTGCGTGGTGCACCTATTTCATAAAGTTCGACATCGGCCTTCGCGCGCCGATCTTACCAACCTGTATAAAAAATTGACGCAATGACGACTACGATGTGGCGTCTAAGCTGTGTGAAATGGCCGCTCATGACTCACAATATTCCAGTACGCTCAGGGACAAGCTTGGGGCCACCGGTTATACAAAGTAATCGTCAATGTAACTAAACCCTACTCCCGCGCAACTCTTGACTAGGCCTTGAAAGTACGAGCCCATGCCTTGTCGCGTATTAACTCAGGCCTCAAACGATAAGCTCTTTGGCTATGACCGGAGCGAACCGTTGAGCCTTTGTATCATTTTACTTTCAATATACGGCTCCGTACACCTGGTCCGGTACATCCACCCCCTCCTCCATCGATCGGGAAAATAACGTGGTCCTGATAATATCAACATCTATATTCCAATTCGGTTTAACGTGATTAATGTATTAATAAAAGTGAACAGTTGCATCGGGCCACTAGTAGCTAATACGCAGACTGCCGTACCGTAGGGTGCTAGTCTACCTATAAGAAAAGGGCCCACGGGCTGCACCGCGAGCGGAAGCGGCCTTAGTCGTAGTGCTGAAAACCGCGGACACTGCAAGAAGAAAAGTTGATGCCAGATGATGTG'/>

    <sequence taxon='131' value='TCCTAATAGTTGTATTGCATTCTATTGTGGGTTCGCGGGTAGAGTTGTCGATTGTGGTTGACACTCAACACAGTGCAAGCGCCCTGTGCGGTAGCGTTATGGATTCGAGATTCACTGTCGAGGCCGCGCCACCGAGATGATCAATGGGTGATTTAGCAGCAGTTACCAGGGCGCCCGGAACCCCGGACCGTACCCACGCATGCAGAATAGTGCGGAGTACTGGACTATACGGGTTTCGCCCTCGCTCGAGCTCCGCCGCAGAAAAGGGCCGTGGAATACATCGGTGGAAACTACCGGGTCTCTTGTGCCTTAACCTCAGCTGGGCTTGTCGCCGCTATTCTGTTTTCGTCTATAGTGGTTAACTGATTCTCCGGGTATTTATAGTATTGCCAGGTCGCAAATCTGGTCCCGTCGGACTGTCATCTCCGTGATCAAAACCTGGGCAACGGGAAGGATCCGAGTTTGAGACTCAGATCCTGACCTCTCAAGCTCTGCCTTACCGTCTTCATCAAGGAATTACGCCCAGCGCATACAGACGCGTTTCGGCATGTAAGACTAATTGCTGATGACGGTAAAGCGACATCTATTCTAATATGAGCGTTACACTCGTACATGGATCTCGAGAACGGTCTTGGAATTCGCAGCTCCTATCTACGGGGATTCCAAATGACGGGATTCATGGTAACCAAGAAAAAGTAATAGGCCTGCCTTCCGTGGCATAAGGGTTCCGCCTTAATATTCTCGTTGCTACCCCAGTGGGGTTCTCTTTATGGCCCAGGACGTGCTGTGTCTGAGCCTCATGGTCTTGCGGCCAGGCTATTTGGACGTTTTATGACAGTAGGAGCATGAGTTTGCATGCTCACATTTGTTCAATCTCGAGTGAGTCCGCGTAATAACGTAGAAGATGACAATTAAGTCGAAGCAGACAGTGCAATGAGAAATCTAAACACGGTTTAGTTAGAGTGCTAGTATCTGCGATCTATCGTTCTTGAGGGGCGCTGCTCCTGAGCACCCCGACCCAATTTGTCAGATCGTTTGCATGCCATATTATTATTAGGCACTGGTATATTTTCTAGCAATATCCCCTTGTAAACAATCAGTAACTAGGTTCTTAGGGTCGCCCTAGACCATAGTCTATCAAATTGGTTCCAAATGGCCGAGTACCAGCGGTAAAGAGCAAGCTGCTAAATGGTTCGTAAGCTGTTCCGTACAAATCGTTGGCATGAGACGGCTTATTGTTAAGGGGGGAAATTCGACGAGATTTTCCTGACCGGTCGCTGTTAAAGCCAGTAGTTCTTTGGATGGCTTGGCGGCAAGCTGCGAGGCCGGCAGGTACATCAGGTCAAAAGCAGATCTGCGTGGTGCACCTATTTCATAAAGTTCGACATCGGCCTTCGCGCGCCGATCTTACCAACCTGTATAAAAAATTGACGCAATGACGACTACGATGTGGCGTCTAAGCTGTGTGAAATGGCCGCTCATGACTCACAATATTCCAGTACGCTCAGTGACAAGCTTAGGGCCACCGGTTATACAAAGTAATCGTCAATGTAACTAAGCCCTACTCCCGCGCAACTCTTGACTAGGCCTTGAAAGTACGAGCCCATGCCTTGTCGCGTATTAACTCAGGCCTCAAACGATAAGCCCTTTGGCTATGACCGGAGCGAACCGTTGAGCCTTTGTATCATTTTACTTTCAATATACGGCTCCGTACACCTGGTCCGGTACATCCACCCCCTCCTCCATCGATCGGGAAAATAACGTGGTCCTGATAATATCAACATCTATATTCCAATTCGGTTTAACGTGATTAATGTATTAATAAAAGTGAACAGTTGCATCGGGCCACTAGTAGCTAATACGCAGACTGCCGTACCGTAGGGTGCCAGTCTACCTATAAGAAAAGGGCCCACGGGCTGCACCGCGAGCGGAAGCGGCCTTAGTCGTAGTGCTGAAAACCGCGGACACTGCAAGAAGAAAAGTTGATGCCAGATGATGTG'/>

    <sequence taxon='139' value='TCCTAAAAGTTGTATTGCATTCTATTGTGGGTTCGCGGGTAGAGTTGTCGATTGTGGTTGACACTCAACACAGTGCAAGCGCCCTGTGCGGTAGCGTTATGGATTCGAGATTCACTGTCGAGGCCGCGCCACCGAGATGATCAATGGGTGATTTAGCAGCAGTTACCAGGGCGCCCGGAACCCCGGACCGTACCCACGCATGCAGAATAGTGCGGAGTACTGGACTATACGGGTTTCGCCCTCGCTCGAGCTCCGCCGCAGAAAAGGGCCGTGGAATACATCGGTGGAAACTACCGGGTCTCTTGTGCCTTAACCTCAGCTGGGCTTGTCGCCGCTATTCTGTTTTCGTCTATAGTGGTTAACTGATTCTCCGGGTATTTATAGTATTGCCAGGTCGCAAATCTGGTCCCGTCGGACTGTCATCTCCGTGATCAAAACCTGGGCAACGGGAAGGATCCGAGTTTGAGACTCAGATCCTGACCTCTCAAGCTCTGCCTTACCGTCTTCATCAAGGAATTACGCCCAGCGCATACAGACGCGTTTCGGCATGTAAGACTAATTGCTGATGACGGTAAAGCGACATCTATTCTAATATGAGCGTTACACTCGTACATGGATCTCGAGAACGGTCTTGGAATTCGCAGCTCCTATCTACGGGGATTCCAAATGACGGGATTCATGGTAACCAAGAAAAAGTAATAGGCCTGCCTTCCATGGCATAAGGGTTCCGTCTTAATATTCTCGTTGCTACCCCAGTGGGGTTCTCTTTATGGCCCAGGACGTGCTGTGTCTGAGCCTCATGGTCTTGCGGCCAGGCTATTTGGACGTTTTATGACAGTAGGAGCATGAGTTTGCATGCTCACATTTGTTCAATCACGAGTGAGTCCGCGTAATAACGTAGAAGATGACAATTAAGTCGAAGCAGACAGTGCAATGAGAAATCTAAACACGGTTTAGTTAGAGTGCTAGTATCTGCGATCTATCGTTCTTGAGGGGCGCTGCTCCTGAGCACCCCGACCCAATTTGTCAGATCGTTTGCATGCCATATTATTATTAGGCACTGGTATATTTTCTAGCAATATCCCCTTGTAAACAATCAGTAACTAGGTTCTTAGGGTCGCCCTAGACCATAGTCTATCAAATTGGTTCCAAATGGCCGAGTACCAGCGGTAAAGAGCAAGCTGCTAAATGGTTCGTAAGCTGTTCCGTACAAATCGTTGGCATGAGACGGCTTATTGTTAAGGGGGGAAATTCGACGAGATTTTCCTGACCGGTCGCTGTTAAAGCCAGTAGTTCTTTGGATGGCTTGGCGGCAAGCTGCGAGGCCGGCAGGTACATCAGGTCAAAAGCAGATCTGCGTGGTGCACCTATTTCATAAAGTTCGACATCGGCCTTCGCGCGCCGATCTTACCAACCTGTATAAAAAATTGACGCAATGACGACTACGATGTGGCGTCTAAGCTGTGTGAAATGGCCGCTCATAACTCACAATATTCCAGTACGCTCAGTGACAAGCTTAGGGCCACCGGTTATACAAAGTAATCGTCAATGTAACTAAGCCCTACTCCCGCGCAACTCTTGACTAGGCCTTGAAAGTACGAGCCCATGCCTTGTCGCGTATTAACTCAGGCCTCAAACGATAAGCCCTTTGGCTATGACCGGAGCGAACCGTTGAGCCTTTGTATCATTTTACTTTCAATATACGGCTCCGTACACCTGGTCCGGTACATCCACCCCCTCCTCCATCGATCGGGAAAATAACGTGGTCCTGATAATATCAACATCTATATTCCAATTCGGTTTAACGTGATTAATGTATTAATAAAAGTGAACAGTTGCATCGGGCCACTAGTAGCTAATACGCAGACTGCCGTACCGTAGGGTGCCAGTCTACCTATAAGAAAAGGGCCCACGGGCTGCACCGCGAGCGGAAGCGGCCTTAGTCGTAGTGCTGAAAACCGCGGACACTGCAAGAAGAAAAGTTGATGCCAGATGATGTG'/>

    <sequence taxon='60' value='TCCTAATAGTTGTATTGCATTCTATTATGGGTTCGCGGGTAGAGTTGTCGATTGTGGTTGACACTCAACACAGTGCAAGCGCCCTGTGCGGTAGCGTTATGGATTCGAGATTCACTGTCGAGGCCGCGCCACCGAGATGATCAATGGGTGATTTAGCAGCAGTTACCAGGGCGCCCGGAACCCCGGACCGTACCCACGCATGCAGAATAGTGCGGAGTACTGGACTATACGGGTTTCGCCCTCGCTCGAGCTCCGCCGCAGAAAAGGGCCGTGGAATACATCGGTGGAAACTACCGGGTCTCTTGTGCCTTAACCTCAGCTGGGCTTGTCGCCGCTATTCTGTTTTCGTCTATAGTGGTTAACTGATTCTCCGGGTATTTATAGTATTGCCAGGTCGCAAATCTGGTCCCGTCGGACTGTCATCTCCGTGATCAAAACCTGGGCAACGGGAAGGATCCCAGTTTGAGACTCAGATCCTGACCTCTCAAGCTCTGCCTTACCGTCTTCATCAAGGAATTACGCCCAGCGCATACAGACGCGTTTCGGCATGTAAGACTAATTGCTGATGACGGTAAAGCGACATCTATTCTAATATGAGCGTTACACTCGTACATGGATCTCGAAAACGGTCTTGGAATTCACAGCTCCTATCTACGGGGATTCCAAATGACGGGATTCATGGTAACCAAGAAAAAGTAATAGGCCTGCCTTCCGTGGCATAAGGGTTCCGCCTTAATATTCTCGTTGCTACCCCAGTGGGGTTCTCTTTATGGCCCAGGACGTGCTGTGTCTGAGCCTCATGGTCTTGCGGCCAGGCTATTTGGACGTTTTATGACAGTAGGAGCATGAGTTTGCATGCTCACATTTGTTCAATCTCGAGTGAGTCCGCGTAATAACGTAGAAGATGACAATTAAGTCGAAGCAGACAGTGCAATGAGAAATCTAAACACGGTTTAGTTAGAGTGCTAGTATCTGTGATCTATCGTTCTTGAGGGGCGCTGCTCCTGAGCACCCCGACCCAATTTGTCAGATCGTTTGCATGCCATATTATTATTAGGCACTGGTATATTTTCTAGCAATATCCCCTTGTAAACAATCAGTAACTAGGTTCTTAGGGTCGCCCTAGACCATAGTCTATCAAATTGGTTCCAAATGGCCGAGTACCAGCGGTAAAGAGCAAGCTGCTAAATGGTTCGTAAGCTGTTCCGTACAAATCGTTGGCATGAGACGGCTTATTGTTAAGGGGGGAAATTCGACGAGATTTTCCTGACCGGTCGCTGTTAAAGCCAGTAGTTCTTTGGATGGCTTGGCGGCAAGCTGCGAGGCCGGCAGGTACATCAGGTCAAAAGCAGATCTGCGTGGTGCACCTATTTCATAAAGTTCGACATCGGCCTTCGCGCGCCGATCTTACCAACCTGTATAAAAAATTGACTCAATGACGACTACGATGTGGCGTCTAAGCTGTGTGAAATGGCCGCTCATGACTCACAATATTCCAGTACGCTCAGTGACAAGCTTAGGGCCACCGGTTATACAAAGTAATCGTCAATGTAACTAAGCCCTACTCCCGCGCAACTCTTGACTAGGCCTTGAAAGTACGAGCCCATGCCTTGTCGCGTATTAACTCAGGCCTCAAACGATAAGCCCTTTGGCTATGACCGGAGCGAACCGTTGAGCCTTTGTATCATTTTACTTTCAATATACGGCTCCGTACACCTGGTCCGGTACATCCACCCCCTCCTCCATCGATCGGGAAAATAACGTGGTCCTGATAATATCAACATCTATATTCCAATTCGGTTTAACGTGATTAATGTATTAATAAAAGTGAACAGTTGCATCGGGCCACTAGTAGCTAATACGCAGACTGCCGTACCGTAGGGTGCTAGTCTACCTATAAGAAAAGGGCCCACGGGCTGCACCGCGAGCGGAAGCGGCCTTAGTCGTAGTGCTGAAAACCGCGGACACTGCAAGAAGAAAAGTTGATGCCAGATGATGTG'/>

    <sequence taxon='72' value='TCCTAATAGTTGTATTGCATTCTATTATGGGTTCGCGGGTAGAGTTGTCGATTGTGGTTGACACTCAACACAGTGCAAGCGCCCTGTGCGGTAGCGTTATGGATCCGAGATTCACTGTCGAGGCCGCGCCACCGAGATGATCAATGGGTGATTTAGCAGCAGTTACCAGGGCGCCCGGAACCCCGGACCGTACCCACGCATGCAGAATAGTGCGGAGTACTGGACTATACGGGTTTCGCCCTCGCTCGAGCTCCGCCGCAGAAAAGGGCCGTGGAATACATCGGTGGAAACTACCGGGTCTCTTGTGCCTTAACCTCAGCTGGGCTTGTCGCCGCTATTCTGTTTTCGTCTATAGTGGTTAACTGATTCTCCGGGTATTTATAGTATTGCCAGGTCGCAAATCTGGTCCCGTCGGACTGTCATCTCCGTGATCAAAACCTGGGCAACGGGAAGGATCCCAGTTTGAGACTCAGATCCTGACCTCTCAAGCTCTGCCTTACCGTCTTCATCAAGGAATTACGCCCAGCGCATACAGACGCGTTTCGGCATGTAAGACTAATTGCTGATGACGGTAAAGCGACATCTATTCTAATATGAGCGTTACACTCGTACATGGATCTCGAAAACGGTCTTGGAATTCACAGCTCCTATCTACGGGGATTCCAAATGACGGGATTCATGGTAACCAAGAAAAAGTAATAGGCCTGCCTTCCGTGGCATAAGGGTTCCGCCTTAATATTCTCGTTGCTACCCCAGTGGGGTTCTCTTTATGGCCCAGGACGTGCTGTGTCTGAGCCTCATGGTCTTGCGGCCAGGCTATTTGGACGTTTTATGACAGTAGGAGCATGAGTTTGCATGCTCACATTTGTTCAATCTCGAGTGAGTCCGCGTAATAACGTAGAAGATGACAATTAAGTCGAAGCAGACAGTGCAATGAGAAATCTAAACACGGTTTAGTTAGAGTGCTAGTATCTGTGATCTATCGTTCTTGAGGGGCGCTGCTCCTGAGCACCCCGACCCGATTTGTCAGATCGTTTGCATGCCATATTATTATTAGGCACTGGTATATTTTCTAGCAATATCCCCTTGTAAACAATCAGTAACTAGGTTCTTAGGGTCGCCCTAGACCATAGTCTATCAAATTGGTTCCAAATGGCCGAGTACCAGCGGTAAAGAGCAAGCTGCTAAATGGTTCGTAAGCTGTTCCGTACAAATCGTTGGCATGAGACGGCTTATTGTTAAGGGGGGAAATTCGACGAGATTTTCCTGACCGGTCGCTGTTAAAGCCAGTAGTTCTTTGGATGGCTTGGCGGCAAGCTGCGAGGCCGGCAGGTACATCAGGTCAAAAGCAGATCTGCGTGGTGCACCTATTTCATAAAGTTCGACATCGGCCTTCGCGCGCCGATCTTACCAACCTGTATAAAAAATTGACTCAATGACGACTACGATGTGGCGTCTAAGCTGTGTGAAATGGCCGCTCATGACTCACAATATTCCAGTACGCTCAGTGACAAGCTTAGGGCCACCGGTTATACAAAGTAATCGTCAATGTAACTAAGCCCTACTCCCGCGCAACTCTTGACTAGGCCTTGAAAGTACGAGCCCATGCCTTGTCGCGTATTAACTCAGGCCTCAAACGATAAGCCCTTTGGCTATGACCGGAGCGAACCGTTGAGCCTTTGTATCATTTTACTTTCAATATACGGCTCCGTACACCTGGTCCGGTACATCCACCCCCTCCTCCATCGATCGGGAAAATAACGTGGTCCTGATAATATCAACATCTATATTCCAATTCTGTTTAACGTGATTAATGTATTAATAAAAGTGAACAGTTGCATCGGGCCACTAGTAGCTAATACGCAGACTGCCGTACCGTAGGGTGCTAGTCTACCTATAAGAAAAGGGCCCACGGGCTGCACCGCGAGCGGAAGCGGCCTTAGTCGTAGTGCTGAAAACCGCGGACACTGCAAGAAGAAAAGTTGATGCCAGATGATGTG'/>

    <sequence taxon='152' value='TCCTAATAGTTGTATTGCATTCTATTATGGGTTCGCAGGTAGAGTTGTCGATTGTGGTTGACACTCAACACAGTGCAAGCGCCCTGTGCGGTAGCGTTATGGATTCGAGATTCACTGTCGAGGCCGCGTCACCGAGATGATCAATGGGTGGTTTAGCAGCAGTTACCAGGGCGCCCGGAACCCCGGACCGTACCCACGCATGCAGAATAGTGCGGAGTACTAGACTATACGGGTTTCGCCCTTGCTCGAGCTCCGCCGCAGAAAAGGGCCGTGGAATACATCGGTGGAAACTACCGGGTCTCTTGTGCCTTAACCTCAGCTGGGCTAGTCGCCGCTATTCTGTTTTCGTTTATAGTGGTTAACTGATTCTCCGGGTATTTATAGTATTGCCAGGTCGCAAATCTGGTCCCGTCTGACCGTCATCTCCGTGATCAGAACCTGGGCAACGGGAAGGATCCCAGTTTGAGACTCAGATCCTGACCTCTCAAGCTCTGCCTTACCGTCTTCATCAAGGAATTACGCCCAGCGCATACAGACGCGTTTCGGCATGTAAGACTAATTGCTGATGACGGTAAAGCGACATCTATTCTAATATGAGCGTTACACTCGTACATGGATCTCGAAAACGGTCTTGGAATTCACAGCTCCTATCTACGGCGATTCCAAATGACGGGATTCATGGTAACCAAGAAAAAGTAATAGGCCTGCCTTCCGTGGCATAAGGGTTCCGCCTTAATATTCTCGTTGCTACCCCAGTGGGGTTCTCTTTATGGCTCAGGACGCGCTGTGTCTGAGCCTCATGGTCTTGCGGCCAGGCTATGTGGACGTTTTATGACAGTAGGAGCATGAGTTTGCATGCTCACATTTGTTCAATCTCGAGTGAGTCCGCGTGATAACGTAGAAAATGACAATTAAGTCGAAGCAGACAGTGCAATGAGAAATCTAAACACGGTTTAGTTAGAGTGCTAGTATCTGTGATCTATCGTTCTTGAGGGGCGCTGCTCCTGAGCACCCCGACCCAATTTGTCAGATCGTTTGCATGCCATATTATTATTAGGCACTGGTATATTTTCTAGCAATATCCCCTTGTAAACAATCAGTAACCAGGTTCTTAGGGTCGCCCTAGACCATAGTCTATCAAATTGGTTCCAAATGGCCGAGTACCAGCGGTAAAGAGCAAGCTGCTAAATGGTTCGTAAGCTGTTCCGTACAAATCGTTGGCATGAGACGGCTTATTGTTAAGGGGGGAAATTCGACGAGATTTTCCTGACCGGTCGCTGTTAAAGCCAGTAGTTCTTTGGATGGCTTGGCGGCAAGCTGCGAGGCCGGCAGGTACATCCGGTCAAAAGCAGATCTGCGTGGTGCACCTATTTCATAAAGTTCGACATCGGCCTTCGCGCGCCGATCTTACCAACCTGTATAAAAAATTGACTCAATGACGACTACGATGTGGCGTCTAAGCTGTGTGAAATGGCCGCTCATGACTCACAATATTCCAGTACGCTCAGTGACAAGCTTAGGGCCACCGGTTATACAAAGTAATCGTCAATGTAACTAAGCCCTACTCCCACGCGACTCTTGACTAGGCCTTGAAAGTACGAGCCCATGCCTTGTCGCGTATTAACTCAGGCCTCAAACGATAAGCCCTTTGGCTATGACCGGAGCGAACCGTTGAGCCTTTGTATCATTTTACTTTCAATATACGGCTCCGTACACCTGGTCCGGTACATCCACCCCCTCCTCCATCGATCGGGAAAATAACGTGGTCATGATAATATCAACATCTATATTCCAATTCGGTTTAACGTGATCAATGTATTAATAAAAGTGAACAGTTGCATCGGGCCACTAGTAGCTAATACGCAGACTGCCGTACCGTAGGGTGCTAGTCTACCTATAAGAAAAGGGCCCACGGGCTGCACCGCGAGCGGAAGCGGCCTTAGTCGTAGTGATGAAAACCGCGGACACTGCAAGAAGAAAAGTTGATGCCAGATGATGTG'/>

    <sequence taxon='178' value='TCCTAATAGTTGTATTGCATTCTATTATGGGTTCGCGGGTAGAGTTGTCGATTGTGGTTGACACTCAACACAGTGCAAGCGCCCTGTGCGGTAGCGTTATGGATTCGAGATTCACTGTCGAGGCCGCGCCACCGAGATGATCAATGGGTGATTTAGCAGCAGTTGCCAGGGCGCCCGGAACCCCGGACCGTACCCACGCATGCAGAATAGTGCGGAGTACTAGACTATACGGGTTTCGCCCTCGCTCGAGCTCCGCCGCAGAAAAGGGCCGTGGAATACATCGGTGGAAACTACCGGGTCTCTTGTGCCTTAACCTCAGCTGGGCTAGTCGCCGCTATTCTGTTTTCGTCTATAGTGGTTAACTGATTCTCCGGGTATTTATAGTATTGCCAGGTCGCAAATCTGGTCCCGTCTGACTGTCATCTCCGTGATCAGAACCTGGGCAACGGGAAGGGTCCAAGTTTGAGACTCAGATCCTGACCTCTCAAGCTCTGCCTTACCGTCTTCATCAAGGAATTACGCCCAGCGCATACAGACGCGTTTCGGCATGTAAGACTAATTGCTGATGACGGTAAAGCGACATCTATTCTAATATGAGCGTTACACTCGTACATGGATCTCGAAAACGGTCTTGGAATTCACAGCTCCTATCTACGGGGATTCCAAATGACGGGATTCATGGTAACCAAGAAAAAGTAATAGGCCTGCCTTCCGTGGCATAAGGGTTCCGCCTTAATATTCTCGTTGCTACCCCAGTGGGGTTCTCTTTATGGCTCAGGACGTGCTGTGTCTGAGCCTCATGGTCTTGCGGCCAGGCTATTTGGACGTTTTATGACAGTAGGAGCATGAGTTTGCATGCTCACATTTGTTCAATCTCGAGTGAGTCCGCGTAATAACGTAGAAAATGACAATTAAGTCGAAGCAGACAGTGCAATGAGAAATCTAAACACGGTTTAGTTAGAGTGCTAGTATCTGTGATCTATCGTTCTTGAGGGGCGCTGCTCCTGAGCACCCCGACCCAATTTGTCAGATTGTTTGCATGCCATATTATTATTAGGCACTGGTATATTTTCTAGCAATATCCCCTTGTAAACAATCAGTAACCAGGTTCTTAGGGTCGCCCTAGACCATAGTCTATCAAATTGGTTCCAAATGGCCGAGTACCAGCGGTAAAGAGCAAGCTGCTAAATGGTTCGTAAGCTGTTCCGTACAAATCGTTGGCATGAGACGGCTTATTGTTAAGGGGGGAAATTCGACGAGATTTTCCTGACCGGTCGCTGTTAAAGCCAGTAGTTCTTTGGATGGCTTGGCGGCAAGCTGCGAGGCCGGCAGGTACATCAGGTCAAAAGCAGATCTGCGTGGTGCACCTATTTCATAAAGTTCGACATCGGCCTTCGCGCGCCGATCTTACCAACCTGTATAAAAAATTGACTCAATGACGACTACGATGTGGCGTCTAAGCTGTGTGAAATGGCCGCTCATGACTCACAATATTCCAGTACGCTCAGTGACAAGCTTAGGGCCACCGGTTATACAAAGTAATCGTCAATGTAACTAAGCCCTACTCCCGCGCAACTCTTGACTAGGCCTTGAAAGTACGAGCCCATGCCTTGTCGCGTATTAACTCAGACCTCAAACGATAAGCCCTTTGGCTATGACCGGAGCGAACCGTTGAGCCTTTGTATCATTTTACTTTCAATATATGGCTCCGTACACCTGGTCCGGTACATCCACCCCCTCCTCCATCGATCGGGAAAATAACGTGGTCATGATAATATCAACATCTATATTCCAATTCGGTTTAACGTGATTAATGTATTAATAAAAGTGAACAGTTGCATCGGGCTACTAGTAGCTAATACGCAGACTGCCGTACCGTAGGGTGTTAGTCTACCTATAAGAAAAGGGCCCACGGGCTGCACCGCGAGCGGAAGCGGCCTTAGTCGTAGTGCTGAAAACCGCGGACACTGCAAGAAGAAAAGTTGACGCCAGATGATGTG'/>

    <sequence taxon='176' value='TCCCAATAGTTGTATTGCATTCTATTATGGGTTCGCGGGTAGAGTTGTCGATTGTGGTTGACACTCAACACAGTGCAAGCGCCCTGTGCGGTAGCGTTATGGATTCGAGATTCACTGTCGAGGCCGCGCCACCGAGATGATCAATGGGTGATTTAGCAGCAGTTACCAGGGCGCCCGGAACCCCGGACCGTACCCACGCATGCAGAATAGTGCGGAGTACTAGACTATACGGGTTTCGCCCTCGCTCGAGCTCCGACGCAGAAAAGGGCCGTGGAATACATCGGTGGAAACTACCGGGTCTCTTGTGCCTTAACCTCAGCTGGGCTAGTCGCCGCTATTCTGTTTTCGTCTATAGTGGTTAACTGATTCTCCGGGTATTTATAGTATTGCCAGGTCGCAAATCTGGTCCCGTCGGACTGTCATCTCCGTGATCAAAACCTGGGCAACGGGAAGGATCCCAGTTTGAGACTCAGATCCTGACCTCTCAAGCTCTGCCTTACCGTCTTCATCAAGGAATTACGCCCAGCGCATACAGACGCGTTTCGGCATGTAAGACTAATTGCTGATGACGGTAAAGCGACATCTATTCTAATATGAGCGTTACACTCGTACATGGATCTCGAAAACGGTCTTGGAATTCACAGCTCCTATCTACGGGGATTCCAAATGACGGGATTCATGGTAACCAAGAAAAAGTAATAGGCCTGCCTTCCGTGGCATAAGGGTTCCGCCTTAATATTCTCGTTGCTACCCCAGTGGGGTTCTCTTTATGGCTCAGGACGTGCTGTGTCTGAGCCTCATGGTCTTGCGGCCAGGCTATTTGGACGTTTTATGACAGTAGGAGCATGAGTTTGCATGCTCACATTTGTTCAATCTCGAGTGAGTCCGCGTAATAACGTAGAAAATAACAATTAAGTCGAAGCAGACAGTGCAATGAGAAATCTAAACACGGTTTAGTTAGAGTGCTAGTATCTGTGATCTATCGTTTTTGAGGGGCGCTGCTCCTGAGCACCCCGACCCAATTTGTCAAATCGTTTGCATGCCATATTATTATTAGGCACTGGTATATTTTCTAGCAATATCCCCTTGTAAACAATCAGTAACCAGGTTCTTAGGGTCGCCCTAGACCATAGTCTATCAAATTGGTTCCAAATGGCCGAGTACCAGCGGTAAAGAGTAAGCTGCTAAATGGTTCGTAAGCTGTTCCGTACAAATCGTTGGCATGAGACGGCTTATTGTTAAGGGGGGAAATTCGACGAGATTTTCCTGACCGGTCGCTGTTAAAGCCAGTAGTTCTTTGGATGGCTTGGCGGCAAGCTGCGAGGCCGGCAGGTACATCAGGTCAAAAGCAGATCTGCGTGGTGCACCTATTTCATAAAGTTCGACATCGGCCTTCGCGCGCCGATCTTACCAACCTGTATAAAAAATTGACTCAATGACGACTACGATGTGGCGTCTAAGCTGTGTGAAATGGCCGCTCATGACTCACAATATTCCAGTACGCTCAGTGACAAGCTTAGGGCCACCGGTTATACAAAGTAATCGCCAATGTAACTAAGCCCTACTCCCGCGCAACTCTTGACTAGGCCTTGAAAGTACGAGCCCATGCCTTGTCGCGTATTAACTCAGGCCTCAAACGATAAGCCCTTTGGCTATGACCGGAGCGAACCGTTGAGCCTTTGTATCATTTTACTTTCAATATACGGCTCCGTACACCTGGTCCGGTACATCCACCCCCTCCTCCATCGATCGGGAAAATAACGTGGTCATGATAATATCAACATCTATATTCCAATTCGGTTTAACGTGATTAATGTATTAATAAAAGTGAACAGTTGCATCGGGCCACTAGTAGATAATACGCAGACTGCCGTACCGTAGGGTGCTAGTCTACCTATAAGAAAAGGGCCCACGGGCTGCACCGCGAGCGGAAGCGGCCTTAGTCGTAGTGCTGAAAACCGCGGACACTGCAAGAAGAAAGGTTGATGCCAGATGATGTG'/>

    <sequence taxon='2' value='TCCTAATAGTTGTATTGCATTCTATTATGGGTTCGCGGATAGAGTTGTCGATTGTGGTTGACACTCAACACAGTGCAAGCGCCCTGTGCGGCAGCGTTATGGATTCGAGATTCACTGTCGAGGCCGTGCCACCGAGATGATTAATGGGTGATTTAGCAGCAGTTACCAGGGCGCCCGGAACCTCGGACCGTACCCACGCATGCAGGATAGTGCGGAGTACTGGACCATACGGGTTTCGCCCTCGCTCGAGCTCCGCCGCAGAAAAGGGCCGTGGAATACATCGGTGGAAACTACCGGGTCTCTTGTGCCTTAACCTCAGCTGGGCTTGTCGCCGCTATTCTGTTTTCGTCTATAGTGGTTAACTGATTCTCCGGGTATTTATGGTATTGCCAGGTCGCAAATCTAGTCCCGTCGGACTGTCATCTCCGTGATGAAAACCTGGGCAACGGGAAGGATCCCAGTTTGAGACTGAGATCCTGACCTCTCAAACTCTGCCTTACCGTCTTCATCAAGGAATTACGCCCAGCGCATACAGACGCGTTTCGGCATGTAAGACCAATTGCTGATGATGGTAAAGCGATATCTATTCTAATATGAGCGTTACACTCGTACACGGATCTCGAAAACGGTCTTGGAATTCACAGCTCCTATCTACGGGGATTCCAAATGACGGGATTCATGGTAGCCAAGAAAAAGTAATAGGCCTGCCTTCCGTGACATAAGGGTCCCGCCTTAATATTCTCGTTGCTACCCCAGTGGGATTCTCTTCATGGCCCAGGACGTGCTGTGTCTGAGCCTTATGGTCTTGCGGCCGGGCTATTTGGACGTTTTATGACAGTAGGAGCATGAGTTTGCATGCTCACATTTGTTCAACCTCGAGTGAGTCCGCGTAATAACGTAGAAGGTGACAATCAAGCCGAAACAGACAGTGCAATGAGAAATCTAAACACGGTTTAGTTAGAGTGCTAGTATCTGCGATCTATCGTTCTTGAGGGGCGCTGCTCCTGAGCACCCAGACCCAATTTGTTAGATCGTTTGCATGCCATATTATTATTAGGCACTGGTATATTTTCTAGCAATATCCCCTTGTAAACAATCAGTAACTAGGTTCTTAGGGTCGCCCTAGACCATAGTCTATCAAATTGGTTCCAAATGGCCGAGTACCAGCGGTAATGAGCAAGCTGCTAAATGGTTCGTAAGCTGTTCCGTACAAGTCGTTGGCATGAGACGGCTTATTGTTAAGGGGGGAAATTCGACGAGATTTTCCTGACCGGTCGCTGTTAAAGCCAGTAGCTCTTTGGATGGCTTGGCGGCAAGCTGCGAGGCCGGCAGGTACATCAGGTCAAAAGCAGATCTGCGTGGTGCACCTATTTCATAAAGTTCGACATCGGCCTTCGCGCGCCGATCTTACCAGCCTGTATAAAAAATTGAATCAATGACGACTACGATGTGGCGTCTAAGCTGTGTGCAATGGCCGCTCATGGCTCACAATATTCCAGTACGCTCAGTGACAAGCTTAGGGCCACCGGTTATACAAAGTAATCGTCAATGTAACTAGGCCCTACTCCCGCACAACTCTTGGCGAGGCCTTGAAAGTACGAGCCCATGCCTTGTCGCGTGTTAACTCAGCCCTCAAACGATAAGCCCTTTGGCTATGACCGGAGCGAATCGTTGAGCCTTTGTATCATCTTACTTTCAATATACGGCTCCGTACACCTGGTCCGGTACATCCACCCCCTCCGCCATCGATCGGGAAAATAACATGGTCCTGATAATATCAACATCTATATTCCACTTCGGTTTAACGTGATTAATGTATTAATAAAAATGAACAGTTGCATCGGGCCAATAGTAGCTAATACGCAGACTGCCGTACCGTAGGGTGCTAGTCTACCTATAAGAAAAGGGCCCACGGGCTGCACTGCGAGCGGAAGCGGCCTTAGTCGTAGTGCTGAAAACCGCGGACACTGCGAGAAGAAAAATTGATGCCAGATGATGTG'/>

    <sequence taxon='4' value='TCCTAATAGTTGTATTGCATTCTATTATGGGTTCGCGGATAGAGTTGTCGATTGTGGTTGACACTCAACACAGTGCAAGCGCCCTGTGCGGCAGCGTTATGGATTCGAGATTCACTGTCGAGGCCGTGCCACCGAGATGATTAATGGGTGATTTAGCAGCAGTTACCAGGGCGCCCGGAACCTCGGACCGTACCCACGCATGCAGGATAGTGCGGAGTACTGGACCATACGGGTTTCGCCCTCGCTCGAGCTCCGCCGCAGAAAAGGGCCGTGGAATACATCGGTGGAAACTACCGGGTCTCTTGTGCCTTAACCTCAGCTGGGCTTGTCGCCGCTATTCTGTTTTCGTCTATAGTGGTTAACTGATTCTCCGGGTATTTATGGTATTGCCAGGTCGCAAATCTAGTCCCGTCGGACTGTCATCTCCGTGATGAAAACCTGGGCAACGGGAAGGATCCCAGTTTGAGACTGAGATCCTGACCTCTCAAACTCTGCCTTACCGTCTTCATCAAGGAATTACGCCCAGCGCATACAGACGCGTTTCGGCATGTAAGACCAATTGCTGATGATGGTAAAGCGATATCTATTCTAATATGAGCGTTACACTCGTACACGAATCTCGAAAACGGTCTTGGAATTCACAGCTCCTATCTACGGGGATTCCAAATGACGGGATTCATGGTAGCCAAGAAAAAGTAATAGGCCTGCCTTCCGTGACATAAGGGTCCCGCCTTAATATTCTCGTTGCTACCCCAGTGGGATTCTCTTCATGGCCCAGGACGTGCTGTGTCTGAGCCTTATGGTCTTGCGGCCGGGCTATTTGGACGTTTTATGACAGTAGGAGCATGAGTTTGCATGCTCACATTTGTTCAACCTCGAGTGAGTCCGCGTAATAACGTAGAAGGTGACAATCAAGCCGAAACAGACAGTGCAATGAGAAATCTAAACACGGTTTAGTTAGGGTGCTAGTATCTGCGATCTATCGTTCTTGAGGGGCGCTGCTCCTGAGCACCCAGACCCAATTTGTTAGATCGTTTGCATGCCATATTATTATTAGGCACTGGTATATTTTCTAGCAATATCCCCTTGTAAACAATCAGTAACTAGGTTCTTAGGGTCGCCCTAGACCATAGTCTATCAAATTGGTTCCAAATGGCCGAGTACCAGCGGTAATGAGCAAGCTGCTAAATGGTTCGTAAGCTGTTCCGTACAAGTCGTTGGCATGAGACGGCTTATTGTTAAGGGGGGAAATTCGACGAGATTTTCCTGACCGGTCGCTGTTAAAGCCAGTAGCTCTTTGGATGGCTTGGCGGCAAGCTGCGAGGCCGGCAGGTACATCAGGTCAAAAGCAGATCTGCGTGGTGCACCTATTTCATAAAGTTCGACATCGGCCTTCGCGCGCCGATCCTACCAGCCTGTATAAAAAATTGAATCAATGACGACTACGATGTGGCGTCTAAGCTGTGTGCAATGGCCGCTCATGGCTCACAATATTCCAGTACGCTCAGTGACAAGCTTAGGGCCACAGGTTATACAAAGTAATCGTCAATGTAACTAGGCCCTACTCCCGCACAACTCTTGGCGAGGCCTTGAAAGTACGAGCCCATGCCTTGTCGCGTGTTAACTCAGCCCTCAAACGATAAGCCCTTTGGCTATGACCGGAGCGAATCGTTGAGCCTTTGTATCATCTTACTTTCAATATACGGCTCCGTACACCTGGTCCGGTACATCCACCCCCTCCGCCATCGATCGGGAAAATAACATGGTCCTGATAATATCAACATCTATATTCCACTTCGGTTTAACGTGATTAATGTATTAATAAAAATGAACAGTTGCATCGGGCCAATAGTAGCTAATACGCAGACTGCCGTACCGTAGGGTGCTAGTCTACCTATAAGAAAAGGGCCCACGGGCTGCACTGCGAGCGGAAGCGGCCTTAGTCGTAGTGCTGAAAACCGCGGACACTGCGAGAAGAAAAATTGATGCCAGATGATGTG'/>

    <sequence taxon='5' value='TCCTAATAGTTGTATTGCATTCTATTATGGGTTCGCGGATAGAGTTGTCGATTGTGGTTGACACTCAACACAGTGCAAGCGCCCTGTGCGGCAGCGTTATGGATTCGAGATTCACTGTCGAGGCCGTGCCACCGAGATGATTAATGGGTGATTTAGCAGCAGTTACCAGGGCGCCCGGAACCTCGGACCGTACCCACGCATGCAGGATAGTGCGGAGTACTGGACCATACGGGTTTCGCCCTCGCTCGAGCTCCGCCGCAGAAAAGGGCCGTGGAATACATCGGTGGAAACTACCGGGTCTCTTGTGCCTTAACCTCAGCTGGGCTTGTCGCCGCTATTCTGTTTTCGTCTATAGTGGTTAACTGATTCTCCGGGTATTTATGGTATTGCCAGGTCGCAAATCTAGTCCCGTCGGACTGTCATCTCCGTGATGAAAACCTGGGCAACGGGAAGGATCCCAGTTTGAGACTGAGATCCTGACCTCTCAAACTCTGCCTTACCGTCTTCATCAAGGAATTACGCCCAGCGCATACAGACGCGTTTCGGCATGTAAGACCAATTGCTGATGATGGTAAAGCGATATCTATTCTAATATGAGCGTTACACTCGTACACGGATCTCGAAAACGGTCTTGGAATTCACAGCTCCTATCTACGGGGATTCCAAATGACGGGATTCATGGTAGCCAAGAAAAAGTAATAGGCCTGCCTTCCGTGACATAAGGGTCCCGCCTTAATATTCTCGTTGCTACCCCAGTGGGATTCTCTTCATGGCCCAGGACGTGCTGTGTCTGAGCCTTATGGTCTTGCGGCCGGTCTATTTGGACGTTTTATGACAGTAGGAGCATGAGTTTGCATGCTCACATTTGTTCAACCTCGAGTGAGTCCGCGTAATAACGTAGAAGGTGACAATCAAGCCGAAACAGACAGTGCAATGAGAAATCTAAACACGGTTTAGTTAGAGTGCTAGTATCTGCGATCTATCGTTCTTGAGGGGCGCTGCTCCTGAGCACCCAGACCCAATTTGTTAGATCGTTTGCATGCCATATTATCATTAGGCACTGGTATATTTTCTAGCAATATCCCCTTGTAAACAATCAGTAACTAGGTTCTTAGGGTCGCCCTAGACCATAGTCTATCAAATTGGTTCCAAATGGCCGAGTACCAGCGGTAATGAGCAAGCTGCTAAATGGTTCGTAAGCTGTTCCGTACAAGTCGTTGGCATGAGACGGCTTATTGTTAAGGGGGGAAATTCGACGAGATTTTCCTGACCGGTCGCTGTTAAAGCCAGTAGCTCTTTGGATGGCTTGGCGGCAAGCTGCGAGGCCGGCAGGTACATCAGGTCAAAAGCAGATCTGCGTGGTGCACCTATTTCATAAAGTTCGACATCGGCCTTCGCGCGCCGATCTTACCAGCCTGTATAAAAAATTGAATCAATGACGACTACGATGTGGCGTCTAAGCTGTGTGCAATGGCCGCTCATGGCTCACAATATTCCAGTACGCTCAGTGACAAGCTTAGGGCCACCGGTTATACAAAGTAATCGTCAATGTAACTAGGCCCTACTCCCGCACAACTCTTGGCGAGGCCTTGAAAGTACGAGCCCATGCCTTGTCGCGTGTTAACTCAGCCCTCGAACGATAAGCCCTTTGGCTATGACCGGAGCGAATCGTTGAGCCTTTGTATCATCTTACTTTCAATATACGGCTCCGTACACCTGGTCCGGTACATCCACCCCCTCCGCCATCGATCGGGAAAATAACATGGTCCTGATAATATCAACATCTATATTCCACTTCGGTTTAACGTGATTAATGTATTAATAAAAATGAACAGTTGCATAGGGCCAATAGTAGCTAATACGCAGACTGCCGTACCGTAGGGTGCTAGTCTACCTATAAGAAAAGGGCCCACGGGCTGCACTGCGAGCGGAAGCGGCCTTAGTCGTAGTGCTGAAAACCGCGGACACTGCGAGAAGAAAAATTGATGCCAGATGATGTG'/>
[truncated: 20,082 more chars]
