# Supplementary material for: Bayesian Inference of Sampled Ancestor Trees for Epidemiology and Fossil Calibration
Source: PLoS Comput Biol. 2014 Dec 4;10(12):e1003919. doi: 10.1371/journal.pcbi.1003919 (PMC4263412; doi:10.1371/journal.pcbi.1003919)
Supplement: File S7 — XML files for simulated transmission process with fixed to one. (ZIP) [file pcbi.1003919.s008.zip › simulations2A/79.xml]

<?xml version="1.0" encoding="UTF-8" standalone="no"?><beast namespace="beast.core:beast.evolution.alignment:beast.evolution.tree.coalescent:beast.core.util:beast.evolution.nuc:beast.evolution.operators:beast.evolution.sitemodel:beast.evolution.substitutionmodel:beast.evolution.likelihood:beast.evolution.speciation:beast.core.parameter:beast.util" version="2.0">
    
    <data dataType="nucleotide" id="alignment" name="alignment">
    <sequence taxon='0' value='CTTCCCTTCTTAACCAGTGGGCGATCAGGTTAGAGTCACTAGACGTGTACTCGGGGACTTCGTTCTTCGTCAACGTGCGGATTAACTCCGCCCATTTCGTTTCATCAGGCCGCCCAAACGCCGTACCTGCCATGGAGATGCGCATGTTGACAGAGGAGCTAAAACGAATCAAAGACACTCTATTGCGTTTTCAGGGGCCCAACCGAACCCCGGCGGTAAAAGTGTCAGTCTGACATGACACACGAATAGCACCAGACGCTACCGGGCTGTAAGTTGCTTAGTGCGTGGGCGCCGAAGCAAAACCGTGTGTGACTACCCTCGTCCACACTTATTATCAGGATATAACCACTGCGAATTCGTCGGGTCAGATCGTTGGGAGCCATGTAATCCAAAGGGTGATCCGATGGACACATCAGTCACCCAGCCCTCCCTCAGACGCCCTCGAGGATTGCACGAATGAAATGACAGATGTTCGCTACTAACGCTATCGCAGCCGGATATAATGGATATTAGGCGACGAATCGAAGTATCCCCCGCTGAACCTTTGTTTCAGATATTGCCATTTCCCACCGACCTGACCGGTTACCTCCGACTGCATTAGTGGACGGCCGCGCACCCTGGGTTTCATATGGGCACCCCCTGATGTGAAGTAGATGCAGAGAGCATAGACCGATCTAAACTGGGTGGGCATGCGGGTAGCCCGGTTAGCTTGGAACTCAGTTGCAACTGTGACGAGGGGCTCGATCTTAGACATCGCTCTCTCATGCATCGGGGATGACATGAACGTCCCCACCGTATGGTAGAACCCATCATGTGAATATTCTAAGCGAGTTCTTCGAACCTTTTCTGCCAATACCGGAGAGTCTGCCCACATCTAATATGAGCAAATTACGGAACTGATCACGAGACGAAGGATAAGATACGTGCCCCCAAGGGGTCGATGGCCTTGAAACATGATGCACGGTCTTGCTCTATCCCACAAGGTGGCGAATTTCTTCCGCACCTCAGAAAAGGGTTGAAACCTTGGGGTCCTGTAGCCCTCTCGTGCGAGTATCTGAGCCCTTCGGCCTTCAGTTCATCGAGAGACGTCCCCTGGATCGTATACAAGGCCCGTTATGCAGTATGTGGAAAAGATAAGAGACCTAGGCTCTAGCATGACTTCAACATCGCCCGCGCTAGCTTCAGCGGTGGGTTGATAGACGACCCGGTGAGCGTCAAGGATTAAACCATGAACTTTCTAAAGGGCATTCAATTTGACTACATAGCCCACAACCACCTCATTTATACTCCGATAGTTATCGCGTGACGCACGTATCTCGTACTAGAGTGCTCTTGTGCACTGAGTTAGCTATCAACGTCGTCCAGCGCGCCTAATACCGCGGTGCCAATTCCGTGAACTGCGGAGTATTCCGATTTTCGGATGTTGTATCAAGAAACTGGTGGTATTTGAAACTTTTATGATCATCCACTGGGCGCTGTGCGAGGGACGGAAGTTTAATACTAACCTACTACGTACTCGCCGGTCACCTGTTTCCTGCCAGTGTCGAGCCCAGCCCTAGTTCCCGATCTGCCCTGTAGAGTTATGGAAACTTGTCTCGATAATCTGGCCCTTAGTGCAATGGGCCTGCCATCTACAGTCTAAGCGGGACCCGAGTGACCTGACTAGAGTGGGACATATCCCAATTCTTGACTTTGATAAATTACATGGTTAGTCAGGTTCCGACCGCTACATAACTAGAGGGAACAGGGGAGTCATAAAGAACGATTAATGTAATTGCCCACACGGTGACAGGAGGATGACTTGTCCACCTGAGTCCTGGAGGACCTCCTCACTTATAGTACCGGGAAGGCCGACTAATTTTCGGTAAGCAACGAAACGCCCTCTCTCTCCTGAGAATGTTGGCTTATGGCGTCCAGGAGGGGAATATGTTGTCCCCATCTACTCCATGGGTGGTAAACTGGTATAGGCTTTGTTGACTTAAGCCTTACCACACTCTGTT'/>

    <sequence taxon='2' value='CTTCCCTTCTTAACCAGTGGGCGATCAGGTTAGAGTCACTAGACGTGTACTCGGGGACTTCGTTCTTCGTCAACGTGCGGATTAACTCCGCCCATTTCGTTTCATCAGGCCGCCCAAACGCCGTACCTGCCATGGAGATGCGCATGTTGACAGAGGAGCTAAAACGAATCAAAGACACTCTATTGCGTTTTCAGGGGCCCAACCGAACCCCGGCGGTAAAAGTGTCAGTCTGACATGACACACGAATAGCACCAGACGCTACCGGGCTGTAAGTTGCTTAGTGCGTGGGCGCCGAAGCAAAACCGTGTGTGACTACCCTCGTCCACACTTATTATCAGGATATAACCACTGCGAATTCGTCGGGTCAGATCGTTGGGAGCCATGTAATCCAAAGGGTGATCCGATGGACACATCAGTCACCCAGCCCTCCCTCAGACGCCCTCGAGGATTGCACGAATGAAATGACAGATGTTCGCTACTAACGCTATCGCAGCCGGATATAATGGATATTAGGCGACGAATCGAAGTATCCCCCGCTGAACCTTTGTTTCAGATATTGCCATTTCCCACCGACCTGACCGGTTACCTCCGACTGCATTAGTGGACGGCCGCGCACCCTGGGTTTCATATGGGCACCCCCTGATGTGAAGTAGATGCAGAGAGCATAGACCGATCTAAACTGGGTGGGCATGCGGGTAGCCCGGTTAGCTTGGAACTCAGTTGCAACTGTGACGAGGGGCTCGATCTTAGACATCGCTCTCTCATGCATCGGGGATGACATGAACGTCCCCACCGTATGGTAGAACCCATCATGTGAATATTCTAAGCGAGTTCTTCGAACCTTTTCTGCCAATACCGGAGAGTCTGCCCACATCTAATATGAGCAAATTACGGAACTGATCACGAGACGAAGGATAAGATACGTGCCCCCAAGGGGTCGATGGCCTTGAAACATGATGCACGGTCTTGCTCTATCCCACAAGGTGGCGAATTTCTTCCGCACCTCAGAAAAGGGTTGAAACCTTGGGGTCCTGTAGCCCTCTCGTGCGAGTATCTGAGCCCTTCGGCCTTCAGTTCATCGAGAGACGTCCCCTGGATCGTATACAAGGCCCGTTATGCAGTATGTGGAAAAGATAAGAGACCTAGGCTCTAGCATGACTTCAACATCGCCCGCGCTAGCTTCAGCGGTGGGTTGATAGACGACCCGGTGAGCGTCAAGGATTAAACCATGAACTTTCTAAAGGGCATTCAATTTGACTACATAGCCCACAACCACCTCATTTATACTCCGATAGTTATCGCGTGACGCACGTATCTCGTACTAGAGTGCTCTTGTGCACTGAGTTAGCTATCAACGTCGTCCAGCGCGCCTAATACCGCGGTGCCAATTCCGTGAACTGCGGAGTATTCCGATTTTCGGATGTTGTATCAAGAAACTGGTGGTATTTGAAACTTTTATGATCATCCACTGGGCGCTGTGCGAGGGACGGAAGTTTAATACTAACCTACTACGTACTCGCCGGTCACCTGTTTCCTGCCAGTGTCGAGCCCAGCCCTAGTTCCCGATCTGCCCTGTAGAGTTATGGAAACTTGTCTCGATAATCTGGCCCTTAGTGCAATGGGCCTGCCATCTACAGTCTAAGCGGGACCCGAGTGACCTGACTAGAGTGGGACATATCCCAATTCTTGACTTTGATAAATTACATGGTTAGTCAGGTTCCGACCGCTACATAACTAGAGGGAACAGGGGAGTCATAAAGAACGATTAATGTAATTGCCCACACGGTGACAGGAGGATGACTTGTCCACCTGAGTCCTGGAGGACCTCCTCACTTATAGTACCGGGAAGGCCGACTAATTTTCGGTAAGCAACGAAACGCCCTCTCTCTCCTGAGAATGTTGGCTTATGGCGTCCAGGAGGGGAATATGTTGTCCCCATCTACTCCATGGGTGGTAAACTGGTATAGGCTTTGTGGACTTAAGCCTTACCACACTCTGTT'/>

    <sequence taxon='5' value='CTTCCCTTCTTAACCAGTGGGCGATCAGGTTAGAGTCACTAGACGTGTACTCGGGGACTTCGTTCTTCGTCAACGTGCGGATTAACTCCGCCCATTTCGTTTCATCAGGCCGCCCAAACGCCGTACCTGCCATGGAGATGCGCATGTTGACAGAGGAGCTAAAACGAATCAAAGACACTCTATTGCGTTTTCAGGGGCCCAACTGAACCCCGGCGGTAAAAGTGTCAGTCTGACATGACACACGAATAGCACCAGACGCTACCGGGCTGTAAGTTGCTTAGTGCGTGGGCGCCGAAGCAAAGCCGTGTGTGACTACCCTCGTCCACACTTATTATCAGGATATAACCACTGCGAATTCGTCGGGTCAGATCGTTGGGAGCCATGTAATCCAAAGGGTGATCCGATGGACACATCAGTCACCTAGCCCTCCCTCAGACGCCCTCGAGGATTGCACGAATGAAATGACAGATGTTCGCTACTAACGCTATCGCAGCCGGATATAATGGATATTAGGCGACGAATCGAAGTATTCGCCGCTGAACCTTTGTTTCGGATATTGCCATTTCTCACCGACCTGACCGGTTACCTCCGACTGCATTAGTGGACTGCCGCGCACCCTGGGTTTCATATGGGCACCCCCTGATGTGAAGTAGATGCAGAGAGCATAGACCGATCTAAACTGGGTGGGCATGCGGGTAGCCCGGTTAGCTTGGAACTCAGTTGCAACTGTGACGAGGGGCTCGATCTTAGACATCGCTCTCTCATGCATCGGGGATGACATGAACGTCCCCACCGTATGGTAGAACCCATCATGTGAATATTCTAAGCGAGTTTTTCGAACCTTTTCTGCCAATACCGGAGAGTCTGCTCACATCTAATATGAGCAAATTACGGAACTGATCACGAGCCGAAGGATAAGATACGTGCCCCCAAGGGGTCGATGGCCTTGAAACATGATGCACGGTCTTGCTCTATCCCACAAGGTGGCGAATTTCTTCCGCACCTCAGAAAAGGGTTGAAACCTTGGGGCCCTGTAGCCCTCTCGTGCGAGTATCTGAGCCCTTCGGCCTTCAGTTCATCGAGAGACGTCCCCTGGATCGTATACAAGGCCCGTTATGCAGTATGTGGAAAAGATAAGAGACCTAGGCTCTAGCATGACTTCAACATCGCCCGCGCTAGCTTCAGCGGTGGGTTGATAGACGACCCGGTGAGCGTCAAGGATTAAACCATGAACTTTCTAAAGGGCATTCAATTTGACTACGTAGCCCACAACCACCTCTTTTATACTCCGATAGTTATCGCGTGACGCACGTATCTCGTACTAGAGTGCTCTCGTGCACTGAGTTAGCTATCAACGTCGTCCAGCGCGCCTAATACCGCGGTGCCAATTCCGTGAACTGCGGAGTATTCCGATTTTCGGATGTCGTATCAAGAAACTGGTGGTATTTGAAACTTTTATGATCAGCCACTGGGCGCTGTGCGAGGGACGGAAGTTTAATACTAACCTACTACGTACTCGCCGGTCACCTGTTTCCTGCCAGTGTCGAGCCCAGCCCTAGTTCCCGGTCTGCCCTGTAGAGTTATGGAAACTTGTCTCGATAATCTGGCCATTAGTGCAATGGGCCTGCCATCTACAGTCTAAGCGGGACCCGAGTGACCTGACTAGAGTGGGACATATCCCAATTCTTGACTTTGATAGATTACATGGTTAATCAGGTTCCGACCGCTACATAACTAGAGGGAACAGGGGAGTCATAAAGAACGATTAATGTAATTGCCCACACGGTGACAGGAAGATGACTTGTCCACCTGAGTCCTGGAGGACCTCCTCACTTATAGTACCGGGAAGGCCGACTAATTTTCGGTAAGCAACGAAACGCCCTCTCTCTCCTGAGAATGTTGGCTTATGGCATCCAGGAGGGGAATATGTTGTCCCCATCTACTCCATGGGTGGTAAACTGGTATAGGCTTTGTGGACTTAAGCCTTACCACACTCTGTT'/>

    <sequence taxon='6' value='CTTCCCTTCTTAACCAGTGGGCGATCAGGTTAGAGTCACTAGACGTGTACTCGGGGACTTCGTTCTTCGTCAACGTGCGGATTAACTCCGCCCATTTCGTTTCATCAGGCCGCCCAAACGCCGTACCTGCCATGGAGATGCGCATGTTGACAGAGGAGCTAAAACGAATCAAAGACACTCTATTGCGTTTTCAGGGGCCCAACCGAACCCCGGCGGTAAAAGTGTCAGTCTGACATGACACACGAATAGCACCAGACGCTACCGGGCTGTAAGTTGCTTAGTGCGTGGGCGCCGAAGCAAAACCGTGTGTGACTACCCTCGTCCACACTTATTATCAGGATATAACCACTGCGAATTCGTCGGGTCAGATCGTTGGGAGCCATGTAATCCAAAGGGTGATCCGATGGACACATCAGTCACCCAGCCCTCCCTCAGACGCCCTCGAGGATTGCACGAATGAAATGACAGATGTTCGCTACTAACGCTATCGCAGCCGGATATAATGGATATTAGGCGACGAATCGAAGTATCCCCCGCTGAACCTTTGTTTCAGATATTGCCATTTCCCACCGACCTGACCGGTTACCTCCGACTGCATTAGTGGACTGCCGCGCACCCTGGGTTTCATATGGGCACCCCCTGATGTGAAGTAGATGCAGAGAGCATAGACCGATCTAAACTGGGTGGGCATGCGGGTAGCCCGGTTAGCTTGGAACTCAGTTGCAACTGTGACGAGGGGCTCGATCTTAGACATCGCTCTCTCATGCATCGGGGATGACATGAACGTCCCCACCGTATGGTAGAACCCATCATGTGAATATTCTAAGCGAGTTCTTCGAACCTTTTCTGCCAATACCGGAGAGTCTGCCCACATCTAATATGAGCAAATTACGGAACTGATCACGAGACGAAGGATAAGATACGTGCCCCCAAGGGGTCGATGGCCTTGAAACATGATGCACGGTCTTGCTCTATCCCACAAGGTGGCGAATTTCTTCCGCACCTCAGAAAAGGGTTGAAACCTTGGGGTCCTGTAGCCCTCTCGTGCGAGTATCTGAGCCCTTCGGCCTTCAGTTCATCGAGAGACGTCCCCTGGATCGTATACAAGGCCCGTTATGCAGTATGTGGAAAAGATAAGAGACCTAGGCTCTAGCATGACTTCAACATCGCCCGCGCTAGCTTCAGCGGTGGGTTGATAGACGACCCGGTGAGCGTCAAGGATTAAACCATGAACTTTCTAAAGGGCATTCAATTTGACTACATAGCCCACAACCACCTCTTTTATACTCCGATAGTTATCGCGTGACGCACGTATCTCGTACTAGAGTGCTCTCGTGCACTAAGTTAGCTATCAACGTCGTCCAGCGCGCCTAATACCGCGGTGCCAACTCCGTGAACTGCGGAGTATTCCGATTTTCGGATGTTGTATCAAGAAACTGGTGGTATTTGAAACTTTTATGATCATCCACTGGGCGCTGTGCGAGGGACGGAAGTTTAATACTAACCTACTACGTACTCGCCGGTCACCTGTTTCCTGCCAGTGTCGAGCCCAGCCCTAGTTCCCGATCTGCCCTGTAGAGTTATGGAAACTTGTCTCGATAATCTGGCCATTAGTGCAATGGGCCTGCCATCTACAGTCTAAGCGGGACCCGAGTGACCTGACTAGAGTGGGACATATCCCAGTTCTTGACTTTGATAAATTACATGGTTAATCAGGTTCCGACCGCTACATAACTAGAGGGAACAGGGGAGTCATAAAGAACGATTAATGTAATTGCCCACACGGTGACAGGAGGATGACTTGTCCACCTGAGTCCTGGAGGACCTCCTCACTTATAGTACCGGGAAGGCCGACTAATTTTCGGTAAGCAACGAAACGCCCTCTCTCTCCTGAGAATGTTGGCTTATGGCGTCCAGGAGGGGAATATGTTGTCCCCATCTACTCCATGGGTGGTAAACTGGTATAGGCTTTGTGGACTTAAGCCTTACCACACTCTGTT'/>

    <sequence taxon='10' value='CTTCCCTTCTTAACCAGTGGGCGATCAGGTTAGAGTCACTAGACGTGTACTCGGGGACTTCGTTCTTCGTCAACGTGCGGATTAACTCCGCCCATTTCGTTTCATCAGGCCGCCCAAACGCCGTACCTGCCATGGAGATGCGCATGTTGACAGAGGAGCTAAAACGAATCAAAGACACTCTATTGCGTTTTCAGGGGCCCAACCGAACCCCGGCGGTAAAAGTGTCAGTCTGACATGACACACGAATAGCACCAGACGCTACCGGGCTGTAAGTTGCTTAGTGCGTGGGCGCCGAAGCAAAACCGTGTGTGACTACCCTCGTCCACACTTATTATCAGGATATAACCACTGCGAATTCGTCGGGTCAGATCGTTGGGAGCCATGTAATCCAAAGGGTGATCCGATGGACACATCAGTCACCCAGCCCTCCCTCAGACGCCCTCGAGGATTGCACGAATGAAATGACAGATGTTCGCTACTAACGCTATCGCAGCCGGATATAATGGATATTAGGCGACGAATCGAAGTATCCCCCGCTGAACCTTTGTTTCAGATATTGCCATTTCCCACCGACCTGACCGGTTACCTCCGACTGCATTAGTGGACTGCCGCGCACCCTGGGTTTCATATGGGCACCCCCTGATGTGAAGTAGATACAGAGAGCATAGACCGATCTAAACTGGGTGGGCATGCGGGTAGCCCGGTTAGCTTGGAACTCAGTTGCAACTGTGACGAGGGGCTCGATCTTAGACATCGCTCTCTCATGCATCGGGGATGACATGAACGTCCCCACCGTATGGTAGAACCCATCATGTGAATATTCTAAGCGAGTTCTTCGAACCTTTTCTGCCAATACCGGAGAGTCTGCCCACATCTAATATGAGCAAATTACGGAACTGATCACGAGACGAAGGATAAGATACGTGCCCCCAAGGGGTCGATGGCCTTGAAACATGATGCACGGTCTTGCTCTATCCCACAAGGTGGCGAATTTCTTCCGCACCTCAGAAAAGGGTTGAAACCTTGGGGTCCTGTAGCCCTCTCGTGCGAGTATCTGAGCCCTTCGGCCTTCAGTTCATCGAGAGACGTCCCCTGGATCGTATACAAGGCCCGTTATGCAGTATGTGGAAAAGATAAGAGACCTAGGCTCTAGCATGACTTCAACATCGCCCGCGCTAGCTTCAGCGGTGGGTTGATAGACGACCCGGTGAGCGTCAAGGATTAAACCATGAACTTTCTAAAGGGCATTCAATTTGACTACATAGCCCACAACCACCTCTTTTATACTCCGATAGTTATCGCGTGACGCACGTATCTCGTACTAGAGTGCTCTCGTGCACTAAGTTAGCTATCAACGTCGTCCAGCGCGCCTAATACCGCGGTGCCAACTCCGTGAACTGCGGAGTATTCCGATTTTCGGATGTTGTATCAAGAAACTGGTGGTATTTGAAACTTTTATGATCATCCACTGGGCGCTGTGCGAGGGACGGAAGTTTAATACTAACCTACTACGTACTCGCCGGTCACCTGTTTCCTGCCAGTGTCGAGCCCAGCCCTAGTTCCCGATCTGCCCTGTAGAGTTATGGAAACTTGTCTCGATAATCTGGCCATTAGTGCAATGGGCCTGCCATCTACAGTCTAAGCGGGACCCGAGTGACCTGACTAGAGTGGGACATATCCCAGTTCTTGACTTTGATAAATTACATGGTTAATCAGGTTCCGACCGCTACATAACTAGAGGGAACAGGGGAGTCATAAAGAACGATTAATGTAATTGCCCACACGGTGACAGGAGGATGACTTGTCCACCTGAGTCCTGGAGGACCTCCTCACTTATAGTACCGGGAAGGCCGACTAATTTTCGGTAAGCAACGAAACGCCCTCTCTCTCCTGAGAATGTTGGCTTATGGCGTCCAGGAGGGGAATATGTTGTCCCCATCTACTCCATGGGTGGTAAACTGGTATAGGCTTTGTGGACTTAAGCCTTACCACACTCTGTT'/>

    <sequence taxon='9' value='CTTCCCTTCTTAACCAGTGGGCGATCAGGTTAGAGTCACTAGACGTGTACTCGGGGACTTCGTTCTTCGTCAACGTGCGGATTAACTCCGCCCATTTCGTTTCATCAGGCCGCCCAAACGCCGTACCTGCCATGGAGATGCGCATGTTGACAGAGGAGCTAAAACGAATCAAAGACACTCTATTGCGTTTTCAGGGGCCCAACCGAACCCCGGCGGTAAAGGTGTCAGTCTGACATGACACACGAATAGCACCAGACGCTACCGGGCTGTAAGTTGCTTAGTGCGTGGGCGCCGAAGCAAAACCGTGTGTGACTACCCTCGTCCACACTTATTATCAGGATATAACCACTGCGAATTCGTCGGGTCAGATCGTTGGGAGCCATGTAATCCAAAGGGTGATCCGATGGACACATCAGTCACCCAGCCCTCCCTCAGACGCCCTCGAGGATTGCACGAATGAAATGACAGATGTTCGCTACTAACGCTATCGCAGCCGGATATAATGGATATTAGGCGACGAATCGAAGTATCCCCCGCTGAACCTTTGTTTCAGATATTGCCATTTCCCACCGACCTGACCGGTTACCTCCGACCGCATTAGTGGACGGCCGCGCACCCTGGGTTTCATATGGGCACCCCCTGATGTGAAGTAGATGCAGAGAGCATAGACCGATCTAAACTGGGTGGGCATGCGGGTAGCCCGGTTAGCTTGGAACTCAGTTGCAACTGTGACGAGGGGCTCGATCTTAGACATCGCTCTCTCATGCATCGGGGATGACATGAACGTCCCCACCGTATGGTAGAACCCATCATGTGAATATTCTAAGCGAGTTCTTCGAACCTTTTCTGCCAATACCGGAGAGTCTGCCCACATCTAATATGAGCAAATTACGGAACTGATCACGAGACGAAGGATAAGATACGTGCCCCCAAGGGGTCGATGGCCTTGAAACATGATGCACGGTCTTGCTCTATCCCACAAGGTGGCGAATTTCTTCCGCACCTCAGAAAAGGGTCGAAACCTTGGGGTCCTGTAGCCCTCTCGTGCGAGTATCTGAGCCCTTCGGCCTTCAGTTCATCGAGAGACGTCCCCTGGATCGTATACAAGGCCCGTTATGCAGTATGTGGAAAAGATAAGAGACCTAGGCTCTAGCATGACTTCAACATCGCCCGCGCTAGCTTCAGCGGTGGGTTGATAGACGACCCGGTGAGCGTCAAGGATTAAACCATGAACTTTCTAAAGGGCATTCAATTTGACTACATAGCCCACAACCACCTCATTTATACTCCGATAGTTATCGCGTGACGCACGTATCTCGTACTAGAGTGCTCTTGTGCACTGAGTTAGCTATCAACGTCGTCCAGCGCGCCTAATACCGCGGTGCCAATTCCGTGAACTGCGGAGTATTCCGATTTTCGGATGTTGTATCAAGAAACTGGTGGTATTTGAAACTTTTATGATCATCCACTGGGCGCTGTGCGAGGGACGGAAGTTTAATACTAACCTACTACGTACTCGCCGGTCACCTGTTTCCTGCCAGTGTCGAGCCCAGCCCTAGTTCCCGATCTGCCCTGTAGAGTTATGGAAACTTGTCTCGATAATCTGGCCCTTAGTGCAATGGGCCTGCCATCTACAGTCTAAGCGGGACCCGAGTGACCTGACTAGAGTGGGACATATCCCAATTCTTGACTTTGATAAATTACATGGTTAGTCAGGTTCCGACCGCTACATAACTAGAGGGAACAGGGGAGTCATAAAGAACGATTAATGTAATTGCCCACACGGTGACAGGAGGATGACTTGTCCACCTGAGTCCTGGAGGACCTCCTCACTTATAGTACCGGGAAGGCCGACTAATTTTCGGTAAGCAACGAAACGCCCTCTCTCTCCTGAGAATGTTGGCTTATGGCGTCCAGGAGGGGAATATGTTGTCCCCATCTACTCCATGGGTGGTAAACTGGTATAGGCTTTGTGGACTTAAGCCTTACCACACTCTGTT'/>

    <sequence taxon='14' value='CTTCCCTTCTTAACCAGTGGGCGATCAGGTTAGAGTCACTAGACGTGTACTCGGGGACTTCGTTCTTCGTCAACGTGCGGATTAACTCCGCCCATTTCGTTTCATCAGGCCGCCCAAACGCCGTACCTGCCATGGAGATGCGCATGTTGACAGAGGAGCTAAAACGAATCAAAGACACTCTATTGCGTTTTCAGGGGCCCAACCGAACCCCGGCGGTAAAGGTGTCAGTCTGACATGACACACGAATAGCACCAGACGCTACCGGGCTGTAAGTTGCTTAGTGCGTGGGCGCCGAAGCAAAACCGTGTGTGACTACCCTCGTCCACACTTATTATCAGGATATAACCACTGCGAATTCGTCGGGTCAGATCGTTGGGAGCCATGTAATCCAAAGGGTGATCCGATGGACACATCAGTCACCCAGCCCTCCCTCAGACGCCCTCGAGGATTGCACGAATGAAATGACAGATGTTCGCTACTAACGCTATCGCAGCCGGATATAATGGATATTAGGCGACGAATCGAAGTATCCCCCGCTGAACCTTTGTTTCAGATATTGCCATTTCCCACCGACCTGACCGGTTACCTCCGACCGCATTAGTGGACGGCCGCGCACCCTGGGTTTCATATGGGCACCCCCTGATGTGAAGTAGATGCAGAGAGCATAGACCGATCTAAACTGGGTGGGCATGCGGGTAGCCCCGTTAGCTTGGAACTCAGTTGCAACTGTGACGAGGGGCTCGATCTTAGACATCGCTCTCTCATGCATCGGGGATGACATGAACGTCCCCACCGTATGGCAGAACCCATCATGTGAATATTCTAAGCGAGTTCTTCGAACCTTTTCTGCCAATACCGGAGAGTCTGCCCACATCTAATATGAGCAAATTACGGAACTGATCACGAGACGAAGGATAAGATACGTGCCCCCAAGGGGTCAATGGCCTTGAAACATGATGCACGGTCTTGCTCTATCCCACAAGGTGGCGAATTTCTTCCGCACCTCAGAAAAGGGTCGAAACCTTGGGGTCCTGTAGCCCTCTCGTGCGAGTATCTGAGCCCTTCGGCCTTCAGTTCATCGAGAGACGTCCCCTGGATCGTATACAAGGCCCGTTATGCAGTATGTGGAAAAGATAAGAGACCTAGGCTCTAGCATGACTTCAACATCGCCCGCGCTAGCTTCAGCGGTGGGTTGATAGACGACCCGGTGAGCGTCAAGGATTAAACCATGAACTTTCTAAAGTGCATTCAATTTGACTACATAGCCCACAACCACCTCATTTATACTCCGATAGTTATCGCGTGACGCACGTATCTCGTACTAGAGTGCTCTTGTGCACTGAGTTAGCTATCAACGTCGTCCAGCGCGCCTAATACCGCGGTGCCAATTCCGTGAACTGCGGAGTATTCCGATTTTCGGATGTTGTATCAAGAAACTGGTGGTATTTGAAACTTTTATGATCATCCACTGGGCGCTGTGCGAGGGACGGAAGTTTAATACTAACCTACTACGTACTCGCCGGTCACCTGTTTCCTGCCAGTGTCGAGCCCAGCCCTAGTTCCCGATCTGCCCTGTAGAGTTATGGAAACTTGTCTCGATAATCTGGCCCTTAGTGCAATGGGCCTGCCATCTACAGTCTAAGCGGGACCCGAGTGACCTGACTAGAGTGGGACATATCCCAATTCTTGACTTTGATAAATTACATGGTTAGTCAGGTTCCGACCGCTACATAACTAGAGGGAACAGGGGAGTCATAAAGAACGATTAATGTAATTGCCCACACGGTGACAGGAGGATGACTTGTCCACCTGAGTCCTGGAGGACCTCCTCACTTATAGTACCGGGAAGGCCGACCAATTTTCGGTAAGCAACGAAACGCCCTCTCTCTCCTGAGAATGTTGGCTTATGGCGTCCAGGAGGGGAATATGTTGTCCCCATCTACTCCATGGGTGGTAAACTGGTATAGGCTTTGTGGACTTAAGCCTTACCACACTCTGTT'/>

    <sequence taxon='21' value='CTTCCCTTCTTAACCAGTGGGCGATCAGGTTAGAGTCACTAGACGTGTACTCGGGGACTTCGTTCTTCGTCAACGTGCGGATTAACTCCGCCCATTTCGTTTCATCAGGCCGCCCAAACGCCGTACCTGCCATGGAGATGCGCATGTTGACAGAGGAGCTAAAACGAATCAAAGACACTCTATTGCGTTTTCAGGGGCCCAACCGAACCCCGGCGGTAAAGGTGTCAGTCTGACATGACACACGAATAGCACCAGACGCTACCGGGCTGTAAGTTGCTTAGTGCGTGGGCGCCGAAGCAAAACCGTGTGTGACTACCCTCGTCCACACTTATTATCAGGATATAACCACTGCGAATTCGTCGGGTCAGATCGTTGGGAGCCATGTAATCCAAAGGGTGATCCGATGGACACATCAGTCACCCAGCCCTCCCTCAGGCGCCCTCGAGGATTGCACGAATGAAATGACAGATGTTCGCTACTAACGCTATCGCAGCCGGATATAATGGATATTAGGCGACGAATCGAAGTATCCCCCGCTGAACCTTTGTTTCAGATATTGCCATTTCCCACCGACCTGACCGGTTACCTCCGACCGCATTAGTGGACGGCCGCGCACCCTGGGTTTCATATGGGCACCCCCTGATGTGAAGTAGATGCAGAGAGCATAGACCGATCTAAACTGGGTGGGCATGCGGGTAGCCCCGTTAGCTTGGAACTCAGTTGCAACTGTGACGAGGGGCTCGATCTTAGACATCGCTCTCTCATGCATCGGGGATGACATGAACGTCCCCACCGTATGGCAGAACCCATCATGTGAATATTCTAAGCGAGTTCTTCGAACCTTTTCTGCCAATACCGGAGAGTCTGCCCACATCTAATATGAGCAAATTACGGAACTGATCACGAGACGAAGGATAAGATACGTGCCCCCAAGGGGTCAATGGCCTTGAAACATGATGCACGGTCTTGCTCTATCCCACAAGGTGGCGAATTTCTTCCGCACCTCAGAAAAGGGTCGAAACCTTGGGGTCCTGTAGCCCTCTCGTGCGAGTATCTGAGCCCTTCGGCCTTCAGTTCATCGAGAGACGTCCCCTGGATCGTATACAAGGCCCGTTATGCAGTATGTGGAAAAGATAAGAGACCTAGGCTCTAGCATGACTTCAACATCGCCCGCGCTAGCTTCAGCGGTGGGTTGATAGACGACCCGGTGAGCGTCAAGGATTAAACCATGAACTTTCTAAAGTGCATTCAATTTGACTACATAGCCCACAACCACCTCATTTATACTCCGATAGTTATCGCGTGACGCACGTATCTCGTACTAGAGTGCTCTTGTGCACTGAGTTAGCTATCAACGTCGTCCAGCGCGCCTAATACCGCGGTGCCAATTCCGTGAACTGCGGAGTATTCCGATTTTCGGATGTTGTATCAAGAAACTGGTGGTATTTGAAACTTTTATGATCATCCACTGGGCGCTGTGCGAGGGACGGAAGTTTAATACTAACCTACTACGTACTCGCCGGTCACCTGTTTCCTGCCAGTGTCGAGCCCAGCCCTAGTTCCCGATCTGCCCTGTGGAGTTATGGAAACTTGTCTCGATAATCTGGCCCTTAGTGCAATGGGCCTGCCATCTACAGTCTAAGCGGGACCCGAGTGACCTGACTAGAGTGGGACATATCCCAATTCTTGACTTTGATAAATTACATGGTTAGTCAGGTTCCGACCGCTACATAACTAGAGGGAACAGGGGAGTCATAAAGAACGATTAATGTAATCGCCCACACGGTGACAGGAGGATGACTTGTCCACCTGAGTCCTGGAGGACCTCCTCACTTATAGTACCGGGAAGGCCGACCAATTTTCGGTAAGCAACGAAACGCCCTCTCTCTCCTGAGAATGTTGGCTTATGGCGTCCAGGAGGGGAATATGTTGTCCCCATCTACTCCATGGGTGGTAAACTGGTATAGGCTTTGTGGACTTAAGCCTTACCACACTCTGTT'/>

    <sequence taxon='36' value='CTTCCCTTCTTAACCAGTGGGCGATCAGGTTAGAGTCACTAGACGTGTACTCGGGGACTTCGTTCTTCGTCAACGTGCGGATTAACTCCGCCCATTTCGTTTCATCAGGCCGCCCAAACGCCGTACCTGCCATGGAGATGCGCATGTCGACAGAGGAGCTAAAACGAATCAAAGACACTCTATTGGGTTTTCAGGGGCTCAACCGAACCCCGGCGGTAAAGGTGTCAGTCTGACATGACACACGAATAGCACCAGACGCTACCGGGCTGTAAGTTGCTTAGTGCGTGGGCGCCGAAGCAAAACCGTGTGTGACTACCCTCGTCCACACTTATTATCAGGATATAACCACTGCGAATTCGTCGGGTCAGATCGTTGGGAGCCATGTAATCCAAAGGGTGATCCGATGGACACATCAGTCACCCAGCCCTCCCTCAGGCGCCCTCGAGGATTGCACGAATGAAATGACAGATGTTCGCTACTAACGCTATCGCAGCCGGATATAATGGATATTAGGCGACGAACCGAAGCATCCCCCGCTGAACCTTTGTTTCATATATTGCCATTTCCCACCGACCTGACCGGTTACCTCCGACCGCATTAGTGGACGGCCGCGCACCCTGGGTTTCATATGGGCACCCCCTGATGTGAAGTAGATGCAGAGAGCATAGACCGATCTAAACTGGGTGGGCATGCGGGTAGCCCCGTTAGCTTGGAACTCAGTTGCAACTGTGACGAGGGGCTCGATCTTAGACATCGCTCTCTCATGCATCGGGGATGACATGAACGTCCCCACCGTATGGCAGAACCCATCATGTGAATATTCTAAGCGAGTTCTTCGAACCTTTTCTGCCAATACCGGAGAGTCTGCCCACATCTAATATGAGCAAATTACGGAACTGATCACGAGACGAAGGATAAGATACGTGCCCCCAAGGGGTCAATGGCCTTGAAACATGATGCACGGTCTTGCTCTATCCCACAAGGTGGCGAATTTCTTCCGCACCTCAGAAAAGGGTCGAAACCTTGGGGTCCTGTAGCCCTCTCGTGCGAGTATCTGAGCCCTTCGGCCTTCAGTTCATCGAGAGACGTCCCCTGGATCGTATACAAGGCCCGTTATGCAGTATGTGGAAAAAATAAGAGACCTAGGCTCTAGCATGACTTCAACATCGCCCGCGCTAGCTTCAGCGGTGGGTTGATAGACGACCCGGTGAGCGTCAAGGATTAAACCATGAACTTTCTAAAGTGCATTCAATTTGACTACATAGCCCACAACCACCTCATTTATACTCCGATAGTTATCGCGTGACGCACGTATCTCGTACTAGAGTGCTCTTGTGCACTGAGTTAGCTATCAACGTCGTCCATCGCGCCTAATACCGCGGTGCCAATTCCGTGAACTGCGGAGTATTCCGATTTTCGGATGTTGTATCAAGAAACTGGTGGTATTTGAAACTTTTATGATCATCCACTGGGCGCTGTGCGAGGGACGGAAGTTTAATACTAACCTACTACGTACTCGCCGGTCACCTGTTTCCTGCCAGTGTCGAGCCCAGCCCTAGTTCCCGATCTGCCCTGTGGAGTTATGGAAACTTGTCTCGATAATCTGGCCCTTAGTGCAATGGGCCTGCCATCTACAGTCTAAGCGGGACCCGAGTGACCTGACTAGAGTGGGACATATCCCAATTCTAGACTTTGATAAATTACATGGTTAGTCAGGTTCCGACCGCTACATAACTAGAGGGAACAGGGGAGTCATAAAGAACGATTAATGTAATCGCCCACACGGTGACAGGAGGATGACTTGTCCACCTGAGTCCTGGAGGACCTCCTCACTTATAGTACCGGGAAGGCCGACCAATTTTCGGTAAGCAACGAAACGCCCTCTCTCTCCTGAGAATGTTGGCTTATGGCGTCCAGGAGGGGAATATGTTGTCCCCATCTACTCCATGGGTGGTAAACTGGTATAGGCTTTGTGGACTTAAGCCTTACCACACTCTGTT'/>

    <sequence taxon='52' value='CTTCCCTTCTTAACCAGTGGGCGATCAGGTTAGAGTCACTAGACGCGTACTCGGGGACTTCGTTCTTCGTCAACGTGCGGATTAACTCCGCCCATTTCGTTTCATCAGGCCGCCCAAACGCCGTACCTGCCATGGAGATGCGCATGTCGACAGAGGAGCTAAAACGAATCAAAGACACTCTATTGGGTTTTCAGGGGCTCAACCGAACCCCGGCGGTAAAGGTGTCAGTCTGACATGACACACGAATAGCACCAGACGCTACCGGGCTGTAAGTTGCTTAGTGCGTGGGCGCCGAAGCAAAACCGTGTGTGACTACCCTCGTCCACACTTATTATCAGGATATAACCACTGCGAATTCGTCGGGTCAGATCGTTGGGAGCCATGTAATCCAAAGGGTGATCCGATGGACACATCAGTCACCCAGCCCTCCCTCAGGCGCCCTCGAGGATTGCACGAATGAAATGACAGATGTTCGCTACTAACGCTATCGCAGCCGGATATAATGGATATTAGGCGACGAACCGAAGCATCCCCCGCTGAACCTTTGTTTCATATATTGCCATTTCCCACCGACCTGACCGGTTACCTCCGACCGCATTAGTGGACGGCCGCGCACCCTGGGTTTCATATGGGCACCCCCTGATGTGAAGTAGATGCAGAGAGCATAGACCGATCTAAACTGGGTGGGCATGCGGGTAGCCCCGTTAGCTTGGAACTCAGTTGCAACTGTGACGAGGGGCTCGATCTTAGACATCGCTCTCTCATGCATCGGGGATGACATGAACGTCCCCACCGTATGGCAGAACCCATCATGTGAATATTCTAAGCGAGTTCTTCGAACCTTTTCTGCCAATACCGGAGAGTCTGCCCACATCTAATATGAGCAAATTACGGAACTGATCACGAGACGAAGGATAAGATACGTGCCCCCAAGGGGTCAATGGCCTTGAAACATGATGCACGGTCTTGCTCTATCCCACAAGGTGGCGAATTTCTTCCGCACCTCAGAAAAGGGTCGAAACCTTGGGGTCCTGTAGCCCTCTCGTGCGAGTATCTGAGCCCTTCGGCCTTCAGTTCATCGAGAGACGTCCCCTGGATCGTATACAAGGCCCGTTATGCAGTATGTGGAAAAAATAAGAGACCTAGGCTCTAGCATGACTTCAACATCGCCCGCGCTAGCTTCAGCGGTGGGTTGATAGACGACCCGGTGAGCGTCAAGGATTAAACCATGAACTTTCTAAAGTGCATTCAATTTGACTACATAGCCCACAACCACCTCATTTATACTCCGATAGTTATCGCGTGACGCACGTATCTCGTACTAGAGTGCTCTTGTGCACTGAGTTAGCTATCAACGTCGTCCATCGCGCCTAATACCGCGGTGCCAATTCCGTGAACTGCGGAGTATTCCGATTTTCGGATGTTGTATCAAGAAACTGGTGGTATTTGAAACTTTTATGATCATCCACTGGGCGCTGTGCGAGGGACGGAAGTTTAATACTAACCTACTACGTACTCGCCGGTCACCTGTTTCCTGCCAGTGTCGAGCCCAGCCCTAGTTCCCGATCTGCCCTGTGGAGTTATGGAAACTTGTCTCGATAATCTGGCCCTTAGTGCAATGGGCCTGCCATCTACAGTCTAAGCGGGACCCGAGTGACCTGACTAGAGTGGGACATATCCCAATTCTAGACTTTGATAAATTACATGGTTAGTCAGGTTCCGACCGCTACATAACTAGAGGGAACAGGGGAGTCATAAAGAACGATTAATGTAATCGCCCACACGGTGACAGGAGGATGACTTGTCCACCTGAGTCCTGGAGGACCTCCTCACTTATAGTACCGGGAAGGCCGACCAATTTTCGGTAAGCAACGAAACGCCCTCTCTCTCCTGAGAATGTTGGCTTATGGCGTCCAGGAGGGGAATATGTTGTCCCCATCTACTCCATGGGTGGTAAACTGGTATAGGCTTTGTGGACTTAAGCCTTACCACACTCTGTT'/>

    <sequence taxon='56' value='CTTCCCTTCTTAACCAGTGGGCGATCAGGTTAGAGTCACTAGACGCGTACTCGGGGACTTCGTTCTTCGTCAACGTGCGGATTAACTCCGCCCATTTCGTTTCATCAGGCCGCCCAAACGCCGTACCTGCCATGGAGATGCGCATGTCGACAGAGGAGCTAAAACGAATCAAAGACACTCTATTGGGTTTTCAGGGGCTCAACCGAACCCCGGCGGTAAAGGTGTCAGTCTGACATGACACACGAATAGCACCAGACGCTACCGGGCTGTAAGTTGCTTAGTGCGTGGGCGCCGAAGCAAAACCGTGTGTGACTACCCTCGTCCACACTTATTATCAGGATATAACCACTGCGAATTCGTCGGGTCAGATCGTTGGGAGCCATGTAATCCAAAGGGTGATCCGATGGACACATCAGTCGCCCAGCCCTCCCTCAGGCGCCCTCGAGGATTGCACGAATGAAATGACAGATGTTCGCTACTAACGCTATCGCAGCCGGATATAATGGATATTAGGCGACGAACCGAAGCATCCCCCGCTGAACCTTTGTTTCATATATTGCCATTTCCCACCGACCTGACCGGTTACCTCCGACCGCATTAGTGGACGGCCGCGCACCCTGGGTTTCATATGGGCACCCCCTGATGTGAAGTAGATGCAGAGAGCATAGACCGATCTAAACTGGGTGGGCATGCGGGTAGCCCCGTTAGCTTGGAACTCAGTTGCAACTGTGACGAGGGGCTCGATCTTAGACATCGCTCTCTAATGCATCGGGGATGACATGAACGTCCCCACCGTATGGCAGAACCCATCATGTGAATATTCTAAGCGAGTTCTTCGAACCTTTTCTGCCAATACCGGAGAGTCTGCCCACATCTAATATGAGCAAATTACGGAACTGATCACGAGACGAAGGATAAGATACGTACCCCCAAGGGGTCAATGGCCTTGAAACATGATGCACGGTCTTGCTCTATCCCACAAGGTGGCGAATTTCTTCCGCACCTCAGAAAAGGGTCGAAACCTTGGGGTCCTGTAGCCCTCTCGTGCGAGTATCTGAGCCCTTCGGCCTTCAGTTCATCGAGAGACGTCCCCTGGATCGTATACAAGGCCCGTTATGCAGTATGTGGAAAAAATAAGAGACCTAGGCTCTAGCATGACTTCAACATCGCCCGCGCTAGCTTCAGCGGTGGGTTGATAGACGACCCGGTGAGCGTCAAGGATTAAACCATGAACTTTCTAAAGTGCATTCAATTTGACTACATAGCCCACAACCACCTCATTTATACTCCGATAGTTATCGCGTGACGCACGTATCTCGTACTAGAGTGCTCTTGTGCACTGAGTTAGCTATCAACGTCGTCCATCGCGCCTAATACCGCGGTGCCAATTCCGTGAACTGCGGAGTATTCCGATTTTCGGATGTTGTATCAAGAAACTGGTGGTATTTGAAACTTTTATGATCATCCACTGGGCGCTGTGCGAGGGACGGAAGTTTAATACTAACCTACTACGTACTCGCCGGTCACCTGTTTCCTGCCAGTGTCGAGCCCAGCCCTAGTTCCCGATCTGCCCTGTGGAGTTATGGAAACTTGTCTCGATAATCTGGCCCTTAGTGCAATGGGCCTGCCATCTACAGTCTAAGCGGGACCCGAGTGACCTGACTAGAGTGGGACATATCCCAATTCTAGACTTTGATAAATTACATGGTTAGTCAGGTTCCGACCGCTACATAACTAGAGGGAACAGGGGAGTCATAAAGAACGATTAATGTAATCGCCCACACGGTGACAGGAGGATGACTTGTCCACCTGAGTCCTGGAGGACCTCCTCACTTATAGTACCGGGAAGGCCGACCAATTTTCGGTAAGCAACGAAACGCCCTCTCTCTCCTGAGAATGTTGGCTTATGGCGTCCAGGAGGGGAATATGTTGTCCCCATCTACTCCATGGGTGGTAAACTGGTATAGGCTTTGTGGACTTAAGCCTTACCACACTCTGTT'/>

    <sequence taxon='53' value='CTTCCCTTCTTAACCAGTGGGCGATCAGGTTAGAGTCACTAGACGTGTACTCGGGGACTTCGTTCTTCGTCAACGTGCGGATTAACTCCGCCCATTTCGTTTCATCAGGCCGCCCAAACGCCGTACCTGCCATGGAGATGCGCATGTCGACAGAGGAGCTAAAACGAATCAAAGACACTCTATTGGGTTTTCAGGGGCTCAACCGAACCCCGGCGGTAAAGGTGTCAGTCTGACATGACACACGAATAGCACCAGACGCTACCGGGCTGTAAGTTGCTTAGTGCGTGGGCGCCGAAGCAAAACCGTGTGTGACTACCCTCGTCCACACTTATTATCAGGATATAACCACTGCGAATTCGTCGGGTCAGATCGTTGGGAGCCATGTAATCCAAAGGGTGATCCGATGGACACATCAGTCACCCAGCCCTCCCTCAGGCGCCCTCGAGGATTGCACGAATGAAATGACAGATGTTCGCTACTAACGCTATCGCAGCCGGATATAATGGATATTAGGCGACGAACCGAAGCATCCCCCGCTGAACCTTTGTTTCATATATTGCCATTTCCCACCGACCTGACCGGTTACCTCCGACCGCATTAGTGGACGGCCGCGCACCCTGGGTTTCATATGGGCACCCCCTGATGTGAAGTAGATGCAGAGAGCACAGACCGATCTAAACTGGGTGGGCATGCGGGTAGCCCCGTTAGCTTGGAACTCAGTTGCAACTGTGACGAGGGGCTCGATCTTAGACATCGCTCTCTCATGCATCGGGGATGACATGAACGTCCCCACCGTATGGCAGAACCCATCATGTGAATATTCTAAGCGAGTTCTTCGAACCTTTTCTGCCAATACCGGAGAGTCTGCCCACATCTAATATGAGCAAATTACGGAACTGATCACGAGACGAAGGATAAGATACGTGCCCCCAAGGGGTCAATGGCCTTGAAACATGATGCACGGTCTTGCTCTATCCCACAAGGTGGCGAATTTCTTCCGCACCTCAGAAAAGGGTCGAAACCTTGGGGTCCTGTAGCCCTCTCGTGCGAGTATCTGAGCCCTTCGGCCTTCAGTTCATCGAGAGACGTCCCCTGGATCGTATACAAGGCCCGTTATGCAGTATGTGGAAAAAATAAGAGACCTAGGCTCTAGCATGACTTCAACATCGCCCGCGCTAGCTTCAGCGGTGGGTTGATAGACGACCCGGTGAGCGTCAAGGATTAAACCATGAACTTTCTAAAGTGCATTCAATTTGGCTACATAGCCCACAACCACCTCATTTATACTCCGATAGTTATCGCGTGACGCACGTATCTCGTACTAGAGTGCTCTTGTGCACTGAGTTAGCTATCAACGTCGTCCATCGCGCCTAATACCGCGGTGCCAATTCCGTGAACTGCGGAGTATTCCGATTTTCGGATGTTGTATCAAGAAACTGGTGGTATTTGAAACTTTTATGATCATCCACTGGGCGCTGTGCGAGGGACGGAAGTTTAATACTAACCTACTACGTACTCGCCGGTCACCTGTTTCCTGCCAGTGTCGAGCCCAGCCCTAGTTCCCGATCTGCCCTGTGGAGTTATGGAAACTTGTCTCGATAATCTGGCCCTTAGTGCAATGGGCCTGCCATCTACAGTCTAAGCGGGACCCGAGTGACCTGACTAGAGTGGGACATATCCCAATTCTAGACTTTGATAAATTACATGGTTAGTCAGGTTCCGACCGCTACATAACTAGAGGGAACAGGGGAGTCATAAAGAACGATTAATGTAATCGCCCACACGGTGACAGGAGGATGACTTGTCCACCTGAGTCCTGGAGGACCTCCTCACTTATAGTACCGGGAAGGCCGACCAATTTTCGGTAAGCAACGAAACGCCCTCTCTCTCCTGAGAATGTTGGCTTATGGCGTCCAGGAGGGGAATATGTTGTCCCCATCTACTCCATGGGTGGTAAACTGGTATAGGCTTTGTGGACTTAAGCCTTACCACACTCTGTT'/>

    <sequence taxon='94' value='CTTCCCTTCTTAACCAGTGGGCGATCAGGTTAGAGTCACTAGACGTGTACTCGGGGACTTCGTTCTTCGTCAACGTGCGGATTAACTCCGCCCATTTCGTTTCATCAGGCCGCCCAAACGCCGTACCTGCCATGGAGATGCGCATGTCGACAGAGGAGCTAAAACGAATCAAAGACACTCTATTGGGTCTTCAGGGGCTCAACTGAACCCCGGCGGTAAAGGTGTCAGTCTGACATGACACACGAATAGCACCAGACGCTACCGGGCTGTAAGTTGCTTAGTGCGTGGGCGCCGAAGCAAAACCGTGTGTGACTACCCTCGTCCACACTTATTATCAGGATATAACCACTGCGAATTCGTCGGGTCAGGTCGTTGGGAGCCATGTAATCCAAAGGGTGATCCGATGGACACATCAGTCACCCAGCCCTCCCTCAGGCGCCCTCGAGGATTGCACGAATGAAATGACAGATGTTCGCTACTAACGCTATCGCAGCCGGATATAATGGATATTAGGCGACGAACTGAAGCATCCCCCGCTGAACCTTTGTTTCATATATTGCCATTTCCCACCGACCTGACCGGTTACCTCCGACCGCATTAGTGGACGGCCGCGCACCCTGGGTTTCATATGGGCACCCCCTGATGTGAAGTAGATGCAGAGAGCACAGACCGATCTAAACTGGGTGGGCATGCGGGTAGCCCCGTTAGCTTGGAACTCAGTTGCAACTGTGACGAGGGGCTCGATCTTAGACATCGCTCTCTCATGCATCGGGGATGACATGAACGTCCCCACCGTATGGCAGAACCCATCATGTGAATATTCTAAGCGAGTTCTTCGAACCTTTTCTGCCAATACCGGAGAGTCTGCCCACATCTAATATGAGCAAATTACGGAACTGATCACGAGACGAAGGATAAGATACGTGCCCCCAAGGGGTCAATGGCCTTGAAACATGATGCACGGTCTTGCTCTATCCCACAAGGTGGCGAATTTCTTCCGCACCTCAGAAAAGGGTCGAAACCTTGGGGTCCTGTAGCCCTCTCGTGCGAGTATCTGAGCCCTTCGGCCTTCAGTTCATCGAGAGACGTCCCCTGGATCGTATACAAGGCCCGTTATGCAGTATGTGGAAAAAATACGAGACCTAGGCTCTAGCATGACTTCAACATCGCCCGCGCTAGCTTCAGCGGTGGGTTGATAGACGACCCGGTGAGCGTCAAGGATTAAACCATGAACTTTCTAAAGTGCATTCAATTTGGCTACATAGCCCACAACCACCTCATTTATACTCCGATAGTTATCGCGTGACGCACGTATCTCGTACTAGAGTGCTCTTGTGCAATGAGTTAGCTATCAACGTCGTCCATCGCGCCTAATACCGCGGTGCCAATTCCGTGAACTGCGGAGTATTCCGATTTTCGGATGTTGTATCAAGAAACTGGTGGTATTTGAAACTTTTATGATCACCCACTGGGCGCTGTGCGAGGGACGGAAGTTTAATACTAACCTACTACGTACTCGCCGGTCACCTGTTTCCTGCCAGTGTCGAGCCCAGCCCTAGTTCCCGATCTGCCCTGTGGAGTTATGGAAACTTGTCTCGATAATCTGGCCCTTAGTGCAATGGGCCTGCCATCTACAGTCTAAGCGGGACCCGAGTGACCTGACTAGAGTGGGACATATCCCAATTCTAGACTTTGATAAATTACATGGTTAGTCAGGTTCCGACCGCTACATAACTAGAGGGAACAGGGGAGTCATAAAGAACGATTAATGTAATCGCCCACACGGTGACAGGAGGATGACTTGTCCACCTGAGCCCTGGAGGACCTCCTCACTTATAGTACCGGGAAGGCCGACCAATTTTCGGTAAGCAACGAAACGCCCTCTCTCTCCTGAGAATGTTGGCTTATGGCGTCCAGGAGGGGAATATGTTGTCCCCATCTACTCCATGGGTGGTAAACTGGTATAGGCTTTGTGGACTTAAGCCTTACCACACTCTGTT'/>

    <sequence taxon='68' value='CTTCCCTTCTTAACCAGTGGGCGATCAGGTTAGAGTCACTAGACGTGTACTCGGGGACTTCGTTCTTCTTCAACGTGCGGATTAACTCCGCTCATTTCGTTTCATCAGGCCGCCCAAACGCCGTACCTGCCATGGAGATGCGCATGTCGACAGAGGAGCTAAAACGAATCAAAGACACTCTATTGGGTCTTCAGGGGCTCAACCGAACCCCGGCGGTAAAGGTGTCAGTCTGACATGACACACGAATAGCACCAGACGCTACCGGGCTGTAAGTTGCTTAGTGCGTGGGCGCCGAAGCAAGACCGTGTGTGACTACCCTCGTCCACACTTATTATCAGGATATAACCACTGCGAATTCGTCGGGTCAGATCGTTGGGAGCCATGTAATCCAAAGGGTGATCCGATGGAAACATCAGTCACCCAGCCCTCCCTCAGGCGCCCTCGAGGATTGCACGAATGAAATGACAGATGTTCGCTACTAACGCTATCGCAGCCGGATATAATGGATATTAGGCGCCGAACCGAAGCATCCCCCGCTGAACCTTTGTTTCATATATTGCCATTTCCCACCGACCTGACCGGTTACCTCCGACCGCATTAGTGGACGGCCGCGCACCCTGGGTTTCATATGGGCACCCCCTGATGTGAAGTAGATGCAGAGAGCATAGACCGATCTAAACTGGGTGGGCATGCGGGTAGCCCCGTTAGCTTGGAACTCAGTTGCAACTGTGACGAGGGGATCGATCTTAGACATCGCTCTCTCATGCATCGGGGATGACATGAACGTCCCCACCGTATGGCAGAACCCATCATGTGAATATTCTAAGCGAGTTCTTCGAACCTTTTTTGCCAATACCGGAGAGTCTGCCCACATCTAATATGAGCAAATTACGGAACTGATCACGAGACGAAGGATAAGATACGTGCCCCCAAGGGGTCAATGGCCTTGAAACATGAGGCACGGTCTTGCTCTATCCCACAAGGTGGCGAATTTCTTCCGCACCTCAGAAAAGGGTCGAAACCTTGGGGTCCTGTAGCCCTCTCGTGCGAGTATCTGAGCCCTTTGGCCTTCAGTTCATCGAGAGACGTCCCCTGGATCGTATACAAGGCCCGTTATGCAGCATGTGGAAAAAATAAGAGACCTAGGCTCTAGCATGACTTCAACATCGCCCGCGCTAGCTTCAGCGGTGGGTTGATAGACGACCCGGTGAGCGTCAAGGATTAAACCATGAACTTTCTAAAGTGCATTCAATTTGACTACATAGCCCACAACCACCTCATTTATACTCCGATAGTTATCGCGTGACGCACGCATCTCGTACTAGAGTGCTCTTGTGCACTGAGTTAGCTATCAACGTCGTCCATCGCGCCTAATACCGCGGTGCCAATTCCGCGAACTGCGGAGTATTCCGATTTTCGGATGTTGTATCAAGAAACTGGTGGTATTTGAAACTTTTATGATCATCCACTGGGCGCTGTGCGAGGGACGGAAGTTTAATACTAACCTACTACGTACTCGCCGGTCACCTGTTTCCTGCCAGTGTCGAGCCCAGCCCTAGTTCCCGATCTGCCCTGTGGAGTTATGGAAACTTGTCTCGATAATCTGGCCCTTAGTGCAATGGGCCTGCCATCTACAGTCTAAGCGGGACCCGAGTGACCTGACTAGAATGGGACATATCCCAATTCTAGACTTTGATAAATTACATGGTTAGTCAGGTTCCGACCGCTACATAACTAGAGGGAACAGGGGAGTCATAAAGAACGATTAATGTAATCGCCCACACGGTGACAGGAGGATGACTTGTCCACCTGAGTCCTGGAGGACCTCCTCACTTATAGTACCGGGAAGGCCGACCAATTTTCGGTAAGCAACGAAACGCCCTCTCTCTCCTGAGAATGTTGGCTTATGGCGTCCAGGAGGGGAATATGTTGTCCCCATCTACTCCATGGGTGGTAAACTGGTATAGGCTTTGTGGACTTAAGCCTTACCACACTCTGTT'/>

    <sequence taxon='84' value='CTTCCCTTCTTAACCAGTGGGCGATCAGGTTAGAGTCACTAGACGTGTACTCGGGGACTTCGTTCTTCTTCAACGTGCGGATTAACTCCGCTCATTTCGTTTCATCAGGCCGCCCAAACGCCGTACCTGCCATGGAGATGCGCATGTCGACAGAGGAGCTAAAACGAATCAAAGACACTCTATTGGGTCTTCAGGGGCTCAACCGAACCCCGGCGGTAAAGGTGTCAGTCTGACATGACACACGAATAGCACCAGACGCTACCGGGCTGTAAGTTGCTTAGTGCGTGGGCGCCGAAGCAAGACCGTGTGTGACTACCCTCGTCCACACTTATTATCAGGATATAACCACTGCGAATTCGTCGGGTCAGATCGTTGGGAGCCATGTAATCCAAAGGGTGATCCGATGGAAACATCAGTCACCCAGCCCTCCCTCAGGCGCCCTCGAGGATTGCACGAATGAAATGACAGATGTTCGCTACTAACGCTATCGCAGCCGGATATAATGGATATTAGGCGCCGAACCGAAGCATCCCCCGCTGAACCTTTGTTTCATATATTGCCATTTCCCACCGACCTGACCGGTTACCTCCGACCGCATTAGTGGACGGCCGCGCACCCTGGGTTTCATATGGGCACCCCCTGATGTGAAGTAGATGCAGAGAGCATAGACCGATCTAAACTGGGTGGGCATGCGGGTAGCCCCGTTAGCTTGGAACTCAGTTGCAACTGTGACGAGGGGATCGATCTTAGACATCGCTTTCTCATGCATCGGGGATGACATGAACGTCCCCACCGTATGGCAGAACCCATCATGTGAATATTCTAAGCGAGTTCTTCGAACCTTTTTTGCCAATACCGGAGAGTCTGCCCACATCTAATATGAGCAAATTACGGAACTGATCACGAGACGAAGGATAAGATACGTGCCCCCAAGGGGTCAATGGCCTTGAAACATGAGGCACGGTCTTGCTCTATCCCACAAGGTGGCGAATTTCTTCCGCACCTCAGAAAAGGGTCGAAACCTTGGGGTCCTGTAGCCCTCTCGTGCGAGTATCTGAGCCCTTTGGCCTTCAGTTCATCGAGAGACGTCCCCTGGATCGTATACAAGGCCCGTTATGCAGCATGTGGAAAAAATAAGAGACCTAGGCTCTAGCATGACTTCAACATCGCCCGCGCTAGCTTCAGCGGTGGGTTGATAGACGACCCGGTGAGCGTCAAGGATTAAACCATGAACTTTCTAAAGTGCATTCAATTTGACTACATAGCCCACAACCACCTCATTTATACTCCGATAGTTATCGCGTGACGCACGCATCTCGTACTAGAGTGCTCTTGTGCACTGAGTTAGCTATCAACGTCGTCCATCGCGCCTAATACCGCGGTGCCAATTCCGCGAACTGCGGAGTATTCCGATTTTCGGATGTTGTATCAAGAAACTGGTGGTATTTGAAACTTTTATGATCATCCACTGGGCGCTGTGCGAGGGACGGAAGTTTAATACTAACCTACTACGTACTCGCCGGTCACCTGTTTCCTGCCAGTGTCGAGCCCAGCCCTAGTTCCCGATCTGCCCTGTGGAGTTATGGAAACTTGTCTCGATAATCTGGCCCTTAGTGCAATGGGCCTGCCATCTACAGTCTAAGCGGGACCCGAGTGACCTGACTAGAATGGGACATATCCCAATTCTAGACTTTGATAAATTACATGGTTAGTCAGGTTCCGACCGCTACATAACTAGAGGGAACAGGGGAGTCATAAAGAACGATTAATGTAATCGCCCACACGGTGACAGGAGGATGACTTGTCCACCTGAGTCCTGGAGGACCTCCTCACTTATAGTACCGGGAAGGCCGACCAATTTTCGGTAAGCAACGAAACGCCCTCTCTCTCCTGAGAATGTTGGCTTATGGCGTCCAGGAGGGGAATATGTTGTCCCCATCTACTCCATGGGTGGTAAACTGGTATAGGCTTTGTGGACTTAAGCCTTACCACACTCTGTT'/>

    <sequence taxon='87' value='CTTCCCTTCTTAACCAGTGGGCGATCAGGTTAGAGTCACTAGACGTGTACTCGGGGACTTCGTTCTTCTTCAACGTGCGGATTAACTCCGCCCATTTCGTTTCATCAGGCCGCCCAAACGCCGTACCTGCCATGGAGATGCGCATGTCGACAGAGGAGCTAAAACGAATCAAAGACACTCTATTGGGTCTTCAGGGGCTCAACCGAACCCCGGCGGTAAAGGTGTCAGTCTGACATGACACACGAATAGCACCAGACGCTACCGGGCTGTAAGTTGCTTAGTGCGTGGGCGCCGAAGCAAAACCGTGTGTGACTACCCTCGTCCACACTTATTATCAGGATATAACCACTGCGAATTCGTCGGGTCAGATCGTTGGGAGCCATGTAATCCAAAGGGTGATCCGATGGAAACATCAGTCACCCAGCCCTCCCTCAGGCGCCCTCGAGGATTGCACGAACGAAATGACAGATGTTCGCTACTAACGCTATCGCAGCCGGATATAATGGATATTAGGCGCCGAACCGAAGCATCCCCCGCTGAACCTTTGTTTCATATATTGCCATTTCCCACCGACCTGACCGGTTACCTCCGACCGCATTAGTGGACGGCCGCGCACCCTGGGTTTCATATGGGCACCCCCTGATGTGAAGTAGATGCAGAGAGCATAGACCGATCTAAACTGGGTGGGCATGCGGGTAGCCCCGTTAGCTTGGAACTCAGTTGCAACTGTGACGAGGGGATCGATCTTAGACATCGCTCTCTCATGCATCGAGGATGACATGAACGTCCCCACCGTATGGCAGAACCCATCATGTGAATATTCTAAGCGAGTTCTTCGAACCTTTTCTGCCAATACCGGAGAGTCTGCCCACATCTAATATGAGCAAATTACGGAACTGATCACGAGACGAAGGATAAGATACGTGCCCCCAAGGGGTCAATGGCCTTGAAACATGATGCACGGTCTTGCTCTATCCCACAAGGTGGCGAATTTCTTCCGCACCTCAGAAAAGGGTCGAAACCTTGGGGTCCTGTAGCCCTCTCGTGCGAGTATCTGAGCCCTCTGGCCTTCAGTTCATCGAGAGACGTCCCCTGGATCGTATACAAGGCCCGTTATGCAGTATGTGGAAAAAATAAGAGACCTAGGCTCTAGCATGACTTCAACATCGCCCGCGCTAGCTTCAGCGGTGGGTTGATAGACGACCCGGTGAGCGTCAAGGATTAAACCATGAACTTTCTAAAGTGCATTCAATTTGACTACATAGCCCACAACCACCTCATTTATACTCCGATAGTTATCGCGTGACGCACGCATCTCGTACTAGAGTGCTCTTGTGCACTGAGTTAGCTATCAACGTCGTCCATCGCGCCTAATACCGCGGTGCCAATTCCGTGAACTGCGGAGTATTCCGATTTTCGGATGTTGTATCAAGAAACTGGTGGTATTTGAAACTTTTATGATCATCCACTGGGCGCTGTGCGAGGGACGGAAGTTTAATACTAACCTACTACGTACTCGCCGGTCACCTGTTTCCTGCCAGTGTCGAGCCCAGCCCTAGTTCCCGATCTGCCCTGTGGAGTTATGGAAACTTGTCTCGATAATCTGGCCCTTAGTGCAATGGGCCTGCCATCTACAGTCTAAGAGGGACCCGAGTGACCTGACTAGAATGGGACATATCCCAATTCTAGACTTTGATAAATTACATGGTTAGTCAGGTTCCGACCGCTACATAACTAGAGGGAACAGGGGAGTCATAAAGAACGATTAATGTAGTCGCCCACACGGTGACAGGAGGATGACTTGTCCACCTGAGTCCTGGAGGACCTCCTCACTTATAGTACCGGGAAGGCCGACCAATTTTCGGTAAGCAACGAAACGCCCTCTCTCTCCTGAGAATGTTGGCTTATGGCGTCCAGGAGGGGAATATGTTGTCCCCATCTACTCCATGGGTGGTAGGCTGGTATAGGCTTTGTGGACTTAAGCCTTACCACACTCTGTT'/>

    <sequence taxon='37' value='CTTCCCTTCTTAACCAGTGGGCGATCAGGTTAGAGTCACTAGACGTGTACTCGGGGACTTCGTTCTTCGTCAACGTGCGGATTAACTCCGCCCATTTCGTTTCATCAGGCCGCCCAAACGCCGTACCTGCCATGGAGATGCGCATGTTGACAGAGGAGCTAAAACGAATCAAAGACACTCTATTGCGTTTTCAGGGGCCCAACCGAACCCCGGCGGTAAAGGTGTCAGTCTGACATGACACACGAATAGCACCAGACGCTACCGGGCTGTAAGTTGCTTAGTGCGTGGGCGCCGAAGCAAAACCGTGTGTGACTACCCTCGTCCACACTTATTATCAGGATATAACCACTGCGAATTCGTCGGGTCAGATCGTTGGGAGCCATGTAATCCAAAGGGTGATCCGATGGACACATCAGTCACCCAGCCCTCCCTCAGGCGCCCTCGAGGATTGCACGAATGAAATGACAGATGTTCGCTACTAACGCTATCGCAGCCGGATATAATGGATATTAGGCGACGAATCGAAGTATCCCCCGCTGAACCTTTGTTTCAGATATTGCCATTTCCCACCGACCTGACCGGTTACCTCCGACCGCATTAGTGGACGGCCGCGCACCCTGGGTTTCATATGGGCACCCCCTGATGTGAAGTAGATGCAGAGAGCATAGACCGATCTAAACTGGGTGGGCATGCGGGTAGCCCCGTTAGCTTGGAACTCAGTTGCAACTGTGACGAGGGGCTCGATCTTAGACATCGCTCTCTCATGCATCGGGGATGACATGAACGTCCCCACCGTATGGCAGAACCCATCATGTGAATATTCTAAGCGAGTTCTTCGAACCTTTTCTGCCAATACCGGAGAGTCTGCCCACATCTAATATGAGCAAATTACGGAACTGATCACGAGACGAAGGATAAGATACGTGCCCCCAAGGGGTCAATGGCCTTGAAACATGATGCACGGTCTTGCTCTATCCCACAAGGTGGCGAATTTCTTCCGCACCTCAGAAAAGGGTCGAAACCTTGGGGTCCTGTAGCCCTCTCGTGCGAGTATCTGAGCCCTTCGGCCTTCAGTTCATCGAGAGACGTCCCCTGGATCGTATACAAGGCCCGTTATGCAGTATGTGGAAAAAATAAGAGACCTAGGCTCTAGCATGACTTCAACATCGCCCGCGCTAGCTTCAGCGGTGGGTTGATAGACGACCCGGTGAGCGTCAAGGATTAAACCATGAACTTTCTAAAGTGCATTCAATTTGACTACATAGCCCACAACCACCTCATTTATACTCCGATAGTTATCGCGTGACGCACGTATCTCGTACTAGAGTGCTCTTGTGCACTGAGTTAGCTATCAACGTCGTCCATCGCGCCTAATACCGCGGTGCCAATTCCGTGAACTGCGGAGTATTCCGATTTTCGGATGTTGTATCAAGAAACTGGTGGTATTTGAAACTTTTATGATCATCCACTGGGCGCTGTGCGAGGGACGGAAGTTTAATACTAACCTACTACGTACTCGCCGGTCACCTGTTTCCTGCCAGTGTCGAGCCCAGCCCTAGTTCCCGATCTGCCCTGTGGAGTTATGGAAACTTGTCTCGATAATCTGGCCCTTAGTGCAATGGGCCTGCCATCTACAGTCTAAGCGGGACCCGAGTGACCTGACTAGAGTGGGACATATCCCAATTCTTGACTTTGATAAATTACATGGTTAGTCAGGTTCCGACCGCTACATAACTAGAGGGAACAGGGGAGTCATAAAGAACGATTAATGTAATCGCCCACACGGTGACAGGAGGATGACTTGTCCACCTGAGTCCTGGAGGACCTCCTCACTTATAGTACCGGGAAGGCCGACCAATTTTCGGTAAGCAACGAAACGCCCTCTCTCTCCTGAGAATGTTGGCTTATGGCGTCCAGGAGGGGAATATGTTGTCCCCATCTACTCCATGGGTGGTAAACTGGTATAGGCTTTGTGGACTTAAGCCTTACCACACTCTGTT'/>

    <sequence taxon='38' value='CTTCCCTTCTTAACCAGTGAGCGATCAGGTTAGAGTCACTAGACGTGTACTCGGGGACTTCGTTCTTCGTCAACGTGCGGATTAACTCCGCCCATTTCGTTTCATCAGGCCGCCCAAACGCTGTACCTGCCATGGAGATGCGCATGTTGACAGAGGAGCTAAAACGAATCAAAGACACTCTATTGCGTTTTCAGGGGCCCAACCGAACCCCGGCGGTAAAGGTGTCAGTCTGACATGACACACGAATAGCACCAGACGCTACCGGGCTGTAAGTTGCTTAGTGCGTGGGCGCCGAAGCAAAACCGTGTGTGACTACCCTCGTCCACACTTATTATCAGGATATAACCACTGCGAATTCGTCGGGTCAGATCGTTGGGAGCCATGTAATCCAAAGGGTGATCCGATGGACACATCAGTCACCCAGCCCTCCCTCAGGCGCCCTCGAGGATTGCACGAATGAAATGACAGATGTTCGCTACTAACGCTATCGCAGCCGGATATAATGGATATTAGGCGACGAATCGAAGTATCCCCCGCTGAACCTTTGTTTCAGATATTGCCATTTCCCACCGACCTGACCGGTTACCTCCGACCGCATTAGTGGACGGCCGCGCACCCTGGGTTTCATATGGGCACCCCCTGATGTGAAGTAGATGCAGAGAGCATAGACCGATCTAAACTGGGTGGGCATGCGGGTAGCCCCGTTAGCTTGGAACTCAGTTGCAACTGTGACGAGGGGCTCGATCTTAGACATCGCTCTCTCATGCATCGGGGATGACATGAACGTCCCCACCGTATGGCAGAACCCATCATGTGAATATTCTAAGCGAGTTCTTCGAACCTTTTCTGCCAATACCGGAGAGTCTGCCCACATCTAATATGAGCAAATTACGGAACTGATCACGAGACGAAGGATAAGATACGTGCCCCCAAGGGGTCAATGGCCTTGAAACATGATGCACGGTCTTGCTCTATCCCACAAGGTGGCGAATTTCTTCCGCACCTCAGAAAAGGGTCGAAACCTTGGGGTCCTGTAGCCCTCTCGTGCGAGTATCTGAGCCCTTCGGCCTTCAGTTCATCGAGAGACGTCCCCTGGATCGTATACAAGGCCCGTTATGCAGTATGTGGAAAAAATAAGAGACCTAGGCTCTAGCATGACTTCAACATCGCCCGCGCTAGCTTCAGCGGTGGGTTGATAGACGACCCGGTGAGCGTCAAGGATTAAACCATGAACTTTCTAAAGTGCATTCAATTTGACTACATAGCCCACAACCACCTCATTTATACTCCGATAGTTATCGCGTGACGCACGTATCTCGTACTAGAGTGCTCTTGTACACTGAGTTAGCTATCAACGTCGTCCATCGCGCCTAATACCGCGGTGCCAATTCCGTGAACTGCGGAGTATTCCGATTTTCGGATGTTGTATCAAGAAACTGGTGGTATTTGAAACTTTTATGATCATCCACTGGGCGCTGTGCGAGGGACGGAAGTTTAATACTAACCTACTACGTACTCGCCGGTCACCTGTTTCCTGCCAGTGTCGAGCCCAGCCCTAGTTCCCGATCTGCCCTGTGGAGTTATGGAAACTTGTCTCGATAATCTGGCCCTTAGTGCAATGGGCCTGCCATCTACAGTCTAAGCGGGACCCGAGTGACCTGACTAGAGTGGGACATATCCCAATTCTTGACTTTGATAAATTACATGGTTAGTCAGGTTCCGACCGCTACATAACTAGAGGGAACAGGGGAGTCATAAAGAACGATTAATGTAATCGCCCACACGGTGACAGGAGGATGACTTGTCCACCTGAGTCCTGGAGGACCTCCTCACTTATAGTACCGGGAAGGCCGACCAATTTTCGGTAAGCAACGAAACGCCCTCTCTCTCCTGAGAATGTTGGCTTATGGCGTCCAGGAGGGGAATATGTTGTCCCCATCTACTCCATGGGTGGTAAACTGGTATAGGCTTTGTGGACTTAAGCCTTACCACACTCTGTT'/>

    <sequence taxon='80' value='CTTCCCTTCTTAACCAGTGAGCGATCAGGTTAGAGTCACTAGACGTGTACTCGGGGACTTCGTTCTTCGTCAACGTGCGGATTAACTCCGCCCATTTCGTTTCATCAGGCCGCCCAAACGCTGTACCTGCCATGGAGATGCGCATGTTGACAGAGGAGCTAAAACGAATCAAAGACACTCTATTGCGTTTTCAGGGGCCCAACCGAACCCCGGCGGTATAGGTGTCAGTCTGACATGACACACGAATAGCACCAGACGCTACCGGGCTGTAAGCTGCTTAGTGCGTGGGCGCCGAAGCAAAACCGTGTGTGACTACCCTCGTCCACACTTATTATCAGGATATAACCACTGCGAAGTCGTCGGGTCAGATCGTTGGGAGCCATGTAATCCAAAGGGTGATCCGATGGACACATCAGTCACCCAGCCCTCCCTCAGGCGCCCTCGAGGATTGCACGAATGAAATGACCGATGTTCGCTACTAACGCTATCGCAGCCGGATATAATGGATATTAGGCGACGAATCGAAGTATCCCCCGCTGAACCTTTGTTTCAGATATTGCCATTTCCCACCGACCTGACCGGTTACCTCCGACCGCATTAGTGGACGGCCGCGCACCCTGGGTTTCATATGGGCACCCCCTGATGTGAAGTAGATGCAGAGAGCATAGACCGATCTAAACTGGGTGGGCATGCGGGTAGCCCCGTTAGCTTGGAACTCAGTTGCAACTGTGACGAGGGGCTCGATCTTAGACATCGCTCTCTCATGCATCGGGGATGACATGAACGTCCCCACCGTATGGCAGAACCCATCATGTGAATATTCTAAGCGAGTTCTTCGAACCTTTTCTGCCAATACCGGAGAGTCTGCCCACATCTAATATGAGCAAATTACGGAACTGATCACGAGACGAAGGATAAGATACGTGCCCCCAAGGGGTCAATGGCCTTGAAACATGATGTACGGTCTTGCTCTATCCCACAAGGTGGCGAATTTCTTCCGCACCTCAGAAAAGGGTCGAAACCTTGGGGTCCTGTAGCCCTCTCGTGCGAGTATCTGAGCCCTTCGGCCTTCAGTTCATCGAGAGACGTCCCCTGGATCGTATACAAGGCCCGTTATGCAGTATGTGGAAAAAATAAGAGACCTAGGCTCTAGCATGACTTCAACATCGCCCGCGCTAGCTTCAGCGGTGAGTTGATAGACGACCCGGTGAGCGTCAAGGATTAAACCATGAACTTTCTAAAGTGCATTCAATTTGACTACATAACCCACAACCACCTCAATTATACTCCGATAGTTATCGCGTGACGCACGTATCTCGTACTAGAGTGCTCTTGTACACTGAGTTAGCTATCAACGTCGTCCATCGCGCCTAATACCGCGGTGCCAATTCCGTGAACTGCGGAGTATTCCGATTTTCGGATGTTGTATCAAGAAACTGGTGGTATTTGAAACTTTTATGATCATCCACTGGGCGCTGTGCGAGGGACGGAAGTTTAATACTAACCTACTACGTACTCGCCGGTCACCTGTTTCCTGCCAGTGTCGAGCCCAGCCCTAGTTCCCGATCTGCCCTGTGGAGTTATGGAAACTTGTCTCGATAATCTGGCCCTTAGTGCAATGGGCCTGCCATCTACAGTCTAAGCGGGACCCGAGTGACCTGACTAGAGTGGGACATATCCCAATTCTTGACTTTGATAAATTACATGGTTAGTCAGGTTCCGACCGCTACATAACTAGAGGAAACCGGGGAGTCATAAAGAACGATTAATGTAATCGCCCACACGGTGACAGGAGGATGACTTGTCCACCTGAGTCCTGGAGGACCTCCTCGCTTATAGTACCGGGAAGGCCGACCGATTTTCGGTAAGCAACGAAACGCCCTCTCTCTCCTGGGAATGTTGGCTTATGGCGTCCAGGAGGGGAATATGTTGTCCCCATCTACTCCATGGGTGGTAAACTGGTATAGGCTTTGTGGACTTAAGCCTTACCACACTCTGTT'/>

    <sequence taxon='97' value='CTTCCCTTCTTAACCAGTGAGCGATCAGGTTAGAGTCACTAGACGTGTACTCGGGGACTTCGTTCTTCGTCAACGTGCGGATTAACTCCGCCCATTTCGTTTCATCAGGCCGCCCAAACGCTGTACCTGCCATGGAGATGCGCATGTTGACAGAGGAGCTAAAACGAATCAAAGACACTCTATTGCGTTTTCAGGGGCCCAACCGAACCCCGGCGGTATAGGTGTCAGTCTGACATGACACACGAATAGCACCAGACGCTACCGGGCTGTAAGCTGCTTAGTGCGTGGGCGCCGAAGCAAAACCGTGTGTGACTACCCTCGTCCACACTTATTATCAGGATATAACCACTGCGAAGTCGTCGGGTCAGATCGTTGGGAGCCATGTAATCCAAAGGGTGATCCGATGGACACATCAGTCACCCAGCCCTCCCTCAGGCGCCCTCGAGGATTGCACGAATGAAATGACCGATGTTCGCTACTAACGCTATCGCAGCCGGATATAATGGATATTAGGCGACGAATCGAAGTATCCCCCGCTGAACCTTTGTTTCAGATATTGCCATTTCCCACCGACCTGACCGGTTACCTCCGACCGCATTAGTGGACGGCCGCGCACCCTGGGTTTCATATGGGCACCCCCTGATGTGAAGTAGATGCAGAGAGCATAGACCGATCTAAACTGGGTGGGCATGCGGGTAGCCCCGTTAGCTTGGAACTCAGTTGCAACTGTGACGAGGGGCTCGATCTTAGACATCGCTCTCTCATGCATCGGGGATGACATGAACGTCCCCACCGTATGGCAGAACCCATCATGTGAATATTCTAAGCGAGTTCTTCGAACCTTTTCTGCCAATACCGGAGAGTCTGCCCACATCTAATATGAGCAAATTACGGAACTGATCACGAGACGAAGGATAAGATACGTGCCCCCAAGGGGTCAATGGCCTTGAAACATGATGTACGGTCTTGCTCTATCCCACAAGGTGGCGAATTTCTTCCGCACCTCAGAAAAGGGTCGAAACCTTGGGGTCCTGTAGCCCTCTCGTGCGAGTATCTGAGCCCTTCGGCCTTCAGTTCATCGAGAGACGTCCCCTGGATCGTATACAAGGCCCGTTATGCAGTATGTGGAAAAAATAAGAGACCTAGGCTCTAGCATGACTTCAACATCGCCCGCGCTAGCTTCAGCGGTGAGTTGATAGACGACCCGGTGAGCGTCAAGGATTAAACCATGAACTTTCTAAAGTGCATTCAATTTGACTACATAACCCACAACCACCTCAATTATACTCCGATAGTTATCGCGTGACGCACGTATCTCGTACTAGAGTGCTCTTGTACACTGAGTTAGCTATCAACGTCGTCCATCGCGCCTAATACCGCGGTGCCAATTCCGTGAACTGCGGAGTATTCCGATTTTCGGATGTTGTATCAAGAAACTGGTGGTATTTGAAACTTTTATGATCATCCACTGGGCGCTGTGCGAGGGACGGAAGTTTAATACTAACCTACTACGTACTCGCCGGTCACCTGTTTCCTGCCAGTGTCGAGCCCAGCCCTAGTTCCCGATCTGCCCTGTGGAGTTATGGAAACTTGTCTCGATAATCTGGCCCTTAGTGCAATGGGCCTGCCATCTACAGTCTAAGCGGGACCTGAGTGACCTGACTAGAGTGGGACATATCCCAATTCTTGACTTTGATAAATTACATGGTTAGTCAGGTTCCGACCGCTACATAACTAGAGGAAACCGGGGAGTCATAAAGAACGATTAATGTAATCGCCCACACGGTGACAGGAGGATGACTTGTCCACCTGAGTCCTGGAGGACCTCCTCGCTTATAGTACCGGGAAGGCCGACCGATTTTCGGTAAGCAACGAAACGCCCTCTCTCTCCTGGGAATGTTGGCTTATGGCGTCCAGGAGGGGAATATGTTGTCCCCATCTACTCCATGGGTGGTAAACTGGTATAGGCTTTGTGGACTTAAGCCTTACCACACTCTGTT'/>

    <sequence taxon='46' value='CTTCCCTTCTTAACCAGTGGGCGATCAGGTTAGAGTCACTAGACGTGTACTCGGGGACTTCGTTCTTCGTCAACGTGCGGATTAACTCCGCCCATTTCGTTTCATCAGGCCGCCCAAACGCCGTACCTGCCATGGAGATGCGCATGTTGACAGAGGAGCTAAAACGAATCAAAGACACTCTATTGCGTTTTCAGGGGCCCAACCGAACCCCGGCGGTAAAGGTGTCAGTCTGACATGACACACGAATAGCACCAGACGCTACCGGGCTGTAAGTTGCTTAGTGCGTGGGCGCCGAAGCAAAACCGTGTGTGACTACCCTCGCCCACACTTATTATCAGGATATAACCACTGCGAATTCGTCGGGTCAGATCGTTGGGAGCCATGTAATCCAAAGGGTGATCCGATGGACACATCAGTCACCCAGCCCTCCCTCAGGCGCCCTCGAGGATTGCACGAATGAAATGACAGATGTTCGCTACTAACGCTATCGCAGCCGGATATAATGGATATTAGGCGACGAATCGAAGCATCCCCCGCTGAACCTTTGTTTCAGATATTGCCATTTCCCACCGACCTGACCGGTTACCTCCGACCGCATTAGTGGACGGCCGCGCACCCTGGGTTTCATATGGGCACCCCCTGATGTGAAGTAGATGCAGAAAGCATAGACCGATCTAAACTGGGTGGGCATGCGGGTAGCCCCGTTAGCTTGGAACTCAGTTGCAACTGTGACGAGGGGCTCGATTTTAGACATCGTTCTCTCACGCATCGGGGATGACATGAACGTCCCCACCGTATGGCAGAACCCATCATGTGAATATTCTAAGCGAGTTCTTCGAACCTTTTCTGCCAATACCGGAGAGTCTGCCCACATCTAATATGAGCAAATTACGGAACTGATCACGAGACGAAGGATAAGATACGTGCCCCCAAGGGGTCAATGGCCTTGAAACATGATGCACGGTCTTGCTCTATCCCACAAGGTGGCGAATTTCTTCCGCACCTCAGAAAAGGGTCGAAACCTTGGGGTCCTGTAGCCCTCTCGTGCAAGTATCTGAGCCCTTCGGCCTTCAGTTCATCGAGAGACGTCCCCTGGATCGTATACAAGGCCCGTTATGCAGTATGTGGAAAAGATAAGAGACCTAGGCTCTAGCATGACTTCAACATCGCCCGCGCTAGCTTCAGCGGTGGGTTGATAGACGACCCGGTGAGCGTCAAGGATTAAACCATGAACTTTCTAAAGTGCATTCAATTTGACTACATAGCCCACAACCACCTCATTTATACTCCGATAGTTATCGCGTGACGCACGTATCTCGTACTAGAGTGCTCTTGTGCACTGAGTTAGCTATCAACGTCGTCCATCGCGCCTAATACCGCGGTGCCAATTCCGTGAACTGCGGAGTATTCCGATTTTCGGATGTTGTATCAAGAAACTGGTGGTATTTGAAACTTTTATGATCATCCACTGGGCGCTGTGCGAGGGACGGAAGTTTAATACTAACCTACTACGTACTCGCCGGTCACCTGTTTCCTGCCAGTGTCGAGCCCAGCCCTAGTTCCCGATCCGGCCTGTGGAGCTATGGAAACTTGTCTCGATAATCCGGCCCTTAGTGCAATGGGCCTGCCATCTACAGTCTAAGCGGGACCCGAGTGACCTGACTAGAGTGGGACATATCACAATTCTTGACTTTGATAAATTACATGGTTAGTCAGGTTCCGACCGCTACATAACTAGAGGGAACAGGGGAGTCATAAAGAACGATTAATGTAATCGCCCACACGGTGACAGGAGGATGACTTGTCCACCTGAGTCCTGGAGGACCTCCTCACTTATAGTACCGGGAAGGACGACCAATTTTCGGTAAGCAACGAAACGCCCTCTCTCTCCTGAGAATGTTGGCTTATGGCGTCCAGGAGGGGAATATGTTGTCCCCATCTACTCCATGGGTGGTAAACTGGTATAGGCTTTGTGGACTTAAGCCTTACCACACTCTGTT'/>

    <sequence taxon='50' value='CTTCCCTTCTTAACCAGTGGGCGATCAGGTTAGAGTCACTAGACGTGTACTCGGGGACTTCGTTCTTCGTCAACGTGCGGATTAACTCCGCCCATTTCGTTTCATCAGGCCGCCCAAACGCCGTACCTGCCATGGAGATGCGCATGTTGACAGAGGAGCTAAAACGAATCAAAGACACTCTATTGCGTTTTCAGGGGCCCAACCGAACCCCGGCGGTAAAGGTGTCAGTCTGACATGCCACACGAATAGCACCAGACGCTACCGGGCTGTAAGTTGCTTAGTGCGTGGGCGCCGAAGCAAAACCGTGTGTGACTACCCTCGCCCACACTTATTATCAGGATATAACCACTGCGAATCCGTCGGGTCAGATCGTTGGGAGCCATGTAATCCAAAGGGTGATCCGATGGACACATCAGTCACCCAGCCCTCCCTCAGGCGCCCTCGAGGATTGCACGAATGAAATGACAGATGTTCGCTACTAACGCTATCGCAGCCGGATATAATGGATATTAGGCGACGAATCGAAGCATCCTCCGCTGAACCTTTGTTTCAGATATTGCCATTTCCCACCGACCTGACCGGTTACCTCCGACCGCATTAGTGGACGGCCGCGCACCCTGGGTTTCATATGGGCACCCCCTGATGTGAAGTAGATGCAGAGAGCATAGACCGATCTAAACTGGGTGGGCATGCGGGTAGCCCCGTTAGCTTGGAACTCAGTTGCAACTGTGACGAGGGGCACGATTTTAGACATCGCTCTCTCATGCATCGGGGATGACATGACCGTCCCCACCGTATGGCAGAACCCATCATGTGAATATTCTAAGCGAGTTCTTCGAACCTTTTCTGCCAATACCGGAGAGTCTGCCCACATCTAATATGAGCAAATTACGGAACTGATCACGAGACGAAGGATAAGATACGTGCCCCCAAGGGGTCAATGGCCTTGAAACATGATGCACGGTCTTGCTCTATCCCACAAGGTGGCGAATTTCTTCCGCACCGCAGAAAAGGGTCGAAACCTTGGGGTCCTGTAGCCCTCTCGTGCAAGTATCTGAGCCCTTCGGCCTTCAGTTCATCGAGAGACGTCCCCTGGATCGTATACAAGGCCCGTTATGCAGTATGTGGAAAAGATAAGAGACCTAGGCTCTAGCATGACTTCAACATCGCCCGCGCTAGCTTCAGCGGTGGGTTGATAGACGACCCGGTGAGCGTCAAGGATTAAACCATGAACTTTCTAAAGTGCATTCAATTTGACTACATAGCCCACAACCACCTCATTTATACTCCGATAGTTATCGCGTGACGCACGTATCTCGTACTAGAGTGCTCTTGTGCACTGAGTTAGCTATCAACGTCGTCCATCGCGCCTAGTACCGCGGTGCCAATTCCGTGAACTGCGGAGTATTCCGATTTTCGGAGGTTGTATCAAGAAACTGGTGGTATTTGAAACTTTTATGATCATCCACTGGGCGCTGTGCGAGGGACGGAAGTTTAATACTAACCTACTACGTACTCGCCGGTCACCTGTTTCCTGCCAGTGTCGAGCCCAGCCCTAGTTCCCGATCCGCCCTGTGGAGTTATGGAAACTTGTCTCGATAATCTGGCCCTTAGTGCAATGGGCCTGCCATCTACAGTCTAAGCGGGACCCGAGTGACCTGACTGGAGTGGAACATATCACAATTCTTGACTTTGATAAATTACATGGTTAGTCAGGTTCCGACCGCTACATAACTAGAGGGAACAGGGGAGTCATAAAGAACGATTAATGTAATCGCCCACACGCTGACAGGAGGATGACTTGTCCACCTGAGTCCTGGAGGACCTCCTCACTTATAGTACCGGGAAGGCCGACCAATTTTCGGTAAGCAACGAAACGCCCTCTCTCTCCTGAGAATGTTGGCTTATAGCGTCCAGGAGGGGAATATGTTGTCCCCATCTACTCCATGGGTGGTAAACTGGTATAGGCTTTGTGGACTTAAGCCTTACCACACTCTGTT'/>

    <sequence taxon='66' value='CTTCCCTTCTTAACCAGTGGGCGATCAGGTTAGAGTCACTAGACGTGTACTCGGGGACTTCGTTCTTCGTCAACGTGCGGATTAACTCCGCCCATTTCGTTTCATCAGGCCGCCCAAACGCCGTACCTGCCATGGAGATGCGCATGTTGACAGAGGAGCTAAAACGAATCAAAGACACTCTATTGCGTTTTCAGGGGCCCAACCGAACCCCGGCGGTAAAGGTGTCAGTCTGACATGACACACGAATAGCACCAGACGCTACCGGGCTGTAAGTTGCTTAGTGCGTGGGCGCCGAAGCAAAACCGTGTGTGACTACCCTCGCCCACACTTATTATCAGGATATAACCACTGCGAATTCGTCGGGTCAGATCGTTGGGAGCCATGTAATCCAAAGGGTGATCCGATGGACACATCAGTCACCCAGCCCTCCCTCAGGCGCCCTCGAGGATTGCACGAATGAAATGACAGATGTTCGCTACTAACGCTATCGCAGCCGGATATAATGGATATTAGGCGACGAATCGAAGCATCCCCCGCTGAACCTTTGTTTCAGATATTGCCATTTCCCACCGACCTGACCGGTTACCTCCGACCGCATTAGTGGACGGCCGCGCACCCTGGGTTTCATATGGGCACCCCCTGATGTGAAGTAGATGCAGAGAGCATAGACCGATCTAAACTGGGTGGGCATGCGGGTAGCCCCGTTAGCTTGGAACTCAGTTGCAACTGTGACGAGGGGCTCGATTTTAGACATCGCTCTCTCATGCATCGGGGATGACATGACCGTCCCCACCGTATGGCAGAACCCATCATGTGAATATTCTAAGCGAGTTCTTCGAACCTTTTCTGCCGATACCGGAGAGTCTGCCCACATCTAATATAAGCAAATTACGGAACTGATCACGAGACGAAGGATAAGATACGTGCCCCCAAGGGGTCAATGGCCTTGAAACATGATGCACGGTCTTGCTCTATCCCACAAGGTGGCGAATTTCTTCCGCACCTCAGAAAAGGGTCGAAACCTTGGGGTCCTGTAACCCTCTCGTGCAAGTATCTGAGCCCTTCGGCCTTCAGTTCATCGAGAGACGTCCCCTGGATCGTATACAAGGCCCGTTATGCAGTATGTGGAAAAGATAAGAGACCTAGGCTCTAGCATGACTTCAACATCGCCCGCGCTAGCTTCAGCGGTGGGTTGATAGACGACCCGGTGAGCGTCAAGGATTAAACCATGAACTTTCTAAAGTGCATTCAATTTGACTACATAGCCCACAACCACCTCATTTATACTCCGATAGTTATCGCGTGACGCACGTATCTCGTACTAGAGTGCTCTTGTGCACTGAGTTAGCTATCAACGTCGTCCATCGCGCCTAATACCGCGGTGCCAATTCCGTGAACTGCGGAGTATTCCGATTTTCGGATGTTGTATCAAGAAACTGGTGGTATTTGAAACTTTTATGATCATCCACTGGGCGCTGTGCGAGGGACGGAAGTTTAATACTAACCTACTACGTACTCGCCGGTCACCTGTTTCCTGCCAGTGTCGAGCCCAGCCCTAGTTCCCGATCCGCCCTGTGGAGTTATGGAAACTTGTCTCGATAATCTGGCCCTTAGTGCAATGGGCCTGCCATCTACAGTCTAAGCAGGACCCGAGTGACCTGACTAGAGTGGGACATATCACAATTCTTGACTTTGATAAATTACATGGTTAGTCAGGTTCCGACCGCTACATAACTAGAGGGAACAGGGGAGTCATAAAGAACGATTAATGTAATCGCCCACACGGTGACAGGAGGATGACTTGTCCACCTGAGTCCTGGAGGACCTCCTCACTTATAGTACCGGGAAGGTCGACCAATTTTCGGTAAGCAACGAAACGCCCTCTCTCTCCTGAGAATGTTGGCTTATGGCGTCCAGGAGGGGAATATGTTGTCCCCATCTACTCCATGGGTGGTAAACTGGTATAGGCTTTGTGGACTTAAGCCTTACCACACTCTGTT'/>

    <sequence taxon='77' value='CTTCCCTTCTTAACCAGTGGGCGATCAGGTTAGAGTCACTAGACGTGTACTCGGGGACTTCGTTCTTCGTCAACGTGCGGATTAACTCCGCCCATTTCGTTTCATCAGGCGGCCCAAACGCCGTACCTGCCATGGAGATGCGCATGTTGACAGAGGAGCTAAAACGAATCAAAGACACTCTATTGCGTTTTCAGGGGCCCAACCGAACCCCGGCGGTAAAGGTGTCAGTCTGACATGACACACGAATAGCACCAGACGTTACCGGGCTGTAAGTTGCTTAGTGCGTGGGCGCCGAAGCAAAACCGTGTGTGACTACCCTCGCCCACACTTATTATCAGGATATAACCACTGCGAATTCGTCGGGTCAGATCGTTGGGAGCCATGTAATCCAAAGGGTGATCCGATGGACACATCAGTCACCCAGCCCTCCCTCAGGCGCCCTCGAGGATTGCACGAATGAAATGACAGATGTTCGCTACTAACGCTATCGCAGCCGGATATCATGGATATTAGGCGACGAATCGAAGCATCCCCCGCTGAACCTTTGTTTCAGATATTGCCATTTCCCACCGACCTGACCGGTTACCTCCGACCGCATTAGTGGACGGCCGCGCACCCTGGGTTTCATATGGGCACCCCCTGATGTGAAGTAGATGCAGAGAGCATAGACCGATCTAAACTGGGTGGGCATGCGGGTAGCCCCGTTAGCTTGGAACTCAGTTACAACTGTGACGAGGGGCTCGATTTTAGACATCGCTCTCTCATGCATCGGGGATGACATGACCGTCCCCACCGTATGGCAGAACCCATCATGTGAATATTCTAAGCGAGTTCTTCGAACCTTTTCTGCCGATACCGGAGAGTCTGCCCACATCTAATATAAGCAAATTACGGAACTGATCACGAGACGAAGGATAAGATACGTGCCCCCAAGGGGTCAATGGCCTTGAAACATGATGCACGGTCTTGCTCTATCCCACAAGGTGGCGAATTTCTTCCGCACCTCAGAAAAGGGTCGAAACCTTGGGGTCCTGTAACCCTCTCGTGCAAGTATCTGAGCCCTTCGGCCTTCAGTTCATCGAGAGACGTCCCCTGGATCGTATACAAGGCCCGTTATGCAGTATGTGGAAAAGATAAGAGACCTAGGCTCTAGCATGACTTCAACATCGCCCGCGCTAGCTTCAGCGGTAGGTTGATAGACGACCCGGTGAGCGTCAAGGATTAAACCATGAACTTTCTAAAGTGCATTCAATTTGACTACATAGCCCACAACCACCTCATTTATACTCCGATAGTTATCGCGTGACGCACGTATCTCGTACTAGAGTGCTCTTGTGCACTGAGTTAGCTATCAACGTCGTCCATCGCGCCTAATACCGCGGTGCCAATTCCGTGAACTGCGGAGTATTCCGATTTTCGGATGTTGTATCAAGAAACTGGTGGTATTTGAAACTTTTATGATCATCCACTGGGCGCTGTGCGACGGACGGAAGTTTAATATTAACCTACTACGTACTCGCCGGTCACCTGTTTCCTGCCAGTGTCGAGCCCAGCCCTAGTTCCCGATCCGCCCTGTGGAGTTATGGAAACTTGTCTCGATAATCTGGCCCTTAGTGCAATGGGCCTGCCATCTACAGTCTAAACAGGACCCGAGTGACCTGACTAGAGTGGGACATATCACAATTCTTGACTTTGATAAATTACATGGTTAGTCAGGTTCCGACCGCTACATAACTAGAGGGAACAGGGGAGTCATAAAGAACGATTAATGTAATCGCCCACACGGTGACAGGAGGATGACTTGTCCACCTGAGTCCTGGAGGACCTCCTCACTTATAGTACCGGGAAGGTCGACCAATTTTCGGTAAGCAACGAAACGCCCTCTCTCTCCTGAGAATGTTGGCTTATGGCGTCCAGGAGGGGAATATGTTGTCCCCATCTACTCCATCGGTGGTAAACTGGTATAGGCTTTGTGGACTTAAGCCTTACCACACTCTGTT'/>

    <sequence taxon='122' value='CTTCCCTTCTTAACCAGTGGGCGATCAGGTTAGAGTCACTAGACGTGTACTCGGGGACTTCGTTCTTCGTCAACGTGCGGATTAACTCCGCCCATTTCGTTTCATCAGGCCGCCCAAACGCCGTACCTGCCATGGAGATGCGCATGTTGACAGAGGAGCTAAAACGAATCAAAGACACTCTATTGCGTTTTCAGGGGCCCAACCGAACCCCGGCGGTAAAGGTGTCAGTCTGACATGACACACGAATAGCACCAGACGCTACCGGGCTGTAAGTTGCTTAGTGCGTGGGCGCCGAAGCAAAACCGTGTGTGACTACCCTCGCCCACACTTATTATCAGGATATAACCACTGCGAATTCGTCGGGTCAGATCGTTGGGAGCCATGTAATCTAAAGGGTGATCCGATGGACACTTCAGTCACCCAGCCCTCCCTCAGGCGCCCTCGAGGATTGCACGAATGAAATGACAGATGTTCGCTACTAACGCTATCGCAGCCGGATATAATGGATATTAGGCGACGAATCGAAGCATCCCCCGCTGAACCTTTGTTTCAGATATTGCCATTTCCCACCGACCTGACCGGTTACCTCCGACCGCATTAGTGGACGGCCGCGCACCCTGGGTTTCATATGGGCATCCCCTGATGTGAAGTAGATGCAGAGAGCATAGACCGATCTAAACTGGGTGGGCATGCGGGTAGCCCCGTTAGCTTGGAACTCAGTTGCAACTGTGACGAGGGGCTCGATTTTAGACATCGCTCTCTCATGCATCGGGGATGACATGACCGTCCCCACCGTATGGCAGAACCCATCATGTGAATATCCTAAGCGAGTTCTTCGAACCTTTTCTGCCGATACCGGAGAGTCTGCCCACATCTAATATAAGCAAATTACGGAACTGATCACGAGACGAAGGATAAGATACGTGCCCCCAAGGGGTCAATGGCCTTGAAACATGATGCACGGTCTTGCTCTATCCCACAAGGTGGCGAATTCCTTCCGCACCTCAGAAAAGGGTCGAAACCTTGGGGTCCTGTAACCCTCTCGTGCAAGTATCTGAGCCCTTCGGCCTTCAGTTCATCGAGAGACGTCCCCTGGATCGTATACAAGGCCCGTTATGCAGTATATGGAAAAGATAAGAGACCTAGGCTCTAGCATGACTTCAACATCGCCCGCGCTAGCTTCAGCGGTGGGTTGATAGACGACCCGATGAGCGTCAAGGATTAAACCATGAACTTTCTAAAGTGCATTCAATTTGACTACATAGCCCACAACCACCTCATTTATACTCCGATAGTTATCGCGTGACGCACGTATCTCGTACTAGAGTGCTCTTGTGCACTGAGTTAGCTATCAACGTCGTCCATCGCGCCTAATACCGCGGTGCCAATTCCGTGAACTGCGGAGTATTCCGATTTTCGGATGTTGTATCAAGAAACTGGTGGTATTTGAAACTTTTATGATCATCCACTGGGCGCTGTGCGAGGGACGGAAGTTTAATACTAACCTACTACGTACTCGCAGGTCACCTGTTTCCTGCCAGTGTCGAGCCCAGCCCTAGTTCCCGATCCGCCCTGTGGAGTTATGGAAACTTGTCTCGATAATCTGGCCCTTAGTGCAATGGGCCTGCCATCTACAGTCTAAGCGGGACCCGAGTGACCTGACTAGAGTGGGACATATCAGAATTCTTGACTTTGATAAATTACATGGTTAGTCAGGTTCCGACCGCTACATAACTAGAGGGAGCACGGGAGTCATAAAGAACGATTAATGTAATCGCCCACACGGTGACAGGAGGATGACTTGTCCACCTGAGTCCTGGAGGACCTCCTCACTTATAGTACCGGGAAGGTCGACCAATTTTCGGTAAGCAACGAAACGCCCTCTCTCTCCTGAGAATGTTGGCTTATGGCGTCCAGGAGGGGAATATGTTGTCCCCATCTACTCCATGGGTGGTAAACTGGTATAGGCTTTGTGGACTTAAGCCTTACCACACTCTGTT'/>

    <sequence taxon='127' value='CTTCCCTTCTTAACCAGTGGGCGATCAGGTTAGAGTCACTAGACGTGTACTCGGGGACTTCGTTCTTCGTCAACGTGCGGATTAACTCCGCCCATTTCGTTTCATCAGGCCGCCCAAACGCCGTACCTGCCATGGAGATGCGCATGTTGACAGAGGAGCTAAAACGAATCAAAGACACTCTATTGCGTTTTCAGGGGCCCAACCGAACCCCGGCGGTAAAGGTGTCAGTCTGACATGACACACGAATAGCACCAGACGCTACCGGGCTGTAAGTTGCTTAGTGCGTGGGCGCCGAAGCAAAACCGTGTGTGACTACCCTCGCCCACACTTATTATCAGGATATAACCACTGCGAATTCGTCGGGTCAGATCGTTGGGAGCCATGTAATCTAAAGGGTGATCCGATGGACACTTCAGTCACCCAGCCCTCCCTCAGGCGCCCTCGAGGATTGCACGAATGAAATGACAGATGTTCGCTACTAACGCTATCGCAGCCGGATATAATGGATATTAGGCGACGAATCGAAGCATCCCCCGCTGAACCTTTGTTTCAGATATTGCCATTTCCCACCGACCTGACCGGTTACCTCCGACCGCATTAGTGGACGGCCGCGCACCCTGGGTTTCATATGGGCATCCCCTGATGTGAAGTAGATGCAGAGAGCATAGACCGATCTAAACTGGGTGGGCATGCGGGTAGCCCCGTTAGCTTGGAACTCAGTTGCAACTGTGACGAGGGGCTCGATTTTAGACATCGCTCTCTCATGCATCGGGGATGACATGACCGTCCCCACCGTATGGCAGAACCCATCATGTGAATATCCTAAGCGAGTTCTTCGAACCTTTTCTGCCGATACCGGAGAGTCTGCCCACATCTAATATAAGCAAATTACGGAACTGATCACGAGACGAAGGATAAGATACGTGCCCCCAAGGGGTCAATGGCCTTGAAACATGATGCACGGTCTTGCTCTATCCCACAAGGTGGCGAATTCCTTCCGCACCTCAGAAAAGGGTCGAAACCTTGGGGTCCTGTAACCCTCTCGTGCAAGTATCTGAGCCCTTCGGCCTTCAGTTCATCGAGAGACGTCCCCTGGATCGTATACAAGGCCCGTTATGCAGTATATGGAAAAGATAAGAGACCTAGGCTCTAGCATGACTTCAACATCGCCCGCGCTAGCTTCAGCGGTGGGTTGATAGACGACCCGATGAGCGTCAAGGATTAAACCATGAACTTTCTAAAGTGCATTCAATTTGACTACATAGCCCACAACCACCTCATTTATACTCCGATAGTTATCGCGTGACGCACGTATCTCGTACTAGAGTGCTCTTGTGCACTGAGTTAGCTATCAACGTCGTCCATCGCGCCTAATACCGCGGTGCCAATTCCGTGAACTGCGGAGTATTCCGATTTTCGGATGTTGTATCAAGAAACTGGTGGTATTTGAAACTTTTATGATCATCCACTGGGCGCTGTGCGAGGGACGGAAGTTTAATACTAACCTACTACGTACTCGCAGGTCACCTGTTTCCTGCCAGTGTCGAGCCCAGCCCTAGTTCCCGATCCGCCCTGTGGAGTTATGGAAACTTGTCTCGATAATCTGGCCCTTAGTGCAATGGGCCTGCCATCTACAGTCTAAGCGGGACCCGAGTGACCTGACTAGAGTGGGACATATCAGAATTCTTGACTTTGATAAATTACATGGTTAGTCAGGTTCCGACCGCTACATAACTAGAGGGAGCACGGGAGTCATAAAGAACGATTAATGTAATCGCCCACACGGTGACAGGAGGATGACTTGTCCACCTGAGTCCTGGAGGACCTCCTCACTTATAGTACCGGGAAGGTCGACCAATTTTCGGTAAGCAACGAAACACCCTCTCTCTCCTGAGAATGTTGGCTTATGGCGTCCAGGAGGGGAATATGTTGTCCCCATCTACTCCATGGGTGGTAAACTGGTATAGGCTTTGTGGACTTAAGCCTTACCACACTCTGTT'/>

    <sequence taxon='123' value='CTTCCCTTCTTAACCAGTGGGCGATCAGGTTAGAGTCACTAGACGTGTACTCGGGGACTTCGTTCTTCGTCAACGTGCGGATTAACTCCGCCCATTTCGTTTCATCAGGCCGCCCAAACGCCGTACCTGCCATGGAGATGCGCATGTTGACAGAGGAGCTAAAACGAATCAAAGACACTCTATTGCGTTTTCAGGGGCCCAACCGAACCCCGGCGGTAAAGGTGTCAGTCTGACATGACACACGAATAGCACCAGACGCTACCGGGCTGTAAGTTGCTTAGTGCGTGGGCGCCGAAGCAAAACCGTGTGTGACTACCCTCGCCCACACTTATTATCAGGATATAACCACTGCGAATTCGTCGGGTCAGATCGTTGGGAGCCATGTAATCTAAAGGGTGATCCGATGGACACTTCAGTCACCCAGCCCTCCCTCAGGCGCCCTCGAGGATTGCACGAATGAAATGACAGATGTTCGCTACTAACGCTATCGCAGCCGGATATAATGGATATTAGGCGACGAATCGAAGCATCCCCCGCTGAACCTTTGTTTCAGATATTGCCATTTCCCACCGACCTGACCGGTTACCTCCGACCGCATTAGTGGACGGCCGCGCACCCTGGGTTTCATATGGGCATCCCCTGATGTGAAGTAGATGCAGAGAGCATAGACCGATCTAAACTGGGTGGGCATGCGGGTAGCCCCGTTAGCTTGGAACTCAGTTGCAACTGTGACGAGGGGCTCGATTTTAGACATCGCTCTCTCATGCATCGGGGATGACATGATCGTCCCCACCGTATGGCAGAACCCATCATGTGAATATCCTAAGCGAGTTCTTCGAACCTTTTCTGCCGATACCGGAGAGTCTGCCCACATCTAATATAAGCAAATTACGGAACTGATCACGAGACGAAGGATAAGATACGTGCCCCCAAGGGGTCAATGGCCTTGAAACATGATGCACGGTCTTGCTCTATCCCACAAGGTGGCGAATTCCTTCCGCACCTCAGAAAAGGGTCGAAACCTTGGGGTCCTGTAACCCTCTCGTGCAAGTATCTGAGCCCTTCGGCCTTCAGTTCATCGAGAGACGTCCCCTGGATCGTATACAAGGCCCGTTATGCAGTATATGGAAAAGATAAGAGACCTAGGCTCTAGCATGACTTCAACATCGCCCGCGCTAGCTTCAGCGGTGGGTTGATAGACGACCCGATGAGCGTCAAGGATTAAACCATGAACTTTCTAAAGTGCATTCAATTTGACTACATAGCCCACAACCACCTCATTTATACTCCGATAGTTATCGCGTGACGCACGTATCTCGTACTAGAGTGCTCTTGTGCACTGAGTTAGCTATCAACGTCGTCCATCGCGCCTAATACCGCGGTGCCAATTCCGTGAACTGCGGAGTATTCCGATTTTCGGATGTTGTATCAAGAAACTGGTGGTATTTGAAACTTTTATGATCATCCACTGGGCGCTGTGCGAGGGACGGAAGTTTAATACTAACCTACTACGTACTCGCAGGTCACCTGTTTCCTGCCAGTGTCGAGCCCAGCCCTAGTTCCCGATCCGCCCTGTGGAGTTATGGAAACTTGTCTCGATAATCTGGCCCTTAGTGCAATGGGCCTGACATCTACAGTCTAAGCGGGACCCGAGTGACCTGACTAGAGTGGGACATATCAGAATTCTTGACTTTGATAAATTACATGGTTAGTCAGGTTCCGACCGCTACATAACTAGAGGGAGCAGGGGAGTCATAAAGAACGATTAATGTAATCGCCCACACGGTGACAGGAGGATGACTTGTCCACCTGAGTCCTGGAGGACCTCCTCACTTATAGTACCGGGAAGGTCGACCAATTTTCGGTAAGCAACGAAACGCCCTCTCTCTCCTGAGAATGTTGGCTTATGGCGTCCAGGAGGGGAATATGTTGTCCCCATCTACTCCATGGGTGGTAAACTGGTATAGGCTTTGTGGACTTAAGCCTTACCACACTCTGTT'/>

    <sequence taxon='74' value='CTTCCCTTCTTAACCAGTGGGCGATCAGGTTAGAGTCACTAGACGTGTACTCGGGGACTTCGTTCTTCGTCAACGTGCGGATTAACTCCGCCCATTTCGTTTCATCAGGCCGCCCAAACGCCGTACCTGCCATGGAGATGCGCATGTTGACAGAGGAGCTAAAACGAATCAAAGACACTCTATTGCGTTTTCAGGGGCCCAACCGAACCCCGGCGGTAAAGGTGTCAGTCTGACATGACACACGAATAGCACCAGACGCTACAGGGCTGTAAGTTGCTTAGTGCGTGGGCGCCGAAGCAAAACCGTGTGTGACTACCCTCGCCCACACTTATTATCAGGATATAACCACTGCGAATTCGTCGGGTCAGATCGTTGGGAGCCATGTAATCCAAAGGGTGATCCGATGGACACATCAGTCACCCAGCCCTCCCTCAGGCGCCCTCGAGGATTGCACGAATGAAATGACAGATGTTCGCTACTAACGCTATCGCAGCCGGATATAATGGATATTAGGCGACGAATCGAAGCATCCCCCGCTGAACCTTTGTTTCAGATATTGCCATTTCCCACCGACCTGACCGGTTACCTCCGACCGCATTAGTGGACGGCCGCGCACCCTGGGTTTCATATGGGCACCCCCTGATGTGAAGTAGATGCAGAGAGCATAGACCGATCTAAACTGGGTGGGCATGCGGGTAGCCCCGTTAGCTTGGAACTCAGTTGCAACTGTGACGAGGGGCTCGATTTTAGACATCGCTCTCTCATGCATCGGGGATGACATGACCGTCCCCACCGTATGGCAGAACCCATCATGTGAATATTCTAAGCGAGTTCTTCGAACCTTTTCTGCCAATACCGGAGAGTCTGCCCACATCTAATATAAGCAAATTACGGAACTGATCACGAGACGAAGGATAAGATACGTGCCCCCAAGGGGTCAATGGCCTTGAAACATGATGCACGGTCTTGCTCTATCCCACAAGGTGGCGAATTTCTTCCGCACCTCAGAAAAGGGTCGAAACCTTGGGGTCCTGTAACCCTCTCGTGCAAGTATCTGAGCCCTTCGGCCTTCAGTTCATCGAGAGACGTCCCCTGGATCGTATACAAGGCCCGTTATGCAGTATGTGGCAAAGATAAGAGACCTAGGCTCTAGCATGACTTCAACATCGCCCGCGCTAGCTTCAGCGGTGGGTTGATAGACGACCCGGTGAGCGTCAAGGATTAAACCATGAACTTTCTAAAGTGCATTCAATTTGACTACATAGCCCACAACCACCTCATTTATACTCCGATAGTTATCGCGTGACGCACGTATCTCGTACTAGAGTGCTCTTGTGCACTGAGTTAGCTATCAACGTCGTCCATCGCGCCTAATACCGCGGTGCCAATTCCGTGAACTGCGGAGTATTCCGATTTTCGGATGTTGTATCAAGAAACTGGTGGTATTTGAAACTTTTATGATCATCCACTGGGCGCTGTGCGAGGGACGGAAGTTTAATACTAACCTACTACGTACTCGCCGGTCACCTGTTTCCTGCCAGTGTCGAGCCCAGCCCTAGTTCCCGATCCGCCCTGTGGAGTTATGGAAACTTGTCTCGATAATCTGGCCCTTAGTGCAATGGGCCTGCCATCTACAGTCTAAGCGGGACCCGAGTGACCTGACTAGAGTGGGACATATCACAATTCTTGACTTTGATAAATTACATGGTTAGTCAGGTTCCGACCGCTACATAACTAGAGGGAACAGGGGAGTCATAAAGAACGATTAATGTAATCGCCCACACGGTGACAGGAGGATGACTTGTCCACCTGAGTCCTGGAGGACCTCCTCACTTATAGTACCGGGAAGGTCGCCCAATTTTCGGTAAGCAACGAAACGCCCTCTCTCTCCTGAGAATGTTGGCTTATGGCGTCCAGGAGGGGAATATGTTGTCCCCATCTACTCCATGGGTGGTAAACTGGTATAGGCTTTGTGGACTTAAGCCTTACCACACTCTGTT'/>

    <sequence taxon='75' value='CTTCCCTTCTTAACCAGTGGGCGATCAGGTTAGAGTCACTAGACGTGTACTCGGGGACTTCGTTCTTCGTCAACGTGCGGATTAACTCCGCCCATTTCGTTTCATCAGGCCGCCCAAACGCCGTACCTGCCATGGAGATGCGCATGTTGACAGAGGAGCTAAAACGAATCAAAGACACTCTATTGCGTTTTCAGGGGCCCAACCGAACCCCGGCGGTAAAGGTGTCAGTCTGACATGACACACGAATAGCACCAGACGCTACAGGGCTGTAAGTTGCTTAGTGCGTGGGCGCCGAAGCAAAACCGTGTGTGACTACCCTCGCCCACACTTATTATCAGGATATAACCACTGCGAATTCGTCGGGTCAGATCGTTGGGAGCCATGTAATCCAAAGGGTGATCCGATGGACACATCAGTCACCCAGCCCTCCCTCAGGCGCCCTCGAGGATTGCACGAATGAAATGACAGATGTTCGCTACTAACGCTATCGCAGCCGGATATAATGGATATTAGGCGACGAATCGAAGCATCCCCCGCTGAACCTTTGTTTCAGATATTGCCATTTCCCACCGACCTGACCGGTTACCTCCGACCGCATTAGTGGACGGCCGCGCACCCTGGGTTTCATATGGGCACCCCCTGATGTGAAGTAGATGCAGAGAGCATAGACCGATCTAAACTGGGTGGGCATGCGGGTAGCCCCGTTAGCTTGGAACTCAGTTGCAACTGTGACGAGGGGCTCGATTTTAGACATCGCTCTCTCATGCATCGGGGATGACATGACCGTCCCCACCGTATGGCAGAACCCATCATGTGAATATTCTAAGCGAGTTCTTCGAACCTTTTCTGCCAATACCGGAGAGTCTGCCCACATCTAATATAAGCAAATTACGGAACTGATCACGAGACGAAGGATAAGATACGTGCCCCCAAGGGGTCAATGGCCTTGAAACATGATGCACGGTCTTGCTCTATCCCACAAGGTGGCGAATTTCTTCCGCACCTCAGAAAAGGGTCGAAACCTTGGGGTCCTGTAACCCTCTCGTGCAAGTATCTGAGCCCTTCGGCCTTCAGTTCATCGAGAGACGTCCCCTGGATCGTATACAAGGCCCGTTATGCAGTATGTGGCAAAGATAAGAGACCTAGGCTCTAGCATGACTTCAACATCGCCCGCGCTAGCTTCAGCGGTGGGTTGATAGACGACCCGGTGAGCGTCAAGGATTAAACCATGAACTTTCTAAAGTGCATTCAATTTGACTACATAGCCCACAACCACCTCATTTATACTCCGATAGTTATCGCGTGACGCACGTATCTCGTACTAGAGTGCTCTTGTGCACTGAGTTAGCTATCAACGTCGTCCATCGCGCCTAATACCGCGGTGCCAATTCCGTGAACTGCGGAGTATTCCGATTTTCGGATGTTGTATCAAGAAACTGGTGGTATTTGAAACTTTTATGATCATCCACTGGGCGCTGTGCGAGGGACGGAAGTTTAATACTAACCTACTACGTACTCGCCGGTCACCTGTTTCCTGCCAGTGTCGAGCCCAGCCCTAGTTCCCGATCCGCCCTGTGGAGTTATGGAAACTTGTCTCGATAATCTGGCCCTTAGTGCAATGGGCCTGCCATCTACAGTCTAAGCGGGACCCGAGTGACCTGACTAGAGTGGGACATATCACAATTCTTGACTTTGATAAATTACATGGTTAGTCAGGTTCCGACCGCTACATAACTAGAGGGAACAGGGGAGTCATAAAGAACGATTAATGTAATCGCCCACACGGTGACAGGAGGATGACTTGTCCACCTGAGTCCTGGAGGACCTCCTCACTTATAGTACCGGGAAGGTCGCCCAATTTTCGGTAAGCAACGAAACGCCCTCTCTCTCCTGAGAATGTTGGCTTATGGCGTCCAGGAGGGGAATATGTTGTCCCCATCTACTCCATGGGTGGTAAACTGGTATAGGCTTTGTGGACTTAAGCCTTACCACACTCTGTT'/>

    <sequence taxon='118' value='CTTCCCTTCTTAACCAGTGGGCGATCAGGTTAGAGTCACTAGACGTGTACTCGGGGACTTCGTTCTTCGTCAACGTGCGGATTAACTCCGCCCATTTCGTTTCATCAGGCCGCCCAAACGCCGTACCTGCCATGGAGATGCGCATGTTGACAGAGGAGCTAAAACGAATCAAAGACACTCTATTGCGTTTTCAGGGGCCCAACCGAACCCCGGCGGTAAAGGTGTCAGTCTGACATGACACACGAATAGCACCAGACGCTACAGGGCTGTAAGTTGCTTAGTGCGTGGGCGCCGAAGCAAAACCGTGTGTGACTACCCTCGCCCACACTTATTATCAGGATATAACCACTGCGAATTCGTCGGGTCAGATCGTTGGGAGCCATGTAATCCAAAGGGTGATCCGATGGACACATCAGTCACCCAGCCCTCCCTCAGGCGCCCTCGAGGATTGCACGAATGAAATGACAGATGTTCGCTACTAACGCTATCGCAGCCGGATATAATGGATATTAGGCGACGACTCGAAGCATCCCCCGCTGAACCTTTGTTTCAGATATTGCCATTTCCCACCGACCTGACCGGTTACCTCCGACCGCATTAGTGGACGGCCGCGCACCCTGGGTTTCATATGGGCACCCCCTGATGTGAAGTAGGTGCAGAGAGCATAGACCGATCTAAACTGGGTGGGCATGCGGGTAGCCCCGTTAGCTTGGAACTCAGTTGCAACTGTGACGAGGGGCTCGATTTTAGACATCGCTCTCTCATGCATCGGGGATGACATGACCGTCCCCACCGTATGGCAGAACCCATCATGTGAATATTCTAAGCGAGTTCTTCGAACCTTTTCTGCCAATACCGGAGAGTCTGCCCACATCTAATATAAGCAAATTACGGAACTGATCACGAGACGAAGGATAAGATACGTGCCCCCAAGGGGTCAATGGCCTTGAAACATGATGCACGGTCTTGCTCTATCCCACAAGGTGGCGAATTTCTTCCGCACCTCAGAAAAGGGTCGAAACCTTGGGGTCCTGTAACCCTCTCGTGCAAGTATCTGAGCCCTTCGGCCTTCAGCTCATCGAGAGACGTCTCCTGGATCGTATACAAGGCCCGTTATGCAGTATGTGGCAAAGATAAGAGACCTAGGCTCTAGCATGACTTCAACATCGCCCGCGCTAGCTTCAGCGGTGGGTTGATAGACGACCCGGTGAGCGTCAAGGATTAAACCATGAACTTTCTAAAGTGCATTCAATTTGACTACATAGCCCACAACCACCTTATTTATACTCCGATAGTTATCGCGTGACGCACGTATCTCGTACTAGAGTGCTCTTGTGCACTGAGTTAGCTATCAACGTCGTCCATCGCGCCTAATACCGCGGTGCCAATTCCGTGAACTGCGGAGTATTCCGATTTTCGGATGTTGTATCAAGAAACTGGTGGTATTTGAAACTTTTATGATCATCCACTGGGCGCTGTGCGAGGGACGGAAGTTTAATACTAACCTACTACGTACTCGCCGGTCACCTGTTTCCTGCCAGTGTCGAGCCCAGCCCTAGTTCCCGATCCGCCCTGTGGAGTTATGGAAACTTGTCTCGATAATCTGGCCCTTAGTGCAATGGGCCTGCCATCTACAGTCCAAGCGGGACCCGAGTGACCTGACTAGAGTGGGACATATCACAATTCTTGACTTTGATAAATTACATGGTTGGTCAGGTTCCGACCGCTACATAACTAGAGGGAACAGGGAAGTCATAAAGAACGATTAATGTAATCGCCCACACGGTGACAGGAGGATGACTTGTCCACCTGAGTCCTGGAGGACCTCCTCACTTATAGTACCGGGAAGGTCGCCCAATTTTCGATAAGCAACGAAACGCCCTCTCTCTCCTGAGAATGTTGGCTTATGGCGTCCAGGAGGGGAATATGTTGTCCCCATCTACTCCATGGGTGGTAAACTGGTATAGGCTTTGTGGACTTAAGCCTTACCACACTCTGTT'/>

    <sequence taxon='132' value='CTTCCCTTCTTAACCAGTGGGCGATCAGGTTAGAGTCACTAGACGTGTACTCGGGGACTTCGTTCTTCGTCAACGTGCGGATTAACTCCGCCCATTTCGTTTCATCAGGCCGCCCAAACGCCGTACCTGCCATGGAGATGCGCACGTTGACAGAGGAGCCAAAACGAATCAAAGACACTCTATTGCGTTTTCAGGGGCCCAACCGAACCCCGGCGGTAAAGGTGTCAGTCTGACATGACACACGAATAGCACCAGACGCTACAGGGCTGTAAGTTGCTTAGTGCGTGGGCGCCGAAGCAAAACCGTGTGTGACTACCCTCGCCCACACTTATTATCAGGATATAACCACTGCGAATTCGTCGGGTCAGATCGTTGGGAGCCATGTAATCCAAAGGGTGGTCCGATGGACACATCAGTCACCCAGCCCTCCCTCAGGCGCCCTCGAGGATTGCACGAATGAAATGACAGATGTTCGCTACTAACGCTATCGCAGCCGGATATAATGGAGATTAGGCGACGAATCGAAGCATCCCCCGCTGAACCTTTGTTTCAGATATTGCCATTTCCCACCGACCTGACCGGTTACCTCCGACCGCATTAGTGGACGGCCGCGCACCCTGGGTTTCATATGGGCACCCCCTGATGTGAAGTAGATGCAGAGAGCATAGACCGATCTAAACTGGGTGGGCATGCGGGTAGCCCCGTTAGCTTGGAACTCAGTTGCAACTGTGACGAGGGGCTCGATTTTAGACATCGCTCTCTCATGCATCGAGGATGACATGACCGTCCCCACCGTATGGCAGAACCCATCATGTGAATATTCTAAGCGAGTTCTTCGAACCTTTTCTGCCAATACCGGAGAGTCTGCCCACATCTAATATAAGCAAATTACGGAACTGATCACGAGACGAAGGATAAGGTACGTGCCCCCAAGGGGTCAATGGCCTTGAAACATGATGCACGGTCTTGCTCTATCCCACAAGGTGGCGAATTTCTTCCGCACCTCAGAAAAGGGTCAAAACCTTGGGGTCCTGTAACCCTCTCGTGCAAGTATCTGAGCCCTTCGGCCTTCAGCTCATCGAGAGACGTCTCCTGGATCGTATACAAGGCCCGTTATGCAGTATGTGGCAAAGATAAGAGACCTAGGCTCTAGCATGACTTCAACATCGCCCGCGCTAGCTTCAGCGGTGGGTTGATAGACGACCCGGTGAGCGTCAAGGATTAAACCATGAACCTTCTAAAGTGCACTCAATTTGACTACATAGCCCACAACCACCTTATTTATACTCCGATAGTTATCGCGTGACGCACGTATCTCGTACTAGAGTGCTCTTGTGCACTGAGTTAGCTATCAACGTCGTCCATCGCGCCTAATACCGCGGTGCCAATTCCGTGAACTGCGGAGTATTCCGATTTTCGGATGTTGTATCAAGAAACTGGTGGTATTTGAAACTTTTATGATCATCCACTGGGCGCTGTGCGAGGGACGGAAGTTTAATACTAACCTACTACGTACTCGCCGGTCACCTGTTTCCTGCCAGTGTCGAGCCCAGCCCTAGTTCCCGATCCGCCCTGTGGAGTTATGGAAACTTGTCTCGATAATCTGGCCCTTAGTGCAATGGGCCTGCCATCTACAGTCTAAGCGGGACCCGAGTGACCTGACTAGAGTGGGACATATCACAATTCTTGACTTTGATAAATTACATGGTTAGTCAGGTTCCGACCGCTACATAACTAGAGGGAACAGGGAAGTCATAAAGAACGATTAATGTAATCGCCCACACGGTGACAGGAGGATGACTTGTCCACCTGAGTCCTGGAGGACCTCCTCACTTATAGTACCGGGAAGGTCGCCCAATTTTCGATAAGCAACGAAACGCCCTCTCTCTCCTGAGAATGTTGGCTTATGGCGTCCAGGAGGGGAATATGTTGTCCCCATCTACTCCATGGGTGGTAAACTGGTATAGGCTTTGTGGACTTAAGCCTTACCACACTCTGTT'/>

    <sequence taxon='42' value='CTTCCCTTCTTAACCAGTGGGCGATCAGGTTAGAGTCACTAGACGTGTACTCGGGGACTTCGTTCTTCGTCAACGTGCGGATTAACTCCGCCCATTTCGTTTCATCAGGCCGCCCAAACGCCGTACCTGCCATGGAGATGCGCATGTTGACAGAGGAGCTAAAACGAATCAAAGACACTCTATTGCGTTTTCAGGGGCCCAACCGAACCCCGGCGGTAAAGGTGTCAGTCTGACATGACACACGAATAGCACCAGACGCTACCGGGCTGTAAGTTGCTTAGTGCGTGGGCGCCGAAGCAAAACCGTGTGTGACTACCCTCGTCCACATTTATTATCAGGATATAACCACTGCGAATTCGTCGGGTCAGATCGTTGGGAGCCATGTAATCCAAAGGGTGATCCGATGGACACATCAGTCACCCAGCCCTCCCTCAGGCGCCCTCGAGGATTGCACGAATGAAATGACAGATGTTCGCTACTAACGCTATCGCAGCCGGATATAATGGATATTAGGCGACGAATCGAAGTATCCCCCGCTGAACCTTTGTTTCAGATATTGCCATTTCCCACCGACCTGACCGGTTACCTCCGACCGCATTAGTGGACGGCCGCGCACCCTGGGTTTCATATGGGCACCCCCTGATGTGAAGTAGATGCAGAGAGCATAGACCGATCTAAACTGGGTGGGCATGCGGGTAGCCCCGTTAGCTTGGAACTCAGTTGCAACTGTGACGAGGGGCTCGATCTTAGACATCGCTCTCTCATGCATCGGGGATGACATGAACGTCCCCACCGTATGGCAGAACCCATCATGTGAATATTCTAAGCGAGTTCTTCGAACCTTTTCTGCCAATACCGGAGAGTCTGCCCACATCTAATATGAGCAAATTACGGAACTGATCACGAGACGAAGGATAAGATACGTGCCCCCAAGGGGTCAATGGCCTTGAAACATGATGCACGGTCTTGCTCTATCCCACAAGGTGGCGAATTTCTTCCGCACCTCAGAAAAGGGTCGAAACCTTGGGGTCCTGTAGCCCTCTCGTGCGAGTATCTGAGCCCTTCGGCCTTCAGTTCATCGAGAGACGTCCCCTGGATCGTATACAAGGCCCGTTATGCAGTATGTGGAAAAGATAAGAGACCTAGGCTCTAGCATGACTTCAACATCGCCCGCGCTAGCTTCAGCGGTGGGTTGATAGACGACCCGGTGAGCGTCAAGGATTAAACCATGAACTTTCTAAAGTGCATTCAATTTGACTACATAGCCCACAACCACCTCATTTATACTCCGATAGTTATCGCGTGACGCACGTATCTCGTACTAGAGTGCTCTTGTGCACTGAGTTAGCTATCCACGTCGTCCAGCGCGCCTAATACCGCGGTGCCAATTCCGTGAACTGCGGAGTATTCCGATTTTCGGATGTTGTATCAAGAAACTGGTGGTATTTGAAACTTTTATGATCATCCACTGGGCGCTGTGCGAGGGACGGAAGTTTAATACTAACCTACTACGTACTCGCCGGTCACCTGTTTCCTGCCAGTGTCGAGCCCAGCCCTAGTTCCCGAGCTGCCCTGTGGAGTTATGGAAACTTGTCTCGATAATCTGGCCCTTAGTGCAATGGGCCTGCCATCTACAGTCTAAGCGGGACCCGAGTGACCTGACTAGAGTGGGACATATCCCAATTCTTGACTTTGATAAATTACATGGTTAGTCAGGTTCCGACCGCTACATAACTAGAGGGAACAGGGGAGTCATAAAGAACGATTAATGTAATCGCCCACACGGTGACAGGAGGATGACTTGTCCACCTGAGTCCTGGAGGACCTCCTCACTTATAGTACCGGGAAGGCCGACCAATTTTCGGTAAGCAACGAAACGCCGTCTCTCTCCTGAGAATGTTGGCTTATGGCGTCCAGGAGGGGAATATGTTGTCCCCATCTACTCCATGGGTGGTAAACTGGTATAGGCTTTGTGGACTTAAGCCTTACCACACTCTGTT'/>

    <sequence taxon='48' value='CTTCCCTTCTTAACCAGTGGGCGATCAGGTTAGAGTCACTAGACGTGTACTCGGGGACTTCGTTCTTCGTCAACGTGCGGATTAACTCCGCCCATTTCGTTTCATCAGGCCGCCCAAACGCCGTACCTGCCATGGAGATGCGCATGTTGACAGAGGAGCTAAAACGAATCAAAGACACTCTATTGCGTTTTCAGGGGCCCAACCGAACCCCGGCGGTAAAGGTGTCAGTCTGACATGACACACGAATAGCACCAGACGCTACCGGGCTGTAAGTTGCTTAGTGCGTGGGCGCCGAAGCAAAACCGTGTGTGACTACCCTCGTCCACATTTATTATCAGGATATAACCACTGCGAATTCGTCGGGTCAGATCGTTGGGGGCCATGTAATCCAAAGGGTGATCCGATGGACACATCAGTCACCCAGCCCTCCCTCAGGCGCCCTCGAGGATTGCACGAATGAAATGACAGATGTTCGCTACTAACGCTATCGCAGCCGGATATAATGGATATTAGGCGACGAATCGAAGTATCCCCCGCTGAACCTTTGTTTCAGATATTGCCATTTCCCACCGACCTGACCGGTTACCTCCGACCGCATTAGTGGACGGCCGCGCACCCTGGGTTTCATATGGGCACCCCCTGATGTGAAGTAGATGCAGAGAGCATAGACCGATCTAAACTGGGTGGGCATGCGGGTAGCCCCGTTAGCTTGGAACTCAGTTGCAACTGTGACGAGGGGCTCGATCTTAGACATCGCTCTCTCATGCATCGGGGATGACATGAACGTCCCCACCGTATGGCAGAACCCATCATGTGAATATTCTAAGCGAGTTCTTCGAACCTTTTCTGCCAATACCGGAGAGTCTGCCCACATCTAATATGAGCAAATTACGGAACTGATCACGAGACGAAGGATAAGATACGTGCCCCCAAGGGGTCAATGGCCTTGAAACATGATGCACGGTCTTGCTCTATCCCACAAGGTGGCGAATTTCTTCCGCACCTCAGAAAAGGGTCGAAACCTTGGGGTCCTGTAGCCCTCTCGTGCGAGTATCTGAGCCCTTCGGCCTTCAGTTCATCGAGAGACGTCCCCTGGATCGTATACAAGGCCCGTTATGCAGTATGTGGAAAAGATAAGAGACCTAGGCTCTAGCATGACTTCAACATCGCCCGCGCTAGCTTCAGCGGTGGGTTGATAGACGACCCGGTGAGCGTCAAGGATTAAACCATGAACTTTCTAAAGTGCATTCAATTTGACTACATAGCCCACAACCACCTCATTTATACTCCGATAGTTATCGCGTGACGCACGTATCTCGTACTAGAGTGCTCTTGTGCACTGAGTTAGCTATCCACGTCGTCCAGCGCGCCTAATACCGCGGTGCCAATTCCGTGAACTGCGGAGTATTCCGATTTTCGGATGTTGTATCAAGAAACTGGTGGTATTTGAAACTTTTATGATCATCCACTGGGCGCTGTGCGAGGGACGGAAGTTTAATACTAACCTACTACGTACTCGCCGGTCACCTGTTTCCTGCCAGTGTCGAGCCCAGCCCTAGTTCCCGAGCTGCCCTGTGGAGTTATGGAAACTTGTCTCGATAATCTGGCCCTTAGTGCAATGGGCCTGCCATCTACAGTCTAAGCGGGACCCGAGTGACCTGACTAGAGTGGGACATCTCCCAATTCTTGACTTTGATAAATTACATGGTTAGTCAGGTTCCGACCGCTACATAACTAGAGGGAACAGGGGAGTCATAAAGAACGATTAATGTAATCGCCCACACGGTGACAGGAGGATGACTTGTCCACCTGAGTCCTGGAGGACCTCCTCACTTATAGTACCGGGAAGGCCGACCAATTTTCGGTAAGCAACGAAACGCCGTCTCTCTCCTGAGAATGTTGGCTTATGGCGTCCAGGAGGGGAATATGTTGTCCCCATCTACTCCATGGGTGGTAAACTGGTATAGGCTTTGTGGACTTAAGCCTTACCACACTCTGTT'/>

    <sequence taxon='57' value='CTTCCCTTCTTAACCAGTGGGCGATCAGGTTAGAGTCACTAGACGTGTACTCGGGGACTTCGTTCTTCGTCAACGTGCGGATTAACTCCGCCCATTTCGTTTCATCAGGCCGCCCAAACGCCGTACCTGCCATGGAGATGCGCATGTTGACAGAGGAGCTAAAACGAATCAAAGACACTCTATTGCGTCTTCAGGGGCCCAACCGAACCCCGGCGGTAAAGGTGTCAGTCTGACATGACACACGAATAGCACCAGACGCTACCGGGCTGTAAGTTGCTTAGTGCGTGGGCGCCGAAGCAAAACCGTATGTGACTACCCTCGTCCACATTTATTATCAGGATATAACCACTGCGAATTCGTCGGGTCAGATCGTTGGGGGCCATGTAATCCAAAGGGTGATCCGATGGACACATCAGTCACCCAGCCCTCCCTCAGGCGCCCTCGAGGATTGCACGAATGAAATGACAGATGTTCGCTACTAACGCTATCGCAGCCGGATATAATGGATATTAGGCGACGAATCGAAGTATCCCCCGCTGAACCTTTGTTTCAGATATTGCCATTTCACACCGACCTGACCGGTTACCTCCGACCGCATTAGTGGACGGCCGCGCACCCTGGGTTTCATATGGGCACCCCCTGATGTGAAGTAGATGCAGAGAGCATAGACCGATCTAAACTGGGTGGGCATGCGGGTCGCCCCGTTAGCTTGGAACTCAGTTGCAACTGTGACGAGGGGCTCGATCTTAGACATCGCTCTCTCATGCATCGGGGATGACATGAACGTCCCCACCGTATGGCAGAACCCATCATGTGAATATTCTAAGCGAGTTCTTCGAACCTTTTCTGCCAATACCGGAGAGTCTGCCCACATCTAATATGAGCAAATTACGGAACTGATCACGAGACGAAGGATAAGATACGTGCCCCCAAGGGGTCAATGGCCTTGAAACATGATGTACGGTCTTGCTCTATCCCACAAGGTGGCGAATTTCTTCCGCACCTCAGAAAAGGGTCGAAACCTTGGGGTCCTGTAGCCCTCTCGTGCGAGTATCTGAGCCCTTCGGCCTTCAGTTCATCGAGAGACGTCCCCTGGATCGTATACAAGGCCCGTTATGCAGTATGTGGAAAAGATAAGAGACCTAGGCTCTAGCATGACTTCAACATCGCCCGCGCTAGCTTCAGCGGTGGGTTGATAGACGACCCGGTGAGCGTCAAGGATTAAACCATGAACTTTCTAAAGTGCATTCAATTTGACTACATAGCCCACAACCACCTCATTTATACTCCGATAGTTATCGCGTGACGCACGTATCTCGTACTAGAGTGCTCTTGTGCACTGAGTTAGCTATCCACGTCGTCCAGCGCGCCTAATACCGCGGTGCCAATTCCGTGAACTGCGGAGTATTCCGATTTTCGGATATTGTATCAAGAAACTGGTGGTATTTGAAACTTTTATGATCATCCACTGGGCGCTGTGCGAGGGACGGAAGTTTAATACTAACCTACTACGTACTCGCCGGTCACCTGTTTCCTGCCAGTGTCGAGCCCAGCCCTAGTTCCCGAGCTGCCCTGTGGAGTTATGGAAACTTGTCTCGATAATCTGGCCCTTAGTGCAATGGGCCTGCCATCTACAGTCTAAGCGGGACCCGAGTGACCTGACTAGAGTGGGACATCTCCCAATTCTTGACTTTGATAAATTACATGGTTAGTCAGGTTCCGACCGCTACATAACTAGAGGGAACAGGGGAGTCATAAAGAACGATTAATGTAATCGCCCACACGGTGACAGGAGGATGACTTGTCCACCTGAGTCCTGGAGGACCTCCTCACTTATAGTACCGGGAAGGCCGACCAATTTTCGGTAAACAACGAAACGCCGTCTCTCTCCTGAGAATGTTGGCTTATGGCGTCCAGGAGGGGACTATGTTGTCCCCATCTACTCCATGGGTGGTAAACTGGTATAGGCTTTGTGGACTTAAGCCTTACCACACTCTGTT'/>

    <sequence taxon='88' value='CTTCCCTTCTTAACCAGTGGGCGATCAGGTTAGAGTCACTAGACGTGTACTCGGGGACTTCGTTCTTCGTCAACGTGCGGATTAACTCCGCCCAGTTCGTTTCATCAGGCCGCCCAAACGCCGTACCTGCCATGGAGATGCGCATGTTGACAGAGGAGCTAAAACGAATCAAAGACACTCTATTGCGTTTTCAGGGGCCCAACCGAACCCCGGCGGTAAAGGTGTCAGTCTGACATGACACACGAATAGCACCAGACGCTACCGGGTTGTAAGTTGCTTAGTGCGTGAGCGCCGAAGCAAAACCGTGTGTGACTACCCTCGTCCACACTTATTATCAGGATATAACCACTGCGAATTCGTCGGGTCAGATCGTTGGGAGCCATGTAATCCAAAGGGTGATCCGATGGACACATCAGTCACCCAGCCCTCCCTCAGGCGCCCTCGAGGATTGCACGAATGAAATGACAGATGTTCGCTACTAACGCTATCGCAGCCGGATATCATGGATATTAGGCGACGAATCGAAGTACCCCCCGCTGAACCTTTGTTTCAGATATTGCCATTTCCCACCGACCTGACCGGTTACCTCCGACCGCATTAGTGGACGGCCGCGCACCCTGGGTTTCATATGGGCACCCCCTGATGTGAAGTAGATGCAGAGAGCATAACCCGATCTAAACTGGGTGGGCATGCGGGTACCCCCGTTAGCTTGGAACTCAGTTGCAACTGTGACGAGGGGCTCGATCTTAGACATCGCTCTCTCATGCATCGGGGATGACATGAACGTCCCCACCGTATGGCAGAACCCATCATGTGAATATTCTAAGCGAGTTCTTCGAACCTTTTCTGCCAATACCGGAGAGTCTGCCCACATCTAATATGGGCAAATTACGGAACTGATCACGAGACGAAGGATAAGATACGTGCCCCCAAGGGGTCAATGGCCTTGAAACATGATGCACGGTCTTGCTCTATCCCACAAGGTGGCGAATTTCTTCCGCACCTCAGAAAAGGGTCGAAACCTTGGGGTCCTGTAGCCCTCTCGTGCGAGTATCTGAGCCCTTCGGCCTTCAGTTCATCGAGAGACGTCCCCTGGATCGTATACAAGGCCCGTTATGCAGTATGTGGAAAGGATAAGAGACCTAGGCTCTAGCATGACTTCAACATCGCCCGCGCTAGCTTCAGCGGTGGGTTGATAGACGACCCGGTGAGCGTCAAGGATTAAACCATGAACTTTCTAAAGTGCATTCAATTTGACTACATAGCCCACAACCACCTCATTTATACTCCGATAGTTATCGCGTGACGCACGTATCTCGTACTAGAGTGCTCTTGTGCGCGGAGTTAGCTATCAACGTCGTCCAGCGCGCCTAATACCGCGGTGCCAATTCCGTGAACTGCGGAGTATTCCGATTTTCGGATGTTGTATCAAGAAACTGGTGGTATTTGAAACTTTTATGACCATCCACTGGGCGCTGTGCGAGGGACGGAAGTTTAATACTAACCTACTACGTACTCGCCGGTCACCTGTTTCCTGCCAGTGTCGAGCCCAGCCCTAGTTCCCGAGCTGCCCTGTGGAGTTATGGAAACTTGTCTCGATAATCTGGCCCTTAGTGCAATGGGCCTGCCATCTACAGTCTGAGCGGGACCCGAGTGACCTGACTAGAGTGGGACATATCCCAATTCTTGACTTTGATAAATTACATGGTTAGTCAGGTTCCGACCGCTACATAACTAGAGGGAACAGGGGAGTCATAAAGAACGATTAATATAATCGGCCACACGGTGACAGGAGGATGACTTGTCCACCTGAGTCCTGGAGGACCTCCTCACTTATAGTACCGGGAAGACCGACCAATTTTCGGTAAGCAACGAAACGCCGTCTCTCTCCTGAGAATGTTGGCTTATGGCGTCCAGGAGGGGAATATGTTGTCCCCATCTACTCCATGGGTGGTAAACTGGTATAGGCTTTGTGGACTTAAGCCTTACCACACTCTGTT'/>

    <sequence taxon='23' value='CTTCCCTTCTTAACCAGTGGGCGATCAGGTTAGAGTCACTAGACGTGTACTCGGGGACTTCGTTCTTCGTCAACGTGCGGATTAACTCCGCCCATTTCGTTTCATCAGGCCGCCCAAACGCCGTACCTGCCATGGAGATGCGCATGTTGACAGAGGAGCTAAAACGAATCAAAGACACTCTATTGCGTTTTCAGGGGCCCAACCGAACCCCGGCGGTAAAGGTGTCAGTCTGACATGACACACGAATAGCACCAGACGCTACCGGGCTGTAAGTTGCTTAGTGCGTGGGCGCCGAAGCAAAACCGTGTGTGACTACCCTCGTCCACACTTATTATCAGGATATAACCACTGCGAATTCGTCAGGTCAGATCGTTGGGAGCCATGTAATCCAAAGGGTGATCCGATGGACACATCAGTCACCCAGCCCTCCCTCAGACGCCCTCGAGGATTGCACGAATGAAATGACAGATGTTCGCTACTAACGCTATCGCAGCCGGATATAATGGATATTAGGCGACGAATCGAAGTATCCCCCGCTGAACCTTTGTTTCAGATATTGCCATTTCCCACCGACCTGACCGGTTACCTCCGACCGCATTAGTGGACGGCCGCGCACCCTGGGTTTCATATGGGCACCCCCTGATGTGAAGTAGATGCAGAGAGCATAGACCGATCTAAACTGGGTGGGCATGCGGGTAGCCCGGTTAGCTTGGAACTCAGTTGCAACTGTGACGAGGGGCTCGATCTTAGACATCGCTCTCTCATGCATCGGGGATGACATGAACGTCCCCACCGTATGGTAGAACCCATCATGTGAATATTCTAAGCGAGTTCTTCGAACCTTTTCTGCCAATACCGGAGAGTCTGCCCACATCTAATATGAGCAAATTACGGAACTGATCACGAGACGAAGGATAAGATACGTGCCCCCAAGGGGTCGATGGCCTTGAAACATGATGCACGGTCTTGCTCTATCCCACAAGGTGGCGAATTTCTTCCGCACCTCAGAAAAGGGTCGAAACCTTGGGGTCCTGTAGCCCTCTCGTGCGAGTATCTAAGCCCTTCGGCCTTCAGTTCATCGAGAGACGTCCCCTGGATCGTATACAAGGCCCGTTATGCAGTATGTGGAAAAGATAAGAGACCTAGGCTCTAGCATGACTTCAACATCGCCCGCGCTAGCTTCAGCGGTGGGGTGATAGACGACCCGGTGAGCGTCAAGGATTAAACCATGAACTTTCTAAAGGGCATTCAATTTGACTACATAGCCCACAACCACCTCATTTATACTCCGATAGTTATCGCGTGACGCACGTATCTCGTACTAGAGTGCTCTTGTGCGCTGAGTTAGCTATCAACGTCGTCCAGCGCGCCTAATACCGCGGTGCCAATTCCGTGAACTGCGGAGTATTCCGATTTTCGGATGTTGTATCAAGAAACTGGTGGTATTTGAAACTTTTATGATCATCCACTGGGCGCTGTGCGAGGGACGGAAGTTTAATACTAACCTACTACGTACTCGCCGGTCACCTGTTTCCTGCCAGTGTCGAGCCCAGCCCTAGTTCCCGATCTGCCCTGTAGAGTTATGGAAACTTGTCTCGATAATCTGGCCCTTAGTGCAATGGGCTTGCCATCTACAGTCTAAGCGGGACCCGAGTGACCTGACTAGAGTGGGACATATCCCAATTCTTGACTTTGATAAATTACATGGTTAGTCAGGTTCCGACCGCTACATAACTAGAGGGAACAGGGGAGTCATAAAGAACGATTAATGTAATTGCCCACACGGTGACAGGAGGATGACTTGTCCACCTGAGTCCTGGAGGACCTCCTCACTTATAGTACCGGGAAGGCCGACTAATTTTCGGTAAGCAACGAAACGCCCTCTCTCTCCTGAGAATGTTGGCTTATGGCGTCCAGGAGGGGAATATGTTGTCCCCATCTACTCCATGGGTGGTAAACTGGTATAGGCTTTGTGGACTTAAGCCTTACCACACTCTGTT'/>

    <sequence taxon='24' value='CTACCCTTCTTAACCAGTGGGCGATCAGGTTAGAGTCACTAGACGTGTACTCGGGGACTTCGTTCTTCGTCAACGTGCGGATTAACTCCGCCCATTTCGTTTCATCAGGTCGCCCAAACGCCGTACCTGCCATGGAGATGCGCATGTTGACAGAGGAGCTAAAACGAATCAAAGACACTCTATTGCGTTTTCAGGGGCCCAACCGAACCCCGGCGGTAAAGGTGTCAGTCTGACATGACACACGAATAGCACCAGACGCTACCGGGCTGTAAGTTGCTTAGTGCGTGGGCGCCGAAGCAAAACCGTGTGTGACTACCCTCGTCCACACTTATTATCAGGATATAACCACTGCGAATTCGTCGGGTCAGATCGTTGAGAGCCATGTAATCCAAAGGGTGATCCGATGGACACATCAGTCACCCAGCCCTCCCTCAGACGCCCTCGAGGATTGCACGAATGAAATGACAGATGTTCGCTACTAACGCTATCGCAGCCGGATATAATGGATATTAGGCGACGAATCGAAGTATCCCCCGCTGAACCTTTGTTTCAGATATTGCCATTTCCCACCGACCTGACCGGTTACCTCCGACCGCATTAGTGGACGGCCGCGCACCCTGGGTTTCATATGGGCACCCCCTGATGTGAAGTAGATGCAGAGAGCATAGACCGATCTAAACTGGGTGGGCATGCGGGTAGCCCGGTTAGCTTGGAACTCAGTTGCAACTGTGACGAGGGGCTCGATCTTAGACATCGCCCTCTCATGCATCGGGGATGACATGAACGTCCCCACCGTATGGTAGAACCCATCATGTGAATATTCTAAGCGAGTTCTTCGAACCTTTTCTGCCAATACCGGAGAGTCTGCCCACATCTAATATGAGCAAATTACAGAACTGAACACGAGACGAAGGATAAGATACGTGCCCCCAAGGGGTCGATGGCCTTGAAACATGATGCGCGGTCTTGCTCTATCCCACAAGGTGGCGAATTTCTTCCGCACCTCAGAAAAGGGTCGAAACCTTGGGGTCCTGTAGCCCTCTCGTGCGAGTATCTGAGCCCTTCGGCCTTCAGTTCATCGAGAGACGTCCCCTGGATCGTATACAAGGCCCGTTATGCAGTATGTGGAAAAGATAAGAGACCTAGGCTCTAGCATGACTTCAACATCGCCCGCGCTAGCTTCAGCGGTGGGGTGATAGACGACCCGGTGAGCGTCAAGGAATAAACCATGAACTTTCTAAAGGGCGTTCAATTTGACTACATAGCCCACAACCACCTCATTTATATTCCGATAGTTATCGCGTGACGCACGTATCTCATACTAGAGTGCTCTTGTGCACTGAGTTAGCTATCAACGTCGTCCAGCGCGCCTAATACCGTGGTGCCAATTCCGTGAACTGCGGAGTATTCCGATTTTCGGATGTTGTATCAAGAAACTGGTGGTATTTGAAACTTTTATGGTCATCCACTGGGCGCTGTGCGAGGGATGGAAGTTTAATACTAACCTACTACGTACTCGCCGGTCACCTGTTTCCTGCCAGTGTCGAGCCCAGCCCTAGTTCCCGATCTGCCCTGTAGAGTTATGGAAACTTGTCTCGATAATCTGGCCCTTAGTGCAATGGGCTTGCTATCTACAGTCTAAGCGGGACCCGAGTGACCTGACTAGAGTGGGACATATCCCAATTCTTGACTTTGATAAATTACATGGTTAGTCAGGTTCCGACCGCTACATAACTAGAGGGAACAGGGGAGTCATAAAGAACGATTAATGTAATTGCCCACACGGTGACAGGAGGATGACTTGTCCACCTGAGTCCTGGAGGACCTCCTCACTTATAGTACCGGGAAGGCCGACTAATTTCCGGTAAGCAACGAAACGCCCTCTCTCTCCTGAGAATGTTGGCTTATGGCGTCCAGGAGGGGAATATGTTGTCCCCATCTACTCCATGGGTGGTAAACTGGTATAGGCTTTGTGGACTTAAGCCTTACCACACTCTGTT'/>

    <sequence taxon='69' value='CTACCCTTCTTAACCAGTGGGCGATCAGGTTAGAGTCACTAGACGTGTACTCGGGGACTTCGTTCTTCGTCAACGTGCGGATTAACTCCGCCCATTTCGTTTCATCAGGTCGCCCAAACGCCGTACCTGCCATGGAGATGCGCATGTTGACAGAGGAGCTAAAACGAATCAAAGACACTCTATTGCGTTTTCAGGGGCCCAACCGAACCCCGGCGGTAAAGGTGTCAGTCTGACATGACACACGAATAGCACCAGACGCTACCGGGCTGTAAGTTGCTTAGTGCGTGGGCGCCGAAGCAAAACCGTGTGTGACTACCCTCGTCCACACTTATTATCAGGATATAACCACTGCGAATTCGTCGGGTCAGATCGTTGAGAGCCATGTAATCCAAAGGGTGATCCGATGGACACATCAGTCACCCAGCCCTCCCTCAGACACCCTCGAGGATTGCACGAATGAAATGACAGATGTTCGCTACTAACGCTATCGCAGCCGGATATAATGGATATTAGGCGACGAATCGAAGTATCCCCCGCTGAACCTTTGTTTCAGATATTGCCATTTCCCACCGACCTGACCGGTTACCTCCGACCGCATTAGTGGACGGCCGCGCACCCTGGGTTTCATATGGGCACCCCCTGATGTGAAGTAGATGCAGAGAGCATAGACCGATCTAAACTGGGTGGGCATGCGGGTAGCCCGGTTAGCTTGGAACTCAGTTGCAACTGTGACGAGGGGCTCGATCTTAGACATCGCCCTCTCATGCATCGGGGATGACATGAACGTCCCCACCGTATGGTAGAACCCATCATGTGAATATTCTAAGCGAGTTCTTCGAACCTTTTCTGCCAATACCGGAGAGTCTGCCCACATCTAATATGAGCAAATTACAGAACTGAACACGAGACGAAGGATAAGATGCGTGCCCCCAAGGGGTCGATGGCCTTGAAACATGATGCGCGGTCTTGCTCTATCCCACAAGGTGGCGAATTTCTTCCGCACCTCAGAAAAGGGTCGAAACCTTGGGGTCCTGTAGCCCTCTCGTGCGAGTATCTGAGCCCTTCGGCCTTCAGTTCATCGAGAGACGTCCCCTGGATCGTATACAAGGCCCGTTATGCAGTATGTGGAAAAGATAAGAGACCTAGGCTCTAGCATGACTTCAACATCGCCCGCGCTAGCTTCAGCGGTGGGGTGATAGACGACCCGGTGAGCGTCAAGGAATAAACCATGAACTTTCTAAAGGGCGTTCAATTTGACTACATAGCCCACAACCACCTCATTTATATTCCGATAGTTATCGCGTGACGCACGTATCTCATACTAGAGTGCTCTTGTGCACTGAGTTAGCTATCAACGTCGTCCAGCGCGCCTAATACCGTGGTGCCAATTCCGTGAACTGCGGAGTATTCCGATTTTCGGATGTTGTATCAAGAAACTGGTGGTATTTGAAACTTTTATGGTCATCCACTGGGCGCTGTGCGAGGGATGGAAGTTTAATACTAACCTACTACGTACTCGCCGGTCACCTGTTTCCTGCCAGTGTCGAGCCCAGCCCTAGTTCCCGATCTGCCCTGTAGAGTTATGGAAACTTGTCTCGATAATCTGGCCCTTAGTGCAATGGGCTTGCTATCTACAGTCTAAGCGGGACCCGAGTGACCTGACTAGAGTGGGACATATCCCAATTCTTGACTTTGATAAATTACATGGTTAGTCAGGTTCCGACCGCTACATAACTAGAGGGAACAGGGGAGTCATAAAGAACGATTAATGTAATTGCCCACACGGTGACAGGAGGATGACTTGTCCACCTGAGTCCTGGAGGACCTCCTCACTTATAGTACCGGGAAGGCCGACTAATTTCCGGTAAGCAACGAAACGCCCTCTCTCTCCTGAGAATGTTGGCTTATGGCGTCCAGGAGGGGAATATGTTGTCCCCATCTACTCCATGGGTGGTAAACTGGTATAGGCTTTGTGGACTTAAGCCTTACCACACTCTGTT'/>

    <sequence taxon='86' value='CTACCCTTCTTAACCAGTGGGCGATCAGGTTAGAGTCACTAGACGTGTACTCGGGGACTTCGTTCTTCGTCAACGTGCGGATTAACTCCGCCCATTTCGTTTCATCAGGTCGCCCAAACGCCGTACCTGCCATGGAGATGCGCATGTTGACAGAGGAGCTAAAACGAATCAAAGACACTCTATTGCGTTTTCAGGGGCCCAACCGAACCCCGGCGGTAAAGGTGTCAGTCTGACATGACACACGAATAGCACCAGACGCTACCGGGCTGTAAGTTGCTTAGTGCGTGGGCGCCGAAGCAAAACCGTGTGTGACTACCCTCGTCCACACTTATTATCAGGATATAACCACTGCGAATTCGTCGGGTCAGATCGTTGAGAGCCATGTAATCCAAAGGGTGATCCGATGGACACATCAGTCACCCAGCCCTCCCTCAGACACCCTCGAGGATTGCACGAATGAAATGACAGATGTTCGCTACTAACGCTATCGCAGCCGGATATAATGGATATTAGGCGACGAATCGAAGTATCCCCCGCTGAACCTTTGTTTCAGATATTGCCATTTCCCACCGACCTGACCGGTTACCTCCGACCGCATTAGTGGACGGCCGCGCACCCTGGGTTTCATATGGGCACCCCCTGATGTGAAGTAGATGCAGAGAGCATAGACCGATCTAAACTGGGTGGGCATGCGGGTAGCCCGGTTAGCTTGGAACTCAGTTGCAACTGTGACGAGGGGCTCGATCTTAGACATCGCCCTCTCATGCATCGGGGATGACATGAACGTCCCCACCGTATGGTAGAACCCATCATGTGAATATTCTAAGCGAGTTCTTCGAACCTTTTCTGCCAATACCGGAGAGTCTGCCCACATCTAATATGAGCAAATTACAGAACTGAACACGAGACGAAGGATAAGATGCGTGCCCCCAAGGGGTCGATGGCCTTGAAACATGATGCGCGGTCTTGCTCTATCCCACAAGGTGGCGAATTTCTTCCGCACCTCAGAAAAGGGTCGAAACCTTGGGGTCCTGTAGCCCTCTCGTGCGAGTATCTGAGCCCTTCGGCCTTCAGTTCATCGAGAGACGTCCCCTGGATCGTATACAAGGCCCGTTATGCAGTATGTGGAAAAGATAAGAGACCTAGGCTCTAGCATGACTTCAACATCGCCCGCGCTAGCTTCAGCGGTGGGGTGATAGACGACCCGGTGAGCGTCAAGGAATAAACCATGAACTTTCTAAAGGGCGTTCAATTTGACTACATAGCCCACAACCACCTCATTTATATTCCGATAGTTATCGCGTGACGCACGTATCTCATACTAGAGTGCTCTTGTGCACTGAGTTAGCTATCAACGTCGTCCAGCGCGCCTAATACCGTGGTGCCAATTCCGTGAACTGCGGAGTATTCCGATTTTCGGATGTTGTATCAAGAAACTGGTGGTATTTGAAACTTTTATGGTCATCCACTGGGCGCTGTGCGAGGGATGGAAGTTTAATACTAACCTACTACGTACTCGCCGGTCACCTGTTTCCTGCCAGTGTCGAGCCCAGCCCTAGTTCCCGATCTGCCCTGTAGAGTTATGGAAACTTGTCTCGATAATCTGGCCCTTAGTGCAATGGGCTTGCTATCTACAGTCTAAGCGGGACCCGAGTGACCTGACTAGAGTGGGACATATCCCAATTCTTGACTTTGATAAATTACATGGTTAGTCAGGTTCCGACCGCTACATAACTAGAGGGAACAGGGGAGTCATAAAGAACGATTAATGTAATTGCCCACACGGTGACAGGAGGATGACTTGTCCACCTGAGTCCTGGAGGACCTCCTCACTTATAGTACCGGGAAGGCCGACTAATTTCCGGTAAGCAACGAAACGCCCTCTCTCTCCTGAGAATGTTGGCTTATGGCGTCCAGGAGGGGAATATGTTGTCCCCATCTACTCCATGGGTGGTAAACTGGTATAGGCTTTGTGGACTTAAGCCTTACCACACTCTGTT'/>

    <sequence taxon='112' value='CTACCCTTCTTAACCAGTGGGCGATCAGGTTAGAGTCACTAGACGTGTACTAGGGGACTTCGTTCTTCGTCAACGTGCGGATTAACTCCGCCCATTTCGTTTCATCAGGTCGCCCAAACGCCGTACCTGCCATGGAGATGCGCATGTTGACAGAGGAGCTAAAACGAATCAAAGACACTCTATTGCGTTTTCAGGGGCCCAACCGAACCCCGGCGGTAAAGGTGTCAGTCTGACATGACACACGAATAGCACCAGACGCTACCGGGCTGTAAGTTGCTTAGTGCGTGGGCGCCGAAGCAAAACCGTGTGTGACTACCCTCGCCCACACTTATTATCAGGATATAACCACTGCGAATTCGTCGGGTCAGATCGTTGAGAGCCATGTAATCCAAAGGGTGATCCGATGGACACATCAGTCACCCAGCCCTCCCTCAGACACCCTCGAGGATTGCACGAATGAAATGACAGATGTTCGCTACTAACGCTATCGCAGCCGGATATAATGGATATTAGGCGACGAATCGAAGTATCCCCCGCTGAACCTTTGTTTCAGATATTGCCATTTCCCACCGACCTGACCGGTTACCTCCGACCGCATTAGTGGACGGCCGCGCACCCTGGGTTTCATATGGGCACCCCCTGATGTGAAGTAGATGCAGAGAGCATAGACCGATCTAAACTGGGTGGGCATGCGGGTAGCCCGGTTAGCTTGGAACTCAGTTGCAACTGTGACGAGGGGCTCGATCTTAGACATCGCCCTCTCATGCATCGGGGATGACATGAACGTCCCCACCGTATGGTAGAACCCATCATGTGAATATTCTAAGCGAGTTCTTCGAACCTTTTCTGCCAATACCGGAGAGTCTGCCCACATCTAATATGAGCAAATTACAGAACTGAACACGAGGCGAAGGATAAGATGCGTGCCCCCAAGGGGTCGATGGCCTTGAAACATGATGCGCGGTCTTGCTCTATCCCACAAGGTGGCGAATTTCTTCCGCACCTCAGAAAAGGGTCGAAACCTTGGGGTCCTGTAGCCCTCTCGTGCGAGTATCTGAGCCCTTCGGCCTTCAGTTCATCGAGAGACGTCCCCTGGATCGTATACAAGGCCCGTTATGCAGTATGTGGAAAAGATAAGAGACCTAGGCTCTAGCATGACTTCAACATCGCCCGCGCTAGCTTCAGCGGTGGGGTGATAGACGACCCGGTGAGCGTCAAGGAATAAACCATGAACTTTCTAAAGGGCGTTCAATTTGACTACATAGCCCACAACCACCTCATTTATATTCCGATAGTTATCGCGTGACGCACGTATCTCATACTAGAGTGCTCTTGTGCACTGAGTTAGCTATCAACGTCGTCCAGCGCGCCTAATACCGTGGTGCCAATTCCGTGAACTGCGGAGTATTCCGATTTTCAGATGTTGTATCAAGAAACTGGTGGTATTTGAAACTTTTATGGTCATCCACTGGGCGCTGTGCGAGGGATGGAAGTTTAATACTAACCTACTACGTACTCGCCGGTCACCTGTTTCCTGCCAGTGTCGAGCCCAGCCCTAGTTCCCGATCTGCCCTGTAGAGTTATGGAAACTTGTCTCGATAATCTGGCCCTTAGTGCAATGGGCTTGCTATCTACAGTCTAAGCGGGACCCGAGTGACCTGACTAGAGTGGGACATATCCCAATTCTTGACTTTGATAAATTACATGGTTAGTCAGGTTCCGACCGCTACATAACTAGAGGGAACAGGGGAGTCATAAAGAACGATTAATGTAATTGCCCACACGGTGACAGGAGGATGACTTGTCCACCTGAGTCCTGGAGGACCTCCTCACTTATAGTACCGGGAAGGCCGACTAATTTCCGGTAAGCAACGAAACGCCCTCTCTCTCCTGAGAATGTTGGCTTGTGGCGTCCAGGAGGGGAATATGTTGTCCCCATCTACTCCATGGGTGGTAAACTGGTATAGGCTTTGTGGACTTAAGCCTTACCACACTCTGTT'/>

    <sequence taxon='121' value='CTACCCTTCTTAACCAGTGGGCAATCAGGTTAGAGTCACTAGACGTGTACTAGGGGACTTCGTTCTTCGTCAACGTGCGGATTAACTCCGCCCATTTCGTTTCATCAGGTCGCCCAAACGCCGTACCTGCCATGGAGATGCGCATGTTGACAGAGGAGCTAAAACGAATCAAAGACACTCTATTGCGTTTTCAGGGGCCCAACCGAACCCCGGCGGTAAAGGTGTCAGTCTGACATGACACACGAATAGCACCAGACGCTACCGGGCTGTAAGTTGCTTAGTGCGTGGGCGCCGAAGCAAAACCGTGTGTGACTACCCTCGCCCACACTTATTATCAGGATATAACCACTGCGAATTCGTCGGGTCAGATCGTTGAGAGCCATGTAATCCAAAGGGTGATCCGATGGACACATCAGTCACCCAGCCCTCCCTCAGACACCCTCGAGGATTGCACGAATGAAATGACAGATGTTCGCTACTAACGCTATCGCAGCCGGATATAATGGATATTAGGCGACGAATCGAAGTATCCCCCGCTGAACCTTTGTTTCAGATATTGCCATTTCCCACCGACCTGACCGGTTACCTCCGACCGCATTAGTGGACGGCCGCGCACCCTGGGTTTCATATGGGCACCCCCTGATGTGAAGTAGATGCAGAGAGCATAGACCGATCTAAACTGGGTGGGCATGCGGGTAGCCCGGTTAGCTTGGAACTCAGTTGCAACTGTGACGAGGGGCTCGATCTTAGACATCGCCCTCTCATGCATCGGGGATGACATGAACGTCCCCACCGTATGGTAGAACCCATCATGTGAATATTCTAAGCGAGTTCTTCGAACCTTTTCTGCCAATACCGGAGAGTCTGCCCACATCTAATATGAGCAAATTACAGAACTGAACACGAGGCGAAGGATAAGATGCGTGCCCCCAAGGGGTCGATGGCCTTGAAACATGATGCGCGGTCTTGCTCTATCCCACAAGGTGGCGAATTTCTTCCGCACCTCAGAAAAGGGTCGAAACCTTGGGGTCCTGTAGCCCTCTCGTGCGAGTATCTGAGCCCTTCGGCCTTCAGTTCATCGAGAGACGTCCCCTGGATCGTATACAAGGCCCGTTATGCAGTATGTGGAAAAGATAAGAGACCTAGGCTCTAGCATGACTTCAACATCGCCCGCGCTAGCTTCAGCGGTGGGGTGATAGACGACCCGGTGAGCGTCAAGGAATAAACCATGAACTTTCTAAAGGGCGTTCAATTTGACTACATAGCCCACAACCACCTCATTTATATTCCGATAGTTATCGCGTGACGCACGTATCTCATACTAGAGTGCTCTTGTGCACTGAGTTAGCTATCAACGTCGTCCAGCGCGCCTAATACCGTGGTGCCAATTCCGTGAACTGCGGAGTATTCCGATTTTCAGATGTTGTATCAAGAAACTGGTGGTATTTGAAACTTTTATGGTCATCCACTGGGCGCTGTGCGAGGGATGGAAGTTTAATACTAACCTACTACGTACTCGCCGGTCACCTGTTTCCTGCCAGTGTCGAGCCCAGCCCTAGTTCCCGATCTGCCCTGTAGAGTTATGGAAACTTGTCTCGATAATCTGGCCCTTAGTGCAATGGGCTTGCTATCTTCAGTCTAAGCGGGACCCGAGTGACCTGACTAGAGTGGGACATATCCCAATTCTTGACTTTGATAAATTACATGGTTAGTCAGGTTCCGACCGCTACATAACTAGAGGGAACAGGGGAGTCATAAAGAACGATTAATGTAATTGCCCACACGGTGACAGGAGGATGACTTGTCCACCTGAGTCCTGGAGGACCTCCTCACTTATAGTACCGGGAAGGCCGACTAATTTCCGGTAAGCAACGAAACGCCCTCTCTCTCCTGAGAATGTTGGCTTGTGGCGTCCAGGAGGGGAATATGTTGTCCCCATCTACTCCATGGGTGGTAAACTGGTATAGGCTTTGTGGACTTAAGCCTTACCACACTCTGTT'/>

    <sequence taxon='32' value='CTTCCCTTCTTAACCAGTGGGCGATCAGGTTAGAGTCACTAGACGTGTACTCGGGGACTTCGTTCTTCGTCAACGTGCGGATTAACTCCGCCCATTTCGTTTCATCAGGCCGCCCAAACGCCGTACCTGCCATGGAGATGCGCATGTTGACAGAGGAGCTAAAACGAATCAAAGACACTCTATTGCGTTTTCAGGGGCCCAACCGAACCCCGGCGGTAAAGGTGTCAGTCTGACATGACACACGAATAGCACCAGACGCTACCGGGCTGTAAGTTGCTTAGTGCGTGGGCGCCGAAGCAAAACCGTGTGTGACTACACTCGTCCACACTTATTATCAGGATATAACCACTGCGAATTCGTCGGGTCAGATCGTTGGGAGCCATGTAATCCAAAGGGTGATCCGATGGACACATCAGTCACCCAGCCCTCCCTCAGACGCCCTCTAGGATTGCACGAATGAAATGACAGATGTTCGCTACTAACGCTATCGCAGCCGGATATAATGGATATTAGGCGACGAATCGAAGTATCCCCCGCTGAACCTTTGTTTCAGATATTGCCATTTCCCACCGACCTAACCGGTTACCTCCGACCGCATTAGTGGATGGCCGCGCACGCTGGGTTTCATATAGGCACCCCCTGATGTGAGGTAGATGCAGAGAGCATAGACCGATCTAAACTGGGTGGGCATGCGGGTAGCCCGGTTAGCTTGGAACTCAGTTGCAACTGTGACGAGGGGCTCGATCTTAGACATCGCTCTCTCATGCATCGGGGATGACATGAACGTCCCCACCGTATGGTAGAACCCATCATGTGAATATTCTAAGCGAGTTCTTCGAACCTTTTCTGCCAATACCGGAGAGTCTGCCCACATCTAATATGAGCAAATTACGGAACTGATCACGAGACGAAGGATAAGATACGTGCCCCCAAGGGGTCGATGGTCTTGAAACATGATGCACGGTCTTGCTCTATCCCATAAGGTGGCGAATTTCTTCCGCACCTCAGAAAAGGGTCGAAACCTTGGGGTCCTGTAGCCCTCTCGTGCGAGTATCTGAGCCCTTCGGCCTTCAGTTCATCGAGAGACGTCCCCTGGATCGTATACAAGGCCCGTTATGCAGTATGTGGAAAAGATAAGAGACCTAGGCTCTAGCATGACTTCAACATCGCCCGCGCTAGCTTTAGCGGTGGGGTGATAGACGACCCGGTGAGCGTCAAGGATTAAACCATGAACTTTCTAAAGGGCATTCAATTTGACTACATAGCCCACAACCACCTCATCTATACTCCGATAGTTATCGCGTGACGCACGTATCTCGTACTAGAGTGCTCTTGTGCACTGAGTTAGCTATCAACGTCGTCCAGCGCGCCTAATACCGCGGTGCCAATTCCGTGAACTGCGGAGTATTCCGATTTTCGGATGTTGTATCAAGAAACTGGTGGTATTTGAAACTTTTATGATCATCCACTGGGCGCTGTGCGAGGGACGGAAGTTTAATACTAACCTACTACGTACTCGCCGGTCACCTGTTTCCTGCCAGTGTCGAGCCTAGCCCTAGTTCCCGATCTGCCCTGTAGAGTTATGGAAACTTGTCTCGATAATCTGGCCCTTAGTGCAATGGGCTTGCCATCTACAGTCTAAGCGGGACCCGAGTGACCTGACTAGAGTGGGACATATCCCAATTCTTGACTTTGATAAATTACATGGTTAGTCAGGTTCCGACCGCTACATAACTAGAGGGAACAGGGGAGTCATAAAGAACGATTAATGTAATTGCCCACACGGTGACAGGAGGATGACTTGTCCACCTGAGTCCTGGAGGACTTCCTCACTTATAGTACCGGGAAGGCCGACTAATTTTCGGTAAGCAACGAAACGCCCTCTCTCTCCTGAGAATGTTGGCTTATGGCGTCCAGGAGGGGAATATGTTGTCCCCATCTACTCCATGGGCGGTAAACTGGTATAGGCTTTGTGGACTTAAGCCTTACCACACTCCGTT'/>

    <sequence taxon='65' value='CTTCCCTTCTTAACCAGTGGGCGATCAGGTTAGAGTCACTAGACGTGTACTCGGGGACTTCGTTCTTCGTCAACGTGCGGATTAACTCCGCCCATTTCGTTTCATCAGGCCGCCCAAACGCCGTACCTGCCATGGAGATGCGCATGTTGACAGAGGAGCTAAAACGAATCAAAGACACTCTATTGCGTTTTCAGGGGCCCAACCGAACCCCGGCGGTAAAGGTGTCAGTCTGGCATGACACACGAATGGCACCAGACGTTACCGGGCTGTAAGTTGCTTAGTGCGTGGGCGCCGAAGCAAAACCGTGTGTGACTACCCTCGTCCACACTTATTATCAGGATATAACCACTGCGAATTCGTCGGGTCAGATCGTTGGGAGCCATGTAATCCAAAGGGTGATCCGATGGACACATCAGTCACCCAGCCCTCCCTCAGACGCCCTCGAGGATTGCACGAATGAAATGACAGATGTTCGCTACTAACGCTATCGCAGCCGGATATAATGGATATTAGGCGACGAATCGAAGTATCCCCCGCTGAACCTTTGTTTCAGATATTGCCATTTCCCACCGACCTGACCGGTTACCTCCGACCGCATTAGTGGACGGCCGCGCACCCTGGGTTTCATATGGGCACCCCCTGATGTGAAGTAGATGCAGAGAGCATAGACCGATCTAAACTGGGTGGGCATGCGGGTAGCCCGGTTAGCTTGGAACTAAGTTGCAACTGTGACGAGGGGCTCGATCTTAGACATCGCTCTCTCATGCATCGGGGATGACATGAACGTCCCCACCGTATGGTAGAACCCATCATATGAATATTCTAAGCGAGTTCTTCGAACCTTTCCTGCCAATACCGGAGAGTCTGCCCACATCTAATATGAGCAAATTACGGAACTGATCACGAGACGAAGGATAAGATACGTGCCCCCAAAGGGTCGATGGTCTTGAAACATGATGCACGGTCTTGCTCTATCCCACAAGGTGGCGAATTTCTTCCGCACCTCAGAAAAGGGTCGAAACCTTGGGGTCCTGTAGCCCTCTCGTGCGAGTATCTGAGCCCTTCGGCCTTCAGTTCATCGAGAGACGCCCCCTGGATCGTATACAAGGCCCGTTATGCAGTATGTGGAAAAGGTAAGAGACCTAGGCTCTAGCATGACTTCAATATCGCCCGCGCTAGCTTCAGCGGTGGGGTGATAGACGACCCGGTGAGCGTCAAGGATTAAACCATGAACTTTCTAAAGGGCATTCAATTTGACTACATAGCCCACACCCACCTCATTTATACCCCGATAGTAATCGCGTGACGCACGTATCTCGTACTAGAGTGCTCTTGTGCACTAAGTTGGCTATCAACGTCGTCCAGTGCGCCTAATACCGCGGTGCCAATTCCGTGAACTGCGGAGTATTCCGATTTCCGGATGTTGTATCAAGAAACTGGTGGTATTTGAAACTTTTATGATCATCCACTGGGCGCTGTGCGAGGGACGGAAGTTTAATACTAACCTACTACGTACTCGCCGGTCACCTGTTTCCTGCCAGTGTCGAGCCCAGCCCTAGTTCCCGATCTGCCCTGTAGAGTTATGGAAACTTGTCTCGATAATCTGGCCCTTAGTGCAATGGGCTTGCCATCTACAGTCTAGGCGGGACCCGAGTGACCTGACTAGAGTGGGACATATCCCAATTCTTGACTTTGATAAATTACATGGTTAGTCAGGTTCCGACCGCTACATAACTAGAGGGAACAGGGGAGTCATAAAGAACGATTAATGTAATTGCCCACACGGTGACAGGAGGATGACTTGTCCACCTGAGTCCTGGAGGACCTCCTCACTTATAGTACCGGGAAGGCCGACTAATTTTCGGTAAGCAACGAAACGCCCTCTCTCTCCTGAGAATGTTGGCTTATGGCGTCCAGGAGGGGAATATGTTGTCCCCATCTACTCCATGGGCGGTAACCTGGTATAGGCTTTGTGGACTTAAGCCTTACCACACTCTGTT'/>

    <sequence taxon='67' value='CTTCCCTTCTTAACCAGTGGGCGATCAGGTTAGAGTCACTAGACGTGTACTCGGGGACTTCGTTCTTCGTCAACGTGCGGATTAACTCCGCCCATTTCGTTTCATCAGGCCGCCCAAACGCCGTACCTGCCATGGAGATGCGCATGTTGACAGAGGAGCTAAAACGAATCAAAGACACTCTATTGCGTTTTCAGGGGCCCAACCGAACCCCGGCGGTAAAGGTGTCAGTCTGGCATGACACACGAATGGCACCAGACGTTACCGGGCTGTAAGTTGCTTAGTGCGTGGGCGCCGAAGCAAAGCCGTGTGTGACTACCCTCGTCCACACTTATTATCAGGATATGACCACTGCGAATTCGTCGGGTCAGATCGTTGAGAGCCATGTAATCCAAAGGGTGATCCGATGGACACATCAGTCACCCAGCCCTCCCTCAGACGCCCTCGAGGATTGCACGAATGAAATGACAGATGTTCGCTACTAACGCTATCGCAGCCGGATATAATGGATATTAGGCGACGAATCGAAGTATCCCCCGCTGAACCTTTGTTTCAGATATTGCCATTTCCCACCGACCTGACCGGTTACCTCCGACCGCATTAGTGGACGGCCGCGCACCCTGGGTTTCATATGGGCACCCCCTGATGTGAAGTAGATGCAGAGAGCATAGACCGATCTAAACCGGGTGGGCATGCGGGTAGCCCGGTTAGCTTGGAACTAAGTTGCAACTGTGACGAGGGGCTCGATCTTAGACATCGCTCTCTCATGCATCGGGGATGACATGAACGTCCCCACCGTATGGTAGAACCCATCATATGAATATTCTAAGCGAGTTCTTCGAACCTTTCCTGCCAATACCGGAGAGTCTGCCCACATCTAATATGAGCAAATTACGGAACTGATCACGAGACGAAGGATAAGATACGTGCCCCCAAAGGGTCGATGGTCTTGAAACATGATGCACGGTCTTGCTCTATCCCACAAGGTGGCGAATTTCTTCCGCACCTCAGAAAAGGGTCGAAACCTTGGGGTCCTGTAGCCCTCTCGTGCGAGTATCTGAGCCCTTCGGCCTTCAGTTCATCGAGAGACGCCCCCTGGATCGTATACAAGGCCCGTTATGCAGTATGTGGAAAAGGTAAGAGACCTAGGCTCTAGCATGACTTCAATATCGCCCGCGCTAGCTTCAGCGGTGGGGTGATAGACGACCCGGTGAGCGTCAAGGATTAAACCATGAACTTTCTAAAGGGCATTCAATTTGACTACATAGCCCACACCCACCTCATTTATACCCCGATAGTAATCGCGTGACGCACGTATCTCGTACTAGAGTGCTCTTGTGCACTAAGTTGGCTATCAACGTCGTCCAGTGCGCCTAATACCGCGGTGCCAATTCCGTGAACTGCGGAGTATTCCGATTTCCGGATGTTGTATCAAGAAACTGGTGGTATTTGAAACTTTTATGATCATCCACTGGGCGCTGTGCGAGGGACGGAAGTTTAATACTAACCTACTACGTACTCGCCGGTCACCTGTTTCCTGCCAGTGTCGAGCCCAGCCCTAGTTCCCGATCTGCCCTGTAGAGTTATGGAAACTTGTCTCGATAATCTGGCCCTTAGTGCAATGGGCTTGCCATCTACAGTCTAGGCGGGACCCGAGTGACCTGACTAGAGTGGGACATATCCCAATTCTTGACTTTGATAAATTACATGGTTAGTCAGGTTCCGACCGCTACATAACTAGAGGGAACAGGGGAGTCATAAAGAACGATTAATGTAATTGCCCACACGGTGACAGGAGGATGACTTGTCCACCTGAGTCCTGGAGGACCTCCTCACTTATAGTACCGGGAAGGCCGACTAATTTTCGGTAAGCAACGAAACGCCCTCTCTCTCCTGAGAATGTTGGCTTATGGCGTCCAGGAGGGGAATATGTTGTCCCCATCTACTCCATGGGCGGTAACCTGGTATAGGCTTTGTGGACTTAAGCCTTACCACACTCTGTT'/>

    <sequence taxon='83' value='CTTCCCTTCTTAACCAGTGGGCGATCAGGTTAGAGTCACTAGACGTGTACTCGGGGACTTCGTTCTTCGTCAACGTGCGGATTAACTCCGCCCATTTCGTTTCATCAGGCCGCCCAAACGCCGTACCTGCCATGGAGATGCGCATGTTGACAGAGGAGCTAAAACGAATCAAAGACACTCTATTGCGTTTTCAGGGGCCCAACCGAACCCCGGCGGTAAAGGTGTCAGTCTGGCATGACACACGAATGGCACCAGACGTTACCGGGCTGTAAGTTGCTTAGTGCGTGGGCGCCGAAGCAAAGCCGTGTGTGACTACCCTCGTCCACACTTATTATCAGGATATGACCACTGCGAATTCGTCGGGTCAGATCGTTGAGAGCCATGTAATCCAAAGGGTGATCCGATGGACACATCAGTCACCCAGCCCTCCCTCAGACGCCCTCGAGGATTGCACGAATGAAATGACAGATGTTCGCTACTAACGCTATCGCAGCCGGATATAATGGATATTAGGCGACGAATCGAAGTATCCCCCGCTGAACCTTTGTTTCAGATATTGCCATTTCCCACCGACCTGACCGGTTACCTCCGACCGCATTAGTGGACGGCCGCGCACCCTGGGTTTCATATGGGCACCCCCTGATGTGAAGTAGATGCAGAGAGCATAGACCGATCTAAACCGGGTGGGCATGCGGGTAGCCCGGTTAGCTTGGAACTAAGTTGCAACTGTGACGAGGGGCTCGATCTTAGACATCGCTCTCTCATGCATCGGGGATGACATGAACGTCCCCACCGTATGGTAGAACCCATCATATGAATATTCTAAGCGAGTTCTTCGAACCTTTCCTGCCAATACCGGAGAGTCTGCCCACATCTAATATGAGCAAATTACGGAACTGATCACGAGACGAAGGATAAGATACGTGCCCCCAAAGGGTCGATGGTCTTGAAACATGATGCACGGTCTTGCTCTATCCCACAAGGTGGCGAATTTCTTCCGCACCTCAGAAAAGGGTCGAAACCTTGGGGTCCTGTAGCCCTCTCGTGCGAGTATCTGAGCCCTTCGGCCTTCAGTTCATCGAGAGACGCCCCCTGGATCGTATACAAGGCCCGTTATGCAGTATGTGGAAAAGGTAAGAGACCTAGGCTCTAGCATGACTTCAATATCGCCCGCGCTAGCTTCAGCGGTGGGGTGATAGACGACCCGGTGAGCGTCAAGGATTAAACCATGAACTTTCTAAAGGGCATTCAATTTGACTACATAGCCCACACCCACCTCATTTATACCCCGATAGTAATCGCGTGACGCACGTATCTCGTACTAGAGTGCTCTTGTGCACTAAGTTGGCTATCAACGTCGTCCAGTGCGCCTAATACCGCGGTGCCAATTCCGTGAACTGCGGAGTATTCCGATTTCCGGATGTTGTATCAAGAAACTGGTGGTATTTAAAACTTTTATGATCATCCACTGGGCGCTGTGCGAGGGACGGAAGTTTAATACTAACCTACTACGTACTCGCCGGTCACCTGTTTCCTGCCAGTGTCGAGCCCAGCCCTAGTTCCCGATCTGCCCTGTAGAGTTATGGAAACTTGTCTCGATAATCTGGCCCTTAGTGCAATGGGCTTGCCATCTACAGTCTAGGCGGGACCCGAGTGACCTGACTAGAGTGGGACATATCCCAATTCTTGACTTTGATAAATTACATGGTTAGTCAGGTTCCGACCGCTACATAACTAGAGGGAACAGGGGAGTCATAAAGAACGATTAATGTAATTGCCCACACGGTGACAGGAGGATGACTTGTCCACCTGAGTCCTGGAGGACCTCCTCACTTATAGTACCGGGAAGGCCGACTAATTTTCGGTAAGCAACGAAACGCCCTCTCTCTCCTGAGAATGTTGGCTTATGGCGTCCAGGAGGGGAATATGTTGTCCCCATCTACTCCATGGGCGGTAACCTGGTATAGGCTTTGTGGACTTAAGCCTTACCACACTCTGTT'/>

    <sequence taxon='115' value='CTTCCCTTCTTAACCAGTGGGCGATCAGGTTAGAGTCACTAGACGTGTACTCGGGGACTTCGTTCTTCGTCAACGTGCGGATTAACTCCGCCCATTTCGTTTCATCAGGCCGCCCAAACGCCGTACCTGCCATGGAGATGCGCATGTTGACAGAGGAGCTAAAACGAATCAAAGACACTCTATTGCGTTTTCAGGGGCCCAACCGAACCCCGGCGGTAAAGGTGTCAGTCTGGCATGACACACGAATGGCACCAGACGTTACCGGGCTGTAAGTTGCTTAGTGCGTGGGCACCGAAGCAAAGCCGTGTGTGACTACCCTCGTCCACACTTATTATCAGGATATGACCACTGGGAATTCGTCGGGTCAGATCGCTGAGAGCCATGTAATCCAAAGGGTGATCCGATGGACACATCAGTCACCCAGCCCTCCCTCAGACGCCCTCGAGGATTGCACGAATGAAATGACAGATGTTCGCTACTAACGCTATCGCAGCCGGATATAATGGATATTAGGCGACGAATCGAAGTATCCCCCGCTGAACCTTTGTTTCAGATATTGCCATTTCCCACCGACCTGACCGGTTACCTCCGACCGCATTAGTGGACGGCCGCGCACCCTGGGTTTCATATGGGCACCCCCTGATGTGAAGTAGATGCAGAGAGCATAGACCGATCTAAACCGGGTGGGCATGCGGGTAGCCCGGTTAGCTTGGAACTAAGTTGCAACTGTGACGAGGGGCTCGATCTTAGACATCGCTCTCTCATGCATCGGGGATGACATGAACGTCCCCACCGTATGGTAGAACCCATCATATGAATATTCTAAGCGAGTTCTTCGAACCTTTCCTGCCAATACCGGAGAGTCTGCCCACATCTAATATGAGCAAATTACGGAACTGATCACGAGACGAAGGATAAGATACGTGCCCCCAAAGGGTCGATGGTCTTGAAACATGATGCACGGTCTTGCTCTATCCCACAAGGTGGCGAATTTCTTCCGCACCTCAGAAAAGGGTCGAAACCTTGGGGTCCTGTAGCCCTCTCGTGCGAGTATCTGAGCCCTTCGGCCTTCAGTTCATCGAGAGACGCCCCTTGGATCGTATACAAGGCCCGTTATGCAGTATGTGGAAAAGGTAAGAGACCTAGGCTCTAGCATGACTTCAATATCGCCCGCGCTAGCTTCAGCGGTGGGGTGATAGACGACCCGGTGAGCGTCAAGGATTAAACCATGAACTTTCTAAAGGGCATTCAATTTGACTACATAGCCCACACCCACCTCATTTATACCCCGATAGTAATTGCGTGACGCACGTATCTCGTACTAGAGTGCTCTTGTGCACTAAGTTGGCTATCAACGTCGTCCAGTGCGCCTAATACCGCGGTGCCAATTCCGTGAACTGCGGAGTATTCCGATTTCCGGATGTTGTATCAAGAAACTGGTGGTATTTAAAACTTTTATGATCATCCACTGGGCGCTGTGCGAGGGACGGAAGTTTAATACTAACCTACTACGTACTCGCCGGTCACCTGTTTCCTGCCAGTGTCGAGCCCAGCCCTAGTTCCCGATCTGCCCTGTAGAGTTATGGAAACTTGTCTCGATAATCTGGCCCTTAGTGCAATGGGCTTGCCATCTACAGTCTAGGCGGGACCCGAGTGACCTGACTAGAGTGGGACATATCCCAATTCTTGACTTTGATAAATTACATGGTTAGTCAGGTTCCGACCGCTACATAACTAGAGGGAACAGGGGAGTCATAAAGAACGATTAATGTAATTGCCCACACGGTGACAGGAGGATGACTTGTCCACCTGAGTCCTGGAGGACCTCCTCACTTATAGTACCGGGAAGGTCGACTAATTTTCGGTAAGCAACGAAACGCCCTCTCTCTCCTGAGAATGTTGGCTTATGGCGTCCAGGAGGGGAATATGTTGTCCCCATCTACTCCATGGGCGGTAACCTGGTATAGGCTTTGTGGACTTAAGCCTTACCACACTCTGTT'/>

    <sequence taxon='82' value='CTTCCCTTCTTAACCAGTGGGCGATCAGGTTAGAGTCACTAGACGTGTACTCGGGGACTTCGTTCTTCGTCAACATGCGGATTAACTCCGCCCATTTCGTTTCATCAGGCCGCCCAAACGCCGTACCTGCCATGGAGATGCGCATGTTGACAGAGGAGCTAAAACGGATCAAAGACACTTTATTGCGTTTTCAGGGGCCCAACCGAACCCCGGCGGTAAAGGTGTCAGTCTGGCATGACACACGAATGGCACCAGACGTTACCGGGCTGTAAGTTGCTTAGTGCGTGGGCGCCGAAGCAAAACCGTGTGTGACTACTCTCGTCCACACTTATTATCAGGATATAACCACTGCGAATTCGTCGGGTCAGATCGTTGGGAGCCATGTAATCCAAAGGGTGATCCGATGGACACATCAGTCACCCAGCCCTCCCTCAGACGCCCTCGAGGATTGCACGAATGAAATGACAGATGTTCGCTACTAACGCTATCGCAGCCGGATATAATGGATATTAGGCGACGAATCGAAGTATCCCCCGCTGAACCTTTGTTTCAGATATTGCCATTTCCCACCGACCTGACCGGTTACCTCCGACCGCATTAGTGGACGGCCGCGCACCCTGGGTTTCATATGGGCACCCCCTGATGTGAAGTAGATGCAGAGAGCATAGACCGATCTAAACTGGGTGGGCATGCGGGTAGCCCGGTTAGCTTGGAACTAAGTTGCAACTGTGACGAGGGGCTCGATCTTAGACATCGCTCTCTCATGCATCGGGGATGACATGAACGTCCCCACCGTATGGTAGAACCCATCATATGAATATTCTAAGCGAGTTCTTCGAACCTTTCCTGCCAATACCGGAGAGTCTGCCCACATCTAATATGAGCAAATTACGGAACTGATCACGAGACGAAGGATAAGATACGTGCCCCCAAGGGGTCGATGGTCTTGAAACATGATGCACGGTCTTGCTCTATCCCACAAGGTGGCGAATTTCTTCCGCACCTCAGAAAAGGGTCGAAACCTTGGGGTCCTGTAGCCCTCTCGTGCGAGTATCTGAGCCCTTCGGCCTTCAGTTCATCGAGAGACGCCCCCTGGATCGTATACAAGGCCCGTTATGCAGTATGTGGAAAAGGTAAGAGACCTAGGCTCTAGCATGACTTCAATATCGCCCGCGCTAGCTTCAGCGGTGGGGTGATAGACGACCCGGTGAGCGTCAAGGATTAAGCCATGAACTTTCTAAAGGGCATTCAATTTGACTACATAGCCCACACCCACCTCATTTATACCCCGATAGTAATCGCGTGACGCACGTATCTCGTACTAGAGTGCTCTTGTGCACTAAGTTGGCTATCAACGTCGTCCAGTGCGCCTAATACCGCGGTGCCAATTCCGTGAACTGCGGAGTATTCCGATTTTCGGATGTTGTATCAAGAAACTGGTGGTATTTGAAACTTTTATGATCATCCACTGGGCGCTGTGCGAGGGACGGAAGTTTAATACTAACCTACTACGTACTCGCCGGTCACCTGTTTCCTGCCCGTGTCGAGCCCAGCCCTAGTTCCCGATCTGCCCTGTAGAGTTATGGAAACTTGTCTCGATAATCTGGCCCTTAGTGCAATGGGCTTGCCATCTACAGTCTAGGCGGGACCCGAGTGACCTGACTAGAGTGGGACATATCCCAATTCTTGACTTTGATAAATTACATGGTTAGTCAGGTTCCGACCGCTACATAACTAGAGGGAACAGGGGAGTCATAAAGAACGATTAATGTAATTGCCCACACGGTGACAGGAGGATGACTTGTCCACCTGAGTCCTGGAGGACCTCCTCACTTATAGTACCGGGAAGGCCGACTAATTTTCGGTAAACAACGAAACGCCCTCTCTCTCCTGAGAATGTTGGCTTATGGCGTCCAGGAGGGGAATATGTTGTCCCCATCTACTCCATGGGCGGTAACCTGGTATAGGCTTTGTGGACTTAAGCCTTACCACACTCTGTT'/>

    <sequence taxon='125' value='CTTCCCTTCTTAACCAGTGGGCGATCAGGTTAGAGTCACTAGACGTGTACTCGGGGACTTCGTTCTTCGTCAACATGCGGATCAACTCCGCCCATTTCGTTTCATCAGGCCGCCCAAACGCCGTACCTGCCATGGAGATGCGCATGTTGACAGAGGAGCTAAAACGGATCAAAGACACTTTATTGCGTTTTCAGGGGCCCAACCGAACCCCGGCGGTAAAGGTGTCAGTCTGGCATGACACACGAATGGCACCAGACGTTACCGGGCTGTAAGTTGCTTAGTGCGTGGGCGCCGAAGCAAAACCGTGTGTGACTACTCTCGTCCACACTTATTATCAGGATATAACCACTGCGAATTCGTCGGGTCAGATCGTTGGGAGCCATGTAATCCAAAGGGTGATCCGATGGACACATCAGTCACCCAGCCCTCCCTCAGACGCCCTCGAGGATTGCACGAATGAAATGACAGATGTTCGCTACTAACGCTATCCCAGCCAGATATAATGGATATTAGGCGATGAATCGAAGTATCCCCCGCTGAACCTTTGTTTCAGATATTGCCATTTCCCACCGACCTGACCGGTTACCTCCGACCGCATTAGTGGACGGCCGCGCACCCTGGGTTTCATATGGGCACCCCCTGATGTGAAGTAGATGCAGAGAGCATAGACCGATCTAAACTGGGTGGGCATGCGGGTAGCCCGGTTAGCTTGGAACTAAGTTGCAACTGTGACGAGGGGCTCGATCTTAGACATCGCTCTCTCATGCATCGGGGATGACATGAACGTCCCCACCGTATGGTAGAACCCATCATATGAATATTCTAAGCGAGTTCTTCGAACCTTTCCTGCCAATACCGGAGAGTCTGCCCACATCTAATGTGAGCAAATTACGGAACTGATCACGAGACGAAGGATAAGATACGTGCCCCCAAGGGGTCGATGGCCTTGAAACATGATGCACGGTCTTGCTCTATCCCACAAGGTGGCGAATTTCTTCCGCACCTCAGAAAAGGGTCGAAACCTTGGGGTCCTGTAGCCCTCTCGTGCGAGTATCTGAGCCCTTCGGCCTTCAGTTCATCGAGAGACGCCCCCTGGATCGTATACAAGGCCCGTTATGCAGTATGTGGAAAAGGTAAGAGACCTAGGCTCTAGCATGACTTCAATATCGCCCGCGCTAGCTTCAGCGGTGGGGTGATAGACGACCCGGTGAGCGTCAAGGATTAAGCCATGAACTTTCTAAAGGGCATTCAATTTGACTACATAGCCCACACCCACCTCATTTATACCCCGATAGTAATCGCGTGACGCACGTATCTCGTACTGGAGTGCTCTTGTGCACTAAGTTGGCTATCAACGTCGTCCAGTGCGCCTAATACCGCGGTGCCAATTCCGTGAACTGCGGAGTATTCCGATTTTCGGATGTTGTATCAAGAAACTGGTGGTATTTGAAACTTTTATGATCATCCACTGGGCGCTGTGCGAGGGACGGAAGTTTAATACTAACCTACCACGTACTCGCCGGTCACCTGTTTCCTGCCCGTGTCGAGCCCAGCCCTAGTTCCCGATCTGCCCTGTAGAGTTATGGAAACTTGTCTCGATAATCTGGCCCTTAGTGCAATGGGCTTGCCATCTACAGTCTAGGCGGGACCCGAGTGACCTGACTAGAGTGGGACATATCCCAATTCTTGACTTTGATAAATTACATGGTTAGTCAGGTTCCGACCGCTACATAACTAGAGGGAACAGGGGAGTCATAAAGAACGATTAATGTAATTGCCCACACGGTAACAGGAGGATGACTTGTCCACCTGAGTCCTGGAGGACCTCCTCACTAATAGTACCGGGAAGGCCGACTAATTTTCGGTAAACAACGAAACGCCCTCTCTCTCCTGAGAATGTTGGCTTATGGCGTCCAGGAGGGGAATATGTTGTCCCCATCTACTCCATGGGCGGTAACCTGGTATAGGCTTTGTGGACTTAAGCCTTACCACACTCTGTT'/>

    <sequence taxon='85' value='CTTCCCTTCTTAACCAGTGGGCGATCAGGTTAGAGTCACTAGACGTGTACTCGGGGACTTCGTTCTTCGTCAACATGCGGATTAACTCCGCCCATTTCGTTTCATCAGGCCGCCCAAACGCCGTACCTGCCATGGAGATGCGCATGTTGACAGAGGAGCTAAAACGGATCAAAGACACTTTATTGCGTTTTCAGGGGCCCAACCGAACCCCGGCGGTAAAGGTGTCAGTCTGGCATGACACACGAATGGCACCAGACGTTACCGGGCTGTAAGTTGCTTAGTGCGTGGGCGCCGAAGCAAAACCGTGTGTGACTACCCTCGTCCACACTTATTATCAGGATATAACCACTGCGAATTCGTCGGGTCAGATCGTTGGGAGCCATGTAATCCAAAGGGTGATCCGATGGACACATCAGTCACCCAGCCCTCCCTCAGACGCCCTCGAGGATTGCACGAATGAAATGACAGATGTTCGCTACTAACGCTATCGCAGCCGGATATAATGGATATTAGGCGACGAATCGAAGTATACCCCGCTGAACCTTTGTTTCAGATATTGCCATTTCCCACCGACCTGACCGGTTACCTCCGACCGCATTAGTGGACGGCCGCGCACCCTGGGTTTCATATGGGCACCCCCTGATGTGAAGTAGATGCAGAGAGCATAGACCGATCTAAACTGGGTGGGCATGCGGGTAGCCCGGTTAGCTTGGAACTAAGTTGCAACTGTGACGAGGGGCTCGATCTTAGACATCGCTCTCTCATGCATCGGGGATGACATGAACGTCCCCACCGTATGGTAGAACCCATCATATGAATATTCTAAGCGAGTTCTTCGAACCTTTCCTGCCAATACCGGAGAGTCTGCCCACATCTAATATGAGCAAATTACGGAACTGATCACGAGACGAAGGATAAGATACGTGCCCCCAAGGGGTCGATGGTCTTGAAACATGATGCACGGTCTTGCTCTATCCCACAAGGTGGCGAATTTCTTCCGCACCTCAGAAAAGGGTCGAAACCTTGGGGTCCTGTAGCCCTCTCGTGCGAGTATCTGAGCCCTTCGGCCTTCAGTTCATCGAGAGACGCCCCCTGGATCGTATACAAGGCCCGTTATGCAGTATGTGGAAAAGGTAAGAGACCTAGGCTCTAGCATGACTTCAATATCGCCCGCGCTAGCTTCAGCGGTGGGGTGATAGACGACCCGGTGAGCGTCAAGGATTAAGCCATGAACTTTCTAAAGGGCATTCAATTTGACTACATAGCCCACACCCACCTCATTTATACCCCGATAGTAATCGCGTGACGCACGTATCTCGTACTAGAGTGCTCTTGTGCACTAAGTTGGCTATCAACGTCGTCCAGTGCGCCTAATACCGCGGTGCCAATTCCGTGAACTGCGGAGTATTCCGATTTTCGGATGTTGTATCAAGAAACTGGTGGTATTTGAAACTTTTATGATCATCCACTGGGCGCTGTGCGAGGGACGGAAGTTTAATACTAACCTACTACGTACTCGCCGGTCACCTGTTTCCTGCCCGTGTCGAGCCCAGCCCTAGTTCCCGATCTGCCCTGTAGAGTTATGGAAACTTGTCTCGATAATCTGGCCCTTAGTGCAATGGGCTTGCCATCTACAGTCTAGGCGGGACCCGAGTGACCTGACTAGAGTGGGACATATCCCAATTCTTGACTTTGATAAATTACATGGTTAGTCAGGTTCCGACCGCTACATAACTAGAGGGAACAGGGGAGTCATAAAGAACGATTAATGTAATTGCCCACACGGTGACAGGAGGATGACTTGTCCACCTGAGTCCTGGAGGACCTCCTCACTTATAGTACCGGGAAGGCCGACTAATTTTCGGTAAACAACGAAACGCCCTCTCTCTCCTGAGAATGTTGGCTTATGGCGTCCAGGAGGGGAATATGTTGTCCCCATCTACTCCATGGGCGGTAACCTGGTATAGGCTTTGTGGACTTAAGCCTTACCACACTCTGTT'/>

    <sequence taxon='98' value='CTTCCCTTCTTAACCAGTGGGCGATCAGGTTAGAGTCACTAGACGTGTACTCGGGGACTTCGTTCTTCGTCAACATGCGGATTAACTCCGCCCATTTCGTTTCATCAGGCTGCCCAAACGCCGTACCTGCCATGGAGATGCGCATGTTGACAGAGGAGCTAAAACGGATCAAAGGCACTTTATTGCGTTTTCAGGGGCCCAACCGAACCCCGGCGGTAAAGGTGTCAGTCTGGCATGACACACGAATGGCACCAAACGTTACCGGGCTGTAAGTTGCTTAGTGCGTGGGCGCCGAAGCAAAACCGTGTGTGACTACCCTCGTCCACACTTATTATCAGGATATAACCACTGCGAATTCGTCGGGTCAGATCGTTGGGAGCCATGTAATCCAAAGGGTGATCCGATGGACACATCAGTCACCCAGCCCTCCCTCAGACGCCCTCGAGGATTGCACGAATGAAATGACAGATGTTCGCTACTAACGCTATCGCAGCCGGATATAATGGATATTAGGCGACGAATCGAAGTATCCCCCGCTGAACCTTTATTTCAGATATTGCCATTTCCCACCGACCTGACCGGTTACCTCCGACCGCATTAGTGGACGGCCGCGCACCCTGGGTTTCATATGGGCACCCCCTGATGTGAAGTAGATGCAGAGAGCATAGACCGATCTAAACTGGGTGGGCATGCGGGTAGCCCGGTTAGCTGGGAACTAAGTTGCAACTGTGACGAGGGGCTCGATCCTAGACATCGCTCTCTCATGCATCGGGGATGACATGAACGTCCCCACCGTATGGTAGAACCCATCATATGAATATTCTAAGCGAGTTCTTCGAACCTTTCCTGCCAATACCGGAGAGTCTGCCCACATCTAATATGAGCAAATTACGGAACTGATCACGAGACGAAGGATAAGATACGTGCCCCCAAGGGGTCGATGGTCTTGAAACATGATGCACGGTCTTGCTCTATCCCACAAGGTGGCGAATTTCTTCCGCACCTCAGAAAAGGGTCGAAACCTTGGGGTCCTGTAGCCCTCTCGTGCGAGTATCTGAGCCCTTCGGCCTTCAGTTCATCGAGAGACGCCCCCTGGATCGTATACAAGGCCCGTTATGCAGTATGTGGAAAAGGTAAGAGACCTAGGCTCTAGCATGACTTCAATATCGCCCGCGCTAGCTTCAGCGGTGGGGTGATAGACGACCCGGTGAGCGTCAAGGATTAAGCCATGAACTTTCTAAAGGGCATTCAATTTGACTACATAGCCCACACCCACCTCATTTATACCCCGATAGTAATCGCGTGACGCACGTATCTCGTACTAGAGTGCTCTTGTGCACTAAGTTGGCTATCAACGTCGTCCAGTGCGCCTAATACCGCGGTGCCAATTCCGTGAACTGCGGAGTATTCCGATTTTCGGATGTTGTATCAAGAAACTGGTGGTATTTGAAACTTTTATGATCATCCACTGGGCGCTGTGCGAGGGACGGAAGTTTAATACTAACCTACTACGTACTCGCCGGTCACCTGTTTCCTGCCCGTGTCGAGCCCAGCCCTAGTTCCCGATCTGCCCTGTAGAGTTATGGAAACTTGTCTCGATAATCTGGCCCTTAGTGCAATGGGCTTGCCATCTACAGTCTAGGCGGGACCCGAGTGACCTGACTAGAGTGGGACATATCCCAATTCTTGACTTTGATAAATTACATGGTTAGTCAGGTTCCGACCGCTACATAACTAGAGGGAACAGGGGAGTCATAAAGAACGATTAATGTAATTGCCCACACGGTGACAGGAGGATGACTTGTCCACCTGAGTCCTGGAGGACCTCCTCACTTATAGTACCGGGAAGGCCGACTAATTTTCGGTAAACAACGAAACGCCCTCTCTCTCCTGAGAATGTTGGCTTATGGCGTCCAGGAGGGGAATATGTTGTCCCCATCTACTCCATGGGCGGTAACCTGGTATAGGCTTTGTGGACTTAAGCCTTACCACACTCTGTT'/>

    <sequence taxon='131' value='CTTCCCTTCTTAACCAGTGGGCGATCAGGTTAGAGTCACTAGACGTGTACTCGGGGACTTCGTTCTTCGTAAACGTGCGGATTAACTCCGCCTATTTCGTTTCATCAGGCCGCCCAAACGCCGTACCTGCCATGGAGATGCGCATGTCGACAGAGGAGCTAAAACGAATCAAAGACACTCTATTGCGTTTTCAGGGGCCCAACCGAACCCGGGCGGTAAAGGTGTCAGCCTGACATGACACACGAATAGCACCAGACGCTACCGGGCTGTAAGTCGCTTAGTGCGTGGGCGCCGCAGCAAAATCGTGTGTGACTACCCTCGTCCACACTTATTATCAGGATATAACCACTGCGAATTCGTCGGGTCAGATCGTTGGGAGCCATGTAATCCAAAGGGTGATCCGATGGACACATCAGTCACCCAGCCCTCCCTCAGACGCCCTCGAGGATTGCACGAATGAAATGACAGATGTTCGCTACTAACGCTATCGCAGCCGGACATAATGGATATTAGGCGACGAATCGAAGTATCCCCCGCTGAACCTTTGTTTCTGATATTGCCATTTCCCACCGACCTGACCGGTTACCTCCGACCGCATTAGTGGACGGCCGCGCACCCTGGGTTTCATATGGGCACCCCCTGATGTGAAGTAGATGCAGAGAGCATAGACCGATCTAAACTGGGTGGGCATGCGGGTAGCCCGGTTAGCTTGGAACTCAGCTGCAACTGTGACAAGGGGCTCGATCTTAGACATCGCTCTCTCATGCATCGGGGATGACATGAACGTCCCCACCGTATGGTAGAACCCATCATGTGAATATTCTAAGCGAGTTCTTCGAACCTTTTCCGCCAATACCGGAGAGTATGCCCACATCTAATATGAGCAAATTACGGAACTGATCACGGGACGAAGGATAAGATACGTGCCCCCAAGGGGTCGATGGTCTTGAAACATGATGCACGGTCTTGCTCTATCCCATAAGGTGGCGAATTTCTTCCGCACCTCAGAAAAGGGTCGAAACCTTGGGGTCCTGTAGCCCTCTCGTGCGAGTATCTGAGCCCTTCGGCCTTCAGTTCATCGAGAGACGTCCCCTGGATCGTATACAAGGCCCGTTATGCAGTATGTGGAAAAGATAAGAGACCTAGGCTCTAGCATGACTTCAATATCGCCCGCGCTAGCTTCAGCGGTGGGGTGATAGACGACCCGGTGAGCATCAAGGATTAAACCATGAACTTTCTAAAGGGCATTCAATTTGACCACATAGCCCACAACCACCTCATTTATCCTCCGATAGTTATCGCGTGACGCACGTATCTCGTACTAGAGTGCTCTTGTGCACTGAGTTAGCTATCAACGTCGTCCAGCGCGCCTAATACCGCGGTGCCAATTCCGTGAACTGCGGAGTATTCCGATTTTCGGATGTTGTATCAAGAAACTGGTGGTATTTGAAACTTTTATGATCATCCACTGGGCGCTGTGCGAGGGACGGAAGTTTAATACTAACCTACTACGTACTCGCTGGTCACCTGTTTCCTGCCAGTGTCGAGCCCAGCCCTAGTTCCCGATCTGCCCTGTAGAGTTATGGAAACTTGTCTCGATAATCTGGCCCTTAGTGCAATGGGCTTGCCATCTACAGTCTAAGCGGGACCCGAGTGACCTGACTAGAGTGGGACATATCCCAATTCTTGACTTTGATAAATTACACGGTTAGTCAGGTTCCGACCGCTACATAACTAGAGGGAACAGGGGAGTCATAAGGAACGATTAATGTAATTGCCCACACGGTGACAGGAGGATGACTTGTCCACCTGAATCCTGGAGGACCTCCTCACTTATAGTACCGGGAAGGCCGACTAATTTTCGGTAAGCAACGAAACGCCCTCTCTCTCCCGAGAATGTTGGCTTATGGCGTCCAGGAGGGGAATATGTCGTCCCCATCTACTCCATGGGCGGTAAACTGGTATAGGCTTTGTGGACTTAGGCCTTGCCACACTCTGTT'/>

    <sequence taxon='20' value='CTTCCCTTCTTAACCAGTGGGCGATCAGGTTAGAGTCACTAGACGTGTACTCGGGGACTTCGTTCTTCGTCAACGTGCGGATTAACTCCGCCCATTTCGTTTCATCAGGCCGCCCAAACGCCGTACCTGCCATGGAGATGCGCATGTTGACAGAGGAGCTAAAACGAATCAAAGACACTCTATTGCGTTTTCAGGGGCCCAACCGAACCCCGGCGGTAAAGGTGTCAGTCTGACATGACACACGAATAGCACCAGACGCTACCGGGCTGTAAGTTGCTTAGTGCGTGGGCGCCGAAGCAAAACCGTGTGTGACTACCCTCGTCCACACTTATTATCAGGATATAACCACTGCGAATTCGTCGGGTCAGATCGTTGGGAGCCATGTAATCCAAAGGGTGATCCGATGGACACATCAGTCACCCAGCCCTCCCTCAGACGCCCTCGAGGATTGCACGAATGAAATGACAGATGTTCGCTACTAACGCTATCGCAGCCGGATATAATGGATATTAGGCGACGAATCGAAGTATCCCCCGCTGAACCTTTGTTTCAGATATTGCCATTTCCCACCGACCTGACCGGTTACCTCCGACCGCATTAGTGGACGGCCGCGCACCCTGGGTTTCATATGGGCACCCCCTGATGTGAAGTAGATGCAGAGAGCATAGACCGATCTAAACTGGGTGGGCATGCGGGTAGCCAGGTTAGCTTGGAACTCAGTTGCAACTGTGACGAGGGGCTCGATCTTAGACATCGCTCTCTCATGCATCGGGGATGACATGAACGTCCCCACCGTATGGTAGAACCCATCATGTGAATATTCTAAGCGAGTTCTTCGAACCTTTTCTGCCAATACCGGAGAGTCTGCCCACATCTAATATGAGCAAATTACGGAACTGATCACGAGACGAAGGATAAGATACGTGCCCCCAAGGGGTCGATGGCCTTGAAACATGATGCACGGTCTTGCTCTATCCCACAAGGTGGCGAATTTCTTCCGCACCTCAGAAAAGGGTCGAAACCTTGGGGTCCTGTAGCCCTCTCGTGCGAGTATCTGAGCCCTTCGGCCTTCAGTTCATCGAGAGACGTCCCCTGGATCGTATACAAGGCCCGTTATGCAGTATGTGGAAAAGATAAGAGACCTAGGCTCTAGCATGACTTCAACATCGCCCGCGCTAGCTTCAGCGGTGGGTTGATAGACGACCCGGTGAGCGTCAAGGATTAAACCATGAACTTTCTAAAGGGCATTCAATTTGACTACATAGCCCACAACCACCTCATTTATACTCCGATAGTTATCGCGTGACGCACGTATCTCGTACTAGAGTGCTCTTGTGCACTGAGTTAGCTATCAACGTCGTCCAGCGCGCCTAATACCGCGGTGCCAATTCCGTGAACTGCGGAGTATTCCGATTTTCGGATGTTGTATCAAGAAACTGGTGGTATTTGAAACTTTTATGATCATCCACTGGGCGCTGTGCGAGGGACGGAAGTTTAATACTAACCTACTACGTGCTCGCCGGTCACCTGTTTCCTGCCAGTGTCGAGCCCAGCCCTAGTTCCCGATCTGCCCTGTAGAGTTATGGAAACTTGTCTCGATAATCTGGCCCTTAGTGCAATGGGCCTGCCATCTACAGTCTAAGCGGGACCCGAGTGACCTGACTAGAGTGGGACATATCCCAATTCTTGACTTTGATAAATTACATGGTTAGTCAGGTTCCGACCGCTACATAACTAGAGGGAACAGGGGAGTCATAAAGAACGATTAATGTAATTGCCCACACGGTGACAGGAGGATGACTTGTCCACCTGAGTCCTGGAGGACCTCCTCACTTATAGTACCGGGAAGGCCGACTAATTTTCGGTAAGCAACGAAACGCCCTCTCTCTCCTGAGAATGTTGGCTTATGGCGTCCAGGAGGGGAATATGTTGTCCCCATCTACTCCATGGGTGGTAAACTGGTATAGGCTTTGTGGACTTAAGCCTTACCACACTCTGTT'/>

    <sequence taxon='26' value='CTTCCCTTCTTAACCAGTGGGCGATCAGGTTAGAGTCACTAGACGTGTACTCGGGGACTTCGTTCTTCGTCAACGTGCGGATTAACTCCGCCCATTTCGTTTCATCAGGCCGCCCAAACGCCGTACCTGCCATGGAGATGCGCATGTTGACAGAGGAGCTAAAACGAATCAAAGACACTCTATTGCGTTTTCAGGGGCCCAACCGAACCCCGGCGGTAAAGGTGTCAGTCTGACATGACACACGAATAGCACCAGACGCTACCGGGCTGTAAGTTGCTTAGTGCGTGGGCGCCGAAGCAAAACCGTGTGTGACTACCCTCGTCCACACTTATTATCAGGATATAACCACTGCGAATTCGTCGGGTCAGATCGTTGGGAGCCATGTAATCCAAAGGGTGATCCGATGGACACATCAGTCACCCAGCCCTCCCTCAGACGCCCTCGAGGATTGCACGAATGAAATGACAGATGTTCGCTACTAACGCTATCGCAGCCGGATATAATGGATATTAGGCGACGAATCGAAGTATCCCCCGCTGAACCTTTGTTTCAGATATTGCCATTTCCCACCGACCTGACCGGTTACCTCCGACCGCATTAGTGGACGGCCGCGCACCCTGGGTTTCATATGGGCACCCCCTGATGTGAAGTAGATGCAGAGAGCATAGACCGATCTAAACTGGGTGGGCATGCGGGTAGCCAGGTTAGCTTGGAACTCAGTTGCAACTGTGACGAGGGGCTCGATCTTAGACATCGCTCTCTCATGCATCGGGGATGACATGAACGTCCCCACCGTATGGTAGAACCCATCATGTGAATATTCTAAGCGAGTTCTTCGAACCTTTTCTGCCAATACCGGAGAGTCTGCCCACATCTAATATGAGCAAATTACGGAACTGATCACGAGACGAAGGATAAGATACGTGCCCCCAAGGGGTCGATGACCTTGAAACATGATGCACGGTCTTGCTCTATCCCACAAGGTGGCGAATTTCTTCCGCACCTCAGAAAAGGGTCGAAACCTTGGGGTCCTGTAGCCCTCTCGTGCGAGTATCTGAGCCCTTCGGCCTTCAGTTCATCGAGAGACGTCCCCTGGATCGTATACAAGGCCCGTTATGCAGTATGTGGAAAAGATAAGAGACCTAGGCTCTAGCATGACTTCAACATCGCCCGCGCTAGCTTCAGCGGTGGGTTGATAGACGACCCGGTGAGCGTCAAGGATTAAACCATGAACTTTCTAAAGGGCATTCAATTCGACTACATAGCCCACAACCACCTCATTTATACTCCGATAGTTATCGCGTGACGCACGTATCTCGTACTAGAGTGCTCTTGTGCACTGAGTTAGCTATCAACGTCGTCCAGCGCGCCTAATACCGCGGTGCCAATTCCGTGAACTGCGGAGTATTCCGATTTTCGGATGTTGTATCAAGAAACTGGTGGTATTTGAAACTTTTATGATCATCCACTGGGCGCTGTGCGAGGGACGGAAGTTTAATACTAACCTACTACGTGCTCGCCGGTCACCTGTTTCCTGCCAGTGTCGAGCCCAGCCCTAGTTCCCGATCTGCCCTGTAGAGTTATGGAAACTTGTCTCGATAATCTGGCCCTTAGTGCAATGGGCCTGCCATCTACAGTCTAAGCGGGACCCGAGTGACCTGACTAGAGTGGGACATATCCCAATTCTTGACTTTGATAAATTACATGGTTAGTCAGGTTCCGACCGCTACATAACTAGAGGGAACAGGGGAGTCATAAAGAACGATTAATGTAATTGCCCACACGGTGACAGGAGGATGACTTGTCCACCTGAGTCCTGGAGGACCTCCTCACTTATAGTACCGGGAAGGCCGACTAATTTTCGGTAAGCAACGAAACGCCCTCTCTCTCCTGAGAATGTTGGCTTATGGCGTCCAGGAGGGGAATATGTTGTCCCCATCTACTCCATGGGTGGTAAACTGGTATAGGCTTTGTGGACTTAAGCCTTACCACACTCTGTT'/>

    <sequence taxon='31' value='CTTCCCTTCTTAACCAGTGGGCGATCAGGTTAGAGTCACTAGACGTGTACTCGGGGACTTCGTTCTTCGTCGACGTGCGGATTAACTCCGCCCATTTCGTTTCATCAGGCCGCCCAAACGCCGTACCTGCCATGGAGATGCGCATGTTGACAGAGGAGCTAAAACGAATCAAAGACACTCTATTGCGTTTTCAGGGGCCCAACCGAACCCCGGTGGTAAAGGTGTCAGTTTGACATGACACACGAATAGCACCAGACGCTACCGGGCTGTAAGTTGCTTAGTGCGTGGGCGCCGAAGCAAAACCGTGTGTGACTACCCTCGTCCACACTTATTATCAGGATATAACCACTGCGAATTCGTCGGGTCAGATCGTTGGGAGCCATGTAATCCAAAGGGTGATCCGATGGACCCATCAGTCACCCAGCCCTCCCTCAGACGCCCTCGAGGATTGCACGAATGAAATGACAGATGTTCGCTACTAACGCTATCGCAGCCGGATATAATGGATATTAGGCGACGAATCGAAGTATCCCCCGCTGAACCTTTGTTTCAGATATTGCCATTTCCCACCGACCTGACCGGTTACCTCCGACCGCATTAGTGGGCGGCCGCGCACCCTGGGTTTCATATGGGCACCCCCTGATGTGAAGTAGATGCAGAGAGCATAGACCGATCTAAACTGGGTGAGCATGCGGGTAGCCAGGCTAGCTTGGAACTCAGTTGCAACTGTGACGAGGGACTCGATCTTAGACATCGCTCTCTCATGCATCGGGGATGACATGAACGTCCCCACCGTATGGTAGAACCCATCATGTGAATATTCTAAGCGAGTTCTTCGAACCTTTTCTGCCAATACCGGAGAGTCTGCCCACATCTAATATGAGCAAATTACGGAACTGATCACGAGACGAAGGATAAGATACGTGCCCCCAAGGGGTCGATGACCTTGAAACATGATGCACGGTCTTGCTCTATCCCACAAGGTGGCGAATTTCTTCCGCACCTCAGAAAAGGGTCGAAACCTTGGGGTCCTGTAGCCCTCTCGTGCGAGTATCTGAGCCCTTCGGCCTTCAGTTCATCGAGAGACGTCCCCTGGATCGTATACAAGGCCCGTTATGCAGTATGTGGAAAAGATAAGAGACCTAGGCTCTAGCATGACTTCAACATCGCCCGCGCTAGCTTCAGCGGTGGGCTGATAGACGACCCGGTGAGCGTCAAGGATTAAACCATGAACTTTCTAAAGGGCATTCAATTCGACTACATAGCCCACAACCACCTCATTTATACTCCGATAGTTATCGCGTGACGCACGTATCTCGTACTAGAGTGCTCTTGTGCACTGAGCTAGCTATCAACGTCGTCCAGCGCGCCTAATACCGCGGTGCCAATTCCGTGAACTGCGGAGTATTCCGATTTTCGGATGTTGTATCAAGAAACTGGTGGTATTTGAAACTTTTATGATCATCCACTGGGCGCTGTGCGAGGGACGGAAGTTTAATACTAACCTACTACGTGCTCGCCGGTCACTTGTTTCCTGCCAGTGTCGAGCCCAGCCCTAGTTCCCGATCTGCCCTGTAGAGTTATGGAAACTTGTCTCGATAATCTGGCCCTTAGTGCAATGGGCCTGCCATCTACAGTCTAAGCGGGACCCGAGTGACCTGAGTAGAGTGGGACATATCCCAATTCTTGACTTTGATAAATTACATGGTTAATCAGGTTCCGACCGCTACATAACTAGAGGGAACAGGGGAGTCATAAAGAACGATTAATGTAATTGCCCACACGGTGACAGGAGGATGACTTGTCCACCTGAGTCCTGGAGGACCTCCTCACTTATAGTACCGGGAAGGCCGACTAATTTTCGGTAAGCAACGAAACGCCCTCTCTCTCCTGAGAATGTTGGCTTATGGCGTCCAGGAGGGGAATATGTTGTCCCCATCTACTCCATGGGTGGTAAACTGATACAGGCTTTGTGGACTTAAGCCTTACCACACTCTGTT'/>

    <sequence taxon='105' value='CTTCCCTTCTTAACCAGTGGGCGATCAGGTTAGAGTCACTAGACGTGTACTCGGGGACTTCGTTCTTCGTCGACGTGCGGATTAACTCCGCCCATTTCGTTTCATCAGGCCGCCCAAACGCCGTACCTGCCATGGAGATGCGCATGTTGACAGAGGAGCTAAAACGAATCAAAGACACTCTATTGCGTTTTCAGGGGCCCAACCGAACCCCGGTGGTAAAGGTGTCAGTTTGACATGACACACGAATAGCACCAGACGCTACCGGGCTATAAGTTGCTTAGTGCGTGGGCGCCGAAGCAAAACCGTGTGTGACTACCCTCGTCCACACTTATTATCAGGATATAACCACTGCGAATTCGTCGGGTCAAATCGTTGGGAGCCATGTAATCCAAAGGGTGATCCGATGGACCCATCAGTCACCCAGCCCTCCCTCAGACGCCCTCGAGGATTGCACGAATGAAATGACAGATGTTCGCTACTAACGCTATCGCAGCCGGATATAATGGATATTAGGCGACGAATCGAAGTATCCCCCGCTGAACCTTTGTTTCAGATATTGCCATTTCCCACCGACCTGACCGGTTACCTCCGACCGCATTAGTGGGCGGCCGCGCACCCTGGGTTTCATATGGGCACCCCCTGATGTGAAGTAGATGCAGAGAGCATAGACCGATCTAAACTGGGTGAGCATGCGGGTAGCCAGGCTAGCTTGGAACTCAGTTGCAACTGTGACGAGGGACTCGATCTTAGACATCGCTCTCTCATGCATCGGGGATGACATGAACGTCCCCACCGTATGGTAGAACCCATCATGTGAATATTCTAAGCGAGTTCTTCGAACCTTTTCTGCCAATACCGGAGAGTCTGCCCACATCTAATATGAGCAAATTACGGAACTGATCACGAGACGAAGGATAAGATACATGCCCCCAAGGGGTCGATGACCTTGAAACATGGTGCACGGTCTTGCTCTATCCCACAAGGTGGCGAATTTCTTCCGCACCTCAGAAAAGGGTCGAAACCTTGGGGTCCTGTAGCCCTCTCGCGCGAGTATCTGAGCCCTTCGGCCTTCAGTTCATCGAGAGACGTCCCCTGGATCGTATACAAGGCCCGTTATGCAGTATGTGGAAAAGATAAGAGACCTAGGCTCTAGCATGACTTCAACATCGCCCGCGCTAGCTTCAGCGGTGGGCTGATAGACGACCCGGTGAGCGTCAAGGATTAAACCATGAACTTTCTAAAGGGCATTCAATTCGACTACATAGCCCACAACCACCTCATTTATACTCCGATAGTTATCGCGTGACGCACGTATCTCGTACTAGAGTGCTCTTGTGCACTGAGCTAGCTATCAACGTCGTCCAGCGCGCCTAATACCGCGGTGCCAATTCCGTGAACTGCGGAGTATTCCGATTTTCGGATGTTGTATCAAGAAACTGGTGGTATTTGAAACTCTTATGATCATCCACTGGGCGCTGTGCGAGGGACGGAAGTTTAATACTAACCTACTACGTGCTCGCTGGTCACTTGTTTCCTGCCAGTGTCGAGCCCAGCCCTAGTTCCCGATCTGCCCTGTAGAGTTATGGAAGCTTGTCTCGATAATCTGGCCCTTAGTGCAATGGGCCTGCCATCTACAGTCTAAGCGGGACCCGAGTGACCTGAGTAGAGTGGGACATATCCCAATTCTTGACTTTGATAAATTACATGGTTAATCAGGTTCCGACCGCTACATAACTAGAGGGAACAGGGGAGTCATAAAGAACGATTAATGTAATTGCCCACACGGTGACAGGAGGATGACTTGTCCACCTGAGTCCTGGAGGACCTCCTCACTTATAGTACCGGGAAGGCCGACTAATTTTCGGTAAGCAACGAAACGCCCTCTCTCTCCTGAGAATGTTGGCTTATGGCGTCCAGGAGGGGAATATGTTGTCCCCATCTACTCCATGGGTGGTAAACTGATACAGGCTTTGTGGACTTAAGCCTTACCACACTCTGTT'/>

    <sequence taxon='22' value='CTTCCCTTCTTAACCAGTGGGCGATCAGGTTAGAGTCACTAGACGTGTACTCGGGGACTTCGTTCTTCGTCAACGTGCGGATTAACTCCGCCCATTTCGTTTCATCAGGCCGCCCAAACGCCGTACCTGCCATGGAGATGCGCATGTTGACAGAGGAGCTAAAACGAATCAAAGACACTCTATTGCGTTTTCAGGGGCCCAACCGAACCCCGGCGGTAAAGGTGTCAGTCTGACATGACACACGAATAGCACCAGACGCTACCGGGCTGTAAGTTGCTTAGTGCGTGGGCGCCGAAGCAAAACCGTGTGTGACTACCCTCGTCCACACTTATTATCAGGATATAACCACTGCGAATTCGTCGGGTCAGATCGTTGGGAGCCATGTAATCCAAAGGGTGATCCGATGGACACATCAGTCACCCAGCCCTCCCTCAGACGCCCTCGAGGATTGCACGAATGAAATGACAGATGTTCGCTACTAACGCTATCGCAGCCGGATATAATGGATATTAGGCGACGAATCGAAGTATCCCCCGCTGAACCTTTATTTCAGATATTGCCATTTCCCACCGACCTGACCGGTTACCTCCGACCGCATTAGTGGACGGCCGCGCACCCTGGGTTTCATATGGGCACCCCCTGATGTGAAGTAGATGCAGAGAGCATAGACCGATCTAAACTGGGTGGGCATGCGGGTAGCCCGGTTAGCTTGGAACTCAGTTGCAACTGTGACGAGGGGCTCGATCTTAGACATCGCTCTCTCATGCATCGGGGATGACATGAACGTCCCCACCGTATGGTAGAACCCATCATGTGAATATTCTAAGCGAGTTCTTCGAACCTTTTCTGCCAATACCGGAGAGTCTGCCCACATCTAATATGAGCAAATTACGGAACTGATCACGAGACGAAGGATAAGATACGTGCCCCCAAGGGGTCGATGGCCTTGAAACATGATGCACGGTCTTGCTCTATCCCACAAGGTGGCGAATTTCTTCCGCACCTCAGAAAAGGGTCGAAACCTTGGGGTCCTGTAGCCCTCTCGTGCGAGTATCTGAGCCCTTCGGTCATCAGTTCATCGAGAGACGTCCCCTGGATCGTATACAAGGCCCGTTATGCAGTATGTGGAAAAGATAAGAGACCTAGGCTCTAGCATGACTTCAACATCGCCCGCGCTAGCTTCAGCGGTGGGTTGATAGACGACCCGGTGAGCGTCAAGGATTAAACCATGAACTTTCTAAAGGGCATTTAATTTTACTACATAGCCCACAACCACCTCATTTATACTCCGATAGTTATCGCGTGACGCACGTATCTCGTACTAGAGTGCTCTTGTGCACTGAGTTAGCTATCAACGTCGTCCAGCGCGCCTAATACCGCGGTGCCAATTCCGTGAACTGCGGAGTATTCCGATTTTCGGATGTTGTATCAAGAAACTGGTGGTATTTGAAACTTTTATGATCATCCACTGGGCGCTGTGCGAGGGACGGAAGTTTAATACTAACCTACTACGTGCTCGCCGGTCACCTGTTTCCTGCCAGTGTCGAGCCCAGCCCTAGTTCCCGATCTGCCCTGTAGAGTTATGGAAACTTGTCTCGATAATCTGGCCCTTAGTGCAATGGGCCTGCCATCTACAGTCTAAGCGGGACCCGAGTGACCTGACTAGAGTGGGACATATCCCAATTCTTGACTTTGATAAATTACATGGTTAGTCAGGTTCCGACCGCTACATAACTAGAGGGAACAGGGGAGTCATAAAGAACGATTAATGTAATTGCCCACACGGTGACAGGAGGATGACTTGTCCACCTGAGTCCTGGAGGACCTCCTCACTTATAGTACCGGGAAGGCCGACTAATTTTCGGTAAGCAACGAAACGCCCTCTCTCTCCTGAGAATGTTGGCTTATGGCGTCCAGGAGGGGAATATGTTGTCCCCATCTACTCCATGGGTGGTAAACTGGTATAGGCTTTGTGGACTTAAGCCTTACCACACTCTGTT'/>

    <sequence taxon='27' value='CTTCCCTTCTTAACCAGTGGGCGATCAGGTTAGAGTCACTAGACGTGTACTCGGGGACTTCGTTCTTCGTCAACGTGCGGATTAACTCCGCCCATTTCGTTTCATCAGGCCGCCCAAACGCCGTACCTGCCATGGAGATGCGCATGTTGACAGAGGAGCTAAAACGAATCAAAGACACTCTATTGCGTTTTCAGGGGCCCAACCGAACCCCGGCGGTGAAGGTGTCAGTCTGACATGACACACGAATAGCACCAGACGCTACCGGGCTGTAAGTTACTTAGTGCGTGGGCGCCGAAGCAAAACCGTGTGTGACTGCCCTCGTCCACACTTATTATCAGGATATAACCACTGCGAATTCGTCGGGTCAGATCGTTGGGAGCCATGTAATCCAAAAGGTGATCCGATGGACACATCAGTCACCCAGCCCTCCCTCAGACGCCCTCGAGGATTGCACGAATGAAATGACAGATGTTCGCTACTAACGCTATCGCAGCCGGATATAATGGATATTAGGCGACGAATCGAAGTATCCCCCGCTGAACCTTTGTTTCAGATATTGCCATTTCCCACCGACCTGACCGGTTACCTCCGACCGCATTAGTGGACGGCCGCGCACCCTGGGTTTCATATGGGCACCCCCTGATGTGAAGTAGATGCAGAGAGCATAGACCAATCTAAACTGGGTGGGCATGCGGGTAGCCCGGTTAGCTTGGAACTCAGTTGCAACTGTGACGAGGGGCTCGATCTTAGACATCGCTCTCTCATGCATCGGGGATGACATGAACGTCCCCACCGTATGGTAGAACCCATCATGTGAATATTCTAAGCGAGTTCTTCGAACCTTTTCTGCCAATACCGGAGAGTCTGCCCACATCTAATATGAGCAAATTACGGAACTGATCACGAGACGAAGGATAAGATACGTGCCCCCAAGGGGTCGATGGCCTTGAAACATGATGCACGGTCTTGCTCTATCCCACAAGGTGGCGAATTTCTTCCGCACCTCAGCAAAGGGTCGAAACCTTGGGGTCCTGTAGCCCTCTCGTGCGAGTATCTGAGCCCTTCGGCCTTCAGTTCATCGAGAGACGTCCCCTGGATCGTATACAAGGCCCGTTATGCAGTATGTGGAAAAGATAAGAGACCTAGGCTCTAGCATGACTTCAACATCGCCCGCGCTAGCTTCAGCGGTGGGTTGATAGACGACCCGGTGAGCGTCAAGGATCAAACCATGAACTTTCTAAAGGGCATTCAATTTGACTACATAGCCCACAACCACCTCATTTATACTCCGATAGTTATCGCGTGACGCACGTATCTCGTACTAGAGTGCTCTTGTGCACTGAGTTAGTTATCAACGTCGTCCAGCGCGCCTAATACCGCGGTGCCAATTCCGTGAACTGCGGAGTATTCCGATTTTCGGATGTTGTATCAAGAAACTGGTGGTATTTGAAACTTTTATGATCATCCACTGGGCGCTGTGCGAGGGACGGAAGTTTAATACTAACCTACTACGTGCTCGCCGGTCACCTGTTTCCTGCCAGTGTCGAGCCCAGCCCTAGTTCCCGATCTGCCCTGCAGAGTTATGGAAACTTGTCTCGATAATCTGGCCCTTAGTGCAATGGGCCTGCCATCTACAGTCTAAGCGGGACCCGAGTGACCTGACTAGAGTGGGACATATCTCAATTCTTGACTTTGATAAATTACATGGTTAGTCAGGTTCCGACCGCTACATAACTAGAGGGAACAGGGGAGTCATAAAGAACGATTAATGTAATTGCCCACACGGTGACAGGAGGATGACTTGTCCACCTGAGTCCTGGAGGACCTCCTCACTTATAGTACCGGGAAGGCCGACTAATTTTCGGTAAGCAACGAAACGCCCTCTCTCTCCTGAGAATGTTGGCTTATGGCGTCCAGGAGGGGAATATGTTGTCCCCATATACTCCATGGGTGGTAAACTGGTATAGGCTTTGTGGACTTAAGCCTTACCACACTCTGTT'/>

    <sequence taxon='28' value='CTTCCCTTCTTAACCAGTGGGCGATCAGGTTAGAGTCACTAGACGTGTACTCGGGGACTTCGTTCTTCGTCAACGTGCGGATTAACTCCGCCCATTTCGTTTCATCAGGCCGCCCAAACGCCGTACCTGCCATGGAGATGCGCATGTTGACAGAGGAGCTAAAACGAATCAAAGACACTCTATTGCGTTTTCAGGGGCCCAACCGAACCCCGGCGGTAAAGGTGTCAGTCTGACATGACACACGAATAGCACCAGACGCTACCGGGCTGTAAGTTGCTTAGTGCGTGGGCGCCGAAGCAAAACCGTGTGTGACTACCCTCGTCCACACTTATTATCAGGATATAACCACTGCGAATTCGTCGGGTCAGATCGTTGGGAGCCATGTAATCCAAAGGGTGATCCGATGGACACATCAGTCACCCAGCCCTCCCTCAGACGCCCTCGAGGATTGCACGAATGAAATGACAGATGTTCGCTACTAACGCTATCGCAGCCGGATATAATGGATATTAGGCGACGAATCGAAGTATCCCCCGCTGAACCTTTGTTTCAGATATTGCCATTTCCCACCGACCTGACCGGTTACCTCCGACCGCATTAGTGGACGGCCGCGCACCCTGGGTTTCATATGGGCACCCCCTGATGTGAAGTAGATGCAGAGAGCATAGACCGATCTAAACTGGGTGGGCATGCGGGTAGCCCGGTTAGCTTGGAACTCAGTTGCAACTGTGACGAGGGGCTCGATCTTAGACATCGCTCTCTCATGCATCGGGGATGACATGAACGTCCCCACCGTATGGTAGAACCCATCATGTGAATATTCTAAGCGAGTTCTTCGAACCTTTTCTGCCAATACCGGAGAGTCTGCCCACATCTAATATGAGCAAATTACGGAACTGATCACGAGACGAAGGATAAGATACGTGCCCCCAAGGGGTCGATGGCCTTGAAACATGATGCACGGTCTTGCTCTATCCCACAAGGTGGCGAATTTCTTCCGCACCTCAGAAAAGGGTCGAAACCTTGGGGTCCTGTAGCCCTCTCGTGCGAGTATCTGAGCCCTTCGGCCTTCAGTTCATCGAGAGACGTCCCCTGGATCGTATACAAGGCCCGTTATGCAGTATGTGGAAAAGATAAGAGACCTAGGCTCTAGCATGACTTCAACATCGCCCGCGCTAGCTTCAGCGGTGGGTTGATAGACGACCCGGTGAGCGTCAAGGATTAAACCATGAACTTTCTAAAGGGCATTCAATTTGACTACATAGCCCACAACCACCTCATTTATACTCCGATAGTTATCGCGTGACGCACGTATCTCGTACTAGAGTGCTCTTGTGCACTGAGTTAGCTATCAACGTCGTCCAGCGCGCCTAATACCGCGGTGCCAATTCCGTGAACTGCGGAGTATTCCGATTTTCGGATGTTGTATCAAGAAACTGGTGGTATTTGAAACTTTTATGATCATCCACTGGGCGCTGTGCGAGGGACGGAAGTTTAATACTAACCTACTACGTGCTCGCCGGTCACCTGTTTCCTGCCAGTGTCGAGCCCAGCCCTAGTTCCCGATCTGCCCTGCAGAGTTATGGAAACTTGTCTCGATAATCTGGCCCTTAGTGCAATGGGCCTGCCATCTACAGTCTAAGCGGGACCCGAGTGACCTGACTAGAGTGGGACATATCCCAATTCTTGACTTTGATAAATTACATGGTTAGTCAGGTTCCGACCGCTACATAACTAGAGGGAACAGGGGAGTCATAAAGAACGATTAATGTAATTGCCCACACGGTGACAGGAGGATGACTTGTCCACCTGAGTCCTGGAGGACCTCCTCACTTATAGTACCGGGAAGGCCGACTAATTTTCGGTAAGCAACGAAACGCCCTCTCTCTCCTGAGAATGTTGGCTTATGGCGTCCAGGAGGGGAATATGTTGTCCCCATCTACTCCATGGGTGGTAAACTGGTATAGGCTTTGTGGACTTAAGCCTTACCACACTCTGTT'/>

    <sequence taxon='11' value='CTTCCCTTCTTAACCAGTGGGCGATCAGGTTAGAGTCACTAGACGTGTACTCGGGGACTTCGTTCTTCGTCAACGTGCGGATTAACTCCGCCCATTTCGTTTCATCAGGCCGCCCAAACGCCGTACCTGCCATGGAGATGCGCATGTTGACAGAGGAGCTAAAACGAATCAAAGACACTCTATTGCGTTTTCAGGGGCCCAACCGAACCCCGGCGGTAAAGGTGTCAGTCTGACATGACACACGAATAGCACCAGACGCTACCGGGCTGTAAGTTGCTTAGTGCGTGGGCGCCGAAGCAAAACCGTGTGTGACTACCCTCGTCCACACTTATTATCAGGATATAACCACTGCGAATTCGTCGGGTCAGATCGTTGGGAGCCATGTAATCCAAAGGGTGATCCGATGGACACATCAGTCACCCAGCCCTCCCTCAGACGCCCTCGAGGATTGCACGAATGAAATGACAGATGTTCGCTACTAACGCTATCGCAGCCGGATATAATGGATATTAGGCGACGAATCGAAGTATCCCCCGCTGAACCTTTGTTTCAGATATTGCCATTTCCCACCGACCTGACCGGTTACCTCCGACTGCATTAGTGGACGGCCGCGCACCCTGGGTTTCATATGGGCACCCCCTGATGTGAAGTAGATGCAGAGAGCATAGACCGATCTAAACTGGGTGGGCATGCGGGTAGCCCGGTTAGCTTGGAACTCAGTTGCAACTGTGACGAGGGGCTCGATCTTAGACATCGCTCTCTCATGCATCGGGGATGACATGAACGTCCCCACCGTATGGTAGAACCCATCATGTGAATATTCTAAGCGAGTTCTTCGAACCTTTTCTGCCAATACCGGAGAGTCTGCCCACATCTAATATGAGCAAATTACGGAACTGATCACGAGACGAAGGATAAGATACGTGCCCCCAAGGGGTCGATGGCCTTGAAACATGATGCACGGTCTTGCTCTATCCCACAAGGTGGCGAATTTCTTCCGCACCTCAGAAAAGGGTCGAAACCTTGGGGTCCTGTAGCCCTCTCGTGCGAGTATCTGAGCCCTTCGGCCTTCAGTTCATCGAGAGACGTCCCCTGGATCGTATACAAGGCCCGTTATGCAGTATGTGGAAAAGATAAGAGACCTAGGCTCTAGCATGACTTCAACATCGCCCGCGCTAGCTTCAGCGGTGGGTTGATAGACGACCCGGTGAGCGTCAAGGATTAAACCATGAACTTTCTAAAGGGCATTCAATTTGACTACATAGCCCACAACCACCTCATTTATACTCCGATAGTTATCGCGTGACGCACGTATCTCGTACTAGAGTGCTCTTGTGCACTGAGTTAGCTATCAACGTCGTCCAGCGCGCCTAATACCGCGGTGCCAATTCCGTGAACTGCGGAGTATTCCGATTTTCGGATGTTGTATCAAGAAACTGGTGGTATTTGAAACTTTTATGATCATCCACTGGGCGCTGTGCGAGGGACGGAAGTTTGATACTAACCTACTACGTACTCGCCGGTCACCTGTTTCCTGCCAGTGTCGAGCCCAGCCCTAGTTCCCGATCTGCCCTGTAGAGTTATGGAAACTTGTCTCGATAATCTGGCCCTTAGTGCAATGGGCCTGCCATCTACAGTCTAAGCGGGACCCGAGTGACCTGACTAGAGTGGGACATATCCCAATTCTTGACTTTGATAAATTACATGGTTAGTCAGGTTCCGACCGCTACATAACTAGAGGGAACAGGGGAGTCATAAAGAACGATTAATGTAATTGCCCACACGGTGACAGGAGGATGACTTGTCCACCTGAGTCCTGGAGGACCTCCTCACCTATAGTACCGGGAAGGCCGACTAATTTTCGGTAAGCAACGAAACGCCCTCTCTCTCCTGAGAATGTTGGCTTATGGCGTCCAGGAGGGGAATATGTTGTCCCCATCTACTCCATGGGTGGTAAACTGGTATAGGCTTTGTGGACTTAAGCCTTACCACACTCTGTT'/>

    <sequence taxon='19' value='CTTCCCTTCTTAACCAGTGGGCGATCAGGTTAGAGTCACTAGACGTGTACTCGGGGACTTCGTTCTTCGTCAACGTGCGGATTAACTCCGCCCATTTCGTTTCATCAGGCCGCCCAAACGCCGTACCTGCCATGGAGATGCGCATGTTGACAGAGGAGCTAAAACGAATCAAAGACACTCTATTGCGTTTTCAGGGGCCCAATCGAACCCCGGCGGTAAAGGTGTCAGTCTGACATGACACACGAATAGCACCAGACGCTACCGGGCTGTAAGTTGCTTAGTGCGTGGGCGCCGAAGCAAAACCGTGTGTGACTACCCTCGTCCACACTTATTATCAGGATATAACCACTGCGAATTCGTCGGGTCAGATCGTTGGGAGCCATGTAATCCAAAGGGTGATCCGATGGACACATCAGTCACCCAGCCCTCCCTCAGACGCCCTCGAGGATTGCACGAATGAAATGACAGATGTTCGCTACTAACGCTATCGCAGCCGGATATAATGGATATTAGGCGACGAATCGAAGTATCCCCCGCTGAACCTTTGTTTCAGATATTGCCATTTCCCACCGACCTGACCGGTTACCTCCGACTGCATTAGTGGACGGCCGCGCACCCTGGGTTTCATATGGGCACCCCCTGATGTGAAGTAGATGCAGAGAGCATAGACCGATCTAAACTGGGTGGGCATGCGGGTAGCCCGGTTAGCTTGGAACTCAGTTGCAACTGTGAAGAGGGGCTCGATCTTAGACATCGCTCTCTCATGCATCGGGGATGACATGAACGTCCCCACCGTATGGTAGAACCCATCATGTGAATATTCTAAGCGAGTTCTTCGAACCTTTTCTGCCAATACCGGAGAGTCTGCCCACATCTAATATGAGCAAATTACGGAACTGATCACGAGACGAAGGATAAGATACGTGCCCCCAAAGGGTCGATGGCCTTGAAACATGATGCACGGTCTTGCTCTATCCCACAAGGTGGCGAATTTCTTCCGCACCTCAGAAAAGGGTCGAAACCTTGGGGTCCTGTAGCCCTCTCGTGCGAGTATCTGAGCCCTTCGGCCTTCAGTTCTTCGAGAGACGTCCCCTGGATCGTATACAAGGCCCGTTATGCAGTATGTGGAAAAGATAAGAGACCTAGGCTCTAGCATGACTTCAACATCGCCCGCGCTAGCTTCAGCGGTGGGTTGATAGACGACCCGGTGAGCGTCAAGGATTAAACCATGAACTTTCTAAAGGGCATTCAATTTGACTACATAGCCCACAACCACCTCATTTATACTCCGATAGTTATCGCGTGACGCACGTATCTCGTACTAGAGTGCTCTTGTGCACTGAGTTAGCTATCAACGTCGTCCAGCGCGCCTAATACCGCGGTGCCAATTCCGTGAACTGCGGAGTATTCCGCTTTTCGGATGTTGTATCAAGAAACTGGTGGTATTTGAAACTTTTATGATCATCCACTGGGCGCTGTGCGAGGGACGGAAGTTTGATACTAACGTACTACGTACTCGCCGGTCACCTGTTTCCTGCCAATGTCGAGCCCAGCCCTAGTTCCCGATCTGCCCTGTAGAGTTATGGAAACTTGTCTCGATAATCTGGCCCTTAGTGCAATGGGCCTGCCATCTACAGTCTAAGCGGGACCCGAGTGACCTGACTAGAGTGGGACATATCCCAATTCTTGACTTTGATAAATTACATGGTTAGTCAGGTTCCGACCGCTACATAACTAGAGGGAACAGGGGAGTTATAAAGAACGATTAATGTAATTGCCCACACGGTGACAGGAGGATGACTTGTCCACCTGAGTCATGGAGGACCTCCTCACCTATAGTACCGGGAAGGCCGACTAATTTTCGGTAAGCAACGAAACGCCCTCTCTCTCCTGAGAATGTTGGCTTATGGCGTCCAGGAGGGGAATATGTTGTCCCCATCTACTCCATGGGTGGTAAACTGGTATAGGCTTTGTGGACTTAAGCCTTACCACACTCTGTT'/>

    <sequence taxon='93' value='CTTCCCTTCTTAACCAGTGGGCGATCAGGTTAGAGTCACTAGACGTGTACTCGGGGACTTCGTTCTTCGTCAACGAGCGGATTAACTCCGCCCATTTCGTTTCATCAGGCCGCCCAAACGCCGTACCTGCCATGGAGATGCGCATGTTGACAGAGGAGCTAAAACGAATCAAAGACACTCTATTGCGCTTTCAGGGGCCCAACCGAACCCCGGCGGTAAAGGTGTGAGTCTGACATGACACACGAATAGCGCCAGACGCTACCGGGCTGTAAGTTGCTTAGTGCGTGGGCGCCGAAGCAAAACCGTGTGTGACTACCCTCGTCCACACTTATTATCAGGATATAACCACTGCGAATTCGTCGGGTCAGATCGTTGGGAGCCATGTAATCCAAAGGGTGATCCGATGGACACATCAGTCACCCAGCCCTCCCTCAGACGCCCTCGAGGATTGCACGAATGAAATGACAGATGTTCGCTACTAACGCTATCGCAGCCGGATATAATGGATATTAGGCGACGGATCGAAGTATCCCCCGCTGAACCATTGTTTCAGATATTGCCATTTCCCACCGACCTGACCGGTTACCTCCGACCGCATTAGTGGACGGACGCGCACCCTGGGTTTCATATGGGCACCCCTTGATGTGAAGTAGATGCAGAGAGCATAGACCGATCTAAACTGGGTGGGCATGCGGGTAGCCCGGTTAGCTTGGAACTCAGTTGCAACTGTGACGAGGGGCTCGATCTTAGACATCGCTCTCTCATGCATCGGGGATGACATGAACGTCCCCACCGTATGGCAGAACCCATCATGTGAATATTCTAAGCGAGTTCTTCGAACCTTTTCTGCCAATGCCGGAGAGTCTGCCCACATCTAATATGAGCAAATTACGGAACTGATCACGAGACGAAGGATAAGATACGTGCCCCCAAGGGGTCGATGGCCTTGAAGCATGATGCACGGTCTTGCTCTATCCCACAAGGTGGCGAATTTCTTCCGCACCTCAGAAAAGGGTAGAAACCTTGGGGTCCTGTAGCCCTCTCGTGCGAGTATCTGAGCCCTTCGGCCTTCAGTTCTTCGAGAGACGTCCACTGGATCGTATACAAGGCCCGTTATGCAGTATGTGGAAAAGATAAGAGACCTAGGCTCTAGCATGACTTCAACATCGCCCGCGCTAGCTTCAGCGGTGGGTTGATAGACGACCCGGTGAGTGTCAAGGATTAAACCATGAACTTCCTAAAGGGCATTCAATTTGACTACATAGCCCACAACCACCTCATTTATACTCCGATAGTTATCGCGTGACGCACGTATCTCGTACTAGAGCGCTCTTGTGCACTGAGTTAGCTATCAACGTCGTCCAGCGCGCCTAATACCGCGGTGCCAATTCCGTGAACTGCGGAGTATTCCGATTTTCGAATGTTGTATCAAGAAACTGGTGGTATTTGAAACTTCTATGGTCATCCACTGGGCGCTGTGCGAGGGACGGAAGTTTGATACTAACGCACTACGTACTCGCCGGTCACCTGTTTCCTGCCAATGTCGAGCCCAGCCCTAGTTCCCGATCTGCCCTGTAGAGTTATGGAAACTTGTCTCGATAACCTGGGCCTTAGTGCAATGGGCCTGCCATCTACAGTCTAAGCGGGACCCGAGTGACCTGACTAGAGTGGGACATATCACAATTCTTGACTTTGATAAATTACATGGTTAGTCAGGTTCCGACAGCTACATAACTAGAGGGAACCGGGGAGTTATAAAGAACGATTAATGTAATTGCCCACACGGTGACAGGAGGATGACTTGTCCACCTGAGTCATGGAGGACCTCTTCACCTATAGTACCGGGAAGGCCGACTAATTTTCGGTAAGCAACGAAACGCCCTCCCTCTCCTGAGAATGTTGGCTTATGGCGTCCAGGAGGGGAATATGTTGTCCCCATCTACTCCATGGGTGGTAAACTGGTATAGGCTTTGTGGACTTAAGCCTTACCATACTCTGTT'/>

    <sequence taxon='106' value='CTTCCCTTCTTAACCAGTGGGCGATCAGGTTAGAGTCACTAGACGTGTACTCGGGGACTTCGTTCTTCGTCAACGAGCGGATTAACTCCGCCCATTTCGTTTCATCAGGCCGCCCAAACGCCGTACCTGCCATGGAGATGCGCATGTTGACAGAGGAGCTAAAACGAATCAAAGACACTCTATTGCGCTTTCAGGGGCCCAACCGAACCCCGGCGGTAAAGGTGTGAGTCTGACATGACACACGAATAGCGCCAGACGCTACCGGGCTGTAAGTTGCTTAGTGCGTGGGCGCCGAAGCAAAACCGTGTGTGACTACCCTCGTCCACACTTATTATCAGGATATAACCACTGCGAATTCGTCGGGTCAGATCGTTGGGAGCCATGTAATCCAAAGGGTGATCCGATGGACACATCAGTCACCCAGCCCTCCCTCAGACGCCCTCGAGGATTGCACGAATGAAATGACAGATGTTCGCTACTAACGCTATCGCAGCCGGATATAATGGATATTAGGCGACGGATCGAAGTATCCCCCGCTGAACCATTGTTTCAGATATTGCCATTTCCCACCGACCTGACCGGTTACCTCCGACCGCATTAGTGGACGGACGCGCACCCTGGGTTTCATATGGGCACCCCTTGATGTGAAGTAGATGCAGAGAGCATAGACCGATCTAAACTGGGTGGGCATGCGGGTAGCCCGGTTAGCTTGGAACTCAGTTGCAACTGTGACGAGGGGCTCGATCTTAGACATCGCTCTCTCATGCATCGGGGATGACATGAACGTCCCCACCGTATGGCAGAACCCATCATGTGAATATTCTAAGCGAGTTCTTCGAACCTTTTCTGCCAATGCCGGAGAGTCTGCCCACATCTAATATGAGCAAATTACGGAACTGATCACGAGACGAAGGATAAGATACGTGCCCCCAAGGGGTCGATGGCCTTGAAGCATGATGCACGGTCTTGCTCTATCCCACAAGGTGGCGAATTTCTTCCGCACCTCAGAAAAGGGTAGAAACCTTGGGGTCCTGTAGCCCTCTCGTGCGAGTATCTGAGCCCTTCGGCCTTCAGTTCTTCGAGAGACGTCCACTGGATCGTATACAAGGCCCGTTATGCAGTATGTGGAAAAGATAAGAGACCTAGGCTCTAGCATGACTTCAACATCGCCCGCGCTAGCTTCAGCGGTGGGTTGATAGACGACCCGGTGAGTGTCAAGGATTAAACCATGAACTTCCTAAAGGGCATTCAATTTGACTACATAGCCCACAACCACCTCATTTATACTCCGATAGTTATCGCGTGACGCACGTATCTCGTACTAGAGCGCTCTTGTGCACTGAGTTAGCTATCAGCGTCGTCCAGCGCGCCTAATACCGCGGTGCCAATTCCGTGAACTGCGGAGTATTCCGATTTTCGAATGTTGTATCAAGAAACTGGTGGTATTTGAAACTTCTATGGTCATCCACTGGGCGCTGTGCGAGGGACGGAAGTTTGATACTAACGCACTACGTACTCGCCGGTCACCTGTTTCCTGCCAATGTCGAGCCCAGCCCTAGTTCCCGATCTGCCCTGTAGAGTTATGGAAACTTGTCTCGATAACCTGGGCCTTAGTGCAATGGGCCTGCCATCTACAGTCTAAGCGGGACCCGAGTGACCTGACCAGAGTGGGACATATCACAATTCTTGACTTTGATAAATTACATGGTTAGTCAGGTTCCGACAGCTACATAACTAGAGGGAACCGGGGAGTTATAAAGAACGATTAATGTAATTGCCCACACGGTGACAGGAGGATGACTTGTCCACCTGAGTCACGGAGGACCTCTTCACCTATAGTACCGGGAAGGCCGACTAATTTTCGGTAAGCAACGAAACGCCCTCCCTCTCCTGAGAATGTTGGCTTATGGCGTCCAGGAGGGGAATATGTTGTCCCCATCTACTCCATGGGTGGTAAACTGGTATAGGCTTTGTGGACTTAAGCCTTACCATACTCTGTT'/>

    <sequence taxon='114' value='CTTCCCTTCTTAACCAGTGGGCGATCAGGTTAGAGTCACTAGACGTGTACTCGGGGACTTCGTTCTTCGTCAACGAGCGGATTAACTCCGCCCATTTCGTTTCATCAGGCCGCCCAAACGCCGTACCTGCCATGGAGATGCGCATGTTGACAGAGGAGCTAAAACGAATCAAAGACACTCTATTGCGCTTACAGGGGCCCAACCGAACCCCGGCGGTAAAGGTGTGAGTCTGACATGACACACGAATAGCGCCAGACGCTACCGGGCTGTAAGTTGCTTAGTGCGTGGGCGCCGAAGCAAAACCGTGTGTGACTACCTTCGTCCACACTTATTATCAGGATATAACCACTGCGAATTCGTCGGGTCAGATCGTTGGGAGCCATGTAATCCAAAGGGTGATCCGATGGACACATCAGTCACCCAGCCCTCCCTCAGACGCCCTCGAGGATTGCACGAATGAAATGACAGATGTTCGCTACTAACGCTATCGCAGCCGGATATAATGGATATTAGGCGACGGATCGAAGTATCCCCCGCTGAACCATTGTTTCAGATATTGCCATTTCCCACCGACCTGACCGGTTACCTCCGACCGCATTAGTGGACGGACGCGCACCCTGGGTTTCATATGGGCACCCCTTGATGTGAAGTAGATGCAGAGAGCATAGACCGATCTAAACTGGGTGGGCATGCGGGTAGCCCGGTTAGCTTGGAACTCAGTTGCAACTGTGACGAGGGGCTCGATCTTAGACATCGCTCTCTCATGCATCGGGGATGACATGAACGTCCCCACCGTATGGCAGAACCCATCATGTGAATATTCTAAGCGAGTTCTTCGAACCTTTTCTGCCAATGCCGGAGAGTCTGCCCACATCTAATATGAGCAAATTACGGAACTGATCACGAGACGAAGGATAAGATACGTGCCCCCAAGGGGTCGATGGCCTTGAAGCATGATGCACGGTCTTGCTCTATCCCACAAGGTGGCGAATTTCTTCCGCACCTCAGAAAAGGGTAGAAACCTTGGGGTCCTGTAGCCCTCTCGTGCGAGTATCTGAGCCCTTCGGCCTTCAGTTCTTCGAGAGACGTCCACTGGATCGTATACAAGGCCCGTTATGCAGTATGTGGAAAAGATAAGAGACCTAGGCTCTAGCATGACTTCAACATCGCCCGCGCTAGCTTCAGCGGTGGGTTGATAGACGACCCGGTGAGTGTCAAGGATTAAACCATGAACTTCCTAAAGGGCATTCAATTTGACTACATAGCCCACAACCACCTCATTTATACTCCGATAGTTATCGCGTGACGCACGTATCTCGTACTAGAGCGCTCTTGTGCACTGAGTTAGCTATCAACGTCGTCCAGCGCGCCTAATACCGCGGTGCCAATTCCGTGAACTGCGGAGTATTCCGATTTTCGAATGTTGTATCAAGAAACTGGTGGTATTTGAAACTTCTATGGTCATCCACTGGGCGCTGTGCGAGGGACGGAAGTTTGATACTAACGCACTACGTACTCGCCGGTCACCTGTTTCCTGCCAATGTCGAGCCCAGCCCTAGTTCCCGATCTGCCCTGTAGAGTTATGGAAACTTGTCTCGATAACCTGGGCCTTAGTGCAATGGGCCTGCCATCTACAGTCTAAGCGGGACCCGAGTGACCTGACTAGAGTGGGACATATCACAATTCTTGACTTTGATAAATTACATGGTTAGTCAGGTTCCGACAGCTACATAACTAGAGGGAACCGGGGAGTTATAAAGAACGATTAATGTAATTGCCCACACGGTGACAGGAGGATGACTTGTCCACCTGAGTCATGGAGGACCTCTTCACCTATAGTACCGGGAAGGCCGACTAATTTTCGGTAAGCAACGAAACGCCCTCCCTCTCCTGAGAATGTTGGCTTATGGCGTCCAGGAGGGGAATATGTTGTCCCCATCTACTCCATGGGTGGTAAACTGGTATAGGCTTTGTGGACTTAAGCCTTACCATACTCTGTT'/>

    <sequence taxon='104' value='CCTCCCTTCTTAACCAGTGGGCGATCAGGTTAGAGTCACTAGGCGTGTACTCGGGGACTTCGTTCTTCGTCAACGAGCGGATTAACTCCGCCCATTTCGTTTCATCAGTCCGCCCAAACGCCGTACCTGCCATGGAGATGCGCATGTTGACAGAGGAGCTAAAACGAATCAAAGACACTCTATTGCGCTTTCAGGGGCCCAACCGAACCCCGGCGGTAAAGGTGTGAGTCTGACATGACACACGAATAGCGCCAGACGCTACCGGGCTGTAAGTTGCTTAGTGCGTGGGCGCCGAAGCAAAACCGTGTGTGACTACCCTCGTCCACACTTATTATCAGGATATAACCACTGCGAATTCGTCGGGCCAGATCGTTGGGAGCCATGTAATCCAAAGGGTGATCCGATGGACACATCAGTCACCCAGCCCTCCCTCAGACGCCCTCGAGGATTGCACGAATGAAATGACAGATGTTCGCTACTAACGCTATCGCAGCCGGATATAATGGATATTAGGCGACGGATCGAAGTATCCCCCGCTGAACCATTGTTTCAGATATTGCCATTTCCCACCGACCTGACCGGTTACCTCCGACCGCATTAGTGGACGGACGCGCACCCTGGGTTTCATATGGGCACCCCTTGATGTGAAGTAGATGCAGAGAGCATAGACCGATCTAAACTGGGTGGGCATGCGGGTAGCCCGGTTAGCTTGGAACTCAGTTGCAACTGTGACGAGGGGCTCGATCTTAGACATCGCTCTCTCATGCATCGGGGATGACATGAACGTCCCCACCGTATGGCAGAACCCATCATGTGAATATTCTAAGCGAGTTCTTCGAACCTTTTCTGCCAATGCCGGAGAGTCTGCCCACATCTAATATGAGCAAATTACGGAACTGGTCACGAGACGAAGGATAAGATACGTGCCCCCAAGGGGTCGATGGCCTTGAAGCATGATGCACGGTCTTGCTCTATCCCACAAGGTGGCGAATTTCTTCCGCACCTCAGAAAAGGGTAGAAACCTTGGGGTCCTGTAGCCCTCTCGTGCGAGTATCTGAGCCCTTCGGCCTTCAGTTCTTCGAGAGACGTCCACTGGATCGTATACAAGGCCCGTTATGCAGTATGTGGAAAAGATAAGAGACCTAGGCTCTAGCATGACTTCAACATCGCCCGCGCTAGCTTCAGCGGTGGGTTGATAGACGACCCGGTGAGTGTCAAGGATTAAACCATGAACTTCCTAAAGGGCATTCAATTTGACTACATAGCCCACAACCACCTCATTTATACTCCGATAGTTATCGCGTGACGCACGTATCTCGTACTAGAGCGCTCTTGTGCACTGAGTTAGCTATCAACGTCGTTCAGCGCGCCTAATACCGCGGTGCCAATTCCGTGAACTGCGGAGTATTCCGATTTTCGAATGTTGTATCAAGAAACTGGTGGTATTTGAAACTTCTATGGTCATCCACTGGGCGCTGTGCGAGGGACGGAAGTTTGATACTAACGCACTACGTACTCGCCGGTCACCTGTTTCCTGCCAATGTCGAGCCCAGCCCTAGTTCCCGATCTGCCCTGTAGAGTTATGGAAACTTGTCTAGATAACCTGGGCCTTAGTGCAATGGGCCTGCCATCTACAGTCTAAGCGGGACCCGAGTGACCTGACTAGAGTGGGACATATCACAATTCTTGACTTTGATAAATTACATGGTTAGTCAGGTTCCGACAGCTACATAACTAGAGGGAACCGGGGAGTTATAAAGAACGATTAATGTAATTGCCCACACGGTGACAGGAGGATGACTTGTCCACCTGAGTCATGGAGGACCTCTTCACCTATAGTACCGGGAAGGCCGACTAATTTTCGGTAAGCAACGAAACGCCCTCCCTCTCCTGAGAATGTTGGCTTATGGCGTCCAGGAGGGGAATATGTTGTCCCCATCTACTCCATGGGTGGTAAACTGGTATAGGCTTTGTGGACTTAAGCCTTACCATACTCTGTT'/>

    <sequence taxon='17' value='CTTCCCTTCTTAACCAGTGGGCGATCAGGTTAGAGTCACTAGACGTGTACTCGGGGACTTCGTTCTTCGTCAACGTGCGGATTAACTCCGCCCATTTCGTTTCATCAGGCCGCCCAAACGCCGTACCTGCCATGGAGATGCGCATGTTGACAGAGGAGCTAAAACGAATCAAAGACACTCTATTGCGTTTTCAGGGGCCCAACCGAACCCCGGCGGTAAAGGTGTCAGTCTGACATGACACACGAATAGCACCAGACGCAACCGGGCTGTAAGTTGCTTAGTGCGTGGGCGCCGAAGCAAAACCGTGTGTGACTACCCTCGTCCACACTTATTATCAGGATATAACCACTGCGAATTCGTCGGGTCAGATCGTTGGGAGCCATGTAATCCAAAGGGTGATCCGATGGACACATCAGTCACCCAGCCCTCCCTCAGACGCCCTCGAGGATTGCACGAATGAAATGACAGATGTTCGCTACTAACGCTATCGCAGCCGGATATAATGGATATTAGGCGACGAATCGAAGTATCCCCCGCTGAATCTTTGTTTCAGATATTGCCATTTCCCACCGACCTGACCGGTTACCTCCGACTGCATTAGTGGACGGCCGCGCACCCTGGGTTTCATATGGGCACCCCCTGATGTGAAGTAGATGCAGAGAGCATAGGCCGATCTAAACTGGGTGGGCATGCGGGTAGCCCGGTTAGCTTGGAACTCAGTTGCAACTGTGACGAGGGGCTCGATCTTAGACATCGCTCTCTCATGCATCGGGGATGACATGAACGTCCCCACCGTATGGTAGAACCCATCATGTGAATATTCTAAGCGAGTTCTTCGAACCTTTTCTGCCAATACCGGAGAGTCTGCCCACATCTAATATGAGCAAATTACGGAACTGATCACGAGACGAAGGCTAAGATACGTGCCCCCAAGGGGTCGATGGCCTTGAAACATGATGCACGGTCTTGCTCTATCCCACAAGGTGGCGAATTTCTTCCGCACCTCAGAAAAGGGTCGAAACCTTGGGGTCCTGTAGCCCTCTCGTGCGAGTATCTGAGCCCTTCGGCCTTCAGTTCATCGAGAGACGTCCCCTGGATCGTATACAAGGCCCGTTATGCAGTATGTGGAAAAGATAAGAGACCTAGGCTCTAGCATGACTTCAACATCGCCCGCGCTAGCTTCAGCGGTGGGTTGATAGACGACCCGGTGAGCGTCAAGGATTAAACCATGAACTTTCTAAAGGGCATTCAATTTGACTACATAGCCCACAACCACCTCATTTATACTCCGATAGTTATCGCGTGACGCACGTATCTCGTACTAGAGTGCTCTTGTGCACTGAGTTAGCTATCAACGTCGTCCAGCGCGCCTAATACCGCGGTGCCAATTCCGTGAACTGCGGAGTATTCCGATTTTCGGATGTTGTATCAAGAAACTGGTGGTATTTGAAACTTTTATGATCATCCACTGGGCGCTGTGCGAGGGACGGAAGTTTGATACTAACCTACTACGTACTCGCCGGTCACCTGTTTCCTGCCAGTGTCGAGCCCAGCCCTAGTTCCCGATCTGCCCTGTAGAGTTATGGAAACTTGTCTCGATAATCTGGCCCTTAGTGCAATGGGCCTGCCATCTACAGTCTAAGCGGGACCCGAGTGACCTGACTAGAGTGGGACATATCCCAATTCTTGACTTTGATAAATTACATGGTTAGTCAGGTTCCGACCGCTACATAACTAGAGGGAACAGGGGAGTCATAAAGAACGATTAATGTAATTGCCCACACGGTGACAGGAGGATGACTTGTCCACCTGAGTCCTGGAGGACCTCCTCACTTATAGTACCGGGAAGGCCGACTAATTTTCGGTAAGCAACGAAACGCCCTCTCTCTCCTGAGAATGTTGGCTTATGGCGTCCAGGAGGGGAATATGTTGTCCCCATCTACTCCATGGGTGGTAAACTGGTATAGGCTTTGTGGACTTAAGCCTTACCACACTCTGTT'/>

    <sequence taxon='51' value='CTTCCCTTCTTAACCAGTGGGCGATCAGGTTAGAGTCACTAGACGTGTACTCGGGGACTTCGTTCTTCGTCAACGTGCGGATTAACTCCGCCCATTTCGTTTCATCAGGCCGCCCAAACGCTGTACCTGTCATGGAAATGCGCATGTTGACAGAGGAGCTAAAACGAATCAAAGACACTCTATTGCGTTTTCAGGGGCCCAACCGAACCCCGGCGGTAAAGGTGTCGGTCTGACATGACACACGAATAGCACCATACGCAACCGGGCTGTAAGTTGCTTAGTGCGTGGGCGCCGAAGCGAAACCGTGTGTGACTACCCCCGTCCACACTTATTATCAGGATATAACCACTGCGAATTCGTCGGGTCAGATCGTTGGGAGCCATGTAATCCAAAGGGTGATCCGATGGACACATCAGTCACCCAGCCCTCCCTCAGACGCCCTCGAGGATTGCACGAATGAAATGACAGATGTTCGCTACTAACGCTATCGCAGCCGGATATAATGGATATTAGGCGACGATTCGAAGTATCGCCCGCTGAATCTTTGTTTCAGATATTGCCATTTCCCACCGACCTAACCGGTTACCTCCGACTGCATTAGTGGACGGCCGCGCACCTTGGGTTTCATATGGGCACCCCCTGATGTGCAGTAGATGCAGAGAGCATAGGCCGATCTAAACTGGGTGGGCATGCGGGTAGCCCGGTTAGCTTGGAACTCAGTTGCAACTGTGACGAGGGGCTCGATCTTAGACATCGCTCTCTCATGCATCGGGGATGACATGAACGTCCCCACCGTATGGTAGAGCCCATCATGTGAATATTCTAAGCGAGTTCTTCGAACCTTTTCTGCCAATACCGGAGGGTCTGCCCACATCTAATATGAGCAAATTATGGAACTGATCACGAGACGAAGGCTAAGATACGTGCCCCCAAGGGGTCGATGACCTTGAAACATGATGCACGGTCTTGCTCTATCCCACAAGGTGGCGAATTTCTTCCGCACCTCAGAAAAGGGTCGAAACCTTGGGGTCCTGTAGCCCTCTCGTGCGAGTATCTGAGCCCTTCGGCCTTCAGTTCATCGAGAGACGTCCCCTGGATCGTATACAAGGCCCGTTATGCAGTATGTGGAAAAGACAAGAGACCTAGGCTCTAGCATGACTTCAACATCGCCCGCGCTAGCTTCGGCGGTGGGTTGATAGGCGACCCGGTGAGCGTCAAGGATTAAACCATGAACTTTCTAAAGGGCATTCAATTTGACTACATAGCCCACAACCACCTCATTTATACTCCGATAGTTATCGCGTGACGCACGTATCTCGTACTAGAGTGCTCTTGTGCACTGAGTTAGCTATCAACGTCGTCCAGCGCGCCTAATACCGCGGTGCCAATTCCGTGAACTGCGGAGTATTCCGATTTTCGGATGTTGTATCAAGAAACTGGTGGTATTTGAAACTTTTATGATCATCCACTGGGCGCTGTGCGAGGGACGGAAGCTTGATACTAACCTACTACGTACTCGCCGGTCACCTGTTTCCTGCCAGTGTCGAGCCCAGCCCTAGTTCCCGATCTGCCCTGTAGAGTTATGGAAACTTGTCTCGATAATCTGGCCCTTAGTGCAATGGGCCTGCCATCTACAGTCTAAGCGGGACCCGAGTGACCTGACTAGAGTGGGACATATCCCAATTCTTGACTTTGATAAATTACATGGTTAGTCAGGTTCCGACCGCTACATAACTAGAGGGAACAGGGGAGTCATAAAGAACGATTAATGTAATTGCCCACACGGTGACAGGAGGATTACTTGTCCACCTGAGTCCTGGAGGACCTCCTCACTTATAGTACCGGGAAGGCCGACTAATTTTCGGCAAGCAACGAAACGCCCTCTCTCTCCTGAGAATGTTGGCTTATGGCGTCCAGGAGGGGAATATGTTGTCCCCATCTACTCCATGAGTGGTAAACTGGTATAGGCTTTGTGGACTTAAGCCTTACCACACTCTGTT'/>

    <sequence taxon='107' value='CTTCCCTTCTTAACCAGTGGGCGATCAGGTTAGAGTCACTAGACGTGTGCTCGGGGACTTCGTTCTTCGTCAACGTGCGGATTAACTCCGCCCATTTCGTTTCATCAGGCCGCCCAAACGCTGTACCTGCCATGGAAATGCGCATGTTGACAGAGGAGCTAAAACGAATCAAAGACACTCTATTGCGTTTTCAGGGGCCCAACCGAACCCCGGCGGTAAAGGTGTCAGTCTGACACGACACACGAATAGCACGATACGCAACCGGGCTGTAAGTTGCTTAGTGCGTGGGCGCCGACGCGAAACCGTGTGTGACTACCCCCGTCCACACTTATTATCAGGATATAACCACTGCGAATTCGTCGGGTCAGATCGTTGGGAGCCATGTAATCCAAAGGGTGATCCGATGGACACATCAGTCACCCAGCCCTCCCTCAGACGCCCTCGAGGGTTGCACGAATGAAATGACAGATGTTCGCTACTAACGCTATCGCAGCCGGATATAAGGGATATTAGGCGACGATTCGAAGTATCGCCCGCTGAATCTTTGTTTCAGATATTGCCATTTCCCACCGACCTAACCGGCTACCTCCGACTGCATTAGTGGACGGCCGCGCACCTTGGGTTTCATATGGGCACCCCCTGATGTGAAGTAGATGCAGAGAGCATAGGCCGATCTAAACTGGGTGGGCATGCGGGTAGCCCGGTTAGCTTGGAACTCAGTTGCAACTGTGACGAGGGGCTCGATCTTAGACATCGCTCTCTCATGCATCGGGGATGACATGAACGTCCCCACCGTATGGTAGAGCCCATCATGTGAATATTCTAAGCGAGTTCTTCGAACCTTTTCTGCCAATACCGGAGGGTCTGCCCACATCTAATATGAGCAAATTATGGAACTGATCACGAGACGAAGGCTAAGATACGTGCCCCCAAGGGGTCGATGGCCTTGAAACATGATGCACGGTCTTGCTCTATCCCACAAGGTGGCGAATTTCTTCCGCACCTCAGAAAAGGGTCGAAACCTTGGGGTCCTGTAGCCCTCTCGTGTGAGTATCTGAGCCCTTCGGCCTTCAGTTCATCGAGAGACGTCCCCTGGATCGTATACAAGGCCCGTTATGCAGTATGTGGAAAAGACAAGAGACCTAGGCTCTAGCATGACTTCAACATCGCCCGCGCTAGCTTCGGCGGTGGGTTGATAGGCGACCCGGTGAGCGTCAAGGATTAAACCATGAACTTTCTAAAGGGCATTCAATTTGACTACATAGCCCACAACCACCTCATTTATACTCCGATAGTTATCGCGTGACGCACGTATCTCGTACTAGAGTGCTCTTGTGCACTGAGTTAGCTATCAACGTCGTCCAGCGCGCCTAATACCGCGGTGCCAATTCCGTGAACTGCGGAGTATTCCGATTTTCGGATGTTGTATCAAGAAACTGGTGGTATTTGAAACTTTTATGATCATCCACTGGGCGCTGTGCGAGGGACGGAAGCTTGATACTAACCTACTACGTACTCGCCGGTCACCTGTTTCCTGCCAGTGTCGAGCCCAGCCCTAGTTCCCGATCTGCCCTGTAGAGTTATGGAAACTTGTCTCGATAATCTGGCCCTTAGTGCAATGGGCCTGCCATCTACAGTCTAAGCGGGACCCGAGTGACCTGACTAGAGTGGGACATATCCCAATTCTTGACTTTGATAAATTACATGGTTAGTCAGGTTCCGACCGCTACATAACTAGAGGGAACAGGGGAGTCATAAAGAACGATTAATGTAATTGCCCACACGGTGACAGGAGGATGACTTGTCCACCTGAGTCCTGGAGGACCTCCTCACTTATAGTACCGGGAAGGCCGACTAATTTTCGGCAAGCAACGAAACGCCCTCTCTCTCCTGAGAATGTTGGCTTATGGCGTCCAGGAGGGGAATATGTTGTCCCCATCTACTCCATGAGTGGTAAACTGGTATAGGCTTTGTGGACTTAAGCCTTACCACACTCTGTT'/>

    <sequence taxon='124' value='CTTCCCTTCTTAACCAGTGGGCGATCAGGTTAGAGTCACTAGACGTGTGCTCGGGGACTTCGTTCTTCGTCGACGTGCGGATTAACTTCGCCCATTTCGTTTCATCAGGCCGCCCAAACGCTGTACCTGCCATGGAAATGCGCATGTTGACAGAGGAGCTAAAACGAATCAAAGACACTCTATTGCGTTTTCAGGGGCCCAACCGAACCCCGGCGGTAAAGGTGTCAGTCTGACACGACACACGAATAGCACCATACGCAACCGGGCTGTAAGTTGCTTAGTGCGTGGGCGCCGACGCGAAACCGTGTGTGACTACCCCCGTCCACACTTATTATCAGGATATAACCACTGCGAATTCGTCGGGTCAGATCGTTGGGAGCCATGTAATCCAAAGGGTGATCCGATGGACACATCAGTCACCCAGCCCTCCCTCAGACGCCCTCGAGGGTTGCACGAATGAAATGACAGATGTTCGCTACTAACGCTATCGCAGCCGGATATAAGGGATATTAGGCGACGATTCGAAGTATCGCCCGCTGAATCTTTGTTTCAGATATTGCCATTTCCCACCGACCTAACCGGCTACCTCCGACTGCATTAGTGGACGGCCGCGCACCTTGGGTTTCATATGGGCACCCCCTGATGTGAAGTAGATGCAGAGAGCATAGGCCGATCTAAACTGGGTGGGCATGCGGGTAGCCCGGTTAGCTTGGAACTCAGTTGCAACTGTGACGAGGGGCTCGATCTTAGACATCGCTCTCTCATGCATCGGGGATGGCATGAACGTCCCCACCGTATGGTAGAGCCCATCATGTGAATATTCTAAGCGAGTTCTTCGAACCTTTTCTGCCAATACCGGAGGGTCTGCCCACATCTAATATGAGCAAATTATGGAACTGATCACGAGACGAAGGCTAAGATACGTGCCCCCAAGGGGTCGATGGCCTTGAAACATGATGCACGGTCTTGCTCTATCCCACAAGGTGGCGAATTTCTCCCGCACCTCAGAAAAGGGTCGAAACCTTGGGGTCCTGTAGCCCTCTCGTGTGAGTATCTGAGCCCTTCGGCCTTCAGTTCATCGAGAGACGTCCCCTGGATCGTATACAAGGCCCGTTATGCAGTATGTGGAAAAGACAAGAGACCTAGGCTCTAGCATGACTTCAACATCGCCCGCGCTAGCTTCGGCGGTGGGTTGATAGGCGACCCGGTGAGCGTCAAGGATTAAACCATGAACTTTCTAAAGGGCATTCAATTTGACTACATAGCCCACAACCACCTCATTTATACTCCGATAGTTATCGCGTGACGCACGTATCTCGTACTAGAGTGCTCTTGTGCACTGAGTTAGCTATCAACGTCGTCCAGCGCGCCTAATACCGCGGTGCCAATTCCGTGAACTGCGGAGTATTCCGATTTTCGGATGTTGTATCAAGAAACTGGTGGTATTTGAAACTTTCATGATCATCCACTGGGCGCTGTGCGAGGGACGGAAGCTTGATACTAACCTACTACGTACTCGCCGGTCACCTGTTTCCTGCCAGTGTCGAGCCCAGCCCTAGTTCCCGATCTGCCCTGTAGAGTTATGGAAACTTGTCTCGATAATCTGGCCCTTAGTGCAATGGGCCTGCCATCTACAGTCTAAGCGGGACCCGAGTGACCTGACTAGAGTGGGACATATCCCAATTCTTGACTTTGATAAATTACATGGTTAGTCAGGTTCCGACCGCTACATAACTAGAGGGAACAGGGGAGTCATAAAGAACGATTAATGTAATTGCCCACACGGTGACAGGAGGATGACTTGTCCACCTGAGTCCTGGAGGACCTCCTCACTTATAGTACCGGGAAGGCCGACTAATTTTCGGCAAGCAACGAAACGCCCTCTCTCTCCTGAGAATGTTGGCTTATGGCGTCCAGGAGGGGAATATGTTGTCCCCATCTACTCCATGAGTGGTAAACTGGTATAGGCTTTGTGGACTTAAGCCTTACCACACTCTGTT'/>

    <sequence taxon='126' value='CTTCCCTTCTTAACCAGTGGGCGATCAGGTTAGAGTCACTAGACGTGTGCTCGGGGACTTCGTTCTTCGTCGACGTGCGGATTAACTTCGCCCATTTCGTTTCATCAGGCCGCCCAAACGCTGTACCTGCCATGGAAATGCGCATGTTGACAGAGGAGCTAAAACGAATCAAAGACACTCTATTGCGTTTTCAGGGGCCCAACCGAACCCCGGCGGTAAAGGTGTCAGTCTGACACGACACACGAATAGCACCATACGCAACCGGGCTGTAAGTTGCTTAGTGCGTGGGCGCCGACGCGAAACCGTGTGTGACTACCCCCGTCCACACTTATTATCAGGATATAACCACTGCGAATTCGTCGGGTCAGATCGTTGGGAGCCATGTAATCCAAAGGGTGATCCGATGGACACATCAGTCACCCAGCCCTCCCTCAGACGCCCTCGAGGGTTGCACGAATGAAATGACAGATGTTCGCTACTAACGCTATCGCAGCCGGATATAAGGGATATTAGGCGACGATTCGAAGTATCGCCCGCTGAATCTTTGTTTCAGATATTGCCATTTCCCACCGACCTAACCGGCTACCTCCGACTGCATTAGTGGACGGCCGCGCACCTTGGGTTTCATATGGGCACCCCCTGATGTGAAGTAGATGCAGAGAGCATAGGCCGATCTAAACTGGGTGGGCATGCGGGTAGCCCGGTTAGCTTGGAACTCAGTTGCAACTGTGACGAGGGGCTCGATCTTAGACATCGCTCTCTCATGCATCGGGGATGGCATGAACGTCCCCACCGTATGGTAGAGCCCATCATGTGAATATTCTAAGCGAGTTCTTCGAACCTTTTCTGCCAATACCGGAGGGTCTGCCCACATCTAATATGAGCAAATTATGGAACTGATCACGAGACGAAGGCTAAGATACGTGCCCCCAAGGGGTCGATGGCCTTGAAACATGATGCACGGTCTTGCTCTATCCCACAAGGTGGCGAATTTCTCCCGCACCTCAGAAAAGGGTCGAAACCTTGGGGTCCTGTAGCCCTCTCGTGTGAGTATCTGAGCCCTTCGGCCTTCAGTTCATCGAGAGACGTCCCCTGGATCGTATACAAGGCCCGTTATGCAGTATGTGGAAAAGACAAGAGACCTAGGCTCTAGCATGACTTCAACATCGCCCGCGCTAGCTTCGGCGGTGGGTTGATAGGCGACCCGGTGAGCGTCAAGGATTAAACCATGAACTTTCTAAAGGGCATTCAATTTGACTACATAGCCCACAACCACCTCATTTATACTCCGATAGTTATCGCGTGACGCACGTATCTCGTACTAGAGTGCTCTTGTGCACTGAGTTAGCTATCAACGTCGTCCAGCGCGCCTAATACCGCGGTGCCAATTCCGTGAACTGCGGAGTATTCCGATTTTCGGATGTTGTATCAAGAAACTGGTGGTATTTGAAACTTTCATGATCATCCACTGGGCGCTGTGCGAGGGACGGAAGCTTGATACTAACCTACTACGTACTCGCCGGTCACCTGTTTCCTGCCAGTGTCGAGCCCAGCCCTAGTTCCCGATCTGCCCTGTAGAGTTATGGAAACTTGTCTCGATAATCTGGCCCTTAGTGCAATGGGCCTGCCATCTACAGTCTAAGCGGGACCCGAGTGACCTGACTAGAGTGGGACATATCCCAATTCTTGACTTTGATAAATTACATGGTTAGTCAGGTTCCGACCGCTACATAACTAGAGGGAACAGGGGAGTCATAAAGAACGATTAATGTAATTGCCCACACGGTGACAGGAGGATGACTTGTCCACCTGAGTCCTGGAGGACCTCCTCACTTATAGTACCGGGAAGGCCGACTAATTTTCGGCAAGCAACGAAACGCCCTCTCTCTCCTGAGAATGTTGGCTTATGGCGTCCAGGAGGGGAATATGTTGTCCCCATCTACTCCATGAGTGGTAAACTGGTATAGGCTTTGTGGACTTAAGCCTTACCACACTCTGTT'/>

    <sequence taxon='18' value='CTTCCCTTCTTAACCAGTGGGCGATCAGGTTAGAGTCACTAGACGTGTACTCGGGGACTTCGTTCTTCGTCAACGTGCGGATTAACTCCGCCCATTTCGTTTCATCAGGCCGCCCAAACGCCGTACCTGCCATGGAGATGCGCATGTTGACAGAGGAGCTAAAACGAATCAAAGACACTCTATTGCGTTTTCAGGGGCCCAACCGAACCCCCGCGGTAAAGGTGTCAGTCTGACATGACACACGAATAGCACCAGACGCTACCGGGCTGTAAGTTGCTTAGTGCGTGGGCGCCGAAGCAAAACCGTGTGTGACTACCCTCGTCCACACTTATTATCAGGATATAACCACTGCGAATTCGTCGGGTCAGATCGTTGGGAGCCATGTAATCCAAAGGGTGATCCGATGGACACATCAGTCACCCAGCCCTCCCTCAGACGCCCTCGAGGATTGCACGGATGAAATGACAGATGTTCGCTACTAACGCTATCGCAGCCGGATATAATGGATATTAGGCGACGAATCGAAGTATCCCCCGCTGAATCTTTGTTTCAGATATTGCCATTTCCCACCGACCTGACCGGTTACCTCCGACTGCATTAGTGGACGGCCGCGCACCCTGGGTTTCATATGGGCACCCCCTGATGTGAAGTAGATGCAGAGAGCATAGGCCGATCTAAACTGGGTGGGCATGCGGGTAGCCCGGTTAGCTTGGAACTCAGTTGCAACTGTGACGAGGGGCTCGATCTTAGACATCGCTCTCTCATGCATCGGGGATGACATGAACGTCCCCACCGTATGGTAGAACCCATCATGTGAATATTCTAAGCGAGTTCTTCGAACCTTTTCTGCCAATACCGGAGAGTCTGCCCACATCTAATATGAGCAAATTACGGAACTGATCACGAGACGAAGGCTAAGATACGTGCCCCCAAGGGGTCGATGGCCTTGAAACATGATGCACGGTCTTGCTCTATCCCACAAGGTGGCGAATTTCTTCCGCACCTCAGAAAAGGGTCGAAACCTTGGGGTCCTGTAGCCCTCTCGTGCGAGTATCTGAGCCCTTCGGCCTTCAGTTCATCGAGAGACGTCCCCTGGATCGTATACAAGGCCCGTTATGCAGTATGTGGAAAAGATAAGAGACCTAGGCTCTAGCATGACTTCAACATCGCCCGCGCTAGCTTCAGCGGTGGGTTGATAGACGACCCGGTGAGCGTCAAGGATTAAACCATGAACTTTCTAAAGGGCATTCAATTTGACTACATAGCCCACAACCACCTCATTTATACTCCGATAGTTATCGCGTGACGCACGTATCTCGTACTAGAGTGCTCTTGTGCACTGGGTTAGCTATCAACGTCGTCCAACGCGCCTAATACCGCGGTGCCAATTCCGTGAACTGCGGAGTATTCCGATTTTCGGATGTTGTATCAAGAAACTGGTGGTATTTGAAACTTTTATGATCATCCACTGGGCGCTGTGCGAGGGACGGAAGTTTGATACTAACCTACTACGTACTCGCCGGTCACCTGTTTCCTGCCAGTGTCGAGCCCAGCCCTAGTTCCCGATCTGCCCTGTAGAGTTATGGAAACTTGTCTCGATAATCTGGCCCTTAGTGCAATGGGCCTGCCATCTACAGTCTAAGCGGGACCCGAGTGACCTGACTAGAGTGGGACATATCCCAATTCTTGACTTTGATAAATTACATGGTTAGTCAGGTTCCGACCGCTACATAACTAGAGGGAACAGGGGAGTCATAAAGAACGATTAATGTAATTGCCCACACGGTGACAGGAGGATGACTTTTCCACCTGAGTCCTGGAGGACCTCCTCACTTATAGTACCGGGAAGGCCGACTAATTTTCGGTAAGCAACGAAACGCCCTCTCTCTCCTGAGAATGTTGGCTTATGGCGTCCAGGAGGGGAATATGTTGTCCCCATCTACTCCATGGGTGGTAAACTGGTATAGGCTTTGTGGACTTAAGCCTTACCACACTCTGTT'/>

    <sequence taxon='30' value='CTTCCCTTCTTAACCAGTGGGCGATCAGGTTAGAGTCGCTAGACGTGTACTCGGGGACTTCGTTCTTCGTCAACGTGCGGATTAACTCCGCCCATTTCGTTTCATCAGGCCGCCCAAACGCCGTACCTGCCATGGAGATGCGCATGTTGACAGAGGAGCTAAAACGACTCAAAGACACTCTATTGCGTTTTCAGGGGCCCAACCGAACCCCCGCGGTAAAGGTGTCAGTCTGACATGACACACGAATAACACCAGACGCTACTGGGCTGTAAGTTGCTTAGTGCGTGGGCGCCGAAGCAAAACCGTGTGTGACTACCCTCGTCCACACTTATTATCAGGATATAACCACTGCGAATTCGTCGGGTCAGATCGTTGGGAGCCATGTAATCCAAAGGGTGATCCGATGGACACATCAGTCACCCAGCCCTCCCTCAGACGCCCTCGAGGATTGCACGGATGAAATGACAGATGTTCGCTACTAACGCTATCGCAGCCGGATATAATGGATATTAGGCGACGAATCGAAGTATCCCCCGCTGAATCTTTGTTTCAGATATTGCCATTTCCCACCGACCTGACCGGTTACCTCCGACTGCATTAGTGGACGGCCGCGCACCCTGGGTTTCATGTGGGCACCCCCTGATGTGAAGTAGATGCAGAGAGCATAGGCCGATCTAAACTGGGTGGGCATGCGGGTAGCCCGGTTAGCTTGGAACTCAGTTGCAACTGTGACGAGGGGCTCGATCTTAGCCATCGCTCTCTCATGCATCGGGGATGACATGAACGTTCCCACCGTATGGTAGAACCCATCATGTGAATATTCTAAGCGAGTTCTTCGAACCTTTTCTGCCAATACCGGAGAGTCTGCCCACATCTAATATGAGCAAATTACGGAACTGATCACGAGACGAAGGCTAAGATACGTGCCCCCAAGGGGTCGATGGCCTTGAAACATGATGCCCGGTCTTGCTCTATTCCACAAGGTGGCGAATTTCTTCCGCACCTCAGAAAAGGGTCGAAACCTTGGGGTCCTGTAGCCCTCTCGTGCGAGTATCTGAGCCCTTCGGCCTTCAGTTCATCGAGAGACGTCCCCTGGATCGTATACAAGGCCCGTTATGCAGTATGTGGAAAAGATAAGAGACCTAGGCTCTAGCATGACTTCAACATCGCCAGCGCTAGCTTCAGCGGTGGGTTGATAGACGACCCGGTGAGCGTCAAGGATTAAACCATGAACTTTCTACAGGGCATTCAATTTGACTACATAGCCCACAACCACCCCATTTATACTCCGATAGTTATCGCGTGACGCGCGTATCTCGTACTAGAGTGCTCTTGTGCACTGGGTTAGCTATCAACGTCGTCCAACGCGCCTAATACCGCGGTGCCAATTCCGTGAACTGCGGAGTATTCCGATTTTCGGATGTTGTATCAAGAAACTGGTGGTATTTGAAACTTTTATGATCATCCACTGGGCGCTGTGCGAGGGACGGAAGTTTGATACTAACCTACTACGTACTCGCCGATCACCTGTTTCCTGCCAGTGTCGAGCCCAGCCCTAGTTCCCGATCTGCCCTGTAGAGTTATGGAAACTTGTCTCGATAATCTGGCCCTTAGTGCAATGGGCCTGCCATCTACAGTCTAAGCGGGACCCGAGTGACCTGACTAGAGTGGGACATATCCCAATTCTTGACTTTGATAAATTACATGGTTAGTTAGGTTCCGACCGCTTCATAACTAGAGGGAACAGGGGAGTCATAAAGAACGATTAATGTAATTGCCCACACGGTGACAGGAGGATGACTTTTCCACCTGAGTCCTGGAGGACCTCCTCACTTATAGTACCGGGAAGGCCGACTAATTTTCGGTAAGCAACGAAACGCCCTCTCTCTCCTGAGAATGTTGGCTTATGGCGTACAGGAGGGGAATATGTTGTCCCCATCTACTCCATGGGTGGTAAACTGGTATAGGCTTTGTGGGCTTAAGCCCTACCACACTCTGTT'/>

    <sequence taxon='4' value='CTTCCCTTCTTAACCAGTGGGCGATCAGGTTAGAGTCACTAGACGTGTACTCGGGGACTTCGTTCTTCGTCAACGTGCGGATTAACTCCGCCCATTTCGTTTCACCAGGCCGCCCAAACGCCGTACCTGCCATGGAGATGCGCATGTTGACAGAGGAGCTAAAACGAATCAAAGACACTCTATTGCGTTTTCAGGGGCCCAACCGAACCCCGGCGGTAAAAGTGTCAGTCTGACATGACACACGAATAGCACCAGACGCTACCGGGCTGTAAGTTGCTTAGTGCGTGGGCGCCGAAGCAAAACCGTGTGTGACTACCCTCGTCCACACTTATTATCAGGATATAACCACTGCGAATTCGTCGGGTCAGATCGTTGGGAGCCATGTAATCCAAAGGGTGATCCGATGGACACATCAGTCACCCAGCCCTCCCTCAGACGCCCTCGAGGATTGCACGAATGAAATGACAGATGTTCGCTACTAACGCTATCGCAGCCGGATATAATGGATATTAGGCGACGAATCGAAGTATCCCCCGCTGAACCTTTGTTTCAGATATTGCCATTTCCCACCGACCTGACCGGTTACCTCCGACTGCATTAGTGGACGGCCGCGCACCCTGGGTTTCATATGGGCACCCCCTGATGTGAAGTAGATGCAGAGAGCATAGACCGATCTAAACTGGGTGGGCATGCAGGTAGCCCGGTTAGCTTGGAACTCAGTTGCAACTGTGACGAGGGGCTCGATCTTAGACATCGCTCTCTCATGCATCGGGGATGACATGAACGTCCCCACCGTATGGTAGAACCCATCATGTGAATATTCTAAGCGAGTTCTTCGAACCTTTTCTGCCAATACCGGAGAGTCTGCCCACATCTAATATGAGCAAATTACGGAACTGATCACGAGACGAAGGATAAGATACGTGCCCCCAAGGGGTCGATGGCCTTGAAACATGATGCACGGTCTTGCTCTATCCCACAAGGTGGCGAATTTCTTCCGCACCTCAGAAAAGGGTTGAAACCTTGGGGTCCTGTAGCCCTCTCGTGCGAGTATCTGAGCCCATCGGCCTTCAGTTCATCGAGAGACGTCCCCTGGATCGTATACAAGGCCCGTTATGCAGTATGTGGAAAAGATAAGAGACCTAGGCTCTAGCATGACTTCAACATCGCCCGCGCTAGCTTCAGCGGTGGGTTGATAGACGACCCGGTGAGCGTCAAGGATTAAACCATGAACTTTCTAAAGGGCATTCAATTTGACTACATAGCCCACAACCACCTCATTTATACTCCGATAGTTATCGCGTGACGCACGTATCTCGTACTAGAGTGCTCTTGTGCACTGAGTTAGCTATCAACGTCGTCCAGCGCGCCTAATACCGCGGTGCCAATTCCGTGAACTGCGGAGTATTCCGATTTTCGGATGTTGTATCAAGAAACTGGTGGTATTTGAAACTTTTATGATCATCCACTGGGCGCTGTGCGAGGGACGGAAGTTTAATACTAACCTACTACGTACTCGCCGGTCACCTGTTTCCTGCCAGTGTCGAGCCCAGCCCTAGTTCCCGATCTGCCCTGTAGAGTTATGGAAACTTGTCTCGATAATCTGGCCCTTAGTGCAATGGGCCTGCCATCTACAGTCTAAGCGGGACCCGAGTGACCTGACTAGAGTGGGACATATCCCAATTCTTGACTTTGATAAATTACATTGTTAGTCAGGTTCCGACCGCTACATAACTAGAGGGAACAGGGGAGTCATAAAGAACGATTAATGTAATTGCCCACACGGTGACAGGAGGATGACTTGTCCACCTGAGTCCTGGAGGACCTCCTCACTTATAGTACCGGGAAGGCCGACTAATTTTCGGTAAGCAACGAAACGCCCTCTCTCTCCTGAGAATGTTGGCTTATGGCGTCCAGGAGGGGAATATGTTGTCCCCATCTACTCCATGGGTGGTAAACTGGTATAGGCTTTGTGGACTTAAGCCTTACCACACTCTGTT'/>

    <sequence taxon='7' value='CTTCCCTTCTTAACCAGTGGGCGATCAGGTTAGAGTCACTAGACGTGTACTCGGGGACTTCGTTCTTCGTCAACGTGCGGATTAACTCCGCCCATTTCGTTTCACCAGGCCGCCCAAACGCCGTACCTGCCATGGAGATGCGCATGTTGACAGAGGAGCTAAAACGAATCAAAGACACTCTATTGCGTTTTCAGGGGCCCAACCGAACCCCGGCGGTAAAAGTGTCAGTCTGACATGACACACGAATAGCACCAGACGCTACCGGGCTGTAAGTTGCTTAGTGCGTGGGCGCCGAAGCAAAACCGTGTGTGACTACCCTCGTCCACACTTATTATCAGGATATAACCACTGCGAATTCGTCGGGTCAGATCGTTGGGAGCCATGTAATCCAAAGGGTGATCCGATGGACACATCAGTCACCCAGCCCTCCCTCAGACGCCCTCGAGGATTGCACGAATGAAATGACAGATGTTCGCTACTAACGCTATCGCAGCCGGATATAATGGATATTAGGCGACGAATCGAAGTATCCCCCGCTGAACCTTTGTTTCAGATATTGCCATTTCCCACCGACCTGACCGGTTACCTCCGACTGCATTAGTGGACGGCCGCGCACCCTGGGTTTCATATGGGCACCCCCTGATGTGAAGTAGATGCAGAGAGCATAGACCGATCTAAACTGGGTGGGCATGCAGGTAGCCCGGTTAGCTTGGAACTCAGTTGCAACTGTGACGAGGGGCTCGATCTTAGACATCGCTCTCTCATGCATCGGGGATGACATGAACGTCCCCACCGTATGGTAGAACCCATCATGTGAATATTCTAAGCGAGTTCTTCGAACCTTTTCTGCCAATACCGGAGAGTCTGCCCACATCTAATATGAGCAAATTACGGAACTGATCACGAGACGAAGGATAAGATACGTGCCCCCAAGGGGTCGATGGCCTTGAAACATGATGCACGGTCTTGCTCTATCCCACAAGGTGGCGAATTTCTTCCGCACCTCAGAAAAGGGTTGAAACCTTGGGGTCCTGTAGCCCTCTCGTGCGAGTATCTGAGCCCATCGGCCTTCAGTTCATCGAGAGACGTCCCCTGGATCGTATACAAGGCCCGTTATGCAGTATGTGGAAAAGATAAGAGACCTAGGCTCTAGCATGACTTCAACATCGCCCGCGCTAGCTTCAGCGGTGGGTTGATAGACGACCCGGTGAGCGTCAAGGATTAAACCATGAACTTTCTAAAGGGCATTCAATTTGACTACATAGCCCACAACCACCTCATTTATACTCCGATAGTTATCGCGTGACGCACGTATCTCGTACTAGAGTGCTCTTGTGCACTGAGTTAGCTATCAACGTCGTCCAGCGCGCCTAATACCGCGGTGCCAATTCCGTGAACTGCGGAGTATTCCGATTTTCGGATGTTGTATCAAGAAACTGGTGGTATTTGAAACTTTTATGATCATCCACTGGGCGCTGTGCGAGGGACGGAAGTTTAATACTAACCTACTACGTACTCGCCGGTCACCTGTTTCCTGCCAGTGTCGAGCCCAGCCCTAGTTCCCGATCTCCCCTGTAGAGTTATGGAAACTTGTCTCGATAATCTGGCCCTTAGTGCAATGGGCCTGCCATCTACAGTCTAAGCGGGACCCGAGTGACCTGACTAGAGTGGGACATATCCCAATTCTTGACTTTGATAAATTACATTGTTAGTCAGGTTCCGACCGCTACATAACTAGAGGGAACAGGGGAGTCATAAAGAACGATTAATGTAATTGCCCACACGGTGACAGGAGGATGACTTGTCCACCTGAGTCCTGGAGGACCTCCTCACTTATAGTACCGGGAAGGCCAACTAATTTTCGGTAAGCAACGAAACGCCCTCTCTCTCCTGAGAATGTTGGCTTATGGCGTCCAGGAGGGGAATATGTTGTCCCCATCTACTCCATGGGTGGTAAACTGGTATAGGCTTTGTGGACTTAAGCCTTACCACACTCTGTT'/>

    <sequence taxon='39' value='CTTCCCTTCTTAACCAGTGGGCGATCAGGTTAGAGTCACTAGACGTGTACTCGGGGACTTCGTTCTTCGTCAACGTGCGGATTAACTCCGCCCATTTCGTTTCACCAGGCCGCCCAAACGCCGTACCTGCCATGGAGATGCGCATGTTGACAGAGGAGCTAAAACGAATCACAGACACTCTATCGCGTTTTCAGGGGCCCAACCGAACCCCGGCGGTAAAAGTGTCAGTCTGACATGACACACGAATAGCACCAGACGCTACCGGGCTGTAAGTTGCTTAGTGCGTGGGCGCCGAAGCAAAACCGTGTGTGACTACCCTCGTCCACACTTATTATCAGGATATAACCACTGCGAATTCGTCGGGTCAGATCGTTGGGAGCCATGTAATCCAAAGGGTGATCCGATGGACACATCAGTCACCCAGCCCTTCCTCAGACGCCCTCGAGGATTGAACGAATGAAATGACAGATGTTCGCTACTAACGCTATCGCAGCCGGATATAATGGATATTAGGCGACGAATCGAAGTATCCCCCGCTGAACCTTTGTTTCAGATATTGCCATTTCCCACCGACCTGACCGGTTACCTCCGACTGCATTAGTGGACGGCCGCGCACCCTGGGTTTCATATGGGCACCCCCTGATGTGAAGTAGATGCAGAGAGCATAGACCGATCTAAACTGGGTGGGCATGCAGGTAGCCCGGTTAGCTTGGAACTCAGTTGCAACTGTGACGAGGGGCTCGATCTTAGACATCGCTCTCTCATGCATCGGGGATGATATGAACGTCCCCACCGTATGGTAGAACCCATCATGTGAATATTCTAAGCGAGTTCTTCGAACCTTTTCTGCCAATACCGGAGAGTGTGCCCACATCTAATATGAGCAAATTACGGAACTGATCACGAGACGAAGGATAAGATACGTGCCCCCAAGAGGTCGATGGCTTTGAAACATGATGCACGGTCTTGCTCTATCCCACGAGGTGGCGAATTTCTTCCGCACCTCAGAAAAGGGTTGAAACCTTGGGGTCCTGTAGCCCTCTCGTGCGAGTATCTGAGCCCATCGGCCTTCAGTTCATCGAGAGACGTCCCCTGGATCGTATACAAGGCCCGTTATGCAGTATGTGGAAAAGATAAGAGACCCAGGCTCTAGCATGACTTCAACATCGCCCGCGCTAGCTTCAGCGGTGGGTTGATAGACGACCCGGTGAGCGTCAAGGATTAAACCATGAACTTTCTAAAGGGCATTCAATTTGACTACATAGCCCACAACCACCTCATTTATACTCCGATAGTTATCGCGTGACGCACGTATCTCGTACTAGAGTGCTCTTGTGCACTGAGTTAGCTATCAACGTCGTCCAGCGCGCCTAATACCGCGGTGCCAATTCCGTGAACCGCGGAGTGTTCCGATTTTCGGATGTTGTATCAAGAAACTGGTGGTATTTGAAACTTTTATGATCATCCACTGGGCGCTGTGCGAGGGACGGAAGTTTAATACTAACCTACTACGTACTCGCCGGTCACCTGTTTCCTGCCAGTGTCGAGCCCAGCCCTAGTTCCCGATCTCCCCTGTAGAGTTATGGAAACTTGTCTCGATAATCTGGCCCTTAGTGCAATGGGCCTGCCATCTACGGTCTAAGCGGGACCCGAGTGACCTGACTAGAGTGGGACATATCCCAATTCTTGACTTTGATAAATTACATTGTTAGTCAGGTTCCGACCGCTACATAACTAGAGGGAACAGGGGAGTCATAGAGAACGATTAATGTAATTGCCCACACGGTGACAGGAGGATGACTTGTCCACCTGAGTCCTGGCGGACCTCCTCACTTATAGTACCGGGAAGGCCAACTAATTTTCGGTAAGCAACGAAACGCCCTCTCTCTCCTGAGAATGTTGGCTTATGGCGTCCAGGAGGGGAATATGTTGTCCCCATCTACTCCATGGGTGGTAAACTGGTATAGGCTTTGTGGACTTAAGCCTTACCACACTCTGTT'/>

    <sequence taxon='58' value='CTTCCCTTCTTAACCAGTGGGCGATCAGGTTAGAGTCACTAGACGTGTACTCGGGGACTTCGTTCTTCGTCAACGTGCGGATTAACTCCGCCCATTTCGTTTCACCAGGCCGCCCAAACGCCGTACCTGCCATGGAGATGCGCATGTTGACAGAGGAGCTAAAACGAATCACAGACACTCTATCGCGTTTTCAGGGGCCCAACCGAACCCCGGCGGTAAAAGTGTCAGTCTGACATGACACACGAATAGCACCAGACGCTACCGGGCTGTAAGTTGCTTAGTGCGTGGGCGCCGAAGCAAAACCGTGTGTGACTACCCTCGTCCACACTTATTATCAGGATATAACCACTGCGAATTCGTCGGGTCAGATCGTTGGGAGCCATGTAATCCAAAGGGTGATCCGATGGACACATCAGTCACCCAGCCCTTCCTCAGACGCCCTCGAGGATTGAACGAATGAAATGACAGATGTTCGCTACTAACGCTATCGCAGCCGGATATAATGGATATTAGGCGACGAATCGAAGTATCCCCCGCTGAACCTTTGTTTCAGATATTGCCATTTCCCACCGACCTGACCGGTTACCTCCGACTGCATTAGTGGACGGCCGCGCACCCTGGGTTTCATATGGGCACCCCCTGATGTGAAGTAGATGCAGAGAGCATAGACCGATCTAAACTGGGTGGGCATGCAGGTAGCCCGGTTAGCTTGGAACTCAGTTGCAACTGTGACGAGGGGCTCGATCTTAGACATCGCTCTCTCATGCATCGGGGATGATATGAACGTCCCCACCGTATGGTAGAACCCATCATGTGAATATTCTAAGCGAGTTCTTCGAACCTTTTCTGCCAATACCGGAGAGTGTGCCCACATCTAATATGAGCAAATTACGGAACTGATCACGAGACGAAGGATAAGATACGTGCCCCCAAGAGGTCGATGGCTTTGAAACATGATGCACGGTCTTGCTCTATCCCACGAGGTGGCGAATTTCTTCCGCACCTCAGAAAAGGGTTGAAACCTTGGGGTCCTGTAGCCCTCTCGTGCGAGTATCTGAGCCCATCGGCCTTCAGTTCATCGAGAGACGTCCCCTGGATCGTATACAAGGCCCGTTATGCAGTATGTGGAAAAGATAAGAGACCCAGGCTCTAGCATGACTTCAACATCGCCCGCGCTAGCTTCAGCGGTGGGTTGATAGACGACCCGGTGAGCGTCAAGGATTAAACCATGAACTTTCTAAAGGGCATTCAATTTGACTACATAGCCCACAACCACCTCATTTATACTCCGATAGTTATCGCGTGACGCACGTATCTCGTACTAGAGTGCTCTTGTGCACTGAGTTAGCTATCAACGTCGTCCAGCGCGCCTAATACCGCGGTGCCAATTCCGTGAACCGCGGAGTGTTCCGATTTTCGGATGTTGTATCAAGAAACTGGTGGTATTTGAAACTTTTATGATCATCCACTGGGCGCTGTGCGAGGGACGGAAGTTTAATACTAACCTACTACGTACTCGCCGGTCACCTGTTTCCTGCCAGTGTCGAGCCCAGCCCTAGTTCCCGATCTCCCCTGTAGAGTTATGGAAACTTGTCTCGATAATCTGGCCCTTAGTGCAATGGGCCTGCCATCTACGGTCTAAGCGGGACCCGAGTGACCTGACTAGAGTGGGACATATCCCAATTCTTGACTTTGATAAATTACATTGTTAGTCAGGTTCCGACCGCTACATAACTAGAGGGAACAGGGGAGTCATAGAGAACGATTAATGTAATTGCCCACACGGTGACAGGAGGATGACTTGTCCACCTGAGTCCTGGCGGACCTCCTCACTTATAGTACCGGGAAGGCCAACTAATTTTCGGTAAGCAACGAAACGCCCTCTCTCTCCTGAGAATGTTGGCTTATGGCGTCCAGGAGGGGAATATGTTGTCCCCATCCACTCCATGGGTGGTAAACTGGTATAGGCTTTGTGGACTTAAGCCTTACCACACTCTGTT'/>

    <sequence taxon='81' value='CTTCCCTTCTTAACCAGTGGGCGATCAGGTTAGAGTCACTAGACGTGTACTCGGGGACTTCGTTCTTCGTCAACGTGCGGATTAACTCCGCCCATTTCGTTTCACCAGGCCGCCCAAACGCCGTACCTGCCATGGCGATGCGCATGTTGACAGAGGAGCTAAAACGAATCACAGACACTCTATCGCCTTTTCAGGGGCCCAACCGAACCCCGGCGGTAAAAGTGTCAGTCTGACATGACACACGAATAGCACCAGACGCTACCGGGCTGTAAGTTGTTTAGTGCGTGGGCGCCGAAGCAAAACCGTGTGTGACTACCCTCGTCCACACTTATTATCAGGATATAACCACTGCGAATTCGTCGGGTCAGATCGTTGGGAGCCATGTAATCCAAAGGGTGATCCGATGGACACATCAGTCACCCAGCCCTTCCTCAGACGCCCTCGAGGATTGAACGAATGAAATGACAGATGTTCGCTAATAACGCTATCGCAGCCGGATATAATGGATATTAGGCGACGAATCGAAGTATCCCCCGCTGAACCTTTGTTTCAGATATTGCCATTTCCCACCGACCTGACCGGTTACCTCCGACTGCATTAGTGGACGGCCGCGCACCCTGGGTTTCATATGGGCACCCCCTGATGTGAAGTAGATGCAGAGAGCATAGACCGATCTAAACTGGGTGGGCATGCAGGTAGCCCGGTTAGCTTGGAACTCAGTTGCAACTGTGGCGAGGAGCTCGATCTTAGACATCGCTCTCTCATGCATCGGGGATGATATGAACGTCCCCACCGTATGGTAGCACCCATCATGTGAATATTCTAAGCGAGTTCTTCGAACCTTTTCTGCCAATACCGGAGAGTGTGCCCACATCTAATATGAGCAAATTACGGAACTGATCACGAGACGAAGGATAAGATACGTGCCCCCAAGAGGTCGATGGCTTTGAAACATGATGCACGGTCTTGCTCTATCCCACGAGGTGACGAATTTCTTCCGCACCTCAGAAAAGGGTTGAAACCTTGGGGTCCTGTAGCCCTCTCGTGCGAGTATCTGAGCCCATCGGCCTTCAGTTCATCGAGAGACGTCCCCTGGATCGGATACAAGGCCCGTTATGCAGTATGTGGAAAAGATAAGAGACCCAGGCTCTAGCATGACTTCAACATCGCCCGCGCTAGCTTCAGCGGTGGGTTGATAGACGACCCGGTGAGCGTCAAGGATTAAACCATGAACTTTCTAAAGGGCATTCAATTTGACTACATAGCCCACAACCACCTCATTTATACTCCGATAGTTATCGCGTGACGCACGTATCTCGTACTAGAGTGCTCTTGTGCCCTGAGTTAGCTATCAACGTCGTCCAGCGCGCCTAATACCGCGGTGACAATTCCGTGAACCGCGGAGTGTTCCGATTTTCGGATGTTGTATCAAGAAACTGGTGGTATTTGAAACTTTTATGATCATCCACTGGGCGCTGTGCGAGGGACGGAAGTTTAATACTAACCTACTACGTACTCGCCGGTCACCTGTTTCCTGCCAGTGTCGAGCCCAGCCCTAGTTCCCGATCTCCCCTGTAGAGTTATGGAAACTTGTCTCGATAATCTGGCCCTTAGTGCAATGGGCCTGCCATCTACGGTCTAAGCGGGACCCGAGTGACCTGACTAGAGTGGGACATATCCCAATTCTTGACTTTGATAAATTACATTGTTAGTCAGGTTCCGACCGCTACATAACTAGAGGGAACCGGGGAGTCATAGAGAACGATTAATGTAATTGCCCACACGGTGACAGGAGGATGACTTGTCCACCTGAGTCCTGGCGGACCTCCTCACTTATAGTACCGGGAAGGCCAACTAATTTTCGGTAAGCAACGAAACGCCCTCTCTCTCCTGAGAATGTTGGCTTATGGCGTCCAGGAGGGGATTATGTTGTCCCCATCCACTCCATGGGTGGTAAACTGGTATAGGCTTTGTGGACTTAAGCCTTACCACACTCTGTT'/>

    <sequence taxon='103' value='CTTCCCTTCTTAACCAGTGGGCGATCAGGTTAGAGTCACTAGACGTGTACTCGGGGACTTCGTTCTTCGTCAACGTGCGGATTAACTCCGCCCATTTCGTTTCACCAGGCCGCCCAAACGCCGTACCTGCCATGGCGATGCGCATGTTGACAGAGGAGCTAAAACGAATCACAGACACTCTATCGCCTTTTCAGGGGCCCAACCGAACCCCGGCGGTAAAAGTGTCAGTCTGACATGACACACGAATAGCACCAGACGCTACCGGGCTGTAAGTTGTTTAGTGCGTGGGCGCCGAAGCAAAACCGTGTGTGACTACCCTCGTCCACACTTATTATCAGGATATAACCACTGCGAATTCGTCGGGTCAGATCGTTGGGAGCCATGTAATCCAAAGGGTGATCCGATGGACACATCAGTCACCAAGCCCTTCCTCAGACGCCCTCGAGGATTGAACGAATGAAATGACAGATGTTCGCTAATAACGCTATCGCAGCCGGATATAATGGATATTAGGCGACGAATCGAAGTATCCCCCGCTGAACCTTTGTTTCAGATATTGCCATTTCCCACCGACCTGACCGGTTACCTCCGACTGCATTAGTGGACGGCCGCGCACCCTGGGTTTCATATGGGCACCCCCTGATGTGAAGTAGATGCAGAGAGCATAGACCGATCTAAACTGGGTGGGCATGCAGGTAGCCCGGTTAGCTTGGAACTCAGTTGCAACTGTGGCGAGGAGCTCGATCTTAGACATCGCTCTCTCATGCATCGGGGATGATATGAACGTCCCCACCGTATGGTAGCACCCATCATGTGAATATTCTAAGCGAGTTCTTCGAACCTTTTCTGCCAATACCGGAGAGTGTGCCCACATCTAATATGAGCAAATTACGGAACGGATCACGAGACGAAGGATAAGATACGTGCCCCCAAGAGGTCGATGGCTTTGAAACATGATGCACGGTCTTGCTCTATCCCACGAGGTGACGAATTTCTTCCGCACCTCAGAAAAGGGTTGAAACCTTGGGGTCCTGTAGCCCTCTCGTGCGAGTATCTGCGCCCATCGGCCTTCAGTTCATCGAGAGACGTCCCCTGGATCGGATACAAGGCCCGTTATGCAGTATGTGGAAAAGATAAGAGACCCAGGCTCTAGCATGACTTCAACATCGCCCGCGCTAGCTTCAGCGGTGGGTTGATAGACGACCCGGTGAGCGTCAAGGATTAAACCATGAACTTTCTAAAGGGCATTCAATTTGACTACATAGCCCACAACCACCTCATTTATACTCCGATAGTTATCGCGTGACGCACGTATCTCGTACTAGAGTGCTCTTGTGCCCTGAGTTAGCTATCAACGTCGTCCAGCGCGCCTAATACCGCGGTGACAATTCCGTGAACCGCGGAGTGTTCCGATTTTCGGATGTTGTATCAAGAAACTGGTGGTATTTGAAACTTTTATGATCATCCACTGGGCGCTGTGCGAGGGACGGAAGTTTAATACTAACCTACTACGTACTCGCCGGTCACCTGTTTCCTGCCAGTGTCGAGCCCAGCCCTAGTTCCCGATCTCCCCTGTAGAGTTATGGAAACTTGTCTCGATAATCAGGCCCTTAGTGCAATGGGCCTGCCATCTACGGTCTAAGCGGGACCCGAGTGACCTGACTAGAGTGGGACATATCCCAATTCTTGACTTTGATAAATTACATTGTTAGTCAGGTTCCGACCGCTACATAACTAGAGGGAACCGGGGAGTCATAGAGAACGATTAATGTAATTGCCCACACGGTGACAGGAGGATGACTTGTCCACCTGAGTCCTGGCGGACCTCCTCACTTATAGTACCGGGAAGGCCAACTAATTTTCGGTAAGCAACGAAACGCCCTCTCTCTCCTGAGAATGTTGGCTTATGGCGTCCAGGAGGGGATTATGTTGTCCCCATCCACTCCATGGGTGGTAAACTGGTATAGGCTTTGTGGACTTAAGCCTTACCACACTCTGTT'/>

    <sequence taxon='109' value='CTTCCCTTCTTAACCAGTGGGCGATCAGGTTAGAGTCACTAGACGTGTACTCGGGGACTTCGTTCTTCGTCAACGTGCGGATTAACTCCGCCCATTTCGTTTCACCAGGCCGCCCAAACGCCGTACCTGCCATGGCGATGCGCATGTTGACAGAGGAGCTAAAACGAATCACAGACACTCTATCGCCTTTTCAGGGGCCCAACCGAACCCCGGCGGTAAAAGTGTCAGTCTGACATGACACACGAATAGCACCAGACGCTACCGGGCTGTAAGTTGCTTAGTGCGTGGGCGCCGAAGCAAAACCGTGTGTGACTACCCTCGTCCACACTTATTATCAGGATATAACCACTGCGAATTCGTCGGGTCAGATCGTTGGGAGCCATGTAATCCAAAGGGTGATCCGATGGACACATCAGTCACCCAGCCCTTCCTCAGACGCCCTCGAGGATTGAACGAATGAAATGACAGATGTTCGCTAATAACGCTATCGCAGCCGGATATAATGGATATTAGGCGACGAATCGAAGTATCCCCCGCTGAACCTTTGTTTCAGATATTGCCATTTCCCACTGACCTGACCGGTTACCTCCGACTGCATTAGTGGACGGCCGCGCACCCTGGGTTTCATATGGGCACCCCCTGATGTGAAGTAGATGCAGAGAGCATAGACCGATCTAAACTGGGTGGGCATGCAGGTAGCCCGGTTAGCTTGGAACTCAGTTGCAACTGTGGCGAGGGGCTCGATCTTAGACATCGCTCTCTCATGCATCGGGGATGATATGAACGTCCCCACCGTATGGTAGCACCCATCATGTGAATATTCTAAGCGAGTTCTTCGAACCTTTTCTGCCAATACCGGAGAGTGTGCCCACATCTAATATGAGCAAATTACGGAACTGATCACGAGACGAAGGATAAGATACGTGCCCCCAAGAGGTCGATGGCTTTGAAACATGATGCACGGTCTTGCTCTATCCCACGAGGTGGCGAATTTCTTCCGCACCTCAGAAAAGGGTTGAAATCTTGGGGTCCTGTAGCCCTCTCGTGCGAGTATCTGAGCCCATCGGCCTTCAGTTCATCGAGAGACGTCCCCTGGATCGTATACAAGGCCCGTTATGCAGTATGTGGAAAAGATAAGAGACTCAGGCTCTAGCATGACTTCAACATCGCCCACGCTAGGTTCAGCGGTGGGTTGATAGACGACCCGGTGAGCGTCAAGGATTAAACCATGAACTTTCTAAAGGGCATTCAATTTGACTACATAGCCCACAACCACCTCATTTATACTCCGATAGTTATCGCGTGACGCACGTATCTCGTACTAGAGTGCTCTTGTGCACTGAGTTAGCTATCAACGTCGTCCAGCGCGCCTAATACCGCGGTGACAATTCCGTGAACCGCGGAGTGTTCCGATTTTCGGATGTTGTATCAAGAAACTGGTGGTATCTGAAACTTTTATGATCATCCACTGGGCGCTGTGCGAGGGACGGAAGTTTAATACTAACCTACTACGTACTCGCCGGTCACCTGTTTCCTGCCAGTGTCGAGCCCAGCCCTAGTTCCCGATCTCCCCTGTAGAGTTATGGAAACTTGTCTCGATAATCTGGCCCTTAGTGCAATGGGCCTGCCATCTACGGTCTAAGCGGGACCCGAGTGACCTGACTAGAGTGGGACATATCCCAATTCTTGACTTTGATAAATTACATTGTTAGTCAGGTTCCGACCGCTACATAACTAGAGGGAACAGGGGAGTCATAGAGAACGATTAATGTAATTGCCCACACGGTGACAGGAGGATGACTTGTCCACCTGAGTCCTGGCGGACCTCCTCACTTATAGTACCGGGAAGGCCAACTACTTTTCGGTAAGCAACGAAACGCCCTCTCTCTCCTGAGAATGTTGGCTTATGGCGTCCAGGAGGGGAATATGTTGTCCCCATCCACTCCATGGGTGGTAAACTGGTATAGGCTTTGTGGACTTAAGCCTTACCACACTCTGTT'/>

    <sequence taxon='110' value='CTTCCCTTCTTAACCAGTGGGCGATCAGGTTAGAGTCACTAGACGTGTACTCGGGGACTTCGTTCTTCGTCAACGTGCGGATTAACTCCGCCCATTTCGTTTCACCAGGCCGCCCAAACGCCGTACCTGCCATGGCGATGCGCATGTTGACAGAGGAGCTAAAACGAATCACAGACACTCTATCGCCTTTTCAGGGGCCCAACCGAACCCCGGCGGTAAAAGTGTCAGTCTGACATGACACACGAATAGCACCAGACGCTACCGGGCTGTAAGTTGCTTAGTGCGTGGGCGCCGAAGCAAAACCGTGTGTGACTACCCTCGTCCACACTTATTATCAGGATATAACCACTGCGAATTCGTCGGGTCAGATCGTTGGGAGCCATGTAATCCAAAGGGTGATCCGATGGACACATCAGTCACCCAGCCCTTCCTCAGACGCCCTCGAGGATTGAACGAATGAAATGACAGATGTTCGCTAATAACGCTATCGCAGCCGGATATAATGGATATTAGGCGACGAATCGAAGTATCCCCCGCTGAACCTTTGTTTCAGATATTGCTATTTCCCACCGACCTGACCGGTTACCTCCGACTGCATTAGTGGACGGCCGCGCACCCTGGGTTTCATATGGGCACCCCCTGATGTGAAGTAGATGCAGAGAGCATAGACCGATCTAAACTGGGTGGGCATGCAGGTAGCCCGGTTAGCTTGGAACTCAGTTGCAACTGTGGCGAGGGGCTCGATCTTAGACATCGCTCTCTCATGCATCGGGGATGATATGAACGTCCCCACCGTATGGTAGCACCCATCATGTGAATATTCTAAGCGAGTTCTTCGAACCTTTTCTGCCAATACCGGAGAGTGTGCCCACATCTAATATGAGCAAATTACGGAACTGATCACGAGACGAAGGATAAGATACGTGCCCCCAAGAGGTCGATGGCTTTGAAACATGATGCACGGTCTTGCTCTATCCCACGAGGTGGCGAATTTCTTCCGCACCTCAGAAAAGGGTTGAAATCTTGGGGTCCTGTAGCCCTCTCGTGCGAGTATCTGAGCCCATCGGCCTTCAGTTCATCGAGAGACGTCCCCTGGATCGTATACAAGGCCCGTTATGCAGTATGTGGAAAAGATAAGAGACTCAGGCTCTAGCATGACTTCAACATCGCCCACGCTAGGTTCAGCGGTGGGTTGATAGACGACCCGGTGAGCGTCAAGGATTAAACCATGAACTTTCTAAAGGGCATTCAATTTGACTACATAGCCCACAACCACCTCATTTATACTCCGATAGTTATCGCGTGACGCACGTATCTCGTACTAGAGTGCTCTTGTGCACTGAGTTAGCTATCAACGTCGTCCAGCGCGCCTAATACCGCGGTGACAATTCCGTGAACCGCGGAGTGTTCCGATTTTCGGATGTTGTATCAAGAAACTGGTGGTATCTGAAACTTTTATGATCATCCACTGGGCGCTGTGCGAGGGACGGAAGTTTAATACTAACCTACTACGTACTCGCCGGTCACCTGTTTCCTGCCAGTGTCGAGCCCAGCCCTAGTTCCCGATCTCCCCTGTAGAGTTATGGAAACTTGTCTCGATAATCTGGCCCTTAGTGCAATGGGCCTGCCATCTACGGTCTAAGCGGGACCCGAGTGACCTGACTAGAGTGGGACATATCCCAATTCTTGACTTTGATAAATTACATTGTTAGTCAGGTTCCGACCGCTACATAACTAGAGGGAACAGGGGAGTCATAGAGAACGATTAATGTAATTGCCCACACGGTGACAGGAGGATGACTTGTCCACCTGAGTCCTGGCGGACCTCCTCACTTATAGTACCGGGAAGGCCAACTAATTTTCGGTAAGCAACGAAACGCCCTCTCTCTCCTGAGAATGTTGGCTTATGGCGTCCAGGAGGGGAATATGTTGTCCCCATCCACTCCATGGGTGGTAAACTGGTATAGGCTTTGTGGACTTAAGCCTTACCACACTCTGTT'/>

    <sequence taxon='61' value='CTTCCCTTCTTAACCAGTGGGCGATCAGGTTAGAGTCACTAGACGTGTACTCGGGGACTTCGTTCTTCGTCAACGTGCGGATTAACTCCGCCCATTTCGTTTCACCAGGCCGCCCAAACACCGTACCTGCCATGGAGATGCGCATGTTGACAGAGGAGCTAAAACGAATCACAGACACTCTATCGCGTTTTCAGGGGCCCAACCGAACCCCGGCGGTAAAAGTGTCAGTCTGACATGACACACGAATAGCACCAGACGCTACCGGGCTGTAAGTTGCTTAGTGCGTGGGCGCCGAAGCAAAACCGTGTGTGACTACCCTCGTCCACACTTATTATCAGGATATAACCACTGCGAATTCGTCGGGTCAGATCGTTGGGAGCCATGTAATCCAAAGGGTGATCCGATGGACACATCAGCCACCCAGCCCTTCCTCAGACGCCCTCGAGGATTGAACGAATGAAATGACAGATGTTCGCTACTAACGCTATCGCAGCCGGATATAATGGATATTAGGCGACGAATCGAAGTATCCCCCGCTGAACCTTTGTTTCAGATATTGCCATTTCCCACCGACCTGACCGGTTACCTCCGACTGCATTAGTGGACGGCCGCGCACCCTGGGTTTCATATGGGCACCCCCTGATGTGAAGTAGATGCAGAGAGCATAGACCGATCTAAACTGGGTGGGCATGCAGGTAGCCCGGTTAGCTTGGAACTCAGTTGCAACTGTGACGAGGAGCTCGATCTTAGACATCGCTCTCTCATGCATCGGGGATGATATGAACGTCCCCACCGTATGGTAGAACCCATCATGTGAATATTCTAAGCGAGTTCTTCGAACCTTTTCTGCCAATACCGGAGAGTGTGCCCACATCTAATATGAGCAAATTACGGAACTGATCACGAGACGAAGGATAAGATACGTGCCCCCAAGAGGTCGATGGCTTTGAAACATGATGCACGGTCTTGCTCTATCCCACGAGGTGGCGAATTTCTTCCGCACCTCAGAAAAGGGTTGAAACCTTGGGGTCCTGTAGCCCTCTCGTGCGAGTATCTGAGCCCATCGGCCTTCAGTTCATCGAGAGACGTCCCCTGGATCGTATACAAGGCCCGTTATGCAGTATGTGGAAAAGATAAGAGACCCAGGCTCTAGCATGACTTCAACATCGCCCGCGCTAGCTTCAGCGGTGGGTTGATAGACGACCCGGTGAGCGGCAAGGATTAAACCATGAACTTTCTAAAGGGCATTCAATTTGACTACATAGCCCACAACCACCTCATTTATACTCCGATAGTTATCGCGTGACGCACGTATCTCGTACTAGAGTGCTCTTGTGCACTGAGTTAGCTATCAACGTCGTCCAGCGCGCCTAATACCGCGGTGCCAATTCCGTGAACCGCGGAGTGTTCCGATTTTCGGATGTTGTATCAAGAAACTGGTGGTATTTGAAACTTTTATGATCATCCACTGGGCGCTGTGCGAGGGACGGAAGTTTAATACTAACCTACTACGTACTCGCCGGTCACCTGTTTCCTGCCAGTGTCGAGCCCAGCCCTAGTTCCCGATCTCCCCTGTAGAGTTATGGAAACTTGTCTCGATAATCTGGCCCTTAGTGCAATGGGCCTGCCATCTACGGTCTAAGCGGGACCCGAGTGACCTGACTAGAGTGGGACATATCCCAATTCTTGACTTTGATAAATTACATTGTTAGTCAGGTTCCGACCGCTACATAACTAGAGGGAACAGGGGAGTCATAGAGAACGATTAATGTAATTGCCCACACGGTGACAGGAGGATGACTTGTCCACCTGAGTCCTGGCGGACCTCCTCACTTATAGTACCGGGAAGGCCAACTAATTTTCGGTAAGCAACAAAACGCCCTCTCTCTCCTGAGAATGTTGGCTTATGGCGTCCAGGAGGGGAATATGTTGTCCCCATCCACTCCATGGGTGGTAAACTGGTATAGGCTTTGTGGACTTAAGCCTTACCACACTCTGTT'/>

    <sequence taxon='70' value='CTTCCCTTCTTAACCAGTGGGCGATCAGGTTAGAGTCACTAGACGTGTACTCGGGGACTTCGTTCTTCGTCAACGTGCGGATTAACTCCGCCCATTTCGTTTCACCAGGCCGCCCAAACACCGTATCCGCCATGGAGATGCGCATGTTGACAGAGGAGCTAAAACGAATCACAGACACTCTATCGCGTTTTCAGGGGCCCAACCGAACCCCGGCGGTAAAAGTGTCAGTCTGACATGACACACGAATAGCACCAGACGCTACCGGGCTGTAAGTTGCTTAGTGCGTGGGCGCCGAAGCAAAACCGTGTGTGACTACCCTCGTCCACAATTATCATCAGGATATAACCACTGCGAATTCGTCGGGTCAGATCGTTGGGAGCCATGTAATCCAAAGGGTGATCCGATGGACACATCAGCCACCCAGCCCTTCCTCAGACGCCCTCGAGGATTGAACGAATGAAATGACAGATGTTCGCTACTAACGCTATCGCAGCCGGATATAATGGATATTAGGCGACGAATCGAAGTATCCCCCGCTGAACCTTTGTTTCAGATATTGCCATTTTCCACCGACCTGCCCGGTTACCTCCGACTGCATTAGTGGACGGCCGCGCACCCTGGGTTTCATATGGGCACCCCCTGATGTGAAGTAGATGCACAGAGCATAGACCGATCTAAACTGGGTGGGCATGCAGGTAGCCCGGTTAGCTTGGAACTCAGTTGCAACTGTGACGAGGAGCTCGATCTTAGACATCGCTCTCTCATGCATCGGGGATGATATGAACGTCCCCACCGTATGGTAGAACCCATCATGTGAATATTCTAAGCGAGTTCTTCGAACCTTTTCCGCCAATATCGGAGAGTGTGCCCACATCTAATATGAGCAAATTACGGAACTGATCACGAGACGAAGGATAAGATACGTGCCCCCAAGAGGTCGATGGCTTTGAAACATGATGCACGGTCTTGCTCTATCCCACGAGGTGGCGAATTTCTTCCGCACCTCAGAAAGGGGTTGAAACCTTGGGGTCCTGTAGCCCTCTCGTGCGAGTATCTGAGCCCATCGGCCTTCAGTTCATCGAGAGACGTCCCCTGGATCGTATACAAGGCCCGTTATGCGGTATGTGGAAAAGATAAGAGACCCAGGCTCTAGCATAACTTCAACATCGCCCGCGCTAGCTTCAGCGGTGGGTTGATAGACGACCCGGTGAGCGGCAAGGATTAAACCATGAACTTTCTAAAGGGCCTTCAATTTGACTACATAGCCCACAACCACCTCATTTATACTCCGATAGTTATCGCATGACGCACGTATCTCGTACTAGAGTGCTCTTGTGCACTGAGTCAGCTATCAACGTCGTCCAGCGCGCCTAATACCGCGGTGCCAATTCCGTGAACCGCGGAGTGTTCCGATTTTCGGATGTTGTATCAAGAAACTGGTGGTATTTGAAACTTTTATGATCATCCACTGGGCGCTGTGCGAGGGACGGAAGTTTAATACTAACCTACTACGTACTCGCCGGTCACCTGTTTCCTGCCAGTGTCGAGCCCAGCCCTAGTTCCCGATCTCCCCTGTAGAGTTATGGAAACTTGTCTCGATAATCTGGCCCTTAGTGCAATGGGCCTGCCATCTACGGTCTAAGCGGGACCCGAGTGACCTGACTAGAGTGGGACATATCCCAATTCTTGACTTTGATAAATTACATTGTTAGTCAGGTTCCGACCGCTACATAACTAGAGGGAACAGGGGAGTCATAGAGAACGATTAATGTAATTGCCCACACGGTGACAGGAGGATGACTTGTCCACCTGAGTCCTGGCGGACCTCCTCACTTATAGTACCGGGAAGGCCAACTAATTTTCGGTAAGCAACAAAACGCCCTCTCTCTCCTGAGAATGTTGGCTTATGGCGTCCAGGAGGGGAATATGTTGTCCCCATCCACTCCATGGGTGGTAAACTGGTATAGGCTTTGTGGACTTAAGCCTTACCACACTCTGTT'/>

    <sequence taxon='71' value='CTTCCCTTCTTAACCAGTGGGCGATCAGGTTAGAGTCACTAGACGTGTACTCGGGGACTTCGTTCTTCGTCAACGTGCGGATTAACTCCGCCGATTTCGTTTCACCAGGCCGCCCAAACACCGTACCTGCCATGGAGATGCGCATGTTGACAGAGGAGCTAAAACGAATCACAGACACTCTATCGCGTTTTCAGGGGCCCAACCGAACCCCGGCGGTAAAAGTGTCAGTCTGACATGACACACGAATAGCACCAGACGCTACCGGGCTGTAAGTTGCTTAGTGCGTGGGCGCCGAAGCAAAACCGTGTGTGACTACCCTCGTCCACACTTATTATCAGGATATAACCACTGCGAATTCGTCGGGTCAGATCGTTGGGAGCCATGTAATCCAAAGGGTGATCCGATGGACACATCAGCCACCCAGCCCTTCCTCAGACGCCCTCGAGGATTGAACGAATGAAATGACAGATGTTCGCTACTAACGCTATCGCAGCCGGATATAATGGATATTAGGCGACGAATCGAAGTATCCCCCGCTGAACCTTTGTTTCAGATATTGCCATTTCCCACCGACCTGACCGGTTACCTCCGACTGCATTAGTGGACGGCCGCGCACCCTGGGTTTCATATGGGCACCCCCTGATGTGAAGTAGATGCAGAGAGCATAGACCGATCTAAACTGGGTGGGCATGCAGGTAGCCCGGTTAGCTTGGAACTCAGTTGCAACTGTGACGAGGAGCTCGATCTTAGACATCGCTCTCTCATGCATCGGGGATGATATGAACGTCCCCACCGTATGGTAGAACCCATCATGTGAATATTCTAAGCGAGTTCTTCGAACCTTTTCTGCCAATACCGGAGAGTGTGCCCACATCTAATATGAGCAAATTACGGAACTGATCACGAGACGAAGGATAAGATACGTGCCCCCAAGAGGTCGATGGCTTTGAAACATGATGCACGGTCTTGCTCTATCCCACGAGGTGGCGAATTTCTTCCGCACCTCAGAAAAGGGTTGAAACCTTGGGGTCCTGTAGCCCTCTCGTGCGAGTATCTGAGCCCATCGGCCTTCAGTTCATCGAGAGACGTCCCCTGGATCGTATACAAGGCCCGTTATGCAGTATGTGGAAAAGATAAGAGACCCAGGCTCTAGCATGACTTCAACATCGCCCGCGCTAGCTTCAGCGGTGGGTTGATAGACGACCCGGTGAGCGGCAAGGATTAAACCATGAACTTTCTAAAGGGCATTCAATTTGACTACATAGCCCCCAACCACCTCATTTATACTCCGATAGTTATCGCGTGACGCACGTATCTCGTACTAGAGTGCTCTTGTGCACTGAGTTAGCTATCAACGTCGTCCAGCGCGCCTAATACCGCGGTGCCAATTCCGTGAACCGCGGAGTGTTCCGATTTTCGGATGTTGTATCAAGAAACTGGTGGTATTTGAAACTTTTATGATCATCCACTGGGCGCTGTGCGAGGGACGGAAGTTTAATACTAACCTACTACGTACTCGCCGGTCACCTGTTTCCTGCCAGTGTCGAGCCCAGCCCTAGTTCCCGATCTCCCCTGTAGAGTTATGGAAACTTGTCTCGATAATCTGGCCCTTAGTGCAATGGGCCTGCCATCTACGGTCTAAGCGGGACCCGAGTGACCTGACTAGAGTGGGACATATCCCAATTCTTGACTTTGATAAATTACATTGTTAGTCAGGTTCCGACCGCTACATAACTAGAGGGAACAGGGGAGTCATAGAGAACGATTAATGTAATTGCCCACACGGTGACAGGAGGATGACCTGTCCGCCTGAGTCCTGGCGGACCTCCTCACTTATAGTACCGGGAAGGCCAACTAATTTTCGGTAAGCAACAAAACGCCCTCTCTCTCCTGAGAATGTTGGCTTATGGCGTCCAGGAGGGGAATATGTTGTCCCCATCCACTCCATGGGTGGTAAACTGGTATAGGCTTTGTGGACTTAAGCCTTATCACACTCTGTT'/>

    <sequence taxon='128' value='CTTCCCTTCTTAACCAGTGGGCGATCAGGTTAGAGTCACTAGACGTGTACTCGGGGACTTCGTTCTTCGTCAACGTGCGGATTAACTCCGCCGATTTCGTTTCACCAGGCCGCCCAAAGACCGTACCTGCCATGGAGATGCGCATGTTGACAGAGGAGCTAAAACGAATCACAGACACTCTATCGCGTTTTCAGGGGCCCAACCGAACCCCGGCGGTAAAAGTGTCAGTCTGACATGACACACGAATAGCACCAGACGCTACCGGGCTGTAAGTTGCTTAGTGCGTGGGCGCCGAAGCAAAACCGTGTGTGACTACCCTCGTCCACACTTATTATCAGGATATAACCACTGCGAATTCGTCGGGTCAGATCGTTGGGAGCCATGTAATCCAAAGGGTGATCCGATGGACACATTAGCCACCCAGCCCTTCCTCAGACGCCCTCGAGGATTGAACGAATGAAATGACAGATGTTCGCTACTAACGCTATCGCAGCCGGATATAATGGATATTAGGCGACGAATCGAAGTATCCCCCGCTGAACCTTTGTTTCAGATATTGCCATTTCCCACCGACCTGACCGGTTACCTCCGACTGCATTAGTGGACGGCCGCGCACCCTGGGTTTCATATGGGCACCCCCTGATGTGAAGTAGATGCAGAGAGCATAGACCGATCTAAACTGGGTGGGCATGCAGGTAGCCCGGTTAGCTTGGAACTCAGTTGCAACTGTGACGAGGAGCTCGATCTTAGACATCGCTCTCTCATGCATCGGGGATGATATGAACGTCCCCACCGTATGGTAGAACCCATCATGTGAATATTCTAAGCGAGTTCTTCGAACCTTTTCTGCCAATACCGGAGAGTGTGCCCACATCTAATATGAGCAAATTACGGAACTGATCACGAGACGAAGGATAAGATACGTGCCCCCAAGAGGTCGATGGCTTTGAAACATGATGCACGGTCTTGCTCTATCCCACGAGGTGGCGAATTTCTTCCGCACCTCAGAAAAGGGTTGAAACCTTGGGGTCCTGTAGCCCTCTCGTGCGAGTATCTGAGCCCATCGGCCTTCAGTTCATCGAGAGACGTCCCCTGGATCGTATACAAGGCCCGTTATGCAGTATGTGGAAAAGATAAGAGACCCAGGCTCTAGCATGACTTCAACATCGCCCGCGCTAGCTTCAGCGGTGGGTTGATAGACGACCTGGTGAGCGGCAAGGATTAAACCATGAACTTTCTAAAGGGCATTCAATTTGACTACATAGCCCCCAACCACCTCATTTATACTCCGATAGTTATCGCGTGACGCACGTATCTCGTACTAGAGTGCTCTTGTGCACTGAGTTAGCTATCAACGTCGTCCAGCGCGCCTAATACCGCGGTGCCAACTCCGTGAACCGCGGAGTGTTCCGATTTTCGGATGTTGTATCAAGAAACTGGTGGTATTTGAAACTTTTATGATCATCCACTGGGCGCTGTGCGAGGGACGGAAGTTTAATACTAACCTACTACGTACTCGCCGGTCACCTGTTTCCTGCCAGTGTCGGGCCCAGCCCTAGTTCCCGATCTCCCCTGTAGAGTTATGGAAACTTGTCTCGATAATCTGGCCCTTAGTGCAATGGGCCTGCCATCTACGGTCTAAGCGGGACCCGAGTGACCTGACTAGAGTGGGACATATCCCAATTCTTGACTTTGATAAATTACATTGTTAGTCAGGTTCCGACCGCTACATAACTAGAGGGAACAGGGGAGTCATAGAGAACGATTAATGTAATTGCCCACACGGTGACAGGAGGATGACCTGTCCGCCTGAGTCCTGGCGGACCTCCTCACTTATAGTATCGGGAAGGCCAACTAATTTTCGGTAAGCAACAAAACGCCCTCTCTCTCCTGAGAATGTTGGCTTATGGCGTCCAGGAGGGGAATATGTTGTCCCCATCCACTCCATGGGTGGTAAACTGGTATAGGCTTTGTGGACTTAAGCCTTATCACACTCTGTT'/>

    <sequence taxon='40' value='CTTCCCTTCTTAACCAGTGGGCGATCAGGTTAGAGTCACTAGACGTGTACTCGGGGACTTCGTTCTTCGTCAACGTGCGGATTAACTCCGCCCATTTCGTTTCACCAGGCCGCCCAAACGCCGTACCTGCCATGGAGATGCGCATGTTGACAGAGGAGCTAAAACGAATCACAGACACTCTATCGCGTTTTCAGGGGCCCAACCGAACCCCGGCGGTAAAAGTGTCAGTCTGACATGACACACGAATAGCACCAGACGCTACCGGGCTGTAAGTTGCTTAGTGCGTGGGCGCCGAAGCAAAACCGTGTGTGACTACCCTCGTCCACACTTATTATCAGGATATAACCACTGCGAATTCGTCGGGTCAGATCGTTGGGAGCCATGTAATCCAAAGGGTGATCCGATGGACACATCAGTCACCCAGCCCTCCCTCAGACGCCCTCGAGGATTGAACGAATGAAATGACAGATGTTCGCTACTAACGCTATCGCAGCCGGATATAATGGATATTAGGCGACGAATCGAAGTATCCCCCGCTGAACCTTTGTTTCAGATATTGCCATTTCCCACCGACCTGACCGGTTACCTCCGACTGCATTAGTGGACGGCCGCGCACCCTGGGTTTCATATGGGCACCCCCTGATGTGAAGTAGATGCAGAGAGCATAGACCGATCTAAACTGGGTGGGCATGCAGGTAGCCCGGTTAGCTTGGAACTCAGTTGCAACTGTGACGAGGGGCTCGATCTTAGACATCGCTCTCTCATGCATCGGGGATGATATGAACGTCCCCACCGTATGGTAGAACCCATCATGTGAATATTCTAAGCGAGTTCTTCGAACCTTTTCTGCCAATACCGGAGAGTCTGCCCACATCTAATATGAGCAAATTACGGAACTGATCACGAGACGAAGGATAAGATACGTGCCCCCAAGAGGTCGATGGCTTTGAAACATGATGCACGGTCTTGCTCTATCCCACGAGGTGGCGAATTTCTTCCGCACCTCAGAAAAGGGTTGAAACCTTGGGGTCCTGTAGCCCTCTCGTGCGAGTATCTGAGCCCATCGGCCTTCAGTTCATCGAGAGACGTCCCCTGGATCGTATACAAGGCCCGTTATGCAGTATGTGGAAAAGATAAGAGACCCAGGCTCTAGCATGACTTCAACATCGCCCGCGCTAGCTTCAGCGGTGGGTTGATAGACGACCCGGTGAGCGTCAAGGATTAAACCATGAACTTTCTAAAGGGCATTCAATTTGACTACATAGCCCACAACCACCTCATTTATACTCCGATAGTTATCGCGTGACGCACGTATCTCGTACTAGAGTGCTCTTGTGCACTGAGTTAGCTATCAACGTCGTCCAGCGCGCCTAATACCGCGGTGCCAATTCCGTGAACTGCGGAGTGTTCCGATTTTCGGATGTTGTATCAAGAAACTGGTGGTATTTGAAACTTTTATGATCATCCACTGGGCGCTGTGCGAGGGACGGAAGTTTAATACTAACCTACTACGTACTCGCCGGTCACCTGTTTCCTGCCAGTGTCGAGCCCAGCCCTAGTTCCCGATCTCCCCTGTAGAGTTATGGAAACTTGTCTCGATAATCTGGCCCTTAGTGCAATGGGCCTGCCATCTACGGTCTAAGCGGGACCCGAGTGACCTGACTAGAGTGGGACATATCCCAATTCTTGACTTTGATAAATTACATTGTTAGTCAGGTTCCGACCGCTACATAACTAGAGGGAACAGGGGAGTCATAGAGAACGATTAATGTAATTGCCCACACGGTGACAGGAGGATGACTTGTCCACCTGAGTCCTGGAGGACCTCCTCACTTATAGTACCGGGAAGGCCAACTAATTTTCGGTAAGCAACGAAACGCCCTCTCTCTCCTGAGAATGTTGGCTTATGGCGTCCAGGAGGGGAATATGTTGTCCCCATCTACTCCATGGGTGGTAAACTGGTATAGGCTTTGTGGACTTAAGCCTTACCACACTCTGTT'/>

    <sequence taxon='72' value='CTTCCCTTCTTAACCAGTGGGCGATCAGGTTAGAGTCACTAGACGTGTACTCGGGGACTTCGTTCTTCGTCAACGTGCGGATTAACTCCGCCCATTTCGTTTCACCAGGCCGCCCAAACGCCGTACCTGCCATGGAGATGCGCATGTTGACAGAGGAGCTAAAACGAATCACAGACACTCTATCGCGTTTTCAGGGGCCCAACCGAACCCCGGCGGTAAAAGTGTCAGTCTGACATGACACACGAATAGCACCAGACGCTACCGGGCTGTAAGTTGCTTAGTGCGTGGGCGCCGAAGCAAAACCGTGTGTGACTACCCTCGTCCACACTTATTATCAGGATATAACCACTGCGAATTCGTCGGGTCAGATCGTTGGGAGCCATGTAATCCAAAGGGTGATCCGATGGACACATCAGTCACCCAGCCCTCCCTCAGACGCCCTCGAGGATTGAACGAATGAAATGACAGATGTTCGCTACTAACGCTATCGCAGCCGGATATAATGGATATTAGGCGACGAATCGAAGTATCCCCCGCTGAACCTTTGTTTCAGATATTGCCATTTCCCACCGACCTGACCGGTTACCTCCGACTGCATCAGTGGACGGTCGCGCACCCTGGGTTTCATATGGGCATCCCCTGATGTGAAGTAGATGCAGAGAGCATAGACCGATCTAAACTGGGTGGACATGCAGGTCGCCCGGTTAGCTTGGAACTCAGTTGCAACTGTGACGAGGGGCTCGATCTTAGACATCGCTCTCTCATGCATCGGGGATGATATGAACGTCCCCACCGTATGGTAGAACCCATCATGTGAATATTCTAAGCGAGTTCTTCGAACCTTTTCTGCCAATACCGGAGAGTCTGCCCACATCTAATATGAGCAAATTACGGAACTGATCACGAGACGAAGGATAAGATACGTGCCCCCAAGAGGTCGATGGCTTTGAAACATGATGCACGGTCTTGCTCTATCCCACGAGGTGGCGAATTTCTTCCGCACCTCAGAAAAGGGTTGAAACCTTGGGGTCCTGTAGCCCTCTCGTGCGAGTATCTGAGCCCATCGGCCTTCAGTTCATCGAGAGACGTCCCCTGGATCGTATACAAGGCCCGTTATGCAGTATGTGGAAAAGATAAGAGACCCAGGCTCTAGCATGACTTCAACATCGCCCGCGCTAGCTTCAGTGGTGGGTTGATAGACGACCCGGTGAGCGTCAAGGATTAAACCATGAACTTTCTAAAGGGCATTCAATTCGACTACATAGCCCACAACCACCTCATTTATACTACGATAGTTATCGCGTGACGCACGCATCTCGTACTAGAGTGCTCTTGTGCACTGAGTTAGCTATCAACGTCGTCCAGCGCGCCTAATACCGCGGTGCCAATTCCGTGAACTGCGGAGTGTTCCGATTTTCGGATGTTGTATCAAGAAACTGGTGGTATTTGAAACTTTTATGATCATCCACTGGGCGCTGTGCGAGGGACGGAAGTTTAATACTCACCTACTACGTACTCGCCGGTCACCTGTTTCCTGCCAGTGTCGAGCCCAGCCCTAGTTCCCGATCTCCCCTGTAGAGTTATGGAAACTTGTCTCGATAATCTGGCCCTTAGTGCTATGGGCCTGCCATCTACGGTCGAAGCGGGACCCGAGTGACCTGACTAGAGTGGGACATATCCCAATTCTTGACTTTGATAAATTACATTGTTAGTTAGGTTCCGACCGCTACATAACTAGAGGGAACAGGGGAGTCATAGAAAACGATTAATGTAATTGCCCACACGGTGACAGGAGGATGACTTGTCCACCTGAGTCCTGGAGGACCTCCTCACTTATAGTACCGGGAAGGCCAACTAATTTTCGGTAAGCAACGAAACGCCCTCTCTCTCCTGAGAATGTTGGCTTATGGCGTCCAGGAGGGGAATATGTTGTCCCCATCTACTCCATGGGTGGTAAACTGGTATAGGCTTTGTGGACTTAAGCCTTACCACACTCTGTT'/>

    <sequence taxon='90' value='CTTCCCTTCTTAACCAGTGGGCGATCAGGTTAGAGTCACTAGACGTGTACTCGGGGACTTCGTTCTTCGTCAACGTGCGGATTAACTCCGCCCATTTCGTTTCACCAGGCCGCCCAAACGCCGTACCTGCCATGGAGATGCGCATGTTGACAGAGGAGCTAAAACGAATCACAGACACTCTATCGCGTTTTCAGGGGCCCAACCGAACCCCGGCGGTAAAAGTGTCAGTCTGACATGACACACGAATAGCACCAGACGCTACCGGGCTGTAAGTTGCTTAGTGCGTGGGCGCCGAAGCAAAACCGTGTGTGACTACCCTCGTCCACACTTATTATCAGGATATAACCACTGCGAATTCGTCGGGTCAGATCGTTGGGAGCCATGTAATCCAAAGGGTGATCCGATGGACACATCAGTCACCCAGCCCTCCCTCAGACGCCCTCGAGGATTGAACGAATGAAATGACAGATGTTCGCTACTAACGCTATCGCAGCCGGATATAATGGATATTAGGCGACGAATCGAAGTATCCCCCGCTGAACCTTTGTTTCAGATATTGCCATTTCCCACCGACCTGACCGGTTACCTCCGACTGCATCAGTGGACGGTCGCGCACCCTGGGTTTCATATGGGCATCCCCTGATGTGAAGTAGATGCAGAGAGCATAGACCGATCTAAACTGGGTGGACATGCAGGTCGCCCGGTTAGCTTGGAACTCAGTTGCAACTGTGACGAGGGGCTCGATCTTAGACATCGCTCTCTCATGCATCGGGGATGATATGAACGTCCCCACCGTATGGTAGAACCCATCATGTGAATATTCTAAGCGAGTTCTTCGAACCTTTTCTGCCAATACCGGAGAGTCTGCCCACATCTAATATGAGCAAATTACGGAACTGATCACGAGACGAAGGATAAGATACGTGCCCCCAAGAGGTCGATGGCTTTGAAACATGATGCACGGTCTTGCTCTATCCCACGAGGTGGCGAATTTCTTCCGCACCTCAGAAAAGGGTTGAAACCTTGGGGTCCTGTAGCCCTCTCGTGCGAGTATCTGAGCCCATCGGCCTTCAGTTCATCGAGAGACGTCCCCTGGATCGTATACAAGGCCCGTTATGCAGTATGTGGAAAAGATAAGAGACCCAGGCTCTAGCATGACTTCAACATCGCCCGCGCTAGCTTCAGTGGTGGGTTGATAGACGACCCGGTGAGCGTCAAGGATTAAACCATGAACTTTCTAAAGGGCATTCAATTCGACTACATAGCCCACAACCACCTCATTTATACTACGATAGTTATCGCGTGACGCACGCATCTCGTACTAGAGTGCTCTTGTGCACTGAGTTAGCTATCAACGTCGTCCAGCGCGCCTAATACCGCGGTGCCAATTCCGTGAACTGCGGAGTGTTCCGATTTTCGGATGTTGTATCAAGAAACTGGTGGTATTTGAAACTTTTATGATCATCCACCGGGCGCTGTGCGAGGGACGGAAGTTTAATACTCACCTACTACGTACTCGCCGGTCACCTGTTTCCTGCCAGTGTCGAGCCCAGCCCTAGTTCCCGATCTCCCCTGTAGAGTTATGGAAACTTGTCTCGATAATCTGGCCCTTAGTGCTATGGGCCTGCCATCTACGGTCGAAGCGGGACCCGAGTGACCTGACTAGAGTGGGACATATCCCAATTCTTGACTTTGATAAATTACATTGTTAGTTAGGTTCCGACCGCTACATAACTAGAGGGAACAGGGGAGTCATAGAAAACGATTAATGTAATTGCCCACACGGTGACAGGAGGATGACTTGTCCACCTGAGTCCTGGAGGACCTCCTCACTTATAGTACCGGGAAGGCCAACTAATTTTCGGTAAGCAACGAAACGCCCTCTCTCTCCTGAGAATGTTGGCTTATGGCGTCCAGGAGGGGAATATGTTGTCCCCATCTACTCCATGGGTGGTAAACTGGTATAGGCTTTGTGGACTTAAGCCTTACCACACTCTGTT'/>

    <sequence taxon='102' value='CTTCCCTTCTTAACCAGTGGGCGATCAGGTTAGAGTCACTAGACGTGTACTCGGGGACTTCGTTCTTCGTCAACGTGCGGATTAACTCCGCCCATTTCGTTTCACCAGGCCGCCCAAACGCCGTACCTGCCATGGAGATGCGCATGTTGACAGAGGAGCTAAAACGAATCACAGACACTCTATCGCGTTTTCAGGGGCCCAACCGAACCCCGGCGGTAAAAGTGTCAGTCTGACATGACACACGAATAGCACCAGACGCTACCGGGCTGTAAGTTGCTTAGTGCGTGGGCGCCGAAGCAAAACCGTGTGTGACTACCCTCGTCCACACTTATTATCAGGATATAACCACTGCGAATTCGTCGGGTCAGATCGTTGGGAGCCATGTAATCCAAAGGGTGATCCGATGGACACATCAGTCACCCAGCCCTCCCTCAGACGCCCTCGAGGATTGAACGAATGAAATGACAGATGTTCGCTACTAACGCTATCGCAGCCGGATATAATGGATATTAGGCGACGAATCGAAGTATCCCCCGCTGAACCTTTGTTTCAGATATTGCCATTTCCCACCGACCTGACCGGTTACCTCCGACTGCATCAGTGGACGGTCGCGCACCCTGGGTTTCATATGGGCATCCCCTGATGTGAAGTAGATGCAGAGAGCATAGACCGATCTAAACTGGGTGGACATGCAGGTCGCCCGGTTAGCTTGGAACTCAGTTGCAACTGTGACGAGGGGCTCGATCTTAGACATCGCTCTCTCATGCATCGGGGATGATATGAACGTCCCCACCGTATGGTAGAACCCATCATGTGAATATTCTAAGCGAGTTCTTCGAACCTTTTCTGCCAATACCGGAGAGTCTGCCCACATCTAATATGAGCAAATTACGGAACTGATCACGAGACGAAGGATAAGATACGTGCCCCCAAGAGGTCGATGGCTTTGAAACATGATGCACGGTCTTGCTCTATCCCACGAGGTGGCGAATTTCTTCCGCACCTCAGAAAAGGGTTGAAACCTTGGGGTCCTGTAGCCCTCTCGTGCGAGTATCTGAGCCCATCGGCCTTCAGTTCATCGAGAGACGTCCCCTGGATCGTATACAAGGCCCGTTATGCAGTATGTGGAAAAGATAAGAGACCCAGGCTCTAGCATGACTTCAACATCGCCCGCGCTAGCTTCAGTGGTGGGTTGATAGACGACCCGGTGAGCGTCAAGGATTAAACCATGAACTTTCTAAAGGGCATTCAATTCGACTACATAGCCCACAACCACCTCATTTATACTACGATAGTTATCGCGTGACGCACGCATCTCGTACTAGAGTGCTCTTGTGCACTGAGTTAGCTATCAACGTCGTCCAGCGCGCCTAATACCGCGGTGCCAATTCCGTGAACTGCGGAGTGTTCCGATTTTCGGATGTTGTATCAAGAAACTGGTGGTATTTGAAACTTTTATGATCATCCACCGGGCGCTGTGCGAGGGACGGAAGTTTAATACTCACCTACTACGTACTCGCCGGTCACCTGTTTCCTGCCAGTGTCGAGCCCAGCCCTAGTTCCCGATCTCCCCTGTAGAGTTATGGAAACTTGTCTCGATAATCTGGCCCTTAGTGCTATGGGCCTGCCATCTACGGTCGAAGCGGGACCCGAGTGACCTGACTAGAGTGGGACATATCCCAATTCTTGACTTTGATAAATTACATTGTTAGTTAGGTTCCGACCGCTACATAACTAGAGGGAACAGGGGAGTCATAGAAAACGATTAATGTAATTGCCCACACGGTGACAGGAGGATGACTTGTCCACCTGAGTCCTGGAGGACCTCCTCACTTATAGTACCGGGAAGGCCAACTAATTTTCGGTAAGCAACGAAACGCCCTCTCTCTCCTGAGAATGTTGGCTTATGGCGTCCAGGAGGGGAATATGTTGTCCCCATCTACTCCATGGGTGGTAAACTGGTATAGGCTTTGTGGACTTAAGCCTTACCACACTCTGTT'/>

    <sequence taxon='76' value='CTTCCCTTCTTAACCAGTGGGCGATCAGGTTAGAGTCACTAGACGTGTACTCGGGGACTTCGTTCTTCGTCAACGTGCGGATTAACTCCGCCCATTTCGTTTCACCAGGCCGCCCAAACGCCGTACCTGCCATGGAGATGCGTATGTTGACAGAGGAGCTAAAACGAATCACAGACACTCTATCGCGTTTTCAGGGGCCCAACCGAACCCCGGCGGTAAAAGTGTCAGTCTGACATGACACACGAATAGCACCAGACGCTACCGGGCTGTAAGTTGCTTAGTGCGTGGGCGCTGAAGCAAAACCGTGTGTGACTACCCTCGTCCACACTTATTATCAGGATATAACCACTGCGAATTCGTTGGGTCAGATCGTTGGGAGCCATGTAATCCAAAGGGTGATCCGATGGACACATCAGTCACCCAGCCCTCCCTCAGACGCCCTCGAGGATTGAACGAATGAAATGACAGATGTTCGCTACTAACGCTATCGCAGCCGGATATAATGGATATTAGGCGACGAATCGAAGTATCCCCCGCTGAACCTTTGTTTCAGATATTGCCATTTCCCACCGACCTGACCGGTTACCTCCGACTGCATCAGTGGACGGTCGCGCACCCTGGGTTTCATATGGGCATCCCCTGATGTGAAGTAGATGCAGAGAGCATAGACCGATCTAAACTGGGTGGACATGCAGGTCGCCCGGTTAGCTTGGAACTCAGTTGCAACTGTGACGAGGGGCTCGATCTTAGACATCGCTCTCTCATGCATCGGGGATGATATGAACGTCCCCACCGTATGGTAGAACCCATCATGTGAATATTCTAAGCGAGTTCTTCGAACCTTTTCTGCCAATACCGGAGAGTCTGCCCACATCTAATATGAGCAAATTACGGAACTGATCACGAGACGAAGGATAAGATACGTGCCCCCAAGAGGTCGATGGCTTTGAAACATGATGCACGGTCTTGCTCTATCCCACGAGGTGGCGAATTTCTTCCGCACCTCAGAAAAGGGTTGAAACCTTGGGGTCCTGTAGCCCTCTCGTGCGAGTATCTGAGCCCATCGGCCTTCAGTTCATCGAGAGACGTCCCCTGGATCGTATACAAGGCCCGTTATGCAGTATGTGGAAAAGATAAGAGACCCAGGCTCTAGCATGACTTCAACATCGCCCGCGCTAGCTTCAGTGGTGGGTTGATAGACGACCCGGTGAGCGTCAAGGATTAAACCATGAACTTTCTAAAGGGCATTCAATTCGACTACATAGCCCACAACCACCTCATTTATACTCCGATAGTTATCGTGTGACGCACGTATCTCGTACTAGAGTGCTCTTGTGCACTGAGTTAGCTATCAACGTCGTCCAGCGCGCCTAATACCGCGGTGCCAATTCCGTGAACTGCGGAGTGTTCCGATTTTCGGATGTTGTATCAAGAAACTGGTGGTATTTGAAACTTTTATGATCATCCACTGGGCGCTGTGCGAAGGACGGAAGTTTAATACTCACCTACTACGTACTCGCCGGTCACCTGTTTCCTGCCAGTGTCGAGCCCAGCCCTAGTTCCCGATCTCCCCTGTAGAGTTATGGAAACTTGTCTCGATAATCTGGCCCTTAGTGCTATGGGCCTGCCATCTACGGTCGAAGCGGGACCCGAGTGACCTGACTAGAGTGGGACATATCCCAATTCTTGACTTTGATAAATTACATTGTTAGTTAGGTTCCGACCGCTACATAACTAGAGGGAACAGGGGAGTCATAGAGAACGATTAATGTAATTGCCCACACGGTGACAGGAGGATGACTTGTCCACCTGAGTCCTGGAGGACCTCCTCACTTATAGTACCGGGAAGGCCAACTAATTTTTGGTAAGCAACGAAACGCCCTCTCTCTCCTGAGAATGTTGGCTTATGGCGTCCAGGAGGGGAATATGTTGTCCCCATCTACTCCATGGGTGGTAAACTGGTATAGGCTTTGTGGACTTAAGCCTTACCACACTCTGTT'/>

    <sequence taxon='89' value='CTTCCCTTCTTAACCAGTGGGCGATCAGGTTAGAGTCACTAGACGTGTACTCGGGGACTACGTTCTTCGTCAACGTGCGGATTAACTCCGCCCATTTCGTTTCACCAGGCCGCCCAAACGCCGTACCTGCCATGGAGATGCGTATGTTGACAGAGGAGCTAAAACGAATCACAGACACTCTATCGCGTTTTCAGGGGCCCAACCGAACCCCGGCGGTAAAAGTGTCAGTCTGACATGACACACGAATAGCACCAGACGCTACCGGGCTGTAAGTTGCTTAGTGCGTGGGCGCTGAAGCAAAACCGTGTGTGACTACCCTCGTCCACACTTATTATCAGGATATAACCACTGCGAATTCGTTGGGTCAGATCGTTGGGAGCCATGTAATCCAAAGGGTGATCCGATGGACACATCAGTCACCCAGCCCTCCCTCAGACGCCCTCGGGGATTGAACGAATGAAATGACAGATGTTCGCTACTAACGCTATCGCAGCCGGATATAATGGATATTAGGCGACGAATCGAAGTATCCCCCGCTGAACCTTTGTTTCAGATATTGCCATTTCCCACCGACCTGACCGGTTACCTCCGACTGCATCAGTGGACGGTCGCGCACCCTGGGTTTCATATGGGCATCCCCTGATGTGAAGTAGATGCAGAGAGCATAGACCGATCTAAACTGGGTGGACATGCAGGTCGCCCGGTTAGCTTGGAACTCAGTTGCAACTGTGACGAGGGGCTCGATCTTAGACATCGCTCTCTCATGCATCGGGGATGATATGAACGTCCCCACCGTATGGTAGAACCCATCATGTGAATATTCTAAGCGAGTTCTTCGAACCTTTTCTGCCAATACCGGAGAGTCTGCCCACATCTAATATGAGCAAATTACGGAACTGATCACGAGACGAAGGATAAGATACGTGCCCCCAAGAGGTCGATGGCTTTGAAACATGATGCACGGTCTTGCTCTATCCCACGAGGTGGCGAATTTCTTCCGCACCTCAGAAAAGGGTTGAAACCTTGGGGTCCTGTAGCCCTCTCGTGCGAGTATCTGAGCCCACCGGCCTTCAGTTCATCGAGAGACGTCCCCTGGATCGTATACAAGGCCCGTTATGCAGTATGTGGAAAAGATAAGAGACCCAGGCTCTAGCATGACTTCAACATCGCCCGCGCTAGCTTCAGTGGTGGGTTGATAGACGACCCGGTGAGCGTCAAGGATTAAACCATGAACTTTCTAAAGGGCATTCAATTCGACTACATAGCCCACAACCACCTCATTTATACTCCGATAGTTATCGTGTGACGCACGTATCTCGTACTAGAGTGCCCTTGTGCACTGAGTTAGCTATCAACGTCGTCCAGCGCGCCTAATACCGCGGTGCCAATTCCGTGAACTGCGGAGTGTTCCGATTTTCGGATGTTGTATCAAGAAACTGGTGGTATTTGAAACTTTTATGATCATCCACTGGGCGCTGTGCGAAGGACGGAAGTTTAATACTCACCTACTACGTACTCGCCGGTCACCTGTTTCCTGCCAGTGTCGAGCCCAGCCCTAGTTCCCGATCTCCCCTGTAGAGTTATGGAAACTTGTCTCGATAATCTGGCCCTTAGTGCTATGGGCCTGCCATCTACGGTCGAAGCGGGACCCGAGTGACCTGACTAGAGTGGGACATATCCCAATTCTTGACTTTGATAAATTACATTGTTAGTTAGGTTCCGACCGCTACATAACTAGAGGGAACAGGGGAGTCATAGAGAACGATTGATGTAATTGCCCACACGGTGACAGGAGGATGACTTGTCCACCTGAGTCCTGGAGGACCTCCTCACTTATAGTACCGGGAAGGCCAACTAATTTTTGGTAAGCAACGAAACGCCCTCTCTCTCCTGAGAATGTTGGCTTATGGCGTCCAGGAGGGGAATATGTTGTCCCCATCTACTCCATGGGTGGTAAACTGGTATAGGCTTTGTGGACTTAAGCCTTACCACACTCTGTT'/>

    <sequence taxon='119' value='CTTCCCTTCTTAACCAGTGGGCGATCAGGTTAGAGTCACTAGACGTGTACTCGGGGACTTCGTTCTTCGTCAACGTGCGGATTAACTCCGCCCATTTCGTTTCACCAGGCCGCCCAAACGCCGTACTTGCCATGGAGATGCGCATGGTGACAGAGGAGCTAAAACGAATCACAGACACTCTATCGCGTTTTCAGGGGCCCAACCGAACCCCGGCGGTAAAAGTGTCAGTCTGACATGACACACGAATAGCACCAGACGCTACCGGGCTGTAAGTTGCTTAGTGCGTGGGCGCCGAAGCAAAACCGTGTGTGACTACCCTCGTCCACACTTATTATCAGGATATAACCACTGCGAATTCGTCGGGTCAGATCGTTGGGAGCCATGTAATCCAAAGGGTGATCCGATGGACACATCAGTCACCCAGCCCTCCCTCAGACGCCCTCGAGGATTGAACGAATGAAATGACAGATGTTCGCTACTAACGCTATCGCAGCCGGATATAATGGATATTAGGCGACGAATCGAAGTATCCCCCGCTGAACCTTTGTTTCAGATATTGCCATTTCCCACCGACCTGACCGGTTACCTCCGACTGCATCAGTGGACGGTCGCGCACCCTGGGTTTCATATGGGCATCCCCTGATGTGAAGTAGATGCAGAGAGCATAGACCGATCTAAACTGGGTGGACATGCAGGTCGCCCGGTTAGCTTGGAACTCAGTTGCAACTGTGACGAGGGGCTCGATCTTAGACATCGCTCTCTCATGCATCGGGGATGATATGAACGTCCCCACCGTATGGTAGAACCCATCATGTGAATATTCTAAGCGAGTTCTTCGAACCTTTTCTGCCAATACCGGAGAGTCTGCCCACATCTAATATGAGCAAATTACGGAACTGATCACGAGACGAAGGATAAGATACGTGCCCCCAAGAGGTCGATGGCTTTGAAACATGATGCACGGTCTTGCTCTATCCCACGAGGTGGCGAATTTCTTCCGCACCTCAGAAAAGGGTTGAAACCTTGGGGTCCTGTAGCCCTCTCGTGCGAGTATCTGAGCCCATCGGCCTTCAGTTCATCGAGAGACGTCCCCTGGATCGTATACAAGGCCCGTTATGCAGTATGTGGAAAAGATAAGAGACCCAGGCTCTAGCATGACTTCAACATCGCCCGCGCTAGCTTCAGTGGTGGGTTGATAGACGACCCGGTGAGCGTCAAGGATTAAACCATGAACTTTCTAAAGGGCATTCAATTCGACTACATAGCCCACAACCACCTCATTTATACTCCGATAGTTATCGCGTGACGCACGTATCTCGTACTAGAGTGCTCTTGTGCACTGAGTTAGCTATCAACGTCGTCCAGCGCGCCTAATACCGCGGTGCCAATTCCGTGAACTGCGGAGTGTTCCGATTTTCGGATGTTGTATCAAGAAACTGGTGGTATTTGAAACTTTTATGATCATCCACTGGGCGCTGTGCGAGGGACGGAAGTTTAATACTCACCTACTACGTACTCGCCGGTCACCTGTTTCCTGCCAGTGTCGAGCCCAGCCCTAGTTCCCGATCTCCCCTGTAGAATTATGGAAACCTGTCTCGATAATGTGGCCCTTAGTGCTATGGGCCTGCCATCTACGGTCGAAGCGGGACCCGAGTGACCTGACTAGAGTGGGACATATCCCAGTTCTTGACTTTGATAAATTACATTGTTAGTTAGGTTCCGACCGCTACATAACTAGAGGGAACAGGGGAGTCATAGAGAACGATTAATGTAATTGCCCACACGGTGACAGGAGGATGACTTGTCCACCTGAGTCCTGGAGGACCTCCTCACTTATAGTACCGGGAAGGCCAACTAATTTTCGGTAAGCAACGAAACGCCCTCTCTCTCCTGAGAATGTTGGCTTATGGCGTCCAGGAGGGGAATATGTTGTCCCCATCTACTCCATGGGTGGTAAACTGGTATAGGCTTTGTGGACTTAAGCCTTACCACACTCTGTT'/>

    <sequence taxon='120' value='CTTCCCTTCTTAACCAGTGGGCGATCAGGTTAGAGTCACTAGACGTGTACTCGGGGACTTCGTTCTTCGTCAACGTGCGGATTAACTCCGCCCATTTCGTTTCACCAGGCCGCCCAAACGCCGTACTTGCCATGGAGATGCGCATGGTGACAGAGGAGCTAAAACGAATCACAGACACTCTATCGCGTTTTCAGGGGCCCAACCGAACCCCGGCGGTAAAAGTGTCAGTCTGACATGACACACGAATAGCACCAGACGCTACCGGGCTGTAAGTTGCTTAGTGCGTGGGCGCCGAAGCAAAACCGTGTGTGACTACCCTCGTCCACACTTATTATCAGGATATAACCACTGCGAATTCGTCGGGTCAGATCGTTGGGAGCCATGTAATCCAAAGGGTGATCCGATGGACACATCAGTCACCCAGCCCTCCCTCAGACGCCCTCGAGGATTGAACGAATGAAATGACAGATGTTCGCTACTAACGCTATCGCAGCCGGATATAATGGATATTAGGCGACGAATCGAAGTATCCCCCGCTGAACCTTTGTTTCAGATATTGCCATTTCCCACCGACCTGACCGGTTACCTCCGACTGCATCAGTGGACGGTCGCGCACCCTGGGTTTCATATGGGCATCCCCTGATGTGAAGTAGATGCAGAGAGCATAGACCGATCTAAACTGGGTGGACATGCAGGTCGCCCGGTTAGCTTGGAACTCAGTTGCAACTGTGACGAGGGGCTCGATCTTAGACATCGCTCTCTCATGCATCGGGGATGATATGAACGTCCCCACCGTATGGTAGAACCCATCATGTGAATATTCTAAGCGAGTTCTTCGAACCTTTTCTGCCAATACCGGAGAGTCTGCCCACATCTAATATGAGCAAATTACGGAACTGATCACGAGACGAAGGATAAGATACGTGCCCCCAAGAGGTCGATGGCTTTGAAACATGATGCACGGTCTTGCTCTATCCCACGAGGTGGCGAATTTCTTCCGCACCTCAGAAAAGGGTTGAAACCTTGGGGTCCTGTAGCCCTCTCGTGCGAGTATCTGAGCCCATCGGCCTTCAGTTCATCGAGAGACGTCCCCTGGATCGTATACAAGGCCCGTTATGCAGTATGTGGAAAAGATAAGAGACCCAGGCTCTAGCATGACTTCAACATCGCCCGCGCTAGCTTCAGTGGTGGGTTGATAGACGACCCGGTGAGCGTCAAGGATTAAACCATGAACTTTCTAAAGGGCATTCAATTCGACTACATAGCCCACAACCACCTCATTTATACTCCGATAGTTATCGCGTGACGCACGTATCTCGTACTAGAGTGCTCTTGTGCACTGAGTTAGCTATCAACGTCGTCCAGCGCGCCTAATACCGCGGTGCCAATTCCGTGAACTGCGGAGTGTTCCGATTTTCGGATGTTGTATCAAGAAACTGGTGGTATTTGAAACTTTTATGATCATCCACTGGGCGCTGTGCGAGGGACGGAAGTTTAATACTCACCTACTACGTACTCGCCGGTCACCTGTTTCCTGCCAGTGTCGAGCCCAGCCCTAGTTCCCGATCTCCCCTGTAGAGTTATGGAAACCTGTCTCGATAATCTGGCCCTTAGTGCTATGGGCCTGCCATCTACGGTCGAAGCGGGACCCGAGTGACCTGACTAGAGTGGGACATATCCCAATTCTTGACTTTGATAAATTACATTGTTAGTTAGGTTCCGACCGCTACATAACTAGAGGGAACAGGGGAGTCATAGAGAACGATTAATGGAATTGCCCACACGGTGACAGGAGGATGACTTGTCCACCTGAGTCCTGGAGGACCTCCTCACTTATAGTACCGGGAAGGCCAACTAATTTTCGGTAAGCAACGAAACGCCCTCTCTCTCCTGAGAATGTTGGCTTATGGCGTCCAGGAGGGGAATATGTTGTCCCCATCTACTCCATGGGTGGTAAACTGGTATAGGCTTTGTGGACTTAAGCCTTACCACACTCTGTT'/>

    <sequence taxon='62' value='CTTCCCTTCTTAACCAGTGGGCGATCAGGTTAAAGTCACTAGACGTGTACTCGGGGACTTCGTTCTTCGTCAACGTGCGGATTAACTCCGCCCATTTCGTTTCACCAGGCCGCCCAAACGCCGTACCTGCCATGGAGATGCGCATGTTGACAGAGGAGCTAAAACGAATCAAAGACACTATATTGCGTTTTCAGGGGCCCAACCGAACCCCGGCGGTAAAAGTGTCAGTCTGACATGACACACGAATAGCACCAGACGCTACCGGGCTGTAAGTTGCTTAGTGCGTGGGCGCCGAAGCAAAACCGTGTGTGACTACCCTCATCCACACTTATTATCAGGATATAACCCCTGCGAATTCGTCGGGTCAGGTCGTTGGGAGCCATGTAATCTAAAGGGTGATCCGATGGACACATCAGTCACCCAGCCCTCCCTCAGACGCCCTCGAGGATTGCACGAATGAAATGACAGATGTTCGCTACTAACGCTATCGCAGCCGGATATAATGGATATTAGGCGACGAATCGAAGTATCCCCCGCTGAACCTTTGTTTCAGATATTGCCATTTCCCACCGACCTGACCGGTTACCTCCGACTGCATTAGTGGACGGCCGCGCACCCTGGGTTTCATATGGGCACCCCCTGATGTGAAGTAGATGCAGAGAGCATAGACCGATCTAAACTGGGTGGGCATCCAGGTAGCCCGGTTAGCTTGGAACTCAGTTGCAACTGTGACGAGGGGCTCGATCTTAGACATCGCTCTCTCATGCATCGGGGATGACATGAACGTCCCCACCGTATGGTAGAACCCATCATGTGAATATTCTAAGCGAGTTCTTCGAACCTTTTCTGCCAATACCGGAGAGTCTGCCCACATCTAATATGAGCAAATTACGGAACTGATCACGAGACGAAGGATAAGATACGTGCCCCCAAGGGGTCGATGGCCTTGAAACATGATGCACGGTCTTGCTCTATCCCACAAGGTGGCGAATTTCTTCCGCACCTCAGAAAAGGGTTGAAACCTTGGGGTCCTGTAGCCCTCTCGTGCGAGTATCTGAGCCCATCGGCCTTCAGTTCATCGAGAGACGTCCCCTGGATCGTATACAAGGCCCGTTATGCAGTATGTGGAAAAGATAAGAGACCTAGGCTCTAGCATGACTTCAACATCGCCCGCGCTAGCTTCAGCGATGGGTTGGTAGGCGACCCGGTGAGCGTCAAGGATTAAACCATGAACTTTCTAAAGGGCATTCAATTTGACTACATAGCCCACAACCACCTCATTTATACTCCGATAGTTATCGCGTGACGCACGTATCTCGTACTAGAGTGCTCTTGTGCACTGAGTTAGCCATCAACGTCGTCCAGCGCGCCTAATACCGCGGTGCCAATTCCGTGAACGGCGGAGTATTCCGATTTTCGGATGTTGTATCACGAAACTGGTGGTATTTGAAACTTTTATGATCATCCACTGGGCGCTGTGCGAGGGACGGAAGTTTAATACTAACCTACTACGTACTCGCCGGTCACCTGTTTCCTGCCAGTGTCGAGCCCAGCCCTAGTTCCCGATCTCCCCTGTAGAGTTATGGAATCTTGTCTCGATAATCTGGCCCTTAGTGCAATGGGCCTGCCATCTACAGTCTAAGCAGGACCCGAGTGACCTGACTAGAGTGGGACATATCCCAATTCTTGACTTTGATAAATTACATTGTTAGTCAGGTTCCGACCGCTACATAACTAGAGGGAACAGGGGAGTCATAAAGAACGATTAATGTAATTGCCCACACGGTGACAGGAGGATGACTTGTCCACCTGAGTCCTGGAGGACCTCCTCACTTATAGTACCGGGAAGGCCAACTAATTTTCGGTAAGCAACGAAACGCCCTCTCTCTCCTGAGAATGTTGGCTTATGGCGTCCAGGAGGGGAATATGTAGTCCCCATCTACTCCATGGGTGGTAAACTGGTATAGGCTTTGTGGACTTAAGCCTTACCACCCCCTGTT'/>

    <sequence taxon='92' value='CTTCCCTTCTTAACCAGTGGGCGATCAGGTTAAAGTCACTAGACGTGTACTCGGGGACTTCGTTCTTCGTCAACGTGCGGATTAACTCCGCCCATTTCGTTTCACCAGGCCGCCCAAACGCCGTACCTGCCATGGAGATGCGCATGTTGACAGAGGAGCTAAAACGAATCAAAGACACTATATTGCGTTTTCAGGGGCCCAACCGAACCCCGGCGGTAAAAGTGTCAGTCTGACATGACACACGAATAGCACCAGACGCTACCGGGCTGTAAGTTGCTTAGTGCGTGGGCGCCGAAGCAAAACCGTGTGTGACTACCCTCATCCACACTTATTATCAGGACATAACCCCTGCGAATTCGTCGGGTCAGGTCGTAGGGAGCCAAGTAATCTAAAGGGTGATCCGATGGACACATCAGTCACCCAGCCCTCCCTCAGACGCCCTCGAGGATTGCACGAATGAAATGACAGATGTTCGCTACTAACGCTATCGCAGCCGGATATAATGGATATTAGGCGACGAATCGAAGTATCCCCCGCTGAACCTTTGTTTCAGATATTGCCATTTCCCACCGACCTGACCGGTTACCTCCGACTGCATTAGTGGACGGCCGCGCACCCTGGGTTTCATATGGGCACCCCCTGATGTGAAGTAGATGCAGAGAGCATAGACCGATCTAAACTGGGTGGGCATCCAGGTAGCCCGGTTAGCTTGGAACTCAGTTGCAACTGTGACGAGGGGCTCGATCTTAGACATCGCTCTCTCATGCATCGGGGATGACATGAACGTCCCCACCGTATGGTAGAACCCATCATGTGAATATTCTAAGCGAGTTCTTCGAACCTTTTCTGCCAATACCGGAGAGTCTGCCCACATCTAATATGAGCAAATTACGGAACTGATCACGAGACGAAGGATAAGATACGTGCCCCCAAGGGGTCGATGGCCTTGAAACATGATGCGCGGTCTTGCTCTATCCCACAAGGTGGCGAATTTCTTCCGCACCTCAGAAAAGGGTTGAAACATTGGGGTCCTGTAGCCCTCTCGTGCGAGTATCTGAGCCCATCGGCCTTCAGTTCATCGAGAGACGTCCCCTGGATCGTATACAAGGCCCGTTATGCAGTATGTGGAAAAGATAAGAGACCTAGGCTCTAGCATGACTTCAACATCGCCCGCGCTAGCTTCAGCGATGGGTTGGTAGGTGACCCGGTGAGCGTCAAGGATTAAACCATGAACTTTCTAAAGGGCATTCAATTTGACTACATAGCCCACAACCACCTCATTTATACTCCGATAGTTATCGCGTGACGCACGTATCTCGTAATAGAGTGCTCTTGTGCACTGAGTTAGCCATCAACGTCGTCCAGCGCGCCTAATACCGCGGTGCCAATTCCGTGAACGGCGGAGTATTCCGATTTTCGGATGTTGTATCACGAAACTGGTGGTATTTGAAACTTTTATGATCATCCACTGGGCGCTGTGCGAGGGACGGAAGTTTAATACTAACCTACTACGTACTCGCCGGTCACCTGTTTCCTGCCAGTGTCGAGCCCAGCCCTAGTTCCCGATCTCCCCTGTAGAGTTATGGAATCTTGTCTCGATAATCTGGCCCTTAGTGCAATGGGCCTGCCATCTACAGTCTAAGCAGGACCCGAGTGACCTGACTAAAGTGGGACATATCCCAATTCTTGACTTTGATAAATTACATTGTTAGTCAGGTTCCGACCGCTACATAACTAGAGGGAACAGGGGAGTCATAAAGAACGATTAATGTAATTGCCCACACGGTGACAGGAGGATGACTTGTCCACCTGAGTCCTGGAGGACCTCCTCACTTATAGTACCGGGAAGGCCAACTAATTTTCGGTAAGCAACGAAACGCCCTCTCTCTCCTGAGAATGTTGGCTTATGGCGTCCAGGAGGGGAATATGTAGTCCCCATCTACTCCATGGGTGGTAAACTGGTATAGGCTTTGTGGACTTAAGCCTTACCACCCCCTGTT'/>

    <sequence taxon='129' value='CTTCCCTTCTTAACCAGTGGGCGATCAGGTTAAAGTCACTAGACGTGTACTCGGGGACTTCGTTCTTCGTCAACGTGCGGATTAACTCCGCCCATTTCGTTTCACGAGGCCGCCCAAACGCCGTACCTGCCATGGAGATGCGCATGTTGACAGAGGAGCTAAAACGAATCAAAGACACTATATTGCGTTTTCAGGGGCCCAACCGAACCCCGGCGGTAAAAGTGTCAGTCTGACATGACACGCGAATAGCACCAGACGCTACCGGGCTGTAAGTTGCTTAGTGCGTGGGCGCCGAAGCAAAACCGTGTGTGACCACCCTCATCCACACTTATTATCAGGATACAACCCCTGCGAATTCGTCGGGTCAGGTCGTTGGGAGCCATGTAATCTAAAGGGTGATCCGATGGACACATCAGTCACCCAGCCCTCCCTCAGACGCCCTCGAGGATTGCACGAATGAAATGACAGATGTTCGCTACTAACGCTATCGCAGCCGGATATAATGGATATTAGGCGACGAATCGAAGTATCCCCCGCTGAACCTTTGTTTCAGATATTGCCATTTCCCACCGACCTGACCGGTTACCTCCGACTGCATTAGTGGACGGCCGCGCACCCTGGGTTTCATATGGGCACCCCCTGATGTGAAGTAGATGCAGAGAGCATAGACCGATCTAAACTGGGTGGGCATCCAGGTAGCCCGGTTAGCTTGGAACTCAGTTGCAACTGTGACGAGGGGCTCGATCTTAGACATCGCTCTCTCATGCATCGGGGATGACATGAACGTCCCCACCGTATGGTAGAACCCATCATGTGAATATTCTAAGCGAGTTCTTCGAACCTTTTCTGCCAATACCGGAGAGTCTGCCCACATCTAATATGAGCAAATTACGGGACTGATCACGAGACGAAGGATAAGATACGTGCCCCCAAGGGGTCGATGGCCTTGAAACATGATGCACGGTCTTGCTCTATCCCACAAGGTGGCGAATTTCTTCCGCACCTCAGAAAAGGGTTGAAAGCTTGGGGTCCTGTAGCCCTCTCGTGCGAGTATCTGAGCCCATCGGCCTTAAGTTCATCGAGAGACGTCCCCTGGATCGTATACAAGGCACGTTATGCAGTATGTGGAAAAGATAGGAGACCTAGGCTCTAGCATGACTTCAACATCGCCCGCGCTAGCTTCAGCGATGAGTTGGTAGGCGACCCGGTGAGCGTCAAGGATTAAACCATGAACTTTCTAAAGGGCATTCAATCTGACTACATAGCCCACAACCACCTCATTTATACTCCGATAGTTATCGCGTGACGCACGTATCTCGTACTAGAGTGCTCTTGTGCACTGAGTTAGCCATCAACGTCGTCCAGCGCGCCTAATACCGCGGTGCCAATTCCGTGAACGGCGGAGTATTCCGATTTTCGGATGTTGTATCACGAAACTGGTGGTATTTGAAACTTTTATGATCATCCACTGGGCGCTGTGCGAGGGACGGAAGTTTAATACTAACCTACTACGTACTCGCCGGTCACCTGTTTCCTGCCAGTGTCGAGCCCAGCCCTAGTTCCCGATCTCCCCTGTAGAGTTATGGAATCTTGTCTCGATAATCTGGCCCTTAGTGCAATGGGCCTGCCATCTACAGTCTAAGCAGGACCCGAGTGACCTGACTAGAGTGGGACATATCCCAATTCTTGACTTTGATAAATTACATTGTTAGTCAGGTTCCGACCGCTACATAACTAGAGGGAACAGGGGAGTCATAAAGAACGATTAATGTAATTGCCCACACGGTGACAGGAGGATGAGTTGTCCACCTGAGTCCTGGAGGACCTCCTCACTTATAGTACCGGGAAGGCCAACTAATTTTCGGTAAGCAACGAAACGCCCTCTCTCTCCTGAGAATGTTGGCTTATGGCGTCCAGGAGGGGAATATGTAGTCCCCATCTACTCCATGGGCGGTAAACTGGTATAGGCTTTGTGGACTTAAGCCTTACCACCCCCTGTT'/>

    <sequence taxon='8' value='CTTCCCTTCTTAACCAGTGGGCGATCAGGTTAGAGTCACTAGACGTGTACTCGGGGACTTCGTTCTTCGTCAACGCGCGGATTAACTCCGCCCATTTCGTTTCACCAGGCCGCCCAAACGCCGTACCTGCCATGGAGATGCGCATGTTGACAGAGGAGCTAAAACGAATCAAAGACACTCTAATGCGTTTTCAGGGGCCCAACCGAACCCCGGCGGTAAAAGTGTCAGTCTGACATGACACACGAATAGCACCAGACGCTACCGGGCTGTAAGTTGCTTAGTGCGTGGGCGCCGAAGCAAAACCGTGTGTGACTACCCTCGTCCACACTTATTATCAGGATATAACCACTGCGTATTCGTCGGGTCAGATCGTTGGGAGCCATGTAATCCAAAGGGTGATCCGATGGACACATCAGTCACCCAGCCCTCCCTCAGACGACCTCGAGGATTGCACGAATGAAATGACAGATGTTCGCTACTAACACTATCGCAGCCGAATATAATGGATATTAGGCGACGAATCGAAGTATCCCCCGCTGAACCTTTGTTTCAGATATTGCCATTTCCCACCGACCTGACCGGTTACCTCCGACTGCATTAGTGGACGGCCGCGCACCCTGGGTTTCATATGGGCACCCCCTGATGTGAAGTAGATGCAGAGAGCATAGACCGATCTAAACTGGGTGGGCATGCAGGTAGCCCGGTTAGCTTGGAACTCAGTTGCAACTGTGACGAGGGGCTCGATCTTAGACATCGCTCTCTCATGCATCGGGGATGACATGAACGTCCCCACCGTATGGTAGAACCCATCATGTGAATATTCTAAGCGAGTTCTTCGAACCTTTTCTGCCAATACCGGAGAGTCTGCCCACATCTAATGTGAGCAAATTACGGAACTGATCACGAGACGAAGGATAAGATACGTGCCCCCAAGGGGTCGATGGCCTTGAAACATGATGCACGGTCTTGCTCTATCCCACAAGGTGGCGAATTTCTTCCGCACCTCAGAAAAGGGTTGAAACCTTGGGGTCCTGTAGCCCTCTCGTGCGAGTATCTGAGCCCATCGGCCTTCAGTTCATCGAGAGACGTCCCCTGGATCGTATACAAGGCCCGTTATGCAGTATGTGGAAAAGATAAGAGACCTAGGCTCTAGCATGACTTCAACATCGCCCGCGCTAGCTTCAGCGGTGGGTTGATAGACGACCCGGTGAGCGTCAAGGATTAAACCATGAACTTTCTAAAGGGCATTCAATTTGACTACATAGCCCACAACCACCTCATTTATACTCCGATAGTTATCGCGTGACGCACGTATCTCGTACTAGAGTGCTCTTGTGCACTGAGTTAGCTATCAACGTCGTCCAGCGCGCCTAATACCGCGGTGCCAATTCCGTGAACTGCGGAGTATTCCGATTTTCGGATGTTGTATCAAGAAACTGGTGGTATTTGAAACTTTTATGATCATCCACTGGGCGGTGTGCGAGGGACGGAAGTTTAATACTAACCTACTACGTACTCGCCGGTCACCTGTTTCCTGCCAGTGTCGAGCCCAGCCCTAGTTCCCGATCTGCCCTGTAGAGTTATGGAAACTTGTCTCGATAATCTGGCCCTTAGTGCAATGGGCCTGCCATCTACAGTCTAAGCGGGACCCGAGTGACCTAACTAGAGTGGGACATATCCCAATTCCTGACTTTGATAAATTACATTGTTAGTCAGGTTCCGACCGCTACATAACTAGAGGGAACAGGGGAGTCATAAAGAACGATTAATGTAATTGCCCACACGGTGACAGGAGGATGACTTGTCCACCTGAGTCCTGGAGGACCTCCTCACTTATAGTACCGGGAAGGCCAACTAATTTTCGGTAAGCAACGAAACGCCCTCTCTCTCCTGAGAATGTTGGCTTATGGCGTCCAGGAGGGGAATATGTTGTCCCCATCTACTCCATGGGTGGTAAACTGGTATAGGCTTTGTGGACTTAAGCCTTACCACACTCTGTT'/>

    <sequence taxon='29' value='CTTCCCTTCTTAACCAGTGGGCGATCAGGTTAGAGTCACTAGACGTGTACTCGGGGACTTCGTTCTTCGTCAACGCGCGGATTAACTCCGCCCATTTCGTTTCACCAGGCCGCCCAAACGCCGTACCTGCCATGGAGATGCGCATGTTGACAGAGGAGCTAAAACGAATCAAAGACACTCTAATGCGTTTTCAGGGGCCCAACCGAACCCCGACGGTAAAAGTGTCAGTCTGACATGACACACGAATAGCACCAGACGCTACCGGGCTGTAAGTTGCTTAGTGCGTGGGCGCCGAAGCAAAACCGTGTGTGACTACCCTCGTCCACACTTATTATCAGGATATAACCACTGCGTATTCGTCGGGTCAGATCGTTGGGAGCCATGTAATCCAAAGGGTGATCCGATGGACACATCAGTCACCCAGCCCTCCCTCAGACGACCTCGAGGATTGCACGAATGAAATGACAGATGTTCGCTACTAACACTATCGCAGCCGAATATAATGGATATTAGGCGACGAATCGAAGTATCCCCCGCTGAACCTTTGTTTCAGATATTGCCATTTCCCACCGACCTGACCGGTTACCTCCGACTGCATTAGTGGACGGCCGCGCACCCTGGGTTTCATATGGGCACCCCCTGATGTGAAGTAGATGCAGAGAGCATAGACCGATCTAAACTGGGTGGGCATGCAGGTAGCCCGGTTAGCTTGGAACTCAGTTGCAACTGTGACGAGGGGCTCGATCTTAGACATCGCTCTCTCATGCATCGGGGATGACATGAACGTCCCCACCGTATGGTAGAACCCATCATGTGAATATTCTAAGCGAGTTCTTCGAACCTTTTCTGCCAATACCGGAGAGTCTGCCCACATCTAATGTGAGCAAATTACGGAACTGATCACGAGACGAAGGATAAGATACGTGCCCCCAAGGGGTCGATGGCCTTGAAACATGATGCACGGTCTTGCTCTATCCCACAAGGTGGCGAATTTCTTCCGCACCTCAGAAAAGGGTTGAAACCTTGGGGTCCTGTAGCCCTCTCGTGCGAGTATCTGAGCCCATCGGCCTTCAGTTCATCGAGAGACGTCCCCTGGATCGTATACAAGGCCCGTTATGCAGTATGTGGAAAAGATAAGAGACCTAGGCTCTAGCATGACTTCAACATCGCCCGCGCTAGCTTCAGCGGTGGGTTGATAGACGACCCGGTGAGCGTCAAGGATTAAACCATGAACTTTCTAAAGGGCATTCAATTTGACTACATAGCCCACAACCACCTCATTTATACTCCGATAGTTATCGCGTGACGCACGTATCTCGTACTAGAGTGCTCTTGTGCACTGAGTTAGCTATCAACGTCGTCCAGCGCGCCTAATACCGCGGTGCCAATTCCGTGAACTGCGGAGTATTCCGATTTTCGGATGTTGTATCAAGAAACTGGTGGTATTTGAAACTTTTATGATCATCCACTGGGCGGTGTGCGAGGGACGGAAGTTTAATACTAACCTACTACGTACTCGCCGGTCACCTGTTTCCTGCCAGTGTCGAGCCCAGCCCTAGTTCCCGATCTGCCCTGTAGAGTTATGGAAACTTGTCTCGATAATCTGGCCCTTAGTGCAATGGGCCTGCCATCTACAGTCTAAGCGGGACCCGAGTGACCTAACTAGAGTGGGACATATCCCAATTCCTGACTTTGATAAATTACATTGTTAGTCAGGTTCCGACCGCTACATAACTAGAGGGAACAGGGGAGTCATAAAGAACGATTAATGTAATTGCCCACACGGTGACAGGAGGATGACTTGTCCACATGAGTCCTGGAGGACCTCCTCACTTATAGTACCGGGAAGGCCAACTAATTTTCGGTAAGCAACGAAACGCCCTCTCTCTCCTGAGAATGTTGGCTTATGGCGTCCAGGAGGGGAATATGTTGTCCCCATCTACTCCATGGGTGGTAAACTGGTATAGGCTTTGTGGACTTAAGCCTTACCACACTCTGTT'/>

    <sequence taxon='41' value='CTTCCCTTCTTAACCAGTGGGCGATCAGGTTAGAGTCACTAGACGTGTACTCGGGGACTTCGTTCTTCGTCAACGCGCGGATTAACTCCGCCCATTTCGTTTCACCAGGCCGCCCAAACGCCGTACCTGCCATGGAGATGCGCATGTTGACAGAGGAGCTAAAACGAATCAAAGACACTCTAATGCGTTTTCAGGGGCCCAACCGAACCCCGACGGTAAAAGTGTCAGTCTGACATGACACACGAATAGCACCAGACGCTACCGGGCTGTAAGTTGCTTAGTGCGTGGGCGCCGAAGCAAAACCGTGTGTGACTACCCTCGTCCACACTTATTATCAGGATATAACCACTGCGTATTCGTCGGGTCAGATCGTTGGGAGCCATGTAATCCAAAGGGTGATCCGATGGACACATCAGTCACCCAGCCCTCCCTCAGACGACCTCGAGGATTGCACGAATGAAATGACAGATGTTCGCTACTAACACTATCGCAGCCGAATATAATGGATATTAGGCGACGAATCGAAGTATCCCCCGCTGAACCTTTGTTTCAGATATTGCCATTTCCCACCGACCTGACCGGTTACCTCCGACTGCATTAGTGGACGGCCGCGCACCCTGGGTTTCATATGGGCACCCCCTGATGTGAAGTAGATGCAGAGAGCATAGACCGATCTAAACTGGGTGGGCATGCAGGTAGCCCGGTTAGCTTGGAACTCAGTTGCAACTGTGACGAGGGGCTCGATCTTAGACATCGCTCTCTCATGCATCGGGGATGACATGAACGTCCCCACCGTATGGTAGAACCCATCATGTGAATATTCTAAGCGAGTTCTTCGAACCTTTTCTGCCAATACCGGAGAGTCTGCCCACATCTAATGTGAGCAAATTACGGAACTGATCACGAGACGAAGGATAAGATACGTGCCCCCAAGGGGTCGATGGCCTTGAAACATGATGCACGGTCTTGCTCTATCCCACAAGGTGGCGAATTTCTTCCGCACCTCAGAAAAGGGTTGAAACCTTGGGGTCCTGTAGCCCTCTCGTGCGAGTATCTGAGCCCATCGGCCTTCAGTTCATCGAGAGACGTCCCCTGGATCGTATACAAGGCCCGTTATGCAGTATGTGGAAAAGATAAGAGACCTAGGCTCTAGCATGACTTCAACATCGCCCGCGCTAGCTTCAGCGGTGGGTTGATAGACGACCCGGTGAGCGTCAAGGATTAAACCATGAACTTTCTAAAGGGCATTCAATTTGACTACATAGCCCACAACCACCTCATTTATACTCCGATAGTTATCGCGTGACGCACGTATCTCGTACTAGAGTGCTCTTGTGCACTGAGTTAGCTATCAACGTCGTCCAGCGCGCCTAATACCGCGGTGCCAATTCCGTGAACTGCGGAGTATTCCGATTTTCGGATGTTGTATCAAGAAACTGGTGGTATTTGAAACTTTTATGATCATCCACTGGGCGGTGTGCGAGGGACGGAAGTTTAATACTAACCTACTACGTACTCGCCGGTCACCTGTTTCCTGCCAGTGTCGAGCCCAGCCCTAGTTCCCGATCTGCCCTGTAGAGTTATGGAAACTTGTCTCGATAATCTGGCCCTTAGTGCAATGGGCCTGCCATCTACAGTCTAAGCGGGACCCGAGTGACCTAACTAGAGTGGGACATATCCCAATTCCTGACTTTGATAAATTACATTGTTAGTCAGGTTCCGACCGCTACATAACTAGAGGGAACAGGGGAGTCATAAAGAACGATTAATGTAATTGCCCACACGGTGACAGGAGGATGACTTGTCCACATGAGTCCTGGAGGACCTCCTCACTTATAGTACCGGGAAGGCCAACTAATTTTCGGTAAGCAACGAAACGCCCTCTCTCTCCTGAGAATGTTGGCTTATGGCGTCCAGGAGGGGAATATGTTGTCCCCATCTACTCCATGGGTGGTAAACTGGTATAGGCTTTGTGGACTTAAGCCTTACCACACTCTGTT'/>

    <sequence taxon='45' value='CTTCCCTTCTTAACCAGTGGGCGATCAGGTTAGAGTCACTAGACGTGTACTCGGGGACTTCGTTCTTCGTCAACGCGCGGATTAACTCCGCCCATTTCGTTTCACCAGGCCGCCCAAACGCCGTACCTGCCATGGAGATGCGCATGTTGACAGAGGAGCTAAAACGAATCAAAGACACTCTAATGCGTTTTCAGGGGCCCAACCGAACCCCGACGGTAAAAGTGTCAGTCTGACATGACACACGAATAGCACCAGACGCTACCGGGCTGTAAGTTGCTTAGTGCGTGGGCGCCGAAGCAAAACCGTGTGTGACTACCCTCGTCCACACTTATTATCAGGATATAACCACTGCGTATTCGTCGGGTCAGATCGTTGGGAGCCATGTAATCCAAAGGGTGATCCGATGGACACATCAGTCACCCAGCCCTCCCTCAGACGACCTCGAGGATTGCACGAATGAAATGACAGATGTTCGCTACTAACACTATCGCAGCCGAATATAATGGATATTAGGCGACGAATCGAAGTATCCCCCGCTGAACCTTTGTTTCAGATATTGCCATTTCCCACCGACCTGACCGGTTACCTCCGACTGCATTAGTGGACGGCCGCGCACCCTGGGTTTCATATGGGCACCCCCTGATGTGAAGTAGATGCAGAGAGCATAGACCGATCTAAACTGGGTGGGCATGCAGGTAGCCCGGTTAGCTTGGAACTCAGTTGCAACTGTGACGAGGGGCTCGATCTTAGACATCGCTCTCTCATGCATCGGGGATGACATGAACGTCCCCACCGTATGGTAGAACCCATCATGTGAATATTCTAAGCGAGTTCTTCGAACCTTTTCTGCCAATACCGGAGAGTCTGCCCACATCTAATGTGAGCAAATTACGGAACTGATCACGAGACGAAGGATAAGATACGTGCCCCCAAGGGGTCGATGGCCTTGAAACATGATGCACGGTCTTGCTCTATCCCACAAGGTGGCGAATTTCTTCCGCACCTCAGAAAAGGGTTGAAACCTTGGGGTCCTGTAGCCCTCTCGTGCGAGTATCTGAGCCCATCGGCCTTCAGTTCATCGAGAGACGTCCCCTGGATCGTATACAAGGCCCGTTATGCAGTATGTGGAAAAGATAAGAGACCTAGGCTCTAGCATGACTTCAACATCGCCCGCGCTAGCTTCAGCGGTGGGTTGATAGACGACCCGGTGAGCGTCAAGGATTAAACCATGAACTTTCTAAAGGGCATTCAATTTGACTACATAGCCCACAACCACCTCATTTATACTCCGATAGTTATCGCGTGACGCACGTATCTCGTACTAGAGTGCTCTTGTGCACTGAGTTAGCTATCAACGTCGTCCAGCGCGCCTAATACCGCGGTGCCAATTCCGTGAACTGCGGAGTATTCCGATTTTCGGATGTTGTATCAAGAAACTGGTGGTATTTGAAACTTTTATGATCATCCACTGGGCGGTGTGCGAGGGACGGAAGTTTAATACTAACCTACTACGTACTCGCCGGTCACCTGTTTCCTGCCAGTGTCGAGCCCAGCCCTAGTTCCCGATCTGCCCTGTAGAGTTATGGAAACTTGTCTCGATAATCTGGCCCTTAGTGCAATGGGCCTGCCATCTACAGTCTAAGCGGGACCCGAGTGACCTAACTAGAGTGGGACATATCCCAATTCCTGACTTTGATAAATTACATTGTTAGTCAGGTTCCGACCGCTACATAACTAGAGGGAACAGGGGAGTCATAAAGAACGATTAATGTAATTGCCCACACGGTGACAGGAGGATGACTTGTCCACATGAGTCCTGGAGGACCTCCTCACTTATAGTACCGGGAAGGCCAACTAATTTTCGGTAAGCAACGAAACGCCCTCTCTCTCCTGAGAATGTTGGCTTATGGCGTCCAGGAGGGGAATATGTTGTCACCATCTACTCCATGGGTGGTAAACTGGTATAGGCTTTGTGGACTTAAGCCTTACCACACTCTGTT'/>

    <sequence taxon='54' value='CTTCCCTTCTTAACCAGTGGGCGATCAGGTTAGAGTCACTAGACGTGTACTCGGGGACTTCGTTCTTCGTCAACGCGCGGATTAACTCCGCCCATTTCGTTTCACCAGGCCGCCCAAACGCCGTACCTGCCATGGAGATGCGCATGTTGACAGAGGAGCTAAAACGAATCAAAGACACTCTAATGCGTTTTCAGGGGCCCAACCGAACCCCGACGGTAAAAGTGTCAGTCTGACATGACACACGAATAGCACCAGACGCTACCGGGCTGTAAGTTGCTTAGTGCGTGGGCGCCGAAGCAAAACCGTGTGTGACTACCCTCGTCCACACTTATTATCAGGATATAACCACTGCGTATTCGTCGGGTCAGATCGTTGGGAGCCATGTAATCCAAAGGGTGATCCGATGGACACATCAGTCACCCAGCCCTCCCTCAGACGACCTCGAGGATTGCACGAATGAAATGACAGATGTTCGCTACTAACACTATCGCAGCCGAATATAATGGATATTAGGCGACGAATCGAAGTATCCCCCGCTGAACCTTTGTTTCAGATATTGCCATTTCCCACCGACCTGACCGGTTACCTCCGACTGCATTAGTGGACGGCCGCGCACCCTGGGTTTCATATGGGCACCCCCTGATGTGAAGTAGATGCAGAGAGCATAGACCGATCTAAACTGGGTGGGCATGCAGGTAGCCCGGTTAGCTTGGAACTCAGTTGCAACTGTGACGAGGGGCTCGATCTTAGACATCGCTCTCTCATGCATCGGGGATGACATGAACGTCCCCACCGTATGGTAGAACCCATCATGTGAATATTCTAAGCGAGTTCTTCGAACCTTTTCTGCCAATACCGGAGAGTCTGCCCACATCTAATGTGAGCAAATTACGGAACTGATCACGAGACGAAGGATAAGATACGTGCCCCCAAGGGGTCGATGGCCTTGAAACATGATGCACGGTCTTGCTCTATCCCACAAGGTGGCGAATTTCTTCCGCACCTCAGAAAAGGGTTGAAACCTTGGGGTCCTGTAGCCCTCTCGTGCGAGTATCTGAGCCCATCGGCCTTCAGTTCATCGAGAGACGTCCCCTGGATCGTATACAAGGCCCGTTATGCAGTATGTGGAAAAGATAAGAGACCTAGGCTCTAGCATGACTTCAACATCGCCCGCGCTAGCTTCAGCGGTGGGTTGATAGACGACCCGGTGAGCGTCAAGGATTAAACCATGAACTTTCTAAAGGGCATTCAATTTGACTACATAGCCCACAACCACCTCATTTATACTCCGATAGTTATCGCGTGACGCACGTATCTCGTACTAGAGTGCTCTTGTGCACTGAGTTAGCTATCAACGTCGTCCAGCGCGCCTAATACCGCGGTGCCAATTCCGTGAACTGCGGAGTATTCCGATTTTCGGATGTTGTATCAAGAAACTGGTGGTATTTGAAACTTTTATGATCATCCACTGGGCGGTGTGCGAGGGACGGAAGTTTAATACTAACCTACTACGTACTCGCCGGTCACCTGTTTCCTGCCAGTGTCGAGCCCAGCCCTAGTTCCCGATCTGCCCTGTAGAGTTATGGAAACTTGTCTCGATAATCTGGCCCTTAGTGCAATGGGCCTGCCATCTACAGTCTAAGCGGGACCCGAGTGACCTAACTAGAGTGGGACATATCCCAATTCCTGACTTTGATAAATTACATTGTTAGTCAGGTTCCGACCGCTACATAACTAGAGGGAACAGGGGAGTCATAAAGAACGATTAATGTAATTGCCCACACGGTGACAGGAGGATGACTTGTCCACATGAGTCCTGGAGGACCTCCTCACTTATAGTACCGGGAAGGCCAACTAATTTTCGGTAAGCAACGAAACGCCCTCTCTCTCCTGAGAATGTTGGCTTATGGCATCCAGGAGGGGAATATGTTGTCACCATCTACTCCATGGGTGGTAAACTGGTATAGGCTTTGTGGACTTAAGCCTTACCACACTCTGTT'/>

    <sequence taxon='96' value='CTTCCCTTCTTAACCAGTGGGCGATCAGGTTAGAGTCACTAGACGTGTACTCGGGGACTTCGTTCTTCGTCAACGCGCGGATTAACTCCGCCCATTTCGTTTCACCAGGCCGCCCAAACGCCGTACCTGCCATGGAGATGCGCATGTTGACAGAGGAGCTGAAACGAATCAAAGACACTCTAATGCGTTTTCAGGGGCCCAACCGAACCCCGACGGTAAAAGTGTCAGTCTGACATGACACACGAATAGCACCAGACGCTACCGGGCCGTAAGTCGCTTAGTGCGTGGGCGCCGAAGCAAAACCGTGTGTGACTACCCTCGTCCACACTTATTATCAGGATATAACCACTGCGTATTCGTCGGGTCAGATCGTTGGGAGCCATGTAATCCAAGGGGTGATCCGATGGACACATCAGTCACCCAGCCCTCCCTCAGACGACCTCGAGGATTGCACGAATGAAATGACAGATGTTCGCTACTAACACTATCGCAGCCGAATATAATGGATATTAGGCGACGAATCGAAGTATCCCCCGCTGCACCTTTGTTTCAGATATTGCCATTTCCCACCGACCTGACCGGTTACCTCCGACTGCATTAGTGGACGGCCGCGCACCCTGGGTTTCATATGGGCACCCCCTGATGTGAAGTAGATGCAGAGAGCATAGACCGATCTAAACTGGGTGGGCATGCAGGTAGCCCGGTTAGCTTGGAACTCAGTTGCAACTGTGACGAGGGGCTCGATCTTAGACATCGCTCTCTCATGCATCGGGGATGACATGAACGTCCCCACCGTATGGTAGAACCCATCATGTGAATATTCTAAGCGAGTTCTTCGAACCTTTTCTGCCAATACCGGAGAGCCTGCCCACATCTAATGTAAGCAAATTACGGAACTGATCACGAGACGAAGGATAAGATACGTGCCCCCAAGGGGTCGATGGCCTTGAAACATGATGAACGGTCTTGCTCTATCCCACAAGGTGGCGAATTTCTTCCGCACCTCAGAAAAGGGTTGAAACCTTGGGGTCCTGTAGCCCTCTCGTGCGAGTATCTGAGCCCATCGGCCTTCAGTTCATCGAGAGACGTCCCCTGGATCGTATACAAGGCCCGTTATGCAGTATGTGGAAAAGATAAGAGACCTAGGCTCTAGCATGACTTCAACATCGCCCGCGCTAGCTTCAGCGGTGGGTTGATAGACGACCCGGTGAGCGTCAAGGATTAAACCATGAACTTTCTAAAGGGCATTCAATTTGACTACATAGCCCACAACCACCTCATTTATACTCCGATAGTTATCACGTGACGCACGTATCTCGTACTAGAGTGCTCTTGTGCACTGAGTTAGCTATCAACGTCGTCCAGCGCGCCTAATACCGCGGTGCCAATTCCGTGAACTGCGGAGTATTCCGATTTTCGGGTGTTGTATCAAGAAACTGGTGGTATTTGAAACTTTTATGATCATCCACTGGGCGGTGTGCGAGGGACGGAAGTTTAATACTAACCTACTACGTACTCGCCGGTCACCTGTTTCCTGCCAGTGTCGAGCCCAGCCCTAGTTCCCGATCTGCCCTGTAGAGTTATGGAAACTTGTCTCGATAATCTGGCCCTTAGTGCAATGGGCCTGCCATCTACAGTCTAAGCGGGACCCGAGTGACCTAACTAGAGTGGGACATATCCCAATTCCTGACTTTGATAAATTACATTGTTAGTCAGGTTCCGACCGCTACATAACTAGAGGGAACAGGGGAGTCATAAAGAACGATTAATGTAATTGCCCACACGGTGACAGGAGGATGACTTGTCCACATGAGTCCTGGAGGACCTCCTCACTTATAGTACCGGGAAGGCCAACTAATTTTCGGTAAGCAACGAAACGCCCTCTCTCTCCTGAGAATGTTGGCTTATGGCATCCAGGAGGGGAATATGTTGTCACCATCTACTCCATGGGTGGTAAACTGGTATAGGCTTTGTGGACTTAAGCCTTACCACACTCTGTT'/>

    <sequence taxon='100' value='CTTCCCTTCTTAACCAGTGGGCGATCAGGTTAGAGTCACTAGACGTGTACTCGGGGACTTCGTTCTTCGTCAACGCGCGGATTAACTCCGCCCATTTCGTTTCACCAGGCCGCCCAAACGCCGTACCTGCCATGGAGATGCGCATGTTGACAGAGGAGCTGAAACGAATCAAAGACACTCTAATGCGTTTTCAGGGGCCCAACCGAACCCCGACGGTAAAAGTGTCAGTCTGACATGACACACGAATAGCACCAGACGCTACCGGGCCGTAAGTCGCTTAGTGCGTGGGCGCCGAAGCAAAACCGTGTGTGACTACCCTCGTCCACACTTATTATCAGGATATAACCACTGCGTATTCGTCGGGTCAGATCGTTGGGAGCCATGTAATCCAAAGGGTGATCCGATGGACACATCAGGCACCCAGCCCTCCCTCAGACGACCTCGAGGATTGCACGAATGAAATGACAGATGTTCGCTACTAACACTATCGCAGCCGAATATAATGGATATTAGGCGACGAATCGAAGTATCCCCCGCTGAACCTTTGTTTCAGATATTGCCATTTCCCACCGACCTGACCGGTTACCTCCGACTGCATTAGTGGACGGCCGCGCACCCTGGGTTTCATATGGGCACCCCCTGATGTGAAGTAGATGCAGAGAGCATAGACCGATCTAAACTGGGTGGGCATGCAGGTAGCCCGGTTAGCTTGGAACTCAGTTGCAACTGTGACGAGGGGCTCGATCTTAGACATCGCTCTCTCATGCATCGGGGATGACATGAACGTCCCCACCGTATGGTAGAACCCATCATGTGAATATTCTAAGCGAGTTCTTCGAACCTTTTCTGCCAATACCGGAGAGCCTGCCCACATCTAATGTAAGCAAATTACGGAACTGATCACGAGACGAAGGATAAGATACGTGCCCCCAAGGGGTCGATGGCCTTGAAACATGATGCACGGTCTTGCTCTATCCCACAAGGTGGCGAATTTCTTCCGCACCTCAGAAAAGGGTTGAAACCTTGGGGTCCTGTAGCCCTCTCGTGCGAGTATCTGAGCCCATCGGCCTTCAGTTCATCGAGAGACGTCCCCTGGATCGTATACAAGGCCCGTTATGCAGTATGTGGAAAAGATAAGAGACCTAGGCTCTAGCATGACTTCAACATCGCCCGCGCTAGCTTCAGCGGTGGGTTGATAGACGACCCGGTGAGCGTCAAGGATTAAACCATGAACTTTCTAAAGGGCATTCAATTTGACTACATAGCCCACAACCACCTCATTTATACTCCGATAGTTATCACGTGACGCACGTATCTCGTACTAGAGTGCTCTTGTGCACTGAGTTAGCTATCAACGTCGTCCAGCGCGCCTAATACCGCGGTGCCAATTCCGTGAACTGCGGAGTATTCCGATTTTCGGGTGTTGTATCAAGAAACTGGTGGTATTTGAAACTTTTATGATCATCCACTGGGTGGTGTGCGAGGGACGGAAGTTTAATACTAACCTACTACGTACTCGCCGGTCACCTGTTTCCTGCCAGTGTCGAGCCCAGCCCTAGTTCCCGATCTGCCCTGTAGAGTTATGGAAACTTGTCTCGATAATCTGGCCCTTAGTGCAATGGGCCTGCCATCTACAGTCTAAGCGGGACCCGAGTGACCTAACTAGAGTGGGACATATCCCAATTCCTGACTTTGATAAATTACATTGTTAGTCAGGTTCCGACCGCTACATAACTAGAGGGAACAGGGGAGTCATAAAGAACGATTAATGTAATTGCCCACACGGTGACAGGAGGATGACTTGTCCACATGAGTCCTGGAGGACCTCCTCACTTATAGTACCGGGAAGGCCAACTAATTTTCGGTAAGCAACGAAACGCCCTCTCTCTCCTGAGAATGTTGGCTTATGGCATCCAGGAGGGGAATATGTTGTCACCATCTACTCCATGGGTGGTAAACTGGTATAGGCTTTGTGGACTTAAGCCTTACCACACTCTGTT'/>

    <sequence taxon='101' value='CTTCCCTTCTTAACCAGTGGGCGATCAGGTTAGAGTCACTAGACGTGTACTCGGAGACTTCGTTCTTCGTCAACGCGCGGATTAACTCCGCCCATTTCGTTTCACCAGGCCGCCCAAACGCCGTACCTGCCATGGAGATGCGCATGTTGACAGAGGAGCTGAAACGAATCAAAGACACTCTAATGCGTTTTCAGGGGCCCAACCGAACCCCGACGGTAAAAGTGTCAGTCTGACATGACACACGAATAGCACCAGACGCTACCGGGCCGTAAGTCGCTTAGTGCGTGGGCGCCGAAGCAAAACCGTGTGTGACTACCCTCGTCCACACTTATTATCAGGATATAACCACTGCGTATTCGTCGGGTCAGATCGTTGGGAGCCATGTAATCCAAAGGGTGATCCGATGGACACATCAGTCACCCAGCCCTCCCTCAGACGACCTCGAGGATTGCACGAATGAAATGACAGATGTTCGCTACTAACACTATCGCAGCCGAATATAATGGATATTAGGCGACGAATCGAAGTATCCCCCGCTGAACCTTTGTTTCAGATATTGCCATTTCCCACCGACCTGACCGGTTACCTCCGACTGCATTAGTGGACGGCCGCGCACCCTGGGTTTCATATGGGCACCCCCTGATGTGAAGTAGATGCAGAGAGCATAGACCGATCTAAACTGGGTGGGCATGCAGGTAGCCCGGTTAGCTTGGAACTCAGTTGCAACTGTGACGAGGGGCTCGATCTTAGACATCGCTCTCTCATGCATCGGGGATGACATGAACGTCCCCACCGTATGGTAGAACCCATCATGTGAATATTCTAAGCGAGTTCTTCGAACCTTTTCTGCCAATACCGGAGAGCCTGCCCACATCTAATGTAAGCAAATTACGGAACTGATCACGAGACGAAGGATAAGATACGTGCCCCCAAGGGGTCGATGGCCTTGAAACATGATGCACGGTCTTGCTCTATCCCACAAGGTGGCGAATTTCTTCCGCACCTCAGAAAAGGGTTGAAACCTTGGGGTCCTGTAGCCCTCTCGTGCGAGTATCTGAGCCCATCGGCCTTCAGTTCATCGAGAGACGTCCCCTGGATCGTATACAAGGCCCGTTATGCAGTATGTGGAAAAGATAAGAGACCTAGGCTCTAGCATGACTTCAACATCGCCCGCGCTAGCTTCAGCGGTGGGTTGATAGACGACCCGGTGAGCGTCAAGGATTAAACCATGAACTTTCTAAAGGGCATTCAATTTGACTACATAGCCCACAACCACCTCATTTATACTCCGATAGTTATCACGTGACGCACGTATCTCGTACTAGAGTGCTCTTGTGCACTGAGTTAGCTATCAACGTCGTCCAGCGCGCCTAATACCGCGGTGCCAATTCCGTGAACTGCGGAGTATTCCGATTTTCGGGTGTTGTATCAAGAAACTGGTGGTATTTGAAACTTTTATGATCATCCACTGGGCGGTGTGCGAGGGACGGAAGTTTAATACTAACCTACTACGTACTCGCCGGTCACCTGTTTCCTGCCAGTGTCGAGCCCAGCCCTAGTTCCCGATCTGCCCTGTAGAGTTATGGAAACTTGTCTCGATAATCTGGCCCTTAGTGCAATGGGCCTGCCATCTACAGTCTAAGCGGGACCCGAGTGACCTAACTAGAGTGGGACATATCCCAATTCCTGACTTTGATAAATTACATTGTTAGTCAGGTTCCGACCGCTACATAACTAGAGGGAACAGGGGAGTCATAAAGAACGATTAATGTAATTGCCCACACGGTGACAGGAGGATGACTTGTCCACATGAGTCCTGGAGGACCTCCTCACTTATAGTACCGGGAAGGCCAACTAATTTTCGGTAAGCAACGAAACGCCCTCTCTCTCCTGAGAATGTTGGCTTATGGCATCCAGGAGGGGAATATGTTGTCACCATCTACTCCATGGGTGGTAAACTGGTATAGGCTTTGTGGACTTAAGCCTTACCACACTCTGTT'/>

    <sequence taxon='130' value='CCTCCCTTCTTAACCAGTGGGCGATCAGGTTAGAGTCACTAGACGTATACTCGGGGACTTCGTTCTTCGTCAGCGCGCGGATTAACTCCGCCCATTTCGTTTCACCAGGCCGCCCAAACGCCGTACCTGCAATGGAGATGCGCATGTTGACAGAGGAGCTAAAACGAATCAAAGACACTCTAATGCGTTTTCAGGGGCCTAACCGAACCCCGACGGTAAAAGTGTCAGTCTGATATGACACACGAATAGCACCAGACGCTACCGGGCTGTAAGTTGCTTAGTGTGTGGGCGCCGAAGCAAAACCGTGTATAACTACCCTCGTCCACACTTATTATCAGGATATAACCACTGCGTATTCGTCGGGTCAGATCGTTGGGAGCCATGTAATCCGAAGGGTCATACGATGGACACATCAGTCACCCAGCCCTCCCTCAGGCGACCTCGAGGATTGCACGAATGAAATGACAGATGTTCGCTACTAACACTATCGCAGCCGAATATAATGGATATTAGGCGACGAATCGAAGTATCCCCCGCTGAACCTTTGTTTCAGACATTGCCATTTCCCACCGACCTGACCGGTTACCTCCGACTGCATTAGTGGACGGCCGCGCACCCTGGGTTTCATATGGGCACCCCCTGATGTGAAGTAGATGCAGAGAGCATAGACCGATCTAAACTGGGTGGGCATGCAGGTAGCCCGGTTAGCTTGGAACCCAGTTGCAACTGTGACGAGGGGCTCGATCTTAGACATCGCTCTCTCATGCATCGGGGATGACATGAACGTCCCCACCGTATGGTAGAACCCATCATGTGAATATTCTAAGCGAGTTCTTCGAACCTTTTCTGCCAATACCAGAGAGTCTGCCCACATCTAATGTGAGCAAATTACGGAACTGATCAAGAGACGAAGGATAAGATACGTGCCCCCAAGGGGTCGATGGCCTTGAAACATGATGCACGGTCTTGCTCTATCCCACAAGGTGGCGAATTTCTTCCGCACCTCAGAAAAGGGTTGAAACCTTGGGGTCCTGTAGCCCTCTCATGCGAGTATCTGAGCCCATCGGCCTTCAGTTCATCGAGAGACGTCCCCTGGATCGTATACAAGGCCCGTTATGCAGTATGTGGAAAAGATAAGAGACCTAGGCTCTAGCATGACTTCAACATCGCCCGCGCTAGCTTCAGCGGTGGGTTGATAGACGGCCCGGTGAGCGTCAAGGATTAAACCATGAACTTTCTAAAGGGCATTCAATTTGACTACATAGCCCACAACCACCTCATTTATACTCAGATAGTTATCGCGTGACGCACGTATCTCGTACTAGAGTGCTCTTGTGCACTGAGTTAGCTGTCAACGTAGTCCAGCGCGCCTAATACCGCGGTGCCAATTCCGTGAACTGCGGAGTATTCCGATTTTCGGATGTTGTATCAAGAAACTGGTGGTATTTGAAACTTTTATGATCATCCACTGGGCAGCGCGCGAGGGACGGAAGTTTAATACTAACCTACTACGTACTCGCCGGTCACCTGTTTCCTGCCAGTGTCGAGCCCAGCCCTAGTTCCCGATTTGCCCTGTAGAGTTATGGAAACTTGTCTCGATAATCTGGCCCTTAGTGCAATGGGCCTGCCATCTACAGTCTAAGCGGGACCCGAGTGACCTAACTAGAGTGGGACATATCCCAATTCCTGACTTTGATAAATTACATTGTTAGTCAGGTTCCGACCGCTACATAACTAGAGGGAACAGGGGAGTCATAAAGAACGATTAATGTACTTGCCCACACGGTGACAGGAGGATGACTTGTCCACATGAGTCCTGGAGGACCTCCTCACTTATAGTACCGGGAAGGCCAACTAATTTTCGGTAAGCAACGAAACGCCCTCTCTCTCCTGAGAATGTTGGCTTATGGCGTCCAGGAGGGGAATATGTTGTCACCATCTACTCCATGGGTGGTAAACTGGTATAGGCTTTGTGGACTTAAGCCTTACCACACTCTGTT'/>

    <sequence taxon='99' value='CTTCCCTTCTTAACCAGTGGGCGATCAGGTTAGAATCACTAGACGTGTACTCGGGGACTTCGTTCTTCGTCAACGCGCGGATTAACTCCGCCCATTTCGTTTCACCAGGCCGTCCAAACGCCGTACCTGCCATGGAGATGCGCATGTTGACAGAGGAGCTAAAACGAATCAAAGACACTCTAATGCGTTTTCAGGGGCCCAACCGAACCGCGGCGGTAAAAGTGTCAGTCTGACATGACACACGAATAGCACCAGACGCTACCGGGCTGTAAGTTGCTTAGTGCGTGGGCGCCGAAGCAAAACCGTGTGTGACTACCCTCGTCTACACTTATTATCAGGATATAACCACTGCGTATTCGTCGGGTCAGATCGTTGGGAGCCATGTAATCCAAAGGGTGATCCGATGGACACATCAGTTACCCAGCTCTCCCTCAGACGCCCTCGAGGATTGCACGAATGAAATGACAGATGTTCGCTACTAACGCTATCGCAGCTGGATATAATGGATATTAGGCGACGAATCGAAGTATCCCCCGCTGAACCTTTGTTTCAGATATTGCCATTTCCCACCGACCTGACCGGTTACCTCCGACTGCATTTGTGGACGGCCGCGCACCCCGGGTTTCATATGGGCACCACCTGATGTGAAGTAGATGCAGAGAGCATAGACCGATCTAAACTGGGTGGGCATGCAGGTAGCCCGGTTAGCTTGGAACTCAATTGCAACTGTGACGAGGGGCTCGATCTTAGCCATCGCTCTCTCATGCATCGGGGATGACATGAACGTCCCCACCGTATGGTAGAACCCATCATGTGAATATTCTAAGCGAGTTCTTCGAACCTTTTCTGCCAATACCGGAGAGTCTGCCCACATCTAATATGAGCAAATTACGGAACTGATCACGAGACGAAGGATAAGATACGTGCCCCCGAGGGGTCGATGGCCTTGAAACATGATGCACGGTCTTGCTCTATCCCACAAGGTGGCGAATTTCTTCCGCACCTCAGAAAAGGGTTGAAACCTTGGGGTTCTGTAGCCCTCTCGTGCGAGTATCTGAGCCCATCGGCCTTCAGTTCATCGAGAGACGTCCCCTGGATCGTATACAAGGCCCGTTATGCAGTACGTGGAAAAGATAAGGGACCTAGGCTCTAGCATGACTTCAACATCGCCCACGCTAGCTTCAGCGGTGGGTTGATAGACGACCCGGTGAGCGTCAAGGATTAAACCATGAACTTTCTAAAGGGCATTCAATTTGATTACATAGCCCACAACCACCTCATTTATACTCCGATAGTTATCGCGTGACGTACGTATGTCGTACTAGAGTGCTCTTGTGCACTGAGTTAGCTATCAACGTCGTCCAGCGCGCCTAATACCGCGGTGCCAATTCCGTGAACCGCGGAGTATTTCGATTTTCGGATGTTGTATTAAGAAACTGGTGGTATTTGAAACTTTTATGATCATCCACTGGGCGGTGTGCGAGGGACGGAAGTTTAATACTAACCTACTACGTACTCGCCGGTCACCTGTTTCCTGCCAGTGTCGAGCCCAGCCCTAGTTCCCGATCTGCCCTGTAGAGTTATGGAAACTTGTCTCGATAATCTGGCCCTTAGTGCAATGGGCCTGCCACCTACAGTCTAAGCGGGACCCGAGTGACCTGACTAGAGTGGGACATATCCCAATTCTTGACTTTGATAAATTACATTATTAGTCAGGTTCCGAGCGCTACATAACTAGAGGGAACAGGGGAGTCATAAAGAACGATTAATGTAATTGCCCACACGGTGACAGGAGGATGACTTGTCCACCTGAGTCCTGGAGGATCTCCTCACTTATAGTACCGGGAAGGCCAACTAATTTTCGGTAAGCAACGAAACGCCCTCTCTCTCCTGCGAATGTTGGCTTATGGCGTCCAGGAAGGGAATATGTTGTCCCCATCTACTCCATGGGTGGTAAACTGATATAGGCTTTGTGGACTTAAGCCTTACCACACTCTGTT'/>

    <sequence taxon='108' value='CTTCCCTTCTTAACCAGTGGGCGATCAGGTTAGAATCACTAGACGTGTACTCGGGGACTTCGTTCTTCGTCAACGCGCGGATTAACTCCGCCCATTTCGTTTCACCAGGCCGTCCAAACGCCGTACCTGCCATGGAGATGCGCATGTTGACAGAGGAGCTAAAACGAATCAAAGACACTCTAATGCGTTTTCAGGGGCCCAACCGAACCGCGGCGGTAAAAGTGTCAGTCTGACATGACACACGAATAGCACCAGACGCTACCGGGCTGTAAGTTGCTTAGTGCGTGGGCGCCGAAGCAAAACCGTGTGTGACTACCCTCGTCTACACTTATTATCAGGATATAACCACTGCGTATTCGTCGGGTCAGATCGTTGGGAGCCATGTAATCCAAAGGGTGATCCGATGGACACATCAGTTACCCAGCTCTCCCTCAGACGCCCTCGAGGATTGCACGAATGAAATGACAGATGTTCGCTACTAACGCTATTGCAGCTGGATATAATGGATATTAGGCGACGAATCGAAGTATCCCCCGCTGAACCTTTGTTTCAGATATTGCCATTTCCCACCGACCTGACCGGTTACCTCCGACTGCATTTGTGGACGGCCGCGCACCCCGGGTTTCATATGGGCACCACCTGATGTGAAGTAGATGCAGAGAGCATAGACCGATCTAAACTGGGTGGGCATGCAGGTAGCCCGGTTAGCTTGGAACTCAATTGCAACTGTGACGAGGGGCTCGATCTTAGCCATCGCTCTCTCATGCATCGGGGATGACATGAACGTCCCCACCGTATGGTAGAACCCATCATGTGAATATTCTAAGCGAGTTCTTCGAACCTTTTCTGCCAATACCGGAGAGTCTGCCCACATCTAATATGAGCAAATTACGGAACTGATCACGAGACGAAGGATAAGATACGTGCCCCCGAGGGGTCGATGGCCTTGAAACATGATGCACGGTCTTGCTCTATCCCACAAGGTGGCGAATTTCTTCCGCACCTCAGAAAAGGGTTGAAACCTTGGGGTTCTGTAGCCCTCTCGTGCGAGTATCTGAGCCCATCGGCCTTCAGTTCATCGAGAGACGTCCCCTGGATCGTATACAAGGCCCGTTATGCAGTACGTGGAAAAGATAAGGGACCTAGGCTCTAGCATGACTTCAACATCGCCCACGCTAGCTTCAGCGGTGGGTTGATAGACGACCCGGTGAGCGTCAAGGATTAAACCATGAACTTTCTAAAGGGCATTCAATTTGATTACATAGCCCACAACCACCTCATTTATACTCCGATAGTTATCGCGTGACGTACGTATGTCGTACTAGAGTGCTCTTGTGCACTGAGTTAGCTATCAACGTCGTCCAGCGCGCCTAATACCGCGGTGCCAATTCCGTGAACCGCGGAGTATTTCGATTTTCGGATGTTGTATTAAGAAACTGGTGGTATTTGAAACTTTTATGATCATCCACTGGGCGGTGTGCGAGGGACGGAAGTTTAATACTAACCTACTACGTACTCGCCGGTCACCTGTTTCCTGCCAGTGTCGAGCCCAGCCCTAGTTCCCGATCTGCCCTGTAGAGTTATGGAAACTTGTCTCGATAATCTGGCCCTTAGTGCAATGGGCCTGCCACCTACAGTCTAAGCGGGACCCGAGTGACCTGACTAGAGTGGGACATATCCCAATTCTTGACTTTGATAAATTACATTATTAGTCAGGTTCCGAGCGCTACATAATTAGAGGGAACAGGGGAGTCATAAAGAACGATTAATGTAATTGCCCACACGGTGACAGGAGGATGACTTGTCCACCTGAGTCCTGGAGGATCTCCTCACTTATAGTACCGGGAAGGCCAACTAATTTTCGGTAAGCAACGAAACGCCCTCTCTCTCCTGCGAATGTTGGCTTATGGCGTCCAGGAAGGGAATATGTTGTCCCCATCTACTCCATGGGTGGTAAACTGATATAGGCTTTGTGGACTTAAGCCTTACCACACTCTGTT'/>

    <sequence taxon='12' value='CTTCCCTTCTTAACCAGTGGGCGATCAGGTTAGAGTCACTAGACGTGTACTCGGGGACTTCGTTCTTCGTCAACGTGCGGATTAACTCCGCCCATTTCGTTTCACCAGGCCGCCCAAACGCCGTACCTGCCATGGAGATGCGCATGTTGACAGAGGAGGTAAAACGAATCAGAGACACTCTATTGCGTTTTCAGGGGCCCAACCGAACCCCGGCGGTAAAAGTGTCAGTCTGACATGACACACGAATAGCACCAGACGCTACCGGGCTGTAAGTTGCTTAGTGCGTGGGCGCCGAAGCAAAACCGTGTGTGACTACCCTCGTCCACACTTATTATCAGGATATAACCACTGCGAATTCGTCGGGTCAGATCGTTGGGAGCCATGTAATCCAAAGGGTGATCCGATGGACACATCAGTCACCCAGCCCTCCCTCAGACGCCCTCGAGGATTGCACGAATGAAATGACAGATGTTCGCTACTAACGCTATCGCAGCCGGATATAATGGATATTAGGCGACGAATCGAAGTATCCCCCGCTGAACCTTTGTTTCAGATATTGCCATTTCCCACCGACCTGACCGGTTACCTCCGACTGCATTAGTGGACGGCCGCGCACCCTGGGTTTCATATGGGCACCCCCTGATGTGAAGTAGATGCAGAGAGCATAGACCGATCTAAACTGGGTGGGCATGCAGGCAGCCCGGTTAGCTTGGAACTCAGTTGCAACTGTGACGAGGGGCTCGATCTTAGACATCGCTCTCTCATGCATCGGGGATGACATGAACGTCCCCACCGTATGGTAGAACCCATCATGTGAATATTCTAAGCGAGTTCTTCGAACCTTTTCTGCCAATACCGGAGAGTCTGCCCACATCTAATATGAGCAAATTACGGAACTGATCACGAGACGAAGGATAAGATACGTGCCCCCAAGGGGTCGATGGCCTTGAAACATGATGCACGGTCTTGCTCTATCCCACAAGGTGGCGAATTTCTTCCGCACCTCAGAAAAGGGTTGAAACCTTGGGGTCCTGTAGCCCTCTCGTGCGAGTATCTGAGCCCATCGGCCTTCAGTTCATCGAGAGGCGTCCCCTGGATCGTATACAAGGCCCGTTATGCAGTATGTGGAAAAGATAAGAGACCTAGGCTCTAGCATGACTTCAACATCGCCCGCGCTAGCTTCAGCGGTGGGTTGATAGACGACCCGGTGAGCGTCAAGGATTAAACCATGAACTTTCTAAAGGGCATTCAATTTGACTACATAGCCCACAACCACCTCATTTATACTCCGATAGTTATCGCGTGACGCACGTATCTCGTACTAGAGTGCTCTTGTGCACTGAGTTAGCTATCAACGTCGTCCAGCGCGCCTAATACCGCGGTGCCAATTCCGTGAACTGCGGAGTATTCCGATTTTCGGATGTTGTATCAAGAAACTGGTGGTATTTGAAACTCTTATGATCATCCACTGGGCGCTGTGCGAGGGACGGAAGTTTAATACTAACCTACTACGTACTCGCCGGTCACCTGTTTCCTGCCAGTGTCGAGCCCAGCCCTAGTTCCCGATCTGCCCTGTAGAGTTATGGAAACTTGTCTCGATAATCTGGCCCTTAGTGCAATGGGCCTGCCATCTACAGTCTAAGCGGGACCCGAGTGACCTGACTAGAGTGGGACATATCCCAATTCTTGACTTTGATAAATTACATTGTTAGTCAGGTTCCGACCGCTACATAACTAGAGGGAACAGGGGAGTCATAAAGAACGATTAATGTAATTGCCCACACGGTGACAGGAGGATGACTTGTCCACCTGAGTCCTGGAGGACCTCCTCACTTATAGTACCGGGAAGGCCAACTAATTTTCGGTAAGCAACGAAACGCCCTCTCTCTCCTGAGAATGTTGGCTTATGGCGTCCAGGAGGGGAATATGTTGTCCCCATCTACTCCATGGGTGGTAAACTGGTATAGGCTTTGTGGACTTAAGCCTTACCACACTCTGTT'/>

    <sequence taxon='43' value='CTTCCCTTCTTAACCAGTGGGCGATCAAGTTAGAGTCACTAGACGTGTACTCGGGGACTTCGTTCTTCGTCAACGTGCGGATTAACTCCGCCCATTTCGTTTCACCAGGCCGCCCAAACGCCGTACCTGCCATGGAGATGCGCATGTTGACAGAGGAGGTAAAACGAATCAGAGACACTCTATTGCGTTTTCAGGGGCCCAACCGAACCCCGGCGGTAAAAGTGTCAGTCTGACATGACACACGAATAGCACCAGACGCTACCGGGCTGTAAGTTGCTTAGTGCGTGGGCGCCGAAGCAAAACCGTGTGTGACTACCCTCGTCCACACTTATTATCAGGATATAACCACTGCGCATTCGTCGGGTCAGATCGTTGGGAGCCATGTAATCCAAAGGGTGATCCGATGGACACATCAGTCACCCAGCCCTCCTTCAGACGCCCTCGAGGATTGCACGAATGAAATGACAGATGTTCGCTACTAACGCTATCGCAGCCGGATATAATGGATATTAGGCGACGAATCGAAGTATCCCCCGCTGAACCTTTGTTTCAGATATTGCCATTTCCCACCGACCTGACCGGTTACCTCCGACTGCATTAGTGGACGGCCGCGCACCCTGGGTCTCATATGGGCACCCCCTGATGTGAAGTAGATGCAGAGAGCATAGACCGATCTAAACTGGGCGGGCATGCAGGCAGCCCGGTTAGCTTGGAACTCAGTTGCAACTGTGACGAGGGGCTCGATCTTAGACATCGCTCTCTCATGCATCGGGGATGACATGAATGTCCCCACCGTATGGTAGAACCCATCATGTGAGTATTCTAAGCGAGTTCTTCGAACCTTTTCTGCCAATACCGGAGAGTCTGCCCACATCTAATATGAGCAAATTACGGAACTGATCACGAGACGAAGGATAAGATACGTGCCCCCAAGGGGTCGATGGCCTTGAAACATGATGCACGGTCTTGCTCTATCCCACAAGGTGGCGGATTTCTTCCGCACCTCAGAAAAGGGTTGAAACCTTGGGGTCCTGTAGCCCTCTCGTGCGAGTATCTGAGCCCATCGGCCTTCAGTTCATCGAGAGGCGTCCCCTGGATCGTATACAAGGCCCGTTATGCAGTATGTGGAAAAGATAAGAGACCTAGGCTCTAGCATGACTTCAACATCGCCCGCGCTAGCTTCAGCGGTGGGTTGATAGACGACCCGGTGAGCGTCAAGGATTAAACCATGAACTTTCTAAAGGGCATTCAATTTGACTACATAGCCCACAACCACCTCATTTATACTCCGATAGTTATCGCGTGACGCACGTATCTCGTACTAGAGTGCTCTTGTGCACTGAGTTAGCTATCAACGTCGTCCAGCGCGCCTAATACCGCGGTGCCAATTCCGTGAACTGCGGAGTATTCCGCTTTTCGGATGTTGTATCAAGAAACTGGTGGTATTTGAAACTCTTATGATCATCCACTGGGCGCTGTGCGAGGGACGGAAGTTTAATACTAACCTACTACGTACTCGCCGGTCACCTGTTTCCTGCGAGTGTCGAGCCCAGCCCTAGTTCCCGATCTGCCCTGTAGAGTTATGGAAACTTGTCTCGATAATCTGGCCCTTAGTGCAATGGGCCTGCCATCTACAGTCTAAGCGGGACCCGAGTGACCTGACTAGAGTGGGACATATCCCAATTCTTGACTTTGATAAATTACATTGTTAGTCAGGTTCCGACCGCTACATAACTAGAGGGAACAGGGGAGTCATAAGGAACGATTAATGTAATTGCCCACACGGTGACAGGAGGATGACTTGTCCACCTGAGTCCTGGAGGACCTCCTCACTTATAGTACCGGGAAGGCCAACTAATTTTCGGTAAGCAACGAAACGCCCTCTCTCTCCTGAGAATGTTGGCTTATGGCGTCCAGGAGGGGAATATGTTGTCCCCATCTACTCCATGGGTGGTAAACTGGTATAGGCTTTGTGGACTTAAGCCTTACCACACTCTGTT'/>

    <sequence taxon='55' value='CTTCCCTTCTTAACCAGTGGGCGATCAAGTTAGAGTCACTAGACGTGTACTCGGGGACTTCGTTCTTCGTCAACGTGCGGATTAGCTCCGCCCATTTCGTTTCACCAGGCCGCCCAAACGCCGTACCTGCCATGGAGATGCGCATGTTGACAGAGGAGGTAAAACGAATCAGAGACACTCTATTGCGTTTTCAGGGGCCCAACCGAACCCCGGCGGTAAAAGTGTCAGTCTGACATGACACACGAATAGCACCAGACGCTACCGGGCTGTAAGTTGTTTAGTGCGTGGGCGCCGAAGCAAAACCGTGTGTGACTACCCTCGTCCACACTTATTATCAGGATATAACCACTGCGCATTCGTCGGGTCAGATCGTTGGGAGCCATGTAATCCAAAGGGTGATCCGATGGACACATCAGTCACCCAGCCCTCCCTAAGACGCCCTCGAGGATTGCACGAATGAAATGACAGATGTTCGCTACTAACGCTATCGCAGCCGGATATAATGGATATTAGGCGACGAATCGAAGTATCCCCCGCTGAACCTTTGTTTCAGATATTGCCATTTCCCACCGACCTGGCCGGTTACCTCCGACTGCATTAGTGGACGGCCGCGCACCCTGGGTTTCATATGGGCACCCCCTGATGTGAAGTAAATGCAGAGAGCATAGACCGATCTAAACTGGGCGGGCATGCAGGCAGCCCGGTTAGCTTGGAACTCAGTTGCAACTGTGACGAGGGGCTCGATCTTAGACATCGCTCTCTCATGCATCGGGGATGGCATGAATGTCCCCACCGTATGGTAGAACCCATCATGTGAATATTCTAAGCGAGTTCTTCGAACCTTTTCTGCCAATACCGGAGAGTCTGCCTACATCTAATATGAGCAAATTACGGAACTGATCACGAGACGAAGGATAAGATACGTGCTCCCAAGGGGTCGATGGCCTTGAAACATGATGCACGGTCTTGCTCTATCCCACAAGGTGGCGAATTTCTTCCGCACCTCAGAAAAGGGTTGAAACCTTGGGGCCCTATAGCCCTCTCGTGCGAGTATCTGAGCCCATCGGCCTTCAGTTCATCGAGAGGCGTCCCCTGGATCGTATACAAGGCCCGTTATGCAGTATGTGGCAAAGATAAGAGACCTAGGCTCTAGCATGACTTCAACATCGCCCGCGCTAGCTTCAGCGGTGGGTTGATAGACGACCCGGTGAGCGTCAAGGATTAAACCATGAACTTTCTAAAGGGCATTCAATTTGACTACATAGCCCACAACCACCTCATTTATACTCCGATAGTTATCGCGTGACGCACGTATCTCGTACTAGAGTGCTCTTGTGCACTGAGTTAGCTATCAACGTCGTCCAGCGCGCCTAATACCGCGGTGCCAATTCCGTGAACTACGGAGTATTCCGATTTTCGGATGTTGTATCAAGAAACTGGTGGTATTTGAAACTCTTATGATCATCCACTGGGCGCTGTGCGAGGGACGGAAGTTTAATACTAACCTACTACGTACTCGCCGGTCACCTGTTTCCTGCGAGTGTCGAGCCCAGCCCTAGTTCCCGATCTGCCCTGTAGAGTTATGGAAACTTGTCTCGATAATCTGGCCCTTAGTGCAATGGGCCTGCCATCTACAGTCTAAGCGGGACCCGAGTGACCTGACTAGAGTGGGACATATCCCAATTCTTGACTTTGATAAATTACATTGTTAGTCAGGTTCCGACCGCTACATAACTAGAGGGAACAGGGTAGTCATAAGGAACGATTAATGTAATTGCCCACACGGTGACAGGAGGATGACTTGTCCACCTGAGTCCTGGAGGACCTCCTCACTTATAGTACCGGGAAGGCCAACTAATTTTCGGTAAGCAACGAAACGCCCTCTCTCTCCTGAGAATGTTGGCTTATGGCGTCCAGGAGGGGAATATGTTGTCCCCATCTACTCCATGGGTGGTAAACTGGTATAGGCTTTGTGGACTTAAGCCTTACCACACTCTGTT'/>

    <sequence taxon='13' value='CTTCCCTTCTTAACCAGTGGGCGATCAGGTTAGAGTCACTAGACGTGTACTCGGGGACTTCGTTCTTCGTCAACGTGCGGATTAACTCCGCCCATTTCGTTTCACCAGGCCGCCCAAACGCCGTACCTGCCATGGAGATGCGCATGTTGACAGAGGAGCTAAAACGAATCAGAGACACTCTATTGCGTTTTCAGGGGCCCAACCGAACCCCGGCGGTAAAAGTGTCAGTCTGACATGACACACGAATAGCACCAGACGCTACCGGGCTGTAAGTTGCTTAGTGCGTGGGCGCCGAAGCAAAACCGTGTGTGACTACCCTCGTCCACACTTATTATCAGGATATAACCACTGCGAATTCGTCGGGTCAGATCGTTGGGAGCCATGTAATCCAAAGGGTGATCCGATGGACACATCAGTCACCCAGCCCTCCCTCAGACGCCCTCGAGGATTGCACGAATGAAATGACAGATGTTCGCTACTAACGCTATCGCAGCCGGATATAATGGACATTAGGCGACGAATCGAAGTATCCCCCGCTGAACCTTTGTTTCAGATATTGCCATTTCCCACCGACCTGACCGGTTACCTCCGACTGCATTAGTGGACGGCCGCGCACCCTGGGTTTCATATAGGCACCCCCTGATGTGAAGTAGATGCAGAGAGCATAGACCGATCTAAACTGGGTGGGCATGCAGGCAGCCCGGTTAGCTTGGAACTCAGTTGCAACTGTGACGAGGGGCTCGATCTTAGACATCGCTCTCTCATGCATCGGGGATGACATGAACGTCCCCACCGTATGGTAGAACCCATCATGTGAATATTCTAAGCGAGTTCTTCGAACCTTTTCTGCCAATACCGGAGAGTCTGCCCACATCTAATATGAGCAAATTACGGAACTGATCACGAGACGAAGGATAAGATACGCGCCCCCAAGGGGTCGATGGCCTTGAAACATGATGCACGGTCTTGCTCTATCCCACAAGGTGGCGAATTTCTTCCGCACCTCAGAAAAGGGTTGAAACCTTGGGGTCCTGTAGCCCTCTCGTGCGAGTATCTGAGCCCATCGGCCTTCAGTTCATCGAGAGACGTCCCCTGGATCGTATACAAGGCCCGTTATGCAGTATGTGGAAAAGATAAGAGACCTAGGCTCTAGCATGACTTCAACATCGCCCGCGCTAGCTTCAGCGGTGGGTTGATAGACGACCCGGTGAGCGTCAAGGATTAAACCATGAACTTTCTAAAGGGCATTCAATTTGACTACATAGCCCACAACCACCTCATTTATACTCCGATAGTTATCGCGTGACGCACGTATCTCGTACTAGAGTGCTCTTGTGCACTGAGTTAGCTATCAACGTCGTCCAGCGCGCCTAATACCGCGGTGCCAATTCCGTGAACTGCGGAGTATTCCGATTTTCGGATGTTGTATCAAGAAACTGGTGGTATTTGAAACTCTTATGATCATCCACTGGGCGCTGTGCGAGGGACGGAAGTTTAATACTAACCTACTACGTACTCGCCGGTCACCTGTTTCCTGCCAGTGTCGAGCCCAGCCCTAGTTCCCGATCTGCCCTGTAGAGTTATGGAAACTTGTCTCGATAATCTGGCCCTTAGTGCAATGGGCCTGCCATCTACAGTCTAAGCGGGACCCGAGTGACCTGACTAGAGTGGGACATATCCCAATTCTTGACTTTGATAAATTACATTGTTAGTCAGGTTCCGACCGCTACATAACTAGAGGGAACAGGGGAGTCATAAAGAACGATTAATGTAATTGCCCACACGGTGACAGGAGGATGACTTGTCCACCTGAGTCCTGGAGGACCTCCTCACTTATAGTACCGGGAAGGCCAACTAATTTTCGGTAAGCAACGAAACGCCCTCTCTCTCCTGAGAATGTTGGCTTATGGCGTCCAGGAGGGGAATATGTTGTCCCCATCTACTCCATGGGTGGTAAACTGGTATAGGCTTTGTGGACTTAAGCCTTACCACACTCTGTT'/>

    <sequence taxon='111' value='CTTCCCTTCTTGACCGGTGGGCGATCAGGTTAGAGTCACTAGACGTGTACTCGGGGACTTCGTTCTTCGTCAACGTGCGGATTAACTCCGCCCATTTCGTTTCACCAGGCCGCCCAAACGCCGTACCTGCCATGGAGATGCGCATGTTGCCAGAGGAGCTAAAACGAATCAGAGACACTCTATTGCGTTTTCAGGGGCCCAACCGAACCCCGGCGGTAAAAGTGTCAGTCTGACATGACACACGAATAGCACCAGACGCTACCGGGCTGTAAGTTGCTTAGTGCGTGGGCGCCGAAGCAAAACCGTGTGTGACTACCCTCGTCCACACTTATTATCTGGATATAACCACTGCGAATTCGTCGGGTCAGATCGTTGGGAGCCATGTAATCCAAAGGGTGATCCGATGGACACATCAGTCACCTAGCCCTCCCTCAGACGCCCTCGAGGATTGCACGAATGAAATGACAGATGTTCGCTACTAACGCTATCGCAGCCGGATATAATGGACATTAGGCGACGAATCGAAGTATCCCCCGCTGAACCTTTGTTTCAGATATTGCCATTTCCCACCGACCTGACCGGTTACCTCCGACTGCATTAGTGGACGGCCGCGCACCCTGGGTTTCATATGGGCACCCCCTGATGTGAAGTAGATGCAGAGAGCATAGACCGATCTAAACTGGGTGGGCATGCAGGCAGCCCGGTCAGTTTGGAACTCAGTTGCAACTGTGACGAGGGGCTCGATCTTAGACATCGCTCTCTCATACATCGGGGATGACATGAACGTCCCAACCGTATGGTAGAACCCATCATGTGAATATTCTAAGCGAGTTCTTCGAACCTTTTCTGCCAATGCCGGAGAGTCTGCCCACATCTAATATGAGCAAATTACGGAACTGACCACGAGACGAAGGATAAGATACGCGCCCCCAAGGGGTCGATGGCCTTGAAACATGGTGCACGGTCTTGCTCTATCCCACAAGGTGGCGAATTTCTTCCGCACCTCAGAAAAGGGTTGAAACCTTGGGGTCCTGTAGCCCTCTCGTGCGAGTATCTGAGCCCATCGGCCTTCAGTTCATCGAGAGACGTCCCCTGGATCGTATACAAGGCCCGTTATGCAGTATGTGGAAAAGATAAGAGACCTAGGCTCTAGCATGACTTCAACATCGCCCGCGCTAGCTTCAGCGGTGGGTTGAGAGACGACCCGGTGAGCGTCAAGGATTAAACCATGAACTTTCTAAAGGGCATTCAATTTGACTACATAGCCCATAGCCACCTCATTTATACTCCGATAGTTATCGCGTGGCGCACGTATCTCGTACTAGAGTGCTCTTGTGCACTGAGTTAGCTATTAACGTCGTCCAGCGCGCCTAATACCGCGGTGCCAATTCCGTGAACTGCGGAGTATTCCGATTTTCGGATGTTGTATCAAGAAACTGGTGGTATTTGAAACTCTTATGATCATCCACTGGGCACTGTGCAAGGGACGGAAGTTTAATACTAACCTACTACGTACTCGCCGGTCACCTGTTTCCTGCCAGTGTCGAGCCCAGCCCTAATTCCCGATCTGCCCTGTAGAGTTATGGAAACCTGTATCGATAATCTGGCCCTTAGTGCAATGGGCCCGCCATCTACAGTCTAAGCGGGACCCGAGTGACCTGACTAGAGTGGGACATATCCCAATTCTTGACTTTGATAAATTACATTGTTAGTCAGGTTCCGACCGCTAAATAACTAGAGGGAACAGGGGAGTAATAAAGAACGATTAATGTAATTGCCCACACGGTGACAGGAGGATGACTTGTCCACCTGAGTCCTGTAGGACCTCCTCACTTATAGTACCGGGAAGGCCAACTAATTTTCGGTAAGCAACGAAACGCCCTCTCTCTCCTGAGAATGTTGGCTTATGGTGTCCAGGAGGGGAATATGTTGTCCCCATCTACTCCATGGGTGGTAAACTGGTATAGGCTTTGTGGACTTAAGCCTTACTACACTCTGTT'/>

    <sequence taxon='15' value='CTTCCCTTCTTAACCAGTGGGCGATCAGGTTAGAGTTACTAGACGTGTACTCGGGGACTTCGTTCTTCGTCAACGTGCGGCTTAACTCCGCCCATTTCGTTTCACCAGGCCGCCCAAACGCCGTACCTGCCATGGAGATGCGCATGTTGACAGAGGAGCTAAAACGAATCAAAGACGCTCTATTGCGTTTTCAGGGGCCCAACCGAACCCCGGCGGTAAAAGTGTCAGTCTGACATGACACACGAATAGCACCAGACGCTACCGGGCTGTAAGTTGCTTAGTGCGTGGGCGCCGAAGCAAAACCGTGTGTGACTACCCTCGTCCACACTTATTATCAGGATATAACCACTGCGAATTCGTCGGGTCAGATCGTTAGGAGCCATGTAATCCAAAGGGTGATCCGATGGACACATCAGTCACCCAGCCCTCCCTCAGAGGCCCTCGAGGATTGCACGAATGAAATGACAGGTGTTCGCTACTAACGCTATCGCAGCCGGATATAATGGATATTAGGCGACGAATCGAAGTATCCCCCGCTGAACCTTTGTTTCAGATATTGCCATTTCCCACCGACCTGACCGGTTACCTCCGACTGCATTAGTGGACGGCCGCGCACCCTGGGTTTCATATGGGCACCCCCTGATGTGAAGTGGATGCAGAGAGCATAGACCGATCTAAACTGGGTGGGCATGCAGGTAGCCCGGTTAGCTTGGAACTCAGTTGCAACTGTGACGAGGGGCTCGATCTTGGACATCGCTCTCTCATGCATCGGGGATGACATGAACGTCCCCACCGTATGGTAGAACCCATCATGTGAATATTCTAAGCGAGTTCTTCGAACCTTTTCTGCCAATACCGGAGAGTCTGCCCACATCTAATATGAGCAAATTACGGAACTGATCACAAGACGAAGGATAAGATACGTGCCCCCAAGGGGTCGATGGCCTTGAAACATGATGCACGGTCTTGCTTTATCCCACAAGGTGGCGAATTTCTTCCGCACCTCAGAAAAGGGTTGAAACCTTGGGGTCCTGTAGCCCTCTCGTGCGAGTATCTGAGCCCATCGGCCTTCAGTTCATCGAGAGACGTCCCCTGGATCGTATACAAGGCCCGTTATGCAGTATGTGGAAAAGATAAGAGACCTAGGCTCTAGCATGACTTCAACATCGCCCGCGCTAGCTTCAGCGGTGGGTTGATAGACGACCCGGTGAGCGTCAAGGATTAAACCATGAACTTTCTAAAGGGCATTCAATTTGACTACATAGCCCCCAACCACCTCATTTATACTCCGATAGTTATCGCGTGACGCACGTATCTCGTACTAGAGTGCTCTTGTGCACTGAGTTAGCTATCAACGTCGTCCAGCGCGCCTAATACCGCGGTGCCAATTCCGTGAACTGCGGAGTATTCCGATTTTCGGATGTTGTATCAAGAAACTGATGGTATTTAAAACTTTTATGATCATCCACTGGGCGCTGTGCGAGGGACGGAAGTTTAATACTAACCTACTACGTACTCGCCGGTCACCTGTTTCCTGCCAGTGTCGAGCCCAGCCCTAGTTCCCGATCTGCCCTGTAGAGTTATGGAAACTTGTCTCGATAATCTGGCCCTTAGTGCAATGGGCCTGCCATCTACAGTCTAAGCGGGACCCGAGTGACCTGACTAGAGTGGGACATATCCCAATTCTTGACTTTGCTAAATTACATGGTTAGTCAGGTTCCGACCGCTACATAACTAGAGGGAACAGGGGAGTCATAAAGAACGATTAATGTAATTGCCCACACGGTGACAGGAGGATGACTTGTCCACCTGAGTCCTGGAAGACCTCCTCACTTATAGTACCGGGAAGGCCGACTAATTTTCCGTAAGCAGCGAAACGCCCTCTCTCTCCTGAGAATGTTGGCTTATGGCGTCCAGGAGGGGAATATGTTGTCCCCATCTACTCCATGGGTGGTAAACTGGTATAGGCTTTGTGGACTTAAGCCTTACCACATTCTGTT'/>

    <sequence taxon='33' value='CTTCCCTTCTTAACCAGTGGGCGATCAGGTTAGAGTTACTAGACGTGTACTCGGGGACTTCGTTCTTCGTCAACGTGCGGCTTAACTCCGCCCATTTCGTTTCACCAGGCCGCCCAAACGCCGTACCTGCCATGGAGATGCGCATGTTGACAGAGGAGCTAAAACGAATCAAAGACGCTCTATTGCGTTTTCAGGGGCCCAACCGAACCCCGGCGGTAAAAGTGTCAGTCTGACATGACACACGAATAGCACCAGACGCTACCGGGCTGTAAGTTGCTTAGTGCGTGGGCGCCGAAGCAAAACCGTGTGTGACTACCCTCGTCCACACTTATTATCAGGATATAACCACTGCGAATTCGTCGGGTCAGATCGTTAGGAGCCATGTAATCCAAAGGGTGATCCGATGGACACATCAGTCACCCAGCCCTCCCTCAGAGGCCCTCGAGGATCGCACGAATGAAATGACAGGTGTTCGCTACTAACGCTATCGCAGCCGGATATAATGGATATTAGGCGACGAATCGAAGTATCCCCCGCTGAACCTTTGTTTCAGATATTGCCATTTCCCACCGACCTGACCGGTTACCTCCGACTGCATTAGTGGACGGCCGCGCACCCTGGGTTTCATATGGGCACCCCCTGATGTGAAGTGGATGCAGAGAGCATAGACCGATCTAAACTGGGTGGGCATGCAGGTAGCCCGGTTAGCTTGGAACTCAGTTGCAACTGTGACGAGGGGCTCGATCTTGGACATCGCTCTCTCATGCATCGGGGATGACATGAACGTCCCCACCGTATGGTAGAACCCATCATGTGAATATTCTAAGCGAGTTCTTCGAACCTTTTCTGCCAATACCGGAGAGTCTGCCCACATCTAATATGAGCAAATTACGGAACTGATCACAAGACGAAGGATAAGATACGTGCCCCCAAGGGGTCGATGGCCTTGAAACATGATGCACGGTCTTGCTTTATCCCACAAGGTGGCGAATTTCTTCCGCACCTCAGAAAAGGGTTGAAACCTTGGGGTCCTGTAGCCCTCTCGTGCGAGTATCTGAGCCCATCGGCCTTCAGTTCATCGAGAGACGTCCCCTGGATCGTATACAAGGCCCGTTATGCAGTAAGTGGAAAAGATAAGAGACCTAGGCTCTAGCATGACTTCAACATCGCCCGCGCTAGCTTCAGCGGTGGGTTGATAGACGACCCGGTGAGCGTCAAGGATTAAACCATGAACTTTCTAAAGGGCATTCAATTTGACTACATAGCCCCCAACCACCTCATTTATACTCCGATAGTTATCGCGTGACGCACGTATCTCGTACTAGAGTGCTCTTGTGCACTGAGTTAGCTATCAACGTCGTCCAGCGCGCCTAATACCGCGGTGCCAATTCCGTGAACTGCGGAGTATTCCGATTTTCGGATGTTGTATCAAGAAACTGATGGTATTTAAAACTTTTATGATCATCCACTGGGCGCTGTGCGAGGGACGGAAGTTTAATACTAACCTACTACGTACTCGCCGGTCACCTGTTTCCTGCAAGTGTCGAGCCCAGCCCTAGTTCCCGATCTGCCCTGTAGAGTTATGGAAACTTGTCTCGATAATCTGGCCCTTAGTGCAATGGGCCTGCCATCTACAGTCTAAGCGGGACCCGAGTGACCTGACTAGAGTGGGACATATCCCAATTCTTGACTTTGCTAAATTACATGGTTAGTCAGGTTCCGACCGCTACATAACTAGAGGGAACAGGGGAGTCATAAAGAACGATTAATGTAATTGCCCACACGGTGACAGGAGGATGACTTGTCCACCTGAGTCCTGGAAGACCTCCTCACTTATAGTACCGGGAAGGCCGACTAATTTTCCGTAAGCAGCGAAACGCCCTCTCTCTCCTGAGAATGTTGGCTTATGGCGTCCAGGAGGGGAATATGTTGTCCCCATCTACTCCATGGGTGGTAAACTGGTATAGGCTTTGTGGACTTAAGCCTTACCACATTCTGTT'/>

    <sequence taxon='47' value='CTTCCCTTCTTAACCAGTGGGCGATCAGGTTAGAGTTACTAGACGTGTACTCGGGGACTTCGTTCTTCGTAAACGTGCGGCTTAACTCCGCCCATTTCGTTTCGCCAGGCCGCCCAAACGCCGTACCTGCCATGGAGATACGCATGTTGACAGAGGAGCTAAAACGAATCAAAGACGCTCTATTGCGTTTTCAGGGGCCCAACCGAACCCCGGCGGTAAAAGTGTCAGTCTGACATGACACACGAATAGCACCAGACGCTACCGGGCTGTAAGTTGCTTAGTGCGTGGGCGCCGAAGCAAAACCGTGTGTGACTACCCTCGTCCACACTTATTATCAGGATATAACCACTGCGAATTCGTCGGGTCAGATCGTTAGGAGCCATGTAATCCAAAGGGTGATCCGATGGACACATCAGTCACCCAGCCCTCCCTCAGAGGCCCTCGAGGATCGCACGAATGAAATGACAGGTGTTCGCTACTAACGCTATCGCAGCCGGATATAATGGATATTAGGCGACGAATCGAAGTATCCCCCGCTGAACCTTTGTTTCAGATATTGCCATTTCCCACCGACCTGACCGGTTACCTCCGACTGCATTAGTGGACGGCCGCGCACCCTGGGTTTCATATGGGCACCCCCTGATGTGAAGTGGATGCAGAGAGCATAGACCGATCTAAACTGGGTGGGCATGCAGGTAGCCCGGTTAGCTTGGAACTCGGTTGCAACTGTGACGAGGGGCTCGATCTTGGACATCGCTCTCTCATGCATCGGGGATGACATGAACGTCCCCACCGTATGGTAGCACCCATCATGTGAATATTCTAAGCGAGTTCTTCGAACCTTTTCTGCCAATACCGGAGAGTCTGCCCACATCTAATATGAGCAAATTACGGAACTGATCACAAGACGAAGGATAAGATACGTGCCCCCAAGGGGTCGATGGCCTTGAAACATGATGCACGGTCTTGCTTTATCCCACAAGGTGGCGAATTTCTTCCGCACCTCAGAAAAGGGTTGAAACCTTGGGGTCCTGTAGCCCTCTCGTGCGAGTATCTGAGCCCATCGGCCTTCAGTTCATCGAGAGACGTCCCCTGGATCGTACACAAGGCCCGTTATGCCGTAAGTGGAAAAGATAAGAGACCTAGGCTCTAGCATGACTTCAACATCGCCCGCGCTAGCTTCAGCGGTGGGTTGATAGACGACCCGGTGAGCGTCAAGGATTAAACCATGAACTTTCTAACGGGCATTCAATTTGACTACATAGCCCCCAACCACCTCATTTATACTCCGATAGTTATCGCGTGACGCACGTATCTCGTACTAGAGTGCTCTTGTGCACTGAGTTAGCTATCAACGTCGTCCAGCGCGCCTAATACCGCGGTGCCAATTCCGTGAACTGCGGAGTATTCCGATTTTCGGATGTTGTATCAAGAAACTGATGGTATTTAAAACTTTTATGATCATCCACTGGGCGCTGTGCGAGGGACGGAAGTTTAATACTAACCTACTACGTACTCGCCGGTCACCTGTTTCCTGCAAGTGTCGAGCCCAGCCCTAGTTCCCGATCTGCCCTGTAGAGTTATGGAAACTTGTCTCGATAATCTGGCCCTTAGTGCAATGGGCCTGCCATCTACAGTCTAAGCGGGACCCGAGTGACCTGACTAGAGTGGGACATATCCCAATTCTTGACTTTGCTAAATTACATGGTTAGTCAGGTTCCGACCGCTACATAACTAGAGGGAACAGGGGAGTCATAAAGAACGATTAATGTAATTGCCCACACGGTGATAGGAGGATGACTTGTCCACCTGAGCCCTGGAAGACCTCCTCACTTATAGTACCGGGAAGGCCGACTAATTTTCCGTAAGCAGCGAAACGCCCTCTCTCTCCTGAGAATGTTGGCTTATGGCGTCTAGGAGGGGAATATGTTGTCCCCATCTACTCCATGGGTGGTAAACTGGTATAGGCTTTGTGGACTTAAGCCTTACCACATTCTGTT'/>

    <sequence taxon='95' value='CTTCCCTTCTTAACCAGTGGGCGATCAGGTTAGAGTTACTAGACGTGTACTCGGGGACTTCGTTCTTCGTAAACGTGCGGCTTAACTCCGCCCATTTCGTTTCGCCAGGCCGCCCAAACGCCGTACCTGCCATGGAGATACGCATGTTGACAGAGGAGCTAAAACGAATCAAAGACGCTCTATTGCGTTTTCAGGGGCCCAACCGAACCCCGGCGGTAAAAGTGTCAGTCTGACATGACACACGAATAGCACCAGACGCTACCGGGCTGTAAGTTGCTTAGTGCGTGGGCGCCGAAGCAAAACCGTGTGTGACTACCCTCGTCCACACTTATTATCAGGATATAACCACTGCGAATTCGTCGGGTCAGATCGTTAGGAGCCATGTAATCCAAAGGGTGATCCGATGGACACATCAGTCACCCAGCCCTCCCTCAGAGGCCCTCGAGGATCGCACGAATGAAATGACAGGTGTTCGCTATTAACGCTATCGCAGCCGGATATAATGGATATTAGGCGACGAATCGAAGTATCCCCCGCTGAACCTTTGTTTCAGATATTGCCATTTCCCACCGACCTGACCGGTTACCTCCGACTGCATTAGTGGACGGCCGCGCACCCTGGGTTTCATATGGGCACCCCCTGATGTGAAGTGGATGCAGAGAGCATAGACCGATCTAAACTGGGTGGGCATGCAGGTAGCCCGGTTAGCTTGGAACTCGGTTGCAACTGTGACGAGGGGCTCGATCTTGGACATCGCTCTCTCATGCATCGGGGATGACATGAACGTCCCCACCGTATGGTAGCACCCATCATGTGAATATTCTAAGCGAGTTCTTCGAACCTTTTCTGCCAATACCGGAGAGTCTGCCCACATCTAATATGAGCAAATTACGGAACTGATCACAAGACGAAGGATAAGATACGTGCCCCCAAGGGGTCGATGGCCTTGAAACATGATGCACGGTCTTGCTTTATCCCACAAGGTGGCGAATTTCTTCCGCACCTCAGAAAAGGGTTGAAACCTTGGGGTCCTGTAGCCCTCTCGTGCGAGTATCTGAGCCCATCGGCCTTCAGTTCATCGAGAGACGTCCCCTGGATCGTACACAAGGCCCGTTATGCCGTAAGTGGAAAAGATAAGAGACCTAGGCTCTAGCATGACTTCAACATCGCCCGCGCTAGCTTCAGCGGTGGGTTGATAGACGACCCGGTGAGCGTCAAGGATTAAACCATGAACTTTCTAACGGGCATTCAATTTGACTACATAGCCCCCAACCACCTCATTTATACTCCGATAGTTATCGCGTGACGCACGTATCTCGTACTAGAGTGCTCTTGTGCACTGAGTTAGCTATCAACGTCGTCCAGCGCGCCTAATACCGCGGTGCCAATTCCGTGAACTGCGGAGTATTCCGATTTTCGGATGTTGTATCAAGAAACTGATGGTATTTAAAACTTTTATGATCATCCACTGGGCGCTGTGCGAGGGACGGAAGTTTAATACTAACCTACTACGTACTCGCCGGTCACCTGTTTCCTGCAAGTGTCGAGCCCAGCCCTAGTTCCCGATCTGCCCTGTAGAGTTATGGAAACTTGTCTCGATAATCTGGCCCTTAGTGCAATGGGCCTGCCATCTACAGTCTAAGCGGGACCCGAGTGACCTGACTAGAGTGGGACATATCCCAATTCTTGACTTTGCTAAATTACATGGTTAGTCAGGTTCCGACCGCTACATAACTAGAGGGAACAGGGGAGTCATAAAGAACGATTAATGTAATTGCCCACACGGTGATAGGAGGATGACTTGTCCACCTGAGCCCTGGAAGACCTCCTCACTTATAGTACCGAGAAGGCCGACTAATTTTCCGTAAGCAGCGAAACGCCCTCTCTCTCCTGAGAATGTTGGCTTATGGCGTCTAGGAGGGGAATATGTTGTCCCCATCTACTCCATGGGTGGTAAACTGGTATAGGCTTTGTGGACTTAAGCCTTACCACATTCTGTT'/>

    <sequence taxon='16' value='CTTCCCTTCTTAACCAGTGGGCGATCAGGTTAGAGTTACTAGACGTGTACTCGGGGACTTCGTTCTTCGTCAACGTGCGGCTTAACTCCGCCCATTTCGTTTCACCAGGCCGCCCAAACGCCGTACCTGCCATGGAGATGCGCATGTTGACAGAGGAGCTAAAACGAATCAAAGACGCTCTATTGTGTTTTCAGGGGCCCAACCGAACCCCGGCGGTAAAAGTGTCAGTCTGACATGACACACGAATAGCACCAGACGCTACCGGGCTGTAAGTTGCTTAGTGCGTGGGCGCCGAAGCAAAACCGTGTGTGACTACCCTCGTCCACACTTATTATCAGGATATAACCACTGCGAATTCGTCGGGTCAGATCGTTAGGAGCCATGTAATCCAAAGGGTGATCCGATGGACACATCAGTCACCCAGCCCTCCCTCAGAGGCACTCGAGGATTGCACGAATGAAATGACAGATGTTCGCTACCAACGCTATCGCAGCCGGATATAATGGATATTAGGCGACGAATCGAAGTATCCCCCGCTGAACCTTTGTTTCAGATATTGCCATTTCCCACCGACCTGACCGGTTACCTCCGACTGCATTAGTGGACGGCCGCGCACCCTGGGTTTCATATGGGCACCCCCTGATGTGAAGTGGATGCAGAGAGCATAGACCGATCTAAACTGGGTGGGCATGCAGGTAGCCCGGTTAGCTTGGAACTCAGTTGCAACTGTGACGAGGGGCTCGATCTTGGACATCGCTCTCTCATGCATCGGGGATGACATGAACGTCCCCACCGTATGGTAGAACCCATCATGTGAATATTCTAAGCGAGTTCTTCGAACCTTTTCTGCCAATACCGGAGAGTCTGCCCACATCTAATATGAGCAAATTACGGAACTGATCACAAGACGAAGGATAAGATACGTGCCCCCAAGGGGTCGATGGCCTTGAAACATGATGTACGGTCTTGCTTTATCCCACAAGGTGGCGAATTTCTTCCGCACCTCAGAAAAGGGTTGAAACTTTGGGGTCCTGTAGCCCTCTCGTGCGAGTATCTGAGCCCATCGGCCTTCAGTTCATCGAGAGACGTCCCCTGGATCGTATACAAGGCCCGTTATGCAGTATGTGGAAAAGATAAGAGACCTAGGCTCTAGCATGACTTCAACATCGCCCGCGCTAGCTTCAGCGGTGGGTTGATAGACGACCCGGTGAGCGTCAAGGATTAAACCATGAACTTTCTAAAGGGCATTCAATTTGACTACATAGCCCACAACCACCTCATTTATACTCCGATAGTTATCGCGTGACGCACGTATCTCGTACTAGAGTGCTCTTGTGCACTGAGTTAGCTATCAACGTCGTCCAGCGCGCCTAATACCGCGGTGCCAATTCCGTGAACTGCGGAGTATTCCGATTTTCGGATGTTGTATCAAGAAACTGATGGTATTTGAAACTTTTATGATCATCCACTGGGCGCTATGCGAGGGACGGAAGTTTAATACTAACCTACTACGTACTCGCCGGTCACCTGTTTCCTGCCAGTGTCGAGCCCAGCCCTAGTTCCCGATCTGCCCTGTAGAGTTATGGAAACTTGTCTCGATAATCTGGCCCTTAGTGCAATGGGCCTGCCATCTACAGTCTAAGCGGGACCCGAGTGACCTGACTAGAGTGGGACATATCCCAATTCTTGACTTTGATAAGTTACATGGTTAGTCAGGTTCCGACCGCTACATAACTAGAGGGAACAGGGGAGTCATAAAGAACGATTAATGTAATTGCCCACACGGTGACAGGAGGATGACTTGTCCACCTGAGTCCTGGAAGACCTCCTCACTTATAGTACCGGGAAGGCCGACTAATTTTCCGTAAGCAGCGAAACGCCCTCTCTCTCCTGAGAATGTTGGCTTATGGCGTCCAGGAGGGGAATATGTTGTCCCCATCTACTCCATGGGTGGTAAACTGGTATAGGCTTTGTGGACTTAAGCCTTACCACACTCTGTT'/>

    <sequence taxon='63' value='CTTCCCTTCTTAACCAGTGGGCGATCAGGTTAGAGTTACTAGACGTGTACTCGGGGACTTCGTTCTTCGTCAACGTGCGGCTTAACTCCGCCCATTTCGTTTCACCAGGCCGCCCAAACGCCGTACCTGCCATGGAGATGCGCATGTTGACAGAGGAGCTAAAGCGAATCAAAGACGCTCTATTGTGTTTTCAGGGGCCCAACCGAACCCCGGCGGTAAAAGTGTCAGTCTGACATGACACACGAATAGCACCAGACGCTACCGGGCTGTAAGTTGCTTAGTGCGTGGGCGCCGAAGCAAAACCGTGTGTGACTACCCTCGTCCACACTTATTATCAGGATACAACCACTGCGAATTCGTCGGGTCAGATCGTTAGGAGCCATGTAATCCAAAGGGTGATCCGATGGACACATCAGTCACCCAGCCCTCCCTCAGAGGCACTCGAGGATTGCACGAATGAAATGACAGATGTTCGCTACCAACGCTATCGCAGCCGGATATAATGGATATTAGGCGACGAATCGAAGTATCCCCCGCTGAACCTTTGTTTCAGATATTGCCATTTCCCACCGACCTGACCGGTTACTTCCGACTGCATTAGTGGACGGCCGCGCACCCTGGGTTTCATATGGGCACCCCCTGATGTGAAGTGGATGCAGAGAGCATAGACCGATCTAAACTGGGTGGGCATGCAGGTAGCCCGGTTAGCTTGGAACTCAGTTGCAACTGTGACGAGGGGCTCGATCTTGAACATCGCTCTCTCATGCATCGGGGATGACATGAACGTCCCCACCGTATGGTAGAACCCATCATGTGAATATTCTAAGCGAGCTCTTCGAACCTTTTCTGCCAATACCGGAGAGTCTGCCCACATCTAATATGAGCAAATTACGGAACTGATCACAAGACGAAGGATAAGATACGTGCCCCCAAGGGGTCGATGGCCTTGAAACATGATGTACGGTCTTGCTTTATCCCACAAGGTGGCGAATTTCTTCCGCACCTCAGAAAAGGGTTGAAACTTTGGGGTCCTGTAGCCCTCTCGTGCGAGTATCTGAGCCCATCGGCCTTCAGTTCATCGAGAGACGTCCCCTGGATCGTATACAAGGCCCGTTATGCAGTATGTGGAAAAGATAAGAGACCTAGGCTCTAGCATGACTTCAACATCGCCCGCGCTAGCTTCAGCGGTGGGTTGATAGACGACCCGGTGAGCGTCAAGGATTAAACCATGAACTTTCTAAAGGGCATTCAATTTGACTACATAGCCCACAACCACCTCATTTATACTCCGATAGTTATCGCGTGACGCACGTATCTCGTACTAGAGTTCTCTTGTGCACTGAGTTAGCTATCAACGTCGTCCAGCGCGCCTAATACCGCGGTGCCAATTCCGTGAACTGCGGAGTATTCCGATTTTCGGATGTTGTATCAAGAAACTGATGGTATTTGAAACTTTTATGATCATCCACTGGGCGCTATGCGAGGGACGGAAGTTTAATACTAACCTACTACGTACTCGCCGGTCACCTGTTTCCTGCCAGTGTCGAGCCCAGCCCTAGTTCCCGATCTGCCCTGTAGAGTTATGGAAACTTGTCTCGATAATCTGGCCCTTAGTGCAATGGGCCTGCCATCTACAGTCTAAGCGGGACCCGAGTGACCTGACTAGAGTGGGACATGTCCCAATTCTTGACTTTGATAAGTTACATGGTTAGTCAGGTTCCGACCGCTACATAACTAGAGGGAACAGGGGAGTCATAAAGAACGATTAATGTAATTGCCCACACGGTGACAGGAGGATGACTTGTCCACCTGAGTCCTGGAAGACCTCCTCACTTATAGTACCGGGAAGGCCGACTAATTTTCCGTAAGCAGCGAAACGCCCTCTCTCTCCTGAGAATGTTGGCTTATGGCGTCCAGGAGGGGAATATGTTGTCCCCATCTACTCCATGGGTGGTAAACTGGTATAGGCTTTGTGGACTTAAGCCTTACCACACTCTGTT'/>

    <sequence taxon='64' value='CTTCCCTTCTTAACCAGTGGGCGATCAGGTTAGAGTTACTAGACGTGTACTCGGGGACTTCGTTCTTCGTCAACGTGCGGCTTAACTCCGCCCATTTCGTTTCACCAGGCCGCCCAAACGCCGTACCTGCCATGGAGATGCGCATGTTGACAGAGGAGCTAAAACGAATCAAAGACGCTCTATTGTGTTTTCAGGGGCCCAACCGAACCCCGGCGGTAAAAGTGTCAGTCTGACATGACACACGAATAGCACCAGACGCTACCGGGCTGTAAGTTGCTTAGTGCGTGGGCGCCGAAGCAAAACCGTGTGTGACTACCCTCGTCCACACTTATTATCAGGATACAACCACTGCGAATTCGTCGGGTCAGATCGTTAGGAGCCATGTAATCCAAAGGGTGATCCGATGGACACATCAGTCACCCAGCCCTCCCTCAGAGGCACTCGAGGATTGCACGAATGAAATGACAGATGTTCGCTACCAACGCTATCGCAGCCGGATATAATGGATATTAGGCGACGAATCGAAGTATCCCCCGCTGAACCTTTGTTTCAGATATTGCCATTTCCCACCGACCTGACCGGTTACTTCCGACTGCATTAGTGGACGGCCGCGCACCCTGGGTTTCATATGGGCACCCCCTGATGTGAAGTGGATGCAGAGAGCATAGACCGATCTAAACTGGGTGGGCATGCAGGTAGCCCGGTTAGCTTGGAACTCAGTTGCAACTGTGACGAGGGGCTCGATCTTGGACATCGCTCTCTCATGCATCGGGGATGACATGAACGTCCCCACCGTATGGTAGAACCCATCATGTGAATATTCTAAGCGAGTTCTTCGAACCTTTTCTGCCAATACCGGAGAGTCTGCCCACATCTAATATGAGCAAATTACGGAACTGATCACAAGACGAAGGATAAGATACGTGCCCCCAAGGGGTCGATGGCCTTGAAACATGATGTACGGTCTTGCTTTATCCCACAAGGTGGCGAATTTCTTCCGCACCTCAGAAAAGGGTTGAAACTTTGGGGTCCTGTAGCCCTCTCGTGCGAGTATCTGAGCCCATCGGCCTTCAGTTCATCGAGAGACGTCCCCTGGATCGTATACAAGGCCCGTTATGCAGTATGTGGAAAAGATAAGAGACCTAGGCTCTAGCATGACTTCAACATCGCCCGCGCTAGCTTCAGCGGTGGGTTGATAGACGACCCGGTGAGCGTCAAGGATTAAACCATGAACTTTCTAAAGGGCATTCAATTTGACTACATAGCCCACAACCACCTCATTTATACTCCGATAGTTATCGCGTGACGCACGTATCTCGTACTAGAGTGCTCTTGTGCACTGAGTTAGCTATCAACGTCGTCCAGCGCGCCTAATACCGCGGTGCCAATTCCGTGAACTGCGGAGTATTCCGATTTTCAGATGTTGTATCAAGAAACTGATGGTATTTGAAACTTTTATGATCATCCACTGGGCGCTATGCGAGGGACGGAAGTTTAATACTAACCTACTACGTACTCGCCGGTCACCTGTTTCCTGCCAGTGTCGAGCCCAGCCCTAGCTCCCGATCTGCCCTGTAGAGTTATGGAAACTTGTCTCGATAATCTGGCCCTTAGTGCAATGGGCCTGCCATCTACAGTCTAAGCGGGACCCGAGTGACCTGACTAGAGTGGGACATGTCCCAATTCTTGACTTTGATAAGTTACATGGTTAGTCAGGTTCCGACCGCTACATAACTAGAGGGAACAGGGGAGTCATAAAGAACGATTAATGTAATTGCCCACACGGTGACAGGAGGATGACTTGTCCACCTGAGTCCTGGAAGACCTCCTCACTTATAGTACCGGGAAGGCCGACTAATTTTCCGTAAGCAGCGAAACGCCCTCTCTCTCCTGAGAATGTTGGCTTATGGCGTCCAGGAGGGGAATATGTTGTCCCCATCTACTCCATGGGTGGTAAACTGGTATAGGCTTTGTGGACTTAAGCCTTACCACACTCTGTT'/>

    <sequence taxon='79' value='CTTCCCTTCTTAACCAGTGGGCGATCAGGTTAGAGTTACTAGACGTGTACTCGGGGACTTCGTTCTTCGTCAACGTGCGGCTTAACTCCGCCCATTTCGTTTCACCAGGCCACCCAAACGCCGTACCTGCCATGGAGATGCGCATGTTGACAGAGGAGCTAAAACGAATCAAAGACGCTCTATTGTGTTTTCAGGGGCCCAACCGAACCCCGGCGGTAAAAGTGTCAGTCTGACATGACACACGAATAGCACCAGACGCTACCGGGCTGTAAGTTGCTTAGTGCGTGGGCGCCGAAGCAAAACCGTGTGTGACTACCCTCGTCCACACTTATTATCAGGATACAACCACTGCGAATTCGTCGGGTCAGATCGTTAGGAGCCATGTAATCCAAAGGGTGATCCGATGGACACATCAGTCACCCAGCCCTCCCTCAGAGGCACTCGAGGATTGCACGAATGAAATGACAGATGTTCGCTACCAACGCTATCGCAGCCGGATATAATGGATATTAGGCGACGAATCGAAGTATCCCCCGCTGAACCTTTGTTTCAGATATTGCCATTTCCCACCGACCTGACCGGTTACTTCCGACTGCATTAGTGGACGGCCGCGCACCCTGGGTTTCATATGGGCACCCCCTGATGTGAAGTGGATGCAGAGAGCATAGACCGATCTAAACTGGGTGGGCATGCAGGTAGCCCGGTTAGCTTGGAACTCAGTTGCAACTGTGACGAGGGGCTCGATCTTGGACATCGCTCTCTCATGCATCGGGGATGACTTGAACGTCCCCACCGTATGGTAGAACCCATCATGTGAATATTCTAAGCGAGTTCTTCGAACCTTTTCTGCCAATACCGGAGAGTCTGCCCACATCTAATATGAGCAAATTACGGAACTGATCACAAGACGAAGGATAAGATACGTGCCCCCAAGGGGTCGATGGCCTTGAAACATGATGTACGGTCTTGCTTTATCCCACAAGGTGGCGAATTTCTTACGCACCTCAGAAAAGGGTTGAAACTTTGGGGTCCTGTAGCCCTCTCGTGCGAGTATCTGAGCCCATCGGCCTTCAGTTCATCGAGAGACGTCCCCTGGATCGTATACAAGGCCCGTTATGCAGTATGTGGAAAAGATAAGAGACCTAGGCTCTAGCATGACTTCAACATCGCCCGCGCTAGCTTCAGCGGTGGGTTGATAGACGACCCGGTGAGCGTCAAGGATTAAACCATGAACTTTCTAAAGGGCATTCAATTTGACTACATAGCCCACAACCACCTCATTTATACTCCGATAGTTATCGCGTGATGCACGTATCTAGTACTAGAGTGCTCTTGTGCACTGAGTTAGCTATCAACGTCGTCCAGCGCGCCTAATACCGCGGTGCCAATTCCGTGAACTGCGGAGTATTCCGATTTTCAGATGTTGTATCAAGAAACTGATGGTATTTGAAACTTTTATGATCATCCACTGGGCGCTATGCGAGGGACGGAAGTTTAATACTAACCTACTACGTACTCGCCGGTCACCTGTTTCCTGCCAGTGTCGAGCCCAGCCCTAGCTCCCGATCTGCCCTGTAGAGTTATGGAAACTTGTCTCGATAATCTGGCCCTTAGTGCAATGGGCCTGCCATCTACAGTCTAAGCGGGACCCGAGTGACCTGACTAGAGTGGGACATGTCCCAATTCTTGACTTTGATAAGTTACATGGTTAGTCAGGTTCCGACCGCTACATAACTAGAGGGAACAGGGGAGTCATAAAGAACGATTAATGTAATTGCCCACACGGTGACAGGAGGATGACTTGTCCACCTGAGTCCTGGAAGACCTCCTCACTTATAGTACCGGGAAGGCCGACTAATTTTCCGTAAGCAGCGAAACGCCCTCTCTCTCCTGAGAATGTTGGCTTATGGCGTCCAGGAGGGGAATATGTTGTCCCCATCTACTCCATGGGTGGTAAACTGGTATAGGCTTTGTGGACTTAAGCCTTACCACACTCTGTT'/>

    <sequence taxon='1' value='CTTCCCTTCTTAACCAGTGGGCGATCAGGTTAGAGTCACTAGACGTGTACTCGGGGACTTCGTTCTTCGTCAACGTGCGGATTAACTCCGCCCATTTCGTTTCATCAGGCCGCCCAAACGCCGTACCTGCCATGGAGATGCGCATGTTGACAGAGGAGCTAAAACGAATCAAAGACACTCTATTGCGTTTTCAGGGGCCCAACCGAACCCCGGCGGTAAAAGTGTCAGTCTGACATGACACACGAATAGCACCAGACGCTACCGGGCTGTAAGTTGCTTAGTGCGTGGGCGCCGAAGCAAAACCGTGTGTGACTACCCTCGTCCACACTTATTATCAGGATATAACCACTGCGAATTCGTCGGGTCAGATCGTTGGGAGCCATGTAATCCAAAGGGTGATCCGATGGACACATCAGTCACCCAGCCCTCCCTCAGACGCCCTCGAGGATTGCACGAATGAAATGATAGATGTTCGCTACTAACGCTATCGCAGCCGGATATAATGGATATTAGGCGACGAATCGAAGTATCCCCCGCTGAACCTTTGTTTCAGATATTGCCATTTCCCACCGACCTGACCGGTTACCTCCGACTGCATTAGCGGACGGCCGCGCACCCTGGGTTTCATATGGGCACCCCCTGATGTGAAGTAGATGCAGAGAGCATAGACCGATCTAAACTGGGTGGGCATGCGGGTAGCCCGGTTAGCTTGGAACTCAGTTGCAACTGTGACGAGGGGCTCGATCTTAGACATCGCTCTCTCATGCATCGGGGATGACATGAACGTCCCCACCGTATGGTAGAACCCATCATGTGAATATTCTAAGCGAGTTCTTCGAACCTTTTCTGCCAATACCGGAGAGTCTGCCCACATCTAATATGAGCAAATTACGGAACTGATCACGAGACGAAGGATAAGATACGTGCCCCCAAGGGGTCGACGGCCTTGAAACATGATGCACGGTCTTGCTCTATCCCACAAGGTGGCGAATTTCTTCCGCACCTCAGAAAAGGGTTGAAACCTTGGGGTCCTGTAGCCCTCTCGTGCGAATATCTGAGCCCTTCGGCCTTCAGTTCATCGAGAGACGTCCCCTGGATCGTATACAAGGCCCGTTATGCAGTATGTGGAAAAGATAAGAGACCTAGGCTCTAGCATGACTTCAACATCGCCCGCGCTAGCTTCAGCGGTGGGTTGATAGACGACCCGGTGAGCGTCAAGGATTAAACCATGAACTTTCTAAAGGGCATTCAATTTGACTACATAGCCCACAACCACCTCATTTATACTCCGATAGTTATCGCGTGACGCACGTATCTCGTACTAAAGTGCTCTTGTGCACTGAGTTAGCTATCAACGTCGTCCAGCGCGCCTAATACCGCGGTGCCAATTCCGTGAACTGCGGAGTATTCCGATTTTCGGATGTTGTATCAAGAAACTGGTGGTATTTGAAACTTTTATGATCATCCACTGGGCGCTGTGCGAGGGACGGAAGTTTAATACTAACCTACTACGTACTCGCCGGTCACCTGTTTCCTGCCAGTGTCGAGCCCAGCCCTAGTTCCCGATCTGCCCTGTAGAGTTATGGAAACTTGTCTCGATAATCTGGCCCTTAGTGCAATGGGCCTGCCATCTACAGTCTAAGCGGGACCCGAGTGACCTGACTAGAGTGGGACATATCCCAATTCTTGACTTTGATAAATTACATGGTTAGTCAGGTTCCGACCGCTACATAACTAGAGGGAACAGGGGAGTCATAAAGAACGATTAATGTAATTGCCCACACGGTGACAGGAGGATGACTTGTCCACCTGAGTCCTGGAGGACCTCCTCACTTATAGTACCGGGAAGGCCGACTAATTTTCGGTAAGCAACGAAACGCCCTCTCTCTCCTGAGAATGTTGGCTTATGGCGTCCAGGAGGGGAATATGTTGTCCCCATCTACTCCATGGGTGGTAAACTGGTATAGGCTTTGTTGACTTAAGCCTTACCACACTCTGTT'/>

    <sequence taxon='3' value='CTTCCCTTCTTAACCAGTGGGCGATCAGGTTAGAGTCACTAGACGTGTACTCGGGGACTTCGTTCTTCGTCAACGTGCGGATTAACTCCGCCCATTTCGTTTCATCAGGCCGCCCAAACGCCGTACCTGCCATGGAGATGCGCATGTTGACAGAGGAGCTAAAACGAATCAAAGACACTCTATTGCGTTTTCAGGGGCCCAACCGAACCCCGGCGGTAAAAGTGTCAGTCTGACATGACACACGAATAGCACCAGACGCTACCGGGCTGTAAGTTGCTTAGTGCGTGGGCGCCGAAGCAAAACCGTGTGTGACTACCCTCGTCCACACTTATTATCAGGATATAACCACTGCGAATTCGTCGGGTCAGATCGTTGGGAGCCATGTAATCCAAAGGGTGATCCGATGGACACATCAGTCACCCAGCCCTCCCTCAGACGCCCTCGAGGATTGCACGAATGAAATGATAGATGTTCGCTACTAACGCTATCGCAGCCGGATATAATGGATATTAGGCGACGAATCGAAGTATCCCCCGCTGAACCTTTGTTTCAGATATTGCCATTTCCCACCGACCTGACCGGTTACCTCCGACTGCATTAGCGGACGGCCGCGCACCCTGGGTTTCATATGGGCACCCCCTGATGTGAAGTAGATGCAGAGAGCATAGACCGATCTAAACTGGGTGGGCATGCGGGTAGCCCGGTTAGCTTGGAACTCAGTTGCAACTGTGACGAGGGGCTCGATCTTAGACATCGCTCTCTCATGCATCGGGGATGACATGAACGTCCCCACCGTATGGTAGAACCCATCATGTGAATATTCTAAGCGAGTTCTTCGAACCTTTTCTGCCAATACCGGAGAGTCTGCCCACATCTAATATGAGCAAATTACGGAACTGATCACGAGACGAAGGATAAGATACGTGCCTCCAAGGGGTCGACGGCCTTGAAACATGATGCACGGTCTTGCTCTATCCCACAAGGTGGCGAATTTCTTCCGCACCTCAGAAAAGGGTTGAAACCTTGGGGTCCTGTAGCCCTCTCGTGCGAATATCTGAGCCCTTCGGCCTTCAGTTCATCGAGAGACGTCCCCTGGATCGTATACAAGGCCCGTTATGCAGTATGTGGAAAAGATAAGAGACCTAGGCTCTAGCATGACTTCAACATCGCCCGCGCTAGCTTCAGCGGTGGGTTGATAGACGACCCGGTGAGCGTCAAGGATTAAACCATGAACTTTCTAAAGGGCATTCAATTTGACTACATAGCCCACAACCACCTCATTTATACTCCGATAGTTATCGCGTGACGCACGTATCTCGTACTAAAGTGCTCTTGTGCACTGAGTTAGCTATCAACGTCGTCCAGCGCGCCTAATACCGCGGTGCCAATTCCGTGAACTGCGGAGTATTCCGATTTTCGGATGTTGTATCAAGAAACTGGTGGTATTTGAAACTTTTATGATCATCCACTGGGCGCTGTGCGAGGGACGGAAGTTTAATACTAACCTACTACGTACTCGCCGGTCACCTGTTTCCTGCCAGTGTCGAGCCCAGCCCTAGTTCCCGATCTGCCCTGTAGAGTTATGGAAACTTGTCTCGATAATCTGGCCCTTAGTGCAATGGGCCTGCCATCTACAGTCTAAGCGGGACCCGAGTGACCTGACTAGAGTGGGACATATCCCAATTCTTGACTTTGATAAATTACATGGTTAGTCAGGTTCCGACCGCTACATAACTAGAGGGAACAGGGGAGTCATAAAGAACGATTAATGTAATTGCCCACACGGTGACAGGAGGATGACTTGTCCACCTGAGTCCTGGAGGACCTCCTCACTTATAGTACCGGGAAGGCCGACTAATTTTCGGTAATCAACGAAACGCCCTCTCTCTCCTGAGAATGTTGGCTTATGGCGTCCAGGAGGGGAATATGTTGTCCCCATCTACTCCATGGGTGGTAAGCTGGTATAGGCTTTGTTGACTTAAGCCTTACCACACTCTGTT'/>

    <sequence taxon='25' value='CTTCCCTTCTTAACCAGTGGGCGATCAGGTTAGAGTCACTAGACGTGTACTCGGGGACTTCGTTCTTCGTCAACGTGCGGATTAACTCCGCCCATTTCGTTTCATCAGGCCGCCCAAACGCCGTACCTGCCATGGAGATGCGCATGTTGACAGAGGAGCTAAAACGAATCAAAGACACTCTATTGCGTTTTCAGGGGCCCAACCGAACCCCGGCGGTAAAAGTGTCAGTCTGACATGACACACGAATAGCACCAGACGCTACCGGGCTGTAAGTTGCTTAGTGCGTGGGCGCCGAAGCAAAACCGTGTGTGACTACCCTCGTCCACACTTATTATCAGGATATAACCACTGCGAATTCGTCGGGTCAGATCGTTGGGAGCCATGTAATCCAAAGGGTGATCCGATGGACACATCAGTCACCCAGCCCTCCCTCAGACGCCCTCGAGGATTGCACGAATGAAATGATAGATGTTCGCTACTAACGCTATCGCAGCCGGATATAATGGATATTAGGCGACGAATCGAAGTATCCCCCGCTGAACCTTTGTTTCAGATATTGCCATTTCCCACCGACCTGACCGGTTACCTCCGACTGCATTAGCGGACGGCCGCGCACCCTGGGTTTCATATGGGCACCCCCTGATGTGAAGTAGATGCAGAGAGCATAGACCGATCTAAACTGGGTGGGCATGCGGGTAGCCCGGTTAGCTTGGAACTCAGTTGCAACTGTGACGAGGGGCTCGATCTTAGACATCGCTCTCTCATGCATCAGGGATGACATGAACGTCCCCACCGTATGGTAGAACCCATCATGTGAATATTCTAAGCGAGTTCTTCGAACCTTTTCTGCCAATACCGGAGAGTATGCCCACATCTAATATGAGCAAATTACGGAATTGATCACGAGACGAAGGATAAGATACGTGCCTCCAAGGGGTCGACGGCCTTGAAACATGATGCACGGTCTTGCTCTATCCCACAAGGTGGCGAATTTCTTCCGCACCTCAGAAAAGGGTTGAAACCTTGGGGTCCTGTAGCCCTCTCGTGCGAATATCTGAGCCCTTCGGCCTTCAGTTCATCGAGAGACGTCCCCTGGATCGTATACAAGGCCCGTTATGCAGTATGTGGAAAAGATAAGAGACCTAGGCTCTAGCATGACTTCAACATCGCCCGCGCTAGCTTCAGCGGTGGGTTGATAGACGACCCGGTGAGCGTCAAGGATTAAACCATGAACTTTCTAAAGGGCATTCAATTTGACTACATAGCCCACAACCACCTCATTTATACTCCGATAGTTATCGCGTGACGCACGTATCTCGTACTAAAGTGCTCTCGTGCACTGAGTTAGCTATCAACGTCGTCCAGCGCGCCTAATACCGCGGTGCCAATTCCGTGAACTGCGGAGTATTCCGATTTTCGGATGTTGTATCAAGAAACTGGTGGTATTTGAAACTTTTATGATCATCCACTGGGCGCTGTGCGAGGGACGGAAGTTTAATACTAACCTACTACGTACTCGCCGGTCACCTGTTTCCTGCCAGTGTCGAGCCCAGCCCTAGTTCCCGATCTGCCCTGTAGAGTTATGGAAACTTGTCTCGATAATCTGGCCCTTAGTGCAATGGGCCTGCCATCTACAGTCTAAGCGGGACCCGAGTGACCTGACTAGAGTGGGACATATCCCAATTCTTGACTTTGATAAATTACATGGCTAGTCAGGTTCCGACCGCTACATAACTAGAGGGAACAGGGGAGTCATAAAGAACGATTAATGTAATTGCCCACACAGTGACAGGAGGATGACTTGTCCACCTGAGTCCTGGAGGACCTCCTCACTTATAGTACCGGGAAGGCCGACTAATTTTCGGTAATCAACGAAACGCCCTCTCTCTCCTGAGAATGTTGGCTTATGGCGTCCAGGAGGGGAATATGTTGTCCCCATCTACTCCACGGGTGGTAAGCTGGTATAGGCTTTGTTGACTTAAGCCTTACCACACTCTGTT'/>

    <sequence taxon='44' value='CTTCCCTTCTCAACCAGTGGGCGATCAGGTTAGAGTCGCTAGACGTGTACTCGGGGACTTCGTTCTTCGTCAACGTGCGGATTAACTCCGCCCATTTCGTTTCATCAGGCCGCCCAAACGCCGTACCTGCCATGGAGATGCGCATGTTGACAGAGGAGCTAAAACGAATCAAAGACACTCTATTGCGTTTTCAGGGGCCCAACCGAACCCCGGCGGTAAAAGTGTCAGTCTGACATGACACACGAATAGCACCAGACGCTACCGGGCTGTAAGTTGCTTAGTGCGTGGGCGCCGAAGCAAAACCGTGTGTGACTACCCTCGTCCACACTTATTATCAGGATATAACCACTGCGAATTCGTCGGGTCAGATCGTTGGGAGCCATGTAATCCAAAGGGTGATCCGATGGACACATCAGTCACCCAGCCCTCCCTCAGACGCCCTCGAGGATTGCACGAATGAAATGATAGATGTTCGCTACTAACGCTATCGCAGCCGGATATAATGGATATTAGGCGACGAATCGAAGTATCCCCCGCTGAACCTTTGTTTCAGATATTGCCATTTCCCACCGACCTGACCGGTTACCTCCGACTGCATTAGCGGACGGCCGCGCACCCTGGGTTTCATATGGGCACCCCCTGATGTGAAGTAGATGCAGAGAGCATAGACCGATCTAAACTGGGTGGGCATGCGGGTAGCCCGGTTAGCTTGGAACTCAGTTGCAACTGTGACGAGGGGCTCGATCTTAGACATCGCTCTCTCATGCATCAGGGATGACATGAACGTCCCCACCGTATGGTAGAACCCATCATGTGAATATTCTAAGCGAGTTCTTCGAACCTTTTCTGCCAATACCGGAGAGTATGCCCACATCTAATATGAGCAAATTACGGAATTGATCACGAGACGAAGGATAAGATACGTGCCTCCAAGGGGTCGACGGCCTTGAAACATGATGCACGGTCTTGCCCTATCCCACAAGGTGGCGAATTTCTTCCGCACCTCAGAAAAGGGTTGAAACCTTGGGGTCCTGTAGCCCTCTCGTGCGAATATCTGAGCCCTTCGGCCTTCAGTTCATCGAGAGACGTCCCCTGGATCGTATACAAGGCCCGTTATGCAGTATGTGGAAAAGATAAGAGACCTAGGCTCTAGCATGACTTCAACATCGCCCGCGCTAGCTTCAGCGGTGGGTTGATAGACGACCCGGTGAGCGTCAAGGATTAAACCATGAACTTTCTAAAGGGCATTCAATTTGATTACATAGCCCACAACCACCTCATTTATACTCCGATAGTTATCGCGTGACGCACGTATCTCGTACTAAAGTGCTCTCGTGCACTGAGTTAGCTATCAACGTCGTCCAGCGCGCCTAATACCGCGGTGCCAATTCCGTGAACTGCGGAGTATTCCGATTTTCGGATGTTGTATCAAGAAACTGGTGGTATTTGAAACTTTTATGATCATCCACTGGGCGCTGTGCGAGGGACGGAAGTTTAATACTAACCTACTACGTACTCGCCGGTCACCTGTTTCCTGCCAGTGTCGAGCCCAGCCCTAGTTCCCGATCTGCCCTGTAGAGTTATGGAAACTTGTCTCGATAATCTGGCCCTTAGAGCAATGGGCCTGCCATCTACAGTCTAAGCGGGACCCGAGTGACCTGACTAGAGTGGGACATATCCCAATTCTTGACTTTAATAAATTACATGGCTAGTCAGGTTCCGACCGCTACATAACTAGAGGGAACAGGGGAGTCATAAAGAACGATTAATGTTATTGCCCACACAGTGACAGGAGGATGACTTGTCCACCTGAGTCCTGGAGGACCTCCTCACTTATAGTACCGGGAAGGCCGACTAATTTTCGGTAATCAACGAAACGCCCTCTCTCTCCTGAGAATGTTGGCTTATGGCGTCCAGGAGGGGAATATGTTGTCCCCATCTACTCCACGGGTGGTAAGCTGGTATAGGCTTTGTTGACTTAAGCCTTACCACACTCTGTC'/>

    <sequence taxon='34' value='CTTCCCTTCTTAACCAGTGGGCGATCAGGTTAGAGTCACTAGACGTGTACTCGGGGACTTCGTTCTTCGTCAACGTGCGGATTAACTCCGCCCATTTCGTTTCATCAGGCCGCCCAAACGCCGTACCTGCCATGGAGATGCGCATGTTGACAGAGGAGCTAAAACGAATCAAAGACACTCTATTGCGTTTTCAGGGGCCCAACCGAACCCCGGCGGTAAAAGTGTCAGTCTGACATGACACACGAATAGCACCAGACGCTGCCGGGCTGTAAGTTGCTTAGTGCGTGGGCGCCGAAGCAAAACCGTGTGTGACTACCCTCGTCCACACTTATTATCAGGATATAACCACTGCGAATTCGTCGGGTCAGATCGTTGGGAGCCATGTAATCCAAAGGGTGATCCGATGGACACATCAGTCACCCAGCCCTCCCTCAGACGCCCTCGAGGATTGCACGAATGAAATGATAGATGTTCGCTACTAACGCTATCGCAGCCGGATATAATGGATATTAGGCGACGAATCGAAGTATCCCCCACTGAACCTTTGTTTCAGATATTGCCATTTCCCACCGACCTGACCGGTTACCTCCGACTGCATTAGCGGACGGCCGCGCACCCTGGGTTTCATATGGGCACCCCCTAATGTGAAGTAGATGCAGAGAGCATAGACCGATCTAAACTGGGTGGGCATGCGGGTAGCCCGGTTAGCTTGGAACTCAGTTGCAACTGTGACGAGGGGCTCGATCTTAGACATCGCTCTCTCATGCATCAGGGATGACATGAACGTCCCCACCGTATGGTAGAACCCATCATGTGAATATTCTAAGCGAGTTCTTCGAACCTTTTCTGCCAATACCGGAGAGTATGCCCACATCTAATATGAGCAAATTACGGAATTGATCACGAGACGAAGGATAAGATACGCGCCTCCAAGGGGTCGACGGCCTTGAAGCATGATGCACGGTCTTGCTCTATCCCACAAGGTGGCGAATTTCTTCCGCACCTCAGAAAAGGGTTGAAACCTTGGGGTCCTGTAGCCCTCTCGTGCGAATATCTGAGCCCTTCGGCCTTCAGTTCATCGAGAGACGTTCCCTGGATCGTATACAAGGCCCGTTATTCAGTATGTGGAAAAGATAAGAGACCTAGGCTCTAGCATGACTTCAACATCGCCCGCGCTAGCTTCAGCGGTGGGTTGATAGACGACCCGGTGAGCGTCAAGGATTAAACCATGAACTTTCTAAAGGTCATTCAATTTGACTACATAGCCCACAACCACCTCATTTATACTCCGATAGTTATCGCGTGACGCACGTATCTCGTACTAAAGTGCTCTCGTACACTGAGTTAGCTATCAACGTCGTCCAGCGCGCCTAATACCGCGGTGCCAATTCCGCGAACTGCGGAGTATTCCGATTTTTGGATGTTGTATCAAGAAACTGGTGGTATTTGAAACTTTTATGATCATCCACTGGGCGCTGTGCGAGGGACGGAAGTCTAATACTAACCTACTACGTACTCGCCGGTCACCTGTTTCCTGCCAGTGTAGAGCCCAGCCCTAGTTCCCGATCTGCCCTGTAGAGTTATGGAAACTTGTCTCGATAATCTGGCCCTTAGTGCAATGGGACTGCCATCTACAGTCTAAGCGGGACCCGAGTGACCTGACTAGAGTGGGACATATCACAATTCTTGACTTTGATAACTTACATGGCTAGTCAGGTTCCGACCGCCACGTAACTAGAGGGAACAGGAGAGTCATAAAGAACGATTAATGTAATTGCCCACACAGTGACAGGAGGATGACTTGTCCACCTGAGTCCTGGAGGACCTCCTCACTTATAGTACCGGGAAGGCCGACTAATTTTCGGTAATCAACGAAACGCCCTCTCTCTCCTGAGAATGTTGGCTTATGGCGTCCAGGAGGGGAATATGTTGCCCCCATCTACTCCATGGGTGGTAAGCTGGTATAGGCTTTGTTGACTTAAGCCTTACCACACTCTGTT'/>

    <sequence taxon='78' value='CTTCCCTTCTTAACCAGTGGGCGATCAGGTTAGAGTCACTAGACGTGTACTCGGGGACTTCGTTCTTCGTCAACGTGCGGATTAACTCCGCCCATTTCGTTTCATCAGGCCGCCCAAACGCCGTACCTGCCATGGAGATGCGCATGTTGACAGAGGAGCTAAAACCAATCAAAGACACTCTATTGCGTTTTCAGGGGCCCAACCGAACCCCGGCGGTAAAAGTGTCAGTCTGACATGACACACGAATAGCACCAGACGCTGCCGGGCTGTAAGTTGCTTAGTGCGTGGGCGCCGAAGCAAAACCGTGTGTGACTACCCTCGTCCACACTTATTATCAGGATATAACCACTGCGAATTCGTCGGGTCAGATCGTTGGGAGCCATGTAATCCAAAGGGTGATCCGATGGACACATCAGTCACCCAGCCCTCCCTCAGACGCCCTCGAGGATTGCACGAATGAAATGATAGATGTTCGCTACTAACGCTATCGCAGCCGGATATAATGGATATTAGGCGACGAATCGAAGTATCCCCCACTGAACCTTTGTTTCAGATATTGCCATTTCCCACCGACCTGACCGGTTACCTCCGACTGCATTAGCGGACGGCCGCGCACCCTGGGTTTCATATGGGCACCCCCTAATGTGAAGTAGATGCAGAGAGCATAGACCGATCTAAACTGGGTGGGCATGCGGGTAGCCCGGTTAGCTTGGAACTCAGTTGCAACTGTGACGAGGGGCTCGATCTTAGACATCGCTCCCTCATGCATCAGGGATGACATGAACGTCCCCACCGTATGGTAGAACCCATCATGTGAATACTCTAAGCGAGTTCTTCGAACCTTTTCTGCCAATACCGGAGAGTATGCCCACATCTAATATGAGCAAATTACGGAATTGATCACGAGACGAAGGATAAGATACGCGCCTCCAAGGGGTCGACGGCCTTGAAGCATGATGCACGGTCTTGCTCTATCCCACAAGGTGGCGAATTTCTTCCGCACCTCAGAAAAGGGTTGAAACCTTGGGGTCCTGTAGCCCTCTCGTGCGAATATCTGAGCCCTTCGGCCTTCAGTTCATCGAGAGACGTTCCCTGGATCGTATACAAGGCCCGTTATTCAGTATGTGGAAAAGATAAGAGACCTAGGCTCTAGCATGACTTCAACATCGCCCGCGCTAGCTTCAGCGGTGGGTTGATAGACGACCCGGTGAGCGTCAAGGATTAAACCATGAACTTTCTAAAGGTCATTCAATTTGACTACATAGCCCACAACCACCTCATTTATACTCCGATAGTTATCGCGTGACGCACGTATCTCGTACTAAAGTGCTCTCGTACACTGAGTTAGCTATCAACGTCGTCCAGCGCGCCTAATACCGCGGTGCCTATTCCGCGAACTGCGGAGTATTCCGATTTTTGGATGTTGTATCAAGAACCTGGTGGTATTTGAAACTTTTATGATCATCCACTGGGCGCTGTGCGAGGGACGGAAGTCTAATACTAACCTACTACGTACTCGCCGGTCACCTGTTTCCTGCCAGTGTAGAGCCCAGCCCTAGTTCCCGATCTGCCCTGTAGAGTTATGGAAACTTGTCTCGATAATCTGGCCCTTAGTGCAATGGGACTGCCATCTACAGTCTAAGCGGGACCCGAGTGACCTGACTAGAGTGGGACATATCACAATTCTTGACTTTGATAACTTACATGGCTAGTCAGGTTCCGACCGCCACGTAACTAGAGGGAACAGGAGAGTCATAAAGAACGATTAATGTAATTGCCCACACAGTGACAGGAGGATGACTTGTCCACCTGAGTCCTGGAGGACCTCCTCACTTATAGTACCGGGAAGGCCGACTAATTTTCGGTAATCAACGAAACGCCCTCTCTCTCCTGAGAATGTTGGCTTATGGCGTCCAGGAGGGGAATATGTTGCCCCCATCTACTCCATGGGTGGTAAGCTGGTATAGGCTTTGTTGACTTAAGCCTTACCACACTCTGTT'/>

    <sequence taxon='35' value='CTTCCCTTCTTAACCAGTGGGCGATCAGGTTAGAGTCACTAGACGTGTACTCGGGGACTTCGTTCTTCGTCAACGTGCGGATTAACTTCGCCCATTTCGTTTCATCAGGCCGCCCAAACGCCGTACTTGCCATGGAGATGCGCATGTTGACAGAGGAGCTAAGACGAATCAAAGACACTCTATTGCGTTTTCAGGGGCCCAACCGAACCCCGGCGGTAAAAGTGTCAGTCTGACATGACACACGAATAGCACCAGACGCTACCGGGCTGTAAGTTGCTTAGTGCGTGGGCGCCGAAGCAAAACCGTGTGTGACTACCCTCGTCCACACTTATTATCAGGATATAACCACTGCGAATTCGTCGGGTCAGATCGTTGGGAGCCATGTAATCCAAAGGGTGATCCGATGGACACATCAGTCACCCAGCCCTCCCTCAGACGCCCTCGAGGATTGCACGAATGAAATGATAGATGTTCGCTACTAACGCTATCGCAGCCGGATATAATGGATATTAGGCGACGAATCGAAGTATCCCCCGCTGAACCTTTGTTTCAGATATTGCCATTTCCCACCGACCTGACCGGTTACCTCCGACTGCATTAGCGGACGGCCGCGCACCCTGGGTTTCATATGGGCACCCCTTGATGTGAAGTAGATGCAGAGAGCATAGACCGATCTAAACTGGGTGGGCATGCGGGTAGCCCGGTTAGCTTGGAACTCAGTTGCAACTGTGACGAGGGGCTCGATCTTAGACATCGCTCTCTCATGCATCAGGGATGACATGAACGTCCCCACCGTATGGTAGAACCCATCATGTGAATATTCTAAGCGAGTTCTTCGAACCTTTTATGCCAATACCGGAGAGTATGCCCACATCTAATATGAGAAAATTACGGAATTGATCACGAGACGAAGGATAAGATACGTGCCTCCAAGGGGTCGACGGCCTTGAAACATGATGCACGGTCTTGCTCTATCCCACAAGGTGGCGAATTTCTTCCGCACCTCAGAAAAGGGTTGAAACCTTGGGGTCCTGTAGCCCTCTCGTGCGAATATCTGAGCCCTTCGGCCTTCAGTTCATCGAGAGACGTCCCCTGGATCGTATACAAGGCCCGTTATGCAGTATGTGGAAAAGATAAGAGACCTAGGCTCTAGCATGACTTCAACATCGCCCGCGCTAGCTTCAGCGGTGGGTTGATAGACGACCCGGTGAGCGTCAAGGATTAAACCATGAACTTTCTAAAGGGCATTCAATTTGACTACATAGCCCACAACCACCTCATTTATACTCCGATAGTTATCGCGTGACGCACGTATCTCGTACTAAAGTGCTCTCGTACACTGAGTTAGCTATCAACGTCGTCCAGCGCGCCTAATACCGCGGTGCCAATTCCGTGAACTGCGGAGTATTCCGATTTTCGGATGTTGTATCAAGAAACTGGTGGTATTTGAAACTTTTATGATCATCCACTGGGCGCTGTGCGAGGGACGGAAGTTTAATACTAACCTACTACGTACTCGCCGGTCACCTGTTTCCTGCCAGTGTCGAGCCCAGCCCTAGTTCCCGATCTGCCCTGTAGCGTTATGGAAACTTGTCTCGATAATCTGGCCCTTAGTGCAATGGGCCTGCCATCTACAGTCTAAGCGGGACCCGAGTGACCTGACTAGAGTGGGACATATCCCAATTCTTGACTTTGATAAATTACATGGCTAGTCAGGTTCCGACCGCTACATAACTAGAGGGAACAGGGGAGTCATAAAGAACGATTAATGTAATTGCCCACACAGTGACAGGAGGATGACTTGTCCACCTGAGTCCTGGAGGACCTCCTCACTTATAGTACCGGGAAGGCCGACTAATTTTCGGTAATCAACGAAACGCCCTCTCTCTCCTGAGAATGTTGGCTTATGGCGTCCAGGAGGGGAATATGTTGTCCCCATCTACTCCATGGGTGGTAAGCTGGTATAGGCTTTGTTGACTTAAGCCTTACCACACTCTGTT'/>

    <sequence taxon='59' value='CTTCCCTTCTTAACCAGTGGGCGATCAGGTTAGAGTCACTAGACGTGTACTCGGGGACTTCGTTCTTCGTCAACGTGCGGATTAACTTCGCCCATTTCGTTTCATCAGGCCGCCCAAACGCCGTACTTGCCATGGAGATGCGCATGTTGACAGAGGAGCTAAGACGAATCAAAGACACTCTATTGCGTTTTCAGGGGCCCAACCGAACCCCGGCGGTAAAAGTGTCAGTCTGACATGACACACGAATAGCACCAGACGCTACCGGGCTGTAAGTTGCTTAGTGCGTGGGCGCCGAAGCAAAACCGTGTGTGACTACCCTCGTCCACACTTATTATCAGGATATAACCACTGCGAATTCGTCGGGTCAGATCGTTGGGAGCCATGTAATCCAAAGGGTGATCCGATGGACACATCAGTCACCCAGCCCTCCCTCAGACGCCCTCGAGGATTGCACGAATGAAATGATAGATGTTCGCTACTAACGCTATCGCAGCCGGATATAATGGATATTAGGCGACGAATCGAAGTATCCCCCGCTGAACCTTTGTTTCAGATATTGCCATTTCCCACCGACCTGACCGGTTACCTCCGACTGCATTAGCGGACGGCCGCGCACCCTGGGTTTCATATGGGCACCCCTTGATGTGAAGTAGATGCAGAGAGCATAGACCGATCTAAACTGGGTGGGCATGCGGGTAGCCCGGTTAGCTTGGAACTCAGTTGCAACTGTGACGAGGGGCTCGATCTTAGACATCGCTCTCTCATGCATCAGGGATGACATGAACGTCCCCACCGTATGGTAGAACCCATCATGTGAATATTCTAAGCGAGTTCTTCGAACCTTTTATGCCAGTACCGGAGAGTATGCCCACATCTAATATGAGAAAATTACGGAATTGATCACGAGACGAAGGATAAGATACGTGCCTCCAAGGGGCCGACGGCCTTGAAACATGATGCACGGTCTTGCTCTATCCCACAAGGTGGCGAATTTCTTCCGCACCTCAGAAAAGGGTTGAAACCTTGGGGTCCTGTAGCCCTCTCGTGCGAATATCTGAGCCCTTCGGCCTTCAGTTCATCGAGAGACGTCCCCTGGATCGTATACAAGGCCCGTTATGCAGTATGTGGAAAAGATAAGAGACCTAGGCTCTAGCATGACTTCAACATCGCCCGCGCTAGCTTCAGCGGTGGGTTGATAGACGACCCGGTGAGCGTCAAGGATTAAACCATGAACTTTCTAAAGGGCATTCAATTTGACTACATAGCCCACAACCACCTCATTTATACTCCGATAGTTATCGCGTGACGCACGTATCTCGTACTAAAGTGCTCTCGTACACTGAGTTAGCTATCAACGTCGTCCAGCGCGCCTAATATCGCGGTGCCAATTCCGTGAACTGCGGAGTATTCCGATTTTCGGATGTTGTATCAAGAAACTGGTGGTATTTGAAACTTTTATGATCATCCACTGGGCGCTGTGCGAGGGACGGAAGTTTAATACTAACCTACTACGTACTCGCCGGTCACCTGTTTCCTGCCAGTGTCGAGCCCAGCCCTAGTTCCCGATCTGCCCTGTAGCGTTATGGAAACTTGTCTCGATAATCTGGCCCTTAGTGCAATGGGCCTGCCATCTACAGTCTAAGCGGGACCCGAGTGACCTGACTAGAGTGGGACATATCCCAATTCTTGACTTTGATAAATTACATGGCTAGTCAGGTTCCGACCGCTACATAACTAGAGGGAACAGGGGAGTCATAAAGAACGATTAATGTAATTGCCCACACAGTGACAGGAGGATGACTTGTCCACCTGAGTCCTGGAGGACCTCCTCACTTATAGTACCGGGAAGGCCGACTAATTTTCGGTAATCAACGAAACGCCCTCTCTCTCCTGAGAATGTTGGCTTATGGCGTCCAGGAGGGGAATATGTTGTCCCCATCTACTCCATGGGTGGTAAGCTGGTATAGGCTTTGTTGACTTAAGCCTTACCACACTCTGTT'/>

    <sequence taxon='73' value='CTTCCCTTCTTAACCAGTGGGCGATCAGGTTAGAGTCACTAGACGTGTACTCGGGGACTTCGTTCTTCGTCAACGTGCGGATTAACTTCGCCCATTTCGTTTCATCAGGCCGCCCAAACGCCGTACTTGCCATGGAGATGCGCATGTTGACAGAGGAGCTAAGACGAATCAAAGACACTCTATTGCGTTTTCAGGGGCCCAACCGAACCCCGGCGGTAAAAGTGTCAGTCTGACATGACACACGAATAGCACCAGACGCTACCGGGCTGTAAGTTGCTTAGTGCGTGGGCGCCGAAGCAAAACCGTGTGTGACTACCCTCGTCCACACTTATTATCAGGATATAACCACTGCGAATTCGTCGGGTCAGATCGTTGGGAGCCATGTAATCCAAAGGGTGATCCGATGGACACATCAGTCACCCAGCCCTCCCTCAGACGCCCTCGAGGATTGCACGAATGAAATGATAGATGTTCGCTACTAACGCTATCGCAGCCGGATATAATGGATATTAGGCGACGAATCGAAGTATCCCCCGCTGAACCTTTGTTTCAGATATTGCCATTTCCCACCGACCTGACCGGTTACCTCCGACTGCATTAGCGGACGGCCGCGCACCCTGGGTTTCATATGGGCACCCCTTGATGTGAAGTAGATGCAGAGAGCATAGACCGATCTAAACTGGGTGGGCATGCGGGTAGCCCGGTTAGCTTGGAACTCAGTTGCAACTGTGACGAGGGGCTCGATCTTAGACATCGCTCTCTCATGCATCAGGGATGACATGAACGTCCCCACCGTATGGTAGAACCCATCATGTGAATATTCTAAGCGAGTTCTTCGAACCTTTTATGCCAGTACCGGAGAGTATGCCCACATCTAATATGAAAAAATTACGGAATTGATCACGAGACGAAGGATAAGATACGTGCCTCCAAGGGGCCGACGGCCTTGAAACATGATGCACGGTCTTGCTCTATCCCACAAGGTGGCGAATTTCTTCCGCACCTCAGAAAAGGGTTGAAACCTTGGGGTCCTGTAGCCCTCTCGTGCGAATATCTGAGCCCTTCGGCCTTCAGTTCATCGAGAGACGTCCCCTGGATCGTATACAAGGCCCGTTATGCAGTATGTGGAAAAGATAAGAGACCTAGGCTCTAGCATGACTTCAACATCGCCCGCGCTAGCCTCAGCGGTGGGTTGATAGACGACCCGGTGAGCGTCAAGGATTAAACCATGAACTTTCTAAAGGGCATTCAATTTGACTACATAGCCCACAGCCACCTCATTTATACTCCGATAGTTATCGCGTGACGCACGTATCTCGTACTAAAGTGCTCTCGTACACTGAGTTAGCTATCAACGTCGTCCAGCGCGCCTAATATCGCGGTGCCAATTCCGTGAACTGCGGAGTATTCCGATTTTCGGATGTTGTATCAAGAAACTGGTGGTATTTGAAACTTTTATGATCATCCACTGGGCGCTGTGCGAGGGACGGAAGTTTAATACTAACCTACTACGTACTCGCCGGTCACCTGTTTCCTGCCAGTGTCGAGCCCAGCCCTAGTTCCCGATCTGCCCTGTAGCGTTATGGAAACTTGTCTCGATAATCTGGCCCTTAGTGCAATGGGCCTGCCATCTACAGTCTAAGCGGGACCCGAGTGACCTGACTAGAGTGGGACATATCCCAATTCTTGACTTTGATAAATTACATGGCTAGTCAGGTTCCGACCGCTACATAACTAGAGGGAACAGGGGAGTCATAAAGAACGATTAATGTAATTGCCCACACAGTGACAGGAGGATGACTTGTCCACCTGAGTCCTGGAGGACCTCCTCACTTATAGTACCGGGAAGGCCGACTAATTTTCGGTAATCAACGAAACGCCCTCTCTCTCCTGAGAATGTTGGCTTATGGCGTCCAGGAGGGGAATATGTTGTCCCCATCTACTCCATGGGTGGTAAGCTGGTATAGGCTTTGTTGACTTAAGCCTTACCACACTCTGTT'/>

    <sequence taxon='113' value='CTTCCCTTCTTAACCAGTGGGCGATCAGGTTAGAGTCACTAGACGTGTACTCGGGGACTTCGTTCTTCGTCAACGTGCGGATTAACTTCGCCCATTTCGTTTCATCAGGCCGCCCAAACGCCGTACTTGCCATGGAGATGCGCATGTTGACAGAGGAGCTAAGACGAATCAAAGACACTCTATTGCGTTTTCAGGGGCCCAACCGAACCCCGGCGGTAAAAGTGTCAGTCTGACATGACACACGAATAGCACCCGACGCTACCGGGCTGTAAGTTGCTTAGTGCGTGGGCGCCGAAGCAAAACCGTGTGTGACTACCCTCGTCCACACTTATTATCAGGATATAACCACTGCGAATTCGTCGGGTCAGATCGTTGGGAGCCATGTAATCCAAAGGGTGATCCGATGGGCACATCAGTCACCCAGCCCTCCCTCAGACGCCCTCGAGGATTGCACGAATGAAATGATAGATGTTCGCTACTAACGCTATCGCAGCCGGATATAATGGATATTAGGCGACGAATCGAAGTATCCCCCGCTGAACCTTTGTTTCAGATATTGCCATTTCCCACCGACCTGACCGGTTACCTCCGACTGCATTAGCGGACGGCCGCGCACCCTGGGTTTCATATGGGCACCCCTTGATGTGAAGTAGATGCAGAGAGCATAGACCGATCTAAACTGGGTGGGCATGCGGGTAGCCCGGTTAGCTTGGAACTCAGTTGCAACTGTGACGAGGGGCTCGATCTTAGACATCGCTCTCTCATGCATCAGGGATGACATGAACGTCCCCACCGTATGGTAGAATCCATCATGTGAATATTCTAAGCGAGTTCTTCGAACCTTTTATGCCAGTACCGGAGAGTATGCCCACAGCTAATATGAAAAAATTACGGAATTGATCACGAGACGAAGGATAAGATACGTGCCTCCAAGGGGCCGACGGCCTTGGAACACGATGCACGGTCTTGCTCTATCCCACAAGGTGGCGAATTTCTTCCGCACCTCAGAAAAGGGTTGAAACCTTGGGGTCCTGTAGCCCTCTCGTGCGAATATCTGAGCCCTTCGGCCTTCAGTTCATCGAGAGACGTCCCCTGGATCGTATACAAGGCCCGTTATGCAGTATGTGGAAAAGATAAGAGACCTAGGCTCTAGCATGACCTCAACATCGCCCGCGCTAGCCTCAGCGGTGGGTTGATAGACGACCCGGTGAGCGTCAAGGATTAAACCATGAACTTTCTAAAGGGCATTCAATTTGACTACATAGCCCACAGCCACCTCATTTATACTCCGATAGTTATCGCGTGACGCACGTATCTCGTACTAAAGTGCTCTCGTACACTGAGTTAGCTATCAACGTCGTCCAGCGCGCCTAATATCGCGGTGCCAATTCCGTGAACTGCGGAGTATTCCGATTTTCGGATGTTGTATCAAGAAACTGGTGGTATTTGAAACTTTTATGATCATCCACTGGGCGCTGTGCGAGGGACGGAAGTTTAATACTAACCTACTACGTACTCGCCGGTCACCTGTTTCCTGCCAGTGTCGAGCCCAGCCCTAGTTCCCGATCTGCCCTGTAGCGTTATGGAAACTTGTCTCGATAATCTGGCCCTTAGTGCAATGGGCCTGCCATCTACAGTCTAAGCGGGACCCGAGTGACCTGACTAGAGTGGGACATATCCCAATTCTTGACTTTGATAAATTACATGGCTAGTCAGGTTCCGACCGCTACATAACTAGAGGGAACAGGGGAGTCATAAAGAACGATTAATGTAATTGCCCACACAGTGACAGGAGGATGACTTGTCCACCTGAGTCCTGGAGGACCTCCTCACTTATAGTACCGGGAAGGCCGACTAATTTTCGGTAATCAACGAAACGCCCTCTCTCTCCTGAGAATGTTGGCTTATGGCGTTCAGGAGGGGAATATGTTGTCCCCATCTACTCCATGGGTGGTAAGCTGGTATAGGCTTTGTTGACTTAAGCCTTACCACACTCTGTT'/>

    <sequence taxon='60' value='CTTCCCTTCTTAACCAGTGGGCGATCAGGTTAGAGTCACTAGACGTGTACTCGGGGACTTCGTTCTTCGTCAACGTGCGGATTAACTTCGCCCATTTCGTTTCATCAGGCCGCCCAAACGCCGTACTTGCCATGGAGATGCGCATGTTGACAGAGGAGCTAAGACGAATCAAAGACACTCTATTGCGTTTTCAGGGGCCCAACCGAACCCCGGCGGTAAAAGTGTCAGTCTGACATGACACACGAATAGCACCAGACGCTACCGGGCTGTAAGTTGCTTAGTGCGTGGGCGCCGAAGCAAAACCGTGTGTGACTACCCTCGTCCACACTTATTATCAGGATATAACCACTGCGAATTCGTCGGGTCAGATCGTTGGGAGCCATGTAATCCAAAGGGTGATCCGATGGACACATCAGTCACCCAGCCCTCCCTCAGACGCCCTCGAGGATTGCACGAATGAAATGATAGATGTTCGCTACTAACGCTATCGCAGCCGGATATAATGGATATTAGGCGACGAATCGAAGTATCCCCCGCTGAACCTTTGTTTCAGATATTGCCATTTCCCACCGACCTGACCGGTTACCTCCGACTGCATTAGCGGACGGCCGCGCACCCTGGGTTTCATATGGGCACCCCTTGATGTGAAGTAGATGCAGAGAGCATAGACCGATCTAAACTGGGTGGGCATGCGGGTAGCCCGGTTAGCTTGGAACTCAGTTGCAACTGTGACGAGGGGCTCGATCTTAGACATCGCTCTCTCATGCATCAGGGATGACATGAACGTCCCCACCGTATGGTAGAACCCATCATGTGAATATTCTAAGCGAGTTCTTCGAACCTTTTATGCCAATACCGGAGAGTATGCCCACATCTAATATGAGAGAATTACGGAATTGATCACGAGACGAAGGATAAGATACGTGCCTTCAAGGGGCCGACGGCCTTGAAACATGATGCACGGTCTTGCTCTATCCCACAAGGTGGCGAATTTCTTCCGCACCTCAGAAAAGGGTTGAAACCTTGGGGTCCTGTAGCCCTCTCGTGCGAATATCTGAGCCCTTCGGCCTTCAGTTCATCGAGAGACGTCCCCTGGATCGTATACAAGGCCCGTTATGCAGTATGTGGAAAAGATGAGAGACCTAGGCTCTAGCATGACTTCAACATCGCCCGCGCTAGCTTCAACGGTGGGTTGATAGACGACCCGGTGAGCGTCAAGGATTAAACCATGAACTTTCTAAAGGGCATTCAATTTGACTACATAGCCCACAACCACCTCATTTATACTCCGATAGTTATCGCGTGACGCACGTATCTCGTACTAAAGTGCTCTCGTACACTGAGTTAGCTATCAACGTCGTCCAGCGCGCCTAATATCGCGGTGCCAATTCCGTGAACTGCGGAGTATTCCGATTTTCGGATGTTGTATCAAGAAACTGGTGGTATTTGAAACTTTTATGATCATCCACTGGGCGCTGTGCGAGGGACGGAAGTTTAATACTAACCTACTACGTACTCGCCGGTCACCTGTTTCCTGCCAGTGTCGAGCCCAGCCCTAGTTCCCGATCTGCCCTGTAGCGTTATGGAAACTTGTCTCGATAATCTGGCCCTCAGTGCAATGGGCCTGCCATCTACAGTCTAAGCGGGACCCGAGTGACCTGACTAGAGTGGGACATATCCCAATTCTTGACTTTGATAAATTACATGGCTAGTCAGGTTCCGACCGCTACATAACTAGAGGGAACAGGGGAGTCATAAAGAACGATTAATGTAATTGCCCACACAGTGACAGGAGGATGACTTGTCCACCTGAGTCCTGGAGGACCTCCTCACTTATAGTACCGGGAAGGCCGACTAATTTTCAGTAATCAACGAAACGCCCTCTCTCTCCTGAGAATGTTGGCTTATGGCGTCCAGGAGGGGAATATGTTGTCCCCATCTACTCCATGGGTGGTAAGCTGGTATAGGCTTTGTTGCCTTAAGCCTTACCACACTCTGTT'/>

    <sequence taxon='49' value='CTTCCCTTCTTAACCAGTGGGCGATCAGGTTAGAGTCACTAGACGTGTACTCGGGGACTTCGTTCTTCGTCGACGTGCGGATTAACTCCGCCCATTTCGTTTCATCAGGCCGCCCAAACGCCGTACCTGCCATGGAGATGCGCATGTTGACAGAGGAGCTAAAACGAATCAAAGGCACTCTATTGCGTTTTCAGGGGCCCAACCGAACCCCGGCGGTAAAAGTGTCAGTCTGACATGACACACGAATAGCACCAGACGCTACCGGGCTGTAAGTTGCTTAGTGCGTGGGCGCCGAAGCAAAACCGTGTGTGACTACCCTCGTCCACACTTATTATCAGGATATAACCACTGCGAATTCGTCGGGTCAGATCGTTGGGAGCCATGTAATCCAAAGGGTGATCCGATGGACACATCAGTCACCCAGCCCTCCCTCAGACGCCCTCGAGGATTGCACGAATGAAATGATAGATGTTCGCTACTAACGCTATCGCAGCCGGATATAATTGATATTAGGCGACGAATCGAAGTATCCCCCGCTGAACCTTTGTTTCAGATATTGCCATTTCCCACCGACCTGACCGGTTACCTCCGACTGCATTAGCGGACGGCCGCGCACCCTGGGTTTCATATGAGCACCCCCTGATGTGAAGTAGATGCAGAGAGCATAGACCGATCTAAACTGGGTGGGCATGAGGGTAGCCCGGTTAGCTTGGAACTCAGTTGCAACTGTGACGAGGGGCTCGATCTTAGACATCGCTCTCTCATGCATCAGGGATGACATGAACGTCCCCACCGTATGGTAGAACCCATCATGTGAATGTTCTAAGCGAGTTCTTCGAACCTTTTCTGCCAATACCGGAGAGTATGCCCACATCTAATATGAGCAAATTACGGAATTGATCACGAGACGAAGGATAAGATACGTGCCTCCAAGGGGTCGACGGCCTTGAAACATGATGCCCGGTCTTGCTCTATCCCACAAGGTGGCGAATTTCTTCCGCACCTCAGAAAAGGGTTGAAACCTTGGGGTCCTGTAGCCCTCTCGTGCGAATATCTGAGCCCTTCGGCCTTCAGTTCATCGAGAGACGTCCCCTGGATCGTATACAAGGCCCGTTATGCAGTATGTGGAAAAGATAAGAGACCTAGGCTCTAGCATGACTTCAACATCGCCCGCGCTAGCTTCAGCGGTGGGTTGATAGACGACCCGGTGAGCGTCAAGGATTAAACCATGAACTTTCTAAAGGGCATTCAATTTGACTACATAGCCCACAACCACCTCATTTATACTCCGATAGTTATCGCGTGACGCACGTATCTCGTACTAAAGTGCTCTCGTGCACTGAGTTAGCTATCAACGTCGTCCTGCGCGCCTAATACCGCGGTGCCAATTCCGTGAACTGCAGAGTATTCCGATTTTCGGATGTTGTATCAAGAAACTGGTGGTATTTGAAACTTTTATGATCATCCGCTGGGCGCTGTGCGAGGGACGGAAGTTTAATACTAACCTACTACGTACTCGCCGGTCACCTGTTTCCTGCCAGTGTCGAGCCCAGCCCTAGTTCCCGATCTGCCCTGTAGAGTTATGGAAACTTGTCTCGATAATCTGGCCCTTAGTGCAATGGGCCTGCCATCTACAGTCTAAGCGGGACCCGAGTGACCTGACTAGAGTGGGACATATCCCAATTCTTGACTTTGATAAATTACATGGCTAGTCAGGTTCCGACCGCTACATAACTAGAGGGAACAGGGGAGTCATAAAGAACGATTAATGTAATTGCCCACACAGTGACAGGAGGATGACTTGTCCACCTGAGTCCTGGAGGACCTCCTCACTTATAGTACCGGGAAGGCCGACTAATTTTCGGTAATCAACGAAACGCCCTCTCTCTCCTGAGAATGTTGGCTTATGGCGTCCAGGAGGGGAATATGTTGTCCCTATCTACTCCATGGGTGGTAAGCTGGTATAGGCTTTGTTGACTTAAGCCTTACCACACTCTGTT'/>

    <sequence taxon='91' value='CTTCCCTTCTTAACCAGTGGGCGATCAGGTTAGAGTCACTAGACGTGTACTCGGGGACTTCGTTCTCCGTCGACGTGCGGATTAACTCCGCCCATTTCGCTTCATCAGGCCGCCCAAACGCCGTACCTGCCATGGAGATGCGCATGTTGACAGAGGAGCTAAAACGAATCAAAGGCACTCTATTGCGTTTTCAGGGGCCCAACCGAACCCCGGCAGTAAAAGTGTCAGTCTGACATGACACACGAATAGCACCAGACGCTACCGGGCTGTAAGTTGCTTAGTGCGTGGGCGCCGAAGCAAAACCGTGTGTGACTACCCTCGTCCACACTTATTATCAGGATATAACCACCGCGAATTCGTCGGGTCAGATCGTTGGAAGCCATGTAATCCAAAGGGTGATCCGATGGACACATCAGTCACCCAGCCCTCCCTCAGACGCCCTCGAGGATTGCACGAATAAAATGATAGATGTTCGCTACTAACGCTATCGCAGCCGGATATAATGGATATTAGGCGACGAATCGAAGTATCCCCCGCTGAACCTTTGTTTCAGATATTGCCATTTCCCACCGACCTGACCGGTTACCTCCGACTGCATTAGCGGACGGCCGCGCACCCTGGGTTTCATATGGGCACCCCCTGATGTGAAGTAGATGCAGAGAGCATAGACCGATCTAAACTGGGTGGGCATGCGGGTAGCCCGGTTAGCTTGGAACTCAGTTGCAACTGTGACGAGGGGCTCGATCTTAGACATCGCTCTCTCATGCATCAGGGATGACATGAACGTCCCCACCGTATGGTAGAACCCATCATGTGAATATTCTAAGCGAGTTCTTCGAACCTTTTCTGCCAATACCGGAGAGTATGCCCACATCTAATATGAGCAAATTACGGAATTGATCACGAGACGAAGGATAAGATACGTGCCTCCAAGGGGTCGACGGCCTTGAAACATGATGCACGGTCTTGCTCTATCCCACAAGGTGGCGAATTTCTTCCGCACCTCAGAAAAGGGTTGAAACCTTGGGGTCCTGTAGCCCTCTCGTGCGAATATCTGAGCCCTTCGGCCTTCAGTTCATCGAGAGACGTCCCCTGGATCGTATACAAGGCCCGTTATGCAGTATGTGGAAAAGATAAGAGACCTAGGCTCTAGCATGACTTCAACATCGCCCGCGTTAGCTTCAGCGGTGGGTTGATAGACGACCCGGTGAGCGTCAAGGATTAAACCATGAACTTTCTAAAGGGCATTCAATTTGACTACATAGCCCACAACCACCTCATTTATACTCCGATAGTTATCGCGTGACGCACGTATCTCGTACTAAAGTGCTCTCGTGCACTGAGTTAGCTATCAACGTCGTCCTGCGCGCCTAATACCGCGGTGTCAATTCCGTGAACTGCGGAGTATTCCGATTTTCGGGTGTTGTATCAAGAAACTGGTGATATTTGAAACTTATATGATCATCCGCTGGGCGCTGTGCGAGGGACGGAAGTTTAATACTAACCTACTACGTACTCGCCGGTCACCTGTTTCCTGCCAGTGTCGAGCCCAGCCCTAGTTCCCGATCTGCCCTGTAGAGTTATGGAAACTTGTCTCGATAATCTGGCCCTTAGTGCAATGGGCCTGCCATCTACAGTCTAAGCGGGTCCCAAGTGACCTGACTAGAGTGGGACATATCCCAATTCTTGACTTTGATAAATTACATGGCTAGTCAGGTTCCGACCGCTACATAACTAGAGGGAACAGGGGAGTCATAAAGAACGATTAATGTAATTGCCCACACAGTGACAGGAGGATGACTTGTCCACCTGAGTCCTGGAGGACCTCCTCACTTATAGTACCGGGAAGGCCGGCTAATTTTCGGTAATCAACGAAACGCCCTCTCTCTCCTGAGAATGTTGGCTTATGGCGTCCAGGAGGGGAATATGTTGTCCCCATCTACTCCATGGGTGGTAAGCTGGTATAGGCTTTGTTGACTTAAGCCTTACCACACTCTGTT'/>

    <sequence taxon='116' value='CTTCCCTTCTTAACCAGTGGGCGATCAGGTTAGAGTCACTAGACGTGTACTTGGGGACTTCGTTCTTCGTCGACGTACGGATTAACTCCGCCCATTTCGTTTCATCAGGCCGCCCAAACGCCGTACCTGCCATGGAGATGCGCATGTTGACAGAGGAGCTAAAACGAATCAAAGGCACTCTATTGCGTTTTCAGGGGCCCAACCGAACCCCGGCGGTAAAAGTGTCAGTCTGACATGACACACGAATAGCACCAGACGCTACCGGGCTGTAAGTTGCTTAGTGCGTGGGCGCCGAAGCAAAACCGTGTGTGACTACCCTCGTCCACACTTATTATCAGGATATAACCACTGCGAATTCGTCGGGTCAGATCGTTGGGAGCCATGTAATCCAAAGGGTGATCCGATGGACACATCAGTCACCCAGCCCTCCCTCAGACGCCCTCGAGGATTGCACGAATAAAATGATAGATGTTAGCTACTAACGCTATCGCAGCCGGATATAATGGATATTAGGCGACGAATCGAAGTATCCCCCGCTGAACCTTTGTTTCAGATATTGCCATTTCCCACCGACCTGACCGGTTACCTCCGACTGCATTAGCGGACGGCCGCGCACCCTGGGTTTCATATGGGCACCCCCTGGTGTGAAGTAGATGCAGAGAGCATAGACCGATCTAAACTGGGTGGGCATGCGGGTAGCCCGGTTAGCTTGGAACTCAGTTGCAACTGTGACGAGGGGCTCGATCTTAGACATCGCTCTCTCATGCATCAGGGATGACATGAACGTCCCCACCGTATGGTAGAACCCATCATGTGAATATTCTAAGCGAGTTCTTCGAACCTTTTCTGCCAATACCGGAGAGTATGCCCACATCTAATATGAGCGTATTACGGAATTGATCACGAGACGAAGGATAAGTTACGTGCCTCCAAGGGGTCGACGGCCTTGAAACATGATGCACGGTCTTGCTCTATCCCACAAGGTGGCGAATTTCTTCTGCACCTCAGAAAAGGGTTGAAACCTTGGGGTCCTGTAGCCCTCTCGTGCGAATATCTGAGCCCTTCGGCCTTCAGTTCATCGAGAGACGTCCCCTGGATCGTATACAAGGCCCGTTATGCAGTATGTGGAAAAGATAAGAGACCTAGGCTCTAGCATGACTTCAACATCGCCCGCGCTAGCTTCAGCGGTGGGTTGATAGACGACCCGGTGAGCGTCAAGGATTAAACCATGAACTTTCTAAAGGGCATTCAATTTGACTACATAGCCCACAACCACCTCATTTACACTCCGATAGTTATCGCGTGACGCACGTATCTCGTACTAAAGTGCTCTCGTGCACTGAGTTAGCTACCAACGTCGTCCTGCGCGCCTAATACCGCGGTGCCAATTCCGTGAACTGCGGAGTATTCCGATTTTCGGGCGTTGTATCAAGAGACTGGTGGTATTTGAAACTTATATGATCATTCGCTGGGCGCTGTGCGAGGGACGGAAGTTTAATACTAACCTACTACGTACTCGCCGGTCACCTGTTTCCTGCCAGTGTCGAGCCCAGCCCTATTTCCCGATCTGCCCTGTAGAGTTATGGAAACTTGTCTCGATAATCTGGCCCTTAGTGCAATGGGCCTGCCATCTACAGTCTAAGCGGGACCCGAGTGACCTGACTAGAGTGGGACATATCCCAATTCTTGACTTTGATAAATTACATGGCTAGTCAGGTTCCGACCGCTACATGACTAGAGGGAACAGGGGAGTCATAAAGAACGATTAATGTAATTGCCCACACAGTGACAGGAGGATGACTTGTCCACCTGAGTCCTGGAGGACCTCCTCACTTATAGTACCGGGAAGGCCGACTAATTTTCGGTAATCAACGAAACGCCCTCTCTCTCCTGAGAATGTTGGCTTATGGCGTCCAGGAGGGGAATATGTTGTCCCCATCTACTCCATGGGTGGTAAGCTGGTATAGGCTTTGTTGACTTAAGCCTTACCACACTCTGTT'/>

    <sequence taxon='117' value='CTTCCCTTCTTAACCAGTGGGCGATCAGGTTAGAGTCACTAGACGTGTACTTGGGGACTTCGTTCTTCGTCGACGTACGGATTAACTCCGCCCATTTCGTTTCATCAGGCCGCCCAAACGCCGTACCTGCCATGGAGATGCGCATGTTGACAGAGGAGCTAAAACGAATCAAAGGCACTCTATTGCGTTTTCAGGGGCCCAACCGAACCCCGGCGGTAAAAGTGTCAGTCTGACATGACACACGAATAGCACCAGACGCTACCGGGCTGTAAGTTGCTTAGTGCGTGGGCGCCGAAGCAAAACCGTGTGTGACTACCCTCGTCCACACTTATTATCAGGATATAACCACTGCGAATTCGTCGGGTCAGATCGTTGGGAGCCATGTAATCCAAAGGGTGATCCGATGGACACATCAGTCACCCAGCCCTCCCTCAGACGCCCTCGAGGATTGCACGAATAAAATGATAGATGTTAGCTACTAACGCTATCGCAGCCGGATATAATGGATATTAGGCGACGAATCGAAGTATCCCCCGCTGAACCTTTGTTTCAGATATTGCCATTTCCCACCGACCTGACCGGTTACCTCCGACTGCATTAGCGGACGGCCGCGCACCCTGGGTTTCATATGGGCACCCCCTGGTGTGAAGTAGATGCAGAGAGCATAGACCGATCTAAACTGGGTGGGCATGCGGGTAGCCCGGTTAGCTTGGAACTCAGTTGCAACTGTGACGAGGGGCTCGATCTTAGACATCGCTCTCTCATGCATCAGGGATGACATGAACGTCCCCACCGTATGGTAGAACCCATCATGTGAATATTCTAAGCGAGTTCTTCGAACCTTTTCTGCCAATACCGGAGAGTATGCCCACATCTAATATGAGCGTATTACGGAATTGATCACGAGACGAAGGATAAGTTACGTGCCTCCAAGGGGTCGACGGCCTTGAAACATGATGCACGGTCTTGCTCTATCCCACAAGGTGGCGAATTTCTTCTGCACCTCAGAAAAGGGTTGAAACCTTGGGGTCCTGTAGCCCTCTCGTGCGAATATCTGAGCCCTTCGGCCTTCAGTTCATCGAGAGACGTCCCCTGGATCGTATACAAGGCCCGTTATGCAGTATGTGGAAAAGATAAGAGACCTAGGCTCTAGCATGACTTCAACATCGCCCGCGCTAGCTTCAGCGGTGGGTTGATAGACGACCCGGTGAGCGTCAAGGATTAAACCATGAACTTTCTAAAGGGCATTCAATTTGACTACATAGCCCACAACCACCTCATTTACACTCCGATAGTTATCGCGTGACGCACGTATCTCGTACTAAAGTGCTCTCGTGCACTGAGTTAGCTACCAACGTCGTCCTGCGCGCCTAATACCGCGGTGCCAATTCCGTGAACTGCGGAGTATTCCGATTTTCGGGCGTTGTATCAAGAGACTGGTGGTATTTGAAACTTATATGATCATTCGCTGGGCGCTGTGCGAGGGACGGAAGTTTAATACTAACCTACTACGTACTCGCCGGTCACCTGTTTCCTGCCAGTGTCGAGCCCAGCCCTATTTCCCGATCTGCCCTGTAGAGTTATGGAAACTTGTCTCGATAATCTGGCCCTTAGTGCAATGGGCCTGCCATCTACAGTCTAAGCGGGACCCGAGTGACCTGACTAGAGTGGGACATATCCCAATTCTTGACTTTGATAAATTACATGGCTAGTCAGGTTCCGACCGCTACATGACTAGAGGGAACAGGGGAGTCATAAAGAACGATTAATGTAATTGCCCACACAGTGACAGGAGGATGACTTGTCCACCTGAGTCCTGGAGGACCTCCTCACTTATAGTACCGGGAAGGCCGACTAATTTTCGGTAATCAACGAAACGCCCTCTCTCTCCTGAGAATGTTGGCTTATGGCGTCCAGGAGGGGAATATGTTGTCCCCATCTACTCCATGGGTGGTAAGCTGGTATAGGCTTTGTTGACTTAAGCCTTACCACACTCTGTT'/>

</data>

    <trait id="tipDates" spec='beast.evolution.tree.TraitSet' traitname='date-backward' units='year' value='
3=2.0291526982142085,
49=0.6653354616297049,
117=0.14073033446997307,
116=0.1822674317006876,
91=0.35183013541531727,
73=0.4316669883969557,
113=0.1352607652486233,
59=0.6292316955682917,
60=0.39785628965146147,
35=1.00692086154799,
34=0.5695993418096168,
78=0.4110688787016241,
25=1.3007886632305448,
44=0.9383104699234561,
1=2.2209395809094876,
19=1.3772302610507925,
114=0.1742732924725936,
106=0.2703836324177997,
93=0.406596329032316,
104=0.022058942563799366,
11=1.6392833876618904,
18=1.3052198328931575,
30=0.5845403335596058,
107=0.20123997132343208,
124=0.152715387210955,
126=0.14855646483907892,
51=0.7257424212273129,
17=1.4810250155180467,
9=1.590087246415487,
86=0.47141599144309376,
112=0.21783383799447176,
121=0.14268243302602945,
69=0.4853937448922516,
24=0.6471365666946238,
83=0.4529331402068433,
115=0.14766588609777953,
67=0.49799867219877436,
65=0.6554030798778139,
85=0.4259194420643486,
98=0.3338005107135422,
82=0.4506014657469519,
125=0.09556754786357002,
131=0.021415613578205317,
32=0.7435875232973319,
23=1.2384532090846276,
66=0.5757673258866083,
77=0.31537301033513243,
122=0.15000121884698414,
127=0.05511164171184202,
123=0.04709883773030299,
75=0.5892225966755573,
74=0.5961394348664544,
132=0.0025449073629584262,
118=0.06591458391172456,
50=0.20235103337588,
46=0.49579811872017077,
38=0.9948174106658425,
80=0.3602247780824577,
97=0.22572039385030074,
37=1.191545366360779,
53=0.81889899798181,
94=0.39398042935428634,
52=0.8854372523929657,
56=0.8034908881288874,
68=0.4928135922624963,
84=0.41839138638185336,
87=0.3003996067753225,
36=0.9998611825864363,
57=0.5112681789024682,
48=0.8526994893923718,
42=0.9713678261669059,
88=0.3606532266215785,
21=1.3835485425777005,
14=1.462770185678312,
31=0.43029239535939734,
105=0.03206636930624551,
26=1.2556432294228803,
20=1.364479527532652,
28=1.2442143735374622,
27=0.9338665238496717,
22=1.2172984060455199,
10=1.6743021022603912,
6=1.6970713139235434,
5=1.3738529668572808,
2=2.0383784884093856,
90=0.32300669747726385,
102=0.31268716739240476,
72=0.45509541721950963,
89=0.04842812199173885,
76=0.4722978517569483,
119=0.10305925547169492,
120=0.12858525381710928,
40=1.1720256415406676,
81=0.3163575776198613,
103=0.07424829876609129,
110=0.11786492725923958,
109=0.12544753805410114,
58=0.7995280147357753,
71=0.31971580192764115,
128=0.08583583267720973,
70=0.16850994691505727,
61=0.6511756805168094,
39=0.9614942780740101,
62=0.7780995136305391,
92=0.4049840807290206,
129=0.08812133802814381,
7=1.7687850220109818,
13=1.451738205159016,
111=0.13840835995262202,
43=0.6841268210996163,
55=0.44257880755652357,
12=1.561258506068424,
101=0.20011604902204416,
100=0.2346822951528229,
96=0.2727331238499229,
54=0.8572315561044435,
45=0.9322136323049444,
130=0.05422016357844983,
41=1.1227814731192618,
29=1.1703968690286426,
8=1.3162657100917219,
99=0.25249676548316957,
108=0.07633861278468057,
4=1.848399689288711,
63=0.6854126363970838,
64=0.6378868313093573,
79=0.37412272469867913,
16=1.0600055216666144,
47=0.40663243658606696,
95=0.15302048146982417,
33=1.0008369298514206,
15=1.2194987919586513,
0=2.1353018834259294
            '>
        <taxa id='taxonSet' spec='beast.evolution.alignment.TaxonSet' alignment='@alignment'/>
    </trait>
    
    <tree spec="beast.util.ClusterZBSATree" id="tree" nodetype="beast.evolution.tree.ZeroBranchSANode" clusterType="upgma" trait="@tipDates">
		<taxa idref="alignment"/>
	</tree>

    <BirthDeathSkylineModel spec="SABDSamplingThroughTimeModel" id="birthDeath" tree="@tree" conditionOnSampling="true">
		<parameter name="origin" id="origin" value ="20." lower="0."/>
        <parameter name="diversificationRate" id="diversificationRate" value="1.5"/>
        <parameter name="turnover" id="turnover" value=".5"/>
        <parameter name="samplingProportion" id="samplingProportion" value="0.923968955538929"/>
<parameter name="removalProbability" id="r" value="1."/>
	</BirthDeathSkylineModel>
    
    <siteModel gammaCategoryCount="1" id="SiteModel" spec="SiteModel">
		<parameter dimension="1"  id="mutationRate" name="mutationRate" value="1.0"/>
		<substModel id="gtr" rateAC="@rateAC" rateGT="@rateGT" rateAT="@rateAT" rateCG="@rateCG" rateCT="@rateCT" spec="GTR">
			<parameter dimension="1"  id="rateAG" lower="0.0" name="rateAG" value="1.0"/>
			<frequencies estimate="true" id="freqs" spec="Frequencies">
				<parameter name='frequencies' id='freqParameter' value='0.25' dimension='4' lower="0." upper="1."/>
			</frequencies>
		</substModel>
	</siteModel>
	<branchRateModel id="StrictClock" spec="beast.evolution.branchratemodel.StrictClockModel">
		<parameter dimension="1" id="clock.rate" name="clock.rate" value="0.05" lower="0."/>
	</branchRateModel>


   <!-- likelihood and priors: -->
    <distribution id="posterior" spec="util.CompoundDistribution">
		<distribution id="prior" spec="util.CompoundDistribution">
            <distribution  x="@clock.rate" id="clockRatePrior" spec='beast.math.distributions.Prior'>
				<distr spec='beast.math.distributions.LogNormalDistributionModel' id='clockRatePrior.exp' M="-4.6" S="1.25"/>
			</distribution>
			<distribution id="hky.frequencies.prior" spec="beast.math.distributions.Prior" x="@freqParameter">
				<distr id="Uniform " lower="0.0" upper="1.0" spec="beast.math.distributions.Uniform" />
			</distribution>
			<distribution id="diversificationRate_prior" spec="beast.math.distributions.Prior" x="@diversificationRate">
				<distr spec="beast.math.distributions.Uniform" lower="1." upper="2." offset="0."/>
			</distribution>
			<distribution id="turnover_prior" spec="beast.math.distributions.Prior" x="@turnover">
				<distr spec="beast.math.distributions.Uniform" lower="0." upper="1." offset="0."/>
			</distribution>
			<distribution  id='origin_Prior' x="@origin" spec='beast.math.distributions.Prior'>
				<distr spec='beast.math.distributions.Uniform' lower="0." upper="1000." offset="0."/>
			</distribution>
			<distribution id="BDlikelihood" spec="util.CompoundDistribution">
				<distribution idref="birthDeath"/>		
			</distribution>
		</distribution>
        <distribution id="jointTreeLikelihood" spec="util.CompoundDistribution">
			<distribution data="@alignment" id="treeLikelihood" spec="TreeLikelihood" tree="@tree" siteModel="@SiteModel" branchRateModel="@StrictClock"/>
        </distribution>
    </distribution>

    
	<run chainLength="20000000" id="mcmc" spec="MCMC" storeEvery="100000" distribution="@posterior">
        
		<state id="state" storeEvery="100000">
            <stateNode idref='tree'/>
			<stateNode idref="origin"/>
			<stateNode idref="diversificationRate"/>
			<stateNode idref="turnover"/>
			<!-- <stateNode idref="samplingProportion"/> -->
            <stateNode idref="clock.rate"/>
			<stateNode idref="freqParameter"/>
			<parameter dimension="1"  id="rateAC" lower="0.0" upper="100.0" name="stateNode" value="1.0"/>
			<parameter dimension="1"  id="rateGT" lower="0.0" upper="100.0" name="stateNode" value="1.0"/>
			<parameter dimension="1"  id="rateAT" lower="0.0" upper="100.0" name="stateNode" value="1.0"/>
			<parameter dimension="1"  id="rateCG" lower="0.0" upper="100.0" name="stateNode" value="1.0"/>
			<parameter dimension="1"  id="rateCT" lower="0.0" upper="100.0" name="stateNode" value="1.0"/>
        </state>
        
		<operator id='origOperator' spec='ScaleOperator' scaleFactor=".75" weight="3" parameter="@origin"/>
		<operator id='diversificationRateOperator' spec='ScaleOperator' scaleFactor=".75" weight="10" parameter="@diversificationRate"/>
		<operator id='turnoverOperator' spec='ScaleOperator' scaleFactor=".75" weight="10" parameter="@turnover"/>
		<!-- <operator id='samplingProportionOperator' spec='ScaleOperator' scaleFactor=".75" weight="10" parameter="@samplingProportion"/> -->
        <operator spec='TreeDimensionJump' weight="10" tree="@tree"/> 
        <operator spec='WilsonBaldingForZeroBranchSampledAncestorTrees' weight="10" tree="@tree"/> 
        <operator spec='ExchangeForZeroBranchSampledAncestorTrees' isNarrow="false" weight="10" tree="@tree"/>
        <operator spec='ExchangeForZeroBranchSampledAncestorTrees' weight="10" tree="@tree"/>
        <operator spec='UniformForZeroBranchSATrees' weight="20" tree="@tree"/>
        <operator id='rootScaler' spec='ScaleOperatorForZeroBranchSATrees' scaleFactor=".95" weight="1" tree="@tree" rootOnly='true'/>
        <operator id='treeScaler' spec='ScaleOperatorForZeroBranchSATrees' scaleFactor=".95" weight="10" tree="@tree"/>
        <operator id="updownTree" spec="UpDownOperator" scaleFactor=".95" weight="20" up="@clock.rate" down="@tree"/>

        
        <operator id="clock.rateScaler" parameter="@clock.rate" scaleFactor="0.75" spec="ScaleOperator" weight="10"/>
        
		<operator spec='ScaleOperator' scaleFactor=".75" weight=".2" parameter="@rateAC"/>
		<operator spec='ScaleOperator' scaleFactor=".75" weight=".2" parameter="@rateAT"/>
		<operator spec='ScaleOperator' scaleFactor=".75" weight=".2" parameter="@rateCG"/>
		<operator spec='ScaleOperator' scaleFactor=".75" weight=".2" parameter="@rateCT"/>
		<operator spec='ScaleOperator' scaleFactor=".75" weight=".2" parameter="@rateGT"/>
		<operator autoOptimize="true" delta="0.2" id="FrequenciesExchanger" integer="false" spec="DeltaExchangeOperator" weight="0.1" parameter="@freqParameter"/>


			
		<logger fileName="$(seed).log" id="tracelog" logEvery="10000" mode="autodetect" model="@posterior">
			<distribution idref="posterior" name="log"/>
			<log idref="BDlikelihood"/>
            <log idref="jointTreeLikelihood"/>
            <log id="treeHeight" spec="beast.evolution.tree.TreeHeightLogger" tree="@tree"/>
			<log idref="origin"/>
            <log idref="diversificationRate"/>
			<log idref="turnover"/>
			<!--<log idref="samplingProportion"/>-->
            <log idref="clock.rate"/>
			<log idref="freqParameter"/>
			<log idref="rateAC"/>
			<log idref="rateAG"/>
			<log idref="rateAT"/>
			<log idref="rateCG"/>
			<log idref="rateCT"/>
			<log idref="rateGT"/>
		</logger>
        
        <logger fileName="$(seed).trees" id="treelog" logEvery="10000" mode="tree">
			<tree idref="tree" name="log"/>
		</logger>
	
	</run>

</beast>
