# Supplementary material for: Bayesian Inference of Sampled Ancestor Trees for Epidemiology and Fossil Calibration
Source: PLoS Comput Biol. 2014 Dec 4;10(12):e1003919. doi: 10.1371/journal.pcbi.1003919 (PMC4263412; doi:10.1371/journal.pcbi.1003919)
Supplement: File S7 — XML files for simulated transmission process with fixed to one. (ZIP) [file pcbi.1003919.s008.zip › simulations2A/8.xml]

<?xml version="1.0" encoding="UTF-8" standalone="no"?><beast namespace="beast.core:beast.evolution.alignment:beast.evolution.tree.coalescent:beast.core.util:beast.evolution.nuc:beast.evolution.operators:beast.evolution.sitemodel:beast.evolution.substitutionmodel:beast.evolution.likelihood:beast.evolution.speciation:beast.core.parameter:beast.util" version="2.0">
    
    <data dataType="nucleotide" id="alignment" name="alignment">
    <sequence taxon='0' value='ATCACATCCCGCTTTTTCCGTGGGCTCCAGCCGGACGATGCGGGGGGCTCGACATTGTGTATATAAGATGAGTTTCAGCGTTCCGGGTTCATATTCTCGTCCCAGCGTAATGAGGACCTGTTAACAAATTAATCACACGTGTTCCTCTGGAACCGGGTCGACGAGCTAGTTGGATAGCACTACCTTACACCCCTTTTCTTGAACGATCACGTAGAAAGGAAGGTAGGGGCTTTTTGAGTACAAGCGGCTGCGGGTACTTGAACGGCAGCCAGTTACGCCACGGCCAGTAGGCAACATTCCAGAACGCAACGTGGGGATAGAGGCCCGCTCAGCCCTCCGTCCCCAGCACCATTTCAATTTGAGTGTCCTACGAAGAGGCGCATATAACGTTGTCCGAGCTCGACGCCTGCATGGTACGACGCTTCCTACAGGGGCTGAACGTTTGCGGAGCCGGCCTTTCGTAGGCTTCTGATATGAGCCACATCCGCATTGACTGCTGATGTAGGATAGATATTGGTTATTAGTTGATACTCGTCGGATATCGTACTGCAAGTATTGTCTCCTATCCGGGGTCGTTAGTTGAGACATCGCCGACTGGTGAATCCTCCTCTAGCTCCCCAAATTCGTCTTTTCCACCTGTCGCGGCCTTGAACGCCGATAATGGAACCTTCTACTGCGCGTCCGGTTGCAGATATTTGACGGTTCATGCACACACCTCGTGCCCCTACCCATATCGAGAATCATATTCTCTAGCGCTATAGTTGACTCTCCTTACTGGCCCAACAACTTTCAGGTTGGAACGTGTTGTATGAATATCACCTGCAGGCGTAAGCGTTTACTTGTGCACTAGCCAAGTTACCAAGCTTTGACGACCTAAGAATCTATATCTTACCGCCATTAATATTGTTTTTGTACACTGGCTCTCGGTTGCTTTGTGGATAGATGTAGCCGGCCGTAAAGGTCCGGTTGAACTGAATATTAAAGCGTAGGTCATTCTCATGCACCTACAGTCTACTGCTGTCTAACGTTGAAACATACAAATCCTGACGACTAGTCATATTTTCGTGCCAACCCGTTGGGTTCGGTGAACTATCTAAACTAACGAAGAATTCGTCCCCATATATAATCATACGTTGCTTTTCGAAGTTTTCAGCCATGTGACTAAAATCCTGTTCATCGGACAGGAATTCCAAGTTCATGATTTTTTCCGCTGGTCGCCCAGCAAGCGACCAGTGGTAAGGATAAGAGGAAAGAAATTAGTAGTGATATGAGTACGAGGGTGCGAGCAATGGAGATGAGCAGGCCTCAGCGCCCGCGGCTATGTTTTAGATGCTTCGTTCCTACTTCCTTGGGCATACCCTACGTAGTATCGGATGGCCCTATTGTTGACAGCTCCCCTGTCAAACTAATTTGCGAAACGGGCAATCTATTGTCGGAGTATCGAGCAGTCCCAGACGAGTGAGGTTTGATCTATGACGCTACTGCATAAGCCGATAAATAACGGGGATGTGATGCCGCGTTCAGATTGCGCGCGGACGGGCTACAGGGCGGTACCTGATCCGGCACGGACACGCTAGAGAAGCCTTATCCTTTGCACTAGAGTCCCCGGGAACACCAACGATGTTCGGTCCAGGTTCCCACGGTGTGGCAAAGTGAGCAGTTCGGTGACGGTCATCCTTACGATGCAACGATACACTAATTATACCGACTTATATCAACACTCATTAATGGACAGCCAGGTCCTCAAGGTCCTGTCAATACCTTAGCTCAGCAATGTAATCAGGTCATAATTCCGCAACAGTGTTGCGGACGGCAATTCGAGGGCTGCGCGGTGTCATATATAGAAACTCTGAGTCTCAAGAAGTTTCCCTTCGCGAAGTAAGAGCACATTCAGATAGGTTCAATATTCAGTTGAAGCTGCGTCATCGGACGTGTACCATATAGTTAGTTTAACGCCGAGGAACCCTCATGCACTACGACCACAGAACGCGTGCCGAACT'/>

    <sequence taxon='1' value='ATCACATCCCGCTTTTTCCGTGGGCTCCAGCCGGACGACGCGGGGGGCTCGACATTGTGTATATAAGATCAGTTTCAGCGTTCCGGGTTCATATTCTCGTCCCAGCGTAATGAGGACCTGTTAACAAATTAATCACACGTGTTCCTCTGGAACCGGGTCGACGAGCTAGTTGGATAGCACTACCTTACACCCCTTTTCTTGAACGATCATGTAGAAAGGAAGGTAGGGGCTTTTTGAGTACAAGCGGCTGCGGGTACTTGAACGGCAGCCAGTTACGCCACGGCCAGTAGGCAACATTCCAGAACGCAACGTGGGGATAGAGGCCCGCTCAGCCCTCCGTCCCCAGCACCATTTCAATTTGAGTGTCCTACGAAGGGGCGCATATAACGTTGTCCGAGCTCGACGCCTGCATGGTACGACGCTTCCTACAGGGGCTGAACGTTTGCGGAGCCGGCCTTTCGTAGGCTTCTGATATGAGCCACATCCGCATTGACTGCTGATGTAGGATAGATATTGGTTATTAGTTGATACTCGTTGGATATCGTACTGCTAGTATAGTCTCCTATCCGGGGTCGTTAGTTGAGACATCGCCGACTGGTGAATCCTCCTCTAGCTTCCCAAATTCGTCTTTTCCACCTGTCGCGGCCTTGAACGCCGATAATGGAACCTTCTACTGCGCGTCCGGTTGCAGATATTTGACGGTTCATGCACACACCTCGTGCCCCTACCCATATCGAGAATCATATTCTCTAGCGCTATAGTTGACTCTCCTTACTGACCCAACAACTTTCAGGTTGGAACGTGTTGTATGAATATCACCCGCAGGCGTAAGCGTTTACTTGTGCACTAGCCAAGTTACCAAGCTTTGACGACCTAAGAATCTATATCTTACCGCCATTAATATTGTTTTTGTACACTGGCTCTCGGTTGCTTTGTGGATAGATGTAGCCGGCCGTAAAGGTCCGGTTGAACTGAATATTAAAGCGTAGGTCATTCTCATGCACCTACAGTCTACTGCTGTCTAACGTTGAAACATACAAATCCTGACGACTAGTCATATTTTCGTGCCAACCCGTTGGGTTCGGTGAACTATCTAAACTAACGAAGAATTCGTCCTCATATATAATCATACGTTGCTTTTCGAAGTTTTCAGCCATGTGACTAAAATCCTGTTCATCGGACAGGAATTCCGAGTTCATGATTTTTTCCGCTCGTCGCCCAGCAAGCGACCAGTGGTAAGGATAAGAGGAAAGAAATTAGTAATGATATGAGTACGAGGGTGCGAGCAATGGAGATGAGCAGGCCTCAGCGCCCGCGGCTATGTTTTAGATGCTTCGTTCCTACTTCCTTGGGCATACCCTACGTAGTATCGGATGGCCCTATTGTTGACAGCTCCCCTGTCAAACTAATTTGCGAAACGGGCAATCTATTGTCGGAGTATCGAGCAGTCCCAGACGAGTGAGGTTTGATCTATGACGCTACTGCATAAGCCGATAAATAACGGGGATGTGATGCCGCGTTCAGATTGCGCGCGGACGGGCTACAGGGCGGTACCTGATCCGGCACGGACACGCTAGAGAAGCCTTATCCTTTGCACTAGAGTCCCCGGGAACACCAACGATGTTCGGTCCAGGTTCCCACGGTGTGGCAAAGTGAGCAGTTCGGTGACGGTCATCCTTACGATGCAACGATACACTAATTATACCGACTTATATCAACACTCATTAATGGACAGCCAGGTCCTCAAGGTCCTGTCAATTCCTTAGCTCAGCAATGTAATCAGGTCATAATTCCGCAACAGTGTTGCGGACGGCGATTCGAGGGCTGCGCGGTGTCATATATAGAAACTCTGAGTCTCAAGAAGTTTCCCTTCGCGAAGTAAGAGCACATTCAGATAGGTTCAATATTCAGTTGAAGCTGCGTCATCGGACGTGTACCATATAGTTAGTTTAACGCCGAGGAACCCTCATGCACTACGACCACAGAACGCGTGCCGAACT'/>

    <sequence taxon='20' value='ATCACATCCCGCTTTTTCCGTGGGCTCCAGCCGGACGACGCGGGGGGCTCGACATTGTGTATATAAGATCAGTTTCAGCGTTCCGGGTTCATATTCTCGTCCCAGCGTAATGAGGACCTGTTAACAAATTAATCACACGTGTTCCTCTGGAACCGGGTCGACGAGCTAGTTGGATAGCACTACCTTACACCCCTTTTCTTGAACGATCATGTAGAAAGGAAGGTAGGGGCTTTTTGAGTACAAGCGGCTGCGGGTACTTGAACGGCAGCCAGTTACGCCACGGCCAGTAGGCAACATTCCAGAACGCGACGTGGGGATAGAGGCCCGCTCAGCCCTCCGTCCCCAGCACCATTTCAATTTGAGTGTCCTACGAAGGGGCGCATATAACGTTGTCCGAGCTCGACGCCTGCATGGTACGACGCTTCCTACAGGGGCTGAACGTTTGCGGAGCCGGCCTTTCGTAGGCTTCTGCTATGAGCCACATCCGCATTGACTGCTGATGGAGGATAGATATTGGTTATTAGTTGATACTCGTTGGATATCGTACTGCTAGTATAGTCTCCTATCCGGGGTCGTTAGTTGAGACATCGCCGACTGGTGAATCCTCCTCTAGCTTCCCAAATTCGTCTTTTCCACCTGTCGCGGCCTTGAACGCCGATAATGGAACCTTCTACTGCGCGTCCGGTTGCAGATATTTGACGGTTCATGCACACACCTCGTGACCCTACCCATATCGAGAATCATATTCTCTAGCGCTATAGTTGACTCTCCTTACTGACCCAACAACTTTCAGGTTGGAATGTGTTGTATGAATATCACCCGCAGGCGTAAGCGTTTACTTGTGCACTAGCCAAGTTACCAAGCTTTGACGACCCAAGAATCTATATCTTACCGCAATTAATATTGTTTTTGTACACTGGCTCTCGGTTGCTTTGTGGATAGATGTAGCCGGCCGTAAAGGTCCGGTTGAAATGAATATTAAAGCGTAGGTCATTCTCATGCAACTACGGTCTACTGCTGTCTAACGTTGAAACATACAAATCCTGACGACTAGTCATATTTTCGTGCCAACCCGTTGGGTTCGGTGAACTATCTAAACTAACGAAGAATTCGTCCTCATATATAATCATACGTTGCTTTTCGAAGTTTTCAGCCATGTGACTAAAGTCCTGTTCATCGGACAGGAATTCCGAGTTCATGATTTTTTCCGCTCGTCGCCCCGCAAGCGACCAGTGGTAAGGATAAGAGGAAAGAAATTAGTAATGATATGAGTACAAGGGTGCGAGCAATGGAGATGAGCAGGCCTCAGCGCCCGCGGCTATGTTTTAGATGCTTCGTTCCTACTTCCTTGGGCATACCCTACGTAGTATCGGATGGCCCTATTGTTGACAGCTCCCCTGTCAAACTAATTTGCGAAACGGGCAATCTATTGTCGGAGTATCGAGCAGTCCCAGACGAGTGAGGTTTGATCTATGACGCTACTGCAGAAGCCGATAAATAACGGGGATGTGATGCTGCGTTCAGATTGCGCGCGGACGGGCTACAGGGCGGTACCTGATCCGGCACGGACACGCTAGAGAAGCCTTATCCTTTGCACTAGAGTCCCCGGGAACACCAACGATGTTCGGTCCAGGTTCCCACGGTGTGGCAAAGTGAGCAGTTCGGTGACGGTCATCCTTACGATGCAACGATACACTAATTATACCGACTCATATCAACACTCATTAATGGACAGCCAGGTCCTCAAGGTCCTGTCAATTCCTTAGCTCAGCAATGTAATCAGGTCATAATTCCGCAACGGTGTTGCGGACGGCGATTCGAGGGCTGCGCGGTGTCATATATAGAAACTCTGAGTCTAAAGAAGTTTCCCTTCGCGAAGCAAGAGCACATTCAGATAGGTTCAATATTCAGTTGAAGCTGCGTCATCGGACGTGTACCGTATAGTTAGTTTAACGCCTAGGAACCCTCATGCACTACGACCACAGAACGCGTGCCGAACT'/>

    <sequence taxon='21' value='ATCACATCCCGCTTTTTCCGTGGGCTCCAGCCGGACGACGCGGGGGGCTCGACATTGTGTATATAAGATCAGTTTCAGCGTTCCGGGTTCATATTCTCGTCCCAGCGTAATGAGGACCTGTTAACAAATTAACCACACGTGTTCCTCTGGAACCGGGTCGACGAGCTAGTTGGATAGCACTACCTTACACCCCTTTTCTTGAACGATCATGTAGAAAGGAAGGTAGGGGCTTTTTGAGTACAAGCGGCTGCGGGTACTTGAACGGCAGCCAGTTACGCCACGGCCAGTAGGCAACATTCCAGAACGGGACGTGGGGATAGAGGCCCGCTCAGCCCTCCGTCTCCAGCACCATTTCAATTTGAGTGTCCTACGAAGGGGCGCATATAACGTTGTCCGAGCTCGACGCCTGCATGGTACGACGCTTCCTACAGGGGTTGAACGTTTGCGGAGCCGGCCTTTCGTAGGCTTCTGCTATGAGCCACATCCGCATTGACTGCTGATGTAGGATAGATATTGGTTATTAGTTGATACTCGTTGGATATCGTACTGCTAGTATAGTCTCCTATCCGGGGTCGTTAGTTGAGACATCGCCGACTGGTGAATCCTCCTCTAGCTTCCCAAATTCGTCTTTTCCACCTGTCGCGGCCTTGAACGCCGATAATGGAACCTTCTACTGCGCGTCCGGTTGCAGATATTTGACGGTTCATGCACACACCTCGTGCCCCTACCCATATCGAGAATCATATTCTCTAGCGCTATAGTTGACTCTCCTTACTGACCCAACAATTTTCAGGTTGGAATGTGTTGTATGAATATCACCCGCAGGCGTAAGCGTTTACTTGTGCACTAGCCAAGTTACCAAGCTTTGACGACCCAAGAATCTATATCTTACCGCAATTAATATTGTTTTTGTACACTGGCTCTCGGTTGCTTTGTGGATAGATGTAGCCGGCCGTAAAGGTCCGGTTGAAACGAATATTAAAGCGTAGGTCATTCTCATGCAATTACGGTCTACTGCTGTCTAACGTTGAAACATACAAATCCTGACGACTAGTCATATTTTCGCGCCAACCCGTTGGGTTCGGTGAACTATCTAAACTAACGACGAATTCGTCCTCATATATAATCATACGTTGCTTTTCGAAGTTTTCAGCCATGTGACTAAAATCCTGTTCATCGGACAGGAATTCCGAGTTCATGATTTTTTCCGCTCGTCGCCCCGCAAGCGACCAGTGGTAAGGATAAGAGGAAAGAAATTAGTAATGATATGAGTACAAGGGTGCGAGCAATGGAGATGAGCAGGCCTCAGCGCCCGCGGCTATGTTTTAGATGCTTCGTTCCTACTTCCTTGGGCATACCCTACGTAGTATCGGATGGCCCCATTGTTGACAGCTCCCCTGTCAAACTAATTTGCGAAACGGGCAATCTATTGTCGGAGTATCGAGCAGTCCCAGACGAGTGAGGTTTGATCTATGACGCTACTGCATAAGCCGATAAATAACGGGGATGTGATGCTGCGTTCAGATTGCGCGCGGACGGGCTACAGGGCGGTACCTGATCCGGCACGGACACGCTAGAGAAGCCTTATCCTTTGCACTAGAGTCCCCGGGAACACCAACGATGTTCGGTCCAGGTTCCCACAGTGTGGCAAAGTGAGCAGTTCGGTGACGGTCATCCTTACGATGCAACGATACACTAATCATACCGACTTATATCAACACTCATTAATGGACAGCCAGGTCCTCAAGGTCCTGTCAAATCCTTAGCTCAGCAATGTAATCAGGTCATAATTCCGCAACGGTGTTGCGGACGGAGATTCGAGGGCTGCGCGGTGTCATATATAGAAACTCTGAGTCTCGAGAAGTTTCCCTTCGCGAAGCAAGAGCACATTCAGATAGGTTCAATATTCAGTTGAAGCTGCGTCATCGGACGTGTACCGTATAGTTAGTTTAACGCCTAGGAACCCTCATGCACTACGACCACAGAACGCGTGCCGAACT'/>

    <sequence taxon='45' value='ATCACATCCCGCTTTTTCCGTGGGCTCCAGCCGGACGACGCGGGGGGCTCGACATTGTGTATATAAGATCAGTTTCAGCGTTCCGGGTTCATATTCTCGTCCCAGCGTAATGAGGACCTGTTAACAAATTAACCACACGTGTTCCTCTGGAACCGGGTCGACGAGCTAGTTGTATAGCACTACCTTACACCCCTTTTCTTGAACGATCATGTAGAAAGGAAGGTAGGGGCTTTTTGAGTACAAGCGGCTGCGGGTACTTGAACGGCAGCCAGTTACGCCACGGCCAGTAGGCAACATTCCAGAACGCGACGTGGGGATAGAGGCCCGCTCGGCCCTCCGTCCCCAGCACCATTTCAATTTGAGTGTCCTACGAAGGGGCGCATATAACGTTGTCCGAGCTCGACGCCTGCATGGTACGACGCTTCCTACAGGGGCTGAACGTTTGCGGAGCCGGCCTTTCGTAGGCTTCTGCTATGAGCCACATCCGCATTGACTGCTGATGTAGGATAGATATTGGTTATTAGTTGATACTCGTTGGATATCGTACTGCTAGTATAGTCTCCTATCCGGGGTCGTTAGTTGAGACATCGCCGACTGGTGAATCCTCCTCTAGCTTCCCAAATTCGTCTTTTCCACCTGTCGCGGCCTTGAACGCCGATAATGGAACCTTCTACTGCGCGTCCGGTTGCAGATCTTTGACAGTTCATGCACACACCTCGTGCCCCTACCCATATCGAGAATCATATTCTCTAGCGTTATACTTGACTCTCCTTACTGACCCAACAACTATCAGGTTGGAATGTGTTGTATGAATATCACCCGCAGGCGTAAGCGTTTACTTGTGCACTAGCCAAGTTACCAAGCTTTGACAACCCAAGAATCTATATCTTACCGCAATTAATATTGTTTTTGTACACTGGCTCTCGGTTGCTTTGTGGATAGATGTAGCCGGCCGTAAAGGTCCGGTTGAAATGAATATTAAAGCGTAGGTCATTCTCATGCAATTACGGTCTACTGCTGTTTAACGTTGAAACATACAAATCCTGACGACTAGTCATATTTTCGTGCCAACCCGTTGGGTTCGGTGAACTATCTAAACTAACGCAGAATTCGTCCTCATATGTAATCATACGTTGCTTTTCGAAGTTTTCAACCATGTGACTAAAATCCTGTTCATCGGACAGGAATTCCGAGTTCATGATTTATTCCGCTCGTCGCCCCGCAAGCGACCAGTGGTAAGGATAAGAGAAAAGAAATTAGTAATGATATGAGTACAAGGGTGCGAGCAATGGAGATGAGCAGGCCTCAGCGCCCGCGGCTATGTTTTAGATGCTTCGTTCCTACTTCCTTGGGCATACCTTACGTAGTATCGGATGGCCCCATTGTTGACAGCTCCCCTGTCAAACTAATTTGCGAAACGGGCAATCTATTGTCGGAGTATCGAGCAGTCCTAGACGAGTGAGGTTTGATCTATGACGCTACTGCACAAGCCGATAAATAACGGGGATGTGATGCTGCGTTCAGATTGCGCGCGGACGGGCTACAGGGCGGTACCTGATCCGGCACGGACACGCTAGAGAAGCCTTATCCTTTGCACTAGAGTCCCCGGGAACACCAACGATGTTCGGTCCAGGTTCCCACGGTGTGGCAAAGTGAGCAGTTCGGTGACGGTCATCCTTACGATGCAACGATACACTAATTATACCGACTTATATCAACACTCATTAATGGACAGCCAGGTCCTCAAGGTCCTGTCAATTCCTTAGCTCAGCAATGTAATCAGGTCATAATTCCGCAACGGTGTTGCGGACGGCGATTCGAGGGCTGCGCGGTGTCATATATAGAAACTCTGAGTCTCAAGAAGTTTCCCTTCGCGAAGCAAGAGCACATTCAGATAGGTTCAATATTCAGTTGAAGCTGCGTCATCGGACGTGTACCGTATAGTTAGTTTAACGCCTTGGAACCCTCATGCACTACGACCACAGAACGCGTGCCGAACT'/>

    <sequence taxon='2' value='ATCACATCCCGCTTTTTCCGCGGGCTCCAGCCGGACGACGCGGGGGGCTCGACATTGTGTATATAAGATCAGTTTCAGCGTTCCGGGTTCATATTCTCGTCCCAGCGTAATGAGGACCTGTTAACAAATTAATCACACGTGTTCCTCTGGAACCGGGTCGACGAGCTAGTTGGATAGCACTACCTTACACCCCTTTTCTTGAACGATCATGTAGAAAGGAAGGTAGGGGCTTTTTGAGTACAAGCGGCTGCGGGTACTTGAACGGCAGCCAGTTACGCCACGGCCAGTAGGCAACCTTCCAGAACGCAACGTGGGGATAGAGGCCCGCTCAGCCCTCCGTCCCCAGCACCATTTCAATTTGAGTGTCCTACGAAGGGGCGCATATAACGTTGTCCAAGCTCGACGCCTGCATGGTACGACGCTTCCTACAGGGGCTGAACGTTTGCGGAGCCGGCCTTTCGTAGGCTTCTGATATGAGCCACATCCGCATTGACTGCTGATGTAGGATAGATATTGGTTATTAGTTGATACTCGTTGGATATCGTACTGCTAGTATAGTCTCCTATCCGGGGTCGTTAGTTGAGACATCGCCGACTGGTGAATCCTCCTCTAGCTCCCCAAATTCGTCTTTTCCACCTGTCGCGGCCTTGAACGCCGATAATGGAACCTGCTACTGCGCGTCCGGTTGCAGATATTTGACGGTTCATGCACACACCTCGTGCCCCTACCCATATCGAGAATCATATTCTCTAGCGCTATAGTTGACTCTCCTTACTGGCCCAACAACTTTCAGGTTGGAACGTGTTGTATGAATATCACCTGCAGGCGTAAGCGTTTACTTGTGCACTAGCCAAGTTACCAAGCTTTGACGACCTAAGAATCTATATCTTACCGCCATTAATATTGTCTTTGTACACTGGCTCTCGGTTGCTTTGTGGATAGATGTAGCCGGCCGTAAAGGTCCGGTTGAACTGAATATTAAAGCGTAGGTCATTCTCATGCACCTACAGTCTACTGCTGTCTAACGTTGAAACATACAAATCCTGACGACTAGTCATATTTTCGTGCCAACCCGTTGGGTTCGGTGAACTATCTAAACTAACGAAGAATTCGTCCTCATATATAATCATACGTTGCTTTTCGAAGTTTTCAGCCATGTGACTAAAATCCTGTTCATCGGGCAGGAATTCCGAGTTCATGATTTTTTCCGCTCGTCGCCCAGCAAGCGACCAGTGGTAAGGATAAGGGGAAAGAAATTAGTAATGATATGAGTACGAGGGTGCGAGCAATGGAGATGAGCAGGCCTCAGCGCCCGCGGCTATGTTTTAGATGCTTCGTTCCTACTTCCTTGGGCATACCCTACGTAGTATCGGATGGCCCTATTGTTGACAGCTCCCCTGTCAAACTAATTTGCGAAACGGGCAATCTATTGTCGGAGTATCGAGCAGTCCCAGACGAGTGAGGTTTGATCTATGACGCTACTGCATAAGCCGATAAATAACGGGGATGTGATGCCGCGTTCAGATTGCGCGCGGACGGGCTACAGGGCGGTACCTGATCCGGCACGGACACGCTAGAGAAGCCTTATCCTTTGCACTAGAGTCCCCGGGAACACCAACGATGTTCGGTCCAGGTTCCCACGGTGTGGCAAAGTGAGCAGTTCGGTGACGGTCATCCTTACGATGCAACGATACACTAATTATACCGACTTATATCAACACTCATTAATGGACAGCCAGGTCCTCAAGGTCCTGTCAATTCCTTAGCTCAGCAATGTAATCAGGTCATAATTCCGCAACAGTGTTGCGGACGGCGATTCGAGGGCTGCGCGGTGTCATATATAGAAACTCTGAGTCTCAAGAAGTTTCCCTTCGCGAAGTAAGAGCACATTCAGATAGGTTCAATATTCAGTTGAAGCTGCGTCATCGGACGTGTACCATATAGTTAGTTTAACGCCGAGGAACCCTCATGCACTACGACCACAGAACGCGTGCCGAACT'/>

    <sequence taxon='6' value='ATGACATCCAGCTTTTTCCGCGGGCTCCAGCCGGACGACGCGGGGGGCTCGACATTGTGTACATAAGATCAGTTTCAGCGTTCCGGGTTCCTATTCTCCTCCCAGCGTAATGAGGACCTATTAACAAATTAATCACACGTGTTCCTCTGGAACCGGGTCGACGAGCTGGTTGGATAGCACTACCTTACACCCCTTTTCTTGAACGATCATGTAGAAAGGAAGGTAGGGGCTTTTCGCGTACAAGCGGCCGCGGGTACCTGAACGGCAGCCAGTTACGCCACGGCCAGTAGGCAACCTTCCAGAACGCAACGTGGGGATAGAGGGCCGCTCAGCACTCCGTCCCCAGCACCATTTCAATTTGAGTGTCCTACGAAGGGGCGCATATAACGTTGTCCAAGCTCGACGCCTGCATGGTACGACGCTTCCTACAGGGGCTGAACGTTTGCGGAGCCGGCCTTTCGTAGGCTTCTGATATGAGCCACATCCGCATTGACTGCTGATGTAGGATAGATATTGGTTATTAGTTGATACTCGTTGGATATCGTACTGCTAGTATAGTCTCCTATCCGGGGTCGTTAGTTGAGACATCGCCGACTGGTGAATCCTCATCTAGCTCCCTAAATTCGTTTTTTCCACCTGTCGGGGTCTCGAACGCCGATAATGGAACCTGCTACTGCGCGTCCGGTTGCAGATATTTGACGGTTCATGCACACACCTCGTGCCCCTACCCATATCGAGAATCATATTCTCTAGCGCTATAGTTGACTCTCCTTACTGGCCCAACAACTTTCAGGTTGGAACGTGTTGTATGAATATCACCTGCAGGCGTAAGCGTTTACTTGTGCACTAGCCAAGTTACCAAGCTTTGACGACCTAAGAATCTATATCTTACCGCCATTAATATTGTCTTTGTACACTGGCTCTCGGTTACTTTGTGGATAGATGTAGCCGGCCGTAAAGGTCCGGTTGAACTGAATATTAAAGCGTAGCTCATTCTCATGCACCTACAGTCTACTGCTGTCTAACGTTGAAATATACAAATCCTGACGTCTAGTCATATTTTCGTGTCAACCCGTTGGGTTCGGTGAACTATCTAAGCTGACGAAGAATTCGTCCTCATATATAATCATATGTTGCTTTTCGAAGTTTTTAGCCATGTGACTAAAATCCTGTTCATCGGGCAGGAATTCCGAGTTCATGATTTTTTCCACTCGTCGCCCAGCAAGCGACCAGTGGTAAGGATAAGGGGAAAGGAATTAGTAATGATATGAGTACGAGGGTGCGAGCAATGGAGATGAGCAGGCCTCAGCACCCGCGGCTATGTTTTAGATGCTTCGTTCCTATTTCCTTGGGCATACCCTACGTAGTATCGGATGGCCCTATTGTTGACAGCTCCCCTGTCAAACTAATTTGCGAAACGGGCAATCTATTGTCGGAGTATCGAGCAGTCCCAGACGAGTGAGGTTTGATCTATGACGCTACCGCATAAGCCGATAAATAACGGGGATGTGATGCCGCGTTCAGATTGCGCGCGGACGGGCTACAGGGCGGTACCTGATCCGGCACGGACACGCTAGAGAAGCCTTATTCTTTGCACTAGAGTCCTCGGGAACACCAACGATGTTCGGTCCAGGTTCCCACGGTGTGGCAAAGTGAGCAGTTCGGTGACGGTCATCCTTACGATGCAACGATACACTAATTATACCGACTTATATCAAAACTCATTAATGAACAGCCAGGTCCTGAAGGTCCTGTCAATTCCCTAGCTCAGCAATGTAATCAGGTCATAATTCCGCAACAGTGTTGCGGACGGCGATTCGAGGGCTGCGCGGTGTCATATATAGAAACTCTGAGTCTCAAGAAGTTTCCCTTCGCGAAGTAAGAGCACATTCAGATAGGTTCAATATTCAGTTGAAGCTGCGTCATCGGACGTGTACCATATAGTTAGTTTAACGCCGAGGAACCCTCATGCACTACGACCACAGAACGCATGCCGAACT'/>

    <sequence taxon='30' value='ACCACATCCAGCTTTTTCCGCGGGCTCCAGCCGGACGACGCGGGGGGCTCGACATTGTGTATATAAGATTAGTTTCAGCGTTCCGGGTTCATATTCTCCTCCCAGCGTAATGAGGACCTGTTAACAAATTAATCACACGTGTTCCTCTGGAACCGGGTCGACGAGCTAGTTGGATAGCACTACCTTACACCCCTTTTCTTGAACGATCATGTAGAAAGGAAGGTAGGGGCTTTTTGCGTACAAGCGGCTGCGGGTACTTGAACGGCAACCAGTTAAGCCACGGCAAGTAGGCAACCTTCCAGAACGCAACGTGGGGATAGAGGCCCGCTCAGCCCTCCGTCCCCAGCGCCATTTCAATTTGAGTGTCCTACGAAGGGGCGCATATAACGTTGTCCAAGCTCGAAGCCTGCATGGTACGACGCTTCCTACAGGGGCTGAACGTTTGCGGAGCCGGCCTTTCGTAGGCTTCTGATATGAGCCACATCCGCATTGACTGCTGATGTAGGATAGATATTGGTTATTAGTTGATACTCGTTGGATATCGTACTGCTAGTATAGTCTCCTATCCGGGGTAGTTAGTTGAGACATCGCCGACTGATGAATCCTCCTCTAGCTCCCCAAATTCGTTTTTTCCACCTGTCGCGTTCTTGAACGCCGATAATGGAACCTGCTACTGCGCGTCCGGTTGCAGATATTTGACGGTTCATGCACACACCTCGTGCCCCTACCCATATCGAGAATCATATTCTCTAGCGCTATAGTTGACTCTCCTTACTGGCCCAACAACTTTCAGGTTGGAACGTGTTGTATGAATATCACCTGCAGGCGTAAGCGTTCACTTGTGCACTAGCCAAGTTACCAAGCTTTGACGACCTAAGAATCTATATCTTACCGCCATTAATATTGTCTTTGTACACTGGCTCTCGGTTGCTTTGTGGATAGATGTAGCCGGCCGTAAAGGTTCGGTTGAACTGAATATTAAAGTGTAGGTCATTCTCATGCACCTACAGTCTACTGCTGTCTAACGTTGAAATATACAAATCCTGACGTCTAGTCATATTTTCGTGCCAACCCGTTGGGTTCGGTAAACTATCTAAGCTAACGAAGAATTCGTCCTCATATATAATTATATGTTGCTTTTCGAAGTTTTCAGCCATGTGACTAAAATCCTGTTCATCGGGCAGGAATTCCGAGTTCATGATTTTTTCCGCTCGTCGCCTAGCAAGCGACCAGTGGTAAGGATAAGGGGAAAGAAATTAGTAATGATATGAGTACGAGGGTGCGAGCAATGGAGATGAGCAGGCCTCAGCACCCGCGGCTATGTTTTAGATGCTTCGTTCCTACTTCCTTGGGCATACCCTACGTAGTATCGGATAGCCCTATTGTTGACAGCTCCCCTGTCAAACTAATTTGCGAACCGGTCGATCTATTGTCGGAGTATCGAGCAGTCCCAGACGAGTGAGGTTTGATCTATGACGCTACCGCATAAGCCGATAAATAACGGGGATGCGATGCCGCGTTCAGATTGCGCGCGGACGGGTTACAGGGCGGTACATGATCCGGCACGGACACGCTAGAGGAGCCTTATTCTTTGCACTTGAGTCCCCGGGGACACCTACGATGTTCGGTCCAGGTTCCCACGGTGTGGCAAAGTGAGCAGTTCGGTGACGGTCATCCTTACGATGCAACGATACACTAATTATACCGACTTCTATCAACACTCATTAATGGACAGCCAGGTCTTCAAGGTCCTGTCAATTCCTTAGCTCAGTAATGTAATCAGGTCATAATTCCGCAACAGTGTTGCGGACGGCGATTCGAGGGCTGCGCGGTGTCATATATAGAAACCCTGAGTCTCAAGAAGTTTCCCTTCGCGAAGTAAGAGCACATTCAGATAGGTTCAATATTCAGTTGAAGCTGCGTCATCGGACGTGTACCATATGGTTAGTTTAACGCCGAGGAACCCTCATGCACTACGACCACAGAACGCGTGCCGAACT'/>

    <sequence taxon='36' value='ACCACATCCAGCTTTTTCCGCGGGCTCCAGCCGGACGACGCGGGGGGCTCGACATTGTGTATATAAGATCAGTTTCAGCGTTCCGGGTTCATATTCTCCTCCCAGCGTAATGAGGACCTGTTAACAAATTAATCACACGTGTTCCTCTGGAACCGGGTCGACGAGCTAGTTGGATAGCACTACCTTACACCCCTTTTCTTGAACGATCATGTAGAAAGGAAGGTAGGGGCTTTTTGCGTACAAGCGGCTGCGGGTACTTGAACGGCAGCCAGTTACGCCACGGCCAGTAGGCAACCTTCCAGAACGCAACGTGGGGATAGAGGCCCGCTCAGCCCTCCGTCCCCAGCACCATTTCAATTTGAGTGTCCTACGAAGGGGCGCATATAACGTTGTCCAAGCTCGACGCCTGCATGGTACGACGCTTCCTACAGGGGCTGAACGTTTGCGGAGCCGGCCTTTCGTAGGCTTCTGATATGAGCCACATCCGCATTGACTGCTGATGTAGGATAGATATTGGTTATTAGTTGATACTCGTTGGATATCGTACTGCTAGTATAATCTCCTATCCGGGGTCGTTAGTTGAGACATCGCCGACTGATGAATCCTCCTCTAGCTCCCCAGATTCGTTTTTTCCACCTGTCGCGGTCTTGAACGCCGATAATGGAACCTGCTACTGCGCGTCCGGTTGCAGATATTTGACGGTTCATGCACACACCTCGTGCCCCTACCCATATCGAGAATCATATTCTCCAGCGCTATAGTTGACTCTCCTTACTGGCCCAACAACTTTCAGGTTGGAACGTGTTGTATGAATATCACCTGCAGGCGTAAGCGTTTACTTGTGCACTAGCCAAGTTACCAAGCTTTGACGACCTAAGAATCTATATCTTACCGCCATTAATATTGTCTTTGTACACTGGCTCTCGGTTGCTTTGTGGATAGATGTAGCCGGCCGTAAAGGTTCGGTTGAACTGAATATTAAAGTGTAGGTCATTCTCATGCACCTACAGTCTACTGCTGTCTAACGTTGAAACATACAGATCCTGACGTCTAGTCATATTTTCGTGCCAACCCGTTGGGTTCGGTGAACTATCTAAGCTAACGAAGAATTCGTCCTCATATATAATCATATGTTGCTTTTCGAAGTTTTCAGCCATGTGACTAAAATCCTGTTCATCGGGCAGGAATTCCGAGTTCATGATTTTTTCCGCTCGTCGCCCAGCAAGCGACCAGTGGTAAGGATAAGGGGAAAGAAATTAGTAATGATATGAGTACGAGGGTGCGAGCAATGGAGATGAGCAGGCCTCAGCACCCGCGGCTATGTTTTAGATGCTTCGTTCCTACTTCCTTGAGCATACCCTACGTAGTATCGGATGGCCCCATTGTTGACAGCTCCCCTGTCAAACTAATTTGCGAAACGGGCAATCTATTGTCGGAGTATCGAGCAGTCCCAGACGAGTGAGGTTTGATCTATGACGCTACCGCATAAGCCGATAAATAACGGGGATGCGATGCCGCGTTCAGATTGCGCGCGGACGGGCTACAGGGCGGTACCTGATCCGGCACGGACACGCTAGAGGAGCCTTATTCTTTGCACTAGAGTCCCCGGGGACACCAACGATGTTCGGTCCAGGTTCCCACGGTGTGGCAAAGTGAGCAGTTCGGTGACGGTCATCCTTACGATGCAACGATACACTAATTATACCGACTTCTATCAACACTCATTAATGGACAGCCAGGTCCTCACGGTCCTGTCAATTCCTTAGCTTAGCAATGTAATCAGGTCATAATTCCGCAACAGTGTTGCGGACGGCGATTCGAGGGCTGCGCGGTGTCATATATAGAAACTCTGAGTCTCAAGAAGTTTCCCTTCGCGAAGTAAGAGCACATTCAGATAGGTTCAATATTCAGTTGAAGCTGCGTCATCGGACGTGTACCATATAGTTAGTTTAACGCCGAGGAACCCTCATGCACTACGACCACAGAACGCGTGCCGAACT'/>

    <sequence taxon='42' value='ACCACATCCAGCTTTTTCCGCGGGCTCCCGCCGGACGACGCGGGGGGCTCGACATTGTGTATATAAGATCAGTTTCAGCGTTCCGGGTTCATATTCTCCTCCCAGCGTAATGAGGACCTGTTAACAAATTAATCACACGTGTTCCTCTGGAACCGGGTCGACGAGCTAGTTGGATAGCACTACCTTACACCCCTTTTCTTGAACGATCATGTAGAAAGGAAGGTAGGGGCTTTTTGCGTACAAGCGGCTGCGGGTACTTGAACGGCAGCCAGTTACGCCACGGCCAGTAGGCAACCTTCCAGAACGCAACGTGGGGATAGAGGCCCGCTCAGCCCTCCGTCCCCAGCACCATTTCAATTTGAGTGTCCTACGAAGGGGCGCATATAACGTTGTCCAAGCTCGACGCCTGCATGGTACGACGCTTCCTACAGGGGCTGAACGTTTGCGGAGCCGGCCTTTCGTAGGCTTCTGATATGAGCCACATCCGCATTGACTGCTGATGTAGGATAGATATTGGTTATTAGTTGACACTCGTTGGATATCGTACTGCTAGTATAATCTCCTATCCGGGGTCGTTAGTTGAGACATCGCCGACTGATGAATCCTCCTCTAGCTCCCCAGATTCGTTTTTTCCACCTGTCGCGGTCTTGAACGCCGATAATGGAACCTGCTACTGCGCGTCCGGTTGCAGATATTTGACGGTTCATGCACACACCTCGTGCCCCTACCCATATCGAGAATCATATTCTCCAGCGCTATAGTTGACTCTCCTTACTGGCCCAACAACTTTCAGGTTGGAACGTGTTGTATGAATATCACCTGCAGGCGTAAGCGTTTACTTGTGCACTAGCCAAGTTACCAAGCTTTGACGACCTAAGAATCTATATCTTACCGCCATTAATATTGTCTTTGTACACTGGCTCTCGGTTGCTTTGTGGATAGATGTAGCCGGCCGTAAAGGTTCGGTTGAACTGGATATTAAAGTGTAGGTCATTCTCATGCACCTACAGTCTGCTGCTGTCTAACGTTGAAACATACAGATCCTGACGTCTAGTCATATTTTCGTGCTAACCCGTTGGGTTCGGTGAACTATCTAAGCTAACGAAGAATTCGTCCTCATATATAATCATATGTTGCTTTTCGAAGTTTTCAGCCATGTGACTAAAATCCTGTTCATCGGGCAGGAATTCCGAGTTCATGATTTTTTCCGCTCGTCGCCCAGCAAGCGACCAGTGGTAAGGATAAGGGGAAAGAAATTAGTAATGATATGAGTACGAGGGTGCGAGCAATGGAGATGAGCAGGCCTCAGCACCCGCGGCTATGTTTTAGATGCTTCGTTCCTACTTCCTTGAGCATACCCTACGTAGTATCGGATGGCCCCATTGTTGACAGCTCCCCTGTCAAACTAATTTGCGAAACGGGCAATTTATTGTCGGAGTATCGAGCAGTCCCAGACGAGTGAGGTTTGATCTATGACGCTACCGCATAAGCCGATAAATAACGGGGATGCGATGCCGCGTTCAGATTGCGCGCGGACGGGCTACAGGGCGGTACCTGATCCGGCACGGACACGCTAGAGGAGCCTTATTCTTTGCACTAGAGTCCCCGGGGACACCAACGATGTTCGGTCCAGGTTCCCACGGTGTGGCAAAGTGAGCAGTTCGGTGACGGTCATCCTTACGATGCAACGATACACTAATTATACCGACTTCTATCAACACTCATTAATGGACAGCCAGGTCCTCACGGTCCTGTCAATTCCTTAGCTTAGCAATGTAATCAGGTCATAATTCTGCAACAGTGTTGCGGACGGCGATTCGAGGGCTGCGCGGTGTCATATATAGAAACTCTGAGTCTCAAGAAGCTTCCCTTCGCGAAGTAAGAGCACATTCAGATAGGTTCAATATTCAGTTGAAGCTGCGTCATCGGACGTGTACCATATAGTTAGTTTACCGCCGAGGAACCCTCATGCACTACGACCACAGAACGCGTGCCGAACT'/>

    <sequence taxon='9' value='ATCACATCCCGCTTTTTCCGCGGGCTCCAGCCGGACGACGCGGGGGGCTCGACATTGTGTATATAAGATCAGTTTCAGCGTTCCGGGTTTATATTCTCGCCCCAGCGTAATGAGGACCTGTTAACAAACTAATCACACGTGTTCCTCTGGAACCGGGTCGACGAGCTAGTTGGATAGCACTACCCTACCCCCCTTCTATTGAACGATCCTGTAGAAAGGAAGGTAGGGGCTTTTTGAGTACAAGCGGCTGCGGGTACTCGAGCGGCAGCCAGTTACGCCACGGCCGGTAGGCAACCTTCCGGAACGCAACGTGGGGATAGAGGCCCGCTCAGCCCTCCGTCCCCAGCACCATTTCAATTTGAGTGTCCTACGAAGGGGCGCATATAACGTTGTCCAAGCTCGACGCCTGCATGGTACGACGCTTCCTACAGGGGCTGAACGTTTGCGGAGCCGGCCTTTCGTAGGCTTTTGATATGAGCCACATCCGCATTGACTGCTGATGTAGGATAGATATTGGTTATTAGTTGATACTCGTTGGATATCGTACTGCTAGTATAGTCTCCTATCCGGGGTCGTTAGTTGAGACATCGCCGACTGGTGAATCCTCCTCTAGCTCCCCAAATTCGTTTTTTCCACCTGTCGCGGTCTTGAACGCCGATAATGGAACCTGCTACTGCGCGTCCGGTTGCAGATATTTGACGGTTCATGCACACACCTCGTACCCCTACCCATATCGAGAATCATATTCTCTAGCGCTATAGTTGACTCTCCTTACTGGCCCAACAACTTTCAGGTTGGAACGTGTTGTATGAATATCACCTGCAGGCGTAAGCGTGTACTTGTACACTAGCCAAGTTACCAAGCTTTGACGACCTAAGAATCTATATCTTACCGCCAATAATATTGTCTTTGTACACCGGCTCTCGGTTGCTTTGTAGATAGATGTAGCCGGCCGTAAAGATCCGGTTGAATTGAATATTAAAGCGTAGGTCATTCTCATGCACCTACAGTCTACTGCCGTCTAACGTTGAAACATACAAATCCTGACGACTAGTCATATTTTCGTGCCAACCCGTTGGGTTCGGTGAACTATCTAAACTAACGAAGAATTCGTCCTCATATATAATCATATGTTACTTTTCGAAGTTTTCAGCCATGTGACTAAAATCCTGTTCATCGGGCAGGAATTCCGAGTTCATGATTTTTTCCGCTCGTCGCCCAGCAAGCGACCAGCGGTAGGGATAAGGGGAAAGAAATTAGTAATGATATGAGCACGAGGGTGCGAGCAATGGAGATGAGCAGGCCTTAGCGTCCGCGGCTATGTTTTAGATGCTTCGTTCCTACTTCCTTGGGCATACCCTACGTAGTATCGGATGGCCCTATTGTTGACAGCTCCCCTGTCAAACTAATTTGCGAAACGGGCAATCTATTGTCGGAGTATCGAGCAGTCACAGACGAGTGAGGTTTGATCTATGACGCTACTGCATAAGCCGATAAATAACGGGGATGTGATGCCGCGTTCAGATTGCGCGCGGACGGGCTACAGGGCGGTACCTGACCTGGCAGGGACACGCTAGAGAAGACTTATCCTTTGCACTAGAGTCCCCGGGAACACCAACGACGTTCGGTCCAGGTTCCCACGGTGTGGCAAAGTGAGCAGTTCGGTGACGGTCACCCTTACGATGCAACGATACACTGATTATACCGACTTATATCAACACTCATTAATGGACAGCCAGGTCCTCAAGGTCCTGTCCATTCCTTAGCTCAGCAATGTAATCAGGTCATAATTCCGCAACAGTGTTGCGGACGGCGATTCGAGGGCTGCGCGGTGTCATATATAGAAACTCTGAGTCTCAAGAAGTTTCCCTTCGCGAAGTAAGAGCACATGCAGATAGGTTCAATATTCAGTTGAAGCTGCGTCATCGGACGTGTACCATATAGTTAGTTTAACGCCGAGGAACCCTCATGCACTACGACCACAGAACGCGTGCCGAACT'/>

    <sequence taxon='15' value='ATCACATCCCGCTTTTTCCGCGGGCTCCAGCCGGACGACGCGGGGGGCTCGACATTGTGTATATAAGATCAGTTTCAGCGTTCCGGGTTTATATTCTCGTCCCAGCGTAATGAGGACCTGTTAACAAATTAATCACACGTGTTCCTCTGGAACCGGGTCGACGAGCTAGTTGGATAGCACTACCTTACCCCCCTTTTCTTGAACGATCCTGTAGAAAGGAAGGTAGGGGCTTTTTGAGTACAAGCGGCTGCGGGTACTTGAGCGGCAGCCAGTTACGCCACGGCCAGTAGGCAACCTTCCAGAACGCAACGTGGGGATAGAGGCCCGCTCAGCCCTCCGTCCCCAGCACCATTTCAATTTGAGTGTCCTACGAAGGGGCGCATATAACGTTGTCCAAGCTCGACGCCTGCATGGTACGACGCTTCCTACAGGGGCTGAACGTTTGCAGAGCCGGCCTTTCGTAGGCTTTTGATATGAGCCACATCCGCATTGACTGCTGATGTAGGATAGATATTGGTTATTAGTTGATACTCGTTGGATATCGTACTGCTAGTATAGTCTCCTATCCGGGGTCGTTAGTTGAGACATCGCCGACTGGTGAATCCTCCTCTAGCTCCCCAAATTCGTTTTTTCCACCTGTCGCGGTCTTGAACGCCGATAATGGAACCTGCTACTGCGCGTCCGGTTGCAGATATTTGACGGTTCATGCACACACCTCGTGCCCCTACCCATATCGAGAATCATATTCTCTAGCGCTATAGTTGACCCTCCTTACTGGCCCAACAACTTTCAGGTTGGAACGTGTTGTATGAATATCACCTGCAGGCGTAAGCGTTTACTTGTACACTAGCCAAGTTACCAAGCTTTGACGACCTAAGAATCTATATCTTACCGCCATTAATATTGTCTTTGTACACCGGCTCTCGGTTGCTTTGTGGATAGATGTAGCCGGCCGTAAAGGTCCGGTTGAATTGAATATTAAAGCGTAGGTCATTCTCATGCACCTACAGTCTACTGCTGTCTAACGTTGAAACATACAAATCCTGACGACTAGTCATATTTTCGTGCCATCCCGTTGGGTTCGGTGAACTATCTAAACTAACGAAGAATTCGTCCTCATATATAATCTTATGTTGCTTTTCGAAGTTTTCAGCCGTGTGACTAAAATCCTGTTCATCGGGCAGGAATTCCGAGTTCATGATTTTTTCCGCTCGTCGCCCAGCAAGCGACCAGTGGTAGGGATAAGGGGAAAGAAATTAGTAATGATATGAGTACGAGGGTGCGAGCAATGGAGATGAGCAGGCCTCAGCGCCCGCGGCTATGTTTTAGATGCTTCGTTCCTACTTCCTTGGGCATACCCTACGTAGTATCGGATGACCCTATTGTTGACAGCTCCCCTGTCAAACTAATTTGCGAAACGGGCAATCTATTGTCGGAGTATCGAGCAGTCCCAGACGAGTGAGGTTTGATCTATGACGCTACTGCATAAGCCGATAAATAACGGGGATGTGATGCCGCGTTCAGATTGCGCGCGGACGGGCTACAGGGCGGTACCTGATCCGGCAGGGACACGCTAGAGAAGCCTTATCCTTTGCACTAGAGTCCCCGGGAACACCAACGACGTTCGGTCCAGGTTCCCACGGTGTGGCAAAGTGAGCAGTTCGGTGACGGTCATCCTTACGATGCAACGATACACTGATTATACCGACTTATATCAATACTCATTAATGGACAGCCAGGTCCTCAAGGTCCTGTCCATTCCTTAGCTCAGCAATGTAATCAGGTCATAATTCCGCAACAGTGTTGCGGACGGCGATTCGAGGGCTGCGCGGTGTCATATATAGAAACTCTGAGTCTCAAGAAGTTTCCCTTCGCGAAGTAAGAGCACATTCAGATAGGGTCCATATTCAGTTGAAGCTGCGTCATCGGACGTGTACCATATAGTTAGTTTAACGCCGAGGAACCCTCATGCACTACGACCACAGAACGCGTGCCGAACT'/>

    <sequence taxon='22' value='ATCACATCCCGCTTTTTCCGCGGGCTCCAGCCGGACGACGCGGGGGGCTCGACATTGTGTATATAAGATCAGTTTCAGCGTTCCGGGTTTATATTCTCGTCCCAGCGTAATGAGGACCTGTTAACAAATTAATCACACGTGTTCCTCTGGAACCGGGTCGACGAGCTAGTTGGATAGCACTACCTTACCCCCCTTTTCTTGCACGATCCTGTAGCAAGGAAGGTAGGGGCTTTTTGAGTACAAGCGGCTGCGGGTACTTGAGCGGCAGCCAGTTACGCCACGGCCAGTAGGCAACCTTCCAGAACGCAACGTGGGGATAGAGGCCCGCTCAGCCCTCCGTCCCCAGCACCATTTCAATTTGAGTGTCCTACGAAGGGGCACATATAACGTTGTCCAAGCTCGACGCCTGCCTGGTACGACGCTTCCTACAGGGGCTGAACGTTTGCGGAGCCGGCCTTTCGTAGGCTTTTGATATGAGCCACATCCGCATTGACTGCTGATGTAGGATAGATATTGGTTATTAGTTGATACTCGTTGGATATCGTACTGCTAGTATAGTCTCCTATCCGGGGTCGTTAGTTGAGACATCGCCGACTGGTGAATCCTCCTCTAGCTCCCCAAATTCGTTTTTTCCACCTGTCGCGGTCTTGAACGCCGATAATGGAACCTGCTACTGCGCGTCCGGTTGCAGATATTTGACGGTTCATGCACACACCTCGTGCCCCTACCCATATCGAGAATCATATTCTCTAGCGCTATAGTTGACTCTCCTTACTGGCCCAACAACTTTCAGGTTGGAACGTGTTGTATGAATATCACCTGCAGGCGTAAGCGTTTACTTGTACACTAGCCAAGTTACCAAGCTTTGACGACCTAAGAATCTATATCTTACCGCCATTAATATTGTCTTTGTACACCGGCTCTCGGTTGCTTTGTGGATAGATGTAGCCGGCCGTAAAGGTCCGGTTGAATTGAATATTAAAGCGTAGGTCATTCTCATGCACCTACAGTCTACTGCTGTCTAACGTTGAAACATACAAATCCTGACGACTAGTCATATTTTCGTGCCAACCCGTTGGGTTCGGTGAACTATCTAAACTAACGAAGAATTCGTCCTCATATATAATCTTATGTTGCTTTTCGAAGTTTTCAGCCGTGTGACTAAAATCCTGTTCATCGGGCAGGAATTCCGAGTTCATGATTTTTTACGCTCGTCGCCCAGCAAGCGACCAGTGGTAGGGATAAGGGGAAAGAAATTAGTAATGATATGAGTACGAGGGTGCGAGCAGTGGAGATGAGCAGGCCTCAGCGCCCGCGGCTATGTTTTAGATGCTTCGTTCCTACTTCCTTGGGCATACCCTACGTAGTATCGGATGACCCTATTGTTGACAGCTCCCCTGTCAAACTAATTTGCGAAACGGGCAATCTATTGTCGGAGTAGCGAGCAGTCCTAGACGAGCGAGGTTTGATCTATGACGCTGCTGCATAAGCCGATAAATAACGGGGATGTGATGCCGCGTTCAGATTGCGCGCGGACGGACTACAGGGCGGTACCTGATCCGGCAGGGACACGCTAGAGAAGCCTTATCCTTTGCACTAGAGTCCCCGGGAACACCAACGACGTTCGGTCCAGGTTCCCACGGTGTGGCAAAGTGAGCAGTTCGGCGACGGTCATCCTTACGATGCAACGATACACTGATTATACCGACTTATATCAATACTCATTAATGGACAGCCAGGTCCTCAAGGTCCTGTCCATTCCTTAGCTCAGCAATGTAATCAGGTCATAATTCCGCAACAGTGTTGCGGACGGCGATTCGAGGGCTGCGCGGTGTCATATATAGAAACTCTGAGTCTCAAGAAGTTTCCCTTCGCGAAGTAAGAGCACATTCAGATAGGTTCCATATTCAGTTGAAGCTGCGTCATCGGACGTGTACCATATAGTTAGTTTAACGCCGAGGAACCCTCATGCACTACGACCACAGAACGCGTGCCGAACT'/>

    <sequence taxon='23' value='ATCACATCCCGCTTTTTCCGCGGGCTCCAGCCGGACGACGCGGGGGGCTCGACATTGTGTATATAAGATCAGTTTCAGCGTTCCGGGTTTATATTCTCGTCCCAGCGTAATGAGGACCTGTTAACAAATTAATCACACGTGTTCCTCTGGAACCGGGTCGACGAGCTAGTTGGATAGCACTACCTTACCCCCCTTTTCTTGCACGATCCTGTAGCAAGGAAGGTAGGGGCTTTTTGAGTACAAGCGGCTGCGGGTACTTGAGCGGCAGCCAGTTACGCCACGGCCAGTAGGCAACCTTCCAGAACGCAACGTGGGGATAGAGGCCCGCTCAGCCCTCCGTCCCCAGCCCCATTTCAATTTGAGTGTCCTACGAAGGGGCACATATAACGTTGTCCAAGCTCGACGCCTGCATGGTACGACGCTTCCTACAGGGGCTGAACGTTTGCGGAGCCGGCCTTTCGTAGGCTTTTGATATGAGCCACATCCGCATTGACTGCTGATGTAGGATAGATATTGGTTATTAGTTGATACTCGTTGGATATCGTACTGCTAGTATAGTCTCCTATCCGGGGTCGTTAGTTGAGACATCGCCGACTGGTGAATCATCCTCTAGCTCCCCAAATTCGTTTTTTCCACCTGTCGCGGTCTTGAACGCCGATAATGGAACCTGCTACTGCGCGTCCGGTTGCAGATATTTGACGGTTCATGCACACACCTCGTGCCCCTACCCATATCGAGAATCATATTCTCTCGCGCTATAGTTGACTCTCCTTACTGGCCCAACAACTTTCAGGTTGGAACGTGTTGTATGAATATCACCTGCAGGCGTAAGCGTTTACTTGTACACTAGCCAAGTTACCAAGCTTTGACGACCTAAGAATCTATATCTTACCGCCATTAATATTGTCTTTGTACACCGGCTCTCGGTTGCTTTGTGGATAGATGTAGCCGGCCGTAAAGGTCCGGTTGAATTGAATATTAAAGCGTAGGTCATTCTCATGCACCTACAGTCTACTGCTGTCTAACGTTGAAACATACAAATCCTGACGACTAGTCATATTTTCGTGCCAACCCGTTGGGTTCGGTGAACTATCTAAGCTAACGAAGAATTCGTCCTCATATATAATCTTATGTTGCTTTTCGAAGTTTTCAGCCGTGTGACTAAAATCCTGTTCATCGGGCAGGAATTCCGAGTTCATGATTTTTTACGCTCGTCGCCCAGCAAGCGACCAGTGGTAGGGATAAGGGGAAAGAAATTAGTAATGATATGAGTACGAGGGTGCGAGCAATGGAGATGAGCAGGCCTCAGCGCCCGCGGCTATGTTTTAGATGCTTCGTTCCTACTTCCTTGGGCATACCCTACGTAGTATCGGATGACCCTATTGTTGACAGCTCCCCTGTCAAACTAATTTGCGAAACGGGCAATCTATTATCGGAGTATCGAGCAGTCCCAGACGAGTGAGGTTTGATCTATGACGCTGCTGCATAAGCCGATAAATAACGGGGATGTGATGCCGCGTTCAGATTGCGCGCGGACGGGCTACAGGGCGGTACCTGATCCGGCAGGGACACGCTAGAGAAGCCTTATCCTTTGCACTAGAGTCCCCGGGAACACCAACGACGTTCGGTCTAGGTTCCCACGGTGTGGCAAAGTGAGCAGTTCGGTGACGGTCATCCTTACGATGCAACGATACACTGATTATACCGACTTATATCAATACTCATTAATGGACAGCCAGGTCCTCAAGGTCCTGTCCATTCCTTAGCTCAGCAATGTAATCAGGTCATAATTCCGCAACAGTGTTGCGGACGGCGATTCGAGGGCTGCGCGGTGTCATATATAGAAACTCTGAGTCTCAAGAAGTTTCCCTTCGCGAAGTAAGAGCACATTCAGATAGGTTCCATATTCAGTTGAAGCTGCGTCATCGGACGTGTACCATATAGTTAGTTTAACGCCGAGGAACCCTCATGCACTACGACCACAGAACGCGTGCCGAACT'/>

    <sequence taxon='29' value='ATCACATCCCGCTTTTTCCGCGGGCTCCAGCCGGACGACGCGGGGGGCTCGACATTGTGTGTATAAGATCAGTTTCAGCGTTCCGGGTTTATATTCTCGTCCCAGCGTAATGAGGACCTGTTAACAAATTAATCACACGTGTTCCTCTGGAACCGGGTCGACGAGCTAGTTGGATAGCACTACCTTACCCCCCTTTTCTTGAACGATCCTGTAGCAAGGAAGGTAGGGGCTTTTTGAGTACACGCGGCTGCGGGTACTTGAGCGGCAGCCAGTTACGCCACGGCCAGTAGGCAACCTTCCAGAACGCAACGTGGGGATAGAGGCCCGCTCAGCCCCCCGTCCCCAGCACCATTTCAATTTGAGTGTCCTATGAAGGGGCACATATAACGTTGTCCAAGCTCGACGCCTGCATGGTACGACGCTTCCTACAGGGGCTGAACGTTTGCGGAGCCGGCCTTTCGTAGGCTTTTGATATGAGCCACATCCGCATTGACTGCTGATGTAGGATAGATATTGGTTATTAGTTGACACTCGTTGGATATCGTATTGCTAGTATAGTCTCCTATCCGGGGTCGTTAGTTGAGACATCGCCGACTGGTGAATCCTCCTCTAGCTTCCCAAATTCGTTTTTTCCACCTGTCGCGGTCTTGAACGCCGATAATGGAACCTGCTACTGCGCGTCCGGTTGCAGATATTTGACGGTCCATGCACACACCTCGTGCCCCTACCCATATCGAGAATCATATTCTCTAGCGCTATAGTTGACTCTCCTTACTGGCCCAACAACTTTCAGGTTGGAACGTGTTGTATGAATATCACCTGCAGGCGTAAGCGTTTACTTGTACACTAGCCAAGTTACCAAACTTTGACGACCTAAGAATCTATATCTTACCGCCATTAATATTGTCTTTGTACACCGGCTCTCGGTTGCTTTGTGGATAGATGTAGCCGGCCGTAAAGGTCCGGTTCAATTGAATATTAAAGCGTAGGTCCTTCTCATGCACCTACAGTCTACTGCTGTCTAACGTTGAAACATACAAATCCTGACGACTAGTCATATTTTCGTGCCAACCCGTTGGGTTCGGTGAACTATCTAAACCAACGAAGAATTCGTCCTCATATATAATCTTATGTTGCTTTTCGAAGTTTTCAGCCGTGTGACTAAAGTCCTGTTCATCGGGCAGGAATTCCGAGTTCATGATTTTTTACGCTCGTCGCCCAGCGAGCGACCAGTGGTAGGGATAAGGGGAAAGAAATTAGTAATGATATGAGTACGAGGGTGCGAGCAATGGAGATGAGCAGGCCTCAGCGCCCGCGGCTATGTTTTAGATGCTTCGTTCCTACTTCCTTGGGCATACCCTACGTAGTATCGGATGACCCTATTGTTGACAGCTCCCCTGTCAGACCAATTTGCGAAACGGGCAATCTATTGTCGGAGTATCGAGCAGTCCCAGACGAGTGAGGTTTGATCTATGACGCTGCTGCATAAGCCGATAAATAACGGGGATGTGATTTCGCGTTCAGATTGTGCGCGGACGGGCTACAGGGCGGTACCTGATCCGGCAGGGACACGCTAGAGAAGCCTTATCCTTTGCACTAGAGTCCCCGGGAACACCAACGACGTTCGGTCCAGGTTCCCACGGTGTGGCAAAGTGAGCAGTTCGGTGACGGTCATCCTTACGATGCAACGATACACTGATTATACCGACTTATATCAGTACTCATTAATGGACAGCCAGGTCCTCAAGGTCCTGTCCATTCCTTAGCTCAGCAATGTAATCAGGTCATAATTCCGCAACAGTATTGCGGACGGCGATTCGAGGGCTGCGCGGTGTCATATATAGAAACTCTGAGTCTCAAGAAGTTTCCCTTCGCGAAGTAAGAGCACATTCAGATAGGTTCCATATTCAGTTGAAGCTGCGTCATCGGACGTGTACCATATAGTTAGTTTAACGCCGAGGAACCCTCATGCACTACGACCACAGAACGCGTGCCGAACT'/>

    <sequence taxon='37' value='ATCACATTCCGCTTTTTCCGCGGGCTCCAGCCGGACGACGCGGGGGGCTCGACATTGTGTATATAAGATCAGTTTCAGCGTTCCGGGTTTATATTCTCGTCCCAGCGTAATGAGGACCTGTTAACAAATTAATCACACGTGTTCCTCTGGAACCGGGTCGACGAGATAGTTGGATAGCACTACCTTACCCCCCTTTTCTTGAACGATCCTGTAGCAAGGAAGGTAGGGGCTTTTTGAGTACAAGCGGCTGCGGGTACTTGAGCGGCAGCCAGTTACGCCACGGCCAGTAGGCAACCTTCCAGAACGCAACGTGGGGATAGAGGCCCGCTCAGCCCTCCGTCCCCAGCACCATTTCAGTTTGAGTGTCCTACGAAGGGGCACATATAACGTTGTCCAAGCTCGACGCCTGCATGGTACGACGCTTCCTACAGGGGCTGAACGTTTGCGGAGCCGGCCTTTCGTAGGCTTTTGATATGAGCCACATCCGCATTGACTGCTGATGTAGGATAGATATTGGTTATTAGTTGATACTCGTTGGATATCGTACTGCTAGTATAGTCTCCTATCCGGGGTCGTTAGTTGAGACATCGCCGACTGGTGAATCCTCCTCTAGCTCCCCAAATTCGTTTTTTCCACCTGTCGCGGTCTTGAACGCCGATCATGGAACCTGCTACTGCGCATCCGGTTGCAGATATTTGACGGTTCATGCACACACCTCGTGCCCCTACCCATATCGAGAATCATATTCTCTAGCGCTATAGTTGACTCTCCTTACTGGCCCAACAACTTTCAGGTTGGAACGTGTTGTATGAATATCACCTGCAGGCGTAAGCGTTTACTTGTACACTAGCCAAGTTACCAAGCTTTGACGACCTAAGAATCTATATCTTACCGCCATTAATATTGTCTTTGTACACCGGCTCTCGGTTGCTTTGTGGATAGATGTAGCCGGCCGTAAAGGTCCGGTTGAATTGAATATTAAAGCGTAGGTCATTCTCATGCACCTACAGTCTACTGCTGTCTAACGTTGAAACATACAAATCCTGACGACTAGTCATATTTTCGTGCCAACCCGTTGGGTTCGGTGAACTATCTAAACTAACGAAGAATTCGTCCTCATATATAATCTTATGTTGCTTTTCGAAGTTTTCAGCCGTGTGACTAAAATCCTGTTCATCGGGCAGGAATTCCGAGTTCATGATTTTTTACGCTCGTCGCCCAGCAAGCGACCAGTGGTAGGGATAAGGGGAAAGAAATTAGTAATGATATGAGTACGAGGGTGCGAGCAATGGAGATGAGCAGGCCTCAGCGCCCGCGGCTATGTTTTAGATGCTTCGTTCCTACATCCTTGGGCATACCCTACGTAGTATCGGATGACCCTATTGTTGACAGCTCCCCTGTCAAACTAATTTGCGAAACGGGCAATCTATTGTCGGAGTATCGAGCAGTCCCAGACGAGTGAGGTTTGATCTATGACGCTGCTGCATAAGCCGATAAATAACGGGGATGTGATGCCGCGTTCAGATTGCGCGCGGACGGGCTGCAGGGCGGTACCTGATCCGGCAGGGACACGCTAGAGAAGCCTTATCCTTTGCACTAGAGTCCCCGGGAACACCAACGACGTTCGGTCCAGGTTCCCGCGGTGTGGCAAAGTGAGCAGTTCGGTGACGGTCATCCTTACGATGCAACGATACACTGATTATACCGACTTATATCAGTACTCATTAATGGACAGCCAGGTCCTCAAGATCCTGTCCATTCCTTAGCTCAGCAATGTAATCAGGTCATAATTCCGCAACAGTGTTGCGGACGGCGATTCGAGGGCTGCGCGGTGTCATATATAGAAACTCTGAGTCTCAAGAAGTTTCCCTTCGCGAAGTAAGAGCACATTCAGATAGGTTCCATATTCAGTTGAAGCTGCGTCATCGGACGTGTACCATATAGTTAGTTTAACGCCGAGGAACCCTCATGCACTACGACCACAGAACGCGTGCCGAACT'/>

    <sequence taxon='56' value='ATCACATTCCGCTTTTTCCGCGGGCTCCAGCCGGACGACGCGGGGGGCTCGACATTGTGTATATAAGATCAGTTTCAGCGTTCCGGGTTTATATTCTCGTCCCAGCGTAATGAGGACCTGTTAACAAATTAATCACACGTGTTCCTCTGGAACCGGGTCGACGAGATAGTTGGATAGCACTACCTTACCCCCCTTTTCTTGAACGATCCTGTAGCAAGGAAGGTAGGGGCTTTTTGAGTACAAGCGGCTGCGGGTACTTGAGCGGCAGCCAGTTACGCCACGGCCAGTAGGCAACCTTCCAGAACGCAACGTGGGGATAGAGGCCCGCTCAGCCCTCCGTCCCCAGCACCATTTCAGTTTGAGTGTCCTACGAAGGGGCACATATAACGTTGTCCAAGCTCGACGCCTGCATGGTACGACGCTTCCTACAGGGGCTGAACGTTTGCGGAGCCGGCCTTTCGTAGGCTTTTGATATGAGCCACATCCGCATTGACTGCTGATGTAGGATAGATATTGGTTATTAGTTGATACTCGTTGGATATCGTACTGCTAGTATAGTCTCCTATCCGGGGTCGTTAGTTGAGACATCGCCGACTGGTGAATCCTCCTCTAGCTCCCCAAATTCGTTTTTTCCACCTGTCGCGGTCTTGAACGCCGATCATGGAACCTGCTACTGCGCATCCGGTTGCAGATATTTGACGGTTCATGCACACACCTCGTGCCCCTACCCATATCGAGAATCATATTCTCTAGCGCTATAGTTGACTCTCCTTACTGGCCCAACAACTTTCAGGTTGGAACGTGTTGTATGAATATCACCTGCAGGCGTAAGCGTTTACTTGTACACTAGCCAAGTTACCAAGCTTTGACGACCTAAGAATCTATATCTTACCGCCATTAATATTGTCTTTGTACACCGGCTCTCGGTTGCTTTGTGGATAGATGTAGCCGGCCGTAAAGGTCCGGTTGAATTGAATATTAAAGCGTAGGTCATTCTCATGCACCTACAGTCTACTGCTGTCTAACGTTGAAACATACAAATCCTGACGACTAGTCATATTTTCGTGCCAACCCGTTGGGTTCGGTGAACTATCTAAACTAACGAAGAATTCGTCCTCATATATAATCTTATGTTGCTTTTCGAAGTTTTCAGCCGTGTGACTAAAATCCTGTTCATCGGGCAGGAATTCCGAGTTCATGATTTTTTACGCTCGTCGCCCAGCAAGCGACCAGTGGTAGGGATAAGGGGAAAGAAATTAGTAATGATATGAGTACGAGGGTGCGAGCAATGGAGATGAGCAGGCCTCAGCGCCCGCGGCTATGTTTTAGATGCTTCGTTCCTACATCCTTGGGCATACCCTACGTAGTATCGGATGACCCTATTGTTGACAGCTCCCCTGTCAAACTAATTTGCGAAACGGGCAATCTATTGTCGGAGTATCGAGCAGTCCCAGACGAGTGAGGTTTGATCTATGACGCTGCTGCATAAGCCGATAAATAACGGGGATGTGATGCCGCGTTCAGATTGCGCGCGGACGGGCTGCAGGGCGGTACCTGATCCGGCAGGGACACGCTAGAGAAGCCTTATCCTTTGCACTAGAGTCCCCGGGAACACCAACGACGTTCGGTCCAGGTTCCCGCGGTGTGGCAAAGTGAGCAGTTCGGTGACGGTCATCCTTACGATGCAACGATACACTGATTATACCGACTTATATCAGTACTCATTAATGGACAGCCAGGTCCTCAAGATCCTGTCCATTCCTTAGCTCAGCAATGTAATCAGGTCATAATTCCGCAACAGTGTTGCGGACGGCGATTCGAGGGCTGCGCGGTGTCATATATAGAAACTCTGAGTCTCAAGAAGTTTCCCTTCGCGAAGTAAGAGCACATTCAGATAGGTTCCATATTCAGTTGAAGCTGCGTCATCGGACGTGTACCATATAGTTAGTTTAACGCCGAGGAACCCTCATGCACTACGACCACAGAACGCGTGCCGAACT'/>

    <sequence taxon='4' value='ATCACATCCCGCTTTTTCCGCGGGCTCCAGCCGGACGACGCGGGGGGCTCGACATTGTGTATATAAGATCAGTTTCAGCGTTCCGGGTTCATATTCTCGTCCCAGCGTAATGAGGACCTGTTAACAAATTAATCACACGTGTTCCTCTGGAACCGGGTCGACGAGCTAGTTGGATAGCACTACCTTACACCCCTTTTCTTGAACGATCATGTAGAAAGGAAGGTAGGGGCTTTTTGAGTACAAGCGGCTGCGGGTACTTGAACGGCAGCCAGTTACGCCACGGCCAGTAGGCAACATTCCAGAACGCAACGTGGGGATAGAGGCCCGCTCAGCCCTCCGTCCCCAGCACCATTTCAATTTGAGTGTCCTACGAAGGGGCGCATATAACGTTGTCCGAGCTCGACGCCTGCATGGTACGACGCTTCCTACAGGGGCTGAACGTTTGCGGAGCCGGCCTTTCGTAGGCTTCTGATATGAGCCACATCCGCATTGACTGCTGATGTAGGATAGATATTGGTTATCAGTTGATACTCGTTGGATATCGTACTGCTAGTATAGTCTCCTATCCGGGGTCGTTAGTTGAGACATCGCCGACTGGTGAATCCTCCTCTAACTCCCCAAATTCGTCTTTTCCACCTGTCGCGGCCTTGAACGCCGATAATGGAACCTGCTACTGCGCGTCCGGTTGCAGATATTTGACGGTTCATGCACACACCTCGTGCCCCTACCCATATCGAGAATCATATTCTCTAGCGCTATAGTTGACTCTCCTTACTGGCCCAACAACTTTCAGGTTGGAACGTGTTGTATGAATATCACCTGCAGGCGTAAGCGTTCACTTGTGCACTAGCCAAGTTACCAAGCTTTGACGACCTAAGAATCTATATCTTACCGCCATTAATATTGTCTTTGTACACTGGCTCTCGGTTGCTTTGTGGATAGATGTAGCCGGCCGTAAAGGTCCGGTTGAACTGAATATTAAAGCGTAGGTCATTCTCATGCACCTACAGTCTACTGCTGTCTAACGTTGAAACATACAAATCCTGACGACTAGTCATATTTTCGTGCCAACCCGTTGGGTTCGGTGAACTATCTAAACTAACGAAGAATTCGTCCTCATATATAATCATACGTTGCTTTTCGAAGTTTTCAGCCATGTGACTAAAATCCTGTTCATCGGGCAGGAATTCCGAGTTCATGATTTTTTCCGCTCGTCGCCCAGCAAGCGACCAGTGGTAAGGATAAGGGGAAAGAAATTAGTAATGATATGAGTACGAGGGTGCGAGCAATGGAGATGAGCAGGCCTCAGCGCCCGCGGCTATGTTTTAGATGCTTCGTTCCTACTTCCTTGGGCATACCCTACGTAGTATCGGATGGCCCTATTGTTGACAGCTCCCCTGTCAAACTAATTTGCGAAACGGGCAATCTATTGTCGGAGTATCGAGCAGTCCCAGACGAGTGAGGTTTGATCTATGACGCTACTGCATAAGCCGATAAATAACGGGGATGTGATGCCGCGTTCAGATTGCGCGCGGACGGGCTACAGGGCGGTACCTGATCCGGCACGGACACGCTAGAGAAGCCTTATCCTTTGCACTAGAGTCCCCGGGAACACCAACGATGTTCGGTCCAGGTTCCCACGGTGTGGCAAAGTGAGCAGTTCGGTGACGGTCATCCTTACGATGCAACGATACACTAATTATACCGACTTATATCAACACTCATTAATGGACAGCCAGGTCCTCAAGGTCCTGTCAATTCCTTAGCTCAGCAATGTAATCAGGTCATAATTCCGCAACAGTGTTGCGGACGGCGATTCGAGGGCTGCGCGGTGTCATATATAGAAACTCTGAGTCTCAAGAAGTTTCCCTTCGCGAAGTAAGAGCACATTCAGATAGGTTCAATATTCAGTTGAAGCTGCGTCATCGGACGTGTACCATATAGTTAGTTTAACGCCGAGGAACCCTCATGCACTACGACCACAGAACGCGTGCCGAACT'/>

    <sequence taxon='11' value='ATCACATCCCGCTTTTTCCGCGGGCTCCAGCCGGACGACGCGGGGGGCTCGACATTGTGTATATAAGATCAGTTTCAGCGTTCCGGGTTCATATTCTCGTCCCAGCGTAATGAGGACCTGTTAACAAATTAATCACACGTGTTCCTCTGGAACCGGGTCGACGAGTTAGTTGGATAGCACTACCTTACACCCCTTTTCTTGAACGATCATGTAGAAAGGAAGGTAGGGGCTTTTTGAGTACAAGCGGCTGCGGGTACTTGAACGGCAGCCAGTTACGCCACGGCCAGTAGGCAACATTCCAGAACGCAACGTGGGGATAGAGGCCCGCTCAGCCCTCCGTCCCCAGCACCATTTCAATTTGAGTGTCCTACGAAGGGGCGCATATAACGTTGTCCGAGCTCGACGCCTGCATGGTACGACGCTTCCTACAGGGGCTGAACGTTTGCGGAGCCGGCCTTTCGTAGGCTTCTGATATGAGCCACATCCGCATTGACTGCTGATGTAGGATAGATATTGGTTATCAGTTGATACTCATTGGATATCGTACTGCTAGTATAGTCTCCTATCCGGGGTCGTTAGTTGAGACATCGCCGACTGGTGAATCCTCCTCTAACTCCCCAAATTCGTCTTTTCCACCTGTCGCGGCCTTGAACGCCGATAGTGGAACCTGCTACTGCGCGTCCGGTTGCAGATATTTGACGGTTCATGCACACACCTCGTGCCCCTACCCATATCGAGAATCATATTCTCTAGCGCTATAGTTGACTCTCCTTACTGGCCCAACAACTTTAAGGTTGGAACGTGTTGTATGAATATCACCTGCAGGCGTAAGCGTTCACTTGTGCACTAGCCAAGTTACCAAGCTTTGACGACCTAAGAATCTATATCTTACCGCCATTAATATTGTCTTTGTACACTGGCTCTCGGTTGCTTTGTGGATAGATGTAGCCGGCCGTAAAGGTCCGGTTGAACTGAATACTAAAGCGTAGGTCATTCTCATGCACCTACAGTCTACTGCTGTCTAACGTTGAGACATACAAATCCCGACGACTAGTCATATTTTCGTGCCAACCCGTTGGGTTCGGTGAACTATCTAAACTAACGAAGAATTCGTCCTCATATATAATCATACGTTGCTTTTCGAAGTTTTCAGCCATGTGACTAAAATCCTGTTCATCGGGCAGGAATTCCGAGTTCATGATTTTTTCCGCTCGTCGCCCAGCAAGCGACCAGTGGTAAGGATAAGGGGAAAGAAGTTAGTAATGATATGAGTACGAGGGTGCGAGCAATGGAGATGAGCAGGCATCAGCGCCCGCGGCTATGTTTTAGATGCTTCGTTCCTACTTCCTTGGGCATACCCTACGTAGTATCGGATGGCCCTATTGTTGACAGCTCCCCTGTCAAACTAATTTGCGAAACGGGCAATCTATTGTCGGAGTATCGAGCAGTCCCAGACGAGTGAGGTTTGATCTATGACGCTACTGCATAAGCCGATAAATAACGGGGATGTGACGCCGCGTTCAGATTGCGCGCGGACGGGCTACAGGGCGGTACCTGATCCGGCACGGACACGCTAGAGAAGCCTTATCCTTTGCACTAGAGTCCCCGGGAACACCAACGATGTTCGGTCCAGGTTCCCACGGTGTGGCAAAGTGAGTAGTTCGGTGACGGTCATCCTTACGATGCAACGATACACTAATTATACCGACTTATATCAACACTCATTAATGGACAGCCAGGTCCTCAAGGTCCTGTCAATTCCTTAGCTCAGCAATGTAATCAGGTCATAATTCCGCAACAGTGTTGCGGACGGCGATTCGAGGGCTGCGCGGTGTCATATATAGAAACTCTGAGTCTCAAGAAGTTTCCCTTCGCGAAGTAAGAGCACATTCAAATAGGTTCAATATTCAGTTGAAGCTGCGTCATCGGACGTGTACCATATAGTTAGTTTAACGCCGAGGAACCCTCATGCACTACGACCACAGAACGCGTGCCGAACT'/>

    <sequence taxon='12' value='ATCACATCCCGCTTTTTTCGCGGGCTCCAGCCGGACGACGCGGGGGGCTCGACATTGTGTATATAAGATCAGTTTCAGCGTTCCGGGTTCATATTCTCGTCCCAGCGTAATGAGGACCTGTTAACAAATTAATCACACGTGTTCCTCTGGAACCGGGTCGATGAGCTAGTTGGATTGCACTACCTTACACCCCTTCTCTTGAACGATCATGTAGAAAGGAAGGTAGGGGCTTTTTGAGTACAAGCGGCTGCGGGTACTTGAACGGCAGCCAGTTACGCCACGGCCAGTAGGCAGCATTCCAGAACGCAACGTGGGGATAGAGGCCCGCTCAGCCCTCCGTCCCCAGCACCATTTCAATTTGAGTGTCCTACGAAGGGGCGCATATAACGTTGTCCGAGCTCGACGCCTGCATGGTACGACGCTTCCTACAGGGGCTGAACGTTTGTGGAGCCGGCCTTTCGTAGGCTTCTGATATGAGCCACATCCGCATTGACTGCTGATGTAGGATAGATATTGGTTATCAGTTGATACTCATTGGATATCGTACTGCTAGTATAGTCTCCTATCCGGGGTCGTTAGTTGAGACATCGCCGACTGGTGAATCCTCCTCTAACTCCCCAAATTCGTCTTTTCCACCTGTCGCGGCCTTGAACGCCGATAGTGGAACCTGCTACTGCGCGTCCGGTTGCAGATATTTGACGGTTCATGCAGACACCTCGTGCCCCTACCCACATCGAGAATCATATTCTCTAGCGCTATAGTTGACTCTCCTTACTGGCCCAACAACTTTAAGGTTGGAACGTGTTGTATGAATATCACCTGCAGGCGTAAGCGTTCACTTGTGCACTAGCCAAGTTACCAAGCTTTGACGACGTAAGAATCTATATCTTACCGCCATTAATATTGTCTTTGTACACTGGCTCTCGGTTGCTTTGTGGATAGATGTAGCCGGCCGTAAAGGTCCGGTTGAACTGAATATTAAAGCGTAGGTCATTCTCATGCACCTACAGTCTACTGCTGTCTAACGTTGAGACATACAAATCCCGACGACTAGTCATATTTTCGTGCCAACCCGTTGGGTTCGGTGAACTATCTAAACTAACGAAGACTTCGTCCTCATATATAATCATACGTTGCTCTTCGAAGTTTTCAGCCATGTGACTAAAATCCTGTTCATCGGGCAGGAATTCCGAGTTCATGATTTTTTCCGCTCGTCGCCCAGCAAGCGACCAGTGGTAAGGATAAGGGGAAAGAAATTAGTAATGATATGAGTACGAGGGTGCGAGCAATGGAGATGAGCAGGCATCAGCGCCCGTGGCTATGTTTTAGATGCTTCGTTCCTACTTCCTTGGGCATACCCTACGTAGTATCGGATGGCCCTATTGTTGACAGCTCCCCTGTCAAACTAATTTGCGAAACGGGCAATCTATTGTCGGAGTATCGAGCAGTCCCAGACGAGTGAGGTTTGATCTATGACGCTACTGCATAAGCCGATAAATAACGGGGATGTGATGCCGCGTTCAGATTGCGCGCGGACGGGCTACAGGGCGGTACCTGATCCGGCACGGACACGCTAGAGAAGCCTTATCCTTTGCACTAGAGTCCCCGGGAACACCATCGATGTTCGGTCCAGGTTCCCACGGTGTGGCAAAGTGAGTAGTTCGGTGACGGTCATCCTTACGATGCAACGATACACTAATTATACCGACTTATATCAACACTCATTAATGGACAGCCAGGTCCTCAAGGTCCTGTCAATTCCTTAGCTCAGCAATGTAATCAGGTCATAATTCCGCAACAATGTTGCGGACGGCGATTCGAGGGCTGCGCGGTGTCATATATATAAACTCTGAGTCTCAAGAAGTTTCCCTTCGCGAAGTAAGAGCACATTCAGATAGGTTCAATATTCAGTTGAAGCTGCGTCATCGGACGTGTACCATATAGTTAGTTTAACGCCGAGGAACCCTCATGCACTACGACCACAGAACGCGTGCCGAACT'/>

    <sequence taxon='19' value='ATCACATCCCGCTCTTTCCGCGGGCTCCAGCCGGACGACGCGGGGGGCTCGACATTGTGTATATAAGATCAGTTTCAGCGTTCCGGGTTCATATTCTCGTCCCAGCGTAATGAGGACCTGTTAACAAATTAATCACACGTGTTCCTCTGGAACCGGGTCGACGAGCTAGTTGGATAGCACTACCTTACACCCCTTTTCTTGAACGATCATGTAGAAAGGAAGGTAGGGGCTTTTTGAGTACAAGCGGCTGCGAGTACTTAAACGGCAGCCAGTTACGCCACGGCCAGTAGGCAACATTCCAGAACGCAACGTGGGGATAGAGGCCCGCTCAGCCCTCCGTCCCCAGCACCATTTCAATTTGTGTGTCCTACGAAGGGGCGCATATAACGTTGTCCGAGCTCGACGCCTGCATGGTACAACGCTTCCTACAGGGGCTGAACGTTTGCGGAGCCGGCCTTTCGTAGGCTTCTGATATGAGCCACATCCGCATTGACTGCTGATGTAGGATAGATACTGGTTATCAGTTGATACTCATTGGACATCGTACTGCTAGTATAGTCTCCTATCCGGGGTCGTTAGTTGAGACATCGCCGACTGGTGAATCCTCCTCTAACTCCCCAAATTCGTCTTTTCCACCTGTCGCGGCCTTGAACGCCGATAGTGGAACCTGCTACTGCGCGTCCGGTTGCAGATATTTGACGGTTCATGCACACACCTCGTGCCCCTACCCATATCGAGAATCATATTCTCTAGCGCTATAGTTGACTCTCCCTACTGGCCCAACAACTTTCAGGTTGGCACGTGTTGTATGAATATCACCTGCAGGCGTAAGCGTTCACTTGTGCACTAGCCAAGTTACCAAGCTTTGACGACCTAAGAATCTATATCTTACCGCCATTAATATTGTCTTTGTACACTGGCTCTCGGTTGCTTTGTGGATAGATGTAGCCGGCCGTAAAGGTCCGGTTGAACTGAATATTAAAGCGTAGGTCATTCTCATGCACCTACAGTCTACTGCTGTCTAACGTTGAGACATACAAATCCTGACGACTAGTCATATTTTCGTGCCAACCCGTTGGGTTCGGTGAACTATCTAAACTAACGAAGAATTCGTCCTCATATATAATCATACGTTGCTCTTCGAAGTTTTCAGCCATGTGACTAAAATCCTGCTCATCGGGCAGGAATTCCGAGTTCATGATTTTTTCCGCTCGTCGCCCAGCAAGCGACCAGTGGTAAGGATAAGGGGAAAGAAATTAGTAATGTTATGAGTACGAGGGTGCGAGCACTGGAGATGAGCAGGCCTCAGCGCCCGCGGCTATGTTTTAGATGCTTCGTTCCTACTTCCTTGGGCATACCCTACGTAGTATCGGATGGCCCTATTGTTGACAGCTCCCCTGTCAAACTAATTTGCGAAAAGGGCAATCTATTGTCGGAGTATCGAGCAGTCCCAGACGAGTGAGGTTTGATCTATGACGCTACTGCATAAGCCGATAAATAACGGGGATGTGATGCCGCGTTCAGATTGCGCGCGGACGGGCTACAGGGCGGTACCTGATCCGGCACGGACACGCTAGAGAAGCCTTATCCTTTGCACTAGGGTCCCCGGGAACACCAACGATGTTCGGTCCAGGTTCCCACGGTGTGGCAAAGTGAACAGTTCGGTGACGGTCATCCTTACGACGCAACGATACACTAATTATACCGACTTATATCAACACTCATTAATGGACAGCCAGGTCCTCAAGGTCCTGTCAATTCCTTAGCTCAGCAATGTAATCAGGTCATAATTCCGCAACAGTGTTGCGGACGGCGATTCGAGGGCTACGCGGTGTCATATATAGAAACTCTGAGTCTCAAGAAGTTTCCCTTCGCGAGGTAAGAGCACATTCAGATAGGTTCAATATTCAGTTGAAGCTGCGTCATCGGACGTGTACCATATAGTTAGTTTAACGCCGAGGAACCCTCATGCACTACGACCACAGAACGCGTGCCGAACT'/>

    <sequence taxon='26' value='ATCACATCCCGCTCTTTCCGCGGGCTCCAGCCGGACGACGCGGGGGGCTCGACATTGTGTATATAAGATCATTTTCAGCGTTCCGGGTTCATATTCTCGTCCCAGCGTAATGAGGACCTGTTAACAAATTAATCACACGTGTTCCTCTGGAACCGGGTCGACGAGCTAGTTGGATAGCACTACCTTACACCCCTTTTCTTGAACGATCATGTAGAAAGGAAGGTAGGGGCTTTTTGAGTACAAGCGGCTGCGGGTACTTGAACGGCAGCCAGTTACGCCACGGCCAGTAGGCAACATTCCAGAACGCAACGTGGGGATAGAGGCCCGCTCAGCCCTCCGTCCCCAGCACCATTTCAATTTGAGTGTCCTACGAAGGGGCGCATATAACGTTGTCCGAGCTCGACGCCTGCATGGTACAACGCTTCCTACAGGGGCTGAACGTTTGCGGAGCCGGCCTTTCGTAGGCTTCTGATATGAGCCACATCCGCATTGACTGCTGACGTAGGATAGATTTTGGTTATCAGTTGATACTCATTGGATATCGTACTGCTAGTATAGTCTCCTATCCGGGGTCGTTAGTTGAGACATCGCCGACTGGTGAATCCTCCTCTAACTCCCCAAATTCGTCTTTTCCACCTGTCGCGGCCTTGAACGCCGATAGTGGAACCTGCTACTGCGCGTCCGGTTGCAGATATTTGACGGTTCATGCACACACCTCGTGCCCCTACCCATATCGAGAATCATATTCTCTAGCGCTATAGTTGACTCTCCCTACTGGCCCAACAACTTTCAGGTTGGCACGTGTTGTATGAATATCACCTGCAGGCGTAAGCGTTCACTTGTGCACTAGCCAAGTTACCAAGCTTTGACGACCTAAGAATCTATATCTTACCGCCATTAATATTGTCTTTGTACACTGGCTCTCGGTTGCTTTGTGGATAGATGTAGCCGGCCGTAAAGGTCCGGTTGAACTGAATATTAAAGCGTAGGTCATTCTCATGCACCTACAGTCTACTGCTGTCTAACGTTGAGACATACAAATCCTGACGACTAGTCATATTTTCGTGCCAACCCGTTGGGTTCGGTGAACTATCTAAACTAACGAAGAATTCGTCCTCATATATAATCATACGTTGCTCTTCGAAGTTTTCAGCCATGTGACTAAAATCCTGCACATCGGGCAGGAATTCCGAGTTCATGATTTTTTCCGCTCGTCGCCCAGCAAGCGACCAGTGGTAAGGATAAGGGGAAAGAAATTAGTAATGTTATGAGTACAAGGGTGCGAGCACTGGAGATGAGCAAGCCTCAGCGCCCGCGGCTATGTTTTAGATGCTTCGTTCCTACTTCCTTGGGCATACCCTACGTAGTATCGGATGGCCCTATTGTTGACAGCTCCCCTGTCAAACTAATTTGCGAAACGGGCAATCTATTGTCGGAGTATCGAGCAGTCCCAGACGAGTGAGGTTTGATCTATGACGCTACTGCATAAGCCGATAAATAACGGGGATGTGATGTCGCGTTCAGATTGCGCGCGGACGGGCTACAGGGCGGTACCTGATCCGGCACGGACACGCTAGAGAAGCCTTATCCTTTGCACTAGGGTCCCCGGGAACACCAACGATGTTCGGTCCAGGTTCCCACGGTGTGGCAAAGTGAGCAGTTCGGTGACGGTCATCCTTACGACGCAACGATACACTAATTATACCGACTTATATCAACACTCATTAATGGACAGCCAGGTCCTCAAGGTCCTGTCAATTCCTTAGCTCAGCAATGTAATCAGGTCATAATTCCGCAACAGTGTTGCGGACGGCGATTCGAGGGCTACGCGGTGTCATATATAGAAACTCTGAGTCTCAAGAAGTTTCCCTTCGCGAGGTAAGAGCACACTCAGATAGGTTCAATATTCAGTTGAAGCTGCGTCATCGGACGTGTACCATATAGTTAGTTTAACGCCGAGGAACCCTCATGCACTACGACCACAGAACGCGTGCCGAACT'/>

    <sequence taxon='57' value='ATCACATCCCGCTCTTTCCGCTGGCTCCAGCCGGACGACGCGGGGGGCTCGACATTGTGTATATAAGATTAGTTTCAGCGTTCCGGGTTCATATTCTCGTCCCAGCGTAATGAGGACCTGTTAACAAATTAATCACACGTGTTCCTCTGGAACCGGGTCGACGAGCTAGTTGGATAGCACTACCTTACACCCCTTTTCTTGAACGATCATGTAGAAAGGAAGGTAGGGGCTTTTTGAGTACAAGCGGCTGCGGGTACTTGAACGGCAGCCAGTTACGCCACGGCCAGTAGGCAACATTCCAGAACGCAACGTGGGGATAGAGGCCCGCTCAGCCCTCCGTCCCCAGCACCATTTCAATTTGAGTGTCCTACGAAGGGGCGCATATAACGTTGTCCGAGCTCGACGCCTGCATGGTACAACGCTTCCTACAGGGGCTGAACGTTTGCGGAGCCGACCTTTCGTAGGCTTCTGATATGAGCCACATCCGCATTGACTGCTGATGTAGGATAGATATTGGTTATCAGTTGATACTCATTGGATATCGTACTGCTAGCATAGTCTCCTATCCGGGGTCGTTAGTTGAGACATCGCCGACTGGTGAATCCTCCTCTAACTCCCCCAATTCATCTTTTCCACCTGTCGCGGCCTTGAACGCCGATAGTGGAACCTGCTACTGCGCGTCCGGTTGCAGATATTTGACGGTTCATGCACACACCTCGTGCCCCTACCCATATCGAGAATCATATTCTCTAGCGCTATAGTTGACTCTCCCTACTGGCCCAACAACTTTTAGGTTGGCACGTGTTGTATGAATATCACCTGCAGGCGTAAGCGTTCACTTGTGCACTAGCCAAGTTAACAAGCTTTGACGACCTAAGAATCTATATCTTACCGCCATTAATATTGTCTTTGTACATTGGCTCTCGGTTGCTTTGTGGATAGATGTAGCCGGCCGTAAAGGTCCGGTTGAACTGAATATTAAAGCGTAGGTCATTCCCATGCACCTACAGTCTACTGCTGTCTAACGTTGAGACATACAAATCCTGACGATTAGCCATATTTTCGTGCCAACCCGTTGGGTTCGGTGAACTATCTAAACTAACGAAGAATTCGTCCTCATATATAATCATACGTTGCTCTTCGAAGTTTTCAGCCATGTGACTAAAATCCTGCTCATCGCGCAGGAATTCCGAGTTCATGATTTTTTCCGCTCGTCGCCCAGCAAGCGACCAGTGGTAACGATAAGAGGAAAGAAATTAGTAATGTTATGAGTACGAGGGTGCGAGCACTGGAGATGAGCAGGCCTCAGTGCCCGCGGCTATGTTTTAGATGCTTCGTTCCTACTTCCTTGGGCATACCCTACGTAGTATCGGATGGCCCTATTGTTGACAGCTCCCCTGTCAAACTAATTTGCGAAACGGGCAATCTATTGTCGGAGTATCGAGCAGTCCCAGACGAGTGAGGTTTGATCTATGACGCTACTGCATAAGCCGATAAATAACGGGGATGTGATGCCGCGTTCAGGTTGCGCGCGGACGGGCTACAGGGCGGTACCTGATCCGGCACGGACACGCTAGAGAAGCCTTATCCTTTGCATTAGGGTCCCCGGGAACACCAACGATGTTCGGTCCAGGTTCCCACGGTGTGGCAAAGTGAGCAGTTCGGTGACGGTCATCCTTACGACGCAACGATACACTAATTATACCGACCTATATCAACACTCATTAATGGACAGCCAGGTCCTCAAGGTCCTGTCAATTCCTTAGCTCAGCAATGTAATCAGGTCATAATTCCGCAACAGTGTTGCGGACGGCGATTCGAGGGCTACGCGGTGTCATATATAGAAACGCTGAGTCTCAAGAAGTTTCCATTCGCGAGGTAAGAGCACATTCAGATAGGTTCAATATTCAGTTGAAGCTGCGTCATCGGACGTGTACCATATAGTTAGTTTAACGCCGAGGAACCCTCATGCACTACGACCACAGAACGCGTGCCGAACT'/>

    <sequence taxon='41' value='ATCACATCCCGCTTTTTCCGCGGGCTCCAGCCGGACGACGCGGGGGGCTCGACATTGTGTATATAAGATCAGTTTCAGCGTTCCGGGTTCATATTCTCGTCCCAGCGTAATGAGGACCTGTTAACAAATTAATCACACGTGTTCCTCTGGAACCGGGTCGACGAGCTAGTTGGATAGCACTACCTTACACCCCTTTTCTTGAACGATCATGTAGAAAGGAAGGTAGGGGCTTTTTGAGTACAAGCGGCTGCGGGTACTTGAACGGCAGCCAGTTACGCCACGGCCAGTAGGCAACATTCCAGAACGCAACGTGGGGATAGAGGCCCGCTCAGCCCTCCGTCCCCAGCACCATTTCAATTTGAGTGTCCTACGAAGGGGCGCATATAACGTTGTCCGAGCTCGACGCCTGCATGGTACAACGCTTCCTACAGGGGCTGAACGTTTGCGGAGCCGGCCTTTCGTAGGCTTCTGATATGAGCCACATCCGCATTGACTGCCGATGTAGGATAGATATTGGTTATCAGTTGATACTCATTGGATATCGTACTGCTAGTATAGTCTCCTATCCGGGGTCGTTAGTTGAGACATCGCCGACTGGTGAATCCTCCTCTAACTCCCCAAATTCGTCTTTTCCACCTGTCGCGGCCTTGAACGCCGATAGTGGAACCTGCTACTGCGCGTCCGGTTGCAGATATTTGACGGTTCATGCACACACCTCGTGCCCCTACCCATATCGAGAATCATATTCTCTAGCGCTATAGTTGACTCTCCCTACTGGCCCAACAACTTTCAGGTTGGCACGTGTTGTATGAATATCACCTGCAGGCGTAAGCGTTCACTTGTGCACTAGCCAAGTTACTAAGCTTTGACGACCTAAGAATCTATATCTTACCGCCATTAATATTGTCTTTGTACACTGGCTCTCGGTTGCTTTGTGGATAGATGTAGCCGGCCGTAAAGGTCCGGTTGAACCGAATATTAAAGCGTAGGTCATTCTCATGCACCTACAGTCTACTGCTGTCTAACGTTGAGACATACAAATCCTGACGACTAGTCATATTTTCGTATCAACCCGTTGGGTTCGGTGAACTATCTAAACTAACGAAGAATTCGTCCTCATATATAATCATACGTTGCTCTTCGAAGTTTTCAGCCATGTGACTAAAATCCTGCTCATCGGGCAGGAATTCCGAGTTCATGATTTTTTCCGCTCGTCGCCCAGCAAGCGACCAGTGGTAAGGATAAGGGGAAAGAAATTAGTGATGTTATGAGTACGAGGGTGCGAGCACTGGAGATGAGCAGGCCTCAGCGCCCGCGGCTATGTTTTAGATGCTTCGTTCCTACTTCCTTGGGCATACCCTACGTAGTATCGGATGGCCCTATTGTTGACAGCTCCCCTGTCAAACTAATTTGCGAAACGGGCAATCTATTGTCGGAGTATCGAGCAGTCCCAGACGAGTGAGGTTTGATCTATGACGCTACTGCATAAGCCGATAAATAACGGGGATGTGATGCCGCGTTCAGATTGCGCGCGGACGGGCTACAGGGTGGTACCTGATCCGGCACGGTCACGCTAGAGAAGCCTTATCCTTCGCACTAGGGTCCCCGGGAACACCAACGATGTTCGGTCCAGGTTCCCACGGTGTGGCAAAGTGAGCAGTTCGGTGACGATCATCCTTACGATGCAACGATACACTAATTATACCGACTTATATCAACACTCATTAATGGACAGCCAGGTCCTCAAGGTCCTGTCAATTCCTTAGCTCAGCAATGTAATCAGGTCATAATTCCGCAACAGTGTTGCGGACGGCGATTCGCGGGCTACGCGGCGTCATATATAGAAACTCTGAGTCTCAAGAAGTTTCCCTTCGCGAGGTAAGAGCACATTCAGATAGGTTCAATATTCAGTTGAAGCTGCGTCATCGGACGTGTACCATATAGTTAGTTTAACGCCGAGGAACCCTCATGCACTACGACCACAGAACGCGTGCCGAACT'/>

    <sequence taxon='5' value='ATCACATCCCGCTTTTTCCGTGGGCTCCAGCCGGACGACGCGGGGGGCTCGACATTGTGTATATAAGATCAGTTTCAGCGTTCCGGGTTCATATTCTCGTCCCAGCGTAATGAGGACCTGTTAACAAATTAATCACACGTGTTCCTCTGGAACCGGGTCGACGAGCTAGTTGGATAGCACTACCTTACACCCCTTTTCTTGAACGATCATGTAAAACGGAAGGTAGGGGCTTTTTGAGTACAAGCGGCTGCGGGTACTTGAACGGCAGCCAGTTACGCCACGGCCAGTAGGCAACATTCCAGAACGCAACGTGGGGATAGAGGCCCGCTCAGCCCTCCGTCCCCAGCACCATTTCAATTTGAGTGTCCTACGAAGGGGCGCATATAACGTTGTCCGAGCTCGACGCCTGCATGGTACGACGCTTCCTACAGGGGCTGAACGTTTGCGGAGCCGGCCTTTAGTAGGCTGCTGACATGAGCTACATCCGCATTGACTGCTGATGTAGGATAGATATTGGTTATTAGTTGATACTCGTTGGATATCGTACTGCTAGTATAGTCTCCTATCCGGGGTCGTTAGTTGAGACATCGCCGACTGGTGAAGCCTCCTCTAGCTCCCCAAATTCGTCTTTTTCACCTGTCGCGGCCTTGAACACCGATAATGGAACCTTCTACTGCGCGTCCGGTTGCAGATATTTGACGGTTCATGCACACACCTCGTGCCCCTACCCATATCGAGAATCATATTCTCTAGCGCTATAGTTGGCTCTCCTTACTGGCCCAACAACTTTCAGGTTGGAACGTGTTGTATGAATATCACCTGCAGGCGTAAGCGTTTACTTGTGCACTAGCCAAGTTACCAAGCTTTGACGACCTAAGAATCTATATCTTACCGCCATTAATATAGTTTTTGTACACTGGCTCTCGGTTGCTTTGTGGATAGGTGTCGCCGGCCGTAAAAGTCCGGTTGAACTGAATATTAAAGCGTAGGTCATTCTCATGCACCTACAGTCTACCGCTGTCTAATGTTGAGACATACAAATCCTGACGACTAGTCATATTTTCGTGCCAACCCGTTGGGTTCGGTGAAATATCTAAACTAACGAAGAATTCGTCCGCATATATAATCATACGTTGCTTTTCGAAGTTTTCAGCCATGTGACTAGAATCCTGTTCATCGGACAGGAATTCCGAGTTCATGATTTTTTCCGCTCGTCGCCCAGCAAGCGACCAGTGGTAAGGATAAGAGGAAAGAAGTTAGTAATGATATGAGTACGAGGGTGCAAGCAATGGAGATGAGCAGGCCTCAGCGCCCGCGGCTATGTTTTGGATGCTTCGTTCCTACTTCCTTGGGCATACCCTACGTAGTATCGGATGGCCCTATTGTTGACAGTTCCCCTGTCAAACTAATTTGCGAAACGGGCAATCTATTGTCGGAGTATCGAGCAGTCCCAGACGAGTGAGGTTTGATCTATGACGCTACTGCATAAGCCGATAAATAACGGGGATGTGATGCCGCGTTCAGATTGCGCGCGGACGGGCTACAGGGCAGTACCTGATCCGGCACGGACACGCTAGAGAAGCCTTATCCTTTGCACTAGAGTCCCCGGGAACACCAACGATGTTCGGTCCAGGTTCCCACGGTGTGGCAAAGTGAGCAGTTCGGTGACGGTCATCCTTACGATGCAATGATACACTAATTATACCGACTTATATCAACACTCATTAATGGACAGCCAGGTCCTCAAGGTCCTGTCAATTCCTTAGCTCAGCAATGTAATCAGGTCATAATTCCGCAACAGTGTTGCGGACGGCAATTCGAGGGCTGCGCGGTGTCATATATAGAAACTCTGAGTCTCAAGAAGTTTCCCTTCGCGAAGTAAGAGCACATTCAGATAGGTTCAATATTCAGTTGAAGCTGCGTCATCGGACGTGTACCGTATAGTTAGTTTAATGCCGAGGAACCCTCATGCAGTACGACCACAGAACGCGTGCCGAACT'/>

    <sequence taxon='18' value='ATCACATCCCGCTTTTTCCGTGGGCTCCAACCGGACGACGCGGGGGGCTCGACATTGTGCATATAAGATCAGTTTCAGCGTTCCGGGTTCATATTCTCGTCCCAGCGTAATGAGGACCTGTTAACAAATTAATCACACGTGTTCCTCTGGCCCCGGGTCGACGAGCTAGTTGGAAAGCACTACCTTACACCCCTTTTCTTGAACGATCATGTATAACGGAAGGTAGGGGCTTTTTGAGTACAAGCGGCTGCGGGTACTTGAACGGCAGCCAGTTACGCCACGGCCAGTAGGCAACATTCCAGAACGCAACGTGGGGATAGAGGCCCGCTCAGCCCTACGTCCCCAGCACCATTTCAATTTGAGTGTCCTACGAAGGGGCGCATATAACGTTGTCCGAGCTCGACGCCTGCATGGTACGACGCTTCCTACAGGGGCTGAACGTTTGCGGAGCCGGCCTTTAGTAGGCTGCTGACATGAGCTACATCCGCATTGACTGCTGATGTAGGATAGATATTGGTTATTAGTTGATACTCGTTGGATATCGTACTGCTAGTATAGTCTCCTATCCGGGGTCGTTAGTTGAGACATCGCCGACTGGTGAAGCCTCCTCTAGCTCCCCAAATTCGTCTTTTTCACCTGTCGCGGCCTTGAACACCGATAATGGAACCTTCTACTGCGCGTCCGGTTGCAGATATTTGACGGTTCATGCACACACCTCGTGCCCCTACCCATATCGAGAATCATATTCTCTAGCGCTATAGTTGGCTCTCCTTACTGGCCCAACAACTTTCAGGTTGGAACGTGTTGTATGAATATCACCTGCAGGCGTAAGCGTTTACTTGTGCACTAGCCAAGTTACCAAGCTTTGACGACCTAAGAATCTATATCTTACCGCCATTAATATAGTTTTTGTACACTGGCTCTCGGTTGCTTTGTGGATAGGTGTCGCCGGCCGTAAAAGTCCGGTTGAACTGAATATTAAAGCGTAGGTTATTCTCATGCACCTACAGTCTACCGCTGTCTAATGTTGAGACATACAAATTCTGACGACTAGTCATATTTTCGTGCCAACCCGTTTGGTTCGGTGAAATATCTAAACTAACGAAGAATTCGTCCGCATATATAATCATACGTTGCTTTTCGAAGTTTTCAGCCATGTGACTAGAATCCTGTTCATCGGACAGGAATTCCGAGTTCATGATTTTTTCCGCTCGTCGCCCAGCAAGCGACCAGTAGTAAGGATAAGAGGAAAGAAGTTAGTAATGATATGAGTACGAGGGTGCAAGCAATGGAGATGAGCAGGCCTCAGCGCCCGCGGCTATATTTTGGATGCTTCGTTCCTACTTCCTTGGGCATACCCTACGTAGTATCGGATGGCCCTATTGTTGACAGTTCCCCTGTCAAACTAATTTGCGAAACGGGCAATCTATTGTCGGAGTATCGAGCAGTCCCAGACGAGTAAGGTTTGATCTATGACGCTACTGCATAAGCCGATAAATAACGGGGATGTGATGCCGCGTTCAGATTGCGCGCGGACGGGCTACAGGGCAGTACCTGATCCGGCACGGACACGCTAGAGAAGCCTTATCCTTTGCACTAGAGTCCCCGGGAACACCAACGATGTTCGGTCCAGGTTCCCACGGTGTGGCAAAGTGAGCAGTTCGGTGACGGTCATCCTTACGATGCAATGATACACTAATTATACCGACTTATATCAGCATTCATTAATGGACAGCCAGGTCTTCAAGGTCCTGTCAATTCCTTAGCTCAGCAATGTAATCAGGTCATAATTCCGCAACAGTGTTGCGGACGGCAATTCGAGGGCTGCGCGGTGTCATATATAGAAAATCTGAGTCTCAAGAAGTTTCCCTTCGCGAAGTAAGAGCACATTCAGATAGGTTCAATATTCAGTTGAAGCTGCGTCATCGGACGTGTACCGTATAGTTAGTTTAATGCCGAGGAACCCTCATGCAGTACGACCACAGAACGCGTGCCGAACT'/>

    <sequence taxon='24' value='ATCACATCCCGCTTTTTCCGTGGGCTCCAGCCGGACGACGCGGGGGGCTCGACATTGTGTACATAAGATCAGTTTCAGCGTTCCGGGTTCATATTCTCGTCCCAGCGTAATGAGGACCTGTTAACAAATTAATCACACGTGTTCCTCTGAAACCGGGTCGACGAGCTAGTTGGATAGCACTACCTTACACCCCTTTTCTTGAACGATCATGTAAAACGGAAGGTAGGGGCTTTTTGAGTACAAGCGGCTGCGGGTACTTGAACGGCAGCCAGTTACGCCACGGCCAGTAGGCAACATTCCAGAACGCAACGTGGGGATAGAGGCCCGCTCAGCCCTCCGTCCCCAGCACCATTTCAATTTGAGTGTCCTACGAAGGGGCGCATATAACGTTGTCCGAGCTCGACGCCTGCATGGTACGACGCTTCCTACAGGGGCTGAACGTTTACGGAGCCGGCCTTTAGTAGGCTGCTGACATGAGCTACATCCGCATTGACTGCTGATGTAGGATAGATATTGGTTATTAGTTGATACTCGTTGGATATCGTACTGCTAGTATAATCTCCTATCCGGGGTCGTTAGTTGAGACATCGCCGACTGGTGAAGCCTCCTCTAGCTCCCCAAATTCGTCTTTTTCACCTGTCGCGGCCTTGAACACCGATAATGGAACCTTCTACTGCGCGTCCGGTTGCAGATATTTGACGGTTCATGCACACACCTCGTGCCCCTACCCATATCGAGAATCATATTCTCTAACGCTATAGTTGGCTCTCCTTACTGGTCCAACAACTTTCAGGTTGGAACGTGTTGTATGAATATCACCTGCAGGCGTAAGCGTTTACTTGGGCACTAACCAAGTTACCCAGCTTTGACGACCTAAGAATCTATATCTTACCGCCATTAATATTGTTTTTGTACACTGGCTCTCGGTTGCTTTGTGGATAGGTGTCGCCGGCCGTAAAAGTCCGGTTGAACTGAATATTAAAGCGTAAGTCATTCCCATGCACCTACAGTCTACCGCTGTCTAATGTTGAGACATACAAATCCTGACGACTAGTCATATTTTCGTGCCAACCCGTTGGGTTCGGTGAAATACCTAAACTAACGAAGAATTCGTCCGCATATATAATCATACGCTGCTTTTCGAAGTTTTCAGCCATGTGACTAGAATCCTGTTCATCGGACAGGAATTCCGAGTTCATGATTTTTTCCGCTCGTCGCCCAGCAAGCGACCAGTGGTAAGGATAAGAGGAAAGAAGTTAGTAATGATATGAGTACGAGGGTGCAAGCAATGGAGATGAGCAGGCCTCAGCGCCCGCGGCTATGTTTTGGATGCTTCGTTCCTACTTCCTTGGGCATACCCTACGTAGTATCGGGTGGCCCTATTGTTAACAGTTCCCCTGTCAAACTAATTTGCGAAACGGGCAATCTATTGTCGGAGTATCGAGCAGTCCCAGACGAGTGAGGTTTGATCTATGACGCTACTGCATAAGCCGATAAATAACGGGGATGTGATGCCGCGTTCAGATTGCGCGCGGACGGGTTACAGGGCAGTACCTGATCCGGCACGGACACGCTAGAGAAGCCTTATCCTTTGCACTAGAGTCCCCGGGAACACCAACGATGCTCGGTCCAGGTTCCCACGGTGTGGCAAAGTGAGCAGTTCGGTGACGGTCATCCTTACGATGCAATGATACACTAATTATACCGACTTATATCAACACTCATTAATGGACAGCCAGGTCCTCAAGGTCCTGTCAATTCCTTAGCTCAGCAATGTAATCAGGTCATAATTCCGCAACAGTGTTGCGGACGGCAATTCGAGGGCTGCGCGGTGTCATATATAGAAACTCTGAGTCTCAAGGAGTTTCCCTTCGCGAAGTAAGAGCACATTCAGATAGGTTCAATATTCAGTTGAAGCTGCGTCATCGGACGTGTACCGTATAGTTAGTTTAATGCCGAGGAACCCTCATGCAGTACGACCACAGAACGCGTGCCGAATT'/>

    <sequence taxon='33' value='ATCACATCCCGCTTTTTCCGTGGGCTCCAGCCGGACGACGCGGGGGGCTCGACATTGTGTACATAAGATCAGTTTCAGCGTTCCGGGTTCATATTCTCGTCCCAGCGTAATGAGGACCTGTTAACAAATTAATCACACGTGTTCCTCTGAAACCGGGTCGACGAGCTAGTTGGATAGCACTACCTTACACCCCTTTTCTTGAACGATCATGTAAAACGGAAGGTAGGGGCTTTTTGAGTACAAGCGGCTGCGGGTACTTGAACGGCAGCCAGTTACGCCACGGCCAGTAGGCAACATTCCAGAACGCAACGTGGGGATAGAGGCCCGCTCAGCCCTCCGTCCCCAGCACCATTTCAATTTGAGTGTCCTACGAAGGGGCGCATATAACGTTGTCCGAGCTCGACGCCTGCATGGTACGACGCTTCCTACAGGGGCTGAACGTTTACGGAGCCGGCCTTTAGTAGGCTGCTGACATGAGCTACATCCGCATTGACTGCTGATGTAGGATAGATATTGGTTATTAGTTGATACTCGTTGGATATCGTACTGCTAGTATAATCTCCTATCCGGGGTCGTTAGTTGAGACATCGCCGACTGGTGAAGCCTCCTCTAGCTCCCCAAATTCGTCTTTTTCACCTGTCGCGGCCTTGAACACCGATAATGGAACCTTCTACTGCGCGTCCGGTTGCAGATATTTGACGGTTCATGCACACACCTCGTGCCCCTACCCATATCGAGAATCATATTCTCTAACGCTATAGTTGGCTCTCCTTACTGGTCCAACAACTTTCAGGTTGGAACGTGTTGTATGAATATCACCTGCAGGCGTAAGCGTTTACTTGGGCACTAACCAAGTTACCCAGCTTTGACGACCTAAGAATCTATATCTTACCGCCATTAATATTGTTTTTGTACACTGGCTCTCGGTTGCTTTGTGGATAGGTGTCGCCGGCCGTAAAAGTCCGGTTGAACTGAATATTAAAGCGTAAGTCATTCTCATGCACCTACAGTCTACCGCTGTCTAATGTTGAGACATACAAATCCTGACGACTAGTCATATTTTCGTGCCAACCCGTTGGGTTCGGTGAAATACCTAAACTAACGAAGAATTCGTCCGCATATATAATCATACGCTGCTTTTCGAAGTTTTCAGCCATGTGACTAGAATCCTGTTCATCGGACAGGAATTCCGAGTTCATGATTTTTTCCGCTCGTCGCCCAGCAAGCGACCAGTGGTAAGGATAAGAGGAAAGAAGTTAGTAATGATATGAGTACGAGGGTACAAGCAATGGAGATGAGCAGGCCTCAGCGCCCGCGGCTATGTTTTGGATGCTTCGTTCCTACTTCCTTGGGCATACCCTACGTAGTATCGGGTGGCCCTATTGTTAACAGTTCCCCTGTCAAACTAATTTGCGAAACGGGCAATCTATTGTCGGAGTATCGAGCAGTCCCAGACGAGTGAGGTTTGATCTATGACGCTACTGCATAAGCCGATAAATAACGGGGATGTGATGCCGCGTTCAGATTGCGCGCGGACGGGTTACAGGGCAGTACCTGATCCGGCACGGACACGCTAGAGAAGCCTTATCCTTTGCACTAGAGTCCCCGGGAACACCAACGATGTTCGGTCCAGGTTCCCACGGTGTGGCAAAGTGAGCAGTTCGGTGACGGTCATCCTTACGATGCAATGATACACTAATTATACCGACTTATATCAACACTCATTAATGGACAGCCAGGTCCTCAAGGTCCTGTCAATTCCTTAGCTCAGCAATGTAATCAGGTCATAATTCCGCAACAGTGTTGCGGACGGCAATTCGAGGGCTGCGCGGTGTCATATATAGAAACTCTGAGTCTCAAGGAGTTTCCCTTCGCGAAGTAAGAGCACATTCAGATAGGTTCAATATTCAGTTGAAGCTGCGTCATCGGACGTGTACCGTATAGTTAGTCTAATGCCGAGGAACCCTCATGCAGTACGACCACAGAACGCGTGCCGAATT'/>

    <sequence taxon='38' value='ATCACATCCCGCTTTTTCCGTGGGCTCCAGCCGGACGACGCGGGGGGCTCGACATTGTGTACATAAGATCAGTTTCAGCGTTCCGGGTTCATATTCTCGTCCCAGCGTAATGAGGACCTGTTAACAAATTAATCACACGTGTTCCTCTGAAACCGGGTCGACGAACTAGTTGGATAGCACTACCTTACACCCCTTTTCTTGAACGATCATGTAAAACGGAAGGTAGGGGCTTTTTGAGTACAAGCGGCTGCGGGTACTTGAACGGCAGCCAGTTACGCCACGGCCAGTAGGCAACATTCCAGAACGCAACGTGGGGATAGAGGCCCGCTCAGCCCTCCGTCCCCAGCACCATTTCAATTTGAGTGTCCTACGAAGGGGCGCATATAACGTTGTCCGAGCTCGACGCCTGCATGGTACGACGCTTCCTACAGGGGCTGAACGTTTACGGAGCCGGCCTTTAGTAGGCTGCTGACATGAGCTACATCCGCATTGACTGCTGATGTAGGATAGATATTGGTTATTAGTTGATACTCGTTGGATATCGTACTGCTAGTATAATCTCCTATCCGGGGTCGTTAGTTGAGACATCGCCGACTGGTGAAGCCTCCTCTAGCTCCCCAAATTCGTCTTTTTCACCTGTCGCGGCCTTGAACACCGATAATGGGACCTTCTACTGCGCGTCCGGTTGCAGATATTTGACGGTTCATGCACACACCTCGTGCCCCTACCCATATCGAGAATCATATTCTCTAACGCTATAGTTGGCTCTCCTTACTGGTCCAACAACTTTCAGGTTGGAACGTGTTGTATGAATATCACCTGCAGGCGTAAGCGTTTACTTGGGCACTAACCAAGCTACCCAGCTTTGACAACCTAAGAATCTATATCTTACCGCCATTAATATCGTTTTTGTACACTGGCTCTCGGTTGCTTTGTGGATAGGTGTCGCCGGCCGTAAAAGTCCGGTTGAACTGAATATTAAAGCGTAAGTCATTCTCATGCACCTACAGTCTACCGCTGTCTAATGTTGAGACATACAAATCCTGACGACTAGTCATATTTTCGTGCCAACCCGTTGGGTTCGGTGAAATACCTAAACTAACGAAGAATTCGTCCGCATATATAATCATACGCTGCTTTTCGAAGTTTTCAGCCATGTGACTAGAATCCTGTTCATCGGACAGGAATTCCGAGTTCATGATTTTTTCCGCTCGTCGCCCAGCAAGCGACCAGTGGTAAGGATAAGAGGAAAGAAGTTAGTAATGATATGAGTACGAGGGTACAAGCAATGGAGATGAGCAGGCCTCAGCGCCCGCGGCTATGTTTTGGATGCTTCGTTCCTACTTCCTTGGGCATACCCTACGTAGTATCGGGTGGCCCTATTGTTAACAGTTCCCCTGTCAAACTAATTTGCGAAACGGGCAATCTATTGTCGGAGTATCGAGCAGTCCCAGACGAGTGAGGTTTGATCTATGACGCTACTGCATAAGCCGATAAATAACGGGGATGTGATGCCGCGTTCAGATTGCGCGCGGACGGGTTACAGGGCAGTACCTGATCCGGCACGGACACGCTAGAGAAGCCTTATCCTTTGCACTAGAGTCCCCGGGAACACCAACGATGTTCGGTCCAGGTTCCCACGGTGTGGCAAAGTGAGCAGTTCGGTGACGGTCATCCTTACGATGCAATGATACACTAATTATACCGACTTATATCAACACTCATTAATGGACAGCCAGATCCTCAAGGTCCTGTCAATTCCTTAGCTCAGCGATGTAATCAGGTCATAATTCCGCAACAGTGTTGCGGACGGCAATTCGAGGGCTGCGCGGTGTCATATATAGAAACTCTGAGTCTCAAGGAGTTTCCCTTCGCGAAGTAAGAGCACATTCAGATAGGTTCAATATTCAGTTGAAGCTGCGTCATCGGACGTGTACCGTATAGTTAGTCTAATGCCGAGGAACCCTCATGCAGTACGACCACAGAACGCGTGCCGAATT'/>

    <sequence taxon='40' value='ATCACATCCCGCTTTTTCCGTGGGCTCCAGCCGGACGACGCGGGGGGCTCGACATTGTGTACATAAGATCAGTTTCAGCGTTCCGGGTTCATATTCTCGTCCCAGCGTAATGAGGACCTGTTAACAAATTAATCACACGTGTTCCTCTGAAACCGGGTCGACGAGCTAGTTGGATAGCACTACCTTACACCCCTTTTCTTGAACGATCATGTAAAACGGAAGGTAGGGGCTTTTTGAGTACAAGCGGCTGCGGGTACTTGAACGGCAGCCAGTTACGCCACGGCCAGTAGGCAACATTCCAGAACGCAACGTGGGGATAGAGGCCCGCTCAGCCCTCCGTCCCCAGCACCATTTCAATTTGAGTGTCCTACGAAGGGGCGCATATAACGTTGTCCGAGCTCGACGCCTGCATGGTACGACGCTTCCTACAGGGGCTGAACGTTTACGGAGCCGGCCTTTAGTAGGCTGCTGACATGAGCTACATCCGCATTGACTGCTGATGTAGGATAGATATTGGTTATTAGTTGATACTCGTTGGATATCGTACTGCTAGTATAATCTCCTATCCGGGGTCGTTAGTTGAGACATCGCCGACTGGTGAAGCCTCCTCTAGCTCCCCAAATTCGTCTTTTTCACCTGTCGCGGCCTTGAACACCGATAATGGAACCTTCTACTGCGCGTCCGGTTGCAGATATTTGACGGTTCATGCACACACCTCGTGCCCCTACCCATATCGAGAATCATATTCTCTAACGCTATAGTTGGCTCTCCTTACTGGTCCAACAACTTTCAGGTTGGAACGTGTTGTATGAATATCACCTGCAGGCGTAAGCGTTTACTTGGGCACTAACCAAGTTACCCAGCTTTGACGACCTAAGAATCTATATCTTACCGCCATTAATATTGTTTTTGTACACTGGCTCTCGGTTGCTTTGTGGATAGGTGTCGCCGGCCGTAAAAGTCCGGTTGAACTGAATATTAAAGCGTAAGTCATTCTCATGCACCTACAGTCTACCGCTGTCTAATGTTGAGACATACAAATCCTGACGACTAGTCATATTTTCGTGCCAACCCGTTGGGTTCGGTGAAATACCTAAACTAACGAAGAATTCGTCCGCATATATAATCATACGCTGCTTTTCGAAGTTTTCAGCCATGTGACTAGAATCCTGTTCATCGGACAGGAATTCCGAGTTCATGATTTTTTCCGCTCGTCGCCCAGCAAGCGACCAGTGGTAAGGATAAGAGGAAAGAAGTTAGTAATGATATGAGTACGAGGGTGCAAGCAATGGAGATGAGCAGGCCTCAGCGCCCGCGGCTATGTTTTGGATGCTTCGCTCCTACTTCCTTGGGCATACCCTACGTAGTGTCGGGTGGCCCTATTGTTAACAGTTCCCCTGTCAAACTAATTTGCGAAACGGGCAATCTATTGTCGGAGTATCGAGCAGTCCCAGACGAGTGAGGTTTGATCTATGACGCTACTGCATAAGCCGATAAATAACGGGGATGTGATGCCGCGTTCAGATTGCGCGCGGACGGGTTACAGGGCAGTACCTGATCCGGCACGGACACGCTAGAGAAGCCTTATCCTTTGCACTAGAGTCCCCGGGAACACCAACGATGTTCGGTCCAGGTTCCCACGGTGTGGCAAAGTGAGCAGTTCGGTGACGGTCATCCTTACGATGCAATGATACACTAATTATACCGACTTATATCAACACTCATTAATGGACAGCCAGGTCCTCAAGGTCCTGTCAATTCCTTAGCTCAGCAATGTAATCCGGTCATAATTCCGCAACAGTGTTGCGGACGGCAATTCGAGGGCTGCGCGGTGTCATATATAGAAACTCTGAGTCTCAAGGAGTTTCCCTTCGCGAAGTAAGAGCACATTCAGATAGGTTCAATATTCAGTTGAAGTTGCGTCATCGGACGTGTACCGTATAGTTAGTCTAATGCCGAGGAACCCTCATGCAGTACGACCACAGAACGCGTGCCGAATT'/>

    <sequence taxon='43' value='ATCACATCCCGCTTTTTCCGTGGGCTCCAGCCGGACGACGCGGGGGGCTCGACATTGTGTACATAAGATCAGTTTCAGCGTTCCGGGTTCATATTCTCGTCCCAGCGTAATGAGGACCTGTTAACAAATTAATCACACGTGTTCCTCTGAAACCGGGTCGACGAGCTAGTTGGATAGCACTACCTTACACCCCTTTTCTTGAACGATCATGTAAAACGGAAGGTAGGGGCTTTTTGAGTACAAGCGGCTGCGGGTACTTGAACGGCAGCCAGTTACGCCACGGCCAGTAGGCAACATTCCAGAACGCAACGTGGGGATAGAGGCCCGCTCAGCCCTCCGTCCCCAGCACCATTTCAATTTGAGTGTCCTACGAAGGGGCGCATATAACGTTGTCCGAGCTCGACGCCTGCATGGTACGACGCTTCCTACAGGGGCTGAACGTTTACGGAGCCGGCCTTTAGTAGGCTGCTGACATGAGCTACATCCGCATTGACTGCTGATGTAGGATAGATATTGGTTATTAGTTGATACTCGTTGGATATCGTACTGCTAGTATAATCTCCTATCCGGGGTCGTTAGTTGAGACATCGCCGACTGGTGAAGCCTCCTCTAGCTCCCCAAATTCGTCTTTTTCACCTGTCGCGGCCTTGAACACCGATAATGGAACCTTCTACTGCGCGTCCGGTTGCAGATATTTGACGGTTCATGCACACACCTCGTGCCCCTACCCATATCGAGAATCATATTCTCTAACGCTATAGTTGGCTCTCCTTACTGGTCCAACAACTTTCAGGTTGGAACGTGTTGTATGAATATCACCTGCAGGCGTAAGCGTTTACTTGGGCACTAACCAAGTTACCCAGCTTTGACGACCTAAGAATCTATATCTTACCGCCATTAATATTGTTTTTGTACACTGGCTCTCGGTTGCTTTGTGGATAGGTGTCGCCGGCCGTAAAAGTCCGGTTGAACTGAATATTAAAGCGTAAGTCATTCTCATGCATCTACAGTCTACCGCTGTCTAATGTTGAGACATACAAATCCTGACGACTAGTCATATTTTCGTGCCAACCCGTTGGGTTCGGTGAAATACCTAAACTAACGAAGAATTCGTCCGCATATATAATCATACGCTGCTTTTCGAAGTTTTCAGCCATGTGACTAGAATCCTGTTCATCGGACAGGAATTCCGAGTTCATGATTTTTTCCGCTCGTCGCCCAGCAAGCGACCAGTGGTAAGGATAAGAGGAAAGAAGTTAGTAATGATATGAGTACGAGGGTGCAAGCAATGGAGATGAGCAGGCCTCAGCGCCCGCGGCTATGTTTTGGATGCTTCGCTCCTACTTCCTTGGGCATACCCTACGTAGTGTCGGGTGGCCCTATTGTTAACAGTTCCCCTGTCAAACTAATTTGCGAAACGGGCAATCTATTGTCGGAGTATCGAGCAGTCCCAGACGAGTGAGGTTTGATCTATGACGCTACTGCATAAGCCGATAAATAACGGGGATGTGGTGCCGCGTTCAGATTGCGCGCGGACGGGTTACAGGGCAGTACCTGATCCGGCACGGACACGCTAGAGAAGCCTTATCCTTTGCACTAGAGTCCCCGGGAACACCAACGATGTTCGGTCCAGGTTCCCACGGTGTGGCAAAGTGAGCAGTTCGGTGACGGTCATCCTTACGATGCAATGATACACTAATTATACCGACTTATATCAACACTCATTAATGGACAGCCAGGTCCTCAAGGTCCTGTCAATTCCTTAGCTCAGCAATGTAATCCGGTCATAATTCCGCAACAGTGTTGCGGACGGCAATTCGAGGGCGGCGCGGTGTCATATATAGAAACTCTGAGTCTCAAGGAGTTTCCCTTCGCGAAGTAAGAGCACATTCAGATAGGTTCAATATTCAGTTGAAGTTGCGTCATCGGACGTGTACCGTATAGTTAGTCTAATGCCGAGGAACCCTCATGCAGTACGACCACAGAACGCGTGCCGAATT'/>

    <sequence taxon='28' value='ATCACATCCCGCTTTTTCCGTGGGCTCCAGCCGGATGACGCGGGGGGCTCGACATTGTGTATATAAGATCAGTTTCAGCGTTCCGGGTTCATATTCTCGTCCCAGCGTAATGAGGACCTGTTAACAAATTAATCACACGTGTTCCTCTGGAACCGGGTCGACGAGCTAGTTGGATAGCACTACCTTACACCCCTTTTCTTGAACGATCATGTAAAACGGAAGGTAGGGGCTTTTTGAGTACAAGCGGCTGCGGGTACTTGAACGGCAGCCAGTTACGCCACGGCCAGTAGGCAACATTCCAGAACGCAACGTGGGGATAGAGGCCCGCTCAGCCCTCCGTCCCCAGCACCATTTCAATTTGAGTGTCCTACGAAGGGGCGCATATAACGTTGTCCGAGCTCGACGCCTGCATGGTACGACGCTTCCTACAGGGGCTGAACGTTTGCGGAGCCGGCCTTTAGTAGGCTGCTGACATGAGCTACATCCGCATTGACTGCTGATGTAGGATAGATATTGGTTATTAGTTGATACTCGTTGGATATCGTACTGCTAGTATAGTTTCCTATCCGGGGTCGTTAGTTGAGACATCGCCGACTGGTGAAGCCTCCTCTAGCTCCCCAAATTCGTCTTTTTCACCTGTCGCGGCCTTGAACACCGATAATGGAACCTTCTACTGCGCGCCCGATTGCAGATATTTGACGGTTCATGCACACACCTCGTGCCCCTACCCATATCGAGAATCATATTCTCTAGCGCTATAGTTGGCTCTCCTTACTGGCCCAACAACTTTCAGGTTGGAACGTGTTGTATGAATATCACCTGCAGGCGTAAGCGTTTACTTGTGCACTAACCAAGTTACCAAGCTTTGACGACCTAAGAATCTATATCTTACCGCCATTAATATTGTTTTTGTACACTGGCTCTCGGTTGCTTTGTGGATAGGTGTCGCCGGCCGTAAAAGTCCGGTTGAACTGAATATTAAAGCGTAGGTCATTCTCATGCACCTACAGTCTACCGCTGTCTAATGTTGAGATATACAATTCCTGACGACTAGTCATATTTTCGTGCCAACCCGTTGGGTTCGGTGAAATATCTAAACTAACGAAGAATTCGTCCGCATATATAATCATACGCTGCTTTTCGAAGTTTTCAGCCATGTGACTAGAATCCTGTTCATCGGACAGGAATTCCGAGTTCATGATTTTTTCCGCTCGTCGCCCAGCAAGCGACCAGTGGTAAGGATAAGAGGAAAGAAGTTAGTAATGATATGAGTACGAGGGTGCAAGCAATGGAGATGAGCAGGCCTCAGCGCCCGCGGCTATGTTTTGGATGCTTCGTTCCTACTTCCTTGGGCATACCCTACGTAGTATCGGATGGCCCTATTGTTGACAGTTCCCCTGTCAAACTAATTTGCGAAACGGGCAATTTATTGTCGGAGTATCGAGCAGTCCCAGACGAGTGAAGTTTGATCTATGACGCTACTGCATAAGCCGATAAATAACGGGGATGTGATGCCGCGTTCAGATTGCGCGCGGACGGGCTACAGGGCAGTACCTGATCCGGCACGGACATGCTAGAGAAGCCTTATCCTTTGCACTAGAGTCCCCGGGAACACCAACGATGTTCGGTCCAGGTTCCCACGGTGTGGCAAAGTGAGCAGTTCGGTGACGGTCATCCTTACGATGCAATGATACACTAATTATACCGACTTATATCAACACTCATTAATGGACAGCCAGGTCCTCAAGGTCCTGTCAATTCCTTAGCTCAGCAATGTAATCAGGTCATAATTCCGCAACAGTGTTGCGGACGGCAATTCGAGGGCTGCGCGGTGTCATATATAGAAACTCTGAGTCTCAAGAAGTTTCCCTTCGCGAAGTAAGAGCACATTCAGATAGGTTCAATATTCAGTTGAAGCTGCGTCATCGGACGTGTACCGTATAGTTAGTTTAATGCCGAGGAACCCTCATGCAGTACGACCACAGAATGCGTGCCGAACT'/>

    <sequence taxon='32' value='ATCACATCCCGCTTTTTCCGTGGGCTCCAGCCGGACGACGCGGGGGGCTCGACATTGTGTATATAAGATCAGTTTCAGCGTTCCGGGTTCATATTCTCGTCCCAGCGTAATGAGGACCCGTTAACAAATTAATCACACGTGTTCCTCTGGAACCGGGTCGACGAGCTAGTTGGATAGCACTACCTTACACCCCTTTTCTTGAACGATCATGTAAAACGGAAGGTAGGGGATTTTTGAGTACAAGCGGCTGCGGGTACTTGAACGGCAGCCAGTTACGCCACGGCCAGTAGGCAACATTCCAGAACGCAACGTGGGGGTAGAGGCCCGCTCAGCCCTCCGCCCCCAGCACCATTTCAATTTGAGTGTCCTACGAAGGGGCGCATATAACGTTGTCCGAGCTCGACGCCTGCATGGTACGACGCTTCCTACAGGGGCTGAACGTTTGCGGAGCCGGCCTTTAGTAAGCTGCTGACACGAGCTACATCCGCATTGACTGCTGATGTAGGATAGATATTGGTTATTAGTTGATACTCGTTGGATATCGTACTGCTAGTATAGTCTCCTATCCGGGGTCGTTAGTTGAGACATCGCCGACTGGTGAAGCCTCCTCTAGCTCCCCAAATTCGTCTTTTTCACCTGTCGCGGCCTTGAACACCGATAATGGAACCTTCTACTGCGCGTCCGGTTGCAGATATTTGACAGTTCATGCACACACCTCGTGCCCCTACCCATATCGAGAATCATATTCTCTAGCGCTATAGTTGGCTCTCCTTACTGGCCCAACAACTTTCAGGTTGGAACGTGTTGTATGAATATCACCTGCAGGCGTAAGCGTTTACTTGTGCACTAACCAAGTTACCAAGCTTTGACGACCTAAGAATCTATATCTTACCGCCATTAATATTGTTTTTGTACACTGGCTCTCGGTTGCTTTGTGGATAGGTGTCGCCGGCCGTAAAAGTCCGGCTGAACTGAATATTAAAGCGTAGGTCATTCTCATGCACCTACAGTCTACCGCTGTCTAATGTTGAGACATACAAATCCTGACGACTAGTCATATTTTCGTGCCAACCCGTTGGGTTCGGTGAAATATCTAAACTAACGAAGAATTCGTCCGCATATATAATCATACGTTGCTTTTCGAAGTTTTCAGCCATGTGACTAGAATCCTGTTCATCGGACAGGAATTCCGAGTTCATGATTTTTTCCGCTCGTCGCCCAGCAAGCGACCAGTGGTAAGGATAAGAGGAAAGAAGTTAGTAATGATATGAGTACGAGGGTGCAAGCAATGGAGATGAGCAGGCCTCAGCGCCCGCGGCTATGTTTTGGATGCTTCGTTCCTACTTCCTTGGGCATACCCTACGTAGTATCGGATGGCCCTATTGTTGACAGTTCCCCTGTCAAACTAATTTGCGAAACGGGCAATCTATTGTCGGAGTATCGAGCAGTCCCAGACGAGTGAGGTTTGATCTATGACGCTACTGCATAAGCCGATAAATAACGGGGATGTGATGCCGCGTTCAGATTGCGCGCGGACGGGCTACAGGGCAGTACCTGATCCGGCACGGACACGCTAGAGAAGCCTTATCCTTTGCACTAGAGTCCCCGGGAACACCAACGATGTTCGGTCCAGGTTCCCACGGTGTGGCAAAGTGAGCAGTTCGGTGACGGTCATCCTTACGATGCAATGATACACTAATTATACCGACTTATATCAACACTCATTAATGGACAGCCGGGTCCTCAAGGTCCTGTCAATTCCTTAGCTCAGCAATGTAATCAGGTCATAATTCCGCAACAGTGTTGCGGACGGCAATTCGAGGGCTGCGCGGTGTCATATATAGAAACTCTGAGTCTCAAGAAGTTTCCCTTCGCGAAGTAAGAGCACATTCAGATAGGTTCAATATTCAGTTGGAGCTGCGTCATCGGACGTGTTCCGTATAGTTAGTTTAATGCCGAGGAACCCTCATGCAGTACGACCACAGAACGCGTGCCGAACT'/>

    <sequence taxon='34' value='ATCACATACCGCTTTTTCCGTGGGCTCCAGCCGGACGACGCGGGGGGCTCGACATTGTGTATATAAGAACAGTTTCAGCGTTCCGGGTTCATATTCTCGTCCCAGCGTAATGAGGACCCGTTAACAAATTAATCACACGTGTTCCTCTGGAACCGGGTCGACGAGCTAGTTGGATAGCACTACCTTACACCCCTTTTCTTGAACGATCATGTAAAACGGAAGGTAGGGGCTTTTTGAGTACAAGCGGCTGCGGGTACTTGAACGGCAGCCAGTTACGCCACGGTCAGTAGACAACATTCCAGAACGCAACGTGGGGATAGAGGCCCGCTCAGCCCTCCGTCCCCAGCACCATTTCAATTTGAGTGTCCTACGAAGGGGCGCATATAACGTTGTCCGAGCTCGACGCCTGCATGGTACGACGCTTCCTACAGGGGCTGAAAGTTTGCGGAGCCGGCCTTTAGTAAGCTGCTGACAAGAGCTACATCCGCATTGACTGCTGATGTAGGATAGATATTGGTTATTAGTTGATACTCGTTGGATATCGTACTGCTAGTATAGTCTCCTATCCGGGGTCGTTAGTTGAGACATCGCCGACTGGCGAAGCCTCCTCTAGCTCCCCAAAATCGTTTTTTTCACCTGTCGCGGCCTTGAACACCGATAATGGAACCTTCTACTGCGCGTCCGGTTGCAGATATTTGACGGTTCATGCACACACCTCGTGCCCCTACCCATATCGAGAATCATATTCTCTAGCGCTATAGTTGGCTCTCCTTACTGGCCCAACAACTTTCAGGTTGGAACGTGTTGTATGAATATCACCTGCAGGCGTAAGCGTTTAATTGTGCACTAACCAAGTTACCAAGCTTTGACGACCTAAGAATCTATATCTTACCGCCATTAATATTGTTTTTGTACACTGGCTCTCGGTTGCTTTGTGGATAGGTGTCGCCGGCCGTAAAAGTCCGGTTGAACTGAATGTTAAAGCGTAGGTCCTTCTCATGCACCTACAGTCTACCGCTGTCTAATGTTGAGACATACAAATCCTGACGACTAGTCATATTTTTGTGCCAACCCGTTGGGTTCGGTGAAATATCTAAACTAACGAAGAATTCGTCCGCATATATAATCATACGTTGCTTTTCGAAGTTTTCAGCCATGTGACTAGAATCCTGTTCATCGGACAGGAATTCCGAGTTCATGATTTTTTCCGCTCGTCGCCCAGCAAGCGACCAGTGGTAAGGGTAAGAGGAAAGAAGTTAGTAATGATATGAGTACGAGGGTGCAAGCAATGGAGCTGAGCAGGCCTCAGCGCCCGCGGCTATATTTTGGATGCTTCGTTCCTACTTCCTTGGGCATACCCTACGTAGTATCGGATGGCCCTATTGTTGACAGTTCCCCTGTCAAACTAATTTGCGAAACGGGCAACCTATTGTCGGAGTATCGAGCAGTCCCAGACGAGTGAGGTTTGATCTATGACGCTACTGCATAAGCCGATAAATAACGGGGATGTGATGCCGCGTTCAGATTGCGCGCGGACGGGCTAAAGGGCAGTACCTGATCCGGCACGGACACGCTAGAGAAGCCTTATCCTTTGCACTAGAGTCCCCGGGAGCACCAACGATGTTCGGTCCAGGTTCCCACGGTGTGGCAAAGTGAGCAGTTCGGTGACGGTCATCCTTACGATGCAATGATACACTAATTATACCGACTTATATCAACACTCATTAATGGACAGCCAGGTCCTCAAGGTCCTGTCAATTCCTTAGCTCAGCAATGTAATCAGGTCATAATTCCGCAACAGTGTTGCGGACGGCAATTCGAGGGCTGCGCGGTGTCATATATAGAAACTCTGAATCTCAAGAAGTTTCCCTTCGCGAAGTAAGAGCACATTCAGATAGGTTCAATATTCAGTTGAAGCTGCGTCATCGGACGTGTACCGTATAGTTAGTTTAATGCCGAGGAACCCTCATGCAGTACGACCACAGAACGCGTGCCGAACT'/>

    <sequence taxon='48' value='ATCGCATACCGCTTTTTCCGTGGGCTCCAGCCGGACGACGCGGGGGGCTCGACATTGTGTATATAAGAACAGTTTCAGCGTTCCGGGTTCATATTCTCGTCCCAGTGTAATGAGGACCCGTTAACAAATTAATCACACGTATTCCTCTGGAACCGGGTCGACGAGCTAGTTGGATAGCACTACCTTACACCCCTTTTCTTGAACGATCATGTAAAACGGAAGGTAGGGGCTTTTTGAGTACAAGCGGCTGCGGGTACTTGAACGGCAGCCAGTTACGCCACGGCCAGTAGACAACATTCCAGAACGCAACGTAGGGATAGAGGCCCGCTCAGCCCTCCGTCCCCAGCACCATTTCAATTTGAGTGTCCTACGAAGGGGCGCATATAACGTTGTCCGAGCTCGACGCCTGCATGGTACGACGCTTCCTACAGGGGCTGAACGTTTGCGGAGCCGGCCTTTAGTAAGCTGCTGACATGAGCTACATCCGCATTGACTGCTGATGTAGGATAGATATTGGTTATTAGTTGATACTCGTTGGATATCGTACTGCTAGTATAGTTTCCTATCCGGGGTCGTTAGTTGAGACATCGCCGACTGGTGAAGCCTCCTCTAGCTCCCCAAATTCGTCTTTTTCACCTGTCGCGGCCTTGAACACCGATAATGGAACCTTCTACTGCGCGTCCGGTTGCAGATGTTTGACGGTTCATGCACACACCTCGTGCCCCTACCCATATCGAGAATCATATTCTCTAGCGCTATAGTTGGCTCTCCTTACTGGCCCAACAACTTTCAGGTTGGAACGTGTTGTATGAATATCACCTGCAGGCGTAAGCGTTTACTTGTGCACTAACCAAGTTACCAAGCTTTGACGACCTAAGAATCTATATCTTACCGCCATTAATATTGTTTTTGTACACTGGCTCTCGGTTGCTTTGTGGATAGGTGTCGCCGGCCGTAAAAGTCCGGTTGAACTGAATGTTAAAGAGTAGGTCATTCTCATGCACCTACAGTCTACCGCTGTCTAATGTTGAGACATACAAATCCTGACGACTAGTCATATTTTTGTGCCAACCCGTTGGGTTCGGTGAAATATCTAAACTAACGAAGAATTCGTCCGCATATATAATCATACGTTGCTTTTCGAAGTTTTCAGCCATGTGACTAGAATCCTGTTCATCGGACAGGAATTCCGAGTTCATGATTTTTTCCGCTCGTCGCCCAGCAAGCGACCAGTGGTAAGGATAAGAGGAAAGAAGTTAGTAATGATATAAGTACGAGGGTGCAAGCAATGGAGATGAGCAGGCCTCAGCGCCCGCGGCTATGTTTTGGATGCTTCGTTCCTACTTCCTTGGGCATACCCTACGTAGTATCGGATGGCCCTATTGTTGACAGTTCCCCTGTCAAACTAATTTGCGAAACAGGCAATCTCTTGTCGGAGTATCGAGCAGTCCCAGACGAGTGGGGTTTGATCTATGACGCTACTGCATAAGCCGATAAATAACGGGGATGTGATGCCGCGTTCAGATTGCGCGCGGACGGGCTACAGGGCAGTACCTGATCCGGCACGGACACGCTAGAGGAGCCTTATCCTTTGCACTAGAGTCCCCGGGAGCACCAACGATGTTCGGTCCAGGTTCCCACGATGTGGCAAAGTGAGCAGTTCGGTGACGGTCATCCTTACGATGCAATGATACACTAATTATACCGACTTATATCAACACTCATTAATGGACAGCCAGGTCCTCAAGGTCCTGTCAATCCCTTAGCTCAGTAATGTAATCAGGTCATAATTCCGCAACAGTGTTGCGGACGGCAATTCGAGGGCTGCGCGGTGTCATATATAGAAACTCTGAGTCTCAAGAAGTTTCCCTTCGCGAAGTAAGAGCACATTCAGATAGGTTCAATATTCAGTTGAAGCTGCGTCATCGGACGTGTACCGTATAGTTAGTTTAATGCCGAGGAACCCTCATGCAATACGACCACAGAACGCGTGCCGAACT'/>

    <sequence taxon='13' value='ATCACATCCCGCTTTTTCCGTGGGCTCCAGCCGGACGACGCGGGGGGCTCGACATTGTGTATATAAGATCAGTTTCAGCGTTCCGGGTTCATATTCTCGTCCCAGCGTAATGAGGACCTGTTAACAAATTAATCACACGTGTTCCTCTGGAACCGGGTCGACGAGCTAGTTGGATAGCACTACCTTACACCCCTTTTCTTGAACGATCATGTAAAACGGAAGGTAGGGGCTTTTTGAGTACAAGCGGCTGCGGGTACTTGAACGGCAGCCAGTTACGCCACGGCCAGCAGGCAACATTCCAGAACGCAACGTGGGGATAGAGGCCCGCTCAGCCCTCCGTCCCCAGCACCATTTCAATTTGAGTGTCCTACGAAGGGGCGCATATAACGTTGTCCGAGCTCGACGCCTGCATGGTACGACGCTTCCTACAGGGGCTGAACGTTTGCGGAGCCGACCTTTAGTAGGCTGCTGACATGAGCTACATCCGCATTGACTACTGACGTAGGATAGATATTGGTTATTAGTTGATACTCGTTGGATATCGTACTGCTAGTATAGTCTCCTATCCGGGGTCGTTAGTTGAGACATCGCCGACTGGTGAAGCCTCCTCTAGCTCCCCAAATTCGTCTTTTTCACCTGTCGCGGCCTTGAACACCGATAATGGAACCTTCTACTGCGCGTCCGGTTGCAGATATTTGACGGTCCATGCACACACCTCGTGCCCCTACCCATATCGAGGATCATATTCTCTAGCGCTATAGTTGGCTCTCCTTACTGGCCCAACAACTTTCAGGTTGGAACGTGTTGTATGAATATCACCTGCGGGCGTAAGCGTTTACTTGTGCACTAGCCAAGTTACCAAGCTTTGACGACCTAAGAATCTATATCTTACCGCCATTAATATTGTTTTTGTACACTGGCTCTCGGTTGCTTTGTGGATAGGTGCCGCCGGCCGTAAAAGTCCGGTTGAACTGAATATTAAAGCGTAGGTCATTCTCATGCACCTACAGTCTACCGCTGTCTAATGTTGAGACATACAAATCCTGACGACTAGTCATATTTTCGTGCCAACCCGTTGGGTTCGGTGAAATATCTAAACTAACGAAGAATTCGTCCGCATATATAATCATACGTTGCTTTTTGAAGTTTTCAGCCATGTGACTAGAATCCTGTTCATCGGACAGGAATTCCGAGTTCATGATTTTTTCCGCTCGTCGCCCAGCAAGCGACCAGTGGTAAGGATAAGAGGAAAGAAGTTAGTAATGATATGAGTACGAGGGTGCAAGCAATGGAGATGAGCAGGCCTCAGCGCCCGCGGCTATGTTTTGGATGCTTCGTTCCTACTTCCTTGGGCATACCCTACGTAGTATCGGATGGCCCTATTGTTGATAGTTCCCCTGTCAAACTAATTTGCGAAACGGGCAATCTATTGTCGGAGTATCGAGCAGTCCCAGACGAGTGAGGTTTGATCTATGACGCTACTGCATAAGCCTATAAATAACGGGGATGTGATGCCGCGTTCAGATTGCGCGCGGACGGGCTACAGGGCAGTACCTGATCCGGCACGGACACGCTAGAGAAGCCTTATCCTTTGCACTAGAGTCCCCGGGAACACCAACGATGTTCGGTCCAGGTTCCCACGGTGTGGCAAAGTGAGCAGTTCGGTGACGGTCATCCTTACGATGTAATGATACACTAATTATACCGACTTACATCAACACTCATTAATGGACAGCCAGGTCCACAAAGTCCTGTCAATTCCTTAGCTCAGCAATGTAATCAGGTCATAATTCCGCAACAGTGTTGCGGACGGCAATTCGAGGGCTGCGCGGTGTCATATATAGAAACTCTGAGTCTCAAGAAGTTTCCCTTCGCGAAGTAAGAGCACATTCAGATAGGTTCAATATTCAGTTGAAGCTGCGTCATCGGACGTGTACCGTATAGTTAGTTTAATGCCGAGGAACCCTCATGCAGTACGACCACAGAACGCGTGCCGAACT'/>

    <sequence taxon='49' value='ATCACATCCCGCTTTTTCCGTGGGCTCCAGCCGGACGACGCGAGGGGCTTGACATTGTGTATATAAGATCAGTTTCAGCGTTCCGGGTTCATATTCTCGTCCCAGCGTAATGAGGACCTGTTAACAAATTAATCACACGTGTTCCTCTGGAACCGGGTCGACGAGCTAGTTGGATAGCACTACCTTACACCCCTTTTCTTGAACGATCATGTAAAACGGAAGGTAGGGGCTTTTTGAGTACAAGCGGCTGCGGATACTTGCACGGCAGCCAGTTACGCTACGGCTAGTAGGCAACATTCCAGAACGCAACGTGGGGATAGAGGCCCGCTCAGCCCTCCGTCCCCACCACCATTTCAATTTGAGTGTCCTACGAAGGGGCGCATATAACGTTGTCCGAGCTCGACGCCTGCATGGTACGACGCTTCCTACAGGGGCTGAACGTTTGCGGAGCCGACCTTTAGTAGGCTGCTGACATGAGCTACATCCGCATTGACTGCTGATGTAGGATAGATATTGGTTATTAGTTGATACTCGTTGGATATCGTACTGCTAGTATAGTCTCCTATCCGGGGTCGTCAGTTGAGACATCGCCGACTGGTGAAGCCTCCTCTAGCTCCCCAAATTCGTCTTTTTCACCTGTCGCGGCCTTGAACACCGATAATGGAACCTTCTACTGCGCGTCCGGTTGCAGATATTTGACGGTTCATGCACACACCTCGTGCCCCTACCCATATCGAGGATCATATTCTCTAGCGCTATAGTTGGCTCTTCTTACTGGCCCAACAACCTTCAGGTTGGAACGTGTTGTATGAATATCACCTGCAGACGTAAGCGTTTACTTGTGAACTAGCCAAGTTACCAAGCTTTGACGACCTATGGATCTATATCTTACCGCCATTAATATTGCTTTTGTACACTGGCTCTCGGTTGCTTTGTGGATAGGTGTCGCCGGCTGTAAAAGTCCGGTTGAACTTAATATTAAAGCGTAGGTCATTCTCACGCACCTACAGTCTACCGCTGTCTAATGTTGAGACATACAAATCCTGACGACTAGTCATATTTTCGTGCCAACCCGTTGGGTTCGGTGAAATATCTAAACTAACGAAGAATTCGTCCGCATATATAATCATACGTTGCTTTTCGAAGTTTTCAGCCATGTGACTAGAATCCTGTTCATCGGACAGGAATTCCGAGTTCATGATTTTTTCCGCTCGTCGCCCAGCAAGCGACCAGTGGTGAGGATAAGAGGAAAGAAGTTAGTAATGATATGAGTACGAGGGTGCAAGCAATGGAGATGAGCAGGCCTCAGCCCCCGCGGCTATGTTTTGGATGCTTCGTTCCTACTTCCTTGGGCATACCCTTCGTAGTATCGGATGGTCCTATTGTTGATAGTTCCCCTGTCAGATTAATTTGCGAAACGGGCGATCTATTGCCGGAGTATCGGGCAGTCCCAGACGAGTAAGGTTTGATCTATGACGCTACTGCATAAGCCGATAAATAACGGGGATGTGATACCGCGTTCAGATTGCGCGCGGACGGGCTACAGGGCAGTACCTGATCCGGCACGGACACGCTAGAGAAGCCTTATCCTTTGCACTAGAGTCCCCGGGAACACCAACGATGTTCGGTCCAGGTTCCCACGGTGTGGCAAAGTGAACAGTTCGGTGACGGTCATCCTTACGATGCAATGATACACTAATTATACCGACTTATATCAACACTCATTAATGGACAGCCAGGTCCACGAGGTCCTGTCAATTCCTTAGCTCAGCAATGCAATCAGGTCATAATTCCGCAACAGTGTTGCGGACGGCAATTCGAGGGCTGCGCGGTGTCATATATAGAAACTCTGAGTCGCAAGAAGTTTCCCTTCGCGAAGTAAGAGCACATTCAGATAGGTTCAATATTCAGTTGAAGCTGCGTCATCGGACGTGTACCGTATAGTTAGTTTAATGCCGAGGAACCCTCATGCAGTACGACCACAGACCGCGTGCCGAACT'/>

    <sequence taxon='50' value='ATCACATCCCGCTTTTTCCGTGGGCTCCAGCCGGACGACGCGAGGGGCTTGACATTGTGTCTATAAGATCAGTTTCAGCGTTCCGGGTTCATATTCTCGTCCCAGCGTAATGAGGACCTGTTAACAAATTAATCACACGTGTTCCTCTGGAACCGGGTCGACGAGCTAGTTGGATAGCACTACCTTACACCCCTTTTCTTGAACGATCATGTAAAACGGAAGGTAGGGGCTTTTTGAGTACAAGCGGCTGCGGATACTTGCACGGCAGCCAGTTACGCTACGGCTAGTAGGCAACATTCCAGAACGCAACGTGGGGATAGAGGCCCGCTCAGCCCTCCGTCCCCAGCACCATTTCAATTTGAGTGTCCTACGAAGGGGCGCATATAACGTTGTCCGAGCTCGACGCCTGCATGGTACGACGCTTCCTACAGGGGCTGAACGTTTGCGGAGCCGACCTTTAGTAGGCTGCTGACATGAGCTACATCCGCATTGACTGCTGATGTAGGATAGATATTGGTTATTAGTTGATACTCGTTGGATATCGTACTGCTAGTATAGTCTCCTATCCGGGGTCGTCAGTTGAGACATCGCCGACTGGTGAAGCCTCCTCTAGCTCCCCAAATTCGTCTTTTTCACCTGTCGCGGTCTTGAACACCGATAATGGAACCTTCTACTGCGCGTCCGGTTGCAGATATTTGACGGTTCATGCACACACCTCGTGCCCCTACCCATATCGAGGATCATATTCTCTAGCGCTATAGTTGGCTCTTCTTACTGGCCCAACAACCTTCAGGTTGGAACGTGTTGTATGAATATCACCTGCAGACGTAAGCGTTTACTTGTGAACTAGCCAAGTTACCAAGCTTTGACGACCTAAGGATCTATATCTTACCGCCATTAATATTGCTTTTGTACACTGGCTCTCGGTTGCTTTGTGGATAGGTGTCGCCGGCTGTAAAAGTCCGGTTGAACTTAATATTAAAGCGTAGGTCATTCTCACGCACCTACAGTCTACCGCTGTCTAATGTTGAGACATACAAATCCTGACGACTAGTCATATTTTCGTGCCAACCCGTTGGGTTCGGTGAAATATCTAAACTAACGAAGAATTCGTCCGCATATATAATCATACGTTGCTTTTCGAAGTTTTCAGCCATGTGACTAGAATCCTGTTCATCGGACAGGAATTCCGAGTTCATGATTTTTTCCGCTCGTCGCCCAGCAAGCGACCAGTGGTGAGGATAAGAGGAAAGAAGTTAGTAATGATATGAGTACGAGGGTGCAAGCAATGGAGATGAGCAGGCCTCAGCGCCCGCGGCTATGTTTTGGATGCTTCGTTCCTACTTCCTTGGGCATACCCTTCGTAGTATCGGATGGTCCTATTGTTGATAGTTCCCCTGTCAAACTAATTTGCGAAACGGGCAATCTATTGCCGGAGTATCGGGCAGTCCCAGACGAGTAAGGTTTGATCTATGACGCTACTGCATAAGCCGATAAATAACGGGGATGTGATACCGCGTTCAGATTGCGCGCGGACGGGCTACAGGGCAGTACCTGATCCGGCACGGACACGCTAGAGAAGCCTTATCCTTTGCACTAGAGTCCCCGGGAACACCAACGATGTTCGGTCCAGGTTCCCACGGTGTGGCAAAGTGAACAGTTCGGTGACGGTCATCCTTACGATGCAATGATACACTAATTATACCGGCTTATATCAACACTCATTAATGGACAGCCAGGTCCACGAGGTCCTGTCAATTCCTTAGCTCAGCAATGTAATCAGGTCATAATTCCGCAACAGTGTTGCGGACGGCAATTCGAGGGCTGCGCGGTGTCATATATAGAAACTCTGAGTCGCAAGAAGTTTCCCTTCGCGAAGTAAGAGCACATTCAGATAGGTTCAATATTCAGTTGAAGCTGCGTCATCGGACGTGTACCGTATAGTTAGTTTAATGCCGAGGAACCCTCATGCAGTACGACCACAGAACGCGTGCCGAACT'/>

    <sequence taxon='52' value='ATCACATCCCGCTTTTTCCGTGGGCTCCAGCCGGACGACGCGGGGGGCCTGACATTGTGTATATAAGATCAGTTTCAGCGTTCCGGGTTCATATTCTCGTCCCAGCGTAATGAGGACCTGTTAACAAATTAATCACACGTGTTCCTCTGGAACCGGGTCGACGAGCTAGTTGGATAGCACTACCTTACACCCCTTTTCTTGAACGATCATGTAAAACGGAAGGTAGGGGCTTTTTGAGTACAAGCGGCTGCGGGTACTTGAACGGCAGCCAGTTACGCCACGGCCAGCAGGCAACATTCCAGCACGCAACGTGGGGATAGAGGCCCGCTCAGCCCTCCGTCCCCAGCACCATTTCAATTTGAGTGTCCTACGAAGGGGCGCATATAACGTTGTCCGAGCTCGACGCCTGCATGGTACGACGCTTCCTACAGGGGCTGAACGTTTGCGGAGCCGACCTTTAGTAGGCTGCTGACATGAGCTACATCCGCATTGACTGCTGATGTAGGATAGATATTGGTTATTAGTTGATACTCGTTGGATATCGTACTGCTAGTATAGTCTCCTATCCGGGGTCGTTAGTTGAGACATCGCCGACTGGTGAAGCCTCCTCTAACTCCCCAAATTCGTCTTTTTCACCTGTCGCGGCCTTGAACACCGATAATGGAACCTTCTACTGCGCGTCCGGTTGCAGATATTTGACGGTTCATGCACACACCTCGTGCCCCTACCCATATCGAGGATCATATTCTCTAGCGCTATAGTTGGCTCTCCTTACTGGCCCAACAACCTTCAGGTTGGAACGTGTTGTATGAATATCACCTGCAGGCGTAAGCGTTTACTTGTGCACTAGCCAAGTTACCAAGCTTTGACGACCTAAGAATCTATATCTTACCGCCATTAATATTGTTTTTGTACATTGGCTCTCTGTTGCTTTGTGGATAGGTGTCGCCGGTCGTAAAAGTCCGGTTGAATTGAATGTTAAAGCGTAGGTCATTCTCATGCACCTACAGTCTACCGCTGTCTAATGTTGAGACATACAAATCCTGACGACTAGTCATATTTTCGTGCCAACCCGTTGGGTTCGGTGAAATATCTAAACTAACGAAGAATTCGTCCGCATATATAATCATACGTTGCTTTTCGAAGTTTTCAGCCATGTGACTAAAATCCTGTTCATCGGACAGGAACTCCGAGTTCATGATTTTTTCCGCTCGTCGCCCAGCAAGCGACCAGTGGTAAGGATAAGAGGAAAGAAGTTAGTAATTATATGAGTACGAGGGTGCAAGCAATGGAGATGAGCAGGCCTCAGCGCCCGCGGCTATGTTTTGGATGCTTCGTTCCTACTTCCTTGGGCATACCCTACGTAGTATCGGATGGTCCTATTGTTGATAGTTCCCCTGTCAAACTAATTTGCGAAACGGGCAATCTATTGCCGGCGTATCGAGCAGTCCCAGACGAGTGAGGTTTGATCTATGACGCTACTGCATAAGCCGATAAATAACGGGGATGTGATGCCGCGTTAAGATTGCGCGCGGACGGGCTACAGGGCAGTACCTGATCCGGCACGGACACGCTAGAGAAGCCTTATCCTTTGCACTAGAGTCCCCGGGAACACCAACGATGTTCGGTCCAGGTTCCCACGGTGTGGCAAAGTGAGCAGTTCGGTGACGGTCATCCTTACGATGCAATGATACACTAATTATACCGACTTATATCAACACTCATTAATGGACAGCCAGGTCCACAAGGTCCTGTCAATTCCTTAGCTCAGCAATGTAATCAGGTCATAATTCCGCAACAGTGTTGCGGACGGCAATTCGAGGGCTGCGCGGTGTCATATATAGAAACTCTGAGTCTCAAGAAGTTTCCCTTCGCGAAGTAAGAGCACATTCAGATAGGTTCAATATTCAATTGAAGCTGCGTCATCGAACGTGTACCGTATAGTTAGTTTAATGCCGAGGAACCCTCATGCAGTACGACCACAGAACGCGTGCCGAACT'/>

    <sequence taxon='16' value='ATCACATCCCGCTTTTTCCGTGGGCTCCAGCCGGACGACGCGGGGGGCTCGACATTGTGTATATAAGATCAGTTTCAGCGTTCCGGGTTCATATTCTCGTCCCAGCGTAATGAGGACCTGTTAACAAATTAATCACACGTGTTCCTCTGGAACCGGGTCGACGAGCTAGTTGGATAGCACTACCTTACACCCCTTTTCTTGAACGATCACGTAAAACGGAAGGTAGGGGCTTTTTGAGTACAAGCGGCTGCGGGTACTTGAACGGCAGCCAGTTACGCCACGGCCAGTAGGCAACATTCCAGAACGCAACGTGGGGGTAGAGGCCCGCTCAGCCCTCCGTCCCCAGCACCATTTCAATTTGAGTGTCCTACGAAGGGGCGCATATAACGTTGTCCGAGCTCGACGCCTGCATGGTACGACGCTTCCTACAGGGGCTGAACGTTTGCGGAGCCGACCTTTAGTAGGCTGCTGACATGAGCTACATCCGCATTGACTGCTGATGTAGGATAGATATTGGTTATTAGTTGATACTCGTTGGATATCGTACTGCTAGTATAGTCTCCTATCCGGGGTCGTTAGTTGAGACATCGCCGACTGGTGAAGCCTCCTCTAGCTCCCCAAATTCGTCTTTTTCACCTGTCGCGGCCTTGAACACCGATAATGGAACCTTCTACTGCGCGTCCGGTTGCAGATATTTGACGGTTCATGCACACACCTCGTGCCCCTACCCATATCGAGAATCATATTCTCTAGCGCTATAGTTGGCTCTCCTTACTGGCCCAACAACTTTCAGGTTGGAACGTGTTGTATAAATATCACCTGCAGGCGTAAGCGTTTACTTATGCACTAGCCAAGTTACCAAGCTTTGACGACCTAAGAATCTATATCTTACCGCCATTAATATTGTTTTTGTACACTGGCTCTCGGTTGCTTTGTGGATAGGTGTCGCCGGCCGTAAAAGTCCGGTTGAACTGAATATTAAAGCGTAGGTCATTCTCATGCACCTACAGTCTACCGCTGTCTAATGTTGAGACATACAAATCCTGACGACTAGTCATATTTTCGTGCCAACCCGTTGGGTTCGGTGAAATATCTAAACTAACGGAGAATTCGTCCGCATATATAATCATACGTTGCTTTTCGAAGTTTTCAGCCATGTGACTAGAATCCTGTTCATCGGACAGGAATTCCGAGTTCATGATTTTTTCCGCTCGTCGCCCAGCAAGCGACCAGTGGTAAGGATAAGAGGAAAGAAGTTAGTAATGATATGAGTACGAGGGTGCAAGCAATGGAGATGAGCAGGCCTCAGCGCCCGCGGCTATGTTTTGGATGCTTCGTTCCTACTTCCTTGGGCATACCCTACGTAGTATCGGATGGCCCTATTGTTGACAGTTCCCCTGTGAAACTAATTTGCGAAACGGGCAATCTATTGTCGGAGTGTCGAGCAGTCCCAGACGAGTGAGGTTTGATCTATGACGCTACTGCATAAACCGATAAATAACGGGGATGTGATGCCGCGTTCAGATTGCGCGCGGACGGGCTACAGGGCAGTACCTGATCCGGCACGGACACGCTAGAGAAGCCTTATCCTTTGCACTAGAGTCCCCGGGAACACCAACGATGTTCGGTCCAGGTTCCCACGGTATGGCAAAGTGAGCAGTTCGGTGACGGTCATCCTTACGATGCAATGATACACTAATTATACCGACTTATATCAATACTCATTAATGGACAGCCAGGTCCTCAAGGTCCTGTCAATTCCTTAGCTCAGCAATGTAATCAGGTCATAATTCCGCAACAGTGTTGCGGACGGCAATTCGAGGGCTGCGCGGTGTCATATATAGAAACTCTGAGTCTCAAGAAGTTTCCCTTCGCGAGGTAAGAGCACATTCAGATAGGTTCAATATTCAGTTGAAGCTGCGTCTTCGGGCGTGTACCGTATAGTTAGTTTAATGCCGAGGAACCCTCATGCAGTACGACCACAGAACGCGTGCCGAACT'/>

    <sequence taxon='51' value='ATTACATCCCGCTTTTTCCGTGGGCTCCAGCCGGACGACGCGGGGGGCTCGACATTGTGTATATAAGATCAGTTTCAGCGTTCCGGGTTCATATTCTCGTCCCAGCGTAACGAGGACCTGTTAACATATTAATCACACGTGTTCCTCTGGAACCGGGTCGACGAGCTAGTTGGATAGCACTACCTTACACCCCTTTTCTTGAACGATCACGTAAAACGGAAGGTAGGGGCTTTTTGAGTACAAGCGGCTGCGGGTACTTGAACGGCAGCCAGTTACGCCGCGGCCAGTAGGCAACATTCCAGAACGCAACGTGGGGGTAGAGGCCCGCTCAGCCCTTCGTCCCCAGCACCATTTCAATTTGAGTGTCCTACGAAGGGGCGCATATAACGTTGTCCGAGCTCGACGCCTGCATGGTACGACGCTTCCTACAGGGGCTGAACGTTTGCGGAGCCGACCTTTAGTAGGCTGCTGACCTGAGCTATATCCGCATTGACTGCTGATGTAGGATAGATATTGGTTATTAGTTGATACTCGTTGGATATCGTACTGCTAGTATAGTCTCCTATCCGGGGTCGTTAGTTGAGACATCGCCGACTGGTGAAGCCTCCTCTAGCTCCCCAAATTCGTCTTTTTCACCTGTCGCGGGCTTGAACACCGATAATGGAACCTTCTACTGCGCGTCCGGTTGCAGATATTTGACGGTTCATGCACACACCTCGTGCCCCTACCCATATCGAGAATCATATTCTCTAGCGCTATAGTTGGCTCTCCTTACTGGCCCAACAACTTTCAGGTTGGAACGTGTTGTATAAATATCACCTGCAGGCGTAAGCGTTCACTTATGCACTAGCCAAGTTACCAGGCTTTGACGACCTAAGAATCTATATCTTACCGCCATTAATATTGTTTTTGTACACTGGCTCTCGGTTGCTTTGTGGATAGGTGTCGCCGGCCATAAAAGTCCGGTTGAACTGAATATTAAAGCGTAGGTCATTCTCATGCACCTACAGTCCACCGCTGTCTAATGTTGAGACATACAAATCCTGACGACTAGTCATATTTTCGTGCCAACCCGTTGGGTTCGGTGAAATATCTAAACTAACGGAGAATTCGTCCGTATATATAATCATACGTTGCTTTTCGAAGTTTTCCGCCATGTGACTAGAATCCTGTTCATCGGACAGGAATTCCGAGTTCATGATTTTTTCCGCTCGTCGCCCAGCAAGCGACCAGTGGTAAGGATAAGAGGAAAGAAGTTAGTAATAATATGAGTACGAGGGTGCAAGCAATGGAGATGAGCAGGCCTCAGCACCCGCGGCTATGTTTTGGATGCTTCGTTCCTACTTCCTTGGGCATACCCTACGTAGTATCGGATGGCCCTATTGTTGACAGCTCACCTGTGAAACTAATTTGCGAAACGGGCAATCTATTGTCGGAGTGTCGAGCAGTCCCAGACGAGTGAGGTTTGATCTATGACGCTACTGCATAAACCGATAAATAACGGGGATGTGATGCCGCGTTCAGATTGCGCGCGGACGGGCTACAGGGCAGTACCTGATCCGGCACGGACACGCTAGAGAAGCCTTATCCTTTGCACTAGAGTCCCCGGGAACACCAACGATGTTCGGTCCAGGTTCCCACGGTATGGCAAAGTGAGCAGTTCGGTGACGGTCATCCTTACGATGCAATGATACACTAATTATACCGACTTATATTAATACTCATTAATGGACAGCCAGGTCCTCAAGGTCCTGTCAATTCCTTAGCTCAGCAATGTAATCAGGTCATAATTCCGCAACAGTGTTGCGGACGGCAATTCGAGGGCTGCGCGGTGTCATATATAGAAACTCTGAGTCTCAAGAAGTTTCCCTTCGCGAGGTAAGAGCACATTCAGATAGGTTCAATATTCAGTTGAAGCTGCGTCTTCGGGCGTGTACCGTATAGTTAGTTTAATGCCGAGGAACCCTCATGCAGTACGACCACAGAACGCGTGCCGAACT'/>

    <sequence taxon='54' value='ATCACATCCCGCTTTTTCCGTGGGCTCCAGCCGGACGACGCGGGGGGCTCGACATTGTGTATATAAGATCAGTTTCAGCGTTCCGGGTTCATATTCTCGTCCCAGCGTAACGAGGACCTGTTAACAAATTAATCACACGTGTTCCTCTGGAACCGGGTCGACGAGCTAGTTGGATAGCACTACCTTACACCCCTTTTCTTGAACGATCACGTAAAACGGAAGGTAGGGGCTTTTTGAGTACAAGCGGCTGCGGGTACTTGAACGGCAGCCAGTTACGCCGCGGCCAGTAGGCAACATTCCAGAACGCAACGTGGGGGTAGAGGCCCGCTCAGCCCTTCGTCCCCAGCACCGTTTCAATTTGAGTGTCCTACGAAGGGGCGCATATAACGTTGTCCGAGCTCGACGCCTGCATGGTACGACGCTTCCTACAGGGGCTGAACGTTTGCGGAGCCGACCTTTAGTAGGCTGCTGACCTGAGCTATATCCGCATTGACTGCTGATGTAGGATAGATATTGGTTATTAGTTGATACTCGTTGGATATCGTACTGCTAGTATAGTCTCCTATCCGGGGTCGTTAGTTGAGACATCGCCGACTGGTGAAGCCTCCTCTAGCTCCCCAAATTCGTCTTTTTCACCTGTCGCGGCCTTGAACACCGATAATGGAACCTTCTACTGCGCGTCCGGTTGCAGATATTTGACGGTTCATGCACACACCTCGTGCCCCTACCCATATCGAGAATCATATTCTCTAGCGCTATAGTTGGCTCTCCTTACTGGCCCAACAACTTTCAGGTTGGAACGTGTTGTATAAATATCACCTGCAGGCGTAAGCGTTTACTTATGCACTAGCCAAGTTACCAGGCTTTGACGACCTAAGAATCTATATCTTACCGCCATTAATATTGTTTTTGTACACTGGCTCTCGGTTGCTTTGTGGATAGGTGTCGCCGGCCATAAAAGTCCGGTTGAACTGAATATTAAAGCGTAGGTCATTCTCATGCACCTACAGTCTACCGCTGTCTAATGTTGAGACATACAAATCCTGACGACTAGTCATATTTTCGTGCCAACCCGTTGGGTTCGGTGAAATATCTAAACTAACGGAGAATTCGTCCGTATATATAATCATACGTTGCTTTTCGAAGTTTTCCGCCATGTGACTAGAATCCTGTTCATCGGACAGGAATTCCGAGTTCATGATTTTTTCCGCTCGTCGCCCAGCAAGCGACCAGTGGTAAGGATAAGAGGAAAGAAGTTAGTAATAATATGAGTACGAGGGTGCAAGCAATGGAGATGAGCAGGCCTCAGCACCCGCGGCTATGTTTTGGATGCTTCGTTCCTACTTCCTTGGGCATACCCTACGTAGTATCGGATGGCCCTATTGTTGACAGCTCACCTGTGAAACTAATTTGCGAAACGGGCAATCTATTGTCGGAGTGTCGAGCAGTCCCAGACGAGTGAGGTTTGATCTATGACGCTACTGCATAAACCGATAAATAACGGGGATGTGATGCCGCGTTCAGATTGCGCGCGGACGGGCTACAGGGCAGTACCTGATCCGGCACGGACACGCTAGAGAAGCCTTATCCTTTGCACTAGAGTCCCCGGGAACACCAACGATGTTCGGTCCAGGTTCCCACGGTATGGCAAAGTGAGCAGTTCGGTGACGGTCATCCTTACGATGCAATGATACACTAATTATACCGACTTATATTAATACTCATTAATGGACAGCCAGGTCCTCAAGGTCCTGTCAATTCCTTAGCTCAGCAATGTAATCAGGTCATAATTCCGCAACAGTGTTGCGGACGGCAATTCGAGGGCTGCGCGGTGTCATATATAGAAACTCTGAGTCTCAAGAAGTTTCCCTTCGCGAGGTAAGGGCACATTCAGATAGGTTCAATATTCAGTTGAAGCTGCGTCTTCGGGCGTGTACCGTATAGTTAGTTTAATGCCGAGGAACCCTCATGCAGTACGACCACAGAACGCGTGCCGAACT'/>

    <sequence taxon='17' value='ATCACATCCCGCTTTTTCCGTGGGCTCCAGCCGGACGACGCGGGGGGCTCGACATTGTGTATATAAGATCGGTTTCAGCGTTCCGGGTTCATATTCTCGTCCCAGCGTAATGAGGACCTGTTAACAAATTAATCACACGTGTTCCTCTGGAACCGGGTCGACGAGCTAGTTGGACAGCACTACCTTACACCCCTTTTCTTGAACGATCACGTAAAACGGAAGGTAGGGGCTTTTTGAGTACAAGCGGCTGCGGGTACTTGAACGGCAGCCAGTTACGCCACGGCCAGTAGGCAACATTCCAGAACGCAACGTGGGGGTAGAGGCCCGCTCAGCCCTCCGTCCCCAGCACCATTTCAATTTGAGTGTCCTACGAAGGGGCGCATATAACGTTGTCCGAGCTCGACGCCTGCATGGTACGACGCTTCCTACAGGGGCTGAACGTTTGCGGAGCCGACCTTTAGTAGGCTGCTGACATGAGCTACATCCGCATTGACTGCTGATGTAGGATAGATATTGGTTATTAGTTGATACTCGTTGGATATCGTACTGCTAGTATAGTCTCCTATCCGGGGTCGTTAGTTGAGACATCGCCGACTGGTGAAGCCTCCTCTAGCTCCCCAAATTCGTCTTTTTCACCTGTCGCGGCCTTGAACACCGATAATGGAACCTTCTACTGCGCGTCCGGTTGCAGATATTTGACGGTTCATGCACACACCTCGTGCCCCTACCCATATCGAGAATCATATTCTCTAGCGCTATAGTTGGCTCTCCTTACTGGCCCAACAACTTTCAGGTTGGAACGTGTTGTATAAATATCACCTGCAGGCGTAAGCGTTTACTTATGCACTAGCCAAGTTACCAAGCTTTGACGACCTAAGAATCTATACCTTACCGCCATTAATATTGTTTTTGTACACTGGCTCTCGGTTGCTTTGTGGATAGGTGTCGCCGGCCGTAAAAGTCCGGTTGAACTGAATATTAAAGCGTAGGTCATTCTCATGCACCTACAGTCTACCGCTGTCTAATGTTGAGACATACAAATCCTGACGACTAGTCATATTTTCGTGCCAACCCGTTGGGTTCGGTGAAATATCTAAACTAACGGAGAATTCGTCCGCATATATAATCATACGTTGCTTTTCGAAGTTTTCAGCCATGTGACTAGAATCCTGTTCATCGGACAGGAATTCCGAGTTCATGATTTTTTCCGCTCGTCGCCCAGCAAGCGACCAGTGGTAAGGATAAGAGGAAAGAAGTTAGTAATGATATGAGTACGAGGGTGCAAGCAATGGAGATGAGCAGGCCTCAGCGCCCGCGGCTATGTTTTGGATGCTTCGTTCCTACTTCCTTGGGCATACCCTACGTAGTATCGGATGGCCCTATTGTTGACAGTTCCCCTGTGAAACTAATTTGCGAAACGGGCAATCTATTGTCGGAGTATCGAGCAGTCCCAGACGAGTGAGGTTTGATCTATGACGCTACTGCATAAACCGATAAATAACGGGGATGTGATGCCGCGTTCAGATTGCGCGCGGACGGGCTACAGGGCAGTACCTGATCCGGCACGGACACGCTAGAGAAGCCTTATCCTTTGCACTAGAGTCCCCGGGAACACCAACGATGTTCGGTCCAGGTTCCCACGGTGTGGCAAAGTGAGCAGTTCGGTGACGGTCATCCTTACGATGCAATGATACACTAATTATACCGACTTATATCAACACTCATTAATGGACAGCCAGGTCCTCAAGGTCCTGTCAATTCCTTAGCTCAGCAATGTAATCAGGTCATAATTCCGCAACAGTGTTGCGGACGGCAATTCGAGGGCTGCGCGGTGTCATATATAGAAACTCTGAGTCTCAAGAAGTTTCCCTTCGCGAAGTAAGAGCACATTCAGATAGGTTCAATATTCAGTTGAAGCTGCGTCATCGGGCGTGTACCGTATAGTTAGTTTAATGCCGAGGAACCTTCATGCAGTACGACCACAGAACGCGTGCCGAACT'/>

    <sequence taxon='35' value='ATCACATCCCGCTTTTTCCGTGGGCTCCAGCCGGACGACGCGGGGGGCTCGACATTGTGTATATAAGATCGGTTTCAGCGTTCCGGGTTCATATTCTCGTCCTAGCGTAATGAGAACCTGTTAACAAATTAATCACACGTGTTCCTCTGGAACCGGGTCGACGAGCTAGTTGGACAGCACTACCTTACACCCCTTTTCTTGAACGATCACGTAAAACGGAAGGTAGGGGCTTTTTGAGTACAAGCGGCTGCGGGTACTTGAACGGCAGCCAGTTACACCACGGCCAGTAGGCAACATTCCAGAACGCAACGTGAGGGTAGAGGCCCGCTCAGCCCTCCGTCCCCAGCACCATTTCAATTTGAGTGTCCTACGAAGGGGCGCATATAACGTTGTCCGAGCTCGACGCCTGTATGGTACGACGCTTCCTGCAGGGGCTGAACGTTTGCGGCGCCGACCTTTAGTAGGCTGCTGACATGAGCTACATCCGCATTGACTGCTGATGTAGGATAGATATTGGTTATTAGTTGATACTCGTTGGATATCGTACTGCTAGTATAGTCTCATATCCGGGGTCGTTAGTTGAGACATCGCCGACTGGTGAAGCCTCCTCTAGCTCCCCAAATTCGTCTTTTTCACCTGTCGCGGCCTTGAACACCGATAATGGAACCTTCTACTGCGCGTCCGGTTGCAGATATTTGACGGTTCATGCACACACCTCGTGCCCCTACCCATATCGAGAATCATATTCTCTAGCGCTATAGTTGGCTTTCCTTACTGGCCCAACAACTTTCAGGTTGGAACGTGTTGTATAAATATCACCTGCAGGCGTAAGCGTTTACTTATGCACTAGCCAAGTTACCAAGCTTTGACGACCTAAGAATCTATACCTTACCGCCATTAATATTGTTTTTGTACACTGGCTCTCGGTTGCTTTGTGGATAGGTGTCGCCGGCCGTAAAAGTCCGGTTGAACTGAATATTAAAGCGTAGGTCATTCTCACGCACCTACAGTCTACCGCTGTCTAATGTTGAAACATACAAATCCTGATGACTAGTCATATTTTCGTGCCAACCCGTTGGGTTCGGTGAAATATCTAAACTAACGGAGAATTCGTCCGCATATATAATCATACGTTGTTTTTCGAAGTTTTAAGCCATGTGACTAGAATCCTGTTCATCGGACAGGAATTCCGAGTTCATGATTTTTTCCGCTCGTCGCCCAGCAAGCGACCAGTGGTAAGGATAAGAGGAAAGAAGTTAGTAACGATATGAGTACGAGGGTGCAAGCAATGGAGATGAGCAGGCCTCAGCGCCCGCGGCTATGTTTTGGATGCTTCGTTCCTACTTCCTTGGGCATACCCTACGTAGTATCGGATGGTCCTATTGTTGACAGTTCCCCTGCGAAACTAATTTGCGAAACGGGCAATCTATTGTCGGAGTATCGAGCAGTCCCAGACGAGTGAGGTTTGATCTATGACGCTACTGCATAAACCGATAAATAACGGGGATATGATGCCGCGTTCAGATTGCGCGCGGACGGGCTACAGGGCAGTACCTGATCCGGCACGGACACGCTAGAGAAGCCTTATCCTTTGCACTAGAGTCCCCGGGAACACCAGCGATGTTCGGTCCAGGTTCCCACGGTGTGGCAAAGTGAGCAGTTCGGTGACGGTCATCCTTACGATGCAATGATACACTAATTATACCGACTTATATCAACACTCATTAATGGACAGCCAGGTCCTCAAGGTCCTGTCAATTCCTTAGCTCAGCAATGTAATCAGGTCACAATTCCGCAACAGTGTTGCGGACGGCAATTTGAGGGCTGCGCGGTGTCATATATAGAAATTCTGAGTCTCAAGAAGTTTCCCTTCGCGAAGTAAGAGCACATTCAGATAGGTTCAATATTCAGTTGAAGCTGCGTCATCGGGCGTGTACCGTATAGTTAGTTTAATGCCGAGGAACCTTCATGCAGTACGACCACAGAACGCGTGCCGAACT'/>

    <sequence taxon='44' value='ATCACATCCCGCTTTTTCCGTGGGCTCCAGCCGGACGACGCGGGGGGCTCGACATTGTGTATATAAGATCAGTTTCAGCGTTCCGGGTTCATATTCTCGTCCTAGCGTAATGAGGACCTGTTAACAAATTAATCACACGTGTTCCTCTGGAACCGGGTCGACGAGCTAGTTGGACAGCACTACCTTACACCCCTTTTCTTGAACGATCACGTAAAACGGAAGGTAGGGGCTTTTTGAGTACAAGCGGCTGCGGGTACTTGAACGGCAGCCAGTTACGCCACGGCCAGTAGGCAACATTCCAGAACGCAACGTGAGGGTAGAGGCCCGCTCAGCCCTCCGTCCCCAGCACCATTTCAATTTGAGTGTCCTACGAAGGGGCGCATATAACGTTGTCCGAGCTCGATGCCTGTATGGTACGACGCTTCCTGCAGGGGCTGAACGTTTGCGGCGCCGACCTTTAGTAGGCTGCTGACATGAGCTACATCCGCATTGACTGCTGATGTAGGATAGATATTGGTTATTAGTTGATACTCGTTGGATATCGTACTGCTAGTATAGTCTCATATCCGGGGTCGTTAGTTGAGACATCGCCGACTGGTGAAGCCTCCTCTAGCTCCCCAAATTCGTCTTTTTCACCTGTCGCGGCCTTGAACACCGATAACGGAACCTTCTACTGCGCGTCCGGTTGCAGATATTTGACGGTTCATGCACACACCTCGTGCCCCTACCCATATCGAGAATCATATTCTCTAGCGCTATAGTTGGCTTTCCTTACTGGCCCAACAACTTTCAGGTTGGAACGTGTTGTATAAATATCACCTGCAGGCGTAAGCGTTTACTTATGCACTAGCCAAGTTACCAAGCTTTGACGACCTAAGAATCTATACCTTACCGCCATTAATATTGTTTTTGTACACTGGCTCTCGGTTGCTTTGTGGATAGGTGTCGCCGGCCGTAAAAGTCCGGTTGAACTGAATATTAAAGCGTAGGTCATTCTCATGCACCTACAGTCTACCGCTGTCTAATGTTGAGACATACAAATCCTGACGACTAGTCATATTTTCGTGCCAACCCGTTGGGTTCGGTGAAATATCTAAACTAACGGAGAATTCGTCCGCATATATAATCATACGTTGCTTTTCGAAGTTTTCAGCCATGTGACTAGAATCCTGTTCATCGGACAGGAATTCCGAGTTCATGATTTTTTCCGCTCGTCGCCCAGCAAGCGACCAGTGGTAAGGATAAGAGGAAAGAAGTTAGTAACGATATAAGTACGAGGGTGCAAGCAATGGAGATGAGCAGGCCTCAGCGCCCGCGGCTATGTTTTGGATGCTTCGTTCCTACTTCCTTGGGCATACCCTACGTAGTATCGGATGGCCCTATTGTTGACAGTTCCCCTGTGAAACTAATTTGCGAAACGGGCAATCTATTGTCGGAGTATCGAGCAGTCCCAGACGAGTGAGGTTTGATCTATGACGCTACTGCATAAACCGATAAATAACGGGGATATGATGCCGCGTTCAGATTGCGCGCGGACGGGCTACAGGGCAGTACCTGATCCGGCACGGACACGCTAGAGAAGCCTTATCCTTTGCACTAGAGTCCCCGGGAACACCAACGATGTTCGGTCCAGGTTCCCACGGTGTGGCAAAGTGAGCAGTTCGGTGACGGTCATCCTTACGATGCAATGATACACTAATTATACCGACTTATATCAACACTCATTAATGGACAGCCAGGTCCTCAAGGTCCTGTCAATTCCTTAGCTCAGCAATGTAATCAGGTCATAATTCCGCAATAGTGTTGCGGACGGCAATTCGAGGGCTGCGCGGTGTCATATATAGAAACTCTGAGTCTCAAGAAGTTTCCCTTCGCGAAGTAAGAGCACATTCAGATAGGTTCAATATTCAGTTGAAGCTGCGTCATCGGGCGTGTACCGTATAGTTAGTTTAATGCCGAGGAACCTTCATGCAGTACGACCACAGAACGCGTGCCGAACT'/>

    <sequence taxon='3' value='ATCACATCCCGCTTTTTCCGTGGGCTCCAGCCGGACGACGCGGGGGGCCCGACATTGTGTATATAAGATCAGTTTCAGCGTTCCGGGTTCATATTCTCGTCCCAGCGTAATGAGGACCTGTTAACAAATTAATCACACGTGTTCCTCTGGAACCGGGTCGACGCGCTAGTTGGATAGCACTACCTTACACCCCTTTTCTTGAACGATCATGTAGAAAGGAAGGTAGGGGCTTTTTGAGTACAAGCGGCTGCGGGTACTTGAACGGCAGCCAGTTACGCCACGGCCAGTAGGCAACATTCCAGAACGCAACGTGGGGATAGAGGCCCGCTCAGCCCTCCGTCCCCAGCACCATTTCAATTTGCGTGTCCTACGAAGGGGCGCGTATAACGTCGTCCGAGCTCGACGCCTGCATGGTACGACGCTTCCTACAGGGGCTGAACGTTTGCGGAGCCGGCCTTTCGTAGGCTTCTGATATGAGCCACATCCGCATTGACTGCTGATGTAGGATAGATATTGGTTATTAGTTGATACTCGTTGGATATCGTACTGCTAGTATAGTCTCCTATCCGGGGTCGTTAGTTGAGACATCGCCGACTGGTGCATCCTCCTCTAGCTCCCCAAATTCGTCTTTTCCACCTGTCGCGGCCTTGAACGCCGATAATGACACCTTCTACTGCGCGTCCGGTTGCAGATATTTGACGGTTTATGCACACACCTCGTGCCCCTACCCATATCGCGAATCATATTCTCTAGCGCTATAGTTGACTCTCCTTACTGGCCCAACAACTTTCAGGTTGGAACGTGTTGTATGAATATCACCTGCAGGCGTAAGCGTTTACTTGTGCACTAGCCAAGTTACCAAGCTTTGACGACCTAAGAATCTATATCTTACCACCATTAATATTGTTTTTGTACACCGGCTCTCGGTTGCTTTGTGGATAGATGTAGCCGGCCGTAAAGGTCCGGTTGAACTGAATATTAAAGCGTAGGTCATTCTCATGCACCTACAGTCTACTGCTGTCTAACGTTGAAACATACAAATCCTGACGACTAGTCATATTTTCGTGCCAACCCGTTGGGTTCGGTGAACTATCTAAACTAACGAAGAATTCGTCCTCATATATAATCATACGTTGCTTTTCGAAGTTTTCAGCCATGTGACTAAAATCCTGTTCATCGGACAGGAATTCCGAGTTCATGATTTTTTCCGCTGGTCGCCCAGCAAGCGACCAGTGGTAAGGATAAGAGGAAAGAAATTAGTAATGATGTGAGTACGAGGGTGCGAGCAATGGAGATGAGCAGGCCTGAGCGCCGGCGGCTATGTTTTAGATGCTTCGTTCCTACTTCCTTGGGCATACCCTACGGAGTATCGGATGGCCCTATTGTTGACAGCTCCCCTGTCAAACTAATTTGCGAAACGGGCAATCTATTGTCGGAGTATCGAGCAGTCACAGACGAGTGAGGTTTGATCTATGACGCTACTGCATAAGCCGATAAATAACGGGGATGTGATGCCGCATTCAGATTGCGCGCGGACGGGCTACAGGGCGGTACCTGATCCGGCACGGACACGCTAGAGAAGCCTTATCCTTTGCACTAGAGTCCCCGGGAACACCAACGATGTTCGGTCCAAGTTCCCACGGTGTGGCAAAGTGAGCAGTTCCGTGACGGTCATCCTTACGATGCAACGATACACCAATTATACCGACTTATATCAACACTCATTAATGGACAGCCAGGTCCTCAAGGTCCTGTCAATACCTTAGCTCAGCAGTGTAATCAGGTCATAATTCCGCAACAGTGTTGCGGACGGCAATTCGAGGGCTGCGCGGTGTCATATATAGAAACTCTGAGTCTCAAGAAGTTTCCCTTCGCGAAGTAAGAGCACATTCAGATAGGTTCAATATTCAGTTGAAGCTGCGTCATCGGACGTGTACCATATAGTTAGTTTAACGCCGAGGAACCCTCATGCACTACGACCACAGAACGCGTGCCGAACT'/>

    <sequence taxon='7' value='ATCACATCCCGCTTTTTCCGTGGGCTCCAGCCGGACGACGCGGGGGGCCCGACATTGTGTATATAAGATCAGTTTCAGCGTTCCGGGTTCATATTCTCGTCCCAGCGTAATGAGGACCTGTTAACAAATTAATCACACGTGTTCCTCTGGAACCGGGTCGACGCGCTAGTTGGATAGCACTACCTTACACCCCTTTTCTTGAACGATCATGTAGAAAGGAAGGTAGGGGCTTTTTGAGTACAAGCGGCTGCGGGTACCTGAACGGCAGCCAGTTACGCCACGGCCAGTAGGCAACATTCCAGAACGCAACGTGGGGATAGAGGCCCGCTCAGCCCTCCGTCCCCAGCACCATTTCAATTTGCGTGTCCTACGAAGGGGCGCGTATAACGTCGCCCGAGCTCGACGCCTGCACGGTACGACGCTTCCTACAGGGGCTGAACGTTTGCGGAGCCGGCCTTTCGTAGGCTTCTGATATGAGCCACATCCGCATTGACTGCTGATGTAGGATAGATATTGGTTATTAGTTGATACTCGTTGGATATCGTACTGCTAGTATAGTCTCCTATCCGGGGTCGTTAGTTGAGACATCGCCGACTGGTGCATCCTCCTCTAGCTCCCCAAATGCGTCTTTTCCACCTGTCGCGGCCTTGAACGCTGATAGTGACACCTTCTACTGCGCGTCCGGTTGCAGATATTTGACGGTTTATGCACACACCTCGTGCCCCTACCCATATCGCGAATCATATTCTCTAGCGCTATAGTTGACTCTCCTTACTGGCCCAACAACTTTCAGGTTGGAACGTGTTGTATGAATATCGCCTGCAGGCGTAAGCGTTTACTTGTGCACTAGCCAAGTTACCAAGCTTTGACGACCTAAGAATCTATATCTTACCACCATTAATATTGTTTTTGTACACCGGCTCTCGGGTGCTTTGTGAATGGATGTAGCCGGCCGTAAAGGTCCGGTTGAACTGAATATTAAAGCGTAGGTCATTCTCATGCACCTACAGTCTACTGCTGTCTAACGTTGAAACATACAGATCCTGACGACTAGTCATATTTTCGTGCCAACCCGTTGGGTTCGGTGAACTATCTAAACTAACGAAGAATTCGTCCTCATATATAATCATACGTTGCTTTTCGAAGTTTTCAGTCATGTGACTAAAATCCTGTTCATCGGACAGGAATTCCGAGTTCATGATTTTTTCCGCTGGTCGCCCAGCAAGCGACCAGTGGTAAGGATAAGAGGAAAGAAATTAGTAATGATATGAGTACGAGGGTGCGAGCAATGGAGATGAGCAGGCCTGAACGCCGGCGGCTATGTTTTAGACGCTTCGTTCCTACTTCCTTGGGCATACCCTACGGAGTATCGGATGGCCCTATTGTTGACAGCTCCCCTGTCAAACTAATTTGCGAAACGGGCAATCTATTGTCGGAGTATCGAGCAGTCACAGACGAGTGAGGTTTGATCTATGACGCTACTGCATAAGCCGATAAATAACGGGGATGTGATGCCGCATTCAGATTGCGCGCGGACGGGCTACAGGGCGGTACCTGATCCGGCACGGACACGCTAGAGAAGCCTCATCCTTTGCACTAGAGTCCCCGGGAACACCAACGATATTCGGTCCAAGTTCCCGCGGTGTGGCAAAATGAGCAGTTCCGTGACGGTCATCCTTACGATGTAACGATACACCAATTATACTGACTTATATCAACACTCATTAATGGACAGCCAGGTCCTCAAGGTCCTGTCAATACCTTAGCTCAGCAGTGTAATCAGGTCATAATTCCGCAACAGTGTTGCGGACGGCAATTCGAGGGCTGCGCGGTGTCATATATAGAAACTCTGAGTCTCAAGAAGTTTCCCTTCGCGAAGTAAGAGCACATTCAGATAGGTTCAATATTCAGTTGAAGCTGCGTCATCGGACGTGTACCATATAGTTAGTTTAACGCCGAGGAACCCTCATGCACTACGACCACAGAACGCGTGCCGAACT'/>

    <sequence taxon='8' value='ATCACATCCCGCTTTTTCCGTGGGCTCCAGCCGGACGACGCGGGGGGCCCGACATTGTGTATATAAGATCAGTTTCAGCGTTCCGGGTTCATATTCTCGTCCCAGCGTAATGAGGACCTGTTAACAAATTAATCACACGTGTTCCTCTGGAACCGGGTCGACGCGCTAGTTGGATAGCACTACCTTACACCCCTTTTCTTGAACGATCATGTAGAAAGGAAGGTAGGGGCTTTTTGAGTACAAGCGGCTGCGGGTACTTGAACGGCAGCCAGTTACGCCACGGCCAGTAGGCAACATTCCAGAACGCAACGTGGGGATAGAGGCCCGCTCAGCCCTCCGTCCCCAGCACCATTTCAATTTGCGTGTCCTACGAAGGGGCGCGTATAACGTCGTCCGAGCTCGACGCCTGCATGGTACGACGCTTCCTACAGGGGCTGAACGTTTGCGGAGCCGGCCTTTCGTAGGCTTCTGATATGAGCCACATCCGCATTGACTGCTGATGTAGGATAGATATTGGTTATTAGTTGATACTCGTTGGATATCGTACTGCTAGTATAGTCTCCTATCCGGGGTCGTTAGTTGAGACATCGCCGACTGGTGCATCCTCCTCTAGCTCCCCAAATTCGTCTTTTCCACCTGTCGCGGCCTTGAACGCCGATAATGACACCTTCTACTGCGCGTCCGGTTGCAGATATTTGACGGTTTATGCACACACCTCGTGCCCCTACCCATATCGCGAATCATATTCTCTAGCGCTATAGTTGACTCTCCTTACTGGCCCAACAACTTTCAGGTTGGAAAGTGTTGTATGAATATCGCCTGCAGGCGTAAGCGTTTACTTGTGCACTAGCCAAGTTACCAAGCTTTGACGACCTAAGAATCTATATCTTACCACCATTAATATTGTTTTTGTACACCGGCTCTCGGTTGCTTTGTGAATAGATGTAGCCGGCCGTAAAGGTCCGGTTGAACTGAATATTAAAGCGTAGGTCATTCTCATGCACCTACAGTCTACTGCTGTCTAACGTTGAAACATACAAATCCTGACGACTAGTCATATTTTCGTGCCAACCCGTTGGGTTCGGTGAACTATCTAAACTAACGAAGAATTCGTCCTCATATATAATCATACGTTGCTTTTCGAAGTTTTCAGCCATGTGACTAAAATCCTGTTCATCGGACAGGAACTCCGAGTTCATGATTTTTTCCGCTGGTCGCCCAGCAAGCGACCAGTGGTAAGGATAAGAGGAAAGAAATTAGTAATGATGTGAGTACGAGGGTGCGAGCAATGGAGATGAGCAGGCCTGAGCGCCGGCGGCTATGTTTTAGATGCTTCGTTCCTACTTCCTTGGGCATACCCTACGGAGTATCGGATGGCCCTATTGTTGACAGCTCCCCTGTCAAACTAATTTGCGAAACGGGCAATCTATTGTCGGAGTATCGAGCAGTCACAGACGAGTGAGGTTTGATCTATGACGCTACTGCATAAGCCGATAAATAACGGGGATGTGATGCCGCATTCAGATTGCGCGCGGACAGGCTACAGGGCGGTACCTGATCCGGCACGGACACGCTAGAGAAGCCTTATCCTTTGCACTAGAGTCCCCAGGAACACCAACGATGTTCGGTCCAAGTTCCCACGGTGTGGCAAAGTGAGCAGTTCCGTGACGGTCATCCTTACGATGCAACGATACACCAATTATACCGACTTATATCAACACTCATTAATGGACAGCCAGGTCCTCAAGGTCCTGTCAATACCTTAGCTCAGCAGTGTAATCAGGTCATAATTCCGCAACAGTGTTGCGGACGGCAATTCGAGGGCTGCGCGGTGTCATATATAGAAACTCTGAGTCTCAAGAAGTTTCCCTTCGCGAAGTAAGAGCACATTCAGATAGGTTCAATATTCAGTTGAAGCTGCGTCATCGGACGTGTACCATATAGTTAGTTTAACGCCGAGGAACCCTCATGCACTACGACCACAGAACGCGTGCCGAACT'/>

    <sequence taxon='14' value='ATCACATCCCGCTTTTTCCGTGGGCTCCAGCCGGACGACGCGGGGGGCCCGACATTGTGTATATAAGATCAGTTTCAGCGTTCCGGGTTCATATTCTCGTCCCAGCGTAATGAGGACCTGTTAACAAATTAATCACACGTGTTCCTCTGGAACCGGGTCGACGCGCTAGTTGGATAGCACTACCTTACACCCCTTTTCTTGAACGATCGTGTAGAAAGGAAGGTAGGGGCTTTTTGAGTACAAGCGGCTGCGGGTACTTGAACGGCAGCCAGTTACACCACGGCCAGTAGGCAACATTCCAGAACGCAACGTGGGGATAGAGGCCCGCTCAGCCCTCCGTCCCCAGCACCATTTCAATTTGCGTGTCCTACGAAGGGGCGCGTATAACGTCGTCCGAGCTCGACGCCTGCATGGTACGACGCTTCCTACAGGGGCTGAACGTTTGCGGAGCCGGCCTTTCGTAGGCTTCTGATATGAGCCACATCCGCATTGACTGCTGATGTAGGATAGATATTGGTTATTAGTTGATACTCGTTGGATATCGTACTGCTAGTATAGTCTCCTATCCGGGGTCGTTAGTTGAGACATCGCCGACTGGTGCATCCTCCTCTAGCTCCCCAAATTCGTCTTTTCCACCTGTCGCGGCCTTGAACGCCGATAATGACACCTTCTACTGCGCGTCCGGTTGCAGATATTTGACGGTTTATGCACACACCTCGTGCCCCTACCCATATCGCGAATCATATTCTCTAGCGCTATAGTTGACTCTCCTTACTGGCCCAACAACTTTCAGGTTGGAAAGTGTTGTATGAATATCGCCTGCAGGCGTAAGCGTTTACTTGTGCACTAGCCAAGTTACCAAGCTTTGACGACCTAAGAATCTATATCTTACCACCATCAATATTGTTTTTGTACACCGGCTCTCGGTTGCTTTGTGAATAGATGTAGCCGGCCGTAAAGGTCCGGTTGAACTGAATATTAAAGCGTAGGTCATTCTCATGCACCTACAGTCTACTGCTGTCTAACGTTGAAACATACAAATCCTGACGACTAGTCATATTTTCCTGCCAACCCGTTGGGTTCGGTGAACTATCTAAACTAACGAAGAATTCGTCCTCATGTATAATCATACGTTGCTTTTCGAAGTTTTCAGCCATGTGACTAAAATCCTGTTCATCGGACAGGAACTCCGAGTTCATGATTTTTTCCGCTGGTCGCCCAGCAAGCGACCAGTGGTAAGGATAAGAGGAAAGAAATTAGTAATGATGTGAGTACGAGGGTGTGAGCAATGGAGATGAGCAGGCCTGAGCGCCGGCGGCTATGTTTTAGATGCTTCGTTCCTACTTCCTTGGGCATACCCTACGGAGTATCGGATGGCCCTATTGTTGACAGCTCCCCTGTCAAACTAATTTGCGAAACGGGCAATCTATTGTCGGAGTATCGAGCAGTCACAGACGAGTGAGGTTTGATCTATGACGCTACTGCATAAGCCGATAAATAACGGGGATGTGATGCCGCATTCAGATTGCGCGCGGACAGGCTACAGGGCGGTACCTGATCCGGCACGGACACGCTAGAGAAGCCTTATCCTTTGCACTAGAGTCCCCAGGAACACCAACGATGTTCGGTCCAAGTTCCCACGGTGTGGCAAAGTGAGCAGTTCCGTGACGGTCATCCTTACGATGCAACGATACACCAATTATACCGACTTATATCAACACTCATTAATGGACAGCCAGGTCCTCAAGGTCCTGTCAATACCTTAGCTCAGCAGTGTAATCAGGTCATAATTCCGCAACAGTGTTGCGGACGGCAATTCGAGGGCTGCGCGGTGTCATATATAGAAACTCTGAGTCTCAAGAAGTTTCCCTTCGCGAAGTAAGAGCACATTCAGATAGGTTCAATATTCAGTTGAAGCTGCGTCATCGGACGTGTACCATATAGTTAGTTTAACGCCGAGGAACCCTCATGCACTACGACCACAGAACGCGTGCCGAACT'/>

    <sequence taxon='25' value='ATCACATCCCGCTTTTTCCGTGGGCTCCAGCCGGACGACGCGGGGGGCCCGGCATTGTGTATATAAGATCAGTTTCAGCGTTCCGGATTCATATTCTCGTCCCAGCGTAATGAGGACCTGTTAACAAATTAATCACACGTGTTCCTCTGGAACCGGGTCGACGCGCTAGTTGGATAGCACTACCTTACACCCCTTTTCTTGAACGATCGTGTAGAAAGGAAGGTAGGGGCTTTTTGAGTACAAGCGGCTGCGGGTACTTGAACGGCAGCCAGTTACACCACGGCCAGTAGGCAACATTCCAGAACGCAACGTGGGGATAGAGGCCCGCTCAGCCCTCCGTCCCCAGCACCATTTCAATTTGCGTGTCCTACGAAGGGGCGCGTATAACGTCGTCCGAGCTCGACGCCTGCATGGTACGACGCTTCCTACAGGGGCTGAACGTTTGCGGAGCCGGCCTTTCGTAGGCTTCTGATATGAGCCACATCCGCATTGACTGCTGATGTAGGATAGATATTGGTTATTAGTTGATACTCGTTGGATATCGTACTGCTAGTATAGTCTCCTATCCGGGGTCGTTAGTTGAGACATCGCCGACTGGTGCATCCTCCTCTAGCTCCCCAAATTCGTCTTTTCCACCTGTCGCGGCCTTGAACGCCGATAATGACACCTTCTACTGCGCGTCCGGTTGCAGATATTTGACGGTTTATGCACACACCTCGTGCCCCTACCCATATCGCGAATCATATTCTCTAGCGCTATAGTTGACTCTCCTTACTGGCCCAACAACTTTCAGGTTGGAAAGTGTTGTATGAATATCGCCTGCAGGCGTAAGCGTTTACTTGTGCACTAGCCAAGTTACCAAGCTTTGACGACCTAAGAATCTATATCTTACCACCATCAATATTGTTTTTGTACACCGGCTCTCGGTTGCTTTGTGAATAGATGTAGCCGGCCGTAAAGGTCCGATTGAACTGAATATTAAAGCGTAAGTCATTCTCATGCACCTACAGTCTACTGCTGTCTAACGTTGAAACATACAAATCCTGACGACTAGTCATATTTTCCTGCCAACCCGTTGGGTTCGGTGAACTATCTAAACTAACGAAGAATTCGTCCTCATGTATAATCATACGTTGCTTTTCGAAGTTTTCAGCCATGTGACTAAAATCCTGTTCATCGGACAGGAACTCCGAGTTCATGATTTTTTCCGCTGGTCGCCCAGCAAGCGACCAGTGGTAAGGATAAGAGGAAAGAAATTAGTAATGATGTGAGTACGAGGGTGTGAGCAATGGAGATGAGCAGGCCTGAGCGCCGGCGGCTATGTTTTAGATGCTTCGTTCCTACTTCCTTGGGCATACCCTACGGAGTATCGGATGACCCTATTGTTGACAGCTCCCCTGTCAAACTAATTTGCGAAACGGGCAATCTATTGTCGGAGTATCGAGCAGTCACAGACGAGTGAGGTTTGATCTATGACGCTACTGCATAAGCCGATAAATAACGGGGATGTGATGCCGCATTCAGATTGCGCGCGGACAGGCTACAGGGCGGTACCTGATCCGGCACGGACACGCTAGAGAAGCCTTATCCTTTGCACTAGAGTCCCCAGGAACACCAACGATGTTCGGTCCAAGTTCCCACGGTGTGGCAAAGTGAGCAGTTCCGTGACGGTCATCCTTACGATGCAACGATACACCAATTATACCGACTTATATCAACACTCATTAATGGACAGCCAGGTCCTCAAGGTCCTGTCAATACCTTAGCTCAGCAGTGTAATCAGGTCATAATTCCGCAACAGTGTTGCGGACGGCAATTCGAGGGCTGCGCGGTGTCATATATAGAAACTCTGAGTCTCAAGAAGTTTCCCTTCGCGAAGTAAGAGCACATTCAGATAGGTTCAATATTCAGTTGAAGCTGCGTCATCGGACGTGTACCATATAGTTAGTTTAACGCCGAGGAACCCTCATGCACTACGACCACAGAACGCGTGCCGAACT'/>

    <sequence taxon='10' value='ATCACATCCCGCTTTTTCCGTGGGCTCCAGCCGGACGACGCGGGGGGCCCGACATTGTGTATATAAGATCAGTTTCAGCGTTCCGGGTTCATATTCTCGTCCCAGCGTAATGAGGACCTGTTAACAAATTAATCACACGTGTTCCTCTGGAACCGGGTCGACGCACTAGTTGGATAGCACTACCTTACACCCCTTTTCTTGAACGATCATGTAGAAAGGAAGGTAGGGGCTTTTTGAGTACAAGCGGCTGCGGGTACTTGAACGGCAGCCAGTTACGCCACGGCCAGTAGGCAACATTCCAGAACGCAACGTGGGGATAGAGGCCCGCTCAGCCCTCCGTCCCCAGCACCATTTCAATTTGCGTGTCCTACGAAGGGGCGCGTATAACGTCGTCCGAGCTCGACGCCTCCATCGTACGACGCTTCCTACAGGGGCTGAACGTTTGCGGAGCCGGCCTTTCGTAGGCTTCTGATATGAGCCACATCCGCATTGACTGCTGATGTAGGATAGATATTGGTTATTAGTTGATACTCGTTGGATATCGTACTGCTACTATAGTCTCCTATCCGGGGTCGTTAGTTGAGACATCGCCGACTGGTGCATCCTCCTCTAGCTCCCCAAATTCGTCTTTTCCACCTGTCGCGGCCTTGAACGCCGATAATGACACCTTCTACTGCGCGTCCGGTTGCAGATATTTGACGGTTTATGCACACACCTCGTGCCCCTACCCATATCGCGAATCATATTCTCTAGCGCTATAGTTGACTCTCCTTACTGGCCCAACAACTTTCAGGTTGGAACGTGTTGTATGAATATCACCTGCAGGCGTAAGCGTTTGCTTGTGCACTAGCCAAGTTACCAAGCTTTGACGACCTAAGAATCTATATCTTACCACCATTAATATTGTTTTTGTACACCGGCTCTCGGTTGCTTTGTGGATAGATGTAGCCGGCCGTAAAGGTCCGGTTGAACTGAATATTAAAGCGTAGGTCATTCTCACGCACCTACAGTCTACTGCTGTCTAACGTTGAAACATACAAATCCTGACGACTAGTCATATTTTCGTGCCAACCCGTTGGGTTCGGTGAACTATCTAAACTAACGAAGAATTCGTCCTCATATATAATCATACGTTGCTTTTCGAAGTTTTCAGCCATGTGACTAAAATCCTGTTCATCGGACAGGAATTCCGAGTTCATGATTTTTTTCGCTGGTCGCCCAGCAAGCGACCAGTGGTAAGGATAAGAGGAAAGAAATTAGTAATGATGTGTGTACGAGGGTGCGAGCAATGGAGATGAGCAGGCCTGAGCGCCGGCGGCTATGTTTTAGATGCTTCGTTCCTACTTCCTTGGGCATACCCTACGGAGTATCGGATGGCCCTATTGTTGACAGCTCCCCTGTCAAACTAATTTGCGAAACGGGCAATCTATTGTCGGAGTATCGAGCAGTCCCAGACGAGTGAGGTTTGATCTATGACGCTACTGCATAAGCCGATGAATAACGGGGATGTGATGCCGCATTCAGATTGCGCGCGGACGGGCTACAGGGCGGTACCTGATCCGGCACGGACACGCTAGAGAAGCCTTATCCTTTGCACTAGAGTCCCCGGGAACACCAACGGTGTTCGGTCCAAGTTCCCACGGTGTGGCAAAGTGAGCAGTTCCGTGACGGTCCTCCTTACGATGCAACGATACACCAATTATACCGACTTATATCAACACTCATTAATGGACAGCCAGGTCCTCAAGGTCCTGTCAATACCTTAGCTCAGCAGTGTAATCAGGTCATAATTCCGCAACAGTGTTGCGGACGGCAATTCGAGGGCTGCGCGGTGTCATATATAGAAACTCTGAGTCTCAAGACGTTTCCCTTCGCGAAGTAAGAGCACATTCAGATAGGTTCAATATTCAGTTGAAGCTGCGTCATCGGACGTGTACCCTATAGTTAGTTTAACGCCGAGGAACCCTCATGCACTACGACCACAGAACGCGTGCCGAACT'/>

    <sequence taxon='27' value='ATCACATCCCGCTTTTTCCGTGGGCTCCAGCCGGACGACGCGGGGGGCCCGACATTGTGTATATAAGATCAGTTTCAGCGTTCCGGGTTCATATTCTCGTCCCAGCGTAATGAGGACCTGTTAACAAATTAATCACACGTGTTCCTCTGGAACCGGGTCGACGCACTAGTTGGATAGCACTACCTTACACCCCTTTTCTTGAACGATCATGTAGAAAGGAAGGTAGGGGCTTTTTGAGTACAAGCGGCTTCGGGTACTTGAACGGCAGCCAGTTACGCCACGGCCAGTAGGCAACATTCCAGAACGCAACGTGGGGATAGAGGCCCGCTCAGCCCTCCGTCCCCGGCACCATTTCAATTTGCGTGTCCTACGAAGGGGCGCGTATAACGTCGTCCGAGCTCGACGCCTCCATCGTACGACGCTTCCTACAGGGGCTGAACGTTTGCGGAGCCGGCCTTACGTAGGCTTCTGATATGAGCCACATACGCATTGACTGCTGATGTAGGATAGACATTGGTTATTAGTTGATACTCGTTGGATATCGTACTGCTACTATAGTCTCCTATCCGGGGTCGTTAGTTGAGACATCGCCGACTGGTGCATCCTCCTCTAGCTCCCCAAATTCGTCTTTTCCACCTGTCGCGGCCTTGAACGCCGATAATGACACCTTCTACTGCGCGTCCGGTTGCAGATATTTGACAGTTTATGCACACACCTCGTGCGCCTACCCATATCGCGAATCATATTCTCTAGCGCTATAGTTGACTCTCCTTACTGGCCCAACAACCTTCAGGTTGGAACGACTTGTATGAATATCACCTGCAGGCGTAAGCGCTTGCTTGTGCACTAGCCAAGTTACCAAGCTTTGACGACCTAAGAATCTATATCTTACCACCATTAATATTGTTTTTGTACACCGGCTCTCGGTTGCTTTGTGGATAGATGTAGCCGGCCGTAAAGGTCCGGTTGAACTGAATATTAAAGCGTAGGTCATTCTCACGCACCTACAGTCTACTGCTGTCTAACGTTGAAACATACAAATCCTGACGACTAGTCATATTTCCGTGCCAACCCGTTGGGTTCGGCGAACTATCTAAACTAACGAAGAATTCGTCCTCATATATAATCATACGTTGCTTTTCGAAGTTTTCAGCCATGTGACTAAAATCCTGTTCATCGGACAGGAATTCCGAGTTCATGATTTTTTTCGCTGGTCGCCCAGCAAGCGACCAGTGGTAAGGATAAGAGGAAAGAAATTAGTAATGATGTGTGTACGAGGGTGCGAGCAATGGAGATGAGCAGGCCTGAGCGCCGGCGGCTATGTTTTAGATGCTTCGTTCCTACTTCCTTGGGCATACCCTACGGAGTATCGGATGGCCCTATTGTTGACAGCTCCCCTGTCAAACTAATTTGCGAAACGGGCAATCTATTGTCGGAGTATCGAGCAGTCCCAGACGAGTGAGGTTTGATCTATGACGCTACTGCATAAGCCGATGAATAACGGGGATGTGATGCCGCATTCAGATTGCGCGCGGACGGGCTACAGGGCGGTACCTGATCCGGCACGGACACGCTAGAGAAGCCTTATCATTTGCACTAGAGTCCCCGGGAACACCAACGGTGTTCGGTCCAAGTTCCCACGGTGTGGCAAAGTGAGCAGTTCCGTGACGGTCCTCCTTACGATGCAACGATACACCAATTATACCGACTTATATCAACACTCATTAATGGACAGCCAGGTCCTCAAGGTCCTGTCAATACCTTAGCTCAGCAGTGTAATCAGGTCATAATTCCGCAACAGTGTTGCGGACGGCAATTCGAGGGCTGCGCGGTGTCATATATAGAAACTCTGAGTCTCAAGACGTTTCCCTTCGCGAAGTAAGAGCACATTCAGATAGGTTCAATATTCAGTTGAAGCTGCGTCATCGGACGTGTACCCTATAGTTAGTTTAACGCCGAGGAACCCTCATGCACTACGACCACAGAACGCGTGCCGAACT'/>

    <sequence taxon='55' value='ATCACATCCCGCTTTTTCCGTGGGCTCCAGCCGGACGACGCGGGGGGCCCGACATTGTGTATATAAGATCAGTTTCAGCGTTCCGGGTTCATATTCGCGTCCCAGCGTAATGAGGACCTGTTAACAAATTAATCACACGTGTTCCTCTGGAACCGGGTCGACGCACTAGTTGGATAGCACTACCTTACACCCCTTTTCTTGAACGATCATGTAGAAAGGAAGGTAGGGGCTTTTTGAGTACAAGCGGCTTCGGGTACTTGAACGGCAGCCAGTTACGCCACGGCCAGTAGGCAACATTCCAGAACGCAACGTGGGGATAGAGGCCCGCTCAGCCCTCCGTCCCCGGCACCATTTCAATTTGCGTGTCCTACGAAGGGGCGCGTATAACGTCGTCCGAGCTCGACGCCTCCATCGTACGACGCTTCCTACAGGGGCTGAACGTTTGCGGAGCCGGCCTTACGTAGGCTTCTGATATGAGCCACATACGCATTGACTGCTGATGTAGGATAGACATTGGTTATTAGTTGATACTCGTTGGATATCGTACTGCTACTATAGTCTCCTATCCGGGGTCGTTAGTTGAGAAATCGCCGACTGGTGCATCCTCCTCTAGCTCCCCAAATTCGTCTTTTCCACCTGTCGCGGCCTTGAACGCCGATAATGACACTTTCTACTGCGCGTCCGGTTGCAGATATTTGACAGTTTATGCACACACCTCGTGCGCCTACCCATATCGCGAATCATATTCTCTAACGCTATAGTTGACTCTCCTTACTGGCCCAACAACCTTCAGGTTGGAACGACTTGTACGAATATCACCTGCAGGCGTAAGCGCTTGCTTGTGCACTAGCCAAGTTACCAAGCTTTGACGACCTAAGAATCTATATCTTACCACCATTAATATTGTTTTTGTACACCGGCTCTCGGTTGCTTTGTGGATAGATGTAGCCGGCCGTAAAGGTCCGGTTGAACTGAATATTAAAGCGTAGGTCATTCTCACGCACCTACAGTCTACTGCTGTCTAACGTTGAAACATACAAATCCCGACGACTAGTCATATTTCCGTGCCAACCCGTTGGGTTCGGCGAACTATCTAAACTAACGAAGAATTCGTCCTCATATATAATCATACGTTGCTTTTCGAAGTTTTCAGCCATGTGACTAAAATCCTGTTCATCGGACAGGAATTCCGAGTTCATGATTTTTTTCGCTGGTCGCCCAGCAAGCGACCAGTGGTAAGGATAAGAGGAAAGAAATTAGTAATGATGTGTGTACGAGGGTGCGAGCAATGGAGATGAACAGGCCTGAGCGCCGGCGGCTATGTTTTAGATGCTTCGTTCCTACTTCCTTGGGCATACCCTACGGAGTATCGGATGGCCCTATTGTTGACAGCTCCCCTGTCAAACTAATTTGCGAAACGGGCAATCTATTGTCGGAGTATCGAGCAGTCCCAGACGAGTGAGGTTTGATCTATGACGCTGCTGCATAAGCCGATGAATAACGGGGATGTGATGCCGCATTCAGATTGCGCGCGGACGGGCTACAGGGCGGTACCTGATCCGGCGCGGACACGCTAGAGAAGCCTTATCATTTGCACTAGAGTCCCCGGGAACACCAACGGTGTTCGGTCCAAGTTCCCACGGTGTGGCAAAGTGAGCAGTTCCGTGACGGTCCTCCTTACGATGCAACGATACACCAATTATACCGACTTATATCAACACTCATTAATGGACAGCCAGGTCCTCAAAGTCCTGTCAATACCTTAGCTCAGCAGTGTAATCAGGTCATAATTCCGCAACAGTGTTGCGGACGGCAATTCGAGGGCTGCGCGGTGTCATATATAGAAACTCTGAGTCTCAAGACGTTTCCCTTCGCGAAGTAAGAGCACATTCAGATAGGTTCAATATTCAGTTGAAGCTGCGTCATCGGACGTGTACCCTATAGTTAGTTTAACGCCGAGGAACCCTCATGCACTACGACCACAGAACGCGTGCCGAACT'/>

    <sequence taxon='39' value='ATCACATCCCGCTTCTTCCGTGGGCTCCAGCCGGACGACGCGGGGGGCCCGACACTGTGTATATAAGATCAGTTTCAGCGTTCCGGGTTCATATTCTTGTCCCAGCGTAATGAGTACCTGTTAACAAATTAATCACACGTGTTCCTCTGGAACCGGGTCGACGCACTAGTTGGATAGCACTACCTTACACCCCTTTTCTTGAACGGTCATGTAGAGAGGAAGGTAGGGGCTTTTTGAGTACAAGCGGCTGCGGGTACTTGAACGGCAGCCAGTTACGCCACGGCCAGTAGGCAACATTCCAGAACGCAACGTGGGGATCGAGGCCCGCTCAGCCCTCCGTCCCCAGCACCATTTCAATTTGCGTGTCCTACGAAGGGGCGCGTATAACGTCGTCCGAGCTCGACGCCTGCATCGTACGACGCTTCCTACAGGGGCTGAACGTTTGCGGAGCCGGCCTTTCGTAGGCTTCTGATATGAGCCACATCCGCATTGACTGCTGATGTAGGATAGATATTGGTTATTAGTTGATACTCGTTGGATGTCGTACTGCTACTATAGTCTCCTATCCGGGGTCGTTAGTTGAGACATCGCCGACTGGTGTATCCTCCTCTAGCTCCCCAAATTCGTCTTTTCCACCTGTCGCGGCCTTCAACGCCGATAATGACACCTTCTACTGCGCGTCCGGTTGCAGATATTTGACGGTTTATGCACACACCTCGTGCCCCTACCCATATCGCGAATCATATACTCTAGCGCTATAGTTGACTCTCCTTACTGGCCCAACAACTCTCAGGTTGGAACGTGTTGTATGAATATCACCTGCAGGCGTAAGCGTTTGCTTGTGCACTAGCCAAGTTACCAAGCTTTGACGACCTAAGAATCTATATCTTACCACCATTAATATTGTTTTTGTACACCGGCTCTCGGTTGCTTTGTGGATAGATGTAGCCGGCCGTAAAGGTCCGGTTGAACTGAATATTAAAGCGTAGGTCATTCTCACGCACCTACAGTCTACTGCTGTCTAACGTTGAAACATACAAATCCTGACGACTAGTCATATTTTCGTGCCAACCCGTTGGGTTCGGTGAACTATCTAAACTAAGGAAGAATTCGTCCTCATATATAATCATACGTTGCTTTTCGAAGTTTTCAGCCATGTGACTAAAATCCTGTTCATCGGACAGGAATTCCGAGTTCATGATTTTTTCCGCTGGTCGCCCAGCAAGCGACCAGTGGTAAGGATAAGAGGAAAGAAATTAGTAATGATGTGTGTACGAGGGTGCGAGCAATGGAGATGAGCAGGCCTGAGCGCCGGCAGCTATGTTTTAGATGCTTCGTCCCTACTTCCTTAGGCATACCCTACGGAGTATCGGATGGCCCTATTGTTGACAGCTCCCCTGTCAAACTAATTTGCGAAACGGGCAATCTATTGTCGGAGTATCGAGCAGTCCCAGACGAGTGAGGTTTGATCTATGACGCTACTGCATAAGCCGATGAATAACGGGGATGTGATGCCGCATTCAGATTCCGCGCGGACGGGCTACAGGGCGGTACCTGATCCGGCATGGACACGCTAGAGAAGCCTTATCCTTTGCACTAGAGTCCCCGGGAACACCAACGGTGTTCGCTCCAAGTTCGCACGGTGTGGCAAAGTGAGCAGTTCCGTGACGGTCATCCTTACGATGCAACGATACACCAATTATACCGACTTATATCAACACTCATTAATGGACAGCCAGGTCCTCAAGGTCCTGTCAATACCTTAGCTCAGCAGTGTAATCAGGTCATAATTCCGCAACAGTGTTGCGGACGGCAATTCGAGGGCTGCGCGGTGTCATATATAGAAACTCTGAGTCTCAAGACGTTTCCCTTCGCGAAGTAAGAGCACATTCAGATAGGTTCAATATTCAGCTGAAGTTGCGTCATCGGACGTGTACCCTATAGTTAGTTTAACGCCGAGGAACCCTCATGCACTACGACCACAGAACGCGTGCCGAACT'/>

    <sequence taxon='46' value='ATCACATCCCGCTTCTTCCGTGGGCTCCAGCCGGACGACGCGGGGGGCCCGACACTGTGTATATAAGATCAGTTTCAGCGTTCCGGGTTCATATTCTTGTCCCAGCGTAATGAGTACCTGTTAACAAATTAATCACACGTGTTCCTCTGGAACCGGGTCGACGCACTAGTTGGATAGCACTACCTTACACCCCTTTTCTTGAACGGTCATGTAGAGAGGAAGGTAGGGGCTTTTTGAGTACAAGCGGCTGCGGGTACTTGAACGGCAGCCAGTTACGCCACGGCCAGTAGGCAACATTCCAGAACGCAACGTGGGGATCGAGGCCCGCTCAGCCCTCCGTCCCCAGCACCATTTCAATTTGCGTGTCCTACGAAGGGGCGCGTATAACGTCGTCCGAGCTCGACGCCTGCATCGTACGACGCTTCCTACAGGGGCTGAACGTTTGCGGAGCCGGCCTTTCGTAGGCTTCTGATATGAGCCACATCCGCATTGACTGCTGATGTAGGATAGATATTGGTTATTAGTTGATACTCGTTGGATGTCGTACTGCTACTATAGTCTCCTATCCGGGGTCGTTAGTTGAGACATCGCCGACTGGTGTATCCTCCTCTCGTTCCCCAAATTCGTCTTTTCCACCTGTCGCGGCCTTCAACGCCGATAATGACACCTTCTACTGCGCGTCCGGTTGCAGATATTTGACGGTTTATGCACACACCTCGTGCCCCTACCCATATCGCGAATCATATACTCTAGCGCTATAGTTGACTCTCCTTACTGGCCCAACAACTTTCAGGTTGGAACGTGTTGTATGAATATCACCTGCAGGCGTAAGCGTTTGCTTGTGCACTAGCCAAGTTACCAAGCTTTGACGACCTAAGAATCTATATCTTACCACCATTAATATTGTTTTTGTACACCGGCTCTCGGTTGCTTTGTGGATAGATGTAGCCGGCCGTAAAGGTCCGGTTGAACTGAATATTAAAACGTAGGTCATTCTCACGCACCTACAGTCTACTGCTGTCTAACGTTGAAACATACAAATCCTGACGACTAGTCATATTTTCGTGCCAACCCGTTGGGTTCGGTGAACTATCTAAACTAACGAAGAATTCGTCCTCATATATAATCATACGTTGCTTTTCGAAGTTTTCAGCCATGTGACTAAAATCCTGTTCATCGGACAGGAATTCCGAGTTCATGATTTTTTCCGCTGGTCGCCCAGCAAGCGACCAGTGGTAAGGATAAGAGGAAAGAAATTAGTAATGATGTGTGTACGAGGGTGCGAGCAATGGAGATGAGCAGGCCTGAGCGCCGGCAGCTATGTTTTAGATGCTTCGTCCCTACTTCCTTAGGCATACCCTACGGAGTATCGGATGGCCCTATTGTTGACAGCTCCCCTGTCAAACTAATTTGCGAAACGGGCAATCTATTGTCGGAGTATCGAGCAGTCCCAGACGAGTGAGGTTTGATCTATGACGCTACTGCATAAGCCGATGAATAACGGGGATGTGATGCCGCATTCAGATTCCGCGCGGACGGGCTACAGGGCGGTACCTGATCCGGCATGGACACGCTAGAGAAGCCTTATCCTTTGCACTAGAGTCCCCGGGAACACCAACGGTGTTCGCTCCAAGTTCGCACGGTGTGGCAAAGTGAGCAGTTCCGTGACGGTCATCCTTACGATGCAACGATACACCAATTATACCGACTTATATCAACACTCATTAATGGACAGCCAGGTCCTCAAGGTCCTGTCAATACCTTAGCTCAGCAGTGTAATCAGGTCATAATTCCGCAACAGTGTTGCGGACGGCAATTCGAGGGCTGCGCGGTGTCATATATAGAAACTCTGAGTCTCAAGACGTTTCCCTTCGCGAAGTAAGAGCACATTCAGATAGGTTCAATATTCAGCTGAAGTTGCGTCATCGGACGTGTACCCTATAGTTAGTTTAACGCCGAGGAACCCTCATGCACTACGACCACAGAACGCGTGCCGAACT'/>

    <sequence taxon='47' value='ATCACATCCCGCTTCTTCCGTGGGCTCCAGCCGGACGACGCGGGGGGCCCGACACTGTGTATATAAGATCAGTTTCAGCGTTCCGGGTTCATATTCTTGTCCCAGCGTAATAAGTACCTGTTAACAAATTAATCACACGTGTTCCTCTGGAACCGGGTCGACGCACTAGTTGGATAGCACTACCTTACACCCCTTTTCTTGAACGGTCATGTAGAGAGGAAGGTTGGGGCTTTTTGAGTACAGGCGGCTGCGGGTACTTGAACGGCAGCCAGTTACGCCACGGCCAGTAGGCAACATTCCAGACCGCAACGTGGGGATCGAGGCCCGCTCAGCCCTCCGTCCCCAGCACCATTTCAATTTGCGTGTCCTACGAAGGGGCGCGTATAACGTCGTCCGAGCTCGACGCCTGCATCGTACGACGCTTCCTACAGGGGCTGAACGTTTGCGGAGCCGGCCTTTCGTAGGCTTCTGATATGAGCCACATCCGCATTGACTGCTGATGTAGGATAGATATTGGTTATTAGTTGATACTCGTTGGATGTCGTACTGCTACTATAGTCTCCTATCCGGGGTCGTTAGTTGAGACATCGCCGACTGGTGTATCCTCCTCTCGTTCCCCAAATTCGTCTTTTCCACCTGTCGCGGCCTTCAACGCCGATAATGACACCTTCTACTGCGCGTCCGGTTGCGGATATTTGACGGTTTATGCACACACCTCGTGCCCCTACCCATATCGCGAATCATATACTCTAGCGCTATAGTTGACTCTCCTTACTGGCCCAACAACTTTCAGGTTGGAACGTGTTGTATGAATATCACCTGCAGGCGTAAGCGTTTGCTTGTGCACTAGCCAAGTTACCAAGCTTTGACGACCTAAGAATCTATATCTTACCACCATTAATATTGTTTTTGTACACCGGCTCTCGGTTGCTTTGTGGATAGATGTAGCCGGCCGTAAAGGTCCGGTTGAACTGAATATTAAAACGTAGGTCATTCTCACGCACCTACAGTCTACTGCTGTCTAACGTTGAAACATACAAATCCTGACGACTAGTCATATTTTCGTGCCAACCCGTTGGGTTCGGTGAACTATCTAAACTAACGAAGAATTCGTCCTCATATATAATCATACGTTGCTTTTCGAAGTTTTCAGCCATGTGACTAAAATCCTGTTCATCGGACAGGAATTCCGAGTTCATGATTTTTTCCGCTGGTCGCCCAGCAAGCGACCAGTGGTAAGGATAAGAGGAAAGAAATTAGTAATGATGTGTGTACGAGGGTGCGAGCAATGGAGATGAGCAGGCCTGAGCGCCGGCAGCTATGTTTTAGATGCTTCGTCCCTACTTCCTTAGGCATACCCTACGGAGTATCGGATGGCCCTATTGTTGACAGCTCCCCTATCAAACTAATTTGCGAAACGGGCAATCTATTGTCGGAGTATCGAGCAGTCCCAGACGAGTGAGGTTTGCTCTATGACGCTACTGCATAAGCCGATGAATAACGGGGATGTGATGCCGCATTCAGATTCCGCGCGGACGGGCTACAGGGCGGTACCTGATCCGGCATGGACACGCTAGAGAAGCCTTATCCTTTGCACTAGAGTCCCCGGGAACACCAACGGTGTTCGCTCCAAGTTCGCACGGTGTGGCAAAGTGAGCAGTTCCGTGACGGTCATCCTTACGATGCAACGATACACCAATTATACCGAATTATATCAACACTCATTAATGGACAGCCAGGTCCTCAAGGTCCTGTCAATACCTTAGCTCAGCAGTGTAATCAGGTCATAATTCCGCAACAGTGTTGCGGACGGCAATTCGAGGGCTGCGCGGTGTCATATATAGAAACTCTGAGTCTCAAGACGTTTCCCTTCGCGAAGTAAGAGCACATTCAGATAGGTTCAATATTCAGCTGAAGTTGCGTCATCGGACGTGTACCCTATAGTTAGTTTAACGCCGAGGAACCCTCATGCACTACGACCACAGAACGCGTGCCGAACT'/>

    <sequence taxon='53' value='ATCACATCCCGCTTTTTCCGTGGGCTCCAGCCGGACGACGCGGGGGGCCCGACATTGTGTATATAAGATCAGTTTCAGCGTTCCGGGTTCATATTCTCGTCCCAGCGTAATGAGTACCTGTTAACAAATTAATCACACGTGTTCCTCTGGAACCGGGTCGACGCACTAGTGGGATAGCACTACCTTACACCCCTTTTCTTGACCGATCATGTAGAAAGGAAGGTAGGGGCTTTTTGAGTACAAGCGGCTGCGGGTACTTGAACGGCAGCCAGTTACGCCACGGCCAGTAGGCAACATTCCAGAACGCACTGTGGAGATAGAGGCCCGCTCAGCCCTCCGTCCCCAGCACCATTTCAATTTGCGTGTCCTACGAAGGGGCGCGTATAACGTCGTCCGAGCTCGACGCCTGCATCGTACGACGGTTCCTACAGGGGCTGAACGTTTGCGGAGCCGGCCTTTCGTAGGCTTCTGATATAAGCCACATCCGCATTGACTGCTGATGTAGGATAGATATTGGTTATTAGTTGATACTCGTTGGATGTCGTACTGCTACTATAGTCTCCTATCCAGGGTCGTTAGTTGAGACATCGCCGACTGGTGCATCCTCCTCTAGCTCTCCAAATTCGTCTTTTCCACCTGTCGCGGCCTTGAACGCCGATAATGACACCTTCTACTGCGCGTCCGGTTGCAGATACTTGACGGTTTATGCACACACCTCGTGCCCCTACCCATATCGCGAATCATATTCTCTAGCGCTATAGTTGACTCTCCTTACTGGCCCAACAACTTTCAGGTTGGAACGTGTTGTATGAATATCACCTGCAGGCGTAAGCGTTTGCTTGTGCACTAGCCAAGTTACCAAGCTTTGACGACCTAAGAATCTATATCTTACCACCATTAATATTGTTTTTGTACACCGGCGCTCGGTTGCTTTGTGGATAGATGTAGCCGGCCGTAAAGGTCCGGTTGAACTGAATATTAAAGTGTAGGTCATTCTCACGCACCTACAGTCTACTGCTGTCTAACGTTGAAACATACAAATTCTGACGACTAGTCATATTTTCGTGCCAACCCGTTGGGTTCGGTGAACTATCTAAACTAACGAAGAATTCGTCCTCATATATAATCATACGTTGCTTTTCGAAGTTTTCAGCCATGTGACTAAAATCCTGTTCATCGGACAGGAATTCCGAGTTCATGATTTTTTCCGCTGGTCGCCCAGCAAGCGACCAGTGGTAAGGATAAGAGGACAGAAATTAGTAATGATGTGTGTACGAGGGTGCGAGCAATGGAGATGAGCAGGCCTGAGCGCCGGCGGCTATGTTTTAGATGCTTCGTGCCTACTTCCTTGGGCATACCCTACGGAGTATCGGGTGGCCCTATTGTTGACAGCTCCCCAGTCAAACTAATTTGCGAAACGGGCAATCTATTGTCGGAGTATCGAGCAGTCCCAGACGAGTGAGGTTTGATCTATGACGCTACTGCATAAGCCGATGAATAACGGGGATGTGATGCCGCATTCAGATTCCGCGCGGACGGGCTACAGGGCGGTACCTGATCCGGCATGGACACGTTAGAGAAGCCTTATCCTCTGCACTAGAGTCCCCGGGAACACCAACGGTGCTCGCTCCAAGTTCCTACGGTGTGGCAAAGTGAGCAGTTCCGCGACGGTCATCCTTACGATGCAACGATACACCAACTATACCGACTTATATCAACACTCATTAATGGACAGCCAGGTCCTCAAGGTCCGGTCAATACCTTAGCTCAGCAGTGTAATCAGGTCATAATTCCGCAACAGTGTTGCGGACGGCAATTCGAGGGCTGCGCGGTGTCATATATAGAAATTCTGAGTCTCAAGACGTTTCCCTTCGCGAAGTAAGAGCACATTCAGATAGGTTCAATATTCAGTTGAAGCTGCGTCATCGGACGTGTGCCCTATAGTTAGTTTAACGCCGAGGAGCCCTTATGCACTACGACCACAGAACGCGTGCCGAACT'/>

    <sequence taxon='31' value='ATCACATCCCGCTTTTTCCGTGGGCTCCAGCCGGACGACGCGGGGGGCCCGACATTGTGTATATAAGATCAGTTTCAGCGTTCCGGGTTCATATTCTCGTCCCAGCGTAATGAGGACCTGTTAACAAATTAATCACACGTGTTACTCTGGAACCGGGTCGACGCGCTAGTTGGATAGCACTACCTTACACCCCTTTTCTTGAACGATCATGTAGAAAGGAAGGTAGGGGCTTTTTGAGTACAAGCGGCTGCGGTTACTTGAACGGCAGCCAGTTACGCCACGGCCAGCAGGCAACATTCCAGAACGCAACGTGGGGATAGAGGCCCGCTCAGCCCTTCGTCCCCAGCACCATTTCAATTTGCGTGTCCTACGAAGGGGCGCGTATAACGTCGTCCGAACTCGACGCCTGCATGGTACGACGCTTCCTACAGGGGCTGAACGTTTGCGGAGCCGGCCTTTCGTAGGCTTCTGATATGAGCCACATCAGCATTGACTGCTGATGTAGGATAGATATTAGTTATTAGTTGATACTCGTTGGATATCGTACTGCTAGTACAGTCTCCTATCCGGGGTCGTTAGTTGAGACATCGCCGACTGGTGCATCCTCCTCTAGCTCCCAAAATTCGTCTTTTCCACCTGTCGCGGCCTTGAACGCCGATAATGACACCTTCTACTGCGCGTCCGGTTGCAGATATTTGACGGTTTATGCACACACCTCGTGCCCCTACCCATCTCGCGAATCACATTCTCTAGCGCTATAGTTGACTCTCCTTACTGGCCCAACAACTTTCAGGTTGGAACGTGTTGTATGAATATCACCTGCAGGCGTAAGCGTTTACTTGTGCACTAGCCAAGTTACCAAGCTTTGAAGACCTAAGAATCTATACCTTACCACCATTAATATTGTTTTTGTACACCGGCTCCCGGATGCTTTGTGGATAGATGTAGCCGGCCGTAAAGGTCCGGTTGAACTGAATATTAAAGCGTAGGTCATTCTCATGCACCCACAGTCTACTGCTGTCTACCGTTGAAACATACAAATCCTGACGACTAGTCATATTTTCGTGCCAACCCGTTGGGTTCGGTGAACTATCTAAACTAACGAAGAATTCGTCCTCATATATAATCATACGTTGCTTTTCGAAGTTTTCAGCCATGTGACTAAAATCCTATTCATCGGACAGGAATTCCGAGTTCATGATTTTTTCCGCTGGTCGCCCAGCAAGCGACCAGTGGTAAGGATAAGAGGAAAGAAATTAGTAACGATGTGAGTACGAGGGTGCGAGCAATGGAGATGAGCAGGCCTGAGCGCCCGCGGCTATGTTTTAGATGCTTCGTTCCTACTTCCTTGGGCATCCCCTACGGAGTATCGGATGGCCCTATTGTTGACAGCTCCCCTGTCAAACTAATTTGCGAAACGGGCCATCTATTGTCGGGGTATCGAGCAGTCCCAGACGAGTGAGGTTTGATCTATGACGCTACTGCATAAGCCGATAAATAACGGGGATGTGATGCCGCATTCAGATTGCGCGCGGACGGGCTACAGGGCGGTACCTGATCCGGCACGGACACGCTAGAGAAGCCTTATCCTTTGCACTAGAGTCCCCGGGAACACCAACGATGTTCGGTCCAAGTTCCCACGGTGTGGCAAAGTGAGCAGTTCGGTGACGGTCATCCTTACGATGCAACGATACACCAATTATACCGACTTATATCAACGCTCATTAATGGACAGCCAGGTCCTCAAGGTCCTGTCAATACCTTAGCTCAGTAGTGTAATCAGGTCATAATTCCGCAACAGTGTTGCGGACGGCAATTCGAGGGCTGCGCGGTGTCATATATAGAAACTCTGAGTCTCAAGAAGTTTCCCTTCGCGAAGTAAGAGCACATTCAGATAGATTCAATATTCAGTTGAAGCTGCGTCATCGGACGTGTACCATATAGTTAGTTTAACGCCGAGGAACCCTCATGCACTACGACCACGGAACGCGTGCCGAACT'/>

</data>

    <trait id="tipDates" spec='beast.evolution.tree.TraitSet' traitname='date-backward' units='year' value='
0=2.0124429911083976,
5=1.5923189335714947,
18=0.8402617334980493,
28=0.6594652079547072,
33=0.6093515069420885,
38=0.32679341376312854,
40=0.5324013704837185,
43=0.4505454216979974,
24=0.7258685657751869,
34=0.3855237575865398,
48=0.25948552962814064,
32=0.6252406334479326,
35=0.27210264538465934,
44=0.4136745026913471,
17=1.05807544742133,
16=0.913262051101388,
51=0.11741893254656421,
54=0.1906459170336574,
52=0.1482949368897457,
50=0.06644859573492967,
49=0.1522423189518154,
13=0.8863186287688523,
21=0.53201738909266,
45=0.22878414726372887,
20=0.7150683743347312,
1=2.13741575809223,
29=0.00856086200782169,
37=0.16099949629948807,
56=0.15355629577588825,
23=0.739909165030181,
22=0.7275096185904699,
15=0.8171519729740901,
9=0.18957703148140048,
6=0.1966345035962953,
36=0.5880346218390184,
42=0.2738662313158189,
30=0.3261031993229766,
2=1.9728372659043432,
12=0.8283874751613625,
11=0.7216563346114109,
57=0.042686195411992145,
26=0.6121877730124856,
19=0.6769655363768532,
41=0.5344197199009564,
4=1.7761157247291803,
46=0.40423680778275894,
47=0.13287526818607143,
39=0.48394057594377715,
53=0.10114032024556385,
10=1.3731942566080595,
27=0.677816822743186,
55=0.056224132526278225,
3=1.7603679695610994,
7=0.6068348057323449,
14=0.9137222304646615,
25=0.4430297087342945,
8=1.2821253665620451,
31=0.4055759234789318
            '>
        <taxa id='taxonSet' spec='beast.evolution.alignment.TaxonSet' alignment='@alignment'/>
    </trait>
    
    <tree spec="beast.util.ClusterZBSATree" id="tree" nodetype="beast.evolution.tree.ZeroBranchSANode" clusterType="upgma" trait="@tipDates">
		<taxa idref="alignment"/>
	</tree>

    <BirthDeathSkylineModel spec="SABDSamplingThroughTimeModel" id="birthDeath" tree="@tree" conditionOnSampling="true">
		<parameter name="origin" id="origin" value ="50." lower="0."/>
        <parameter name="diversificationRate" id="diversificationRate" value="1.5"/>
        <parameter name="turnover" id="turnover" value=".5"/>
        <parameter name="samplingProportion" id="samplingProportion" value="0.5850765250645391"/>
<parameter name="removalProbability" id="r" value="1."/>
	</BirthDeathSkylineModel>
    
    <siteModel gammaCategoryCount="1" id="SiteModel" spec="SiteModel">
		<parameter dimension="1"  id="mutationRate" name="mutationRate" value="1.0"/>
		<substModel id="gtr" rateAC="@rateAC" rateGT="@rateGT" rateAT="@rateAT" rateCG="@rateCG" rateCT="@rateCT" spec="GTR">
			<parameter dimension="1"  id="rateAG" lower="0.0" name="rateAG" value="1.0"/>
			<frequencies estimate="true" id="freqs" spec="Frequencies">
				<parameter name='frequencies' id='freqParameter' value='0.25' dimension='4' lower="0." upper="1."/>
			</frequencies>
		</substModel>
	</siteModel>
	<branchRateModel id="StrictClock" spec="beast.evolution.branchratemodel.StrictClockModel">
		<parameter dimension="1" id="clock.rate" name="clock.rate" value="0.05" lower="0."/>
	</branchRateModel>


   <!-- likelihood and priors: -->
    <distribution id="posterior" spec="util.CompoundDistribution">
		<distribution id="prior" spec="util.CompoundDistribution">
            <distribution  x="@clock.rate" id="clockRatePrior" spec='beast.math.distributions.Prior'>
				<distr spec='beast.math.distributions.LogNormalDistributionModel' id='clockRatePrior.exp' M="-4.6" S="1.25"/>
			</distribution>
			<distribution id="hky.frequencies.prior" spec="beast.math.distributions.Prior" x="@freqParameter">
				<distr id="Uniform " lower="0.0" upper="1.0" spec="beast.math.distributions.Uniform" />
			</distribution>
			<distribution id="diversificationRate_prior" spec="beast.math.distributions.Prior" x="@diversificationRate">
				<distr spec="beast.math.distributions.Uniform" lower="1." upper="2." offset="0."/>
			</distribution>
			<distribution id="turnover_prior" spec="beast.math.distributions.Prior" x="@turnover">
				<distr spec="beast.math.distributions.Uniform" lower="0." upper="1." offset="0."/>
			</distribution>
			<distribution  id='origin_Prior' x="@origin" spec='beast.math.distributions.Prior'>
				<distr spec='beast.math.distributions.Uniform' lower="0." upper="1000." offset="0."/>
			</distribution>
			<distribution id="BDlikelihood" spec="util.CompoundDistribution">
				<distribution idref="birthDeath"/>		
			</distribution>
		</distribution>
        <distribution id="jointTreeLikelihood" spec="util.CompoundDistribution">
			<distribution data="@alignment" id="treeLikelihood" spec="TreeLikelihood" tree="@tree" siteModel="@SiteModel" branchRateModel="@StrictClock"/>
        </distribution>
    </distribution>

    
	<run chainLength="20000000" id="mcmc" spec="MCMC" storeEvery="100000" distribution="@posterior">
        
		<state id="state" storeEvery="100000">
            <stateNode idref='tree'/>
			<stateNode idref="origin"/>
			<stateNode idref="diversificationRate"/>
			<stateNode idref="turnover"/>
			<!-- <stateNode idref="samplingProportion"/> -->
            <stateNode idref="clock.rate"/>
			<stateNode idref="freqParameter"/>
			<parameter dimension="1"  id="rateAC" lower="0.0" upper="100.0" name="stateNode" value="1.0"/>
			<parameter dimension="1"  id="rateGT" lower="0.0" upper="100.0" name="stateNode" value="1.0"/>
			<parameter dimension="1"  id="rateAT" lower="0.0" upper="100.0" name="stateNode" value="1.0"/>
			<parameter dimension="1"  id="rateCG" lower="0.0" upper="100.0" name="stateNode" value="1.0"/>
			<parameter dimension="1"  id="rateCT" lower="0.0" upper="100.0" name="stateNode" value="1.0"/>
        </state>
        
		<operator id='origOperator' spec='ScaleOperator' scaleFactor=".75" weight="3" parameter="@origin"/>
		<operator id='diversificationRateOperator' spec='ScaleOperator' scaleFactor=".75" weight="10" parameter="@diversificationRate"/>
		<operator id='turnoverOperator' spec='ScaleOperator' scaleFactor=".75" weight="10" parameter="@turnover"/>
		<!-- <operator id='samplingProportionOperator' spec='ScaleOperator' scaleFactor=".75" weight="10" parameter="@samplingProportion"/> -->
        <operator spec='TreeDimensionJump' weight="10" tree="@tree"/> 
        <operator spec='WilsonBaldingForZeroBranchSampledAncestorTrees' weight="10" tree="@tree"/> 
        <operator spec='ExchangeForZeroBranchSampledAncestorTrees' isNarrow="false" weight="10" tree="@tree"/>
        <operator spec='ExchangeForZeroBranchSampledAncestorTrees' weight="10" tree="@tree"/>
        <operator spec='UniformForZeroBranchSATrees' weight="20" tree="@tree"/>
        <operator id='rootScaler' spec='ScaleOperatorForZeroBranchSATrees' scaleFactor=".95" weight="1" tree="@tree" rootOnly='true'/>
        <operator id='treeScaler' spec='ScaleOperatorForZeroBranchSATrees' scaleFactor=".95" weight="10" tree="@tree"/>
        <operator id="updownTree" spec="UpDownOperator" scaleFactor=".95" weight="20" up="@clock.rate" down="@tree"/>

        
        <operator id="clock.rateScaler" parameter="@clock.rate" scaleFactor="0.75" spec="ScaleOperator" weight="10"/>
        
		<operator spec='ScaleOperator' scaleFactor=".75" weight=".2" parameter="@rateAC"/>
		<operator spec='ScaleOperator' scaleFactor=".75" weight=".2" parameter="@rateAT"/>
		<operator spec='ScaleOperator' scaleFactor=".75" weight=".2" parameter="@rateCG"/>
		<operator spec='ScaleOperator' scaleFactor=".75" weight=".2" parameter="@rateCT"/>
		<operator spec='ScaleOperator' scaleFactor=".75" weight=".2" parameter="@rateGT"/>
		<operator autoOptimize="true" delta="0.2" id="FrequenciesExchanger" integer="false" spec="DeltaExchangeOperator" weight="0.1" parameter="@freqParameter"/>


			
		<logger fileName="$(seed).log" id="tracelog" logEvery="10000" mode="autodetect" model="@posterior">
			<distribution idref="posterior" name="log"/>
			<log idref="BDlikelihood"/>
            <log idref="jointTreeLikelihood"/>
            <log id="treeHeight" spec="beast.evolution.tree.TreeHeightLogger" tree="@tree"/>
			<log idref="origin"/>
            <log idref="diversificationRate"/>
			<log idref="turnover"/>
			<!--<log idref="samplingProportion"/>-->
            <log idref="clock.rate"/>
			<log idref="freqParameter"/>
			<log idref="rateAC"/>
			<log idref="rateAG"/>
			<log idref="rateAT"/>
			<log idref="rateCG"/>
			<log idref="rateCT"/>
			<log idref="rateGT"/>
		</logger>
        
        <logger fileName="$(seed).trees" id="treelog" logEvery="10000" mode="tree">
			<tree idref="tree" name="log"/>
		</logger>
	
	</run>

</beast>
