# Supplementary material for: Bayesian Inference of Sampled Ancestor Trees for Epidemiology and Fossil Calibration
Source: PLoS Comput Biol. 2014 Dec 4;10(12):e1003919. doi: 10.1371/journal.pcbi.1003919 (PMC4263412; doi:10.1371/journal.pcbi.1003919)
Supplement: File S7 — XML files for simulated transmission process with fixed to one. (ZIP) [file pcbi.1003919.s008.zip › simulations2A/80.xml]

<?xml version="1.0" encoding="UTF-8" standalone="no"?><beast namespace="beast.core:beast.evolution.alignment:beast.evolution.tree.coalescent:beast.core.util:beast.evolution.nuc:beast.evolution.operators:beast.evolution.sitemodel:beast.evolution.substitutionmodel:beast.evolution.likelihood:beast.evolution.speciation:beast.core.parameter:beast.util" version="2.0">
    
    <data dataType="nucleotide" id="alignment" name="alignment">
    <sequence taxon='0' value='AGCCTTGAAAGGCACTAAAATTACACCCGCGGCCGAGGACTGTGAAGAGGGTAACCACACTTGCCCATTCGAGAAATTAATTGCGGCCGGAAAAAGTACTTATCCTAAACTGGAGTTCAATTGATCCAAGGGTCAAATCAGGTTCGCCGACGACGCGGCCATTGGGATGCATAACTCCATCCTCCCGTCTGGTCTATCTGAGTGAACTGGATTACTCGACTTAGGGGGTGTTCGCGGGACGATGTAGCCAGCGCTTATACTCGACTTAGCCCCGATGTCGTTACTAAAGGGGTGGGATACGTGGCCCTTTCTCTCGCGTCGATTTTCCGTCTTCGCAAATAACAAGCTATGGTCGGTCCTGACAACGCCACCGGTACGCACCCACGTCGCCGATAGGTTTCGCAGAGTGGAATGATGTCAGATTAGACACGCTACTCGACCGAGTGCACCCTCAGTCCTCGATAATTCAAGCACAGTCTCAACTCCTCCAACGGGAGCTACGACTTTTTCCACTGCAGTTGACGATCCTTAGATAAGGTATTCTCCTGGCCACAAACTTCGCAAATCTCTTATACGTGTTGGTCATGATGCCATGCCCTCCTATTGCAGGGCTATCGTAGGGTGTGTTAATGCAGCAAGTTCTATGCGCCGACTTGGATAATAAAATATGCATTGATACGGTCTTACAACGCCGATATACACGGTCCCGATAAGCTCCCGAATATATGCGAGCGGGGTAAGTGTGTAGATGCGAAATCCGCAACAAGGGTCGGTCGTTACTTAGGCATAGGTAGAGTAGTTAGGCGAGGATGCATCGCCGTTGTATCTTTGCATGTAACATGGGGTCATCCCCATAAAAATGGCGGGAATAACCCAAATAACCGCCCTGATTCAAGAGGCCAACCTACACCTATAATTCTAGGGTGACAAATTAAGCACGTCAGGATCAAGTGTCCTAGTTCACCGGAGCGGCGGTTTCAATGAATCAACACTACTTGCGTACGCAGAGATGAGTGCTGGGGAGGTACGTCTATAATCGTTGGTTGATGTAAGTGAGTGGCGGACATGTGCTCCTTTCTGGAACAACCCCGATTGTAAGGATCTGAGTTTTTAGATCTTGACTCGGTCCGGTGCGCTGCGGGCCCCAAGGGGGCGAGACCTCGTGGTTACCCAACTTTCATAGGTGGACATAACCCTTCCGGTACCGCACCCCGTAGCGGACGAGTGTAGTAGCGGTGTGTTGATAGAATCATAGTAGTGGTCACTGCTTTTGGCCACCCGTCTGAAGATTAAAATTACTGAGATATCGTACAACACAGTGGCACTTAGTTAGGTCCTACCAGCAACGTGGTATATACTGAGGATTTCGACGGGCAATGGATTCCTGCTTTAAGAACTGTCTCGAGTACAACAGGGCAGTCATTCAGTACTTACGCTTCCAAGCCCTATTTGAATCATCTCCCTGGTTTGTCACCATAGATTGTCTTTGACACTCTTTCCGGGCAGGACGTGATGCTTCCGAGATAAGAAGAGCGTTCGCGGCATTCCTACGGTATGTATGGTTGGATTTAAGTCCCTGAAGATGCATTGTCTAAACGTCTCCAATGATCTCCTGAAGTTCTCACCAGTGAAGACGTCCATTCAGTATTATTAACATGGTTGTTCGAGCAGTAAGGGAGAACCCGCAAAACGCTTGCGGGTTCGACGAGCCGATCTCCCTAAGTGCTGCCGACATAATGTCATTGATGCCTATTTCCGGTTCCTATAACGAACTGTATGGAGGTTCATTCCTCTGTGTCCCGGGCAACAAGCAGGCGGCAGGTTCTGCTAGTCCCTACGATGACAACTAGGTCCGTAGTCAGCTGATCGGGCACTGGGGATTTTCCTCCTAAAAATGTCTACCGCACAGATGGCCCACCGACCAGGGGTAACCCCTTCGTCTGTAATACTGTTCTCTTTCGTCATCACATATGACGACTTTAGCGGGCAGAGCACTAAGG'/>

    <sequence taxon='10' value='AGCCTTGAAAGGCACTAAAATTACACCCGCGGCCGAGGACTGTGAAGAGGGTAACCACACTTGCCCATTCGAGAAATTAATTGCGGCCGGAAAAAGTACTTATCCTAAACTGGAGTTCAATTGATCCAAGGGTCAAATCAGGTTCGCCGACGACGCGGCCATTGGGATGCATAACTCCATCCTCCCGTCTGGTCTATCTGAGTGAACTGGATTACTCGACTTAGGGGGTGTTCGCGGGACGATGTAGCCAGCGCTTATACTCGACTTAGCCCCGATGTCGTTACTAAAGGGGTGGGATACGTGGCCCTTTCTCTCGCGTCGATTTTCCGTCTTCGCAAATAACAAGCTATGGTCGGTCCTGACAACGCCACCGGTACGCACCCACGTCGCCGATAGGTTTCGCAGAGTGGAATGATGTCAGATTAGACACGCTACTCGACCGAGTGCACCCTCAGTCCTCGATAATTCAAGCACAGTCTCAACTCCTCCAACGGGAGCTACGACTTTTTCCACTGCAGTTGACGATCCTTAGATAAGGTATTCTCCTGGCCACAAACTTCGCAAATCTCTTATACGTGTTGGTCATGATGCCATGCCCTCCTATTGCAGGGCTATCGTAGGGTGTGTTAATGCAGCAAGTTCTATGCGCCGACTTGGATAATAAAATATGCATTGATACGGTCTTACAACGCCGATATACACGGTCCCGATAAGCTCCCGAATATATGCGAGCGGGGTAAGTGTGTAGATGCGAAATCCGCAACAAGGGTCGGTCGTTACTTAGGCATAGGTAGAGTAGTTAGGCGAGGATGCATCGCCGTTGTATCTTTGCATGTAACATGGGGTCATCCCCATAAAAATGGCGGGAATAACCCAAATAACCGCCCTGATTCAAGAGGCCAACCTACACCTATAATTCTAGGGTGACAAATTAAGCACGTCAGGATCAAGTGTCCTAGTTCACCGGAGCGGCGGTTTCAATGAATCAACACTACTTGCGTACGCAGAGATGAGTGCTGGGGAGGTACGTCTATAATCGTTGGTTGATGTAAGTGAGTGGCGGACATGTGCTCCTTTCTGGAACAACCCCGATTGTAAGGATCTGAGTTTTTAGATCTTGACTCGGTCCGGTGCGCTGCGGGCCCCAAGGGGGCGAGACCTCGTGGTTACCCAACTTTCATAGGTGGACATAACCCTTCCGGTACCGCACCCCGTAGCGGACGAGTGTAGTAGCGGTGTGTTGATAGAATCATAGTAGTGGTCACTGCTTTTGGCCACCCGTCTGAAGATTAAAATTACTGAGATATCGTACAACACAGTGGCACTTAGTTAGGTCCTACCAGCAACGTGGTATATACTGAGGATTTCGACGGGCAATGGATTCCTGCTTTAAGAACTGTCTCGAGTACAACAGGGCAGTCATTCAGTACTTACGCTTCCAAGCCCTATTTGAATCATCTCCCTGGTTTGTCACCATAGATTGTCTTTGACACTCTTTCCGGGCAGGACGTGATGCTTCCGAGATAAGAAGAGCGTTCGCGGCATTCCTACGGTATGTATGGTTGGATTTAAGTCCCTGAAGATGCATTGTCTAAACGTCTCCAATGATCTCCTGAAGTTCTCACCAGTGAAGACGTCCATTCAGTATTATTAACATGGTTGTTCGAGCAGTAAGGGAGAACCCGCAAAACGCTTGCGGGTTCGACGAGCCGATCTCCCTAAGTGCTGCCGACATAATGTCATTGATGCCTATTTCCGGTTCCTATAACGAACTGTATGGAGGTTCATTCCTCTGTGTCCCGGGCAACAAGCAGGCGGCAGGTTCTGCTAGTCCCTACGATGACAACTAGGTCCGTAGTCAGCTGATCGGGCACTGGGGATTTTCCTCCTAAAAATGTCTACCGCACAGATGGCCCACCGACCAGGGGTAACCCCTTCGTCTGTAATACTGTTCTCTTTCGTCATCACATATGACGACTTTAGCGGGCAGAGCACTAAGG'/>

    <sequence taxon='27' value='AGCCTTGAAAGGCACTAGAATTACACCCGCGGCCGAGGACTGTGAAGAGGGTAACCACACTTGCCCATTCGAGAAATTAATTGCGGCCGGAAAAAGTACTTATCCTAAACTGAAGTTCAATTGACCCAAGGGTCAAATCAGGTTCGCCGACGACGCGGCCATTGGGATGCATAACTCCATCCTCCCGTCTGGTCTATCTGAGTGAACTGGATTACTCGACTTAGGGGGTGTTCGCGGGACGATGCAGCCAGCGCTTATACTCGACTTAGCCCCGATGTCGTTACTAAAGGGGTGGGATACGTGGCCCTTTCTCTCGCGTCGATTTTCCGTCTTCGCACATGACAAGCTATGGTCGGTCCTGACAGCGCCACCGGTACGCACCCACGTCGCCGATAGGTTTCGCAGAGTGGAATGATGTCAGAGTAGACACGCTACTCGACCGAGTGCACCTTCAGTCCTCGATAATTCAAGCACAGTCTCAACTCCTCTAACGGGAGCTACGACTTTTTCCACTGCAGTTGACGATCCTTAGATAAGGTATTTTCCTGGCCACAAACTTCGCAAATCTCTTATACGTGTTGGTCATGATGCCATGCCCTCCTATTGCAGGGCTATCGTAGGGTGTGTTAATGCAGCAAGTTCTATGCGCCGACTTGGATAATAAAATATGCATTGATACGGTCTTACAACGCCGATATACACGGTCCCGATAAGCTCCCGAATATATGCGAGCGGGGTAAGTGTGTAGATGCGAAATCCGCAACAAGGGTCGGTCGTTACTTAGGCATAGGTAGAGTAGTTAGGCGAGGATGCATCGCCGTTGTATCTTTGCATGTAACATGGGGTCATCCCCATAAAAATGGCGGGAATAACCCAAATAACCGCCCTGATTCAAGAGGCCAACCTACACCTATAATTCTAGGGTGACAAATTAAGCACGTCAGGATCAAGTGTCCTAGTTCACCGAAGCGGCGGTTTCAATGAATCAACACTACTTGTGTACGCAGAGATGAGTGCTGGGGAGGTACGTCTATAATCGTTGGTTGATGTAAGTGAGTGGCGGACATGTGCTCCTTTCTGGCACAACCCCGATTGTAAGGATCTGAGTTTTTAGATCTTGACTCGGTCCGGTGCGCTGCGGGCCCCAAGGGGGCGAGACCTCGTGGTTACCCAACTTTCATAGGTGGACATAACACTTCCGGTACCGCACCCCGTAGCGGACGAGTGTAGTAGTGGTGTGTTGATAGAATCATAGTAGTGGTCACTGCTTTTGGCCACCCGTCTGAAGATTAAAATTACTGAGATATCGTACAACACAGTGGCACTTAGTTAGGTCCTACCAGCAACGTGGTATATACTGAGGATTTCGACGGGCAATGGATTCCTGCTTTAAGAACTGTCTCGAGTACAACAGGGCAGTCATTCAGTACTTATGCTTCCAAGCCCTATTTGAACCATCTCCCTGGTTTGTCACCATAGATTGTCTTTGACACTCTTTCCGGGCAGGACGTGATGCTTCCGAGATAGGAAGACCGTTCGCGGCATTCCTACGGTATGTCTGGTTGGATTTAAGTCCCTGAAGATGGATTGTCTAAACGTCTCCAATGATCTCCTGAAGTTCTCACCAGTGAAGACGTCCATTCGATGTTATTAACATGGTGGTTCGAGCAGTAAGGGAGAACCCGCAAAACGCTTGCGGGTTCGACGAGCCGATGCCCCTAAGTGCTGCCGACATAATGTCATTGATACCTATTTCCGGTTCCTATAACGAACTGTATGGAGGTTCATTCATCTGTGTCCCGGGCAGCAAGCAGGCGGAAGGTTCTGCTAGTCCTTACGATGACAACTAGGTCCGTAGTCAGCTGATCGGGCACTGGGGATTTTCCTTCTAAGAATGTCTACCGCACAGATGGCCCACCGACCAGGGGTAACCCCTTCGTCTGTAATACTGTTCTCTTTCGTCATCTCATATGACGACTTTAGCGGGCAGAGCACTAAGG'/>

    <sequence taxon='118' value='AGCCTTGAAAGGCACTAGAATTACACCCGCGGCCGAGGACTGTGAAGAGGGTAACCACACTTGCCCATTCGAGAAATTAATTGCGGCCGGAAAAAGTACTTATCCTAAACTGAAGTTCAATTGACCCAAGGGTCAAATCAGGTTCGCCGACGACGCGGCCGTTGGGATGCATAACTCCATCCTCCCGTCTGGTCTATCTGAGTGAACTGGATTACTCGACTTAGGGGGTGTTCGCGGGACGATGCAGCCAGCGCTTATACTCGACTTAGCCCCGATGTCGTTACTAAAGGGGTGGGATACGTGGCCCTTTCTCTCGCGTCGATTTCCCGTCTTCGCACATGACAAGCTATGGTCGGTCCTGACAGCGCCACCGGTACGCACCCACGTCGCCGATAGGTTTCGCAGAGTGGAATGATGTCAGAGTAGACACGCTACTCGACCGAGTGCACCTTCAGTCCTCGATAATTCAAGCACAGTCTCAACTCCTATAACGGGAGCTACGACTTTTTCCACTGCAGTTGACGATCCTTAGATAAGGTATTTTCCTGGCCACAAACTTCGCAAATCTCTTATACGTGTTGGTCATGATGCCATGCCCTCCTATTGCAGGGCTATCGTAGGGCGTGTTAATGCAGCAAGTTCTATGCGCCGACTTGGATAATAAAATATGCATTGATACGGTCTTACAACGCCGATATACACGGTCCCGATAAGCTCCCGAGTATATGCGAGCGGGGTAAGTGTGTAGATTCGAAATCCGCAACAAGGGTCGGTCGTTACTTGGGCATAGGTAGACTAGTTAGGCGAGGATGCATCGCCGTTGTATCTTTGCATGTAACATGGGGTCATCCCCATAAAAATGGCGGGAATAACCCAAATAACCGCCCTGATTCAAGAGGCCAACCTACACCTATAATTCTAGGGTGACAAATTGAGCACGTCAGGATCAAGTGTCCTAGTTCACCGAAGCGGCGGTTTCAATGAATCAACACTACTTGTGTACGCAGAGATGAGTGCTGGGGAGGTACGTCTATAATCGTTTGTTGATGTAAGTGAGTGGCGGACATGTGCTCCTTTCTGGCACAACCCCGATTGTAAGGATCTGAGTTTTTAGATCTTGACTCGGTCCGGTGCGCTGCGGGCCCCAAGGGGGCGAGACCTCGTGGTTACCCAACTTTCATAGGTGGACATAACACTTCCGGTACCGCACCCCGTAGCGGACGAGTGTAGTAGTGGTGTGTTGCTAGAATCATAGTAGTGGTCACTGCTTTTGGCCACCCGTCGGAAGATTAAAATTACTGAGATATCGTACAACACAGTGGCACCTAGTTAGGTCCTACCAGCAACGTGGTATATACTGAGGATTTCGACGGGCAATGGATTCCTGCTTTAAGAACTGTCTCGAGTACAACAGGGCAGTCATTCAGTACTTATGCTTCCAAGCCCTATTTGAACCATCTCCCTGGTTTGTCACCATAGATTGTCTTTGACACTCTTTCCGGGCAGGACGTGATGCTTCCGAGATAGGAAGACCGTTCGCGGCATTCCTACGGTATGTCTGGTTGGATTTAAGTCCCTGAAGATGGATTGTCTAAACGTCTCCAATGATCTCCTGAAGTTCTCACCAGTGAAGACGTCCATTCGATGTTATTAACATGGTGGTTCGCGAAGTAAGGGAGAACCCGCAAAACGCTTGCGGGTTCGACGAGCCGATGCCCCTAAGTGCTGCCGAAATAATGTCATTGATACCTATTTCCGGTTCCTATAACGAATTGTATGGAGGTTCATTCATCTGTGTCCCGGGCAGCAAGCAGGCGGAAGGTTCTGCTAGTCCTTACGATGACAACTAGGTCCGTAGTCAGCTGATCGGGCACTGGGGATTTTCCTTCTAAGAATGTCTACCGCACAGATGGCCCACCGACCAGGGGTAACCCCTTCGTCTGTAATACTGTTCTCTTTCGTCATCTCATATGACGACTTTAGCGGGCAGAGCACTAAGG'/>

    <sequence taxon='131' value='AGCCTTGAAAGGCACTAGAATTACACCCGCGGCCGAGGACTGTGAAGAGGGTAACCACACTTGCCCATTCGAGAAATTAATTGCGGCCGGAAAAAGTACTTATCCTAAACTGAAGTTCAATTGACCCAAGGGTCAAATCAGGTTCGCCGACGACGCGGCCGTTGGGATGCATAACTCCATCCTCCCGTCTGGTCTATCTGAGTGAACTGGATTACTCGACTTAGGGGGTGTTCGCGGGACGATGCAGCCAGCGCTTATACTCGACTTAGCCCCGATGTCGTTACTAAAGGGGTGGGATACGTGGCCCTTTCTCTCGCGTCGATTTCCCGTCTTCGCACATGACAAGCTATGGTCGGTCCTGACAGCGCCACCGGTACGCACCCACGTCGCCGATAGGTTTCGCAGAGTGGAATGATGTCAGAGTAGACACGCTACTCGACCGAGTGCACCTTCAGTCCTCGATAATTCAAGCACAGTCTCAACTCCTATAACGGGAGCTACGACTTTTTCCACTGCAGTTGACGATCCTTAGATAAGGTATTTTCCTGGCCACAAACTTCGCAAATCTCTTATACGTGTTGGTCATGATGCCATGCCCTCCTATTGCAGGGCTATCGTAGGGCGTGTTAATGCAGCAAGTTCTATGCGCCGACTTGGATAATAAAATATGCATTGATACGGTCTTACAACGCCGATATACACGGTCCCGATAAGCTCCCGAGTATATGCGAGCGGGGTAAGTGTGTAGATGCGAAATCCGCAACAAGGGTCGGTCGTTACTTGGGCATAGGTAGACTAGTTAGGCGAGGATGCATCCCCGTTGTATCTTTGCAAGTAATATGGGGTCATCTCCATAAAAATGGCGGGAATAACCCAAATAACCGCCCTGATTCAAGAGGCCAACCTACACCTATAATTCTAGGGTGACAAATTGAGCACGTCAGGATCAAGTGTCCTAGTTCACCGAAGCGGCGGTTTCAATGAATCAACACTACTTGTGTACGCAGAGATGAGTGCTGGGGAGGTACGTCTATAATCGTTTGTTGATGTAAGTGAGTGGCGGACATGTGCTCCTTTCTGGCACAACCCCGATTGTAAGGATCTGAGTTTTTAGATCTTGACTCGGTCCGGTGCGCTGCGGGCCCCAAGGGGGCGAGACTTCGTGGTTACCCAACTTTCATAGGTGGACCTAACACTTCCGGTACCGCACCCCGTAGCGGACGAGTGTAGTAGTGGTGTGTTGCTAGAATCATAGTAGTGGTCACTGCTTTTGGCCACCCGTCGGAAGATTAAAATTACTGAGATATCGTACAACACAGTGGCACCTAGTTAGGTCCTACCAGCAACGTGGTATATACTGAGGATTTCGACGGGCAATGGATTCCTGCTTTAAGAACTGTCTCGAGTACAACAGGGCAGTCATTCAGTACTTATGCTTCCAAGCCCTATTTGAACCATCTCCCTGGTTTGTCACCATAGATTGTCTTTGACACTCTTTCCGGGCAGGACGTGATGCTTCCGAGATAGGAAGACCGTTCGCGGCATTCCTACGGTATGTCTGGTTGGATTTAAGTCCCTGAAGATGGATTGTCTAAACGTCTCCAATGATCTCCTGAAGTTCTCACCAGTGAAGACGTCCATTCGATGTTATTAACATGGTGGTTCGCGAAGTAAGGGAGAACCCGCAAAACGCTTGCGGGTTCGACGAGCCGATGCCCCTAAGTGCTGCCGACATAATGTCATTGATACCTATTTCCGGTTCCTATAACGAATTGTATGGAGGTTCATTCATCTGTGTCCCGGGCAGCAAGCAGGCGGAAGGTTCTGCGAGTCCTTACGATGACAACTAGGTCCGTAGTCAGCTGATCGGGCACTGGGGATTTTCCTTCTAAGAATGTCTACCGCACAGATGGCCCACCGACCAGGGGTAACCCCTTCGTCTGTAATACTGTTCTCTTTCGTCATCCCATATGACGACTTTAGCGGGCAGAGCACTAAGG'/>

    <sequence taxon='51' value='AGCCTTGAAAGGCACTAGAATTACACCCGCGGCCGAGGACTGTGAAGAGGGTAACCACACTTGCCCATTCGAGAAATTAATTGCGGCCGGAAAAAGTACTTATCCTAAACTGAAGTTCAATTGACCCAAGGGTCAAATCAGGTTCGCCGACGACGCGGCCATTGGGATGCATAACTCCATCCTCCCGTCTGGTCTATCTGAGTGAACTGGATTACTCGACTTAGGGGGTCTTCGCGGGACGATGCAGCCAGCGCTTATACTCGACTTAGCCCCGATGTCGTTACTAAAGGGGTGGGATACGTGGCCCTTTCTCTCGCGTCGATTTTCCGTCTTCGCACATGACAAGCTATGGTCGGTCCTGACAGCGCCACCGGTACGCACCCACGTCGCCGATAGGTTTCGCAGAGTGGAATGATGTCAGGGTAGACACGCTACTCGACCGAGTGCACCTTCAGTCCTCGATAATTCAAGCACAGTCTCAACTCCTCTAACGGGAGCTACGACTTTTTCCACTGCAGTTGACGATCCTTAGATAAGGTATTTTCCTGGCCATAAACTTCGCAAATCTCTTATACGTGTTGGTCATGATGCCATGCCCTCCTATTGCAGGGCTATCGTAGGGTGTGTTAATGCAGCAAGTTCTATGCGCCGACTTGGATAATAAAATATGCATTGATACGGTCTTACAACGCCGATATACACGGTCCCGATAAGCTCCCGAATATATGCGAGCGGGGTAAGTGTGTAGATGCGAAATCCGCAACAAGGGTCGGTCGTTACTTAGGCATAGGTAGAGTAGTTAGGCGAGGATGCATCGCCGTTGTATCTTTGCATGTAACATGGGGTCATCCCCATAAAAATGGCGGGAATAACCCAAATAACCGCCCTGATTCAAGAGGCCAACCTACACCTATAATTCTAGGGTGACAAATTAAGCACGTCAGGATCAAGTGTCCTAGTCCACCGAAGCGGCGGTTTCAATGAATCAACACTACTTGTGTACGCAGAGATGAGTGCTGGGGAGGTACGTCTATAATCGTTGGTTGATGTAAGTGAGTGGCGGACATGTGCTCCTTTCTGGCACAACTCCGATTGTAAGGATCTGAGTTTTTAGATCTTGACTCGGTCCGGTGCGCTGCGGGCCCCAAGGGGGCGAGACCTCGTGGTTACTCAACTTTCATAGGTGGACATAACACTTCCGGTACCGCACCCCGTAGCGGACGAGTGTAGTAGTGGTGTGTTGATAGAATCATAGTAGTGGTCACTGCTTTTGGCCACCCGTCTGAAGATTAAAATTACTGAGATATCGTACAACACAGTGGCACTTAGTTAGGTCCTACCAGCAACGTGGTATATACTGAGGATTTCGACGGGCAATGGATTCCTGCTTTAAGAACTGTCTCGAGTACAGCAGGGCAGTCATTCAGTACTTATGCTTCCAAGCCCTATTTGAACCATCTCCCTGGTTTGTCACCATAGATTGTCTTTGATACTCCTTCCGGGCAGGACGTGATGCTTCCGAGATAGGAAGACCGTTCGCGGCATGCCTACGGTATGTCTGGTTGGATTTAAGTCCCTGAAGATGGATTGTCTAAACGTCTCCAATGATCTCCTGAAGTTCTCACCAGTGAAGACGTCCATTCGATGTTATTAACATGGTGGTTCGAGCAGTAAGGGAGAACCCGCAAAACGCTTGCGGGTTCGACGAGCCGATGCCCCTAAGTGCTGCCGACATAATGTCATTGATACCTATTTCCGGTTCCTATAACGAACTGTATGGAGGTTCATTCATCTGTGTCCCGGGCAGCAAGCAGGCGGAAGGTTCTGCTAGTCCTTACGATGACAACTAGGTCCGTAGTCAGCTGATCGGGCACTGGGGATTTTCCTTCTAAGAATGTCTACCGCACAGATGGCCCACCAACCAGGGGTAACCCCTTCGTCTGTAATACTGTTCTCTTTCGTCATCTCATATGACGACTTTAGCGGGCAGAGCACTAAGG'/>

    <sequence taxon='77' value='AGCCTTGAAAGGCACTAGAATTACACCCGCGGCCGAGGACTGTGAAGAGGGTAACCACATTTGCCCATTCGAGAAATTAATTGCGGCCGGAAAAAGTACTTATCCTAAACTGAAGTTCAATTGACCCAAGGGTCAAATCAGGTTCGCCGACGACGCGGCCATTGGGATGCATAACTCCGTCCTCCCGTCTGGTCTATCTGAGTGAACTGGATTACTCGACTTAGGGGGTCTTCGCGGGACGATGCAGCCAGCGCTTATACTCGACTTAGCCCCGATGTCGTTACTAAAGGGGTGGGATACGTGGCCCTTTCTCTCGCGTCGATTTTCCGTCTTCGCACATGACAAGCTATGGTCGGTCCTGACAGCGCCACCGGTACGCACCCACGTCGCCGATAGGTTTCGCAGAGTGGAATGATGTCAGGGTAGACACGCTACTCGACCGAGTGCACCTTCAGTCCTCGATAATTCAAGCACAGTCTCAACTCCTCTAACGGGAGCTACGACTTTTTCCACTGCAGTTGACGATCCTTAGATAAGGTATTTTTCTGGCCATAAACTTCGCAAATCTCTTATACGTGTTGGTCATGATGCCATGCCCTCCTATTGCAGGGCTATCGTAGGGTGTGTTAATGCAGCAAGTTCTATGCGCCGACTTGGATAATAAAATATGCATTGATACGGTCTTACAACGCCGACATACACGGTCCCGATAAGCTCCCGAATATATGCGAGCGGGGTAAGTGTGTAGATGCGAAATCCGCAACAAGGGTCGGTCGTTACTTAGGCATAGGTAGAGTAGTTAGACGAGGATTCATCGCCGTTGTATCTTTGCATGTAACATGGGGTCATCCCCATAAAAATGGCGGGAATAACCCAAATAACCGCCCTGATTCAAGAGGCCAACCTACACCTATAATTCTAGGGTGACAAATTAAGCACGTCAGGATCAAGTGTCCTAGTCCACCGAAGCGGCGGTTTCAATGAATCAACACTGCTTGTGTACGCAGAGATGAGTGCTGGGGAGGTACGTCTATAATCGTTGGTTGATGTAAGTGAGTGGCGGACATGTGCTCCTTTCTGGCACAACTCCGATTGTAAGGATCTGAGTTTTTAGATCTTGACTCGGTCCGGTGCGCTGCGGGCCCCAAGGGGGCGAGACCTCGTGGTTACTCAACTTTCATAGGTGGACATAACACTTCCGGTACCGCACCCCGTAGCGGACGAGTGTAGTAGTGGTGTGTTGATAGAATCATAGTAGTGGTCACTGCTTTTGGCCACCCGTCTGAAGATTAAAATTACTGAGATATCGTACAACACAGTGGCACTTAGTTAGGTCCTACCAGCAACGTGGTATATACTGAGGATTTCGACGGGCAATGGATTCCTACTTTAAGAACTGTCTCGAGTACAGCAGGGCAGTCATTCAGTACTTATGCTTCCAAGCCCTATTTGAACCATCTCCCTGGTTTGTCACCATAGATTGTCTTTGATACTCCTTCCGGGCAGGACGTGATGCTTCCGAGATAGGAAGACCGTTCGCGGCATGCTTACGGTATGTCTGGTTGGATTTAAGTCCCTGAAGATGGATTGTCTAAACGTCTCCAATGATCTCCTGAAGTTCTCACCAGTGAAGACGTCCATTCGATGTTATTAACATGGTGGTTCGAGCAGTAAGGGAGAACCCGCAAAACGCTTGCGGGTTCGACGAGCCGGTGCCCCTAAGTGCTGCCGACATAATGTCATTGATACCTATTTCCGGTTCCTATAACGAACTGTATGGAGGTTCATTCATCTGTGTCCCGGGCAGCAAGCAGGCGGAAGGTTCTGCTAGTCCTTACGATGACAACTAGGTCCGTAGTCAGCTGATCGGGCACTGGGGATTTTCCTTCTAAGAATGTCTACCGCACAGATGGCCCACCAACCAGGGGTAACCCCTTCGTCTGTAATACTGTTGTCTTTCGTCATCTCATATGACGACTTTAGCGGGCAGAGCACTAAGG'/>

    <sequence taxon='130' value='AGCCTTGAAAGGCACTAGAATTACACCCGCGGCCGAGGACTGTGAAGAGGGTAACCACATTTGCCCATTCGAGAAATTAATTGCGGCCGGAAAAAGTACTTATCCTAAACTGAAGTTCAATTGACCCAAGGGTCAAATCAGGTTCGCCGACGACGCGGCCATTGGGATGCATAACTCCGTCCTCCCGTCTGGTCTATCTGAGTGAACTGGATTACTCGACTTAGGGGGTCTTCGCGGGACGATGCAGCCAGCGCTTATACTCGACTTAGCCCCGATGTCGTTATTAAAGAGGTGGGATACGTGGCCCTTTCTCTCGCGTCGATTTTCCGTCTTCGCACATGACAAGCTATGGTCGGTCCTGACAGCGCCACCGGTACGCACCCACGTCGCCGATAGGTTTCGCAGAGTGGAATGATGTCAGGGTAGACACGCTACTCGACCGAGTGCACCTTCAGTCCTCGATAATTCAAGCACAGTCTCAACTCCTCTAACGGGAGCTACGACTTTTTCCACTGCAGTTGACGATCCTTAGATAAGGTATTTTTCTGGCCATAAACTTCGCAAATCTCTTATACGTGTTGGTCATGATGCCATGCCCTCCTATTGCAGGGCTATCGTAGGGTGTGTTAATGCAGCAAGTTCTATGCGCCGACTTGGATAATAAAATATGCATTGATACGGTCTTACAACGCCGACATACACGGTCCCGATAAGCTCCCGAATATATGCGAGCGGGGTAAGTGTGTAGATGCGAAATCCGCAACAAGGGTCGGTCGTTACTTAGGCATAGGTAGAGTAGTTAGACGAGGATGCATCGCCGTTGTATCTTTGCATGTAACATGGGGTCATCCCCATAAAAATGGCGGGAATAACCCAAATAACCGCCCTGATTCAAGAGGCCAACCTACACCTATAATTCTAGGGTGACAAATTAAGCACGTCAGGATCAAGTGTCCTAGTCCACCGAAGCGGCGGTTTCAATGAATCAACACTGCTTGTGTACGCAGAGATGAGTGCTGGGGAGGTACGTCTATAATCGTTGGTTGATGTAAGTGAGTGGCGGACATGTGCTCCTTTCCGGCACAACTCCGATTGTAAGGATCTGAGTTTTTAGATCTTGACTCGGTCCGGTGCGCTGCGGGCCCCAAGGGGGCGAGACCTCGTGGTTACTCAACTTTCATAGGTGGACATAACACTTCCGGTACCGCACCCCGTAGCGGACGAGTGTAGTAGTGGTGTGTTGATAGAATCATAGTAGTGGTCACTGCTTTTGGCCACCCGTCTGAAGATTAAAATTACTGAGATATCGTACAACACAGTGGCACTTAGTTAGGTCCTACCAGCAACGTGGTATATACTGAGGATTTCGACGGGCAATGGATTCCTACTTTAAGAACTGTCTCGAGTACAGCAGGGCAGTCATTCAGTACTTATGCTTCCAAGCCCTATTTGAACCATCTCCCTGGTTTGTCACCATAGATTGTCTTTGATACTCCTTCCGGGCAGGACGTGATGCTTCCGAGATAGGAAGACCGTTCGCGGCATGCTTACGGTATGTCTGGTTGGATTTAAGTCCCTGAAGATGGATTGTCTAAACGTCTCCAATGATCTCCTGAAGTTCTCACCAGTGAAGACGTCCATTCGATGTTATTAACATGGTGGTTCGAGCAGTAAGGGAGAACCCGCAAAACGCTTGCGGGTTCGACGAGCCGGTGCCCCTAAGTGCTGCCGACATAATGTCATTGATACCTATTTCCGGTTCCTATAACGAACTGTATGGAGGTTCATTCATCTGTGTCCCGGGCAGCAAGCAGGCGGAAGGTTCTGCTAGTCCTTACGATGACAACTAGGTCCGTAGTCAGCTGATCGGGCACTGGGGATTTTCCTTCTAAGAATGTCTACCGCACAGATGGCCCACCAACCAGGGGTAACCCCTTCGTCTGTAATACTGTTGTCTTTCGTCATCTCATATGACGACTTTAGCGGGCAGAGCACTAAGG'/>

    <sequence taxon='126' value='AGCCTTGAAAGGCACTAGAATTACACCCGCGGCCGAGGACTGTGAAGAGGGTAACCACACTTGACCATTCGAGAAATTAATTGTGGCCGGAAAAAGTACTTATCCTAAACTGAAGTTCAATTGACCCAAGGGTCAAATCAGGTTCGCCGACGACGCGGCCATTGGGATGCATAACTCCATCCTCCCGTCTGGTCTATCTGAGTGAACTGGATTACTCGACTTAGGGGGTCTTCGCGGGACGATGCAGCCAGCGCTTATACTCGACTTAGCCCCGATGTCGTTACTAAAGGGGTGGGATACGTGGCCCTTTCTCTCGCGTCGATTTTCCGTCTTCGCACATGACAAGCCATGGTCGGTCTTGACAGCGCCACCGGTACGCACCCACGTCGCCGATAGGTTTCGCAGAGTGGAATGATGTCAGGGTAGACACGCTACTCGACCGAGTGCATCTTCAGTCCTCGATAATTCAAGCACAGTCTCAACTCCTCTAACGGGAGCTACGACTTTTTCCACTGCAGTTGACGATCCTTAGATAAGGTATTTTCCTGGCCATAAACTTCGCAAATCTCTTATACGTGTTGGTCATGATGCCATGCCCTCCTATTGCAGGGCTATCGTAGGGTGTGTTAATGCAGCTAGTTCTATGCGCCGACTTGGATAATAAAATATGCATTGATACGGTCTTACAACGCCGATATACACGGTCCCGATAAGCTCCCGAATATATGCGAGCGGGGTAAGTGTGTAGATGCGAAATCCGCAACAAGGGTCGGTCGTTACTTAGGCATAGGTAGAGTAGTTAGGCGAGGATGCATCGCCGTTGTATCTTTGCATGTAACATGGGGTCATCCCCATAAAAATGGCGGAAATAACCCAAATAACCGCCCTGATTCAAGAGGCCAACCTACACCTATAATTCTAGGGTGACAAATTAAGCACGTCAGGATCAAGTGTCCTAGTCCACCGAAGCGGCGGTTTCAATGAATCAACACTACTTGTGTACGCAGAGATGAGTGCTGGGGAGGTACGTCTATAATCGTTGGTTGATGTAAGTGAGTGGCGGACATGTGCTCCCTTCTGGCACAACTCCGATTGTAAGGATCTGAGTTTTTAGATCTTGACTCGGTCCGGTGCGCTGCGGGCCCCAAGGGGGCGAGACCTCGTGGTTACTCAACTTTCATAGGTGGACATAACACTTCCGGTACCGCACCCCGTAGCGGACGAGTGTAGTAGTGGTGTGTTGATAGAATCATAGTAGTGGTCACTGCTTTTGGCCACCCGTCTGAAGATTAAAATTACTGAGATATCGTACAACACAGTGGCACTTAGTTAGGTCCTACCAGCAACGTGGTATATACTGAGGATTTCGACGGGCAATGGATTCCTGCTTTAGGAACTGTCTCGAGTACAGCAGGGCAGTCATTCAGTACTTATGCTTCCAAGCCCTATTTGAACCATCTCCCTGGTTTGTCACCATAGATTGTCTTTGATACTCCTTCCGGGCAGGACGTGATGCTTCCGAGATAGAAAGACCGTTCGCGGCATGCCTACGGTATGTCTGGTTGGATTTAAGTCCCTGAAGATGGATTGTCTAAACGTCTCCAATGATCTCCTGAAGTTCTCACCAGTGAAGACGTCCATTCGATGTTATTAACATGGTGGTTCGAGCAGTAAGGGAGAACCCGCAAAACGCTTGCGGGTTCGACGAGCCGATGCCCCTAAGTGCTGCCGACATAATGTCATTGATACCTATTTCCGATTCCTTTAACGAACTGTATGGAGGTTCATTCATCTGTGTCCCGGGCAGCAAGCAGGCGGAAGGTTCTGCTAGTCCTTACGATGACAACTAGGTCCGTAGTCAGCTGATCGGGCACTGGGGATTTTCCTTCTAAGAATGTCTACCGCACAGATGGCCCACCAACCAGGGGTAACCCCTTCGTCTGTAATACTGTTCTCTTTCGTCATCTCATATGACGACTTTAGCGGGCGGAGCACTAAGG'/>

    <sequence taxon='136' value='AGCCTTGAAAGGCACTAGAATTACACCCGCGGCCGAGGACTGTGAAGAGGGTAACCACACTTGCCCATTCGAGAAATTAATTGCGGCCGGAAAAAGTACTTATCCTAAACTGAAGTTCAATTGACCCAAGGGTCAAATCAGGTTCGCCGACGACGCGGCCATTGGGATGCATAACTCCATCCTCCCGTCTGGTCTATCTGAGTGAACTGGATTACTCGACTTAGGGGGTCTTCGCGGGACGATGCAGCCAGCGCTTACACTCGACTTAGCCCCGATGTCGTTACTAAAGGGGTGGGATACGTGGCCCTTTCTCTCGCGTCGATTTTCCGTCTTCGCACATGACAAGCTATGGTCGGTCTTGACAGCGCCACCGGTACGCACCCACGTCGCCGATAGGTTTCGCAGAGTGGAATGATGTCAGGGTAGACACGCTACTCGACCGAGTGCACCTTCAGTCCTCGATAATTCAAGCACAGTCTCAACTCCTCTAACGGGAGCTACGACTTTTTCCACTGCAGTTGACGATCCTTAGATAAGGTATTTTCCTGGCCATAAGCTTCGCAAATCTCTTATACGTGTTGGTCATGATGCCATGCCCTCCTATTGCAGGGCTATCGTAGGGTGTGTTAATGCAGCAAGTTCTATGCGCCGACTTGGATAATAAAATATGCATTGATACGGTCTTACAACGCCGATATACACGGCCCCGATAAGCTCCCGAATATATGCGAGCGGGGTAAGTGTGTAGATGCGAAATCCGCAACAAGGGTCGGCCGTTACTTAGGCATAGGTAGAGTAGTTAGGCGAGGATGCATCGCCGTTGTATCTTTGCATGTAACATGGGGTCATCCCCATAAAAATGGCGGGAATAACCCAAATAACCGCCCTGATTCAAGAGGCCAACCTACACCTATAATTCTAGGGTGACAAATTAAGCACGTCAGGATCAAGTGTCCTAGCCCACCGAAGCGGCGGTTTCAATGAATCAACACTACTTGTGTACGCAGAGATGAGTGCTGGGGAGGTACGTCTATAATCGTTGGTTGATGTAAGTGAGTGGCGGACATGTGCTCCTTTCTGGCACAACTCCGATTGTAAGGATCTGAGTTTTTAGGTCTTGACTCGGTCCGGTGCGCTGCGGGCCCCAAGGGGGCGAGACCTCGTGGTTACTCAACTTTAATAGGTGGACATAACACTTCCGGTACCGCACCCCGTAGCGGACGAGTGTAGTAGTGGTGTGTTGATAGAATCATAGTAGTGGTCACTGCTTTTGGCCACCCGTCTGAAGATTAAAATTACTGAGATATCGTCCAACACAGTGGCACTTAGTTAGGTCCTACCAGCAACGTGGTATCTACTGAGGATTTCGACGGGCAATGGATTCCTGCTTTAGGAACTGTCTCGAGTACAGCAGGGCAGTCATTCAGTACTTATGCTTCCAAGCCCTATTTGAACCATCTCCCTGGTTTGTCACCATAGATTGTCTTTGATACTCCTTCCGGGCAGGACGTGATGTTTCCGAGATAGGAAGACCGTTCGCGGCATGCCTACGGTATGTTTGGTTGGATTTAAGTCCCTGAAGATAGATTGTCTAAACGTCTCCAAAGATCTCCTGAAGTTCTCACCAGTGAAGACGTCCATTCGATGTTATTAACATGGTGGTTCGAGCAGTAAGGGAGAACCCGCAAAACGCTTGCGGGTTCGACGAGCCGATGCCCCTAAGTGCTGCCGACATAATGTCATTGATACCTATTTCCGGTTCCTATAACGAACTGTACGGAGGTTCATTCATCTGTGTCCCGGGCAGCAAGCAGGCGGAAGGTTCTGCTAGTCCTTACGATGACAACTAGGTCCGTAGTCAGCTGATCGGGCACCGGGGATTTTCCTTCTAAGAATGTCTACCGCACAGATGGCCCACCAACCAGGGGTAGCCCCTTCGTCTGTAATACTGTTCTCTTTCGTCATCTCATATGACGACTTTAGCGGGCGGAGCACTAAGG'/>

    <sequence taxon='53' value='AGCCTTGAAAGGCACTAGAATTACACCCGCGGCCGAGGACTGTGAAGAGGGTAACCACACTTGCCCATTCGAGAAATTAATTGCGGCCGGAAAAAGTACTTATCCTAAACTGAAGTTCAATTGACCCAAGGGTCAAATCAGGTTCGCCGACGACGCGGCCATTGGGATGCATAACTCCATCCTCCCGTCTGGTCTATCTGAGTGAACTGGATTACTCGACTTAGGGGGTCTTCGCGGGACGATGCAGCCAGCGCTTATACTCGACTTAGCCCCGATGTCGTTACTAAAGGGGTGGGATACGTGGCCCTTTCTCTCGCGTCGATTTTCCGTCTTCGCACATGACAAGCTATGGTCGGTCCTGACAGCGCCACCGGTACGCACCCACGTCGCCGATAGGTTTCGCAGAGTGGAATGATGTCAGAGTAGACACGCTACTCGACCGAGTGCACCTTCAGTCCTCGATAATTCAAGCACAGTCTCAACTCCTCTAACGGGAGCTACGACTTTTCCCACTGCAGTTGACGATCCTTAGATAAGGTATTTTCCTGGCCATAAACTTCGCAAATCTCTTATACGTGTTGGTCATGATGCCATGCACTCCTATTGCAGGGCTATCGTAGGGTGTGTTAATGCAGCAAGTTCTATGCGCCGACTTGGATAATAAAATATGCATTGATACGGTCTTACAACGCCGATATACACGGTCCCGATAAGCTCCCGAATATATGCGAGCGGGGTAAGTGTGTAGATGCGAAATCCGCAACAAGGGTCGGTCGTTACTTAGGCATAGGTAGAGTAGTTAGGCGAGGATGCATCGCCGTTGTATCTTTGCATGTAACATGGGGTCATCCCCATAAAAATGGCGGGAATAACCCAAATAACCGCCCTGATTCAAGAGGCCAACCTACACCTATAATTCTAGGGTGACAAATTAAGCACGTCAGGATCAAGTGTCCTAGTCCACCGAAGCGGCGGTTTCAATGAATCAACACTACTTGTGTACGCAGAGATGAGTGCTGGGGAGGTACGTCTATAATCGTTGGTTGATGTAAGTGAATGGCGGACATGTGCTCCTTTCTGGCACAACCCCGATTGTAAGGATCTGAGTTTTTAGATCTTGACTCGGTCCGGTGCGCTGCGGGCCCCAAGGGGGCGAGACCTCGTGGTTACCCAACTTTCATAGGTGGACATAACACTTCCGGTACCGCACCCCGTAGCGGACGAGTGTAGTAGTGGTGTGTTAATAGAATCATAGTAGTGGTCACTGCTTTTGGCCACCCGTCTGAAGATTAAAATTACTGAGATATCGTACAACACAGTGGCACTTAGTTAGGTCCTACCAGCAACGTGGTATATACTGAGGATTTCGACGGGCAATGGATTCCTGCTTTAAGAACTGTCTCGAGTACAGCAGGGCAGTCATTCAGTACTCATGCTTCCAAGCCCTATTTGAACCATCTCCCTGGTTTGTCACCATAGATTGTCTTTGATACTCCTTCCGGGCAGGACGTGATGCTTCCGAGATAGGAAGACCGTTCGCGGCATGCCTACGGTATGTCTGGTTGGATTTAAGTCCCTGAAGATGGATTGTCTAAACGTCTCCAATGATCTCCTGAAGTTCTCACCAGTGAAGACGTCCATTCGATGTTATTAACATGGTTGTTCGAGCAGTAAGGGAGAACCCGCAAAACGCTTGCGGGTTCGACGAGCCGATGCCCCTAAGTGCTGCCGACATAATGTCATTGATACCTATTTCCGGTTCCTATAACGAACTGTATGGAGGTTTATTCATCTGTGTCCCGGGCAGCAAGCAGGCGGAAGGTTCTGCTAGTCCTTACGACGACAACTAGGTCCGTAGTCAGCTGATCGGGCACTGGGGATTTTCCTTCTAAGAATGTCTACCGCACAGATGGCCCACCAACCAGGGGTAACCCCTTCGTCTGTAATACTGTTCTCTTTCATCATCTCATATGACGACTTTAGCGGGCAGAGCACTAAGG'/>

    <sequence taxon='54' value='AGCCTTGAAAGGCACTAGAATTACACCCGCGGCCGAGGACTGTGAAGAGGGTAACCACACTTGCCCATTCGAGAAATTAATTGCGGCCGGAAAAAGTACTTATCCTAAACCGAAGTTCAATTGACCCAAGGGTCAAATCAGGTTCGCCGACGACGCGGCCATTGGGATGCATAACTCCATCCTCCCGTCTGGTCTATCTGAGTGAACTGGATTACTCGACTTAGGGGGTGTTCGCGGGACGATGCAGCCAGCGCTTATACTCGACTTAGCCCCGATGTCGTTACTAAAGGGGTGGGATACGTGGCCCTTTCTCTCGCGTCGATTTTCCGTCTTCGCACATGACAAGCTATGGTCGGTCCTGACAGCGCCACCGGTACGCACCCACGTCGCCGATCGGTTTCGCAGAGTGGAATGATGTCAGAGTAGACACGCTACTCGACCGAGTGCACCTTCAGTCCTCGATAATTCAAGCACAGTCTCAACTCCTCTAACGGGAGCTACGACTTTTTCCACTGCAGTTGACGATCCTTAGATAAGGTATTTTCCTGGCCACAAACTTCGCAAATCTCTTATACGTGTTGGTCATGATGCCATGCCCTCCTATTGCAGGGCTATCGTAGGGTGTGTTAATGCAGCAAGTTCTATGCGCCGACTTGGATAATAAAATATGCGTTGATACGGTCTTACAACGCCGATATACACGGTCCCGATAAGCTCCCGAATATATGCGAGCGGGGTAAGTGTGTAGATGCGAAATCCGCGACAAGGGTCGGTCGTTACTTAGGCATAGGTAGAGTAGTTAGGCGAGGATGCGTCGCCGTTGTATCTTTGCATGTAACATGGGGTCATCCCCACAAAAATGGCGGGAATAACCCAAATAACCGCCCTGATTCAAGAGGCCAACCTACACCTATAATTCTAGGGTGACAAATTAAGCACGTCAGGATCAAGTGTCCTAGTTCACCGAAGCGGCGGTTTCAAGGAATCAACACTACTTGTGTACGCAGAGATGAGTGCTGGGGAGGTACGTCTATAATCGTTGGTTGATGTAAGTGAGTGGTGGACATGTGCTCCTTTCTGGCACAACCCCGATTGTAAGGATCTGAGTTTTTAGATCTTGACTCGGTCCGGTGCGCTGCGGGCCCCAAGGGGGCGAGACCTCGTGGTTACCCAACTTTCATAGGTGGACATAACACTTCCGGTACCGCACCCCGTAGCGGACGAGTGTAGTAGTGGTGTGTTGATAGAATCATAGTAGTGGTGACTGCTTTTGGCCACCCGTCTGAAGATTAAAATTACTGAGATATCGTACAACACAGTGGCACTTAGTTAGGTCCTACCAGCAACGTGGTATATACTGAGGATTTCGACGGGCAATGGATTCCTGCTTTAAGAACTGTCTTGAGTACAACAGGGCAGTCATTCAGTACTTATGCTTCCAAGCCCTATTTGAACCATCTCCCTGGTTTGTCCCCATAGATTGTCTTTGATACTCTTTCCGGGCAGGACGTGATGCTTCCGAGATAGGAAGACCGTTCGCGGCATTCCTACGGTATGTCTGGTTGGATTTAAGTCCCTGAAGATGGATTGTCTAAACGTCTCCAATGATCTCCTGAAGTTCTCACCAGTGAAGACGTCCATTCGATGTTATTAACATGGTGGTTCGAGCAGTAAGGGAGAACCCGCAAAACGCTTGCGGGTTCGACGAGCCGATGCCCCTAAGTGCTGCCGACATAATGTCATTGATACCTATTTCCGGTTCCTATAACGAACTATATGGAGGTTCATTCATCTGTGTCCCGGGCAGCAAGCAGGCGGAAGGTTCTGCTAGTCCTTACGATGACAACTTGGTCCGTAGTCAGCTGATCGGGCACTGGGGACTTTCCTTCTAAGAATGTCTACCGCACAGATGGCCCACCGACCAGGGGTAACCCCTCCGTCTGTAATACTGTTCTCTTTCGTCATCTCATATGACGACTTTAGCGGGCAGAGCACTAAGG'/>

    <sequence taxon='64' value='AGCCTTGAAAGGCACTAAAATTACACCCGCGGCCGAGGACTGTGAAGAGGGTAACCGCACTTGCCCATTCGAGAAATTAATTGCGGCCGGAAAAAGTACTTATCCTAAACTGGAGTTCAATTGACCCAAGGGTCAAATCAGGTTCGCCGACGACGCGGCCATTGGGATGCATAACTCCATCCTCCCGTCTGGTCTATCTGAGTGAACTGGATTACTCGACTTAGGGGGTGTTCGCGGGACGATGCAGCCAGCGCTTATACTCGACTTAGCCCCGATGTCGTGACTAAAGGGGTGGGATACGTGGCCCTTTCTCTCGCGTCGATTTTCCGTCTTCGCACATAACAAGCTATGGTCGGTCCTGACAGCGCCACCGGTACGCACCCACGTCGCCGATAGGTTTCACAGAGTGGAATGATGTCAGAGTAGACACGCTACTCGACCGAGTGCACCTTCAGTCCTCGATCATTCAAGCACAGTCTCAACTCCTCTCACGGGAGCTACGACTTTTTCCACTGCAGTTGCCGATCCTTAGATAAGGTATTTTCCTGGCCACAAACTTCGCAAATCTCTTATACGTGTTGGTCATGATGCCATGCCCTCCTATTGCAGGGCTATCGTAGGGTGTGTTAATGCAGCAAGTTCTATGCGCCGACTTGGATAATAAAATATGCATTGATACGGTCTTACGACGCCGATATACACGGTCCCGATAAGCTCCCGAATATATGCGAGCGGGGTAAGTGTGTAGATGCGAAATCCGCAACAAGGGTCGTTCGTTACTTAGGCATAGGTAGAGTAGTTAGGCGAGGATGCATCGCCGTTGTATCTTTGCATGTAACATGGGGTCATCCCCATAAAAATGGCGGGAATAACCCAAATAACCGCCCTGATTCAAGAGGCCAACCTACACCTATAATTCTAGGGTGACAAATTAAGCACGTCAGGATCAAGTGTCCTAGTTCACCGAAGCGGCGGTTTCAATGAATCAACACTACTTGTGTACGCAGAGATGAGTGCTGGGAAGGTACGTCTATAATCGTTGGTTGATGTAAGTGAGTGGCGGACATGTGCTCCTTTCTGGCACAACCCCGATTGTAAGGATCTGAGTTTTTAGATCTTGACTCGGTCCGGTGCGCTGCGGGCCCCAAGGGGGCGAGACCTCGTGGTTACCCAACTTTCATAGGTGGACATAACACTTCCGGTACCGCACCCCGTAGCGGACGAGTGTAGTAGTGGTGTGTTGATAGAATCTTAGTAGTGGTCATTGCTTTTGGCCACCCGTCTGAAGATTAAAATTACTGAGATATCGTACAACACAGTGGCACTTAGTTAGGTCCTACCAGCAACGTGGTATATATTGAGGATTTCGACGGGCAATGGATTCCTGCTTTAAGAACTGTCTCGAGTACAACAGGGCAGTCATTCAGTACTTATGCTTCCAAGCCCTATTTGAACCATCTCCCTGGTTTGTCACCATAGATTGTCTTTGACACTCTTTCCGGGCAGGACGTGATGCTTCCGAGATAGGAAGACCGTTCGCGGCATTCCTCCGGTATGTCTGGTTGGATTTAAGTCCCTGAAGATGGATTGTCTAAACGTCTCCAATGATCTCCTGAAGTTCTCACCAGTGAAAACGTCCATTCGGTGCTATTAACATGGTGGTTCGAGCAGTAAGGGAGAACCCGCAAAACGCGTGCGGGTTCGACGAGCCGATGCCCCTAAGTGCTGCCGACATAATGTCATTGATACCTATTTCCGGTTCCTATAACGAACTGTATGGAGGTTCATTCATCTGTGTCCCGGGCAGCAAGCAGGCGGAAGGTTCTGCTAGTCCTTACGATGACAACTAGGTCCGTAGTCAGCTGATCGGGCACTGGGGATTTTCCTTCTAAGAATGTCTACCGCACAGATGGCCCACCGACCAGGGGTAACCCCTTCGTCTGTAATACTGTTCTCTTTCGTCATCTCATATGACGACTTTAGCGGGCAGAGCACTAAGG'/>

    <sequence taxon='65' value='AGCCTTGAAAGGCACTAAAATTACACCCGCGGCCGAGGACTGTGAAGAGGGTAACCGCACTTGCCCATTCGAGAAATTAATTGCGGCCGGAAAAAGTACTTATCCTAAACTGGAGTTCAATTGACCCAAGGGTCAAATCAGGTTCGCCGACGACGCGGCCATTGGGATGCATAACTCCATCCTCCCGTCTGGTCTATCTGAGTGAACTGGATTACTCGACTTAGGGGGTGTTCGCGGGACGATGCAGCCAGCGCTTATACTCGACTTAGCCCCGATGTCGTGACTAAAGGGGTGGGATACGTGGCCCTTTCTCTCGCGTCGATTTTCCGTCTTCGCACATAACAAGCTATGGTCGGTCCTGACAGCGCCACCGGTACGCACCCACGTCGCCGATAGGTTTCACAGAGTGGAATGATGTCAGAGTAGACACGCTACTCGACCGAGTGCACCTTCAGTCCTCGATCATTCAAGCACAGTCTCAACTCCCCTCACGGGAGCTACGACTTTTTCCACTGCAGTTGCCGATCCTTAGATAAGGTATTTTCCTGGCCACAAACTTCGCAAATCTCTTATACGTGTTGGTCATGATGCCATGCCCTCCTATTGCAGGGCTATCGTAGGGTGTGTTAATGCAGCAAGTTCTATGCGCCGACTTGGATAATAAAATATGCATTGATACGGTCTTACGACGCCGATATACACGGTCCCGATAAGCTCCCGAATATATGCGAGCGGGGTAAGTGTGTAGATGCGAAATCCGCAACAAGGGTCGTTCGTTACTTAGGCATAGGTAGAGTAGTTAGGCGAGGATGCATCGCCGTTGTATCTTTGCATGTAACATGGGGTCATCCCCATAAAAATGGCGGGAATAACCCAAATAACCGCCCTGATTCAAGAGGCCAACCTACACCTATAATTCTAGGGTGACAAATTAAGCACGTCAGGATCAAGTGTCCTAGTTCACCGAAGCGGCGGTTTCAATGAATCAACACTACTTGTGTACGCAGAGATGAGTGCTGGGAAGGTACGTCTATAATCGTTGGTTGATGTAAGTGAGTGGCGGACATGTGCTCCTTTCTGGCACAACCCCGATTGTAAGGATCTGAGTTTTTAGATCTTGACTCGGTCCGGTGCGCTGCGGGCCCCAAGGGGGCGAGACCTCGTGGTTACCCAACTTTCATAGGTGGACATAACACTTCCGGTACCGCACCCCGTAGCGGACGAGTGTAGTAGTGGTGTGTTGATAGAATCTTAGTAGTGGTCATTGCTTTTGGCCACCCGTCTGAAGATTAAAATTACTGAGATATCGTACAACACAGTGGCACTTAGTTAGGTCCTACCAGCAACGTGGTATATATTGAGGATTTCGACGGGCAATGGATTCCTGCTTTAAGAACTGTCTCGAGTACAACAGGGCAGTCATTCAGTACTTATGCTTCCAAGCCCTATTTGAACCATCTCCCTGGTTTGTCACCATAGATTGTCTTTGACACTCTTTCCGGGCAGGACGTGATGCTTCCGAGATAGGAAGACCGTTCGCGGCATTCCTCCGGTATGTCTGGTTGGATTTAAGTCCCTGAAGATGGATTGTCTAAACGTCTCCAATGATCTCCTGAAGTTCTCACCAGTGAAAACGTCCATTCGGTGCTATTAACATGGTGGTTCGAGCAGTAAGGGAGAACCCGCAAAACGCGTGCGGGTTCGACGAGCCGATGCCCCTAAGTGCTGCCGACATAATGTCATTGATACCTATTTCCGGTTCCTATAACGAACTGTATGGAGGTTCATTCATCTGTGTCCCGGGCAGCAAGCAGGCGGAAGGTTCTGCTAGTCCTTACGATGACAACTAGGTCCGTAGTCAGCTGATCGGGCACTGGGGATTTTCCTTCTAAGAATGTCTACCGCACAGATGGCCCACCGACCAGGGGTAACCCCTTCGTCTGTAATACTGTTCTCTTTCGTCATCTCATATGACGACTTTAGCGGGCAGAGCACTAAGG'/>

    <sequence taxon='1' value='AGCCTTGAAAGGCACTAAAATTACACCCGCGGCCGGGGACTGTGAAGAGGGTAACCACACTTGCCCATTCGGGAAATTAATTGCGGCCGGAAAAAGTACTTATCCTAAACTGGAGTTCAATTGACCCAAGGGTCAAATCAGGTTCGCCGACGACGCGGCCATTGGGATGCATAACTCCATCCTCCCGTCTGGTCTATCTGAGTGAACTGGATTACTCGACTTAGGGGGTGTTCGCGGGACGATGTAGCCAGCGCTTATACTCGACTTAGCCCCGATGTCGTTACTAAAGGGGTGGGATACGTGGCCCTTTCTCTCGCGTCGATTTTCCGTCTTCGCAAATAACAAGCCATGGTCGGTCCTGACAGCGCCACCGGTACGCACCCACGTCGCCGATAGGTTTCGCAGAGTGGAATGATGTCAGAGTAGACACGCTACTCGACCGAGTGCACCCGCAGTCCTCGATAATTCAAGCACAGTCTCAACTCCCCTAACGGGAGCTACGACTTTTTCCACTGCAGTTGACGATCCTTAGATGAGGTATTCTCCTGGCCACAAACTTCGCAAATCTCTTATACATGTTGGTCATGATGCCATGCCCTCCTATTGCAGGGCTATCGTAGGGTGTGTTAATGCAGCAAGTTCTATGCGCCGACTTGGATAATAAAATATGCATTGATACGGTCTTACAACGCCGATATACACGGTCCCGATAAGCTCCCGAATATATGCGAGCGGGGTAAGTGTGTAGATGCGAAATCCGCAACAAGGGTCGGTCGTTACTTAGGCATAGGTAGAGTAGTTAGGCGAGGATGCATCGCCGTTGTATCTTTGCATGTAACATGGGGTCATCCCCATAAAAATGGCGGGAATAACCCAAATAACCGCCCTGATTCAAGAGGCCAACTTACACCTATAATTCTAGGGTGGCAAATTAGGCACGTCAGGATCAAGTGTCCTAGTTCACCGAAGCGGCGGTTTCAATGAATCAACACTACTTGCGTACGCAGAGATGAGTGCTGGGGAGGTACGTCTATAATCGTTGGTTGATGTAAGTGAGTGGCGGACATGTGCTCCTTTCTGGAACAACCCCGATTGTAAGGATCTGAGTTTTTAGATCTTGACTCGGTCCGGTGCGCTGCGGGCCCCAAGGGGGCGAGACCTCGTGGTTACCCAACTTTCATAGATGGACATAACCCTTCCGGTACCGCACCCCGTAGCGGACGAGTGTAGTAGCGGTGTGTTGATAGAATCATAGTAGTGGTCACTGCTTTTGGCCACCCGTCTGAAGATTAAAATTAGGGAGATATCGTACAACACAGTGGAACTTAGTTAGATCCTACCAGCAACGTGGTATTTACTGAGGATTTCGACGGGCAATGGATTCCTGCTTTAAGAACTGTCTCGAGTACAACAGGGCAGTCATTCAGTACTTATGCTTCCAAGCCCTATTTGAATCATCTCCCTGGTTTGTCACCATAGATTGTCTTTGACACTCTTTCCGGGCAGGACGTGATGCTTCCGAGATAAGAAGAGCGTTCGCGGCATTCCTACGGTATGTCTGGTTGGATTTAAGTCCCTGAAGATGGACTGTCTAAACGTCTCCAATGATCTCCTGAAGTTCTCACCAGTGAAGACGTCCATTCAGTGTTATTAACATGGTGGTTCGAGCAGTAAGGGAGAACCCGCAAAACGCTTGCGGGTTCGACGAGCCGATGTCCCTAAGTACTGCCGACATAATGTCATTGATGCCCATTTCCGGTTCCTATAACGAACTGTATGGAGGTTCATTCCTCTGTGTCCCGGGCAACAAGCAGGCGGCAGGTTCTACTAGTCCCTACGATGACAACTAGGTCCGTAGTCAGCTGATGGGGCACTGGGGATTTTCCTTCTAAAAATGTCTACCGCACAGATGGCCCACCGACCAGGGGTAACCTCTTCGTCTGTAATACTGTTCTCTTTCGTCGTCACATATGACGACTTTAGCGGGCAGAGCACTAAGG'/>

    <sequence taxon='17' value='AGCCTTGAAAGGCACTAAAATTACACCCGCGGCCGAGGACTGTGAAGAGGGTAACCACACTTGCCCATTCGGGAAATTAATTGCGGCCGGAAAAAGTACTTATCCTAAACTGGAGTTCAATTAACCCAAGGGTCAAATCAGGTTCGCCGACGACGCGGCCATTGGGATGCATAACTCCATCCTCCCGTCTGGTCTATCTGAGTGAACTGGATTACTCGACTTAGGGGGTGTTCGCGGGACGATGTAGCCAGCGCTTATACTCGACTTAGCCCCGATGTCGTTACTAAAGGGGTGGGATACGTGGCCCTTTCTCTCGCGTCGATTTTCCGTCTTCGCGAATAACAAGCCATGGTCGGTCCTGACAGCGCCACCGGTACGCACCCACGTCGCCGATAGGTTTCGCAGAGTGGAATGATGTCAGAGTAGACACGCTACTCGACCGAGTGCACCCGCAGTCCTCGATAATTCAAGCACAGTCTCAACTCCCCTAACGGGAGCTACGACTTTTTCCACTGCAGTTGACGATCCTTAGATGAGGTATTCTCCCGGCCACAAACTTCGCAAATCTCTTATACATGTTGGTCATGATGCCATGCCCTCCTATTGCAGGGCTATCGTAGGGTGTGTTAATGCAGCAAGTTCTATGCGCCGACTTGGATAATAAAATATGCATTGATACGGTCTTACAACGCCGATATACACGGTCCCGATAAGCTCCCGAATATATGCGAGCGGGGTAAGTGTGTAGATGCGAAATCCGCAACAAGGGTCGGTCGTTACTTAGGCATAGGTAGAGTAGTTAGGCGAGGATGCATCGCCGTTGTATCTTTGCATGTAACATGGGGTCATCCCCATAAAAATGGCGGGAGTAACCCAAATAACCGCCCTGATTCAAGAGGCCAACTTACACCTATAATTCTAGGGTGGCAAATTAGGCACGTCAGGATCAAGTGTCCTAGTTCACCGAAGCGGCGGTTTCAATGAATCAACACTACTTGCGTACGCAGAGATGAGTGCTGGGGAGGTACGTCTATAATCGTTGGTTGATGTAAGTGAGTGGCGGACATGTGCTCCTTTCTGGAACAACCCCGATTGTAAGGATCTGAGTTTTTAGATCTTGACTCGGTCCGGTGCGCTGCGGGCCCCAAGGGGGCGAGACCTCGTGGTTACCCAACTTTCATAGATGGACATAACCCTTCCGGTACCGCACCCCGTAGCGGACGAGTGTAGTAGCGGTGTGTTGATAGAATCATAGTAGTGGTCACTGCTTTTGGCCACCCGTCTGAAGATTAAAATTAGGGAGATATCGTACAACACAGTGGAACTTAGTTAGATCCTACCAGCAACGTGGTATATACTGAGGATTTCGACGGGCAATGGATTCCTGCTTTAAGAACTGTCTCGAGTACAACAGGGCAGTCATTCAGTACTCATGCTTCAAAGCCCTATTTGAATCATCTCCCTGGTTTGTCACCATAGATTGTCTTTGACACTCTTTCCGGGCAGGACGTGATGCTTCCGAGATAGGAAGAGCGTTCGCGGCATTCCTACGGTATGTCTGGTTGGATTTAGGTCCCTGAAGATGGACTGTCTAAACGTCTCCAATGATCTCCTGAAGTTCTCACCAGTGAAGACGTCCATTCAGTGTTATTAACATGGTGGTTCGAGCAGTAAGGGAGAACCCGCAAAACGCTTGCGGGTTCGGCGAGCCGATGTCCCTAAGTACTGCCGACATAATGTCATTGATGCCCATTTCCGGTTCCTATAACGAATTGTATGGAGGTTCATTCCTCTGTGTCCCGGGCAACAAGCAGGCGGCAGGTTCTACTAGTCCCTACGATGACAACTAGGTCCGTAGTCAGCTGATGGGGCACTGCGGATTTTCCTTCTAAAAATGTCTACCGCACAGATGGCCCACCGACCAGGGGTAACCTCTTCGTCTGTAATACTGTTCTCTTTCGTCCTCACATATGACGACTTTAGCGGGCAGAGCACTAAGG'/>

    <sequence taxon='2' value='AGCCTTGAAAGGCACTAAAATTACACCCGCGGCCGAGGACTGTGAAGAGGGTAACCACACTTGCCCATTCGGGAAATTAATTGCGGCTGGAAAAAGTACTTATCCTAAACTGGAGTTCAATTGACCCAAGGGTCAAATCAGGTTCGCCGACGACGCGGCCATTGGGATGCATAACTCCATCCTCCCGTCTGGTCTATCTGAGTGAACTGGATTACTCGACTTAGGGGGTGTTCGCGGGACGATGTAGCCAGCGCTTATACTCGACTTAGCCCCGATGTCGTTACTAAAGGGGTGGGATACGTGGCCCTTTCTCTCGCGTCGATTTTCCGTCTTCGCAAATAACAAGCCATGGTCGGTCCTGACAGCGCCACCGGTACGCACCCACGTCGCCGATAGGTTTCGCAGAGTGGAATGATGTCAGAGTAGACACGCTACTCGACCGAGTGCACCCGCAGTCCTCGATAATTCAAGCACAGTCTCAACTCCTCTAACGGGAGCCACGACTTTTTCCACTGCAGTTGACGATCCTTAGATAAGGTATTCTCCTGGCCACAAACTTCGCAAATCTCTTATACATGTTGGTCATGATGCCATGCCCTCCTATTGCAGGGCTATCGTAGGGTGTGTTAATGCAGCAAGTTCTATGCGCCGACTTGGATAATAAAATATGCATTGATACGGTCTTACAACGCCGATATACACGGTCCCGATAAGCTCCCGAATATATGCGAGCCGGGTAAGTGTGTAGATGCGAAATCCGCAACAAGGGTCGGTCGTTACTTAGGCATAGGTAGAGTAGTTAGGCGAGGATGCATCGCCGTTGTATCTTTGCATGTAACATGGGGTCATCCCCATAAAAATGGCGGGAATAACCCAAATAACCGCCCTGATTCAAGAGGCCAACCTACACCTATAATTCTAGGGTGGCAAATTAGGCACGTCAGGATCAAGTGTCCTAGTTCACCGAAGCGGCGGTTTCAATGAATCAACACTACTTGCGTACGCAGAGATGAGTGCTGGGGAGGTACGTCTATAATCGTTGGTTGATGTAAGTGAGTGGCGGACATGTGCTCCTTTCTGGAACAACCCCGATTGTAAGGATCTGAGTTTTTAGATCTTGACTCGGTCCGGTGCGTTGCGGGCCCCAAGGGGGCGAGACCTCGTGGTTACCCAACTTTCATAGATGGACATAACCCTTCCGGTACCGCACCCCGTAGCGGACGAGTGTAGTAGCGGTGTGTTGATAGAATCATAGTAGTGGTCACTGGTTTTGGCCACCCGTCTGAAGATTAAAATTACGGAGATATCGTACAACACAGTGGAACTTAGTTAGATCCTACCAGCAACGTGGTATATACTGAGGATTTCGACGGGCAATGGATTCCTGCTTTAAGAACTGTCTCGAGTACAACAGGGCAGTCATTCAGTACTTATGCTTCCAAGCCCTATTTGAATCATCTCCCTGGTTTGTCACCATAGATTGTCTTTGACACTCTTTCCGGGCAGGACGTGATGCTTCCGAGATAGGAAGAGCTTTCGCGGCATTCCTACGGTATGTCTGGTTGGATTTAAGTCCCTGAAGATGGACTGTCTAAACGTCTCCAATGATCTCCTGAAGTTCTCACCAGTGAAGACGTCCATTCAGTGTTATTAACATGGTGGTTCGAGCAGTAAGGGAGAACCCGCAAAACGCTTGCAGGTTCGACGAGCCGGTGTCCCTAAGTACTGCCGACATAATGTCATTGATGCCCATTTCCGGTTCCTATAACGAACTGTATGGAGGTTCATTCCTCTGTGTCCCGGGCAACAAGCAGGCGGCAGGTTCTACTAGTCCCTACGATGACAACTAAGTCCGTAGTCAGCTGATGGGGCACTGGGGATTTTCCTTCTAAAAATGTCTACCGCACAGATGGCCCACCGACCAGGGGTAACCTCTTCGTCTGTAATATTGTTCTCTTTCGTCGTCACATATGACGACTTTAGCGGGCAGAACACTAAGG'/>

    <sequence taxon='5' value='AGCCTTGAAAGGCACTAAAATTACACCCGCGGCCGAGGACTGTGAAGAGGGTAACCACACTTGCCCATTCGGGAAATTAATTGCGGCTGGAAAAAGTACTTATCCTAAACTGGAGTTCAATTGACCCAAGGGTCAAATCAGGTTCGCCGACGACGCGGCCATTGGGATGCATAACTCCATCCTCCCGTCTGGTCTATCTGAGTGAACTGGATTACTCGACTTAGGGGGTGTTCGCGGGACGATGTAGCCAGCGCTTATACTCGACTTAGCCCCGATGTCGTTACTAAAGGGGTGGGATACGTGGCCCTTTCTCTCGCGTCGATTTTCCGTCTTCGCAAATAACAAGCCATGGTCGGTCCTGACAGCGCCACCGGTACGCACCCACGTCGCCGATAGGTTTCGCAGAGTGGAATGATGTCAGAGTAGACACGCTACTCGACCGAGTGCACCCGCAGTCCTCGATAATTCAAGCACAGTCTCAACTCCTCTAACGGGAGCTACGACTTTTTCCACTGCAGTTGACGATCCTTAGATAAGGTATTCTCCTGGCCACAAACTTCGCAAATCTCTTATACATGTTGGTCATGATGCCATGCCCTCCTATTGCAGGGCTATCGTAGGGTGTGTTAATGCAGTAAGTTCTATGCGCCGACTTGGATAATAAAATATGCATTGATACGGTCTTACAACGCCGATATACACGGTCCCGATAAGCTCCCGAGTATATGCGAGCGGGGTAAGTGTGTAGATGCGAAATCCGCAACAAGGGTCGGTCGTTACTTAGGCATAGGTAGAGTAGTTAGGCGAGGATGCATCGCCGTTGTATCTTTGCATGTAACATGGGGTCATCCCCATAAAAATGGCGGGAATAACCCAAATAACCACCCTCATTCAAGAGGCCAACCTACACCTATAATTCTAGGGTGGCAAATTAGGCACGTCAGGATCAAGTGTCCTAGTTCACCGAAGCGGCGGTTTCAATGAATCAACACTACTTGCGTACGCAGAGATGAGTGCTGGGGAGGTACGTCTATAATCGTTGGTTGATGTAAGTGAGTGGCGGACATGTGCTCCTTTCTGGAACAACCCCGATTGTAAGGACCTGAGTTTTTAGATCTTGACTAGGTCCGGTGCGCTGCGGGCCCCAAGGGGGCGAGACCTCGTGGTTACCCAACTTTCATAGATGGACATAACCCTTCCGGTACCGCACCCCGTAGCGGACGAGTGTAGTAGCGGTGTGTTGATAGAATCATAGTAGTGGTCACTGCTTTTGGCCACCCGTCTGAAGATTAAGATTACGGAGATATCGTACAACACAGTGGAACTTAGTTAGATCCTACCAGCAACGTGGTATATACTGAGGATTTCGACGGGCAATGGATTCCTGCTTTAAGAACTGTCTCGAGTACAACAGGGCGGTCATTCAGTACTTATGCTTCCAAGCCCTATTTGAATCATCTCCCTGGTTTGTCACCATAGATTGTCTTTGACACTCTTTCCGGGCAGGACGTGATGCTTCCGAGATAAGAAGAGCGTTCGCGGCATTCCTACGGTATGTCTGGTTGGATTTAAGTCCCTGAAGATGGACTGTCTAAACGTCTCCAATGATCTCCTGAAGTTCTCACCAGTGAAGACGTCCATTCAGTGTTATTAACATGGTGGTTCGAGCAGTAAAGGAGAACCCGCAAAACGCTTGCAGGTTCCACGAGCCGGTGTCCCTAAGTACTGCCGACATAATGTCATTGATGCCCATTTCCGGTTCTTATAACGAACTGTATGGAGGTCCATTCCTCTGTGTCCCGGGCAACAAGCAGGCGGCAGGTTCTACTAGTCCCTACGATGACAACTAAGTCCGTAGTCAGCTGATGGGGCACTGGGGATTTTCCTTCTAAAAATGTCTACCGCACAGATGGCCCACCGACCAGGGGTAACCTCTTCGTCTGTAATATTGTTCTCTTTCGTCGTCACATATGACGACTTTAGCGGGCAGAACACTAAGG'/>

    <sequence taxon='13' value='AGCCTTGAAAGGCACTAGAATTACACCCGCGGCCGAGGACTGTGAAGAGGGTAACCACACTTGCCCATTCGGGAAATTAATTGCGGGTGGAAAAAGTACTTATCCTAAACTGGAGTTCAATTGACCCAAGGGTCAAATCAGGTTCGCCGACGACGCGGCCATTGGGATGCATAACTCCATCCTCCCGTCTGGTCTATCTGAGTGAACTGGATTACTCGACTTAGGGGGTGTTCGCGGGACGATGTAGCCAGCGCTTATACTCGACTTAGCCCCGATGTCGTTACTAAAGGGGTGGGATACGTGGCCCTTTCTCTCGCGTCGATTTTCCGTCTTCGCAAATAACAAGCCATGGTCGGTCCTGACAGCGCCACCGGTACGCACCCACGTCGCCGATAGGTTTCGCGGAGTGGAATGATGTCAGAGTAGACACGCTACTCGACCGAGTGCACCCGCAGTCCTCGATAATTCAAGCACAGTCTCAACTCCTCTAACGGGAGCTACGACTTTTTCCACTGCAGTTGACGATCCTTAGATAAGGTATTCTCCTGGCCAAAAACTTCGCAAATCTCTTACACATGTTGGTCATGATGCCATGCCCTCCTATTGCAGGGCTATCGTAGGGTGTGTTAATGCTGCAAGTTCTATGCGCCGACTTGGACAATAAAATATGCCTTGATACGGTCTTACGACGCCGATATACACGGTCCCAATAAGCTCCCGAATATATGCGAACGGGGTAAGTGTGTAGACGCGAAATCCGCAACAAGGGTCGGTCGTTACTTAGGCATAGGTAGAGTAGTTAGGCGAGGATGCATCGCCGTTGTATCTTTGCATGTAACATGGGGTCATCCCCATAAAAATGGCGGGAATAACCCAAATAACCGCCCTGATTCAAGAGGCCAACCTACACCTATAATTCTAGGGTGGCAAATTAGGCACGTCAGGATCAAGTGTCCTAGTTCACCGAAGCGGCGGTTTCAATGAATCAACACTACTTGCGTACGCAGAGATGAGTGCTGGGGAGGTACGTCTATAATCGTTGGTTGATGTAAGTGAGTGGCGGACATGTGCTCCTTTCTGGAACAACCCCGATTGTAAGGATCTGAGTTTTTAGATCTTGACTCGGTCCGGTGCGCTGCGGGCCCCAAGGGGGCGAGACCTCGTGGTTACCCAACTTTCATAGATGGACATAACCCTTCCGGTACCGCACCCCGTAGCGGACGAATGTAGTAGCGGTGTGTTGATAGAATCATAGTAGTGGTCACTGCTTTTGGCCACCCGTCTGAAGATTAAAATTACGGAGATATCGTACAACACAGTGGAACTTAGTTAGATCCTACCAGCAACGTGGTATATACTGAGGATTTCGACGGGCAATGGATTCCTGCTTTAAGAACTGTCTCGAGTACAACAGGGCAGTCATTCAGTACTTATGCTTCCAAGCCCTATTTGAATCATCTCCCTGGTTTGTCACCATAGATTGTCTTTGACACTCTTTCCGGGCAGGACGTGATGCTTCCGAGATAAGGAGAGCGTTCGCGGCATTCCTACGGTATGTCTGGTTGGATTTAAGTCCCTGAAGATGGACTGTCTAAACGTCTCCAATGATCTCCTGAAGTTCTCACCAGTGAAGACGTCCATTCAGTGTTATTAACATGGTGGTTCGAGCGGTAAGGGAGAACCCGCAAAACGCTTGCAGGTTCCACGAGCCGGTGTCCCTAAGTACTGCCGACATAATGTCATTGATGCCCATTTCCGGTTCCTATAACGAACTGTATGGAGGTTCATTCCTCTGTGTCCCGGGCAACAAGCAGGCGGCAGGTTCTACTAGTCCCTACGATGACAACTAAGTTCGTAGTCAGCTGATGGGGCACTGGGGATTTTCCTCCTAAAAACGTCTACCGCACAGATGGCCCACCGACCAGGGGTAACCTCTTCGTCTGTAATATTGTTCTCTTTCGTCGTCACATATGACGACTTTAGCGGGCAGAACACCAAGG'/>

    <sequence taxon='14' value='AGCCTTGAAAGGCACTAAAATGACACCCGCGGCCGAGGACTGTGAAGAGGGTAACCACACTTGCCCATTCGGGAAATTAATTGCGGCTGGAAAAAGTACTTATCCTAAACTGGAGTTCAATTGACCCAAGGGTCAAATCAGGTTCGCCGACGACGCGGCCATTGGGATGCATAACTCCATCTTCCCGTCTGGTCTATCTGAGTGAACTGGATTACTCGACTTAGGGGGTGTTCGCGGGACGATGTAGCCAGCGCTTATACTTGACTTAGCCCCGATGTCGTTACTAAAGGGGTGGGATACGTGGCCCTTTCTCTCGCGTCGATTTTCCGTCTTCGCAAATAACAAGCCATGGTCGGTCCTGACAGCGCCACCGGTACGCACCCACGTCGCCGATAGGTTTCGCAGAGTGGAATGATGTCAGAGTAGACACGCTACTCGACCGAGTGCACCCGCAGTCCTCGATAATTCAAGCACAGTCTCAACTCCTCTAACGGGAGCTACGACTTTTTCCACTGCAGTTGACGATCCGTAGATAAGGTATTCTCCTGGCCACAAACTTCGCAAATCTCTTATACATGTTGGTCATGATGCCATGCCCTCCTATTGCAGGGCTATCGTAGGGTGTGTTAATGCTGCAAGTTCTATGCGCCGACTTGGATAATAAAATATGCATTGATACGGTCTTACAACGCCGATATACACGGTCCCGATAAGCTCCCGAATATATGCGAGCGGGGTAAGTGTGTAGATGCGAAATCCGCAACAAGGGTCGGTCGTTACTTAGGCATAGGTAGAGTAGTTAGGCGAGGATGCATCGCCGTTGTATCTTTGCATGTAACATGGGGTCATCCCCATAAAAATGGCGGGAATAACCCAAATAACCGCCCTTATTCAAGAGGCCAACCTACACCTATAATTCTAGGGTGGCAAATTAGGCACGTCAGGATCAAGTGTCCTAGTTCACCGAAGCGGCGGTTTCAATGAATCAACACTACTTGCGTACGCAGAGATGAGTGCTGGGGAGGTACGTCTATGATCGTTGGTTGATGTAAGTGAGTGGCGGACATGTGCTCCTTTCTGGAACAACCCCGATTGTAAGGATCTGCGTTTTTAGATCTTGACTCGGTCCGGTGCGCTGCGGGCCCCAAGGGGGCGAGACCTCGTGGTTACCCAACTTTCATAGATGGACATAACCCTTCCGGTACCGCACCCCGTAGCGGACGAGTGTAGTAGCGGTGTGTTGATAGAATCATAGTAGTGGTCACTGCTTTTGGCCACCCGTCTGAAGATTAAAATTAGGGAGATATCGTACAACACAGTGGAACTTAGTTAGATCCTACCAGCAACGTGGTATATACTGAGGATTTCGACGGGAAATGGATTCCTGCTTTAAGAACTGTCTCTAGTACAACAGGGCAGTCATTCAGTACTTATACTTCCAAGCCCTATTTGAATCATCTCCCTGGTTTGTCACCATAGATTGTCTTTGACACTCTTTCCGGGCAGGACGTGATGCTTCCGAGATAAAAAGAGCGTTCGCGGCATTCCTACGGTATGTCTGGTTGGATTTAAGTCCCTGAAGATGGACTGTCTAAACGTCTCCAGTGATCTCCTGAAGTTCTCACCGGTGAAGACGTCCATTCAGTGTTATTAACATGGTGGTTCGAGCAGTAAGGGAGAACCCGCAAAACGCTTGCAGGTTCCACGAGCCGGTGTCCCTAAGTACTGCCGACATAATGTCATTGATGCCCATTTCCGGTTCCTATAACGAACTGTATGGAGGTTCATTCCTCTGTGTCCCGGGCAACAAGCAGGCAGCAGGTTCTACTAGTCCCTACGATGACAACTAAGTTCGTAGTCAGCTGATGGGGCACTGGGGATTTGCCTTCTAAAAATGTCTACCGCACAGATGGCCCACCGACCAGGGGTAACCTCTTCGTCTGTAATATTGTTCTCTTTCGTCGTCACATATGACGACTTTAGCGGGCAGAACACCAAGG'/>

    <sequence taxon='24' value='AGCCTTGAAAGGCACTAAAATTACACCCGCGGCCGAGGACTGTGAAGAGGGTAACCACACTTGCCCATTCGGGAAATTAATTGCGGCTGGAAAAAGTACTTATCCTAAACTGGAGTTCAATTGACCCAAGGGTCAAATCAGGTTCGCCGACGACGCGGCCATTGGGATGCATAACTCCATCCTCCCGTCTGGTCTATCTGAGTGAACTGGATTACTCGACTTAGGGGGTGTTCGCGGGACGATGTAGCCAGCGCTTATACTCGACTTAGCCCCGATGTCGTTACTAAAGGGGTGGGATACGTGGCCCTTTCTCTCGCGTCGATTTTCCGTCTTCGCAAATAACAAGCCATGGTCGGTCCTGACAGCGCCACCGGTACGCACCCACGTCGCCGATAGGTTTCGCAGAGTGGAATGATGTCAGAGTAGACACGCTACTCGACCGAGTGCACCCGCAGTCCTCGATAATTCAAGCACAGTCTCAACTCCTCTAACGGGAGCTACGACTTTTTCCACTGCAGTTGACGATCCTTAGATAAGGTATTCTCCTGGCCACAAACTTCGCAAATCTCTTATACATGTTGGTCATGATGCCATGCCCTCCTATTGCAGGGCTATCGTAGGGTGTGTTAATGCAGCAAGTTCTATGCGCCGACTTGGATAATAAAATATGCATTGATACGGTCTTACGACGCCGATATACACGGTCCCGATAAGCTCCCGAATATATGCGAGCGGGGTAAGTGTGTAGATGCGAAATCCGCAACAAGGGTCGGTCGTTACTTAGGCATAGGTAGAGTAGTTAGGCGAGGATGCATCGCCGTTGTATCTTTGCATGTAACATGGGGTCATCCCCATAAAAATGGCGGGAATAACCCAAATAACCGCCCTGATTCAAGAGGCCAACCTACACCTATAATTCTAGGGTGGCAAATTAGGCACGTCAGGATCAAGTGTCCTAGTTCACCGAAGCGGCGGTTTCAATGAATCAACACTACTTGCGTACGCAGAGATGAGTGCTGGGGAGGTACGTCTATAATCGTTGGTTGATGTAAGTGAGTGGCGGACATGTGCTCCTTTCTGGAACAACCCCGATTGTAAGGATCTGAGTTTTTAGATCTTGACTCGGTCCGGTGCGCTGCGGGCCCCAAGGGGGCGAGACCTCGTGGTTACCCAACTTTCATAGATGGACATAACCCTTCCGGTACCGCACCCCGTAGCGGACGAGTGTAGTAGCGGTGTGTTGATAGAATCATAGTAGTGGTCACTGCTTTTGGCCACCCGTCTGAAGATTAAAATTACGGAGATATCGTACAACACAGTGGAACTTAGTTAGATCCTGCCAGCAACGTGGTATATACTGAGGATTTCGACGGGCAATGGATTCCTGCTTTAAGAACTGTCTCGAGTACAACAGGGCAGTCATTCAGTACTTATGCTTCCAAGCCCTATTTGAATCATCTCCCTGGTTTGTCACCATAGATTGTCTTTGACACTCTTTCCGGGCAGGGCGTGATGCTTCCGAGATAAGAAGAGCGTTCGCGGCATTCCTACGGTATGTCTGGTTGGATTTAAGTCCCTGAAGATGGATTGTCTAAACGTCTCCAATGATCTCCTGAAGTTCTCACCAGTGAAGACGTCCATTCAGTGTTATTAACATGGTGGTTCGAGCAGTAAGGGAGAACCCGCAAAACGCTTGCAGGTTCCACGAGCCGGTGTCCCTAAGTACTGCCGACATAATGTCATTGATGCCCATTTCCGGTTCCTATAACGAACTGTATGGAGGTTCATTCCTCTGTGTCCCGGGCAACAAGCAGGCGGCAGGTTCTACTAGTCCCTACGATAACAACTAAGTTCGTAGTCAGCTGATGGGGCACTGGGGATTTTCCTTCTAAAAATGTCTACCGCACAGATGGCCCACCGACCAGGGGTAACCTCTTCGTCTGTAATATTGTTCTCTTTCGTCGTCACATATGACGACTTTAGCGGGCAGAGCACTAAGG'/>

    <sequence taxon='129' value='AGCCTTGAAAGGCACTAAAATTACACCCGCGGCCGAGGACTGTGAAGAGGGTAACCACACTTGCCCATTCGGGAAATTAATTGCGGCTGGAAAAAGTACTTATCCTAAACTGGAGTTCAATTGACCCAAGGGTCAAATCAGGTTCGCCGACGACGCGGCCATTGGGGTGCATAACTCCATCCTCCCGTCTGGTCTATCTGAGTGAACTGGATTACTCGACTTAGGGGGTGTTCGCGGGACGATGTAGCCAGCGCTTATACTCGACTTAGCCCCGATGTCGTTACTAAAGGGGTGAGATACGTGCCCCTTTCTCTCGCGTCGATTTTCCGTCTTCGCAAATAACAAGCCATGGTCGGTCCTGACAGCGCCACCGGTACGCACCCACGTCGCCGATAGGTTTCGCAGAGTGGAATGATGTCAGAGTAGACACGCTACTCGACCGAGTGCACCCGCAGTCCTCGATAATTCAAGCACAGTCTCAACTCCTCTAACGGGAGCTACGACTTTTTCCACTGCAGTTGACGATCCTTAGATAAGGCATTCTCCTGGCCACAAACTTCGCAAATCTCTTATACATGTTGGTCATGATGCCATGCCCTCCTATTGCAGGGCTATCGTTGGGTGTGTTAATGCAGCAAGTTCTATGCGCCGACTTGGATAATAAAATATGCATTGATACGGTCTTACGACGCCGATATACACGGTCCCGATAAGCTCCCGAATATATGCGAGCGGGGTAAGTGTGTAGATGCGAAATCCGCAACAAGGGTCGGTCGTTACTTAGGCATAGGTAGAGTAGTTAGGCGAGGATGCATCGCCGTTGTATCTTTGCATGTAACACGGGGTCCTCCCCATAAAAATGGCGGGAATAACCCAAATAACCGCCCTGATTCAAGAGGCCAACCTACACCTATAATTCTAGGGTGGCAAATTAGGCACGTCAGGATCAAGTGTCCTAGTTCACCGAAGCGGCGGTTTCAATGAATCAACACTACTTGCGTACGCAGAGATGAGTGCTGGGGAGGTACGTCTATAATCGTTGGTTGATGTAAGTGAGTGGCGGACATGTGCTCCTTTCTGGAACAACCCCGATTGTAAGGATCTGAGTTTTTAGATCTTGACTCGGTCCGGTGCGCTGCGGGCCCCAAGGGGGCGAGACCTCGTGGTTACCCAACTCTCATAGATGGACATAACCCTTCCGGTACCGCACCCCGTAGCGGACGAGTGTAGTAGCGGTGTGTTGATAGAATCATAGTAGTGGTCACTGCTTTTGGCCACCCGTCTGAAGATTAAAATTACGGAGATATCGTACAACACAGTGGAACTTAGTTAGATCCTACCAGCAACGTGGTATATACTGTGGATTTCGACGGGCAATGGATTACTGCTTTAAGAACCGTCTCGAGTACAACAGGGCAGTCATTCAGTACTTATGCTTCCAAGCCCTATTTGAATCATCTCCCTGGTTTGTCACCATAGATTGTCTTTGACACTCTTTCCGGGCAGGACGTGATGCTTCCGAGATAAGAAGAGCGTTCGCGGCATTCCTACGGTATGTCTGGTTGGATTTAAGTCCCTGAAGATGGATTGTCTAAACGTCTCCAATGATCTCCTGAAGTTCTCACCAATGAAGACGTCCATTCAGTGTTATTAACATGGTGGTTAGAGCAGTAAGGGAGAACCCGCAAAACGCTTGAAGGTTCCACGAGCCGGTGTCCCTAAGTACTGCCGACATAATGTCATTGATGCCCATTTCCGGTTCCTATAACGAACTGTATGGAGGTTCATTCCTCTGTGTCCCGGGCAACAAGCAGGCGGCAGGTTCTACTAGTCCCTACGATAACAACTAAGTTCGTAGTCAGCTGACGGGGCACTGGGGATTTTCCTTCCAAAAATGTCTACCGAACAGATGGCCCACCGACCAGGGGTAACCTCTTCGTCTGTAATATTGTTCTCTTTCGTCGTCACATAAGACGACTTTAGCGGGCAGAGCACTAAGG'/>

    <sequence taxon='47' value='AGCCTTGAAAGGCACTAAAATTACACCCGCGGCCGAGGACTGTGAAGAGGGTAACCACACTTGCCCATTCGGGAAATTAATTGCGGCTGGAAAAAGTACTTATCCTAAACTGGAGTTCAATTGACCCAAGGGTCAAATCAGGTTCGCCGACGACGCGACCATTGGGATGCATAACTCCATCCTCCCGTCTGGTCTATCTGAGTGAACTGGATTACTCGACTTAGGGGGTGTTCGCGGGACGATGTAGCCAGCGCTTATACTCGACTTAGCCCCGATGTCGTTACTAAAGGGGTGGGATACGTGGCCCTTTCTCTCGCGTCGATTTTCCGTCTTCGCAAATAACAAGCCATGGTCGGTCCTGACAGCGCCACCGGTACGCACCCACGTCGCCGATAGGTTTCGCAGAGTGGAATGATGTCAGAGTAGACACGCTACTCGACCGAGTGCACCCGCAGTCCTCGATAATTCAAGCACAGTCTCAACTCCTCTAACGGGAGCTACGACTTTTTCCACTGCAGTTGACGATCCTTAGATAAGGTATTCTCCTGGCCACAAACTTCGCAAATCTCTTATACATGTTGGTCATGATGCCATGCCCTCCTATTGCAGGGCTATCGTAGGGTGTGTTAATGCAGCAAGTTCTATGCGCCGACTTGGATAATAAAATATGCATTGATACGGTCTTACAACGCCGATATACACGGTCCCGATAAGCTCCCGAATATATGCGAGCGGGGTAAGTGTGTAGATGCGAAATCCGCAACAAGGGTCGGTCGTTACTTAGGCATAGGTAGAGTAGTTAGGCGAGAATGCATCGCCGTTGTATCTTTGCCTGTAACATGGGGTCATCCCCATAAAAATGGCGGGAATAACCCAAATAACCGCCCTGATTCAAGAGGCCAACCTACACCTATAATTCTAGGGTGGCAAATTAGGCACGTCAGGATCAAGTGTCCTAGTTCACCGAAGCGGCGGTTTCAATGAATCAACACTACTTGCGTACGCAGAGATGAGTGCTGGGGAGGTACGTCTATAATCGTTGGTTGATGTAAGTGAGTGGCGGACATGTGCTCCTTTCTGGAACAACCCCGATTGTAAGGATCTGAGTTTTTAGATCTTGACTCGGTCCGGTGCGCTGCGGGCCCCAAGGGGGCGAGACCTCGTGGTTACCCAACTTTCATAGATGGACATAACCCTTCCGGTACCGCACCCCGTAGCGGACGAGTGTAGTAGCGGTGTGTTGGTAGAATCATAGTAGTGGTCACTGCTTTTGGCCACCCGTCTGAAGATTAAAATTACGGAGATATCGTACAACACAGTGGAACTTAGTTAGATCCTACCAGCAACGTGGTATATACTGAGGATTTCGACGGGCAATGGATTCCTGCTTTAAGAACTGTCTCGAGTACAACAGGGCAGTCATTCAGTACTTATGCTTCCAAGCCCTATTTGAATCATCTCCCTGGTTTGTCACCATAGATTGTCTTTGACACTCTTTCCGGGCAGGACGTGATGCTTCCGAGATAAGAAGAGCGTTCGCGGCATTCCTACGGTATGTCTGGTTGGATTTAAGTCCCTGAAGATGGATTGTCTAAACGTCTCCAATGATCTCCTGAAGTTCTCACCAGTGAAGACGTCCATTCAGTGTTATTAACATGGTGGTTCGAGCAGTAAGGGAGAACCCGCAAAACGCTTGCAGGTTCCACGAGCCGGTGTCCCTAAGTACTGCCGACATAATGTCATTGATGCCCATTTCCGGTTCCTATAACGAACTGTATGGAGGTTCATTCCTCTCTGTCCCGGGCAACAAGCAGGCGGCAGGTTCTACTAGTCCCTACGATAACAACTAAGTTCGTAGTCAGCTGATGGGGCACTGGGGATTTTCCTTCTAAAAATGTCTACCGCACAGATGGCCCACCGACCAGGGGTAACCTCTTCGTCTGTAATATTGTTCTCTTTCGTCGTCACATATAACGACTTTAGCGGGCAGAGCACTAAGG'/>

    <sequence taxon='48' value='AGCCTTGAAAGGCACTAAAATTACACCCGCGGCCGAGGACTGTGAAGAGGGTAACCACACTTGCCCCTTCGGGAAATTAATTGCGGCTGGAAAAAGTACTTATCCTAAACTGGAGTTCAATTGACCCAAGGGTCAAATCAGGTTCGCCGACGACGCGACCATTGGGATGCATAACTCCATCCTCCCGTCTGGTCTATCTGAGTGAACTGGATTACTCGACTTAGGGGGTGTTCGCGGGACGCTGTAGCCAGCGCTTATACTCGACTTAGCCCCGATGTCGTTACTAAAGGGGTGGGATACGTGGCCCTTTCTCTCGCGTCGATTTTCCGTCTTCGCAAATAACAAGCCATGGTCGGTCCTGACAGCGCCACCGGTACGCACCCACGTCGCCGATAGGTTTCGCAGAGTGGAATGATGTCAGAGTAGACACGCTACTCGACCGAGTGCACCCGCAGTCCTCGATAATTCAAGCACAGTCTCAACTCCTCTAACGGGAGCTACGACTTTTTCCACTGCAGTTGACGATCCTTAGATAAGGTATTCTCCTGGCCACAAACTTCGCAAATCTCTTATACATGTTGGTCATGATGCCATGCCCTCCTATTGCAGGGCTATCATAGGGTGTGTTAATGCAGCAAGTTCTATGCGCCGACTTGGATAATAAAATATGCATTGATACGGTCTTACAACGCCGATATACACGGTCCCGATACGCTCCCGAATATATGCGAGCGGGGTAAGTGTGTAGATGCGAAATCCGCAACAAGGGTCGGTCGTTACTTAGGCATAGGTAGAGTAGTTAGGCGAGAATGCATCGCCGTTGTATCTTTGCCTGTAACATGGGGTCATCCCCATAAAAATGGCGGGAATAACCCAAATAACCGCCCTGATTCAAGAGGCCAACCTACACCTATAATTCTAGGGTGGCAAATTAGGCACGTCAGGATCAAGTGTCCTAGTTCACCGAAGCGGCGGTTTCAATGAATCAACACTACTTGCGTACGCAGAGATGAGTGCTGGGGAGGTACGTCTATAACCGTTGGTTGATGAAAGTGAGTGGCGGACATGTGCTCCTTTCTGGAACAACCCCGATTGTAAGGATCTGAGTTTTTAGATCTTGACTCGGTCCGGTGCGCTGCGGGCCCCAAGGGGGCGAGACCTCGTGGTTACCCAACTTTCATAGATGGACATAACCCTTCCGGTACCGCACCCCGTAGCGGACGAGTGTAGTAGCGGTGTGTTGATAGAATCATAGTAGTGGTCACTGCTTTTGGCCACCCGTCTGAAAATTAAAATTACGGAGATATCGTACAACACAGTGGAACTTAGTTAGATCCTACCAGCAACGTGGTATATACTGAGGATTTCGACGGGCAATGGATTCCTGCTTTAAGGACTGTCTCGAGTACACCAGGGCAGTCATTCAGTACTTATGCTTCCAAGCCCTATTTGAATCATCTCCCTGGTTTGTCACCATAGATTGTCTTTGACACTCTTTCCGGGCAGGACGTGATGCTTCCGAGATAAGAAGAGCGTTCGCGGCATTCCTACGGTATGTCTGGTTGGATTTAAGTCCCTGAAGATGGATTGTCTAAACGCCTCCAATGATCTCCTGAAGTTCTCACCAGTGAAGACGTCCATTCAGTGTTATTAACATGGTGGTTCGAGCAGTAAGGGAGAACCCGCAAAACGCTTGCAGGTTCCACGAGCCGGTGTCCCTAAGTACTGCCGACATAATGTCATTGATGCCCATTTCCGGTTCCTATGACGAACTGTATGGAGGTTCATTCCTCTCTGTCCCGGGCAACAAGCAGGCGGCAGGTTCTACTAGTCCCTACGATAACAAATAAGTTCGTAGTCAGCTGATGGGGCACTGGGGATTTTCCTTCTAAAAATGTCTACCGCACAGATGGCCCACCGACCAGGGGTAACCTCTTCGTCTGTAATATTGTTCTCTTTCGTCGTCACATATGACGACTTTAGCGGGCAGAGCACTAAGG'/>

    <sequence taxon='55' value='AGCCTTGAAAGGCACTAAAATTACACCCGCGGCCGAGGACTGTGAAGAGGGTAACCACACTTGCCCATTCGGGAAATTAATTGCGGCTGGAAAAAGTACTTATCCTAAACTGGAGTTCAATTGACCCAAGGGTCAAATCAGGTTCGCCGACGACGCGACCATTGGGATGCATAACTCCATCCTCCCGTCTGGTCTATCTGAGTGAACTGGATTACTCGACTTAGGGGGTGTTCGCGGGACGATGTAGCCAGCGCTTATACTCGACTTAGCCCCGATGTCGTTACTAAAGGGGTGGGATACGTGGCCCTTTCTCTCGCGTCGATTTTCCATCTTCGCAAATAACAAGCCATGGTCGGTCCTGACAGCGCCACCAGTACGCACCCACGTCGCCGATAGGTTTCGCAGAGTGGAATGATGTCAGAGTAGACACGCTACTCGACCGAGTGCACCCGCAGTCCTCGATAATTTAAGCACAGTCTCAACTCCTCTAACGGGAGCTACGACTTTTTCCACTGCAGTTGACGATCCTTAGATAAGGTATTCTCCTGGCCACAAACTTCGCAAATCTCTTATACATGTTGGTCATGATGCCATGCCCTCCTATTGCAGGGCTATCGTAGGGTGTGTTAATGCAGCAAGTTCTATGCGCCGACTTGGATAATAAAATATGCATTGATACGGTCTTACAACGCCGATATACACGGTCCCGATAAGCTACCGAATATATGCGAGCGGGGTAAGTGTGTAGATGCGAAATCCGCAACAAGGGTCGGTCGTTACTTAGGCATAGGTAGAGTAGTTAGGCGAGAATGCATCGCCGTTGTATCTTTGCCTGTAACATGGGGTCATCCCCATAAAAATGGCGGGAATAACCCAAATAACCGCCCTGATTCAAGAGGCCAACCTACACCTATAATTCTAGGGTGGCAAATTAGGCACGTCAGGATCAAGTGTCCTAGTTCACCGAAGCGGCGGTTTCAATGAATCAACACTACTCGCGTACGCAGAGATGAGTGCTGGGGAGGTACGTCTATAATCGTTGGTTGATGTAAGTGAGTGGCGGACATGTGCTCCTTTCTGGAACAACCCCGATTGTAAGGATCTGAGTTTTTAGATCTTGACTCGGTCCGGTGCGCTGCGGGCCCCAAGGGGGCGAGACCTCGTGGTTACCCAACTTTCATAGATGGACATAACCCTTCCGGTACCGCACCCCGTAGCGGACGAGTGTAGTAGCGGTGTGTTGATAGAATCATAGTAGTGGTCACTGCTTTTGGCCACCCGTCTGAAGATTAAAATTACGGAGATATCGTACAACACAGTGGAACTTAGTTAGATCCTACCAGTAACGTGGTATATACTGAGGATTTCGACGGGCAATGGATTCCTGCTTTAAGAACTGTCTCGAGTACAACAGGGCAGCCATTCAGTACTTATGCTTCCAAGCCCTATTTGAATCATCTCCCTGGTTTGTCACCATAGATTGTCTTTGACACTCTTTCCGGGCAGGACGTGATGCTTCCGAGATAAGAAGAGCGTTCGCGGCATTCCTACGGTATGTCTGGTTGGATTTAAGTCCCTGAAGATGGATTGTCTAAACGTCTCCAATGATCTCCTGAAGTTCCCACCAGTGAAGACGTCCATTCAGTGTTATTAACATGGTGGTTCGAGCAGTAAGGGAGAACCCGCAAAACGCTTGCAGGTTCCACGAGCCGATGTCCCTAAGTACTGCCGACATAATGTCATTGATGCCCATTTCCGGTTCCTATAACGAACTGTATGGAGGTTCATTCCTCTCTGTCCCGGGCAACAAGCAGGCGGCAGGTTCTACTAGTCCCTACGATAACAACTAAGTTCGTAGTCAGCTGATGGGGCACTGGGGATTTTCCTTCTAAAAATGTCTACCGCACAGATGGCCCACCGACCAGGGGTAACCTCTTCGTCTGTAATATTGTTCTCTTTCGTCGTCACATATGACGATTTTAGCGGGCAGAGCACTAAGG'/>

    <sequence taxon='122' value='AGCCTTGAAAGGCACTAAAATTACACCCGCGGCCGAGGACTGTGAAGAGGGTAACCACACTTGCCCATTCGGGAAATTAATTGCGGCTGGAAAAAGTACTTATCCTAAACTGGAGTTCAATTGACCCAAGGGTCAAATCAGGTTCGCCGACGACGCGACCATTGGGATGCATAACTCCGCCCTCCCGTCTGGTCTATCTGAGTGAACTGGATTACTCGACTTAGGGGGTGTTCGCGGGACGATGTAGCCAGCGCTTATACTCGACTTAGCCCTGATGTCGTTACTAAAGGGGTGGGATACGTGGCCCTTTATCTCGCGTCGATTTTCCATCTTCGCAAATAACACGCCATGGTCGGTCCTGACAGCGCCACCAGTACGCACCCACGTCGCCGATAGGTTTCGCAGAGTGGAATGATGTCAGAGTAGACACGCTACTCGACCGAGTGCACCCGCAGTCCTCGGTAATTCAAGCACAGTCTCAACTCCTCTAACGGGAGCTACGACTTTTTCCACTGCAGTTGACGATCCTTAGATAAGGTATTCTCCTGGCCACAAACTTCGCAAATCTCTTATACATGTTGGTCATGATGCCATGCCCTCCTATTGCAGGGCTATCGTAGGGTGTGTTAATGCAGCAAGTTCTATGCGCCGACTTGGATAATAAAATATGCATTGATACGGTCTTACAACGCCGATATACGCGGTCCCGATAAGCTACCGAATATATGCGAGCGGGGTAAGTGTGTAGATGCGAAATCCGCAACAAGGGTCGGTCGTTACTTAGGCATAGGTAGAGTAGTTAGGCGAGAATGCATCGCCGTTGTATCTTTGCCTGTAACATGGGGTCATCCCCATGAAAATGGCGGGAATAACCCAAATAACCGCCCTGATTCAAGAGGCCAACCTACACCTATAATTCTAGGGTGGCAAATTAGGCACGTCAGGATCAAGTGTCCTAGTTCACCGAAGCGACGGTTTCAATGAATCAACACTACTCGCGTACGCAGAGATGAGTGCTGGGGAGGTACGTCTATAATCGTTGGTTGATGTAAGTGAGTGGCGGACATGTGCTCCTTTCTGGAACAACCCCGATTGTAAGGATCTGGGTTTTTAGATCTTGACTCGGTCCGGTGCGCTGCGGGCCCCAAGGGGGCGAGACCTCGTGGTTACCCAACTTTCATAGATGGACATAACCCTTCCGGTACCGCACCCCGTAGCGGACGAGTGTAGTAGCGGTGTGTTGATAGAATCATAGTAGTGGTCACTGCTTTTGGCCACCCGTCTGAAGATTAAAATTACGGAGATATCGTACAACACAGTGGAACTTAGTTAGATCCTACCAGTAACGTGGTATATACTGAGGATTTCGACGGGCAATGGATTCCTGCTTTAAGCACTGTTTCGAGTACAACAGGGCAGCCATTCAGTACTTATGCCTCCAAGCCCTATTTGAATCATCTCCCTGGTTTGTCACCATAGATTGTCTTTGACACTCTTTCCGGGCAGGACGTGATGCTTCCGAGATAAGAAGAGCGTTCGCGGCATTCCTACGGTATGTCTGGTTGGATTTAAGTCCCTGAAGATGGATTGTCTAAACGTCTCCAATGATCTCCTGAAGTTCTCACCAGTGAAGACGTCCATTCAGTGTTATTAACATGGTGGTTCGAGCAGTAAGGGGGAACCCGCAAAGCGCTTGCAGGTTCCACGAGCCGGTGTCCCTAAGTACTGCCGACATAATGTCATTGATGCCCATTTCCGGGTCCTATAACGAACTGTATGGAGGTTCATTCCTCGCTGTCCCGGGCAACAAGCAGGCGGCAGGTTCTACTAGTCCCTACGATAACAACTAAGTTCGTAGTCAGCTGATGGGGCACTGGGGATTTTCCTTCTAAAAATGTCTACCGCACAGATGGCCCACCGACCAGGGGTAACCTCTTCGTCTGTAATATTGTTCTCTTTCGTCGTCACATATGACGACTTTAGCGGGCAGAGCACTAAGG'/>

    <sequence taxon='81' value='AGCCTTGCAAGGCACTAAAATTACACCCGCGGCCGAGGACTGTGAAGAGGGTAACCACACTTGCCCATTCGGGAAATTAATTGCGGCTGGAAAAAGTACTTATCCTAAACTGGAGTTCAATTGACCCAAGGGTCAAATCAGGTTCGCCGACGACGCGACCATTGGGATGCATAACTCCATCCTCCCGTCTGGTCTATCTGAGTGAACTGGATTACTCGACTTAGGGGGTGTTCGCGGGACGATGTAGCCAGCGCTTATACTCGACTTAGCCCCGATGTCGTTACTAAAGGGGTGGGATACGTGGCCCTTTCTCTCGCGTCGATTTTCCGTCTTCGCAAATAACAAGCCATGGTCGGTCCTGACAGCGCCACCAGTACGCACCCACGTCGCCGATAGGTTTCGCAGAGTGGAATGATGTCAGAGTAGACACGCTACTCGACCGAGTGCACCCGCAGTCCTCGATAATTCAAGCACAGTCTCAACTCCTCTAACGGGAGCTACGACTTTTTCCACTGCAGTTGACGATCCTTAGATAAGGTATTCTCCTGGCCACAAACTTCGCAAATCTCTTATACATGTTGGTCATGATGCCATGCCCTCCTATTGCAGGGCTATCGTAGGGTGTGTTAATGCAGCAAGTTCTATGCGCCGACTTGGATAATAAAATATGCATTGATACGGTCTTACAACGACGATATACACGGTCCCGATAAGCTACCGAATATATGCGAGCGGGGTAAGTGTGTAGATGCGAAATCCGCAACAAGGGTCGGTCGTTACTTAGGCATAGGTAGAGTAGTTAGGCGAGAATGCATCGCCGTTGTATCTTTGCCTGTAACATGGGGTCATCCCCATAAAAATGGCGGGAATAACCCAAATAACCGCCCTGATTCAAGAGGCCAACCTACACCTATAATTCTAGGGTGGCAAATTAGGCACGTCAGGATCAAGTGTCCTAGTTCACCGAAGCGGAGGTTTCAATGAATCAACACTACTCGCGTACGCAGAGATGAGTGCTGGGGAGGTACGTCTATAATCGTTGGTTGATGTAAGTGAGTGGCGGACATGTGCTCCTTTCTGGAACAACCCCGATTGTAAGGATCTGAGTTTTTAGATCTTGACTCGGTCCGGTGCGCTGCGGGCCCCAAGGGGGCGAGACCTCGTGGTTACCCAACTTTCATAGATGGACATAACCCTTCCGGTACCGCACCCCGTAGCGGACGAGTGTAGTAACGGTGTGTTGATAGAATCATAGTAGTGGTCACTGCTTTTGGCCACCCGTCTGAAGATTAAAATTACGGAGATATCGTACAACACAGTGGAACCTAGTTAGATCCTACCAGTAACGTGGTATATACTGAGGATTTCGACGGGCAATGGATTCCTGCTTTAAGAACTGTCTCGAGTACAACAGGGCAGTCATTCAGTACTTATGCTTCCAAGCCCTATTTGAATCATCTCCCTGGTTTGTCACCATAGATTGTCTTTGACACTCTTTCCGGGCAGGACGTGATGCTTCCGAGATAAGAAGAGCGTTCGCGGCATTCCTACGGTATGTCTGGTTGGATTTAAGTCCCTGAAGATGGATTGTCTAAACGTCTCCAATGATCTCCTGAAGTTCTCACCAGTGAAGACGTCCACTCAGTGTTATTAACATGGTGGTTCGAGCAGTAAGGGAGAGCCCGCAAAACGCTTGCAGGTTCCACGAGCCGGTGTCCCTAAGTACTGCCGACATAATGTCATTGATGCCCATTTCCGGTTCCTATAACGAACTGTATGGAGGTTCATTCCTCTCTGTCCCGGGCAACAAGCAGGCGGCAGGTTTTACTAGTCCCTACGATAACAACTAAGTTCGTAGTCAGCTGATGGGGCACTGGGGATTTTCCTTCTAAAAATGTCTACCGCACAGATGGCCCACCGACCAGGGGTAACCTCTTCGTCTGTAATATTGTTCTCTTTCGTCGTCACATATGACGACTTTAGCGGGCAGAGCACTAAGG'/>

    <sequence taxon='60' value='AGCCTTGAAAGGCACTAAAATTACACCCGCGGCCGAGGACTGTGAAGAGGGTAACCACACTTGCCCATTCGGGAAATTAATTGCGGCTGGAAAAAGTACTTATCCTAAACTGGAGTTCAATTGACCCAAGGGTCAAATCAGGTTCGCCGACGACGCGACCATTGGGATGCATAACTCCATCCTCCCGTCTGGTCTATCTGAGTGAACTGGATTACTCGACTTAGGGGGTGTTCGCGGGACGATGTAGCCAGCGCTTATACTCGACTTAGCCCCGATGTCGTTACTAAAGGGGTGGGATGCGTGGCCCTTTCTCTCGCGTCGATTTTCCGTCTTCGCAAATAACAAGCCATGGTCGGTCCTGACAGCGCCACCAGTACGCACCCACGTCGCCGATAGGTTTCGCAGAGTGGAATGATGTCAGAGTAGACACGCTACTCGACCGAGTGCACCCGCAGTCCTCGATAATTCAAGCACAGTCTCAACTCCTCTAACGGGAGCTACGACTTTTTCCACTGCAGTTGACGATCCTTAGATAAGGTATTCTCCTGGCCACAAACTTCGCAAATCTCTTATACATGTTGGTCATGATGCCATGCCCTCCTATTGCAGGGCTATCGTAGGGTGTGTTAATGCAGCAAGTTCTATGCGCCGACTTGGATAATAAAATATGCATTGATACGGTCTTACAACGCCGATATACACGGTCCCGATAAGCTACCGAATATATGCGAGCGGGGTAAGTGTGTAGATGCGAAATCCGCAACAAGGGTCGGTCGTTACTTAGGAATAGGTAGAGTAGTTAGGCGAGAATGCATCGCCATTGTATCTTTGCCTGTAACATGGGGTCATCCCCATAAAAATGGCGGGAATAACCCAAATAACCGCCCTGATTCAAGAGGCCAACCTACACCTATAATCCTAGGGTGGCAAATTAGGCACGTCAGGATCAAGTGTCCTAGTTCACCGAAGCGGCGGTTTCAATGAATCAACACTACTCGCGTACGCAGAGATGAGTGCTGGGGAGGTACGTCTATAATCGTTGGTTAATGTAAGTGAGTGGCGGACATGTGCTCCTTTCTAGAACAACCCCGATTGTAAGGATCTGAGTTTTTAGATCTTGACTCGGTCCGGTGCGCTGCGGGCCCCAAGGGGGCGAGACCTCGTGGTTACCCAACTTTCATAGATGGACATAACCCTTCCGGTACCGCACCCCGTAGCGGACGAGTGCAGTAGCGGTGTGTTGATAGAATCATAGTAGTGGTCACTGCTTTTGGCCACCCGTCTGAAGATTAAAATTACGGAGATATCGTACAACACAGTGGAACTTAGTTAGATCCTACCAGTAACGTGGTATATACTGAGGATTTCGACGGGCAATGGATTCCTGCTTTAAGAACTGTCTCGAGTACAACAGGGCAGTCATTCAGTACTTATGCTTCCAAGCCCTATTTGAATCATCTCCCTGGTTTGTCACCATAGATTGTCTTTGACACTCTTTCCGGGCAGGACGTGATGCTTCCGAGATAAGAAGAGCGTTCGCGGCATTCCTACGGTATGTCTGGTTGGATTTAAGTCCCTGAAGATGGACTGTCTAACCGTCTCCAATGATCTCCTGAAGTTCTCACCAGTGAAGACGTCCATTCAGTGTTATTAACATGGTGGTTCGAGCAGTAAGGGAGAACCCGCAAAACGCTTGCAGGTTCCACGAGCCGGTGTCCCTAAGTACTGCCAACATAATGTCATTGATGCCCATTTCCGGTTCCTATAACGAACTGTATGGAGGTTCATTCCTCTCTGTCCCGGGCAACAAGCAGGCGGCAGGTTCTACTAGTCCCTACGATAACAACTAAGTTCGTAGTCAGCTGATGGGGCACTGGGGATTTTCCTTCTAAAAATGTCTACCGCACAGATGGCCCACCGACCAGGGGTAACCTCTTCGTCTGTAATATTGTTCTCTTTCGTCGTCACATATGACGACTTTAGCGGGCAGAGCACTAAGG'/>

    <sequence taxon='98' value='AGCCTTGAAAGGCACTAAAATTACACCCGCGGCCGAGGACTGTGAAGAGGGTAACCACACTTGCCCATTCGGGAAATTAATTGCGGCTGGAAAAGGTACTTATCCTAAACTGGAGTTCAATTGACCCAAGGGTCAAATCAGGTTCGCCGACGACGCGACCATTGGGATGCATAACTCCATCCTCCCGTCTGGTCTATCTGAGTGAACTGGATTACTCGACTTAGGGGGTGTTCGCGGGACGATGTAGCCAGCGCTTATACTCGACTTAGCCCCGATGTCGTTACTAAAGGGGTGGGATACGTGGCCCTTCCTCTCACGTCGATTTTCCGTCTTCGCAAATAACAAGCCATGGTCGGTCCTGACAGCGCCACCAGTACGCACCCACGTCGCCGATAGGTTTTGCAGAGTGGAATGATCTCAGAGTAGACACGCTACTCGACCGAGTGCACCCGCAGTCCTCGATAATTCAAGCACAATCTCAACTCCTCTAACGGGAGCTACGACTTTTTCCACTGCAGTTGACGATCCTTAGATAAGGTATTCTCCTGGCCACAAACTTCGCAAATCTCTTATACATGTTGGTCATGATGCCATGCCCTCCTATTGCAGGGCTATCGTAGGGTGTGTTAATGAAGCAAGTTCTATGCGCCGACTTGGATAATAAAATATGCATTGATACGGTCTTACAACGCCGATATACACGGTCCCGATAAGCTACCAAATATATGCGAGCGGGGTAAGTGTGTAGATGCGAAATCCGCAACAAGGGTCGGTCGTTACTTAGGCATAGGTAGAGTAGTTAGGCGAGAATGCATCGCCGTTGTATCTTTGCCTGTAACATGGGGTCATCCCCATAAAAATGGCGGGAATAACCCAAATGACCGCCCTGATTCAAGAGGCCAACCTACACCTATAATTCTAGGGTGGCAAATTAGGCACGTCAGGATCAAGTGTCCTAGTTCACCGAAGCGGCGGTTTCAATGAATCAACACTACTCGCGTACGCAGAGATGAGTGCTGGGGAGGTACGTCTATAATCGTTGGTTGATGTAAGTGAGTGGCGGACATGTGCTCCTTTCTGGAACAACCCCGATTGTAAGGATCTGAGTTTTTAGATCTTGACTCGGTCCGGTGCGCTGCGGGCCCCAAGGGGGCGAGACCTCATGGTTACCCAACTTTCATAGATGGACATAACCCTTCCGGTACCGCACCCCGTAGCGGACGAGTGTAGTAGCGGTGTGTTGATAGAATCATAGTAGTGGTCACTGCTTTTGGCCACCCGTCTGAAGATTAAAATTACGGAGATATCGTACAACACAGTGGAACTTAGTTAGATCCTACCAGCAACGTGGTATATACTGAGGATTTCGACGGGCAATGGATTCCTGCTTTAAGAACTGTCTCGAGTACAACAGGGCAGTCATTCAGTACTTATGCTTCCAAGCCCTATTTGAATCATCTCCCTGGTTTGTCACCATGGATTGTCTTTGACACTCTTTCTGGGCAGGACGTGATGCTTCCGAGATAAGAAGAGCGCTCGCGGCATTCCTACGGTATGTCTGGTTGGATTTAAGTCCCTGAAGATGGATTGTCTAAACGTCTCCAATGATCTCCTGAAGTCCTCACCAGTGAAGACGTCCATTCAGTGTTATTAACATGGTGGTTCGAGCAGTAAGGGAGAACCCGCAAAACGCTTGCAGGTTCCACGAGCCGGTGTCCCTAAGTACTGCCGACATAATGTCATTGATGCCCATTTTCGGTTCCTATAACGAACTGTATGGAGGTTCATTCCTCTCTGTCCCGGGCAACAAGCAGGCGGCAGGTTCTACTAGTCCCTACGATAACAACTAAGTTCGTAGTCAGCTGATGGGGCACTGGGGATTTTCCTTCTAAAAATGTCTACCGCACAGATGGCCCATCAACTAGGGGTAACCTCTTCGTCTGTAATATTGTTCTCTTTCCTCGTCACATATGACGACTTTAGCGGGCAGAGCACTAAGG'/>

    <sequence taxon='120' value='AGCCTTGAAAGGCACTAAAATTACACCCGCGGCCGAGGACTGTGAAGAGGGTAACCACACTTGCCCATTCGGGAAATTAATTGCGGCTGGAAAAAGTACTTATCCTAAACTGGAGTTCAATTGACCCAAGGGTCAAATCAGGTTCGCCGACGACGCGGCCATTGGAATGCATAACTCCATCCTCCCGTCTGGTCTATCTGAGTGAACTGGATTACTCGACTTAGGGGGTGTTCGCGGGACGATGTAGCCAGCGCTTATACTCGACTTAGCCCCGATGTCGTTACTAAAGGGGTGGGATACGTGGCCCTTTCTCTCGCGTCGATTTTCCGTCTTCGCAAATAACAAGCCATGGTCGGTCCTGACAGCGCCACCGGTACGCACCCACGTCGCCGATAGGTTCTGCAGAGTGGAATGATGTCAGAGTAGACACGCTACTCGACCGAGTGCACCCGCAGTCCTCGATAATTCAAGCACAGTCTCAACCCCTCTAACGGGAGCTACGACTTTTTCCACTGCAGTTGACGATCCTTAGATAAGGTATTCTCCTGGCCACAAACTTAGCAAATCTCTTATACATGTTGGTCATGCTGCCATGCCCTCCTATTGCAGGGCTATCGTAGGGTGTGTTAATGCAGCAAGTTCTATGCGCCGACTTGGATAATAAAATATGTATTGATACGGTCTTACAACGCCGATATACACGGTTCCGATAAGCTCCCGAATATATGCGAGCGGGGTAAGTGTGTAGATGCGAAATCCGCAACAAGGGTCGGTCGTTAATTAGGCATAGGTAGAGTAGTTAGGCGAGGATGCATCGCCGTTGTATCTTTGCATGTAACATGGGGTCATCCCCATAAAAATGGCGGGAATAACCCAAATAACCGCCCTGATTCAAGAAGCCAACCTACATCTATAATTCTAGGGTGGCAAATTAGGCACGTCAGGATCAAGTGTCCTAGTTCACCGAAGCGGCGGTTTCAATGAATCAACACTACTTGCGTACGCAGAGATGAGTGCTGGGGAGATATGTCTATAATCGTTGGTTAATGTAAGTGAGTGGCGGACATGTGCTCCTTTCTGGAACAACCCCGATTGCAAGGATCTGAGTTTTTAGATCTTGACTCGGTCCGGTGCGCTGCGGGCCCCAAGGGGGCGAGACCTCGTGGTTACCCAACTTTCATAGATGGACATAACCCTTCCGGTACCGCACCCCGTAGTGGACGAATGTAGTAGCGGTGTGTTGATAGAATCATAGTAGTGGTCACTGCTTTTGGCCACCCGTCTGAAGATTAAAATTACGGAGATATCGTACAACACAGTGGAACTTAGTTAGATCCTACCAGCAACCTGGTATATACTGAGGATTTCGACGGGCGATGGATTCCTGCTTTAAGAACTGTCTCGAGTACAACAAGGCAGTCATTCAGTACTTATGCTTCCAAGCCCTATTTGAATCATCTCCCAGGTTTGTCACCATAGATTGTCTTTGACACTCTCTCCGGGCAGGACGTGATGCTTCCGAGATAAGAAGAGCGTTCGCGGCATTCCTACGGTATGTCTGGTTGGATTTAAGTCCCTGAAGATGGATTGTCTAAACGTCTCCAATGATCTACTGAAGTTCTCACCAGTGAAGACGTCCATTCAGTGTTATTAACATGGTGGTTCGAGCAGTAAGGGAGAACCCGCAAAACGCTTGCAGGTTCCACGAGCCGGTGTCCCTAAGTACTGCCGACATAATGTCATTGATGCCCATTTCCGTTTCCTATAACGAACTGTATGGAGGTTCATTCCTCTGTGTCCCGAGCAACCAGCAGGCGGCAGGTTCTACTAGTCCCTACGATAACAACTAAGTTCGTAGTCAGCTGATGGGGCACTGGGGATTTTCCTTCTAAAAATGTCTACCGCACAGATGGCCCACCGACCAGGGGTAACCTCTTCGTCTGTAATGTTGTTCTCTTTCGTCGTCACATATGACGACTTTAGCGGGCAGAGCACTAAGG'/>

    <sequence taxon='85' value='AGCCTTGAAAGGCACTAAAATTACACCCGCGGCCGAGGACTGTGAAGAGGGTAACCACACTTGCCCATTCGGGAAATTAATTGCGGCTGGAAAAAGTACTTATCCTAAACTGGACTTCAATTGACCCAAGGGTCAAATCAGGTTCGCCGACGACGCGGCCATTGGGATGCATAACTCCATCCTCCCGTCTGGTCTATCTGAGTGAACTGGATTACTCGACTTAGGGGGTGTTCGCGGGACGATGCAGCCAGCGCTTATACTCGACTTAGCCCCGATGTCGTTACTGAAGGGGTGGGATACGTGGCCCTTTCTCTCGCGTCGATTTTCCGTCTTCGCAAATAACAAGCCATGGTCGGTCCTGACAGCGCCACCGGTACGCACTCACGTCGCCGATAGGTTTCGCAGAGTGGAATGATGTCAGAGTAGACACGCTACTCGACCGAGTGCACCCGCAGTCCTCGATAATTCAAGCACAGTCTCAACTCCTCTAACGGGAGCTACGACTTTTTCCACTGCAGTTGACGATCCTTAGATAAGGTATTCTCCTGGCCACAAACTTCGCAAATCTCTTATACATGTTGGTCATGATGCCATGCCCTCCTATTGCAGGGCTATCGTAGGGTGTGTTAATGCAGCAAGTTCTATGCGCCGACTTGGATAATAAAATATGCATTTATACGGTCTTACAACGCCGATATACACGGTCCCGATAAGCTCCCGAATATATGCGAGCGGGGTAAGTGTGTCGATGCGAAATCCGCAACAAGGGTCGGTCGTTACTTAGGCATAGGTAGAGTAGTTAGGCGAGGATGCATCGCCGTTGTATCTTTGCATGTAACAGAGGGTCATCCCCATAAAAATGGCGGGAATAACCCAAATAACCGCCCTGATTCAAGAGGCCAACCTACACCTATAATTCTAGGGTGGCAAATTAGGCACGTCAGGATCAAGTGTCCTAGTTCACCGAAGCGGCGGTTTCAATGAATCAACACTACTTGCGTACGCAGAGATGAGTGCTGGGGAGGTACGTCCATAATCGTTGGTTGATGTAAGTGAGTGGCGGACATGTGCTCCTTTCTGGAACAACCCCGATTGTAAGGATCTGAGTTTTTAGATCTTGACTCGGTCCGGTGCGCTGCGGGCCCCAAGGGGGCGAGACCTCGTGGTTACCCAACTTTCATAGATGGACATAACCCTTCCGGTACCGCACCCCGTAGCGGACGAGTGTAGTAGCGGTGTGTTGATAGAATCATAGTAGTGGTCACTGCTTTTGGCCACCCGTCTGAAGATTAAAATTACGGGGGTATCGTACAACACAGTGGAACTTAGTTAGATCCTACTAGCAACGTGGTATGTACTGAGGATTTCGACGGGCAACGGAGTCCTGCTTTAAGAACTGTCTCGAGTACAACAGGGCAATCATTCAGTACTTATGCTTCCAAGCCCTATTTGAATCATCTCCCTGGTTTGTCACCATAGATTGTCTTTGACACTCTTTCCGGGCAGGACGTGATGCTTCCGAGATAAGAAGAGCGTTCGCGGCATTCCTACGGTATGTCTGGTTGGATTTAAGTCCCTGAAGATGGATTGTCTAAACGTCTCCAATGATCTCCTGAAGTTCTCACCAGTGAAGACGTCCATTCAGTGTTATTAACATGGTGGTTCGAGCAGTAAGGGAGAACCCGCAAAACGCTTGCAGGTTCCACGAGCCGGTGTCCCTAAGTACTGCCGACATAATGTCATTGATGCCCATTTCCGGTTCCTATAACGAACTGTATGGAGGTTCATTCCTCTGTGTCCCGGGCAACAAGCAGGCGGCAGGTTCTACTAGTCCCTACGATGACAACTAAGTTCGTAGTCAGCTGATGGGGCACTGGGGATTTTCCTTCTAAAAATGTCTACCGCACAGATGGCCCACCGACCAGGGGTAACCTCTTCGTCTGTAATATTGCTCTCTTTCGTCGTCACATATGACGTCTTTAGCGGGCAGAGCACTAAGG'/>

    <sequence taxon='135' value='AGCCTTGAAAGGCACTAAAATTACACCCGCGGTCGAGGACTGTGAAGAGGGTAACCACACTTGCCCATTCGGGAAATTAATTGCGGCTGGAAAAAGTACTTATCCTAAACTGGACTTCAATTGACCCAAGGGTCCAATCAGGTTCGCCGACGACGCGGCCATTGGGATGCATAACTCCATCCTCCCGTCTGGTCTATCTGAGTGAACTGGATTACTCGACTTAGGGGGTGTTCGCGGGACGATGTAGCCAGCGCTTATACTCGACTTAGCTCCGATGTCGTTACTAAAGGGGTGGGATACGTGGCCCCTTCTCTCGCGTCGATTTTCCGTCTTCGCAAATAACAAGCCATGGTCGGTCCTGACAGCGCCACCGGTACGCACTCACGTCGCCGATAGGTTTCGCAGAGTGGAATGATGTCAGAGTAGACACGCTACTCGATCGAGTGCACCCGCAGTCCTCGATAATTCAAGCACAGTCTTAACTCCTCTAACGGGAGCTACGACTTTTTCCACTGCAGTCGACGATCCTTAGATAAGGTATTCTCCTGGCCAAAAACTTCGCAAATCTCTTATACATGTTGGTCATGATGCCCTGCCCTCCTATTGCAGGGCTATCGTAGGGTGTGTTAATGCAGCAAGTTCTATGCGCCGACTTGGATAATAAAATATGCATTGATACGGTCTTACAACGCCGATATACACGGTCCCGATAAGCTCCCGAATATATGCGAGCGGGGTAAGTTTGTCGATGCGAAATCCGCAACAAGGGTCGGTCGTTACTTAGGCATAGGTAGAGTAGTTAGGCGAGGATGCATCGCCGTTGTATCTTTGCATGTAACAGGGGGTCATCCCCATAAAAATGGCGGGAATAACCCAAATAACCGCCCTGATTCAAGAGGCCAACCTACACCTATAATTCTAGGGTGGCAAATTAGGCACGTCAGGATCAAGTGTCCTAATTCACCGAAGCGGCAGTTTCAATGAATCAACACTACTTGCGTACGCAGAGATGAGTGCTGGGGAGGTACGTCCATAATCGTTGGTTGATGTAAGTGAGTGGCGGACATGTGCTCCTTTCTGGAACAACCCCGATTGTAAGGATCTGAGTTTTTAGATCTTGACTCGGTCCGGTGCGCTGCGGGCCCCAAGGGGGCGAGACCTCGTGGTTACCCAACTTTCATAGATGGACATAACCCTTCCGGTACCGCACCCCGTAGCGGACGAGTGTAGTAGCGGTGTGTTGATAGAATCATAGTAGTGGTCACTGCTTTTGGCCACCCGTCTGAAGATTAAAATTACGGGGATATCGTACAACACAGTGGAACTTAGTTAGATCCTACCAGCAAGGTGGTATATACTGAGGATTTCGACGGGCAACGGAGTCCTGCTTTAAGAACTGTCTCGAGTACAACAGGGCAATCATTCAGTACTTATGCTTCCAAGCCCTATTTGAATCATCTCCCTGGTTTGTCACTATAGATTGTCTTTGACACTCTTTCCGGGCAGGACGTGATGCTTCCGAGATAAGAAGAGCGTTCGCGGCATTCCTACGGTATGTCTGGTTGCATTTAAGTCCCTGAAGATGGATTGTCTAAACGTCTCCAATGATCCCCTGAAGTTCTCACCAGTGAAGACGTCCATTCAGTGTTATTAACATGGTGGTTCGAGCCGTAAGGGAGAACCCGCAAAACGCTTGCAGGTTCCACGAGCCGGTGTCCCTAAGTACTGCCGACATAATGTCATTGATGCCCATTTCCGGTTCCTATAACGAACTGTATGGAGGTTCATTCCTCTGTGTCCCGGGCAACAAGCAGGCGGCAGGTTCTACTAGTCCCTACGATGACAACTAAATTCGTAGTCAGCTGATGGGGCACTGGGGATTTTCCTTCTAAAAATGTCTACCGCACAGATGGCCCACCGACCAGGGGTAACCTCTTCGTCTGTAATATTGCTCTCTTTCGTCGTCACATATGACGTCTTTAGCGGGCGGAGCACTAAGG'/>

    <sequence taxon='101' value='AGCCTTGAAAGGCACTAAAATTACACCCGCGGCCGAGGACTGTGAAGAGGGTAACCACACTTGCCCATTCGGGAAATTAATTGCGGCTGGAAAAAGTACTTATCCTAAACTGGACTTCAATTGACCCAAGGGTCAAATCAGGTTCGCCGACGACGCGGCCATTGGGATGCATAACTCCATCCTCCCGTCTGGTCTATCTGAATGAACTGGATTACTCGACTTAGGGGGTGTTCGCGGGACGATGTAGCCAGCGCTTATACTCGACTTAGCCCCGATGTCGTTACTAAAGGGATGGGATACGTGGCCCTTTCTCTCGCGTCGATTTTCCGTCTTCGCAAATAACAAGCCATGGTCGGTCCTGACAGCGCCACCGGTACGCACTCACGTCGCCGATGGGTTTCGCAGAGTGGAATGATGTCAGAGTAGACACGCTACTCTACCGAGTGCACCCGCAGTCCTCGATAATTCAAGCACAGTCTCAACTCCTCTAACGGGAGCTACGACTTTTTCCACTGCAGTTGACGATCCTTAGATAAGGTATTCTCCTGGCCACAAACTTCGCAAATCTCTTATACATGTTGGTCATGACGCCATGCCCTCCTATTGCAGGGCTATCGTAGGGTGTGTTAATGCAGCAAGTTCTATGCGCCGACTTGGATAATAAAATATGCATTGATACGGTCTTACAACGCCGATATACACGGTCCCGATAAGCTCCCGAATATATGCGAGCGGGGTAAGTGTGTAGATGCGAAATCCGCAACAAGGGTCGGTCGTTACTTAGGCATAGGTAGAGTAGTTAGGCGAGGATGCATCGCCGTTGTATCTTTGCATGTAACATAGGGTCATCCCCATAAAAATGGCGGGAATAACCCAAATAACCGCCCTGATTCAAGAGGCCAACCTACACCTATAATTCTAGGGTGGCAAATTAGGCACGTCGGGATCAAGTGTCCTAGTTCACCGAAACGGCGGTTTCAATGAATCAACACTACTTGCGTACGCAGAGATGAGTGCTGGGGAGGTACGTCTATAATCGTTGGTTGATGTAAGTGAGTGGCGGACATGTGCTCCTTTCTGGAACAACCCCGATTGTAAGGATCTGAGTTTTTAGATCTTGACTCGGTCCGGTGCGCTGCGGGCCCCAAGGGGGCGAGACCTCGTGGTTACCCAACTTTCATAGATAGACATAACCCTTCCGGTACCGGACCCCGTAGCGGACGAGTGTAGTAGCGGTGTGTTGATAGAATCATAGTAGTGGTCACTGCTTTTGGCCACCCGTCTGAAGATTAAAATTACGGAGATATCGTACAACACAGTGGAACTTAGTTAGATCCTACCAGCAACGTGGTATATACTGAGGATTTCGACGGGCAACGGATTCCTGCTTTAAGAACTGTCTCGAGTACAACAGGGCAGTCATTCAGTACTTATGCTTCCAAGCCCTATTTGAATCATCTCCCTGGTTTGTCACCATAGATTGTCTTTGACACTCTTTCCGGGCAGGACGTGATGCTTCCGAGATAAGAAGAGCGTTCGCGGCATTCCTACGGTATGTCTGGTTGGATTTAAGTCCCTGAAGATGGATTGTCTAAACGTCTCCAATGATCTCCTGAAGTTCTCACCAGTGAAGACGTCCATTCAGTGTTATTAACATGGCGGTCCGAGCAGTAAGGGAGAACCCGCAAAACGCTTGCAGGTTCCACGAGCCGGTGTCCATAAGTACTGCCGACATAATGTCATTGATGCCCATTTCCGGTTCCTATAACGAACTGTATGGAGGTTCATTCCTCTGTGTCCCGGGCAACAAGCAGGCGGCAGGTTCTACTAGTCCCTACGATAACAACTAAGTTCGTAGTCAGCTGATGGGCCACTGGGGATTTTCCTTCTAAAAATGTCTACCGCACAGATGGCCCACCGACCAGGGGTAACCTCTTCGTCTGTAATATTGTTCTCTTTCGTCATCACATATGACGACTTTAGCGTGCAGAGCACTAAGG'/>

    <sequence taxon='23' value='AGCCTTGAAAGGCACTAAAATTACACCCGCGGCCGAGGACTGTGAAGAGGGTAACCACACTTGCCCATTCGGGAAATTAATTGCGGCTGGAAAAAGTACTTATCCTAAACTCGAGTTCAATTGACCCAAGGGTCAGATCAGGTTCGCCGACGACGCGGCCATTGGGATGCATAACTCCATCCTCCCGTCTGGTCTATCTGAGTGAACTGGATTACTCGACTTAGGGGGTGTTCGCGGGACGATGTAGCCAGCGCTTCTACTCGACTTAGCCCCGATGTCGTTACTAAAGGGGTGGGATACGTGGCCCTTTCTCTCGCGTCGATTTTCCGTCTTCGCAAATAACAAGCCATGGTCGGTCCTGACAGCGCCACCGGTACGCACCCACGTCGCCGATAGGTTTCGTAGAGTGGAATGATGTCAGAGTAGACACGCTACCCGACCGAGTGCACCCGCAGTCCTCGATAATTCAAGCACAGTCTCAACTCCTCTAACGGGAGCTACGACTTTTTCCACTGCAGTTGACGATCCTTAGATAAGGTATTCTCCTGGCTACAAACTTCGCAAATCTCTTATACGTGTTGGTCATGATGCCATGCCCTCCTATTGCAGGGCTATCGTAGGGTGTGTTGATGCAGCAAGTTCTATGCGCCGACTTGGATAATAAAATATGCATTGATATGGTCTTACAACGCCGATATACACGGTCCCGATAAGCTCCCGAATATATGCGAGCGGGGTGAGTGTGTAGATGCGAAATCCGCAACAAGGGTCGGTCGTTACTTAGGCATAGGTAGAGTAGTTAGGCGAGGATGCATCGCCGTTGTATCTTTGCATGTAACATGGGGTCATCCCCATAAAAATGGCGGGAATAACCCAAATAACCGCCCTGATTCAAGAGGCCAACCTACACCTATAATTCTAGGGTGGCAAATTAGGCACGTCAGGATCAAGTGTCCTAGTTCACCGAAGCGGCGGTTTCAATGAATCAACACTACTTGCGTACGCAGAGATGAGTGCTGGGGAGGTACGTCTATAATCATTGATTGATGTAAGTGAGTGGCGGACATGTGCTCCTTTCTGGAACAACCCCGATTGTAAGGATCTGAGTTTTTAGATCTTAACTCGGTCCGTTGCGCTGCGGGCCCCAAGGGGGCGAGACCTCGTGGTTACCCAACGTTCATAGATGGACATAACCCTTCCGGTACTGCACCCTATAGCGGACGAGTGTAGTAGCGGTGTGTTGATAGAATCATAGTAGTGGTCACTGCTTTTGGTCACCCGTCTGAAGATTAAAATTACGGAGATATCGTACAACACAGTGGAACTTAGTTAGATCCTACCAGCAACGTGGTATATACTGAGGATTTCGACGGGCAGTGGATTCCTGCTTTAAGAACTGTCTCGAGTACAACGGGGCAGTCATTCAGTACTTATGCTTCCAAGCCCTATTTGAATCATCTCCCTGGTTTGTCACCATAGATTGTCTTTGACACTCTTTCCGGGCAGGACGTGATGCTTCCGAGATAAGAAGAGCGTTCGCGGCATTCCTACGGTATGTCTGGTTGGATTGAAGTCCCTGAAGATGGACTGTCTAAACGTCTCCAATGATCTCCTGAAGTTCTCACCAGTGAAGACGTCCATTCCGTGTTATTAACATGGTGGTTCGAGCAGTAAGGGAGAACCCGCAAAACGCTTGCAGGTTCCACGAGCCGGTGTCCCTAAGTACTGCCGACATAATGTCATTGATGCCCATTTCCGGTTCCTATAACGAACTGTATGGCGGTTCATTCCTCTGTATCCCGGGCAACAAGCAGGCGGCAGGTTCTACTAGTCCCTACGATGACAACTAAGTCCGTAGTCAGCTGATTGGGCACTGGGGATTTTCCTTCTAAAAATGTCTACCGCACAGATGGCCCACCGACCAAGGTTGACCTCTTCGTCTGTAATATTGTTCTCTTTCGTCGTCACATATGACGACTTTAGCGGGCAGAACACTAAGG'/>

    <sequence taxon='30' value='AGCCTTGAAAGGCACTAAAATTACACCCGCGGCCGAGGACTGTGAAGAGGGTAACCACACTTGCCCATTCGGGAAATTAATTGCGGCTGGAAAAAGTACTTATCCTAAACTCGAGTTCAATTGACCCAAGGGTCAACTCAGGTTCGCCGACGACGCGGCCATTGGGATGCATAACTCCATCCTCCCGTCTGGTCTATCTGAGTGAACTGGATTACTCGACTTAGGGGGTGTTCGCGGGACGATGTAGCCAGCGCTTCTACTCGACTTAGCCCCGATGTCGTTACTAAAGGGGTGGGATACGTGGCCCTTTCTCTCGCGTCGATTTTCCGTCTTCGCAAATAACAAGCCATGGTCGGTCCTGACAGCGCCACCGGTACGCACCCACGTCGCCGATAGGTTTCGTAGAGTGGAATGATGTCAGAGTAGACACGCTACCCGACCGAGTGCACCCGCAGTCCTCGATAATTCAAGCACAGTCTCAACTCCTCTAACGGGAGCTACGACTTTTTCCACTGCAGTTGACGATCCTTAGATAAGGTATTCTCCTGGCCACAAACTTCGCAAATCTCTTATACATGTTGGTCATGATGCCATGCCCTCCTATTGCAGGGCTATCGTAGGGTGTGTTAATGCAGCAAGTTCTATGCGCCGACTTGGATAATAAAATATGCATTGATATGGTCTTACAACGCCGATATACACGGTCCCGATAAGCTCCCGAATATATGCGAGCGGGGTAAGTGTGTAGATGCGAAATCCGCAACAAGGGTCGGTCGTTACTTAGGCATAGGTAGAGTAGTTAGGCGAGGATGCATCGCCGTTGTATCTTTGCATGTAACATGGGGTCATCCCCATAAAAATGGCGGGAATAACCCAAATAACCGCCCTGATTCAAGAGGCCAACCTACACCTATAATTCTAGGGTGGCAAATTAGGCACGTCAGGATCAAGTGTCCTAGTTCACCGAAGCGGCAGTTTCAATGAATCAACACTACTTGCGTACGCAGAGATGAGTGCTGGGGAGGTACGTCTATAATCGTTGGTTGATGTAAGTGAGTGGCGGACATGTGCTCCTTTCTGGAACAACCCCGATTGTAAGGATCTGAGTTTTTAGATCCTAACTCGGTCCGTTGCGCTGCGGGCCCCAAGGGGGCGAGACCTCGTGGTTACCCAACTTTCATAGATGGACATAACCCTTCCGGTACCGCACCCTGTAGCGGACGAGTGTAGTAGCGGTGTGTTGATAGAATCATAGTAGTGGTCACTGCGTTTGGCCACCCGTCTGAAGATTAAAATTACGGAGATATCGTACAACACAGTGGAACTTAGTTAGATCCTACCAGCAACGTGGTATATACTGAGGATTTCGACGGGCAATGGATTCCTGCTTTAAGAACTGTCTCGAGTACAACAGGGCAGTCATTCAGTACTTATGCTTCCAAGCCCTATTTGAATCATCTCCCTGGTTTGTCACCATAGATTGTCTTTGACACTCTTTCCGGGCAGGACGTGATGCTTCCGAGATAAGAAGAGCGTTCGCGGCATTCCTACGGTATGTCTGGTTGGATTGAAGTCCCTGAAGATGGACTGTCTAAACGTCTCCAATGATCTCCTGAAGTTCTCACCAGTGAAGACGTCCATTCAGTGTTATTAACATGGTGGTTCGAGCAGTAAGGGAGAACCCGCAAAACGCTTGCAGGTTCCACGAGCCGGCGTCCCTAAGTACTGCCGACATAATGTCATTGATGCCCATTTCCGGTTCCTATAACGAACTGTATGGAGGTTCATTCCTCTGTGTCCCGGGCAACAAGCAGGCGGCAGGTTCTACTAGTCCCTACGATGACAACTAAGTCCGTAGTCAGCTGATTGGGCACTGGGGATTTTCCTTCTAAAAATGTCTACCGCACAGATGGCCCACCGACCAGGGTTAACCTCTTCGTCTGTAATATTGTTCTCTTTCGTCGTCACATATGACGACTTTAGCGGGCAGAACACTAAGG'/>

    <sequence taxon='84' value='AGCCTTGAAAGGCACTAAAATTACACCCGCGGCCGAGGACTGTGAAGAGGGTAACCACACTTGCCCATTCGGGAAATTAATTGCGGCTGGAAAAAGTACTTATCCTAAACTCGAGTTCAATTGACCCAAGGGTCAAATCAGGTTCGCCGACGACGCGGCCATTGGGATGCATAACTCCATCCTTCCGTCTGGTCTATTTGAGTGAACTGGATTACTCGACTTAGGGGGTGTTCGCGGGACGATGTAGCCAGCGCTTCTACTCGACTTAGCCCCGATGTCGTTACTAAAGGGGTGGGATACGTGGCCCTTTCTCTCGCGTCGATTTTCCGTCTTCGCAAATAACAAGCCATGGTCGGTCCTGACAGCGCCACCGGTACGCACCCACGTCGCCGATAGGTTTCGTAGAGTGGAATGATGTCAGAGTAGACACGCTACCCGACCGAGTGCACCCGCAGTCCTCGATAATTCAAGCACAGTCTCAACTCCTCTAACGGGAGCTACGACTTTTTCCACTGCAGTTGACGATCCTTAGATAAGGTATTCTCCTGGCCACAAACTTCGCAAATCTCTTATAAATGTTGGTCATGATGCCATGCCCTCCTATTGCAGGGCTATCGTAGGGTGTGTTAATGCAGCAAGTTCTATGCGCCGACTTGGATAATAAAATATGCATTGATATGGTCTTACAACGCCGATATACACGGTCCCGATAAGCTCCCGAATATATGCGAGCGGGGTAAGTGTGTAGATGCGAAATCCGCAACAAGGGTCGGTCGTTACTTAGGCATAGGTAGAGTAGTTAGGCGAGGATGCATCGCCGTTGTATCTTTGCATGTAACATGGGGTCATCCCCATAAAAATGACGGGAATAACCCAAATAACCGCCCTGATTCAAGAGGCCAACCTACACCTATAATTCTAGGGTGGCAAATTAGGCACGTCAGGATCAAGTGTCCTAGTTCATCGAAGCGGCGGTTTCAATGAATCAACACTACTTGCGTACGCAGAGATGAGTGCTGGGGAGGTACGTCTATAATCGTTGGTTGATGTAAGTGAGTGGTGGACATGTGCTCCTTTCTGGAACAACCCCGATTGTAAGGATCTGAGTTTTTAGATCTTAACTCGGTCCGTTGCGCTGCGGGCCCCAAGGGGGCGAGACCTCGTGGTTACCCAACTTTCATAGATGGACATAACCCTTCCGGTACCGCACCCTGTAGCGGACGAGTGTAGTAGCGGTGTGTTGATAGAATCATAGTAGTGGTCACTGCTTTTGGCCACCCGTCTGAAGATTAAAATTACGGAGATATCGTACAACACAGTGGAACTTAGTTAGATCCTACCAGCAACGTGGTATATACTGAGGATTTCGACGGGCAATGGATTCCTGCTTTAAGAACTGTCTCGAGTACAACAGGGCAGTCATTCAGTACTTATGCTTCCAAGCCCTATTTGAATCATCTCCCTGGTTTGTCACCATAGATTGTCTTTGACACTCTTTCCGGGCAGGACGTGATGCTTCCGAGATAAGAAGAGCGTTCGCGGCATTCCTACGGTATGTCTGGTTGGATTGAAGTCCCTGAAGATGGACTGTCTAAACGTCTCCAATGATCTCCTGAAGTTCTCACCAGTGAAGACGTCCATTCAGTGTTATTAACATGGTGGTTCGAGCAGTAAGGGGGAACCCGCAAAACGCTTGCAGGTTCCACGAGCCGGTGTCCCTAAGTACTGCCGACATAATGTCATTGATGCCCATTTTCGGTTCCTATAATGAACTGTATGGAGGTTCATTCCTCTGTGTCCCGGGCAACAAGCAGGCGGCAGGTTCTACTAGTCCCTACGATGACAACTAAGTCCGTAGTCAGCTGATTGGGCACTGGGGATTTTCCTTCTAAAAATGTCTACCGCACAGATGGCCCACCGACCAGGGTTAACCTCTTCGTCTGTAATATTGTTCTCTTTCGTCGTCACATATGACGACTTTAGCGGGCAGAACACTAAGG'/>

    <sequence taxon='108' value='AGCCTTGAAAGGCACTAAAATTACACCCGCGGCCGAGGACTGTGAAGAGGGTAACCACACTTGCCCATTCGGGAAATTAATTGCGGCTGGAAAAAGTACTTATCCTAAACTCGAGTTCAATTGACCCAAGGGTCAAATCAGGTTCGCCGACGACGCGGCCATTGGGATGCATAACTCCATCCTTCCGTCTGGTCTATTTGAGTGAACTGGATTACTCGACTTAGGGGGTGTTCGCGGGACGATGTAGCCAGCGCTTCTACTCGACTTAGCCCCGATGTCGTTACTAAAGGGGTGGGATACGTGGCCCTTTCTCTCGCGTCGATTTTCCGTCTTCGCAAATAACAAGCCATGGTCGGTCCTGACAGCGCCACCGGTACGCACCCACGTCGCCGATAGGTTTCGTAGAGTGGAATGATGTCAGAGTAGACACGCTACCCGACCGAGTGCACCCGCAGTCCTCGATAATTCAAGCACAGTCTCAACACCTCTAACGGGAGCTACGACTTTTTCCACTGCAGTTGACGATCCTTAGATAAGGTATTCTCCTGGCCACAAACTTCGCAAATCTCTTATAAATGTTGGTCATGATGCCATGCCCTCCTATTGCAGGGCTATCGTAGGGTGTGTTAATGCAGCAAGTTCTATGCGCCGACTTGGATAATAAAATATGCATTGATATGGTCTTACAACGCCGATATACACGGTCCCGATAAGCTCCCGAATATATGCGAGCGGGGTAAGTGTGTAGATGCGAAATCCGCAACAAGGGTCGGTCGTTACTTAGGCATAGGTAGAGTAGTTAGGCGAGGATGCATCGCCGTTGTATCTTTGCATGTAACATGGGGTCATCCCCATAAAAATGACGGGGATAACCCAAATAACCGCCCTGATTCAAGAGGCCAACCTACACCTATAATTCTAGGGTGGCAAATTAGGCACGTCAGGATCAAGTGTCCTAGTTCATCGAAGCGGCGGTTTCAATGAATCAACACTACTTGCGTACGCAGAGATTAGTGCTGGGGAGGTACGTCTATAATCGTTGGTTGATGTAAGTGAGTGGTGGACATGTGCTCCTTTCTGGAACAACCCCGATTGTAAGGATCTGAGTTTTTAGATCTTAACTCGGTCCGTTGCGCTGCGGGCCCCAAGGGGGCGAGACCTCGTGGTTACCCAACTTTCATAGATGGACATAACCCTTCCGGTACCGCACCCTGTAGCGGACGAGTGTAGTAGCGGTGTGTTGATAGAATCATAGTAGTGGTCACTGCTTTTGGCCACCCGTCTGAAGATTAAAATTACGGAGATATCGTACAACATAGTGGAACTTAGTTAGATCCTACCAGCAACGTGGTATATACTGAGGATTTCGACGGGCAATGGATTCCTGCTTTAAGAACTGTCTCGAGTACAACGGGGCAGTCATTCAGTACTTATGCTTCCAAGCCCTATTTGAATCATCTCCCTGGTTTGTCACCATAGATTGTCTTTGACACTCTTTCCGGGCAGGACGTGATGCTTCCGAGATAAGAAGAGCGTTCGCGGCATTCCTACGGTATGTCTGGTTGGATTGAAGTCCCTGAAGATGGACTGTCTAAACGTCTCCAATGATCTCCTGAAGTTCTCACCAGTGAAGACGTCCATTCAGTGTTATTAACATGGTGGTTCGAGCAGTAAGGGGGAACCCGCAAAACGCTTGCAGGTTCCACGAGCCGGTGTCCCTCAGTACTGCCGACATAATGTCATTGATGCCCATTTTCGGTTCCTATAATGAACTGTATGGAGGTTCATTCCTCTGTGTCCCGGGCAACAAGCAGGCGGCAGGTTCTACTAGTCCCTACGATGACAACTAAGTCCGTAGTCAGCTGATTGGGCACTGGGGATTTTCCTTCTAAAAATGTCTACCGCACAGATGGCCCACCGACCAGGGTTAACCTCTTCGTCTGTAATATTGTTCTCTTTCGTCGTCACATATGACGACTTTAGCGGGCAGAACACTAAGG'/>

    <sequence taxon='114' value='AGCCTTGAAAGGCACTAAAATTACACCCGCGGCCGAGGACTGTGAAGAGGGTAACCACACTTGCCCATTCGGGAAATTAATTGCGGCTGGAAAAAGTACTTATCCTAAACTCGAGTTCAATTGACCCAAGGGTCAAATCAGGTTCGCCGACGACGCGGCCATTGGGATGCATAACTCCATCCTCCCGTCTGGTCTATTTGAGTGAACTGGATTACTCGACTTAGGGGGTGTTCGCGGGACGATGTAGCCAGCGCTTCTACTCGACTTAGCCCCGATGTCGTTACTAAAGGAGTGGGATACGTGGCCCTTTCTCTCGCGTCGATTTTCCGTCTTCGCAAATAACAAGCCATGGTCGGTCCTGACAGCGCCACCGGTACGCACCCACGTCGCCGATAGGTTTCGTAGAGTGGAATGATGTCAGAGTAGACACGCTACCCGACCGAGTGCACCCGCAGTCCTCGATAATTCAAGCACAGTCTCAACTCCTCTAACGGGAGCTACGACTTTTTCCACTGCAGTTGACGATCCTTAGATAAGGTATTCTCCTGGCCACAAACTTCGCAAATCTCTTATAAATGTTGGTCATGATGCCATGCCCTCCTATTGCAGGGCTATCGTAGGGTGTGTTAATGCAGCAAGTTCTATGCGCCGACTTGGATAATAAAATATGCATTGATATGGTCTTACAACGCCGATATACACGGTCCCGATAAGCTCCCGAATATATGCGAGCGGGGTAAGTGTGTAGATGCGAAATCCGCAACAAGGGTCGGTCGTTACTTAGGCATAGGTAGAGTAGTTAGGCGAGGATGCATCGTCGTTGTATCTTTGCATGTAACATGGGGTCATCCCCATAAAAATGACGGGAATAACCCAAATAACCGCCCTGATTCAAGAGGCCAACCTACACCTGTAATTCTAGGGTGGCAAATTAGGCACGTCAGGATCAAGTGTCCTAGTTCACCGAAGCGGCGGTTTCAATGAATCAACACTACTTGCGTACGCAGAGATGAGTGCTGGGGAGGTACGTCTATAATCGTTGGTTGATGTAAGTGAGTGGTGGACATGTGCTCCTTTCTGGAACAACCCCGATTGTAAGGATCTGAGTTTTTAGATCTTAACTCGGTCCGTTGCGCTGCGGGCCCCAAGGGGGCGAGACCTCGTGGTTACCCAACTTTCATAGATGGACATAACCCTTCCGGCACCGCACCCTGTAGCGGACGAGTGTAGTAGCGGTGTGTTGATAGAATCATAGTAGTGGTCACTGCTTTTGGCCACCCGTCTGAAGATTAAAATTACGGAGATATCGTACAACACAGTGGAACTTAGTTAGATCCTACCAGCAACGTGGTATATACTGAGGATTTCGACGGGCAATGGATTCCTGCTTTAAGAACTGTCTCAAGTACAACAGGGCAGTCATTCGGTACTTATGCTTCCAAGCCCTATTTGAATCATCTCCCTGGTTTGTCACCATAGATTGTCTTTGACACTCTTTCCGGGCAGGACGTGATGCTTCCGAGATAAGAAGAGCGTTCGCGGCATTCCTACGGTATGTCTGGTTGGATTGAAGTCCCTGAAGATGGACTGTCTAAACGTCTCCAATGATCTCCTGAAGTTCTCACCAGTGAAGACGTCCATTCAGTGTTATTAACATGGTGGTTCGAGCAGTAAGGGAGAACCCGCAAAACGCTTGCAGGTTCCACGAGCCGGTGTCCCTAAGTACTGCCGACATAATGTCATTGATGCCCATTTTCGGTTCCTATAATGAACTGTATGGAGGTTCATTCCTCTGTGTCCCGGGCAACAAGCAGGCGGCAGGTTCTACTAGTCCCTACGATGACAACTAAGTCCGTAGTCAGCTGATTGGGCACTGGGGATTTTCCTTCTAAAAATGTCTACCGCACAGATGGCCCACCGACTAGGGTTAACCTCTTCGTCTGTAATATTGTTCTCTTTCGTCGTCACATATGACGACTTTAGCAAGCAGAACACTAAGG'/>

    <sequence taxon='94' value='AGCCTTGAAAGGCACTAAAATTACACCCGCGGCCGAGGACTGTGAAGAGGGTAACCATACTTGCCCATTCGGGAAATTAATTGCGGTTGGAAAAAGTACTTATCCTAAACTCGAGTTCAATTGACCCAAGGGTCAAATCAGGTTCGCCGACGACGCGGCCATTGGGATGCACAACTCCATCCTCCCGTCTGGTCTATTTGAGTGAACTGGATTACTCGGCTTAGGGGGTGTTCGCGGGACGATGTAGCCAGCGCTTCTACTCGACTTAGCCCCGATGTCGTTACTAAAGGGGTGGGATACGTGGCCCTTTCTCTCGCGTCGATTTTCCGTCTTCGCAAATAACAAGCCATGGTCGGTCCTGACAGCGCCACCGGTACGCACCCACGTCGCCAATAGGTTTCGTAGAGTGGAATGATGTCAGAGTAGACACGCTACCCGACCGAGTGCACCCGCAGTCCTCTATAATTCAAGCACAATCTCAACTCCTCTAACGGGAGCTACGACTTTTTCCACTGCAGTTGACGATCCTTAGATAAGGTATTCTCCTGGCCACAAACTTCGCAAATCTCTTATACATGTTGGTCATGATGCCATGCCCTCCTATTGCAGGGCTATCGTAGGGTGTGTTAATGCAGCAAGTTCTATGCGCCGACTTGGATAATAAAATATGCATTGATATGGTCTTACAACGCCGATATACACGGTCCCGATAAGCTCCCGAATATATGCGAGCGGGGTAAGTGTGTAGATGCGAAATCCGCAACAAGGGTCGGTCGTTACTTAGGCATAGGTAGAGTAGTTAGGCGAGGATGCATCGCCGTTGTATCTTTGCATGTAACATGGGGTCATCCCCATAAAAATGACGGGAATAACCCAAATAACCGCCCTGATTCAAGAGGCCAACCTACACCTATAATTCTAGGGTGGCAAATTAGGCACGTCAGGATCAAGTGTCCTAGTTCACCGAAGCGGCGGTTTCAATGAATCAACACTACTTGCGTACGCAGAGATGAGTGCTGGGGAGGTGCGTCTATAATCGTTGGTTGATGTAAGTGAGTGGTGGACATGTGCTCCTTTCTGGAACAACCCCGATTGTAAGGATCTGAGTTTTTAGATCTTAACTCGGTCCGTTGCGCTGCGGGCCCCAAGGGGGCGAGACCTCGTGGTTACCCAACTTTCATAGATGGACATAACCCTTCCGGTACCGCACCCTGTAGCGGACGGGTGTAGTAGCGGTGTGTTGATAGAATCATAGTAGTGGTCACTGCTTTTGGCCACCCGTCTGAAGATTAAAATTACGGAGATATCGTACAACACAGTGGAACTTAGTTAGATCCTACCAGCAACGGGGTATATACTGAGGATTTCGACGGGCAATGGATTCCTGCTTTAAGAACTGTCTCGAGTACAACAGGGCAGTCATTCAGTACTTATGCTTCCAAGCCCTATTTGAATCATCTCCCTGGTTTGTCACCATAGATTGTCTTTGACACTCTTTCCGGGCAGGACGTGATGCTTCCGAGATAAGAAGAGCGTTCGCGGCATTCCTACAGTATGTCTGGTTGGATTGAACTCCCTGAAGATGGACTGTCTAAAGGTCTCCAATGATCTCCTGAAGTTCTCACCAGTGAAGACGTCCATTCAGTGTTATTAACATGGTGGTTCGAGCAGTAAGGGAGAACCCGCAAAACGCTTACAGGTTCCACGAGCCGGTGTCCCTAAGTACTGCCGACATAATGTCATTGATGCCCATTTTCGGTTCCTATAACGAACTGTATGGAGGTTCATTCCTCTGTGTCCCGGGCAACAAGCAGGCGGCAGGTTCTACTAGTCCCTACGATGACAACTAAGTCCGTAGTCAGCTGATTGGGCACTGGGGATTTTCCTGCTAAAAATGTCTACCGCACAGATGGCCCACCGACCAGGGTTAACCTCTTCGTCTGTAATATTGTTCTCTTTCGTCGTCACATATGACGACTTTAGCGGGCAGAACACTAAGG'/>

    <sequence taxon='36' value='AGCCTTGAAAGGCACTAAAATTACACCCGCGGCCGAGGACTGTGAAGAGGGCAACCACACTTGCCCATTCGGGAAATTAATTGCGGCTGGAAAAAGTACTTATCCTAAACTGGAGTTCAATTGACCCAAGGGTCAAATCAGGTTCGCCGACGACGCGGCCATTGGGATGCATAACTCCATCCTCCCGTCTGGTCTATCTGAGTGAACTGGATTACTCGACTTAGGGGGTGTTCGCGGGACGATGTAGCCAGCGCTTATACTCGACTTAGCCCCGATGTCGTTACTAAAGGGGTGGGATACGTGGCCCTTTCTCTCGCGTCGATTTTCCGTCTTCGCAAATAACAAGCCATGGTCGGTCCTGACAGCGCCACCGGTACGCACCCACGTCGCCGATAGGTTTCGCAGAGTGGAATGATGTCAGAGTAGACACGCTACCCGACCGAGTGCACCCGCAGTCCTCGATAATTCAAGCACAGTCTCAACTCCTCTAACGGGAGCTACGACTTTTTCCACTGCAGTTGACGATCCTTAGATAAGGTATTCTCCTGGCCACAAACTTCGCAAATCTCTTATACATGTTAGTCATGATGCCATGCCCTCCTATTGCAGGGCTATCGTAGGGTGTGTTAATGCAGCAAGTTCTATGCGCCGACTTGGATAATAAAATATGCATTGATACGGTCTTACAACGCCGATATACACGGTCCCGATAAGCTCCCGAACATATGCGAGCGGGGTAAGTGTGTAGATGCGAAATCCGCAACCAGGGTCGGTCGTTACTTAGGCATAGGTAGAGTAGTTAGGCGAGGATGCATCGCCGTTGTATCTTTGCATGTAACATGGGGTCATCCCCATAAAAATGGCGGGAATAACCCAAATAACCGCCCTGATTCAAGAGGCCAACCTACACCTATAATTCTAGGGTGGCAAATTAGGCACGTCAGGATCAAGTGTCCTAGTTCACCGAAGCGGCGGTTTCAATGAATCAACACTACTTGCGTACGCAGAGATGAGTGCTGGGGAGGTACGTCTATAATCGTTGGTTGATGTAAGTGAGTGGCGGACATGTGCTCCTTTCTGGAACAACCCCGATTGTAAGGATCTGAGTTTTTAGATCTTGACTCGGTCCGGTGCGCCGCGGGCCCCAAGGGGGCGAGACCTCGTGGTTACCCAACTTTCATAGATGGACATAACCCTTCCGGTACCGCACCCTGTAGCGGACGAGTGTAGTAGCGGTGTGTTGATAGAATCATAGTAGTGGTCACTGCTTTTGGCCACCCGTCTGAAGATTAAAATTACGGAGATATCGTACAACACAGTGGAACTTAGTTAGATCCTACCAGCAACGTGGTATATACTGAGGATTTCGACGGGCAATGGATTCCTGCTTTGAGAACTGTCTCGAGTACAACAGGGCAGTCATTCAGTACTTATGCTTCCAGGCCCTATTTGAATCATCTCCCTGGTTTGTCACCATAGATTGTCTTTGACACTCTTTCCGGGCAGGACGTGATGCTTCCGAGATAAGAAGAGCGTTCGCGGCATTCCTACGGTATGTCTGGTTGGATTTAAGTCCCTGAAGATGGACTGTCTAAACGTCTCCAATGATCTCCTGAAGTTCTCACCAGTGAAGACGTCCATTCAGTGTTATTAACATGGTGGTTCGAGCAGTAAGGGAGAACCCGCAAAACGCTTGCAGGTTCCATGAGCCGGTGTCCCTAAGTACTGCCGACATAATGTCATTGATGCCCATTTCCGGTTCCTATAACGAACTGTATGGAGGTTCATTCCCCTGTGTCCCGGGCAACAAGCAGGCGGCAGGTTCTACTAGTCCCTACGATGACAACTAAGTCCGTAGTCAGCTGATGGGGCACTGGGGATTTTCCTTCTAAAAATGTCTACCGCACAGATGGCCCACCGACCAGGGTTAACCTCTTCGTCTGTAATATTGTTCTCTTTCGTCGTCACATATGACGACTTTAGCGGGCAGAACACTAAGG'/>

    <sequence taxon='66' value='AGCCTTGAAAGGCACTAAAATTACACCCGCGGCCGAGGACTGTGAAGAGGGCAACCACACTTGCCCATTCGGGAAATTAATTGCGGCTGGAAAAAGTACTTATCCTAAACTGGAGTTCAATTGACCCAAGGGTCAAATTAGGTTCGCCGACGACGCGGCCATTGGGATGCATAACTCCATCCTCCCGTCTGGTCTATCTGAGTGAACTGGATTACTCGACTTAGGGGGTGTTCACGGGACGATGTAGCCAGCGCTTATACCCGACTTAGCCCCGATGTCGTTACTAAAGGGGTGGGATACGTGGCCCTTTCTCTCGCGTCGATTTTCCGTCTTCGCAAATAACAAGCCATGGTCGGTCCTGACAGCGCCACCGGTACGCACCCACGTCGCTGATAGGTTTCGCAGAGTGGAATGATGTCAGAGTAGACACGCTACCCGACCGAGTGCACCCGCAGTCCTCGATAATTCAAGCACAGTCTCAACTCCTCTAACGGGAGCTACGACTTTTTCCACTGTAGTTGACGATCCTTAGATAAGGTATTCTCCTGGCCACAAACTTCGCAAATCTCTTATACATGTTGGTCATGATGCCATGCCCTCCTATTGCAGGGCTATCGTAGGGTGTGTTAATGCAGCAAGTTCTATGCGCCGACTTGGATAATAAAATATGCATTGATACGGTCTTACAACGCCGATATACACGGTCCCGATAAGCTCCCGAATATATGCGAGCGGGGTAAGTGTGTAGATGCGAAATCCGCAACCAGGGTCGGTCGTTACTTGGGCATAGGTAGAGTAGTTAGGCGAGGATGCATCGCCGTTGTATCTTTGCATGTAACATGGGGTCATCCCCATAAAAATGGCTGGAATAACCCAAATAACCGCCCTGATTCAAGAGGCCAACCTACACCTATAATTCTAGGGTGGCAAATTAGGCACGTCAGGATCAAGTGTCCTAGTTCACCGAAGCGGCGGTTTCAATGAATCAACACTACTTGCGTACGCAGAGATGAGTGCTGGGGAGGTACGTCTATAATCGTTGGTTGATGTAAGTGAGTGGCGGACATGTGCTCCTTTCTGGAACAACCCCGATTGTAAGGATCTGAGTTTTTAGATCTTGACTCGGTCCGGTGCGCTGCGGGCCCCAAGGGGGCGAGACCTCGTGGTTACCCAACTTTCATAGATGGACATAACCCTTCTGGTACCGCACCCTGTAGCGGACGAGTGTAGTAGCGGTGTGTTGATAGAATCATAGTAGTGGTCACTGCTTTTGGCCACCCGTCTGAAGATTAAAATTACGGAGATATCGTACAACACAGTGGAACTTAGTTAGATCCAACCAGCAACGTGGTATATACTGAGGATTTCGACGGGCAATGGATTCCTGCTTTGAGAACTGTCTCGAGTACAACAGGGCAGTCATTCAGTACTTATGCTTCCAAGCCCTATTTGAATCATCTCCCTGGTTTGTCACCATAGATTGTCTTTGACACTCTTTCCGGGCAGGACGTGATGCTTCCGAGATAAGAAGAGCGTTCGCGGCATTCCTACGGTATGTCTGGTTGGATTTAAGTCCCTGAAGATGGACTGTCTAAACGTCTCCAATGATCTCCTGAAGTTCTCACCAGTGAAGACGTCCATTCAGTGTTATTAACATGGTGGTTCGAGCAGTAAGGGAGAACCCGCAAAACGCTTGCAGGTTCCACGAGCCGGTGTCCCCAAGTACTGCCGACATAATGTCATTGATGCCCATTTCCGGTTCCTATAACGAACTGTATAGAGGTTCATTCCCCTGTGTCCCGGGCAACAAGCAGGCGGCAGGTTCTACTAGTCCCTACGATGACAACTAAGTCCGTAGTCAGCTGATGGGGCACTGGGGATTTTCCTTCTAAAAATGTCTACCGCACAGATGGCCCACCGACTAGGGTTAACCTCTTCGTCTGTAATATTGTTCTCTTTCGTCGTCCCATATGACGACTTTAGCGGGCAGAACACTAAGG'/>

    <sequence taxon='83' value='AGCCTTGAAAGGCACTAAAATTACACCCGCGGCCGAGGACTGTGAAGAGGGCAACCACACTTGCCCATTCGGGAAATTAATTGCGGCTGGAAAAAGTACTTATCCTAAACTGGAGTTCAATTGACCCAAGGGTCAAATCAGGTTCGCCGACGACGCGGCCATTGGGATGCATAACTCCATCCTCCCGTCTGGTCTATCTGAGTGAACTGGATTACTCGACTTAGGTGGTGTTCACGGGACGATGTAGCCAGCGCTTATACTCGACTTAGCCCCGATGTCGTTACTAAAGGGGTGGGATACGTGGCCCTTTCTCTCGCGTCGATTTTCCGTCTTCGCAAATAACAAGCCATGGTCGGTCCTGACAGCGCCACCGGTACGCACCCACGTCGCTGATAGGTTTCGCAGAGTGGAATGATGTCAGAGTAGACACGCTACCCGACGGAGTGCACCCGCAGTCCTCGATAATTCAAGCAAAGTCTCAACTCCTCTAACGGGAGCTACGACTTTCTCCACTGTAGTTGACGATCCTTAAATAAGGTATTCTCCTGGCCACAAACTCCGCAAATCTCTTATACATGTTGGTCATGATGCCATGCCCTCCTATTGCAGGGCTATCGTAGGGTGTGTTAATGCAGCAAGTTCTATGCGCCGACTTGGATAATAAAATATGCATTGATACGGCCTTACAATGCCGATATACACGGTCCCGATAAGCTCCCGAATATATGCGAGCGGGGTAAGTGTGTAGATGCGAAATCCGCAACCAGGGTCGGTCGTTACTTAGGCATAGGTAGAGTAGTTAGGCGAGGATGCATCGCCGTTGTATCTTTGCATGTAACATGGGGTCATCCCCATAAAAATGGCGGGAATAACCCAAATAACCGCCCTGATTCAAGAGGCCAACCTACACCTATAATTCTAGGGTGGCAAATTAGGCACGTCAGGATCAAGTGTCCTAGTTCACCGAAGCGGCGGTTTCAATGAATCAACACTACTTGCGTACGCAGAGATGAGTGCTGGGGAGGTACGTCTATAATCGTTGGTTGATGTAAGTGAGTGGCGGACATGTGCTCCTTTCTGGAACAACCCCGATTGTAGGGATCTGAGTTTTTAGACCTTGACTCGGTCCGGTGCGCTGCGGGCCCCAAGGGGGCGAGACCTCGTGGTTACCCAACTTTCATAGATGGACATAACCCTTCCGGTACCGCACCCTGTAGCGGACGAGTGTAGTAGCCGTGTGTTGATAGAATCATAGTAGTGGTCACTGCTTTTGGCCACCCGTCTGAAGATTGAAATTACGGAGATATCGTACAACACAGTGGAACTTAGTTAGATCCTACCAGCAACGTGGTATATACTGAGGATTTCGACGGGCAATGGATTCCTGCTTTGAGAACTGTCTCGAGTACAACAGGGCAGTCATTCAGTACTTATGCTTCCAAGCCCTATTTGAATCATCTCCCTGGCTTGTCACCATAGATTGTCTTTGACATTCTTTCCGGGCAGGACGTGATGCTTCCGAGATAAGAAGAACGTTCGCGGCATTCCTACGGTATGTCTGGTTGGATTTAAGTCCCTGAAGATGGACTGTCTAAACGTCTCCAATGATCTCCTGAAGTTCTCACCAGTGAAGACGTCCATTCAGTGTTATTAACATGGTGGTTCGAGCAGTAAGGGAGAACCCGCAAAACGCTTGCAGGTTCCACGAGCCGGTGTCCCTAAGTACTGCCGACATAATGTCATTGATGCCCATTTCCGGTTCCTATAACGAACTGTATGGAGGTTCATTCCCCTGTGTCCCGGGCAACAAGCAGGCGGCAGGTTCTACTAGTCCCTACGATGACAACTAAGTCCGTAGTCAGCTGATGGGGCACTGGGGATTTTCCTTCTAAAAATGTCTACCGCAAAGATGGCCCACCGACTAGGGTTAACCTCCTCGTCTGTAATATTGTTCTCTTTCGTCGTCACATATGACGACTTTAGCGGGCAGAACACTAAGG'/>

    <sequence taxon='110' value='AGCCTTGAAAGGCACTAAAATTACACCCGCGGCCGAGGACTGTGAAGAGGGCAACCACACTTGCCCATTCGGGAAATTAATTGCGGCTGGAAAAAGTACTTATCCTAAACTGGAGTTCAATTGACCCAAGGGTCAAATCAGGTTCGCCGACGACGCGGCCATTGGGATGCATAACTCCATCCTCCCGTCTGGTCTATCTGAGTGAACTGGATTACTCGACTTAGGGGGTGTTCACGGGACGATGTAGCCAGCGCTTATACTCGACTTAGCCCCGATGTCGTTACTAAAGGGGTGGGATACGTGGCCCTTTCTCTCGCGTCGATTTTCCGTCTTCGCAAATAACAAGCCATGGTCGGTCCTGACAGCGCCACCGTTACGCACCCACGTCGCTGATAGGTTTCGCAGAGTGGAATGATGTCAGAGTAGACACGCTACCCGACCGAGTGCACCCGCAGTCCTCGATAATTCAAGCAAAGTCTCAACTCCTCTAACGGGAGCTACGACTTTTTCCACTGTAGTTGACGATCCTTGAATAAGGTATTCTCCTGGCCCCAAACTTCGCAAATCTCTTATACATGTTGGTCATGATGCCATGCCCTCCTATTACAGGGCTATCGTAGGGTGTGTTGATGCAGCAAGTTCTATGCGCCGACTTGGATAATAAAATATGCATTGATACGGCCTTACAATGCCGATATACACGGTCCCGATAAGCTCCCGAATATATGCGAGCGGGGTAAGTGTGTAGATGCGAAATCCGCAACCAGGGTCGGTCGTTACTTAGGCATAGGTAGAATAGTTAGGCGAGGATGCATCGCCGTTGTATCTTTGCATGTAACATGGGGTCATCCCCATAAAAATGGCGGGAATAACCCAAATAACCGCCCTGATTCAAGAGGCCAACCTACACCTATAATTCTAGGGTGGCAAATTAGGCACGTCAGGATCAAGTGTCCTAGTTCACCGAAGCGGCGGTTTCAATGAATCAACACTACTTGCGTACGCAGAGATGAGTGCTGGGGAGGTACGTCTATAATCGTTGGTTGATGTAAGTGAGTGGCGGACATGTGCTCCTTTCTGGAACAACCCCGATTGTAAGGATCTGAGTTTTTAGACCTTGACTCGGTCCGGTGCGCTGCGGGCCCCAAGGGGGCGAGACCTCGTGGTTACCCAACTTTCATAGATGGACATAACCCTTCCGGTACCGCACCCTGTAGCGGACGAGTGTAGTAGCCGTGTGTTGATAGAATCATAGTAGTGGTCACTGCTTTTGGCCACCCGTCTGAAGATTAAAATTACGGAGATATCGTACAACACAGTGGAACTTAGTTAGATCCTACCAGCAACGTGGTATATACTGAGGATTTCGACGGGCAATGGATTCCTGCTTTGAGAACTGTCTCGAGTACAACAGGGCAGTCATTCAGTACTTATGCTTCCAAGCCCTATTTGAATCATCTCCCTGGTTTGTCACCATAGATTGTCTTTGACATTCTTTCCGGGCAGGACGTGATGCTTCCGAGATAAGAAGAGCGTTCGCGGCATTCCTACGGTATGTCTGGTTGGATTTAAGTCCCTGAAGATGGACTGTCTAAACGTCTCCAATGATCTCCTGAACTTCTCACCAGTGAAGACGTCCATTCAGTGTTATTAACATGGTGGTTCGAGCAGTAAGGGAGAACCCGCAAAACGCTTGCAGGTTCCACGAGCCGGTGTCCCTAAGTACTGCCGACATAATGTCATTGATGCCCATTTCCGGTTCCTATAACGAACTGTATGGAGGTTCATTCCCCTGTGTCCCGGGCAACAAGCAGGCGGCAGGTTCTACTAGTCCCTACGATGACAACTAAGTCCGTAGTCAGCTGATGGGGCACTGGGGATTTTCCTTCTAAAAATGTCTACCGCAAAGATGGCCCACCGACTAGGGTTAACCTCCTCGTCTGTAATATTGTTCTCTTTCGTCGTCACATATGACGACTTTAGCGGGCAGAACACTAAGG'/>

    <sequence taxon='117' value='AGCCTTGAAAGGCACTAAAATTACACCCGCGGCCGAGGACTGTGAAGAGGGCAACCACACTTGCCCATTCGGGAAATTAATTGCGGCTGGAAAAAGTACTTATCCTAAACTGGAGTTCAATTGACCCAAGGGTCAAATCAGGTTCGCCGACGACGCGGCCATTGGGATGCATAACTCCATCCTCCCGTCTGGTCTATCTGAGTGAACTGGATTACTCGACTTAGGGGGTGTTCACGGGACGATGTAGCCAGCGCTTATACTCGACTTAGCCCCGATGTCGTTACTAAAGGGGTGGGATACGTGGCCCTTTCTCTCGCGTCGATTTTCCGTCTTCGCAAATAACAAGCCATGGTCGGTCCTGACAGCGCCACCGTTACGCACCCACGTCGCTGATAGGTTTCGCAGAGTGGAATGATGTCAGAGTAGACACGCTACCCGACCGAGTGCACCCGCAGTCCTCGATAATTCAAGCAAAGTCTCAACTCCTCTAACGGGAGCTACGACTTTTTCCACTGTAGTTGACGATCCTTGAATAAGGTATTCTCCTGGCCCCAAACTTCGCAAATCTCTTATACATGTTGGTCATGATGCCATGCCCTCCTATTACAGGGCTATCGTAGGGTGTGTTGATGCAGCAAGTTCTATGCGCCGACTTGGATAATAAAATATGCATTGATACGGCCTTACAATGCCGATATACACGGTCCCGATAAGCTCCCGAATATATGCGAGCGGGGTAAGTGTGTAGATGCGAAATCCGCAACCAGGGTCGGTCGTTACTTAGGCATAGGTAGAATAGTTAGGCGAGGATGCATCGCCGTTGTATCTTTGCATGTAACATGGGGTCATCCCCATAAAAATGGCGGGAATAACCCAAATAACCGCCCTGATTCAAGAGGCCAACCTACACCTATAATTCTAGGGTGGCAAATTAGGCACGTCAGGATCAAGTGTCCTAGTTCACCGAAGCGGCGGTTTCAATGAATCAACACTACTTGCGTACGCAGAGATGAGTGCTGGGGAGGTACGTCTATAATCGTTGGTTGATGTAAGTGAGTGGCGGACATGTGCTCCTTTCTGGAACAACCCCGATTGTAAGGATCTGAGTTTTTAGACCTTGACTCGGTCCGGTGCGCTGCGGGCCCCAAGGGGGCGAGACCTCGTGGTTACCCAACTTTCATAGATGGACATAACCCTTCCGGTACCGCACCCTGTAGCGGACGAGTGTAGTAGCCGTGTGTTGATAGAATCATAGTAGTGGTCACTGCTTTTGGCCACCCGTCTGAAGATTAAAATTACGGAGATATCGTACAACACAGTGGAACTTAGTTAGATCCTACCAGCAACGTGGTATATACTGAGGATTTCGACGGGCAATGGATTCCTGCTTTGAGAACTGTCTCGAGTACAACAGGGCAGTCATTCAGTACTTATGCTTCCAAGCCCTATTTGAATCATCTCCCTGGTTTGTCACCATAGATTGTCTTTGACATTCTTTCCGGGCAGGACGTGATGCTTCCGAGATAAGAAGAGCGTTCGCGGCATTCCTACGGTATGTCTGGTTGGATTTAAGTCCCTGAAGATGGACTGTCTAAACGTCTCCAATGATCTCCTGAACTTCTCACCAGTGAAGACGTCCATTCAGTGTTATTAACATGGTGGTTCGAGCAGTAAGGGAGAACCCGCAAAACGCTTGCAGGTTCCACGAGCCGGTGTCCCTAAGTACTGCCGACATAATGTCATTGATGCCCATTTCCGGTTCCTATAACGAACTGTATGGAGGTTCATTCCCCTGTGTCCCGGGCAACAAGCAGGCGGCAGGTTCTACTAGTCCCTACGATGACAACTAAGTCCGTAGTCAGCTGATGGGGCACTGGGGATTTTCCTTCTAAAAATGTCTACCGCAAAGATGGCCCACCGACTAGGGTTAACCTCCTCGTCTGTAATATTGTTCTCTTTCGTCGTCACATATGACGACTTTAGCGGGCAGAACACTAAGG'/>

    <sequence taxon='115' value='AGCCTTGAAAGGCACTAAAATTACACCCGCGGCCGAGGACTGTGAAGAGGGCAACCACACTTGCCCATTCGGGAAATTAATTGCGGCTGGAAAAAGTACTTATCCTAAACTGGAGTTCAATTGACCCACGGGTCAAATCAGGTTCGCCGACGACGCGGTCATTGGGATGCATAACTCCATCCTCCCGTCTGGTCTATCTGAGTGAACTGGATTACTCGACTTAGGGGGTGTTCACGGGACGATGTAGCCAGCGCTTATACTCGACTTAGCCCCGATGTCGTTACTAAAGGGGTGGGATACGTGGCCCTTTCTCTCGCGTCGATTTTCCGTCTTCGCAAATAACAAGCCATGGTCGGTCCTGACAGCGCCACCGGTACGCACCCACGTCGCTGATAGGTTTCGCAGAGTGGAATGATGTCAGAGTAGACACGCTACCCGACCGAGTGCACCCGCAGTCCTCGATAATTCAAGCAAAGTCTCAACTCCTCTAACGGGAGCTACGACTTTTTCCACTATAGTTGACGATCCTTAAATAAGGTATTCTCTTGGCCACAAACTTCGCAAATCTCTTATACATGTTGGTCATGATGCCATGCCCTCCTATTGCAGGGCTATCGTAGGGTGTGTTAATGCAGCAAGTTCTATGCGCCGACTTGGATAATAAAATATGCATTGATACGGCCTTACAATGCCGATATACACGGTCCCGATAAGCTCCCGAATATATGCGAGCGGGGTAAGTGTGTAGATGCGAAATCCGCAACCAGGGTCGGTCGTTACTTAGGCATAGGTAGAGTAGTTAGGCGAGGATGCATCGCCGTTGTATCTTTGCATGTAACATGGGGTCATCCCCATAAAAATGGCGGGAATAACCCAAATAACCGCCCTGATTCAAGAGGCCAACCTACACCTATAATTCTAGGGTGGCAAATTAGGCACGTCAGGATCAAGTGTCCTAGTTCACCGAAGCGGCGGTTTCAATGAATCAACACTACTTGCATACGCAGAGATGAGTGCTGGGGAGGTATGTCTATAATCGTTGGTTGATGTAAGTGAGTGGCGGACATGTGCTCCTTTCGGGAACAACCCCGATTGTAAGGATCTGAGTTTTTAGACCTTGACTCGGTCCGGTGCGCTGCGGGCCCCAAGGGGGCGAGACCTCGTGGTTACCCAACTTTCATAGATGGACATAACCCTTCCGGTACCGCACCCTGTAGCGGACGAGTGTAGTAGCCGTGTGTTGATAGAATCATAGTAGTGGTCACTGCTTTTGGCCACCCGTCTGAAGATTAAAATTACGGAGATATCGTACAACACAGTGGAACTTAGTTAGATCCTACCAGCAACGTGGTATATACTGAGGATTTCGACGGGCAATGGATTCCTGCTTTGAGAACTGTCTCGAGTACAACAGGGCAGTCATTCAGTACTTATGCTTTCAAGCCCTATTTGAATCACCTCCCTGGTTTGTCACCATAGATTGTCTTTGACATTCTTTCCGGGCAGGACGTGATGCTTCCGAGATAAGAAGAGCGTTCGCGGCATTCCTACGGTATGTCTGGTTGGATTTAAGTCCCTGAAGATGGACTGTCAAAACGTCTCCAATGATCTCCTGAAGGTCTCACCAGTGAAGACGTCCATTCAGTGTTATTAACATGGTGGTTCGAGCAGTAAGGGAGAACCCGCAAAACGCTTGTAGGTTCCACGAGCCGGTGTCCCTAAGTACTGCCGACATAATGTCATTGATGCCCATTTCCGGTTCCTATAACGAACTGTATGGAGGTTCATTCCCCTGTGTCCCGGGCAACAAGCAGGCGGCAGGTTCTACTAGTCCCTACGATGACAACTAAGTCCGTAGTCAGCTGATGGGGCACTGGGGATTTTCCTTCTAAAAATGTCTACCGCAAAGATGGCCCACCGACTAGGGTTAACCTCCTCGTCTGTAATATTGTTCTCTTTCGTCGTCACATATGACGACTTTAGCGGGCAGAACACTAAGG'/>

    <sequence taxon='105' value='AGCCTTGAAAGGCACTAAAATTACACCCGCGGCCGAGGACTGTGAAGAGGGCAACCACACTTGCCCATTCGGGAAATTAATTGCGGCTGGAAAAAGTACTTATCCTAAACTGGAGTTCAATTGACCCAAGGGTCAAATCAGGTTCGCCGACGACGCAGCCATTGAGATGCATAACTCCATCCTCCCGTCTGGTCTATCTGAGTGAACTGGATTACTCGACTTAGGGGGTGTTCACGGGACAATGTAGTCAGCGCTTATACTCGACTTAGCCCCGATGTCGTTACTAAAGGGGTGGGATACGTGGCCCTTTCTCTCGCGTCGATTTTCCGTCTTCGCAAATAACAAGCTATGGTCGGTCCTGACAGCGCCACCGGTACGCACCCACGTCGCTGATAGGTTTCGCAGAGTGGAATGATGTCAAAGTAGACACGCTACCCGACCGAGTGCACCCGCAGTCCTCGATAATACAAGCACAGTTTCAACTCCTCTAACGGGAGCTACGACTTTTTCCACTGTAGTTGACGATCCTTAGATAAGGTATTCTCCTGGCCGCAAACTTCTCAAATCTCTTATACATGTTGGTCATGATGCCATGCCCTCCTATTGCAGGGCTATCGTAGGGTGTGTTAATGCAGCAAGTCCTATGCGCCAACTTGGATAATAAAATATGCATTGATACGGTCTTACAACGCCGATATACACGGTCCCGATAAGCTCCCGAATATATGCGAGCGGGGTAAGTGTGTAGATGCGAAATCCGCAACCAGGGTCGGTCGTTACTTAGGCATAGGTAGAGTAGTTAGGCGAGGATGCATCGCCGTTGTATCTTTGCATGTAATATGGGGTCATCCCCATAAAAATGGCGGGAATAACCCAAATAACCGCCCTGATTCAAGAGGCCAACCTACACCTATAATTCTAGGGTGGCAAATTAGGCACGTCAGGATCAAGTGTCCTAGTTCACCGAAGCGGCGGTTTAAATGAATCAACACTACTTGCGTACGCAGAGATGAGTGCTGGGGAGGTACGTCTATAATCGTTGGTTGATGTAAGTGAGTGGCGGACATGTGCTCCTTTCTGGAACAACCCCGATTGTAAGGATCTGAGTTTTTAGATCTTGACTCGGTCCGGTGCGCTGCGGGCCCCAAGGGGGCGAGACCTCGTGGTTACCCAACTTTCATAGATGGACATACCCCTTCCGGTACCGCACCCTGTAGCGGACGAGTGTAGTAGCGGTGTGTTGATAGAATCATAGTAGTGGTCACTGCTTTTGGCCACCCGTCTGAAGATTAAAATTACGGAGATATCGTACAACACAGTGGAACTTAGTTAGATCCTACCAGCAACGTGGTATATACTGAGGATTTCGACGGGCAATGGATTCCTGCTTTGAGAACTGTCTCGAGTACAACTGGGCAGTCATTCAGTACTTATGCTTCCAAGCCCTATTTGAATCATCTCCCTGGTTTGTCACCATAGATTGTCTTTGACACTCTTTCCGGGCAGGACGTGATGCTTCCGAGATAAGAAGAGCGTTCGCGGCATTCCTACGGTATGTCTGGTTGGATTTAAGTCCCTGAAGATGGACTGTCTAAACGTCTCCAATGATCTCCTGAAGTTCTCATCAGTGAAGACGTCCATTCAGTGTTATTAACATGGTGGTCCGAGCAGTAAGGGAGAACCCGCAAAACGCTTGCAGGTTCCACGAGCCGGTGTCCCTAAGTACTGCCGACATAATGTCATTGATGCCCATTTCCGGTTCCTATAACGAACTGTATGGAGGTTCATTCCCCTGTGTCCCGGGCAACAAGCAGGAGGCAGGTTCTACTAGTCCCTACGATGACAACTAAGTCCGTAGTCAGCTGATGGGGCACTGGGGATTTTCCTTCTGAAAATGTCTACCGCAAAGATGGCCCACCGACTAGGGTTAACCTCTTCGTCTGTAATATTGTTCTCTTTCGTCGTCACATATGACGACTTTAGCGGGCGGAACACTAAGG'/>

    <sequence taxon='58' value='AGCCTTGAAAGGCACTAAAATTACACCCGCGGCTGAGGACTGTGAAGAGGGTAACCACACTTGCCCATTCGGGAAACTAACCGCGGCTGGAAAAAGTACTTATCCTAAACTGGAGTTCAATTGACCCAAGGGTCAAATCAGGTTCGCCGACGACGCGGCCATTGGGATGCATAACTCCATCCTCCCGTCTGGTCTATCTGAGTGAACTGGATTACTCGACTTAGGGGGTGTTCGCGGGACGATGTAGCCAGCGCTTATACTCGACTTAGCCCCGATGTCGTTACTAAAGGGGTGGGATACGTGGCCTTTTCTTTCGCGTCGATTTTCCGTCTTCGCGAATAACAAGCCATGGTCGGTCCTGACAGCGCCACCGGTACGCACCCACGTCGCCGATAGGATTCGCAGAGTGGAATGATGTCAGAGTAGACACGCTACCCGACCGAGTGCACCCGCAGTCCTCGATAATTCAAGCACAGTCTCAACTCCTCTAACGGGAGCTACGACCTTTTCCACTGCAGTTGACGATCCTTAGATAAGGTATTCTCCTGGCCACAAACTTCGCAAATCTCTTATACATGTTGGTCATGATGCCATGCCCTCCTATTGCAGGGCTATCGTAGGGTGTGTTAATGCAGCAAGTTCTATGCGCCGACTTGGATAATAAAATATGCATTGATACGGTCTTACAACGCCGATATACACGGTCCCGATAAGCTCCCGAATATATGCAAGCGGGGTAAGTGTGTAGATGCGAAATCCGCAACAAGGGTCGGTCGTTACTTAGGCATAGGTAGAGTAGTTAGGCGAGGATGCATCGCCGTTGTATCTTTGCATGTAACATGGGGTCATCCCCATAAAAATGGCGGGAATAACCCAAATAACCGCCCTGATTCAAGAGGCCAACCTACACCCATAATTCTAGGGTGGCAAATTAGGCACGTCAGGATCAAGTGTCCTAGTTCACCGAAGCGGCGGTTTCAATGAATCAACACTACTTGCGTACGCAGAGATGAGTGCTGGGGAGGTACGTCTATAATCGTTGGTTGATGTAAGTGAGTGGCGGACATGTGCTCCTTTCTGGAACAACCCCGATTGTAAGGATCTGAGTTTTTAGATCTTGACTCGGTCCGGTGCGCTGCGGGCCCCAAGGGGGCGAGACCTCGTGGTTACCCAACTTTCATAGATGGATATAACCCTTCCGGTACCGCACCCTGTAGCGGACGAGTGTAGTAGCGGTGTGTTGATAGAATCATAGTAGTGGTCACTGCTTTTGGCCACCCATCTGAAGATTAAAATTACGGAGATATCGTACAACACAGTGGAACTTAGTTAGATCCTACCAGCAACGTGGTATATACTGAGGATTTCGACGGGCAATGGATTCCTGCTTTAAGAACTGTCTCGAGTACAACAGGGCAGTCATTCAGTACTTATGCTTCCAGGCCCTATTTGAATCATCTCCCTGGTTTGCCACCATAGATTGTCTTTGACACTCTTTCCGGGCAGGACGTGATGCTTCCGAGATAAGAAGAGCGTTCGCGGCATTCCTACGGTATGTCTGGTTGGATTTAAGTCCCTGAAGATGGACTGTCTAAACGTCTCCAATGATCTCCTGAAGTTCTCACCAGTGAAGACGTCCATTCAGTGTTATTAACATGGTGGTTCGAGCAGTAAGGGAGAACCCGCAAAACGCTTGCAGGTTCCACGAGCCGGTGTCCCTAAGTACTGCCGACATAATGTCATTGATGCCCATTTCCGGTTCCTATAACGAATTGTATGGAGGCTCATTCCTCTGTGTCCCGGGCAACAAGCAGGCGGCAGGTTCTACTAGTCCCTACAATGACAACTAAGTCCGTAGTCAGCTGATGGGGCACTGGGGATTTTCCTTCTAAAAATGTCTACCGCACAGATGGCCCACCGACCAGGGTTAACCTCTTCGTCTGTAATATTGTTCTCTTTCGTCGTCACATATGACGACTTTAGCGGGCAGAACACTAAGG'/>

    <sequence taxon='116' value='AGCCTTGAAAGGCACTAAAATTACACCCGCGGCTGAGGACTGTGAAGAGGGTAACCACACTTGCCCATTTGGGAAACTAATTGCGGCTGGAAAAAGTACTTATCCTAAACTGGAGTTCAATTGACCCAAGGGTCAAATCAGGTTCGCCGACGACGTGGCCACTGGGATGCATAACTCCATCTTCCCGTCTGGTCTATCTGAGTGAACTGGATTACTCGACTTAGGGGGTGTTCGCGGGACGATGTAGCCAACGCTTATACTCGACTTAGCCCCGATGTCGTTCCTAAGGGGGTGGGATACGTGGCCTTTTCTCCCGCGTCGATTTTCCGTCTTCGCAAATGACAAGCCATGGTCGGTCCTGACAGCGCCACCGGTACGCACCCACGTCGCCGATAGGTTTCGCAGAGTGGAATGATGTCAGAGTAAACACGCTACCGGACCGAGTGCACCCGCAGTCCTCGATAATCCAAGCACAGTCTCAACTCCTCTGACGGGAGCTACGACTTTTTCCACTGCAGTTGACGATCCTTAGATAAGGTATTCTCCTGGCCACAAACTTCGCAAATCTCTTATACATGTTGGTCATGATGCCATGCCCTCCTATTGCAGGGCTATCGTAGGGTGTGTTAATGCAGCAAGTTCTATGCGCCGACTTGGATAATAAAATATGCATTGATACGGTCTTACAACGCCGATATACACGGTCCCAATAAGCTCCCGAATCTATGCAAGCGGGGTAAGTGTGTAGATGCGAAATCCGCAACAAGGGTCGGTCGTTACTTAGGCATAGGTAGAGTAGTTAGGCGAGGATGCATCGCCGTTGTATCTTTGCATGTAACATGGGGTCATCCCCATAAAAATGGCGGGAATGACCCAAATAACCGCCCTGATTCAAGAGGCCAACCTACACCCATAATTCTAGGGTGGCAAATTATGCACGTCAGGATCAAGTGTCCTAGTTCACCGAAGCGGCGGTTTCAATGAATCAACACTACTTGCGTACGCAGAGATGAGTGCTGGGGAGGTGCGTCTATAATCGTTGGTTGATGTAAGTGAGTGGCGGACATGTGCTCCTTTCTGGAACAACCCCGATTGTAAGGATCTGAGTTTTTAGATCTTGACTCGGTCCGGTGCGCTGCGGGCCCCAAGGGGGCGAGACCTCGTGGTTACCCAACTTTCATAGATGGATATAACCCTTCCGGTACCGCACCCTGTAGCGGACGAGTGTAGTAGCGGTGTGTTGATAGAATCATAGTAGTGGTCACTGCTTTTGGCCACCCATCTGAAGATTAAAATTACGGAGGTATCGTACAACACAGTGGAACTTAGTTAGATCCTACCAGCAACGTGGTATATACTGAGGATTTCGACGGGCAATGGATTCCTGCTTTAAGAACTGTCTCGAGTACAACAGGGCAGCCATTCAGTACTTATGCTTCCAGGCCCTATTTGAATCATCTCCCTGGTTTGCCACCATAGATTGTCTTTGACACTCTTTCCGGGCAGGACGTGATGCTTCCGAGATAAGAAGAGCGTTCGCGGCATTCCTACGGTATGTCTGGTTGGATTTGAGTCCCTGAAGATCGACTGTCTAAACGTCTCCAATGATCTCCTGAAGTTCTCGCCAGTGAAGACGTCCATTCAGTGTTATTAACATGGTGGTTCGAGCAGTAAGGGAGAACCCGCAAAACGCTTGCAGGTTCCACGAGCCGGTGTCCCTAAGTACTGCCGACATAATGTCATTGATGCCCGTTTCCGGTTCCTATAACGAACTGTATGGAGGTTCATTCCTCTGTGTCCCGGGCAACAAGCAGGCGGCAGGTTCTACTAGTCCCTACAATGACAACTAAGTCCGTAGTCAGCTGATGGGGCACTGGGGATTTTCCTTCTAAAAATGTCTACCGCACAGATGGCCCACCGACCAGGGTTAACCTCTTCGTCTGTAATATTGTTCTCTTTCGTCGTCACATATGACGACTTTAGCGGGCAGCACACTAAGG'/>

    <sequence taxon='119' value='AGCCTTGAAAGGCACTAAAATTACACCCGCGGCTGAGGACTGTGAAGAGGGTAACCACACTTGCCCATTCGGGAAACTAATTGCGGCTGGAAAAAGTACTTATCCTAAACTGGAGTTCAATTGACCCAAGGGTCAAATCAGGTTCGCCGACGACGTGGCCACTGGGATGCATAACTCCATCCTCCCGTCTGGTCTATCTGAGTGAACTGGATTACTCGACTTAGGGGGTGTTCGCGGGACGATGTAGCCAGCGCTTATACTCGACTTAGCCCCGATGTCGTTACTAAAGGGGTAGGATACGTGGCCTTTTCTCTCGCGTCGATTTTCCGTCTTCGCAAATGACAAGCCATGGTCGGTCCTGACAGCGCCACCGGTACGCACCCACGTCGCCGATAGGTTTCGCAGAGTGGAATGATGTCAGAGTAAACACGCTACCCGACCGAGTGCACCCGCAGTCCTCGATAATTCAAGCACAGTCTCAACTCCTCTGACGGGAGCTACGACTTTTTCCACTGCAGTTGACGATCCTTAGATAAGGTATTCTCCTGGCCACAAACTTCGCAAATCTCTTATACATGTTGGTCATGATGCCATGCCCTCCTATTGCAGGGCTATCGTAGGGTGTGTTAATGCAGCAAGTTCTATGCGCAGACTTGGATAATAAAATATGCATTGATACGGTCTTACAACGCCGATATACACGGTCCCGATAAGCTCCCGAATATATGCAAGCGGGGTAAGTGTGTAGATGCGAAATCCGCAACAAGGGTCGGTCGTTACTTAGGCATAGGTAGAGTAGCTAGGCGAGGATGCATCGCCGTTGTATCTTTGCATGTAACATGGGGTCATCCCCATAAAAATGGCGGGAATAACCCAAATAACCGCCCTGATTCAAGAGGCCAACCTACACCCATAATTCTAGGGAGGCAAATTAGGCACGTCAGGATCAAGTGTCCTAGTTCACCGAAGCGGCGGTTTCAATGAATCAACACTACTTGCGTACGCAGAGATGAGTGCTGGGGAGGTACGTCTATAATCGTTGGTTGATGTAAGTGAGTGGCGGACATGTGCTCCTTTCTGGAACAACCCCGATTGTAAGGATCTGAGTTTTTAGATCTTGACTCGGTCCGGTGCGCGGCGGGCCCCAAGGGGGCGAGACCTCGTGGTTACCCAACTTTCATAGATGGATATAACCCTTCCGGTACCGCACCCTGTAGCGGTCGAGTGTAGTAGCGGTGTGTTGATAAAATCATAGTAGTGGTCACAGCTTTTGGCCACCCATCTGAAGATTAAAATTACGGAGGTATCGTACAACACAGTGGAACTTAGTTAGATCCTACCAGCAACGTGGTATATACTGAGGATTTCGACGGGCAATGGATTCCTGCTTTAAGAACTGTCTCGAGTACAACAGGGCAGTCATTCAGTACTTATGCTTCCAGGCCCTATTTGAATCATCTCCCTGGTTTGCCACCATAGATTGTCTTTGACACTCTTTCCGGGCAGGACGTGATGCTTCCGAGATAAGAAGAGCGTTCGCGGCATTCCTACGGTATGTCTGGTTGGATTTGAGTCCCTGAAGATCGACTGTCTAAACGTCTCCAATGATCTCCTGAAGTTCTCACCAGTGAAGACGTCCATTCAGTGTTATTAACATGGTGGTTCGAGCAGTAAGGGAGAACCCGCAAAACGCTTGCAGGTTCCACGAGCCGGTGTCCCTAAGTACTGCCGACATAATGTCATTGATGCCCGTTTCCGGTTCCTATAACGAACTGTATGGAGGTTCATTCCTCTGTGTCCCGGGCAACAAGCAGGCGGCAGGTTCTACTAGTCTCTACAATGACAACTAAGTCCGTAGTCAGCTGATGGGGCACTGGGGATTTTCCTTCTAAAAATGTCTACCGCACAGATGGCCCACCGACCAGGGTTAACCTATTCGTCTGTAATATTGTTCCCTTTCGTCGTCACATATGACGACTTTAGCGGGCAGAACACTAAGG'/>

    <sequence taxon='80' value='AGCCTTGAAAGGCACTAAACTTACACCCGCGGCCGAGGACTGTGAAGAGGGTAACCACACTTGCCCATTCGGGAAATTAATTGCGGCTGGAAAAAGTACTTATCCTAAACTGGAGTTCAATTGACCCAAGGGTCAAATCAGGTTCGCCGACGACGCGGCCATTGGGATGCACAACTCCATCCTCCCGTCTGGTCTATCTGAGTGAACTGGATTACTCGACTTAGGGGGCGTTCGCGGGACGATGTAGCCAGCGCTTATACTCGACTTAGCCCCGATGTCGTTACTAAAGGGGTGGGATACGTGGCCCTTCCTTTCACGTCGATTTTCCGTCTTCGCAAATAACAAGCCATGGTCGGTCCTGACAGCGCCACCGGTACGCACCCACGTCGCCGATAGGTTTCGCAGAGTGGAATGATGTCAGAGTAGACACGCTACCCGACCGAGTGCACCCGCAGTCCTCGATAATTCAAGCACAGTCTCAACTTCTCTAACGGGAGCTACGACTTTTTCCACTGCAGTTGACGATCCTTAGATAAGGTATTCTCCTGGCCACAAACTTCGCAAATCTCTTATACATGTTGGTCACGATGCCATGCCCTCCTATTGCAGGGCTATCGTAGGGTGTGATAATGCAGCAAGTTCTATGCGCCGACTTGGATCATAAAATATGCATTGATACGGTCTTACAACGCCGATATACACGGTCCCGATAAGCTCCCGAATATATGCGAGCGGGGTAAGTGTGTAGATGCGAAATCCGCAACAAGGGTCGGTCGTTACTTAGGCATAGGTAGAGTAGTTAGGCGAGGATGCATCGCCGTTGTATCTTTGCATGTAACATGGGGTCATCCCCATAAAAATGGCGGGAATAACCCAAATAACCGCCCTGATTCAAGAGGCCAACCTACACCTATAATTCTAGGGTGGCAAATTAGGCACGTCAGGACCAAGTGTCCTAGTTCACCGAAGCGGCGGTTTCAATGAGTCAACACTACTTGCGTACGCAGAGATGAGTGCTGGGGAGGTACGTCTACAATCGTTGGTTGATGTAAGTGAGTGGCGGACATGTGCTCCTTTCTGGAACAACCCCGATTGTAAGGATCTGAATTTTTAGATCTTGACTCGGTCCGGTGCGCTGCGGGCCCCAAGGGGGCGAGACCTCGTGGTTACCCAACTTTCATAGATGGACATAACCCTTCCGGTACCGCATCCTGTAGCGGACGAGTGTAGTAGCAGTGTGTTGATAGAATCATAGTAGTGGTCACTGCTTTTGCCCACCCGTCGGAAGATTAAAATTACGGAGATATCGTACAACACAGTGGAACTTAGTTGGATCCTACCAGCAACGTGGTATATACTGAGGATTTCGACGGGCAATGGATTCCTGCTTTAAGAACTGTCTCGAGTACAACAGGGCAATCATTCAGTACTTATGCTTCCAAGCCCTATTTGAATCATCTCCCTGGTTTGTCACCATAGATTGTCTTTGACACTCTTTCCGGGCAGGACGTGATGCTTCCGAGATAAGAAAAGCGTTCGCGGCATTCCTACGGTATGTCTGGTTGGATTTAAGTCCCTGAAGATGGACTGTCTAAACGTCTCCAATGATCTCCTGAAGTTCTCACCAATGAAGAAGTCCATTCAGTGTTATTAACATGGTGGTTTGAGCAGTAAGGGAGAACCCGCAAAACGCTTGCAGGTTCCACGAGCCGGTGTCCCTAAGTATTGCCGACATAATGTCATTGATGCCCATTTCCGGTTCCTATAACGAACTGTATGGAGGTTCATTCCTCTGTGTCCCGGGCAACAAGCAGGCGGCAGGTTCTACTAGTCCCTACGATGACAACTAAGTCCGTAGTCAGCTGATGGGGCACTGGGGATTTTCCTTCTAAAGATGTCTACCGCCCAGATGGCCCACCGACCAGGGTTAACCTCTTCGTCTGTAATATTGTTCTCTTTCGTCGTCACACATGACGACTTTAGCGGGCAGAACACTAAGG'/>

    <sequence taxon='41' value='ATCCTTGAAAGGCACCAAAATTACACCCGCGGCCGAGGACTGTGAAGAGGGCAACCACACTTGCCCATTCGGGAAATTAATTGCGGCTGGAAAAAGTACTTATCCTAAACTGGAGTTCAATTGACCCAAGGGTCGAATCAGGTTCGCCGACGACGCGGCCATTGGGATGCACAACTCCGTCCTCCCGTCTGGTCTATCTGAGTGAACTGGATTACTCGACTTAGGGGGTGTTCGCGGGACGATGTAGCCAGCGCTTATACTCGACTTAGCCCCGATGTCGTTACTAAAGGGGTGGGATACGTGGCCCTTTCTCTCGCGTCGATTTTCCGCCTTCGCAAATAACAAACCATGGTCGGTCCTGACAGCGCCACCGGTACGCACCCACGTCGCCGATAGGTTTCGCAGAGTGGAATGATGTCAGAGTAGACACGCTACTCGACCGAGTGCACCCGCAGTCCTCGATAATTCAAGCACAGTCTCAACTCCTCTAACGGGAGCTACGACTTTTTCCACTGCAGTTGACGATCCTTAGATAAGGTATTCTCCTGGCCACAAACTTCGCAAATCTCTTATACATGTTGGTCATGATGCCATGCCCTCCTATTGCAGGGCTATCGTAGGGTGTGTTAATGCAGCAAGTTCTATGCGCCGACTTGGATAATAAAATATGCATTGATACGGTCTTACAACGCCGATATACACGGTCCTGATAAGCTCTCGAATATATGCGAGCGGGGTAAGTGTGTAGATGCGAAATCCGCAACAAGGGTCGGTCGTTACTTAGGCATAGGTAGAGTAGTTAGGCGAGGATGCATCGCCGTTGTATCTTTGCATGTAACTTGGGGTCATCCCCATAAAAATGGCGGGAATAACCCAAATAACCGCCCTGATTCAAGAGGCCAACCTACACCTATAATTCTAGGGTGGCAAATTAGGCACGTCAGGATCAAGTGTCCTAGTTCACCGAAGCGGCGGTTTCAATGAATCAACACTACTTGCGTACGCAGAGATGAGTGCTGGGGAGGTACGTCTATAATCGTTGGTTGATGTAAGTGAGTGGCGGACATGTGCTCCTTTCTGGAACAACCCCGATTGTAAGGATCTGAGTTTTTAGATCTTGACTCGGTCCGGTGCGCTGCGGGCCCCAAGGGGGCGAGACCTCGTGGTTACCCAACTTTCATAGATGGACATAGCCCTTCCGGTACCGCACCCCGTAGCGGACGAGTGTAGTAGCGGTGTGTTGATAGAATCGTAGTAGTGGTCACTGCTTTTGGCCACCCGTCTGAAGATTAAAACTACGGAGATATCGTACAACACAGTGGAACCTAGTTAGATCCTACCAGCAACGTGGTATATACTGAGGATTTCGACGGGCAATGGATTCCTGCCTTAAGAACTGTCTCGAGTACAACAGGGCAGTCATTCAGTACTTGTGCTTCCAAGCCCTATTTGAATCATCTCCCTGGTTTGTCACCATAGATTGTCTTTGACACTCTTTCCGGGCAGGACGTGATGCTTCCGAGATAAGAAGAGCGTTCGCGGCATTCCTACGGTATGTCTGGTTGGATTTAAGTCCCTGAAGATGGACTGTCTAAACGTCTCCAATGATCTCCTGAAGTTCTCACCAGTGAAGACGTCCATTCAGTGTTATTAACATGGTGGTTCGAGCAGTAAGGGAGAACCCGCAAAACGCTTGCAGGTTCCACGAGCCGGTGTCCCTAAGTGCTGCCGACATAATGTCATTGATGCCCATTTCCGGTTCCTATAAGGAACTGTATGGAGGTTCATTCCTCTGTGTCCCGGGCAACAAGCAGGCGGCAGGTTCTACTAGTCCCTACGATGACAACTAAGTCCGTAGTCAGCTGATGGGGCACTGGGGATTTTCCTTCTAAAAATGTCTACCGCACAGATGGCCCACCGACCAGGGGTAACCTCTTCGTCTGTAATATTGTTCTCTTTCGTCGTCACATATGACGACTTTAGCGGGCAGAACACTAAGG'/>

    <sequence taxon='42' value='ATCCTTGAAAGGCACTAAAATTACACCCGCGGCCGAGGACTGTGAAGAGGGCAACCACACTTGCCCATTCGGGAAATTAATTGCGGCTGGAAAAAGTACTTATCCTAAACTGGAGTTCAATTGACCCAAGGGTCGAATCAGGTTCGCCGACGACGCGGCCATTGGGATGCACAACTCCGTCCTCCCGTCTGGTCTATCTGAGTGAACTGGATTACTCGACTTAGGGGGTGTTCGCGGGACGATGTAGCCAGCGCTTATACTCGACTTAGCCCCGATGTCGTTACTAAAGGGGTGGGATACGTGGCCCTTTCTCTCGCGTCGATTTTCCGCCTTCGCAAATAACAAACCATGGTCGGTCCTGACAGCGCCACCGGTACGCACCCACGTCGCCGATAGGTTTCGCAGAGTGGAATGATGTCAGAGTAGACACGCTACTCGACCGAGTGCACCCGCAGTCCTCGATAATTCAAGCACAGTCTCAACTCCTCTAACGGGAGCTACGACTTTTTCCACTGCAGTTGACGATCCTTAGATAAGGTATTCTCCTGGCCACAAACTTCGCAAATCTCTTATACATGTTGGTCATGATGCCATGCCCTCCTATTGCAGGGCTATCGTAGGGTGTGTTAATGCAGCAAGTTCTATGCGCCGACTTGGATAATAAAATATGCATTGATACGGTCTTACAACGCCGATATACACGGTCCTGATAAGCTCCCGAATATATGCGAGCGGGGTAAGTGTGTAGATGCGAAATCCGCAACAAGGGTCGGTCGTTACTTAGGCATAGGTAGAGTAGTTAGGCGAGGATGCATCGCCGTTGTATCTTTGCATGTAACATGGGGTCATCCCCATAAAAATGGCGGGAATAACCCAAATAACCGCCCTGATTCAAGAGGCCAACCTACACCTATAATTCTAGGGTGGCAAATTAGGCACGTCAGGATCAAGTGTCCTAGTTCACCGAAGCGGCGGTTTCAATGAATCAACACTACTTGCGTACGCAGAGATGAGTGCTGGGGAGGTACGTCTATAATCGTTGGTTGATGTAAGTGAGTGGCGGACATGTGCTCCTTTCTGGAACAACCCCGATTGTAAGGATCTGAGTTTTTAGATCTTGACTCGGTCCGGTGCGCTGCGGGCCCCAAGGGGGCGAGACCTCGTGGTTACCCAACTTTCATAGATGGACATAGCCCTTCCGGTACCGCACCCCGTAGCGGACGAGTGTAGTAGCGGTGTGTTGATAGAATCATAGTAGTGGTCACTGCTTTTGGCCACCCGTCTGAAGATTAAAACTACGGAGATATCGTACAACACAGTGGAACCTAGTTAGATCCTACCAGCAACGTGGTATATACTGAGGATTTCGACGGGCAATGGATTCCTGCCTTAAGAACTGTCTCGAGTACAACAGGGCAGTCATTCAGTACTTGTGCTTCCAAGCCCTATTTGAATCATCTCCCTGGTTTGTCACCATAGATTGTCTTTGACACTCTTTCCGGGCAGGACGTGATGCTTCCGAGATAAGAAGAGCGTTCGCGGCATTCCTACGGTATGTCTGGTTGGATTTAAGTCCCTGAAGATGGACTGTCTAAACGTCTCCAATGATCTCCTGAAGTTCTCACCAGTGAAGACGTCCATTCAGTGTTATTAACATGGTGGTTCGAGCAGTAAGGGAGAACCCGCAAAACGCTTGCAGGTTCCACGAGCCGGTGTCCCTAAGTGCTGCCGACATAATGTCATTGATGCCCATTTCCGGTTCCTATAACGAACTGTATGGAGGTTCATTCCTCTGTGTCCCGGGCAACAAGCAGGCGGCAGGTTCTACTAGTCCCTACGATGACAACTAAGTCCGTAGTCAGCTGATGGGGCACTGGGGATTTTCCTTCTAAAAATGTCTACCGCACAGATGGCCCACCGACCAGGGGTAACCTCTTCGTCTGTAATATTGTTCTCTTTCGTCGTCACATATGACGACTTTAGCGGGCAGAACACTAAGG'/>

    <sequence taxon='59' value='AGCCTTGAAAGGCACTAAAATTACACCCGCGGCCGAGGACTGTGAAGAGGGTAACCACACTTGCCCATTCGGGAAATTAATTGCGGCTGGAAAAAGTACTTATCCTAAACTGGAGTTCAATTGACCCAAGGGTCAAATCAGGTTCGCCGACGACGCGGCCATTGGGATGCATAACTCCATCCTCCCGTCTGGTCTATCTGAGCGAACTGGATTACTCGACTTAGGGGGTGTTCGCGGGACGATGTAGCCAGCGTTTATACTCGACTTAGCCCCGATGTCGTTACTAAAGGGGTGGGATACGTGGCCCTTTCTCTCGCGTCGATCTTCCGTCTTCGCAAATAACAAGCCATGCTCGGTCCTGACAGCGCCACCGGTACGCACCCACGTCGCCGATAGGTTTCGCAGAGTGGAATGATGTCAGAGTAGACACGCTACTCGACCGAGTGCACCCGCAGTCCTCGATAATTCAAGCACAGTCTCGACTCCTCTAACGGGAGCTACGACTTTTTCCACTGCAGTTGACGACCCTTAGATAAGGTATTCTCCTGGCCACAAACTTCGCAAATCTCTTATACATGTTGGTCATGATGCCATGCCCTCCTATTGCAGGGCTGTCGTAGGGTGTGTTAATGCAGCAAGTTCTATGCGCCGACTTGGATAATAAAATATGCATTGATACGGTCTTACAACGCCGATATACACGATCCCGATAAGCTCCCGAATTTATGCGAGCGGGGTAAGTGTGTAGATGCGAAATCCGCAACAAGGGTCGGTCGTTACTTAGGCATAGGTAGAGTAGTTAGGCGAGGATGCATCGCCGTTGCATCTTTGCATGTAACATGGGGTCATCCCCATAAAAATGGCGGGAATAACCCAAATAACCGCCCTGATTCAAGAGGCCAACCTACACCTATAATTCTAGGGTGGCAAATTAGGCACGTCAGGATCAAGTGTCTTAGTTCACCGAAGCGGCGGTTTCAATGAATCAACACTACTTGCGTACGCAGAGATGAGTGCTGGGGAGGTACGTCTATAATCGTTGGTTGATATAAGTGAGTGGCGGACATGTGCTCCTTTCTGGAACAACCCCGATTGTAAGGATCTGAGTTTTTAGATCTTGACTCGGTCCGGTGCGCTGCGGGCCCCAAGGGGGCGAGACCTCGTGGTTACCCAACTTTCATAGATGGACATAGCCCTTCCGGTACCGCACCCCGTAGCGGACGAGTGTAGTAGTGGTGTGTTGATAGAATTATAGTAGTGGTCACTGCTTTTGGCCACCCGTCTGAAGATTGAAATTACGGAGATATCGTACAACACAGTGGAACTTAGTTAGATCCTACCAGCAACGTGGTATATACTGAGGATTTCGACGGGCAATGGATTCCTGCTTTAAGAACTGTCTCGAGTAAAACAGGGCAGTCATTCAGTACTTATGCTTCCAAGCCCTACTTGAATCATCTCCCTGGTTTGTCACCATAGATTGTCTTTGACACTCTTTCCGGGCAGGACGTGATGCTTCCGAGATAAGAAGAGCGTTCGCGGCATTCCTACGGTATGTCTGGTTGGATTTGAGTCCCTGAAGATGGACTGTCTAAACGTCTCCAATGATCTCCTGAAGTGCTCACCAGTGAAGACGTCCATTCAGTGTTATTAACATGGTGGTTCGAGCAGTAAGGGAGAACCCGCAAAACGCTTGCAGGTTCCACGAGCCGGTGTCCCTAAGTACTGCCGACATAATGTCATTGATGCCCATTTCCGGTTCCTATAACGAACTGTATGGAGGTTCATTCCTCTGTGTCCCGGGCAACAAGCAGGCGGCAGGTTCTACTAGTCCCTACGATGACAACTAAGTCCGTAGTCAGCTGATGGGGCACTGGGGATTTTCCTTCTAGAAATGTCTACCGCACAGATGGCCCACCGACCAGGGGTAACCTCTTCGTCTGTAATATTGTTCTCTTTCGTCGTCACATATGACGACTTTAGCGGGCAGAACACTAAGG'/>

    <sequence taxon='88' value='AGCCTTGAAAGGCACTAAAATTATACCCGCGGCCGAGGACTGTGAAGAGGGTAACCACACTTGCCCATTCGGGAAATTAATTGCGGCTGGAAAAAGTACTTATCCTAAACTGGAGTTCAATTGACCCAAGGGTCAAATCAGGTTCGCCGACGACGCGGCCATTGGGATGCATAACTCCATCCTCCCGTCTGGTCTATCTGAGCGAACTGGATTACTCGACTTAGGGGGTGTTCGCGGGACGATGTAGCCAGCGTTTATACTCGACTTAGCCCCGATGTCGTTACTAAAGGGGTGGGATACGTGGTCCTTTCTCTCGCGTCGATCTTCCGTCTTCGCAAATAACAAGCCATGCTCGGTCCTGACAGCGCCACCGGTACGCACCCACGTCGCCGAGAGGTTTCGCAGAGTGGAATGATGTCAGAGCAGACACGCTACTCGACCGAGTGCACCCGCAGTCCTCGCTAATTCAAGCACAGTCTCGACTCCTCTAACTGGAGCTACGACTTTTTCCACTGCAGTTGACGACCCTTAGATAAGGTATTCTCCTGGCCACAAACTTCGCAAATCTCTTATACATGTTGGTCATGATGCCATGCCCTCCTATTGCAGGGCTGTCGTAGGGTGTGTTAATGCAGCAAGTTCTATGCGCCGACTTGGATAATAAAATATGCATTGATACGGTCTTACAACGCCGATATACACGATCCCGATAAGCTCCCGAATTTATGCGAGCGGGGTAAGTGTGTAGATGCGAAATCCGCAACAAGGGTCGGTCGTTACTTAGGCATAGGTAGAGTAGTTAGGCGAGGATGCATCGCCGTTGCATCTTTGCATGTAACATGGGGTCATCCCCATAAAAATGGCGGGAATAACCCAAATAACCGCCCTGATTCAAGAGGCCAACCCACACCTATAATTCTAGGGTGGCAAATTAGGCACGTCAGGATCAAGTGTCTTAGTTCACCGAAGCGGCGGTTTCAATGAATCAACACTACTTGCGTACGCAGAGATGAGTGCTGGGGAGGTACGTCTATAATCGTTGGTTGATATAAGTGAGTGGCGGACATGTGCTCCTTTCTGGAACAACCCCGATTGTAAGGATCTGAGTTTTTAGATCTTGACTCGGTCCGGTGCGCTGCGGGCCCCAAGGGGGCGAGACCTCGTGGTTACCCAACTTTCATAGATGGACATAGCCCTTCCGGTACCGCACCCCGTAGCGGACGAGTGTAGTAGTGGTGTGTTGATAGCATTATAGTAGTGGTCACTGCTTTTGGCCACCCGTCTGAAGATTGAAATTACGGAGATATCGTACAACACAGTGGAACTTAGTTAGATCCTACCAGCAACGTGGTATATACTGAGGATTTCGACGGGCAATGGATTCCTGCTTTAAGAACTGTCTCGAGTAAAACAGGGCAGTCATTCAGTACTTATGCTTCCAAGCCCTACTTGAATCATCTCCCTGGTTTGTCACCATAGATTGTCTTTGACACTCTTTCCGGGCAGGACGTGATGCTTCCGAGATAAGAAGAGCGTTCGCGGCATTCCTACGGTATGTCTGGTTGGATTTGAGTCCCTGAAGATGGACTGTCTAAACGTCTCCAATGATCTCCTGAAGTGCTCACCAGTGAAGACGTCCATTCAGTGTTATTAACATGGTGGTTCGAGCAGTAAGGGAGAACCCGCAAAACGCTTGCAGGTTCCACGAGCCGGTGTCCCTAAGTACTGCCGACATAATGTCATTGATGCCCATTTCCGGTTCCTATAACGAACTGTATGGAGGTTCATTCCTCTGTGTCCCGGGCAACAAGCAGGCGGCAGGTTCTACTAGTCCCTACGATGACAACTAAGTCCGTAGTCAGCTGATGGGGCACTGGGGATTTTCCTTCTAGAAATGTCTACCGCACAGATGGCCCACCGACCAGGGGTAACCTCTTCGTCTGTAATATTGTTCTCTTTCGTCGTCACATATGACGACTTTAGCGGGCAGAACACTAAGG'/>

    <sequence taxon='111' value='AGCCTTGAAAGGCACTAAAATTACACCCGCGGCCGAGGACTGTGAAGAGGGTAACCACACTTGCCCATTCGGGAAATTAATTGCGGCTGGAAAAAGTACTTATCCTAAACTGGAGTTCAATTGACCCAAGGGTCAAATCAGGTTCGCCGACGACGCGGCCATTGGGATGCATAACTCCATCCTCCCGTCTGGTCTATCTGAGCGAACTGGATTACTCGACTTAGGGGGTGTTCGCGGGACGATGTAGCCACCGTTTATACTCGACTTAGCCCCGATGTCGTTACTAAAGGGGTGGGATACGTGGCCCTTTCTCTCGCGTCGATCTTCCGTCTTCGCAAATAACAAGCCATGCTCGGTCCTGACAGCGCCACCGGTACGCACCCACGTCGCCGATAGGTTTCGCAGAGTGGAATGATGTCAGAGTAGACACGCTACTCGACCGAGTGCACCCGCAGTCCTCGATAATTCAAGCACAGTCTCGACTCCTCTAACGGGAGCTACGACTTTTTCCACTGCAGTTGACGACCCTTAGATAAGGTATTCTCCTGGCCACAAACTTCGCAAATCTCTTATACATGTTGGTCATGATGCCATGCCCTCCTATTGCAGGGCTGTCGTAGGGTGTGTTAACGCAGCAAGTTCTATGGGCCGACTTGGGTAATAAAATATGCATTGATACGGTCTTACAACGCCGATATACACGATCCCGATAAGCTCCCGAATTTATGCGAGCGGGGTAAGTGTGTAGATGCGAAATCCGCAACAAGGGTCGGTCGTTACTTAGGCATAGGTAGAGTAGTTAGGCGAGGATGCATCGCCGTTGCATCTTTGCATGTAACATGGGGTCATCCCCATAAAAATGGCGGGAATAACCCAAATAACCGCCCTGATTCAAGAGGCCAACCTCCACCTATAATTCTAGGGTGGCAAATTAGGCACGTCAGGATCAAGTGTCTTAGTTCACCGAAGCGGCGGTTTCAATGAATCAACACTACTTGCGTACGCAGAGATGAGTGCTGGGGAGGTACGTCTATAATCGTTGGTTAATATAAGTGAGTGGCGGACATGTGCTCCTTTCTAGAACAACCCCAATTGTAAGGATCTGAGTTTTTAGATCTTGACTCGGTCCGGTGCGCTGCGGGCCCCAAGGGGGCGAGACCTCGTGGTTACCCAACTTTCATAGATGGACATAGCCCTTCCGGTACCGCACCCCGTAGCGGACGAGTGTAGTAGTGGTGTGTTGATAGAATTATAGTAGTGGTCACTGCTTTTGGCCACCCGTCTGAAGATTGAAATTACGGAGATATCGTACAACACAGTGGAACTTAGTTAGATCCTACCAGCAACGTGGTATATACTGAGGATTTCGACGGGCAATGGATTTCTGCTTTAAGAACTGTCTCGAGTAAAACAGGGCAGTCATTCAGTACTTATGCTTCCAAGCCCTACTTGAATCATCTCCCTGGTTTGTCACCATAGATTGTCTTTGACACTCTTTCCGGGCAGGACGTGATGCTTCCGAGATAAGAAGAGCGTTCGCGGCATTCCTACGGTATGTCTGGTTGGATTTGAGTCCCTGAAGATGGACTGTCTAAACGTCTCCAATGATCTCCTGAAGTGCTCACCAGTGAAGACGTCCATTCAGTGTTATTAACATGGTGGTTCGAGCAGTAAGGGAGAACCCGCAAAACGCTTGCAGGTTCCACGAGCCGGTGTCCCTAAGTACTGCCGACATAATGTCATTGATGCCCATTTCCGGTTCCTATAACGAACTGTATGGAGGTTCATTCCTCTGTGTCCCGGGCAACAAGCAGGCGGCAGGTTCTACTAGTCCCTACGATGACAACTAAGTCCGTAGTCAGCTGATGGGGCACTGGGGATTTTCCTGCTAGAAATGTCTACCGCACAGATGGCCCACCGACCAGGGGTAACCTCTTCGTCTGTAATATTGTTCTCTTTCGTCGTCACACATGACGACTTTAGCGGGCAGAACACTAAGG'/>

    <sequence taxon='70' value='AGCCTTGAAAGGCACTAAAATTACACCCGCGGCCGAGGACTGTGAAGAGGGTAACCACACTTGCCCATTCAGGAAATTAATTGCGGCTGGAAAAAGTACTTATCCTAAACTGGAGTTCAATTGACCCAAGGGTCAAATCAGGTTCGCCGACGACGCGGCCATTGGGATGCATAACTCCATCCTCCCGTCTGGTCTATCTGAGCGAACTGGATTACTCAACTTAGGGGGTGTTCGCGGGACGATGTAGCCAGCGTTTATACTCGACTTAGCCCCGATGTCGTTACTAAAGGGGTGGGATACGTGGCCCTTTCTCTCGCGTCGATTTTCCGTCTTCGCAAATAACAAGCCATGCTCGGTCCTGACAGCGCCACCGGTACGCACCCACGTCGCCGATAGGTTTCGCAGAGTGGAATGATGTCAGAGTAGACACGCTACTCGACCGAGTGCACCCGCAGTCCTCGATAATTCAAGCACAGTCTCGACTCCTCTAACGGGAGCTACGACTTTTTCCACTGCAGTTGACGACCCTTAGATAAGGCATTCTCCTGGCCACAAACTTCGCAAATCTCTTATACATGTTGGTCATGATGCCATGCCCTCCTATTGCAGGGCTGTCGTAGGGTGTGTTAATGCAGCAAGTTCTATGCGCCGCCTTGGATAATAAAATATGCATTGATACGGTCTTACAACGCCGATATACACGGTCCCGATAAGCTCCCGAATTTATGCGAGCGGGGTAAGTGTGTAGATGCGAAATCCGCAACAAGGGTCGGTCGTTACTTAGGCATAGGTAGAGTAGTTAGGCGAGGATGCATCGCCGTTGCATCTTTGCATGTAACATGGGGTCATCCCCATAAAAATGGCGGGAATAACCCAAATAACCGCCCTGATTCAAGAGGCCAACCTACACCCATAATTCTAGGGTGGCAAATTAGGCACGTCAGGATCAAGTGTCTTAGTTCACCGAAGCGGCGGTTTCAATGAATCAACACTACTTGCGTACGCAGAGATGAGTGCTGGGGAGGTACGTCTATAATCGTTGGTTGATATAAGTGAGTGGCGGACATGTGCTCCTTTCTGGAACAACCCCGATTGTAAGGATCTGAGTTTTTAGATCTTGACTCGGTCCGGTGCGCTGCGGGCCCCAAGGGGGCGAGACCTCGTGGTTACCCAACTTTCATAGATGGACATAGCCCTTCCGGTACCGCACCCCGTAGCGGACGAGTGTAGTAGCGGTGTGTTGATAGAATCATAGTAGTGGTCACTGCTTTTGGCCACCCGTCTGAAGATTAAAATTACGGAGATATCGTACAACACAGTGGAACTTAGTTAGATCCTACCAGCAACGTGGTATATACTGAGGATTTCGACGGGCAATGGATTCCTGCTTTAAGAACTGTCTCGAGTAAAACAGGGCAGTCATTCAGTACTTATGCTTCCAAGCCCTACTTGAATCATCTCCCTGGTTTGTCACCATAGATTGTCTTTGACCCTCTTTCCGGGCAGGACGTGATGCTTCCGAGATAAGAAGAGCGTTCGCGGCATTCCTACGGTATGTCTGGTTGGATTTGAGTCCCTGAAGATGGACTGTCTAAACGTCTCCAATGACCTCCTGAAGTGCTCACCAGTGAAGACGTCCATTCAGTGTTATTAACATGGTGGTTCGAGCAGTAAGGGAGAACCCGCAAAACGCTTGCAGGTTCCACGAGCCGGTGTCCCTAAGTACTGCCGACATAATGTCATTGATGCCCATTTCCGGTTCCTATAACGAACTGTATGGAGGTTCATTCCTCTGTGTCCCGGGCAACAAGCAGGCGGCAGGTTCTACTAGTCCCTACGATGACAATTAAGTCCGTAGTCAGCTGATGGGGAACTTGGTATTTTCCTTCTAGAAATGTCTACCGCACAGATGGCCCACCGACCAGGGGTAACCTCTTCGTCTGTAATATTGTTCTCTTTCGTCGTCACATATGACGACTTTAGCGGGCAGAACACTAAGG'/>

    <sequence taxon='71' value='AGCCTTGAAAGGCACTAAAATTACACCCGCGGCCGAGGACTGTGAAGAGGGTAACCACACTTGCCCATTCAGGAAATTAATTGCGGCTGGAAAAAGTACTTATCCTAAACTGGAGTTCAATTGACCCAAGGGTCAAATCAGGTTCGCCGACGACGCGGCCATTGGGATGCATAACTCCATCCTCCCGTCTGGTCTATCTGAGCGAACTGGATTACTCAACTTAGGGGGTGTTCGCGGGACGATGTAGCCAGCGTTTATACTCGACTTAGCCCCGATGTCGTTACTAAAGGGGTGGGATACGTGGCCCTTTCTCTCGCGTCGATTTTCCGTCTTCGCAAATAACAAGCCATGCTCGGTCCTGACAGCGCCACCGGTACGCACCCACGTCGCCGATAGGTTTCGCAGAGTGGAATGATGTCAGAGTAGACACGCTACTCGACCGAGTGCACCCGCAGTCCTCGATAATTCAAGCACAGTCTCGACTCCTCTAACGGGAGCTACGACTTTTTCCACTGCAGTTGACGACCCTTAGATAAGGTATTCTCCTGGCCACAAACTTCGCAAATCTCTTATACATGTTGGTCATGATGCCATGCCCTCCTATTGCAGGGCTGTCGTAGGGTGTGTTAATGCAGCAAGTTCTATGCGCCGACTTGGATAATAAAATATGCATTGATACGGTCTTACAACGCCGATATACACGGTCCCGATAAGCTCCCGAATTTATGCGAGCGGGGTAAGTGTGTAGATGCGAAATCCGCAACAAGGGTCGGTCGTTACTTAGGCATAGGTAGAGTAGTTAGGCGAGGATGCATCGCCGTTGCATCTTTGCATGTAACATGGGGTCATCCCCATAAAAATGGCGGGAATAACCCAAATAACCGCCCTGATTCAAGAGGCCAACCTACACCTATAATTCTAGGGTGGCAAATTAGGCACGTCAGGATCAAGTGTCTTAGTTCACCGAAGCGGCGGTTTCAATGAATCAACACTACTTGCGTACGCAGAGATGAGTGCTGGGGAGGTACGTCTATAATCGTTGGTTGATATAAGTGAGTGGCGGACATGTGCTCCTTTCTGGAACAACCCCGATTGTAAGGATCTGAGTTTTTAGATCTTGACTCGGTCCGGTGCGCTGCGGGCCCCAAGGGGGCGAGACCTCGTGGTTACCCAACTTTCATAGATGGACATAGCCCTTCCGGTACCGCACCCCGTAGCGGACGAGTGTAGTAGCGGTGTGTTGATAGAATCATAGTAGTGGTCACTGCTTTTGGCCACCCGTCTGAAGATTAAAATTACGGAGATATCGTACAACACAGTGGAACTTAGTTAGATCCTACCAGCAACGTGGTATATACTGAGGATTTCGACGGGCAATGGATTCCTGCTTTAAGAACTGTCTCGAGTAAAACAGGGCAGTCATTCAGTACTTATGCTTCCAAGCCCTACTTGAATCATCTCCCTGGTTTGTCACCATAGATTGTCTTTGACCCTCTTTCCGGGCAGGACGTGATGCTTCCGAGATAAGAAGAGCGTTCGCGGCATTCCTACGGTATGTCTGGTTGGATTTGAGTCCCTGAAGATGGACTGTCTAAACGTCTCCAATGATCTCCTGAAGTGCTCACCAGTGAAGACGTCCATTCAGTGTTATTAACATGGTGGTTCGAGCAGTAAGGGAGAACCCGCAAAACGCTTGCAGGTTCCACGAGCCGGTGTCCCTAAGTACTGCCGACATAATGTCATTGATGCCCATTTCCGGTTCCTATAACGAACTGTATGGAGGTTCATTCCTCTGTGTCCCGGGCAACAAGCAGGCGGCAGGTTCTACTAGTCCCTACGATGACAATTAAGTCCGTAGTCAGCTGATGGGGAACTTGGTATTTTCCTTCTAGAAATGTCTACCGCACAGATGGCCCACCGACCAGGGGTAACCTCTTCGTCTGTAATATTGTTCTCTTTCGTCGTCACATATGACGACTTTAGCGGGCAGAACACTAAGG'/>

    <sequence taxon='100' value='AGCCTTGAAAGGCACTAAAATTACACCCGCGGCCGAGGACTGTGAAGAGGGTAACCACACTTGCCCATTCGGGAAATTAATTGCGGCTGGAAAAAGTACTTATCCTAAACTGAAGTTCAATTGACCCAAGGGTCAAATCAGGTTCGCCGACGACGCGGCCATCGGGATGCATAACTCCATCCTCCCGTCTGGTCTATCTAAGCGAACTGGATTGCTCGAATTAGGGGGTGTTCGCGGGACGATGTAGCCAGCGTTTATACTCGACTTAGCCCCGATGTCGTTACTAAAGGGGTGGGATACGTGGCCCTTTCTCTCGCGTCGATTTTCCGTCTTCGCAAATAACAAGCCATGCTCGGTCTTGACAGCGCCACCGGTACGCACCCACGTCGCCGATAGGTTTTGCAGAGTGGAATGATGTCAGAGTAGACACGCTACTCGACCGAGTGCACCCGCTGTCCTCGATAATTCAAGCACAGTCTCGACTCCTCTAACGGGAGCTACGACTTTTTCCAGTGCAGTTGACGACCTTTAGATAAGGTATTCTCCTGGCCACAAACTTCGCAAATCTCTTATACATGTTGGTGATGATGCCATGCCCTCCTATTGCAGGGCTATCGTAGGGTGTGTTAATGCAGCAAGTTCTATGCGCCGACTTGGATAATAAAATATGCATTGATACGGTCTTACAACGCCGATATACACGGTCCCGACAAGCTCCCGAATATATGCGAGCGGGGTAAGTGTGTAGATGCGAAATCCGCAACAAGGGTCGGTCGTTACTTAGGCATAGGTAGAGTAGTTAGGCGAGGATGCATCGCCGTTGCATCTTTGCATGTAACATGGGGTCATCCCCATAAAAATGGCGGGAATAACCCAAATAACCGCCCTGATTCAAGAGGCCAACCTACACCTATAATTCTAGGGTGGCAAATTAGGCACGTCAGGATCAAGTGTCTTAGTTCACCGAAGCGGCGGTTTCAATGAATCAACACTACTTGCGTACGCAGAGATGAGTGCTGGGAAGGTACGTCTACAATTGTTGGTTGATGTAAGTGAGTGGCGGACATGTGCTCCTTTCTGGAACAACCCCGATTGTAAGGACCTGAGTTTTTAGATCTTGACTCGGTCCGGTGCGCTGCGGGCCCCAAGGGGGCGAGACCTCGTGGTTACCCAACTTTCATAGATGGACATAGCCCTTCCGGTACCGCACCCCGTAGCGGACGAGTGTAGTAGCGGTGTGTTGATAGAATCATAGTAGTGGTCACTGCTTTTGGCCACCCGTCTGAAGATTAAAATTACGGAGATATCGTACAACACAGTGGAACTTAGTTAGATCCTACCAGCAACGTGGTATATACTGAGGATTTCGACGGGCAATGGATTCCTGCTTTAAGAACTGTCTCGAGTAAAACAGGGCAGTCATTCAGTACTTATGCTTCCAAGCCCTACTTGAATCATCTCCCTGGTTTGTCACCATAGATTGTCTTTGACACTCTTTCCGGGCAGGACGTGATGCTTCCGAGATAAGAAGAGCGTTCGCGGCATTCCTACGGTATGTCTGGTTGGATTTGAGTCCCTGAAGATGGACTGTCTAAACGTCTCCAATGATCTCCTGAAGTGCTCACCAGTGACGACGTCTATTCAGTGTTATTAACATGGCGGTTCGAGCAGTAAGGGAGAACCCGCAAAACGCTTGCAGGTTCCACGAGCCGGTGTCCCTAAGTACTGCCGACATAATGTCATTGATGCCCATTTCCGGTTTCTATAACGAACTGTATGGAGGTTCATTCCTCTGTGTCCCGGGCAACAAGCAGGCGGCAGGTTCTACTAGTCCCTACGATGGCAACTAAGTCCGTAGTCAGCTGATGGGGCACTGGGGATTTTCCTTCTAGAAATGTCTACCGCACAGATGGCCCACCGACCAGGGGTAACCTCTTCGTCTGTAATATTGTTCTCTTTCGTCGTCACGTATGACGACTTTAGCGGGCAGAACACTAAGG'/>

    <sequence taxon='61' value='AGCCTTGAAAGGCACTAAAATTACACCCACGGCCGAGAACTGTGAAGAGGGTAACCACACTTGCCCATTCGGGAAATTAATTGCGGCTGGAAAAAGTGCTTATCCTAAACTGGAGTTCAATTGACCCAAGGGTCAAATCAGGTTCGCCGACGACGCGGCCATTGGGATGCATAACTCCATCCTCTCGTCTGGTCTATCTGAGTGAACTGGATTACTCGACTTAGGGGGTGTTCGCGGGACGATGTAGCCAGCGCTTATACTCGACTTAGCCCCGATGTCGTTACTAAAGGGGTGGGATACGTGGCCCTTTCTCTCGCGTCGATTTTCCATCTTCGCAAACAACAAGCAATGGTCGGTCCTGACAGCGCCACCGGTACGCACCCACGTCGCCGATTGGTTTCGTAGAGTGGAATGATGTCAGAGTAGACACGCTACTCGACCGAGTGCACCCGCAGCCCTCGATAATTCAAGCACAGTCTCAACTCCTCTAACGGGAGCTACGACTTTTTCCACTGCAGTTGACGATCCTTAGATAAGGTATTCTCCTGGCCACAAACTTCGCAAATCTCTTATACATGTTGGTCATGATGCCATGCCCTCCTATTGCAGGGCTATCTTAGGGTGTGTTAATGCAGCAAGTTCTATGCGCCGACTTGGATAATAAAATATGCATCGATACGGTCTTACAACGCCGATATACACGGTCCCGATAAGCTCCCGAATATATGCGAGCGGGGTAAGTGTGTAGATGCGGAATCCGCAACAAGGGTCGGTCGTTACTTAGGCATAGGTAGAGTAGTTAGGCGAGGATGCATCGCCGTTGTATCTTTGCATGTGACCTGGGGTCATCCCCATAAAGATGGCGGGAATAACCCAAATAACCGCCCTGATTCAAGAGGCCAACCTACACCTATAATTCTAGGGTGGCAAATTAGGCACGTCAGGATCAAGTGTCCTAGTTCACCGAAGCGGCGGTTTCAATGAATCAACACTACTTGCGTACGCAGAGATGAGTGCTGGGGAGGTACGTTTATAACCGTTGGTTAATGTAAGTGAGTGGCGGACATGTGCTCCTTTCTGGAACAACCCCGATTGTAAGGATCTGAGTTTTTAGATCTTGACTCGGTCCGGTGCGCTGCGGGCCCCAAGGGGGCGAGACCTCGTGGCTACCCAACTTTCATAGATGGACATAGCCCTTCCGGTACCGCACCCCGTAGCGGACGAGTGTAGTAGCGGTGTGTTGATAGAATCATAGTAGTGGTCACTGCTTCTGGCCACCCGTCTGAAGATTAAAATTACGGAGATATCGTACAACACAGTGGAACTTAGTTAGATCCTACCAGTAACGTGGTATATACTGAGGATTTCGACGGACAATGGATTCCTGCTTTAAGAACTGTCTCGAGTACAACAGGGCAGTCATTCAATACTTATGCTTCCAAGCTCTATTTGAATCATCTCCCTGGTTTGTCACCATAGATTGTCTTTGACACTCTTTCCGGGCAGGACGTGATGCTTCCGAGATAAGAAGAGCGTTCGCGGCATTCCTACGGTATGTCTGGTTGGATTTAAGTCCCTGAAGATGGACTGTCTAAACGTCTCCAATGATCTCCTGAAGTTCTCACCAGTGAAGACGTCCATTCAGTGTTATTAACATGGTGGTTCGAGCAGTAAGGGAGAATCCGCAAAACGCTTGCAGGTTCCACGAGCCGGTGTCCCTAAGTACTGCCGACATAATGTCATTGATGCCCATTTCCGGTTCCTATAACGAACTGTATGGAGGTTCATTCCTCTGTGTCCCGGGCAACAAGCAGGCGGCAGGTTCTACTAGTCCCTACGATGACAACTAAGTCCGTAGTCAGCTGATGGGGCACTGGGGATTTTCCTTCTAAAAATGTCTACCGCACAGATGGCCCACCGACCAGGGGTAACCTCTTCGTCTGCAATATTGTTCTCTTTCGTCGTCACATATGACGACTTTAGCGGGCAGAACACTAAGG'/>

    <sequence taxon='62' value='AGCCTTGAAAGGCACTAAAATTACACCCACGGCCGAGAACTGTGAAGAGGGTAACCACACTTGCCCATTCGGGAAATTAATTGCGGCTGGAAAAAGTGCTTATCCTAAACTGGAGTTCAATTGACCCAAGGGTCAAATCAGGTTCGCCGACGACGCGGCCATTGGGATGCATAACTCCATCCTCTCGTCTGGTCTATCTGAGTGAACTGGATTACTCGACTTAGGGGGTGTTCGCGGGACGATGTAGCCAGCGCTTATACTCGACTTAGCCCCGATGTCGTTACTAAAGGGGTGGGATACGTGGCCCTTTCTCTCGCGTCGATTTTCCATCTTCGCAAACAACAAGCAATGGTCGGTCCTGACAGCGCCACCGGTACGCACCCACGTCGCCGATTGGTTTCGTAGAGTGGAATGATGTCAGAGTAGACACGCTACTCGACCGAGTGCACCCGCAGCCCTCGATAATTCAAGCACAGTCTCAACTCCTCTAACGGGAGCTACGACTTTTTCCACTGCAGTTGACGATCCTTAGATAAGGTATTCTCCTGGCCACAAACTTCGCAAATCTCTTATACATGTTGGTCATGATGCCATGCCCTCCTATTGCAGGGCTATCTTAGGGTGTGTTAATGCAGCAAGTTCTATGCGCCGACTTGGATAATAAAATATGCATTGATACGGTCTTACAACGCCGATATACACGGTCCCGATAAGCTCCCGAATATATGCGAGCGGGGTAAGTGTGTAGATGCGGAATCCGCAACAAGGGTCGGTCGTTACTTAGGCATAGGTAGAGTAGTTAGGCGAGGATGCATCGCCGTTGTATCTTTGCATGTGACCTGGGGTCATCCCCATAAAGATGGCGGGAATAACCCAAATAACCGCCCTGATTCAAGAGGCCAACCTACACCTATAATTCTAGGGTGGCAAATTAGGCACGTCAGGATCAAGTGTCCTAGTTCACCGAAGCGGCGGTTTCAATGAATCAACACTACTTGCGTACGCAGAGATGAGTGCTGGGGAGGTACGTTTATAACCGTTGGTTAATGTAAGTGAGTGGCGGACATGTGCTCCTTTCTGGAACAACCCCGATTGTAAGGATCTGAGTTTTTAGATCTTGACTCGGTCCGGTGCGCTGCGGGCCCCAAGGGGGCGAGACCTCGTGGCTACCCAACTTTCATAGATGGACATAGCCCTTCCGGTACCGCACCCCGTAGCGGACGAGTGTAGTAGCGGTGTGTTGATAGAATCATAGTAGTGGTCACTGCTTCTGGCCACCCGTCTGAAGATTAAAATTACGGAGATATCGTACAACACAGTGGAACTTAGTTAGATCCTACCAGTAACGTGGTATATACTGAGGATTTCGACGGACAATGGATTCCTGCTTTAAGAACTGTCTCGAGTACAACAGGGCAGTCATTCAATACTTATGCTTCCAAGCTCTATTTGAATCATCTCCCTGGTTTGTCACCATAGATTGTCTTTGACACTCTTTCCGGGCAGGACGTGATGCTTCCGAGATAAGAAGAGCGTTCGCGGCATTCCTACGGTATGTCTGGTTGGATTTAAGTCCCTGAAGATGGACTGTCTAAACGTCTCCAATGATCTCCTGAAGTTCTCACCAGTGAAGACGTCCATTCAGTGTTATTAACATGGTGGTTCGAGCAGTAAGGGAGAATCCGCAAAACGCTTGCAGGTTCCACGAGCCGGTGTCCCTAAGTACTGCCGACATAATGTCATTGATGCCCATTTCCGGTTCCTATAACGAACTGTATGGAGGTTCATTCCTCTGTGTCCCGGGCAACAAGCAGGCGGCAGGTTCTACTAGTCCCTACGATGACAACTAAGTCCGTAGTCAGCTGATGGGGCACTGGGGATTTTCCTTCTAAAAATGTCTACCGCACAGATGGCCCACCGACCAGGGGTAACCTCTTCGTCTGCAATATTGTTCTCTTTCGTCGTCACATATGACGACTTTAGCGGGCAGAACACTAAGG'/>

    <sequence taxon='86' value='AGCCTTGAAAGGCACTAAAATTACATCCGCGGCCGAGGACTGTGAAGAGGGTAACCACACTTGCCCATTCGGGAAATTAATTGCGGCTGGAAAAAGTACTTATCCTAAACTGGAGTTCAATTGACCCAAGGGTCAAATCAGGTTCGCCGACGACGCGGCCATTAGGATGCATAACTCCATCCTCCCGTCTGGTCTATCTGAGTGAACTGGATTACTCGACTTAGGGGGTGTTCGCGGGACGATGTAGCCAGCGCTTATACTCGACTTAGCCCCGATGTCGTTACTAAAGGGGTGGGATACGTGGCCCTTTCTCTCGCGTCGATTTTCCGTCTTCGCAAATAACAAGCCATGGTCGGTCCTGACAGCGCCACCGGTACGCATCCACGTCGCCGATAGGTTTCGCAGAGTGGAATGATGTCAGAGTAGACACGCTACTCGACCGAGTGCACCCGCAGTCCTCGATAATTCAAGTACAGTCTCAACTCCTCTAACGGGAGCTACGACTTTTTCCACTGCAGTTGACGATCCTTAGGTAAGGTATTCTCCTGGCCACAAACCTCGCAAATCTCTTATATATGTTGGTCATGATGCCATGCCCTCCTATTGCAGGGCTATCGTAGGGTGTGTTAATGCAGCAAGTTCTATGCGCCGACTTGGATAATAAAATATGCATTGATACGGTCTTACAACGCCGATATACACGGTCCCGATAAGCTCCCGAATACATGCGAGCGGGGTAAGTGTGTAGATGCGAAATCCGCAACAAGGGTCGGTCGTTACTTAGGCATAGGTAGAGTAGTTAGGCGAGGATGCATCGCCGTTGTATCTTTGCATGTAACATGGGGTCATCCCCATAAAAATGGCGGGAATAACCCAAATAACCGCCCTGATTCAAGAGGCCAACCCACACCTATAATTCTAGGGTGGCAAATTAGGCACGTCAGGATCAAGTGTCCTAGTTCACCGAAGCGGCGGTTTCAATGAATCAACACTACTTGCGTACGCAGAGATGAGTGCTGGGGAGGTACGTCTATAATCGTTGGTTGATGTAAGTGAGTGGCGGACATGTGCTCCTTTCTGGAATAACCCCGATTGTAAGGATCTGAGTTTTTAGATCTTGACTCGGTCCGGTGCGTTGCGGGCCACAAGGGGGCGAGACCTCGTGGTTACCCAACTTTCATAGATGGACATAGCCCTTCCGGTACCGCACCCCGTAGCGGACGAGTGTAGTAGCGGTGTGTTGATAGAATCATAGTAGTGGTCACTGCTTTTGGCCACCCGTCTGAAGATTAAAATTACGGAGATATCGTACAACATAGTGGAACTTAGTTAGATCCTACCAGCAACGTGGTATGTACTGAGGATTTCGACGGGCAATGGATTCCTGCTTTAAGAACTGTCTCGAGTACAACAGGGCAGTCATTCAGTACTTATGCTTCCAAGCCCTATTTGAATCATCTCCCTGGTTTGTCACCATAGATTGTCTTTGGCACTCTTTACGGGCAGGACGTGATGCTTCTGAGATAAGAAGAGCGTTCGCGGCATTCCTACGGTATGTCTGGTTGGATTTAAGTCCCTGAAGATGGACTGTCTAAACGTCTCCAATGATCTCCTGAAGTTCTCACCAGTGAAGACGTCCATTCAGTGTTATTAACATGGTGGTTCGAGCAGTAAGGGAGAGTCCGCAAAACGCTTGCAGGTTCCACGAGCCGGTGTCCCTAAGTACTGCCGACATAATGTCATTGATGCCCATTTCCGGTTCCTATAACGAACTGTATGGAGGTTCATTCCTCTGTGTCCCGGGCAACAAGCAGGCGGCAGGTTCTACTAGTCCCTACGATGACAACTAAGTCCGTAGTCAGCTGATAGGGCACTGGGGATTTTCCTTCTAAAAATGTCTACCGCACAGATGACCCACCGACCAGGGGTAACCTCTTCGTCTGTAATATTGTTCTCTTTCGTCGTCACATATGACGAATTTAGCGGGCAGAACACTAAGG'/>

    <sequence taxon='38' value='AGCCTTGAAAGGCACTAAAATTACACCCGCGGCCGAGGACTGTGAAGAGGGTAACCACACTTGCCCATTCGGGAAATTAATTGCGGCTGGAAAAAGTACTTATCCTAAACTGGAGTTCAATTGACCCAAGGGTCAAATCAGGTTCGCCGACGCCGCGGCCATTGGGATGCATAACTCCATCCTCCCGTCTGGTCTATCTGAGTGAACTGGATTACTCGACTTAGGGGGTGTTCGCGGGACGATGTAGCCAGCGCTTATACTCGACTTAGCCCCGATGTCGTTACTAAAGGGGTGGGATACGTGGCCCTTTCTCTCACGTCGATTTTCCGTCTTCGCAAATAACAAGCCATGGTCGGTCCTGACAGCGCCACCGGTACGCACCCACGTCGCCGATAGGTTTCGCAGAGTGGAATGATGTCAGAGTAGACACGCTACTCGACCGAGTGCACCCGCAGTCCTCGATAATTCAAGCACAGTCTCAACTCCTCTAACGTGAGCTACGACTTTTCCCACTGCGGTTGACGATCCTTAGATAAGGTATTCTCCTGGCCCCAAACTTCGCAAATCTCTTATACATGTTGGTCATGATGCCATGCCCTCCTATTGCGGGGCTATCGTAGGGTGTGTTAGTGCAGCAAGTTCTATGCGCCGACTTGGATAATAAAATATGCATTGATACGGTCTTACAACGCCGATATACACGGTCCCGATAAGCTCCCGAATATATGCGAGCGGGGTAAGTGTGTAGATGCGAAATCCGCAACAAGGGTCGGTCGTTACTTAGGCATAGGTAGAGTAGTTAGGCGAGGATGCATCGCCGTTGTATCTTTGCATGTAACCTGGGGTCATCCCCATAAAAATGGCGGGAATAACCCAAATAACCGCCCTGATTCAAGAGGCCAACCTACACCTATAATTCTAGGGTGGCAAATTAGGCACGTCAGGATCAAGTGTCCTAGTTCACCGAAGCGGCGGCTTCAATGAATCAACACTACTTGCGTACGCAGTGATGAGTGCTGGGGAGGTACGTCTATAATCGTTGGTTGATGTAAGTGAGTGGCGGACATGTGCTCCTTTCTGGAACAACCCCGATTGTAAGGATCTGAGTTTTTAAATCTTGACTCGGTCCGGTGCGCTGCGGGCCCCAAGGGGGCGAGACCTCGTGGTTACCCAACTTTCATAGATGGACATAACCCTTCCGGTACCGCACCCCGTAGCGGACGAGTGTAGTAGCGGTGTGTTGATAGAATCATAGTAGTGGTCACTGCTTTTGGCCACCCGTCTGAAGATTAAAATTACGGAGATATCCTACAACACAGTGGAACTTAGTTAGATCCTACCAGCAACGTGGTATATACTGAGGATTTCGACGGGCAATGGATTCCTGCTTTAAGAACTGTCTTGAGTACAACAGGGCAGTCATTCAGTACTTATGCTTCCAAACCCTATTTGAATCATCTCCCTGGTTTGTCACCATAGATTGTCTTTGGCACTCTTTCCGGGCAGGACGTGATGCTTCCGAGATAAGAAGAGCGTTCGCGGCATTCCTGCGGTATGTCTGGTTGGATTTAAGTCCCTGAAGATGGACTGTCTAAACGTTTCCAATGATCTCCTGAAGTTCTCACCAGTGAAGACGTCCATGCAGTGTTATTAACATGGTGGTTCGAGCAGTAAGGGAGAACCCGCAAAACGCTTGCAGGTTCCACGAGCCGGTGTCCCTAAGTACTGCCGACATAATGTCATTGATGCCCATTTCCGGTTCCTATAACGAACCGTATGGAGGTTCATTCCTCTGTGTCCCGGGCAACAAGCAGGCGGCAGGTTCTACTAGTCCCTACGATGACAACTAAGTCCGTAGTCAGCTGATGGGGCACTGGGGATTTTCCTTCTAAAAATGTCCACCGCACAGATGGCCCACCGACCAGGGGTAACCTCTTCGTCTGTAATATTGTTCTCTTTCGTCGTCACATACGACGACTTTAGCGGGCAGAACACTAAGG'/>

    <sequence taxon='68' value='AGCCTTGAAAGGCACTAAAATTACACCCGCGGCCGAGGACTGTGAAGAGGGTAACCACACTTGCCCATTCGGGAAATTAATCGCGGCTGGAAAAAGTACTTATCCTAAACTGGAGTTTAATTGACCCAAGGGTCAAATCAGGTTCGCCGACGCCGCGGCCATTGGGATGCATAACTCCATCCTCCCGTCTGGTCTATCTGAGTGAACTGGATTACTCGACTTAGGGGGTGTTCGCGGGACGATGTAGCCAGCGCTTATACTCGACTTAGCCCCGATGTCGTTACTAAAGGGGTGGGATACGTGGCCCTTTCTCTCGTGTCGATTTTCCGTCTTCGCAAATAACAAGCCATAGTCGGTCCTGACAGCGCCACCGGTACGCACTCACGTCGCCGATAAGTTTCGCAGAGTGGAATGATGTCAGAGTAGACACGCTACTCGACCGAGTGCACCCGCAGTCCTCGATAATTCAAGCACAGTCTCAACTCCTCTAACGGGAGCTACGACTTTTTCCACTGCGGTTGACGATCCTTAGATAAGGTATTCTCCTGGCCCCAAACTTCGCAAATCTCTTATACATGTTGGTCATGATGCCATGCCCTCCTATTGCGGGGCTATCGTAGGGTGTGTTAATGCAGCAAGTTCTATGCGCCGACTTGGATAATAAAATATGCATTGATACGGTCTTACAACGCCGATATACACGGTCCCGATAAGCTCCCGAATATATGCGAGCGGGGTAAGTGTGTAGATGCGAAATCCGCAACAAGGGTCGGTCGTTACTTAGGCATAGGTAGAGTAGTTAGGCGAGGATGCATCGCCGTTGTATCTCTGCATGTAACCTGGGGTCATCCCCATAAAAATGGCGGGAATAACCCAAATGACCGCCCTGATTCAAGAGGCCAACCTACACCTATAATTCTAGGGTTGCAAATTAGGCACGTCAGGATCAAGTGTCCTAGTTCACCGAAGCGGCGGCTTCAATGAATCAACACTACTTGCGTACGCGGAGATGAGTGCTGGGGAGGTACATCTATAATCGCTGGTTGATGTGAGTGAGTGGCGGACATGTGATCCTTTCTGGAACAACCCCGATTGTAAGGCTCTGAGTTTTTAAATCTTGACTCGGTCCGGTGCGCTGCGGGCCGCAAGGGGGCGAGACCTCGTGGTTACCCAACTTTCATAGATGGACATAACCCCTCCGGTACCGCACCCCGTAGCGGAGGAGTGTAGTAGCGGTGTGTTGATAGAATTATAGTAGTGGTCACTGCTTTTGGCCACCCGTCTGAAGATTAAAATTACGGAGATATCGTACAACACAGTGGAACTTAGTTAGATCCTACCAGCAACGTGGTATATACTGAGGATTTCGACGGGCAATGGATTCCTGCTTTAAGAACTGTCTCGAGTACAACAGGGCAGTCATTCAGTACTTATGCTTCCAAGCCCTATTTGAATCATCTCCCTGGTTTGTCACCATAGATTGTCTTTGGCACTCTTTCCGGGCAGGACGTGATGCTTCTGAGATAAGAAGAGCGTTCGCGGCATTCCTACGGTATGTCTGGTTGGATTTAAGTCCCCGAAGATGGACTGTCTAAACGTCTCCAATGATCTCCTGAAGTTCTCACCAGTGAAAGCGTCCATTCAGTGTTATTAACATGGTGGTTCGAGCAGTAAGGGGGAACCCGCAAAACGCTTGCAGGTTCCACGAGCCGGTGTCCCTAAGTACTGCCGACATAATGTCATTGATGCCCATTTCCGGTTCCTATAACGAACTGTATGGAGGTTCATTCCTCTGTGTCCCGGGCAACAAGCAGGCGGCAGGTTCTACTAGTCCCTACGATGACAACTAAGTCCGTAGTCAGCTGATGCGGCACTGGGGATTTTCCTTCTAAAAATGTCCACCGCACAGATGGCCCACCGACCAGGGGTAACCTCTTCGTCTGTAATATTGTTCTCTTTCGTCGTCACATATGACGACTTTAGCGGGCAGAACACTAAGG'/>

    <sequence taxon='6' value='AGCCTTGAAAGGCACTAAAATTACACCCGCGGCCGAGGACTGTGAAGAGGGTAACCACACTTGCCCATTCGGGAAATTAATTGCGGCCGGAAAAAGTACTTATCCTAAACTGGAGTTCAATTGACCCAAGGGTCAAATCAGGTTCGCCGACGACGCGGCCATTGGGATGCATAACTCCATCCTCCCGTCTGGTCTATCTGAGTGAACTGGATTACTCGACTTAGGGGGTGTTCGCGGGACGATGTAGCCAGCGCTTATACTCGACTTAGCCCCGATGTCGTTACTAAAGGGGTGGGATACGTGGCCCTTTCTCTCGCGTCGATTTTCCGTCTTCGCAAATAACAAGCCATGGTCGGTCCTGACAGCGCCACCGGTACGCACCCACGTCGCCGATAGGTTTCGCAGCGTGGAATGATGTCAGAGTAGACACGCTACTCGACCGAGTGCACCCGCAGTCCTCGATAATTCAAGCACAGTCTCAACTCCTCTAACGGGAGCTACGACTTTTTCCACTGCAGTTGACGAGCCTTAGATAAGGTATTCTCCTGGCCACAAACTTCGCAAATCTCTTATACATGTTGGTCATGATGCCATGCCCTCCTATTGCAGGGCTATCGTAGGGTGTGTTAATGCAGCAAGTTCTATGCGCCGACTTGGATAATAAAATATGCATTGATACGGTCTTACAACGCCGATATACACGGTCCCGATAAGCTCCCGAATATATGCGAGCGGGGTAAGTGTGTAGATGCGAAATCCGCAACAAGGGTCGGTCGTTACTTAGGCATAGGTAGAGTAGTTAGGTGAGGATGCATCGCCGTTGTATCTTTGCATGTAACATGGGGTCATCCCCATAAAAATGGCGGGAATAACCCAAATAACCGCCCTGATTCAAGAGGCCAACCTACACCTATAATTCTAGGGTGGCAAATTAGGCACGTCAGGATCAAGTGTCCTAGTTCACCGAAGCGGCGGTTTCAATGAATCAACACTACTTGCGTACGCAGAGATGAGTGCTGGGGAGGTACGTCTATAATCGTTGGTTGATGTAAGTGAGTGGCGGACATGTGCTCCTTTCTGGAACAACCCCGATTGTAAGGATCTGAGTTTTTAGATCTTGACTCGGTCCGGTGCGCTGCGGGCCCCAAGGGGGCGAGACCTCGTGGTTACCCAACTTTCATAGATGGACATAACCCTTCCGGTACCGCACCCCGTAGCGGACGAGTGTAGTAGCGGTGTGTTGATAGAATCATAGTAGTGGTCACTGCTTTTGGCCACCCGTCTGAAGATTAAAATTACGGAGATATCGTACAACACAGTGGAACTTAGTTAGATCCTACCAGCAACGTGGTATATACTGAGGATTTCGACGGGCAATGGATTCCTGCTTTAAGAACTGTCTCGAGTACAACAGGGCAGTCATTCAGTACTTATGCTTCCAAGCCCTATTTGAATCATCTCCCTGGTTTGTCACCATAGATTGTCTTTGACACTCTTTTCGGGCAGGACGTGATGCTTCCGAGATAAGAAGAGCGTTCGCGGCATTCCTACGGTATGTCTGGTTGGATTTAAGTCCCTGAAGATGGACTGTCTAAACGTCTCCAATGATCTCCTGAAGTGCTCACCAGTGAAGACGTCCATTCAGTGTTATTAACATGGTGGTTCGAGCAGTAAGGGAGAACCCGCAAAACGCTTGCGGGTTCGACGAGCCGATGTCCCTAAGTACTGCCGACATAATGTCATTGATGCCCATTTCCGGTTCCTATAACGAACTGTATGGAGGTTCATTCCTCTGTGTCCCGGGCAACAAGCAGGCGGCAGGTTATACTAGTCCCTACGATGACAACTAGGTCCGTAGTCAGCTGATGGGGCACTGGGGATTTTCCTTCTAAAAATGTCTACCGCACAGATGGCCCACCGACCAGGGGTAACCTCTTCGTCTGTAATACTGTTCTCTTTCGTCGTCACATATGACGACTTTAGCGGGCAGAGCACTAAGG'/>

    <sequence taxon='11' value='AGCCTTGAAAGGCACTAAAATTACACCCGCGGCCGAGGACTGTGAAGAGGGTAACCACACTTGCCCATTCGGGAAATTAATTGCGGCCGGAAAAAGTACTTATCCTAAACTGGAGTTCAATTGACCCAAGGGTCAAATCAGGTTCGCCGACGACGCGGCCATTGGGATGCATAACTCCATCCTCCCGTCTGGTCTATCTGAGTGAACTGGATTACTCGACTTAGGGGGTGTTCGCGGGACGATGTAGCCAGCGCTTATACTCGACTTAGCCCCGATGTCATTACTAAAGGGGTGGGATACGTGGCCCTTTCTCTCGCGTCGATTTTCCGTCTTCGCAAATAACAAGCCATGGTCGGTCCTGACAGCGCCACCGGTACGCACCCACGTCGCCGATAGGTTTCGCAGCGTGGAATGATGTCAGAGTAGACACGCTACTCGACCGAGTGCACCCGTAGTCCTCGATAATTCAAGCACAGTCTCAACTCCTCTAACGGGAGCTACGACTTTTTCCACTGCAGTTGACGAGCCTTAGATAAGGTATTCTCCTGGCCACAAACTTCGCAAATCTCTTATACATGTTGGTCATGATGCCATGCCCTCCTATTGCAGGGCTATCGTAGGGTGTGTTAATGCAGCGAGTTCTATGCGCCGACTTGGATAATAAAATATGCATTGATACGGTCTTACAACGCCGATATACACGGTCCCGATAAGCTCCCGAATATATGCGAGCGGGGTAAGTGTGTAGATGCGAAATCCGCAACAAGGGTCGGTCGTTACTTAGGCATGGGTAGAGTAGTTAGGTGAGGATGCATCGCCGTTGTATCTTTGCATGTAACATGGGGTCATCCCCATAAAAATGGCGGGAATAACCCAAATAACCGCCCTGATTCAAGAGGCCAACCTACACCTATAATTCTAGGGTGGCAAATTAGGCACGTCAGGATCAAGTGTCCTAGTTCACCGAAGCGGCGGTTTCAATGAATCAACACTACTTGCGTACGCAGAGATGAGTGCTGGGGAGGTACGTCTATAATCGTTGGTTGATGTAAGTGAGTGGCGGACATGTGCTCCTTTCTGGAACAACCCCGATTGTAAGGATCTGAGTTTTTAGATCTTGACTCGGTCCGGTGCGCTGCGGGCCCCAAGGGGGCGAGACCTCGTGGTTACCCAACTTTCATAGATGGACATAACCCTTCCGGTACCGCACCCCGTAGCGGACGAGTGTAGTAGCGGTGTGTTGATAGAATCATAGTAGTGGTCACTGCTTTTGGCCACCCGTCTGAAGATTAAAATTACGGAGATATCGTACAACACAGTGGAACTTAGTTAGATCCTACCAGCAACGTGGTATATACTGAGGATTTCGACGGGCAATGGATTCCTGCTTTAAGAACTGTCTCGAGTACAACAGGGCAGTCATTCAGTACTTATGCTTCCAAGCCCTAGTTGAATCATCTCCCTGGTTTGTCACCATAGATTGTCTTTGACACTCTTTTCGGGCAGGACGTGATGCTTCCGAGATAAGAAGAGCGTTCGCGGCATTCCTACGGTATGTCTGGCTGGATTTAAGTCCCTGAAGATGGACTGTCTAAACGTCTCCAATGATCTCCTGAAGTGCTCACCAGTGAAGACGTCCATTCAGTGTTATTAACATGGTGGTTCGAGCAGTAAGGGAGAACCCGCAAAACGCTTGCGGGTTCGACGAGCCGATGTCCCTAAGTACTGCCGACATAATGTCATTGATGCCCATTTCCGGTTCCTATAACGAACTGTATGGAGGTTCATTCCTCTGTGTCCCGGGCAACAAGCAGGCGGCAGGTTCTACTAGTCCCTACGATGACAACTAGGTCCGTAGTCAGCTGATGGGGCACTGGGGATTTTCCTTCTAAAAATGTCTACCGCACAGATGGCCCACCGACCAGGGGTAACCTCTTCGTCTGTAATACTGTTCTCTTTCGTCGTCACATATGACGACTTTAGCGGGCAGAGCACTAAGG'/>

    <sequence taxon='20' value='AGCCTTGAAAGGCACTAAAATTACACCCGCGGCCGAGGACTGTGAAGAGGGTAACCACACTTGCCCATTCGGGAAATTAATTGCGGCCGGAAAAAGTACTTATCCTAAACTGGAGTTCAATTGACCCAAGGGTCAAATCAGGTTCGCCGACGACGCGGCCATTGGGATGCATAACTCCATCCTCCCGTCTGGTCTATCTGAGTGAACTGGATTACTCGACTTAGGGGGTGTTCGCGGGACGATGTAGCCAGCGCTTATACTCGACTTAGCCCCGATGTCATTACTAAAGGGGTGGGATACGTGGCCCTTTCTCTCGCGTCGATTTTCCGTCTTCGCAAATAACAAGCCATGGTCGGTCCTGACAGCGCCACCGGTACGCACCCACGTCGCCGATAGGTTTCGCAGCGTGGAATGATGTCAGAGTAGACACGCTACTCGACCGAGTGCACCCGTAGTCCTCGATAATTCAAGCACAGTCTCAACTCCTCTAACGGGAGCTACGACTTTTTCCACTGCAGTTGACGAGCCTTAGATAAGGTCTTCTCCTGGCCACAAACTTCGCAAATCTCTTATACATGTTGGTCATGATGCCATGCCCCCCTATTGCAGGGCTATCGTAGGGTGTGTTAATGCAGCGAGTTCTATGCGCTGACTTGGATAATAAAATATGCATTGATACGGTCTTACAACGCCGATATACACGGTCCCGATAAGCTCCCGAATATATGCGAGCGGGGTAAGTGTGTAGATGCGAAATCCGCAACAAGGGTCGGTCGTTACTTAGGCATAGGTAGAGTAGTTAGGTGAGGATGCATCGCCGTTGTATCTTTGCATGTAACATGGGGTCATCCCCATAAAAATGGCGGGAATAACCCAAATAACCGCCCTGATTCAAGAGGCCAACCTACACCTATAATTCTAGGGTGGCAAATTAGGCACGTCAGGGTCAAGTGTCCTAGTTCACCGAAGCGGCGGTTTCAATGAATCAACACTACTTGCGTACGCAGAGATGAGTGCTGGGGAGGTACGTCTATAATCGTTGGTTGATGTAAGTGAGTGGCGGACATGTGCTCCTTTCTGGAACAACCCCGATTGTAAGGATCTGAGTTTTTAGATCTTGACTCGGTCCGGTGCGCTGCGGGCCCCAAGGGGGCGAGACCTCGTGGTTACCCAACTTTCATAGATGGACATAACCCTTCCGGTACCGCACCCCGTAGCGGACGAGTGTAGTAGCGGTGTGTTGATAGAATCATAGTAGTGGTCACTGCTTTTGGCCACCCGTCTGAAGATCAAAATTACGGAGATATCGTACAACACAGTGGAACTTAGTTAGATCCTACCAGCAACGTGGTATATACTGAGGATTTCGACGGGCAATGGATTCCTGCTTTAAGAACTGTCTCGAGTACAACAGGGCAGTCATTCAGTACTTATGCTTCCAAGCCCTATTTGAATCATCTCCCTGGTTTGTCACCATAGATTGTCTTTGACACTCTTTTCGGGCAGGACGTGATGCTTCCGAGATAAGAAGAGCGTTCGCGGCATTCCTACGGTATGTCTGGCTGGATTTAAGTCCCTGAAGATGGACTGTCTAAACGTCTCCAATGATCTCCTGAAGTGCTCACCAGTGAAGACGTCCATTCAGTGTTATTAACATGGTGGTTCGAGCAGTAAGGGAGAACCCGCAAAACGCTTGCGGGTTCGACGAGCCGATGTCCCTAAGTACTGCCGACATAATGTCATTGATGCCCATTTCCGGTTCCTATAACGAACTGTATGGAGGTTCATTCCTCTGTGTCCCGGGCAACAAGCAGGCGGCAGGTTCTACTAGTCCCTACGATGACAACTAGGTCCGTAGTCAGCTGATGGGGCACTGGGGATTTTCCTTCTAAAAATGTCTACCGCACAGATGGCCCACCGACCAGGGGTAACCTCTTCGTCTGTAATACTGTTCTCTTTCGTCGTCACATATGACGACTTTAGCGGGCAGAGCACTAAGG'/>

    <sequence taxon='40' value='AGCCTTGAAAGGCACTAAAATTACACCCGCGGCCGAGGACTGTGAAGAGGGTAACCACACTTGCCCATTCGGGAAATTAATTGCGGCCGGAAAAAGTACTTATCCTAAACTGGAGTTCAATTGACCCAAGGGTCAAATCAGGTTCGCCGACGACGCGGCCATTGGGATGCATAACTCCATCCTCCCGTCTGGCCTATCTGAGTGAACTGGATTACTCGACTTAGGGGGTGTTCGCGGGACGATGTAGCCAGCGCTTATACTCGACTTAGCCCCGATGTCATTACTAAAGGGGTGGGATACGTGGCCCTTTCTCTCGCGTCGATTTTCCGTCTTCGCAAACAACAAGCCATGGTCGGTCCTGACAGCGCCACCGGTACGCACCCACGTCGCCGATAGGTTTCGCAGCGTGGAATGATGTCAGAGTAGACACGCTACTCGACTGAGTGCACCCGTGGTCCTCGATAATTCAAGCACAGTCTCAACTCCTCTAACGGGAGCTACGACTTTTTCTACTGCAGTTGATGAGCCTTAGATAAGGTATTCTCCTGGCCACAAACTTCGCAAATCTCTTATACATGTTGGTCATGATGCCATGCCCTCCTATTGCAGGGCTATCGTAGGGTGTGTTAATGCAGCGAGTTCTATGCGCTGACTTGGATAATAAAATATGCATTGATACGGTCTTACAACGCCGATATACACGGTCCCGATAAGCTCCCGAATATATGCGAGCGGGGTAAGTGTGTAGATGCGAAATCCGCAACAAGGGTCGGTCGTTACTTAGGCATAGGTAGAGTAGTTAGGTGAGGATGCATCGCCGTTGTATCTTTGCATGTAACATGGGGTCATCCCCATAAAAATGTCGGGAATAACCCAAATAACCGCCCTGATTCAAGAGGCCAACCTACACCTATAATTCTAGGGTGGTAAATTAGGCACGTCAGGGTCAAGTGTCCTAGTTCACCGAAGCGGCGTTTTCAATGAATCAACACTACTTGCGTACGCAGAGATGAGTGCTGAGGAGGTACGTCTATAATCGTTGGTTGATGTAAGTGAGTGGCGGACATGTGCTCCTTTCTGGAACAACCCCGATTGTAAGGATCTGAGTTTTTAGATCTTGACTCGGTCCGGTGCGCTGCGGGCCCCAAGGGGGCGAGACCTCGTGGTTACCCAACTTTCATAGATGGACATAACCCTTCCGGTACCGCACCCCGTAGCGGACGAGTGTAGTAGCGGTGTGTTGATAGAATCATAGTAGTGGTCACTGCTTTTGGCCACCCGTCTGAAGATTAAAATTACGGAGATATCGTACAACACAGTGGAACTTAGTTAGATCCTACCAGCAACGTGGTATATACTGAGGATTTCGACGGGCAATGGATTCCTGCTTTAAGAACTGTCTCGAGTACAACAGGGCAGTCATTCAGTACTTATGCTTCCAAGCCCTATTTGAATCATCTCCCTGGTTTGTCACCATAGATTGTCTCTAACACTCTTTTCGGGCAGGACGTGATGCTTCCGAGATAAGAAGAGCGTTCGCGGCATTCCTACGGTATGTCTGGCTGGATTTAAGTCCCTGAAGATGGACTGTCTAAACGTCTCCAATGATCTCCTGAAATGCTCACCAGTGAAGACGTCCATTCAGTGTTATTTACATGGTGGTTCGAGCAGTAAGGGAGAACCCGCAAAACGCTTGCGGGTTCGACGAGCCGATGTCCCTAAGTACTGCCGAAATAATGTCATTGATGCCCATTTCCGGTTCCTATAACGAACTGTATGGAGGTTCATTCCTCTGTGTCCCGGGCAACAAGCAGGCGGCAGGTTCTACTAGTCCCTACGATGACAACTAGGTCCGTAGTCAGCTGATGGGGCACTGGGGATTTTCCTTCTAAAAATGTCTACCGCACAGATGGCCTACCAACCAGGGGTAACCTCTTCGTCTGTAATACTGTTCTCTTTCGTCGTCACATATGACGACTTTAGCGGGCAGAGCACTAAGG'/>

    <sequence taxon='35' value='AGCCTTGAAAGGCACTAAAATTACACCCGCGGCCGAGGACTGTGAAGAGGGTAACCACACTTGCCCATTCGGGAAATTAATTGCGGCCGGAAAAAGTACTTATCCTAAACTGTAGTTCAATTGACCCAAGGGTCGAATCAGGTTCGCCGACGACGCGGCCATTGGGATGCATAACTCCATCCTCCCGTCTGGTCTATCTGAGTGAACTGGATTACTCGACTTAGGGGGTGTTCGCGGGACGATGTAGCCAGCGCTTATACTCGACTTAGCCCCGATGTCATTACTAAAGGGGTGGGATACGTGGCCCTTTCTCTCGCGTCGATTTTCCGTCTTCGCAAATAACGAGCCATGGTCGGTCCTGACAGCGCCACCGGTACGCACCCACGTCGCCGATAGGTTTCGCAGCGTGGAATGATGTCAGAGTAGACACGCTACTCGACCGAGTGCACCCGTAGTCCTCGATAATTCAAGCACAGTCTCAACTCCTCTAAGGGGAGCTACGACTTTTTCCACTGCAGTTGACGAGCCTTAGATAAGGTATTCTCCTGGCCACAAGCTTCGCAAATCTCTTATACATGTTGGTCGTGATGCCATGCCCTCCTATTGCAGGGCTATCGTAGGGTGTGTTAATGCAGCGAGTTCTATGCGCCGACTTGGATAATAAAATATGCATTGATACGGTCTTACAACGCCGTTATACACGGTCCCGATAAGCTCCCGAATATATGCGAGCGGGGTAAGTGTGTAGATGCGAAATCCGCAACAAGGGTCGGTCGTTACTTAGGCATAGGTAGAGTAGTTAGGTGAGGATGCATCGCCGTTGTTTCTTTGCATGTAACATGGGGTCATCCCCATAAAAATGGCGGGAATAACCCATATAACCGCCCTGGTTCAAGAGGCCAACCTACACCTATAATTCTAGGGTGGCAAATTAGGCAAGTCAGGATCAAGTGTCCTAGTTCACCGAAGCGGCGGTTTCAATGAATCAACACTACTTGCGTACGCAGAGATGAGTGCTGGGGAGGTACGTCTATAATCGTTGGTTGATGTAAGTGAGTGGCGGGCATGTGCTCCTTTCTGGAACAACCCCGATTGTAAGGATCTGAGTTTTTAGATCTTGGCTTGGTCCGGTGCGCTGCGGGCCCCAAGGGGGCGAGACCTCGTGGTTACCCAACTTTCATAGATGGACATAACCCTTCCGGTACCGCACCCCGTCGCGGACGAGTGTAGTAGCGGTGTGTTGATAGAATCATCGTAGTGGTCACTGCTCTTAGCCACCCGTCTGAAGATTAAAATTACGGAGATATCGTACAACACAGTGGAACTTAGTTAGATCCTACCAGCGACGTGGCATATACTGAGGATTTCGACGGGCAATGGATTCCCGCTTTTAGAACTGTCTCGAGTACAACAGGGCAGTCATTCAGTACTTATGCTTCCAAGCCCTATTTGAATCATCTCCCTGGTTTGTCACCATAGATTGTCTTTGACACTCTTTTCGGGCAGGACGTGAAGCTTCCGAGATAAGAAGAGCGTTCGCGGCATTCCTACGGTATGTCTGGCTGGAGTTAAGTCCCTGGAGATGGACTGTCTAAACGTCTCCAATGATCTCCTGAAGTGCTCACCAGTGAAGACGTCCATTCAGTGTTATTAACATGGTGGTTCGAGCAGTAAGGGAGAACCCGAAAAACGCTTGCGGGTTCGACGAGCCGATGTCCCTAAGTACTGCCGACATAATGTCATTGATGCCCATTTCCGGTTCCTATAACGAACTGTATGGAGGTTCATTCCTTTGTGTCCCGGGCAACAAGCAGGCGGCAGGTTCTACTAGTCCCTACGATGACAACTAGGTCCGTAGTCAGCTGATGGGGCACTGGGGATTTTCCTTCTAAAAATGTCTACCGCACAGATGGCCCACCGACCAGGAGTAACCTCTTCGTCTGTAATACTGTTCTCTATCGCCGTCACATATGACGACTTTAGCGGGCAGAGCACTAAGG'/>

    <sequence taxon='74' value='AGCCTTGAAAGGCACTAAAATTACACCCGCGGCCGAGGACTGTGAAGAGGGTAACCACACTTGCCCATTCGGGAAATTAATTACGGCCGGAAAAAGTACTTATCCTAAACTGGAGTTCAATTGACTCAAGGGTCAAATCAGGTTCGCCGACGACGCGGCCACTGGGATGCATAACTCCATCCTCCCGTCTGGTCTATCTGAGTGAATTGGATTACTCGACTTAAGGGGTGTCCGCGGGACGATGTAGCTAGCGCTTATACTCCACTTAGCCCCGATGTCATTACTAAAGGGGTGGGATACGTGGCCCTTTCTCTCGCGTCGATTTTCCGTCTTCGCAAATAACAAGCCATGGTCGGTCCTGACAGCGCCACCGATACGCACCCACGTCGCCGATAGGTTTCGCAGCGTGGAATGATGTCAGAGTAGACACGCTACTCGACCGAGTGCACCCGCAGTCCTCGATAATTCAAGCACAGTCTCAACTCCTCTAACGGGAGCTACGACTTTTTCCACTGCAGTTGACGAGCCTTAGATAAGGTATTCTCCTGGCCACAAACTTCGCAAATCTCTTGTACACGTTGGTCATGATGCCATGTCCTCCTATTGCAGGGCTATCGTAGGGTGTGTTAATGCAGCGAGTTCTATGTGCCGACTTGGATAATAAAATATGCATTGATACGGTCTTACAACGCCGATATACACGGTCCCGATAAGCTCCCGAATATATGCGAGCGGGGTAAGTGTGTAGATGCGAAATCCGCAACAAGGGTCGGTCGTTACTTGGGCATAGGTAGAGTAGTTAGGTGAGGATGCATCGCCGTTGTATCTTTGCATGTAACATGGGGTCATCCCCATAAAAATGGCGGGAATAACCCAAATAACCGCCCTGATTCAAGAGGCCAACCTACACCTATGATTCTGAGGTGGCAAATTAGGCACGTCAGGATCAAGTGTCCTAGTTCACCGAAGCGGCGGTTTCAATGAATCAACACTACTTGCGTACGCAGAGATGAGTGCTGGGGAGGTACGTCTATAATCGTTGGTTGATGTAAGTGAGTGGCGGACATGTGCTCCTTTCTGGAACAACCCCGATTGTAAGGATCTGAGTTTTTAGATCTTGACTCGGTCCGGTGCGCTGCGGGCCCCAAGGGGGCGAGACCTCGTGGTTACCCAACTTTCATAGATGGACATAACTCTTCCGGTACCGCACCCCGTAGCGGACGCGTGTAGTAGCGGTGTGTTGATAGAATCATAGTAGTGGTCACTGCTTTTGGCCACCCGTCTGAAGATTAAAATTACGGAGATATCGTACAACACAGTGGAACTTAGTTAGATCCTACCAGCAACGTGGTATCTACTCAGGATCTCGACGGGCAATGGATTCCTGCTTTAAGAACTGTCTCGAGTACAACAGGGCAGTCATTCAGTACTTATGCTTCCAAGCCCTATTTGAATCATCTCCCTGGTTTGTCACCATAGATTGTCTTTGACACTCTTTTCGGGCAGGACGTGATGCTTCCGAGATAAGAAGAGCGTTCGCGGCATTCCTACGGTAGGTCTGGCTGGATTTAAGTCCCTGAAGATGGACTGTCTAAACGTCTCCAATGATCTCCTGAAGTGCTCACCAGTGAAGACGTCCATTCAGTTTTATTAACATGGTGGTTCGAACAGTAAGGGAGAACCCGCAAAGCGCTTGCGGGTTCGACGAGCCGATGTCCCTAAGTACTGCCGACATAATGTCATTGATGCCCATTCCCGGTTCCTATAACGAACTGTATGGAGGTTCATTCCTCTGTGTCCCGGGCAACAAGCAGGCGGCAGGTTCTACTAGTCCCTACGATGACAACTAGGTCCGTAGTCAGCTGATGGGGCACTGGGGATTTTCCTTCTAAAAATGTCTACCGCACAGATGGCCCACCGACCAGGGGTAACCTCTTCGTCTGTAATACTGTTCTCTTTCGTCGTCACATATGACGACTTTAGCGGGCAGAGCACTAAGG'/>

    <sequence taxon='52' value='AGCCTTGAAAGGCACTAAAATTAAACCCGCGGCCGAGGACTGTGAAGAGGGTAACCACACTTGCCCATTCGGGAAATTAATTGCGGCCGGCAAAAGTACTTATCCTAAACTGGAGTTCAATTGACCCAAGGGTCAGATCAGGTTCGCCGACGACGCGGCCATTGGGATGCATAACTCCATCCTCCCGTCTGGTCTATCTGAGTGAACTGGATTATTCGACTTAGGGGGTGTTCGCGGGACGATGTAGCCAGCGCTTATACTCGACTTAGCCCCGATGTCATTACTAAAGGGGTGGGATACGTGGCCCTTCCTCTCGCGTCGATTTTCCGTCTTCGCAAATAACAAGCCATGGTCGGTCCTGACAGCGCCACCGGTACGCACCCACGTCGCCGATAGGTTTCGCAGCGTGGAACGATGTGAGAGTAGACACGCTACTCGACCGAGTGCACCCGCAGTCCTCGATAATTCAAGCACAGTCTCAACTCCTCTAACGGGAGCTACGACTTTTTCCACTGCAGTTGACGAGCCTTAGATAAGGTATTCTCCTCGCCACAAACTTCGCAAATCTCTTATACATGTTGGTCATGATGCCATGCCCTCCTATTGCAGGGCTATCGTAGGATGTGTTAATGCAGCGAGTTCTATGCGCCGACTTGGATAATAAAATATGCATTGATACGGTCTTACAACGCCGATATACACGGTCCCGATAAGCTCCCGAATCTATGCGAGCGGGGTAAGTGTGTAGATGCGAAATCCGCAACAAGGGTCGGTCGTTACTTAGGTATAGGTAGAGTAGTTAGGTGAGGATGCATCGCCGTTGTATCTTTGCATGTAACATGGGGTCATCCCCATAAAAATGGCGGGAATAACCCAAATAACCGCCCTGATTCAGGAGGCCAACCTACACCTATGATTCTAGGGCGGCAAATTAGGCACGTCAGGATCAAGTGTCCTAGTTCACCGAAGCGGCGGTTTCAATGAATCAACACTACTCGCGTACGCAGAGATGAGTGCTGGGGAGGTACGTCTATAATCGCTGGTTGATGTAAGTGAGTGGCGGACATGTGCTCCTTTCTGGAACAACCCCGATTGTGAGGATCCGAGTTTTTAGATCTTGACTCGGTCCGGTGCGCTGCGGGCCCCAAGGGGGCGAGACCTCGTGGTTACCCAACCTTCATAGATGGACATGACCCTTCCGGTACCGCACCCCGTAGAGGACGAGTGTAGTAGCGGTGTGTTGATAGAATCATAGTAGTGGTCACTGCTTTTGGCCACCCGTCTGAAGATTAAAATTACGGAGATATCGTACAACACAGTGGAACTTAGTTAGATCCTACCAGCAACGTGGTATATCCTGAGGATTTCGACGGGCAATGGATTCCTGCTTTAAGAACTGTCTCGAGTACAACAGGGCAGTCATTCAGTACTTATGCTTCCAAGCCCTATTTGAATCATCTCTCTGGTTTGTCACCATAGATTGTCTTTGACACTCTTTTCCGGCAGGAAGTGATGCTTCCGAGATAAGAAGAGCGTTCGCGGCATTCCTACAGTATGTCTGGCTGGATTTAAGTCCCTGAAGATGGACTGTCTAAACGTCTCCAATGATCCCCTGAAGTGCTCACCAGTGAAGACGTCCATTCAGTGTTATTAACATGGTGGTTCGAGCAGTAAGGGAGGACCCGCAAAACGCTTGTGGGTTCGACGAGCCGATGTCCCTAAGTACTGCCCACATAATGTCATTGATGCCCATTCCCGGTTCCTATAACGAACTGTATGGAGGTTCATTCCTCTGTGTCCCGGGCAACAAGCAGGCGGCAGGTTCTACTAGTCCCTACGATGACAACTAGGTTCGTAGTCAGCTGATGGGGCACTGGGGATTTTCCTTCTAAAAATGTCTACCGCACAGATGGCCCACCGACCAGGGGTAACCTCTTCGTCTGTAATACTGTTCTCTTTCGTCGTCACATATGACGACTTTAGCGGGCAGAGCACTAAGG'/>

    <sequence taxon='93' value='AGCCTTGAAAGGCACTAAAATTAAACCCGCGGCCGAGGACTGTGAAGAGGGTAACCACACTTGCCCATTCGGGAAATTAATTGCGGCCGGCAAAAGTACTTATCCTAAACTGGAGTTCAATTGACCCAAGGGTCAAATCAGGTTCGCCAACGACGCGGCCATTGGGATGCATAACTCCATCCTCCCGTCTGGTCTATCTGAGTGAACTGGATTATTCGACTTAGGGGGTGTTCGCGGGACGATGTAGCCAGCGCTTATACTCGACTTAGCCCCGATGTCATTACTAAAGGGGTGGGATACGTTGCCCTTTCTCTCGCGTCGATTTTCCGTCTTCGCAAATAGCAAGCCATGGTCGGTCCTGACAGCGCCACCGGTACGCACCCACGTCGCCGATAGGTTTCGCAGCGTGGAATGATGTGAGAGTAGACACGCTACTCGACCGAGTGCACCCGCAGTCCTCGATAATTCAAGCACAGTCTCAACTCCTCTAACGGGAGCTACGACTTTTTCCACTGCAGTTGACGAGCCTTAGATAAGGTATTCTCCTCGCCACAAACTTCGCAAATCTCTTATACATGTTGGTCATGATGCCACGCCCTCCTATTGCAGGGCTATCGTAAGATGTGTTAATGCAGCGAGTTCTATGCGCCGACTTGGATAATAAAATATGCATTGATACGGTCTTACAACGCCGATATACACGGTCCCGATAAGCTCCCGAATCTATGCGAGCGGGGTAAGTGTGTAGATGCGAAATCCGCAACAAGGGTCGGTCGTTACTTAGGTATAGGTAGAGTAGTTAGGTGAGGATGCATCGCCGTTGTATCCTTGCATGTAACATGGGGTCATCCCCACAAAAATGGCGGGAATAACCCAAATAACCGCCCTGATTCAAGAGGCCAACCTACACCTATAATTCTAGGGCGGCAAATTAGGCACGTCAGGATCAAGTGTCCTAGTTCACCGAAGCGGCGGTTTCAATGAATCAACACTACTTGCGTACGCAGAGATGAGTGCTGGGGAGGTACGTCTATAATCGTTGGTTGATGTAAGTGAGTAGCGGACATGTGCTCCTTTCTGGAACAACCCCGATTGTGAGGATCCGAGTTTTTAGATCTTGACTCGGTCCGGTGCGCTGCGGGCCCCAAGGGGGCGAGACCTCGTGGTTACCCAACTTTCATAGATGGACATAACCCTTCCGGTACCGCACCCTGTAGAGGACGAGTGTAGTAGCGGTGTGTTGATAGAATCATAGTAGTGGTCACTGCTTTTGGCCACCCGTCTGAAGATTAAAATTACGGAGATATCGTACAACACAGTGGAACTTAGTTAGATCCTACCAGCAACGTGGTATATACTGAGGATTTCGACGGGCAATGGATTCCTGCTTTAAGAACTGTCTCGAGTACAACAGGGCAGTCATTCAGTACTTATGCTTCCAAGCCCTATTTGAGTCATCTCCCTGGTTTGTCACCATAGATTGTCTTTGACACTCTTTTCCGGCAGGAAGTGATGCTTCCGAGATAAGAAGAGCGTTCGCGGCATTCCTACAGTATGTCTGGCTGGATTTAAGTCCCTGAAGATGGACTGTCTAAACGTCTCCAATGATCTCCTGAAGTGCTCACCAGTGAAGACGTCCATTCAGTGTTATTAACATGGTGGTTCGAGCAGTAAGGGAGGACCCGCAAAACGCTTGTGGGTTCGACGAGCCGATGTCCCTAAGTACTGCCCACATAATGTCATTGATGCCCATTTCCGGTTCCTATAACGAACTGTATGGAGGTTCATTCCTATGTGTCCCGGGCAACAAGCAGGCGGCAGGTTCTACTGGTCCCTACGATGACAACTAGGTTCGTAGTCAGCTGATGGGGCACTGGGGATTTTCCTTCTAAAAATGTCTACCGCACAGATGGCCCACCGACCAGGGGTAACCTCTTCGTCTGTAATACTGTTCTCTTTCGTCGTCACATATAACGACTTTAGCGGGCAGAGCACTAAGG'/>

    <sequence taxon='95' value='AGCCTTGAAAGGCACTAAAATTAAACCCGCGGCCGAGGACTGTGAAGAGGGTAACCACACTTGCCCATTCGGGAAATTAATTGCGGCCGGCAAAAGTACTTATCCTAAACTGGAGTTCAATTGACCCAAGGGTCAAATCAGGTTCGCCGACGACGCGGCCATTGGGATGCATAACTCCATCCTCCCGTCTGGTCTATCTGAGCGAACTGGATTATTCGACTTAGAGGGTGTTCGCGGGACGATGTAGCCAGCGCTTATACTCGACTTAGCCCCGATGTCATTACTAAAGGGGTGGGATACGTGGCCCTTTCTCTCGCGTCGATTTTCCGTCTTCGCAAATAGCAAGCCATGGTCGGTCCTGACAGCGCCACCGGTACGCACCCACGTCGCCGATAGGTTTCGCAGCGTGGAATGATGTGAGAGTAGACACGCTACTCGACCGAGTGCACCCGCAGTCCTCGATAATTCAAGCACAGTCTCAACTCCTCTAACGGGAGCTACGACTTTTTCCACTGCAGTTGACGAGCCTTAGATAAGGTATTCTCCTCGCCACAAACTTCGCAAATCTCTTATACATATTGGTCATGATGCCACGCCCTCCTATTGCAGGGCTATCGTAGGATGTGTTAATGCAGCGAGTTCTATGCGCCGACTTGGATAATAAAATATGCATTGATACGGTCTTACAACGCCGATATACACGGTCCCGATAAGCTCCCGAATCTATGCGAGCGGGGTAAGTGTGTATATGCGAAATCCGCAACAAGGGTCGGTCGTTACTTAGGTATAGGTAGAGTAGTTAGGTGAGGATGCATCGCCGTTGTATCTTTGCATGTAACATGGGGTCATCCCCATAAAAATGGCGGGAATAACCCAAATAACCGCCCTGATTCAAGAGGCCAACCTACACCTATAATTCTAGGGCGGCAAATTAGGCACGTCAGGATCAAGTGTCCTAGTTCACCGAAGCGGCGGTTTCAATGAATCAACACTACTTGCGTACGCAGAGATGAGTGCTGGGGAGGTACGTCTATAATCGTTGGTTGATGTAAGTGAGTAGCGGACATGTGCTCCTTTCTGGAACAACCCCGATTGTGAGGATCCGAGTTTTTAGATCTTGACTCGGTCCGGTGCGCTGCGGGCCCCAAGGGGGCGAGACCTCGTGGTTACCCAACTTTCATAGATGGACATAACCCTTCCGGTACCGCACCCTGTAGAGGACGAGTGTAGTAGCGGTGTGTTGATAGAATCATAGTAGTGGTCACTGCTTTTGGCCACCCGTCTGAAGATTAAAATTACGGAGATATCGTACAACACAGTGGAACTTAGTTAGATCCTACCAGCAACGTGGTATATACTGAGGATTTCGACGGGCAATGGATTCCTGCTTTAAGAACTGTCTCGAGTACAACAGGGCGGTCATTCAGTACTTATGCTTCCAAGCCCTATTTGAATCATCTCCCTGGTTTGTCACCATAGATTGTCTTTGACACTCTTTTCCGGCAGGAAGTGATGCTTCCGAGATAAGAAGAGCGTTCGCGGCATTCCCACAGTATGTCTGGCTGGATTTAAGTCCCTGAAGATGGACTGTCTAAACGTCTCCAATGATCTCCTGAAGTGCTCACCAGTGAAGACGTCCATTCAGTGTTATTAACATGGTGGTTCGAGCAGTAAGGGAGGACCCACAAAACGCTTGTGGGTTCGACGAGCCGATGTCCCTAAGTACTGCCCACATAATGTCATTGATGCCCATTTCCGGTTCCTATAACGAACTGTATGGAGGTTCATTCCTATGTGTCCCGGGCAACAAGCAGGCGGCAGGTTCTACTGGTCCCTACGATGACAACTAGGTTCGTAGTCAGCTGATGGGGCACTGGGGATTTTCTTTCTAAAAATGTCTACCGCACAGATGGCACACCGACCAGGGGTAACCTCTTCGTCTGTAATACTGTTCTCTTTCGTCGTCACATATGACGACTTTAGCGGGCAGAGCACTAAGG'/>

    <sequence taxon='97' value='AGCCTTGAAAGGCACTAAAATTAAACCCGCGGCCGAGGACTGTGAAGAGGGTAACCACACTTGCCCATTCGGGAAATTAATTGCGGCCGGCAAAAGTACTTATCCTAAACTGGAGTTCAATTGACCCAAGGGTCAAATCAGGTTCGCCGACGACGCGGCCATTGGGATGCATAACTCCATCCTCCCGTCTGGTCTATCTGAGCGAACTGGATTATTCGACTTAGGGGGTGTTCGCGGGACGATGTAGCCAGCGCTTATACTCGACTTAGCCCCGATGTCATTACTAAAGGGGTGGGATACGTGGCCCTTTCTCTCGCGTCGATTTTCCGTCTTCGCAAATAGCAAGCCATGGTCGGTCCTGACAGCGCCACCGGTACGCACCCACGTCGCCGATAGGTTTCGCAGCGTGGAATGATGTGAGAGTAGACACGCTACTCGACCGAGTGCACCCGCAGTCCTCGATAATTCAAGCACAGTCTCAACTCCTCTAACGGGAGCTACGACTTTTTCCACTGCAGTTGACGAGCCTTAGATAAGGTATTCTCCTCGCCACAAACTTCGCAAATCTCTTATACATATTGGTCATGATGCCACGCCCTCCTATTGCAGGGCTATCGTAGGATGTGTTAATGCAGCGAGTTCTATGCGCCGACTTGGATAATAAAATATGCATTGATACGGTCTTACAACGCCGATATACACGGTCCCGATAAGCTCCCGAATCTATGCGAGCGGGGCAAGTGTGTATATGCGAAATCCGCAACAAGGGTCGGTCGTTACTTAGGTATAGGTAGAGTAGTTAGGTGAGGATGCATCGCCGTTGTATCTTTGCATGTAACATGGGGTCATCCCCATAAAAATGGCGGGAATAACCCAAATAACCGCCCTGATTCAAGAGGCCAACCTACACCTATAATTCTAGGGCGGCAAATTAGGCACGTCAGGATCAAGTGTCCTAGTTCACCGAAGCGGCGGTTTCAATGAATCAACACTACTTGCGTACGCAGAGATGAGTGCTGGGGAGGTACGTCTATAATCGTTGGTTGATGTAAGTGAGTAGCGGACATGTGCTCCTTTCTGGAACAACCCCGATTGTGAGGATCCGAGTTTTTAGATCTTGACTCGGTCCGGTGCGCTGCGGGCCCCAAGGGGGCGAGACCTCGTGGTTACCCAACTTTCATAGATGGACATAACCCTTCCGGTACCGCACCCTGTAGAGGACGAGTGTAGTAGCGGTGTGTTGATAGAATCATAGTAGTGGTCACTGCTTTTGGCCACCCGTCTGAAGATTAAAATTACGGAGATATCGTACAACACAGTGGAACTTAGTTAGATCCTACCAGCAACGTGGTATATACTGAGGATTTCGACGGGCAATGGATTCCTGCTTTAAGAACTGTCTCGAGTACAACAGGGCGGTCATTCAGTACTTATGCTTCCAAGCCCTATTTGAATCATCTCCCTGGTTTGTCACCATAGATTGTCTTTGACACTCTTTTCCGGCAGGAAGTGATGCTTCCGAGATAAGAAGAGCGTTCGCGGCATTCCTACAGTATGTCTGGCTGGATTTAAGTCCCTGAAGATGGACTGTCTAAACGTCTCCAATGATCTCCTGAAGTGCTCACCAGTGAAGACGTCCATTCAGTGTTATTAACATGGTGGTTCGAGCAGTAAGGGAGGACCCGCAAAACGCTTGTGGGTTCGACGAGCCGATGTCCCTAAGTACTGCCCACATAATGTCATTGATGCCCATTTCCGGTTCCTATAACGAACTGTATGGAGGTTCATTCCTATGTGTCCCGGGCAACAAGCAGGCGGCAGGTTCTACTGGTCCCTACGATGACAACTAGGTTCGTAGTCAGCTGATGGGGCACTGGGGATTTTCCTTCTAAAAATGTCTACCGCACAGATGGCCCACCGACCAGGGGTAACCTCTTCGTCTGTAATACTGTTCTCTTTCGTCGTCACATATGACGACTTTAGCGGGCAGAGCACTAAGG'/>

    <sequence taxon='82' value='CGCCTTGAAAGGCACTAAAATTAAACCCGCGGCCGAGGACTGTGAAGAGGGTAACCACACTTGCCCATTCGGGAAATTAATTGCGGCCGGAAAAAGTACTTATCCTAAACTGGAGTTCAATTGACCCAAGGGTCAAATCAGGTTCGCCGACGACGCGGCCATTGGGATGCATAACTGCATCTTCCCGTCTGGTCTATCTGAGTGAACTGGATTACTCGACTTAGGGGGTGTTCGCGGGACGATGTAGCTAGCGCTTATACTCGACTTAGCCCCGATGTCATTACTAAAGGGGTGGGATACGTGGCCCTTTCTCTCGCGTCGATTTTCCGTCTTCGCAAATAACAAGCCATGGTCGGTCCTGACAGCGCCACCGGTATGCACCCACGTCGCCGATAGGTTTCGCAGCGTGGAATGATGTGAGAGTAGACACGCTACTCGACCGAGTGCACCCGCAGTCCTCGATAATTCAAGCACAGTCTCAACTCCTCTAACGGGAGCTACGACCTTTTCCACTGTAGTTGACGAGCCTTAGATAAGGTATTCTCCTGGCCACAAACTTCGCAAATCTCTTATACATGTTGGTCATGATGCCATGCCCTCCCATTGCAGGGCTATCGTAGGATGTGTTAATGCAGCGAGTTCTATGCGCCGACTTGGATAATAAAATATGCATTGATACGGTCCTACAACGCCGATATACACGGTCCCGATAAGCTCCCGAATCTATGCGAGCGGGGTAAGTGTGTAGATGCGAAATCCGCAACAAGGGTCGGTCGTTACTTAGGCATAGGTAGAGTAGTTAGGTGAGGATGCATCGCCGTTGTATCTTTGCATGTAACATGAGGTCATCCCCATAAAAATGGCGGGAATAACCCAAATAACCGCCCTGATTCAAGAGGCCAACCTACACCTATAATTCTAGGGCGGCAAATTAGGCACGTCAGGATCAAGTGTCCTAGTTCACCGAAGCGGCGGTTTCAATGAATCAACACTACTTGCGTACGCAAAGATGAGTGCTGGGGAGGTACGTCTATAATCGTTGGTTGATGTAAGTGAGTGGCGGACATGTGCTCCTTTCTGGAACAACCCCGATTGTAAGGATCTGAGTTTTTAGATCTTGACTCGGTCCGGTGCGCCGCGGGCCCCAAGGGGGCGAGACCTCATGGTTACCCAACTTTCATAGATGGACATAACCCTTCCGGTACCGCACCCCGTAGCGGATGAGTGTAGTAGCGGTGTGTTGATAGAATCATAGTAGTGGTCACTGCTTTTGGCCACCCGTCTGAAGATTAAAATTACGGAGATATAGTACAACACAGTGGAACTTAGTTAGATCCTACCAGCAACGTGGTATATACTGAGGATTTCGACGGGCAATGGATTCCTGCTTTAAGAACTGTCTCGAGTACAACAGGGCAGTCATTCAGTACTTATGCTTCCAAGCCCTATTTGAATCATCTCCCTGGTTTGTCACCATAGATTGTCTTTGACACTCTTTTCGGGCAGGACGTGATGCTTCCGAGATAAGAAGAGCGTTCGCGGCATTCCTACGGTATGTCTGGCTGGATTTAAGTCCCTGAAGATGGACTGTCTAAACGACTCCAATGATCTCCTGAAGTGCTCACCAGTGAAGACGTCCATTCAGTGTTATTAACATGGTGGTTCGAGCAGTAAGGGAGAACCCGCAAAACGCTTGTGGGTTCGACGAGCCGATGTCCCTAAGTACTGCCGACATAATGTCATTGATGCCCATTTCCGGTTCCTATAACGAACTGTATGGAGGTTCATTCCTCTGTGTCCCGGGCAACAAGCAGGCGGCAGGTTCTACTAGTCCTTACGATGGCAACTAGGTCCGTAGTCAGCTGATGGGGCACTGGGGATTTTCCTTCTAAAAATGTCTACCGCACAGATGGCCCACCGACCAGGGGTAACCTCTTCGTCTGTAATACTGTTCTCTTTCGTCGTCACATTTGACGACTTTAGCGGGCAGAGCACTAAGG'/>

    <sequence taxon='104' value='CGCCTTGAAAGGCACTAAAATTAAACCCGCGGCCGAGAACTGTGAAGAGGGTAACCACACTTGCCCATTCGGGAAATTAATTGCGGCCGGAAAAAGCACTTATCCTAAACTGGAGTTCAATTGACCCAAGGCTCAAATCAGGTTCGCCGACGACGCGGCCATTGGGATGCATAACTGCATCTTCCCGTCTGGTCTATCTGAGTGAACTGGATTACTCGACTTAGGGGGTGTCCGCGGGACGATGTAGCTAGCGCTTATACTCGACTTAGCCCCGATGTCATTACTAAAGGGGTGGGATACGTGGCCCTTTCTCTCGCGTCGAATTTCCGTCTTCGCAAATAACAAGCCATGGTCGGTCCTGACAGCGCCACCGGTATGCACCCACGTCGCCGATAGGTTTCGCAGCGTGGAATGATGTGAGAGTAGACACGCTACTCGACCGAGTGCACCCGCAGTCCTCGATAATTCAAGCACAGTCTCAACTCCTCTAACGGGAGCTACGACCTTTTCCACTGTAGTTGACGAGCCTTAGATAAGGTATTCTCCTGGCCACAAACTTCGCAAATCTCTTATACATGTTGGTCATGATGCCATGCCCTCCCATTGCAGGGCTATCGCAGGATGTGTTAATGCAGCGAGTTCTATGCGCCGACTTGGATAATAAAATATGCATTGATACGGTCCTACAACGCCGATATACACGGTCCCGATGAGCTCCCGAATCTATGCGAGCGGGGTAAGTGTGTAGATGCGAAATCCGCAACAAGGGTCGGTCGTTACTTAGGCATAGGTAGAGTAGTTAGGTGAGGATGCATCGCCGTTGTATCTTTGCATGTAACATGAGGTCATCCCCATAAAAATGGCGGGAATAACCCAAATAACCGCCCTGATTCAAGAGGCCAACCTACACCTATAATTCTAGGGCGGCAAATTAGGCACGTCAGGATCAAGTGTCCTAGTTCACCGAAGCGGCGGTTTCAATGAATCAACACTACTTGCGTACGCAAAGATGAGTGCTGGGGAGGTACGTGTATAATCGTTGGTTGATGTAAGTGAGTGGCGGACATGTGCTCCTTTCTGGAACAACCCCGATTGTAAGGATCTGAGTTTTTAGATCTTGACTCAGTCCGGTGCGCCGCGGGCCCCAAGGGGGCGAGACCTCTTGGTTACCCAACTTTCATAGATGGACATAACCCTTCCGGTACCGCACCCCGTAGCGGATGAGTGTAGTAGCGGTGTGTTGATAGAATCATAGTAGTGGTCACTGCTTTTGGCCACCCGTCTGAAGATTAAAATTACGGAGATATAGTACAACACAGTGGAACTTAGTTAGATCCTACCAGCAACGTGGTATATACTGAGGATTTCGACGGGCAATGGATTCCTGCTTTAAGAACTGTCTCGAGTACAACAGGGCAGTCATTCAGTACTTATGCTTCCAAGCCCTATTTGAATCATCTCCCTGGTTTGTCACCATAGATTGTCTTTGACACTCTTTTCAGGCAGGACGTGATGCTTCCGAGATAAGAAGAGCGTTCGCGGCATTCCTACGGTATGTCTGGCTGGATTTAAGTCCCTGAAGATGGACTGTCTAAACGACTCCAATGATCTCCTGAAGTGCTCACCAGTGAAGACGTCCATTCAGTGTTATTAACATGGTGGTTCGAGCAGTAAGGGAGAACCCGCAAAACGCTTGTGGGTTCGACGAGCCGATGTCCCTAAGTACTGCCGACATAATGTCATTGATGCCCATTTCCGGTTCCTATAACGAACTGTACGGAGGTTCATTCCTCTGTGTCCCGGGCAACAAGCAGGCGGCAGGTTCTACTAGTCCTTACGATGGCAACTAGGTCCGTAGTCAGCTGATGGGGCACCGGGGATTTTCCTTCTAAAAATGTCTACCGCACAGATGGCCCACCGACCAGGGGTAACCTCTTCGTCTGTAATACTGTTCTCTTTCGTCGTCACATTTGACGACTTTAGCGGGCAGAGCACTAAGG'/>

    <sequence taxon='134' value='CGCCTTGAAAGGCACTAAAATTAAACCCGCGGCCGAGAACTGTGAAGAGGGTAACCACACTCGCCCATTCGGGAAATTAATTGCGGCCGGAAAAAGTACTTATCCTAAACTGGAGTTCAATTGACCCAAGGGTCAAATCAGGTTCGCCGACGACGCGGCCATTGGGATGCATAACTGCATCTTCCCGTCTGGTCTATCTGAGTGAACTGGATTACTCGACTTAGGGGGTGTTCGCGGGACGATGTAGCTAGCGCTTATACTCGACTTAGCCCCGATGTCATTACTAAAGGGGTGGGATACGTGGCCCTTTCTCTCGCGTCGATTTTCCGTCTTCGCAAATAACAAGCCATGGTCGGTCCTGACAGCGCCACCGGTATGCACCCACGTCGCCGATAGGTTTCGCAGCGTGGAATGATGTGAGAGTAGACACGCTACTCGACCGAGTGCACCCGCAGTCCTCGATAATTCAAGCACAGTCTCAACTCCTCTAACGGGAGCTACGACTTTTTACACTGCAGTTGACGAGCCTTAGATAAGGTATTCTCCTGGCCACAAACTTCGCAAATCTCTTATACATGTTGGTCATGATGCCATGCCCTCCCATTGCAGGGCTATCGTAGGATGTGTTAATGCAGCGAGTTCTATGCGCAGACTTGGATAATAAAATATGCATTGATACGGTCCTACAACGCCGATATACACGGTCCCGATAAGCTCCCGAATCTATGCGAGCGGGGTAAGTGTGTAGATGCGAAATCCGCAACAAGGGTCGGTCGTTACTTAGGCATAGGTAGAGTAGTTAGGTGAGGATGCATCGCCGTTGTATCTTTGCATGTAACATGAGGTCATCCCCATAAAAATGGCGGGAATAACCCAAATAACCGCCCTGATTCAAGAGGCCAACCTACACCTATAATTCTAGGGCGGCAAATTAGGCACGTCAGGATCAAGTGTCCTAGTTCACCGAAGCGGCGGTTTCAATGAATCAACACTACTTGCGTACGCAGAGATGAGTGCTGGGGAGGTACGTCTATAATCGTTGGTTGATGTAAGTGAGTGGCGGACATGTGCTCCTTTCTGGAACAACCCCGATTGTAAGGATCTGAGTTTTTAGATCTTGACTCGGTCCGGTGCGCCGCGGGCCCCAAGGGGGCGAGACCTCGTGGTTACCCAACTTTCATAGATGGACATAACCCTTCCGGTACCGCACCCCGTAGCGGATGAGTGTAGTAGCGGTGTGTTGATAGAATCATAGTAGTGGTCACTGCTTTTGGCCACCCGTCTGAAGATTAAAATTACGGAGATATAGTACAACACAGTGGAACTTAGTTAGATCCTACCAGCAACGTGGTATATACTGAGGATTTCGACGGGCAATGGATCCCTGCTTTAAGAACTGTCTCGAGTACAACAGGGCAGTCATTCAGTACTTATGCTTCCAAGCCCTATTTGAATCATCTCCCTGGTTTGTCACCATAGATTGTCTTTGACACTCTTTTCGGACAGGACGTGATGCTTCCGAGATAAGAAGAGCGTTCGCGGCATTCCTACGGTATGTCTGGCTGGATTTAAGTCCCTGAAGATGGACTGTCTAAACGACTCCAATGATCTCCTGAAGTGCTCACCAGTGAGGACGTCCATTCAGTGTTATTAACATGGTGGTTCGAGCAGTAAGGGAGAACCCGCAAAACGCTTGTGGGTTCGACGGGGCGATGTCCCTAAGTACTGCCGACATAATGTCATTGATGCCCATTTCCGGTTCCTATAACGAACTGTATGGAGGTTCATTCCTCTGTGTCCCGGGCAACAAGCAGGCGGCAGGTTCTACTAGTCCTTACGATGGCAACTAGGTCCGTAGTCAGCTGATGGGGCACTGGGGATTTTCCTTCTAAAAATGTCTACCGCACAGATGGCCCACCGACCAGGGGTAACCTCTTCGTCTGTAATACTGTTCTCTTTCGTCGTCACATTTGACGACTTTAGCGGGCAGAGCACTAAGG'/>

    <sequence taxon='91' value='CGCCTTGAAAGGCACTAAAATTAAACCCGCGGCCGAGAACTGTGAAGAGGGTAACCACACTTGCCCATTCGGGAAATTAATTGCGGCCGGAAAAAGTACTTATCCTAAACTGGAGTTCAATTGACCCAAGGGTCAAATCAGGTTCGCCGACGACGCGGCCATTGGGATGCATAACTGCATCTTCCCGTCTGGTCTATCTGAGTGAACTGGATTACTCGACTTAGGGGGTGTTCGCGGGACGATGTAGCCAGCGCTTATACTCGACTTAGCCCCGATGTCATTACTAAAGGGGTGGGATACGTGGCCCTTTTTCTCGCGTCGATTTTCCGTCTTCGCAAATAACAAGCCATGGTCGGTCCTGGCAGCGCCACCGGTATGCACCCACGTCGCCGATAGGTTTCGCAGCGTGGAATGATGTGAGAGTAGACACGCTACTCGACCGAGTGCACCCGCAGTCCTCGATAATTCAAGCACAGTCTCAACTCCTCTAACGGGAGCTACGACTTTTTCCACTGCAGTTGACGAGCCTTAGATAAGGTATTCTCCTGGCCACAAACTTCGCAAATCTCTTATACATGTTGGTCATGATGCCATGCCCTCCCATTGCAGGGCTATCGTAGGATGTGTTAATGCAGCGAGTTCTATGCGCCGACTTGGATAATAAAATATGCATTGATACGGTCCTACAACGCCGATATACACGGTCCCGATAAGCTCCCGAATCTATGCGAGCGGGGTAAGTGTGTAGATGCGAAATCCGCAACAAGGGTCGGTCGTTACTTAGGCATAGGTAGAGTAGTTAGGTGAGGATGCATCGCCGTTGTATCTTTGCATGTAACATGGGGTCATCCCCATAAAAATGGTGGGAATAACCCAAATAACCGCTCTGATTCAAGAGGCCAACCTACACCTATAATTCTAGGGCGGCAAATTAGGCACGTCAGGATCAAGTGTCCTAGTTCACCGAAGCGGCGGTTTCAATGAATCAACACTACTTGCGTACGCAGAGATGAGTGCTGGGGAGGTACGTCTATAATCGTTGGTTGATGTAAGTGAGTGGCGGACGTGTGCTCCTTTCTGGAACAACCCCGATTGTAAGGATCTGAGTTTTTAGATCTTGACTCGGTCCGGTGCGCCGCGGGCCCCAAGGGGGCGAGACCTCGTGGTTACCCAACTTTCATAGATGGACATAACCCTTCCGGTACGGCACCTCGTAGCGGATGAGTGTAGTAGCGGTGTGTTGATAGAATCATAGTAGTGGTCACTGCTTTTGGCCACCCGTCTGAAGATTAAAATTACGGAGATATCGTACAACACAGTGGAACTTAGTTAGATCCTACCAGCAACCTGGTATATACTGAGGATTTCGACGGGCAATGGATTCCTGCTTTAAGAACTGTCTCGAGTACAACAGGGCAGTCATTCAGTACTTATGCTTCCAAGCCCTATTTGAATCATCTCCCTGGTTTGTCACCATAGATTGTCTTTGACCCTCTGTTCGGGCAGGACGTGATGCTTCCGAGATAAGAAGAGCGTTCGCGGCATTCCTACGGTATGTCTGGCTGGATTTAAGTCCCTGAAGATGGACTGTCTAAACGACTCCAATGATCTCCTGAAGTGCTCACCAGTGAAGACGTCCATTCAGTGTTATTAACATGGTGGTTCGAGCAGTAAGGGAGAACCCGCAAAACGCTTGTGGGTTCGACGAGCCGATGTCCCTAAGTACCGCCGACATAATGTCATTGATGCCCATTTCCGGTTCCTATAACGAACTGTATGGAGGTTCATTCCTCTGTGTCCCGGGCAACAAGCAGGCGGCAGGTTCTACTAGTCCTTACGATGGCAACTAGGTCCGTAGTCAGCTGATGGGGCACTGGGGATTTTCCTTCTAAAAATGTCTACCGCACAGATGGCCCACCGACCAGGGGTATCCTCTTCGTCTGTAATACTGTTCTCTTTCGTCGTCACATTTGACGGCTTTAGCGGGCGGAGCACTAAGG'/>

    <sequence taxon='19' value='AGCCTTGATAGGCACTAAAATTACACCCGCGGCCGAGGACTGTGAAGAGGGTAACCACACTTGCCCATTCGGGAAATTAATTGCGGCCGGAAAAAGTACTTATCCTAAACTGGAGTTCAATTGACCCAAGGGTCAAATCAGGTTCGCCGACGACGCGGCCATTGGGATGAATAACTCCATCCTCCCGTCTGGTCTATCTGAGTGAACTGGATTACTCGACTTAGGGGGTGTTCGCGGGACGATGTAGCCAGCGCTTATACTCGACTTAGCCCCGATGTCGTTACTAAAGGGGTGGGATACGTGGCCCTTTCTCTCGCGTCGATTTTCCGTCTTCGCAAATAACAAGCCATGGTCGGTCCTGACAGTGCCACCGGTACGCACCCACGTCGCCGATAGGTTTCGCAGCGTGGAATGATGTCAGAGTAGACACGCTACTAGACCGAGTGCACCCGCAGTCCTCGATAATTCAAGCACAGTCTCAACTCCTCTAACGGGAGCTACGACTTTTTCCACTGCAGTTGACGAGCCTTAGATAAGGTATTCTCCTGGCCACAAACTTCGCAAATCTCTTATACATGTTGGTCATGATGCCATGCCCTCCTATTGCAGGGCTATCGTAGGGTGTGTTAATGCAGCGAGTTCTATGCGCCGACTTGGATAATAAAATATGCATTGATACGGTCTTACAACGCCGATATACACGGTCCCGATAAGCTCCCGAATATATGCGAGCGGGGTAAGTGTGTAGATGCGAAATCCGCAACAAGGGTCGGTCGTTACTTAGGCATAGGTAAAGTAGTTAGGTGAGGGTGCATCGCCGTTGTATCTTTGCATGTAACATGGGGTCATCCCCATAAAAATGGCGGGAATAACCCAAATAACCGCCCTGATTCAAGAGGCCAACCTACACCTATAATTCTAGGGTGGTAAATTAGGCACGTCAGGATCAAGTGTCCTAGTTCACCGAAGCGGCGGTTTCAATGAATCAACACTACTTGCGTACGCAGAGATGAGTGCTGGGGAGGTACGTCTATGATCGTTGGTTGATGTAAGTGAGTGGCGGACATGTGCTCCTTTCTGGAACAACCCCGATTGTAAGGATCTGAGTTTTTAGATCTTGACTCGGTCCGGTGCGCTGCGGGCCCCAAGGGGGCGAGACCTCGTGGTTACCCAACTTTCATAGATGGACATAACCCTTCCGGTACCGCACCCCGTAGCGGACGAGTGTAGTAGCGGTGTGTTGATAGAATCATAGTAGTGGTCACTGCTTTTGGCCACCCGTCTGAAGATTAAAATTACGGAGATATCGTACAACACAGTGGAACTTAGTTAGATCCTACCGGCAACGTGGTATATACTGAGGATTTCGACGGGCAATGGATTCCTGCTTTAAGAACTGTCTCGAGTACAACAGGGCAGTCATTCAGTACTTATGCTTCCAAGCCCTATTTGAATCATCTCCCTGGTTTGTCACCATAGATTGTCTTTGACACTCTTTTCGGGCAGGACGTGATGCTTCCGAGATAAGAAGAGCGTTCGCGGCATTCCTACGGTATGTCTGGTTGGATTTAAGTCCCTGAAGATGGACTGTCTAAACGTCTCCAATGACCTCCTGAAGTGCTCACCAGCGAAGACGTCCATTCAGTGTTATTAACATGGTGGTTCGAGCAGTAAGGGAGAACCCGCAAAACGCTTGCGGGTTCGACGAGCCGATGTCCCTAAGTACTGCCGACATAATGTCATTGATGCCCATTTCCGGTTCCTATAACGAACTGTATGGAGGTTCATTCCTCTGTGTCCCGGGCAACAAGCAGGCGGCAGGTTCTACTAGTCCCTACGATGACAACTAGGTCCGTAGTCAGCTGATGGGGCACTGGGGATTTTCCTTCTAAAAATGTCTACCGCACAGATGGCCCACCGACCAGAGGTAACCTCTTCGTCTGTAATACTGTTCTCTTTCGCCGTCACATATGACGACTTTAGCGGGCAGAGCACTAAGG'/>

    <sequence taxon='33' value='AGCCTTGAAAGGCACTAAAATTACACCCGCGGCCGAGGACTGTGAAGAGGGTAACCACACTTGCCCATTCGGGAAATTAATTGCGGCCGGAAAAAGTACTTATCCTAAACTGGAGTTCAATTGACCCAAGGGTCAAATCAGGTTCGCCGACGACGCGGCCATTGGGATGAATAACTCCATCCTCCCGTCTGGTCTATCTGAGTGAACTGGATTACTCGACTTAGGGGGTGTTCGCGGGACGATGTAGCCAGCGCTTATACTCGACTTAGCCCCGATGTCGTTACTAAAGGGGTGGGATACGTGGCCCTTTCTCTCGCGTCGATTTTCCGTCTTCGCAAATAACAAGCCATGGTCGGTCCTGACAGCGCCACCGGTACGCACCCACGTCGCCGATAGGTTTCGCAGCGTGGAATGATGTCAGAGTAGACACGCTACTAGACCGAGTGCACCCGCAGTCCTCGATAATTCAAGCACAGTCTCAACTCCTCTAACGGGAGCTACGACTTTTTCCACTGCAGTTGACGAGCCTTAGATAAGGTATTCTCCTGGCCACAAACTTCGCAAATCTCTTATACATGTTGGTCATGATGCCATGCCCTCCTATTGCAGGGCTATCGTAGGGTGTGTTAATGCAGCGAGTTCTATGCGCCGACTTGGATAATAAAATATGCATTGATACGGTCTTACAACGCCGATATACACGGTCCCGATAAGCTCCCGAATATATGCGAGCGGGGTAAGTGTGTAGATGCGAAATCCGCAACAAGGGTCGGTCGTTACTTAGGCATAGGTAAAGTAGTTAGGTGAGGGTGTATCGCCGTTGTATCTTTGCATGTAACATGGGGTCATCCCCATAAAAATGGCGGGAATAACCCAAATAACCGCCCTGATTCAAGAGGCCAACCTACACCTATAATTCTAGGGTGGTAAATTAGGCACGTCAGGATCAAGTGTCCTAGTTCACCGAAGCGGCGGTTTCAATGAATCAACACTACTTGCGTACGCAGAGATGAGTGCTGGGGAGGTACGTCTATGATCGTTGGTTGATGTAAGTGAGTGGCGGACATGTGCTCCTTTCTGGAACAACCCCGATTGTAAGGATCTGAGTTTTTAGATCTTGACTCGGTCCGGTGCGCTGCGGGCCCCAAGGGGGCGAGACCTCGTGGTTATCCAACTTTCATAGATGGACATAACCCTTCCGGTACCGCACCCCGTAGCGGACGAGTGTAGTAGCGGTGTGTTGATAGAATCATAGTAGTGGTCACTGCTTTTGGCCACCCGTCTGAAGATTAAAATTACGGAGATATCGTACAACACAGTGGAACTTAGTTAGATCCTACCAGCAACGTGGTATATACTGAGGATTTCGACGGGCAATGGATTCCTGCTTTAAGAACTGTCTCGAGTACAACAGGGCAGTCATTCAGTACTTATGCTTCCAAGCCCTATTTGAATCATCTCCCTGGTTTGTCACCATAGATTGTCTTTGACACTCTTTTCGGGCAGGACGTGATGCTTCCGAGATAAGAAGAGCGTTCGCGGCATTCCTACGGTATGTCTGGTTGGATTTAAGTCCCTGAAGATGGACTGTCTAAACGTCTCCAATGACCTCCTGAAGTGCTCACCAGCGAAGACGTCCATTCAGTGTTATTAACATGGTGGTTCGAGCAGTAAGGGAGAACCCGCAAAACGCTTGCGGGTTCGACGAGCCGATGTCCCTAAGTACTGCCGACATAATGTCATTGATGCCCGTTTCCGGTTCCTATAACGAACTGTATGGAGGTTCATTCCTCTGTGTCCCGGGCAACAAGCAGGCGGCAGGTTCTACTAGTCCCTACGATGACAACTAGGTCCGTAGTCAGCTGATGGGGCACTGGGGATTTTCCTTCTAAAAATGTCTACCGCACAGATGGCCCACCGACCAGAGGTAACCTCTTCGTCTGTAATACTGTTCTCTTTCGCCGTCACATATGACGACTTTAGCGGGCAGAGCACTCAGG'/>

    <sequence taxon='46' value='AGCCTTGAAAGGCACTAAAATTACACCCGCGGCCGAGGACTGTGAAGAGGGTAACCACACTTGCCCATTCGGGAAATTAATTGCGGCCGGAAAAAGTACTTATCCTAAACTGGAGTTCAATTGACCCAAGGGTCAAATCAGGTTCGCCGACGACGCGGCCATTGGGATGAATAACTCCATCCTCCCGTCTGGTCTATCTGAGTGAACTGGATTACTCGACTTAGGGGGTGTTCGCGGGACAATGTAGCCAGCGCTTATACTCGACTTAGCCCCGATGTCGTTACTAAAGGGGTGGGATACGTGGCCCTTTCTCTCGCGTCGATTTTCCGTCTTCGCAAATAACAAGCCATGGTCGGTCCTGACAGCGCCACCGGTACGCACCCACGTCGCCGATAGGTTTCGCAGCGTGGAATGATGTCAGAGTAGACACGCTACTAGACCGAGTGCACCCGCAGTCCTCGATAATTCAAGCACAGTCTCAACTCCCCTAACGGGAGCTACGACTTTTTCCACTGCAGTTGACGAGCCTTAGATAAGGTATTCTCCTGGCCACAAACTTCGCAAATCTCTTATACATGTTGGTCATGATGCCATGCCCTCCTATTGCAGGGCTATCGTAGGGTGTGTTAATGCAGCGAGTTCTATGCGCCGACTTGGATAATAAAATATGCATTGATACGGTCTTACAACGCCGATATACACGGTCCCGATAAGCTCCCGAATATATGCGAGCGGGGTAAGTGTGTAGATGCGAAATCCGCAACAAGGGTCGGTCGTTACTTAGGCATAGGTAAAGTAGTTAGGTGAGGGTGCATCGCCGTTGTATCTTTGCATGTAACATGGGGTCATCCCCATAAAAATGGCGGGAATAACCCAAATAACCGCCCTGATTCAAGAGGCCAACCTACACCTATAATTCTAGGGTCGTAAATTAGGCACGTCAGGATCAAGTGTCCTAGTTCACCGAAGCGGCGGTTTCAATGAATCAACACTACTTGCGTACGCAGAGATGAGTGCTGGGGAGGTACGTCTATGATCGTTGGTTGATGTAAGTGAGTGGCGGACATGTGCTCCTTTCTGGAACAACCCCGATTGTAAGGATCTGAGTTTTTAGATCTTGACTCGGTCCGGTGCGCTGCGGGCCCCAAGGGGGCGAGACCTCGTGGTTATCCAACTTTCATAGATGGACATAACCCTTCCGGTACCGCACCCCGTAGCGGACGAGTGTAGTAGCGGTGTGTTGATAGAATCATAGTAGTGGTCACTGCTTTTGGCCACCCGTCTGAAGATTAAAATTACGGAGATATCGTACAACACAGTGGAACTTAGTTAGATCCTACCAGCAACGTGGTATATACTGAGGATTTCGACGGGCAATGGATTCCTGCTTTAAGAACTGTCTCGAGTACAACAGGGCAGTCATTCAGTACTTATGCTTCCAAGCCCTATTTGAATCATCTCCCTGGTTTGTCACCATAGATTGTCTTTGACACTCTTTTCGGGCAGGACGTGATGCTTCCGAGATAAGAAGAGCGTTCGCGGCATTCCTACGGTATGTCTGGTTGGATTTAAGTCCCTGAAGATGGACTGTCTAAACGTCTCCAATGACCTCCTGAAGTGCTCACCAGCGAAGACGTCCATTCAGTGTTATTAACATGGTGGTTCGAGCAGTAAGGGAGAACCCGCAAAACGCTTGCGGGTTCGACGAGCCGATGTCCCTAAGTACTGCCGACATAATGTCATTGATGCCCGTTTCCGGCTCCTATAACGAACTGTATGGAGGTTCATTCCTCTGTGTCCCGGGCAACAAGCAGGCGGCAGGTTCTACTAGTCCCTACGATGACAACTAGGTCAGTAGTCAGCTGATGGGGCACTGGGGATTTTCCTTCTAAAAATGTCTACCGCACAGATGGCCCACCGACCAGAGGTAACCTCTTCGTCTGTAATACTGTTCTCTTTCGCCGTCACATATGACGACTTTAGCGGGCAGAGCACTAAGG'/>

    <sequence taxon='45' value='AGCCTTGAAAGGCACTAAAATTACACCCGCGGCCGAGGACTGTGAAGAGGGTAACCACACTTGCCCATTCGGGAAGTTAATTGCGGCCGGAAAAAGTACTTATCCTAAACTGGAGTTCAATTGACACAAGGGTCAAATCAGGTTCGCCGACGACGCGGCCATTGGGATGAATAACTCCATCCTCCCGCCTGGTCCATCTGAGTGAACTGGATTACTCGACTTAGGGGGTGTTCGCGGGACGATGTAGCCAGCGCTTACACTCGACTTAGCCCCGATGTCGTTACTAAAGGGGTGGGATACGTGGCCCTTTCTCTCGCGTCGATTTTCCGTCTTCGCAAATAACAAGCCATGGTCGGTCCTGACAGCGCCACCGGTACGCACCCACGTCGCCGATAGGTTTCGCAGCGTTGAATGATGTCAGAGTAGACACGCTACTAGACCGAGTGCACCCGCAGTCCTCGATAATTCAAGCACAGTCTCAACTCCTCTAACGGGAGCTATGACTTTTTCCACTGCAGTTGACGAGCCTTAGATAAGGTATTCTCCTGGCCACAAACTTCGCAAATCTCTTATACATGTTGGCCATGATGCCATGCCCTCCTATTGCAGGGCTATCGTAGGGTGTGTTAATGCAGCGAGTTCTGTGCGCCGACTTGGATAATAAAATATGCATTGATACGATCTTACAACGCCGATATACACGGTCCCGATAAGCTCCCGAATATATGCGAGCGGGGTAAGTGTGTAGATGCGAAATCCGCAACAAGGGTCGGTCGTTACTTAGGCATAGGTAAAGTAGTTAGGTGAGGGTGCATCGCCGTTGTATCTTTGCATGTAACATGGGGTCATCCCCATAAAAATGGCGGGAATAACCCAAATAACCGCCCTGATTCAAGAGGCCAACCTACACCTATAATTCTAGGGTGGTAAATTAGGCACGTCAGGATCAAGTGTTCTAGTTCACCGAAGCGGCGGTTTCAATGGATCAACACTACTTGCGTACGCAGAGATGAGTGCTGGGGAGGTACGTCTATGATCGTTGGTTGATGTAGGTGAGTGGCGGACATGTGCTCCTTTCTGGAACAACCCCGATTGTAAGGATCTGAGTTTTTAGATCTTGACTCGGTCCGGTGCGCTGCGGGCCCCAAGGGGGCGAGACCTCGTGGTTATCCAACTTTCATAGATGGACATAACCCGTCCGGTACCGCACCCCGTAGCGGACGAGTGTAGTAGCGGTGTGTTGATAGAATCATAGTAGTGGTCACTGCTTTTGGCCACCCGCCTGAAGATTAAAATTACGGAGATATCGTACAACACAGTGGAACTTAGTTAGATCCTACCAGCAACGTGGTATATACTGAGGATTTCGACGGGCAATGGATTCCTGCTTTAAGAACTGTCTCGAGTACAACAGGGCAGTCATTCAGTACTTATGCTTCCAAGCCCTATTTGAATCATCTCCCTGGTTTGTCACCATAGATTGTCTTTGACACTCTTTTCGGGCAGGACTTGATGCTTCCGAGATAAGAAGAGCGTTCGCGGCATTCCCACGGTATGTCTGGTTGGATTTAAGTCCCTGAAGATGGACTGTCTAAACGTCTCCAATGACCTCCTGAAGTGCTCACCAGCGAAGACGTCCATTCAGTGTTATTAACACGGTGGTTCGAGCAGTAAGGGAGAACCCGCAAAACGCTTGCGGGTTCGACGAGCCGATGTCCCTAAGTACTGCCGACATAATGTCATTGATGCCCATTTCCGGTTCCTATAACGAACTGTATGGAGGTTCATTCCTCTGTGTCCCGGGCAACAAGCAGGCGGCAAGTTCTACTAGTCCCTACGATGACAACTAGGTCCGTAGTCAGCTGATGGGGCACTGGGGATTTTCCTTCTAAAAATGTCTACCGCACAGATGGCCCACCGACCAGAGGTAACCTCTTCGTCTGTAATACTGTTCTCTTTCGCCGTCACATATGACGACTTTAGCGGGCAGAGCACTAAGG'/>

    <sequence taxon='109' value='AGCCTTGAAAGGCACTAAAATTACACCCGCGGCCGAGGACTGTGAAGAGGGTAACCACACTTGCCCATTCGGGAAATTAATTGCGGCCGGAAAAAGTACTTATCCTAAACTGGAGTTCAATTGACCCAAGGGTCAAATCAGGTTCGCCGACGATGCGGCCATTGGGATGAATAACCCCATTCTCCCATCTGGTCTATCTGAGTGAACTGGATTACTCGACTTAGCGGGTGTTCGCGGGACGATGTAGCCAGCGCTTACACCCGACTTAGCCCCGATGTCGTTACTAAAGGGGTGGGATACGTGGCCCTTTCTCTCGCGTCGATTTTCCGTCTTCGCAAATAACAAGCCATGGTCGGTCCTGACAGCGCCACCGGTAAGCACCCACGTCGCCGATAGGTTTCGCAGCGTGGAATGATGTCAGAGTAGACACGCTACTAGACCGAGTGCACCCGCAGTCCTCGATAATTCAAGCACAGTCTCAACTCCTCTAACGGGAGCTACGACTTTTTCCACTGCAGTTGACGAGCCTTAGATAAGGTATTCTCCTGGCCACAAACTTCGCAAATCTCTTATACATGTTGGTCATGATGCCATGCCCTCATATTGCAGGGCTATCGTAAGGTGTGTTAATGCAGCGAGTTCTATGCGCCGACTTGGATAATAAAATATGCATTGATACGATCTTACAACGCCGATATACACGGTCCCGATAAGCTCCCGAATATATGCGAGCGGGGTAAGTGTGTAGATGCGAAATCCGCAACAAGGGTCGGTCGTTACTTAGGCATAGGTAAAGTAGTTAGGTGAGGGTGCATCGCCGTTGTATCTTTGCATGTAACATGGGGTCATCCCCATAAAAATGGCGGGAACAACCCAAATAACCGCCCTGATTCAAGAGGCGAACCTACACCTATAATTCTAGGGTGGTAAATTGGGCACGTCAGGATCAAGTGTCCTAGTTCACCGAAGCGGCGGTTTCAATGAATCAACACTACTTGCGTACGCAGAGATGAGTGCTGGGGAGGTACGTCTATGATCGTTGGTTGATGTAAGTGAGTGGCGGACATGTGCTCCTTTGTGGAACAACCCCGATTGTAAGGATCTGAGTTTTCAGATCTTGACTCGGTCCGGTGCGCTGCGGGCCCCAAGGGGGCGAGACCTCGTGATTATCCAACTTTCATAGATGGACATAACCCGTCCGGTACCGCACCACGTAGCGGACGAGTGTAGTAGAGGTGTGTTGATAGAATCATAGTAGTGGTCACTGCTTTTGGCCACCCGCCTGAAGATTAAAATTACGGAGATATTGTACAACACAATGGAGCTTAGTTAGATCCTACCAGCAACGTGGTATATACTGAGGATTTCGACGGGCAATGGATTCCTGCTTTAAGAACTGTCTCGAGTACAACAGGGCAGTCATTCAATACTTATGCTTCCAAGCCCTATTTGAATCATCTCCCTGGTTTGTCACCATAGATTGTCTTTGACACTCTTTTCGGGCAGGACGTGATGCTTCCGAGATAAGAAGAGCGTTCGCGGCATTCCCACGGTATGTTTGGTTGGATTTAAGTCCCTGAAGATGGACTGTCTAAACGTCTCCAATGACCTCCTGAAGTGCTAACCAGCGAAGACGTCCATTCAGTATTATTAACATGGTGGTTCGAGCAGGAAGGGAGAACCCGCAAAACGCTTGCGGGTTCGACGAGCCGATGTCCCTAAGTACTGCCGACATAATGTCATTGATGCTCATTTCCGGTTCCTATAACGAACTGTATGGAGGTTCATTCCTCTGTGTCCCGGGCAACAAGCAGGCGGCAGGTTCTACTAGTCCCTACGATGACAACTAGGTCCGTAGTCAGCTGATGGGACACTGGGGATTTTCCCTTTAAAAATGTCTACCGCACGGATGGCCCACCGACCAGAGGTAACCTCTTCGTCTGTAATACTGTTCTCTTTCGACGTCACATATGACGACTTTAGCGGGCAGAGCACTAAGG'/>

    <sequence taxon='39' value='AGCCTTGAAAGGCACTAAAATTACACCCGCGGCCGAGGACTGTGAAGAGGGTAACCACACTTGCCCATTCGGGAAATTAATTGCGGCCGGAAAAAGTACTTATCCTAAACTGGAGTTCAATTGACCCAAGGGTCAAATCAGGTTCGCCGACGACGCGGCCATTGGGATGAATAACTCCATCCTCCCGTCTGGTCTATCTGAGTGAACTGGATTACTCGACTTAGGGGGTGTTCGCGGGACGATGTAGCCAGCGCTTATACTCGACTTAGCCCCGATGTGGTTACTAAAGGGGTGGGATACGTGGCCCTTTCTCTCGCGTCGATTTTCCGTCTTCGCAAATAACAAGCCATGGTCGGTCCTCACATCGCCACCGGTACGCACCTACGTCGCCGATAGGTTTCGCAGCGTGGAATGATGTCAGAGTAGACACGCTACTAGACCGAATGCACCCGCAGTCCTCGATAATTCAAGCACAGTCTCAACTCCTCTAACGGGAGCTACGACTTTTTCCACTGCAGTTGACGAGCCTTAGATAAGGTATTCTCCTGGCCACAAACTTCGCAAATCTCTTATACATGTTGGTCATGATGCCATGCCCTCCTATTGCAGGGCTATCGTAGGGTGTGTTAATGCAGCGAGTTCTATGCGCCGACTTGGATAATAAAATATGCATTGATACGGTCTTACAACGCCGATATAGACGGTCCCGATAAGCTCCCGAATATATGCGAGCGGGGTAAGTGTGTAGATGCGAAATCCGCAACAAGGGTCGGTCGTTACTTAGGCATAGGTAAAGTAGTTAGGTGAGGGTGCATCACCGTTGTATCTTTGCATGTAATATGGGGTCATCCCCATAAAAATGGCGGGAATAACCCAAATAACCGCCCTGATTCAAGAGGCCAACCTACACCTATAATTCTAGGGTGGTAAATTGGGCACGTCAGGATCAAGTATCCTAGTTCACCGAAGCGGCGGTTTCAATGAATCAACTCTACTTGCGTACGCAGAGATGAGTGCTGGGGAGGTACGTCTATGATCGTTGGTTGATGTTAGTGAGTGGCGGACATGTGCTCCTTTCTGGAACAACCCCGATTGTAAGGATCTGAGTTTTTAGATCTTGACTCGGTTCGGTGCGCTGCGGGCCCCAAGGGGGCGAGACCTCGTGGTTACCCAACTTTCATAGATGGACATAACCCTTCCGGTACCGCACCCCGTAGCGGACGAGTGTAGTAGCGGTGTGTTGATAGAATCATAGTAGTGGTCACTGCTTTTGGCCACCCGTCTGAAGATTAAAATTACGGAGATATCGTACAACACAGTGGAACTTAGTTAGATCCTACCAGCAACGTGGTATATACTCAGGATTTCGACGGGCAATGGATTCCTGCTTTAAGGACTGTCTCGAGTACAACAGGGCAGTCATTCAGTACTTATGCTTCCAAGCCCTATTTGAATCATCTCCCTGGTTTGTCACCATAGATTGTCTTTGACACTCTTTTCGGGCAGGACGTGATGCTTCCGAGATAAGAAGAGCGTTCGCGGCATTCCTACGGTATGTCTGGTTGGATTTAAGTCCCTGAAGATGGACTGTCTAAACGTCTCCAATGACCTCCTGAAGTGCTCACCAGCGAAGACGTCCATTCAGTGTTATTAACATGGTGGTTCGAGCAGTAAGGGAGAACCCGCAAAACGCTTGCGGGTTCGACGAGCCGATGTCCCTAAGTACTGCCGACATAATGTCATTGATGCCCATTTCCGGTTCCTATAACGAACTGTATGGAGGTTCATTCCTCTGTGTCCCGGGCAACAAGCAGGCGGCAGGTTCTACTAGTCCCTACGATGACAACTAGGTCCGTAGTCAGCTGATGGGGCACTGGGGATTTTCCTTCTAAAAATGTCTACCGCACAGATGGCCCACCGACCAGAGGTAACCTCTTCGTCTGTAATACTGTTCTCTTTCGCCGTCACATATCACGACTTTAGCGGGCAGAGCACTAAGG'/>

    <sequence taxon='89' value='AGCCTTGAAAGGCACTAAAATTACACCCGCGGCCGAGGACTGTGAAGAGGGTAACCACACTTGCCCATTCGGGAAATTAATTGCGGCCGGAAAAAGTACTTATCCTAAACTGGAGTTCAATTGACCCAAGGGTCAAATCAGGTTCGCCGACGACGCGGCCATTGGGATGAATACCTCCATCCTCCCGTCTGGTCTATCTGAGTGAACTGGATTACTCGACTTAGGGGGTGTTCGCGGGACGATGTAGCCAGCGCTTATACTCGACTTAGCCCCGATGTGGTTACTAAAGGGGTGGGATACGTGGCCCTTTCTCTCGCGTCGATTTTCCGTCTTCGCAAATACCAAGCCATGGTCGGTCCTCACATCGCCACCGGTACGCACCCACGTCGCCGATAGGTTTCGCAGCGTGGAATGATGTCCGAGTAGACACGCTACTAGACCGAATGCACCCGCAGTCCTCGATAATTCAAGCACAGTCTCAACTCCTCTAACGGGAGCTACGACTTTTTCCACTGCAGTTGACGAGCCTTAGATAAGGTATTCTCCTGGCCACAAACTTCGCAAATCTCTTATACATGTTGGTCATGATGCCATGCCCTCCTATTGCAGGGCTATCGTAGGGTGTGTTAATGCAGCGAGTTCTATGCGCCGACTTGGATAATAAAATATGCATTGATACGGTCTTACAACGCCGATATAGACGGTCCCGATAAGCTCCCGAATATATGCGAGCGGGGTAAGTGTGTAGATGCGAAATCCGCAACAAGGGTCGGTCGTTACTTAGGCATAGGTAAAGTAGTTAGGTGTGGGTGCATCGCCGTTGTATCTTTGCATGTAACATGGGGTCATCCCCATAAAAATGGCGGGAATAACCCAAATAACCGCCCTGATTCAAGAGGCCAACCTACACCTATAATTCTAGGGTGGTAAATTAGGCACGTCAGGATCAAGTATCCTAGTTCACCGAAGCGGCGGTTTCAATGAATCAACTCTACTTGCGTACGCAGAGATGAGTGCTGGGGAGGTACGTCTATGATCGTTGGTTGATGTTAGTGAGTGGCGGACATGTGCTCCTTTCTGGAACAACCCCGATTGTAAGGATCTGAGTTTTTAGATCTTGACTCGGTTCGGTGCGCTGCGGGCCCCAAGAGGGCGAGACCTCGTGGTTACCCAACTTTCATAGATGGACATAACCCTTCCGGTACCGCAACCCGTAGCGGACGAGTGTAGTAGCGGTGTGTTGATAGAATCATAGTAGTGGTCGCTGCTTTTGGCCACCCGTCTGAAGATTAAAATTACGGAGATATCGTACAACACAGTGGAACTTAGTTAGATCCTACCAGCAACGTGGTATATATTGAGGATTTCGACGGGCAATGGATTCCTGCTTTAAGGACTGTCTCGAGTACAACAGGGCAGTCATCCAGTACTTATGCTTCCAAGCCCTATTTGAATCATCTCCCTGGTTTGTCACCATAGATTGTCTTTGACACTCTTTTCGGGCAGGACGTGATGCTTCCGAGATAAGAAGAGCGTTCGCGGCATTCCTACGGTATGTCTGGTTGGATTTAAGTCCCTGAAGATGGACTGTCTAAACGTCTCCAATGACCTCCTGAGGTGCTCACCAGCGAAGGCGTCCATTCAGTGTTATTAACATGGTGGTTCGAGCAGTACGGGAGAACCCGAAAAACGCTTGCGGGTTCGACGAGCCGATGTCCCTAAGTACTGCCGACATAATGTCATTGATGCCCATTTCCGGTTCCTATAACGAACTGTATGGAGGTTCATTCCTCTGTGTCCCGGGCAACAAGCAGGCGGCAGGTTCTACTAGTCCCTACGATGACAACTAGGTCCGTAGTCAGCTGATGGGGCACTGGGGATTTTCCTTCTGAAAATGTCTACCGCACAGATGGCCCACCGACCAGAGGTAATCTCTTCGTCTGTAATACTGTTCTCTTTCGCCGTCACATATCACGACTTTAGCAGGCAGAGCACTAAGG'/>

    <sequence taxon='49' value='AGCCTTGAAAGGCACTAAAATTACACCCGCGGCCGAGGACTGTGAAGAGGGTAACCACACTTGCCCATTCGGGAAATTAATTGCGGCCGGAAAAAGTACTTATCCTAAACTGGAGTTCAATTGACCCAAGGGTCAAATCAGGTTCGCCGACGACGCGGCCATTGGGATGAATAACTCCATCCTCCCGTCTGGTCTATCTGAGTGAACTGGATTACTCGACTTAGGAGGTGTTCGCGGGACGATGTAGCCAGCGCTTATACTCGACCTAGCCCCGATGTCGTTACTAGAGGGGTGGGATACGTGGCCCTTTCTCTCGCGTCGATTTTCCGTCTTCGCAAATAACAAGCCATGGTCGGTCCTGACAGCGCCACCGGTACGCACCCACGTCGCCGATAGGTTTCGCAGCGTGGAATGATGTCAGAGTAGACACACTACTAGACCGAGTGCACCCGCAGTCCTCGATAATTCAAGCACAGTCTCAACTCCTCTAACGGGAGCTACGACTTTTTCCACTGCAGTTGACGAGCCTTAGATAAGGTATTCTCCTGGCCACAAACTTCGCAAATCTCTCATACATGTTGGTCATGATGCCATGCCCTCCTATTGCAGGGCTATCGTAGGGTGTGTTAATGCAGCGAGTTCTATGCGCCGACTTGGATAACAAAATATGCATTGATACGGTCTTACAACGCCGATATAGACGGTCCCGATAAGCTCCCGAATATATGCGAGCGAGGTAAGTGTGTAGAGGCGAAATCCGCAACAAGGGTTGGTCGTTACTTAGGCATAGGTAAAGTAGTTAGGTGAGGGTGCATCGCCGTTGTATCTTTGCATGTAACATGGGGTCATCCCCATAAAAATGGCGGGAATAACCCAAATAACCGCCCTGATTCAAGAGGCCAACCTACACCTATAATTCTAGGGTGGTAAATTAGGCACGTCAGGATCAAGTGTCCTAGTTCACCGAAGCGGCGGTTTCAATGAATCAACACTACTTGCGTATGCAGAGATGAGTGCTGGGGAGGTACGTCTATGATCGTTGGCTGATGTAAGTGAGTGGCGGACATGTGCTCCTTTCTGGAACAACCCCGATTGTAAGGATCTGAGTTTTTAGATCTTGATTCGGTCCGGTGCGCTGCGGGCCCCAAGGGGGCGAGACCTCGTGGTTACCCAACTTTCATAGATGGACATAACCCTTCCGGTACCGCACCCCGTTGCGGACGAGTGTAGTAACGGTGTGTTGATAGAATCATAGTAGTGGTCACTGCTTTTGGCCACCTGTCTGAAGATTAAAATTACGGAGATATCGTACAACACAGTGGAACTTAGTTAGATCCTACCAGCAACGTGGTATATACTGAGGATTTCGACGGGCAATGGATTCCTGCTTTAAGAACTGTCTCGAGTACAACAGGGCAGTCATTCAGTACTTATGCTTCCAAGCCCTATTTGAATCATCTCCCTGGTTTGTCACCATAGATTGTCTTTGACACTCTTTTCGGGCAGGACGTGATGCTTCCGAGACAAGAAGAGCGTTCGCGGCATTCCTACGGTATGTCTGGTTGGATTTAAGTCCCTGAAGATGGACTGTCTAAACGTCTCCAATGACCTCCTGAAGTGCTCACCAGCGAAGACGTCCATTCAGTGTTATTAACATGGTGGTTCGAGCAGTAAGGGAGAACCCGCAAAACGCTTGCGGGTTCGATGAGCCGATGTCCCTAAGTACTGCCGACATAATGTCATTGATGCCCATTTCCGGTTCCTATAACGAACTGTATGGAGGTTCATTCCTCTGTGTCCCGGGCGACAAGCAGGCGGCAGGTTCTACTAGTCCCTACGATGACAACTAGGTCCGTAGTCAGCTGATGGAGCACTGGGGATTTTCCTTCTAAAAATGTCTACCGCACAGATGGCCCACCGACCAGAGGTAACCTCTTCGTCTGTAATACTGTTCTCTTTCGCCGTCACATATCACGACTTTAGCGGGCAGAGCACTAAGG'/>

    <sequence taxon='69' value='AGCCTTGAAAGGCACTAAAATTACACCCGCGGCCGAGGACTGTGAAGAGGGTAACCACACTTGCCCATTCGGGAAATTAATTGCGGCCGGAAAAAGTACTTATCCTAAACTGGAGTTCAATTGACCCAAGGGTCAAATCAGGTTCGCCGACGACGCGGCCATTGGGATGAATAACTCCATCCTCCCGTCTGGTCTATCTGAGTGAACTGGATTACTCGACTTAGGAGGTGTTCGCGGGACGACGTAGCCAGCGCTTATACTCGACCTAGCCCCGATGTCGTTACTAAAGGGGTGGGATACGTGGCCCTTTCTCTCGCGTTGATTTTCCGTCTTCGCAAATAACAAGCCATGGTCGGTCCTGACAGCGCCACCGGTACGCACCCACGTCGCCGATAGGTTTCGCAGCGTGGAATGATGTCAGAGTAGACACGCTACTAGACCGAGTGCACCCGCAGTCCTCGATAATTCAAGCACAGTCTCAACTCCTCTAACGGGAGCTACGACTTTTTCCACTGCAGTTGACGAGCCTTAGATAAGGTATTCTCCTGGCCACAAACTTCGCAAATCTCTCATACATGTTGGTCATGATGCCATGCCCTCCTATTGCAGGGCTATCGTAGGGTGTGTTAATGCAGCGAGTTCTATGCGCCGACTTGGATAATAAAATATGCATTGATACGGTCTTACAACGCCGATATAGACGGTCCCGATAAGCTCCCGAATATATGCGAGCGGGGTAAGTGTGTAGAGGCGAAATCCGCAACAAGGGTCGGTCGTTACTTAGGCATAGGTAAAGTAGTTAGGTGAGGGTGCATCGCCGTTGTATCTTTGCATGTAACATGGGGTCATCCCCATAAAAATGGCGGGAATAACCCAAATAACCGCCCTGATTCAAGAGGCCAACCTACACCTATAATTCTAGGATGGTAAATTAGGCACGTCAGGATCAAGTGTCCTAGTTCACCGAAGCGGCGGTTTCAATGAATCAACACTACTTGCGTATGCAGAGATGAGTGCTGGGGAGGTACGTCTATGATCGTTGGCTGATGTAAGTGAGTGGCGGACATGTGCTCCTTTCTGGAACAACCCCGATTGTAAGGATCTGAGTTTTTAGATCTTGATTCGGTCCGGTGCGCTGCGGGCCCCAAGGGGGCGAGACCTCGTGGTTACCCAACTTTCATAGATGGACATAACCCTTCCGGTACCGCACCCCGTTGCGGACGAGTGTAGTAGCGGTGTGTTGATAGAATCATAGTAGTGGTCACTGCTTTTGGCCACCCGTCTGAAGATTAAAATTACGGAGATATCGTACAACACAGTGGAACTTAGTTAGATCCTACCAGCAACGTGGTATATACTGAGGATTTCGACGGGCAATGGATTCCTGCTTTAAGAACTGTCTCGAGTACAACAGGGCAGTCATTCAGTACTTATGCTTCCAAGCCCTATTTGAATCATCTCCCTGGTTTGTCACCATAGATTGTCTTTGACACTCTTTTCGGGCAGGACGTGATGCTTCCGAGATAAGAAGAGCGTTCGCGGCATTCCTACGGTATGTCTGGTTGGATTTAAGTCCCTGAAGATGGACTGTCTGAACGTCTCCAATGACCTCCTGAAGTGCTCACCAGCGAAGACGTCCATTCAGTGTTCTTAACATGGTGGTTCGAGCAGTAAGGGAGAACCCGCAAAACGCTTGCGGGTTCGATGAGCCGATGTCCCTAAGTACTGCCGACATAATGTCATTGATGCCCATTTCCGGTTCCTATAACGAACTGTATGGAGGTTCATTCCTCTGTGTCCCGGGCGACAAGCAGGCGGCAGGTTCTGTTAGTCCCTACGATGACAACTAGGTCCGTAGTCAGCTGATGGGGCACTGGGGATTTTCCTTCTAAAAATGTCTACCGCACAGATGGCCCACCGACCAGAGGTAACCTCTTCGTCTGTAATACTGTTCTCTTTCGCCGTCACATATGACGACTTTAGCGGGCAGAGCACTAAGG'/>

    <sequence taxon='21' value='AGCCTTGAAGGGCACTAAAATTACACCCGCGGCCGAGGACTGTGAAGAGGGTAACCACACTTGCCCATTCGGGCAATTAATTGCGGCCGGAAAAAGTACTTATCCTAAACTGGAGTTCAATTGACCCAAGGGTCAAATCAGGTTCGCCGACGACGCGGCCATTGGGATGCATAACTCCATCCTCCCGTCTGGTCTATCTGAGTGAACTGGATTACTCGACTTAGGGGGTGTTCGCGGGACGATGTAGCCAGCGCTTATACTCGACTTAGCCCCGATGTCGTTACTAAAGGGGTGGGATACGTGGCCCTTTCTCTCGCGTCGATTTTCCGTCTTCGCAAATAACAAGCCATGGTCGGACCTGACAGCGCCACCGGTACGCACCCACGTCGCCGATAGGTTTCGCAGCGTGGAATGATGTCAGAGTAGACACGCTACTCGACCGAGTGCACCCGCAGTCCTCGATAATTCAAGCACAGTCTCAACTCCTCTAACGGGAGCTACGACTTTTTCCACTGCAGTTGACGATCCTTAGATAAGGTATTCTCCTGGCCACAAACTTCGCAAATCTCTTATACATGTTGGTCATGATGCCATGCCCTCCTATTGCAGGGCTATCGTAGGGTGTGTTAATGCAGCAAGTTCTATGCGCCGACTTGGATAATAAAATATGCATTGATACGGTCTTACAACGCCGATATACACGGTCCCGATAAGCTCCCGAATATATGCGAGCGGGGTAAGTGTGTAGATGCGAAATCCGCAACAAGGGTCGGTCGTTACTTAGGCATAGGTAGAGTAGTTAGGCGAGGATGCATCGCCGTTGTATCTTTGGATGTAACATGGGGTCATCCCCATAAAAATGGCGGAAATAACCCAAATAACCGCCCTGATTCAAGAGGCCAACCTACACCTATAATTCTAGGGTGGCAAATTAGGCACGTCAGGATCAAGTGTCCTAGTTCACCGAAGCGGCGGTTTCAATGAATCAACACTACTTGCGTACGCAGAGATGAGTGCTGGGGAGGTACGTCTATAATCGTTGGTTGATGTAAGTGAGTGGCGGACATGTGCTCCTTTCTGGAACAACCCCGATTGTAAGGATCTGAGTTTTTAGATCTTGACTCGGTCCGGTGCGCTGCGGGCCCCAAGGGGGCGAGACCTCGTGGTTACCCAACTTTCATAGATGGACATAACCCTTCCGGTACCGCACCCCGTAGCGGACGAGTGTAGTAGCGGTGTGTTGATAGAATCATAGTAGTGGTCACTGCTTTTGGCCACCCGTCTGAAGATTAAAATTACGGAGATATCGTACAACACAGTGGAACTTAGTTAGATCCTACCAGCAACGTGGTATATACTGAGGATTTCGACGGGCAATGGATTCCTGCTTTAAGAACTGTCTCGAGTACAACAGGGCAGTCATTCAGTACTTATGCTTCGAAGCCCTATTTGAATCATCTCCCTGGTTTGTCACCATAGATTGTCTTTGACACTCTTTCCGGGCAGGACGTGATGCTTCCGAGATAAGAAGAGCGTACGCGGCATTCCTACGGTATGTCTGGTTGGATTTAAGTCCCTGAAGATGGACTGTCTAAACGTCTCCAATGATCTCCTGAAGTGCTCACCAGTGAAGACGTCCATTCAGTGTTATTAACATGGTGGTTCGAGCAGTAAGGGAGAACCCGCAAAACGCTTGCGGGTTCGACGAGCCGATGTCCCTAAGTACTGCCGACATAATGTCATTGATGCCCATTTCCGGTTCCTATAACGAACTGTATGGAGGTTCATTCCTCTGTGTCCCGGGCAACAAGCAGGCGGCAGGTTCTACTAGTCCCTACGATGACAACTAGGTCCGTAGTCAGCTGATGGGGCACTGGGGATTTTCCTTCTAAAAATGTCTACCGCACGGATGGCCCACCGACCAGGGGTAACCTCTTCGTCTGTAATACTGTTCTCTTTCGTCGTCACATATGACGACTTTAGCGGGCAGAGCACTAAGG'/>

    <sequence taxon='103' value='AGCCTTGAAGGGCACTAAAATTACACCCGCGGCCGAGGACTGTGAAGAGGGTAACCACACTTGCCCATTCGGGCAATTAATTGCGGCCGGAAAAAGTACTTATCCTAAACTGGAGTTCAATTGACCCAAGGGTCAAATCAGGTTCGCCGACGACGCGGCCATTGGGATGCATAACTCCATCCTCCCGTCTGGTCTATCTGAGTGAACTGGATTACTCGACTTAGGGGGTGTTCGCGGGACGATGTAGCCAGCGCTTATACTCGACTTAGCCCCGATGTCGTTACTAAAGGGGTGGGATACGTGGCCCTTTCTCTCGCGTCGATTTTCCGTCTTCGCAAATAACAAGCCATGGTCGGACCTGACAGCGCCACCGGTACGCACCTACGTCGCCGATAGGTTTCGCAGCGTGGAATGATGTCAGAGTAGACACGCTACTCGACCGAGTGCACCCGCAGTCCTCGATAATTCAAGCACAGTCTCAACTCCTCTAACGGGAGCTCCGACTTTTTCCACTGCAGTTGACGATCCTTAGATAAGGTATTCTCCTGGCCACAAACTTCGCAAATCTCTTATACATGTTGGTCATGATGCCATGCCCTCCTATTGCAGGGCTATCGTAGGGTGTATTAATGCAGCAAGTTCTATGCGCCGACTTGGATAATAAAATATGCATTGATACGGTCTTACAACGCCGATATACACGGTCCCGATTAGCTCCCGCATATATGCGAGCGGGGTAAGTGTGTAGATGCGAAATCCGCAACAAGGGTCGGTCGTTACTTAGGCATAGGTAGAGTAGTTAGGCGAGGATGCATCGCCGTTGTATCTTTGGATGTAACATGGGGTCATCCCCATAAAAATGGCGGAAATAACCCAAATAACCGCCCTGATTCAAGAGGCCAACCTACACCTATAATTCTAGGGTGGCAAATTAGGCACGTCAGAATCAAGTGTCCTAGTTCACCGAAGCGGCGGTTTCAAAGAATCAACACTACTTGCGTACGCAGAGATGAGTGCTGGGGAGGTACGTCTATAATCGTTGGTTGATGTAAGTGAGTGGCGGACATGTGCCCCTTTCTGGAACAACCCCGATTGTAAGGATCTGAGTTTTTAGATCTTGACTCGGTCCGGTGCGCTGCGGGCCCCAAGGGGGCAAGACCTCGTGGTTACCCAACTTTCACAGATGGACATAACCCTTCCGGTACCGCACCCCGTAGCGGACGAGTGTAGTAGCGGTGTGTTGATAGAATCATAGTAGTGGTCACTGCTTTTGGCCACCCGTCTGAAGATTAAAATTACGGAGATATCGTACCACACAGTGGAACTTAGTTAGATCTTACCAGCAACGTGGTATATACTGAGGATTTCGACGGGCAATGGATTCCTGCTTTAAGAACTGTCTCGAGTACAACAGGGCAGTCATTCAGTACTTATGCTTCGAAGCCCTATTTGAATCATCTCCCTGGTTTGTCACCATAGATTGTCTTTGACACTCTTTCCGGGCAGGACGTGATGCTCCCGAGATAAGAAGAGCGTACGCGGCATTCCTACGGTATGTCTGGTTGGATTTAAGTCCCTGAAGATGGACTGTCTAAACGTCTCCAATGATCTCCTGAAGTGCTCACCAGTGAAGACGTCCATTCAGTGTTATTAACATGGTGGTTCGAGCAGTAAGGGAGAACCCGCAAAACGCTTACGGGTTCGACGAACCGATGTCCCTAAGTACTGCCGACATAATGTCATTGATGCCCATTTCCGGTTCCTATATCGAACTTTATGGAGGTTCATTCCTCTGTGTCCCGGCCAACAAGCAGGCGGCAGGTTCTAATAGTCCCTACGATGACAACTAGGTCCGTAGTCAGCTGATGGGGCACTGGGGATTTTCCTTCTAAAAATGCCTACCGCACGGATGGCCAACCGACCAGGGGTAACCTCTTCGTCTGTAATACTGTTCTATTTCGTCGTCACATATGACGACTTTAGCGGGCAGAGCACTAAGG'/>

    <sequence taxon='92' value='AGCCTTGAAAGGCACTAAAATTACACCCACGGCCGAGGACTGTGAAGAGGGTAACCACACTTGCCCATTCGGGAAATTAATTGTGGCCGGAAAAAGTACTTATCCTAAACTGGAGTTCAATTGACCCAAGGGTCAAATCAGGTTCGCCGACGACGCAGCCATTGGGATGCATAACTCCATCCTCCCGTCTGGTCTATCTGAGTGAACTGAATTACTCGACTTAGGGGGTATTCGCGGGACGATGTAGCCAGCGCTTGTACTCGACTTAGCCCCGATGTCGTTACTAAAGGGGTGGGATACGTGCCCCTTTCTCTCGCGTCGATTTTCCGTCTTCGCAAATAACAAGCCATGGTCGGTCCTGACAGCGCCACCGGTACGTACCCACGTCGCCGATAGGTTTCGCAGCGTGGAATGATGTCAGAGTAGACACGCTACTCGACCGAGTGCACCCGCAGTCCTCGATAATTCAAGCACAGTCTCAACTCCTCTAACGGGAGCTACAACTTTTTCCACTGCAGTTGACGATCCTTAGATAAGGTATTCTCCTGGCCACAAACTTCGCAAATCTTTTATACATGTTGGTCATGATGCCATGCCCTCCTATTGCAGGGCTATCGTAGGGTGTGTTAATGCAGCAAGTTCTATGCGCCGACTTGGATAATAAAATATGCGTTGATACGGTCTTACAACGCCGATATACACGGTCCCGATAAGCTCCCGAATATATGCGAGCGGGGTAAGTGTGTAGATGCGAAATCCGCAACAAGGGTCGGTCGTTACTTAGGCATAGGTAGAGTAGTTAGGCGAGGATGCATCGCCGTTGTATCTTTGCATGTAACATTGGGTCATCCCCATAAAAATGGCGGGAATAACCCAAATAACCGCCCTGATTCAAGAGGCCAACCTACACCTATAATTCTAGGGTGGCAAATTAGGCACGTCAGGATCAAGTGTCCTAGTTCACCGAAGCGGCGGTTTCAATGAATCAACACTACTTGCGTACGCAGAGATGAGTGCTGGGGAGGTACGTCTATAATCGTTGGTTGATGTAAGTGAGTGGCGGACATGTGCTCCTTTCTGGAACAACCCCGATTGTAAGGATCTGAGTTTTTAGATCTTGACTCGGTCCGGTGCGCTGCGGGCCCCAAGGGGGCGAGACCTCGTGGTTGCCCAACTTTCATAGATGGACATAACCCTTACGGTACCGCACCCCGTAGCGGACGAGTGCAGTAGCGGTGTGTTGATAGAATCATAGTAGTGGTCACTGCTTTTGGCCACCCGTCTGGAGATTAAAATTACGGAGATATCGTACAACACAGTGGAACTTAGTTAGATCCTACCAGCAACGTGGTATATACTGAGGATTTCGACGGGCAATGGATTCCTGCTTTAAGAACTGCCTCGAGTACAACAGGGCAGTCATTCAGTACTTATGCTTTGAAGCCCTATTTGAATCATCTCCCTGGTTTGTCACCATAGATTGTCTTTGACACTCTTTCCGGGCAGGACGTGATGCTTCCGAGATAAGAAGAGCTTACGCGGCATTCCTACGGTGTGCCTGGTTGGATTTAAGTCCCTGAAGATGGACTGTCTAAACGTCTCCAATGATCTCCCGAGGTGCTCACCAGTGAAGACGCCCATTCAGTGTTATTAACATGGTGGGTCGAGCAGTAAGGGAGAACCCGCAAAACGCTTGCGGGTTCGACGAGCCGATGTCCCTAAGTACTGCCGACATAATGTCATTGATGCCCATTTCCGGTCCCTATAACGAATTGTATGGAGGTTCATTCCTCTGTGTCCCGGGCAACCAGCAGGCGGCAGGTTCTACTAGTCCCTACGATGACAACTAGGTCCGTAGTCAGCTGATGGGGCACTGGGGATTTTGCTTCTAAAAATGTCTACCGCACGGATGGCTCACCGACCAGGGGTAACCTCTTCGTCTGTAATACTGTTCTCTTTCGTCGTCACATATGACGACTTTAGCGGGCAGAGCACTAAGG'/>

    <sequence taxon='7' value='AGCCTTGAAAGGCACTAAAATTACACCCGCGGCCGAGGACTGTGAAGAGGGTAACCACACTTGCCCATTCGTGAAATTAATTGCGGCCGGAAAAAGTACTTATCCTAAACTGGAGTTCAATTGACCCAAGGGTCAAATCAGGTTGGCCGACGACGCGGCCATTGGGATGCATAACTCGATCCTCCCGTCTGGTCTATCTGAGTGAACTGGATTACTCGACTTAGGGGGTGTTCGCGGGACGATGTAGCCAGCGCTTATACTCGACTTAGCCCCGATGTCGTTACTAAAGGGGTGGGATACGTGGCCCTTTCTCTCGCGTCGATTTTCCGTCTTCGCAAATAACAAGCCATGGTCGGTCCTGACAGCGCCACCGGTACGCACCCACGTCGCCGATAGGTTTCGCAGAGTGGAATGATGTCAGAGTAGACACGCTACTCGACCGAGTGCACCCGCAGTCCTCGATAATTCAAGCACAGTCTCAACTCCTCTAACGGGAGCTACGACTTTTTCCACTGCAGTTGACGATCCTTAGATAAGGTATTCTCCTGGCCACAAACTTCGCAAATCTCTTATACATGTTGGTCATGATGCCATGCCCTCCTATTGCAGGGCTATCGTAGGGTGTGTTAATGCAGCAAGTTCTATGCGCCGACTTGGATAATAAAATATGCATTGATACGGTCTTACAACGCCAATATACACGGTCCCGATAAGCTCCCGAATATATGCGAGCGGGGTAAGTGTGTAGATGCGAAATCCGCAACAAGGGTCGGTCGTTACTTAGGCATAGGTAGAGTAGTTAGGCGGGGATGCATCGCCGTTGTATCTTTGCATGTAACATGGGGTCATCCTCATGAAAATGGCGGGAATAACCCAAATAACCGCCCTGATTCAAGAGGCCAACCTACACCTATAATTCTAGGGTGACAAATTAGGCACGTCAGGATCAAGTGTCCTAGTTCACCGAAGCGGCGGTTTCAATGAATCAACACTACTTGCGTACGCAGAGATGAGTGCTGGGGAGGTACGTCTATAATCGTTGGTTGATGTAAGTGAGTGGCGGACATGTGCTCCTTTCTGGAACAACCCCGATTGTAAGGATCTGAGTTTTTAGATCTTGACTCGGTCCGGTGCGCTGCGGGCCCCAAGGGGGCGAGACCTCGTGGTTACCCAACTTTCATAGATGGACATAACCCTTCCGGTACCGCACCCCGTAGCAGACGAGTGTAGTAGCGGTGTGTTGATAGAATCATAGTAGTGGTCACTGCTTTTGGCCACCCGTCTGAAGATTAAAATTATGGAGATATCGTCCAACACAGTGGAACTTAGTTAGATCCTACCAGCAACGTGGTATATACTGAGGATTTCGACGGGCAATGGATTCCTGCTTTAAGAACTGTCTCGAGTAGAACAGGGCAGTCATTCAGTACTTATGCTTCCAAGCCCTATTTGAATCATCTCCCTGGTTTGTCACCATAAATTGTCTTTGACACTCTTTCCGGGCAGGACGTGATGCTTCCGAGATAAGAAGAGCGTTCGCGGCATTCCTACGGTATTTCTGGTTGGATTCAAGTCCCTAAAGATGGACTGTCTAAACGTCTCCAATGACCTCCTGAAGTTCTCACCAGTGAAGACGTCCATTCAGTGTTATTAACATGGTGGTTCGAGCAGTAAGGGAGAACCCGCAAAACGCTTGCGGGTTCGACGAGCCGATGTCCCTAAGTACTGCCGACATAATGTCATTGATGCCCATTTCCGGTTCCTATAACGAACTGTATGGAGGTTCATTCCTCTGTGTCCCGGGCAACAAGCAGGCGGCAGGTTCTGCTAGTCCCTACGATGACAACTAGGTCCGTAGTCAGCCGATGGGGCACTGAGGATTTTCCTTCTAAAAATGTCTACCGCACAGATGGCCCACCGACCAGGGGTAACCTCTTCGTCTGTAATACTGTTCTATTTCGTCGTCACATATGACGACTTTAGCGGGCAGAGCACTAAGG'/>

    <sequence taxon='15' value='AGCCTTGAAAGGCACTAAAATTACACCCGCGGCCGAGGACTGTGAAGAGGGCAACCACACTTGCCCATTCGGGAAATTAATTGCGGCCGGAAAAAGTACTTATCCTAAACTGGAGTTCAATTGACCCAAGGGTCAAATCAGGTTGGCCGACGACGCGGCCATTGGGATGCATAACTCGATCCTCCCGTCTGGTATATCTGAGTGAACTGGATTACCCGACTTCGGGGGTGTTCGCGGGACGATGTAGCCAGCGCTTATACTCGACTTAGCCCCGATGTCGTTACTAAAGGGGTGGGATACGTGGCCCTTTCTCTCGCGTCGATTTTCCGTCTTCGCAAATAACAAGCCATGGTCGGTCCTGACAGCGCCACTGGTACGCACCCACGTCGCCGATAGGTTTCGCAGAGTGGAATGATGTCAGAGTAGACACGCTACTCGACCGAGTGCACCCGCAGTCCTCGATAATTCAAGCACAGTCTCAACTCCTCTAACGGGAGCTACGACTTTTTCCACTGCAGTTGACGATCCTTAGATAAGGTGTTCTCCTGGCCACAAACTTCGCAAATCTCTTATACATGTTGGTCATGATGCCATGCCCTCCTATTGCAGGGCTATCGTAGGGTGTGTTAATGCAGCAAGTTCTATGCGCCGACTTGGATAACAAAATATGCATTGATACGGTCTTACAACGCCAATATACACGGTCCCGATAAGCTCCCGAATATATGCGAGCGGGGTAAGTGTGTAGATGCGAAATCCGCAACAAGGGTCGGTCGTTACTTAGGCATAGGTAGAGTAGTTAGGCGGGGATGCATCGCCGTTGTATCTTTGCATGTAACATGGGGTCATCCCCATGAAAATGGCGGGAATAACCCAAATAACCGCCCTGATTCAAGAGGCCAACCTACACCTATAATTCTAGGGTGACAAATTAGGCACGTCAGGATCAAGTGTCCTAGTTCACCGAAGCGGCGGTTTCAATGAATCAACATTACTTGCGTACGCAGAGATGAGTGCTGGGGAGGTACGTCTATAATCGTTGGTTGATGTAAGTGAGTGGCGGACATGTGCTCCTTTCTGGAACAACCCCGATTGTAAGGATCTGAGTTTTTAGATCTTGACTCGGTCCGGTGCGCTGCGGGCCCCAAGGGGGCGAGATCTCGTGGTTACCCAACTTTCATAGATGGACATAACCCTTCCGGTACCGCACCCCGTAGCAGACGAGTGTAGTAGCGGTGTGTTGATAGAATCATAGTAGTGGTCACTGCTTTTGGCCACCCGTCTGAAGATTAAAATTATGGAGATATCGTACAACACAGTGGAACTTAGTTAGATCCTACCAGCAACGTGGTATATACTGAGGATTTCGACGGGCAATGGATTCCTGCTTTAAGAACTGTCTCGAGTACAATAGGGCAGTCATTCAGTACTTATGCTTTCAAGCCCTATTTGAATCATCTCCCTGGTTTGTCACCATAGATTGTCTTTGACACTCTTTCCGGGCAGGACGTGATGCTTCCGAGATAAGAAGAGCGTTCGCGGCATTCCTACGGTATGTCTGGTTGGATTCAAGTCCCTGAAGATGGACTGTCTAAACGTCTCCAATGATCTCCTGAAGTTCTCACCAGTGAAGACGTCCATTCAGTGTTATTAACATGGTGGTTCGAGCAGTAAGGGAGAACCCGCAAAACGCTTGCGGGTTCGACGAGCCGATGTCCCTAAGTACTGCCGACATAATGTCATTGATGCCCATTTCCGGTTCCTATAACGAACTGTATGGAGGTTCATTCCTCTGTGTCCCGGGCAACAAGCAGGCGGCAGGTTCTGCTAGTCCCTACGATGACAACTAGGTCCGTAGTCAGCCGATGGGGCACTGGGGATTTTCCTTCTAAAAATGTCTACCGCACAGATGGCCCACCGACCAGGGGTAACCTCTTCGTCTGTAATACTGTTCTATTTCGTCGTCACATATGACGACTTTAGCGGGCAGAGCACTAAGG'/>

    <sequence taxon='28' value='AACCTTGAAAGGCACTAAAATTACACCCGCGGCCGAGGACTGTGAAGAGGGTAACCACACTTGCCCATTCGGGAAATTAATTGCGGCCGGAAAAAGTACTTATCCTAAACTGGAGTTCAATTGACCCAAGGGTCAAATCAGGTTGGCCGACGACGCGGCCATTGGGATGCATAACTCGATCCTCCCGTCTGGTCTATCTGAGTGAACTGGATTACTCGACTTCGAGGGTGTTCGCGGGACGATGTAGCCAGCGCTTATACTCGACTTAGCCCCGATGTCGTTACTAAAGGGGTGGGATACGTGGCCCTTTCTCTCGCGTCGATTTTCCGTCTTCGCAAATAACAAGCCATGGTCGGTCCTGACAGCGCCACCGGTACGCACCCACGTCGCCGATAGGTTTCGCAGAGTGGAATGATGTCAGAGTAGACACGCTACTCGACCGAGTGCACCCGCAGTCCTCGATAATTCAAGCACAGTCTCAACTCCTCTAACGGGAGCTACGACTTTTTCCACTGCAGTTGACGATCCTTAGATAAGGTATTCTCCTGGCCACAAACTTCGCAAATCTCTTATACATGTTGGTCATGATGCCATGCCCTCCTATTGCAGGGCTATCGTAGGGTGTGTTAATGCAGCAAGTTCTATGCGCCGACTTGGATAACAAAATATGCATTGATACGGTCTTACAACGCCAATATACACGGTCCCGATAAGCTCCCGAAAATATGCGAGCGGGGTAAGTGTGTAGATGCGAAATCCGCAACAAGGGTCGGTCGTTACTTAGGCATAGGTAGAGTAGTTAGGCGGGGATGCATCGCCGTTGTATCTTTGCATGTAACATGGGGTCATCCCCATGAAAATGGCGGGAATAACCCAAATAACCGCCCTGATTCAAGAGGCCAACCTACACCTATAGTTCTAGGGTGACAAATTAGCCACGTCAGGATCAAGTGTCCTAGTTCACCGAAGCGGCGGTTTCAATGAATCAACACTACTTGCGTACGCAGAGATGAGTGCTGGGGAGGTACGTCTATAATCGTTGGTTGATGTAAGTGAGTGGCGGACATGTGCTCCTTTCTGGAACAACCCCGATTGTAAGGATCTGAGTTTTTAGATCTTGACTCGGTCCGGTGCGCTGCGGGCCCCAAGGGGGCGAGACCTCGTGGTTACCCAACTTTCGTAGATGGACATAACCCTTCCGGTACCGCACCCCGTAGCAGACGAGTGTAGTAGCGGTGTGTTGATAGAATCATAGTAGTGGTCACTGCTTTTGGCCACCCGTCTGAAGATTAAAATTATGGAGATATCGTACAACACAGTGGAACTTAGTTAGATCCTACCAGCAACGTGGTATATACTGAGGATTTCGACGGGCAATGGATTCCTGCTTTAAGAACTGTCTCGAGTACAATAGGGCAGTCATTCAGTACTTATGCTTCCAAGCCCTATTTGAATCATCTCCCTGGTTTGTCACCATAGATCGTCTTTGACACTCTTTCCGGGCAGGACGTGATGCTTCCGAGATAAGAAGAGCGTTCGCGGCATTCCTACGGTATGTCTGGTTTGATTCAAGTCCCTGAAGATGGACTGTCTAAACGTCTCCAATGATCTCCTGAAGTTCTCACCAGTGAAGACGTCCATTCAGTGTTATTAACATGGTGGTTCGAGCAGTAAGGGAAAACCTGCAAAACGCTTGCGGGTTCGACGAGCCGATGTCCCTAAGTACTGCCGACATAATGTCACTGATGCCCATTTCCGGTTCCTATAACGAACTGTATGGAGGTTCATTCCTCTGTGTCCCGGGCAACAAGCAGGCGGCAGGTTCTGCTAGTCCCTACGATGACAACTAGGTCCGTAGTCAGCCGATGGGGCACTGGGGATTTTCCTTCTAAAAATGTCTACCGCACAGATGGCCCACCGACCAGGGGTAACCTCTTCGTCTGTAATACTGTTCTATTTCGTCGGCACATATGACGACTTTAGCGGGCAGAGCACTAAGG'/>

    <sequence taxon='99' value='AACCTTGAAAGGCACTAAAATTACACCCGCGGCCGAGGACTGTGAAGAGGGTAACCACACTTGCCCATTCGGGAAATTAATTGCGGCCGGAAAAAGTACTTATCCTAAACTGGAGTTCAATTGACCCAAGGGTCAAATCAGGTTGGCCGACGACGCGGCCATTGGGATGCATAACTCGATCCTCCCGTCTGGTCTATCTGAATGAACTGGATTACTCGACGTCGGGGGTGTTCGCGGGACGGTGTAGCCAGCGCTTCTACTCGACTTAGCCCCGATGTCGTTACTAAAGGGGTGGGATACGTGGCCCTTTCTCTCGCATCGATTTTCCGTCTTCGCAAATAACAAGCCATGGTCGGTCCTGACAGCGCCACCGGTACGCACCCACGTCGCCGATAGGTTTAGCAGAGTGGAATGATGTCAGAGTAGACACGCTACTCGACCGAGTGTACCCGCAGTCCTCGATAATTCAAGCACAGTCTCAACTCCCCTAACGGGAGCTACGACTTTTTCCACTGCAGTTGACGATCCTTAGATAAGGTATTCTCCTGGCCACAAACTTCGCAAATCTCTTATACATGTTGGTCATGATGCCATGCCCTCCTATTGCAGGGCTATCGTAGGGTGTGTTAATGCAGCAAGTTCTATGCGCCGACTTGGATAACAAAATATGCATTGATACGGTCTTACAACGCCAATATACACGGTCCCGATAAGCTCCCGAAAGTATGCGAGCGGGGTAAGTGTGTAGATGCGAAATCCGCAACAAGGGTCGGTCGTTACCTAGGCATAGGTAGAGTAGTTAAGCGGGGATGCATCGCCGTTGTATCTTTGCATGTAACATGGGGTCATCCCCATGAAAATGGCGGGAATAACCCAAATAACCGCCCTGATTCAAGAGGCCAATCTACACCTATAATTCTAGGGTGACAAATTAGCCACGTCAGGATCAAGTGTCCTAGTTCACCGAAGCGGCGGTTTCAATAAATCAACACTACTTGCGTACGCAGAGATGAGTGCTGGGGTGGTACGTCTATAATCGTTGGTTGATGTAAGTGAGTGGCGGACATGTGCTCCTTTCTGGAACAACCCTGATTGTAAGGATCTGAGTTTTTAGATCTTGACTCGGTCCGGTGCGCTGCGGGCCCCAAGGGGACGAGACCTCGTGGTTACCCAACTTTCTTAGATGGACATAACCCTTCCGGTACCGCACCCCGTAGCAGACGAGTGTAGTAGCGGTGTGTTGATAGAATCATAGTAGTGGTCACTGCTTTTGGCCACCCGTCTGAAGATTAAAATTATGGAGATATCGTACAACACAGTGGAACTTAGTTAGATCCTACCAGCAACGTGGTATATACTGAGGATTTCGACGGGCAATGGATTCCTGCTTTAAGAACTGTCTCGAGTACAGTAGGGCAGTCATTCAGTACTTATGCTTCCAAGCACTATTTGAATCATCTCCCTGGTTTGTCACCATAGATTGTCTTTGACACTCTTTCCGGGCCGGACGTGATGCTTCCGAGATAAGAAGAGCGTTCGCGGCATTCCTACGGTATGTCTGGTTGGATTCAAGTCCCTGAAGATGGACTGTCTAAACGTCTCCAATGATCTCCTGAAGTTCTCACCAGTGAAGACGTCCATTCAGTGTTATTAACATGGTGGTTCGAGCAGTAAGGGAAAACCCGCAAAACGCTTGCGGGTTCGACGAGCCGATGTCCCTGAGTACTGCCGACATAATGTCATTGATGCCCATTTCCGGTTCCTATAACGAACTGTATGGAGGTTCATTCCTCTGTGTCCCGGGCAACAAGCAGGCGGCAGGTTCTGCTAGTCCCTACGATGACAACTAGGTCCGTAGTCAGCCGATGGGGCACTGGGGATTTTCCTTCTAAAAATGTCTACCGCACAGATGGCCCACCGACCAGGGGTAACCTCTTCGTCTGTAATACCGTTCTATTTCGTCGGCACATATGACGACTTTAGCGGGCAGAGCACCAAGG'/>

    <sequence taxon='128' value='AACCTTGAAAGGCACTAAAATTACACCCGCGGCCGAGGACTGTGAAGAGGGTAACCACACTTGCCCATTCGGGAAATTAATTGCGGCCGGAAAAAGTACTTATCCTAAACTGGAGTTCAATTGACCCAAGGGTCAAATCAGGTTGGCCGACGACGCGGCCATTGGGATGCATAACTCGATCCTCCCGTCTGGTCTATCTGAATGAACTGGATTACTCGACGTCGGGGGTGTTCGCGGGACGGTGTAGCCAGCGCTTATACTCGACTTAGCCCCGATGTCGTTACTAAAGGGGTGGGATACGTGGCCCTTTCTCTCGCATCGATTTTCCGTCTTCGCAAATAACAAGCCATGGTCGGTCCTGACAGCGCCACCGGTACACACCCACGTCGCCGATAGGTTTCGCAGAGTGGAATGATGTCAGAGTAGACACGCTACTCGACCGAGTGTACCCACAGTCCTCGATAATTCAAGCACAGTCTCAACTCCTCTAACGGGAGCTACGACTTTTTCCACTACAGTTGACGATCCTTAGATAAGGTATTCTCCTGGCCACAAACTTCGCAAATCTCTTATACATGTTGGTCATGATGCCATGCCCTCCCATTGCAGGGCTATCGTAGGGTGTGTTAATGCAGCAAGTTCTATGCGCCGACTTGGATAACAAAATTTGCATTGATACGGTCTTACAACGCCAATATACACGGTCCCGATAAGCTCCCGAAAGTATGCGAGCGGGGTAAGTGTGTAGATGCGAAATCCGCAACAAGGGTCGGTCGTTACCTAGGCATAGGTAGAGTAGTTAGGCGGGGATGCATCGCCGTTGTATCTTTGCATGTAACATGGGGTCATCCCCATGAAAATGGCGGGAATAACCCAAATAACCGCCCTGATTCAAGAGGCCAACCTACACCTATAATTCTAGGGTGACAAATTAGCCACGTCAGGATCAAGTGTCCTAGTTCACCGAAGCGGCGGTTTCAATAAATCAACACTACTTGCGTACGCAGAGATGAGTGCTGGGGTGGTACGTCTATAATCGTTGGTTGATGTAAGTGAGTAGCGGACATGTGCTCCTTTCTGGAACAACCCCGATTGTAAGGATCTGAGTTTTTAGATCTTGACTCGGTCCGGTGCGCTGCGGGCCCCAAGGGGACGAGACCTCGTGGTTACCCAACTTTCTTAGATGGACATAACCCTTCCGGTACCGCACCCCGTAGCAGACGAGTGTAGTAGCGGTGTGTTGATAGAATCATAGTAGTGGTCACTGCTTTTGGCCACCCGTCTGAAGATTAAAATTATGGAGATATCGTACAACACAGTGGAACTTAGTTAGATCCTACCAGCAACGTGGTATATACTGAGGATTTCGACGGGCAATGGATTTCTGCTTTAAGAACTGTCTCGAGTACAGTAGGGCAGTCATTCAGTACTTATGCTTCCAAGCACTATTTGAATCATCTCCCTGGTTTGTCACCATAGATTGTCTTTGACACTCTTTCCGGGCTGGACGTGATGCTTCCGAGATAAGAAGAGCGCTCGCGGCATTCCTACGGTATGTCTGGTTGGATTCAAGTCCCTGAAGATGGACTGTCTAAACGTCTCCAATGATCTCCTGAAGTTCTCACGAGTGAAGACGTCCATTCAGTGTTATTAACATGGTGGTTCGAGCAGTAAGGGAAAACCCGCAAAACGCTTGCGGGTTCGACGAGCCGATGTCCCTGAGTACTGCCGACATAATGTCATTGATGCCCATTTCCGGTTCCTATAACGAACTGTATGGAGGTTCATTCCTCTGTGTCCCGGGCAACAAGCAGGCGGCAGGTTCTGCTAGTCCCTACGATGACAACTAGGTCCGTAGTCAGCCGATGGGGCACTGGGGATTTTCCTTCTAAAAATGTCTACCGCACAGATGGCCCACCGACCAGGGGTAACCTCTTCGTCTGTAATACCGTTCTATTTCGTCGGCACATATGACGACTTTAGCTGGCAGAGCACCAAGG'/>

    <sequence taxon='113' value='AACCTTGAAAGACACTAAAATTACACCCGCGGCCGAGGACTGTGAAGAGGGTAACCACACTTGCCCATTCGGGAAATTAATTGCGGCCGGAAAAAGTACTTATCCTAAACTGGAGTTCAATTGACCCAAGGGTCAAATCAGGTTGGCCGACGACGCGGCCATTGGGATGCATAACTCGATCCTCCCGTCTGGTCTATCTGAATGAACTGGATTACTCGACGTCGGGGGTGTTCGCGGGACGGTGTAGCCAGCGCTTATACTCGACTTAGCCCCGATGTCGTTACTAAAGGGGTGGGATACGTGGCCCTTTCTCTCGCATCGATTTTCCGTCTTCGCAAATAACAAGCCATGGTCGGTCCTGACAGCGCCACCGGTACGCACCCACGTCGCCGATAGGTTTCGCAGAGTGGAATGATGTCAGAGTAGACCCGCTACTCGACCGAGTGTACCCGCAGTCCTCGATAATTCAAGCACAGTCTCAACTCCTCTAACGGGAGCTACGACTTTTTCCACTGCAGTTGACGATCCTTAGATAAGGTATTCTCCTGGCCACAAACTTCGCAAATCTCTTATACATGTTGGTCATGATGCCATGCCCTCCTATTGCAGGGCTATCGTAGGGTGTGTTAATGCAGTAAGTTCTATGCGCCGACTTGGATAACAAAATATGCATTGATACGGTCTTACAACGCCAATATACACGGTCCCGATAAGCTCCCGAAAGTATGCGAGCGGGGTAAGTGTGTAGATGCGAAATCCGCAACAAGGGTCGGTCGTTACCTAGGCATAGGTAGAGTAGTTAGGCGGGGATGCATCGCCGTTGTATCTTTGCATGTAACATGGGGTCATCCCCATGAAAATGGCGGGAATAACCCAAATAACCGCCCTGATTCAAGAGGCCAACCTACACCTATAATTCTAGGGTGACAAATTAGCCACGTCAGGATCAAGTGTCCTAGTTCACCGAAGCGGCGGTTTCAATAAATCAACACTACTTGCGTACGCAGAGATGAGTGCTGGAGTGGTACGTCTATAATCGTTGGTTGATGTAAGTGAGTGGCGGACATGTGCTCCTTTCTGGAACAACCCCGATTGTAAGGATCTGAGTTTTTAGATCTTGACTCGGTCCGGTGCGCTGCGGGCCCCAAGGGGACGAGACCTCGTGGTTACCCAACTTTCTTAGATGGACATAACCCTTCCGGTACCGCACCCCGTAGCAGACGAGTGTAGTAGCGGTGTGTTGATAGAATCATAGTAGTGGTCACTGCTTTTGGCCACCCGTCTGAAGATTAAAATTATGGAGATATCGTACAACACAGTGGAACTTAGTTAGATCCTACCAGCAACGTGGTATATACTGAGGATTTCGACGGGCAATGGATTCCTGCTTTAAGAACTGTCTCGAGTACAGTAGGGCAGTCATTCAGTACTTATGCTTCCAAGCACTATTTGAATCATTTCCCTGGTTTGTCACCATAGATTGTCTTTGACACTCTTTCCGGGCCGGACGTGATGCTTCCGAGATAAGAGGAGCGTTCGCGGCATTCCTACGGTATGTCTGGTTGGATTCAAGTCCCTGAAGATGGACTGTCTAAACGTCTCCAATGATCTCCTGAAGTTCTCACCAGTGAAGACGTCCATTCAGTGTTATTAACATGGTGGTTCGAGCAGTAAGGGAAAACCCGCAAAACGCTTGCGGGTTCGACGAGCCGATGTCCCTGAGTACTGCCGACATAATGTCATTGATGCCCATTTCCGGTTCCTATAACGAACTGTATGGAGGTTCATTCCTCTGTGTCCCGGGCAACAAGCAGGCGGCAGGTTCTGCTAGTCCCTACGATGACAACTAGGTCCGTAGTCAGCCGATGGGGCACTGGGGATTTTCCTTCTAAAAATGTCTACCGCACAGATGGCCCACCGACCAGGGGTAACCTCTTCGTCTGTAATACCGTTCTATTTCGTCGGCACATATGACGACTTTAGCGGGCAGAGCACCAAGG'/>

    <sequence taxon='125' value='AACCTTGAAAGACACTAAAATTACACCCGCGGCCGAGGACTGTGAAGAGGGTAACCACACTTGCCCATTCGGGAAATTAATTGCGGCCGGAAAAAGTACTTATCCTAAACTGGAGTTCAATTGACCCAAGGGTCAAATCAGGTTGGCCGACGACGCGGCCATTGGGATGCATAACTCGATCCTCCCGTCTGGTCTATCTGAATGAACTGGATTACTCGACGTCGGGGGTGTTCGCGGGACGGTGTAGCCAGCACTTATACTCGACTTAGCCCCGATGTCGTTACTAAAGGGGTGGGATACGTGGCCCTTTCTCTCGCATCGATTTTCCGTCTTCGCAAATAACAAGCCATGGTCGGTCCTGACAGCGCCACCGGTACGCACCCACGTCGCCGATAGGTTTCGCAGAGTGGAATGATGTCAGAGTAGACCCGCTACTCGACCGAGTGTACCCGCAGTCCTCGATAATTCAAGCACAGTCTCAACTCCTCTAACGGGAGCTACGACTTTTTCCACTGCAGTTGACGATCCTTAGATAAGGTATTCTCCTGGCCACAAACTTAGCAAATCTCTTATACATGTTGGTCATGATGCCATGCCCTCCTATTGCAGGGCTATCGTAGGGTGTGTTAATGCAGTAAGTTCTATGCGCCGGCTTGGATAACAAAATATGCATTGATACGGTCTTACAACGCCAATATACACGGTCCCGATAAGCTCCCGAAAGTATGTGAGCGGGGTAAGTGTGTAGATGCGAAATCCGCAACAAGGGTCGGTCGTTACCTAGGCATAGGTAGAGTAGTTAGGCGGGGATGCATCGCCGTTGTATCTTTGCATGTAACATGGGGTCATCCCCATGAAAATGGCGGGAATAACCCAAATAACCGCCCTGATTCAAGAGGCCAACCTACACCTATAATTCTAGGGTGACAAATTAGCCACGTCAGGATCAAGTGTCCTAGTTCACCGAAGCGGCGGTTTCAATAAATCAACACTACTTGCGTACGCAGAGATGAGTGCTGGGGTGGTACGTCTATAATCGTTGGTTGATGTAAGTGAGTGGCGGACATGTGCTCCTTTCTGGAACAACCCCGATTGTAAGGATCTGAGTTTTTAGATCTTGACTCGGTCCGGTGCGCTGCGGGCCCCAAGGGGACGAGACCTCGTGGTTACCCAACTTTCTTAGATGGACATAACCCTTCCGGTACCGCACCCCGTAGCAGACGAGTGTAGTAGCGGTGTGTTGATAGAATCATAGTAGTGGTCACTGCTTTTGGCCACCCGTCTGAAGATTAAAATTATGGAGATATCGTACAACACAGTGGAACTTAGTTAGATCCTACCAGCAACGTGGTATATACTGAGGATTTCGACGGGCAATGGATTCCTGCTTTAAGAACTGTCTCGAGTACAGTAGGGCAGTCATTCAGTACTTATGCTTCCAAGCACTATTTGAATCATTTCCCTGGTTTGTCACCATAGATTGTCTTTGACACTCTTTCCGGGCCGGACGTGATGCTTCCGAGATAAGAGGAGCGTTCGCGGCATTCCTACGGTATGTCTGGTTGGATTCAAGTCCCTGAAGATGGACTGTCTAAACGTCTCCAATGATCTCCTGAAGTTCTCACCAGTGAAGACGTCCATTCAGTGTTATTAACATGGTGGTTCGAGCAGTAAGGGAAAACCCGCAAAACGCTTGCGGGTTCGACGAGCCGATGTCCCTGAGTACTGCCGACATAATGTCATTGATGCCCATTTCCGGTTCCTATAACGAACTGTATGGAGGTTCATTCCTCTGTGTCCCGGGCAACAAGCAGGCGGCAGGTTCTGCTAGTCCCTACGATGACAACTAGGTCCGTAGTCAGCCGATGGGGCACTGGGGATTTTCCTTCTAAAAATGTCTACCGCACAGATGGCCCACCGACCAGGGGTAACCTCTTCGTCTGTAATACCGTTCTATTTCGTCGGCACATATGACGACTTTAGCGGGCAGAGCACCAAGG'/>

    <sequence taxon='63' value='AACCTTGAAAGGCACTAAAATTACACCCGCGGCCGAGGACTGTGAAGAGGGTAACCACACTTGCCCATTCGGGAAATCAATTGCGGCCGGAAAAAGTACTTATCCTAAACTGGAGTTCAATTGACCCAAGGGTCAAATCAGGTTGGCCGACGACGGGGCCAGTGGGATGCATAACTCGATCCTCCCGTCTGGTCCATCTGAGTGAACTGGATTGCTCGACTTCGGGGGTGTTCGCGGGACGATGTAGCCAGCGTTTATACTCGACTTAGCCCCGATGTCGTTACTAAAGGGGTGGGATACGTGGCCCTTTCTCTCGCGTCGATTTTCCGTCTTCGCAAATAACAAGCCATGGTCGGTCCTGACAGCGCCACCGGTACGCACCCACGTCGCCGATAGGTTTCGCAGAGTGGAATGATGTCAGAGTAGACACGCTACTCGACCGAGTGCATTCGCAGTCCTCGATAATTCAAGCACAGTCTCAACTCCTCTAACGGGAGCTACGACTTTTTCCACTGCAGTTGACGATCCTTAGATAAGGTATTCTCCTGGCCACAAACTTCGCAAATCTCTTATACATGTTGGTCATGATGCCATGCCCTCCTATTGCAGGGCTATCGTGGGATGTGTTAATGCAGCAAGTTCTACGCGCCGACTTGGATAACAAAATATGCATTGATACGGTCTTACAACGCCAATATACACGGTCCCGATAGGCTCCCGAAAATATGCGAGCGGGGTAAGTGTGTAGATGCGAAATCCGCAACAAGGGTCGGTCGTTACTTAGGCATAGGTAGAGTAGTTAGGCGGGGATGCATCGCCGTTGTATCTTTGCATGTAACATGGGGTCATCCCCATGAAAATGGCGGGAATAACCCAAATAACCGCCCTGATTCAAGAGGGCAACCTACACCTATAATTCTAGGGTGACAAATTAGCCACGTCAGGATCAAGTGTCCTAGTTCACCGAAGCGGCGGTTTCAATGAATCAACACTACTTGCGTACGCAGAGATGAGTGCTGGGGAGGTACGTCTATAATCGTTGGCTGATGTAAGTGAGTGGCGGACATGTGCTCCTTTCTGGAACAACCCCGATTGTAAGGATCTGAGTTTTTAGATCTTGACTCGGTCCGGTGCGCTGCGGGCCCCAAGGGGGCGAGACCCCGTGATTACCCAACTTTCATAGATGGACATAACGCTTCCGGTACCGCACCCCGTAGCAAACGAGTGTAGTAGCGGTGTGTTGATAGAATCATAGTAGTGGTCACTGCTTTTGGCCACCCGTCTGAAGATTAAAATTATGGAGATATCGTACAACACAGTGGAACTTAGTTAGATCCTACCAGCAACGTGGTATATACTGAGGATTTCGACGGGCAATGGATTCCTGCTTTAAGAACTGTCTCGGGTACACTAGGGCAGTCATTCAGTACTTATGCTTCCAAGCCCTATTTGAATCATCTCCCTGGTTTGTCACCATAGATTGTCTTTGACACTCTTTCCGGGCAGGACGTGATGCTTCCGAGATAAGAAGAGCGTTCGCGGCATTCCTACGGTATGTCTGGTTGGATTCAAGTCCCTGAAGATGGACTGTCTAAACGTCTCTAATGATCTCCTGAAGTTCTCACCAGTGAAGATGTCCATTCAGTGTTATTAACATGGTGGTTCGAGCAGTAAGGGAAAACCCGCAAAACGCTTGCGGGTTCGACGAGCCGATGTCCCTAAGTACTGCCGACATAATGTCATTGATGCCCATTTCCGGTTCCTATAACGGGCTGTATGGAGGTTCATTCCTTTGTGTCCCGGGCAACAAGCAGGCGGCAGGTTCTGCTAGTCCCTACGATGACAACTAGGTCCGTAGTCAGCCGATGGGGCACTGGGGATTTTCCTTCTAAAAATGTCTACCGCACAGATGGCCCACCGACCAGGGGTAACCTCTTCGTCTGTAATACTGTTCTATTTCGTCGGCACATATGACGACTTTAGCGGGCAGAGCACTAAGG'/>

    <sequence taxon='34' value='AGCCTTGAAAGGCACTAAAATTACACCCGCGGCCGAGGACTGTGAAGAGGGTAACCACACTTGCCCACTCGGGAAATTAATTGCGGCCGGAAAAAGTACTTATCCTAAACTGGAGTTCAATTGACCCAAGGGTCAAATCAGGTTGGCCGACGACGCGGCCATTGGGATGCATAACTCGATCCTCTCGTCTGGTCTATCTGAGTGAACTGGATTACTCGACTTCGGGGGTGTTCGCGGGACGATGTAGCCAGTGCTTATACTCGACTTAGCCCCGATGTCGTTACTAAAGGGGTGGGATACGTGGCCCTTTCTCTCGCGTCGATTTTCCGTCTTCGCAAATAACAAGCCATGGTCGGTCCTGACAGCGCCACCGGTACGCACCCACGTCGCCGATAGGTTTCGCAGAGTGGAATGATGTCAGAGTAGACACGCTACTCGACCGAGTGCACCCGCAGTCCTCGATAATTCAAGCACAGTCTCAACTCCTCTAACGGGAGCTACGACTTTTTCCACTGCAGTTGACGATCCTTAGATAAGGTATTCTCCTGGCCACAAACTTCGCAAATCTCTTACACATGTTGGTCATGATGCCATGCCCTCCTATTGCAGGGCTATCGTAGGGTGTGTTAATGCAGCAGGTTCTATGCGCCGACTTGGATAACAAAATATGCATTGATACGGTCTTACAACGCCAATATACACGGTCCCGATAAGCTCCCGAAAATATGCGAGCGGGGTAAGTGTGTAGATGCGAAATCCGCAACAAGGGTCGGTCGTTACTTAGGCATAGGTAGAGTAGTTAGGCGGGGATGCATCGCCGTTGTATCTTTGCATGTAACATGGGGTTATCCCCATGAAAATGGCGGGAATAACCCAAATAACCGCCCTGATTCAAGAGGCCAACCTACACCTATAATTCTAGGGTGACAAATTAGGCACGTCAGGATCACGTGTCCTAGTTCACGGGAGCGGCGGTTTCAATGAATCAACACTACTTGCGTACGCAGAGATGAGTGCTGGGGAGGTACGTCTATAATCGTTGGTCGATGTAAGTGAGTGGCGGACATGTGCTCCTTTCTGGAACAACCCCGATTGTAAGGATCTGAGTTTTTAGATCTTGACTCGGTCCGGTGCGCTGCGGGCCCCAAGGGGGCGAGACCTCGTGGTTACCCAACTTTCATAGATGAACATAACCCTTCCGGTACCGCACCCCGTAGCAGACGAGTGTAGTAGCGGTGTGTTGATAGAATCATAGTAGTGGTCACTGCTTTTGGCCACCCGTCTGAAGATTAAAATTATGGAGATATCGTACAACACAGTGGAACTTAGTTAGATCCTACCAGCAACGTGGTATATACTGAGGATTTCGACGGGCAATGGATTCCTGCTTTAAGAACTGTCTCGAGTACAATAGGACAGTCATTCAGTACTTATGCTTCCAAGCCCTATTTGAATCATCTCCCTGGTTTGTCACCATAGATTGTCTTTGACACTCTTTCCGGGTAGGACGTGATGCTTCCGAGATAAGAAGAGCGTTCGCGGCATTCCTACGGTATGTCTGGTTGGATTCAAGTCCCTGAAGATGGACTGTCTAAACGTTTCCAATGATCTCCTGAAGTTCTCACCAGTGAAGACGTCCATTCAGTGTTATTAACATGGTGGTTCGAGCAGTAAGGGAAAACCCGCAAAACGCTTGCGGGTTCGACGAGCCGATGTCCCTAAGTACTGCCGACATAATGTCATTGATGCCCATTTTCGGCTCCTATAACGAACTGTATGGAAGTTCATTCCTCTGTGTCCCGGGCAACAAGCAGCCGGCAGGTTCTGCTAGTCCCTACGATGACAACTAGGTCCGTAGTCAGCCGATGGGGCACTGGGGATTTTCCTTCTAAAAATGTCTACCGCACAGATGGCCCACCGACCAGGGGTAACCTCTTCGTCTGTAATACTGTTCTATTTCGTCGGCACATATGACGACTTTAGCGGGCAGAGCACTAAGG'/>

    <sequence taxon='43' value='AGCCTTGAAAGGCACTAAAATTACACCCGCGGCCGAGGACTGTGAAGGGGGTAACCACACTTGCCCACTCGGGAAATTAATTGCGGCCGGAAAAAGTACTTATCCTAAACTGGAGTTCAATTGACCCAAGGGTCGAATCAGGTTGGCCGACGACGCGGCCATTGGGATGCATAACTCGATCCTCCCGTCTGGTCTATCTGAGTGAACTGGATTACTCGACTTCGGGGGTGTTCGCGGGACGATGTAGCCAGTGCTTATACTCGACTTAGCCCCGATGTCGTTACTAAAGGGGTGGGATACGTGGCCCTTTCTCTCGCGTCGATTTTCCGTCTTCGCAAATAACAAGCCATGGTCGGTCCTGACAGCGCCACCGGTACGCACCCACGTCGCCGATAGGTTTCGCAGAGTGGAATGACGTCAGAGTAGACACGCTACTCGACCGAGTGCACCCGCAGTCCTCGATAATTCAAGCACAGTCTCAACTCCTCTAACGGGAGCTACGACTTTTTCCACTGCAGTTGACGATCCTTAGATAAGGTATTCTCCTGGCCACAAACTTCGCAAATCTCTTATACATGTTGGTCATGATGCCATGCCCTCCTATTGCAGGGCCATCGTAGGGTGTGTTAATGCAGCAAGTTCTATGCGCCGACTTGGATAACAAAATATGCATTGATACGGTCTTACAACGCCAATATACACGGTCCCGATAAGCTCCCGAAAATATGCGAGCGGGGTAAGTGTGTAGATGCGAAATCCGCAACAAGGGTCGGTCGTTACTTAGGCATAGGTAGAGTAGTTAGGCGGGGATGCATCGCCGTTGTATCTTTGCATGTAACATGGGGTCATCCCCATGAAAATGGCGGGAATAACCCAAATAACCACCCTGATTCAAGAGGCCAACCTACACCTATAATTCTAGGGTGACAAATTAGGCACGTCAGGATCAAGTGTCCTAGTTCACCGAAGCGGCGGTTTCAATGAATCAACACTACTTGCGTACGCAGAGATGAGTGCTAGGGAGGTACGTCTATAATCGTTGGTCGATGTAAGTGAGTGGCGGACATGTGCTCCTTTCTGGAACAACCCCGATTGTAAGGATCTGAGTTTTTAGATCTTGACTCGGTCCGGTGCGCTGCGGGCCCCAAGGGGGTGAGACCTCGTGGTTACCCAACTTTCATAGATGAACATAACCCTTCCGGTACCGCACCCCGTAGCAGACGAGTGTAGTAGCGGTGTGTTGATAGAATCATAGTAGTGGTCACTGCTTTTGGCCACCCGTCTGAGGATTAAAATTATGGAGATATCGTACAACACAGTGTAACTTAGTTAGATCCTACCAGCAACGTGGTATATACTGAGGATTTCGACGGGCAATGGGTTCCTGCTTTAAGAACTGTCTCGAGTACAATAGGGCAGTCATTCAGTACTTATGCTTCCAAGCCCTATTTGAATCATCTCCCTGGTTTGTCACCATAGATTGTCTTTGACACTCTTTCCGGGTAGGACGTGATGCTTCCGAGATAAGAAGAGCGTTCGCGGCATTCCTACGGTATGTCTGGTTGGATTCAAGTCCCTGAACATGGACTGTCTAAACGTCTCCAATGATCTCCTGAAGTTCTCACCAGTGAAGACGTCCATTCAGTGTTATTAACATGGTGGTTCGAGCAGTAAGGGAAAACCCGCAAAACGCTTGCGGGTTCGACGAGCCGATGTCCCTAAGTACTGCCGACATAATGTCATTGATGCCCATTTCCGGTTCCTATAACGAACTGTATGGAGGTTCATTCCTCTGTGTCCCGGGCAACAAGCAGCCGGCAGGTTCTGCTAGTCCCTACGATGACAACTAGGTCCGTAGTCAGCCGATGGGGCACTGGGGATTTTCCTTCTAAAAATGTCTACCGCACAGATGGCCCACCGACCAGGGGTAACCTCTTCGTCTGTAATACTGTTCTATTTCGTCGGCACATATGACGACTTTAGCGGGCAGAGCACTAAGG'/>

    <sequence taxon='107' value='AGCCTTGAAAGGCACTAAAATTACACCCGCGGCCGAGGACTGTGAGGAGGGTAACCACCCTTGCCCATTCGGGAAATTAATTGCGGCCGGAAAAAGTACTTATCCTAAACTGGAGTTCAATTGACCCAAGGGTCAAATCAGGTTGGCCGACGACGCGGCCATTGGGATGCATAACTCGGTCCTCCTGTCTGGTCTATCTGAGTGAACTGGATTACTCGACTTCGGGGGTGTTCGCGGGACGATGTAGCCAGCGCTTATACTCGACTTAGCCCCGATGTCGTTACTAGAGGGGTGGGATACGTGGCCCTTTCTCTCGCGTCGATTTTCCGTCTTCGCAAATAACAAGCCATGGTCGGTCCTGACCGCGCCACCGGTACGCACCCACGTCGCCGATAGGTTTCGCAGAGTGGAATGATGTCAGAGTAGACACGCTACTCGGCCGAGTGCACCCGCAGTCCTCGATAATTCAAGCACAGTCTCAACTCCTCTAACGGGAGCTACGACTTTTTCCACTGCAGTTGACGATCCTTAGATAAGGTATTCTCCTGGCCACAAACTTCGCAAATCTCTTATACATGTTTGTCATGATGCCATGCCCTCCTATTGCCGGGCTATCGTAGGGTGTGTTAATGCAGCAAGTTCTATGCGCCGACTTGGATAACAAAATATGCATTGATACGGTCTTACAACGCCAATATACACGGTCCCGATAAGCTCCCGAAAATATGCGAGCGGGGTAAGTGTGTAGATGCGAAATCCGCAACAAGGGTCGGTCGTTACTTAGGCATAGGTAGAGTAGTTAGGCGGGGATGCATCGCCGTTGTATCTTTGCATGTAACATAGGGTCATCCCCATGAAAATGGCGGGAATAACCCAAATAACCGCCCTGATTCAAGAGGCCAACCTACACCTATGATTCTAGGGTGACAAATTAGGCACGTCAGGATCAAGTGTCCTAGTTCACCGAAGCGGCGGTTTCAATGAATCAACACTACTTGCGTACGCAGAGATGGGTGCTAGGGAGGTACGTCTATAATCGTTGGTTGATGTAAGTGAGTGGCGGACATGTGCTCCTTTTTGGAACAACCCCGATTGTAAGGATGTGAGTTTTTAGATCTTGACTCGGTCCGGTGCGCTGCGGGCCCCAAGGGGGCGAGACCTCGTGGTTACCCAACTTTCATAGATGGACATAACCCCTCCGGTACCGCACCCCGTAGCAGACGAGTGTAGTAGCGGTGTGTTGATAGAGTCATAGTAGTGGTCACTGCTTTTGGCCACCCGTCTGAAGATTAAAATTGTGGAGATATCGTACAACACAGTGGAACTTAGTTAGATCCTACCAGCAACGTGGTATATACTGAGGATTTCGACGGGCAATGGATTCCTGCTTTAAGAACTGTCTCGAGTACAATAGGGCAGTCATTCAGTACTTATGCTCCCAAGCCCTATTTGAATCATCTCCCTGGTTTGTCACCATAGATTGTTTTTGACACTCTTTCCGGGCAGGACGTGATGCTTCCGAGATAAGAAGAGCGTTCGCGGCATTCCTACGGTATGTCTGGTTGGATTCAAGTCCCTGAAGATGGACTGTCTAAACGTCTCCAATGATCTCCTGAAGTTCTCACCAGTGAAGACGTCCATTCGGTGTTATTAACATGGTGGTTCGAGCAGTAAGGGAAAACCCGCAGAACGCTTGCAGGTTCGACGAGCCGATGTCCCTAAGTACTGCCGACATAATGTCATTGATGCCCATTTCCGGTTCCTATAACGAACTGTATGGAGGTTCATTCCTCTGTGTCCCGGGCAACAAGCAGGCAGCAGGTTCTGCTAGTCCCTACGATGACAACTAGGTCCGTAGTCAGCCGATGGCGTACTGGGGATTTTCCTTCTAAAAATGTCTACCGCACAGATGGCCCACCGACCAGGGGTAACCTCTTCGTCTGTAATACTGTTCTATTTCGTCGGCACATATGACGACTTTAGCGGGCAGAGCACTAAGG'/>

    <sequence taxon='127' value='AGCCTTGAAAGGCACTAAAATTACACCCGCGGCCGAGGACTGTGAAGAGGGTAACCACCCTTGCCCATTCGGGAAATTAATTGCGGCCGGAAAAAGTACTTATCCTAAACTGGAGTTCAATTGACCCAAGGGTCAAATCAGGTTGGCCGACGACGCGGCCATTGGGATGCATAACTCGGTCCTCCCGTCTGGTCTATCTGAGTGAACTGGATTACTCGACTTCGGGGGTGTTCGCGGGACGATGTAGCCAGCGCTTATACTCGACTGAGCCCCGATGTCGTTACTAGAGGGGTAGGATACGTGGCCCTTTCTCTCGCGTCGATTTTCCGTCTTCGCAAATAACAAGCCATGGTCGGTCCTGACCGCGCCACCGGTACGCACCCACGTCGCCGATAGGTTTCGCAGAGTGGAATGATGTCAGAGTAGACACGCTACTCGGCCGAGTGCACCCGCAGTCCTCGATAATTCAAGCACAGTCTCAACTCCTCTAACGGGAGCTACGACTTTTTCCACTGCAGTTGACGATCCTTAGACAAGGTATTCTCCTGGCCACAAACTTTGCAAATCTCTTATACATGTTTGTCATGATGCCATGCCCTCCTATTGCCGGGCTATCGTAGGGTGTGTTAATGCAGCAAGTTCTATGCGCCGACTTGGATAACAAAATATGCATTGATACGGTCTTACAACGCCAATATACACGGTCCCGATAAGCTCCCGAAAATATGCGAGCGGGGTAAGTGTGTAGATGCGAAATCCGCAACAAGGGTCGGTCGTTACTTAGGCATAGGTAGAGTAGTTAGGCGGGGATGCATCGCCGTTGTATCTTTGCATGTAACATGGGGTCATCCCCATGAAAATGGCGGGAATAACCCAAATAACCGCCCTGATTCAAGAGGCCAACCTACACCTATGATTCTAGGGTGACAAATTAGGCACGTCAGGATCAAGTGTCCTAGTTCACCGAAGCGGCGGTTTCAATGAATCAACACTACTTGCGTACGCAGAGATGGGTGCTAGGGAGGTACGTCTATAATCGTTGGTTGATGTAAGTGAGTGGCGGACATGTGCTCCTTTTTGGAACAACCCCGATTGTAAGGATGTGAGTTTTTAGATCTTGACTCGGTCCGGTGCGCTGCGGGCCCCAAGGGGGCGAGACCTCGTGGTTACCCAACTTTCATAAATGGACATAACCCCTCCGGTACCGCACCCCGTAGCAGACGAGTGTAGTAGCGGTGTGTTGATAGAGTCATAGTAGTGGTCACTGCTTTTGGCCACCCGTCTGAAGATTAAAATTGTGGAGATATCGTACAACACAGTGGAACTTAGTTAGATCCTACCAGCAACGTGGTATATACTGAGGATTTCGACGGGCAATGGATTCCTGCTTTAAGAACTGTCTCGAGTACAATAGGGCAGTCATTCAGTACTTATGCTCCCAAGCCCTATTTGAATCATCTCCCTGGTTTGTCACCATAGATTGTCTTTGACACTCTTTCCGGGCAGGACGTGATGCTTCCGAGATAAGAAGAGCGTTCGCGGCATTCCTACGGTATGTCTGGTTGGATTCAAGTCCCTGAAGATGGACTGTCTAAACGTCTCCAATGATCTCCTGAAGTTCTCACCAGTGAAGACGTCCATTCGGTGTTATTAACATGGTGGTTCGAGCAGTAAGGGAAAACCCGCAGAACGCTTGCAGGTTCGACGAGCCGATGTCCCTAAGTACTGCCGACATAATGTCATTGATGCCCATTTCCGGTTCCTATAACGAACTGTATGGAGGCTCATTCCTCTGTGTCCCGGGCAACAAGCAGGCGGCAGGTTCTGCTAGTCCCTACGATGACAACTAGGTCCGTAGTCAGCCGATGGCGTACTGGGGATTTTCCTTCTAAAAATGTCTACCGCACAGATGGCCCACCGACCAGGGGTAACCTCTTCGCCTGTAATACTGTTCTATTTCGTCGGCACATATGACGACTTTAGCGGGCAGAGCACTAAGG'/>

    <sequence taxon='37' value='AGCCTTGAAAGGCACTAAAATTACACCCGCGGCCGAGGACTGTGAAGAGGGTAACCACACTTGCCCATTCGGGAAATTAATTGCGGCCGGAAAAAGTACTTATCCTAAACTGGAGTTCAATTGACCCAAGGGTCAAATCAGGTTGGCCGACGACGCGGCCATTGGGATGCATAACTCGATCCTCCCGTCTGGTCTATCTGAGTGAACTGGATTACTCGACTTCGGGGGTGTTCGCGGGACGATGTAGCCAGCGCTTATACTCGACTTAGCCCCGATGTCGTTACTAAAGGGGTGGGATACGTGGCCCTTTCTCTCGCGTCGATTTTCCGTCTTCGCAAATAACAAGCCATGGTCGGTCCTGACAGCGCCACCGGTACGCACCCACGTCGCCGATAGGTTTCGCAGAGTGGAATGATGTCAGAGTAGACACGCTACTCGACCGAGTGCACCCGCAGTCCTCGATAATTCAAGCACAGTCTCAACTCCTCTAACGGGAGCTACGACTTTTTCCACTGCAGTTGACGATCCTTAGATAAGGTATTCTCCTGGCCACAAACTTCGCAAATCTCTTATACATGTTGGTCATGATGCCATGCCCTCCTATTGCAGGGCTATCGTAGGGTGTGTTAATGCAGCAAGTTCTATGCGCCGACTTGGATAATAAAATATGCATTGATACGGTCTTACAACGCCAATATACACGGTTCCGATAAGCTCCCGAATATATGCGAGCGGGGTAAGTGTGTAGATGCGAAATCCGCAACAAGGGTCGGTCGTTACTTAGGCATAGGTAGAGTAGTTAGGCGGGGATGCATCGCCGTTGTATCTTTGCATGTAACATGAGGTCATCCCCATGAAAATGGCGGGAATAACCCAAATAACCGCCCTGATTCAAGAGGCCAACCTACACCTATAATTCTAGGGTGACAAATCAGGCACGTCAGGATCGAGTGTCCTAGTTCACCGAAGCGGCGGATTCAATGAATCAACACTACTTGCGTACGCAGAGATGAGTGCTGCGGAGGTACGTCTATAATCGTTGGTTGATGTAAATGAGTGGCGGACATGTGCTCCTTTCTGGAACAACCCCGATTGTAAGGATCTGAGTTTTTAGATCTTGACTCGGTCCGGTGCGCTGCGGGCCCCAAGGGGGCGAGACCTCGTGGTTACCCAACTTTCATAGATGGACATAACCCTTCCGGTACCGCACCCCGTAGCAGACGAGTGTAGTAGCGGTGTGTTGATAGAATCATAGTAGTGGTCACTGCTTTTGGCCACCCGTCTGAAGATTAAAATTATGGAGATATCGTACAACACAGTGGAACTTAGTTAGATCCTACCAGCAACGTGGTATATACTGAGGATTTCGACGGGCAATGGATTCCTGCCTTAAGAACTGTCTCGAGTACAATAGTGCAGTCATTCAGTACTTATGCTTCCAAGCCCTATTTGAATCATCTCCCTGGTTTGTCACCATAGATTGTCTTTGTCACTCTTTCCGGGCAGGACGTGATACTTCCGAGATAAGAAGAGCGTTCGCGGCATTCCTACGGTATGTCTGGTTGGATTCAAGTCCCTGAAGATGGACTGTCTAAACGTCTCCAATGATCTCCTGAAGTTCTCACCAGTGAAGACGTCCATTCAGTGTTATTAACATGGTGGTTCGAGCAGTAAGGGAGAACCCGCAAAACGCTTGCGGGTTCGATGAGCCGATGTCCCTAAGTACTGCCGACATAATGTCATTGATGCCCATTTCCGGTTCCTATAACGAACTGTATGGAGGTTCATTCCTCTGTGTCCCGGGCAACAAGCAGGCGGCAGGTTCTGCTAGTCCCTACGATGACAATTAGGTCCGTAGTCAGCCGATGGGGCACTGGGGATTTTCCTTCTAAAAATGTCTACCGCACAGATCGCCCACCGACCAGGGGTAACCTCTTCGTCTGTAATACTGTTCTATTTCGTCGTCACATATGACGACTTTAGCGGGCAGAGCACTAAGG'/>

    <sequence taxon='102' value='AGCCTTGAAAGGCACTAAAATTACACCCGCGGCCGAGGACTGTGAAGAGGGTAAGCACACTTGCCCATTCGGAAAATTAATTGCGGCCGGAAAAAGTACTTATCCTAAACTGGAGTTCAATTGACCCAAGGGTCAAATCAGGTTGGCCGACGACGCTGCCATTGGGATGCATAACTCGATCCTCCCGTCTGGTCTATCTGAGTGAATTGGATTACTCGACTTCGGGGGTGTTCGCGGGACGATATAGCCAACGCTTATACTCGACTTAGCCCCGATGTCGTTACTAAAAGGGTGGGATACGTGGCCCTTTCTCTCGCGTCGATTTTCCGTCTTCGCAAATAACAAGCCATGGTCGGTCCTGACAGCGCCACCGGTACGCACCCACGTCGCCGATAGGTTTCGCAGAGTGGAATGATGTCAGAGTAGACACGCTACTCGACCGAGTGCACCCGCAGTCCTCGATAATTCAAGCACAGTCTCAACTCCTCTAACGGGAGCTACGACTTTTTCCACTGCAGTTGACGATCCTTAGATAAGGTATTCTCCTGGCCACAAACTTCGCAAATCTCTTATACATGTTGGTCATGATGTCATGCCCTCCTATTGCAGGGCTATCGTAGGGTGTGTTAATGCAGCAAGTTCTATGCGCCGACTTGGATAATAAAATATGCATTGATACGGTCTTACAACGCCAATATACACGGTCCCGATAAGCTCCCGAATATATGCGAGCGGGGTAAGTGTGTAGATGCGAAATCCGCAACAAGGGTCAGTCGTTACTTAGGCATAGGTAGAGTAGTTAGGCGGGGATGCATCGCCGTTGTATCTTTGCATGTAACATGGGGTCATCCCCATGAAAATGGCGGGAATAACCCAAATAACCGCCCTGATTCAAGAGGCCAACCTACCCCTATAATTCTAGGGTGACAAATTAGGCACGTCAGGATCAAGTGTCCTAGTTCGCCGAAGCGGCGGTTTCAATGAATCAACACTACTTGCGTACGCAGAGATGAGTGCTGCGGAAGTACGTCTATAATCGTTGGTTAATGTAAGCGAGTGGCGGACATGTGCTCCTTTCTGGAACAACCCCGATTGTAAGGATCTGAGTTTTTAGATCTTGACTCGGTCCGGTGCGCTGCGGGCCCCAAGGGGGCGAGACCTCGTGGTTACCCAACTTTCATAGATGGACATAACCCTTCCGGTACCGCACCCCGTAGCAGACGAGTGTAGTAGCGGTGTGTTGATAGAATCATAGTAGTGGTCACCGCTTTTGGCCACCCGTCTGAAGATTAAAATTATGGAGATATCGTACAACACAGTGGAACTTAGTTAGATCCTACAAGCAACGTGGTATATACTGAGGATTTCGACGGGCAATGGATTCCTGCTTTAAGAAGTGTCTCGAGTACAATAGGGCAGTCATTCAGTACTTATGCTTCCAAGCCCTACTTGAATCATCTCCCTGGTTTGTCACCATAGATTGTCTTTGTCACTCTTTCCGGGCAGGACGTGATGCTTCCGAGATAAGAAGAGCGTTCGCGGCATTCCTACGGTATGTCTGGTTGGATTCAAGTCCCTGAAGATGGACTGTCTAAACGTCTCCAATGATCTCCTGAAGTTCTCACCAGTGAAGACGTCCATTCAGCGTTATTAACATGGTGGTTCGAGCAGTAAGGGAGAACCCGCAAAACGCTTGCGGGTTCGACGAGCCGATGTCCCTAAGTACTGCCGACATAATGTCATTGATGCCCATTTCCGGTTCCTATAACGAACTGTATGGAGGTTCATTCCTCTGTGTCCCGGGCAACAAGCAGGCGGCAGGTTCTGCTAGTCCCTACGATGACAATTAGGTCCGTAGTCAGCCGATGGGGCACTGGGGATTTTCCTTATAAAAATGTCTACCGCACAGATGGCCCACCGACCAGGGGTAACCTCTTCGTCTGTAATACTGTTCTATTTCGTGGTCACATATGACGACTTTAGCGGGCAGAGCACTAAGG'/>

    <sequence taxon='3' value='AGCCTTGAAAGGCACTAAAATTACACCCGCGGCCGAGGACTGTGAAGAGGGTAACCACACTTGCCCATTCGAGAAATTAATTGCGGCCGGAAAAAGTACTTATCCTAAACTGGAGTTCAATTGACCCAAGGGTCAAATCAGGTTCGCCGACGACGCGGCCATTGGGATGCATAACTCCATCCTCCCGTCTGGTCTATCTGAGTGAACTGGATTACTCGACTTAGGGGGTGTTCGCGGGACGATGTAGCCAGCGCTTATACTCGACTTAGCCCCGATGTCGTTACTAAAGGGGTGGGATACGTGGCCCTTTCTCTCGCGTCGATTTTCCGTCTTCGCAAATAACAAGCCATGGTCGGTCCTGACAGCGCCACCGGTACGCACCCACGTCGCCGATAGGTTTCGCAGAGTGGAATGATGTCAGAGTAGCCACGCTACTCGACCGAGTGCACCCGCAGTCCTCGATAATTCAAGCACAGTCTCAACTCCTCTAACGGGAGCTACGACTTTTTCCACTGCAGTTGACGATCCTTAGATAAGGTATTCTCCTGGCCACAAACTTCGCAAATCTCTTATACATGTTGGTCATGATGCCATGCCCTCCTATTGCAGGGCTATCGTAGGGTGTGTTAATGCAGCAAGTTCTATGCGCCGACTTGGATAATAAAATATGCATTGATACGGTCTTACAACGCCGATATACACGGTCCCGATAAGCTCCCGAATATATGCGAGCGGGGTAAGTGTGTAGATGCGAAATCCGCAACAAGGGTCGGTCGTTACTTAGGCATAGGTAGAGTAGTTAGGCGAGGATGCATCGCCGTTGTATCCTTGCATATAACATGGGGTCATCCCCATAAAAATGGCGGGAATAACCCAAATAACCGCCCTGATTCAAGAGGCCAACCTACACCTATAATTCTAGGGTGACAAATTAGGCACGTCAGGATCAAGTGTCCTAGTTCACCGAAGCGGCGGTTTCAATGAATCAACACTACTTGCGTACGCAGAGATGAGTGCTGGGGAGGTACGTCTATAATCGTTGGTTGATGTAAGTGAGTGGCGGACATGTGCTCCTTTCTGGAACAACCCCGATTGTAAGGATCTGAGTTTTTAGATCTTGACTCGGTCCGGTGCGCTGCGGGCCCCAAGGGGGCGAGACCTCGTGGTTACCCAACTTTCATAGATGGACATAACCCTTCCGGTACCGCACCCCGTAGCGGACGAGTGTAGTAGCGGTGTGTTGATAGAATCATAGTAGTGGTCACTGCTTTTGGCCACCCGTCTGAAGATTAAAATTACTGAGATATCGTACAACACAGTGGAACTTAGTTAGGTCCTACCAGCAACGTGGTATATACTGAGGACTTCGACGGGCAATGGATTCCTGATTTAAGAACTGTCTCGAGTACAACAGGGCAGTCATTCAGTACTTATGCTTCCAAGCCCTATTTGAATCATCTCCCTGGTTTGTCACCATAGATTGTCTTTGACACTCTTTCCGGGCAGGACGTGATGCTTCCGAGATAAGAAGAGCGTTCGCGGCATCCCTACGGTATGTCTGGTTGGATTTAAGTCCCTGAAGATGGACTGTCTAAACGTCTCCAATGATCTCCTGAAGTTCTCACCAGTGAAGACGTCCATTCAGTGTTATTAACATGGTGGTTCGAGCAGTAAGGGAGAACCCGCAACACGCTTGCGGGTTCGACGAGCCGATGTCCCTAAGTACTGCCGACATAATGTCATTGATGCCCATTTCCGGTTCCTATAACGAACTGTATGGAGGTTCATTCCTCTGTGTCCCGGGCAACAAGCAGGCGGCAGGTTCTGCTAGTCCCTACGATGACAACTAGGTCCGTAGTCAGCTGATGGGGCACTGGGGATTTTCCCTCTAAAAATGTCTACCGCACAGATGGCCCACCGACCAGGGGTAACCTCTTCGTCTGTAATACTGTTCTCTTTCGTCGTCACATATGACGACTTTAGCGGGCAGAGCACTAAGG'/>

    <sequence taxon='9' value='AGCCTTGAAAGGCACTAAAATTACGCCCGCGGCCGAGGACTGTGAAGAGGGTAACCACACTTGCCCATTCGAGAAATTAATTGCGGCCGGAAAAAGTACTTATCCTAAACTGGAGTTCAATTGACCCAAGGGTCAAATCAGGTTCGCCGACGACGCGGCCATTGGGATGCATAACTCCATCCTCCCGTCTGGTCTATCTGAGTGAACTGGATTACTCGACTTAGGGGGTGTTCGCGGGACGATGTAGCCAGCGCTTATACTCGACTTAGCCCCGATGTCGTTACTAAAGGGGTGGGATACGTGGCCCTTTCTCTCGCGTCGATTTTCCGTCTTCGCAAATAACAAGCCATGGTCGGTCCTGACAGCGCCACCGGTACGCACCCACGTCGCCGATAGGTTTCGCAGAGTGGAATGATGTCAGAGTAGCCACGCTACTCGACCGAGTGCACCCGCAGTCCTCGATAATTCAAGCACAGTCTCAACTCCTCTAACGGGAGCTACGACTTTTTCCACTGCAGTTGACGATCCTTAGATAAGGTATTCTCCTGGCCACAAACTTCGCAAATCTCTTATACATGTTGGTCATGATGCCATGCCCTCCTATTGCAGGGCTATCGTAGGGTGTGTTAATGCAGCAAGTTCTATGCGCCGACTTGGATAATAAAATATGCATTGATACGGTCTTACAACGCCGATATACACGGTCCCGATAAGCTCCCGAATATATGCGAGCGGGGTAAGTGTGTAGATGCGAAATCCGCAACAAGGGTCGGTCGTTACTTAGGCATAGGTAGAGTAGTTAGGCGAGGATGCATCGCCGTTGTATCCTTGCATATAACATGGGGTCATCCCCATAAAAATGGCGGGAATAACCCAAATAACCGCCCTGATTCAAGAGGCCAACCTACACCTATAATTCTAGGGTGACAAATTAGGCACGTCAGGATCAAGTGTCCTAGTTCACCGAAGCGGCGGTTTCAATGAATCAACACTACTTGCGTACGCAGAGATGAGTGCTGGGGAGGTACGTCTATAATCGTTGGTTGATGTAAGTGAGTGGCGGACATGTGCTCCTTTCTGGAACAACCCCGATTGTAAGGATCTGAGTTTTTAGATCTTGACTCGGTCCGGTGCGCTGCGGGCCCCAAGGGGGCGAGACCTCGTGGTTACCCAACTTTCATAGATGGACATAACCCTTCCGGTACCGCACCCCGTAGCGGACGAGTGTAGTAGCGGTGTGTTGATAGAATCATAGTAGTGGTCACTGCTTTTGGCCACCCGTCTGAAGATTAAAATTACTGAGATATCGTACAACACAGTGGAACTTAGTTAGGTCCTACCAGCAACGTGGTATATACTGAGGATTTCGACGGGCAATGGATTCCTGATTTAAGAACTGTGTCGAGTACAACAGGGCAGTCATTCAGTACTTATGCTTCCAAGCCCTATTTGAATCATCTCCCTGGTTTGTCACCATAGATTGTCTTTGACACTCTTTCCGGGCAGGACGTGATGCTTCCGAGATAAGAAGAGCGTTCGCGGCATCCCTACGGTATGTCTGGTTGGATTTAAGTCCCTGAAGATGGACTGTCTAAACGTCTCCAATGATCTCCTGAAGTTCTCACCAGTGAAGACGTCCATTCAGTGTTATTAACATGGTGGTTCGAGCAGTAAGGGAGAACCCGCAACACGCTTGCGGGTTCGACGAGCCGATGTCCCTAAGTACTGCCGACATAATGTCATTGATGCCCATTTCCGGTTCCTATAACGAACTGTATGGAGGTTCATTCCTCTGTGTCCCGGGCAACAAGCAGGCGGCAGGTTCTGCTAGTCCCTACGATGACAACTAGGTCCGTAGTTAGCTGATGGGGCACTGGGGATTTTCCCTCTAAAAATGTCTACCGCACAGATGGCCCACCGACCAGGGGTAACCTCTTCGTCTGTAATACTGTTCTCTTTCGTCGTCACATATGACGACTTTAGCGGGCAGAGCACTAAGG'/>

    <sequence taxon='16' value='AGCCTTGAAAGGCACTAAAATTACGCCCGCGGCCGAGGACTGTGAAGAGGGTAACCACACTTGCCCATTCGAGAAATTAATTGCGGCCGGAAAAAGTACTTATCCTAAACTGGAGTTCAATTGACCCAAGGGTCAAATCAGGTTCGCCGACGACGCGGCCATTGGGATACATAACTCCATCCTCCCGTCTGGTCTATCTGAGTGAACTGGATTACTCGACTTAGGGGGTGTTCGCGGGACGATGTAGCCAGCGCTTATACTCGACTTAGCCCCGATGTCGTTACTAAAGGGGTGGGATATGTGGCCCTGTCTCTCGCGTCGATCTTCCGTCTTCGCAAATAACAAGCCATGGTCGGTCCTGACAGCGCCACCGGTACGCACCCACGTCGCCGATAGGTTTCGCAGAGTGGAATGATGTCAGAGTAGCCACGCTACTCGACCGAGTGCACCCGCCGTCCTCGATAATTCAAGCACAGTCTCAACTCCTCTAACGGGAGCTACGACTTTTTCCACTGCAGTTGACGATCCTTAGATAAGGTATTCTCCTGGCCACAAACTTCGCAAATCTCTTATACATGTTGGTCATGATGCCATGCCCTCCTATTGCAGGGCTATCGTAGGGTGTGTTAATGCAGCAAGTTCTATGCGCCGACTTGGATAATAAAATCTGCATTGATACGGTCTTACAACGCCGATATACACGGTCCCGATAAGCTCCCGAATATATGCGAGCGGGGTAAGTGTGTAGATGCGAAATCCGCAACAAGGATCGGTCGTTACTTAGGCATAGGTAGAGTAGTTAGGCGAGGATGCATCGCCGTTGTATCCTTGCATATAACATGGGGTCATCCCCATAAAAATGGCGGGAATAACCCAGGTAACCGCCCTGATTCAAGAGGCCAACCTACACCTATAATTCTAGGGTGACAAATTAGGCACGTCAGGATCAAGTGTCCTAGTTCACCGAAGCGGCGGTTTCAATGAATCAACACTACTTGCGTACGCAGAGATGAGTGCTGGGGAGGTACGTCTATAATCGTTGGTTGATGTAAGTGAGTGGCGGACATGTGCTCCTTTCTGGAACAACCCCGATTGTAAGGATCTGAGTTTTTAGATCTTGACTCGGTCCGGTGCGCTGCGGGCCCCAAGGGGGCGAGACCTCGTGGTTACCCAACTTTCATACATGGACATAACCCTTCCGGTACCGCACCCCGTAGCGGACGAGTGTAGTAGCGGTGTGTTGATAGAATCATAGTAGTGGTCACTGCTTTTGGCCACCCGTCTGAAGATTAAAATTACTGAGATATCGTACAACACAGTGGAACTTAGTTAGGTCCTACCAGCAACGTGGTATATACTGAGGATTTCGACGGGCAATGGATTCCTGATTTAAGAACTGTGTCGAGTACAACAGGGCAGTCACTCAGTACTTATGCTTCCAAGCCCTATTTGAATCATCTCCCTGGTTTGTCACCATAGATTGTCTTTGACACTCTTTCCGGGCAGGACGTGATGCTTCCGAGATAAGAAGAACGTTCGCGGCATCCCTACGGTATGTCTGGTTGGATTTAAGTCCCTGAAGATGGACTGTCTAAACGTCTCCAATGATCTCCTGAAGTTCTCACCAGTGAAGACGTCCATTCAGTGTTATTAACATGGTGGTTCGAGCAGTAAGGGAGAACCCGCAACACGCTTGCGGGTTCGACGAGCCGATGTCCCTAAGTACTGCCGACATAATGTCATTGATGCCCATTTCCGGTTCCTATAACGAACTGTATGGAGGTTCATTCCTCTGTGTCCCGGGCAACAAGCAGGCGGCAGGTTCTGCTAGTCCCTACGATGACCACTAGGTCCGTAGTCAGCTGATGGGGCACTGGGGATTTTCCCTCTAAAGATGTCTACCGCACAGATGGCCCACCGACCAGGGGTAACCTCTTCGTCTGTAATACTGTTCTCTTTCGTCGTCACATATGACGACTTTAGCGGGCAGAGCACTAAGG'/>

    <sequence taxon='121' value='AGCCTTGAAAGGCACTAAAATTACGCCCGCGGCCGAGGACTGTGAAGAGGGTAACCACACTTGCCCATTCGAGAAATTAATTGCGGCCGGAAAAAGTACTTATCCTAAACTGGAGTTCAATTGACCCAAGGGTCAAATCAGGTGCGCCGACGACGCGGCCATTGGGATACATAACTCCATCCTCCCGTCTGGTCTATCTGAGTGAACTGGATTACTCGACTTAGGGGGTGTTCGCGGGACGATGTAGCCAGCGCTTATACTCGACTTAGCCCCGATGTCGTTACTAAAGGGGGGGGATATGTGGCCTTGTCTCTCGCGTCGATCTTCCGTCTTCGCAAATAACAAGCCATGGTCGGTCCTGACAGCGCCACCGGTACGCACCCACGTCGCCGATAGGTTTCGCAGAGTGGAATGATGTCAGAGTAGCCACGCTACTCGACCGAGTGCACCCGCCGTCCTCGATAATTCAAGCACAGTCTCAGCTCCTCTAACGGGAGCTACGACTTTTTCCACTGCAGTTGACGATCCTTAGATAAGGTATTCTCCTGGCCACAAACTTCGCAAATCTCTTATACATATTGGTCATGATGCCATGCCCTCCTATTGCAGGGCTATCATAGGGTGTGTTAATGCAGCAAGTTCTATGCGCCGACTTGGATAATAAAATCTGCATTGATACGGTCTTACAACGCCGATATACACGGTCCCGATAGGCTCCCGAATATATGCGAGCCGGGTAAGTGTGTAGATGCGAAATCCGCAACAAGGATCGGTCGTTACTTAGGCATAGGTAGAGTAGTTAGGCGAGGATGCATCGCCGTTGTATCCTTGCATATAACATGGGGTCATCCCCATAAAAATGGCGGGAATAACCCAGGTAACCGCCCTGATTCAAGAGGCCAACCTACACCTATAATTCTAGGGTGACAAATTAGGCACGTCAGGATCAAGTGTCCTAGTTCACCGAAGCGGCGGTTTCAATGAATCAGCACTACTTGCGTACGCAGAGATGAGTGCTGGGGAGGTACGTCTATAATCGTTGGTTGATGTAAGTGAGTGGCGGACATGTGCTCCTTTCTGGAACAACCCCGATTGTAAGGATCTGAGTTTTTAGATCTTGACTCGGTTCGGTGCGCTGCGGGCCCCAAGGGGGCGAGACCTCGTGGTTACCCAACTTTCATACATGGACGTAACCCTTCCGGTAACGCACCCCGTAGCGGACGAGTATAGTAGCGGTGTGTTGATAGAATCATAGTAGTGGTCACTGCTTTTGGCCACCCGTCTGAAGATTAAAATTACTGAGATATCGTACAACACAGTGGAACTTAGTTAGGTCCTACCAGCAACGTGGTATATACTGAGGATTTCAACGGGCAATGGATTCCTGATTTAAGAACTGTGTCGAGTACAACAGGGCAGTCACTCAGTACTTATGCTTCCAAGCCCTATTTGAATCATCTCCCTGGTTTGTCACCATAGATTGTCTTTGACACTCTTTCCGGGCAGGACGTGATGCTTCCGAGATAAGAAGAACGTTCGCGGCATACCTACGGTATGTCTGGTTGGATTTAAGTCCCTGAAGATGGACTGTCTAAACGTCTCCAATGATCTCCTGAAGTTCTCACCAGTGAAGACGTCCATTCAGTGTTATTAACATGGTGGTTCGAGCAGTAAGGGAGAACCCGCAACACGCTTGCGGGTTCGACGAGCCGATGTCCCTAAGTACTGCCGACATAATGTCATTGATGCCCATTTCCGGTTCCTATAACGAACTGTATGGAGGTTCATTCGTCTGTGTCCCGGGCAACAAGCAGGCGGCAGGTTCTGCTAGTCCCTACGATGACCACTAGGTCCGTAGTCAGCTGATGGGGCACTGGGGATTTTCCCTCTAAAGATGTCTACCGCACAGATGGCCCACCGACCAGGGGTAACCTCTTCGTCTGTAATACTGTTCTCTTTCGTCGTCACATATGACGACTTTAGCGGGCAGAGCACTAAGG'/>

    <sequence taxon='31' value='AGCCTTGAAAGACACTAAAATTACGCCCGCGGCCGAGGACTGTGAGGAGGGTAACCACACTTGCCCATTCGAGAAATTAATTGCGGCCGGAAAAAGTACTTATCCTAAACTGGAGTTCAATTGACCCAAGGGTCAAATCAGGTTCGACGACGACGCGGCCATTGGGATGCATAACTCCATCCTCCCGTCTGGTCTATCTGAGTGGACTGGATTACTCGACTTAGGGGGTGTTCGCGGGACGATGTAGCCAGCGCTTCTACTCGACTTAGCCCCGATGTCGTTACTAAAGGGGTGGGATACGTGGCCCTTTCTCTCGCGTCGATTTTCCGTCTTCGCAAATAACAAGCCATGGTCGGTCCTGACAGCGCCACCGGTACGCACCCACGTCGCCGATAGGTTTCGCAGAGTGGAATGATGTCAGAGTAGCCACGCTACTCGACCGAGTGCACCCGCAGTCCTCGATAATTCAAGCACAGTCTCAACTCCTCTAACGGGAGCTACGACTTTTTCCACTGCAGTTGACGATCCTTAGATAAGGTATTCTCCTGGCCACAAACTTCGCAAATCTCTTATACATGTTGGTCATGATGCCATGCCCTCCTATTGCAGGGCTATCGTAGGGTGTGTTAATGCAGCAAGTTCTATGCGCCGACTTGGATAATAAAATCTGCATTGATACGGTCTTACAACGCCGATATACACGGTCCCGATAAGCTCCCGAATATGTGCGAGCGGGGTAAGTGTGTAGATGCGAAATCCGCAACAAGGGTCGGTCGTTACTTAGGCATAGGTAGAGTAGTTAGGCGAGGATGCATCGCCGTTGTATCCTTGCATATAACATGGGGTCATCCCCATAAAAATGGCGGGAATAACCCAAGTAACCGCCCTGATTCAAGAGGCCAACCTACACCTATAATTCTAGGGTGACAAATTAGGCACGTCAGGATCAAGTGTCCTAGTTCACCGAAGCGGCGATTTCAATGAATCAACACTACTTGCGTACGCAGAGATGAGTGCTGGGGAGGTACGTCTATAATCGTCGGTTGATGTAAGTGAGTGGCGGACATGTGCTCCTTTCTGGAACAACCCCGATTGTAAGAATCTGAGTTTTTAGATCTTGACTCGGTCCGGTGCGCTGCGGGCCCCAAGGGGGCGAGACCTCGTGGTTACCCAACTTTCATAGATGGACATAACCCTTCCGGTACCGCACCCCGTAGCGGACGAGTGTAGTAGCGGTGTGTTGATAGAATCATAGTAGTGGTCACTGCTTTTGGCCACCCGTCTGAAGATTAAAATTACTGAGATATCGTACAACACAGTGGAACTTAGTTAGGTCCTACCAGCAACGTGGTATATACTGAGGATTTCGACGGGCAATGGCTTCCTGATTTAAGAACTGTGTCGAGTACAACAGGGCAGTCATTCAGTACTTATGCTTCCAAGCCCTATTTGAATCATCTCCCTGGTTTGTCACCATAGATTGTCTTTGACACTCTTTCCGGGCAGGACGTGATGCTTCCGAGATAAGAAGAACGTTCGCGGCATCCCTACGGTATGTCTGGTTGGATTTAAGTCCCTGAAGATGGACTGTCTAAACGTCTCCAATGATCTCCTGAAGTTCTCACCAGTGAAGACGTCCATTCAGTGTTATTAACATGGTGGTTCGAGCAGTAAGGGAGAACCCGCAACACGCTTGCGGGTTCGACGAGCCGATGTCCCTAAGTACTGCCGACATAATGTCATTGCTGCCCATTTCCGGTTCCTATAACGAACTGTATGGAGGTTCATTCCTCTGTGTCCCGGGCAACAAGCAGACGGCGGGTTCTGCTAGTCCCTACGATGACAACTAGGTCCGTAGTCAGCTGATGGGGCACTGGGGATTTTCCCTCTAAAAATGTCTACCGCACAGATGGCCCACCGACCAGGGGTAACCTCTTCGTCTGTAATACTGTTCTCTTTCGTCGTCACATATGATGACTTTAGCGGGCAGAGCACTAAGG'/>

    <sequence taxon='72' value='AGCCTTGAAAGGCACAAAAATTACGCCCGCGGCCGAGGACTGTGAAGAGGGTGACCACACTTGCCCATTCGAGAAATTAATTGCGGCCGGAAAAAGTACTTATCCTAAACTGGAGTTCAACTGACCCAAGGGTCAAATCAGGTTAGCCGACGACGCGGCCATTGGGATGCATAACTCCATCCTCCCGTCTGGTCTATCTGAGGGAACTGGATTACTCGACTTAGGGGGTGTTCGCGGGACGATGTAGCCAGCGCTTATACTCGACTTAGCCCCGATGTCGTTACTAAAGGGGTGGGATACGTGGCCCTTTCTCTCGCGTCGATTTTCCGTCTTCGCAAATAACACGCCATGGTCGGTCCTGACAGCGCCACCGGTACGCACCCACGTCGCCGATAGGTTTCGCAGAGTGAAATGATGTCAGAGTAGCCACGCTACTCGACCGAGTGCACCCGCAGTCCTCGATAATTCAAGCACAGTCTCAACTCCTCTAACGGGAGCGACGACTTTTTCCACTGCAGTTGACGATCCTTAGATAAGGTATTCTCCTGGCCACAAACTTCGCAAATCTCTTATACATGTTGGTCATGATGCCATGCCCTCCTATTGCAGGGCTATCGTAGGGTGTGTTAATGCAGCAAGTTCTATGCGCCGACTTGGATAATAAAATATGCATTGATACGGTCTTACAACGCCGATATACACGGTCCCGATAAGCTCCCGAATATATGCGAGCGGGGTAAGTGCGTAGATGCGAAATCCGCAACAAGGGTCGGTCGTTACTTAGGCATAGGTAGAGTAGTTAGGCGAGGATGCATGGCCGTTGTATCCTTGCATATAACATGGGGTCATCCCCATAAAAATGGCGGGAATAACCCAAATAACCGCCCTGATTCAAGAGGCCAACCTACACCTATAATTCTAGGGCGACAAATTAGGCACGTCAGCATCAAGTGTCCTAGTTCACCGAAGCGGCGGTTTCAATGAATCAACACTACTTGCGTACGCAGAGATGAGTGCTGGGGAGGTACGTCTATAATCGTTGGTTGATGTAAGTGAGTGGCGGACATGTGCTCCTTTCTGGAACAACCCCGATTGTAAGGATCTGAGTTTTTAGATCTTGACTCGGTCCGGTGCGCTGCGGGCCCCAAGGGGGCGAGACCTCGTGGTTACCCAACTTTCATAGATGGACACAACCCTTCCGGTACCGCACCCCGTAGCGGACGAGTGTAGTAGCGGTGTGTTGATAGAATCATAGTAGTGGTCACTGCTTTTGGCCACCCGTCTGAAGATTAAAATTACTGAGATATCGTACAACACAGTGGAACTTAGTTAGGTCCTACCAGCAACGTAGTATATACTGAGGATTTTGACGGGCAATGGATTCCTGATTTAAGAACTGTGTCGAGTGCAACAGGGCAGTCATTCAGTACTTATGCTTCCAGGCCCTATTTGAATCATCTCCCTGGTTTGTCACCATAGATTGTCTTTGACACTCTTTCCGGGCAGGACGTGATGCTTCCGAGATAAGAAGAACGTTCGCGGCATCCCTACGGTATGTCTGGTTGGATTTAAGTCCCTGAAGATGGACTGTCTAAACGTCTCCAATGATCTCCTGAAGTTCTCACCAGTGAAGACGTCCATTCAGTGTTATTAACATGGTGGTTCGAGCAGTAAGGGAAAACCCGCAACACGCTTGCGGGTTCGACGAGCCGATGTCCCTAAATACTGCCGACATAATGTCATTGATGCCCATTTCCGGTTCCTATAACGAACTGTATGGAGGTTCATTCCTCTGTGTCCCGGGCAACAAGCAGGCGGCAGGTTCTGCTAGTCCCTACGATGACAACTAGGTCCGTAGTCAGCTGATGGGGCACTGGGGATTTTCCCTCTAAAAATGTCTACCGCACAGATGGCCCACCGACCAGGGGTAACCTCTTCGTCTGTAATACTGTTCTCTTTCGTCGTCACATATGACGACTTTAGTGGGCAGAGCACTAAGG'/>

    <sequence taxon='75' value='AGCCTTGAAAGGCACAAAAATTACGCCCGCGGCCGAGGACTGTGAAGAGGGTGACCACACTTGCCCATTCGAGAAATTAATTGCGGCCGGAAAAAGTACTTATCCTAAACTGGAGTTCAATTGACCCAAGGGTCAAATCAGGTTAGCCGACGACGCGGCCATTGGGATGCATAACTCCATCCTCCCGTCTGGTCTATCTGAGGGAACCGGATTACTCGACTTAGGGGGTGTTCGCGGGACGATGTAGCCAGCGCTTATACTCGACTTAGCCCCGATGTCGTTACTAAAGGGGTGGGATACGTGGCCCTTTCTCTCGCGTCGATTTTCCGTCTTCGCAAATAACACGCCATGGTCGGTCCTGACAGCGCCACCGGTACGCACCCACGTCGCCGATCGGTTTCGCAGAGTGGAATGATGTCAGAGTAGCCACGCTACTCGACCGAGTGCACCCGCAGTCCTCGATAATTCAAGCACAGTCTCAACTCCTCTAACGGGAGCTACGACTTTTTCCACTGCAGTTGACGATCCTTAGATAAGGTATTCTCCTGGCCACAAACTTCGCAAATCTCTTATACATGTTGGTCATGATGCCATGCCCTCCTATTGCAGGGCTATCGTAGGGTGTGTTAATGCAGCAAGTTCTATGCGCCGACTTGGATAATAAAATATGCATTGATACGGTCTTACAACGCCGATATACACGGTCCCGATAAGCTCCCGAATATATGCGAGCGGGGTAAGTGTGTAGATGCGAAATCCGCAACAAGGGTCGGTCGTTACTCAGGCATAGGTAGAGTAGTTAGCCGAGGATGCATGGCCGTTGTATCCTTGCATATAACATGGGGTCATCCCCATAAAAATGGCGGGAATAACCCAAATAACCGCCCTGATTCAAGAGGCCAACCTACACCTATAATTCTAGGGCGACAAATTAGGCACGTCAGGATCAAGTGTCCTAGTTCACCGAAGCGGCGGTTTCAATCAATCAACACTACTTGCGTACGCAGAGATGAGTGCTGGGGAGGAACGTCTATAATCGTTGGTTGATGTAAATGAGTGGCGGACATGTGCTCCTTTCTGGAACAACCCCGATTGTAAGGATCTGAGTTTTTAGATCTTGACTCGGTCCGGTGCGCTGCGGGCCCCAAGGGGGCGAGACCTCGTGGTTACCCAACTTTCATAGATGGACACAACCCTTCCGGTACCGCACCCCGTAGCGGACGAGTGTAGTAGCGGTGTGTTGATAGAATCATAGTAGTGGTCACTGCTTTTGGCCACCCGTCTGAAGATTAAAATTACTGAGATATCGTACAACACAGTGGAACTTAGTTAGGTCCTACCAGCAACGTGGTATATACTGAGGATTTTGACGGGCAATGGATTCCTGATTTAAGAACTGTGTCGAGTGCAACAGGGCAGTCATTCAGTACTTATGCTTCCAGGCCCTATTTGAATCATCTCCCTGGTTTGTCACCATAGATTGTCTTTGACACTCTTTCCGGGCAGGACGTGATGCTTCCGAGATAAGAAGAACGTTCGCGGCATCCCTACGGTGTGTCTGGTTGGATTTAAGTCCCTGAAGATGGACTGTTTAAACGTCTCCAATGATCTCCTGAAGTTCTCACCAGTGAAGACGTCCATTCAGTGTTATTAACATGGTGGTTCGAGCAGTAAGGGAAAACCCGCAACACGCTTGCGGGTTCGACGAGCCGATGTCCCTAAGTACTGCCGACATAATGTCATTGATGCCCATTTCCGGTTCCTATAACGAACTGTATGGAGGTTCATTCCTCTGTGTCCCGGGCAACAAGCAGGCGGCAGGTTCTGCTAGTCCCTACGATGACAACTAGGTCCGTAGTCAGCTGATGGGGCACTGGGGATTTTCCCTCTAAAAATGTCTACCGCACAGATGGCCCACCGACCAGGGGTAACCTCTTCGTCTGTAATACTGTTCTCTTTCGTCGTCACATATGACGACTTTAGCGGGCAGAGCACTAAGG'/>

    <sequence taxon='79' value='AGCCTTGAAAGGCACAAAAATTACGCCCGCGGCCGAGGACTGTGAAGAGGGTGACCACACTTGCCCATTCGAGAAATTAATTGCGGCCGGAAAAAGTACTTATCCTAAACTGGAGTTCAATTGACCCAAGGGTCAAATCAGGTTAGCCGACGACGCGGCCATTGGGATGCATAACTCCATCCTCCCGTCTGGTCTATCTGAGGGAACCGGATTACTCGACTTAGGGGGTGTTCGCGGGACGATGTAGCCAGCGCTTATACTCGACTTAGCCCCGATGTCGTTACTAAAGGGGTGGGATACGTGGCCCTTTCTCTCGCGTCGATTTTCCGTCTTCGCAAATAACACGCCATGGTCGGTCCTGACAGCGCCACCGGTACGCACCCACGTCGCCGATCGGTTTCGCAGAGTGGAATGATGTCAGAGTAGCCACGCTACTCGACCGAGTGCACCCGCAGTCCTCGATAATTCAAGCACAGTCTCAACTCCTCTAACGGGAGCTACGACTTTTTCCACTGCAGTTGACGATCCTTAGATAAGGTATTCTCCTGGCCACAAACTTCGCAAATCTCTTATACATGTTGGTCATGATGCCATGCCCTCCTATTGCAGGGCTATCGTAGGGTGTGTTAATGCAGCAAGTTCTATGCGCCGACTTGGATAATAAAATATGCATTGATACGGTCTTACAACGCCGATATACACGGTCCCGATAAGCTCCCGAATATATGCGAGCGGGGTAAGTGTGTAGATGCGAAATCCGCAACAAGGGTCGGTCGTTACTCAGGCATAGGTAGAGTAGTTAGCCGAGGATGCATGGCCGTTGTATCCTTGCATATAACATGGGGTCATCACCATAAAAATGGCGGGAATAACCCAAATAACCGCCCTGATTCAAGAGGCCAACCTACACCTATAATTCTAGGGCGACAAATTAGGCACGTCAGGATCAAGTGTCCTAGTTCACCGAAGCGGCGGTTTCAATGAATCAACACTACTTGCGTACGCAGAGATGAGTGCTGGGGAGGAACGTCTATAATCGTTGGTTGATGTAAATGAGTGGCGGACATGTGCTCCTTTCTGGAACAACCCCGATTGTAAGGATCTGAGTTTTTAGATCTTGACTCGGTCCGGTGCGCTGCGGGCCCCAAGGGGGCGAGACCTCGTGGTTACCCAACTTTCATAGATGGACACAACCCTTCCGGTACCGCACCCCGTAGCGGACGAGTGTAGTAGCGGTGTGTTGATAGAATCATAGTAGTGGTCACTGCTTTTGGCCACCCGTCTGAAGATGAAAATTACTGAGATATCGTACAACACAGTGGAACTTAGTTAGGTCCTACCAGCAACGTGGTATATACTGAGGATTTTGACGGACAATGGATTCCTGATGTAAGAACTGTGTCGAGTGCAACAGGGCAGTCATTCAGTACTTATGCTTCCAGGCCCTATTTGAATCATCTCCCTGGTTTGTCACCATAGATTGTCTTTGACACTCTTTCCGGGCAGGACGTGATGCTTCCGAGATAAGAAGAACGTTCGCGGCATCCCTACGGTGTGTCTGGTTGGATTTAAGTCCCTGAAGATGGACTGTTTAAACGTCTCCAATGATCTCCTGAAGTTCTCACCAGTGAAGACGTCCATTCAGTGTTATTAACATGGTGGTTCGAGCAGTAAGGGAAAACCCGCAACACGTTTGCGGGTTCGACGAGCCGATGTCCCTAAGTACTGCCGACATAATGTCATTGATGCCCATTTCCGGTTCCTATAACGAACTGTATGGAGGTTCATTCCTCTGTGTCGCGGGCAACAAGCAGGCGGCAGGTTCTGCTAGTCCCTACGATGACAACTAGGTCCGTAGTCAGCTGATGGGGCACTGGGGATTTTCCCTCTACAAATGTCTACCGCACAGATGGCCCACCGACCAGGGGTAACCTCTTCGTCTGTAATACTGTTCTCTTTCGTCGTCACATATGACGACTTTAGCGGGCAGAGCACTAAGG'/>

    <sequence taxon='67' value='AGCCTTGAAAGGCACTAAAATTGCACCCGCGGTCGAGGACTGTGAAGAGGGTAACCACACTTACCCATTCGAGAAATTAATTGCGGCCGGAAAAGGTACTTATACTAAACTGGAGTTCAATTGACCCAAGGGTCAAATCAGGTTCGCCGACGACGCGGCCATTGGGATGCATAACTCCATCCTCCCGTCTGGTCTATCTGAGTGAACTGGATTACTCGACTTAGGGGGTGTTCGCGGGACGATGTAGCCAGCGCTTGTACTCGACTTAGCCCCGATGTCGTTACTAAAGGGGTGGGATACGTGGCCCTTTCTCTCGCGTCGATTTTCCGTCTTCGCAAATAACAAGCTATGGTCGGTCTTGACAGCGCCACCGGTACGCACCCACGTCGCCGGTAGGTTTCGCAGAGTGGAATGATGTAAGAGTAGCCACGCTACTCGACCGAGTGCACCCGCAGTCCCCGATAATTCAAGCACAGTCGCAACTCCTCTAACGGGAGCTACGACTTTTTCCACTGCAGTTGACGATCCTTAGATAAGGTATTCTCCTGGCCACAAACTTCGCAAATCTATTATACATGTTGGTCATGATGCCATGCCCTCCTATTGCAGGGCTATCGTAGGGTGTGTTAATGCAGCAAGTTCTATGCGCCGACTTGGGTAATAAAATATGCATTGATACGGTCTTACAACGCCGATATACACGGTCCCGATAGGCTCCCGAATATATGCGAGCGGGGTAAGTGTGTAGATGCGAAATCCGCAACAAGGGTCGGTCGTTACTTAGGCATAGGTAGAGTAGTTAGGCGAGGATGTATCGCCGTTGTATCCTTGCATATAACATGGGGTCATCCCCATAAAAATGGCGGGAATAACCCAAATAACCGCCCTGATTCAAGAGGCCGACCTACACCTATAATTCTAGGGTGACAAATTAGGCACGTCAGGATCAAGTGTCCTAGTTCACCGAAGCGGCGGTTTCAATGAATCAACACTACTTGCATACGCAGAGATGAGTGCTGGGGAGGTACGTCTATAATCGTTGGTTGATGTAAGTGAGTGGCGGACATGTGCTCCTTTCTGGAACAACCCCGATTATAAGGATCTGAGTTTTTAGATCTTGACTCGGTCCGGTGCGCTGCGGGCCCTAAGGAGGCGAGACCTCGTGGTTACCCAACTTTCATAGATGGACATAACCCTTCCGGTACCGCACCCCGTAGCGGACGAGTGTAGTAGCGGTGTGTTGATAGAATCATAGTAGTGGTCACTGCTTTTGGCCACCCGTCTGAAGATTAAAATTACTGAGATATCGTACAACACAGTGGAACTTAGTTAGGTCCTACCAGCAACGTGGTATATACTGAGGATTTCGACGGGCAATGGATTCCTGATTTAAGAACTGTCTCGAGTACAACAGGGCAGTCATTCAGTACTTATGCTTCCAAGCCCTATTTGAATCATTTCCCTGGTTTGTCACCATAGATTGTCTTTGACACTCTTTCCGGGCAGGACGTGATGCTTCCGAGATAAGAAGAACGTTCGCGGCATCCCTACGGTATGTCGGGCTGGATTTAAGTCCCTGAAGATGGACTGCCGAAACGTCTCCAATGATCTCCTGAAGTTCTCACCAGTGAAGACGTCCATTCAGTGTTATTAACATGGTGGTTCGAGCAGTAAGGGAGAACCCGCAACACGCTTGCGGGTTCGACGAGCCGATGTCCCTAAGTACTGCCGACATAATGTCATTGATGCCCATTTCCGGTTCCTATAACGAACTGTATGGAGGTTCATTCCTCTGTGTCCCGGACAACAAGCAGGCGACAGGTTCTGCTAGTCCCTACGATGACAACTAGGTCCGTAGTCAGCTGATGGGGCACTGGGGATTTTCCCTCTAAAAATGTCTACCGCACAGATGGGCCACCGATCAGGGGTAACCTCTTCGTCTGTAATACTGTTCTCTTTCGTCGTCACATATGACGACTTTAGCGGGCAGAGCACTAAGG'/>

    <sequence taxon='73' value='AGCCTTGAAAGGCACTAAAATTGCACCCGCGGTCGAGGACTGTGAAGAGGGTAACCACACTTACCCATTCGAGAAATTAATTGCGGCCGGAAAAGGTACTTATACTAAACTGGAGTTCAATTGACCCAAGGGTCAAATCAGGTTCGCCGACGACGCGGCCATTGGGATGCATAACTCCATCCTCCCGTCTGGTCTATCTGAGTGAACTGGATTACTCGACTTAGGGGGTGTTCGCGGGACGATGTAGCCAGCGCTTGTACTCGACTTAGCCCCGATGTCGTTACTAAAGGGGTGGGATACGTGGCCCTTTCTCTCGCGTCGATTTTCCGTCTTCGCAAATAACAAGCTATGGTCGGTCTTGACAGCGCCACCGGTACGCACCCACGTCGCCGGTAGGTTTCGCAGAGTGGAATGATGTAAGAGTAGCCACGCTACTCGACCGAGTGCACCCGCAGTCCCCGATAATTCAAGCACAGTCGCAACTCCTCTAACGGGAGCTACGACTTTTTCCACTGCAGTTGACGATCCTTAGATAAGGTATTCTCCTGGCCACAAACTTCGCAAATCTCTTATACATGTTGGTCATGATGCCATGCCCTCCTATTGCAGGGCTATCGTAGGGTGTGTTAATGCAGCAAATTCTATGCGCCGACTTGGGTAATAAAATATGCATTGATACGGTCTTACAACGCCGATATACACGGTCCCGATAGGCTACCGAATATATGCGAGCGGGGTAAGTGTGTAGATGCGAAATCCGCAACAAGGGTCGGTCGTTACTTAGGCATAGGTAGAGTAGTTAGGCGAGGATGTATCGCCGTTGTATCCTTGCATATAACATGGGGTCATCCCCATAAAAATGGCGGGAATAACCCAAATAACCGCCCTGATTCAAGAGGCCGACCTACACCTATAATTCTAGGGTGACAAATTAGGCACGTCAGGATCAAGTGTCCTAGTTCACCGAAGCGGCGGTTTCAATGAATCAACACTACTTGCATACGCAGAGATGAGTGCTGGGGAGGTACGTCTATAATCGTTGGTTGATGTAAGTGAGTGGCGGACATGTGCTCCTTTCTGGAACAACCCCGATTATAAGGATTTGAGTTTTTAGATCTTGACTCGGTCCGGTGCGCTGCGGGCCCTAAGGAGGCGAGACCTCGTGGTTACCCAACTTTCATAGATGGACATAACCCTTCCGGTACCGCACCCCGTAGCGGACGAGTGTAGTAGCGGTGTGTTGATAGAATCATAGTAGTGGTCACTGCTTTTGGCCACTCGTCTGAAGATTAAAATTACTGAGATATCGTACAACACAGTGGAACTTAGTTAGATCCTACCAGCAACGTGGTATATACTGAGGATTTCGACGGGCAATGGATTCCTGATTTAAGAACTGTCTCGAGTACAACAGGGCAGTCATTCAGTACTTATGCTTCCAAGCCCTATTTGAATCATGTCCCTGGTTTGTCACCATAGATTGTCTTTGACACTCTTTCCGGGCAGGACGTGATGCTTCCGAGATAAGAAGAACGTTCGCGGCATCCCTACGGTATGTCGGGCTGGATTTAAGTCCCTGAAGATGGACTGCCGAAACGTCTCCAATGATCTCCTGAAGTTCTCACCAGTGAAGACGTCCATTCAGTGTTATTAACATGGTGGTTCGAGCAGTAAGGGAGAACCCGCAACACGCTTGCGGGTTCGACGAGCCGATGTCCCTAAGTACTGCCGACATAATGTCATTGATGCCCATTTCCGGTTCCTATAACGAACTGTATGGAGGTTCATTCCTCTGTGTCCCGGACAACAAGCAGGCGACAGGTTCTGCTAGTCCCTACGATGACAACTAGGTCCGTAGTCAGCTGATGGGGCACTGGGGATTTTCCCTCTAAAAACGTCTACCGCACAGATGGGCCACCGATCAGGGGTAACCTCTTCGTCTGTAATACTGTTCTCTTTCGTCGTCACATATGACGACTTTAGCGGGCAGAGCACTAAGG'/>

    <sequence taxon='106' value='AGCCTTGAAAGGCACTAAAATTGCACCCGCGGTCGAGGACTGTGAAGAGGGTAACCACACTTACCCATTCGAGAAATTAATTGCGGCCGGAAAAGGTACTTATACTAAACTGGAGTTCAATTGACCCAAGGGTCAAATCAGGTTCGCCGACGACGCGGCCATTGGGATGCATAACTCCATCCTCCCGTCTGGTCTATCTGGATGAACTGGATTACTCGACTTAGGGGGTGTTCGCGGGACGATGTAGCCAGCGCTTGTACTCGACTTAGCCCCGATGTCGTTAATAAAGGGGTGGGATACGTGGCCCTTTCTCTCGCGTCGATTTTCCGTCTTCGCAAATAACAAGCCATGGTCGGTCTTGACAGCGCCACCGGTACGCACCAACGTCGCCGGTAGGTTTCGCAGAGTGGCATGATGTAAGAGTAGCCACGCTACTCGACCGAGTGCACCCGCAGTCCCCGATAATTCAAGCACAGTCGCAACTCCTCTAACGGGAGCTACGATTTTTTCCACTGCAGTTGACGATCCTTAGATAAGGTATTCTCCTGGCCACAAACTTCGCAAATCTCTTATACATGTTGGTCATGATGCCATGCCCTCCTATTGCAGGGCTATCGTAGGGTGTGTTAATGCAGCAAGTTCTATGCGCCGACTTGGATAATAAAATATGCATTGATACGGTCTTACAACGTCGATATACACGGTCCCGATAAGCTCCCGAATATATGCGAGCTGGGTAAGTGTGTAGATGCGAAACCCGCAACAAGGGTCGGTCGTTACTTAGGCATAGGTAGAGTAGTTAGGCGAGGATGTATCGCCGTTGTATCCTTGCATATAACATGGGCTCATCCCCATAAAAATGGCGGGAATACCCCAAATAACCGCCCTGATTCAAGAGGCCGACCTACACCTATAATTCTAGGGTGACAAATTAGGCACGTCAGAATCAAGTGTCCTAGTTCACCGAAGCGGCGGTTTCAATGAATCAACACTACTTGCATACGCAGAGATGAGTGCTGGGGAGGTACGTCTATAATCGTTGGTTGATGTAAGTGAGTGGCGGACATGTGCTCCTTTCTGGAACAACCCCGATTGTAAGGATCTGAGTTTTTAGATCTTGACTCGGTCCGGTGCGCTGCGGGCCCTAAGGAGGCGAGACCTCGTGGTTACCCAACTTTCATAGATGGACATAACCCTTCCGGTACCGCACCCCGTAGCGGACGAGTGTAGTAGCGGTGTATTGATAGAACCATAGTAGTGGTCACTGCTTTTGGCCGCCCGTCTGAAGATTAAAATTACTGAGATCTCGTACAACACAGTGGAACTTAGTTAGGTCCTACCAGCAACGTGGTATATACTGAGGATTTCGACGGGCAATGGATTCCTGATTTAAGAACTGTCTCGAGTACAACAGGGCAGTCATTTAGTACTTATGCTTCCAAGCCCTATTTGAATCATCTCCCTGGTTTGTCACCATAGATTGTCTTTGACACTCTTTCCGGGCAGGACGTGATGCTTCCGAGATAAGAAGAACGTTCGCGGCATCCCTACGGTATGTCTGGCTGGATTTAAGTCCCTGAAGATGGACTGCCGAAACGTCTCCAATGATCTCCTGAAGTTCTCACCAGTGAAGACGTCCATTCAGTGTTATTAACATGGTGGTTCGAGCAGTAAGGGGGAACCCGCAACACGCTTGCGGGTTCGACGAGCCGATGTCCCTAAGTACTGCCGACATAATGTCATTGCTGCCCATTTCCGGTTCCTATAACGAACTGTATGGAGGTTCATTCCTCTGTGTCCCGGACAACAAGCAGGCGACAGGTTCTGCTAGTCACTACGATGACAACTAGGTCCGTAGTCAGCTGATGGGGCACTGGGGATTTTCCCTCTAAAAATGTCTACCGCACAGATGGGCCACCGATCAGGGGTAACCTCTTCGTCTGTAATACTGTTCTCTTTCGTCGTCACATATGACGACTTTAGCGGGTAGGGCACTAAGG'/>

    <sequence taxon='4' value='AGCCTTGAAAGGCACTAAAATTACACCCGCGGCCGAGGACTGTGAAGAGAGTAACCACACTTGCCCATTCGAGAAATTAATTGCGGCCGGAAAAAGTACTTATCCTAAACTGGAGTTCAATTGACCCAAGGGTCAAATCAGGTTTGCCGACGACGCGGCCATTGGGATGCATAACTCCATCCTCCCGTCTGGTCTATCTGAGTGAACTGGATTACTCGACTTAGGGGGTGTTCGCGGGACGATGTAGCCAGCGCTTATACTCGACTTAGCCCCGATGTCGTTACTAAAGGGGTGGGATACGTGGCCCTTTCTCTCGCGTCGATTTTCCGTCTTCGCAAATAACAAGCCATGGTCGGTCCTGACAGCGCCACCGGTACGCACCCACGTCGCCGATAGGTTTCGCAGAGTGGAATGATGTCAGAGTAGACACGCTACTCGACCGAGTGCACCCGCAGTCCTCGATAATTCAAGCACAGTCTCAACTCCTCTAACGGGAGCTACGACTTTTTCCACTGCAGTTGACGATCCTTAGATAAGGTATTCTCCTGGCCACAAACTTCGCAAATCTCTTATACATTTTGGTCATGATGCCATGCCCTCCTATTGCAGGGCTATCGTAGGGTGTGTTAATGCAGCAAGTTCTATGCGCCGACTTGGATAATAAAATATGCATTGATACGGTCTTACAACGCCGATATACACGGTCCCGATAAGCTCCCGAATATATGCGAGCGGGGTAAGTGTGTAGATGCGAAATCCGCAACAAGGGTCGGTCGTTACTTAGGCATAGGTAGAGTAGTTAGGCGAGGATGCATCGCCATTGTATCTTTGCATGTAACATGGGGTCATCCCCATAAAAATGGCGGGAATAACCCAAATAACCGCCCTGATTCAAGAGGCCAACCTACACCTATAATTCTAGGGTGACAAATTAGGCACGTCCGGATCAAGTGTCCTAGTTCACCGAAGCGGCGGTTTCAATGAATCAACACTACTTGCGTACGCAGAGATGAGTGCTGGGGAGGTACGTCTATAATCGTTGGTTGATGTAAGTGAGTGGCGGACATGTGCTCCTTTCTGGAACAACCCCGATTGTAAGGATCTGAGTTTTTAGATCTTGACTCGGTCCGGTGCGCTGCGGGCCCCAAGGGGGCGAGACCTCGTGGTTACCGAACTTTCATAGATGGACATAACCCTTCCGGTACCGCACCCCGTAGCGGACGAGTGTAGTAGCGGTGTGTTGATAGAATCATAGTAGTGGTCACTGCTTCTGGCCACCCGTCTGAAGATTAAAATTACTGAGATATCGTACAACACAGTGGAACTTAGTTAGGTCCTACCAGCAAGGTGGTATATACTGAGGATTTCGACGGGCAATGGATCCCTGCTTTAAGAACTGTCTCGAGTACAACAGGGCAGTCATTCAGTACTTATGCTTCCAACCCCCATTTGAATCATCTCCCTGGTTTGTCACCATAGATTGTCTTTGACACTCTTTCCGGGCAGGACGTGATGCTTCCGAGATAAGAAGAGCGTTCGCGGCATTCCTGCGGTATGTCTGGTTGGATTTAAGTCCCTGAAGATGGACTGTCTAAACGTCTCCAATGATCTCCTGAAGTTTTCACCAGTGAAGACGTCCATTCAGTGTTATTAACATGGTGGTTCGAGCAGTAAGGGAGAACCCGCAAAACGCTTGCGGGTTCGACGAGCCGATGTCCCTAAGTACTGCCGACATAATGTCATTGATGCCCATTTCCGGTTCCTATAACGAACTGTATGGAGGTTCATTCCTCTGTGTCCCGGGCAACAAGCAGGCGGCAGGTTCTGCTAGTCCCTACGATGACAACTAGGTCCGTAGTCAGCTGATGGGGCACTGGGGATCTTCCTTCTAAAAATGTCTCCCGCACAGATGGCCCACCGACCAGGGGTAACCTCTTCGTCTGTAATACTGTTCTCTTTCGTCGTCACATATGACGACTTTAGCGGGCAGAGCACTAAGG'/>

    <sequence taxon='8' value='AGCCTTGAAAGGCACTAAAATTACACCCGCGGCCGAGGACTGTGAAGAGGGTAACCACACTTGCCCATTCGAGAAATTAATTGCGGCCGGAAAAAGTACTTATCCTAAACTGGAGTTCAATTGACCCAAGGGTCAAATCAGGTTCGCCGACGACGCGGCCATTGGGATGCATAACTCCATCCTCCCGTCTGGTCTATCTGAGTGAACTGGATTACTCGACTTAGGGGGTGTTCGCGGGACGATGTAGCCAGCGCTTATACTCGACTTAGCCCCGATGTCGTTACTAAAGGGGTGGGATACGTGGCCCTTTCTCTCGCGTCGATTTTCCGTCTTCGCAAATAACAAGCCATGGTCGGTCCTGACAGCGCTACCGGTACGCACCCACGTCGCCGATAGGTTTCGCAGAGTGGAATGATGTCAGAGTAGACACCCTACTCGACCGAGTGCACCCGCAGTCCTCGATAATTCAAGCACAGTCTCAACTCCTCTAACGGGAGCTACGACTTTTTCCACTGCAGTTGACGATCCTTAGATAAGGTATTCTCCAGGCCACAAACTTCGCAAATCTCTTATACATTTTGGTCATGATGCCATGCCCTCCTATTGCAGGGCTATCGTAGGGTGTGTTAATGCAGCAAGTTCTATGCGCCGACTTGGATAATAAAATATGCATTGATACGGTCTTACAACGCCGATATACACGGTCCCGATAAGCTCCCGAATATATGCGAGCGGGGTAAGTGTGTAGATGCGAAATCCGCAGCAAGGGTCGGTCGTTACTTAGGCATAGGTAGAGTAGTTAGGCGAGGATGCATCGCCGTTGTATCTTTGCATGTAACATGGGGTCATCCCCATAAAAATGGCGGGAATAACCCAAATAACCGCCCTGATTCAAGAGGCCAACCTACACCTATAATTCTAGGGTGACAAATTAGGCACGTCCGGATCAAGTGTCCTAGTTCACCGAAGCGGCGGTTTCAACGAATCAACACTACTTGCGTACGCAGAGATGAGTGCTGGGGAGGTACGTCTATAATCGTTGGTTGATGTAAGTGAGTGGCGGACATGTGCTCCTTTCTGGAACAACCCCGATTGTAAGGATCTGAGTTTTTAGATCTTGACTCGGTCCGGTGCGCTGCGGGCCCCAAGGGGGCGAGACCTCGTGGTTACCGAACTTTCATAGATGGACATAACCCTTCCGGTACCGCACCCCGTAGCGGACGAGTGTAGTAGCGGTGTGTTGATAGAATCATAGTAGTGGTCACTGCTTTTGGCCACCCGTCTGAAGATTAAAATTACTGAGATATCGTACAACACAGTGGAACTTAGTTAGGTCCTACCAGCAAGGTGGTATATACTGAGGATTTCGACGGGCAATGGATCCCTGCTTTAAGAACTGTCTCGAGTACAACAGGGCAGTCATTCAGTACTTATGCTTCCAAGCCCTATTTGAATCATCTCCCTGGTTTGTCACCATAGATTGTCTTTGACACTCTTTCCGGGCAGGACGTGATGCTTCCGAGATAAGAAGAGCGTTCGCGGCATTCCTGCGGTATGTCTGGTTGGACTTAAGTCCCTGAAGATGGACTGTCTAAACGTCTCCAATGATCTCCTGAAGTTTTCACCAGTGAAGACGTCCATTCAGTGTTATTAACATGGTGGTTCGAGCAGTAAGGGAGAACCCGCAAAACGCTTGCGGGTTCGACGAGCCGATGTCCCTAAGTACTGCCGACATAATGTCATTGATGCCCATTTCCGGTTCCTATAACGAACTGTATGGAGGTTCATTCCTCTGTGTCCCGGGCAACAAGCAGGCGGCAGGTTCTGCTAGTCCCTACGATGACAACTAGGTCCGTAGTCAGCTGATGGGGCACTGGGGATCTTCCTTCTAAAAATGTCTACCGCACAGATGGCCCACCGACCAGGGGTAACCTCTTCGTCTGTAATACTGTTCTCTTTCGTCGTCACATATGACGACTTTAGCGGGCAGAGCACTAAGG'/>

    <sequence taxon='18' value='AGCCTTGAAAGGCACTAAAATTACACCCGCGGCCGAGGACTGTGAAGAGGGTAACCACACTTGCCCATCCGAGAAATTAATTGCGGCCGGAAAAAGTACTTATCCTAAACTGGAGTTCAATTGACCCAAGGGTCAAATCAGGTTCGCCGACGGCGCGGCCATTGGGATGCATAACTCCATCCTCCCGTCTGGTCTATCTGAGTGAACTGGATTACTCGACCTAGGGGGTGTTCGCGGGACGATGTAGCCAGCGCTTATACTCGACTTAGCCCCGATGTCGTTACTAAAGGGGTGGGATACGTGGCCCTTTCTCTCGCGTCGATTTTCCGTCTTCGCAAATAACAAGCCATGGTCGGTCCTGACAGCACCACCGGTACGCACCCACGTCGCCGATAGGTTTCGCAGAGTGGAATGATGTCAGAGTAGACACCCTACTCGACCGAGTGCACCCGCAGTCCTCGATAATTCAAGCACAGTCTCAACTCCTCTAACGGGAGCTACGACTTTTTCCACTGCAGTTGACGATTCTTAGATAAGGTGTTCTCCTGGCCACAAACTTCGCAAATCTCTCATACATTTTGGTCATGATGCCATGCCCTCCTATTGCAGGGCTATCGTAGCGTGTGTTAATGCAGCAAGTACTATGCGCCGACTTGGGTAATAAAATATGCATTGATACGGTCTTACAACGCCGATATACACGGTCCCGATAAGCTCCCGAATATATGCGAGCGGGGTAAGTGTGTAGATGCGAAATCCGCAACAAGGGTCGGTCGTTACTTAGGCATAGGTAGAGTAGTTAGGCGAGGATGCATCGCCGTTGTATCTTTGCATGTAACATGGGGTCATCCCCATAAAAATGGCGGGAATAACCCAAATAACCGCCCTGATTCAAGAGGCCAACCTACACCTATAATTCTAGGGTGACAAATTAGGCACGTCCGGATCAAGTGTCCTAGTTCACCGAAGCGGCGGTTTCAATGAATCAACACTACTTGCGTACGCAGAGATGAGTGCTGGGGAGGTACGTCTATAATCGTTGGTTGATGTAAGTGAGTGGCGGACATGTGCTCCTTTCTGGAACAACCCCGATTGTAAGGATCTGAGTTTTTAGATCTTGACTCGGTCCGGTGCGCTGCGGGCCCCAAGGGGGCGAGACCTCGTGGTTACCGAACTTTCATAGATGGACACAACCCTTCCGGTACCGCACCCCGTAGCGGACGAGTGTGGTATCGGTGTGTTGATAGAATCATAGTAGTGGTCACTGCTTTTGGCCACCCGTCTGAAGATTAAAATTACTGAGATATCGTACAACACAGTGGAACTTAGTTAGGTCCTACCAGCAAGGTGGTATATACTGAGGATTTCGACGGGCAATGGATCCCTGCTTTAAGAACTGTCCCGAGTACAACAGGGCAGTCATTCAGTACTTATGCTTCCAGGCCCTATTTGAATCATCTCCCTGGTTTGTCACCATAGATTGTCTTTGACACTCTTTCCGGGCAGGACGTGATGCTTCCGAGATAAGAAGAGCGTTCGCGGCATTCCTGCGGTATGTCTGGTTGGATTTAAGTCCCTGAAGATGGACTGTCTAAACGTCTCCAATGATCTCCTGAAGTCTTCACCAGTGAAGACGTCCATTCAGTGTTATTAACATGGTGGTTCGAGCAGTAAGGGAGAACCCGCAAAACGCTTGCGGGTTCGACGAGCCGATGTCCCTAAGTACTGCCGACATAATGTCATTGATGCCCATTTTCGGTTCCTATAACGAACTGTATGGAGGTTCATTCCTCTGTGTCCCGGGCAACAAGCAGGCGGCAGGTTCTGCTAGTCCCTACGATGACAACTAGGTCCATAGTCAGCTGATGGGGCGCTGGGGATCTTCCTTCTAAAAATGTCTACCGCACAGATGGCCCGCCGACCAGGGGTAACCTCTTCGTCTGTAATACTGTTCTCTTTCGTCGTCACATATGACGACTTTAGCGGGCAGAGCACTAAGG'/>

    <sequence taxon='25' value='AGCCTTGAAAGGCACTAAAATTACACCCGCGGCCGAGGACTGTGAAGAGGGTAACCACACTTGCCCATCCGAGAAATTAATTGCGGCCGGAAAAAGTACTTATCCTAAACTGGAGTTCAATTGACCCAAGGGTCAAATCAGGTTCGCCGACGACGCGGCCATTGGGATGCATAATTCCATCCTCCCGTCTGGTCTATCTGAGTGAACTGGATTACTCGACCTAGGGGGTGTTCGCGGGACGATGTAGCCAGCGCTTATACTCGACTTAGCCCCGATGTCATTACTAAAGGGGTGGGATACGTGGCCCTTTCTCTCGCGTCGATTTTCCGTCTTCGCAAATAACAAGCCATGGTCGGTCCTGACAGCACCACCGGTACGCACCCACGTCGCCGATAGGTTTCGCAGAGTGGAATGATGTCAGAGTAGACACCCTACTCGACCGAGTGCACCCGCAGTCCTTGATAATTCAAGCACAGTCTCAACTCCTCTAACGGGAGCTACGACTTTTTCTACTGCAGTTGACGATCCTTAGATAAGGTATTCTCCTGGCCACAAACTTCGCAAATCTCTTATACATTTTGGTCATGATGCCATGCCCTCCTATTGCAGGGCTATCGTAGCGTGTGTTAATGCAGCAAGTTCTATGCGCCGACTTGGATAATAAAATATGCATTGATACGGTCTTACAACGCCGATATACACGGTCCCGATAAGCTCCCGAATATATGCGAGCGGGGTAAGTGTGTAGATGCGAAATCCGCAACAAGGGTCGGTCGTTACTTAGGCATAGGTAGAGTAGTTAGGCGAGGATGAATCGCCGTTGTATCTTTGCATGTAACATGGGGTCATCCCCATAAAAATGGCGGGAATAACCCAAATAACCGCCCTGATTCAAGAGGCCAACCTACACCTATAATTCTAGGGTGACAAATTAGGCACGTCCGGATCAAGTGTCCTAGTTCACCGAAGCGGCGGTTTCAATGAATCAACACTACTTGCGTACGCAGAGATGAGTGCTGGGGAGGTACGTCTATAATCGTTGGTTGATGTAAGTGAGTGGCGGACATGTGCTCCTTTCTGGAACAACTCCGATTGTAAGGATCTGAGTTTTTAGATCTTGACTCGGTCCGGTGCGCTGCGGGCCCCAAGGGGGCGAGACCTCGTGGTTACCGAACTTTCATAGATGGACACAACCCTTCCGGTACCGCACCCCGTAGCGGACGAGTGTAGTAGCGGTGTGTTGATAGAATCATAGTAGTGGTCACTGCTTTTGGCCACCCGTCTGAAGATTAAAATTACTGAGATATCGTACAACACAGTGGAACTTAGTTAGGTCCTCCCAGCAAGGTGGTATATACTGAGGATTTCGACGGGCAATGGATCCCTGCTTTAAGAACTGTCTCGAGTACAACAGGGCAGTCATTCAGTACTTATGCTTCCAAGCCCTATTTGAATCATCTCCCTGGTTTGTCACCATAGATTGTCTCTGACACTCTTTCCGGGCAGGACGTGATGCTTCCGAGATAAGAAGAGCGTTCGCGGCATTCCTGCGGTATGTCTGGTTGGATTTAAGTCCCTGAAGATGGACTGTCTAAACGTCTCCAATGATCTCCTGAAGTTTTCACCAGTGAAGACGTCCATTCAGTGTTATTAACATGGTGGTTCGAGCAGTAAGGGAGAACCCGCAAGACGCTTGCGGGTTCGACGAGCCGATGTCCCTAAGTACTGCCGACATAATGTCATTGATGCCCATTTTCGGTTCCTATAACGAACTGTATGGAGGTTCACTCCTCTGTGTCCCGGGCAACAAGCAGGCGGCAGGTTCTGCTAGTCCCTACGATGACAACTAGGTCCATAGTCAGCTGATGGGGCACTGGGGATCTTCCTTCTAAAAATGTCTACCGCACAGATGGCCCACCGACCAGGGGTAACCTCTTCGTCTGTAATACTGTTCTCTTTCGTCGTCACATATGACGACTTTAGCGGGCAGAGCACTAAGG'/>

    <sequence taxon='32' value='AGCCTTGAAAGGCACTAAAATTACACCCGCGGCCGAGGACTGTGAAGAGGGTAACCACACTTGCCCATTCGAGAAATTAATTGCGGCCGGAAAAAGTACTTATCCTAAACTGGAGTTCAATTGACCCAAGGGTCAAATCAGGTTCGCCGACGACGCGGCCATTGGGATGCATAACTCCATCCTCCCGTCTGGTCTATCTGAGTGAACTGGATTACTCGACCTAGGGGGTGTCCGCGGGACGATGTAGCCAGCGCTTATACTCGACTTAGCCCCGATGTCGTTACTAAAGGGGTGGGATACGTGGCCCTTTCTCTCGCGTCGATTTTCCGTCTTCGCAAATAACAAGCCATGGTCGGTCCTGACAGCGCCACCGGTACGCACCCACGTCGCCGATAGGTTTCGCAGAGTGGAATGATGTCAGAGTAGACACCCTACTCGACCGAGTGCACCCGCAGTCCTCGATAATTCAAGCACAGTCTCAACTCCTCTAACGGGAGCTACGACTTTTTCCACTGCAGTTGACGATCCTTAGATAAGGTATTCTCCTGGCCACAAACTTCGCAAATCTCTTATACATTTTGGTCATGATGCCATGCCCTCCTATTGCAGGGCTATCGTAGCGTGTGTTAATGCAGCAAGTTCTATGCGCCGACTTGGATAATAAAATATGCATTGATACGGTCTTACAACGCCGATATACACGGTCCCGATAAGCTCCCGAATATATGCGAGCGGGGTAAGTGTGTAGATGCGAAATCCGCAACAAGGGTCGGTCGTTACTTAGGCATAGGTAGAGTAGTTAGGCGAGGATGCATCGCCGTTGTATCTTTGCATGTAACATGGGGTCATCCCCATAAAAATGGCGGGAATAACCCAAATAACCGCCCTGATTCAAGAGGCCAACCTACACCTATAATTCTAGGGTGACAACTTAGGCACGTCCGGATCAAGTGTCCTAGTTCACCGAAGCGGCGGTTTCAATGAATCAACACTACTTGCGTACGCAAAGATGAGTGCTGGGGAGGTACGTCTATAATCGTTGGTTGATGTAAGTGAGTGGCGGACATGTGCTCCTTTCTGGAACAACCCCGATTGTAAGGATCTGAGTTTTTAGATCTTGACTCGGTCCGGTGCGCTGCGGGCCCCAAGGGGGCGAGACCTCGTGGTTACCGAACTTTCATAGATGGACACAACCCTTCCGGTACCGCACCCCGTAGCGGACGAGTGTAGTAGCGGTGTGTTGATAGAATCATAGTAGTGGTCACTGCTTTTGGCCACCCGTCTGAAGATTAAAATTACTGAGATATCGTACAACACAGTGGAACTTAGTTAGGTCCTACCAGCAAGGTGGTATATACTGAGGATTTCGACGGGCAATGGATCCCTGCTTTAAGAATTGTCTCGAGTACAACAGGGCAGTCATTCAGTACTTATGCTTCCAAGCCCTATTTGAGTCATCTCCCTGGTTTGTCACCATAGATTGTCTTTGACACTCTTTCCGGGCAGGACGTGATGCTTCCGAGATAAGAAGAGCGTTCGCGCCATTCCTGCGGTATGTCTGGTTGGATTTAAGTCCCTGAAGATGGACTGTCTAAACGTCTCCAATGATCTCCTGAAGTTTTCACCAGTGAAGACGTCCATTCAGTGTTATTAACATGGTGGTTCGAGCAGTAAGGGAGAACCCGCAAAACGCTTGCGGGTTCGACGAGCCGATGTCCCTAAGTACTGCCGACATAATGTCATTGATGCCCATTTCCGGTTCCTATAACGAACTGTATGGAGGTTCATTCCTCTGTGTCCCGGGCAACAAGCAGGCGGCAGGTTCTGCTAGTCCCTACGATGACAACTAGGTCCATAGTCAGCTGATGGGGCACTGGGGATCTTCCTTCTAAAAATGTCTACCGCACAGATGGCCCACCGACCAGGGGTAACCTCTTCGTCTGTAATACTGTTCTCTTTCGTCGTCACATATGACGACTTTAGCGGGCAGAGCACTAAGG'/>

    <sequence taxon='132' value='AGCCTTGAAAGGCACTAAAATTACACCCGCGGCCGAGGACTGTGGAGAGGGTAACCACACTTGCCCATTCGAGAAATTAATTGCGGCCGGAAAAAGTACTTATCCTAAACTGGAGTTCAATTGACCCAAGGGTCAAATCAGGTTCGCCGACGACGCGGCCATTGGGATGCATAACTCCATCCTCCCGTCCGGTCTATCTGAGTGCACTGGATTACTCGACCTAGGGGGTGTTCGCGGGACGATGTAGCCAGCGCTTATACTCGACTTAGCCCCGATGTCGTTACTAAAGGGGTGGGATACGTAGCCCTTTCTCTCGCGTCGATTTTCCGTCTTCGCAAATAACAAGCCATGGTCGGTCCTGACAGTGCCACCGGTACGCACCCACGTGGCCGATAGGTTTCGCGGAGTGGAATGATGTCAGAGTAGACACCCTACTCGACCGAGTGCACCCGCAGTCCACGATAATTCAAGCACAGTCTCAACTCCTCTAACTGGAGCTACGACTTTTTCCACTGCAGTTGACGATCCTTAGATAAGGTATTCTCCTGGCCACAAAATTCGCAAATCTCTTATACATTTTGGTCATGATGCCATGCCCTCCTATTGCAGGGCTATCGTAGCGTGTGTTAATGTAGCAAATTCTATGCGCCGACTTGGATAATAAAATATGCATTGATACGGTCTTACAACGCCGATATACACGGTCCCGATAAGCTACCGAATATATGCGAGCGGGGTAAGTGTGTAGATGCGAAATCCGCAACAAGGGTCGGTCGTTACTTAGGCATAGGTAGAGTAGTTAGGCGAGGATACATCGCCGTTGTATCTTTGCATGTGACATGGGGTCATCCCCATAAAAATGGCGGGAATAACCCAAATAACCGCCCTGATTCAAGAGGCCAACCTACACCTATAATTCTAGGGTGACAAATTAGGCACGTCCGGATCAAATGTCCTAGTTCGCCGAAGCGGCGGTTTCAATGAATCAACACTACTTGCGTACGCAGAGATGAGTGCTGGAGACGTACGTCTATAATCGTTGGTTGATGTAAGTGAGTGGCGGACATGTGCTCCTTTCTGGAACAACCCCGATTGTAAGGATCTGAGTTTTTAGATCTTGACTCGGTCCGGTGCGCTGCGGGCCCCAAGGGGGCGAGACCTCGTGGTTACCGAACTTTCATAGATGGACACAACCCTTCCGGTACCGCACCACGTAGCGGACGAGTGTAGTAGCGGTGTGTTGATAGAATCATAGTAGTGGTCACTGCTTTTGGCCACCCGTCTGAAAATTAAAATTACTGAGATATCGTACAACACAGTGGAACTTAGTTAGGTCCTACCAGCAAGGTGGTATATACTGAGGATTTCGACGGGCAATGGATCCCGGCTTTAAGAACCGTCTCGAGTACAACAGGGCAGTCATTCAGTACTTATGCTTCCAAGCCCTATTTGAATCATCTCCCTGGTTTGTCACCATAGATTGTCTTTGACACTCTTTCCGGGCAGGACGTGATGCTTCCGAGATAAGAAGAGCGTTCGCGGCATTCCTGCGGCATGTCTGGTTGGATTTAAGTCCCTGAAGATGGACTGTCTAAACGTCTCCAATGATCTCCTGAAGTTTTCACCAGTGAAGACGTCCATTCAGTGTTATTAACATGGTGGTTCGAGCAGTAAGGGAGAACCCGCAAAACGCTTGCGGGTTTGACGAGCCGATGTCCCTAAGTACTGCCGACATGATGTCATTGATGCCCATTTCCGGTTCCTATAACGAACTGCATGGAGGTTCATTCCTCTGTGTCCCGGGCAACAAGCAGGCGGCAGGTTCTGCTAGTCCCTACGATGATAACTAGGTCCATAGTCAGCTGATGGGGCACTGGGGATCTTCCTTCTAAAAATGCCTACCGCACAGATGGCCCACCGACCAGGGGTGACCTCTTCGTCTGTAATACTGTTCTCTTTCCTCGTCACATATGACGACTTTAGCGGGCAGAGCACTAAGG'/>

    <sequence taxon='12' value='AACCTTGAAAGGCACTAAAATTACACCCGCGGCCGAGGACTGTGAAGAGGGTAACCACACTTGCCCATTCGAGAAATTAATTGCGGCCGGAAAAAGTACTTATCCTAAACTGGAGTTCAATTGACCCAAGGGTCAAATCAGGTTCGCCGACGACGCGGCCATTGGGATGCATAACTCCATCCTCCCGTCTGGTCTATCTGAGTGAACTGGATTACTTGACTTAGGGGGTGTTCGCGGGACGATGTAGCCAGCGCTTATACTCGACTTAGCCCCGATGTCGTTACTAAAGGGGTGGGATACGTGGCCCTTTCTCTCGCGTCGATTTTCCGTCTTCGCAAATAACAAGCCATGGTCGGTCCTGACAGCGCCACCGGTACGCACCCACGTCGCCGATAGGTTTCGCAGAGTGGAATGATGTCAGAGTAGACACGCTACTCGACCGAGTGCACCCGCAGTCCTAGATAATTCAAGCACAGTCTCAACTCCTCTAACGGGAGCTACGACTTTTTCCACTGCAGTTGACGATCTTTAGATAAGGTATTCTCCTGGCCACAAACTTCGCAAATCTCTTATACATGTTGGTCATGATGCCATGCCCTCCTATTGCAGGGCTATCGTAGGGTATGTTAATGCAGCAAGTTGTATGCGCCGACTTGGATAATAAAATATGCATTGATACGGTCCTACAACGCCGATATACACGGTCCCGATAAGCTCCCGAATATATGCGAGCGGGGTAAGTGTGTAGATGCGAAATCCGCAACAAGGGTCGGTCGTTACTTAGGCATAGGTAGAGTAGTTAGGCGAGGATGCATCGCCGTTGTATCTTTGCATGTAACATGGGGTCATCCCCATAAAAATGGCGGGAATAACCCAAATAACCGCCCTGATTCAAGAGGCCGACCTACACCTATAATTCTAGGGTGACAAATTAGGCACGTCCGGATCAAGTGTCTTAGTTCACCGAAGCGGCGGTTTCAATGAATCAACACTACTTGCGTACGCAGAGATGAGTGCTGGGGAGGTACGTCTATAATCGTTGGTTGATGTAAGTGAGTGGCGGACATGTGCTCCTTTCTGGAACAACCCCGATTGTAAGGATTTGAGTTTCTAGATCTTGACTCGGTCCGGTGCGCTGCGGGCCCCAAGGGGGCGAGACCTCGTGGTTACCGAACTTTCATAGATGGACATAATCCTTCCGGTACCGCACCCCGTAGCGGACGAGTGTAGTAGCGGTGTGTTGATAGAATCATAGTAGTGGTCACTGCTTTTGGCCACCCGTCTGAAGATTAAAATTACTGAGATATTGTACAACACAGTGGAACTTAGTTAGGTCCTACCAGCAAGGTGGTATATACTGAAGATTTCGACGGGCAATGGATCCCTGCTTTAAGAACTGTCTCGAGTACAACAGGGCAGTCATTCAGTACTTATGCTTCCAAGCCCTATTTGAATCATCTCCCTGGTTTGTCACCATAGATTGTCTTTGACACTCTTTCCGGGCAGGACGTGATGCTTCCGAGATAAGAAGAGCGTTCGCGGCATTCCTGCGGTATGTCTGGTTAGATTTAAGTCCCTGAAGATGGACTGTCTAAATGTCTCCAATGATGTCCTGAAGTTCTCACCAGTGCAGACGTCCATTCAGTGTTATTAACATGGTGGCTCGAGCAGTAAGGGAGTGCCCGCAAAACGCTTGCGGGTTCGACGAGCCGATGTCCCTAAGTACTGCCGACATAATGTCATTGATGCCCATTTCCGGTTCCTATAACGAACTGTATGGGGGTTCATTCCTCTGTGTCCCGGGCAACAAGCAGGCGGCAGGTTCTGCTAGTCCCTAAGATGACAACTAGGTCCGTAGTCAGCTGATGGGGCACTGGGGATCTTCCTTCTAAAAATGTCTACCGCACAGATGGCCCACCGACCAGGGGTAACCTCTTCGTCTGTAATACTGTTCTCTTTCGTCGTCACATATGACGACTTTAGCGGGCAGAGCACTAAGG'/>

    <sequence taxon='87' value='AACCTTGAAAGGCACTAAAATTACACCCGCGGCCGAGGACTGTGAAGAGGGTAACCACACTTGCCCATTCGAGAAATTAATTGCGGCCGGAAAAAGTACTTATCCTAAACTGGAGTTCAATTGACCCAAGGGTCAAATCAGGTTCGCCGACGACGCGGCCATTGGGATGCATAACTCCATCCTCCCGTCTGGTCTATCTGAGTGAACTGGATTACTCGACTTAGGGGGTGTTCGCGGGACGATGTAGCCAGCGCCTATACTCGACTTAGCCCCGATGTCGTTACTGAAGGGGGGGGATACGTGGCCCTTTCTCTCGCGTCGATTTTCCGTCTTCGCAAATAACAAGCCATGGTCGGTCCTGACAGCGCCACCGGTACGCACCCACGTCGCCGATAGGTTTCGCAGAGTGGAATGATGTCAGAGTAGACACGCTACTCGACCGAGTGCACCCGCAGTCCTAGATAATTCAAGCACAGTCTCAACTCCTCTAACGGGAGCTACGACTTTTTCCACTGCAGTTGACGATCCTTAGATAAGGTACTCTCCTGGCCACAAACTTCGCAAATCTCTTATATATGTTGGTCATGATGCCATGCCCTCCTATTGCAGGGCTATCGTAGGGTGTGTTAATGCAGCAAGTTGTATGCGCCGACTTGGATGATAAAATATGCATTGATACGGTCTTACAACGCCGATATACACGGTCCCGTTAAGCTCCCGAATATATGCGAGCGGGGTAAGTGTGTAGATGCGAAATCCGCAACAAGGGTCAGTCGTTACTTAGGTATAGGTAGAGTAGTTAGGCGAGGATGCATCGCCGTTGTATCTTTGCATGTAACATGGGGTCATCCCCATAAAAATGGCGGGAATAACCCAAATAACCGCCCTGATTCAAGAGGCCAACCTACACCTATAATTCTAGGGTGACAAATTTGGCACGTCCGGATCAGGTGCCTTAGTTCACCGAAGCGGCGGTTTCAATGAATCAACACTACTTGCGTACGCAGAGATGAGTGCTGGGGAGGTACGTCTATAATCGTTGGTTGATGTAAGTGAGTGGCGGACATGTGCTCCTTTCTGGAACAACCCCGATTGTAAGGATCTGAGATTTTAGATCTTGATTCGGTCCGGTGCGCTGCGGGCCCCAAGGGGGCGAGACCTCGTGGTTACCGAACTTTCATAGATGGACATAACCCTTCCGGTACCGCACCCCGTAGCGGACGAGTGTAGTAGCGGTGTGTTGATAGAATCATAGTAGTGGTCACTGCTTTTGGCCACCCGTCTGGAGATTAAAATTACTGAGATATCGTACAACACAGTGGAACTTAGTTAGGTTCTACCAGCAAGGTGGTATATACTGAGGATTTCGACGGGCAATGGATCCCTGCTTTAAGAACTGTCTCGAGTACAACAGGGCAGTCATTCAGTACTTATGCTTCCAAGCCCTATTTGAATCATCTCCCTGGTTTGTCACCATAGATTGTCTTTGACACTCTTTCCGGGCAGGACGTGATGCTTCCGAGATAAGAAGAGCGTTCGCGGCATTACTGCGGTATGTGTGGTTAGATTTAAGTCCCTGAAGATGGACTGTCTAAACGTCTCCAATGATCTCCTGAAGTTCTCACCAGTGAAGACGTCCATTCAGTGTTATTAACATGGTGGTTCGAGCAGTAAGGGAGTACCCGCAAAACGCTTGCGGGTTCGACGAGCCGATGTCCCTAAGTACTGCCGACATAATGTCATTGATGCCCATTTCCGGTTCCTATAACGAACTGTATGGAGGTTCATTCCTCTGTGTCCCGGGCAACAAGCAGGCGGCAGGTTCTGCTAGTCCCTAAGATGACAACTAGGTCCGTAGTCAGCTGATGGGGCACTGGGGATCTTCCTCCTAAAAATGTCTACCGCACAGATGGCCCACCGACCAGGGGTAACCTCTTCGTCTGTAATACTGTTCTCTTTCGTCGTAACATATGACGACCCTAGCGGGCAGAGCATTAAGG'/>

    <sequence taxon='26' value='AGCCTTGAAAGGCACTAAAATTACACCCGCGGCCGAGGACTGTGAAGAGGGTAACCACACTTGCCCATTCGAGAAATTAATTGCGGCAGGAAAAAGTACTTATCCTAAACTGGAGTTCAATTGACCCAAGGGTCAAATCAGGTTCGCCGACGACGCGGCCATTGGGATGCATAACTCCATCCTCCCGTCTGGTCTATCTGAGTGAACTGGATTACTCGACTTAGGGGGTGGTCGCGGGACGATGTAGCCAGCGCTTATACTCGACTTAGCCCCGATGTAGTTACTAAAGGGGTGGGATACGTGGCCCTTTCTCTCGCGTCGATTTTCCGTCTTCGCAAATAACAAGCCATGGTCGGTCCTGACAGCGCCACCGGTACGCACCCACGTCGCCGATAGGTTTCGCAGAGTGGAATGATGTCAGAGTAGACACGCTACTCGACCGAGTGCACCCGCAGTCCTCGATAATTCAAGCACAGTCTCAACTCCTCTAACGGGAGCTACGACTTTTTCCACTGCAGTTGACGATCCTTAGATAAGGTATTCTCCTGGCCACAAACTTCGAAAATCTCTTATACATGTTGGTCATGATGCCATGCCCTCCTATTGCAGGGCTATCGTAGGGTGTGTTAATGCAGCAAGTTCTATGCGCAAACTTGGATAATAAAATATGCATTGATACGGTCTTACAACGCCGATATACACGGTCCCGATAAGCTCCCGAATATATGCGAGCGGGGTAAGTATGTAGATGCGAAATCCGCAACAAGGGTCGGTCGTTACTTAGGCATAGGTAGAGTAGTTAGGCGAGGATGCATCGCCGTTGTATCTTTGCATGTAACATGGGGTCATCCCCATAAAAATGGCGGGAATAACCCAAATAACCGCCCTGATTCAAGAGGCCAACCTACACCTATAATTCTAGGGTGACAAATTAGGCACGTCCGGATCAAGTGTCCTAGTTCACCAAAGCGGCGGTTTCAATGAATCAACACTATTTGCGTACGCAGAGATGAGTGCTGGGGAGGTACGTCTATAATCGTTGGTTGATGTAAGTGAGTGGCGGACATGTGCTCCTTTCTGGAACAACCCCGATTGTAAGGATCTGAGTTTTTAGATCTTGACTCGGTCCGGTGCGCTGCGGGCCCCAAGGGGGCGAGACCTCGTGGTTACCGAACTTTCATAGATGGACATAACCCTTCCGGTACCGCACCCCGTAGCGGACGAGTGTAGTAGCGGTGTGTTGATAGTATCATAGTAGTGGTCACTGCTTTTGGCCACCCGTCTGAAGATTAAAATTACTGAGATATCGTACAACACAGTGGAACTTAGTTAGGTCCTACCAGCAAGGTGGTATATACTGAGGATCTCGACGGGCAATGGATCCCTGCTTTAAGAACTGTCTCGAGTACAACAGGGCAGTCATTCAGTACTTATGCTTCCAAGCCCTATTTGAATCATCTCCCTGGTTTGTCACCATAGATTGTCTTTGACACTCTTTCCGGGCAGGACGTGATGCTTCCGAGATAAGAAGAGCGTTCGCGGCATTCCTGCGGTATGTCTGGTTGGATTTAAGTCCCTGAAGATGGACTGTCTAAACGTCTCCAATGATCTCCTGAAGTTCTCACCAGTGAAGACGTCCATTCAGTGTTATTAACATGGTGGTTCGAGCAGTAAGGGAGAACCCGCAAAACGCTTGCGGGTTCGACGAGCCGATGTCCCTAAGTACTGCCGACATAATGTCATTGATGCTCATTTCCGGTTCCTATAACGAACTATATGGAGGTTCATTCCTCTGTGTCCCGGGCAACAAGCAGGCGGCAGGTTCTGCTAGTCCCTACGATGACAACTAGGTCCGTAGTCAGCTGATGGGGCACTGGGGATCTTCCTTCTAAAAATGTCTACCGCACAGATGGCCCACCGACCAGGGGTAACCTCTTCGTCTGTAATACTGTTCTCTTTCGTCGTCATATATGACGACTTTAGCGGGCAGAGTACTAAGG'/>

    <sequence taxon='44' value='AGCCTTGAAAGGCACTAAAATTACACCCGCGGCCGAGGGCTGTGAAGAGGGTAACCACACTTGCCCATTCGAGAAATTAATTGCGGCAGGAAGACGTACTTATCCTAAACTAGAGTTCAATTGAACCAAGGGTCAAATCAGGTTCGCCGACGACGCGGCCATTGGGATGCATAACTCCATCCTCCCGTCTGGTCTATCTGAGTGAACTGGATTACTCGACTTAGGGGGTGGTCGCGGGACGATGTAGCCAGCGCTTATACTCGACTTAGCCCCGATGTAGTTACTAAAGGGGTGGGATACGTGGCCCTTTCTCTCGCGTCGATTTTCCGTCTTCGCAAATAACAAGCCATGGTCGGTCCTGACAGCGCCACCGGTACGCACCCACGTCGCCGATAGGTTTCGCAGAGTGGAATGATGTCAGAGTAGACACGCTACTCGACCGAGTGCACCCGCAGTCCTCGATAATTCAAGCACAGTCTCAACTCCTCTAACGGGAGTTACGACTTTTTCCACTGCAGTTGACGATCCTTAGATAAGGTATTCTCCTGGCCACAAACTTCGCAAATCTCTTATCCATGCTGGTCATGATGCCAGGCCCTCCTACTGCAGGGCTATCGTAGTGTGTGTTAATGCAGCAAGTTCTATGCGCAAACTTGTATAATAAAATATGCATTGATACGATCTTACAACGCCGATATACACGGTCCCGATAAGCTCCCGAATATATGCGAGCGGGGTAAGTATGTAGATGCGAACTCCGCAACAAGGGTCGGTCGTTACTTAGGCATAGGTAGAGTAGTTAGGCGGGGATGCATCGCCGTTGTATCTTTGCATGTAACATGGGGTCATCCCCATAAAAATGGCGGGAATAACCCAAATAACCGCCCTGATTCAAGAGGCCAACCTACACCTATAATTCTAGGGTGACAAATTAGGCACGTCCGGATCAACTGTCCTAGTTCACCGAAGCGGCGGTTTCAATGAATCAACACTATTTGCGTACGGAGAGATGAGTGCTGGGGAGGTACGTCTATAATCGTTGGTTGCTGTAAGTGAGTGGCGGACATGTGCTCCTTTCTCGAACGACCCCGATTGGAAGGATCTGAGTTTTTAGATCTTGACTCGGTCCGGTGCGCTGCGGGCCCCAAGGGGGCGAGACCTCGTGGTTACCGAACTTTCATAGATGGACATAACCCTTCCGGTACCGCACCCCGTAGCGGACGAGTGTAGTAGCGGTGTGTTGATAGTATCATAGTAGTGGTCGCTGCTTTTGGCCACCCGTCTGAAGATTAAAATTACTGAGATATCGTACAACACAGTGGAACTTAGTTCGGTCCTACCAGCAAGGTGGTATATACTGAGGATCTCGACGGGCAATGGATCCCTGCTTTAAGAACTGTCTCGAGTACAACAGGGCAGTCACTCAGTACTTATGCTTCCAAGCCCTATTTGAATCATCTCCCTGGTTTGTCACCATAGGTTGTCTTTGACACTCTTTCCGGGCAGGACGTGATGCTTCCGAGATAAGAAGAGCGTTCGCGGCATTTCTGCGGTATGTCTGGTTGGATTTAAGTCCCTGAAGATGGACTGTCTAAACGTCTCCAATGATCTCCTGAAGTTCTCACCAGTGAGGACGTCCATTTAGTGTTATTAACATGGTGGTTCGAGCAGTAAGGGAGAACCCGCAAAACGCTTGCGGGTTCGACGAGCCGATGTCCCTAAGTACTGCCGACACAATGTCATTGATGCTCATTTCCGGTTTCTATAACGAACTATATGGAGGTTCATTCCTCTGTGTCCCGGGCAACAAGCAGGCGGCAGGTTCTGCTAGTCCCTACGATGACAACTAGGTCCGTAGTCAGCTGATGGGGCACTGGGGATCTTCCTTCTAAAAATGTCTACCGCACAGATGGCCCACCGACCAGGGGTAACCTCTTCGTCTGTAATGCTGTTCTCTTTCGTCGTCATATATGACGACTTTAGCGGGCACAGTACTAAGG'/>

    <sequence taxon='112' value='AGCCTTGAAAGGCACTAAAATTACACCCGCGGCCGAGGGCTGTGAAGAGGGTAACTACACTTGCCCATTCGAGAAATTAATTGCGGCAGGAAAACGTACTTATCCTAAACTAGAGTTCAATTGACCCAAGGGTCAAATCAGGTTCGCCGACGACGCGGCCATTGGGATGCATAACTCCATCCTCCCGTCTGGTCTATCTGAGTGAACTGGATTACTCGACTCAGGGGGTGGTCGCGGGACGATGTAGCCAGCGCTTATACTCGACTTAGCCCCGATGTAGTTACTAAAGGGGTGGGATACGTGGCCCTTTCTCTCGCGTCGATTTTCCGTCTTCGCAAATAACAAGCCATGGTCGGTCCTGACAGCGCCACCGGTACGCACCCACGTCGCCGATAGGTTTCGCAGAGTGGAATGATGTCAGAGTAGACACGCTACTCGACCGAGTGCACCCGCAGTCCTCGATAATTCAAGCACAGTCTCAACTCCTCTAACGGGAGTTACGACTTTTTCCACTGCAGTTGACGATCCTTAAATAAGGTATTCTCCTGGCCACAAACTCCGCAAATCTCTTATCCATGTTGGTCATGATGCCATGCCCTCCTATTGCAGGGCTACCGTAGGGTGTGTTAATGCAGCAAGTTCTATGCGCAAACTTGTATAATAAAATATGCATTGATACCGTCTTACAACGCCGATATACACGGTCCCGATAAGCTCCCGAATATATGCGAGCGGGGTAAGTATGTAGATGCGAAATCCGCAACAAGGGTCGGTCGTTACTTAGGCATAGGTAGAGTAGTTAGGCGAGGATACATCGCCGTTGTATCTTTGCATGTAACATGGGGTCATCCCCATAAAAATGGCGGGAATAACCCAAATAACCGCCCTGATTCAAGAGGCCAACCTACACCTATAATTCTAGGGTGACAAATTAGGCACGTCCGGATCAAGTGTCCTAGTTCACCGAAGCGGCGGTTTCAATGAATCAACACTATTTGCGTACGCAGAGATGAGTGCTGGGGAGGTCCGTCTATAATCGTTGGTTGATGTAAGTGAGTGGGGGACATGTGCTCCTTTCTGGAACAACCCCGATTGTAAGGATCTGAGTTTTTAGATCTTGACTCGGTCTGGTGCGCTGCGGGCCCCAAGGGGGCGAGACCTCGTGGTTACCGAACTTTCATAGATGGACATAACCCTTCCGGTACCGCACCCCGTAGCGGACGAGTGTAGTAGCGGTGTGTTGATAGTATCATAGTAGTGGTCACTGCTTTTGGCCACCCGTCTGAAGATTAAAATTACTGAGATATCGTACAACACAGTGGAACTTAGTTAGGTCCTACCAGCAAGGTGGTATATACTGAGGATCTCGATGGGCAATGGATCCCTGCTTTAAGAACTGTATCGAGTACAACAGGGCAGTCATTCAGTACTTATGCTTCCAAGCCCTATTTGAATCATCTCCCTGGTTTGTCACCATAGATTGTCTTTGACACTCTTTCCGGGCAGGACGTGATGCTTCCGAGATAAGAAGAGCGTTCGCGGCATTTCTGCGGTATGTCTGGTTGGATTTAAGTCCTTGAAGATGGACTGTCTAAACGTCTCCAATGATCTCCTGAAGTTCTCACCAGTGAAGACGTCCATTTAGTGTTATTAACATGGTGGTTCGAGCAGTAAGGGAGAACCCGCAAAACGCTTGCGGGCTCGACGAGCCGATGTCCCTAAGTACTGCCGACACAATGTCATTGATGCTCATTTCCGGTTCCTATAACGAACTATATGGAGGTTCATTCCTCTGTGCCCCGGGCAACAAGCAGGCGGCAGGTTCTGCTAGTCCCTACGATGACAACTAGGTCCGTAGTCAGCTGATGGGGCACTGGGGATCTTCCTTCTAAAAATGTCTACCGCACAGATGGCCCACCGACCAGGGGTAACCTCTTCGTCTGTAATGCTGTTCTCTTTCGTCGTCATATATGACGACTTTAGCGGGCACAGTACTAAGG'/>

    <sequence taxon='76' value='AGCATTGGAAGGCACTAAAATTACACCCGCGGCCGAGGGCTGTGAAGAGGGTAACCACACTTGCCCATTCGAGAAATTAATTGCGCCAGGAAAACGTACTTATCCCAAACTAGAGTTCAATTGACCCAAGGGTCAAATCAGGTTCGCCGATGACGCGGCCATTGGGATGCATAACTCCATCCTCCCGTCTGGTCTATCTGAGTGAACTGGATTACTCGACTTAGGGGGTGGTCGCGGGACGATGTAGCCAGCGCTTATACTCGACTTAGCTCCGATGTAGTTACTAAAGGGGTGGGATACGTGGCCCTTTCTCTCGCGTCGATTTTCCGTCTTCGCAAATAACAAGCCATGGTCGGTCCTGACAGCGCCACCGGTACGCACCCACGTCGCCGATAGGTTTCGCAGAGTGGAATGATGTCAGAGTAGACACGCTACTCGGCCGAGTGCACCCGCAGTCCTCGATAATTCAAGCACAGTCTCAACTCCTCTAACGGGAGTTACGACTTTTTCCACTGCAGTTGACGATCTTTAGATAAGGTATTCTCCTGGCCACAAACTTCGCAAATCTCTTATCCATGTTGGTCATGATGCCATCCCCTCCTATTGCAGGGCTATCGTAGGGTGTGTTAATGCAGCAAGTTCTATGCGCAAACTTGTATAATAAAATATGCATTGATACGGTCTTACAACGCCGATATACACGGTCCCGATAAGCTCCCGAATATATGCGAGCGGGGTAAGTATGTAGATGCGAAATCCGCAACAAGGGTCGGTCGTTACTTAGGCATAGGTAGAGTAGTTAGGCGAGGATGCATCGCCGTTGTATCTTTGCATGTAACATGGGGTCATCCCCATAAAAATGGCGGGAATAACCGAAATAACCGCCCTGATTCAAGAGGCCAACCTACACCTATAATTCTAGGGTGACAAATTAGGCACGTCCGGATCAAGTGTCCTAGTTCACCGAAGCGGCGGTTTCAATGAATCAACACTATTTGCGTACGCAGAGATGAGTGCTGGGGAGGTACGTCTATAATCGTTGGTTGATGTAAGTGAGTGGCGGACATGTGCTCCTTTCTGGGACAACCCCGATTGTAAGGATCTGAGTTTTTAGATCTTGACTCGGTCCGGTGCGCTGCGGGCCCCAAGGGGGCGAGACCTCGCGGTTACCGAACTTTCATAGATGGACATAACCCTTCCGGTACCGCACCCCGTAGCGTACGAGTGTAGTAGCGGTGTGTTGATAGTATCATAGTAGTGGTCACTGCTTTTGGCCACCCGTCTGAAGATTAAAATTACTGAGATATCGTACAACACAGTGGAACTTAGTTAGGTCCTACCAGCAAGGTGGTATATACTGAGGATCTCGACGGGAAATGGATCCCTGCTTTAAGAACTGTCTCGAGTACAACAGGGCAGTCATTCAGTACTTATGCTTCCAAGCCCTATTTGAATCATCTCCCTGGTTTGTCACCATAGATTGTCTTTGACACTCTTTCCGGGCAGGACGTGATGCTTCCGAGATAAGAAGAGCGTTCGCGGCATTCCTGCGGTATGTCTGGTTGGATTTAAGTCCCTGAAGATGGACTGTCTAAACGTCTCCAATGATCTCCTGAAGTTCTCACCAGTGAAGACGTCCATTTAGTGTTATTAACATGGTGGTTCGAGCAGTAAGGGAGAACCCGCAAAACGCTTGCGGGTTCGACGAGCCGATGTCCCTAAGTACTGCCGACACAATGTCATTGATGCTCATTTCCGGTTCCTATAACGAACTATATGGAGGTTCATTCCTCTGTGTCCCGGGCAACAAGCAGGCGGCAGGTTCTGCTAGTCCCTACGATGACAACTAGGTCCGTAGTCAGCTGATGGGGCACTGGGGATCTTCCTTCTAAAAATGTCTACCGCACAGATGGCCCACCGACCAGGGGTAACCTCTTCGTCTGTAATACTGTTCTCTTTCGTCGTCATATATGACGACTTTAGCGGGCACAGTACTAAGG'/>

    <sequence taxon='123' value='AGCATTGGAAGGCACTAAAATTACACCCGCGGCCGAGGGCTGTGAAGAGGGTAACCACACTTGCCCATCCGAGAAATTAATTGCGCCAGGAAAACGTACTTATCCCAAACTAGAGTTCAATTGACCCAAGGGTCAAATCAGGTTCGCCGATGACGCGGCCATTGGGATGCATAACTCCATCCTCCCGTCTGGTCTATCTGAGTGAACTGGATTACTCGACTTAGGGGGTGGTCGCGGGACGATGTAGCCAGCGCTTATACTCGACTTAGCTCCGATGTAGTTACTAAAGGGGTGGGATACGTGGCCCTTTCTCTCGCGTCGACTTTCCGTCTTCGCAAATAACAAGCCATGGTCGGTCTTGACAGCGCCACCGGTACGCACCCACGTCGCCGATAGGTTTCGCAGAGTGGAATGATGTCAGAGTAGACACGCTACTCGGCCGAGTGCACCCGCAGTCCTCGATAATTCAAGCACAGTCTCAACTCCTCTAACGGGAGTTACGACTTTTTCCACTGCAGTTGACGATCTTTAGATAAGGTATTCTCCTGGCCACAAACTTTGCAAATCTCTTATCCATGTTGGTCATGATGCCATCCCCTCCTATTGCAGGGCTATCGTAGGGTGTGTTAACGCAGCAAGTTCTATGCGCAAACTTGTATAATAAAATATGCATTGATACGGTCTTACAACGCCGATATACACGGTCCCGATAAGCTCCCGAATATATGCGAGCGGGGTAAGTATGTAGATGCGAAATCCGCAACAAGGGTCGGTCGTTACTTAGGCATAGGTAGAGTAGTTAGGCGAGGATGCATCGCCGTTGTATCTTTGCATGTAACATGGGGTCATCCCCATAAAAATGGCGGGAATAACCGAAATAACCGCCCTGATTCAAGAGGCCAACCTACACCTATAATTCTAGGGTGACAAATTAGGCACGTCCGGATCAAGTGTCCTAGTTCACCGAAGCGGCGGTTTCAATGAATCAACACTATTTGCGTACGCAGAGATGAGTGCTGGGGAGGTACGTCTATAATCGTTGGTTGATGTAAGTGAGTGGCGGACATGTGCTCCTTTCTGGGACAACCCCGATTGTAAGGATCTGAGTTTTTAGATCTTGACTCGGTCCGGTGCGCTGCGGGCCCCAAGGGGGCGAGACCTCGCGGTTACCGAACTTTTATAGATGGACATAACCCTGCCGGTACCGCACCCCGTAGCGTACGAGTGTAGTAGCGGTGTGTTGATAGTATCATAGTAGTGGTCACTGCTTTTGGCCACCCGTCTGAAGATTAAAATTACTGAGATATCGTACAACACAGTGGAACTTAGTTAGGTCCTACCAGCAAGGTGGTATATACTGAGGATCTCGACGGGAAATGGATCCCTGCTTTAAGAACTGTCTCGAGTACAACAGGGCAGTCATTCAGTACTTATGCTTCCAAGCCCTATTTGAATCATCTCCCTGGTTTGTCACCATAGATTGTCTTTGACACTCTTTCCGGGCAGGGCGTGATGCTTCCGAGATAAGAAGAGCGTTCGCGGCATTCCTGCGGTATATCTGGTTGGATTTAAGTCCCTGAAGATGGACTGTCTAAACGTCTCCAATGATCTCCTGAAGTTCTCACCAGTGAAGACGTCCATTTAGTGTTATTAACATGGTGGTTCGAGCAGTAAGGGAGAACCCGCAAAACGCTTGCGGGTTCGACGAGCCGATGTCCCTAAGTACTGCCGACACAATGTCATTGATGCTCATTTCCGGTTCCTATAACGAACTATATGGAGGTTCATTCCTCTGTGTCCCGGGCAACAAGCAGGCGGCAGGTTCTGCTAGTCCCTACGATGACAACTAGGTCCGTAGTCAGCTGATGGGGCACTGGGGATCTTCCTTCTAAAAATGTCTACCGCACAGATGGCCCACCGACCAGGGGTAACCTCTTCGTCTGTAATACTGTTCTCTTTCGTCGTCATATATGACGACTTTAGCGGGCACAGTACTAAGG'/>

    <sequence taxon='29' value='AGCCCTGAAAGGCACTAAAATTACACCCGCGGCCGAGGACTGTGAAGAGGGTAACCACACTTGCCCATTCGAGAAATTAATTGCGGCCGGAAAAAGTACTTATCCGAAACTGGAGTTCAATTGACCCAAGGGTCAAATCAGGTTCGACGACGACGCGGCCATTGGGATGCATAACTCCATCCTCCCGTCTGGTCTGTCTGAGTGAACTGGATTACTCGACTTAGGGGGTGTTCGCGGCACGATGTAGCCAGCGCTTATACTCGACTTAGCCCCGATATCGTTACTAAAGGGGTGGGATACGTGGCTCTTTCTCTCGCGTCGATTTTCCGTCTTCGCAAATAACAAGCCATGGTCGGTCCTGACAGCGCCACCGGTACGCACCCACGTCGCCGATGGGTTTCGCAAAGTGGAATGATGTCTGAGTAGACACGCTACTCGACCGAGTGCACCCGCAGTCCTCGATAATTCAAGCACAGTCTCAACTCCTCTAACGAGAGCTACGACTTTTTCCACTGCAGTTGACGATCCTTAGATAAGGTATTCTCCTGGCCACAAACTTCGCAAATCTCTTATACATGTTGGTCATGATGCCATGCCCTCCTATTGCAGCGCTATCGTAGGGTGTGTTAATGCAGCAAGTTCTATGCGCCGACTTGGATAATAAAATATGCATTGATACGGTCTTACCACGCCGATATACACGGTTCCGATAAGCTCCCGCATATATGCGAGCGGGGTAAGTGTGTAGATGCGAAATCCGCAACAAGGGTCGGTCGTTACTTAGGCATAGGTAGAGTAGTTAGGCGAGGATGCATCGCCGTTGTCTCTTTGCATGTAACATGGGGTCATCCCCATAAAAATGGCAGGAATAACCCAAATAACCGCCCTGATTCAAGAGGCCAACCTACACCTATAATTCTAGGGTGACAGATTAGGCACGTCCGGATCAAGTGTCCTAGTTCACCGAAGCGGCGGCTTCAATGAATCAACACTAATTGCGTACGCAGAGATGAGTGCTGGGGAGGTACGTCTATAATCGTTGGTTGATGTAAGTGAGTGGCGGACATGTGCTCCTTTCTGGAACAACCCCGATTGTAAGGATCTGAGTTTTTAGATCTTGACTCGGTCCGGTGCGCTGCGGGCCCCAAAGGGGCGAGACCTCGTGGTTACCGAACTTTCATAGATGGACATAACCCTTCCGGTACCGCACCCCGTAGCGGACGAGTGTAGTAGCGGTGTGTTGATAGAATCATAGTAGTGGTCACTGCCTTTGGCCACCCGTCTGAAGATTAAAATTACTAAGATATCGTACAACACAGTGGAACTTAGTTAGGTCCTACCAGCAAGGTGGTATATACTGAGGATTTCGACGGGCAATGGATCCCTGCTTTAAGAACTGTCTCGAGTACAACAGGGCAGTCATTCAGTACTTATGCTTCCAAGCCCTATTTGAATCATCTCCCTGGTTTGTCACCATAGATTGTCTTTGACACTCTTTCCGGGCAGGACGTGATGCTTCCGAGATAAGAAGAGCGTTCGCGGCATTCCTGCGGTATGTCTGGTTGGATTTAAGTCCCTGAAGATGGACTGTCTAAACGTCTCCAATGATCTCCTGAAGTTCCCACCAGTGAAGACGTCCATTCAGTGTTATTAATATGGCGGTTCGAGCAGTAAGGGAGAACCCGCAAAACGCTTGCGGGTTCGACGAGCCGATGTCCCTAAGTACTGCCGACATAATGTCATTGATGCCCATTTCCGGTTCCTATAACGAACTGTATGGAGGTTCATTCCTCTGTGTCCCGGGCAACAAGCAGGCGGCAGGTTCTGCTAGTCCCTACGATGACAACTAGGTCCGTAGTCAGCTGGTGGGGCACTGGGGATCTTCCTTCTAAAAATGTCTACCGCACAGATGGCCCACCGACCAGGGGTAGCCTCTTCGTCTGTAATACTGTTCTCTTTCGTCGTCACATATGGCGACTTTAGCGGGCAGAGCACTAAGG'/>

    <sequence taxon='56' value='AGCCTTGAAAGGCACTAAAATTACACCCGCGGCCGAGGACTGTGAAGAGGGTAACCACACTTGCCCATTCGAGAAATTAATTGCGGCCGGAAAAAGTACTTATCCGAAACTGGAGTTCAATTGACCCAAGGGTCAAATCAGGTTCGACGACGACGCGGCCATTGAGATGCATAACTCCATCCTCCCGTCTGGTCTATCTGAGTGAACTGGATTACTCGACTTAGGGGGTGTTCGCGGGACGATGTAGCCAGCGCTTATACTCGACCTAGCCCCGATATCGTTACTAAAGGGGTGGGATACGTGGCTCTTTCTCTCGCGTCGATTTTCCGTCTTCGCAAATAACAAGCCATGGTCGGTCCTGACAGCGCCACCGGTACGCACCCACGTCGCCGATGGGTTTCGCAAAGTGGAATGATGTCTGAGTAGACACGCTACTCGACCGAGTGCACCCGCAGTCCTCGATAATTCAAGCACAGTCTCAACTCCTCTAACGAGAGCTACGACTTTTTCCACTGCAGCTGACGATCCTTAGATAAGGTATTCTCCTGGCCACAAACTTCGCAAATCTCTTATACATGTTGGTCATGATACCATGCCCTCCTATTGCAGCGCTATCGTAGGGTGTGTTAATGCAGCAAGTTCTATGCGCCGACTTGGATAATAAAATATGCATTGATACGGTCTTACAACGCCGATATACACGGTTCCGATAAGCTCCCGCATATATGCGAGCGGGGTAAGTGTGTAGATGCGAAATCCGCAACAAGGGTCGGTCGTTACTTAGGCATAGGTAGAGTAGTTAGGCGAGGATGCATCGCCGTTGTATCTTTGCATGTAACATGGGGTCATCCCCATAAAAATGGCAGGAATAACCCAAATAACCGCCCTGATTCAAGAGGCCAACCTACACCTATAATTCTAGGGTGACAGATTAGGCACGTCCGGATTAAGTGTCCTAGTTCACTGAAGCGGCGGCTTCAATGAATCAACACTAATTGCGTGCGCAGAGATGAGTGCTGGGGAGGTACGTTTATAATCGTTGGTTGATGTAAGTGAGTGGCGGACATGTGCTCCTTTCTGGAACAACCCCGATTGTAAGGATCTGAGTTTTTAGATCTTGACTCGGTCCGGTGCGCTGCGGGCCCCAAGGGGGCAAGACCTCGTGGTTACCGAACTTTCATAGATGGACATAACCCTTCCGGTACCGCACCCCGTAGCGGACGAGTGTAGTAGCGGTGTGTTGATAGAATCATAGTAGTGGTCACTGCCTTTGGCCACCCGTCTGAAGATTAAAATTACTAAGATATCGTACAACACAGTGGAATTTAGTTAGGTCCTACCAGCAAGGTGGTATATACTGAGGATTTCGACGGGCAATGGATCCCTGCTTTAAGAACTGTCTCGAGTACAACAAGGCAGTCATTCAGTACTTATGCTTCCAAGCCCTATTTGAATCATCTCCCTGGTTTGTCACCATAGATTGTCTTTGACACTCTTTCCGGGCAGGACGTGATGCTTCCGAGATAAGAAGAGCGTTCGCGGCATTCCTGCGGTATGTCTGGTTGGATTTAAGTCCCTGAAGATGGACTGTCTAAACGTCTCCAATGATCTCCTGAAGTTCCCACCAGTGAAGGCGTCCATTCAGTGTTATTAACATGGTGGTTCGAGCAGTAAGGGAGAACCCGCAAAACGCTTGCGGGTTCGACGAGCCGATGTCCCTAAGTACTGCCGACATAATGTCATTGATGCCCATTTACGGTTCCTATAACGAACTGTATGGAGGTTCATCCCTCTGTGTCCCGGGCAACAAGCAGGCGGCAGGTGCTGCTAGTCCCTACGATGACAACTAGGTCCGTAGTCAGCTGGTGGGGCACTGGGGATCTTCCTTCTAAAAATGTCTACCGCACAGATGGCCCACCGACCAGGGGTAGCCTCTTCGTCTGTAATACTGTTCTCTTTCGTCGTCACATATGGCGACTTTAGCGGGCAGAGCACTAAGG'/>

    <sequence taxon='57' value='AGCCTTGAAAGGCACTAAAATTACACCCGCGGCCGAGGACTGTGAAGAGGGTAACCACACTTGCCCATTCGAGAAATTAATTGAGGCCGGAAAAAGTACTTATCCGAAACTGGAGTTCAATTGACCCAAGGGTCAAATCAGGTTCGACGACGACGCGGCCATTGAGATGCATAACTCCATCCTCCCGTCTGGTCTATCTGAGTGAACTGGATTACTCGACTTAGGGGGTGTTCGCGGGACGATGTAGCCAGCGCTTATACTCGACTTAGCCCCGATATCGTTACTAAAGGGGTGGGATACGTGGCTCTTTCTCTCGCGTCGATTTTCCGTCTTCGCAAATAACACGCCATGGTCGGTCCTGACAGCGCCACCGGTACGCACCCACGTCGCCGATGGGTTTCGCAAAGTGGAATGATGTCTGAGTAGACACGCTACTCGACCGAGTGCACCCGCAGTCCTCGATAATTCAAGCACAGTCTCAACTCCTCTAACGAGAGCTACGACTTTTTCCACTGCAGTTGACGATCCTTAGATAAGGTATTCTCCTGGCCACAAACTTCGCAAATCTCTTATACATGTTGGTCATGATACCATGCCCTCCTATTGCAGCGCTATCGTAGGGTGTGTTAATGCAGCAAGTTCTATGCGCCGACTTGGATAATAAAATATGCATTGATACGGTCTTACAACGCCGATATACACGGTTCCGATAAGCTCCCGCATATATGCGAGCGGGGTAAGTGTGTAGTTGCGAAATCCGCAACAAGGGTCGGTCGTTACTTAGGCATAGGTAGAGTAGTTAGGCGAGGATGCATCGCCGTTGTATCTTTGCATGTAACATGGGGTCATCCCCATAAAAATGGCAGGAATAACCCAAATAACCGCCCTGATTCAAGAGGCCAACCTACACCTATAATTCTAGGGTGACAGATTAGGCACGTCCGGATCAAGTGTCCTAGTTCACCGAAGCGGCGGCTTCAATGAACCAACACTAATTGCGTACGCAGAGATGAGTGCTGGGGAGGTACGTCTATAATCGTTGGTTGATGTAAGTGAGTGGCGGACATGTGCTCCTTTCTGGAACAACCCCGATTGTAAGGATCTGACTTTTTAGATCTTGACTCGGTCCGGTGCGCTGCGGGCCCCAAGGGGGCAAGACCTCGTGGTTACCGAACTTTCATAGATGGACATAACCCTTCCGGTACCGCACCCCGTAGCGGACGAGTGTAGTAGCGGTGTGTTGATAGAATCATAGTAGTGGTCACTGCCTTTGGCCACCCGTCTGAAGATTAAAATTACTAAGATATCGTACAACACAGTGGAATTTAGTTAGGTCCTACCAGCAAGGTGGTATATACTGAGGATTTCGACGGGCAATGGATCCCTGCTTTAAGAACTGTCTCGAGCACAACAGGGCAGTCATTCAGTACTTATGCTTCCAAGCCCTATTTGAATCATCTCCCTGGCTTGTCACCATAGATTGTCTTTGACACTCTTTCCGGGCAGGACGTGATGCTTCCGAGATAAGAAGAGCGTTCGCGGCATTCCTGCGGTATGTCTGGTTGGATTTAAGTCCCTGAAGATGGACTGTCTAAACGTCTCCAATGATCTCCTGAAGTTCCCACCAGTGAAGGCGTCCATTCAGTGTTATTAACATGGTGGTTCGAGCAGTAAGGGAGAACCCGCAAAACGCTTGCGGGTTCGACGAGCCGATGTCCCTAAGTACTGCCGACATAATGTCATTGATGCCCATTTCCGGTTCCTATAACGAACTGTATGGAGGTTCATCCCTCTGTGTCCCGGGCAACAAGCAGGCGGCAGGTGCTGCTAGTCCCTACGATGACAACTAGGTCCGTAGTCAGCTGGTGGGGCACTGGGGATCTTCCTTCTAAAAATGTCTACCGCACAGATGGCCCACCGACCAGGGGTAGCCTCTTCGTCTGTAATACTGTTCTCTTTCGTCGTCACATATGGCGACTTTAGCGGGCAGAGCACTAAGG'/>

    <sequence taxon='78' value='AGCCTTGAAAGGCACTAAAATTACACCCGCGGCCGAGGACTGTGAAGAGGGTAACCACACTTGCCCATTCGAGAAATCAATTGCGGCCGGAAAAAGTACTTATCCGAAACTGGAGTTCAATTGACCCAAGGGTCAAATCAGGTTCGACGACGACGCGGCCATTGAGATGCATAACTCCATCCTCCCGTCTGGTCTATCTGAGTGAACTGGATTACTCGACTTAGGGGGTGTTCGCGGGACGATGTAGCCAGCGCTTATACTCGACTTAGCCCCGATATCGTTACTAAAGGGGTGGGATACGTGGCTCTTTCTCTCGCGTCGATTTTCCGTCTTCGCAAATAACAAGCCATGGTCGGTCCTGACGGAGCCACCGGTACGCACCCACGTCGCCGATGGGTTTCGCAAAGTGGAATGATGTCTGAGTAGACACGCTACTCGACCGAGCGCACCTGCAGTCCTCGATAATTCAAGCACAGTCTCAACTCCTCTAACGAGAGCTACGACTTTTTCTATTGCAGTTGACGATCCTTAGATAAGGTATTCTCCTGGCCACAAACTTCGCAAATCTCTTATACATGTTGGCCATGATGCCATGCCCTCCTATTGCCGCGCTATCGTAGGGTGTGTTAATGCAGCAAGTTCTATGCGCCAACTTGGATAATAAAATATGCATTGATACGGTCCTACAACGCCGATATACACGGTTCCGATAAGCTCCCGCATATATGCGAGCGGGGTAAGTGTGTAGATGCGAAATCCGCAACAAGGGTCGGTCGTTACTTAGGCATAGGTAGAGTAGTTAGGCGAGGATGCATTGCCGTTGCATCTTTGCATGTAACATGGGGTCATCCCCATAAAAATGGCAGGAATAACCCAAATAACCGCCCTGATTCAAGAGGCCAACCTACACCTATAATTCTAGGGTGACAGATTAGCCACGTCCGGATCAAGTGTCCTAGTTCACCGAAGCGGCGGCTTCAATGAATCAACACTAATTGCGTACGCAGAGATGAGTGCTGGGGAGGTACGTCTATAATCGTTGGTTGATGTAAGTGAGTGGCGGACATGTGCTCCTTTCTGGAACAACCCCGATTGTAAGGATCTGAGTTTTTAGATCTTGACTCGGTCCGGTGCGCTGCGGGCCCCAAGGGGGCAAGACCTCGTGGTTACCGAACTTTCATAGATGGACATAACCCTTCCGGTACCGCACCCCGTAGCGGACGAGTGTAGTAGCGGTGTGTTGATGGAATCATAGTAGTGGTCACTGCCTTTGGCCACCCGTCTGAAGATTAAAATTACTAAGATATCGTACAACACAGTGGAATTTAGTTAGGTCCTACCAGCAAGGTGGTATATGCTGATGATTTCGACGGGAAATGGATCCCTGCTTTAAGAACTGTCTCGAGTACAACAGGGCAGTCATTCAGTACTTATGCTTCCAAGCCCTATTTGAATCATCTCCCTGGTTTGTCACCATAGATTGTCTTTGACACTCTTTCCGGGCAGGACGTGATGCTTCCGAGATAAGAAGAGCGTTCGCGGCATTCCTGCGGTATGTCTGGTTGGATTTAAGTCCCTGAAGATGGACTGTCTAAACGTCTCCAATGATCTCCTGAAGTTCTCACCAGTGAAGGCGTCCATTCAGTGTTATTAACATGGTGGTTCGAGCAGTAAGGGAGAACCCGCAAAACGCTTGCGGGTTCGACGAGCCGATGTCCCTAAGTACTACCGACATAATGTCATTGATGCCCATTTCCGGTTCCTATAACGAACTGTATGGAGGTTCATCCCTCTGTGTCCCGGGCAACAAGCAGGCGGCAGGTGCTGCTAGTCCCTACGATGACAACTAGGTCCGTAGTCAGCTGGTGGGGCACTGGGGATCTTCCTTCTAAAAATGTCTACCGCACAGATGGCCCACCGACCAGGGGTAGCCTCTTCGTCTGTAATACTGTTCTCTTTCGTCGTCACATATGGCGACTTTAGCGGGCAGAGCACTAAGG'/>

    <sequence taxon='96' value='AGCCTTGAAAGGCACTAAAATTACACCCGCGGCCGAGGACTGTGAAGAGGGTAACCACACTTGCCCATTCGAGAAATTAATTGCGGCCGGAAAAAGTACTTATCCGAAACTGGAGTTAAATTGACCCAAGGCTCAAATCAGGTTCGACGACGACGCGGCCATTGGGATGCATAACTCCATCCTCCCGTCTGGTCTATCTGAGTGAACTGGATTACTCGACTTAGGGGGTGCTCGCGGGACGATGTAGCCAGCGCTGATACTCGACTTAGCCCCGATATCGTTACTAAAGGGGTGGGACACGTGGCTCTTTCTCTCGCGTCGATTTTCCGTCTTCGCAAATAACAAGCCATGGTCGGTCCCGACAGCGCCACGGGTACGCACCCACGTCACCGATGGGTTTCGCAAAGTGGAATGATGTCTGAGTAGACACGCTACTCGACCGAGTGCACCCGCAGTCCTCGATAATTCAAGCACAGTCTCAACTCCTCTAACGAGAGCTACGACTTTTTCCACTGCAGTTGACGATCCTTAGATAGGGTATTCTCCTGGCCACGAACTTCGCAAATCTCTTATACATGTTGGTCATGATGCCATGCCCTCCTATTGCAGCGCTATCGTAGGGTGTGTTAATGCAGCAAGTTCTATGCGCCGACTTGGATAATAAAATATGCATTGATACGGTCTTACAACGCCGATATACACGGTTCCGATAAGCTCCCGCATATATGCGAGCGGGGTAAGTGTGTAGATGCGAAATCCGCAACAAGGGTCGGTCGTTACTTAGGCATAGGTAGAGTAGTTAGGCGAGGATGCATCGCCGTTGTATCTTTGCATGTAACATGGGGTCATCCCCATAAAAATGGCAGGAATAACCCAAATAACCGCCCCGATTCAAGAGGCCAACCTACACCTATAATTCTAGGGTGACAGATTAGGCACGTCCGGATCAAGTGTCCTAGTTCACCGAAGCGGCGGCTTAAATGAATCAACACTAATTGCGTACGCAGAGATGAGTGCTGGGGAGGTACGTCTATAATCGTTGGTTGATGTAAGTGAGTGGCGGACATGTGCTCCTTTCTGGAACAAGCCCGATTGTAAGGATCTGAGTTTTTAGATCTTGACTCGGTCCGGTGGGCTGCGGGCCCCAAGGGGGCGAGACCTCGTGGTTACCGAACTTTCATAGATGGACATGATCCTTCCGGTACCGCACCCCGTAGCGGACGAGTGTAGTAGCGGTGTGTTGATCGAATCATAGTAGTGGTCACTGCCTTTGGCCACCCGTCTGAAGATTAAAATTACTGAGATATCGTACAACACAGTGGAACTTAGTTAGGTCCTACCAGTAAGGTGGTATATACTGAGGATTTCGACGGGCAATGGATCCCTGCTTTAAGAACTGTCTCGAGTACAACAGGGCAGTCATTCAGTACTTATGCTTCCAAGCCCTATTTGAATCATCTCCCTGGTTTGTCACCATAGATTGTCTTTGACACTCTTTCCGGGCAGGACGTGATGCTTTCGAGATAAGAAGAGCGTTCGCGGCATTCCTGCGGTATGTCTGGTTGGATTTAAGTCCCTGAAGATGGACTGTCTGAACGTCTCCAAGGATCTCCTGAAGTTCTCACCAGTGAAGACGTCCATTCAGGGTTATTAACATGGTAGTTCGAGCAGTAAGGGAGAACCCGCAAAACGCTTGCGGGTTCGACGAGCCGATGTCCCTAAGTACTGCCGACATAATGTCATTAATGCCCATTTTCGGTTCCTATAACGAACTGTATGGAGGTTCATTCCTCTGTGTCCCGGGCAACAAGCAGGCGGCAGGTTCTGCTAGTCCCTACGATGACAACTAGGTCCGTAGTCAGCTGTTGGGGCACTGGGGATCTTCCCTCTAAAAATGTCTACCGCACAGATGGCCCGCCGACCAGGGGTAGCCTCTTCGTCTGTAATACTGTTCTCTTTCGTCGTCACATATGGCGACTTTAGCGGGCAGAGCACTAAGG'/>

    <sequence taxon='137' value='AGCCTTGAAAGGCACCAAAATTGCACCCGCGGCCGAGGACTGTGAAGAGGGTAACTACACTTGCCCATTCGAGAAATTAATTGCGGCCGGAAAAAGTACTTATCCGAAACTGGAGTTCAATTGACCCAAGGGTCAAACCAGGTTCGACGACGACGCGGCCATTGGGATGCATAACTCCATCCTCCCGTCTGGTCTATCTGAGTGAACTGGATTACTCGACTTAGGGGGTGTTCGCGGGACGATGTAGCCAGCGCTTATACTCGACTTAGCCCCGATATCGTTACTAAAGGGGTGGGATACGTGGCTCTTTCTCTCGCGTCGATTTTCCGTCTTCGCAAATAACAAGCCATGGTCGGTCCTGACAGCGGCACCGGTACGCACCCACGTCGCCGATGGGTTTCGCAAAGTGGAATGATGTCTGAGTAGACACGCTACTCGACCGAGTGCACCCGCAGTCCTCGACAATTCAAGCACAGTCTCAACTCCTCTAACGAGAGCTACGACTTTTTCCACTGCAGTTGACGATCCTTAGATAAGGTATTCTCCTGGCCACAAACTTCGCAAATCTCTTATACATGTTGGTCATGATGCCATGCCCTCCTATTGCAGCGCTATCGTAGGGTGTGTTAATGCAGCAAGTTCTATGCGCCGACTTGGACAATAAAATATGCATTGATACGGTCTTACAACGCCGATATACACGGTTCCGATAAGCTCCCGCATCTATGCGAGCGGGGTAAGTGTGTAGACGCGAAATCCGCAACAAGGGTCGGTCGTTACTTAGGCATAGGTAGAGTAGTTAGGCGAGGATGCATCGCCGTTGTATCTTTGTATGTAACATGGGGTCATCCCCATAAAAATGGCAGGAATAACCCAAACAACCGCCCTGATTCAAGAGGCCAACCTACACCTATAATTCTAGGGTGACAGATTAGGCACGTCCGGATCAAGTGTCTTAGTTCACCGAAGCGGCGGCTTAAATGAATCAACACTAATTGCGTACGCAGAGATGAGTGCTGGGGAGGTACGTCTATAATCGTTGGTTGATGTAAGTGAGTGGCGGACATGTGCTCCTTTCTGGAACAACCCCGATTGTAAGGATCTGAGTTTTTAGATCTTGACTCGGTCCGGTGCGCTGCGGGCCCCAAGGGGGCAAGACCTCGTGGTTACCGAACTTTCATAGATGGACATAACCCTTCCGGTACCGCACCCCGTAGCGGACGAGTGTAGTCGCGGTGCGTTGATAGAATCATAGTAGTGGTCACTGCCTTTGGCCACCCGTCTGAAGATTAAAATTACTGAGATATCGTACAACACAGTGGAACTTAGTTAGGTCATACCAGCAAGGTGGTACATACTGAGGATTTCGACGGGCAATGGATCCCTGCTTTAAGAACTGTCTCGAGTACAACAGGGCAGTCATTCAGTACCTATGCTTCCAAGCCCTATTTGAATCATCTCCCTGGTTTGTCATCATAGATTGTCTTTGACACTCTTTCCGGGCAGGACGTGATGCTTCCGAGATAAGAAGAGCGTTCGCGGCATTCCTGCGGTATGTCTGGTTGGATTTAAGTCCCTGAAGATGGACTGTCTAAACGTCTCCAATGATCTCCTGAAGTTCCCACCAGTGAAGACGTTCATTCAGTGTTATTAACATGGTAGTTCGAGCAGTAAGGGAGAACCCGCAAAACGCTTGCGGGTTCGACGAGCCGATGTCCCTAAGTACTGCCGACATAATGTCATTGATGCCCATTTCCGGTTCCTATAACGAACTGTATGGAGGTTCATTCCTCTGTGTCCCGGGCAACAAGCAGGCGGCAGGTTCTGCTAGTCCCTACGATGACAACTAGGTCCGTAGTCAGCCGGTGGGGCACTGGGGATCTTCCCTCTAAAAATGTCTATCGCACAGATGGCCCACCGACCAGGGGTAGCCTCTTCGTCTGTAATACTGTTCTCTTTCGTCGTCACATATGGCGACTTTAGCGGGCAGAGCACTAAGG'/>

    <sequence taxon='90' value='AGCCTTGAAAGGCACTAATATTCCACCCGCGGCCGAGGACTGTGAAGAGGGTAACCACACTAGCCCATTCGAGAAATTAATTGCGGCCGGAAAAAGTACTTATCCGAAACTGGAGTTCGATTGACCCAAGGGTCAAATCAGGTTCGCCGACGACGCGGCCATTGGGATGCATAACTCCATCCTCCCGTCTGGTCTATCTGAGTGAACTGGATTACTCGACTTAGGGGGTGTTCGCGGGACGATGTAGCCAGCGCTTATACTCGACTTAGCCCCGATATCGTTACTAAAGGGGTGGGATACGTGGCTCTTTCTCTCGCGTCGATTTTCCATCTTCGCAAATAACAAGCCATGGTCGGTCCTGACAGCGTCACCGGTACGCACCCACGTCGCCGATGGGTTTCGCAAAGTGGAATGATGTCTGAGTAAACACGCTACTCGACCGAGTGCACCCGCAGTCCTCGATAATTCAAGCACAGTCTCAACTCCTCTAACGAGAGCTACGACTTTTTCCACTGCAGTTGACGATCCTTAGATAAGGTATTCTCCTGGCCACAAACTTCGCAAATCTCTTATACATGTTGGTCATGATGCCATGCCCTCCTATTGCAGCGCTATCGTAGGGTGTGTTAATGCAGCAAGTTCTATGCGCCGACTTGAATAATAAAATATGCATTGATACGGTCTTACAACGCCGATATACACGGTCCCGATAAGCTCCCGAATATATGCGAGCGGGGTAAGTGTGTAGATGCGAAATCCGCAACAAGGGTCGGTCGTTACTTAGGCATAGGTAGAGTAGTTAGGCGAGGATGCATCGCCGTTGTATCTTTGCATGTAACATGGGGTCATTCCCATAAAAATGGCAGGAATAACCCAAATATCCGCCCTGATTCAAGAGGCCAACCTACACCTATAATTCTAGGGTGACAGATTAGGCACGTCCGGATCAAGTGTCCTAGTTCATCGAAGCGGCGGCTTCAATGAATCAACACTAATTGCGTACGCAGAGATGAGCGCTGGGGAGGTACGTCTATAATCGTTGGTTGATGTAAGTGAGTGGCGGGCATGTGCTCCTTTCTGGAACAACCCCGATTGTAAGGGTCTGAGTTTTTAGATCTTGACTCGGTCCGGTGCGCTGCGGGCCCCAAGGGGGCGAGACCGCGTGGTTACTGAACTTTCATAGATGGATATAACCCTTCCGGTACCGCACCCCGTAGCGGACGAGTGTAGTAGCGGTGTGTTGATAGAATCATAGTAGTGGTCACTGCCTTTGGCCACCCGTCTGAAGATTAAAATTACTGAGATATCGTACAACACAGTGGAACTTAGTTAGGTCCTACCAGCAAGGTGGTATATGCTGAGGATTTCGACGGGCAGTGGATCCCTGCTTTAAGAACTGTCTCGAGTACAACAGGGCAGTCATTCAGTACTTATGCTTCCAAGCCCCATTTGAATCATCTCCCTGGTTTGTCACCATAGATTGTCTTTGACACTCTTTCCGGGCAGGACGTGATGCTTCCGAGATAAGAAGAGCGTTCGCGGCATTCCTGCGGTATGTCTGGTTGGATTTAAGTCCCTGAAGATGGACTGTCTAAACGTCTCCAATGATCTCCTGAAGTTCCCACCAGTGAAGACGTCCATTCAGTGTTATGAACATGGTGGTTCGAGCAGTGAGGGGGAACCCGCAAAACGCTTGCGGGTTCGACGAGCCGATGTCCCTAATTACTGCCGACATAACGTCATTGATGCCCATTTCCGGTACCTATAACGAACTGTATGGAGGTTCATTCCTCTGTGTCCCGGGCAACAAGCAGGCGGCAGGTTCTGCTGGTCCCTACGATGACAACTAGGTCAGTAGTCAGCTGGTGGGGCACTGGGGATCTTCCTTCTAAAAATGTCTACCGCACAGATGGCCCACCAACCAGGGGTAGCCTCTTCGTCTGTAATACTGTTCTCTTTCGTCGTCACATATGGCGACTTTAGCGGGCAGAGCACTAAGG'/>

    <sequence taxon='133' value='AGCCTTGAAAGGCACTAAAATTCCACCCGCGGCCGAGGACTGTGAAGAGGGTAACCACACTTGCCCATTCGAGAAATTAATTGCGGCCGGAAAAAGTACTTATCCGAAGCTGGAGTTCAATTGACCCAAGGGTCAAATCAGGTTCGCCGACGACGCGGCCATTGGGATGCATAACTCCATCCTCCCGTCTGGTCTATCTGAGTGAACTGGATTACTCGACTTAGGGGGTGTTCGCGGGACGATGTAGCCAGCGCTTATACTCGACTTAGCCCCGATATCGTTACTAAAGGGGTGGGATACGTGGCTCTTTCTCTCGCGTCGATTTTCCATCTTCGCAAATAACAAGCCATGGTCGGTCCTGACAGCGTCACCGGTACGCACCCACGTCGCCGATGGGTTTCGCAAAGTGGAATGATGTCTGAGTAGACACGCTACTCGACCGAGTGCACCCGCAGTCCTCGATAATTCAAGCACAGTCTCAACTCCTCTAACGAGAGCTACGACTTTTTCCACTGCAGTTGACGATCCTTAGATAAGGTATTCTCCTGGCCACAAACTTCGCAAATCTCTTATACATGTTGGTCATGATGCCATGCCCTCCTATTGCAGCGCTCTCGTAGGGTGTGTTAATGCAGCAAGTTCTATGCGCCGACTTGGATAATAAAATATGCATTGATACGGTCTTACAACGCCGATATACACGGTCCCGATAAGCTCCCGAATATATGCGAGCGGGGTAAGTGTGTAGATGCGAAATCCGCAACAAGGGTCGGTCATTACTTAGGCATAGGTAGAGTAGTTAGGCGAGGATGCATCGCCGTTGTATCTTTGCATGTAACATGGGGTCATCCCCATAAAAATGGCAGGAATAACCCAAATAACCGCCCTGATTCAAGAGGCCAACCTACACCTATAATTCTAGGGTGACAGATTAGGCACGTCCGGATCAAGTGTCCTAGTTCATCGAAGCGGCGGCTTCAATGAATCAACACTAATTGCGTACGCAGAGATGAGCGCTGGGGAGGTACGTCTATAATCGTTGGTTGATGTAAGTGAGTGGCGGACATGTGCTCCTTTCTGGAACAACCCCGATTGTAAGGTTCTGAGTTTTTAGATCTTGACTCGGTCCGGTGCGCTGCGGGCCCCAAGGGGGCGAGACCGCGTGGTTACTGAACTTTCATAGATGGACATAACCCTTCCGGTACCGCACCCCGTAGCGGACGAGTGTAGTAGCGGTGTGTTGATAGAACCATAGTAGTGGTCACTGCCTTTGGCCACCCGTCTGAAGATTAAAATTACTGAGATATCGTACAACACAGTGGAACTTAGTTAGGTCCTACCAGCAAGGTGGTATATACTGAGGATTTCGACGGGCAATGGATCCCTGCTTTAAGAACTGTCTCGAGTACAACAGGGCAGTCATTCAGTACTTATGCTTCCAAGCCCCATTTGAATCATCTCCCTGGTTTGTCACCATAGATTGTCTTTGACACTCTTTCCGGGCAGGACGTGATGCTTCCGAGATAAGAAGAGCGTTCGCGGCATTCCTGCGGTATGTCTGGTTGGATTTAAGTCCCTGAAGATGGACTGTCTAAACGTCTCCAATGATCTCCTGAAGTTCCCACCAGTGAAGACGTCCATTCAGTGTTATTAACATGGTGGTTCGAGCAGTAAGGGGGAACCCGCAAAACGCTTGCGGGTTCGACGAGCCGATGTCCCTAAGTACTGCCGACATAATGTCATTGATGCCCATTTCCGGTACCTATAACGAACTGTATGGAGGTTCATTCCTCTGTGTCCCGGGCAACAAGCAGGCGGCAGGTTCTGCTGGTCCCTACGATGACAACTAGGTCAGTAGTCAGCTGGTGGGGCACTGGGGATCTTCCTTCTAAAAATGTCTACCGCACAGATGGCCCACCAACCAGGGGTAGCCTCTTCGTCTGTAATACTGTTCTCTTTCGTCGTCACATATGGCGACTTTAGCGGGCAGAGCACTAAGG'/>

    <sequence taxon='22' value='AGCCTTGAAAGGCACTAAAATTACACCCGCGGCCGAGGACTGTGAAGGGGGTAACCACACTTGCCCATTCGAGGAATTAATTGCGGCCGGAAAAAGTACTTATCCTAAACTGAAGTTCAATTGACCCAAGGGTAAAATCAGGTTCGCCGACGACGCGGCCATTGGGATGCATAACTCCATCCTCCCGTTTGGTCTATCTGAGTGAACTGGATTACTCGACTTAGGGGGTGTTCACGGGACGATGTAGCCAGCGCTTATACTCGACTTAGCCCCGACGTCGTTACTAAAGGGGTGGGATACGTGGCCCTTTCTCTCGCGTCGATTTTCCGTCTTCGCAAATAACAAGCCATGGTTGGTCCTGACAGCGCCACCGGTACGGACCCACGTCGCCGATAGGTTTCGCAGAGTGGAATGATGTCAGAGTAGACACGCTACTCGACCGAGTGCACCCTTAGTCCTCGATAATTCAAGCACAGTCTCAACTCCTCTAACGGGAGCTACGACTTTTTCCACTGCAGTTGACGATCCTTAGATAAGGTATTCTCCTGGCCACAAACTTCGCAAATCTCTTATACGTGTTGGTCATGATGCCATGCCCTCCTATTGCAGGGCTATCGTAGGGTGTGTTAATGCAGCAAGTTCTATACGCCGACTTGGATAATAAAATATGCATTGATGCGGTCTTACAACGCCGGTATACACGGTCCCGATAAGCTCCCGACTGCATGCGGGCGGGGTAAGTGTGTAGATGCGAAATCCGCAACAAGGGTCGGTCGTTACTTAGGCATAGGTAGAGTAGTTAGGCGAGGATGCATCGCCGTTGTATCTTTGCATGTAACATGGGGTCCTCCCCATAAAAATGGCGGAAATAACCCAAATAACCGCCCTGATTCAAAAGGCCAACCTACACCTATAATTCTAGGGTGACGAATTAAGCAAGTCAGGATCAAGTGTCCTAGTTCACCGAAGCGGCGGTTTCAATGAATCAACACTACTTGCGCACGCAGAGATGAGTGCTGGGGAGGTACGTCTATAATCGTTGGTTGATGTAAGTGAGTGGCGGACATGTGCTCCTTTCTGGAACAACCCCGATTGTAAGGATCTGAGTTTTTAGATCTTGACTCGGTCCGGTGCGCTGCGGGCCCCAAGGGGGCGAGACCTCTTGGTTACCCAACTTTCATAGGTGGACATAACCCTTCCGGTATCGCACCCCGTAGCGGACGAGTGTAGTAGCGGTGTGTTGATAGAATCATAGTAGTGGTCACTGCTTTTGGCCACCCGTCTGAAGGTTAAAATTACTGAGATATCGTACAACACAGTGGAACTTAGTTAGGTCCTAGCAGCAACGTGGTATATACTGAGGATTTCGACGGGCAATGGATTCCTGCTTTAAGAACTGTCTCGAGTACAACAGGGCAGTCATTCAGTACTTATGCTTCCAAGCCCTATTTGAATCATCTCCCTGGTTTGTCACCATAGGTTGTCTTTGACACTCTTTCCGGGCAGGACGTGATGCTTCCGAGATAAGAAGAGCGTTCGCGGCATTCCTACGGTATGTCTGGTTGGATTTAAGTCCCTGAAGATGGATTGTCTAAACGTCTCCAATGATCTCCTGAAGTTCTCACCAGTGAAGACGTCCACTCAGTGTTATTAACATGGTGGTTCGAGCAGCAAGGGAGAACCCGCAAAACGCTTGTGGGTTCGGCGAGCCGATGTCCCTAAGTACTGCCGACATAACGTCATTGATGCCCATTTCCGGTTCCTATAACGAGCTGTATGGAGGTTCATTCCTCTGTGTCCCGGGCAACAAGCAGGCGGCAGGTTCTGCTAGTCCCTACGATGACAACCAGGTCCGTAGTCAACTGATGGGGCACTGGGGATTTTACTCCTAAAAACGTCTACCGCACAGCTGGCCCACCGACCAGGGGTAACCTCTTCGTCTGTAATACTGTTCTCTTTCGTCATCACATATGACGACTTTAGCGGGCAGAGCACTAAGG'/>

    <sequence taxon='50' value='AGCCTTGAAAGGCACTAAAATTACACCCGCGGCCGAGGACTGTGAAGGGGGTAACCACACTTGCCCATTCGAGAAATTAATTGCGGCCGGAAAAAGTACTTATCCTAAACTGAAGTTCAATTGACCCAAGGGTAAAATCAGGTTCGCCGACGACGCGGCCATTGGGATGCATAACTCCATCCTCCCGTTTGGTCTATCTGAGTGAACTGGATTACTCGACTTAGGGGGTGTTCACGGGACGATGTAGCCAGCGCTTATACTCGACTTAGCCCCGATGTCGTTACTAAAGGGGTGGGATACGTGGCCCTTTCTCTCGCGTCGATTTTCCGTCTTCGCAAATAACAAGCCATGGTTGGTCCTGACAGCGCCACCGGTACGCACCCACGTCGCCGATAGGTTTCGCAGAGTGGAATGATGTCAGAGTAGACACGCTACTCGACCGAGTGCACCCTTAGTCCTCGATAATTCAAGCACAGTCTCAACTCCTCTAACGGGAGCTACGACTTTTTCCACTGCAGTTGACGATCCTTAGATAAGGTATTGTCCTGGCCACAAACTTCGCAAATCTCTTATACGTGTTGGTCATGATGCCATGCCCTCCTATTGCAGGGCTATCGTAGGGTGTGTTAATGCAGCAAGTTCTATGCGCCGACTTGGATAATAAAATATGCATTGATACGGTCTTACAACGCCGGTATACACGGTCCCGATAAGCTCCCGACTGCATGCGGGCGGGGTAAGTGTGTAGATGCGAAATCCGCAACAAGGGTCGGTCGTTACTTAGGCATAGGTAGAGTAGTTAGGCGAGGATGCATCGCCGTTGTATCTCTGCATGTAACATGGGGTCCTCCCCATAAAAATGGCGGAAATAACCCAAATAACCGCCCTGATTCAAAAGGCCAACCTACACCTATAATTCTAGGGTGACAAATTAAGCAAGTCAGGATCAAGTGTCCTAGTTCACCGAAGCGGCGGTTTCAATGAATCAACACTACTTGCGCACGCAGAGATGAGTGCTGGGGAGGTACGTCTATAATCGTTGGTTGATGTAAGTGAGTGGCGGACATGTGCTCCTTTCTGGAACAACCCCGATTGTAAGGATCTGAGTTTTTAGATCTTGACTCGGTCCGGTGCGCTGCGGGCCCCAAGGGGGCGAGACCTCATGGTCACCCAACTTTCATAGGTGGACATAACCCTTCCGGTACCGCACCCCGTAGCGGACGAGTGTAGTAGCGGTGTGTTGATAGAATCAGAGTAGTGGTCACTGCTTTTGGCCACCCGTCTGAAGGTTAAAATTACTGAGATATCGTACAACACAGTGGAACTTAGTTAGGTCCTAGCAGCAACGTGGTATATACTGAGGATTTCGACGGGCAATGGATTCCTGCTTTAAGAACTGTCTCGAGTACAACAGGGCAGTCATTCAGTACTTATGCTTCCAAGCCCTATTTGAATCATTTCCCTGGTTTGTCACCATAGGTTGTCTTTGACACTCTTTCCGGGCAGGACGTGATGCTTCCGAGATAAGTAGAACGTTCGCGGCATTCCTACGGTATGTCTGGTTGGATTTAAGTCCCTGAAGATGGATTGTCTAAACGTCTCCAATGATCTCCTGAAGTTCTCACCAGTGAAGACGTCCACTCAGTGTTATTAACATGGTGGTTCGAGCAGCAAGGGAGAACCCGCAAAACGCTTGTGGGTTCGACGAGCCGATGTCCCTAAGTACTGCCGACATAATGTCATTGATGCCCATTTCCGTTTCCTATAACGAACTGTATGGAGGTTCATTCCTCTGTGTCCCGGGCAACAAGCAGGCGGCAGGTTCTGCTAGTCCCTACGATGACAACTAGGTCCGTAGTCAACTGATGGGGCACTGGAGATTTTACTTCTAAAAACGTCTACCGCACAGCTGGCCCACCGACCAGGGGTAACCTCTTCGTCTGTAATACTGTTCTCTTTCGTCATCACATATGACGACTTTAGCGGGCAGAGCACTAAGG'/>

    <sequence taxon='124' value='AGCCTTGAAAGGAACTAAAATTACACCCGCGGCCGAGGACTGTGAAGGGGGTAGCCACACTTGCCCATTCGAGAAATTAATTGCGGCCGGAAAAAGTACTTATCCTAAACTGGAGTTCAATTGACCCAAGGGTAAAATCAGGTTCGCCGACGACGCGACCATTGGGATGCATAACTCCATCTTCCCGTTTGGTCTATCCGAGTGAACTGGATTACTCGACTTAGGGGGTGTTCACGGGACGATGTAGCCAGCGCTTATACTCGACTTAGCCCCGATGTCGTTACTAAAGGGGTGGGATACGTGGCCCTTTCTCTCGCGTCGATTTTCCGTCTTCGCAAATAACAAGCCATGGTTGGTCCTGACAGCGCCACCGGTACGCACCCACGTCGCCGATAGGTTTCGCAGAGTGGAATGATGTCAGAGTAGACACGCTACTCGACCGAGTGCACCCTTAGTCCTCGATAATTCAGGCACAGTCTCAACTCCTCTAACGGGAGCTACGACTTTTTCCACTGCAGTTGACGATCCTTAGATAAGGTATTGTCCTGGCCACAAACTTCGCAAATCTCTTATACGTGTTGGTCATGATGCCATGCCCTCCTATTGCAGGGCTATCGCAGGGTGTGTTAATGCAGCAAGTTCTATGCGCCGACTTGGATAATAAAATATGCATTGATACGGTCTTACAACGCCGGTATACACGGTCCCGATAAGCTCCCGACTGCATGCGGGCGGGGTAAGTGTGTAGATGCGAAATCCGCAACAAGGGTCGGTCGTTACTTAGGCATAGGTAGAGTAGTTAGGCGAGGATGCATCGCCGTTGTATCTCTGCATGTACCATGGGGTCCTCCCCATAAAAATGGCGGAAATAACCCAAATAACCGCCCTGATCCAAAAGGCCAACCTACACCTATAATTCTAGGGTGACAAATTAAGCAAGTCAGGATCAAGTGTCCTAGTTCACCGAAGCGGCGGTTTCAATGAATCAACACTACTTGCGCACGCAGAGATGAGTGCTGGGGAGGTACGTCTATAATCGTTGGTTGATGTAAGTGAGTGGCGGACATGTGCTCCTTTCTGGAACAACCCCGATTGTAAGGATCTGAGTTTTTAGATCTTGACTCGGTCCGGTGCGCTGCGGGCCCCAAGGGGGCGAGACCTCATGGTCACCCAACTTTCATAAGTGGACATAACCCTTCCGGTACCGCACCCCGTAGCGGACGAGTGTAGTAGCGGTGTGTTGGTAGAATTATAGTAGTGGTCACTGCTTTTGGCCACCCGTCTGAAGGTTAAAATTACTGAGATATCGTACAACACAGTGGAACTTAGTTAGGTCCTAGCAGCAACGTGGTATATACTGAGGATTTCGATGGGCAATGGATTCCTGCTTTAAGAACTGTCTCGAGTACAACAGGGCAGTCATTCAGTACTTATGCTTCCAAGCCCTATTTGAATCATTTCCCTGGTTTGTCACCATAGGTTGTCTTTGACACTCTTTCCGGGCAGGACGTGATGCTTCCGAGATAAGTAGAACGTTCGCGGCATTCCTACGGTATGTCTGGTTGGATTTAAGTCCCTGAAGATGGATTGTCTAAACGTCTCCAATGATCTCCTGAAGTTCTCACCAGTGAAGACGTCCACTCAGTGTTATTAACATGGTGGTTCGAGCAACAAGGGAGAACCCGCAAAACGCTTGTGGGTTCGACGAGCCGATGTCCCTAAGTACTGCCGACATAATGTCATTGATGCCCATTTCCGTTTCATATAACGAACTGTATGGAGGTTCATTCCTCTGTGTCCCGGGCAACAAGCAGGCGGCAGGTTCTGCTAGTCCCTACGATGACAACTAGGTCCGTAGTCAACTGATGGGGCACTGGAGATTTTACTTCTAAAAACGTCTACCGCACAGCTGGCCAACCGACCAGGGGTAACCTCTTCGTCTATAATACTGTTCTCTTTCGTCATCACATATGACGACTTTAGCGGGCAGAGCACTAAGG'/>

</data>

    <trait id="tipDates" spec='beast.evolution.tree.TraitSet' traitname='date-backward' units='year' value='
22=0.8656882072362944,
50=0.9138120753253012,
124=0.1965162234351161,
10=1.7532657383383148,
0=1.7550105355493582,
27=1.2833788925323948,
118=0.11575580323630685,
131=0.05468274870094625,
54=0.6571453208407068,
136=0.0012188742138650177,
126=0.16866089957314712,
77=0.4593716468376128,
130=0.11522595944167202,
51=0.8624467567602907,
53=0.7545444107374006,
65=0.6311860871192638,
64=0.6638030521866032,
2=1.690711199240691,
5=1.2705397400048848,
62=0.6180112060209226,
61=0.5995955589605884,
86=0.3198376201621418,
100=0.08420753628163302,
71=0.5942695973284171,
70=0.2888530160603566,
59=0.7356711480806704,
111=0.19647478686244035,
88=0.19929158655347123,
41=0.6356043906557809,
42=1.0090849581938617,
117=0.20443992384621268,
110=0.24586776933113397,
83=0.40014401830182456,
115=0.18244798213842506,
105=0.09511022304664563,
66=0.5468017952477489,
36=1.073755426924276,
23=0.4897737857382314,
30=0.9452531938596596,
114=0.12970429945570938,
84=0.4349848553211495,
108=0.17244361587761503,
94=0.23572337886911932,
58=0.7265087137048774,
116=0.03182534383791413,
119=0.008020978566989356,
80=0.30483134867554806,
14=0.815716693824263,
13=1.0725090511106647,
101=0.23416783556629772,
135=0.01309029588976518,
85=0.3530113828186039,
24=1.2681279024587404,
129=0.02322826944826506,
55=0.5330611729214385,
122=0.020429151219965025,
81=0.22887259388615044,
60=0.7395157451763894,
98=0.30201167868333423,
48=0.8420426756800579,
47=0.7728849956434294,
120=0.18794359379018255,
68=0.11076812620846921,
38=0.8456872637115751,
21=1.3650532599033791,
103=0.2556520266323865,
92=0.024028160753549965,
6=1.8219563142023292,
39=0.6255354486021716,
89=0.1626627617337859,
69=0.5883445992552665,
49=0.5919677682161026,
33=1.0833026718463672,
46=0.9524904201369102,
109=0.12023749230795966,
45=0.513795692987252,
19=1.2400748979494745,
82=0.3367277979143699,
104=0.014795504122064429,
134=0.03571581541793467,
91=0.29972764092672444,
95=0.23081991565392812,
97=0.35100021693027106,
93=0.12261354184117979,
52=0.383786673750695,
11=1.5789389475153668,
20=1.2263792364539787,
40=0.7273047818899223,
35=0.2556546483548332,
74=0.46751743098428866,
1=1.9248901596257753,
17=1.33383402210146,
7=1.2979264152457226,
15=1.0563479312542818,
28=0.886748610032873,
99=0.03750906984015634,
128=0.06960415334711056,
113=0.18953923656385685,
125=0.04508333867412473,
63=0.15381471151364945,
34=0.7081272231620241,
43=0.8217655691281309,
107=0.2589781426878379,
127=0.037363414639158155,
37=0.825262751539539,
102=0.33740372765016424,
9=1.7608014629185498,
72=0.4911325055528102,
75=0.5131594394025725,
79=0.25492262885399164,
16=1.102164746868786,
121=0.06312759931503065,
31=0.6543806374955436,
3=1.8966113211088105,
106=0.14638581937729578,
67=0.5996289823803038,
73=0.2828046173897336,
29=0.967371939797538,
57=0.6496269346438179,
56=0.3996042993818998,
78=0.06396445835102993,
96=0.06553358870761139,
137=0.011408776721810732,
133=0.02630345037510784,
90=0.19095222017759594,
12=0.62875653361868,
87=0.37697127177352163,
26=1.2501030615800086,
44=0.06589124859938744,
112=0.2029758496333116,
76=0.40456826290386205,
123=0.08147472987565019,
18=0.7312027909529388,
25=0.9617310811890833,
32=1.0271954605926192,
132=0.03330118498912071,
8=1.7110141473482459,
4=1.6417801658170672
            '>
        <taxa id='taxonSet' spec='beast.evolution.alignment.TaxonSet' alignment='@alignment'/>
    </trait>
    
    <tree spec="beast.util.ClusterZBSATree" id="tree" nodetype="beast.evolution.tree.ZeroBranchSANode" clusterType="upgma" trait="@tipDates">
		<taxa idref="alignment"/>
	</tree>

    <BirthDeathSkylineModel spec="SABDSamplingThroughTimeModel" id="birthDeath" tree="@tree" conditionOnSampling="true">
		<parameter name="origin" id="origin" value ="50." lower="0."/>
        <parameter name="diversificationRate" id="diversificationRate" value="1.5"/>
        <parameter name="turnover" id="turnover" value=".5"/>
        <parameter name="samplingProportion" id="samplingProportion" value="0.5259505752637221"/>
<parameter name="removalProbability" id="r" value="1."/>
	</BirthDeathSkylineModel>
    
    <siteModel gammaCategoryCount="1" id="SiteModel" spec="SiteModel">
		<parameter dimension="1"  id="mutationRate" name="mutationRate" value="1.0"/>
		<substModel id="gtr" rateAC="@rateAC" rateGT="@rateGT" rateAT="@rateAT" rateCG="@rateCG" rateCT="@rateCT" spec="GTR">
			<parameter dimension="1"  id="rateAG" lower="0.0" name="rateAG" value="1.0"/>
			<frequencies estimate="true" id="freqs" spec="Frequencies">
				<parameter name='frequencies' id='freqParameter' value='0.25' dimension='4' lower="0." upper="1."/>
			</frequencies>
		</substModel>
	</siteModel>
	<branchRateModel id="StrictClock" spec="beast.evolution.branchratemodel.StrictClockModel">
		<parameter dimension="1" id="clock.rate" name="clock.rate" value="0.05" lower="0."/>
	</branchRateModel>


   <!-- likelihood and priors: -->
    <distribution id="posterior" spec="util.CompoundDistribution">
		<distribution id="prior" spec="util.CompoundDistribution">
            <distribution  x="@clock.rate" id="clockRatePrior" spec='beast.math.distributions.Prior'>
				<distr spec='beast.math.distributions.LogNormalDistributionModel' id='clockRatePrior.exp' M="-4.6" S="1.25"/>
			</distribution>
			<distribution id="hky.frequencies.prior" spec="beast.math.distributions.Prior" x="@freqParameter">
				<distr id="Uniform " lower="0.0" upper="1.0" spec="beast.math.distributions.Uniform" />
			</distribution>
			<distribution id="diversificationRate_prior" spec="beast.math.distributions.Prior" x="@diversificationRate">
				<distr spec="beast.math.distributions.Uniform" lower="1." upper="2." offset="0."/>
			</distribution>
			<distribution id="turnover_prior" spec="beast.math.distributions.Prior" x="@turnover">
				<distr spec="beast.math.distributions.Uniform" lower="0." upper="1." offset="0."/>
			</distribution>
			<distribution  id='origin_Prior' x="@origin" spec='beast.math.distributions.Prior'>
				<distr spec='beast.math.distributions.Uniform' lower="0." upper="1000." offset="0."/>
			</distribution>
			<distribution id="BDlikelihood" spec="util.CompoundDistribution">
				<distribution idref="birthDeath"/>		
			</distribution>
		</distribution>
        <distribution id="jointTreeLikelihood" spec="util.CompoundDistribution">
			<distribution data="@alignment" id="treeLikelihood" spec="TreeLikelihood" tree="@tree" siteModel="@SiteModel" branchRateModel="@StrictClock"/>
        </distribution>
    </distribution>

    
	<run chainLength="40000000" id="mcmc" spec="MCMC" storeEvery="100000" distribution="@posterior">
        
		<state id="state" storeEvery="100000">
            <stateNode idref='tree'/>
			<stateNode idref="origin"/>
			<stateNode idref="diversificationRate"/>
			<stateNode idref="turnover"/>
			<!-- <stateNode idref="samplingProportion"/> -->
            <stateNode idref="clock.rate"/>
			<stateNode idref="freqParameter"/>
			<parameter dimension="1"  id="rateAC" lower="0.0" upper="100.0" name="stateNode" value="1.0"/>
			<parameter dimension="1"  id="rateGT" lower="0.0" upper="100.0" name="stateNode" value="1.0"/>
			<parameter dimension="1"  id="rateAT" lower="0.0" upper="100.0" name="stateNode" value="1.0"/>
			<parameter dimension="1"  id="rateCG" lower="0.0" upper="100.0" name="stateNode" value="1.0"/>
			<parameter dimension="1"  id="rateCT" lower="0.0" upper="100.0" name="stateNode" value="1.0"/>
        </state>
        
		<operator id='origOperator' spec='ScaleOperator' scaleFactor=".75" weight="3" parameter="@origin"/>
		<operator id='diversificationRateOperator' spec='ScaleOperator' scaleFactor=".75" weight="10" parameter="@diversificationRate"/>
		<operator id='turnoverOperator' spec='ScaleOperator' scaleFactor=".75" weight="10" parameter="@turnover"/>
		<!-- <operator id='samplingProportionOperator' spec='ScaleOperator' scaleFactor=".75" weight="10" parameter="@samplingProportion"/> -->
        <operator spec='TreeDimensionJump' weight="10" tree="@tree"/> 
        <operator spec='WilsonBaldingForZeroBranchSampledAncestorTrees' weight="10" tree="@tree"/> 
        <operator spec='ExchangeForZeroBranchSampledAncestorTrees' isNarrow="false" weight="10" tree="@tree"/>
        <operator spec='ExchangeForZeroBranchSampledAncestorTrees' weight="10" tree="@tree"/>
        <operator spec='UniformForZeroBranchSATrees' weight="20" tree="@tree"/>
        <operator id='rootScaler' spec='ScaleOperatorForZeroBranchSATrees' scaleFactor=".95" weight="1" tree="@tree" rootOnly='true'/>
        <operator id='treeScaler' spec='ScaleOperatorForZeroBranchSATrees' scaleFactor=".95" weight="10" tree="@tree"/>
        <operator id="updownTree" spec="UpDownOperator" scaleFactor=".95" weight="20" up="@clock.rate" down="@tree"/>

        
        <operator id="clock.rateScaler" parameter="@clock.rate" scaleFactor="0.75" spec="ScaleOperator" weight="10"/>
        
		<operator spec='ScaleOperator' scaleFactor=".75" weight=".2" parameter="@rateAC"/>
		<operator spec='ScaleOperator' scaleFactor=".75" weight=".2" parameter="@rateAT"/>
		<operator spec='ScaleOperator' scaleFactor=".75" weight=".2" parameter="@rateCG"/>
		<operator spec='ScaleOperator' scaleFactor=".75" weight=".2" parameter="@rateCT"/>
		<operator spec='ScaleOperator' scaleFactor=".75" weight=".2" parameter="@rateGT"/>
		<operator autoOptimize="true" delta="0.2" id="FrequenciesExchanger" integer="false" spec="DeltaExchangeOperator" weight="0.1" parameter="@freqParameter"/>


			
		<logger fileName="$(seed).log" id="tracelog" logEvery="10000" mode="autodetect" model="@posterior">
			<distribution idref="posterior" name="log"/>
			<log idref="BDlikelihood"/>
            <log idref="jointTreeLikelihood"/>
            <log id="treeHeight" spec="beast.evolution.tree.TreeHeightLogger" tree="@tree"/>
			<log idref="origin"/>
            <log idref="diversificationRate"/>
			<log idref="turnover"/>
			<!--<log idref="samplingProportion"/>-->
            <log idref="clock.rate"/>
			<log idref="freqParameter"/>
			<log idref="rateAC"/>
			<log idref="rateAG"/>
			<log idref="rateAT"/>
			<log idref="rateCG"/>
			<log idref="rateCT"/>
			<log idref="rateGT"/>
		</logger>

	</run>

</beast>
