# Supplementary material for: Bayesian Inference of Sampled Ancestor Trees for Epidemiology and Fossil Calibration
Source: PLoS Comput Biol. 2014 Dec 4;10(12):e1003919. doi: 10.1371/journal.pcbi.1003919 (PMC4263412; doi:10.1371/journal.pcbi.1003919)
Supplement: File S7 — XML files for simulated transmission process with fixed to one. (ZIP) [file pcbi.1003919.s008.zip › simulations2A/82.xml]

<?xml version="1.0" encoding="UTF-8" standalone="no"?><beast namespace="beast.core:beast.evolution.alignment:beast.evolution.tree.coalescent:beast.core.util:beast.evolution.nuc:beast.evolution.operators:beast.evolution.sitemodel:beast.evolution.substitutionmodel:beast.evolution.likelihood:beast.evolution.speciation:beast.core.parameter:beast.util" version="2.0">
    
    <data dataType="nucleotide" id="alignment" name="alignment">
    <sequence taxon='0' value='CCTCTACCTTTACCGTGACATCTTGGTGAGGATATAGCGGAACTAATCGTCGTAAGCCCTTACCAAAAATGCTAACGACTCTGTCATAGTTATTAGTAACCCGGCGGTCTCATCGCCCTCCCTTCACTTACTCTGACGTACAGGCAGTAACTCCCGCCCAGAATTATAGATTGAGATTCGGATCTGTTGGTACCGTGGAAGGGGGGTATTATTACTGCGCTCAGAATTCATTGGACATCCGTACTGTGCACGTTCTGACTAAATTGGTACGATAACGATAAGTAAAATTAGTACGTGTTGTCAATGTAGCTGCCCGGGCTTTGCTCCGTTGCTGCAGTCGGATATTCGGGGCGTTTGCCTTACTCACATCACGGGGGTTACCCCGCATGGCGATACTGATGCCATTCCGGCGGTTACCAACCATCGGCTAGATTCTCGTAAGGTTGGTGATTGGGAGATTTATTATGCTCTAAAGCTTGCTTTTCAGAACATCACACTCACACTTCGCCTTGAATACAAAGAGGGTTCAGGTAGGACTGATTCCCCGTTGATGTCGGCCATTCTGGCGAGAGGCGTTTCCTCAAATGCTCCTACACCTCCGCGATCGTTGGACATGTGTGGGTCGTTTTCCAGGGTGTTGCTTGACACGAACGGGCTTCCTAGCAGTACGACAGGTTGCTTGTCAAAATGCCTACTCTGAACGGCACGGCAGGCCACCGTTGCGCCATGTGGTCTGTCGATGACATATTAAACAGGTTGAAGCGTCAGTCACCTGCGAGCGGTTGCTTTGTACGTAGGCTGTAGCGGGAAGAGCGAGGAACCGGTTACAACCTTAAGACACTGACGCAACATTCCTGACCATTCGTCGAATTTACATAAAGAGGGGTATATAAGGCCAGGTTAAGAAGGAAAAGAAGCTGGCAGACTGAAACGGGTTCAGTGGTGCAACCCTATCGGTCATTCTTTACATAGCCATAAGCTAAGAACATATACGAATAGAGTTTAGCGTATGGAGGGCAGGCGTCTCTACCTGTCCGCGAAGTATGATCTTACCATTCGGCGGTTTAATTTGCACCACAGTACCAACTCTTCGCGGTCTGATCGCGCGCGACGATACTCAGCTGTGATGGAGTCGGAGGACCAATTGACTGGGGCCACGTTGAGGCACCGGCAACGTTGGGAGCTTGGATGGCCTCACTTTGATAAGCCGACAGGCCTGGTAGGCCGACTCTTTGAGGAACAGTGTCCTTGCTACATTGTTTGTTTCCCGGATACTAACTCACAAGGTCCGCGACGCACAGAGATCCGCTGGACAAGTTGACTAATACGTGAACAAGGCCTAGGATGTAAATGTTTGACGCCTGGTCGTAGACCGGGACAAGTGCACGCGTATGTTGGGACGTATATGGCATCGCACCCCTCTTGGTATGTATGTCAAGGTTGACTCGTAGACGCGTTAAACGAACCATAACTTAGGAAACCACAAGACCAAGAGGAGCGGCTCGGTCGTAACGTCGACAGACGGCGACCGCATCTTAAACTGTTAGAAGAAAGCGAAATTCGTCATCCGTCACTATCACAAAATTGTGAGCGTTGTCCCCAAGGGGACAAGGGTCCGAAAACGATGGCACTCAGTCATGACACTAGTTAGTGGGCCAATAGTCTGTATAGACCGTGATGCACATCCCTTCATCCATCCGGGGTACCGGCTCAACCGTCCCAGGGCGCCTTGAGGGCTGAGAGCCCTTGTAAGTGGGATAGGACGTGACACGCATGAGCTGGTGGGCCGCAACTCTACCCAACGCCAAAGGCCATCCATAAAGCTTTAGCGGCCGCGAACCCTTGTGTCGCAACACCGCTCCCAATACCCTTACCCAATGAAGGCTAACTTATCTGTTACACTTACCGACACAACGATAACACGGCAATGAGTTAGATACTTGCCCTCCATTGATACCTAGCATGTGTCAATGAATCAGTGCATTCGGAGAAATCAGTTT'/>

    <sequence taxon='1' value='CCTCTACCTTTACCGTGACATCTTGGTGAGGATATAGCGGAACTAATCGTCGTAAGCCCTTACCAAAAATGCTAACGACTCTGTCATAGTTATTAGTAACCCGGCGGTCTCATCGCCCTCCCTTCACTTACTCTGCCGTACAGGCAGTAACTCCCGCCCAGAATTATAGATTGAGATTCGGATCTGTTGGTACCGTGGAAGGGGGGTATTATTACTGCGCTCAGAATTCATTGGACATCCGTACTGTGCACGTTCTGACTAAATTGGTACGATAACGATAAGTAAAAATAGTACGTGTTGTCAATGTAGCTGCCCGGGCTTTGCTCAGTTGCTGCAGTCGGATATTCGGGGCGTTTGCCTTACTCACATCACGGGGGTTACCCCGCATGGCGATACTGATGCCTTTCCGGCGGTTACCAACCATCGGCTAGATTCTCGTAAGGTTGGTGATTGGGAGATTTATTATGCTCTAAAGCTCGCTTTTCAGAACATCACACTCACACTTCGCCTTGAATACAAAGAGGGTTCAGGTAGGACTGATTCCCCGTTGATGTCGGCAATTCTGGCGAGAGGCGTTTCCTCAAATGCTCCTACACCTCCGCGATCGTTGGACATGTGTGGGTCGTTTTCCAGGGTGTTGCTTGACACGAACGGGCTTCCTAGCAGTACGACAGGTTGCTTGTCAAAATGCCTACTCTGAACGGCACGGCAGGCCACCGTTGCGCCATGTGGTCTGTCGATGACATATTAAACAGGTTGAAGCGTCAGTCACCTGCGAGCGGTTGCTTTGTACGTAGGCTGTAGCGGGAAGAGCGAGGAACCGGTTACAACCTTAAGACACTGACGCAACATTCCTGACCATTCGTCGAATTTACATAAAGAGGGGTATATAAGGCCAGGTTAAGAAGGAAAAGAAGCTGGCAGACTGAAACGGGTTCAGTGGTGCAACCCTATCGGTCATTCTTTACATAGCCATAAGCTAAGAACATATACGAATAGAGTTTAGCGTATGGAGGGCAGGCGTCTCTACCTGTCCGCGAAGTATGATCTTACCATTCGGCGGTTTAATTTGCACCACAGTACCAACTCTTCGCGGTCTGATCGCGCGCGACGATACTCAGCTGTGATGGAGTCGGAGGACCAATTGACTGGGGCCACGTTGAGGCACCGGCAACGTTGGGAGCTTGGATGGCCTCACTTTGATAAGCCGACAGGCCTGGTAGGCCGACTCTTTGAGGAACAGTGTCCTTGCTACATTGTTTGTTTCCCGGATACTAACTCACAAGGTCCGCGACGCACAGAGATCCGCTGGACAAGTTGACTAATACGTGAACAAGGCCTAGGATGTAAATGTTTGACGCCTGGTCGTAGACCGGGACAAGTGCACGCGTATGTTGGGACGTATATGGCATCGCACCCCTCTTGGTATGTATGTCAAGGTTGACTCGTAGACGCGTTAAACGAACCATAACTTAGGAAACCACAAGACCAAGAGGAGCGGCTCGGTCGTAACGTCGACAGACGGCGACCGCATCTTAAACTGTTAGAAGAAAGCGAAATTCGTCATCCGTCACTATCACAAAATTGTGAGCGTTGTCCCCAAGGGGACAAGGGTCCGAAAACGATGGCACTCAGTCATGACACTAGTTAGTGGGCCAATAGTCTGTATAGACCGTGATGCACATCCCTTCATCCATCCGGGGTACCGGCTCAACCGTCCCAGGGCGGCTTGAGGGCTGAGAGCCCTTGTAAGTGGGATAGGACGTGACACGCATGAGCTGGTGGGCCGCAACTCTACCCAACGCCAAAGGCCGTCCATAAAGCTTTAGCGGCCGCGAACCCTTGTGTCGCAACACCGCTCCCAATACCCTTACCCAATGAAGGTTAACTTATCTGTTACACTTACCGACACAACGATAACACGGCAATGAGTTAGATACTTGCCCTCCATTGATACCTAGCATGTGTCAATGAATCAGTGCATTAGGAGAAATCAGTTT'/>

    <sequence taxon='8' value='CCTCTACCTTTACCGTGACATCTTGGTGAGGATATAGCGGAACTAATCGTCGTAAGCCCTTACCAAAAATGCTAACGACTCTGTCATAGTGATTAGTAACCCGGCGGTCTCATCGCCCTCCCTTCACTTACTCTGACGTACAGGCAGTAACTCCCGCCCAGAATTATAGATTGAGATTCGGATCTGTTGGTACCGTGGAAGGGGGGTATTATTACTGCGCTCAGAATTCATTGGACATCCGTACTGTGCACGTTCTGACTAAATTGGTACGATAACGATAAGTAAAATTAGTACGTGTTGTCAATGTAGCTGCCCGGGCTTTGCTCCGTTGCTGCAGTCGGATATTCGGGGCGTTTGCCTTACTCACATCACGGGGGTTACCCCGCATGGCGATACTGATGCCTTTCCGGCGGTTACCAACCATCAGCTAGATTCTCGTAAGGTTGGTGATTGGGAGATTTATTATGCTCTAAAGCTTGCTTTTCAGAACATCACACTCACACTTCGCCTTGAATACAAAGAGGGTTCAGGTAGGACTGATTCCCCGTTGATGTCGGCCATTCTGGCGAGAGGCGTTTCCTCAAATGCTCCTACACCTCCGCGATCGTTGGACATGTGTGGGTCGTTTTCCAGGGTGTTGCTTGACACGAACGGGCTTCCTAGCAGTACGGCAGGTTGCTTGTCAAAATGCCTACTCTGAACGGCACGGCAGGCCACCGTTGCGCCATGTGGTCTGTCGATGACATATTAAACAGGTTGAAGCGTCAGTCACCTGCGAGCGGTTGCTTTGTACGTAGGCTGTAGCGGGAAGAGCGAGGAACCGGTTACAACCTTAAGACACTGACGCAACATTCCTGACCATTCGTCGAATTTACATAAAGAGGGGTATATAAGGACAGGTTAAGAAGGAAAAGAAGCTGGCAGACTGAAACGGGTTAAGTGGTGCAACCCTATCGGTCATTCTTTACATAGCCATAAGCTAAGAACATATACGAATAGAGTTTAGCGTATGGAGGGCAGGCGTCTCTACCTGTCCGCGAAGTATGATCTTACCATTCGGCGGCTTAATTTGCACCACAGTACCAACTCTTCGCGGTCTGATCGCGCGCGACGATACTCAGCTGTGATGGAGTCGGAGGACCAATTGACTGGGGCCACGTTGAGGCACCGGCAACGTTGGGAGCTTGGATGGCCTCACTTTGATAAGCCGACAGGCTTGGTAGGCCGACTCTTTGAGGAACAGTGTCCTTGCTGCATTGTTTGTTTCCCGGATACTAACTCACAAGGTCCGCGACGCACAGAGATCCGCCGGACAAGTTGACTAATACGTGAACAAGGCCTAGGATGTAAATGTTTGATGCCTGGTCGTAGACCGGGACAAGTGCACGCGTATGTTGGGACGTATATGGCATCGCACCCCTCTTGGTATGTATGTCAAGGTTGACTCGTAGACGCGTTAAACGAACCATAACTTAGGAAACCACAAGACCAAGAGGAACGGCTCGGTCGTAACGTCGACAGACGGCGACCGCATCTTAAACTGTTAGAAGAAAGCGAAATTCGTCATCCGTCACTATCACAAAATTGTGAGCGTTGTCCCCAAGGGGACAAGGGTCCGAAAACGATGGCACTCAGTCATGACACTAGTTAGTGGGCCAATAGTCTGTATAGACCGTGATGCACATCCCCTCATCCATCCGGGGTACCGGCTCAACCGTCCCAGGGCGCCTTGAGGGCTGAGAGCCCTTGTAAGTGGGATAGGACGTGACACGCATGAGCTGGTGGGCCGCAACTCTACCCAACGCCAAAGGCCATCCATAAAGCTTTAGCGGCCGCGAACCCTTGTGTCGCAACACCGCTCCCAATACCCTTACCCAATGAAGGCTAACTTATTTGTTACACTTACCGACACAACGATAACACGGCAATGAGCTAGATACTTGCCCTCCATTGATACCTAGCATGTGTCAATGAATCAGTACATTCGGAGAAATCAGTTT'/>

    <sequence taxon='2' value='CCTCTACCTTTACCGTGACATCTTGGTGAGGATATAGTGGAACTAATCGTCGTAAGCCCTTACCAAAAATGCTAACGACTCTGTCATAGTTATTAATAACCCGGCGGTCTCATCGCCCTCCCTTCACTTACTCTGACGTACAGGCAGTAACTCCCGCCCAGAATTATAGATTGAGATTCGGATCTGTCGGTACCGTGGAAGGGGGGTATTATTACTGCGCTCAGAATTCATTGGACATCCGTACTGTGCACGTTTTGACTAAATTGGTACGATAACGATAAGTGAAATTAGTACGTGTTGTCAATGTAGCTGCCCGGGCTTTGCTCCGTTGCTGCAGTCGGATATTCGGGGCGTTTGCCTTACTCACATCACGGGGGTTACCCCGCATGGCGATACTGATGCCATTCCGGCGGTTACCAACCATCGGCTAGATTCTCGTAAGGTTGGTGATTGGGAGATTTATTATGCTCTAAAGCTCGCTTTTCAGAATATCACACTCACACTTCGCCTTGAATACAAAGAGGGTTCAGGTAGGACTGATTCCCCGTTGATGTCGGCCATTCTGGCGAGAGGCGTTTCCTCAAATGCTCCTACACCTCCGCGATCGTTGGACATGTGTGGGTCGTTTTCCAGGGTGTTGCTTGACACGAACGGGCTTCCTAACCGTACGGCAGGTTGCTTGTCAAAATGCCTACTCTGAACGGCACGGCAGGCCACCGTTGCGCCATGTGGTCTGTCGATGACATATTAAACAGGTTGGAGCGTCAGTCACCTGCGAGCGGTTGCTTTGTACGTAGGCTGTAGCGGGAAGAGCGAGAAATCGGTTACAACCTTAAGACACTGACGCAAAATTCCTGCTCATTCGTCAAATTTACATAAAGAGGGGTATATAAGGCCAGGCTAAGAAGGAAAAGAAGCTGGCAGACTGAAACGGGTTCAGTGGTGCAACCCTATCGGTCATTCTCTACATAGCCATAAGCTAAGAACATATACGAATAGAGTTTAGCGTATGGGGGGCAGGCGTCTCTACCTGTCCGCGAAGTATGATCTTACCATTCGGCGGTTTAATTTGCACCACAGTACCAACTCTTCGCGGTCTGATCACGCGCGACGATACTCAGCTGTGATAGAGTCGGAGGACCAATTGACTGGGCCCACGTTGAGGCACCGGCAACATTGGGAGCTTGGATGGCCTCACTTTGATAAGCCGACAGGCCTGGTAGGCCGACTCTTTGGGGAACAGTGTCCTTGCTACATTGTTTGTTTCCCGGATACTAACTCACAAGGTCCGCGACGCACAGAGACCCGCTGGACAATTTGACTAATACGTGAACAAGGCCTAGGATGTAAATGTTTGACGACTGGTCGTAGACCGGGACAAGTGCACGCGTATGTTAGGACGTATATGGCATCGCACCCCTCTTGGTATGTATGTAAAGGTTGACTCGTGGACGCGTCAAACGAACCATAACTTAGGAAACCACAAGACCAAGAGGAGCGGCTCGGTCGTAACGTCGACAGACGGCGACCGCATCTTAAACTGTTAGCAGAAAGCGAAATTCGTCATCCGTCACTATCACAAAATTGTGAGCGTTGTCCCCAAGGGGACAAGGGTCCGAGAACGATGGCACTCAGTCATGACACTAGTTAGTGGGCCAATAGTCTGTATAGACCGTGATGCACATCCCTTCATCTATTCGGGGCACCGGCTCAACCGTTCCAGGGCGCCTTGAGGGCTGAGAGCCCTTGTAAGTGGGATAGGACGTGACACGCATGAGCTGGTGGGCCGCAACTCTACCCAACGCCGAAGGCCATCCATAAAGCTTTAGCGGCCGCGAACCCTTGTGTCGCAACACCGCTCCCAATACCCTTACCCAATGAAGGCTAACTTATCTGTTACACTTACCGACACAACGATAACACGGCAATGAGTTAGATACTTGCCCTCCGTTGATACCTCGCATGTGTCAATAAATCAGTGCATTCGGAGAAATCAGTTT'/>

    <sequence taxon='22' value='CCTCTACCTTTACCATGACATCTTGGTGAGGATATAGTGGAACTAATCGTCGTAAGCCCTTACCAAAAATGCTAACGACTCTGTCATAGTTATTAATAACCCGGCGGTCTCATCGCCCTCCCTTCACTTACTCTGACGTACAGGCAGTAACTCCCGCCCAGAATTATAGATTGAGATTCGGATCTGTCGGTACCGTGGAAGGGGGGTATTATTACTGCGCTTAGAATTCATTGGACATCCGTACTGTGCATGTTTTGACTAAATTGGTACGATAACGATAAGTGAAATTAGTACGTGTTGTCAATGTAGCTGCCCGGGCTTTGCTCCGTTGCTGCAGTCGGATATTCGGGGCGTTTGCCTTACTCACATCACGGGGGTTACCCCGCATGGCGATACTGATGCCATTCCGGCGGTTACCAACCATCGGCTAGATTCTCGTAAGGTTGGTGATTGGGAGATTTATTATGCTCTAAAGCTCGCTTTTCAGAATATCACACTCACACTTCGCCTTGAATACAAAGAGGGTTCAGGTAGGACTGATTCCCCATTGATGTCGGCCATTCTGGCGAGAGGCGTTTTCTCAAATGCTCCTACACCTCCGCGATCGTTGGACATGTGTGGGTCGTTTTCCAGGGTGTTGCTTGACACGAACGGGCTTCCTAACCGTACGGCAGGTTGCTTGTCAAAATGCCTACTCTGAACGGCACGGCAGGCCACCGTTGCGCCATGTGGTCTGTCGATGACATATTAAACAGGTTGGAGCGTCAGTCACCTGCGAGCGGTTGCTTTGTACGTAGGCTGTAGCGGGAAGAGCGAGAAATCGGTTACAACCTTAAGACACTGACGCAAAATTCCTGCTCATTCGTCAAATTTACATAAAGAGGGGTATATAAGGTCAGGCTAAGAAGGAAAAGAAGCTGGCAGACTGAAACGGGTTCAGTGGTGCAACCCTATCGGTCATTCTCTACATAGCCATAAGCTAAGAACATATACGAATAGAGTTTAGCGTATGGGGGGCAGGCGTCTCTACCTGTCCGCGAAGTATGATCTTACCATTCGGCGGTTTAATTTGCACCACAGTACCAACTCTTCGCGGTCTGATCACGTGCGACGATACTCAGCTGTGATAGAGTCGGAGGACCAATTGACTGGGCCCACGTTGAGGCACCGGCAACATTGGGAGCTTGGATGGCCTCACTTTGATAAGCCGACAGGCCTGGTAGGCCGACTCTTTGGGGAACAGTGTCCTTGCTACATTGTTTGTTTCCCGGATACTAACTCACAAGGTCCGCGACGCACAGAGACCCGCTGGACAATTTGACTAATACGTGAACAAGGCCTAGGATGTAAATGTTTGACGACTGGTCGTAGACCGGGACAAGTGCACGCGTATGTTAGGACGTATATGGCATCGCACCCCTCTTGGTATGTATGTAAAGGTTGACTCGTGGACGCGTCAAACGAACCATAACTTAGGAAACCACAAGACCAAGAGGAGCGGCTCGGTCGTAACGTCGACAGACGGCGACCGCATCTTAAACTGTTAGCAGAAAGCGAAATTCGTCACCCGTCACTATCACAAAATTGTGAGCGTTGTCCCCAAGGGGACAAGGGTCCGAGAACGATGGCACTCAGTCATGACACTAGTTAGTGGGCCAATAGTCTGTATAGACCGTGATGCACATCCCTTCATCTATTCGGGGCACCGGCTCAACCGTTCCAGGGCGCCTTGAGGGCTGAGAGCCCTTGTAAGTGGGATAGGACGTGACACGCATGAGCTGGTGGGCCGCAACTCTACCCAACGCCGAAGGCCATCCATAAAGCTTTAGCGGCCGCGAACCCTTGTGTCGCAACACCACTCCCAATACCCTTACCCAATGAAGGCTAACTTATCTGTTACACTTACCGACACAACGATAACACGGCAATGAGTTAGATACTTGCCCTCCGTTGATACCTCGCATGTGTCAATAAATCAGTGCATTCGGAGAAATCAGTTT'/>

    <sequence taxon='3' value='CCTCTACCTTTACCGTGACATCTTGGTGAGGATATAGTGGAACTAATCGTCGTAAGCCCTTACCAAAAATGCTAACGACTCTGTCATAGTTATTAATAACCCGGCGGTCTCATCGCCCTCCCTTCACTTACTCTGACGTACAGGCAGTAACTCCCGCCCAGAATTATAGATTGAGATTCGGATCTGTCGGTACCGTGGAAGGGGGGTATTATTACTGCGCTCAGAATTCATTGGACATCCGTACTGTGCACGTTTTGACTAAATTGGTACGATAACGATAAGTGAAATTAGTACGTGTTGTCAATGTAGCTGCCCGGGCTTTGCTCCGTTGCTGCAGTCGGATATTCGGGGCGTTTGCCTTACTCACATCACGGGGGTTACCCCGCATGGCGATACTGATGCCATTCCAGCGGTTACCAACCATCGGCTAGATTCTCGTTAGGTTGGTGATTGGGAGATTTATTATGCTCTAAAGCTCGCTTTTCAGAATATCACACTCACACTTCGCCTTGAATACAAAGAGGGTTCAGGTAGGACTGATTCCCCGTTGATGTCGGCCATTCTGGCGAGAGGCGTTTCCTCAAATGCTCCTACACCTCCGCGATCGTTGGGCATGTGTGGGTCGTTTTCCAGGGTGTTGCTTGACACGAACGGGCTTCTTAACCGTACGACAGGTTGCTTGTCAAAATGCCTACTCTGAACGGCACGGCAGGCCACCGTTGCGCCATGTGGTCTGTCGATGACATATTAAACAGGTTGAAGCGTCAGTCACCTGCGAGCGGTTGCTTTGTACGTAGGCTGTAGCGGGAAGAGCGAGAAACCGGTTACAACCTTAAGACACTGACGCAACATTCCTGACCATTCGTCAAATTTACATAAAGAGGGGTATATAAGGCCAGGCTAAGAAGGAAAAGAAGCTGGCAGACTGAAACGGGTTCAGTGGTGCAACCCTATCGGTCATTCTCTACATAGCCATAAGCTAAGAACATATACGAATAGAGTTTAGCGTATGGAGGGCAGGCGTCTCTACCTGTCCGCGAAGTATGATCTTACCATTCGGCGGTTTAATTTGCACCACAGTACCAACTCTTCGCGGTCTGATCACGCGCGACGATACTCAGCAGTGATAGAGTCGGAGGACCAATTGACTGGGCCCACGTTGAGGCACCGGCAACATTGGGAGCTTGGATGGCCTCACTTTGATAGGCCGACAGGCCTGGTGGGCCGACTCTTTGAGGAACAGTATCCTTGCTACATGGTTTGTTTCCCGGATACTAACTCACAAGGTCCGCGACGCACAGAGACCCGCTGGACAAGTTGACTAATACGTGAACAAGGCCTAGGATGTAAATGTTTGACGCCTGGTCGTAGACCGGGACAAGTGCACGCGTATGTTAGGACGTATATGGCATCGCACCCCTCTTGGTATGTATGTAAAGGTTGACTCGTGGACGCGTCAAACGAACCATAACTTAGGAAACCACAAGACCAAGAGGAGCGGCTCGGTCGTAACGTCGACAGACGGCGACCGCATCTTAAACTGTTAGAAGAAAGCGAAATTCGTCATCCGTCACTATCACAAAATTGTGAGCGTTGTCCCCAAGGGGACAAGGGTCCGAAAACGATGGCACTCAGTCATGACACTAGTTAGTGGGCCACTAGTCTGTATAGACCGTGATGCACATCCCTTCATCTATTCGGGGCACCGGCTCAACCGTCCCAGGGCGCCTTGAGGGCTGAAAGCCCTTGTAAGTGGGATAGGACGTGACACGCATGAGCTGGTGGGCCGCAACTCTACCCAACGCCAAAGGCCATCCATAAAGCTTTAGCGGCCGCGAACCCTTGTGTCGCAACACCGCTCCCAATACCCTTACCCAATGAAGGCTAACTTATCTGTTACACTTACCGACACAACGATAACACGGCAATGAGTTAGATACTTGCCCTCCATTGATACCTCGCATGTGTCAATGAATCAGTGCATTCGGAGAAATCAGTTT'/>

    <sequence taxon='13' value='CCCCTACCTTTACCGTGACATCTTGGTGAGGATATAGTGGAACTAATCGTCGTAAGCCCTTACCAAAAATGCTAACGACTCTGTCATAGTTATTAATAACCCGGCGGTCTCATCGCCCTCCCTTCACTTACTCTGACGTACAGGCAGTAACTCCCGCCCAGAATTATAGATTGAGATTCGGATCTGTCGGTACCGTGGAAGGGGGGTATTATTACTGCGCTCAGAATTCATTGGACATCCGTACTGTGCACGTTTTGACTAAATTGGTACGATAACGATAAGTGAAATTAGTACGTGTTGTCAATGTAGCTGCCCGGGCTTTGCTCCGTTGCTGCAGTCGGATATTCGGGGCGTTTGCCTTACTCACATCACGGGGGTTACCCCGCATGGCGATACTGATGCCATTCCAGCGGTTACCAACCATCGGCTAGATTCTCGTTAGGTTGGTGATTGGGAGATTTATTATGCTCTAAAGCTCGCTTTTCAGAATATCACACTCACACTTCGCCTTGAATACAAAGAGGGTTCAGGTAGGACTGATTCCCCGTTGATGTCGGCCATTCTGGCGAGAGGCGTTTCCTCAAATGCTCCTACACCTCCGCGATCGTTGGGCATGTGTGGGTCGTTTTCCAGGGTGTTGCTTGACACGAACGGGCTTCTTAACCGTACGACAGGTTGCTTGTCAAAATGCCTACTCTGAACGGCACGGCAGGCCACCGTTGCGCCATGTGGTCTGTCGATGACATATTAAACAGTTTGAAGCGTCAGTCACCTGCGAGCGGTTGCTTTGTACGTAGGCTGTAGCGGGAAGAGCGAGAAACCGGTTACAACCTTAAGACACTGACGCAACATTCCTGACCATTCGTCAAATTTACATAAAGAGGGGTATATAAGGCCAGGCTAAGAAGGAAAAGAAGCTGGCAGACTGAAACGGGTTCAGTGGTGCAACCCTATCGGTCATTCTCTACATAGCCATAAGCTAAGAACATATACGAATAGAGTTTAGCGTATGGAGGGCAGGCGTCTCTACCTGTCCGCGAAGTATGATCTTACCATTCGGCGGTTTAATTTGCACCACAGTACCAACTCTTCGCGGTCTGATCACGCGCGACGATACTCAGCAGTGATAGAGTCGGAGGACCAATTGACTGGGCCCACATTGAGGCACCGGCAACATTGGGAGCTTGGATGGCCTCACTTTGATAGGCCGACAGGCCTGGTGGGCCGACTCTTTGAGGAACAGTATCCTTGCTACATGGTTTGTTTCCCGGATACTAACTCACAAGGTCCGCGACGCACAGAGACCCGCTGGACAAGTTGACTAATACGTGAACAAGGCCTAGGATGTAAATGTTTGACGCCTGGTCGTAGACCGGGACAAGTGCACGCGTATGTTAGGACGTATATGGCATCGCACCCCTCTTGGTATGTATGTAAAGGTTGACTCGTGGACGCGTCAAACGAACCATAACTTAGGAAACCACAAGACCAAGAGGAGCGGCTCGGTCGTAACGTCGACAGACGGCGACCGCATCTTAAACTGTTAGAAGAAAGCGAAATTCGTCATCCGTCACTATCACAAAATTGTGAGCGTTGTCCCCAAGGGGACAAGGGTCCAAAAACGATGGCACTCAGTCATGACACTAGTTAGTGGGCCACTAGTCTGTATAGACCGTGATGCACATCCCTTCATCTATTCGGGGCACCGGCTCAACCGTCCCAGGGCGCCTTGAGGGCTGAAAGCCCTTGTAAGTGGGATAGGACGTGACACGCATGAGCTGGTGGGCCGCAACTCTACCCAACGCCAAAGGCCATCCATAAAGCTTTAGCGGCCGCGAACCCTTGTGTCGCAACACCGCTCCCAATACCCTTACCCAATGAAGGCTAACTTATCTGTTACACTTACCGACACAACGATAACACGGCAATGAGTTAGATACTTGCCCTCCATTGATACCTCGCATGTGTCAATGAATCAGTGCATTCGGAGAAATCAGTTT'/>

    <sequence taxon='19' value='CCCCTACCTTTACCGTGACATCTTGGTGAGGATATAGTGGAACTAATCGTCGTAAGCCCTTACCAAAAATGCTAACGACTCTGTCATAGTTATTAATAACCCGGCGGTCTCATCGCCCTCCCTTCACTTACTCTGACGTACAGGCAGTAACTCCCGCCCAGAATTATAGATTGAGATTCGGATCTGTCGGTACCGTGGAAGGGGGGTATTATTACTGCGCTCAGAATTCATTGGACATCCGTACTGTGCACGTTTTGACTAAATTGGTACGATAACGATAAGTGAAATTAGTACGTGTTGTCAATGTAGCTGCCCGGGCTTTGCTCCGTTGCTGCAGTCGGATATTCGGGGCGTTTGCCTTACTCACATCACGGGGGTTACCCCGCATGGCGATACTGATGCCATTCCAGCGGTTACCAACCATCGGCTAGATTCTCGTTAGGTTGGTGATTGGGAGATTTATTATGCTCTAAAGCTCGCTTTTCAGAATATCACACTCACACTTCGCCTTGAATACAAAGAGGGTTCAGGTAGGACTGATTCCCCGTTGATGTCGGCCATTCTGGCGAGAGGCGTTTCCTCAAATGCTCCTACACCTCCGCGATCGTTGGGCATGTGTGGGTCGTTTTCCAGGGTGTTGCTTGACACGAACGGGCTTCTTAACCGTACGACAGGTTGCTTGTCAAAATGCCTACTCTGAACGGCACGGCAGGCCACCGTTGCGCCATGTGGTCTGTCGATGACATATTAAACAGTTTGAAGCGTCAGTCACCTGCGAGCGGTTGCTTTGTACGTAGGCTGTAGCGGGAAGAGCGAGAAACCGGTTACAACCTTAAGACACTGACGCAACATTCCTGACCATTCGTCAAATTTACATAAAGAGGGGTATATAAGGCCAGGCTAAGAAGGAAAAGAAGCTGGCAGACTGAAACGGGTTCAGTGGTGCAACCCTATCGGTCATTCTCTACATAGCCATAAGCTAAGAACATATACGAATAGAGTTTAGCGTATGGAGGGCAGGCGTCTCTACCTGTCCGCGAAGTATGATCTTACCATTCGGCGGTTTAATTTGCACCACAGTACCAACTCTTCGCGGTCTGATCACGCGCGACGATACTCAGCAGTGATAGAGTCGGAGGACCAATTGACTGGGCCCACATTGAGGCACCGGCAACATTGGGAGCTTGGATGGCCTCACTTTGATAGGCCGACAGGCCTGGTGGGCCGACTCTTTGAGGAACAGTATCCTTGCTACATGGTTTGTTTCCCGGATACTAACTCACAAGGTCCGCGACGCACAGAGACCCGCTGGACAAGTTGACTAATACGTGAACAAGGCCTAGGATGTAAATGTTTGACGCCTGGTCGTAGACCGGGACAAGTGCACGCGTATGTTAGGACGTATATGGCATCGCACCCCTCTTGGTATGTATGTAAAGGTTGACTCGTGGACGCGTCAAACGAACCATAACTTAGGAAACCACAAGACCAAGAGGAGCGGCTCGGTCGTAACGTCGACAGACGGCGACCGCATCTTAAACTGTTAGAAGAAAGCGAAATTCGTCATCCGTCACTATCACAAAATTGTGAGCGTTGTCCCCAAGGGGACAAGGGTCCAAAAACGATGGCACTCAGTCATGACACTAGTTAGTGGGCCACTAGTCTGTATAGACCGTGATGTACATCCCTTCATCTATTCGGGGCACCGGCTCAACCGTCCCAGGGCGCCTTGAGGGCTGAAAGCCCTTGTAAGTGGGATAGGACGTGACACGCATGAGCTGGTGGGCCGCAACTCTACCCAACGCCAAAGGCCATCCATAAAGCTTTAGCGGCCGCGAACCCTTGTGTCGCAACACCGCTCCCAATACCCTTACCCAATGAAGGCTAACTTATCTGTTACACTTACCGACACAACGATAACACGGCAATGAGTTAGATACTTGCCCTCCATTGATACCTCGCATGTGTCAATGAATCAGTGCATTCGGAGAAATCAGTTT'/>

    <sequence taxon='17' value='CCTCTACCTTTACCGTGACATCTTGGTGAGGATATAGTGGAACTAATCGTCGTAAGCCCTTACCAAAAATGCTAACGACTCTGTCATAGTTATTAATAACCCGGCGGTCTCATCGCCCTCCCTTCACTTACTCTGACGTACAGGCAGTAACTCCCGCCCAGAATTATAGATTGAGATTCGGATCTGTCGGTACCGTGGAAGGGGGGTATTATTACTGCGCTCAGAATTCATTGGACATCCGTACTGTGCACGTTTTGACTAAATTGGTACGATAACGATAAGTGAAATTAGTACTTGTTGTCAATGTAGCTGCCCGGGCTTTGCTCCGTTGCTGCAGTCGGATATTCGGGGCGTTTGCCTTACTCACATCACGGGGGTTACCCCGCATGGCGATACTGATGCCATTCCAGCGGTTACCAACCATCGGCTAGATTCTCGTTAGGTTGGTGATTGGGAGATTTATTATGCTCTAAAGCTCGCTTTTCAGAATATCGCACTCACACTTCGCCTTGAATACAAAGAGGGTTCAGGTAGGACTGATTCCCCGTTGATGTCGGCCATTCTGGCGAGAGGCGTTTCCTCAAATGCTCCTACACCTCCGCGATCGTTGGGCATGTGTGGGTCGTTTTCCAGGGTGTTGCTTGACACGAACGGGCTTCTTAACCGTACGACAGGTTGCTTGTCAAAATGCCTACTCTGAACGGCACGGCAGGCCACCGTTGCGCCATGTGGTCTGTCGATGACATATTAAACAGGTTGAAGCGTCAGTCACCTGCGAGCGGTTGCTTTGTACGTAGGCTGTAGCGGGAAGAGCGAGAAACCGGTTACAACCTTAAGACACTGACGCAACATTCCTGACCATTCGTCAAATTTACATAAAGAGGGGTATATAAGGCCAGGCTAAGAAGGAAAAGAAGCTGGCAGACTGAAACGGGTTCAGTGGTGCAACCCTATCGGTCATTCTCTACATAGCCATAAGCTAAGAACATATACGAATAGAGTTTAGCGTATGGAGGGCAGGCGTCTCTACCTGTCCGCGAAGTATGATCTTACCATTCGGCGGTTTAATTTGCACCACAGTACCAACTCTTCGCGGTCTGATCACGCGCGACGATACTCAGCAGTGATAGAGTCGGAGGACCAATTGACTGGGCCCACATTGAGGCACCGGCAACATTGGGAGCTTGGATGGCCTCACTTTGATAGGCCGACAGGCCTGGTGGGCCGACTCTTTGAGGAACAGTATCCTTGCTACATGGTTTGTTTCCCGGATACTAACTCACAAGGTCCGCGACGCACAGAGACCCGCTGGACAAGTTGACTAATACGTGAACAAGGCCTAGGATGTAAATGTTTGACGCCTGGTCGTAGACCGGGACAAGTGCACGCGTATGTTAGGACGTATATGGCATCGCACCCCTCTTGGTATGTATGTAAAGGTTGACTCGTGGACGCGTCAAACGAACCATAACTTAGGAAACCACAAGACCAAGAGGAGCGGCTCGGTCGTAGCGTCGACAGACGGCGACCGCATCTTAAACTGTTAGAAGAAAGCGAAATTCGTCATCCGTCACTATCACAAAATTGTGAGCGTTGTCCCCAAGGGGACAAGGGTCCGAAAACGATGGCACTCAGTCATGACACTAGTTAGTGGGCCACTAGTCTGTATAGACCGTGATGCACATCCCTTCATCTATTCGGGGCACCGGCTCAACCGTCCCAGGGCGCCTTGAGGGCTGAAAGCCCTTGTAAGTGGGATAGGACGTGACACGCATGAGCTGGTGGGCCGCAACTCTACCCAACGCCAAAGGCCATCCATAAAGCTTTAGCGGCCGCGAACCCTTGTGTCGCAACACCGCTCCCAATACCCTTACCCAATGAAGGCTAACTTATCTGTTACACTTACCGACACAACGATAACACGGCAATGAGTTAGATACTTGCCCTCCATTGATACCTCGCATGTGTCAATGAATCAGTGCATTCGGAGAAATCAGTTT'/>

    <sequence taxon='7' value='CCTCTACCTTTACCGTGACATCTTGGTGAGGATATAGTGGAACTAATCGTCGTAAGGCTTTACCAAAAATGCTAACGACTCTGTCATAGTTATTAATAACCCGGCGGTCTCATCGCCCTCCCTTCACTTACTCTGACGTACAGGCAGTAACTCCCGCCCAGAATTATAGATTGAGATTCGGATCTGTCGGTACCGTGGAAGGGGGGTATTATTACTGCGCTCAGAATTCATTGGACATCCGTACTGTGCACGTTTTGACTAAATTGGTACGATAACGATAAGTGAAATTAGTACGTGTTGTCAATGTAGCTGCCCGGGCTTTGCTCCGTTGCTGCAGTCGGATATTCGGGGCGTTTGCCTTACTCACATCACGGGGGTTACCCCGCATGGCGATACTGATGCCATTCCAGCGGTTACCAACCATCGGCTAGATTCTCGTAAGGTTGGTGATTGGGAGATTTATTATGCTCTAAAGCTCGCTTTTCAGAATATCACACTCACACTTCGCCTTGAATACAAAGAGGGTTCAGGTAGGACTGATTCCCCGTTGATGTCGGCCATTCTGGCGAGAGGCGTTTCCTCAAATGCTCCTACACCTCCGCGATCGTTGGACATGTGTGGGCCGTTTTCCAGGGTGTTGCTTGACACGAACGGGCTTCCTAACCGTACGACAGGTTGCTTGTCAAAATGCCTACTCTGAACGGCACGGCAGGCCACCGTTACGCCATGTGGTCTGTCGATGACATATTAAACAGGTTGAAGCGTCAGTCACCTGCGAGCGGTTGCTTTGTACGTAGGCTGTAGCGGGAAGAGCGAGAAACCGGTTACAACCTTAAGACACTGACGCAACATTCCTGACCATTCGTCAAATTTACATAAAGAGGGGTAAATAAGGCCAGGCTAAGAAGGAAAAGAAGCTGGCAGACTGAAACGGGTTCAGTGGTGCAACCCTATCGGTCATTCTCTACATAACCATAAGCTAAGAACATATACGAATAGAGTTTAGCGTATGGAGGGCAGGCGTCTCTACCTGTCCGCGAAGTATGATCTTACCATTCGGCGGTTTAATTTGCACCACAGTACCAGCGCTTCGCGGTCTGATCACGCGCGACGATACTCAGCTGTGATAGAGTCGGAGGACCAATTGACTGGGCCCACGTTGAGGCACCGGCAACATTGGGAGCTTGGATGGCCTCACTTTGATAAGCCGACAGGCCTGGTAGGCCGACTCTTTGAGGAACAGTGTCCTTGCTACATTGTTTGTTTCCCGGATACTAATTCACAAGGTCCACGACGCACAGAGACCCGCTGGACAAGTTGACTAATACGTGAACAAGGCCTAGGATGTAAATGTTTGACGCCTGGTCGTAGACCGGGACAAGTGCACGCGTATGTTAGGACGTATATGGCATCGCACCCCTCTTGGTATGTATGTAAAGATTGACTCGTGGACGCGTCAAACGAACCATAACTTAGGAAACCACAAGACCAAGAGGAGCGGCTCGGTCGTAACGTCGACAGACGGCGACCGCATCTTAAACTGTTAGAAGAAAGCGAAATTCGTCATCCGTCACTATCACAAAATTGTGAGCGTTGTCCCCAAGGGGACAAGGGTCCGAAAACGATGGCACTCAGTCATGACACTAGTTAGTGGGCCAATAGTCTGTATAGACCGTGATGCACATCCCTTCATCTATTCGGGGCACCGGCTCAACCGTCCCAGGGCGCCTTGCGGGCTGAGAGCCCTTGTAAGTGGGATAGGACGTGACACGCATGAGCTGGTGGGCCGCAACTCTACCCAACGCCAAAGGCCATCCATAAAGCTTTAGCGGCCGCGAACCCTTGTGTCGCAACACCGCTCCCAATACCCTTACCCAATGAAGGCTAACTTATCTGTTACACTTACCGACACAACGATAACACGGCAATGAGTTAGATACTTGCCCTCCATTGATACCTCGCATGTGTCAATGAATCAGTGCATTCGGAGAAATCAGTTT'/>

    <sequence taxon='4' value='CCTATACCTTTACCGTGACATCTTGGTGAGGATATAGTGGAACTAATCGTCGTAATCCCTTACCAAAAATGCTAACGACTCTGTCATAGTTATTAATAACCCGGCGGTCTCATCGCCCTCCCTTCACTTACTCTGACGTACAGGCAGTAACTCCCGCCCAGAATTATAGATTGAGATTCGGATCTGTCGGTACCGTGGAAGGGGGGTATTATTACTGCGCTCAGAATTCATTGGACATCCGTACTGTGCACGTTTTGACTAAATTGGTACGATAACGATAAGTGAAATTAGTACGTGTTGTCAATGTGGCTGCCCGGGCTTTGCTCCGTTGCTGCAGTCGGATATTCGGGGCGTTTGCCTTACTCACATCACGGGGGTTACCCCGCATGGCGATACTGATGTCATTCCGGCGGTTACCAACCATCGGCTAGATTCTCGTAAGGTTGGTGATTGGGAGATTTATTATGCTCTAAAGCTCGCTTTTCAGAATATCACACTCACACTTCGCCTTGAATACAAAGAGGGTTCAGGTAGGACTGATTCCCCGTTGATGTCGGCCATTCTGGCGAGAGGCGTTTCCTCAAATGCTCCTACACCTCCGCGATCGTTGGACATGTGTGGGTCGTTTTCCAGGGTGTTGCTTGACACGAACGGGCTTCCTAACCGTACGAAAGGTTGCTTGTCAAAATGCCTACTCTGAACGGCACGGCAGGCCACCGTTGCGCCATGTGGTCTGTCGATGACATATTAAACAGGTTGAAGCGTCAGTCACCTGCGAGCGGTTGCTTTGTACGTAGGCTGTAGCGGGAAGAGCGAGAAACCGGTTACAACCTTAAGACACTGACGCAACATTCCTGACCATTCGTCAAATTTACATAAAGAGGGGTATATAAGGCCAGGCTAAGAAGGAAAAGAAGCTGGCAGACTGAAACGGGTTCAGTGGTGCAACCTTATCGGTCATTCTCTACATAGCCATAAGCTAAGAACATATACGAATAGAGTTTAGCGTATGGAGGGCAGGCGTCTCTACCTGTCCGCGAAGTATGATCTTACCATTCGGCGGTTTAATTTGCACCACAGTACCAACTCTTCGCGGTCTGATCACGCGCGACGATACTCAGCTGTGATAGAGTCGGAGGACCAATTGACTGGGCCCACGTTGAGGCACCGGCAACATTGGGAGCTTGGATGGCCTCACTTTGATAAGCCGACAGGCCTGGTAGGCCGACTCTTTGAGGAACAGGGTCCTTGCTACATTGTTTTTTTCCCGGATACTAACTCACAAGGTCCGCGACGCACAGAGACCCGCTGGACAAGTTGACTAATACGTGAACAAGGCCTAGGATGTAAATGTTTGACGCCCGGTCGTAGACCGGGACAAGTGCACGCGTATGTTAGGACGTATATGGCATCGCACCCCTCTTGGTATGTATGTAAAGGTTGACTCGTGGACGCGTCAAACGAACCATAGCTTAGGAAACCACAAGACCAAGAGGAGCGGCTCGGTCGTAACGTCGACAGAGGGCGACCGCATCTTAAACTGTTAGAAGAAAGCGAAATTCGTCATCCGTCATTATCACAAAATTGTGAGCGTTGTCCCCAAGGGGCCAAGGGTCCGAAAACGATGGCACTCAGTCATGACACTAGTTAGTGGGCCAATAGTCTGTATAGACCGTGATGCACATCCCTTCATCTATTCGGCGCACCGGCTCAACCGTCCCAGGGCGCCTTGAGGGCTGAGAGCCCTTGTAAGTGGGATAGGACGTGACACGCATGAGCTGGTGGGCCGCAACTCTACCCAACGCCAAAGGCCATCCATAAAGCTTTAGCGGCCGCGAACCCTTGCGTCGCAACAGCGCTCCCAATACCCTTACCCAATGAAGGCTAACTTATCTGTTACACTTACCGACACAACGATAACACGGCAATGAGTTAGATACTTGCCCTCCATTGATACCTCGCACGTGTCAATGAATCAGTGCATTCGGAGAAATCAGTTT'/>

    <sequence taxon='6' value='CCTCTACCTTTACCGTGACATCTTGGTGAGGATATAGTGGAACTAATCGTCGTAAGCCCTTACCAAAAATGCTAACGACTCTGTCATAGTTATTAATAACCCGGCGGTCTCATCGCCCTCCCTTCACTTACTCTGACGTACAGGCAGTAACTCCCGCCCAGAATTATAGATTGAGATTCGGATCTGTCGGTACCGTGGAAGGGGGGTATTATTACTGCGCTCAAAATTCATTGGACATCCGTACTGTGCACGTTTTGACTAAATTGGTACGATAACGATAAGTGAAATTAGTACGTGTTGTCAATGTAGCTGCCCGGGCTTTGCTCCGTTGCTGTAGTCGGATATTCGGGGCGTTTGCCTTACTCACATCACGGGGGTTACCCCGCATGGCGATACTGGTGCCATTCCGGCGGTTACCAACCATCGGCTAGATTCTCGTAAGGTTGGTGATTGGGAGATTTATTATGCTCTAAAGCTCGCTTTTCAGAATATCACACTCACACTTCGCCTTGAATACAAAGAGGGTTCAGGTAGGACTGATTCCCCGTTGATGTCGGCCATTCTGGCGAGAGGCGTTTCCTCAAATGCTCCTACACCTCCGCGATCGTTGGACATGTGTGGGTCGTTTTCCAGGGTGTTGCTTGACACGAACGGGCTTCCTAACCGTACGACAGGTTGCTTGTCAAAATGCCTACTCTGAACGGCACGGCAGGCCACCGTTGCGCCATGTGGTCTGTCGATGACATATTAAACAGGTTGAAGCGTCAGTCACCTGCGAGCGGTTGCTTTGTACGTAGGCTGTAGCGGGAAGAGCGAGAAACCGGTTACAACCTTAAGACACTGACGCAACATTCCTGACCATTCGTCAAATCTACATAAAGAGGGGTATATAAGGCCAGGCTAAGCAGGAAAAGAAGCTGGCAGACTGAAACGGGTTCAGTGGTGCAACCCTATCGGTCATTCTCTACATAGCCATAAGCTAAGAACATATACGAATAGAGTTTAGCGTATGGAGGGCAGGCGTCTCTACCTGTCCGCGAAGTATGATCTTACCATTCGGCGGTTTAATTTGCACCACAGTACCAACTCTTCGCGGTCTGATCACGCGCGACGATATTCAGCTGTGATAGAGTCGGAGGACCAATTGACTGGGCCCACGTTGAGGCACCGGCAACATTGGGAGCTTGGATGGCCTCACTTTGATAAGCCGACAGGCCTGGTAGGCCGACTCTTTGAGGAACAGTGTCCTTGCTACATTGTTTGTTTCCCGGATACTAACTCACAAGGTCCGCGACGCACAGAGACCCGCTGGACAAGTTGACTAATACGTGAACAAGGCCTAGGATGTAAATGTTTGACGCCTGGTCGTAGACCGGGACAAGTGCACGCGTATGTTAGGACGTATATGGCATCGCACCCCTCTTGGTATGTATGTAAAGGTTGACTCGTGGACGCGTCAAACGAACCATAACTTAGGAAACCACAAGACCAAGAGGAGCGGCTCGGTCGTAACGTCGACAGACGGCGACCGCATCTTAAACTGTTAGAAGAAAGCGAAATTCGTCATCCGTCACTATCACAAAATTGTGAGCGTTGTCCCCAAGGGGACAAGGGTCCGAAAACGATGGCACTCAGTCATGACACTAGTTAGTGGGCCAATAGTCTGTATAGACCGTGATGCACATCCCTTCATCTATTCGGGGCACCGGCTCAACCGTCCCAGGGCGCCTTGAGGGCTGAGAGCCCTTGTAAGTGGGATAGGACGTGACACGCATGAGCTGGTGGGCCGCAACTCTACCCAACGCCAAAGGCCATCCATAAAGCTTTAGCGGCCGCGAACCCTTGTGTCGCAACACCGCTCCCAATACCCTTACCCAATGAAGGCTAACTTATCTGTTACACTTACCGGCACAACGATAACACGGCAATGAGTTAGATACTTGCCCTCCATTGATACCTCGCATGTGTCAATGAATCAGTGCATTCGGAGAAATCAGTTT'/>

    <sequence taxon='11' value='CCTCTACCTTTACCGTGACATCTTGGTGAGGATACAGTGGAACTAATCGTCGTAAGCCCTTACCAAAAATGCTAACGACTCTGTCATAGTTATTAATAACCCGGCGGTCTCATCGCCCTCCCTTCACTTACTCTGACGTACAGGCAGTAACTCCCGCCCAGAATTATAGATTGAGATTCGGATCTGTCGGTACCGTGGAAGGGGGGTATTATTACTGCGCTCAAAATTCATTGGACATCCGTACTGTGCACGTTTTGACTAAATTGGTACGATAACGATAAGTGAAATTAGTACGTGTTGTCAATGTAGCTGCCCGGGCTTTGCTCCGTTGCTGTAGTCGGATATTCGGGGCGTTTGCCTTACTCACATCACGGGGGTTACCCCGCATGGCGATACTGGTGCCATTCCGGCGGTTACCAACCATCGGCTAGATTCTCGTAAGGTTGGTGATTGGGAGATTTATTATGCTCTAAAGCTCGCTTTTCAGAATATCACACTCACACTTCGCCTTGAATACAAAGAGGGTTCAGGTAGGACTGATTCCCCGTTGATGTCGGCCATTCTGGCGAGAGGCGTTTCCTCAAATGCTCCTACACCTCCGCGATCGTTGGACATGTGTGGGTCGTTTTCCAGGGTGTTGCTTGACACGAACGGGCTTCCTAACCGTACGACAGGTTGCTTGTCAAAATGCCTACTCTGAACGGCACGGCAGGCCACCGTTGCGCCATGTGGTCTGTCGATGACATATTAAACAGGTTGAAGCGTCAGTCACCTGCGAGCGGTTGCTTTGTAAGTAGGCTGTAGCGGGAAGAGCGAGAAACCGGTTACAACCTTAAGACACTGACGCAACATTCCTGACCATTCGTCAAATCTACATAAAGAGGGGTATATAAGGCCAGGCTAAGCAGGAAAAGAAGCTGGCAGACTGAAACGGGTTCAGTGGTGCAACCCTATCGGTCATTCTCTACATAGCCATAAGCTAAGAACATATACGAATAGAGTTTAGCGTATGGAGGGCAGGCGTCTCTACCTGTCCGCGAAGTATGATCTTACCATTCGGCGGTTTAATTTGCACCACAGTACCAACTCTTCGCGGTCTGATCACGCGCGACGATATTCAGCTGTGATAGAGTCGGAGGACCAATTGACTGGGCCCACGTTGAGGCACCGGCAACATTGGGAGCTTGGATGGCCTCACTTTGATAAGCCGACAGGCCTGGTAGGCCGACTCTTTGAGGAACAGTGTCCTTGCTACATTGTTTGTTTCCCGGATACTAACTCACAAGGTCCGCGACGCACAGAGACCCGCTGGACAAGTTGACTAATACGTGAACAAGGCCTAGGATGTAAATGTTTGACGCCTGGTCGTAGACCGGGACAAGTGCACGCGTATGTTAGAACGTATATGGCATCGCACCCCTCTTGGTATGTATGTAAAGGTTGACTCGTGGACGCGTCAAACGAACCATAACTTAGGAAACCACAAGACCAAGAGGAGCGGCTCGGTCGTAACGTCGACAGACGGCGACCGCATCTTAAACTGTTAGAAGAAAGCGAAATTCGTCATCCGTCACTATCACAAAATTGTGAGCGTTGTCCCCAAGGGGACAAGGGTCCGAAAACGATGGCACTCAGTCATGACACTAGTTAGTGGGCCAATAGTCTGTATAGACCGTGATGCACATCCCTTCATCTATTCGGGGCACCGGCTCAACCGTCCCAGGGCGCCTTGAGGGCTGAGAGCCCTTGTAAGTGGGATAGGACGTGACACGCATGAGCTGGTGGGCCGCAACTCTACCCAACGCCAAAGGCCATCCATAAAGCTTTAGCGGCCGCGAACCCTTGTGTCGCAACACCGCTCCCAATACCCTTACCCAATGAAGGCTAACTTATCTGTTACACTTACCGGCACAACGATAACACGGCAATGAGTTAGATACTTGCCCTCCATTGATACCTCGCATGTGTCAATGAATCAGTGCATTCGGAGAAATCAGTTT'/>

    <sequence taxon='20' value='CCTCTACCTTTACCGTGACATCTTGGTGAGGATATAGTGGAACTAATCGTCGTAAGCCCTTACCAAAAATGCTAACGACTCTGTCATAGTTATTAATAACCCGGCGGTCTCATCGCCCTCCCTTCACTTACTCTGACGTACAGGCAGTAACTCCCGCCCAGAATTATAGATTGAGATTCGGATCTGTCGGTACCGTGGAAGGGGGGTATTATTACTGCGCTCAGAATTCATTGGACATCCGTACTGTGCACGTTTTGACTAAATTGGTACGCTAACGATAAGTGAAATTAGTACGTGTTGTCAATGTAGCTGCCCGGGCTTTGCTCCGTTGCTGTAGTCGGATATTCGGGGCGTTTGCCTTACTCACATCACGGGGGTTACCCCGCATGGCGATACTGATGTCATTCCGGCGGTTACCAACCATCGGCTAGATTCTCGTAAGGTTGGTGATTGGGAGATTTATTATGCTCTAAAGCTCGCTTTTCAGAATATCACACTCACACTTCGCCTTGAATACAAAGAGGGTTCAGGTAGGACTGATTCCCCGTTGATGTCGGCCATTCTGGCGAGAGGCGTTTCCTCAAATGCTCCTACACCTCCGCGATCGTTGGACATGTGTGGGTCGTTTTCCAGGGTGTTGCTTGACACGAACGGGCTTCCTAACCGTACGACAGGTTGCTTGTCAAAATGCCTACTCTGAACGGCACGGCAGGCCACCGTTGCGCCATGTGGTCTGTCGATGACATATTAAACAGGTTGAAGCGTCAGTCACCTGCGAGCGGTTGCTTTGTACGTGGGCTGTAGCGGGAAGAGCGAGAAACCGGTTACAACCTTAAGACACTGACGCAACATTCCTGACCATTCGTCAAATTTACATAAAGGGGGGTATATAAGGCCAGGCTAAGAAGGAAAAGAAGCTGGCAGACTGAAACGGGTTCAGTGGTGCAACCCTATCGGTCATTCTCTACATAGCCATAAGTTAAGAACATATACGAATAGAGTTTAGCGTATGGAGGGCAGGCGTCTCTACCTGTCCGCGAAGTATGATCTTACCATTCGGCGGTTTAATTTGCACCACAGTACCAACTTTTCGCGGTCTGATCACGCGCGACGATACTCAGCTGTGATAGAGTCGGAGGATCAATTGACTGGGCCCACGTTGAGGCACCGGCAACATTGGGAGCTTGGATGGCCTCACTTTGATAAGCCGACAGGCCTGGTAGGCCGACTCTTTGAGGAACAGTGTCCTTGCTACATTGTTTGTTTCCCGGATACTAACTCACAAGGCCCGCGACGCACAGAGACCCGCTGGACAAGTTGACTAATACGTGAACAAGGCCTAGGATGTAAATGTTTGACGCCTGGTCGTAGACCGGGACAAGTGCACGCGTATGTTAGGACGTATATGGCATCGCACCCCTCTTGGTATGTATGTAAAGGTTGACTCGTGGACGCGTCAAACGAACCATAACTTAGGAAACCACAAGACCAAGAGGAGCAGCTCGGTCGTAACGTCGACAGACGGCGACCGCATCTTAAACTGTTAGAAGAAAGCGAAATTCGTCATCCGTCACTATCACAAAATTGTGAGCGTTGTCCCCAAGGGGACAAGGGTCCGAAAACGATGGCACTCAGTCATGACACTAGTTAGTGGGCCAATAGTCTGTATAGACCGTGATGCACATCCCTTCATCTATTCGGGGCACCGGCTCAACCGTCCCAGGGCGCCTTGAGGGCTGAGAGCCCTTGTAAGTGGGATAGGACGTGACACGCATGAGCTGGTGGGCCGCAACTCTACCCAACGCCGAAGGCCATCCATAAAGCTTTAGCGGCCGCGAACCCTTGTGTCGCAACACCGCTCCCAATACCCTTACCCAATGAAGGCTAACTTATCTGTTACACTTACCGACACAACGATAACACGGCAATGAGTTAGATACTTGCCCTCCATTGATACCTCGCATGTGTCAATGAATCAGTGCATTCGGAGAAATCAGTTT'/>

    <sequence taxon='9' value='CCTCTACCTTTACCGTGACATCTTGGTGAGGATATAGCGGAACTAATCGTCGTAAGCCCTTACCAAAAATGCTAACGACTCTGTCATAGTTATTAATAACCCGGCGGTCTCATCGCCCTCCCTCCACTTACTCTGACGTACAGGCAGTAACTCCCGCCCAGAATTATAGATTGAGATTCGGATCTGTCGGTACCGTGGAAGGGGGGTATTATTACTGCGCTCAGAATTCATTGGACATCCGTACTGTGCACGTTTTGACTAAATTGGTACGATAACGATAAGTGAAATTGGTACGTGTTGTCAATGTAGGTGCCCGGGCTTTGCTCCGTTGCTGCAGTCGGATATTCGGGGCGTTTGCCTTACTCACATCACGGGGGTTACCCCGCATGGCGATACTGATGCCATTCCGGTGGTTACCAACCATCGGCTAGATTCTCGTAAGGTTGGTGATTGGGAGATTTATTATGCTCTAAAACTCGCTTTTCAGAATATCACACTCACACTTCGCCTTGAATACAAAGAGGGTTCAGGTAGGACTGATTCCCCGTTGATGTCGGCCATTCTGGCGAGAGGCGTTTCCTCAAATGCTCCTACACCTCCGCGATCGTTGGACATGTGTGGGTCGTTTTCCAGGGTGTTGCTTGACACGAACGGGCTTCCTAGCCGTACGACAGGTTGCTTGTCAAAATGCCTACTCTGAACGGCACGGCAGGCCACCGTTGCGCCATGTGGTCTGTCGATGACATATTAAACAGGTTGAAGCGTCAGTCACCTGCGAGCGGTTGCTTTGTACGTAGGCTGTAGCGGGAAGAACGAGAAACCGGTTACAACCTTAAGACACTGACGCAACATTCCTGACCATTCGTCAAATTTACATAAAGAGGGGTATATAAGGCCAGGCTAAGAAGGAAAAGAAGCTGGCAGACTGAAACGGGTTCAGTGGTGCAACCCTATCGGTCATTCTCTACATAGCCATAAGCTAAGAACATATACGAATAGAGTTTAGCGTATGGAGGGCAGGCGTCTCTACCTGTCCGCGAAGTATGATCTTACCATTCGGCGGTTTAATTTGCACCACAGTACCAACTCTTCGCGGTCTGATCACGCGCGACGATACTCAGCTGTGATAGAGTCGGAGGACCAATTGACTGGGCCCACGTTGAGGCACCGGCAACATTGGGAGCTTGGATGGCCTCACTTTGATAAGCCGACAGGCCTGGTAGGCCGACTCTTTGAGGAACAGTGTCCTTGCTACATTGTTTGTTTCCCGGATACTAACTCACAAGGTCCGCGACGCACAGAGACCCGCTGGACAAGTTGACTAATACGTGAACAAGGCCTAGGATGTAAATGTTTGACGCCTGGTCGTAGACCGGGACAAGTGCACGCGTATGTTAGGACGTATATGGCATCGCACCCCTCTTGGTATGTATGTAAAGGTTGACTCGTGGACGCGTTAAACGAACCATAACTTAGGAAACCACAAGACCAAGAGGAGCGGCTCGGTCGTAACGTCGACAGACGGCGACCGCATCTTAAAATGTTAGAAGAAAGCGAAATTCGTCATCCGTCACTATCACAAAATTGTGAGCGTTGTCCCCAAGGGGACAAGGGTCCGAAAACGATGGCACTCAGTCATGACACTAGTTAGTGGGCCAATAGTCTGTATAGACCGTGATGCACATCCCTTCATCTATTCGGGGCACCGGCTCAACCGTCCCAGGGCGCCTTGAGGGCTGAGAGCCCTTGTAAGTGGGCTAGGACGTGACACGCATGAGCTGGTGGGCCGCAACTCTACCCAACGCCAAAGGTCATCCATAAAGCTTTAGCGGCCGCGAACCCTTGTGTCGCAACACCGCTCCCAATACCCTTACCCAATGAAGGTCAACTTATCTGTTACACTTACCGACACAACGATAACACGGCAATGAGTTAGATACTTGCCCTCCATTGATACCTCGCATGTGTCAATGAATCAGTGCATTCGGAGAAATCAGTTT'/>

    <sequence taxon='15' value='CCTCTACCTTTACCGTGACATCTTGGTGAGGATATAGCGGAACTAATCGTCGTAAGCCCTTACGAAAAATGCTAACGAGTCTGTCATAGTTATTAATAACCCGGCGGTCTCATCGCCCTCCCTTCACTCACTCTGACGTACAGGCAGTAACTCCCGCCCAGAATTATAGATTGAGATTCGGATCTGTCGGTACCGTGGAAGGGGGGTATTATTACTGCGCTCAGAATTCGTTGGACATCCGTACTGTGCACGTTTTGACTAAATTGGTACGATAACGATAAGTGAAATTAGTACGTGTTGTCAATGTAGCTGCCCGGGCTTTGCTCCGTTGCTGCAGTCGGATATTCGGGGCGTTTGCCTTACTCACATCACGGGGGTTACCCCGCATGGCGATACTGATGCCATTCCGGCGGTTACCAACCATCGGCTAGATTCTCGAAAGGTTGGTGATTGGGAGATTTATTATGCTCTAAAGCTCGCTTTTCAGAATATCACACTCACACTTCGCCTTGAATACAAAGAGGGTTCAGGTAGGACTGATTCCCCGTTGATGTCGGCCATTCTGGCGAGAGGCGTTTCCTCAAATGCTCCTACACCTCCGCGATCGTTGGACATGTGTGGGTTGTTTTCCAGGGTGTTGCTTGACACGAACGGGCTTCCTAGCCGTACGACAGGTTGCTTGTCAAAATGCCTACCCTGAACGGCACGGCAGGCCACCGTTGCGCCATGTGGTCTGTCGATGACATATTAAACAGGTTGAAGCGTCAGTCACCTGCGAGCGGTTGATTTGTACGTAGGCTGTAGCGGGAAGAGCGAGAAACCGGTTACAACCTTAAGACACTGACGCAACATTCCTGACCATTCGTCGAATTTACATAAAGAGGGGTATATAAGGCCAGGCTAAGAAGGAAAAGAAGCTGGCAGACTGAAACGGGTTCAGTGGTGCAACCCTATCGGTCATTCTCTACATAGCCATAAGCTAAGAACATATACGAATAGAGTTTAGCGTATGGAGGGTAGGCGTCTCTACCTGTCCGCGAAGTATGATCTTACCATTCGGCGGTTTAATTTGCACCACAGTACCAACTCTTCGCGGTCTGATCACGTGCGACGATACTCAGCTGTGATAGAGTCGGAGGACCAATTGACTGGGCCCACGTTGAGGCACCGGCAACATTGGGAGCTTGGATGGCCTCACTTTGATAAGCCGACAGGCCTGGTAGGCCGACTCTTTGAGGAACAGTGTCCTTGCTACATTGTTTGTTTCCCGGATACTAACTCACAAGGTCCGCGACGCACAGAGACCCGCTGGACAAGTTGACTAATACGTGAACAAGGCCTAGGATGTAAATGTTTGACGCCTGGTCGTAGACCGGGACAAGTGCACGCGTATGCTAGGACGTATATGGCGTCGCACCCCTCTTGGTATGTATGTAAAGGTTGACTCGTGGACGCGTTAAACGAACCATAACTTAGGAAACCACAAGACCAAGAGGAGCGGCTCGGTCGTAACGTCGACAGACGGCGACCGCATCTTAAACTGCTAGAAGAAAGCGAAATTCGTCATCCGTCACTATCACAAAATTGTGAGCGTTGTCCCCAAGGGGACAAGGGTCCGAAAACGATGGCACTCAGTCATGACACTAGTTAGTGGGCCAATAGTCTGTATAGACCGTGATGCACATCCCTTCATCTATTCGGGGCACCGGCTCAACCGTCCCAGGGCGCCTTGAGGGCTGAGAGCCCTTGTAAGTGGGATAGGACGTGATACGCATGACCTGGTGGGCCGCAACTCTACCCAACGCCAAAGGCCATCCATAATGCTTTAGCGGCCGCGAACCCTTGTGTCGCAACACCGCTCCCAATACCCTTACCCAATGAAGGCTAACTTATCTGTTACACTTACCGACACAACGATAACACGGCAATGAGTTAGATACTTGCCCTCCATTGATACCTCGCATGTGTCAATGAATCAGTGCATTCGGAGAAATCAGTTT'/>

    <sequence taxon='12' value='CCTCTACCTTTACCGTGACATCCTGGTGAGGATATAGCGGAACTAATCGTCGTAAGCCCTTACCAAAAATGCTAACGATTCTGTCATAGTTATTAATAACCCGGCGGTCTCATCGCCCTCCCTTCACTTACTCTGACGTACAGGCAGTAACTCCCGCCCAGAATTATAGATTGAGATTCGGATCTGTCGGTACCGTGGAAGGGGGGTATCATTACTGCGCTCAGAATTCATTGGACATTCGTACTATGCACGCTTTGACTAAATTGGTACGATAACGATAAGTAAAATTAGTACGTGTTGTCAATGTAGCTGCCCGGGCTTTTCTCCGTTGCTTCAGTCGGATATTCGGGGCGTTTGCATTACTCACATCACGGGGGTTACCCTGCATGGCGATACTGATGCCATTCCGGCGGTTACCAACCATCGGCTAGATTCTTGTAAGGTTGGTGATTGGGAGATTTATTATGCTCTAAAGCTCGCTTTTCAGAATATCACACTCACACTTCGCCTTGAATACAAAGAGGGTTCAGGTAGGACTGATTCCCCGTTGATGTCGGCCATTCTGGCGAGAGGCGTTTCCTCAAATGCCTCTACACCTCCGCGATCGTTGGACATGTGTGGGTCGTTTTCCAGGGTGTTGCTTGACACGAACGAGCTTCCTAGCCGTACGATAGGTTGCTTGTCAAAATGCCTACTCTGAACGGCACGGCAGGCCACCGTTGCGCCATGTGGTCTGTCAATGACATATTAAACAGGTTGAAGCGTCAGTCACCTGCGAGCGGTTGCTTTGTATGTAGGCTGTAGCGGGAAGAGCGAGAAACCGGTTACAACCTTAAGACACTGGCGCAACATTCCTGACCATTCGTCGAATTTACATAAAGAGGGGTATATAAGGCCAGGCTAAGAAGGAAAAGAAGCTGGCAGACTGAAACGGGTTCAGTGGTGCAACCCTATCGGTCATTCTTTACATAGCCATAAGCTAAGAACATATACGAATAGAGTTTAGCGTATGGAGGGCAGGCGTCTCTACCTGTCCGCGAAGTATGATCTTACCATTCGGCGGTTTAATTTGCACCACAGTACCAACTCTTCGCGGTCTGATCACGCGCGACGATACTCAGCTGTGGTAGAGTCGGAGGACCAATTGACTGGGCCCACGTTGAGGCACCGGCAACATTGGGAGCTTGGATGGCCTCACTTTGATAAGCCGACAGGCCTGGTAGGCCGACTCTTTGAGGAACAGTGTCCTTGCTACCTTGTTTGTTTCCGGGATACTAACTCACAAGGTCCGCGGCGCAAAGAGACCCGCTGGATAAGTTGACTAATACGTGAACAAGGCCTAGGATGTAAATGTTTGACGCCTGGTCGTAGACCGGGACAGGTGCACGCGTATGTTAGGACGTATATGGCATCGCACCCCTCTTGGTATGTATGTAAAGGTTGACTCGTGGACGCGTTAAACGAACCATAACTTAGGAAACCACAAGACCAAGAGGAGCGGCTCGGTCGTAACGTCGACAGACGGCGACCGCATCTTAAACTGTTAGAAGTAAGCGAAATTCGTCATCCGTCACTATCACAAAATTGTGAGCGTTGTCCGCAAGGGGACAAGGGTCCGAAAACGATGGCACTCAGTCATGACACTAGTTAGTGGGCAAATAGTCTGTATAGACCGTGATGCACATCCCTTCATCTATTCGGGGCACCGGCTCAGCCGTCCCAGGGCGCCTTGAGGGCTGAGAGCCCTTGTAAGTGGGATAGGACGTGACACGCATGAGCTGGTGGGCCGCAACTCTACCCAACGCCAAAGGCCATCCATAAAGCTTTAGCGGCCGCGAACCCTTGTGTCGCAACACCGCTCCCAATACCCTTACCCAATGAAGGCTAACTTATCTGTTACACTTACCGACACAACGATAACACGGCAATGAGTTAGATACTTGCCCTCCATTGATACCTCGCATGTGTCAATGAATCAGTGCATTCGGAGAAATCAGTTT'/>

    <sequence taxon='14' value='CCTCTACCTTTACCGTGACATCTTGGTGAGGATATAGCGGAACTAATCGTCGTAAGCACTTACCAAAAATGCTAACGACTCTGTCATAGTTATTAATAACCCGGCGGTCTCATCGCCCTCCCTTCACTTACTCTGACGTACAGGCAGTAACTCCTGCCCAGAATTATAGATTGAGATTCGGATCTGTCGGTACCGTGGAAGGGGGGTATTATTACTGCGCTCAGAATTCATTGGACATCCGTACTGTGCACGTTTTGACTAAATTGGTACGATAACGATAAGTAAAATTAGTACGTGTTGTCAATGTAGCCGCCCGGGTTTTGCTCCGTTGCTGCAGTCGGATATTCGGGGCGTTTGCCTTACTCACATCACGGGGGTTACCCCGCATGGCGATACTGGTGCCACTCCGGCGGTTACCAACCATCGACTAGATTCTCGTAAGGTTGGTAATTGGGAGATTTATTATGCTCTAAAGCTCGCTTTTCAGAATATCACACTCACACTTCGCCTTGAATACAAAGAGGGTTCAGGTAGGACTGATTCCCCGTTGATGTCTGCCATTCTGGCGAGAGGCTTTTCCTCAAATGCCCCTACACCTCCGCGATCGTTGGACATGTGTGGGTCGTTTTCCAGGGTGTTACTTGACACGAACGGGCTTCCTAGCCGTACGACAGGTTGCTTGTCAAAATGCCTACTCTGAACGGCACGGCAGGCCACCGTTGCGACATGTGGTCTGTCGATGACATATTAAACAGGTTGAAGCGTCAGTCACCTGCGAGCGGTTGCTTTATACGTAGGGTGTAACGGGAAGAGCGAGAAACCGGTTACAACCTTAAGACGCTGACGCAACATTCCTGACCATTCGTCGAATTTACGTAAAGAGGGGTATATAAGGCCAGGATAAGAAGGAAAAGAAGCTGGCAGACTGAAACGGGTTCAGTGGTGCAACCCTATCGGTCATTCTTTACATAGCCATAAGCTAAGAACATATACGAATAGAGTTTAGCGTATGGGGGGCAGGCGTCTCTACCTGTCCGCGAAGTATGATCTTACCATTCGGCGGTTTAATTTGCACCACAGTACCAACTCTTCGCGGTCTGATCACGCGCGACGATACTCAGCTGTGATAGAGTCGGAGGACCAATTGACTGGGCCCACGTTGAGGCACCGGCAACATTGGGAGCTTGGATGGCCTCACTTTGATAAGCCGACAGGCCTGGTAGGCCGACTCTTTGAGGAAAAGTGTCCTTGCTACATTGTTTGTTTCCCGGATACTAACTCACAAGGTACGCGACGCACAGAGACCCGCTGGACAAGTTGACTAATACGTGAACAAGGCCTAGGATGTAAATGTTTGACGCCTGGTCGCAGACCGGGACAAGTGCACGCGTATGTTAGGACGTATATGGCATCGCACCCCTCTTGGTATGTATGTAAAGGTTGACTCGTGGACGCGTTAAACGAACCATAACTTAGGAAACCACAAGACCAAGAGGAGCGGCTCGGTCGTAGCGTCGACAGACGGCGACCGCATCTTAAACTGTTAGAAGAAAGCGAAATTCGTCATCCGTCATTATCACAAAATTGTGAGCGTTGTCTCCAAGGGGACAAGGGTCCGAAAACGATGGCACTCAGTCATGACACTAGTTAGTGGACCAATAGTCTGTATAGACCGTGACGCACATCCCTTCATCTATTCGGGGCACCGGCTCAACCGTCCCAGGGCGCCTTGAGGGCTGAGAGCCCTTGTAAGTGGGATAGGACGTGACACGCATGAGCTGGTGGGCCGCAACTCTACCCAACACCAAAGGCCATCCATAAAGCTTTAGCGGCCGCGAACCCTTGTGTCGCAACACCGCTTCCAATACCCTTACCCAATGAAGGCTAACTTATCTGTTACACTTACCGACACAACGATAACACGGCAATGAGTTAGATATTTGCCCTCCATTGATACCTCGCATGTGTCAATGAATCAGTGCATTCGGAGAAATCAGTTT'/>

    <sequence taxon='5' value='CCTCTACCTTTACCGTGACATCTTGGTGAGGATATAGCGGAACTAATCGTCGTAAGCCCGTACCAAAAATGCTAACGACTCTGTCATAGTTATTAATAACCCGGCGGTCTCATCGCCCTCCCTTCACTTACTCTGACGTACAGGCAGTAACTCCCGCCCAGAATTATAGATTGAGATTCGGATCTGTCGGTACCGTGGAAGGGGGGTATTATTACTGCGCTCAGAATTCATTGGACATCCGTACTGTGCACGTTTTGACTAAATTGGTACGATAACGATAAGTAAAATTAGTACGTGTTGTCAATGTAGCTGCCCGGGCTTTGCTCCGTTGCTGCAGTCGGATATTCGGGGCGTTTGCCTTACTCACATCACGGGGGTTACCCCGCATGGCGATACTGATGCCATTCCGGCGGTTACCAACCATCGGCTAGATTCTCGTAAGGTTGGTGATTGGGAGATTTATTATGCTCTAAAGCTCGCTTTTCAGAATATCACACTCGCATTTCGCCTTGGATACAAAGAGGGTTCAGGTAGGACTGATTCCCCGTTGATGTCGGCCATTCTGGCGAGAGGCGTTTCCTCAAATGCCCCTACACCTCCGCGATCGTTGGGCATGTGTGGGTCGTTTTCCAGGGTGTTGCCTGACACGAACGGGCTTCCTAGCCGTACGACAGGTTGCTTGTCAAAATGCCTACTCTGAACGGCACGGCAGGCCACCGTTGCGCCATGTGGTCTGTCGATGACATATTAAACGGGTTGAAGCGTCAGTCACCTGCGAGCGGTTGCTTTGTACGTAGGCTGTAGCGGGAAGAGCGATGAACCGGTTACAACCTTAAGACACTGACGCAACATTCCTGACCATTCGTCGAATTTACATAAAGAGGGGTATATAAGGCCAGGCTAAGAAGGAAAAGAAGCTGGCAGACTGAAACGGGTTCAGTGGTGCAACCCTATCGGTCATTCTTTACATAGCCATAAGCTAAGAACATATACGAATAGAGTTTAGCGTATGGAGGGCACGCGTCTCTACCTGTCCGCGAAGTATGATCTTACCATTCGGCGGTTTAATTTGCACTACAGTACCAACTCTTCGCGGTCTGATCGCGCGCGACGATACTCAGCTGTGATGGAGTCGGAGGACCAATTGACTGGGCCCACGTTGAGGCACCGGCAACATTGGGAGCTTGGATGGCCTCACTTTGATAAGCCGACAGGCCTGGTAGGCCGACTCTTTGAGGAACAGTGTCCTTGCTACATTGTTTGTTTCCCGGATACTAACTCACAAGGTCCGCGACGCACAGAGACCCGCTGGACAAGTTGACTAATACGTGAACAAGGCCTAGGATGTAAATGTTTGACGCCTGGTCGTAGACCGGTACAAGTGCACGCATATGTTAGGACGTATATGGCATCGCACCCCTCTTGGTATGTATGTCAAGGTTGACTCGTGGACGCGTTAAACGAACCATAACTTAGGAAACCACAAGACCAAGAGGAGCGGCTTGGTCGTAACGTCGACAGACGGCGACCGCATCTTAAACTGTTAGAAGAAAGCGAAATTCGTCATCCGTCACTATCACAAAATTGTGAGCGTTGTCCCCAAGGGGACAAGGGTCCGAAAACGATGGCACTCAGTCATGACACTAGTTAGTGGGCCAATAGTCTGTATAGACCGTGATGCACATCCCTTCATCTATTCGGGGTACCGGCTCAACCGTCCCAGGGCGCCTTGAGGGCTGAGAGCCCTTGTAAGTGGGATAGGACGTGACACGCATGAGCTGGTGGGACGCAACTCTACCCAACGCCAAAGGCCATCCATAAAGCTTTAGCGGCCGCGAACCCTTGTGTCGCAACACCGCTCCCAATACCCTTACCCAATGAAGGCTAACTTATCTGTTACACTTACCGACACAACGATAACACGGCAGTGAGTTAGATACTTGCCCTCCATTGATACCTCGCATGTGTCAATGAATCAGTGCATTCGGAGGAATCAGTTT'/>

    <sequence taxon='10' value='CCTCTACCTCTACCGTGACATCTTGGTGAGGATATAGCGGAACTAATCGTCGTAAGCCCGTACCAAAAATGCTAACGACTCTGTCATAGTTATTAATAACCCGGCGGTCTCATCGCCCTCCCTTCACTTACTCTGACGTACAGGCAGTAACTCCCGCCCAGAATTATAGATTGAGATTCGGATCTGTCGGTACCGTGGAAGGGGGGTATTATTACTGCGCTCAGAATTCATTGGACATCCGTACTGTGCACGTTTTGACTAAATTGGTACGATAACGATAAGTAAAATTAGTACGTGTTGTCAATGTAGCTGCCCGGGCTGTGCTCCGTTGCTGCAGTCGGATATTCGGGGCGTTTGCCTTACTCACATCACGGGGATTACCCCGCATGGCGATACTGATGCCATTCTGGCGGTTACCAACCATCGGCTAGATTCTCGTAAGGTTGGTGATTGGGAGATTTATTATGCTCTAAAACTCGCTTTTCAGAATATCACACTCGCATTTCGCCTTGGATACAAAGAGGGTTCAGGTAGGACTGATTCCCCATTGATGTCGGCCATTCTGGCGAGAGGCGTTTCCTCAAATGCCCCTACACCTCCGCGATCGTTGGGCATGTGTGGGTCGTTCTCCAGGGTGTTGCCTGACACGAACGGGCTTCCTAGCCGTACGACAGGTTGCTTGTCAAAATGCCTACTCTGAACGGCACGGCAGGCCACCGTTGCGCCATGTGGTCTGTCGATGACATATTAAACGGGTTGAAGCGTCAGTCACCTGCGAGCGGTTGCTTTGTACGTAGGCTGTAGCGGGAAGAGCGATGAACCGGTTACAACCTTAAGACACTGACGCAACATTCCTGGCCATTCGTCGAATTTACATAAAGAGGGGTATATAAGGCCAGGCTAAGAAGGAAAAGAAACTGGCAGACTGAAACGGGTTCAGTGGTGCAACCCTATCGGTCATTCTTTACATAGCCATAAGCTAAGAACATATACGAATAGAGTTTAGCGTATGGAGGGCACGCGTCTCTACCTGTCCGCGAAGTATGATCTTACCATTCGGCGGTTTAATTTGCACTACAGTACCAACTCTTCGCGGTCTGATCGCGCGCGACGATACTCAGCTGTGATGGAGTCGGAGGACCAATTGACTGGGCCCACGTTGAGGCACCGGCAACATTGGGAGCTTGGATGGCCTCACTTTGATAAGCCGACAGGCCTGGTAGGCCGACTCTTTGAGGAACAGTGTCCTTGCTACATTGTTTGTTTCCCGGATACTAACTCACAAGGTCCGCGACGCACAGAGACCCGCTGGACAAGTTGACTAATACGCGAACAAGGCTTAGGATGTAAATGTTTGACGCCTGGTCGTAGACCGGTACAAGTGCACGCATATGTTAGGACGTATATGGCATCGCACCCCTCTTGGTATGTATGTCAAGGTTGACTCGTGGACGCGTTAAACGAACCATAACTTAGGAAACCACAAGACCAAGAGGAGCGGCTTGGTCGTAACGTCGACAGACGGCGACCGCATCTTAAACTGTTAGAAGAAAGCGAAATTCGTCATCCGTCACTATCACAAAATTGTGAGCGTTGTCCCCAAGGGGACAAGGGTCCGAAAACGGTGGCACTCAGTCATGACACTAGTTAGTGGGCCAATAGTCTGTATAGACCGTGATGCACATCCCTTCATCTATTCGGGGTACCGACTCAACCGTCCCAGGGCGCCTTGAGGGCTGAGAGCCCTTGTAAGTGGGATAGGACGTGACACGCATGAGCTGGTGGGACGCAACTCTACCCAACGCCAAAGGCCATCCATAAAGCTTTAGCGGCCGCGAACCCTTGTGTCGCAACACCGCTCCCAATACCCTTACCCAATGAAGGCTAACTTATCTGTTACACTTACCGACACAACGATAACACGGCAGTGAGTTAGATACTTGCCCTCCATCGATACCTCGCATGTGTCAATGAATCAGTGCATTCGGAGGAATCAGTTT'/>

    <sequence taxon='25' value='CCTCTACCTTTACCGTGACATCTTGGTGAGGATATAGCGGAACTAATCGTCGTAAGCCCGTACCAAAAATGCTAACGACTCTGTCATAGCTATTAATAACCCGGCGGTCTCATCGCCCTCCCTTCACTTACTCTGACGTACAGGCAGTAACTCCCGCCCAGAATTATAGATTGAGATTCCGATCTGTCGGTACCGTGGAAGGGGGGTATTATTACTGCGCTCAGAATTCATTGGACATCCGTACTGTGCACGTTTTGACTAAATTGGTACGATAACGATAAGTAAAATTAGTACGTGTTATCAATGTAGCTGCCCGGGCTTTGCTCCGTTGCTGCAGTCGGATATTCGGGGCGTTTGCCTTACTCACATCACGGGGGTTACCCCGCATGGCGATACTGATGCCATTCCGGCGGTTACCAACCATCGGCTAGATTCTCGTAAGGTTGGTGATTGGGAGATTTATTATGCTCTAAAGCTCGCTTTTCAGAATATCACACTCGCACTTCGCCTTGGATACAAAGAGGGTTCAGGTAGGACTGATTCCCCGTTGATGTCGGCCATTCTGGCGAGAGGCGTTTCCTCAAATGCCCCTACACCTCCGCGATCGTTGGGCATGTGTGGGTCGTTTTCCAAGGTGTTGCCTGACACGAACGGGCTTCCTAGCCGTACGACAGGTTGCTTGTCAAAATGCCTACTCTGAACGGCACGGCAGGCCACCGTTGCGCCATGTGGTCTGCCGATGACATATTAAACAGGTTGAAGCGTCAGTCACCTGCGAGCGGTTGCTTTGTACGTAGGCTGTAGCGGGAAGAGCGATGAACCGGTTACAACCTTAAGACACTGACGTAACATTCCTGACCATTCGTCGAATTTACATAAAGAGGGGTATATAAGGCCAGGCTAAGAAGGAAAAGAAGCTGGCAGACTGAAACGGGTTCAGTGGTGCAACCCTATCGGTCATTCTTTACATAGCCATAAGCTAAGAACATATACGAATAGAGTTTAGCGTATGGAGGGCACGCGTCTCTACCTGTCCGCGAAGTATGATCTTACCATTAGGCGGTTTAATTTGCACTACAGTACCAACTCTTCGCGGTCTGATCGCGCGCGACGATACTCAGCTGTGATGGAGTCGGAGGACCAATTGACTGGGCCCACGTTGAGGCACCGGCAACATTGGGAGCTTGGATGGTCTCACTTTGATAAGCCGACAGGCCTGGTAGGCCGACTCTTTGAGGAACAGTGTCCTTGCCACCTTGTCTGTTTCCCGGATACTAACTCACAAGGTCCGCGACGCACAGAGACCCGCTGGACAAGTTGACTAATACGTGAACAAGGCCTAGGATGTAAATGTTTGACGCCTGGTAGTAGACCGGTACAAGTGCACGCATATGTTAGGACGTATATGGCATCGCACCCCTCTTGGTATGTATGTCAAGGTTGACTCGTGGACGCGTTAAACGAACCATAACTTAGGAAACCACAAGACCAACAGGAGCGGCTTGGTCGTAACGTCGACAGACGGCGACCGCATCTTAAACTGTTAGAAGAAAGCGAAATTCGTCATCCGTTACTATCACAAAATTGTGAGCGTTGTCCCCAAGGGGACAAGGGTCCGAAAACGATGGCACTCAGTCATGACACTAGTTAGTGGGCCAATAGTCTGTATAGACCGTGATGCACATCCCTTCATCTATTCGGGGTACCGGCTCAACCGTCCCAGGGCGCCTTGAGGGCTGAGAGCCCTTGTAAGTGGGATAGGACGTGACACGCATGAGCTGGTGGGACGCAACTCTACCCAACGCCAAAGGCCATCCATAAAGCTTTAGCGGCCGCGAACCCTTGTGTCGCAACACCGCTCCGAATACCCTTACCCAATGAAGGCTAACTTATCTGTTACACTTACCGACACAACGATAACACGGCAATGAGTTAGATACTTGCCCTCCATTGATACCTCGCATGTGTCAATGAATCAGTGCATTCGGAGAAATCAGTTT'/>

    <sequence taxon='18' value='CCTCTACCTTTACCGTGACATCTTGGTGAGGATATAGCGGAACTAATCGTCGTAAGCCCGTACCAAAAATGCTAACGACTCTGTCATAGTTATTAATAACCCGGCGGTCTCATCGCCCTCCCTTCACTTACTCTGACGTACAGGCAGTAACTCCCGCCCAGAATTATAGATTGAGATTCGGATCTGTCGGTACCGTGGAAGGGGGGTATTATTACTGCGCTCAGAATTCATTGGACATCCGCACTGTGCACGTTTTGACTAAATTGGTACGCTAACGATAAGTAAAATTAGTACGTGTTGTCAATGTAGCTGCCCGGGCTTTGCTCCGTTGCTGCAGTCGGATATTCGGGGCGTTTGCCTTACTCACATCACGGGGGTTACCCCGCATGGCGATACTGATGCCATTCCGGCGGTTACCAACCATCGGCTAGATTCTCGTAAGGTTGGTGATTGGGACATTTATTATGCTCTAAAGCTCGCTTTTCAGAATATCACACTCGCACTTCGCCTTGGATACAAAGAGGGTTCAGGTAGGACTGATTCCCCGTTGATGTCGGCCATTCTGGCGAGAGGCGTTTCCTCAAATGCCCCTACACCTCCGCGATCGTTGGGCATGTGTGGGTCGTTTTCCAGGGTGTTGCCTGACACGAACGGGCTTCCTAGCCGTACGACAGGTTGCTTGTCAAAATGCCTACTCTGAACGGCACGGCAGGCTACCGTTACGCCATGTGATCTGTCGATGACATATTAAACAGGTTGAAACGTCAGTCACCTGCGAGCGGTTGCTTTGTACGTAGGCTGTGGCGGGAAGAGCGATGAACCGGTTACAACCTTAAGACACTGACGCAACATTCCTGACCATTCGTCGAATTTACATAAAGAGGGGTATATAAGGCCAGGCTACGAAGGAAAAGAAGCTGGCAGACTGAAACGGGTTCAGTGGTGCAACCCTATCGGTCATTCTTTACATAGCCATAAGCTAAGAACATATACGAATAGAGTTTAGCGTATGGAGGGCACGCGTCTCTACCTGTCCGCGAAGTATGATCTTACCATTCGGCGGTTTAATTTGCACTACAGTACCAACTCTTTGCGGTCTCATCGCGCGCGACGATACTCAGCTGTGATGGAGTCGGAGGACCAATTGACTGGGCCCACGTTGAGGCACCGGCAACATTGGGAGCTTGGATGGCCTCACTTTGATAAGCCGACAGGCCTGGTAGGCCGACTCTTTGAGGAACAGTGTCCTTGCTACATTGTTTGTTTCCCGGATACTAACTCACAAGGTCCGCGACGCACAGAGACCCGCTGGACAAGTTGACTAATACGTGGACAAGGCCTAGGATGTAAATGTTTGACGCCTGGTCGTAGACCGGTACAAGTGCACGCATATGTTAGGACGTATATGGCATCGCACCCCTCCTGGTATGTATGTCAAGGTTGACTCGTGGACGCGTTAAACGAACCATAACTTAGGAAACCACAAGACCAAGAGGAGCGGCTTGGTCGTAACGTCGACAGACGGCGACCGCATCTTAAACTGTTAGAAGAAAGCGAAATTCGTCATCCGTCACTATCACAAAATTGTGAGCGTTGTCCCCAAGGGGACAAGGGTCCGAAAACGATGGCACTCAGTCATGACACTAGTTAGTGGGCCAATAGTCTGTATAGACCGTGATGCACATCCCTTCATCTATTCGGGGTACCGGCTCAACCGTCCCAGGGCGCCTTGAGGGCTGAGAGCCCTTGTAAGTGGGATAGGACGTGACACGCATGAGCTGGTGGGACGCAACTCTACCCAACGCCAAAGGCCATCCATAAAGCTTTAGCGGCCGCGAACCCTTGTGTCGCAACACCGCTCCCAATACCCTCACCCAATGAAGGCTAACTTATCTGTTACACTTACCGACACAACGATAACACGGCAATGAGTTAGATACTTGCCCTCCATTGATACCTCGCATGTGTCAATGAATCGGTGCATTCGGAGAAATCAGTTT'/>

    <sequence taxon='16' value='CCTCCACCTTTACCGTGACATCTTGGTGAGGATATAGCGGAACTAATCGTCGTAAGCCCTTACCAAAAATGCTAACGACTCTGTCATAGTTATTAATAACCCGGCGGTCTCATCGCCCTCCCTTCACTTCCTCTGACGTACAGGCAGTAACTCCCGCCCAGAATTATAGATTGAGATTCGGATCTGTCGGTACCGTGGAAGGAGGGTATTATTACTGCGCTCAGAATTCATTGGACATCCGTACTGTGCACGTTTTGAATAAATTGGTACGATAACGATAAGTAAAATTAGTACGTGTTGTCAATGTAGCTGCCCGGGCTTTGCTCCGTTGCTGCAGTCGGATATTCGGGGCGTTTGCCTTACTCACATCACGGGGGTTACCCCGTATGGCGATACTGATGCCATTCCGGTGGTTACCAACCATCGGCTAGATTCTCGTAAGGTTGGTGATTGGAAGATTTATTATGCTCTAAAGCTCGCTTTTCAGAATATCATACTCGCACTTCGCCTTGAATACAAAGAGGGTTCAGGTAGGACTGATTCCCCGTTGATGTCGGCCATTCTGGCGAGAGGCGTTTCCTCAAATGCCCCTACACCTCCGCGATCGCTGAACATGTGTGGGTCGTTTTCCAGGGTGTTGATTGACACGAACAGGCTTCCTAGCCGTACGACAGGTTGCTTGTCAAAATGCCTACTCTGAACGACACGGCAGGCCACCGTTGCGCCATGTGGTCTGTCGATGACATATTAAACAGGTTAAAGCGTCAGTCACCTGCGAGCGGTTGCTTTGTACGTAGGCTGTAGCGGGAAGAGCGAGGAACCGGTTACAACCTTAAGACACTGACGCAACATTCCTGACCATTTGTCGAATTTACATAAAGAGGGGTATATAAGGCCAGGCTAAGAAGGAAAAGAAGCTGGCAGACTGAAACGGGTTCAGTGGTGTAACCCTATCGGTCATTCTTTACATAGCCATAAGCTAAGAACATATACGAATAGAGTTTAGCGTATGGAGGGCACGCGTCTCTACCTGTCCGCAAAGTATGATCTTACCATTCGGCGGTTTAATTTGCACCACAGTACCAACTCTTCGCGGTCTGATCGCGCGCGACGATACTCAGCTGTGATGGAGTCGGAGGACCAATTGACTGGGCCCACGTTGAGGCACCGGCAACATTGGGAGCTTGGATGGCCTCACTTTGATAAGCCGACAGGCCTGGTAGGCCGACTCTTCAAGGAACAGTGTCCTTGCTACATTGTTTGTTTCCCGGATACTAACTCACAAGGTCCGCGACGCACAGAGACCCGCTGGACAAGTTAACTAATACGTGAACAAGGCCCAGGATGTAAATGTTTGACGCCTGGTCGTAGACCGGTACAAGTGCACGCGTATGTTAGGACGTATATGGCATCGCACCCCTCTTGGTATGTATGTCAAGGTTGACTCGTGGACGCGTTAAACGAACCATAACTTAGGAAACCACAAGACCAAGAGGAGCGGCTCGGTCGTAACGTCGACAGACGGCGACCGCATCTTAAACTGTTAAAAGAAAGCGAAATTCGTCATCCGTCACTATCGCAAAATTGTGAGCGTTGTCCCCAAGGGGACAAGGGTCCGAAAACGATGGCACTCAGTCATGACACTAGTTAGTGGGCAAATAGTCTGTATAGACCGTGATGCACATCCCTTCATCTATTCGGGGTACCGGCTCAACCGTCCCAGGGCGCCTTGAGGGCTGAGAGCCCTTGTAAGTGGGATAGGACGTGACACGCATGAGCTGGTGGGACGCAACTCTACCCAACGCCAAAGGCCATCCATAAAGCTTCAGCGGCCGCGAACCCTTGTGTCGCAACACCGCTCCCAATACCCTTACCCAATGAAGGCTAACTTATCTGTTACACTTACCGACACAACGATAACACGGCAATGAGTTAGATACTTGCCCTCCATTGATACCTCGCATGTGTCAATGAATCAGTGCATTCGGAGAAATCAGTTT'/>

    <sequence taxon='21' value='CCTCCCCCTTTACCGTGACATCTTGGTGAGGATATAGCGGAACTAATCGTTGTAAGCCCTTACCAAAAATGCTAACGACTCTGTCATAGTTATTAATAACCCGGCGATCTCATCGCCCTCCCTTCACTTCCTCTGACGTACAGGCAGTAACTCCCGCCCAGAATTATAGATTGAGATTCGGATCTGTCGGTACCGTGGAAGGGGGGTATTACTACTGCGCTCAGAATTCATTGGACATCCGTACTGTGCCCGTTTTGAATAAATTGGTACGATAACGATAAGTAAAATTAGTACGTGTTGTCAATGTAGCTGCCCGGGCTTTGCTCCGTTGCTGCAGTCGGATAATCGGGGCGTTTGCCTTACTTACATCACGGGGGTTACCCCGCATGGCGATACTGATGCCATTCCGGCGGTTACCAACCATCGGCTAGATTCTCGTAAGGTTGGTGATTGGGAGATTTATTATGCTCTAAAGCTCGCTTTTCAGAATATCACACTCACACTTCGCCTTGAATACAAAGAGGGTTCAGGTGGGACTGATTCCCCGTTGATGTCGGCCATTCTGGCGAGAGGCGTTTCCTCAAATGCCCCTACATCTCCGCGATCGTTGGACATGTGTGGGTCGTTTTCCAGGGTGTTGATTGACACGAACAGGCTTCCTAGCCGTACGACAGGTTGCTTGTCAAAATGCCTACTCTGAACGACACGGCAGGCTACCGTTGCGCCATGTGGTCTGTCGATGACATATTAAACAGGTTGAAGCGTCAGTCACCTGCGAGCGGTTGCTTTGTACGTAGGCTGTAGCGGGAAGAGCGAGGAACCGGTTACAACCTTAAGACACTGACGCAACACTCCTGACCATTCGTCGAATTTACATAAAGAGGGGTATATAAGGCCAGACTAAGAAGGAAAAGAAGCTGGCAGACTGAGACGGGTTCAGTGGTGTAACCCTATCAGTCATTCTTTACATAGCCATAAGCTAAGAACATATACGAATAGAGTTTAGCGTATGGAGGGCACGCGTCTCTACCTGTCCGCGAAGTATGATCTTACCATTCGGCGGTTTAATTTGCACCACAGTACCAACTCTTCGCGGTCTAATCGCGCGCGACGACACTCAGCTGTGATGGAGTCGGAGGACCAATTGACTGGGCCCACGTTGAGGCACCGGCAACATTGGGAGCTTGGATGGCCTCAGTTTGATAAGCCGACAGGCCTGGTAGGCCGACTCTTTGAGGAACAGTGTCCTTGCTACATTGTTTGTTTCCCGGATACTAACTCACAAGGTCCGCGACACACAGAGACCCGCTGGAAAAGTTGACTAATACGTGAACAAGGCCCAGGATGTAAATGCTTGACGCCTGGTCGTAGACCGGTACAAGTGCACGCGTATGTTAGGACGTATATGGCATCGCACCCCTCTTGGTATGTATGTCAAGGTTGACTCGTGGACGCGTTGAACGAACCATAACTTAGGAAACCACAAGACCAAGAGGAGCGGCTCGGTCGTAACGTCGACAGACGGCGACCGCATCTTAGACTGTTAGAAGAAAGCGAAATTCGTCAACCGTCACTATCACAAAATTGTGAGCGTTGTCCTCAAGAGGACAAGGGTCCGAAAACGATGGCACTCAGTCATGACACTAGTTAGTGGGCCAATAGTCTGTATAGATCGTGATGCACATCCCTTCATCTATTCGGGGTACCGGCTCAACCGTCCCAAGGCGCCTTGAGGGCTGAGAGCCCTTGTAAGTGGGATAGGACGTGACACGCATGAGCTGGTGGGACGCAACTCTACCCAACGCCAAAGGCCATCCATAAAGCTTTAGCGGCCGCGAACCCTTGTGTCGCAACACCGCTCCCAATACCCTTACCCAATGAAGGCTAACTTATCTGTTACACTTACCGACACAACGATAACACGGCAATGAGTTAGATACTTGCCCTCCATTGATACCTCGCATGTGTCAATGAATCAGTGCATTCGGAGAAATCAGTTT'/>

    <sequence taxon='24' value='CCTCCCCCTTTACCGTGACATCTTGGTAAGGGGATAGCGGAACTAATCGTCGTAAGCCTTTACCAAAAATGCTAACGACTCGGTCATAGTTATTAATAACCCGGCGGTCTCACCGCCCTCCCTTCACTTCCTCTGACGTACAGGCAGTAACTCCCGCCCAGAATTATAGATTGAGATTCGGATCTGTCGGTACCGTGGAAGGGGGGTATTATTACTGCGCTCAGAATTCATTGGACATCCGTACTGTGCACGTTTTGAATAAATTGGTACGATAACGATAAGTAAAATTAGTACGTGTTGTGAATGTAGCTGCCCGGGCTTTGCTCCGTTGCTGCAGTCGCATAATCGGGGCGTTTGCCTTACTTACATCACGGGGGTTACCCCGCATGGCGATACTGATGCCATTCCGGCGGTTACCAACCATCGGCTAGATTCTCGTAAGGTTGGTGATTGGGAGATTTATTATGCTCTAAAGCTCGCTTTTCAGAATATCACACTCGCACTTCGCCTTGAATACAAAGAGGGTTCAGGTAGGACTGATTCCCCGTTGATGTCGGCCATTCTGGCGAGAGGCGTTTCCTCAAATGCCCCTACATCTCCGCGATCGTTGGACATGTGTGGGTCGTTTTCCAGGGTGTTGATTGACACGAACAGGCTTCCTAGCCGTACGACAGGTTGCCTGTCAAAATGCCTACTCTGAACGACACGGCAGGCCACTGTTGCGCCATGTGGTCTGTCGATGACATATTAAACAGGTTGAAGCGTCAGTCACCTGCGAGCGGTTGCTTTGTACGTAGGCTGTAGCGGGAAGAGCGAGGAACCGGTTACAACCTTAAGACACTGACGCAACATTCCTGACCATTCGTCGAATTTACATAAAGAGGGGTATATAAGGCCAGGCTAAGAAGGAAAAGAAGCTGGCAGACTGAGACGGGTTCAGTGGTGTAACCCTATCAGTCATTCTTTACATAGCCATAAGCTAAGAACATATACGAATAGAGTTTAGCGTATGGAGGGCACGCGTCTCTACCTGTCCGCGAAGTATGATCTTACCATTCGGCGGTTTAATTTGCACCACAGTACCAACTCTTCGCGGTCTGATCGCGCGCGACGATACTCAGCTGTGATGGAGTCGGAGGACCAATTGACTGGGCCCACGTTGAGGCATCGGCAACATTGGGAGCTTGGATGGCCTCAGTTTGATAAGCCGACAGGCCTGGTAGGCCGACTCTTTGAGGAACAGTGTCCTTGCTACATTGTTTGTTTCCCGGATACTAACTCACAAGGTCCGCGACACACAAAGACCCGCTGGAAAAGTTGACTAATACGTGAACAAGGCCCAGGATGTAAATGTTTGACGCCTGGTCGTAGACCGGTACAAGTGCACGCGTATGTTAGGACGTATATGGCATCGCACCCCTCTTGGTATGTATGTCAAGGTTGACTCGTGGACGCGTTGAACGAACCATAACTTAGGAAACCACAAGACCAAGAGGAGCGGCTCGGTCGTAACGTCGACAGACGGCGACCGCATCTTAAACTGTTAGAAGAAAGCGAAATTCGTCAACCGTCACTATCACAAAATTGTGAGCGTTGTCCCCAAGAGGACAAGGGTCCGAAAACGATGGCACTCAGTCATGACACTAGTTAGTGGGCCAATAGTCTGTATAGATCGTGATGCATATCCCTTCATCTATTCGGGGTACCGGCTCAACGGTCCCAGGGCGCCTTGAGGGCTGAGAGCCCTTGTAAGTGGGATAGGACGTGACATGCATGAGCTGGTGGGACGCAACTCTACCCAACGCCAAAGGCCATCCATAAAGCTTTAGCGGCCGCGAACCCTTGTGTCGCAACACCGCTCCCAATACCCTTACCCAATGAAGGCTAACTTATCTGTTACACTTACCGACACAACGATAACACGGCAATGAGTTAGATACTTGCCCTCCATTGATACCTCGCATGTGTCAATGAATCAGTGCATTCGGAGAAATCAGTTT'/>

    <sequence taxon='23' value='CCTCCACCTTTACCGTGACATCTTGGTGAGGATATAGCGGAACTAATCGTCGTAAGCCCTTACCAAAAATGCTAACGACTCTGTCATAGTTATTAATAATCCGGCGGTCTCATCGCCCTCCCTTCACTTCCTCTGACGTACAGGCAGTAACTCCCGCCCAGAATTATAGATTGAGATTCGGATCTGTCGGTACCGTGGAAGGGGGGTATTATTACTGCGCTCAGAATTCATTGGACATCCGTACTGTGCACGTTTTGAATAAATTGGTACGATAACGATAAGTAAAATTATTACGTGTTGTCAATGTAGCTGCCCGGGCTTTGCTCCGTTGCTGCAGTCGGATAATCGGGGCGTTTGCCTTACTTACATCACGGGGGTTACCCCGCATGGCGATACTGATGCCATTCCGGCGGTTACCAACCATCGGCTAGATTCTCGTAAGGTTGGTGATTGGGAGATTTATTATGCTCTAAAGCTCGCTTTTCAGAATATCACACTCGCACTTCGCCTTGAATACAAAGAGGGTTCAGGTAGGACTGATTCCCCGTTGATGTCGGCCATTCTGGCGAGAGGCGTTTCCTCAAATGCCCCTACATCTCCGCGATCGTTGGACATGTGTGGGTCGTTTTCCAGGGTGTTGATTGACACGAACAGGCTTCCTAGCCGTACGACAGGTTGCTTGTCAAAATGCCTACTCTGAACGACACGGCAGGCCACCGTTGCGCCATGTGGTCTGTCGATGACATATTAAACAGGTTGAAGCGTCAGTCACCTGCGAGCGGTTGCTTTGTACGTAGGCTGTAGCGGGAAGAGCGAGGAACCGGTTACAACCTTAAGACACTGACGCAACATTCCTGACCATTCGTCGAATTTACATAAAGAGGGGTATATAAGGCCAGGCTAAGAAGGAAAAGAAGCTGGCAGACTGAGACGGGTTCAGTGGTGTAACCCTATCAGTCATTCTTTACATAGCCATAAGCTAAGAACATATACGAATAGAGTTTAGCGTATGGAGGGCACGCGTCTCTACCTGTCCGCGAAGTATGATCTTACCATTCGGCGGTTTAATTTGCACCACAGTACCAACTCTTCGCGGTCTGATCGCGCGCGACGATACTCAGCTGTGATGGAGTCGGAGGACCCATTGACTGGGCCCACGTTGAGGCACCGGCAACATTGGGAGCTTGGATGGCCTCAGTTTGATAAGCCGACAGGCCTGGTAGGCCGACTCTTTGAGGAACAGTGTCCTTGCTACATTGTTTGTTTCCCGGATACTAACTCACAAGGTCCGCGACACACAGAGACCCGCTGGACAAGTTGACTAATATGTGAACAAGGCCCAGGATGTAAATGTTTGACGCCTGGTCGTAGACCGGTACGAGTGCACGCGTATGTTAGGACGTATATGGCATCGCACCCCTCTTGGTATGTATGTCAAGGTTGACTCGTGGACGCGTTGAACGAACCATAACTTAGGAAACCACAAGACCAAGAGGAGCGGCTCGGTCGTAACGTCGACAGACGGCGACCGCATCTTAAACTGTTAGAAGAAAGCGAAATTCGTTATCCGTCACTATCACAAAATTGTGAGCGTTGTCCCCAAGGGGACAAGGGTCCGAAAACGATGGCACTCAGTCACGACACTAGTTAGTGGGCCAATAGTCTGTATAGATCGTGATGCACATCCCTTCATCTATTCGGGGTACCGGCTCAACCGTCCCAGGGCGCCTTGAGGGCTGAGAGCCCTTGTAAGTGGGATAGGACGTGACACGCATGAGCTGGTGGGACGCAACTCTACCCAACGCCAAAGGCCATCCATAAAGCTTTAGCGGCCGCGAACCCTTGTGTCGCAACACCGCTCCCAATACCCTTACCCAATGAAGGCTAATTTATCTGTTACACTTACCGACACAACGATAACACGGCAATGAGTTAGATACTTGCCCTCCATTGATACCTCGCATGTGTCAATGAATCAGTGCATTCGGAGAAATCAGTTT'/>

</data>

    <trait id="tipDates" spec='beast.evolution.tree.TraitSet' traitname='date-backward' units='year' value='
0=1.4533636708963569,
1=0.8096405548230807,
8=0.623950748559944,
24=0.017559150582080463,
21=0.018306373436407952,
23=0.22301923969112103,
16=0.4294545426741223,
5=0.7963634673390838,
10=0.014212735547652677,
25=0.0536805792270969,
18=0.31439749732973876,
14=0.09613816677737885,
12=0.1062752265429805,
20=0.26911422616128844,
6=0.5530239186343269,
11=0.4120623953025486,
4=0.019606267337234584,
2=0.6710208773803461,
22=0.18468379818951153,
13=0.4234195285236577,
19=0.3712493867413884,
17=0.2759411985438911,
3=0.5629624981203021,
7=0.642258792815209,
9=0.6071682921766328,
15=0.423692692686636
            '>
        <taxa id='taxonSet' spec='beast.evolution.alignment.TaxonSet' alignment='@alignment'/>
    </trait>
    
    <tree spec="beast.util.ClusterZBSATree" id="tree" nodetype="beast.evolution.tree.ZeroBranchSANode" clusterType="upgma" trait="@tipDates">
		<taxa idref="alignment"/>
	</tree>

    <BirthDeathSkylineModel spec="SABDSamplingThroughTimeModel" id="birthDeath" tree="@tree" conditionOnSampling="true">
		<parameter name="origin" id="origin" value ="50." lower="0."/>
        <parameter name="diversificationRate" id="diversificationRate" value="1.5"/>
        <parameter name="turnover" id="turnover" value=".5"/>
        <parameter name="samplingProportion" id="samplingProportion" value="0.6268019495692692"/>
<parameter name="removalProbability" id="r" value="1."/>
	</BirthDeathSkylineModel>
    
    <siteModel gammaCategoryCount="1" id="SiteModel" spec="SiteModel">
		<parameter dimension="1"  id="mutationRate" name="mutationRate" value="1.0"/>
		<substModel id="gtr" rateAC="@rateAC" rateGT="@rateGT" rateAT="@rateAT" rateCG="@rateCG" rateCT="@rateCT" spec="GTR">
			<parameter dimension="1"  id="rateAG" lower="0.0" name="rateAG" value="1.0"/>
			<frequencies estimate="true" id="freqs" spec="Frequencies">
				<parameter name='frequencies' id='freqParameter' value='0.25' dimension='4' lower="0." upper="1."/>
			</frequencies>
		</substModel>
	</siteModel>
	<branchRateModel id="StrictClock" spec="beast.evolution.branchratemodel.StrictClockModel">
		<parameter dimension="1" id="clock.rate" name="clock.rate" value="0.05" lower="0."/>
	</branchRateModel>


   <!-- likelihood and priors: -->
    <distribution id="posterior" spec="util.CompoundDistribution">
		<distribution id="prior" spec="util.CompoundDistribution">
            <distribution  x="@clock.rate" id="clockRatePrior" spec='beast.math.distributions.Prior'>
				<distr spec='beast.math.distributions.LogNormalDistributionModel' id='clockRatePrior.exp' M="-4.6" S="1.25"/>
			</distribution>
			<distribution id="hky.frequencies.prior" spec="beast.math.distributions.Prior" x="@freqParameter">
				<distr id="Uniform " lower="0.0" upper="1.0" spec="beast.math.distributions.Uniform" />
			</distribution>
			<distribution id="diversificationRate_prior" spec="beast.math.distributions.Prior" x="@diversificationRate">
				<distr spec="beast.math.distributions.Uniform" lower="1." upper="2." offset="0."/>
			</distribution>
			<distribution id="turnover_prior" spec="beast.math.distributions.Prior" x="@turnover">
				<distr spec="beast.math.distributions.Uniform" lower="0." upper="1." offset="0."/>
			</distribution>
			<distribution  id='origin_Prior' x="@origin" spec='beast.math.distributions.Prior'>
				<distr spec='beast.math.distributions.Uniform' lower="0." upper="1000." offset="0."/>
			</distribution>
			<distribution id="BDlikelihood" spec="util.CompoundDistribution">
				<distribution idref="birthDeath"/>		
			</distribution>
		</distribution>
        <distribution id="jointTreeLikelihood" spec="util.CompoundDistribution">
			<distribution data="@alignment" id="treeLikelihood" spec="TreeLikelihood" tree="@tree" siteModel="@SiteModel" branchRateModel="@StrictClock"/>
        </distribution>
    </distribution>

    
	<run chainLength="20000000" id="mcmc" spec="MCMC" storeEvery="100000" distribution="@posterior">
        
		<state id="state" storeEvery="100000">
            <stateNode idref='tree'/>
			<stateNode idref="origin"/>
			<stateNode idref="diversificationRate"/>
			<stateNode idref="turnover"/>
			<!-- <stateNode idref="samplingProportion"/> -->
            <stateNode idref="clock.rate"/>
			<stateNode idref="freqParameter"/>
			<parameter dimension="1"  id="rateAC" lower="0.0" upper="100.0" name="stateNode" value="1.0"/>
			<parameter dimension="1"  id="rateGT" lower="0.0" upper="100.0" name="stateNode" value="1.0"/>
			<parameter dimension="1"  id="rateAT" lower="0.0" upper="100.0" name="stateNode" value="1.0"/>
			<parameter dimension="1"  id="rateCG" lower="0.0" upper="100.0" name="stateNode" value="1.0"/>
			<parameter dimension="1"  id="rateCT" lower="0.0" upper="100.0" name="stateNode" value="1.0"/>
        </state>
        
		<operator id='origOperator' spec='ScaleOperator' scaleFactor=".75" weight="3" parameter="@origin"/>
		<operator id='diversificationRateOperator' spec='ScaleOperator' scaleFactor=".75" weight="10" parameter="@diversificationRate"/>
		<operator id='turnoverOperator' spec='ScaleOperator' scaleFactor=".75" weight="10" parameter="@turnover"/>
		<!-- <operator id='samplingProportionOperator' spec='ScaleOperator' scaleFactor=".75" weight="10" parameter="@samplingProportion"/> -->
        <operator spec='TreeDimensionJump' weight="10" tree="@tree"/> 
        <operator spec='WilsonBaldingForZeroBranchSampledAncestorTrees' weight="10" tree="@tree"/> 
        <operator spec='ExchangeForZeroBranchSampledAncestorTrees' isNarrow="false" weight="10" tree="@tree"/>
        <operator spec='ExchangeForZeroBranchSampledAncestorTrees' weight="10" tree="@tree"/>
        <operator spec='UniformForZeroBranchSATrees' weight="20" tree="@tree"/>
        <operator id='rootScaler' spec='ScaleOperatorForZeroBranchSATrees' scaleFactor=".95" weight="1" tree="@tree" rootOnly='true'/>
        <operator id='treeScaler' spec='ScaleOperatorForZeroBranchSATrees' scaleFactor=".95" weight="10" tree="@tree"/>
        <operator id="updownTree" spec="UpDownOperator" scaleFactor=".95" weight="20" up="@clock.rate" down="@tree"/>

        
        <operator id="clock.rateScaler" parameter="@clock.rate" scaleFactor="0.75" spec="ScaleOperator" weight="10"/>
        
		<operator spec='ScaleOperator' scaleFactor=".75" weight=".2" parameter="@rateAC"/>
		<operator spec='ScaleOperator' scaleFactor=".75" weight=".2" parameter="@rateAT"/>
		<operator spec='ScaleOperator' scaleFactor=".75" weight=".2" parameter="@rateCG"/>
		<operator spec='ScaleOperator' scaleFactor=".75" weight=".2" parameter="@rateCT"/>
		<operator spec='ScaleOperator' scaleFactor=".75" weight=".2" parameter="@rateGT"/>
		<operator autoOptimize="true" delta="0.2" id="FrequenciesExchanger" integer="false" spec="DeltaExchangeOperator" weight="0.1" parameter="@freqParameter"/>


			
		<logger fileName="$(seed).log" id="tracelog" logEvery="10000" mode="autodetect" model="@posterior">
			<distribution idref="posterior" name="log"/>
			<log idref="BDlikelihood"/>
            <log idref="jointTreeLikelihood"/>
            <log id="treeHeight" spec="beast.evolution.tree.TreeHeightLogger" tree="@tree"/>
			<log idref="origin"/>
            <log idref="diversificationRate"/>
			<log idref="turnover"/>
			<!--<log idref="samplingProportion"/>-->
            <log idref="clock.rate"/>
			<log idref="freqParameter"/>
			<log idref="rateAC"/>
			<log idref="rateAG"/>
			<log idref="rateAT"/>
			<log idref="rateCG"/>
			<log idref="rateCT"/>
			<log idref="rateGT"/>
		</logger>
        
        <logger fileName="$(seed).trees" id="treelog" logEvery="10000" mode="tree">
			<tree idref="tree" name="log"/>
		</logger>
	
	</run>

</beast>
