# Supplementary material for: Bayesian Inference of Sampled Ancestor Trees for Epidemiology and Fossil Calibration
Source: PLoS Comput Biol. 2014 Dec 4;10(12):e1003919. doi: 10.1371/journal.pcbi.1003919 (PMC4263412; doi:10.1371/journal.pcbi.1003919)
Supplement: File S7 — XML files for simulated transmission process with fixed to one. (ZIP) [file pcbi.1003919.s008.zip › simulations2A/9.xml]

<?xml version="1.0" encoding="UTF-8" standalone="no"?><beast namespace="beast.core:beast.evolution.alignment:beast.evolution.tree.coalescent:beast.core.util:beast.evolution.nuc:beast.evolution.operators:beast.evolution.sitemodel:beast.evolution.substitutionmodel:beast.evolution.likelihood:beast.evolution.speciation:beast.core.parameter:beast.util" version="2.0">
    
    <data dataType="nucleotide" id="alignment" name="alignment">
    <sequence taxon='0' value='TAGTCCTTCTGTTTGTGGTTTCAAAGGCCGTACAGGTAAGAGGAACGAGTCCCCAACCAAGCAGAGCTCTATCCTCTACGACTCAGTACTCGAATGATCCCCGTTGTGAAGTAGGCAGAATCATGGAAAACCAGTGCTTCGCGAAGACATCGTCGCACATTGGTCCGACCGTCGGCATATCAGCTTAGTATCCTTGCTCGTTAGTTAAGGGAGGCCGGGCTACATTGCGGCACCCTCTAACTTCATCTCGGAGGTCTTTCGAATGACATACCCACTTGCACGAGTTCGCTCGAACCTGTATGTTAACCCTAGACTTGACACACAGAAATGCGGGAAATATCGCAACGCAGTCTCAGTATCACGTGGAATCACGTGGACACTTCGTTATCGATTTTATATACAACTCTAAGACGAGAGCTAGTCTCAGCCGAGGATTGATGGAGTATTTCCGCGGGTGGCTAAGGCATTTGCGAATAAGTTTTCACTCAGGGTTTGCAGGATCGTGCCCGCAGTTATATCCGAGTGTTCCACTCACCTACACCGCCTCGGATCTTTAGCTAGGGGGACAGGGAGGTTAGCTGGAAAGAGCATCAGTTCTGGTCAACCGAAGAGTGACGAACTGTGCGCCGACCCTGAAGGGGGGACCGCTCACCGTGCAATTTGAACCTGCCTACATTAGTGGGAGCCTATGCCCGTTTACTGGCAGTGAGCCGAGCATGACGAGCCAAGCCAAAACGCGGGGGTGTATACGGCCTGAAGAGTATGTACTGTCCCTGACCTCGCACTCTCAGTGTTGTACTAACCCAGGGTCTCTAGACCAGGGTTAACTGACAGTCTCGTAATAGAGGCATTATCCGTCCACATACGTTTTTACGTTGCGAACATTTCCATCAAAGTTGATATTAAAAGTTACAAGATGTCGTGATTCGGAGAGAGGCGGAGGGAGTCTCCGTCTCGTCACTGTTCCGCTGTTCGTCTCCGCTCTCCAATGACTCAGAGCTACGCATTCTACCCACGCTGCACAGGATATGTTTTTGCAGCAGTATCCTTCAACAACAGTGGACGCTTGACCCGAGAAGGCGCCCATCTTTCTCCCGTAGGTACATGAGAAAGATAAAGTTTAGTAGTATGGGATAGCCATACGTATTCACTGAGGCAGATCCGAGTGATGCCTACAGAACCACTAGCAGCTCATAACTTCCATGTTGAAAAGGGGTACAGGTAAAACTGTCCCACAGTATGGTGACGTAGTAAGCACAGATGAATTACCCTGCGAGTGTTCGTCTGAACTAACACCGTTGCCATTAAGCCACTACTCAACTAGACAGGCTGTTGAGCCAATGCAGTGGAGAATGCTCGTATCCTTCGGGTCCATATAAGAGTAAAAACCTCATGCTCATCGAGAAGACTCTTGGAGAACCCCCGGTCGCGAGTATGGGCTTAGGCAAAAGGGGAAGCAGGTAGGTGAGATGAATGGTTGAGGAGATGATAATGAAATTATATGGCTCACCTTATCCTTTATGCGTGCTAGACGACGTGGTATCTACGTATGAGCGTGGCTCGAGCACCCATTACGTCGTCGAGTGCTCGTGCCATGTTATGCTGTGAAATCGAACCGTGGACGCCTGTCGTTGGAATAGAGGACTGTTAGGCCACATCTGTGCAGTACAGCGTCCTATCTCACACCGACCGGTAGGCCTGCGCCGTGCCCGTGGCACTTAGGCACACTGTTTATACCGAAGATATACCTCTTTGACGTGAGAGCCGTGCTTACTGTTCATCAGGGGATTCGAGAGATGTCCCGGGTCTGTCCAGAATCAGGGGACAACAGCCCACTGTCCATCTGGCCGTTACGTGTTTTCCATCGTACAGGTCGGGCTCCGTCGCCAGGACTGAACTTCAATAAAAAATGTCTATTGGGCCAGTGAGTAATCTATTTGTTCGTAAGGCCAAGTGTAATTCCGCTCGCCTAGCTCAAACATATTCATCGATTTCCTGTC'/>

    <sequence taxon='4' value='TAGTCCTTCTGTTTGTGGTTTCAAAGGCCGTACAGGTAAGAGGAACGAGTCCCCAACCAAGCAGAGCTCTATCCTCTACGACTCAGTACTCGAATGATCCCCGTTGTGAAGTAGGCAGAATCATGGAAAACCAGTGCTTCGCGAAGACATCGTCGCACATTGGTCCGACCGTCGGCATATCAGCTTAGTATCCTTGCTCGTTAGTTAAGGGAGGCCGGGCTACATTGCGGCACCCTCTAACTTCATCTCGGAGGTCTTTCGAATGACATACCCACTTGCACGAGTTCGCTCGAACCTGTATGTTAACCCTAGACTTGACACACAGAAATGCGGGAAATATCGCAACGCAGTCTCAGTATCACGTGGAATCACGTGGACACTTCGTTATCGATTTTATATACAACTCTAAGACGAGAGCTAGTCTCAGCCGAGGATTGATGGAGTATTTCCGCGGGTGGCTAAGGCATTTGCGAATAAGTTTTCACTCAGGGTTTGCAGGATCGTGCCCGCAGTTATATCCGAGTGTTCCACTCACCTACACCGCCTCGGATCTTTAGCTAGGGGGACAGGGAGGTTAGCTGGAAAGAGCATCAGTTCTGGTCAACCGAAGAGTGACGAACTGTGCGCCGACCCTGAAGGGGGGACCGCTCACCGTGCAATTTGAACCTGCCTACATTAGTGGGAGCCTATGCCCGTTTACTGGCAGTGAGCCGAGCATGACGAGCCAAGCCAAAACGCGGGGGTGTATACGGCCTGAAGAGTATGTACTGTCCCTGACCTCGCACTCTCAGTGTTGTACTAACCCAGGGTCTCTAGACCAGGGTTAACTGACAGTCTCGTAATAGAGGCATTATCCGTCCACATACGTTTTTACGTTGCGAACATTTCCATCAAAGTTGATATTAAAAGTTACAAGATGTCGTGATTCGGAGAGAGGCGGAGGGAGTCTCCGTCTCGTCACTGTTCCGCTGTTCGTCTCCGCTCTCCAATGACTCAGAGCTACGCATTCTACCCACGCTGCACAGGATATGTTTTTGCAGCAGTATCCTTCAACAACAGTGGACGCTTGACCCGAGAAGGCGCCCATCTTTCTCCCGTAGGTACATGAGAAAGATAAAGTTTAGTAGTATGGGATAGCCATACGTATTCACTGAGGCAGATCCGAGTGATGCCTACAGAACCACTAGCAGCTCATAACTCCCATGTTGAAAAGGGGTACAGGTAAAACTGTCCCACAGTATGGTGACGTAGTAAGCACAGATGAATTACCCTGCGAGTGTTCGTCTGAACTAACACCGTTGCCATTAAGCCACTACTCAACTAGACAGGCTGTTGAGCCAATGCAGTGGAGAATGCTCGTATCCTTCGGGTCCATATAAGAGTAAAAACCTCATGCTCATCGAGAAGACTCTTGGAGAACCCCCGGTCGCGAGTATGGGCTTAGGCAAAAGGGGAAGCAGGTAGGTGAGATGAATGGTTGAGGAGATGATAATGAAATTATATGGCTCACCTTATCCTTTATGCGTGCTAGACGACGTGGTATCTACGTATGAGCGTGGCTCGAGCACCCATTACGTCGTCGAGTGCTCGTGCCATGTTATGCTGTGAAGTCGAACCGTGGACGCCTGTCGTTGGAATAGAGGACTGTTAGGCCACATCTGTGCAGTACAGCGTCCTATCTCACACCGACCGGTAGGCCTGCGCCGTGCCCGTGGCACTTAGGCACACTGTTTATACCGAAGATATACCTCTTTGACGTGAGAGCCGTGCTTACTGTTCATCAGGGGATTCGAGAGATGTCCCGGGTCTGTCCAGAATCAGGGGACAACAGCCCACTGTCCATCTGGCCGTTACGTGTTTTCCATCGTACAGGTCGGGCTCCGTCGCCAGGACTGAACTTCAATAAAAAATGTCTATTGGGCCAGTGAGTAATCTATTTGTTCGTAAGGCCAAGTGTAATTCCGCTCGCCTAGCTCAAACATATTCATCGATTTCCTGTC'/>

    <sequence taxon='1' value='TAGTCCTTCTGTTTGTGGTTTCAAAGGCCGTACAGGTAAGAGGAACGAGTCCCCAACCAAGCAGAGCTCTATCCTCTACGACTCAGTACTCGAATGATCCCCGTTGTGAAGTAGGCAGAATCATGGAAAACCAGTGCTTCGCGAAGACATCGTCGCACATTGGTCCGACCGTCGGCATATCAGCTTAGTATCCTTGCTCATTAGTTAAGGGAGGCCGGGCTACATTGCGGCACCCTCTAACTTCATCTCGGAGGTCTTTCGAATGACAGACCCACTTGCACGAGTTCGCTCGAACCTGTATGTTAACCCTAGACTTGACACACAGAAATGCGGGAAATATCGCAACGCAGTCTCAGTATCACGTGGAATCACGTGGACACTTCGTTATCGATTTTATATACAACTCTAAGACGAGAGCTAGTCTCAGCCGAGGATTGATGGATTATTTCCGCGGGTGGCTAAGGCATTTGCGAATAAGTTTTCACTCAGGGTTTGCAGGATCGTGCCCGCAGTTATATCCGAGTGTTCCACTCACCTACACCGCCTCGGATCTCTAGCTAGGGGGACAGGGAGGTTAGCTGGAAAGAGCATCAGTTCTGGTCAACCGAAGAGTGACGAACTGTGCGCCGACCCTGAAGGGGGGACCGCTCACCGTGCAATTTGAACCTGCCTACATTAGTGGGAGCCTATGCCCGTTTACTGGCAGTGAGCCGAGCATGACGAGCCAAGCCAAAACGCGGGGGTGTATACGGCCTGAAGAGTATGTACTGTCCCTGACCTCGCACTCTCAGTGTTGTACTAACCCAGGGTCTCTAGACCAGGGTTAACTGACAGTCTCGTAATAGAGGCATTATCCGTCCACATACGTTTTTACGTTGCGAACATTTCCATCAAAGTTGATATTAAAAGTTACAAGATGTCGTGATTCGGAGAGAGGCGGAGGGAGTCTCCGTCTCGTCACTGTTCCGCTGTTCGTCTCCGCTCTCCAATGACTCAGAGCTACGCATTCTACCCACGCTGCACAGGATATGTTTTTGCAGCAGTATCCTTCAACAACAGTGGACGCTTGACCCGAGAAGGCGCCCATCTTTCTCCCGTAGGTACATGAGAAAGATAAAGTTTAGTAGTATGGGATAGCCATACGTATTCACTGAGGCAGATCCGAGTGATGCCTACAGAACCACTAGCAGCTCATAACTTCCATGTTGAAAAGGGGTACAGGTAAAACTGTCCCACAGTATGGTGACGTAGTAAGCACAGATGAATTACCCTGCGAGTGTTCGTCTGAACTAACACCGTTGCCATTAAGCCACTACTCAACTAGACAGGCTGTTGAGCCAATGCAGTGGAGAATGCTCGTATCCTTCGGGTCCATATAAGAGTAAAAACCTCATGCTCATCGAGAAGACTCTTGGAGAACCCCCGGTCGCGAGTATGGGCTTAGGCAAAAGGGGAAGCAGGTAGGTGAGATGAATGGTTGAGGAGATGATAATGAAATTATATGGCTCACCTTATCCTTTATGCGCGCTAGACGACGTGGTATCTACGTATGAGCGTGGCTCGAGCACCCATTACGTCGTCGAGTGCTCGTGCCATGTTATGCTGTGAAATCGAACCGCGGACGCCTGTCGTTGGAATAGAGGACTGTTAGGCCACATCTGTGCAGTACAGCGTCCTATCTCACACCGACCGGTAGGCCTGCGCCGTGCCCGTGGCACTTAGGCACACTGTTTATACCGAAGATATACCTCTTTGACGTGAGAGCCGTGCTTACTGTTCATCAGGGGATTCGAGAGATGTCCCGGGTCTGTCCAGAATCAGGGGACAACAGCCCCCTGTCCATCTGGCCGTTACGTGTTTTCCATCGTACAGGTCGGGCTCCGTCGCCAGGACTGAACTTCAATAAAAAATGTCTATTGGGCCAGTGAGTAATCTATTTGTTCGTAAGGCCAAGTGTAATTCCGCTCGCCCAGCTCAAACATATTCATCGATTTCCTGTC'/>

    <sequence taxon='2' value='TAGTCCTTCTGTTTGTGGTTTCAAAGGCCGTACAGGTAAGAGGAACGAGTCCCCAACCAAGCAGAGCCCTATCCTCTACGACTCAGTACTCGAATGATCCCCGTTGTGAAGTAGGCAGAATCATGGAAAACCAGTGCTTCGCGAAGACATCGTCGCACATTGGTCCGACCGTCGGCATATCAGCTTAGTATCCTTGCTCATTAGTTAAGGGAGGCCGGGCTACATTGCGGCACCCTCTAACTTCATCTCGGAGGTCTTTCGAATGACAGACCCACTTGCACGAGTTCGCTCGAACCTGTATGTTAACCCTAGACTTGACACACAGAAATGCGGGAAATATCGCAACGCAGTCTCAGTATCACGTGGAATCACGTGGACACTTCGTTATCGATTTTATATACAACTCTAAGACGAGAGCTAGTCTCAGCCGAGGATTGATGGATTATTTCCGCGGGTGGCTAAGGCATTTGCGAATAAGTTTTCACTCAGGGTTTGCAGGATCGTGCCCGCAGTTATATCCGAGTGTTCCACTCACCTACACCGCCTCGGATCTCTAGCTAGGGGGACAGGGAGGTTAGCTGGAAAGAGCATCAGTTCTGGTCAACCGAAGAGTGACGAACTGTGCGCCGACCCTGAAGGGGGGACCGCTCACCGTGCAATTTGAACCTGCCTACATTAGTGGGAGCCTATGCCCGTTTACTGGCAGTGAGCCGAGCATGACGAGCCAAGCCAAAACGCGGGGGTGTATACGGCCTGAAGAGTATGTACTGTCCCTGACCTCGCACTCTCAGTGTTGTACTAACCCAGGGTCTCTAGACCAGGGTTAACTGACAGTCTCGTAATAGAGGCATTATCCGTCCACATACGTTTTTACGTTGCGAACATTTCCATCAAAGTTGATATTAAAAGTTACAAGATGTCGTGATTCGGAGAGAGGCGGAGGGAGTCTCCGTCTCGTCACTGTTCCGCTGTTCGTCTCCGCTCTCCAATGACTCAGAGCTACGCATTCTACCCACGCTGCACAGGATATGTTTTTGCAGCAGTATCCTTCAACAACAGTGGACGCTTGACCCGAGAAGGCGCCCATCTTTCTCCCGTAGGTAAATGAGAAAGATAAAGTTTAGTAGTATAGGATAGCCATACGTATTCACTGAGGCAGATCCGAGTGATGCCTACAGAACCACTAGCAGCTCATAACTTCCATGTTGAAAAGGGGTACAGGTAAAACTGTCCCACAGTATGGTGACGTAGTAAGCACAGATGAATTACCCTGCGAGTGTTCGTCTGAACTAACACCGTTGCCATTAAGCCACTACTCAACTAGACAGGCTGTTGAGCCAATGCAGTGGAGAATGCTCGTATCCTTCGGGTCCATATAAGAGTAAAAACCTCATGCTCATCGAGAAGACTCTTGGAGAACCCCCGGTCGCGAGTATGGGCTTAGGCAAAAGGGGAAGCAGGTAGGTGAGATGAATGGTTGAGGAGATGATAATGAAATTATATGGCTCACCTTATCCTTTATGCGCGCTAGACGACGTGGTATCTACGTATGAGCGTGGCTCGAGCACCCATTACGTCGTCGAGTGCTCGTGCCATGTTATGCTGTGAAATCGAACCGCGGACGCCTGTCGTTGGAATAGAGGACTGTTAGGCCACATCTGTGCAGTACAGCGTCCTATCTCACACCGACCGGTAGGCCTGCGCCGTGCCCGTGTCACTTAGGCACACTGTTTATACCGAAGATATACCTCTTTGACGTGAGAGCCGTGCTTACTGTTCATCAGGGGATTCGAGAGATGTCCCGGGTCTGTCCAGAATCAGGGGACAACAGCCCCCTGTCCATCTGGCCGTTACGTGTTTTCCATTGTACAGGTCGGGCTCCGTCGCCAGGACTGAACTTCAATAAAAAATGTCTATTGGGCCAGTGAGTAATCTATTTGTTCGTAAGGCCAAGTGTAATTCCGCTCGCCCAGCTCAAACATATTCATCGATTTCCTGTC'/>

    <sequence taxon='48' value='TAGTCCTTCTGTTTGTGGTTTCAAAGGCCGTACAGGTAAGAGGAACGAGTCCCCAACCAAGCAGAGCCCTATCCTCTACGACTCAGTACTCGAATGATCCCCGTTGTGAAGTAGGCAGAATCATGGAAAACCAGTGCTTCGCGAAGACATCGTCGCACATTGGTCCGACCGTCGGCATATCAGCTCAGTATCCTTGCTCATTAGTTAAGGGAGGCCGGGCTACATTGCGGCACCCTCTAACTTCATCTCGGAGGTCTTTCGAATGACAGACCCACTTGCGCGAGTTCGCTCGAACCTGTATGTTAACCCTAGACTTGACACACAGAAATGCGGGAAATATCGCAACGCAGTCTCAGTATCACGTGGAATCACGTGGACACTTCGTTATCGATTTTATATACAACTCTAAGACGAGAGCTAGTCTCAGCCGAGGATTGATGGATTATTTCCGCGGGTGGCTAAGGCATTTGCGAATAAGTTTTCACTTAGGGTTTGCAGGATCGTGCCCGCAGCTATATCCGAGTGTTCCACTCACCTACACCGCCTCGGATCTCTAGCTAGGGGGACAGGGAGGTTAGCTGGAAAGAGCATCAGTTCTGGTCAACCGAAGAGTGACGAACTGTGCGCCGACCCTGAAGGGGGGACCGCTCACCGTGCAGTTTGAACCTGTCTACATTAGTGGGAGCCTATGCCCGTTTACTGGCAGTGAGCCGAGCATGACGAGCCAAGCCAAAACGCGGGGGTGTATACGGCCTGAAGAGTATGTACTGTCCCTGACCTCGCACTCTCAGTGTTGTACTAACCCAGGGTCTCTAGACCAGGGTTAACTGACAGTCTCGTAATAGAGGCATTATCCGTCCACATACGTTTTTACGTTGCGAACATTTCCATCAAGGTTGATATTAGAAGTTACAAGATGTCGTGATTCGGAGAGAGGCGGAGGGAGTCTCCGTCTCGTCACTGTTCCGCTGTTCGTCTCCGCTCTCCGATGACTCAGAGCTACGCATTCTACCCACACTGCATAGGATATGTTTTTGCAGCAGTATCCTTCAACAACAGTGGACGCTTGACCCGAGAAGGCGCCCATCTTTCTCCCGTAGGTAAATGAGAAAGATAAAGTTTAGTAGTATAGGATAGCCATACGTATTCACTGAGGCAGATCCGAGTGATGCCTACAGAACCACTAGCAGCTCATAACTTCCATGTTGAAAAGAGGTACAGGTAAAACTGTCCCACAGTATGGTGACGTAGTAAGCACAGATGAATTACCCTGCGAGTGTTCGTATGAACTAACACCGTTGCCATTAAGCCACTACTCAACTAGACAGGCTGTTGAGCCAATGCAGTGGAGAATGCTCGTATCCTTCGGGTCCATATAAGAGTAAAATCCTCATGCTCATCGAGGAGACTCTTGGAGAACCCCCGGTCGCGAGTATGGGCTTAGGCAAAGGGGGAAGCAGGTAGGTGAGATGAATGGTTGAGGAGATGATAATGAAATTATATGGCTCACCTTATCCTTTATGCGCGCTAGACGACGTGGTATCTACGTGTGAGCGTGGTTCGAGCACCCATTACGTCGTCGAGTGCTCGTGCCATGTTGTGCTGTGAAATCGAACCGCGGACGCCTATCGTTGGAGTAGAGGACCGTTAGGCCACATCTGTGCAGTACAGCGTCCTATCTCACACCGACCGGTAGGCCTGCGCCGTGCCCGTGTCACTTAGGCACATTGTTTATACCGAAGATATACCTCTTTGACGTGAGAGCCGTGCTTACTGTTCATCAGGGGATTCGAGAGATGTCTCGGGTCTGTCCAGAATCAGGGGACAACAGCCCCCTGTCCATCTGGCCGTTACGTGTTTTCCATTGTACAGGTCGGGCTCCGTCGCCAGGACTGAACTTCAATAAAAAATGTCTATTGGGCCAGTGAGTAATCTGTTTGTTCGTAAGGCCAAGTGTAATTCCGCTCGCCCAGCTCAAACATATTCATCGATTTCCTGTC'/>

    <sequence taxon='49' value='TAGTCCTTCTGTTTGTGGTTTCAAAGGCCGTACAGGTAAGAGGAACGAGTCCCCAACCAAGCAGAGCCCTATCCTCTACGACTCAGTACTCGAATGATCCCCGTTGTGAAGTAGGCAGAATCATGGAAAACCAGTGCTTCGCGAAGACATCGTCGCACATTGGTCCGACCGTCGGCATATCAGCTCAGTATCCTTGCTCATTAGTTAAGGGAGGCCGGGCTACATTGCGGCACCCTCTAACTTCATCTCGGAGGTCTTTCGAATGACAGACCCACTTGCGCGGGTTCGCTCGAACCTGTATGTTAACCCTAGACTTGACACACAGAAATGCGGGAAATATCGCAACGCAGTCTCAGTATCACGTGGAATCACGTGGACACTTCGTTATCGATTTTATATACAACTCTAAGACGAGAGCTAGTCTCAGCCGAGGATTGATGGATTATTTCCGCGGGTGGCTAAGGCATTTGCGAATAAGTTTTCACTTAGGGTTTGCAGGATCGTGCCCGCAGCTATATCCGAGTGTTCCACTCACCTACACCGCCTCGGATCTCTAGCTAGGGGGACAGGGAGGTTAGCTGGAAAGAGCATCAGTTCTGGTCAACCGAAGAGTGACGAACTGTGCGCCGACCCTGAAGGGGGGACCGCTCACCGTGCAATTTGAACCTGTCTACATTAGTGGGAGCCTATGCCCGTTTACTGGCAGTGAGCCGAGCATGACGAGCCAAGCCAAAACGCGGGGGTGTATACGGCCTGAAGAGTATGTACTGTCCCTGACCTCGCACTCTCAGTGTTGTACTAACCCAGGGTCTCTAGACCAGGGTTAACTGACAGTCTCGTAATAGAGGCATTATCCGTCCACATACGTTTTTACGTTGCGAACATTTCCATCAAAGTTGATATTAAAAGTTACAAGATGTCGTGATTCGGAGAGAGGCGGAGGGAGTCTCCGTCTCGTCACTGTTCCGCTGTTCGTCTCCGCTCTCCGATGACTCAGAGCTACGCATTCTACCCACACTGCATAGGATATGTTTTTGCAGCAGTATCCTTCAACAACAGTGGACGCTTGACCCGAGAAGGCGCCCATCTTTCTCCCGTAGGTAAATGAGAAAGATAAAGTTTAGTAGTATAGGATAGCCATATGTATTCACTGAGGCAGATCCGAGTGATGCCTACAGAACCACTAGCAGCTCATAACTTCCATGTTGAAAAGAGGTACAGGTAAAACTGTCCCACAGTATGGTGACGTAGTAAGCACAGATGAATTACCCTGCGAGTGTTCGTATGAACTAACATCGTTGCCATTAAGCCACTACTCAACTAGACAGGCTGTTGAGCCAATGCAGTGGAGAATGCTCGTATCCTTCGGGTCCATATAAGAGTAAAATCCTCATGCTCATCGAGGAGACTCTTGGAGAACCCCCGGTCGCGAGTATGGGCTTAGGCAAAGGGGGAAGCAGGTAGGTGAGATGAATGGTTGAGGAGATGATAATGAAACTATATGGCTCACCTTATCCTTTATGCGCGCTAGACGACGTGGTATCTACGTGTGAGCGTGGTTCGAGCACCCATTACGTCGTCGAGTGCTCGTGCCATGTTGTGCTGTGAAATCGAACCGCGGACGCCTATCGTTGGAGTAGAGGACCGTTAGGCCACATCTGTGCAGTACAGCGTCCTATCTCACACCGACCGGTAGGCCTGCGCCGTGCCCGTGTCACTTAGGCACATTGTTTATACCGAAGATATACCTCTTTGACGTGAGAGCCGTGCTTACTGTTCATCAGGGGATTCGAGAGATGTCTCGGGTCTGTCCAGAATCAGGGGACAACAGCCCCCTGTCCATCTGGCCGTTACGTGTTTTCCATTGTACAGGTCGGGCTCCGTCGCCAGGACTGAACTTCAATAAAAAATGTCTATTGGGCCAGTGAGTAATCTATTTGTTCGTAAGGCCAAGTGTAATTCCGCTCGCCCAGCTCAAACATATTCATCGATTTCCTGTC'/>

    <sequence taxon='66' value='TAGTCCTTCTGTTTGTGGTTTCAAAGGCCGTACAGGTAAGAGGAACGAGTCCCCAACCAAGCAGAGCCCTATCCTCTACGACTCAGTACTCGAATGATCCCCGTTGTGAAGTAGGCAGAATCATGGAAAACCAGTGCTTCGCGAAGACATCGTCGCACATTGGTCCGACCGTCGGCATATCAGCTCAGTATCCTTGCTCATTAGTTAAGGGAGGCCGGGCTACATTGCGGCACCCTCTAACTTCATCTCGGAGGTCTTTCGAATGACAGACCCACTTGCGCGGGTTCGCTCGAACCTGTATGTTAACCCTAGACTTGACACACAGAAATGCGGGAAATATCGCAACGCAGTCTCAGTATCACGTGGAATCACGTGGACACTTCGTTATCGATTTTATATACAACTCTAAGACGAGAGCTAGTCTCAGCCGAGGATTGATGGATTATTTCCGCGGGTGGCTAAGGCATTTGCGAATAAGTTTTCACTTAGGGTTTGCAGGATCGTGCCCGCAGCTATATCCGAGTGTTCCACTCACCTACACCGCCTCGGATCTCTAGCTAGGGGGACAGGGAGGTTAGCTGGAAAGAGCATCAGTTCTGGTCAACCGAAGAGTGACGAACTGTGCGCCGACCCTGAAGGGGGGACCGCTCACCGTGCAATTTGAACCTGTCTACATTAGTGGGAGCCTATGCCCGTTTACTGGCAGTGAGCCGAGCATGACGAGCCAAGCCAAAACGCGGGGGTGTATACGGCCTGAAGAGTATGTACTGTCCCTGACCTCGCACTCTCAGTGTTGTACTAACCCAGGGTCTCTAGACCAGGGTTAACTGACAGTCTCGTAATAGAGGCATTATCCGTCCACATACGTTTTTACGTTGCGAACATTTCCATCAAAGTTGATATTAAAAGTTACAAGATGTCGTGATTCGGAGAGAGGCGGAGGGAGTCTCCGTCTCGTCACTGTTCCGCTGTTCGTCTCCGCTCTCCGATGACTCAGAGCTACGCATTCTACCCACACTGCATAGGATATGTTTTTGCAGTAGTCTCCTTCAACAACAGTGGACGCTTGACCCGAGAAGGCGCCCATCTTTCTCCCGTAGGTAAATGAGAGAGATAAAGTTTAGTAGTATAGGATAGCCATATGTATTCACTGAAGCAGACCCGAGTGATGCCTACAGAACCACTAGCAGCTCATAACTTCCATGTTGAAAAGAGGTACAGGTAAAACTGTCCCACAGTATGGTGACGTAGTAAGCACAGATGAATTACCCTGCGAGTGTTCGTATGAACTAACATCGTTGCCATTAAGCCACTACTCAACTAGACAGGCTCTTGAGCCAATGCAGTGGAGAATGCTCGTATCCTTCGGGTCCATATAAGAGTAAAATCCTCATGCTCATCGAGGAGACTCTTGGAGAACCCCCGGTCGCGAGTATGGGCTTAGGCAAAGGGGGAAGCAGGTAGGTGAGATGAATGGTTGAGGAGATGATAATGAAACTATATGGCTCACCTTATCCTTTATGCGCGCTAGACGACGTGGTATCTACGTGTGAGCGTGGTTCGAGCACCCATTACGTCGTCGAGTGCTCGTGCCATGTTGTGCTGTGAAATCGAACCGCGGACGCCTATCGTTGGAGTAGAGGACCGTTAGGCCACATCTGCGCAGTACAGCGTCCTATCTCACACCGACCGGTAGGCCTGCGCCGTGCCCGTGTCACTTAGGCACATTGTTTATACCGAAGATATACCTCTTTGACGTGAGAGCCGTGCTTACTGTTCATCAGGGGATTCGAGAGATGTCTCGGGTCTGTCCAGAATCAGGGGACAACAGCCCCCTGTCCATCTGGCCGTTACGTGTTTTCCATTGTACAGGTCGGGCTCCGTCGCCAGGACTGAACTTCAATAAAAAATGTCTATTGGGCCAGTGAGTAATCTATTTGTTCGTAAGGCCAAGTGTAATTCCGCTCGCCCAGCTCAAACATATTCATCGATTTTCTGTC'/>

    <sequence taxon='86' value='TAGTCCTTCTGTTTGTGGTTTCAAAGGCCGTACAGGTAAGAGGAATGAGTCCCCAACCAAGCAGAGCCCTATCCTCTACGACTCAGTACTCGAATGATCCCCGTTGTGAAGTAGGCAGAATCATGGAAAACCAGTGCTTCGCGAAGACATCGTCGCACATTGGTCCGACCGTCGGCATATCAGCTCAGTATCCTTGCTCATTAGTTAAGGGAGGCCGGGCTACATTGCGGCACCCTCTAACTTCATCTCGGAGGTCTTTCGAATGACAGACCCACTTGCGCGGGTTCGCTCGAACCTGTATGTTAACCCTAGACTTGACACACAGAAATGCGGGAAATATCGCAACGCAGTCTCAGTATCACGTGGAATCACGTGGACACTTCGTTATCGATTTTATATACAACTCTAAGACGAGAGCTAGTCTCAGCCGAGGATTGATGGATTATTTCCGCGGGTGGCTAAGGCATTTGCGAATAAGTTTTCACTTAGGGTTTGCAGGATCGTGCCCGCAGCTATATCCGAGTGTTCCACTCACCTACACCGCCTCGGATCTCTAGCTAGGGGGACAGGGAGGTTAGCTGGAAAGAGCATCAGTTCTGGTCAACCGAAGAGTGACGAACTGTGCGCCGACCCTGAAGGGGGGACCGCTCACCGTGCAATTTGAACCTGTCTACATTAGTGGGAGCCTATGCCCGTTTACTGGCAGTGAGCCGAGCATGACGAGCCAAGCCAAAACGCGGGGGTGTATACGGCCTGAAGAGTATGTACTGTCCCTGACCTCGCACTCTCAGTGTTGTACTAACCCAGGGTCTCTAGACCAGGGTTAACTGACAGTCTCGTAATAGAGGCATTATCCGTCCACATACGTTTTTACGTTGCGAACATTTCCATCAAAGTTGATATTAAAAGTTACAAGATGTCGTGATTCGGAGAGAGGCGGAGGGAGTCTCCGTCTCGTCACTGTTCCGCTGTTCGTCTCCGCTCTCCGATGACTCAGAGCTAAGCATTCTACCCACACTGCATAGGATATGTTTTTGCAGTAGTCTCCTTCAACAACAGTGGACGCTTGACCCGAGAAGGCGCCCATCTTTCTCCCGTAGGTAAATGAGAGAGATAAAGTTTAGTAGTATAGGATAGCCATATGTATTCACTGAAGCAGACCCGAGTGATGCCTACAGAACCACTAGCAGCTCATAACTTCCATGTTGAAAAGAGGTACAGGTAAAACTGTCCCACAGTATGGTGACGTAGTAAGCACAGATGAATTACCCTGCGAGTGTTCGTATGAACTAACATCGTTGCCATTAAGCCACTACTCAACTAGACAGGCTCTTGAGCCAATGCAGTGGAGAATGCTCGTATCCTTCGGGTCCATATAAGAGTAAAATCCTCATGCTCATCGAGGAGACTCTTGGAGAACCCCCGGTCGCGAGTATGGGCTTAGGCAAAGGGGGAAGCAGGTAGGTGAGATGAATGGTTGAGGAGATGATAATGAAACTATATGGCTCACCTTATCCTTTATGCGCGCTAGACGACGTGGTATCTACGTGTGAGCGTGGTTCGAGCACCCATTACGTCGTCGAGTGCTCGTGCCATGTTGTGCTGTGAAATCGAACCGCGGACGCCTATCGTTGGAGTAGAGGACCGTTAGGCCACATCTGCGCAGTACAGCGTCCTATCTCACACCGACCGGTAGGCCTGCGCCGTGCCCGTGTCACTTAGGCACATTGTTTATACCGAAGATATACCTCTTTGACGTGAGAGCCGTGCTTACTGTTCATCAGGGGATTCGAGAGATGTCTCGGGTCTGTCCAGAATCAGGGGACAACAGCCCCCTGTCCATCTGGCCGTTACGTGTTTTCCATTGTACAGGTCGGGCTCCGTCGCCAGGACTGAACTTCAATAAAAAATGTCTATTGGGCCAGTGAGTAATCTATTTGCTCGTAAGGCCAAGTGTAATTCCGCTCGCCCAGCTCAAACATATTCATCGATTTTCTGTC'/>

    <sequence taxon='3' value='TAGTCCTTCTGTTTGTGGTTTCAAAGGCCGTACAGGTAAGAGGAACGAGTCCCCAACCAAGCAGAGCTCTATCCTCTACGACTCAGTACTCGAATGATCCCCGTTGTGAAGTAGGCAGAATCATGGAAAACCAGTGCTTCGCGAAGACATCGTCGCACATTGGTCCGACCGTCGGCATATCAGCTTAGTATCCTTGCTCATTAGTTAAGGGAGGCCGGGCTACATTGCGGCACCCTCTAACTTCATCTCGGAGGTCTTTCGAATGACAGACCCACTTGCACGAGTTCGCTCGAACCTGTATGTTAACCCTAGACTTGACACACAGAAATGCGGGAAATATCGCAACGCAGTCTCAGTATCACGTGGAATCACGTGGACACTTCGTTATCGATTTTATATACAACTCTAAGACGAGAGCTAGTCTCAGCCGAGGATTGATGGAGTATTTCCGCGGGTGGCTAAGGCATTTGCGAATAAGTTTTCACTCAGGGTTTGCAGGATCGTGCCCGCAGTTATATCCGAGTGTTCCACTCACCTACACCGCCTCGGATCTCTAGCTAGGGGGACAGGGAGGTTAGCTGGAAAGAGCATCAGTTCTGGTCAACCGAAGAGTGACGAACTGTGCGCCGACCCTGAAGGGGGGACCGCTCACCGTGCAATTTGAACCTGCCTACATTAGTGGGAGCCTATGCCCGTTTACTGGCAGTGAGCCGAGCATGACGAGCCAAGCCAAAACGCGGGGGTGTATACGGCCTGAAGAGTATGTACTGTCCCTGACCTCGCACTCTCAGTGTTGTACTAACCCAGGGTCTCTAGACCAGGGTTAACTGACAGTCTCGTAATAGAGGCATTATCCGTCCACATACGTTTTTACGTTGCGAACATTTCCATCAAAGTTGATATTAAAAGTTACAAGATGTCGTGATTCGGAGAGAGGCGGAGGGAGTCTCCGTCTCGTCACTGTTCCGCTGTTCGTCTCCGCTCTCCAATGACTCAGAGCTACGCATTCTACCCACGCTGCACAGGATATGTTTTTGCAGCAGTATCCTTCAACAACAGTGGACGCTTGACCCGAGAAGGCGCCCATCTTTCTCCCGTAGGTACATGAGAAAGATAAAGTTTAGTAGTATGGGATAGCCATACGTATTCACTGAGGCAGATCCGAGTGATGCCTACAGAACCACTAGCAGCTCATAACTTCCATGTTGAAAAGGGGTACAGGTAAAACTGTCCCACATTATGGTGACGTAGTAAGCACAGATGAATTACCCTGCGAGTGTTCGTCTGAACTAACACCGTTGCCATTAAGCCACTACTCAACTAGACAGGCTGTTGAGCCAATGCAGTGGAGAATGCTCGTATCCTTCGGGTCCATATAAGAGTAAAAACCTCATGCTCATCGAGAAGACTCTTGGAGAACCCCCGGTCGCGAGTATGGGCTTAGGCAAAAGGGGAAGCAGGTAGGTGAGATGAATGGTTGAGGAGATGATAATGAAATTATATGGCTCACCTTATCCTTTATGCGCGCTAGACGACGTGGTATCTACGTATGAGCGTGGCTCGAGCACCCATTACGTCGTCGAGTGCTCGTGCCATGTTATGCTGTGAAATCGAACCGTGGACGCCTGTCGTTGGAATAGAGGACTGTTAGGCCACATCTGTGCAGTACAGCGTCCTATCTCACACCGACCGGTAGGCCTGCGCCGTGCCCGTGGCACTTAGGCACACTGTTTATACCGAAGATATACCTCTTTGACGTGAGAGCCGTGCTTACTGTTCATCAGGGGATTCGAGAGATGTCCCGGGTCTGTCCAGAATCAGGGGACAACAGCCCCCTGTCCATCTGGCCGTTACGTGTTTTCCATCGTACAGGTCGGGCTCCGTCGCCAGGACTGAACTTCAATAAAAAATGTCTATTGGGCCAGTGAGTAATCTATTTGTTCGTAAGGCCAAGTGTAATTCCGCTCGCCCAGCTCAAACATATTCATCGATTTCCTGTC'/>

    <sequence taxon='5' value='TAGTCCTTCTGTTTGTGGTTTCAAAGGCCGTACAGGTAAGAGGAACGAGTCCCCAACCAAGCAGAGCTCTATCCTCTACGACTCAGTACTCGAATGATCCCCGTTGTGAAGTAGGCAGAATCATGGAAAACCAGTGCTTCGCGAAGACATCGTCGCACATTGGTCCGACCGTCGGCATATCAGCTTAGTATCCTTGCTCATTAGTTAAGGGAGGCCGGATTACATTGCGGCACCCTCTAACTTCATCTCGGAGGTCTTTCGAATGACAGATCCACTTGCACGAGTTCGCTCGAACCTGTATGTTAACCCTAGACTTGACACACAGAAATGCGGGAAATATCGCAACGCAGTCTGAGTATCACGTGGAATCACGTGGACACTTCGTTATCGATTTTATATACAACTCTAAGACGAGAGCTAGTCTCAGCCGAGGATTGATGGAGTATTTCCGCGGGTGGCTAAGGCATTTGCGAATAAGTTTTCACTCAGGGTTTGCAGGATCGTGCCCGCAGTTATATCCGAGTGTTCCACTCACCTACACCGCCTCGGATCTCTAGCTAGGGGGACAGGGAGGTTAGCTGGAAAGAGCATCAGTTCTGGTCAACCGAAGAGTGACGAACTGTGCGCCGACCCTGAAGGGGGGACCGCTCACCGTACAATTTGAACCTGCCTACATTAGTGGGAGCCTATGCCCGTTTACTGGCAGTGAGCCGAGCATGACGAGCCAAGCCAAAACGCGGGGGTGTATACGGCCTGAAGAGTATGTCCTGTCCCTGACCTCGCACTCTCAGTGTTGTACTAACCCAGGGTCTCTAGACCAGGGTTAACTGACAGTCTCGTGATAGAGGCATTATCCGTCCACATACGTTTTTACGTTGCGAACATTTCCATCAAAGTTGATATTAAAAGTTACAAGATGTCGTGATTCGGAGAGAGGCGGAGGGAGTCTCCGTCTCGTCACTGTTCCGCTGTTCGTCTCCGCTCTCCAATGACTCAGAGCTACGCATTCTACCCACGCTGCACAGGATATGTTTTTGCAGCAGTATCCTTCAACAACAGTGGACGCTTGACCCGGGAAGGCGCCCATCTTTCTCCCGTAGGTACATGAGAAAGATAAAGTTTAGTAGTATGGGATAGCCATACGTATTCACTGAGGCAGATCCGAGTGATGCCTACAGAACCACTAGCAGCTCATAACTTCCATGTTGAAAAGGGGTACAGGTAAAACTGTCCCACATTATGGTGACGTAGTAAGCACAGATGAATTACCCTGCGAGTGTTCATCTGAACTAACACAGTTGCCATTAAGCCACTACTCAACTAGACAGGCTGTTGAGCCAATGCAGTGGAGAATGCTCGTATCCTTCGGGTCCATATAAGAGTAAGAACCTCATGCTCATCGAGAAGACTCTTGGAGAACCCCCGGTCGCGAGTATGGGCTTAGGCAAAAGGGGAAGTAGGTAGGTGAGATGAATGGTTGAGGAGATGATAATGAAATTATATGGCTCACCTTATCCTTTATGCGCGCTAGACGACGTGGTATCTACGTATGAGCGTGGCTCGAGCACCCATTACGTCGTCGAGTGCTCGTGCCATGTTATGCTGTAAGATCGAACCGTGGACGCCTGTCGTTGGAATAGAGGACTGTTAGGCCACATCTGTGCAGTACAGCGTCCTATCTCACACCGACCGGTAGGCCTGCGCCGTGCCCGTGGCACTTAGGCACACTGTTTATACCGAAGATATACCTCTTTGACGTGAGAGCCGTGCTTACTGTTCATCAGGGGATTCGAGAGATGTCCCGGGTCTGTCCAGAATCAGGGGACAACAGCCCCCTGTCCATCTGGCCGTTACGTGTTTTCCATCGTACAGGTCGGGCTCCGTCGCCAGGACTGAACTTCAATAAAAAATGTCTATTGGGCCAGTGAGTAATCTATTTGTTCGTAAGGCCAAGTGTAATTCCGGTCGCCCAGCTCAAACATATTCATCGATTTCCGGTC'/>

    <sequence taxon='25' value='TAGTCCTTCTGTTTGTGGTTTCAAAGGCCGTACAGGTAAGAGGAACGAGTCCCCAACCAAGCAGAGCTCTATCCTCTACGACTCAGTACTCGAATGATCCCCGTTGTGAAGTAGGCAGAATCATGGAAAACCAGTGCTTCGCGAAGACATCGTCGCACATTGGTCCGACCGTCGGCATATCAGCTTAGTATCCTTGCTCATTAGTTAAGGGAGGCCGGATTACATTGCGGCACCCTCTAACTTCATCTCGGAGGTCTTTCGAATGACAGATCCACTTGCACGAGTTCGCTCGAACCTGTATGTTAACCCTAGACTTGACACACAGAAATGCGGGAAATATCGCAACGCAGTCTGAGTATCACGTGGAATCACATGGACACTTCGTTATCGATTTTGTATACAACTCTAAGACGAGAGCTAGTCTCAGCCGAGGATTGATGGAGTATTTCCGCGGGTGGCTAAGGCATTTGCGAATAAGTTTTCACTCAGGGTTTGCAGGATCGTGCCCGCAGTTATATCCGAGTGTTCCACTCACCTACACCGCCTCGGATCTCTAGCTAGGGGGACAGGGAGGTTAGCTGGAAAGAGCATCAGTTCTGGTCAACCGAAGAGTGACGAACTGTGCGCCGACCCTGAAGGGGGGACCGCTCACCGTACAATTTGAACCTGCCTACATTAGTGGGAGCCTATGCCCGTTTACTGGCAGTGAGCCGAGCATGACGAGCCAAGCCAAAACGCGGGGGTGTATACGGCCTGAAGAGTATGTCCTGTCCCTGACCTCGCACCCTCAGTGTTGTACTAACCCAGGGTCTCTAGACCAGGGTTAACTGACAGTCTCGTGATAGAGGCATTATCCGTCCACATACGTTTTTACGTTGCGAACATTTCCATCAAAGTTGATATTAAAAGTTACAAGATGTCGTGATTCGGAGAGAGGCGGAGGGAGTCTCCGTCTCGTCACTGTTCCGCTGTTCGTCTCCGCTCTCCAATGACTCAGAGCTACGCATTCTACCCACGCTGCACAGGATATGTTTTTGCAGCAGTATCCTTCAACAACAGTGGACGCTTGACCCGGGAAGGCGCCCATCTTTCTCCCGTAGGTACATGAGAAAGATAAAGTTTAGTAGTATGGGATAGCCATACGTATTCACTGAGGCAGATCCGAGTGATGCCTACAGAACCACTAGCAGCTCATAACTTCCATGTTGAAAAGGGGTACAGGTAAAACTGTCCCACATTATGGTGACGTAGTAAGCACAGGTGAATTACCCTGCGAGTGTTCATCTGAACGAACACAGTTGCCATTAAGCCACTACTCAACTAGACAGGCTGTTGAGCCAATGCAGTGGAGAATGCTCGTATCCTTCGGGTCCATATAAGAGTAAGAACCTCATGCTCATCGAGAAGACTCTTGGCGAACCCCCGGTCGCGAGTATGGGCTTAGGCAAAAGGGGAAGTAGGTAGGTGAGATGAATGGTTGAGGAGATGATAATGAAATTATATGGCTCACCTTATCCTTTATGCGCGCTAGACGACGTGGTATCTACGTATGAGCGTGGCTCGAGCACCCATTACGTCGTCGAGTGCTCGTGCCCTGTTATGCTGTAAGATCGAACCGTGGACGCCTGTCGTTGGAATAGAGGACTGTTAGGCCACATCTGTGCAGTACAGCGTCCTATCTCACACCGACCGGTAGGCCTGCGCCGTGCCCGTGGCACTTAGGCACACTGTTTATACCGAAGATATACCTCTTTGACGTGAGAGCCGTGCTTACTGTTCATCAGGGGATTCGAGAGATGTCCCGGGTCTGTCCAGAATCAGGGGACAACAGCCCCCTGTCCATCTGGCCGTTACGTGTTTTCCATCGTACAGGTCGGGCTCCGTCGCCAGGACTGAACTTCAATAAAAAATGTCTATTGGGCCAGTGAGTAATCTATTTGTTCGTAAGGCCAAGTGTAATTCCGGTCGCCCAGCCCAAACATATTCATCGATTTCCGGTC'/>

    <sequence taxon='72' value='TAGTCCTTCTGTTTGTGGTTTCAAAGGCCGTACAGGTAAGAGGAACGAGTCCCCAACCAAGCAGAGCTCTATCCTCTACGACTCAGTACTCGAATGATCCCCGTTGTGAAGTAGGCAGAATCATGGAAAACCAGTGCTTCGCGAAGACATCGTCGCACATTGGTCCGACCGTCGGCATATCAGCTTAGTATCCTTGCTCATTAGTTAAGGGAGGCCGGATTACATTGCGGCACCCTCTAACTTCATTTCGGAGGTCTTTCGAATGACAGATCCACTTGCACGAGTTCGCTCGAACCTGTATGTTAACCCTAGACTTGACACACAGAAATGCGGGAAATATCGCAACGCAGTCTGAGTATCACGTGGAATCACATGGACACTTCGTTATCGATTTTGTATACAACTCTAAGACGAGAGCTAGTCTCAGCCGAGGATTGATGGAGTATTTCCGCGGGTGGCTAAGGCATTTGCGAATAAGTTTTCACTCAGGGTTTGCAGGATCGTGCCCGCAGTTATATCCGAGTGTTCCACCCACCTACACCGCCTCGGATCTCTAGCTAGGGGGACAGGGAGGTTAGCTGGAAAGAGCATCAGTTCTGGTCAACCGAAGAGTGACGGACTGTGCGCCGACCCTGAAGGGGGGACCGCTCACCGTACAATTTGAACCTGCCTACATTAGTGGGAGCCTATGCCCGTTTACTGGCAGTGAGCCGAGCATGACGAGCCAAGCCAAAACGCGGGGGTGTATACGGCCTGAAGAGTATGTCCTGTCCCTGACCTCGCACCCTCAGTGTTGTACTAACCCAGGGTCTCTAGACCAGGGTTAACTGACAGTCTCGTGATAGAGGCATTATCCGTCCACATACGTTTTTACGTTGCGAACATTTCCATCAAAGTTGATATTAAAAGTTACAAGATGTCGTGATTCGGAGAGAGGCGGAGGGAGTCTCCGTCTCGTCACTGTTCCGCTGTTCGTCTCCGCTCTCCAATGACTCAGAGCTACGCATTCTACCCACGCTGCACAGGATATGTTTTTGCAGCAGTATCCTTCAACAACAGTGGACGCTTGACCCGGGAAGGCGCCCATCTTTCTCCCGTAGGTACATGAGAAAGATAAAGTTTAGTAGTATGGGATAGCCATACGTATTCACTGAGGCAGATCCGAGTGATGCCTACAGAACCACTAGCAGCTCATAACTTCCATGTTGAAAAGGGGTACAGGTAAAACTGTCCCACATTATGGTGACGTAGTAAGCACAGGTGAATTACCCTGCGAGTGTTCATCTGAACGAACACAGTTGCCATTAAGCCACTACTCAACTAGACAGGCTGTTGAGCCAATGCAGTGGAGAATGCTCGTATCCTTCGGGTCCATATAAGAGTAAGAACCTCATGCTCATCGAGAAGACTCTTGGCGAACCCCCGGTCGCGAGTATGGGCTTAGGCAAAAGGGGAAGTAGGTAGGTGAGATGAATGGTTGAGGAGATGATAATGAAATTATATGGCTCACCTTATCCTTTATGCGCGCTAGACGACGTGGTATCTACGTATGAGCGTGGCTCGAGCACCCATTACGTCGTCGAGTGCTCGTGCCCTGTTATGCTGTAAGATCGAACCGTGGACGCCTGTCGTTGGAATAGAGGACTGTTAGGCCACATCTGTGCAGTACAGCGTCCCATCTCACACCGACCGGTAGGCCTGCGCCGTGCCCGTGGCACTTAGGCACACTGTTTATACCGAAGATATACCTCTTTGACGTGAGAGCCGTGCTTACTGTTCATCAGGGGATTCGAGAGATGTCCCGGGTCTGTCCAGAATCAGGGGACAACAGCCCCCTGTCCATCTGGCCGTTACGTGTTTTCCATCGTACAGGTCGGGCTCCGTCGCCAGGACTGAACTTCAATAAAAAATGTCTATTGGGCCAGTGAGTAATCTATTTGTTCGTAAGGCCAAGTGTAATTCCGGTCGCCCAGCCCAAACATATTCATCGATTTCCGGTC'/>

    <sequence taxon='92' value='TAGTCCTTCTGTTTGTGGTTTCAAAGGCCGTACAGGTAAGAGGAACGAGTCCCCAACCAAGCAGAGCTCTATCCTCTACGACTCAGTACTCGAATGATCCCCGTTGTAAAGTAGGCAGAATCATGGAAAACCAGTGCTTCGCGAAGACATCGTCGCACATTGGTCCGACCGTCGGCATATCAGCTTAGTATCCTTGCTCATTAGTTAAGGGAGGCCGGATTACATTGCGGCACCCTCTAACTTCATTTCGGAGGTCTTTCGAATGACAGATCCACTTGCACGAGTTCGCTCGAACCTGTATGTTAACCCTAGACTTGACACACAGAAATGCGGGAAATATCGTAACGCAGTCTGAGTATCACGTGGAATCACATGGACACTTCGTTATCGATTTTGTATACAACTCTAAGACGAGAGCTAGTCTCAGCCGAGGATTGATGGAGTATTTCCGCGGGTGGCTAAGGCATTTGCGAATAAGTTTTCACTCAGGGTTTGCAGGATCGTGCCCGCAGTTATATCCGAGTGTTCCACCCACCTACACCGCCTCGGATCTCTAGCTAGGGGGACAGGGAGGTTAGCTGGAAAGAGCATCAGTTCTGGTCAACCGAAGAGTGACGGACTGTGCGCCGACCCTGCAGGGGGGACCGCTCACCGTACAATTTGAACCTGCCTACATTAGTGGGAGCCTATGCCCGTTTACTGGCAGTGAGCCGAGCATGACGAGCCAAGCCAAAACGCGGGGGTGTATACGGCCTGAAGAGTATGTCCTGTCCCTGACCTCGCACCCTCAGTGTTGTACTAACCCAGGGTCTCTAGACCAGGGTTAACTGACAGTCTCGTGATAGAGGCATTATCCGTCCACATACGTTTTTACGTTGCGAACATTTCCATCAAAGTTGATATTAAAAGTTACAAGATGTCGTGATTCGGAGAGAGGCGGAGGGAGTCTCCGTCTCGTCACTGTTCCGCTGTTCGTCTCCGCTCTCCAATGACTCAGAGCTACGCATTCTACCCACGCTGCACAGGATATGTTTTTGCAGCAGTATCCTTCAACAACAGTGGACGCTTGACCCGGGAAGGCGCCCATCTTTCTCCCGTAGGTACATGAGAAAGATAAAGTTTAGTATTATGGGATAGCCATACGTATTCACTGAGGCAGATCCGAGTGATGCCTACAGAACCACTAGCAGCTCATAACTTCCATGTTGAAAAGGGGTACAGGTAAAACTGTCCCACATTATGGTGACGTAGTAAGCACAGGTGAATTACCCTGCGAGTGTTCATCTGAACGAACACAGTTGCCATTAAGCCACTACTCAACTGGACAGGCTGTTGAGCCAATGCAGTGGAGAATGCTCGTATCCTTCGGGTCCATATAAGAGTAAGAACCTCATGCTCATCGAGAAGACTCTTGGCGAACCCCCGGTCGCGAGTATGGGCTTAGGCAAAAGGGGAAGTAGGTAGGTGAGATGAATGGTTGAGGAGATGATAATGAAATTATATGGCTCACCTTATCCTTTATGCGCGCTAGACGACGTGGTATCTACGTATGAGCGTGGCTCGAGCACCCATTACGTCGTCGAGTGCTCGTGCCCTGTTATGCTGTAAGATCGAACCGTGGACGCCTGTCGTTGGAATAGAGGACTGTTAGGCCACATCTGTGCAGTACAGCGTCCCATCTCACACCGACCGGTAGGCCTGCGCCGTGCCCGTGGCACTTAGGCACACTGTTTATACCGAAGATATACCTCTTTGACGTGAGAGCCGTGCTTACTGTTCATCAGGGGATTCGAGAGATGTCCCGGGTCTGTCCAGAATCAGGGGACAACAGCCCCCTGTCCATCTGGCCGTTACGTGTTTTCCATCGTACAGGTCGGGCTCCGTCGCCAGGACTGAACTTCAATAAAAAATGTCTATTGGGCCAGTGAGTAATCTATTTGTTCGTAAGGCCAAATGTAATTCCGGTCGCCCAGCCCAAACATATTCATCGATTTCCGGTC'/>

    <sequence taxon='131' value='TAGTCCTTCTGTTTGTGGTTTCAAAGGCCGTACAGGTAAGAGGAACGAGTCCCCAACCAAGCAGAGCTCTATCCTCTACGACTCAGTACTCGAATGATCCCCGTTGTAAAGTAGGCAGAATCATGGAAAACCAGTGCTTCGCGAAGACATCGTCGCACATTGGTCCGACCGTCGGCATATCAGCTTAGTATCCTTGCTCATTAGTTAAGGGAGGCCGGATTACATTGCGGCACCCTCTAACTTCATTTCGGAGGTCTTTCGAATAGCAGATCCACTTGCACGAGTTCGCTCGAACCGGTATGTTAACCCTAGACTTGACACACAGAAATGCGGGAAATATCGTAACGCAGTCTGAGTATCACGTGGAATCACATGGACACTTCGTTATCGATTTTGTATACAACTCTAAGACGAGAGCTAGTCTCAGCCGAGGATTGATGGAGTATTTCCGCGGGTGGCTAAGGCATTTGCGAATAAGTTTTTACTCAGGGTTTGCAGGATCGTGCCCGCAGTTATATCCGAGTGTTCCACCCACCTACACCGCCTCGGACCTCTAGCTAGGGGGACAGGGAGGTTAGCTGGAAAGAGCATCAGTTCTGGTCAACCGAAGAGTGACGGACTGTGCGCCGACCCTGCAGGGGGGACCGCTCACCGTACAATTTGAACCTGCCTACATTAGTGGGAGCCTATGCCCGTTTACTGGCAGTGAGCCGAGCATGACGACCCGAGCCAAAACGCGGGGGTGTATACGGCCTGAAGAGTATGTCCTGTCCCTGACCTCGCACCCTCAGTGTTGTACTAACCCAGGGTCTCTAGACCAGGGTTAACTGACAGTCTCGTGATAGAGGCATTATCCGTCCACATACGTTTTTACGTTGCGAACATTTCCATCAAAGTTGATATTAAAAGTTACAAGATGTCGTGATTCGGAGAGAGGCGGAGGGAGTCTCCGTCTCGTCACTGTTCCGCTGTTCGTCTCCGCTCTCCAATGACTCAGAGCTACGAATTCTACCCACGCTGCACAGGATATGTTTTTGCAGCAGTATTCTTCAACAACAGTGGACGCTTGACTCGGGAAGGCGCCCATCTTTCTCCCGTAGGTACATGAGAAAGATAAAGTTTAGTAGTATGGGATAGCCATACGTATTCACTGAGGCAGATCCGAGTGATGCCTACAGAACCACTAGCAGCTCATAACTTCCATGTTGAAAAGGGGTACAGGTAAAACTGTCCCACATTATGGTGACGTAGTAAGCACAGGTGAATTACCCTGCGAGTGTTCATCTGAACGAACACAGTTGCCATTAAGCCACTACTCAACTGGACAGGCTGTTGAGCCAATGCAGTGGAGAATGCTCGTATCCTTCGGGTCCATATAAGAGTAAGAACCTCATGCTCATCGAGAAGACTCTTGGCGAACCCCCGGTCGCGAGTATGGGCTTAGGCAAAAGGGGAAGTAGGTAGGTGAGATGAATGGTTGAGGAGATGATACTGAAATTATATGGCTCACCTTATCCTTTATGCGCGCTAGAAGACGTGGTATCTACGTATGAGCGTGGCTCGAACACCCATTACGTCGTCGAGTGCTCGTGCCCTGTTATGCTGTAAGATCGAACCGAGGACGCCTGTCGTTGGAATAGAGGACTGTTAGGCCACATCTGTGCAGTACAGCGTCCCATCTCACACCGACCGGTAGGCCTGCCCCGTGCCCGTGGCACTTAGGCACACTGTTTATACCGAAGATATACCTCTTTGCCGTGAGAGCCGTGCTTACTGTTCATCAGGGGATTCGAGAGATGTCCCGGGTCTGTCCAGAATCAGGGGACAACAGCCCCCTGTCCATCTGGCCGTTACGTGTTTTCCATCGTACAGGTCGGGCTCCGTCGCCAGGACTGAACTTCAATAAAAAATGTCTATTGGGCCAGTGAGTAATCTATTTGTTCGTAAGGCCAAGTGTAATTCCGGTCGCCCAGCCCAAACATATTCATCGATTTCCGGTC'/>

    <sequence taxon='156' value='TAGTCCTTCTGTTTGTGGTTTCAAAGGCCGTACAGGTAAGAGGAACGAGTCCCCAACCAAGCAGAGCTCTATCCTCTACGACTCAGTACTCGAATGATCCCCGTTGTAAAGTAGGCAGAATCATGGAAAACCAGTGCTTCGCGAAGACATCGTCGCACATTGGTCCGACCGTCGGCATATCAGCTTAGTATCCTTGCTCATTAGTTAAGGGAGGCCGGATTACATTGCGGCACCCTCTAACTTCATTTCGGAGGTCTTTCGAATGACAGATCCACTTGCACGAGTTCGCTCGAACCGGTATGTTAACCCTAGACTTGACACACAGAAATGCGGGAAATATCGTAACGCAGTCTGAGTATCACGTGGAATCACATGGACACTTCGTTATCGATTTTGTATACAACTCTAAGACGAGAGCTAGTCTCAGCCGAGGATTGATGGAGTATTTCCGCGGGTGGCTAAGGCATTTGCGAATAAGTTTTTACTCAGGGTTTGCAGGATCGTGCCCGCAGTTATATCCGAGTGTTCCACCCACCTACACCGCCTCGGACCTCTAGCTAGGGGGACAGGGAGGTTAGCTGGAAAGAGCATCAGTTCTGGTCAACCGAAGAGTGACGGACTGTGCGCCGACCCTGCAGGGGGGACCGCTCACCGTACAATTTGAACCTGCCTACATTAGTGGGAGCCTATGCCCGTTTACTGGCAGTGAGCCGAGCATGACGACCCAAGCCAAAACGCGGGGGTGTATACGGCCTGAAGAGTATGTCCTGTCCCTGACCTCGCACCCTCAGTGTTGTACTAACCCAGGGTCTCTAGACCAGGGTTAACTGACAGTCTCGTGATAGAGGCATTATCCGTCCACATACGTTTTTACGTTGCGAACATTTCCATCAAAGTTGATATTAAAAGTTACAAGATGTCGTGATTCGGAGAGAGGCGGAGGGAGTCTCCGTCTCGTCACTGTTCCGCTGTTCGTCTCCGCTCTCCAATGACTCAGAGCTAAGCATTCTACCCACGCTGCACAGGATATGTTTTTGCAGCAGTATCCTTCAACAACAGTGGACGCTTGACCCGGGAAGGCGCCCATCTTTCTCCCGTAGGTACATGAGAAAGATAAAGTTTAGTAGTATGGGATAGCCATACGTATTCACTGAGGCAGATCCGAGTGATGCCTACAGAACCACTAGCAGCTCATAACTTCCATGTTGAAAAGGGGTACAGGTAAAACTGTCCCACATTATGGTGACGTAATAAGCACAGGTGAATTACCCTGCGAGTGTTCATCTGAACGAACACAGTTGCCATTAAGCCACTACTCAACTGGACAGGCTGTTGAGCCAATGCAGTGGAGAATGCTCGTATCCTTCGGGTCCATATAAGAGTAAGAACCTCATGCTCATCGAGAAGACTCTTGGCGAACCCCCGGTCGCGAGTATGGGCTTAGGCAAAAGGGGAAGTAGGTAGGTGAGATGAATGGTTGAGGAGATGATAATGAAATTATATGGCTCACCTTATCCTTTATGCGCGCTAGACGACGTGGTATCTACGTATGAGCGTGGCTCGAGCACCCATTACGTCGTCGAGTGCTCGTGCCCTGTTATGCTGTAAGATCGAACCGTGGACGCCTGTCGTTGGAATAGAGAACTGTTAGGCCACATCTGTGCAGTACAGCGTCCCATCTCACACCGACCGGTAGGCCTGCGCCGTGCCCGTGGCACTTAGGCACACTGTTTATACCGAAGATATACCTCTTTGCCGTGAGAGCCGTGCTTACTGTTCATCAGGGGATTCGAGAGATGTCCCGGGTCTGTCCAGAATCAGGGGACAACAGCCCCCTGTCCATCTGGCCGTTACGTGTTTTCCATCGTACAGGTCGGGCTCCGTCGCCAGGACTGAACTTCAATAAAAAATGTCTATTGGGCCAGTGAGTAATCTATTTGTTCGTAAGGCCAAGTGTAATTCCGGTCGCCCAGCCCAAACATATTCATCGATTTCCGGTC'/>

    <sequence taxon='183' value='TAGTCCTTCTGTTTGTGGTTTCAAAGGCCGTACAGGTAAGAGGAACGAGTCCCCAACCAAGCAGAGCTCTATCCTCTACGACTCAGTACTCGAATGATCCCCGTTGTAAAGTAGGCAGAATCATGGAAAACCAGTGCTTCGCGAAGACATCGTCGCACATTGGTCCGACCGTCGGCATATCAGCTTAGTATCCTTGCTCATTAGTTAAGGGAGGCCGGATTACATTGCGGCACCCTCTAACTTCATTTCGGAGGTCTTTCGAATGACAGATCCACTTGCACGAGTTCGCTCGAACCGGTATGTTAACCCTAGACTTGACACACAGAAATGCGGGAAATATCGTAACGCAGTCTGAGTATCACGTGGAATCACATGGACACTTCGTTATCGATTTTGTATACAACTCTAAGACGAGAGCTAGTCTCAGCCGAGGATTGATGGAGTATTTCCGCGGGTGGCTAAGGCATTTGCGAATAAGTTTTTACTCAGGGTTTGCAGGATCGTGCCCGCAGTTATATCCGAGTGTTCCACCCACCTACACCGCCTCGGACCTCTAGCTAGGGGGACAGGCAGGTTAGCTGGAAAGAGCATCAGTTCTGGTCAACCGAAGAGTGACGGACTGTGCGCCGACCCTGCAGGGGGGACCGCTCACCGTACAATTTGAACCTGCCTACATTAGTGGGAGCCTATGCCCGTTTACTGGCAGTGAGCCGAGCATGACGACCCAAGCCAAAACGCGGGGGTGTATACGGCCTGATGAGTATGTCCTGTCCCTGACCTCGCACCCTCAGTGTTGTACTAACCCAGGGTCTCTAGACCAGGGTTAACTGACAGTCTCGTGATAGAGGCATTATCCGTCCACATACGTTTTTACGTTGCGAACATTTCCATCAAAGTTGATATTAAAAGTTACAAGATGTCGTGATTCGGAGAGAGGCGGAGGGAGTCTCCGTCTCGTCACTGTTCCGCTGTTCGTCTCCGCTCTCCAATGACTCAGAGCTAAGCATTCTACCCACGCTGCACAGGATATGTTTTTGCAGCAGTATCCTTCAACAACAGTGGACGCTTGACCCGGGAAGGCGCCCATCTTTCTCCCGTAGGTACATGAGAAAGATAAAGTTTAGTAGTATGGGATAGCCATACGTATTCACTGAGGCAGATCCGAGTGATGCCTACAGAACCACTAGCAGCTCATAACTTCCATGTTGAAAAGGGGTACAGGTAAAACTGTCCCACATTATGGTGACGTAATAAGCACAGGTGAATTACCCTGCGAGTGTTCATCTGAACGAACACAGTTGCCATTAAGCCACTACTCAACTGGACAGGCTGTTGAGCCAATGCAGTGGAGAATGCTCGTATCCTTCGGGTCCATATAAGAGTAAGAACCTCATGCTCATCGAGAAGACTCTTGGCGAACCCCCGGTCGCGAGTATGGGATTAGGCAAAAGGGGAAGTAGGTAGGTGAGATGAATGGTTGAGGAGATGATAATGAAATTATATGGCTCACCTTATCCTTTATGCGCGCTAGACGACGTGGTATCTACGTATGAGCGTGGCTCGAGCACCCATTACGTCGTCGAGTGCTCGTGCCCTGTTATGCTGTAAGATCGAACCGTGGACGCCTGTCGTTGGAATAGAGAACTGTTAGGCCACATCTGTGCAGTACAGCGTCACATCTCACACCGACCGGTAGGCCTGCGCCGTGCCCGTGGCACTTAGGCACACTGTTTATACCGAAGATATACCTCTTTGCCGTGAGAGCCGTGCTTACTGTTCATCAGGGGATTCGAGAGATGTCCCGGGTCTGTCCAGAATCAGGGGACAACAGCCCCCTGTCCATCTGGCCGTTACGTGTTTTCCATCGTACAGGTCGGGCTCCGTCGCCAGGACTGAACTTCAATAAAAAATGTCTATTGGGCCAGTGAGTAATCTATTTGTTCGTAAGACCGAGTGTAATTCCGGTCGCCCAGCCCAAACATATTCATCGATTTCCGGTC'/>

    <sequence taxon='187' value='TAGTCCTTCTGTTTGTGGTTTCAAAGGCCGTACAGGTAAGAGGAACGAGTCCCCAACCAAGCAGAGCTCTATCCTCTACGACTCAGTACTCGAATGATCCCCGTTGTAAAGTAGGCAGAATCATGGAAAACCAGTGCTTCGCGAAGACATCGTCGCACATTGGTCCGACCGTCGGCATATCAGCTTAGTATCCTTGCTCATTAGTTAAGGGAGGCCGGATTACATTGCGGCACCCTCTAACTTCATTTCGGAGGTCTTTCGAATGACAGATCCACTTGCACGAGTTCGCTCGAACCGGTATGTTAACCCTAGACTTGACACACAGAAATGCGGGAAATATCGTAACGCAGTCTGAGTATCACGTGGAATCACATGGACACTTCGTTATCGATTTTGTATACAACTCTAAGACGAGAGCTAGTCTCAGCCGAGGATTGATGGAGTATTTCCGCGGGTGGCTAAGGCATTTGCGAATAAGTTTTTACTCAGGGTTTGCAGGATCGTGCCCGCAGTTATATCCGAGTGTTCCACCCACCTACACCGCCTCGGACCTCTAGCTAGGGGGACAGGCAGGTTAGCTGGAAAGAGCATCAGTTCTGGTCAACCGAAGAGTGACGGACTGTGCGCCGACCCTGCAGGGGGGACCGCTCACCGTACAATTTGAACCTGCCTACATTAGTGGGAGCCTATGCCCGTTTACTGGCAGTGAGCCGAGCATGACGACCCAAGCCAAAACGCGGGGGTGTATACGGCCTGATGAGTATGTCCTGTCCCTGACCTCGCACCCTCAGTGTTGTACTAACCCAGGGTCTCTAGACCAGGGTTAACTGACAGTCTCGTGATAGAGGCATTATCCGTCCACATACGTTTTTACGTTGCGAACATTTCCATCAAAGTTGATATTAAAAGTTACAAGATGTCGTGATTCGGAGAGAGGCGGAGGGAGTCTCCGTCTCGTCACTGTTCCGCTGTTCGTCTCCGCTCTCCAATGACTCAGAGCTAAGCATTCTACCCACGCTGCACAGGATATGTTTTTGCAGCAGTATCCTTCAACAACAGTGGACGCTTGACCCGGGAAGGCGCCCATCTTTCTCCCGTAGGTACATGAGAAAGATAAAGTTTAGTAGTATGGGATAGCCATACGTATTCACTGAGGCAGATCCGAGTGATGCCTACAGAACCACTAGCAGCTCATAACTTCCATGTTGAAAAGGGGTACAGGTAAAACTGTCCCACATTATGGTGACGTAATAAGCACAGGTGAATTACCCTGCGAGTGTTCATCTGAACGAACACAGTTGCCATTAAGCCACTACTCAACTGGACAGGCTGTTGAGCCAATGCAGTGGAGAATGCTCGTATCCTTCGGGTCCATATAAGAGTAAGAACCTCATGCTCATCGAGAAGACTCTTGGCGAACCCCCGGTCGCGAGTATGGGATTAGGCAAAAGGGGAAGTAGGTAGGTGAGATGAATGGTTGAGGAGATGATAATGAAATTATATGGCTCACCTTATCCTTTATGCGCGCTAGACGACGTGGTATCTACGTATGAGCGTGGCTCGAGCACCCATTACGTCGTCGAGTGCTCGTGCCCTGTTATGCTGTAAGATCGAACCGTGGACGCCTGTCGTTGGAATAGAGAACTGTTAGGCCACATCTGTGCAGTACAGCGTCACATCTCACACCGACCGGTAGGCCTGCGCCGTGCCCGTGGCACTTAGGCACACTGTTTATACCGAAGATATACCTCTTTGCCGTGAGAGCCGTGCTTACTGTTCATCAGGGGATTCGAGAGATGTCCCGGGTCTGTCCAGAATCAGGGGACAACAGCCCCCTGTCCATCTGGCCGTTACGTGTTTTCCATCGTACAGGTCGGGCTCCGTCGCCAGGACTGAACTTCAATAAAAAATGTCTATTGGGCCAGTGAGTAATCTATTTGTTCGTAAGACCGAGTGTAATTCCGGTCGCCCAGCCCAAACATATTCATCGATTTCCGGTC'/>

    <sequence taxon='147' value='TAGTCCTTCTGTTTGTGGTTTCAAAGGCCGTGCAGGTAAGAGGAACGAGTCCTCAACCAAGCAGAGCTCTATCCTCTACGACCCAGTACTCGAATGATCCCCGTTGTGAAGTAGGCAGAATCATGGAAAACCAGTGCTTCGCGAAGACATCGTCGCACATTGGTCCGACCGTCGGCATATCAGCTTAGTATCCTTGCTCATTAGTTAAGGGAGGCCGGATTACATTGTGGCACCCTCTAACTTCATTTCGGAGGTCTTTCGAATGACAGATCCACTTGCACGAGTTCGCTCGAACCTGTATGTTAACCCTAGACTTGACACACAGAAATGCGGGAAATATCGCAACGCAGTCTGAGTATCACGTGGAATCACATGGACAATTCGTTATCAATTTTGTATACAACTCTAAGACGAGAGCTAGTCTCAGCCGAGGATTGATGGAGTATTTCCGCGGGTGCCTAAGGCATTTGCGAATAAGTTTTCACTCAGGGTTTGCAGGATCGTGCCCGCAGTTATATCCGAGTGTTCCACCCACCTACACCGCCTCGGATCTCTAGCTAGGGGGACAGGGAGGTTAGCTGGAAAGAGCATCAGTTCTGGTCAACCGAAGAGTGACGGACTATGCGCCGACCCTGAAGGGGGGACCGCTCACCGTACAATTTGAACCTGCCTACATTAGTGGGAGCCTATGCCCGTTTACTGGCAGTGAGCCGAGCATGACGAGCCAAGCCAAAACGCGGGGGTGTATACGGCCTGAAGAGTATGTCCTGTCCCTGACCTCGCACCCTCAGTGTTGTACTAACCCAGGGTCTCCAGACCAGGGTTAACTGACAGTCTCGTGATAGAGGCATTATCCGTCCACATACGTTTTTACGTTGCGAACATTTCCATCAAAGTCGATATTAAAAGTTACAAGATGTCGTGATTCGGAGAGAGGCGGAGGGAGTCTCCGTCTCGTCACTGTTCCGCTGTTCGTCTCCGCTCTCCAATGACTCAGAGCTACGCATTCTACCAACGCTGCACAGGATATGTTTTTGCAGCAGTATCCTTCAACAACAGTGGACGCTTGACCCGGAAAGGCGCCCATCTTTCTCCCGTAGGTACATGAGAAAGATAAAGTTTAGTAGTATGGGATAGCCATACGTATTCACTGAGGCAGATCCGAGTGATGCCTACAGAACCACTAGCAGATCATAACTTCCATGTTGAAAAGGGGTACAGGTAAAACTGTCCCACATTATGGTGACGTAGTAAGCACAGGTGAATTACCCTGCGAGTGTTCATCTGAACGAACACAGTTGCCATTAAGCCACTACTCAACTAGACAGGCTGTTGAGCCAATGCAGTGGAGAATGCTCGTATCCTTCGGGTCCATATAAGAGTAAGAACCTCATGCTCATCGAGAAGACTCTTGGCGAACCCCCGGTCGCGAGTATGGGCTTAGGCAAAAGGGGAAGTAGGTAGGTGAGATGAATGGTTGAGGAGATGATAATGAAATTATATGGCTCACCTTATCCTTTATGCACGCTAGACGACGTGGTATCTACGTATGAGCGTGGCTCGAGCACCCATTACGTCGTCGAGTGCTCGTGCCCTGTTATGCTGTAAGATCGAACCGTGGACGCCTGTCGTTGGAATAGAGGACTGTTAGGCCACATCTGTGCAGTACAGCGTCCCATCTCACACCGACCGGTAGGCCTGCGCCGTGCCCGTGGCACTTAGGCACACTGTTTATACCGCAGATATACCTCTTTGACGTGAGAGCCGTGCTTACTGTTCATCAGGGGATTCGAGAGATGTCCCGGGTCTGTCCAGAACCAGGGGACAACAGCCCCCTGTCCATCTGGCCGTTACGTGTTTTCCATAGTACAGGTCGGGCTCCGTCGCCAGGACTGAACTTCAATAAAAAATGTCTATTGGGCCAGTGAGTAATCTATTTGTTCGTAAGGCCAAGTGTAATTCCGGTCGCCCAGCCCAAACATATTCATCGATTTCCGGTC'/>

    <sequence taxon='172' value='TAGTCCTTCTGTTTGTGGTTTCAAAGGCCGTGCAGGTAAGAGGAACGAGTCCTCAACCAAGCAGAGCTCTATCCTCTACGACTCAGTACTCGAATGATCCCCGTTGTGAAGTAGGCAGAATCATGGAAAACCAGTGCTTCGCGAAGACATCGTCGCACATTGGTCCGACCGTCGGCATATCAGCTTAGTATCCTTGCTCATTAGTTAAGGGAGGCCGGATTACATTGTGGCACCCTCTAACTTCATTTCGGAGGTCTTTCGAATGACAGATCCACTTGCACGAGTTCGCTCGAACCTGTATGTTAACCCTAGACTTGACACACAGAAATGCGGGAAATATCGCAACGCAGTCTGAGTATCACGTGGAATCACATGGACAATTCGTTATCAATTTTGTATACAACTCTAAGACGAGAGCTAGTCTCAGCCGAGGATTGATGGAGTATTTCCGCGGGTGCCTAAGGCATTTGCGAATAAGTTTTCACTCAGGGTTTGCAGGATCGTGCCCGCAGTTATATCCGAGTGTTCCACCCACCTACACCGCCTCGGATCTCTAGCTAGGGGGACAGGGAGGTTAGCTGGAAAGAGCATCAGTTCTGGTCAACCGAAGAGTGACGGACTGTGCGCCGACCCTGAAGGGGGGACCGCTCACCGTACAATTTGAACCTGCCTACATTAGTGGGAGCCTATGCCCGTTTACTGGTAGTGAGCCGAGCATGACGAGCCAAGCCAAAACGCGGGGGTGTATACGGCCTGAAGAGTATGTCCTGTCCCTGACCTCGCACCCTCAGTGTTGTACTAACCCAGGGTCTCCAGACCAGGGTTAACTGACAGTCTCGTGATAGAGGCATTATCCGTCCACATACGTTTTTACGTTGCGAACATTTCCATCAAAGTCGATATTAAAAGTTACAAGATGTCGTGATTCGGAGAGAGGCGGAGGGAGTCTCCGTCTCGTCACTGTTCCGCTGTTCGTCTCCGCTCTCCAATGACTCAGAGCTACGCATTCTACCCACGCTGCACAGGATATGTTTTTGCAGCAGTATCCTTCAACAACAGTGGACGCTTGACCCGGAAAGGCGCCCATCTTTCTCCCGTAGGTACATGAGAAAGATAAAGTTTAGTAGTATGGGATAGCCATACGTATTCACTGAGGCAGATCCGAGTGATGCCTACAGAACCACTAGCAGCTCATAACTTCCATGTTGAAAAGGGGTACAGGTAAAACTGTCCCACATTATGGTGACGTAGTAAGCACAGGTGAATTACCCTGCGAGTGTTCATCTGAACGAACACAGTTGCCATTAAGCCACTACTCAACTAGACAGGCTGTTGAGCCAATGCAGTGGAGAATGCTCGTATCCTTCGGGTCCATATAAGAGTAAGAACCTCATGCTCATCGAGAAGACTCTTGGCGAACCCCCGGTCGCGAGTATGGGCTTAGGCAAAAGGGGAAGTAGGTAGGTGAGATGAATGGTTGAGGAGATGATAATGAAATTATATGGCTCACCTTATCCTTTATGCACGCTAGACGACGTGGTATCTACGTATGAGCGTGGCTCGAGCACCCATTACGTCGTCGAGTGCTCGTGCCCTGTTATGCTGTAAGATCGAACCGTGGACGCCTGTCGTTGGAATAGAGGACTGTTAGGCCACATCTGTGCAGTACAGCGTCCCATCTCACACCGACCGGTAGGCCTGCGCCGTGCCCGTGGCACTTAGGCACACTGTTTATACCGCAGATATACCTCTTTGACGTGAGAGCCGTGCTTACTGTTCATCAGGGGATTCGAGAGATGTCCCGGGTCTGTCCAGAACCAGGGGACAACAGCCCCCTGTCCATCTGGCCGTTACGTGTTTTCCATCGTACAGGTCGGGCTCCGTCGCCAGGACTGAACTTCAATAAAAAATGTCTATTGGGCCAGTGAGTAATCTGTTTGTTCGTAAGGCCAAGTGTAATTCCGGTCGCCCAGCCCAAACATATTCATCGATTTCCGGTC'/>

    <sequence taxon='75' value='TAGTCCTTCTGTTTGTGGTTTCAAAGGCCGTACAGGTAAGAGGAACGAGTCCCCAACCAAGCAGAGCTCTATCCTCTACGGCTCAGTACTCGAATGATCCCCGTTGTGAAGTAGGCAGAATCATGGAAAACCAGTGCTTCGCGAAGACATCGTCGCACATTGGTCCGACCGTCGGCATATCAGCTTAGTATCCTTGCTCATTAGTTAAGGGAGGCCGGATTACATTGCGGCACCCTCTAACTTCATTTCGGAGGTCTTTCGAATGACAGATCCACTTGCACGAGTTCGCTCGAACCTGTATGTTAACCCTAGACTTGACACACAGAAATGCGGGAAATATCGCAACGCAGTCTGAGTATCACGTGGAATCACATGGACACTTCGTTATCGATTTTGTATACAACTCTAAGACGAGAGCTAGTCTCAGCCGAGGATTGATGGAGTATTTCCGCGGGTGGCTAAGGCATTTGCGAATAAGTTTTCACTCAGGGTTTGCAGGATCGTGCCCGCAGTTATATCCGAGTGTTCCACCCACCTACACCGCCTCGGATCTCTAGCTAGGGGGACAGGGAGGTTAGCTGGAAAGAGCATCAGTTCTGGTCAACCGAAGAGTGACGGACTGTGCGCCGACCCTGAAGGGGGGACCGCTCACCGTACAATTTGAACCTGCCTACATTAGTGGGAGCCTATGCCCGTTTACTGGCAGTGAGCCGAGCATGACGAGCCAAGCCAAAACGCGGGGGTGTATACGGCCTGAAGAGTATGTCCTGTCCCTGACCTCGCACCCTCAGTGTTGTACTAACCCAGGGTCTCTAGACCAGGGTTAACTGACAGTCTCGTGATAGAGGCATTATCCGTCCACATACGTTTTTACGTTACGAACATTTCCATCAAAGTTGATATTAAAAGTTACAAGATGTCGTGATTCGGAGAGAGGCGGAGGGAGTCTCCGTCTCGTCACTGTTCCGCTGTTCGTCTCCGCTCTCCAATGACTCAGAGCTACGCATTCTACCCACGCTGCACAGGATATGTTTTTGCAGCAGTATCCTTCAACAACAGTGGACGCTTGACCCGGGAAGGCGCCCATCTTTCTCCCGTAGGTACATGAGAAAGATAAAGTTTAGTAGTATGGGATAGCCATACGTATTCACTGAGGCAGATCCGAGTGATGCCTACAGAACCACTAGCAGCTCATAACTTCCATGTTGAAAAGGGGTACAGGTAAAACTGTCCCACATTATGGTGACGTAGTAAGCACAGGTGAATTACCCTGCGAGTGTTCATCTGAACGAACACAGTTGCCATTAAGCCGCTACTCAACTAGACAGGCTGTTGAGCCAATGCAGTGGAGAATGCTCGTATCCTTCGGGTCCATATAAGAGTAAGAACCTCATGCTCATCGAGAAGACTCTTGGCGAACCCCCGGTCGCGAGTATGGGCTTAGGCAAAAGGGGAAGTAGGTAGGTGAGATGAATGGTTGAGGAGATGATAATGAAATTATATGGCTCACCTTATCCTTTATGCGCGCTAGACGACGTGGTATCTACGTATGAGCGTGGCTCGAGCACCCATTACGTCGTCGAGTGCTCGTGCCCTGTTATGCTGTAAGATCGAACCGTGGACGCCTGTCGTTGGAATAGAGGACTGTTAGGCCACATCTGTGCAGTACAGCGTCCCATCTCACACCGACCGGTAGGCCTGCGCCGTGCCCGTGGCACTTAGGCACACTGTTTATACCGAAGATATACCTCTTTGACGTGAGAGCCGTGCTTACTATTCATCAGGGGATTCGAGAGATGTCCCGGGTCTGTCCAGAATCAGGGGACAACAGCCCCCTGTCCATCTGGCCGTTACGTGTTTTCCATCGTACAGGTCGGGCTCCGTCGCCAGGACTGAACTTCAATAAAAAATGTCTATTGGGCCAGTGAGTAATCTATTTGTTCGTAAGGCCAAGTGTAATTCCGGTCGCCCAGCCCAAACATATTCATCGATTTCCGGTC'/>

    <sequence taxon='95' value='TAGTCCTTCTGTTTGTGGTTTCAAAGGCCGTACAGGTAAGAGGAACGAGTCCCCAACCAAGCAGAGCTCTATCCTCTACGGCTCAGTACTCGAATGATCCCCGTTGTGAAGTAGGCAGAATCATGGAAAACCAGTGCTTCGCGAAGACATCGTCGCACATTGGTCCGACCGTCGGCATATCAGCTTAGTATCCTTGCTCATTAGTTAAGGGAGGCCGGATTACATTGCGGCACCCTCTAACTTCATTTCGGAGGTCTTTCGAATGACAGATCCACTTGCACGAGTTCGCTCGAACCTGTATGTTAACCCTAGACTTGACACACAGAAATGCGGGAAATATCGCAACGCAGTCTGAGTATCACGTGGAATCACATGGACACTTCGTTATCGATTTTGTATACAACTCTAAGACGAGAGCTAGTCTCAGCCGAGGATTGATGGAGTATTTCCGCGGGTGGCTAAGGCATTTGCGAATAAGTTTTCACTCAGGGTTTGCAGGATCGTGCCCGCAGTTATATCCGAGTGTTCCACCCACCTACACCGCCTCGGATCTCTAGCTAGGGGGACAGGGAGGTTAGCTGGAATGAGCATCAGTTCTGGTCAACCGAAGAGTGACGGACTGTGCGCCGACCCTGAAGGGGGGACCGCTCACCGTACAATTTGAACCTGCCTACATTAGTGGGAGCCTATGCCCGTTTACTGGCAGTGAGCCGAGCATGACGAGCCAAGCCAAAACGCGGGGGTGTATACGGCCTGAAGAGTATGTCCTGTCCCTGACCTCGCACCCTCAGTGTTGTACTAATCCAGGGTCTCTAGACCAGGGTTAACTGACAGTCTCGTGATAGAGGCATTATCCGTCCACATACGTTTTTACGTTACGAACATTTCCATCAAAGTTGATATTAAAAGTTACAAGATGTCGTGATTCGGAGAGAGGCGGAGGGAGTCTCCGTCTCGTCACTGTTCCGCTGTTCGTCTCCGCTCTCCAATGACTCAGAGCGACGCATTCTACCCACGCTGCACAGGATATGTTTTTGCAGCAGTATCCTTCAACAACAGTGGACGCTTGACCCGGGAAGGCGCCCATCTTTCTCCCGTAGGTACATGAGAAAGATAAAGTTTAGTAGTATGGGATAGCCATACGTATTCACTGAGGCAGATCCGAGTGATGCCTACAGAACCACTAGCAGCTCATAACTTCCATGTTGAAAAGGGGTACAGGTAAAACTGTCCCACATTATGGTGACGTAGTAAGCACAGGTGAATTACCCTGCGAGTGTTCATCTGAACGAACACAGTTGCCATTAAGCCGCTACTCAACTAGACAGGCTGTTGAGCCAATGCAGTGGAGAATGCTCGTATCCTTCGGGTCCATATAAGAGTAAGAACCTCATGCTCATCGAGAAGACTCTTGGCGAACCCCCGGTCGCGAGTATGGGCTTAGGCAAAAGGGGAAGTAGGTAGGTGAGATGAATGGTTGAGGAGATGATAATGAAATTATATGGCTCACCTTATCCTTTATGCGCGCTAGACGACGTGGTATCTACGTATGAGCGTGGCTCGAGCACCCATTACGTCGTCGAGTGCTCGTGCCCTGTTATGCTGTAAGATCGAACCGTGGTCGCCTGTCGTTGGAATAGAGGACTGTTAGGCCACATCTGTGCAGTACAGCGTCCCATCTCACACCGACCGGTAGGCCTGCGCCGTGCCCGTGGCACTTAGGCACACTGTTTATACCGAAGATATACCTCTTTGACGTGAGAGCCGTGCTTACTATTCATCAGGGGATTCGAGAGATGTCCCGGGTCTGTCCAGAATCAGGGGACAACAGCCCCCTGTCCATCTGGCCGTTACGTGTTTTCCATCGTACAGGTCGGGCTCCGTCGCCAGGACTGAACTTCAATAAAAAATGTCTATTGGGCTAGTGAGTAATCTATTTGTTCGTAAGGCCAAGTGTAATTCCGGTCGCCCAGCCCAAACATATTCATCGATTTCCGGTC'/>

    <sequence taxon='135' value='TAGTCCTTCTGTTTGTGGTTTCAAAGGCCGTACAGGTAAGAGGAACGAGTCCCCAACCAAGCAGAGCTCTATCCTCTACGGCTCAGTACTCGAATGATCCCCGTTGTGAAGTAGGCAGAATCATGGAAAACCAGTGCTTCGCGAAGACATCGTCGCACATTGGTCCGACCGTCGGCATATCAGCTTAGTATCCTTGCTCATTAGTTAAGGGAGGCCGGATTACATTGCGGCACCCTCTAACTTCATTTCGGAGGTCTTACGAATGACAGATCCGCTTGCACGAGTTCGCTCGAACCTGTATGTTAACCCTAGACTTGACACACAGAAATGCGGGAAATATCGCAACGCAGTCTGAGTATCACGTGGAATCACATGGACACTTCGTTATCGATTTTGTATACAACTCTAAGACGAGAGCTAGTCTCAGCCGAGGATTGATGGAGTATTTCCGCGGGTGGCTAAGGCATTTGCGAATAAGTTTTCACTCAGGGTTTGCAGGATCGTGCCCGCAGTTATATCCGAGTGTTCCACCCACCTACACCGCCTCGGATCTCTAGCTAGGGGGACAGGGAGGTTAGCTGGAATGAGCATCAGTTCTGGTCAACCGAAGAGTGACGGACTGTGCGCCGACCCTGAAGGGGGGACCGCTCACCGTACAATTTGAACCTGCCTACATTAGTGGGAGCCTATGCCCGTTTACTGGCAGTGAGCCGAGCATGACGAGCCAAGCCAAAACGCGGGGGTGTATACGGCCTGAAGAGTATGTCCTGTCCCTGACCTCGCACCCTCAGTGTTGTACTAATCCAGGGTCTCTAGACCAGGGTTAACTGACAGTCTCGTGATAGAGGCATTATCCGTCCACATACGTTTTTACGTTACGCACATTTCCATCAAAGTTGATATTAAAAGTTACAAGATGTTGTGATTCGGAGAGAGGCGGAGGGAGTCTCCGTCTCGTCACTGTTCCGCTGTTCGTCTCCGCTCTCCAATGACTCAGAGCGACGCATTCTACCCACGCTGCACAGGATATGTTTTTGCAGCAGTATCCTTCAACAACAGTGGACGCTTGACCCGGGAAGGCGCCCATCTTTCTCCCGTAGGTACATGAGAAAGATAAAGTTTAGTAGTATGGGATAGCCATACGTATTCACTGAGGCAGATCCGAGTGATGCCTACAGAAGCACTAGCAGCTCATAACTTCCATGTTGAAAAGGGGTACAGGTAAAACTGTCCCACATTATGGTGACGTAGTAAGCACAGGTGAATTACCCTGCGAGTGTTCATCTGAACGAACACAGTTGCCATTAAGCCGCTACTCAACTAGACAGGCTGTTGAGCCAATGCAGTGGAGAATGCTCGTATCCTTCGGGTCCATATAAGAGTAAGAACCTCATGCTCATCGAGAAGACTCTTGGCGAACCCCCGGTCGCGAGTATGGGCTTAGGCAAAAGGGGAAGTAGGTAGGTGAGATGAATGGTTGAGGAGATGATAATGAAATTATATGGCTCACCTTATCCTTTATGCGCGCTAGACGACGTGGTATCTACGTATGAGCGTGGCTCGAGCACCCATTACGTCGTCGAGTGCTCGTGCCCTGTTATGCTGTAAGATCGAACCGTGGTCGCCTGTCGTTGGAATAGAGGACTGTTAGGCCACATCTGTGCAGTACAGCGTCCCATCTCACACCGACCGGTAGGCCTGCGCCGTGCCCGTGGCACTTAGGCACACTGTTTATACCGAAGATATACCTCTTTGACGTGAGAGCCGTGCTTACTATTCATCAGGGGATTCGAGAGATGTCCCGGGTCTGTCCAGAATCAGGGGACAACAGCCCCCTGTCCATCTGGCCGTTACGTGTTTTCCATCGTACAGGTCGGGCTCCGTCGCCAGGACTGAACTTCAATAAAAAATGTCTATTGGGCCAGTGAGTAATCTATTTGTTCGTAAGGCCAAGTGTAATTCCGGTCGCCCAGCCCAAACATATTCATCGATTTCCGGTC'/>

    <sequence taxon='186' value='TAGTCCTTCTGTTTGTGGTTTCAAAGGCCGTACAGGTAAGAGGAACGAGTCCCCAACCAAGCAGAGCTCTATCCTCTACGGCTCAGTACTCGAATGATCCCCGTTGTGAAGTAGGCAGAATCATGGAAAACCAGTGCTTCGCGAAGACATCGTCGCACATTGGTCCGACCGTCGGCATATCAGCTTAGTATCCTTGCTCATTAGTTAAGGGAGGCCGGATTACATTGCGGCACCCTCTAACTTCATTTCGGAGGTCTTACGAATAACAGATCCGCTTGCACGAGTTCGCTCGAACCTGTATGTTAACCCTAGACTTGACACACAGAAATGCGGGAAATATCGCAACGCAGTCTGAGTATCACGTGGAATCACATGGACACTTCGTTATCGATTTTGTATACAACTCTAAGACGAGAGCTAGTCTCAGCCGAGGATTGATGGAGTATTTCCGCGGGTGGCTAAGGCATTTGCGAATAAGTTTTCACTCAGGGTTTGCAGGATCGTGCCCGCAGTTATATCCGAGTGTTCCACCCACCTACACCGCTTCGGATCTCTAGCTAGGGGGACAGGGAGGTTAGCTGGAATGAGCATCAGTTCTGGTCAACCGAAGAGTGACGGACTGTGCGCCGACCCTGAAGGGGGGACCGCTCACCGTACAATTTGAACCTGCCTACATTAGTGGGAGCCTATGCCCGTTTACTGGCAGTGAGCCGAGCATGACGAGCCAAGCCAAAACGCGGGGGTGTATACGGCCTGAAGAGTATGTCCTGTCCCTGACCTCGCACCCTCAGTGTTGTACTAATCCAGGGTCTCTAGACCAGGGTTAACTGACAGTCTCGTGATAGAGGCATTATCCGTCCACATACGTTTTTACGTTACGCACATTTCCATCAAAGTTGATATTAAAAGTTACAAGATGTTGTGATTCGGAGAGAGGCGGAGGGAGTCTCCGTCTCGTCACTGTTCCGCTGTTCGTCTCCGCTCTCCAATGACTCAGAGCGACGCATTCTACCCACGCTGCACAGGATATGTTTTTGCAGCAGTATCCTTCAACAACAGTGGACGCTTGACCCGGGAAGGCGCCCATCTTTCTCCCGTAGGTACATGAGAAAGATAAAGTTTAGTAGTATGGGATAGCCATACGTATTCACTGAGGCAGATCCGAGTGATGCCTACAGAAGCACTAGCAGCTCATAACTTCCATGTTGAAAAGGGGTACAGGTAAAACTGTCCCACATTATGGTGACGTAGTAAGCACAGGTGAATTACCCTGCGAGTGTTCATCTGAACGAACACAGTTGCCATTAAGCCGCTACTCAACTAGACAGGCTGTTGAGCCAATGCAGTGGAGAATGCTCGTATCCTTCGGGTCCATATAAGAGTAAGAACCTCATGCTCATCGAGAAGACTCTTGGCGAACCCCCGGTCGCGAGTATGGGCTTAGGCAAAAGGGGAAGTAGGTAGGTGAGATGAATGGTTGAGGAGATGATAATGAAATTATATGGCTCACCTTATCCTTTATGCGCGCTAGACGACGTGGTATCTACGTATGAGCGTGGCTCGAGCACCCATTACGCCGTCGAGTGCTCGTGCCCTGTTATGCTGTAAGATCGAACCGTGGTCGCCTGTCGTTGGAATAGAGGACTGTTAGGCCACATCTGTGCAGTACAGCGTCCCATCTCACACCGACCGGTAGGCCTGCGCCGTGCCCGTGGCACTTAGGCACACTGTTTATACCGAAGATATACCTCTTTGACGTGAGAGCCGTGCTTACTATTCATCAGGGGATTCGAGAGATGTCCCGGGTCTGTCCAGAATCAGGGGACAACAGCCCCCTGTCCATCTGGCCGTTACGTGTTTTCCATCGTACAGGTCGGGCTCCGTCGCCAGGACTGAACTTCAATAAAAAATGTCTATTGGGCCAGTGAGTAATCTATTTGTTCGTAAGGCCAAGTGTAATTCCGGTCGCCCAGCCCAAACATATTCATCGATTTCCGGTC'/>

    <sequence taxon='145' value='TAGTCCTTCTGTTTGTGGTTTCAAAGGCCGTACAGGTAAGAGGAACGAGTCCCCAACCAAGCAGAGCTCTATCCTCTACGGCTCAGTACTCGAATGATCCCCGTTGTGAAGTAGGCAGAATCATGGAAAACCAGTGCTTCGCGAAGACATCGTCGCACATTGGTCCGACCGTCGGCATATCAGCTTAGTATCCTTGCTCATTAGTTAAGGGAGGCCGGATTACATTGCGGCACCCTCTAACTTCATTTCGGAGGTCTTACGAATGACAGATCCACTTGCACGAGTTCGCTCGAACCTGTATGTTAACCCTAGACTTGACACACAGAAATGCGGGAAATATCGCAACGCAGTCTGAGTATCACGTGGAATCACATGGACACTTCGTTATCGATTTTGTATACAACTCTAAGACGAGAGCTAGTCTCAGCCGAGGATTGATGGAGTATTTCCGCGGGTGGCTAAGGCATTTGCGAATAAGTTTTCACTCAGGGTTTGCAGGATCGTGCCCGCAGTTATATCCGAGTGTTCCACCCACCTACACCGCCTCGGATCTCTAGCTAGGGGGACAGGGAGGTTAGCTGGAATGAGCATCAGTTCTGGTCAACCGAAGAGTGACGGACTGTGCGCCGACCCTGAAGGGGGGACCGCTCACCGTACAATTTGAACCTGCCTACATTAGTGGGAGCCTATGCCCGTTTACTGGCAGTGAGCCGAGCATGACGAGCCAAGCCAAAACGCGGGGGTGTATACGGCCTGAAGAGTATGTCCTGTCCCTGACCTCGCACCCTCAGTGTTGTACTAATCCAGGGTCTCTAGACCAGGGTTAACTGACAGTCTCGTGATAGAGGCATTATCCGTCCACATACGTTTTTACGTTACGCACATTTCCATCAAAGTTGATATTAAAAGTTACAAGATGTCGTGATTCGGAGAGAGGCGGAGGGAGTCTCCGTCTCGTCACTGTTCCGCTGTGCGTCTCCGCTCTCCAATGACTCAGAGCGACGCATTCTACCCACGCTGCACAGGATATGTTTTTGCAGCAGTATCCTTCAACAACAGTGGACGCTTGACCCGGGAAGGCGCCCATCTTTCTCCCGTAGGTACATGAGAAAGATAAAGTTTAGTAGTATGGGATAGCCATACGTATTCACTGAGGCAGATCCGAGTGATGCCTACAGAACCACTAGCAGCTCATAACTTCCATGTTGAAAAGGGGTACAGGTAAAACTGTCCCACATTATGGTGACGTAGTAAGCACAGGTGAATTACCCTGCGAGTGTTCATCTGAACGAACACAGTTGCCATTAAGCCGCTACTCAACTAGACAGGCTGTTGAGCCAATGCAGTGGAGAATGCTCGTATCCTTCGGGTCCATATAAGAGTAAGAACCTCATGCTCATCGAGAAGACTCTTGGCGAACCCCCGGTCGCGAGTATGGGCTTAGGCAAAAGGGGAAGTAGGTAGGTGAGATGAATGGTTGAGGAGATGATAATGAAATTATATGGCTCACCTTATCCTTTATGCGCGCTAGACGACGTGGTATCTACGTATGAGCGTGGCTCGAGCACCCATTACGTCGTCGAGTGCTCGTGCCCTGTTATGCTGTAAGATCGAACCGTGGTCGCCTGTCGTTGGAATAGAGGACTGTTAGGCCACATCTGTGCAGTACAGCGTCCCATCTCACACCGACCGGTAGGCCTGCGCCGTGCCCGTGGCACTTAGGCACACTGTTTATACCGAAGATATACCTCTTTGACGTGAGAGCCGTGCTTACTATTCATCAGGGGATTCGAGAGATGTCCCGGGTCTGTCCAGAATCAGGGGACAACAGCCCCCTGTCCATCTGGCCGTTACGTGTTTTCCATCGTACAGGTCGGGCTCCGTCGCCAGGACTGAACTTCAATAAAAAATGTCTATTGGGCCAGTGAGTAATCTATTTGTTCGTAAGGCCAAGTGTAATTCCGGTCGCCCAGCCCAAACATATTCATCGATTTCCGGTC'/>

    <sequence taxon='177' value='TAGTCCTTCTGTTTGTGGTTTCAAAGGCCGTACAGGTAAGAGGAACGAGTCCCCAACCAAGCAGAGCTCTATCCTCTACGGCTCAGTACTCGAATGATCCCCGTTGTGAAGTAGGCAGAATCATGGAAAACCAGTGCTTCGCGAAGACATCGTCGCACATTGGTCCGACCGTCGGCATATCAGCTTAGTATCCTTGCTCATTAGTTAAGGGAGGCCGGATTACATTGCGGCACCCTCTAACTTCATTTCGGAGGTCTTACGAATGACAGATCCACTTGCACGAGTTCGCTCGAACCTGTATGTTAACCCTAGACTTGACACACAGAAATGCGGGAAATATCGCAACGCAGTCTGAGTATCACGTGGAATCACATGGACACTTCGTTATCGATTTTGTATACAACTCTAAGACGAGAGCTAGTCTCAGCCGAGGATTGATGGAGTATTTCCGCGGGTGGCTAAGGCATTTGCGAATAAGTTTTCACTCAGGGTTTGCAGGATCGTGCCCGCAGTTATATCCGAGTGTTCCACCCACCTACACCGCCTCGGATCTCTAGCTAGGGGGACAGGGAGGTTAGCTGGAATGAGCATCAGTTCTGGTCAACCGAAGAGTGACGGACTGTGCGCCGACCCTGAAGGGGGGACCGCTCACCGTACAATTTGAACCTGCCTACATTAGTGGGAGCCTATGCCCGTTTACTGGCAGTGAGCCGAGCATGACGAGCCAAGCCAAAACGCGGGGGTGTATACGGCCTGAAGAGTATGTCCTGTCCCTGACCTCGCACCCTCAGTGTTGTACTAATCCAGGGTCTCTAGACCAGGGTTAACTGACAGTCTCGTGATAGAGGCATTATCCGTCCACATACGTTTTTACGTTACGCACATTTCCATCAAAGTTGATATTAAAAGTTACAAGATGTCGTGATTCGGAGAGAGGCGGAGGGAGTCTCCGTCTCGTCACTGTTCCGCTGTGCGTCTCCGCTCTCCAATGACTCAGAGCGACGCATTCTACCCACGCTGCACAGGATATGTTTTTGCAGCAGTATCCTTCAACAACAGTGGACGCTTGACCCGGGAAGGCGCCCATCTTTCTCCCGTAGGTACATGAGAAAGATAAAGTTTAGTAGTATGGGATAGCCATACGTATTCACTGAGGCAGATCCGAGTGATGCCTACAGAACCACTAGCAGCTCATAACTTCCATGTTGAAAAGGGGTACAGGTAAAACTGTCCCACATTATGGTGACGTAGTAAGCACAGGTGAATTACCCTGCGAGTGTTCATCTGAACGAACACAGTTGCCATTAAGCCGCTACTCAACTAGACAGGCTGTTGAGCCAATGCAGTGGAGAATGCTCGTATCCTTCGGGTCCATATAAGAGTAAGAACCTCATGCTCATCGAGAAGACTCTTGGCGAACCCCCGGTCGCGAGTATGGGCTTAGGCAAAAGGGGAAGTAGGTAGGTGAGATGAATGGTTGAGGAGATGATAATGAAATTATATGGCTCACCTTATCCTTTATGCGCGCTAGACGACGTGGTATCTACGTATGAGCGTGGCTCGAGCACCCATTACGTCGTCGAGTGCTCGTGCCCTGTTATGCTGTAAGATCGAACCGTGGTCGCCTGTCGTTGGAATAGAGGACTGTTAGGCCACATCTGTGCAGTACAGCGTCCCATCTCACACCGACCGGTAGGCCTGCGCCGTGCCCGTGGCACTTAGGCACACTGTTTATACCGAAGATATACCTCTTTGACGTGAGAGCCGTGCTTACTATTCATCAGGGGATTCGAGAGATGTCCCGGGTCTGTCCAGAATCAGGGGACAACAGCCCCCTGTCCATCTGGCCGTTACGTGTTTTCCATCGTACAGGTCGGGCTCCGTCGCCAGGACTGAACTTCAATAAAAAATGTCTATTGGGCCAGTGAGTAATCTATTTGTTCGTAAGGCCAAGTGTAATTCCGGTCGCCCAGCCCAAACATATTCATCGATTTCCGGTC'/>

    <sequence taxon='138' value='TAGTCCTTCTGTTTGTGGTTTCAAAGGCCGTACAGGTAAGAGGAACGAGTCCCCAACCAAGCAGAGCTCTATCCTCTACGGCTCAGTACTCGAATGATCCCCGTTGTGAAGTAGGCAGAATCATGGAAAACCAGTGCTTCGCGAAGACATCGTCGCACATTGGTCCGACCGTCGGCATATCAGCTTAGTATCCTTGCTCATTAGTTAAGGGAGGCCGGATTACATTGCGGCACCCTCTAACTTCATTTCGGAGGTCTTACGAATGACAGATCCACTTGCACGAGTTCGCTCGAACCTGTATGTTAACCCTAGACTTGACATACAGAAATGCGGGAAATATCGCAACGCAGTCTGAGTATCACGTGGAATCACATGGACACTTCGTTATCGATTTTGTATACAACTCTAAGACGAGAGCTAGTCTCAGCCGAGGATTGATGGAGTATTTCCGCGGGTGGCTAAGGCATTTGCGAATAAGTTCTCACTCAGGGTTTGCAGGATCGTGCCCGCAGTTATATCCGAGTGTTCCACCCACCTACACCGCCTCGGATCTCTAGCTAGGGGGACAGGGAGGTTAGCTGGAATGATCATCAGTTCTGGTCAACCGAAGAGTGACGGACTGTGCGCCGACCCTGAAGGGGGGACCGCTCACCGTACAATTTGAACCTGCCTACATTAGTGGGAGCCTATGCCCGTTTACTGGCAGTGAGCCGAGCATGACGAGCCAAGCCAAAACGCGGGGGTGTATACGGCCTGAAGAGTATGTCCTGTCCCTGACCTCGCACCCTCAGTGTTGTGCTAATCCAGGGTCTCTAGACCAGGGTTAACTGACAGTCTCGTGATAGAGGCATTATCCGTCCGCATACGTTTTTACGTTACGAACATTTCCATCAAAGTTGATATTAAAAGTTACAAGATGTCGTGATTCGGAGAGAGGCGGAGGGAGTCTCCGTCTCGTCACTGTTCCGCTGTTCGTCTCCGCTCTCCAATGACTCAGAGCGACGCATTCTACCCACGCTGCACAGGATATGTTTTTGCAGCAGTATCCTTCAACAACAGTGGACGCTTGACCCGGGAAGGCGCCCATCTTTCTCCCGTAGGTACATGAGAAAGATAAAGTTTAGTAGTATGGGATAGCCATACGTATTCACTGAGGCAGATCCGAGTGATGCCTACAGAACCACTAGCAGCTCATAACTTCCACGTTGAAAAGGGGTACAGGTAAAACTGTCCCACATTATGGTGACGTAGTAAGCACAGGTGAATTACCCTGCGAGTGTTCATCTGAACGAACACAGTTGCCATTAAGCCGCTACTCAACTAGACAGGCTGTTGAGCCAATGCAGTGGAGAATGCTCGTATCCTTCGGGTCCATATAAGAGTAAGAACCTCATGCTCATCGAGAAGACTCTTGGCGAACCCCCGGTCGCGAGTATGGGCTTAGGCAAAAGGGGAAGTAGGTAGGTGAGATGAATGGTTGAGGAGATGATAATGAAATTATATGGCTCACCTTATCCTTTATGCGCGCTAAACGACGTGGTATCTACGTATGAGCGTGGCTCGAGCACCCATTACGTCGTCGAGTGCTCGTGCCCTGTTATGCTGTAAGATCGAACCGTGGTCGCCTGTCGTTGGAATAGAGGACTGTTAGGCCACATCTGTGCAGTACAGCGTCCCATCTCACACCGACCGGTAGGCCTGCGCCGTGCCCGTGGCACTTAGGCACACTGTTTATACCGAAGATATACCTCTTTGACGTGAGAGCCGTGCTTACTATTCATCAGGGGATTCGAGAGATGTCCCGGGTCTGTCCAGAATCAGGGGACAACAGCCCCCTGTCCATCTGGCCGTTACGTGTTTTCCATCGTACAGGTCGGGCTCCGTCGCCAGGACTGAGCTTCAATAAAAAATGTCTATTGGGCCAGTGAGTAATCTATTTGTTCGTAAGGCCAAGTGTAATTCCGGTCGCCCAGCCCAAACATATTCATCGATTTCCGGTC'/>

    <sequence taxon='99' value='TAGTCCTTCTGTTTGTGGTTTCAAAGGCCGTACAGGTAAGAGGAACGAGTCCCCAACCAAGCAGAGCTCTATCCTCTACGGCTCAGTACCCGAATGATCCCCGTTGTGAAGTAGGCAGAATCATGGAAAACCAGTGCTTCGCGAAGACATCGTCGCACATTGGTCCGACCGTCGGCATATCAGCTTAGTATCCTTGCTCATTAGTTAAGGGAGGCCGGATTACATTGCGGCACCCTCTAACTTCATTTCGGAGGTCTTTCGAATGACAGATCCACTTGCACGAGTTCGCTCGAACCTGTATGTTAACCCTAGACTTGACACACAGAAATGCGGGAAATATCGCAACGCAGTCTGAGTATCACGTGGAATCACATGGACACTTCGTTATCGATTTTGTATACAACTCTAAGACGAGAGCTAGTCTCAGCCGAGGATTGCTGGAGTATTTCCGCGGGTGGCTAAGGCATTTGCGAATAAGTTTTCACTCAGGGTTTGCAGGATCGTGCCCGCAGTTATATCCGAGTGTTCCACCCACCTACACCGCCTCGGATCTCTAGCTAGGGAGACAGGGAGGTTAGCTGGAAAGAGCATCAGTTCTGGTCAACCGAAGAGTGACGGACTGTGCGCCGACCCTGAAGGGGGGACCGCTCACCGTACAATTTGAACCTGCCTACATTAGTGGGAGCCTATGCCCGTTTACTGGCAGTGAGCCGAGCATGACGAGCCAAGCCAAAACGCGGGGGTGTATACGGCCTGAAGAGTATGTCCTGTCCCTGACCTCGCACCCTCAGTGTTGTACTAACCCAGGGTCTCTAGACCAGGGTTAACTGACAGTCTCGTGATAGAGGCATTATCCGTCCACATACGTTTTTACGTTACGAACATTTCCATCAAAGTTGATATTAAAAGTTACAAGATGTCGTGATTCGGAGAGAGGCGGAGGGAGTCTCCGTCTCGTCACTGTTCCGCTGTTCGTCTCCGCTCTCCAATGACTCAGAGCTACGCATTCTACCCACGCTGCACAGGATATGTTTTTGCAGCAGTATCCTTCAACAACAGTGGACGCTTGACCCGGGAAGGCGCCCATCTTTCTCCCGTAGGTACATGAGAAAGATAAAGTTTAGTAGTATGGGATAGCCATACGTATTCACTGAGGCAGATCCGAGTGATGCCTACAGAACCACTAGCAGCTCATAACTTCCATGTTGAAAAGGGGTACAGGTAAAACTGTCCCACATTATGGTGACGTAGTAAGCACAGGTGAATTACCCTGCGAGTGTTCATCTGAACGAACACAGTTGCCATTAAGCCACTACTCAACTAGACAGGCTGTTGAGCCAATGCAGTGGAGAATGCTCGTATCCTTCGGGACCATATAAGAGTAAGAACCTCATGCTCATCGAGAAGACTCTTGGCGAACCCCCGGTCGCGAGTATGGGCTTAGGCAAAAGGGGAAGTAGGTAGGTGAGATGAATGGTTGAGGAGATGATAATGAAATTATATGGCTCACCTTATCCTTTATGCGCGCTAGACGACGTGGTATCTACGTATGAGCGTGGCTCGAGCACCCATTACGTCGTCGAGTGCTCGTGCCCTGTTATGCTGTAAGATCGAACCGTGGACGCCTGCCGTTGGAATAGAGGACTGTTAGGCCACATCTGTGCAGTACAGCGTCCCATCTCACACCGACCGGTAGGCCTGCGCCGTGCCCGTGGCACTTAGGCACACTGTTTATACCGAAGATATACCTCTTTGACGTGAGAGCCGTGCTTACTATTCATCAGGGGATTCGAGAGATGTCCCGGGTCTGTCCAGAATCAGGGGACAACAGCCCCCTGTCCATCTGGCCGTTACGTGTTTTCCATCGTACAGGTCGGGCTCCGTCGCCAGGACTGAACTTCAATAAAAAATGTCTATTGGGCCAGTGAGTAATCTATTTGTTCGTAAGGCCAAGTGTAATTCCGGTCGCCCAGCCCAAACATATTCATCGATTTCCGGTC'/>

    <sequence taxon='74' value='TAGTCCTTCTGTTTGTGGTTTCAAAGGCCGTACAGGTAAGAGGAACGAGTCCCCAACCAAGCAGAGCTCTATCCTCTACGACTCAGTACTCGAATGATCCCCGTTGTGAAGTAGGCAGAATCATGGAAAACCAGTGCTTCGCGAAGACATCGTCGCACATTGGTCCGACCGTCGGCATATCAGCTTAGTATCATTGCTCATTAGTTAAGGGAGGCCGGATTACATTGCGGCACCCTCTAACTTCATCTCGGAGGTCTTTCGAATAACAGATCCACTTGCACGAGTTTGCTCGAACCTGTATGTTAACCCTAGACTTGACACACAGAAATGCGGGAAATATCGCAACGCAGTCTGAGTATCACGTGGAATCACGTGGACACTTCGTTACCGATTTTGTATACAACTCTAAGACGAGAGCTAGTCTAAGCCGAGGATTGATGGAGTATTTCCGCGGGTGGCTAAGGCATTTGCGAATAAGTTTTCACTCAGGGTTTGCAGGATCGTGCCCGCAGTTATATCCGAGTGTTCCACTCACCTACACCGCCTCGGGTCTCTAGCTAGGGGGACAGGGAGGTTAGCTGGAAAGAGCATCAGTTCTGGTCAACCGAAGAGTGACGAACTGTGCGCCGACCCTGAAGGGGGGACCGCTCACCGTACAATTTGAACCTGCCTACATTAGTGGGAGCCTATGCCCGTTTACTGGCAGTAAGCCGAGCATGACGAGCCAAGCCAAAACGCGGGGGTGTATACGGCCTGAAGAGTATGTCCTGTCCCTGACCTCGCACTCTCAGTGTTGTACTAACCCAGGGTCTCTAGACCAGGGTTAACTGACAGTCTCGTGATAGAGGCATTATCCGTCCACATACGTTTTTACGTTGCGAACATTTCCATCAAAGTTGATATTAAAAGTTACAAGATGTCGTCATTCGGAGAGAGGCGGAGGGAGTCTCCGTCTCGTCACTGTTCCGCTGTTCGTCTCCGCTCTCCAATGACTCAGAGCTACGCATTCTACCCACGCTGCACAGGATATGTTTTTGCAGCAGTATCCTTCAACAACAGTGGACGCTTGACCCGGGAAGGCGCCCATTTTTCTCCCGTAGGTACATGAGAAAGATAAAGTTTAGTAGTATGGGATAGCCATACGTATTCACTGAGGCAGATCCGAGTGATGCCTACCGAACCGCTAGCAGCTCATAACTCCCATGTTGAAAAGGGGTACAGGTAAAACTGTCCCACATTATGGTGACGTAGTAAGCACAGATGAATTACCCTGCGAGTGTTCATCTGACCTAACACAGTTGCCATAAAGCCACTACTCAACTAGACAGGCTGTTGAGCCAATGCAGTGGAGAATGCTCGTATCCTTCGGGTCCATATAAGAGTAAGAACCTCATGCTCATCGAGAAGACTCTTGGCGAACCCCCGGTCGCGAGTATGGGCTTAGGCAAAAGGGGAAGTAGGTAGGTGAGATGAATGGGTGAGGAGATGATAGTGAAATTATATGGCTCACCTTATCCTTTATGCGCGCTAGACGACGTGGTATCTACGTATGAGCGTGGCTCGAGCACCCATTACGTCGTCGAGTGCTCGTGCCATGTTATGCTGTAAGATCGAACCGTGGACGCCTGTCGTTGGAATAGAGGACTGTTAGGCCACGTCTGTGCAGTACAGCGTTCTATCTCACACCGACCGGTAGGCCTGCGCCGTGCCCGTGGCACTTAGGCACACTGTTTATACCGAAGATATACCTCTTTGACGTGAGAGCCGTGCCTACTGTTCATCAGGGGATTCGAGAGATGTCCCGGGTCTGTCCAGAATCAGGGGACAGCAGCCCCCTGTCCATCTGGCCGTTACGTGTTTTCCATCGTACAGGTCGGGCTCTGTCGCCAGGACTGAACTTTAATAAAAAATGTCTATTGGGCCAGTGAGTAATCTATTTGTTCGTAAGGCCAAGTGTAATTCCGGCCGCCCAGCTCAAACATATTCATCGATTTCCGGTA'/>

    <sequence taxon='106' value='TAGTCCTTCTGTTTGTGGTTTCAAAGGCCGTACAGGTAAGAGGAACGAGTCCCCAACCAAGCAGAGCTCTATCCTCTACGACTCAGTACTCGAATGATCCCCGTTGTGAAGTAGGCAGAATCACGGAAAACCAGTGCTTCGCGAAGACATCGTCGCACATTGGTCCGACCGTCGGCATATCAGCTTAGTATCATTGCTCATTAGTTAAGGGAGGCCGGATTACATTGCGGCACCCTCTAACTTCATCTCGGAGGTCTTTCGAATAACAGATCCACTTGCACGAGTTTGCTCGAACCTGTATGTTAACCCTAGACTTGACACACAGAAATGCGGGAAATATCGCAACGCAGTCTGAGTATCACGTGGAATCACGTGGACACTTCGTTACCGATTTTGTATACAACTCTAAGACGAGAGCTAGTCTAAGCCGAGGATTGATGGAGTATTTCCGCGGGTGGCTAAGGCATTTGCGAATAAGTTTTCACTCAGGGTTTGCAGGATCGTGCCCGCAGTTATATCCGAGTGTTCCACTCACCTACACCGCCTCGGGTCTCTAGCTAGGGGGACAGGGAGGTTAGCTGGAAAGAGCATCAGTTCTGGTCAACCGAAGAGTGACGAACTGTGCGCCGACCCTGAAGGGGGGACCGCTCACCGTACAATTTGAACCTGCCTACATTAGTGGGAGCCTATGCCCGTTTACTGGCAGTAAGCCGAGCATGACGAGCCAAGCCAAAACGCGGGGGTGTATACGGCCTGAAGAGTATGTCCTGTCCCTGACCTCGCACTCTCAGTGTTGTACTAACCCAGGGTCTCTAGACCAGGGTTAACTGACAGTCTCGTGATAGAGGCATTATCCGTCCACATACGTTTTTACGTTGCGAACATTTCCATCAAAGTTGATATTAAAAGTTACAAGATGTCGTCATTCGGAGAGAGGCGGAGGGAGTCTCCGTCTCGTCACTGTTCCGCTGTTCGTCTCCGCTCTCCAATGACTCAGAGCTACGCATTCTACCCACGCTGCACAGGATATGTTTTTGCAGCAGTATCCTTCAACAACAGTGGACGCTTGACCCGGGAAGGCGCCCATTTTTCTCCCGTAGGTACATGAGAAAGATAAAGTTTAGTAGTATGGGATAGCCATACGTATTCACTGAGGCAGATCCGAGTGATGCCTACCGAACCGCTAGCAGCTCATAACTCCCATGTTGAAAAGGGGTACAGGTAAAACTGTCCCACATTATGGTGACGTAGTAAGCACAGATGAATTACCCTGCGAGTGTTCATCTGACCTAACACAGTTGCCATAAAGCCACTACTCAACTAGACAGGCTGTTGAGCCAATGCAGTGGAGAATGCTCGTATCCTTCGGGTCCATATAAGAGTAAGAACCTCATGCTCATCGAGAAGACTCTTGGCGAACCCCCGGTCGCGAGTATGGGCTTAGGCAAAAGGGGAAGTAGGTAGGTGAGATGAATGGGTGAGGAGATGATAGTGAAATTATATGGCTCACCTTATCCTTTATGCGCGCTAGACGACGTGGTATCTACGTATGAGCGTGGCTCGAGCACCCATTACGTCGTCGAGTGCTCGTGCCATGTTATGCTGTAAGATCGAACCGTGGACGCCTGTCGTTGGAATAGAGGACTGTTAGGCCACGTCTGTGCAGTACAGCGTTCTATCTCACACCGACCGGTAGGCCTGCGCCGTGCCCGTGGCACTTAGGCACACTGTTTATACCGAAGATATACCTCTTTGACGTGAGAGCCGTGCCTACTGTTCATCAGGGGATTCGAGAGATGTCCCGGGTCTGTCCAGAATCAGGGGACAGCAGCCCCCTGTCCATCTGACCGTTACGTGTTTTCCATCGTACAGGTCGGGCTCTGTCGCCAGGACTGAACTTTAATAAAAAATGTCTATTGGGCCAGTGAGTAATCTATTTGTTCGTAAGGCCAAGTGTAATTCCGGCCGCCCAGCTCAAACATATTCATCGATTTCCGGTA'/>

    <sequence taxon='182' value='TAGTCCTTCTGTTTGTGGTTTCAAAGGCCGTACAGGTAAGAGGAACGAGTCCCCAACCAAGCAGAGCTCTATCCTCTACGACTCAGTACTCGAATGATCCCCGTTGTGAAGTAGGCAGAATCACGGAAAACCAGTGCTTCGCGAAGACATCGTCGCACATTGGTCCGACCGTCGGCATATCAGCTTAGTATCATTGCTCATTAGTTAAGGGAGGCCGGATTACATTGCGGCACCCTCTAACTTCATCTCGGAGGTCTTTCGAATAACAGATCCACTTGCACGAGTTTGCTCGAACCTGTATGTTAACCCTAGACTTGACACACAGAAATGCGGGAAATATCGCAACGCAGTCTGAGTATCACGTGGAATCACGTGGACACTTCGTTACCGATTTTGTATACAACTCTAAGACGAGCGCTAGTCTAAGCCGAGGATTGATGGAGTATTTCCGCGGGTGGCTAAGGCATTTGCGAATAAGTTTTCACTCAGGGTTTGCAGGATCGTGCCCGCAGTTATATCCGAGTGTTCCACTCACCTACACCGCCTCGGGTCTCTAGCTAGGGGGACAGGGAGGTTAGCTGGAAAGAGCATCAGTTCTGGTCAACCGAAGAGTGACGAATTGTGCGCCGACCCTGAAGGGGGGACCGCTCACCGTACAATTTGAACCTGCCTACATTAGTGGGAGCCTATGCCCGTTTGCTGGCAGTAAGCCGAGCATGACGAGCCAAGCCAAAACGCGGGGGTGTATACGGCCTGAAGAGTATGTCCTGTCCCTGACCTCGCACTCTCAGTGTTGTACTAACCCAGGGTCTCTAGACCAGGGTTAACTGACAGTCTCGTGATAGAGGCATTATCCGTCCACATACGTTTTTACGTTGCGAACATTTCCATCAAAGTTGATATTAAAAGTTACAAGATGTCGTCATTCGGAGAGAGGCGGAGGGAGTCTCCGTCTCGTCACTGTTCCGCTGTTCGTCTCCGCTCTCCAATGACTCAGAGATACGCATTCTACCCACGCTGCACAGGATATGTTTTTGCAGCAGTATCCTTCAACAACAGTGGACGCTTGACCCGGGAAGGCGCCCATTTTTCTCCCGTAGGTACATGAGAAAGATAAAGTTTAGTAGTATGGGATAGCCATACGTATTCACTGAGGCAGATCCGAGTGATGCCTACCGAACCGCTAGCAGCTCATAACTCCCATGTTGAAAAGGGGTACAGGTAAAACTGTCCCACATTATGGTGACGTAGTAAGCACAGATGAATTACCCTGCGAGTGTTCATCTGATCTAACACAGTTGCCATAAAGCCACTACTCAACTAGACAGGCTGTTGAGCCAATGCAGTGGAGAATGCTTGTATCCTTCGGGTCCATATAAGAGTAAGAACCTCATGCTCATCGAGAAGACTCTTGGCGAACCCCCGGTCGCGAGTATGGGCTTAGGCAAAAGGGGAAGTAGGTAGGTGAGATGAATGGGTGAGGAGATGATAGTGAAATTATATGGCTCACCTTATCCTTTATGCGCGCTAGACGACGTGGTATCTACGTATGAGCGTGGCTCGAGCACCCATTACGTCGTCGAGTGCTCGTGCCATGTTATGCTGTAAGATCGAACCGTGGACGCCTGTCGTTGGAATAGAGGACTGTTAGGCCACGTCTGTGCAGTACAGCGTTCTATCTCACACCGACCGGTAGGCCTGCACCGTGCCCGTGGCACTTAGGCACACTGTTTATACCGAAGATATACCTCTTTGACGTGAGAGCCGTGCCTACTGTTCATCAGGGGATTCGAGAGATGTCCCGGGTCTGTCCAGAATCAGGGGACAGCAGCCCCCTGTCCATCTGACCGTTACGTGTTTTCCATCGTACAGGTCGGGCTCTGTCGCCAGGACTGAACTTTAATAAAAAATGTCTATTGGGCCAGTGAGTAATCTATTTGTTCGTAAGGCCAAGTGTAATTCCGGCCGCCCAGCTCAAACATATTCATCGATTTCCGGTA'/>

    <sequence taxon='78' value='TAGTCCTTCTGTTTGTGGTTTCAAAGGCCGTACAGGTAAGAGGAACGAGTCCCCAACCAAGCAGAGCTCTATCCTCTACGACTCAGTACTCGAATGATCCCCGTTGTGAAGTAGGCAGAATCATGGAAAACCAGTGCTTCGCGAAGACATCGTCGCACATTGGTCCGACCGTCGGCATATCAGCTTAGTATCATTGCTCATTAGTTAAGGGAGGCCGGATTACATTGCGGCACCCTCTAACTTCATCTCGGAGGTCTTTCGAATAACAGATCCACTTGCACGAGTTCGCTCGAACCTGTATGTTAACCCTAGACTTGACACACAGAAATGCGGGAAATATCGCAACGCAGTCTGAGTATCACGTGGAATCACGTGGACACTTCGTTACCGATTTTGTATACAACTCTAAGACGAGAGCTAGTCTAAGCCGAGGATTGATGGAGTATTTCCGCGGGTGGCTAAGGCATTTGCGAATAAGTTTTCACTCAGGGTTTGCAGGATCGTGCCCGCAGTTATATCCGAGTGTTCCACTCACCTACACCGCCTCGGGTCTCTAGCTAGGGGGACAGGGAGGTTAGCTGGAAAGAGCATCAGTTCTGGTCAACCGAAGAGTGACGAACTGTGCGCCGACCCTGAAGGGGGGACCGCTCACCGTACAATTTGAACCTGCCTACATTAGTGGGAGCCTATGCCCGTTTACTGGCAGTAAGCCGAGCATGACGAGCCAAGCCAAAACGCGGGGGTGTATACGGCCTGAAGAGTATGTCCTGTCCCTGACCTCGCACTCTCAGTGTTGTACTAACCCAGGGTCTCTAGACCAGGGTTAACTGACAGTCTCGTGATAGAGGCATTATCCGTCCACATACGTTTTTACGTTGCGAACATTTCCATCAAAGTTGATATTAAAAGTTACAAGATGTCGTCATTCGGAGAGAGGCGGAGGGAGTCTCCGTCTCGTCACTGTTCCGCTGTTCGTCTCCGCTCTCCAATGACTCAGAGCTACGCATTCTACCCACGCTGCACAGGATATGTTTTTGCAGCAGTATCCTTCAACAACAGTGGACGCTTGACCCGGGAAGGCGCCCATCTTTCTCCCGTAGGTACATGAGAAAGATAAAGTTTAGTAGTATGGGATAGCCATACGTATTCACTGAGGCAGATCCGAGTGATGCCTACCGAACCGCTAGCAGCTCATAACTCCCATGTTGAAAAGGGGTACAGGTAAAACTGTCCCACATTATGGTGACGTAGTAAGCACAGATGAATTACCCTGCGAGTGTTCATCTGACCTAACACAGTTGCCATAAAGCCACTACTCAACTAGACAGGCTGTTGAGCCAATGCAGTGGAGAATGCTCGTATCCTTCGGGTCCATATAAGAGTAAGAACCTCATGCTCATCGAGAAGACTCTTGGCGAACCCCCGGTCGCGAGTATGGGCTTAGGCAAAAGGGGAAGTAGGTAGGTGAGATGAATGGGTGAGGAGATGATAGTGAAATTATATGGCTCACCTTATCCTTTATGCGCGCTAGACGACGTGGTATCTACGTATGAGCGTGGCTCGAGCACCCATTACGTCGTCGAGTGCTCGTGCCATGTTATGCTGTGAGATCGAACCGTGGACGCCTGTCGTTGGAATAGAGGACTGTTAGGCCACATCTGTGCAGTACAGCGTTCTATCTCACACCGACCGGTAGGCCTGCGCCGTGCCCGTGGCACTTAGGCACACTGTTTATACCGAAGATATACCTCTTTGACGTGAGAGCCGTGCCTACTGTTCATCAGGGGATTCGAGAGATGTCCCGGGTCTGTCCAGAATCAGGGGACAACAGCCCCCTGTCCATCTGGCCGTTACGTGTTTTCCATCGTACAGGTCGGGCTCCGTCGCCAGGACTGAACTTCAATAAAAAATGTCTATTGGGCCAGTGAGTAATCTATTTGTTCGTAAGGCCAAGTGTAATTCCGGCCGCCCAGCTCAAACATATTCATCGATTTCCGGTC'/>

    <sequence taxon='146' value='TAGTCCTTCTGTTTGTGGTTTCAAAGGCCGTACAGGTAAGAGGAACGAGTCCCCAACCAAGCAGAGCTCTATCCTCTACGACTCGGTACTCGAATGATCCCCGTTGTGAAGTAGGCAGAATCATGGAAAACCAGTGCTTCGCGAAGACATCGTCGCACATTGGTCCGACCGTCGGCATATCAGCTTAGTATCATTGCTCATTAGTTAAGGGAGGCCGGATTACATTGCGGCACCCTCTAACTTCATCTCGGAGGTCTTTCGAATAACAGATCCACTTGCACGAGTTCGCTCGAACCTGTATGTTAACCCTAGACTTGACACACAGAAATGCGGGTAATATCGCAACGCAGTCTGAGTATCACGTGGAATCACGTGGACACTTCGTTACCGATTTTGTATACAACTCTAAGACGAGAGCTAGTCTAAGCCGAGGATTGATGGAGTATTTCCGCGGGTGGCTAAGGCATTTGCGAATAAGTTTTCACTCAGGGTTTGCAGGATCGTGCCCGCAGTTATATCCGAGTGTTCCACTCACCTACACCGCCTCGGGTCTCTAGCTAGGGGGACAGGGAGGTTAGCTGGAAAGAGCATCAGTTCTGGTCAACCGAAGAGTGACGAACTGTGCGCCGACCCTGAAGAGGGGACCGCTCACCGTACAATTTGAACCTGCCTACATTAGTGGGAGCCTATGCCCGTTTACTGGCAGTAAGCCGAGCATGACGAGCCAAGCCAAAACGCGGGGGTGTATACGGCCTGAAGAGTATGTCCTGTCCCTGACCTCGCAATCTCAGTGTTGTACTAACCCAGGGTCTCTAGACCAGGGTTAACTGACAGTCTCGTGATAGAGGCATTATCCGTCCACATACGTTTTTACGTTGCGAACATTTCCATCAAAGTTGATATTAAAAGTTACAAGATGTCGTCATTCGGAGAGAGGCGGAGGGAGTCTCCGTCTCGTCACTGTTCCGCTGTTCGTCTCCGCTCTCCAATGACTCAGAACTACGCATTCTACCCACGCTGCACAGGATATGTTTTTGCAGCAGTATCCTTCAACAACAGTGGACGCTTGACCCGGGAAGGCGCCCATCTTTCTCCCGTAGGTACATGAGAAAGATAAAGTTTAGTAGTATGGGATAGCCATACGTATTCACTGAGGCAGATCCGAGTGATGCCTACCGAACCGCTAGCAGCTCATAACTCCCATGTTGAAAAGGGGTACAGGTAAAACTGTCCCACATTATGGTGACGTAGTAAGCACAGATGAATTACCCTGCGAGTGTTCATCTGACCTAACACAGTTGCCATAAAGCCACTACTCAACTAAACAGGCTGTTGAGCCAATGCAGTGGAGTATGCTCGTATCCTTCGGGTCCATATAAGAGTAAGAACCTCATGCTCATCGAGAAGACTCTTGGCGAACCCCCGGTCGCGAGTATGGGCTTAGGCAAAAGGGGAAGTAGGTAGGTGAGATGAATGGGTGAGGAGATGATAGTGAAATTATATGGCTCACCTTATCCTTTATGCGCGCTAGACGACGTGGTATCTACGTATGAGCGTGGCTCGAACACCCATTACGTCGTCGAGTGCTCGTGCCATGTTATGCTGTGAGATCGAACCGTGGACGCCTGTGGTTGGAATAGAGGACTGTTAGGCCACATCTGTGCAGTACAGCGTTCTATCTCACACCGACCGGTAGGCCTGCGCCGTGCCCGTGGCACTTAGGCACACTGTTTATACCGAAGATATACCTCTTTGACGTGAGAGCCGTGCCTACTGTTCATCAGGGGATTCGAGAGATGTCCCGGGTCTGTCCAGAATCAGGGGACAACAGCCCCCTGTCCATCTGGCCGTTACGTGTTTTCCATCGTACAGGTCGGGCTCCGTCGCCAGGACTGAACTTCAATAAAAAATGTCTATTGGGCCAGTGAGTAATCTATTTGTTCGTAAGGCCAAGTGTAATTCCGGCCGCCCAGCTCAAACATATTCATCGATTTCCGGTC'/>

    <sequence taxon='168' value='TAGTCCTTCTGTTTGTGGTTTCAAAGGCCGTACAGGTAAGAGGAACGAGTCCCCAACCAAGCAGAGCTCTATCCTCTACGACTCGGTACTCGAATGATCCCCGTTGTGAAGTAGGCAGAATCATGGAAAACCAGTGCTTCGCGAAGACATCGTCGCACATTGGTCCGACCGTCGGCATATCAGCTTAGTATCACTGCTCATTAGTTAAGGGAGGCCGGATTACATTGCGGCACCCTCTAACTTCATCTCGGAGGTCTTTCGAATAACAGATCCACTTGCACGAGTTCGCTCGAACCTGTATGTTAACCCTAGACTTGACACACAGAAATGCGGGTAATATCGCAACGCAGTCTGAGTATCACGTGGAATCACGTGGACACTTCGTTACCGATTTTGTATACAACTCTAAGACGAGAGCTAGTCTAAGCCGAGGATTGATGGAGTATTTCCGCGGGTGGCTAAGGCATTTGCGAATAAGTTTTCACTCAGGGTTTGCAGGATCGTGCCCGCAGTTATATCCGAGTGTTCCACTCACCTACACCGCCTCGGGTCTCTAGCTAGGGGGACAGGGAGGTTAGCTGGAAAGAGCATCAGTTCTGGTCAACCGAAGAGTGACGAACTGTGCGCCGACCCTGAAGAGGGGACCGCTCACCGTACAATTTGAACCTGCCTACATTAGTGGGAGCCTATGCCCGTTTACTGGCAGTAAGCCGAGCATGACGAGCCAAGCCAAAACGCGGGGGTGTATACGGCCTGAAGAGTATGTCCTGTCCCTGACCTCGCAATCTCAGTGTTGTACTAACCCAGGGTCTCTAGACCAGGGTTAACTGACAGTCTCGTGATAGAGGCATTATCCGTCCACATACGTTTTTACGTTGCGAACATTTCCATCAAAGTTGATATTAAAAGTTACAAGATGTCGTCATTCGGAGAGAGGCGGAGGGAGTCTCCGTCTCGTCACTGTTCCGCTGTTCGTCTCCGCTCTCCAATGACTCAGAACTACGCATTCTACCCACGCTGCACAGGATATGTTTTTGCAGCAGTATCCTTCAACAACAGTGGACGCTTGACCCGGGAAGGCGCCCATCTTTCTCCCGTAGGTACATGAGAAAGATAAAGTTTAGTAGTATGGGATAGCCATACGTATTCACTGAGGCAGATCCGAGTGATGCCTACCGAACCGCTAGCAGCTCATAACTCCCATGTTGAAAAGGGGTACAGGTAAAACTGTCCCACATTATGGTGACGTAGTAAGCACAGATGAATTACCCTGCGAGTGTTCATCTGACCTAACACAGTTGCCATAAAGCCACTACTCAACTAAACAGGCTGTTGAGCCAATGCAGTGGAGAATGCTCGTATCCTTCGGGTCCATATAAGAGTAAGAACCTCATGCTCATCGAGAAGACTCTTGGCGAACCCCCGGTCGCGAGTATGGGCTTAGGCAAAAGGGGAAGTAGGTAGGTGAGATGAATGGGTGAGGAGATGATAGTGAAATTATATGGCTCACCTTATCCTTTATGCGCGCTAGACGACGTGGTATCTACGTATGAGCGTGGCTCGAGCACCCATTACGTCGTCGAGTGCTCGTGCCATGTTATGCTGTGAGATCGAACCGTGGACGCCTGTGGTTGGAATAGAGGACTGTTAGGCCACATCTGTGCAGTACAGCGTTCTATCTCACACCGACCGGTAGGCCTGCGCCGTGCCCGTGGCACTTAGGCACACTGTTTATACCGAAGATATACCTCTTTGACGTGAGAGCCGTGCCTACTGTTCATCAGGGGATTCGAGAGATGTCCCGGGTCTGTCCAGAATCAGGGGACAACAGCCCCCTGTCCATCTGGCCGTTACGTGTTTTCCATCGTACAGGTCGGGCTCCGTCGCCAGGACTGAACTTCAATAAAAAATGTCTATTGGGCCAGTGAGTAATCTATTTGTTCGTAAGGCCAAGTGTAATTCCGGCCGCCCAGCTCAAACATATTCATCGATTTCCGGTC'/>

    <sequence taxon='179' value='TAGTCCTTCTGTTTGTGGTTTCAAAGGCCGTACAGGTAAGAGGAACGAGTCCCCAACCAAGCAGAGCTCTATCCTCTACGACTCGGTACTCGAATGATCCCCGTTGTGAAGTAGGCAGAATCATGGAAAACCAGTGCTTCGCGAAGACATCGTCGCACATTGGTCCGACCGTCGGCATATCAGCTTAGTATCACTGCTCATTAGTTAAGGGAGGCCGGATTACATTGCGGCACCCTCTAACTTCATCTCGGAGGTCTTTCGAATAACAGATCCACTTGCACGAGTTCGCTCGAACCTGTATGTTAACCCTAGACTTGACACACAGAAATGCGGGTAATATCGCAACGCAGTCTGAGTATCACGTGGAATCACGTGGACACTTCGTTACCGATTTTGTATACAACTCTAAGACGAGAGCTAGTCTAAGCCGAGGATTGATGGAGTATTTCCGCGGGTGGCTAAGGCATTTGCGAATAAGTTTTCACTCAGGGTTTGCAGGATCGTGCCCGCAGTTATATCCGAGTGTTCCACTCACCTACACCGCCTCGGGTCTCTAGCTAGGGGGACAGGGAGGTTAGCTGGAAAGAGCATCAGTTCTGGTCAACCGAAGAGTGACGAACTGTGCGCCGACCCTGAAGAGGGGACCGCTCACCGTACAATTTGAACCTGCCTACATTAGTGGGAGCCTATGCCCGTTTACTGGCAGTAAGCCGAGCATGACGAGCCAAGCCAAAACGCGGGGGTGTATACGGCCTGAAGAGTATGTCCTGTCCCTGACCTCGCAATCTCAGTGTTGTACTAACCCAGGGTCTCTAGACCAGGGTTAACTGACAGTCTCGTGATAGAGGCATTATCCGTCCACATACGTTTTTACGTTGCGAACATTTCCATCAAAGTTGATATTAAAAGTTACAAGATGTCGTCATTCGGAGAGAGGCGGAGGGAGTCTCCGTCTCGTCACTGTTCCGCTGTTCGTCTCCGCTCTCCAATGACTCAGAACTACGCATTCTACCCACGCTGCACAGGATATGTTTTTGCAGCAGTATCCTTCAACAACAGTGGACGCTTGACCCGGGAAGGCGCCCATCTTTCTCCCGTAGGTACATGAGAAAGATAAAGTTTAGTAGTATGGGATAGCCATACGTATTCACTGAGGCAGATCCGAGTGATGCCTACCGAACCGCTAGCAGCTCATAACTCCCATGTTGAAAAGGGGTACAGGTAAAACTGTCCCACATTATGGTGACGTAGTAAGCACAGATGAATTACCCTGCGAGTGTTCATCTGACCTAACACAGTTGCCATAAAGCCACTACTCAACTAAACAGGCTGTTGAGCCAATGCAGTGGAGAATGCTCGTATCCTTCGGGTCCATATAAGAGTAAGAACCTCATGCTCATCGAGAAGACTCTTGGCGAACCCCCGGTCGCGAGTATGGGCTTAGGCAAAAGGGGAAGTAGGTAGGTGAGATGAATGGGTGAGGAGATGATAGTGAAATTATATGGCTCACCTTATCCTTTATGCGCGCTAGACGACGTGGTATCTACGTATGAGCGTGGCTCGAGCACCCATTACGTCGTCGAGTGCTCGTGCCATGTTATGCTGTGAGATCGAACCGTGGACGCCTGTGGTTGGAATAGAGGACTGTTAGGCCACATCTGTGCAGTACAGCGTTCTATCTCACACCGACCGGTAGGCCTGCGCCGTGCCCGTGGCACTTAGGCACACTGTTTATACCGAAGATATACCTCTTTGACGTGAGAGCCGTGCCTACTGTTCATCAGGGGATTCGAGAGATGTCCCGGGTCTGTCCAGAATCAGGGGACAACAGCCCCCTGTCCATCTGGCCGTTACGTGTTTTCCATCGTACAGGTCGGGCTCCGTCGCCAGGACTGAACTTCAATAAAAAATGTCTATTGGGCCAGTGAGTAATCTATTTGTTCGTAAGGCCAAGTGTAATTCCGGCCGCCCAGCTCAAACATATTCATCGATTTCCGGTC'/>

    <sequence taxon='80' value='TAGTCCTTCTGTTTGTGGTTTCAAAGGCCGTACAGGTAAGAGGAACGAGTCCCCAACCAAGCAGAGCTCTATCCTCTACGACTCAGTACTCGAATGATCCCCGTTGTGAAGTAGGCAGAATCATGGAAAACCAGTGCTTCGCGAAGACATCGTCGCACATTGGTCCGACCGTCGGCATATCAGCTTAGTATCATTGCTCATTAGTTAAGGGAGGCCGGATTACATTGCGGCACCCTCTAACTTCATCTCGGAGGTCTTTCGAATAACAGATCCACTTGCACGAGTTCGCTCGAACCTGTATGTTAACCCTAGACTTGACACACAGAAATGCGGGAAATATCGCAACGCAGTCTGAGTATCACGTGGAATCACGTGGACACTTCGTTACCGATTTTGTATACAACTCTAAGACGAGAGCTAGTCTAAGCCGAGGATTGATGGAGTATTTCCGCGGGTGGCTAAGGCATTTGCGAATAAGTTTTCACTCAGGGTTTGCAGGATCGTGCCCGCAGTTATATCCGAGTGTTCCACTCACCTACACCGCCTCGGGTCTCTAGCTAGGGGGACAGGGAGGTTAGCTGGAAAGAGCATCAGTTCTGGTCAACCGAAGAGTGACGAACTGTGCGCCGACCCTGAAGGGGGGACCGCTCACCGTACAATTTGAACCTGCCTACATTAGTGGGAGCCTATGCCCGTTTACTGGCAGTAAGCCGAGCATGACGAGCCAAGCCAAAACGCGGGGGTGTATACGGCCTGAAGAGTATGTCCTGTCCCTGACCTCGCACTCTCAGTGTTGTACTAACCCAGGGTCTCTAGACCAGGGTTAACTGACAGTCTCGTGATAGAGGCATTATCCGTCCACATACGTTTTTACGTTGCGAACATTTCCATCAAAGTTGATATTAAAAGTTACAAGATGTCGTCATTCGGAGAGAGGCGGAGGGAGTCTCCGTCTCGTCACTGTTCCGCTGTTCGTCTCCGCTCTCCAATGACTCAGAGCTACGCATTCTACCCACGCTGCACAGGATATGTTTTTGCAGCAGTATCCTTCAACAACAGTGGACGCTTGACCCGGGAAGGCGCCCATCTTTCTCCCGTAGGTACATGAGAAAGATAAAGTTTAGTAGTATGGGATAGCCATACGTATTCACTGAGGCAGATCCGAGTGATGCCTACCGAACCGCTAGCAGCTCATAACTCCCATGTTGAAAAGGGGTACAGGTAAAACTGTCCCACATTATGGTGACGTAGTAAGCACAGATGAATTACCCTGCGAGTGTTCATCTGACCTAACACAGTTGCCATAAAGCCACTACCCAACTAGACAGGCTGTTGAGCCAATGCAGTGGAGAATGCTCGTATCCTTCGGGTCCATATAAGAGTAAGAACCTCATGCTCATCGAGAAGACTCTTGGCGAACCCCCGGTCGCGAGTATGGGCTTAGGCAAAAGGGGAAGTAGGTAGGTGAGATGAATGGGTGAGGAGATGATAGTGAAATTATATGGCTCACCTTATCCTTTATGCGCGCTAGACGACGTGGTATCTACGTATGAGCGTGGCTCGAGCACCCATTACGTCGTCGAGTGCTCGTGCCATGTTATGCTGTGAGATCGAACCGTGGACGCCTGTCGTTGGAATAGAGGACTGTTAGGCCACATCTGTGCAGTACAGCGTTCTATCTCACACCGACCGGTAGGCCTGCGCCGTGCCCGTGGCACTTAGGCACACTGTTTATACCGAAGATATACCTCTTTGACGTGAGAGCCGTGCCTACTGTTCATCAGGGGATTCGAGAGATGTCCCGGGTCTGTCCAGAATCAGGGGACAACAGCCCCCTGTCCATCTGGCCGTTACGTGTTTTCCATCGTACAGGTCGGGCTCCGTCGCCAGGACTGAACTTCAATAAAAAATGTCTATTGGGCCAGTGAGTAATCTATTTGTTCGTAAGGCCAAGTGTAATTCCGGCCGCCCAGCTCAAACATATTCATCGATTTCCGGTC'/>

    <sequence taxon='85' value='TAGTCCTTCTGTTTGTGGTTTCAAAGGCCGTACAGGTAAGAGGAACGAGTCCCCAACCAAGCAGAGCTCTATCCTCTACGACTCAGTACTCGAATGATCCCCGTTGTGAAGTAGGCAGAATCATGGAAAACCAGTGCTTCGCGAAGACATCGTCGCACATTGGTCCGACCGTCGGCATATCAGCTTAGTATCATTGCTCATTAGTTAAGGGAGGCCGGATTACATTGCGGCACCCTCTAACTTCATCTCGGAGGTCTTTCGAATAACAGATCCACTTGCACGAGTTCGCTCGAACCTGTATGTTAACCCTAGACTTGACACACAGAAATGCGGGAAATATCGCAACGCAGTCTGAGTATCACGTGGAATCACGTGGACACTTCGTTACCGATTTTGTATACAACTCTAAGACGAGAGCTAGTCTAAGCCGAGGATTGATGGAGTATTTCCGCGGGTGGCTAAGGCATTTGCGAATAAGTTTTCACTCAGGGTTTGCAGGATCGTGCCCGCAGTTATATCCGAGTGTTCCACTCACCTACACCGCCTCGGGTCTCTAGCTAGGGGGACAGGGAGGTTAGCTGGAAAGAGCATCAGTTCTGGTCAACCGAAGAGTGACGAACTGTGCGCCGACCCTGCAGGGGGGACCGCTCACCGTACAATTTGAACCTGCCTACATTAGTGGGAGCCTATGCCCGTTTACTGGCAGTAAGCCGAGCATGACGAGCCAAGCCAAAACGCGGGGGTGTATACGGCCTGAAGAGTATGTCCTGTCCCTGACCTCGCACTCTCAGTGTTGTACTAACCCAGGGTCTCTAGACCAGGGTTAACTGACAGTCTCGTGATAGAGGCATTATCCGTCCACATACGTTTTTACGTTGCGAACATTTCCATCAAAGTTGATATTAAAAGTTACAAGATGTCGTCATTCGGAGAGAGGCGGAGGGAGTCTCCGTCTCGTCACTGTTCCGCTGTTCGTCTCCGCTCTCCAATGACTCAGAGCTACGCATTCTACCCACGCTGCACAGGATATGTTTTTGCAGCAGTATCCTTCAACAACAGTGGACGCTTGACCCGGGAAGGCGCCCATCTTTCTCCCGTAGGTACATGAGAAAGATAAAGTTTAGTAGTATGGGATAGCCATACGTATTCACTGAGGCAGATCCGAGTGATGCCTACCGAACCGCTAGCAGCTCACAACTCCCATGTTGAAAAGGGGTACAGGTAAAACTGTCCCACATTATGGTGACGTAGTAAGCACAGATGAATTACCCTGCGAGTGTTCATCTGACCTAACACAGTTGCCATAAAGCCACTACCCAACTAGACAGGCTGTTGAGCCAATGCAGTGGAGAATGCTCGTATCCTTCGGGTCCATATAAGAGTAAGAACCTCATGCTCATCGAGAAGACTCTTGGCGAACCCCCGGTCGCGAGTATGGGCTTAGGCAAAAGGGGAAGTAGGTAGGTGAGATGAATGGGTGAGGAGATGATAGTGAAATTATATGGCTCACCTTATCCTTTATGCGCGCTAGACGACGTGGTATCTACGTATGAGCGTGGCTCGAGCACCCATTACGTCGTCGAGTGCTCGTGCCATGTTATGCTGTGAGATCGAACCGTGGACGCCTGTCGTTGGAATAGAGGACTGTTAGGCCACATCTGTGCAGTACAGCGTTCTATCTCACACCGACCGGTAGGCCTGCGCCGTGCCCGTGGCACTTAGGCACACTGTTTATACCGAAGATATACCTCTTTGACGTGAGAGCCGTGCCTACTGTTCATCAGGGGATTCGAGAGATGTCCCGGGTCTGTCCAGAATCAGGGGACAACAGCCCCCTGTCCATCTGGCCGTTACGTGTTTTCCATCGTACAGGTCGGGCTCCGTCGCCAGGACTGAACTTCAATAAAAAATGTCTATTGGGCCAGTGAGTAATCTATTTGTTCGTAAGGCCAAGTGTAATTCCGGCCGCCCAGCTCAAACATATTCATCGATTTCCGGTC'/>

    <sequence taxon='114' value='TAGTCCTTCTGTTTGTGGTTTCAAAGGCCGTACAGGTAAGAGGAACGAGTCCCCAACCAAGCAGAGCTCTATCCTCTACGACTCAGTACTCGAATGATCCCCGTTGTGAAGTAGGCAGAATCATGGAAAACCAGTGCTTCGCGAAGACATCGTCGCACATTGGTCCGACCGTCGGCATATCAGCTTAGTATCATTGCTCATTAGTTAAGGGAGGCCAGATTACATTGCGGCACCCTCTAACTTCATCTCGGAGGTCTTTCGAATAACAGATCCACTTGCACGAGTTCGCTCGAACCTGTATGTTAACCCTAGACTTGACACACAGAAATGCGGGAAATATCGCAACGCAGTCTGAGTATCACGTGGAACCACGTGGACACTTCGTTACCGATTTTGTATACAACTCTAAGACGAGAGCTAGCCTAAGCCGAGGATTGATGGAGTATTTCCGCGGGTGGCTAAGGCATTTGCGAATAAGTTTTCACTCAGGGTTTGCAGGATCGTGCCCGCAGTTATATCCGAGTGTTCCACTCACCTACACCGCCTCGGGTCTCTAGCTAGGGGGACAGGGAGGTTAGCTGGAAAGAGCATCAGTTCTGGTCAACCGAAGAGTGACGAACTGTGCGCCGACCCTGCAGGGGGGACCGCTCACCGTACAATTTGAACCTGCCTACATTAGTGGGAGCCTATGCCCGTTTACTGGCAGTAAGCCGAGCATGACGAGCCAAGCCAAAACGCGGGGGTGTATACGGCCTGAAGAGTATGTCCTGTCCCTGACCTCGCACTCTCAGTGTTGTACTAACCCAGGGTCTCTAGACCAGGGTTAACTGACAGTCTCGTGATAGAGGCATTATCCGTCCACATACGTTTTTACGTTGCGAACATTTCCATCAAAGTTGATATTAAAAGTTACAAGATGTCGTCATTCGGAGAGAGGCGGAGGGAGTCTCCGTCTCGTCACTGTTCCGCTGTTCGTCTCCGCTCTCCAATGACTCAGAGCTACGCATTCTACCCACGCTGCACAGGATATGTTTTCGCAGCAGTATCCTTCAACAACAGTGGACGCTTGACCCGGGAAGGCGCCCATCTTTCTCCCGTAGGTACATGAGAAAGATAAAGTTTAGTAGTATGGGATAGCCATACGTATTCACTGAGGCAGATCCGAGTGATGCCTACCGAACCGCTAGCAGCTCACAACTCCCATGTTGAAAAGGGGTACAGGTAAAACTGTCCCACATTATGGTGACGTAGTAAGCACAGATGAATTACCCTGCGAGTGTTCATCTGACCTAACACAGTTGCCATAAAGCCACTACCCAACTAGACAGGCTGTTGAGCCAATGCAGTGGAGAATGCTCGTATCCTTCGGGTCCATATAAGAGTAAGAACCTCATGCTCATCGAGAAGACTCTTGGCGAACCCCCGGTCGCGAGTATGGGCTTAGGCAAAAGGGGAAGTAGGTAGGTGAGATGCATGGGTGAGGAGATGATAGTGAAATTATATGGCTCACCTTATCCTTTATGCGCGCTAGACGACGTGGTATCTACGTATGAGCGTGGCTCGAGCATCCATTACGTCGTCGAGTGCTCGTGCCATGTTATGCTGTGAGATCGAACCGTGGACGCCTGTCGTTGGAATAGAGGACTGTTAGGCCACATCTGTGCAGTACAGCGTTCTATCTCACACCGACCGGTAGGCCTGCGCCGTGCCCGTGGCACTTAGGCACACTGTTTATACCGAAGATATACCTCTTTGACGTGAGAGCCGTGCCTACTGTTCATCAGGGGATTCGAGAGATGTCCCGGGTCTGTCCAGAATCAGGGGACAACAGCCCCCTGTCCATCCGGCCGTTACGTGTTTTCCATCGTACAGGTCGGGCTCCGTCGCCAGGACTGAACTTCAATAAAAAATGTCTATTGGGCCAGTGAGTAATCTATTTGTTCGTAAGGCCAAGTGTGATTCCGGCCGCCCAGCTCAAACATATTCATCGATTTCCGGTC'/>

    <sequence taxon='81' value='TAGTCCTTCTGTTTGTGGTTTCAAAGGCCGTACAGGTAAGAGGAACGAGTCCCCAACCAAGCAGAGCTCTATCCTCTACGACTCAGTACTCGAATGATCCCCGTTGTGAAGTAGGCAGAATCATGGAAAACCAGTGCTTCGCGAAGACATCGTCGCACATTGGTCCGACCGTCGGCATATCAGCTTAGTATCATTGCTCATTAGTTAAGGGAGGCCGAATTACATTGCGGCACCCTCTAACTTCATCTCGGAGGTCTTTCGAATAACAGATCCACTTGCACGAGTTCGCTCGAACCTGTATGTTAACCCTAGACTTGACACACAGAAATGCGGGAAATATCGCAACGCAGTCTGAGTATCACGTGGAATCACGTGGACACTTCGTTACCGATTTTGTATACAACTCTAAGACGAGAGCTAGTCTAAGCCGAGGATTGATGGAGTATTTCCGCGGGTGGCTAAGGCATTTGCGAATAAGTTTTCACTCAGGGTTTGCAGGATCGTGCCCGCAGTTATATCCGAGTGTTCCACTCACCTACACCGCCTCGGGTCTCTAGCTAGGGGGACAGGGAGGTTAGCTGGAAAGAGCATCAGTTCTGGTCAACCGAAGAGTGACGAACTGCGCGCCGACCCTGAAGGGGGGACCGCTCACCGTACAATTTGAACCTGCCTACATTAGTGGGAGCCTATGCCCGTTTACTGGCAGTAAGCCGAGCATGACGAGCCAAGCCAAAACGCGGGGGTGTATACGGCCTGAAGAGTATGTCCTGTCCCTGACCTCGCACTCTCAGTGTTGTACTAACCCAGGGTCTCTAGACCAGGGTTAACTGACAGTCTCGTGATAGAGGCATTATCCGTCCACATACGTTTTTACGTTGCGAACATTTCCATCAAAGTTGATATTAAAAGTTACAAGATGTCGTCATTCGGAGAGAGGCGGAGGGAGTCTCCGTCTCGTCACTGTTCCGCTGTTCGTCTCCGCTCTCCAATGACTCAGAGCTACGCATTCTACCCACGCTGCACAGGATATGTTTTTGCAGCAGTATCCTTCAACAACAGTGGACGCTTGACCCGGGAAGGCGCCCATCTTTCTCCCGTAGGTACATGAGAAAGATAAAGTTTAGTAGTATGGGATAGCCATACGTATTCACTGAGGCAGATCCGAGTGATGCCTACCGAACCGCTAGCAGCTCATAACTCCCATGTTGAAAAGGGGTACAGGTAAAACTGTCCCACATTATGGTGACGTAGTAAGCACAGATGAATTACCCTGCGAGTGTTCATCTGACCTAACACAGTTGCCATAAAGCCACTACCCAACTAGACAGGCTGTTGAGCCAATGCAGTGGAGAATGCTCGTATCCTTCGGGTCCATATAAGAGTAAGAACCTCATGCTCATCGAGAAGACTCTTGGCGAACCCCCGGTCGCGAGTATGGGCTTAGGCAAAAGGGGAAGTAGGTAGGTGAGATGAATGGGTGAGGAGATGATAGTGAAATTATATGGCTCACCTTATCCTTTATGCGCGCTAGACGACGTGGTATCTACGTATGAGCGTGGCTCGAGCACCCATCACGTCGTCGAGTGCTCGTGCCATGTTATGCTGTGAGATCGAACCGTGGACGCCTGTCGTTGGAATAGAGGACTGTTAGGCCACATCTGTGCAGTACAGCGTTCTATCTCACACCGACCGGTAGGCCTGCGCCGTGCCCGTGGCACTTAGGCACACTGTTTATACCGAAGATATACCTCTTTGACGTGAGAGCCGTGCCTACTGTTCATCAGGGGATTCGAGAGATGTCCCGGGTCTGTCCAGAATCAGGGGACAACAGCCCCCTGTCCATCTGGCCGTTACGTGTTTTCCATCGTACAGGTCGGGCTCCGTCGCCAGGACTGAACTTCAATAAAAAATGTCTATTGGGCCAGTGAGTAATCTATTTGTTCGTAAGGCCAAGTGTAATTCCGGCCGCCCAGCTCAAACATATTCATCGATTTCCGGTC'/>

    <sequence taxon='132' value='TAGTCCTTCTGTTTGTGGTTTCAAAGGCCGTATAGGTAAGAGGAACGAGTCCCCAACCAAGCAGAGCTCTATCCTCTACGACTCAGTACTCGAATGATCCCCGTTGTGAAGTAGGCAGAATCATGGAAAACCAGTGCTTCGCGAAGACATCGTCGCACATTGGTCCGAACGTCGGCATATCAGCTTAGTATCATTGCTCATTAGTTAAGGGAGGCCGAATTACATTGCGGCACCCTCTAACTTCATCTCGGAGGTCTTTCGAATAACAGATCCACTTGCACGAGTTCGCTCGAACCTGTATGTTAACCCTAGACTTGACACACAGAAATGCGGGAAATATCGCAACGCAGTCTGAGTATCACGTGGAATCACGTGGACACTTCGTTACCGATTTTGTATACAACTCTAAGACGAGAGCTAGTCTAAGCCGAGGATTGATGGAGTATTTCCGCGGGTGGCTAAGGCATTTGCGAATAAGTTTTCACTCAGGGTTTGCAGGATCGTGCCCGCAGTTATATCCGAGTGTTCCACTCACCTACACCGCCTCGGGTCTCTAGCTAGGGGGACAGGGAGGTTAGCTGGAAAGAGCATCAGTTCTGGTCAACCGAAGAGTGACGAACTGCGCGCCGACCCTGAAGGGGGGACCGCTCACCGTACAATTTGAACCCGCCTACATTAGTGGGAGCCTATGCCCGTTTACTGGCAGTAAGCCGAGCATGACGAGCCAAGCCAAAACGCGGGGGTGTATACGGCCTGAAGAGTATGTCCTGTCCCTGACCTCGCACTCTCAGTGTTGTACTAACCCAGGGTCTCTAGACCAGGGTTAACTGACAGTCTCGTGACAGAGGCATTATCCGTCCACATACGTTTTTACGTTGCGAACATTTCCATCAAAGTTGATATTAAAAGTTACAAGATGTCGTCATTCGGAGAGAGGCGGAGGGAGTCTCCGTCTCGTCACTGTTCCGCTGTTCGTCTCCGCTCTCCAATGATTCAGAGCTACGCATTCTACCCACGCTGCACAGGATATGTTTTTGCAGCAGTATCCTCCAACAACAGTGGACGCTTGACCCGGGAAGGCCCCCATCTTTCTCCCGTAGGTACATGAGAAAGATAAAGTTTAGTAGTATGGGATAGCCATACGTATTCACTGAGGCAGATCCGAGTGATGCCTACCGAACCGCTAGCAGCTCATAACTCCCATGTTGAAAAGGGGTACAGGTAAAACTGTCCCACATTATGGTGACGTAGTAAGCACAGATGAATTACCCTGCGAGTGTTCATCTGACCTAACACAGTTGCCATAAAGCCACTACCCAACTAGACAGGCTGTTGAGCCAATGCAGTGGAGAATGCTCGTATCCTTCGGGTCCATATAAGAGTAAGAACCTCATGCTCATCGAGAAGACTCTTGGCGAACCCCCGGTCGCGAGTATGGACTTAGGCAAAAGGGGAAGTAGGTAGGTGAGATGAATGGGTGAGGAGATGATAGTGAAATTATATGGCTCACCTTATCCTTTATGCGCGCTAGACGACGTGGTATCTACGTATGAGCGTGGCTCGAGCACCCATCACGTCGTCGAGTGCTCGTGCCATGTTATGCTGTGAGATCGAACCGTGGACGCCTGTCGTTGGAATAGAGGACTGTTAGGCCACATCTGTGCAGTACAGCGTTCTATCTCACACCGACCGGTAGGCCTGCGCCGTGCCCGTGGCACTTAGGCACACTGTTTATACCGAAGATATACCTCTTTGACGTGAGAGCCGTGCCTACTGTTCATCAGGGGATTCGAGAGATGTCCCGGGTCTGTCCAGAATCAGGGGACAACAGCCCCCTGTCCATCTGGCCGTTACGTGTTTTCCATCGTACAGGTCGGGCTCCGTCGCCAGGACTGAACTTCAATAAAAAATGTCTATTGGGCCAGTGAGTAATCTATTTGTTCGTAAGGCCAAGTGTAATTCCGGCCGCCCAGCTCAAACATATTCATCGATTTCCGGTC'/>

    <sequence taxon='159' value='TAGTCCTTCTGTTTGTGGTTTCAAAGGCCGTATAGGTAAGAGGAACGAGTCCCCAACCAAGCAGAGCTCTATCCTCTACGACTCAGTACTCGAATGATCCCCGTTGTGAAGTAGGCAGAATCATGGAAAACCAGTGCTTCGCGAAGACATAGTCGCACATTGGTTCGAACGTCGGCATATCAGCTTAGTATCATTGCTCATTAGTTAAGGGAGGCCGAATTACATTGCGGCACCCTCTAACTTCATCTCGGAGGTCTTTCGAATAACAGATCCACTTGCACGAGTTCGCTCGAACCTGTATGTTAACCCTAGACTTGACACACAGAAATGCGGGAAATATCGCAACGCAGTATGAGTATCACGTGGAATCACGTGGACACTTCGTTACCGATTTTGTATACAACTCTAAGACGAGAGCTAGTCTAAGCCGAGGATTGATGGAGTATTTCCGCGGGTGGCTAAGGCATTTGCGAATAAGTTTTCACTCAGGGTTTGCAGGATCGTGCCCGCAGTTATATCCGAGTGTTCCACTCACCTACACCGCCTCGGGTCTCTAGCTAGGGGGACAGGGAGATTAGCTGGAAAGAGCATCAGTTCTGGTCAACCGAAGAGTGACGAACTGCGCGCCGACCCTGAAGGGGGGACCGCTCACCGTACAATTTGAACCTGCCTACATTAGTGGGAGCCTATGCCCGTTTACTGGCAGTAAGCCGAGCATGACGAGCCAAGCCAAAACGCGGGGGTGTATACGGCCTGAAGAGTATGTCCTGTCCCTGACCTCGCACTCTCAGTGTTGTACTAACCCAGGGTCTCTAGACCAGGGTTAACTGACAGTCTCGTGATAGAGGCATTATCCGTCCACATACGTTTTTACGTTGCGAACATTTCCATCAAAGTTGATATTAAAAGTTACAAGATGTCGTCATTCGGAGAGAGGCGGAGGGAGTCTCCGTCTCGTCACTGTTCCGCTGTTCGTCTCCGCTCTCCAATGACTCAGAGCTACGCATTCTACCCACGCTGCACAGGATATGTTTTTGCAGCAGTATCCTTCAACAACAGTGGACGCTTGACCCAGGAAGCCGCCCATCTTTCTCCCGTAGGTACATGAGAAAGATAAAGTTTAGTAGTATGGGATAGCCATACGTATTCACTGAGGCAGATCCGAGTGATGCCTACCGAACCGCTAGCAGCTCATAACTCCCATGTTGAAAAGGGGTACAGGTAAAACTGTCCCACATTATGGTGACGTAGTAAGCACAGATGAATTACCCTGCGAGTGTTCATCTGACCTAACACAGTTGCCATAAAGCCACTACCCAACTAGACAGGCTGTTGAGCCAATGCAGTGGAGAATGCTCGTATCCTTCGGGTCCATATAAGAGTAAGAACCTCATGCTCATCGAGAAGACTCTTGGCGAACCCCCGGTCGCGAGTATGGGCTTAGGCAAAAGGGGAAGTAGGTAGGTGAGATGAATGGGTGAGGAGATGATAGTGAAATTATATGGCTCACCTTATCCTTTATGCGCGCTAGACGACGTGGTATCTACGTATGAGCGTGGCTCGAGCACCCATCACGTCGTCGAGTGCTCGTGCCATGTTATGCTGTGAGATCGAACCGTGGACGCCTGTCGTTGGAATAGAGGACTGTTAGGCCACATCTGTGCAGTACAGCGTTCTATCTCACACCGACCGGTAGGCCTGCGCCGTGCCCGTGGCACTTAGGCACACTGTTTATACCGAAGATATACCTCTTTGACGTGAGAGCCGTGCCTACTGTTCATCAGGGGATTCGAGAGATGTCCCGGGTCTGTCCAGAATCAGGGGACAACAGCCCCCTGTCCATCTGGCCGTTACGTGTTTTCCATCGTACAGGTCGGGCTCCGTCGCCAGGACTGAACTTCAATAAAAAATGTCTATTGGGCCAGTGAGTAATCTATTTGTTCGTAAGGCCAAGTGTAATTCCGGCCGCCCAGCTCAAACATATTCATCGATTTCCGGTC'/>

    <sequence taxon='169' value='TAGTCCTTCTGTTTGTGGTTTCAAAGGCAGTACAGGTAAGAGGAACGAGTCCCCAACCAAGCAGAGCTCTATCCTCTACGACTCAGTACTCGAATGATCCCCGTTGTGAAGTAGGCAGAATCATGGAAAACCAGTGCTTCGCGAAGACATCGTCGCACATTGGTCCGACCGTCGGCATATCAGCCTAGTATCATTGCTCATTAGTTAAGGGAGGCCGGATTACATTGCGGCACCCTCTAACTTCATCTCGGAGGTCTTTCGAATAACAGATCCACTTGCACGAGTTCGCTCGAACCTGTATGTTAACCCTAGACTTGACACACAGAAATGCGGGAAATCTCGCAACGCAGTCTGAGTATCACGTGGAATCACGTGGACACTTTGTTACCGATTTTGTATACAACTCTAAGACGAGAGCTATTCTAAGCCGAGGATTGATGGAGTATTTCCGCGGGTGGCTAAGGCATTTGCGAATAAGTTTTCGCTCAGGGTTTGCAGGATCGTGCCCGCAGTTATATCCGAGTGTTCCACTCACCTACACCGCCTCGGGTCTCTAGCTAGGGGGACAGGGAGGTTAGCTGGAAAAAGCATCAGTTCTGGTCAACCGAAGAGTGACGAACTGTGCGCTGACCCTGAAGGGGGGACCGCTCACCGTACAATTTGAACCTGCCTACATTAGTGGGAGCCTATGCCCGTTTACTGGCAGTAAGCCGAGCATGACGAGCCAAGCCAAAACGCGGGGGTGTATACGGCCTGAAGAGTATGTCCTGTCCCTGACCTCGCACTCTCAGTGTTGTACTAACCCAGGGTCTCTAGACCAGGGTTAACTGACAGTCTCGTGATAGAGGCATTATCCGTCTACATACGTTTTTACGTTGCGAACATTTCCATCAAAGTTGATATTAAAAGTTACAAGATGTCGTCATTCGGAGAGAGGCGGAGGGAGTCTCGGTCTCGTCACTGTTCCGCTGTTCGTCTCCGCTCTCCAATGACTCAGAGCTACGCATTCTACCCACGCTGCACAGGATATGTTTTTGCAGCAGTATCCTTCAACAACAGTGGACGCTTGACCCGGGAAGGCGCCCATCTTTCTCCCGTAGGTACATGAGAAAGATAAAGTTTAGTAGTATGGGATCGCCATACGTATTCACTGAGGCAGATCCGAGTGATGCCTACCGAACCGCTAGCAGCTCATAACTCCCATGTTGAAAAGGGGTACAGGTAAAACTGTCCCACATTATGATGACGTAGTAAGCCCAGATGAATTACCCTGCGAGTTTTCATCTGACCTAACACAGTTGCCATAAAGCCACTACTCAACTAGACAGGCTGTTGAGCCAATGCAGTGGACAATGCTCGTATCCTTCGGGTCCATATAAGAGTAAGAACCTCATGCTCATCGAGAAGACTCTTGGCGAACCCCCGGTCGCGAGTAAGGGCTTAGGCAAAAGGGGAAGTAGGTAGGTGAGATGAATGGGTGAGGAGATGATAGTGAAATTATATGGCTCACCTTATCCTTTATGCGCGCTAGACGACGTGGTATCTACGTATGAGCGTGGCTCGAGCACCCATTACGTCGTCGAGTGCTCGTGCCATGTTATGCTGTAAGATCGAACCGTGGACGCCTGTCGTTGGAATAGAGGACTGTTAGGCCACATCTGTGCAGTACAGCGTCCTATCTCACACCGACCGGTAGGCCTGCGCCGTGCCCGTGGCACTTAGGCACACTGTTTATACCGAAGATATACCTCTTTGACGTGAGAGCCGTGCCTACTGTTCATCAGGGGATTCGAGAGATGTCCCGGGTCTGTCCAGAATCAGGGGACAACAGCCCCCTGTCCATCTGGCCGTTACGTGTTTTCCATCGTACAGGTCGGGCTCCGTCGCCAGGACTGAACTTCAATAAAAAATGTCTATTGGGCCAGTGAGTAATCTATTTGTTCGTAAGGCCAAGTGTAATTCCGGTCGCCCAGCTCAAACATATTCATCGATTTCCGGTC'/>

    <sequence taxon='6' value='TAGTCCTTCTGTTTGTGGTTTCAAAGGCCGTACAGGTAAGAGGAACGAGTCCCCAACCAAGCAGAGCTCTATCCTCTACGACTCAGTACTCGAATGATCCCCGTTGTGAAGTAGGCAGAATCATGGAAAACCAGTGCTTCGCGAAGACATCGTCGCACATTGGTCCGACCGTCGGCATATCGGCTTAGTATCCTTGCTCATTAGTTAAGGGAGGCCGGGTTACATTGCGGCACCCTCTAACTTCATCTCGGAGGTCTTTCGAATGACAGATCCACTTGCACGAGTTCGCTCGAACCTGTATGTTAACCCTAGACTTGACACACAGAAATGCGGGAAATATCGCAACGCAGTCTGAGTATCACGTGGAATCGCGTGGACACTTCGTTATCGATTTTATATACAACTCTAAGACGAGAGCTAGTCTCAGCCGAGGATTGATGGAGTATTTCCGCGGGTGGCTAAGGCATTTGCGAATAAGTTTTCACTCAGGGTTTGCAGGATCGTGCCCGCAGTTATATCCGAGTGTTCCACTCACCTACACCGCCTCGGATCTCTAGCTAGGGGGACAGGGAGGTTAGCTGGAAAGAGCATCAGTTCTGGTCAACCGAAGAGTGACGAACTGTGCGCCGACCCTGAAGGGGGGACCGCTCACCGTGCAATTTGAACCTGCCTACATTAGTGGGAGCCTATGCCCGTTTACTGGCAGTGAGCTGAGCATGACGAGCCAAGCCAAAACGCGGGGGTGTATACGGCCTGAAGAGTATGTCCTGTCCCTGACCTCGCACTCTCAGTGTTGTACTAACCCAGGGTCTCTAGACCAGGGTTAACTGACAGTCTCGTGATAGAGGCATTATCCGTCCACATACGTTTTTACGTTGCGAACATTTCCATCAAAGTTGATATTAAAAGTTACAAGATGTCGTGATTCGGAGAGAGGCGGAGGGAGTCTCCGTCTCGTCACTGTTCCGCTGTTCGTCTCCGCTCTCCAATGACTCAGAGCTACACATTCTACCCACGCTGCACAGGATATGTTTTTGCAGCAGTATCCTTCAACAACAGTGGACGCTTGACCCGAGAAGGCGCCCATCTTTCTCCCGTAGGTACATGAGAAAGATAAAGTTTAGTAGTATGGGATAGCCATACGTATTCACTGAGGCAGATCCGAGTGATGCCTACAGAACCACTAGCAGCTCATAACTTCCATGTTGAAAAGGGGTACAGGTAAAACTGTCCCACATTATGGTGACGTAGTAAGCACAGATGAATTACCCTGCGAGTGTTCATCTGAACTAACACCGTTGCCATTAAGCCACTACTCAACTAGACAGGCTGTTGAGCCAATGCAGTGGAGAATGCTCGTATTCTTCGGGTCCATATAAGAGTAAGCACCTCATGCTCATCGAGAAGACTCTTGGAGAACCCCCGGTCGCGAGTATGGGCTTAGGCAAAAGGGGAAGTAGGTAGGTGAGATGAATGGTTGAGGAGATGATAATGAAATTATATGGCTCACCTTATCCTTTATGCGCGCTAGACGACGTGGTATCTACGTATGAGCGTGGCTCGAGCACCCATTACGTCGTCGAGTGCTCGTGCCATGTTATGCTGTGAGATCGAACCGTGGACGCCTGTCGTTGGAATAGAGGACTGTTAGGCCACATCTGTGCAGTACAGCGTCCTATCTCACACCGACCGGTAGGCCTGCGCCGTGCCCGTGGCACTTAGGCACACTGTTCATACCGAAGATATACCTCTTTGACGTGAGAGCCGTGCTTACTGTTCATCAGGGGATTCGAGAGATGTCCCGGGTCTGTCCAGAATCAGGGGACAACAGCCCCCTGTCCATCTGGCCGTTACGTGTTTTCCATCGTACAGGTCGGGCTCCGTCGCCAGGACTGAACTTCAATAAAAAATGTCTATTGGGCCAGTGAGTAATCTATTTGTTCGTAAGGCCAAGTGTAATTCCGGTCGCCCAGCTCAAACATATTCATCGATTTCCTGTC'/>

    <sequence taxon='9' value='TAGTCCTTCTGTTTGTGGTTTCAAAGGCCGTACAGGTAAGAGGAACGAGTCCCCAACCAAGCAGAGCTCTATCCTCTACGACTCAGTACTCGAATGATCCCCGTTGTGAAGTAGGCAGAATCATGGAAAACCAGTGCTTCGCGAAGACATCGTCGCACATTGGTCCGACCGTCGGCATATCGGCTTAGTATCCTTGCTCATTAGTTAAGGGAGGCCGGGTTACATTGCGGCACCCTCTAACTTCATCTCGGAGGTCTTTCGAATGACAGATCCACTTGCACGAGTTCGCTCGAACCTGTATGTTAACCCTAGACTTGACACACAGAAATGCGGGAAATATCGCAACGCAGTCTGAGTATCACGTGGAATCGCGTGGACACTTCGTTATCGATTTTATATACAACTCTAAGACGAGAGCTAGTCTCAGCCGAGGATTGATGGAGTATTTCCGCGGGTGGCTAAGGCATTTGCGAATAAGTTTTCACTCAGGGTTTGCAGGATCGTGCCCGCAGTTATATCCGAGTGTTCCACTCACCTACACCGCCTCGGATCTCTAGCTAGGGGGACAGGGAGGTTAGCTGGAAAGAGCATCAGTTCTGGTCAACCGAAGAGTGACGAACTGTGCGCCGACCCTGAAGGGGGGACCGCTCACCGTGCAATTTGAACCTGCCTACATTAGTGGGAGCCTATGCCCGTTTACTGGCAGTGAGCTGAGCATGACGAGCCAAGCCAAAACGCGGGGGTGTATACGGCCTGAAGAGTATGTCCTGTCCCTGACCTCGCACTCTCAGTGTTGTACTAACCCAGGGTCTCTAGACCAGGGTTAACTGACAGTCTCGTGATAGAGGCATTATCCGTCCACATACGTTTTTACGTTGCGAACATTTCCATCAAAGTTGATATTAAAAGTTACAAGATGTCGTGATTCGGAGAGAGGCGGAGGGAGTCTCCGTCTCGTCACTGTTCCGCTGTTCGTCTCCGCTCTCCAATGACTCAGAGCTACACATTCTACCCACGCTGCACAGGATATGTTTTTGCAGCAGTATCCTTCAACAACAGTGGACGCTTGACCCGAGAAGGCGCCCATCTTTCTCCCGTAGGTACATGAGAAAGATAAAGTTTAGTAGTATGGGATAGCCATACGTATTCACTGAGGCAGATCCGAGTGATGCCTACAGAACCACTAGCAGCTCATAACTTCCATGTTGAAAAGGGGTACAGGTAAAACTGTCCCACATTATGGTGACGTAGTAAGCACAGATGAATTACCCTGCGAGTGTTCATCTGAACTAACACCGTTGCCATTAAGCCACTACTCAACTAGACAGGCTGTTGAGCCAATGCAGTGGAGAATGCTCGTATTCTTCGGGTCCATATAAGAGTAAGCACCTCATGCTCATCGAGAAGACTCTTGGAGAACCCCCGGTCGCGAGTATGGGCTTAGGCAAAAGGGGAAGTAGGTAGGTGAGATGAATGGTTGAGGAGATGATAATGAAATTATATGGCTCACCTTATCCTTTATGCGCGCTAGACGACGTGGTATCTACGTATGAGCGTGGCTCGAGCACCCATTACGTCGTCGAGTGCTCGTGCCATGTTATGCTGTGAGATCGAACCGTGGACGCCTGTCGTTGGAATAGAGGACTGTTAGGCCACATCTGTGCAGTACAGCGTCCTATCTCACACCGACCGGTAGGCCTGCGCCGTGCCCGTGGCACTTAGGCACACTGTTTATACCGAAGATATACCTCTTTGACGTGAGAGCCGTGCTTACTGTTCATCAGGGGATTCGAGAGATGTCCCGGGTCTGTCCAGAATCAGGGGACAACAGCCCCCTGTCCATCTGGCCGTTACGTGTTTTCCATCGTACAGGTCGGGCTCCGTCGCCAGGACTGAACTTCAATAAAAAATGTCTATTGGGCCAGTGAGTAATCTATTTGTTCGTAAGGCCAAGTGTAATTCCGGTCGCCCAGCTCAAACATATTCATCGATTTCCTGTC'/>

    <sequence taxon='21' value='TAGTCCTTCTGTTTGTGGTTTCAAAGGCCGTACAGGTAAGAGGAACGAGTCCCCAACCAAGCAGAGCTCTATCCTCTACGACTCAGTACTCGAATGATCCCCGTTGTGAAGTAGGCAGAATCATGGAAAACCAGTGTTTCGCGAAGACATCGTCGCACATTGGTCCGACCGTCGGCATATCGGCTTAGTATCCTTGCTCATTAGTTAAGGGAGGCCGGGTTACATTGCGGCACCCTCTAACTTCATCTCGGAGGTCTTTCGAATGACAGATCTACTTGCACGAGTTCGCTCGAACCTGTATGTTAACCCTAGACTTGACACACAGAAATGCGGGAAATATCGCAACGCAGTCTGAGTATCACGTGGAATCGCGTGGACACTTCGTTATCGATTTTATATACAACTCTAAGACGAGAGCTAGTCTCAGCCGAGGATTGATGGAGCATTTCCGCGGGTGGCTAAGGCATTTGCGAATAAGTTTTCACTCAGGGTTTGCAGGATCGTGCCCGCAGTTATATCCGAGTGTTCCACTCACCTACACCGCCTCGGATCTCTAGCTAGGGGGACAGGGAGGTTAGCTGGAAAGAGCATCAGTTCTGGTCAACCGAAGAGTGACGAACTGTGCGCCGACCCTGAAGGGGGGACCGCTCACCGTGCAATTTGAACCTGCCTACATTAGTGGGAGCCTATGCCCGTTTACTGGCAGTGAGCTGAGCATGACGAGCCAAGCCAAAACGCGGGGGTGTATACGGCCTGAAGAGTATGTCATGTCCCTGACCTCGCACTCTCAGTGTTGTACTAACCCAGGGTCTCTAGACCAGGGTTAACTGACAGTCTCGTGATAGAGGCATTATCCGTCCACATACGTTTTTACGTTGCGAACATTTCCATCAAAGTTGATATTAAAAGTTACAAGATGTCGTGATTCGGAGAGAGGCGGAGGGAGTCTCCGTCTCGTCACTGTTCCGCTGTTCGTCTCCGCTCTCCAATGACTCAGAGCTACACATTCTACCCACGCTGCACAGGATATGTTTTTGCAGCAGTATCCTTCAACAACAGTGGACGCTTGACCCGAGAAGGCGCCCATCTTTCTCCCGTAGGTACATGAGAAAGATAAAGTTTAGTAGTATGGGATAGCCATACGTATTCACTGAGGCAGATCCGAGTGATCCCTACAGAACCACTAGCAGCTCATAACTTCCATGTTGAAAAGGGGTACAGGTAAAACTGTCCCACATTATGGTGACGTAGTAAGCACAGATGAATTACCCTGCGAGTGTTCATCTGAACTAACACCGTTGCCATTAAGCCACTACTCAACTAGACAGGCTGTTGAGCCAATGCAGTGGAGAATGCTCGTATTCTTCGGGTCCATATAAGAGTAAGCACCTCATGCTCATCGAGAAGACTCTTGGAGAACCCCCGGTCGCGAGTATGGGCTTAGGCAAAAGGGGAAGTAGGTAGGTGAGATGAATGGTTGAGGAGATGATAATGAAATTATATGGCTCACCTTATCCTTTATGCGCGCTAGACGACGTGGTATCTACGTATGAGCGTGGCTCGAGCACCCATTACGTCGTCGAGTGCTCGTGCCATGTTATGCTGTGAGATCGAACCGTGGACGCCTGTCGTTGGAATAGAGGGCTGTTAGGCCACATCTGTGCAGTACAGCGTCCTATCTCACACCGACCGGTAGGCCTGCGCCGTGCCCGTGGCACTTAGGCACACTGTTTATACCGAAGATATACCTCTTTGACGTGAGAGCCGTGCTTACTGTTCATCAGGGGATTCGAGAGATGTCCCGGGTCTGTCCAGAATCAGGGGACAACAGCCCCCTGTCCATCTGGCCGTTACGTGTTTTCCATCGTACAGGTCGGGCTCCGTCGCCAGGACTGAACTTCAATAAAAAATGTCTATTGGGCCAGTGAGTAATCTATTTGTTCGTAAGGCCAAGTGTAATTCCGGTCGCCCAGCTCAAACATATTCATCGATTTCCTGTC'/>

    <sequence taxon='22' value='TAGTCCTTCTGTTTGTGGTTTCAAAGGCCGTACAGGTAAGAGGAACGAGTCCCCAACCAAGCAGAGCTCTATCCTCTACGACTCAGTACTCGAATGATCCCCGTTGTGAAGTAGGCAGAATCATGGAAAACCAGTGTTTCGCGAAGACATCGTCGCACATTGGTCCGACCGTCGGCATATCGGCTTAGTATCCTTGCTCATTAGTTAAGGGAGGCCGGGTTACATTGCGGCACCCTCTAACTTCATCTCGGAGGTCTTTCGAATGACAGATCTACTTGCACGAGTTCGCTCGAACCTGTATGTTAACCCTAGACTTGACACACAGAAATGCGGGAAATATCGCAACGCAGTCTGAGTATCACGTGGAATCGCGTGGACACTTCGTTATCGATTTTATATACAACTCTAAGACGAGAGCTAGTCTCAGCCGAGGATTGATGGAGCATTTCCGCGGGTGGCTAAGGCATTTGCGAATAAGTTTTCACTCAGGGTTTGCAGGATCGTGCCCGCAGTTATATCCGAGTGTTCCACTCACCTACACCGCCTCGGATCTCTAGCTAGGGGGACAGGGAGGTTAGCTGGAAAGAGCATCAGTTCTGGTCAACCGAAGAGTGACGAACTGTGCGCCGACCCTGAAGGAGGGACCGCTCACCGTGCAATTTGAACCTGCCTACATTAGTGGGAGCCTATGCCCGTTTACTGGCAGTGAGCTGAGCATGACGAGCCAAGCCAAAACGCGGGGGTGTATACGGCCTGAAGAGTATGTCATGTCCCTGACCTCGCACTCTCAGTGTTGTACTAACCCAGGGTCTCTAGACCAGGGTTAACTGACAGTCTCGTGATAGAGGCATTATCCGTCCACATACGTTTTTACGTTGCGAACATTTCCATCAAAGTTGATATTAAAAGTTACAAGATGTCGTGATTCGGAGAGAGGCGGAGGGAGTCTCCGTCTCGTCACTGTTCCGCTGTTCGTCTCCGCTCTCCAATGACTCAGAGCTACACATTCTACCCACGCTGCACAGGATATGTTTTTGCAGCAGTATCCTTCAACAACAGTGGACGCTTGACCCGAGAAGGCGCCCATCTTTCTCCCGTAGGTACATGAGAAAGATAAAGTTTAGTAGTATGGGATAGCCATACGTATTCACTGAGGCAGATCCGAGTGATCCCTACAGAACCACTAGCAGCTCATAACTTCCATGTTGAAAAGGGGTACAGGTAAAACTGTCCCACATTATGGTGACGTAGTAAGCACAGATGAATTACCCTGCGAGTGTTCATCTGAATTAACACCGTTGCCATTAAGCCACTACTCAACTAGACAGGCTGTTGAGCCAATGCAGTGGAGAATGCTCGTATTCTTCGGGTCCATATAAGAGTAAGCACCTCATGCTCATCGAGAAGACTCTTGGAGAACCCCCGGTCGCGAGTATGGGCTTAGGCAAAAGGGGAAGTAGGTAGGTGAGATGAATGGTTGAGGAGATGATAATGAAATTATATGGCTCACCTTATCCTTTATGCGCGCTAGACGACGTGGTATCTACGTATGAGCGTGGCTCGAGCACCCATTACGTCGTCGAGTGCTCGTGCCATGTTATGCTGTGAGATCGAACCGTGGACGCCTGTCGTTGGAATAGAGGGCTGTTAGGCCATATCTGTGCAGTACAGCGTCCTATCTCACACCGACCGGTAGGCCTGCGCCGTGCCCGTGGCACTTAGGCACACTGTTTATACCGAAGATATACCTCTTTGACGTGAGAGCCGTGCTTACTGTTCATCAGGGGATTCGAGAGATGTCCCGGGTCTGTCCAGAATCAGGGGACAACAGCCCCCTGTCCATCTGGCCGTTACGTGTTTTCCATCGTACAGGTCGGGCTCCGTCGCCAGGACTGAACTTCAATAAAAAATGTCTATTGGGCCAGTGAGTAATCTATTTGTTCGTAAGGCCAAGTGTAATTCCGGTCGCCCAGCTCAAACATATTCATCGATTTCCTGTC'/>

    <sequence taxon='33' value='TAGTCCTTCTGTTTGTGGTTTCAAAGGCCGTACAGGTAAGAGGAACGAGTCCCCAACCAAGCAGAGCTCTATCCTCTACGACTCAGTACTCGAATGATCCCCGTTGTGAAGTAGGCAGAATCATGGAAAACCAGTGTTTCGCGAAGACATCGTCGCACATTGGTCCGACCGTCGGCATATCGGCTTAGTATCCTTGCTCATTAGTTAAGGGAGGCCGGGTTACATTGCGGCACCCTCTAACTTCATCTCGGAGGTCTTTCGAATGACAGATCTACTTGCACGAGTTCGCTCGAACCTGTATGTTAACCCTAGACTTGACACACAGAAATGCGGGAACTATCGCAACGCAGTCTGAGTATCACGTGGAATCGCGTGGACACTTCGTTATCGATTTTATATACAACTCTAAGACGAGAGCTAGTCTCAGCCGAGGATTGATGGAGCATTTCCGCGGGTGGCTAAGGCATTTGCGAATAAGTTTTCACTCAGGGTTTGCAGGATCGTGCCCGCAGTTATATCCGAGTGTTCCACTCACCTACACCGCCTCGGATCTCTAGCTAGGGGGACAGGGAGGTTAGCTGGAAAGAGCATCAGTTCTGGTCAACCGAAGAGTGACGAACTGTGCGCCGACCCTGAAGGAGGGACCGCTCACCGTGCAATTTGAACCTGCCTACATTAGTGGGAGCCTATGCCCGTTTACTGGCAGTGAGCTGAGCATGACGAGCCAAGCCAAAACGCGGGGGTGTATACGGCCTGAAGAGTATGTCATGTCCCTGACCTCGCACTCTCAGTGTTGTACTAACCCAGGGTCTCTAGACCAGGGTTAACTGACAGTCTCGTGATAGAGGCATTATCCGTCCACATACGTTTTTACGTTGCGAACATTTCCATCAAAGTTGATATTAAAAGTTACAAGATGTCGTGATTCGGAGAGAGGCGGAGGGAGTCTCCGTCTCGTCACTGTTCCGCTGTTCGTCTCCGCTCTCCAATGACTCAGAGCTACACATTCTACCCACGCTGCACAGGATATGTTTTTGCAGCAGTATCCTTCAACAACAGTGGACGCTTGACCCGAGAAGGCGCCCATCTTTCTCCCGTAGGTACATGAGAAAGATAAAGTTTAGTAGTATGGGATAGCCATACGTATTCACTGAGGCAGATCCGAGTGATCCCTACAGAACCACTAGCAGCTCATAACTTCCATGTTGAAAAGGGGTACAGGTAAAACTGTCCCACATTATGGTGACGTAGTAAGCACAGATGAATTACCCTGCGAGTGTTCATCTGAATTAACACCGTTGCCATTAAGCCACTACTCAACTAGACAGGCTGTTGAGCCAATGCAGTGGAGAATGCTCGTATTCTTCGGGTCCATATAAGAGTAAGCACCTCATGCTCATCGAGAAGACTCTTGGAGAACCCCCGGTCGCGAGTATGGGCTTAGGCAAAAGGGGAAGTAGGTAGGTGAGATGAATGGTTGAGGAGATGATAATGAAATTATATGGCTCACCTTATCCTTTATGCGCGCTAGACGACGTGGTATCTACGTATGAGCGTGGCTCGAGCACCCATTACGTCGTCGAGTGCTCGTGCCATGTTATGCTGTGAGATCGAACCGTGGACGCCTGTCGTTGGAATAGAGGGCTGTTAGGCCATATCTGTGCAGTACAGCGTCCTATCTCACACCGACCGGTAGGCCTGCGCCGTGCCCGTGGCACTTAGGCACACTGTTTATACCGAAGATATACCTCTTTGACGTGAGAGCCGTGCTTACTGTTCATCAGGGGATTCGAGAGATGTCCCGGGTCTGTCCAGAATCAGGGGACAACAGCCCCCTGTCCATCTGGCCGTTACGTGTTTTCCATCGTACAGGTCGGGCTCCGTCGCCAGGACTGAACTTCAATAAAAAATGTCTATTGGGCCAGTGAGTAATCTATTTGTTCGTAAGGCCAAGTGTAATTCCGGTCGCCCAGCTCAAACATATTCATCGATTTCCTGTC'/>

    <sequence taxon='36' value='TAGTCCTTCTGTTTGTGGTTTCAAAGGCCGTACAGGTAAGAGGAACGAGTCCCCAACCAAGCAGAGCTCTATCCTCTACGACTCAGTACTCGAATGATCCCCGTTGTGAAGTAGGCAGAATCATGGAAAACCAGTGTTTCGCGAAGACATCGTCGCACATTGGTCCGACCGTCGGCATATCGGCTTAGTATCCTTGCTCATTAGTTAAGGGAGGCCGGGTTACATTGCGGCACCCTCTAACCTCATCTCGGAGGTCTTTCGAATGACAGATTTACTTGCACGAGTTCGCTCGAACCTGTATGTTAACCCTAGACTTGACACACAGAAATGCGGGAACTATCGCAACGCAGTCTGAGTATCACGTGGAATCGCGTGGACACTTCGTTATCGATTTTATATACAACTCTAAGACGAGAGCTAGTCTCAGCCGAGGATTGATGGAGCATTTCCGCGGGTGGCTAAGGCATTTGCGAATAAGTTTTCACTCAGGGTTTGCAGGATCGTGCCCGCAGTTATATCCGAGTGTTCCACTCACCTACACCGCCTCGGATCTCTAGCTAGGGGGACAGGGAGGTTAGCTGGAAAGAGCATCAGTTCTGGTCAACCGAAGAGTGACGAACTGTGCGCCGACCCTGAAGGAGGGACCGCTCACCGTGCAATTTGAACCTGCCTACATTAGTGGGAGCCTATGCCCGTTTACTGGCAGTGAGCTGAGCATGACGAGCCAAGCCAAAACGCGGGGGTGTATACGGCCTGAAGAGTATGTCATGTCCCTGACCTCGCACTCTCAGTGTTGTACTAACCCAGGGTCTCTAGACCAGGGTTAACTGACAGTCTCGTGATAGAGGCATTATCCGTCCACATACGTTTTTACGTTGCGAACATTTCCATCAAAGTTGATATTAAAAGTTACAAGATGTCGTGATTCGGAGAGAGGCGGAGGGAGTCTCCGTCTCGTCACTGTTCCGCTGTTCGTCTCCGCTCTCCAATGACTCAGAGCTACACATTCTACCCACGCTGCACGGGATATGTTTTTGCAGCAGTATCCTTCAACAACAGTGGACGCTTGACCCGAGAAGGCGCCCATCTTTCTCCCGTAGGTACATGAGAAAGATAAAGTTTAGTAGTATGGGATAGCCATACGTATTCACTGAGGCAGATCCGAGTGATCCCTACAGAACCACTAGCAGCTCATAACTTCCATGTTGAAAAGGGGTACAGGTAAAACTGTCCCACATTATGGTGACGTAGTAAGCACAGATGAATTACCCTGCGAGTGTTCATCTGAATTAACACCGTTGCCATTAAGCCACTACTCAACTAGACAGGCTGTTGAGCCAATGCAGTGGAGAATGCTCGTATTCTTCGGGTCCATATAAGAGTAAGCACCTCATGCTCATCGAGAAGACTCTTGGAGAACCCCCGGTCGCGAGTATGGGCTTAGGCAAAAGGGGAAGTAGGTAGGTGAGATGAATGGTTGAGGAGATGATAATGAAATTATATGGCTCACCTTATCCTTTATGCGCGCTAGACGACGTGGTATCTACGTATGAGCGTGGCTCGAGCACCCATTACGTCGTCGAGTGCTCGTGCCATGTTATGCTGTGAGATCGAACCGTGGACGCCTGTCGTTGGAATAGAGGGCTGTTAGGCCATATCTGTGCAGTACAGCGTCCTATCTCACACCGACCGGTAGGCCTGCACCGTGCCCGTGGCACTTAGGCACACTGTTTATACCGAAGATATACCTCTTTGACGTGAGAGCCGTGCTTACTGTTCATCAGGGGATTCGAGAGATGTCCCGGGTCTGTCCAGAATCAGGGGACAACAGCCCCCTGTCCATCTGGCCGTTACGTGTTTTCCATCGTACAGGTCGGGCTCCGTCGCCAGGACTGAACTTCAATAAAAAATGTCTATTGGGCCAGTGAGTAATCTATTTGTTCGTAAGGCCAAGTGTAATTCCGGTCGCCCGGCTCAAACATATTCATCGATTTCCTGTC'/>

    <sequence taxon='47' value='TAGTCCTTCTGTTTGTGGTTTCAAAGGCCGTACAGGTAAGAGGAACGAGTCCCCAACCAAGCAGAGCTCTATCCTCTACGACTCAGTACTCGAATGATCCCCGTTGTGAAGTAGGCAGAATCATGGAAAACCAGTGTTTCGCGAAGACATCGTCGCACATTGGTCCGACCGTCGGCATATCGGCTTAGTATCCTTGCTCATTAGTTAAGGGAGGCCGGGTTACATTGCGGCACCCTCTAACCTCATCTCGGAGGTCTTTCGAATGACAGATTTACTTGCACGAGTTCGCTCGAACCTGTATGTTAACCCTAGACTTGACACACAGAAATGCGGGAACTATCGCAACGCAGTCTGAGTATCACGTGGAATCGCGTGGACACTTCGTTATCGATTTTATATACAACTCTAAGACGAGAGCTAGTCTCAGCCGAGGATTGATGGAGCATTTCCGCGGGTGGCTAAGGCATTTTCGAATAAGTTTTCACTCAGGGTTTGCAGGATCGTGCCCGCAGTTATATCCGAGTGTTCCACTCACCTACACCGCCTCGGATCTCTAGCTAGGGGGACAGGGAGGTTAGCTGGAAAGAGCATCAGTTCTGGTCAACCGAAGAGTGACGAACTGTGCGCCGACCCTGAAGGAGGGACCGCTCACCGTGCAATTTGAACCTGCCTACATTAGTGGGAGCCTATGCCCGTTTACTGGCAGTGAGCTGAGCATGACGAGCCAAGCCAAAACGCGGGGGTGTATACGGCCTGAAGAGTATGTCATGTCCCTGACCTCGCACTCTCAGTGTTGTACTAACCCAGGGTCTCTAGACCAGGGTTAACTGACAGTCTCGTGATAGAGGCATTATCCGTCCACATACGTTTTTACGTTGCGAACATTTCCATCAAAGTTGATATTAAAAGTTACAAGATGTCGTGATTCGGAGAGAGGCGGAGGGAGTCTCCGTCTCGTCACTGTTCCGCTGTTCGTCTCCGCTCTCCAATGACTCAGAGCTACACATTCTACCCACGCTGCACGGGATGTGTTTTTGCAGCAGTATCCTTCAACAACAGTGGACGCTTGACCCGAGACGGCGCCCATCTTTCTCCCGTAGGTACATGAGAAAGATAAAGTTTAGTAGTATGGGATAGCCATACGTATTCACTGAGGCAGATCCGAGTGATCCCTACAGAACCACTAGCAGCTCATAACTTCCATGTTGAAAAGGGGTACAGGTAAAACTGTCCCACATTATGGTGACGTAGTAAGCACAGATGAATTACCCTGCGAGTGTTCATCTGAATTAACACCGTTGCCATTAAGCCACTACTCAACTAGACAGGCTGTTGAGCCAATGCAGTGGAGAATGCTCGTATTCTTCGGGTCCATATAAGAGTAAGCACCTCATGCTCATCGAGAAGACTCTTGGAGAACCCCCGGTCGCGAGTATGGGCTTAGGCAAAAGGGGAAGTAGGTAGGTGAGATGAATGGTTGAGGAGATGATAATGAAATTATATGGCTCACCTTATCCTTTATGCGCGCTAGACGACGTGGTATCTACGTATGAGCGTGGCTCGAGCACCCATTACGTCGTCGAGTGCTCGTGCCATGTTATGCTGTGAGATCGAACCGTGGACGCCTGTCGTTGGAATAGAGGGCTGTTAGGCCATATCTGTGCAGTACAGCGTCCTATCTCACACCGACCGGTAGGCCTGCACCGTGCCCGTGGCACTTAGGCACACTGTTTATACCGAAGATATACCTCTTTGACGTGAGAGCCGTGCTTACTGTTCATCAGGGGATTCGAGAGATGTCCCGGGTCTGTCCAGAATCAGGGGACAACAGCCCCCTGTCCATCTGGCCGTTACGTGTTTTCCATCGTACAGGTCGGGCTCCGTCGCCAGGACTGAACTTCAATAAAAAATGTCTATTGGGCCAGTGAGTAATCTATTTGTTCGTAAGGCCAAGTGTAATTCCGGTCGCCCGGCTCAAACATATTCATCGATTTCCTGTC'/>

    <sequence taxon='65' value='TAGTCCTTCTGTTTGTGGTTTCAAAGGCCGTACAGGTAAGAGGAACGAGTCCCCAACCAAGCAGAGCTCTATCCTCTACGACTCAGTACTCGAATGATCCCCGTTGTGAAGTAGGCAGAATCATGGAAAACCAGTGTTTCGCGAAGACATCGTCGCACATTGGTCCGACCGTCGGCATATCGGCTTAGTATCCTTGCTCATTAGTTAAGGGAGGCCGGGTTACATTGCGGCACCCTCTAACCTCATCTCGGAGGTCTTTCGAATGACAGATTTACTTGCACGAGTTCGCTCGAACCTGTATGTTAACCCTAGACTTGACACACAGAAATGCGGGAACTATCGCAACGCAGTCTGAGTATCACGTGGAATCGCGTGGACACTTCGTTATCGATTTTATATACAACTCTAAGACGAGAGCTAGTCTCAGCCGAGGATTGATGGAGCATTTCCGCGGGTGGCTAAGGCATTTTCGAATAAGTTTTCACTCAGGGTTTGCAGGATCGTGCCCGCAGTTATATCCGAGTGTTCCACTCACCTACACCGCCTCGGATCTCTAGCTAGGGGGACAGGGAGGTTAGCTGGAAAGAGCATCAGTTCTGGTCAACCGAAGAGTGACGAACTGTGCGCCGACCCTGAAGGAGGGACCGCTCACCGTGCAATTTGAACCTGCCTACATTAGTGGGAGCCTATGCCCGTTTACTTGCAGTGAGCTGAGCATGACGAGCCAAGCCAAAACGCGGGGGTGTATACGGCCTGAAGAGTATGTCATGTCCCTGACCTCGCACTCTCAGTGTTGTACTAACCCAGGGTCTCTAGACCAGGGTTAACTGACAGTCTCGTGATAGAGGCATTATCCGTCCACATACGTTTTTACGTTGCGAACATTTCCATCAAAGTTGATATTAAAAGTTACAAGATGTCGTGATTCGGAGAGAGGCGGAGGGAGTCTCCGTCTCGTCACTGTTCCGCTGTTCGTCTCCGCTCTCCAATGACTCAGAGCTACACATTCTACCCACGCTGCACGGGATGTGTTTTTGCAGCAGTATCCTTCAACAACAGTGGACGCTTGACCCGAGACGGCGCCCATCTTTCTCCCGTAGGTACATGAGAAAGATAAAGTTTAGTAGTATGGGATAGCCATACGTATTCACTGAGGCAGATCCGAGTGATCCCTACAGAACCACTAGCAGCTCATAACTTCCATGTTGAAAAGGGGTACAGGTAAAACTGTCCCACATTATGGTGACGTAGTAAGCACAGATGAATTACCCTGCGAGTGTTCATCTGAATTAACACCGTTGCCATTAAGCCACTACTCAACTAGACAGGCTGTTGAGCCAATGCAGTGGAGAATGCTCGTATTCTTCGGGTCCATATAAGAGTAAGCACCTCATGCTCATCGAGAAGACTCTTGGAGAACCCCCGGTCGCGAGTATGGGCTTAGGCAAAAGGGGAAGTAGGTAGGTGAGATGAATGGTTGAGGAGATGATAATGAAATTATATGGCTCACCTTATCCTTTATGCGCGCTAGACGACGTGGTATCTACGTATGAGCGTGGCTCGAGCACCCATTACGTCGTCGAGTGCTCGTGCCATGTTATGCTGTGAGATCGAACCGTGGACGCCTGTCGTTGGAATAGAGGGCTGTTAGGCCATATCTGTGCAGTACAGCGTCCTATCTCACACCGACCGGTAGGCCTGCACCGTGCCCGTGGCACTTAGGCACACTGTTTATACCGAAGATATACCTCTTTGACGTGAGAGCCGTGCTTACTGTTCATCAGGGGATTCGAGAGATGTCCCGGGTCTGTCCAGAATCAGGGGACAACAGCCCCCTGTCCATCTGGCCGTTGCGTGTTTTCCATCGTACAGGTCGGGCTCCGTCGCCAGGACTGAACTTCAATAAAAAATGTCTATTGGGCCAGTGAGTAATCTATTTGTTCGTAAGGCCAAGTGTAATTCCGGTCGCCCGGCTCAAACATATTCATCGATTTCCTGTC'/>

    <sequence taxon='69' value='TAGTCCTTCTGTTTGTGGTTTCAAAGGCCGTACAGGTAAGAGGAACGAGTCCCCAACCAAGCAGAGCTCTATCCTCTACGACTCAGTACTCGAATGATCCCCGTTGTGAAGTAGGCAGAATCATGGAAAACCAGTGTTTCGCGAAGACATCGTCGCACATTGGTCCGACCGTCGGCATATCGGCTTAGTATCCTTGCTCATTAGTTAAGGGAGGCCGGGTTACATTGCGGCACCCTCTAACCTCATCTCGGAGGTCTTTCGAATGACAGATTTACTTGCACGAGTTCGCTCGAACCTGTATGTTAACCCTAGACTTGACACACAGAAATGCGGGAACTATCGCAACGCAGTCTGAGTATCACGTGGAATCGCGTGGACACTTCGTTATCGATTTTATATACAACTCTAAGACGAGAGCTAGTCTCAGCCGAGGATTGATGGAGCATTTCCGCGGGTGGCTAAGGCATTTTCGAATAAGTTTTCACTCAGGGTTTGCAGGATCGTGCCCGCAGTTATATCCGAGTGTTCCACTCACCTACACCGCCTCGGATCTCTAGCTAGGGGGACAGGGAGGTTAGCTGGAAAGAGCATCAGTTCTGGTCAACCGAAGAGTGACGAACTGTGCGCCGACCCTGAAGGAGGGACCGCTCACCGTGCAATTTGAACCTGCCTACATTAGTGGGAGCCTATGCCCGTTTACTTGCAGTGAGCTGAGCATGACGAGCCAAGCCAAAACGCGGGGGTGTATACGGCCTGAAGAGTATGTCATGTCCCTGACCTCGCACTCTCAGTGTTGTACTAACCCAGGGTCTCTAGACCAGGGTTAACTGACAGTCTCGTGATAGAGGCATTATCCGTCCACATACGTTTTTACGTTGCGAACATTTCCATCAAAGTTGATATTAAAAGTTACAAGATGTCGTGATTCGGAGAGAGGCGGAGGGAGTCTCCGTCTCGTCACTGTTCCGCTGTTCGTCTCCGCTCTCCAATGACTCAGAGCTACACATTCTACCCACGCTGCACGGGATGTGTTTTTGCAGCAGTATCCTTCAACAACAGTGGACGCTTGACCCGAGACGGCGCCCATCTTTCTCCCGTAGGTACATGAGAAAGATAAAGTTTAGTAGTATGGGATAGCCATACGTATTCACTGAGGCAGATCCGAGTGATCCCTACAGAACCACTAGCAGCTCATAACTTCCATGTTGAAAAGGGGTACAGGTAAAACTGTCCCACATTATGGTGACGTAGTAAGCACAGATGAATTACCCTGCGAGTGTTCATCTGAATTAACACCGTTGCCATTAAGCCACTACTCAACTAGACAGGCTGTTGAGCCAATGCAGTGGAGAATGCTCGTATTCTTCGGGTCCATATAAGAGTAAGCACCTCATGCTCATCGAGAAGACTCTTGGAGAACCCCCGGTCGCGAGTATGGGCTTAGGCAAAAGGGGAAGTAGGTAGGTGAGATGAATGGTTGAGGAGATGATAATGAAATTATATGGCTCACCTTATCCTTTATGCGCGCTAGACGACGTGGTATCTACGTATGAGCGTGGCTCGAGCACCCATTACGTCGTCGAGTGCTCGTGCCATGTTATGCTGTGAGATCGAACCGTGGACGCCTGTCGTTGGAATAGAGGGCTGTTAGGCCATATCTGTGCAGTACAGCGTCCTATCTCACACCGACCGGTAGGCCTGCACCGTGCCCGTGGCACTTAGGCACACTGTTTATACCGAAGATATACCTCTTTGACGTGAGAGCCGTGCTTACTGTTCATCAGGGGATTCGAGAGATGTCCCGGGTCTGTCCAGAATCAGGGGACAACAGCCCCCTGTCCATCTGGCCGTTGCGTGTTTTCCATCGTACAGGTCGGGCTCCGTCGCCAGGACTGAACTTCAATAAAAAATGTCTATTGGGCCAGTGAGTAATCTATTTGTTCGTAAGGCCAAGTGTAATTCCGGTCGCCCGGCTCAAACATATTCATCGATTTCCTGTC'/>

    <sequence taxon='29' value='TAGTCCTTCTGTTTGTGGTTTCAAAGGCCGTACAGGTAAGAGGAACGAGTCCCCAACCAAGCAGAGCTCTATCCTCTACGACTCAGTACTCGAATGATCCCCGTTGTGAAGTAGGCAGAATCATGGAAAACCAGTGCTTCGCGAAGACATCGTCGCACATTGGTCCGACCGTCGGCATATCGGCTTAGTATCCTTGCTCATTAGTTAAGGGGGGCCGGGTTACATTGCGGCACCCTCTAACTTCATCTCGGAGGTCTTTCGAATGACAGATCTACTTGCACGAGTTCGCTCGAACCTGTATGTTAACCCTAGACTTGACACACAGAAATGCGGGAAATATCGCAACGCAGTCTGAGTATCACGTGGAATCGCGTGGACACTTCGTTATCGATTTTATATACAACTCTAAGACGAGAGCTAGTCTCAGCCGAGGATTGATGGAGTATTTCCGCGGGTGGCTAAGGCATTTGCGAATAAGTTTTCACTCAGGGTTTGCAGGATCGTGCCCGCAGTTATATCCGAGTGTTCCACTCACCTACACCGCCTCGGATCTCTAGCTAGGGGGACAGGGAGGTTAGCTGGAAAGAGCATCAGTTCTGGTCAACCGAAGAGTGACGAACTGTGCGCCGACCCTGAAGGGGGGACCGCTCACCGTGCAATTTGAACCTGCCTACATTAGTGGGAGCCTATGCCCGTTTACTGGCAGTGAGCTGAGCATGACGAGCCAAGCCAAAACGCGGGGGTGTATACGGCCTGAAGAGTATGTCCTGTCCCTGACCTCGCACTCTCAGTGTTGTACTAACCCAGGGTCTCTAGACCAGGGTTAACTGACAGTCTCGTGATAGAGGCATTATCCGTCCACATATGTTTTTACGTTGCGAACATTCCCATCAAAGTTGATATTAAAAGTTACAAGATGTCGTGATTCGGAGAGAGGCGGAGGGAGTCTCCGTCTCGTCATTGTTCCGCTGTTCGTCTCCGCTCTCCAATGACTCAGAGCTACACATTCTACCCACGCTGCACAGGATATGTTTTTGCAGCAGTATCCTTCAACAACAGTGGACGCTTGACCCGAGAAGGCGCCCATCTTTCTCCCGTAGGTACATGAGAAAGATAAAGTTTAGTAGTATGGGATAGCCATACGTATTCACTGAGGCAGATCCGAGTGATCCCTACAGAACCACTAGCAGCTCATAACTTCCATGTTGAAAAGGGGTACAGGTAAAACTGTCCCACATTATGGTGACGTAGTAAGCACAGATGAATTACCCTGCGAGTGTTCATCTGAACTAACACCGTTGCCATTAAGCCACTACTCAACTAGACAGGCTGTTGAGCCAATGCAGTGGAGAATGCTCGTATTCTTCGGGTCCATATAAGAGTAAGCACCTCATGCTCATCGAGAAGACTCTTGGAGAACCCCCGGTCGCGAGTATGGGCTTAGGCAAAAGGGGAAGTAGGTAGGTGAGATGAATGGTTGAGGAGATGATAATGAAATTATATGGCTCGCCTTATCCTTTATGCGCGCTAGACGACGTGGTATCTACGTATGAGCGTGGCTCGAGCACCCATTACGTCGTCGAGTGCTCGTGCCATGTTATGCTGTGAGATCGAACCGTGGACGCCTGTCGTTGGAATAGAGGGCTGTTAGGCCACATCTGTGCAGTACAGCGTCCTATCTCACACCGACCGGTAGGCCTGCGCCGTGCCCGTGGCACTTAGGCACACTGTTTATACCGAAGATATACCTCTTTGACGTGAGAGCCGTGCTTACTGTTCATCAGGGGATTCGAGAGATGTCCCGGGTCTGTCCAGAATCAGGGGACAACAGCCCCCTGTCCATCTGGCCGTTACGTGTTTTCCATCGTACAGGTCGGGCTCCGTCGCCAGGACTGAACTTCAATAAAAAATGTCTATTGGGCCAGTGAGTAATCTATTTGTTCGTAAGGCCAAGTGTAATTCCGGTCGCCCAGCTCAAACATATTCATCGATTTCCTGTC'/>

    <sequence taxon='40' value='TAGTCCTTCTGTTTGTGGTTTCAAAGGCCGTACAGGTAAGAGGAACGAGTCCCCAACCAAGCAGAGCTCTATCCTCTACGACTCAGTACTCGAATGATCCCCGTTGTGAAGTAGGCAGAATCATGGAAAACCGGTGCTTCGCGAAGACATCGTCGCACATTGGTCCGACCGTCGGCATATCGGCTTAGTATCCTTGCTCATTAGTTAAGGGGGGCCGGGTTACATTGCGGCACCCTCTAACTTCATCTCGGAGGTCTTTCGAATGACAGATCTACTTGCACGAGTTCGCTCGAACCTGTATGTTAACCCTAGACTTGACACACAGAAATGCGGGAAATATCGCAACGCAGTCTGAGTATCACGTGGAATCGCGTGGACACTTCGTTATCGATTTTATATACAACTCTAAGACGAGAGCTAGTCTCAGCCGAGGATTGATGGAGTATTTCCGCGGGTGGCTAAGGCATTTGCGAATAAGTTTTCACTCAGGGTTCGCAGGATCGTGCCCGCAGTTATATCCGAGTGTTCCACTCACCTACACCGCCTCGGATCTCTAGCTAGGGGGACAGGGAGGTTAACTGGAAAGAGCATCAGTTCTGGTCAACCGAAGAGTGCCGAACTGTGCGCCGACCCTGAAGGGGGGACCGCTCACCGTGCAATTTGAACCTGCCCACATTAGTGGGAGCCTATGCCCGTTTACTGGCAGTGAGCTGAGCATGACGAGCCAAGCCAAAACGCGGGGGTGTATACGGCCTGAAGAGTATGTCCTGTCCCTGACCTCGCACTCTCAGTGTTGTACTAACCCAGGGTCTCTAGACCAGGGTTCACTGACAGTCTCGTGATAGAGGCATTATCCGTCCACATATGTTTTTACGTTGCGAACATTCCCATCAAAGTTGATATTAAAAGTTACAAGATGTCGTGATTCGGAGAGAGGCGGAGGGAGTCTCCGTCTCGTCATTGTTCCGCTGTTCGTCTCCGCTCTCCAATGACTCAGAACTACACATTCTACCCACGCTGCACAGGATATGTTTTTGCAGCAGTATCCTTCAACAACAGTGGACGCTTGACCCGAGAAGGCGCCCATCTTTCTCCCGTAGGTACATGAGAAAGATAAAGTTTAGTAGTATGGGATAGCCATACGTATTCACTGAGGCAGATCCGAGTGATCCCTACAGAACCACTAGCAGCTCATAACTTCCATGTTGAAAAGGGGTACAGGTAAAACTGTCCCACATTATGGTGACGTAGTAAGCACAGATGAATTACCCTGCGAGTGTTCATCTGAACTAACACCGTTGCCATTAAGCCACTACTCAACTAGACAGGCTGTTGAGCCAATGCAGTGGAGAATGCTCGTATTCTTCGGGTCCATATAAGAGTAAGCACCTCATGCTCATCGAGAAGACTCTTGGAGAACCCCCGGTCGCGAGTATGGGCTTAGACAAAAGGGGAAGTAGGTAGGTGAGATGAATGGTTGAGGAGATGATAATGAAATTATATGGCTCGCCTTATCCTTTATGCGCGCTAGACGACGTGGTATCTACGTATGAGCGTGGCTCGAGCACCCATTACGTCGTCGAGTGCTCGTGCCATGTTATGCTGTGAGATCGAACCGTGGACGCCTGTCGTTGGAATAGAGGGCTGTTAGGCCACATCTGTGCAGTACAGCGTCCCATCTCACACCGGCCGGTAGGCCTGCGCCGTGCCCGTGGCACTTAGGCACACTGTTTATACCGAAGATATACCTCTTTGACGTGAGAGCCGTGCTTACTGTTCATCAGGGGATTCGAGAGATGTCCCGGGTCTGTCCAGAATCAGGGGACAACAGCCCCCTGTCCATCTGGCCGTTACGTGTTTTCCATCGTACAGGTCGGGCTCCGTCGCCAGGACTGAACTTCAATAAAAAATGTCTATTGGGCCAGTGAGTAATCTATTTGTTCGTAAGGCCAAGTGTAATTCCGGTCGCCCAGCTCAAACATATTCATCGATTTCCTGTC'/>

    <sequence taxon='42' value='TAGTCCTTCTGTTTGTGGTTTCAAAGGCCGTACAGGTAAGAGGAACGAGTCCCCAACCAAGCAGAGCTCTATCCTCTACGACTCAGTACTCGAATGATCCCCGTTGTGAAGTAGGCAGAATCATGGAAAACCAGTGCTTCGCGAAGACATCGTCGCACATTGGTCCGACCGTCGGCATATCGGCTTAGTATCCTTGCTCATTAGTTAAGGGGGGCCGGGTTACATTGCGGCACCCTCTAACTTCATCTCGGAGGTCTTTCGAATGACAGATCTACTTGCACGAGTTCGCTCGAACCTGTATGTTAACCCTAGACTTGACACACAGAAATGCGGGAAATATCGCAACGCAGTCTGAGTATCACGTGGAATCGCGTGGACACTTCGTTATCGATTTTATATACAACTCTAAGACGAGAGCTAGTCTCAGCCGAGGATTGATGGAGTATTTCCGCGGGTGGCTAAGGCATTTGCGAATAAGTTTTCACTCAGGGTTCGCAGGATCGTGCCCGCAGTTATATCCGAGTGTTCCACTCACCTACACCGCCTCGGATCTCTAGCTAGGGGGACAGGGAGGTTAGCTGGAAAGAGCATCAGTTCTGGTCAACCGAAGAGTGACGAACTGTGCGCCGACCCTGAAGGGGGGACCGCTCACCGTGCAATTTGAACCTGCCCACATTAGTGGGAGCCTATGCCCGTTTACTGGCAGTGAGCTGAGCATGACGAGCCAAGCCAAAACGCGGGGGTGTATACGGCCTGAAGAGTATGTCCTGTCCCTGACCTCGCACTCTCAGTGTTGTACTAACCCAGGGTCTCTAGACCAGGGTTAACTGACAGTCTCGTGATAGAGGCATTATCCGTCCACATATGTTTTTACGTTGCGAACATTCCCATCAAAGTTGATATTAAAAGTTACAAGATGTCGTGATTCGGAGAGAGGCGGAGGGAGTCTCCGTCTCGTCATTGTTCCGCTGTTCGTCTCCGCTCTCCAATGACTCAGAGCTACACATTCTACCCACGCTGCACAGGATATGTTTTTGCAGCAGTATCCTTCAACAAGAGTGGACGCTTGACCCGAGAAGGCACCCATCTTTCTCCCGTAGGTACATGAGGAAGATAAAGTTTAGTAGTATGGGATAGCCATACGTATTCACTGAGGCAGATCCGAGTGATCCCTACAGAACCACTAGCAGCTCATAACTTCCATGTTGAAAAGGGGTACAGGTAAAACTGTCCCACATTATGGTGACGTAGTAAGCACAGATGAATTACCCTGCGAGTGTTCATCTGAACTAACACCGTTGCCATTAAGCCACTACTCAACTAGACAGGCTGTTGAGCCAATGCAGTGGAGAATGCTCGTATTCTTCGGGTCCATATAAGAGTAAGCACCTCATGCTCATCGAGAAGACTCTTGGAGAACCCCCGGTCGCGAGTATGGGCTTAGGCAAAAGGGGAAGTAGGTAGGTGAGATGAATGGTTGAGGAGATGATAATGAAATTATATGGCTCGCCTTATCCTTTATGCGCGCTAGACGACGTGGTATCTACGTATGAGCGTGGCTCGAGCACCCATTACGTCGTCGAGTGCTCGTGCCATGTTATGCTGTGAGATCGAACCGTGGACGCTTGTCGTTGGAATAGAGGGCTGTTAGGCCACATCTGTGCAGTACAGCGTCCTATCTCACACCGGCCGGTAGGCCTGCGCCGTGCCCGTGGCACTTAGGCACACTGTTTATACCGAAGATATACCTCTTTGACGTGAGAGCCGTGCTTACTGTTCATCAGGGGATTCGAGAGATGTCCCGGGTCTGTCCAGAATCAGGGGACAACAGCCCCCTGTCCATCTGGCCGTTACGTGTTTTCCATCGTACAGGTCGGGCTCCGTCGCCAGGACTGAACTTCAATAAAAAATGTCTATTGGGCCAGTGAGTAATCTATTTGTTCGTAAGGCCAAGTGTAATTCCGGTCGCCCAGCTCAAACATATTCATCGATTTCCTGTC'/>

    <sequence taxon='43' value='TAGTCCTTCTGTTTGTGGTTTCAAAGGCCGTACAGGTAAGAGGAACGAGTCCCCAACCAAGCAGAGCTCTATCCTCCACGACTCAGTACTCGAATGATCCCCGTTGTGAAGTAGGCAGAATCATGGAAAACCAGTGCTTCGCGAAGACATCGTCGCACATTGGTCCGACCGTCGGCATATCGGCTTAGTATCCTTGCTCATTAGTTAAGGGGGGCCGGGTTACATTGCGGCACCCTCTAACTTCATCTCGGAGGTCTTTCGAATGACAGATCTACTTGCACGAGTTCGCTCGAACCTGTATGTTAACCCTAGACTTGACACACAGAAATGCGGGAAATATCGCAACGCAGTCTGAGTATCACGTGGAATCGCGTGGACACTTCGTTATCGATTTTATATACAACTCTAAGACGAGAGCTAGTCTCAGCCGAGGATTGATGGAGTATTTCCGCGGGTGGCTAAGGCATTTGCGAATAAGTTTTCACTCAGGGTTCGCAGGATCGTGCCCGCAGTTATATCCGAGTGTTCCACTCACCTACACCGCCTCGGATCTCTAGCTAGGGGGACAGGGAGGTTAGCTGGAAAGAGCATCAGTTCTGGTCAACCGAAGAGTGACGAACTGTGCGCCGACCCTGAAGGGGGGACCGCTCACCGTGCAATTTGAACCTGCCCACATTAGTGGGAGCCTATGCCCGTTTACTGGCAGTGAGCTGAGCATGACGAGCCAAGCCAAAACGCGGGGGTGTATACGGCCTGAAGAGTATGTCCTGTCCCTGACCTCGCACTCTCAGTGTTGTACTAACCCAGGGTCTCTAGACCAGGGTTAACTGACAGTCTCGTGATAGAGGCATTATCCGTCCACATATGTTTTTACGTTGCGAACATTCCCATCAAAGTTGATATTAAAAGTTACAAGATGTCGTGATTCGGAGAGAGGCGGAGGGAGTCTCCGTCTCGTCATTGTTCCGCTGTTCGTCTCCGCTCTCCAATGACTCAGAGCTACACATTCTACCCACGCTGCACAGGATATGTTTTTGCAGCAGTATCCTTCAACAACAGTGGACGCTTGACCCGAGAAGGCGCCCATCTTTCTCCCGTAGGTACATGAGAAAGATAAAGTTTAGTAGTATGGGATAGCCATACGTATTCACTGAGGCAGATCCGAGTGATCCCTACAGAACCACTAGCAGCTCATAACTTCCATGTTGAAAAGGGGTACAGGTAAAACTGTCCCACATTATGGTGACGTAGTAAGCACAGATGAATTACCCTGCGAGTGTTCATCTGAACTAACACCGTTGCCATTAAGCCACTACTCAACTAGACAGGCTGTTGAGCCAATGCAGTGGAGAATGCTCGTATTCTTCGGGTCCATATAAGAGTAAGCACCTCATGCTCATCGAGAAGACTCTTGGAGAACCCCCGGTCGCGAGTATGGGCTTAGGCAAAAGGGGAAGTAGGTAGGTGAGATGAATGGTTGAGGAGATGATAATGAAATTATATGGCTCGCCTTATCCTTTATGCGCGCTAGACGACGTGGTATCTACGTATGAGCGTGGCTCGAGCACCCATTACGTCGCCGAGTGCTCGTGCCATGTTATGCTGTGAGATCGAACCGTGGACGCCTGTCGTTGGAATAGAGGGCTGTTAGGCCACATCTGTGCAGTACAGCGTCCTATCTCACACCGGCCGGTAGGCCTGCGCCGTGCCCGTGGCACTTAGGCACACTGTTTATACCGAAGATATACCTCTTTGACGTGAGAGCCGTGCTTACTGTTCATCAGGGGATTCGAGAGATGTCCCGGGTCTGTCCAGAATCAGGGGACAACAGCCCCCTGTCCATCTGGCCGTTACGTGTTTTCCATCGTACAGGTCGGGCTCCGTCGCCAGGACTGAACTTCAATAAAAAATGTCTATTGGGCCAGTGAGTAATCTATTTGTTCGTAAGGCCAAGTGTAATTCCGGTCGCCCAGCTCAAACATATTCATCGATTTCCTGTC'/>

    <sequence taxon='60' value='TAGTCCTTCTGTTTGTGGTTTCAAAGGCCGTACAGGTACGAGGAACGAGTCCCCAACCAAGCAGAGCTCTATCCTCCACGACTCAGTACTCGAATGATCCCCGTTGTGAAGTAGGCAGAATCATGGAAAACCAGTGCTTCGCGAAGACATCGTCGCACATTGGTCCGACCGTCGGCATATCGGCTTAGTATCCTTGCTCATTAGTTAAGGGGGGCCGGGTTACATTGCGGCACCCTCTAACTTCATCTCGGAGGTCTTTCGAATGACAGATCTACTTGCACGAGTTCGCTCGAACCTGTATGTTAACCCTAGACTTGACACACAGAAATGCGGGAAATATCGCAACGCAGTCTGAGTATCACGTGGAATCGCGTGGACACTTCGTTATCGATTTTATATACAACTCTAAGACGAGAGCTAGTCTCAGCCGAGGATTGATGGAGTATTTCCGCGGGTGGCTAAGGCATTTGCGAATAAGTTTTCACTCAGGGTTCGCAGGATCGTGCCCGCAGTTATATCCGAGTGTTCCACTCACCTACACCGCCTCGGATCTCTAGCTAGGGGGACAGGGAGGTTAGCTGGAAAGAGCATCAGTTCTGGTCAACCGAAGAGTGACGAACTGTGCGCCGACCCTGAAGGGGGGACCGCTCACCGTGCAATTTGAACCTGCCCACATTAGTGGGAGCCTATGCCCGTTTACTGGCAGTGAGCTGAGCATGACGAGCCAAGCCAAAACGCGGGGGTGTATACGGCCTGAAGAGTATGTCCTGTCCCTGACCTCGCACTCTCAGTGTTGTACTAACCCAGGGTCTCTAGACCAGGGTTAACTGACAGTCTCGTGATAGAGGCATTATCCGTCCACATATGTTTTTACGTTGCGAACATTCCCATCAAAGTTGATATTAAAAGTTACAAGATGTCGTGATTCGGAGAGAGGCGGAGGGAGTCTCCGTCTCGTCATTGTTCCGCTGTTCGTCTCCGCTCTCCAATGACTCAGAGCTACACATTCTACCCACGCTGCACAGGATATGTTTTTGCAGCAGTATCCTTCAACAACAGTGGACGCTTGACCCGAGAAGGCGCCCATCTTTCTCCCGTAGGTACATGAGAAAGATAAAGTTTAGTAGTATGGGATAGCCATACGTATTCACTGAGGCAGATCCGAGTGATCCCTACAGAACCACTAGCAGCTCATAACTTCCATGTTGAAAAGGGGTACAGGTAAAACTGTCCCACATTATGGTGACGTAGTAAGCACAGATGAATTACCCTGCGAGTGTTCATCTGAACTAACACCGTTGCCATTAAGCCACTACTCAACTAGACAGGCTGTTGAGCCAATGCAGTGGAGAATGCTCGTATTCTTCGGGTCCATATAAGAGTAAGCACCTCATGCTCATCGAGAAGACTCTTGGAGAACCCCCGGTCGCGAGTATGGGCTTAGGCAAAAGGGGAAGTAGGTAGGTGAGATGAATGGTTGAGGAGATGATAATGAAATTATATGGCTCGCCTTATCCTTTATGCGCGCTAGACGACGTGGTATCTACGTATGAGCGTGGCTCGAGCACCCATTACGTCGCCGAGTGCTCGTGCCATGTTATGCTGTGAGATCGAACCGTGGACGCCTGTCGTTGGAATAGAGGGCTGTTAGGCCACATCTGTGCAGTACAGCGTCCTATCTCACACCGGCCGGTAGGCCTGCGCCGTGCCCGTGGCACTTAGGCACACTGTTTATACCGAAGATATACCTCTTTGACGTGAGAGCCGTGCTTACTGTTCATCAGGGGATTCGAGAGATGTCCCGGGTCTGTCCAGAATCAGGGGACAACAGCCCCCTGTCCATCTGGCCGTTACGTGTTTTCCATCGTACAGGTCGGGCTCCGTCGCCAGGACTGAACTTCAATAAAAAATGTCTATTGGGCCAGTGAGTAATCTATTTGTTCGTAAGGCCAAGTGTAATTCCGGTCGCCCAGCTCAAACATATTCATCGATTTCCTGTC'/>

    <sequence taxon='100' value='TAGTCCTTCTGTTTGTGGTTTCAAAGGCCGTACAGGTAAGAGGAACGAGTCCCCAACCACGCAGAGCTCTATCCTCCACGACTCAGTACTCGAATGATCCCCGTTGCGAAGTAGGCAGAATCATGGAAAACCAGTGCTTCGCGAAGACATCGTCGCACATTGGTCCGACCGTCGGCATATCGGCTTAGTATCCTTGCTCATTAGTTAAGGGGGGCCGGGTTACATTGCGGCACCCTCTAACTTCATCTCGGAGGTCTTTCGAATGACAGATCTACTTGCACGAGTTCGCTCGAACCTGTATGTTAACCCTAGACTTGACACACAGAAATGCGGGAAATATCGCAACGCAGTCTGAGTATCACGTCGAATCGCGTGGACACTTCGTTATCGATTTTATATACAACCCTAAGATGAGAGCTAGTCTCAGCCGAGGATTGATGGAGTATTTCCGCGGGTGGCTAAGGCATTTGCGAATAAGCTTTCACTCAGGGTTCGCAGGATCGTGCCCGCAGTTATATCCGAGTGTTCCACTCACCTACACCGCCTCGGATCTCTAGCTAGGGGGACTGGGAGGTTAGCTGGAAAGAGCATCAGTTCTGGTCAACCGAAGAGTGACGAACTGTGCGCCGACCCTGAAGGGGGGACCGCTCACCGTGCAATTTGAACCTGCCCACATTAGTGGGAGCCTATGCCCGTTTACTGGCAGTGAGCTGAGCATGACAAGCCAAGCCAAAACGCGGGGGCGTATACGGCCTGAAGAGTATGTCCTGTCCCTGACCTCGCACTCTCGGTGTTGTACTAACCCAGGGTCTCTAGACCAGGGTTAACTGACAGTCTCGTGATAGAGGCATTATCCGTCCACATATGTTTTTACGTTTCGAAAATTCCCATCAAAGTTGATATTAAAAGTTACAAGATGTCGTGATTCGGAGAGAGGCGGAGGGAGTCTCCGTCTCGTCATTGTTCCGCTGTTCGTCTCCGCTCTCCAATGACTCAGAGCTACACATTCTACCCACGCTGCACAGGATATGTTTTTGCAGCAGTATCCTTCAACAACAGTGGACGCTTGACCCGAGAAGGCGCCCATCTTTCTCCCGTAGGTACATGAGAAAGATAAAGCTTAGTAGTATGGGATAGCCATACGTATTCACTGAGGCAGATCCGAGTGATCCCTACAGAACCACTAGCAGCTCATAACTTCCATGTTGAAAAGGGGTACAGGTAAAACTGTCCCACATTATGGTGACGTAGTAAGCACAGATGAATTACCCTGCGAGTGTTCATCTGAACTAACACCGTTGCCATTAAGCCACTACTCAACTAGACAGGCTGTTGAGCCAATGCAGTGGAGAATGCTCGTATTCTTCGGGTCCATATAAGAGTAAGCACCTCATGCTCATCGAGAAGACTCTTGGAGAACCCCCGGTCGCGAGTATGGGCTTAGACAAAAGGGGAAGTAGGTAGGTGAGATGAATGGTTGAGGAGATGATAATGAAATTATATGGCTCGCCTTATCCTTTATGCGCGCTAGACGACGTGGTATCTACGTATGAGCGTGGCTCGAGCACCCATTACGTCGCCGAATGCTCGTGCCATGTTTTGCTGTGAGATCGAACCGTGGACGCCTGTCGTTGGAATAGAGGGCTGTTAGGCCACATCTGTGCAGTACAGCGTCCTATCTCACACCGGCCGGTAGGCCTGCGCCGTGCCCGTGGCACTTAGGCACACTGTTTATACCGAAGATATACCTCTTTGACGTGAGAGCCGTGCTTACTGTTCATCAGGGGATTCGAGAGATGTCCCGGGTCTGTCCAGAATCAGGGGACAACAGCCCCCTGTCCATCTGGCCGTTACGTGTTTTCCATCGTACAGGTCGGGCTCCGTCGCCAGGACTGAACTTCAATAAAAAATGTCTATTGGGCCAGTGAGTAATCTATTTGTTCGTAAAGCCAAGTGTAATTCCGGTCGCCCAGCTCAAACATATTCATCGATTTCCTGTC'/>

    <sequence taxon='101' value='TAGTCCTTCTGTTTGTGGTTTCAAAGGCCGTACAGGTAAGAGGAACGAGTCCCCAACCAAGCAGAGCTCTATCCTCCACGACTCAGTACTCGAATGATCCCCGTTGTGAAGTAGGCAGAATCATGGAAAACCAGTGCTTCGCGAAGACATCGTCGCACATTGGTCCGACCGTCGGCATATCGGCTTAGTATCCTTGCTCATTAGTTAAGGGGGGCCGGGTTACATTGCGGCACCCTCTAACTTCATCTCGGAGGTCTTTCGAATGACAGATCTACTTGCACGAGTTCGCTCGAACCTGTATGTTAACCCTAGACTTGACACACAGAAATGCGGGAAATATCGCAACGCAGTCTGAGTATCACGTCGAATCGCGTGGACACTTCGTTATCGATTTTATATACAACCCTAAGATGAGAGCTAGTCTCAGCCGAGGATTGATGGAGTATTTCCGCGGGTGGCTAAGGCATTTGCGAATAAGCTTTCACTCAGGGTTCGCAGGATCGTGCCCGCAGTTATATCCGAGTGTTCCACTCACCTACACCGCCTCGGATCTCTAGCTAGGGGGACTGGGAGGTTAGCTGGAAAGAGCATCAGTTCTGGTCAACCGAAGAGTGACGAACTGTGCGCCGACCCTGAAGGGGGGACCGCTCACCGTGCAATTTGAACCTGCCCACATTAGTGGGAGCCTATGCCCGTTTACTGGCAGTGAGCTGAGCATGACAAGCCAAGCCAAAACGCGGGGGTGTATACGGCCTGAAGAGTATGTCCTGTCCCTGACCTCGCACTCTCAGTGTTGTACTAACCCAGGGTCTCTAGACCAGGGTTAACTGACAGTCTCGTGATAGAGGCATTATCCGTCCACATATGTTTTTACGTTTCGAAAATTCCCATCAAAGTTGATATTAAAAGTTACAAGATGTCGTGATTCGGAGAGAGGCGGAGGGAGTCTCCGTCTCGTCATTGTTCCGCTGTTCGTCTCCGCTCTCCAATGACTCAGAGCTACACATTCTACCCACGCTGCACAGGATATGTTTTTGCAGCAGTATCCTTCAACAACAGTGGACGCTTGACCCGAGAAGGCGCCCATCTTTCTCCCGTAGGTACATGAGAAAGATAAAGCTTAGTAGTATGGGATAGCCATACGTATTCACTGAGGCAGATCCGAGTGATCCCTACAGAACCACTAGCAGCTCATAACTTCCATGTTGAAAAGGGGTACAGGTAAAACTGTCCCACATTATGGTGACGTAGTAAGCACAGATGAATTACCCTGCGAGTGTTCATCTGAACTAACACCGTTGCCATTAAGCCACTACTCAACTAGACAGGCTGTTGAGCCAATGCAGTGGAGAATGCTCGTATTCTTCGGGTCCATATAAGAGTAAGCACCTCATGCTCATCGAGAAGACTCTTGGAGAACCCCCGGTCGCGAGTATGGGCTTAGGCAAAAGGGGAAGTAGGTAGGTGAGATGAATGGTTGAGGAGATGATAATGAAATTATATGGCTCGCCTTATCCTTTATGCGCGCTAGACGACGTGGTATCTACGTATGAGCGTGGCTCGAGCACCCATTACGTCGCCGAATGCTCGTGCCATGTTTTGCTGTGAGATCGAACCGTGGACGCCTGTCGTTGGAATAGAGGGCTGTTAGGCCACATCTGTGCAGTACAGCGTCCTATCTCACACCGGCCGGTAGGCCTGCGCCGTGCCCGTGGCACTTAGGCACACTGTTTATACCGAAGATATACCTCTTTGACGTGAGAGCCGTGCTTACTGTTCATCAGGGGATTCGAGAGATGTCCCGGGTCTGTCCAGAATCAGGGGACAACAGCCCCCTGTCCATCTGGCCGTTACGTGTTTTCCATCGTACAGGTCGGGCTCCGTCGCCAGGACTGAACTTCAATAAAAAATGTCTATTGGGCCAGTGAGTAATCTATTTGTTCGTAAGGCCAAGTGTAATTCCGGTCGCCCAGCTCAAACATATTCATCGATTTCCTGTC'/>

    <sequence taxon='164' value='TAGTCCTTCTGTTTGTGGTTTCAAAGGCCGTACAGGTAAGAGGAACGAGTCCCCAACCAAGCAGAGCTCTATCCTCCACGACTCAGTACTCGAATGATCCCCGTTGTGAAGTAGGCAGAATCATGGAAAACCAGTGCTTCGCGAAGACATCGTCGCACATTGGTCCGACCGTCGGCATATCGGCTTAGTATCCTTGCTCATTAGTTAAGGGGGGCCGGGTTACATTGCGGCACCCTCTAACTTCATCTCGGAGGTCTTTCGAATGACAGATCTACTTGCACGAGTTCGCTCGAACCTGTATGTTAACCCTAGACTTGACACACAGAAATGCGGGAAATATCGCAACGCAGTCTGAGTATCACGTCGAATCGCGTGGACACTTCGTTATCGATTTTATATACAACCCTAAGATGAGAGCTAGTCTCAGCCGTGGATTGATGGAGTATTTCCGCGGGTGGCTAAGGCATTTGCGAATAAGCTTTCACTCAGGGTTCGCAGGATCGTGCCCGCAGTTATATCCAAGTGTTCCACTCACCTACACCGCCTCGGATCTCTAGCTAGGGGGATTGGGAGGTTAGCTGGAAAGAGCATCAGTTCTGGTCAACCGAAGAGTGACGAACTGTGCGCCGACCCTGAAGGGGGGACCGCTCACCGTGCAATTTGGACCTGCCCACATTAGTGGGAGCCTATGCCCGTTTACTGGCAGTGAGCTGAGCATGACAAGCCAAGCCAAAACGCGGGGGTGTATACGGCCTGAAGAGTATGGCCTGTCCCTGACCTCGCACTCTCAGTGTTGTACTAACCCAGGGTCTCTAGACCAAGGTTAACTGACAGTCTCGTGATAGAGGCATTATCCGTCCACATACGTTTTTACGTTTCGAAAATTCCCATCAAAGTTGATATTAAAAGTTACAAGATGTCGTGATTCGGAGAGAGGCGGAGGGAGTCTCCGTTTCGTCATTGTTCCGCTGTTCGTCTCCGCTCTCCAATGACTCAGAGCTACACATTCTACCCACGCTGCACAGGATATGTTTTTGCAGCAGTATCCTTCAACAACAGTGGACGCTTGACCCGAGAAGGCGCCCATCTTTCTCCCGTAGGTACATGAGAAAGATAAAGCTTAGTAGTATGGGATAGCCATACGTATTCACTGAGGCAGATCCGAGTGATCCCTACAGAACCACTAGCAGCTCATAACTTCCATGTTGAAAAGGGGTACAGGTAAAACTGTCCCACATTATGGTGACGTAGTAAGCACAGATGAATTACCCTGCGAGTGTTCATCTGAACTAACACCGTTGCCATTAAGCCGCTACTCAACTAGACAGGCTGTTGAGCCAATGCAGTGGAGAATGCTCGTATTCTTCGGGTCCATATAAGAGTAAGCACCTCATGCTCATCGAGAAGACTCTTGGAGCACCCCCGGCCGCGAGTGTGGGCCTAGGCAAAAGGGGAAGTAGGTAGGTGAGATGAATGGTTGAGGAGATGATAATGAAATTATATGGCTCGCCTTATCCTTTATGCGCGCTAGACGACGTGGTATCTACGTATGAGCGTGGCTCGAGCACCCATTACGTCGCCGAATGCTCGTGCCATGTTTTGCTGTGAGATCGAACCGTGGACGCCTGTCGTTGGAATAGAGGGCTGTTAGGCCACATCTGTGCAGTACAGCGTCCTATCTCACACCGGCCGGTAGGCCTGCGCCGTGCCCGTGGCACTTAGGCACACTGTTTATACCGAAGATATACCTCTTTGACGTGAGAGCCGTGCTTACTGTTCATCAGGGGCTTCGAGAGATGTCTCGGGTCTGTCCAGAATCAGGGGACAACAGCCCCCTGTCCATCTGGCCGTTACGTGTTTTCCATCGTACAGGTCGGGCTCCGTCGCCAGGACTGAACTTCAATAAAAAATGTCTATTGGGCCAGTGAGTAATCTATTTGTTCGTAAGGCCAAGTGTAATTCCGGTCGCCCAGCTCAAACATATTCATCGATTTCCTGTC'/>

    <sequence taxon='105' value='TAGTCCTTCTGTTTGTGGTTTCAAAGGCCGTACAGGTAAGAGGAACGAGTCCCCAACCATGCGGAGCTCTATCCTCCACGACTCAGTACTCGAATGATCCCCGTTGTGAAGTAGGCAGAATCATGGAAAACCAGTGCTTCGCGAAGACATCGTCGCACATTGGTCCGACCGTCGGCATATCGGCTGAGTATCCTTGCTCATTAGTTAAGGGGGGCCGGGTTACATTGCGGCACCCTCTAACTTCATCTCGGAGGTCTTTCGAATGACAGATCTACTTGCACGAGTTCGCTCGAACCTGTATGTTAACCCTAGACTTGACACACAGAAATGCGGGAAATATCGCAACGCAGTCTGAGTATCACGTCGAATCGCGTGGACACTTCGTTATCGATTTTATATACAACCCTAAGATGAGAGCTAGTCTCAGCCGAGGATTGATGGAGTATTTCCGCGGGTGGCTAAGGCATTTGCGAATAAGCTTTCACTCAGGGTTCGCAGGATCGTGCCCGCAGTTATATCCGAGTGTTCCACTCACCTACACCGCCTCGGATCTCTAGCTAGGGGGACTGGGAGGTTAGCTGGAAAGAGCATCAGTTCTGGTCAACCGAAGAGTGACGAACTGTGCGCCGACCCTGAAGGGGGGACCGCTCACCGTGCAATTTGAACCTGCCCACATTAGTGGGAGCCTATGCCCGTTTACTGGCAGTGAGCTGAGCATGACAAGCCAAGCCAAAACGCGGGGGTGTATACGGCCTGAAGAGTATGTCCTGTCCCTGACCTCGCACTCTCAGTGTTGTACTAACCCAGGGTCTCTAGACCAGGGTTAACTGACAGTCTCGTGATAGAGGCATTATCCGTCCACATATGTTTTTACGTTTCGAACATTCCCATCAAAGTTGATATTAAAAGTTACAAGATGTCGTGATTCGGAGAGAGGCGGAGGGAGTCTCCGTCTTGTCATTGTTCCGCTGCTCGTCTCCGCTCTCCAATGACTCAGAGCTACACATTCTACCCACGCTGCACAGGATATGTTTTTGCAGCAGTATCCTTCAACAACAGTGGACGCTTGACCCGAGAAGGCGCCCATCTTTCTCCCGTAGGTACATGAGAAAGATAAAGTTTAGTAGTATGGGATAGCCATACGTATTCACTGAGGCAGATCCGAGTGATCCCTACAGAACCACTAGCAGCTCATAACTTCCATGTTGAAAAGGGGTACAGGTAAAACTGTCCCACATTATGGTGACGTAGTAAGCACAGATGAATTACCCTGCGAGTGTTCATCTGAACTAACACCGTTGCCATTAAGCCACTACTCAACTAGACAGGCTGTTGAGCCAATGCAGTGGAGAATGCTCGTATTCTTCGGGTCCATATAAGAGTAAGCACCTCATGCTCATCGAGAAGACTCTTGGAGAACCCCCGGTCGCGAGTATGGGCTTAGGCAAAAGGGGAAGTAGGTAGGTGGGATGAATGGTTGAGGAGATGATAATGAAATTATATGGCTCGCCTTATCCTTTATGCGCGCTAGACGACGTGGTATCTACGTATGAGCGTGGCTCGAGCACCCATTACGTCGCCGAATGCTCGTGCCATGTTATGCTGTGAGATCGAACCGTGGACGCCTGTCGTTGGAATAGAGGGCTGTTAGGCCACATCTGTGCAGTACAGCGTCCTATCTCACACCGGCCGGTAGGCCTGCGCCGTGCCCGTGGCACTTAGGCACACTGTTTATACCGAAGATATACCTCTTTGACGTGAGAGCCGTGCTTACTGTTCATCAGGGGATTCGAGAGATGTCCCGGGTCTGTCCAGAATCAGGGGACAACAGCCCCCTGTCCATCTGGCCGTTACGTGTTTTCCATCGTACAGGTCGGGCTCCGTCGCCAGGATTGAACTTCAATAAAAAATGTCTATTGGGCCAGTGAGTAATCTATTTGTTCGTAAGGCCAAGTGTAATTCCGGTCGCCCAGCTCAAACATATTCATCGATTTCCTGTC'/>

    <sequence taxon='174' value='TAGTCCTTCTGTTTGTGGTTTCAAAGGCCGTACAGGTAAGAGGAACGAGTCCCCAACCATGCGGAGCTCTATCCTCCACGACTCAGTACTCGAATGATCCCCGTTGTGAAGTAGGCAGAATCATGGAAAACCAGTGCTTCGCGAAGACATCGTCGCACATTGGTCCGACCGTCGGCATATCGGCTGAGTATCCTTGCTCATTAGTTAAGGGGGGCCGGGTTACATTGCGGCACCCTCTAACTTCATCTCGGAGGTCTTTCGAATGACAGATCTACTTGCACGAGTTCGCTCGAACCTGTATGTTAACCCTAGACTTGACACACAGAAATGCGGGAAATATCGCAACGCAGTCTGAGTATCACGTCGAATCGCGTGGACACTTCGTTATCGATTTTATATACAACCCTAAGATGAGAGCTAGTCTCAGCCGAGGATTGATGGAGTATTTCCGCGGGTGGCTAAGGCATTTGCGAATAAGCTTTCACTCAGGGTTTTCAGGATCGTGCCCGCAGTTATATCCGAGTGTTCCACTCACCTACACCGCCTCGGATCTCTAGCTAGGGGGACTGGGAGGTTAGCTGGAAAGAGCATCAGTTCTGGTCAACCGAAGAGTGACGAACTGTGCGCCGACCCTGAAGGGGGGACCGCTCACCGTGCAATTTGAACCTGCCCACATTAGTGGGAGCCTATGCCCGTTTACTGGCAGTGAGCTGAGCATGACAAGCCAAGCCAAAACGCGGGGGTGCATACGGCCTGAAGAGTATGTCCTGTCCCTGACCTCGCACTCTCAGTGTTGTACTAACCCAGGGTCTCTAGACCAGGGTTAACTGACAGTCTCGTGATAGAGGCATTATCCGTCCACATATGTTTTTACGTTTCGAACATTCCCATCAAAGTTGATATTAAAAGTTACAAGATGTCGTGATTCGGAGAGAGGCGGAGGGAGTCTCCGTCTTGTCATTGTTCCGCTGCTCGTCTCCGCTCTCCAATGACTCAGAGCTACACATTCTACCCACGCTGCACAGGATATGTTTTTGCAGCAGTATCCTTCAACAACAGTGGACGCTTGACCCGAGAAGGCGCCCATCTTTCTCCCGTAGGTACATGAGAAAGATAAAGTTTAGTAGTATGGGATAGCCATACGTATTCACTGAGGCAGATCCGAGTGATCCCTACAGAACCACTAGCAGCTCATAACTTCCATGTTGAAAAGGGGTACAGGTAAAACTGTCCCACATTATGGTGACGTAGTAAGCACAGATGAATTACCCTGCGAGTGTTCATCTGAACTAACAACGTTGCCATTAAGCCACTACTCAACTAGACAGGCTGTTGAGCCAATGCAGTGGAGAATGCTCGTATTCTTCGGGTCCATATAAGAGTAAGCACCTCATGCTCATCGAGAAGACTCTTGGAGAACCCCCGGTCGCGAGTATGGGCTTAGGCAAAAGGGGAAGTAGGTAGGTGGGATGAATGGTTGAGGAGATGATAATGAAATTATATGGCTCGCCTTATCCTTTATGCGCGCTAGACGACGTGGTATCTACGTATGAGCGTGGCTCGAGCACCCATTACGTCGCCGAATGCTCGTGCCATGTTATGCTGTGAGATCGAACCGTGGACGCCTGTCGTTGGAATAGAGGGCTGTTAGGCCACATCTGTGCAGTACAGCGTCCTATCTCACACCGGCCGGTAGGCCTGCGCCGTGCCCGTGGCACTTAGGCACACTGTTTATACCGAAGATATACCTCTTTGACGTGAGAGCCGTGCTTACTGTTCATCAGGGGATTCGAGAGATGTCCCGGGTCTGTCCAGAATCAGGGGACAACAGCCCCCTGTCCATCTGGCCGTTACGTGTTTTCCATCGTACAGGTCGAGCTCCGTCGCCAGGATTGAACTTCAATAAAAAATGTCTATTGGGCCAGTGAGTAATCTATTTGTTCGTAAGGCCAAGTGTAATTCCGGTCGCCCAGCTCAAACATATTCATCGATTTCCTGTC'/>

    <sequence taxon='149' value='TAGTCCTTCTGTTTGTGGTTTCAAAGGCCGTACAGGTAAGAGGAACGAGTCCCCAACCATGCAGAGCTCTATCCTCCACGACTCAGTACTCGAATGATCCCCGTTGTGAAGTAGGCAGAATCATGGAAAACCAGTGCTTCGCGAAGACATCGTCGCACATTGGTCCGACCGTCGGCATATCGGCTTAGTATCCTTGCTCATTAGTTAAGGGGGGCCGGGTTACATTGCGGCACCCTCTAACTTCATCTCGGAGGTCTTTCGAATGCCAGATCTACTTGCACGAGTTCGCTCAAACCTGTATGTTAACCCTAGACTTGACACACAGAAATGCGGGAAATATCGCAACGCAGTCTGAGTATCACGTCGAATCGCGTGGACACTTCGTTATCGATTTTATATACAACCCTAAGATGAGAGCTAGTCTCAGCCGAGGATTGATGGAGTATTTCCGCGGGTGGCTAAGGCATTTGCGAATAAGCTTTCACGCAGGGTTCGCAGGATCGTGCCCGCAGTTATATCCGAGTGTTCCACTCACCTACACCGCCTCGGATCTCTAGCTAGGGGGACTGGGAGGTTAGCTGGAAAGAGCATCAGTTCTGGTCAACCGAAGAGTGACGAACTGTGCGCCGACCCTGAAGGGGGGACCGCTCACCGTGCAATCTGAACCTGCCCACATTAGTGGGAGCCTATGCCCGTTTACTGGCAGTGAGCTGAGCATGACAAGCCAAGCCAAAACGCGGGGGTGTATACGGCCTGAAGAGTATGTCCTGTCCCTGACCTCGCACTCTCAGTGTTGTACTAACCCAGGGTCTCTAGACCAGGGTTAACTGACAGTCTCGTGATAGAGGCATTATCCGTCCACATATGTTTTTACGTTTCGAACATTCCCATCAAAGTTGATATTAAAAGTTACAAGATGTCGTGATTCGGAGAGAGGCGGAGGGAGTCTCCGTCTCGTCATTGTTCCGCTGTTCGTCTCCGCTCTCCAATGACTCAGAGCTACACATTCTACCCACGCTGCACAGGATATGTTTTTGCAGCAGTATCCTTCAACAACAGTGGACGCTTGACCCGAGAAGGCGCCCATCTTTCTCCCGTAGGTACATGAGAAAGATAAAGTTTAGTAGTATGGGATAGCCATACGTATTCACTGAGGCAGATCCGAGTGATCCCTACGGAACCACTAGCAGCTCATAACTTCCATGTTGAAAAGGGGTACAGGTAAAACTGTCCCACATTATGGTGACGTAGTAAGCACAGATGAATTACCCTGCGAGTGTTCATCTGAACTAACACCGTTGCCATTAAGCCACTACTCAACTCGACAGGCTGTTGAGCCAATGCAGTGGAGAATGCTCGTATTCTTCGGGTCCATATAAGAGTAAGCACCTCATGCTCATCGAGAAGACTCTTGGAGAACCCCCGGTCGCGAGTATGGGCTTAGGCAAAAGGGGAAGTAGGTAGGTGAGATGAATGGTTGAGGAGATGATAATGAAATTATATGGCTCGCCTTATCCTTTATGCGCGCTAGACGACGTGGTATCTACGTATGAGCGTGGCTCGAGCACCCATTACGTCGCCGAATGCTCGTGCCATGTTATGCTGTGAGATCGAACCGTGGACGCCTGTCGTTGGAATAGAGGGCTGTTAGGCCACATCTGTGCAGTACAGCGTCCTATCTCACACCGGCCGGTAGGCCTGCGCCCTGCCCGTGGCACTTAGGCACACTGTTTATACCGAAGATATACCTCTTTGACGTGAGAGCCGTGCTTACTGTTCATCAGGGGATTCGAGAGATGTCCCGGGTCTGTCCAGAATCAGGGGACAACAGCCCCCTGTCCATCTGGCCGTTACGTGTTTTCCATCGTACAGGTCGGGCTCCGTCGCCAGGATTGAACTTCAATAAAAAATGTCTATTGGGCCAGTGAGTAATTTATTTGTTCGTAAGGCCAAGTGTAATTCCGGTCGCCCAGCTCAAACATATTCATCGATTTCCTGTC'/>

    <sequence taxon='155' value='TAGTCCTTCTGTTTGTGGTTTCAAAGGCCGTACAGGTAAGAGGAACGAGTCCCCAACCATGCAGAGCTCTATCCTCCACGACTCAGTACTCGAATGATCCCCGTTGTGAAGTAGGCAGAATCATGGAAAACCAGTGCTTCGCGAAGACATCGTCGCACATTGGTCCGACCGTCGGCATATCGGCTTAGTATCCTTGCTCATTAGTTAAGGGGGGCCGGGTTACATTGCGGCACCCTCTAACTTCATCTCGGAGGTCTTTCGAATGACAGATCTACTTGCACGAGTTCGCTCAAACCTGTATGTTAACCCTAGACTTGACACACAGAAATGCGGGAAATATCGCAACGCAGTCTGAGTATCACGTCGAATCGCGTGGACACTTCGTTATCGATTTTATATACAACCCTAAGATGAGAGCTAGTCTCAGCCGAGGATTGATGGAGTATTTCCGCGGGTGGCTAAGGCATTTGCGAATAAGCTTTCACTCAGGGTTCGCAGGATCGTGCCCGCAGTTATATCCGAGTGTTCCACTCACCTACACCGCCTCGGATCTCTAGCTAGGGGGACTGGGAGGTTAGCTGGAAAGAGCATCAGTTCTGGTCAACCGAAGAGTGACGAACTGTGCGCCGACCCTGAAGGGGGGACCGCTCACCGTGCAATTTGAACCTGCCCACATTAGTGGGAGCCTATGCCCGTTTACTGGCAGTGAGCTGAGCATGACAAGCCAAGCCAAAACGCGGGGGTGTATACGGCCTGAAGAGTATGTCCTGTCCCTGACCTCGCACTCTCAGTGTTGTACTAACCCAGGGTCTCTAGACCAGGGTTAACTGACAGTCTCGTGATAGAGGCATTATCCGTCCACATATGTTTTTACGTTTCGAACATTCCCATCAAAGTTGATATTAAAAGTTACAAGATGTCGTGATTCGGAGAGAGGCGGAGGGAGTCTCCGTCTCGTCATTGTTCCGCTGTTCGTCTCCGCTCTCCAATGACTCAGAGCTACACATTCTACCCACGCTGCACAGGATATGTTTTTGCAGCAGTATCCTTCAACAACAGTGGACGCTTGACCCGAGAAGGCGCCCATCTTTCTCCCGTAGGTACATGAGAAAGATAAAGTTTAGTAGTATGGGATAGCCATACGTATTCACTGAGGCAGATCCGAGTGATCCCTACGGAACCACTAGCAGCTCATAACTTCCATGTTGAAAAGGGGTACAGGTAAAACTGTCCCACATTATGGTGACGTAGTAAGCACAGATGAATTACCCTGCGAGTGTTCATCTGAACTAACACCGTTGCCATTAAGCCACTACTCAACTAGACAGGCTGTTGAGCCAATGCAGTGGAGAATGCTCGTATTCTTCGGGTCCATATAAGAGTAAGCACCTCATGCTCATCGAGAAGACTCTTGGAGAACCCCCGGTCGCGAGTATGGGCTTAGGCAAAAGGGGAAGTAGGTAGGTGAGATGAATGGTTGAGGAGATGATAATGAAATTATATGGCTCGCCTTATCCTTTATGCGCGCTAGACGACGTGGTATCTACGTATGAGCGTGGCTCGAGCACCCATTACGTCGCCGAATGCTCGTGCCATGTTATGCTGTGAGATCGAACCGTGGACGCCTGTCGTTGGAATAGAGGGCTGTTAGGCCACATCTGTGCAGTACAGCGTCCTATCTCACACCGGCCGGTGGGCCTGCGCCCTGCCCGTGGCACTTAGGCACACTGTTTATACCGAAGATATACCTCTTTGACGTGAGAGCCGTGCTTACTGTTCATCAGGGGATTCGAGAGATGTCCCGGGTCTGTCTAGAATCAGGGGACAACAGCCCCCTGTCCATCTGGCCGTTACGTGTTTTCCATCGTACAGGTCGGGCTCCGTCGCCAGGATTGAACTTCAATAAAAAATGTCTATTGGGCCAGTGAGTAATTTATTTGTTCGTAAGGCCAAGTGTAATTCCGGTCGCCCAGCTCAAACATATTCATCGATTTCCTGTC'/>

    <sequence taxon='171' value='TAGTCCTTCTGTTTGTGGTTTCAAAGGCCGTACAGGTAAGAGGAACGAGTCCCCAACCAAGCAGAGCTCTATCCTCCACGACTCAGTACTCGAATGATCCCCGTTGTGAAGTAGGCAGAATCATGGAAAACCAGTGCTTCGCGAAGACATCGTCGCACATTGGTCCGACCGTCGGCATATCGGCTTAGTATCCTTGCTCATTAGTTAAGGGGGGCCGGATTACATTGCGGCACCCTCTAACTTCATCTCGGAGGTCCTTCGAATGACAGATCTACTTGCACGAGTTCGCTCGAACCTGTATGTTAACCCTAGACTTGACACACAGAAATGCGGGAAATATCGCAACGCAGTCTGAGTATCACGTCGAATCGCGTGGACACTTCGTTATCGATTTTATATACAACCCTAAGATGAGAGCTAGTCTCAGCCGAGGATTGATGGAGTATTTCCGCGGGTGGCTAAGGCATTTGCGAATAAGCTTTCACTCAGGGTTCGCAGGATCGTGCCCGCAGTTATATCCGAGTGTTCCACTCACCTACACCGCCTCGGATCTCTAGCTAGGGGGACTGGGAGGTTAGCTGGAAAGAGCATCAGTTCTGGTCAACCGAAGAGTGACGAACTGTGCGCCGACCCTGAAGGGGGGACCGCTCACCGTGCAATTTGAACCTGCCCACATTAGTGGGAGCCTATGCCCGTTTACTGGCAGTGAGCTGAGCATGACAAGCCAAGCCAAAACGCGGGGGTGTATACGGCCTGAAGAGTATGTCCTGTCCCTGACCTCGCACTCTCAGTGTTGTACTAACCCAGGGTCTCTAGACCAGGGTTAACTGACAGTTTCGTGATAGAGGCATTATCCGTCCACATATGTTTTTACATTTCGAACATTCCCATCAAAGTTGATATTAAAAGTTACAAGATGTCGTGATTCGGAGAGAGGCGGAGGGAGTCTCCGTCTCGTCATTGTTCCGCTGTTCGTCTCCGCTCTCCAATGACTCAGAGCTACACATTCTACCCACGCTGCACAGGATATGTTTTTGCAGCAGTATCCTTCAACAACAGTGGACGCTTGACCCGAGAAGGCGCCCATCTTTCTCCCGTAGGTACATGAGAAAGATAAAGTTTAGTAGTATGGGATAGCCATACGTATTCACTGAGGCAGATCCGAGTGATCCCTACAGAACCACCAGCAGCTCATAACTTCCATGTTGAAAAGGGGTACAGGTAAAACTGTCCCACATTATGGTGACGTAGTAAGCACAGATGAATTACCCTGCGAGTGTTCATCTGAACTAACGCCGTTGCCATTAAGCCACTACTCAACTAGACAGGCTGTTGAGCCAATGCAGTGGAGAATGCTCGTATTCTTCGGGTCCATATAAGAGTAAGCACCTCATGCTCATCGAGAAGACTCTTGGAGAACCCCCGGTCGCGAGTATGGGCTTAGGCAAAAGGGGAAGTAGGTAGGTGAGATGAATGGTTGAGGAGATGATAATGAAATTATATGGCTCGCCTTATCCTTTATGCGCGCTAGACGACGTGGTATCTACGTATGAGCGTGGCTCGAGCACCCATTACGTCGCCGAATGCTCGTGCCATGTTATGCTGTGAGATCGAACCGTGGACGCCTGTCGTTGGAATAGAGGGCTGTTAGGCCACATCTGTGCAGTACAGCGTCCTATCTCACACCGGCCGGTAGGCCTGCGCCGTGCCCGTGGCACTTAGGCACACTGTTTATACCGAAGATATACCTCTTTGACGTGAGAGCCGTGCTTACTGTTCATCAGGGGATTCGAGAGATGTCCCGGGTCTGTCCAGAATCAGGGGACAACAGCCCCCTGTCCATCTGGCCGTTACGTGTTTTCCATCGTACAGGTCGGGCTCCGTCGCCAGGACTGAACTTCAATAAAAAATGTCTATTGGGCCAGTGAGTAATCTATTTGTTCGTAAGGCCAAGTGTTATTCCGGTCGCCCAGCTCAAACATATTCATCGATTTCCTGTC'/>

    <sequence taxon='46' value='TAGTCCTTCTGTTTGTGGTTTCAAAGGCCGTACAGGTAAGAGGAGCGAGTCCCCAACCAAGCAGAGCTCTATCCTCTACGACTCAGTACTCGAATGATCCCCGTTGTGAAGTAGGCAGAATCATGGAAAACCAGTGCTTCGCGAAGACATCGTCGCACATTGGTCCGACCGTCGGCATATCGGCTTAGTATCCTTGCTCATTAGTTAAGGGGGGCCGGGTTACATTGCGGCACCCTCTAACTTCATCTCGGAGGTCTTTCGAATGACAGATCTACTTGCACGAGTTCGCTCGAACCTGTATGTTAACCCTAGACTTGACACACAGAAATGCGGGAAATATCGCAACGCAGTCTGAGTATCACGTGGAATCGCGTGGACACTTCGTTATCGATTTTATATACAACTCTAAGACGAGAGCTAGTCTCAACCGAGGATTGATGGAGTATTTCCGCGGGTGGCTAAGGCATTTGCGAATAAGTTTTCACTCAGGGTTTGCAGGATCGTGCCCGCAGTTATATCAGAGTGTTCCACTCACCTACACCGCCTCGGATCTCTAGCTAGGGGGACATGGAGGTTAGCTGGAAAGAGCATCAGTTCTGGTCAACCGAAGAGTGACGAACTGTGCGCCGACCCTGAAGGGGGGACCGCTCACCGTGCAATTTGAACCTGCCTACATTAGTGGGAGCCTATGCCCGTTTACTGGCAGTGAGCTGAGCATGACGAGCCAAGCCAAAACGCGGGGGTGTATACGGCCTGAAGAGTATGTCCTGTCCCTGACCTCGCACTCTCAGTGTTGTACTAACCCAGGGTCTCTAGACCAGGGTTAACTGACAGTCTCGTGATAGAGGCATTATCCGTCCACATATGTTTTTACGTTGCGAACATTCCCATCAAAGTTGATATTAAAAGTTACAAGATGTCGTGATTCGGAGAGAGACGGAGGGAGTCTCCGTCTCGTCATTGTTCCGCTGTTCGTCTCCGCTCTCCAATGACTCAGAGCTACACATTCTACCCACGCTGCACAGGATATGTTTTTGCAGCAGTATCCTTCAACAACAGTGGACGCTTGACCCGAGAAGGCGCCCATCTTTCTCCCGTAGGTACATGAGAAAGATAATGTTTAGTAGTATGGGATAGCCATACGTATTCACTGAGGCAGATCCGAGTGATCCCTACAGAACCACTAGCAGCTCATAACTTCCATGTTGAAAAGGGGTACAGGTAAAACTGTCCCACATTATGGTGACGTAGTAAGCACAGATGAATTACCCTGCGAGTGTTCATCTGAACTAACACCGTTGCCATTAAGCCGCTACTCAACTAGACAGGCTGTTGAGCCAATGCAGTGGAGAATGCTCGTATTCTTCGGGTCCATATAAGAGTAAGCACCTCACGCTCATCGAGAAGACTCTTGGAGAACCCCCGGTCGCGAGTATGGGCTTAGGCAAAAGGGGAAGTAGGTAGGTGAGATGAATGGTTGAGGAGATGATAATGAAATTACATGGCTCGCCTTATCCTTTATGCGCGCTAGACGACGTGGTATCTACGTATGAGCGTGGCTCGAGCACCCATTACGTCGTCGAGTGCTCGTGCCATGTTATGCTGTGAGATCGAACCGTGGACGCCTGTCGTTGGAATAGAGGGCTGTTAGGCCACATCTGTGCAGTACAGCGTCCTATCTCACACCGGCCGGTAGGCCTGCGCCGTGCCCGTGGCACTTAGGCACACTGTTTATACCGAAGATATACCTCTTTGACGTGAGAGCCGTGCTTACTGTTCATCAGGGGATTCGAGAGATGTCCCGGGTCTGTCCAGAATCAGGGGACAACAGCCCCCTGTCCATCTGGCCGTTACGTGTTTTCCATCGTACAGGTCGGGCTCCGTCGCCAGGACTGAACTTCAATAAAAAATGTCTATTGGGCCAGTGAGTAATCTATTTGTTCGTAAGGCCAAGTGTAATTCCGGTCGCCCAGCTCAAACATATTCATCGATTTCCTGTC'/>

    <sequence taxon='50' value='TAGTCCTTCTGTTTGTGGTTTCAAAGGCCGTACAGGTAAGAGGAGCGAGTCCCCAACCAAGCAGAGCTCTATCCTCTACGACTCAGTACTCGAATGATCCCCGTTGTGAAGTAGGCAGAATCATGGAAAACCAGTGCTTCGCGAAGACATCGTCGCACATTGGTCCGACCGTCGGCATATCGGCTTAGTATCCTTGCTCATTAGTTAAGGGGGGCCGGGTTACATTGCGGCACCCTCTAACTTCATCTCGGAGGTCTTTCGAATGACAGATCTACTTGCACGAGTTCGCTCGAACCTGTATGTTAACCCTAGACTTGACACACAGAAATGGGGGAAATATCGCAACGCAGTCTGAGTATCACGTGGAATCGCGTGGACACTTCGTTATCGATTTTATATACAACTCTAAGACGAGAGCTAGTCTCAGCCGAGGATTGATGGAGTATTTCCGCGGGTGGCTAAGGCATTTGCGAATAAGTTTTCACTCAGGGTTTGCAGGATCGTGCCCGCAGTTATATCAGAGTGTTCCACTCACCTACACCGCCTCGGATCTCTAGCTAGGGGGACAGGGAGGTTAGCTGGAAAGAGCATCAGTTCTGGTCAACCGAAGAGTGACGAACTGTGCGCCGACCCTGAAGGGGGGACCGCTCACCGTGCAATTTGAACCTGCCTACATTAGTGGGAGCCTATGCCCGTTTACTGGCAGTGAGCTGAGCATGACGAGCCAAGCCAAAACGCGGGGGTGTATACGGCCTGAAGAGTATGTCCTGTCCCTGACCTCGCACTCTCAGTGTTGTACTAACCCAGGGTCTCTAGACCAGGGTTAACTGACAGTCTCGTGATAGAGGCATTATCCGTCCACATATGTTTTCACGTTGCGAACATTCCCATCAAAGTTGATATTAAAAGTTACAAGATGTCGTGATTCGGCGAGAGACGGAGGGAGTCTCCGTCTCGTCATTGTTCCGCTGTTCGTCTCCGCTCTCCAATGACTCAGAGCTACACATTCTACCCACGCTGCACAGGATATGTTTTTGCAGCAGTATCCTTCAACAACAGTGGACGCTTGACCCGAGAAGGCGCCCATCTTTCTCCCGTAGGTACATGAGAAAGATAAAGTTTAGTAGTATGGGATAGCCATACGTATTCACTGAGGCAGATCCGAGTGATCCCTACAGAACCACTAGCAGCTCATAACTTCCATGTTGAAAAGGGGTACAGGTAAAACTGTCCCACATTATGGTGACGTAGTAAGCACAGATGAATTACCCTGCGAGTGTTCATCTGAACTAACACCGTTGCCATTAAGCCGCTACTCAACTAGACAGGCTGTTGAGCCAATGCAGTGGAGAATGCTCGTATTCTTCGGGTCCATATAAGAGTAAGCACCTCACGCTCATCGAGAAGACTCTTGGAGAACCCCCGGTCGCGAGTATGGGCTTAGGCAAAAGGGGAAGTAGGTAGGTGAGATGAATGGTTGAGGAGATGATAATGAAATTACATGGCTCGCCTTATCCTTTATGCGCGCTAGACGACGTGGTATCTACGTATGAGCGTGGCTCGAGCACCCATTACGTCGTCGAGTGCTCGTGCCATGTTATGCTGTGAGATCGAACCGTGGACGCCTGTCGTTGGAATAGAGGGCTGTTAGGCCACATCTGTGCAGTACAGCGTCCTATCTCACACCGGCCGGTAGGCCTGCGCCGTGCCCGTGGCACTTAGGCACACTGTTTATACCGAAGATATACCTCTTTGACGTGAGAGCCGTGCTTACTGTTCATCAGGGGATTCGAGAGATGTCCCGGGTCTGTCCAGAATCAGGGGACAACAGCCCCCTGTCCATCTGGCCGTTACGTGTTTTCCATCGTACAGGTCGGGCTCCGTCGCCAGGACTGAACTTCAATAAAAAATGTCTATTGGGCCAGTGAGTAATCTATTTGTTCGTAAGGCCAAGTGTAATTCCGGTCGCCCAGCTCAAACATATTCATCGATTTCCTGTC'/>

    <sequence taxon='56' value='TAGTCCTTCTGTTTGTGGTTTCAAAGGCCGTACAGGTAAGAGGAGCGAGTCCCCAACCAAGCAGAGCTCTATCCTCTACGACTCAGTACTCGAATGATCCCCGTTGTGAAGTAGGCAGAATCATGGAACACCAGTGCTTCGCGAAGACATCGTCGCACATTGGTCCGACCGTCGGCATATCGGCTTAGTATCCTTGCTCATTAGTTAAGGGGGGCCGGGTTACATTGCGGCACCCTCTAACTTCATCTCGGAGGTCTTTCGAATGACAGATCTACTTGCACGAGTTCGCCCGAACCTGTATGTTAACCCTAGACTTGACACACAGAAATGGGGGAAATATCGCAACGCAGTCTGAGTATCACGTGGAATCGCGTGGACATTTCGTTATCGATTTTATATACAACTCTAAGACGAGAGCTAGTCTCAGCCGAGGATTGATGGAGTATTTCCGCGGGTGGCTAAAGCATTTGCGAATAAGTTTCCACTCAGGGTTTGCAGGATCGTGCCCGCAGTTATATCAGAGTGTTCCACTCACCTACACCGCCTCGGATCTCTAGCTAGGGGGACAGGGAGGTTAGCTGGAAAGAGCATCAGTTCTGGTCAACCGAAGAGTGACGAACTGTGCGCCGACCCTGAAGGGGGGACCGCTCACCGTGCAATTTGAACCTGCCTACATTAGTGGGAGCCTATGCCCGTTTACTGGCAGTGAGCTGAGCATGACGAGCCAAGCCAAAACGCGGGGGTGTATACGGCCTGAAGAGTATGTCCTGTCCCTGACCTCGCACTCTCAGTGTTGTACTAACCCAGGGTCTCTAGACCAGGGTTAACTGACAGTCTCGTGATAGAGGCATTATCCGTCCACATATGTTTTCACGTTGCGAACATTCCCATCAAAGTTGATATTAAAAGTTACAAGATGTCGTGATTCGGCGAGAGACGGAGGGAGTCTCCGTCTCGTCATTGTTCCGCTGTTCGTCTCCGCTCTCCAATGACTCAGAGCTACGCATTCTACCCACGCTGCACAGGATATGTTTTTGCAGCAGTATCCTTCAACAACAGTGGACGCTTGACCCGAGAAGGCGCCCATCTTTCTCCCGTAGGTACATGAGAAAGATAAAGTTTAGTAGTATGGGATAGCCATACGTATTCACTGAGGCAGATCCGAGTAATCCCTACAGAACCACTAGCAACTCATAACTTCCATGTTGAAAAGGGGTACCGGTAAAACTGTCCCACATTATGGTGACGTAGTAAGCACAGATGAATTACCCTGCGAGTGTTCATCTGAACTAACACCGTTGCCATTAAGCCGCTACTCAACTAGACAGGCTGTTGAGCCAATGCAGTGGAGAATGCTCGTATTCTTCGGATCCATATAAGAGTAAGCACCTCACGCTCATCGAGAAGACTCTTGGAGAACCCCCGGTCGCGAGTATGGGCTTAGGCAAAAGGGGAAGTAGGTAGGTGAGATGAATGGTTGAGGAGATGATAATGAAATTACATGGCTCGCCTTATCCTTTATGCGCGCTAGACGACGTGGTATCTACGTATGAGCGTGGCTCGAGCACCCATTACGTCGTCGAGTGCTCGTGCCATGTTATGCTGTGAGATCGAGCCGTGGACGCCTGTCGTTGGAATAGAGGGCTGTTAGGCCACATCTGTGCAGTACAGCGTCCTATCTCACACCGGCCGGTAGGCCTGCGCCGTGCCCGTGGCACTTAGGCACACTGTTTATACCGAAGATATACCTCTTTGACGTGAGAGCCGTGCTTACTGTTCATCAGGGGATTCGAGAGATGTCCCGGGTCTGTCCAGAATCAGGGGACAACAGCCCCCTGTCCATCTGGCCGTTACGTGTTTTCCATCGTACAGGTCGGGCTCCGTCGCCAGGACTGAACTTCAATAAAAAATGTCTATTGGGCCAGTGAGCAATCTATTTGTTCGTAAGGCCAAGTGTAATTCCGGTCGCCCAGCTCAAACATATTCATCGATTTCCTGTC'/>

    <sequence taxon='51' value='TAGTCCTTCTGTTTGTGGTTTCAAAGGCCGTACAGGTAAGAGGAGCGAGTCCCCAACCAAGCAGAGCTCTATCCTCTACGACTCAGTACTCGAATGATCCCCGTTGTGAAGTAGGCAGAATCATGGAAAACCAGTGCTTCGCGAAGACATCGTCGCACATTGGTCCGACCGTCGGCATATCGGCTTAGTATCCTTGCCCATTAGTTAAGGGGGGCCGGGTTACATTGCGGCACCCTCTAACTTCATCTCGGAGGTCTTTCGAATGACAGATCTACTTGCACGAGTTCGCTCGAACCTGTATGTTAACCCTAGACTTGACACACAGAAATGCGGGAAATATCGCAACGCAGTCTGAGTATCACGTGGAATCGCGTGGACACTTCGTTATCGATTTTATATACAACTCTAAGACGAGAGCTAGTCTCAGCCGAGGATTGATGGAGTATTTCCGCGGCTGGCTAAGGCATTTGCGAATAAGTTTTCACTCAGGGTTTGCAGGATCGTGCCCGCAGTTATATCAGAGTGTTCCACTCACCTACACCGCCTCGGATCTCTAGCTAGGGGGACAGGGAGGTTAGCTGGAAAGAGCATCAGTTCTGGTCAACCGAAGAGTGACGAACTGTGCGCCGACCCTGAAGGGGGGACCGCTCACCGTGCAATTTGAACCTGCCTACATTAGTGGGAGCCTATGCCCGTTTACTGGCAGTGAGCTGAGCATGACGAGCCAAGCCAAAACGCGGGGGTGTATACGGCCTGAAGAGTATGTCCTGTCCCTGACCTCGCACTCTCAGTGTTGTACTAACCCAGGGTCTCTAGACCAGGGTTAACTGACAGTCTCGTGATAGAGGCATTATCCGTCCACATATGTTTTCACGTTGCGAACATTCCCATCAAAGTTGATATTAAAAGTTACAAGATGTCGTGATTCGGCGAGAGACGGAGGGAGTCTCCGTCTCGTCATTGTTCCGCTGTTCGTCTCCGCTCTCCAATGACTCAGAGCTACACATTCTACCCACGCTGCACAGGATATGTTTTTGCAGCAGTATCCTTCAACAACAGTGGACGCTTGACCCGAGAAGGCGCCCATCTTTCTCCCGTAGGTACATGAGAAAGATAAAGTTTAGTAGTATGGGATAGCCATACGTATTCACTGAGGCAGATCCGAGTGATCCCTACAGAACCACTAGCAGCTCATAACTTCCATGTTGAAAAGGGGTACAGGTAAAACTGTCCCACATTATGGTGACGTAGTAAGCACAGATGAATTACCCTGCGAGTGTTCATCTGAACTAACACCGTTGCCATTAAGCCGCTACTCAACTAGACAGGCTGTTGAGCCAATGCAGTGGAGAATGCTCGTATTCTTCGGGTCCATATAAGAGTAAGCACCTCACGCTCATCGAGAAGACTCTTGGAGAACCCCCGGTCGCGAGTATGGGCTTAGGCAAAAGGGGAAGTAGGTAGGTGAGATGAATGGTTGAGGAGATGATAATGAAATTACATGGCTCGCCTTATCCTTTATGCGCGCTAGACGACGTGGTATCTACGTATGAGCGTGGCTCGAGCACCCATTACGTCGTCGAGTGCTCGTGCCATGTTATGCTGTGAGATCGAACCGTGGACGCCTGTCGTTGGAATAGAGGGCTGTTAGGCCACATCTGTGCAGTACAGCGTCCTATCTCACACCGGCCGGTAGGCCTGCGCCGTGCCCGTGGCACTTAGGCACACTGTTTATACCGAAGATATACCTCTTTGACGTGAGAGCCGTGCTTACTGTTCATCAGGGGATTCGAGAGATGTCCCGGGTCTGTCCAGAATCAGGGGACAACAGCCCCCTGTCCATCTGGCCGTTACGTGTTTTCCATCGTACAGGTCGGGCTCCGTCGCCAGGACTGAACTTCAATAAAAAATGTCTATTGGGCCAGTGAGTAATCTATTTGTTCGTAAGGCCAAGTGTAATTCCGGTCGCCCAGCTCAAACATATTCATCGATTTCCTGTC'/>

    <sequence taxon='73' value='TAGTCCTTCTGTTTGTGGTTTCAAAGGCCGTACAGGTAAGAGGAGCGAGTCCCCAACCAAGCAGAGCTCTATCCTCTACGACTCAGTACTCGAATGATCCCCGTTGTGAAGTAGGCAGAATCATGGAAAACCAGTGCTACGCGAAGACATCGTTGCACATTGGTCCGACCGTCGGCATATCGGCTTAGTATCCTTGCCCATTAGTTAAGGGGGGCCGGGTTACATTGCGGCACCCTCTAACTTCATCTCGGAGGTCTTTCGAATGACAGATCTACTTGCACGAGTTCGCTCGAACCTGTATGTTAACCCTAGACTTGACACACAGAAATGCGGGAAATATCGCAACGCAGTCTGAGTATCACGTGGAATCGCGTGGACACTTCGTTATCGATTTTATATACAACTCTAAGACGAGAGCTAGTCTCAGCCGAGGATTGATGGAGTATTTCCGCGGCTGGCTAAGGCATTTGCGAATAAGTTTTCACTCAGGGTTTGCAGGATCGTGCCCGCAGTTATATCAGAGTGTTCCACTCACTTACACCGCCTCGGATCTCTAGCTAGGGGGACAGGGAGGTTAGCTGGAAAGAGCATCAGTTCTGGTCAACCGAAGAGTGACGAACTGTGCGCCGACCCTGAAGGGGGGACCGCTCACCGTGCAATTTGAACCTGCCTACATTAGTGGGAGCCTATGCCCGTTTACTGGCAGTGAGCTGAGCATGACGAACCAAGCCAAAACGCGGGGGTGTATACGGCCTGAAGAGTATGTCCTGTCCCTGACCTCGCACTCTCAGTGTTGTACTAACCCAGGGTCTCTAGACCAGGGTTAACTGACAGTCTCGTGATAGAGGCATTATCCGTCCACATATGTTTTCACGTTGCGAACATTCCCATCAAAGTTGATATTAAAAGTTACAAGATGTCGTGATTCGGCGCGAGACGGAGGGAGTCTCCGTCTCGTAATTGTTCCGCTGTTCGTCTCCGCTCTCCAATGACTCAGAGCTACACATTCTACCCACGCTGCACAGGATATGTTTCTGTAGCAGTATCCTTCAACAACAGTGGACGCTTGACCCGAGAAGGCGCCCATCTTTCTCCCGTAGGTACATGAGAAAGATAAAGTTTAGTAATATGGGATAGCCATACGTATTCACTGAGGCAGATCCGAGTGATCCCTACAGAACCACTAGCAGCTCATAACTTCCATGTTGAAAAGGGGTACAGGTAAAACTGTCCCACATTATGGTGACGTAGTAAGCACAGATGAATTACCCTGCGAATGTTCATCTGAACTAACACCGTTGCCATTAAGCCGCTACTCAACTAGACAGGCTGTTGAGCCAATGCAGTGGAGAATGCTCGTATTCTTCGGGTCCATATAAGAGTAAGCACCCCACGCTCATCGAGAAGACTCTCGGAGAACCCCCGGTCGCGAGTATGGGCTTAGGCAAAAGGGGAAGTAGGTAGGTGAGATGAATGGTTGAGGAGATGATAATGAAATTACATGGCTCGCCTTATCCTTTATGCGCGCTAGACGACGTGGTATCTACGTATGAGCGTGGCTCGAGCACCCATTACGTCGTCGAGTGCTCGTGCCATGTTATACTGTGAGATCGAACCGTGGACGCCTGTCGTTGGAATAGAGGGCTGTTAGGCCACATCTGTGCAGTACAGCGTCCTATCTCACACCGGCCGGTAGGCCTGCGCCGTGCCCGTGGCACTTAGGCACACTGTTTATACCGAAGATATACCTCTTTGACGTGAGAGCCGTGCTTACTGTTCATCAGGGGATTCGAGAGATGTCCCGGGTCTGTCCAGAATCAGGGGACAACAGCCCCCTGCCCATCTGGCCGTTACGTGTTTTCCATCGCACAGGTCGGGCTCCGTCGCCAGGACTGAACTTCAATAAAAAATGTCTATTGGGCCAGTGAGTAATCTATTTGTTCGTAAGGCCAAGTGTAATTCCGGTCGCCCAGCTCAAACATATTCATCGATTTCCTGTC'/>

    <sequence taxon='17' value='TAGTCCTTCTGTTTGTGGTTTCAAAGGCCGTACAGGTAAGGGGAACGAGTCCCCAACCAAGCAGAGCTCTATCCTCTACGACTCAGTACTCGAATGATCCCCGTTGTGAAGTAGGCAGAACCATGGAAAACCAGTGCTTCGCGAAGACATCGTCGCACATTGGTCCGACCGTCGGCATATCGGCTTAGTATCCTTGCTCATTAGTTAAGGGAGGCCGGGTTACATTGCGGCACCCTCTAACTTCATCTCGGAGGTCTTTCGAATGACAGATCCACTTGCACGAGTTCGCTCGAACCTGTATGTTAACCCTAGACTTGACACACAGAAATGCGGGAAATATCGCAACGCAGTCTGAGTATCACGTGGAATCGCGTGGACACTTCGTTATCGATTTTATATACAACTCTAAGACGAGAGCTAGTCTCAGCCGAGGATTGATGGAGTATTTCCGCGGGTGGCTAAGGCATTTGCGAATAAGTTTTCACTCAGGGTTTGCAGGATCGTGCCCGCAGTTATATCCGAGTGTTCCACTCACCTACACCGCCTCGGATCTCTAGCTAGGGGGACAGGGAGGTTAGCTGGAAAGAGCATCAGTTCTGGTCAACCGAAGAGTGACGAACTGTGCGCCGACCCTGAAGGGGGGACCGCTCACCGTGCAATTTGAACCTGCCTACATTAGTGGGAGCCTATGCCCGTTTACTGGCAGTGAGCTGAGCATGACGAGCCAAGCCAAAACGCGGGGGTGTATACGGCCTGAAGAGTATGTCCTGTCCCTGACCTCGCACTCTCAGTGTTGTACTAACCCAGGGTCTCTAGACCAGGGTTAACTGACAGTCTCGTGATAGAGGCATTATCCGTCCACATACGTTTTTACGTTGCGAACATTTCCATCAAAGTTGATATTAAAAGTTACAAGATGTCGTGATTCGGAGAGAGGCGGAGGGAGTCTCCGTCTCGTCACTGTTCCGCTGTTCGTCTCCGCTCTCCAATGACTCAGAGCTACACATTCTACCCACGCTGCATAGGATATGTTTTTGCAGCAGTATCCTTCAACAACAGTGGACGCTTGACCCGAGAAGGCGCCCATCTTTCTCCCGTAGGTACATGAGAAAGATAAAGTTTAGTAGTATGGGATAGCCATACGTATTCACTGAGGCAGATCCGAGTGATGCCTACAGAACCACTAGCAGCTCATAACTTCCATGTTGAAAAGGGGTACAGGTAAAACTGTCCCACATTATGGTGACGTAGTAAGCACAGATGAATTACCCTGCGAGTGTTCATCTGAACTAACACCGTTGCCATTAAGCCACTACTCAACTAGACAGGCTGTTGAGCCAATGCAGTGGAGAATGCTCGTATTCTTCGGGTCCATATAAGAGTAAGCACCTCATGCTCATCGAGAAGACTCTTGGAGAACCCCCGGTCGCGAGTATGGGCTTAGGCAAAAGGGGAAGTAGGTAGGTGAGATGAATGGTTGAGGAGATGATAATGAAGTTATATGGCTCACCTTATCCTTTATGCGCGCTAGACGACGTGGTATCTACGTATGAGCGTGGCTCGAGCACCCATTACGTCGTCGAGTGCTCGTGCCATGTTATGCTGTGAGATCGAACCGTGGACGCCTGTCGTTGGAATAGAGGACTGTTAGGCCACATCTGTGCAGTACAGCGTCCTATCTCACACCGACCGGTAGGCCTGCGCCGTGCCCGTGGCACTTAGGCACACTGTTTATACCGAAGATATACCTCTTTGACGTGAGAGCCGTGCTTACTGTTCATCAGGGGATTCGAGAGATGTCCCGGGTCTGTCCAGAATCAGGGGACAACAGCCCCCTGTCCATCTGGCCGTTACGTGTTTTCCATCGTACAGGTCGGGCTCCGTCGCCAGGACTGAACTTCAATAAAAAATGTCTATTGGGCCAGTGAGTAATCTATTTGTTCGTAAGGCCAAGTGTAATTCCGGTCGCCCAGCTCAAACATATTCATCGATTTCCTGTC'/>

    <sequence taxon='18' value='TAGTCCTTCTGTTTGTGGTTTCAAAGGCCGTACAGGTAAGGGGAACGAGTCCCCAACCAAGCAGAGCTCTATCCTCTACGACTCAGTACTCGAATGATCCCCGTTGTGAAGTAGGCAGAACCATGGAAAACCAGTGCTTCGCGAAGACATCGTCGCACATTGGTCCGACCGTCGGCATATCGGCTTAGTATCCTTGCTCATTAGTTAAGGGAGGCCGGGTTACATTGCGGCACCCTCTAACTTCATCTCGGAGGTCTTTCGAATGACAGATCCACTTGCACGAGTTCGCTCGAACCTGTATGTTAACCCTAGACTTGACACACAGAAATGCGGGAAATATCGCAACGCAGTCTGAGTATCACGTGGAATCGCGTGGACACTTCGTTATCGATTTTATATACAACTCTAAGACGAGAGCTAGTCTCAGCCGAGGATTGATGGAGTATTTCCGCGGGTGGCTAAGGCATTTGCGAATAAGTTTTCACTCAGGGTTTGCAGGATCGTGCCCGCAGTTATATCCGAGTGTTCCACTCACCTACACCGCCTCGGATCTCTAGCTAGGGGGACAGGGAGGTTAGCTGGAAAGAGCATCAGTTCTGGTCAACCGAAGAGTGACGAACTGTGCGCCGACCCTGAAGGGGGGACCGCTCACCGTGCAATTTGAACCTGCCTACATTAGTGGGAGCCTATGCCCGTTTACTGGCAGTGAGCTGAGCATGACGAGCCAAGCCAAAACGCGGGGGTGTATACGGCCTGAAGAGTATGTCCTGTCCCTGACCTCGCACTCTCAGTGTTGTACTAACCCAGGGTCTCTAGACCAGGGTTAACTGAGAGTCTCGTGATAGAGGCATTATCCGTCCACATACGTTTTTACGTTGCGAACATTTCCATCAAAGTTGATATTAAAAGTTACAAGATGTCGTGATTCGGAGAGAGGCGGAGGGAGTCTCCGTCTCGTCACTGTTCCGCTGTTCGTCTCCGCTCTCCAATGACTCAGAGCTACACATTCTACCCACGCTGCACAGGATATGTTTTTGCAGCAGTATCCTTCAACAACAGTGGACGCTTGACCCGAGAAGGCGCCCATCTTTCTCCCGTAGGTACATGAGAAAGATAAAGTTTAGTAGTATGGGATAGCCATACGTATTCACTGAGGCAGATCCGAGTGATGCCTACAGAACCACTAGCAGCTCATAACTTCCATGTTGAAAAGGGGTACAGGTAAAACTGTCCCACATTATGGTGACGTAGTAAGCACAGATGAATTACCCTGCGAGTGTTCATCTGAACTAACACCGTTGCCATTAAGCCACTACTCAACTAGACAGGCTGTTGAGCCAATGCAGTGGAGAATGCTCGTATTCTTCGGGTCCATATAAGAGTAAGCACCTCATGCTCATCGAGAAGACTCTTGGAGAACCCCCGGTCGCGAGTATGGGCTTAGGCAAAAGGGGAAGTAGGTAGGTGAGATGAATGGTTGAGGAGATGATAATGAAGTTATATGGCTCACCTTATCCTTTATGCGCGCTAGACGACGTGGTATCTACGTATGAGCGTGGCTCGAGCACCCATTACGTCGTCGAGTGCTCGTGCCATGTCATGCTGTGAGATCGAACCGTGGACGCCTGTCGTTGGAATAGAGGACTGTTAGGCCACATCTGTGCAGTACAGCGTCCTATCTCACACCGACCGGTAGGCCTGCGCCGTGCCCGTGGCACTTAGGCACACTGTTTATACCGAAGATATACCTCTTTGACGTGAGAGCCGTGCTTACTGTTCATCAGGGGATTCGAGAGATGTCCCGGGTCTGTCCAGAATCAGGGGACAACAGCCCCCTGTCCATCTGGCCGTTACGTGTTTTCCATCGTACAGGTCGGGCTCCGTCGCCAGGACTGAACTTCAATAAAAAATGTCTATTGGGCCAGTGAGTAATCTATTTGTTCGTAAGGCCAAGTGTAATTCCGGTCGCCCAGCTCAAACATATTCATCGATTTCCTGTC'/>

    <sequence taxon='34' value='TAGTCCTTCTGTTTGTGGTTTCAAAGGCCGTACAGGTAAGGGGAACGAGACCCCAACCAAGCGGAGCTCTATCCTCTACGACTCAGTACTCGAATGATCCCCGTTGTGAAGTAGGCAGAACCATGGAAAACCAGTGCTTCGCGCAGACATCGTCGCACATTGGTTCGACCGTCGGCATATCGGCTTAGTATCCTTGCTCATTAGTTAAGGGAGGCCGGGTTACATTCCGGCACCCTCTAACTTCATCTCGGAGGTCTTTCGAATGACAGATCCACTTGCACGAGTTCGCTCGAACCTGTATGTTAACCCTAGACTTGACACACAGAAATGCGGGAAATATCGCAACGCAGTCTGAGTATCACGTGGAATCGCGTGGACACTTCGTTATCGATTTTATATACAACTCTAAGACGAGAGCTAGTCTCAGCCGAGGATTGATGGAGTATTTCCGCGGGTGGCTAAGGCATTGGCGAATAAGTTTTCACTCAGGGTTTGCAGGATCGTGCCCGCAGTTATATCCGAGTGTTCCACTCACCTACACCGCCTCGGATCTCTAGCTAGGGGGACAGGGAGGTTAGCTGGAAAGAGAATCAGTTCTGGTCAACCGAAGAGTGACGAACTGTGCGCCGACCCTGAAGGGGGGACCGCTCACCGTGCAATTTGAACCTGCCTACATTAGTGGGAGCCTATGCCCGTTTACTGGCAGTGAGCTGAGCACGACGAGCCAAGCCAAAACGCGGGGGTGTATACGGCCTGAAGAGTATGTCCTGTCCCTGACCTCGCACTCTCAGTGTTGTACTAACCCAGGGTCTCTAGACCAGGGTTAACTGAGAGTCTCGTGATAGAGGCATTATCCGTCCACATACGTTTTTACGTTGCGAACATTTCCATCAAAGTTGATATTAAAAGTTACAAGATGTCGTGATTCGGAGAGAGGCGGAGGGAGTCTCCGTCTCGTCACTGTTCCGCTGTTCGTCTCCGCTCTCCAATGACTCAGAGCTACACATTCTACCCACGCTGCACAGGATATGTTTTTGCAGCAGTATCCTTCAACAACAGTGGACGCTTGACCCGAGAAGGCGCCCATCTTTCTCCCGTAGGTACATGAGAAAGATAAAGTTTAGTAGTATGGGATAGCCATACGTATTCACTGAGGCAGATCCGAGTGATGCCTACAGAACCACTAGCAGCTCATAACTTCCATGTTGAAAAGGGGTACAGGTAAAACTGTCCCACATTATGGTGACGTAGTAAGCACAGATGAATTACCCTGCGAGTGTTCATCTGAACTAACACCGTTGCCATTAAGCCACTACTCAACTAGACAGGCTGTTGAGTCAATGCAGTGGAGAATGCTCGTATTCTTCGGGTCCATATAAGAGTAAGCACCTCATGCTCATCGAGAAGACTCTTGGAGGACCCCCGGTCGCGAGTATGGGCTTAGGCAAAAGGGGAAGTAGGTAGGTGAGATGAATGGTTGAGGAGATGATAATGAAGTTATATGGCTCACCTTATCCTTTATGCGCGCTAGACGACGTGGTATCTACGTATGAGCGTGGCTCGAGCACCCATTACGTCGTCGAGTGCTCGTGCCATGTCATGCTGTGAGATCGAACCGTGGACGCCTGTCGTTGGAATAGAGGACTGTTAGGCCACATCTGTGCAGTACAGCGTCCTATCTCACACCGACCGGTAGGCCTGCGCCGTGCCCGTGGCACTTAGGCACACTGTTTATACCGAAGATATACCTCTTTGACGTGAGAGCCGTGCTTACTGTTCATCAGGGGATTCGAGAGATGTCCCGGGTCTGTCCAGAATCAGGGGACAACAGCCCCCTGTCCATCTGGCCGTTACGTGTTTTCCATCGTACAGGTCGGGCTCCGTCGCCAGGACTGAACTTCAATAAAAAATGTCTATTGGGCCAGTGAGTAATCTATTTGTTCGTAAGGCCAAGTGTAATTCCGGTCGCCCAGCTCAAACATATTCATCGATTTCCTGTC'/>

    <sequence taxon='19' value='TAGTCCTTCTGTTTGTGGTTTCAAAGGCCGTACAGGTAAGGGGAACGAGTCCCCAACCAAGCAGAGCTCTATCCTCTACGACTCAGTACTCGAATGATCCCCGTTGTGAAGTAGGCAGAACCATGGAAAACCGGTGCTTCGCGAAGACATCGTCGCACATTGGTCCGACCGTCGGCATATCGGCTTAGTATCCTTGCTCATTAGTTAAGGGAGGCCGGGTTACATTGCGGCACCCTCTACCTTCATCTCGGAGGTCTTTCGAATGACAGATCCACTTGCACGAGTTCGCTCGAACCTGTATGTTAACCCTAGACTTGACACACAGAAATGCGGGAAATATCGCAACGCAGTCTGAGTATCACGTGGAATCGCGTGGACACTTCGTTATCGATTTTATATACAACTCTAAGACGAGAGCTAGTCTCAGCCGAGGATTGATGGAGTATTTCCGCGGGTGGCTAAGGCATCTGCGAATAAGTTTTCACTCAGGGTTTGCAGGATCGTGCCCGCAGTTATATCCGAGTGTTCCACTCACCTACACCGTCTCGGATCTCTAGCTAGGGGGACAGGGAGGTTAACTGGAAAGAGCATCAGTTCTGGTCAACCGAAGAGTGACGAACTGTGCGCCGACCCTGAAGGGGGGACCGCTCACCGTGCAATTTGAACCTGCCTACATTAGTGGGAGCCTATGCCCGTTTACTGGCAGTGAGCTGAGCATGACGAGCCAAGCCAAAACGCGGGGGTGTATACGGCCTGAAGAGTATGTCCTGTCCCTGACCTCGCACTCTCAGTGTTGTACTAACCCAGGGTCTCTAGACCAGGGTTAACTGACAGTCTCGTGATAGAGGCATTATCCGTCCACATACGTTTTTACGTTGCGAACATTTCCATCAAAGTTGATATTAAAAGTTACAAGATGTCGTGATTCGGAGAGAGGCGGAGGGAGTCTCCGTCTCGTCACTGTTCCGCTGTTCGTCTCCGCTCTCCAATGACTCAGAGCTACACATTCTACCCACGCTGCACAGGATATGTTTTTGCAGCAGTATCCTTCAACAACAGTGGACGCTTGACCCGAGAAGGCGCCCATCTTTCTCCCGTAGGTACATGAGAAAGATAAAGTTTAGTAGTATGGGATAGCCATACGTATTCACTGAGGCAGATCCGAGTGATGCCTACAGAACCACTAGCAGCTCATAACTTCCATGTTGAAAAGGGGTACAGGTAAAACTGTCCCACATTATGGTGACGTAGTAAGCACAGATGAATTACCCTGCGAGTGTTCATCTGAACTAACACTGTTGCCATTAAGCCACTACTCAACTAGACAGGCTGTTGAGCCAATGCAGTGGAGAATGCTCGTATTCTTCGGGTCCATATAAGAGTAAGCACCTCATGCTCATCGAGAAGACTCTTGGAGAACCCCCGGTCGCGAGTATGGGCTTAGGCAAAAGGGGAAGTAGGTAGGTGAGATGAATGGTTGAGGAGATGATAATGAAGTTATATGGCTCACCTTATCCTTTATGCGCGCTAGACGACGTGGTATCTACGTATGAGCGTGGCTCGAGCACCCATTACGTCGTCGAGTGCTCGTGCCATGTTATGCTGTGAGATCGAACCGTGGACGCCTGTCGTTGGAATAGAGGACTGTTAGGCCACATCTGTGCAGTACAGCGTCCTATCTCACACCGACCGGTAGGCCTGCGCCGTGCCCGTGGCACTTAGGCACACTGTTTATACCGAAGATATACCTCTTTGACGTGAGAGCCGTGCTTACTGTTCATCAGGGGATTCGAGAGATGTCCCGGGTCTGTCCAGAATCAGGGGACAACAGCCCCCTGTCCATCTGGCCGTTACGTGTTTTCCATCGTACAGGTCGGGCTCCGTCGCCAGGACTGAACTTCAATAAAAAATGTCTATTGGGCCAGTGAGTAATCTATTTGTTCGTAAGGCCAAGTGTAATTCCGGTCGCCCAGCTCAAACATATTCATCGATTTCCTGTC'/>

    <sequence taxon='27' value='TAGTCCTTCTGTTTGTGGTTTCAAAGGCCGTACAGGTAAGGGGAACGAGTCCCCAACCAAGCAGAGCTCTATCCTCTACGACTCAGTACTCGAATGATCCCCGTTGTGAAGTAGGCAGAACCATGGAAAACCGGTGCTTCGCGAAGACATCGTCGCACATTGGTCCGACCGTCGGCATATCGGCTTAGTATCCTTGCTCATTAGTTAAGGGAGGCCGGGTTACATTGCGGCACCCTCTACCTTCATCTCGGAGGTCTTTCGAATGACAGATCCACTTGCACGAGTTCGCTCGAACCTGTATGTTAACCCTAGACTTGACACACAGAAATGCGGGAAATATCGCAACGCAGTCTGAGTATCACGTGGAATCGCGTGGACACTTCGTTATCGATTTTATATACAACTCTAAGACGAGAGCTAGTCTCAGCCGAGGATTGATGGAGTATTTCCGCGGGTGGCTAAGGCATCTGCGAATAAGTTTTCACTCAGGGTTTGCAGGATCGTGCCCGCAGTTATATCCGAGTGTTCCACTCACCTACACCGTCTCGGATCTCTAGCTAGGGGGACAGGGAGGTTAACTGGAAAGAGCATCAGTTCTGGTCAACCGAAGAGTGACGAACTGTGCGCCGACCCTGAAGGGGGGACCGCTCACCGTGCAATTTGAACCTGCCTACATTAGTGGGAGCCTATGCCCGTTTACTGGCAGTGAGCTGAGCATGACGAGCCAAGCCAAAACGCGGGGGTGTATACGGCCTGAAGAGTATGTCCTGTCCCTGACCTCGCACTCTCAGTGTTGTACTAACCCAGGGTCTCTAGACCAGGGTTAACTGACAGTCTCGTGATAGAGGCATTATCCGTCCACATACGTTTTTACGTTGCGAACATTTCCATCAAAGTTGATATTAAAAGTTACAAGATGTCGTGATTCGGAGAGAGGCGGAGGGAGTCTCCGTCTCGTCACTGTTCCGCTGTTCGTCTCCGCTCTCCAATGACTCAGAGCTACACATTCTACCCACGCTGCACAGGATATGTTTTTGCAGCAGTATCCTTCAACAACAGTGGACGCTTGACCCGAGAAGGCGCCCATCTTTCTCCCGTAGGTACATGAGAAAGATAAAGTTTAGTAGTATGGGATAGCCATACGTATTCACTGAGGCAGATCCGAGTGATGCCTACAGAACCACTAGCAGCTCATAACTTCCATGTTGAAAAGGGGTACAGGTAAAACTGTCCCACATTATGGTGACGTAGTAAGCACAGATGAATTACCCTGCGAGTGTTCATCTGAACTAACACTGTTGCCATTAAGCCACTACTCAACTAGACAGGCTGTTGAGCCAATGCAGTGGAGAATGCTCGTATTCTTCGGGTCCATATAAGAGTAAGCACCTCATGCTCATCGAGAAGACTCTTGGAGAACCCCCGGTCGCGAGTATGGGCTTAGGCAAAAGGGGAAGTAGGTAGGTGAGATGAATGGTTGAGGAGATGATAATGAAGTTATATGGCTCACCTTATCCTTTATGCGCGCTAGACGACGTGGTATCTACGTATGAGCGTGGCTCGAGCACCCATTACGTCGTCGAGTGCTCGTGCCATGTTATGCTGTGAGATCGAACCGTGGACGCCTGTCGTTGGAATAGAGGACTGTTAGGCCACATCTGTGCAGTACAGCGTCCTATCTCACACCGACCGGTAGGCCTGCGCCGTGCCCGTGGCACTTAGGCACACTGTTTATACCGAAGATATACCTCTTTGACGTGAGAGCCGTGCTTACTGTTCATCAGGGGATTCGAGAGATGTCCCGGGTCTGTCCAGAATCAGGGGACAACAGCCCCCTGTCCATCTGGCCGTTACGTGTTTTCCATCGTACAGGTCGGGCTCCGTCGCCAGGACTGAACTTCAATAAAAAATGTCTATTGGGCCAGTGAGTAATCTATTTGTTCGTAAGGCCAAGTGTAATTCCGGTCGCCCAGCTCAAACATATTCATCGATTTCCTGTC'/>

    <sequence taxon='28' value='TAGTCCTTCTGTTTGTGGTTTCAAAGGCCGTACAGGTAAGGGGAACGAGTCCCCAACCAAGCAGAGCTCTATCCTCTACGACTCAGTACTCGAATGATCCCCGTTGTGAAGTAGGCAGAACCATGGAAAACCGGTGCTTCGCGAAGACATCGTCGCACATTGGTCCGACCGTCGGCATATCGGCTTAGTATCCTTGCTCATTAGTTACGGGAGGCCGGGTTACATTGCGGCACCCTCTACCTTCATCTCGGAGGTCTTTCGAATGACAGATCCACTTGCACGAGTTCGCTCGAACCTGTATGTTAACCCTAGACTTGACACACAGAGATGCGGGAAATATCGCAACGCAGTCTGAGTATCACGTGGAACCGCGTGGACACTTCGTTATCGATTTTATATACAACTCTAAGACGAGAGCTAGTCTCAGCCGAGGATTGATGGAGTATTTCCGCGGGTGGCTAAGGCATCTGCGAATAAGTCTTCACTCAGGGTTTGCAGGATCGTGCCCGCAGTTATATCCGAGTGTTCCACTCACCTACACCGTCTCGGATCTCTAGCTAGGGGGACAGGGAGGTTAACTGGAAAGAGCATCAGTTCTGGTCAACCGAAGAGTGACGAACTGTGCGCCGACCCTGAAGGGGGGACCGCTCACCGTGCAATTTGAACCTGCCTACATTAGTGGGAGCCTATGCCCGTTTACTGGCAGTGAGCTGAGCATGACGAGCCAAGCCAAAACGCGGGGGTGTATACGGCCTGAAGAGTATGTCCTGTCCCTGACCTCGCACTCTCAGTGTTGTACTAACCCAGGGTCTCTAGACCAGGGTTAACTGACAGTCTCGTGATAGAGGCATTATCCGTCCACATACGTTTTTACGTTGCGAACATTTCCATCAAAGTTGATATTAAAAGTTACAAGATGTCGTGATTCGGAGAGAGGCGGAGGGAGTCTCCGTCTCGTCACTGTTCCGCTGTTCGTCTCCGCTCTCCAATGACTCAGAGCTACACATTCTACCCACGCTGCACAGGATATGTTTTTGCAGCAGTATCCTTCAACAACAGTGGACGCTTGACCCGAGAAGGCGCCCATCTTTCTCCCGTAGGTACATGAGAAAGATAAAGTTTAGTAGTATGGGATAGCCATACGTATTCACTGAGGCAGATCCGAGTGATGCCTACAGAACCACTAGCAGCTCATAACTTCCATGTTGAAAAGGGGTACAGGTAAAACTGTCCCACATTATGGTGACGTAGTAAGCACAGATGAATTACCCTGCGAGTGTTCATTTGAACTAACACTGTTGCCATTAAGCCACTACTCAACTAGACAGGCTGTTGAGCCAATGCAGTGGAGAATGCTCGTATTCTTCGGGTCCATATAAGAGTAAGCACCTCATGCTCATCGAGAAGACTCTTGGAGAACCCCCGGTCGCGAGTATGGGCTTAGGCAAAAGGGGAAGTAGGTAGGTGAGATGAATGGTTGAGGAGATGATAATGAAGTTATATGGCTCACCTTATCCTTTATGCGCGCTAGACGACGTGGTATCTACGTATGAGCGTGGCTCGAGCACCCATTACGTCGTCGAGTGCTCGTGCCATGTTATGCTGTGAGATCGAACCGTGGACGCCTGTCGTTGGAATAGAGGACTGTTAGGCCACATCTGTGCAGTACAGCGTCCTATCTCACACCGACCGGTGGGCCTGCGCCGTGCCCGTGGCACTTAGGCACACTGTTTATACCGAAGATATACCTCTTTGACGTGAGAGCCGTGCTTACTGTTCATCAGGGGATTCGAGAGATGTCCCGGGTCTGTCCAGAATCAGGGGACAACAGCCCCCTGTCCATCTGGCCGTTACGTGTTTTCCATCGTACAGGTCGGGCTCCGTCGCCAGGACTGAACTTCAATAAAAAATGTCTATTGGGCCAGTGAGTAATCTATTTGTTCGTAAGGCCAAGTGTAATTCCGGTCGCCCAGCTCAAACATATTCATCGATTTCCTGTC'/>

    <sequence taxon='12' value='TAGTCCTTCTGTTTGTGGTTTCAAAGGCCGTACAGGTAAGAGGAACGAGTCCCCAACCAAGCAGAGCTCTATCCTCTACGACTCAGTACTCGAATGATCCCCGTTGTGAAGTAGGCAGAATCATGGAAAACCAGTGCTTCGCGAAGACATCGTCGCACATTGGTCCGACCGTCGGCATATCAGCTTAGTACCCTTGCTCATTAGTTAAGGGAGGCCGGGTTACATTGCGGCACCCTCTAACTTCATCTCGGAGGTCTTTCGAATGACAGATCCACTTGCACGAGTTCGCTCGAACCTGTATGTTAACCCTAGACTTGACACACAGAAATGCGGGAAATATCGCAACGCAGTCTGAGTATCACGTGGAATCGCGTGGACACTTCGTTATCGATTTTATATACAACTCTAAGACGAGAGCTAGTCTCAGCCGAGGATTGATGGAGTATTTCCGCGGGTGGCTAAGGCATTTGCGAATAAGTTTTCACTCAGGGTTTGCAGGATCGTGCCCGCAGTTATATCCGAGTGTTCCACTCACCTACACCGCCTCGGATCTCTAGCTAGGGGGACAGGGAGGTTAGCTGGAAAGAGCATCAGTTCTGGTCAACCGAAGAGTGACGAACTGTGCGCCGACCCTGAAGGGGGGACCGCTCACCGTGCAATTTGAACCTGCCTACATTAGTGGGAGCCTATGCCCGTTTACTGGCAGTGAGCTGAGCATGACGAGCCAAGCCAAAACGCGGGGGTGTATACGGCCTGAAGAGTATGTCCTGTCCCTGACCTCGCACTCTCAGTGTTGTACTAACCCAGGGTCTCTAGACCAGGGTTAACTGACAGTCTCGTGATAGAGGCATTATCCGTCCACATACGTTTTTACGTTGCGAACATTTCCATCAAAGTTGATATTAAAAGTTACAAGATGTCGTGATTCGGAGAGAGGCGGAGGGAGTCTCCGTCTCGTCACTGTTCCGCTGTTCGTCTCCGCTCTCCAATGACTCAGAGCTACACATTCTACCCACGCTGCACAGGATATGTTTTTGCAGCAGTATCCTTCAACAACAGTGGACGCTTGACCCGAGAAGGCGCCCATCTTTCTCCCGTAGGTACATGAGAAAGATAAAGTTTAGTAGTATGGGATAGCCATACGTATTCACTGAGGCAGATCCGAGTGATGCCTACAGAACCACTAGCAGCTCATAACTTCCATGTTGAAAAGGGGTACAGGTAAAACTGTCCCACATTATGGCGACGTAGTAAGCACAGATGAATTACCCTGCGAGTGTTCATCTGAACTAACACCGTTGCCATTAAGCCACTACTCAACTAGACAGGCTGTTGAGCCAATGCAGTGGAGAATGCTCGTATTCTTCGGGTCCATATAAGAGTAAGCACCTCATGCTCATCGAGAAGACTCTTGGAGAACCCCCGGTCGCGAGTATGGGCTTAGGCAAAAGGGGAAGTAGGTAGGTGAGATGAATGGTTGAGGAGATGATAATGAAATTATATGGCTCACCTTATCCTTTATGCGCGCTAGACGACGTGGTATCTACGTATGAGCGTGGCTCGAGCACCCATTACGTCGTCGAGTGCTCGTGCCATGTTATGCTGTGAGATCGAACCGTGGACGCCTGTAGTTGGAATAGAGGACTGTTAGGCCACATCTGTGCAGTACAGCGTCCTATCTCACACCGACCGGTAGGCCTGCGCCGTGCCCGTGGCACTTAGGCACACTGTTTATACCGAAGATATACCTCTTTGACGTGAGAGCCGTGCTTACTGTTCATCAGGGGATTCGAGAGATGTCCCGGGTCTGTCCAGAATCAGGGGACAACAGCCCCCTGTCCATCTGGCCGTTACGTGTTTTCCATCGTACAGGTCGGGCTCCGTCGCCAGGACTGAACTTCAATAAAAAATGTCTATTGGGCCAGTGAGTAATCTATTTGTTCGTAAGGCCAAGTGTAATTCCGGTCGCCCAGCTCAAACATATTCATCGATTTCCTGTC'/>

    <sequence taxon='10' value='TAGTCCTTCTGTTTGTGGTTTCAAAGGCCGTACAGGTAAGAGGAACGAGTCCCCAACCAAGTAGAGCTCTATCCTCTACGACTCAGTACTCGAATGATCCCCGTTGTGAAGTAGGCAGAATCATGGAAAACCAGTGCTTCGCGAAGACATCGTCGCACATTGGTCCGACCGTCGGCATATCAGCTTAGTATCCTTGCTCATTAGTTAAGGGAGGCCGGGTTACATTGCGGCACCCTCTAACTTCATCTCGGAGGTCTTTCGAATGACAGATCCACTTGCACGAGTTCGCTCGAACCTGTATGTTAACCCTAGACTTGACACACAGAAATGCGGGAAATATCGCAACGCAGTCTGAGTATCACGTGGAATCACGTGGACACTTCGTTATCGATTTTATATACAACTCTAAGACGAGAGCTAGTCTCAGCCGAGGATTGATGGAGTATTTCCGCGGGTGGCTAAGGCATTTGCGAATAAGTTTTCACTCAGGGTTTGCAGGATCGTGCCCGCAGTTATATCCGAGTGTTCCACTCACCTACACCGCCTCGGATCTCTAGCTAGGGGGACAGGGAGGTTAGCTGGAAAGAGCATCAGTTCTGGTCAACCGAAGAGTGACGAACTGTGCGCCGACCCTGAAGGGGGGACCGCTCACCGTGCAATTTGAACCTGCCTACATTAGTGGGAGCCTATGCCCGTTTACTGGCAGTGAGCCGAGCATGACGAGCCAAGCCAAAACGCGGGGGTGTATACGGCCTGAAGAGTATGTCCTGTCCCTGACCTCGCACTCTCAGTGTTGTACTAACCCAGGGTCTCTAGACCAGGGTTAACTGACAGTCTCGTGATAGAGGCATTATCCGTCCACATACGTTTTTACGTTGCGAACATTTCCATCAAAGTTGATATTAAAAGTTACAAGATGTCGTGATTCGGAGAGAGGCGGAGGGAGTCTCCGTCTCGTCACTGTTCCGCTGTTCGTCTCCGCTCTCCAATGACTCAGAGCTACGCATTCTACCCACGCTGCACAGGATATGTTTTTGCAGCAGTATCCTTCAACAACAGTGGACGCTTGACCCGAGAAGGCGCCCATCTTTCTCCCGTAGGTGCATGAGAAAGATAAAGTTTAGTAGTCTGGGATAGCCATACGTATTCACTGAGGCAGATCCGAGTGATGCCTACAGAACCACTAGCAGCTCATAACTTCCATGTTGAAAAGGGGTACAGGTAAAACTGTCCCACATTATGGTGACGTAGTAAGCACAGATGAATTACCCGGCGAGTGTTCATCTGAACTAACACCGTTGCCATTAAGCCACTACTCAACTAGACAGGCTGTTGAGCCAATGCAGTGGAGAATGCTCGTATCCTTCGGGTCCATATAAGAGTAAGAACCTCATGCTCATCGAGAAGACTCTTGGAGAACCCCCGGTCGCGAGTATGGGCTTAGGCAAAAGGGGAAGTAGGTAGGTGAGATGAATGGTTGAGGAGATGATAATGAAATTATATGGCTCACCTTATCCTTTATGCGCGCTAGACGACGTGGTATCTACGTATGAGCGTGGCTCGAGCACCCATTACGTCGTCGAGTGCTCGTGCCATGTTATGCTGTGAGATCGAACCGTGGACGCCTGTCGTTGGAATAGAGGACTGTTAGGCCACATCTGTGCAGTACAGCGTCCTATCTCACACCGACCGGTAGGCCTGCGCCGTGCCCGTGGCACTTAGGCACACTGTTTATACCGAAGATATACCTCTTTGACGTGAGAGCCGTGCTTACTGTTCATCAGGGGATTCGAGAGATGTCCCGGGTCTGTCCAGAATCAGGGGACAACAGCCCCCTGTCCATCTGGCCGTTACGTGTTTTCCATCGTACAGGTCGGGCTCCGTCGCCAGGACTGAACTTCAATAAAAAATGTCTATTGGGCCAGTGAGTAATCTATTTGTTCGTAAGGCCAAGCGTAATTCCGGTCGCCCAGCTCAAACATATTCAGCGATTTCCTGTC'/>

    <sequence taxon='13' value='TAGTCCTTCTGTTTGTGGTTTCAAAGGCCGTACAGGTAAGAGGAACGAGTCCCCAACCAAGTAGAGCTCTATCCTCTACGACTCAGTACTCGAATGATCCCCGTTGTGAAGTAGGCAGAATCATGGAAAACCAGTGCTTCGCGAAGACATCGTCGCACATTGGTCCGACCGTCGGCATATCAGCTTAGTATCCTTGCTCATTAGTTAAGGGAGGCCGGGTTACATTGCGGCACCCTCTAACTTCATCTCGGAGGTCTTTCGAATGACAGATCCACTTGCACGAGTTCGCTCGAACCTGTATGTTAACCCTAGACTTGACACACAGAAATGCGGGAAATATCGCAACGCAGTCTGAGTATCACGTGGAATCACGTGGACACTTCGTTATCGATTTTATATACAACTCTAAGACGAGAGCTAGTCTCAGCCGAGGATTGATGGAGTATTTCCGCGGGTGGCTAAGGCATTTGCGAATAAGTTTTCACTCAGGGTTTGCAGGATCGTGCCCGCAGTTATATCCGAGTGTTCCACTCACCTACACCGCCTCGGATCTCTAGCTAGGGGGACAGGGAGGTTAGCTGGAAAGAGCATCAGTTCTGGTCAACCGAAGAGTGACGAACTGTGCGCCGACCCTGAAGGGGGGACCGCTCACCGTGCAATTTGAACCTGCCTACATTAGTGGGAGCCTATGCCCGTTTACTGGCAGTGAGCCGAGCATGACGAGCCAAGCCAAAACGCGGGGGTGTATACGGCCTGAAGAGTATGTCCTGTCCCTGACCTCGCACTCTCAGTGTTGTACTAACCCAGGGTCTCTAGACCAGGGTTAACTGACAGTCTCGTGATAGAGGCATTATCCGTCCACATACGTTTTTACGTTGCGAACATTTCCATCAAAGTTGATATTAAAAGTTACAAGATGTCGTGATTCGGAGAGAGGCGGAGGGAGTCTCCGTCTCGTCACTGTTCCGCTGTTCGTCTCCGCTCTCCAATGACTCAGAGCTACGCATTCTACCCACGCTGCACAGGATATGTTTTTGCAGCAGTATCCCTCAACAACAGTGGACGCTTGACCCGAGAAGGCGCCCATCTTTCTCCCGTAGGTGCATGAGAAAGATAAAGTTTAGTAGTCTGGGATAGCCATACGTATTCACTGAGGCAGATCCGAGTGATGCCTACAGAACCACTAGCAGCTCATAACTTCCATGTTGAAAAGGGGTACAGGTAAAACTGTCCCACATTATGGTGACGTAGTAAGCACCGATGAATTACCCGGCGAGTGTTCATCTGAACTAACACCGTTGCCATTAAGCCACTACTCAACTAGACAGGCTGTTGAGCCAATGCAGTGGAGAATGCTCGTATCCTTCGGGTCCATATAAGAGTAAGAACCTCATGCTCATCGAGAAGACTCTTGGAGAACCCCCGGTCGCGAGTATGGGCTTAGGCAAAAGGAGAAGTAGGTAGGTGAGATGAATGGTTGAGGAGATGATAATGAAATTATATGGCTCACCTTATCCTTTATGCGCGCTAGACGACGTGGTATCTACGTATGAGCGTGGCTCGAGCACCCATTACGTCGTCGAGTGCTCGTGCCATGTTATGCTGTGAGATCGAACCGTGGACGCCTGTCGTTGGAATAGAGGACTGTTAGGCCACATCTGTGCAGTACAGCGTCCTATCTCACACCGACCGGTAGGCCTGCGCCGTGCCCGTGGCACTTAGGCACACTGTTTATACCGAAGATATACCTCTTTGACGTGAGAGCCGTGCTTACTGTTCATCAGGGGATTCGAGAGATGTCCCAGGTCTGTCCAGAATCAGGGGACAACAGCCCCCTGTCCATCTGGCCGTTACGTGTTTTCCATCGTACAGGTCGGGCTCCGTCGCCAGGACTGAACTTCAATAAAAAATGTCTATTGGGCCAGTGAGTAATCTATTTGTTCGTAAGGCCAAGCGTAATTCCGGTCGCCCAGCTCAAACATATTCAGCGATTTCCTGTC'/>

    <sequence taxon='23' value='TAGTCCTTCTGTTTGTGGTTTCAAAGGCCGTACAGGTAAGAGGAACGAGTCCCCAACCAAGTAGAGCTCTATCCTCTACGACTCAGTACTCGAATGATCCCCGTTGTGAAGTAGGCAGAATCATGGAAAACCAGTGCTTCGCGAAGACATCGTCGCCCATTGGTCCGACCGTCGGCATATCAGCTTAGTATCCTTGCTCATTAGTTAAGGGAGGCCGGGTTACATTGCGGCACCCTCTAACTTCATCTCGGAGGTCTTTCGAATGACAGATCCACTTGCACGAGTTCGCTCGAACCTGTATGTTAACCCTAGACTTGACACACAGAAATGCGGGAAATATCGCAACGCAGTCTGAGTATCACGTGGAATCACGTGGACACTTCGTTATCGATTTTATATACAACTCTAAGACGAGAGCTAGTCTCAGCCGAGGATTGATGGAGTATTTCCGCGGGTGGCTAAGGCATTTGCGAATAAGTTTTCACTCAGGGTTTGCAGGATCGTGCCCGCAGTTATATCCGAGTGTTCCACTCACCTACACCGCCTCGGATCTCTAGCTAGGGGGACAGGGAGGTTAGCTGGAAAGAGCATCAGTTCTGGTCAACCGAAGAGTGACGAACTGTGCGCCGACCCTGAAGGGGGGACCGCTCACCGTGCAATTTGAACCTGCCTACATTAGTGGGAGCCTATGCCCGTTTACTGGCAGTGAGCCGAGCATGACGAGCCAAGCCAAAACGCGGGGGTGTATACGGCCTGAAGAGTATGTCCTGTCCCTGACCTCGCACTCTCAGTGTTGTACTAACCCAGGGTCTCTAGACCAGGGTTAACTGACAGTCTCGTGATAGAGGCATTATCCGTCCACATACGTTTTTACGTTGCGAACATTTCCATCAAAGTTGATATTAAAAGTTACAAGATGTCGTGATTCGGAGAGAGGCGGAGGGAGTCTCCGTCTCGTCACTGTTCCGCTGTTCGTCTCCGCTCTCCAATGACTCAGAGCTACGCATTCTACCCACGCTGCACAAGATATGTTTTTGCAGCAGTATCCCTCAACAACAGTGGACGCTTGACCCGAGAAGGCGCCCATCTTTCTCCCGTAGGTGCATGAGAAAGATAAAGTTTAGTAGTCTGGGATAGCCATACGTATTCACTGAGGCAGATCCGAGTGATGCCTACAGAACCACTAGCAGCTCATAACTTCCATGTTGAAAAGGGGTACAGGTAAAACTGTCCCACATTATGGTGACGTAGTAAGCACCGATGAATTACCCGGCGAGTGTTCATCTGAACCAACACCGTTGCCATTAAGCCACTACTCAACTAGACAGGCTGTTGAGCCAATGCAGTGGAGAATGCTCGTATCCTTCGGGTCCATATAAGAGTAAGAACCTCATGCTCATCGAGAAGACTCTTGGAGAACCCCCGGTCGCGAGTATGGGCTTAGGCAAAAGGAGAAGTAGGTAGGTGAGATGAATGGTTGAGGAGATGATAATGAAATTATATGGCTCACCTTATCCTTTATGCGCGCTAGACGACGTGGTATCTACGTATGAGCGTGGCTCGAGCACCCATTACGTCGTCGAGTGCTCGTGCCATGTTATGCTGTGAGATCGAACCGTGGACGCCTGTCGTTGGAATAGAGGATTGTTAGGCCACATCTGTGCAGTACAGCGTCCTGTCTCACACCGACCGGTAGGCCTGCGCCGTGCCCGTGGCACTTAGGCACACTGTTTATACCGAAGATATACCTCTTTGACGTGAGAGCCGTGCTTACTGTTCATCAGGGGATTCGAGAGATGTCCCAGGTCTGTCCAGAATCAGGGGACAACAGCCCCCTGTCCATCTGGCCGTTACGTGTTTTCCATCGTACAGGTCGGGCTCCGTCGCCAGGACTGAACTTCAATAAAAAATGTCTATTGGGCCAGTGAGTAATCTATTTGTTCGTAAGGCCAAGCGTAATTCCGGTCGCCCAGCTCAAACATATTCAGCGATTTCCTGTC'/>

    <sequence taxon='37' value='TAGTCCTTCTGTTTGTGGTTTCAAAGGCCGTACAGGTAAGAGGAACGAGTCCCCAACCAAGTAGAGCTCTATCCTCTACGACTCAGTACTCGAATGATCCCCGTTGTGAAGTAGGCAGAATCATGGAAAACCAGTGCTTCGCGAAGACATCGTCGCCCATTGGTCCGACCGTCGGCATATCAGCTTAGTATCCTTGCTCATTAGTTAAGGGAGGCCGGGTTACATTGCGGCACCCTCTAATTTCATCTCGGAGGTCTTTCGAATGACAGATCCACTTGCACGAGTTCGCTCGAACCTGTATGTTAACCCTAGACTTGACACACAGAAATGCGGGAAATATCGCAACGCAGTCTGAGTATCACGTGGAATCACGTGGACACTTCGTTATCGATTTTATATACAACTCTAAGACGAGAGCTAGTCTCAGCCGAGGATTGATGGAGTATTTCCGCGGGTGGCTAAGGCATTTGCGAATAAGTTTTCACTCAGGGTTTGCAGGATCGTGCCCGCAGTTATATCCGAGTGTTCCACTCACCTACACCGCCTCGGATCTCTAGCTAGGGGGACAGGGAGGTTAGCTGGAAAGAGCATCAGTTCTGGTCAACCGAGGAGTGACGAACTGTGCGCCGACCCTGAAGGGGGGGCCGCTCCCCGTGCAATTTGAACCTGCCTACATTAGTGGGAGCCTATGCCCGTTTACTGGCAGTGAGCCGAGCATGACGAGCCAAGCCAAAACGCGGGGGTGTATACGGCCTGAAGAGTATGTCCTGTCCCTGACCTCGCACTCACAGTGTTGTACTAACCCAGGGTCTCTAGACCAGGGTTAACTGACAGTCTCGTGGTAGAGGCATTATCCGTCCACATACGTTTTTACGTTGCGAACATTTCCATCAAAGTTGATATTAAAAGTTACAAGATGTCGTGATTCGGAGAGAGGCGGAGGGAGTCTCCGTCTCGTCACTGTTCCGCTGTTCGTCTCCGCTCTCTAATGACTCAGAGCTACGCATTCTACCCACGCTGCACAAGATATGTTTTTGCAGTAGTATCCCTCAACAACAGTGGACGCTTGACCCGAGAAGGCGCCCATCTTTCTCCCGTAGGTGCATGAGAAAGATAAAGTTTAGTAGTCTGGGATAGCCATACGTATTCACTGAGGCAGATCCGAGTGATGTCTACAGAACCACTAGCAGCTCATAACTTCCATGTTGAAAAGGGGTACATGTAAAACTGTCCCACATTATGGTGACGTAGTAAGCACCGATGAATTACCCGGCGAGTGTTCATCTGAACCAACACCGTTGCCATTAAGCCACTACTCAACTAGACAGGCTGTTGAGCCAATGCAGTGGAGAATGCTCGTATCCTTCGGGTCCACATAAGAGTAAGAACCTCATGCTCATCGAGAAGACTCTTGGAGAACCCCCGGTCGCGAGTATGGGCTTAGGCAAAAGGAGAAGTAGGTAGGTGAGATGAATGGTTGAGGAGATGATAATGAAATGATATGGCTCACCTTATCCTTTATGCGCGCTAGACGACGTGGTATCTACGTATGAGCGTGGCTCGAGCACCCATTACGTCGTCGAGTGCTCGTGCCATGTTATGCTGTGAGATCGAACCGTGGACGCCTGTCGTTGGAATAGAGGATTGTTAGGCCACATCTGTGCAGTACAGCGTCCTGTCTCACACCGACCGGTAGGCCTGCGCCGTGCCCGTGGCACTTAGGCACACTGTTTATACCGAAGATATACCTCTTTGACGTGAGAGCCGTGCTTACTGTTCATCAGGGGATTCGAGAGATGTCCCAGGTCTGTCCAGAATCAGGGGACAACAGCCCCCTGTCCATCTGGCCGTTACGTGTTTTCCATCGTACAGGTCGGGCTCCGTCGCCAGGACTGAACTTCAATAAAAAATGTCTATTGGGCCAGTGAGTAATCTATTTGTTCGTAAGGCCAAGCGTAATTCCGGTCGCCCAGCTCAAACATATTCAGCGATTTCCTGTC'/>

    <sequence taxon='26' value='TAGTCCTTCTGTTTGTGGTTTCAAAGGCCGTACAGGTAAGAGGAACGAGTCCCCAACCAAGTAGAACTCTATCCTCTGCGACTCAGTACTCGAATGATCCCCGTTGTGAAGTAGGCAGAATCATGGAAAACCAGTGCTTCGCGAAGACATCGTCGCACATTGGTCCGACCGTCGGCATATCAGCTTAGTATCCTTGCTCATTAGCTAAGGGAGGCCGGGTTACATTGCGGCACCCTCTAACTTCATCTCGGAGGTCTTTCGAATGACAGATTCACTTGCACGAGTTCGCTCGAACCTGTATGTTAACCCTAGACTTGACACACAGAAATGCGGGAAATATCGCAACGCAGTCTGAGTATCACGTGGAATCACGTGGACACTTCGTTATCGATTTTATATACAACTCTAAGACGAGAGCTAGTCTCAGCCGAGGATTGATGGAGTATTTCCGCGGGTGGCTAAGGCATTTGCGAATAAGTTTTCACTCAGGGTTTGCAGGATCGTGCCCGCAGTTATATCCGAGTGTTCCACTCACCTACACCGCCTCGGATCTCTAGCTAGGGGGACAGGGAGGTTAGCTGGAAAGAGCATCAGTTCTGGTCAACCGAAGAGTGACGAACTGTGCGCCGACCCTGAAGGGGGGACCGCTCATCGTGCAATTTGAACCTGCCTACATTAGTGGGAGCCTATGCCCGTTTACTGGCAGTGAGCCGAGCATGATGAGCCAAGCCAAAACGCGGGGGTGTATACGGCCTGAAGAGTATGTCCTGTCCCTGATCTCGCACTCTCAGTGTTGTACTAACCCAGGGTCTCTAGACCAGGGTTAACTGACAGTCTCGTGATAGAGGCCTTATCCGTCCACATACGTTTTTACGTTGCGAACATTTCCATCAAAGTTGATATTAAAAGTTACAAGATGTCGTGATTCGAAGAGAGGCGGAGGCAGTCTCCGTCTCGTCACTGTTCCGCTGTTCGTCTCCGCTCTCCAATGACTCAGAGCTACGCATTCTACCCACGCTGCACAGGATATGTTTTTGCAGCAGTATCCTTCAACAACAGTGGACGCTTGACCCGAGAAGGCGCCCATCTTTCTCCCGTAGGTGCATGAGAAAGACAAAGTTTAGTAGTCTGGGATAGCCATACGTATTCACTGAGGCAGATCCGAGTGATGCCTACAGAACTACTAGCAGCTCATAACTTCCATGTTGAAAAGGGGTACAGGTAAAACTGTCCCACATTATGGTGACGTAGTAAGCACAGATGAATTACCCGGCGAGTGTTCATCTGAACTAACACCGTTGCCATTAAGCCACTACTCAACTAGACAGGCTGTTGAGCCAATGCAGTGGAGAATGCTCGTATCCTTCGGGTCCATATAAAAGTAAGAACCTCATGCTCATCGAGAAGACTCTTGGAGAACCCCCGGTCGCGGGTATGGGCTTAGGCAAAAGGGGAAGTAGGTAGGTGAGATGAATGGTTGAGGAGATGATAATGAAATTATATGGCTCACCTTATCCTTTATGCGCGCTAGACGACGTGGTATCTACGTATGAGCGTGGCTCGAGCACCCATTACGTCGTCGAGTGCTCGTGCCATGTTATGCTGTGAGATCGAACCGTGGACGCCTGTCGTTGGAATAGAGGACTGTTAGGCCACATCTGTGCAGTACAGCGTCCTATCTCACACCGGCCGGTAGGTCTGCGCCGTGCCCGTGGCACTTAGGCACACTGTTTATACCGAAGATATACCTCTTTGACGTGAGAGCCGTGCTTACTGTTCATCAGGGGATTCGAGAGATGTCCCGGGTCTGTCCAGAATCAGGGGACAACAGCCCCCTGTCCATCTGGCCGTTACGTGTTTTCCATCGTACAGGTCGGGCTCCGTCGCCAGGACTGAACTTCAATAAAAAATGTCTATTGGGCCAGTGAGTAATCTATTTGTTCGTAAGGCCAAGCGTAATTCCGGTCGCCCAGCTCAAACATATGCAGCGATTTCCCGTC'/>

    <sequence taxon='102' value='TAGTCCTTCTGTTTGTGGTTTCAAAGGCCGTACAGGTAAGAGGAACGAGTCCCCAACCAAGTAGAACTGTATCCTCTGCGACTCAGTACTCGAATGATCCCCGTTGTGAAGTAGGCAGAATCATGGAAAACCAGTGCCTCGCGAAGACGTCGTCGCACATTGGTCCGACCGTCGGCACATCAACTTAGTATCCTTGCTCATTAGCTAAGGGAGGCCGGGTTACATTGCGGCACCCTCTAACTTCATCTCGGAGGTGTTTCGAATGACAGATTCACTTGCACGAGTTCGCTCGAACCTGTATGTTAACCCTAGACTTGACACACAGAAATGCGGGAAATATCGCAACGCAGTCTGAGTATCACGTGGAATCACGTGGACACTTCGTTATCGATTTTATATACAACTCTAAGACGAGAGCTAGTCTCAGCCGAGGATTGATGGAGTATTTCCGCGGGTGGCTAAGGCATTTGCGAATAAGTTTTCACTCAGGGTTTGCAGGATCGTGCCCGCAGTTATATCCGAGTGTTCCACTCACCTACACCGCCTCGGATCTCTAGCTAAGGGGACAGGGAGGTTAGCTGGAAAGAGCATCAGTTCTGGTCAACCGAAGAGTGACGAACTGTGCGCCGACCCTGAAGGGGGGACCGCTCATCGTGCAATTTGAACCTGCTTACATTAGTAGGAGCCTATGCCCGTTTACTGGCAGTGAGCCGAGCATGATGAGCCAAGCCAAAACGCGGGGGTGTATACGGCCTGAAGAGTATGTCCTGTCCCTGATCTCGCACTCTCAGTGTTGTATTAACCCAGGGTCTCTAGACCAGGGTTAAGTGACAGTCTCGTGATAGAGGCCTTATCCGTCCACATACGTTTTTACGTTGCGAACATTTCCATCAAAGTTGATATTAAAAGTTACAAGATGTCGTGATTCGAAGAGAGGCGGAGGCAGTCTCCGTCTCGTCACTGTTCCGCTGTTCGTCTCCGCTCTCCAATGACTCAGAGCTACGCATTCTACCCACGCTGCACAGGATATGTTTTTGCAGCAGTATCCTTCAACAACAGTGGACGCTTGACCCGAGAAGGCGCCCATCTTTCTCCCGTAGGTGCATGAGAAAGACAAAGTTTAGTAGTCTGGGATAGCCATACATATTCACTGAGGCAGATCCGAGTGATGCCTACAGAACTACTAGCAGCTCATAACTTCCATGTTGAAAAGGGGTACAGGTAAAACTGTCCCACATTATGGTGACGTAGTAAGCACAGATGAATTACCCGGCGGGTGTTCATCTGAACTAACACCGTTGCCATTAAGCCACTACTCAACTAGACAGGCTGTTGAGCCAATGCAGTGGAGAATGCTCGTATCCTTCGGGTCCATATAAAAGTAAGAACCTCATGCTCATCGAGAAGACTCTTGGAGAACCCCCGGTCGCGGGTATGGGCTTAGGCAAAAGGGGAAGTAGGTAGGTGAGATGAATGGTTGAGGAGATGATAATGAAATTATATGGCTCACCTTATCCTTTATGCGCGCTAGACGACGTGGTATCTACGTATGAGCGTGGCTCGAGCACCCATTACGTCGTCGAGTGCTCGTGCCATGTTATGCTGTGAGCTCGAACCGTGGACGCCTGTCGTTGGAATAGAGGACTGTTAGGCCACATCTGTGCAGTACAGCGTCCTATCTCACACCGGCCGGTAGGTCTGCGCCGTGCCCGTGGCACTTAGGCACACTGTTTATACCGAAGATATACCTCTTTGACGTGAGAGCCGTGCTTACTGTTCATCAGGGGATTCGAGAGATGTCCCGGGTCTGTCCAGAATCAGGGGACAACAGCCCCCTGTCCATCTGGCCGTTACGTGTTTTCCATCGTACAGGTCGGGCTCCGTCGCCAGGGCTGAACTTCAATAAAAAATGTCTATTGGGCCAGTGAGTAATCTATTTGTTCGTAAGGCCAAGCGTAATTCCGGTCGCCCAGCTCAAACATATGCAGCGATTTCCCGTC'/>

    <sequence taxon='115' value='TAGTCCTTCTGTTTGTGGTTTCAAAGGCCGTACAGGTAAGAGGAACGAGTCCCCAACCAAGTAGAACTGTGTCCTCTGCGACTCAGTACTCGAATGATCCCCGTTGTGAAGTAGGCAGAATCATGGAAAACCAGTGCCTCGCGAAGACGTCGTCGCACATTGGTCCGACCGTCGGCACATCAACTTAGTATCCTTGCTCATTAGCTAAGGGAGGCCGGGTTACATTGCGGCACCCTCTAACTTCATCTCGGAGGTGTTTCGAATGACAGATTCACTTGCACGAGTTCGCTCGAACCTGTATGTTAACCCTAGACTTGACACACAGAAATGCGGGAAATATCGCCACGCAGTCTGAGTATCACGTGGAATCACGTGGACACTTCGCTATCGATTTTATATACAACTCTAAGACGAGAGCTAGTCTCAGCCGAGGATTGATGGAGTATTTCCGCGGGTGGCTAAGGCATTTGCGAATAAGTTTTCACTCAGGGTTTGCAGGATCGTGCCCGCAGTTATATCCGAGTGTTCCACTCACCTACACCGCCTCGGATCTCTAGCTAAGGGGACAGGGAGGTTAGCTGGAAAGAGCATCAGTTCTGGTCAACCGAAGAGTGACGAACTGTGCGCCGACCCTGAAGGGGGGACCGCTCGTCGTGCAATTTGAACCTGCTTACATTAGTAGGAGCCTATGCCCGTTTACTGGCAGTGAGCCGAGCATGATGAGCCAAGCCAAAACGCGGGGGTGTATACGGCCTGAAGAGTATGTCTTGTCCCTGATCTCGCACTCTCAGTGTTGTATTAACCCAGGGTCTCTAGACCAGGGTTAAGTGACAGTCTCGTGATAGAGGCCTTATCCGTCCACATACGTTTTTACGTTGCGAACATTTCCATCAAAGTTGATATTAAAAGTTACAAGATGTCGTGATTCGAAGAGAGGCGGAGGCAGTCTCCGTCTCGTCACTGTTCCGCTGTTCGTCTCCGCTCTCCAATGACTCAGAGCAACGCATTCTACCCACGCTGCACAGGATATGTTTTTGCAGCAGTATCCTTCAACAACAGTGGACGCTTGACCCGAGAAGGCGCCCATCTTTCTCCCGTAGGTGCATGAGAAAGACAAAGTTTAGTAGTCTGGGATAGCCATACATATTCACTGAGGCAGATCCGAGTGATGCCTACAGAACTACTAGCAGCTCATAACTTCCATGTTGAAAAGGGGTACAGGTAAAACTGTCCCACATTATGGTGACGTAGTAAGCACAGATGAATTACCCGGCGGGTGTTCATCTGAACTAACACCGTTGCCATTAAGCCACTACTCAACTAGACAGGCTGTTGAGCCAATGCAGTGGAGAATGCTCGTATCCTTCGGGTCCATATAAAAGTAAGAACCTCATGCTCATCGAGAAGACTCTTGGAGAACCCCCGGTCGCGGGTATGGGCTTAGGCAAAAGGGGAAGTAGGCAGGTGAGATGAATGGTTGAGGAGATGATAATGAAATTATATGGCTCACCTTATCCTTTATGCGCGCTAGACGACGTGGTATCTACGTATGAGCGTGGCTCGAGCACCCATTACGTCGTCGAGTGCTCGTGCCATGTTATGCTGTGAGCTCGAACCGTGGACGCCTGTCGTTGGAATAGAGGACTGTTAGGCCACATCTGTGCAGTACAGCGTCCTATCTCACACCGGCCGGTAGGTCTGCGCCGTGCCCGTGGCACTTAGGCACACTGTTTATACCGAAGATATACCTCTTTGACGTGAGAGCCGTGCTTACTGTTCATCAGGGGATTCGAGAGATGTCCCGGGTCTGTCCAGAATCAGGGGACAACAGCCCCCTGTCCATCTGGCCGTTACGTGTTTTCCATCGTACAGGTCGGGCTCCGTCGCCAGGGCTGAACTTCAATAAAAAATGTCTATTGGGCCAGTGAGTAATCTATTTGTTCGTAAGGCCAAGCGTAATTCCGGTCGCCCAGCTCAAACATATGCAGCGATTTCCCGTC'/>

    <sequence taxon='173' value='TAGTCCTTCTGTTTGTGGTTTCAAAGGCCGTACAGGTAAGAGGAACGAGTCCCCAACCAAGTAGAACTGTGTCCTCTGCGACTCAGTACTCGAATGATCCCCGTTGTGAAGTAGGCAGAATCATGGAAAACCAGTGCCTCGCGAAGACGTCGTCGCACATTGGTCCGACCGTCGGCACATCAACTTAGTATCCTTGCTCATTAGCTAAGGGAGGCCGGGTTACATTGCGGCACCCTCTAACTTCATCTCGGAGGTGTTTCGAATGACAGATTCACTTGCACGAGTTCGCTCGAACCTGTATGTTAACCCTAGACTTGACACACAGAAATGCGGGAAATATCGCCACGCAGTCTGAGTATCACGTGGAATCACGTGGACACTTCGCTATCGATTTTATATACAACTCTAAGACGAGAGCTAGTCTCAGCCGAGGATTGATGGAGTATTTCCGCGGGTGGCTAAGGCATTTGCGAATAAGTTTTCACTCAGGGTTTGCAGGATCGTGCCCGCAGTTATATCCGAGTGTTCCACTCACCTACACCGCCTCGGATCTCTAGCTAAGGGGACAGGGAGGTTAGCTGGAAAGAGCATCAGTTCTGGTCAACCGAAGAGTGACGAACTGTGCGCCGACCCTGAAGGGGGGACCGCTCGTCGTGCAATTTGAACCTGCTTACATTAGTAGGAGCCTATGCCCGTTTACTGGCAGTGAGCCGAGCATGATGAGCCAAGCCAAAACGCGGGGGTGTATACGGCCTGAAGAGTATGTCTTGTCCCTGATCTCGCACTCTCAGTGTTGTATTAACCCAGGGTCTCTAGACCAGGGTTAAGTGACAGTCTCGTGATAGAGGCCTTATCCGTCCACATACGTTTTTACGTTGCGAACATTTCCATCAAAGTTGATATTAAAAGTTACAAGATGTCGTGATTCGAAGAGAGGCGGAGGCAGTCTCCGTCTCGTCACTGTTCCGCTGTTCGTCTCCGCTCTCCAATGACTCAGAGCAACGCATTCTACCCACGCTGCACAGGATATGTTTTTGCAGCAGTATCCTTCAACAACAGTGGACGCTTGACCCGAGAAGGCGCCCATCTTTCTCCCGTGGGTGCATGAGAAAGACAAAGTTTAGTAGTCTGGGATAGCCATACATATTCACTGAGGCAGATCCGAGTGATGCCTACAGAACTACTAGCAGCTCATAACTTCCATGTTGAAAAGGGGTACAGGTAAAACTGTCCCACATTATGGTGACGTAGTAAGCACAGATGAATTACCCGGCGGGTGTTCATCTGAACTAACACCGTTGCCATTAAGCCACTACTCAACTAGACAGGCTGTTGAGCCAATGCAGTGGAGAATGCTCGTATCCTTCGGGTCCATATAAAAGTAAGAACCTCATGCTCATCGAGAAGACTCTTGGAGAACCCCCGGTCGCGGGTATGGGCTTAGGCAAAAGGGGAAGTAGGCAGGTGAGATGAATGGTTGAGGAGATGATAATGAAATTATATGGCTCACCTTATCCTTTATGCGCGCTAGACGACGTGGTATCTACGTATGGGCGTGGCTCGAGCACCCATTACGTCGTCGAGTGCTCGTGCCATGTTATGCTGTGAGCTCGAACCGTGGACGCCTGTCGTTGGAATAGAGGACTGTTAGGCCACATCTGTGCAGTACAGCGTCCTATCTCACACCGGCCGGTAGGTCTGCGCCGTGCCCGTGGCACTTAGGCACACTGTTTATACCGAAGATATACCTCTTTGACGTGAGAGCCGTGCTTACTGTTCATCAGGGGATTCGAGAGATGTCCCGGGTCTGTCCAGAATCAGGGGACAACAGCCCCCTGTCCATCTGGCCGTTACGTGTTTTCCATCGTACAGGTCGGGCTCCGTCGCCAGGGCTGAACTTCAATAAAAAATGTCTATTGGGCCAGTGAGTAATCTATTTGTTCGTAAGGCCAAGCGTAATTCCGGTCGCCCAGCTCAAACATATGCAGCGATTTCCCGTC'/>

    <sequence taxon='53' value='TAGTCCTTCTGTTTGTGGTTTCAAAGGCCGTACAGGTAAGAGGAACGAGTCCCCAACCAAGTAGAACTCTATCCTCTGCGACTCAGTACTCGAATGATCCCCGTTGTGAAGTAGGCAGAATCATGGAAAACCAGTGCTTCGCGAAGACCTCGTCGCACATTGGTCCGACCGTCGGCATATCAGCTTAGTATCCTTGCTCATTAGTTAAGGGAGGCCGGGTTACATTGCGGCACCCTCTAACTTCATCTCGGAGGTCTTTCGAATGACAGATCCACTTGCACGAGTTCGCTCGAACCTGTATGTTAACCCTAGACTCGACACACAGAAATGCGGGAAATATCGCAACGCAGTCTGAGTATCACGTGGAATCACGTGGACACTTCGTTATCGATTTTATATACAACTCTAAGACGAGAGCTAGTCTCAGCCGAGGATTGATGGAGTATTTCCGCGGGTGGCTAAGGCATTTGCGAATAAGTTTTCACTCAGGGTTTGCAGGATCGTGCCCGCAGTTATATCCGAGTGTTCCACTCACCTACACCGCCTCGGATCTCTAGCTAGGGGGACAGGGAGGTTAGCTGGAAAGAGCATCAGTTCTGGTCAACCGAAGAGTGACAAACTGTGCGCCGACCCTGAAGGGGGGACCGCTCATCGTGCAATTTGAACCTGCCTACATTAGTGGGAGCCTATGCCCGTTTACTGGCAGTGAGCCGAGCATGGCGAGCCAAGCCAAAACGCGGGGGTGTATACGGCCTGAAGAGTATGTCCTGTCCCTGACCTCGCTCTCTCAGTGTTGTACTAACCCAGGGTCTCTAGACCAGGGTTAACTGACAGTCTCGTGATAGAGGCCTTATCCGTCCACATACGTTTTTACGTTGCGAACATTTCCATCAAAGTTGATATTAAAAGTTACAAGATGTCGTGATTCGAAGAGAGGCGGAGGCAGTCTCCGTCTCGTCACTGTTCCGCTGTTCGTCTCCGCTTTCCAATGACTCAGAGCTACGCATTCTACCCACGCTGCACAGGATATGTTTTTGCAGCAGTATCCTTCAACAACAGTGGACGCTTGACCCGAGAAGGCGCCCATCTTTCTCCCGTAGGTGCATGAGAAAGACAAAGTTTAGTAGTCTGGGATAGCCATACGTATTCACTGAGGCAGATCCGAGTGATGCCTACAGAACCACTAGCAGCTCATAACTTCCATGTTGAAAAGGGGTACAGCTAAAACTGTCCCACATTATGGTGACGTAGTAAGCACAGATGAATTACCCGGCGAGTGTTCATCTGAACTAACACCGTTGCCATTAAGCCACTACTCAACTAGACAGGCTGTTGAGCCAATGCAGTGGAGAATGCTCGTATCCTTCGGGTCCATATAAAAGTAAGAACCTCATGCTCATCGAGAAGACTCTTGGAGAACCCCCGGTCGCGAGTATGGGCTTAGGCAAAAGGGGAAGTAGGTAGGTGAGATGAATGGTTGAGGAGATGATAATGAAATTATATGGCTCACCTTATCCTTTATGCGCGCTAGACGACGTGGTATCTACGTATGAGCGTGGCTCGAGCACCCATTACGTCGTCGAGTGCTCGTGCCATGTTATGCTGTGAAATCGAACCGTGGACGCCTGTCGTTGGAATAGAGGACTGTTAGGCCACATCTGTGCAGTACAGCGTCCTATCTCACACCGACCGGTAGGTCTGCGCCGCGCCCGTGGCACTTAGGCACACTGTTTATACCGAAGATATACCTCTTTGACGTGAGAGCCGTGCTTACTGTTCATCAGGGGATTCGAGAGATGTCCCGGGTCTGTCCAGAATCAGGGGACAACAGCCCCCTGTCCATCTGGCCGTTACGTGTTTTCCATCGTACAGGTCGGGCTCCGTCGCCAGGACTGAACTTCAATAAAAAATGTCTATTGGGCCAGTGAGTAATCTATTTGTTCGTAAGGCCAAGCGTAATTCCGGTCGCCCAGCTCAAACATATTCAGCGATTTCCTGTC'/>

    <sequence taxon='59' value='TAGTCCCTCTGTTTGTGGTTTCAAAGGCCGTACAGGTAAGAGGAACGAGTCCCCAACCAAGTAGAACTCTATCCTCTGCGACTCAGTACTCGAATGATCCCCGTTGTGAAGTAGGCAGAATCATGGAAAACCAGTGCTTCGCGAAGACCTCGTCGCACATTGGTCCGACCGTCGGCATATCAGCTTAGTATCCTTGCTCATTAGTTAAGGGAGGCCGGGTTACATTGCGGCACCCTCTAACTTCATCTCGGAGGTCTTTCGAATGACAGATCGACTTGCACGAGTTCGCTCGAACCTGTATGTTAACCCTAGACTCGACACACAGAAATGCGGGAAATATCGCAACGCAGTCTGAGTATCACGTGGAATCACGTGGACACTTCGTTATCGATTTTATATACAACTCTAAGACGAGAGCTAGTCTCAGCCGAGGATTGATGGAGTATTTCCGCGGGTGGCTAAGGCATTTGCGAATAAGTTTTCACTCAGGGTTTGCAGGATCGTGCCCGCAGTTATATCCGAGTGTTCCACTCACCTACACCGCCTCGGATCTCTAGCTAGGGGGACAGGGAGGTTAGCTGGAAAGAGCATCAGTTCTGGTCAACCGAAGAGTGACAAACTGTGCGCCGACCCTGAAGGGGGGACCGCTCATCGTGCAATTTGAACCTGCCTACATTAGTGGGAGCCTATGCCCGTTTACTGGCAGTGAGCCGAGCATGGCGAGCCAAGCCAAAACGCGGGGGTGTATACGGCCTGAAGAGTATGTCCTGTCCCTGACCTCGCTCTCTCAGTGTTGTACTAACCCAGGGTCTCTAGACCAGGGTTAACTGACAGTCTCGTGATAGAGGCCTTATCCGTCCACATACGTTTTTACGTTGCGAACATTTCCATCAAAGTTGATATTAAAAGTTACAAGATGTCGTGATTCGAAGAGAGGCGGAGGCAGTCTCCGTCTCGTCACTGTTCCGCTGTTCGTCTCCGCTTTCCAATGACTCAGAGCTACGCATTCTACCCACGCTGCACAGGATATGTTTTTGCAGCAGTATCCTTCAACAACAGTGGACGCTTGACCCGAGAAGGCGCCCATCTTTCTCCCGTAGGTGCATGAGAAAGACAAAGTTTAGTAGTCTGGGATAGCCATACGTATTCACTGAGGCAGATCCGAGTGATGCCTACAGAACCACTAGCAGCTCATAACTTCCATGTTGAAAAGGGGTACAGCTAAAACTGTCCCACATTATGGTGACGTAGTAAGCACAGATGAATTACCCGGCGAGTGTTCATCTGAACTAACACCGTTGCCATTAAGCCACTACTCAACTAGACAGGCTGTTGAGCCAATGCAGTGGAGAATGCTCGTATCCTTCGGGTCCATATAAAAGTAAGAACCTCATGCTCATCGAGAAGACTCTTGGAGAACCCCCGGTCGCGAGTATGGGCTTAGGCAAAAGGGGAAGTAGGTAGGTGAGATGAATGGTTGAGGAGATGATAATGAAATTATATGGCTCACCTTATCCTTTATGCGCGCTAGACGACGTGGTATCTACGTATGAGCGTGGCTCGAGCACCCATTACGTCGTCGAGTGCTCGTGCCATGTTATGCTGTGAAATCGAACCGTGGACGCCTGTCGTTGGAATAGAGGACTGTTAGGCCACATCTGTGCAGTACAGCGTCCTATCTCACACCGACCGGTAGGTCTGCGCCGCGCCCGTGGCACTTAGGCACACTGTTTATACCGAAGATATACCTCTTTGACGTGAGAGCCGTGCTTACTGTTCATCAGGGGATTCGAGAGATGTCCCGGGTCTGTCCAGAATCAGGGGACAACAGCCCCCTGTCCATCTGGCCGTTACGTGTTTTCCATCGTACAGGTCGGGCTCCGTCGCCAGGACTGAACTTCAATAAAAAATGTCTATTGGGCCAGTGAGTAATCTATTTGTTCGTAAGGCCAAGCGTAATTCCGGTCGCCCAGCTCAAACATATTCAGCGATTTCCTGTC'/>

    <sequence taxon='62' value='TAGTCCCTCTGTTTGTGGTTTCAAAGGCCGTACAGGTAAGAGGAACGAGTCCCCAACCAAGTAGAACTCTATCCTCTGCGACTCAGTACTCGAATGATCCCCGTTGTGAAGTAGGCAGAATCATGGAAAACCAGTGCTTCGCGAAGACCTCGTCGCACATTGGTCCGACCGTCGGCATATCAGCTTAGTATCCTTGCTCATTAGTTAAGGGAGGCCGGGTTACATTGCGGCACCCTCTAACTTCATCTCGGAGGTCTTTCGAATGACAGATCGACTTGCACGAGTTCGCTCGAACCTGTATGTTAACCCTAGACTCGACACACAGAAATGCGGGAAATATCGCAACGCAGTCTGAGTATCACGTGGAATCACGTGGACACTTCGTTATCGATTTTATATACAACTCTAAGACGAGAGCTAGTCTCAGCCGAGGATTGATGGAGTATTTCCGCGGGTGGCTAAGGCATTTGCGAATAAGTTTTCACTCAGGGTTTGCAGGATCGTGCCCGCAGTTATATCCGAGTGTTCCACTCACCTACACCGCCTCGGATCTCTAGCTAGGGGGACAGGGAGGTTAGCTGGAAAGAGCATCAGTTCTGGTCAACCGAAGAGTGACAAACTGTGCGCCGACCCTGAAGGGGGGACCGCTCATCGTGCAATTTGAACCTGCCTACATTAGTGGGAGCCTATGCCCGTTTACTGGCAGTGAGCCGAGCATGGCGAGCCAAGCCAAAACGCGGGGGTGTATACGGCCTGAAGAGTATGTCCTGTCCCTGACCTCGCTCTCTCAGTGTTGTACTAACCCAGGGTCTCTAGACCAGGGTTAACTGACAGTCTCGTGATAGAGGCCTTATCCGTCCACATACGTTTTTACGTTGCGAACATTTCCATCAAAGTTGATATTAAAAGTTACAAGATGTCGTGATTCGAAGAGAGGCGGAGGCAGTCTCCGTCTCGTCACTGTTCCGCTGTTCGTCTCCGCTTTCCAATGACTCAGAGCTACGCATTCTACCCACGCTGCACAGGATATGTTTTTGCAGCAGTATCCTTCAACAACAGTGGACGCTTGACCCGAGAAGGCGCCCATCTTTCTCCCGTAGGTGCATGAGAAAGACAAAGTTTAGTAGTCTGGGATAGCCATACGTATTCACTGAGGCAGATCCGAGTGATGCCTACAGAACCACTAGCAGCTCATAACTTCCATGTTGAAAAGGGGTACAGCTAAAACTGTCCCACATTATGGTGACGTAGTAAGCACAGATGAATTACCCGGCGAGTGTTCATCTGAACTAACACCGTTGCCATTAAGCCACTACTCAACTAGACAGGCTGTTGAGCCAATGCAGTGGAGAATGCTCGTATCCTTCGGGTCCATATAAAAGTAAGAACCTCATGCTCATCGAGAAGACTCTTGGAGAACCCCCGGTCGCGAGTATGGGCTTAGGCAAAAGGGGAAGTAGGTAGGTGAGATGAATGGTTGAGGAGATGATAATGAAATTATATGGCTCACCTTATCCTTTATGCGCGCTAGACGACGTGGTATCTACGTATGAGCGTGGCTCGAGCACCCATTACGTCGTCGAGTGCTCGTGCCATGTTATGCTGTGAAATCGAACCGTGGACGCCTGTCGTTGGAATAGAGGACTGTTAGGCCACATCTGTGCAGTACAGCGTCCTATCTCACACCGACCGGTAGGTCTGCGCCGCGCCCGTGGCACTTAGGCACACTGTTTATACCGAAGATATACCTCTTCGACGTGAGAGCCGTGCTTACTGTTCATCAGGGGATTCGAGAGATGTCCCGGGTCTGTCCAGAATCAGGGGACAACAGCCCCCTGTCCATCTGGCCGTTACGTGTTTTCCATCGTACAGGTCGGGCTCCGTCGCCAGGACTGAACTTCAATAAAAAATGTCTATTGGGCCAGTGAGTAATCTATTTGTTCGTAAGGCCAAGCGTAATTCCGGTCGCCCAGCTCAAACATATTCAGCGATTTCCTGTC'/>

    <sequence taxon='55' value='TAGTCCTCCTGTTTGTGGTTTCAAAGGCCGTACAGGTAAGAGGAACGAGTCCCCAACCAAGTAGAACTCTATCCTCTGCGACTCAGTACTCGAATGATCCCCGTTGTGAAGTAGGCAGAATCATGGAAAACCAGTGCTTCGCGAAGACCTCGTCGCACACTGGTCCGACCGTCGGCATATCAGCTTAGTATCCTTGCTCATTAGTTAAGGGAGGCCGGGTTACATTGCGGCACCCTCTAACTTCATCTCGGAGGTCTTTCGAATGACAGATCCACTTGCACGAGTTCGCTCGAACCTGTATGTTAACCCTAGACTCGACACACAGAAATGCGGGAAATATCGCAACGCAGTCTGAGTATCACGTGGAATCACGTGGACACTTCGTTATCGATTTTATATACAACTCTAAGACGAGAGCTAGTCTCAGCCGAGGATTGATGGAGTATTTCCGCGGGTGGCTAAGGCATTTGCGAATAAGTTTTCACTCAGGGTTTGCAGGATCGTGCCCGCAGTTATATCCGAGTGTTCCACTCACCTACACCGCCTCGGATCTCTAGCTAGGGGGACAGGGAGGTTAGCTGGAAAGAGCATCAGTTCTGGTCAACCGAAGAGTGACAAACTGTGCGCCGACCCTGAAGGGGGGACCGCTCATCGTGCAATTTGAACCTGCCTACATTAGTGGGAGCCTATGCCCGTTTACTGGCAGTGAGCCGAGCATGACGAGCCAAGCCAAAACGCGGGGGTGTATACGGCCTGAAGAGTATGTCCTGTCCCTGACCTCGCACTCTCAGTGTTGTACTAACCCAGGGTCTCTAGACCAGGGTTAACTGACAGTCTCGTGATAGAGGCCTTATCCGTCCACGTACGTTTTTACGTTGCGAACATTTCCATCAAAGTTGATATTAAAAGTTACAAGATGTCGTGATTCGAAGAGAGGCGGAGGCAGTCTCCGTCTCGTCACTGTTCCGCTGTTCGTCTCCGCTTTCCAATGACTCAGAGCTACGCATTCTACCCACGCTGCACAGGATATGTTTTTGCAGCAGTATCCTTCAACAACAGTGGACGCTTGACCCGAGAAGGCGCCCATCTTTCTCCCGTAGGTGCATGAGAAAGACAAAGTTTAGTAGTCTGGGATAGCCATACGTATTCACTGAGGCAGATCCGAGTGATGCCTACAGAACCACTAGCAGCTCATAACTTCCATGTTGAAAAGGGGTACAGCTAAAACTGTCCCACATTATGGTGACGTAGTAAGCACAGATGAATTACCCGGCGAGTGTTCATCTGAACTAACACCGTTGCCATTAAGCCACTACTCAACTAGACAGGCTGTTGAGCCAATGCAGTGGAGAATGCTCGTATCCTTCGGGTCCATACAAAAGTAAGAACCTCATGCTCATCGAGAAGACTCTTGGAGAACCCCCGGTCGCGAGTATGGGCTTAGGCAAAAGGGGAAGTAGGTAGGTGAGATGAATGGTTGAGGAGATGATAATGAAATTATATGGCTCACCTTATCCTTTATGCGCGCTAGACGACGTGGTATCTACGTATGAGCGTGGCTCGAGCACCCATTACGTCGTCGAGTGCTCGTGCCATGTTATGCTGTGAAATCGAACCGTGGACGCCTGTCGTTGGAATAGAGGACTGTTAGGCCACATCTGTGCAGTACAGCGTCCTATCTCACACCGACCGGTAGGTCTGCGTCGCGCCCGTGGCACTTAGGCACACTGTTTATACCGAAGATATACCTCTTTGACGTGAGAGCCGTGCTTACTGTTCATCAGGGGATTCGAGAGATGTCCCGGGTCTGTCCAGAATCAGGGGACAACAGCCCCCTGTCCATCTGGCCGTTACGTGTTTTCCATCGTACAGGTCGGGCTCCGTCGCCAGGACTGAACTTCAATAAAAAATGTCTATTGGGCCAGTGAGTAATCTATTTGTTCGTAAGGCCAAGCGTAATTCCGGTCGCCCAGCTCAAACATATTCAGCGATTTCCTGTC'/>

    <sequence taxon='64' value='TAGTCCTCCTGTTTGTGGTTTCAAAGGCCGTACAGGTAAGAGGAACGAGTCCCCAACCAAGTAGAATTCTATCCTCTGCGACTCAGTACTCGAATGATCCCCGTTGTGAAGTAGGCAGAATCATGGAAAACCAGTGCTTCGCGAAGACCTCGTCGCACACTGGTCCGACCGTTGGCATATCAGCTTAGTATCCTTGCTAATTAGTTAAGGGAGGCCGGGTTACATTGCGGCACCCTCTAACTTCATCTCGGAGGTCTTTCGAATGACAGATCCACTTGCACGAGTTCGCTCGAACCTGTATGTTAACCCTAGACTCGACACACAGAAATGCGGGAAATATCGCAACGCAGTCTGAGTATCACGTGGAATCACGTGGACACTTCGTTATCGATTTTATATACAACTCTAAGACGAGAGCTAGTCTCAGCCGAGGATTGATGGAGTATTTCCGCGGGTGGCTAAGGCATTTGCGAATAAGTTTTCACTCAGGGTTTGCAGGATCGTGCTCGCAGTTATATCCGAGTGTTCCACTCACCTACACCGCCTCGGATCTCTAGCTAGGGGGACAGGGAGGTTAGCTGGAAAGAGCATCAGTTCTGGTCAACCGAAGAGTGACAAACTGTGCGTCGACCCTGAAGGGGGGACCGCTCATCGTGCAATTTGAACCTGCCTACATTAGTGGGAGCCTATGCCCGTTTACTGGCAGTGAGCCGAGCATGACGAGCCAAGCCAAAACGCGGGGGTGTATACGGCCTGAAGAGTATGTCCTGTCCCTGACCTCGCACTCTCAGTGTTGTACTAACCCAGGGTCTCTAGACCAGGGTTAACTGACAGTCTCGTGATAGAGGCCTTATCCGTCCACGTACGTTTTTACGTTGCGAACATTTCCATCAAAGTTGATATTAAAAGTTACAAGATGTCGTGATTCGAAGAGAGGCGGAGGCAGTCTCCGTCTCGTCACTGTTCCGCTGTTCGTCTCCGCTTTCCAATGACTCAGAGCTACACATTCTACCCACGCTGCACAGGATATGTTTTTGCAGCAGTATCCTTCAACAACAGTGGACGCTTGACCCGAGAAGGCGCCCATCTTTCTCCCGTAGGTGCATGAGAAAGACAAAATTTAGTAGTCTGGGATAGCCATACGTATTCACTGAGGCAGATCCGAGTGATGCCTACAGAACCACTAGCAGCTCATAACTTCCATGTTGAAAAGGGGTACAGTTAAAACTGTCCCACATTATGGTGACGTAGTAAGCACAGATGAATTACCCGGCGAGTGTTCATCTGAACTAACACCGTTGCCATTAAGCCACTACTCAACTAGACAGGCTGTTGAGCCAATGCAGTGGAGAATGCTCGTATCCTTCGGGTGGATACAAAAGTAAGAACCTCATGCTCATCGAGAAGACTCTTGGAGAACCCCCGGTCGCGAGTATGGGCTTAGGCAAAAGGGGAAGTAGGTAGGTGAGATGAATGGTTGAGGAGATGATAATGAAATTATATGGCTCACCTTATCCTTTATGCGCGCTAGACGACGTGGTATCTACGTATGAGCGTGGCCCGAGCACCCATTACGTCGTCGAGTGCTCGTGCCATGTTATGCTGTGAAATCGAACCGTGGACGCCTGTCGTTGGAATAGAGGACTGTTAGGCCACATCTGTGCAGTACAGCGTCCTATCTCACACCGACCGGTAGGTCTGCGTCGCGCCCGTGGCACTTAGGCACACTGTTTATACCGAAGATATACCTCTTTGACGTGAGAGCCGTGCTTACTGTTCATCAGGGGATTCGAGAGATGTCCCGGGTCTGTCCAGAATCAGGGGACAACAGCCCCCTGTCCATCTGGCCGTTACGTGTTTTCCATCGTACAAGTCGGGCTCCGTCGCCAGGACTGAACTTCAATAAAAAATGTCTATTGGGCCAGTGAGTAATCTATTTGTTCGTAAGGCCAAGCGTAATTCCGGTCGCCCAGCTCAAACATATTCAGCGATTTCCTGTC'/>

    <sequence taxon='113' value='TAGTCCTCCTGTTTGTGGTTTCAAAGGCCGTACAGGTAAAAGGAACGAGTCCCCAACCAAGTAGAACTCTATCCTCTGCGACTCAGTACTCGAATGATCCCCGTTGTGAAGTAGGCAGAATCATGGAAAACCAGTGCTTCGCGAAGACCTCGTCGCACACTGGTCCGACCGTCGGCATATCAGCTTAGTATCCTTGCTCATTAGTTAAGGGAGGCCGGGTTACATTGCGGCACCCTCTAACTTCATCTCGGAGGTCTTTCGAATGACAGATCCACTTGCACGAGTTCGCTTGAACCTGTATGTTAACCCTAGACTCGACACACAGAAATGCGGGAAATATCGCAACGCAGTCTGAGTATCACGTGGAATCACGTGGACACTTCGTTGTCGATTTTATATACAACTCTAAGACGAGAGCTAGTCTCAGCCGAGGATTGATGGAGTATTTCCGCGGGTGGCTAAGGCATTTGCGAATAAGTTTTCACTCAGGGTTTGCAGGATCGTGCCCGCAGTTATATCCGAGTGTTCCACTCACCTACACCGCCTCGGATCTCTAGCTAGGGGGACAGGGAGGTTAGCTGGAAAGAGCATCAGTTCTGGTCAACCGAAGAGTGACAAACTGTGCGCCGACCCTGAAGGGGGGACCGCTCATCGTGCAATTTGAACCTGCCTACATTAGTGGGAGCCTATGCCCGTTTACTGGCAGTGAGCCGAGCATGACGAGCCAAGCCAGAACGCGGGGGTGTATACGGCCTGAAGAGTATGTCCTGTCCCTGACCCCGCACTCTCAGTGTTGTACTAACCCAGGGTCTCTAGACCAGGGTTAACTGACAGTCTCGTGATAGAGGCCTTATCCGTCCACGTACGTTTTTACGTTGCGAACATTTCCATCAAAGTTGATATTCAAAGTTACAAGATGTCGTGATTCGAAGAGAGGCGGAGGCAGTCTCCGTCTCGTCACTGTTCCGCTGTTCGTCTCCGCCTTCCAATGACTCAGAGCTACGCATTCTACCCACCCTGCACAGGATATGCTTTTGCAGCAGTATCCTTCAACAACAGTGGACGCTTGACCCGAGAAGGCGCCCATCTTTCTCCCGTAGGTGCATGAGAAAGACAAAGTTTAGTAGTCTGGGATAGCCATACGTATTCACTGAGGCAGATCCGAGTGATGCCTACAGAACCACTAGCAGCTCATAACTTCCATGTTGAAAAGGGGTACAGCTAAAACTGTCTCACATTATGGTGACGTAGTAAGCACAGATGAATTACCCGGCGAGTGTTCATCTGAACTAACACCGTTGCCATTAAGCCACTACTCAACTAGACAGGCTGTTGAGCCAATGCAGTGGAGAATGCTCGTATCCTTCGGGTCCATACAAAAGTAAGAACCTCATGCTCATCGAGAAGACTCCTGGAGAACCCCCGGTCGCGAGTATGGGCTTAGGCAAAAGGGGAAGTAGGTAGGTGGGATGAATGGTTGAGGAGATGATAATGAAATTATGTGGCTCACCTTATCCTTTATGCGCGCTAGACGACGTGGTATCTACGTATGAGCGTGGCTCGAGCACCCATTACGTCGTCGAGTGCTCGTGCCATGTTATGCTGTGAACTCGAACAGTGGACGCCTGTCGTTGGAATAGAGGACTGTTAGGCCACATCTGTGCAGTACAGCGTCCTATCTCACACCGACCGGTAGGTCTGCGTCGCGCCCGTGGCACTTAGGCACACTGTTTATACCGAAGATATACCTCTTTGACGTGAGAGCCGTGCTTACTGTTCATCAGGGGATTCGAGAGATGTCCCGGGTCTGTCCAGAATCAGGGGACAACAGCCCCCTGTCCATCTGGCCGTTACGTGTTTTCCATCATACAGGTCGGGCTCCGTCGCCAGGACTGAACTTCAATAAAAAATGTCTATTGGGCCAATGAGTAATCTATTTGTTCGTAAGGCCAAGCGTAATTCCGGTCGCCCAGCTCAAACATATTCAGCGATTTCCTGTC'/>

    <sequence taxon='124' value='TAGTCCTCCTGTTTGTGGTTTCAAAGGCCGTACAGGTAAAAGGAACGAGTCCCCAACCAAGTAGAACTCTATCCTCTGCGACTCAGTACTCGCATGATCCCCGTTGTGAAGTAGGCAGAATCATGGAAAACCAGTGCTTCGCGAAGACCTCGTCGCACACTGGTCCGACCGTCGGCATATCAGCTTAGTATCCTTGCTCATTAGTTAAGGGAGGCCGGGTTACATTGCGGCACCCTCTAACTTCATCTCGGAGGTCTTTCGAATGACAGATCCACTTGCACGAGTTCGCTTGAACCTGTATGTTAACCCTAGACTCGACACACAGAAATGCGGGAAATATCGCAACGCAGTCTAAGTATCACGTGGAATCACGTGGACACTTCGTTGTCGGTTTTACATACAACTCTAAGACGAGAGCTAGTCTCAGCCGAGGATTGATGGAGTATTTCCGCGAGTGGCTAAGGCATTTGCGAATAAGTTTTCACTCAGGGTTTGCAGGATCGTGCCCGCAGTTATATTCGAGTGTTCCACTCACCTACACCGCCTCGGATCTCTAGCTAGAGGGACAGGGAGGTTAGCTGGAAAGAGCATCAGTTCTGGTCAACCGAAGAGTGACAAACTGTGCGCCGACCCTGAAGGGGGGACCGCTCATCGTGCAATTTGAACCTGCCTACATTAGTGGGAGCCCATGCCCGTTTACTGGCAGTGAGCCGAGCATGACGAGCCAAGCCAAAACGCGGGGGTGTATACGGCCTGAAGAGTATGTCCTGTCCCTGACCTCGCACTCTCAGTGTTGTACTAACCCAGGGTCTCTAGACCAGGGTTAACTGACAGTCTCGTGGTAGAGGCCTTATCCGTCCACGTACGTTTTTACGTTGCGAACATTTCCATCAAAGTTGATATTCAAAGTTACAAGATGTCGTGATTCGAAGAGAGGCGGAGGCAGTCTCCGTCTCGTCACTGTTCCGCTGTTCGTCTCCGCCTTCCAATGACTCAGAGCTACGCATTCTACCCACCCTGCACAGGATATGCTTTTGCAGCAGTATCCTTCATCAACAGTGGACGCTTGACCCGAGAAGGCGCCCATCTTTCTCCCGTAGGTGCATGAGAAAGACAAAGTTTAGTAGTCTGGGATAGCCATACGTATTCACTGAGGCAGATCCGAGTGATGCCTACAGAACCACTAGCAGCTCATAACTTCCATGTTGAAAAGGGGTACAGCTAAAACTGTCCCACATTATGGTGACGTAGTAAGCACAGATGAATTACCCGGCGAGTGTTCATCTGAACTAACACCGTTGCCATTAAGCCACTACTCAACTAGACAGGCTGTTGAGCCAATGCAGTGGAGAATGCTCGTATCCTTCGGGTCCATACAAAAGTAAGAACCTCATGCTCATCGAGAAGACTCTTGGAGAACCCCCGGTCGCGAGTATGGGCTTAGGCAAAAGGGGAAGTAGGTAGGTGGGATGAATGGTTGAGGAGATGATAATGAAATTATATGGCTCACCTTATCCTTTATGCGCGCTAGACGACGTGGTATCTACGTATGAGCGTGGCTCGAGCACCCATTACGTCGTCGAGTGCTCGTGCCATGTTATGCTGTGAACTCGAACAGTGGACGCCTGTCGTTGGAGTAGAGGACTGTTAGGCCACATCTGTGCAGTACAGCGTCCTATCTCACACCGACCGGTAGGTCTGCGTCGCGCCCGTGGCACTTAGGCACACTGTTTATACCGAAGATATACCTCTTTGACGTGAGAGCCGTGCTTACTGTTCATCAGGGGATTCGAGAGATGTCCCGGGTCTGTCCAGAATCAGGGGACAACAGCCCCCTGTCCATCTGGCCGTTACGTGTTTTCCATCATACAGGTCGGGCTCCGTCGCCAGGACTGAACTTCAATAAAAAATGTCTATTGGGCCAATGAGTAATCTATTTGTTCGTAAGGCCAAGCGTAATTCCGGTCGCCCAGCTCAAACATATTCAGCGATTTCCTGTC'/>

    <sequence taxon='144' value='TAGTCCTCCTGTTTGTGGTTTCAAAGGCCGTACAGGTAAAAGGAACGAGTCCCCAACCAAGTAGAACTCTATCCTCTGCGACTCAGTACTCGCATGATCCCCGTTGTGAAGTAGGCAGAATCATGGAAAACCAGTGCTTCGCGAAGACCTCGTCGCACACTGGTCCGACCGTCGGCATATCAGCTTAGTATCCTTGCTCATTAGTTAAGGGAGGCCGGGTTACATTGCGGCACCCTCTAACTTCATCTCGGAGGTCTTTCGAATGACAGATCCACTTGCACGAGTTCGCTTGAACCTGTATGTTAACCCTAGACTCGACACACAGAAATGCGGGAAATATCGCAACGCAGTCTGAGTATCACGTGGAATCACGTGGACACTTCGTTGTCGATTTTACATACAACTCTAAGACGAGAGCTAGTCTCAGCCGAGGATTGATGGAGTATTTCCGCGGGTGGCTAAGGCATTTGCGAATAAGTTTTCACTCAGGGTTTGCAGGATCGTGCCCGCAGTTATATCCGAGTGTTCCACTCACCTACACCGCCTCGGATCTCTAGCTAGGGGGACAGGGAGGTTAGCTGGAAAGAGCATCAGTTCTGGTCAACCGAAGAGTGACAAACTGTGCGCCGACCCTGAAGGGGGGACCGCTCATCGTGCAATTTGAACCTGCCTACATTAGTGGGAGCCCATGCCCGTTTACTGGCAGTGAGCCGAGCATGACGAGCCAAGCCAAAACGCGGGGGTGTATACGGCCTGAAGAGTATGTCCTGTCCCTGACCTCGCACTCTCAGTGTTGTACTAACCCAGGGTCTCTAGACCAGGGTTAACTGACAGTCTCGTGGTAGAGGCCTTATCCGTCCACGTACGTTTTTACGTTGCGAACATTTCCATCAAAGTTGATATTCAAAGTTACAAGATGTCGTGATTCGAAGAGAGGCGGAGGCAGTCTCCGTCTCGTCACTGTTCCGCTGTTCGTCTCCGCCTTCCAATGACTCAGAGCTACGCATTCTACCCACCCTGCACAGGATATGCTTTTGCAGCAGTATCCTTCATCAACAGTGGACGCTTGACCCGAGAAGGCGCCCATCTTTCTCCCGTAGGTGCATGAGAAAGACAAAGTTTAGTAGTCTGGGATAGCCATACGTATTCACTGAGGCAGATCCGAGTGATGCCTACAGAACCACTAGCAGCTCATAACTTCCATGTTGAAAAGGGGTACAGCTAAAACTGTCCCACATTATGGTGACGTAGTAAGCACAAATGAATTACCCGGCGAGTGTTCATCTGAACTAACACCGTTGCCATTAAGCCACTACTCAACTAGACAGGCTGTTGAGCCAATGCAGTGGAGAATGCTCGTATCCTTCGGGTCCATACAAAAGTAAGAACCTCATGCTCATCGAGAAGACTCTTGGAGAACCCCCGGTCGCGAGTATGGGCTTAGGCAAAAGGGGAAGTAGGTAGGTGGGATGAATGGTTGAGGAGATGATAATGAAATTATATGGCTCACCTTATCCTTTATGCGCGCTAGACGACGTGGTATCTACGTATGAGCGTGGCTCGAGCACCCATTACGTCGTCGAGTGCTCGTGCCATGTTATGCTGTGAACTCGAACAGTGGACGCCTGTCGTTGGAATAGAGGACTGTTAGGCCACATCTGTGCAGTACAGCGTCCTATCTCACACCGACCGGTAGGTCTGCGTCGCGCCCGTGGCACTTAGGCACACTGTTTATACCGAAGATATACCTCTTTGACGTGAGAGCCGTGCTTACTGTTCATCAGGGGATTCGAGAGATGTCCCGGGTCTGTCCAGAATCAGGGGACAACAGCCCCCTGTCCATCTGGCCGTTACGTGTTTTCCATCATACAGGTCGGGCTCCGTCGCCAGGACTGAACTTCAATACAAAATGTCTATTGGGCCAATGAGTAATCTATTTGTTCGTAAGGCCAAGCGTAATTCCGGTCGCCCAGCTCAAACATATTCAGCGATTTCCTGTC'/>

    <sequence taxon='161' value='TAGTCCTCCTGTTTGTGGTTTCAAAGGCCGTACAGGTAAAAGGAACGAGTCCCCAACCAAGTAGAACTCTATCCTCTGCGACTCAGTACTCGCATGATCCCCGTTGTGAAGTAGGCAGAATCATGGAAAACCAGTGCTTCGCGAAGACCTCGTCGCACACTGGTCCGGCCGTCGGCATATCAGCTTAGTATCCTTGCTCATTAGTTAAGGGAGGCCGGGTTACATTGCGGCACCCTCTAACTTCATCTCGGAGGTCTTTCGAATGACAGATCCACTTGCACGAGTTCGCTTGAACCTGTATGTTAACCCTAGACTCGACACACAGAAATGCGGGAAATATCGCAACGCAGTCTGAGTATCACGTGGAATCACGTGGACACTTCGTTGTCGATTTTACATACAACTCTAAGACGAGAGCTAGTCTCAGCCGAGGATTGATGGAGTATTTCCGCGGGTGGCTAAGGCATTTGCGAATAAGTTTTCACTCAGGGTTTGCAGGATCGTGCCCGCAGTTATATCCGAGTGTTCCACTCACCTACACCGCCTCGGATCTCTAGCTAGGGGGACAGGGAGGTTAGCTGGAAAGAGCATCAGTTCTGGTCAACCGAAGAGTGACAAACTGTGCGCCGACCCTGAAGGGGGGACCGCTCATCGTGCAATTTGAACCTGCCTACATTAGTGGGAGCCCATGCCCGTTTACTGGCAGTGAGCCGAGCATGACGAGCCAAGCCAAAACGCGGGGGTGTATACGGCCTGAAGAGTATGTCCTGTCCCTGACCTCGCACTCTCAGTGTTGTACTAACCCAGGGTCTCTAGACCAGGGTTAACTGACAGTCTCGTGGTAGAGGCCTTATCCGTCCACGTACGTTTTTACGTTGCGAACATTTCCATCAAAGTTGATATTCAAAGTTACAAGATGTCGTGATTCGAAGAGAGGCGGAGGCAGTCTCCGTCTCGTCACTGTTCCGCTGTTCGTCTCCGCCTTCCAATGACTCAGAGCTACGCATTCTACCCACCCTGCACAGGATATGCTTTTGCAGCAGTATCCTTCATCAACAGTGGACGCTTGACCCGAGAAGGCGCCCATCTTTCTCCCGTAGGTGCATGAGAAAGACAAAGTTTAGTAGTCTGGGATAGCCATACGTATTCACTGAGGCAGATCCGAGTGATGCCTACAGAACCACTAGCAGCTCATAACTTCCATCTTGAAAAGAGGTACAGCTAAAACTGTCCCACATTATGGTGACGTAGTAAGCACAAATGAATTACCCGGCGAGTGTTCATCTGAACTAACACCGTTGCCATTAAGCCACTACTCAACTAGACAGGCTGTTGAGCCAATGCAGTGGAGAATGCTCGTATCCTTCGGGTCCATACAAAAGTAAGAACCTCATGCTCATCGAGAAGACTCTTGGAGAACCCCCGGTCGCGAGTATGGGCTTAGGCAAAAGGGGAAGTAGGTAGGTGGGATGAATGGTTGAGGAGATGATAATGAAATTATATGGCTCACCTTATCCTTTATGCGCGCTAGACGACGTGGTATCTACGTATGAGCGTGGCTCGAGCACCCATTACGTCGTCGAGTGCTCGTGCCATGTTATGCTGTGAACTCGAACAGTGGACGCCTGTCGTTGGAATAGAGGACTGTTAGGCCACATCTGTGCAGTACAGCGTCCTATCTCACACCGACCGGTAGGTCTGCGTCGCGCCCGTGGCACTTAGGCACACTGTTTATACCGAAGATATACCTCTTTGACGTGAGAGCCGTGCTTACTGTTCATCAGGGGATTCGAGAGATGTCCCGGGTCTGTCCAGAATCAGGGGACAACAGCCCCCTGTCCATCTGGCCGTTACGTGTTTTCCATCATACAGGTCGGGCTCCGTCGCCAGGACTGAACTTCAATACAAAATGTCTATTGGGCCAATGAGTAATCTATTTGTTCGTAAGGCCAAGCGTAATTCCGGTCGCCCAGCTCAAACATATTCAGCGATTTCCTGTC'/>

    <sequence taxon='118' value='TAGTCCTCCTGTTTGTGGTTTCAAAGGCCGTACAGGTAAGAGGAACGAGTCCCCAACCAAGTAGAACTCTATCCTCTGCGACTCAGTACTCGAATGATCCCCGTTGTGAAGTAGGCAGAATCATGGAAAACCAGTGCTTCGCGAAGACCTCATCGCACACTGGTCCGACCGTCGGCATATCAGCTTAGTATCCTTGCTCATTAGTTAAGGGAGGCCGGGTTACATTGCGGCACCCTCTAACTTCATCTCGGAGGTCTTTCGAATGACAGATCCACTTGCACGAGTTCGCTTGAACCTGTATGTTAACCCTAGACTCGACACACAGAAATGCGGGAAATATCGCAACGCAGTCTGAGTATCGCGTGGAATCACGTGGACACTTCGTTATCGATTTTATATACAACTCTAAGACGAGAGCTAGTCTCAGCCGAGGATTGATGGAGTATTTCCGCGGGTGGCTAAGGCATTTGCGAATAAGTTTTCACTCAGGGTTTGCAGGATCGTGCCCGCAGTTATATCCGAGTGTTCCACTCACCTACACCGCCTCGGATCTCTAGCTAGGGGGACAGGGAGGTTAGCTGGAAAGAGCATCAGTTCTGGTCAACCGAAGAGTGACAAACTGTGCGCCGACCCTGAAGGGGGGACCGCTCATCGTGCATTTTGAACCTGCCTACATTAGTGGGAGCCTATGCCCGTTTACTGGCAGTGAGCCGAGCATGACGAGCCAAGCCAAAACGCGGGGGTGTATACGGCCTGAAGAGTATGTCCTGTCCCTGACCTCGCACTCTCAGTGTTGTACTAACCCAGGGTCTCTAGACCAGGGTTAACTGACAGTCTCGTGATAGAGGCCTTATTCGTCCACGTACGTTTTTACGTTGCGAACATTTCCATCAAAGTTGATATTCAAAGTTACAAGATGTCGTGATTCGAAGAGAGGCGGAGGCAGTCTCCGTCTCGTCACTGTTCCGCTGTTCGTCTCCGCCTTCCAATGACTCAGAGCTACGCATTCTACCCACCCTGCACAGGATATGCTCTTGCAGCAGTATCCTTCGACAACAGTGGACGCTTGACCCGAGAAGGCGCCCATCTTTCTCCCGTAGGTGCATGAGAAAAACAAAGTTTAGTAGTCTGGGATAGCCATACGTATTCACTGAGGCAGATCCGAGTGATGCCTACAGAACCACTAGCAGCTCATAACTTCCATGTTGAAAAGGGGTACAGCTAAAACTGTCCCACATTATGGTGACGTAGTAAGCACAGATGAATTACCCGGCGAGTGTTCATCTGAACTAACACCGTTGCCATTAAGCCACTACTCAACTAGACAGGCTGTTGAGCCAATGCAGTGGAGAATGCTCGTATCCTTCGGGTCCATACAAAAGTAAGAACCTCATGCTCATCGAGAAGACTCTTGGAGAACCCCCGGTCGCGAGTATGGGCTTAGGCAAAAGGGGAAGTAGGTAGGTGGGATGAATGGTTGAGGAGATGATAATGAAATTATATGGCTCACCTTATCTTTTATGCGCGCTAGACGACGTGGTATCTACGTATGAGCGTGGCTCGAGCACCCATTACGTCGTCGAGTGCTCGTGCCATGTTATGCTGTGAACTCGAACCGTGGACGCCTGTCGTTGGAATAGAGGACTGTTAGGCCACATCTGTGCAGTACAGCGTCCTATCTCACACCGACCGGTAGGTCTGCGTCGCGCCCGTGGCACTTAGGCACACTGTTTATACCGAAGATATACCTCTTTGACGTGAGAGCCGTGCTTACTGTTCATCAGGGGATTCGAGAGATGTCCCGGGTCTGTCCAGAATCAGGGGACAACAGCCCCCTGTCCATCTGGCCGTTACGTGTTTTCCATCGTACAGGTCGGGCTCCGTCGCCAGGACTGAACTTCAACAAAAAATGTCTATTGGGCCAATGAGTAATCTATTTGTTCGTAAGGCCAAGCGTAATTCCTGTCGCCCAGCTCAAACATATTCAGCGATTTCCTGTC'/>

    <sequence taxon='136' value='TAGTCCTCCTGTTTGTGGTTTCAAAGGCCGTACAGGTAAGAGGAACGAGTCCCCAACCAAGTAGAACTCTATCCTCTGCGACTCAGTACTCGAATGATCCCCGTTGTGAAGTAGGCAGAATCATGGAAAACCAGTGCTTCGCGAAGACCTCATCGCACACTGGTCCGACCGTCGGCATATCAGCTTAGTATCCTTGCTCATTGGTTAAGGGAGGCCGGGTTACATTGCGGCACCCTCTAACTTCATCTCGGAGGTCTTTCGAATGACAGATCCACTTGCACGAGTTCGCTTGAACCTGTATGTTAACCCTAGACTCGACACACAGAAATGCGGGAAATATCGCAACGCAGTCTGAGTATCGCGTGGAATCACGTGGACACTTCGTTATCGATTTTATATACAACTCTAAGACGAGAGCTAGTCTCAGCCGAGGATTGATGGAGTATTTCCGCGGGTGGCTAAGGCATTTGCGAATAAGTTTTCACTCAGGGTTTGCAGGATCGTGCCCGCAGTTATATCCGAGTGTTCCACTCACCTACACCGCCTCGGATCTCTAGCTAGGGGGACAGGGAGGTTAGCTGGAAAGAGCATCAGTTCTGGTCAACCGAAGAGTGACAAACTGTGCGCCGACCCTGAAGGGGGGACCGCTCATCGTGCATTTTGAACCTGCCTACATTAGTGGGAGCCTATGCCCGTTTACTGGCAGTGAGCCGAGCATGACGAGCCAAGCCAAAACGCGGGGGTGTATACGGCCTGAAGAGTATGTCCTGTCCCTGACCTCGCACTCTCAGTGTTGTACTAACCCAGGGTCTCTAGACCAGGGTTAACTGACAGTCTCGTGATAGAGGCCTTATTCGTCCACGTACGTTTTTACGTCGCGAACATTTCCATCAAAGTTGATATTCAAAGTTACAAGATGTCGTGATTCGAAGAGAGGCGGAGGCAGTCTCCGTCTCGTCACTGTTCTGCTGTTCGTCTCCGCCTTCCAATGACTCAGAGCTACGCATTCTACCCACCCTGCACAGGATATGCTCTTGCAGCAGTATCCTTCGACAACAGTGGACGCTTGACCCGAGAAGGCGCCCATCTTTCTCCCGTAGGTGCATGAGAAAAACAAAGTTTAGTAGTCTGGGATAGCCATACGTATTCACTGAGGCAGATCCGAGTGATGCCTACAGAACCACTAGCAGCTCATAACTTCCATGTTGAAAAGGGGTACAGCTAAAACTGTCCCACATTATGGTGACGTAGTAAGCACAGATGAATTACCCGGCGAGTGTTCATCTGAACTAACACCGTTGCCATTAAGCCACTACTCAACTAGACAGGCTGTTGAGCCAATGCAGTGGAGAATGCTCGTATCCTTCGGGTCCATACAAAAGTAAGAACCTCATGCTCATCGAGAAGACTCTTGGAGAACCCCCGGTCGAGAGTATGGGCTTAGGCAAAAGGGGAAGTAGGTAGGTGGGATGAATGGTTGAGGAGATGATAATGAAATTATATGGCTCACCTTATCTTTTATGCGCGCTAGACGACGTGGTATCTACGTATGAGCGTGGCTCGAGCACCCATTACGTCGTCGAGTGCTCGTGCCATGTTATGCTGTGAACTCGAACCGTGGACGCCTGTCGTTGGAATAGAGGACTGTTAGGCCACATCTGTGCAGTACAGCGTCCTATCTCACACCGACCGGTAGGTCTGCGTCGCGCCCGTGGCACTTAGGCACACTGTTTATACCGAAGATATACCTCTTTGACGTGAGAGCCGTGCTTACTGTTCATCAGGGGATTCGAGAGATGTCCCGGGTCTGTCCAGAATCAGGGGACAACAGCCCCCTGTCCATCTGGCCATTACGTGTTTTCCATCGTACAGGTCGGGCTCCGTCGCCAGGACTGAACTTCAACAAAAAATGTCTATTGGGCCAATGAGTAATCTATTTGTTCGTAAGGCCAAGCGTAATTCCTGTCGCCCAGCTCAAACATATTCAGCGATTTCCTGTC'/>

    <sequence taxon='157' value='TAGTCCTCCTGTTTGTGGTTTCAAAGGCCGTACAGGTAAGAGGAACGAGTCCCCAACCAAGTAGAACTCTATCCTCTGCGACTCAGTACTCGAATGATCCCCGTTGTGAAGTAGGCAGAATCATGGAAAACCAGTGCTTCGCGAAGACCTCATCGCACACTGGTCCGACCGTCGGCATATCAGCTTAGTATCCTTGCTCATTGGTTAAGGGAGGCCGGGTTACATTGCGGCACCCTCTAACTTCATCTCGGAGGTCTTTCGAATGACAGATCCACTTGCACGAGTTCGCTTGAACCTGTATGTTAACCCTAGACTCGACACACAGAAATGCGGGAAATATCGCAACGCAGTCTGAGTATCGCGTGGAATCACGTGGACACTTCGTTATCGATTTTATATACAACTCTAAGACGAGAGCTAGTCTCAGCCGAGGATTGATGGAGTATTTCCGCGGGTGGCTAAGGCATTTGCGAATAAGTTTTCACTCAGGGTTTGCAGGATCGTGCCCGCAGTTATATCCGAGTGTTCCACTCACCTACACCGCCTCGGATCTCTAGCTAGGGGGACAGGGAGGTTAGCTGGAAAGAGCATCAGTTCTGGTCAACCGAAGAGTGACAAACTGTGCGCCGACCCTGAAGGGGGGACCGCTCATCGTGCATTTTGAACCTGCCTACATTAGTGGGAGCCTATGCCCGTTTACTGGCAGTGAGCCGAGCATGACGAGCCAAGCCAAAACGCGGGGGTGTATACGGCCTGAAGAGTATGTCCTGTCCCTGACCTCGCACTCTCAGTGTTGTACTAACCCAGGGTCTCTAGACCAGGGTTAACTGACAGTCTCGTGATAGAGGCCTTATTCGTCCACGTACGTTTTTACGTCGCGAACATTTCCATCAAAGTTGATATTCAAAGTTACAAGATGTCGTGATTCGAAGAGAGGCGGAGGCAGTCTCCGTCTCGTCACTGTTCTGCTGTTCGTCTCCGCCTTCCAATGACTCAGAGCTACGCATTCTACCCACCCTGCACAGGATATGCTCTTGCAGCAGTATCCTTCGACAACAGTGGACGCTTGACCCGAGAAGGCGCCCATCTTTCTCCCGTAGGTGCATGAGAAAAACAAAGTTTAGTAGTCTGGGATAGCCATACGTATTCACTGAGGCAGATCCGAGTGATGCCTACAGAACCACTAGCAGCTCATAACTTCCATGTTGAAAAGGGGTACAGCTAAAACTGTCCCACATTATGGTGACGTAGTAAGCACAGATGAATTACCCGGCGAGTGTTCATCTGAACTAACACCGTTGCCATTAAGCCACTACTCAACTAGACAGGCTGTTGAGCCAATGCAGTGGAGAATGCTCGTATCCTTCGGGTCCATACAAAAGTAAGAACCTCATGCTCATCGAGAAGACTCTTGGAGAACCCCCGGTCGAGAGTATGGGCTTAGGCAAAAGGGGAAGTAGGTAGGTGGGATGAATGGTTGAGGAGATGATAATGAAATTATATGGCTCACCTTATCTTTTATGCGCGCTAGACGACGTGGTATCTACGTATGAGCGTGGCTCGAGCACCCATTACGTCGTCGAGTGCTCGTGCCATGTTATGCTGTGAACTCGAACCGTGGACGCCTGTCGTTGGAATAGAGGACTGTTAGGCCACATCTGTGCAGTACAGCGTCCTATCTCACACCGACCGGTAGGTCTGCGTCGCGCCCGTGGCACTTAGGCACACTGTTTATACCGAAGATATACCTCTTTGACGTGAGAGCCGTGCTTACTGTTCATCAGGGGATTCGAGAGATGTCCCGGGTCTGTCCAGAATCAGGGGACAACAGCCCCCTGTCCATCTGGCCATTACGTGTTTTCCATCGTACAGGTCGGGCTCCGTCGCCAGGACTGAACTTCAACAAAAAATGTCTATTGGGCCAATGAGTAATCTATTTGTTCGTAAGGCCAAGCGTAATTCCTGTCGCCCAGCTCAAACATATTCAGCGATTTCCTGTC'/>

    <sequence taxon='178' value='TAGTCCTCCTGTTTGTGGTTTCAAAGGCCGTACAGGTAAGAGGAACGAGTCCCCAACCAAGTAGAACTCTATCCTCTGCGACTCAGTACTCGAATGATCCCCGTTGTGAAGTAGGCAGAATCATGGAAAACCAGTGCTTCGCGAAGACCTCATCGCACACTGGTCCGACCGTCGGCATATCAGCTTAGTATCCTTGCTCATTAGTTAAGGGAGGCCGGGTTACATTGCGGCACCCTCTAACTTCATCTCGGAGGTCTTTCGAATGACAGATCCACTTGCACGAGTTCGCTTGAACCTGTATGTTAACCATAGACTCGACACACAGAAATGCGGGAAATATCGCAACGCAGTCTGAGTATCGCGTGGAATCACGTGGACACTTCGTTATCGATTTTATATACAACTCTAAGACGAGAGCTAGTCTCAGCCGAGGATTGATGGAGTATTTCCGCGGGTGGCTAAGGCATTTGCGAATAAGTTTTCACTCAGGGTTTGCAGGATCGTGCCCGCAGTTATATCCGAGTGTTCCACTCACCTACACCGCCTCGGATCTCTAGCTAGGGGGACAGGGAGGTTAGCTGGAAAGAGCATCAGTTCTGGTCAACCGAAGAGTGACAAACTGTGCGCCGACCCTGAAGGGGGGACCGCTCATCGTGCATTTTGAACCTGCCTACATTAGTGGGAGCCTATGCCCGTTTACTGGCAGTGAGCCGAGCATGACGAGCCAAGCCAAAACGCGGGGGTGTATACGGCCTGAAGAGTATGTCCTGTCCCTGACCTCGCACTCTCAGTGTTGTACTAACCCAGGGTCTCTAGACCAGGGTTAACTGACAGTCTCGTGATAGAGGCCTTATTCGTCCACGTACGTTTTTACGTTGCGAACATTTCCATCAAAGTTGATATTCAAAGTTACAAGATGTCGTGATTCGAAGAGAGGCGGAGGCAGTCTCCGTCTCGTCACTGTTCCGCTGTTCGTCTCCGCCTTCCAATGACTCAGAGCTACGCATTCTACCCACCCTGCACAGGATATGCTCTTGCAGCAGTATCCTTCGACAACAGTGGACGCTTGACCCGAGAAGGCGCCCATCTTTCTCCCGTAGGTGCATGAGAAAAACAAAGTTTAGTAGTCTGGGATAGCCATACGTATTCACTGAGGCAGATCCGAGTGATGCCTACAGAACCACTAGCAGCTCATAACTTCCATGTTGAAAAGGGGTACAGCTAAAACTGTCCCACATTATGGTGACGTAGTAAGCACAGATGAATTACCCGGCGAGTGTTCATCTGAACTAACACCGTTGCCATTAAGCCACTACTCAACTAGACAGGCTGTTGAGCCAATGCAGTGGAGAATGCTCGTATCCTTCGGGTCCATACAAAAGTAAGAACCTCATGCTCATCGAGAAGACTCTTGGAGAACCCCCGGTCGCGAGTATGGGCTTAGGCAAAAGGGGAAGTAGGTAGGTGGGATGAATGGTTGAGGAGATGATAATGAAATTATATGGCTCACCTTATCTTTTATGCGCGCTAGACGACGTGGTATCTACGTATGAGCGTGGCTCGAGCACCCATTACGTCGTCGAGTGCTCGTGCCATGTTATGCTGTGAACTCGAACCGTGGACGCCTGTCGTTGGAATAGAGGACTGTTAGGCCACATCTGTGCAGTACAGCGTCCTATCTCACACCGACCGGTAGGTCTGCGTCGCGCCCGTGGCACTTAGGCACACTGTTTATACCGAAGATATACCTCTTTGACGTGAGAGCCGTGCTTACTGTTCATCAGGGGATTCGAGAGATGTCCCGGGTCTGTCCAGAATCAGGGGACAATAGCCCCATGTCCATCTGGCCGTTACGTGTTTTCCATCGTACAGGTCGGGCTCCGTCGCCAGGACTGAACTTCAACAAAAAATGTCTATTGGGCCAATGAGTAATCTATTTGTTCGTAAGGCCAAGCGTAATTCCTGTCGCCCAGCTCAAACATATTCAGCGATTTCCTGTC'/>

    <sequence taxon='170' value='TAGTCCTCCTGTTTGTGGTTTCAAAGGCCGTACAGGTAAGAGGAACGAGTCCCCAACCAAGTAGAACTCTATCCTCTGCGACTCAGTACTCGAATGATCCCCGTTGTAAAGTAGGCAGAATCATGGAAAACCAGTGCTTCGCGAAGACCTCATCGCACACTGGTCCGACCGTCGGCATATCAGCTTAGTATCCTTGCTCATTAGTTAAGGGAGGCCGGGTTACATTGCGGCACCCTCTAACTTCATCTCGGAGGTCTTTCGAATGACAGATCCACTTGCATGAGTTCGCTTGAACCTGTATGTTAACCCTAGACTCGACACACAGAAATGCGGGAAATATCGCAACGCAGTCTGAGTATCGCGTGGAATCACGTGGACACTTCGTTATCGATTTTATATACAACTCTAAGACGAGAGCTAGTCTCAGCCGAGGATTGATGGAGTATTTCCGCGGGTGGCTAAGGCATTTGCGAATAAGTTTTCACTCAGGGTTTGCAGGATCGTGCCCGCAGTTATATCCGAGTGTTCCACTCACCTACACCGCCTCGGATCTCTAGCTAGGGGGACAGGGAGGTTAGCTGGAAAGAGCATCAGTTCTGGTCAACCGAAGAGTGACAAACTGTGCGCCGACCCTGAAGGGGGGACCGCTCATCGTGCATTTTGAACCTGCCTACATTAGTGGGAGCCTATGCCCGTTTACTGGCAGTGAGCCGAGCATGACGAGCCAAGCCAAAACGCGGGGGTGTATACGGCCTGAAGAGTATGTCCTGTCCCTGACCTCGCACTCTCAGTGTTGTACTAACCCAGGGTCTCTAGACCAGGGTTAACTGACAGTCTCGTGATAGAGGCCTTATTCGTCCACGTACGTTTTTACGTTGCGAACATTTCCATCAAAGTAGATATTTAAAGTTACAAGATGTCGTGATTCGAAGAGAGGCGGAGGCAGTCTCCGTCTCGTCACTGTTCCGCTGTTCGTCTCCGCCTTCCAATGACTCAGAGCTACGCATTCTACCCACCCTGCACAGGATATGCTCTTGCAGCAGTATCCTTCAACAACAGTGGACGCTTGACCCGAGAAGGCGCCCATCTTTCTCCCGTAGGTGCATGAGAAAAACAAAGTTTAGTAGTCTGGGATAGCCATACGTATTCACTGAGGCAGATCCGAGTGATGCCTACAGAACCACTAGCAGCTCATAACTTCCATGTTGAAAAGGGGTACAGCTAAAACTGTCCCACATTATGGTGACGTAGTAAGCACAGATGAATTACCCGGCGAGTGTTCATCTGAACTAACACCGTTGCCATTAAGCCACTACTCAACTAGACAGGCTGTTGAGCCAATGCAGTGGAGAATGCTCGTATCCTTCGGGTCCATACAAAAGTAAGAACCTCATGCTCATCGAGAAGACTCTTGGAGAACCCCCGGTCGCGAGTATGGGCTTAGGCAAAAGGGGAAGTAGGTAGGTGGGATGAATGGTTGAGGAGATGATAATGAAATTATATGGCTCACCTTATCTTTTATGCGCGCTAGACGACGTGGTATCTACGTATGAGCGTGGCTCGAGCACCCATTACGTCGTCGAGTGCTCGTGCCATGTTATGCTGTGAACTCGAACCGTGGACGCCTGTCGTTGGAATAGAGGACTGTTAGGCCACATCTGTGCAGTACAGCGTCCTATCTCACACCGACCGGTAGGTCTGCGTCGCGCCCGTGGCACTTAGGCACACTGTTTATACCGAAGATATACCTCTTTGACGTGAGAGCCGTGCTTACAGTTCATCAGGGGATTCGAGAGATGTCCCGGGTCTGTCCAGAATCAGGGGACAACAGCCCCCTGTCCATCTGGCCGTTACGTGTTTTCCATCGTACAGGTCGGGCTCCGTCGCCAGGACTGAACTTCAACAAAAAATGTCTATTGGGCCAATGAGTAATCTATTTGTTCGTAAGGCCAAGCGTAATTCCTGTCGCCCAGCTCAAACATATTCAGCGATTTCCTGTC'/>

    <sequence taxon='185' value='TAGTCCTCCTGTTTGTGGTTTCAAAGGCCGTACAGGTAAGAGGAACGAGTCCCCAACCAAGTAGAACTCTATCCTCTGCGACTCAGTACTCGAATGATCCCCGTTGTAAAGTAGGCAGAATCATGGAAAGCCAGTGCTTCGCGAAGACCTCATCGCACACTGGTCCGACCGTCGGCATATCAGCTTAGTATCCTTGCTCATTAGTTAAGGGAGGCCGGGTTACATTGCGGCACCCTCTAACTTCATCTCGGAGGTCTTTCGAATGACAGATCCACTTGCATGAGTTCGCTTGAACCTGTATGTTAACCCTAGACTCGACACACAGAAATGCGGGAAATATCGCAACGCAGTCTGAGTATCGCGTGGAATCACGTGGACACTTCGTTATCGATTTTATATACAACTCTAAGACGAGAGCTAGTCTCAGCCGAGGATTGATGGAGTATTTCCGCGGGTGGCTAAGGCATTTGCGAATAAGTTTTCACTCAGGGTTTGCAGGATCGTGCCCGCAGTTATATCCGAGTGTTCCACTCACCTACACCGCCTCGGATCTCTAGCTAGGGGGACAGGGAGGTTAGCTGGAAAGAGCATCAGTTCTGGTCAACCGAAGAGTGACAAACTGTGCGCCGACCCTGAAGGGGGGACCGCTCATCGTGCATTTTGAACCTGCCTACATTAGTGGGAGCCTATGCCCGTTTACTGGCAGTGAGCCGAGCATGACGAGCCAAGCCAAAACGCGGGGGTGTATACGGCCTGAAGAGTATGTCCTGTCCCTGACCTCGCACTCTCAGTGTTGTACTAACCCAGGGTCTCTAGACCAGGGTTAACTGACAGTCTCGTGATAGAGGCCTTATTCGTCCACGTACGTTTTTACGTTGCGAACATTTCCATCAAAGTAGATATTTAAAGTTACAAGATGTCGTGATTCGAAGAGAGGCGGAGCCAGTCTCCGTCTCGTCACTGTTCCGCTGTTCGTCTCCGCCTTCCAATGACTCAGAGCTACGCATTCTACCCACCCTGCACAGGATATGCTCTTGCAGCAGTATCCTTCAACAACAGTGGACGCTTGACCCGAGAAGGCGCCCATCTTTCTCCCGTAGGTGCATGAGAAAAACAAAGTTTAGTAGTCTGGGATAGCCATACGTATTCACTGAGGCAGATCCGAGTGATGCCTACAGAACCACTAGCAGCTCATAACTTCCATGTTGAAAAGGGGTACAGCTAAAACTGTCCCACATTATGGTGACGTAGTAAGCACAGATGAATTACCCGGCGAGTGTTCATCTGAACTAACACCGTTGCCATTAAGCCACTACTCAACTAGACAGGCTGTTGAGCCAATGCAGTGGAGAATGCTCGTATCCTTCGGGTCCATACAAAAGTAAGAACCTCATGCTCATCGAGAAGACTCTTGGAGAACCCCCGGTCGCGAGTATGGGCTTAGGCAAAAGGGGAAGTAGGTAGGTGGGATGAATGGTTGAGGAGATGATAATGAAATTATATGGCTCACCTTATCTTTTATGCGCGCTAGACGACGTGGTATCTACGTATGAGCGTGGCTCGAGCACCCATTACGTCGTCGAGTGCTCGTGCCATGTTATGCTGTGAACTCGAACCGTGGACGCCTGTCGTTGGAATAGAGGACTGTTAGGCCACATCTGTGCAGTACAGCGTCCTATCTCACACCGACCGGTAGGTCTGCGTCGCGCCCGTGGCACTTAGGCACACTGTTTATACCGAAGATATACCTCTTTGACGTGAGAGCCGTGCTTACAGTTCATCAGGGGATTCGAGAGATGTCCCGGGTCTGTCCAGAATCAGGGGACAACAGCCCCCTGTCCATCTGGCCGTTACGTGTTTTCCATCGTACAGGTCGGGCTCCGTCGCCAGGACTGAACTTCAACAAAAAATGTCTATTGGGCCAATGAGTAATCTATTTGTTCGTAAGGCCAAGCGTAATTCCTGTCGCCCAGCTCAAACATATTCAGCGATTTCCTGTC'/>

    <sequence taxon='57' value='TAGTCCTTCTGTTTGTGGTTTCAAAGGCCGTACAGGTAAGAGGAACGAGTCCCCAACCAAGTAGAACTCTATCCTCTGCGACTCAGTACTCGAATGATCCCCGTTGTGAAGTAGGCAGAATCATGGAAAACCAGTGCTTCGCGAAGACCTCGTCGCACATTGGTCCGACCGTCGGCATATCAGCTTAGTATCCTTGCTCATTAGTTAAGGGAGGCCGGGTTACATTGCGGCACCCTCTAACTTCATCTCGGAGGTCTTTCGAATGACAGATCCACTTGCACGAGTTCGCTCGAACCTGTATGTTAACCCTAGACTCGACACACAGAAATGCGGGAAATATCGCAACGCAGTCTGAGTATCACGTGGAATCACGTGGACACTTCGTTATCGATTTTCTATACAACTCTAAGACGAGAGCTAGTCTCAGCCGAGGATTGATGGAGTATTTCCGCGGGTGGCTAAGGCATTTGCGAATAAGTTTTCACTCAGGGTTTGCAGGATCGTGCCCGCAGTTATATCCGAGTGTTCCACTCACCTACACCGCCTCGGATCTCTAGCTAGGGGGACAGGGAGGTTAGCTGGAAAGAGCATCAGTTCTGGTCAACCGAAGAGTGACAAACTGTGCGCCGACCCTGAAGGGGGGACCGCTCATCGTGCAATTTGACCCTGCCTACATTAGTGGGAGCCTATGCCCGTTTACTGGCAGTGAGCCGAGCATGACGAGCCAAGCCAAAACGCGGGGGTGTATACGGCCTGAAGAGTATGTCCTGTCCCTGACCTCGCACTCTCAGTGTTGTACTAACCCAGGGTCTCTAGACCAGGGTTAACTGAAAGTCTCGTGATAGAGGCCTTATCCGTCCACGTACGTTTTTACGTTGCGAACATTTCCATCAAAGTTGATATTAAAAGTTACAAGATGTCGTGATTCGAAGAGAGGCGGAGGCAGTCTCCGTCTCGTCACTGTTCCGCTGTTCGTCTCCGCTTTCCAATGACTCAGAGCTACGCATTCTACCCACGCTGCACAGGATATGTTTTTGCAGCAGTATCCTTCAACAACAGTGGACGCTTGACCCGAGAAGGCGCCCATCTTTCTCCCGTAGGTGCATGAGAAAGACAAAGTTTAGTAGTCTGGGATAGCCATACGTATTCACTGAGGCAGATCCGAGTGATGCCTACAGAACCACTAGCAGCTCATAACTTCCATGTTGAAAAGGGGTACAGCTAAAACTGTCCCACATTATGGTGACGTAGTAAGCACAGATGAATTACCCGGCGAGTGTTCATCTGAACTAACACCGTTGCCATTAAGCCACTACTCAACTAGACAGGCTGTTGAGCCAATGCAGTGGAGAATGCTCGTATCCTTCGGGTCCATATAAAAGTAAGAACCTCATGCTCATCGAGAAGACTCTTGGAGAACCCCCGGTCGCGAGTATGGGCTTAGGCAAAAGGGGAAGTAGGTAGGTGAGATGAATGGTTGAGGAGATGATAATGAAATTATATGGCTCACCTTATCCTTTATGCGCGCTAGACGACGTGGTATCTACGTATGAGCGTGGCTCGAGCACCCATTACGTCGTCGAGTGCTCGTGCCATGTTATGCTGTGAAATCGAACCGTGGACGCCTGTCGTTGGAATAGAGGACTGTTAGGCCACATCTGTGCAGTACAGCGTCCTATCTCACACCGACCGGTAGGTCTGCGTCGCGCCCGTGGCACTTAGGCACACTGTTTATACCGAAGATATACCTCTTTGACGTGAGAGCCGTGCTTACTGTTCATCAGGGGATTCGAGAGATGTCCCGGGTCTGTCCAGAATCAGGGGACAACAGCCCCCTGTCCATCTGGCCGTTACGTGTTTTCCATCGTACAGGTCGGGCTCCGTCGCCAGGACTGAACTTCAATAAAAAATGTCTATTGGGCCAGTGAGTAATCTATTTGTTCGTAAGGCCAAGCGTAATTCCGGTCGCCCAGCTCAAACATATTCAGCGATTTCCTGTC'/>

    <sequence taxon='68' value='TAGTCCTTCTGTTTGTGGTTTCAAAGGCCGTACAGGTAAGAGGAACGAGTCCCCAACCAAGTAGAACTCTATCCTCTGCGACTCAGTACTCGAATGATCCCCGTTGTGAAGTAGGCAAAATCATGGAAAACCAGTGCTTCGCGAAGACCTCGTCGCACATTGGTCCGACCGTCGGCATATCAGCTTAGTATCCTTGCTCATTAGTTAAGGGAGGCCGGGTTACATTGCGGCACCCTCTAACTTCATCTCGGAGGTCTTTCGAATGACAGATCCACTTGCACGAGTTCGCTCGAACCTGTATGTTAACCCTAGACTCGACACACAGAAATGCGGGAAATATCGCAACGCAGTCTGAGTATCACGTGGAATCACGTGGACACTTCGTTATCGATTTTCTATACAACTCTAAGACGAGAGCTAGTCTCAGCCGAGGATTGATGGAGTATTTCCGCGGGTGGCTAAGGCATTTGCGAATAAGTTTTCACTCAGGGTTTGCAGGATCGTGCCCGCAGTTATATCCGAGTGTTCCACTCACCTACACCGCCTCGGATCTCTAGCTAGGGGGACAGGGAGGTTAGCTGGAAAGAGCATCAGTTCTGGTCAACCGAAGAGTGACAAACTGTGCGCCGACCCTGAAGGGGGGACCGCTCATCGTGCAATTTGACCCTGCCTACATTAGTGGGAGCCTATGCCCGTTTACTGGCAGTGAGCCGAGCATGACGAGCCAAGCCAAAACGCGGGGGTGTATACGGCCTGAAGAGTATGTCCTGTCCCTGACCTCGCACTCTCAGTGTTGTACTAACCCAGGGTCTCTAGACCAGGGTTAACTGAAAGTCTCGTGATAGAGGCCTTATCCGTCCACGTACGTTTTTACGTTGCGAACATTTCCATCAAAGTTGATATTAAAAGTTACAAGATGTCGTGATTCGAAGAGAGGCGGAGGCAGTCTCCGTCTCGTCACTGTTCCGCTGTTCGTCTCCGCTTTCCAATGACTCAGAGCTACGCATTCTACCCACGCTGCACAGGATATGTTTTTGCAGCAGTATCCTTCAACAACAGTGGACGCTTGACCCGAGAAGGCGCCCATCTTTCTCCCGTAGGTGCATGAGAAAGACAAAGTTTAGTAGTCTGGGATAGCCATACGTATTCACTGAGGCAGATCCGAGTGATGCCTACAGAACCACTAGCAGCTCATAACTTCCATGTTGAAAAGGGGTACAGCTAAAACTGTCCCACATTATGGTGACGTAGTAAGCACAGATGAATTACCCGGCGAGTGTTCATCTGAACTAACACCGTTGCCATTAAGCCACTACTCAACTAGACAGGCTGTTGAGCCAATGCAGTGGAGAATGCTCGTATCCTTCGGGTCCATATAAAAGTAAGAACCTCATGCTCATCGAGAAGACTCTTGGAGAACCCCCGGTCGCGAGTATGGGCTTAGGCAAAAGGGGAAGTAGGTAGGTGAGATGAATGGTTGAGGAGATGATAATGAAATTATATGGCTCACCTTATCCTTTATGCGCGCTAGACGACGTGGTATCTACGTATGAGCGTGGCTCGAGCACCCATTACGTCGTCGAGTGCTCGTGCCATGTTATGCTGTGAAATCGAACCGTGGACGCCTGTCGTTGGAATAGAGGACTGTTAGGCCACATCTGTGCAGTACAGCGTCCTATCTCACACCGACCGGTAGGTCTGCGTCGCGCCCGTGGCACTTAGGCACACTGTTTATACCGAAGATATACCTCTTTGACGTGAGAGCCGTGCTTACTGTTCATCAGGGGATTCGAGAGATGTCCCGGGTCTGTCCAGAATCAGGGGACAACAGCCCCCTGTCCATCTGGCCGTTACGTGTTTTCCATCGTACAGGTCGGGCTCCGTCGCCAGGACTGAACTTCAATAAAAAATGTCTATTGGGCCAGTGAGTAATCTATTTGTTCGTAAGGCCAAGCGTAATTCCGGTCGCCCAGCTCAAACATATTCAGCGATTTCCTGTC'/>

    <sequence taxon='71' value='TAGTCCTTCTGTTTGTGGTTTCAAAGGCCGTACAGGTAAGAGGAACGAGTCCCCAACCAAGTAGAACTCTATCCTCTGCGACTCAGTACTCGAATGATCCCCGTTGTGAAGTAGGCAAAATCATGGAAAACCAGTGCTTCGCGAAGACCTCGTCGCACATTGGTCCGACCGTCGGCATATCAGCTTAGTATCCTTGCTCATTAGTTAAGGGAGGCCGGGTTACATTGCGGCACCCTCTAACTTCATCTCGGAGGTCTTTCGAATGACAGATCCACTTGCACGAGTTCGCTCGAACCTGTATGTTAACCCTAGACTCGACACACAGAAATGCGGGAAATATCGCAACGCAGTCTGAGTATCACGTGGAATCACGTGGACACTTCGTTATCGATTTTCTATACAACTCTAAGACGAGAGCTAGTCTCAGCCGAGGATTGATGGAGTATTTCCGCGGGTGGCTAAGGCATTTGCGAATAAGTTTTCACTCAGGGTTTGCAGGATCGTGCCCGCAGTTATATCCGAGTGTTCCACTCACCTACACCGCCTCGGATCTCTAGCTAGGGGGACAGGGAGGTTAGCTGGAAAGAGCATCAGTTCTGGTCAACCGAAGAGTGACAAACTGTGCGCCGACCCTGAAGGGGGGACCGCTCATCGTGCAATTTGACCCTGCCTACATTAGTGGGAGCCTATGCCCGTTTACTGGCAGTGAGCCGAGCATGACGAGCCAAGCCAAAACGCGGGGGTGTATACGGCCTGAAGAGTATGTCCTGTCCCTGACCTCGCACTCTCAGTGTTGTACTAACCCAGGGTCTCTAGACCAGGGTTAACTGAAAGTCTCGTGATAGAGGCCTTATCCGTCCACGTACGTTTTTACGTTGCGAACATTTCCATCAAAGTTGATATTAAAAGTTACAAGATGTCGTGATTCGAAGAGAGGCGGAGGCAGTCTCCGTCTCGTCACTGTTCCGCTGTTCGTCTCCGCTTTCCAATGACTCAGAGCTACGCATTCTACCCACGCTGCACAGGATATGTTTTTGCAGCAGTATCCTTCAACAACAGTGGACGCTTGACCCGAGAAGGCGCCCATCTTTCTCCCGTAGGTGCATGAGAAAGACAAAGTTTAGTAGTCTGGGATAGCCATACGTATTCACTGAGGCAGATCCGAGTGATGCCTACAGAACCACTAGCAGCTCATAACTTCCATGTTGAAAAGGGGTACAGCTAAAACTGTCCCACATTATGGTGACGTAGTAAGCACAGATGAATTACCCGGCGAGTGTTCATCTGAACTAACACCGTTGCCATTAAGCCACTACTCAACTAGACAGGCTGTTGAGCCAATGCAGTGGAGAATGCTCGTATCCTTCGGGTCCATATAAAAGTAAGAACCTCATGCTCATCGAGAAGACTCTTGGAGAACCCCCGGTCGCGAGTATGGGCTTAGGCAAAAGGGGAAGTAGGTAGGTGAGATGAATGGTTGAGGAGATGATAATGAAATTATATGGCTCACCTTATCCTTTATGCGCGCTAGACGACGTGGTATCTACGTATGAGCGTGGCTCGAGCACCCATTACGTCGTCGAGTGCTCGTGCCATGTTATGCTGTGAAATCGAACCGTGGACGCCTGTCGTTGGAATAGAGGACTGTTAGGCCACATCTGTGCAGTACAGCGTCCTATCTCACACCGACCGGTAGGTCTGCGTCGCGCCCGTGGCACTTAGGCACACTGTTTATACCGAAGATATACCTCTTTGACGTGAGAGCCGTGCTTACTGTTCATCAGGGGATTCGAGAGATGTCCCGGGTCTGTCCAGAATCAGGGGACAACAGCCCCCTGTCCATCTGGCCGTTACGTGTTTTCCATCGTACAGGTCGGGCTCCGTCGCCAGGACTGAACTTCAATAAAAAATGTCTATTGGGCCAGTGAGTAATCTATTTGTTCGTAAGGCCAAGCGTAATTCCGGTCGCCCAGCTCAAACATATTCAGCGATTTCCTGTC'/>

    <sequence taxon='162' value='TAGTCCTTCTGTTTGTGGTTTCAAAGGCCGTATAGGTAAGAGGAACGAGTCCCCAACCAAGTAGAACTCTATCCTCTGCGACTCAGTACTCGAATGATCCCCGTTGTGAAGTAGGCAAAATCATGGAAAACCAGTGCTTCGCGAAGACCTCGTCGCACATTGGTCCGACCGTCGGCATATCAGCTTAGTATCCTTGCTCATTAGTTAAGGGAGGCCGGGTTACATTGCGGCACCCTCTAACTTCATCTCGGAGGTCTTTCGAATGACCGATCCACTTGCACGAGTTCGCTCGAACCTGTATGTTTACCCTAGACTCGACACACAGAAATGCGGGAAATATCGCAACGCAGTCTGAGTATCACGTGGAATCACGTGGACACTTCGTTATCGATTTTCTATACAACTCTAAGACGAGAGCTAGTCTCAGCCGAGGATTGATGGAGTATTTCCGCGGGTGGCTAAGGCATTTGCGAATAAGTTTTCACTCAGGGTTTGCAGGATCGTGCCCGCAGCTATATCCGAGTGTTCCACTCACCTACACCGCCTCGGATCTCTAGCTAGGGGGACAGGGAGGTTAGCTGGAAAGAGCATCAGTTCTGGTCAACCGAAGAGTGACAAACTGTGCGCCGACCCTGAAGGGGGGACCGCTCATCGTGCAATTTGACCCTGCCTACATTAGTGGGAGCCTATGCCCGTTTACTGGCAGTGAGCCGAGCATGACGAGCCAAGCCAAAACGCGGGGGTGTATACGGCCTGAAGAGTATGTCCTGTCCCTGACCTCGCACTCTCAGCGTTGTACTAACCCAGGGTCTCTAGACCAGGGTTAACTGAAAGTCTCGTGATAGAGGCCTTATCCGTCCACGTACGTTTTTACGTTGCGAACATTTCCATCAAAGTTGATATTAAAAGTTACAAGATGTCGTGATTCGAAGAGAGGCGGAGGCAGTCTCCGTCTCGTCACTGTTCCGCTGTTCGTCTCCGCTTTCCAATGACTCAGAGCTACGCATTCTACCCACGCTGCACAGGATATGTTTTTGCAGCAGTACCCTTCAACAACAGTGGACGCTTGACCCGAGAAGGCGCCCATCTTTCTCCCGTAGGTGCATGAGAAAGACAAAGTTTAGTAGTCTGGGATAGCCATACGTATTCACTGAGGCAGATCCGAGTGATGCCTACAGAACCACTAGCAGCTCATAACTTCCATGTTGAAAAGGGGTACAGCTAAAACTGTCCCACATTATGGTGACGTAGTAAGCACAGATGAATTACCCGGCGAGTGTTCATCTGAACTAACACCGTTGCCATTAAGCCACTACTCAACTAGACAGGCTGTTGAGCCAATGCAGTGGAGAATGCTCGTATCCTTCGGGTCCATATAAAAGTAAGAACCTCATGCTCATCGAGAAGACTCTTGGAGAACCCCCGGTCGCGAGTATGGGCTTAGGCAAAAGGGGAAGTAGGTAGGTGAGATGAATGGTTGAGGAGATGATAATGAAATTATATGGCTCACCTTATCCTTTATGCGCGCTAGACGACGTGGTATCTACGTATGAGCGTGGCTCGAGCACCCATTACGTCGTCGAGTGCTCGTGCCATGTTATGCTGTGAAATCGAACCGTGGACGCCTGTCGCTGGAATAGAGAACTGTTAGGCCACATCTGTACAGTACAGCGTCCTATCTCACACCGACCGGTAGGTCTGCGTCGCGCCCGTGGCACTTAGGCACACTGTTTATACCGAAGATATACCTCTTTGACGTGAGAGCCGGGCTTACTGTTCATCAGGGGATTCGAGAGATGTCCCGGGTCTGTCCAGAATCAGGGGACAACAGCCCCCTGTCCATCTGGCCGTTACGTGTTTTCCATCGTACAGGTCGGGCTCTGTCGCCAGGACTGAACTTCAATAAAAAATGTCTATTGGGCCAGTGAGTAATCTATTTGTTCGTAAGGCCAAGCGTAATTCCGGTCGCCCAGCTCAAACATATTCAGCGATTTCCTGTC'/>

    <sequence taxon='58' value='TAGTCCTTCTGTTTGTGGTTTCAAAGGCCGTACAGGTAAGAGGAACGAGTCCCCAACCAAGTAGAACTCTATCCTCTGCGACTCAGTACTCGAATGATCCCCGTTGTGAAGTAGGCAGAATCATGGAAAACCAGTGCTTCGCGAAGACCTCGTCGCACATTGGTCCGACCGTCGGCATATCAGCTTAGTATCCTTGCTCATTAGTTAAGGGAGGCCGGGTTACATTGCGGCACCCTCTAACTTCATCTCGGAGGTCTTTCGAATGACAGATCCACTTGCACGAGTTCGCTCGAACCTGTATGTTAACCCTAGACTCGACACACAGAAATGCGGGAAATATCGCAACGCAGTCTGAGTATCACGTGGAATCACGTGGACACTTCGTTATCGATTTTATATACAACTCTAAGACGAGAGCTAGTCTCAGCCGAGGATTGATGGAGTATTTCCGCGGGTGGCTAAGGCATTTGCGAATAAGTTTTCACTCAGGGTTTGCAGGATCGTGCCCGCAGTTATATCCGAGTGTTCCACTCACCTACACCGCCTCGGATCTCTAGCTAGGGGGACAGGGAGGTTAACTGGAAAGAGCATCAGTTCTGGTCAACCGAAGAGTGACAAACTGTGCGCCGACCCTGAAGGGGGGACCGCTCATCGTGCAATTTGAACCTGCCTACATTAGTGGGAGCCTATGCCCGTTTACTGGCAGTGAGCCGAGCATGCCGAGCCAAGCCAAAACGCGGGGGTGTATACGGCCTGAAGAGTATGTCCTGTCCCTGACCTCGCACTCTCAGTGTTGTACTAACCCAGGGTCTCTAGACCAGGGTTAACTGACAGTCTCGTGATAGAGGCCTTATCCGTCCACGTACGTTTTTACGTTGCGAACATTTCCATCAAAGTTGATATTAAAAGTTACAAGATGTCGTGATTCGAAGAGAGGCGGAGGCAGTCTCCGTCTCGTCACTGTTCCGCTGTTCGTCTCCGCTTTCCAATGACTCAGAGCTACGCATTCTACCCACGCTGCACAGGATATGTTTTTGCAGCAGTATCCTTCAACAACAGTGGACGCTTGACCCGAGAAGGCGCCCATCTTTCTCCCGTAGGTGCATGAGAAAGACAAAGTTTAGTAGTCTGGGATAGCCATACGTATTCACTGAGGCAGATCCGAGTGATGCCTACAGAACCACTAGCAGCTCATAACTTCCATGTTGAAAAGGGGTACAGCTAAAACTGTCCCACATTATGGTGACGTAGTAAGCACAGATGAATTACCCGGCGAGTGTTCATCTGAACTAACACCGTTGCCATTAAGCCACTACTCAACTAGACAGGCTGTTGAGCCAATGCAGTGGAGAATGCTCGTATCCTTCGGGTCCATATAAAAGTAAGAACCTCATGCTCATCGAGAAGACTCTTGGAGAACCCCCGGTCGCGAGTATGGGCTTAGGCAAAAGGGGAAGTAGGTAGGTGAGATGAATAGTTGAGGAGATGATAATGAAATTATATGGCTCACCTTATCCTTTATGCGCGCTAGACGACGTGGTATCTACGTATGAGCGTGGCTCGAGCACCCATTACGTCGTCGAGTGCTCGTGCCATGTTATGCTGTGAAATCGAACCGTGGACGCCTGTCGTTGGAATAGAGGACTGTTAGGCCACATCTGTGCAGTACAGCTTCCTATCTCACACCGACCGGTAGGTCTGCGTCGCGCCCGTGGCACTTAGGCACACTGTTTATACCGAAGATATACCTCTTTGACGTGAGAGCCGTGCTTACTGTTCATCAGGGGATTCGAGAGATGTCCCGGGTCTGTCCAGAATCAGGGGACAACAGCCCCCTGTCCATCTGGCCGTTACGTGTTTTCCATCGTACAGGTCGGGCTCCGTCGCCAGGACTGAACTTCAATAAAAAATGTCTATTGGGCCAGTGAGTAATCTATTTGTTCGTAAGGCCAAGCGTAATTCCGGTCGCCCAGCTCAAACATATTCAGCGATTTCCTGTC'/>

    <sequence taxon='90' value='TAGTCCTTCTGTTTGTGGTTTCAAAGGCCGTACAGGTAAGAGGAACGAGTCCCCAACCAAGTAGAACTCTATCCTCTGCGACTCAGTACTCGAATGATCCCCGTTGTGAAGTAGGCAGAATCATGGAAAACCAGTGCTTCGCGAAGACCTCGTCGCACATTGGTCCGACCGTCGGCATATCAGCTTAGTATCCTTGCTCATTAGTTAAGGGAGGCCGGGTTACATTGCGGCACCCTCTAACTTCATCTCGGAGGTCTTTCGAATGACAGATTCACTTGCACGAGTTCGCTCGAACCTGTATGTTAACCCTAGACTCGACACACAGAAATGCGGGAAATATCGCAACGCAGTCTGAGTATCACGTGGAATCACGTGGACACTCCGTTATCGATTTTATATACAACTCTAAGACGAGAGCTAGTCTCAGCCAAGGATTGATGGAGTATTTCCGCGGGTGGCTAAGGCATTTGCGAATAAGTTTTCACTCAGGGTTTGCAGGATCGTGCCCGCAGTTATATCCGAGTGTTCCACTCACCTACACCGCCTCGGATCTCTAGCTAGGGGGACAGGGAGGTTAACTGGAAAGAGCATCAGTTCTGGTCAACCGAAGAGTGACAAACTGTGCGCCGACCCTGAAGGGGGGACCGCTCATCGTGCAATTTGAACCTGCCTACATTAGTGGGAGCCTATGCCCGTTTACTGGCAGTGAGCCGAGCATGCCGAGCCAAGCCAAAACGCGTGGGTGTATACGGCCTGAAGAGTATGTCCTGTCCCTGACCTCGCACTCTCAGTGTTGTACTAACCCAGGGTCTCTAGACCAGGGTTAACTGACAGTCTCGTGATAGAGGCCTTATCCGTCCACGTACGTTTTTACGTTGCGAACATTTCCATCAAAGTTGATATTAAAAGTTACAAGATGTCGTGATTCGAAGAGAGGCGGAGGCAGTCTCCGTCTCGTCACTGTTCCGCTGTTCGTCTCCGCTTTCCAATGACTCAGAGCTACGCATTCTACCCACGCTGCACAGGATATGTTTTTGCAGCAGTATCCTTCAACAACAGTGGACGCTTGACCCGAGAAGGCGCCCATCTTTCTCCCGTAGGTGCATGAGAAAGACAAAGTTTAGTAGTCTGGGATAGCCATACGTATTCACTGAGGCAGATCCGAGTGATGCCTACAGAACCACTAGCAGCTCATAACTTCCATGTTGAAAAGGGGTACAGCTAAAACTGTCCCACATTATGGTGACGTAGTAAGCACAGATGAATTACCCGGCGAGTGTTCATCTGAACTAACACCGTTGCCATTAAGCCACTACTCAACTAGACAGGCTGTTGAGCCAATGCAGTGGAGAATGCTCGTATCCTTCGGGTCCATATAAAAGTAAGAACCTCATGCTCATCGAGAAGACTCTTGGAGAACCCCCGGTCGCGAGTATGGGCTTAGGCAAAAGGGGAAGTAGGTAGGTGAGATGAATAGTTGAGGAGATGATAATGAAATTATATGGCTCACCTTATCCTTTATGCGCGCTAGACGACGTGGTATCTACGTATGAGCGTGGCTCGAGCACCCATTACGTCGTCGGGTGCTCGTGCCATGTTATGCTGTGAAATCGAACCGTGGACGCCTGTCGTTGGAATAGAGGACTGTTAGGCCACATCTGCGCAGTACAGCTTCCTATCTCACACCGACCGGTAGGTCTGCGTCGCGCCCGTGGCACTTAGGCACACTGTTTATACCGAAGATATACCTTTTTGACGTGAGAGCCGTGCTTACTGTTCATCAGGGGATTCGAGAGATGTCCCGGGTCTGTCCAGAATCAGGGGACAACAGCCCCCTGTCCATCTGGCCGTTACGTGTTTTCCATCGTACAGGTCGGGCTCCGTCGCCAGGACTGAACTTCAATAAAAAATGTCTATTGGGCCAGTGAGTAATCTATTTGTTCGTAAGGCCAAGCGTAATTCCGGTCGCCCAGCTCAAACATATTCAGCGATTTCCTGTC'/>

    <sequence taxon='103' value='TAGTCCTTCTGTTTGTGGTTTCAAAGGCCGTATAGGTGAGAGGAACGAGTCCCCAACCAAGTAGAACTCTATCCTCTGCGACTCAGTACTCGAATGATCCCCGTTGTGAAGTAGGCAGAATCATGGAAAACCAGTGCTTCGCGAAGACCTCGTCGCACATTGGTCCGACCGTCGGCATATCAGCTTAGTATCCTTGCTCATTAGTTAAGGGAGGCCGGGTTACATTGCGGCACCCTCTAACTTCATCTCGGAGGTCTTTCGAATGACAGATTCACTTGCACGAGTTCGCTCGAACCTGTATGTTAACCCTAGACTCGACACACAGAAATGCGGGAAATATCGCAACGCAGTCTGAGTATCACGTGGAATCACGTGGACACTCCGTTATCGATTTTATATACAACTCTAAGACGAGAGCTAGTCTCAGCCAAGGATTGATGGAGTATTTCCGCGGGTGGCTAAGGCATTTGCGAATAAGTTTTCACTCAGGGTTTGCAGGATCGTGCCCGCAGTTATATCCGAGTGTTCCACTCACCTACACCGCCTCGGATCTCTAGCTAGGGGGACAGGGAGGTTAACTGGAAAGAGCATCAGTTCTGGTCAACCGAAGAGTGACAAACTGTGCGCCGACCCTGAAGGGGGGACCGCTCATCGTGCAATTTGAACCTGCCTACATTAGTGGGAGCCTATGCCCGTTTACTGGCAGTGAGCCGAGCATGCCGAGCCAAGCCAAAACGCGTGGGTGTATACGGCCTGAAGAGTATGTCCTGTCCCTGACCTCGCACTCTCAGTGTTGTACTAACCCAGGGTCTCTAGACCAGGGTTAACTGACAGTCTCGTGATAGAGGCCTTATCCGTCCACGTACGTTTTTACGTTGCGAACATTTCCATCAAAGTTGATATTAAAAGTTACAAGATGTCGTGATTCGAAGAGAGGCGGAGGCAGTCTCCGTCTCGTCACTGTTCCGCTGTTCGTCTCCGCTTTCCAATGACTCAGAGCTACGCATTCTACCCACGCTGCACAGGATATGCTTTTGCAGCAGTATCCTTCAACAACAGTGGACGCTTGACCCGAGAAGGCGCCCATCTTTCTCCCGTAGGTGCATGAGAAAGACAAAGTTTAGTAGTCTGGGATAGCCATACGTATTCACTGAGGCAGATCCGAGTGATGCCTACAGAACCACTAGCAGCTCATAACTTCCATGTTGAAAAGGGGTACAGCTAAAACTGTCCCACATTATGGTGACGTAGTAAGCACAGATGAATTACCCGGCGAGTGTTCATCTGAACTAACACCGTTGCCATTAAGCCACTACTCAACTAGACAGGCTGTTGAGCCAATGCAGTGGAGAATGCTCGTATCCTTCGGGTCCATATAAAAGTAAGAACCTCATGCTCATCGAGAAGACTCTTGGAGAACCCCCGGTCGCGAGTATGGGCTTAGGCAAAAGGGGAAGTAGGTAGGTGAGATGAATAGTTGAGGAGATGATAATGAAATTATATGGCTCACCTTATCCTTTATGCGCGCTAGACGACGTGGTATCTACGTATGAGCGTGGCTCGAGCACCCATTACGTCGTCGGGTGCTCGTGCCATGTTATGCTGTGAAATCGAACCGTGGACGCCTGTCGTTGGAATAGAGGACTGTTAGGCCACATCTGCGCAGTACAGCTTCCTATCTCACACCGACCGGTAGGTCTGCGTCGCGCCCGTGGCACTTAGGCACACTGTTTATACCGAAGATATACCTTTTTGACGTGAGAGCCGTGCTTACTGTTCATCAGGGGATTCGAGAGATGTCCCGGGTCTGTCCAGAATCAGGGGACAACAGCCCCCTGTCCATCTGGCCGTTACGTGTTTTCCATCGTACAGGTCGGGCTCCGTCGCCAGGACTGAACTTCAATAAAAAATGTCTATTGGGCCAGTGAGTAATCTATTTGTTCGTAAGGCCAAGCGTAATTCCGGTCGCCCAGCTCACACATATTCAGCGATTTCCTGTC'/>

    <sequence taxon='122' value='TAGTCCTTCTGTTTGTGGTTTCAAAGGCCGTACAGGTAAGAGGAACGAGTCCCCAACCAAGTAGAACTCTATCCTCTGCGACTCAGTACTCGAATGATCCCCGTTGTGAAGTAGGCAGAATCATGGAAAACCAGTGCTTCGCGAAGACCTCGTCGCACATTGGTCCGACCGTCGGCATATCAGCTTAGTATCCTTGCTCATTAGTTAAGGGAGGCCGGGTTACATTGCGGCACCCTCTAACTTCATCTCGGAGGTCTTTCGAATGACAGATTCACTTGCACCAGTTCGCTCGAACCTGTATGTTAACCCTAGACTCGACACACAGAAATGCGGGAAATATCGCAACGCAGTCTGAGTATCACGTGGAATCACGTGGACACTCCGTTATCGATTTTATATACAACTCTAAGACGAGAGCTAGTCTCAGCCAAGGATTGATGGAGTATTTCCGCGGGTGGCTAAGGCATTTGCGAATAAGTTTTCACTCAGGGTTTGCAGGATCGTGCCCGCAGTTATATCCGAGTGTTCCACTCACCTACACCGCCTCGGATCTCTAGCTAGGGGGACAGGGAGGTTAACTGGAAAGAGCATCAGTTCTGGTCAACCGAAGAGTGACAAACTGTGCGCCGACCCTGAAGGGGGGACCGCTCATCGTGCAATTTGAACCTGCCTACATTAGTGGGAGCCTATGCCCGTTTACTGGCAGTGAGCCGAGCATGCCGAGCCAAGCCAAAACGCGTGGGTGTATACGGCCTGAAGAGTATGTCCTGTCCCTGACCTCGCACTCTCAGTGTTGTACTAACCCAGGGTCTCTAGACCAGGGTTAACTGACAGTCTCGTGATAGAGGCCTTATCCGTCCACGTACGTTTTTACATTGCGAACATTTCCATCAAAGTTGATATTAAAAGTTACAAGATGTCGTGATTCGAAGAGAGGCGGAGGCAGTCTCCGTCTCGTCACTGTTCCGCTGTTCGTCTCCGCTTTCCAATGACTCAGAGCTACGCATTCTACCCACGCTGCACAGAATATGTTTTTGCAGCAGTATCCTTCAACAACAGTGGACGCTTGACCCGAGAAGGCGCCCATCTTTCTCCCGTAGGTGCATGAGAAAGACAAAGTTTAGTAGTCTGGGATAGCCATACGTATTCACTGAGGCAGATCCGAGTGATGCCTACAGAACCACTAACAGCCCATAACTTCCATGTTGAAAAGGGGTACAGCTAAAACTGTCCCACATTATGGTGACGTAGTAAGCACAGATGAATTACCCGGCGAGTGTTCATCTGAACTAACACCGTTGCCATTAAGCCACTACTCAACTAGACAGGCTGTTGAGCCAATGCAGTGGAGAATGCTCGTATCCTTCGGGTCCATATAAAAGTAAGAACCTCATGCTCATCGAGAAGACTCTTGGAGAACCCCCGGTCGCGAGTATGGGCTTAGGCAAAAGGGGAAGTAGGTAGGTGAGATGAATAGTTGAGGAGATGATAATGAAATTATATGGCTCACCTTATCCTTTATGCGCGCTAGACGACGTGGTATCTACGTATGAGCGTGGCTCGAGCACCCATTACGTCGTCGGGTGCTCGTGCCATGTTATGCTGTGAAATCGAACCGTGGACGCCTGTCGTTGGAATAGAGGACTGTTAGGCCACATCTGCGCAGTACAGCTTCCTACCTCACACCGACCGGTAGGTCTGCGTCGCGCCCGTGGCACTTAGGCACACTGTTTATACCGAAGATATACCTTTTTGACGTGAGAGCCGTGCTTACTGTTCATCAGGGGATTCGAGAGATGTCCCGGGTCTGTCCAGAATCAGGGGACATCAGCCCCCTGTCCATCTGGCCGTTACGTGTTTTCCATCGTACAGGTCGGGCTCCGTCGCCAGGACTGAACTTCAATAAAAAATGTCTATTGGGCCAGTGAGTAATCTATTTGTTCGTAAGGCCAAGCGTAATTCCGGTCGCCCAGCTCAAACATATTCAGCGATTTCCTGTC'/>

    <sequence taxon='180' value='TAGTCCTTCTGTTTGTGGTTTCAAAGGCCGTACAGGTAAGAGGAACGAGTCCCCAACCAAGTAGAACTCTATCCTCTGCGACTCAGTACTCGAATGATCCCCGTTGTGAAGTAGGCAGAATCATGGAAAACCAGTGCTTCGCGAAGACCTCGTCGCACATTGGTCCGACCGTCGGCATATCAGCTTAGTATCCTTGCTCATTAGTTAAGGGAGGCCGGGTTACATTGCGGCACCCTCTAACTTCATCTCGGAGGTCTTTCGAATGACAGATTCACTTGCACCAGTTCGCTCGAACCTGTATGTTAACCCTAGACTCGACACACAGAAATGCGGGAAATATCGCAACGCAGTCTGAGTATCACGTGGAATCACGTGGACACTCCGTTATCGATTTTATATACAACTCTAAGACGAGAGCTAGTCTCAGCCAAGGATTGATGGAGTATTTCCGCGGGTGGCTAAGGCATTTGCGAATAAGTTTTCACTCAGGGTTTGCAGGATCGTGCCCGCAGTTATATCCGAGTGTTCTACTCACCTACACCGCCTCGGATCTCTAGCTAGGGGGACAGGGAGGTTAACTGGAAAGAGCATCAGTTCTGGTCAACCGAAGAGTGACAAACTGTGCGCCGACCCTGAAGGGGGGACCGCTCATCGTGCAATTTGAACCTGCCTACATTAGTGGGAGCCTATGCCCGTTTACTGGCAGTGAGCCGAGCATGCCGAGCCAAGCCAAAACGCGTGGGTGTATACGGCCTGAAGAGTATGTCCTGTCCCTGACCTCGCACTCTCAGTGTTGTACTAACCCAGGGTCTCTAGACCAGGGTTAACTGACAGTCTCGTGATAGAGGCCTTATCCGTCCACGTACGTTTTTACATTGCGAACATTTCCATCAAAGTTGATATTAAAAGTTACAAGATGTCGTGATTCGAAGAGAGGCGGAGGCAGTCTCCGTCTCGTCACTGTTCCGCTGTTCGTCTCCGCTTTCCAATGACTCAGAGCTACGCATTCCACCCACGCTGCACAGAATATGTTTTTGCAGCAGTATCCTTCAACAACAGTGGACGCTTGACCCGAGAAGGCGCCCATCTTTCTCCCGTAGGTGCATGAGAAAGACAAAGTTTAGTAGTCTGGGATAGCCATACGTATTCACTGAGGCAGATCCGAGTGATGCCTACAGAACCACTAACAGCCCATAACTTCCATGTTGAAAAGGGGTACAGATAAAACTGTCCCACATTATGGTGACGTAGTAAGCACAGATGAATTACCCGGCGAGTGTTCATCTGAACTAACACCGTTGCCATTAAGCCACTACTCAACTAGACAGGCTGTTGAGCCAATGCAGTGGAGAATGCTCGTATCCTTCGGGTCCATATAAAAGTAAGAACCTCATGCTCATCGAGAAGACTCTTGGAGAACCCCCGGTCGCGAGTATGGGCTTAGGCAAAAGGCGAAGTAGGTAGGTGAGATGAATAGTTGAGGAGATGATAATGAAATTATATGGCTCACCTTATCCTTTATGCGCGCTAGACGACGTGGTATCTACGTATGAGCGTGGCTCGAGCACCCATTACGTCGTCGGGTGCTCGTGCCATGTTATGCTGTGAAATCGAACCGTGGACGCCTGTCGTTGGAATAGAGGACTGTTAGGCCACATCTGCGCAGTGCAGCTTCCTACCTCACACCGACCGGTAGGTCTGCGTCGCGCCCGTGGCACTTAGGCACACTGTTTATACCGAAGATATACCTTTTTGACGTGAGAGCCGTGCTTACTGTTCATCAGGGGATTCGAGAGATGTCCCGGGTCTGTCCAGAATCAGGGGACATCAGCCCCCTGTCCATCTGGCCGTTACGTGTTTTCCATCGTACAGGTCGGGCTCCGTCGCCAGGACTGAACTTCAATAAAAAATGTCTATTGGGCCAGTGAGTAATCTATTTGTTCGTAAGGCCAAGCGTAATTCCGGTTGCCCAGCTCAAACATATTCAGCGATTTCCTGTC'/>

    <sequence taxon='184' value='TAGTCCTTCTGTTTGTGGTTTCAAAGGCCGTACAGGTAAGAGGAACGAGTCCCCAACCAAGTAGAACTCTATCCTCTGCGACTCAGTACTCGAATGATCCCCGTTGTGAAGTAGGCAGAATCATGGAAAACCAGTGCTTCGCGAAGACCTCGTCGCACATTGGTCCGACCGTCGGCATATCAGCTTAGTATCCTTGCTCATTAGTTAAGGGAGGCCGGGTTACATTGCGGCACCCTCTAACTTCATCTCGGAGGTCTTTCGAATGACAGATTCACTTGCACCAGTTCGCTCGAACCTGTATGTTAACCCTAGACTCGACACACAGAAATGCGGGAAATATCGCAACGCAGTCTGAGTATCACGTGGAATCACGTGGACACTCCGTTATCGATTTTATATACAACTCTAAGACGAGAGCTAGTCTCAGCCAAGGATTGATGGAGTATTTCCGCGGGTGGCTAAGGCATTTGCGAATAAGTTTTCACTCAGGGTTTGCTGGATCGTGCCCGCAGTTATATCCGAGTGTTCTACTCACCTACACCGCCTCGGATCTCTAGCTAGGGGGACAGGGAGGTTAACTGGAAAGAGCATCAGTTCTGGTCAACCGAAGAGTGACAAACTGTGCGCCGACCCTGAAGGGGGGACCGCTCATCGTGCAATTTGAACCTGCCTACATTAGTGGGAGCCTATGCCCGTTTACTGGCAGTGAGCCGAGCATGCCGAGCCAAGCCAAAACGCGTGGGTGTATACGGCCTGAAGAGTATGTCCTGTCCCTGACCTCGCACTCTCAGTGTTGTACTAACCCAGGGTCTCTAGACCAGGGTTAACTGACAGTCTCGTGATAGAGGCCTTATCCGTCCACGTACGTTTTTACATTGCGAACATTTCCATCAAAGTTGATATTAAAAGTTACAAGATGTCGTGATTCGAAGAGAGGCGGAGGCAGTCTCCGTCTCGTCACTGTTCCGCTGTTCGTCTCCGCTTTCCAATGACTCAGAGCTACGCATTCTACCCACGCTGCACAGAATATGTTTTTGCAGCAGTATCCTTCAACAACAGTGGACGCTTGACCCGAGAAGGCGCCCATCTTTCTCCCGTAGGTGCATGAGAAAGACAAAGTTTGGTAGTCTGGGATAGCCATACGTATTCACTGAGGCAGATCCGAGTGATGCCTACAGAACCACTAACAGCCCATAACTTCCATGTTGAAAAGGGGTACAGATAAAACTGTCCCACATTATGGTGACGTAGTAAGCACAGATGAATTACCCGGCGAGTGTTCATCTGAACTAACACCGTTGCCATTAAGCCACTACTCAACTAGACAGGCTGTTGAGCCAATGCAGTGGAGAATGCTCGTATCCTTCGGGTCCATATAAAAGTAAGAACCTCATGCTCATCGAGAAGACTCTTGGAGAACCCCCGGTCGCGAGTATGGGCTTAGGCAAAAGGCGAAGTAGGTAGGTGAGATGAATAGTTGAGGAGATGATAATGAAATTATATGGCTCACCTTATCCTTTATGCGCGCTAGACGACGTGGTATCTACGTATGAGCGTGGCTCGAGCACCCATTACGTCGTCGGGTGCTCGTGCCATGTTATGCTGTGAAATCGAACCGTGGACGCCTGTCGTTGGAATAGAGGACTGTTAGGCCACATCTGCGCAGTACAGCTTCCTACCTCACACCGACCGGTAGGTCTGCGTCGCGCCCGTGGCACTTAGGCACACTGTTTATACCGAAGATATACCTTTTTGACGTGAGAGCCGTGCTTACTGTTCATCAGGGGATTCGAGAGATGTCCCGGGTCTGTCCAGAATCAGGGGACATCAGCCCCCTGTCCATCTGGCCGTTACGTGTTTTCCATCGTACAGGTCGGGCTCCGTCGCCAGGACTGAACTTCAATAAAAAATGTCTATTGGGCCAGTGAGTAATCTATTTGTTCGTAAGGCCAAGCGTAATTCCGGTCGCCCAGCTCAAACATATTCAGCGATTTCCTGTC'/>

    <sequence taxon='123' value='TAGTCCTTCTGTTTGTGGTTTCAAAGGCCGTACAGGTAAGAGGAATGAGTCCCCAACCAAGTAGAACTCTATCCTCTGCGACTCAGTACTCGAATGATCCCCGTTGTGAAGTAGGCAGAATCATGGAAAACCAGTGCTTCGCGAAGACCTCGTCGCACATTGGTCCGACCGTCGGCATATCAGCTTAGTATCCTTGCTCATTAGTTAAGGGAGGCCGGGTTACATTGCGGCACCCTCTAACTTCATCTCGGAGGTCTTTCGAATGACAGATTCACTTGCACGAGTTCGCTCGAACCTGTATGTTAACCCTAGACTCGACACACAGAAATGCGGGAAATATCGCAACGCAGTCTGAGTATCACGTGGAATCACGTGGACACTCCGTTATCGATTTTATATACAACTCTAAGACGAGAGCTAGTCTCAGCCAAGGATTGATGGAGTATTTCCGCGGGTGGCTAAGGCATTTGCGAATAAGTTTTCACTCAGGGTTTGCAGGATCGTGCCCGCAGTTATATCCGAGTGTTCCACTCACCTACACCGCCTCGGATCTCTAGCTAGGGGGACAGGGAGGTTAACTGGAAAGAGCATCAGTTCTGGTCAACCGAAGAGTGACAAACTGTGCGCCGACCCTGAAGGGGGGACCGCTCATCGTGCAATTTGAACCTGCCTACATTAGTGGGAGCCTATGCCCGTTTACTGGCAGTGAGCCGAGCATGCCGAGCCAAGCCAAAACGCGTGGGTGTATACGGCCTGAAGAGTATGTCCTGTCCCTGACCTCGCACTCTCAGTGTTGTACTAACCCAGGGTCTCTAGACCAGGGTTAACTGACAGTCTCGTGATAGAGGCCTTATCCGTCCACGTACGTTTTTACGTTGCGAACATTTCCATCAAAGTTGATATTAAAAGTTACAAGATGTCGTGATTCGAAGAGAGGCGGAGGCAGTCTCCGTCTCGTCACTGTTCCGCTGTTCGTCTCCGCTTTCCAATGACTCAGAGCTACGCATTCTACCCACGCTGCACAGGATATGTTTCTGCAGCAGTATCCTTCAACAACAGTGGACGCTTGACCCGAGAAGGCGCCCATCTTTCTCCCGTAGGTGCATGAGAAAGACAAAGTTTAGTAGTCTGGGATAGCCATACGTATTCACTGAGGCAGATCCGAGTGATGCCTACAGAACCACTAACAGCCCATAACTTCCATGTTGAAAAGGGGTACAGCTAAAACTGTCCCACATTATGGTGACGTAGTAAGCACAGATGAATTACCCGGCGAGTGTTCATCTGAACTAACACCGTTGCCATTAAGCCACTACTCAACTAGACAGGCTGTTGAGCCAATGCAGTGGAGAATGCTCGTATCCTTCGGGTCCATATAAAAGTAAGAACCTCATGCTCATCGAGAAGACTCTTGGAGAACCCCCGGTCGCGAGTATGGGCTTAGGCAAAAGGGGAAGTAGGTAGGTGAGATGAATAGTTGAGGAGATGATAATGAAATTATATGGCTCACCTTATCCTTTATGCGCGCTAGACGACGTGGTATCTACGTATGAGCGTGGCTCGAGCACCCATTACGTCGTCGGGTGCTCGTGCCATGTTATGCTGTGAAATCGAACCGTGGACGCCTGTCGTTGGAATAGAGGACTGTTAGGCCACATCTGCGCAGTACAGCTTCCTACCTCACACCGACCGGTAGGTCTGCGTCGCGCCCGTGGCACTTAGGCACACTGTTTATACCGAAGATATACCTTTTTGACGTGAGAGCCGTGCTTACTGTTCATCAGGGGATTCGAGAGATGTCCCGGGTCTGTCCAGAATCAGGGGACAACAGCCCCCTGTCCATCTGGCCGTTACGTGTTTTCCATCGTACAGGTCGGGCTCCGTCGCCAGGACTGAACTTCAATAAAAAATGTCTATTGGGCCAGTGAGTAATCTATTTGTTCGTAAGGCCAAGCGTAATTCCGGTCGCCCAGCTCAAACATATTCAGCGATTTCCTGTC'/>

    <sequence taxon='176' value='TAGTCCTTCTGTTTGTGGTTTCAAAGGCCGTACAGGTAAGAGGAATGAGTCCCCAACCAAGTAGAACTCTATCCTCCGCGACTCAGTACTCGAATGATCCCCGTTGTGAAGTAGGCAGAATCATGGAAAATCAGTGCTTCGCGAAGACCTCGTCGCACATTGGTCCGACCGTCGGCATATCAGCTTAGTATCCTTGCTCATTAGTTAAGGGAGGCCGGGTTACATTGCGGCACCCTCTAACTTCATCTCGGAGGTCTTTCGAATGACAGATTCACTTGCACGAGTTCGCTCGAACCTGTATGTTAACCCTAGACTCGACACACAGAAATGCGGGAAATATCGCAACGCAGTCTGAGTATCACGTGGAATCACGTGGACACTCCGTTATCGATTTTATATACAACTCTAAGACGAGAGCTAGTCTCAGCCAAGGATTGATGGAGTATTTCCGCGGGTGGCTAAGGCATTTGCGAATAAGTTTTCACTCAGGGTTTGCAGGATCGTGCCCGCAGTTATATCCGAGTGTTCCACTCACCTACACCGCCTCGGATCTCTAGCTAGGGGGACGGGGAGGTTAACTGGAAAGAGCATCAGTTCTGGTCAACCGAAGAGTGACAAACTGTGCGCCGACCCTGAAGGGGGGACCGCTCATCGTGCAATTTGAACCTGCCTACATTAGTGGGAGCCTATGCCCGTTTACTGGCAGTGAGCCGAGCATGCCGAGCCAAGCCAAAACGCGTGGGTGTATACGGCCTGAAGAGTATGTCCTGTCCCTGACCTCGCACTCTCAGTGTTGTACTAACCCAGGGTCTCTAGACCAGGGTTAACTGACAGTCTCGTGATAGAGGCCTTATCCGTCCACGTACGTTTTTACGTTGCGAACATTTCCATCAAAGTTGATATTAAAAGTTACAAGATGTCGTGATTCGAAGAGAGGCGGAGGCAGTCTCCGTCTCGTCACTGTTCCGCTGTTCGTCTCCGCTTTCCAATGACTCAGAGCTACGCATTCTACCCACGCTGCACAGGATATGTTTCTGCAGCAGTATCCTTCAACAACAGTGGACGCTTGACCCGAGAAGGCGCCCATCTTTCTCCCGTAGGTGCATGAGAAAGACAAAGTTTAGTAGTCTGGGATAGCCATACGTATTCACTGAGGCAGATCCGAGTGATGCCTACAGAACCACTAACAGCCCATAACTTCCATGTTGAAAAGGGGTACAGCTAAAACTGTCCCACATTATGGTGACGTAGTAAGCACAGATGAATTACCCGGCGAGTGTTCATCTGAACTAACACCGTTGCCATTAAGCCACTACTCAACTAGACAGGCTGTTGAGCCAATGCAGTGGAGAATGCTCGTATCCTTCGGGTCCATATAAAAGTAAGAACCTCATGCTCATCGAGAAGACTCTTGGAGAACCCCCGGTCGCGAGTATGGGCTTAGGCAAAAGGGGAAGTAGGTAGGTGAGATGAATAGTTGAGGAGATGATAATGAAATTATATGGCTCACCTTATCCTTTATGCGCGCTAGACGACGTGGTATCTACGTATGAGCGTGGCTCGAGCACCCATTACGTCGTCGGGTGCTCGTGCCATGTTATGCTGTGAAATCGAACCGTGGACGCCTGTCGTTGGAATAGAGGACTGTTAGGCCACATCTGCGCAGTACAGCTTCCTACCTCACACCGACCGGTAGGTCTGCGTCGCGCCCGTGGCACTTAGGCACACTGTTTATACCGAAGATATACCTTTTTGACGTGAGAGCCGTGCTTACTGTTCATCAGGAGATTCGAGAGATGTCCCGGGTCTGTCCAGAATCAGGGGACAACAGCCCCCTGTCCATCTGGCCGTTACGTGTTTTCCATCGTACAGGTCGGGCTCCGTCGCCAGGACTGAACTTCAATAAAAAATGTCTATTGGGCCAGTGAGTAATCTACTTGTTCGTAAGGCCAAACGTAATTCCGGTCGCCCAGCTCAAACATATTCAGCGATTTCCTGTC'/>

    <sequence taxon='111' value='TAGTCCTTCTGTTTGTGGTTTCAAAGGCCGTACAGGTAAGAGGAACGAGTCCCCAACCAAGTAGAACTCTATCCTCTGCGACTCAGTACTCGAATGATCCCCGTTGTGAAGTAGGCAGAATCATGGAAAACCAGTGCTTCGTGAAGACCTCGTCGCACATTGGTCCGACCGTCGGCATATCAGCCTAGTATCTTTGCTCATTAGTTAAGGGAGGCCGGGTTACATTGCGGCACCCTCTAACTTCATCTCGGAGGTCTTTCGAATGACAGATTCACTTGCACGAGTTCGCTCGAACCTGTATGTTAACCCTAGACTCGACACACAGAAATGCGGGAGATATCGCAACGCAGTCTGAGTATCACGTGGAATCACGTGGACACTCCGTTATCGATTTTATATACAACTCTAAGACGAGAGCTAGTCTCAGCCAAGGATTGATGGAGTATTTCCGCGGGTGGCTAAGGCATTTGCGAATAAGTTTTCACTCAGGGTTTGCAGGATCGTGCCCGCAGTTATATCCGAGTGTTCCACTCACCTACACCGCCTCGGATCTCTAGCTAGGGGGACAGGGAGGTTAACTGGAAAGAGCATCAGTTCTGGTCAACCGAAGAGTGACAAACTGTGCGCCGACCCTGAAGGGGGGACCGCTCATCGTGCAATTTGAACCTGCCTACATTAGTGGGAGCCTATGCCCGTTTACTGGCAGTGAGCCGAGCATGCCGAGCCAAGCCAAAACGCGTGGGTGTATACGACCTGTAGAGTATGTCCTGTCCCTGACCTCGCACTCTCAGTGTTGTACTAACCCAGGGTCTCTAGACCAGGGTTAACTGACAGTCTCGTGATAGAGGCCTTATCCGTCCACGTACGTTTTTACGTTGCGAACATTTCCATCAAAGTTGATATTAAAAGTTACAAGATGTCGTGATTCGAAGAGAGGCGGAGGCAGTCTCCGTCTCGTCACTGTTCCGCTGTTCGTCTCCGCTTTCCAATGACTCAGAGCTACGCATTCTACCCACGCTGCACAGGATATGTTTTTGCAGCAGTATCCTTCAACAACAGTGGACGCTTGACCCGAGAAGGCGCCCATCTTTCTCCCGTAGGTGCATGAGAAAGACAAAGTTTAGTAGTCTGGGATAGCCATACGTATTCACTGAGGCAGATCCGAGTGATGCCTACAGAACCACTAGCAGCTCATAACTTCCATGTTGAAAAGGGGTACAGCTAAAACTGTCCCACATTATGGTGACGTAGTAAGCACAGATGAATTACCCGGCGAGTGTTCATCTGAACTAACACCGTTGCCATTAAGCCACTACTCAACTAGACAGGCTGTTGAGCCAATGCAGTGGAGAATGCTCGTATCCTTCGGGTCCATATAAAAGTAAGAACCTCATGCTCATCGAGAAGACTCTTGGAGAACCCCCGGTCGCGAGTATGGGCTTAGGCAAAAGGGGAAGTAGGTAGGTGAGATGAATAGTTGAGGAGATGATAATGAAATTATATGGCTCACCTTATCCTTTATGCGCGCTAGACGATGTGGTATCTACGTATGAGCGTGGCTCGAGCACCCATTACGTCGTCGGGTGCTCGTGCCATGTTATGCTGTGAAATCGAACCGTGGACGCCTGTTGTTGGAATAGAGGACTGTTAGGCCACATCTGCGCAGTACAGCTTCCTATCTTACACCGACCGGTAGGTCTGCGTCGCGCCCGTGGCACTTAGGCACACTGTTTATACCGAAGATATACCTCTTTGACGTGAGAGCCGTGCTTACTGTTCATCAGGGGATTCGAGAGATGTCCCGGGTCTGTCCAGAATCAGGGGACAACAGCCCCCTGTCCATCTGGCCGTTACGTGTTTTCCATCGTACAGGTCGGGCTCCGTCGCCAGGACTGAACTTCAATAAAAAATGTCTATTGGGCCAGTGAGTAATCTATTTGTTCGTAAGGCCAAGCGTAATTCCGGTCGCCCAGCTCAAACATATTCAGCGATTTCCTGTC'/>

    <sequence taxon='112' value='TAGTCCTTCTGTTTGTGGTTTCAAAGGCCGTACAGGTAAGAGGAACGAGTCCCCAACCAAGTAGAACTCTATCCTCTGCGACTCAGTACTCGAATGATCCCCGTTGTGAAGTAGGCAGAATCATGGAAAACCAGTGCTTCGTGAAGACCTCGTCGCACATTGGTCCGACCGTCGGCATATCAGCCTAGTATCCTTGCTCATTAGTTAAGGGAGGCCGGGTTACATTGCGGCACCCTCTAACTTCATCTCGGAGGTCTTTCGAATGACAGATTCACTTGCACGAGTTCGCTCGAACCTGTATGTTAACCCTAGACTCGACACACAGAAATGCGGGAAATATCACAACGCAGTCTGAGTATCACGTGGAATCACGTGGACACTCCGTTATCGATTTTATATACAACTCTAAGACGAGAGCTAGTCTCAGCCAAGGATTGATGGAGTATTTCCGCGGGTGGCTAAGGCATTTGCGAATAAGTTTTCACTCAGGGTTTGCAGGATCGTGCCCGCAGTTATATCCGAGTGTTCCACTCACCTACACCGCCTCGGATCTCTAGCTAGGGGGACAGGGAGGTTAACTGGAAAGAGCATCAGTTCTGGTCAACCGAAGAGTGACAAACTGTGCGCCGACCCTGAAGGGGGGACCGCTCATCGTGCAATTTGAACCTGCCTACATTAGTGGGAGCCTATGCCCGTTTACTGGCAGTGAGCCGAGCATGCCGAGCCAAGCCAAAACGCGTGGGTGTATACGGCCTGTAGAGTATGTCCTGTCCCTGACCTCGCACTCTCAGTGTTGTACTAACCCAGGGTCTCTAGACCAGGGTTAACTGACAGTCTCGTGATAGAGGCCTTATCCGTCCACGTACGTTTTTATGTTGCGAACATTTCCATCAAAGTTGATATTAAAAGTTACAAGATGCCGTGATTCGAAGAGAGGCGGAGGCAGTCTCCGTCTCGTCACTGTTCCGCTGTTCGTCTCCGCTTTCCAATGACTCAGAGCTACGCATTCTACCCACGCTGCACAGGATATGTTTTTGCAGCAGTATCCTTCAACAATAGTGGACGCTTGACCCGAGAAGGCGCCCATCTTTCTCCCGTAGGTGCACGAGAAAGACAAAGTTTAGTAGTCTGGGATAGCCATACGTATTCACTGAGACAGATCCGAGTGATGCCTACAGAACCACTAGCAGCTCATAACTTCCATGTTGAAAAGGGGTACAGCTAAAACTGTCCCACATTATGGTGACGTAGTAAGCACAGATGAATTACCCGGCGAGTGTTCATCTGAACTAACACCGTTGCCATTAAGCCACTACTCAACTAGACAGGCTGTTGAGCCAATGCAGTGGAGAATGCTCGTATCCTTCGGGTCCATATAAAAGTAAGAACCTCATGCTCATCGAGAAGACTCTTGGAGAACCCCCGGTCGCGAGTATGGGCTTAGGCAAAAGGGGAAGTAGGTAGGTGAGATGAATAGTTGAGGAGATGATAATGAAATTATATGGCTCACCTTATCCTTTATGCGCGCTAGACGATGTGGTATCTACGTATGAGCGTGGCTCGAGCACCCATTACGTCGTCGGGTGCTCGTGCCATGTTATGCTGTGAAATCGAACCGTGGACGCCTGTCGTTGGAATAGAGGACTGTTAGGCCACATCTGCGCAGTACAGCTTCCTATCTCACACCGACCGGTAGGTCTGCGTCGCGCCCGTGGCACTTAGGCACACTGTTTATACCGAAGATATACCTCTTTGACGTGAGAGCTGTGCTTACTGTTCATCAGGGGATTCGAGAGATGTCCCGGGTCTGTCCAGAATCAGGGGACAACAGCCCCCTGTCCATCTGGCCGTTACGTGTTTTCCATCGTACAGGTCGGGCTCCGTCGCCAGGACTGAACTTCAATAAAAAATGTCTATTGGGCCAGTGAGTAATCTATTTGTTCGTAAGGCCAAGCGTAATTCCGGTCGCCCAGCTCAAACATATTCAGCGATTTCCTGTC'/>

    <sequence taxon='107' value='TAGTCCTTCTGTTTGTGGTTTCAAAGGCCGTACAGGTAAGAGGAACGAGTCCCCAACCAAGTAGAACTCTATCCTCTGCGACTCAGTACTCGAATGATCCCCGTTGTGAAGTAGGCAGAACCATGGAAAACCAGTGCTTCGCGAAGACCTCGTCGCACATTGGTCCGACCGTCGGCATATCAGCTTAGTATCCTTGCTCATTAGTTAAGGGAGGCCGGGTTACATTGCGGCACCCTCTAACTTCATCTCGGAGGTCTTTCGAATGACAGATCCACTTGCACGAGTTCGCTCGAACCTGTATGTTAACCCTAGACTCGACACACAGAAATGCGGGAAATATCGCAACGCAGTCTGAGTATCACGTGGAATCACGTGGATACTCCGTTATCGATTTTATATACAACTCTAAGACGAGAGCTAGTCTCAGCCAAGGATTGATGGAGTATTTCCGCGGGTGGCTAAGGCATTTGCGAATAAGTTTTCACTCAGGGTTTGCAGGATCGTGCCCGCAGTTATATCCGAGTGTTCCACTCACCTACACCGCCTCGGATCTCTAGCTAGGGGGACAGGGAGGTTAACTGGAAAGAGCATCAGTTCTGGTCAACCGAAGAGTGACAAACTGTGCGCCGACCCTGAAGGGGGGACCGCTCATCGTGCAATTTGAACCTGCCTACATTAGTGGGAGCCTATGCCCGTTTACTGGCAGTGAGCCGAGCATGCCGAGCCAAGCCAAAACGCGTGGGTGTATACGGCCTGAAGAGTATGTCCTGTCCCTGACCTCGCACTCTCAGTGTTGTACTAACCCAGGGTCTCTAGACCAGGGTTAACTGACAGTCTCGTGATAGAGGCCTTATCCGTCCACGTACGTTTTTACGTTGCGAACATTTCCATCAAAGTTGATATTAAAAGTTACAAGATGTCGTGATTCGAAGAGAGGCGGAGGCAGTCTCCGTCTCGTCACTGTTCCGCTGTTCGTCTCCGTTTTCCAATGACTCAGAGCTACGCATTCTACCCACGCTGCACAGGATATGTTTTTGCAGCAGTATCCTTCAACAACAGTGGACGCTTGACCCGAGAAGGCGCCCATCTTTCTCCCGTAGGTGCATGAGAAAGACAAAGTTTAGTAGTCTGGGATAGCCATACGTATTCACTGAGGCAGATCCGAGTGATGCCTACAGAACCACTAGCGGCTCATAACTTCCATGTTGAAAAGGGGTACAGCTAAAACTGTCCCACATTATGGTGACGTAGTAAGCACAGATGAATTACCCGGCGAGTGTTCATCTGAACTAACACCGTTGCCATTAAGCCACTACTCAACTAGACAGGCTGTTGAGCCAATGCAGTGGAGAATGCTCGTATCCTTCGGGTCCATATAAAAGTAAGAACCTCATGCTCATCGAGAAGACTCTTGGAGAACCCCCGGTCGCGAGTATGGGCTTAGGCAAAAGGGGAAGTAGGTAGGTGAGATGAATAGTTGAGGAGATGATAATGAAATTATATGGCTCACCTTATCCTTTATGCGCGCTAGACGACGTGGTATCTACGTATGAGCGTGGCTCGAGCACCCATTACGTCGTCGGGTGCTCGTGCCATGTTATGCTGTGAAATCGAACCGTGGACGCCTGTCGTTGGAATAGAGGACTGTTAGGCCACATCTGTGCAGTACAGCTTCCTATCTCACACCGACCGGTAGGTCTGCGTCGCGCCCGTGGCACTTAGGCACACTGTTTATACCGAAGATATACCTCTTTGACGTGAGAGCCGTGCTTACTGTTCATCAGGGGATTCGAGAGATGTCCCGGGTCTGTCCAGAATCAGGGGACAACAGCCCCCTGTCCATCTGGCCGTTACGTGTTTTCCATCGTACAGGTCGGGCTCCGTCGCCAGGACTGAACTTCAATAAAAAATGTCTATTGGGACAGTGAGTAATCTATTTGTTCGTAAGGCCAAGCGTAATTCCGGTCGCCCAGCTCAAACATATTCAGCGATTTCCTGTC'/>

    <sequence taxon='139' value='TAGTCCTTCTGTTTGTGGTTTCAAAGGCCGTACAGGTAAGAGGAACGAGTCCCCAACCAAGTAGAACTCTATCCTCTGCGACTCAGTACTCGAATGATCCCCGTTGTGAAGTAGGCAGAATCATGGAAAACCAGTGCTTCGCGAAGACCTCGTCGCACATTGGTCCGACCGTCGGCATATCAGCTTAGTATCCTTGCTCATTAGTTAAGGGAGGCCGGGTTACATTGCGGCACCCTCTAACTTCATCTCGGAGGTCTTTCGAATGACAGATCCACTTGCACGAGTTCGCTCGAACCTGTATGTTAACCCTAGACTCGACACACAGAAATGCGGGAAATATCGCAACGCAGTCTGAGTATCACGTGGAATCACGTGGACACTCCGTTATCGATTTTATATACAACTCTAAGACGAGAGCTAGTCTCAGCCAAGGATTGATGGAGTATTTCCGCGGGTGGCTAAGGCATTTGCGAATAAGTTTTCACTCAGGGTTTGCAGGATCGTGCCCGCAGTTATATCCGAGTGTTCCACTCACCTACACCGCCTCGGATCTCTAGCTAGGGGGACAGGGAGGTTAACTGGAAAGAGCATCAGTTCTGGTCAACCGAAGAGTGACAAACTGTGCGCCGACCCTGAAGGGGGGACCGCTCATCGTGCAATTTGAACCTGCCTACATTAGTGGGAGCCTATGCCCGTTTACTGGCAGTGAGCCGAGCATGCCGAGCCAAGCCAAAACGCGTGGGTGTATACGGCCTGAAGAGTATGTCCTGTCCCTGACCTCGCACTCTCAGTGTTGTACTAACCCAGGGTCTCTAGACCAGGGTTAACTGACAGTCTCGTGATAGAGGCCTTATCCGTCCACGTACGTTTTTACGTTGCGAACATTTCCATCAAAGTTGATATTAAAAGTTACAAGATGTCGTGATTCGAAGAAAGGCGGAGGCAGTCTCCGTCTCGTCACTGTTCCGCTGTTCGTCTCCGCTTTCCAATGACTCAGAGCTACGCATTCTACCCACGCTGCACAGGATATGTTTTTGCAGCAGTATCCTTCAACAACAGTGGACGCTTGACCCGAGAAGGCGCCCATCTTTCTCCCGTAGGTGCATGAGAAAGACAAAGTTTAGTAGTCTGGGATAGCCATACGTATTCACTGAGGCAGATCCGAGTGATGCCTACAGAACCACTAGCAGCTCATAACTTCCATGTTGAAAAGGGGTACAGCTAAAACTGTCCCACATTATGGTGACGTAGTAACCACAGATGAATTACCCGGCGAGTGTTCATCTGAACTAACACCGTTACCATTAAGCCACTACTCAACTAGACAGGCTGTTGAGCCAATGCAGTGGAGAATGCTCGTATCCTTCGGGTCCATATAAAAGTAAGAACCTCATGCTCATCGAGAAGACTCTTGGAGAACCCCCGGTCGCGAGTATGGGCTTAGGCAAAAGGGGAAGTAGGTAGGTGAGATGAATAGTTGAGGAGATGATAATGAAATTATATGGCTCACCTTCTCCTTTATGCGCGCTAGACGACGTGGTATCTACGTATGAGCGTGGCTCGAGCACCCATTACGTCGTCGGGTGCTCGTGCCATGTTATGCTGTGAAATCGAACCGTGGACGCCTGTCGTTGGAATAGAGGACTGTTAGGCCACATCTGTGCAGTACAGCTTCCTATCTCACACCGACCGGTAGGTCTGCGTCGCGCCCGTGGCACTTAGGCACACTGTTTATACCGAAGATATACCTCTTTGACGTGGGAGCCGTGCTTACTGTTCATCAAGGGATTCGAGAGATGTCCCGGGTCTGTCCAGAATCAGGGGACAACAGCCCCCTGTCCATCTGGCCGTTACGTGTTTTCCATCGTACAGGTCGGGCTCCGTCGCCAGGACTGAACTTCAATAAAAAATGTCTATTGGGCCAGTGAGTAATCTATTTGTTCGTAAGGCCAAGCGTAATTCCGGTCGCCCAGCTCAAACATATTCAGCGATTTCCTGTC'/>

    <sequence taxon='181' value='TAGTCCTTCTGTTTGTGGTTTCAAAGGCCGTACAGGTAAGAGGAACGAGTCCCCAACCAAATAGAACTCTATCCTCTGCGACTCAGTACTCGAATGATCCCCGTTGTGAAGTAGGCAGAATCATGGAAAACCAGTGCTTCGCGAAGACCTCGTCGCACATTGGTCCGACCGTCGGCATATCAGCTTAGTATCCTTGCTCATTAGTTAAGGGAGGCCGGGTTACATTGCGGCACCCTCTAACTTCATCTCGGAGGTCTTTCGAATGACAGATCCACTTGCACGAGTTCGCTCGAACCTGTATGTTAACCCTAGACTCGACACACAGAAATGCGGGAAATATCGCAACGCAGTCTGAGTATCACGTGGAATCACGTGGACACTCCGTTATCGATTTTATATACAACTCTAAGACGAGAGCTAGTCTCAGCCAAGGATTGATGGAGTATTTCCGCGGGTGGCTAAGGCATTTGCGAATAAGTTTTCACTCAGGGTTTGCAGGATCGTGCCCGCAGTTATATCCGAGTGTTCCACTCACCTACACCGCCTCGGATCTCTAGCTAGGGGGACAGGGAGGTTAACTGGAAAGAGCATCAGTTCTGGTCAACCGAAGAGTGACAAACTGTGCGCCGACCCTGAAGGGGGGACCGCTCATCGTGCAATTTGAACCTGCCTACATTAGTGGGAGCCTATGCCCGTTTACTGGCAGTGAGCCGAGCATGCCGAGCCAAGCCAAAACGCGTGGGTGTATACGGCCTGAAGAGTATGTCCTGTCCCTGACCTCGCACTCTCAGTGTTGTACTAACCCAGGGTCTCTAGACCAGGGTTAACTGACAGTCTCGTGATAGAGGCCTTATCCGTCCACGTACGTTTTTACGTTGCGAACATTTCCATCAAAGTTGATATTAAAAGTTACAAGATGTCGTGATTCGAAGAAAGGCGGAGGCAGTCTCCGTCTCGTCACTGCTCCGCTGTTCGTCTCCGCTTTCCAATGACTCAGAGCTACGCATTCTACCCACGCTGCACAGGATATGTTTTTGCAGCAGTATCCTTCAACAACAGTGGACGCTTGACCCGAGAAGGCGCCCATCTTTCTCCCGTAGGTGCATGAGAAAGACAAAGTTTAGTAGTCTGGGATAGCCATACGTATTCACTGAGGCAGATCCGAGTGATGCCTACAGAACCACTAGCAGCTCATAACTTCCATGTTGAAAAGGGGTACAGCTAAAACTGTCCCACATTATGGTGACGTAGTAACCACAGATGAATTACCCGGCGAGTGTTCATCTGAACTAACACCGTTACCATTAAGCCACTACTCAACTAGACAGGCTGTTGAGCCAATGCAGTGGAGAATGCTCGTATCCTTCGGGTCCATATAAAAGTAAGAACCTCATGCTCATCGAGAAGACCCTTGGAGAACCCCCGGTCGCGAGTATGGGCTTAGGCAAAAGGGGAAGTAGGTAGGTGAGATGAATAGTTGAAGAGATGATAATGAAATTATATGGCTCACCTTCTCCTTTATGCGCGCTAGACGACGTGGTATCTACGTATGAGCGTGGCTCGAGCACCCATTACGTCGTCGGGTGCTCGTGCCATGTTATGCTGTGAAATCGAACCGTGGACGCCTGTCGTTGGAATAGAGGACTGTTAGGCCACATCTGTGCAGTACAGCTTCCTATCTCACACCGACCGGTAGGTCTGCGTCGCGCCCGTGGCACTTAGGCACACTGTTTATACCGAAGATATACCTCTTTGACGTGGGAGCCGTGCTTACTGTTCATCAAGGGATTCGAGAGATGTCCCGGGTCTGTCCAGAATCAGGGGACAACAGCCCCCTGTCCATCTGGCCGTTACGTGTTTTCCATCGTACAGGTCGGGCTCCGTCGCCAGGACTGAACTTCAATAAAAAATGTCTATTGGGCCAGTGAGTAATCTATTTGTTCGTAAGGCCAAGCGTAATTCCGGTCGCCCAGCTCAAACATATTCAGCGATTTCCTGTC'/>

    <sequence taxon='30' value='TAGTCCTTCTGTTTGTGGTTTCAAAGGCCGTACAGGTAAGAGGAACGAGTCCCCAACCAAGTAGAACTCTATCCTCTGCGACTCAGTACTCGAATGATCCCCGTTGTGAAGTAGGCAGAATCATGGAAAACCAGTGCTTCGCGAAGACATCGTCGCACATTGGTCCGACCGTCGGCATATCAGCTTAGTATCCTTGCTCATTAGTTAAGGGAGGCCGGGTTACATTGCGGCACCCTCTAACTTCATCTCGGAGGTCTTTCGAATGACAGATCCACTTGCACGAGTTCGCTCGAACCTGTATGTTAACCCTAGACTTGACACACAGAAATGCGGGAAATATCGCAACGCAGTCTGAGTATCACGTGGAATCACGTGGACACTTCGTTATCGATTTTATATACAACTCTAAGACGAGAGCTAGTCTCAGCCGAGGATTGATGGAGTATTTCCGCGGGTGGCTAAGGCATTTGCGAATAAGTTTTCACTCAGGGTTTGCAGGATCGTGCCCGCAGTTATATCCGAGTGTTCCACTCACCTACACCGCCTCGGATCTCTAGCTAGGGGGACAGGGAGGTTAGCTGGAAAGAGCATCAGTTCTGGTCAACCGAAGAGTCACGAACTGTGCGCCGACCCTGAAGGGGGGACCGCTCATCGTGCAATTTGAACCTGCCTACATTAGTGGGAGCCTATGCCCGTTTACTGGCAGTGAGCCGAGCATGACGAGCCAAGCCAAAACGCGGGGGTGTATACGGCCTGAAGAGTATGTCCTGTCCCTGACCTCGCACTCTCAGTGTTGTACTAACCCAGGGTCTTTAGACCAGGGTTAACTGACAGTCTCGTGATAGAGGCCTTATCCGTCCACATACGTTTTTACGTTGCGAACATTTCCATCAAAGTTGATATTAAAAGCTACAAGATGTCGTGATTCGAAGAGAGGCGGAGGCAGTCTCCGTCTCGTCACTGTTCCGCTGTTCGTCTCCGCTCTCCAATGACTCAGAGCTACGCATTCTACCCACGCTGCACAGGATATGTTTTTGCAGCAGTATCCTTCAACAACAGTGGAGGCTTGACCCGAGAAGGCGCCCATCTTTCTCCCGTAGGTGCATGAGAAAGACAAAGTTTAGTAGTCTGGGATAGCCATACGTATTCACTGAGGCAGATCCGAGTGATGCCTACAGAACCACTAGCAGCTCATAACTTCCATGTTGAAAAGGGGTACAGGTAAAACTGTCCCACATTATGGTGACGTAGTAAGCACAGATGAATTACCCGGCGAGTGTTCATCTGAACTAACACCGTTGCCATTAAGCCACTACTCAACTAGACAGGCTGTTGAGCCAATGCAGTGGAGAATGCTCGTATCCTTCGGGTCCATATAAAAGTAAGAACCTCACGCTCATCGAGAAGACTCTTGGAGAACCCCCGGTCGCGAGTATGGGCTTAGGCAAAAGGGGAAGTAGGTAGGTGAGATGAATGGTTGAGGAGATGATAATGAAATTATATGGCTCACCTTATCCTTTATGCGCGCTAGACGACGTGGTATCTACGTATGAGCGTGGCTCGAGCACCCATTACGTCGTCGAGTGCTCGTGCCATGTTATGCTGTGAGATCGAACCGTGGACGCCTGTCGTTGGAATAGAGGACTGTTAGGCCACATCTGTGCAGTACAGCGTCCTATCTCACACCGACCGGTAGGTCTGCGCCGTGCCCGTGGCACTTAGGCACACTGTTTATACCGAAGATATACCTCTTTGACGTGAGAGCCGTGCTTACTGTTCATCAGGGGATTCGAGAGATGTCCCGGGTCTGTCCAGAATCAGGGGACAACAGCCCCCTGTCCATCTGGCCGTTACGTGTTTTCCATCGTACAGGTCGGGCTCCGTCGCCAGGACTGAACTTCAATAAAAAATGTCTATTGGGCCAGTGAGTAATCTATTTGTTCGTAAGGCCAAGCGTAATTCCGGTCGCCCAGCTCAAACATATTCAGCGATTTCCTGTC'/>

    <sequence taxon='31' value='TAGTCCTTCTGTTTGTGGTTTCAAAGGCCGTACAGGTAAGAGGAACGAGTCCCCAACCAAGTAGAACTCTATCCTCTGCGACTCAGTACTCGAATGATCCCCGTTGTGAAGTAGGCAGAATCATGGAAAACCAGTGCTTCGCGAAGACATCGTCGCACATTGGTCCGACCGTCGGCATATCAGCTTAGTATCCTTGCTCATTAGTTAAGGGAGGCCGGGTTACATTGCGGCACCCTCTAACTTCATCTCGGAGGTCTTTCGAATGACAGATCCACTTGCACGAGTTCGCTCGAACCTGTATGTTAACCCTAGACTTGACACACAGAAATGCGGGAAATATCGCAACGCAGTCTGAGTATCACGTGGAATCACGTGGACACTTCGTTATCGATTTTATATACAACTCTAAGACGAGAGCTAGTCTCAGCCGAGGATTGATGGAGTATTTCCGCGGGTGGCTAAGGCATTTGCGAATAAGTTTTCACTCAGGGTTTGCAGGATCGTGCCCGCAGTTATATCCGAGTGTTCCACTCACCTACACCGCCTCGGATCTCTAGCTAGGGGGACAGGGAGGTTAGCTGGAAAGAGCATCAGTTCTGGTCAACCGAAGAGTGACGAACTGTGCGCCGACCCTGAAGGGGGGACCGCTCATCGTGCAATTTGAACCTGCCTACATTAGTGGGAGCCTATGCCCGTTTACTGGCAGTGAGCCGAGCATGACGAGCCAAGCCAAAACGCGGGGGTGTATACGGCCTGAAGAGTATGTCCTGTCCCTGACCTCGCACTCTCAGTGTTGTACTAACCCAGGGTCTCTAGACCAGGGTTAACTGACAGTCTCGTGATAGAGGCCTTATCCGTCCACATACGTTTTTACGTTGCGAACATTTCCATCAAAGTTGATATTAAAAGTTACAAGATGTCGTGATTCGAAGAGAGGCGGAGGCAGTCTCCGTCTCGTCACTGTTCCGCTGTTCGTCTCCGCTCTCCAATGACTCAGAGCTACGCATTCTACCCACGCTGCACAGGATATGTTTTTGCAGCAGTATCCTTCAACAACAGTGGAGGCTTGACCCGAGAAGGCGCCCATCTTTCTCCCGTAGGTGCATGAGAAAGACAAAGTTTAGTAGTCTGGGATAGCCATACGTATTCACTGAGGCAGATCCGAGTGATGCCTACAGAACCACTAGCAGCTCATAACTTCCATGTTGAAAAGGGGTACAGGTAAAACTGTCCCACATTATGGTGACGTAGTAAGCACAGATGAATTACCCGGCGAGTGTTCATCTGAACTAACACCGTTGCCATTAAGCCACTACTCAACTAAACAGGCTGTTGAGCCAATGCAGTGGAGAATGCTCGTATCCTTCGGGTCCATATAAAAGTAAGAACCTCATGCTCATCGAGAAGACTCTTGGAGAACCCCCGGTCGCGAGTATGGGCTTAGGCAAAAGGGGAAGTAGGTAGGTGAGATGAATGGTTGAGGAGATGATAATGAAATTATATGGCTCACCTTATCCTTTATGCGCGCTAGACGACGTGGTATCTACGTATGAGCGTGGCTCGAGCACCCATTACGTCGTCGAGTGCTCGTGCCATGTTATGCTGTGAGATCGAACCGTGGACGCCTGTCGTTGGAATAGAGGACTGTTAGGCCACATCTGTGCAGTACAGCGTCCTATCTCACACCGACCGGTAGGTCTGCGCCGTGCCCGTGGCACTTAGGCACACTGTTTATACCGAAGATATACCTCTTTGACGTGAGAGCCGTGCTTACTGTTCATCAGGGGATTCGAGAGATGTCCCGGGTCTGTCCAGAATCAGGGGACAACAGCCCCCTGTCCATCTGGCCGTTACGTGTTTTCCATCGTACAGGTCGGGCTCCGTCGCCAGGACTGAACTTCAATAAAAAATGTCTATTGGGCCAGTGAGTAATCTATTTGTTCGTAAGGCCAAGCGTAATTCCGGTCGCCCAGCTCAAACATATTCAGCGATTTCCTGTC'/>

    <sequence taxon='67' value='TAGTCCTTCTGTTTGTGGTTTCAAAGGCCGTACAGGTAAGAGGAACGAGTCCCCAACCAAGTAGAACTCTATCCTCTGCGACTCAGTACTCGAATGATCCCCGTTGTGAAGTAGGCAGAATCATGGAAAACCAGTGCTTCGCGAAGACATCGTCGCACATCGGTCCGACCGTCGGCATATCAGCTTAGTATCCTTGCTCATTAGTTAAGGGAGGCCGAGTTACATTGCGGCACCCTCTAACTTCATCTCGGAGGTCTTTCGAATGACAGATCCACTTGCACGAGTTCGCTCGAACCTGTATGTTAACCTTAGACTTGACACACAGAAATGCGGGAAATATCGCAACACAGTCTGAGTATCACGTGGAATCACGTGGACACTTCGTTATCGATTTTATATACAACTCTAAGACGAGAGCTAGTCTCAGCCGAGGATCAATGGAGTATTTCCGCGGGTGGCTAAGGCATTTGCGAATAAGTTTTCACTCAGGGTTTGCAGGATCGTGCCCGCAGTTATATCCGAGTGTTCCACTCACCTACACCGCCTCGGATCTCTAGCTAGGGGGACAGGGAGGTTAGCTGGAAAGAGCATCAGTTCTGGTCAACCGAAGGGTGACGAACTGTGCGCCGACCCTGCAGGGGGGACCGCTCATCGTGCAATTTGAACCTGCCTACATTAGTGGGAGCCTATGCCCGTTTACTGGCAGTGAGCCGAGCATGACGAGCCAAGCCAAAACGCGGGGGTGTATACGGCCTGAAGAGTATGTCCTGTCCCTGACCTCGCACTCTCAGTGTTGTACTAACCCAGGGTCTCTAGACCAGGGTTAACTGACAGTCTCGTGATAGAGGCCTTATCCGTCCACATACGTTTTTACGTTGCGAACATTTCCATCAAAGTTGATATTAAAAGTTACAAGATGTCGGGATTCGAAGAGAGGCGGAGGCAGTCTCCGTCTCGTCACTGTTCCGCTGTTCGTCTCCGCTCTCCAATGACTCAGAGCCACGCATTCTACCCACGCTGCACAGGATATGTTTTTGCAGCAGTATCCTTCAACAACAGTGGAGGCTTGACCCGAGAAGGCGCCCATCTTTCTCCCGTAGGTGCATGAGAAAGACAAAGTTTAGTAGTCTGGGATAGCCATACGTATTCACTGAGGCAGATCCGAGTGATGCCTACAGAACCACTAGCAGCTCATAACTTCCATGTTGAAAAGGGGTACAGGTAAAACTGTCCCACATTATGGTGACGTAGTAAGCACAGATGCATTACCCGGCGAGTGTTCATCTGAACTAACACCGTTGCCATTAAGCCACTACTCAACTAAACAGGCTGTTGAGCCAATGCAGTGGAGAATGCTCGTATCCTTCGGGTCCATATAAAAGTAAGAACCTCATGCTCATCGAGAAGACTCTTGGAGAACCCCCGGTCGCGAGTATGGGCTTAGGCAAAAGGGGAAGTAGGTAGGTGAGATGAATGGTTGAGGAGATGATAATGAAATTATATGGCTCACCTTATCCTTTATGCGCGCTAGACGACGTGGTATCTACGTATGAGCGTGGCTCGAGCACCCATTACGTCGTCGAGTGCTCGTGCAATGTTATGCTGTGAGATCGAACCGTGGACGCCTGTCGTTGGAATAGAGGACTGTTAGGCCACATCTGTGCAGCACAGCGTCCTATCTCACACCGACCGGTAGGTCTGCGCCGTGCCCGTGGCACTTAGGCACACTGTTTATACCGAAGATATACCTCTTTGACGTGAGAGCCGTGCTTACTGTTCATCAGGGGATTCGAGAGATGTCCCGGGTCTGTCCAGAATCAGGGGACAACAGCCCCCTGTCCATCTGGCCGTTACGTGTTTTCCATCGTACAGGTCGGGCTCCGTCGCCAGGACTGAACTTCAATAAAAAATGTCTATTGGGCCAGTGAGTAATCTATTTGTTCGTAAGGCCAAGCGTAATTCCGGTCGCCCAGCTCAAACATATTCAGCGATTTCCTGTC'/>

    <sequence taxon='84' value='TAGTCCTTCTGTTAGTGGTTTCAAAGGCCGTACAGGAAAGAGGAACGAGTCCCCAACCAAGTAGAACTCTATCCTCTGCGACTCAGTACTCGAATGATCCCCGTTGTGAAGTAGGCAGAATCATGGAAAACCAGTGCTTCGCGAAGACATCGTCGCACATCGGTCCGACCGTCGGCATATCAGCTTAGTATCCTTGCTCATTAGTTAAGGGAGGCCGAGTTACATTGCGGCACCCTCTAACTTCATCTCGGAGGTCTTTCGAATGACAGATCCACTTGCACGAGTTCGCTCGAACCTATATGTTAACCTTAGACTTGACACACAGAAATGCGGGAAATATCGCAACACAGTCTGAGTATCACGTGGAATCACGTGGACACTTCGTTATCGATTTTATATACAACTCTAAGACGAGAGCTAGTCTCAGCCGAGGATCGATGGAGTATTTCCGCGGGTGGCTAAGGCATTTGCGAATAAGTTTTCACTCAGGGTTTGCAGGATCGTGCCCGCAGTTATATCCGAGTGTTCCACTCACCTACACCGCCTCGGATCTCTAGCTAGGGGGACAGGGAGGTTAGCTGGAAAGAGCATCAGTTCTGGTCAACCGAAGGGTGACGAACTGTACGCCGACCCTGCAGGGGGGACCGCTCATCGTGCAATTTGAACCTGCCTACATTAGTGGGAGCCTATGCCCGTTTACTGGCAGTGAGCCGAGCATGACGAGCCAAGCCAAAACGCGGGGGTGTATACGGCCTGAAGAGTATGTGCTGTCCCTGACCTCGCACTCTCAGTGTTGTACTAACCCAGGGTCTCTAGACCAGGGTTAACTGACAGTCTCGTGATAGAGGCCTTATCCGTCCACATACGTTTTTACGTTGCGAACATTTCCATCAAAGCTGATATTAAAAGTTACAAGATGTCGGGATTCGAAGAGAGGAGGAGGCAGTCTCCGTCTCGTCACTGTTCCGCTGTTCGTCTCCGCTCTCCAATGACTCAGAGCCACGCATTCTACCCACGCTGCACAGGATATGTTTTTGCAGCAGTATCCTTCAACAACAGTGGAGGCTTGACCCGAGAAGGCGCCCATCTTTCTCCCGTAGGTGCATGAGAAAGACAAAGTTTAGTAGTCTGGGATAGCCATACGTATTCACTGAGGCAGATCCGAGTGATGCCTACAGAACCACTAGCAGCTCATAACTTCCATGTTGAAAAGGGGTACAGGTAAAACTGTCCCACATTATGGTGACGTAGTAAGCACAGATGCATTACCCGGCGAGTGTTCATCTGAACTAACACCGTTGCCATTAAGCCACTACTCAACTAAACAGGCTGTTGAGCCAATGCAGTGGAGAATGCTCGTATCCTTCGGGTCCATATAAAAGTAAGAACCTCATGCTCATCGAGAAGACTCTTGGAGAACCCCCGGTCGCGAGTATGGGCTTAGGCAAAAGGGGAAGTAGGTAGGTGAGATGAATGGTTGAGGAGATGATAATGAAATTATATGGCTCACCTTATCCTTTATGCGCACTAGACGACGTGGTATCTACGTATGAGCGTGGCTCGAGCACCCATTACGTCGTCGAGTGCTCGTGCAATGTTATGCTGTGAGATCGAACCGTGGACGCCTGTCGTTGGAATAGAGGACTGTTAGGCCACATCTGTGCAGCACAGCGTCCTATCTCACACCAACCGGTAGGTCTGCGCCGTGCCCGTGGCACTTAGGCACACTGTTTACACCGAAGATGTACCTCTTTGACGTGAGAGCCGTGCTTACTGTTCATCAGGGGATTCGAGAGATGTCCCGGGTCTGTCCAGAATCAGGGGACAACAGCCCCCTGTCCATCTGGCCGTTACGTGTTTTCCATCGTACAGGTCGGGCTCCGTCGCCAGGACTGAACTTCAATAAAAAATGTCTATTGGGCCAGGGAGTAATCTATTTGTTCGTAAGGCCAAGCGTAATTCCGGTCGCCCAGCTCAAACATATTCAGCGATTTCCTGTC'/>

    <sequence taxon='133' value='TAGTCCTTCTGTTAGTGGTTTCAAAGGCCGTACAGGAAAGAGGAACGAGTCCCCAACCAAGTAGAACTCTATCCTCTGCGACTCAGTACTCGAATGATCCCCGTTGTGAAGTAGACAGAATCATGGAAAACCAGTGCTTCGCGAAGACATCGTCGCACATCGGTCCGACCGTCGGCATATCAGCTTAGTATCCTTGCTCATTAGTTAAGGGAGGCCGAGTTACATTGCGGCACCCTCTAACTTCATCTCGGAGGTCTTTCGAATGACAGATCCACTTGCACGAGTTCGCTCGAACCTATATGTTAACCTTAGACTTGACACACAGAAATGCGGGAAATATCGCAACACAGTCTGAGTATCACGTGGAATCACGTGGACACTTCGTTATCGATTTTATGTACAACTCTAAGGCGAGAGCTAGTCTCAGCCGAGGATCGATGGAGTATTTCCGCGGGTGGCTAAGGCATTTGCGAATAAGTTTTCACTCAGGGTTTGCAGGATCGTGCCCGCAGTTATATCCGAGTGTTCCACTCACCTACACCGCCTCGGATCTCTAGCTAGGGGGACAGGGAGGTTAGCTGGAAAGAGCATCAGTTCTGGTCAACCGAAGGGTGACGAACTGTACGCCGACCCTGCAGGGGGGACCGCTCATCGTGCAATTTGAACCTGCCTACATTAGTGGGAGCCTATGCCCGTTTACTGGCAGTGAGCCGAGCATGACGAGCCAAGCCAAAACGCGGGGGTGTATACGGCCTGAAGAGTATGTGCTGTCCCTGACCTCGCACTCTCAGTGTTGTACTAACCCAGGGTCTCTAGACCAGGGTTAACTGACAGTCTCGTGATAGAGGCCTTATCCGTCCACATACGTTTTTATGTTGCGAACATTTCCATCAAAGCTGATATTAAAAGTTACAAGATGTCGGGATTCGAAGAGAGGAGGAGGCAGTCTCCGTCTCGTCACTGTTCCGCTGTTCGTCTCCGCTCTCCAATGACTCAGAGCCACGCATTCTACCCACGCTGCACAGGATATGTTTTTGCAGCAGTATCCTTCAACAACAGTGGAGGCTTGACCCGAGAAGGCGCCCATCTTTCTCCCGTAGGTGCATGAGAAAGACAAAGTTTAGTAGTCTGGGATAGCCATACGTATTTACTGAGGCAGATCCGAGTGATGCCTACAGAACCACTAGCAGCTCATAACTTCCATGTTGAAAAGGGGTACAGGTAAAACTGTCCCACATTATGGTGACGTAGTAAGCACAGATGCATTACCCGGCGAGTGTTCATCTGAACTAACACCGTTGCCATTAAGCCACTACTCAACTAAACAGGCTGTTGAGCCAATGCAGTGGAGAATGCTCGTATCCTTCGGGTCCATATAAAAGTAAGAACCTCATGCTCATCGAGAAGACTCTTGGAGAACCCCCGGTCGCGAGTATGGGCTTAGGCAAAAGGGGAAGTAGGTAGGTGAGATGAATGGTTGAGGAGATGATAATGAAATTATATGGCTCACCTTATCCTTTATGTGCACTAGACGACGTGGTATCTACGTATGAGCGTGGCTCGAGCACCCATTACGTCGTCGAGTGCTCGTGCAATGTTATGCTGTGAGATCGAACCGTGGACGCCTGTCGTTGGAATAGAGGACTGTTAGGCCACATCTGTGCAGCACAGCGTCCTATCTCACACCAACCGGTAGGTCTGCGCCGTGCCCGTGGCACTTAGGCACACTGTTTACACCGAAGATGTACCTCTTTGACGTGAGAGCCGTGCTTACTGTTCATCAGGGGATTCGAGAGATGTCCCGGGTCTGTCCAGAATCAGGGGACAACAGCCCTCTGTCCATCTGGCCGTTACGTGTTTTCCATCGTACAGGTCGGGCTCCGTCGCCAGGACTGAACTTCAATAAAAAATGTCTATTGGGCCAGGGAGTAATCTATTTGTTCGTAAGGCCAAGCGTAATTCCGGTCGCCCAGCTCAAACATATTCAGCGGTTTCCTGTC'/>

    <sequence taxon='166' value='TAGTCCTTCTGTTAGTGGTTTCAAAGGCCGTACAGGAAAGAGGAACGAGTCCCCAACCAAGTAGAACTCTATCCTCTGCGACTCAGTACTCGAATGATCCCCGTTGTGAAGTAGACAGAATCATGGAAAACCAGTGCTTCGCGAAGACATCGTCGCACATCGGTCCGACCGTCGGCATATCAGCTTAGTATCCTTGCTCATTAGTTAAGGGAGGCCGAGTTACATTGCGGCACCCTCTAACTTCATCTCGGAGGTCTTTCGAATGACAGATCCACTTGCACGAGTTCGCTCGAACCTATATGTTAACCTTAGACTTGACACACAGAAATGCGGGAAATATCGCAACACAGTCTGAGTATCACGTGGAATCACGTGGACACTTCGTTATCGATTTTATGTACAACTCTAAGGCGAGAGCTAGTCTCAGCCGAGGATCGATGGAGTATTTCCGCGGGTGGCTAAGGCATTTGCGAATAAGTTTTCACTCAGGGTTTGCAGGATCGTGCCCGCAGTTATATCCGAGTGTTCCACTCACCTACACCGCCTCGGATCTCTAGCTAGGGGGACAGGGAGGTTAGCTGGAAAGAGCATCAGTTCTGGTCAACCGAAGGGTGACGAACTGTACGCCGACCCTGCAGGGGGGACCGCTCATCGTGCAATTTGAACCTGCCTACATTAGTGGGAGCCTATGCCCGTTTACTGGCAGTGAGCCGAGCATGACGAGCCAAGCCAAAACGCGGGGGTGTATACGGCCTGAAGAGTATGTGCTGTCCCTGACCTCGCACTCTCAGTGTTGTACTAACCCAGGGTCTCTAGACCAGGGTTAACTGACAGTCTCGTGATAGAGGCCTTATCCGTCCACATACGTTTTTATGTTGCGAACATTTCCATCAAAGCTGATATTAAGAGTTACAAGATGTCGGGATTCGAAGAGAGGAGGAGGCAGTCTCCGTCTCGTCACTGTTCCGCTGTTCGTCTCCGCTCTCCAATGACTCAGAGCCACGCATTCTACCCACGCTGCACAGGATATGTTTTTGCAGCAGTATCCTTCAACAACAGTGGAGGCTTGACCCGAGAAGGCGCCCATCTTTCTCCCGTAGGTGCATGAGAAAGACAAAGTTTAGTAGTCTGGGATAGCCATACGTATTTACTGAGGCAGATCCGAGTGATGCCTACAGAACCACTAGCAGCTCATAACTTCCATGTTGAAAAGGGGTACAGGTAAAACTGTCCCACATTATGGTGACGTAGTAAGCACAGATGCATTACCCGGCGAGTGTTCATCTGAACTAACACCGTTGCCATTAAGCCACTACTCAACTAAACAGGCTGTTGAGCCAATGCAGTGGAGAATGCTCGTATCCTTCGGGTCCATATAAAAGTAAGAACCTCATGCTCATCGAGAAGACTCTTGGAGAACCCCCGATCGCGAGTATGGGCTTAGGCAAAAGGGGAAGTAGGTAGGTGAGATGAATGGTTGAGGAGATGATAATGAAATTATATGGCTCACCTTATTCTTTATGTGCACTAGACGACGTGGTATCTACGTATGAGCGTGGCTCGAGCACCCATTACGTCGTCGAGTGCTCGTGCAATGTTATGCTGTGAGATCGAACCGTGGACGCCTGTCGTTGGAATAGAGGACTGTTAGGCCACATCTGTGCAGCACAGCGTCCTATCTCACACCAACCGGTAGGTCTGCGCCGTGCCCGTGGCACTTAGGCACACTGTTTACACCGAAGATGTACCTCTTTGACGTGAGAGCCGTGCTTACTGTTCATCAGGGGATTCGAGAGATGTCCCGGGTCTGTCCAGAATCAGGGGACAACAGCCCTCTGTCCATCTGGCCGTTACGTGTTTTCCATCGTACAGGTCGGGCTCCGTCGCCAGGACTGAACTTCAATAAAAAATGTCTATTGGGCCAGGGAGTAATCTATTTGTTCGTAAGGCCAAGCGTAATTCCGGTCGCCCAGCTCAAACATATTCAGCGGTTTCCTGTC'/>

    <sequence taxon='167' value='TAGTCCTTCTGTTAGTGGTTTCAAAGGCCGTACAGGAAAGAGGAACGAGTCCCCAACCAAGTAGAACTCTATCCTCTGCGACTCAGTACTCGAATGATCCCCGTTGTGAAGTAGACAGAATCATGGAAAACCAGTGCTTCGCGAAGACATCGTCGCACATCGGTCCGACCGTCGGCATATCAGCTTAGTATCCTTGCTCATTAGTTAAGGGAGGCCGAGTTACATTGCGGCACCCTCTAACTTCATCTTGGAGGTCTTTCGAATGACAGATCCACTTGCACGAGTTCGCTCGAACCTATATGTTAACCTTAGACTTGACACACAGAAATGCGGGAAATATCGCAACACAGTCTGAGTATCACGTGGAATCACGTGGACACTTCGTTATCGATTTTATGTACAACTCTAAGGCGAGAGCTAGTCTCAGCCGAGGATCGATGGAGTATTTCCGCGGGTGGCTAAGGCATTTGCGAATAAGTTTTCACTCAGGGTTTGCAGGATCGTGCCCGCAGTTATATCCGAGTGTTCCACTCACCTACACCGCCTCGGATCTCTAGCTAGGGGGACAGGGAGGTTAGCTGGAAAGAGCATCAGTTCTGGTCAACCGAAGGGTGACGAACTGTACGCCGACCCTGCAGGGGGGACCGCTCATCGTGCAATTTGAACCTGCCTACATTAGTGGGAGCCTATGCCCGTTTACTGGCAGTGAGCCGAGCATGACGAGCCAAGCCAAAACGCGGGGGTGTATACGGCCTGAAGAGTATGTGCTGTCCCTGACCTCGCACTCTCAGTGTTGTACTAACCCAGGGTCTCTAGACCAGGGTTAACTGACAGTCTCGTGATAGAGGCCTTATCCGTCCACATACGTTTTTATGTTGCGAACATTTCCATCAAAGCTGATATTAAGAGTTACAAGATGTCGGGATTCGAAGAGAGGAGGAGGCAGTCTCCGTCTCGTCACTGTTCCGCTGTTCGTCTCCGCTCTCCAATGACTCAGAGCCACGCATTCTACCCACGCTGCACAGGATATGTTTTTGCAGCAGTATCCTTCAACAACAGTGGAGGCTTGACCCGAGAAGGCGCCCATCTTTCTCCCGTAGGTGCATGAGAAAGACAAAGTTTAGTAGTCTGGGATAGCCATACGTATTTACTGAGGCAGATCCGAGTGATGCCTACAGAACCACTAGCAGCTCATAACTTCCATGTTGAAAAGGGGTACAGGTAAAACTGTCCCACATTATGGTGACGTAGTAAGCACAGATGCATTACCCGGCGAGTGTTCATCTGAACTAACACCGTTGCCATTAAGCCACTACTCAACTAAACAGGCTGTTGAGCCAATGCAGTGGAGAATGCTCGTATCCTTCGGGTCCATATAAAAGTAAGAACCTCATGCTCATCGAGAAGACTCTTGGAGAACCCCCGATCGCGAGTATGGGCTTAGGCAAAAGGGGAAGTAGGTAGGTGAGATGAATGGTTGAGGAGATGATAATGAAATTATATGGCTCACCTTATTCTTTATGTGCACTAGACGACGTGGTATCTACGTATGAGCGTGGCTCGAGCACCCATTACGTCGTCGAGTGCTCGTGCAATGTTATGCTGTGAGATCGAACCGTGGACGCCTGTCGTTGGAATAGAGGACTGTTAGGCCACATCTGTGCAGCACAGCGTCCTATCTCACACCAACCGGTAGGTCTGCGCCGTGCCCGTGGCACTTAGGCACACTGTTTACACCGAAGATGTACCTCTTTGACGTGAGAGCCGTGCTTACTGTTCATCAGGGGATTCGAGAGATGTCCCGGGTCTGTCCAGAATCAGGGGACAACAGCCCTCTGTCCATCTGGCCGTTACGTGTTTTCCATCGTACAGGTCGGGCTCCGTCGCCAGGACTGAACTTCAATAAAAAATGTCTATTGGGCCAGGGAGTAATCTATTTGTTCGTAAGGCCAAGCGTAATTCCGGTCGCCCAGCTCAAACATATTCAGCGGTTTCCTGTC'/>

    <sequence taxon='175' value='TAGTCCTTCTGTTAGTGGTTTCAAAGGCCGTACAGGAAAGAGGAACGAGTCCCCAACCAAGTAGAACTCTATCCTCTGCGACTCAGTACTCGAATGATCCCCGTTGTGAAGTAGACAGAATCATGGAAAACCAGTGCTTCGCGAAGACATCGTCGCACATCGGTCCGACCGTCGGCATATCAGCTTAGTATCCTTGCTCATTAGTTAAGGGAGGCCGAGTTACATTGCGGCACCCTCTAACTTCATCTTGGAGGTCTTTCGAATGACAGATCCACTTGCACGAGTTCGCTCGAACCTATATGTTAACCTTAGACTTGACACACAGAAATGCGGGAAATATCGCAACACAGTCTGAGTATCACGTGGAATCACGTGGACACTTCGTTATCGATTTTATGTACAACTCTAAGGCGAGAGCTAGTCTCAGCCGAGGATCGATGGAGTATTTCCGCGGGTGGCTAAGGCATTTGCGAATAAGTTTTCACTCAGGGTTTGCAGGATCGTGCCCGCAGTTATATCCGAGTGTTCCACTCACCTACACCGCCTCGGATCTCTAGCTAGGGGGACAGGGAGGTTAGCTGGAAAGAGCATCAGTTCTGGTCAACCGAAGGGTGACGAACTGTACGCCGACCCTGCAGGGGGGACCGCTCATCGTGCAATTTGAACCTGCCTACATTAGTGGGAGCCTATGCCCGTTTACTGGCAGTGAGCCGAGCATGACGAGCCAAGCCAAAACGCGGGGGTGTATACGGCCTGAAGAGTATGTGCTGTCCCTGACCTCGCACTCTCAGTGTTGTACTAACCCAGGGTCTCTAGACCAGGGTTAACTGACAGTCTCGTGATAGAGGCCTTATCCGTCCACATACGTTTTTATGTTGCGAACATTTCCATCAAAGCTGATATTAAGAGTTACAAGATGTCGGGATTCGAAGAGAGGAGGAGGCAGTCTCCGTCTCGTCACTGTTCCGCTGTTCGTCTCCGCTCTCCAATGACTCAGAGCCACGCATTCTACCCACGCTGCACAGGATATGTTTTTGCAGCAGTATCCTTCAACAACAGTGGAGGCTTGACCCGAGAAGGCGCCCATCTTTCTCCCGTAGGTGCATGAGAAAGACAAAGTTTAGTAGTCTGGGATAGCCATACGTATTTACTGAGGCAGATCCGAGTGATGCCTACAGAACCACTAGCAGCTCATAACTTCCATGTTGAAAAGGGGTACAGGTAAAACTGTCCCACATTATGGTGACGTAGTAAGCACAGATGCATTACCCGGCGAGTGTTCATCTGAACTAACACCGTTGCCATTAAGCCACTACTCAACTAAACAGGCTGTTGAGCCAATGCAGTGGAGAATGCTCGTATCCTTCGGGTCCATATAAAAGTAAGAACCTCATGCTCATCGAGAAGACTCTTGGAGAACCCCCGATCGCGAGTATGGGCTTAGGCAAAAGGGGAAGTAGGTAGGTGAGATGAATGGTTGAGGAGATGATAATGAAATTATATGGCTCACCTTATTCTTTATGTGCACTAGACGACGTGGTATCTACGTATGAGCGTGGCTCGAGCACCCATTACGTCGTCGAGTGCTCGTGCAATGTTATGCTGTGAGATCGAACCGTGGACGCCTGTCGTTGGAATAGAGGACTGTTAGGCCACATCTGTGCAGCACAGCGTCCTATCTCACACCAACCGGTAGGTCTGCGCCGTGCCCGTGGCACTTAGGCACACTGTTTACACCGAAGATGTACCTCTTTGACGTGAGAGCCGTGCTTACTGTTCATCAGGGGATTCGAGAGATGTCCCGGGTCTGTCCAGAATCAGGGGACAACAGCCCTCTGTCCATCTGGCCGTTACGTGTTTTCCATCGTACAGGTCGGGCTCCGTCGCCAGGACTGAACTTCAATAAAAAATGTCTATTGGGCCAGGGAGTAATCTATTTGTTCGTAAGGCCAAGCGTAATTCCGGTCGCCCAGCTCAAACATATTCAGCGGTTTCCTGTC'/>

    <sequence taxon='96' value='TAGTCCTTCTGTTTGTGGTTTCAAAGGCCGTACAGGAAAGAGGAACGAGTCCCCAACCAAGTAGAACTCTATCCTCTGCGACTCAGTACTCGAATGATCCCCGTTGTGAAGTAGGCAGAATCATGGAAAACCAGTGCTTCGCGAAGACATCGTCGCACATCGGTCCGACCGTCGGCATATCAGCTTAGTATCCTTGCTCATTAGTTAAGGGAGGCCGAGTTACATTGCGGCACCCTCTAACTTCATCTCGGAGGTCTTTCGAATGACAGATCCACTTGCACGAGTTCGCTCGAACCTGTATGTTAACCTTAGACTTGACACACAGAAATGCGGGAAATATCGCAACACAGTCTGAGTATCACGTGGAATCACGTGGACACTTCGTTATCGATTTTATATACAACTCTAAGACGAGAGCTAGTCTCAGCCGAGGATCGATGGAGTATTTCCGCGGGTGGCTAAGGCATTTGCGAATAAGTTTTCACTCAGGGTTTGCAGGATCGTGCCCGCAGTTATATCCGAGTGTTCCACTCACCTACACCGCCTCGGATCTCTAGCTAGGGGGACAGGGAGGTTAGCTGGAAAGAGCATCAGTTCTGGTCAACCGAAGGGTGACGAACTGTACGCCGACCCTGCAGGGGGGACCGCTCATCGTGCAATTTGAACCTGACTACATTAGTGGGAGCCTATGCCCGTTTACTGGCAGTGAGCCGAGCATGACGAGCCAAGCCAAAACGCGGGGGTGTATACGGCCTGAAGAGTATGTGCTGTCCCTGACCTCGCACTCTCAGTGTTGTACTAACCCAGGGTCTCTAGACCAGGGTTAACTGACAGTCTCGTGATAGAGGCCTTATCCGTCCACATACGTTTTTACGTTGCGAACATTTCCATCAAAGCTGATATTAAAAGTTACAAGATGTCGGGATTCGAAGAGAGGAGGAGGCAGTCTCCGTCTCGTCACTGTTCCGCTGTTCGTCTCCGCTCTCCAATGACTCAGAGCCACGCATTCTACCCACGCTGCACAGGATATGTTTTTGCAGCAGTATCCTTCAACAACAGTGGAGGCTTGACCCGAGAAGGCGCCCATCTTTCTCCCGTAGGTGCATGAGAAAGACAAAGTTTAGTAGTCTGGGATAGCCATACGTATTCACTGAGGCAGATCCGAGTGATGCCTACAGAACCACTAGCAGCTCATAACTTCCATGTTGAAAAGGGGTACAGGTAAAACTGTCCCACATTATGGTGACGTAGTAAGCACAGATGCATTACCCGGCGAGTGTTCATCTGAACTAACACCGTTGCCATTAAGCCACTACTCAACTAAACAGGCTGTTGAGCCAATGCAGTGGAGAATGCTCGTATCCTTCGGGTCCATATAAAAGTAAGAACCTCATGCTCATCGAGAAGACTCTTGGAGAACCCCCGGTCGCGAGTATGGGCTTAGGCAAAAGGGGAAGTAGGTAGGTGAGATGAATGGTTGAGGAGATGATAATGAAATTATATGGCTCACCTTATCCTTTATGCGCACTAGACGACGTGGTATCTACGTATGAGCGTGGCTCGAGCACCCATTACGTCGTCGAGTGCTCGTGCAATGTTATGCTGTGAGATCGAACCGTGGACGCCTGTCGTTGGAATAGAGGACTGTTAGGCCACATCTGTGCAGCACAGCGTCCTATCTCACACCGACCGGTAGGTCTGCGCCGTGCCCGTGGCACTTAGGCACACTGTTTACACCGAAGATATACCTCTTTGACGTGAGAGCCGTGCTTACTGTTCATCAGGGGATTCGAGAGATGTCCCGGGTCTGTCCAGAATCAGGGGACAACAGCCCCCTGTCCATCTGGCCGTTACGTGTTTTCCATCGTACAGGTCGGGCTCCGTCGCCAGGACTGAACTTCAATAAAAAATGTCTATTGGGCCAGGGAGTAATCTATTTGTTCGTAAGGCCAAGCGTAATTCCGGTCGCCCAGCTCAAACATATTCAGCGATTTCTTGTC'/>

    <sequence taxon='125' value='TAGTCCTTCTGTTTGTGGTTTCAAAGGCCGTACAGGAAAGAGGAACGAGTCCCCAACCAAGTAGAACTCTATCCTCTGCGACTCAGTACTCGAATGATCCCCGTTGTGAAGTAGGCAGAATCATGGAAAACCAGTGCTTCGCGAAGACATCGTCGCACATCGGTCCGACCGTCGGCATATCAGCTTAGTATCCTTGCTCATTAGTTAAGGGAGGCCGAGTTACATTGCGGCACCCTCTAACTTCATCTCGGAGGTCTTTCGAATGACAGATCCACTTGCACGAGTTCGCTCGAACCTGTATGTTAACCTTAGACTTGACACACAGAAATGCGGGAAATATCGCAACACAGTCTGAGTATCACGTGGAATCACGTGGACACTTCGTTATCGATTTTATATACAACTCTAAGACGAGAGCTAGTCTCAGCCGAGGATCGATGGAGTATTTCCGCGGGTGGCTAAGGCATTTGCGAATAAGTTTTCACTCAGGGTTTGCAGGATCGTGCCCGCAGTTATATCCGAGTGTTCCACTCACCTACACCGCCTCGGATCTCTAGCTAGGGGGACAGGGAGGTTAGCTGGAAAGAGCATCAGTTCTGGTCAACCGAAGGGTGACGAACTGTACGCCGACCCTGCAGGGGGGACCGCTCATCGTGCAATTTGAACCTGACTACATTAGTGGGAGCCTATGCCCGTTTACTGGCAGTGAGCCGAGCATGACGAGCCAAGCCAAAACGCGGGGGTGTATACGGCCTGAAGAGTATGTGCTGTCCCTGACCTCGCACTCTCAGTGTTGTACTAACCCAGGGTCTCTAGACCAGGGTTAACTGACAGTCTCGTGATAGAGGCCTTATCCGTCCACATACGTTTTTACGTTGCGAACATTTCCATCAAAGCTGATATTAAAAGTTACAAGATGTCGGGATTCGAAGAGAGGAGGAGGCAGTCTCCGTCTCGTCACTGTTCCGCTGTTCGTCTCCGCTCTCCAATGACTCAGAGCCACGCATTCTACCCACGCTGCACAGGATATGTTTTTGCAGCAGTATCCTTCAACAACAGTGGAGGCTTGACCCGAGAAGGCGCCCATCTTTCTCCCGTAGGTGCATGAGAAAGACAAAGTTTAGTAGTCTGGGATAGCCATACGTATTCACTGAGGCAGATCCGAGTGATGCCTACAGAACCACTAGCAGCTCATAACTTCCATGTTGAAAAGGGGTACAGGTAAAACTGTCCCACATTATGGTGACGTAGTAAGCACAGATGCATTACCCGGCGAGTGTTCATCTGAACTAACACCGTTGCCATTAAGCCACTACTCAACTAAACAGGCTGTTGAGCCAATGCAGTGGAGAATGCTCGTATCCTTCGGGTCCATATAAAAGTAAGAACCTCATGCTCATCGAGAAGACTCTTGGAGAACCCCCGGTCGCGAGTATGGGCTTAGGCAAAAGGGGAAGTAGGTAGGTGAGATGAATGGTTGAGGAGATGATAATGAAATTATATGGCTCACCTTATCCTTTATGCGCACTAGACGACGTGGTATCTACGTATGAGCGTGGCTCGAGCACCCATTACGTCGTCGAGTGCTCGTGCAATGTTATGCTGTGAGATCGAACCGTGGACGCCTGTCGTTGGAATAGAGGACTGTTAGGCCACATCTGTGCAGCACAGCGTCCTATCTCACACCGACCGGTAGGTCTGCGCCGTGCCCGTGGCACTTAGGCACACTGTTTACACCGAAGATATACCTCTTTGACGTGAGAGCCGTGCTTACTGTTCATCAGGGGATTCGAGAGATGTCCCGGGTCTGTCCAGAATCAGGGGACAACAGCCCCCTGTCCATCTGGCCGTTACGTGTTTTCCATCGTACAGGTCGGGCTCCGTCGCCAGGACTGAACTTCAATAAAAAATGTCTATTGGGCCAGGGAGTAATCTATTTGTTCGTAAGGCCAAGCGTAATTCCGGTCGCCCAGCTCAAACATATTCAGCGATTTCTTGTC'/>

    <sequence taxon='130' value='TAGTCCTTCTGTTTGTGGTTTCAAAGGCCGTACAGGAAAGAGGAACGAGTCCCCAACCAAGTAGAACTCTATCCTCTGCGACTCAGTACTCGAATGATCCCCGTTGTGAAGTAGGCAGAATCATGGAAAACCAGTGCTTCGCGAAGACATCGTCGCACATCGGTCCGACCGTCGGCATATCAGCTTAGTATCCTTGCTCATTAGTTAAGGGAGGCCGAGTTACATTGCGGCACCCTCTAACTTCATCTCGGAGGTCTTTCGAATGACAGATCCACTTGCACGAGTTCGCTCGAACCTGTATGTTAACCTTAGACTTGACACACAGAAATGCGGGAAATATCGCAACACAGTCTGAGTATCACGTGGAATCACGTGGACACTTCGTTATCGATTTTATATACAACTCTAAGACGAGAGCTAGTCTCAGCCGAGGATCGATGGAGTATTTCCGCGGGTGGCTAAGGCATTTGCGAATAAGTTTTCACTCAGGGTTTGCAGGATCGTGCCCGCAGTTATATCCGAGTGTTCCACTCACCTACACCGCCTCGGATCTCTAGCTAGGGGGACAGGGAGGTTAGCTGGAAAGAGCATCAGTTCTGGTCAACCGAAGGGTGACGAACTGTACGCCGACCCTGCAGGGGGGACCGCTCATCGTGCAATTTGAACCTGACTACATTAGTGGGAGCCTATGCCCGTTTACTGGCAGTGAGCCGAGCATGACGAGCCAAGCCAAAACGCGGGGGTGTATACGGCCTGAAGAGTATGTGCTGTCCCTGACCTCGCACTCTCAGTGTTGTACTAACCCAGGGTCTCTAGACCAGGGTTAACTGACAGTCTCGTGATAGAGGCCTTATCCGTCCACATACGTTTTTACGTTGCGAACATTTCCATCAAAGCTGATATTAAAAGTTACAAGATGTCGGGATTCGAAGAGAGGAGGAGGCAGTCTCCGTCTCGTCACTGTTCCGCTGTTCGTCTCCGCTCTCCAATGACTCAGAGCCACGCATTCTACCCACGCTGCACAGGATATGTTTTTGCAGCAGTATCCTTCAACAACAGTGGAGGCTTGACCCGAGAAGGCGCCCATCTTTCTCCCGTAGGTGCATGAGAAAGACAAAATTTAGTAGTCTGGGATAGCCATACGTATTCACTGAGGCAGATCCGAGTGATGCCTACAGAACCACTAGCAGCTCATAACTTCCATGTTGAAAAGGGGTACAGGTAAAACTGTCCCACATTATGGTGACGTAGTAAGCACAGATGCATTACCCGGCGAGTGTTCATCTGAACTAACACCGTTGCCATTAAGCCACTACTCAACTAAACAGGCTGTTGAGCCAATGCAGTGGAGAATGCTCGTATCCTTCGGGTCCATATAAAAGTAAGAACCTCATGCTCATCGAGAAGACTCTTGGAGAACCCCCGGTCGCGAGTATGGGCTTAGGCAAAAGGGGAAGTAGGTAGGTGAGATGAATGGTTGAGGAGATGATAATGAAATTATATGGCTCACCTTATCCTTTATGCGCACTAGACGACGTGGTATCTACGTATGAGCGTGGCTCGAGCACCCATTACGTCGTCGAGTGCTCGTGCAATGTTATGCTGTGAGATCGAACCGTGGACGCCTGTCGTTGGAATAGAGGACTGTTAGGCCACATCTGTGCAGCACAGCGTCCTATCTCACACCGACCGGTAGGTCTGCGCCGTGCCCGTGGCACTTAGGCACACTGTTTACACCGAAGATATACCTCTTTGACGTGAGAGCCGTGCTTACTGTTCATCAGGGGATTCGAGAGATGTCCCGGGTCTGTCCAGAATCAGGGGACAACAGCCCCCTGTCCATCTGGCCGTTACGTGTTTTCCATCGTACAGGTCGGGCTCCGTCGCCAGGACTGAACTTCAATAAAAAATGTCTATTGGGCCAGGGAGTAATCTATTTGTTCGTAAGGCCACGCGTAATTCCGGTCGCCCAGCTCAAACATATTCAGCGATTTCTTGTC'/>

    <sequence taxon='141' value='TAGTCCTTCTGTTTGTGGTTTCAAAGGCCGTACAGGAAAGAGGAACGAGTCCCCAACCAAGTAGAACTCTATCCTCTGCGACTCAGTACTCGAATGATCCCCGTTGTGAAGTAGGCAGAATCATGGAAAACCAGTGCTTCGCGAAGACATCGTCGCACATCGGTCCGACCGTCGGCATATCAGCTTAGTATCCTTGCTCATTAGTTAAGGGAGGCCGAGTTACATTGCGGCACCCTCTAACTTCATCTCGGAGGTCTTTCGAATGACAGATCCACTTGCACGAGTTCGCTCGAACCTGTATGTTAACCTTAGACTTGACACACAGAAATGCGGGAAATATCGCAACACAGTCTGAGTATCACGTGGAATCACGTGGACACTTCGTTATCGATTTTATATACAACTCTAAGACGAGAGCTAGTCTCAGCCGAGGATCGATGGAGTATTTCCGCGGGTGGCTAAGGCATTTGCGAATAAGTTTTCACTCAGGGTTTGCAGGATCGTGCCCGCAGTTATATCCGAGTGTTCCACTCACCTACACCGCCTCGGATCTCTAGCTAGGGGGACAGGGAGGTTAGCTGGAAAGAGCATCAGTTCTGGTCAACCGAAGGGTGACGAACTGTACGCCGACCCTGCAGGGGGGACCGCTCATCGTGCAATTTGAACCTGACTACATTAGTGGGAGCCTATGCCCGTTTACTGGCAGTGAGCCGAGCATGACGAGCCAAGCCAAAACGCGGGGGTGTATACGGCCTGAAGAGTATGTGCTGTCCCTGACCTCGCACTCTCAGTGTTGTACTAACCCAGGGTCTCTAGACCAGGGTTAACTGACAGTCTCGTGATAGAGGCCTTATCCGTCCACATACGTTTTTACGTTGCGAACATTTCCATCAAAGCTGATATTAAAAGTTACAAGACGTCGGGATTCGAAGAGAGGAGGAGGCAGTCTCCGTCTCGTCACTGTTCCGCTGTTCGTCTCCGCTCTCCAATGACTCAGAGCCACGCATTCTACCCAGGCTGCACAGGATATGTTTTTGCAGCAGTATCCTTCAACAACAGTGGAGGCTTGACCCGAGAAGGCGCCCATCTTTCTCCCGTAGGTGCATGAGAAAGACAAAATTTAGTAGTCTGGGATAGCCATACGTATTCACTGAGGCAGATCCGAGTGATGCCTACAGAACCACTAGCAGCTCATAACTTCCATGTTGAAAAGGGGTACAGGTAAAACTGTCCCACATTATGGTGACGTAGTAAGCACAGATGCATTACCCGGCGAGTGTTCATCTGAACTAACACCGTTGCCATTAAGCCACTACTCAACTAAACAGGTTGTTGAGCCAATGCAGTGGAGAATGCTCGTATCCTTCGGGTCCATATAAAAGTAAGAACCTCATGCTCATCGAGAAGACTCTTGGAGAACCCCCGGTCGCGAGTATGGGCTTAGGCAAAAGGGGAAGTAGGTAGGTGAGATGAATGGTTGAGGAGATGATAATGAAATTATATGGCTCACCTTATCCTTTATGCGCACTAGACGACGTGGTATCTACGTATGAGCGTGGCTCGAGCACCCATTACGTCGTCGAGTGCTCGTGCAATGTTATGCTGTGAGATCGAACCGTGGACGCCTGTCGTTGGAATAGAGGACTGTTAGGCCACATCTGTGCAGCACAGCGTCCTATCTCACACCGACCGGTAGGTCTGCGCCGTGCCCGTGGCACTTAGGCACACTGTTTACACCGAAGATATACCTCTTTGACGTGAGAGCCGTGCTTACTGTTCATCAGGGGATTCGAGAGATGTCCCGGGTCTGTCCAGAATCAGGGGACAACAGCCCCCTGTCCATCTGGCCGTTACGTGTTTTCCATCGTACAGGTCGGGCTCCGTCGCCAGGACTGAACTTCAATAAAAAATGTTTATTGGGCCAGGGAGTAATCTATTTGTTCGTAAGGCCACGCGTAATTCCGGTCGCCCAGCTCAAACATATTCAGCGATTTCTTGTC'/>

    <sequence taxon='163' value='TAGTCCTTCTGTTTGTGGTTTCAAAGGCCGTACAGGAAAGAGGAACGAGTCCCCAACCAAGTAGAACTCTATCCTCTGCGACTCAGTACTCGAATGATCCCCGTTGTGAAGTAGGCAGAATCATGGAAAACCAGTGCTTCGCGAAGACATCGTCGCACATCGGTCCGACCGTCGGCATATCAGCTTAGTATCCTTGCTCATTAGTTAAGGGAGGCCGAGTTACATCGCGGCACCCTCTAACTTCATCTCGGAGGTCTTTCGAATGACAGATCCACTTGCACGAGTTCGCTCGAACCTGTATGTTAACCTTAGACTTGACACACAGAAGTGCGGGAAATATCGCAACACAGTCTGAGTATCACGTGGAATCACGTGGACACTTCGTTATCGATTTTATATACAACTCTAAGACGAGAGCTAGTCTCAGCCGAGGATCGATGGAGTATTTCCGCGGGTGGCTAAGGCATTTGCGAATAAGTTTTCACTCAGGGTTTGCAGGATCGTGCCCGCAGTTATATCCGAGTGTTCCACTCACCTACACCGCCTCGGATCTCTAGCTGGGGGGACAGGGAGGTTAGCTGGAAAGAGCATCAGTTCTGGTCAACCGAAGGGTGACGAGCTGTACGCCGACCCTGCAGGGGGGACCGCTCATCGTGCAATTTGAACCTGACTACATTAGTGGGAGCCTATGCCCGTTTACTGGCAGTGAGCCGAGCATGACGAGCCAAGCCAAAACGCGGGGGTGTATACGGCCTGAAGAGTATGTGCTGTCCCTGACCTCGCACTCTCAGTGTTGTACTAACCCAGGGTCTCTAGACCAGGGTTAACTGACAGTCTCGTGATAGAGGCCTTATCCGTCCACATACGTTTTTACGTTGCGAACATTTCCATCAAAGCTGATATTAAAAGTTACAAGATGTCGGGATTCGAAGAGAGGAGGAGGCAGTCTCCGTCTCGTCACTGTTCCGCTGTTCGTCTCCGCTCGCCAATGACTCAGAGCCACGCATTCTACCCACGCTGCACAGGATATGTTTTTGCAGCAGTATCCTTCAACAACAGTGGAGGCTTGACCCGAGAAGGCGCCCATCTTTCTCCCGTAGGTGCATGAGAAAGACAAAATTTAGTAGTCTGGGATAGCCATACGTATTCACTGAGGCAGATCCGAGTGATGCCTACAGAACCACTAGCAGCTCATAACTTCCATGTTGAAAAGGGGTACAGGTAAAACTGTCCCACATTATGGTGACGTAGTAAGCACAGATGCATTACCCGGCGAGTGTTCATCTGAACTAACACCGTTGCCATTAAGCCACTACTCAACTAAACAGGCTGTTGAGCCAATGCAGTGGAGAATGCTCGTATCCTTCGGGTCCATATAAAAGTAAGAACCTCATGCTCATCGAGAAGACTCTTGGAGAACCCCCGGTCGCGAGTATGGGCTTAGGCAAAAGGGGAAGTAGGTAGGTGAGATGAATGGTTGAGGAGATGATAATGAAATTATATGGCTCACCTTATCCTTTATGCGCACTAGACGACGTGGTATCTACGTATGAGCGTGGCTCGAGCACCCATTACGTCGTCGAGTGCTCGTGCAATGTTATGCTGTGAGATCGAACCGTGGACGCCTGTCGTTGGAATAGAGGACTGTTAGGCCACATCTGTGCAGCACAGCGTCCTATCTCACACCGACCGGTAGGTCTGCGCCGTGCCCGTGGCACTTAGGCACACTGTTTACACCGAAGATATACCTCTTTGACGTGAGAGCCGTGCTTACTGTTCATCAGGGGATTCGAGAGATGTCCCGGGTCTGTCCAGAATCAGGGGACAACAGCCCCCTGTCCATCTGGCCGTTACGTGTTTTCCATCGTACAGGTCGGGCTCCGTCGCCAGGACTGAACTTCAATAAAAAATGTCTATTGGGCCAGGGAGTAATCTATTTGTTCGTAAGGCCACGCGTAATTCCGGTCGCCCAGCTCAAACATCTTCAGCGATTTCTTGTC'/>

    <sequence taxon='126' value='TAGTCCTTCTGTTTGTGGTTTCAAAGGCCGTACAGGAAAGAGGAACGAGTCCCCAACCAAGTAGAACTCTATCCTCTGCGACTCAGTACTCGAATGATCCCCGTTGTGAAGTAGGCAGAATCATGGAAAACCAGTGCTTCGCGAAGACATCGTCGCACATCGGTCCGACCGTCGGCATATCAGCTTAGTATCCTTGCTCATTAGTTAAGGGAGGCCGAGTTACATTGCGGCACCCTCTAACTTCATCTCGGAGGTCTTTCGAATGACAGATCCACTTGCACGAGTTCGCTCGAACCTGTATGTTAACCTTAGACTTGACACACAGAAATGCGGGAAATATCGCAACACAGTCTGAGTATCACGTGGAATCACGTGGACACTTCGTTATCGATTTTATATACAACTCTAAGACGAGAGCTAGTCTCAGCCGAGGATCGATGGAGTATTTCCGCGGGTGGCTAAGGCATTTGCGAATAAGTTTTCACTCAGGGTTTGCAGGATCGTGCCCGCAGTTATATCCGAGTGTTCCACTCACCTACACCGCCTCGGATCTCTAGCTAGGGGGACAGGGAGGTTAGCTGGAAAGAGCATCAGTTCTGGTCAACCGAAGGGTGACGAACTGTACGCCGACCCTGCAGGGGGGACCGCTCATCGTGCAATTTGAACCTGACTACATTAGTGGGAGCCTATGCCCGTTTACTGGCAGTGAGCCGAGCATGACGAGCCAAGCCAAAACGCGGGGGTGTATACGGCCTGAAGAGTATGTGCTGTCCCTGACCTCGCACTCTCAGTGTTGTACTAACCCAGGGTCTCTAGACCAGGGTTAACTGACAGTCTCGTGATAGAGGCCTTATCCGTCCACATACGTTTTTACGTTGCGAACATTTCCATCAAAGCTGATATTAAAAGTTACAAGATGTCGGGATTCGAAGAGAGGAGGAGGCAGTCTCCGTCTCGTCACTGTTCCGCTGTTCGTCTCCGCTCTCCAATGACTCAGAGCCACGCATTCTACCCACGCTGCACAGGATATGTTTTTGCAGCAGTATCCTTCAACAACAGTGGAGGCTTGACCCGAGAAGGCGCCCATCTTTCTCCCGTAGGTGCATGAGAAAGACAAAGTTTAGTAGTCTGGGATAGCCATACGTATTCACTGAGGCAGATCCGAGTGATGCCTACAGAACCACTAGCAGCTCATAACTTCCATGTTGAAAAGGGGTACAGGTAAAACTGTCCCACATTATGGTGACGTAGTAAGCACAGATGCATTACCCGGCGAGTGTTCATCTGAACTAACACCGTTGCCATTAAGCCACTACTCAACTAAACAGGCTGTTGAGCCAATGCAGTGGAGAATGCTCGTATCCTTCGGGTCCATATAAAAGTAAGAACCTCATGCTCATCGAGAAGACTCTTGGAGAACCCCCGGTCGCGAGTATGGGCTTAGGCAAAAGGGGAAGTAGATAGGTGAGATGAATGGTTGAGGAGATGATAATGAAATTATATGGCTCACCTTATCCTTTATGCGCACTAGACGACGTGGTATCTACGTATGAGCGTGGCTCGAGCACCCATTACGTCGTCGAGTGCTCGTGCAATGTTATGCTGTGAGATCGAACCGTGGACGCCTGTCGTTGGAATAGAGGACTGTTAGGCCACATCTGTGCAGCACAGCGTCCTATCTCACACCGACCGGTAGGTCTGCGCCGTGCCCGTGGCACTTAGGCACACTGTTTACACCGAAGATATACCTCTTTGACGTGAGAGCCGTGCTTACTGTTCATCAGGGGATTCGAGAGATGTCCCGGGTCTGTCCAGAATCAGGGGACAACAGCCCCCTGTCCATCTGGCCGTTACGTGTTTTCCATCGTACAGGTCGGGCTCCGTCGCCAGGACTGAACTTCAATAAAAAATGTCTATTGGGCCAGGGAGTAATCTATTTGTTCGTAAGGCCAAGCGTAATTCCGGTCGCCCAGCTCAAACATATTCAGCGATTTCTTGTC'/>

    <sequence taxon='120' value='TAGTCCTTCTGTTTGTGGTTTCAAAGGCCGTACAGGAAAGAGGAACGAGTCCCCAACCAAGTAGAACTCTATCCTCTGCGACTCAGTACTCGAATGATCCCCGTTGTGAAGTAGGCAGAATCATGGAAAACCAGTGCTTCGCGAAGACATCGTCGCACATCGGTCCGACCGTCGGCATATCAGCTTAGTATCCTTGCTCATTAGTTAAGGGAGGCCGAGTTACATTGCGGCACCCTCTAACTTCATCTCGGAGGTCTTTCGAATGACAGATCCACTTGCACGAGTTCGCTCGAACCTGTATGTTAACCTTAGACTTGACACACAGAAATGCGGGAAATATCGCAACACAGTCTGAGTATCACGTGGAATCACGTGGACACTTCGTTATCGATTTTATATACAACTCTAAGACGAGAGCTAGTCTCAGCCGAGGATCGATGGAGTATTTCCGCGGGTGGCTAAGGCATTTGCGAATAAGTTTTCACTCAGGGTTTGCAGGATCGTGCCCGCAGTTATATCCGAGTGTTCCACTCACCTACACCGCCTCGGATCTCTAGCTAGGGGGACAGGGAGGTTAGCTGGAAAGAGCATCAGTTCTGGTCAACCGAAGGGTGACGAACTGTACGCCGACCCTGCAGGGGGGACCGCTCATCGTGCAATTTGAACCTGACTACATTAGTGGGAGCCTATGCCCGTTTACTGGCAGTGAGCCGAGCATGACGAGCCAAGCCAAAACGCGGGGGTGTATACGGCCTGAAGAGTATGTGCTGTCCCTGACCTCGCACTCTCAGTGTTGTACTAACCCAGGGTCTCTAGACCAGGGTTAACTGACAGTCTCGTGATAGAGGCCTTATCCGTCCACATACGTTTTTACGTTGCGAACATTTCCATCAAAGCTGATATTAAAAGTTACAAGATGTCGGGATTCGAAGAGAGGAGGAGGCAGTCTCCGTCTCGTCACTGTTCCGCTGTTCGTCTCCGCTCTCCAATGCCTCAGAGCCACGCATTCTACCCACGCTGCACAGGATATGTTTTTGCAGCAGTATCCTTCAACAACAGTGGAGGCTTGACCCGAGAAGGCGCCCATCTTTCTCCCGTAGGTGCATGAGAAAGACAAAGTTTAGTAGTCTGGGATAGCCATACGTATTCACTGAGGCAGATCCGAGTGATGCCTACAGAACCACTAGCAGCTCATAACTTCCATGTTGAAAAGGGGTACAGGTAAAACTGTCCCACATTATGGTGACGTAGTAAGCACAGATGCATTACCCGGCGAGTGTTCATCTGAACTAACACCGTTGCCATTAAGCCACTACTCAACTAAACAGGCTGTTGAGCCAATGCAGTGGAGAATGCTCGTATCCTTCGGGTCCATATAAAAGTAAGAACCTCATGCTCATCGAGAAGACTCTTGGAGAACCCCCGGTCGCGAGTATGGGCTTAGGCAAAAGGGGAAGTAGGTAGGTGAGATGAATGGTTGAGGAGATGATAATGAAATTATATGGCTCACCTTATCCTTTATGCGCACTAGACGACGTGGTATCTACGTATGAGCGTGGCTCGAGCACCCATTACGTCGTCGAGTGCTCGTGCAATGTTATGCTGTGAGATCAAACCGTGGACGCCTGTCGTTGGAATAGAGGACTGTTAGGCCACATCTGTGCAGCACAGCGTCCTATCTCACACCGACCGGTAGGTCTGCGCCGTGCCCGTGGCACTTAGGCACACTGTTTACACCGAAGATATACCTCTTTGACGTGAGAGCCGTGCTTACTGTTCATCAGGGGATTCGAGAGATGCCCCGGGTCTGTCCAGAATCAGGGGACAACAGCCCCCTGTCCATCTGGCCGTTACGTGTTTTCCATCGTACAGGTCGGGCTCCGTCGCCAGGACTGAACTTCAATAAAAAATGTCTATTGGGCCAGGGAGTAATCTATTTGTTCGTAAGGCCAAGCGTAATTCCGGTCGCCCAGCTCAAACATATTCAGCGATTTCCTGTC'/>

    <sequence taxon='153' value='TAGTCCTTCTGTTTGTGGTTTCAAAGGCCGTACAGGAAAGAGGAACGAGTCCCCAACCAAGTAGAACTCTATCCTCTGCGACTCAGTACTCGAATGATCCCCGTTGTGAAGTAGGCAGAATCATGGAAAACCAGTGCTTCGCGAAGACATCGTCGCACATCGGTCCGACCGTCGGCATATCAGCTTAGTACCCTTGCTCATTAGTTAAGGGAGGCCGAGTTACATTGCGGCACCCTCTAACTTCATCTCGGAGGTCTTTCGAATGACAGATCCACTTGCCCGAGTTCGCTCGAACCTGTATGTTAACCTTAGACTTGACACACAGAAATGCGGGAAATATCGCAACACAGTCTGAGTATCACGTGGAATCACGTGGACACTTCGTTATCGATTTTATATACAACTCTAAGACGAGAGCTAGTCTCAGCCGAGGATCGATGGAGTATTTCCGCGGGTGGCTAAGGCATTTGCGAATAAGTTTTCACTCAGGGTTTGCAGGATCGTGCCCGCAGTTATATCCGAGTGTTCCACTGACCTACACCGCCTCGGATCTCTAGCTAGGGGGACAGGGAGGTTAGCTGGAAAGAGCTTCAGTTCTGGTCAACCGAAGGGTGACGAACTGTACGCCGACCCTGCAGGGGGGACCGCTCATCGTGCAATTTGAACCTGACTACATTAGTGGGAGCCTATGCCCGTTTACTGGCAGTGAGCCGAGCATGACGAGCCAAGCCAAAACGCGGGGGTGTATACGGCCTGAAGAGTATGTACTGTCCCTGACCTCGCACTCTCAGTGTTGTACTAACCCAGGGTCTCTAGACCAGGGTTAACTGACAGTCTCGTGATAGAGGCCTTATCCGCCCACATACGTTTTTACGTTGCGAACATTTCCATCAAAGCTGATATTAAAAGTTACAAGATGTCGGGATTCGAAGAGAGGAGGAGGCAGTCTCCGTCTCGTCACTGTTCCGCTGTTCGTCTCCGCTCTCCAATGCCTCAGAGCCACGCATTCTACCCACGCTGCACAGGATATGTTTTTGCAGCAGTATCCTTCAACAACAGTGGAGGCTTGACCCGAGAAGGCGCCCATCTTTCTCCCGTAGGTGCATGAGAAAGACAAAGTTTAGTAGTCTGGGATAGCCATACGTATTCACTGAGGCAGATCCGAGTGATGCCTACAGAACCACTAGCAGCTCATAACTTCCATGTTGAAAAGGGGTACAGGTAGAACTGTCCCACATTATGGTGACGTAGTAAGCACAGATGCATTACCCGGCGAGTGTTCATCTGAACTAACACCGTTGACATTAAGCCACTACTCAACTAAACAGGCTGTTGAGCCAATGCAGTGGAGAATGCTCGTATACTTCGGGTCCATATAAAAGTAAGAACCTCATGCTCATCGAGAAGACTCTTGGAGAACCCCCGGTCGCGAGTATGGGCTTAGGCAAAAGGGGAAGTAGGTAGGTGAGATGAATGGTTGAGGAGATGATAATGAAATTACATGGCTCACCTTATCCTTTATGCGCACTAGACGACGTGGTATCTACGTATGAGCGTGGCTCGAGCACCCATTACGTCGTCGAGTGCTCGTGCAATGTTATGCTGTGAGATCAAACCGTGGACGCCTGTCGTTGGAATAGAGGACTGTTAGGCCACATCTGTGCAGCACAGCGTCCTATCTCACACCGACCGGTAGGTCTGCGCCGTGCCCGTGGCACTTAGGCACACTGTTTACACCGAAGATATACCTCTTTGACGTGAGAGCCGTGCTTACTGTTCATCAGGGGACTCGAGAGATGCCCCGGGTCTGTCCAGAATCAGGGGACAACAGCCCCCTGTCCATCTGGCCGTTACGTGTTTTCCATCGTACAGGTCGGGCTCCGTCGCCAGGACTGAACTTCAATAAAAAATGTCTATTGGGCCAGGGAGTAATCTATTTGTTCGTAAGGCCAAGCGTAATTCCGGTCGCCCAGCTCAAACATATTCAGCGATTTCCTGTC'/>

    <sequence taxon='154' value='TAGTCCTTCTGTTTGTGGTTTCAAAGGCCGTACAGGGAAGAGGAACGAGTCCCCAACCAAGTAGAACTCTATCCTCTGCGACTCAGTACTCGAATGATCCCCGTTGTGAAGTAGGCAGAATCATGGAAAACCAGTGCTTCGCGAAGACATCGTCGCACATCGGTCCGACCGTCGGCATATCAGCTTAGTACCCTTGCTCATTAGTTAAGGGAGGCCGAGTTACATTGCGGCACCCTCTAACTTCATCTCGGAGGTCTTTCGAATGACAGATCCACTTGCACGAGTTCGCTCGAACCTGTATGTTAACCTTAGACTTGACACACAGAAATGCGGGAAATATCGCAACACAGTCTGAGTATCACGTGGAATCACGTGGACACTTCGTTATCGATTTTATATACAACTCTAAGACGAGAGCTAGTCTCAGCCGAGGATCGATGGAGTATTTCCGCGGGTGGCTAAGGCATTTGCGAATAAGTTTTCACTCAGGGTTTGCAGGATCGTGCCCGCAGTTATATCCGAGTGTTCCACTCACCTACACCGCCTCGGATCTCTAGCTAGGGGGACAGGGAGGTTAGCTGGAAAGAGCATCAGTTCTGGTCAACCGAAGGGTGACGAACTGTACGCCGACCCTGCAGGGGGGACCGCTCATCGTGCAATTTGAACCTGACTACATTAGTGGGAGCCTATGCCCGTTTACTGGCAGTGAGCCGAGCATGACGAGCCAAGCCAAAACGCGGGGGTGTATACGGCCTGAAGAGTATGTGCTGTCCCTGACCTCGCACTCTCAGTGTTGTACTAACCCAGGGTCTCTAGACCAGGGTTAACTGACAGTCTCGTGATAGAGGCCTTATCCGCCCACATACGTTTTTACGTTGCGAACATTTCCATCAAAGCTGATATTAAAAGTTACAAGATGTCGGGATTCGAAGAGAGGAGGAGGCAGTCTCCGTCTCGTCACTGTTCCGCTGTTCGTCTCCGCTCTCCAATGCCTCAGAGCCACGCATTCTACCCACGCTGCACAGGATATGTTTTTGCAGCAGTATCCTTCAACAACAGTGGAGGCTTGACCCGAGAAGGCGCCCATCTTTCTCTCGTAGGTGCATGAGAAAGACAAAGTTTAGTAGTCTGGGATAGCCATACGTATTCACTGAGGCAGATCCGAGTGATGCCTACAGAACCACTAGCAGCTCATAACTTCCATGTTGAAAAGGGGTACAGGTAAAACTGTCCCACATTATGGTGACGTAGTAAGCACAGATGCATTACCCGGCGAGTGTTCATCTGAACTAACACCGTTGACATTAAGCCACTACTCAACTAAACAGGCTGTTGAGCCAATGCAGTGGAGAATGCTCGTATCCTTCGGGTCCATATAAAAGTAAGAACCTCATGCTCATCGAGAAGACTCTTGGAGAACCCCCGGTCGCGAGTATGGGCTTAGGCAAAAGGGGAAGTAGGTAGGTGAGATGAATGGTTGAGGAGATGATAATGAAATTACATGGCTCACCTTATCCTTTATGCGCACTAGACGACGTGGTATCTACGTATGAGCGTGGCTCGAGCACCCATTACGTCGTCGAGTGCTCGTGCAATGTTATACTGTGAGATCAAACCGTGGACGCCTGTTGTTGGAATAGAGGACTGTTAGGCCACATCTGTGCAGCACAGCGTCCTATCTCACACCGACCGGTAGGTCTGCGCCGTGCCCGTGGCACTTAGGCACACTGTTTACACCGAAGATATACCTCTTTGACGTGAGAGCCGTGCTTACTGTTCATCAGGGGACTCGAGAGATGCCCCGGGTCTGTCCAGAATCAGGGGACAACAGCCCCCTGTCCATCCGGCCGTTACGTGTTTTCCATCGTACAGGTCGGGCTCCGTCGCCAGGACTGAACTTCAATAAAAAATGTCTATTGGGCCAGGGAGTAATCTATTTGTTCGTAAGGCCAAGCGTAATTCCGGTCGCCCAGCTCAAACATATTCAGCGATTTCCTGTC'/>

    <sequence taxon='150' value='TAGTCCTTCTGTTTGTGGTTTCAAAGGCCGTACAGGAAAGAGGAACGAGTCCCCAACCAAGTAGAACTCTATCCTCTGCGACTCAGTACTCGAATGATCCCCGTTGTGAAGTAGGCAGAATCATGGAAAACCAGTGCTTCGCGAAGACATCGTCGCACATCGGTCCGACCGTCGGCATATCAGCTTAGTATCCTTGCTCATTAGTTAAGGGAGGCCGAGTTACATTGCGGCACCCTCTAACTTCATCTCGGAGGTCTTTCGAATGACAGACCCACTTGCACGAGTTCGCTCGAACCTGTATGTTAACCTTAGACTTGACACACAGAAATGCGGGAAATATCGCAACACAGTCTGAGTATCACGTGGAATCACGTGGACACTTCGTTATCGATTTTATATACAACTCTAAGACGAGAGCTAGTCTCAGCCGAGGATCGATGGAGTATTTCCGCGGGTGGCTAAGGCATTTGCGAATAAGTTTTCACTCAGGGTTTGCAGGATCGTGCCCGCAGTTATATCCGAGTGTTCCACTCACCTACACCGCCTCGGATCTCTAGCTAGGGGGACAGGGAGGTTAGCTGGAAAGAGCATCAGTTCTGGTCAACCGAAGGGTGACGAACTGTACGCCGACCCTGCAGGGGGGACCGCTCATCGTGCAATTTGAACCTGACTACATTAGTGGGAGCCTATGCCCGTTTACTGGCAGTGAGCCGAGCATGACGAGCCAAGCCAAAACGCGGGGGTGTATACGGCCTGAAGAGTATGTGCTGTCCCTGACCTCGCACTCTCAGTGTTGTACTAACCCAGGGTCTCTAGACCAGGGTTAACTGACAGTCTCGTGATAGAGGCCTTATCCGTCCACATACGTTTTTACGTTGCGAACATTTCCATCAAAGCTGATATTAAAAGTTACAAGATGTCGGGATTCGAAGAGAGGAGGAGGCAGTCTCCGTCTCGTCACTGTTCCGCTGTTCGTCTCCGCTCTCCAATGCCTCAGAGCCACGCATTCTACCCACGCTGCACAGGATATGTTTTTGCAGCAGTATCCTTCAACAACAGTGGAGGCTTGACCCGAGAAGGCGCCCATCTTTCTCCCGTAGGTGCATGAGAAAGACAAAGTTTAGTAGTCTGGGATAGCCATACGTATTCACTGAGGCAGATCCGAGTGATGCCTACAGAACCACTAGCAGCTCATAACTTCCATGTTGAAAAGGGGTACAGGTAAAACTGTCCCACATTATGGTGACGTAGTAAGCACAGATGCATTACCCGGCGAGTGTTCATCTGAACTAACACCGTTGCCATTAAGCCACTACTCAACTAAACAGGCTGTTGAGCCAATGCAGTGGAGAATGCTCGTATCCTTCGGGTCCATATAAAAGTAAGAACCTCATGATCATCGAGAAGACTCTTGGAGAACCCCCGGTCGCGAGTATGGGCTTAGGCAAAAGGGGAAGTAGGTCGGTGAGATGAATGGTTGAGGAGATGATAATGAAATTATATGGCTCACCTTATCCTTTATGCGCACTAGACGACGTGGTATCTACGTATGAGCGTGGCTCGAGCACCCATTACGTCGTCGAGTGCTCGTGCAATGTTATGCTGTGAGATCGAACCGTGGACGCCTGTCGTTGGAATAGAGGACTGTTAGGCCACATCTGTGCAGCACAGCGTTCTTTCTCACACCGACCGGTAGGTCTGCGCCGTGCCCGTGGCACTTAGGCACACTGTTTACACCGAAGATATACCTCTTTGACGTGAGAGCCGTGCTTACCGTTCATCAGGGGATTCGAGAGATGCCCCGGGTCTGTCCAGAATCAGGGGACAACAGCCCCCTGTCCATCTGGCCGTTACGTGTTTTCCATCGTACAGGTCGGGCTCCGTCGCCAGGACTGAACTTCAATAAAAAATGTCTATTGGGCCAGGGAGTAATCTATTTGTTCGTAAGGCCAAGCGTAATTCCGGTCGCCCAGCTCAAACATATTCAGCGATTTCCTGTC'/>

    <sequence taxon='70' value='TAGTCCTTCTGTTTGTGGTTTCAAAGGCCGTACAGGTAAGAGGAACGAGTCCCCAACCAAGTAGAACTCTATCCTCTGCGACTCAGTACTCGAATGATCCCCGTTGTGAAGTAGGCAGAATCATGGAAAACCAGTGCTTCGCGAAGACATCGTCGCACATCGGTCCGACCGTCGGCATATCAGCTTAGTATCCTTGCTCATTAGTTAAGGGAGGCCGAGTTACATTGCGGCACCCTCTAACTTCATCTCGGAGGTCTTTCGAATGACAGATCCACTTGCACGAGTTCGCCCGAACCTGTATGTTAACCTTAGACTTGACACACAGAAATGCGGGAAATATCGCAACACAGTCTGAGTATCACGTGGAATCACGTGGACACTTCGTTATCGATTTTATATACAACTCTAAGACGAGCGCTAGTCTCAGCCGAGGATCGATGGAGTATTTCCGCGGGTGGCTAAGGCATTTGCGAATAAGTTTTCACTCAGGGTTTGCAGGATCGTGCCCGCAGTTATATCCGAGTGTTCCACTCACCTACACCGCCTCGGATCTCTAGCTAGGGGGACAGGGAGGTTAGCTGGAAAGAGCATCAGTTCTGGTCAACCGAAGAGTGACGAACTGTGCGCCGACCCTGCAGGGGGGACCGCTCATCGTGCAATTTGAACCTGCCTACATTAGTGGGAGCCTATGCCCGTTTACTGGCAGTGAGCCGAGCATGACGAGCCAAGCCAAAACGCGGGGGTGTATACGGCCTGAAGAGTATGTCCTGTCCCTGACCTCGCACTCTCAGTGTTGTACTAACCCAGGGTCTCTAGACCAGGGTTAACTGACAGTCTCGTGATAGAGGCCTTATCCGTCCACATACGTTTTTACGTTGCGAACATTTCCATCAAAGTTGATATTAAAAGTTACAAGATGTCGGGATTCGAAGAGAGGCGGAGGCAGTCTCCGTCTCGTCACTGTTCCGCTGTTCGTCTCCGCTCTCCAATGACTCAGCGCCACGCATTCCACCCACGCTGCACAGGATATGTTTTTGCAGCAGTATCCTTCAACAACAGTGGAGGCTTGACCCGAGAAGGCGCCCATCTTTCTCCCGTAGGTGCATGAGAAAGACAAAGTTTAGTAGTCTGGGATAGCCATACGTATTCACTGAGGCAGATCCGAGTGATGCCTACAGAACCACTAGCAGCTCATAACTTCCATGTTGAAAAGGGGTACAGGTAAAACTGTCCCACATTATGGTGACGTAGTAAGCACAGATGCATTACCCGGCGAGTGTTCATCTGAACTAACACCGTTGCCATTAAGCCACTACTCAACTAAACAGGCTGTTGAGCCAATGCAGTGGAGAATGCTCGTATCCTTCGGGTCCATATAAAAGTAAGAACCTCATGCTCATCGAGAAGACTCTTGGAGAACCCCCGGTCGCGAGTATGGGCTTAGGCAAAAGGGGAAGTAGGTAGGTGAGATGAATGGTTGAGGAGATGATAATGAAATTATATGGCTCACCTTATCCTTTATGCGCGCTAGACGACGTGGTATCTACGTATGAGCGTGGCTCGAGCACCCATTACGTCGTCGAGTGCTCGTGCAATGTTATGCTGTGAGATCGAACCGTGGACGCCTGTCGTTGGAATAGAGGACTGTTAGGCCACATCTGTGCAGTACAGCGTCCTATCTCACACCGACCGGTAGGTCTGCGCCGTGCCCGTGGCACTTAGGCACACTGTTTATACCGAAGATATACCTCTTTGATGTGAGAGCCGTGCTTACTGTTCATCAGGGGATTCGAGAGATGTCCCGGGTCTGTCCAGAATCAGGGGACAACAGCCCCCTGTCCATCTGGCCGTTACGTGTTTTCCATCGTACAGGTCGGGCTCCGTCGCCAGGACTGAACTTCAATAAAAAATGTCTATTGGGCCAGTGAGTAATCTATTTGTTCGTAAGGCCAAGCGTAATTCCGGTCGCCCAGCTCAAACATATTCAGCGATTTCCTGTC'/>

    <sequence taxon='128' value='TAGTCCTTCCGTTTGTGGTTTCAAAGGCCGTACAGGTAAGAGGAACGAGTCCCCAACCAAGTAGAACTCTATCCTCTGCGACTCAGAACTCGAATGATCCCCGTTGTGAAGTAGGCAGAATCATGGAAAACCAGTGCTTCGCGAAGACATCGTCGCACATCGGTCCGACCGTCGGCATATCAGCTTAGTATCCTTGCTCATTAGTTAAGGGAGGCCGAGTTACATTGCGGCATCCTCTAACTTCATCTCGGAGGTCTTTCGAATGACAGATCCACTTGCACGAGGTCGCCCGAACCTGTATGTTAACCTTAGACTTGACACACAGAAATGCGGGAAATATCGCAACACAGTCTGAGTATCACGTGGAATCACGTGGACACTTCGTTATCGATTTTATATACAACTCTAAGACGAGCGCTAGTCTCAGCCGAGGATCGATGGAGTATCTCCGCGGGTGGCTAAGGCATTTGCGAATAAGTTTTCACTCAGGGTTTGCAGGATCGTGCCCGCAGTTATATCCGAGTGTTCCACTCACCTACACCGCCTCGGATCTCTAGCTAGGGGGACAGGGAGGTTAGCTGGAAAGAGCATTAGTTCTGGTCAACCGAAGAGTGACGAACTGTGCGCCGACCCTGCAGGGGGGACCGCTCATCGTGCAATTTGAACCTGCCTACATTAGTGGGAGCCTATGCCCGTTTACTGGCAGTGAGCCGAGCATGACGAGCCAAGCCAAAACGCGGGGGTGTATACGGCCTGAAGAGTATGTCCTGTCCCTGACCTCGCAATCTCAGTGTTGTACTAACCCAGGGTCTCTAGACCAGGGTTAACTGACAGTCTCGTGATAGAGGCCTTATCCGTCCACATACGTTTTTACGTTGCGAACATTTCCATCAAAGTTGATCTTAAAAGTTACAAGATGTCGGGATTCGAAGAGAGGCGGAGGCAGTCTCCGTCTCGTCACTGTTCCGCTGTTCGTCTCCGCTCTCCAATGACTCAGCGCCACGCATTCCACCCACGCTGCACAGGATATGTTTTTGCAGCAGTATCCTTCAACAACAGTGGAGGCTTGACCCGAGAAGGCGCCCATCTTTCTCCCGTAGGTGCATGAGAAAGACAAAGTTTAGTAGTCTGGGATAGCCATACGTGTTCACTGAGGCAGATCCGAGTGATGCCTACAGAACCACTAGCAGTTCATAACTTCCATGTTGAAAAGGGGTACAGGTAAAACTGTCCCACATTATGGTGACGTAGTAAGCACAGATGCATTACCCGGCGAGTGTTCATCTGAACTAACACCGTTGCCATTAAGCCACTACTCAACTAAACAGGCTGTTGAGCCAATGCAGTGGAGAATGCTCGTATCCTTCGGGTCCATATAAAAGTAAGAACCTCATGCTCATCGAGAAAACTCTTGGAGAACCCCCGGTCGCGAGTATGGGCTTAGGCAAAAGGGGAAGTAGGTAGGTGAGATGAATGGTTGAGGAGATGATAATGAAATTATATGGCTCACCTTATCCTTTATGCGCGCTAGACGACGTGGTACCTACGTATGAGCGTGGCTCGAGCACCCATTACGTCGTCGAGTGCTCGTGCAATGTTATGCTGTGAGATCGAACCGTGGACGCCTGTCGTTGGAATAGAGGGCTGTTAGGCCACATCTGTGCAGTACAGCGTCCTATCTCACACCGACCGGTAGGTCTGAGCCGTGCCCGTGGCACTTAGGCACACTGTTTATACCGAAGATATACCTCTTTGATGTGAGAGCCGTGCTTACTGTTCATCAGGGGATTCGAGAGATGTCCCGGGTCTGTCCAGAATCAGGGGACAACGGCCCCCTGTCCATCTGGCCGTTACGTGTTTTCCATCGTACAGGTCGGGCTCCGTCGCCAGGACTGAACTTCAATAAAAAATGTCTATTGGGCCAGTGAGTAATCTATTTGTTCGTAAGGCCAAGCGTAATTCCGGTCGCCCAGCTCAAACATATTCAGCGATTTCCTGTC'/>

    <sequence taxon='129' value='TAGTCCTTCCGTTTGTGGTTTCAAAGGCCGTACAGGTAAGGGGAACGAGTCCCCAACCAAGTAGAACTCTATCCTCTGCGACTCAGAACTCGAATGATCCCCGTTGTGAAGTAGGCAGAATCATGGAAAACCAGTGCTTCGCGAAGACATCGTCGCACATCGGTCCGACCGTCGGCATATCAGCTTAGTATCCTTGCTCATTAGTTAAGGGAGGCCGAGTTACATTGCGGCATCCTCTAACTTCATCTCGGAGGTCTTTCGAATGACAGATCCACTTGCACGAGGTCGCCCGAACCTGTATGTTAACCTTAGACTTGACACACAGAAATGCGGGAAATATCGCAACACAGTCTGAGTATCACGTGGAATCACGTGGACACTTCGTTATCGATTTTATATACAACTCTAAGACGAGCGCTAGTCTCAGCCGAGGATCGATGGAGTATCTCCGCGGGTGGCTAAGGCATTTGCGAACAAGTTTTCACTCAGGGTTTGCAGGATCGTGCCCGCAGTTATATCCGAGTGTTCCACTCACCTACACCGCCTCGGATCTCTAGCTAGGGGGACAGGGAGGTTAGCTGGAAAGAGCATTAGTTCTGGTCAACCGAAGAGTGACGAACTGTGCGCCGACCCTGCAGGGGGGACCGCTCATCGTGCAATTTGAACCTGCCTACATTAGTGGGAGCCTATGCCCGTTTACTGGCAATGAGCCGAGCATGACGAGCCAAGCCAAAACGCGGGGGTGTATACGGCCTGAAGAGTATGTCCTGTCCCTGACCTCGCACTCTCAGTGTTGTACTAACCCAGGGTCTCTAGACCAGGGTTAACTGACAGTCTCGTGATAGAGGCCTTATCCGTCCACATACGTTTTTACGTTGCGAACATTTCCATCAAAGTCGATATTAAAATTTACAAGATGTCGGGATTCGAAGAGAGGCGGAGGTAGTCTCCGTCTCGTCACTGTTCCGCTGTTCGTCTCCGCTCTCCAATGACTCAGCGCCACGCATTCCACCCACGCTGCACAGGATATGTTTTTGCAGCAGTATCCTTCAACAACAGTGGAGGCTTGACCCGAGAAGGCGCCCATCTTTCTCCCGTAGGTGCATGAGAAAGACAAAGTTTAGTAGTCTGGGATAGCCATACGTATTCACTGAGGCAGATCCGAGTGATGCCTACAGAACCACTAGCAGTTCATAACTTCCATGTTGAAAAGGGGTACAGGTAAAACTGTCCCACATTATGGTGACGTATTAAGCACAGATGCATTACCCGGCGAGTGTTCATCTGAACTAACACCGTTGCCATTAAGCCACTACTCAACTAAACAGGCTGTTGAGCCAATGCAGTGGAGAATGCTCGTATCCTTCGGGTCCATATAAAAGTAAGAACCTCATGCTCATCGAGAAGACTCTTGGAGAACCCCCGGTCGCGAGTATGGGCTTAGGCAAAAGGGGAAGTAGGTAGGTGAGATGAATGGTTGAGGAGATGATAATGAAATTATATGGCTCACCTTATCCTTTATGCGCGCTAGACGACGTGGTACCTACGTATGAGCGTGGCTCGAGCACCCATTACGTCGTCGAGTGCTCGTGCAATGTTATGCTGTGAGATCGAACCGTGGACGCCTGTCGTTGGAATAGAGGGCTGTTAGGCCACATCTGTGCAGTACAGCGTCCTATCTCACACCGACCGGTAGGTCTGAGCCGTGCCCGTGGCACTTAGGCACACTGTTTATACCGAAGATATACCTCTTTGATGTGAGAGCCGTGCTTACTGTTCATCAGGGGATTCGAGAGATGTCCCGGGTCTGTCCAGAATCAGGGGACAACGGCCCCCTGTCCATCTGGCCGTTACGTGTTTTCCATCGTACAGGTCGGGCTCCGTCGCCAGGACTGAACTTCAATAAAAAATGTCTATTGGGCCAGTGAGTAATCTATTTGTTCGTAAGGCCAAGCGTAATTCCGGTCGCCCAGCTCAAACATATTCAGCGATTTCCTGTC'/>

    <sequence taxon='77' value='TAGTCCTTCTGTTTGTGGTTTCAAAGGCCGTACAGGTAAGAGGAACGAGTCCCCAACCAAGTAGAACTCTATCCTCTGCGACTCAGTACTCGAATGATCCCCGTTGTGAAGTAGGCAGAATCATGGAAAACCAGTGCTTCGCGAAGACATCGTCGCACATCGGTCCGACCGTCGGCATATCAGCTTAGTATCCTTGCTCATTAGTTAAGGGAGGCCGAGTTACATTGCGGCACCCTCTAACTTCATCTCGGAGGTCTTTCGAATGACAGATCCACTTGCACGAGTTCGCTCGAACCTGTATGTTAACCTTAGACTTGACACACAGAAATGCGGGAAATATCGCAACACAGTCTGAGTATCACGTGGAATCACGTGGACACTTCGTTATCGATTTTATATACAACTCTAAGACGAGCGCTAGTCTCACCCGAGGATCGATGGAGTATTTCCGCGGGTGGCTAAGGCATTTGCGAATAAGTTTTCACTCAGGGTTTGCAGGATCGTGCCCGCAGTTATATCCGAGTGTTCCACTCACCTACACCGCCTCGGATCTCTAGCTAGGGGGACAGGGAGGTTAGCTGGAAAGAGCATCAGTTCTGGTCAACCGAAGAGTGACGAACTGTGCGCCGACCCTGCAGGGGGGACCGCTCATCGTGCAATTTGAACCTGCCTACATTAGTGGGAGCCTATGCTCGTTTACTGGCAGTGAGCCGAGCATGACGAGCCAAGCCAAAACGCGGGGGTGTATACGGCCTGAAGCGTATGTCCTGTCCCTGACCTCGCACTCTCAGTGTTGTACTAACCCAGGGTCTCTAGACCAGGGTTAACTGACAGTCTCGTGATAGAGGCCTTATCCGTCCACATACGTTTTTACGTTGCGAACATTTCCATCAAAGTTGATATTAAAAGTTACAAGATGTCGGGATTCGAAGAGAGGCGGAGGCAGTCTCCGTCTCGTCACTGTTCCGCTGTTCGTCTCCGCTCTCCAATGACTCAGCGCCACGCATTCCACCCACGCTGCACAGGATATGTTTTTGCAGCAGTATCCTTCAACAACAGTGGAGGCTTGACCCGAGAAGGCGCCCATCTTTCTCCCGTAGGTGCATGAGAAAGACAAAGTTTAGTAGTCTGGGATAGCCATACGTATTCACTGAGGCAGATCCGAGTGATGCCTACAGAACCACTAGCAGCTCATAACCTCCATGTTGAAAAGGGGTACAGGTAAAACTGTCCCACATTATGGTGACGTAGTAAGCACAGATGCATTACCCGGCGAGTGTTCATCTGAACTAACACCGTTGCCATTAAGCCACTACTCAACTAAACAGGCTGTTGAGCCAATGCAGTGGAGAATGCTCGTATCCTTCGGGTCCATATAAAAGTAAGAACCTCATGCTCATCGAGAAGACTCTTGGAGAACCCCCGGTCGCGAGTATGGGCTTAGGCAAAAGGGGAAGTAGGTAGGTGAGATGAATGGTTGAGGAGATGATAATGAAATTATATGGCTCACCTTATCCTTTATGCGCGCTAGACGACGTGGTATCTACGTATGAGCGTGGCTCGAGCACCCATTACGTCGTCGAGTGCTCGTGCAATGTTATGCTGTGAGATCGAACAGTGGACGCCTGTCGTTGGAATAGAGGACTGTTAGGCCACATCTGTGCAGTACAGCGTCCTATCTCACACCGACCGGTAGGTCTGCGCCGTGCCCGTGGCACTTAGGCACACTGTTTATACCGAAGATATACCTCTTTGACGTGAGAGCCGTGCTTACTGTTCATCAGGGGATTCGAGAGATGTCCCGGGTCTGTCCAGAATCAGGGGACAACAGCCCCCTGTCCATCTGGCCGTTACGTGTTTTCCATCGTACAGGTCGGGCTCCGTCGCCAGGACTGAACTTCAATAAAAAATGTCTATTGGGCCAGTGAGTAATCTATTTGTTCGTAAGGCCAAGCGTAATTCCGGTCGCCCAGCTCAAACATATTCAGCGATTTCCTGTC'/>

    <sequence taxon='89' value='TAGTCCTTCTGTTTGTGGTTTCAAAGGCCGTACAGGTAAGAGGAACGAGTCCCCAACCAAGTAGAACTCTATCCTCTGCGACTCAGTACTCGAATGATCCCCGTTGTGAAGTAGGCAGAATCATGGAAAACCAGTGCTTCGCGAAGACATCGTCGCACATCGGTCCGACCGTCGGCATATCAGCTTAGTATCCTTGCTCATTAGTTAAGGGAGGCCGAGTTACATTGCGGCACCCTCTAACTTCATCTCGGAGGTCTTTCGAATGACAGATCCACTTGCACGAGTTCGCTCGAACCTGTATGTTAACCTTAGACTTGACACACAGAAATGCGGGAAATATCGCAACACAGTCTGAGTATCACGTGGAATCACGTGGACACTTCGTTATCGATTTTATATACAACTCTAAGACGAGCGCTAGTCTCACCCGAGGATCGATGGAGTATTTCCGCGGGTGGCTAAGGCATTTGCGAATAAGTTTTCACTCAGGGTTTGCAGGATCGTGCCCGCAGTTATATCCGAGTGTTCCACTCACCTACACCGCCTCGGATCTCTAGCTAGGGGGACAGGGAGGTTAGCTGGAAAGAGCATCAGTTCTGGTCAACCGAAGAGTGACGAACTGTGCGCCGACCCTGCAGGGGGGACCGCTCATCGTGCAATTTGAACCTGCCTACATTAGTGGGAGCCTATGCTCGTTTACTGGCAGTGAGCCGAGCATGACGAGCCAAGCCAAAACGCGGGGGTGTATACGGCCTGAAGCGTATGTCCTGTCCCTGACCTCGCACTCTCAGTGTTGTACTAACCCAGGGTCTCTAGACCAGGGTTAACTGACAGTCTCGTGATAGAGGCCTTATCCGTCCACATACGTTTTTACGTTGCGAACATTTCCATCAAAGTTGATATTAAAAGTTACAAGATGTCGGGATTCGAAGAGAGGCGGAGGCAGTCTCCGTCTCGTCACTGTTCCGCTGTTCGTCTCCGCTCTCCAATGACTCAGCGCCACGCATTCCACCCACGCTGCACAGGATATGTTTTTGCAGCAGTATCCTTCAACAACAGTGGAGGCTTGACCCGAGAAGGCGCCCATCTTTCTCCCGTAGGTGCATGAGAAAGACAAAGTTTAGTAGTCTGGGATAGCCATACGTATTCACTGAGGCAGATCCGAGTGATGCCTACAGAACCACTAGCAGCTCATAACCTCCATGTTGAAAAGGGGTACAGGTAAAACTGTCCCACATTATGGTGACGTAGTAAGCACAGATGCATTACCCGGCGAGTGTTCATCTGAACTAACACCGTTGCCATTAAGCCACTACTCAACTAAACAGGCTGTTGAGCCAATGCAGTGGAGAATGCTCGTATCCTTCGGGTCCATATAAAAGTAAGAACCTCATGCTCATCGAGAAGACTCTTGGAGAACCCCCGGTCGCGAGTATGGGCTTAGGCAAAAGGGGAAGTAGGTAGGTGAGATGAATGGTTGAGGAGATGATAATGAAATTATATGGCTCACCTTATCCTTTATGCGCGCTAGACGACGTGGTATCTACGTATGAGCGTGGCTCGAGCACCCATTACGTCGTCGAGTGCTCGTGCAATGTTATGCTGTGAGATCGAACAGTGGACGCCTGTCGTTGGAATAGAGGACTGTTAGGCCACATCTGTGCAGTACAGCGTCCTATCTCACACCGACCGGTAGGTCTGCGCCGTGCCCGTGGCACTTAGGCACACTGTTTATACCGAAGATATACCTCTTTGACGTGAGAGCCGTGCTTACTGTTCATCAGGGGATTCGAGAGATGTCCCGGGTCTGTCCAGAATCAGGGGACAACAGCCCCCTGTCCATCTGGCCGTTACGTGTTTTCCATCGTACAGGTCGGGCTCCGTCGCCAGGACTGAACTTCAATAAAAAATGTCTATTGGGCCAGTGAGTAATCTATTTGTTCGTAAGGCCAAGCGTAATTCCGGTCGCCCAGCTCAAACATATTCAGCGATTTCCTGTC'/>

    <sequence taxon='93' value='TAGTCCTTCTGTTTGTGGTTTCAAAGGCCGTACAGGTAAGAGGAACGAGTCCCCAACCAAGTAGAACTCTATCCTCTGCGACTCAGTACTCGAATGATCCCCGTTGTGAAGTAGGCAGAATCATGGAAAACCAGTGCTTCGCGAAGACATCGTCGCACATCGGTCCGACCGTCGGCATATCAGCTTAGTATCCTTGCTCATTAGTTAAGGGAGGCCGAGTTACATTGCGGCACCCTCTAACTTCATCTCGGAGGTCTTTCGAATGACAGATCCACTTGCACGAGTTCGCTCGAACCTGTATGTTAACCTTAGACTTGACACACAGAAATGCGGGAAATATCGCAACACAGTCTGAGTATCACGTGGAATCACGTGGACACTTCGTTATCGATTTTATATACAACTCTAAGACGAGCGCTAGTCTCACCCGAGGATCGATGGAGTATTTCCGCGGGTGGCTAAGGCATTTGCGAATAAGTTTTCACTCAGGGTTTGCAGGATCGTGCCCGCAGTTATATCCGAGTGTTCCACTCACCTACACCGCCTCGGATCTCTAGCTAGGGGGACAGGGAGGTTAGCTGGAAAGAGCATCAGTTCTGGTCAACCGAAGAGTGACGAACTGTGCGCCGACCCTGCAGGGGGGACCGCTCATCGTGCAATTTGAACCTGCCTACATTAGTGGGAGCCTATGCTCGTTTACTGGCAGTGAGCCGAGCATGACGAGCCAAGCCAAAACGCGGGGGTGTATACGGCCTGAAGCGTATGTCCTGTCCCTGACCTCGCACTCTCAGTGTTGTACTAACCCAGGGTCTCTAGACCAGGGTTAACTGACAGTCTCGTGATAGAGGCCTTATCCGTCCACATACGTTTTTACGTTGCGAACATTTCCATCAAAGTTGATATTAAAAGTTACAAGATGTCGGGATTCGAAGAGAGGCGGAGGCAGTCTCCGTCTCGTCACTGTTCCGCTGTTCGTCTCCGCTCTCCAATGACTCAGCGCCACGCATTCCACCCACGCTGCACAGGATATGTTTTTGCAGCAGTATCCTTCAACAACAGTGGAGGCTTGACCCGAGAAGGCGCCCATCTTTCTCCCGTAGGTGCATGAGAAAGACAAAGTTTAGTAGTCTGGGATAGCCATACGTATTCACTGAGGCAGATCCGAGTGATGCCTACAGAACCACTAGCAGCTCATAACCTCCATGTTGAAAAGGGGTACAGGTAAAACTGTCCCACATTATGGTGACGTAGTAAGCACAGATGCATTACCCGGCGAGTGTTCATCTGAACTAACACCGTTGCCATTAAGCCACTACTCAACTAAACAGGCTGTTGAGCCAATGCAGTGGAGAATGCTCGTATCCTTCGGGTCCATATAAAAGTAAGAACCTCATGCTCATCGAGAAGACTCTTGGAGAACCCCCGGTCGCGAGTATGGGCTTAGGCAAAAGGGGAAGTAGGTAGGTGAGATGAATGGTTGAGGAGATGATAATGAAATTATATGGCTCACCTTATCCTTTATGCGCGCTAGACGACGTGGTATCTACGTATGAGCGTGGCTCGAGCACCCATTACGTCGTCGAGTGCTCGTGCAATGTTATGCTGTGAGATCGAACAGTGGACGCCTGTCGTTGGAATAGAGGACTGTTAGGCCACATCTGTGCAGTACAGCGTCCTATCTCACACCGACCGGTAGGTCTGCGCCGTGCCCGTGGCACTTAGGCACACTGTTTATACCGAAGATATACCTCTTTGACGTGAGAGCCGTGCTTACTGTTCATCAGGGGATTCGAGAGATGTCCCGGGTCTGTCCAGAATCAGGGGACAACAGCCCCCTGTCCATCTGGCCGTTACGTGTTTTCCATCGTACAGGTCGGGCTCCGTCGCCAGGACTGAACTTCAATAAAAAATGTCTATTGGGCCAGTGAGTAATCTATTTGTTCGTAAGGCCAAGCGTAATTCCGGTCGCCCAGCTCAAACATATTCAGCGATTTCCTGTC'/>

    <sequence taxon='165' value='TAGTCCTTCTGTTTGTGGTTTCAAAGGCCGTACAGGTAAGAGGAACGAGTCCCCAACCAAGTAGAACTCTATCCTCTGCGACTCAGTACTCGAATGATCCCCGTTGTGAAGTAGGCAGACTCGTGGAAAACCAGTGCTTCGCGAAGACATCGTCGCACATCGGTCCGACCGTCGGCATATCAGCTTAGTATCCTTGCTCATTAGTTAAGGGAGGCCGAGTTACATTGCGGCACCCTCTAACTTCATCTCGGAGGTCTTTCGAATGACAGATCCACTTGCACGAGTTCGCTCGAACCTGTATGTTAACCTTAGACTTGACACACAGAAATGCGGGAAATGTCGCAACACAGTCTGAGTATCACGTGGAATCACGTGGACACTTCGTTATCGATTTTATATACAACTCTAAGACGAGCGCTAGTCTCACCCGAGGATCGATGGAGTATTTCCGCGGGTGGCTAAGGCATTTGCGAATAAGTTTTCACTCAGGGTTTGCAGGATCGTGCCCGCAGTTATATCCGAGTGTTCCACTCACCTACACCGCCTCGGATCTCTAGCTAGGGGGACAGGGAGGTTAGCTGGAAAGAGCATCAGTTCTGGTCAACCGAAGAGTGACGAACTGTGCGCCGACCCTGCAGGGGGGACCGCTCATCGTGCAATTTGCACCTGCCTACATTAGTGGGAGCCTATGCTCGTTTACTGGCAGTGAGCCGAGCATGACGAGCCAAGCCAAAACGCGGGGGTATATACGGCCTAAAGCGTATGTCCTGTCCCTGACCTCGCACTCTCAGTGTTGTACTAACCCAGGGTCTCTAGACCAGGGTTAACTGACAGTCTCGTGATAGAGGTCTTATCCGTCCACATACGTTTTTACGTTGCGAACATTTCCATCAAAGTTGATATTAAAAGTTACAAGATGTCGGGATTCGAAGAGAGGCGGAGGCAGTCTCCGTCTCGTCACTGTTCCGCTGTTCGTCTCCGCTCTCCAATGACTCAGCGCCACGCATTCCACCCACGCTGCACAGGATATGTTTTTGCAGCAGTATCCTTCAACAACAGTGGAGGCTTGACCCGAGAAGGCGCCCATCTTTCTCCCGTAGGTGCATGAGAAAGACAAAGTTTAGTAGTCTGGGATAGCCATACGTATTCACTGAGGCAGATCCGAGTGATGCCTACAGAACCACTAGCAGCTCCTAACCTCCATGTTGAAAAGGGGTACAGGTAAAACTGTCCCACATTATGGTGACGTAGTAAGCACAGATGCATTACCCGGCGAGTGTTCATCTGAACTAACACCGTTGCCATTAAGCCACTACTCAACTAAACAGGCTGTTGAGCCAATGCAGTGGAGAATGCTCGTATCCTTCGGGTCCATATAAAAGTAAGAACCTCATGCTCATCGAGAAGACTCTTGGAGAACCCCCGGTCGCGAGTATGGGCTTAGGCAAAAGGGGAAGTAGGTAGGTGAGATGAATGGTTGAGGAGATGATAATGAAATTATATGGCTCACCTTATCCTTTATGCGCGCTAGACGACGTGGTATCTACGTATGAGCGTGGCTCGAGCACCCATTACGTCGTCGAGTGCTCGTGCAATGTTATGCTGTGAGATCGAACAGTGGACGCCTGTCGTTGGAATAGAGGACTGTTAGGCCACATCTGTGCAGTACAGCGTCCTATCTCACACCGACCGGTAGGTCTGCGCCGTGCCCGTGGCACTTAGGCACACTGTTTATACCGAAGATATACCTCTTTGACGTGAGAGCCGTGCTTACTGTTCATCAGGGGATTCGAGAGATGTCCCGGGTCTGTCCAGAATCAGGGGACAACAGCCCCCTGTCCATCTGGCCGTTACGTGTTTTCCATCGTACAGGTCGGGCTCCGTCGCCAGGACTGAACTTCAATAAAAAATGTCTATTGGGCCAGTGAGTAATCTATTTGTTCGTAAGGCCAAGCGTAATTCCGGTCGCCCAGCTCAAACATATTCAGCGATTTCCTGTC'/>

    <sequence taxon='110' value='TAGTCCTTCTGTTTGTGGTTCCAAAGGCCGTACAGGTAAGAGGAACGAGTCCCCAACCAAGTAGAACTCTATCCTCTGCGACTCAGTACTCGAAGGATCCCCGTTGTGAAGTAGGCAGAATCATGGAAAACCAGTGCTTCGCGAAGACATCGTCGCACATCGGTCCGACCGTCGGCATATCAGCTTAGTATCCTTGCTCATTAGTTAAGGGAGGCCGAGTTACATTGCGGCACCCTCTAACTTCATCTCGGAGGTCTTTCGAATGACAGATCCACTTGCACGAGTTCGCTCGAACCTGTATGTTAACCTTAGACTTGACACACAGAAATGCGGGAAATATCGCAACACAGTCTGAGTATCACGTGGAATCACGTGGACACTTCGTTATCGATTTTATATACAACTCTAAGACGAGCGCTAGTCTCAGCCGAGGATCGATGGAGTATTTCCGCGGGTGGCTAAGGTATTTGCGAATAAGTTTTCACTCAGGGTTTGCAGGATCGTGCCCGCAGTTATATCCGAGTGTTCCACTCACCTACACCGCCTCGGATCTCTAGCTAGGGGGACAGAGAGGTTAGCTGGAAAGAGCATCAGTTCTGGTCAACCGAAGAGTGACGAACTGTGCGCCGACCCTGCAGGGGGGACCGCTCATCGTGCAATTTGAACCTGCCTACATTAGTGGGAGCCTATGCCCGTTTACTGGCAGTGAGCCGAGCATGACGAGCCAAGCCAAAACGCGGGGGTGTATACGGCCTGAAGCGTATGTCCTGTCCCTGACCTCGCACTCTCAGTGTTGTACTAACCCAGGGTCTCTAGACCAGGGTTAACTGACAGTCTCGTGATAGAGGCCTTATCCGTCCACATACGTTTTTACGTTGCGAACATTTCCATCAAAGTTGATATTAAAAGTTACAAGATGTCGGGATTCGAAGAGAGGCGGAGGCAGTCTCCGTCTCGTCACTGTTCCGCTGTTCGTCTCCGCTCTCCAATGACTCAGCGCCACGCATTCCACCCACGCTGCACAGGATATGTTTTTGCAGCAGTATCCTTCAACAACAGTAGAGGCTTGACCCGAGAAGGCGCCCATCTTTCTCCCGTAGGTGCATGAGAAAGACAAAGTTTAGTAGTCTGGGATAGCCATACGTATTCACTGAGGCAGATCCGAGTGATGCCCACAGAACCACTAGCAACTCATAACCTCCATGTTGAAAAGGGGTACAGGTAAAACTGTCCCACATTATGGTGACGTAGTAAGCACAGATGCATTACCCGGCGAGTGTTCATCTGAACTAACACCGTTGCCATTAAGCCACTACTCAACTAAACAGGCTGTTGAGCCAATGCAGTGGAGAATGCTCGTATCCTTCGGGTCCATATAAAAGTAAGAACCTCATGCTCATCGAGCAGACTCTTGGAGAACCCCCGGTCGCGAGTATGGGCTTAGGCAAAAGGGGAAGTAGGTAGGTGAGATGAATGGTTGAGGAGATGATAATGAAATTGTATGGCTCACCTTATCCTTTATGCGCGCTAGACGACGTGGTATCTACGTATGAGCGTGGCTCGAGCACCCATTACGTCGTCGAGTGCTCGTGCAATGTTATGCTGTGAGATCGAACAGTGGACGCCTGTCGTTGGAATAGAGGACTGTTAGGCCACATCTGTGCAGTACAGCGTCCTATTTCACACCGACCGGTAGGTCTGCGCCGTGCCCGTGGCACTTAGGCACACTGTTTATACCGAAGATATACCTCTTTGACGTGAGAGCCGTGCTTACTGTTCATCAGGGGATTCGAGAGATGTCCCGGGTCTGTCCAGAATCAGGGGACAACAGCCCCCTGTCCATCTGGCCGTTACATGTTTTCCATCGTACAGGTCGGGCTCCGTCGCCAGGACTGAACTTCAATAAAAAATGTCTATTGGGCCAGTGAGTAATCTATTTGTTCGTAAGGCCAAGCGTAATTCCGGTCGCCCAGCTCAAACATATTCAGCGATTTCCTGTC'/>

    <sequence taxon='127' value='TAGTCCTTCTGTTTGTGGTTTCAAAGGCCGTACAGGTAAGAGGAACGAGTCCCCAACCAAGTAGAACTCTATCCTCTGCGACTCAGTACTCGAAGGATCCCCGTTGTGAAGTAGGCAGAATCATGGAAAACCAGTGCTTCGCGAAGACATCGTCGCACATCGGTCCGACCGTCGGCATATCAGCTTAGTATCCTTGCTCATTAGTTAAGGGAGGCCGAGTTACATTGCGGCACCCTCTAACTTCATCTCGGAGGTCTTTCGAATGACAGATCCACTTGCACGAGTTCGCTCGAACCTGTATGTTAACCTTAGACTTGACACACAGAAATGCGGGAAATATCGCAACACAGTCTGAGTATCACGTGGAATCACGTGGACACTTCGTTATCGATTTTATATACAACTCTAAGACGAGCGCTAGTCTCAGCCGAGGATCGATGGAGTATTTCCGCGGGTGGCTAAGGCATTTGCGAATAAGTTTTCACTCAGGGTTTGCAGGATCGTGCCCGCAGTTATATCCGAGTGTTCCACTCACCTACACCGCCTCGGATCTCTAGCTAGGGGGACAGGGAGGTTAGCTGGAAAGAGCATCAGTTCTGGTCAACCGAAGAGTGACGAACTGTGCGCCGACCCTGCAGGGGGGACCGCTCATCGTGCAATTTGAACCTGCCTACATTAGTGGGAGCCTATGCCCGTTTACTGGCAGTGAGCCGAGCATGACGAGCCAAGCCAAAACGCGGGGGTGTATACGGCCTGAAGCGTATGTCCTGTCCCTGACCTCGCACTCTCAGTGTTGTACTAACCCAGGGTCTCTAGACCAGGGTTAACTGACAGTCTCGTGATAGAGGCCTTATCCGTCCACATACGTTTTTACGTTGCGAACATTTCCATCAAAGTTGATATTAAAAGTTACAAGATGTCGGGATTCGAAGAGAGGCGGAGGCAGTCTCCGTCTCGTCACTGTTCCGCTGTTCGTCTCCGCTCTCCAATGACTCAGCGCCACGCATTCCACCCACGCTGCACAGGATATGTTTTTGCAGCAGTATCCTTCAACAACAGTAGAGGCTTGACCCGAGAAGGCGCCCATCTTTCTCCCGTAGGTGCATGAGAAAGACAAAGTTTAGTAGTCTGGGATAGCCATACGTATTCACTGAGGCAGATCCGAGTGATGCCCACAGAACCACTAGCAGCTCATAACCTCCATGTTGAAAAGGGGTACAGGTAAAACTGTCCCACATTATGGTGACGTAGTAAGCACAGATGCATTACCCGGCGAGTGTTCATCTGAACTAACACCGTTGCCATTAAGCCACTACTCAACTAAACAGGCTGTTGAGCCAATGCAGTGGAGAATGCTCGTATCCTTCGGGTCCATATAAAAGTAAGAACCTCATGCTCATCGAGCAGACTCTTGGAGAACCCCCGGTCGCGAGTATGGGCTTAGGCAAAAGGGGAAGTAGGTAGGTGAGATGAATGGTTGAGGAGATGATAATGAAATTATATGGCTCACCTTATCCTTTATGCGCGCTAGACGACGTGGTATCTACGTAAGAGCGTGGCTCGAGCACCCATTACGTCGTCGAGTGCTCGTGCAATGTTATGCTGTGAGATCGAACAGTGGACGCCTGTCGTTGGAATAGAGGACTGTTAGGCCACATCTGTGCAGTACAGCGTCCTATTTCACACCGACCGGTAGGTCTGCGCCGTGCCCGTGGCACTTAGGCACACTGTTTATACCGAAGATATACCTCTTTGACGTGAGAGCCGTGCTTACTGTTCATCAGGGGATTCGAGAGATGTCCCGGGTCTGTCCAGAATCAGGGGACAACAGCCCCCTGTCCATCTGGCCGTTACATGTTTTCCATCGTACAGGTCGGGCTCCGTCGCCAGGACTGAACTTCAATAAAAAATGTCTATTGGGCCAGTGAGTAATCTATTTGTTCGTAAGGCCAAGCGTAATTCCGGTCGCCCAGCTCAAACATATTCAGCGATTTCCTGTC'/>

    <sequence taxon='134' value='TAGTCCTTCTGTTTGTGGTTTCAAAGGCCGTACAGGTAAGAGGAACGAGTCCCCAACCAAGTAGAACTCTATCCTCTGCGACTCAGTACTCGAAGGATCCCCGTTGTGAAGTAGGCAGAATCATGGAAAACCAGTGCTTCGCGAAGACATCGTCGCACATCGGTCCGACCGTCGGCATATCAGCTTAGTATCCTTGCTCATTAGTTAAGGGAGGCCGAGTTACATTGCGGCACCCTCTAACTTCATCTCGGAGGTCTTTCGAATGACAGATCCACTTGCACGAGTTCGCTCGAACCTGTATGTTAACCTTAGACTTGACACACAGAAATGCGGGAAATATCGCAACACAGTCTGAGTATCACGTGGAATCACGTGGACACTTCGTTATCGATTTTATATACAACTCTAAGACGAGCGCTAGTCTCAGCCGAGGATCGATGGAGTATTTCCGCGGGTGGCTAAGGCATTTGCGAATAAGTTTTCACTCAGGGTTTGCAGGATCGTGCCCGCAGTTATATCCGAGTGTTCCACTCACCTACACCGCCTCGGATCTCTAGCTAGGGGGACAGGGAGGTTAGCTGGAAAGAGCATCAGTTCTGGTCAACCGAAGAGTGACGAACTGTGCGCCGACCCTGCAGGGGGGACCGCTCATCGTGCAATTTGAACCTGCCTACATTAGTGGGAGCCTATGCCCGTTTACTGGCAGTGAGCCGAGCATGACGAGCCAAGCCAAAACGCGGGGGTGTATACGGCCTGAAGCGTATGTCCTGTCCCTGACCTCGCACTCTCAGTGTTGTACTAACCCAGGGTCTCTAGACCAGGGTTAACTGACAGTCTCGTGATAGAGGCCTTATCCGTCCACATACGTTTTTACGTTGCGAACATTTCCATCAAAGTTGATATTAAAAGTTACAAGATGTCGGGATTCGAAGAGAGGCGGAGGCAGTCTCCGTCTCGTCACTGTTCCGCTGTTCGTCTCCGCTCTCCAATGACTCAGCGCCACGCCTTCCACCCACGCTGCACAGGATATGTTTTTGCAGCAGTATCCTTCAACAACAGTAGAGGCTTGACCCGAGAAGGCGCCCATCTTTCTCCCGTAGGTGCATGAGAAAGACAAAGTTTAGTAGTCTGGGATAGCCATACGTATTCACTGAGGCAGATCCGAGTGATGCCCACAGAACCACTAGCAGCTCATAACCTCCATGTTGAAAAGGGGTACAGGTAAAACTGTCCCACATTATGGTGACGTAGTAAGCACAGATGCATTACCCGGCGAGTGTTCATCTGAACTAACACCGTTGCCATTAAGCCACTACTCAACTAAACAGGCTGTTGAGCCAATGCAGTGGAGAATGCTCGTATCCTTCGGGTCCATATAAAAGTAAGAACCTCATGCTCATCGAGCAGACTCTTGGAGAACCCCCGGTCGCGAGTATGGGCTTAGGCAAAAGGGGAAGTAGGTAGGTGAGATGAATGGTTGAGGAGATGATAATGAAATTATATGGCTCACCTTATCCTTTATGCGCGCTAGACGACGTGGTATCTACGTAAGAGCGTGGCTCGAGCACCCATTACGTCGTCGAGTGCTCGTGCAATGTTATGCTGTGAGATCGAACAGTGGACGCCTGTCGTTGGAATAGAGGACTGTTAGGCCACATCTGTGCAGTACAGCGTCCTATTTCACACCGACCGGTAGGTCTGCGCCGTGCCCGTGGCACTTAGGCACACTGTTTATACCGAAGATATACCTCTTTGACGTGAGAGCCGTGCTTACTGTTCATCAGGGGATTCGAGAGATGTCCCGGGTCTGTCCAGAATCAGGGGACAACAGCCCCCTGTCCATCTGGCCGTTACATGTTTTCCATCGTACAGGTCGGGCTCCGTCGCCAGGACTGAACTTCAATAAAAAATGTCTATTGGGCCAGTGAGTAATCTATTTGTTCGTAAGGCCAAGCGTAATTCCGGTCGCCCAGCTCAAACATATTCAGCGATTTCCTGTC'/>

    <sequence taxon='116' value='TAGTCCTTCTGTTTGTGGTTTCAAAGGCCGTACAGGTAAGAGGAACGAGTCCCCAACCAAGTAGAACTCTATCCTCTGCGACTCAGTACTCGAAGGATCCCCGTTGTGAAGTAGGCAGAATCATGGAAAACCAGTGCTTCGCGAAGACATCGTCGCACATCGGTCCGACCGTCGGCATATCAGCTTAGTATCCTTGCTCATTAGTTAAGGGAGGCCGAGTTACATTGCGGCACCCTCTAACTTCATCTCGGAGGTCTTTCGAATGACAGATCCACTTGCACGAGTTCGCTCGAACCTGTATGTTAACCTTAGACTTGACACACAGAAATGCGGGAAATATCGCAACACAGTCTGAGTATCACGTGGAATCACGTGGACACTTCGTTATCGGTTTTATATACAACTCTAAGACGAGCGCTAGTCTCAGCCGAGGATCGATGGAGTATTTCCGCGGGTGGCTAAGGCATTTGCGAATAAGTTTTCACTCAGGGTTTGCAGGATCGTGCCCGCAGTTATATCCGAGTGTTCCACTCACCTACACCGCCTCGGATCTCTAGCTAGGGGGACAGGGAGGTTAGCTGGAAAGAGCATCAGTTCTGGTCAACCGAAGAGTGACGAACTGTGCGCCGACCCTGCAGGGGGGACCGCTCACCGTGCAATTTGAACCTGCCTACATTAGTGGGAGCCTATGCCCGTTTACTGGCAGTGAGCCGAGCATGACGAGCCAAGCCAAAACGCGGGGGTGTATACGGCCTGAAGCGTATGTCCTGTCCCTGACCTCGCACTCTCAGTGTTGTACTAACCCAGGGTCTCTAGACCAGGGTTAACTGACAGTCTCGTGATAGAGGCCTTATCCGTCCACATACGTTTTTACGTTGCGAACATTTCCATCAAAGTTGATATTAAAAGTTACAAGATGTCGGGATTCGAAGAGAGGCGGAGGCAGTCTCCGTCTCGTCACTGTTCCGCTGTTCGTCTCCGCTCTCCAATGACTCAGCGCCACGCATTCCACCCACGTTGCACAGGATATGTTTTTGCAGCAGTATCCTTCAACAACAGTGGAGGCTTGACCCGAGAAGGCGCCCATCTTTCTCCCGTAGGTGCATGAGAAAGACAAAGTTTAGTAGTCTGGGATAGCCATACATATTCACTGAGGCAGATCCGAGTGATGCCCACAGAACCACTAGCAGCTCATAACCTCCATGTTGAAAAGGGGTACAGGTAAAACTGTCCCACATTATGGTGACGTAGTAAGCACAGATGCATTACCCGGCGAGTGTTCATCTGAACTAACACCGTTGCCATTAAGCCACTACTCAACTAAACAGGCTGTTGAGCCAATGCAGTGGAGAATGCTCGTATCCTTCGGGTCCATATAAAAGTAAGAACCTCATGCTCATCGAGCAGACTCTTGGAGAACCCCCGGTCGCGAGTATGGGCTTAGGCAAAAGGGGAAGTAGGTAGGTGAGATGAATGGTTGAGGAGATGATAATGAAATTATATGGCTCACCTTATCCTTTATGCGCGCTAGACGACGTGGTATCTACGTATGAGCGTGGCTCGAGCACCCATTACGTCGTCGAGTGCTCGTGCAATGTTATGCTGTGAGATCGAACAGTGGACGCCTGTCGTTGGAATAGAGGACTGTTAGGCCACATCTGTGCAGTACAGCGTCCTATTTCACACCGACCGGTAGGTCTGCGCCGTGCCCGTGGCACTTAGGCACACTGTTTATACCGAAGATATACCTCTTTGACGTGAGAGCCGTGCTTACTGTTCATCAGGGGATTCGAGAGATGTCCCGGGTCTGTCCAGAATCAGGGGACAACAGCCCCCTGTCCATCTGGCCGTTACATGTTTTCCATCGTACAGGTCGGGCTCCGTCGCCAGGACTGAACTTCAATAAAAAATGTCTATTGGGCCAGTGAGTAATCTATTTGTTCGTAAGGCCAAGCGTAATTCCGGTCGCCCAGCTCAAACATATTCAGCGATTTCCTGTC'/>

    <sequence taxon='143' value='TAGTCCTTCTGTTTGTGGTTTCAAAGGCCGTACAGGTAAGAGGAACGAGTCCCCAACCAAGTAGAACTCTATCCTCTGCGACTCAGTACTCGAAGGATCCCCGTTGTGAAGTAGGCAGAATCATGGAAAACCAGTGCTTCGCGAAGACATCGTCGCACATCGGTCCGACCGTCGGCATATCAGCTTAGTATCCTTGCTCATTAGTTAAGGGAGGCCGAGTTACATTGCGGCACCCTCTAACTTCATCTCGGAGGTCTTTCGAATGACAGATCCACTTGCACGAGTTCGCTCGAACCTGTATGTTAACCTTAGACTTGACACACAGAAATGCGGGAAATATCGCAACACAGTCTGAGTATCACGTGGAATCACGTGGACACTTCGTTATCGGTTTTATATACAACTCTAAGACGAGCGCTAGTCTCAGCCGAGGATCGATGGAGTATTTCCGCGGGTGGCTAAGGCATTTGCGAATAAGTTTTCACTCAGGGTTTGCAGGATCGTGCCCGCAGTTATATCCGAGTGTTCCACTCACCTACACCGCCTCGGATCTCTAGCTAGGGGGACAGGGAGGTTAGCTGGAAAGAGCATCAGTTCTGGTCAACCGAAGAGTGACGAACTGTGCGCCGACCCTGCAGGGGGGACCGCTCACCGTGCAATTTGAACCTGCCTACATTAGTGGGAGCCTATGCCCGTTTACTGGCAGTGAGCCGAGCATGACGAGCCAAGCCAAAACGCGGGGGTGTATACGGCCTGAAGCGTATGTCCTGTCCCTGACCTCGCACTCTCAGTGTTGTACTAACCCAGGGTCTCTAGACCAGGGTTAACTGACAGTCTCGTGATAGAGGCCTTATCCGTCCACATACGTTTTTACGTTGCGAACATTTCCATCAAAGTTGATATTAAAAGTTACAAGATGTCGGGATTCGAAGAGAGGCGGAGGCAGTCTCCGTCTCGTCACTGTTCCGCTGTTCGTCTCCGCTCTCCAATGACTCAGCGCCACGCATTCCACCCACGTTGCACAGGATATGTTTTTGCAGCAGTATCCTTCAACAACAGTGGAGGCTTGACCCGAGAAGGCGCCCATCTTTCTCCCGTAGGTGCATGAGAAAGACAAAGTTTAGTAGTCTGGGATAGCCATACATATTCACTGAGGCAGATCCGAGTGATGCCCACAGAACCACTAGCAGCTCATAACCTCCATGTTGAAAAGGGGTACAGGTAAAACTGTCCCACATTATGGTGACGTAGTAAGCACAGATGCATTACCCGGCGAGTGTTCATCTGAACTAACACCGTTGCCATTAAGCCACTACTCAACTAAACAGGCTGTTGAGCCAATGCAGTGGAGAATGCTCGTATCCTTCGGGTCCATATAAAAGTAAGAACCTCATGCTCATCGAGCAGACTCTTGGAGAACCCCCGGTCGCGAGTATGGGCTTAGGCAAAAGGGGAAGTAGGTAGGTGAGATGAATGGTTGAGGAGATGATAATGAAATTATATGGCTCACCTTATCCTTTATGCGCGCTAGACGACGTGGTATCTACGTATGAGCGTGGCTCGAGCACCCATTACGTCGTCGAGTGCTCGTGCAATGTTATGCTGTGAGATCGAACAGTGGACGCCTGTCGTTGGAATAGAGGACTGTTAGGCCACATCTGTGCAGTACAGCGTCCTATTTCACACCGACCGGTAGGTCTGCGCCGTGCCCGTGGCACTTAGGCACACTGTTTATACCGAAGATATACCTCTTTGACGTGAGAGCCGTGCTTACTGTTCATCAGGGGATTCGAGAGATGTCCCGGGTCTGTCCAGAATCAGGGGACAACAGCCCCCTGTCCATCTGGCCGTTACATGTTTTCCATCGTACAGGTCGGGCTCCGTCGCCAGGACTGAACTTCAATAAAAAATGTCTATTGGGCCAGTGAGTAATCTATTTGTTCGTAAGGCCAAGCGTAATTCCGGTCGCCCAGCTCAAACATATTCAGCGATTTCCTGTC'/>

    <sequence taxon='117' value='TAGCCCTTCTGTTTGTGGTTTCAAAGGCCGTACAGGTAAGAGGAACGAGTCCCCAACCAAGTAGAACTCTATCCTCTGCGACTCAGTACTCGAAGGATCCCCGTTGTGAAGTAGGCAGAATCATGGAAAACCAGTGCTTCGCGAAGACATCGTCGCACATCGGTCCGACCGTCGGCATATCAGCTTAGTATCCTTGCTCATTAGTTAAGGGAGGCCGAGTTACATTGCGGCACCCTCTAACTTCATCTCGGAGGTCTTTCGAATGACAGATCCACTTGCACGAGTTCGCTAGAACCTGTATGTTAACCTTAGACTTGACACACAGAAATGCGGGAAATATCGCAACACAGTCTGAGTATCACGTGGAATCACGTGGACACTTCGTTATCGATTTTATATACAACTCTAAGACGAGCGCTAGTCTCAGCCGAGGATCGATGGAGTATTTCCGCGGGTGGCTAAGGCATTTGCGAATAAGTTTTCACTCAGGGTTTGCAGGATCGTGCCCGCAGTTATATCCGAGTGTTCCACTCACCTACACCGCCTCGGATCTCTAGCTAGGGGGACAGGGAGGTTAGCTGGAAAGAGCATCAGTTCTGGTCAACCGAAGAGTGACGAACTGTGCGCCGACCCTGCAGGGGGGACCGCTCATCGTGCAATTTGAACCTGCCTACATTAGTGGGAGCCTATGCCCGTTTACTGGCAGTGAGCCGAGCATGACGAGCCAAGCCAAAACGCGGGGGTGTATACGGCCTGAAGCGTATGTCCTGTCCCTGACCTCGCACTCTCAGTGTTGTACTAACCCAGGGTCTCTAGACCAGGGTTAACTGACAGTCTCGTGATAGAGGCCTTATCCGTCCACATACGTTTTTACGTTGCGAACATTTCCATCAAAGTTGATATTAAAAGTTACAAGATGTCGGAATTCGAAGAGAGGCGGAGGCAGTCTCCGTCTCGTCACTGTTCCGCTGTTCGTCTCCGCTCTCCAATGACTCAGCGCCACGCATTCCACCCACGTTGCACAGGATATGTTTTTGCAGCAGTATCCTTCAACAACAGTGGAGGCTTGACCCGAGAAGGCGCCCATCTTTCTCCCGTAGGTGCATGAGAAAGACAAAGTTTAGTAGTCTGGGATAGCCATACGTATTCACTGAGGCAGATCCGAGTGATGCCCACAGAACCACTAGCAGCTCATAACCTCCATGTTGAAAAGGGGTACAGGTAAAACTGTCCCACATTATGGTGACGTAGTAAGCACAGATGCATTACCCGGCGAGTGTTCATCTGAACTAACACCGTTGCCATTAAGCCACTACTCATCTAAACAGGCTGTTGAGCCAATGCAGTGGAGAACGCTCGTATCCTTCGGGTCCATATAAAAGTAAGAACCTCATGCTCATCGAGCAGACTCTTGGAGAACCCCCGGTCGCGAGTATGGGCTTAGGCAAAAGGGGAAGTAGGTAGGTGAGATGAATGGTTGAGGAGATGATAATGAAATTATATGGCTCACCTTATCCTTTATGCGCGCTAGACGACGTGGTATCTACGTATGAGCGTGGCTCGAGCACCCATTACGTCGTCGAGTGCTCGTGCAATGTTATGCTGTGAGATCGAACAGTGGACGCCTGTCGTTGGAATAGAGGACTGTTAGGCCACATCTGTGCAGTACAGCGTCCTATTTCACACCGACCGGTAGGTCTGCGCCGTGCCCGTGGCACTTAGGCACACTGTTTATACCGAAGATATACCTCTTTGACGTGAGAGCCGTGCTTACTGTTCATCAGGGGATTCGAGAGATGTCCCGGGTCTGTCCAGAATCAGGGGACAACAGCCCCCTGTCCATCTGGCCGTTACATGTTTTCCATCGTACAGGTCGGGCTCCGTCGCCAGGACTGAACTTCAATAAAAAATGTCTATTGGGCCAGTGAGTAATCTATTTGTTCGTAAGGCCAAGCGTAATTCCGGTCGCCCAGCTCAAACATATTCAGCGATTTCCTGTC'/>

    <sequence taxon='148' value='TAGCCCTTCTGTTTGTGGTTTCAAAGGCCGTACAGGTAAGAGGAACGAGTCCCCAACCAAGTAGAACTCTATCCTCTGCGACTCAGTACTCGAAGGATCCCCGTTGTGAAGTAGGCAGAATCATGGAAAACCAGTGCTTCGCGAAGACATCGTCGCACATCGGTCCGACCGTCGGCATATCAGCTTAGTATCCTTGCTCATTAGTTAAGGGAGGCCGAGTTACATTGCGGCACCCTCTAACTTCATCTCGGAGGTCTTTCGAATGACAGATCCACTTGCACGAGTTCGCTAGAACCTGTATGTTAACCTTAGACTTGACACACAGAAATGCGGGAAATATCGCAACACAGTCTGAGTATCACGTGGAATCACGTGGACACTTCGTTATCGATTTTATATACAACTCTAAGACGAGCGCTAGTCTCAGCCGAGGATCGATGGAGTATTTCCGCGGGTGGCTAAGGCATTTGCGAATAAGTTTTCACTCAGGGTTTGCAGGATCGTGCCCGCAGTTATATCCGAGTGTTCCACTCACCTACACCGCCTCGGATCTCTAGCTAGGGGGACAGGGAGGTTAGCTGGAAAGAGCATCAGTTCTGGTCAACCGAAGAGTGACGAACTGTGCGCCGACCCTGCAGGGGGGACCGCTCATCGTGCAATTTGAACCTGCCTACATTAGTGGGAGCCTATGCCCGTTTACTGGCAGTGAGCCGAGCATGACGAGCCAAGCCAAAACGCGGGGGTGTATACGGCCTGAAGCGTATGTCCTGTCCCTGACCTCGCACTCTCAGTGTTGTACTAACCCAGGGTCTCTAGACCAGGGTTAACTGACAGTCTCGTGATAGAGGCCTTATCCGTCCACATACGTTTTTACGTTGCGAACATTTCCATCAAAGTTGATATTAAAAGTTACAAGATGTCGGAATTCGAAGAGAGGCGGAGGCAGTCTCCGTCTCGTCACTGTTCCGCTGTTCGTCTCCGCTCTCCAATGACTCAGCGCCACGCATTCCACCCACGTTGCACAGGATATGTTTTTGCAGCAGTATCCTTCAACAACAGTGGAGGCTTGACCCGAGAAGGCGCCCATCTTTCTCCCGTAGGTGCATGAGAAAGACAAAGTTTAGTAGTCTGGGATAGCCATACGTATTCACTGAGGCAGATCCGAGTGATGCCCACAGAACCACTAGCAGCTCATAACCTCCATGTTGAAAAGGGGTACAGGTAAAACTGTCCCACATTATGGTGACGTAGTAAGCACAGATGCATTACCCGGCGAGTGTTCATCTGAACTAACACCGTTGCCATTAAGCCACTACTCATCTAAACAGGCTGTTGAGCCAATGCAGTGGAGAACGCTCGTATCCTTCGGGTCCATATAAAAGTAAGAACCTCATGCTCATCGAGCAGACTCTTGGAGAACCCCCGGTCGCGAGTATGGGCTTAGGCAAAAGGGGAAGTAGGTAGGTGAGATGAATGGTTGAGGAGATGATAATGAAATTATATGGCTCACCTTATCCTTTATGCGCGCTAGACGACGTGGTATCTACGTATGAGCGTGGCTCGAGCACCCATTACGTCGTCGAGTGCTCGTGCAATGTTATGCTGTGAGATCGAACAGTGGACGCCTGTCGTTGGAATAGAGGACTGTTAGGCCACATCTGTGCAGTACAGCGTCCTATTTCACACCGACCGGTAGGTCTGCGCCGTGCCCGTGGCACTTAGGCACACTGTTTATACCGAAGATATACCTCTTTGACGTGAGAGCCGTGCTTACTGTTCATCAGGGGATTCGAGAGATGTCCCGGGTCTGTCCAGAATCAGGGGACAACAGCCCCCTGTCCATCTGGCCGTTACATGTTTTCCATCGTACAGGTCGGGCTCCGTCGCCAGGACTGAACTTCAATAAAAAATGTCTATTGGGCCAGTGAGTAATCTATTTGTTCGTAAGGCCAAGCGTAATTCCGGTCGCCCAGCTCAAACATATTCAGCGATTTCCTGTC'/>

    <sequence taxon='160' value='TAGCCCTTCTGTTTGTGGTTTCAAAGGCCGTACAGGTAAGAGGAACGAGTCCCCAACCAAGTAGAACTCTATCCTCTGCGACTCAGTACTCGAAGGATCCCCGTTGTGAAGTAGGCAGAATCATGGAAAACCAGTGCTTCGCGAAGACATCGTCGCACATCGGTCCGACCGTCGGCATATCAACTTAGTATCCTTGCTCATTAGTTAAGGGAGGCCGAGTTACATTGCGGCACCCTCTAACTTCATCTCGGAGGTCTTTCGAATGACAGATCCACTTGCACGAGTTCGCTAGAACCTGTATGTTAACCTTAGACTTGACACACAGAAATGCGGGAAATATCGCAACACAGTCTGAGTATCACGTGGAATCACGTGGACACTTCGTTATCGATTTTATATACAACTCTAAGACGAGCGCTAGTCTCAGCCGAGGATCGATGGAGTATTTCCGCGGGTGGCTAAGGCATTTGCGAATAAGTTTTCACTCAGGGTTTGCAGGATCGTGCCCGCAGTTATATCCGAGTGTTCCACTCACCTACACCGCCTCGGATCTCTAGCTAGGGGGACAGGGAGGTTAGCTGGAAAGAGCATCAGTTCTGGTCAACCGAAGAGTGACGAACTGTGCGCCGACCCTGCAGGGGGGACCGCTCATCGTGCAATTTGAACCTGCCTACATTAGTGGGAGCCTATGCCCGTTTACTGGCAGTGAGCCGAGCATGACGAGCCAAGCCAAAACGCGGGGGTGTATACGGCCTGAAGCGTATGTCCTGTCCCTGACCTCGCACTCTCAGTGTTGTACTAACCCAGGGTCTCTAGACCAGGGTTAACTGACAGTCTCGTGATAGAGGCCTTATCCGTCCACATACGTTTTTACGTTGCGAACATTTCCATCAAAGTTGATATTAAAAGTTACAAGATGTCGGAATTCGAAGAGAGGCGGAGGCAGTCTCCGTCTCGTCACTGTTCCGCTGTTCGTCTCCGCTCTCCAATGACTCAGCGCCACGCATTCCACCCACGTTGCACAGGATATGTTTTTGCAGCAGTATCCTTCAACAACAGTGGAGGCTTGACCCGAGAAGGCGCCCATCTTTCTCCCGTAGGTGCATGAGAAAGACAAAGTTTAGTAGTCTGGGATAGCCATACGTATTCACTGAGGCAGATCCGAGTGATGTCCACAGAACCACTAGCAGCTCATAACCTCCATGTTGAAAAGGGGTACAGGTAAAACTGTCCCACATTATGGTGACGTAGTAAGCACAGATGCATTACCCGGCGAGTGTTCATCTGAACTAACACCGTTGCCATTAAGCCACTACTCATCTAAACAGGCTGTTGAGCCAATGCAGTGGAGAACGCTCGTATCCTTCGGGTCCATATAAAAGTAAGAACCTCATGCTCATCGAGCAGACTCTTGGAGAACCCCCGGTCGCGAGTATGGGCTTAGGCAAAAGGGGAAGTAGGCAGGTGAGATGAATGGTTGAGGAGATGATAATGAAATTATATGGCTCACCTTATCCTTTATGCGCGCTAGACGACGTGGTATCTACGTATGAGCGTGGCTCGAGCACCCATTACGTCGTCGAGTGCTCGTGCAATGTTATGCTGTGAGATCGAACAGTGGACGCCTGTCGTTGGAATAGAGGACTGTTAGGCCACATCTGTGCAGTACAGCGTCCTATTTCACACCGACCGGTAGGTCTGCGCCGTGCCCGTGGCACTTAGGCACACTGTTTATACCGAAGATATACCTCTTTGACGTGAGAGCCGTGCTTACTGTTCATCAGGGGATTCGAGAGATGTCCCGGGTCTGTCCAGAATCAGGGGACAACAGCCCCCTGTCCATCTGGCCGTTACATGTTTTCCATCGTACAGGTCGGGCTCCGTCGCCAGGACTGAACTTCAATAAAAAATGTCTATTGGGCCAGTGAGTAATCTATTTGTTCGTAAGGCCAAGCGTAATTCCGGTCGCCCAGCTCAAACATATTCAGCGATTTCCTGTC'/>

    <sequence taxon='82' value='TAGTCCTTCTGTTTGTGGTTTCAAAGGCCGTACAGGTAAGAGGAACGAGTCCCCAACCAAGTAGAACTCTATCCTCTGCGACTCAGTACTCGAATGATCCCCGTTGTGAAGTAGGCAGAATCATGGAAAACCAGTGCTTCGCGAAGACATCGTCGCACATCGGTCCGACCGTCGGCATATCAGCTTAGTATCCTTGCTCATTAGTTAAGGGAGGCCGAGTTACATTGCGGCACCCTCTAACTTCATCTCGGAGGTCTTTCGAATGACAGATCCACTTGCACGAGTTCGCTCGAACCTGTATGTTAACCTTAGACTTGACACACAGAAATGCGGGAAATATCGCAACACAGTCTGAGTATCACGTGGAATCACGTGGACACTTCGTTATCGATTTTATATACAACTCTAAGACGAGCGCTAGTCTCAGCCGAGGATCGATGGAGTATTTCCGCGGGTGGCTAAGGCATTTGCGAATAAGTTTTCACTCAGGGTTTGCAGGATCGTGCCCGCAGTTATATCCGAGTGTTCCACTCACCTACACCGCCTCGGATCTCTAGCTAGGGGGACAGGGAGGTTAGCTGGAAAGAGCATCAGTTCTGGTCAACCGGAGAGTGACGAACTGTGCGCCGACCCTGCAGGGGGGACCGCTCATCGTGCAATTTGAACCTGCCTACATTAGTGGGAGCCTATGCCCGTTTACTGGCAGTGAGCCGAGCATGACGAGCCAAGCCAAAACGCGGGGGTGTATACGGCCTGAAGAGTATGTCCTGTCCCTGACCTCGCACTCTCAGTGTTGTACTAACCCAGGGTCTCTAGACCAGGGTTAACTGACAGTCTCGTGATAGAGGCCTTATCCGTCCACATACGTTTTTACGTTGCGAACATTTCCATCAAAGTTGATATTAAAAGTTACAAGATGTCGGGATTCGAAGAGAGGCGGAGGCAGTCTCCGTCTCGTCACTGTTCCGCTGTTCGTCTCCGCTCTCCAATGACTCAGCGCCACGCATTCCACCCACGCTGCACAGGATATGTTTTTGCAGCAGTATCCTTCAACAACAGTGGAGGCTTGACCCGAGAAGGCGCCCATCTTTCTCCCGTAGGTGCATGAGAAAGACAAAGTTTAGTAGTCTGGGATAGCCATACGTATTCACTGAGGCAGATCCGAGTGATGCCTACAGAACCACTAGCAGCTCATAACTTCCATGTTGAAAAGGGGTACAGGTAAAACTGTCCCACATTATGGTGACGTAGTAAGCACAGATGCATTACCCGGCGAGTGTTCATCTGAACTAACACCGTTGCCATTAAGCCACTACTCAACTAAACAGGCTGTTGAGCCAATGCAGTGGAGAATGCTCGTATCCTTCGGGTCCATATAAAAGTAAGAACCTCATGCTCATCGAGAAGACTCTTGGAGAACCCCCGGTCGCGAGTATGGGCTTAGGCAAAAGGGGAAGTAGGTAGGTGAGATGAATGGTTGAGGAGATGATAATGAAATTATATGGCTCACCTTATCCTTTATGCGCGCTAGACGACGTGGTATCTACGTATGAGCGTGGCTCGAGCACCCATTACGTCGTCGAGTGCTCGTGCAATGTTATGCTGTGAGATCGAACAGTGGACGCCTGTCGTTGGAATAGAGGACTGTTAGGCCACATCTGTGCAGTACAGCGTCCTATCTCACACCGACCGGTAGGTCTGCGCCGTGCCCGTGGCACTTAGGCACACTGTTTATACCGAAGATATACCTCTTTGACGTGAGAGCCGTGCTTACTGTTCATCAGGGGATTCGAGAGATGTCCCGGGTCTGTCCAGAATCAGGGGACAACAGCCCCCTGTCCATCTGGCCGTTACGTGTTTTCCATCGTACAGGTCGGGCTCCGTCGCCAGGACTGAACTTCAATAAAAAATGTCTATTGGGCCAGTGAGTAATCTATTTGTTCGTAAGGCCAAGCGTAATTCCGGTCGCCCAGCTCAAACATATTCAGCGATTTCCTGTC'/>

    <sequence taxon='83' value='TAGTCCTTCTGTTTGTGGTTTCAAAGGCCGTACAGGTAAGAGGAACGAGTCCCCAACCAAGTAGAACTCTATCCTCTGCGAATCAGTACTCGAATGATCCCCGTTGTGAAGTAGGCAGAATCATGGAAAACCAGTGCTTCGCGAAGACATCGTCGCACCTCGGTCCGACCGTCGGCATATCAGCTTAGTATCCTTGCTCATTAGTTAAGGGAGGCCGAGTTACATTGCGGCACCCTCTAACTTCATCTCGGAGGTCTTTCGAATGACAGATCCACTTGCACGAGTTCGCTCGAACCTGTATGTTAACCTTAGACTTGACACACAGAAATGCGGGAGATATCGCAACACAGTCTGAGTATCACGTGGAATCACGTGGACACTTCGTTATCGATTTTATATACAACTCTAAGACGAGCGCTAGTCTCAGCCGAGGATCGATGGAGTATTTCCGCGGGTGGCTAAGGCATTTGCGAATAAGTTTTCACTCAGGGTTTGCAGGATCGTGCCCGCAGTTATATCCGAGTGTTCCACTCACCTACACCGCCTCGGATCTCTAGCTAGGGGGACAGGGAGGTTAGCTGGAAAGAGCATCAGTTCTGGTCAACCGGAGAGTGACGAACTGTGCGCCGACCCTGCAGGGGGGACCGTTCATCGTGCAATTTGAACCTGCCTACATTAGTGGGAGCCTATGCCCGTTTACTGGCAGTGAGCCGGGCATGACGAGCCAAGCCAAAACGCGGGGGTGTATACGGCCTGAAGAGTATGTCCTGTCCCTGACCTCGCACTCTCAGTGTTGTACTAACCCAGGGTCTCTAGACCAGGGTTAACTGACAGTCTCGTGATAGAGGCCTTATCCGTCCACATACGTTTTTACGTTGCGAACATTTCCATCAAAGTTGATATTAAAAGTTACAAGATGTCGGGATTCGAAGAGAGGCGGAGGCAGTCTCCGTCTCGTCACTGTTCCGCTGTTCGTCTCCGCTCTCCAATGACTCAGCGCCACGCATTCCACCCACGCTGCACAGGATATGTTTTTGCAGCAATATCCTTCAACAACAGTGGAGGCTTGACCCGAGAAGGCGCCCATCTTTCTCCCGTAGGTGCATGAGAAAGACAAAGTTTAGTAGTCTGGGATAGCCATACGTATTCACTGAGGCAGATCCGAGTGATGCCTACAGAACCACTAGCAGCTCATAACTTCCATGTTGAAAAGGGGTACAGGTAAAACTGTCCCACATTATGGTGACGTAGTAAGCACAGATGCATTACCCGGCGAGTGTTCATCTGAACTAACACCGTTGCCATTAAGCCACTACTCAACTAAACAGGCTGTTGAGCCAATGCAGTGGAGAATGCTCGTATCCTTCGGGTCCATATAAAAGTAAGAACCTCATGCTCATCGAGAAGACTCTTGGAGAACCCCCGGTCGCGAGTATGGGCTTAGGCAAAAGGGGAAGTAGGTAGGTGAGATGAATGGTTGAGGAGATGATAATGAAATTATATGGCTCACCTTATCCTTTATGCGCGCTAGACGACGTGGTATCTACGTATGAGCGTGGCTCGAGCACCCATTACGTCGTCGAGTGCTCGTGCAATGTTATGCTGTGGGATCGAACAGTGGACGCCTGTCGTTGGAATAGAGGACTGTTGGGCCACATCTGTGCAGTACAGCGTCCTATCTCAAACCGACCGGTAGGTCTGCGCCGTGCCCGTGGCACTTAGGCACACTGTTTATACCGAAGATATACCTCTTTAACGTGAGAGCCGTGCTTACTGTTCATCAGGGGATTCGAGAGATGTCCCGGGTCTGTCCAGAATCAGGGGACAACAGCCCCCTGTCCATCTGGCCGTTACGTGTTTTCCATCGTACAGGTCGGGCTCCGTCGCCAGGACTGAACTTCAATAAAAAATGTCTATTGGGCCAGTGAGTAATCTATTTGTTCGTAAGGCCAAGCGTAATTCCGGTGGCCCAGCTCAAACATATTCAGCGATTTCCTGTC'/>

    <sequence taxon='121' value='TAGTCCTTCTGTTTGTGGCTTCAAAGGCCGTACAGGTAAGAGGAACGAGTCCCCAACCAAGTAGAACTCTACCCTCTGCGACTCAGTACTCGAATGATCCCCGTTGTGAAGTAGGCAGAATCATGGAAAACCAGTGCTTCGCGAAGACATCGTCGCACATCGGTCCGACCGTCGGCATATCAGCTTAGTATCCTTGCTCATTAGTTAAGGGAGGCCGAGTTACATTGCGGCACCCTCTAACTTCATCTCGGAGGTCTTTCGAATGACAGATCCACTTGCACGAGTTCGCTCGAACCTGTATGTTGACCTTAGACTTGACACACAGAAATGCGGGAAATATCGCAACACAGTCTGAGTATCACGTGGAATCACGTGGACACTTCGTTATCGATTTTATATACAACTCTAAGACGAGCGCTAGTCTCAGCCGAGGATCGATGGAGTATTTCCGCGGGTGGCTAAGGCATTTGCGAATAAGTTTTCACTCAGGGTTTGCAGGATCGTGCCCGCAGTTATATCCGAGTGTTCCACTCACCTACACCGCCTCGGATCTCTAGCTAGGGGGACAGGGAGGTTAGCTGGAAAGAGCATCAGTTCTGGTCAACCGGAGAGTGACGAACTGTGCGCCGACCCTGCAGGGGGGACCGCTCATCGTGCAATTTGGACCTGCCTACATTAGTGGGAGCCTATGCCCGTTTACTGGCAGTGAGCCGAGCATGACGAGCCAAGCCAAAACGCGGGGGTGTATACGGCCTGAAGAGTATGTCCTGTCCCTGACCTCGCACTCTCAGTGTTGTACTAACCCAGGGTCTCTAGACCAGGGTTAACTGACAGTCTCGTGATAGAGGCCTTATCCGTCCACATACGTTTTTACGTTGCGAACATTTCCATCAAAGTTGATATTAAAAGTTACAAGATGTCGGGATTCGAAGAGAGGCGGAGGCAGTCTCCGTCTCGTCACTGTTCCGCTGTTCGTCTCCGCTCTCCAATGACTCAGCGCCACGCATTCCACCCACGCTGCACAGGATATGTTTTTGCAGCAGTATCCTTCAACAACAGTGGAGGCTTGACCCGAGAAGGCGCCCATCTTTCTCCCGTAGGTGCATGAGAAAGACAAAGTTTAGTAGTCTGGGATAGCCATACGTATTCACTGAGGCAGATCCGAGTGATGCCTACAGAACCACTAGCAGCTCATAACTTCCATGTTGAAAAGGGGTACAGGTAAAACTGTCCCACATTATGGTGACGTAGTAAGCACAGATGCATTACCCGGCGAGTGTTCATCTGAACTAACACCGTTGCCATTAAGCCACTACTCAACTAAACAGGCTGTTGAGCCAATGCAGTGGAGAATGCTCGTATCCTTCGGGTCCATATAAAAGTAAGAACCTCATGCTCATCGAGAAGACTCTTGGAGAACCCCCGGTCGCGAGTATGGGCTTAGGCAAAAGGGGAAGTAGGTAGGTGAGATGAATGGTTGAGGAGATGATAATGAAATTATATGGCTCACCTTATCCTTTATGCGCGCTAGACGACGTGGTATCTACGTATGAGCGTGGCTCGAGCACCCATTACGTCGTCGAGTGCTCGTGCAATGTTATGCTGTGAGATCGAACAGTGGACGCCTGTCGTTGGAATAGAGGACTGTTAGGCCACATCTGTGCAGTACAGCGTCCTATCTCACACCGACCGGTAGGTCTGCGCCGTGCCCGTGGCACTTAGGCACACTGTTTATACCGAAGATATACCTCTTTGACGTGAGAGCCGTGCTTACTGTTCATCAGGGGATTCGAGAGATGTCCCGGGTCTGTCCAGAATCAGGGGACAACAGCCCCCTGTCCATCTGGCCGTTACGTGTTTTCCATCGTACAGGTCGGGCTCCGTCGCCAGGACTGAACTTCAATAAAAAATGTCTATTGGGCCAGTGGGTAATCTATTTGTTCGTAAGGCCAAGCGTAATTCCGGTCGCCCAGCTCAAACATATTCAGCGATTTCCTGTC'/>

    <sequence taxon='142' value='TAGTCCTTCTGTTTGTGGCTTCAAAGGCCGTACAGGTAAGAGGAACGAGTCCCCAACCAAGTAGAACTCTACCCTCTGCGACTTAGTACTCGAATGATCCCCGTTGTGAAGTAGGCAGAATCATGGAAAACCAGTGCTTCGCGAAGACATCGTCGCACATCGGTCCGACCGTCGGCATATCAGCTTAGTATCCTTGCTCATTAGTTAAGGGAGGCCGAGTTACATTGCGGCACCCTCTAACTTCATCTCGGAGGTCTTTCGAATGACAGATCCACTTGCACGAGTTCGCTCGAACCTGTATGTTGACCTTAGACTTGACACACAGAAATGCGGGAAATATCGCAACACAGTCTGAGTATCACGTGGAATCACGTGGACACTTCGTTATCGATTTTATATACAACTCTAAGACGAGCGCTAGTCTCAGCCGAGGATCGATGGAGTATTTCCGCGGGTGGCTAAGGCATTTGCGAATAAGTTTTCACTCAGGGTTTGCAGGATCGTGCCCGCAGTTATATCCGAGTGTTCCACTCACCTACACCGCCTCGGATCTCTAGCTAGGGGGACAGGGAGGTTAGCTGGAAAGAGCATCAGTTCTGGTCAACCGGAGAGTGACGAACTGTGCGCCGACCCTGCAGGGGGGACCGCTCATCGTGCAATTTGGACCTGCCTACATTAGTGGGAGCCTATGCCCGTTTACTGGCAGTGAGCCGAGCATGACGAGCCAAGCCAAAACGCGGGGGTGTATACGGCCTGAAGAGTATGTCCTGTCCCTGACCTCGCACTCTCAGTGTTGTACTAACCCAGGGTCTCTAGACCAGGGTTAACTGACAGTCTCGTGATAGAGGCCTTATCCGTCCACATACGTTTTTACGTTGCGAACATTTCCATCAAAGTTGATCTTAAAAGTTACAAGATGTCGGGATTCGAAGAGAGGCGGAGGCAGTCTCCGTCTCGTCACTGTTCCGCTGTTCGTCTCCGCTCTCCAATGACTCAGCGCCACGCATTCCACCCACGCTGCACAGGATATGTTTTTGCAGCAGTATCCTTCAACAACAGTGGAGGCTTGACCCGAGAAGGCGCCCATCTTTCTCCCGTAGGTGCATGAGAAAGACAAAGTTTAGTAGTCTGGGATAGCCATACGTATTCACTGAGGCAGATCCGAGTGATGCCTACAGAACCACTAGCAGCTCATAACTTCCATGTTGAAAAGGGGTACAGGTAAAACTGTCCCACATTATGGTGACGTAGTAAGCACAGATGCATTACCCTGCGAGTGTTCATCTGAACTAACACCGTTGCCATTAAGCCACTACTCCACTAAACAGGCTGTTGAGCCAATGCAGTGGAGAATGCTCGTATCCTTCGGGTCCATATAAAAGTAAGAACCTCATGCTCATCGAGAAGACTCTTGGAGAACCCCCGGTCGCGAGTATGGGCTTAGGCAAAAGGGGAAGTAGGTAGGTGAGATGAATGGTTGAGGAGATGATAATGAAATTATATGGCTCACCTTATCCTTTATGCGCGCTAGACGACGTGGTATCTACGTATGAGCGTGGCTCGAGCACCCATTACGTCGTCGAGTGCTCGTGCAATGTTATGCTGTGAGATCGAACAGTGGACGCCTGTCGTTGGAATAGAGGACTGTTAGGCCACATCTGTGCAGTACAGCGTCCTATCTCACACCGACCGGTAGGTCTGCGCCGTGCCCGTGGCACTTAGGCACACTGTTTATACCGAAGATATACCTCTTTGACGTGAGAGCCGTGCTTACTGTTCATCAGGGGATTCGAGAGATGTCCCGGGTCTGTCCAGAATCAGGGGACAACAGCCCCCTGTCCATCTGGCCGTTACGTGTTTTCCATCGTACAGGTCGGGCTCCGTCGCCAGGACTGAACTTCAATAAAAAATGTCTATTGGGCCAGTGGGTAATCTATTTGTTCGTAAGGCCAAGCGTAATTCCGGTCGCCCAGCTCAAACATATTCAGCGATTTCCTGTC'/>

    <sequence taxon='87' value='TAGTCCTTCTGTTTGTGGTTTCAAAGGCCGTACAGGTAAGAGGAACGAGTCCCCAACCAAGTAGAACTCTATCCTCTGCGACTCAGTACTCGAATGATCCCCGTTGTGAAGTAGGCAGAATCATGGAAAACCAGTGCTTCGCGAAGACATCGTCGCACATCGGTCCGACCGTCGGCATATCAGCTTAGTATCCTTGCTCATTAGTTAAGGGAGGCCGAGTTACATTGCGGCACCCTCTAACTTCATCTCGGAGGTCTTTCGAATGACAGATCCACTTGCACGAGTTCGCTCGAACCTGTATGTTAACCTTAGACTTGACACACAGAAATGCGGGAAATATCGCAACACAGTCTGAGTATCACGTGGAGTCACGTGGACACTTCGTTATCGATTTTATATACAACTCTAAGACGAGCGCTAGTCTCAGCCGAGGATCGATGGAGTATTTCCGCGGGTGGCTAAGGCATTTGCGAATAAGTTTTCACTCAGGGTTTGCAGGATCGTGCCCGCAGTTATATCCGAGTGTTCCACTCACCTACACCGCCTCGGATCTCTAGCTGGGGGGACAGGGAGGTTAGCTGGAAAGAGCATCAGTTCTGGTCAACCGAAGAGTGACGAACTGTGCGCCGACCCTGCAGGGGGGACCGCTCATCGTGCAATTTGAACCTGCCTACATTAGTGGGAGCCTATGCCCGTTTACTGGCAGTGAGCCGAGCATGACGAGCCAAGCCAAAACGCGGGGGTGTATACGGCCTGAAGAGTATGTCCTGTCCCCGACCTCGCACTCTCAGTGTTGTACTAACCCAGGGTCTCTAGACCAGGGTTAACTGACAGTCTCGTGATAGAGGCCTTATCCGTCCACATACGTTTTTACGTTGCGAACATTTCCATCAAAGTTGATATTAAAAGTTACAAGATGTCGGGATTCGAAGAGAGGCGGAGGCAGTCTCCGTCTCGTCACTGTTCCGCTGTTCGTCTCCGCTCTCCAATGACTCAGCGCCACGCATTCCACCCACGCTGCACAGGATATGTTTTTGCAGCAGTATCCTTCAACAACAGTGGAGGCTTGACCCGAGAAGGCGCCCATCTTTCTCCCGTAGGTGCATGAGAAAGACAAAGTTTAGTAGTCTGGGATAGCCATACGTATTCACTGAGGCAGATCCGAGTGATGCCTACAGAACCACTAGCAGCTCATAACTTCCATGTTGAAAAGGGGTACAGGTAAAACTGTCCCACATTATGGTGACGTAGTAAGCACAGATGCATTACCCGGCGAGTGTTCATCTGAACTAACACCGTTGCCATTAAGCCACTACTCAACTAACCAGGCTGTTGAGCCAATGCAGTGGAGAATGCTCGTATCCTTCGGGTCCATATAAAAGTAAGAACCTCATGCTCATCGAGAAGACTCTTGGAGAACCCCCGGTCGCGAGTATGGGCTTAGGCAAAAGGGGAAGTAGGTAGGTGAGATGAATGGTTGAGGAGATGATAATGAAATTATATGGCTCACCTTATCCTTTATGCGCGCTAGACGACGTGGTATCTACGTATGAGCGTGGCTCGAGCACCCATTACGTCGTCGAGTGCTCGTGCAATGTTATGCTGTGAGATCGAACAGTGGACGCCTGTCGTTGGAATAGAGGACTGTTAGGCCACATCTGTGCAGTACAGCGTCCTATCTCACACCGACCGGTAGGTCTGCGCCGTGCCCGTGGCACTTAGGCACACTGTTTATACCGAAGATATACCTCTTTGACGTGAGAGCCGTGCTTACTGTTCATCAGGGGATTCGAGAGATGTCCCGGGTCTGTCCAGAATCAGGGGACAACAGCCCCCTGTCCATCTGGCCGTTACGTGTTTTCCATCGTACAGGTCGGGCTCCGTCGCCAGGACTGAACTTCAATAAAAAATGTCTATTGGGCCAGTGAGTAATCTATTTGTTCGTAAGGCCAAGCGTAATTCCGGTCGCCCAGCTCAAACATATTCAGCGATTTCCTGTC'/>

    <sequence taxon='88' value='TAGTCCTTCTGTTTGTGGTTTCAAAGGCCGTACAGGTAAGAGGAACGAGTCCCCAACCAAGTAGAACTCTATCCTCTGCGACTCAGTACTCGAATGATCCCCGTTGTGAAGTAGGCAGAATCATGGAAAACCAGTGCTTCGCGAAGACATCGTCGCACATCGGTCCGACCGTCGGCATATCAGCTTAGTATCCTTGCTCATTAGTTAAGGGAGGCCGAGTTACATTGCGGCACCCTCTAACTTCATCTCGGAGGTCTTTCGAATGACAGATCCACTTGCACGAGTTCGCTCGAACCTGTATGTTAACCTTAGACTTGACACACAGAAATGCGGGAAATATCGCAACACAGTCTGAGTATCACGTGGAGTCACGTGGACACTTCGTTATCGATTTTATATACAACTCTAAGACGAGCGCTAGTCTCAGCCGAGGATCGATGGAGTATTTCCGCGGGTGGCTAAGGCATTTGCGAATAAGTTTTCACTCAGGGTTTGCAGGATCGTGCCCGCAGTTATATCCGAGTGTTCCACTCACCTACACCGCCTCGGATCTCTAGCTGGGGGGACAGGGAGGTTAGCTGGAAAGAGCATCAGTTCTGGTCAACCGAAGAGTGACGAACTGTGCGCCGACCCTGCAGGGGGGACCGCTCATCGTGCAATTTGAACCTGCCTACATTAGTGGGAGCCTATGCCCGTTTACTGGCAGTGAGCCGAGCATGACGAGCCAAGCCAAAACGCGGGGGTGTATACGGCCTGAAGAGTATGTCCTGTCCCCGACCTCGCACTCTCAGTGTTGTACTAACCCAGGGTCTCTAGACCAGGGTTAACTGACAGTCTCGTGATAGAGGCCTTATCCGTCCACATACGTTTTTACGTTGCGAACATTTCCATCAAAGTTGATATTAAAAGTTACAAGATGTCGGGATTCGAAGAGAGGCGGAGGCAGTCTCCGTCTCGTCACTGTTCCGCTGTTCGTCTCCGCTCTCCAATGACTCAGCGCCACGCATTCCACCCACGCTGCACAGGATATGTTTTTGCAGCAGTATCCTTCAACAACAGTGGAGGCTTGACCCGAGAAGGCGCCCATCTTTCTCCCGTAGGTGCATGAGAAAGACAAAGTTTAGTAGTCTGGGATAGCCATACGTATTCACTGAGGCAGATCCGAGTGATGCCTACAGAACCACTAGCAGCTCATAACTTCCATGTTGAAAAGGGGTACAGGTAAAACTGTCCCACATTATGGTGACGTAGTAAGCACAGATGCATTACCCGGCGAGTGTTCATCTGAACTAACACCGTTGCCATTAAGCCACTACTCAACTAACCAGGCTGTTGAGCCAATGCAGTGGAGAATGCTCGTATCCTTCGGGTCCATATAAAAGTAAGAACCTCATGCTCATCGAGAAGACTCTTGGAGAACCCCCGGTCGCGAGTATGGGCTTAGGCAAAAGGGGAAGTAGGTAGGTGAGATGAATGGTTGAGGAGATGATAATGAAATTATATGGCTCACCTTATCCTTTATGCGCGCTAGACGACGTGGTATCTACGTATGAGCGTGGCTCGAGCACCCATTACGTCGTCGAGTGCTCGTGCAATGTTATGCTGTGAGATCGAACAGTGGACGCCTGTCGTTGGAATAGAGGACTGTTAGGCCACATCTGTGCAGTACAGCGTCCTATCTCACACCGACCGGTAGGTCTGCGCCGTGCCCGTGGCACTTAGGCACACTGTTTATACCGAAGATATACCTCTTTGACGTGAGAGCCGTGCTTACTGTTCATCAGGGGATTCGAGAGATGTCCCGGGTCTGTCCAGAATCAGGGGACAACAGCCCCCTGTCCATCTGGCCGTTACGTGTTTTCCATCGTACAGGTCGGGCTCCGTCGCCAGGACTGAACTTCAATAAAAAATGTCTATTGGGCCAGTGAGTAATCTATTTGTTCGTAAGGCCAAGCGTAATTCCGGTCGCCCAGCTCAAACATATTCAGCGATTTCCTGTC'/>

    <sequence taxon='38' value='TAGTCCTTCTGTTTGTGGTTTCAAAGGCCGTACAGGTAAGAGGAACGAGTCCCCAACCAGGTAGAACTCTATCCTCTGCGACTCAGTACTCGAATGATCCCCGTTGTGAAGTAGGCAGAATCACGGAAAACCAGTGCTTCGCGAAGACATCGTCGCACATTGGTCCGACCGTCGGCATATCAGCTTAGTATCCTTGCTCATTAGTTAAGGGAGGCCGGGTTACATTGCGGCACCCTCTAACTTCATCTCGGAGGTCTTTCGAATGACAGATCCACTTGCACGAGTTCGCTCGAACCTGTATGTTAACCCTAGACTTGACACACAGAAATGCGGGAAATATCGCAACGCAGTCTGAGTATCACGTGGAATCACGTGGACACTTCGTTATCGATTTTATGTACAACTCTAAGACGAGAGCTAGTCTCAGCCGAGGATTGATGGAGTATTTCCGCGGGTGGCTAAGGCATTTGCGAATAAGTTTTCACTCAGGGTTTGCAGGATCGTGCCCGCAGTTATATCCGAGTGTTCCACTCACCTACACCGCCTCGGATCTCTAGCTAGGGGGACAGGGAGGTTAGCTGGAAAGAGCATCAGTTCTGGTCAACCGAAGAGTGACGAACTGTGCGCCGACCCTGAAGGGGGGACCGCTCATCGTGCAATTTGAACCTGCCTACATTAGTGGGAGCCTATGCCCGTTTACTGGCAGTGAGCCGAGCATGACGAGCCAAGCCAAAACGCGGGGGTGTATACGGCCTGAAGAGTATGTCCTGTCCCTGACCTCGCACTCTCAGTGTTGTACTAACCCAGGGTCTCTAGACCAGGGTTAACTGACAGTCTCGTGATAGAGGCCTTATCCGTCCACATACGTTTTTACGTTGCGAACATTTCCATCAAAGTTGATATTAAAAGTTACAAGATGTCGTGATTCGAAGAGAGGCGGAGGCAGTCTCCGTCTCGTCACTGTTCCGCTGTTCGTCTCCGCTCTCCAATGACCCAGAGCTACGCATTCTACCCACGCTGCACAGGATATGTTTTTGCAGCAGTATCCTTCAACAACAGTGGACGCTTGACCCGAGAAGGCGCCCATCTTTCTCCCGTAGGTGCATGAGAAAGACAAAGTTTAGTAGTCTGGGATAGCCATACGTATTCACTGAGGCAGATCCGAGTGATGCCTACAGAACCACTAGCAGCTCATAACTTCCATGTTGAAAAGGGGTACAGGTAAAACTGTCCCACATTATGGTGACGTAGTAAGCACAGATGAATTACCCGGCGAGTGTTCATCTGAACTAACACCGTTGCCATTAAGCCACTACTCAACTAGACAGGCTGTTGAGCCAATGCAGTGGAGAATGCTCGTATCCTTCGGGTCCATATAAAAGTAAGAACCTCATGCTCATCGAGAAGACTCTTGGAGAACCCCCGGTCGCGAGTATGGGCTTAGGCAAAAGGGGAAGTAGGTAGGTGAGATGAATGGTTGAGGAGATGATAATGAAATTATATGGCTCACCTTATCCTTTATGCGCGCTAGACGACGTGGTATCTACGTATGAGCGTGGCTCGAGCACCCATTACGTCGTCGAGTGCTCGTGCCATGTTATGCTGTGAGATCGAACCGTGGACGCCTGTCGTTGGAATAGAGGACTGTTAGGCCACATCTGTGCAGTACAGCGTCCTATCTCACACCGACCGGTAGGTCTGCGCCGTGCCCGTGGCACTTAGGCACACTGTTTATACCGAAGATATACCTCTTTGACGTGAGAGCCGTGCTTACTGTTCATCAGGGGATTCGAGAGATGTCCCGGGTCTGTCCAGGATCAGGGGACAACAGCCCCCTGTCCATCTGGCCGTTACGTGTTTTCCATCGTACAGGTCGGGCTCCGTCGCCAGGACTGAACTTCAATAAAAAATGTCTATTGGGCCAGTGAGTAATCTATTTGTTCGTAAGGCCAAGCGTAATTCCGGTCGCCCAGCTCAAACATATTCAGCGATTTCCTGTC'/>

    <sequence taxon='39' value='TAGTCCTTCTGTTTGTGGTTTCAAAGGCCGTACAGGTAAGAGGAACGAGTCCCCAACCAGGTAGAACTCTATCCTCTGCGACTCAGTACTCGAATGATCCCCGTTGTGAAGTAGGCAGAATCACGGAAAACCAGTGCTTCGCGAAGACATCGTCGCACATTGGTCCGACCGTCGGCATATCAGCTTAGTATCCTTGCTCATTAGTTAAGGGAGGCCGGGTTACATTGCGGCACCCTCTAACTTCATCTCGGAGGTCTTTCGAATGACAGATCCACTTGCACGAGTTCGCTCGAACCTGTATGTTAACCCTAGACTTGACACACAGAAATGCGGGAAATATCGCAACGCAGTCTGAGTATCACGTGGAATCACGTGGACACTTCGTTATCGATTTTATGTACAACTCTAAGACGAGAGCTAGTCTCAGCCGAGGATTGATGGAGTATTTCCGCGGGTGGCTAAGGCATTTGCGAATAAGTTTTCACTCAGGGTTTGCAGGATCGTGCCCGCAGTTATATCCGAGTGTTCCACTCACCTACACCGCCTCGGATTTCTAGCTAGGGGGACAGGGAGGTTAGCTGGAAAGAGCATCAGTTCTGGTCAACCGAAGAGTGACGAACTGTGCGCCGACCCTGAAGGGGGGACCGCTCATCGTGCAATTTGAACCTGCCTACATTAGTGGGAGCCTATGCCCGTTTACTGGCAGTGAGCCGAGCATGACGAGCCCAGCCAAAACGCGGGGGTGTATACGGCCTGAAGAGTATGTCCTGTCCCTGACCTCGCACTCTCAGTGTTGTACTAACCCAGGGTCTCTAGACCAGGGTTAACTGACAGTCTCGTGATAGAGGCCTTATCCGTCCACATACGTTTTTACGTTGCGGACATTTCCATCAAAGTTGATATTAAAAGTTACAAGATGTCGTGATTCGAAGAGAGGCGGAGGCAGTCTCCGTCTCGTCACTGTTCCGCTGTTCGTCTCCGCTCTCCAATGACCCAGAGCTACGCATTCTACCCACGCTGCACAGGATATGTTTTTGCAGCAGTATCCTTCAACAACAGTGGACGCTTGACCCGAGAAGGCGCCCATCTTTCTCCCGTAGGTGCATGAGAAAGACAAAGTTTAGTAGTCTGGGATAGCCATACGTATTCACTGAGGCAGATCCGAGTGATGCCTACAGAACCACTAGCAGCTCATAACTTCCATGTTGAAAAGGGGTACAGGTAAAACTGTCCCACATTATGGTGACGTAGTAAGCACAGATGAATTACCCGGCGAGTGTTCATCTGAACTAACACCGTTGCCATTAAGCCACTACTCAACTAGACAGGCTGTTGAGCCAATGCAGTGGAGAATGCTCGTATCCTTCGGGTCCATATAAAAGTAAGAACCTCATGCTCATCGAGAAGACTCTTGGAGAACCCCCGGTCGCGAGTATGGGCTTAGGCAAAAGGGGAAGTAGGTAGGTGAGATGAATGGTTGAGGAGATGATAATGAAATTATATGGCTCACCTTATCCTTTATGCGCGCTAGACGACGTGGTATCTACGTATGAGCGTGGCTCGAGCACCCATTACGTCGTCGAGTGCTCGTGCCATGTTATGCTGTGAGATCGAACCGTGGACGCCTGTCGTTGGAATAGAGGACTGTTAGGCCACATCTGTGCAGTACAGCGTCCTATCTCCCACCGACCGGTAGGTCTGCGCCGTGCCCGTGGCACTTAGGCACACTGTTTATACCGAAGATATACCTCTTTGACGTGAGAGCCGTGCTTACTGTTCATCAGGGGATTCGAGAGATGTCCCGGGTCTGTCCAGGATCAGGGGACAACAGCCCCCTGTCCATCTGGCCGTTACGTGTTTTCCATCGTACAGGTCGGGCTCCGTCGCCAGGACTGAACTTCAATAAAAAATGTCTATTGGGCCAGTGAGTAATCTATTTGTTCGTAAGGCCAAGCGTAATTCCGGTCGCCCAGCTCAAACATATTCAGCGATTTCCTGTC'/>

    <sequence taxon='32' value='TAGTCCTTCTGTTTGTGGTTTCAAAGGCCGTACAGGTAAGAGGAACGAGTCCCCAACCAAGTAGAGCTCTATCCTCTGCGACTCAGTACTCGAATGATCTCCGTTGTGAAGTAGGCAGAATCATGGAAAACCAGTGCTTCGCGAAGACATCGTCGCACATTGGTCCGACCGTCGGCATATCAGCTTAGTATCCTTGCTCATTAGTTAAGGGAGGCCGGGTTACATTGCGGCACCCTCTAACTTCATCTCAGAGGTCTTTCGAATGACAGGTCCACTTGCACGAGTTCGCTCGAACCTGTATGTTAACCCTAGACTTGACACACAGAAATGCGAGAAATATCGCAACGCAATCTGAGTATCACGTGGAATCACGTGGACACTTCGTTATCGATTTTATATACAACTCTAAGACGAGAGCTAGTCTCAGCCGAGGATTGATGGAGTATTTCCGCGGGTGGCTAAGGCATTTGCGAATAAGTTTTCACTCAGGGTTTGCAGGATCGTGCCCGCAGTTATATCCGAGTGTTCCACTCACCTACACCGCCTCGGATCTCTAGCTAGGGGGACACGGAGGTTAGCTGGAAAGAGCATCAGTTCTGGTCAACCGAAAAGTGACAAACTGTGCGCCGACCCTGAAGGGGGGACCGCTCATCGTGCAATTTGAACCTGCCTACATTAGTGGGAGCCTATGCCCGTTTACTGGCAGTGAGCCGAGCATGACGAGCCAAGCCAAAACGCGGGGGTGTATACGGCCTGAAGAGTATGTCCTGTCCCTGACCTCGCACTCTCAGTGTTGTACTAACCCAGGGTCGCTAGACCAGGGTTAACTGACAGTCTCGTGATAGAGGCCTTATCCGTCCACATACGTTTTTACGTTGCGAACATTTCCATCAAAGTTGATATTAAAAGTTACAAGATGTCGTGATTCGAAGAGAGGCGAAGGCAGTCTCCGTCTCGTCACTGTTCCGCTGTTCGTCTCCGCTCTCCAATGACTCAGAGCTACGCATTCTACCCACGCTGCACAGGATATGTTTTTGCAGCAGTATCCTTCAACAACAGTGGACGCTTGACCCGAGAAGGCGCCCATCTTTCTCCCGTAGGTGCATGAGAAAGACAAAGTTTAGTAGTCTGGGATAGCCATACGTATTCACTGAGGCAGATCCGAGTGATGCCTACAGAACCACTAGCAGCTCATAACTTCCATGTTGAAAAGGGGTACAGGTAAAACTGTCCCACATTATGGTGACGTAGTAAGCACAGATGAATTACCCGGCGAGTGTTCATCTGAACTAACACCGTTGCCATTAAGCCACTACTCAACTAGACAGGCTGGTGAGCCAATGCAGTGGAGAATGCTCGTATCCTTCGGGTCCATATAAAAGTAAGAACCTCATGCTCATCGAGAAGACTCTTGGAGAACCCCCGGTCGCGAGTATGGGCTTAGGCAAAAGGGGAAGTAGGTAGGTGAGATGAATGGTTGAGGAGATGATAATGAAATTATATAGCTCACCTTATCCTTTATGCGCGCTAGACGACGTGGTATCTACGTATGAGCGTGGCTCGAGCACCCATTACGTCGTCGAGTGCTCGTGCCATGTTATGCTGTGAGATCGAACCGTGGACGCCTGTCGTTGGAATAGAGGACTGTTAGGCCACATCTGTGCAGTACAGCGTCCTATCTCACACCGACCGGTAGGTCTGCGCCGTGCCCGTGGCACTTAGGCACACTGTTTATACCGAAGATATACCTCTTTGACGTGAGAGCCGTGCTTACTGTTCATCAGGGGATTCGAGAGATGTCCCGGGTCTGTCCAGAATCAGGGGACAACAGCCCCCTGTCCATCTGGCCGTTACGTGTTTTCCATCGTACAGGTCGGGCTCCGTCGCCAGGACTGAACTTCAATAAAAAATGTCTATTGGGCCAGTGAGTAGTCTATTTGTTCGTAAGGCCAAGCGTAATTCCGGTCGCCCAGCTCCAACATATTCAGCGATTTCCTGTT'/>

    <sequence taxon='16' value='TAGTCCTTCTGTTTGTGGTTTCAACGGCCGTACAGGTAAGAGGAACGAGTCCCCAACCAAGCAGAGCTCTATGCTCTACGACTCAGTACTCGAATGATCCCCGTTGTGAAGTAGGCAGAATCATGGAAAACCAGTGCTTCGCGAAGACATCGTCGCACATTGGTCCGACCGTCGGCATATCAGCTTAGTATCCTTGCTCATTAGTTAAGGGAGGCCGGGTTACATTGCGGCACCCTCTAACTTCATCTCGGAGGTCTTTCGAATGACAGATCCACTTGCACGAGTTCGCTCGAACCTGTATGTTAACCCTAGACTTGACACACAGAAATGCGGGAAATATCGCAACGCAGTCTTAGTATCACGTGGAATCACGTGGACACTTCGTTATCGATTTTATATACAACTCTAAGACGAGAGCTAGTCTCAGCCGAGGATTGATGGAGTATTTCCGCGGGTGGCTAAGGCATTTGCGAATAAGTTTTCACTCAGGGTTTGCAGGATCGTGCCCGCAGTTATATCCGAGTGTTCCACTCACCTACACCGCCTCGGATCTCTAGCTAGGGGGACAGGGAGGTTAGCTGGAAAGAGCATCAGTTCTGGTCAACCGAAGAGTGACGAACTGTGCGCCGACCCTGAAGGGGGGACCGCTCACCGTGCAATTTGAACCTGTCTACATTAGTGGGAGCCTATGCCCGTTTACTGGCAGTGAGCCGAGCATGACGAGCCAAGCCAAAACGCGGGGGTGTATACGGCCTGAAGAGTATGTCCTGTCCCTGACCTCGCACTCTCAGTGTTGTACTAACCCAGGGTCTCTAGACCAGGGTTAACTGACAGTCTCGTGATAGAGGCATTATCCGTCCACATACGTTTTTACGTTGCGAACATTTCCATCAAAGTTGATATTAAAAGTTACAAGATGTCGTGATTCGGAGAGAGGCGGAGGGAGTCTCCGTCTCGTCACTGTTCCGCTGTTCGTCTCCGCTCTCCAATGACTCAGAGCTACGCATTCTACCCACGCTGCACAGGATATGTTTTTGCAGCAGTATCCTTCAACAACAGTGGACGCTTGACCCGAGAAGGCGCCCATCTTTCTCCCGTAGGTACATGAGAAAGATAAAGTTTAGTAGTATGGGATAGCCATACGTATTCACTGAGGCAGATCCGAGTGATGCCTACAGAACCACTAGCAGCTCATAACTTCCATGTCGAAAAGGGGTACAGGTAAAACTGTCCCACATTATGGTGACGTAGTAAGCACAGATGAATTCCCCTGCGAGTGTTCATCTGAACTAACACCGTTGCCATTAAGCCACTACTCAACTAGACAGGCTGTTGAGCCAATGCAGTGGAGAATGCTCGTATCCTTCGGGTCCATATAAGTGTAAGAACCTCATGCTCATCGAGAAGACTCTTGGAGAACCCCCGGTCGCGAGTATGGGCTTAGGCAAAAGGGGAAGTAGGTAGGTGAGATGAATGGTTGAGGAGATGATAATGAAATTATATGGCTCACCTTATCCTTTATGCGCGCTAGACGACGTGGTATCTACGTATGAGCGTGGCTCGAGCACCCATTACGTCGTCGAGTGCTCGTGCCATGTTATGCTGTGAGATCGAACCGTGGACGCCTGTCGTTGGAATAGAGGACTGTTAGGCCACATCTGTGCAGTACAGCGTCCTATCTCACACCGACCGGTAGGCCTGCGCCGTGCCCGTGGCACTTAGGCACACTGCTTATACCGAAGATATACCTCTTTGACGTGAGGGCCGTGCTTACTGTTCATCAGGGGATTCGAGAGATGTCCCGGGTCTGTCCAGAATCAGGGGACAACAGCCCCCTGTCCATCTGGCCATTACGTGTTTTCCATCGTACAGGTCGGGCTCCGTCGCCAGGACTGAACTTCAATAAAAAATGTCTATTGGACCAGTGAGTAATCTATTTGTTCGTAAGGCCAAGTGTAATTCCGGTCGCCCAGCTCAAACATATTCATCGATTTCCTGTC'/>

    <sequence taxon='20' value='TAGTCCTTCTGTTTGTGGTTTCAAAGGCCGTACAGGTAAGAGGAACGAGTCCCCAACCAAGCAGAGCTCTATCCTCTACGACTCAGTACTCGAATGATCCCCGTTGTGAAGTAGGCAGAATCATGGAAAACCAGTGCTTCGCGAAGACATCGTCGCACATTGGTCCGACCGTCGGCATATCAGCTTAGTATCCTTGCTCATTAGTTAAGGGAGGCCGGGTTACATTGCGGCACCCTCTAACTTCATCTCGGAGGTCTTTCGAATGACAGATCCACTTGCACGAGTTCGCTCGAACCTGTATGTTAACCCTAGACTTGACACACAGAAATGCGGGAAATATCGCAACGCAGTCTGAGTATCACGTGGAATCACGTGGACACTTCGTTATCGATTTTATATACAACTCTAAGACGAGAGCTAGTCTCAGCCGAGGATTGATGGAGTATTTCCGCGGGTGGCTAAGGCATTTGCGAATAAGTTTTCACTCAGGGTTTGCAGGATCGTGCCCGCAGTTATATCCGAGTGTTCCACTCACCTACACCGCCTCGGATCTCTAGCTAGGGGGACAGGGAGGTTAGCTGGAAAGAGCATCAGTTCTGGTCAACCGAAGAGTGACGAACTGTGCGCCGACCCTGAAGGGGGGACCGCTCACCGTGCAATATGAACCTGCCTACATTAGTGGGAGCCTATGCCCGTTTACTGGTAGTGAGCCGAGCATGACGAGCCAAGCCAAAACGCGGGGGTGTATACGGCCTGAAGAGTATGTCCTGTCCCTGACCTCGCACTCTCAGTGTTGTACTAACCCAGGGTCTCTAGACCAGGGTTAACTGACAGTCTCGTGATAGAGGCATTATCCGTCCACATACGTTTTTACGTTGCGAACATTTCCATCAAAGTTGATATTAAAAGTTACAAGATGTCGTGATTCGGAGGGAGGCGGAGGGAGTCTCCGTCTCGTCACTGTTCCGCTGTTCGTCTCCGCTCTCCAATGACTCAGAGCTACGCATTCTACCCACGCTGCACAGGATATGTTTTTGCAGCAGTATCCTTCAACAACAGTGGACGCTTGACCCGAGAAGGCGCCCATCTTTCTCCCGTAGGTACATGAGAAAGATAAAGTTTAGTAGTATGGGATAGCCATACGTATTCACTGAGGCAGATCCGAGTGATGCCTACAGAACCACTAGCAGCTCATAACTTCCATGTCGAAAAGGGGTACAGGTAAAACTGTCCCACATTATGGTGACGTAGTAAGCACATATGAATTACCCTGCGAGTGTTCATCTGAACTAACACCGTTGCCATTAAGCCACTACTCAACTAGACAGGCTGTTGAGCCAATGCAGTGGAGAATGCTCGTATCCTTCGGGTCCATATAAGTGTAAGAACCTCATGCTCATCGAGAAGACTCTTGGAGAACCCCCGGTCGCGAGTATGGGCTTAGGCAAAAGGGGAAGTAGGTAGGTGAGATGAATGGTTGAGGAGATGATAATGAAATTATATGGCTCACCTTATCCTTTATGCGCGCTAGACGACGTGGTATCTACGTATGAGCGTGGCTCGAGCACCCATTACGTCGTCGAGTGCTCGTGCCATGTTATGCTGTGAGATCGAACCGTGGACGCCTGTCGTTGGAATAGAGGACTGTTAGGCCACATCTGTGCAGTACAGCGTCCTATCTCACACCGACCGGTAGGCCTGCGCCGTGCCCGTGGCACTTAGGCACACTGTTTATACCGAAGATATACCTCTTTGACGTGAGAGCCGTGCTTACTGTTCATCAGGGGATTCGAGAGATGTCCCGGGTCTGTCCAGAATCAGGGGACAACAGCCCCCTGTCCATCTGGCCGTTACGTGTTTTCCATCGTACAGGTTGGGCTCCGTCGCCAGGACTGAACTTCAATAAAAAATGTCTATTGGGCCAGTGAGTAATCTATTTGTTCGTAAGGCCAAGTGTAATTCCGGTCGCCCAGCTCAAACATATTCATCGATTTCCTGTC'/>

    <sequence taxon='52' value='TAGTCCTTCTGTTTGTGGTTTCAAAGGCCGTACAGGTAAGAGGAACGAGTCCCCAACCAAGCAGAGCTCTATCCTCTACGACTCAGTACTCGAATGATCCCCGTTGTGAAGTAGGCAGAATCATGGAAAACCAGTGCTTCGCGAAGACATCCTCGCACCTTGGTCCGACCGTCGGCATATCAGCTTAGTATCCTTGCTCATTAGTTAAGGGAGGCCGGGTTACATTGCGGCACCCTCTAACTTCATCTCGGAGGTCTTTCGAATGACAGATCCACTTGCACGAGTTCGCTCGAACCTGTATGTTAACCCTAGACTTGACACACAGAAATGCGGGAAATATCGCAACGCAGTCTGAGTATCACGTGGAATCACGTGGACACTTCGTTATCGATTTTATATACAACTCTAAGACGAGAGCTAGTCTCAGCCGAGGATTGATGGAGTATTTCCGCGGGTGGCTAAGGCATTTGCGAATAAGTTTTCACTCAGGGTTTGCAGGATCGTGCCCGCAGTTATATCCGAGTATTCCACTCACCTACACCGCCTCGGATCTCTAGCTAGGGGGACAGGGAGGTTAGCTGGATAGAGCATCAGTTCTGGTCAATCGAAGAGTGACGAACTGTGCGCCGACCCTGAAGGGGGGACCGCTCACCGTGCAATATGAACCTGCCTACATTAGTGGGAGCCTATGCCCGTTTACTGGTAGTGAGCCGAGCATGACGAGCCAAGCCAAAACGCGGGGGTGTATACGGCCTGAAGAGTATGTCCTGTCCCTGACCTCGCACTCTCAGTGTTGTACTAACCCAGGGTCTCTAGACCAGGGTTAACTGACAGTCTCGTGATAGAGGCATTATCCGTCCACATACGTTTTTACGTTGCGAACATTTCCATCAAAGTTGATATTAAAAGTTACAAGATGTCGTGATTCGGAGGGAGGCGGAGGGAGTCTCCGTCTCGTCACTGTTCCGCTGTCCGTCTCCGCTCTCCAATGACTCAGAGCTACGCATTCTACCCACGCTGCACAGGATATGTTTTTGCAGCAGTATCCTTTAACAACAGTGGACGCTTGACCCGAGAAGGCGCCCACCTTTCTCCCGTAGGTACATGAGAAAGATAAAGTCTAGTAGTATGGGATAGCCATACGTATTCACTGAGGCAGATCCGAGTGATGCCTACAGAACCACTAGCAGCTCATAACTTCCATGTCGAAAAGGGGTACAGGTAAAACTGTCCCACGTCATGGTGACGTAGTAAGCACATATGAATTACCCTGCGAGTGTTCATCTGAATTAACACCGTTGCCATTAAGCCACTACTCAACTAGACAGGCTGTTGAGCCAATGCAGTGGAGAATGCTCGTATCCTTCGGGTCCATATAAGTGTAAGAACCTCATGCTCATCGAGAAGACTCTTGGAGAACCCCCGGTCGCGAGTATGGGCTTAGGCAAAAGGGGAAGTAGGTAGGTGAGATGAATGGTTGAGGAGATGATAATGAAATTATATGGCTCACCTTATCCTTTATGCGCGCTAGACGACGTGGTATCTACGTATGAGCGTGGCTCGAGCACCCATTACGTCGTCGAGTGCTCGTGCCATGTTATGCTGTGAGATCGAACCGTGGACGCCTGTCGTTGGAATAGAGGACTGTTAGGCCACATCTGTGCAGTACAGCGTCCTATCTCACACCGACCGGTAGGCCTGCGCCGTGCCCGTGGCACTTAGGCACATTGTTTATACCGAAGATATACCTCTTTGACGTGAGAGCCGTGCTTACTGTTCATCAGGGGATTCGAGAGATGTCCCGGGTCTGTCCAGAATCAGGGGACAACAGCCCCCTGTCCATCTGGCCGTTACGTGTTTTCCATCGTACAGGTTGGGCTCCGTCGCCAGGACTGAACTTCAATAAAAAATGTCTATTGGGCCAGTGAGTAATCTATTTGTTCGTAAGGCCAAGTGTAATTCCGGTCGCCCAGCTCAAACATATTCATCGATTTCCTGTC'/>

    <sequence taxon='35' value='TAGTCCTTCTGTTTGTGGTTTCAAAGGCCGTACAGGTAAGAGGAACGAGTCCCCAACCAAGCAGAGCTCTATCCTCTACGACTCAGTACTCGAACGATCCCCGTTGTGAAGTAGGCAGAATCATGGAAAACCAGTGCTTCGCGAAGACATCGTCGCACATTGGTCCGACCGTCGGCATATCAGCTTAGTATCCTTGCTCATTAGTTAAGGGAGGCCGGGTTACATTGCGGCACCCTCTAACTTCATCTCGGAGGTCTTTCGAATGACAGATCCACTTGCACGAGTTCGCTCGAACCTGTATGTTAACCCTAGACTTGACACACAGAAATGCGGGAAATATCGCAACGCAGTCTGAGTATCACGTGGAATCACGTGGACACTTCGTTATCGATTTTATATACAACTCTAAGACGAGAGCTAGTCTCAGCCGAGGATTGATGGAGTATTTCCGCGGGTGGCTAAGGCATTTGCGAATAAGTTTTCACTCAGGGTTTGCAGGATCGTGCCCGCAGTTATATCCGAGTGCTCCACTCACCTACACCGCCTCGGATCTCTAGCTAGGGGGACAGAGAGGTTAGCTGGAAAGAGCATCAGTTCTGGTCAACCGAAGAGTGACGAACTGTGCGCCGACCCTGAAGGGGGGATCGCTCACCGTGCAATATGAACCTGCCTACATTAGTGGGAGCCTATGCCCGTTTACTGGCAGTGAGCCGAGCATGACGAGCCAAGCCAAAACGCGGGGGTGTATACGGCCTGAAGAGTATGTCCTGTCCCTGACCTCGCACTCTCAGTGTTGTACTAACCCAGGGTCTCTAGACCAGGGTTAACTGACAGTCTCGTGATAGAGGCATTATCCGTCCACATACGTTTTTACGTTGCGAACATTTCCATCAAAGTTGATATTAAAAGTTACAAGATGTCGTGATTCGGAGAGAGGCGGAGGGAGTCTCCGTCTCGTCACTGTTCCGCTGTTCGTCTCCGCTCTCCAATGACTCAGAGCTACGCACTCTACCCACGCTGCACAGGATATGTTTTTGCAGCAGTATCCTTCAACAACAGTGGACGCTTGACCCGAGAAGGCGCCCATCTTTCTCCCGTAGGTACATGAGAAAGATAAAGTTTAGTAGTATGGGATAGCCATACGTATTTACTGAGGCAGATCCGAGTGATGCCTACAGAACCACTAGCAGCTCATAACTTCCATGTCGAAAAGGGGTACAGGTAAAACTGTCCCACATTATGGTGACGTAGTAAGCACATATGAATTACCCTGCGAGTGTTCATCTGAACTAACACCGTTACCATTAAGCCACTACTCAACTAGACAGGCTGTTGAGCCAATGCAGTGGAGAATGCTCGTATCCTTCGGGTCCATATAAGTGTAAGAACCTCATGCTCATCGAGAAGACTCTTGGAGAACCCCCGGTCGCGAGTATGGGCTTAGGCAAAAGGGGAAGTAGGTAGGTGAGATGAATGGTTGAGGAGATGATAATGAAATTATATGGCTCACCTTATCCTTTATGCGCGCTAGACGACGTGGTATCTACGTATGAGCGTGGCTCGAGCACCCATTACGTCGTCGAGTGCTCGTGCCATGTTATGCTGTGAGATCGAACCGTGGACGCCTGTCGTTGGAATAGAGGACTGTTAGGCCACATCTGTGCAGTACAGCGTCCTATCTCACACCGACCGGTAGGCCTGCGCCGTGCCCGTGGCACTTAGGCACACTGTTTATACCGAAGATATACCTCTTTGACGTGAGAGCCGTGCTTACTGTTCATCAGGGGATTCGAGAGATGTCCCGGGTCTGCCCAGAATCAGGGGACAACAGCCCCCTGTCCATCTGGCCGTTACGTGTTTTCCATCGTACAGGTTGGGCTCCGTCGCCAGGACTGAACTTCAATAAAAAATGTCTATTGGGCCAGTGAGTAATCTATTTGTTCGTAAGGCCAAGTGTAATTCCGGTCGCCCAGCTCAAACATATTCATCGATTTCCTGTC'/>

    <sequence taxon='41' value='TAGTCCTTCTGTTTGTGGTTTCAAAGGCCGTACAGGTAAGAGGAACGAGTCCCCAACCAAGCAGAGCTCTATCCTCTATGACTCAGTACTCGAATGATCCCCGTTGTGAAGTAGGCAGAATCATGGAAAACCAGTGCTTCGCGAAGACATCGTCGCACATTGGTCCGACCGTCGGCATATCAGCTTAGTATCCTTGCTCATTAGTTAAGGGAGGCCGGGTTACATTGCGGCACCTTCTAACTTCATCTCGGAGGTCTTTCGAATGACAGATCCACTTGCACGAGTTCGCTCGAACCTGTATGTTAACCCTAGACTTGACACACAGAAATGCGGGAAATATCGCAACGCAGTCTGAGTATCACGTGGAATCACGTGGACACTTCGTTATCGATTTTATATACAACTCTAAGACGAGAGCTAGTCTCAGCCGAGGATTGATGGAGTATTTCCGCGGGTGGCTAAGGCATTTGCGAATAAGTTTTCACTCAGGGTTTGCAGGATCGTGCCCGCAGTTATATCCGAGTGCTCCACTCACCTACACCGCCTCGGATCTCTAGCTAGGGGGACAGGGAGGTTAGCTGGAAAGAGCATCAGTTCTGGTCAACCGAAGAGTGACGAACTGTGCGCCGACCCTGAAGGGGGGACCGCTCACCGTGCAATATGAACCTGCCTACATTAGTGGGAGCCTATGCCCGTTTACTGGCAGTGAGCCGAGCATGACGAGCCAAGCCAAAACGCGGGGGTGTATACGGCCTGAAGAGTATGTCCTGTCCCTGACCTCGCACTCTCAGTGTTGTACTAACCCAGGGTCTCTAGACCAGGGTTAACTGACAGTCTCGTGATAGAGGCATTATCCGTCCACATACGTTTTTACGTTGCGAACATTTCCATCAAAGTTGATATTAAAAGTTACAAGATGTCGTGATTCGGAGAGAGGCGGGGGGAGTCTCCGTCTCGTCACTGTTCCGCTGTTCGTCTCCGCTCTCCAATGACTCAGAGCTACGCACTCTACCCACGCTGCACAGGATATGTTTTTGCAGCAGTATCCTTCAACAACAGTGGACGCTTGACCCGAGAAGGCGCCCATCTTTCTCCCGTAGGTACATGAGAAAGATAAAGTTTAGTAGTATGGGATAGCCATACGTATTTACTGAGGCAGATCCGAGTGATGCCTACAGAACCACTAGCAGCTCATAACTTCCATGTCGAAAAGGGGTACAGGTAAAACTGTCCCACATTATGGTGACGTAGTAAGCACATATGAATTACCCTGCGAGTGTTCATCTGAACTAACACCGTTACCATTAAGCCACTACTCAACTAGACAGGCTGTTGAGCCAATGCAGTGGAGAATGCTCGTATCCTTCGGGTCCATATAAGTGTAAGAACCTCATGCTCATCGAGAAGACTCTTGGAGAACCCCCGGTCGCGAGTATGGGCTTAGGCAAAAGGGGAAGTAGGTAGGTGAGATGAATGGTTGAGGAGATGATAATGAAATTATATGGCTCACCTTATCCTTTATGCGCGCTAGACGACGTGGTATCTACGTATGAGCGTGGCTCGAGCACCCATTACGTCGTCGAGTGCTCGTGCCATGTTATGCTGTGAGATCGAACCGTGGACGCCTGTCGTTGGAATAGAGGACTGTTAGGCCACATCTGTGCAGTACAGCGTCCTATCTCACACCGACCGGTAGGCCTGCGCCGTGCCCGTGGCACTTAGGCACACTGTTTATACCGAAGATATACCTCTTTGACGTGAGAGCCGTGCTAACTGTTCATCAGGGGATTCGAGAGATGTCCCGGGTCTGTCCAGAATCAGGGGACAACAGCCCCCCGTCCATCTGGCCGTTACGTGTTTTCCATCGTACAGGTTGGGCTCCGTCGCCAGGACTGAACTTCAATAAAAAATGTCTATTGGGCCAGTGAGTAATCTATTTGTTCGTAAGGCCAAGTGTAATTCCGGTCGCCCAGCTCAAACATATTCATCGATTTCCTGTC'/>

    <sequence taxon='54' value='TAGTCCTTCTGTTTGTGGTTTCAAAGGCCGTACAGGTAAGAGGAACGAGTCCCCAACCAAGCAGAGCTCTATCCTCTATGACTCAGTACTCGAATGATCCCCGTTGTGAAGTAGGCAGAATCATGGAAAACCAGTGCTTCGCGAAGACATCGTCGCACATTGGTCCGACCGTCGGCATATCAGCTTAGTATCCTTGCTCATTAGTTAAGGGAGGCCGGGTTACATTGCGGCACCTTCTAACTTCATCTCGGAGGTCTTTCGAATGACAGATCCACTTGCACGAGTTCGCTCGAACCTGTATGTTAACCCTAGACTTGACACACAGAAATGCGGGAAATATCGCAACGCAGTCTGAGTATCACGTGGAATCACGTGGACACTTCGTTATCGATTTTATATACAACTCTAAGACGAGAGCTAGTCTCAGCCGAGGATTGATGGAGTATTTCCGCGGGTGGCTAAGGCATTTGCGAATAAGTTTTCACTCAGGGTTTGCAGGATCGTGCCCGCAGTTATATCCGAGTGCTCCACTCACCTACACCGCCTCGGATCTCTAGCTAGGGGGACAGGGAGGTTAGCTGGAAAGAGCATCAGTTCTGGTCAACCGAAGAGTGACGAACTGTGCGCCGACCCTGAAGGGGGGACCGCTCACCGTGCAATATGAACCTGCCTACATTAGTGGGAGCCTATGCCCGTTTACTGGCAGTGAGCCGAGCATGACGAGCCAAGCCAAAACGCGGGGGTGTATACAGCCTGAAGAGTATGTCCTGTCCCTGACCTCGCACTCTCAGTGTTGTACTAACCCAGGGTCTCTAGACCAGGGTTAACTGACAGTCTCGTGATAGAGGCATTATCCGTCCACATACGTTTTTACGTTGCGAACATTTCCATCAAAGTTGATATTAAAAGTTACAAGATGTCGTGATTCGGAGAGAGGCGGGGGGAGTCTCCGTCTCGTCACTGTTCCGCTGTTCGTCTCCGCTCTCCAATGACTCAGAGCTACGCACTCTACCCACGCTGCACAGGATATGTTTTTGCAGCAGTATCCTTCAACAACAGTGGACGCTTGACCCGAGAAGGCGCCCATCTTTCTCCCGTAGGTACATGAGAAAGATAAAGTTTAGTAGTATGGGATAGCCATACGTATTTACTGAGGCAGATCCGAGTGATGCCTACAGAACCACTAGCAGCTCATAACTTCCATGTCGAAAAGGGGTACAGGTAAAACTGTCCCACATTATGGTGACGTAGTAAGCACATATGAATTACCCTGCGAGTGTTCATCTGAACTAACACCGTTACCATTAAGCCACTACTCAACTAGACAGGCTGTTGAGCCAATGCAGTGGAGAATGCTCGTATCCTTCGGGTCCATATAAGTGTAAGAACCTCATGCTCATCGAGAAGACTCTTGGAGAACCCCCGGTCGCGAGTATGGGCTTAGGCAAAAGGGGAAGTAGGTAGGTGAGATGAATGGTTGAGGAGATGATAATGAAATTATATGGCTCACCTTATCCTTTATGCGCGCTAGACGACGTGGTATCTACGTATGAGCGTGGCTCGAGCACCCATTACGTCGTCGAGTGCTCGTGCCATGTTATGCTGTGAGATCGAACCGTGGACGCCTGTCGTTGGAATAGAGGACTGTTAGGCCACATCTGTGCAGTACAGCGTCCTATCTCACACCGACCGGTAGGCCTGCGCCGTGCCCGTGGCACTTAGGCACACTGTTTATACCGAAGATATACCTCTTTGACGTGAGAGCCGTGCTAACTGTTCATCAGGGGATTCGAGAGATGTCCCGGGTCTGTCCAGAATCAGGGGACAACAGCCCCCCGTTCATCTGGCCGTTACGTGTTTTCCATCGTACAGGTTGGGCTCCGTCGCCAGGACTGAACTTCAATAAAAAATGTCTATTGGGCCAGTGAGTAATCTATTTGTTCGTAAGGCCAAGTGTAATTCCGGTCGCCCAGCTCAAACATATTCATCGATTTCCTGTC'/>

    <sequence taxon='61' value='TAGTCCTTCTGTTTGTGGTTTCAAAGGCCGTACAGGTAAGAGGAACGAGTCCCCAACCAAGCAGAGCTCTATCCTCTATGACTCAGTACTCGAATGATCCCCGTTGTGAAGTAGGCAGAATCATGGAAAACCAGTGCTTCGCGAAGACATCGTCGCACATTGGTCCGACCGTCGGCATATCAGCTTAGTATCCTTGCTCATTAGTTAAGGGAGGCCGGGTTACATTGCGGCACCTTCTAACTTCATCTCGGAGGTCTTTCGAATGACAGATCCACTTGCACGAGTTCGCTCGAACCTGTATGTTAACCCTAGACTTGACACACAGAAATGCGGGAAATATCGCAACGCAGTCTGAGTATCACGTGGAATCACGTGGACACTTCGTTATCGATTTTATATACAACTCTAAGACGAGAGCTAGTCTCAGCCGAGGATTGATGGAGTATTTCCGCGGGTGGCTAAGGCATTTGCGAATAAGTTTTCACTCAGGGTTTGCAGGATCGTGCCCGCAGTTATATCCGAGTGCTCCACTCACCTACACCGCCTCGGATCTCTAGCTAGGGGGACAGGGAGGTTAGCTGGAAAGAGCATCAGTTCTGGTCAACCGAAGAGTGACGAACTGTGCGCCGACCCTGAAGGGGGGACCGCTCACCGTGCAATATGAACCTGCCTACATTAGTGGGAGCCTATGCCCGTTTACTGGCAGTGAGCCGAGCATGACGAGCCAAGCCAAAACGCGGGGGTGTATACGGCCTGAAGAGTATGTCCTGTCCCTGACCTCGCACTCTCAGTGTTGTACTAACCCAGGGTCTCTAGACCAGGGTTAACTGACAGTCTCGTGATAGAGGCATTATCCGTCCACATACGTTTTTACGTTGCGAACATTTCCATCAAAGTTGATATTAAAAGTTACAAGATGTCGTGATTCGGAGAGAGGCGGGGGGAGTCTCCGTCTCGTCACTGTTCCGCTGTTCGTCTCCGCTCTCCAATGACTCAGAGCTACGCACTCTACCCACGCTGCACAGGATATGTTTTTGCAGCAGTATCCTTCAACAACAGTGGACGCTTGACCCGAGAAGGCGCCCATCTTTCTCCCGTAGGTACATGAGAAAGATAAAGTTTAGTAGTATGGGATAGCCATACGTATTTACTGAGGCAGATCCGAGTGATGCCTACAGAACCACTAGCAGCTCATAACTTCCATGTCGAAAAGGGGTACAGGTAAAACTGTCCCACATTATGGTGACGTAGTAAGCACATATGAATTACCCTGCGAGTGTTCATCTGAACTAACACCGTTACCATTAAGCCACTACTCAACTAGACAGGCTGTTGAGCCAATGCAGTGGAGAATGCTCGTATCCTTCGGGTCCATATAAGTGTAAGAACCTCATGCTCATCGAGAAGACTCTTGGAGAACCCCCGGTCGCGAGTATGGGCTTAGGCAAAAGGGGAAGTAGGTAGGTGAGATGAATGGTTGAGGAGATGATAATGAAATTATATGGCTCACCTTATCCTTTATGCGCGCTAGACGACGTGGTATCTACGTATGAGCGTGGCTCGAGCACCCATTACGTCGTCGAGTGCTCGTGCCATGTTATGCTGTGAGATCGAACCGTGGACGCCTGTCGTTGGAATAGAGGGCTGTTAGGCCACATCTGTGCAGTACAGCGTCCTATCTCACACCGACCGGTAGGCCTGCGCCGTGCCCGTGGCACTTAGGCACACTGTTTATACCGAAGATATACCTCTTTGACGTGAGAGCCGTGCTAACTGTTCATCAGGGGATTCGAGAGATGTCCCGGGTCTGTCCAGAATCAGGGGACAACAGCCCCCCGTTCATCTGGCCGTTATGTGTTTTCCATCGTACAGGTTGGGATCCGTCGCCAGGACTGAACTTCAATAAAAAATGTCTATTGGGCCAGTGAGTAATTTATTTGTTCGTAAGGCCAAGTGTAATTCCGGTCGCCCAGCTCAAACATATTCATCGATTTCCTGTC'/>

    <sequence taxon='76' value='TAGTCCTTCTGTTTGTGGTTTCAAAGGCCGTACAGGTAAGAGGAACGAGTCCCCAACCAAGCAGAGCTCTATCCTCTATGACTCAGTACTCGAATGATCCCCGTTGTGAAGTAGGCAGAATCATGGAAAACCAGTGCTTCGCGAAGACATCGTCGCACATTGGTCCGACCGTCGGCATATCAGCTTAGTATCCTTACTCATTAGTTAAGGGAGGCCGGGTTACATTGCGGCACCTTCTAACTTCATCTCGGAGGTCTTTCGAATGACAGATCCACTTGCACGAGTTCGCTCGAACCTGTATGTTAACCCTAGACTTGACACACAGAAATGCGGGAAATATCGCAACGCAGTCTGAGTATCACGTGGAATCACGTGGACACTCCGTTATCGATTTTATATACAACTCTAAGACGAGAGCTAGTCTCAGCCGAGGATTGATGGAGTATTTCCGCGGGTGGCTAAGGCATTTGCGAATAAGTTTTCACTCAGGGTTTGCAGGATCGTGCCCGCAGTTATATCCGAGTGCTCCACTCACCTACCCCGCCTCGGATCTCTAGCTAGGGGGACAGGGAGGTTAGCTGGAAAGAGCATCAGTTCTGGTCAACCGAAGAGTGACGAACTGTGCGCCGACCCTGAAAGGGGGACCGCTCACCGTGCAATATGAACCTGCCTACATTAGTGGGAGCCTATGCCCGTTTACTGGCAGTGAGCCGAGCATGACGAGCCAAGCCAAAACGCGGGGGTGTATACGGCCTGAAGAGTATGTCCTGTCCCTGACCTCGCACTCTCAGTGTTGTACTAACCCAGGGTCTCTAGACCAGGGTTAACTGACAGTCTCGTGATAGAGGCGTTATCCGTCCACATACGTTTTTACGTTGCGAACATTTCCATCAAAGTTGATATTAAAAGTTACAAAATGTCGTGATTCGGAGAGAGGCGGGGGGAGTCTCCGTCTCGTCACTGTTCCGCTGTTCGTCTCCGCTCTCCAATGACTCAGAGCTACGCACTCTACCCACGCTGCACAGGATATGTTTTTGCAGCAGTATCCTTCAACAACAGTGGACGCTTGACCCGAGAAGGCGCCCATCTTTCTCCCGTAGGTACATGAGAAAGATAAAGTCTAGTAGTATGGGATAGCCATACGTATTTACTGAGGCAGATACGAGTGATGCCTACAGAACCACTAGCAGCTCATAACTTCCATGTCGAAAAGGGGTACAGGTAAAACTGTCCCACATTATGGTGACGTAGTAAGCACATATGAATTACCCTGCGAGTGTTCATCTGAACTAACACCGTTACCATTAAGCCACTACTCAACTAGACAGGCTGTTGAGCCAATGCAGTGGAGAATGCTCGTATCCTTCGGGTCCATATAAGTGTAAGAACCTCATGCTCATCGAGAAGACTCTTGGAGAACCCCCGGTCGCGAGTATGGGCTTAGGCAAAAGGGGCAGTAGGTAGGTGAGATGAATGGTTGAGGAGATGATAATGAAATTATATGGCTCACCTTATCCTTTATGCGCGCTAGACGACGTGGTATCTACGTATGAGCGTGGCTCGAGCACCCATTACGTCGTCGAGTGCTCGTGCCATGTTATGCTGTGAGATCGAACCCTGGACGCCTGTCGTTGGAATAGAGGACTGTTAGGCCACATCTGTGCAGTACAGCGTCCTACCTCACACCGACCGGTAGGCCTGCGCCGTGCCCGTGGCACTTAGGCACACTGTTTATACCGAAGATATACCTCTTTGACGTGAGAGCCGTGCTAACTGTTCATCAGGGGATTCGAGAGATGTCCCGGGTCTGTCCAGAATCAGGGGACAACAGCCCCCCGTTCATCTGGCCGTTATGTGTTTTCCGTCGTACAGGTTGGGCTCCGTCGCCAGGACTGAACTTCAATAAAAAATGTCTATTGGGCCAGTGAGTAATCTATTTGTTCGTAAGGCCAAGTGTAATTCCGGTCGCCCAGCTCAAACATATTCATCGATTTCCTGTC'/>

    <sequence taxon='79' value='TAGTCCTTCTGTTTGTGGTTTCAAAGGCCGTACAGGTAAGAGGAACGAGTCCCCAACCAAGCAGAGCTCTATCCTCTATGACTCAGTACTCGAATGATCCCCGTTGTGAAGTAGGCAGAATCATGGAAAACCAGTGCTTCGCGAAGACATCGTCGCACATTGGTCCGACCGTCGGCATATCAGCTTAGTATCCTTACTCATTAGTTAAGGGAGGCCGGGTTACATTGCGGCACCTTCTAACTTCATCTCGGAGGTCTTTCGAATGACAGATCCACTTGCACGAGTTCGCTCGAACCTGTATGTTAACCCTAGACTTGACACACAGAAATGCGGGAAATATCGCAACGCAGTCTGAGTATCACGTGGAATCACGTGGACACTCCGTTATCGATTTTATATACAACTCTAAGACGAGAGCTAGTCTCAGCCGAGGATTGATGGAGTATTTCCGCGGGTGGCTAAGGCATTTGCGAATAAGTTTTCACTCAGGGTTTGCAGGATCGTGCCCGCAGTTATATCCGAGTGCTCCACTCACCTACCCCGCCTCGGATCTCTAGCTAGGGGGACAGGGAGGTTAGCTGGAAAGAGCATCAGTTCTGGTCAACCGAAGAGTGACGAACTGTGCGCCGACCCTGAAAGGGGGACCGCTCACCGTGCAATATGAACCTGCCTACATTAGTGGGAGCCTATGCCCGTTTACTGGCAGTGAGCCGAGCATGACGAGCCAAGCCAAAACGCGGGGGTGTATACGGCCTGAAGAGTATGTCCTGTCCCTGACCTCGCACTCTCAGTGTTGTACTAACCCAGGGTCTCTAGACCAGGGTTAACTGACAGTCTCGTGATAGAGGCGTTATCCGTCCACATACGTTTTTACGTTGCGAACATTTCCATCAAAGTTGATATTAAAAGTTACAAAATGTCGTGATTCGGAGAGAGGCGGGGGGAGTCTCCGTCTCGTCACTGTTCCGCTGTTCGTCTCCGCTCTCCAATGACTCAGAGCTACGCACTCTACCCACGCTGCACAGGATATGTTTTTGCAGCAGTATCCTTCAACAACAGTGGACGCTTGACCCGAGAAGGCGCCCATCTTTCTCCCGTAGGTACATGAGAAAGATAAAGTCTAGTAGTATGGGATAGCCATACGTATTTACTGAGGCAGATACGAGTGATGCCTACAGAACCACTAGCAGCTCATAACTTCCATGTCGAAAAGGGGTACAGGTAAAACTGTCCCACATTATGGTGACGTAGTAAGCACATATGAATTACCCTGCGAGTGTTCATCTGAACTAACACCGTTACCATTAAGCCACTACTCAACTAGACAGGCTGTTGAGCCAATGCAGTGGAGAATGCTCGTATCCTTCGGGTCCATATAAGTGTAAGAACCTCATGCTCATCGAGAAGACTCTTGGAGAACCCCCGGTCGCGAGTATGGGCTTAGGCAAAAGGGGCAGTAGGTAGGTGAGATGAATGGTTGAGGAGATGATAATGAAATTATATGGCTCACCTTATCCTTTATGCGCGCTAGACGACGTGGTATCTACGTATGAGCGTGGCTCGAGCACCCATTACGTCGTCGAGTGCTCGTGCCATGTTATGCTGTGAGATCGAACCCTGGACGCCTGTCGTTGGAATAGAGGACTGTTAGGCCACATCTGTGCAGTACAGCGTCCTACCTCACACCGACCGGTAGGCCTGCGCCGTGCCCGTGGCACTTAGGCACACTGTTTATACCGAAGATATACCTCTTTGACGTGAGAGCCGTGCTAACTGTTCATCAGGGGATTCGAGAGATGTCCCGGGTCTGTCCAGAATCAGGGGACAACAGCCCCCCGTTCATCTGGCCGTTATGTGTTTTCCGTCGTACAGGTTGGGCTCCGTCGCCAGGACTGAACTTCAATAAAAAATGTCTATTGGGCCAGTGAGTAATCTATTTGTTCGTAAGGCCAAGTGTAATTCCGGTCGCCCAGCTCAAACATATTCATCGATTTCCTGTC'/>

    <sequence taxon='108' value='TAGTCCTTCTGTTTGTGGCTTCAAAGGCCGTACAGGTCAGAGGAACGAGTCCCCAACCAAGCAGAGCTCTATCCTCTATGACTCAGTACTCGAATGATCCCCGTTGTGAAGTAGGCAGAATCATGGAAAACCAGTGCTTCGCGAAGACATCGTCGCACATTGGTCCGACCGTCGGCATATCAGCTTAGTATCCTTACTCATTAGTTAAGGGAGGCCGGGTTACATTGCGGCACCTTCTAACTTCATCTCGGAGGTCTTTCGAATGACAGATCCACTTGCACGAGTTCGCTCGAACCTGTATGTTAACCCTAGGCTTGACACACAGAAATGCGGGAAATATCGCAACGCAGTGTGAGTATCACGTGGAATCACGTGGACACTCCGTTATCGATTTTATATACAACTTTAAGACGAGAGCTAGTCTCAGCCGAGGATTGATGGAGTATTTCCGCGGGTGGCTAAGGCATTTGCGAAAAAGTTTTTACTCAGGGTTTGCAGGATCGTGGCCGCAATTATATCCGAGTGCTCCACTCACCTACCCCGCCTCGGATCTCTAGCTAGGGGGACAGGGAGGTTAGCTGGAAAGAGCATCAGTTCTGGTAAACCGAAGAGTGACGAACTGTGCGCCGACCCTGAAAGGGGGACCGCTCACCGTGCAATATGAACCTGCCTACATTAGTGGGAGCCTATGCCCGTTTACTGGCAGTGAGCCGAGCATGACGAGCCAAGCCAAAACGCGGGGGTGTATACGGCCTGAAGAGTATGTCCTGTCCCTGACCTCGCACTCCCAGTGTTGTACTAACCCAGGGTCTCTAGACCAGGGTTAACTGACAGTCTCGTGATAGAGGCGTTATCCGTCCGCATACGTTTTTACGTTGCGAACATTTCCATCAAAGTTGATATTAAAAGTTACGAAATGTCGTGATTCGGAGAGAGGCGGGGGGAGTCTCCGTCTCGTCACTGTTCCGCTGTTCGTCTCTGCTCTCCAATGACTCAGGGCTACGCACTCTACCCACGCTGCACAGGATATGTTTTTGCAGCAGTATCCTTCAACAACAGTGGACGCTTGACCCGAGAAGGCGCCCATCTTTCTCCCATAGGTACATGAGAAAGATAAAGTCTAGTAGTATGGGATAGCCATACGTATTTACTGAGGCAGATACGAGTGATGCCTACAGAACCACTAGCAGCTCATAACTTCCATGTCGAAAAGGGGTACAGGTAAAACTGTCCCACATTATGGTGACGTAGTAAGCACATATGAATTACCCTGCGAGTGTTCATCTGAACTAACACCGTTACCATTAAGCCACTACTAAACTAGACAGGCTGTTGAGCCAATGCAGTGGAGGATGCTCGTATCCTTCGGGTCCATATAAGTGTAAGAACCTCATGCTCATCGAGAAGACTCTTGGAGAACCCCCGGTCGCGAGTATGGGCTTAGGCAAAAGGGGCAGTAGGTAGGTGAGATGAATGGTTGAGGAGATGATAATGAAATTATATGGCTCACCTTATCCTTTATGCGCGCTAGACGACGTGGTATCTACGTATGAGCGTGGCTCGAGCACCCATTACGTCGTCGAGTGCTCGTGCCATGTTATGCTGTGAGATCGAACCCTGGACGCCTGTCGTTGGAATAGAGGACTGTTAGGCCACATCTGTGCAGTACAGCGTCCTACCTCACACCGACCGGTAGGCCTGCGCCGTGCCCGTGGCACTTAGGCACACTGTTTATACCGAAGATATACCTCTTTGACGTGAGAGCTGTGCTAACTGTTCATCAGGGGATTTGAGGGATGTCCCGGGTCTGTCCAGAATCAGGGGACAACAGCCCCCCGTTCATCTGGCCGTTATGTGTTTTCCGTCGTACAGGTTGGGCTCCGTCGCCAGGACTGAACTTCAATAAAAAATGTCTATTGGGCCAGTGAGTAATCTATTTGTTCGTAAGGCCAAGTGTAATTCCGGTCGCCCAGCTCAAACATATTCATCGATTTCCTGTC'/>

    <sequence taxon='109' value='TAGTCCTTCTGTTTGTGGTTTCAAAGGCCGTACAGGTAAGAGGAACGAGTCCCCAACCAAGCAGAGCTCTATCCTCTATGACTCAGTACTCGAATGATCCCCGTTGTGAAGTAGGCAGAATCATGGAAAACCAGTGCTTCGCGAAGACATCGTCGCACATTGGTCCGACCGTCGGCATATCAGCTTAGTATCCTTACTCATTAGTTAAGGGAGGCCGGGTTACATTGCGGCACCTTCTAACTTCATCTCGGAGGTCTTTCGAATGACAGATCCACTTGCACGAGTTCGCTCGAGCCTGTATGTTAACCCTAGACTTGACACACAGAAATGCGGGAAATATCGCAACGCAGTCTGAGTATCACGTGGAATCACGTGGACACTCCGTTATCGATTTTATATACAACTCTAAGACGAGAGCTAGTCTCAGCCGAGGATTGATGGAGTATTTCCGCGGGTGGCTAAGGCATTTGCGAATAAGTTTTCACTCAGGGTTTGCAGGATCGTGGCCGCAGTTATATCCGAGTGCTCCACTCACCTACCCCGCCTCGGATCTCTAGCTAGGGGGACAGGGAGGTTAGCTGGAAAGAGCATCAGTTCTGGTCAACCGAAGAGTGACGAACTGTGCGCCGACCCTGAAAGGGGGACCGCTCACCGTGCAATATGAACCTGCCTACATTAGTGGGAGCCTATGCCCGTTTACTGGCAGTGAGCCGAGCATGACGAGCCAAGCCAAAACGCGGGGGTATATACGGCCTGAAGAGTATGTCCTGTCCCTGACCTCGCACTCTCAGTGTTGTACTAACCCAGGGTCTCTAGACCAGGGTTAATTGACAGTCTCGTGATAGAGGCGTTATCCGTCCACATACGTTTTTACGTTGCGAACATTTCCATCAAAGTTGATATTAAAAGTTACAAAATGTCGTGATTCGGAGAGAGGCGGGGGGAGTCTCCGTCTCGTCACTGTTCCGCTGTTCGTCTCTGCTCTCCAATGACTCGGGGCTACGCACTCTACCCACGCTGCACAGGATATGTTTTTGCAGCAGTATCCTTCAACAACAGTGGACGCTTGACCCGAGAAGGCGCCCATCTTTCTCCCGTAGGTACATGAGAAAGATAAAGTCTAGTAGTATGGGATAGCCATACGTATTTACTGAGGCAGATACGAGTGATGCCTACAGAACCACTAGCAGCTCATAACTTCCATGTCGAAAAGGGGTACAGGTAAAACTGTCCCACATTATGGTGACGTAGTAAGCACATATGAATTACCCTGCGAGTGTTCATCTGAACTAACACCGTTACCATTAAGCCACTACTCAACTAGACAGGCTGTTGAGCCAATGCAGTGGAGAATGATCGTATCCTTCGGGTCCATATAAGTGTAAGAACCTCATGCTCATCGAGAAGACTCTTGGAGAACCCCCGGTCGCGAGTATGGGCTTAGGCAAAAGGGGCAGTAGGTAGGTGAGATGAATGGTTGAGGAGATGATAATGAAATTATATGGCTCACCTTATCCTTTATGCGCGCTAGACGACGTGGTATCTACGTATGAGCGTGGCTCGAGCACCCATTACGTCGTCGAGTGCTCGTGCCATGTTATGCTGTGAGATCGAACCCTGGACGCCTGTCGTTGGAATAGAGGACTGTTAGGCCACATCTGTGCAGTACAGCGTCCTACCTCACACCGACCGGTAGGCCTGCGCCGTGCCCGTGGCACTTAGGCACACTGTTTATACCGAAGATATACCTCTTTGACGTGAGAGCCGTGCTAACTGTTCATCAGGGGATTCGAGAGATGTCCCGGGTCTGTCCAGAATCAGGGGACAACAGCCCCCCGTTCATCTGGCCGTTATGTGTTTTCCGTCGTACAGGTTGGGCTCCGTCGCCAGGACTGAACTTCAATAAAAAATGTCTCTTGGGCCAGTGAGTAATCTATTTGTTCGTAAGGCCAAGTGTAATTCCGGTCGCCCAGCTCAAACATATTCATCGATTTCCTGTC'/>

    <sequence taxon='152' value='TAGTCCTTCTGTTTGTGGTTTCAAAGGCCGTACAGGTAAGAGGAACGAGTCCCCAACCAAGCAGAGCTCTATCCTCTATGACTCAGTACTCGAATGATCCCCGTTGTGAAGTAGGCAGAATCATGGAAAACCAGTGCTTCGCGAAGACATCGCCGCACATTGGTCCGACCGTCGGCATATCAGCTTAGTATCCTTACTCATTAGTTAAGGGAGGCCGGGTTACATTGCGGCACCTTCTAACTTCATCTCGGAGGTCTTTCGAATGACAGATCCACTTGCACGAGTTCGCTCGAGCCTGTATGTTAACCCTAGACTTGACACACAGAAATGCGGGAAATATCGCAACGCAGTCTGAGTATCACGTGGAATCACGTGGACACTCCGTTATCGATTTTATATACAACTCTAAGACGAGAGCTAGTCTCAGCCGAGGATTGATGGAGTATTTCCGCGGGTGGCTAAGGCATTTGCGAATAAGTTTTCACTCAGGGTTTGCAGGATCGTGGCCGCAGTTATATCCGAGTGCTCCACTCACCTACCCCGCCTCGGATTTCTAGCTAGGGGGACAGGGAGGTTAGCTGGAAAGAGCATCAGTTCTGGTCAACCGAAGAGTGACGACCTGTGCGCCGACCCTGAAAGGGGGACCGCTCACCGTGCAATATGAACCTGCCTACATTAGTGGGAGCCTATGCCCGTTTACTGGCAGTGAGCCGAGCATGACGAGCCAAGCCAAAACGCGGGGGTATATACGGCCTGAAGAGTATGTCCTGTCCCTGACCTCGCACTCTCAGTGTTGTACTAACCCAGGGTCTCTAGACCAGGGTTAATTGACAGTCTCGTGATAGAGGCGTTATCCGTCCACATACGTTTTTACGTTGCGAACATTTCCATCAAAGTTGATATTAAAAGTTACAAAATGTCGTGATTCGGAGAGAGGCGGGGGGAGTCTCCGTCTCGTCACTGTTCCGCTGTTCGTCTCTGCTCTCCAATGACTTGGGGCTACGCACTCTACCCACGCTGCACAGGATATGTTTTTGCAGCAGTATCCTTCAACAACAGTGGACGCTTGACCCGAGAAGGCGCCCATCTTTCTCCCGTAGGTACATGAGAAAGATAAAGTCTAGTAGTATGGGATAGCCATACGTATTTACTGAGGCAGATACGAGTGATGCCTACAGAACCACTAGCAGCTCATAACTTCCATGTCGAAAAGGGGTACAGGTAAAACTGTCCCACATTATGGTGACGTAGTAAGCACATATGAATTACCCTGCGAGTGTTCATCTGAACTAACACCGTTACCATTAAGCCACTACTCAACTAGACAGGCTGTTGAGCCAATGCAGTGGAGAATGATCGTATCCTTCGGGTCCATATAAGTGTAAGAACCTCATGCTCATCGAGAAGACTCTTGGAGAACCCCCGGTCGCGAGTATGGGCTTAGGCAAAAGGGGCAGTAGGTAGGTGAGATGAATGGTTGAGGAGATGATAATGAAATTATATGGCTCACCTTATCCTTTATGCGCGCTAGACGACGCGGTATCTACGTATGAGCGTGGCTCGAGCACCCATTACGTCGTCGAGTGCTCGTGCCATGTTATGCTGTGAGATCGAACCCTGGACGCCTGTCGTTGGAATAGAGGACTGTTAGGCCACATCTGTGCAGTACAGCGTCCTACCTCACACCGACCGGTAGGCCTGCGCCGTGCCCGTGGCACTTAGGCACACTGTTTATACCGAAGATATACCTCTTTGACGTGAGAGCCGTGCTAACTGTTCATCAGGGGATTCGAGAGATGTCCCGGGTCTGTCCAGAATCAGGGGACAACAGCCCCCCGTGCATCTGGCCGTTATGTGTTTTCCGTCGTACAGGTTGGGCTCCGTCGCCAGGACTGAACTTCAATAAAAAATGTCTCTTGGGCCAGTGAGTAATCTATTTGTTCGTAAGGCCAAGTGTAATTCCGGTCGCCCAGCTCAAACATATTCATCGATTTCCTGTC'/>

    <sequence taxon='104' value='TAGTCCTTCTGTTTGTGGTTTCAAAGGCCGTACAGGTAAGAGGAACGAGTCCCCAACCAAGCAGAGCTCTATCCTCTATGACTCAGTACTCGAATGATCCCCGTTGTGAAGTAGGCAGAATCATGGAAAACCAGTGCTTCGCGAAGACATCGTCGCACATTGGTCCGACCGTCGGCATATCAGCTTAGTATCCTTACTCATTAGTTAAGGGAGGCCGGGTTACATTGCGGCACCTTCTAACTTCATCTCGGAGGTCTTTCGAATGACAGATCCACTTGCACGAGTTCGCTCGAACCTGTATGTTAACCCTAGACTTGACACACAGAAATGCGGGAAATGTCGCAACGCAGTCTGAGTATCACGTGGAATCACGTGGACACTCCGTTATCGATTTTATATACAACTCTAAGACGAGAGCTAGTCTCAGCCGAGGATTGATGGAGTATTTCCGCGGGTGGCTAAGGCATTTGCGAATAAGTTTTCACTCAGGGTTTGCAGGATCGTGCCCGCAGTTATATCCGAGTGCTTCACTCACTTACCCCGCCTCGGATCTCTAGCTAGGGGGACAGGGAGGTTAGCTGGAAAGAGCATCAGTTCTGGTCAACCGAAGAGTGACGAACTGTGCGCCGACCCTGAAAGGGGGACCGCTCACCGTGCAATACGAACCTGCCTACATTAGTGGGAGCCTATGCCCGTTTACTGGCAGTGAGCCGAGCATGACGAGCCAAGCCAAAACGCGGGGGTGTATACGGCCTGAAGAGTATGTCCTGTCCCTGACCTCGCACTCTCAGTGTTGTACTAACCCAGGGTCTCTAGACCAGGGTTAACTGACAGTCTCGTGATAGAGGCGTTATCCGTCCACATACATTTTTACGTTGCGAACATTTCCATCAAAGTTGATATTAAAAGTTACAAAATGTCGTGATTCGGAGAGAGGCGGGGGGAGTCTCCGTCTCGTCACTGTTCCGCTGTTCGTCTCCGCTCTCCAATGACTCAGAGCTACGCACTCTACCCATGCTGCACAGGATATGTTTTTGCAGCAGTATCCTTCAACAACAGTGGACGCTTGACCCGAGAAGGCGCCCATCTTTCTCCCGTAGGTACATGAGAAAGATAAAGTCTAGTAGTATGGGATAGCCATACGTATTTACTGAGGCAGATACGAGTGATGCCTATAGAACCACTAGCAGCTCATAACTTCCATGTCGAAAAGGGGTACAGGTAAAACTGTCCCACATTATGGTGACGTAGTAAGCACATATGAATTACCCTGCGAGTGTTAATCTGAACTAACACCGTTACCATTAAGCCACTACTCGACTAGACAGGCTGTTGAGCCAATGCAGTGGAGAATGCTCGTATCCTTCGGGTCCATATAAGTGTAAGAACCTCATGCTCATCGAGAAGACTCTTGGAGAACCCCCGGTCGCGAGTATGGGCTTAGGCAAAAGGGGCAGTAGGTAGGTGAGATGAATGGTTGAGGAGATGATAATGAAATTATATGGCTCACCTTATCCTTTATGCGCGCTAGACGACGTGGTATCTACGTATGAGCGTGGCTCGAGCACCCATTACGTCGTCGAGTGCTCGTGCCATGTTATGCTGTGAGATCGAACCCTGGACGCCTGTCGTTGGAATAGAGGACTGTTAGGCCACATCTGTGCAGTACAGCGTCCTACCTCACACCGACCGGTAGGCCTGCGCCGTGCCCGTGGCACTTAGGCACACTGTTTATACCGAAGATATACCTCTTTGACGTGAGAGCCGTGCTAACTGTTCATCAGGGGATTCGAGAGATGTCCCGGGTCTGTCCAGAATCAGGGGACAACAGCCCCCCGTTCATCTGGCCGTTATGTGTTTTCCGTCGTACAGGTTGGGCTCCGTCGCCAGGACTGAACTTCAATAAAAAATGTCTATTGGGCCAGTGAGTAATCTATTTGTTCGTAAGGCCAAGTGTAATTCCGGTCGCCCAGCTCAAACATATTCATCGATTTCCTGTC'/>

    <sequence taxon='140' value='TAGCCCTTCTGTTTGTGGTTTCAAAGGCCGTACAGGTAAGAGGAACGAGTCCCCAACCAAGCAGAGCTCTATCCTCTATGACTCAGTACTCGAATGATCCCCGTTGTGAAGTAGGCAGAATCATGGAAAACCAGTGCTTCGCGAAGACATCGTCGCACATTGGTCCGACCGTCGGCATATCAGCTTAGTATCCTTACTCATTAGTTAAGGGAGGCCGGGTTACATTGCGGCACCTTCTAACTTCATCTCGGAGGTCTTTCGAATGACAGATCCACTTGCACGAGTTCGCTCGAACCTGTATGTTAACCCTAGACTTGACACACAGAAATGCGGGAAATATCGCAACGCAGTCTGAGTATCACGTGGAATCACGTGGACACTCCGTTATCGATTTTATATACAACTCTAAGACGAGAGCTAGTCTCAGCCGAGGATTGATGGAGTATTTCCGCGGGTGGCTAAGGCATTTGCGAATAAGTTTTCACTCAGGGTTTGCAGGATCGTGCCCGCAGTTATATCCGAGTGCTCCACTCACCTACCCCGCCTCGGATCTCTAGCTAGGGGGACAGGGAGGTTAGCTGGAAAGAGCATCAGTTCTGGTCAACCGAAGAGTGACGAACTGTGCGCCGACCCTGAAAGGGGGACCGCTCACCGTGCAATACGAACCTGCCTACATTAGTGGGAGCCTATGCCCGTTTACTGGCAGTGAGCCGAGCATGACGAGCCAAGCCAAAACGCGGGGGTGTATACGGCCTGAAGAGTATGTTCTGTCCCTGACCTCGCACTCTCAGTGTTGTACTAACCCAGGGTCTCTAGACCAGGGTTAACTGACAGTCTCGTGATAGAGGCGTTATCCGTCCACATACATTTTTACGTTGCGAACATTTCCATCAAAGTTGATATTAAAAGTTACAAAATGTCGTGATTCGGAGAGAGGCGGGGGGAGTCTCCGTCTCGTCACTGTTCCGCTGTTCGTCTCCGCTCTCCAATGACTCAGAGCTACGCACTCTACCCACGCTGCACAGGATATGTTTTTGCAGCAGTATCCTTCAACAACAGTGGACGCTTGACCCGAGAAGGCGCCCATCTTTCTCCCGTAGGTACATGAGAAAGATAAAGTCTAGTAGTATGGGATAGCCATACGTATTTACTGAGGCAGATACGAGTGATGCCTATAGAACCACTAGCAGCTCATAACTTCCATGTCGAAAAGGGGTACAGGTAAAACTGTCCCACATTATGGTGACGTAGTAAGCACATATGAATTACCCTGCGAGTGTTAATCTGAACTAACACCGTTACCATTAAGCCACTACTCAACTAGACAGGGTGTTGAGCCAATGCAGTGGAGAATGCTCGTATCCTTCGGGTCCATATAAGTGTAAGAACCTCATGCTCATCGAGAAGACTCTTGGAGAACCCCCGGTCGCGAGTATGGGCTTAGGCAAAAGGGGCAGTAGGTAGGTGAGATGAATGGTTGAGGAGATGATAATGAAATTATATGGCTCACCTTATCCTTTATGCGCGCTAGACGACGTGGTATCTACGTATGAGCGTGGCTCGAGCACCCATTACGTCGTCGAGTGCTCGTGCCATGTTATGCTGTGAGATCGAACCCTGGACGCCTGTCGTTGGAATAGAGGACTGTTAGGCCACATCTGTGCAGTACAGCGTCCTACCTCACACCGACCGGTAGGCCTGCGCCGTGTCCGTGGCACTTAGGCACACTGTTTATACCGAAGATATACCTCTTTGACGTGAGAGCCGTGCTAACTGTTCATCAGGGGATTCGAGAGATGTCCCGGGTCTGTCCAGAATCAGGGGACAACAGCCCCCCGTTCATCTGGCCGTTATGTGTTTTCCGTCGTACAGGTTGGGCTCCGTCGCCAGGACTGAACTTCAATAAAAAATGTCTATTGGGCCAGTGAGTAATCTATTTGTTCGTAAGGCCAAGTGTAATTCCGGTCGCCCAGCTCAAACATATTCATCGATTTCCTGTC'/>

    <sequence taxon='91' value='TAGTCCTTCTGTTTGTGGTTTCAAAGGCCGTACAGGTAAGAGGAACGAGTCCCCAACCAAGCAGAGCTCTATCCTCTATGACTCAGTACTCGAATGATCCCCGTTGTGAAGTAGGCAGAATCATGGATAACCAGTGCTTCGCGAGGACATCGTCGCACATTGGTCCGACCGTCGGCATATCAGCTTAGTATCCTTGCTCATTAGTTAAGGGAGGCCGGGTTACATTGCGGCACCTTCTAACTTCATCTTGGAGGTCTTTCGAATGACAGATCCACTTGCACGAGTTCGCTCGAACCTGTATGTTAACCCTCGACTTGACACACAGAAATGCGGGAAATATCGCAACGCAGTCTGAGTATCACGTGGAATCACGTGGACACTTCGTTATCGATTTTAAATACAACTCTAAGACGAGAGCTAGTCTCAGCCGAGGATTGATGGAGTATTTCCGCGGGTGGCTAAGGCATTTGCGAATAAGTTTTCACTCAGGGTTTGCAGGATCGTGCCCGCAGTTATATCCGAGTGCTCCACTCACCTACACCGCCTCGGATCTCTAGCTAGGGGGGCAGGGAGGTTAGCTGGAAAGAGCATCAGTTCTGGTCAACCGAAGAGTGACGAACTGTGCGCCGACCCTGAAGGGGGGACCGCTCACCGTGCAATATGAACCTGCCTACATTAGTGGGAGCCTATGCCCGTTTACTGGCAGTGAGCCGAGCATGACGAGCCAAGCCAAAACGCGGGGGTGTATACGGCCTGAAGAGTATGCCCTGTCCCTGACCTCGCACTCTCAGTGTTGTACTAACCCAGGGTCTCTAGACCAGGTTTAACTGACAGTCTCGTGATAGAGGCGTTATCCGTCCACATACGTTTTTACGTTGCGAACATTTCCATCAAAGTTGATATTAAAAATTACAAGATGTCGTGATTCGGAGAGAGGCGGGGGGAGTCTCCGTCTCGTCACTGTTCCGCTGTTCGTCTCCGCTCTCTAATGACTCAGAGCTACGCACTCTACCCACGCTGCACAGGATATGTTTTTGCAGCAGTATCCTTCAACAACAGTGGACGCTTGACGCGAGAAGGCGCCCATCTTTCTCCCGTAGGTACATGAGAAAGATAAAGTTTAGTAGTATGGGATAGCCATACGTATTTACTGAGGCAGATCCGAGTGATGCCTACAGAACCACTAGCAGCTCATAACTTCCATGTCGAAAAGGGGTACAGGTAAAACTGTCCCACATTATGGTGACGTAGTAAGCACATATGAATTACCCTGCGAGTGTTCATCTGAACTAACACCGTTACCATTAAGCCACTACTCAACTAGACAGGCTGTTGAGCCAATGCAGTGGAGAATGCTCGTATCCTTCGGGTCCATATAAGTGTAAGAACCTCATGCTCATCGAGAAGACTCTTGGAGAACCCCCGGTCGCAAGTATGGGCTTAGGCAAAAGGGGCAGTAGGTAGGTGAGATGAATGGTTGAGGAGATGATAATGAAATTATATGGCTCACCTTATCCTTTATGCGCGCTAGACGACGTGGTATCTACGTATGAGCGTGGCTCGAGCACCCACTACGTCGTCGAGTGCTCGTGCCATGTTATGCTGTGAGATCGAACCGTGGACGCCTGTCGTTGGAATAGAGGACTGTTGGGCCACATCTGTGCAGTACAGCGTCCTATCTCACACCGACCGGTAGGCCTGCGCCGTGCCCGTGGCACTTAGGCACACTGTTTATACCGAAGATATACCTCTTTGACGTGCGAGCCGTGCTAACTGTTCATCAGGGGATTCGAGAGATGTCCCGGGTCTGTCCAGAATCAGGGGACAACAGCCCCCCGTTCATCTGGCCGTTATGTGTTTTCCGTCGTACAGGTTGGGCTCCGTCGCCAGGACTGAACTTCAATAAAAAATGTCTATTGGGCCAGTGAGTAATCTATTTGTTCGCAAGGCCAAGTGTAATTCCGGTCGCCCAGCTCAAACATATTCATCGATTTCCTGTC'/>

    <sequence taxon='151' value='TAGTCCTTCTGTTTGTGGTTTCAAAGGCCGTACAGGTAAGAGGAACGAGTCCCCAACCAAGCAGAGCTCTATCCTCTATAACTCAGTACTCGAATGATCCCCGTTGTGAAGTAGGCAGAATCATGGATAACCGGTGCTTCGCGAGGACATCGTCGCACATTGGTCCGACCGTCGGCATATCAGCTTAGTATCCTTGCTCATTAGTTAAGGGAGGCCGGGTTACATTGCGGCACCTTCTAACTTCATCTTGGAGGTCTTTCGAATGACAGATCCACTTGCACGAGTTCGCTCGAACCTGTATGTTAACCCTCGACTTGACACACAGAAATGCGGGAAATATCGCAACGCAGTCTGAGTATCACGTGGAATCACGTGGACACTTCGTTATCGATTTTAAATACAACTCTAAGACGAGAGCTAGTCTCAGCCGAGGATTGATGGAGTATTTCCGCGGGTGGCTAAGGCATTTGCGAATAAGTTTTCACTCAGGGTTTGCAGGATCGTGCCCGCAGTTATATCCGAGTGCTCCACTCACCTACACCGCCTCGGATCTCTAGCTAGGGGGGCAGGGAGGTTAGCTGGAAAGAGCATCAGTTCTGGTCAACCGAAGAGTGACGAACTGTGCGCCGACCCTGAAGGGGGGACCGCTCACCGTGCAATATGAACCTGCCTACATTAGTGGGAGCCTATGCCCGTTTACTGGCAGTGAGCCGAGCATGACGAGCCAAGCCAAAACGCGGGGGTGTATACGGCCTGAAGAGTATGCCCTGTCCCTGACCTCGCACTCTCAGTGTTGTACTAACCCAGGGTCTCTAGACCAGGTTTAACTGACAGTCTCGTGATAGAGGCGTTATCCGTCCACATACGTTTTTACGTTGCGAACATTTCCATCAAAGTTGATATTAAAAATTACAAGATGTCGTGATTCGGAGAGAGGCGGGGGGAGTCTCCGTCTCGTCACTGTTCCGCTGTTCGTCTCCGCTCTCTAATGACTCAGAGCTACGCACTCTACCCACGCTGCACAGGATATGTTTTTGCAGCAGTATCCTTCAACAACAGTGGACGCTTGACGCGAGAAGGCGCCCATCTTTCTCCCGTAGGTACATGAGAAAGATAAAGTTTAGTAGTATGGGATAGCCATACGTATTTACTGAGGCAGATCCGAGTGATGCCTACAGAACCACTAGCAGCTCATAACTTCCATGTCGAAAAGGGGTACAGGTAAAACTGTCCCACATTATGGTGACGTAGTAAGCACATATGAATTACCCTGCGAGTGTTCATCTGAACTAACACCGTTACCATTAAGCCACTACTCAACTAGACAGGCTGTTGAGCCAATGCAGTGGAGAATGCTCGTATCCTTCGGGTCCATATAAGTGTAAGAACCTCATGCTCATCGAGAAGACTCTTGGAGAACCCCCGGTCGCAAGTATGGGCTTAGGCAAAAGGGGCAGTAGGTAGGTGAGATGAATGGTTGAGGAGATGATAATGAAATTATATGGCTCACCTTATCCTTTATGCGCGCTAGACGACGTGGTATCTACGTATGAGCGTGGCTCGAGCACCCGCTACGTCGTCGAGTGCTCGTGCCATGTTATGCTGTGAGATCGAACCGTGGACGCCTGTCGTTGGAATAGAGGACTGTTGGGCCACATCTGTGCAGTACAGCGTCCTATCTCACACCGACCGGTAGGCCTGCGCCGTGCCCGTGGCACTTAGGCACACTGTTTATACCGAAGATATACCTCTTTGACGTGCGAGCCGTGCTAACTGTTCATCAGGGGATTCGAGAGATGTCCCGGGTCTGTCCAGAATCAGGGGACAACAGCCCCCCGTTCATCTGGCCGTTATGTGTTTTCCGTCGTACAGGTTGGGCTCCGTCGCCAGGACTGAACTTCAATAAAAAATGTCTATTGGGCCAGTGAGTAATCTATTTGTTCGCAAGGCCAAGTGTAATTCCGGTCGCCCAGCTCAAACATATTCATCGATTTCCTGTC'/>

    <sequence taxon='119' value='TAGTCCTTCTGTTTGTGGTTTCAAAGGCCGTACAGGTAAGAGGAACGAGTCCCCAACCAAGCAGAGCTCTATCCTCTATGACTCAGTACTCGAATGATCCCCGTTGTGAAGTAGGCAGAATCATGGAAAACCAGTGCTTCGCGAGGACATCGTCGCACATTGGTCCGACCGTCGGCATATCAGCTTAGTATCCTTGCTCATTAGTTAAGGGAGGCCGGGTTACATTGCGGCACCTTCTAACTTCATCTTGGAGGTCTTTCGAATGACAGATCCACTTGCACGAGTTCGCTCGAACCTGTATGTTAACCCTAGACTTGACACACAGAAATGCGGGAAATATCGCAACGCAGTCTGAGTATCACGTGGAATCACGTGGACACTTCGTTATCGATTTTATATACAACTCTAAGACGAGAGCTAGTCTCAGCCGAGGATTGATGGAGTATTTCCGCGGGTGGCTAAGGCATTTGCGAATAAGTTTTCACTCAGGGTTTGCAGGATCGTGCCCGCAGTTATATCCGAGTGCTCCACTCACCTACACCGCCTCGGATCTCTAGCTAGGGGGGCAGGGAGGTTAGCTGGAAAGAGCATCAGTTCTGGTCAGCCGAAGAGTGACGAACTGTGCGCCGACCCTGAAGGGGGGACCGCTCACCGTGCAATATGAACCTGCCTACATTAGTGGGAGCCTATGCCCGTTTACTGGCAGTGAGCCGAGCATGACGAGCCAAGCCAAAACGCGGGGGTGTATACGGCCTGAAGAGTATGCCCTGTCCCTGACCTCGCACTCTCAGTGTTGTACTAGCCCAGGGTCTCTAGACCAGGTTTAACTGACAGTCTCGTGATAGAGGCGTTATCCGTCCACATACGTTTTTACGTTGCGAACATTTCCATCAAAGTTGATATTAAAAATTACAAGATGTCGTGATTCGGAGAGAGGCGGGGGGAGTCTCCGTCTCGTCACTGTTCCGCTGTTCGTCTCCGCTCTCTAATGACTCAGAGCTACGCACTCTACCCACGCTGCACAGGATATGTTTTTGCAGCAGTATCCTTCAACAACAGTGGACGCTTGACCCGAGAAGGCGCCCATCTTTCTCCCGTAGGTACATGAGAAAGATAAAGTTTAGTAGTATGGGATAGCCATACGTATTTACTGAGGCAGATCCGAGTGATGCCTACAGAACCACTAGCAGCTCATAACTTCCATGTCGAAAAGGGGTACAGGTAAAATTGTCCCACATTATGGTGACGTAGTAAGCACATATGAATTACCCTGCGAGTGTTCATCTGAACTAACACAGTTACCATTAAGCCACTACTCAACTAGACAGGCTGTTGAGCCAATGCAGTGGAGAATGCTCGTATCCTTCGGGTCCATATAAGTGTAAGAACCTCATGCTCATCGAGAAGACTCTTGGAGAACCCCCGGTCGCAAGTATGGGCTTAGGCAAAAGGGGCAGTAGGTAGGTGAGATGAATGGTTGAGGAGATGATAATGAAATTATATGGCTCACCTTATCCTTTATGCGCGCTAGACGACGTGGTATCTACGTATGAGCGTGGCTCGAGCACCCACTACGTCGTCGAGTGCTCGTGCCATGTTATGCTGTGAGATCGAACCGTGGACGCCTGTCGTTGGAATAGAGGACTGTTGGGCCACATCTGTGCAGTACAGCGTCCTATCTCACACCGACCGGTAGGCCTGCGCCGTGCCCGTGGCACTTAGGCACACTGTTTATACCGAAGATATACCTCTTTGACGTGAGAGCCGTGCTAACTGTTCATCAGGGGATTCGAGAGATGTCCCGGGTCTGTCCAGAATCAGGGGACAACAGCCCCCCGTTCATCTGGCCACTATGTGTTTTCCGTCGTACAGGTTGGGCTCCGTCGCCAGGACTGAACTTCAATAATAAATGTCTATTGGGCCAGTGAGTAATCTATTTGTTCGCAAGGCCAAGTGTAATTCCGGTCGCCCAGCTCAAACATATTCATCGATTTCCTGTC'/>

    <sequence taxon='137' value='TAGTCCTTCTGTTTGTGGTTTCAAAGGCCGTACAGGTAAGAGGAACGAGTCCCCAACCAAGCAGAGCTCTATCCTCTATGACTCAGTACTCGAATGATCCCCGTTGTGAAGTAGGCAGAATCATGGAAACCCAGTGCTTCGCGAGGACATCGTCGCACATTGGTCCGACCGTCGGCATATCAGCTTAGTATCCTTGCTCATTAGTTAAGGGAGGCCGGGTTACATTGCGGCACCTTCTAACTTCATCTTGGAGGTCTTTCGGATGACAGATCCACTTGCACGAGTTCGCTCGAACCTGTATGTTAACCCTAGACTTGACACACAGAAATGCGGGAAATATCGCAACGCAGTCTGAGTATCACGTGGAATCACGTGGACACTTCGTTATCGATTTTATATACAACTCTAAGACGAGAGCTAGTCTCAGCCGAGGATTGATGGAGTATTTCCGCGGGTGGCTAAGACATTTGCGAATAAGTTTTCACTCAGGGTTTGCAGGATCGTGCCCGCAGTTATATCCGAGTGCTCCACTCACCTACACCGCCTCGGATCTCTAGCTAGGGGGGCAGGGAGGTTAGCTGGAAAGAGCATCAGTTCTGGTCAACCGAAGAGTGACGAACTGTGCGCCGACCCTGAAGGGGGGACCGCTCACCGTGCAATATGAACCTGCCTACATTAGTGGGAGCCTATGCCCGTTTACTGGCAGTGAGCCGAGCATGACGAGCCAAGCCAAAACGCGGGGGTGTATACGGCCTGAAGAGTATGCCCTGTCCCTGACCTCGCACTCTCAGTGTTGTACCAACCCAGGGTCTTTAGACCAGGGTTAACTGACAGTCTCGTGGTAGAGGCGTTATCCGTCCACATACGTTTTTACGTTGCGAACATTTCCATCAAAGTTGATATTAAAAATTACAAGATGTCGTGATTCGGAGAGAGGCGGGGGGAGTCTCCGTCTCGTCACTGTTCCACTGTTCGTCTCCGCTCTCTAATGACTCAGAGCTACGCACCCTACCCACGCTGCACAGGATATGCTTTTGCAGCAGTATCCTTCAACAACAGTGGACGCTTGATCCGAGAAGGCGCCCATCTTTCTCCCGTAGGTACATGAGAAAGATAAAGTTTAGTAGTATGGGATAGCCATACGTATTTACTGAGGCAGATCCGAGTGATGCCTACAGAACCACTAGCAGCTCATAACTTCCATGTCGAAAAGGGGTACAGGTAAAACTGTCCCACATTATGGTGACGTAGTAAGCACATATGAATTACCCTGCGGGTGTTCATCTGAACTAACACCGTTACCATTAAGCCACTACTCAACTAGACAGGCTGTTGAGCTAATGCAGTGGAGAATGCTCGTATCCTTCGGGTCCATATAAGTGTAATAACCTCATGCTCATCGAGAAGACTCTTGGAGAACCCCCGGTTGCAAGTATGGGCTTAGGCAAAAGGGGCAGTAGGTAGATGAGATGAATGGTTGAGGAGATGATAATGAAATTATATGGCTCACCTTATCCTTTATGCGCGCTAGACGACGTGGTATCTACGTATGAGCGTGGCTCGAGCACCCATTACGTCGTCGAGTGCTCGTGCAATGTTATGCTGTGAGATCGAACCGTGGACGCCTGTCGTTGGAATAGAGGACTGTTGGGCCACATCTGTGCAGTACAGCGTCCTATCTCACACCGACCGGTAGGCCTGCGCCGTGCCCGTGGCACTTAGGCACACTGTTTATACCGAAGATATACCTCTTTGACGTGAGAGCCGTGCTAACTGTTCATCAGGGGATTCGAGAGATGTCCCGGGTCTGTCCAGAATCAGGGGACAACAGCCCCCCGTTCATCTGGCCGTTATGTGTTTTCCGTCGTACAGGTTGGGCTCCGTCGCCAGGACTGAACTTCAATAAAAAATGTCTATTGGGCCAGTGAGTAATCTATTTGTTCGCAAGGCCAAGTGTAATTCCGGTCGCCCAGCTCAAACATATTCATCGATTTCCTGTC'/>

    <sequence taxon='158' value='TAGTCCTTCTGTTTGTGGTTTCAAAGGCCGTACAGGTAAGAGGAACGAGTCCCCAACCAAGCAGAGCTCTATCCTCTATGACTCAGTACTCGAATGATCCCCGTTGTGAAGTAGGCAGAATCATGGAAACCCAGTGCTTCGCGAGGACATCGTCGCACATTGGTCCGACCGTCGGCATATCAGCTTAGTATCCTTGCTCATTAGTTAAGGGAGGCCGGGTTACATTGCGGCACCTTCTAACTTCATCTTGGAGGTCTTTCGGATGACAGATCCACTTGCACGAGTTCGCTCGAACCTGTATGTTAACCCTAGACTTGACACACAGAAATGCGGGAAATATCGCAACGCAGTCTGAGTATCACGTGGAATCACGTGGACACTTCGTTATCGATTTTATATACAACTCTAAGACGAGAGCTAGTCTCAGCCGAGGATTGATGGAGTATTTCCGCGGGTGGCTAAGACATTTGCGAATAAGTTTTCACTCAGGGTTTGCAGGATCGTGCCCGCAGTTATATCCGAGTGCTCCACTCACCTACACCGCCTCGGATCTCTAGCTAGGGGGGCAGGGAGGTTAGCTGGAAAGAGCATCAGTTCTGGTCAACCGAAGAGTGACGAACTGTGCGCCGACCCTGAAGGGGGGACCGCTCACCGTGCAATATGAACCTGCCTACATTAGTGGGAGCCTATGCCCGTTTACTGGCAGTGAGCCGAGCATGACGAGCCAAGCCAAAACGCGGGGGTGTATACGGCCTGAAGAGTATGCCCTGTCCCTGACCTCGCACTCTCAGTGTTGTACCAACCCAGGGTCTTTAGACCAGGGTTAACTGACAGTCTCGTGGTAGAGGCGTTATCCGTCCACATACGTTTTTACGTTGCGAACATTTCCATCAAAGTTGATATTAAAAATTACAAGATGTCGTGATTCGGAGAGAGGCGGGGGGAGTCTCCGTCTCGTCACTGTTCCACTGTTCGTCTCCGCTCTCTAATGACTCAGAGCTACGCACCCTACCCACGCTGCACAGGATATGCTTTTGCAGCAGTATCCTTCAACAACAGTGGACGCTTGATCCGAGAAGGCGCCCATCTTTCTCCCGTAGGTACATGAGAAAGATAAAGTTTAGTAGTATGGGATAGCCATACGTATTTACTGAGGCAGATCCGAGTGATGCCTACAGAACCACTAGCAGCTCATAACTTCCATGTCGAAAAGGGGTACAGGTAAAACTGTCCCACATTATGGTGACGTAGTAAGCACATATGAATTACCCTGCGGGTGTTCATCTGAACTAACACCGTTACCATTAAGCCACTACTCAACTAGACAGGCTGTTGAGCTAATGCAGTGGAGAATGCTCGTATCCTTCGGGTCCATATAAGTGTAATAACCTCATGCTCATCGAGAAGACTCTTGGAGAACCCCCGGTTGCAAGTATGGGCTTAGGCAAAAGGGGCAGTAGGTAGATGAGATGAATGGTTGAGGAGATGATAATGAAATTATATGGCTCACCTTATCCTTTATGCGCGCTAGACGACGTGGTATCTACGTATGAGCGTGGCTCGAGCACCCATTACGTCGTCGAGTGCTCGTGCAATGTTATGCTGTGAGATCGAACCGTGGACGCCTGTCGTTGGAATAGAGGACTGTTGGGCCACATCTGTGCAGTACAGCGTCCTATCTCACACCGACCGGTAGGCCTGCGCCGTGCCCGTGGCACTTAGGCACACTGTTTATACCGAAGATATACCTCTTTGACGTGAGAGCCGTGCTAACTGTTCATCAGGGGATTCGAGAGATGTCCCGGGTCTGTCCAGAATCAGGGGACAACAGCCCCCCGTTCATCTGGCCGTTATGTGTTTTCCGTCGTACAGGTTGGGCTCCGTCGCCAGGACTGAACTTCAATAAAAAATGTCTATTGGGCCAGTGAGTAATCTATTTGTTCGCAAGGCCAAGTGTAATTCCGGTCGCCCAGCTCAAACATATTCATCGATTTCCTGTC'/>

    <sequence taxon='7' value='TAGTCCTTCTGTTTGTGGTTTCAAAGGCCGTACAGGTAAGAGGAACGAGTCCCCAACCAAGCAGAGCTCTATCCTCTACGACTCAGTACTCGAATGACCCCCGTTGTGAAGTAGGCAGAATCATGGAAAACCAGTGCTTCGCGAAGACATCGTCGCACATTGGTCCGACCGTCGGCATATCAGCTTAGTATCCTTGCTCATTAGTTAAGGGAGGCCGGGCTACATTGCGGCACCCTCTAACTTCATCTCGGAGGTCTTTCAAATGACAGACCCACTTGCACGAGTTCGCTCGAACCTGTATGTTAACCCTAGACTTGACACACAGAAATGCGGGAAATATCGCAACGCAGTCTCAGTATCACGTGGAATCACGTGGACACTTCGTTATCGAATTTATATACAACTCTAAGACGAGAGCTAGTCTCAGCCGAGGATTGATGGAGTATTTCCGCGGGTGGCTAAGGCATTTGCGAATAAGTTTTCACTCAGGGTTTGCAGGATCGTGCCCGCAGTTATATCCGAGTGTTCCACTCACCTACACCGCCTCGGATCTCTAGCTAGGGGGCCAGGGAGGTTAGCTGGAAAGAGCATCAGTTCTGGTCAACCGAAGAGTGACGAACTGTGCGCCGACCCTGAAGGGGGGACCGCTCACCGTGCAATTTGAACCTGCCTACATTAGTGGGAGCCTATGCCCGTTTACTGGCAGTGAGCCGAGCATGACGAGCCAAGCCAAAACGCGGGGGTGTATACGGCCTGAAGAGTATGTACTGTCCCTGACCTCGCACTCTCAGTGTTGTACTAACCCAGGGTCTCTAGACCAGGGTTAGCTGACAGTCTCGTAATAGAGGCATTATCTGTCCACATACGTTTTTACGTTGCGAGCATTTCCATCAAAGTTGACATTAAAAGTTACAAGATGTCGTGATTCGGAGAGAGGCGGAGGGAGTCTCCGTCTCGTCACTGTTCCGCTGTTCGTCTCCGCTCTCCAATGACTCAGAGCTACGCATTCTACCCACGCTGCACAGGATATGTTTTTGCAGCAGTATCCTTCAACAACAGTGGACGCTTGACCCGAGAAGGCGCCCATCTTTCTCCCGTAGGTACATGAGAAAGATAAAGTTTAGTAGTATGGGATAGCCATACGTATTCACTGAGGCAGATCCGAGTGATGCCTACAGAACCACTAGCAGCTCATAACTTCCATGTTGAAAAGGGGTACAGGTAAAACTGTCCCACAGTATGGTGGCGTAGTAAGCACAGATGAATTACCCTGCGAGTGTTCGTCTGAACTAACACCGTTGCCATTAAGCCACTACTCAACTAGACAGGCTGTTGAGCCAATGCAGTGGAGAATGCTCGTATCCTTCGGGTCCATATAAGAGTAAAAACCTCATGCTCATCGAGAAGACTCTTGGAGAACCCCCGGTCGCGAGTATGGGCTTAGGCGAAAGGGGAAGCAGGTAGGTGAGATGAATGGTTGAGGAGATGATAATGAAATTATATGGCTCACCTTATCCTTTGTGCGCGCTAGACGACGTGGTATCTACGTATGAGCGTGGCTCGAGCACCCATTACGTCGTCGAGTGCTCGTGCCATGTTATGCTGTGAAATCGAACCGTGGACGCCTGTCGTTGGAATAGAGGACTGTTAGGCCACATCTGTGCAGTACAGCGTCCTATCTCACACCGACCGGTAGGCCTGCGCCGTGCCCGTGGCACTTAGGCACACTGTTTATACCGAAGATATACCTCTTCGACGTGAGAGCCGTGCTTACTTTTCATCAGGGGATTCGAGAGATGTACCGGGTCTGTCCAGAATCAGGGGACAACAGCCCCCTGTCCATCTGGCCTTTACGTGTTTTCCATCGTACAGGTCGGGCTCCGTCGCCAGGACTGAACTTCAATAAAAAATGTCTATTGGGCCAGTGAGTAATCTATTTGTTCGTAAGGCCAAGTGTAATTCCGCTCGCCCAGCTCAAACATATTCATCGATTTCCTGTC'/>

    <sequence taxon='8' value='TAGTCCTTCTGTTTGTGGTTTCAAAGGCCGTACAGGTAAGAGGAACGAGTCCCCAACCAAGCAGAGCTCTATCCTCTACGACTCAGTACTCGAATGACCCCCGTTGTGAAGTAGGCAGAATCATGGAAAACCAGTGCTTCGCGAAGACATCGTCGCACATTGGTCCGACCGTCGGCATATCAGCTTAGTATCCTTGCTCATTAGTTAAGGGAGGCCGGGCTACATTGCGGCACCCTCTAACTTCATCTCGGAGGTCTTTCAAATGACAGACCCACTTGCACGAGTTCGCTCGAACCTGTATGTTAACCCTAGACTTGACACACAGAAATGCGGGAAATATCGCAACGCAGTCTCAGTATCACGTGGAATCACGTGGACACTTCGTTATCGAATTTATATACAACTCTAAGACGAGAGCTAGTCTCAGCCGAGGATTGATGGAGTATTTCCGCGGGTGGCTAAGGCATTTGCGAATAAGTTTTCACTCAGGGTTTGCAGGATCTTGCCCGCAGTTATATCCGAGTGTTCCACTCACCTACACCGCCTCGGATCTCTAGCTAGGGGGCCAGGGAGGTTAGCTGGAAAGAGCATCAGTTCTGGTCAACCGAAGAGTGACGAACTGTGCGCCGACCCTGAAGGGGGGACCGCTCACCGTGCAATTTGAACCTGCCTACATTAGTGGGAGCCTATGCCCGTTCACTGGCAGTGAGCCGAGCATGACGAGCCAAGCCAAAACGCGGGGGTGTATACGGCCTGAAGAGTATGTACTGTCCCTGACCTCGCACTCTCAGTGTTGTACTAACCCAGGGTCTCTAGACCAGGGTTAGCTGACAGTCTCGTAATAGAGGCATTATCTGTCCACATACGTTTTTACGTTGCGAGCATTTCCATCAAGGTTGACATTAAAAGTTACAAGATGTCGTGATTCGGAGAGAGGCGGAGGGAGTCTCCGTCTCGTCACTGTTCCGCTGTTCGTCTCCGCTCTCCAATAACTCAGAGCTACGCATTCTACCCACGCTGCACAGGATATGTTTTTGCAGCAGTATCCTTCAACAACAGTGGACGCTTGACCCGAGAAGGCGCCCATCTTTCTCCCGTAGGTACATGAGAAAGATAAAGTTTAGTAGTATGGGATAGCCATACGTATTCACTGAGGCAGATCCGAGTGATGCCTACAGAACCACTAGCAGCTCATAACTTCCATGTTGAAAAGGGGTACAGGTAAAACTGTCCCACAGTATGGTGGCGTAGTAAGCACAGATGAATTACCCTGCGAGTGTTCGTCTGAACTAACACCGTTGCCATTAAGCCACTACTCAACTAGACAGGCTGTTGAGCCAATGCAGTGGAGAATGCTCGTATCCTTCGGGTCCATATAAGAGTAAAAACCTCATGCTCATCGAGAAGACTCTTGGAGAACCCCCGGTCGCGAGTATGGGCTTAGGCGAAAGGGGAAGCAGGTAGGTGAGATGAATGGTTGAGGAGATGATAATGAAATTATATGGCTCACCTTATCCTTTGTGCGCGCTAGACGACGTGGTATCTACGTATGAGCGTGGCTCGAGCACCCATTACGTCGTCGAGTGCTCGTGCCATGTTATGCTGTGAAATCGAACCGTGGACGCCTGTCGTTGGAATAGAGGACTGTTAGGCCACATCTGTGCAGTACAGCGTCCTATCTCACACCGACCGGTAGGCCTGCGCCGTGCCCGTGGCACTTAGGCACACTGTTTATACCGAAGATATACCTCTTCGACGTGAGAGCCGTGCTTACTTTTCATCAGGGGATTCGAGAGATGTACCGGGTCTGTCCAGAATCAGGGGACAACAGCCCCCTGTCCATCTGGCCTTTACGTGTTTTCCATCGTACAGGTCGGGCTCCGTCGCCAGGACTGAACTTCAATAAAAAATGTCTATTGGGCCAGTGAGTAATCTATTTGTTCGTAAGGCCAAGTGTAATTCCGCTCGCCCAGCTCAAACATATTCATCGATTTCCTGTC'/>

    <sequence taxon='11' value='TAGTCCTTCTGTTTGTGGTTTCAAAGGCCGTACAGGTAAGAGGAACGAGTCCCCAACCAAGCAGAGCTCTATCCTCTACGACTCAGTACTCGAATGACCCCCGTTGTGAGGTAGGCAGAATCATGGAAAACCAGTGCTTCGCGAAGACATCGTCGCACATTGGTCCGACCGTCGGCATATCAGCTTAGTATCCTTGCTCATTAGTTAAGGGAGGCCGGGCTACATTGCGGCACCCTCTAACTTCATCTCGGAGGTCTTTCAAATGACAGACCCACTTGCACGAGTTCGCTCGAACCTGTATGTTAACCCTAGACTTGACACACAGAAATGCGGGAAATATCGCAACGCAGTCTCAGTATCACGTGGAATCACGTGGACACTTCGTTATCGAATTTATATACAACTCTAAGACGAGAGCTAGTCTCAGCCGAGGCTTGATGGAGTATTTCCGCGGGTGGCTAAGGCATTTGCGAATAAGTTTTCACTCAGGGTTTGCAGGATCGTGCCCGCAGTTATATCCGAGTGTTCCACTCACCTACACCGCCTCAGATCTCTAGCTAGGGGGCCAGGGAGGTTAGCTGGAAAGAGCATCAGTTCTGGTCAACCGAAGAGTGACGAACTGTGCGCCGACCCTGAAGGGGGGACCGCTCACCGTGCAATTTGAACCTGCCTACATTAGTGGGAGCCTATGCCCGTTTACTGGCAGTGAGCCGAGCATGACGAGCCAAGCCAAAACGCGGGGGTGTATACGGCCTGAAGAGTATGTACTGTCCCTGACCTCGCACCCTCAGTGTTGTATTAACCCAGGGTCTCTAGACCAGGGTTAGCTGACAGTCTCGTAATAGAGGCATTATCTGTCCACATACGTTTTTACGTTGCGAGCATTTCCATCAAAGTTGACATTAAAAGTTACAAGATGTCGTGATTCGGAGAGAGGCGGAGGGAGTCTCCGTCTCGTCACTGTTCCGCTGTTCGTCTCCGCTCTCCAATGACTCAGAGCTACGCATTCTACCCACGCTGCACAGGATATGTTTTTGCAGCAGTATCCTTCAACAACAGTGGACGCTTGACCCGAGAAGGCGCCCATCTTTCTCCCGTAGGTACATGAGAAAGATAAAGTTTAGTAGTATGGGATAGCCATACGTATTCACTGAGGCAGATCCGAGTGATGCCTACAGAACCACTAGCAGCTCATAACTTCCATGTTGAAAAGGGGTACAGGTAAAACTGTCCCACAGTATGGTGGCGTAGTAAGCACAGATGAATTACCCTGCGAGTGTTCGTCTGAACTAACACCGTTGCCATTAAGCCACTACTCAACTAGACAGGCTGTTGAGCCAATGCAGTGGAGAATGCTCGTATCCTTCGGGTCCATATAAGAGTAAAAACCTCATGCTCATCGAGAAGACTCTTGGAGAACCCCCGGTCGCGAGTATGGGCTTAGGCGAAAGGGGAAGCAGGTAGGTGAGATGAATGGTTGAGGAGATGATAATGAAATTATATGGCTCACCTTATCCTTTGTGCGCGCTAGACGACGTGGTATCTACGTATGAGCGTGGCTCGAGCACCCATTACGTCGTCGAGTGCTCGTGCCATGTTATGCTGTGAAATCGAACCGTGGACGCCTGTCGTTGGAATAGAGGACTGTTAGGCCACATCTGTGCAGTACAGCGTCCTATCTCACACCGACCGGTAGGCCTGCGCCGTGCCCGTGGCACTTAGGCACACTGTTTATACCGAAGATATACCTCTTCGACGTGAGAGCCGTGCTTACTTTTCATCAGGGGATTCGAGAGATGTACCGGGTCTGTCCAGAATCAGGGGACAACAGCCCCCTGTCCATCTGGCCTTTACGTGTTTTCCATCGTACAGGTCGGGCTCCGTCGCCAGGACTGAACTTCAATAAAAAATGTCTATTGGGCCAGTGAGTAATCTATTTGTTCGTAAGGCCAAGTGTAATTCCGCTCGCCCAGCTCAAACATATTCATCGATTTCCTGTC'/>

    <sequence taxon='14' value='TAGTCCTTCTGTTTGTGGTTTCAAAGGCCGTACAGGTAAGAGGAACGAGTCCCCAACCAAGCAGAGCTCTATCCTCTACGACTCAGTACTCGAATGACCCCCGTTGTGAAGTAGGCAGAATCATGGAAAACCAGTGCTTCGCGAAGACATCGTCGCACATTGGTCCGACCGTCGGCATATCAGCTTAGTATCCTTGCTCATTAGTTAAGGGAGGCCGGGCTACATTGCGGCACCCTCTAACTTCATCTCGGAGGTCTTTCAAATGACAGACCCACTTGCACGAGTTCGCTCGAACCTGTATGTTAACCCTAGACTTGACACACAGAAATGCGGGAAATATCGCAACGCAGTCTCAGTATCACGTGGAATCACGTGGACACTTCGTTATCGAATTTATATACAACTCTAAGACGAGAGCTAGTCTCAGCCGAGGATTGATGGAGTATTTCCGCGGGTGGCTAAGGCATTTGCGAATAAGTTTTCACTCAGGGTTTGCAGGATCGTGCCCGCAGTTATATCCGAGTGTTCCACTCACCTACACCGCCTCGGATCTCTAGCTAGGGGGCCAGGGAGGTTAGCTGGAAAGAGCATCAGTTCTGGTCAACCGAAGAGTGACGAACTGTGCGCCGACCCTGAAGGGGGGACCGCTCACCGTGCAATTTGAACCTGCCTACATTAGTGGGAGCCTATGCCCGTTTACTGGCAGTGAGCCGAGCATGACGAGCCAAGCCAAAACGCGGGGGTGTATACGGCCTGAAGAGTATGTACTGTCCCTGACCTCGCACTCTCAGTGTTGTACTAACCCAGGGTCTCTAGACCAGGGTTAGCTGACAGTCTCGTAATAGAGGCATTATCTGTCCACATACGTTTTTACGTTGCGAGCATTTCCATCAAAGTTGACATTAAAAGTTACAAGATGTCGTGATTCGGAGAGAGGCGGAGGGAGTCTCCGTCTCGTCACTGTTCCGCTGTTCGTCTCCGCTCTCCAATGACTCAGAGCTACGCATTCTACCCACGCTGCACAGGATATGTTTTTGCAGCAGTATCCTTCAACAACAGTGGACGCTTGACCCGAGAAGGCGCCCATCTTTCTCCCGTAGGTACATGAGAAAGATAAAGTTTAGTAGTATGGGATAGCCATACGTATTCACTGAGGCAGATCCGAGTGATGCCTACAGAACCACTAGCAGCTCATAACTTCCATGTTGAAAAGGGGTACAGGTAAAACTGTCCCACAGTATGGTGGCGTAGTAAGCACAGATGAATTACCCTGCGAGTGTTCGTCTGAACTAACACCGTTGCCATTAAGCCACTACTCAACTAGACAGGCTGTTGAGCCAATGCAGTGGAGAATGCTCGTATCCTTCGGGTCCATATAAGAGTAAAAACCTCATGCTCATCGAGAAGACTCTTGGAGAACCCCCGGTCGCGAGTATGGGCTTAGGCGAAAGGGGAAGCAGGTAGGTGAGATGAATGGTTGAGGAGATGATAATGAAATTATATGGCTCACCTTATCCTTTGTGCGCGCTAGACGACGTGGTATCTACGTATGAGCGTGGCTCGAGCACCCATTACGTCGTCGAGTGCTCGTGCCATGTTATGCTGTGAAATCGAACCGTGGACGCCTGTCGTTGGAATAGAGGACTGTTAGGCCACATCTGTGCAGTACAGCGTCCTATCTCACACCGACCGGTAGGCCTGCGCCGTGCCCGTGGAACTTAGGCACACTGTTTATACCGAAGATATACCTCTTCGACGTGAGAGCCGTGCTTACTTTTCATCAGGGGATTCGAGAGATGCACCGGGTCTGTCCAGAATCAGGGGACAACAGCCCCCTGTCCATCTGGCCTTTACGTGTTTTCCATCGTACAGGTCGGGCTCCGTCGCCAGGACTGAACTTCAATAAAAAATGTCTATTGGGCCAGTGAGTAATCTATTTGTTCGTAAGGCCAAGTGTAATTCCGCTCGCCCAGCTCAAACATATTCATCGATTTCCTGTC'/>

    <sequence taxon='24' value='TAGTCCTTCTGTTTGTGGTTTCAAAGGCCGTACAGGTAAGAGGAACGAGTCCCCAACCAAGCAGAGCTCTATCCTCTACGACTCAGTACTCGAATGACCCCCGTTGTGAAGTAGGCAGAATCATGGAAAACCAGTGCTTCGCGAAGACATCGTCGCACATTGGTCCGACCGTCGGCATATCAGCTTAGTATCCTTGCTCATTAGTTAAGGGAGGCCGGGCTAAATTGCGGCACCCTCTAACTTCATCTCGGAGGTCTTTCAAATGACAGACCCACTTGCACGAGTTCGCTCGAACCTGTATGTTAACCCTAGACTTGACACACAGAAATGCGGGAAATATCGCAACGCAGTCTCAGTATCACGTGGAATCACGTGGACACTTCGTTATCGAATTTATATACAACTCTAAGACGAGAGCTAGTCTCAGCCGAGGATTGATGGAGTATTTCCGCGGGTGGCTAAGGCATTTGCGAATAAGTTTTCACTCAGGGTTTGCAGGATCGTGCCCGCAGTTATATCCGAGTGTTCCACTCACCTACACCGCCTCGGATCTCTAGCTAGGGGGCCAGGGAGGTTAGCTGGAAAGAGCATCAGTTCTGGTCAACCGAAGAGTGACGAACTGTGCGCCGACCCTGAAGGGGGGACCGCTCACCGTGCAATTTGAACCTGCCTACATTAGTGGGAGCCTATGCCCGTTTACTGGCAGTGAGCCGAGCATGACGAGCCAAGCCAAAACGCGGGGGTGTATACGGCCTGAAGAGTATGTACTGTCCCTGACCTCGCACTCTCAGTGTTGTACTAACCCAGGGTCTCTAGACCAGGGTTAGCTGACAGTCTCGTAATAGAGGCATTATCTGTCCACATACGTTTTTACGTTGCGAGCATTTCCATCAAAGTTGACATTAAAAGTTACAAGATGTCGTGATTCGGAGAGAGGCGGAGGGAGTCTCCGTCTCGTCACTGTTCCGCTGTTCGTCTCCGCTCTCCAATGACTCAGAGCTACGCATTCTACCCACGCTGCACAGGATATGTTTTTGCAGCAGTATCCTTCAACAACAGTGGACGCTTGACCCGAGAAGGCGCCCATCTTTCTCCCGTAGGTACATGAGAAAGATAAAGTTTAGTAGTATGGGATAGCCATACGTATTCACTGAGGCAGATCCGAGTGATGCCTACAGAACCACTAGCAGCTCATAACTTCCATGTTGAAAAGGGGTACAGGTAAAACTGTCCCACAGTATGGTGGCGTAGTAAGCACAGATGAATTACCCTGCGAGTGTTCGTCTGAACTAACACCGTTGCCATTAAGCCACTACTCAACTAGACAGGCTGTTGAGCCAATGCAGTGGAGAATGCTCGTATCCTTCGGGTCCATATAAGAGTAAAAACCTCATGCTCATCGAGAAGACTCTTGGAGAACCCCCGGTCGCGACTATGGGCTTAGGCGAAAGGGGAAGCAGGTAGGTGAGATGAATGGTTGAGGAGATGATAATGAAATTATATGGCTCACCTTATCCTTTGTGCGCGCTAGACGACGTGGTATCTACGTATGAGCGTGGCTCGAGCACCCATTACGTCGTCGAGTGCTCGTGCCATGTTATGCTGTGAAATCGAACCGTGGACGCCTGTCGTTGGAATAGAGGACTGTTAGGCCACATCTGTGCAGTACAGCGTCCTATCTCACACCGACCGGTAGGCCTGCGCCGTGCCCGTGGAACTTAGGCACACTGTTTATACCGAAGATATACCTCTTCGACGTGAGAGCCGTGCTTACTTTTCATCAGGGGATTCGAGAGATGCACCGGGTCTGTCCAGAATCAGGGGACAACAGCCCCCTGTCCATCTGGCCTTTACGTGTTTTCCATCGTACAGGTCGGGCTCCGTCGCCAGGACTGAACTTCAATAAAAAATGTCTATTGGGCCAGTGAGTAATCTATTTGTTCGTAAGGCCAAGTGTAATTCCGCTCGCCCAGCTCAAACATATTCATCGATTTCCTGTC'/>

    <sequence taxon='94' value='TAGTTCTTCTGTTTGTCGTTTCAAAGCCCGTACAGGTAAGAGGAACGAGTCCCCAACCAAGCAGAACTCTATCCTCTCCGACTCAGTACTCGAATGACCCCCGTCGTGAAGTAGGCAGGATCATGGAGAACCAGTGCTTCGCGAAGACATCGTCGCACATTGGTCCGACCGTCGGCATATCAGCTTAGTATCCTAGCTCATTAGTTAAGGGAGGCCGGGCTACATTGCGGCACCCTCTAACTTCATCTCGGAGGTCTTTCAAATGACAGACCCACTTGCACGAGTTCGCTCGAACCTGTATGTTAACCCTAGACTTGACACACAGAAATGCGGGAAATATCGCAACGCAGTCTCGGTATCACGTGGAATCACGTGGACACTTCGTTATCGAATTTATATACAACTCTAAGACGAGAGCTAGCCTCAGCCGAGGATTGCTGGAGTATTTCCGCGGGTGGCTAAGGCATTTGCGAATAAGTTTTCACTCAGGGTTTGCAGGATCGTGCCCGCAGTTATATCCGAGTGTTCCACTCACCTACACCGCCTCGGATCTCTAGCTAGGGGGCCAGGGAGGTTAGCTGGAAAGAGCACCAGTTCTGGTCAACCGAAGAGTGACGAACTGTGCGCCGACCCTCAAGGGGGGACCGCTCACCGTGCAATTTGAACCTGCCTACATTAGTGGGAGCCTATGCCCGTTTACTGACAGTGAGCCGAGCATGACGAGCCAAGCCAAAACGTGGGGGTGTATATGGCCTGAAGAGTATGTACTGTCCCCGACCTCGCACTCTCAGTGTTGTACTAACCCAGGGTCTCTAGACCAGGGTTATCTGACAGTCCCGTAATAGAGGCATTATCTGTCCACACACGTTTTTACGTTGCGAGCATTTCCATCAAAGTTGACATTAAAAGTTACAAGATGTCGTGATTCGGAGAGAGGCGGAGGGAGTCTCCGTCTCGTCACTGTTCCGCTGTTCGTCTCCGCTCTCCAATGACTCAGAGCTACGCATTCTACCCACGTTGCACAGGATATGTTTTTGCAGCAGTATCCTTCAACAACAGTGGACGCTTGACCCGAGAAGGCGCCCATCTTTCTCCCGTAGGTACATGAGAAAGATAAAGTTTAGTAGTATGGGATAGCCATACGTATTCACTGAGGCAGATCCGAGTGATGCCTACAGAACCACTAGCAGCTCATAACTTCCATGTTGAAAAGGGGTACAGGTAAAACTGTCCCACAGTATGGTGGCGTAGTAAGCACAGATGAATTACCCTGCGAGTGTCCGTTTGAACTAACACCGTTGCCATTAAGCCACCACTCAACTAGACAGGCTGTTGAGCAAATGCAGTGGAGAATGCTCGTATCCTTCGGGTCCATATAAGAGTAAAAATCTCATGCTCATCGAGAAGACTCTTGGAGAACCCCCGGTCGCGACTATGGGCTTAGGCGGAAGGGGAAGCAGGTAGGTGAGATGAATGGTTGAGGAGATGATAATGAAATTATATGGCTCCCCTTATCCTTTGTGCGCGCTAGACGACGTGGTATCTACGTATGAGCGTGGCTCGAGCACCCATTACGTCGTCGAGTGCTCGTACCATGTTATGCTGTGAAATCGAACCGTGGACGCCTGTCATTGGAATAGAGGACTGTTAGGCCACATCTGTGCCGTGCAGCGTCCTATCTCACACCGACCGGTAGGCCTTCGCCGTGCCCGTGGAACTTAGGCACACTGTTTATACCGAAGATATACCTCCTCGACGTGAGAGCCGTGCTTACTTTTCATCAGGGGATTCGAGAGATGCACCGGGTCTGTCCAGAATCAGGGGACAACAGCCCCCTGTCCATCTGGCCTTAACGTGTTTTCCATCGTACAGATCGGGCTCCGTCGCCAGAACTGAACTTCAATAAAAAATGTCTATTGGGCCAGTGAGTAATCTATTTGTTCGTAAGGCCAAGTGTAATTCCGCTCGCCCAGCTCAAACATATTCATCGATTTCCTGTC'/>

    <sequence taxon='97' value='TAGTTCTTCTGTTTGTCGTTTCAAAGCCCGTACAGGTAAGAGGAACGAGTCCCCAACCAAGCAGAGCTCTATCCTCTCCGACTCAGTACTCGAATGACCCCCGTCGTGAAGTAGGCAGGATCATGGAAAACCAGTGCTTCGCGAAGACATCGTCGCACATTGGTCCGACCGTCGGCATATCAGCTTAGTATCCTAGCTCATTAGTTAAGGGAGGCCGGGCTACATTGCGGCACCCTCTAACTTCATCTCGGAGGTCTTTCAAATGACAGACCCACTTGCACGAGTTCGCTCGAACCTGTATGTTAACCCTAGACTTGACACACAGAAATGCGGGAAATATCGCAACGCAGTCTCGGTATCACGTGGAATCACGTGGACACTTCGTTATCGAATTTATATACAACTCTAAGACGAGAGCTAGCCTCAGCCGAGGATTGCTGGAGTATTTCCGCGGGTGGCTAAGGCATTTGCGAATAAGTTTTCACTCAGGGTTTGCAGGATCGTGCCCGCAGTTATATCCGAGTGTTCCACTCACCTACACCGCCTCGGATCTCTAGCTAGGGGGCCAGGGAGGTTAGCTGGAAAGAGCACCAGTTCTGGTCAACCGAAGAGTGACGAACTGTGCGCCGACCCTGAAGGGGGGACCGCTCACCGTGCAATTTGAACCTGCCTACATTAGTGGGAGCCTATGCCCGTTTACTGACAGTGAGCCGAGCATGACGAGCCAAGCCAAAACGTGGGGGTGTATACGGCCTGAAGAGTATGTACTGTCCCTGACCTCGCACTCTCAGTGTTGTACTAACCCAGGGTCTCTAGACCAGGGTTATCTGACAGTCCCGTAATAGAGGCATTATCTGTCCACATACGTTTTTACGTTGCGAGCATTTCCATCAAAGTTGACATTAAAAGTTACAAGATGTCGTGATTCGGAGAGAGGCGGAGGGAGTCTCCGTCTCGTCACTGTTCCGCTGTTCGTCTCCGCTCTCCAATGACTCAGAGCTACGCATTCTACCCACGTTGCACAGGATATGTTTTTGCAGCAGTATCCTTCAACAACAGTGGACGCTTGACCCGAGAAGGCGCCCATCTTTCTCCCGTAGGTACATGAGAAAGATAAAGTTTAGTAGTATGGGATAGCCATACGTATTCACTGAGGCAGATCCGAGTGATGCCTACAGAACCACTAGCAGCTCATAACTTCCATGTTGAAAAGGGGTACAGGTAAAACTGTCCCACAGTATGGTGGCGTAGTAAGCACAGATGAATTACCCTGCGAGTGTCCGTCTGAACTAACACCGTTGCCATTAAGCCACCACTCAACTAGACAGGCTGTTGAGCAAATGCAGTGGAGAATGCTCGTATCCTTCGGGTCCATATAAGAGTAAAAATCTCATGCTCATCGAGAAGACTCTTGGAGAACCCCCGGTCGCGACTATGGGCTTAGGCGGAAGGGGAAGCAGGTAGGTGAGATGAATGGTTGAGGAGATGATAATGAAATTATATGGCTCCCCTTATCCTTTGTGCGCGCTAGACGACGTGGTATCTACGTATGAGCGTGGCTCGAGCACCCATTACGTCGTCGAGTGCTCGTACCATGTTATGCTGTGAAATCGAACCGTGGACGCCTGTCATTGGAATAGAGGACTGTTAGGCCACATCTGTGCCGTGCAGCGTCCTATCTCACACCGACCGGTAGGCCTTCGCCGTGCCCGTGGAACTTAGGCACACTGTTTATACCGAAGATATACCTCCTCGACGTGAGAGCCGTGCTTACTTTTCATCAGGGGATTCGAGAGATGCACCGGGTCTGTCCAGAATCAGGGGACAACAGCCCCCTGTCCATCTGGCCTTAACGTGTTTTCCATCGTACAGATCGGGCTCCGTCGCCAGGACTGAACTTCAATAAAAAATGTCTATTGGGCCAGTGAGTAATCTATTTGTTCGTAAGGCCAAGTGTAATTCCGCTCGCCCAGCTCAAACATATTCATCGATTTCCTGTC'/>

    <sequence taxon='98' value='TAGTTCTTCTGTTTGTCGTTTCAAAGCCCGTACAGGTAAGAGGAACGAGTCCCCAACCAAGCAGAGCTCTATCCTCTCCGACTCAGTACTCGAATGACCCCCGTCGTGAAGTAGGCAGGATCATGGAAAACCAGTGCTTCGCGAAGACATCGTCGCACATTGGTCCGACCGTCGGCATATCAGCTTAGTATCCTAGCTCATTAGTTAAGGGAGGCCGGGCTACATTGCGGCACCCTCTAACTTCATCTCGGAGGTCTTTCAAATGACAGACCCACTTGCACGAGTTCGCTCGAACCTGTATGTTAACCCTAGACTTGCCACACAGAAATGCGGGAAATATCGCAACGCAGTCTCGGTATCACGTGGAATCACGTGGACACTTCGTTATCGAATTTATATACAACTCTAAGACGAGAGCTAGCCTCAGCCGAGGATTGCTGGAGTATTTCCGCGGGTGGCTAAGGCATTTGCGAATAAGTTTTCACTCAGGGTTTGCAGGATCGTGCCCGCAGTTATATCCGAGTGTTCCACTCACCTACACCGCCTCGGATCTCTAGCTAGGGGGCCAGGGAGGTTAGCTGGAAAGAGCACCAGTTCTGGTCAACCGAAGAGTGACGAACTGTGCGCCGACCCTGAAGGGGGGACCGCTCACCGTGCAATTTGAACCTGCCTACATTAGTGGGAGCCTATGCCCGTTTACTGACAGTGAGCCGAGCATGACGAGCCAAGCCAAAACGTGGGGGTGTATACGGCCTGAAGAGTATGTACTGTCCCTGACCTCGCACTCTCAGTGTTGTACTAACCCAGGGTCTCTAGACCAGGGTTATCTGACAGTCCCGTAATAGAGGCATTATCTGTCCACATACGTTTTTACGTTGCGAGCATTTCCATCAAAGTTGACATTAAAAGTTACAAGATGTCGTGATTCGGAGAGAGGCGGAGGGAGTCTCCGTCTCGTCACTGTTCCGCTGTTCGTCTCCGCTCTCCAATGACTCAGAGCTACGCATTCTACCCACGTTGCACAGGATATGTTTTTGCAGCAGTATCCTTCAACAACAGTGGACGCTTGACCCGAGAAGGCGCCCATCTTTCTCCCGTAGGTACATGAGAAAGATAAAGTTTAGTAGTATGGGATAGCCATACGTATTCACTGAGGCAGATCCGAGTGATGCCTACAGAACCACTAGCAGCTCATAACTTCCATGTTGAAAAGGGGTACAGGTAAAACTGTCCCACAGTATGGTGGCGTAGTAAGCACAGATGAATTACCCTGCGAGTGTCCGTCTGAACTAACACCGTTGCCATTAAGCCACCACTCAACTAGACAGGCTGTTGAGCAAATGCAGTGGAGAATGCTCGTATCCTTCGGGTCCATATAAGAGTAAAAATCTCATGCTCATCGAGAAGACTCTTGGAGAACCCCCGGTCGCGACTATGGGCTTAGGCGGAAGGGGAAGCAGGTAGGTGAGATGAATGGTTGAGGAGATGATAATGAAATTATATGGCTCCCCTTATCCTTTGTGCGCGCTAGACGACGTGGTATCTACGTATGAGCGTGGCTCGAGCACCCATTACGTCGTCGAGTGCTCGTACCATGTTATGCTGTGAAATCGAACCGTGGACGCCTGTCATTGGAATAGAGGACTGTTAGGCCACATCTGTGCCGTGCAGCGTCCTATCTCACACCGACCGGTAGGCCTTCGCCGTGCCCGTGGAACTTAGGCACACTGTTTATACCGAAGATATACCTCCTCGACGTGAGAGCCGTGCTTACTTTTCATCAGGGGATTCGAGAGATGCACCGGGTCTGTCCAGAATCAGGGGACAACAGCCCCCTGTCCATCTGGCCTTAACGTGTTTTCCATCGTACAGATCGGGCTCCGTCGCCAGGACTGAACTTCAATAAAAAATGTCTATTGGGCCAGTGAGTAATCTATTTGTTCGTAAGGCCAAGTGTAATTCCGCTCGCCCAGCTCAAACATATTCATCGATTTCCTGTC'/>

    <sequence taxon='44' value='TAGTCCTTCTGTTTGTGGTTTCAAAGGCCGTACAGGTAAGAGGAACGAGTCCCCAACCAAGCAGAGCTCTATCCTCTACGACTCAGTACTCGAATGACCCCCGTTGTGAAGTAGGCAGAATCATGGAAAACCAGTGCTTCGCGAAGACATCGTCGCACATTGGTCCGACCGTCGGCATATCAGCTTAGTATCCTTGCTCATTAGTTAAGGGAGGTCGGGCCACATTGCGGCACCCTCTAACTTCATCTCGGAGGTCTTTCAAATGACAGACCCACTTGCACGAGTTCGCTCGAACCTGTATGTTAACCCTAGACTTGACACACAGAAATGCGGGAAATATCGCAACGCAGTCTCAGTATCACGTGGAATCACGTGGACACTTCGTTATCGAATTTATATACAACTCTAAGACGAGAGCTAGTCTCAGCCGAGGGTTGATGGAGTATTTCCGCGGGTGGCTAAGGCATTTGCGAATGAGTTTTCACTCAGGGTTTGCAGGATCGTGCCCGCAGTTATATCCGAGTGTTCCACTCACCTACACCGCCTCGGATCTCTAGCTAGGGGGCCAGGGAGGTTAGCTGGAAAGAGCATCAGTTCTGGTCAACCGAAGAGTGACGAACTGTGCGCCGACCCTGAAGGGGGGACCGCTCACCGTGCAATTTGAACCTGCCTACATTAGTGGGAGCCTATGCCCGTTTACTGGCAGTGAGCCGAGCATGACGAGCCAAGCCAAAACGCGGGGGTGTATACGGCCTGAAGAGTATGTACTGTCCCTGACCTCGCACTCTCAGTGTTGTACTAACCCAGGGTCTCTAGACCAGGGTTAGCTGACAGTCTCGTAATAGAGGCATTATCTGTCCACATACGTTTTTACGTTGCGAGCATTTCCATCAAAGTTGACATTAAAAGTTACAAGATGTCGTGATTCGGAGAGAGGCGGAGGGAGTCTCCGTCTCGCCACTGTTCCGCTGTTCGTTTCCGCTCTCCAATGACTCAGAGCTACGCATTCTACCCACGCTGCACAGGATATGTTTTTGCAGCAGTATCCTTCAACAACGGTGGACGCTTGACCCGAGAAGGCGCCCATCTTTCTCCCGTAGGTACATGAGAAAGATAAAGTTTAGTCGTATGGGATAGCCATACGTATTCACTGAGGCAGATCCGAGTGATGCCTACAGAACCACTAGCAGCTCATAACTTCCACGTTGAAAAGGGGTACAGGTAAAACTGTCCCACAGTATGGTGGCGTAGTAAGCACAGATGAATTACCCTGCGAGTGTTCGTCTGAACTAACACCGTTGCCATTAAGCCACTGCTCAACTAGACAGGCTGTTGAGCCAATGCAGTGGAGAATGCTCGTATCATTCGGGTCCATATAAGAGTAAAAACCTCATGCTCATCGAGAAGACTCTTGGAGAACCCCCGGTCGCGACTATGGGCTTAGGCGAAAGGGGAAGCAGGTAGGTGAGATGAATGGTTGAGGAGATGATAATGAAATTATATGGCTCACCTTATCCTTTGTGCGCGCTAGACGACGTGGTATCTACGTATGAGCGTGGCTCGAGCACCCATTACGTCGTCGAGTGCTCGTGCCATGTTATGCTGTGAAATCGAACCGTGGACGCCTGTCGTTGGAATAGAGGACTGTTAGGCCACATCTGTGCAGTACAGCGTCCTATCTCATACCGACCGGTAGGCCTGCGCCGTGCCCGTGGAACTTAGGCACACTGTTTATACCGAAGATATACCTCTTCGACGTGAGAGCCGTGCTTACTTTTCATCAGGGGATTCGAGAGATGCACCGAGTCTGTCCAGAATCAGGGGACAACAGCCCCCTGTCCATCTGGCCTTTACGTGTTTTCCATCGTACAGGTCGGGCTCCGTCGCCAGGACTGAACTTCAATAAAAAATGTCTATTGGGCCAGTGAGTAATCTATTTGTTCGTAAGGCCAAGTGTAATTCCGCTCGCCCAGCTCAAACATATTCATCGATTTCCTGTC'/>

    <sequence taxon='45' value='TAGTCCTTCTGTTTGTGGTTTCAAAGGCCGTACAGGTAAGAGGAACGAGTCCCCAACCAAGCAGAGCTCTATCCTCTACGACTCAGTACCCGAATGACCCCCGTTGTGAAGTAGGCAGAATCATGGAAAACCAGTGCTTCGCGAAGACATCGTCGCACATTGGTCCGACCGTCGGCATATCAGCTTAGTATCCTTGCTCATTAGTTAAGGGAGGTCGGGCCACATTGCGGCACCCTCTAACTTCATCTCGGAGGTCTTTCAAATGACAGACCCACTTGCACGAGTTCGTTCGAACCTGTATGTTAACCCTAGACTTGACACACAGAAATGCGGGAAATATCGCAACGCAGTCTCAGTATCACGTGGAATCACGTGGACACTTCGTTATCGAGTTTATATACAACTCTAAGACGAGAGCTAGTCTCAGCCGAGGGTCGATGGAGTATTTCCGCGGGTGGCTAAGGCATTTGTGAATGAGTTTTCACTCAGGGTTTGCAGGATCGTGCCCGCAGTTATATCCGAGTGTTCCACTCACCTACACCGCCTCGGATCTCTAGCTAGGGGGCCAGGGAGGTTAGCTGGAAAGAGCATCAGTTCTGGTCAACCGAAGAGTGACGAACTGTGCGCCGACCCTGAAGGGGGGACCGCTCACCGTGCAATTTGAACCTGCCTACATTAGTGGGAGCCTATGCCCGTTTACTGGCAGTGAGCCGAGCATGACGAGCCAAGCCAAAACGCGGGGGTGTATACGGCCTGAAGAGTATGTACTGTCCCTGACCTCGCACTCTCAGTGTTGTACTAACCCAGGGTCTCTAGACCAGGGTTAGCTGACAGTCTCGTAATAGAGGCATTATCTGTCCACATACGTTTTTACGTTGCGAGCATTTCCATCAAAGTTGACATTAAAAGTTACAGGATGTCGTGATTCGGAGAGAGGCGGAGGGAGTCTCCGTCTCGTCACTGTTCCGCTGTTCGTCTCCGCTCTCCAATGACTCAGAGCTACGCATTCTACCCACGCTGCACAGGATATGTTTTTGCAGCAGTATCCTTCAACAACAGTGGACGCTTGACCCGAGAAGGCGCCCATCTTTCTCCCGTAGGTACATGAGAAAGATAAAGTTTAGTCGTATGGGATAGCCACACGTATTCACTGAGGCAGATCCGAGTGATGCCTACAGAACCACTAGCAGCTCATAACTTCCATGTTGAAAAGGGGTACAGGTAAAACTGTCCCACAGTATGGTGGCGTAGTAAGCACAGATGAATTACCCTGCGAGTGTTCGTCTGAACTAACACCGTTGCCATTAAGCCACTACTCAACTAGACAGGCTGTTGAGCCAATGCAGTGGAGAATGCTCGTATCCTTCGGGTCCATATAAGAGTAAAAACCTCATGCTCATCGAGAAGACTCTTGGAGAACCCCCGGTCGCGACTATGGGCTTAGGCGAAAGGGGAAGCAGGTAGGTGAGATGAATGGTTGAGGAGATGATAATGAAATTATATGGCTCACCTTATCCTTTGTGCGCGCTAGACGACGTGGTATCTACGTATGAGCGTGGCTCGAGCACCCATTACGTCGTCGAGTGCTCGTGCCATGTTATGCTGTGAAATCGAACCGTGGACGCCTGTCGTTGGAATAGAGGAATGTTAGGCCACATCTGTGCAGTACAGCGTCCTATCTCACACCGACCGGTAGGCCTGCGCCGTGCCCGTGGAACTTAGGCACACTGTTTATACCGAAGATATACCTCTTCGACGTGAGAGCCGTGCTTACTTTTCATCAGGGGATTCGAGAGATGCACCGAGTCTGTCCAGAATCAGGGGACAACAGCCCCCTGTCCATCTGGCCTTTACGTGTTTTCCATCGTACAGGTCGGGCTCCGTCGCCAGGACTGAACTTCAATAAAAAATGTCTATTGGGCCAGTGAGTAATCTATTTGTTCGTAAGGCCAAGTGTAATTCCGCTCGCCCAGCTCAAACATATTCATCGATTTCCTGTC'/>

    <sequence taxon='63' value='TAGTCCTTCTGTTTGTGGTTTCAAAGGCCGTACAGGTAAGAGGAACGAGTCCCCAACCAAGCAGAGCTCTATCCTCTACGACTCAGTACCCGAATGACCCCCGTTGTGAAGTAGGCAGAATCATGGAAAACCAGTGCTTCGCGAAGACATCGTCGCACATTGGTCCGACCGTCGGCATATCAGCTTAGTATCCTTGCTCATTAGTTAAGGGAGGTCGGGCCACATTGCGGCACCCTCTAACTTCATCTCGGAGGTCTTTCAAATGACAGACCCACTTGCACGAGTTCGTTCGAACCTGTATGTTAACCCTAGACTTGACACACAGAAATGCGGGAAATATCGCAACGCAGTCTCAGTATCACGTGGAATCACGTGGACACTTCGTTATCGAGTTTATATACAACTCTAAGACGAGAGCTAGTCTCAGCCGAGGGTCGATGGAGTATTTCCGCGGGTGGCTAAGGCATTTGTGAATGAGTTTTCACTCAGGGTTTGCAGGATCGTGCCCGCAGTTATATCCGAGTGTTCCACTCACTTACACCGCCTCGGATCTCTAGCTAGGGGGCCAGGGAGGTTAGCTGGAAAGAGCATCAGTTCTGGTCAACCGAAGAGTGACGAACTGTGCGCCGACCCTGAAGGGGGGACCGCTCACCGTGCAATTTGAACCTGCCTACATTAGTGGGAGCCTATGCCCGTTTACTGGCAGTGAGCCGAGCATGACGAGCCAAGCCAAAACGCGGGGGCGTATACGGCCTGAAGAGTATGTACTGTCCCTGACCTCGCACTCTCAGTGTTGTACTAACCCAGGGTCTCTAGACCAGGGTTAGCTGACAGTCTCGTAATAGAGGCATTATCTGTCCACATACGTTTTTACGTTGCGAGCATTTCCATCAAAGTTGACATTAAAAGTTACAGGATGTCGTGATTCGGAGAGAGGCGGAGGGAGTCTCCGTCTCGTCACTGTTCCGCTGTTCGTCTCCGCTCTCCAATGACTCAGAGCTACGCATTCTACCCACGCTGCACAGGATATGTTTTTGCAGCAGTATCCTTCAACAACAGTGGACGCTTGACCCGAGAAGGCGCCCATCTTTCTCCCGTAGGTACATGAGAAAGATAAAGTTTAGTCGTATGGGATAGCCACACGTATTCACTGAGGCAGATCCGAGTGATGCCTACAGAACCACTAGCAGCTCATAACTTCCATGTTGAAAAGGGGTACAGGTAAAACTGTCCCACAGTATGGTGGCGTAGTAAGCACAGATGAATTACCCTGCGAGTGTTCGTCTGAACTAACACCGTTGCCATTAAGCCACTACTCAACTAGACAGGCTGTTGAGCCAATGCAGTGGAGAATGCTCGTATCCTTCGGGTCCATATAAGAGTAAAAACCTCATGCTCATCGAGAAGACTCTTGGAGAACCCCCGGTCGCGACTATGGGCTTAGGCGAAAGGGGAAGCAGGTAGGTGAGATGAATGGTTGAGGAGATGATAATGAAATTATATGGCTCACCTTATCCTTTGTGCGCGCTAGACGACGTGGTATCTACGTATGAGCGTGGCTCGAGCACCCATTACATCGTCGAGTGCTCGTGCCATGTTATGCTGTGAAATCGAACCGTGGACGCCTGTCGTTGGAATAGAGGAATGTTAGGCCACATCTGTGCAGTACAGCGTCCTATCTCACACCGACCGGTAGGCCTGCGCCGTGCCCGTGGAACTTAGGCACACTGTTTATACCGAAGATATACCTCTTCGACGTGAGAGCCGTGCTTACTTTTCATCAGGGGATTCGAGAGATGCACCGAGTCTGTCCAGAATCAGGGCACAACAGCCCCCTGTCCATCTGGCCTTTACGTGTTTTCCATCGTACAGGTCGGGCTCCGTCGCCAGGACTGAACTTCAATAAAAAATGTCTATTGGGCCAGTGAGTAATCTATTTGTTCGTAAGGCCAAGTGTAATTCCGCTCGCCCAGCTCAAACATATTCATCGATTTCCTGTC'/>

    <sequence taxon='15' value='TAGTCCTTCTGTTTGTGGTTTCAAAGGCCGTACAGGTAAGAGGAACGAGTCCCCAACCAAGCAGAGCTCTATCCTCTACGACTCAGTACTCGAATGACCCCCGTTGTGAAGTAGGCAGAATCATGGAAAACCAGTGCTTCGCGAAGACATCGTCGCACATTGGTCCGACCGTCGGCATATCAGCTTAGTATCCTTGCTCATTAGTTAAGGGAGGCCGGGCTACATTGCGGCACCCTCTAACTTCATCTCGGAGGTCTTTCAAATGACAGACCCACTTGCACGAGTTCGCTCGAACCTGTATGTTAACCCTAGACTTGACACACAGAAATGCGGGAAATATCGCAACGCAGTCTCAGTATCACGTGGAATCACGTGGACACTTCGTTATCGAATTTATATACAACTCTAAGACGAGAGCTAGTCTCAGCCGAGGATTGATGGAGTATTTCCGCGGGTGGCTAAGGCATTTGCGAATAAGTTTTCACTCAGGGTTTGCAGGATCGTGCCCGCAGTTATATCCGAGTGTTCCACTCACCTACACCGCCTCGGATCTCTAGCTAGGGGGCCAGGGAGGTTAGCTGGAAAGAGCATCAGTTCTGGTCAACCGAAGAGTGACGAACTGTGCGCCGACCCTGAAGGGGGGACCGCTCACCGTGCAATTTGAACCTGCCTACATTAGTGGGAGCCTATGCCCGTTTACTGGCAGTGAGCCGAGCATGACGAGCCAAGCCAAAACGCGGGGGTGTATACGGCCTGAAGAGTATGTACTGTCCCTGACCTCGCACTCTCAGTGTTGTACTAACCCAGGGTCTCTAGACCAGGGTTAGCTGACAGTCTCGTAATAGAGGCATTATCTGTCCACATACGTTTTTACGTTGCGAGCATTTCCATCAAAGTTGACATTAAAAGTTACAAGATGTCGTGATTCGGAGAGAGGCGGAGGGAGTCTCCGTCTCGTCACTGTTCCGCTGTTCGTCTCCGCTCTCCAATGACTCAGAGCTACGCATTCTACCCACGCTGCACAGGATATGTTTTTGCAGCAGTATCCTTCAACAACAGTGGACGCTTGACCCGAGAAGGCGCCCATCTTTCTCCCGTAGGTACATGAGAAAGATAAAGTTTAGTAGTATGGGATAGCCATACGTATTCACTGAGGCAGATCCGAGTGATGCCTACAGAACCACTAGCAGCTCATAACTTCCATGTTGAAAAGGGGTACAGGTAAAACTGTCCCACAGTATGGTGGCGTAGTAAGCACAGATGAATTACCCTGCGAGTGTTCGTCTGAACTAACACCGTTGCCATTAAGCCACTACTCAACTAGACAGGCTGTTGAGCCAATGCAGTGGAGAATGCTCGTATCCTTCGGGTCCATATAAGAGTAAAAACCTCATGCTCATCGAGAAGACTCTTGGAGAACCCCCGGTCGCGAGTATGGGCTTAGGCGAAAGGGGAAGCAGGTAGGTGAGATGAATGGTTGAGGAGATGATAATGAAATTATATGGCTCACCTTATCCTTTGTGCGCGCTAGACGACGTGGTATCTACGTATGAGCGTGGCTCGAGCACCCATTACGTCGTCGAGTGCTCGTGCCATGTTATGCTGTGAAATCGAACCGTGGACGCCTGTCGTTGGAATAGAGGACTGTTAGGCCACATCTGTGCAGTACAGCGTCCTATCTCACACCGACCGGTAGGCCTGCGCCGTGCCCGTGGAACTTAGGCACACTGTTTATACCGAAGATATACCTCTTCGACGTGAGAGCCGTGCTTACTTTTCATCAGGGGATTCGAGAGATGTACCGGGTCTGTCCAGAATCAGGGGACAACAGCCCCCTGTCCATCTGGCCTTTACGTGTTTTCCATCGTACAGGTCGGGCTCCGTCGCCAGGACTGAACTTCAATAAAAAATGTCTATTGGGCCAGTGAGTAATCTATTTGTTCGTAAGGCCAAGTGTAATTCCGCTCGCCCAGCTCAAACATATTCATCGATTTCCTGTC'/>

</data>

    <trait id="tipDates" spec='beast.evolution.tree.TraitSet' traitname='date-backward' units='year' value='
29=1.4923924660282866,
51=1.0479776440199318,
73=0.4682747280423287,
56=0.5273976778138434,
50=1.10557981653369,
46=1.2096255827990354,
60=1.0394344066627887,
171=0.11158361386750881,
105=0.3133735588815747,
174=0.0957961869991224,
149=0.0800563583573104,
155=0.07417694720332779,
101=0.4565452158211438,
164=0.055222308473344306,
100=0.22735363905241446,
43=1.176956111648454,
42=1.0360319396816056,
40=0.9469506912466081,
36=1.2767273836356368,
69=0.9265885124511719,
65=0.9293272072897305,
47=1.018896272430306,
33=1.3625437734544716,
22=1.423109624124344,
21=1.5978075461360708,
9=1.9308496064058729,
27=1.513500048004665,
28=1.0911506350693019,
19=1.5407050657882164,
18=1.6154355938726992,
34=1.3199654991253345,
17=1.6999973197457388,
6=1.9004901656824702,
12=1.7725527608896001,
110=0.22834269839457688,
127=0.32984354862207343,
134=0.192828888113882,
148=0.17399300554471253,
160=0.14807943708383187,
117=0.23500626190786056,
116=0.2696423312664673,
143=0.22920248124190357,
93=0.44617282406730707,
165=0.11442953082535823,
89=0.5491932917312075,
77=0.5643448517111191,
82=0.5928833054250662,
83=0.13412515136612058,
121=0.3855055063375987,
142=0.09956089470415375,
88=0.4725912604719187,
87=0.5711313089976238,
70=0.7814494413184052,
129=0.07067715496164562,
128=0.17471953575725951,
141=0.10359832690113757,
163=0.031763169989811324,
130=0.31055837481039417,
125=0.36151172741022286,
126=0.2638098333224006,
96=0.42674791847765503,
154=0.005570617496507779,
153=0.058773621785922714,
120=0.34348254865656713,
150=0.12863210881577647,
84=0.5209246739711881,
133=0.3102615003113196,
167=0.1050165976371451,
175=0.04166902994862154,
166=0.10927727928783959,
67=0.8602642139617567,
31=1.4199175248246365,
30=1.3086986494287953,
38=1.3039555437038357,
39=1.0802814474382212,
26=1.1677795409874614,
173=0.032195583739538236,
115=0.10869036426719703,
102=0.42208947500770755,
64=0.6589778864200144,
124=0.08887504059806028,
144=0.15829809950424156,
161=0.08373843906609402,
113=0.3446890152923996,
136=0.16468536454785543,
157=0.09033449815537864,
178=0.09656919834266908,
118=0.33359263124321803,
170=0.10850588500873881,
185=0.00679014823940749,
55=1.0992521150054786,
58=0.786743807954839,
112=0.03770110971350382,
111=0.14802504201518385,
123=0.21544362053498878,
176=0.01463206447473775,
180=0.009463042859101822,
184=0.028085708509327567,
122=0.12260213152140764,
103=0.3237975428361448,
90=0.493004216214906,
107=0.43076547762466966,
139=0.0878145577204208,
181=0.005658058880067873,
71=0.803109457749303,
162=0.13253510167283933,
68=0.8729473307037949,
57=0.9297603678550606,
62=1.002195511751059,
59=1.030089568142276,
53=1.0910273969369142,
32=0.8093091208273693,
10=1.912701153263342,
13=1.7330927426175542,
23=1.5535395585207716,
37=1.0657741455938756,
20=1.6035058375752513,
52=0.9566146044229651,
35=0.9244799460601572,
91=0.3577468723196313,
151=0.20503582766319672,
119=0.3955641445891973,
158=0.14851435858946616,
137=0.1614808916313435,
79=0.6183288078656668,
152=0.1717915325522381,
109=0.21201408686822898,
108=0.044085159544918984,
104=0.35921296012394155,
140=0.2504425540144757,
76=0.7033179489846448,
61=0.7652670748753692,
54=1.1438605433433708,
41=1.167836755070019,
16=1.6515734005429041,
25=1.3623975966919208,
72=0.8501219172222463,
92=0.41524529260422005,
156=0.12418878817063517,
183=0.03309241367083082,
187=0.03270327109169768,
131=0.030707885255406353,
147=0.020674811694794126,
172=0.03126320874458699,
135=0.2124040669107159,
186=0.024328186654098083,
145=0.10409907859462209,
177=0.010220867293503577,
138=0.1773033679112932,
95=0.43401933616540633,
75=0.6685686397155894,
99=0.4730500448184465,
81=0.3940293713037031,
159=0.06366860801707563,
132=0.15202937819410067,
80=0.5980205082310563,
85=0.542338986613919,
114=0.26927141455759784,
78=0.6306816333809855,
146=0.18237693938310207,
168=0.08897299833387784,
179=0.07283444186325871,
74=0.5506242049594348,
106=0.3716887039656611,
182=0.016742861094085182,
169=0.12239646254543812,
5=1.8094487145548284,
3=2.5100478067895162,
7=1.896694028596331,
11=1.8456496524141757,
15=1.7707390351641423,
14=1.794256354723915,
24=1.536357408046527,
98=0.4732287099243724,
97=0.5158817808758567,
94=0.2348727949827234,
44=1.0615524634779219,
45=1.0198640351793542,
63=0.7061636220490799,
8=1.8834321625233366,
2=2.3470845986501176,
49=1.0047450174159007,
86=0.35597033396392996,
66=0.5766721066468654,
48=0.9803426587675115,
1=2.5618161406952766,
0=2.6814568853597063,
4=2.491653460619479
            '>
        <taxa id='taxonSet' spec='beast.evolution.alignment.TaxonSet' alignment='@alignment'/>
    </trait>
    
    <tree spec="beast.util.ClusterZBSATree" id="tree" nodetype="beast.evolution.tree.ZeroBranchSANode" clusterType="upgma" trait="@tipDates">
		<taxa idref="alignment"/>
	</tree>

    <BirthDeathSkylineModel spec="SABDSamplingThroughTimeModel" id="birthDeath" tree="@tree" conditionOnSampling="true">
		<parameter name="origin" id="origin" value ="50." lower="0."/>
        <parameter name="diversificationRate" id="diversificationRate" value="1.5"/>
        <parameter name="turnover" id="turnover" value=".5"/>
        <parameter name="samplingProportion" id="samplingProportion" value="0.5385006169723068"/>
<parameter name="removalProbability" id="r" value="1."/>
	</BirthDeathSkylineModel>
    
    <siteModel gammaCategoryCount="1" id="SiteModel" spec="SiteModel">
		<parameter dimension="1"  id="mutationRate" name="mutationRate" value="1.0"/>
		<substModel id="gtr" rateAC="@rateAC" rateGT="@rateGT" rateAT="@rateAT" rateCG="@rateCG" rateCT="@rateCT" spec="GTR">
			<parameter dimension="1"  id="rateAG" lower="0.0" name="rateAG" value="1.0"/>
			<frequencies estimate="true" id="freqs" spec="Frequencies">
				<parameter name='frequencies' id='freqParameter' value='0.25' dimension='4' lower="0." upper="1."/>
			</frequencies>
		</substModel>
	</siteModel>
	<branchRateModel id="StrictClock" spec="beast.evolution.branchratemodel.StrictClockModel">
		<parameter dimension="1" id="clock.rate" name="clock.rate" value="0.05" lower="0."/>
	</branchRateModel>


   <!-- likelihood and priors: -->
    <distribution id="posterior" spec="util.CompoundDistribution">
		<distribution id="prior" spec="util.CompoundDistribution">
            <distribution  x="@clock.rate" id="clockRatePrior" spec='beast.math.distributions.Prior'>
				<distr spec='beast.math.distributions.LogNormalDistributionModel' id='clockRatePrior.exp' M="-4.6" S="1.25"/>
			</distribution>
			<distribution id="hky.frequencies.prior" spec="beast.math.distributions.Prior" x="@freqParameter">
				<distr id="Uniform " lower="0.0" upper="1.0" spec="beast.math.distributions.Uniform" />
			</distribution>
			<distribution id="diversificationRate_prior" spec="beast.math.distributions.Prior" x="@diversificationRate">
				<distr spec="beast.math.distributions.Uniform" lower="1." upper="2." offset="0."/>
			</distribution>
			<distribution id="turnover_prior" spec="beast.math.distributions.Prior" x="@turnover">
				<distr spec="beast.math.distributions.Uniform" lower="0." upper="1." offset="0."/>
			</distribution>
			<distribution  id='origin_Prior' x="@origin" spec='beast.math.distributions.Prior'>
				<distr spec='beast.math.distributions.Uniform' lower="0." upper="1000." offset="0."/>
			</distribution>
			<distribution id="BDlikelihood" spec="util.CompoundDistribution">
				<distribution idref="birthDeath"/>		
			</distribution>
		</distribution>
        <distribution id="jointTreeLikelihood" spec="util.CompoundDistribution">
			<distribution data="@alignment" id="treeLikelihood" spec="TreeLikelihood" tree="@tree" siteModel="@SiteModel" branchRateModel="@StrictClock"/>
        </distribution>
    </distribution>

    
	<run chainLength="20000000" id="mcmc" spec="MCMC" storeEvery="100000" distribution="@posterior">
        
		<state id="state" storeEvery="100000">
            <stateNode idref='tree'/>
			<stateNode idref="origin"/>
			<stateNode idref="diversificationRate"/>
			<stateNode idref="turnover"/>
			<!-- <stateNode idref="samplingProportion"/> -->
            <stateNode idref="clock.rate"/>
			<stateNode idref="freqParameter"/>
			<parameter dimension="1"  id="rateAC" lower="0.0" upper="100.0" name="stateNode" value="1.0"/>
			<parameter dimension="1"  id="rateGT" lower="0.0" upper="100.0" name="stateNode" value="1.0"/>
			<parameter dimension="1"  id="rateAT" lower="0.0" upper="100.0" name="stateNode" value="1.0"/>
			<parameter dimension="1"  id="rateCG" lower="0.0" upper="100.0" name="stateNode" value="1.0"/>
			<parameter dimension="1"  id="rateCT" lower="0.0" upper="100.0" name="stateNode" value="1.0"/>
        </state>
        
		<operator id='origOperator' spec='ScaleOperator' scaleFactor=".75" weight="3" parameter="@origin"/>
		<operator id='diversificationRateOperator' spec='ScaleOperator' scaleFactor=".75" weight="10" parameter="@diversificationRate"/>
		<operator id='turnoverOperator' spec='ScaleOperator' scaleFactor=".75" weight="10" parameter="@turnover"/>
		<!-- <operator id='samplingProportionOperator' spec='ScaleOperator' scaleFactor=".75" weight="10" parameter="@samplingProportion"/> -->
        <operator spec='TreeDimensionJump' weight="10" tree="@tree"/> 
        <operator spec='WilsonBaldingForZeroBranchSampledAncestorTrees' weight="10" tree="@tree"/> 
        <operator spec='ExchangeForZeroBranchSampledAncestorTrees' isNarrow="false" weight="10" tree="@tree"/>
        <operator spec='ExchangeForZeroBranchSampledAncestorTrees' weight="10" tree="@tree"/>
        <operator spec='UniformForZeroBranchSATrees' weight="20" tree="@tree"/>
        <operator id='rootScaler' spec='ScaleOperatorForZeroBranchSATrees' scaleFactor=".95" weight="1" tree="@tree" rootOnly='true'/>
        <operator id='treeScaler' spec='ScaleOperatorForZeroBranchSATrees' scaleFactor=".95" weight="10" tree="@tree"/>
        <operator id="updownTree" spec="UpDownOperator" scaleFactor=".95" weight="20" up="@clock.rate" down="@tree"/>

        
        <operator id="clock.rateScaler" parameter="@clock.rate" scaleFactor="0.75" spec="ScaleOperator" weight="10"/>
        
		<operator spec='ScaleOperator' scaleFactor=".75" weight=".2" parameter="@rateAC"/>
		<operator spec='ScaleOperator' scaleFactor=".75" weight=".2" parameter="@rateAT"/>
		<operator spec='ScaleOperator' scaleFactor=".75" weight=".2" parameter="@rateCG"/>
		<operator spec='ScaleOperator' scaleFactor=".75" weight=".2" parameter="@rateCT"/>
		<operator spec='ScaleOperator' scaleFactor=".75" weight=".2" parameter="@rateGT"/>
		<operator autoOptimize="true" delta="0.2" id="FrequenciesExchanger" integer="false" spec="DeltaExchangeOperator" weight="0.1" parameter="@freqParameter"/>


			
		<logger fileName="$(seed).log" id="tracelog" logEvery="10000" mode="autodetect" model="@posterior">
			<distribution idref="posterior" name="log"/>
			<log idref="BDlikelihood"/>
            <log idref="jointTreeLikelihood"/>
            <log id="treeHeight" spec="beast.evolution.tree.TreeHeightLogger" tree="@tree"/>
			<log idref="origin"/>
            <log idref="diversificationRate"/>
			<log idref="turnover"/>
			<!--<log idref="samplingProportion"/>-->
            <log idref="clock.rate"/>
			<log idref="freqParameter"/>
			<log idref="rateAC"/>
			<log idref="rateAG"/>
			<log idref="rateAT"/>
			<log idref="rateCG"/>
			<log idref="rateCT"/>
			<log idref="rateGT"/>
		</logger>
        
        <logger fileName="$(seed).trees" id="treelog" logEvery="10000" mode="tree">
			<tree idref="tree" name="log"/>
		</logger>
	
	</run>

</beast>
