# Supplementary material for: Bayesian Inference of Sampled Ancestor Trees for Epidemiology and Fossil Calibration
Source: PLoS Comput Biol. 2014 Dec 4;10(12):e1003919. doi: 10.1371/journal.pcbi.1003919 (PMC4263412; doi:10.1371/journal.pcbi.1003919)
Supplement: File S7 — XML files for simulated transmission process with fixed to one. (ZIP) [file pcbi.1003919.s008.zip › simulations2A/90.xml]

<?xml version="1.0" encoding="UTF-8" standalone="no"?><beast namespace="beast.core:beast.evolution.alignment:beast.evolution.tree.coalescent:beast.core.util:beast.evolution.nuc:beast.evolution.operators:beast.evolution.sitemodel:beast.evolution.substitutionmodel:beast.evolution.likelihood:beast.evolution.speciation:beast.core.parameter:beast.util" version="2.0">
    
    <data dataType="nucleotide" id="alignment" name="alignment">
    <sequence taxon='0' value='GAACCACGTTCCACGCAAGATCATTCAGTCCGAGGAAACTCATCGCCCCGAGGCTTAATCAGGAGAATCGCACGTCTGATGATCGGACCTATATTTCCCCGAAGTCTCGCTCTGTAGAAATCCAAGTGGAAACCTCTGATCGATGATTGCAAAGTTTGTGCAGTCCCTGACTATGAGTATAATGGTACTGTCCGCATCCGAGTCCGCAGTTACTAAGGAACGCCCCATTACATGGAGGGGAATGCTCCAGCACGCAAAAGAGTAGGCGCGTGAATAAGCTTCGACATGTGTCATCTTGTCTCAGTAAACATTGTCGAAGAGACAAACCCGGTCGCGTCCGTTGGTAAAAAAATACAAAACTAGGCGTCGGAGTTCATCCAACTATGACGGTAACACCTCCACCGACTCGCGTCAAATCTCGAATTAGATAGTGAAGAACACACCCATGCTAAGATAGTGGGCATAGCGGGATCTGAATTGATTACCCAACAGCTTCCTATGGGCACCTACCTAGTTACAACTGTCTGCCCTGTATGCGGGCCTTCGCTCATCGTGGCGCACTAGAAATACCGCGGACGCCGAGTATACTCGATACATATCGCATCATACTCATGTCAGCCCAATCTTGATATAACCAGAGTAGGCATATATTATTTAGTACTCCGTTTGGGGGGCCCTTCCTAATTGCCAAGTCAAAGCTGCACCGCTAAGTCAGCGATTGTGCAATACAGTGCGCATTGCGACCGCACGGAGATACTGATAACGAAGCTACGGGTAACTAAGGCATCCTCGCCCTCTGGGCAGGGGCGTATCAAACTGGCTACTCCGCGGTTACACCCTAAAAGAACTCAGACGAAGGAAACGAGCTCCGTGCTTACATTACGGAATATTCTTGCACGGAGAAACGGCAAACTGGTTCGCGTTTATATTCCCTTGCACTCGTAGAATCATTTCGTTGCAGATAAAAATCACACATGTTAAGTCTAGGTTCGCAATACACGTCATGTTGCACATGTTGTCGGTAATCGACCTTTCCCAGATGCCTCTGGGACGCCGTATTAACATAAATAGGTCATGGGATTAGAACGAACTGTTATCTCCGGGTGGCTGAAGTTTGGGCGTCGTAGCATTTACCCCCCCAACCCGCTGGAACCACCAGTCCTGACGAAGGGTAACCCAAACATTGCTAGTGAACATCTGGTTATGCAGCTGAAACGTGGACATAGTAGTAAGCGGACGTCATACTGGGACATGTTATCCGCCCTGATTAGGTAATGATCAGTTTCGGGATTACTTTCAGAACACTTGGTGCAGGCCGGCCTTATAAACGTTAATCACCTAACAAATATAGTTCCCTAACAGTCGTACACAAGAAGAAAAAACGTCAAGAAGTACAGCATGGCCTGTGTGGGGACTTCGGTGGAAACTCAGACCCACACCATCGCAGCTACCGCTTTGTGTCAGGGCAGAACAGGCTCTAAGTTCATCGGCGTACACACGACGGACCCATCTACATTTCGCGATCGCGCCCACGTGTAGGAGCTGTTCCAGTATCACACAACCGACTGGAAATGATTTTGTCTGAGGAGCAAAAAGATAAGTAGTGAATGGCTAGTAAAGATCGATGTCTGCGTGGCAATGCCAACAGCGTAATCCGTCTGGCCAATTGGTCCCTACAGGCGGAATCCCCGTATGCCGTAATACTACCCTAATAACCGATGACCGGCCTGCACCGTCACCTTGATCAAGTCTGGCCTAGTCGCCCAAGACCTCAGTTGATAGCGTCCTGTTAGAAGAAGTTGGGCATTGCGATCCCTACTACTAAATTACCTCACTGCCTGGGACAAAGGCATCTATTATGACCCAGGTGCCGAGATAACGTGGCCATTCGTCATGGAAAAGTCACGAACGGGAAATACTATAGTCCCAGCGACGTGAACACATGATATAACTTTGCTGTGCCACTAGCCCCTCGTGCATTAATCAATGGTAGTCACGAG'/>

    <sequence taxon='1' value='GAACCACGTTCCACGCAAGATCATTCAGTCCGAGGAAACTCATCGCCCCGAGGCTTAATCAGGAGAATCGCACGTCTGACGATCGGACCTATATTTCCCCGAAGTCTCGCTCTGTAGAAATCCAAGTGGAAACCTCTGATCGATGATTGCAAAGTTTGTGCAGTCCCTGACTATGAGTATAATGGTACTGTCCGCATCCGAGTCCGCAGTTACTAAGGAACGCCCCATTACGTGGAGGGGAATGCTCCAGCACGCAAAAGAGTAGGCGCGTGAATAAGCTTCGACATGTGTCATCTTGTCTCAGTAAACATTGTCGAAGAGACAAACCCGGTCGCGTCCGTTGGTAAAAAAATACAAAACTAGGCGTCGGAGTTCATCCAACTATGACGGTAACACCTCCACCGACTCGCGTCAAATCTCGAATTAGATAGTGAAGAACACACCCATGCTAAGATAGTGGGCATAGCGGGATCTGAATTGATTACCCAACAGCTTCCTATGGGCACCTACCTAGTTACAACTGTCTGCCCTGTATGCGGGCCTTCGCTCATCGTGGCGCACTAGAAATACCGCGGACGCCGAGTATACTCGATACATATCGCATCATACTCATGTCAGCCCAATCTTGATATAACCAGAGTAGGCATATATTATTTAGTACTCCGTTTGGGGGGCCCTTCCTAGTTGCCAAGTCAAAGCTGCACCGCTAAGTCAGCGATTGTGCAATACAGTGCGCATTGCGACCGCACGGAGATACTGATAACGAAGCTACGGGTAACTAAGGCATCCTCGCCCTCTGGGCAGGGGCGTATCAAACTGGCTACTCCGCGGTTACACCCTAAAAGAACTCAGACGAAGGAAACGAGCTCCGTGCTTACATTACGGAATATTCTTGCACGGAGAAACGGCAAACTGGTTCGCGTTTATATTCCCTTGCACTCGTAGGATCATTTCGTTGCAGATAAAAATCACACATGTTAAGTCAAGGTTCGCAATACACGTCATGTTGCACATGTTGTCGGTAATCGACCTTTCCCAGATGCCTCTGGGACGCCGTATTAACATAAATAGGTCATGGGATTAGAACGAACTGTTATCTCCGGGTGGCTGAAGTTTGGGCGTCGCAGCATTTACCCCCCCAACCCGCTGGAACCACCAGTCCTGACGAAGGGTAACCCAAACATTGCTAGTGAACATCTGGTTATGCAGCTGAAACGTGGACATAGTAGTAAGCGGACGTCATACTGGGACATGTTATCCGCCCTGATTAGGTAATGATCAGTTTCGGGATTACTTTCAGAACACTTGGTGCAGGCCGGCCTTATAAACGTTGATCACCTAACAAATATAGTCCCCTAACAGTCGTACACAAGAAGAAAAAACGTCAAGAAGTACAGCATGGCCTGTGTGGGGACTTCGGTGGAAACTCAGACCCACACCATCGCAGCTACCGCTTTGTGTCAGGGCAGAACAGGCTCTAAGTTCATCGGCGTACACACGACGGACCCATCTACATTTCGCGATCGCGCCCACGTGTAGGAGCTGTTCCAGTATCACACAACCGACTGGAAATGATTTTGTCTGAGGAGCAAAAAGATAAGTAGTGAATGGCTAGTAAAGATCGATGTCTGCGTGGCAATACCAACAGCGTGATCCGTCTGGCCAATTGGTCCCTACAGGCGGAATCCCCGTATGCCGTAATACTACCCTAATAACCGATGACCGGCCTGCACCGTCACCTTGATCAAGTCTGGCCTAGTTGCCCAAGACCTCAGTTGATAGCGTCCTGTTAGAAGAAGTTGGGCATTGCGATCCCTACTACTAAATTACCTCACTGCCTGGGACAAAGGCATCTATTATGACCCAGGTGCCGAGATAACGTGGCCATTCGTCATGGAAAAGTCACGAACGGGAAATACTATAGTCCCAGCGACGTGAACACATGATATAACTTTGCTGTGCCACTAGCCCCTCGTGCATTAATCAATGGTAGTCACGAG'/>

    <sequence taxon='2' value='GAACCACGTTCCACGCAAGATCATTCAGTCCGAGGAAACTCATCGCCCCGAGGCTTAATCAGGAGAATCGCACGTCTGACGATCGGACCTATATTTCCCCGAAGTCTCGCTCTGTAGAAATCCAAGTGGAAACCTCTGATCGATGATTGCAAAGTTTGTGCAGTCCCTGACTATGAGTATAATGGTACTGTCCGCATCCGAGTCCGCAGTTACTAAGGAACGCCCCATTACGTGGAGGGGAATGCTCCAGCACGCAAAAGAGTAGGCGCGTGAATAAGCTTCGACATGTGTCATCTTGTCTCAGTAAACATTGTCGAAGAGACAAACCCGGTCGCGTCCGTTGGTAAAAAAATACAAAACTAGGCGTCGGAGTTCATCCAACTATGACGGTAACACCTCCACCGACTCGCGTCAAATCTCGAATTAGATAGTGAAGAACACACCCATGCTAAGATAGTGGGCATAGCGAGATCTGAATTGATTACCCAACAGCTTCCTATGGGCACCTACCTAGTTACAACTGTCTGCCCTGTATGCGGGCCTTCGCTCATCGTGGCGCACTAGAAATAACGCGGACGCCGAGTATACTCGATACATATCGCATCATACTCATGTCAGCCCAATCTTGATATAACCAGAGTAGGCATATATTATTTAGTACTCCGTTTGGGGGGCCCTTCCTAGTTGCCAAGTCAAAGCTGCACCGCTAAGTCAGCGATTGTGCAATACAGTGCGCATTGCGACCGCACGGAGATACTGATAACGAAGCTACGGGTAACTAAGGCATCCTCGCCCTCTGGGCAGGGGCGTATCAAACTGGCTACTCCGCGGTTACACCCTAAAAGAACTCAGACGAAGGAAACGAGCTCCGTGCTTACATTACGGAATATTCTTGCACGGAGAAACGGCAAACTGGTTCGCGTTTATATTCCCTTGCACTCGTAGGATCATTTCGTTGCAGATAAAAATCACACATGTTAAGTCAAGGTTCGCAATACACGTCATGTTGCACATGTTGTCGGTAATCGACCTTTCCCAGATGCCTCTGGGACGCCGTATTAACATAAATAGGTCATGGGATTAGAACGAACTGTTATCTCCGGGTGGCTGAAGTTTGGGCGTCGCAGCATTTACCCCCCCAACCCGCTGGAACCACCAGTCCTGACGAAGGGTAACCCAAACATTGCTAGTGAACATCTGGTTATGCAGCTGAAACGTGGACATAGTAGTAAGCGGACGTCATACTGGGACATGTTATCCGCCCTGATTAGGTAATGATCAGTTTCGGGATTACTTTCAGAACACTTGGTGCAGGCCGGCCTTATAAACGTTGATCACCTAACAAATATAGTCCCCTAACAGTCGTACACAAGAAGAAAAAACGTCAAGAAGTACAGCATGGCCTGTGTGGGGACTTCGGTGGAAACTCAGACCCACACCATCGCAGCTACCGCTTTGTGTCAGGGCAGAACAGGCTCTAAGTTCATCGGCGTACACACGACGGACCCATCTACGTTTCGCGATCGCGCCCACGTGTAGGAGCTGTTCCAGTATCACACAACCGACTGGAAATGATTTTGTCTGAGGAGCAAAAAGATAAGTAGTGAATGGCTAGTAAAGATCGATGTCTGCGTGGCAATACCAACAGCGTGATCCGTCTGGCCAATTGGTCCCTACAGGCGGAATCCCCGTATGCCGTAATACTACCCTAATAACCGATGACCGGCCTGCACCGTCACCTTGATCAAGTCTGGCCTAGTTGCCCAAGACCTCAGTTGATAGCGTCCTGTTAGAAGAAGTTGGGCATTGCGATCCCTACTACTAAATTACCTCACTGCCTGGGACAAAGGCATCTATTATGACCCAGGTGCCGAGATAACGTGGCCATTCGTCATGGAAAAGTCACGAACGGGAAATACTATAGTCCCAGCGACGTGAACACATGATATAACTTTGCTGTGCCACTAGCCCCTCGTGCATTAATCAATGGTAGTCACGAG'/>

    <sequence taxon='3' value='GAACCACGTTCCACGCAAGATCATTCAGTCCGAGGAAACTCATCGCCCCGAGGCTTAATCAGGAGAATCGCACGTCTGACGATCGGACCTATATTTCCCCGAAGTCTCGCTCTGTAGAAATCCAAGTGGAAACCTCTGATCGATGATTGCAAAGTTTGTGCAGTCCCTGACTATGAGTATAATGGTACTGTCCGCATCCGAGTCCGCAGTTACTAAGGAACGCCCCATTACGTGGAGGGGAATGCTCCAGCACGCAAAAGAGTAGGCGCGCGAATAAGCTTCGACATGTGTCATCTTGTCTCAGTAAACATTGTCGAAGAGACAAACCCGGTCGCGTCCGTTGGTAAAAAAATACAAAACTAGGCGTCGGAGTTCATCCAACTATGACGGTAACACCTCCACCGACTCGCGTCAAATCTCGAATTAGATAGTGAAGAACACACCCATGCTAAGATAGTGGGCATAGCGAGATCTGAATTGATTACCCAACAGCTTCCTATGGGCACCTACCTAGTTACAACTGTCTGCCCTGTATGCGGGCCTTCGCTCATCGTGGCGCACTAGAAATAACGCGGACGCCGAGTATACTCGATACATATCGCATCATACTCATGTCAGCCCAACCTTGATATAACCAGAGTAGGCATATATTATTTAGTACTCCGTTTGGGGGGCCCTTCCTAGTTGCCAAGTCAAAGCTGCACCGCTAAGTCAGCGATTGTGCAATACAGTGCGCATTGCGACCGCACGGAGATACTGATAACGAAGCTACGGGTAACTAAGGCATCCTCGCCCTCTGGGCAGGGGCGTATCAAACTGGCTACTCCGCGGTTACACCCTAAAAGAACTCAGACGAAGGAAACGAGCTCCGTGCTTACATTACGGAATATTCTTGCACGGAGAAACGGCAAACTGGTTCGCGTTTATATTCCCTTGCACTCGTAGGATCATTTCGTTGCAGATAAAAATCACACATGTTAAGTCAAGGTTCGCAATACACGTCATATTGCACATGTTGTCGGTAATCGACCTTTCCCAGATGCCTCTGGGACGCCGTATTAACATAAATAGGTCATGGGATTAGAACGAACTGTTATCTCCGGGTGGCTGAAGTTTGGGCGTCGCAGCATTTACCCCCCCAACCCGCTGGAACCACCAGTCCTGACGAAGGGTAACCCAAACATTGCTAGTGAACATCTGGTTATGCAGCTGAAACGTGGACATAGTAGTAAGCGGACGTCATACTGGGACATGTTATCCGCCCTGATTAGGTAATGATCAGTTTCGGGATTACTTTCAGAACACTTGGTGCAGGCCGGCCTTATAAACGTTGATCACCTAACAAATATAGTCCCCTAACAGTCGTACACAAGAAGAAAAAACGTCAAGAAGTACAGCATGGCCTGTGTGGGGACTTCGGTGGAAACTCAGACCCACACCATCGCAGCTACCGCTTTGTGTCAGGGCAGAACAGGCTCTAAGTTCATCGGCGTACACACGACGGACCCATCTACGTTTCGCGATCGCGCCCACGTGTAGGAGCTGTTCCAGTATCACACAACCGACTGGAAATGATTTTGTCTGAGGAGCAAAAAGATAAGTAGTGAATGGCTAGTAAAGATCGATGTCTGCGTGGCAATACCAACAGCGTGATCCGTCTGGCCAATTGGTCCCTACAGGCGGAATCCCCGTATGCCGTAATACTACCCTAATAACCGATGACCGGCCTGCACCGTCACCTTGATCAAGTCTGGCCTAGTTGCCCAAGACCTCAGTTGATAGCGTCCTGTTAGAAGAAGTTGGGCATTGCGATCCCTACTACTAAATTACCTCACTGCCTGGGACAAAGGCATCTATTATGACCCAGGTGCCGAGATAACGTGGCCATTCGTCACGGAAAAGTTACGAACGGGAAATACTATAGTCCCAGCGACGTGAACACATGATATAACTTTGCTGTGCCACTAGCCCCTCGTGCATTAATCAATGGTAGTCACGAG'/>

    <sequence taxon='9' value='GAACCACGTTCCACGCAAGATCATTCAGTCCGAGGAAACTTATCGCCCCGAGGCTTAATCAGGAGAATCGCACGTCTGACGATCGGGCCTATATTTCCCCGAAGTCTCGCTCTGTAGAAATCCAAGTGGAAACCTCTGATCGATGATTGCAAAGTTTGTGCAGTCCCTGACTATGAGTATAATGGTACTGTCCGCATCCGAGTCCGCAGTTACTAAGGAACGCCCCATTACGTGGAGGGGAATGCTCCAGCACGCAAAAGAGTAGGCGCGCGAATAAGCTTCGACATGTGTCATCTTGTCTCAGTAAACATTGTCGAAGAGACAAACCCGGTCGCGTCCGTTGGTAAAAAAATACAAAACTAGGCGTCGGAGTTCATCCAACTATGACGGTAACACCTCCACCGACTCGCGTCAAATCTCGAATTAGATAGTGAAGAACACACCCATGCTAAGATAGTGGGCATAGCGAGATCTGAATTGATTACCCAACAGCTTCCTATGGGCACCTACCTAGTTACAACTGTCTGCCCTGTATGCGGGCCTTCGCTCATCGTAGCGCACTAGAAATAACGCGGACGCCGAGTATATTCGATACATATCGCATCATACTCATGTCAGCCCAACCTTGATATAACCAGAGTAGGCATATATTATCTAGTACTCCGTTTGGGGGGCCCTTCCTAGTTGCCAAGTCAAAGCTGCACCGCTAAGTCAGCGATTGTGCAATACAGTGCGCATTGCGACCGCACGGAGATACTGATAACGAAGCTACGGGTAACTAAGGCATCCTCGCCCTCTGGGCAGGGGCGTATCAAACTGGCTACTCCGCGGTTACACCCTAAAAGAACTCAGACGAAGGAAACGAGCTCCGTGCTTACATTACGGAATATTCTTGCACGGAGAAACGGCAAACTGGTTCGCGTTTATATTCCCTTGCACTCGTAGGATCATTCCGTTGCAGATAAAAATCACACATGTTAAGTCAAGGTTCGCAATACACGTCATATTGCACATGTTGTCGGTAATCGACCTTCCCCAGATGCCTCTGGGACGCCGTATTAACATAAATAGGTCATGGGATTAGAACGAACTGTTATCTCCGGGTGGCTGAAGTTTGGGCGTCGCAGCATTTACCCCCCCAACCCGCTGGAACCACCAGTCCTGACGAAGGGTAACCCAAACATTGCTAGTGAACATCTGGTTATGCAGCTGAAACGTGGACATAGTAGTAAGCGGACGTCATACTGGGACATGTTATCCGCCCTGATTAGGTAATGATCAGTTTCGGGATTGCTTTCAGAACACTTGGTGCAGGCCGGCCTTATAAACGTTGATCACCTAACAAATATAGTCCCCTAACAGTCGTACACAAGAAGAAAAAACGTCAAGAAGTACAGCATGGCCTGTGTGGGGACTTCGGTGGAAACTCAGACCCACACCATCGCAGCTACCGCTTTGTGTCAGGGCAGAACAGGCTCTAAGTTCATCGGCGTACACACGACGGACCCATCTACGTTTCGCGATCGCGCCCACGTGTAGGAGCTGTTCCAGTATCACACAACCGACTGGAAATGATTTTGTCTGAGGAGCAAAAAGATAAGTAGTGAATGGCTAGTAAAGATCGATGTCTGCGTGGCAATACCAACAGCGTGATCCGTCTGGCCAATTGGTCCCTACAGGCGGAATCCCCGTATGCCGTAATACTACCCTAATAAGCGATGACCGGCCTGCACCGTCACCTTGATCAAGTCTGGCCTAGTTGCCCAAGACCTCAGTTGATAGCGTCCTGTTAGAAGAAGTTGGGCATTGCGATCCCTACTACTAAATTACCTCACTACCTGGGACAAAGGCATCTATTATGACCCAGGTGCCGAGATAACGTGGCCATTCGTCACGGAAAAGTTACGAACGGGAAATACTATAGTCCCAGCGACGTGAACACATGATATAACTTTGCTGTGCCACTAGCCCCTCGTGCATTAATCAATGGTAGTCACGAG'/>

    <sequence taxon='22' value='GAACCACGTTCCACGCAAGATCATTCAGTCCGAGGAAACTTATTGCCCCGAGGCTTACTCAGGAGAATCGCACGTCTGACGATCGGGCCTATATTTCCCCGAAGTCTCGCTCTGTAGAAATCCAAGTGGAAACCTCTGGTCGATGATTGCAAAGTTTGTGCAGTCCCTGACTATGAGTATAATGGTACTGTCCGCATCCGAGTCCGCAGTTACTAAGAAACGCCCCATTACGTGGAGGGGAATGCTCCAGCACGCAAAAGAGTAGGCGCGCGAATAAGCTTCGACATGTGTCATCTTGTCTCAGTAAAAATTGTCGAAGAGACAAACCCGGTCGCGTCCGTTGGTGAGAAAATACAAAACTAGGCGTCGGAGTTCATCCAATTATGACGGTAACACCTCCACCGACTCCCGTCAAATCTCGAATTAGATAGTGAAGAACACACCCATGCTAAGATAGTGGGCATAGCGAGATCTGAATTGATTACCCAACAGCTTCCTATGGGCACCTACCTAGTTACAACTGTCTGCCCTGTATGCGGGCCTTCGCTCATCGTAGCGCACTAGAAATAACGCGGACGCCGAGTATATTCGATACATATCGCATCATACTCATGTCAGCCCAACCTTGATATAACCAGAGTAGGCATATATTATCTAGTACTCCGTTTGGGGGGCCCTTCCTAGTTGCCAAGTCAAAGCTGCCCCGCTAAGTCAGCGATTGTGCAATACAGTGCGCATTGTGACCGCACGGAGATACTGATAACGAAGCTACGGGTAACTAAGGCATCCTCGCCCTCTGGGCAGGGGCGTATCAAACTGGCTACTCCGCGGTTACACCCTAAAAGAACTCAGACGAAGGAAACGAGCTCCGTGCTTACATTACGGAATATTCTTGCACGGAGAAACGGCAAACTGGTTCGCGTTTATATTCCCTTGCACGCGTAGGATCATTCCGTTGCAGATAAAAATCACACATGTTAAGTCAAGGTTCGCAATACACGTCATATTGCACATGTTGTCGGTAATCGACCTTCCCCAGATGCCTCTGGGACGCCGTATTAACATAAATAGGTCATGGGATTAGAACGAACTGTTATCTCCGGGTGGCTGAAGTTTGGGCGTCGCAGCATTTACCCCCCCAACCCGCTGGAACCACCAGTCCTGACGAAGGGTAACCCAAACATTGCTAGTGAACATCTGGTTATGCAGCTGAAACGTGGACATAGTAGTAAGCGGACGTCATACTGGGACATGTTATCCGCCCTGATTAGGTAATGATCAGTTTCGGGATTGCTTTCAGAACACTTGGTGCAGGCCGGCCTTATAAACGTTGATCACCTAACAAATATAGTCCCCTAACAGTCGTACGCAAGAAGAAAAAACGTCAAGAAGTACAGCATGGCCTGTGTGGGGACTTCGGTGGAAACTCAGACCCACACCATCGCAGCTACCGCTTTGTGTCAGGGCAGAACAGGCTCTAAGTTCATCGGCGTACACACGACGGACCCATCTACGTTTCGCGATCGCACCCACGTGTAGGAGCTGTTCCAGTATCACACAACCGACTGGAAATGATTTTGTCTGAGGAGCAAAAAGATAAGTAGTGAATGGCTAGTAAAGATCGATGTCTGCGTGGCAATACCAACAGCGTGATCCGTCTGGCCAATTGGTCCCTACAGGCGGAATCCCCGTATGCCGTAATACTACCCTAATAAGCGATGACCGGCCTGCACCGTCACCTTGATCAAGTCTGGCCTAGTTGCCCAAGACCTCAGTTGATAGCGTCCTGTTAGAAGAAGTTGGGCATTGCGATCCCTACTACTAAATTACCTCACTACCTGGGACAAAGGCATCTATTATGACCCAGATGCCGAGATAACGTGGCCATTCGTCACGGAAAAGTTACGAACGGGAAATACTATAGTCCCAGCGACGTGAACACATGATATAACTTTGCTGTGCCCCTAGCCCCTCGTGCATTAATCAATGGTAGTCACGAG'/>

    <sequence taxon='25' value='GAACCACGTTCCACGCAAGATCATTCAGTCCGAGGAAACTTATTGCCCCGAGGCTTACTCAGGAGAATCGCACGTCTGACGATCGGGCCTATATTTCCCCGAAGTCTCGCTCTGTAGAAATCCAAGTGGAAACCTCTGGTCGATGATTGCAAAGTTTGTGCAGTCCCTGACTATGAGTATAATGGTACTGTCCGCATCCGAGTCCGCAGTTACTAAGAAACGCCCCATTACGTGGAGGGGAATGCTCCAGCACGCAAAAGAGTAGGCGCGCGAATAAGCTTCGACATGTGTCATCTTGTCTCAGTAAAAATTGTCGAAGAGACAAACCCGGTCGCGTCCGTTGGTGAGAAAATACAAAACTAGGCGTCGGAGTTCATCCAATTATGACGGTAACACCTCCACCGACTCCCGTCAAATCTCGAATTAGATAGTGAAGAACACACCCATGCTAAGATAGTGGGCATAGCGAGATCTGAATTGATTACCCAACAGCTTCCTATGGGCACCTACCTAGTTACAACTGTCTACCCTGTATGCGGGCCTTCGCTCATCGTAGCGCACTAGAAATAACGCGGACGCCGAGTATATTCGATACATATCGCATCATACTCATGTCAGCCCAACCTTGATATAACCAGAGTAGGGATATATTATCTAGTACTCCGTTTGGGGGGCCCTTCCTAGTTGCCAAGTCAAAGCTGCCCCGCTAAGTCAGCGATTGTGCAATACAGTGCGCATTGTGACCGCACGGAGATACTGATAACGAAGCTACGGGTAACTAAGGCATCCTCGCCCTCTGGGCAGGGGCGTATCAAACTGGCTACTCCGCGGTTACACCCTAAAAGAACTCAGACGAAGGAAACGAGCTCCGTGCTCACATTACGGAATATTCTTGCACGGAGAAACGGCAAACTGGTTCGCGTTTATATTCCCTTGCACGCGTAGGATCATTCCGTTGCAGATAAAAATCACACATGTTAAGTCAAGGTTCGCAATACACGTCATATTGCACATGTTGTCGGTAATCGACCTTCCCCAGATGCCTCTGGGACGCCGTATTAACATAAATAGGTCATGGGATTAGAACGAACTGTTATCTCCGGGTGGCTGAAGTTTGGGCGTCGCAGCATTTACCCCCCCAACCCGCTGGAACCACCAGTCCTGACGAAGGGTAACCCAAACATTGCTAGTGAACATCTGGTTATGCAGCTGAAACGTGGACATAGTAGTAAGCGGACGTCATACTGGGACATGTTATCCGCCCTGATTAGGTAATGATCAGTTTCGGGATTGCTTTCAGAACACTTGGTGCAGGCCGGCCTTATAAACGTTGATCACCTAACAAATATAGTCCCCTAACAGTCGTACGCAAGAAGAAAAAACGTCAAGAAGTACAGCATGGCCTGTGTGGGGACTTCGGTGGAAACTCAGACCCACACCATCGCAGCTACCGCTTTGTGTCAGGGCAGAACAGGCTCTAAGTTCATCGGTGTACACACGACGGACCCATCTACGTTTCGCGATCGCACCCACGTGTAGGAGCTGTTCCAGTATCACACAACCGACTGGAAATGATTTTGTCTGAGGAGCAAAAAGATAAGTAGTGAATGGCTAGTAAAGATCGATGTCTGCGTGGCAATACCAACAGCGTGATCCGTCTGGCCAATTGGTCCCTACAGGCGGAATCCCCGTATGCCGTAATACTACCCTAATAAGCGATGACCGGCCTGCACCGTCACCTTGATCAAGTCTGGCCTAGTTGCCCAAGACCTCAGTTGATAGCGTCCTGTTAGAAAAAGTTGGGCATTGCGATCTCTACTACTAAATTACCTCACTACCTGGGACAAAGGCATCTATTATGACCCAGATGCCGAGATAACGTGGCCATTCGTCACGGAAAAGTTACGAACGGGAAATACTATAGTCCCAGCGACGTGAACACATGATATAACTTTGCTGTGCCCCTAGCCCCTCGTGCATTAATCAATGGTAGTCACGAG'/>

    <sequence taxon='30' value='GAACCCCGTTCCACGCAAGATCATTCAGTCCGAGGAAACTTATTGCCCCGAGGCTTACTCAGGAGAATCGCACGTCTGACGATCGGGCCTATATTTCCCCGAAGTCTCGCTCTGTAGAAATCCAAGTGGAAACCTCTGGTCGATGATTGCAAAGTTTGTGCAGTCCCTGACTATGAGTATAATGGTACTGTCCGCATCCGAGTCCGCAGTTACTAAGAAACGCCCCATTACGTGGAGGGGAATGCTCCAGCACACAAAAGAGTAGGCGCGCGAATAAGCTTCGACATGTGTCATCTTGTCTCAGTAAAAATTGTCGAAGAGACAAACCCGGTCGCGTCCGTTGGTGAGAAAATACAAAACTAGGCGTCGGAGTTCATCCAATTATGACGGTAACACCTCCACCGACTCCCGTCAAATCTCGAATTAGATAGTGAAGAACACACCCATGCTAAGATAGTGGGCGTAGCGAGATCTGAATTGATTACCCAACAGCTTCCTATGGGCACCTACCTAGTTACAACTGTCTGCCCTGTATGCGGGCCTTCGCTCATCGTAGCGCACTAGAAATAACGCGGACGCCGAGTATATTCGATACATATCGCATCATACTCATGTCAGCCCAACCTTGATATAACCAGAGTAGGCATATATTATCTAGTACTCCGTTTGGGGGGCCCTTCCTAGTTGCCAAGTCAAAGCTGCCCCGCTAAGTCAGCGATTGTGCAATACAGTGCGCATTGTGACCGCACGGAGATACTGATAACGAAGCTACGGGTAACTAAGGCATCCTCGCCCTCTGGGCAGGGGCGTATCAAACTGGCTACTCCGCGGTTACACCCTAAAAGAACTCAGACGAAGGAAACGAGCTCCGTGCTCACATTACGGAATATTCTTGCACGGAGAAACGGCAAACTGGTTCGCGTTTATATTCCCTTGCACGCGTAGGATCATTCCGTTGCAGATAAAAATCACACATGTTAAGTCAAGTTTCGCAATACACGTCATATTGCACATGTTGTCGGTAATCGACCTTCCCCAGATGCCTCTGGGACGCCGTATTAACATAAATAGGTCATGGGATTAGAACGAACTGTTATCTCCGGGTGGCTGAAGTTTGGGCGTCGCAGCATTTACCCCCCCAACCCGCTGGAACCACCAGTCCTGACGAAGGGTAACCCAAACATTGCTAGTGAACATCTGGTTATGCAGCTGAAACGTGGACATAGTAGTAAGCGGACGTCATACTGGGACATGTTATCCGCCCTGATTAGGTAATGATCAGTTTCGGGATTGCTTTCAGAACACTTGATGCAGGCCGGCCTTATAAACGTTGATCACCTAACAAATATAGTCCCCTAACAGTCGTACGCAAGAAGAAAAAACGTCAAGAAGTACAGCATGGCCTGCGTGGGGACTTCGGTGGAAACCCAGACCCACACCATCGCAGCTACCGCTTTGTGTCAGGGCAGAACAGGCTCTAAGTTCATCGGCGTACACACGACGGACCCATCTACGTTTCGCGATCGCACCCACGTGTAGGAGCTGTTCCAGTATCACACAACCGACTGGAAATGATTTTGTCTGAGGAGCAAAAAGATAAGTAGTGAATGGCTAGTAAAGATCGATGTCTGCGTGGCAATACCAACAGCGTGATCCGTCTGGCCAATTGGTCCCTACAGGCGGAATCCCCGTATGCCGTAATACTACCCTAATAAGCGATGACCGGCCTGCACCGTCACCTTGATCAAGTCTGGCCTAGTTGCCCAAGACCTCAGTTGATAGCGTCCTGTTAGAAGAAGTTGGGCATTGCGATCCCTACTACTAAATTACCTCACTACCTGGGACAAAGGCATCTATTATGACCCAGATGCCGAGATAACGTGGCCATTCGTCACGGAAAAGTTACGAACGGGAAATACTATAGTCCCAGCGACGTGAACACATGATATAACTTTGCTGTGCCCCTAGCCCCTCGTGCATTAATCAATGGTAGTCACGAG'/>

    <sequence taxon='67' value='GAACCCCGTTCCACGCAAGATCATTCAGTCCGAGGAAACTTATTGCCCCGAGGCTTACTCAGGAGAATCGCACGTCTGACGATCGGGCCTATATTTCCCCGAAGTCTCGCTCTGTAGAAATCCAAGTGGAAACCTCTGGTCGATGATTGCAAAGTTTGTGCAGTCCCTGACTATGAGTATAATGGTACTGTCCGCATCCGAGTCCGCAGTTACTAAGAAACGCCCCATTACGTGGAGGGGAATGCTCCAGCACACAAAAGAGTAGGCGCGCGAATAAGCTTCGACATGTGTCATCTTGTCTCAGTAAAAATTGTCGAAGAGACAAACCCGGTCGCGTCCGTTGGTGAGAAAATACAAAACTAGGCGTCGGAGTTCATCCAATTATGACGGTAACACCTCCACCGACTCCCGTCAAATCTCGAATTAGATAGTGAAGAACACACCCATGCTAAGATAGTGGGCGTAGCGAGATCTGAATTGATTACCCAACAGCTTCCTATGGGCACCTACCTAGTTACAACTGTCTGCCCTGTATGCGGGCCTTCGCTCATCGTAGCGCACTAGAAATAACGCGGACGCCGAGTATATTCGATACATATCGCATCATACTCATGTCAGCCCAACCTTGATATAACCAGAGTAGGCATATATTATCTAGTACTCCGTTTGGGGGGCCCTTCCTAGTTGCCAAGTCAAAGCTGCCCCGCTAAGTCAGCGATTGTGCAATACAGTGCGCATTGTGACCGCACGGAGATACTGATAACGAAGCTACGGGTAACTAAGGCATCCTCGCCCTCTGGGCAGGGGCGTATCAAACTGGCTACTCCGCGGTTACACCCTAAAAGAACTCAGACGAAAGAAACGAGCTCCGTGCTCACATTACGGAATATTCTTGCACGGAGAAACGGCAAACTGGTTCGCGTTTATATTCCCTTGCACGCGTAGGATCATTCCGTTGCAGATAAAAATCACACATGTTAAGTCAAGTTTCGCAATACACGTCATATTGCACATGTTGTCGGTAATCGACCTTCCCCAGATGCCTCTGGGACGCCGTATTAACATAAATAGGTCATGGGATTAGAACGAACTGTTATCTCCGGGTGGCTGAAGTTTGGGCGTCGCAGCATTTACCCCCCCAACCCGCTGGAACCACCAGTCCTGACGAAGGGTAACCCAAACATTGCTAGTGAACATCTGGTTATGCAGCTGAAACGTGGACATAGTAGTAAGCGGACGTCATACTGGGACATGTTATCCGCCCTGATTAGGTAATGATCAGTTTCGGGATTGCTTTCAGAACACTTGATGCAGGCCGGCCTTATAAACGTTGATCACCTAACAAATATAGTCCCCTAACAGTCGTACGCAAGAAGAAAAAACGTCAAGAAGTACAGCATGGCCTGCGTGGGGACTTCGGTGGAAACCCAGACCCACACCATCGCAGCTACCGCTTTGTGTCAGGGCAGAACAGGCTCTAAGTTCATCGGCGTACACACGACGGACCCATCTACGTTTCGCGATCGCACCCACGTGTAGGAGCTGTTCCAGTATCACACAACCGACTGGAAATGATTTTGTCTGAGGAGCAAAAAGATAAGTAGTGAATGGCTAGTAAAGATCGATGTCTGCGTGGCAATACCAACAGCGTGATCCGTCTGGCCAATTGGTCCCTACAGGCGGAATCCCCGTATGCCGTAATACTACCCTAATAAGCGATGACCGGCCTGCACCGTCACCTTGATCAAGTCTGGCCTAGTTGCCCAAGACCTCAGTTGATAGCGTCCTGTTAGAAGAAGTTGGGCATTGCGATCCCTACTACTAAATTACCTCACTACCTGGGACAAAGGCATCTATTATGACCCAGATGCCGAGATAACGTGGCCATTCGTCACGGAAAAGTTACGAACGGGAAATACTATAGTCCCAGCGACGTGAACACATGATATAACTTTGCTGTGCCCCTAGCCCCTCGTGCATTAATCAATGGTAGTCACGAG'/>

    <sequence taxon='87' value='GAACCCCGTTCCACGCAAGATCATTCAGTCCGAGGAAACTTATTGCCCCGAGGCTTACTCAGGAGAATCGCACGTCTGACGATCGGGCCTATATTTCCCCGAAGTCTCGCTCTGTAGAAATCCAAGTGGAAACCTCTGGTCGATGATTGCAAAGTTTGTGCAGTCCCTGACTATGAGTATAATGGTACTGTCCGCATCCGAGTCCGCAGTTACTAAGAAACGCCCCATTACGTGGAGGGGAATGCTCCAGCACACAAAAGAGTAGGCGCGCGAATAAGCTTCGACATGTGTCATCTTGTCTCAGTAAAAATTGTCGAAGAGACAAACCCGGTCGCGTCCGTTGGTGAGAAAATACAAAACTAGGCGTCGGAGTTCATCCAATTATGACGGTAACACCTCCACCGACTCCCGTCAAATCTCGAATTAGATAGTGAAGAACACACCCATGCTAAGATAGTGGGCGTAGCGAGATCTGAATTGATTACCCAACAGCTTCCTATGGGCACCTATCTAGTTACAACTGTCTGCCCTGTATGCGGGCCTTCGCTCATCGTAGCGCACTAGAAATAACGCGGACGCCGAGTATATTCGATACATATCGCATCATACTCATGTCAGCCCAACCTTGATATAACCAGAGTAGGCATATATTATCTAGTACTCCGTTTGGGGGGCCCTTCCTAGTTGCCAAGTCAAAGCTGCCCCGCTAAGTCAGCGATTGTGCAATACAGTGCGCATTGTGACCGCACGGAGATACTGATAACGAAGCTACGGGTAACTAAGGCATCCTCGCCCTCTGGGCAGGGGCGTATCAAACTGGCTACTCCGCGGTTACACCCTAAAAGAACTCAGACGAAAGAAACGAGCTCCGTGCTCACATTACGGAATATTCTTGCACGGAGAAACGGCAAACTGGTTCGCGTTTATATTCCCTTGCACGCGTAGGATCATTCCGTTGCAGATAAAAATCACACATGTTAAGTCAAGTTTCGCAATACACGTCATATTGCACATGTTGTCGGTAATCGACCTTCCCCAGATGCCTCTGGGACGCCGTATTAACATAAATAGGTCATGGGATTAGAACGAACTGTTATCTCCGGGTGGCTGAAGTTTGGGCGTCGCAGCATTTACCCCCCCAACCCGCTGGAACCACCAGTCCTGACGAAGGGTAACCCAAACATTGCTAGTGAACATCTGGTTATGCAGCTGAAACGTGGACATAGTAGTAAGCGGACGTCATACTGGGACATGTTATCCGCCCTGATTAGGTAATGATCAGTTTCGGGATTGCTTTCAGAACACTTGATGCAGGCCGGCCTTATAAACGTTGATCACCTAACAAATATAGTCCCCTAACAGTCGTACGCAAGAAGAAAAAACGTCAAGAAGTACAGCATGGCCTGCGTGGGGACTTCGGTGGAAACCCAGACCCACACCATCGCAGCTACCGCTTTGTGTCAGGGCAGAACAGGCTCTAAGTTCATCGGCGTACACACGACGGACCCATCTACGTTTCGCGATCGCACCCACGTGTAGGAGCTGTTCCAGTATCACACAACCGACTGGAAATGATTTTGTCTGAGGAGCAAAAAGATAAGTAGTGAATGGCTAGTAAAGTTCGATGTCTGCGTGGCAATACCAACAGCGTGATCCGTCTGGCCAATTGGTCCCTACAGGCGGAATCCCCGTATGCCGTAATACTACCCTAATAAGCGATGACCGGCCTGCACCGTCACCTTGATCAAGTCTGGCCTAGTTGCCCAAGACCTCAGTTGATAGCGTCCTGTTAGAAGAAGTTGGGCATTGCGATCCCTACTACTAAATTACCTCACTACCTGGGACAAAGGCATCTATTATGACCCAGATGCCGAGATAACGTGGCCATTCGTCACGGAAAAGTTACGAACGGGAAATACTATAGTCCCAGCGACGTGAACACATGATATAACTTTGCTGTGCCCCTAGCCCCTCGTGCATTAATCAATGGTAGTCACGAG'/>

    <sequence taxon='160' value='GAACCCCGTTCCACGCAAGATCATTCAGTCCGAGGAAACTTATTGCCCCGAGGCTTACTCAGGAGAATCGCACGTCTGACGATCGGGCCTATATTTCCCCGAAGTCTCGCTCTGTAGAAATCCAAGTAGAAACCTCTGGTCGATGATTGCAAAGTTTGTGCAGTCCCTGACTATGAGTATAATGGTACTGTCCGCATCCGAGTCCGCAGTTACTAAGAAACGCCCCATTACGTGGAGGGGAATGCTCCAGCACACAAAAGAGTAGGCGCGCGAATAAGCTTCGACATGTGTCATCTTGTCTCAGTAAAAATTGTCGAAGAGACAAACCCGGTCGCGTCCGTTGGTGAGAAAATACAAAACTAGGCGTCGGAGTTCATCCAATTATGACGGTAACACCTCCACCGACTCCCGTCAAATCTCGAATTAGATAGTGAAGAACACACCCATGCTAAGATAGTGGGCGTAGCGAGATCTGAATTGATTACCCAACAGCTTCCTATGGGCACCTATCTAGTTACAACTGTCTGCCCTGTATGCGGGCCTTCGCTCATCGTAGCGCACTAGAAATAACGCGGACGCCGAGTATATTCGATACATATCGCATCATACTCATGTCAGCCCAACCTTGATATAACCAGAGTAGGCATATATTATCTAGTACTCCGTTTGGGGGGCCCTTCCTAGTTGCCAAGTCAAAGCTGCCCCGCTAAGTCAGCGATTGTGCAATACAGTGCGCATTGTGACCGCACGGAGATACTGATAACGAAGCTACGGGTAACTAAGGCATCCTCGCCCTCTGGGCAGGGGCGTATCAAACTGGCTACTCCGCGGTTACACCCTAAAAGAACTCAGACGAAAGAAACGAGCTCCGTGCTCACATTACGGAATATTCTTGCACGGAGAAACGGCAAACTGGTTCGCGTTTATATTCCCTTGCACGCGTAGGATCATTCCGTTGCAGATAAAAATCACACATGTTAAGTCAAGTTTCGCAATACACGTCATATTGCACATGTTGTAGGTAATCGACCTTCCCCAGATGCCTCTGGGACGCCGTATTAACATAAATAGGTCATGGGATTAGAACGAACTGTTATCTCCGGGTGGCTGAAGTTTGGGCGTCGCAGCATTTACCCCCCCAACCCGCTGGAACCACCAGTCCTGACGAAGGGTAACCCAAACATTGCTAGTGAACATCTGGTTATGCAGCTGAAGCGTGGACATAGTAGTAAGCGGACGTCATACTGGGACATGTTATCCGCCCTGATTAGGTAATGATCAGTTTCGGGATTGCTTTCAGAACACTTGATGCAGGCCGGCCTTATAAACGTTGATCACCTAACAAATATAGGCCCCTAACAGTCGTACGCAAGAAGAAAAAACGTCAAGAAGTACAGCATGGCCTGCGTGGGGACTTCGGTGGAAACCCAGACCCACACCATCGCAGCTACCGCTTTGTGTCAGGGCAGAACAGGCTCTAAGTTCATCGGCGTACACACGACGGACCCATCTACGTTTCGCGATCGCACCCACGTGTAGGAGCTGTTCCAGTATCACACAACCGACTGGAAATGATTTTGTCTGAGGAGCAAAAAGATAAGTAGTGAATGGCTAGTAAAGTTCGATGTCTGCGTGGCAATACCAACAGCGTGATCCGTCTGACCAATTGGTCCCTACAGGCGGAATCCCCGTATGCCGTAATACTACCCTAATAAGCGATGACCGGCCTGCACCGTCACCTTGATCAAGTCTGGCCTAGTTGCCCAAGACCTCAGTTGATAGCGTCCTGTTAGAAGAAGTTGGGCATTGCGATCCCTACTACTAAATTACCTCACTACCTGGGACAAAGGCATCTATTATGAACCAGATGCCGAGATAACGTGGCCACTCGTCACGGAAAAGTTACGAACGGGAAATACTATAGTCCCAGCGACGTGAACACATGATATAACTTTGCTGTGCCCCTAGCCCCTCGTGCATTAATCAATGGTAGTCACGAG'/>

    <sequence taxon='130' value='GAACCCCGTTCCACGCAAGATCATTCAGTCCGAGGAAACTTATTGCCCCGAGGCTTACTCAGGAGAATCGCACGTCTGACGATCGGGCCTATATTTCCCCGAAGTCTCGCTCTGTAGAAATCCAAGTGGAAACCTCTGGTCGATAATTGCAAAGTTTGTGCAGTCCCTGACTATGAGTATAATGGTACTGTCCGCATCCGAGTCCGCAGTTACTAAGAAACGCCCCATTACGTGGAGGGGAATGCTCCAGCATACAAAAGAGTAGGCGCGCGAATAAGCTTCGACATGTGTCATCTTGTCTCAGTAAAAATTGTCGAAGAGACAAACCCGGTCGCGTCCGTTGGTGAGAAAATACAAAACTAGGCGTCGGAGTTCATCCAATTATGACGGTAACACCTCCACCGACTCCCGTCAAATCTCGAATTAGATAGCGAAGAACACACCCATGCTAAGATAGTGGGCGTAGCGAGATCTGAATTGATTACCCAACAGCTTCCTATGGGCACCTACCTAGTTACAACTGTCTGCCCTGTATGCGGGCCTTCGCTCATCGTAGCGCACTAGAAATAACGCGGACGCCGAGTATATTCGATACATATCGCATCATACTTACGTCAGCCCAACCTTGATATAACCAGAGTAGGCATATATTATCTAGTACTCCGTTTGGGGGGCCCTTCCTAGTTGCCAAGTCAAAGCTGCCCCGCTAAGTCAGCGATTGTGCAATACAGTGCGCATTGTGACCGCACGGAGATACTGATAACGAAGCTACGCGTAACTAAGGCATTCTCGCCCTCTGGGCAGGGGCGTATCAAACTGGCTACTCCGCGGTTACACCCTAAAAGAACTCAGACGAAGGAAACGAGCTCCGTGCTCACATTACGGAATATTCTTGCACGGAGAAACGGCAAACTGGTTCGCGTTTATATTCCCTTGCACGCGTAGGATCATTCCGTTGCAGATAAAAATCACACATGTTAAGTCAAGTTTTGCAATACACGTCATATTGCACATGTGGTCGGTAATCGACCTTCCCCAGATGCCTCTGGGACGCCGTATTAACATAAATAGGTCATGGGATTAGAACGAACTGTTATCTCCGGGTGGCTGAAGTTTGGGCGTCGCAGCATTTACCCCCTCAACCCGCTGGAACCACCAGTCCTGACGAAGGGTAACCCAAACATTGCTAGTGAACATCTGGTTATGCAGCTGAAACGTGGACATAGTAGTAAGCGGACGTCATACTGGGACATGTTATCCGCCCTGATTAGGTAATGATCAGTTTCGGGATTGCTTTCAGAACACTTGATGCAGGCCGGCCTTATAAACGTTGATCACCTAGCAAATCTAGTCCCCTAACAGTCGTACGCAAGAAGAAAAAACGTCAAGAAGTACAGCATGGCCTGCGTGGGGACTTCGGTGGAAACCCAGACCCACACCATCGCAGCTACCGCTTTGTGTCAGGGCAGAACAGGCTCTAAGTTCATCGGCGTACACACGACGGACCCATCTACGTTTCGCGATCGCACCCACGTGTAAGAGCTGTTCCAGTATCACACAATCGACTGGAAATGATTTTGTCTGAGGAGCAAAAAGATAAGTAGTGAATGGCTAGTAAAGATCGATGTCTGCGTGGCAATACCAACAGCGTGATCCGTCTGGCCAATTGGTCCCTACAGGCGGAATCCCCGTATGCCGTAATACTACCCTAATAAGCGATGACCGGCCTGCACCGTCACCTTGATCAAGTCTGGCCTAGTTGCCCAAGACCTCAGTTGATAGCGTCCTGTTAGAAGAAGTTGGGCATTGCGATCCCTACTACTAAATTACCTCACTACCTGGGACAAAGGCATCTATTATGACCCAGATGCCGAGATAACGTGGCCATTCGTCACGGAAAAGTTACGAACGGGAAATACTATAGTCCCAGCGACGTGAACACATGATATAACTTTGCTGTGCCCCTAGCCCCTCGTGCATTAATCAATGGTAGTCACGAG'/>

    <sequence taxon='56' value='GAACCACGTTCCACGCAAGATCATTCAGTCCGAGGAAACTTATTGCCCCGAGGCTTACTCAGGAGAATCGCACGTCTGACGATCGGGCCTATATTTCCCCGAAGTCTCGCTCTGTAGAAATCCAAGTGGAAACCTCTGGTCGATGATTGCAAAGTTTGTGCAGTCCCTGACTATGAGTATAAGGGTACTGTCCGCATCCGAGTCCGCAGTTACTAAGAAACGCCCCATTACGTGGAGGGGAATGCTCCAGCACACAAAAGAGTAAGCGCGCGAATAAGCTTCGACATGTGTCATCTTGTCTCAGTAAAAATTGTCGAAGAGACAAACCCGGTCGCGTCCGTTGGTGAGAAAATACAAAACTAGGCGTCGGAGTTCATCCAATTATGACGGTAACACCTCCACCGACTCCCGTCAAATCTCGAATTAGATAGTGAAGAACACACCCATGCTAAGATAGTGGGCGTAGCGAGATCTGAATTGATTACCCAACAGCTTCCTATGGGCACCTACCTAGTTACAACTGTCTGCCCTGTATGGGGGCCTTCGCTCATCGTAGCGCACTAGAAATAACGCGGACGCCGAGTATATTCGATACATATCGCATCATACTCATGTCAGCCCAACCTTGATATAACCAGAGTAGGCATATATTATCTAGTACTCCGTTTGGGGGGCCCTTCCTAGTTGCCAAGTCAAAGCTGCCCCGCTAAGTCAGCGATTGTGCAATACAGTGCGCATTGTGACCGCACGGAGATACTGATAACGAAGCTACGGGTAACTAAGGCATCCTCGCCCTCTGGGCAGGGGCGTATCAAACTGGCTACTCCGCGGTTACACCCTAAAAGAACTCAGACGAAGGAAACGAGCTCCGTGCTCACATTACGGAATATTCTTGCACGGAGAAACGGCAAACTGGTTCGCGTTTATATTCCCTTGCACGCGTAGGATCATTCCGTTGCAGATAAAAATCACACATGTTAAGTCAAGGTTCGCAATACACGTCATATTGCACATGTTGTCGGTAATCGACCTTCCCCAGATGCCTCTGGGACGCCGTATTAACATAAATAGGTCATGGGATTAGAACGAACTGTTATCTCCGGGTGGCTGAAGTTTGGGCGTCGCAGCATTTACCCCCCCAACCCGCTGGAAACACCAGTCCTGACGAAGGGTAACCCAAACATTGCTAGTGAACATCTGGTTATGCAGCTGAAACGTGGACATAGTAGTAAGCGGACGTCATACTGGGACATGTTATCCGCCCTGATTAGGTAATGATCAGTTTCGGGATTGCTTTCAGAACACTTGGTGCAGGCCGGCCTTATAAACGTTGATCACCTAACAAATATAGTCCCCTAACAGTCGTACGCAAGAAGAAAAAACGTCAAGAAGTACAGCATGGCCTGTGTGGGGACTTCGGTGGAAACTCAAACCCACACCATCGCAGCTACCGCTTTGTGTCAGGGCAGAACAGGCTCTAAGTTCATCGGCGTACACACGACGGACCCATCTACGTTTCGCGATCGCACCCACGTGTAGGAGCTGTTCCAGTATCACACAACCGACTGGAAATGATTTTGTCTGAGGAGCAAAAAGATAAGTAGTGAATGGCTAGTAAAGATCGATGTCTGCGTGGCAATACCAACAGCGTGATCCGTCTGGCCAATTGGTCCCTACAGGCGGAATCCCCGTATGCCGTAATACTACCCTAATAAGCGATGACCGGCCTGCACCGTCACCTTGATCAAGTCTGGCCTAGTTGCCCAAGACCTCAGTTGATAGCGTCCTGTTAGAAGAAGTTGGGCATTGTGATCCCTACTACTAAATTACCTGACTACCTGGGACAAAGGCATCTATTATGACCCAGATGCCGAGATAACGTGGCCATTCGTCACGGAAAAGTTACGAACGGGAAATACTATAGTCCCAGCGACGTGAACACATGATATAACTTTGCTGTGCCCCTAGCCCCTCGTGCATTAATCAATGGTAGTCACGAG'/>

    <sequence taxon='151' value='GAACCACGTTCCACGCAAGATCATTCAGTCCGAGGAAACTTATTGCCCCGAGCCTTATTCAGGAGAATCGCACGTCTGACGATCGGGCCTATATTTCCCCGAAGTCTCGCTCTGTAGAAATCCAAGTGAAAACCTCTGGTCGATGATTGCAAAGTTTGTGCAGTCCCTGACTATGAGTATAAGGGTACTGTCCGCATCCGAGTCCGCAGTTACTAAGAAACGTCCCATTACGTGGAGGGAAATGCTCCAGCACACAAAAGAGTAGGCGCGCGAATAAGCTTCGACATGTGTCATCTTGTCTCAGTAAAAATTGTCGAAGAGACAAACCCGGTCGCGTCCGTTGGTGAGAAAATACAAAACTAGGCGTCGGAGTTCATCCAATTATGACGGTAACACCTCCACCGACTCCCGTCAAATCTCGAATTAGATAGTGAAGAACACACCCATGCTAAGATAGTGGGCGTAGCGAGATCTGAATTGATTACCCAACAGCTTCCTATGGGCACCTATCTAGTTACAACTGTGTGCCCTGTATGGGGGCCTTCGCTCATCGTAGCGCACTAGAAATAACGCGGACGCCGAGTATATTCGATACATATCGCATCATACTCATGTCAGCCCAGCCTTGATATAACCAGAGTAGGCATATATTATCTAGTACTCCGTTTGGGGGGCCCTTCCTAGTTGCCAAGTCAAAGCTGCCCCGCTAAGTCAGCGATTGTGCAATACAGTGCGCATTGTGACCGCACGGAGATACTGATAACGAAGCTACGGGTAACTAAGGCATCCTCGCCCTCTGGGCAGGGGCGTATCAAACTGGCTACTCCGCGGTTACACCCTAAAAGAACTCAGACGAAGGAAACGAGCTCCGTGCTCACATTACGGAATATTCTTGCACGGAGAAACGGCAAACTGGTTCGCGTTTATATTTCCTTGCACGCGTAGGATCATTCCGTTGCAGATAAAAATCACATATGTTAAGTCAAGGTTCGCAATACACGTCATATTGCACATGTTGTCGATAATCGACCTTCCCCAGATGCCTCTGGGACGCCGTATTAACATAAATAGGTCATGGGACTAGAACGAACTGTTATCTCCGGGTGGCTGAAGTTTGGGAGTCGCAGCATTTACCCCCCCAACCCGCTGGAAACACCAATCCTGACGAAGGGTAACCCAAACATTGCTAGTGAACATCTGGTTATGCAGCTGAAACGTGGACATAGTAGTAAGCGGACGTCATACTGGGACATGTTATCCGCCCTGATTAGGCAATGATCAGTTTCGGGATTGCTTTCAGAACACTTGGTGCAGGCCGGCCTTATAAACGTTGATCACCTAACAAATATAGTCCCCTAACAGTCGTACGCAAGAAGAAAAAACGTCAAGAAGTACAGAATGGCCTGTGTGGGGACTTCGGTAGAAACTCAGACCCACACCATCGCAGCTACCGCTTTGTGTCAGGGCAGAACAGGCTCTAAGTTCGTCGGCGTAAACACGACGGACCCATCTACGTTTCGCGATCGCACCCACGTGTAGGAGCTGTTCCAGTATCACACAACCGACTGGAAATGATTCTGTCTGAGGAGCAAAAAGATAAGTAGTGAATGGCTAGTAAAGATCGATGTCTGCGTGGCAATACCAACAGCGTGATCCGTCTGGCCAATTGGTCCCTACAGGCGGAATCCCCGTATGCCGTAATACTACACTAATAAGCGATGACCGGCCTGCACCGTCACCTTGATCAAGTCTGGCCTAGTTGCCCAAGACCTCAGTTGATAGCGTCCTGTTAGAAGAAGTTGGGCATTGCGATCCCTACTACTAAATTACCTGACTACCTGGGACAAAGGCATCTATTATGACCCAGATGCCGAGATAACGTGGCCATTCGTCACGGAAAAGTTACGAACGGGAAATACTATAGTCCCAGCGACGTAAACACATGATATAACTTTGCTGTGCCCCTAGCCCCTCGTGCATTAATCAATGGTAGTCACGAG'/>

    <sequence taxon='161' value='GAACCACGTTCCACGCAAGATCATTCAGTCCGAGGAAACTTATTGCCCCGAGCCTTATTCAGGAGAATCGCACGTCTGACGATCGGGCCTATATTTCCCCGAAGTCTCGCTCTGTAGAAATCCAAGTGAAAACCTCTGGTCGATGATTGCAAAGTTTGTGCAGTCCCTGACTATGAGTATAAGGGTACTGTCCGCATCCGAGTCCGCAGTTACTAAGAAACGTCCCATTACGTGGAGGGAAATGCTCCAGCACACAAAAGAGTAGGCGCGCGAATAAGCTTCGACATGTGTCATCTTGTCTCAGTAAAAATTGTCGAAGAGACAAACCCGGTCGCGTCCGTTGGTGAGAAAATACAAAACTAGGCGTCGGAGTTCATCCAATTATGACGGTAACACCTCCACCGACTCCCGTCAAATCTCGAATTAGATAGTGAAGAACACACCCATGCTAAGATAGTGGGCGTAGCGAGATCTGAATTGATTACCCAACAGCTTCCTATGGGCACCTATCTAGTTACAACTGTGTGCCCTGTATGGGGGCCTTCGCTCATCGTAGCGCACTAGAAATAACGCGGACGCCGAGTATATTCGATACATATCGCATCATACTCATGTCAGCCCAGCCTTGATATAACCAGAGTAGGCATATATTATCTAGTACTCCGTTTGGGGGGCCCTTCCTAGTTGCCAAGTCAAAGCTGCCCCGCTAAGTCAGCGATTGTGCAATACAGTGCGCATTGTGACCGCACGGAGATACTGATAACGAAGCTACGGGTAACTAAGGCATCCTCGCCCTCTGGGCAGGGGCGTATCAAACTGGCTACTCCGCGGTTACACCCTAAAAGAACTCAGACGAAGGAAACGAGCTCCGTGCTCACATTACGGAATATTCTTGCACGGAGAAACGGCAAACTGGTTCGCGTTTATATTTCCTTGCACGCGTAGGATCATTCCGTTGCAGATAAAAATCACATATGTTAAGTCAAGGTTCGCAATACACGTCATATTGCACATGTTGTCGATAATCGACCTTCCCCAGATGCCTCTGGGACGCCGTATTAACATAAATAGGTCATGGGACTAGAACGAACTGTTATCTCCGGGTGGCTGAAGTTTGGGAGTCGCAGCATTTACCCCCCCAACCCGCTGGAAACACCAATCCTGACGAAGGGTAACCCAAACATTGCTAGTGAACATCTGGTTATGCAGCTGAAACGTGGACATAGTAGTAAGCGGACGTCATACTGGGACATGTTATCCGCCCTGATTAGGCAATGATCAGTTTCGGGATTGCTTTCAGAACACTTGGTGCAGGCCGGCCTTATAAACGTTGATCACCTAACAAATATAGTCCCCTAACAGTCGTACGCAAGAAGAAAAAACGTCAAGAAGTACAGAATGGCCTGTGTGGGGACTTCGGTAGAAACTCAGACCCACACCATCGCAGCTACCGCTTTGTGTCAGGGCAGAACAGGCTCTAAGTTCGTCGGCGTAAACACGACGGACCCATCTACGTTTCGCGATCGCACCCACGTGTAGGAGCTGTTCCAGTATCACACAACCGACTGGAAATGATTCTGTCTGAGGAGCAAAAAGATAAGTAGTGAATGGCTAGTAAAGATCGATGTCTGCGTGGCAATACCAACAGCGTGATCCGTCTGGCCAATTGGTCCCTACAGGCGGAATCCCCGTATGCCGTAATACTACACTAATAAGCGATGACCGGCCTGCACCGTCACCTTGATCAAGTCTGGCCTAGTTGCCCAAGACCTCAGTTGATAGCGTCCTGTTAGAAGAAGTTGGGCATTGCGATCCCTACTACTAAATTACCTGACTACCTGGGACAAAGGCATCTATTATGACCCAGATGCCGAGATAACGTGGCCATTCGTCACGGAAAAGTTACGAACGGGAAATACTATAGTCCCAGCGACGTAAACACATGATATAACTTTGCTGTGCCCCTAGCCCCTCGTGCATTAATCAATGGTAGTCACGAG'/>

    <sequence taxon='157' value='GAACCACGTTCCACGCAAGATCATTCAGTCCGAGGAAACTTATTGCCCCGAGGCTTACTCAGGGGAATCGCACGTCTGACGATCGGGCCTATATTTCCCCGAAGTCTCGCTCTGTAGAAATCCAAGTGGAAACCTCTGGTCGATGATTGCAAAGTTTGTGCAGTCCCTGACTATGAGTATAAGGGTACTGTCCGCATCCGAGTCCGCAGTTACTAAGAAACGCCCCATTACGTGGAGGGGAATGCTCCAGCACACAAAAGAGTAGGCGCGCGAATAAGCTTCGACATGTGTCATCTTGTCTCAGTAAAAATTGTCGAAGCGACAAACCCGGTCGCGTCCGTTGGTGAGAAAATACAAAACTAGGCGTCGGAGTTCATCCAATTATGACGGTAACACCTCCACCGACTGCCGTCAAATCTCGAATTAGATAGTGAAGAACACACCCATGCTAAGATAGTGGGCGTAGCGAGATCTGAATTGATTACCCAACAGCTTCCAATGGGCACCTACCTAGTTACAACTGTCTGCCCTGTATGGGGGCCTTCGCTCATCGTAGCGCACTAGAAATAACGCGGACGCCGAGTATATTCGATACATATCGCATCATACTCATGTCAGCCCAGCCTTGATATAACCAGAGTAGGCATATATTATCTAGTACTCCGTTTGGGGGGCCCTTCCTAGTTGCCAAGTCAAAGCTGCCCCGCTAAGTCAGCGATTGTGCAATACAGTGCTCATTGTGACCGCACGGAGATACTGATAACGAAGCTACGGGTAACCAAGGCATCCTCGCCCTCTGGGCAGGGGCGTATCAAACTGGCTACTCCGCGGTTACACCCTAAAAGAACTCAGACGAAGGAAACGAGCTCCGTGCTCACATTACGGAATATTCTTGCACGGAGAAACGGCAAACTGGTTCGCGTTTATATTCCCTTGCACGCGTAGGATCATTCCGTTGCAGATAAAAATCACACATGTTAAGTCAAGGTTCGCAATACACGTCATATTGCACATGTTGTCGGTAATCGACCTTCCCCAGATGCCTCTGGGACGCCGTATTAACATAAATAGGTCATGGGATTAGAACGAACTGTTATCTCCGGGTGGCTAAAGTTTGGGCGTCGCAGCATTTACCCCCCCAACCCGCTGGAAACACCAGTCCTGACGAAGGGTAACCCAAACATTGCTAGTGAACATCTGGTTATGCAGCTGAAACGTGGACATAGTAGTAAGCGGACGTCATACTGGGACATGTTATCCGCCCTGATTAGGTAATGATCAGTTTCGGAATTGCTTTCAGAACACTTGGTGCAGGCCGGCCTTATAAACGTTGATCACCTAACAAATATAGTCCCCTAACAGTCGTGCGCAAGAAGAAAAAACGTCAAGAAGTACAGCATGGCCTATGTGGGGACTTCGGTGGAAACTCAGACCCACACCATCGCAGCTACCGCTTTGTGTCAGGGCAGAACAGGCTCTAAGTTCGTCGGCGTAAACACGACGGACCCATCTACGTTTCGCGATCGCACCCACGTGTAGGAGCCGTTCCAGTATCACACAACCGACTGGAAATGATTTTGTCTGAGGAGCAAAAAGATAAGTAGTGAATGGCTAGTAAAGATCGATGTCTGCGTGGCAATACCAACAGCGTGATCCGTCTGGCCAATTGGTCCCTACAGGCGGAATCCCCGTATGCCGTAATACTACCCTAATAAGCGATGACCGGCCTGCACCGTCACCTTGATCAAGTCTGGCCTAGTTGCCCAAGACCTCGGTTGATAGCGTCCTGTTAGAAGAAGTTGGGCATTGCGATCCCTACTACTAAATTACCTGACTAACTGGGACAAAGGCATCTATTATGACCCAGATGCCGAGATAACGTGGCCATTCGTCACGGAAAAGTTACGAACGGGAAATACTATAGTCCCAGCGACGTGAACACATGATATAACTTTGCTGTGCCCCTAGCCCCTCGTGCATTAATCAATGGTAGTCACGAG'/>

    <sequence taxon='23' value='GAACCACGTTCCACGCAAGATCATTCAGTCCGAGGAAACTTATTGCCCCGAGGCTTACTCAGGAGAATCGCACGTCTGACGATCGGGCCTATATTTCCCCGAAGTCTCGCTCTGTAGAAATCCAAGTGGAAACCTCTGGTCGATGATTGCAAAGTTTGTGCAGTCCCTGACTATGAGTATAATGGTACTGTCCGCATCCGAGTCCGCAGTTACTAAGAAACGCCCCATTACGTGGAGGGGAATGCTCCAGCACGCAAAAGAGTAGGCGCGCGAATAAGCTTCGACATGTGTCATCTTGTCTCAGTAAACATTGTCGAAGAGACAAACCCGGTCGCGTCCGTTGGTATGAAAATACAAAACTAGGCGTCGGAGTTCATCCAACTATGACGGTAACACCTCCACCGACTCCCGTCAAATCTCGAATTAGATAGTGAAGAACACACCCATGCTAAGATAGTGGGCATAGCGAGATCTGAATTGATTACCCAACAGCTTCCTATGGGCACCTACCTAGTTACAACTGTCTGCCCTGTATGCGGGCCTTCGCTCATCGTAGCGCGCTAGAAATAACGCGGACGCCGAGTATATTCGATGCATATCGCATCATACTCATGTCAGCCCAACCTTGATATAACCAGAGTAGGCATATATTATCTAGTACTCCGTTTGGGGGGCCCTTCCTAGTTGCCAAGTCAAAGCTGCCCCGCTAAGTCAGCGATTGTGCAATACAGTGCGCATTGTGACCGCACGGAGATACTGATAACGAAGCTACGGGTAACTAAGGCATCCTCGCCCTCTGGGCAGGGGCGTATCAAACTGGCTACTCCGCGGTTACACCCTAAAAGAACTCAGACGAAGGAAACGAGCTCCGTGCTTACATTACGGAATATTCTTGCACGGAGAAACGGCAAACTGGTTCGCGTTTATATTCCCTTGCACTCGTAGGATTATTCCGTTGCAGATAAAAATCACACATGTTAAGTCAAGGTTCGCAATACACGTCATATTGCACATGTTGTCGGTAATCGACCTTCCCCAGATGCCTCTGGGACGCCGTATTAACATAAATAGGTCATGGGATTAGAACGAACTGTTATCTCCGGGTGGCTGAAGTTTGGGCGTCGCAGCATTTACCCCCCCAACCCGCTGGAACCACCAGTCCTGACGAAGGGTAACCCAAACATTGCTAGTGAACATCTGGTTATGCAGCTGAAACGTGGACATAGTAGTAAGCGGACGTCATACTGGGACATGTTATCCGCCCTGATTAGGTAATGATCAGTTTCGGGATTGCTTTCAGAACACTTGGTGCAGGCCGGCCTTATAAACGTTGATCACCTAACAAATATAGTCCCCTAACAGTCGTACGCAAGAAGAAAAAACGTCAAGAAGTACAGCATGGCCTGTGTGGGGACTTCGGTGGAAACTCAGACCCTCACCATCGCAGCTACCGCTTTGTGTCAGGGCAGAACAGGCTCTAAGTTCATCGGCGTACACACGACGGACCCATCTACGTTTCGCGATCGCACCCACGTGTAGGAGCTGTTCCAGTATCACACAACCGACTGGAAATGATTTTGTCTGAGGAGCAAAAAGATAAGTGGTGAATGGCTAGTAAAGATCGATGTCTGCGTGGCAATACCAACAGCGTGATCCGTCTGGCCAATTGGTCCCTACAGGCGGAATCCCCGTATGCCGTAATACTACCCTAATAAGCGATGACCGGCCTGCACCGTCACCTTGATCAAGTCTGGCCTAGTTGCCCAAGACCTCAGTTGATAGCGTCCTGTTAGAAGAAGTTGGGCATTGCGATCCCTACTACTAAATTACCGCACTACCTGGGACAAAGGCATCTATTATGACCCAGATGCCGAGATAACGTGGCCATTCGTCACGGAAAAGTTACGAACGGGAAATACTATAGTCCCAGCGACGTGAACACATGATATAACTTTGCTGTGCCCCTAGCCCCTCGTGCATTAATCAATGGTAGTCACGAG'/>

    <sequence taxon='64' value='GAACCACGTTCCACGCAAGATCATTCAGTCCGAGGAAACTTATTGCCCCGAGGCTTACTCAAGAGAATCGCACGTCTGACGATCGGGCCTATATTTCCCCGACGTCTCGCTCTGTAGAAATCCAAGTGGAAACCTCTGGTCGATGATTGCAAAGTTTGTGCAGTCCCTGACTATGAGTATAATGGTACTGTCCGCATCCGAGTCCGCAGTTACTAAGAAACGCCCCATTACGTGGAGGGGAATGCTCCAGCACGCAAAAGAGTAGGCGCGCGAATAAGCTTCGACATGTGTCATCTTGTCTCAGTAAACATTGTCGAAGAGACAAACCCGGTCGCGTCCGTTGGTATGAAAGTACAAAACTAGGCGTCGGAGTTCATCCAACTATGACGGTAACACCTCCACCGACTCCCGTCAAATCTCGAATTAGATAGTGAAGAACACACCCATGCTAAGATAGTGGGCATAGCGAGATCTGAATTGATTACCCAACAGCTTCCTATGGGCACCTACCTAGTTACAACTGTCTGCCCTGTATGCGGGCCTTCGCTCATCGTAGCGCGCTAGAAATAACGCGGACGCCGAGTATATTCGATGCATATCGCATCATACTCATGTCAGCCCAACCTTGATATAACCAGAGTAGGCATATATTATCTAGTACTCCGTTTGGGGGGCCCTTCCTAGTTGCCAAGTCAAAGCTGCCCCGCTAAGTCAGCGATTGTGCAATACAGTGCGCATTGTGACCGCACGGAGATACTGATAACGAAGCTACGGGTAACTAAGGCATCCTCGCCCTCTGGGCAGGGGCGTATCAAACTGGCTACTCCGCGGTTACACCCTAAAAGAACTCAGACGAAGGAAACGAGCTCCGTGCTTATATTACGGAATATTCTTGCACGGAGAAACGGCAAACTGGTTCGCGTTTATATTCCCTTGCACTCGTAGGATTATTCCGTTGCAGATAAAAATCACACATGTTAAGTCAAGGTTCGCAATACACGTCATATTGCACATGTTGTCGGTGATCGACCTTCCCCAGATGCCTCTGGGACGCCGTATTAACATAAATAGGTCGTGGGATTAGAACGAACTGTTATCTCCGGGTGGCTGAAGTTTGGGCGTCGCAGCATTTACCCCCCCAACCCGCTGGAACCACCAGTCCTGACGAAGGGTAACCCAAACATTGCTAGTGAACATCTGGTTATGCAGCTGAAACGTGGACATAGTAGTAAGCGGACGTCATACTGGGACATGTTATCCGCCCTGATTAGGTAATGATCAGCTTCGGGATTGCTTTCAGAACACTTGGTGCAGGCCGGCCTTATAAACGTTGATCACCTAACAAATATAGTCCCCTAACAGTCGTACGCAAGAAGAAAAAACGTCAAGAAGTACAGCATGGCCTGTGTGGGGACTTCGGTGGAAACTCAGACCCTCACCATCGCAGCTACCGCTTTGTGTCAGGGCAGAACAGGCTCTAAGTTCATCGGCGTACACACGACGGACCCATCTACGTTTCGCGATCGCACCCACGTGTAGGAGCTGTTCCAGTATCACACAACCGACTGGAAATGATTTTGTCTGAGGAGCAAAAAGATAAGTGGTGAATGGCTAGTAAAGATCGATGTCTGCGTGGTAATACCAACAGCGTGATCCGTCTGGCCAATTGGTCCCTACAGGCGGAATCCCCGTATGCCGTAATACTACCCTAATAAGCGATGACCGGCCTGCATCGTCACCTTGATCAAGTCTGGCCTAGTTGCCCAAGACCTCAGTTGATAGCGTCCTGTTAGAAGAAGTTGGGCATTGCGATCCCTACTACTAAATTACCGCACTACCTGGGACAAAGGCATCTATTATGACCCAGATGCCGAGATAACGTGGCCATTCGTCACGGAAAAGTTACGAACGGGAAATACTATAGTCCCAGCGACGTGAACACATGATATAACTTTGCTGTGCCCCTAGCCCCTCGTGCATTAATCAATGGTAGTCACGAG'/>

    <sequence taxon='118' value='GAACCACGTTCCACGCAAGATCATTCAGTCCGAGGAAACTTATTGCCCCGAGGCTTACTCAAGAGAATCGCACGTCTGACGATCGGGCCTATATTTCCCCGACGTCTCGCTCTGTAGAAATCCAAGTGGAAACCTCTGGTCGATGATTGCAAAGTTTGTGCAGTCCCTGACTATGAGTATAATGGTACTGTCCGCATCCGAGTCCGCAGTTACTAAGAAACGCCCCATTACGTGGAGGGGAATGCTCCAGCACGCAAAAGAGTAGGCGCGCGAATAAGCTTCGAGATGTGTCATCTTGTCTCAGTAAACATTGTCGAAGAGACAAACCCGGTCGCGTCCGTTGGTATGAAAGTACAAAACTAGGCGTCGGAGTTCATCCAACTATGACGGTAACACCTCCACCGACTCCCGTCAAATCTCGAATTAGATAGTGAAGAACACACCCATGCTAAGATAGTGGGCATAGCGAGATCTGAATTGATTACCCAACAGCTTCCTATGGGCACCTACCTAGTTACAACTGTCTGCCCTGTATGCGGGCCTTCGCTCATCGTAGCGCGCTAGAAATAACGCGGACGCCGAGTATATTCGATGCATATCGCATCATACTCATGTCAGCCCAACCTTGATATAACCAGAGTAGGCATATATTATCTAGTACTCCGTTTGGGGGGCCCTTCATAGTTGCCAAGTCAAAGCTGCCCCGCTACGTCAGCGATTGTGCAATACAGTGCGCATTGTGACCGCACGGAGATACTGATAACGAAGCTACGGGTAACTAAGGCATCCTCGCCCTCTGGGCAGGGGCGTATCAAACTGGCTACTCCGCGGTTACACCCTAAAAGAACTCAGACGAAGGAAACGAGCTCCGTGCTTATATTACGGAATATTCTTGCACGGAGAAACGGCAAACTGGTTCGCGTTTATATTCCCTTGCACTCGTAGGATTATTCCGTTGCAGATAAAAATCACACATGTTAAGTCAAGGTTCGCAATACACGTCATATTGCACATGTTGTCGGTGATCGACCTTCCCCAGATGCCTCTGGGACGCCGTATTAACATAAATAGGTCGTGGGATTAGAACGAACTGTTATCTCCGGGTGGCTGAAGTTTGGGCGTCGCAGCATTTACCCCCCCAACCCGCTGGAACCACCAGTCCTGACGAAGGGTAACCCAAACATTGCTAGTGAACATCTGGTTATGCAGCTGAAACGTGGACATAGTAGTAAGCGGACGTCATACTGGGACATGTTATCCGCCCTGATTAGGTAATGATCAGCTTCGGGATTGCTTTCAGAACACTTGGTGCAGGCCGGCCTTATAAACGTTGATCACCTAACAAATATAGTCCCCTAACAGTCGTACGCAAGAAGAAAAAACGTCAAGAAGTACAGCATGGCCTGTGTGGGGACTTCGGTGGAAACTCAGACCCTCACCATCGCAGCTACCGCTTTGTGTCAGGGCAGAACAGGCTCTAAGTTCATCGGCGTACACACGACGCACCCATCTACGTTTCGCGATCGCACCCACGTGTAGGAGCTATTCCAGTATCACACAACCGACTGGAAATGATTTTGTCTGAGGAGCAAAAAGATAAGTGGTGAATGGCTAGTAAAGATCGATGTCTGCGTGGTAATACCAACAGCGTGATCCGTCTGGCCAATTGGTCCCTACAGGCGGAATCCCCGTATGCCGTAATACTACCCTAATAAGCGATGACCGGCCTGCATCGTCACCTTGATCAAGTCTGGCCTAGTTGCCCAAGACCTCAGTTGATAGCGTCCTGTTAGAAGAACTTGGGCATTGCGATCCCTACTACTAAATTACCGCACTACCTGGGACAAAGGCATCTATTATGACCCAGATGCGGAGATAACGTGGCCATTCGTCACGGAAAAGTTACGAACGGGAAATACTATAGTCCCAGCGACGTGAACACATGATATAACTTTGCTGTGCCCCTAGCCCCTCGTGCATTAATCAATGGTAGTCACGAG'/>

    <sequence taxon='149' value='GAACCACGTTCCACGCAAGATCATTCAGTCCGAGGAAACTTATTGCCCCGAGGCTTACTCAAGAGAATCGCACGTCTGATGATCGGGCCTATATTTCCCCGACGTCTCGCTCTGTAGAAATCCAAGTGGAAACCTCTGGTCGATGATTGCAAAGTTTGTACAGTCCCTGACTATGAGTATAATGGTACTGTCCGCATCCGAGTCCGCAGTTACTAAGAAACGCCCCATTACGTGGAGGGGAATGCTCCAGCACGCAAAATAGTAGGCGCGCGAATAAGCTTCGACATGTGTCATCTTGTCTCAGTAAACATTGTCGAAGAGACAAACCCGGTCGCGTCCGTTGGTATGAAAGTACAAAACTAGGCGTCGGAGTTCATCCAACTATGACGGTAACACCTCCACCGACTCCCGTCAAATCTCGAATTAGATAGTGAAAAACACACCCATGCTAAGATAGTGGGCATAGCGAGATCTGAATTGATTACCCAACAGCTTCCTATGGGCACCTACCTAGTTACAACTGTCTGACCTGTATGCGGGCCTTCGCTCATCGTAGCGCGCTAGAAATAACGCGGACGCCGAGTATATTCGATGCATATCGCATCATATTCATGTCAGCCCAACCTTGACATAACCAGAGTAGGCATATATTATCTAGTACTCCGTTTGGGGGGCCCTTCATAGTTGCCAAGTCAAAGCTGCCCCGCTAAGTCAGCGATTGTGCAATACAGTGCGCATTGTGACCGCACGGAGATACTGATAACGAAGCTACGGGTAACTAAGGCATCCTCGCCCTCTGGGCAGGGGCGTATCAAACTGGCTACTCCGCGGTTACACCCTAAAAGAACTCAGACGAAGGAAACGAACTCCGTGCTTATATTACGGAATATTCTTGCACTGAGAAACGGCAAACTGGTTCGCGTTTATATTCCCTTGCACTCGTAGGATTATTCCGTTGCAGATAAAAATCACACATGTTAAGTCAAGGTTCGCAATACACGTCATATTGCACATGTTGTCGGTGATCGACCTTCCCCAGATGCCTCTGGGACGCCGTATTAACATAAATAGGTCGTGGGATTAGAACGAACTGTTATCTCCGGATGGCTGAAGTTTGGGCGTCGTAGCATTTACCCCCCCAACCCGCTTGAACCACCAATCCTGACGAAGGGTAACCCAAACATTGCTAGTGAACATCTGGTTATGCAGCTGAAACGTGGACATAGTAGTAAGCGGACGTCATACTGGGACATGTTATCCGCCCTGATTAGGTAATGATCAGCTTCGGGATTGCTTTCAGAACACTTGGTGCAGGCCGGCCTTATAAACGTTGATCACCTAACAAATATAGTCCCCTAACAGTCGTACGCAAGAAGAAAAAACGTCAAGAAGTACAGCATGGCCTGTGTGGGGACTTCGGTGGAAACTCAGACCCTCACCATCGCAGCTACCGCTTTGTGTCAGGGCAGAACAGGCTCTAAGTTCATCGGCGTACACACGACGGACCCATCTACGTTTCGCGATCGCACCCACGTGTAGGAGCTATTCCAGTATCACACAACCGACTGGAAATGATTTTGTCTGAGGAGCAAAAAGATAAGTGGTGAATGGCTAGTAAAGATCGATGTCTGCGTGGTAATACCAACAGCGTGATCCGTCTGGCCAATTGGTCCCTACAGGCGGAATCCCCGTATGCCGTAATACTACCCTAATAAGCGATGACCGGCCTGCATCGTCACCTTGATCAAGTATGGCCTAGTTGCCCAAGGCCTCAGTTGATAGCGTCCTGTTAGAAGAACTTGGGCATTGCGATCCCTACTACTAAATTACCGCACTACCTGGGACAAAGGCATCTATTATGACCCAGATGCCGAGATAACGTGGCCATTCGTCACGGAAAAGTTACGAACGGGAAATACTATAGTCCCAGCGACGTGAACACATGATATAACTTTGCTGTGCCCCTAGCCCCTCGTGCATTAATCAATGGTAGTCACGAG'/>

    <sequence taxon='65' value='GAACCACGTTCCACGCAAGATCATTCAGTCCGAGGAAACTTATTGCCCCGAGGCTTACTCAGGAGAATCGCACGTCTGACGATCGGGCCTATATTTCCCCGACGTCTCGCTCTGTAGAAATCCAAGTGGAAACCTCTAGTCGATGATTGCAAAGTTTGTGCAGTCCCTGACTATGAGTATAATGGTACTGTCCGCATCCGAGTCCGCAGTTACTAAGAAACGCCCCATTACGTGGAGGGGAATGCTCCAGCACGCAAAAGAGTAGGCGCGCGAATAAGCTTCGACATGTGTCATCTTGTCTCAGGAAACATTGTCGAAGAGACAAACCCGGTCGCGTCCGTTGGTATGAAAGTACAAAACTAGGCGTCGGAGTTCATCCAACTATGACGGTAACACCTCCACCGACTCCCGTCAAATCTCGAATTAGATAGTGAAGAACACACCCATGCTAAGATAGTGGGCATAGCGAGATCTGAATTGATTACCCAACAGCTTCCTATGGGCACCTACCTAGTTACAACTGTCTGCCCTGTATGCGGGCCTTCGCTCATCGTAGCGCGCTAGAAATAACGCGGACGCCGAGTATATTCGATGCATATCGCATCATACTCATGTCAGCCCAACCTTGATATAACCAGAGTAGGCATATATTATCTAGTACTCCGTTTGGGGGGCCCTTCCTAGTTGCCAAGTCAAAGCTGCCCCGCTAAGTCAGCGATTGTGCAATACAGTGCGCATTGTGACCGCACGGAGATACTGATAACGAAGCTACGGGTAACTAAGGCATCCTCGCCCTCTGGGCAGGGGCGTATCAAACTGGCTACTCCGCGGTTACACCCTAAAAGAACTCAGACGAAGGAAACGAGCTCCGTGCTTACATTACGGAATATTCTTGCACGGAGAAACGGCAAACTGGTTCGCGTTTATATTCCCTTGCACTCGTAGGATTATTCCGTTGCAGATAAAAATCACACATGTTAAGTCAAGGTTCGCAATACACGTCATATTGCACATGTTGTCGGTGATCGACCTTCCCCAGATGCCTCTGGGACGCCGTATTAATATAAATAGGTCATGGGATTAGAACGAACTGTTATCTCCGGGTGGCTGAAGTTTGGGCGTCGCAGCATTTACCCCCCCAACCCGCTGGAACCACCAGTCCTGACGAAGGGTAACCCAAACATTGCTAGTGAACATCTGGTTATGCAGCTGAAACGTGGACATAGTAGTAAGCGGACGTCATACTGGGACATGTTATCCGCCCTGATTAGGTAATGATCAGCTTCGGGATTGCTTTCAGAACACTTGGTGCAGGCCGGCCTTATAAACGTTGATCACCTAACAAATATAGTCCCCTAACAGTCGTACGCAAGAAGAAAAAACGTCAAGAAGTACAGCATGGCCTGTGTGGGGACTTCGGTGGAAACTCAGACCCTCACCATCGCAGCTACCGCTTTGTGTCAGGGCAGAACAGGCTCTAAGTTCATCGGCGTACACACGACGGACCCATCTACGTTTCGCGATCGCACCCACGTGTAGGAGCTGTTCCAGTATCACACAACCGACTGGAAATGATTTTGTCTGAGGAGCAAAAAGATAAGTGGTGAATGGCTAGTAAAGATCGATGTCTGCGTGGCAATACCAACAGCGTGATCCGTCTGGCCAATTGGTCCCTACAGGCGGAATCCCCGTATGCCGTAATACTACCCTAATAAGCGATGACCGGCCTGCATCGTCACCTTGATCAAGTCTGGCCTAGTTGCCCAAGACCTCAGTTGATAGCGTCCTGTTAGAAGAAGTTGGGCATTGCGATCCCTACTACTAAATTACCGCACTACCTGGGACAAAGGCATCTATTATGACCCAGATGCCGAGATAACGTGGCCATTCGTCACGGAAAAGTTACGAACGGGAAATACTATAGTCCCAGCGACGTGAACACATGATATAACTTTGCTGTGCCCCTAGCCCCTCGTGCATTAATCAATGGTAGTCACGAG'/>

    <sequence taxon='69' value='GAACCACGTTCCACGCAAGATCATTCAGTCCGAGGAAACTTATTGCCCCGAGGCTTACTCAGGAGAATCGCAAGTCTGACGATCGGGCCTATATTTCCCCGAAGTCTCGCTCTGTAGAAATCCAAGTGGAAACCTCTGGTCGATGATTGCAAAGTTTGTGCAGTCCCTGACTATGAGTATCATGGTACTGTCCGCATCCGAGTCCGCAGTTACTAAGAAACGCCCCATTACGTGGAGGGGAATGCTCCAACACGCAAAAGAGTAGGCGCGCGAATAAGCTTCGACATGTGTCATCTTGTCTCAGTAAACATTGTCGAAGAGACAAACCCGGTCGCGTCCGTTGGTATGAAAATACAAAACTAGGCGTCGGAGTTCATCCAACTATGACGGTAACACCTCCACCGACTCCCGTCAAATCTCGAATTAGATAGTGAAGAACAAACCCATGCTAAGATAGTGGGCATAGCGAGATCTGAATTGATTACCCAACAGCTTCCTATGGGCACCTACCTAGTTACAACTGTCTGCCCTGTATGCGGGCCTTCGCTCATCGTAGCGCGCTAGAAATAACGCGGACGCCGAGTATATTCGATGCATATCGCATCATACTCATGTCAGCCCAACCTTGATATAACCAGAGTAGGCATATATTATCTAGTACTCCGTTTGGGGGGCCCTTCCTAGTTGCCAAGTCAAAGCTGCCCCGCTAAGTCAGCGATTGTGCAATACAGTGCGCATTGTGACCGCACGGAGATACTGATAACGAAGCTACGGGTAACTAAGGCATCCTCGCCCTCTGGGCAGGGGCGTATCAAACCGGCTACTCCGCGGTTACACCCTAAAAGAACTCAGACGAAGGAAACGAGCTCCGTGCTTACATTACGGAATATTCTTGCACGGAGAAACGGCAAACTGGTTCGCGTTTATATTCCCTTGCACTCGTAGGATTATTCTGTTGCAGATAAAAATCACACATGTTAAGTCAAGGTTCGCAATACACGTCATATTGCACATGTTGTCGGTAATCGACCTTCCCCAGATGCCTCTGGGACGCCGTATTAACATAAATAGGTCATGGGATTAGAACGAACTGTTATCCCCGGGTGGCTGAAGTTTGGGCATCGCAGCATTTACCCCCCCAACCCGCTGGAACCACCAGTCCTGACGAAGGGTAACCCAAACATTGCTAGTGAACATCTGGTTATGCAGCTGAAACGTGGACATAGTAGTAAGCGGACGTCATACTGGGACATGTTATCCGCCCTGATTAGGTAATGATCAGTTTCGGGATTGCTTTCAGAACACTTGGTGCAGGCCGGCCTTATAAACGTTGATCACCTAACAAATATAGTCCCCTAACAGTCGTACGCAAGAAGAAAAAACGTCAAGAAGTACAGCATGGCCTGTGTGGGGACTTCGGTGGAAACTCAGACCCTCACCATCGCAGCTACCGCTTTGTGTCAGGGCAGAACAGGCTCTAAGTTCATCGGCGTACACACGACGGACCCATCTACGTTTCGCGATCGCACCCACGTGTAGGAGCTGTTCCAGTATCACACAACCGACTGGAAATGATTTTGTCTGAGGAGCAAAAAGATAAGTGGTGAATGGCTAGTAAAGATCGATGTCTGCGTGGCAATACCAACAGCGTGATCCGTCTGGCCAATTGGTCCCTACAGGCGGAATCCCCGTATGCCGTAATACTACCCTAATAAGCGATGACCGGCCTGCACCGTCACCTTGATCAAGTCTGGCCTAGTTGCCCAAGACCTCAGTTGATAGCGTCCTGTTAGAAGAAGTTGGGCATTGCGATCCCTACTACTAAATTACCGCACTACCTGGGACAAAGGCATCTATTATGACCCAGATGCCGAGATAACGTGGCCATTCGTCACGGAAAAGTTACGAACGGGAAATACTATAGTCCCAGCGACGTGAACACATGATATAACTTTGCTGTGCCCCTAGCCCCTCGTGCATTAATCAATGGTAGTCACGAG'/>

    <sequence taxon='92' value='GAACCACGTTCCACGCAAGATCATTCAGTCCGAGGAAACTTATTGCCCCGAGGCTTACTCAGGAGAATCGCAAGTCTGACGATCGGGCCTATATTTCCCCGAAGTCTCGCTCTGTAGAAATCCAAGTGGAAACCTCTGGTCGATGATTGCAAAGTTTGTGCAGTCCCTGACTATGAGTATCATGGTACTGTCCGCATCCGAGTCCGCAGTTACTAAGAAACGCCCCATTACGTGGAGGGGAATGCTCCAACACGCAAAAGAGTAGGCGCGCGAATAAGCTTCGACATGTGTCATCTTGTCTCAGTAAACATTGTCGAAGAGACAAACCCGGTCGCGTCCGTTGGTATGAAAATACAAAACTAGGCGTCGGAGTTCATCCAACTATGACGGTAACACCTCCACCGACTCCCGTCAAATCTCGAATTAGATAGTGAAGAACAAACCCATGCTAAGATAGTGGGCATAGCGAGATCTGAATTGATTACCCAACAGCTTCCTATGGGCACCTACCTAGTTACAACTGTCTGCCCTGTATGCGGGCCTTCGCTCATCGTAGCGCGCTAGAAATAACGCGGACGCCGAGTATATTCGATGCATATCGCATCATACTCATGTCAGCCCAACCTTGATATAACCAGAGTAGGCATATATTATCTAGTACTCCGTTTGGGGGGCCCTTCCTAGTTGCCAAGTCAAAGCTGCCCCGCTAAGTCAGCGATTGTGCAATACAGTGCGCATTGTGACCGCACGGAGATACTGATAACGAAGCTACGGGTAACTAAGGCATCCTCGCCCTCTGGGCAGGGGCGTATCAAACCGGCTACTCCGCGGTTACACCCTAAAAAAACTCAGACGAAGGAAACGAGCTCCGTGCTTACATTACGGAATATTCTTGCACGGAGAAACGGCAAACTGGTTCGCGTTTATATTCCCTTGCACTCGTAGGATTATTCTGTTGCAGATAAAAATCACACATGTTAAGTCAAGGTTCGCAATACACGTCATATTGCACATGTTGTCGGTAATCGACCTTCCCCAGATGCCTCTGGGACGCCGTATTAACATAAATAGGTCATGGGATTAGAACGAACTGTTATCCCCGGGTGGCTGAAGTTTGGGCATCGCAGCATTTACCCCCCCAACCCGCTGGAACCACCAGTCCTGACGAAGGGTAACCCAAACATTGCTAGTGAACATCTGGTTATGCAGCTGAAACGTGGACATAGTAGTAAGCGGACGTCATACTGGGACATGTTATCCGCCCTGATTAGGTAATGATCAGTTTCGGGATTGCTTTCAGAACACTTGGTGCAGGCCGGCCTTATAAACGTTGATCACCTAACAAATATAGTCCCCTAACAGTCGTACGCAAGAAGAAAAAACGTCAAGAAGTACAGCATGGCCTGTGTGGGGACTTCGGTGGAAACTCAGACCCTCACCATCGCAGCTACCGCTTTGTGTCAGGGCAGAACAGGCTCTAAGTTCATCGGCGTACACACGACGGACCCATCTACGTTTCGCGATCGCACCCACGTGTAGGAGCTGTTCCAGTATCACACAACCGACTGGAAATGATTTTGTCTGAGGAGCAAAAAGATAAGTGGTGAATGGCTAGTAAAGATCGATGTCTGCGTGGCAATACCAACAGCGTGATCCGTCTGGCCAATTGGTCCCTACAGGCGGAATCCCCGTATGCCGTAATACTACCCTAATAAGCGATGACCGGCCTGCACCGTCACCTTGATCAAGTCTGGCCTAGTTGCCCAAGACCTCAGTTGATAGCGTCCTGTTAGAAGAAGTTGGGCATTGCGATCCCTACTACTAAATTACCGCACTACCTGGGACAAAGGCATCTATTATGACCCAGATGCCGAGGTAACGTGGCCATTCGTCACGGAAAAGTTACGAACGGGAAATACTATAGTCCCAGCGACGTGAACACATGATATAACTTTGCTGTGCCCCTAGCCCCTCGTGCATTAATCAATGGTAGTCACGAG'/>

    <sequence taxon='70' value='GAACCACGTTCCACGCAAGATCATTCAGTCCGAGGAAACTTATTGCCCCGAGGCTTACTCAGGAGAATCGCACGTCTGACGATCGGGCCTATATTTCCCCGAAGTCTCGCTCTGTAGAAATCCAAGTGGAAACCTCTGGTCGATGATTGCAAAGTTTGTGCAGTCCCTGACTATGAGTATCATGGTACTGTCCGCATCCGAGTCCGCAGTTACTAAGAAACGCCCCATTACGTGGAGGGGAATGCTCCAACACGCAAAAGAGTAGGCGCGCGAATAAGCTTCGACATGTGTCATCTTGTCTCAGTAAACATTGTCGAAGAGACAAACCCGGTCGCGTCCGTTGGTATGAAAATACAAAACTAGGCGTCGGAGTTCATCCAACTATGACGGTAACACCTCCACCGACTCCCGTCAAATCTCGAATTAGATAGTGAAGAACACACCCATGCTAAGATAGTGGGCATAGCGAGATCTGAATTGATTACCCAACAGCTTCCTATGGGCACCTACCTAGTTACAACTGTCTGCCCTGTATGCGGGCCTTCGCTCATCGTAGCGCGCTAGAAATAACGCGGACGCCGAGTATATTCGATGCATATCGCATCATACTCATGTCAGCCCAACCTTGATATAACCAGAGTAGGCATATATTATCTAGTACTCCGTTTGGGGGGCCCTTCCTAGTTGCCAAGTCAAAGCTGCCCCGCTAAGTCAGCGATTGTGCAATACAGTGCGCATTGTGACCGCACGGAGATACTGATAACGAAGCTACGGGTAACTAAGGCATCCTCGCCCTCTGGGCAGGGGCGTATCAAACTGGCTACTCCGCGGTTACACCCTAAAAGAACTCAGACGAAGGAAACGAGCTCCGTGCTTACATTACGGAATATTCTTGCACGGAGAAACGGCAAACTGGTTCGCGTTTATATTCCCTTGCACTCGTAGGATTATTCCGTTGCAGATAAAAATCACACATGTTAAGTCAAGGTTCGCAATACACGTCATATTGCACATGTTGTCGGTAATCGACCTTCCCCAGATGCCTCTGGGACGCCGTATTAACATAAATAGGTCATGGGATTAGAACGAACTGTTATCTCCGGGTGGCTGAAGTTTGGGCGTCGCAGCATTTACCCCCCCAACCCGCTGGAACCACCAGTCCTGACGAAGGGTAACCCAAACATTGCTAGTGAACATCTGGTTATGCAGCTGAAACGTGGACATAGTAGTAAGCGGACGTCATACTGGGACATGTTATCCGCCCTGATTAGGTAATGATCAGTTTCGGGATTGCTTTCAGAACACTTGGTGCAGGCCGGCCTTATAAACGTTGATCACCTAACAAATATAGTCCCCTAACAGTCGTACGCAAGAAGAAAAAACGTCAAGAAGTACAGCATGGCCTGTGTGGGGACTTCGGTGGAAACTCAGACCCTCACCATCGCAGCTACCGCTTTGTGTCAGGGCAGAACAGGCTCTAAGTTCATCGGCGTACACACGACGGACCCATCTACGTTTCGCGATCGCACCCACGTGTAGGAGCTGTTCCAGTATCACACAACCGACTGGAAATGATTTTGTCTGAGGAGCAAAAAGATAAGTGGTGAATGGCTAGTAAAGATCGATGTCTGCGTGGCAATACCAACAGCGTGATCCGTCTGGCCAATTGGTCCCTACAGGCGGAATCCCCGTATGCCGTAATACTACCCTAATAAGCGATGACCGGCCTGCACCGTCACCTTGATCAAGTCTGGCCTAGTTGCCCAAGACCTCAGTTGATAGCGTCCTGTTAGAAGAAGTTGGGCATTGCGATCCCTACTACTAAATTACCGCACTACCTGGGACAAAGGCATCTATTATGACCCAGATGCCGAGATAACGTGGCCATTCGTCACGGAAAAGTTACGAACGGGAAATACTATAGTCCCAGCGACGTGAACACATGATATAACTTTGCTGTGCCCCTAGCCCCTCGTGCATTAATCAATGGTAGTCACGAG'/>

    <sequence taxon='72' value='GAACCACGTTCCACGCAAGATCATTCAGTCCGAGGAAACTTGTTGCCCCGAGGCTTACTCAGGAGAATCGCACGTCTGACGATCGGGCCTATATTTCCCCGAAGTCTCGCTCTGTAGAAATCCAAGTGGAAACCTCTGGTCGATGATTGCAAAGTTTGTGCAGTCCCTGACTATGAGTATCATGGTACTGTCCGCATCCGAGTCCGCAGTTACTAAGAAACGCCCCATTACGTGGAGGGGAATGCTCCAACACGCAAAAGAGTAGGCGCGCGAATAAGCTTCGACATGTGTCATCTTGTCTCAGTAAACATTGTCGAAGAGACAAACCCGGTCGCGTCCGTTGGTATGAAAATACAAAACTAGGCGTCGGAGTTCATCCAACTATGACGGTAACACCTCCACCGACTCCCGTCAAATCTCGAATTAGATAGTGAAGAACACACCCATGCTAAGATAGTGGGCATAGCGAGATCTGAATTGATTACCCAACAGCTTCCTATGGGCACCTACCTAGTTACAACTGTCTGCCCTGTATGCGGGCCTTCGCTCATCGTAGCGCGCTAGAAATAACGCGGACGCCGAGTATATTCGATGCATATCGCATCATACTCATGTCAGCCCAACCTTGATATAACCAGAGTAGGCATATATTATCTAGTACTCCGTTTGGGGGGCCCTTCCTAGTTGCCAAGTCAAAGCTGCCCCGCTAAGTCAGCGATTGTGCAATACAGTGCGCATTGTGACCGCACGGAGATACTGATAACGAAGCTACGGGTAACTAAGGCATCCTCGCCCTCTGGGCAGGGGCGTATCAAACTGGCTACTCCGCGGTTACACCCTAAAAGAACTCAGACGAAGGAAACGAGCTCCGTGCTTACATTACGGAATATTCTTGCACGGAGAAACGGCAAACTGGTTCGCGTTTATATTCCCTTGCACTCGTAGGATTATTCCGTTGCAGATAAAAATCACACATGTTAAGTCAAGGTTCGCAATACACGTCATATTGCACATGTTGTCGGTAATCGACCTTCCCCAGATGCCTCTGGGACGCCGTATTAACATAAATAGGTCATGGGATTAGAACGAACTGTTATCTCCGGGTGGCTGAAGTTTGGGCGTCGCAGCATTTACCCCCCCAACCCGCTGGAACCACCAGTCCTGACGAAGGGTAACCCAAACATTGCTAGTGAACATCTGGTTATGCAGCTGAAACGTGGACATAGTAGTAAGCGGACGTCATACTGGGACATGTTATCCGCCCTGATTAGGTAATGATCAGTTTCGGGATTGCTTTCAGAACACTTGGTGCAGGCCGGCCTTATAAACGTTGATCACCTAACAAATATAGTCCCCTAACAGTCGTACGCAAGAAGAAAAAACGTCAAGAAGTACAGCATGGCCTGTGTGGGGACTTCGGTGGAAACTCAGACCCTCACCATCGCAGCTACCGCTTTGTGTCAGGGCAGAACAGGCTCTAAGTTCATCGGCGTACACACGACGGACCCATCTACGTTTCGCGATCGCACCCACGTGTAGGAGCTGTTCCAGTATCACACAACCGACTGGAAATGATTTTGTCTGAGGAGCAAAAAGATAAGTGGTGAATGGCTAGTAAAGATCGATGTCTGCGTGGCAATACCAACAGCGTGATCCGTCTGGCCAATTGGTCCCTACAGGCGGAATCCCCGTATGCCGTAATACTACCCTAATAAGCGATGACCGGCCTGCACCGTCACCTTGATCAAGTCTGGCCTAGTTGCCCAAGATCTCAGTTGATAGCGTCCTGTTAGAAGAAGTTGGGCATTGCGATCCCTACTACTAAATTACCGCACTACCTGGGACAAAGGCATCTATTATGACCCAGATGCCGAGATAACGTGGCCATTCGTCACGGAAAAGTTACGAACGGGAAACACTATAGTCCCAGCGACGTGAACACATGATATAACTTTGCTGTGCCCCTAGCCCCTCGTGCATTAATCAATGGTAGTCACGAG'/>

    <sequence taxon='26' value='GAACCACGTTCCACGCAAGATCATTCAGCCCGAGGAAACTCATCGCCCCGAGGCTTAATCAGGAGAATCGCACGTCTGACGATCGGGCCTATATTTCCCCGAAGTCTCGCTCTGTAGAAATCCAAGTGGAAACCTCTGATCGATGATTGCAAAGTTTGTGCAGTCCCTGACTATGAGTATAATGGTACTGTCCGCATCCGAGTCCGCAGTTACTAAGGAACGCCCCATTACGTGGAGGGGAATGCTCCAGCACGCAAAAGAGTAGGCGCGCGAATAAGCTTCGACATGTGTCATCTTGTCTCAGTAAACATCGTCGAAGAGACAAACCCGGTCGCATCCGTTGGTAAAAAAATACAAAACTAGGCGTCGGAGTTCATCCAACTATGACGGTAACACCTCCACCGACTCGCGTCAAATCTCGAATTAGATAGTGAAGAATACACCCATGCTAAGATAGTGGGCATAGCGGGATCTGAATTGATTACCCAACAGCTTCCTATGGGCACCTACCTAGTTACAACTGTCTGCCCTGTATGCGGGCCTTCGCTCATCGTAGCGCACTAGAAATAACGCGGACGCCGAGTATACTCGATACATATCGCATCATACTCATGTCAGCCCAACCTTGATATAACCAGAGTAGGCATATATTATTTAGTACTCCGTTTGGGGGGCCCTTCCTAGTTGCCAAGTCAAAGCTGCACCGCTAAGTCAGCGATTGTGCAATACAGTGCGCATTGCGACCGCATGGAGATACTGATAACGAAGCTACGGGTAACTAAGGCATCCTCGCCCTCTGGGCAGGGGCGTATCAAACTGGCTACTCCGCGGTTACACCCTAAAAGAACTCAGACGAAGGAAACGAGCTCCGTGCTTACATTACGGAATATTCTTGCACGGAGAAACGGCAAACTGGTTCGCGTTTATGTTCCCTTGCACTCGTAGGATCATTCCGTTGCAGATAAAAATCACACATGTTAAGTCAAGGTTCGCAATACACGTCATATTGCACATGTTGTCGGTAATCGACCTTCCCCAGATGCCTCTGGGACGCCGTATTAACATAAATAGGTCATGGGATTAGAACGAACTGTTATCTCCGGGTGGCTGAAGTTTGGGCGTCGCAGCATTTACCCCCCCAACCCGCTGGAACCACCAGTCCTGACGAAGGGTAACCCAAACATTGCTAGTGAACATCTGGTTATGCAGCTGAAACGTGGGCATAGTAGTAAGCGGATGTCATACTGGGACATGTTATCCGCCCTGATTAGGTAATGATCAGTTTCGGGATTACTTTCAGAACACTTGGTGCAGGCCGGCCTTATAAACGTTGATCACCTAACAAATATAGTCCCCTAACAGTCGTACACAAGAAGAAAAAACGTCAAGAAGTACAGCATGACCTGTGTGGGGACTTCGGTGGAAACTCAGAACCACACCACCGCAACTACCGCTTTGTGTCAGGGCAGAACAGGCTCTAAGTTCATCGGCGTACACACGACGGACCCATCTACGTTTCGCGATCGCGCCCACGTGTAGGAGCTGTTCCAGTATCCCACAACCGACTGGAGATGATTTTGTCTGAGGAGCAAAAAGATAAGTAGTGAATGGCTAGTAAAGACCGATGTCTGCGTGGCAATACCAACAGCGTGATCCGTCTGGCCAATTAGTCCCTACAGGCGGAATCCCCGTATGCCGTAATACTACCCTAATAAGCGATGCCCGGCCTGCACCGTCACCTTGATCAAGTCTGGCCTAGTTGCCCAAGACCTCAGTTGATAGCGTCCTGTTAGAAGAAGTTGGGCATTGCGATCCCTACTACTAAATTACCTCACTACCTGGGACAAAGGCATCTATTATGACCCAGGTGCCGAGATAACGTGGCCATTCGTCACGGAAAAGTTACGAACGGGAAATACTATAGTCCCAGCGACGTGAACACATGATATAACTTTGCTGTGCCACTAGCCCCTCGTGCATTAATCAATGGTAGTCACGAG'/>

    <sequence taxon='38' value='GAACCACGTTCCACGCAAGATCATTCAGCCCGAGGAAACTCATCGCCCCGAGGCTTAATCAGGAGAATCGCACGTCTGACGATCGGGCCTATATTTCCCCGAAGTCTCGCTCTGTAGAAATCCAAGTGGAAACCTCTGATCGATGATTGCAAAGTTTGTGCAGTCCCTGACTATGAGTATAATGGTACTGTCCGCATCCGAGTCCGCAGTTACTAAGGAACGCCCCATTACGTGGAGGGGAATGCTCCAGCACGCAAAAGAGTAGGCGCGCGAATAAGCTTCGACATGTGTCATCTTGTCTCAGTAAACATCGTCGAAGAGACAAACCCGGTCGCATCCGTTGGTAAAAAAATACAAAACTAGGCGTCGGAGTTCATCCAACTATGACGGTAACACCTCCACCGACTCGCGTCAAATCTCGAATTAGATAGTGAAGAATACACCCGTGCTAAGATAGTGGGCATAGCGGGATCTGAATTGATTACCCAACAGCTTCCTATGGGCACCTACCTAGTTACAACTGTCTGCCCTGTATGCGGGCCTTCGCTCATCGTAGCGCACTAGAAATAACGCGGACGCCGAGTATACTCGATACATATCGCATCATACTCATGTCAGCCCAACCTTGATATAACCAGAGTAGGCATATATTATTTAGTACTCCGTTTGGGGGGCCCTTCCTAGTTGCCAAGTCAAAGCTGCACCGCTAAGTCAGCGATTGTGCAATACAGTGCGCATTGCGACCGCATGGAGATACTGATAACGAAGCTACGGGTAACTAAGGCATCCTCGCCCTCTGGGCAGGGGCGTATCAAACTGGCTACTCCGCGGTTACACCCTAAAAGAACTCAGACGAAGGAAACGAGCTCCGTGCTTACATTACGGAATATTCTTGCACGGAGAAACGGCAAACTGGTTCGCGTTTATGTTCCCTTGCACTCGTAGGATCATTCCGTTGCAGATAAAAATCACACATGTTAAGTCAAGGTTCGCAATACACGTCATATTGCACATGTTGTCGGTAATCGACCTTCCCCAGATGCCTCTGGGACGCCGTATTAACATAAATAGGTCATGGGATTAGAACGAACTGTTATCTCCGGGTGGCTGAAGTTTGGGCGTCGCAGCATTTACCCCCCCAACCCGCTGGAACCACCAGTCCTGACGAAGGGTAACCCAAACATTGCTAGTGAACATCTGGTTATGCAGCTGAAACGTGGGCATAGTAGTAAGCGGATGTCATACTGGGACATGTTATCCGCCCTGATTAGGTAATGATCAGTTTCGGGATTACTTTCAGAACACTTGGTGCAGGCCGGCCTTATAAACGTTGATCACCTAACAAATATAGTCCCCTAACAGTCGTACACAAGAAGAAAAAACGTCAAGAAGTACAGCATGACCTGTGTGGGGACTTCGGTGGAAACTCAGAACCACACCACCGCAACTACCGCTTTGTGTCAGGGCAGAACAGGCTCTAAGTTCATCGGCGTACACACGACGGACCCATCTACGTTTCGCGATCGCGCCCACGTGTAGGAGCTGTTCCAGTATCCCACAACCGACTGGAGATGATTTTGTCTGAGGAGCAAAAAGATAAGTAGTGAATGGCTAGTAAAGACCGATGTCTGCGTGGCAATACCAACAGCGTGATCCGTCTGGCCAATTAGTCCCTACAGGCGGAATCCCCGTATGCCGTAATACTACCCTAATAAGCGATGCCCGGCCTGCACCGTCACCTTGATCAAGTCTGGCCTAGTTGCCCAAGACCTCAGTTGATAGCGTCCTGTTAGAAGAAGTTGGGCATTGCGATCCCTACTACTAAATTACCTCACTACCTGGGACAAAGGCATCTATTATGACCCAGGTGCCGAGATAACGTGGCCATTCGTCACGGAAAAGTTACGAACGGGAAATACTATAGTCCCAGCGACGTGAACACATGATATAACTTTGCTGTGCCACTAGCCCCTCGTGCATTAATCAATGGTAGTCACGAG'/>

    <sequence taxon='58' value='GAACCACGTTCCACGCAAGATCATTCAGCCCGAGGAAACTCATCGCCCCAAGGCTTAATCAGGAGAATCGCACGTCTGACGATCGGGCCTATATTTCCCCGAAGTCTCGCTCTGTAGAAATCCAAGTGGAAACCTCTGATCGGTGATTGCAAAGTTTGTGCAGTCCCTGACTATGAGTATAATGGTACTGTCCGCATCCGAGTCCGCAGTTACTAAGGAACGCCCCATTACGTGGAGGGGAATGCTCCAGCACGCAAAAGAGTAGGCGCGAGAATAAGCTTCGACATGTGTCATCTTGTCTCAGTAAACATCGTCGAAGAGACAAACCCGGTCGCATCCGTTGGTAAAAAAATACAAAACTAGGCGTCGGAGTTCATCCAACTATGACGGTAACACCTCCACCGACTCGCGTCAAATCTCGAATTAGATAGTGAAGAATACACCCGTGCTAAGATAGTGGGCATAGCGGGATCTGAATTGATTACCCAACAGCTTCCTATGGGCACCTACCTAGTTACAACTGTCTGCCCTGTCTGCGGGCCTTCGCTCATCGTAGCGCACTAGAAATAACGCGGACGCCGAGTATACTCGATACATATCGCATCATACTCATGTCAGCCCAACCTTGATATAACCAGAGTAGGCATATATTATTTAGTACTCCGTTTGGGGGGCCCTTCCTAGTTGCCAAGTCAAAGCTGCACCGCTAAGTCAGCGATTGTGCAATACAGTGCGCATTGCGACCGCATGGAGATACTGATAACGAAGCTACGGGTAACTAAGGCATCCTCGCCCTCTGGGCAGGGGCGTATCAAACTGGCTACTCCGCGGTTACACCCTAAAAGAACTCAGACGAAGGAAACGAGCTCCGTGCTTACATTACGGAATATTCTTGCACGGAGAAACGGCAAACTGGTTCGCGTTTATGTTCCCTTGCACTCGTAGGATCATTCCGTTGCAGATAAAAATCACACATGTTAAGTCAAGGTTCGCAATACACGTCATATTGCACATGTTGTCGGTAATCGACCTTCCCCAGATGCCTCTGGGACGCCGTATTAACATAAATAGGTCATGGGATTAGAACGAACTGTTATCTCCGGGTGGCTGAAGTTTGGGCGTCGTAGCATTTACCCCCCCAACCTGCTGGAACCACCAGTCCTGACGAAAGGTAACCCAAACATTGCTAGTGAACATCTGGTTGTGCAGCTGAAACGTGGGCATAGTAGTAAGCGGATGTCATACTGGGACATGTTATCCGCCCTGATTAGGTAGTGATCAGTTTCGGGATTACTTTCAGAACACTTGGTGCAGGCCGGCCTTATAAACGTTGATCACCTAACAAATATAGTCCCCTAACAGTCGTACACAAGAAGAAAAAACGTCAAGAAGTACAGCATGACCTGTGTGGGGACTTCGGTGGAAACTCAGAACCACACCACCGCAACTACCGCTTTGTGTCAGGGCAGAACAGGCTCTAAGTTCATCGGCGTACACACGACGGACCCATCTACGTTTCGCGATCGCGCCCACGTGTAGGAGCTGTTCCAGTATCCCACAACCGACTGGAGATGATTTTGTCTGAGGAGCAAAAAGATAAGTAGTGAATGGCTAGTAAAGACCGATGTCTGCGTGGCAATACCAACAGCGTGATCCGTCTGGCCAATTAGTCCCTACAGGCGGAATCCCCGTATGCCGTAATACTACCCTAATACGCGATGCCCGGCCTGCACCGTCACCTTGATCAAGTCTGGCCTAGTTGCCCAAGACCTCAGTTGATAGCGTCCTGTTAGAAGAAGTTGGGCATTGCGATCCCTACTACTAAATTACCTCACTACCTGGGACAAAGGCATCTATTATGACCCAGGTGCCGAGATAACGTGGCCATTCGTCACGGAAAAGTTACGAACGGGAAATACTATAGTCCCAGCGACGTGAACACATGATATAACTTTGCTGTGCCACTAGCCCCTCGTGCATTAATCAATGGTAGTCACGAG'/>

    <sequence taxon='127' value='GAACCACGTTCCACGCAAGATCATTCAGCCCGAGGAAACTCATCGCCCCAAGGCTTAATCAGGAGAATCGCACGTCTGACGATCGGGCCTATATTTCCCCGAAGTCTCGCTCTGTAGAAATCCAAGTGGAAACCTCTGATCGGTGATTGCAAAGTTTGTGCAGTCCCTGACTATGAGTATAATGGTACTGTCCGCATCCGAGTCCGCAGTTACTAAGGAACGCCCCATTACGTGGAGGGGAATGCTCCAGCACGCAAAAGAGTAGGCGCGAGAATAAGCTTCGACATGTGTCATCTTGTCTCAGTAAACATCGTCGAAGAGACAAACCCGGTCGCATCCGTTGGTAAAAAAATACAAAACTAGGCGTCGGAGTTCATCCAACTATGACGGTAACACCTCCACCGACTCGCGTCAAATCTCGAATTAGATAGTGAAGAATACACCCGTGCTAAGATAGTGGGCATAGCGGGATCTGAATTGATTACCCAACAGCTTCCTATGGGCACCTACCTAGTTACAACTGTCTGCCCTGTCTGCGGGCCTTCGCTCATCGTAGCGCACTAGAAATAACGCGGACGCCGAGTATACTCGATACATATCGCATCATACTCATGTCAGCCCAACCTTGATATAACCAGAGTAGGCATATATTATTTAGTACTCCGTTTGGGGGGCCCTTCCTAGTTGCCAAGTCAAAGCTGCACCGCTAAGTCAGCGATTGTGCAATACAGTGCGCATTGCGACCGCATGGAGATATTGATAACGAAGCTACGGGTAACTAAGGCATCCTCGCCCTCTGGGCAGGGGCGTATCAAACTGGCTACTCCGCGGTTACACCCTAAAAGAACTCAGACGAAGGAAACGAGCTCCGTGCTTACATTACGGAATATTCTTGCACGGAGAAACGGCAAACTGGTTCGCGTTTATGTTCCCTTGCACTCGTAGGATCATTCCGTTGCAGATAAAAATCACACATGTTAAGTCAAGGTTCGCAATACACGTCATATTGCACATGTTGTCGGTAATCGACCTTCCCCAGATGCCTCTGGGACGCCGTATTAACATAAATAGGTCATGGGATTAGAACGAACTGTTATCTCCGGGTGGCTGAAGTTTGGGCGTCGTAGCATTTACCCCCCCAACCTGCTGGAACCACCAGTCCTGACGAAAGGTAACCCAAACATTGCTAGTGAACATCTGGTTGTGCAGCTGAAACGTGGGCATAGTAGTAAGCGGATGTCATACTGGGACATGTTATCCGCCCTGATTAGGTAGTGATCAGTTTCGGGATTACTTTCAGAACACTTGGTGCAGGCCGGCCTTATAAACGTTGATCACCTAACAAATATAGTCCCCTAACAGTCGTACACAAGAAGAAAAAACGTCAAGAAGTACAGCATGACCTGTGTGGGGACTTCGGTGGAAACTCAGAACCACACCACCGCAACTACCGCTTTGTGTCAGGGCAGAACAGGCTCTAAGTTCATCGGCGTACACACGACGGACCCATCCACGTTTCGCGATCGCGCCCACGTGTAGGAGCTGTTCCAGTATCCCACAACCGACTGGAGATGATTTTGTCTGAGGAGCAAAAAGATAAGTAGTGAATGGCTAGTAAAGACCGATGTCTGCGTGGCAATACCAACAGCGTGATCCGTCTGGCCAATTAGTCCCTACAGGCGGAATCCCCGTATGCCGTAATACTACCCTAATACGCGATGCCCGGCCTGCACCGTCACCTTGATCAAGTCTGGCTTAGTTGCCCAAGACCTCAGTTGATAGCGTCCTGTTTGAAGAAGTTGGGCATTGCGATCCCTACTACTAAATTACCTCACTACCTGGGACAAAGGCATCTATTATGACCCAGGTGCCGAGATAACGTGGCCATTCGTCACGGAAAAGTTACGAACGGGAAATACTATAGTCCCAGCGACGTGAACACATGATATAACTTTGCTGTGCCACTAGCCCCTCGTGCATTAATCAATGGTAGTCACGAG'/>

    <sequence taxon='153' value='GAACCACGTTCCACGCAAGATCATTCAGCCCGAGGAAACTCATCGCCCCAAGGCTTAATCAGGAGAATCGCACGTCTGACGATCGGGCCTATATTTCCCCGAAGTCTCGCTCTGTAGAAATCCAAGTGGAAACCTCTGATCGGTGATTGCAAAGTTTGTGCAGTCCCTGACTATGAGTATAATGGTACTGTCCGCATCCGAGTCCGCAGTTACTAAGGAACGCCCCATTACGTGGAGGGGAATGCTCCAGCACGCAAAAGAGTAGGCGCGAGAATAAGCTTCGACATGTGTCATCTTGTCTCAGTAAACATCGTCGAAGAGACAAACCCGGTCGCATCCGTTGGTAAAAAAATACAAAACTAGGCGTCGGAGTTCATCCAACTATGACGGTAACACCTCCACCGACTCGCGTCAAATCTCGAATTAGATAGTGAAGAATACACCCGTGCTAAGATAGTGGGCATAGCGGGATCTGAATTGATTACCCAACAGCTTCCTATGGGCACCTACCTAGTTACAACTGTCTGCCCTGTCTGCGGGCCTTCGCTCATCGTAGCGCACTAGAAATAACGCGGACGCCGAGTATACTCGATACATATCGCATCATACTCATGTCAGCCCAACCTTGATATAACCAGAGTAGGCATATATTATTTAGTACTCCGTTTGGGGGGCCCTTCCTAGTTGCCAAGTCAAAGCTGCACCGCTAAGTCAGCGATTGTGCAATACAGTGCGCATTGCGACCGCATGGAGATATTGATAACGAAGCTACGGGTAACTAAGGCATCCTCGCCCTCTGGGCAGGGGCGTATCAAACTGGCTACTCCGCGGTTACACCCTAAAAGAACTCAGACGAAGGAAACGAGCTCCGTGCTTACATTACGGAATATTCTTGCACGGAGAAACGGCAAACTGGTTCGCGTTTATGTTCCCTTGCACTCGTAGGATCATTCCGTTGCAGATAAAAATCACACATGTTAAGTCAAGGTTCGCAATACACGTCATATTGCACATGTTGTCGGTAATCGACCTTCCCCAGATGCCTCTGGGACGCCGTATTAACATAAATAGGTCATGGGATTAGAACGAACTGTTATCTCCGGGTGGCTGAAGTTTGGGCGTCGTAGCATTTACCCCCCCAACCTGCTGGAACCACCAGTCCTGACGAAAGGTAACCCAAACATTGCTAGTGAACATCTGGTTGTGCAGCTGAAACGTGGGCATAGTAGTAAGCGGATGTCATACTGGGACATGTTATCCGCCCTGATTAGGTAGTGATCAGTTTCGGGATTACTTTCAGAACACTTGGTGCAGGCCGGCCTTATAAACGTTGATCACCTAACAAATATAGTCCCCTAACAGTCGTACACAAGAAGAAAAAACGTCAAGAAGTACAGCATGACCTGTGTGGGGACTTCGGTGGAAACTCAGAACCACACCACCGCAACTACCGCTTTGTGTCAGGGCAGAACAGGCTCTAAGTTCATCGGCGTACACACGACGGACCCATCCACGTTTCGCGATCGCGCCCACGTGTAGGAGCTGTTCCAGTATCCCACAACCGACTGGAGATGATTTTGTCTGAGGAGCAAAAAGATAAGTAGTGAATGGCTAGTAAAGACCGATGTCTGCGTGGCAATACCAACAGCGTGATCCGTCTGGCCAATTAGTCCCTACAGGCGGAATCCCCGTATGCCGTAATACTACCCTAATACGCGATGCCCGGCCTGCACCGTCACCTTGATCAAGTCTGGCTTAGTTGCCCAAGACCTCAGTTGATAGCGTCCTGTTTGAAGAAGTTGGGCATTGCGATCCCTACTACTAAATTACCTCACTACCTGGGACAAAGGCATCTATTATGACCCAGGTGCCGAGATAACGTGGCCATTCGTCACGGAAAAGTTACGAACGGGAAATACTATAGTCCCAGCGACGTGAACACATGATATAACTTTGCTGTGCCACTAGCCCCTCGTGCATTAATCAATGGTAGTCACGAG'/>

    <sequence taxon='139' value='GAACCACGTTCCACGCAAGATCGTTCAGCCCGAGGAAACTCATCGCCCCAAGGCTTAATCAGGAGAATCGCACGTCTGACGATCGGGCCTATATTTCCCCGAAGTCTCGCTCTGTAGAAATCCAAGTGGAAACCTCTGATCGGTGATTGCAAAGTTTGTGCAGTCCCTGACTATGAGTATAATGGTACTGTCCGCATCCGAGTCCGCAGTTACTAAGGAACGCCCCATTACGTGGAGGGGAATGCTCCAGCACGCAAAAGAGTAGGCGCGAGAGTAAGCTTCGACATGTGTCATCTTGTCTCAGTAAACATCGTCGAAGAGACAAACCCGGTCGCATCCGTTGGTAAAAAAATACAAAACTAGGCGTCGGAGTTCATCCAACTATGACGGTAACACCTCCACCGACTCGCGTCACATCTCGAATTAGATAGTGAAGAATACACCCGTGCTAAGATAGTGGGCATAGCGGGATCTGAATTGATTACCCAACAGCTTCCTATGGGCACCTACCTAGTTACAACTGTCTGCCCTGTCTGCGGGCCTTCGCTCATCGTAGCGCACTAGAAATAACGCGGACGCCGAGTATACTCGATACATATCGCATCATACTCATGTCAGCCCAACCTTGATATAACCAGAGTAGGCATATATTATTTAGTACTCCGTTTGGGGGGCCCTTCCTAGTTGCCAAGTCAAAGCTGCACCGCTAAGTCAGCGATTGTGCAATACAGTGCGCATTGCGACCGCATGGAGATATTGATAACGAAGCTACGGGTAACTAAGGCGTCCTCGCCCTCTGGGCAGGGGCGTATCAAACTGGCTACTCCGCGGTTACACCCTAAAAGAACTCAGACGAAGGAAACGAGCTCCGTGCTTACATTACGGAATATTCTTGCACGGAGAAACGGCAAACTGGTTCGCGTTTATGTTCCCTTGCACTCGTAGGATCATTCCGTTGCAGATAAAAATCACACATGTTAAGTCAAGGTTCGCAATACACGTCATATTGCACATGTTGTCGGTAATCGACCTTCCCCAGATGCCTCTGGGACGCCGTATTAACATAAATAGGTCATGGGATTAGAACGAACTGTTATCTCCGGGTGGCTGAAGTTTGGGCGTCGTAGCATTTACCCCCCCAACCTGCTGGAACCACCAGTCCTGACGAAAGGTAACCCAAACATTGCTAGTGAACATCTGGTTGTGCAGCTGAAACGTGGGCATAGTAGTAAGCGGATGTCATACTGGGACATGTTATCCGCCCTGATTAGGTAGTGATCAGTTTCGGGATTACTTTCAGAACACTTGGTGCAGGCCGGCCTTATAAACGTTGATCACCTAACAAATATAGTCCCCTAACAGTCGTACACAAGAAGAAAAAACGTCAAGAAGTACAGCATGACCTGTGTGGGGACTTCGGTGGAAACTCAGAACCACACCACCGCAACTACCGCTTTGTGTCAGGGCAGAACAGGCTCTAAGTTCATCGGCGTACACACGACGGACCCATCCACGTTTCGCGATCGCGCCCACGTGTAGGAGCTGTTCCAGTATCCCACAACCGACTGGAGATGATTTTGTCTGAGGAGCAAAAAGATAAGTAGTGAATGGCTAGTAAAGACCGATGTCTGCGTGGCAATACCAACAGCGTGATCCGTCTGGCCAATTAGTCCCTACAGGCGGAATCCCCGTATGCCGTAATACTACCCTAATACGCGATGCCCGGCCTGCACCGTCACCTTGATCAAGTCTGGCCTAGTTGCCCAAGACCTCAGTTGATAGCGTCCTGTTAGAAGAAGTTGGGCATTGCGATCCCTACTACTAAATTACCTCACTACCTGGGACAGAGGCATCTATTATGACCCAGGTGCCGAGATAACGTGGCCATTCGTCACGGAAGAGTTACGAACGGGAAATACTATAGTCCCAGCGACGTGAACACATGATATAACTTTGCTGTGCCACTAGCCCCTCGTGCATTAATCAATGGTAGTCACGAG'/>

    <sequence taxon='59' value='GAACCACGTTCCACGCAAGATCATTCAGCCCGAGGAAACTCATCGCCCCGAGGCTTAATCAGGAGAATCGCACGTCTGACGATCGGGCCTATATTTCCCCGAAGTCTCGCTCTGTAGAAATCCAAGTGGAAACCTCTGATCGATGATTGCAAAGTTTGTGCAGTCCCTGACTATGAGTATAATGGTACTGTCCGCATCCGAGTCCGCAGTTACTAAGGAACGCCCCATTACGTGGAGGGGAATGCTCCAGCACGCAAGAGAGTAGGCGCGCGAGTAAGCTTCGACATGTGTCATCTTGTCTCAGTAAACATCGTCGAAGAGACAAACCCGGTCGCATCCGTTGGTAAAAAAATACAAAACTAGGCGTCGGAGTTCATCCAACTATGACGGTAACACCTCCACCGACTCGCGTCAAATCTCGAATTAGATAGTGAAGAATACACCCGTGCTAAGATAGTGGGCATAGCGGGATCTGAATTGATTACCCAACAGCTTCCTATGGGCACCTACCTAGTTACAACTGTCTGCCCTGTATGCGGGCCTTCGCTCATCGTAGCGCACTAGAAATAACGCGGACGCCGAGTATACTCGATACATATCGCATCATACTCATGTCAGCCCAACCTTGATATAACCAGAGTAGGCATATATTATTTAGTACTGCGTTTGGGGGGCCCTTCCTAGTTGCCAAGTCAAAGCTGCACCGCTAAGTCAGCGATTGTGCAATACAGTGCGCATTGCGACCGCATGGAGATACTGATAACGAAGCTACGGGTAACTAAGGCATCCTCGCCCTCTGGGCAGGGGCGTATCAAACTGGCTACTCCGCGGTTACACCCTAAAAGAACTCAGACGAAGGAAACGAGCTCCGTGCTTACATTACGGAATATTCTTGCACGGAGAAACGGCAAACTGGTTCGCGTTTATGTTCCCTTGCACTCGTAGGATCATTCCGTTGCAGATAAAAATCACACATGTTAAGTCAAGGTTCGTAATACACGTCATATTGCACATGTTGTCGGTAATCGACCTTCCCCAGATGCCTCTGGGACGCCGTATTAACATAAATAGGTCATGGGATTAGAACGAACTGTTATCTCCGGGTGGCTGAAGTTTGGGCGTCGCAGCATTTACCCCCCCAACCCGCTGGAACCACCAGTCCTGACGCAGGGTAACCCAAACATTGCTAGTGAACATCTGGTTATGCAGCTGAAACGTGGGCATAGTAGTAAGCGGATGTCATACTGGGACATGTTATCCGCCCTGATTAGGTAATGATCAGTTTCGGGACTACTTTCAGAACACTTGGTGCAGGCCGGCCTTATAAACGTTGATCACCTAACAAATATAGTCCCCTACCAGTCGTACACAAGAAGAAAAAACGTCAAGAAGTACAGCATGACCTGTGTGGGGACTTCGGTGGAAACTCAGAACCACACCACCGCAACTACCGCTTTGTGTCAGGGCAGAACAGGCTCTAAGTTCATCGGCGTACACACGACGGACTCATCTACGTTTCGCGATCGCGCCCACGTGTAGGAGCTGTTCCAGTATCCCACAACCGACTGGAGATGATTTTGTCTGAGGAGCAAAAAGATAAGTAGTGAGTGGCTAGTAAAGACCGATGTCTGCGTGGCAATACCAACAGCGTGATCCGTCTGGCCAATTAGTCCCTACAGGCGGAATCCCCGTATGCCGTAATACTACCCTAATACGCGATGCCCGGCCTGCACCGTCACCTTGATCAAGTCTGGCCTAGTTGCCCAAGACCTCAGTTGATAGCGTCCTGTTAGAAGAAGTTGGGCATTGCGATCCCTACTACTAAATTACCTCACTACCTGGGACAAAGGCATCTATTATGACCCAGGTGCCGAGATAACGTGGCCATTCGTCACGGAAAAGTTACGAACGGGAAATACTATAGTCCCAGCGACGTGAACACATGATATAACTTTGCTGTGCCACTAGCCCCTCGTGCATTAATCAATGGTAGTCACGAG'/>

    <sequence taxon='27' value='GAACCACGTTCCACGCAAGATCATTCAGCCCGAGGAAACTCATCGCCCCGAGGCTTAATCAGGAGAATCGCACGTCTGACGATCGGGCCTATATTTCCCCGAAGTCTCGCTCTGTAGAAATCCAAGTGGAAACCTCTGATCGATGATTGCAAAGTTTGTGCAGTCCCTGACTATGAGTATAATGGTACTGTCCGCATCCGAGTCCGCAGTTACTAAGGAACGCCCCATTACGTGGAGGGGAATGCTCCAGCACGCAAAAGAGTAGGCGCGCGAATAAGCTTCGACATGTGTCATCTTGTCTCAGTAAACATTGTCGAAGAGACAAACCCGGTCGCATCCGTTGGTAAAAAAATACAAAACTAGGCGTCGGAGTTCATCCAACTATGACGGTAACACCTCCACCGACTCGCGTCAAATCTCGAATTAGATAGTGAAGAATACACCCATGCTAAGATAGTGGGCATAGCGGGATCTGAATTGATTACCCAACAGCTTCCTATGGGCACCTACCTAGTTACAACTGTCTGCCCTGTATGCGGGCCTTCGCTCATCGTAGCGCACTAGAAATAACGCGGACGCCGAGTATACTCGATACATATCGCATCATACTCATGTCAGCCCAACCTTGATATAACCAGAGTAGGCATATATTATTTAGTACTCCGTTTGGGGGGCCCTTCCTAGTTGCAAAGTCAAAGCTGCACCGCTAAGTCAGCGATTGTGCAATACAGTGCGCATTGCGACCGCATGGAGATACTGATAACGAAGCTACGGGTAGCTAAGGCATCCTCGCCCTCTGGGCAGGGGCGTATCAAACTGGCTACTCCGCGGTTACACCCTAAAAGAACTCAGACGAAGGAAACGAGCTCCGTGCTTACATTACGGAATATTCTTGCACGGAGAAACGGCAAACTGGTTCGCGTTTATGTTCCCTTGCACTCGTAGGATCATTCCGTTGCAGATAAAAATCACACATGTTAAGTCAAGGTTCGCAATACACGTCATATTGCACATGTTGTCGGTAATCGACATTCCCCAGATGCCTCTGGGACGCCGTATTAACATAAATAGGTCATGGGATTAGAACGAACTGTTATCTCCGGGTGGCTGAAGTTTGGGCGTCGCAGCATTTACCCCCCCAACCCGCTGGAACCACCAGTCCTGACGAAGGGTAACCCAAACATTGCTAGTGAACATCTGGTTATGCAGCTGAAACGTGGGCATAGTAGTAAGCGGATGTCATACTGGGACATGTTATCCGCCCTGATTAGGTAATGATCAGTTTCGGGATTACTTTCAGAACACTTGGTGCAGGCCGGCCTTATAAACGTTGATCACCTAACAAATATAGTCCCCTAACAGTCGTACACAAGAAGAAAAAACGTCAAGAAGTACAGCATGGCCTGTGTGGGGACTTCGGTGGAAACTCAGACCCACACCACCGCAACTACCGCTTTGTGTCAGGGCAGAACAGGCTCTAAGTTCATCGGCGTACACACGACGGACCCATCTACGTTTCGCGATCGCGCCCACGTGTAGGAGCTGTTCCAGTATCCCACAACCGACTGGAGATGATTTTGTCTGAGGAGCAAAAAGATAAGTAGTGAATGGCTAGTAAAGACCGATGTCTGCGTGGCAATACCAACAGCGTGATCCGTCTGGCCAATTAGTCCCTACAGGCGGAATCCCCGTATGCCGTAATACTACCCTAATAAGCGATGCCCGGCCTGCACCGTCACCTTGATCAAGTCTGGCCTAGTTGCCCAAGACCTCAGTTGATAGCGTCCTGTTAGAAGAAGTTGGGCATTGCGATCCCTACTACTAAATTACCTCACTACCTGGGACAAAGGCATCTATTATGACCCAGGTGCCGAGATAACGTGGCCATTCGTCACGGAAAAGTTACGAACGGGAAATACTATAGTCCCAGCGACGTGAACACATGATATAACTTTGCTGTGCCACTAGCCCCTCGTGCATTAATCAATGGTAGTCACGAG'/>

    <sequence taxon='29' value='GAACCACGTTCCACGCAAGATCATTCAGCCCGAGGAAACTCATCGCCCCGAGGCTTAATCAGGAGAATCGCACGCCTGACGATCGGGCCTATATTTCCCCGAAGTCTTGCTCTGTAGAAATCCAAGTGGAAACCTCTGATCGATGATTGCAACGTTTGTGCGGTCCCTGACTATGAGTATAATGGTACTGTCCGCATCCGAGTCCGCAGTTACTAAGGAACGCCCCATTACGTGGAGGGGAATGCTCCAGCACGCAAAAGAGTAGGCGCGCGAATAAGCTTCGACATGTGTCATCTTGTCTCAGTAAATATTGTCGAAGAGACAAACCCGGTCGCATCCGTTGGTAAAAAAATACAAAACTAGGCGTCGGAGTTCATCCAACTATGACGGTAACACCTCCATCGACTCGCGTCAAATCTCGAACTAGATAGTGAAGAATACACCCATGCTAAGATAGTGGGCATAGCGGGATCTGAATTGATTACCCAACAGCTTCCTATGGGCACCTACCTAGTTACAACTGTCTGCCCTGTATGCGGGCCTTCGCTCATCGTAGCGCACTAGAAATAACGCGGACGCCGAGTATACTCGATACATATCGCATCATACTCATGTCAGCCCAACCTTGATATAACCAGAGTAGGCATATATTATTTAGTACTCCGTTTGGGGGGCCCTTCCTAGTTGCAAAGTCAAAGCTGCACCGCTAAGTCAGCGATTGTGCAATACAGTGCGCATTGCGACCGCATGGAGATACTGATAACGAAGCTACGGGTAGCTAAGGCATCCTCGCCCTCTGGGCAGGGGCGTATCAAACTGGCTACTCCGCGGTTACACCCTAAAAGAACTCAGACGAAGGAAACGAGCTCCGTGCTTACATTACGGAATATTCTTGCACGGAGAAACGGCAAACTGGTTCGCGTTTATGTTCCCTTGCACTCGTAGGATCATCCCGTTGCCGATAAAAATCACACATGTTAAGTCAAGGTTCGCAATACACGTCATATTGCACATGTTGTCGGTAATCGACATTCCCCAGATACCTCTGGGACGCCGTATTAACATAAATAGGTCATGGGATTAGAACGAACTGTTATCTCCGGGTGGCTGAAGTTTGGGCGTCGCAGCATTTACCCCCCCAACCCGCTGGAACCACCAGTCCTGACGAAGGGTAACCCAAACATTGCTAGTGAACATCTGGTTATGCAGCTGAAACGTGGGCATAGTAGTAAGCGGATGCCATACTGGGACATGTTATCCGCCCTGATTAGGTAATGATCAGTTTCGGGATTACTTTCAGAACACTTGGTGCAGGCCGGCCTTATAAACGTTGATCACCTAACAAATATAGTCCCCTAACAGTCGTACACAAGAAGAAAAAACGTCAAGAAGTACAGCATGGCCTGTGTGGGGACTTCGGTGGAAACTCAGACCCACACCACCGCAACTACCGCTTTGTGTCAGGGCAGAACAGGCTCTAAGTTCATCGGCGTACACACGACGGACCCATCTACGTTTCGCGATCGCGCCCACGTGTAGGAGCTGTTCCAGTATCCCACAACCGACTGGAGATGATTTTGTCTGAGGAGCAAAAAGATAAGTAGTGAATGGCTAGTAAAGACCGATGTCTGCGTGGCAATACCAACAGCGTGATCCGTCTGGCCAATTAGTCCCTACAGGCGGAATCCCCGTATGCCGTAATACTACCCTAATAAGCGATGCCCGGCCTGCACCGTCACCTTGATCAAGTCTGGCCTAGTTGCCCAAGACCTCAGTTGATAGCGTCCTGTTAGAAGAAGCTGGGCATTGCGATCCCTACTACTAAATTACCTCACTACCTGGGACAAAGGCATCTATTATGACCCAGGTGCCGAGATAACGTGGCCATTCGTCACGGAAAAGTTACGAACGGGAAATACTATAGTCCCAGCGACGTGAACACATGATATAACTTTGCTGTGCCACTAGCCCCTCGTGCATTAATCAATGGTAGTCACGAG'/>

    <sequence taxon='40' value='GAACCACGTTCCACGCAAGATCATTCAGCCCGAGGAAACTCATCGCCCCGAGGCTTAATCAGGAGAATCGCACGTCTGACGATCGGGCCTATATTTCCCCGAAGTCTCGCTCTGTAGAAATCCAAGTGGAAACCTCTGATCGATGATTGCAAAGTTTGTGCAGTCCCTGACTATGAGTATAATCGTACTGTCCGCATCCGAGTCCGCAGTTACTAAGGAACGCCCCATTACGTGGAGGGGAATGCTCCAGCACGCAAAAGAGTAGGCGCGCGAATAAGCTTCGACATGTGTCATCTTGTCTCAGTAAACATTGTCGAAGAGACAAACCCGGTCGCATCCGTTGGTAAAAAAATACAAAACTAGGCGTCGGAGTTCATCCAACTATGACGGTAACACCTCCACCGACTCGCGTCAAATCTCGAATTAGATAGTGAAGAATACACCCATGCTAAGATAGTGGGCATAGCGGGATCTGAATTGATTACCCAACAGCTTCCTATGGGCACCTACCTAGTTACAACTGTCTGCCCTGTATGCGGGCCTTCGCTCATCGTAGCGCACTAGAAATAACGCGGACGCCGAGTATACTCGATACATATCGCATCATACTCATGTCAGCCCAACCTTGATATAACCAGAGTAGGCATATATTATTTAGTACTCCGTTTGGGGGGCCCTTCCTAGTTGCAAAGTCAAAGCTGCACCGCTAAGTCAGCGATTGTGCAATACAGTGCGCATTGCGACCGCATGGAGATACTGATAACGAAGCTACGGGTAGCTAAGGCATCCTCGCCCTCTGGGCAGGGACGTATCAAACTGGCTACTCCGCGGTTACACCCTAAAAGAACTCAGACGAAGGAAACGAGCTCCGTGCTTACATTACGGAATATTCTTGCACGGAGAAACGGCAAACTGGTTCGCGTTTATGTTCCCTTGCACTCGTAGGATCATTCCGTTGCAGATAAAAATCACACATGTTAAGTCAAGGTTCGCAATACACGTCATATTGCACATGTTGTCGGTAATCGACATTCCCCAGATGCCTCTGGGACGCCGTATTAACATAAATAGGTCATGGGATTAGAACGAACTGTTATCTCCGGGTGGCTGAAGTTTGGGCGTCGCAGCATTTACCCCCCCAACCCGCTGGAACCACCAGTCCTGACGAAGGGTAACCCAAACATTGCTAGTGAACATCTGGTTATGCAGCTGAAACGTGGGCATAGTAGTAGGCGGATGTCATACTGGGACATGTTATCCGCCCTGATTAGGTAATGATCAGTTTCGGGATTACTTTCAGAACACTTGGTGCAGGCCGGCCTTATAAACGTTAATCACCTAACAAATATAGTCCCCTAACAGTCGTACACAAGAAGAAAAAACGTCAAGAAGTACAGCCTGGCCTGTGTGGGGACTTCGGTGGAAACTCAGACCCACACCACCGCAACTACCGCTTTGTGTCAGGGCAGAACAGGCTCTAAGTTCATCGGCGTACACACGACGGACCCATCTACGTTTCGCGATCGCGCCCACGTGTAGGAGCTGTTCCAGTATCCCACAACCGACTGGAGATGATTTTGTCTGAGGAGCAAAAAGATAAGTAGTGAATGGCTAGTAAAGACCGATGTCTGCGTGGCAATACTAACAGCGTGATCCGTCTGGCCAATTAGTCCCTACAGGCGGAATCCCCGTATGCCGTAATACTACCCTAATAAGCGATGCCCGGCCTGCACCGTCACCTTGATCAAGTCTGGCCTAGTTGCCCAAGACCTCAGTTGATAGCGTCCTGTTAGAAGAAGTTGGGCATTGCGATCCCTACTACTAAATTACCTCACTACCTGGGACAAAGGCATCTATTATGACCCAGGTGCCGAGATAACGTGGCCATTCGTCACGGAAAAGTTACGAACGAGAAATACTATAGTCCCAGCGACGTGAACACATGATATAACTTTGCTGTGCCACTAGCCCCTCGTGCATTAATCAATGGTAGTCACGAG'/>

    <sequence taxon='98' value='GAACCACGTTCCACGCAAGATCATTCAGCCCGAGGAAACTCATCGCCCCGAGGCTTAATCAGGAGAATCGCACGTCTGACGATCGGGCCTATATTTCCCCGAAGTCTCGCTCTGTAGAAATCCAAGTGGAAACCTCTGATCGATGATTGCAAAGTTTGTGCAGTCCCTGACTATGAGTATAATCGTACTGTCCGCATCCGAGTCCGCAGTTACTAAGGAACGCCCCATTACGTGGAGGGGAATGCTCCAGCACGCAAAAGAGTAGGCGCGCGAATAAGCTTCGACATGTGTCATCTTGTCTCAGTAAACATTGTCGAAGAGACAAACCCGGTCGCATCCGTTGGTAAAAAAATACAAAACTAGGCGTCGGAGTTCATCCAACTATGACGGTAACACCTCCACCGACTCGCGTCAAATCTCGAATTAGATAGTGAAGAATACACCCATGCTAAGATAGTGGGCATAGCGGGATCTGAATTGATTACCCAACAGCTTCCTATGGGCACCTACCTAGTTACAACTGTCTGCCCTGTATGCGGGCCTTCGCTCATCGTAGCGCACTAGAAATAACGCGGACGCCGAGTATACTCGATACATATCGCATCATACTCATGTCAGCCCAACCTTGATATAACCAGAGTAGGCATATATTATTTAGTACTCCGTTTGGGGGGCCCTTCCTAGTTGCAAAGTCAAAGCTGCACCGCTAAGTCAGCGATTGTGCAATACAGTGCGCATTGCGACCGCATGGAGATACTGATAACGAAGCTACGGGTAGCTAAGGCATCCTCGCCCTCTGGGCAGGGACGTATCAAACTGGCTACTCCGCGGTTACACCCTAAAAGAACTCAGACGAAGGAAACGAGCTCCGTGCTTACATTACGGAATATTCTTGCACGGAGAAACGGCAAACTGGTTCGCGTTTATGTTCCCTTGCACTCGTAGGATCATTCCGTTGCAGATAAAAATCACACATGTTAAGTCAAGGTTCGCAATACACGTCATATTGCACATGTTGTCGGTAATCGACATTCCCCAGATGCCTCTGGGACGCCGTATTAACATAAATAGGTCATGGGATTAGAACGAACTGTTATCTCCGGGTGGCTGAAGTTTGGGCGTCGCAGCATTTACCCCCCCAACCCGCTGGAACCACCAGTCCTGACGAAGGGTAACCCAAACATTGCTAGTGAACATCTGGTTATGCAGCTGAAACGTGGGCATAGTAGTAGGCGGATGTCATACTGGGACATGTTATCCGCCCTGATTAGGTAATGATCAGTTTCGGGATTACTTTCAGAACACTTGGTGCAGGCCGGCCTTATAAACGTTAATCACCTAACAAATATAGTCCCCTAACAGTCGTACACAAGAAGAAAAAACGTCAAGAAGTACAGCCTGGCCTGTGTGGGGACTTCGGTGGAAACTCAGACCCACACCACCGCAACTACCGCTTTGTGTCAGGGCAGAACAGGCTCTAAGTTCATCGGCGTACACACGACGGACCCATCTACGTTTCGCGATCGCGCCCACGTGTAGGAGCTGTTCCAGTATCCCACAACCGACTGGAGATGATTTTGTCTGAGGAGCAAAAAGATAAGTAGTGAATGGCTAGTAAAGACCGATGTCTGCGTGGCAATACTAACAGCGTGATCCGTCTGGCCAATTAGTCCCTACAGGCGGAATCCCCGTATGCCGTAATACTACCCTAATAAGCGATGCCCGGCCTGCACCGTCACCTTGATCAAGTCTGGCCTAGTTGCCCAAGACCTCAGTTGATAGCGTCCTGTTAGAAGAAGTTGGGCATTGCGATCCCTACTACTAAATTACCTCACTACCTGGGACAAAGGCATCTATTATGACCCAGGTGCCGAGATAACGTGGCCATTCGTCACGGAAAAGTTACGAACGAGAAATACTATAGTCTCAGCGACGTGAACACATGATATAACTTTGCTGTGCCACTAGCCCCTCGTGCATTAATCAATGGTAGTCACGAG'/>

    <sequence taxon='120' value='GAACCACGTTCCAAGCAAGATCATTCAGCCCGAGGAAACTCATCGCCCCGAGGCTTAGTCAGGAGAATCGCACGTCTGACGATCGGGCCTATATTTCCCCGAAGTCTCGCTCTGTAGAAATCCAAGTGGAAACCTCTGATCGATGATTGCAAAGTTTGTGCAGTCCCTGACTATGAGTATAATCGTACTGTCCGCATCCGAGTCCGCAGTTACTAAGGAACGCCCCATTACGTGGAGGGGAATGCTCCAGCACGCAAAAGAGTAGGCGCGCGAATAAGCTTCGACATGTGTCATCTTGTCTCAGTAAACATTGTCGAAGAGACAAACCCGGTCGCATCCGTTGGTAAAAAAATACAAAACTAGGCGTCGGAGTTCATCCAACTATGACGGTAACACCTCCACCGACTCGCGTCAAATCTCGAATTAGATAGTGAAGAATACGCCCATGCTAAGATAGTGGGCATAGCGGGATCTGAATTGATTACCCAACAGCTTCCTATGGGCACCTACCTAGTTACAGCTGTCTGCCCTGTATGCGGGCCTTCGCTCATCGTAGCGCACTAGAAATAACGCGGACGCCGAGTATACTCGATACATATCGCATCATACTCATGTCAGCCCAACCTTGATATAACCAGAGTAGGCATATATTATTTAGTACTCCGTTTGGGGGGCCCTTCCTAGTTGCAAAGTCAAAGCTGCACCGCTAAGTCAGCGATTGTGCAATACAGTGCGCATTGCGACCGCATGGAGATACTGATAACGAAGCTACGGGTAGCTAAGGCATCCTCGCCCTCTGGGCAGGGACGTATCAAACTGGCTACTCCGCGGTTACACCCTAAAAGAACTCAGACGAAGGAAACGAGCTCCGTGCTTACATTACGGAATATTCTTGCACGGAGAAACGGCAAACTGGTTCGCGTTTATGTTCCCTTGCACTCGTAGGATCATTCCGTTGCAGATAAAAATCACACATGTTAAGTCAAGGTTCGCAATACACGTCATATTGCACATGTTGTCGGTAATCGACATTCCCCAGATGCCTCTGGGACGCCGTATTAACATAAATAGGTCATGGGATTAGAACGAACTGTTATCTCCGGGTGGCTGAAGTTTGGGCGTCGCAGCATTTACCCCCCCAACCCGCTGGAACCACCAGTCCTGACGAAGGGTAACCCAAACATTACTAGTGAACATCTGGTTATGCAGCTGAAACGTGGGCATAGTAGTAGGCGGATGTCATACTGGGACATGTTATCCGCCCTGATTAGGTAATGATCAGTTTCGGGATTACTTTCAGAACACTTGGTGCAGGCCGGCCTTATAAACGTTAATCACCTAACAAATATAGTCCCCTAACAGTCGTACACAAGAAGAAAAAACGTCAAGAAGTACAGCCTGGCCTGTGTGGGGACTTCGGTGGAAACTCAGACCCACACCACCGCAACTACCGCTTTGTGTCAGGGCAGAACAGGCTCTAAGTTCATCGGCGTACACACGACGGACCCATCTACGTTTCGCGATCGCGCCCACGTGTAGGAGCTGTTCCAGTATCCCACAACCGACTGGAGATGATTTTGTCTGAGGAGCAAAAAGATAAGTAGTGAATGGCTAGTAAAGACCGATGTCTGCGTGGCAATACTAACAGCGTGATCCGTCTGGCCAATTAGTCCCTACAGGCGGAATCCCCGTATGCCGTAATACTACCCTAATAAGCGATGCCCGGCCTGCACCGTCACCTTGATCAAGTCTGGCCTAGTTGCCCAAGACCTCAGTTGATAGCGTCCTGTTAGAAGAAGTTGGGCATTGCGATCCCTACTACTAAATTACCTCACTACCTGGGACAAAGGCATCTATTATGACCCAGGTGCCGAGATAACGTGGCCATTCGTCACGGAAAAGTTACGAACGAGAAATACTATAGTCTCAGCGACGTGAACACATGATATAACTTTGCTGTGCCACTAGCCCCTCGTGCATTAATCAATGGTAGTCACGAG'/>

    <sequence taxon='121' value='GAACCACGTTCCACGCAAGATCATTCAGCCCGAGGAAACTCATCGCCCCGAGGCTTAATCAGGAGAATCACACGTCTGACGATCGGGCTTATATTTCCCCGAAGTCTCGCTCTGTAGAAATCCAAGTGGAAACCTCTGATCGATGATTGCAAAGTTTGTGCAGTCCCTGACTATGAGTATAATCGTACTGTCCGCATCCGAGTCCGCAGTTACTAAGGAACGCCCCATTACGTGGAGGGGAATGCTCCAGCACGCAAAAGAGTAGGCGCGCGAATAAGCTTCGACATGTGTCATCTTGTCTCAGTAAACATTGTCGAAGAGACAAACCCGGTCGCATCCGTTGGTAGAAAAATACAAAACTAGGCGTCGGAGTTCATCCAACTATGACGGTAACACCTCCACCGACTCGCGTCAAATCTCGAATTAGATAGTGAAGAATACGCCCATGCTAAGATAGTGGGCATAGCGGGATCTGAATTGATTACCCAACAGCTTCCTATGGGCACCTACCTAGTTACAACTGTCTGCCCTGTATGCGGGCCTTCGCTCATCGTAGCGCACTAGAAATAACGCGGACGCCGAGTATACTCGATACATATTGCATCATACTCATGTCAGCCCAACCTTGATATAACCAGAGTAGGCATATATTATTTAGTACTCCGTTTGGGGGGCCCTTCCTAGTTGCAAAGTCAAAGCTGCACCGCTAAGTCAGCGATTGTGCAATACAGTGCGCATTGCGACCGCATGGAGATACTGATAACGAAGCTACGGGTAGCTAAGGCATCCTCGCCCTCTGGGCAGGGACGTATCAAACTGGCTACTCCGCGGTTACACCCTAAAAGAACTCATACGAAGGAAACGAGCTCCGTGCTTACATTACGGAATATTCTTGCACGGAGAAACGGCAAACTGGTTCGCGTTTATGTTCCCTTGCACTCGTAGGATCATTCCGTTGCAGATAAAAATCACACATGTTAAGTCAAGGTTCGCAATACACGTCATATTGCACATGTTGTCGGTAATCGACATTCCCCAGATGCCTCTGGGACGCCGTATTAACATAAATAGGTCATGGGATTAGAACGAACTGTTATCTCCGGGTGGCTGAAGTTTGGGCGTCGCAGCATTTACCCCCCCAACCCGCTGGAACCACCAGTCCTGACGAAGGGTAACCCAAACATTGCTAGTGAACATCTGGTTATGCAGCTGAAACGTGGGCATAGTAGTAAGCGGATGTCATACTGGGACATGTTATCCGCCCTGATTAGGTAATGATCAGTTTCGGGATTACTTTCAGAACACTTGGTGCAGGCCGGCCTTATAAACGTTAGTCACCTAACAAATATAGTCCCGTAACAGTCGTACACAAGAAGAAAAAACGTCAAGAAGTACAGCCTGGCCTGTGTGGGGACTTCGGTGGAAACTCAGAGCCACACCACCGCAACTACCGCTTTGTGTCAGGGCAGAACAGGCTCTAAGTTCATCGGCGTACACACGACGGACCCATCTACGTCTCGCGATCGCGCCCACGTGTAGGAGCTGTTCCAGTATCCCACAACCGACTGGAGATGATTTTGTCTGAGGAGCAAAAAGATAAGTAGTGAATGGCTAGTAAAGACCGATGTCTGCGTGGCAATACTAACAGCGTGATCCGTCTGGCCAATTAGTCCCTACAGGCGGAATCCCCGTATGCCGTAATACTACCCTAATAAGCGATGCCCGGCCTGCACCGTCACCTTGATCAAGTCTGGCCTAGTTGCCCAAGACCTCAGTTGATAGCGTCCTGTTAGAAGAAGTTGGGCATTGCGATCCCTACTACTAAATTACCTCACTACCTGGGACAAAGGCATCTATTATGACCCAGGTGCCGAGATAACGTGGCCATTCGTCACGGAAAAGTTACGAACGAGAAATACTATAGTCTCAGCGACGTGAACACATGATATAACTTTGCTGTGCCACTAGCCCCTCGTGCATTAATCAATGGTAGTCACGAG'/>

    <sequence taxon='100' value='GAACCACGTTCCACGCAAGATCATTCAGCCCGAGGAAACTCATCGCCCCGAGGCTTAATCAGGAGAATCGCACGTCTGACGATCGGGCCTATCTTTCCCCGAAGTCTCGCTCTGTAGAAATCCAAGTGGAAACCTCTGATCGATGATTGCAAAGTTTGTGCAGTCCCTGACTATGAGTATAATCGTACTGTCCGCATCCGAGTCCGCAGTTACTAAGGAACGCCCCATTACGTGGAGGGGAATGCTCCAGCACGCAAAAGAGTAGGCGCGCGAATAAGCTTCGACATGTGTCATCTTGTCTCAGTAAACATTGTCGAAGAGACAAACCCGGTCGCATCCGTTGGTAAAAAAATACAAAACTAGGCGTCGGAGTTCATCCAACTATGACGGTAACACCTCCACCGACTCGCGTCAAATCTCGAATTAGATAGTGAAGAATACACCCATGCTAAGATAGTGGGCATAGCGGGATCTGAATTGATTACCCAACAGCTTCCTATGGGCACCTACCTAGTTACAACTGTCTGCCCTGTATGCGGGCCTTCGCTCATCGTAGCGCACTAGAAATAACGTGGACGCCGAGTATACCCGATACATATCGCATCATACTCATGTCAGCCCAACCTTGATATAACCAGAGTAGGCATATATTATTTAGTACTCCGTTTGGGGGGCCCTTCCTAGTTGCAAAGTCAAAGCTGCACCGCTAAGTCAGCGATTGTGCAATACAGTGCGCATTGCGACCGCATGGAGATACTGATAACGGAGCTACGGGTAGCTAAGGCATCCTCGCCCTCTGGGCAGGGACGTATCAAACTGGCTACTCCGCGGTTACACCCTAAAAGAACTCAGACGAAGGAAACGAGCTCCGTGCTTACATTACGGTATATTCTTGCACGGAGAAACGGCAAACTGGTTCGCGTTTATGTTCCCTTGCACTCGTAGGATCATTCCGTTGCAGATAAAAATCACACATGTTAAGTCAAGGTTCGCAATACACGTCATATTGCACATGTTGTCGGTAATCGACATTCCCCAGATGCCTCTGGGACGCCGTATTAACATAAATAGGTCATGGGATTAGAACGAACTGTTATCTCCGGGTGGCTGAAGTTTGGGCGTCGCAGCATTTACCCCCCCAACCCGCTGGAACCACCAGTCCTGACGAAGGGTAACCCAAACATTGCTAGTGAACATCTGGTTATGCAGCTGAAACGTGGGCATAGTAGTAGGCGGATGTCATACTGGGACATGTTATCCGCCCTGATTAGGTAATGATCAGTTTCGGGATTACTTTCAGAACACTTGGTGCAGGCCGGCCTTATAAACGTTAATCACCTAACAAATATAGTCCCCTAACAGTCGTACACAAGAAGAAAAAACGCCAAGAAGTACAGCCTGGCCTGTGTGGGGACTTCGGTGGAAACTCAGACCCACACCACCGCAACTACCGCTTTGTGTCAGGGCAGAACAGGCTCTAAGTTCATCGGCGTACACACGACGGACCCATCTACGTTTCGCGATCGCGCCCACGTGTAGGAGCTGTTCCAGTATCCCACAACCGACTGGAGATGATTTTGTCTGAGGAGCAAAAAGATAAGTAGTGAATGGCTAGTAAAGACCGATGTCTGCGTGGCAATACTAACAGCGTGATCCGTCTGGCCAATTAGTCCCTACAGGCGGAATCCCCGTATGCCGTAATACTACCCTAATAAGCGATGCCCGGCCTGCACCGTCACCTTGATCAAGTCTGGCCTAGTTGCCCAAGACCTCAGTTGATAGCGTCCTGTTAGAAGAAGTTGGGCATTGCGATCCCTACTACTAAATTACCTCACTACCTGGGACAAAGGCATCTATTATGACCCAGGTGCCGAGATAACGTGGCCATTCGTCACGGAAAAGTTACGAACGAGAAATACTATAGTCTCAGCGACGTGAACACATGATATAACTTTGCTGTGCCACTAGCCCCTCGTGCATTAATCAATGGTAGTCACGAG'/>

    <sequence taxon='101' value='GAACCACGTTCCACGCAAGATCATTCAGCCCGAGGAAACTCATCGCCCCGAGGCTTAATCAGGAGAATCGCACGTCTGACGATCGGGCCTATATTTCCCCGAAGTCTCGCTCTGTAGAAATCCAAGTGGAAACCTCTGATCGATGATTGCAAAGTTTGTGCAGTCCCTGACTATGAGTATAATCGTACTGTCCGCATCCGAGTCCGCAGTTACTAAGGAACGCCCCATTACGTGGAGGGGAATGCTCCAGCACGCAAAAGAGTAGGCGCGCGAATAAGCTTCGACATGTGTCATCTTGTCTCAGTAAACATTGTCGAAGAGACAAACCCGGTCGCATCCGTTGGTAAAAAAATACAAAACTAGGCGTCGGAGTTCATCCAACTATGACGGTAACACCTCCACCGACTCGCGTCAAATCTCGAATTAGATAGTGAAGAATACACCCATGCTAAGATAGTGGGCATAGCGGGATCTGAATTGATTACCCAACAGCTTCCTATGGGCACCTACCTAGTTACAACTGTCTGCCCTGTATGCGGGCCTTCGCTCATCGTAGCGCACTAGAAATAACGCGGACGCCGAGTATACTCGATACATATCGCATCATACTCATGTCAGCCCAACCTTGATATAACCAGAGTAGGCATATATTATTTAGTACTCCGTTTGGGGGGCCCTTCCTAGTTGCAAAGTCAAAGCTGCACCGCTAAGTCAGCGATTGTGCAATACAGTGCGCATTGCGACCGCATGGAGATACTGATAACGAAGCTACGGGTAGCTAAGGCATCCTCGCCCTCTGGGCAGGGACGTATCAAACTGGCTACTCCGCGGTTACACCCTAAAAGAACTCAGACGAAGGAAACGAGCTCCGTGCTTACATTACGGAATATTCTTGCACGGAGAAACGGCAAACTGGTTCGCGTTTATGTTCCCTTGCACTCGTAGGATCATTCCGTTGCAGATAAAAATCACACATGTTAAGTCAAGGTTCGCAATACACGTCATATTGCACATGTTGTCGGTAATCGACATTCCCCAGATGCCTCTGGGACGCCGTATTAACATAAATAGGTCATGGGATTAGAACGAACTGTTATCTCCGGGTGGCTGAAGTTTGGGCGTCGCAGCATTTACCCCCCCAACCCGCTGGAACCACCAGTCCTGACGAAGGGTAACCCAAACATTGCTAGTGAACATCTGGTTATGCAGCTGAAACGTGGGCATAGTAGTAGGCGGATGTCATACTGGGACATGTTATCCGCCCTGATTAGGTAATGATCAGTTTCGGGATTACTTTCAGAACACTTGGTGCAGGCCGGCCTTATAAACGTTAATCACCTAACAAATATAGTCCCCTAACAGTCGTACACAAGAAGAAAAAACGTCAAGAAGTACAGCCTGGCCTGTGTGGGGACTTCGGTGGAAACTCAGACCCACACCACCGCAACTACCGCTTTGTGTCAGGGCAGAACAGGCTCTAAGTTCATCGGCGTACACACGACGGACCCATCTACGTTTCGCGATCGCGCCCACGTGTAGGAGCTGTTCCAGTATCCCACAACCGACTGGAGATGATTTTGTCTGAGGAGCAAAAAGATAAGTAGTGAATGGCTAGTAAAGACCGATGTCTGCGTGGCAATACTAACAGCGTGATCCGTCTGGCCAATTAGTCCCTACAGGCGGAATCCCCGTATGCCGTAATACTACCCTAATAAGCGATGCCCGGCCTGCACCGTCACCTTGATCAAGTCTGGCCTAGTTGCCCAAGACCTCAGTTGATAGCGTCCTGTTAGAAGAAGTTGGGCATTGCGATCCCTACTACTAAATTACCTCACTACCTGGGACAAAGGCATCTATTATGACCCAGGTGCCGAGATAACGTGGCCATTCGTCACGGAAAAGTTACGAACGAGAAATACTATAGTCTCAGCGACGTGAACACATGATATAACTTTGCTGTGCCACTAGCCCCTCGTGCATTAATCAATGGTAGTCACGAG'/>

    <sequence taxon='102' value='GAACCACGTTCCACGCAAGATCATTCAGCCCGAGGAAACTCATCGCCCCGAGGCTTAATCAGGAGAATCGCACGTCTGACGATCGGGCCTATATTTCCCCGAAGTCTCGCTCTGTAGAAATCCAAGTGGAAACCTCTGATCGATGATTGCAAAGTTTGTGCAGTCCCTGACTATGAGTATAATCGTACTGTCCGCATCCGAGTCCGCAGTTACTAAGGAACGCCCCATTACGTGGAGGGGAATGCTCCAGCACGCAAAAGAGTAGGCGCGCGAATAAGCTTCGACATGTGTCATCTTGTCTCAGTAAACATTGTCGAAGAGACAAACCCGGTCGCATCCGTTGGTAAAAAAATACAAAACTAGGCGTCGGAGTTCATCCAACTATGACGGTAACACCTCCACCGACTCGCGTCAAATCTCGAATTAGATAGTGAAGAATACACCCATGCTAAGATAGTGGGCATAGCGGGATCTGAATTGATTACCCAACAGCTTCCTATGGGCACCTACCTAGTTACAACTGTCTGCCCTGTATGCGGGCCTTCGCTCATCGTAGCGCACTAGAAATAACGCGGACGCCGAGTATACTCGATACATATCGCATCATACTCATGTCAGCCCAACCTTGATATAACCAGAGTAGGCATATATTATTTAGTACTCCGTTTGGGGGGCCCTTCCTAGTTGCAAAGTCAAAGCTGCACCGCTAAGTCAGCGATTGTGCAATACAGTGCGCATTGCGACCGCATGAAGATACTGATAACGAAGCTACGGGTAGCTAAGGCATCCTCGCCCTCTGGGCAGGGACGTATCAAACTGGCTACTCCGCGGTTACACCCTAAAAGAACTCAGACGAAGGAAACGAGCTCCGTGCTTACATTACGGAATATTCTTGCACGGAGAAACGGCAAACTGGTTCGCGTTTATGTTCCCTTGCACTCGTAGGATCATTCCGTTGCAGATAAAAATCACACATGTTAAGTCAAGGTTCGCAATACACGTCATATTGCACATGTTGTCGGTAATCGACATTCCCCAGATGCCTCTGGGACGCCGTATTAACATAAATAGGTCATGGGATTAGAACGAACTGTTATCTCCGGGTGGCTGAAGTTTGGGCGTCGCAGCATTTACCCCCCCAACCCGCTGGAACCACCAGTCCTTACGAAGGGTAACCCAAACATTGCTAGTGAACATCTGGTTATGCAGCTGAAACGTGGGCATAGTAGTAGGCGGATGTCATACTGGGACATGTTATCCGCCCTGATTAGGTAATGATCAGTTTCGGGATTACTTTCAGAACACTTGGTGCAGGCCGGCCTTATAAACGTTAATCACCTAACAAATATAGTCCCCTAACAGTCGTACACAAGAAGAAAAAACGTCAAGAAGTACAGCCTGGCCTGTGTGGGGACTTCGGTGGAAACTCAGACCCACACCACCGCAACTACCGCTTTGTGTCAGGGCAGAACAGGCTCTAAGTTCATCGGCGTACACACGACGGACCCATCTACGTTTCGCGATCGCGCCCACGTGTAGGAGCTGTTCCAGTATCCCACAACCGACTGGAGATGATTTTGTCTGAGGAGCAAAAAGATAAGTAGTGAATGGCTAGTAAAGACCGATGTCTGCGTGGCAATACTAACAGCGTGATCCGTCTGGCCAATTAGTCCCTACAGGCGGAATCCCCGTATGCCGTAATACTACCCTAATAAGCGATGCCCGGCCTGCACCGTCACCTTGATCAAGTCTGGCCTAGTTGCCCAAGACCTCAGTTGATAGCGTCCTGTTAGAAGAAGTTGGGCATTGCGATCCCTACTACTAAATTACCTCACTACCTGGGACAAAGGCATCTATTATGACCCAGGTGCCGAGATAACGTGGCCATTCGTCACGGAAAAGTTACGAACGAGAAATACTATAGTCTCAGCGACGTGAACACATGATATAACTTTGCTGTGCCACTAGCCCCTCGTGCATTAATCAATGGTAGTCACGAG'/>

    <sequence taxon='41' value='GAACCACGTTCCACGCAAGATCATTCAGCCCGAGGAAACTCATCGCCCCGAGGCTTAATCAGGAGAATCGCACGTCTGACGATCGGGCCTATATTTCCCCGAAGTCTCGCTCTGTAGAAATCCAAGTGGAAACCTCTGATCGATGATTGCAAAGTTTGTGCAGTCCCTGACTATGAGTATAATGGTACTGTCCGCATCCGAGTCCGCAGTTACTAAGGAACGCCCCATTACGTGGAGGGGAATGCTCCAGCACGCAAAAGAGTAGGCGCGCGAATAAGCTTCGACATGTGTCATCTTGTCTCAGTAAACATTGTCGAAGAGACAAACCCGGTCGCATCCGTTGGTAAAAAAATACAAAACTAGGCGTCGGAGTTCATCCAACTATGACGGTAACACCTCCACCGACTCGCGTCAAATCTCGAATTAGATAGTGAAGAATACACCCATGCTAAGATAGTGGGCATAGCGGGATCTGAATTGATTACCCAACAGCTTCCTATGGGCACCTACCTAGTTACAACTGTCTGCCCTGTATGCGGGCCTTCGCTCATCGTAGCGCACTAGAAATAACGCGGACGCCGAGTATACTCGATACATATCGCATCATACTCATGTCAGCCCAACCTTGATATAACCAGAGTAGGCATATATTATTTAGTACTCCGTTTGGGGGGCCCTTCCTAGTTGCAAAGTCAAAGCTGCACCGCTAAGTCAGCGATTGTGCAATACAGTGCGCATTGCGACCGCATGGAGATACTGATAACGAAGCTACGGGTAGCTAAGGCATCCTCGCCCTCTGGGCAGGGGCGTATCAAACTGGCTACTCCGCGGTTACACCCTAAAAGAACTCAGACGAAGGAAACGAGCTCCGTGCTTACATTACGGAATATTCTTGCACGGAGAAACGGCAAACTGGTTCGCGTTTATGTTCCCTTGGACTCGTAGGATCATTCCGTTGCAGATAAAAATCACACATGTTAAGTCAAGGTTCGCAATACACGTCATATTGCACATGTTGTCGGTAATCGACATTCCCCAGATGCCTCTGGGACGCCGTATTAACATAAATAGGTCATGGGATTAGAACGAACTGTTATCTCCGGGTGGCTGAAGTTTGGGCGTCGCAGCATTTACCCCCCCAACCCGCTGGAACCACCAGTCCTGACGAAGGGTAACCCAAACATTGCTAGTGAACATCTGGTTATGCAGCTGAAACGTGGGCATAGTAGTAGGCGGATGTCATACTGGGACATGTTATCCGCCCTGATTAGGTAATGATCAGTTTCGGGATTACTTTCAGAACACTTGGTGCAGGCCGGCCTTATAAACGTTAATCACCTAACAAATATAGTCCCCTAACAGTCGTACACAAGAAGAAAAAACGTCAAGAAGTACAGCCTGGCCTGTGTGGGGACTTCGGTGGAAACTCAGACCCACACCACCGCAACTACCGCTTTGTGTCAGGGCAGAACAGGCTCTAAGTTCATCGGCGTACACACGACGGACCCATCTACGTTTCGCGATCGCGCCCACGTGTAGGAGCTGTTCCAGTATCCCACAACCGACTGGAGATGATTTTGTCTGAGGAGCAAAAAGATAAGTAGTGAATGGCTAGTAAAGACCGATGTCTGCGTGGCAATACTAACAGCGTGATCCGTCTGGCCAATTAGTCCCTACAGGCGGAATCCCCGTATGCCGTAATACTACCCTAATAAGCGATGCCCGGCCTGCACCGTCACCTTGATCAAGTCTGGCCTAGTTGCCCAAGACCTCAGTTGATAGCGTCCTGTTAGAAGAAGTTGGGCATTGCGATCCCTACTACTAAATTACCTCACTACCTGGGACAAAGGCATCTATTATGACCCAGGTGCCGAGATAACGTGGCCATTCGTCACGGAAAAGTTACGAACGGGAAATACTATAGTCCCAGCGACGTGAACACATGATATAACCTTGCTGTGCCACTAGCCCCTCGTGCATTAATCAATGGTAGTCACGAG'/>

    <sequence taxon='53' value='GAACCACGTTCCACGCAAGATCATTCAGCCCGAGGAAACTCATCGCCCCGAGGCTTAATCAGGAGAATCGCACGTCTGACGATCGGGCCTATATTTCCCCGAAGTCTCGCTCTGTAGAAATCCAAGTGGAAACCTCTGATCGATGATTGCAAAGTTTGTGCAGTCCCTGACTATGAGTATAATGGTACTGTCCGCATCCGAGTCCGCAGTTACTAAGGAACGCCCCATTACGTGGAGGGGAATGCTCCAGCACGCAAAAGAGTAGGCGCGCGAATAAGCTTCGACATGTGTCATCTTGTCTCAGTAAACATTGTCGAAGAGACAAACCCGGTCGCATCCGTTGGTAAAAAAATACAAAACTAGGCGTCGGAGTTCATCCAACTATGACGGTAACACCTCCACCGACTCGCGTCAAATCTCGAATTAGATAGTGAAGAATACACCCATGCTAAGATAGTGGGCATAGCGGGATCTGAATTGATTACCCAACAGCTTCCTATGGGCACCTACCTAGTTACAACTGTCTGCCCTGTATGCGGGCCTTCGCTCATCGTAGCGCACTAGAAATAACGCGGACGCCGAGTATACTCGATACATATCGCATCATACTCATGTCAGCCCAACCTTGATATAACCAGAGTAGGCATATATTATTTAGTACTCCGTTTGGGGGGCCCTTCCTAGTTGCAAAGTCAAAGCTGCACCGCTAAGTCAGCGATTGTGCAATACAGTGCGCATTGCGACCGCATGGAGATACTGATAACGAAGCTACGGGTAGCTAAGGCATCCTCGCCCTCTGGGCAGGGGCGTATCAAACTGGCTACTCCGCGGTTACACCCTAAAAGAACTCAGACGAAGGAAACGAGCTCCGTGCTTACATTACGGAATATTCTTGCACGGAGAAACGGCAAACTGGTTCGCGTTTATGTTCCCTTGGACTCGTAGGATCATTCCGTTGCAGATAAAAATCACACATGTTAAGTCAAGGTTCGCAATACACGTCATATTGCACATGTTGTCGGTAATCGACATTCCCCAGATGCCTCTGGGACGCCGTATTAACATAAATAGGTCATGGGATTAGAACGAACTGTTATCTCCGGGTGGCTGAAGTTTGGGCGTCGCAGCATTTACCCCCCCAACCTGCTGGAACCACCAGTCCTGACGAAGGGTAACCCAAACATTGCTAGTGAACATCTGGTTATGCAGCTGAAACGTGGGCATAGTAGTAGGCGGATGTCATACTGGGACATGTTATCCGCCCTGATTAGGTAATGATCAGTTTCGGGATTACTTTCAGAACACTTGGTGCAGGCCGGCCTTATAAACGTTAATCACCTAACAAATATAGTCCCCTAACAGTCGTACACAAGAAGAAAAAACGTCAAGAAGTACAGCCTGGCCTGTGTGGGGACTTCGGTGGAAACTCAGACCCACACCACCGCAACTACCGCTTTGTGTCAGGGCAGAACAGGCTCTAAGTTCATCGGCGTACACACGACGGACCCATCTACGTTTCGCGATCGCGCCCACGTGTAGGAGCTGTTCCAGTATCCCACAACCGACTGGAGATGATTTTGTCTGAGGAGCAAAAAGATAAGTAGTGAATGGCTAGTAAAGACCGATGTCTGCGTGGCAATACTAACAGCGTGATCCGTCTGGCCAATTAGTCCCTACAGGCGGAATCCCCGTATGCCGTAATACTACCCTAATAAGCGATGCCCGGCCTGCACCGTCACCTTGATCAAGTCTGGCCTAGTTGCCCAAGACCTCAGTTGATAGCGTCCTGTTAGAAGAAGTTGGGCATTGCGATCCCTACTACTAAATTACCTCACTACCTGGGACAAAGGCATCTATTATGACCCAGGTGCCGAGATAACGTGGCCATTCGTCACGGAAAAGTTACGAACGGGAAATACTATAGTCCCAGCGACGTGAACACATGATATAACCTTGCTGTGCCACTAGCCCCTCGTGCATTAATCAATGGTAGTCACGAG'/>

    <sequence taxon='66' value='GAACCACGTTCCACGCAAGATCATTCAGCCCGAGGAAACTCATCGCCCCGAGGCTTAATCAGGAGAATCGCACGTCTGACGATCGGGCCTATATTTCCCCGAAGTCTCGCTCTGTAGAAATCCAAGTGGAAACCTCTGATCGATGATTGCAAAGTTTGTGCAGTCCCTGACTATGAGTATAATGGTACTGTCCGCATCCGAGTCCGCAGTTACTAAGGAACGCCCCATTACGTGGAGGGGAATGCTCCAGCACGCAAAAGAGTAGGCGCGCGAATAAGCTTCGACATGTGTCATCTTGTCTCAGTAAACATTGTCGAAGAGACAAACCCGGTCGCATCCGTTGGTAAAAAAATACAAAACTAGGCGTCGGAGTTCATCCAACTATGACGGTAACACCTCCACCGACTCGCGTCAAATCTCGAATTAGATAGTGAAGAATACACCCATGCTAAGATAGTGGGCATAGCGGGATCTGAATTGATTACCCAACAGCTTCCTATGGGCCCCTACCTAGTTACAACTGTCTGCCCTGTATGCGGGCCTTCGCTCATCGTAGCGCACTAGAAATAACGCGGACGCCGAGTATACTCGATACATACCGCATCATACTCATGTCAGCCCAACCTTGATATAACCAGAGTAGGCATATATTATTTAGTACTCCGTTTGGGGGGCCCTTCCTAGTTGCAAAGTCAAAGCTGCACCGCTAAGTCAGCGATTGTGCAATACAGTGCGCATTGCGACCGCATGGAGATACTGATAACGAAGCTACGGGTAGCTAAGGCATCCTCGCCCTCTGGGCAGGGGCGTATCAAACTGGCTACTCCGCGGTTACACCCTAAAAGAACTCAGACGAAGGAAACGAGCTCCGTGCTTACATTACGGAATATTCTTGCACGGAGAAACGGCAAACTGGTTCGCGTTTATGTTCCCTTGCACTCGTAGGATCATTCCGTTGCAGATAAAAATCATACATGTTAAGTCAAGGTTCGCAATACACGTCATATTGCACATGTTGTCGGTAATCGACATTCCCCAGATGCCTCTGGGACGCCGTATTAACATAAATAGGTCATGGGATTAGAACGAACTGTTATCTCCGGGTGGCTGAAGTTTGGGCGTCGCAGCATTTACCCCCCCAACCCGCTGGAACCACCAGTCCTGACGAAGGGTAACCCAAACATTGCTAGTGAACATCTGGTTATGCAGCTGAAACGTGGGCATAGTAGTAGGCGGATGTCATACTGGGACATGTTATCCGCCCTGATTAGGTAATGATCAGTTTCGGGATTACTTTCAGAACACTTGGTGCAGGCCGGCCTTATAAACGTTAATCACCTAACAAATATAGTCCCCTAACAGTCGTACACAAGAAGAAAAAACGTCAAGAAGTACAGCCTGGCCTGTGTGGGGACTTCGGTGGAAACTCAGACCCACACCACCGCAACTACCGCTTTGTGTCAGGGCAGAACAGGCTCTAAGTTCATCGGCGTACACACGACGGACCCATCTACGTTTCGCGATCGCGCCCACGTGTAGGAGCTGTTCCAGTATCCCACAACCGACTGGAGATGATTTTGTCTGAGGAGCAAAAAGATAAGTAGTGAATGGCTAGTAAAGACCGATGTCTGCGTGGCAATACTAACAGCGTGATCCGTCTGGCCAATTAGTCCCTACAGGCGGAATCCCCGTATGCCGTAATACTACCCTAATAAGCGATGCCCGGCCTGCACCGTCACCTTGATCAAGTCTGGCCTAGTTGCCCAAGACCTCAGTTGATAGCGTCCTGTTAGAAGAAGTTGGGCATTGCGATCCCTACTACTAAATTACCTCACTACCTGGGACAAAGGCATCTATTATGACCCAGGTGCCGAGATAACGTGGCCATTCGTCACGGAAAAGTTACGAACGGGAAATACTATAGTCCCAGCGACGTGAACACATGATATAACTTTGCTGTGCCACTAGCCCCTCGTGCATTAATCAATGGTAGTCACGAG'/>

    <sequence taxon='88' value='GAACCACGTTCCACGCAAGATCATTCAGCCCGAGGAAACTCATCGCCCCGAGGCTTAATCAGGAGAATCGCACGTCTGACGATCGGGCCTATATTTCCCCGAAGTCTCGCTCTGTAGAAATCCAAGTGGAAACCTCTGATCGATGATTGCAAAGTTTGTGCAGTCCCTGACTATGGGTATAATGGTACTGTCCGCATCCGAGTCCGCAGTTACTAAGGAACGCCCCATTACGTGGAGGGGAATGCTCCAGCACGCAAAAGAGTAGGCGCGCGAATAAGCTTCGACATGTGTCATCTTGTCTCAGTAAACATTGTCGAAGAGACAAACCCGGTCGCATCCGTTGGTAAAAAAATACAAAACTAGGCGTCGGAGTTCATCCAACTATGACGGTAACACCTCCACCGACTCGCGTCAAATCTCGAATTAGATAGTGAAGAATACACCCATGCTAAGATAGTGGGCATAGCGGGATCTGAATTGATTAACCAACAGCTTCCTATGGGCCCCTACCTAGTTACAACTGTCTGCCCTGTATGCGGGCCTTCGCTCATCGTAGCGCACTAGAAATAACGCGGACGCCGAGTATACTCGATACATACCGCATCATACTCATGTCAGCCCAACCTTGATATAACCAGAGTAGGCATATATTATTTAGTACTCCGTTTGGGGGGCCCTTCCTAGTTGCAAAGTCAAAGCTGCACCGCTAAGTCAGCGATTGTGCAATACAGTGCGCATTGCGACCGCATGGAGATACTGATAACGAAGCTACGGGTAGCTAAGGCATCCTCGCCCTCTGGGCAGGGGCGTATCAAACTGGCTACTCCGCGGTTACACCCTAAAAGAACTCAGACGAAGGAAACGAGCTCCATGCTTACATTACGGAATATTCTTGCACGGAGAAACGGCAAACTGGTTCGCGTTTACGTTCCCTTGCACTCGTAGGATCATTCCGTTGCAGATAAAAATCATACATGTTAAGTCAAGGTTCGCAATACACGTCATATTGCACATGTTGTCGGTAATCGACATTCCCCAGATGCCTCTGGGACGCCGTATTAACATAAATAGGTCATGGGATTAGAACGAACTGTTATCTCCGGGTGGCTGAAGTTTGGGCGTCGCAGCATTTACCCCCCCAACCCGCTGGAACCACCAGTCCTGACGAAGGGTAACCCAAACATTGCTAGTGAACATCTGGTTATGCAGCTGAAACGTGGGCATAGTAGTAGGCGGATGTCATACTGGGACATGTTATCCGCCCTGATTAGGTGATGATCAGTTTCGGGATTACTTTCAGAACACTTGGTGCAGGCCGGCCTTATAAACGTTAATCACCTAACAAATATAGTCCCCTAACAGTCGTACACAAGAAGAAAAAACGTCAAGAAGTACAGCCTGGCCTGTGTGGGGACTTCGGTGGAAACTCAGACCCACACCACCGCAACTACCGCTTTATGTCAGGGCAGAACAGGCTCTAAGTTCATCGGCGTACACACGACGGACCCATCTACGTTTCGCGATCGCGCCCACGTGTAGGAGCTGTTCCAGTATCCCACAACCGACTGGAGATGATTTTGTCTGAGGAGCAAAAAGATAAGTAGTGAATGGCTAGTAAAGACCTATGTCTGCGTGGCAATACTAACAGCGTGATCCGTCTGGCCAATTAGTCCCTACAGGCGGAATCCCCGTATGCCGTAATACTACCCTAATAAGCGATGCCCGACCTGCACCGTCACCTTGATCAAGTCTGGCCTAGTTGCCCAAGACCTCAGTTGATAGCGTCCTGTTAGAAGAAGTTGGGCATTGCGATCCCTACTACTAAATTACCTCACTACCTGGGACAAAGGCATCTATTATGACCCAGGTGCCGAGATAACGTGGCCATTCGTCACGGAAAAGTTACGAACGGGAAATACTATAGTCCCAGCGACGTGAACACATGATATAACTTTGCTGTGCCACTAGCCCCTCGTGCATTAATCAATGGTAGTCACGAG'/>

    <sequence taxon='148' value='GAACCACGTTCCACGCAAGATCATTCAGCCCGAGGAAACTCATCGCCCCGAGGCTTAATCAGGAGAATCGCACGTCTGACGATCGGGCCTATATTTCCCCGAAGTCTCGCTCTGTAGAAATCCAAGTGGAAACCTCTGATCGATGATTGCAAAGTTTGTGCAGTCCCTGACTATGGGTATAATGGTACTGTCCGCATCCGAGTCCGCAGTTACTAAGGAACGCCCCATTACGTGGAGGGGAATGCTCCAGCACGCAAAAGAGTAGGCGCGCGAATAAGCTTCGACATGTGTCATCTTGTCTCAGTAAACATTGTCGAAGAGACAAACCCGGTCGCATCCGTTGGTAAAAAAATACAAAACTAGGCGTCGGAGTTCATCCAACTATGACGGTAACACCTCCACCGACTCGCGTCAAATCTCGAATTAGATAGTGAAGAATACACCCATGCTAAGATAGTGGGCATAGCGGGATCTGAATTGATTACCCAACAGCTTCCTATGGGCCCCTACCTAGTTACAACTGTCTGCCCTGTATGCGGGCCTTCGCTCATCGTAGCGCACTAGAAATAACGCGGACGCCGCATATACTCGATACATACCGCATCATACTCATGTCAGCCCAACCTTGATATAACCAGAGTAGGCATATATTATTTAGTACTCCGTTTGGGGGGCCCTTCCTAGTTGCAAAGTCAAAGCTGCACCGCTAAGTCAGCGATTGTGCAATACAGTGCGCATTGCGACCGCATGGAGATACTGATAACGAAGCTACGGGTAGCTAAGGCATCCTCGCCCTCTGGGCAGGGGCGTATCAATCTGGCTACTCCGCGGTTACACCCTAAAAGAACTCAGACGAAGGAAACGAGCTCCATGCTTACATTACGGAATATTCTTGCACGGAGAAACGGCAAACTGGTTCGCGTTTATGTTCCCTTGCACTAGTAGGATCATTCCGTTGCAGATAAAAATCATACATGTTAATTCAAGGTTCGCAATACACGTCATATTGCACATGTTGTCGGTAATCGACATTCCCCAGATGCCTCTGGGACGCCGTATTAACATAAATAGGTCATGGGATTAGAACGAACTGTTATCTCCGGGTGGCTGAAGTTTGGGCGTCGCAGCATTTACCCCCCCAACCCGCTGGAACCACCAGTCCTGACGAAGGGTAACCCAAACATTGCTAGTGAACATCTGGTTATGCAGCTGAAACGTGGGCATAGTAGTAGGCGGATGTCATACTGGGACATGTTATCAGCCCTAATTAGGTAATGATCAGTTTCGGGATTACTTTCAGAACACTTGGTGCAGGCCGGCCTTATAAACGTTAATCACCTAACAAATATAGTCCCCTAACAGTCGTACACAAGAAGAAAAAACGTCAAGAAGTACAGCCTGGCCTGTGTGGGGACTTCGGTGGAAACTCAGACCCACACCACCGCAACTACCGCTTTATGTCAGGGCAGAACAGGCTCTAAGTTCATCGGCGTACACACGACGGACCCATCTACGTTTCGCGATCGCGCCCACGTGTAGGAGCTGTTCCAGTATCCCACAACCGACTGGAGATGATTTTGTCTGAGGAGCAAAAAGATAAGTAGTGAATGGCTAGTAAAGACCGATGTCTGCGTGGCAATACTAACAGCGTGATCCGTCTGGCCAATTAGTCCCTACAGGCAGAATCCCCGTATGCCGTAATACTACCCTAATAAGCGATGCCCGGCCTGCACCGTCACCTTGATCAAGTCTGGCCTAGTTGCCCAAGACCTCAGTTGATAGCGTCCTGTTAGAAGAAGTTGGGCATTGCGATCCCTACTACTAAATTACCTCACTACCTGGGACAAAGGCATCTATTATGACCCAGGTGGCGAGATAACGTGGCCATTCGTCACGGAAAAGTTACGAACGGGAAATACTATAGTCCCAGCGACGTGAACACATGATATAACTTTGCTGTGCCACTAGCCCCTCGTGCATTAATCAATGGTAGTCACGAG'/>

    <sequence taxon='42' value='GAACCACGTTCCACGCAAGATCATTCAGTCCGAGGAAACTCATCGCCCCGAGGCTTAATCAGGAGAATCGCACGTCTGACGATCGGGCCTATATTTCCCCGAAGTCTCGCTCTGTAGAAATCCAAGTGGAAACCTTTGATCGATGATTGCAAAGTTTGTGCAGTCCCTGACTATGAGTATAATGGTACTGTCCGCATCCGAGTCCGCAGTTACTAAGGAACGCCCCATTACGTGGAGGGGAATGTTCCAGCACGCAAAAGAGTAGGCGCGCGAATAAGCTTCGACATGTGTCGTCTTGTCTCAGTAAACATTGTCGAAGAGACAAACCCGGTCGCGTCCGTTGGTAAAAAAATACAAAACTAGGCGTCGGAGTTCATCCAACTATGACGGTAACACCTCCACCGACTCGCGTCAAATCTCGAATTAGATAGTGAAGAATACACCCATGCTAAGATAGTGGGCATAGCGAGATCTGAATTGATTACCCAACAGCTTCCTATGGGCACCTACCTAGTTACAACTGTCTGCCCTGTATGCGGGCCTTCGCTCATCGTAGCGCACTAGAAATAACGCGGACGCCGAGTATATTCGATACATATCGCATCATACTCATGTCAGCCCAACCTTGATATAACCAGAGTAGGCATATATTATTTAGTACTCCGTTTGGGGGGCCCTTCCTAGTTGCCAAGTCAAAGCTGCACCGCTAAGTCAGCGATTGTGCAATACAGTGCGCATTGCGACCGCATGGAGATACTAATAACGAAGCTACGGGTAACTAAGGCATCCTCGCCCTCTGGGCAGGGGCGTATCAAACTGGCTACTCCGCGGTTACACCCTAAAAGAACTCAGACGAAGGAAACGAGCTCCGTGCTTACATTACGGAATATTCTTGCACGGAGAAACGGCAAACTGGTTCGCGTTTATGTTCCCTTGCACCCGTAGGATCATTCCGTTGCAGATAAAAATCACACATGTTAAGTCAAGGTTCGCAATACACGTCATATTGCACATGTTGTCGGTAATCGACCTTCCCCAGATGCCTCTGGGACGCCGTATTAACATAAATAAGTCATGGGATTAGAACGAACTGTTATCTCCGGGTGGCTGAAGTTTGGGCGTCGCAGCATTTACCCCCCCAACCCGCTGGAACCACCAGTCCTGACGAAGGGTAACCCAAACATTGCTAGTGAACATCTGGTTATGCAGCTGAAACGTGGACATAGTAGTAAGCGGACGTCATACTGGGACATGTTATCCGCCCTGATTAGGTAATGATCAGTTTCGGGATTACTTTCAGAACACTTGGTGCAGGCCGGCCTTATAAACGTTGATCACCTAACAAATATAGTCCCCTAACAGTCGTACACAAGAAGAAAAAACGTCAAGAAGTACAGCATGGCCTGTGTGGGGACTTCGGTGGAAACTCAGACCCACACCACCGCAACTACCGCTTTGTGTCAGGGCAGAACAGGCTCTAAGTTCATCGGCGTACACACGACGGACCCATCTACGTTTCGCGATCGCGCCCACGTGTAGGAGCTGTTCCAGTATCCCACAACCGACTGGAGATGATTTTGTCTGAGGAGCAAAAAGATAAGTAGTGAATGGCTAGTAAAGACCGATGTCTGCGTGGCGATACCAACAGCGTGATCCGTCTGGCCAATTAGTCCCTACAGGCGGAATCCCCGTATGCCGTAATACTACCCTAATAAGCGATGACCGGCCTGCAACGTCACCTTGATCAAGTCTGGCCTAGTTGCCCAAGACCTCAGTTGATAGCGTCCTGTTAGAAGAAGTTGGGCATTGCGATCCCTACTACTAAATTACCTCACTACCTGGGACAAAGGCATCTATTATGACCCAGGTGCCGAGATAACGTGGCCATTCGTCACGGAAAAGTTACGAACGGGAAATACTATAGTCCCAGCGACGTGAACACATGATACAACTTTGCTGTGCCACTAGCCCCTCGTGCATTAATCAATGGTAGTCACGAG'/>

    <sequence taxon='4' value='GAACCACGTTCCACGCAAGATCATTCAGTCCGAGGAAACTCATCGCCCCGAGGCTTAATCAGGAGAATCGCACGTCTGATGATCGGACCTATATTTCCCCGAAGTCTCGCTCTGTAGAAATCCAAGTGGAAACCTCTGACCGATGATTGCAAAGTTTGTGCAGTCCCTGACTATGAGTATAATGGTACTGTCCGCATCCGAGTCCGCAGTTACTAAGGAACGCCCCATTACGTAGAGGGGAATGCTCCAGCACGCAAAAGAGTAGGCGCGTGAATAAGCTTCGACATGTGTCATCTTGTCTCAGTAAACATTGTCGAAGAGACAAACCCGGTCGCGTCCGTTGGTAAAAAAATACAAAACTAGGCGTCGGAGTTCATCCAACTATGACGGTAACACCTCCACCGACTCGCGTCAAATCTCGAATTAGATAGTGAAGAACACACCCATGCTAAGATAGTGGGCATAGCGGGATCTGAATTGATTACCCAACAGCTTCCTATGGGCACCTCCCTAGTTACAACTGTCTGCCCTGTATGCGGGCCTTCGCCCATCGTGGCGCACTAGAAATACCGCGGACGCCGAGTATACTCGATACATATCGCATCATACTCATGTCAGCCCAATCTTGATATAACCAGAGTAGGCATATATTATTTAGTACTCCGTTTGGGGGGCCCTTCCTAGTTGCCAAGTCAAAACTGCACCGCTAAGTCAGCGATTGTGCAATACAGTGCGCATTGCGACCGCACAGAGATACTGATAACGAAGCTACGGGTAACTAAGGCATCCTCGCCCTCTGGGCAGGGGCGTATCAAACTGGCTACTCCGCGGTTACACCCTAAAAGAACTCAGACGAAGGAAACGAGCTCCGTGCTTACATTACGGAATATTCTTGCACGGAGAAACGGCAAACTGGTTCGCGTTTATATTCCCTTGCATTCGTAGAATCATTTCGTTGCAGATAAAAATCACACATGTTAAGTCTAGGTTCGCAATACACGTCATGTTGCACATGTTGTCGGTAATCGACCTTTCCCAGATGCCTCTGGGACGCCGTATTAACATAAATAGGTCATGGGATTAGAACGAACTGTTATCTCCGGGTGGCGGAAGTTTGGGCGTTGTAGCATTTACCCCCCCAACCCGCTGGAACCACCAGTCCTGACGAAGGGTAACCCAAACATTGCTAGTGAACATCTGGTTATGCAGCTGAAACGTGGACATAGTAGTAAGCGGACGTCATACTGGGACATGTTATCCGCCCTGATTAGGTAATGATCAGTTTCGGGATTACTTTCAGAACACTTGGTGCAGGCCGGCCTTATAAACGTTGATCACCTAACAAATATAGTTCCTTAACAGTCGTACACAAGAAGAAAAAACGTCAAGAAGTACAGCATGGCCTGTGTGGGGACTTCGGTGGAAACTCAGACCCACACCATCGCAGCTACCGCTTTGTGTCAGGGCAGAACAGGCTCTAAGTTCATCGGCGTACACACGACGGACCCATCTACATTTCGCGATCGCGCCCACGTGTAGGAGCTGTTCCAGTATCACACAACCGACTGGAAATGATTTTGTCTGAGGAGCAAAAAGATAAGTAGTGAATGGCTAGTAAAGATCGATGTCTGCGTGGCAATGCCAACAGCGTAATCCGTCTGGCCAATTGGTCCCTACAGGCGGAATCCCCGTATGCCGTAATACTACCCTAATAACCGATGACCGGCCTGCACCGTCACCTTGATCAAGTCTGGCCTAGTCGCCCAAGACCTCAGTTGATAGCGTCCTGTTAGAAGAAGTTGGGCATTGCGATCCCTACTACTAAATTACCTCACTGCCTGGGACAAAGGCATCTATTATGCCCCAGGTGCCGAGATAACGTGGACATTAGTCATGGAAAAGTCACGAACGGGAAATACTATAGTCCCAGCGACGTGAACACATGATATAACTTTGCTGTGCCACTAGCCCCTCGTGCATTAATCAATGGTAGTCACGAG'/>

    <sequence taxon='6' value='GAACCACGTTCCACGCAAGATCATTCAGTCCGAGGAAACTCATCGCCCCGAGGCTTAATCAGGAGAATCGCACGTCTGATGATCGGCCCTATATTTCCCCGAAGTCTCGCTCTGTAGAAATCCAAGTGGAAACCTCTGACCGATGATTGCAAAGTTTGTGCAGTCCCTGACTATGAGTATAATGGTACTGTCCGCATCCGAGTCCGCAGTTACTAAGGAACGCCCTATTACGTAGAGGGGAATGCTCCAGCACGCAAAAGAGTAGGCGCGTGAATAAGCTTCGACATGTGTCATCTTGTCTCAGTAAACATTGTCGAAGAGACAAACCCGGTCGCGTCCGTTGGTAAAAAAATACAAAACTAGGCGTCGGAGTTCATCCAACTATGACGGTAACACCTCCACCGACTCGCGTCAAATCTCGAATTAGATAGTGAAGAACACACCCATGCTAAGATAGTGGGCATAGCGGGATCTGAATTGATTACCCAACAGCTTCCTATGGGCACCTCCCTAGTTACAACTGTCTGCCCTGTATGCGGGCCTTCGCCCATCGTGGCGCACTAGAAATACCGCGTACGCCGAGTATACTCGATACATATCGCATCATACTCATGTCAGCCCAATCTTGATATAACCAGAGTAGGCATATATTATTTAGTACTCCGTTTGGGGGGCCCTTCCTAGTTGCCAAGTCAAAACTGCACCGCTAAGTCAGCGATTGTGCAATACAGTGCGCATTGAGACCGCACAGAGATACTGATAACGAAGCTACGGGTAACTAAGGCATCCTCGCCCTCTGGGCAGGGGCGTATCAAACTGGCTACTCCGCGGTTACACCCTAAAAGAACTCAGACGAAGGAAACGAGCTCCGTGCTTACATTACGGAATATTCTTGCACGGAGAAACGGCAAACTGGTTCGCGTTTATATTCCCTTGCATTCGTAGAATCATTTCGTTGCAGATAAAAATCACACATGTTAAGTCTAGGTTCGCAATACACGTCATGTTGCACATGTTGTCGGTAATCGACCTTTCCCAGATGCCTCTAGGACGCCGTATTAACATAAATAGGTCATGGGATTAGAACGAACTGTTATCTCCGGGTGGCGGAAGTTTGGGCGTTGTAGCATTTACCCCCCCAACCCGCTGGAACCACCAGTCCTGACGAAGGGTAACCCAAACATTGCTAGTGAACATCTGGTTATGCAGCTGAAACGTGGACATAGTAGTAAGCGGACGTCATACTGGGACATGTTATCCGCCCTGATTAGGTAATGATCAGTTTCGGGATTACTTTCAGAACACTTGGTGCAGGCCGGCCTTATAAACGTTGATCACCTAACAAATATAGTTCCTTAACAGTCGTACACAAGAAGAAAAAACGTCAAGAAGTACAGCATGGCCTGTGTGGGGACTTCGGCGGAAACTCAGACCCACACCATCGCAGCTACCGCTTTGTGTCAGGGCAGAACAGGCTCTAAGTTCATCGGCGTACACACGACGGACCCATCTACATTTCGCGATCGTGCCCACGTGTAGGAGCTGTTCCAGTATCACACAACCGACTGGAAATGATTTTGTCTGAGGAGCAAAAAGATAAGTAGTGAATGGCTAGTAAAGATCGATGTCTGCGTGGCAATGCCAACAGCGTAATCCGTCTGGTCAATTGGTCCCTACAGGCGGAATCCCCGTATGCCGTAATACTACCCTAATAACCGATGACCGGCCTGCACCGTCACCTTGATCAAGTCTGGCCTAGTCGCCCAAGACCTCAGTTGATAGCGTCCTGTTAGAAGAAGTTGGGCATTGCGATCCCTACTACTAAATTACCTCACTGCCTGGGACAAAGGCATCTATTATGCCCCAGGTGCCGAGATAACGTGGACATTAGTCATGGAAAAGTCACGAACGGGAAATACTATAGTCCCAGCGACGTGAACACATGATATAACTTTGCTGTGCCACTAGCCCCTCGGGCATTAATCAATGGTAGTCACGAG'/>

    <sequence taxon='10' value='GAACCACGTTCCACGCAAGATCATTCAGTCCGAGGAAACTCATCGCCCCGAGGCTTAATCAGGAGAATCGCACGTCTGATGATCGGCCCTATATTTCCCCGAAGTCTCGCTCTGTAGAAATCCAAGTGGAAACCTCTGACCGATGATTGCAAAGTTTGTGCAGTCCCTGACTATGAGTATAATGGTACTGTCCGCATCCGAGTCCGCAGTTACTAAGGAACGCCCTATTACGTAGAGGGGAATGCTCCAGCCCGCAAAAGAGTAGGCGCGTGAATAAGCTTCGACATGTGTCATCTTGTCTCAGTAAACATTGTCGAAGAGACAAACCCGGTCGCGTCCGTTGGTAAAAAAATACAAAACTAGGCGTCGGAGTTCATCCAACTATGACGGTAACACCTCCACCGACTCGCGTCAAATCTCGAATTAGATAGTGAAGAACACACCCATGCTAAGATAGTGGGCATAGCGGGATCTGAATTGATTACCCAACAGCTTACTATGGGCGCCTCCCTAGTTACAACTGTCTGCCCTGTATGCGGGCCTTCGCCCATCGTGGCGCACTAGAAATACCGCGTACGCCGAGTATACTCGATACATATCGCATCATACTCATGTCAGCCCAATCTTGATATAACCAGAGTAGGCATATATTATTTAGTACTCCGTTTGGGGGGCCCTTCCTAGTTGCCAAGTCAAAACTGCACCGCTAAGTCAGCGATTGTGCAATACAGTGCGCATTGAGACCGCACAGAGATACTGATAACGAAGCTACGGGTAACTAAGGCATCCTCGCCCTCTGGGCAGGGGCGTATCAAACTGGCCACTCCGCGGTTACACCCTAAAAGAACTCAGACGAAGGAAACGAGCTCCGTGCTTACATTACGGAATATTCTTGCACGGAGAAACGGCAAACTGGTTCGCGTTTAAATTCCCTTGCATTCGTAGAATCATTTCGTTGCAGATAAAAATCACACATGTTAAGTCTAGGTTCGCAATACACGTCATGTTGCACATGTTGTCGGTAATCGACCTTTCCCAGATGCCTCTAGGACGCCGTATTAACATAAATAGGTCATGGGATTAGAACGAACTGTTATCTCCGGGTGGCGGAAGTTTGGGCGTTGTAGCATTTACCCCCCCAACCCGCTGGAACCACCAGTCCTGACGAAGGGTAACCCAAACATTGCTAGTGAACATCTGGTTATGCAGCTGAAACGTGGACATAGTAGTAAGCGGACGTCATACTGGGACATGTTATCCGCCCTGATTAGGTAATGATCAGTTTCGGGATTACTTTCAGAACACTTGGTGCAGGCCGGCCTTATAAACGTTGATCACCTAACAAATATAGTTCCTTAACAGTCGTACACAAGAAGAAAAAACGTCAAGAAGTACAGCATGGCCTGTGTGGGGACTTCGGCGGAAACTCAGACCCACACCATCGCAGCTACCGCTTTGTGTCAGGGCAGAACAGGCTCTAAGTTCATCGGCGTACACACGACGGACCCATCTACATTTCGCGATCGTGCCCACGTGTAGGAGCTGTTCCAGTATCACTCAACCGACTGGAAATGATTTTGTCTGAGGAGCAAAAAGATAAGTAGTGAATGGCTAGTAAAGATCGATGTCTGCGTGGCAATGCCAACAGCGTAATCCGTCTGGTCAATTGGTCCCTACAGGCGGAATCCCCGTATGCCGTAATACTACCCTAATAACCGGTGACCGGCCTGCACCGTCACCTTGATCAAGTCTGGCCTAGTCGCCCAAGACCTCAGTTGATAGCGTCCTGTTAGAAGAAGTTGGGCATTGCGATCCCTACTACTAAATTACCTCACTGCCTGGGACAAAGGCATCTATTATGCCCCAGGTGCCGAGATAACGTGGACATTAGTCATGGAAAAGTCACGAACGGGAAATACTATAGTCCCAGCGACGTGAACATATGATATAACTTTGCTGTGCCACTAGCCCCTCGGGCATTAATCAATGGTAGTCACGAG'/>

    <sequence taxon='17' value='GAACCACGTTCCACGCAAGATCATTCAGTCCGAGGAAACTCATCGCCCCGAGGCTTAATCAGGAGAATCGCACGTCTGATGATCGGCCCTATATTTCCCCGAAGTCTCGCTCTGTAGAAACCCAAGTGGAAACCTCTGACCGATGATTGCAAAGTTTGTGCAGTCCCTGACTATGAGTATAATGGTACTGTCCGCATCCGAGTCCGCAGTTACTAAGGAACGCCCTATTACGTTGAGGGGAATGCTCCAGCCCGCAAAAGAGTAGGCGCGTGAATAAGCTTCGACATGTGTCATCTTGTCTCAGTAAACATTGTCGAAGAGACAAACCCGGTCGCGTCCGTTGGTAAAAAAATACAAAACTAGGCGTCGGAGTTCATCCAACTATGACAGTAACACCTCCACCGACTCGCGTCAAATCTCGAATTAGATAGTGAAGAACACACCCATGCTAAGATAGTGGGCATAGCGGGATCTGAATTGATTACCCAACAGCTTACTATGGGCGCCTCCCTAGTTACAACTGTCTGCCCTGTATGCGGGCCTTCGCCCATCGTGGCGCACTAGAAATACCGCGTACGCCGAGTATACTCGATACATATCGCATCATACTCATGTCAGCCCAATCTTGATATAACCAGCGTAGGCATATATTATTTAGTACTCCGTTTGGGGGGCCCTTCCTAGTTGCCAAGTCAAAACTGCACCGCTAAGTCAGCGATTGTGCAATACAGTGCGCATTGAGACCGCACAGAGATACTGATAACGAAGCTACGGGTAACTAAGGCATCCTCGCCCTCTGGGCAGGGGCGTATCAAACTGGCCACTCCGCGGTTACACCCTAAAAGAACTCAGACGAAGGAAACGAGCTCCGTGCTTACATTACGGAATATTCTTGCACGGAGAAACGGCAAACTGGTTCGCGTTTATATTCCCTTGCATTCGTAGAATCATTTCGTTGCAGATAAAAATCACACATGTTAAGTCTAGGTTCGCAATACACGTCATGTTGCACATGTTGTCGGTAATCGACCTTTCCCAGATGCCTCTAGGACGCCGTATTAACATAAATAGGTCATGGGATTAGAACGAACTGTTATCTCCGGGTGGCGGAAGTTTGGGCGTTGTAGCATTTACCCCCCCAACCCGCTGGAACCACCAGTCCTGACGAAGGGTAACCCAAACATTGCTAGTGAACATCTGGTTATGCAGCTGAAACGTGGACATAGTAGTAAGCGGACGTCATACTGGGACATGTTATCCGCTCTGATTAGGTAATGATCAGTTTCGGGATTACTTTCAGAACACTTGGCGCAGGCCGGCCTTATAAACGTTGATCACCTAACAAATATAGTTTCTTAACAGTCGTACACAAGAAGAAAAAACGTCAAGAAGTACAGCATGGCCTGTGTGGGGACTTCGGCGGAAACTCAGACCCACACCATCGCAGCTACCGCTTTGTGTCAGGGCAGAACAGGCTCTAAGTTCATCGGCGTACACACGATGGACCCATCTACATTTCGCGATCGTGCCCACGTGTAGGAGCTGTTCCAGTATCACTCAACCGACTGGAAATGATTTTGTCTGAGGAGCAAAAAGATAAGTAGTGAATGGCTAGTAAAGATCGATGTCTGCGTGGCAATGCCAACAGCGTAATCCGTCTGGTCAATTGGTCCCTACAGGCGGAATCCCCGTATGCCGTAATACTACCCTAATAACCGGTGACCGGCCTGCATCGTCACCTTGATCAAGTCTGGCCTAGTCGCCCAAGACCTCAGTTGATAGCGTCCTGTTAGAAGAAGTTGGGCGTTGCGATCCCTACTACTAAATTACCTCACTGCCTGGGACAAAGGCATCTATTATGCCCCAGGTGCCGAGATAACGTGGACATTAGTCATGGAAAAGTCACGAACGGGAAATACTATAGCCCCAGCGACGTGAACACATGATATAACTTTGCTGTGCCACTAGCCCCTCGGGCATTAATCAATGGTAGTCACGAG'/>

    <sequence taxon='49' value='GAACCACGTTCCACGCAAGTTCATCCAGTCCGAGGAAACTCATCGCCCCGAGGCTTAATCAGGAGAATCGCACGTCTGATGATCGGCCCTATATTTCCCCGAAGTCTCGCTCTGTAGAAACTCAAGTGGAAACCTCTGACCGATGATTGCAAAGTTTGTGCAGTCCCTGACTATGAGTATAATGGTACTGTCCGCATCCGAGTCCGCAGTTACTAAGGAACGCCCTATTACGTTGAGGGGAATGCTCCAGCCCGCAAAAGAGTAGGCGCGTGAATAAGCTTCGACATGTGTCATCTTGTCTCAGTAAACATTGTCGAAGAGACAAACCCGGTCGCGTCCGTTAGTAAAAAAATACAAAACTAGGCGTCGGAGTTCATCCAACTATGACAGTAACACCTCCACCGACTCGCGTCAAATCTCGAATTAGATAGTGAAGAACACACCCATGCTAAGATAGTGGGCATAGCGGGATCTGAATTGATTACCCAACAGCTTACTATGGGCGCCTCCCTAGTTACAACTGTCTGCCCTGTATGCGGGCCTTCGCCCATCGTGGCGCACTAGAAATACCGCGTACGCCGAGTATACTCGATACATATCGCATCATACTCATGTCAGCCCAATCTTGATATAACCAGCGTAGGCATATATTATTTAGTACTCCGTTTGGGGGGCCCTTCCTAGTTGCCAAGTCAAAACTGCACCGCTAAGTCAGCGATTGTGCAATACAGTGCGCATTGAGACCGCACAGAGATACTGATAACGAAGCTATGGGTAACTAAGGCATCCTCGCCCTCTGGGCAGGGGCGTATCAAACTGGCCACTCCGCGGTTACACCCTAAAAGAACTCAGACGAAGGAAACGAGCTCCGTGCTTACATTACGGGATATTCTTGCACGGAGAAACGGCAAACTGGTTCGCGTTTATATTCCCTTGCATTCGTAGAATCATTTCGTTGCAGATAAAAATCACACATGTTAAGTCTAGATTCGCAATACACGTCATGTTGCACATGTTGTCGGTAATCGACCTTTCCCAGATGCCTCTAGGACGCCGTATTAACATAAATAGGTCATGGGATTAGAACGAACTGTTATCTCCGGGTGGCGGAAGTTTGGGCGTTGTAGCATTTACCCCCCCAACCCGCTGGAACCACCAGTCCTGACGAAGGGTAACCCAAACATTGCTAGTGAACATCTGGTTATGCAGCTGAAATGTGGACATAGCAGTAAGCGGACGTCATACTGGGACATGTTATCCGCTCTGATTAGGTAATGATCAGTTTCGGGATTACTTTCAGAACACTTGGCGCAGGTCGGCCTTATAAACGTTGATCACCTAACAAATATAGTTTCTTAACAGTCGTACACAAGAAGAAAAAACGTCAAGAAGTACAGCATGGCCTGTGTGGGGACTTCGGCGGAAACTCAGACCCACACCATCGCAGCTACCGCTTTGTGTCAGGGCAGAACAGGCTCTAAGTTCATCGGCGTACACACGATGGACCCATCTACATTTCGCGATCGTGCCCACGTGTAGGAGCTGTTCCAGTATCACTCAACCGACTGGAAATGATTTTGTCTGAGGAACAAAAAGATAAGTAGTGAATGGCTAGTAAAGATCGATGTCTGCGTGGCAATGCCAACAGCGTAATCCGTCTGGTCAATTGGTCCCTACAGGCGGAATCCCCGTATGCCGTAATACTACCCTAATAACCGGTGACCGGCCTGCATCGTCACCTTGATCAAGTCTGGCCTAGTCGCCCAAGACCTCAGTTGATAGCGTCCTGTTAGAAGAAGTTGGGCGTTGCGATCCCTTCTACTAAATTACCTCACTGCCTGGGACAAAGGCATCTATTATGCCCCAGGTGCCGAGATAACGTGGACATTAGTCATGGAAAAGTCACGAACGGGAAATACTATAGCCCCAGCGACGTGAACACATGATATAACTTTGCTGTGCCACTAGCCCCTCGGGCATTAATCAATGGTAGTCACGAG'/>

    <sequence taxon='50' value='GAACCACGTTCCACGCAAGATCATTCAGTCCGAGGAAACTCATCGCCCCGAGGCTTAATCAGGAGAATCGCACGTCTGATGATCGGCCCTATATTTCCCCGAAGTCTCGCTCTGTAGAAACCCAAGTGGAAACCTCTGACCGATGATTGCAAAGTTTGTGCAGTCCCTGACTATGAGTATAATGGTACCGTCCGCATCCGAGTCCGCAGTTACTAAGGAACGCCCTATTACGTTGAGGGGAATGCTCCAGCCCGCAAAAGAGTAGGCGCGTGAATAAGCTTCGACATGTGTCATCTTGTCTCAGTAAACATTGTCGAAGAGACAAACCCGGTCGCGTCCGTTGGTAAAAAAATACAAAACTAGGCGTCGGAGTTCATCCAACTATGACAGTAACACCTCCACCGACTCGCGTCAAATCTCGAATTAGATAGTGAAGAACACACCCATGCTAAGATAGTGGGCATAGCGGGATCTGAATTGATTACCCAACAGCTTACTATGGGCGCCTCCCTAGTTACAACTGTCTGCCCTGTATGCGGGCCTTCGCCCATCGTGGCGCACTAGAAATACCGCGTACGCCGAGTATACTCGATACATATCGCATCATACTCATGTCAGCCCAATCTTGATATAACCAGCGTAGGCATATATTATTTAGTACTCCGTTTGGGGGGCCCTTCCTAGTTGCCAAGTCAAAACTGCACCGCTAAGTCAGCGATTGTGCAATACAGTGCGCATTGAGACCGCACAGAGATACTGATAACGAAGCTATGGGTAACTAAGGCATCCTCGCCCTCTGGGCAGGGGCGTATCAAACTGGCCACTCCGCGGTTACACCCTAAAAGAACTCAGACGAAGGAAACGAGCTCCGTGCTTACATTCCGGAATATTCTTGCACGGAGAAACGGCAAACTGGTTCGCGTTTATATTCCCTTGCATTCGTAGAATCATTTCGTTGCAGATAAAAATCACACATGTTAAGTCTAGGTTCGCAATACACGTCATGTTGCACATGTTGTCGGTAATCGACCTTTCCCAGATGCCTCTAGGACGCCGTATTAACATAAATAGGTCATGGGATTAGAACGAACTGTTATCTCCGGGTGGCGGAAGTTTGGGCGTTGTAGCATTTACCCCCCCAACCCGCTGGAACCACCAGTCCTGACGAAGGGTAACCCAAACATTGCTAGTGAACATCTGGTTATGCAGCTGAAATGTGGACATAGTAGTAAGCGGACGTCATACTGGGACATGTTATCCGCTCTGATTAGGTAATGATCAGTTTCGGGATTACTTTCAGAACACTTGGCGCAGGCCGGCCTTATAAACGTTGATCACCTAACAAATATAGTTTCTTAACAGTCGTACACAAGAAGAAAAAACGTCAAGAAGTACAGCATGGCCTGTGTGGGGACTTCGGCGGAAACTCAGACCCACACCATCGCAGCTACCGCTTTGTGTCAGGGCAGAACAGGCTCTAAGTTCATCGGCGTACGCACGATGGACCCATCTACATTTCGCGATCGTGCCCACGTGTAGGAGCTGTTCCAGTATCACTCAACCGACTGGAAATGATTTTGTCTGAGGAGCAAAAAGATAAGTAGTGAATGGCTAGTAAAGATCGATGTCTGCGTGGCAATGCCAACAGCGTAATCCGTCTGGTCAATTGGTCCCTACAGGCGGAATCCCCGTATGCCGTAATACTACCCTAATAACCGGTGACCGGCCTGCATCGTCACCTTGATCAAGTCTGGCCTAGTCGCCCAAGACCTCAGTTGATAGCGTCCTGTTAGAAGAAGTTGGGCGTTGCGATCCCTACTACTAAATTACCTCACTGCCTGGGACAAAGGCATCTATTATGCCCCAGGTGCCGAGATAACGTGGACATTAGTCATGGAAAAGTCACGAACGGGAAATACTATAGCCCCAGCGACGTGAACACATGATATAACTTTGCTGTGCCACTAGCCCCTCGGGCATTAATCAATGGTAGTCACGAG'/>

    <sequence taxon='68' value='GAACCACGTTCCACGCAAGATCATTCAGTCCGAGGAAACTCATCGCCCCGAGGCTTAATCAGGAGAATCGCACGTCTGATGATCGGCCCTATATTTCCCCGAAGTCTCGCTCTGTAGAAACCCAAGTGGAAACCTCTGACCGATGATTGCAAAGTTTGTGCAGTCCCTGACTATGAGTATAATGGTACCGTCCGCATCCGAGTCCGCAGTTACTAAGGAACGCCCTATTACGTTGAGGGGAATGCTCCAGCCCGCAAAAGAGTAGGCGCGTGAATAAGCTTCGACATGTGTCATCTTGTCTCAGTAAACATTGTCGAAGAGACAAACCCGGTCGCGTCCGTTGGTAAAAAAATACAAAACTAGGCGTCGGAGTTCATCCAACTATGACAGTAACACCTCCACCGACTCGCGTCAAATCTCGAATTAGATAGTGAAGAACACACCCATGCTAAGATAGTGGGCATAGCGGGATCTGAATTGATTACCCAACAGCTTACTATGGGCGCCTCCCTAGTTACAACTGTCTGCCCTGTATCCGGGCCTTCGCCCATCGTGGCGCACTAGAAATACCGCGTACGCCGAGTATACTCGATACATATCGCATCATACTCATGTCAGCCCAATCTTGATATAACCAGCGTAGGCATATATTATTTAGTACTCCGTTTGGGGGGCCCTTCCTAGTTGCCAAGTCAAAACTGCACCGCTAAGTCAGCGATTGTGCAATACAGTGCGCATTGAGACCGCACAGAGATACTGATAACGAAGCTATGGGTAACTAAGGCATCCTCGCCCTCTGGGCAGGGGCGTATCAAACTGGCCACTCCGCGGTTACACCCTAAAAGAACTCAGACGAAGGAAACGAGCTCCGTGCTTACATTCCGGAATATTCTTGCACGGAGAAACGGCAAACTGGTTCGCGTTTATATTCCCTTGCATTCGTAGAATCATTTCGTTGCAGATAAAAATCACACATGTTAAGTCTAGGTTCGCAATACACGTCATGTTGCACATGTTGTCGGTAATCGACCTTTCCCAGATGCCTCTAGGACGCCGTATTAACATAAATAGGTCATGGGATTAGAACGAACTGTTATCTCCGGGTGGCGGAAGTTTGGGCGTTGTAGCATTTACCCCCCCAACCCGCTGGAACCACCAGTCCTGACGAAGGGTAACCCAAACATTGCTAGTGAACATCTGGTTATGCAGCTGAAATGTGGACATAGTAGTAAGCGGACGTCATACTGGGACATGTTATCCGCTCTGATTAGGTAATGATCAGTTTCGGGATTACTTTCAGAACACTTGGCGCAGGCCGGCCTTATAAACGTTGATCACCTAACAAATATAGTTTCTTAACAGTCGTACACAAGAAGAAAAAACGTCAAGAAGTACAGCATGGCCTGTGTGGGGACTTCGGCGGAAACTCAGACCCACACCATCGCAGCTACCGCTTTGTGTCAGGGCAGAACAGGCTCTAAGTTCATCGGCGTACGCACGATGGACCCATCTACATTTCGCGATCGTGCCCACGTGTAGGAGCTGTTCCAGTATCACTCAACCGACTGGAAATGATTTTGTCTGAGGAGCAAAAAGATAAGTAGTGAATGGCTAGTAAAGATCGATGTCTGCGTGGCAATGCCAACAGCGTAATCCGTCTGGTCAATTGGTCCCTACAGGCGGAATCCCCGTATGCCGTAATACTACCCTAATAACCGGTGACCGGCCTGCATCGTCACCTTGATCAAGTCTGGCCTAGTCGCCCAAGACCTCAGTTGATAGCGTCCTGTTAGAAGAAGTTGGGCGTTGCGATCCCTACTACTAAATTACCTCACTGCCTGGGACAAAGGCATCTATTATGCCCCAGGTGCCGAGATAACGTGGACATTAGTCATGGAAAAGTCACGAACGGGAAATACTATAGCCCCAGCGACGTGAACACATGATATAACTTTGCTGTGCCACTAGCCCCTCGGGCATTAATCAATGGTAGTCACGAG'/>

    <sequence taxon='82' value='GAACCACGTTCCACGCAAGATCATTCAGTCCGAGGAAACTCATCGCCCCGAGGCTTAATCAGGAGAATCGCACGTCTGATGATCGGCCCTATATTTCCCCGAAGTCTCGCTCTGTAGAAACCCAAGTGGAAACCTCTGACCGATGATTGCAAAGTTTGTGCAGTCCCTGACTATGAGTATAATGGTACCGTCCGCATCCGAGTCCGCAGTTACTAAGGAACGCCCTATTACGTTGAGGGGAATGCTCCAGCCCGCAAAAGAGTAGGCGCGTGAATAAGCTTCGACATGTGTCATCTTGTCTCAGTAAACATTGTCGAAGAGACAAACCCGGTCGCGTCCGTTGGTAAAAAAATACAAAACTAGGCGTCGGAGTTCATCCAACTATGACAGTAACACCTCCACCGACTCGCGTCAAATCTCGAATTAGATAGTGAAGAACACACCCATGCTAAGATAGTGGGCATAGCGGGATCTGAATTGATTACCCAACAGCTTACTATGGGCGCCTCCCTAGTTACAACTGTCTGCCCTGTATCCGGGCCTTCGCCCATCGTGGCGCACTAGAAATACCGCGTACGCCGAGTATACTCGATACATATCGCATCATACTCATGTCAGCCCAATCTTGATATAACCAGCGTAGGCATATATTATTTAGTACTCCGTTTGGGGGGCCCTTCCTAGTTGCCAAGTCAAAACTGCACCGCTAAGTCAGCGATTGTGCAATACAGTGCGCATTGAGACCGCACAGAGATACTGATAACGAAGCTATGGGTAACTAAGGCATCCTCGCCCTCTGGGCAGGGGCGTATCAAACTGGCCACTCCGCGGTTACACCCTAAAAGAACTCAGACGAAGGAAACGAGCTCCGTGCTTACATTCCGGAATATTCTTGCACGGAGAAACGGCAAACTGGTTCGCGTTTATATTCCCTTGCATTCGTAGAATCATTTCGTTGCAGATAAAAATCACACATGTTAAGTCTAGGTTCGCAATACACGTCATGTTGCACATGTTGTCGGTAATCGACCTTTCCCAGATGCCTCTAGGACGCCGTATTAACATAAATAGGTCATGGGATTAGAACGAACTGTTATCTCCGGGTGGCGGAAGTTTGGGCGTTGTAGCATTTACCCCCCCAACCCGCTGGAACCACCAGTCCTGACGAAGGGTAACCCAAACATTGCTAGTGAACATCTGGTTATGCAGCTGAAATGTGGACATAGTAGTAAGCGGACGTCATACTGGGACATGTTATCCGCTCTGATTAGGTAATGATCAGTTTCGGGATTACTTTCAGAACACTTGGCGCAGGCCGGCCTTATAAACGTTGATCACCTAACAAATATAGTTTCTTAACAGTCGTACACAAGAAGAAAAAACGTCAAGAAGTACAGCATGGCCTGTGTGGGGACTTCGGCGGAAACTCAGACCCACACCATCGCAGCTACCGCTTTGTGTCAGGGCAGAACAGGCTCTAAGTTCATCGGCGTACGCACGATGGACCCATCTACATTTCGCGATCGTGCCCACGTGTAGGAGCTGTTCCAGTATCACTCAACCGACTGGAAATGATTTTGTCTGAGGAGCAAAAAGATAAGTAGTGAATGGCTAGTAAAGATCGATGTCTGCGTGGCAATGCCAACAGCGTAATCCGTCTGGTCAATTGGTCCCTACAGGCGGAATCCCCGTATGCCGTAATACTACCCTAATAACCGGTGACCGGCCTGCATCGTCACCTTGATCAAGTCTGGCCTAGTCGCCCAAGACCTCAGTTGATAGCGTCCTGTTAGAAGAAGTTGGGCGTTGCGATCCCTACTACTAAATTACCTCACTGCCTGGGACAAAGGCATCTATTATGCCCCAGGTGCCGAGATAACGTGGACATTAGTCATGGAAAAGTCACGAACGGGAAATACTATAGCCCCAGCGACGTGAACACATGATATAACTTTGCTGTGCCACTAGCCCCTCGGGCATTAATCAATGGTAGTCACGAG'/>

    <sequence taxon='89' value='GAACCACGTTCCACGCAAGATCATTCAGTCCGAGGAAACTCATCGCCCCGAGGCTTAATCAGGAGAATCGCACGTCTGATGATCGGCCCTATATTTCCCCGAAGTCTCGCTCTGTAGAAACCCAAGTGGAAACCTCTGACCGATGATTGCAAAGTTTGTGCAGTCCCTGACTATGAGTATAATGGTACCGTCCGCATCCGAGTCCGCAGTTACTAAGGAACGCCCTATTACGTTGAGGGGAATGCTCCAGCCCGCAAAAGAGTAGGCGCGTGAATAAGCTTCGACATGTGTCATCTTGTCTCAGTAAACATTGTCGAAGAGACAAACCCGGTCGCGTCCGTTGGTAAAAAAATACAAAACTAGGCGTCGGAGTTCATCCAACTATGACAGTAACACCTCCACCGACTCGCGTCAAATCTCGAATTAGATAGTGAAGAACACACCCATGCTAAGATAGTGGGCATAGCGGGATCTGAATTGATTACCCAACAGCTTACTATGGGCGCCTCCCTAGTTACAACTGTCTGCCCTGTATCCGGGCCTTCGCCCATCGTGGCGCACTAGAAATACCGCGTACGCCGAGTATACTCGATACATATCGCATCATACTCATGTCAGCCCAATCTTGATATAACCAGCGTAGGCATATATTATTTAGTACTTCGTTTGGGGGGCCCTTCCTAGTTGCCAAGTCAAAACTGCACCGCTAAGTCAGCGATTGTGCAATACAGTGCGCATTGAGACCGCACAGAGATACTGATAGCGAAGCTATGGGTAACTAAGGCATCCTCGCCCTCTGGGCAGGGGCGTATCAAACTGGCCACTCCGCGGTTACACCCTAAAAGAACTCAGACGAAGGAAACGAGCTCCGTGCTTACATTCCGGAATATTCTTGCACGGAGAAACGGCAAACTGGTTCGCGTTTATATTCCCTTGCATTCGTAGAATCATTTCGTTGCAGATAAAAATCACACATGTTAAGTCTAGGTTCGCAATACACGTCATGTTGCACATGTTGTCGGTAATCGACCTTTCCCAGATGCCTCTAGGACGCCGTATTAACATAAATAGGTCATGGGATTAGAACGAACTGTTATCTCCGGGTGGCGGAAGTTTGGGCGTTGTAGCATTTACCCCCCCAACCCGCTGGAACCACCAGTCCTGACGAAGGGTAACCCAAACATTGCTAGTGAACATCTGGTTATGCAGCTGAAATGTGGACATAGTAGTAAGCGGACGTCATACTGGGACATGTTATCCGCTCTGATTAGGTAATGATCAGCTTCGGGATTACTTTCAGAACACTTGGCGCAGGCCGGCCTTATAAACGTTGATCACCTAACAAATATAGTTTCTTAACAGTCGTACACAAGAAGAAAAAACGTCAAGAAGTACAGCATGGCCTGTGTGGGGACTTCGGCGGAAACTCAGACCCACACCATCGCAGCTACCGCTTTGTGTCAGGGCAGAACAGGCTCTAAGTTCATCGGCGTACGCACGATGGACCCATCTACATTTCGCGATCGTGCCCACGTGTAGGAGCTGTTCCAGTATCACTCAACCGACTGGAAATGATTTTGTCTGAGGAGCAAAAAGATAAGTAGTGAATGGCTAGTAAAGATCGATGTCTGCGTGGCAATGCCAACAGCGTAATCCGTCTGGTCAATTGGTCCCTACAGGCGGAATCCCCGTATGCCGTAATACTACCCTAATAACCGGTGACCGGCCTGCATCGTCACCTTGATCAAGTCTGGCCTAGTCGCCCAAGACCTCAGTTGATAGCGTCCTGTTAGAAGAAGTTGGGCGTTGCGATCCCTAATACTAAATTACCTCACTGCCTGGGACAAAGGCATCTATTATGCCCCAGGTGCCGAGATAACGTGGACATTAGTCATGGAAAAGTCACGAACGGGAAATACTATAGCCCCAGCGACGTGAACACATGATATAACTTTGCTGTGCCACTAGCCCCTCGGGCATTAATCAATGGTAGTCACGAG'/>

    <sequence taxon='111' value='GAACCACGTTCCACGCAAGATCATTCAGTCCGAGGAAACTCATCGCCCCGAGGCTTAATCAGGAGAATCGCACGTCTGATGATCGGCCCTATATTTCCCCGAAGTCTCGCTCTGTAGAAACCCAAGTGGAAACCTCTGACCGATGATTGCAAAGTACGTGCAGTCCCTGACTATGAGTATAATGGTACCGTCCGCATCCGAGTCCGCAGTTACTAAGGAACGCCCTATTACGTTGAGGGGAATGCTCCAGCCCGCAAAAGAGTAGGCGCGTGAATAAGCTTCGACATGTGTCATCTTGTCTCAGTAAACATTGTCGAAGAGACAAACCCGGTCGCGTCCGTTGGTAAAAAAATACAAAACTAGGCGTCGGAGTTCATCCAACTATGACAGTAACACCTCCACCGACTCGCGTCAAATCTCGAATTAGATAGTGAAGAACACACCCATGCTAAGATAGTGGGCATAGCGGAATCTGAATTGATTACCCAACAGCTTACTATGGGCGCCTCCCTAGTTACAACTGTCTGCCCTGTATCCGGGCCTTCGCCCATCGTGGCGCACTAGAAATACCGCGTACGCCGAGTATACTCGATACATATCGCATCATACTCATGTCAGCCCAATCTTGATATAACCAGCGTAGGCATATATTATTTAGTACTCCGTTTGGGGGGCCCTTCCTAGTTGCCAAGTCAAAACTGCACCGCTAAGTCAGCGATTGTGCAATACAGTGCGCATTGAGACCGCACAGAGATACTGATAACGAAGCTATGGGTAACTAAGGCATCCTCGCCCTCTGGGCAGGGGCGTATCAAACTGGCCACTCCGCGGTTACACCCTAAAAGAACTCAGACGAAGGAAACGAGCTCCGTGCTTACATTCCGGAATATTCTTGCACGGAGAAACGGCAAACTGGTTCGCGTTTATATTCCCTTGCATTCGTAGAATCATTTCGTTGCAGATAAAAATCACACATGTTAAGTCTAGGTTCGCAATACACGTCATGTTGCACATGTTGTCGGTAATCGACCTTTCCCAGATGCCTCTAGGACGCCGTATTAACATAAATAGGTCATGGGATTAGAACGAACTGTTATCTCCGGGTGGCGGAAGTTTGGGCGTTGTAGCATTTACCCCCCCAACCCGCTGGAACCACCAGTCCTGACGAAGGGTAACCCAAACATTGCTAGTGAACATCTGGTTATGCAGCTGAAATGTGGACATAGTAGTAAGCGGACGTCATACTGGGACATGTTATCCGCTCTGATTAGGTAATGATCAGTTTCGGGATTACTTTCAGAACACTTGGCGCAGGCCGGCCTTATAAACGTTGATCACCTAACAAATATAGTTTCTTAACAGTCGTACACAAGAAGAAAAAACGTCAAGAAGTACAGCATGGCCTGTGTGGGGACTTCGGCGGAAACTCAGACCCACACCATCGCAGCTACCGCTTTGTGTCAGGGCAGAACAGGCTCTAAGTTCATCGGCGTACGCACGATGGACCCATCTACATTTCGCGATCGTGCCCACGTGTAGGAGCTGTTCCAGTATCACTCAACCGACTGGAAATGATTTTGTCTGAGGAGCAAAAAGATAAGTAGTGAATGGCTAGTAAAGATCGATGTCTGCGTGGCAATGCCAACAGCGTAATCCGTCTGGTCAATTGGTCCCTACAGGCGGAATCCCCGTATGCCGTAATACTACCCTAATAACCGGTGACCGGCCTGCATCGTCACCTTGATCAAGTCTGGCCTAGTCGCCCAAGACCTCAGTTGATAGCGTCCTGTTAGAAGAAGTTGGGCGTTGCGATCCCTACTACTAAATTACCTCACTGCCTGGGACAAAGGCATCTATTATGCCCCAGGTGCCGAGATAACGTGGACATTAGTCATGGAAAAGTCACGAACGGGAAATACTATAGCCCCAGCGACGTGAACACATGATATAACTTTGCTGTGCCACTAGCCCCTCGGGCATTAATCAATGGTAGTCACGAG'/>

    <sequence taxon='133' value='GAACCACGTTCCACGCAAGATCATTCAGTCCGAGGAAACTCATCGCCCCGAGGCTTAATCAGGAGAATCGCACGTCTGATGATCGGCCCTATATTTCCCCGAAGTCTCGCTCTGTAGAAACCCAAGTGGAAACCTCTGACCGATGATTGCAAAGTACGTGCAGTCCCTGACTATGAGTATAATGGTACCGTCCGCATCCGAGTCCGCAGTTACTAAGGAACGCCCTATTACGTTGAGGGGAATGCTCCAGCCCGCAAAAGAGTAGGCGCGTGAATAAGCTTCGACATGTGTCATCTTGTCTCAGTAAACATTGTCGAAGAGACAAACCCGGTCGCGTCCGTTGGTAAAAAAATACAAAACTAGGCGTCGGAGTTCATCCAACTATGACAGTAACACCTCCACCGACTCGCGTCAAATCTCGAATTAGATAGTGAAGAACACACCCATGCTAAGATAGTGGGCATAGCGGAATCTGAATTGATTACCCAACAGCTTACTATGGGCGCCTCCCTAGTTACAACTGTCTGCCCTGTATCCGGGCCTTCGCCCATCGTGGCGCACTAGAAATACCGCGTACGCCGAGTATGCTCGATACATATCGCATCATACTCATGTCAGCCCAATCTTGATATAACCAGCGTAGCCATATATTATTTAGTACTCCGTTTGGGGGGCCCTTCCTAGTTGCCAAGTCAAAACTGCACCGCTAAGTCAGCGATTGTGCAATACAGTGCGCATTGAGACCGCACAGAGATACTGATAACGAAGCTATGGGTAACTAAGGCATCCTCGCCCTCTGGGCAGGGGCGTATCAAACTGGCCACTCCGCGGTTACACCCTAAAAGAACTCAGACGAAGGACACGAGCTCCGTGCTTACATTCCGGAATATTCTTGCACGGAGAAACGGCAAACTGGTTCGCGTTTATATTCCCTTGCATTCGTAGAATCATTTCGTTGCAGATAAAAATCACACATGTTAAGTCTAGGTTCGCAATACACGTCATGTTGCACATGTTGTCGGTAATCGACCTTTCCCAGATGCCTCTAGGACGCCGTATTAACATAAATAGGTCATGGGATTAGAACGAACTGTTATCTCCGGGTGGCGGAAGTTTGGGCGTTGTAGCATTTACCCCCCCAACCCGCTGGAACCACCAGTCCTGACGAAGGGTAACCCAAACATTGTTAGTGAACATCTGGTTATGCAGCTGAAATGTGGACATAGTAGTAAGCGGACGTCATACTGGGACATGTTATCCGCTCTGATTAGGTAATGATCAGTTTCGGGATTACTTTCAGAACACTTGGCGCAGGCCGGCCTTATAAACGTTGATCACCTAACAAATATAGTTTCTTAACAGTCGTACACAAGAAGAAAAAACGTCAAGAAGTACAGCATGGCCTGTGTGGGGACTTCGGCGGAAACTCAGACCCACACCATCGCAGCTACCGCTTTGTGTCAGGGCAGAACAGGCTCTAAGTTCATCGGCGTACGCACGATGGACCCATCTACATTTCGCGATCGTGCCCACGTGTAGGAGCTGTTCCAGTATCACTCAACCGACTGGAAATGATTTTGTCTGAGGAGCAAAAAGATAAGTAGTGAATGGCTAGTAAAGATCGATGTCTGCGTGGCAATGCCAACAGCGTAATCCGTCTGGTCAATTGGTCCCTACAGGCGGAATCCCCGTATGCCGTAATACTACCCTAATAACCGGTGACCGGCCTGCATCGTCACCTTGATCAAGTCTGGCCTAGTCGCCCAAGACCTCAGTTGATAGCGTCCTGTTAGAAGAAGTTGGGCGTTGCGATCCCTACTACTAAATTACCTCACTGCCTGGGACAAAGGCATCTATTATTCCCCAGGTGCCGAGATAACGTGGACATTAGTCATGGAAAAGTCACGAACGGGAAATACTATAGCCCCAGCGACGTGAACACATGATATAACTTTGCTGTGCCACTAGCCCCTCGGGCATTAATCAATGGTAGTCACGAG'/>

    <sequence taxon='117' value='GAACCACGTTCCACGCAAGATCATTCAGTCCGAGGAAACTCATCGCCCCGAGGCTTAATCAGGAGAATCGCACGTCTGATGATCGGCCCTATATTTCCCCGAAGTCTCGCTCTGTAGAAACCCAAGTGGAAACCTCTGACCGATGATTGCAAAGTTTGTGCAGTCCCTGACCATGAGTATAATGGTACCGTCCGCATCCGAGTCCGCAGTTACTAAGGAACGCCCTATTACGTTGAGGGGAATGCTCCAGCCCGCAAAAGAGTAGGCGCGTGAATAAGCTTCGACATGTGTCATCTTGTCTCAGTAAACATTGTCGAAGAGACAAACCCGGTCGCGTCCGTTGGTAAAAAAATACAAAACTAGGCGTCGGAGTTCATCCAACTATGACAGTAACACCTCCACCGACTCGCGTCAAATCTCGAATTAGATAGTGAAGAACACACCCATGCTAAGATAGTGGGCATAGCGGGATCTGAATTGATTACCCAACAGCTTACTATGGGCGCCTCCCTAGTTACAACTGTCTGCCCTGTATCCGGGCCTTCGCCCATCGTGGCGCACTAGAAATACCGCGTACGCCGAGTATACTCGATACATATCGCATCATACTCATGTCAGCCCAATCTTGATATAACCAGCGTAGGCATACATTATTTAGTACTCCGTTTGGGGGGCCCTTCCTAGTTGCCAAGTCAAAACTGCACCGCTAAGTCAGCGATTGTGCAATACAGTGCGCATTGAGACCGCACAGAGATACTGATAACGAAGCTATGGGTAACTAAGGCATCCTCGCCCTCTGGGCAGGGGCGTATCAAACTGGCCACCCCGCGGTTACACCCTAAAAGAACTCAGACGAAGGAAACGAGCTCCGTGCTTACATTCCGGAATATTCTTGCACGGAGAAACGGCAAACTGGTTCGCGTTTATATTCCCTTGCATTCGTAGAATCATTTCGTTGCAGATAAAAATCACACATGTTAAGTCTAGGTTCGCAATACACGTCATGTTGCACATGTTGTCGGTAATCGACCTTTCCCAGATGCCTCTAGGACGCCGTATTAACATAAATAGGTCATGGGATTAGAACGAACTGTTATCTCCGGGTGGCGGAAGTTTGGGCGTTGTAGCATTTACCCCCCCAACCCGCTGGAACCACCAGTCCTGACGAAGGGTAACCCAAACATTGCTAGTGAACATCTGGTTATGCAGCTGAAATGTGGACATAGTAGTAAGCGGACGTCATACTGGGACATGTTATCCGCTCTGATTAGGTAATGATCAGTTTCGGGATTACTTTCAGAACACTTGGCGCAGGCCGGCCTTATAAACGTTGATCACCTAACAAATATAGTTTCTTAACAGTCGTACACAAGAAGAAAAAACGTCAAGAAGTTCAGCATGGCCTGTGTGGGGACTTCGGCGGAAACTCAGACCCACACCATCGCAGCTACCGCTTTGTGTCAGGGCAGAACAGGCTCTAAGTTCATCGGCGTACGCACGATGGACCCATCTACATTTCGCGATCGTGCCCACGTGTAGGAGCTGTTCCAGTATCACTCAACCGACTGGAAATGATTTTGTCTCAGGAGCAAAAAGATAAGTAGTGAATGGCTAGTAAAGATCGATGTCTGCGTGGCAATGCCAACAGCGTAATCCGTCTGGTCAATTGGTCCCTACAGGCGGAATCCCCGTATGCCGTAATACTACCCTAATAACCGGTGACCGGCCTGCATCGTCACCTTGATCAAGTCTGGCCTAGTCGCCCAAGACCTCAGTTGATAGCGTCCTGTTAGAAGAAGTTGGGCGTTGCGATCCCTACTACTAAATTACCTCACTGCCTGGGACAAAGGCATCTATTATGCCCCAGGTGCCGAGATAACGTGGACATTAGTCATGGAAAAGTCACGAACGGGAAATACTATAGCCCCAGCGACGTGAACACATGATATAACTTTGCCGTGCCACTAGCCCCTCGGGCATTAATCAATGGTAGTCACGAG'/>

    <sequence taxon='71' value='GAACCACGTTCCACGCAAGATCACTCAGTCCGAGGAAGCTCATCGCCCCGAGGCTTAATCAGGAGAATCGCACGTCTGATGATCGGCCCTATATTTCCCCGAAGTCTCGCTCTGTAGAAACCCAAGTGGAAACCTCTGACCGATGATTGCAAAGTTTGTGCAGTCCCTGACTATGAGTATAATGGTACTGTCCGCATCCGAGTCCGCAGTTACTAAGGAACGCCCTATTACGTTGAGGGGAATGCTCCAGCCCGCAAAAGAGTAGGCGCGTGAATAAGCTTCGACATGTGTCATCTTGTCTCAGTAAACATTGTCGAAGAGACAAACCCGGTCGCGTCCGTTGGTAAAAAAATACAAAGCTAGGCGTCGGAGTTCATCCAACTATGACAGTAACACCTCCACCGACTCGCGTCAAATCTCGAATTAGATAGTGAAGAACACACCCATGCTAAGATAGTGGGCATAGCGGGATCTGAATTGATTACCCAACAGCTTACTATGGGCGCCTCCCTAGTTACAACTGTCTGCCCTGTATGCGGGCCTTCGCCCATCGTGGCGCACTAGAAATACCGCGTACGCCGAGTATACTCGATACATATCGCATCATACTCATGTCAGCCCAATCTTGATATAACCAGCGTAGGCATATATTATTTAGTACTCCGTTTGGGGGGCCCTTCCTAGTTGCCAAGTCAAAACTGCACCGCTAAGTCAGCGATTGTGCAATACAGTGCGCATTGAGACCGCACAGAGATACTGATAACGAAGCTATGGGTAACTAAGGCATCCTCGCCCTCTGGGCAGGGGCGTATCAAACTGGCCACTCCGCGGTTACACCCTAAAAGAACTCAGACGAAGGAAACGAGCTCCGTGCTTACATTACGGAATATTCTTGCACGGAGAAACGGCAAACTGGTTCGCGTTTATATTCCCTTGCATTCGTAGAATCATTTCGTTGCAGATAAAAATCACACATGTTAAGTCTAGGTTCGCAATACACGTCATGTTGCACATGTTGTCGGTAATCGACCTTTCCCAGATGCCTCTAGGACGCCGTATTAACATAAATAGGTCATGGGATTAGAACGAACTGTTATCTCCGGGTGGCGGAAGTTTGGGCGTTGCAGCATTTACCCCCCCAACCCGCTGGAACCACCAGTCCTGACGAAGGGTAACCCAAACATTGCTAGTGAACATCTGGTTATGCAGCTGAAATGTGGACATAGTAGTAAGCGGACGTCATACTGGGACATGTTATCCGCTCTGATTAGGTAATGATCAGTTTCGGGATTACTTTCAGAACACTTGGCGCAGGCCGGCCTTATAAACGTTGATCACCTAACAAATATAGTTTCTTAACAGTCGTACACAAGAAGAAAAAACGTCAAGAAGTACAGCATGGCCTGTGTGGGGACTTCGGCGGAAACTCAGACCCACACCATCGCAGCTACCGCTTTGTGTCAGGGCAGAACAGGCTCTAAGTTCATCGGCGTACACACGATGGACCCATCTACATTTCGCGATCGTGCCCACGTGTAGGAGCTGTTCCAGTATCACTCAACCGACTGGAAATGATTTTGTCTGAGGAGCAAAAAGATAAGTAGTAAATGGCTAGTAAAGATCGATGTCTGCGTGGCAATGCCAACAGCGTAATCCGTCTGGTCAATTGGTCCCTATAGGCGGAATCCCCGTATGCCGTAATACTACCCTAATAACCGGTGACCGGCCTGCATCGTCACCTTGATCAAGTCTGGCCTAGTCGCCCAAGACCTCAGTTGATAGCGTCCTGTTAGAAGAAGTCGGGCGTTGCGATCCCTACTACTAAATTACCTCACTGCCTGGGACAAAGGCATCTATTATGCCCCAGGTGCCGAGATAACGTGGACATTAGTCATGGAAAAGTCACGAACGGGAAATACTATAGCCCCAGCGACGTGAACACATGATATAACTTTGCTGTGCCACTAGCCCCTCGGGCATTAATCAATGGTAGTCACGAG'/>

    <sequence taxon='135' value='GAACCACGTTCCACGCAAGATCACTCAGTCCGAGGAAGCTCATCGCCCCGAGGCTTAATCAGGAGAATCGCACGTCTGATGATCGGCCCTATATTTCCCCGAAGTCTCGCTCTGTAGAAACCCAAGTGGAAACCTCTGACCGATGATTGCAAAGTTTGTGCAGTCCCTGACTATGAGTATAATGGTACTGTCCGCATCCGAGTCCGCAGTTACTAAGGAACGCCCTATTACGTTGAGGGGAATGCTCCAGCCCGCAAAAGAGTAGGCGCGTGAATAAGCTTCGACATGTGTCATCTTGTCTCAGTAAACATTGTCGAAGAGACAAACCCGGTCGCGTCCGTTGGTAAAAAAATACAAAGCTAGGCGTCGGAGTTCATCCAACTATGACAGTAACACCTCCACCGACTCGCGTCAAATCTCGAATTAGATAGTGAAGAACACACCCATGCTAAGATAGTGGGCATAGCGGGATCTGAATTGATTACCCAACAGCTTACTATGGGCGCCTCCCTAGTTACAACTGTCTGCCCTGTATGCGGGCCTTCGCCCATCGTGGCGCACTAGAAATACCGCGTACGCCGAGTATACTCGATACATATCGCATCATACTCATGTCAGCCCAATCTTGATATAACCAGCGTAGGCATATATTATTTAGTACTCCGTTTGGGGGGCCCTTCCTAGTTGCCAAGTCGAAACTGCACCGCTAAGTCAGCAATTGTGCAATACAGTGCGCATTGAGACCGCACAGAGATACTCATAACGAAGCTATGAGTAACTAAGGCATCCTCGCCCTCTGGGCAGGGGCGTATCAAACTGGCCACTCCGCGGTTACACCCTAAAAGAACTCAGACGAAGGAAACGAGCTCCGTGCTTACATTACGGAATATTCTTGCACGGAGAAACGGCAAACTGGTTCGCGTTTATATTCCCTTGCATTCGTAGAATCATCTCGTTGCAGATAAAAATCACACATGTTAAGTCTAGGTTCGCAATACACGTCATGTTGCACATGTTATCGGTAATCGACCTTTCCCAGATGCCTCTAGGACGCCGTATTAACATAAATAGGTCATGGGATTAGAACGAACTGTTATCTCCGGGTGGCGGAAGTTTGGGCGTTGTAGCATTTACCCCCCCAACCCGCTGGAACCACCAGTCCTGACGAAGGGTAACCCAAACATTGCTAGTGAACATCTGGTTATGCAGCTGAAATGTGGACATAGTAGTAAGCGGACGTCATACTGGGACATGTTATCCGCTCTGATTAGGTAATGATCAGTTTCGGGATTACTTTCAGAACACTTGGCGCAGGCCGGCCTTATAAACGTTGATCACCTAACAAATATAGTTTCTTAACAGTCGTACACAAGAAGAAAAAACGTCAAGAAGTACAGCATGGCCTGTGTGGGGACTTCGGCGGAAACTCAGACCCACACCATCGCAGCTACCGCTTTGTGTCAGGGCAGAACAGGCTCTAAGTTCATCGGCGTACACACGATGGACCCATCTACATTTCGCGATCGTGCCCACGTGTAGGAGCTGTTCCAGTATCACTCAACCGACTGGGAATGATTTTGTCTGAGGAGCAAAAAGATAAGTAGTAAATGGCTAGTAAAGATCGATGTCTGCGTGGCAATGCCAACAGCGTAATCCGTCTGGTCAATTGGTCCCTATAGGCGGAATCCCCGTATGCCGTAATACTACCCTAATAACCGGTGACCGGCCTGCATCGTCACCTTGATCAAGTCTGGCCCAGTCGCCCAAGACCTCAGTTGATAGCGTCCTGTTAGAAGAAGTCGGGCGTTGCGATCCCTACTACTAAATTACCTCACTGCCTGGGACAAAGGCATCTATTATGCCCCAGGTGCCGAGATAACGTGGACATTAGTCAAGGAAAAGTCACGAACGGGAAATACTATAGCCCCAGCGACGTGAACACATGATATAACTTTGCTGTGCCACTAGCCCCTCGGGCATTAATCAATGGTAGTCACGAG'/>

    <sequence taxon='83' value='GAACCACGTTCCACGCAAGATCACTCAGTCCGAGGAAGCTCATCGCCCCGAGGCTTAATCAGGAGAATCGCACGTCTGATGATCGGCCCTATATTTCCCCGAAGTCTCGCTCTGTAGAAACCCAAGTGGAAACCTCTGACCGATGATTGCAAAGTTTGTGCAGTCCCTGACTATGAGTATAATGGTACTGTCCGCATCCGAGTCCGCAGTTACTAAGGAACGCCCTATTACGTTGAGGGGAATGCTCCAGCCCGCAAAAGAGTAGGCGCGTGAATAAGCTTCGACATGTGCCATCTTGTCTCAGTAAACATTGTCGAAGAGACAAACCCGGTCGCGTCCGTTGGTAAAAAAATACAAAGCTAGGCGTCGGAGTTCATCCAACTATGACAGTAACACCTCCACCGACTCGCGTCAAATCTCGAATTAGATAGTGAAGAACACACCCATGCTAAGATAGTGGGCATAGCGGGATCTGAATTGATTACCCAACAGCTTACTATGGGCGCCTCCCTAGTTACAACTGTCTGCCCTGTATGCGGGCCTTCGCCCATCGTGGCGCACTAGAAATACCGCGTACGCCGAGTATACTCGATACATATCGCATCATACTCATGTCAGCCCAATCTTGATATAACCAGCGTAGGCATATATTATTTAGTACTCCGTTTGGGGGGCCCTTCCTAGTTGCCAAGTCAAAACTGCACCGCTAAGTCAGCGATTGTGCAATACAGTGCGCATTGAGACCGCACAGAGATACTGATAACGAAGCTATGGGTAACTAAGGCATCCTCGCCCTCTGGGCAGGGGCGTATCAAACTGGCCACTCCGCGGTTACACCCTAAAAGAACTCAGACGAAGGAAACGAGCTCCGTGTTTACATTACGGAATATTCTTGCACGGAGAAACGGCAAACTGGTTCGCGTTTATATTCCCTTGCATTCGTAGAATCATTTCGTTGCAGATAAAAATCACACATGTTAAGCCTAGGTTCGCAATACACGTCATGTTGCACATGTTGTCGGTAATCGACCTTTCCCAGATGCCTCTAGGACGCCGTATTAACATAAATAGGTCATGGGATTAGAACGAACTGTTATCTCCGGGTGGCGGAAGTTTGGGCGTTGTAGCATTTACCCCCCCAACCCGCTGGAACCACCAGTCCTGACGAAGGGTAACCCAAACATTGCTAGTGAACATCTGGTTATGCAGCTGAAATGTGGACATAGTAGTAAGCGGACGTCATACTGGGACATGTTATCCGCTCTGATTAGGTAATGATCAGTTTCGGGATTACTTTCAGAACACTTGGCGCAGGCCGGCCTTATAAACGTTGATCACCTAACAAATATAGTTTCTTAACAGTCGTACACAAGAAGAAAAAACGTCAAGAAGTACAGCATGGCCTGTGTGGGGACTTGGGCGGAAACTCAGACCCACACCATCGCAGCTACCGCTTTGTGTCAGGGCAGAACAGGCTCTAAGTTCATCGGCGTACACACGATGGACCCATCTACATTTCGCGATCGTGCCCACGTGTAGGAGCTGTTCCAGTATCACTCAACCGACCGGAAATGATTTTGTCTGAGGAGCAAAAAGATAAGTAGTAAATGGCTAGTAAAGATCGATGTCTGCGTGGCAATGCCAACAGCGTAATCCGTCTGGTCAATTGGTCCCTATAGGCGGAATCCCCGTATGCCGTAATACTACTCTAATAACCGGTGACCGGCCTGCATCGTCACCTTGATCAAGTCTGGCCTAGTCGCCCAAGACCTCAGTTGATAGCGTCCTGTTAGAAGAAGTCGGGCGTTGCGATCCCTACTACTAAATTACCTCACTGCCTGGGACAAAGGCATCTATTATGCCCCAGGTGCCGAGATAACGTGGACATTAGTCATGGAAAAGTCACGAACGGGAAATACTATAGCCCCAGCGACGTGAACACATGATATAACTTTGCTGTGCCACTAGCCCCTCGGGCATTAATCAATGGTAGTCACGAG'/>

    <sequence taxon='105' value='GAACCACGTTCCACGCAAGATCACTCAGTCCGAGGAAGCTCATCGCCCCGAGGCTTAATCAGGAGAATCGCACGTCTGATGATCGGCCCTATATTTCCCCGAAGTCTCGCTCTGTAGAAACCCAAGTGGAAACCTCTGACCGATGATTGCAAAGTTTGTGCAGTCCCTGACTATGAGTATAATGGTACTGTCCGCATCCGAGTCCGCAGTTACTAAGGAACGCCCTATTACGTTGAGGGGAATGCTCCAGCCCGCAAAAGAGTAGGCGCGTGAATAAGCTTCGACATGTGTCATCTTGTCTCAGTAAACATTGTCGAAGAGACAAACCCGGTCGCGTCCGTTGGTAAAAAAATACAAAGCTAGGCGTCGGAGTTCATCCAACTATGACAGTAACACCTCCACCGACTCGCGTCAAATCTCGAATTAGATAGTGAAGAACACACCCATGCTAAGATAGTGGGCATAGCGGGATCTGAATTGATTACCCAACAGCTTACTATGGGCGCCTCCCTAGTTACAACTGTCTGCCCTGTATGCGGGCCTTCGCCCATCGTGGCGCACTAGAAATACCGCGTACGCCGAGTATACTCGATACATATCGCATCATACTCATGTCAGCCCAATCTTGATATAACCAGCGTAGGCATATATTATTTAGTACTCCGTTTGGGGGGCCCTTCCTAGTTGCCAAGTCAAAACTGCACCGCTAAGTCAGCGATTGTGCAATACAGTGCGCATTGAGACCGCACAGAGATACTGATAACGAAGCTATGGGTAACTAAGGCATCCTCGCCCTCTGGGCAGGGGCGTATCAAACTGGCCACTCCGCGGTTACACCCTAAAAGAACTCAGACGAAGGAAACGAGCTCCGTGCTTACATTACGGAATATTCTTGCACGGAGAAACGGCAAACTGGTTCGCGTTTATATTCCCTTGCATTCGTAGAATCATTTCGTTGCAGATAAAAATCACACATGTTAAGTCTAGGTTCGCAATACACGTCATGTTGCAGATGTTGTCGGTAATCGACCTTTCCCAGATGCCTCTAGGACGCCGTATTAACATAAATAGGTCATGGGATTAGAACGAACTGTTATCTCCGGGTGGCGGAAGTTTGGGCGTTGTAGCATTTACCCCCCCAACCCGCTGGAACCACCAGTCCTGACGAAGGGTAACCCAAACATTGCTAGTGAACATCTGGTTATGCAGCTGAAATGTGGACATAGTAGTAAGCGGACGTCATACTGGGACATGTTATCCGCTCTGATTAGGTAATGATCAGTTTCGGGATTACTTTCAGAACACTTGGCGCAGGCCGGCCTTATAAACGTTGATCACCTAACAAATATAGTTTCTTAACAGTCGTACACAAGAAGAAAAAACGTCAAGAAGTACAGCATGGCCTGTGTGGGGACTTAGGCGGAAACTCAGACCCACACCATCGCAGCTACCGCTTTGTGTCAGGGCAGAACAGGCTCTAAGTTCATCGGCGTACACACGATGGACCCATCTACATTTCACGATCGTGCCCACGTGTAGGAGCTGTTCCAGTATCACTCAACCGACTGGAAATGATTTTGTCTGAGGAGCAAAAAGATAAGTAGTAAATGGCTAGTAAAGATCGATGTCTGCGTGGCAATGCCAACAGCGTAATCCGTCTGGTCAATTGGTCCCTATAGGCGGAATCCCCGTATGCCGTAATACTACCCTAATAACCGGTGACCGGCCTGCATCGTCACCTTGATCAAGTCTGGCCTAGTCGCCCAAGACCTCAGTTGATAGCGTCCTGTTAGAAGAAGTCGGGCGTTGCGATCCCTACTACTAAATTACCTCACTGCCTGGGACAAAGGCATCTATTATGCCCCAGGTGCCGAGATAACGTGGACATTAGTCATGGAAAAGTCACGAACGGGAAATACTATAGCCCCAGCGACGTGAACACATGATATAACTTTGCTGTGCCACTAGCCCCTCGGGCATTAATCAATGGTAGTCACGAG'/>

    <sequence taxon='106' value='GAACCACGTTCCACGCAAGATCACTCAGTCCGAGGAAGCTCATCGCCCCGAGGCTTAATCAGGAGAATCGCACGTCTGATGATCGGCCCTATATTTCCCCGAAGTCTCGCTCTGTAGAAACCCAAGTGGAAACCTCTGACCGATGATTGCAAAGTTTGTGCAGTCCCTGACTATGAGTATAATGGTACTGTCCGCATCCGAGTCCGCAGTTACTAAGGAACGCCCTATTACGTTGAGGGGAATGCTCCAGCCCGCAAAAGAGTAGGCGCGTGAATAAGCTTCGACATGTGTCATCTTGTCTCAGTAAACATTGTCGAAGAGACAAACCCGGTCGCGTCCGTTAGTAAAAAAATACAAAGCTAGGCGTCGGAGTTCATCCAACTATGACAGTAACACCTCCACCGACTCGCGTCAAATCTCGAATTAGATAGTGAAGAACACACCCATGCTAAGATAGTGGGCATAGCGGGATCTGAATTGATTACCCAACAGCTTACTATGGGCGCCTCCCTAGTTACAACTGTCTGCCCTGTATGCGGGCCTTCGCCCATCGTGGCGCACTAGAAATACCGCGTACGCCGAGTATACTCGATACATATCGCATCATACTCATGTCAGCCCAATCTTGATATAACCAGCGTAGGCATATATTATTTAGTACTCCGTTTGGGGGGCCCTTCCTAGTTGCCAAGTCAAAACTGCACCGCTAAGCCAGCGATTGTGCAATACAGTGCGCATTGAGACCGCACAGAGATACTGATAACGAAGCTATGGGTAACTAAGGCATCCTCGCCCTCTGGGCAGGGGCGTATCAAACTGGCCACTCCGCGGTTACACCCTAAAAGAACTCAGACGAAGGAAACGAGCTCCGTGCTTATATTACGGAATATTCTTGCACGGAGAAACGGCAAACTGGTTCGCGTTTATATTCCCTTGCATTCGTAGAATCATTTCGTTGCAGATAAAAACCACACATGTTAAGTCTAGGTTCGCAATACACGTCATGTTGCAGATGTTGTCGGTAATCGACCTTTCCCAGATGCCTCTAGGACGCCGTATTAACATAAATAGGTCATGGGATTAGAACGAACTGTTATCTCCGGGTGGCGGAAGTTTGGGCGTTGTAGCATTTACCCCCCCAACCCGCTGGAACCACCAGTCCTGACGAAGGGTAACCCAAACATTGCTAGTGAACATCTGGTTATGCAGCTGAAATGTGGACATAGTAGTAAGCGGACGTCATACTGGGACATGTTATCCGCTCTGATTAGGTAATGATCAGTTTCGGGATTACTTTCAGAACACTTGGCGCAGGCCGGCCTTATAAACGTTGATCACCTAACAAATATAGTTTCTTAACAGTCGTACACAAGAAGAAAAAACGTCAAGAAGTACAGCATGGCCTGTGTGGGGACTTAGGCGGAAACTCAGACCCACACCATCGCAGCTACCGCTTTGTGTCAGGGCAGAACAGGCTCTAAGTTCATCGGCGTACACACGATGGACCCATCTACATTTCGCGATCGTGCCCACGTGTAGGAGCTGTTCCAGTATCACTCAACCGACTTGAAATGATTTTGTCTGAGGAGCAAAAAGATAAGTAGTAAATGGCTAGTAAAGATCGATGTCTGCGTGGCAATGCCAACAGCGTAATCCGTCTGGTCAATTGGTCCCTATAGGCGGAATCCCCGTATGCCGTAATACTACCCTAATAACCGGTGACCGGCCTGCATCGTCACCTTGATCAAGTCTGGCCTAGTCGCCCAAGACCTCAGTTGATAGCGTCCTGTTAGAAGAAGTCGGGCGTTGCGATCCCTACTACTAAATTACCTCACTGCCTGGGACAAAGGCATCTATTATGCCCCAGGTGCCGAGATAACGTGGACATTAGTCATGGAAAAGTCACGAACGGGAAATACTATAGCCCCAGCGACGTGAACACATGATATAACTTTGCTGTGCCACTAGCCCCTCGGGCATTAATCAATGGTAGTCACGAG'/>

    <sequence taxon='81' value='GAACCACGTTCCACGCAAGATCATTCAGTCCGAGGAAACTCATCGCCCCGAGGCTTAATCAGGAGAATCGCACGTCTGATGATCGGCCCTATATTTCCCCGAAGTCTCGCTCTGTAGAAACCCAAGTGGAAACCTCTGACCGATGATTGCAAAGTTTGTGCAGTCCCTGACTATGAGTATAATGGTACTGTCCGCATCCGAGTCCGCAGTTACTAAGGAACGCCCTATTACGTTGAGGGGAATGCTCCAGCCCGCAAAAGAGTAGGCGCGTGAATAAGCTTCGACATGTGTCATCTTGTCTCAGTAAACATTGTCGAAGAGACAAGCCCGGTCGCGTCCGTTGGTAAAAAAATACAAAACTAGGCGTCGGAGTTCATCCAACTATGACAGTAACACCTCCACCGACTCGCGTCAAATCTCGAATTAGATAGTGAAGAACACACCCATGCTAAGATAGTGGGCATAGCGGGATCTGAATTGATTACCCAACAGCTTACTATGGGCGCCTCCCTAGTTACAACTGTCTGCCCTGTATGCGGGCCTTCGCCCATCGTGGCGCACTAGAAATACCGCGTACGCCGAGTATACTCGATACATATCGCATCATACTCATGTCAGCCCAATCTTGATATAACCAGCGTAGGCATATATTATTTAGTACTCCGTTTGGGGGGCCCTTCCTAGTTGCCAAGTCAAAACTGCACCGCTAAGTCAGCGATTGTGCAATACAGTGCGCATTGAGACCGCGCAGAGATACTGATAACGAAGCTATGGGTAACTAAGGCATCCTCGCCCTCTGGGCAGGGGCGTATCAAACTGGCCACTCCGCGGTTACACCCTAAAAGAACTCAGACGAAGGAAACGAGCTCCGTGCTTACATTACGGAATATTCTTGCACGGAGAAACGGCAAACTGGTTCGCGTTTATATTCCCTTGCATTCGTAGAATCATTTCGTTGCAGATAAAAATCACACATGTTAAGTCTAGGTTCGCAATACACGTCATGTTGCACATGTTGTCGGTAATCGACCTTTCCCAGATGCCTCTAGGACGCCGTATTAACATAAATAGGTCATGGGATTAGAACGAACTGTTATCTCCGGGTGGCGGAAGTTTGGGCGTTGTAGCATTTACCCCCCCAACCCGCTGGAACCACCAGTCCTGACGAAGGGTAACCCAAACATTGCTAGTGAACATCTGGTTATGCAGCTGAAATGTGGACATAGTAGTAAGCGGACGTCATATTGGGACATGTTATCCGCTCTGATTAGGTAATGATCAGTTTCGGGATTACTTTCAGAACACTTGGCGCAGGCCGGCCTTATAAACGTTGATCACCTAACAAATATAGTTTCTTAACAGTCGTACACAAGAAGAAAAAACGTCAAGAAGTACAGCATGGCCTGTGTGGGGACTTCGGCGGAAACTCAGACCCACACCATCGCAGCTACCGCTTTGTGTCAGAGCAGAACAGGCTCTAAGTTCATCGGCGTACACACGATGGACCCATCTACATTTCGCGATCGTGCCCACGTGTAGGAGCTGTTCCAGTATCACTCAACCGACTGGAAATGATTTTGTCTGAGGAGCAAAAAGATAAGTAGTAAATGGCTAGTAAAGATCGATGTCTGCGTGGCAATGCCAACAGCGTAATCCGTCTGGTCAATTGGTCCCTATAGGCGGAATCCCCGTATGCCGTAATACTACCCTAATAACCGGTGACCGGCCTGCATCGTCACCTTGATCAAGTCTGGCCTAGTCGCCCAAGACCTCAGTTGATAGCGTCCTGTTAGAAGAAGTTGGGCGTTGCGATCCCTACTACTAAATTACCTCACTGCCTGGGACAAAGGCATCTATTATGCCCCAGGTGCCGAGATAACGTGGACATTAGTCATGGAAAAGTCACGAACGGGAAATACTATAGCCCCAGCGACGTGAACACATGATATAACTTTGCTGTGCCACTAGCCCCTCGGGCATTAATCAATGGTAGTCACGAG'/>

    <sequence taxon='96' value='GAACCACGTTCCACGCAAGATCATTCAGTCCGAGGAAACTCATCGCCCCGAGGCTTAATCAGGAGAATCGCACGTCTGATGATCGGCCCTATATTTCCCCGAAGTCTCGCTCTGTAGAAACCCAAGTGGAAACCTCTGACCGATGATTGCAAAGTTTGTGCAGTCCCTGACTATGAGTATAATGGTACTGTCCGCATCCGAGTCCGCAGTTACTAAGGAACGCCCTATTACGTTGAGGGGAATGCTCCAGCCCGCAAAAGAGTAGGCGCGTGAATAAGCTTCGACATGTGTCATCTTGTCTCAGTAAACATTGTCGAAGAGACAAGCCCGGTCGCGTCCGTTGGTAAAAAAATACAAAACTAGGCGTCGGAGTTCATCCAACTATGACAGTAACACCTCCACCGACTCGCGTCAAATCTCGAATTAGATAGTGAAGAACACACCCATGCTAAGATAGTGGGCATAGCGGGATCTGAATTGATTACCCAACAGCTTACTATGGGCGCCTCCCTAGTTACAACTGTCTGCCCTGTATGCGGGCCTTCGCCCATCGTGGCGCACTAGAAATACCGCGTACGCCGAGTATACTCGATACATATCGCATCATACTCATGTCAGCCCAATCTTGATATAACCAGCGTAGGCATATATTATTTAGTACTCCGTTTGGGGGGCCCTTCCTAGTTGCCAAGTCAAAACTGCACCGCTAAGTCAGCGATTGTGCAATACAGTGCGCATTGAGACCGCGCAGAGATACTGATAACGAAGCTATGGGTAACTAAGGCATCCTCGCCCTCTGGGCAGGGGCGTATCAAACTGGCCACTCCGCGGTTACACCCTAAAAGAACTCAGACGAAGGAAACGTGCTCCGTGCTTACATTACGGAATATTCTTGCACGGAGAAACGGCAAACTGGTTCGCGTTTATATTCCCTTGCATTCGTAGAATCATTTCGTTGCAGATAAAAATCACACATGTTAAGTCTAGGTTCGCAATACACGTCATGTTGCACATGTTGTCGGTAATCGACCTTTCCCAGATGCCTCTAGGACGCCGTATTAACATAAATAGGTCATGGGATTAGAACGAACTGTTATCTCCGGGTGGCGGAAGTTTGGGCGTTGTAGCATTTACCCCCCCAACCCGCTGGAACCACCAGTCCTGACGAAGGGTAACCCAAACATTGCTAGTGAACATCTGGTTATGCAGCTGAAATGTGGACATAGTAGTAAGCGGACGTCATATTGGGACATGTTATCCGCTCTGATTAGGTAATGATCAGTTTCGGGATTACTTTCAGAACACTTGGCGCAGGCCGGCCTTATAAACGTTGATCACCTAACAAATATAGTTTCTTAACAGTCGTACACAAGAAGAAAAAACGTCAAGAAGTACAGCATGGCCTGTGTGGGGACTTCGGCGGAAACTCAGACCCACACCATCGCAGCTACCGCTTTGTGTCAGAGCAGAACAGGCTCTAAGTTCATCGGCGTACACACGATGGACCCATCTACATTTCGCGATCGTGCCCACGTGTAGGAGCTGTTCCAGTATCACTCAACCGACTGGAAATGATTTTGTCTGAGGAGCAAAAAGATAAGTAGTAAATGGCTAGTAAAGATCGATGTCTGCGTGGCAATGCCAACAGCGTAATCCGTCTGGTCAATTGGTCCCTATAGGCGGAATCCCCGTATGCCGTAATACTACCCTAATAACCGGTGACCGGCCTGCATCGTCACCTTGATCAAGTCTGGCCTAGTCGCCCAAGACCTCAGTTGATAGCGTCCTGTTAGAAGAAGTTGGGCGTTGCGATCCCTACTACTAAATTACCTCACTGCCTGGGACAAAGGCATCTATTATGCCCCAGGTGCCGAGATAACGTGGACATTAGTCATGGAAAAGTCACGAACGGGAAATACTATAGCCCCAGCGACGTGAACACATGATATAACTTTGCTGTGCCACTAGCCCCTCGGGCATTAATCAATGGTAGTCACGAG'/>

    <sequence taxon='107' value='GAACCACGTTCCACGCAAGATCATTCAGTCCGAGAAAACTCATCGCCCCGAGGCTTAATCAGGAGAATCGCACGTCTGATGATCGGCCCTATATTTCCCCGAAGTCTCGCTCTGTAGAAACCCAAGTGGAAACCTCTGACCGATGATTGCAAAGTTTGTGCAGTCCCTGACTATGAGTATAATGGTACTGTCCGCATCCGAGTCCGCAGTTACTAAGGAACGCCCTATTACGTTGAGGGGAATGCTCCAGCCCGCAAAAGAGTAGGCGCGTGAATAAGCTTCGACATGTGTCATCTTGTCTCAGTAAACATTGTCGAAGAGACAAGCCCGGTCGCGTCCGTTGGTAAAAAAATACAAAACTAGGCGTCGGAGTTCATCCAACTATGACAGTAACACCTCCACCGACTCGCGTCAAATCTCGAATTAGATAGTGAAGAACACACCCATGCTAAGATAGTGGGCATAGCGGGATCTGAATTGATTACCCAACAGCTTACTATGGGCGCCTCCCTAGTTACAACTGTCTGCCCTGTATGCGGGCCTTCGCCCATCGTGGCGCACTAGAAATACCGCGTATGCCGAGTATACTCGATACATATCGCATCATACTCATGTCAGCCCAATCTTGATATAACCAGCGTAGGCATATATTATTTAGTACTCCGTTTGGGGGGCCCTTCCTAGTTGCCAAGTCAAAACTGCACCGCTAAGTCAGCGATTGTGCAATACAGTGCGCATTGAGACCGCGCAGAGATACTGATAACGAAGCTATGGGTAACTAAGGCATCCTCGCCCTCTGGGCAGGGGCGTATCAAACTGGCCACTCCGCGGTTACACCCTAAAGGAACTCAGACGAAGGAAACGTGCTCCGTGCTTACATTACGGAATATTCTTGCACGGAGAAACGGCAAACTGGTTCGCGTTTATATTCCCTTGCATTCGTAGAATCATTTCGTTGCAGATAAAAATCACACATGTTAAGTCTAGGTTCGCAATACACGTCATGTTGCACATGTTGTCGGTAATCGACCTTTCCCAGATGCCTCTAGGACGCCGTACTAACATAAATAGGTCATGGGACTAGAACGAACTGTTATCTCCGGGTGGCGGAAGTTTGGGCGTTGTAGCATTTACCCCCCCAACCCGCTGGAACCACCAGTCCTGACGAAGGGTAACCCAAACATTGCTAGTGAACATCTGGTTATGCAGCTGAAATGTGGACATAGTAGTAAGCGGACGTCATATTGGGACATGTTATCCGCTCTGATTAGGTAATGATCAGTTTCGGGATTACTTTCAGAACACTTGGCGCAGGCCGGCCTTATAAACGTTGATCACCTAACAAATATAGTTTCTTAACAGTCGTACGCAAGAAGAAAAAACGTCAAGAAGTACAGCATGGCCTGTGTGGGGACTTCGGCGGAAACTCAGACCCACACCATCGCAGCTACCGCTTTGTGTCAGAGCAGAACAGGCTCTAAGTTCATCGGCGTACACACGATGGACCCATCTACATTTCGCGATCGTGCCCACGTGTAGGAGCTGTTCCAGTATCACTCAACCGACTGGAAATGATTTTGTCTGAGGAGCAAAAAGACAAGTAGTAAATGGCTAGTAAAGATCGATGTCTGCGTGGCAATGCCAACAGCGTAATCCGTCTGGTCAATTGGTCCCTATAGGCGGAATCCCCGTATGCCGTAATACTACCCTAATAACCGGTGACCGGCCTGCATCGTCACCTTGATCAAGTCTGGCCTAGTCGCCCAAGACCTCAGTTGATAGCGTCCTGTTAGAAGAAGTTGGGCGTTGCGATCCCTACTACTAAACTACCTCACTGCCTGGGACAAAGGCATCTATTATGCCCCAGGTGCCGAGATAACGTGGACATTAGTCATGGAAAAGTCACGAACGGGGAATACTATAGCCCCAGCGACGTGAACACATGATATAACTTTACTGTGCCACTAGCCCCTCGGGCATTAATCAATGGTAGTCACGAG'/>

    <sequence taxon='97' value='GAACCACGTTCCACGCAAGATCATTCAGTCCGAGGAAACTCATCGCCCCGAGGCTTAATCAGGAGAATCGCACGTCTGATGATCGGCCCTATATTTCCCCGAAGTCTCGCTCTGTAGAAACCCAAGTGGAAACCTCTGACCGATGATTGCAAAGTTTGTGCAGTCCCTGACTATGAGTATAATGGTACTGTCCGCATCCGAGTCCGCAGTTACTAAGGAACGCCCTATTACGTTGAGGGGAATGCTCCAGCCCGCAAAAGAGTAGGCGCGTGAATAAGCTTCGACATGTGTCATCTTGTCTCAGTAAACATTGTCGAAGAGACAAGCCCGGTCGCGTCCGTTGGTAAAAAAATACAAAACTAGGCGTCGGAGTTCATCCAACTATGACAGTAACACCTCCACCGACTCGCGTCAAATCTCGAATTAGATAGTGAAGAACACACCCATGCTAAGATAGTGGGCATAGCGGGATCTGAATTGATTACCCAACAGCTTACTATGGGCGCCTCCCTAGTTACAACTGTCTGCCCTGTATGCGGGCCTTCGCCCATCGTGGCGCACTAGAAATACCGCGTACGCCGAGTATACTCGATACATATCGCATCATACTCATGTCAGCCCAATCTTGATATAACCAGCGTAGGCATATATTATTTAGTACTCCGTTTGGGGGGCCCTTCCTAGTTGCCAAGTCAAAACTGCACCGCTAAGTCAGCGATTGTGCAATACAGTGCGCATTGAGACCGCGCAGAGATACTGATAACGAAGCTATGGGTAACTAAGGCATCCTCGCCCTCTGGGCAGGGGCGTATCAAACTGGCCACTCCGCGGTTACACCCTAAAAGAACTCAGACGAAGGAAACGTGCTCCGTGCTTACATTACGGAATATTCTTGCACGGAGAAACGGCAAACTGGTTCGCGTTTATATTCCCTTGCATTCGTAGAATCATTTCGTTGCAGATAAAAATCACACATGTTAAGTCTAGGTTCGCAATACACGTCATGTTGCACATGTTGTCGGTAATCGACCTTTCCCAGATGCCTCTAGGACGCCGTATTAACATAAATAGGTCATGGGATTAGAACGAACTGTTATCTCCGGGTGGCGGAAGTTTGGGCGTTGTAGCATTTACCCCCCCAACCCGCTGGAACCACCAGTCCTGACGAAGGGTAACCCAAACATTGCTAGTGAACATCTGGTTATGCAGCTGAAATGTGGACATAGTAGTAAGCGGACGTCATATTGGGACATGTTATCCGCTCTGATTAGGTAATGATCAGTTTCGGGATTACTTTCAGAACACTTGGCGCAGGCCGGCCTTATAAACGTTGATCACCTAACAAATATAGTTTCTTAACAGTCGTACACAAGAAGAAAAAACGTCAAGAAGTACAGCATGGCCTGTGTGGGGACTTCGGCGGAAACTCAGACCCACACCATCGCAGCTACCGCTTTGTGTCAGAGCAGAACAGGCTCTAAGTTCATCGGCGTACACACGATGGACCCATCTACATTTCGCGATCGTGCCCACGTGTAGGAGCTGTTCCAGTATCACTCAACCGACTGGAAATGATTTTGTCTGAGGAGCAAAAAGATAAGTAGTAAATGGCTAGTAAAGATCGATGTCTGCGTGGCAATGCCAACAGCGTAATCCGTCTGGTCAATTGGTCCCTATAGGCGGAATCCCCGTATGCCGTAATACTACCCTAATAACCGGTGACCGGCCTGCATCGTCACCTTGATCAAGTCTGGCCTAGTCGCCCAAGACCTCAGTTGATAGCGTCCTGTTAGAAGAAGTTGGGCGTTGCGATCCCTACTACTAAATTACCTCACTGCCTGGGACAAAGGCATCTATTATGCCCCAGGTGCCGAGATAACGTGGACATTAGTCATGGAAAAGTCACGAACGGGAAATACTATAGCCCCAGCGACGTGAACACATGATATAACTTTGCTGTGCCACTAGCCCCTCGGGCATTAATCAATGGTAGTCACGAG'/>

    <sequence taxon='114' value='GAACCACGTTCCACGCAAGATCATTCAGTCCGAGGAAACTCATCGCCCCGAGGCTTAATCAGGAGAATCGCACGTCTGATGATCGGCCCTATATTTCCCCGAAGTCTCGCTCTGTAGAAACCCAAGTGGAAACCTCTGACCGATGATTGCAAAGTTTGTGCAGTCCCTGACTATGAGTATAATGGTACTGTCCGCATCCGAGTCCGCAGTTACTAAGGAACGCCCTATTACGTTGAGGGGAATGCTCCAGCCCGCAAAAGAGTAGGCGCGTGAATAAGCTTCGACATGTGTCATCTTGTCTCAGTAAACATTGTCGAAGAGACAAGCCCGGTCGCGTCCGTTGGTAAAAAAATACAAAACTAGGCGTCGGAGTTCATCCAACTATGACAGTAACACCTCCACCGACTCGCGTCAAATCTCGAATTAGATAGTGAAGAACACACCCATGCTAAGATAGTGGGCATAGCGGGATCTGAATTGATTACCCAACAGCTTACTATGGGCGCCTCCCTAGTTACAACTGTCTGCCCTGTATGCGGGCCTTCGCCCATCGTGGCGCACTAGAAATACCGCGTACGCCGAGTATACTCGATACATATCGCATCATACTCATGTCAGCCCAATCTTGATATAACCAGCGTAGGCATATATTATTTAGTACTCCGTTTGGGGGGCCCTTCCTAGTTGCCAAGTCAAAACTGCACCGCTAAGTCAGCGATTGTGCAATACAGTGCGCATTGAGACCGCGCAGAGATACTGATAACGAAGCTATGGGTAACTAAGGCATCCTCGCCCTCTGGGCAGGGGCGTATCAAACTGGCCACTCCGCGGTTACACCCTAAAAGAACTCAGACGAAGGAAACGTGCTCCGTGCTTACATTACGGAATATTCTTGCACGGAGAAACGGCAAACTGGTTCGCGTTTATATTCCCTTGCATTCGTAGAATCATTTCGTTGCAGATAAAAATCACACATGTTAAGTCTAGGTTCGCAATACACGTCATGTTGCACATGTTGTCGGTAATCGACCTTTCCCAGATGCCTCTAGGACGCCGTATTAACATAAATAGGTCATGGGATTAGAACGAACTGTTATCTCCGGGTGGCGGAAGTTTGGGCGTTGTAGCATTTACCCCCCCAACCCGCTGGAACCACCAGTCCTGACGAAGGGTAACCCAAACATTGCTAGTGAACATCTGGTTATGCAGCTGAAATGTGGACATAGTAGTAAGCGGACGTCATATTGGGACATGTTATCCGCTCTGATTAGGTAATGATCAGTTTCGGGATTACTTTCAGAACACTTGGCGCAGGCCGGCCTTATAAACGTTGATCACCTAACAAATATAGTTTCTTAACAGTCGTACACAAGAAGAAAAAACGTCAAGAAGTACAGCATGGCCTGTGTGGGGACTTCGGCGGAAACTCAGACCCACACCATCGCAGCTACCGCTTTGTGTCAGAGCAGAACAGGCTCTAAGTTCATCGGCGTACACACGATGGACCCATCTACATTTCGCGATCGTGCCCACGTGTAGGAGCTGTTCCAGTATCACTCAACCGACTGGAAATGATTTTGTCTGAGGAGCAAAAAGATAAGTAGTAAATGGCTAGTAAAGATCGATGTCTGCGTGGCAATGCCAACAGCGTAATCCGTCTGGTCAATTGGTCCCTATAGGCGGAATCCCCGTATGCCGTAATACTACCCTAATAACCGGTGACCGGCCTGCATCGTCACCTTGATCAAGTCTGGCCTAGTCGCCCAAGACCTCAGTTGATAGCGTCCTGTTAGAAGAAGTTGGGCGTTGCGATCCCTACTACTAAATTACCTCACTGCCTGGGACAAAGGCATCTATTATGCCCCAGGTGCCGAGATAACGTGGACATTAGTCATGGAAAAGTCACGAACGGGAAATACTATAGCCCCAGCGACGTGAACACATGATATAACTTTGCTGTGCCACTAGCCCCTCGGGCATTAATCAATGGTAGTCACGAG'/>

    <sequence taxon='131' value='GAACCACGTTCCACGCAAGATCATTCAGTCCGAGGAAACTCATCGCCCCGAGGCTTAATCAGGAGAATCGCACGTCTGATGATCGGCCCTATATTTCCCCGAAGTCTCGCTCTGTAGAAACCCAAGTGGAAACCTCTGACCGATGATTGCAAAGTTTGTGCAGTCCCTGACTATGAGTATAATGGTACTGTCCGCATCCGAGTCCGCAGTTACTAAGGAACGCCCTATTACGTTGAGGGGAATGCTCCAGCCCGCAAAAGAGTAGGCGCGTGAATAAGCTTCGACATGTGTCATCTTGTCTCAATAAACATTGTCGAAGAGACAAGCCCGGTCGCGTCCGTTGGTAAAAAAATACAAAACTAGGCGTCGGAGTTCATCCAACTATGACAGTAACACCTCCACCGACTCGCGTCAAATCTCGAATTAGATAGTGAAGAACACACCCATGCTAAGATAGTGGGCATAGCGGGATCTGAATTGATTACCCAACAGCTTACTATGGGCGCCTCCCTAGTTACAACTGTCTGCCCTGTATGCGGGCCTTCGCCCATCGTGGCGCACTAGAAATACCGCGTACGCCGAGTATACTCGATACATATCGCATCATACTCATGTCAGCCCAATCTTGATATAACCAGCGTAGGCATATATTATTTAGTACTCCGTTTGGGGGGCCCTTCCTAGTTGCCAAGTCAAAACTGCACCGCTAAGTCAGCGATTGTGCAATACAGTGCGCATTGAGACCGCGCAGAGATACTGATAACGAAGCTATGGGTAACTAAGGCATCCTCGCCCTCTGGGCAGGGGCGTATCAAACTGGCCACTCCGCGGTTACACCCTAAAAGAACTCAGACGAAGGAAACGTGCTCCGTGCTTACATTACGGAATATTCTTGCACGGAGAAACGGCAAACTGGTTCGCGTTTATATTCCCTTGCATTCGTAGAATCATTTCGCTGCAGATAAAAATCACACATGTTAAGTCTAGGTTCGCAATACACGTCATGTTGCACATGTTGTCGGTAATCGACCTTTCCCAGATGCCTCTAGGACGCCGTATTAACATAAATAGGTCATGGGATTAGAACGAACTGTTATCTCCGGGTGGCGGAAGTTTGGGCGTTGTAGCATTTACCCCCCCAACCCGCTGGAACCACCAGTCCTGACGAAGGGTAACCCAAACATTGCTAGTGAACATCTGGTTATGCAGCTGAAATGTGGACATAGTAGTAAGCGGACGTCATATTGGGACATGTTATCCGCTCTGATTAGGTAATGATCAGTTTCGGGATTACTTTCAGAACACTTGGCGCAGGCCGGCCTTATAAACGTTGATCACCTAACAAATATAGTTTCTTAACAGTCGTACACAAGAAGAAAAAACGTCAAGAAGTACAGCATGGCCTGTGTGGGGACTTCGGCGGAAACTCAGACCCACACCATCGCAGCTACCGCTTTGTGTCAGAGCAGAACAGGCTCTAAGTTCATCGGCGTACACACGATGGACCCATCTACATTTCGCGATCATGCCCACGTGTAGGCGCTGTTCCAGTATCACTCAACCGACTGGAAATGATTTTGTCTGAGGAGCAAAAAGATAAGTAGTAAATGGCTAGTAAAGATCGATGTCTGCGTGGCAATGCCAACAGCGTAATCCGTCTGGTCAATTGGTCCCTATAGGCGGAATCCCCGTATGCCGTAATACTACCCTAATAACCGGTGACCGGCCTGCATCGTCACCTTGATCAAGTCTGGCCTAGTCGCCCAAGACCTCAGTTGATAGCGTCCTGTTAGAAGAAGTTGGGCGTTGCGATCCCTACTACTAAATTACCTCACTGCCTGGGACAAAGGCATCTATTATGCCCCAGGTGCCGAGATAACGTGGACATTAGTCATGGAAAAGTCACGAACGGGAAATACTATAGCCCCAGCGACGTGAACATATGATATAACTTTGCTGTGCCACTAGCCCCTCGGGCATTAATCAATGGTAGTCACGAG'/>

    <sequence taxon='110' value='GAACCACGCTCCACGCAAGACCATTCAGTCCGAGGAAACTCATCGCCCTGAGGCTTAATCAGGAGAATCGCACGTCTGATGATCGGCCCTATATTTCCCCGAAGTCTCGCTCTGTAGAAACCCAAGTGGAAACCTCTGACCGATGATTGCAAAGTTTGTGCAGTCCCTGACTATGAGTATAATGGTACTGTCCGCATTCGAGTCCGCAGTTACTAAGGAACGCCCTATTACGTTGAGGGGAATGCTCCAGCCCGCAAAAGAGTAGGCGCGTGAATAAGCTTCGACATGTGTCATCTTGTCTCAGTAAACATTGTCGAAGAGACAAACCCGGTCGCGTCCGTTGGTAAAAAAATACAAAACTAGGCGTCGGAGTTCATCCAACTATGACAGTAACACCTCCACCGACTCGCGTCAAATCTCGAATTAGATAGTGAAGAACACACCCATGCTAAGATAGTGGGCATAGCGGGATCTGAATTGATTACCCAACAGCTTACTATGGGCGCCTCCCTAGTTACAACTGTCTGCCCTGTATGCGGGCCTTCGCCCATCGTGGCGCACTAGAAATACCGCGTACGCCGAGTATACTCGATACATATCGCATCATACTCATGTCAGCCCAATCTTGATATAACCAGCGTAGGCATATATTATTTAGTACTCCGTTTGGGGGGCCCTTCCTAGTTGCCAAGTCAAAACTGCACCGCTAAGTCAGCGATTGTGCAATACAGTGCGCATTGAGACCGCGCAGAGATACTGATAACGAAGCTATGGGTAACTAAGGCATCCTCGCCCTCTGGGCAGGGGCGTATCAAACTGGCCACTCCGCGGTTACACCCTAAAAGAACTCAGACGAAGGAAACGAGCTCCGTGCTTACATTACGGAATATTCTTGCACGGAGAAACGGCAAACTGGTTCGCGTTTATATTCCCTTGCGTTCGTAGAATCATTTCGTTGCAGATAAAAATCACACATGTTAAGTCTAGGTTCGCAATACACGTCATGTTGCACATGTTGTCGGTAATCGACCTTTCCCAGATGCCTCTAGGACGCCGTATTAACATAAATAGGTCATGGGATTAGAACGAACTGTTATCTCCGGGTGGCGGAAGTTTGGGCGTTGTAGCATTTACCCCCCCAACCCGCTGGAACCACCAGTCCTGACGAAGGGTAACCCAAACATTGCTAGTGAACATCTGGTTATGCAGCTGAAATGTGGACATAGTAGTAAGCGGACGTCATACTGGGACATGTTATCCGCTCTGATTAGGTAATGATCAGTTTCGGGATTACTTTCAGAACACTTGGCGCAGGCCGGCCTTATAAACGTTGATCACCTAACAAATATAGTTTCTTAACAGTCGTACACAAGAAGAAAAAACGTCAAGAAGTACAGCATGGCCTGTGTGGGGACTTCGGCGGAAACTCAGACCCACACCATCGCAGCTACCGCTTTGTGTCAGAGCAGAACAAGCTCTAAGTTCATCGGCGTACACACGATGGACCCATCTACATTTCGCGATCGTGCCCACGTGTAGGAGCTGTTCCAGTATCACTCAACCGACTGGAAATGATTTTGTCTGAGGAGCAAAAAGATAAGTAGTAAATGGCTAGTAAAGATCGATGTCTGCGTGGCAATGCCAACAGCGTAATCCGTCTGGTCAATTGGTCCCTATAGGCGGAATCCCCGTATGCCGTAATACTACCCTAATAACCGGTGACCGGCCTGCATCGTCACCTTGATCAAGTCTGGCCTAGTCGCCCAAGACCTCAGTTGACAGCGTCCTGTTAGAAGAAGTTGGGCGTTGCGATCCCTACTACTAAGTTACCTCACTGCCTGGGACAAAGGCATCTATTCTGTCCCAGGTGCCGAGATAACGTGGACATTAGTCATGGAAAAGTCACAAACGGGAAATACTATAGCCCCAGCGACGTGAACACATGATATAACTTTGCTGTGCCACTAGCCCCTCGGGCATTAATCAATGGTAGTCACGAG'/>

    <sequence taxon='147' value='GAACCACGCTCCACGCAAGACCATTCAGTCCGAGGAAACTCATCGCCCTGAGGCTTAATCAGGAGAATCGCACGTCTGATGATCGGCCCTATATTTCCCCGAAGTCTCGCTCTGTAGAAACCCAAGTGGAAACCTCTGACCGATGATTGCAAAGTTTGTGCAGTCCCTGACTATGAGTATAATGGTACTGTCCGCATTCGAGTCCGCAGTTACTAAGGAACGCCCTATTACGTTGAGGGGAATGCTCCAGCCCGCAAAAGAGTAGGCGCGTGAATAAGCTTCGACATGTGTCATCTTGTCTCAGTAAACATTGTCGAAGAGACAAACCCGGTCGCGTCCGTTGGTAAAAAAATACAAAACTAGGCGTCGGAGTTCATCCAACTATGACAGTAACACCTCCACCGACTCGCGTCAAATCTCGAATTAGATAGTGAAGAACACACCCATGCTAAGATAGTGGGCATAGCGGGATCTGAATTGATTACCCAACAGCTTACTATGGGCGCCTCCCTAGTTACAACTGTCTGCCCTGTATGCGGGCCTTCGCCCATCGTGGCGCACTAGAAATACCGCGTACGCCGAGTATACTCGATACATATCGCATCATACTCATGTCAGCCCAATCTTGATATAACCAGCGTAGGCATATATTATTTAGTACTCCGTTTGGGGGGCCCTTCCTAGTTGCCAAGTCAAAACTGCACCGCTAAGTCAGCGATTGTGCAATACAGTGCGCATTGAGACCGCGCAGAGATACTGATAACGAAGCTATGGGTAACTAAGGCATCCTCGCCCTCTGGGCAGGGGCGTATCAAACTGGCCACTCCGCGGTTACACCCTAAAAGAACTCAGACGAAGGAAACGAGCTCCGTGCTTACATTACGGAATATTCTTGCACGGAGAAACGGCAAACTGGTTCGCGTTTATATTCCCTTGCGTTCGTAGAATCATTTCGTTGCAGATAAAAATCACACATGTTAAGTCTAGGTTCGCAATACACGTCATGTTGCACATGTTGTCGGTAATCGACCTTTCCCAGATGCCTCTAGGACGCCGTATTAACATAAATAGGTCATGGGATTAGAACGAACTGTTATCTCCGGGTGGCGGAAGTTTGGGCGTTGTAGCATTTACCCCCCCAACCCGCTGGAACCACCAGTCCTGACGAAGGGTAACCCAAACATTGCTAGTGAACATCTGGTTATGCAGCTGAAATGTGGACATAGTAGTAAGCGGACGTCATACTGGGACATGTTATCCGCTCTGATTAGGTAATGATCAGTTTCGGGATTACTTTCAGAACACTTGGCGCAGGCCGGCCTTATAAACGTTGATCACCTAACAAATATAGTTTCTTAACAGTCGTACACAAGAAGAAAAAACGTCAAGAAGTACAGCATGGCCTGTGTGGGGACTTCGGCGGAAACTCAGACCCACACCATCGCAGCTACCGCTTTGTGTCAGAGCAGAACAAGCTCTAAGTTCATCGGCGTACACACGATGGACCCATCTACATTTCGCGATCGTGCCCACGTGTAGGAGCTGTTCCAGTATCACTCAACCGACTGGAAATGATTTTGTCTGAGGAGCAAAAAGATAAGTAGTAAATGGCTAGTAAAGATCGATGTCTGCGTGGCAATGCCAACAGCGTAATCCGTCTGGTCAATTGGTCCCTATAGGCGGAATCCCCGTATGCCGTAATACTACCCTAATAACCGGTGACCGGCCTGCATCGTCACCTTGATCAAGTCTGGCCTAGTCGCCCAAGACCTCAGTTGACAGCGTCCTGTTAGAAGAAGTTGGGCGTTGCGATCCCTACTACTAAGTTACCTCACTGCCTGGGACAAAGGCATCTATTCTGTCCCAGGTGCCGAGATAACGTGGACATTAGTCATGGAAAAGTCACAAACGGGAAATACTATAGCCCCAGCGACGTGAACACATGATATAACTTTGCTGTGCCACTAGCCCCTCGGGCATTAATCAATGGTAGTCACGAG'/>

    <sequence taxon='145' value='GAACCACGTTCCACGCAAGATCATTCAGTCCGAGGAAACTCATCGCCCCGAGGCTTAATCAGGAGAATCGCACGTCTGATGATCGGCTCTATATTTCCCCGAAGTCTCGCTCTGTAGAAACCCAAGTGGAAACCTCTGACCGATGATTGCAAAGTTTGTGCAGTCCCTGACTATGAGTATAATGGTACTGTCCGCATTCGAGTCCGCAGTTACTAAGGAACGCCCTATTACGTTGAGGGGAATGCTCCAGCCCGCAAAAGAGTAGGAGCGTGAATAAGCTTCGACATGTGTCATCTTGTCTCAGTAAACATTGTCGAAGAGACAAACCCGGTCGCGCCCGTTGGTAAAAAAATACAAAACTAGGCGTCGGAGTTCATCCAACTATGACAGTAACACCTCCACCGACTCGCGTCAAATCTCGAATTAGATAGTGAAGAACACACCCATGCTAAGATAGTGGGCATAGCGGGATCTGAATTGATTACCCAACAGCTTACTATGGGCGCCTCCCTAGTTACAACTGTCTGCCCTGTATGCGGGCCTTCGCCCATCGTGGCGCACTAGAAATACCGCGTACGTCGAGTATACTCGATACATATCGCATCATACTCATGTCAGCCCAATCTTGATATAACCAGCGTAGGCATATATTATTTAGTACTTCGTTTGGGGGGCCCTTCCTAGTTGCCAAGTCAAAACTGCACCGCTAAGTCAGCGATTGTGCAATACAGTGCGCATTGAGACCGCGCAGAGATACTGATAAAGAAGCTATGGGTAACTAAGGCATCCTCGCCCTCTGGGCAGGGGCGTATCAAACTGGCCACTCCGCGGTTACACCCTAAAAGAACTCAGACGAAGGAAACGAGCTCCGTGCTTACATTACGGAATATTCTTGCACGGAGAAACGGCAAACTGGTTCGCGTTTATATTCCCTTACATTCGTAGAATCATTTCGTTGCAGATAAAAATCACACATGTTAAGTCTAGGTTCGCAATACACGTCATGTTGCACATGTTGTCGGTAATCGACCTTTCCCAGATGCCTCTAGGACGCCGTATTAACATAAATAGGTCATGGGATTAGAACGAACTGTTATCTCCGGGTGGCGGAAGTTTGGGCGTTGTAGCATTTACCCCCCCAACCCGCTGGAACCACCAGTCCTGACGAAGGGTAACCCAAACATTGCTAGTGAACATCTGGTTATGCAGCTGAGATGTGGACATAGTAGTAAGCGGACGTCATACTGGGACATGTTATCCGCTCTGATTAGGTAATGATCAGTTTCGGGATTACTTTCAGAACACTTGGCGCAGGCCGGCCTTATAAACGTTGATCACCTAACAAATATAGTTTCTTAACAGTCGTACACAAGAAGAAAAAACGTCAAGAAGTACAGCATGGCCTGTGTGGGGACTTCGGCGGAAACTCAGACCCACACAATCGCAGCTACCGCTTTGTGTCAGAGCAGAACAGGCTCTAAGTTCATCGGCGTACACACGATGGACCCATCTACATTTCGCGATCGTGCCCACGTGTAGGAGCTGTTCCAGTATCACTCAACCGACTGGAAATGATTTTGTCTGAGGAGCAAAAAGATAAGTAGTAAATGGCTAGTAAAGATCGATGTCTGCGTGGCAATGCCAACAGCGTAATCCGTCTGGTCAATTGGTCCCTATAGGCGGAATCCCCGTATGCCGTAATACTACCCTAATAACCGGTGACCGGCCTGCATCGTCACCTTGATCAAGTCTGGCCTAGTCGCCCAAGACCTCAGTTGATAGCGTCCTGTTAGAAGAAGTTGGGCGTTGCGATCCCTACTACTAAGTTACCTCACTGCCTGGGACAAAGGCATCTATTATGTCCCAGGTGCCGAGATAACGTGGACATTAGTCATGGAAAAGTCACAAACGGGAAATACTATAGCCCCAGCGACGTGAACACATGATATAACTTTGCTGTGCCACTAGCCCCTCGGGCATTAATCAATGGTAGTCACGAG'/>

    <sequence taxon='159' value='GAACCACGTTCCACGCAAGATCATTCAGTCCGAGGAAACTCATCGCCCCGAGGCTTAATCAGGAGAATCGCACGTCTGATGATCGGCTCTATATTTCCCCGAAGTCTCGCTCTGTAGAAACCCAAGTGGAAACCTCTGACCGATGATTGCAAAGTTTGTGCAGTCCCTGACTATGAGTATAATGGTACTGTCCGCATTCGAGTCCGCAGTTACTAAGGAACGCCCTATTACGTTGAGGGGAATGCTCCAGCCCGCAAAAGAGTAGGAGCGTGAATAAGCTTCGACATGTGTCATCTTGTCTCAGTAAACATTGTCGAAGAGACAAACCCGGTCGCGCCCGTTGGTAAAAAAATACAAAACTAGGCGTCGGAGTTCATCCAACTATGACAGTAACACCTCCACCGACTCGCGTCAAATCTCGAATTAGATAGTGAAGAACACACCCATGCTAAGATAGTGGGCATAGCGGGATCTGAATTGATTACCCAACAGCTTACTATGGGCGCCTCCCTAGTTACAACTGTCTGCCCTGTATGCGGGCCTTCGCCCATCGTGGCGCACTAGAAATACCGCGTACGTCGAGTATACTCGATACATATCGCATCATACTCATGTCAGCCCAATCTTGATATAACCAGCGTAGGCATATATTATTTAGTACTTCGTTTGGGGGGCCCTTCCTAGTTGCCAAGTCAAAACTGCACCGCTAAGTCAGCGATTGTGCAATATAGTGCGCATTGAGACCGCGCAGAGATACTGATAAAGAAGCTATGGGTAACTAAGGCATCCTCGCCCTCTGGGCAGGGGCGTATCAAACTGGCCACTCCGCGGTTACACCCTAAAAGAACTCAGACGAAGGAAACGAGCTCCGTGCTTACATTACGGAATATTCTTGCACGGAGAAACGGCAAACTGGTTCGCGTTTATATTCCCTTACATTCGTAGAATCATTTCGTTGCAGATAAAAATCACACATGTTAGGTCTAGGTTCGCAATACACGTCATGTTGCACATGTTGTCGGTAATCGACCTTTCCCAGATGCCTCTAGGACGCCGTATTAACATAAATAGGTCATGGGATTAGAACGAACTGTTATCTCCGGGTGGCGGAAGTTTGGGCGTTGTAGCATTTACCCCCCCAACCCGCTGGAACCACCAGTCCTGACGAAGGGTAACCCAAACATTGCTAGTGAACATCTGGTTATGCAGCTGAGATGTGGACATAGTAGTAAGCGGACGTCATACTGGGACATGTTATCCGCTCTGATTAGGTAATGATCAGTTTCGGGATTACTTTCAGAACACTTGGCGCAGGCCGGCCTTATAAACGTTGATCACCTAACAAATATAGTTTCTTAACAGTCGTACACAAGAAGAAAAAACGTCAAGAAGTACAGCATGGCCTGTGTGGGGACTTCGGCGGAAACTCAGACCCACACAATCGCAGCTACCGCTTTGTGTCAGAGCAGAACAGGCTCTAAGTTCATCGGCGTACACACGATGGACCCATCTACATTTCGCGATCGTGCCCACGTGTAGGAGCTGTTCCAGTATCACTCAACCGACTGGAAATGATTTTGTCTGAGGAGCAAAAAGATAAGTAGTAAATGGCTAGTAAAGATCGATGTCTGCGTGGCAATGCCAACAGCGTAATCCGTCTGGTCAATTGGTCCCTATAGGCGGAATCCCCGTATGCCGTAATACTACCCTAATAACCGGTGACCGGCCTGCATCGTCACCTTGATCAAGTCTGGCCTAGTCGCCCAAGACCTCAGTTGATAGCGTCCTGTTAGAAGAAGTTGGGCGTTGCGATCCCTACTACTAAGTTACCTCACTGCCTGGGACAAAGGCATCTATTATGTCCCAGGTGCCGAGATAACGTGGACATTAGTCATGGAAAAGTCACAAACGGGAAATACTATAGCCCCAGCGACGTGAACACATGATATAACTTTGCTGTGCCACTAGCCCCTCGGGCATTAATCAATGGTAGTCACGAG'/>

    <sequence taxon='162' value='GAACCACATTCCACGCAAGATCATTCAGTCCGAGGAAACTCATCGCCCCGAGGCTTAATCAGGAGAATCGCACGTCTGATGATCGGCTCTATATTTCCCCGAAGTCTCGCTCTGTAGAAACCCAAGTGGAAACCTCTGACCGATGATTGCAAAGTTTGTGCAGTCCCTGACTATGAGTATAATGGTACTGTCCGCATTCGAGTCCGCAGTTACTAAGGAACGCCCTATTACGTTGAGGGGAATGCTCCAGCCCGCAAAAGAGTAGGAGCGTGAATAAGCTTCGACATGTGTCATCTTGTCTCAGTAAACATTGTCGAAGAGACAAACCCGGTCGCGCCCGTTGGTAAAAAAATACAAAACTAGGCGTCGGAGTTCATCCAACTATGACAGTAACACCTCCACCGACTCGCGTCAAATCTCGAATTAGATAGTGAAGAACACACCCATGCTAAGATAGTGGGCATAGCGGGATCTGAATTGATTACCCAACAGCTTACTATGGGCGCCTCCCTAGTTACAACTGTCTGCCCTGTATGCGGGCCTTCGCCCATCGTGGCGCACTAGAAATACCGCGTACGTCGAGTATACTCGATACATATCGCATCATACTCATGTCAGCCCAATCTTGATATAACCAGCGTAGGCATATATTATTTAGTACTTCGTTTGGGGGGCCCTTCCTAGTTGCCAAGTCAAAACTGCACCGCTAAGTCAGCGATTGTGCAATACAGTGCGCATTGAGACCGCGCAGAGATACTGATAAAGAAGCTATGGGTAACTAAGGCATCCTCGCCCTCTGGGCAGGGGCGTATCAAACTGGCCACTCCGCGGTTACACCCTAAAAGAACTCAGACGAAGGAAACGAGCTCCGTGCTTACATTACGGAATATTCTTGCACGGAGAAACGGCAAACTGGTTCGCGTTTATATTCCCTTACATTCGTAGAATCATTTCGTTGCAGATGAAAATCACACATGTTAAGTCTAGGTTCGCAATACACGTCATGTTGCACATGTTGTCGGTAATCGACCTTTCCCAGATGCCTCTAGGACGCCGTATTAACATAAATAGGTCATGGGATTAGAACGAACTGTTATCTCCGGGTGGCGGAAGTTTGGGCGTTGTAGCATTTACCCCCCCAACCCGCTGGAACCACCAGTCCTGACGAAGGGTAACCCAAACATTGCTAGTGAACATCTGGTTATGCAGCTGAGATGTGGACATAGTAGTAAGCGGACGTCATACTGGGACATGTCATCCGCTCTGATTAGGTAATGATCAGTTTCGGGATTACTTTCAGAACACTTGGCGCAGGCCGGCCTTATAAACGTTGATCACCTAACAAATATAGTTTCTTAACAGTCGTACACAAGAAGAAAAAACGTCAAGAAGTACAGCATGGCCTGTGTGGGGACTTCGGCGGAAACTCAGACCCACACCATCGCAGCTACCGCTTTGTGTCAGAGCAGAACAGGCTCTAAGTTCATCGGCGTACACACGATGGACCCATCTACATTTCGCGATCGTGCCCACGTGTAGGAGCTGTTCCAGTATCACTCAACCGACTGGAAATGATTTTGTCTGAGGAGCAAAAAGATAAGTAGTAAATGGCTAGTAAAGATCGATGTCTGCGTGGCAATGCCAACAGCGTAATCCGTCTGGTCAATTGGTCCCTATAGGCGGAATCCCCGTATGCCGTAATACTACCCTAATAACCGGTGACCGGCCTGCATCGTCACCTTGATCAAGTCTGGCCTAGTCGCCCAAGACCTCAGTTGATAGCGTCCTGTTAGAAGAAGTTGGGCGTTGCGATCCCTACTACTAAGTTACCTCACTGCCTGGGACAAAGGCATCTATTATGTCCCAGGTGCCGAGATAACGTGGACATTAGTCATGGAAAAGTCACAAACGGGAAATACTATAGCCCCAGCGACGTGAACACATGATATAACTTTGCTGTGCCACTAGCCCCTCGGGCATTAATCAATGGTAGTCACGAG'/>

    <sequence taxon='19' value='GAACCACGTTCCACGCAAGATCATTCAGTCCGAGGAAACTCATCGCCCCGAGGCTTAATCAGGAGAATCGCACGTCTGATGATCGGCCCTATATTTCCCCGAAGTCTCGCTCTGTAGAAATCCAAGTGGAAACCTCTGACCGATGATTGCAAAGTTTGTGCAGTCCCTGACTATGAGTATAATGGTACTGTCCGCATCCGAGTCCGCAGTTACTAAGGAACGCCCTATTACGTAGAGGGGAATGCTCCAGCCCGCAAAAGAGTAGGCGCGTGAATAAGCTTCGACATGTGTCATCTTGTCTCAGTAAACATTGTCGAAGAGACAAACCCGGTCGCGTCCGTTGGTAAAAAAATACAAAACTAGGCGTCGGAGTTCATCCAACTATGACGGTAACACCTCCACCGACTCGCGTCAAATCTCGAATTAGATAGTGAAGAACACACCCATGCTAAGATAGTGGGCATAGCGGGATCTGAATTGATTACCCAACAGCTTACTATGGGCGCCTCCCTAGTTACAACTGTCTGCCCTGTATGCGGGCCTTCGCCCATCGTGGCGCACTAGAAATACCGCGTACGCCGAGTATACTCGATACATATCGCATCATACTCATGTCAGCCCAATCTTGATATAACCAGAGTAGGCATATATTATTTAGTACTCCGTTTGGGGGGCCCTTCCTAGTTGCCAAGTCAAAACTGCACCGCTAAGTCAGCGATTGTGCAATACAGTGCGCATTGAGACCGCACAGAGATACTGATAACGAAGCTACGGGTAACTAAGGCATCCTCGCCCTCTGGGCAGGGGCGTATCAAACTGGCCACTCCGCGGTTACACCCTAAAAGAACTCAGATGAAGGAAACGAGCTCCGTGCTTACATTACGGAATATTCTTGCACGGAGAAACGGCAAACTGGTTCGCGTTTATATTCCCTTGCATTCGTAGAATCATTTCGTTGCAGATAAAAATCACACATGTTAAGTCTAGGTTCGCAATACACGTCATGTTGCACATGTTGTCGGTAATCGACCTTTCCCAGATGCCTCTAGGACGCCGTATTAACATAAATAGGTCATGGGATTAGAACGAACTGTTATCTCCGGGTGGCGGAAGTTTGGGCGTTGTAGCATTTACCCCCCCAACCCGCTGGAACCACCAGTCCTGACGAAGGGTAACCCAAACATTGCTAGTGAACATCTGGTTATGCAGCTGAAACGTGGACATAGTAGTAAGCGGACGTCATACTGGGACATGTTATCCGCCCTGATTAGGTAGTGATCAGTTTCGGGATTACTTTCAGAACACTTGGTGCAGGCCGGCCTTATAAACGTTGATCACCTAACAAATATAGTCCCTTAACAGTCGTACACAAGAAGAAAAAACGTCAAGAAGTACAGCATGGCCTGTGTGGGGACTTCGGCGGAAACTCAGACCCACACCATCGCAGCTACCGCTTTGTGTCAGGGCAGAACAGGCTCTAAGTTCATCGGCGTACACACGACGGACCCATCTACATTTCGCGATCGTGCCCACGTGTAGGAGCTGTTCCAGTATCACTCAACCGACTGGAAATGATTTTGTCTGAGGAGCAAAAAGATAAGTAGTGAATGGCTAGTAAAGATCGATGTCTGCGTGGCAATGCCAACAGCGTAATCCGTCTGGTCAATTGGTCCCTACAGGCGGAATCCCCGTATGCCGTAATACTACCCTAATAACCGGTGACCGGCCTGCACCGTCACCTTGATCAAGTCTGGCCTAGTCGCCCAAGACCTCAGTTGATAGCGTCCTGTTAGAAGAAGTTGGGCATTGCGATCCCTACTACTAAATTACCTCACTGCCTGGGACAAAGGCATCTATTATGCCCCAGGTGCCGAGATAACGTGGACATTAGTCATGGAAAAGTCACGAACGGGAAATACTATAGTCCCAGCGACGTGAACACATGATATAACTTTGCTGTGCCACTAGCCCCTCGGGCATTAATCAATGGTAGTCACGAG'/>

    <sequence taxon='48' value='GAACCACGTTCCACGCAAGATCATTCAGTCCGAGGAAACTCATCGCCCCGAGGCTTAATCAGGAGAATCGCACGTCTGATGATCGGCCCTATATTTGCCCGAAGTCTCGCTCTGTAGAAATTAAAGTGGAAACCTCTGACCGATGATTGCAAAGTTTGTGCAGTCCCTGACTATGAGTATAATGGTACTGTCCGCATCCGAGTCCGCAGTTACTAAGGAACGCCCTATTACGTAGAGGGGAATGCTCCAGCACGCAAAAGAGTAGGCGCGTGAATAAGCTTCAACATGTGTCATCTTGTCTCAGTAAACATTGTCGAAGAGACAAACCCGGTCGCGTCCGTTGGTAAAAAAATACAAAACTAGGCGTCGGAGTTCATCCAACTATGACGGTAACACCTCCACCGACTCGCGTCAAATCTCGAATTAGATAGTGAAGAACACACCCATGCTAGGATAGTGGGCATAGCGGGATCTGAATTGATTACCCAACAGCTTCCTATGGGCGCCTCCCTAGTTACAACTGTCTGCCCTGTATGCGGGCCTTCGCCCATCGTGGCGCACTAGAAATACCGCGTACGCCGAGTATACTCGATACATATCGCATCATACTCATGTCAGCCCAATCTTGATATAACCAGAGTAGACATATATTATTTAGTACTCCGTTTGGGGGGCCCTTCCTATTTGCCAAGTCAAAACTGCACCGCGAAGTCAGCGATTGTGCAATACAGTGCGCATTGAGACCGCACAGAGATACTGATAACGAAGCTACGGGTAACTAAGGCATCCTCGCCCTCTGGGCAGGGGCGTATCAAACTGGCCACTCCGCGGTTACACCCTAAAAGAACTCAGACGAAGGAAACGAGCTCCGTGCTTACATTACGGAATATTCTTGCACGGAGAAACGGCAAACTGGTTCGCGTTTGTATTCCCTTGCATTCGTAGAATCATTTCGTTGCAGATAAAAATCACACATGTTAAGTCTAGGTTCGCAATACACGTCATGTTGCACATGTTGTCGGTAATTGACCTTTCCCAGATGCCTCTAGGACGCCGTTTTAACATAAATAGGTCATGGGATCAGAACGAACTGTTATCTCCGGGTGGCGGAAGTTTGGGCCTTGTAGCATTTACCCCCCCAACCCGCTGGAACCACCAGTCCTGACGAAGGGTAACCCAAACATTGCTAGTGAACATCTGGTTATGCAGCTGAAACGTGGACATAGTAGTAAGCGGACGTCAGACTGGGACATGTTATCCGCCCTGATTAGGTAATGATCAGTTTCGGGATTACTTTCAGAACACTTGGTGCAGGCCGGCCTTATAAACGTTGATCACCTAACAAATATAGTTCCTTAACAGTCGTACACAAGAAGAGAAAACGTCAAGAAGTACAGCATGGCCTGTGTGGGGACTTCGGCGGAAACTCAGACCCACACCATCGCAGCTACCGCTTTGTGTCAGGGCAGAACAGGCTCTAAGTTCATCGGCGTACACACGACGGACCCATCTACATTTCGCGATCGTGCCCACGTGTAGGAGCTGTTCCAGTATCACACAACCGACTGGAAATGATTTTGTCTGAGGAGCAAAAAGATAAGTAGGGAATGGCTAGTAAAGATCGATGTCTGCGTGGCAATGCCAACAGCGTAGTCCGTCTGGTCAATTGGTCCCTACAGGCGGAATCCCCGTATGCCGTAATACTACCCTAATAACCGATGACCGGCCTGCACCGTCACCTTGACCAAGTCTGGCCTAGTCGCCCAAGACCTCAGTTGATGGCGTCCTGTTAGAAGAAGTTGGGCATTGCGATCCCTACTACTAAATTACCCCACTGCCTGGGACAAAGGCATCTATTATGCCCCAGGTGCAGAGATAACGTGGACATTAGTCATGGAAAAGTCACGAACGGGAAATACTATATTCCCAGCGACGTGAACACATGATATAACTTTGCTGTGCCACTAGCCCCTCGGGCATTAATCAATGGTAGTCACGCG'/>

    <sequence taxon='136' value='GAACCACGTTCCACGCAAGATCATTCAGTCCGAGGAAACTCATCGCCCCGAGGCTTAATCAGGAGAATCGCACGTCTGATGATCGGCCCTATATTTGCCCGAAGTCTCGCTCTGTAGAAATTAAAGTGGAAACCTCTGACCGATGATTGCAAAGTTTGTGCAGTCCCTGACTATGAGTATAATGGTACTGTCCGCATCCGAGTCCGCAGTTACTAAGGAACGCCCTATTACGTAGAGGGGAATGCTCCAGCACGCAAAAGAGTAGGCGCGTGAATAAGCTTCAACATGTGTCATCTTGTCTCAGTAAACATTGTCGAAGAGACAAACCCGGTCGCGTCCGTTGGTAAAAAAATACAAAACTAGGCGTCGGAGTTCATCCAACTATGACGGTAACACCTCCACCGACTCGCGTCAAATCTCGAATTAGATAGTGAAGAACACACCCATGCTAGGATAGTGGGCATAGCGGGATCTAAATTGATTACCCAACAGCTTCCTATGGGCGCTTCCCTAGTTACAACTGTCTGCCCTGTATGCGGGCCTTCGCCCATCGTGGCGCACTAGAAATACCGCGTACGCCGAGTATACTCGATACATATCGCATCATACTCATGTCAGCCCAATCTTGATATAACCAGAGTAGACATATATTATTTAGTACTCCGTTTGGGGGGCCCTTCCTATTTGCCAAGTCAAAACTGCACCGCGAAGTCAGCGATTGTGCAATACAGTGCGCATTGAGACCGCACAGAGATACTGATAACGAAGCTACGGGTAACTAAGGCATCCTCGCCCTCTGGGCAGGGGCGTATCAAACTGGCCACTCCGCGGTTACACCCTAAAAGAACTCAGACGAAGGAAACGAGCTCCGTGCTTACATTACGGAATATTCTTGCACGGAGAAACGGCAAACTGGTTCGCGTTTGTATTCCCTTGCATTCGTAGAATCATTTCGTTGCAGATAAAAATCACACATGTTAAGTCTAGGTTCGCAATACACGTCATGTTGCACATGTTGTCGGTAATTGACCTTTCCCAGATGCCTCTAGGACGCCGTTTTAACATAAATAGGTCATGGGATCAGAACGAACTGTTATCTCCGGGTGGCGGAAGTTTGGGCCTTGTAGCATTTACCCCCCCAACCCGCTGGAACCACCAGTCCTGACGAAGGGTAACCCAAACATTGCTAGTGAACATCTGGTTATGCAGCTGAAACGTGGACATAGTAGTAAGCGGACGTCAGACTGGGACATGTTATCCGCCCTGATTAGGTAATGATCAGTTTCGGGATTACTTTCAGAACACTTGGTGAAGGCCGGCCTTATGAACGTTGATCACCTAACAAATATAGTTCCTTAACAGTCGTACACAAGAAGAGACAACGTCAAGAAGTACAGGATGGCCTGTGTGCGGACTTCGGCGGAAACTCAGACCCACACCATCGCAGCTACCGCTTTGTGTCAGGGCAGAACAGGCTCTAAGTTCATCGGCGTACACACGACGGACCCATCTACATTTCGCGATCGTGCCCACGTGTAGGAGCTGTTCCAGTATCACACAACCGACTGGAAATGATTTTGTCTGAGGAGCAAAAAGATAAGTAGGGAATGGCTAGTAAAGATCGATGTCTGCGTGGCAATGCCAACAGCGTAGTCCGTCTGGTCAATTGGTCCCTACAGGCGGAATCCCCGTATGCCGTAATACTACCCTAATAACCGATGACCGGCCTGCACCGTCACCTTGACCAAGTCTGGCCTAGTCGCCCAAGACCTCAGTTGATGGCGTCCTGTTAGAAGGAGTTGGGCATTGCGATCCCTACTACTAAATTACCTCACTGCCTGGGACAAAGGCATCTATTATGCCCCAGGTGCAGAGATAACGTGGACATTAGTCATGGAAAAGTCACGAACGGGAAATACTATATTCCCAGCGACGTGAACACATGATATAATTTTGCTGTGCCACTAGCCCCTCGGGCATTAATCAATGGTAGTCACGCG'/>

    <sequence taxon='11' value='GAACCACGTTCCACGCAAGATCATTCAGTCCGAGGAAACTCATCGCCCCGAGGCTTAATCAGGAGAATCGCACGTCTGATGATCGGACCTATATTTCCCCGAAGTCTCGCTCTGTAGAAATCCAAGTGGAAACCTCTGACCGATGATTGCAAAGTTTGTGCAGTCCCTGACTATGAGTATAATGGTACTGTCCGCATCCGAGTCCGCAGTTACTAAGGAACGCCCCATTACGTAGAGGGGAATGCTCCAGCACGCAAAAGAGTAGGCGCGTGACCAAGCTTCGACATGTGTCATCTTGCCTCAGTAAACATTGTCGGAGAGACAAACCCGGTCGCGTCCGTTGGTAAAAAAATACAAAACTAGGCGTCGGAGTTCATCCAATTATGACGGTAACACCTCCACCGACTCGCGTCAAATCTCGAATTAAATAGTGAAGAACACACCCATGCTAAGATAGTGGGCATAGCGGGATCTGAATTGATTACCCAACAGCTTCCTATGGGCACCTCCCTAGTTACAGCTGTCTGCCCTGTATGCGGGCCTTCGCCCATCGTGGCGCACTAGAAATACCGCGGACGCCGAGTATACTCGATACATATCGCATCATACTCGTGTCAGCCCAATCTTGATATAACCAGAGTAGGCATATATTATTTAGTACTCCGTTTGGGGGGCCCTTCCTAGTTGCCAAGTCAAAACTGCACCGCTAAGTCAGCGATTGTGCAATACAGTGCGCATTGCGACCGCACAGAGATACTGATAACGAAGCTACGGGTAACTAAGGCATCCTCGCCCTCTGGGCAGGGGCGTATCAAACTGGCTACTCCGCGGTTACACCCTAAAAGAACTCAGACGAAGGAAACGAGCTCCGTGCTTACATTACGGAATATTCTTGCACGGAGAAACGGCAAACTGGTTCGCGTTTATATTCCCTTGCATTCGTAGAATCATTTCGTTGCAGATAAAAATCACACATGTTAAGTCTAGGTTCGCAATACACGTCATGTTGCACATGCTGTCGGTAACCGACCTTTCCCAGATGCCTCTGGGACGCCGTATTAACATAAATAGGTCATGGGATTAGAACGAACTGTTATCTCCGGGTGGCGGAAGTTTGGACGTTGTAGCATTTACCCCCCCAACCCGCTGGAACCACCAGTCCTGACGAAGGGTAACCCAAACATTGCTAGTGTACATCTGGTTATGCAGCTGAAACGTGGACATAGTAGTAAGCGGACGTCATACTGGGACATGTTATCCGCCCTGATTAGGTAATGATCAGTTTCGGGATTACTTTCAGAACACTTGGTGCAGGCCGGCCTTATAAACGTTGATCACCTAACAAATATAGTTCCTTAACAGTCGTACACAAGAAGAAAAAACGTCAAGAAGTACAGCATGGCCTGTGTGGGGACTTCGGTGGAAACTCAGACCCACACCATCGCAGCTACCGCTTTGTGTCAGGGCAGAACAGGCTCTAAGTTCATCGGCGTACACACGACGGACCCATCTACATTTCGCGATCGCGCCCACGTGTAGGAGCTGTTCCAGTATCACACAACCGACTGGACATGACTTTGTCTGAGGAGCAAAAAGATAAGTAGTGAATGGCTAGTAAAGATCGATGTCTGCGTGGCAATGCCAACAGCGTAATCCGTCTGGCCAATTGGTCCCTACAGGCGGAATCCACGTATGCCGTAATACTACCCTAATAACCGATGACCGGCCTGCACCGTCACCTTTATCAAGTCTGGCCTAGTCGCCCAAGACCTCAGTTGATAGCGTCCTGTTAGAAGAAGTTGGGCATTGCGATCCCTACTACTAAATTACCTCACTGCCTGGGACAAAGGCATCTATTATGCCCCAGGTGCCGAGATAACGTGGACATTAGTCATGGAAAAGTCACGAACGGGAAATACTATAGTCCCAGCGACGTGAACACATGATATAACTTTGCTGTGCCACTAGCCCCTCGGGCATTAATCAATGGTAGTCACGAG'/>

    <sequence taxon='16' value='GAACCACGTTCCACGCAAGATCATTCAGTCCGAGGAAACTCATCGCCCCGAGGCTTAATCAGGAGAATCGCACGTCTGATGATCGGACCTATATTTCCCCGAAGTCTCGCTCTGTAGAAATCCAAGTGGAAACCTCTGACCGATGATTGCAAAGTTTGTGCAGTCCCTGATTATGAGTATAATGGTACTGTCCGCATCCGAGTCCGCAGTTACTAAGGAACGCCCCATTACGTAGAGGGGAATGCTCCAGCACGCAAAAGAGTAGGCGCGTGACTAAGCTTCGACATGTGTCATCTTGCCTCAGTAAACATTGTCGGAGAGACAAACCCGGTCGCGTCCGTTGGTAAAAAAATACAAAACTAGGCGTCGGAGTTCATCCAATTATGACGGTAACACCTCCACCGACTCGCGTCAAATCTCGAATTAAATAGTGAAGAACACACCCATGCTAAGATAGTGGGCATAGCGGGATCTGAATTGATTACCCAACAGCTTCCTATGGGCACCTCCCTAGTTACAGCTGTCTGCCCTGTATGCGGGCCTTCGCCCATCGTGGCGCACTAGAAATACCGCGGACGCCGAGTATACTCGATACATATCGCATCATACTCGTGTCAGCCCAATCTTGATATAACCAGAGTAGGCATATATTATTTAGTACTCCGTTTGGGGGGCCCTTCCTAGTTGCCAAGTCAAAACTGCACCGCTAAGTCAGCGATTGTGCAATACAGTGCGCATTGCGACCGCACAGAGATACTGATAACGAAGCTACGGGTAACTAAGGCATCCTCGCCCTCTGGGCAGGGGCGTATCAAACTGGCTACTCCGCGGTTACACCCTAAAAGAACTCAGACGAAGGAAACGAGCTCCGTGCTTACATTACGGAATATTCTTGCACGGAGAAACGGCAAACTGGTTCGCGTTTATATTCCCTTGCATTCGTAGAATCATTTCGTTGCAGATAAAAATCACACATGTTAAGTCTAGGTTCGCAATACACGTCATGTTGCACATGCTGTCGGTAACCGACCTTTCCCAGATGCCTCTGGGACGCCGTATTAACATAAATAGGTCATGGGATTAGAACGAACTGTTATCTCCGGGTGGCGGAAGTTTGGACGTTGTAGCATTTACCCCCCCAACCCGCTGGAACCACCAGTCCTGACGAAGGGTAACCCAAACATTGCTAGTGTACATCTGGTTATGCAGCTGAAACGTGGACATAGTAGTAAGCGGACGTCATACTGGGACATGTTATCCGCCCTGATTAGGTAATGATCAGTTTCGGGACTACTTTCAGAACACTTGGTGCAGGCCGGCCTTATAAACGTTGATCACCTAACAAATATAGTTCCTTAACAGTCGTACACAAGAAGAAAAAACGTCAAGAAGTACAGCATGGCCTGTGTGGGGACTTCGGTGGAAACTCAGACCCACACCATCGCAGCTACCGCTTTGTGTCAGGGCAGAACAGGCTCTAAGTTCATCGGCGTACACACGACGGACCCATCTACATTTCGCGATCGCGCCCACGTGTAGGAGCTGTTCCAGTATCACACAACCGACTGGACATGACTTTGTCTGAGGAGCAAAAAGATAAGTAGTGAATGGCTAGTAAAGATCGATGTCTGCGTGGCAATGCCAACAGCGTAATCCGTCTGGCCAATTGGTCCCTACAGGCGGAATCCACGTATGCCGTAATACTACCCTAATAACCGATGACCGGCCTGCACCGTCACCTTGATCAAGTCTGGCCTAGTCGCCCAAGACCTCAGTTGATAGCGTCCTGTTAGAAGAAGTTGGGCATTGCGATCCCTACTACTAAATTACCTCACTGCCTGGGACAAAGGCATCTATTATGCCCCAGGTGCCGAGATAACGTGGACATTAGTCATGGAAAAGTCACGAACGGGAAATACTATAGTCCCAGCGACGTGAACACATGATATAACTTTGCTGTGCCACTAGCTCCTCGGGCATTAATCAATGGTAGTCACGAG'/>

    <sequence taxon='31' value='GAACCACGTTCCACGCAAGATCATTCAGTCCGAGGAAACTCATCGCCCCGAGGCTTAATCAGGAGAATCGCACGTCTGATGATCGGACCTATATTTCCCCGAAGTCTCGCTCTGTAGAAATCCAAGTGGAAACCTCTGACCGATGATTGCAAAGTTTGTGCAGTCCCTGATTATGAGTATAATGGTACTGTCCGCATCCGAGTCCGCAGTTACTAAGGAACGCCCCATTACGTAGAGGGGAATGCTCCAGCACGCAAAAGAGTAGGCGCGTGACTAAGCTTCGACATGTGTCATCTTGCCTCAGTAAACATTGTCGGAGAGACAAACCCGGTCGCGTCCGTTGGTAAAAAAATACAAAACTAGGCGTCGGAGTTCCTCCAATTATGACGGTAACACCTCCACCGACTCGCGTCAAATCTCGAATTAAATAGTGAAGAACACACCCATGCTAAGATAGTGGGCATAGCGTGATCTGAATTGATTACCCAACAGCTTCCTATGGGCACCTCCCTAGTTACAGCTGTCTGCCCTGTATGCGGGCCTTCGCCCATCGTGGCGCACTAGAAATACCGCGGACGCCGAGTATACTCGATACATATCGCATCATACTCGTGTCAGCCCAATCTTGATATAACCAGAGTAGGCATATATTATTTAGTACTCCGTTTGGGGGGCCCTTCCTAGTTGCCAAGTCAAAACTGCACCGCTAAGTCAGCGATTGTGCAATACAGTGCGCATTGCGACCGCACAGAGATACTGATAACGAAGCTACGGGTAACTAAGGCATCCTCGCCCTTTGGGCAGGGGCGTATCAAACTGGCTACTCCGCGGTTACACCCTAAAAGAACTCAGACGAAGGAAACGAGCTCCGTGCTTACATTACAGAATATTCTTGCACGGAGAAACGGCAAACTGGTTCGCGTTTATATTCCCTTGCATTCGTAGAATCATTTCGTTGCAGATAAAAATCACACATGTTAAGTCTAGGTTCGCAATACACGTCATGTTGCACATGCTGTCGGTAACCGACCTTTCCCAGATGCCTCTGGGACGCCGTATTAACATAAATAGGTCATGGGATTAGAACGAACTGTTATCTCCGGGTGGCGGAAGTTTGGACGTTGTAGCCTTTACCCCCCCAACCCGCTGGAACCACCAGTCCTGACGAAGGGTAACCCAAACATTGCTAGTGTACATCTGGTTATGCAGCTGAAACGTGGACATAGTAGTAAGCGGACGTCATACTGGGACATGTTATCCGCCCTGATTAGGTAATGATCAGTTTCGGGACTACTTTCAGAACACTTGGTGCAGGCCGGCCTTATAAACGTTGATCACTTAACAAATATAGTTCCTTAACAGTCGTACACAAGAAGAAAAAACGTCAAGAAGTACAGCATGGCCTGTGTGGGGACTTCGGTGGAAACTCAGACCCACACCATCGCAGCTACCGCTTTGTGTCAGGGCAGAACAGGCTCTAAGTTCATCGGCGTACACACGACGGACCCATCTACATTTCGCGATCGCGCCCACGTGTAGGAGCTGTTCCAGTATCACACAACCGACTGGACATGACTTTGTCTGAGGAGCAAAAAGATAAGTAGTGAATGGCTAGTAAAGATCGATGTCTGCGTGGCAATGCCAACAGCGTAATCCGTCTGGCCAATTGGTCCCTACAGGCGGAATCCACGTATGCCGTAATACTACCCTAATAACCGATGACCGGCCTGCACCGTCACCTTGATCAAGTCTGGCCTAGTCGCCCAAGACCTCAGTTGATATCGTCCTGTTAGAAGAAGTTGGGCCTTGCGATCCCTACTACTAAATTACCTCACTGCCTGGGACAAAGGCATCTATTATGCCCCAGGTGCCGAGATAACGTGGACATTAGTCATGGAAAAGTCACGAACGGGAAATACTATAGTCCCAGCGACGTGAACACATGATATAACTTTGCTGTGCCACTAGCTCCTCGGGCATTAATCAATGGTAGTCACGAG'/>

    <sequence taxon='63' value='GAACCACGTTCCACGCAAGATCATTCAGTCCGAGGAAACTCATCGCCCCGAGGCTTAATCAGGAGAATCGCACGTCTGATGATCGGACCTATATTTCCCCGAAGTCTCGCTCTGTAGAAATCCAAGTGGAAACCTCTGACCGATGATTGCAAAGTTTGTGCAGTCCCTGATTATGAGTATAATGGTACTGTCCGCATCCGAGTCTGCAGTTACTAAGGAACGCCCCATTACGTAGAGGGGAATGCTCCAGCACGCAAAAGAGTAGGCGCGTGACTAAGCTTCGACATGTGTCATCTTGCCTCAGTAAACATTGTCGGAGAGACAAACCCGGTCGCGTCCGTTGGTAAAAAAATACAAAACTAGGCGTCGGAGTTCCTCCAATTATGACGGTAACACCTCCACCGACTCGCGTCAAATCTCGAATTAAATAGTGAAGAACACACCCATGCTAAGATAGTGGGCATAGCGTGATCTGAATTGATTACCCAACAGCTTCCTATGGGCACCTCCCTAGTTACAGCTGTCTGCCCTGTATGCGGGCCTTCGCCCATCGTGGCGCACTAGAAATACCGCGGACGCCGAGTATACTCGATACATATCGCATCATACTCGTGTCAGCCCAATCTTGATATAACCAGAGTAGGCATATATTATTTAGTACTCCGTTTGGGGGACCCTTCCTAGTTGCCAAGTCAAAACTGCACCGCTAAGTCAGCGATTGTGCAATACAGTGCGCATTGCGACCGCACAGAGATACTGATAACGAAGCTACGGGTAACTAAGGCATCCTCGCCCTTTGGGCAGGGGCGTATCAAACTGGCTACTCCGCGGTTACACCCTAAAAGAACTCAGACGAAGGAAACGAGCTCCGTGCTTACATTACAGAATATTCTTGCACGGAGAAACGGCAAACTGGTTCGCGTTTATATTCCCTTGCATTCGTAGAATCATTTCGTTGCAGATAAGAATCACACATGTTAAGTCTAGGTTCGCAATACACGTCATGTTGCACATGCTGTCGGTAACCGACCTTTCCCAGATGCCTCTGGGACGCCGTATTAACATAAATAGGTCATGGGATTAGAACGAACTGTTATCTCCGGGTGGCGGAACTTTGGACGTTGTAGCCTTTACCCCCCCAACCCGCTGCAACCACCAGTCCTGACGAAGGGTAACCCAAACATTGCTAGTGTACATCTGGTTATGCAGCTGAAACGTGGACATAGTAGTAAGCGGACGTCATACTGGGACATGTTATCCGCCCTGATTAGGTAATGATCAGTTTCGGGACTACTTTCAGAACACTTGGTGCGGGCCGGCCTTATAAACGTTGATCACTTAACAAATATAGTTCCTTAACAGTCGTACACAAGGAGAAAAAACGTCAAGAAGTACAGCATGGCCTGTGTGGGGACTTCGGTGGAAACTCAGGCCCACACCATCGCAGCTACCGCTTTGTGTCAGGGCAGAACAGGCTCTAAGTTCATCGGCGTACACACGACGGACCCATCTACATTTCGCGATCGCGCCCACGTGTAGGAGCTGTTCCAGTATCACACAACCGACTGGACATGACTTTGTCTGAGGAGCAAAAAGATAAGTAGTGAATGGCTAGTAAAGATCGATGTCTGCGTGGCAATGCCAACAGCGTAATCCGTCTGGCCAATTGGTCCCTACAGGCGGAATCCACGTATGCCGTAATACTACCCTAATAACCGATGACCGGCCTGCACCGTCACCTTGATCAAGTCTGGCCTAGTCGCCCAAGACCTCAGTTGATATCGTCCTGTTAGAAGAAGTTGGGCCTTGCGATCCCCACTACTAAATTACCTCACTGCCTGGAATAAAGGCATCTATTATGCCCCAGGTGCCGAGATAACGTGGACATTAGTCATGGAAAAGTCACGAACGGGAAATACTATAGTCCCAGCGACGTGAACACATGATATAACTTTGCTGTGCCACTAGCTCCTCGGGCATTAATCAATGGTAGTCACGAG'/>

    <sequence taxon='75' value='GAACCACGTTCCACGCAAGATCATTCAGTCCGAGGAAACTCATCGCCCCGAGGCCTAATCAGGAGAATCGCACGTCTGATGATCGGACCTATATTTCCCCGAAGTCTCGCTCTGTAGAAATCCAAGTGGAAACCTCTGACCGATGATTGCAAAGTTTGTGCAGTCCCTGATTATGAGTATAATGGTACTGTCCGCATCCGAGTCTGCAGTTACTAAGGAACGCCCCATTACGTAGAGGGGAATGCTCCAGCACGCAAAAGAGTAGGCGCGTGACTAAGCTTCGACATGTGTCATCTTGCCTCAGTAAACATTGTCGGAGAGACAAACCCGGTCGCGTCCGTTGGTAAAAAAATACAAAACTAGGCGTCGGAGTTCCTCCAATTATGACGGTAACACCTCCACCGACTCGCGTCAAATCTCGAATTAAATAGTGAAGAACACACCCATGCTAAGATAGTGGGCATAGCGTGATCTGAATTGATTACCCAACAGCTTCCTATGGGCACCTCCCTAGTTACAGCTGTCTGCCCTGTATGCGGGCCTTCGCCCATCGTGGCGCACTAGAAATACCGCGGACGCCGAGTATACTCGATACATATCGCATCATACTCGTGTCAGCCCAATCTTGATATAACCAGAGTAGGCATATATTATTTAGTACTCCGTTTGGGGGACCCTTCCTAGTTGCCAAGTCAAAACTGCACCGCTAAGTCAGCGATTGTGCAATACAGTGCGCATTGCGACCGCACAGAGATACTGATAACGAAGCTACGGGTAACTAAGGCATCCTCGCCCTTTGGGCAGGGGCGTATCAAACTGGCTACTCCGCGGTTACACCCTAAAAGAACTCAGACGAAGGAAACGAGCTCCGTGCTTACATTACAGAATATTCTTGCACGGAGAAACGGCAAACTGGTTCGCGTTTATATTCCCTTGCATTCGTAGAATCATTTCGTTGCAGATAAGAATCACACATGTTAAGCCTAGGTTCGCAATACACGTCATGTTGCACATGCTGTCGGTAACCGACCTTTCCCAGATGCCTCTGGGACGCCGTATTAACATAAATAGGTCATGGGATTAGAACGAACTGTTATCTCCGGGTGGCGGAACTTTGGACGTTGTAGCCTTTACCCCCCCAACCCGCTGCAACCACCAGTCCTGACGAAGGGTAACCCAAACATTGCTAGTGTACATCTGGTTATGCAGCTGAAACGTGGACATAGTAGTAAGCGGACATCATACTGGGACATGTTATCCGCCCTGATTAGGTAATGATCAGTTTCGGGACTACTTTCAGAACACTTGGTGCGGGCCGGCCTTATAAACGTTGATCACTTAACAAATATAGTTCCTTAACAGTCGTACACAAGAAGAAAAAACGTCAAGAAGTACAGCATGGCCTGTGTGGGGACTTCGGTGGAAACTCAGGCCCACACCATCGCAGCTACCGCTTTGTGTCAGGGCAGAACAGGCTCTAAGTTCATCGGCGTACACACGACGGACCCATCTACATTTCGCGATCGCGCCCACGTGTAGGAGCTGTTCCAGTATCACACAACCGACTGGACATGACTTTGTCTGAGGAGCAAAAAGATAAGTAGTGAATGGCTAGTAAAGATCGATGTCTGCGTGGCAATGCCAACAGCGTAATCCGTCTGGCCAATTGGTCCCTACAGGCGGAATCCACGTATGCCGTAATACTACCCTAATAACCGATGACCGGCCTGCACCGTCACCTTGATCAAGTCTGGCCTAGTCGCCCAAGACCTCAGTTGATATCGTCCTGTTAGAAGAAGTTGGGCCTTGCGATCCCCACTACTAAATTACCTCACTGCCTGGAATAAAGGCATCTATTATGCCCCAGGTGCCGAGATAACGTGGACATTAGTCATGGAAAAGTCACGAACGGGAAATACTATAGTCCCAGCGACGTGAACACATGATATAACTTTGCTGTGCCACTAGCTCCTCGGGCATTAATCAATGGTAGTCACGAG'/>

    <sequence taxon='115' value='GAACCACGTTCCACGCAAGATCATTCAGTCCGAGGAAACTCATCGCCCCGAGGCCTAATCAGGAGAATCGCACGTCTGATGATCGGACCTATATTTCCCCGAAGTCTCGCTCTGTAGAAATCCAAGTGGAAACCTCTGACCGATGATTGCAAAGTTTGTGCAGTCCCTGATTATGAGTATAATGGTACTGTCCGCATCCGAGTCTGCAGTTACTAAGGAACGCCCCATTACGTAGAGGGGAATGCTCCAGCACGCAAAAGAGTAGGCGCGTGACTAAGCTTCGACATGTGTCATCTTGCCTCAGTAAACATTGTCGGAGAGACAAACCCGGTCGCGTCCGTTGGTAAAAAAATACAAAACTAGGCGTCGGAGTTCCTCCAATTATGACGGTAACACCTCCACCGACTCGCGTCAAATCTCGAATTACATAGTGAAGAACACACCCATGCTAAGATAGTGGGCATAGCGTGATCTGAATTGATTACCCAACAGCTTCCTATGGGCACCTCCCTAGTTACAGCTGTCTGCCCTGTATGCGGGCCTCCGCCCATCGTGGCGCACTAGAAATACCGCGGACGCCGAGTATACTCGATACATATCGCATCATACTCGTGTCAGCCCAATCTTGATATAACCAGAGTAGGCATATATTATTTAGTACTCCGTTTGGGGGACCCTTCCTAGTTGCCAAGTCAAAACTGCACCGCTAAGTCAGCGATTGTGCAATAAAGTGCGCATTGCGACCGCACAGAGATACTGATAACGAAGCTACGGGTAACTAAGGCATCCTCGCCCTTTGGGCAGGGGCGTATCAAACTGGCTACTCCGCGGTTACACCCTAAAAGAACTCAGACGAAGGAAACGAGCTCCGTGCTTACATTACAGAATATTCTTGCACGGAGAAACGGCAAACTGGTTCGCGTTTATATTCCCTTGCATTCGTAGAATCATTTCGTTGCAGATAAGAATCACACATGTTAAGCCTAGGTTCGCAATACACGTCATGTTGCACATGCTGTCGGTAACCGACCTTTCCCAGATGCCTCTGGGACGCCGTATTAACATAAATAGGTCATGGGATTAGAACGAACTGTTATCTCCGGGTGGCGGAACTTTGGACGTTGTAGCCTTTACCCCCCCAACCCGCTGCAACCACCAGTCCTGACGAAGGGTAACCCATACATTGCTAGTGTACATCTGGTTATGCAGCTGAAACGTGGACATAGTAGTAAGCGGACATCATACTGGGACATGTTATCCGCCCTGATTAGGTAATGACCAGTTTCGGGACTACTTTCAGAACACTTGGTGCGGGCCGGCCTTATAAACGTTGATCACTTAACAAATATAGTTCCTTAACAGTCGTACACAAGAAGAAAAAACGTCAAGAAGTACAGCATGGCCTGTGTGGGGACTTCGGTGGAAACTCAGGCCCACACCATCGCAGCTACCGCTTTGTGTCAGGGCAGAACAGGCTCTAAGTTCATCGGCGTACACACGACGGACCCATCTACATTTCGCGATCGCGCCCACGTGTAGGAGCTGTTCCAGTATCACACAACCGACTGGACATGACTTTGTCTGAGGAGCAAAAAGATAAGTAGTGAATGGCTAGTAAAGATCGATGTCTGCGTGGCAATGCCAACAGCGTAATCCGTCTGGCCAATTGGTCCCTACAGGCGGAATCCACGTATGCCGTAATACTACCCTAATAACCGATGACCGGCCTGCACCGTCACCTTGATCAAGTCTGGCCTAGTCGCCCAAGACCTCAGTTGATATCGTCCTGTTAGAAGAAGTTGGGCCTTGCGATCCCCACTACTAAATTACCTCACTGCCTGGAATAAAGGCATCTATTATGCCCCAGGTGCCGAGATAACGTGGACATTAGTCATGGAAAAGTCACGAACGGGAAATACTATAGTCCCAGCGACGTGAACACATGATATAACTTTGCTGTGCCACTAGCTCCTCGGGCATTAATCAATGGTAGTCACGAG'/>

    <sequence taxon='116' value='GAACCACGTTCCACGCAAGATCATTCAGTCCGAGGAAACTCATCGCCCCGAGGCCTAATCAGGAGAATCGCACGTCTGATGATCGGACCTATATTTCCCCGAAGTCTCGCTCTGTAGAAATCCAAGTGGAAACCTCTGACCGATGATTGCAAAGTTTGTGCAGTCCCTGATTATGAGTATAATGGTACTGTCCGCATCCGAGTCTGCAGTTACTAAGGAACGCCCCATTACGTAGAGGGGAATGCTCCAGCACGCAAAAGAGTAGGCGCGTGACTAAGCTTCGACATGTGTCATCTTGCCTCAGTAAACATTGTCGGAGAGACAAACCCGGTCGCGTCCGTTGGTAAAAAAATACAAAACTAGGCGTCGGAGTTCCTCCAATTATGACGGTAACACCTCCACCGACTCGCGTCAAATCTCGAATTACATAGTGAAGAACACACCCATGCTAAGATAGTGGGCATAGCGTGATCTGAATTGATTACCCAACAGCTTCCTATGGGCACCTCCCTAGTTACAGCTGTCTGCCCTGTATGCGGGCCTCCGCCCATCGTGGCGCACTAGAAATACCGCGGACGCCGAGTATACTCGATACATATCGCATCATACTCGTGTCAGCCCAATCTTGATATAACCAGAGTAGGCATATATTATTTAGTACTCCGTTTGGGGGACCCTTCCTAGTTGCCAAGTCAAAACTGCACCGCTAAGTCAGCGATTGTGCAATAAAGTGCGCATTGCGACCGCACAGAGATACTGATAACGAAGCTACGGGTAACTAAGGCATCCTCGCCCTTTGGGCAGGGGCGTATCAAACTGGCTACTCCGCGGTTACACCCTAAAAGAACTCAGACGAAGGAAACGAGCTCCGTGCTTACATTACAGAATATTCTTGCACGGAGAAACGGCAAACTGGTTCGCGTTTATATTCCCTTGCATTCGTAGAATCATTTCGTTGCAGATAAGAATCACACATGTTAAGCCTAGGTTCGCAATACACGTCATGTTGCACATGCTGTCGGTAACCGACCTTTCCCAGATGCCTCTGGGACGCCGTATTAACATAAATAGGTCATGGGATTAGAACGAACTGTTATCTCCGGGTGGCGGAACTTTGGACGTTGTAGCCTTTACCCCCCCAACCCGCTGCAACCACCAGTCCTGACGAAGGGTAACCCATACATTGCTAGTGTACATCTGGTTATGCAGCTGAAACGTGGACATAGTAGTAAGCGGACATCATACTGGGACATGTTATCCGCCCTGATTAGGTAATGATCAGTTTCGGGACTACTTTCAGAACACTTGGTGCGGGCCGGCCTTATAAACGTTGATCACTTAACAAATATAGTTCCTTAACAGTCGTACACAAGAAGAAAAAACGTCAAGAAGTACAGCATGGCCTGTGTGGGGACTTCGGTGGAAACTCAGGCCCACACCATCGCAGCTACCGCTTTGTGTCAGGGCAGAACAGGCTCTAAGTTCATCGGCGTACACACGACGGACCCATCTACATTTCGCGATCGCGCCCACGTGTAGGAGCTGTTCCAGTATCACACAACCGACTGGACATGACTTTGTCTGAGGAGCAAAAAGATAAGTAGTGAATGGCTAGTAAAGATCGATGTCTGCGTGGCAATGCCAACAGCGTAATCCGTCTGGCCAATTGGTCCCTACAGGCGGAATCCACGTATGCCGTAATACTACCCTAATAACCGATGACCGGCCTGCACCGTCACCTTGATCAAGTCTGGCCTAGTCGCCCAAGACCTCAGTTGATATCGTCCTGTTAGAAGAAGTTGGGCCTTGCGATCCCCACTACTAAATTACCTCACTGCCTGGAATAAAGGCATCTATTATGCCCCAGGTGCCGAGATAACGTGGACATTAGTCATGGAAAAGTCACGAACGGGAAATACTATAGTCCCAGCGACGTGAACACATGATATAACTTTGCTGTGCCACTAGCTCCTCGGGCATTAATCAATGGTAGTCACGAG'/>

    <sequence taxon='79' value='GAACCACGTTCCACGCAAGATCATTCAGTCCGAGGAAACTCATCGCCCCGAGGCTTAATCAGGAGAATCGCACGTCTGATGATCGGACCTATATTTCCCCGAAGTCTCGCTCTGTAGAAATTCAAGTGGAAACCTCTGACCGATGATTGCAAAGTTTGTGCAGTCCCTGATTATGAGTATAATGGTACTGTCCGCATCCGAGTCCGCAGTTACTAAGGAACGCCCCATTACGTAGAGGGGAATGCTCCAGCACGCAAAAGAGTAGGCGCGTGACTAAGCTTCGACATGTGTCATCTTGCCTCAGTAAACATTGTCGGAGAGACAAACCCGGTCGCGTCCGTTGGTAAAAAAATACAAAACTAGGCGTCGGAGTTCCTCCAATTATGACGGTAACACCTCCACCGACTCGCGTCAAATCTCGAATTAAATAGTGAAGAACACACCCATGCTAAGATAGTGGGCATAGCGTGATCTGAATTGATTACCCAACAGCTTCCTATGGGCACCTCCCTAGTTACAGCTGTCTGCCCTGTATGCGGGCCTTCGCCCATCGTGGCGCACTAGAAATACCGCGGACGCCGAGTATACTCGATACATATCGCATCATACTCGTGTCAGCCCAATCTTGATATAACCAGAGTAGGCATATATTATTTAGTCCTCCGTTTGGGGGGCCCTTCCTAGTTGCCAAGTCAAAACTGCACCGCTAGGTCAGCGATTGTGCAATACAGTGCGCATTGCGACCGCACAGAGATACTGATAACGAAGCTACGGGTAACTAAGGCATCCTCGCCCTTTGGGCAGGGGCGTATCAAACTGGCTACTCCGCGGTTACACCCTAAAAGAACTCAGACGAAGGAAACGAGCTCCGTGCTTACATTACAGAATATTCCTGCACGGAGAAACGGCAAACTGGTTCGCGTTTATATTCCCTTGCATTCGTAGAATCATTTCGTTGCAGATAAGAATCACACATGTTAAGTCTAGGTTCGCAATACACGTCATGTTGCACATGCTGTCGGTAACCGACCTTTCCCAGATGCCTCTGGGACGCCGTATTAACATAAATAGGGCATGGGATTAGAACGAACTGTTATCTCCGGGTGGCGGAACTTTGGACGTTGTAGCCTTTATCCCCCCAACCCGCTGCAACCACCAGTCCTGACGAAGGGTAACCCAAACATTGCTAGTGTACATCTGGTTATGCAGCTGAAACGTGGACACAGTAGTAAGCGGACGTCATACTGGGACATGTTATCCGCCCTGATTAGGTAATGATCAGTTTCGGGACTACTTTCAGAACACTTGGTGCGGGCCGGCCTTATAAACGTTGATCACTTAACAGATATAGTTCCTTAACAGTCGTACACAAGAAGAAAAAACGTCAAGAAGTACAGCATGGCCTGTGTGGGGACTTCGGTGGAAACTCAGGCCCACACCATCGCAGCTGCCGCTTTGTGTCAGGGCAGAACAGGCTCTAAGTTCATCGGCGTACACACGACGGAACCATCTACATTTCGCGATCGCGCCCAAGTGTAGGAGCTGTTCCAGTATCACACAACCGACTGGACATGACTTTGTCTGAAGAGCAAAAAGATAAGTAGTGAATGGCTAGTAAAGATCGATGTCTGCGTGGCAATGCCAACAGCGTAATCCGTCTGGCCAATTGGTCCCTACAGGCGGAATCCACGTATGCCGTAATACTACCCTAATAACCGATGACCGGCCTGCACCGTCACCTTGATCAAGTCTGGCCTAGTCGCCCAAGACCTCAGTTGATATCGTCCTGTTAGAAGAAGTTGGGCCTTGCGATCCCCACTACTAAATTACCTCACTGCCTGGAATAAAGGCATCTATTATGCCCCAGGTGCCGAGATAACGTGGACATTAGTCATGGAAAAGTCACGAACGGGAAATACTATAGTCCCAGCGACGTGAACACATGATATAACTTTGCTGTGCCACTAGCTCCTCGGGCATTAATCAATGGTAGTCACGAG'/>

    <sequence taxon='93' value='GAACCACGTTCCACGCAAGATCATTCAGTCCGAGGAAACTCATCGCCCCGAGGCTTAATCAGGAGAATCGCACGTCTGATGATCGGACCTATATTTCCCCGAAGTCTCGCTCTGTAGAAATTCAAGTGGAAACCTCTGACCGATGATTGCAAAGTTTGTGCAGTCCCTGATTACGAGTATAATGGTACTGTCCGCATCCGAGTCCGCAGTTACTAAGGAACGCCCCATTACGTAGAGGGGAATGCTCCAGCACGCAAAAGAGTAGGCGCGTGACTAAGCTTCGACATGTGTCATCTTGCCTCAGTAAACATTGTCGGAGAGACAAACCCGGTCGCGTCCGTTGGTAAAAAAATACAAAACTAGGCGTCGGAGTTCCTCCAATTATGACGGTAACACCTCCACCGACTCGCGTCAAATCTCGAATTAAATAGTGAAGAACACACCCATGCTAAGATAGTGGGCATAGCGTGATCTGAGTTGATTACCCAACAGCTTCCTATGGGCACCTCCCTAGTTACAGCTGTCTGCCCTGTATGCGGGCCTTCGCCCATCGTGGCGCACTAGAAATACCGCGGACGCCGAGTATACTCGATACATATCGCATCATACTCGTGTCAGCCCAATCTTGATATAACCAGAGTAGGCATATATTATTTAGTACTCCGTTTGGGGGGCCCTTCCTAGTTGCCAAGTCAAAACTGCGCCGCTAGGTCAGCGATTGTGCAATACAGTGCGCATTGCGACCGCACAGAGATACTGATAACGAAGCTACGGGTAACTAAGGCATCCTCGCCCTTTGGGCAGGGGCGTATCAAACTGGCTACTCCGCGGTTACACCCTAAAAGAACTCAGACGAAGGAAACGAGCTCCGTGCTTACATTACAGAATATTCTTGCACGGAGAAACGGCAAACTGGTTCGCGTTTATATTCCCTTGCATTCGTAGAATCATTTCGTTGCAGATAAGAATCACACATGTTAAGTCTAGGTTCGCAATACACGTCATGTTGCACATGCTGTCGGTAACCGACCTTTCCCAGATGCCTCTGGGACGCCGTATTAACATAAATAGGTCATGGGATTAGAACGAACTGTTATCTCCGGGTGGCGGAACTTTGGACGTTGTAGCCTTTATCCCCCCAACCCGCTGCAACCACCAGTCCTGACGAAGGGTAACCCAAACATTGCTAGTGTACATCTGGTTATGCAGCTGAAACGTGGACATAGTAGTAAGCGGACGTCATACTGGGACATGTTATCCGCCCTGATTAGGTAATGATCAGTTTCGGGACTACTTTCAGAACACTTGGTGCGGGCCGGCCTTATAAACGTTGATCACTTAACAAATATAGTTCCTTAACAGTCGTACACAAGAAGAAAAAACGTCAAGAAGTACAGCATGGCCTGTGTGGGGACTTCGGTGGAAACTCAGGCCCACACCATCGCAGCTACCGCTTTGTGTCAGGGCAGAACAGGCTCTAAGTTCATCGGCGTACACACGACGGACCCATCTACATTTCGCGATCGCGCCCACGTGTAGGAGCTGTTCCAGTATCACACAACCGACTGGACATGACTTTGTCTGAGGAGCAAAAAGATAAGTAGTGAATGGCTAGTAAAGATCGATGTCTGCGTGGCAATGCCAACAGCGTAATCCGTCTGGCCAATTGGTCCCTACAGGCGGAATCCACGTATGCCGTAATACTACCCTAATAACCGATGACCGGCCTGCACCGTCACCTTGATCAAGTCTGGCCTAGTCGCCCAAGACCTCAGTTGATATCGTCCTGTTAGAAGAAGTTGGGCCTTGCGATCCCCACTACTAAATTACCTCACTGCCTGGAATAAAGGCATCTATTATGCCCCAGGTGCCGAGATAACGTGGACATTAGTCATGGAAAAGTCACGAACGGGAAATACTATAGTCCCAGCGACGTGAACACATGATATAACTTTGCTGTGCCACTAGCTCCTCGGGCATTAATCAATGGTAGTCACGAG'/>

    <sequence taxon='138' value='GAACCACGTTCCACGCAAGATCATTCAGTCCGAGGAAACTCATCGCCCCGAGGCTTAATCAGGAGAATCGCACGTCTGATGATCGGACCTATATTTCCCCGAAGTCTCGCTCTGTAGAAATTCAAGTGGAAACCTCTGACCGATGATTGCAAAGTTTGTGCAGTCCCTGATTACGAGTATAATGGTACTGTCCGCATCCGAGTCCGCAGTTACTAAGGAACGCCCCATTACGTAGAGGGGAATGCTCCAGCACGCAAAAGAGTAGGCGCGTGACTAAGCTTCGACATGTGTCATCTTGCCTCAGTAAACATTGTCGGAGAGACAAACCCGGTCGCGTCCGTTGGTAAAAAAATACAAAACTAGGCGTCGGAGTTCCTCCAATTATGACGGTAACACCTCCACCGACTCGCGTCAAATCTCGAATTAAATAGTGAAGAACACACCCATGCTAAGATAGTGGGCATAGCGTGATCTGAGTTGATTACCCAACAGCTTCCTATGGGCACCTCCCTAGTTACAGCTGTCTGCCCTGCATGCGGGCCTTCGCCCATCGTGGCGCACTAGAAATACCGCGGACGCCGAGTATACTCGATACATATCGCATCATACTCGTGTCAGCCCAATCTTGATATAACCAGAGTAGGCATATATTATTTAGTACTCCGTTTGGGGGGCCCTTCCTAGTTGCCAAGTCAAAACTGCGCCGCTAGGTCAGCGATTGTGCAATACAGTGCGCCTTGCGACCGCACAGAGATACTGATAACGAAGCTACGGGTAACTAAGGCATCCTCGCCCTTTGGGCAGGGGCGTATCAAACTGGCTACACCGCGGTTACACCCTAAAAGAACTCAGACGAAGGAAACGAGCTCCGTGCTTACATTACAGAATATTCTTGCACGGAGAAACGGCAAACTGGTTCGCGTTTATATTCCCTTGCATTCGTAGAATCATTTCGTTGCAGATAAGAATCACACATGTTAAGTCTAGGTTCGCAATACACGTCATGTTGCACATGCTGTCGGTAACCGACCTTTCCCAGATGCCTCTGGGACGCCGTATTAACATAAATAGGTCATGGGATTAGAACGAACTGTTATCTCCGGGTGGCGGAACTTTGGACGTTGTAGCCTTTATCCCCCCAACCCGGTGCAACCACCAGTCCTGACGAAGGGTAACCCAAACATTGCTAGTGTACATCTGGTTATGCAGCTGAAACGTGGACATAGTAGTAAGCGGACGTCATACTGGGACATGTTATCCGCCCTGATTAGGTAATGATCAGTTTCGGGACTACTTTCAGAACACTTGGTGCGGGCCGGCCTTATAAACGTTGATCACTTAACAAATATAGTTCCTTAACAGTCGTACACAAGAAGAAAAAACGTCAAGAAGTACAGCATGGCCTGTGTGGGGACTTCGGTGGAAACTCAGGCCCACACCATCGCAGCTACCGCTTTGTGTCAGGGCAGAACAGGCTCTAAGTTCATCGGCGTACACACGACGGACCCATCTACATTTCGCGATCGCGCCCACGTGTAGGAGCTGTTCCAGTATCACACAACCTACTGGACATGACTTTGTCTGAGGAGCAAAAGGATAAGTAGTGAATGGCTAGTAAAGATCGATGTCTGCGTGGCAATGCCAACAGCGTAATCCGTCTGGCCAATTGGTCCCTACAGGCGGAATCCACGTATGCCGTAATACTACCCTAATAACCGATGACCGGCCTGCACCGTCACCTTGATCAAGTCTGGCCTAGTCGCCCAAGACCTCAGTTGATATCGTCCTGTTAGAAGAAGTTGGGCCTTGCGATCCCCACTACTAAATTACCTCACTGCCTGGAATAAAGGCATCTATTATGCCCCAGGTGCCGAGATAACGTGGACATTAGTCATGGAAAAGTCACGAACGGGAAATACTATAGTCCCAGCGACGTGAACACATGATATAACTTTGCTGTGCCACTAGCTCCTCGGGCATTAATCAATGGTAGTCACGAG'/>

    <sequence taxon='94' value='GAACCACGTTCCACGCAAGATCATTCAGTCCGAGGAAACTCATCGCCCCGAGGCTTAATCAGGAGAATCGCACGTCTGATGATCGGACCTATATTTCCCCGAAGTCTCGCTCTGTAGAAATTCAAGTGGAAACCTCTGACCGATGATTGCAAAGTTTGTGCAGTCCCTGATTACGAGTATAATGGTACTGTCCGCATCCGAGTCCGCAGTTACTAAGGAACGCCCCATTACGTAGAGGGGAATGCTCCAGCACGCAAAAGAGTAGGCGCGTGACTAAGCTTCGACATGTGTCATCTTGCCTCAGTAAACATTGTCGGAGAGACAAACCCGGTCGCGTCCGTTGGTAAAAAAATACAAAACTAGGCGTCGGAGTTCCTCCAATTATGACGGTAACACCTCCACCGACTCGCGTCAAATCTCGAATTAAATAGTGAAGAACACACCCATGCTAAGATAGTGGGCATAGCGTGATCTGAATTGATTACCCAACAGCTTCCTATGGGCACCTCCCTAGTTACAGCTGTCTGCCCTGTATGCGGGCCTTCGCCCATCGTGGCGCACTAGAAATACCGCGGACGCCGAGTATACTCGATACATATCGCATCATACTCGTGTCAGCCCAATCTTGATATAACCAGAGTAGGCATATATTATTTAGTACTCCGTTTGGGGGGCCCTTCCTAGTTGCCAAGTCAAAACTGCGCCGCTAGGTCAGCGATTGTGCAATACAGTGCGCATTGCGACCGCACAGAGATACTGATAACGAAGCTACGGGTAACTAAGGCATCCTCGCCCTTTGGGCAGGGGCGTATCAAACTGGCTACTCCGCGGTTACACCCTAAAAGAACTCAGACGAAGGAAACGAGCTCCGTGCTTACATTACAGAATATTCTTGCACGGAGAAACGGCAAACTGGTTCGCGTTTATATTCCCTTGCATTCGTAGAATCATTTCGTTGCAGATAAGAATCACACATGTTAAGTCTAGGTTCGCAATACACGTCATGTTGCACATGCTGTCGGTAACCGACCTTTCCCAGATGCCTCTGGGACGCCGTATTAACATAAATAGGTCATGGGATTAGAACGAACTGTTATCTCCGGGTGGCGGAACTTTGGACGTTGTAGCCTTTATCCCCCCAACCCGCTGCAACCACCAGTCCTGACGAAGGGTAACCCAAACATTGCTAGTGTACATCTGGTTATGCAGCTGAAACGTGGACATAGTAGTAAGCGGACGTCATACTGGGACATGTTATCCGCCCTGATTAGGTAATGATCAGTTTCGGGACTACTTTCAGAACACTTGGTGCGGGCCGGCCTTATAAACGTTGATCACTTAACAAATATAGTTCCTTAACAGTCGTACACAAGAAGAAAAAACGTCAAGAAGTACAGCATGGCCTGTGTGGGGACTTCGGTGGAAACTCAGGCCCACACCATCGCAGCTACCGCTTTGTGTCAGGGCAGAACAGGCTCTAAGTTCATCGGCGTACACACGACGGACCCATCTACATTTCGCGATCGCGCCCACGTGTAGGAGCTGTTCCAGTATCACACAACCGACTGGACATGACTTTGTCTGAGGAGCAAAAAGATAAGTAGTGAATGGCTAGTAAAGATCGATGTCTGCGTGGCAATGCCAACAGCGTAATCCGTCTGGCCAATTGGTCCCTACAGGCGGAATCCACGTATGCCGTAATACTACCCTAATAACCGATGACCGGCCTGCACCGTCACCTTGATCAAGTCTGGCCTAGTCGCCCAAGACCTCAGTTGATATCGTCCTGTTAGAAGAAGTTGGGCCTTGCGATCCCTACTACTAAATTACCTCACTGCCTGGAATAAAGGCATCTATTATGCCCCAGGTGCCGAGATAACGTGGACATTAGTCATGGAAAAGTCACGAACGGGAAATACTATAGTCCCAGCGACGTGAACACATGATATAACTTTGCTGTGCCACTAGCTCCTCGGGCATTAATCAATGGTAGTCACGAG'/>

    <sequence taxon='158' value='GAACCACGTTCCACGCAAGATCATTCAGTCCGAGGAAACTCATCGCCCCGAGGCTTAATCAGGAGAATCGCACGTCTGATGATCGGACCTATATTTCCCCGAAGTCTCGCTCTGTAGAAATTCAAGTGGAAACCTCTGACCGATGATTGCAAAGTTTGTGCAGTCCCTGATTATGAGTATAAGGGTACTGTCCGCATCCGAGTCCGCAGTTACTAAGGAACGCCCCATTGCGTAGAGGGGAATGCTCCAGCACGCAAAAGAGTAGGCGCGTGACTAAGCTTCGACATGTGTCATCTTACCTCAGTAAACATTGTCGGAGAGACAAACCCGGTCGCGTCCGTTGGTAAAAAAATACAAAACTAGGCGTCGGAGTTCCTCCAATTATGACGGTAACACCTCCACCGACTCGCGTCAAATCTCGAATTAAATAGTGAAGAACACACCCATGCTAAGATAGTGGGCATAGCGTGATCTGAATTGATTACCCAACAGCTTCCTATGGGCACCTCCCTAGTTACAGCTGTCTGCCCTGTATGCGGGCCTTCGCCCATCGTGGCGCACTAGAAATACCGCGGACGCCGGGTATACTCGATACATATCGCATCATACTCGTGTCAGCCCAATCTTGATATAACCAGAGTAGGCATATATTATTTAGTACTCCGTTTGGGGGGCCCTTCCTAGTTGCCAAGTCAAAACTGCACCGCTAGGTCAGCGATTGTGCAATACAGTGCGCATTGCGACCGCACAGAGATACTGATAACGAAGCTACGGGTAACTAAGGCATCCTCGCCCTTTGGGCAGGGGCGTATCAAACTGGCTACTCCGCGGTTACACCCTAAAAGAACTCAGACGAAGGAAACGAGCTCCGTGCTTACATTACAGAATATTCTTGCACGGAGAAACGGCAAACTGGTTCGCGTTTATATTCCCTTGCATTCGTAGAATCATTTCGTTGCAGATAAGAATCACACATGTTAAGTCTAGGTTCGCAATACACGTCATGTTGCACATGCTGTCGGTAACCGACCTTTCCCAGATGCCTCTGGGACGCCGTATTAACATAAATAGGTCATGGGATTAGAACGAACTGTTATCTCCGGGTGGCGGAACTTTGGACGTTGTAGCCTTTATCCCCCCAACCCGCTGCAAACACCAGTCCTGACGAAGGGTAACCCAAACATTGCTAGTGTACATCTGGTTATGCAGCTGAAACGTGGACATAGTAGTAACCGGACGTCATACTGGGACATGTTATCCGCCCTGATTAGGTAATGATCAGTTTCGGGACTACTTTCAGAACACTTGGTGCGGGCCGGCCTTATAAACGTTGATCACTTAACAAATATAGTTCCTTAACAGTCGTACACAAGAAGAAAAAACGTCAAGAAGTACAGCATGGCCTGTGTGGGGACTTCGGTGGAAACTCAGGCCCACACCATCGCAGCTACCGCTTTGTGTCAGGGCAGAACAGGCTCTAAGTTCATCGGCGTACACACGACGGACCCATCTACATTTCGCGATCGCGCCCACGTGTAGGAGCTGTTCCAGTATCACACAACCGACTGGACATGACTTTGTCTGAGGAGCAAAAAGATAAGTAGTGAATGGCTAGTAAAGATCGATGTCTGCGTGGCAATGCCAACAGCGTGATCCGTCTGGCCAATTGGTCCCTACAGGCGGAATCCACGTATGCCGTAATACTACCCTAATAACCGATGACCGGCCTGCACCGTCACCTTGCTCAAGTCTGGCCTAGTCGCCCAAGACCTCAGTTGATATCGTCCTGTTAGAAGAAGTTGGGCCTTGCGATCCCCACTACTAAATTACCTCACTGCCTGGAATAAAGGCATCTATTATGCCCCAGGTGCCGAGATAACGTGGACATTAGTCATGGAAAAGTCACGAACGGGAAATACTATAGTCCCAGCGACGTGAACACATGATATAACTTTGCTGTGCCACTAGCTCCTCGGGCATTAATCAATGGTAGTCACGAG'/>

    <sequence taxon='80' value='GAACCACGTTCCACGCAAGATCATTCAGTCCGAGGAAACTCATCGCCCCGAGGCTTAATCAGGAGAATCGCACGTCTGATGATCGGACCTATATTTCCCCGGAGTCTCGCTCTGTAGAAATCCAAGTGGAAACTTCTGACCGATGATTGCAAAGTTTGTGCAGTCCCTGATTATGAGTATAATGGTACTGTCCGCATCCGAGTCCGCAGTTACTAAGGAACGCCCCATTACGTAGAGGGGAATGCTCCAGCACGCAAAAGAGTAGGCGCGTGACTAAGCTTCGACATGTGTCATCTTGCCTCAGTAAACATTGTCGGAGAGACAAACCCGGTCGCGTCCGTTGGTAAAAAAATACAAAACTAGGCGTCGGAGTTCCTCCAATTATGACGGTAACACCTCCACCGACTCGCGTCAAATCTCGAATTAAATAGTGAAGAACACACCCATGCTAAGATAGTGGGCATAGCGTGATCTGAATTGATTACCCAACAGCTTCCTATGGGCACCTCCCTAGTTACAGCTGTCTGCCCTGTATGCGGGCCTTCGCCCATCGTGGCGCACTAGAAATACCGCGGACGCCGAGTATACTCGATACATATCGCATCATACTCGTGTCAGCCCAATCTTGATATAACCAGAGTAGGCATATATTATTTAGTACTCCGTTTGGGGGGCCCTTCCTAGTTGCCAAGTCAAAACTGCACCGCTAAGTCAGCGATTGTGCAATACAGTGCGCATTGCGACCGCACAGAGATACTGATAACGAAGCTACGGGTAACTAAGGCATCCTCGCCCTTTGGGCAGGGGCGTATCAAACTGGCTACTCCGCGGTTACACCCTAAAAGAACTCAGACGAAGGAAACGAGCTCCGTGCTTACATTACAGAATATTCTTGCACGGAGAAACGGCAAACTGGTTCGCGTTTATATTCCCTTGCATTCGTAGAATCATTTCGTTGCAGATAAGAATCACACATGTTAAGTCTAGGTTCGCAATACACGTCATGTTGCACATGCTGTCGGTAACCGACCTTTCCCAGATGCCTCTGGGACGCCGTATTAACATAAATAGGTCATGGGATTAGAACGAACTGTTATCTCCGGGTGGCGGAACTTTGGACGTTGTAGCCTTTACCCCCCCAACCCGCTGCAACCACCAGTCCTGACGAAGGGTAACCCAAACATTGCTAGTGTACATCTGGTTATGCAGCTGAAACGTGGACATAGTAGTAAGCGGACGTCATACTGGGACATGTTATCCGCCCTGATTAGGTAATGATCAGTTTCGGGACTACTTTCAGAACACTTGGTGCGGGCCGGCCTTATAAACGTTGATCACTTAACAAATATAGTTCCTTAACAGTCGTACACAAGAAGAAAAAACGTCAAGAAGTACAGCATGGCCTGTGTGGGGACTTCGGTGGAAACTCAGGCCCACACCATCGCAGCTACCGCTTTGTGTCAGGGCAGAACAGGCTCTAAGTTCATCGGCGTACACACGACGGACCCATCTACATTTCGCGATCGCGCCCACGTGTAGGAGCTGTTCCAGTATCACACAACCGACTGGACATGACTTTGTCTGAGGAGCAAAAAGATAAGTAGTGAATGGCTAGTAAAGATCGATGTCTGCGTGGCAATGCCAACAGCGTAATCCGTCTGGCCAATTGGTCCCTACAGGCGGAATCCACGTATGCCGTAATACTACCCTAATAACCGATGACCGGCCTGCACCGTCACCTTGATCAAGTCTGGCCTAGTCGCCCAAGACCTCAGTTGATATCGTCCTGTTAGAAGAAGTTGGGCCTTGCGATCCCCACTACTAAATTACCTCACTGCCTGGAATAAAGGCATCTATTATGCCCCAGGTGCCGAGATAACGTGGACATTAGTCATGGAAAAGTCACGAACGGGAAATACTATAGTCCCAGCGACGTGAACACATGATACAACTTTGCTGTGCCACTAGCTCCTCGGGCATTAATCAATGGTAGTCACGAG'/>

    <sequence taxon='112' value='GAACCACGTTCCACGCAAGATCATTCAGTCCGAGGAAACTCATCGCCCCGAGGCTTAATCAGGAGAATCGCACGTCTGATGATCGGACCTATATTTCCCCGGAGTCTCGCTCTGTAGAAATCCAAGTGGAAACTTCTGACCGATGATTGCAAAGTTTGTGCAGTCCCTGATTATGAGTATAATGGTACTGTCCGCATCCGAGTCCGCAGTTACTAAGGAACGCCCCATTACGTAGAGGGGAATACTCCAGCACGCAAAAGAGTAGGCGCGTGACTAAGCTTCGACATGTGTCATCTTGCCTCAGTAAACATTGTCGGAGAGACAAACCCGGTCGCGTCCGTTGGTAAAAAAATACAAAACTAGGCGTCGGAGTTCCTCCAATTATGACGGTAACACCTCCACCGACTCGCGTCAAATCTCGAATTAAATAGTGAAGAACACACCCATGCTAAGATAGTGGGCATAGCGTGATCTGAATTGATTACCCAACAGCTTCCTATGGGCACCTCCCTAGTTACAGCTGTCTGCCCTGTATGCGGGCCTTCGCCCATCGTGGCGCACTAGAAATACCGCGGACGCCGAGTATACTCGATACATATCGCATCATACTCGTGTCAGCCCAATCTTGATATAACCAGAGTAGGCATATATTATTTAGTACTCCGTTTGGGGGGCCCTTCCTAGTTGCCAAGTCAAAACTGCACCGCTAAGTCAGCGATTGTGCAATACAGTGCGCATTGCGACCGCACAGAGATACTGATAACGAAGCTTCGGGTAACTAAGGCATCCTCGCCCTTTGGGCAGGGGCGTATCAAACTGGCTACTCCGTGGTTACACCCTAAAAGAACTCAGACGAAGGAAACGAGCTCCGTGCTTACATTACAGAATATTCTTGCACGGAGAAACGGCAAACTGGTTCGCGTTTATATTCCCTTGCATTCGTAGAATCATTTCGTTGCAGATAAGAATCACACATGTTAAGTCTAGGTTCGCAATACACGTCATGTTGCACATGCTGTCGGTAACCGACCTTTCCCAGATGCCTCTGGGACGCCGTATTAACATAAATAGGTCATGGGATTAGAACGAACTGTTATCTCCGGGTGGCGGAACTTTGGACGTTGTAGCCTTTACCCCCCCAACCCGCTGCAACCACCAGTCCTGACGAAGGGTAACCCAAACATTGCTAGTGTACATCTGGTTATGCAGCTGAAACGTGGACATAGTAGTAAGCGGACGTCATACTGGGACATGTTATCCGCCCTGATTAGGTAATGATCAGTTTCAGGACTACTTTCAGAACACTTGGTGCGGGCCGGCCTTATAAACGTTGATCACTTAACAAATATAGTTCCTTAACAGTCGTACACAAGAAGAAAAAACGTCAAGAAGTACAGCATGGCCTGTGTGGGGACTTCGGTGGAAACTCAGGCCCACACCATCGCAGCTACCGCTTTGTGTCAGGGCAGAACAGGCTCTAAGTTCATCGGCGTACACACGACGGACCCATCTACATTTCGCGATCGCGCCCACGTGTAGGAGCTGTTCCAGTATCACACAACCGACTGGACATGACTTTGTCTAAGGAGCAAAAAGATAAGTAGTGAATGGCTAGTAAAGATCGATGTCTGCGTGGCAATGCCAACAGCGTAATCCGTCTGGCCAATTGGTCCCTACAGGCGGAATCCACGTATGCCGTAATACTACCCTAATAACCGATGACCGGCCTGCACCGTCACCTTGATCAAGTCTGGCCTAGTCGCCCAAGACCTCAGTTGATATCGTCCTGTTAGAAGAAGTTGGGCCTTGCGATCCCCACTACTAAATTACCTCACTGCCTGGAATAAAGGCATCTATTATGCCCCAGGTGCCGAGATAACGTGGACATTAGTCATGGAAAAGTCACGAACGGGAAATACTATAGTCCCAGCGACGTGAACACATGCTATAACTTTGCTGTGCCACTAGCTCCTCGGGCATTAATCAATGGTAGTCACGAG'/>

    <sequence taxon='99' value='GAACCACGTTCCACGCAAGATCATTCAGTCCGAGGAAACTCATCGCCCCGAGGCTTAATCAGGAGAATCGCACGTCTGATGATCGGACCTATATTTCCCCGAAGTCTCGCTCTGTAGAAATCCAAGTGGAAACCTCTGACCGATGATTGCAAAGTTTGTGCAGTCCCTGATTATGAGTATAATGGTACTGTCCGCATCCGAGTCCGCAGTTACTAAGGAACGCCCCATTACGTAGAGGGGAATGCTCCAGCACGCAAAAGAGTAGGCGCGTGACTAAGCTTCGACATGTGTCATCTTGCCTCAGTAAACATCGTCGGAGAGACAAACCCGGTCGCGTCCGTTGGTAAAAAAATACAAAACTAGGCGTCGGAGTTCCTCCAATTATGACGGTAACACCTCCACCGACTCGCGTCAAATCTCGAATTAAATAGTGAAGAACACACCCATGCTAAGATAGTGGGCACAGCGTGATCTGAATTGATTACCCAACAGCTTCCTATGGGCACCTCCCTAGTTACAGCTGTCTGCCCTGTATGCGGGCTTTCGCCCATCGTGACGCACTAGAAATACCGCGGACGCCGAGTATACTCGATACATATCGCATCATACTCGTGTCAGCCCAATCTTGATATAACCAGAGTAGGCATATATTATTTAGTACTCCGTTTGGGGGGCCCTTCCTAGTTGCCAAGTCAAAACTGCACCGCTAAGTTAGCGATTGTGCAATACAGTGCGCATTGCGACCGCACAGAGATACTGATAACGAAGCTACGGGTAACTAAGGCATCCTCGCCCTTTGGGCAGGGGCGTATCAAACTGACTACTCCGCGGTTACACCCTAAAAGAACTCAGACGAAGGAAACGAGCTCCGTGCTTACATTACAGAATATTCTTGTACGGAGAAACGGCAAACTGGTTCGCGTTTATATTCCCTTGCATTCGTAGAATCATTTCGTTGCAGATAAAAATCACACATGTTAAGTCTAGGTTCGCAATACACGTCATGTTGCACATGCTGTCGGTAACCGACCTTTCCCAGATGCCTCTGGGACGCCGTATTAACATAAATAGGTCATGGGATTAGAACGAACTGTTATCTCCGGGTGGCGGAAGTTTGGACGTTGTAGCCTTTACCCCCCCAACCCGCTGGAACCACCAGTCCTGACGAAGGGTAACCCAAACATTGCTAGCGTACATCTGGTTATGCAGCTGAAACGTGGACATAGTAGTAAGCGGACGTCATACTGGGACATGTTATCCGCCCTGATTAGGTAATGATCAGTTTCGGGACTACTTTTAGAACACTTGGTGCAGGCCGGCCTTATAAACGTTGATCACTTAACAAATATAGTTCCTTAACAGTCGTACACAAGAAGAAAAAACGTCAAGAAGTACAGCATGGCCTGTGTGGGGACTTCGGTGGAAATTCAGACCCACACCATCGCAGCTACCGCTTTGTGTCAGGGCAGAACAGGCTCTAAGTTCATCGGCGTACACACGACGGACCCATCTACATTTCGCGATCGCGCCCACGTGTAGGAGCTGTTCCAGTATCACACAACCGACTGGACATGATTTTGTCTGAGGAGCAAAAAGATAAGTAGTGAATGGCTAGTAAAGATCGATGTATGCGTGGCAATGCCAACAGCGTAATCCGTCTGGCCAATTGGTCCCTACAGGCGGAATCCACGTACGCCGTAATACTACCCTAATAACCGATGACCGGCCTGCACCGTCACCTTGATCAAGTCTGGCCTAGTCGCCCAAGACCTCAGTTGATATCGTCCTGTCAGAAGAAGTTGGGCCTTGCGATCCCTACTACTAGATTACCTCACTGCCTGGGACAAAGGCATCTATTATGCCCCAGGTGCCGAGATAACGTGGACATTAGTCATGGAAAAGTCACGAATGGGAAATACTATAGTCCCAGCGACGTGAACACATGATATAACTTTGCTGTGCCACTATCTCCTCGGGCATTAACCAATGGTAGTCACGAG'/>

    <sequence taxon='156' value='GAACCACGTTCCACGCAAGATCATTCAGTCCGAGGAAACTCATCGCCCCGAGGCTTAATCAGGAAAATCGCACGTCTGATGATCGGACCTATATTTCCCCGAAGTCTCGCTCTGTAGAAATCCAAGTGGAAACCTCTGACCGATGATTGCAAAGTTTGTGCAGTCCCTGATTGTGAGTATAATGGTACTGTCCGCATCCGAGTCCGCAGTTACTAAGGAACGCCCCATTACGTAGAGGGGAATGCTCCGGCACGCAAAAGAGTAGGCGCGTGACTAAGCTTCGACATGTGTCATCTTGCCTCAGTAAACATTGTCGGAGAGACAAACCCGGTCGCGTCCGTTGGTAAAAAAATACAAAACTAGGCGTCGGAGTTCCTCCAATTATGACGGTAACACCTCCACCGACTCGCGTCAAATCTCGAATTAAATAGTGAAGAACACACCCATGCTAAGATAGTGGGCTTAGCGTGATCTGAATTGATTACCCAACAGCTTCCTATGGGCATCTCCCTAGTTACAGCTGTCTGCCCTGTATGCGGGCCTTCGCCCATCGTGGCGCACTAGAAATACCGCGGACGCCGAGTATACTCGATACATATCGCATCATACTCGTGTCAGCCCAATCTTGATATAACCAGAGTAGGCATATATTATTTAGTACTCCGTTTGGGAGGCCCTTCCTAGTTGCCAAGTCAAAACTGCACCGCTAAGTTAGCGATTGTGCAATACAGTGCGCATTGCTACCGCACAGAGATACTAATAACGAAGCTACGGATAACTAAGGCATCCTCGCCCTTTGGGCAGGGGCGTATCAAACTGAATACTCCGCGGTTACACCCTAAAAGAAATCAGACGAAGGAAACGAGCTCCGTGCTTACATTACAGAATATTCTTGCACGGAGAAACGGCAAACTGGTTCGCGTTTATATTCCCTTGCATTCGTAGAATCATTTCGTTGCAGATAAAAATCACACATGTTAAGTCTAGGGTCGCAATACACGTCACGTTGCACATGCTGTCGGTAACCGACCTTTCCCAGATGCCTCTGGGACGCCGTATTAACATAAATAGGTCATGGGATTAGAACGAACTGTTATCTCCGGGTGGCGGAAGTTTGGACGTTGTAGCCTTTACCCCCCCAACCCGCTGGAACAACCAGTCCTGACGAAGGGTAACCCAAGCATTGCTAGCGTACATCTGGTTATGCAGCTGAAACGTGGACATAGTAGTAAGCGGACGTCATACTGGGACATGTCATCCGCCCTGATTAGGTAATGATCAGTTTCGGGACTACTTTTAGAACACTTGGTGCAGGCCGGCCTTATAAACGTTGATCACCTAACAAATATAGTTCCTTAACAGTCGTACACAAGAAGAAAAAACGTCAAGAAGTACAGCATGGCCTGTGTGGGGACTTCGGTGGAAACTCAGACCCACACCATCGCAGCTACCGCTTTGTGTCAGGGCCGAACAGGCTCTAAGTTCATCGGCGTACACACGACGGACCCATCTACATTTCGCGATCGCGCCCACGTGTAGGAGCTGTTCCAGTATCACACAACCGACTGGACATGACTTTGTCTGAGGAGCAAAAAGATAAGTAGTGAATGGCTAGTAAAGATCGATGTCTGCGTGGCAATGCCAACAGCGTAATCCGTCTGGCCAATTGGTCCCTACAGGCGGAATCCACGTATGCCGTAATACTACCCTAATAACCGATGACCGGCCTGCACCGTCACCTTGATCAAGTCTGGCCTAGTCGCCCAAGACCTCAGTTGATATCGTCCTGTTAGAAGAAGTTGGGCCTTGCGATCCCTACTACTAAATTACCTCACTGCCTGGGACAAAGGCATCTATTATGCCCCAGGTGCCGAGATAACGTGGACATTAGTCATGGAAAAGTCACGAACGGGAAATACTATAGTCCCAGCGACGTGAACACATGATATAACTTTGCTGTGCCACTAGCTCCTCGGGCATTAATCAATGGTAGTCACGAG'/>

    <sequence taxon='20' value='GAACCACGTTCCACGCAAGATCATTCAGTCCGAGGAAACTCATCGCCCCGAGGCTTAATCAGGAGAATCGCACGTCTGATGATCGGACCTATATTTCCCCGAAGTCTCGCTCTGTAGAAATCCAAGTGGAAACCTCTGACCGATGATTGCAAAGTTTGTGCAGTCCCTGATTATGAGTATAATGGTACTGTCCGCATCCGAGTCCGCAGTTACTAAGGAACGCCCCATTACGTAGAGGGGAATGCTCCAGCACGCAAAAGAGTAGGCGCGTGACTAAGCTTCGACATGTGTCATCTTGCCTCAGTAAACATTGTCGGAGAGACAAACCCGGTCGCGTCCATTGGTAAAAAAATACAAAACTAGGCGTCGGAGTTCATCCAATTATGACGGTAACACCTCCACCGACTCGCGTCAAATCTCGAATTAAATAGTGAAGAACACACCCATGCTAAGATAGTGGGCATAGCGGGATCTGAATTGATTACCCAACAGCTTCCTATGGGCACCTCCCTAGTTACAGCTGTCTGCCCTGTATGCGGGCCTTCGCCCATCGTGGCGCACTAGAAATACCGCGGACGCCGAATATACTCGATACATATCGCATCATACTCGTGTCAGCCCAATCTTGATATAACCAGAGTAGGCATATATTATTTAGTACTCCGTTTGGGGGGCCCTTCCTAGTTGCCAAGTCAAAACTGCACCGCTAAGTCAGCGATTGTGCAATACAGTGCGCATTGCGACCGCACAGAGATACTGATAACGAAGCTACGGGTAACTAAGGCATCCTCGCCCTCTGGGCAGGGGCGTATCAAACTGGCTACTCCGCGGTTACACCCTAAAAGAACTCAGACGAAGGAAACGAGCTCCGTGCTTACATTACGGAATATTCTTGCACGGAGAAACGGCAAACTGGTTCGCGTTTATATTCCCTTGCATTCGTAGAATCATTTCGTTGCAGATAAAAATCACACATGTTAAGTCTAGGTTCGCAATACACGTCATGTTGCACATGCTGTCGGTAACCGACCTTTCCCAGATGCCTCTGGGACGCCGTATTAACATAAATAGGTCATGGGATTAGAACGAACTGTTATCTCCGGGTGGCGGAAGTTTGGACGTTGTAGCATTTACCCCCCCAACCCGCTGGAACCACCAGTCCTGACGAAGGGTAACCCAAACATTGCTAGTGTACATCTGGTTATGCAGCTGAAACGTGGACATAGTAGTAAGCGGACGTCATACTGGGACATGTTATCCGCCCTGATTAGGTAATGATCAGTTTCGGGACTACTTTCAGAACACTTGGTGCAGGCCGGCCTTATAAACGTTGATCACCTAAGAAATATAGTTCCTTAACAGTCGTACACAAGAAGAAAAAACGTCAAGAAGTACAGCATGGCCTGTGTGGGGACTTCGGTGGAAACTCAGACCCACACCATCGCAGCTACCGCTTTGTGTCAGGGCAGAACAGGCTCTAAGTTCATCGGCGTACACACGACGGACCCATCTACATTTCGCGATCGCGCCCACGTGTAGGAGCTGTTCCAGTATCACACAACCGACTGGACATGACTTTGTCTGAGGAGCAAAAAGATAAGTAGTGAATGGCTAGTGAAGATCGATGTCTGCGTGGCAATGCCAACAGCGTAATCCGTCTGGCCAATTGGTCCCTACAGGCGGAATCCACGTATGCCGTAATACTACCCTAATAACCGATGACCGGCCTGCACCGTCACCTTGATCAAGTCTGGCCTAGTCGCCCAAGACCTCAGTTGATAGCGTCCTGTTAGAAGAAGTTGGGCATTGCGATCCCTACTACTAAATTACCTCACTGCCTGGGACAAAGGCATCTATTATGCCCCAGGTGCCGAGATAACGTGGACATTAGTCATGGAAAAGTCACGAACGGGAAATACTATAGTCCCAGCGACGTGAACACATGATATAACTTTGCTGTGCCACTAGCTCCTCGGGCATTAATCAATGGTAGTCACGAG'/>

    <sequence taxon='33' value='GAACCACGTTCCACGCAAGATCATTCAGTCCGAGGAAACTCATCGCCCCGAGGCTTAATCAGGAGAATCGCACGTCTGATGATCGGACCTATATTTCCCTGAAGTCTCGCTCTGTAGAAATCCAAGTGGAAACCTCTGACCGATGATTGCAAAGTTTGTGCAGTCCCTGATTATGAGTATAATCGTACTGTCCGCATCCGAGTCCGCAGTTACTAAGGAACGCCCCATTACGTAGAGGGGAATGCTCCAGCACGCAAAAGAGTAGGCGCGTGACTAAGCTTCGACATGTGTCATCTTGCCTCAGTAAACATTGTCGGAGAGACAAACCCGGTCGCGTCCGTTGGTAAAAAAATACAAAACTAGGCGTCGGAGTTCATCCAATTATGACGGTAACACCTCCACCGACTCGCGTCAAATCTCGAATTAAATAGTGAAGAACACACCCATGCTAAGATAGTGGGCATAGCGGGATCTGAATTGATTACCCAACCGCTTCCTATGGGCACCTCCCTAGTTACAGCTGTCTGCCCTGTATGCGGGCCTTCGCCCATCGTGGCGCACTAGAAATACCGCGGACGCCGAATATACTCGATACATATCGCATCATACTCGTGTCAGCCCAATGTTGATATAACCAGAGTAGGCATATATTATTTAGTACTCCGTTTGGGGGGCCCTTCCTAGTTGCCAAGTCAAAACTGCACCGCTAAGTCAGCGATTGTGCAATACAGTGCGCATTGCGACCGCACAGAGATACTGATAACGAAGCTACGGGAAACTAAGGCATCCTCGCCCTCTGGGCAGGGGCGTATCAAACTGGCTACTCCGCGGTTACACCCTAAAAGAACTCAGACGAAGGAAACGAGCTCCGTGCTTACATTACGGAATATTCTTGCACGGAGAAACGGCAAACTGGTTCGCGTTTATATTCCCTTGCATTCGTAGAATCATTTCGTTGCAGATAAAAATCACACATGTTAAGTCTAGGTTCGCAATACACGTCATGTTGCACATGCTGTCGGTAACCGACCTTTCCCAGATGCCTCTGGGACGCCGTATTAACATAAATAGGTCATGGGATTAGAACGAACTGTTATCTCCGGGTGGCGGAAGTTTGGACGTTGTAGCATTTACCCCCCCAACCCGCTGGAACCACCAGTCCTGACGAAGGGTAACCCAAACATTGCTAGTGTACATCTGGTTATGCAGCTGAAACGTGGACATAGTAGTAAGCGGACGTCATACTGGGACATGTTATCCGCCCTGATTAGGTAATGATCAGTTTCGGGATTACTTTCAGAACACTTGGTGCAGGCCGGCCTTATAAACGTTGATCACCTAACAAATATAGTTCCTTAACAGTCGTACACAAGAAGAAAAAACGTCAAGAAGTACAGCATGGCCTGTGTGGGGACTTCGGTGGAAACTCAGACCCACACCATCGCAGCTACCGCTTTGTGTCAGGGCAGAACAGGCTCTAAGTTCATCGGCGTACACACGACGGACCCATCTACATTTCGCGATCGCGCCCACGTGTAGGAGCTGTTCCAGTATCACACAACCGACTGGACATGACTTTGTCTGAGGAGCAAAAAGATAAGTAGTGAATGGCTAGTAAAGATCGATGTCTGCGTGGCAATGCCAACAGCGTAATCCGTCTGGCCAATTGGTCCCTACAGGTGGAATCCACGTATGCCGTAATACTACCCTAATAACCGATGACCGGCCTGCAACGTCACCTTGATCAAGTCTGGACTAGTCGCCCAAGACCTCAGTTGATAGCGTCCTGTTAGAAGAAGTTGGGCATTGCGATCCCTACTACTAAATTACCTCACTGCCTGGGACAAAGGCATCTATTATGCCCCAGGTGCCGAGATAACGTGGACATTAGTCATGGAAAAGTCACGAACGGGAAATACTATAGTCCCAGCGACGTGAACACATGATATAACTTTGCTGTGCCACTAGCTCCTCGGGCATTAATCAATGGTAGTCACGAG'/>

    <sequence taxon='132' value='GAACCACGTTCCACGCAAGATCATTCAGTCCGAGGAAACTCATCGCCCCGAGGGTTAATCAGGAGAATCGCACGTCTGATGATCGGACCTATATTTCCCTGAAGTCTCGCTCTGTAGAAATCCAAGTGGAAACCTCTGACCGATGATTGCAAAGTTTGTGCAGTCCCTGATTATGAGTATAATCGTACTGTCCGCATCCGAGTCCGCAGTTACTAAGGAACGCCCCATTACGTAGAGGGGAATGCTCCAGCACGCAAAAGAGTAGGCGCGTGACTAAGCTTCGACATGTGTCATCTTGCATCAGTAAACATTGTCGGAGGGACAAACCCGGTCGCGTCCGTTGGTAAAAAAATACAAAACTAGGCGTCGGAGTTCATCCAATTATGACGGTAACACCTCCACCGACTCGCGTCAAATCTCGAATTAAATAGTGAAGAACACACCCATGCTAAGATAGTGGGCATAGCGGGATCTAAATTGATTACCCAACCGCTTCCTATCGGCACCTCCCTAGTTACAGCTGTCTGCCCTGTATGCGGGCCTTCGCCCATCGTGGCGCACTAGGAATACCGCGGACGCCGAATATACTCGATACATATCGCATCATACTCGTGTCAGCCCAATGTTGATATAACCAGAGTAGGCATATATTATTTAGTACTCCGTTTGGGGGGCCCTTCCTAGTTGCCAAGTCAAAACTGCACCGCTAAGTCAGCGATTGTGCAATACAGTGCGCATTGCGACCGCACAGAGATACTGATAACGAAGCTACGGGAAACTAAGGCATCCTCGCCCTCTGGGCAGGGGCGTATCAAACTGGCTACTCCGCGGTTACACACTAAAAGAACTCAGACGAAGGAAACGAGCTCCGTGCTTACATTACGGAATATTCCTGCACGGAGAAACGGCAAACTGGTTCGCGTTTATATTCCCTTGCATTCGTAGAATCATTTCGTTGCAGATAAAAATCACACATGTTAAGTCTAGGTTCGCAATACACGTCATGTTGCACATGCTGTCGGTAACCGACCTTTCCCAGATGCCTCCGGGACGCCGTATTAACATAAATAGGTCATGGGATTAGAACGAACTGTTATCTCCGGGTGGCGGAAGTTTGGAGGTTGTAGCATTTACCCCCCCAACCCGCTGGAACCACCAGTCCTGACGAAGGGTAACCCAAACATTGCTAGTATACATCTGGTTATGCAGCTGAAACGTGGACATAGTAGTAAGCGGACGTCATACTGGGACATGTTATCCGCCCTGATTCGGTAATGATCACTTTCGGGATTACTTTCAGAACACTTGGTGCAGGCCGGCCTTATAAACGTTGATCACCTAACAAATATAGTTCCTTAACAGTCGTACACAAGAAGAAAAAACGTCAAGAAGTACAGCATGGCCTGTGTGGGGACTTCGGTGGAAACTCAGACCCACACCATCGCAGCTACCGCTTTGTGTCAGGGCAGAACAGGCTCTAAGTTCATCGGCGTACACACGACGGACCCATCTACATTTCGCGATCGCGCCCACGTGTAGGAGCTGTTCCAGTATCACACAACCGACTGGACATGACTTTGTCTGAGGAGCAAAAAGATAAGTAGTGAATGGCTAGTAAAGATCGATGTCTGCGTGGCAATGCCAACAGCGTAATCCGTCTGGCCAATTGGTCCCTACAGGTGGAATCCACGTATGCCGTAATACTACCCTAATAACCGATGACCGGCCTGCAACGTCACCTTGATCAAGTCTGGACTAGTCGCCCAAGACCTCAGTTGATAGCGTCCTGTTAGGAGAAGTTGGGCATTGTGATCCCTACTACTAAATTACCTCACTGCCTGGGACAAAGGCATCTATTATGCCCCAGGTGCCGAGATAACGTGGACATTAGTCATGGAAAAGTCACGAACGGGAAATACTATAGTCCCAGCGACGTGAACACATGATATAACTTTGCTGTGCCACTAGCTCCTCGGGCATTAATCAATGGTAGTCACGAG'/>

    <sequence taxon='35' value='GAACCACGTTCCACGCAAGATCATTCAGTCCGAGGAAACTCATCGCCCCGAGGCTTAATCAGGAGAATCGCACGTCTGATGATCGGACCTATATTTCCCTGAAGTCTCGCTCTGTAGAAATCCAAGTGGAAACCTCTGACCGATGATTGCAAAGTTTGTGCAGTCCCTGATTATGAGTATAATCGTACTGTCCGCATCCGAGTCCGCAGTTACTAAGGAACGCCCCATTACGTAGAGGGGAATGCTCCAGCACGCAAAAGAGTAGGCGCGTGACTAAGCTTCGACATGTGTCATCTTGCCTCAGTAAACATTGTCGGAGAGACAAACCCGGTCGCGTCCGTTGGTAAAAAAATACAAAACTAGGCGTCGGAGTTCATCCAATTATGACGGTAACACCTCCACCGACTCGCGTCAAATCTCGAATTAAATAGTGAAGAACACACCCATGCTAAGATAGTGGGCATAGCGGGATCTGAATTGATTACCCAACCGCTTCCTATGGGCACCTCCCTAGTTACAGCTGTCTGCCCTGTATGCGGGCCTTCGCCCATCGTGGCGCACTAGAAATACCGCGGACGCCGAATATACTCGATACATATCGCATCATACTCGTGTCAGCCCAATCTTGATATAACCAGAGTAGGCATATATTATTTAGTACTCCGTTTGGGGGGCCCTTCCTAGTTGCCAAGTCAAAACTGCACCGCTAAGTCAGCGATTGTGCAATACAGTGCGCATTGCGACCGCACAGAGATACTGATAACGAAGCTACGGGAAACTAAGGCATCCTCGCCCTCTGGGCAGGGGCGTATCAAACTGGCTACTCCGCGGTTACACCCTAAAAGAACTCAGACGAAGGAAACGAGCTCCGTGCTTACATTACGGAATATTCTTGCACGGAGAAACGGCAAACTGGTTCGCGTTTATATTCCCTTGCATTCGTAGAATCATTTCGTTGCAGATAAAAATCACACATGTTAAGTCTAGGTTCGCAATACACGTCATGTTGCACATGCTGTCGGTAACCGACCTTTCCCAGATGCCTCTGGGACGCCGTATTAACATAAATAGGTCATGGGATTAGAACGAACTGTTATCTCCGGGTGGCGGAAGTTTGGACGTTGTAGCATTTACCCCCCCAACCCGCTGGAACCACCAGTCCTGACGAAGGGTAACCCAAACATTGCTAGTGTACATCTGGTTATGCAGCTGAAACGTGGACATAGTAGTAAGCGGACGTCATACTGGGACATGTTATCCGCCCTGATTAGGTAATGATCAGTTTCGGGATTACTTTCAGAACACTTGGTGCAGGCCGGCCTTATAAACGTTGATCACCTAACAAATATAGTTCCTTAACAGTCGTACACAAGAAGAAAAAACGTCAAGAAGTACAGCATGGCCTGTGTGGGGACTTCGGTGGAAACTCAGACCCACACCATCGCAGCTACCGCTTTGTGTCAGGGCAGAACAGGCTCTAAGTTCATCGGCGTACACACGACGGACCCATCTACATTTCGCGATCGCGCCCACGTGTAGGAGCTGTTCCAGTATCACACAACCGACTGGACATGACTTTGTCTGAGGAGCAAAAAGATAAGTAGTGAATGGCTAGTAAAGATCGATGTCTGCGTGGCAATGCCAACAGCGTAATCCGTCTGGCCAATTGGTCCCTACAGGTGGAATCCACGTATGCCGTAATACTACCCTAATAACCGATGACCGGCCTGCAACGTCACCTTGATCAAGTCTGGCCTAGTCGCCCAAGACCTCAGTTGATAGCGTCCTGTTAGAAGAAGTTGGGCATTGCGATCCCTACTACTAAATTACCTCACTGCCTGGGACAAAGGCATCTATTATGCCCCAGGTGCCGAGATAACGTGGACATTAGTCATGGAAAAGTCACGAACGGGAAATACTATAGTCCCAGCGACGTGAACACATGATATAACTTTGCTGTGCCACTAGCTCCTCGGGCATTAATCAATGGTAGTCACGAG'/>

    <sequence taxon='39' value='GAACCACGTTCCACGCAAGATCATTCAGTCCGAGGAAACTCATCGCCCCGAGGCTTAATCAGGAGAATCGCACGTCTGATGATCGGACCTATATTTCCCTGAAGTCTCGCTCTGTAGAAATCCAAGTGGAAACCTCTGACCGATGATTGCAAAGTTTGTGCAGTCCCTGATTATGAGTATAATCGTACTGTCCGCATCCGAGTCCGCAGTTACTAAGGAACGCCCCATTACGTAGAGGGGAATGCTCCAGCACGCAAAAGAGTAGGCGCGTGACTAAGCTTCGACATGTGTCATCTTGCCTCAGTAAACATTGTCGGAGAGACAAACCCGGTCGCGTCCGTTGGTAAAAAAATACAAAACTAGGCGTCGGAGTTCATCCAATTATGACGGTAACACCTCCACCGACTCGCGTCAAATCTCGAATTAAATAGTGAAGAACACACCCATGCTAAGATAGTGGGCATAGCGGGATCTGAATTGATTACCCAACCGCTTCCTATGGGCACCTCCCTAGTTACAGCTGTCTGCCCTGTATGCGGGCCTTCGCCCATCGTGGCGCACTAGAAATACCGCGGACGCCGAATATACTCGATACATATCGCATCATACTCGTGTCAGCCCAATCTTGATATAACCAGAGTAGGCATATATTATTTAGTACTCCGTTTGGGGGGCCCTTCCTAGTTGCCAAGTCAAAACTGCACCGCTAAGTCAGCGATTGTGCAATACAGTGCGCATTGCGACCGCACAGAGATACTGATAACGAAGCTACGGGAAACTAAGGCATCCTCGCCCTCTGGGCAGGGGCGTATCAAACTGGCTACTCCGCGGTTACACCCTAAAAGAACTCAGACGAAGGAAACGAGCTCCGTGCTTACATTACGGAATATTCTTGCACGGAGAAACGGCAAACTGGTTCGCGTTTATATTCCCTTGCATTCGTAGAATCATTTCGTTGCAGATAAAAATCACACATGTTAAGTCTAGGTTCGCAATACACGTCATGTTGCACATGCTGTCGGTAACCGACCTTTCCCAGATGCCTCTGGGACGCCGTATTAACATAAATAGGTCATGGGATTAGAACGAACTGTTATCTCCGGGTGGCGGAAGTTTGGACGTTGTAGCATTTACCCCCCCAACCCGCTGGAACCACCAGTCCTGACGAAGGGTAACCCAAACATTGCTAGTGTACATCTGGTTATGCAGCTGAAACGTGGACATAGTAGTAAGCGGACGTCATACTGGGACATGTTATCCGCCCTGATTAGGTAATGATCAGTTTCGGGATTACTTTCAGAACACTTGGTGCAGGCCGGCCTTATAAACGTTGATCACCTAACAAATATAGTTCCTTAACAGTCGTACACAAGAAGAAAAAACGTCAAGAAGTACAGCATGGCCTGTGTGGGGACTTCGGTGGAAACTCAGACCCACACCATCGCAGCTACCGCTTTGTGTCAGGGCAGAACAGGCTCTAAGTTCATCGGCGTACACACGACGGACCCATCTACATTTCGCGATCGCGCCCACGTGTAGGAGCTGTTCCAGTATCACACAACCGACTGGACATGACTTTGTCTGAGGAGCAAAAAGATAAGTAGTGAATGGCTAGTAAAGATCGATGTCTGCGTGGCAATGCCAACAGCGTAATCCGTCTGGCCAATTGGTCCCTACAGGTGGAATCCACGTATGCCGTAATACTACCCTAATAACCGATGACCGGCCTGCAACGTCACCTTGATCAAGTCTGGCCTAGTCGCCCAAGACCTCAGTTGATAGCGTCCTGTTAGAAGAAGTTGGGCATTGCGATCCCTACTACTAAATTACCTCACTGCCTGGGACAAAGGCATCTATTATGCCCCAGGTGCCGAGATAACGTGGACATTAGTCATGGAAAAGTCACGAACGGGAAATACTATAGTCCCAGCGACGTGAACACATGATATAACTTTGCTGTGCCACTAGCTCCTCGGGCATTAATCAATGGTAGTCACGAG'/>

    <sequence taxon='36' value='GAACCACGTTCCACGCAAGATCATTCAGTCCGAGGAAACTCATCGCCCCGAGGCTTAATCAGGAGAATCGCACGTCTGATGATCGGACCTATATTTCCCTGAAGTCTCGCTCTGTAGAAATCCAAGTGGAAACCTCTGACCGATGATTGCAAAGTTTGTGCAGTCCCTGATTATGAGTATAATCGTACTGTCCGCATCCGAGTCCGCAGTTACTAAGGAACGCCCCATTACGTAGAGGGGAATGCTCCAGCACGCAAAAGAGTAGGCGCGTGACTAAGCTTCGACATGTGTCATCTTGCCTCAGTAAACATTGTCGGAGAGACAAACCCGGTCGCGTCCGTTGGTAAAAAAATACAAAACTAGGCGTCGGAGTTCATCCAATTATGACGGTAACACCTCCACCGACTCGCGTCAAATCTCGAATTAAATAGTGAAGAACACACCCATGCTAAGATAGTGGGCATAGCGGGATCTGAATTGATTACCCAACCGCTTCCTATGGGCACCTCCCTAGTTACAGCTGTCTGCCCTGTATGCGGGCCTTCGCCCATCGTGGCGCACTAGAAATACCGCGGACGCCGAATATACTCGATACATATCGCATCATACTCGTGTCAGCCCAATCTTGATATAACCAGAGTAGGCATATATTATTTAGTACTCCGTTTGGGGGGCCCTTCCTAGTTGCCAAGTCAAAACTGCACCGCTAAGTCAGCGATTGTGCAATACAGTGCGCATTGCGACCGCACAGAGATACTGATAACGAAGCTACGGGAAACTAAGGCATCCTCGCCCTCTGGGCAGGAGCGTATCAAACTGGCTACTCCGCGGTTACACCCTAAAAGAACTCAGACGAAGGAAACGAGCTCCGTGCTTACATTACGGAATATTCTTGCACGGAGAAACGGCAAACTGGTTCGCGTTTATATTCCCTTGCATTCGTAGAATCATTTCGTTGCAGATAAAAATCACACATGTTAAGTCTAGGTTCGCAATACACGTCATGTTGCACATGCTGTCGGTAACCGACCTTTCCCAGATGCCTCTGGGACGCCGTATTAACATAAATAGGTCATGGGATTAGAACGAACTGTTATCTCCGGGTGGCGGAAGTTTGGACGTTGTAGCATTTACCCCCCCAACCCGCTGGAACCACCAGTCCTGACGAAGGGTAACCCAAACATTGCTAGTGTACATCTGGTTATGCAGCTGAAACGTGGACATAGTAGTAAGCGGACGTCATACTGGGACATGTTATCCGCCCTGATTAGGTAATGATCAGTTTCGGGATTACTTTCAGAACACTTGGTGTAGGCCGGCCTTATAAACGTTGATCACCTAACAAATATAGTTCCTTAACAGTCGTACACAAGAAGAAAAAACGTCAAGAAGTACAGCATGGCCTGTGTGGGGACTTCGGTGGAAACTCAGACCCACACCATCGCAGCTACCGCTTTGTGTCAGGGCAGAACAGGCTCTAAGTTCATCGGCGTACACACGACGGACCCATCTACATTTCGCGATCGCGCCCACGTGTAGGAGCTGTTCCAGTATCACACAACCGACTGGACATGACTTTGTCTGAGGAGCAAAAAGATAAGTAGTGAATGGCTAGTAAAGATCGATGTCTGCGTGGCAATGCCAACAGCGTAATCCGTCTGGCCAATTGGTCCCTACAGGTGGAATCCACGTATGCCGTAATACTACCCTAATAACCGATGACCGGCCTGCAACGTCACCTTGATCAAGTCTGGCCTAGTCGCCCAAGACCTCAGTTGATAGCGTCCTGTTAGAAGAAGTTGGGCATTGCGATCCCTACTACTAAATTACCTCACTGCCTGGGACAAAGGCATCTATTATGCCCCAGGTGCCGAGATAACGTGGACATTAGTCATGGAAAAGTCACGAACGGGAAATACTATAGTCCCAGCGACGTGAACACATGATATAACTTTGCTGTGCCACTAGCTCCTCGGGCATTAATCAATGGTAGTCACGAG'/>

    <sequence taxon='43' value='GAACCACGTTCCACGCAAGATCATTCAGTCCGAGGAAACTCATCGCCCCGAGGCTTAATCAGGAGAATCGCACGTCTGATGATCGGACCTATATTTCCCTGAAGTCTCGCTCTGTAGAAATCCAAGTGGAAACCTCTGACCGATGATTGCAAAGTTTGTGCAGTCCCTGATTATGAGTATAATCGTACTGTCCGCATCCGAGTCCGCAGTTACTAAGGAACGCCCCATTACGTAGAGGGGAATGCTCCAGCACGCAAAAGAGTAGGCGCGTGACTAAGCTTCGACATGTGTCATCTTGCCTCAGTAAACATTGTCGGAGAGACAAACCCGGTCGCGTCCGTTGGTAAAAAAATACAAAACTAGGCGTCGGAGTTCATCCAATTATGACGGTAACACCTCCACCGACTCGCGTCAAATCTCGAATTAAATAGTGAAGAACACACCCATGCTAAGATAGTGGGCATAGCGGGATCTGAATTGATTACCCAACCGCTTCCTATGGGCACCTCCCTAGTTACAGCTGTCTGCCCTGTATGCGGGCCTTCGCCCATCGTGGCGCACTAGAAATACCGCGGACGCCGAATATACTCGATACATATCGCATCATACTCGTGTCAGCCCAATCTTGATATAACCAGAGTAGGCATATATTATTTAGTACTCCGTTTGGGGGGCCCTTCCTAGTTGCCAAGTCAAAACTGCACCGCTAAGTCAGCGATTGTGCAATACAGTGCGCATTGCGACCGCACAGAGATACTGATAACGAAGCTACGGGAAACTAAGGCATCCTCGCCCTCTGGGCAGGGGCGTATCAAACTGGCTACTCCGCGGTTACACCCTAAAAGAACTCAGACGAAGGAAACGAGCTCCGTGCTTACATTACGGAATATTCTTGCACGGAGAAACGGCAAACTGGTTCGCGTTTATATTCCCTTGCATTCGTAGAATCATTTCGTTGCAGATAAAAATCACACATGTTAAGTCTAGGTTCGCAATACACGTCATGTTGCACATGCTGTCGGTAACCGACCTTTCCCAGATGCCTCTGGGACGCCGTATTAACATAAATAGGTCATGGGATTAGAACGAACTGTTATCTCCGGGTGGCGGAAGTTTGGACGTTGTAGCATTTACCCCCCCAACCCGCTGGAACCACCAGTCCTGACGAAGGGTAACCCAAACATTGCTAGTGTACATCTGGTTATGCAGCTGAAACGTGGACATAGTAGTAAGCGGACGTCATACTGGGACATGTTATCCGCCCTGATTAGGTAATGATCAGTTTCGGGATTACTTTCAGAACACTTGGTGCAGGCCGGCCTTATAAACGTTGATCACCTAACAAATATAGTTCCTTAACAGTCGTACACAAGAAGAAAAAACGTCAAGAAGTACAGCATGGCCTGTGTGGGGACTTCGGTGGAAACTCAGACCCACACCATCGCAGCTACCGCTTTGTGTCAGGGCAGAACAGGCTCTAAGTTCATCGGCGTACACACGACGGACCCATCTACATTTCGCGATCGCGCCCACGTGTAGGAGCTGTTCCAGTATCACACAACCGACTAGACATGACTTTGTCTGAGGAGCAAAAAGATAAGTAGTGAATGGCTAGTAAAGATCGATGTCTGCGTGGCAATGCCAACAGCGTAATCCGTCTGGCCAATTGGTCCCTACAGGTGGAATCCACGTATGCCGTAATACTACCCTAATAACCGATGACCGGCCTGCAACGTCACCTTGATCAAGTCTGGCCTAGTCGCCCAAGACCTCAGTTGATAGCGTCCTGTTAGAAGAAGTTGGGCATTGCGATCCCTACTACTAAATTACCTCACTGCCTGGGACAAAGGCATCTATTATGCCCCAGGTGCCGAGATAACGTGGACATTAGTCATGGAAAAGTCACGAACGGGAAATACTATAGTCCCAGCGACGTGAACACATGATATAACTTTGCTGTGCCACTAGCTCCTCGGGCATTAATCAATGGTAGTCACGAG'/>

    <sequence taxon='24' value='GAACCACGTTCCACGCAAGATCATTCAGTCCGAGGAAACTCATCGCCCCGAGGCTTAATCAGGAGAATCGCACGTCTGATGATCGGACCTATATTTCCCCGAAGTCTCGCTCTGTAGAAATCCAAGTGGAAACCTCTGACCGATGATTGCAAAGTTTGTGCAGTCCCTGATTATGAGTATAATGGTACTGTCCGCATCCGAGTCCGCAGTTACTAAGGAACGCCCCATTACGTAGAGGGGAATGCTCCAGCACGCAAAAGAGTAGGCGCGTGACTAAGCTTCGACATGTGTCATCTTGCCTCAGTAAACATTGTCGGAGAGACAAACCCGGTCGCGTCCGTTGGTAAAAAAATACAAAACTAGGCGTCGGAGTTCATCCAATTATGACGGTAACACCTCCACCGACTCGCGTCAAATCTCGAATTAAATAGTGAAGAACACACCCATGCTAAGATAGTGGGCATAGCGGGATCTGAATTGATTATCCAACAGCTTCCTATGGGCACCTCCCTAGTTACAGCTGTCTGCCCTGTATGCGGGCCTTCGCCCATCGTGGCGCACTAGAAATACCGCGGACGCCGAGTATACTCGATACATATCGCATCATACTCGTGTCAGCCCAATCTTGATATAACCAGAGTAGGCATATATTATTTAGTACTCCGTTTGGGGGGCCCTTCCTAGTTGCCAAGTCAAAACTGCACCGCTAAGTCAGCGATTGTGCAATACAGTGCGCATTGCTACCGCACAGAGATACTGATAACGAAGCTACGGGTAACTAAGGCATCCTCGCCCTCTGGGCAGGGGCGTATCAAACTGGCTACTCCGCGGTTACACCCTAAAAGAACTCAGACGAAGGAAACGAGCTCCGTGCTTACATTACGGAATATTCTTGCACGGAGAAACGGCAAACTGGTTCGCGTTTATATTCCCTTGCATTCGTAGAATCATTTCGTTGCAGATAAAAATCACACATGTTAAGTCTAGGTTCGCAATACACGTCATGTTGCACATGCTGTCGGTAACCGACCTTTCCCAGATGCCTCTGGGACGCCGTATTAACATAAATAGGTCATGGGATTAGAACGAACTGTTATCTCCGGGTGGCGGAAGTTTGGACGTTGTAGCATTTACCCCCCCAACCCGCTGGAACCACCAGTCCTGACGAAGGGTAACCCAAACATTGCTAGTGTACATCTGGTTATGCAGCTGAAACGTGGACATAGTAGTAAGCGGACGTCATACTGGGACATGTTATCCGCCCTGATTAGGTAATGATCAGTTTCGGGATTACTTTCAGAACACTTGGTGCAGGCCGGCCTTATAAACGTTGATCACCTAACAAATATAGTTCCTTAACAGTCGTACACAAGAAGAAAAAACGTCAAGAAGTACAGCATGGCCTGTGTGGGGACTTCGGTGGAAACTCAGACCCACACCATCGCAGCTACCGCTTTGTGTCAGGGCAGAACAGGCTCTAAGTTCATCGGCGTACACACGACGGACCCATCTACATTTCGCGATCGCGCCCACGTGTAGGAGCTGTTCCAGTATCACACAACCGACTGGACATGACTTTGTCTGAGGAGCAAAAAGATAAGTAGTGAATGGCTAGTAAAGATCGATGTCTGCGTGGCAATGCCAACAGCGTAATCCGTCTGGCCAATTGGTCCCTACAGGCGGAATCCACGTATGCCGTAATACTACCCTAATAACCGATGACCGGCCTGCACCGTCACCTTGATCAAGTCTGGCCTAGTCGCCCAAGACCTCAGTTGATAGCGTCCTGTTAGAAGAAGTTGGGCATTGCGATCCCTACTACTAAATTACCTCACTGCCTGGGACAAAGGCATCTATTATGCCCCAGGTGCCGAGATAACGTGGACATTAGTCATGGAAAAGTCACGAACGGGAAATACTATAGTCCCAGCGACGTGAACACATGATATAACTTTGCTGTGCCACTAGCTCCTCGGGCATTAATCAATGGTAGTCACGAG'/>

    <sequence taxon='95' value='GAACCACGTTCCACGCAAGATCATTCAGTCCGAGGAAACTCATCGCCCCGAGGCTTAATCAGGAGAATCGCACGTCTGATGATTGGACCTATATTTCCCCGAAGTATCGCTCTGTAGAAATCCAAGTGGAAACCTCTGACCGATGATTGCAAAGTTTGTGCAGTCCCTGATTATGAGTATAATGGTACTGTCCGCATCCGAGTCCGCAGTTACTAAGGAACGCCCCATTACGTAGAGGGGAATGCTCCAGCACGCAAAAGAGTAGGCACGTGACTAAGCTTCGACATGTGTCATCTTGCCTCAGTAAACATTGTCGGAGAGACAAACCCGGTCGCGTCCGTTGGTAAAAAAATACAAAACTAGGCGTCGGAGTTCATCCGATTATGACGGTAACACCTCCACCGACTCGCGTCAAATCTCGAATTAAATAGTGAAGAACACACCCATGCTAAGATAGTGGGCATAGCGGGATCTGAATTGATTATCCAACAGCTTCCTATGGGCACCTCCCTAGTTACAGCTGTCTGCCCTGTATGCGGGCCTTCGCCCATCGTGGCGCACTAGAAATACCGCGGACGCCGAGTATACTCGATATATATCGCATCATACTCGAGTCAGCCCAATCTTGATATAACCAGAGTAGGCATATATTATTTAGTACTCCGTTTGGGGGGCCCTTCCTAGTTGCCAAGTCAAAACTGCACCGCTAAGTCAGCGATTGTGCAATGCAGTGCGCATTGCTACCGCACAGAGATACTGATAACGAAGCTACGGGTAACTAAGGCATCCTCGCCCTCTGGGCAGGGGCGTATCAAACTGGCTACTCCGCGGTTACACCCTAAAAGAACTCAGACGAAGGAAACGAGCTCCGTGCTTACATTACGGAATATTCTTGCACGGAGAAACGGCAAACTGGTTCGCGTTTATATTCCCTTGCATTCGTAGAATCATTTCGTTGCAGATAAAAATCACACATGTTAAGTCTAGGTTCGCAATACACGTCGTGTTGCACATGCTGTCGGTAACCGACCTCTCCCAGATGCCTCTGGGACGCCGTATTAACATAAATAGGTCATGGGATTAGAACGAACTGTTATCTCCGGGTGGCGGAAGTTTGGACGTTGTAGCATTTACCCCCCCAACCCGCTGGAACCACCAGTCCTGACGAAGGGTAACCCAAACATTGCTAGTGTACATCTGGTTATGCAGCTGAAACGTGGACATAGTAGTAAGCGGACGTCATACTGAGACATGTTATCCGCCCTGATTAGGTAATGATCAGTTTCGGGATTACTTTCAGAACACTTGGTGCAGGCCGGCCTTATAAACGTTGATCACCTAACAAATATAGTTCCTTAACAGTCGTACACAAGAAGAAAAAACGTCAAGAAGTACAGCATGGCCTGTGTGGGGACTTCGGTGGAAACTCAGACCCACACCATCGCAGCTACCGCTTTGTGTCAGGGCAGAACAGGCTCTAAGTTCATCGGCGTACACACGACGGACCCATCTACATTTCGCGATCGCGCCCACGTGTAGGAGCTGTTCCAGTATCACACAACCGACTGGACATGACTTTGTCTGAGGAGCAAAAAGATAAGTAGTGAATGGCTAGTAAAGATCGATGTCTGCGTGGCAATGCCAACAGCGTAATCCGTCTGGCCAATTGGTCCCTACAGGCGGAATCCACGTATGCCGTAATACTACCCTAATAACCGATGACCGGCCTGCACCGTCACCTTGATCAAGTCTGGCCTAGTCGCCCAAGACCTCAGTTGATAGCGTCCTGTTAGAAGAAGTTGGGCATTGCGATCCCTACTACTAAATTACCTCACTGCCTGGGACAAAGGCATCTATTATGCCCCAGGTGCCGAGATAACGTAGACATTAGTCATGGAAAAGTCACGAACGGGAAATACTATAGTCCCAGCGACGTGAACACATGATATAACTTTGCTGTGCCACTAGCTCCTCGGGCATTAATCAATGGTAGTCACGAG'/>

    <sequence taxon='143' value='GAACCACGTTCCACGCAAGATCATTCAGTCCGAGGAAACTCATCGCCCCGAGGCTTAATCAGGAGAATCGCACGTCTGATGATTGGACCTATATTTCCCCGAAGTATCGCTCTGTAGAAATCCAAGTGGAAACCTCTGACCGATGATTGCAAAGTTTGTGCAGTCCCTGATTATGAGTATAATGGTACTGTCCGCATCCGAGTCCGCAGTTACTAAGGAACGCCCCATTACGTAGAGGGGAATGCTCCAGCACGCAAAAGAGTAGGCACGTGACTAAGCTTCGACATGTGTCATCTTGCCTCAGTAAACATTGTCGGAGAGACAAACCCGGTCGCGTCCGTTGGTAAAAAAATACAAAACTAGGCGTCGGAGTTCATCCGATTATGACGGTAACACCTCCACCGACTCGCGTCAAATCTCGAATTAAATAGTGAAGAACACACCCATGCTAAGATAGTGGGCATAGCGGGATCTGAATTGATTATCCAACAGCTTCCTATGGGCACCTCCTTAGTTACAGCTGTCTGCCCTGTATGCGGGCCTTCGCCCATCGTGGCGCACTAGAAATACCGCGGACGCCGAGTATACTCGATATATATCGCATCATACTCGTGTCAGCCCAATCTTGATATAACCAGAGTAGACATATATTATTTAGTACTCCGTTTGGGGGGCCCTTCCTAGTTGCCAAGTCAAAACTGCACCGCTAAGTCAGCGATTGTGCAATGCAGTGCACATTGCTACCGCACAGAGATACTGATAACGAAGCTACGGGTAACTAAGGCATCCTCGCCCTCTGGGCAGGGGCGTATCAAACTGGCTACTCCGCGGTTACACCCTAAAAGAATTCAGACGAAGGAAACGAGCTCCGTGCTTACATTACGGAATATTCTTGCACGGAGAAACGGCAAACTGGTTCGCGTTTATATTCCCTTGCATTCGTAGAATCATTTCGTTGCAGATAAAAATCACACATGTTAAGTCTAGGTTCGCAATACACGTCATGTTGCACATGCTGTCGGTAACCGACCTCTCCCAGATGCCTCTGGGACGCCGTATTAACCTAAATAGGTCATGGGATTAGAACGAACTGTTATCTCCGGGTGGCGGAAGTTTGGACGTTGTAGCATTTACCCCCCCAACCCGCTGGAACCACCAGTCCTGACGAAGGGTAACCCAAACATTGCTAGTGTACATCTGGTTATGCAGCCGAAACGTGGACATAGTAGTAAGCGGACGTCATACTGAGACATGTTATCCGCCCTGATTAGGTAATGATCAGTTTCGGGATTACTTTCAGAACACTTGGTGCAGGCCGGCCTTATAAACGTTGATCACCTAACAAATATAGTTCCTTAACAGTCGTACACAAGAAGAAAAAACGTCAAGAAGTACAGCATGGCCTGTGTGGGGACTTCGGTGGAAACTCAGACCCACACCATCGCAGCTACCGCTTTGTGTCAGGGCAGAACAGGCTCTAAGTTCATCGGCGTACACACGACGGACCCATCTACATTTCGCGATCGCGCCCACGTGTAGGAGCTGTTCCAGTATCACACAACCGACTGGACATGACTTTGTCTGAGGAGCAAAAAGATAAGTAGTGAATGGCTAGTAAAGATCGATGTCTGCGTGGCAATGCCAACAGCGTAATCCGTCTGGCCAATTGGTCCCTACAGGCGGAATCCACGTATGCCGTAATACTACCCTAATAACCGATGACCGGCCTGCACCGTCACCTCGATCAAGTCTGGCCTAGTCGCCCAAGACCTCAGTTGATAGCGTCCTGTTAGAAGAAGTTGGGCATTGCGATCCCTACTACTAAATTACCTCACTGCCTGGGACAAAGGCATCTATTATGCCCCAGATGCCGAGATAACGTAGACATTAGTCATGGAAAAGTCACGAACGGGAAATACTATAGTCCCAGCGACGTGAACACATGATATAACTTTGCTGTGCCACTAGCTCCTCGGGCATTAATCAATGGTAGTCACGAG'/>

    <sequence taxon='140' value='GAACCACGTTCCACGCAAGATCATTCAGTCCGAGGAAACTCATCACCCCGAGGCTTAATCAGGAGAATCGCACGTCTGATGATTGGACCTATATTTCCCCGAAGTATCGCTCTGTAGAAATCCAAGTGGAAACCTCTGACCGATGATTGCAAAGTTTGTGCAGTCCCTGATTATGAGTATAATGGTACTGTCCGCATCCGAGTCCGCAGTTACTAAGGAACGCCCCATTACGTAGAGGGGAATGCTCCAGCACGCAAAAGAGTAGGCGCGTGACTAAGCTTCGACATGTGTCATCTTGCCTCAGTAAACATTGTCGGAGAGACAAACCCGGTCGCGTCCGTTGGTAAAAAAATACAAAACTAGGCGTCGGGGTTCATCCGATTATGACGGTAACACCTCCACCGACTCGCGTCAAATCTCGAATTAAATAGTGAAGAACACACCCATGCTAAGATAGTGGGCATAGCGGGATCTGAATTGATTATCCAACAGCTTCCTATGGGCACCTCCCTAGTTACAGCTGTCTGCCCTGTATGCGGGCCTTCGCCCATCGTGGCGCACTAGAAATCCCGCGGACGCCGAGTATACTAGATACATATCGCATCATACTCGTGTCAGCCCAATCTTGATATAACGAGAGTAGGCATATATTATTTAGTACTCCGTTTGGGGGGCCCTTCCTAGTTGCCAAGTCAAAACTGCACCGCTAAGTCAGCGATTGTGCAATGCAGTGCGCATTGCTACCGCACAGAGATACTGATAACGAAGCTACGGGTAACTAAGGCATCCTCGCCCTCTGGGCAGGGGCGTATCAAACTGGCTACTCCGCGGTTACACCCTAAAAGAACTCAGACGAAGGAAACGAGCTCCGTGCTTAGATTACGGAATATTCTTGCACGGAGAAACGGCAAACTGGTTCGCGTTTATATTCCCTTGCATTCGTAGAATCATTTCGTTGCAGATAAAAATCACACATGTTAAGTCTAGGTTCGCAATACACGTCATGTTGCACATGCTGTCGGTAACCGACCTTTCCCAGATGCCTCTGGGACGCCGTATTAACCTAAATAGGTCATGGGATTCAAACGAACTGTTATCTCCGGGTGGCGGAAGTTTGGACGTTGTAGCATTTACCCCCCCAACCCGCTGGAACCACCAGTCCTGACGAAGGGTAACCCAAACATTGCTAGTGTACATCTGGTTATGCAGCTGAAACGTGGACATAGTAGTAAGCGGACGTCATACTGGGACATGTTGTCCGCCCTGATTACGTAATGATCAGTTTCGGGATTACTTTCAGAACACTTGGTGCAGGCCGGCCTTATAAACGTTGATCACCTAACAAATATAGTTCCTTAACAGTCGTACACAAGAAGAAAAAACGTCAAGAAGTACAGCATGGCATGTGTGGGGACTTCGGTGGAAACTCAGACCCACACCATCGCAGCTACCGCTTTGTGTCAGGACAGAACAGGCTCTAAGTTCATCGGCGTACACACGACGGACCCATCTACATTTCGCGATCGCGCCCACGTGTAGGAGCTGTTCCCGTATCACACAACCGACTGGACATGACTTTGTCTGAGGAGCAAAAAGATAAGTAGTGAATGGCTAGTAAAGATCGATGTCTGCGTGGCAATGCCAACAGCGTAATCCGTCTGGCCAATTGGTCCCTACAGGCGGAATCCACGTATGCCGTAATACTACCCTAATAACCGATGACCGGCCTGCACCGTCACCTTGATCAATTCTGGCCTAGTCGCCCAAGACCTCAGCTGATAGCGTCCTGTTAGAAGAAGTTGGGCATTGCGATCCCTACTACTAAATTACCTCACTGCCTGGGACAAAGGCATCTATTATGCCCCAGGTGCAGAGATAACGTAGACATTAGTCATGGAAAAGTCACGAACGGGAAATACTATAGTCCCAGCGACGTGAACACATGATATAACTTTGCTGTGCCACTAGCTCCTCGGGCATTAATCAATGGTAGTCACGGG'/>

    <sequence taxon='113' value='GAACCACGTTCCACGCAAGATCATTCAGTCCGAGGAAACTCATCGCCCCGAGGCTTAATCAGGAGAAACGCACGTCTGATGATCGGACCTATATTTCCCCGAAGTATCGCTCTGTAGAAATCCAAGTGGAAACCTCTGACCGATGATTGCAAAGTTTGTGCAGTCCCTGATTATGAGTATAATGGTACTGTCCGCATCCGAGTCCGCAGTTACTAAGGAACGCCCCATTACGTAGAGGGGAATGCTCCAGCACGCAAAAGAGTAGGCGCGTGACTAAGCTTCGACATGTGTCATCTTGCCTCATTAAACATTGTCGGAGAGACAAACCCGGTCGCGTCCGTTGGTAAAAAAATACAAAACTAGGCGTCGGAGTTCATCCGATTATGACGGTAACACCTCCACCGACTCGCGTCAAATCTCGAATTAAATAGTGAAGAACACACCCATGCTAAGATAGTGGGCATAGCGGGATCTGAATTGATTATCCAACAGCTTCCTATGGGCACCTCCCTAGTTACAGCTGTCTGCCCTGTATGCGGGCCTTCGCCCATCGTGGCGCACTAGAAATACCGCGGACGCCGAGTATACTCGATACATATCGCATCATACTCGTGTCCGCTCAATCTTGATATAACCAGAGTAGGCATATATTATTTAGTACTCCGTTTGGGGGGCCCTTCCTAGTTGCCAAGTCAAAACTGCACCGCTAAGTCAGCGATTGTGCAATACAGTGCGCATTGCTACCGCACAGAGATACTGATAACGAAGCTACGGGTAACTAAGGCATCCTCACCCTCTGGGCAGGGGCGTATCAAACTGACTACTCCGCGGTTACACCCTAAAAGAACTCAGACGAAGGAAACGAGCTCCGTGCTTACATTACGGAATATTCTTGCACGGAGAAACGGCAAACTGGTTCGCGTTTATATTCCCTTGCATTCGTAGAATCATTTCGTTGCAGATAAAAATTACACATGTTAAGTCTAGGTTCGCAATACACGTCATGTTGCACATGCTGTCGGTAACCGACCTTTCCCAGATGCCCCTGGGACGCCGTATTAACATAAATAGGTCATGGGATTAGAACGAACTGTTATCTCCGGGTGGCGGAAGTTTGGACGTTGTAGCATTTACCCCCCCAACACGCTGGAACCACCAGTCCTGACGAAGGGTAACCCAAACATTGCTAGTGTACATCTGGTTATGCAGCTGAAACGTGGACATAGTAGTAAGCGGACGTCATACTGGGACATGTTATCCGCCCTGATTAGGTAATGATCAGTTTCGGGATTACTTTCAGAACACTTGGTGCAGGCCGGCCTTATAAACGTTGATCACCTAACAAATATAGTTCCTTAACAGTCGTACACAAGAAGAAAAAACGTCAAGAAGTACAGCATGGCCTGTGTGGGGACTTCGGTGGAAACTCAGACCCACACCATCGCAGCTACCGCTTTGTGTCAGGGCAGAACAGGCTCTAAGTTCATCGGCGTACACACGACGGACCCATCTACATTTCGCGATCGCGCCCACGTGTAGGAGCTGTTCCAGTATCACACAACCGACTGGACATGACTTTGTCTGAGGAACAAAAAGATAAGTAGTGAATGGCTAGTAAAGATCGATGTCTGCGTGGCAATGCCAACAGCGTAATCCGTCTGGCCAATTGGTCCCTACAGGCGGAATCCACGTATGCCGTAATACTACCCTAATAACCGATGACCGGCCTGCACCGTCACCTTGATCAAGTCTGGCCTAGTCGCCCAAGACCTCAGTTGCTAGCGTCCTGTTAGAAGAAGTTGGGCATTGCGATCCCTACTACTAAATTACCCCACTGCCTGGGACAAAGGCATCTATTATGCCCCAGGTGCCGAGATAACGTGGACATTAGTCATGGAAAAGTCACGAACGGGAAATACTATAGTCCCAGCGACGTGAACACATGATATAACTTTGCTGTGCCACTAGCTCCTCGGGCATTAATCAATGGTAGTCACGAG'/>

    <sequence taxon='122' value='GAACCACGTTCCACGCAAGATCATTCAGTCCGAGGAAACTCATCGCCCCGAGGCTTAATCAGGAGAATCGCACGTCTGATGATCGGACCTATATTTCCCCGAAGTATCGCTCTGTAGAAATCCAAGTGGAAACCTCTGACCGATGATTGCAAAGTTTGTGCAGTCCCTGATTATGAGTATAATGGTACTGTCCGCATCCGAGTCCGCAGTTACTAAGGAACGCCCCATTACGTAGGGGGGAATGCTCCAGCACGCAAAAGAGTAGGCGCGTGACTAAGCTTCGACATGTGTCATCTTGCCTCATTAAACATTGTCGGAGAGACAAACCCAGTCGCGTCCGTTGGTAAAAAAATACAAAACTAGGCGTCGGAGTTCATCCGATTATGACGGTAACACCTCCACCGACTCGCGTCAAATCTCGAATTAAATAGTGAAGAACACACCCATGCTAAGATAGTGGGCATAGCGGGATCTGAATTGATTATCCAACAGCTTCCTATGGGCACCTCCCTAGTTACAGCTGTCTGCCCTGTATGCGGGCCTTCGCCCATCGTGGCGCACTAGAAATACCGCGGACGCCGAGTATACTCGATACATATCGCATCATACTCGTGTCAGCTCAATCTTGATATAACCAGAGTAGGCATATATTATTTAGTACTCCGTTTGGGGGGCCCTTCCTAGTTGCCAAGTCAAAACTGCACCGCTAAGTCAGCGATTGTGCAATACAGTGCGCGTTGCTACCGCACCGAGATACTGATAACGAAGCTACGGGTAACTAAGGCATCCTCGCCCTCTGGGCAGGGGCGTATCAAACTGACTACTCCGCGGTTACACCCTAAAAGAACTCAGACGAAGGAAACGAGCTCCGTGCTTACATTACGGAATATTCTTGCACGGAGAAACGGCAAACTGGTTCGCGTTTATATTCCCTTGCATTCGTAGAATCATTTCGTTGCAGATAAAAATTACACATGTTAAGTCTAGGTTCGCAATACACGTCATGTTGTACATGCTGTCGGTAACCGACCTTTCCCAGATGCCTCTGGGACGCCGTATTAACATAAATAGGTCATGGGATTAGAACGAACTGTTATCTCCGGGTGGCGGAAGTTTGGACGTTGTAGCATTTACCCCCCCAACCCGCTGGAACCACCAGTCCTGACGAAGGGTAACCCAAACATTGCTAGTGTACATCTGGTTATGCAGCTGAAACGTGGACATAGTAGTAAGCGGACGTCATACTGGGACATGTTATCCGCCCTGATTAGGTAATGATCAGTTTTGGGATTACTTTCAGAACACTTGGTGCAGGCCGGCCTTATAAACGTTGATCACCTAACAAATATAGTTCCTTAACAGTCGTACACAAGAAGAAAAAACGTCAAGAAGTACAGCATGGCCTGTGTGGGGACTTCGGTGGAAACTCAGACCCACACCATCGCAGCTACCGCTTTGTGTCAGGGCAGAACAGGCTCTAAGTTCATCGGCGTACACACGACGGACCCATCTACATTTCGCGATCGCGCCCACGTGTAGGAGCTGTTCCAGTATCACACAACCGACTGGACATGACTTTGTCTGAGGAACAAAAAGATAAGTAGTGAATGGCTAGTAAAGATCGATGTCTGCGTGGCAATGCCAACAGCGTAATCCGTCTGGCCAATTGGTCCCTACAGGCGGAATCCACGTATGCCGTAATACTACCCTAATAACCGATGACCGGCCTGCACCGTCACCTTGATCAAGTCTGGCCTAGTCGCCCAAGACCTCAGTTGATAGCGTCCTGTTAGAAGAAGTTGGGCATTGCGATCCCTACTACTAAATTACCCCACTGCCTGGGACAAAGGCATCTATTATGCCCCAGGTGCCGAGATAACGTGGACATTAGTCATGGAAAAGTCACGAACGGGAAATACTATAGTCCCAGCGACGTGAACACATGATATAACTTTGCTGTGCCACTAGCTCCTCGGGCATTAATCAATGGTAGTCACGAG'/>

    <sequence taxon='134' value='GAACCACGTTCCACGCAAGATCATTCAGTCCGAGGAAACTCATCGCCCCGAGGCTTAATCAGGAGAATCGCACGTCTGATGATCGGACCTATATTTCCCCGAAGTATCGCTCTGTAGAAATCCAAGTGGAAACCTCTGACCGATGATTGCAAAGTTTGTGCAGTCCCTGATTATGAGTATAATGGTACTGTCCGCATCCGAGTCCGCAGTTACTAAGGAACGCCCCATTACGTAGGGGGGAATGCTCCAGCACGCAAAAGAGTAGGCGCGTGACTAAGCTTCGACATGTGTCATCTTGCCTCATTAAACATTGTCGGAGAGACAAACCCAGTCGCGTCCGTTGGTAAAAAAATACAAAACTAGGCGTCGGAGTTCATCCGATTATGACGGTAACACCTCCACCGACTCGCGTCAAATCTCGAATTAAATAGTGAAGAACACACCCATGCTAAGATAGTGGGCATAGCGGGATCTGAATTGATTATCCAACAGCTTCCTATGGGCACCTCCCTAGTTACAGCTGTCTGCCCTGTATGCGGGCCTTCGCCCATCGTGGCGCACTAGAAATACCGCGGACGCCGAGTATACTCGATACATATCGCATCATACTCGTGTCAGCTCAATCTTGATATAACCAGAGTAGGCATATATTATTTAGTACTCCGTTTGGGGGGCCCTTCCTAGTCGCCAAGTCAAAACTGCACCGCTAAGTCAGCGATTGTGCAATACAGTGCGCGTTGCTACCGCACCGAGATACTGATAACGAAGCTACGGGTAACTAAGGCATCCTCGCCCTCTGGGCAGGGGCGTATCAAACTGACTACTCCGCGGTTATACCCTAAAAGAACTCAGACGAAGGAAACGAGCTCCGTGCTTACATTACGGAATATTCTTGCACGGAGAAACGGCAAACTGGTTCGCGTTTATATTCCCTTGCATTCGTAGAATCATTTCGTTGCAGATAAAAATTACACATGTTAAGTCTAGGTTCGCAATACACGTCATGTTGTACATGCTGTCGGTAACCGACCTTTCCCAGATGCCTCTGGGACGCCGTATTAACATAAATAGGTCATGGGATTAGAACGAACTGTTATCTCCGGGTGGCGGAAGTTTGGACGTTGTAGCATTTACCCCCCCAACCCGCTGGAACCACCAGTCCTGACGAAGGGTAACCCAAACATTGCTAGTGTACATCTGGTTATGCAGCTGAAACGTGGACATAGTAGTAAGCGGACGTCATACTGGGACATGTTATCCGCCCTGATTAGGTAATGATCAGTTTTGGGATTACTTTCAGAACACTTGGTGCAGGCCGGCCTTATAAACGTTGATCACCTAACAAATATAGTTCCTTAACAGTCGTACACAAGAAGAAAAAACGTCAAGAAGTACAGCATGGCCTGTGTGGGGACTTCGGTAGAAACTCAGACCCACAGCATCGCAGCTACCGCTTTGTGTCAGGGCAGAACAGGCTCTAAGTTCATCGGCGTACACACGACGGACCCATCTACATTTCGCGATCGCGCCCACGTGTAGGAGCTGTTCCAGTATCACACAACCGACTGGACATGACTTTGTCTGAGGAACAAAAAGATAAGTAGTGAATGGCTAGTAAAGATCGATGTCTGCGTGGCAATGCCAACAGCGTAATCCGTCTGGCCAATTGGTCCCTACAGGCGGAATCCACGTATGCCGTAATACTACCCTAATAACCGATGACCGGCCTGCACCGTCACCTTGATCAAGTCTGGCCTAGTCGCCCAAGACCTCAGTTGATAGCGTCCTGTTAGAAGAAGTTGGGCATTGCGATCCCTACTACTAAATTACCCCACTGCCTGGGACAAAGGCATCTATTATGCCCCAGGTGCCGAGATAACGTGGACATTAGTCATGGAAAAGTCACGAACGGGAAATACTATAGTCCCAGCGACGTGAACACATGATATAACTTTGCTGTGCCACTAGCTCCTCGGGCATTAATCAATGGTAGTCACGAG'/>

    <sequence taxon='124' value='GAACCACGTTCCACGCAAGATCATTCAGTCCGAGGAAACTCATCGCCCCGAGGCTTAATCAGGAGAATCGCACGTCTGATGATCGGACCTATATTTCCCCGAAGTATCGCTCTGTAGAAATCCAAGTGGAAACCTCTGACCGATGATTGCAAAGTTGGTGCAGTCCCTGATTATGAGTATAATGGTACTGTCCGCATCCGAGTCCGCAGTTACTAAGGAACGCCCCATTACGTAGAGGGGAATGCTCCAGCACGCAAAAGAGTAGGCGCGTGACTAAGCTTCGACATGTGTCATCTTGCCTCATTAAACATTGTCGGAGAGACACACCCAGTCGCGTCCGTTGGTAAAAAAATACAAAACTAGGCGTCGGAGTTCATCCGATTATGACGGTAACACCTCCACCGACTCGCGTCAAATCTCGAATTAAATAGTGAAGAACACACCCATGCTAAGATAGTGGGCATAGCGGGATCTGAATTGATTATCCAACAGCTTCCTATGGGCACCTCCCTAGTTACAGCTGTCTGCCCTGTATGCGGGCCTTCGCCCATCGTGGCGCACTAGAAATACCGCGGACGCCGAGTATACTCGATACATATCGCATCATACTCGTGTCAGCTCAATCTTGATATAACCAGAGTAGGCATATATTATTTAGTACTCCGTTTGGGGGGCCCTTCCTAGTTGCCAAGTCAAAACTGCACCGCTAAGTCAGCGATTGTGCAATACAGTGCGCGTTGCTACCGCACCGAGATACTGATAACGAAGCTACGGGTAACTAAGGCATCCTCGCCCTCTGGGCAGGGGCGTATCAAACTGACTACTCCGCGGTTACACCCTAAAAGAACTCAGACGAAGGAAACGAGCTCCGTGCTTACATTACGGAATATTCTTGCACGGAGAAACGGCAAACTGGTTCGCGTTTATATTCCCTTGCATTCGTAGAATCATTTCGTTGCAGATAAAAATTACACATGTTAAGTCTAGGTTCGCAATACACGTCATGTTGCACATGCTGTCGGTAACCGACCTTTCCCAGATGCCTCTGGGACGCCGTATTAACATAAATAGGTCATGGGATTAGAACGAACTGTTATCTCCGGGTGGCGGAAGTTTGGACGTTGTAGCATTTACCCCCCCAACCCGCTGGAACCACCAGTCCTGACGAAGGGTAACCCAAACATTGCTAGTGTACATCTGGTTATGCAGCTGAAACGTGGACATAGTAGTAAGCGGACGTCATACTGGGACATGTTATCCGCCCTGATTAGGTAATGATCAGTTTTGGGATTACTTTCAGAACACTTGGTGCAGACCGGCCTTATAAACGTTGATCACCTAACAGATATAGTTCCTTAACAGTCGTACACAAGAAGAAAAAACGTCAAGAAGTACAGCATGGCCTGTGTGGGGACTTCGGTGGAAACTCAGACCCACACCATCGCAGCTACCGCTTTGTGTCAGGGCAGAACAGGCTCTAAGTTCATCGGCGTACACACGACGGACCCATCTACATTTCGCGATCGCGCCCACGTGTAGGAGCTGTTCCGGTATCACACAACCGACTGGACATGACTTTGTCTGAGGAACAAAAAGATAAGTAGTGAATGGCTAGTAAAGATCGATGTCTGCGTGGCAATGCCAACAGCGTAATCCGTCTGGCCAATTGGTCCCTACAGGCGGAATCCACGTATGCCGTAATACTACCCTAATAACCGATGACCGGCCTGCACCGTCACCTTGATCAAGTCTGGCCTAGTCGCCCAAGACCTCAGTCGATAGCGTCCTGTTAGAAGAAGTTGGGCATTGCGATCCCTACTACTAAATTACCCCACTGCCTGGGACAAAGGCATCTATTATGCCCCAGGTGCCGAGATAACGTGGACATTAGTCATGGAAAAGTCACGAACGGGAAATACTATAGTCCCAGCGACGTGAACACATGATATAACTTTGCTGTGCCACTAGCTCCTCGGGCATTAATCAATGGTAGTCACGAG'/>

    <sequence taxon='125' value='GAACCACGTTCCACGCAAGAACATTCAGTCCGAGGAAACTCATCGCCCCGAGGCTTAATCAGGAGAATCGCACGTCTGATGATCGGACCTATATTTCCCCGAAGTATCGCTCTGTAGAAATCCAAGTGGAAACCTCTGACCGATGATTGCAAAGTTTGTGCAGTCCCTGATTATGAGTATAATGGTACTGTCCGCATCCGAGTCCGCAGTTACTAAGGAACGCCCCATTACGTAGGGGGGAATGCTCCAGCACGCAAAAGAGTAGGCGCGTGACTAAGCTTCGACATGTGTCATCTTGCCTCATTAAACATTGTCGGAGAGACAAACCCAGTCGCGTCCGTTGGTAAAAAAATACAAAACTAGGCGTCGGAGTTCATCCGATTATGACGGTAACACCTCCACCGACTCGCGTCAAATCTCGAATTAAATAGTGAAGAACACACCCATGCTAAGATAGTGGGCATAGCGGGATCTGAATTGATTATCCAACAGCTTCCTATGGGCACCTCCCTAGTTACAGCTGTCTGCCCTGTATGCGGGCCTTCGCCCATCGTGGCACACTAGAAATACCGCGGACGCCGAGTATACTCGATACATATCGCATCATACTCGTGTCAGCTCAATCTTGATATAACCAGAGTAGGCATATATTATTTAGTACTCCGTTTGGGGGGCCCTTCCTAGTTGCCAAGTCAAAACTGCACCGCTAAGTCAGCGATTGTGCAATACAGTGCGCGTTGCTACCGCACCGAGATACTGATAACGAAGCTACGGGTAACTAAGGCATCCTCGCCCTCTGGGCAGGGGCGTATCAAACTGACTACTCCGCGGTTACACCCTAAAAGAACTCAGACGAAGGAAACGAGCTCCGTGCTTACATTACGGAATATTCTTGCACGGAGAAACGGCAAACTGGTTCGCGTTTATATTCCCTTGCATTCGTAGAATCATTTCGTTGCAGATAAAAATTACACATGTTAAGTCTAGGTTCGCAATACACGTCATGTTGCACATGCTGTCGGTAACCGACCTTTCCCAGATGCCTCTGGGACGCCGTATTAACATAAATAGGTCATGGGATTAGAACGAACTGTTATCTCCGGGTGGCGGAAGTTTGGACGTTGTAGCATTTACCCCCCCAACCCGCTGGAACCACCAGTCCTGACGAAGGGTAACCCAAACATTGCTAGTGTACATCTGGTTATGCAGCTGAAACGTGGACATAGTAGTAAGCGGACGTCATACTGGGACATGTTATCCGCCCTGATTAGGTAATGATCAGTTTTGGGATTACTTTCAGAACACTTGGTGCAGGCCGGCCTTATAAACGTTGATCACCTAACAAATATAGTTCCTTAACAGTCGTACACAAGAAGAAAAAACGTCAAGAAGTACAGCATGGCCTGTGTGGGGACTTCGGTGGAAACTCAGACCCACACCATCGCAGCTACCGCTTTGTGTCAGGGCAGAACAGGCTCTAAGTTCATCGGCGTACACACGACGGACCCATCTACATTTCGCGATCGCGCCCACGTGTAGGAGCTGTTCCAGTATCACACAACCGACTGGACATGACTTTGTCTGAGGAACAAAAAGATAAGTAGTGAATGGCTAGTAAAGATCGATGTCTGCGTGGCAATGCCAACAGCGTAATCCGTCTGGCCAATTGGTCCCTACAGGCGGAATCCACGTATGCCGTAATACTACCCTAATAACCGATGACCGGCCTGCACCGTCACCTTGATCAAGTCTGGCCTAGTCGCCCAAGACCTCAGTTGATAGCGTCCTGTTAGAAGAAGTTGGGCATTGCGATCCCTACTACTAAATTACCCCACTGCCTGGGACAAAGGCATCTATTATGCCCCAGGTGCCGAGATAACGTGGACATTAGTCATGGAAAAGTCACGAACGGGAAATACTATATTCCCAGCGACGTGAACACATGATATAACTTTGCTGTGCCACTAGCTCCTCGGGCATTAATCAATGGTGGTCACGAG'/>

    <sequence taxon='34' value='GAACCACGTTCCACGCAAGATCATTCAGTCCGAGGAAACTCATCGCCCCGAGGCTTAATCAGGAGAATCGCACGTCTGATGATCGGACCTATATTTCCCCGAAGTCTCGCTCTGTAGAAATCCAAGTGGAAACCTCTGACCGATGATTGCAAAGTTTGTGCAGTCCCTGATTATGAGTATAATGGTACTGTCCGCATCCGAGTCCGCAGTTACTAAGGAACGCCCCATTACGTAGAGGGGAATGCTCCAGCACGCAAAGGAGTAGGCGCGTGACTGAGCTTCGACATGTGTCATCTTGCCTCAGTAAACATTGTCGGAGAGACAAACCCGGTCGCGTCCGTTGGTAAAAAAATACAAAACTAGGCGTCGGAGTTCATCCAATTATGACGGTAACACCTCCACCGACTCGCGTCAAATCTCGAATTAAATAGTGAAGAACACACCCATGCTAAGATAGTGGGCATAGCGGGATCTGAATTGATTATCCAACAGCTTCCTATGGGCACCTCCCTAGTTACAGCTGTCTGCCCTGTATGCGGGCCTTCGCCCATCGTGGCGCACTAGAAATACCGCGGACGCCGAGTATACTCGATACATATCGCATCATACTCGTGTCAGCCCAATCTTGATATAACCAGAGTAGGCATATATTATTTAGTACCCCGTTTGGGGGGCCCTTCCTAGTTGCCAAGTCAAAACTGCACCGCTAAGTCAGCGATTGTGCAATACAGTGCGCATTGCTACCGCACAGAGATACTGATAACGAAGCTACGGGTAACTAAGGCATCCTCGCCCTCTGGGCAGGGGCGTATCAAACTGGCTACTCCGCGGTTACACCCTAAAAGAACTCAGACGAAGGAAACGAGCTCCGTGCTTACATTACGGAATATTCTTGCACGGAGAAACGGCAAACTGGTTCGCGTTTATATTCCCTTGCATTCGTAGAATCATTTCGTTGCAGATAAAAATCACACATGTTAAGTCTAGGTTCGCAATACACGTCATGTTGCACATGCTGTCGGTAACCGACCTTTCCCAGATGCCTCTGGGACGCCGTATTAACATAAATAGGTCATGGGATTAGAACGAACTGTTATCTCCGGGTGGCGGAAGTTTGGACGTTGTAGCATTTACCCCCCCAACCCGCTGGAACCACCAGTCCTGACGAAGGGTAACCCAAACATTGCTAGTGTACATCTGGTTATGCAGCTGAAACGTGGACATAGTAGTAAGCGGACGTCATACTGGGACATGTTATCCGCCCTGATTAGGTAATGATCAGTTTCGGGATTACTTTCAGAACACTTGGTGCAGGCCGGCCTTATAAACGTTGATCACCTAACAAATATAGTTCCTTAACAGTCGTACACAAGAAGAAAAAACGTCAAGAAGTACAGCATGGCCTGTGTGGGGACTTCGGTGGAAACTCAGACCCACACCATCGCAGCTACCGCTTTGTGTCAGGGCAGAACAGGCTCTAAGTTCATCGGCGTACACACGACGGACCCATCTACATTTCGCGATCGCGCCCACGTGTAGGAGCTGTTCCAGTATCACACAACCGACTGGACATGACTTTGTCTGAGGAGCAAAAAGATAAGTAGTGAATGGCTAGTAAAGATCGATGTCTGCGTGGCAATGCCAACAGCGTAATCCGTCTGGCCAATTGGTCCCTACAGGTGGAATCCACGTATGCCGTAATACTACCCTAATAACCGATGACCGGCCTGCACCGTCACCTTGATCAAGTCTGGCCTAGTCGCCCAAGACCTCAGTTGATAGCGTCCTGTTAGAAGAAGTTGGGCATTGCGATCCCTACTACTAAATTACCTCACTGCCTGGGACAAAGGCATCTATTATGCCCCAGGTGCCGAGATAACGTGGACATTAGTCATGGAAAAGTCACGAACGGGAAATACTATAGTCCCAGCGACGTGAACACATGATATAACTTTGCTGTGCCACTAGCTCCTCGGGCATTAATCAATGGTAGTCACGAG'/>

    <sequence taxon='61' value='GAACCACGTTCCACGCAAGATCATTCAGTCCGAGGAAACTCATCGCCCCGAGGCTTAATCAGGAGAATCGCACGTCTGATGATCGGACCTATATTTCCCCGAAGTCTCGCTCTGTAGAAATCCAAGTGGAAACCTCTGACCGATGATTGCAAAGTTTGTGCAGTCCCTGATTATGAGTATAATGGTACTGTCCGCATCCGAGTCCGCAGTTACTAAGGAACGCCCCATTACGTAGAGGGGAATGCTCCAGCACGCAAAAGAGTAGGCGCGTGACTGAGCTTCGACATGTGTCATCTTGCCTCAGTAAACATTGTCGGAGAGACAAACCCGGTCGCGTCCGTTGGTAAAAAAATACAAAACTAGGCGTCGGAGTTCATCCAATTATGACGGTAACACCTCCACCGACTCGCGTCAAATCTCGAATTAAATAGTGAAGAACACACCCATGCTAAGATAGTGGGCATAGCGGGATCTGAATTGATTATCCAACAGCTTCCTATGGGCACCTCCCTAGTTACAGCTGTCTGCCCTGTATGCGGGCCTTCGCCCATCGTGGCGCACTAGAAATACCGCGGACGCCGAGTATACTCGATACATATCGCATCATACTCGTGTCAGCCCAATCTTGATATAACCAGAGTAGGCATATATTATTTAGTACCCCGTTTGGGGGGCCCTTCCTAGTTGCCAAGTCAAAACTGCACCGCTAAGTCAGCGATTGTGCAATACAGTGCGCATTCCTACCGCACAGAGATACTGATAACGAAGCTACGGGTAACTAAGGCATCCTCGCCCTCTGGGCAGGGGCGTATCAAACTGGCTACTCCGCGGTTACACCCTAAAAGAACTCAGACGAAGGAAACGAGCTCCGTGCTTACATTACGGAATATTCTTGCACGGAGAAACGGCAAACTGGTTCGCGTTTATATTCCCTTGCATTCGTAGAATCATTTCGTTGCAGATAAAAATCACACATGTTAAGTCTAGGTTCGCAATACACGTCATGTTGCACATGCTGTCGGTAACCGACCTTTCCCAGATGCCTCTGGGACGCCGTATTAACATAAATAGGTCATGGGATTAGAACGAACTGTTATCTCCGGGTGGCGGAAGTTTGGACGTTGTAGCATTTACCCCCCCAACCCGCTGGAACCACCAGTCCTGACGAAGGGTAACCCAAACATTGCTAGTGTACATCTGGTTATGCAGCTGAAACGTGGACATAGTAGTAAGCGGACGTCATACTGGAACATGTTATCCGCCCTGATTAGGTAATGATCAGTTTCGGGATTACTTTCAGAACACTTGGTGCAGGCCGGCCTTATAAACGTTGATCACCTAACAAATATAATTCCTTAACAGTCGTACACAAGAAGAAAAAACGTCAAGAAGTACAGCATGGCCTGTGTGGGGACTTCGGTGGAAACTCAGACCCACACCATCGCAGCTACCGCTTTGTGTCAGGGCAGAACAGGCTCTAAGTTCATCGGCGTACACACGACGGACCCATCTACATTTCGCGATCGCGCCCACGTGTAGGAACTGTTCCAGTATCACACAACCGACTGGACATGACTTTGTCTGAGGAGCAAAAAGATAAGTAGTGAATGGCTAGTAAAGATCGACGTCTGCGTGGCAATGCCAACAGCGTAATCCGTCTGGCCAATTGGTCCCTACAGGTGGAATCCACGTATGCCGTAATACTACCCTAATAACCGATGACCGGCCTGCACCGTCACCTTGATCAAGTCTGGCCTAGTCGCCCAAGACCTCAGTTGATAGCGTCCTGTTAGAAGAAGTTGGGCATTGCGATCCCTACTACTAAATTACCTCACTGCCTGGGACAAAGGCATCTATTATGCCCCAGGTGCCGAGATAACGTGGACATTAGTCATGGAAAAGTCACGAACGGGAAATACTATAGTCCCAGCGACGTGAACACATGATATAACTTTGCTGTGCCACTAGCTCCTCGGGCATTAATCAATGGTAGTCACGAG'/>

    <sequence taxon='74' value='GAACCACGTTCCACGCAAGATCATTCAGTCCGAGGAAACTCATCGCCCCGAGGCTTAATCAGGAGAATCGCACGTCTGATGATCGGACCTATATTTCCCCGAAGTCTCGCTCTGTAGAAATCCAAGTGGAAACCTCTGACCGATGATTGCAAAGTTTGTGCAGTCCCTGATTATGAGTATAATGGTACTGTCCGCATCCGAGTCCGCAGTTACTAAGGAACGCCCCATTACGTAGAGGGGAATGCTCCAGCACGCAAAAGAGTAGGCGCGTGACTGAGCTTCGACATGTGTCATCTTGCCTCAGTAAACATTGTCGGAGAGACAAACCCGGTCGCGTCCGTTGGTAAAAAAATACAAAACTAGGCGTCGGAGTTCATCCAATTATGACGGTAACACCTCCACCGACTCGCGTCAAATCTCGAATTAAATAGTGAAGAACACACCCATGCTAAGATAGTGGGCATAGCGGGATCTGAATTGATTATCCAACAGCTTCCTATGGGCACCTCCCTAGTTACAGCTGTCTGCCCTGTATGCGGGCCTTCGCCCATCGTGGCGCACTAGAAATACCGCGGACGCCGAGTATACTCGATACATATCGCATCATACTCGTGTCAGCCCAATCTTGATATAACCAGAGTAGGCATATATTATTTAGTACCCCGTTTGGGGGGCCCTTCCTAGTTGCCAAGTCAAAACTGCACCGCTAAGTCAGCGATTGTGCAATACAGTGCGCATTCCTACCGCACAGAGATACTGATAACGAAGCTACGGGTAACTAAGGCATCCTCGCCCTCTGGGCAGGGGCGTATCAAACTGGCTACTCCGCGGTTACACCCTAAAAGAACTCAGACGAAGGAAACGAGCTCCGTGCTTACATTACGGAATATTCTTGCACGGAGAAACGGCAAACTGGTTCGCGTTTATATTCCCTTGCATTCGTAGAATCATTTCGTTGCAGATAAAAATCACACATGTTAAGTCTAGGTTCGCAATACACGTCATGTTGCACATGCTGTCGGTAACCGACCTTTCCCAGATGCCTCTGGGACGCCGTATTAACATAAATAGGTCATGGGATTAGAACGAACTGTTATCTCCGGGTGGCGGAAGTTTGGACGTTGTAGCATTTACCCCCCCAACCCGCTGGAACCACCAGTCCTGACGAAGGGTAACCCAAACATTGCTAGTGTACATCTGGTTATGCAGCTGAAACGTGGACATAGTAGTAAGCGGACGTCATACTGGAACATGTTATCCGCCCTGATTAGGTAATGATCAGTTTCGGGATTACTTTCAGAACACTTGGTGCAGGCCGGCCTTATAAACGTTGATCACCTAACAAATATAATTCCTTAACAGTCGTACACAAGAAGAAAAAACGTCAAGAAGTACAGCATGGCCTGTGTGGGGACTTCGGTGGTAACTCAGACCCACACCATCGCAGCTACCGCTTTGTGTCAGGGCAGAACAGGCTCTAAGTTCATCGGCGTACACACGACGGACCCATCTACATTTCGCGATCGCGCCCACGTGTAGGAACTGTTCCAGTATCACACAACCGACTGGACATGACTTTGTCTGAGGAGCAAAAAGATAAGTAGTGAATGGCTAGTAAAGATCGACGTCTGCGTGGCAATGCCAACAGCGTAATCCGTCTGGCCAATTGGTCCCTACAGGTGGAATCCACGTATGCCGTAATACTACCCTAATAACCGATGACCGGCCTGCACCGTCACCTTGATCAAGTCTGGCCTAGTCGCCCAAGACCTCAGTTGATAGCGTCCTGTTAGAAGAAGTTGGGCATTGCGATCCCTACTACTAAATTACCTCACTGCCTGGGACAAAGGCATCTATTATGCCCCAGGTGCCGAGATAACGTGGACATTAGTCATGGAAAAGTCACGAACGGGAAATACTATAGTCCCAGCGACGTGAACACATGATATAACTTTGCTGTGCCACTAGCTCCTCGGGCATTAATCAATGGTAGTCACGAG'/>

    <sequence taxon='62' value='GAACCACGTTCCACGCAAGATCATTCAGTCCGAGGAAACTCATCGCCCCGAGGCTTAATCAGGAGAATCGCACGTCTGATGATCGGACCTATATTTCCCCGAAGTCTCGCTCTGTAGAAATCCAAGTGGAAACCTCTGACCGATGATTGCAAAGTTTGTGCAGTCCCTGATTATGAGTATAATGGTACTGTCCGCATCCGAGTCCGCAGTTACTAAGGAACGCCCCATTACGTAGAGGGGAATGCTCCAGCACGCAAAAGAGTAGGCGCGTGACTGAGCTTCGACATGTGTCATCTTGCCTCAGTAAACATTGTCGGAGAGACAAACCCGGTCGCGTCCGTTGGTAAAAAAATACAAAACTAGGCGTCGGAGTTCATCCAATTATGACGGTAACACCTCCACCGACTCGCGTCAAATCTCGAATTAAATAGTGAAGAACACACCCATGCTAAGATAGTGGGCATAGCGGGATCTGAATTGATTATCCAACAGCTTCCTATGGGCACCTCCCCAGTTACAGCTGTCTGCCCTGTATGCGGGCCTTCGCCCATCGTGGCGCACTAGAAATACCGCGGACGCCGAGTATACTCGATACATATCGCATCATACTCGTGTCAGCCCAATCTTGATATAACCAGAGTAGGCATATATTATTTAGTACCCCGTTTGGGGGGCCCTTCCTAGTTGCCAAGTCAAAACTGCACCGCTAAGTCAGCGATTGTGCAATACAGTGCGCATTCCTACCGCACAGAGATACTGATAACGAAGCTACGGGTAACTAAGGCATCCTCGCCCTCTGGGCAGGGGCGTATCAAACTGGCTACTCCGCGGTTACACCCTAAAAGAACTCAGACGAAGGAAACGGGCTCCGTGCTTACATTACGGAATATTCTTGCACGGAGAAACGGCAAACTGGTTCGCGTTTATATTCCCTTGCATTCGTAGAATCATTTCGTTGCAGATAAAAATCACACATGTTAAGTCTAGGTTCGCAATACACGTCATGTTGCACATGCTGTCGGTAACCGACCTTTCCCAGATGCCTCTGGGACGCCGTATTAACATAAATAGGTCATGGGATTAGAACGAACTGTTATCTCCGGGTGGCGGAAGTTTGGACGTTGTAGCATTTACCCCCCCAACCCGCTGGAACCACCAGTCCTGACGAAGGGTAACCCAAACATTGCTAGTGTACATCTGGTTATGCAGCTGAAACGTGGACATAGTAGTAAGCGGACGTCATACTGGAACATGTTATCCGCCCTGATTAGGTAATGATCAGTTTCGGGATTACTTTCAGAACACTTGGTGCAGGCCGGCCTTATAAACGTTGATCACCTAACAAATATAATTCCTTAACAGTCGTACACAAGAAGAAAAAACGTCAAGAAGTACAGCATGACCTGTGTGGGGACTTCGGTGGAAACTCAGACCCACACCATCGCAGCTACCGCTTTGTGTCAGGGCAGAACAGGCTCTAAGTTCATCGGCGTACACACGACGGACCCATCTACATTTCGCGATCGCGCCCACGTGTAGGAACTGTTCCAGTATCACACAACCGACTGGACATGACTTTGTCTGAGGAGCAAAAAGATAAGTAGTGAATGGCTAGTAAAGATCGATGTCTGCGTGGCAATGCCAACAGCGTAATCCGTCTGGCCAATTGGTCCCTACAGGTGGAATCCACGTATGCCGTAATACTACCCTAATAACCGATGACCGGCCTGCACCGTCACCTTGATCAAGTCTGGCCTAGTCGCCCAAGACCTCAGTTGATAGCGTCCTGTTAGAAGAAGTTGGGCATTGCGATCCCTACTACTAAATTACCTCACTGCCTGGGACAAAGGCATCTATTATGCCCCAGGTGCCGCGATAACGTGGACATTAGTCATGGAAAAGTCACGAACGGGAAATACTATAGTCCCAGCGACGTGAACACATGATATAACTTTGCTGTGCCACTAGCTCCTCGGGCATTAATCAATGGTAGTCACGAG'/>

    <sequence taxon='86' value='GAACTACGTTCCACGCAAGATCATTCAGTCCGAGGAAACTCATCGCCCCGAGGCTTAATCAGGAGAATCGCACGTCTGATGATCGGACCTATATTTCCCCGAAGTCTCGCTCTGTAGAAATCCAAGTGGAAACCTCTGACCGATGATTGCAAAGTTTGTGCAGTCCCTGATTATGAGTATAATGGTACTGTCCGCATCCGAGTCCGCAGTTACTAAGGAACGCCCCATTACGTAGAGGGGAATGCTCCAGCACGCAAAAGAGTAGGCGCGTGACTGAGCTTCGACATGTGTCATCTTGCCTCAGTAAACATTGTCGGAGAGACAAACCCAGTCGCGTCCGTTGGTAAAAAAATACAAAACTAGGCGTCGGAGTTCATCCAATTATGACGGTAACACCTCCACCGACTCGCGTCAAATCTCGAATTAAATAGTGAAGAACACACCCATGCTAAGATAGTGGGCATAGCGGGATCTGAATTGATTATCCAACAGCTTCCTATGGGCACCTCCCTAGTTACAGCTGTCTGCCCTGTATGCGGGCCTTCGCCCATCGTGGCGCACTAGAAATACCGCGGACGCCGAGTATACTCGATACATATCGCATCATACTCGTGTCAGCCCAATCTTGATATAACCAGAGTAGGCATATATTATTTAGTACCCCGTTTGGGGGGCCCTTCCTAGTTGCCAAGTCAAAACTGCACTGCTAAGTCAGCGATTGTGCAATACAGTGCGCATTCCTACCGCACAGAGATACTGATAACGAAGCTACGGGTAACTAAGGCATCCTCGCCCTCTGGGCAGGGGCGTATCAAACTGGCTACTCCGCGGTTACACCCTAAAAGAACTCAGACGAAGGAAACGAGCTCCGTGCTTACATTACGGAATATTCTTGCACGGAGAAACGGCAAACTGGTTCGCGTTTATATTCCCTTGCATTCGTAGAATCATTTCGTTGCAGATAAAAATCACACATGTTAAGTCTAGGTTCGCAATACACGTCATGTTGCACATGCTGTCGGTGACCGACCTTTCCCAGATGCCTCTGGGACGCCGTATTAACATAAATAGGTCATGGGATTAGAACGAACTGTTATCTCCGGGTGGCGGAAGTTTGGACGTTGTAGCATTTACCCCCCCAACCCGCTGGAACCACCAGTCCTGACGAAGGGTAACCCAAACATTGCTAGTGTACATCTGGCTATGCAGCTGAAACGTGGACATAGTAGTAAGCGGACGTCATACTGGGACATGTTATCCGCCCTGATTAGGTAATGATCAGTTTCGGGATTACTTTTAGAACACTTGGTGCAGGCCGGCCTTATAAACGTTGATTACCTAACAAATATAGTTCCTTAACAGTCGTACACAAGAAGAAAAAACGTCAAGAAGTACAGCATGGCCTGTGTGGGGACTTCGGTGGAAACTCAGACCCACACCATCGCAGCTACCGCTTTGTGTCAGGGCAGAACAGGCTCTAAGTTCATCGGCGTACACACGACGGACCCATCTACATTTCGCGATCGCGCCCACGTGTAGGAACTGTTCCGGTATCACACAACCGACTGGACATGACTTTGTCTGAGGAGCAAAAAGATAAGTAGTGAATGGCTAGTAAAGATCGATGTCTGCGTGGCAATGCCGACAGCGTAATCCGTCTGGCCAATTGGTCCCTACAGGTGGAATCCACGTATGCCGTAATACTACCCTAATAACCGATGACCGGCCTGCACCGTCACCTTGATCAAGTCTGGCCTAGTCGCCCAAGACCTCAGTTGATAGCGTCCTGTTAGAAGAAGTTGGGCATTGCGATCCCTACTACTAAATTACCTCACTGCCTGGGACAAAGGCATCTATTATGCCCCAGGTGCCGAGATAACGTGGACATTAGTCATGGAAAAGTCACGAACGGGAAATACTATAGTCCCAGCGACGTGAACACATGATATAACTTTGCTGTGCCACTAGCTCCTCGGGCATTAATCAATGGTAGTCACGAG'/>

    <sequence taxon='142' value='GAACTACGTTCCACGCAAGATCATTCAGTCCGAGGAAACTCATCGCCCCGAGGCTTAATCAGGAGAATCGCACGTCTGATGATCGGACCTATATTTCCCCGAAGTCTCGCTCTGTAGAAATCCAAGTGGAAACCTCTGACCGATGATTGCAAAGTTTGTGCAGTCCCTGATTATGAGTATAATGGTACTGTCCGCATCCGAGTCCGCAGTTACTAAGGAACGCCCCATTACGTAGAGGGGAATGCTCCAGCACGCAAAAGAGTAGGCGCGTGACTGAGCTTCGACATGTGTCATCTTGCCTCAGTAAACATTGTCGGAGAGACAAACCCAGTCGCGTCCGTTGGTAAAAAAATACAAAACTAGGCGTCGGAGTTCATCCAATTATGACGGTAACACCTCCACCGACTCGCGTCAAATCTCGAATTAAATAGTGAAGAACACACCCATGCTAAGATAGTGGGCATAGCGGGATCTGAATTGATTATCCAACAGCTTCCTATGGGCACCTCCCTAGTTACAGCTGTCTGCCCTGTATGCGGGCCTTCGCCCATCGTGGCGCACTAGAAATACCGCGGACGCCGAGTATACCCGATACATATCGCATCCTACTCGTGTCAGCCCAATCTTGATATAACCAGAGTAGGCATATATTATTTAGTACCCCGTTTGGGGGGCCCTTCCTAGTTGCCAAGTCAAAACTGCACTGCTAAGTCAGCGATTGTGCAATACAGTGCGCATTCCTACCGCACAGAGATACTGATAACGAAGCTACGGGTAACTAAGGCATCCTCGCCCTCTGGGCAGGGGCGTATCAAACTGGCTACTCCGCGGTTGCGCCCTAAAAGAACTCAGACGAAGGAAACGAGCTCCGTGCTTACATTACGGAATATTCTTGCACGGAGAAACGGCAAACTGGTTCGCGTTTATATTCCCTTGCATTCGTAGAATCATTTCGTTGCAGATAAAAATCACACATGTTAAGTCTAGGTTCGCAATACACGTCATGTTGCACATGCTGTCGGTGACCGACCTTTCCCAGATGCCTCTGGGACGCCGTATTAACATAAATAGGTCATGGGATTAGAACGAACTGTTATCTCCGGGTGGCGGAAGTCTGGACGTTGTAGCATTTACCCCCCCAACCCGCTGGAACCACCAGTCCTGACGAAGGGTAACCCAAACGTTGCTAGTGTACATCTGGCTATGCAGCTGAAACGTGGACATAGTAGTAAGCGGACGTCATACTGGGACATGTTATCCGCCCTGATTAGGTAATGATCAGTTTCGGGATTACTTTTAGAACACTTGGTGCAGGCCGGCCTTATAAACGTTGATTACCTAACAAATATAGTTCCTTAACAGTCGTACACAAGAAGAAAAAACGTCAAGAAGTACAGCATGGCCTGTGTGGGGACTTCGGTGGAAACTCAGACCCACACCATCGCAGCTACCGCTTTGTGTCAGGGCAGAACAGGCTCTAAGTTCATCGGCGTACACACGACGGACCCATCTACATTTCGCGATCGCGCCCACGTGTAGGAACTGTTCCGGTATCACACAACCGACTGGACATGACTTTGTCTGAGGAGCAAAAAGATAAGTAGTGAATGGCTAGTAAAGATCGATGTCTGCGTGGCAATGCCGACAGCGTAATCCGTCTGGCCAATTGGTCCCTACAGGTGGAATCCACGTATGCCGTAATACTACCCTAATAACCGATGACCGGCCTGCACCGTCACCTTGATCAAGTCTGGCCTAGTCGCCCAAGACCTCAGTTGATAGCGTCCTGTTAGAAGAAGTTGGGCATTGCGATCCCTACTACTAAATTACCTCACTGCCTGGGACAAAGGCATCTATTATGCCCCAGGTGCCGAGATAACGTGGACATTAGTCATGGAAAAGTCACGAACGGGAAATACTATAGTCCCAGCGACGTGAACACATGATATAACTTTGCTGTGCCACTAGATCCTCGGGCATTAATCAATGGTAGTCACGAG'/>

    <sequence taxon='154' value='GAACTACGTTCCACGCAAGATCATTCAGTCCGAGGAAACTCATCGCCCCGAGGCTTAATCAGGAGAATCGCACGTCTGATGATCGGACCTATATTTCCCCGAAGTCTCGCTCTGTAGAAATCCAAGTGGAAACCTCTGACCGATGATTGCAAAGTTTGTGCAGTCCCTGATTATGAGTATAATGGTACTGTCCGCATCCGAGTCCGCAGTTACTAAGGAACGCCCCATTACGTAGAGGGGAATGCTCCAGCACGCAAAAGAGTAGGCGCGTGACTGAGCTTCGACATGTGTCATCTTGCCTCAGTAAACATTGTCGGAGAGACAAACCCAGTCGCGTCCGTTGGTAAAAAAATACAAAACTAGGCGTCGGAGTTCATCCAATTATGACGGTAACACCTCCACCGACTCGCGTCAAATCTCGAATTAAATAGTGAAGAACACACCCATGCTAAGATAGTGGGCATAGCGGGATCTGAATTGATTATCCAACAGCTTCCTATGGGCACCTCCCTAGTTACAGCTGTCTGCCCTGTATGCGGGCCTTCGCCCATCGTGGCGCACTAGAAATACCGCGGACGCCGAGTATACCCGATACATATCGCATCCTACTCGTGTCAGCCCAATCTTGATATAACCAGAGTAGGCATATATTATTTAGTACCCCGTTTGGGGGGCCCTTCCTAGTTGCCAAGTCAAAACTGCACTGCTAAGTCAGCGATTGTGCAATACAGTGCGCATTCCTACCGCACAGAGATACTGATAACGAAGCTACGGGTAACTAAGGCATCCTCGCCCTCTGGGCAGGGGCGTATCAAACTGGCTACTCCGCGGTTGCGCCCTAAAAGAACTCAGACGAAGGAAACGAGCTCCGTGCTTACATTACGGAATATTCTTGCACGGAGAAACGGCAAACTGGTTCGCGTTTATATTCCCTTGCATTCGTAGAATCATTCCGTTGCAGATAAAAATCACACATGTTAAGTCTAGGTTCGCAATACACGTCATGTTGCACATGCTGTCGGTGACCGACCTTTCCCAGATGCCTCTGGGACGCCGTATTAACATAAATAGGTCATGGGATTAGAACGAACTGTTATCTCCGGGTGGCGGAAGTCTGGACGTTGTAGCATTTACCCCCCCAACCCGCTGGAACCACCAGTCCTGACGAAGGGTAACCCAAACGTTGCTAGTGTACATCTGGCTATGCAGCTGAAACGTGGACATAGTAGTAAGCGGACGTCATACTGGGACATGTTATCCGCCCTGATTAGGTAATGATCAGTTTCGGGATTACTTTTAGAACACTTGGTGCAGGCCGGCCTTATAAACGTTGATTACCTAACAAATATAGTTCCTTAACAGTCGTACACAAGAAGAAAAAACGTCAAGAAGTACAGCATGGCCTGTGTGGGGACTTCGGTGGAAACTCAGACCCACACCATCGCAGCTACCGCTTTGTGTCAGGGCAGAACAGGCTCTAAGTTCATCGGCGTACACACGACGGACCCATCTACATTTCGCGATCGCGCCCACGTGTAGGAACTGTTCCGGTATCACACAACCGACTGGACATGACTTTGTCTGAGGAGCAAAAAGATAAGTAGTGAATGGCTAGTAAAGATCGATGTCTGCGTGGCAATGCCGACAGCGTAATCCGTCTGGCCAATTGGTCCCTACAGGTGGAATCCACGTATGCCGTAATACTACCCTAATAACCGATGACCGGCCTGCACCGTCACCTTGATCAAGTCTGGCCTAGTCGCCCAAGACCTCAGTTGATAGCGTCCTGTTAGAAGAAGTTGGGCATTGCGATCACTACTACTAAATTACCTCACTGCCTGGGACAAAGGCATCTATTATGCCCCAGGTGCCGAGATAACGTGGACATTAGTCATGGAAAAGTCACGAACGGGAAATACTATAGTCCCAGCGACGTGAACACATGATATAACTTTGCTGTGCCACTAGATCCTCGGGCATTAATCAATGGTAGTCACGAG'/>

    <sequence taxon='155' value='GAACTACGTTCCACGCAAGATCATTCAGTCCGAGGAAACTCATCGCCCCGAGGCTTAATCAGGAGAATCGCACGTCTGATGATCGGACCTATATTTCCCCGAAGTCTCGCTCTGTAGAAATCCAAGTGGAAACCTCTGACCGATGATTGCAAAGTTTGTGCAGTCCCTGATTATGAGTATAATGGTACTGTCCGCATCCGAGTCCGCAGTTACTAAGGAACGCCCCATTACGTAGAGGGGAATGCTCCAGCACGCAAAAGAGTAGGCGCGTGACTGAGCTTCGACATGTGTCATCTTGCCTCAGTAAACATTGTCGGAGAGACAAACCCAGTCGCGTCCGTTGGTAAAAAAATACAAAACTAGGCGTCGGAGTTCATCCAATTATGACGGTAACACCTCCACCGACTTGCGTCAAATCTCGAATTAAATAGTGAAGAACACACCCATGCTAAGATAGTGGGCATAGCGGGATCTGAATTGATTATCCAACAGCTTCCTATGGGCACCTCCCTAGTTACAGCTGTCTGCCCTGTATGCGGGCCTTCGCCCATCGTGGCGCACTAGAAATACCGCGGACGCCGAGTATACCCGATACATATCGCATCCTACTCGTGTCAGCCCAATCTTGATATAACCAGAGTAGGCATATATTATTTAGTACCCCGTTTGGGGGGCCCTTCCTAGTTGCCAAGTCAAAACTGCACTGCTAAGTCAGCGATTGTGCAATACAGTGCGCATTCCTACCGCACAGAGATACTGATAACGAAGCTACGGGTAACTAAGGCATCCTCGCCCTCTGGGCAGGGGCGTATCAAACTGGCTACTCCGCGGTTGCGCCCTAAAAGAACTCAGACGAAGGAAACGAGCTCCGTGCTTACATTACGGAATATTCTTGCACGGAGAAACGGCAAACTGGTTCGCGTTTATATTCCCTTGCATTCGTAGAATCATTTCGTTGCAGATAAAAATCACACATGTTAAGTCTAGGTTCGCAATACACGTCATGTTGCACATGCTGTCGGTGACCGACCTTTCCCAGATGCCTCTGGGACGCCGTATTAACATAAATAGGTCATGGGATTAGAACGAACTGTTATCTCCGGGTGGCGGAAGTCTGGACGTTGTAGCATTTACCCCCCCAACCCGCTGGAACCACCAGTCCTGACGAAGGGTAACCCAAACGTTGCTAGTGTACATCTGGCTATGCAGCTGAAACGTGGACATAGTAGTAAGCGGACGTCATACTGGGACATGTTATCCGCCCTGATTAGGTAATGATCAGTTTCGGGATTACTTTTAGAACACTTGGTGCAGGCCGGCCTTATAAACGTTGATTACCTAACAAATATAGTTCCTTAACAGTCGTACACAAGAAGAAAAAACGTCAAGAAGTACAGCATGGCCTGTGTGGGGACTTCGGTGGAAACTCAGACCCACACCATCGCAGCTACCGCTTTGTGTCAGGGCAGAACAGGCTCTAAGTTCATCGGCGTACACACGACGGACCCATCTACATTTCGCGATCGCGCCCACGTGTAGGAACTGTTCCGGTATCACACAACCGACTGGACATGACTTTGTCTGAGGAGCAAAAAGATAAGTAGTGAATGGCTAGTAAAGATCGATGTCTGCGTGGCAATGCCGACAGCGTAATCCGTCTGGCCAATTGGTCCCTACAGGTGGAATCCACGTATGCCGTAATACTACCCTAATAACCGATGACCGGCCTGCACCGTCACCTTGATCAAGTCTGGCCTAGTCGCCCAAGACCTCAGTTGATAGCGTCCTGTTAGAAGAAGTTGGGCATTGCGATCACTACTACTAAATTACCTCACTGCCTGGGACAAAGGCATCTATTATGCCCCAGGTGCCGAGATAACGTGGACATTAGTCATGGAAAAGTCACGAACGGGAAATACTATAGTCCCAGCGACGTGAACACATGATATAACTTTGCTGTGCCACTAGATCCTCGGGCATTAATCAATGGTAGTCACGAG'/>

    <sequence taxon='123' value='GAACTACGTTCCACGCAAGATCATTCAGTCCGAGGAAACTCACCGCCCCGAGGCTTAATCAGGAGAATCGCACGTCTGATGATCGGACCTATATTTCCCCGAAGTCTCGCTCTGTAGAAATCCAAGTGGAACCCTCTGACCGATGATTGCAAAGTTTGTGCAGTCCCTGATTATGAGTATAATGGTACTGTCCGCATCCGAGTCAGCAGTTACTAAGGAACGCCCCATTACGTAGAGGGGAATGCTCCAGCACGCAAAAGAGTAGGCGCGTGACTGAGCTTCGACATGTGTCATCTTGCCTCAGTAAACATTGTCGGAGAGACAAACCCAGTCGCGTCCGTTGGTAAAAAAATACAAAACTAGGCGTCAGAGTTCATCCAATTATGACGGTAACACCTCCACCGACTCGCGTCAAATCTCGAATTAAATAGTGAAGAACACACCCATGCTAAGATAGTGGGCATAGCGGGATCTGAATTGATTATCCAACAGCTTCCTATGGGCACCTCCCTAGTTACAGCTGTCTGCCCTGTATGCGGGCCTTCGCCCATCGTGGCGCACTAGAAATACCGCGGACGCCGAGTATACTCGATACATATCGCATCATACTCGTGTCAGCCCAATCTTGATATAACCAGAGTAGGCATATATTATTTAGTACCCCGTTTGGGGGGCCCTTCCTAGTTGCCAAGTCAAAACTGCACTGCTAAGTTAGCGATTGTGCAATACAGTGCGCATTCCTACCGCACAGAGATACTGATAACGAAGCTACGGGTAACTAAGGCATCCTCGCCCTCTGGGCAGGGGCGTATCAAACTGGCTACTCCGCGGTTACACCCTGAAAGAACTCAGACGAAGAAAACGAGCTCCGTGCTTACATTACGGAATATTCTTGCACGGAGAAACGGCAAACTGGTTCGCGTTTATATTCCCTTGCATTCGTAGAATCATTTCGTTGCAGATAAAAATCACACATGTTAAGTCTAGGTTCGCAATACACGTCATGTTGCACATGCTGTCGGTGACCGACCTTTCCCAGATGCCTCTGGGACGCCGTATTAACATAAATAGGTCATGGGATTAGAACGAACTGTTATCTCCGGGTGGCGGAAGTTTGGACGTTGTAGCATTTACTCCCCCAACCCGCTGGAACCACCAGTCCTGACGAAGGGTAACCCAAACATTGCTAGTGTACATCTGGCTATGCAGCTGAAACGTGGACATAGTAGTAAGCGGACGTCATACTGGGACATGTTATCCGCCCTGATTAGGTAATGATCAGTTTCGGGATTACTTTCAGAACACTTGGTGCAGGCCGGCCTTATGAACGTTGATTACCTAACAAATATAGTTCCTTAACAGTCGTACACAAGAAGAAAAAACGTCAAGAAGTACAGCATGGCCTGTGTGGGGACTTCGGTGGAAACTCAGACCCACACCATCGCAGCTACCGCTTTGTGTCAGGGCAGAACAGGCTCTAAGTTCATCGGCGTACACACGACGGACCCATCTACATTTCGCGATCGCGCCCACGTGTAGGAACTGTTCCGGTATCACACAACCGACTGGACATGACTTTGTCTGAGGAGCAAAAAGATAAGTAGTGAATGGCTAGTAAAGATCGATGTCTGCGTGGCAATGCCGACAGCGTAATCCGTCTGGCCAATTGGTCCCTACAGGTGGAATCCACGTATGCCGTAATACTACCCTAATAACCGATGACCGGCCTGCACCGTCACCTTGATCAAGTCTGGCCTAGTCGCCCAAGACCTCAGTTGATAGCGTCCTGTTAGAAGAAGTTGGGCATTGCGATCCCTACTACTAAATTACCTCACTGCCTGGGACAAAGGCATCTATTATGCCCCAGGTGCCGAGATAACGTGGACATTAGTCATGGAAAAGTCACGAACGGGAAATACTATAGTCCCAGCGACGTGAACACATGATATAACTTTGCTGTGCCACTAGCTCCTCGGGCATTAATCAATGGTAGTCACGAG'/>

    <sequence taxon='144' value='GAACTACGTTCCACGCAAGATCATTCAGTCCGAGGAAACTCATCGCCCCGAGGCTTAATCAGGAGAATCGCACGTCTGATGATCGGACCTATATTTCCCCGAAGTCTCGCTCTGTAGAAATCCAAGTGGAACCCTCTGACCGATGATTGCAAAGTTTGTGCAGTCCCTGATTATGAGTATAATGGTACTGTCCGCATCCGAGTCAGCAGTTACTAAGGAACGCCCCATTACGTAGAGGGGAATGCTCCAGCACGCAAAAGAGTAGGCGCGTGACTGAGCTTCGACATGTGTCATCTTGCCTCAGTAAACATTGTCGGAGAGACAAACCCAGTCGCGTCCGTTGGTAAAAAAATACAAAACTAGGCGTCAGAGTTCATCCAATTATGACGGTAACACCTCCACCGACTCGCGTCAAATCTCGAATTAAATAGTGAAGAACACACCCATGCTAAGATAGTGGGCATAGCGGGATCTGAATTGATTATCCAACAGCTTCCTATGGGCACCTCCCTAGTTACAGCTGTCTGCCCTGTATGCGGGCCTTCGCCCATCGTGGCGCACTAGAAATACCGCGGACGCCGAGTATACTCGATACATATCGCATCATACTCGTGTCAGCCCAATCTTGATATAACCAGAGTAGGCATATATTATTTAGTACCCCGTTTGGGGGGCCCTTCCTAGTTGCCAAGTCAAAACTGCACTGCTAAGTTAGCGATTGTGCAATACAGTGCGCATTCCTACCGCACAGAGATACTGATAACGAAGCTACGGGTAACTAAGGCATCCTCGCCCTCTGGGCAGGGGCGTATCAAACTGGCTACTCCGCGGTTACACCCTGAAAGAACTCAGACGAAGAAAACGAGCTCCGTGCTTACATTACGGAATATTCTTGCACGGAGAAACGGCAAACTGGTTCGCGTTTATATTCCCTTGCATTCGTAGAATCATTTCGTTGCAGATAAAAATCACACATGTTAAGTCTAGGTTCGCAATACACGTCATGTTGCACATGCTGTCGGTGACCGACCTTTCCCAGATGCCTCTGGGACGCCGTATTAACATAAATAGGTCATGGGATTAGAACGAACTGTTATCTCCGGGTGGCGGAAGTTTGGACGTTGTAGCATTTACTCCCCCAACCCGCTGGAACCACCAGTCCTGACGAAGGGTAACCCAAACATTGCTAGTGTACATCTGGCTATGCAGCTGAAACGTGGACATAGTAGTAAGCGGACGTCATACTGGGACATGTTATCCGCCCTGATTAGGTAATGATCAGTTTCGGGATTACTTTCAGAACACTTGGTGCAGGCCGGCCTTATGAACGTTGATTACCTAACAAATATAGTTCCTTAACAGTCGTACACAAGAAGAAAAAACGTCAAGAAGTACAGCATGGCCTGTGTGGGGACTTCGGTGGAAACTCAGACCCACACCATCGCAGCTACCGCTTTGTGTCAAGGCAGAACAGGCTCTAAGTTCATCGGCGTACACACGACGGACCCATCTACATTTCGCGATCGCGCCCACGTGTAGGAACTGTTCCGGTATCACACAACCGACTGGACATGACTTTGTCTGAGGAGCAAAAAGATAAGTAGTGAATGGCTAGTAAAGATCGATGTCTGCGTGGCAATGCCGACAGCGTAATCCGTCTGGCCAATTGGTCCCTACAGGTGGAATCCACGTATGCCGTAATACTACCCTAATAACCGATGACCGGCCTGCACCGTCACCTTGATCAAGTCTGGCCTAGTCGCCCAAGACCTCAGTTGATAGCGTCCTGTTAGAAGAAGTTGGGCATTGCGATCCCTACTACTAAATTACCTCACTGCCTGGGACAAAGGCATCTATTATGCCCCAGGTGCCGAGATCACGTGGACATTAGTCATGGAAAAGTCACGAACGGGAAATACTATAGTCCCAGCGACGTGAACACATGATATAACTTTGCTGTGCCACTAGCTCCTCGGGCATTAATCAATGGTAGTCACGAG'/>

    <sequence taxon='152' value='GAACCACGTTCCACGCAAGATCATTCAGTCCGAGGAAACTCATCGCCCCGAGGCTTAATCAGGAGAATCGCACGTCTGATGATCGGACCTATATTTCCCCGAAGTCTCGCTCTGTAGAAATCCAAGTGGAAACCTCTGACCGATGATTGCAAAGTTTGTGCAGTCCCTGATTATGAGTATAATGGTACTGTCCGCATCCGAGTCCGCAGTTACTAAGGAACGCCCCATTACGTAGAGGGGAATGCTCCAGCACGCAAAAGAGTAGGCGCGTGACTGAGCTTCGACATGTGTCATCTTGCCTCAGTAAACATTGTCGGAGAGACAAACCCGGTCGCGTCCGTTGGTAAAAAAATACAAAACTAGGCGTCGGAGTTCATCCAATTATGACGGTAACACCTCCACCGACTCGCGTCAAAGCTCGAATTAAATAGTGAAGAACACACCCATGCTAAGATAGTGGGCATAGCGGGATCTGAATTGATTATCCAACAGCTTCCTATGGGCACCTCCCTAGTTACAGCTGTCTGCCCTGTATGCGGGCCTTCGCCCATCGTGGCGCACTAGAAATACCGCGGACGCCGAGTATACTCGATACATACCGCATCATACTCGTGTCAGCCCCATCTTGATATAACCAGAGTAGGTATATATTATTTAGTACCCCGTTTGGGGGGCCATTCCTAGTTGCCAAGTCAAAACTGCACTGCTAAGTCAGCGATTGTGCAATACAGTGCGCATTCCTACCGCACAGAGATACTGATAACGAAGCTACGGGTAACTAAGGCATCCTCGCCCTCTGGGCAGGGGCGTATCAAACTGGCTACTCCGCGGTTACAACCTAAAAGAACTCAGACGAAGGAAACGAGCTCCGTGCTTACATTACGGAATATTCTTGCACGGAGAAACGGCAAACTGGTTCGCGTTTATATTCCCTTGCATTCGTAGAATCATTTCGTTGCGGATAAAAATCACACATGTTAAGTCTAGGTTCACAATACACGTCATGTTGCACATGCTGTCGGTAACCGACCTTTCCCAGATTCCTCTGGGACGCCGTATTAACATAAATAGGTCATGGGATTAGAACGAACTGTTATCTCCGGGTGGCGGAAGTTTGGACGTTGTAGCATTTACCCCCCCAACCCGCTGGAACCACCAGTCCTGACGAAGGGTAACCCAAACATTGCTAGTGTACATCTGGTTATGCAGCTGAAACGTGGACATAGTAGTAAGCGGACGTCATACTGGGACATGTTATCCGCCCTGATTAGGTAATGATCAGTTTCGGGATTACTTTCAGAACACTTAGTGCAGGCCGGCCTTATAGACGTTGATCACCTAACAAATATAGTTCCTTAACAGTCGTACACAAGAAGAAAAAACGTCAAGAAGTACAGCATGGCCTGTGTGGGGACTCCGGTGGAAACTCAGACCCACACCATCGCAGCTACCGCTTTGTGTCAGGGCAGAACAGGCTCTAAGTTCATCGGCGTACACACGACGGACCCATCTACATTTCGCGATCGCGCCCACGTGTAGGAACTGTTCCAGTATCACACAACCGACTGGACATGACTTTGTCTGAGGAGCAAAAAGATAAGTAGTGCATGGCTAGTAAAGATCGATGTCTGCGTGGCAATGCCAACAGCGTAATCCGTCTGGCCAATTGGTCCCTACAGGTGGAATCCATGTATGCCGTAATACTACCCTAATAACCGATGACCGGCCTGCACCGTCACCTTGATCAAGTCTGGCCTAGTCGCCCAAGACCTCAGTTGATAGCGTCCTGTTAGAAGAAGTTGGGCATTGCGATCCCTACTACTAAATTACCTCACTGCCTGGGACAAAGGCATCTATTATGCCCCAGGTGCCGAGATAACGTGGACATTAGTCATGGAAAAGTCACGAACGGGAAATACTATAGTCCCAGCGACGTGAACACATGATATAACTTTGCTGTGCCACTAGCTCCTCGGGCATTAATCAATGGTAGTCACGAG'/>

    <sequence taxon='18' value='GAACCACGTTCCACGCAAGATCATTCAGTCCGAGGAAACTCATCGCCCCGAGGCTTAATCAGGAGAATCGCACGTCTGATGATCGGACCTATATTTCCCCGAAGTCTCGCTCTGTAGAAATCCAAGTGGAAACCTCTGACCGATGATTGCAAAGTTTGTGCAGTCCCTGATTATGAGTATAATGGTACTGTCCGCATCCGAGTCAACAGTTACTAAGGAACGCCCCATTACGTAGAGGGGAATGCTCCAGCACGCAAAAGAGTAGGCGCGTGACTAAGCTTCGACATGTGTCATCTTGCCTCAGTAAACATTGTCGGAGAGACAAACCCGGTCGCGTCCGTTGGTAAAAAAATACAAAACTAGGCGTCGGAGTTCATCTAATTATGACGGTAACACCTCCACCGACTCGCGTCAAATCTCGAATTAAATAGTGAAGAACACACCCATGCTAAGATAGTGGGCATAGCGGGATCTGAATTGATTACCCAACAGCTTCCTATGGGCACCTCCCTAGTTACAGCTGTCTGCCCTGTATGCGGGCCTTCGCCCATCGTGGCGCACTAGAAATACCGCGGACGCCGAGTATACTCGATACATATCGCATCATACTCGTGTCAGCCCAATCTTGATATAACCAGAGTAGGCATATATTATTTAGTACTCCGTTTGGGGGGCCCTTCCTAGTTGCCAAGTCAAAACTGCACCGCTAAGTCAGCGATTGTGCAATACAGTGCGCATTGCGACCGCACAGAGATACTGATAACGAAGCTACGGGTAACTAAGGCATCCTCTCCCTCTGGGCAGGGGCGTATCAAACTGGCTACTCCGCGGTTACACCCTAAAAGAACTCAGACGAAGGAAACGAGCTCCGTGCTTACATTACGGAATATTCTTGCACGGAGAAACGGCAAACTGGTTCGCGTTTATATTCCCTTGCATTCGTAGAATCATTTCGTTGCAGATAAAAATCACACATGTTAAGTCTAGGTTCGCAATACACGTCATGTTGCACATGCTGTCGGTACCCGACCTTTCCCAGATGCCTCTGGGACGCCGTATTAACATAAATAGGTCATGGGATTAGAACGAACTGTTATCTCCGGGTGGCGGAAGTTTGGACGTTGTAGCATTTACCCCCCCAACCCGCTGGAACCACCAGTCCTGACGAAGGGTAACCCAAACATTGCTAGTGTACATCTGGTTATGCAGCTGAAACGTGGACATAGTAGTAAGCGGACGTCATACTGGGACATGTTATCCGCCCTGATTAGGTAATGATCAGTTTCGGGATTACTTTCAGAACACTTGGTGCAGGCCGGCCTTATAAACGTTGATCACCTAACAAATATAGTTCCTTAACAGTCGTACACAAGAAGAAAAAACGTCAAGAAGTACAGCATGGCCTGTGTGGGGACTACGGTGGAAACTCAGACCCACACCATCGCAGCTACCGCTTTGTGTCAGGGCAGAACAGGCTCTAAGTTCATCGGCGTACACACGACGGACCCATCTACATTTCGCGATCGCGCCCACGTGTAGGAGCTGTTCCAGTATCACACAACCGACTGGACATGACTTTGTCTGAGGAGCAAAAAGATAAGTAGTGAATGGCTAGTAAAGATCGATGTCTGCGTGGCAATGCCAACAGCGTAATCCGTCTGGCCAATTGGTCCCTACAGGCGGAATCCACGTATGCCGTAATACTACCCTAATAACCGATGACCGGCCTGCACCGTCACCTTGATCAAGTCTGGCCTAGTCGCCCAAGACCTCAGTTGATAGCGTCCTGTTAGAAGAAGTTGGGCATTGCGATCCCTACTACTAAATTACCTCACTGCCTGGGACAAAGGCATCTATTATGCCCCAGGTGCCGAGATAACGTGGACATTAGTCATGGAAAAGTCACGAACGGGAAATACTATAGTCCCAGCGACGTGAACACATGATATAACTTTGCTGTGCCACTAGCTCCTCGGGCATTAATCAATGGTAGTCACGAG'/>

    <sequence taxon='51' value='GAACCACGTTCCACGCAAGATCATTCAGTCCGAGGAAACTCATCGCCCCGAGGCTTAATCAGGAGAATCGCACGCCTGATGATCGGACCTATATTTCCCCGAAGTCTCGCTCTGTAGAAATCCAAGTGGAAACCTCTGACCGATGATTGCAAAGTTTGTGCAGTCCCTGATTATGAGTATAATGGTACTGTCCGCATCCGAGTCCACAGTTACTAAGGAACGCCCCATTACGTCGAGGGGAATGCTCCAGCACGCAAAAGAGTAGGCGCGTGACTAAGCTTCGACATGTGTCATCTTGCCTCAGTAAACATTGTCGGAGAGACAAACCCGGTCGCGTCCGTTGGTAAAAAAATACAAAACTAGGCGTCGGAGTTCATCCAATTATGACGGTAACACCTCCATCGACTCGCGTCAAATCTCGAATCAAATAGTGAAGAACACACCCATGCTAAGATAGTGGGCATAGCGGGATCTGAATTGATTACCCAACAGCTTCCTATGGGCACCTCCCTAGTTACAGCTGTCTGCCCTGTATGCGGGCCTTCGCCCATCGTGGCGCACTAGAAATACCGCGGACGCCGAGTATACTCGATACATATCGCATCATACTCGTGTCAGCCCAATCTTGATATAACCAGAGTAGGCATATATTATTTAGTACTCCGTTTGGGGGGCCCTTCCTAGTTGCCAAGTCAAAACTGCACCGCTAAGTCAGCGATTGTGCAATACAGTGCGCATTGCGACCGCACAGAGATACTGATAACGAAGCTACGGGTAACTAAGGCATACTCGCCCTCTGAGCAGGGGCGTATCAAACTGGCTCCTCTGCGGTTACACCCTAAAAGAACTCAGACGAAGGAAACGAGCTCCGTGCTTACATTACGGAATGTTATTGCACGGAGACACGGCAAACTGGTTCGCGTTTATATTCCCTTGCATTCGTAGAATCATTTCGTTGCAGATAAAAATCACACATGTTAAGTCTAGGTTCGCAATACACGTCATGTTGCACATGCTGTCGGTAACCGACCTTTCCCAGATGCCTCTGGGACGCCGTATTAACATAAATAGGTCATGGGATTAGAACGAACTGTTATCTCCGGATGGCGGAAGTTTGGACGTTGTAGCATTTACCCCCCCAACCCGCTGGAACCACCAGTCCTGACGAAGGGTAACCCAAACATTGCTAGTGTACATCTGGTTATGCAGCTGAAACGTGGACATAGTAGTAAGCGGACGTCATACTGGGACATGTTATCCGCCCTGATTAGGTAATGATCAGTTTCGGGATTACTTTCAGAACACTTGGTGCAGGCCGGCCTTATAAACGTTGATCACCTAACAAATATAGTTCCTTAACAGTCGTACACAAGAAGAAAAAACGTCAAGAAGTACAGCATGGCCTGTGTGGGGACTACGGTGGAAACTCAGACCCACACCATCGCAGCTACCGCTTTGTGTCAGGGCAGAACAGGCTCTAAGTTCATCGGCGTACACACGACGGACCCATCTACATCTCGCGATCGCGCCCACGTGTAGGAGCTGTTCCAGTATCACACAACAGACTGGACATGACTTTGTCTGAGGAGCAAAAAGATAAGTAGTGAATGGCTAGTAAAGATCGATGTCTGCGTGGAAATGCCAACAGCGTGATCCGTCTGGCCAATTGGTCCCTACAGGCGGAATCCACGTATGCCGTAATACTACCCTAATAACCGATGACCGGCCTGCACCGTCACCTTGATCAAGTCTGGCCTAGTCGCCCAAGACCTCAGTTGATAGCGTCCTGTTAGAAGAAGTTGGGCATTGCGATCCCTACTACTAAATTACCTCACTGCCTGGGACAAAGGCATCTATTATGCCCCAGGTGCCGAGATAACGTGGACATTAGTCATGGAAAAGTCACGAACGGGAAATACTATAGTCCCAGCGACGTGAACACATGATATAACTTTGCTGTGCCACTAGCTCTTCGGGCATTAATCAATGGTAGTCACGAG'/>

    <sequence taxon='52' value='GAACCACGTTCCACGCAAGATCATTCAGTCCGAGGAAACTCATCGCCCCGAGGCTTAATCAGGCGAATCGCACGCCTGATGATCGGACCTATATTTTCCCGAAGTCTCGCTCTGTAGAAATCCAAGTGGAAACCTCTGACCGATGATTGCAAAGTTTGTGCAGTCCCTGATTATGAGTATAATGGTACTGTCCGCATCCGAGTCCACAGTTACTAAGGAACGCCCCATTACGTCGAGGGGAATGCTCCAGCACGCAAAAGAGTAGGCGCGTGACTAAGCTTCGACATGTGTCATCTTGCCTCAGTAAACATTGTCGGAGGGACAAACCCGGTCGCGTCCGTTGGTAAAAAAATACAAAACTAGGCGTCGGAGTTCATCCAATTATGACGGTAACACCTCCATCGACTCGCGTCAAATCTCGAATCAAATAGTGAAGAACACACCCATGCTAAGATAGTGGGCATAGCGGGATCTGAATTGATTACCCAACAGCTTCCTATGGGCACCTCCCTAGTTACAGCTGTCTGCCCTGTATGCGGGCCTTCGCCCATCGTGGCGCACTAGAAAGACCGCGGACGCCGAGTATACTCGATACATATCGCATCATACTCGTGTCAGCCCAATCTTGATATAACCAGAGTAGGCATATATTATTTAGTACTCCGTTTGGGGGGCCCTTCCTAGTTGCCAAGTCAAAACTGCACCGCTAAGTCAGCGATTGTGCAATACAGTGCGCATTGCGACCGCACAGAGATACTGATAACGAAGCTACGGGTAACTAAGGCATACTCGCCCTCTGAGCAGGGGCGTATCAAACTGGCTCCTCTGCGGTTACACCCTAAAAGAACTCAGACGAAGGAAACGAGCTCCGTGCTTACATTACGGAATATTATTGCACGGAGAAACGGCAAACTGGTTCGCGTTTATATTCCCTTGCATTCGTAGAATCATTTCGTTGCAGATAAAAATCACACATGTTAAGTCTAGGTTCGCAATACACGTCATGTTGCACATGCTGTCGGTAACCGACCTTTCCCAGATGCCTCTGGGACGCCGTATTAACATAAATAGGTCATGGGATTAGAACGAACTGTTATCTCCGGATGGCGGAAGTTTGGACGTTGTAGCATTTACCCCCCCAACCCGCTGGAACCACCAGTCCTGACGAAGGGTAACCCAAACGTTGCTAGTGTACATCTGGTTATGCAGCTGAAACGTGGACATAGTAGTAAGCGGACGTCATACTGGGACATGTTATCCGCCCTGATTAGGTAATGATCAGTTTCGGGATTACTTTCAGAACACTTGGTGCAGGCCGGCCTTATAAACGTTGATCACCTAACAAATATAGTTCCTTAACAGTCGTACACAAGAAGAAAAAACGTCAAGAAGTACAGCATGGCCTGTGTGGGGACTACGGTGGAAACTCAGACCCACACCATCGCAGCTACCGCTTTGTGTCAGGGCAGAACAGGCTCTAAGTTCATCGGCGTACACACGACGGACCCATCTACATTTCGCGATCGCGCCCACGTGTAGGAGCTGTTCCAGTATCACACAACAGACTGGACATGACTTTGTCTGAGGAGCAAAAAGATAAGTAGTGAATGGCTAGTAAAGATCGATGTCTGCGTGGCAATGCCAACAGCGTGATCCGTCTGGCCAATTGGTCCCTACAGGCGGAATCCACGTATGCCGTAATACTACCCTAATAACCGATGACCGGCCTGCACCGTCACCTTGATCAAGTCTGGCCTAGTCGCCCAAGACCTCAGTTGATAGCGTCCTGTTAGAAGAAGTTGGGCATTGCGATCCCTACTACTAAATTACCTCACCGCCTGGGACAAAGGCATCTATTATGCCCCAGGTGCCGAGATAACGTGGACATTAGTCATGGAAAAGTCACGAACGGGAAATACTATAGTCCCAGCGACGTGAACACATGATATAACTTTGCTGTGCCACTAGCTCTTCGGGCATTAATCAATGGTAGTCACGAG'/>

    <sequence taxon='109' value='GAACCACGTTCCACGCAAGATCATTCAGTCCGAGGAAACTCATCGCCCCGAGGCTTAATCAGGCGAATCGCACGCCTGATGATCGGACCTATATTTTCCCGAAGTCTCGCTCTGTAGAAATCCAAGTGGAAACCTCTGACCGATGATTGCAAAGTTTGTGCAGTCCCTGATTATGAGTATAATGGTACTGTCCGCATCCGAGTCCACAGTTACTAAGGAACGCCCCATTACGTCGAGGGGAATGCTCCAGCACGCAAAAGAGTAGGCGCGTGACTAAGCTTCGACATGTGTCATCTTGCCTCAGTAAACATTGTTGGAGGGACAAACCCGGTCGCGTCCGTTGGTAAAAAAATACAAAACTAGGCGTCGGAATTCATCCAATTATGACGGTAACACCTCCATCGACTCGCGTCAAATCTCGAGTCAAATAGTGAAGAACACACCCATGCTAAGATAGTGGGCATCGCGGGATCTGAATTGATTACCCAACAGCTTCCTATGGGCACCTCCCTAGTTACAGCTGTCTGCCCTGTATGCGGGCCTTCGCCCATCGTGGCGCACTAGAAAGACCGCGGACGCCGAGTATACTCGATACATATCGCATCATACTCGTGTCAGCCCAATCTTGATATAACCAGAGTAGGCATATATTATTTAGTACTCCGTTTGGGGGGCCCTTCCTAGTTGCCAAGTCAAAACTGCACCGCTAAGTCAGCGATTGTGCAATACAGTGCGCATTGCGACCGCACAGAGATACTGATAACGAAGCTACGGGTAACTAAGGCATACTCGCCCTCTGAGCAGGGGCGTATCAAACTGGCTCCTCTGCGGTTACACCCTAAAAGAACTCAGACCAAGGAAACGAGCTCCGTGCTTACATTACGGAATATTATTGCACGGAGAAACGGCAAACTGGTTCGCGTTTATATTCCCTTGCATTCGTAGAATCATTTCGTTGCAGATAAAAATCACACATGTTAAGTCTAGGTTCGCAATACACGTCATGTTGCACATGCTGTCGGTAACCGACCTTTCCCAGATGCCTCTGGGACGCCGTATTAACATAAATAGGTCATGGGATTAGAACGCACTGTTATCTCCGGATGGCGGAAGTTCGGACGTTGTAGCATTTACCCCCCCAACCCGCTGGAACCACCAGTCCTGACGAAGGGTAACCCAAACGTTGCTAGTGTACATCTGGTTATGCAGCTGAAACGTGGACATAGTAGTAAGCGGACGTCATACTGGGACATGTTATCCGCCCTGATTAGGTAATGATCAGTTTCGGGATTACTTTCAGAACACTTGGTGCAGGCCGGCCTTATAAACGTTGATCACCTAACAAATATAGTTCCTTAACAGTCGTACACAAGAAGAAAAAACGTCAAGAAGTACAGCATGGCCTGTGTGGGGACTACGGTGGAAACTCAGACCCACACCATCGCAGCTACCGCTTTGTGTCAGGGCAGAACAGGCTCTAAGTTCATCGGCGTACACACGACCGACCCATCTACATTTCGCGATCGCGCCCACGTGTAGGAGCTGTTCAAGTATCACACAACAGACTGGACATGACTTTGTCTGAGGAGCAAAAAGATAAGTAGTGAATGGCTAGTAAAGATCGATGTCTGCGTGGCAATGCCAACAGCGTGATCCGTCTGGCCAATTGGTCCCTACAGGCGGAATCCACGTATGCCGTAATACTACCCTAATAACCGATGACCGGCCTGCACCGTCACCTTGATCAAGTCTGGCCTAGTCGCCCAAGACCTCGGTTGATAGCGTCCTGTTAGAAGAAGTTGGGCATTGCGATCCCTACTACTAAATTACCTCACCGCCTGGGACAAAGGCATCTATTATGCCCCAGGTGCCGAGATAACGTGGACATTAGTCATGGAAAAGTCACGAACGGGAAATACTATAGTCCCAGCGACGTGAACACATGATATAACTTTGCTGTGCCACTAGCTCTTCGGGCATTAATCAATGGTAGTCACGAG'/>

    <sequence taxon='128' value='GAACCACGTTCCACGGAAGATCATTCAGTCCGAGGAAACTCATCGCCCCGAGGCTTAATCAGGCGAATCGCACGCCTGATGATCGGACCTATATTTTCCCGAAGTCTCGCTCTGTAGAAATCCAAGTGGAAACCTCTGACCGATGATTGCAAAGTTTGTGCAGTCCCTGATTATGAGTATAATGGTACTGTCCGCATCCGAGTCCACAGTTACTAAGGAACGCCCCATTACGTCGAGGGGAATGCTCCAGCACGCAAAAGAGTAGGCGCGTGACTAAGCTTCGACATGTGTCATCTTGCCTCAGTAAACATTGTTGGAGGGACAAACCCGGTCGCGTCCGTTGGTAAAAAAATACAAAACTAGGCGTCGGAGTTCATCCAATTATGACGGTAACACCTCCATCGACTCGCGTCAAATCTCGAGTCAAATAGTGAAGAACACACCCATGCTAAGATAGTGGGCATAGCGGGATCTGAATTGATTACCCAACAGCTTCCTATGGGCACCTCCCTAGTTACAGCTGTCTGCCCTGTATGCGGGCCTTCGCCCATCGTGGCGCACTAGAAAGACCGCGGACGCCGAGTATACTCGATACATATCGCATCATACTCGTGTCAGCCCAATCTTGATATAACCAGAGTAGGCATATATTATTTAGTACTCCGTTTGGGGGGCCCTTCCTAGTTGCCAAGTCAAAACTGCACCGCTAAGTCAGCGATTGTGCAATACAGTGCGCATTGCGACCGCACAGAGATACTGATAACGAAGCTACGGGTAACTAAGGCATACTCGCCCTCTGAGCAGGGGCGTATCAAACTGGCTCCTCTGCGGTTACACCCTAAAAGAACTCAGACCAAGGAAACGAGCTCCGTGCTTACATTACGGAATATTATTGCACGGAGAAACGGCAAACTGGTTCGCGTTTATATTCCCTTGCATTCGTAGAATCATTTCGTTGCAGATAAAAATCACACATGTTAAGTCTAGGTTCGCAATACACGTCATGTTGCACATGCTGTCGGTAACCGACCTTTCCCAGATGCCTCTGGGACGCCGTATTAACATAAATAGGTCATGGGATTAGAACGAACTGTTATCTCCGGATGGCGGAAGTTTGGACGTTGTAGCATTTACCCCCCCAACCCGCTGGAACCACCAGTCCTGACGAAGGGTAACCCAAACGTTGCTAGTGTACATCTGGTTATGCAGCTGAAACGTGGACATAGTAGTAAGCGGACGTCATACTGGGACATGTTATCCGCCCTGATTAGGTAATGATCAGTTTCGGGATTACTTTCAGAACACTTGGTGCAGGCCGGCCTTATAAACGTTGATCACCTAACAAATATAGTTCCTTAACAGTCGTACACAAGAAGAAAAAACGTCAAGAAGTACAGCATGGCCTGTGTGGGGACTACGGTGGAAACTCAGACCCACACCATCGCAGCTACCGCTTTGTGTCAGGGCAGAACAGGCTCTAAGTTCATCGGCGTACACACGACGGACCCATCTACATTTCGCGATCGCGCCCACGTGTAGGAGCTGTTCAAGTATCACACAACAGACTGGACATGACTTTGTCTGAGGAGCAAAAAGATAAGTAGTGAATGGCTAGTAAAGATCGATGTCTGCGTGGCAATGCCAACAGCGTGATCCGTCTGGCCAATTGGTCCCTACAGGCGGAATCCACGTATGCCGTAATACTACCCTAATAACCGATGACCGGCCTGCACCGTCACCTTGATCAAGTCTGGCCTAGTCGCCCAAGACCTCAGTTGATAGCGTCCTGTTAGAAGAAGTTGGGCATTGCGATCCCTACTACTAAATTACCTCACCGCCTGGGACAAAGGCATCTATTATGCCCCAGGTGCCGAGATAACGTGGACATTAGTCATGGAAAAGTCACGAACGGGAAATACTATAGTCCCAGCGACGTGAACACATGATATAACTTTGCTGTGCCACTAGCTCTTCGGGCATTAATCAATGGTAGTCACGAG'/>

    <sequence taxon='129' value='GAACCACGTTCCACGGAAGATCATTCAGTCCGAGGAAACTCATCGCCCCGAGGCTTAATCAGGCGAATCGCACGCCTGATGATCGGACCTATATTTTCCCGAAGTCTCGCTCTGTAGAAATCCAAGTGGAAACCTCTGACCGATGATTGCAAAGTTTGTGCAGTCCCTGATTATGAGTATAATGGTACTGTCCGCATCCGAGTCCACAGTTACTAAGGAACGCCCCATTACGTCGAGGGGAATGCTCCAGCACGCAAAAGAGTAGGCGCGTGACTAAGCTTCGACATGTGTCATCTTGCCTCAGTAAACATTGTTGGAGGGACAAACCCGGTCGCGTCCGTTGGTAAAAAAATACAAAACTAGGCGTCGGAGTTCATCCAATTATGACGGTAACACCTCCATCGACTCGCGTCAAATCTCGAGTCAAATAGTGAAGAACACACCCATGCTAAGATAGTGGGCATAGCGGGATCTGAATTGATTACCCAACAGCTTCCTATGGGCACCTCCCTAGTTACAGCTGTCTGCCCTGTATGCGGGCCTTCGCCCATCGTGGCGCACTAGAAAGACCGCGGACGCCGAGTATACTCGATACATATCGCATCATACTCGTGTCAGCCCAATCTTGATATAACCAGAGTAGGCATATATTATTTAGTACTCCGTTTGGGGGGCCCTTCCTAGTTGCCAAGTCAAAACTGCACCGCTAAGTCAGCGATTGTGCAATACAGTGCGCATTGCGACCGCACAGAGATACTGATAACGAAGCTACGGGTAACTAAGGCATACTCGCCCTCTGAGCAGGGGCGTATCAAACTGGCTCCTCTGCGGTTACACCCTAAAAGAACTCAGACCAAGGAAACGAGCTCCGTGCTTACATTACGGAATATTATTGCACGGAGAAACGGCAAACTGGTTCGCGTTTATATTCCCTTGCATTCGTAGAATCATTTCGTTGCAGATAAAAATCACACATGTTAAGTCTAGGTTCGCAATACACGTCATGTTGCACATGCTGTCGGTAACCGACCTTTCCCAGATGCCTCTGGGACGCCGTATTAACATAAATAGGTCATGGGATTAGAACGAACTGTTATCTCCGGATGGCGGAAGTTTGGACGTTGTAGCATTTACCCCCCCAACCCGCTGGAACCACCAGTCCTGACGAAGGGTAACCCAAACGTTGCTAGTGTACATCTGGTTATGCAGCTGAAACGTGGACATAGTAGTAAGCGGACGTCATACTGGGACATGTTATCCGCCCTGATTAGGTAATGATCAGTTTCGGGATTACTTTCAGAACACTTGGTGCAGGCCGGCCTTATAAACGTTGATCACCTAACAAATATAGTTCCTTAACAGTCGTACACAAGAAGAAAAAACGTCAAGAAGTACAGCATGGCCTGTGTGGGGACTACGGTGGAAACTCAGACCCACACCATCGCAGCTACCGCTTTGTGTCAGGGCAGAACAGGCTCTAAGTTCATCGGCGTACACACGACGGACCCATCTACATTTCGCGATCGCGCCCACGTGTAGGAGCTGTTCAAGTATCACACAACAGACTGGACATGACTTTGTCTGAGGAGCAAAAAGATAAGTAGTGAATGGCTAGTAAAGATCGATGTCTGCGTGGCAATGCCAACAGCGTGATCCGTCTGGCCAATTGGTCCCTACAGGCGGAATCCACGTATGCCGTAATACTACCCTAATAACCGATGACCGGCCTGCACCGTCACCTTGATCAAGTCTGGCCTAGTCGCCCAAGACCTCAGTTGATAGCGTCCTGTTAGAAGAAGTTGGGCATTGCGATCCCTACTACTAAATTACCTCACCGCCTGGGACAAAGGCATCTATTATGCCCCAGGTGCCGAGATAACGTGGACATTAGTCATGGAAAAGTCACGAACGGGAAATACTATAGTCCCAGCGACGTGAACACATGATATAACTTTGCTGTGCCACTAGCTCTTCGGGCATTAATCAATGGTAGTCACGAG'/>

    <sequence taxon='37' value='GAACCACGTTCAACGCAAGATCATTCAGTCCGAGGAAACTCATCGCCCCGAGGCTTAGTCAGGAGAATCGCACGTCTGATGATCGGACCTATATTTCCCCGAAGTCTCGCTCTGTAGAAATCCAAGTGGAAACCTTTGACCGATGATTGCAAAGTTTGTGCAGTCCCTGACTATGAGTATAATGGTACTGTTCGCATCCGAGTCCGCAGTTACTAAGGAACGCCCCATTATGTAGAGGGGAATGCTCCAGCACGCAAAAGAGTAGGCGCGTGAATAAGCTTCGACATGTGTCATCTTGCCTCAGTAAACATTGTCGGAGAGACAAACCCGGTCGCGTCCGTTGGTAAAAAAATACAAAACTAGGCGTCGGAGTTCATCCAATTATGACGGTAACACCTCCACCGACTCGCGTCAAATCTCGAATTAGATAGTGAAGAACACACCCATGCTAAGATAGTGGGCATAGCGAGATCTGAATTGATTACCCAACAGCTCCCTATGGGCACCTCCCTAGTTACAGCTGTCTGCCCTGTATGCGGGCCTTCGCCCATCGTGGCGCACTAGAAATACCGCGGACGCCGAGTATACTCGATACATATCGCATCATACTCATGTCAGCCCAATCTTGATATAACTAGAGTAGGCATATATTATTTAGTACTCCGTTTGGGGGGCCCTTCCTAGTTGCCAAGTCAAAACTGCACCGCTAAGTCAGCGATTGTGCAATACAGTGCGCATTGCGACCGCACAGAGATACTGATAACGAAGCTACGGGTAACTAAGGCATCCTCGCCCTCTGGGCAGGGGCGTATCAAACTGGCTACTCCGCGGTTACACCCTAAAAGAACTCAGACGAAGGAAACGAGCTCCGTGCTTACATTACGGAATATTCTTGCACGGAGAAACGGCAAACTGGTTCGCGTTTATATTCCCTTGCATTCGTAGAATCATTTCGTTGCAGATAAAAATCACACATGTTAAGTCTAGGTTCGCAATACACGTCATGTTGCACATGCTGTCGGTAATCGACCTTTCCCAGATGCCTCTGGGACGCCGTATTAACATAAATAGGTAATAGGATTAGAACGAACTGTTATCTCCGGGTGGCGGAAGTTTGGACGTTGTAGCATTTACCCCCCCAACCCGCTGGAACCACCAGTCCTGACGAAGGGTAACCCAAACATTGCTAGTGTACATCTGGTTATGCAGCTGAAACGTGGACATAGTAGTAAGCGGACGTCATACTGGGACATGTTATCCGCCCTGATCAGGTAATGATCAGTTTCGGGATTACTTTCAGAACACTTGGTGCAGGCCGGCCTTATAAACGTTGATCACCTAACAAATATAGTTCCTTAACAGTCGTACACAAGAAGAAAAAACGTCGAGAAGTACAGCATGGCCTGTGTGGGGACTTCGGTGGAAACTCAGACCCACACCATCGCAGCTACCGCTTTGTGTCAGGGCAGAACAGGCTCTAAGTTCATCGGCGTACACACGACGGACCCATCTACATTTCGCGATCGCGCCCACGTGTAGGAGCTGTTCCAGTATCACACAACCGACTGGACATGACTTTGTCTGAGGAGCAAAAAGATAAGTAGTGAATGGCTAGTAAAGATCGATGTCTGCGTGGCAATGCCAACAGCGTAATCCGTCTGGCCAATTGGTCCCTACAGGCGGAATCCACGTATGCCGTAATACTACCCTAATAACCGATGACCGGCCTGCACCGTCACCTTGATCAAGTCTGGCCTAGTCGCCCAAGACCTCAGTTGATAGCGTCCTGTTAGAAGAAGTTGGGCATTGCGATCCCTACTACTAAATTACCTCACTGCCTGGGACAAAGGCATCTATTATGCCCCAGGTGCCGAGATAACGTGGACATTAGTCATGAAAAAGTCACGAACGGGAAATACTATAGTCCCAGCGACGTGAACACATGATATAACTTTGCTGTGCCACTAGCCCCTCGGGCATTAATCAATGGTAGTCACGAG'/>

    <sequence taxon='47' value='GAACCACGTTCAACGCAAGATCATTCAGTCCGAGGAAACTCATCGCCCCGAGGCTTAGTCAGGAGAATCGCACGTCTGATGATCGGACCTATATTTCCCCGAAGTCTCGCTCTGTAGAAATCCAAGTGGAAACCTTTGACCGATGATTGCAAAGTTTGTGCAGTCCCTGACTATGAGTATAATGGTACTGTTCGCATCCGAGTCCGCAGTTACTAAGGAACGCCCCATTATGTAGAGGGGAATGCTCCAGCACGCAAAAGAGTAGGCGCGTGAATAAGCTTCGACATGTGTCATCTTGCCTCAGTAAACATTGTCGGAGAGACAAACCCGGTCGCGTCCGTTGGTAAAAAAATACAAAACTAGGCGTCGGAGTTCATCCAATTATGACGGTAACACCTCCACCGACTCGCGTCAAATCTCGAATTAGATAGTGAAGAACACAACCATGCTAAGATAGTGGGCATAGCGAGATCTGAATTGATTACCCAACAGCTCCCTATGGGCACCTCCCTAGTTACAGCTGTCTGCCCTGTATGCGGGCCTTCGCCCATCGTGGCGCACTAGAAATACCGCGGACGCCGAGTATACTCGATACATATCGCATCATACTCATGTCAGCCCAATCTTGATATAACTAGAGTAGGCATATATTATTTAGTACTCCGTTTGGGGGACCCTTCCTAGTTGCCAAGTCAAAACTGCACCGCTAAGTCAGCGATTGTGCAATACAGTGCGCATTGCGACCGCACAGAGATACTGATAACGAAGCTACGGGTAACTAAGGCATCCTCGCCCTCTGGGCAGGGGCGTATCAAACTGGCTACTCCGCGGTTACACCCTACAAGAACTCAGACGAAGGAAACGAGCTCCGTGCTTACATTACGGAATATTCTTGCACGGAGAAACGGCAAACTGGTTCGCGTTTATATTCCCTTGCATTCGTAGAATCATTTCGTTGCAGATAAAAATCACACATGTTAAGTCTAGGTTCGCAATACACGTCATGTTGCACATGCTGTCGGTAATCGACCTTTCCCAGATGCCTCTGGGACGCCGTATTAACATAAATAGGTAATAGGATTAGAACGAACTGTTATCTCCGGGTGGCGGAAGTTTGGACGTTGTAGCATTTACCCCCCCAACCCGCTGGAACCACCAGTCCTGACGAAGGGTAACCCAAACGTTGCTAGTGTACATCTGGTTATGCAGCTGAAACGTGGACATAGTAGTAAGCGGACGTCATACTGGGACATGTTATCCGCCCTGATCAGGTAATGATCAGTTTCGGGATTACTTTCAGAACACTTGGTGCAGGCCGGCCTTATAAACGTTGATCACCTAACAAATATAGTTCCTTAACAGTCGTACACAAGAAGAAAAAACGTCGAGAAGTACAGCATGGCCTGTGTGGGGACTTCGGTGGAAACTCAGACCCACACCATCGCAGCTACCGCTTTGTGTCAGGGCAGAACAGGCTCTGAGTTCATCGGCGTACACACGACGGACCCATCTACATTTCGCGATCGCACCCACGTGTAGGAGCTGTTCCAGTATCACACAACCGACTGGACATGACTTTGTCTGAGGAGCAAAAAGATAAGTAGTGAATGGCTAGTAAAGATCGATGTCTGCGTGGCAATGCCAACAGCGTAATCCGTCTGGCCAATTGGTCCCTACAGGCGAAATCCACGTATGCCGTAATACTACCCTAATAACCGATGACCGGCCTGCACCGTCACCTTGATCAAGTCTGGCCTAGTCGCCCAAGACCTCAGTTGATAGCGTCCTGTTAGAAGAAGTTGGGCATTGCGATCCCTACTCCTAAATTACCTCACTGCCTGGGACAAAGGCATCTATTATGCCCCAGGTGCCGAGATAACGTGGACATTAGTCATGAAAAAGTCACGAACGGGAAATACTATAGTCCCAGCGACGTGAACACATGATATAACTTTGCTGTGCCACTAGCCCCTCGGGCATTAATCAATGGTAGTCACGAG'/>

    <sequence taxon='77' value='GAACCACGTTCAACGCGAGATCATTCAGTCCGAGGAAACTCATCGCCCCGAGGCTTAGTCAGGAGAATCGCACGTCTGATGATCGGACCTATATTTCCCCGAAGTCTCGCTCTGTAGAAATCCAAGTGGAAACCTTTGACCGATGATTGCAAAGTTTGTGCAGTCCCTGACTATGAGTATAATGGTACTGTTCGCATCCGAGTCCGCAGTTACTAAGGAACGCCCCATTATGTAGAGGGGAATGCTCCAGCACGCAAAAGAGTAGGCGCGTGAATAAGCTTCGACATGTGTCATCTTGTCTCAGTAAACATTGTCGGAGAGACAAACCCGGTCGCGTCCGTTGGTAAAAAAATACAAAACTAGGCGTCGGAGTTCATCCAATTATGACGGTAACACCTCCACCGACTCGCGTCAAATCTCGAATTAGATAGTGAAGAACACAACCATGCTAAGATAGTGGGCATAGCGAGATCTGAATTGATTACCCAACAGCTCCCTATGGGCACCTCCCTAGTTACAGCTGTCTGCCCTGTATGCGGGCCTTCGCCCATCGTGGCGCACTAGAAATACCGCGGACGCCGAGTATACTCGATACATATCGCATCATACTCATGTCAGCCCAATCTTGATATAACTAGAGTAGGCATATATTATTTAGTACTCCGTTTGGGGGACCCTTCCTAGTTGCCAAGTCAAAACTGCACCGCTAAGTCAGCGATTGTGCAATACAGTGCGCATTGCGACCGCACAGAGATACTGATAACGAAGCTACGGGTAACTAAGGCATCCTCGCCCTCTGGGCAGGGGCGTATCAAACTGGCTACTCCGCGGTTGCACCCTACAAGAACTTAGACGAAGGAAACGAGCTCCGTGCTTACATTACGGAATATTCTTGCACGGAGAAACGGCAAACTGGTTCGCGTTTATATTCCCTTGAATTCGTAGAATCATTTCGTTGCAGATAAAAATCACACATGTTAAGTCTAGGTTCGCAATACACGTCATGTTGCACATGCTGTCGGTAATCGACCTTTCCCAGATGCCTCTGGGACGCCGTATTAACATAAATAGGTAATAGGATTAGAACGAACTGTTATCTCCGGGTGGCGGAAGTTTGGACGTTGTAGCATTTACCCCCCCAACCCGCTGGAACCACCAGTCCTGACGAAGGGTAACCCAAACGTTGCTAGTGTACATCTGGTTATGCAGCTGAAACGTGGACATAGTAGTAAGCGGACGTCATACTGGGACATGTTATCCGCCCTGATCAGGTAATGATCAGTTCCGGGATTACTTTCAGAACACTTGGTGCAGGCCGGCCTTATAAACGTTGATCACCTAACAAATATAGTTCCCTAACAGTCGTACACAAGAAGAAAAAACGTCGAGAAGTACAGCATGGCCTGTGTGGGGACTTCGGTGGAAACTCAGACCCACACCATCGCAGCTACCGCTTTGTGTCAGGGCAGAACAGGCTCTGAGTTCATCGGCGTACACACGACGGACCCATCTACATTTCGCGATCGCACCCACGTGTAGGAGCTGTTCCAGTATCACACAACCGACTGGACATGACTTTGTCTGAGGAGCAAAAAGATAAGTAGTGAATGGCTAGTAAAGATCGATGTCTGCGTGGCAATGCCAACAGCGTAATCCGTCTGGCCAATTGGTCCCTACAGGCGAAATCCACGTATGCCGTAATACTACCCTAATAACCGATGACCGGCCTGCACCGTCACCTTGATCAAGTCTGGCCTAGTCGCCCAAGACCTCAGTTGATAGCGTCCTGTTAGAAGAAGTTGGGCATTGCGATCCCTACTCCTAAATTACCTCACTGCCTGGGACAAAGGCATCTATTATGCCCCAGGTGCCGAGATAACGTGGACATTAGTCATGAAAAAGTCACGAACGGGAAATACTATAGTCCCAGCGACGTGAACACATGATATAACTTTGCTGTGCCACTACCCCCTCGGGCATTAATCAATGGTAGTCACGAG'/>

    <sequence taxon='78' value='GAACCACGTTCAACGCAAGATCATTCAGTCCGAGGAAACTCATCGCCCCGAGGCTTAGTCAGGAGAATCGCACGTCTGATGATCGGACCTATATTTCCCCGAAGTCTCGCTCTGTAGAAATCCAAGTGGAAACCTTTGACCGATGATTGCAAAGTTTGTGCAGTCCCTGACTATGAGTATAATGGTACTGTTCGCATCCGAGTCCGCAGTTACTAAGGAACGCCCCATAATGTAGAGGGGAATGCTCCAGCACGCAAAAGAGTAGGCGCGTGAATAAGCTTCGACATGTGTCATCTTGCCTCAGTAAACATTGTCGGAGAGACAAACCCGGTCGCGTCCGTTGGTAAAAAAATACAAAACTAGGCGTCGGAGTTCATCCAATTATGACGGTAACACCTCCACCGACTCGCGTTAAATCTCGAATTAGATAGTGAAGAACACACCCATGCTAAGATAGTGGGCATAGCGAGATCTGAATTGATTACCCAACAGCTCCCTATGGGCACCTCCCTAGTTACAGCTGTCTGCCCTGTATGCGGGCCTTCGCCCATCGCGGCGCACTAGAAATACCGCGGACGCCGAGTATACTCGATACATATCGCATCATACTCATGTCAGCCCAATCTTGATATAACTAGAGTAGGCATATATTATTTAGTACTCCGTTTGGGGGGCCCTTCCTAGTTGCCAAGTCAAAACTGCACCGCTAAGTCAGCGATTGTGCAATACAGTGCGCATTGCGACCGCACAGAGATACTGATAACGAAGCTACGGGTAACTAAGGCATCCTCGCCCTCTGGGCAGGGGCGTATCAAACTGGCTACTCCGCGGTTACACCCTAAAAGAACTCAGACGAAGGAAACGAGCTCCGTGCTTACATTACGGAATATTCTTGCACGGAGAAACGGCAAACTGGTTCGCGTTTATATTCCCTTGCATTCGTAGAATCATTTCGTTGCAGATAAAAATCACACATGTTAAGTCTAGGTTCGCAATACACGTCATGTTGCACATGCTGTCGGTAATCGACCTTTCCCAGATGCCTCTGGGACGCCGTATTAACATAAATAGGTAATAGGATTAGAACGAACTGTTATCTCCGGGTGGCGGAAGTTTGGACGTTGTAGCATTTACCCCCCCAACCCGCTGGAACCACCAGTCCTGACGAAGGGTAACCCAAACATTGCTAGTGTACATCTGGTTATGCAGCTGAAACGTGGACATAGTAGTAAGCGGACGTCATACTGGGACATGTTATCCGCCCTGATCAGGTAATGATCAGTTTCGGGATTACTTTCAGAACACTTGGTGCAGGCCGGCCTTATAAACGTTGATCACCTAACAAATATAGTTCCTTAACAGTCGTACACAAGAAGAAAAAACGTCGAGAAGTACAGCATGGCCTGTGTGGGGACTTCGGTGGAAACTCAGACCCACACCATCGCAGCTACCGCTTTGTGTCAGGGCAGAACAGGCTCTAAGTTCATCGGCGTACACACGACGGACCCATCTACATTTCGCGATCGCGCCCACGTGTAGGAGCTGTTCCAGTATCACACAACCGACTGGACATGACTTTGTCTGAGGAGCAAAAAGATAAGTAGTGAATGGCTAGTAAAGATCGATGTCTGCGTGGCAATGCCAACAGCGTAATCCGTCTGGCCAATTGGTCCCTACAGGCGAAATCCACGTATGCCGTAATACTACCCTCATAACCGATGACCGGCCTGCACCGTCACCTTGATCAAGTCTGGCCTAGTCCCCCAAGACCTCAGTTGATAGCGTCCTGTTAGAAGAAGTTGGGCATTGCGATCCCTACTACTAAATTACCTCACTGCCTGGGACAGAGGCATCTATTATGCCCCAGGTGCCGAGATAACGTGGACATTAGTCATGAAAAAGTCACGAACGGGAAATACTATAGTCCCAGCGACGTGAACACATGATATAACTTTGCTGTGCCACTAGCCCCTCGGGCATTAATCAATGGTAGTCACGAG'/>

    <sequence taxon='137' value='GAACCACGCTCAACGCAAGATCATTCAGTCCGAGGAAACTCATCGCCCCGAGGCTTAGTCAGGAGAATCGCACGTCTGATGATCGGACCTATATTTCCCCGAAGTCTCGCTCTGTAGAAATCCAAGTGGAAACCTTTGACCGATGATTACAAAGTTTGTGCAGTCCCTGACTATGAGTATAATGGTACTGTTCGCATCCGAGTCCGCAGTTACTAAGGAACGCCCCATAATGTAGAGGGGAATGCTCCAGCACGCAAAAGAGTATGCGCGTGAATAAGCTTCGACATGTGTCATCTTGCCTCAGTAAACATTGTCGGAGAGACAAACCCGGTCGCGTCCGTTGGTAAAAAAATACAAAACTAGGCGTCGGAGTTCATCCAATTATGACGGTAACACCTCCACCGACTCGCGTTAAATCTCGAATTAGATAGTGGAGAACACACCCATGCTAAGATAGTGGGCATAGCGAGATCTGAATTGATTACCCAACAGCTCCCTATGGGCACCTCCCTAGTTACAGCTGTCTGCCCTGTATGCGGGCCTTCGCCCATCGTGGCGCACTAGAAATACCGCGGACGCCGAGTATACTCGATACATATCGCATCATACTCATGTCAGCCCAATCTTGATATAACTAGAGTAGGCATATATTATTTAGTACTCCGTTTGGGGGGCCCTTCCTAGTTGCCAAGTCAAAACTGCACCGCTAAGTCAGCGATTGTGCAATACAGTGCGCATTGCGACCGCACAGAGATACTGATAACGAAGCTACGGGTAACTACGGCATCCTCGCCCTCTGGGCAGGGGCGTATCAAACTGGCTACTCCGCGGTTACACCCTAAAAGAACTCAGACGAAGGAAACGAGCTCCGTGCTTACATTACGGAATATTCTTGCACGGAGAAACGGCAAACTGGTTCGCGTTTATATTCCCTTGCATTCGTAGAATCATTTCGTTGCAGATAAAAATCACACATGTTAAGTCTAGGTTCGCAATACACGTCATGTTGCACATGCTGTCGGTAATCGACCTTTCCCAGATGCCTCTGGGACGCCGTATTAACATAAATAGGTAATAGGATTAGAACGAACTGTTATCTCCGGGTGGCGGAAGTTTGGACGTTGTAGCATTTACCCCCCCAACCCGCTGGAACCACCAGTCCTGACGAAGGGTAACCCAAACATTGCTAGTGTACATCTGGTTATGCAGCTGAAACGTGGACATAGTAGTAAGCGGACGTCATACTGGGACATGTTATCCGCCCTGATCAGGTAATGATCAGTTTCGGGATTACTTTCAGAACACTTGGTGCAGGCCGGCCTTATAAACGTTGATCACCTAACAAATATAGTTCCTTAACAGTCGTACACAAGAAGAAAAAACGTCGAGAAGTACAGCATGGCCTGTGTGGGGACTTCGGTGGAAACTCAGACCCACACCATCGCAGCTACCGCTTTGTGTCAGGGCAGAACAGGCTCTAAGTTCATCGGCGTACACACGACGGACCCATCTACATTTCGCGATCGCGCCCACGTGTAGGAGCTGTTCCAGTATCACACAACCGACTGGACATGACTTTGTCTGAGGAACAAAAAGATAAGTAGTGAATGGCTAGTAAAGATCGATGTCTGCGTGGCAATGCCAACAGCGTCATCCGTCTGGCCAATTGGTCCCTACAGGCGAAATCCACGTATGCCGTAATACTACCCTCATAACCGATGACCGGCCTGCACCGTCACCTTGATCAAGTCTGGCCTAGTCCCCCAAGACCTCAGTTGATAGCGTCCTGTTAGAAGAAGTTGGGCATTGCGATCCCTACTACTAAATTACCTCACTGCCTGGGACAGAGGCATCTATTATGCCCCAGGTGCCGAGATAACGTGGACATTAGTCATGAAAAAGTCACGAACGGGAAATACTATAGTCCCAGCGACGTGAACACATGATATAACTTTGCTGTGCCACTAGCCCCTCGGGCATTAATCAATGGTAGTCACGAG'/>

    <sequence taxon='150' value='GAACCACGCTCAACGCAAGATCATTCAGTCCGAGGAAACTCATCGCCCCGAGGCTTAGTCAGGAGAATCGCACGTCTGATGATCGGACCTATATTTCCCCGAAGTCTCGCTCTGTAGAAATCCAAGTGGAAACCTTTGACCGATGATTGCAAAGTTTGTGCAGTCCCTGACTATGAGTATAATGGTACTGTTCGCATCCGAGTCCGCAGTTACTAAGGAACGCCCCATAATGTAGAGGGGAATGCTCCAGCACGCAAAAGAGTATGCGCGTGAATAAGCTTCGACATGTGTCATCTTGCCTCAGTAAACATTGTCGGAGAGACAAACCCGGTCGCGTCCGTTGGTAAAAAAATACAAAACTAGGCGTCGGAGTTCATCCAATTATGACGGTAACACCTCCACCGACTCGCGTTAAATCTCGAATTAGATAGTGGAGAACACACCCATGCTAAGATAGTGGGCATAGCGAGATCTGAATTGATTACCCAACAGCTCCCTATGGGCACCTCCCTAGTTACAGCTGTCTGCCCTGTATGCGGGCCTTCGCCCATCGTGGCGCACTAGAAATACCGCGGACGCCGAGTATACTCGATACATATCGCATCATACTCATGTCAGCCCAATCTTGATATAACTAGAGTAGGCATATATTATTTAGTACTCCGTTTGGGGGGCCCTTCCTAGTTGCCAAGTCAAAACTGCACCGCTAAGTCAGCGATTGTGCAATACAGTGCGCATTGCGACCGCACAGAGATACTGATAACGAAGCTACGGGTAACTACGGCATCCTCGCCCTCTGGGCAGGGGCGTATCAAACTGGCTACTCCGCGGTTACACCCTAAAAGAACTCAGACGAAGGAAACGAGCTCCGTGCTTACATTACGGAATATTCTTGCACGGAGAAACGGCAAACTGGTTCGCGTTTATATTCCCTTGCATTCGTAGAATCATTTCGTTGCAGATAAAAATCACACATGTTAAGTCTAGGTTCGCAATACACGTCATGTTGCACATGCTGTCGGTAATCGACCTTTCGCAGATGCCTCTGGGACGCCGTATTAACATAAATAGGTAATAGGATTAGAACGAACTGTTATCTCCGGGTGGCGGAAGTTTGGACGTTGTAGCATTTACCCCCCCAACCCGCTGGAACCACCAGTCCTGACGAAGGGTAACCCAAACATTGCTAGTGTACATCTGGTTATGCAGCTGAAACGTGGACATAGTAGTAAGCGGACGTCATACTGGGACATGTTATCCGCCCTGATCAGGTAATGATCAGTTTCGGGATTACTTTCAGAACACTTGGTGCAGGCCGGCCTTATAAACGTTGATCACCTAACAAATATAGTTCCTTAACAGTCGTACACAAGAAGAAAAAACGTCGAGAAGTACAGCATGGCCTGTGTGGGGACTTCGGTGGAAACTCAGACCCACACCATCGCAGCTACCGCTTTGTGTCAGGGCAGAACAGGCTCTAAGTTCATCGGCGTACACACGACGGACCCATCTACATTTCGCGATCGCGCCCACGTGTAGGAGCTGTTCCAGTATCACACAACCGACTGGACATGACTTTGTCTGAGGAACAAAAAGATAAGTAGTGAATGGCTAGTAAAGATCGATGTCTGCGTGGCAATGCCAACAGCGTCATCCGTCTGGCCAATTGGTCCCTACAGGCGAAATCCACGTATGCCGTAATACTACCCTCATAACCGATGACCGGCCTGCACCGTCACCTTGATCAAGTCTGGCCTAGTCCCCCAAGATCTCAGTTGATAGCGTCCTGTTAGAAGAAGTTGGGCATTGCGATCCCTACTACTAAATTACCTCACTGCCTGGGACAGAGGCATCTATTATGCCCCAGGTGCCGAGATAACGTGGACATTAGTCATGAAAAAGTCACGAACGGGAAATACTATAGTCCCAGCGACGTGAACACATGATATAACTTTGCTGTGCCACTAGCCCCTCGGGCATTAATCAATGGTAGTCACGAG'/>

    <sequence taxon='146' value='GAACCACGTTCAACGCAAGATCATTCAGTCCGAGGAAACTCATCGCCCCGAGGCTTAGTCAGGAGAATCGCACGTCTGATGATCGGACCTATATTTCCCCGAAGTCTCGCTCTGTAGAAATCCAAGTGGAAACCTTTGACCGATGATTGCAACGTTTGTGCAGTCCCTGACTATGAGTATAATGGTACTGTTCGCACCCGAGTCCGCAGTTACTAAGGAACGCCCCATAATGTAGAGGGGAATGCTCCAGCACGCAAAAGAGTAGGCGCGTGAATAAGCTTCGACATGTGTCATCTTGCCTCAGTAAACATTGTCGGAGAGACAAACCCGGTCGCGTCCGTTGGTAAAAAAATACAAAACTAGGCGTCGGAGTTCATCCAATTATGACGGTAACACCTCCACCGACTCGCGTTAAATCTCGAATTAGATAGTGGAGAACACACCCATGCTAAGATAGTGGGCATAGCGAGATCTGAATTGATTACCCAACAGCTCCCTATGGGCACCTCCCTAGTTACAGCTGTCTGCCCTGTATGCGGGCCTTCGCCCATCGTGGCGCACTAGAAATACCGCGGACGCCGAGTATACTCGATACATATCGCATCATACTCATGTCAGCCCAATCTTGATATAACTAGAGTAGGCATATATTATTTAGTACTCCGTTTGGGGGGCCCTTCCTAGTTGCCAAGTCAAAACTGCACCGCTAAGTCAGCGATTGTGCAATACAGTGCGCATTGCGACCGCACAGAGATACTGATAACGAAGCTACGGGTAACTAAGGCATCCTCGCCCTCTGGGCAGGGGCGTATCAAACTGGCTACTCCGCGGTTACACCCTAAAAGAACTCAGACGAAGGAAACGAGCTCCGTGCTTACATTACGGAATATTCTTGCACGGAGAAACGGCAAACTGGTTCGCGTTTATATTCCCTTGCATTCGTAGAATCATTTCGTTGCAGATAAAAATCACACATGTTAAGTCTAGGTTCGCAATACACGTCATGTTGCACGTGCTGTCGGTAATCGACCTTTCCCAGATGCCTCTGGGACGCCGTATTAACATAAATAGGTAATAGGATTAGAACGAACTGTTATCTCCGGGTGGCGGAAGTTTGGACGTTGTAGCATTTACCCCCCCAACCCGCTGGAACCACCAGTCCTGACGAAGGGTAACCCAAACATTGCTAGTGTACATCTGGTTATGCAGCTGAAACGTGGACATAGTAGTAAGCGGACGTCATACTGGGACATGTTATCCGCCCTGATCAGGTAATGATCAGTTTCGGGATTACTTTCAGAACACTTGGTGCAGGCCGGCCTTATAAACGTTGATCACCTAACAAATATAGTTCCTTAACAGTCGTACACAAGAAGAAAAAACGTCGAGAAGTACAGCATGGCCTGTGTGGGGACTTCGGTGGAAACTCAGACCCACACCATCGCAGCTACCGCTTTGTGTCAGGGCAGAACAGGCTCTAAGTTCATCGGCGTACACACGACGGACCCATCTACATTTCGCGATCGCGCCCACGTGTAGGAGCTGTTCCAGTATCACACAACCGACTGGACATGACTTTGTCTGAGGAGCAAAAAGATAAGTAGTGAATGGCTAGTAAAGATCGATGTCTGCGTGGCAATGCCAACAGCGTAATCCGTCTGGCCAATTGGTCCCTACAGGCGAAATCCACGTATGCCGTAATACTACCCTCATAACCGATGACCGGCCTGCACCGTCACCTTGATCAAGTCTGGCCTAGTCCCCCAAGACCTCAGTTGATAGCGTCCTGTTAGAAGAAGTTGGGCATTGCGATCCCTACTATTAAATTACCTCACTGCCTGGGACAGAGGCATCTATTATGCCCCAGGTGCCGAGATAACGTGGACATTAGTCATGAAAAAGTCACGAACGGGAAATACTATAGTCCCAGCGACGTGAACACATGATATAACTTTGCTGTGCCACTAGCCCCTCGGGCATTAATCAATGGTAGTCACGAG'/>

    <sequence taxon='54' value='GAACCACGTTCAACGCAAGATCATTCAGTCCGAGGAAACTCATCGCCCCGAGGCTTAGTCAGGAGAATCGCACGTCTGATGATCGGACCTATATTTCCCCGAAGTCTCGCTCTGTAGAAATCCAAGTGGAAACCTTTGACCGATGATTGCAAAGTTTGTGCAGTCCCTGACTATGAGTATAATGGTACTGTTCGCATCCGAGTCCGCAGTTACTAAGGAACGTCCCATTATGTAGAGGGGAATGCTCCAGCACGCAAAAGAGTAGGCGCGTGAATAAGCTTCGACATGTGTCATCTTGCCTCAGTAAACATTGTCGGAGAGACAAACCCGGTCGCGTCCGTTGGTAAAAAAATACAAAACTAGGCGTCGGAGTTCATCCAATTATGACGGTAACACCTCCACCGACTCGCGTCAAATCTCGAATTAGATAGTGAAGAACACACCCATGCTAAGATAGTGGGCATAGCGAGATCTGAATTGATTACCCAACAGCTCCCTATGGGCACCTCCCTAGTTACAGCTGTCTGCCCTGTATGCGGGCCTTCGCCCATCGTGGCGCACTAGAAATACCGCGGACGCCGAGTATACTCGATACATATCGCATCATACTCATGTCAGCCCAATCTTGATATAACTAGAGTAGGCATATATTATTTAGTACTCCGTTTGGGGGGCCCTTCCTAGTTGCCAAATCAAAACTGCACCGCTAAGTCAGCGATTGTGCAATACAGTGCGCATTGCGACCGCACAGAGATACTGATAACGAAGCTACGGGTAACTAAGGCATCCTCGCCCTCTGGGCAGGGGCGTATCAAACTGGCTACTCCGCGGTTACACCCTAAAAGAACTCAGACGAAGGAAACGAGCTCCGTGCTTACATTACGGAATATTCTTGCACGGAGAAACGGCAAACTGGTTCGCGTTTATATTCCCTTGCATTCGTAGACTCATTTCGTTGCAGATAAAAATCACACATGTTAAGTCTAGGTTCGCAATACACGTCATGTTGCACATGCTGTCGGTAATCGACCTTTCCCAGATGCCTCTGGGACGCCGTATTAACATAAATAGGTAATAGGATTAGAACGAACTGTTATCTCCGGGTGGCGGAAGTTTGGACGTTGTAGCATTTACCCCCCCAACCCGCTGGAACCACCAGTCCTGACGAAGGGTAACCCAAACATTGCTAGTGTACATCTGGTTATGCAGCTGAAACGTGGACATAGTAGTAAGCGGACTTCATACTGGGACATGTTATCCGCCCTGATTAGGTAATGATCAGTTTCGGGATTACTTTCAGAACACTTGGTGCAGGCCGGCCTTATAAACGTTGATCACCTAACAAATATAGTTCCTTAACAGTCGTACACAAGAAGAAAAAACGTCGAGAAGTACAGCATGGCTTGTGTGGGGACTTCGGTGGAAACTCAGACCCACACCATCGCAGCTACCGCTTTGTGTCAGGGCAGAACAGGCTCTAAGTTCATCGGCGTACACACGACGGACCCATCTACATTTCGCGATCGCGCCCACGTGTAGGAGCTGTTCCAGTATCACACAACCGACTGGACATGACTTTGTCTGAGGAGCAAAAAGATAAGTAGTGAATGGCTAGTAAAGATCGATGTCTGCGTGGCAATGCCAACAGCGTAATCCGTCTGGCCAATTGGTCCCTACAGGCGGAATCCACGTATGCCGTAATACTACCCTAATAACCGATGACCGGCCTGCACCGTCACCTTGATCAAGTCTGGCCTAGTCGCCCAAGACCTCAGTTGATAGCGTCCTGTTAGAAGAAGTTGGGCATTGCGATCCCTACTACTAAATTACCTCACTGCCTGGGACAAAGGCATCTATTATGCCCCAGGTGCCGAGATAACGTGGACATTAGTCATGAAAAAGTCACGAACGGGAAATACTATAGTCCCAGCGACGTGAACACATGATATAACTTTGCTGTGCCACTAGCCCCTCGGGCATTAATCAATGGTAGTCACGAG'/>

    <sequence taxon='60' value='GAACCACGTTCAACGCAAGATCATTCAGTCCGAGGGAACTCATCGCCCCGAGACTTAGTCAGGAGAATCGCACGTCTGATGATCGGACCTATATTTCCCCGAAGTCTCGCTCTGTAGAAATCCAAGTGGAAACCTTTGACCGATGATTGCAAAGTTTGTGCAGTCCCTGACTATGAGTATAATGGTACTGTTCGCATCCGAGTCCGCAGTTACTAAGGAACGTCCCATTATGTAGAGGGGAATGCTCCAGCACGCAAAAGAGTAGGCGCGTGAATAAGCTTCGACATGTGTCATCTTGCCTCAGTAAACATTGTCGGAGAGACAAACCCGGTAGCGTCCGTTGGTAAAAAAATACAAAACTAGACGTCGGAGTTCATCCAATTATGACGGTAACACCTCCACCGACTCGCGTCAAATCTCGAATTAGATAGTGAAGAACACACCCATGCTAAGATAGTGGGCATAGCGAGATCTGAATTGATTACCCAACAGCTCCCTATGGGCACCTCCCTAGTTACAGCTGTCTGCCCTGTATGCGGGCCTTCGCCCATCGTGGCGCACTAGAAATACCGCGGACGCCGAGTATACTCGATACATATCGCATCATACTCATGTCAGCCCAATCTTGATATAACTAGAGTAGGCATATATTATTTAGTACTCCGTTTGGGGGGCCCTTCCTAGTTGCCAAGTCAAAACTGCACCGCTAAGTCAGCGATTGTGCAATACAGTGCGCATTGCGACCGCACAGAGATACTGATAACGAAGCTACGGGTAACTAAGGCATCCTCGCCCTCTGGGCAGGGGCGTATCAAACTGGCTACTCCGCGGTTACACCCTAAAAGAACTCAGACGAAGGAAACGAGCTCCGTGCTTACATTACGGAATATTCTTGCACGGAGAAACGGCAAACTGGTTCGCGTTTATATTCCCTTGCATTCGTAGACTCATTTCGTTGCAGATAAAAATCACACATGTTAAGTCTAGGTTCGCAATACACGTCATGTTGCACATGCTGTCGGTAATCGACCTTTCCCAGATGCCTCTGGGACGCCGTATTAACATAAATAGGTAATAGGATTAGAACGAACTGTTATCTCCGGGTGGCGGAAGTTTGGACGTTGTAGCATTTACCCCCCCAACCCGCTGGAACCACCAGTCCTGACGAAGGGTAACCCAAACATTGCTAGTGTACATCTGGTTATGCAGCTGAAACGTGGACATAGTAGTAAGCGGACGTCATACTGGGACATGTTATCCGCCCTGATTAGGTAATGATCAGTTTCGGGATTACTTTCAGAACACTTGGTGCAGGCCGGCCTTATAAACGTTGATCACCTAACAAATATAGTTCCTTAACAGTCGTACACAAGAAGAAAAAACGTCGAGAAGTACAGCATGGCTTGTGTGGGGACTTCGGTGGAAACTCAGACCCACACCATCGCAGCTACCGCTTTGTGTCAGGGCAGAACAGGCTCTAAGTTCATCGGCGTACACACGACGGACCCATCTACATTTCGCGATCGCGCCCACGTGTAGGAGCTGTTCCAGTATCACACAACCGACTGGACATGACTTTGTCTGAGGAGCAAAAAGATAAGTAGTGAATGGCTAGTAAAGATCGATGTCTGCGTGGCAATGCCAACAGCGTAATCCGTCTGGCCAATTGGTCCCTACAGGCGGAATCCACGTATGCCGTAATACTACTCTAATAACCGATGACCGGCCTGCACCGTCACCTTGATCAAGTCTGGCCTAGTCGCCCAAGACCTCAGTTGATAGCGTCCTGTTAGAGGAAGTTGGGCATTGCGATCCCTACTACTAAATTACCTCACTGCCTGGGACAAAGGCATCTATTATGCCCCAAGTGCCGAGATAACGTGGACATTAGTCATGAAAAAGTCACGAACGGGAAATACTATAGTCCCAGCGACGTGAACACATGATATAACTTTGCTGTGCCACTAGCCCCTCGGGCATTAATCAATGGTAGTCACGAG'/>

    <sequence taxon='90' value='GAACTACGTTCAACGCAAGATCATTCAGTCCGAGGGAACTCATCGCCCCGAGGCTTAGTCAGGAAAATCGCACGTCTGATGATCGGACCTATATTTCCCCGAAGTCTCGCTCTGTAGAAATCCAAGTGAAAACCTTTGACCGATGATTGCAAAGTTTGTGCAGTCCCTGACTATGAGTATAATGGTACTGTTCGCATCCGAGTCCGCAGTTACTAAGGAACGTCCCATTATGTAGAGGGGAATGCTCCAGCACGCAAAAGAGTAGGCGCGTGAATAAGCTTCGACATGTGTCATCTTGCCTCAGTAAACATTGTCGGAGAGACAAACCCGGTCGCGTCCGTTGGTAAAAAAATACAAAACTAGGCGTCGGAGTTCATCCAATTATGACGGTAACACCTCCACCGACTCGCGTCAAATCTCGAATTAGATAGTGAAGAACACACCCATGCTAAGATAGTGGGCATAGCGAGATCTGAATTGATTACCCAACAGCTCCCTATGGGCACCTCCCTAGTTACAGCTGTCTGCACTGTATGCGGGCCTTCGCCCATCGTGGCGCACTAGCAATACCGCGGACGCCGAGTATACTCGATACATATCGCATCATACTCATGTCAGCCCAATCTTGATATAACTAGAGTAGGCATATATTATTTAGTACTCCGTTTGGGGGGCCCTTCTTAGTGGCCAAGTCAAAACTGCACCGCTAAGTCAGCGATTGTGCAATACAGTGCGCATTGCGACCGCACAGAGATACTGATAACGAAGCTACGGGTAACTAAGGCATCCTCACCCTCTGGGCAGGGGCGTATCAAACTGGCTACTCCGCGGTTACACCCTAAAAGAACTCAGACGAAGGAAACGAGCTCCGTGCTTACATTACGGAATATTCTTGCACGGAGAAACGGCAAACTGGTTCGCGTTTATATTCCCTTGCATTCGTAGACTCATTTCGTTGCAGATAAAAATCACACATGTTAAGTCTAGGTTCGCAATACACGTCATGTTGCACATGCTGTCGGTAATCGACCTTTCCCAGATGCCTCTGGGACGCCGTATTAACATAAATAGGTAATAGGATTAGAACGAACTGTTATCTCCGGGTGGCGGAAGTTTGGACGTTGTAGCATTTACCCCCCCAACCCGCTGGAACCACCAGTCCTGACGAAGGGTAACCCAAACATTGCTAGTGTACATCTGGTTATGCAGCTGAAACGTGGACATGGTAGTAAGCGGACGTCATACTGGGACATGTTATCCGCCCTGATTAGGTAATGATCAGTTTCGGGATTACTTTCAGAACACTTGGTGCAGGCCGGCCTTATAAACGTTGATCACCTAACAAATATAGTTCCTTAACAGTCGTATACAAGAAGAAAAAACGTCGAGAAGTACAGCATGGCTTGTGTGGGGACTTCGGTGGAAACTCAGACCCACACCATCGCAGCTACCGCTTTGTGTCAGGGCAGAACAGGCCCTAAGTTCATCGGCGTACACACGACGGACCCATCTACATTTCGCGATCGCGCCCACGTGTAGAAGCTGTTCCAGTATCACACAACCGACTGGACATGACTTTGTCTGAGGAGCAAAAAGATAAGTAGTGAATGGCTAGTAAAGATCGATGTCTGCGTGGCAATGCCAACAGCGTAATCCGTCTGGCCAATTGGTCCCTACAGGCGGAATCCACGTATGCCGTAATACTACTCTAATAACCGATGACCGGCCTGCACCGTCACCTTGATCAAGTCTGGCCTAGTCGCCCAACACCTCAGTTGATAGCGTCCTGTTAGAAGAAGTTGGGCATTGCGATCCCTACTACTAAATTACCTCACTGCCTGGGACAAAGGCATCTATTATGCCCCAAGTGCCGAGATAACGTGGACATTAGTCATGAAAAAGTCACGAACGGGAAATACTATAGTCCCAGCGACGTGAACACATGATATAACTTTGCTGTGCCACTAGCCCCTCGGGCATTAATCAATGGTAGTCACGAG'/>

    <sequence taxon='119' value='GAACTACGTTCAACGCAAGATCATTCAGTCCGAGGGAACTCATCGCCCCGAGGCTTAGTCAGGAAAATCGCACGTCTGATGATCGGACCTATATTTCCCCGAAGTCTCGCTCTGTAGAAATCCAAGTGAAAACCTTTGACCGATGATTGCAAAGTTTGTGCAGTCCCTGACTATGAGTATAATGGTACTGTTCGCATCCGAGTCCGCAGTTACTAAGGAACGTCCCATTATGTAGAGGGGAATGCTCCAGCACGCAAAAGAGTAGGCGCGTGAATAAGCTTCGACATGTGTCATCTTGCCTCAGTAAACATTGTCGGAGAGACAAACACGGTCGCGTCCGTTGGTAAAAAAATACAAAACTAGGCGTCGGAGTTCATCCAATTATGACGGTAACACCTCCACCGACTCGCGTCAAATCTCGAATTAGATAGTGAAGAACATACCCATGCTAAGATAGTGGGCATAGCGAGATCTGAATTGATTACCCAACAGCTCCCTATTGGCACCTCCCTAGTTACAGCTGTCTGCACTGTATGCGGGCCTTCGCCCATCGTGGCGCACTAGCAATACCGCGGACGCCGAGTATACTCGATACATATCGCATCATACTCGTGTCAGCCCAATCTTGATATAACTAGAGTAGGCATATATTATTTAGTACTCCGTTTGGGGGGCCCTTCTTAGTGGCCAAGTCAAAACTGCACCGCTAAGTCAGCGATTGTGCAATACAGTGCGCATTGCGACCGCACAGAGGTACTGATAACGAAGCTACGGGTAACTAAGGCATCCTCACCCTCTGGGCAGGGGCGTATCAAACTGGCTACTCCGCGGTTACACCCTAAAAGAACTCAGACGAAGGAAACGAGCTCCGTGCTTACATTACGGAATATTCTTGCACGGAGAAACGGCAAACTGGTTCGCGCTTATATTCCCTTGCATTCGTAGACTCATTTCGTTGCAGATAAAAATCACACATGTTAAGTCTAGGTTCGCAATACACGTCATGTTGCACATGCTGTCGGTAATCGACCTTTCCCAGATGCCTCTGGGACGCCGTATTAACATAAATAGGTAATAGGATTAGAACGAACTGTTATCTCCGGGTGGCGGAAGTTTGGACGTTGTAGCATTTACCCCCCCAACCCGCTGGAACCACCAGTCCTGACGAAGGGTAACCCAAACATTGCTAGTGTACATCTGGTTATGCAGCTGAAACGTGGACATGGTAGTAAGCGGACGTCATACTGGGCCATGTTATCCGCCCTGATTAGGTAATGATCAGTTTCGGGATTACTTTCAGAACACTTGGTGCAGGCCGGCCTTATAAACGTTGATCACCTAACAAATATAGTTCCTTAACAGTCGTATACAAGAAGAAAAAACGTCGAGAAGGACAGCATGGCTTATGTGGGGACTTCGGTGGAAACTCAGACCCACACCATCGCAGCTACCGCTTTGTGTCAGGGCAGAACAGGCCCTAAGTTCATCGGCGTACACACGACGGACCCATCTACATTTCGCGATCGCGCCCACGTGTAGAAGCTGTTCCAGTATCACACAACCGACTGGACATGACTTTGTCTGAGGAGCAAAAAGATAAGTAGTGAATGGCTAGTAAAGATCGATGTCTGCGTGGCAATGCCAACAGCGTAATCCGTCTGGCCAATTGGTCCCTACAGGCGGAATCCACGTATGCCGTAATACTACTCTAATAACCGATGACCGGCCTGCACCGTTACCTTGATCAAGTCTGGCCTAGTCGCCCAACACCTCAGTTGATAGCGTCCTGTTAGAAGAAGTTGGGCATTGCGATCCCTACTACTAAATTACCTCACTGCCTGGGACAAAGGCATCTATTATGCCCCAAGTGCCGAGATAACGTGGACATTAGTCATGAAAAAGTCACGAACGGGAAATACTATAGTCCCAGCGACGTGAACACATGATACAACTTTGCTGTGCCACTAGCCCCTCGGGCATTAATCAATGGTAGTCACGAG'/>

    <sequence taxon='91' value='GAACTACGTTCAACGCAAGATCATTCAGTCCGAGGGAACTCATCGCCCCGAGGCTTAGTCAGGAGAATCGCACGTCTGATGATCGGACCTATATTTTCCCGAAGTCTCGCTCTGTAGAAATCCAAGTGGAAACCTTTGACCGATGATTGCAAAGTTTGTGCAGTCCCTGACTATGAGTATAATGGTACTGTTCGCATCCGAGTCCGCAGTTACTAAGGAACGTCCCATTATGTAGAGGAGAATGCTCCAGCACGCAAAAGAGTAGGCGCGTGAATAAGCTTCGACATGTGTCATCTTGCCTCAGTAAACATTGTCGGAGAGGCAAACCCGGTCGCGTCCGTTGGTAAAAAAATACAAAACTAGGCGTCGGAGTTCATCCAATTATGACGGTAACACCTCCACCGACTCGCGTCAAATCTCGAATTAGATAGTGAAGAACACACCCATGCTAAGATAGTGGGCATAGCGAGATCTGAATTGATTACCCAACAGCTCCCTATGGGCACCTCCCTAGTTACAGCTGTCTGCACTGTATGCGGGCCTTCGCCCATCGTGGCGCACTAGCAATACCGCGGACGCCGAGTATACTCGATACATATCGCATCATACTCATGTCAGCCCAATCTTGATATAACTAGAGTAGGCATATATTATTTAGTACTCCGTTTGGGGGGCCCTTCTTAGTTGCCAAGTCAAAACTGCACCGCTAAGTCAGCGATTGTGCAATACAGTGCGCATTGCGACCGCACAGAGATACTGATAACGAAGCTACGGGTAACTAAGGCATCCTCACCCTCTGGGCAGGGGCGTATCAAACTGGCTACTCCGCGGTTACACCCTAAAAGAACTCAGACGAAGGAAACGAGCTCCGTGCTTACATTACGGAATATTCTTGCACGGAGAAACGGCAAACTGGTTCGCGTTTATATTCCCTTGCATTCGTAGACTCATTTCGTTGCAGATAAAAATCACACATGTTAAGTCTAGGTTCGCAATACACGTCATGTTGCACATGCTGTCGGTAATCGACCTTTCCCAGATGCCTCTGGGACGCCGTATTAACATAAATAGGTAATAGGATTAGAACGAACTGTTATCTCCGGGTGGCGGAAGTTTGGACGTTGTAGCATTTACCCCCCCAACCCGCTGGAACCACCAGTCCTGACGAAGGGTAACCCAAACATTGCTAGTGTACATCTGGTTATGCAGCTGAAACGTGGACATGGTAGTAAGCGGACGTCATACTGGGACATGTTATCCGCCCTGATTAGGTAATGATCAGTTTCGGGATTACTTTCAGAACACTTGGTGCAGGCCGGCCTTATAAACGTTGATCACCTAACAAATATAGTTCCTTAACAGTCGTATACGAGAAGAAAAAACGTCGAGAAGTACAGCATGGCTTGTGTGGGGACTTCGGTGGAAACTCAGACCCACACCATCGCAGCTACCGCTTTGTGTCAGGGCAGAACAGGCTCTAAGTTCATCGGCGTACACACGACGGACCCATCTACATTTCGCGATCGCGCCCACGTGTAGGAGCTGTTCCAGTATCACACAACCGACTGGACATGACTTTGTCTGAGGAGCAAAAAGATAAGTAGTGAATGGCTAGTAAAGATCGATGTCTGCGTGGCAATGCCAACAGCGTAATCCGTCTGGCCAATTGGTCCCTACAGGCGGAATCCACGTATGCCGTAATACTACTCTAATAACCGATGACCGGCCTGCACCGTCACCTTGATCAAGTCTGGCCTAGTCGCCCAAGACCTCAGTTGATAGCGTCCTGTTAGAAGAAGTTGGGCATTGCGATCCCTACTACTAAATTACCTCACTGCCTGGGACAAAGGCATCTATTATGCCCCAAGTGCCGAGATAACGTGGACATTAGTCATGAAAAAGTCACGAACGGGAAATACTATAGTCCCAGCGACGTGAACACATGATATAACTTTGCTGTGCCACTAGCCCCTCGGGCATTAATCAATGGTAGTCACGAG'/>

    <sequence taxon='55' value='GAACCATGTTCCACGCAAGATCATTCAGTCCGAGGAAACTCATCGCCCCGAGGCTTAATCAGGAAAATCGCACGTCTGATGATCGGACCTATATTTCCCCGAAGTCTCGCTCTGTAGAAATCCAAGTGGAAACCTCTGACCGATGATTGCAAAGTTTGTGCAGTCCCTGACTATGAGTATAATGGTACTGTCCGCATCCGAGTCCGCAGTTACTAAGGAACGCCCCATTACGTAGAGGGGAATGCTCCAGCACGCAAAAGAGTAGGCGCGTGAATAAGCTTCGACATGTGTCATCTTGTCTCAGTAAACATTGTCGGAGAGACAAACCCGGTCGCGTCCGTTGGTAAAAAAATACAAAACTAGGCGTCGGAGTTCATCCAATTATGACGGTAACACCTCCACCGACTCGCGTAAAATCTCGAATTAGATAGTGAAGAACACACCCATGCTAAGATAGTGGGCATAGCGGGATCTGAATTGATTACCCAACAGCTTCCTATGGGCACCTCCCTAGTTACAGCTGTCTGCCCTGTATGCGGGCCTTCGCCCATCGTGGCGCATTAGAAATACCGCGGACGCCGAGTATACTCGATGCATATCGCATCATACTCATGTCAGCCCAATCTTGATATAACCAGAGTAGGCATGTATTATTTAGTACTCCGTTTGGGGGGCCCTTCCTAGTTGCCAAGTCAAAACTGCACCGCTAAGTCAGCGATTGTGCAATACAGTGCGCATTGCGACCGCACAGAGATACTGATAACGAAGCTACGGGTAACTAAGGCATCCTCGCCCTCTGGGCAGGGGCGTATCAAACTGGCTACTCCGCGGTTACACCCTAAAAGAACTCAGACGAAGGAAACGAGCTCCGTGCTTACATTACGGAATATTCTTGCACGGAGAGACGGCAAACTGGTTCGCGTTTATATTCCCTTGCATTCGTAGAATCATTTCGTTGCAGATAAAAATCACACATGTTAAGTCTAGGTTCGCAATACACGTCATGTTGCACATGCTGTCGGTAATCGACCTTTCCCAGATGCCTCTGGGACGCCGTATTAACATAAATAGGTCATGGGATTAGAACGAACTGTTATCTCCGGGTGGCGCAAGTTTGGACGTTGTAGCATTTACCCCCCCAACCCGCTGGAACCACCAGTCCTGACGAAGGGTAACCCAAACATTGCTAGTGTACATCTGGTTATGCAGCTGAAACGTGGACATAGTAGTAAGCGGACGTCGTACTGGGACATGTTATCCGCCCTGATTAGGTAATGATCAGTTTCGGGATTACTTTCAGAACACTTGGTGCAGGCCGGCCTTATAAACGTTGATCACCTAACAAATATAGTTCCATAACAGTCGTACACAAGAAGAAAAAACGTCAAGAAGTACAGCATGGCATGTGTGGGGACTTCGGTGGAAACTCAGACCCACACCATCGCAGCTACCGCTTTGTGTCAGGGCAGAAAAGGCTCTAAGTTCATCGGCGTACACACGACGGACCCATCTACATTTCGCGATCGCGCCCACGTGTAGGAGCTGTTCCAGTATCACACAACCGACTGGACATGACTTTGTCTGAGGAGCAAAAAGATAAGTAGTGAATGGCTAGTAAAGATCGATGTCTGCGTGGCAATGCCAACAGCGTAATCCGTCTGGCCAATTGGTCCCTACAGGCGGAATCCACGTATGCCGTAATACTACCCTAATAACCGATGACCGGCCTGCAACGTCACCTTGATCAAGTCTGGCCTAGTCGCCCAAGATCTCAGTTGATAGCGTCCTGTTAGAAGAAGTTGGGCATTGCGATCCCTACTACTAAATTACCTCACTGCCTGGGACAAAGGCATCTATTATGCCCCAGGTGCCGAGGTAACGTGGACATTAGTCATGGAAAAGTCACGAACGGGAAATACTATAGTCCCAGCGACGTGAACACATGATATAACTTTGCTGTGCCACTAGCCCCTCGGGCATTAATCAATGGTAGTCACGAG'/>

    <sequence taxon='73' value='GAACCATGTTCCACGCAAGATCATTCAGTCCGAGGAAACTCATCGCCCCGAGGCTTAATCAGGAAAATCGCACGTCTGATGATCGGACCTATATTTCCCCGAAGTCTCGCTCTGTAGAAATCCAAGTGGAAACCTCTGACCGATGATTGCAAAGTTTGTGCAGTCCCTGACTATGAGTATAATGGTACTGTCCGCATCCGAGTCCGCAGTTACTAAGGAACGCCCCATTACGTAGAGGGGGATGCTCCAGCACGCAAAAGAGTAGGCGCGTGAATAAACTTCGACATGTGTCATCTTGTCTCAGTAAACATTGTCGGAGAGACAAACCCGGTCGCGTCCGTTGGTAAAAAAATACAAAACTAGGCGTCGGAGTTCATCTAATTATGACGGTAACACCTCCACCGACTCGCGTAAAATCTCGAATTAGACAGTGAAGAACACACCCATGCTAAGATAGTGGGCATAGCGGGATCTGAATTGATTACCCAACAGCTTCCTACGGGCACCTCCCTAGTTACAGCTGTCTGCCCTGTATGCGGGCCTTCGCCCATCGTGGCGCATTAGAAATACCGCGGACGCTGAGTATACTCGATGCATATCGCATCATACTCATGTCAGCCCAATCTTGATATAACCAGAGTAGGCATGTATTATTTAGTACTCCGTTTGGGGGGCCCTTCCTAGTTGCCAAGTCAAAACTGCACCGCTAAGTCAGCGATTGTGCAATACAGTGCGCATTGCGACCGCACAGAGATACTGATAACGAAGCTACGGGTAACTAAGGCATCCTCGCCCTCTGGGCAGGGGCGTATCAAACTGGCTACTCCGCGGTTACACCCTAAAAGAACTCAGACGAAGGAAACGAGCTCCGTGCTTACATTACGGAATATTCTTGCACAGAGAGACGGCAAACTGGTTCGCGTTTATATTCCCTTGCATTCGTAGAATCATTTCGTTGCAGATGAAAATCACACATGTTAAGTCTAGGTTCGCAATACACGTCATGTTGCACATGCTGTCGGTAATCGACCTTTCCCAGATGCCTCTGGGACGCCGTATTAACATAAATAGGTCATGGGATTAGAACGAACTGTTATCTCCGGGTGGCGCAAGTTTGGACGTTGTAGCATTTACCCCCCCAACCCGCTGGAACCACCAGTCCTGACGAAGGGTAACCCAAACATTGCTAGTGTACATCTGGTTATGCAGCTGAAACGTGGACATAGTAGTAAGCGGACGTCGTACTGGGACATGTTATCCGCCCTGATTAGGTAATGATCAGTTTCGGGATTACTTTCAGAACACTTGGTGCAGGCCGGCCTTATAAACGTTGATCACCTAACAAATATAGTTCCATAACAGTCGTACACAAGAAGAAAAAACGTCAAGAAGTACAGCATGGCATGTGTGGGGACTTCGGTGGAAACTCAGACCCACACCATCGCAGCTACCACTCTGTGTCAGGGCAGAAAAGGTTCTAAGTTCATCGGCGTACACACGACGGACCCATCTACATTTCGCGATCGCGCCCACGTATAGGAGCTGTTCCAGTATCACACAACCGACTGGACATGACCTTGTCTGAGGAGCAAAAAGATAAGTAGTGAATGGCTAGTAAAGATCGATGTCTGCGTGGCAATGCCAACAGCGTAATCCGTCTGGCCAATCGGTCCCTACAGGCGGAATCCACGTATGCCGTAATACTACCCTAATAACCGATGACCGGCCTGCAACGTCACCTTGATCAAGTCTGGCCTAGTCGCCCAAGATCTCAGTTGATAGCGTCCTGTTAGAAGAAGTTGGGCATTGCGATCCCTACTACTAAATTACCTCACTGCCTGGGACAAAGGCATCTATTATGCCCCAGGTGCCGAGGTAACGTGGACATTAGTCATGGAAAAGTCACGAACGGGAAATACTATAGTCCCAGCGACGTGAACACATGATATAACTTTGCTGTGCCACTAGCCCCTCGGGCATTAATCACTGGTAGTCACGAG'/>

    <sequence taxon='103' value='GAACCATGTTCCACGCAAGATCACTCAGTCCGAGGAAACTCATCGCCCCGAGGCTTAATCAGGAAAATCGCACGTCTGATGATCGGACCTACATTTCCCCGAAGTCTCGCTCTGTAGAAATCCAAGTGGAAACCTCTGACCGATGATTGCAAAGTTTGTGCAGTCCCTGACTATGAGTATAATGGTACTGTCCGCATCCGAGTCCGCAGTTACTAAGGAACGCCCCATTACGTAGAGGGGAATGCTCCAGCACGCAAAAGAGTAGGCGCGTGAATAAACTTCGACATGTGTCATCTTGTCTCAGTAAACATTGTCGGAGAGACAAACCCGGTCGCGTCCGTTGGTAAAAAAATACAAAACTAGGCGTCGGAGTTCATCCAATTATGACGGTAACACCTCCACCGACTCGCGTAAAATCTCGAATTAGATAGGGAAGAACACACCCATGCTAAGATAGTGGGCATAGCGGGATCTGAATTGATTACCCAACAGCTTCCTATGGGCACCTCCCTAGTTACAGCTGTCTGCCCTGTATGCGGACCTTCGCCCATCGTGGCGCATTAGAAATACCGCGGACGCCGAGTATACTCGATGCATATCGCATCATACTCATGTCAGCCCAATCTTGATATAACCAGAGTAGGCATGTATTATTTAGTACTCCGTTTGGGGGGCCCTTCCTAGTTGCCAAGTCAAAACTGCACCGCTAAGTCAGCGATTGTGCAATACAGTGCGCATTGCGACCGCACAGAGATACTGATAACGAAGCTACGGGTAACTAAGGCATCCTCGCCCTCTGGGCAGGGGCGTATCAAACTGGCTACTCCGCGGTTACACCCTAAAAGAACTCAGACGAAGGAAACGAGCTCCGTGCTTACATTACGGAATATTCTTGCACAGAGAGACGGCAAACTGGTTCGCGTTTATATTCCCTTGCATTCGTAGAATCATTTCGTTGCAGATGAAAATCACACATGTTAAGTCTAGGTTCGCAATACACGTCATGTTGCACATGCTGTCGGTAATCGACCTTTCCCAGATGCCTCTGGGACGCCGTATTAACATAAATAGGTCATGGGATTAGAACGAACTGTTATCTCCGGGTGGCGCAAGTTTGGACGTTGTAGCATTTACCCCCCCAACCCGCTGGAACCACCAGTCCTGACGAAGGGTAACCCAAACATTGCTAGTGTACATCTGGTTATGCAGCTGAAACGTGGACATAGTAGTAAGCGGACGTCGTACTGGGACATGTTATCCGCCCTGATTAGGTAATGATCAGTTTCGGGATTACTTTCAGAACACTTGGTGCAGGCCGGCCTTATAAACGTTGATCACCTAACAAATATAGTTCCATAACAGTCGTACACAAGAAGAAAAAACGTCAAGAAGTACAGCATGGCATGTGTGGGGACTTCGGTGGAAACTCAGACCCACACCATCGCAGCTACCGCTCTGTGTCAGGGCAGAAAAGGCTCTAAGTTCATCGGCGTACACACGACGGACCCATCTACATTTCGCGATCGCGCTCACGTGTAGGAGCTGTTCCAGTATCACACAACCGACTGGACATGACTTTGTCTGAGGAGCAAAAAGATAAGTAGTGAATGGCTAGTAAAGATCGATGTCTGCGTGGCAATGCCAACAGCGTAATCCGTCTGGCCAATTGGTCCCTACAGGCGGAATCCACGTATGCCGTAATACTACCCTAATAACCGATGACCGGCCTGCAACGTCACCTTGATCAAGTCTGGCCTAGTCGCCCAAGATCTCAGTTGATAGCGTCCTGTTAGAAGAAGTTGGGCATTGCGATCCCTACTACTAAATTACCTCACTGCCTGGGACAAAGGCATCTATTATGCCCCAGGTACCGAGGTAACGTGGACATTAGTCATGGAAAAGTCACGAACGGGAAATACTATAGTCCCAGCGACGTGAACACATGATATAACTTTGCTGTGCCACTAGCCCCTCGGGCATTAATCAATGGTAGTCACGAG'/>

    <sequence taxon='104' value='GAACCATGTTCCACGCAAGATCATTCAGTCCGAGGAAACTCATCGCCCCGAGGCTTAATCAGGAAAATCGCACGTCTGATGATCGGACCTACATTTCCCCGAAGTCTCGCTCTGTAGAAATCCAAGTGGAAACCTCTGACCGATGATTGCAAAGTTTGTGCAGTCCCTGACTATGAGTATAATGGTACTGTCCGCATCCGAGTCCGCAGTTACTAAGGAACGCCCCATTACGTAGAGGGGAATGCTCCAGCACGCAAAAGAGTAGGCGCGTGAATAAACTTCGACATGTGTCATCTTGTCTCAGTAAACATTGTCGGAGAGACAAACCCGGTCGCGTCCGTTGGTAAAAAAATACAAAACTAGGCGTCGGAGTTCATCCAATTATGACGGTAACACCTCCACCGACTCGCGTAAAATCTCGAATTAGATAGTGAAGAACACACCCATGCTAAGATAGTGGGCATAGCGGGATCTGAATTGATTACCCAACAGCTTCCTATGGGCACCTCCCTAGTTACAGCTGTCTGCCCTGTATGCGGACCTTCGCCCATCGTGGCGCATTAGAAATACCGCGGACGCCGAGTATACTCGATGCATATCGCATCATACTCATGTCAGCCCAATCTTGATATAACCAGAGTAGGCATGTATTATTTAGTACTCCGTTTGGGGGGCCCTTCCTAGTTGCCAAGTCAAAACTGCACCGCTAAGTCAGCGATTGTGCAATACAGTGCGCATTGCGACCGCACAGAGATACTGATAACGAAGCTACGGGTAACTAAGGCATCCTCGCCCTCTGGGCAGGGGCGTATCAAACTGGCTACTCCGCGGTTACACCCTAAAAGAACTCAGACGAAGGAAACGGGCTCCGTGCTTACATTACGGAATATTCTTGCACAGAGAGACGGCAAACTGGTTCGCGTTTATATTCCCTTGCATTCGTAGAATCATTTCGTTGCAGATGAAAATCACACATGTTAAGTCTAGGTTCGCAATACACGTCATGTTGCACATGCTGTCGGTAATCGACCTTTCCCAGATGCCTCTGGGACGCCGTATTAACATAAATAGGTCATGGGATTAGAACGAACTGTTATCTCCGGGTGGCGCAAGTTTGGACGTTGTAGCATTTACCCCCCCAACCCGCTGGAACCACCAGTCCTGACGAAGGGTAACCCAAACATTGCTAGTGTACATCTGGTTATGCAGCTGAAACGTGGACATTGTAGTAAGCGGACGTCGTACTGGGACATGTTATCCGCCCTGATTAGGTAATGATCAGTTTCGGGATTACTTTCAGAACACTTGGTGCAGGCCGGCCTTATAAACGTTGATCACCTAACAAATATAGTTCCATAACAGTCGTACACAAGAAGAAAAAACGTCAAGAAGTACAGCATGGCATGTGTGGGGACTTCGGTGGAAACTCAGACCCACACCATCGCAGCTACCGCTCTGTGTCAGGGCAGAAAAGGCTCTAAGTTCATCGGCGTACACACGACGGACCCATCTACATTTCGCGATCGCGCTCACGTGTAGGAGCTGTTCCAGTATCACACAACCGACTGGACATGACTTTGTCTGAGGAGCAAAAAGATAAGTAGTGAATGGCTAGTAAAGATCGATGTCTGCGTGGCAATGCCAACAGCGTAATCCGTCTGGCCAATTGGTCCCTACAGGCGGAATCCACGTATGCCGTAATACTACCCTAATAACCGATGACCGGCCTGCAACGTCACCTTGATCAAGTCTGGCCTAGTCGCCCAAGATCTCAGTTGATAGCGTCCTGTTAGAAGAAGTTGGGCATTGCGATCCCTACTACTAAATTACCTCACTGCCTGGGACAAAGGCATCTATTATGCCCCAGGTACCGAGGTAACGTGGACATTAGTCATGGAAAAGTCACGAACGGGAAATACTATAGTCCCAGCGACGTGAACACATGATATAACTTTGCTGTGCCACTAGCCCCTCGGGCATTAATCAATGGTAGTCACGAG'/>

    <sequence taxon='12' value='GAACCACGTTCCACGCAAGATCATTCAGTCCGAGGAAACTCATCGCCCCGAGGCTTAATCAGGAGAATCGCACGTCTGATGATCGGACCTATATTTCCCCGAAGTCTCGCTCTGTAGAAATCCAAGTGGAAACCTCTGACCGATGATTGCAAAGTTTGTGCAGTCCCTGACTATGAGTATAATGGTACTGTCCGCATCCGAGTCCGCAGTTACTAAGGAACGCCCCATTACGTAGAGGGAAATGCTCCAGCACGCAAAAGAGTAGGCGCGTGAATAAGCTTCGACATGTGTCATCTTGTCTCAGTGACCATTGTCGAAGAGACAAACCCGGTCGCGTCCGTTGGTAAAAAAATACAAAACTAGGCGTCGGAGTTCATCCAACTATGACGGTAACACCTCCACCGACTCGCGTCAAATCTCGAATTAGATAGTGAAGAACACACCCATGCTAAGATAGTGGGCATAGCGGGATCTGAATTGATTACCCAACAGCTTCCTATGGGCACCTCCCTAGTTACAACTGTCTGCCCTGTATGCGGGCCTTCGCCCATCGTGGCGCACTAGAAATACCGCGGACGCCGAGTATACTCGATACATATCGCATCATACTCATGTCAGCCCAATCTTGATATAACCAGAGTAGGCATATATTATTTAGTACTCCGTTTGGGGGGCCCTTCCTAGTTGCCAAGTCAAAACTGCACCGCTAAGTCAGCGATTGTGCAATACTGTGCGCATTGCGACCGCACAGAGATACTGATAACGAAGCTACGGGTAACTAAGGCATCCTCGCCCTCTGGGCAGGGGCGTATCAAACTGGCTACTCCGCGGTTACACCCTGAAAGAACTCAGACGAAGGAAACGAGCTCCGTGCTTACATTACGGAATATTCTTGCACGGAGAAACGGCAAACTGGTTCGCGTTTATATTTCTTTGCATTCGTAGAATCATTTCGTTGCAGATAAAAATCACACATGTTAAGTCTAGGTTCGCAATACACGTCATGTTGCACATGTTGTCGGTAATCAACCTTTCCCAGATGCCTCTGGGACGCCGTATTAACATAAATAGGTCATGGGATTAGAACGAACTGTTATCTCCGGGTGGCGGAAGTTTGGGCGTTGTAGCATTTACCCCCCCAACCCGCTGGAACCACCAGTCCTGACGAAGGGTAACCCAAACATTGCTAGTGAACATCTGGTTATGCAGCTGAAACGTGGACATAGTAGTAAGCGGACGTCATACTGGGACATGTTATCCGCCTTGATTAGGTAATGATCAGTTTCGGGATTACTTTCAGAACACTTGGTGCAGGCCGGACTTATAAACGTTGATCACCTAACAAATATAGTTCCTTAACAGTCGTACACAAGAAGAAAAAACGTCAAGAAGTACAGCATGGCCTGTGTGGGGACTTCGGTGGAAACTCAGACCCACACCATCGCAGCTACCGCTTTGTGTCAGGGCAGAACAGGCTCTAAGTTCATCGGCGTACACACGACGGACCCATCTACATTTCGCGATCGCGCCCACGTGTAGGAGCTGTTCCAGTATCACACAACCGACTGGAAATGATTTTGTCTGAGGAGCAAAAAGATAAGTAGTGAATGGCTAGTAAAGATCGATGTCTGCGTGGCAATGCCAACAGCGTAATCCGTCTGGCCAATTGGTCCCTACAGGCGGAATCCCCGTATGCCGTAATACTACCCTAATAACCGATGACCGGCCTGCACCGTCACCTTGATCAAGTGTGGCCTAGTCGCCCAAGACCTCAGTTGATAGCGTCCTGTTAGAAGAAGTTGGGCATTGCGATCCCTACTACTAAATTACCTCACTGCCTGGGACAAAGGCATCTATTATGCCCCAGGTGCCGAGATAACGTGGACATTAGTCATGGAAAAGTCACGAACGGGAAATACTATAGTCCCAGCGACGTGAACACATGATATAACTTTGCTGTGCCACTAGCCCCTCGGGCATTAATCAATGGTAGTCACGAG'/>

    <sequence taxon='13' value='GAACCACGTTCCACGCAAGATCATTCAGTCCGAGGAAACTCATCGCCCCGAGGCTTAATCAGGAGAATCGCACGTCTGATGATCGGACCTATATTTCCCCGAAGTCTCGCTCTGTAGAAATCCAAGTGGAAACCTCTGACCGATGATTGCAAAGTTTGTGCAGTCCCTGACTATGAGTATAATGGTACTGTCCGCATCCGAGTCCGCAGTTACTAAGGAACGCCCCATTACGTAGAGGGAAATGCTCCAGCACGCAAAAGAGTAGGCGCGTGAATAAGCTTCGACATGTGTCATCTTGTCTCAGTGACCATTGTCGAAGAGACAAACCCGGTCGCGTCCGTTGGTAAAAAAATACAAAACTAGGCGTCGGAGTTCATCCAACTATGACGGTAACACCTCCACCGACTCGCGTCAAATCTCGAATTAGATAGTGAAGAACACACCCATGCTAAGATAGTGGGCATAGCGGGATCTGAATTGATTACCCAACAGCTTCCTATGGGCACCTCCCTAGTTACAACTGTCTGCCCTGTATGCGGGCCTTCGCCCATCGTGGCGCACTAGAAATACCGCGGACGCCGAGTATACTCGATACATATCGCATCATACTCATGTCAGCCCAATCTTGATATAACCAGAGTAGGCATATATTATTTAGTACTCCGTTTGGGGGGCCCTTCCTAGTTGCCAAGTCAAAACTGCACCGCTAAGTCAGCGATTGTGCAATACTGTGCGCATTGCGACCGCACAGAGATACTGATAACGAAGCTACGGGTAACTAAGGCATCCTCGCCCTCTGGGCAGGGGCGTATCAAACTGGCTACTCCGCGGTTACACCCTGAAAGAACTCAGACGAAGGAAACGAGCTCCGTGCTTACATTACGGAATATTCTTGCACGGAGAAACGGCAAACTGGTTCGCGTTTATATTTCTTTGCATTCGTAGAATCATTTCGTTGCAGATAAAAATCACACATGTTAAGTCTAGGTTCGCAATACACGTCATGTTGCACATGTTGTCGGTAATCAACCTTTCCCAGATGCCTCTGGGACGCCGTATTAACATAAATAGGTCATGGGATTAGAACGAACTGTTATCTCCGGGTGGCGGAAGTTTGGGCGTTGTAGCATTTACCCCCCCAACCCGCTGGAACCACCAGTCCTGACGAAGGGTAACCCAAACATTGCTAGTGAACATCTGGTTATGCAGCTGAAACGTGGACATAGTAGTAAGCGGACGTCATACTGGGACATGTTATCCGCCTTGATTAGGTAATGATCAGTTTCGGGATTACTTTCAGAACACTTGGTGCAGGCCGGACTTATAAACGTTGATCACCTAACAAATATAGTTCCTTAACAGTCGTACACAAGAAGAAAAAACGTCAAGAAGTACAGCATGGCCTGTGTGGGGACTTCGGTGGAAACTCAGACCCACACCATCGCAGCTACCGCTTTGTGTCAGGGCAGAACAGGCTCTAAGTTCATCGGCGTACACACGACGGACCCATCTACATTTCGCGATCGCGCCCACGTGTAGGAGCTGTTCCAGTATCACACAACCGACTGGAAATGATTTTGTCTGAGGAGCAAAAAGATAAGTAGTGAATGGCTAGTAAAGATCGATGTCTGCGTGGCAATGCCAACAGCGTAATCCGTCTGGCCAATTGGTCCCTACAGGCGGAATCCCCGTATGCCGTAATACTACCCTAATAACCGATGACCGGCCTGCACCGTCACCTTGATCAAGTGTGGCCTAGTCGCCCAAGACCTCAGTTGATAGCGTCCTGTTAGAAGAAGTTGGGCATTGCGATCCCTACTACTAAATTACCTCACTGCCTGGGACAAAGGCATCTATTATGCCCCAGGTGCCGAGATAACGTGGACATTAGTCATGGAAAAGTCACGAACGGGAAATACTATAGTCCCAGCGACGTGAACACATGATATAACTTTGCTGTGCCACTAGCCCCTCGGGCATTAATCAATGGTAGTCACGAG'/>

    <sequence taxon='15' value='GAACCACGTACCACGCAAGATCATTCAGTCCGAGGAAACTCATCGCCCCGAGGCTTAATCAGGAGAATCGCACGTCTGATGATCGGACCTATATTTCCCCGAAGTCTCGCTCTGTAGAAATCCAAGTGGAAACCTCTGACCGATGATTGCAAAGTTTGTGCAGTCCCTGACTATGAGTATAATGGTACTGTCCGCATCCGAGTCCGCAGTTACTAAGGAACGCCCCATTACGTAGAGGGAAATGCTCCAGCACGCAAAAGAGTAGGCGCGTGAATAAGCTTCGACATGTGTCATCTTGTCTCAGTGACCATTGTCGAAGAGACAAACCCGGTCGCGTCCGTTGGTAAAAAAATACAAAACTAGGCGTCGGAGTTCATCCAACTATGACGGTAACACCTCCACCGACTCGCGTCAAATCTCGAATTAGATAGTGAAGAACACACCCATGCTAAGATAGTGGGCATAGCGGGATCTGAATTGATTACCCAACAGCTTCCTATGGGCACCTCCCTAGTTACAACTGTCTGCCCTGTATGCGGGCCTTCGCCCATCGTGGCGCACTAGAAATACCGCGGACGCCGAGTATACTCGATACATATCGCATCATACTCATGTCAGCCCAATCTTGATATAACCAGAGTAGGCATATATTATTTAGTACTCCGTTTGGGGGGCCCTTCCTAGTTGCCAAGTCAAAACTGCACCGCTAAGTCAGCGATTGTGCAATACTGTGCGCATTGCGACCGCACAGAGATACTGATAACGAAGCTACGGGTAACTAAGGCATCCTCGCCCTCTGGGCAGGGGCGTATCAAACTGGCTACTCCGCGGTTACACCCTGAAAGAACTCAGACGAAGGAAACGAGCTCCGTGCTTACATTACGGAATATTCTTGCACGGAGAAACGGCAAACTGGTTCGCGTTTATATTTCTTTGCATTCGTAGAATCATTTCGTTGCAGATAAAAATCACACATGTTAAGTCTAGGTTCGCAATACACGTCATGTTGCACATGTTGTCGGTAATCAACCTTTCCCAGATGCCTCTGGGACGCCGTATTAACATAAATAGGTCATGGGATTAGAACGAACTGTTATCTCCGGGTGGCGGAAGTTTGGGCGTTGTAGCATTTACCCCCCCAACCCGCTGGAACCACCAGTCCTGACGAAGGGTAACCCAAACATTGCTAGTGAACATCTGGTTATGCAGCTGAAACGTGGACATAGTAGTAAGCGGACGTCATACTGGGACATGTTATCCGCCTTGATTAGGTAATGATCAGTTTCGGGATTACTTTCAGAACACTTGGTGCAGGCCGGACTTATAAACGTTGATCACCTAACAAATATAGTTCCTTAACAGTCGTACACAAGAAGAAAAAACGTCAAGAAGTACAGCATGGCCTGTGTGGGGACTTCGGTGGAAACTCAGACCCACACCATCGCAGCTACCGCTTTGTGTCAGGGCAGAACAGGCTCTAAGTTCATCGGCGTACACACGACGGACCCATCTACATTTCGCGATCGCGCCCACGTGTAGGAGCTGTTCCAGTATCACACAACCGACTGGAAATGATTTTGTCTGAGGAGCAAAAAGATAAGTAGTGAATGGCTAGTAAAGATCGATGTCTGCGTGGCAATGCCAACAGCGTAATCCGTCTGGCCAATTGGTCCCTACAGGCGGAATCCCCGTATGCCGTAATACTACCCTAATAACCGATGACCGGCCTGCACCGTCACCTTGATCAAGTGTGGCCTAGTCGCCCAAGACCTCAGTTGATAGCGTCCTGTTAGAAGAAGTTGGGCATTGCGATCCCTACTACTAAATTACCTCACTGCCTGGGACAAAGGCATCTATTATGCCCCAGGTGCCGAGATAACGTGGACATTAGTCATGGAAAAGTCACGAACGGGAAATACTATAGTCCCAGCGACGTGAACACATGATATAACTTTGCTGTGCCACTAGCCCCTCGGGCATTAATCAATGGTAGTCACGAG'/>

    <sequence taxon='5' value='GAACCACGTTCCACGCAAGATCATTCAGTCCGAGGAAACTCATCGCCCCGAGGCTTAATCAGGAGAATCGCACGTCTGATGATCGGACCTATATTTCCCCGAAGTCTCGCTCTGTAGAAATCCAAGTGGAAACCTCGGACCGATGATTGCAAAGTTTGTGCAGTCCCTGACTATGAGTATAATGGTACTGTCCGCATCCGAGTCCGCAGTTACTAAGGAACGCCCCATTACGTAGAGGGGAATGCTCCAGCACGCAAAAGAGTAGGCGTGTGAATAAGCTTCGACATGTGTCATCCTGTCTCAGTAAACATTGTCGAAGAGACAAACCCGGTCGCGTCCGTTGGTAAAAAAATACAAAACTAGGCGTCGGAGTTCATCCAACTATGACGGTAACACCTCCACCGACTCGCGTCAAATCTCGAATCAGATAGTGAAGAACACACCCATGCTAAGATAGTGGGCATAGCGGGATCTGAATTGATTACCCAACAACTTCCTATGGGCACCTCCCTAGTTACAACTGTCTGCCCTGTATGGGGGCCTTCGCCCATCGTGGCGCACTAGAAATTCCGCGGACGCCGAGTACACTCGATACATATCACATCATACTCATGTCAGCCCAATCTTGATATAACCAGAGTAGGCATATATTATTTAGTACTCCGTTTGGGGGGCCCTTCCTAGTTGCCAAGTCAAAACTGCACCGCTAAGTCAGCGATTGTGCAATACAGTGCGCATTGCGACCGCACAGAGATACTGATAACGAAGCTACGGGTAACTAAGGCATCCTCGCCCTCTGGGCAGGGGCGTATCAAACCGGCTACTCCGCGGTTACACCCTAAAAGAACTCAGACGAAGGAAACGAGCTCCGTGCTTACATTACGGAATATTCTTGCACGGAGAAACGGCAAACTGGTTCGCGTTCATATTCCCTTGCATTCGTAGAATCATTTCGTTGCAGATAAAAATCACACATGTTAAGTCTAGGTTCGCAATACACACCATGTTGCACATGTTGTCGGTAATCGACCTTTCCCAGATGCCTCTGGGACGCCGTATTAACATAAATAGGTCATGGGATTAGAACGAACTGTTATCTCCGGGTGGCGGAAGTTTGGGCGTTGTAGCATTTACCCCCCCAACCCGCTGGAACCACCAGTCCTGACGAAGGGTAACCCAAACATTGCTAGTGAACATCTGGTTATGCAGCTGAAACGTGGACATAGTAGTAAGCGGACGTCATACTGGGACATGTTATCCGCCCTGATTAGGTAATGATCAGTTTCGGGATTACTTTCAGAACACTTGGTGCAGGCCGGCCTTATAAACGTTGATCACCTAACAAATATAGTTCCTTAACAGTCGTACACAAGAAGAAAAAACGTCAAGAAGTACAGCATGGCCTGTGTGGGGACTTCGGTGGAAACTCAGACCCACACCATCGCAGCTACCGCTTTGTGTCAGGGCAGAACAGGCTCTAAGTTCATCGGCGTACACACGACGGACCCATCTACATTTCGCGATCGCGCCCACGTGTAGGAGCTGTTCCAGTATCACACAACCGACTGGAAATGATTTTGTCTGAGGAGCAAAAAGATAAGTAGTGAATGGCTAGTAAAGATCGATGTCTGCGTGGCAATGCCAACAGCGTAATCCGTCTGGCCAATTGGTCCCTACAGGCGGAATCCCCGTATGCCGTGATACTACCCTAATAACCGATGACCGGCCTGCACCGTCACCTTGATCAAGTCTGGCCTAGTCGCCCAAGACCTCAGTTGATAGCGTCCTGTTAGAAGAAGTTGGGCATTGCGATCCCTACTACTAAATTACCTCACTGCCTGGGACAAAGGCATCTATTATGCCCCAGGTGCCGAGATAACGTGGACATTAGTCATGGAAAAGTCACGAACGGGAAATACTATAGTCCCAGCGACGTGAACACATGATATAACTTTGCTGTGCCACTAGCCCCTCGTGCATTAATCAATGGTAGTCACGAG'/>

    <sequence taxon='28' value='GAACCACGTTCCACGCAAGATCATTCAGTCCGAGGAAACTCATCGCCCCGAGGCTTAATCAGGAGAATCGCACGTCTGATGATCGGACCTATATTTCCCCGAAGTCTCGCTCTGTAGAAATCCAAGTGGAAACCTCAGACCGATGATTGCAAAGTTTGTGCAGTCCCTGACTATGAGTATAATGGTACTGTCCGCATCCGAGTCCGCAGTTACTAAGGAACGCCCCATTATGTAGAGGGGAATGCTCCAGCACGCAAAAGAGTAGGCGTGTGAATAAGCTTCGACATGTGTCATCCTGTCTCAGTAAACATTGTCGAAGAGACAAACCCGGTCGCGTCCGTTGGTAAAAAAATACAAAACTAGGCGTCGGAGTTCATCCAACTATGACGGTAACATCTCCACCGACTCGCGTCAAATCTCGAATCAGATAGTGAAGAACACACCCATGCTAAGATAGTGGGCATAGCGGGATCTGAATTGATTACCCAACAACTTCCTATGGGCACCTCCCTAGTTACAACTGTCTGCCCTGTATGGGGACCTTCGCCCATCGTGGCGCACTAGAAATTCCGCGGACGCCGAGTACACTCGATACATATCACATCATACTCATGTCAGCCCAATCTTGATATAACCAGAGTAGGCATATATTATTTAGTACTCCGTTTGGGGGGCCCTTCCTAGTTGCCAAGTCAAAACTGCACCGCTAAGTCAGCGATTGTGCAATACAGTGCGCATTGCGACCGCACAGAGATACTGATAACGAAGCTACGGGTAACTAAGGCATCCTCGCCCTCTGGGCAGGGGCGTATCAAACCGGCTACTCCGCGGTTACACCCTAAAAGAACTCAGACGAAGGAAACGAGCTCCGTGCTTACATTACGGAATATTCTTGCACGGAGAAACGGCAAACTGGTTCGCGTTCATATTCCCTTGCATTCGTAGAATCATTTCGTTGCAGATAAAAATCACACATGTTAAGTCTAGGTTCGCAATACACACCATGTTGCACATGTTGTCGGTAATCGACCTTTCCCAGATGCCTCTGGGACGCCGTATTAACATAAATAGGTCATGGGATTAGAACGAACTGTTATCTCCGGGTGGCGGAAGTTTGGGCGTTGTAGCATTTACCCCCCCAACCCGCTGGAACCACCAGTCCTGACGAAGGGTAACCCAAACATTGCTAGTGAACATCTGGTTATGCAGCTGAAACGTGGACATAGTAGTAAGCGGACGTCATACTGGGACATGTTATCCGCCCTGATTAGGTAATGATCAGTTTCGGGATTACTTTCAGAACACTTGGTGCAGGCCGGCCTTATAAACGTTGATCACCTAACGAATATAGTTCCTTAACAGTCGTACACAAGAAGAAAAAACGTCAAGAAGTACAGCATGGCCTGTGTGGGGACTTCGGTGGAAACTCAGACCCACACCATCGCAGCTACCGCTTTGTGTCAGGGCAGAACAGGCTCTAAGTTCATCGGCGTACACACGACGGACCCATCTACATTTCGCGATCGCGCCCACGTGTAGGAGCTGTTCCAGTATCACACAACCGACTGGAAATGATTTTGTCTGAGGAGCAAAAAGATAAGTAGTGAATGGCTAGTAAAGATCGATGTCTGCGTGGCAATGCCAACAGCGTAATCCGTCTGGCCAATTGGTCCCTACAGGCGGAATCCCCATATGCCGTGATACTACCCTAATAACCGATGACCGGCCTGCACCGTCACCTTGATCAAGTCTGGCCTAGTCGCCCAAGACCTCAGTTGATAGCGTCCTGTTAGAAGAAGTTGGGCATTGCGATCCCTACTACTAAATTACCTCACTGCCTGGGACAAAGGCATCTATTATGCCCCAGGTGCCGAGATAACGTGGACATTAGTCATGGAAAAGTCACGAACGGGAAATACTATAGTCCCAGCGACGTGAACACATGATATAACTTTGCTGTGCCACTAGCCCCTCGTGCATTAATCAATGGTAGTCACGAG'/>

    <sequence taxon='76' value='GAACCACGTTCCACGCAAGATCATTCAGTCCGAGGAAACTCATCGCCCCGAGGCTTAATCAGGAGAATCGCACGTCTGATGATCGGACCTATATTTCCCCGAAGTCTCGCTCTGTAGAAATCCAAGTGGAAACCTCGGACCGATGATTGCAAAGTTTGTGCAGTCCCTGACTATGAGTATAATGGTACTGTCCGCATCCGAGTCCGCAGTCACTAAGGAACGCCCCATTACGTAGAGGGGAATGCTCCAGCACGCAAAAGAGTAGGCGTGTGAATAAGCTTCGACATGTGTTATCCTGTCTCAGCAAACATTGTCGAAGAGACAAACCCGGTCGCGTCCGTTGGTAAAAAAATACAAAACTAGGCGTCGGAGTTCATCCAATTATGACGGTAACACCTCCACCGACTCGCGTCAAATCTCGAATCAGATAGAGAAGAACACACCCATGCTAAGATAGTGGGCATAGCGGGATCTGAATTGATTACCCAACAACTTCCTATGGGCACCTCCCTAGTTACAACTGTCTGCCCTGTATGGGGGCCTTCGCCCATCGTGGCGCACTAGAAATTCCGCGGACGCCGAGTACACTCGATACATATCACATCATACTCATGTCAGCCCAATCTTGATATAACCAGAGTAGGCATATAGTATTTAGTACTCCGTTTGGGGGGCCCTTCCTAGTTGCCAAGTCAAAACTGCACCGCTAAGTCAGCGATTGTGCAATACAGTGCGCATTGCGACCGCACAGAGATACTGATAACGAAGCTACGGGTAACTAAGGCATCCTCGCCCTCTGGGCAGGGGCGTATCAAACCGGCTACTCCGCGGTTACACCCTAAAAGAACTCAGACGAAGGAAACGAGCTCCGAGCTTACATTACGGAATATTCTTGCACGGAGAAACGGCAAACTGGTTCGCGTTCATATTCCCTTGCATTCGTAGAATCATTTCGTTGCAGATAAAAATCACACATGTTAAGTCTAGGTTCGCAATACACACCATGTTGCACATGTTGTCGGTAATCGACCTTTCCCAGATGCCTCTGGGACGCCGTATTAACATAAATAGGTCATGGGATTAGAACGAACTGTTATCTCCGGGTGGCGGAAGTTTGGGCGTTGTAGCACTGACCCCCCCAACCCGCTGGAACCACCAGTCCTGACGAAGGGTAACCCAAACATTGCTAGTGAACATCTGGTTATGCAGCTGAAACGTGGACATAGTAGTAAGCGGACGTCACACTGGGACATGTTATCCGCCCTGATTAGGTAATGATCAGTTTCGGGATCACTTTCAGAACACTTGGTGCAGGCCGGCCTTATAAACGTTGATCACCTAACAAATATAGTTCCTTAACAGTCGTACGCAAGAAGAAAAAACGTCAAGAAGTACAGCATGGCCTGTGTGGGGACTTCGGTGGAAACTCAGACCCACACCATCGCAGCTACCGCTTTGTGTCAGGGCAGAACAGGCTCTAAGTTCATCGGCGTACACACGACGGACCCATCTACATTTCGCGATCGCGCCCACGTATAGGAGCTGTTCCAGTATCACACAACCGACTGGAAATTATTTTGTCTGAGGAGCAAAAAGATAAGTAGTGAATGGCTAGTAAAGATCGATGTCTGCGTGGCAATGCCAACAGCGTAATCCGTCTGGCCAATTGGTCCCTACAGGCGGAATCCCCGTATGCCGTGATACTACCCTAATAACCGATGACCGGCCTGCACCGTCACCTTGATCAAGTCTGGCCTAGTCGCCCAAGACCTCAGTTGATAGCGTCCTGTTACAAGAAGTTGGGCATTGCGATCCCTACTACTAAATTACCTCACTGCCTGGGACAAAGGCATCTATTATGCCCCAGGTGCCGAGATAACGTGGACATTAGTCATGGAAAAGTCACGAACGGGAAATACTATAGTCCCAGCGACGTGAACACATGATATAACTTTGCTGTGCCACTAGCCCCTCGTGCATTAATCAATGGTAGTCACGAG'/>

    <sequence taxon='84' value='GAACCACGTTCCACGCAAGATCATTCAGTCCGAGGAAACTCATCGCCCCGAGGCTTAATCAGGAGAATCGCACGTCTGATGATCGGACCTATATTTCCCCGAAGTCTCGCTCTGTAGAAATCCAAGTGGAAACCTCGGACCGATGATTGCAAAGTTTGTGCAGTCCCTGACTATGAGTATAATGGTACTGTCCGCATCCGAGTCCGCAGTTACTAAGGAACGCCCCATTACGTAGAGGGGAATGCTCCAGCACGCAAAAGAGTAGGCGTGTGAATAAGCTTCGACATGTGTTATCCTGTCTCAGCAAACATTGTCGAAGAGACAAACCCGGTCGCGTCCGTTGGTAAAAAAATACAAAACTAGGCGTCGGAGTTCATCCAATCATGACGGTAACACCTCCACCGACTCGCGTCAAATCTCGAATCAGATAGAGAAGAACACACCCATGCTAAGATAGTGGGCATAGCGGGATCTGAATTGATTACCCAACAACTTCCTATGGGCACCTCCCTAGTTACAACTGTCTGCCCTGTATGGGGGCCTTCGCCCATCGTGGCGCACTAGAAATTCCGTGGACGCCGAGTACACTCGATACATATCACATCATACTCATGTCAGCCCAATCTTGATATAACCAGAGTAGGCATATATTATTTAGTCCTCCGTTTGGGGGGCCCTTCCTAGTTGCCAAGTCAAAACTGCACCGCTAAGTCAGCGATTGTGCAATACAGTGCGCATTGCGACCGCACAGAGATACTGATAACGAAGCTACGGGTAACTAAGGCATCCTCGCCCTCTGGGCAGGGGCGTATCAAACCGGCTACTCCGCGGTTACACCCTAAAAGAACTCAGACGAAGGAAACGAGCTCCGAGCTTACATTACGGAATATTCTTGCACGGAGAAACGGCAAACTGGTTCGCGTTCATATTCCCTTGCATTCGTAGAATCATTTCGTTGCAGATAAAAATCACACATGCTAAGTCTAGGTTCGCAATACACACCATGTTGCACATGTTGTCGGTAATCGACCTTTCCCAGATGCCTCTGGGACGCCGTATTAACATAAATAGGTCATGGGATTAGAACGAACTGTTATCTCCGGGTGGCGGAAGTTTGGGCGTTGTAGCACTGACCCCCCCAACCCGCTGGAACCACCAGTCCTGACGAAGGGTAACCCAAACATTGCTAGTGAACATCTGGTTATGCAGCTGAAACGTGGACATAGTAGTAAGCGGACGTCACACTGGGACATGTTATCCGCCCCGATTAGGTAATGATCAGTTTCGGGATCACTTTCAGAACACTTGGTGCAGGCCGGCCTTATAAACGTTGATCACCTAACAAATATAGTTCCTTAACAGTCGTACACAAGAAGAAAAAACGTCAAGAAGTACAGCATGGCCTGTGTGGGGACTTCGGTGGAAACTCAGACCCACACCATCGCAGCTACCGCTTTGTGTCAGGGCAGAACAGGCTCTAAGTTCATCGGCGTACACACGACGGACCCATCTACATTTCGCGATCGCGCCCACGTATAGGAGCTGTTCCAGTATCACACAACCGACTGGAAATTATTTTGTCTGAGGAGCAAAAAGATAAGTAGTGAATGGCTAGTAAAGATCGATGTCTGCGTGGCAATGCCAACAGCGTAATCCGTCTGGCCAATTGGTCCCTACAGGCGGAATCCCCGTATGCCGTGATACTACCCTAATAACCGATGACCGGCCTGCACCGTCACCTTGATCAAGTCTGGCCTAGTCGCCCAAGACCTCAGTTGATAGCGTCCTGTTACAAGAAGTTGGGCATTGCGATCCCTACTACTAAATTACCTCACTGCCTGGGACAAAGGCATCTATTATGCCCCAGGTGCCGAGATCACGTGGACATTAGTCATGGAAAAGTCACGAACGGGAAATACTATAGTCCCAGCGACGTGAACACATGATATAACTTTGCTGTGCCACTAGCCCCTCGTGCATTAATCAATGGTAGTCACGAG'/>

    <sequence taxon='108' value='GAACCACGTTCCACGCAAGATCATTCAGTCCGAGGAAACTCATCGCCCCGAGGCTTAATCAGGAGAATCGCACGTCTGATGATCGGACCTATATTTCCCCGAAGTCTCGCTCTGTAGAAATCCAAGTGGAAACCTCGGACCGATGATTGCAAAGTTTGTGCAGTCCCTGACTATGAGTATAATGGTACTGTCCGCATCCGAGTCCGCAGTTACTAAGGAACGCCCCATTACGTAGAGGGGAATGCTCCAGCACGCAAAAGAGTAGGCGTGTGAATAAGCTTCGACATGTGTTATCCTGTCTCAGCAAACATTGTCGAAGAGACAAACCCGGTCGCGTCCGTTGGTAAAAAAATACAAAACTAGGCGTCGGAGTTCATCCAATCATGACGGTAACACCTCCACCGACTCGCGTCAAATCTCGAATCAGATAGAGAAGAACACACCCATGCTAAGATAGTGGGCATAGCGGGATCTGAATTGATTACCCAACAACTTCCTATGGGCACCTCCCTAGTTACAACTGTCTGCCCTGTATGGGGGCCTTCGCCCATCGTGGCGCACTAGAAATTCCGTGGACGCCGAGTACACTCGATACATATCACATCATACTCATGTCAGCCCAATCTTGATATAACCAGAGTAGGCATATATTATTTAGTCCTCCGTTTGGGGGGCCCTTCCTAGTTGCCAAGTCAAAACTGCACCGCTAAGTCAGCGATTGTGCAATACAGTGCGCATTGCGACCGCACAGAGATACTGATAACGAAGCTACGGGTAACTAAGGCATCCTCGCCCTCTGGGCAGGGGCGTATCAAACCGGCTACTCCGCGGTTACACCCTAAAAGAACTCAGACGAAGGAAACGAGCTCCGAGCTTACATTACGGAATATTCTTGCACGGAGAAACGGCAAACTGGTTCGCGTTCATATTCCCTTGCATTCGTAGAATCATTTCGTTGCAGATAAAAATCACACATGCTAAGTCTAGGTTCGCAATACACACCATGTTGCACATGTTGTCGGTAATCGACCTTTCCCAGATGCCTCTGGGACGCCGTATTAACATAAATAGGTCATGGGATTAGAACGAACTGTTATCTCCGGGTGGCGGAAGTTTGGGCGTTGTAGCACTGACCCCCCCAACCCGCTGGAACCACCAGTCCTGACGAAGGGTAACCCAAACATTGCTAGTGAACATCTGGTTATGCAGCTGAAACGTGGACATAGTAGTAAGCGGACGTCACACTGGGACATGTTATCCGCCCCGATTAGGTAATGATCAGTTTCGGGATCACTTTCAGAACACTTGGTGCAGGCCGGCCTTATAAACGTTGATCACCTAACAAATATAGTTCCTTAACAGTCGTACACAAGAAGAAAAAACGTCAAGAAGTACAGCATGGCCTGTGTGGGGACTTCGGTGGAAACTCAGACCCACACCATCGCAGCTACCGCTTTGTGTCAGGGCAGAACAGGCTCTAAGTTCATCGGCGTACACACGACGGACCCATCTACATTTCGCGATCGCGCCCACGTATAGGAGCTGTTCCAGTATCACACAACCGACTGGAAATTATTTTGTCTGAGGAGCAAAAAGATAAGTAGTGAATGGCTAGTAAAGATCGATGTCTGCGTGGCAATGCCAACAGCGTAATCCGTCTGGCCAATTGGTCCCTACAGGCGGAATCCCCGTATGCCGTGATACTACCCTAATAACCGATGACCGGCCTGCACCGTCACCTTGATCAAGTCTGGCCTAGTCGCCCAAGACCTCAGTTGATAGCGTCCTGTTACAAGAAGTTGGGCATTGCAATCCCTACTACTAAATTACCTCACTGCCTGGGACAAAGGCATCTATTATGCCCCAGGTGCCGAGATCACGTGGACATTAGTCATGGAAAAGTCACGAACGGGAAATACTATAGTCCCAGCGACGTGAAGACATGATATAACTTTGCTGTGCCACTAGCCCCTCGTGCATTAATCAATGGTAGTCACGAG'/>

    <sequence taxon='85' value='GAACCACGTTCCACGCAAGATCATTCAGTCCGAGGAAACTCATCGCCCCGAGGCTTAATCAGGAGAATCGCACGTCTGATGATCGGACCTATATTTCCCCGAAGTCTCGCTCTGTAGAAATCCAAGTGGAAACCTCGGACCGATGATTGCAAAGTTTGTGCAGTCCCTGACTATGAGTATAATGGTACTGTCCGCATCCGAGTCCGCAGTTACTAAGGAACGCCCCATTACGTAGAGGGGAATGCTCCAGCACGCAAAAGAGTAGGCGTGTGAATAAGCTTCGACATGTGTTATCCTGTCTCAGCAAACATTGTCGAAGAGACAAACCCGGTCGCGTCCGTTGGTAAAAAAATACAAAACTAGGCGTCGGAGTTCATCCAATCATGACGGTAACACCTCCACCGACTCGCGTCAAATCTCGAATCAGATAGAGAAGAACACACCCATGCTAAGATAGTGGGCATAGCGGGATCTGAATTGATTACCCAACAACTTCCTATGGGCACCTCCCTAGTTACAACTGTCTGCCCTGTATGGGGGCTTTCGCCCATCGTGGCGCACTAGAAATTCCGTGGACGCCGAGTACACTCGATACATATCACATCATACTCATGTCAGCCCAATCTTGATATAACCAGAGTAGGCATATATTATTTAGTACTCCGTTTGGGGGGCCCTTCCTAGTTGCCAAGTCAAAACTGCACCGCTAAGTCAGCGATTGTGCAATACATTGCGCATTGCGACCGCACAGAGATACTGATAACGAAGCTACGGGTAACTAAGGCATCCTCGCCCTCTGGGCAGGGGCGTATCAAACCGGCTACTCCGCGGTTACACCCTAAAAGAACTCAGACGAAGGAAACGAGCTCCGAGCTTACATTACGGAATATTCTTGCACGGAGAAACGGCAAACTGGTTCGCGTTCATATTCCCTTGCATTCGTAGAATCATTTCGTTGCAGATAAAAATCACACATGCCAAGTCTAGGTTCGCAATACACACCATGTTGCACATGTTGTCGGTAATCGACCTTTCCCAGATGCCTCTGGGACGCCGTATTAACATAAATAGGTCATGGGATTAGAACGAACTGTTATCTCCGGGTGGCGGAAGTTTGGGCGTTGTAGCACTGACCCCCCCAACCCGCTGGAACCACCAGTCCTGACGAAGGGTAACCCAAACATTGCTAGTGAACATCTGGTTATGCAGCTGAAACGTGGACATAGTAGTAAGCGGACGTCACACTGGGACATGTTATCCGCCCCGATTAGGTAATGATCAGTTTCGGGATCACTTTCAGAACACTTGGTGCAGGCCGGCCTTATAAACGTTGATCACCTAACAAATATAGTTCCTTAACAGTCGTACACAAGAAGAAAAAACGTCAAGAAGTACAGCATGGCCTGTGTGGGGACTTCGGTGGAAACTCAGACCCACACCATCGCAGCTACCGCTTTGTGTCAGGGCAGAACAGGCTCTAAGTTCATCGGCGTACACACGACGGACCCATCTACATTTCGCGATCGCGCCCACGTATAGGAGCTGTTCCAGTATCACACAACCGACTGGAAATTATTTTGTCTGAGGAGTAAAAAGATAAGTAGTGAATGGCTAGTAAAGATCGATGTCTGCGTGGCAATGCCAACAGCGTAATCCGTCTGGCCAATTGGTCCCTACAGGCGGAATCCCCGTATGCCGTGATACTACCCTAATAACCGATGACCGGCCTGCACCGTCACCTTGATCAAGTCTGGCCTAGTCGCCCAAGACCTCAGTTGATAGCGTCCTGTTACAAGAAGTTGGGCATTGCGATCCCTACTACTAAATTACCTCACTGCCTGGGACAAAGGCATCTATTATGCCCCAGGTGCCGAGATCACGTGGACATTAGTCATGGAAAAGTCACGAACGGGAAATACTATAGTCCCAGCGACGTGAACACATGATATAACTTTGCTGTGCCACTAGCCCCTCGTGCATTAATCAATGGTAGTCACGAG'/>

    <sequence taxon='126' value='GAACCACGTTCCACGCAAGATCATTCAGTCCGAGGAAACTCATCGCCCCGAGGCTTAATCAGGAGAATCGCACGTCTGATGATCGGACCTATATTTCCCCGAAGTTTCGCTCTGTAGAAATCCAAGTGGAAACCTCGGACCGATGATTGCAAAGTTTGTGCAGTCCCTGACTATGAGTATAATGGTACTGTCCGCATCCGAGTCCGCAGTTACTAAGGAACGCCCCATTACGTAGAGGGGAATGCTCCAGCACGCAAAAGAGTAGGCGTGTGAATAAGCTTCGACATGTGTTATCCTGTCTCAGCAAACATTGTCGAAGAGACAAACCCGGTCGCGTCCGTTGGTAAAAAAATACAAAACTAGGCGTCGGAGTTCATCCAATTATGACGGTAACACCTCCACCGACTCGCGTCAAATCTCGAATCAGATAGAGAAGAACACACCCATGCTAAGATAGTGGGCATAGCGGGATCTGAATTGATTACCCAACAACTTCCTATGGGCACCTCCCTAGTTACAACTGTCTGCCCTGTATGGGGGCTTTCGCCCATCGTGGCGCACTAGAAATTCCGTGAACGCCGAGTACACTCGATACATATCACATCATACTCATGTCAGCCCAATCTTGATATAACCAGAGTAGGCATATATTATTTAGTACTCCGTTTGGGGGGCCCTTCCTAGTTGCCAAGTCAAAACTGCACCGCTAAGTCAGCGATTGTGCAATACATTGCGCATTGCGACCGCACAGAGATACTGATAACGAAGCTACGGGTAACTAAGGCATCCTCGCCCTCTGGGCAGGGGCGTATCAAACCGGCTACTCCGCGGTTACACCCTAAAAGAACTCAGACGAAGGACACGAGCTCCGAGCTTACATTACGGAATATTCTTGCACGGAGAAACGGCAAACTGGTTCGCGTTCATATTCCCTTGCATTCGTAGAATCACTTCGTTGCAGATAAAAATCACACATGCCAAGTCTAGGTTCGCAATACACACCATGTTGCACATGTTGTCGGTAATCGACCTTTCCCAGATGCCTCTGGGACGCCGTATTAACATAAATAGGTCATGGGATTAGAACGAACTGTTATCTCCGAGTGGCGGAAGTTTGGGCGTTGTAGCACTGACCCCCCCAACCCGCTGGAACCACCAGTCCTGACGAAGGGTAACCCAAACATTGCTAGTGAACATCTGGTTATGCAGCTGAAACGTGGACATAGTAGTAAGCGGACGTCACACTGGGACATGTTATCCGCCCCGATTAGGTAATGATCAGTTTCGGGATCACTTTCAGAACACTTGGTGCAGGCCGGCCTTATAAACGTTGATCACCTAACAAGTATAGTTCCTTAACAGTCGTACACAAGAAGAAAAAACGTCAAGAAGTACAGCATGGCCTGTGTGGGGACTTCGGTGGAAACTCAGACCCACACCATCGCAGCTACCGCTTTGTGTCAGGGCAGAACAGGCTCTAAGTTCATCGGCGTACACACGACGGACCCATCTACATTTCGCGATCGCGCCCACGTATAGGAGCTGTTCCAGTATCACACAACCGACTGGAAATTATTTTGTCTGAGGAGTAAAAAGATAAGTAGTGAATGGCTAGTAAAGATCGATGTCTGCGTGGCAATGCCAACAGCGTAATCCGTCTGGCCAATTGGTCCCTACAGGCGGAATCCCCGTATGCCGTGATACTACCCTAATAACCGATGACCGGCCTGCACCGTCACCTTGATCAAGTCTGGCCTAGTCGCCCAAGACCTCAGTTGATAGCGTCCTGTTACAAGAAATTGGGCATTGCGATCCCTACTACTAAATTACCTCACTGCCTGGGACAAAGGCATCTATTATGCCCCAGGTGCCGAGATCACGTGGACATTAGTTATGGAAAAGTCACGAACGGGAAATACTATAGTCCCAGCGACGTGAACACATGATATAACTTTGCTGTGCCACTAGCCCCTCGTGCATTAATCAATGGTAGTCACGAG'/>

    <sequence taxon='141' value='GAACCACGTTCCACGCAAGATCATTCAGTCCGAGGAAACTCATCGCCCCGAGGCTTAATCAGGAGAATCGCACGTCTGATGATCGGACCTATATTTCCCCGAAGTCTCGCTCTGTAGAAATCCAAGTGGAAACCTCGGACCGATGATTGCAAAGTTTGTGCAGTCCCTGACTATGAGTATAATGGTACTGTCCGCATCCGAGTCCGCAGTTACTAAGGAACGCCCCATTACGTAGAGGGGAATGCTCCAGCACGCAAAAGAGTAGGCGTGTGAATAAGCTTCGACATGTGTTATCCTGTCTCAGCAAACATTGTCGAAGAGACAAACCCGGTCGCGTCCGTTGGTAAAAAAATACAAAACTAGGCGTCGGAGTTCATCCAATCATGACGGTAACACCTCCACCGACTCGCGTCAAATCTCGAATCAGATAGAGAAGAACACACCCATGCTAAGATAGTGGGCATAGCGGGATCTGAATTGATTACCCAACAGCTTCCTATGGGCACCTCCCTAGTTACAACTGTCTGCCCTGTATGGGGGCCTTCGCCCATCGTGGCGCACTAGAAATTCCGTGGACGCCGAGTACACTCAATACATATCACATCATACTCATGTCAGCCCAATCTTGATATAACCAGAGTAGGCATATATTATTTAGTACTCCGTTTGGGGGGCCCTTCCTAGTTGCCAAGTCAAAACTGCACCGCTAAGTCAGCGATTGTGCAATACAGTGCGCATTGCGACCGCACAGAGATACTGATAACGAAGCTACGGGTAACTAAGGCATCCTCGCCCTCTGGGCAGGGGCGTATCAAACCGGCTACTCCGCGGTTACACCCTAAAAGAACTCAGACGAAGGAAACGAGCTCCGAGCTTACATTACGGAATATTCTTGCACGGAGAAACGGCAAACTGGTTCGCGTTCATATTCCCTTGCATTCGTAGAATCATTTCGTTGCAGATAAAAATCACACATGCTAAGTCTAGGTTCGCAATACACACCATGTTGCACATGTTGTCGGTAATCGACCTTTCCCAGATGCCTCTGGGACGCCGTATTAACATAAATAGGTCATGGGATTAGAACGAACTGTTATCTCCGGGTGGCGGAAGTTTGGGCGTTGTAGCACTGACCCCCCCAACCCGCTGGAACCACCAGTCCTGACGAAGGGTAACCCAAACATTGCTAGTGAACATCTGGTTATGCAGCTGAAACGTGGACATAGTAGTAAGCGGACGTCACACTGGGACATGTTATCCGCCCCGATTAGGTAATGATCAGTTTCGGGATCACTTTCAGAACACTTGGTGCAGGCCGGCCTTATAAACGTTGATCACCTAACAAATATAGTTCCTTAACAGTCGTACACAAGAAGAAAAAACGTCATGAAGTACAGCATGGCCTGTGTGGGGACTTCGGTGGAAACTCAGACCCACACCATCGCAGCTACCGCTTTGTGTCAGGGCAGAACAGGCTCTAAGTTCATCGGCGTACACACGACGGACCCATCTACATTTCGCGATCGCGCCCACGTATAGGAGCTGTTCCAGTATCACACAACCGACTGGAAATTATTTTGTCTGAGGAGCAAAAAGATAAGTAGTGAATGGCTAGTAAAGATCGATGTCTGCGTGGCAATGCCAACAGCGTAATCCGTCTGGCCAATTGGTCCCTACAGGCGGAATCCCCGTATGCCGTGATACTACCCTAATAACCGATGACCGGCCTGCACCGTCACCTTGATCAAGTCTGGCCTAGTCGCCCAAGACCTCAGTTGATAGCGTCCTGTTACAAGAAGTTGGGCATTGCGATCCCTACTACTAAATTACCTCACTGCCTGGGACAAAGGCATCTATTATGCCCCAGCTGCCGAGATCACGTGGACATTAGTCATGGAAAAGTCACGAACGGGAAATACTATAGTCCCAGCGACGTGAACACATGATATAACTTTGCTGTGCCACTAGCCCCTCGTGCATTAATCAATGGTAGTCACGAG'/>

    <sequence taxon='45' value='GAACCACGTTCCACGCAAGATCATTCAGTCCGAGGAAACTCATCGCCCCGAGGCTTAATCAGGAGAATCGCACGTCTGATGACCGGACCTATATTTCCTCGAAGTCTCGCTCTGTAGAACTCCAAGTGGAAACCTCGGACCGATGATTGCAAAGTTTGTGCAGTCCCTGACTATGAGTATAATGGTACTGTCCGCATCCGAGTCCGCAGTTACTAAAGAACGCCCCATTACGTAGAGGGGAATGCTCCAGCACGCAAAAGGGTAGGCGCGTGAATAAGCTTCGACATGTGTCATCTTGTCTCAGTAAACATTGTCGAAGAGAAAAACCCGGTCGCGTCCGTTGGTAAAAAAATACAAAACTAGGCGTCGGAGTTCATCCAGCTATGACGGTAACACCTCCACCGACTCGCGTCAAATCTCAAATCAGATAGTAAAGAACACACCCATGCTAAGATAGTGGGCATAGCGGGATCTGAATTGATTGCCCAACAGCTTCCTATGGGCACCTCCCTAGTTACTACTGTCTGCCCTGTATGGGGGCCTTCGCCCATCGTGGCGCATTAGAAATACCGCGGACGCCGAGTACACTCGATACATATCGCATCATACTCATGTCAGCCCAATCTTGATATAACCAGAGTAGGCATATATTATTTAGTACTCCGTTTGGGGGGCCCTTCCTAGTTGCCAAGTCAAAACTGCACCGCTAAGTCAGCGATTGTGCAATACAGTGCGCATTGCGACCGCACAGAGATACTGATAACGAAGCTAAGGGTAACTAGGGCATCCTCGCCCTCTGGGCAGGGGCGTATCAAACTGGCTACTCCGCGGTTACACCCTGAACGAACTCAGACGAAGGAAACGAGCTCCGTGCTTACATTACGGAATATTCTTGCACGGAGAAACGGCAAACTGGTTCGCGTTTGTATTCCCTTGCATTCGTAGAATCATTTCGTTGCAGATAAAAATCACACATGTTAAGTCTAGGTTCGCAATACACGCCATGTTGCACATGTTGTCGGCAATCGACCTTTCCCAGATGCCTCTGGGACGCCGTATTAACATAAATAGGTCATGGGATTAGAACGAACTGTTATCTCCGGGTGGCGGAAGTTTGGGCGTTGTAGCATTTACCCCCCCAACCCGCTGGAACCACCAGTCCTGACGAAGGGTAACCCAAACATTGCTAGTGAACATCTGGTTATGCAGCTGAAACGTGGACATAGTAGTAAACGGACGTCATACTGGGACATGTTATCCGCCCTGATTAGGTAATGATCAGTTTCGGGATTACTTTCAGAACACTTGGTGCAGGCCGGCCTTATAAACGATGATCACCTAACAAATATAGTTCCTTAACAGTCGTACACAAGAAGAAAAAACGTCAAGAAGTACAGCATGGCCTGTGTGGGGACTTCGGTGGAAACTCAGACCCACACCATCGCAGCTACCGCTTTGTGTCAGGGCAGAACAGGCTCTAAGTTCATCGGCGTACACACGACGGACCCATCTACATTTCGCGATCGCGCCCACGTGTAGGAGCTGTTCCAGTATTACACAACCGACTGGAAATGATTTTGTCTGAGGAGCAAAAAGATAAGTAGTGAATGGCTAGTAAAGATCGATGTCTGCGTGGCAATGCCAACAGCGTAATCCGTCTGGCCAATTGGTCCCTACAGGCGGAATCCCCGTATGCCGTAAGACTACTCTAATAACCGATGACCGGCCTGCACCGTCACCTTGATCAAGTCTGGCCTAGTCGCCCAAGACCTCAGTTGATAGCGTCCTGTTAGAAGAAGTTGGGCATTGCGATCCCTACTACTAAATTACCTCACCGCCTGGGACAAAGGCATCTATTATGCCCCAGGTGCCGAGATAACGTGGACATTAGTCATGGAAAAGTCACGAACGGGAAATACTATAGTCCCAGCGACGTGAACACATGATATAACTTTGCTGTGCCACTAGCCCCCCGTGCATTAATCAATGGTAGTCACGAG'/>

    <sequence taxon='46' value='GAACCACGTTCCACGCAAGATCATTCAGTCCGAGGAAACTCATCGCCCCGAGGCTTAATCAGGAGAATCGCACGTCTGATGACCGGACCTATATTTCCTCGAAGTCTCGCTCTGTAGAACTCCAAGTGGAAACCTCGGACCGATGATTGCAAAGTTTGTGCAGTCCCTGACTATGAGTATAATGGTACTGTCCGCATCCGAGTCCGCAGTTACTAAAGAACGCCCCATTACGTAGAGGGGAATGCTCCAGCACGCAAAAGGGTAGGCGCGTGAATAAGCTTCGACATGTGTCATCTTGTCTCAGTAAACATTGTCGAAGAGAAAAACCCGGTCGCGTCCGTTGGTAAAAAAATACAAAACTAGGCGTCGGAGTTCATCCAGCTATGACGGTAACACCTCCACCGACTCGCGTCAAATCTCAAATCAGATAGTAAAGAACACACCCATGCTAAGATAGTGGGCATAGCGGGATCTGAATTGATTGCCCAACAGCTTCCTATGGGCACCTCCCTAGTTACTACTGTCTGCCCTGTATGGGGGCCTTCGCCCATCGTGGCGCACTAGAAATACCGCGGACGCCGAGTACACTCGATACATATCGCATCATACTCATGTCAGCCCAATCTTGATATAACCAGAGTAGGCATATATTATTTAGTACTCCGTTTGGGGGGCCCTTCCTAGTTGCCAAGTCAAAACTGCACCGCTAAGTCAGCGATTGTGCAATACAGTGCGCATTGCGACCGCACAGAGATACTGATAACGAAGCTAAGGGTAACTAGGGCATCCTCGCCCTCTGGGCAGGGGCGTATCAAACTGGCTACTCCGCGGTTACACCCTGAACGAACTCAGACGAAGGAAACGAGCTCCGTGCTTACATTACGGAATATTCTTGCACGGAGAAACGGCAAACTGGTTCGCGTTTGTATTCCCTTGCATTCGTAGAATCATTTCGTTGCAGATAAAAATCACACATGTTAAGTCTAGGTTCGCAATACACGCCATGTTGCACATGTTGTCGGCAATCGACCTTTCCCAGATGCCTCTGGGACGCCGTATTAACATAAATAGGTCATGGGATTAGAACGAACTGTTATCTCCGGGTGGCGGAAGTTTGGGCGTTGTAGCATTTACCCCCCCAACCCGCTGGAACCACCAGTCCTGACGAAGGGTAACCCAAACATTGCTAGTGAACATCTGGTTATGCAGCTGAAACGTGGACATAGTAGTAAACGGACGTCATACTGGGACATGTTATCCGCCCTGATTAGGTAATGATCAGTTTCGGGATTACTTTCAGAACACTTGGTGCAGGCCGGCCTTATAAACGATGATCACCTAACAAATATAGTTCCTTAACAGTCGTACACAAGAAGAAAAAACGTCAAGAAGTACAGCATGGCCTGTGTGGGGACTTCGGTGGAAACTCAGACCTACACCATCGCAGCTACCGCTTTGTGTCAGGGCAGAACAGGCTCTAAGTTCATCGGCGTACACACGACGGACCCATCTACATTTCGCGATCGCGCCCACGTGTAGGAGCTGTTCCAGTATTACACAACCGACTGGAAATGATTTTGTCTGAGGAGCAAAAAGATAAGTAGTGAATGGCTAGTAAAGATCGATGTCTGCGTGGCAATGCCAACAGCGTAATCCGTCTGGCCAATTGGTCCCTACAGGCGGAATCCCCGTATGCCGTAAGACTACTCTAATAACCGATGACCGGCCTGCACCGTCACCTTGATCAAGTCTGGCCTAGTCGCCCAAGACCTCAGTTGATAGCGTCCTGTTAGAAGAAGTTGGGCATTGCGATCCCTACTACTAAATTACCTCACCGCCTGGGACAAAGGCATCTATTATGCCCCAGGTGCCGAGATAACGTGGACATTAGTCATGGAAAAGTCACGAACGGGAAATACTATAGTCCCAGCGACGTGAACACATGATATAACTTTGCTGTGCCACTAGCCCCCCGTGCATTAATCAATGGTAGTCACGAG'/>

    <sequence taxon='57' value='GAACCACGTTCCACGCAAGATCATTCAGTCCGAGGAAACTCATCGCCCCGAGGCTTAATCAGGAGAATCGCACGTCTGATGACCGGACCTATATTTCCTCGAAGTCTCGCTCTGTAGAACTCCAAGTGGAAACCTCGGACCGATGATTGCAAAGTTTGTGCAGTCCCTGACTATGAGTATAATGGTACTGTCCGCATCCGAGTCCGCAGTTACTAAAGAACGCCCCATTACGTAGAGGGGAATGCTCCAGCACGCAAAAGGGTAGGCGCGTGAATAAGCTTCGACATGTGTCATCTTGTCTCAGTAAACATTGTCGAAGAGAAAAACCCGGTCGCGTCCGTTGGTAAAAAAATACAAAACTAGGCGTCGGAGTTCATCCAGCTATGACGGTAACACCTCCACCGACTCGCGTCAAATCTCAAATCAGATAGTAAAGAACACACCCATGCTAAGATAGTGGGCATAGCGGGATCTGAATTGATTGCCCAACAGCTTCCTATGGGCACCTCCCTAGTTACTACTGTCTGCCCTGTATGGGGGCCTTCGCCCATCGTGGCGCACTAGAAATACCGCGGACGCCGAGTACACTCGATACATATCGCATCATACTCATGTCAGCCCAATCTTGATATAACCAGAGTAGGCATATATTATTTAGTACTCCGTTTGGGGGGCCCTTCCTAGTTGCCAAGTCAAAACTGCACCGCTAAGTCAGCGATTGTGCAATACAGTGCGCATTGCGACCGCACAGAGATACTGATAACGAAGCTAAGGGTAACTAGGGCATCCTCGCCCTCTGGGCAGGGGCGTATCAAACTGGCTACTCCGCGGTTACACCCTGAACGAACTCAGACGAAGGAAACGAGCTCCGTGCTTACATTACGGAATATTCTTGCACGGAGAAACGGCAAACTGGTTCGCGTTTGTATTCCCTTGCATTCGTAGAATCATTTCGTTGCAGATAAAAATCACACATGTTAAGTCTAGGTTCGCAATACACGCCATGTTGCACATGTTGTCGGCAATCGACCTTTCCCAGATGCCTCTGGGACGCCGTATTAACATAAATAGGTCATGGGATTAGAACGAACTGTTATCTCCGGGTGGCGGAAGTTTGGGCGTTGTAGCATTTACCCCCCCAACCCGCTGGAACCACCAGTCCTGACGAAGGGTAACCCAAACATTGCTAGTGAACATCTGGTTATGCAGCTGAAACGTGGACATAGTAGTAAACGGACGTCATACTGGGACATGTTATCCGCCCTGATTAGGTAATGATCAGTTTCGGGATTACTTTCAGAACACTTGGTGCAGGCCGGCCTTATAAACGATGATCACCTAACAAATATAGTTCCTTAACAGTCGTACACAAGAAGAAAAAACGTCAAGAAGTACAGCATGGCCTGTGTGGGGACTTCGGTGGAAACTCAGACCTACACCATCGCAGCTACCGCTTTGTGTCAGGGCAGAACAGGCTCTAAGTTCATCGGCGTACACACGACGGACCCATCTACATTTCGCGATCGCGCCCACGTGTAGGAGCTGTTCCAGTATTACACAACCGACTGGAAATGATTTTGTCTGAGGAGCAAAAAGATAAGTAGTGAATGGCTAGTAAAGATCGATGTCTGCGTGGCAACGCCAACAGCGTAATCCGTCTGGCCAATTGGTCCCTACAGGCGGAATCCCCGTATGCCGTAAGACTACTCTAATAACCGATGACCGGCCTGCACCGTCACCTTGATCAAGTCTGGCCTAGTCGCCCAAGACCTCAGTTGATAGCGTCCTGTTAGAAGAAGTTGGGCATTGCGATCCCTACTACTAAATTACCTCACCGCCTGGGACAAAGGCATCTATTATGCCCCAGGTGCCGAGATAACGTGGACATTAGTCATGGAAAAGTCACGAACGGGAAATACTATAGTCCCAGCGACGTGAACACATGATATAACTTTGCTGTGCCACTAGCCCCCCGTGCATTAATCAATGGTAGTCACGAG'/>

    <sequence taxon='7' value='GAACCACGTTCCACGCAAGATCATTCAGTCCGAGGAAACTCATCGCCCCGAGGCTTAATCAGGAGAATCGCACGTCTGATGATCGGACCTATATTTCCCCGAAGTCTCGCTCTGTAGAAATCCAAGTGGAAACCTCTGACCGACGATTGCAAAGTTTGTGCAGTCCCTGACTATGAGTATAATGGTACTGTCCGCATCCGAGTCCGCAGTTACTAAGGAACGCCCCATTACGTAGAGGGGAATGCTCCAGCACGCAAAAGAGTAGGCGCGTGAATGAGCTTCGACATGTGTCATCTTGTCTCAGTAAACATTGTCGAAGAGACAAACCCGGTCGCGTCCGTTGGTAAAAAAATACAAAACTAGGCGTCGGAGTTCATCCAACTATGACGGTAACACCTCCACCGACTCGCGTCAAATCTCGAATTAGATAGTGAAGAACACACCCATGCTAAGATAGTGGGAATAGCGGGATCTGAATTGATTACCCAACAGCTTCCTATGGGCACCTCCCTAGTTACAACTGTCTGCCCTGTATGCGGGCCTTCGCCCATCGTGGCGCACTAGAAATACCGCGGACGCCGAGTATACTCGATACATATCGCATCATACTCATGTCAGCCCAATCTTGATATAACCAGAGTAGGCATATATTATTTAGTACTCCGTTTGGGGGGCCCTTCCTAGTTGCCAAGTCAAAACTGCACCGCTAAGTCAGCGATTGTGCGATACAGTGCGCATTGCGACCGCACAGAGATGCTGATATCGAAGCTACGGGTAACTAAGGCATCCTCGCCCTCTGGGCAGGGGCGTATCAAACTGGCTACTCCGCGGTTACACCCTAAAAGAACTCAGACGAAGGAAACGAGCTCCGTGCTTACATTACGGAATATTCTTGCACGGAGAAACGGCAAACTGGTTCGCGTTCATATTCCCTTGCACTCGTAGAATCATTTCGTTGCAGATAAAAATCACACATGTTAAGTCTAGGTTCGCAATACACGTCATGTTGCACATGTTGTCGGTAATCGACCTTTCCCAGATGCCTCTGGGACGCCGTATTAACATAAATAGGTCATGGGATTAGAACGAACTGTTATCTCCGGGTGGCGGAAGTTTGGGCGTTGTAGCATTTACCCCCCCAACCCGCTGGAACCACCAGTCCTGACGAAGGGTAACCCAAACATTGCTAGTGAACATCTGGTTATGCAGCTGAAACATGGACATAGTAGTAAGCGGACGTCATACTGGGACATGTTATCCGCCCTGATTAGGTAATGATCAGTTTCGGGATTACTTTCAGAACACTTGGTGCAGGCCGGCCTTATAAACGTTGATCACCTAACAAATATAGTTCCTTAACAGTCGTACACAAGAAGAAAAAACGTCAAGAAGTACAGCATGGCCTGTGTGGGGACTTCGGTGGAAACTCAGACCCACACCATCGCAGCTACCGTTTTGTGTCAGGGCAGAACAGGCTCTAAGTTCATCGGCGTACACACGACGGACCCATCTACATTTCGCGATCGCGCCCACGTGTAGGAGCTGTTCCAGTATCACACAACCGACTGGAAATGATTTTGTCTGAGGAGCAAAAAGATAAGTAGTGAATGGCTAGTAAAGATCGATGTCTGCGTGGCAATGCCAACAGCGTAATCCGTCTGGCCAATTGGTCCCTACAGGCGGAATCCCCGTGTGCCGTAATACTACCCTAATAACCGATGACCGGCCTGCACCGTCACCTTGGTCAAGTCTGGCCTAGTCGCCCAAGACCTCAGTTGATAGCGTCCTGTTAGAAGAAGTTGGGTATTGCGATCCCTACTACTAAATTACCTCGCTGCCTGGGACAAAGGCATCTATTATGCCCCAGGTGCCGAGATAACGTGGACATTAGTCATGGAAAAGTCACGAACGGGAAATACTATAGTCCCAGCGACGTGAACACATGATATAACTTTGTTGTGCCACTAGCCCCTCGTGCATTAATCAATGGTAGTCACGAG'/>

    <sequence taxon='8' value='GAACCACGTTCCACGCAAGATCATTCAGTCCGAGGAAACTCATCGCCCCGAGGCTTAATCAGGAGAATCGCACGTCTGATGATCGGACCTATATTTCCCCGAAGTCTCGCTCTGTAGAAATCCAAGTGGAAACCTCTGACCGATGATTGCAAAGTTTGTGCAGTCCCTGACTATGAGTATAATGGTACTGTCCGCATCCGAGTCCGCAGTTACTAAGGAACGCCCCATTACGTAGAGGGGAATGCTCCAGCACGCAAAAGAGTAGGCGCGTGAATAAGCTTCGACATGTGTCATCTTGTCTCAGTAAACATTGTCGAAGAGACAAACCCGGTCGCGTCCGTTGGTAAAAAAATACAAAACTAGGCGTCGGAGTTCATCCAACTATGACGGTAACACCTCCACCGACTCGCGTCAAATCTCGAATTAGATAGTGAAGAACACACCCATGCTAAGATAGTGGGAATAGCGGGATCTGAATTGATTACCCAACAGCTTCCTATGGGCACCTCCCTAGTTACAACTGTCTGCCCTGTATGCGGGCCTTCGCCCATCGTGGCGCACTAGAAATACCGCGGACGCCGAGTATACTCGATACATATCGCATCATACTCATGTCAGCCCAATCTTGATATAGCCAGAGTAGGCATATATTATTTAGTACTCCGTTTGGGGGGCCCTTCCTAGTTGCCAAGTCAAAACTGCACCGCTAAGTCAGCGATTGTGCAATACAGTGCGCATTGCGACCGCACAGAGATACTGATAACTAAGCTACGGGTAACTAAGGCATCCTCGCCCTCTGGGCAGGGGCGTATCAAACTGGCTACTCCGCGGTTACACCCTAAAAGAACTCAGACGAAGGAAACGAGCTCCGTGCTTACATTACGGAATATTCTTGCACGGAGAAACGGCAAACTGGTTCGCGTTTATATTCCCTTGCACTCGTAGAATCATTTCGTTGCAGATAAAAATCACACATGTTAAGTCTAGGTTCGCAATACACGTCATGTTGCACATGTTGTCGGTAATCGACCTTTCCCAGATGCCTCTGGGACGCCGTATTAACATAAATAGGTCATGGGATTAGAACGAACTGTTATCTCCGGGTGGCGGAAGTTTGGGCGTTGTAGCATTTACCCCCCCAACCCGCTGGAACCACCAGTCCTGACGAAGGGTAACCCAAACATTGCTAGTGAACATCTGGTTATGTAGCTGAAACGTGGACATAGTAGTAAGCGGACGTCATACTGGGACATGTTATCCGCCCTGATTAGGTAATGATCAGTTTCGGGATTACTCTCAGAACACTTGGTGCAGGCCGGCCTTATAAACGTTGATCACCTAACAAATATAGTTCCTTAACAGTCGTACACAAGAAGAAAAAACGTCAAGAAGTACAGCATGGCCTGTGTGGGGACTTCGGTGGAAACTCAGACCCACACCATCGCAGCTACCGTTTTGTGTCAGGGCAGAACAGGCTCTAAGTTCATCGGCGTACACACGACGGACCCATCTACATTTCGCGATCGCGCCCACGTGTAGGAGCTGTTCCAGTATCACACAACCGACTGGAAATGATTTTGTCTGAGGAGCAAAAAGATAAGTAGTGAATGGCTAGTAAAGATCGATGTCTGCGTGGCAATGCCAACAGCGTAATCCGTCTGGCCAATTGGTCCCTACAGGCGGAATCCCCGTGTGCCGTAATACTACCCTAATAACCGATGACCGGCCTGCACCGTCACCTTGGTCAAGTCTGGCCTAGTCGCCCAAGACCTCAGTTGATAGCGTCCTGTTAGAAGAAGTTGGGCATTGCGATCCCTACTACTAAATTACCCCGCTGCCTGGGACAAAGGCATCTATTATGCCCCAGGTGCCGAGATAACGTGGACATTAGTCATGGAAAAGTCACGAACGGGAAATACTATAGTCCCAGCGACGTGAACACATGATATAACTTTGTTGTGCCACTAGCCCCTCGTGCATTAATCAATGGTAGTCACGAG'/>

    <sequence taxon='14' value='GAACCACGTTCCACGCAAGATCATTCAGTCCGAGGAAACTCATCGCCCCGAGGCTTAATCAGGAGAATCGCACGTCTGATGATCGGACCTGTATTTCCCCGAAGTCTCGCTCTGTAGAAATCCAAGTGGAAACCTCTGACCGATGATTGCAAAGTTTGTGCAGTCCCTGACTATGAGTATAATGGTACTGTCCGCATCCGAGTCCGCAGTTACTAAGGAACGCCCCATTACGTAGAGGGGAATGCTCCAGCACGCAAAAGAGTAGGCGCGTGAATAAGCTTCGACATGTGTCATCTTGTCTCAGTAAACATTGTCGAAGAGACAAACCCGGTCGCGTCCGTTGGTAAAAAAATACAAAACTAGGCGTCGGAGTTCATCCAACTATGACGGTAACACCTCCACCGACTCGCGTCAAATCTCGAATTAGATAGTGAAGAACACACCCATGCTAAGATAGTGGGAATAGCGGGATCTGAATTGATTACCCAACAGCTTCCTATGGGCACCTCCCTAGTTACAACTGTCTGCCCTGTATGCGGGCCTTCGCCCATCGTGGCGCACTAGAAATACCGCGGACGCCGAGTATACTCGATACATATCGCATCATACTCATGTCAGCCTAATCTTGATATAGCCAGAGTAGGCATATATTATTTAGTACTCCGTTTGGGGGGCCCTTCCTAGTTGCCAAGTCAAAACTGCACCGCTAAGTCAGCGATTGTGCAATACAGTGCGCATTGCGACCGCACAGAGATACTGACAACTAAGCTACGGGTAACTAAGGCATCCTCGCCCTCTGGGCAGGGGCGTATCAAACTGGCTACTCCGCGGTTACACCCTAAAAGAACTCAGACGAAGGAAACGAGCTCCGTGCTTACATTACGGAATATTCTTGCACGGAGAAACGGCAAACTGGTTCGCGTTTATATTCCATTGCACTCGTAGAATCATTTCGTTGCAGATAAAAATCACACATGTTAAGTCTAGGTTCGCAATACACGTCATGTTGCACATGTTGTCGGTAATCGACCTTTCCCAGATGCCTCTGGGACGCCGTATTAACATAAATAGGTCATGGGATTAGAACGAACTGTTATCTCCGGGTGGCGGAAGTTTGGGCGTTGTAGCATTTACCCCCCCAACCCGCTGGAACCACCAGTCCTGACGAAGGGTAACCCAAACATTGCTAGTGAACATCTGGTTATGTAGCTGAAACGTGGACATAGTAGTAAGCGGACGTCATACTGGGACATGTTATCCGCCCTGATTAGGTAATGATCAGTTTCGGGATTACTCTCAGAACACTTGGTGCAGGCCGGCCTTATAAACGTTGATCACCTAACAAATATAGTTCCTTAACAGTCGTACACAAGAAGGAAAAACGTCAAGAAGTACAGCATGGCCTGTGTGGGGACTTCGGTGGAAACTCAGACCCACACCATCGCAGCTACCGTTTTGTGTCAGGGCAGAACAGGCTCTAAGTTCATCGGCGTACACACGACGGACCCATCTACATTTCGCGATCGCGCCCACGTGTAGGAGCTGTTCCAGTATCACACAACCGACTGGAAATGATTTTGTCTGAGGAGCAAAAAGATAAGTAGTGAATGGCTAGTAAAGATCGATGTCTGCGTGGCAATGCCAACAGCGTAATCCGTCTGGCCAATTGGTCCCTACAGGCGGAATCCCCGTGTGCCGTAATACTACCCTAATAACCGATGACCGGCCTGCACCGTCACCTTGGTCAAGTCTGGCCTAGTCGCCCAAGACCTCAGTTGATAGCGTCCTGTTAGAAGAAGTTGGGCATTGCGATCCCTACTACTAAATTACCCCGCTGCCTGGGACAAAGGCATCTATTATGCCCCAGGTGCCGAGATAACGTGGACATTAGTCATGGAAAAGTCACGAACGGGAAATACTATAGTCCCAGCGACGTGAACACATGATATAACTTTGTTGTGCCACTAGCCCCTCGTGCATTAATCAATGGTAGTCACGAG'/>

    <sequence taxon='21' value='GAACCACGTTCCACGCAAGATCATTCAGTCCGAGGAAACTCATCGCCCCGAGGCTTAATCAGGAGAATCGCACGTCTGATGATCGGACCTGTATTTCCCCGAAGTCTCGCTCTGTAGAAATCCAAGTGGAAACCTCTGACCGATGATTGCAAAGTTTGTGCAGTCCCTGACTATGAGTATAATGGTACTGTCCGCATCCGAGTCCGCAGTTACTAAGGAACGCCCCATTACGTAGAGGGGAATGCTCCAGCACGCAAAAGAGTAGGCGCGTGAATAAGCTTCGACATGTGTCATCTTGTCTCAGTAAACATTGTCGAAGAGACAAACCCGGTCGCGTCCGTTGGTAAAAAAATACAAAACTAGGCGTCGGAGTTCATCCAACTATGACGGTAACACCTCCACCGACTCGCGTCAAATCTCGAATTAGATAGTGAAGAACACACCCATGCTAAGATAGCGGGAATAGCGGAATCTGAATTGATTACCCAACAGCTTCCTATGGGCACCTCCCTAGTTACAACTGTCTGCCCTGTATGCGGGCCTTCGCCCATCGTGGCGCACTAGAAATACCGCGGACGCCGAGTATACTCGATACATATCGCATCATACTCATGTCAGCCTAATCTTGATATAGCCAGAGTAGGCATATATTATTTAGTACTCCGTTTGGGGGGCCCTTCCTAGTTGCCAAGTCAAAACTGCACCGCTAAGTCAGCGATTGTGCAATACAGTGCGCATTGCGACCGCACAGAGATACTGACAACTAAGCTACGGGTAACTAAGGCATCCTCGCCCTCTGGGCAGGGGCGTATCAAACTGGCTACTCCGCGGTTACACCCTAAAAGAACTCAGACGAAGGAAACGAGCTCCGTGCTTACATTACGGAATATTCTTGCACGGAGAAACGGCAAACTGGTTCGCGTTTATATTCCATTGCACTCGTAGAATCATTTCGTTGCAGATAAAAATCACACATGTTAAGTCTAGGTTCGCAATACACGTCATGTTGCACATGTTGTCGGTAATCGACCTTTCCCAGATGCCTCTGGGACGCCGTATTAACATAAATAGGTCATGGGATTAGAACGAACTGTTATCTCCGGGTGGCGGAAGTTTGGGCGTTGTAGCATTTACCCCCCCAACCCGCTGGAACCACCAGTCCTGACGGAGGGTAACCCAAACATTGCTAGTGAACATCTGGTTATGTAGCTGAAACGTGGACATAGTAGTAAGCGGACGTCATACTGGGACATGTTATCCGCCCTGATTAGGTAATGATCAGTTTCGGGATTACTCTCAGAACACTTGGTGCAGGCCGGCCTTATAAACGTTGATCACCTAACAAATATAGTTCCTTAACAGTCGTACACAAGAAGGAAAAACGTCAAGAAGTACAGCATGGCCTGTGTGGGGACTTCGGTGGAAACTCAGACCCACACCATCGCAGCTACCGTTTTGTGTCAGGGCAGAACAGGCTCTAAGTTCATCGGCGTACACACGACGGACCCATCTACGTTTCGCGATCGCGCCCACGTGTAGGAGCTGTTCCAGTATCACACAACCGACTGGAAATGATTTTGTCTGAGGAGCAAAAAGATAAGTAGTGAATGGCTAGTAAAGATCGATGTCTGCGTGGCAATGCCAACAGCGTAATCCGTCTGGCCAATTGGTCCCTACAGGCGGAATCCCCGTGTGCCGTAATACTACCCTAATAACCGATGACCGGCCTGCACCGTCACCTTGGTCAAGTCTGGCCTAGTCGCCCAAGACCTCAGTTGATAGCGTCCTGTTAGAAGAAGTTGGGCATTGCGATCCCTACTACTAAATTACCCCGCTGCCTGGGACAAAGGTATTTATTATGCCCCAGGTGCCGAGATAACGTGGACATTAGTCATGGAAAAGTCACGAACGGGAAATACTATAGTCCCAGCGACGTGAACACATGATATAACTTTGTTGTGCCACTAGCCCCTCGTGCATTAATCAATGGTAGTCACGAG'/>

    <sequence taxon='32' value='GAACCACGTTCCACGCAAGATCATTCAGTCCGAGGAAACTCATCGCCCCGAGGCTTAATCAGGAGAATCGCACGTCTGATGATCGGACCTGTATTTCCCCGAAGTCTCGCTCTGTAGAAATCCAAGTGGAAACCTCTGACCGATGATTGCAAAGTTTGTGCAGTCCCTGACTATGAGTATAATGGTACTGTCCGCATCCGAGTCCGCAGTTACTAAGGAACGCCCCATTACGTAGAGGGGAATGCTCCAGCACGCAAAAGAGTAGGCGCGTGAATAAGCTTCGACATGTGTCATCTTGTCTCAGTAAACATTGTCGAAGAGACAAACCCGGTCGCGTCCGTTGGTAAAAAAATACAAAACTAGGCGTCGGAGTTCATCCAACTATGACGGTAACACCTCCACCGACTCGCGTCAAATCTCGAATTAGATAGTGAAGAACACACCCATGCTAAGATAGCGGGAATAGCGGGATCTGAGTTGATTACCCAACAGCTTCCTATGGGCACCTCCCTAGTTACAACTGTCTGCCCTGTATGCGGGCCTTCGCCCATCGTGGCGCACTAGAAATACCGCGGACGCCGAGTATACTCGATACATATCGCATCATACTCATGTCAGCCTAATCTTGATATAGCCAGAGTAGGCATATATTATTTAGTACTCCGTTTGGGGGGCCCTTCCTAGTTGCCAAGTCAAAACTGCACCGCTAAGTCAGCGATTGTGCAATACAGTGCGCATTGCGACCGCACAGAGATACTGACAACTAAGCTACGGGTAACTAAGGCATCCTCGCCCTCTGGGCAGGGGCGTATCAAACTGGCTACTCCGCGGTTACACCCTAAAAGAACTCAGACGAAGGAAACGAGCTCCGTGCTTACATTACGGAATATTCTTGCACGGAGAAACGGCAACCTGGTTCGCGTTTATATTCCATTGCACTCGTAGAATCATTTCGTTGCAGATAAAAATCACACATGTTAAGTCTAGGTTCGCAATACACGTCATGTTGCACATGTTGTCGGTAATCGACCTTTCCCAGATGCCTCTGGGACGCCGTATTAACATAAATAGGTCATGGGATTAGAACGAACTGTTATCTCCGGGTGGCGGAAGTTTGGGCGTTGTAGCATTTACCCCCCCAACCCGCTGGATCCACCAGTCCTGACGAAGGGTAACCCAAACATTGCTAGTGAACATCTGGTTATGTAGCTGAAACGTGGACATAGTAGTAAGCGGACGTCATACTGGGACATGTTATCCGCCCTGATTAGGTAATGATCAGTTTCGGGATTACTCTCAGAACACTTGGTGCAGGCCGGCCTTATAAACGTTGATCACCTAACAAATATAGTTCCTTAACAGTCGTACACAAGAAGGAAAAACGTCAAGAAGTACAGCATGGCCTGTGTGGGGACTTCGGTGGAAACTCAGACCCACACCATCGCAGCTACCGTTTTGTGTCAGGGCAGAACAGGCTCTAAGTTCATCGGCGTACACACGACGGACCCATCTACGTTTCGCGATCGCGCCCACGTGTAGGAGCTGTTCCAGTATCACACAACCGACTGGAAATGATTTTGTCTGAGGAGCAAAAAGATAAGTAGTGAATGGCTAGTAAAGATCGATGTCTGCGTGGCAATGCCAACAGCGTAATCCGTCTGGCCAATTGGTCCCTACAGGCGGAATCCCCGTGTGCCGTAATACTACCCTAATAACCGATGACCGGCCTGCACCGTCACCTTGGTCAAGTCTGGCCTAGTCGCCCAAGACCTCAGTTGATAGCGTCCTGTTAGAAGAAGTTGGGCATTGCGATCCCTACTACTAAATTACCCCGCTGCCTGGGACAAAGGCATCTATTATGCCCCAGGTGCCGAGATAACGTGGACATTAGTCATGGAAAAGTCACGAACGGGAAATACTATAGTCCCAGCGACGTGAACACATGATATAACTTTGTTGTGCCACTAGCCCCTCGTGCATTAATCAATGGTAGTCACGAG'/>

    <sequence taxon='44' value='GAACCACGTTCCACGCAAGATCATTCAGTCCGAGGAAACTCATCGCCCCGAGGCTTAATCAGGAGAATCGCACGTCTGATGATCGGACCTGTATTTCCCCGAAGTCTCGCTCTGTAGAAATCCAAGTGGAAACCTCTGACCGATGATTGCAAAGTTTGTGCAGTCCCTGACTATGAGTATAATGGTACTGTCCGCATCCGAGTCCGCAGTTACTAAGGAACGCCCCATTACGTAGAGGGGAATGCTCCAGCACGCAAAAGAGTAGGCGCGTGAATAAGCTTCGACATGTGTCATCTTGTCTCAGTAAACATTGTCGAAGAGACAAACCCGGTCGCGTCCGTTGGTAAAAAAATACAAAACTAGGCGTCGGAGTTCATCCAACTATGACGGTAACACCTCCACCGACTCGCGTCAAATCTCGAATTAGATAGTGAAGAACACACCCATGCTAAGATAGCGGGAATAGCGGGATCTGAGTTGATTACCCAACAGCTTCCTATGGGCACCTCCCTAGTTACAACTGTCTGCCCTGTATGCGGGCCTTCGCCCATCGTGGCGCACTAGAAATACCGCGGACGCCGAGTATACTCGATACATATCGCATCATACTCATGTCAGCCTAATCTTGATATAGCCAGAGTAGGCATATATTATTTAGTACTCCGTTTGGGGGGCCCTTCCTAGTTGCCAAGTCAAAACTGCACCGCTAAGTCAGCGATTGTGCAATACAGTGCGCATTGCGACCGCACAGAGATACTGACAACTAAGCTACGGGTAACTAAGGCATCCTCGCCCTCTGGGCAGGGGCGTATCAAACTGGCTACTCCGCGGTTACACCCTAAAAGAACTCAGACGAAGGAAACGAGCTCCGTGCTTACATTACGGAATATTCTTGCACGGAGAAACGGCAACCTGGTTCGCGTTTATATTCCATTGCACTCGTAGAATCATTTCGTTGCAGATAAAAATCACACATGTTAAGTCTAGGTTCGCAATACACGTCATGTTGCACATGTTGTCGGTAATCGACCTTTCCCAGATGCCTCTGGGACGCCGTATTAGCATAAATAGGTCATGGGATTAGAACGAACTGTTATCTCCGGGTGGCGGAAGTTTGGGCGTTGTAGCATTTACCCCCCCAACCCGCTGGATCCACCAGTCCTGACGAAGGGTAACCCAAACATTGCTAGTGAACATCTGGTTATGTAGCTGAAACGTGGACATAGTAGTAAGCGGACGTCATACTGGGACATGTTATCCGCCCTGATTAGGTAATGATCAGTTTCGGGATTACTCTCAGAACACTTGGTGCAGGCCGGCCTTATAAACGTTGATCACCTAACAAATATAGTTCCTTAACAGTCGTACACAAGAAGGAAAAACGTCAAGAAGTACAGCATGGCCTGTGTGGGGACTTCGGTGGAAACTCAGACCCACACCATCGCAGCTACCGTTTTGTGTCAGGGCAGAACAGGCTCTAAGTTCATCGGCGTACACACGACGGACCCATCTACGTTTCGCGATCGCGCCCACGTGTAGGAGCTGTTCCAGTATCACACAACCGACTGGAAATGATTTTGTCTGAGGAGCAAAAAGATACGTAGTGAATGGCTAGTAAAGATCGATGTCTGCGTGGCAATGCCAACAGCGTAATCCGTCTGGCCAATTGGTCCCTACAGGCGGAATCCCCGTGTGCCGTAATACTACCCTAATAACCGATGACCGGCCTGCACCGTCACCTTGGTCAAGTCTGGCCTAGTCGCCCAAGACCTCAGTTGATAGCGTCCTGTTAGAAGAAGTTGGGCATTGCGATCCCTACTACTAAATTACCCCGCTGCCTGGGACAAAGGCATCTATTATGCCCCAGGTGCCGAGATAACGTGGACATTAGTCATGGAAAAGTCACGAACGGGAAATACTATAGTCCCAGCGACGTGAACACATGATATAACTTTGTTGTGCCACTAGCCCCTCGTGCATTAATCAATGGTAGTCACGAG'/>

</data>

    <trait id="tipDates" spec='beast.evolution.tree.TraitSet' traitname='date-backward' units='year' value='
41=0.8331262507559414,
53=0.790767132515632,
120=0.20620403965247425,
121=0.10898480990586679,
98=0.4117288856179573,
101=0.45725494370975683,
102=0.40198343211771403,
100=0.2778565057384381,
40=0.6068028056629813,
88=0.24312167151857889,
148=0.02325309245349194,
66=0.6399127978000823,
29=0.6247184163019415,
27=1.0387384252219691,
59=0.3121842192746769,
153=0.1012210677503873,
127=0.12589125695761405,
139=0.07791016652789251,
58=0.37985280094626983,
38=0.887232900821799,
26=0.9321584490997639,
42=0.8611409406441672,
67=0.5728144900254653,
87=0.4750291050362456,
160=0.05465876392560798,
130=0.18810678692362837,
30=0.7464809571678508,
151=0.06080596105543057,
161=0.011475579720918283,
157=0.09253621031782089,
56=0.6431650213798363,
25=0.8180955537252297,
22=1.1162593290672194,
23=0.880892532628347,
70=0.6328689657135347,
72=0.5291188042536965,
69=0.4972284077274307,
92=0.47058212667458355,
65=0.5114470995858951,
118=0.26439429832693184,
149=0.03625016791902125,
64=0.5917537063507927,
9=1.6621590020779353,
3=1.8967021601276408,
2=2.110942243124065,
1=2.22212242512628,
4=2.055355930511063,
6=1.759859278861098,
159=0.013366870792157481,
145=0.09155394130906425,
162=0.0010376427673874922,
110=0.18108121137454125,
147=0.04508439050272672,
114=0.3813877860045176,
131=0.14387953315388557,
97=0.44357012979965704,
96=0.45288246493658235,
107=0.0783838050326282,
81=0.5193186068687767,
105=0.3369600009912874,
106=0.23953132037813685,
83=0.4138561952896853,
71=0.5189791910471282,
135=0.12599113743545853,
82=0.5221643247723056,
89=0.29144674105190616,
111=0.38763791277693516,
133=0.2532865117742906,
117=0.2865886206220267,
68=0.6086091391327795,
50=0.6463433956228255,
49=0.5081406885909008,
17=1.046741017339078,
19=1.083769436104939,
10=1.4888416395393902,
48=0.6810783004763765,
136=0.04498912612538142,
18=0.980193723429422,
129=0.24804909652428986,
128=0.2637139504816495,
109=0.23435193765736528,
52=0.56930959807065,
51=0.5888650168040912,
124=0.06879598746795823,
125=0.15983279472272427,
134=0.11297458600211074,
122=0.2710080679813993,
113=0.26587268507690665,
95=0.4374430096438031,
143=0.1559645380786101,
140=0.16428351912009242,
24=1.1073234434921313,
155=0.06968378441434275,
154=0.07552312526192706,
142=0.1707104653866791,
86=0.5207620027288358,
123=0.3154074354322316,
144=0.09438614353853625,
152=0.04373445905988582,
74=0.577342555662185,
61=0.6301793870891217,
62=0.44870232002625876,
34=0.9747070221270913,
20=1.1045237020737606,
33=0.6984567675273765,
132=0.2041805906400529,
39=0.8503368649691088,
35=0.9156979779533478,
43=0.8359060567205243,
36=0.931102808809062,
16=1.3335655630586234,
94=0.32255929492347635,
93=0.4197866026900168,
138=0.14381864027517333,
158=0.02281161264023357,
79=0.3096747689613024,
80=0.5427786457297459,
112=0.31728814713592257,
63=0.602061288895805,
116=0.3459054875936669,
115=0.30149858814173847,
75=0.5617949431687399,
31=1.0196175940041596,
156=0.1003982915602939,
99=0.19126543850280653,
11=1.419382968910239,
60=0.5845009142112967,
119=0.01504289299584105,
90=0.3567459891025626,
91=0.33383983742504375,
54=0.7947798216890014,
47=0.6056347666746547,
77=0.42307541264835935,
150=0.13863073581361096,
137=0.20980936160322416,
146=0.06306143528420449,
78=0.5334381778578572,
37=0.9339554152773206,
55=0.7215018939777345,
73=0.011572722767098753,
104=0.3177860870524798,
103=0.1190004810436438,
15=1.3550398697261439,
13=1.3910290946327994,
12=1.4432671050800667,
28=0.9382829040379677,
76=0.36365457091025855,
84=0.42894843805686467,
108=0.3607325993812531,
85=0.3854064972115432,
126=0.0708020335142221,
141=0.17263994134217997,
5=1.358141205310265,
57=0.6929301315558596,
46=0.7374644209372225,
45=0.7851221404128768,
14=1.2856879647911508,
21=0.9108932771916836,
44=0.8431508743110618,
32=0.8925617907004875,
8=1.50557057203379,
7=1.3430200771447467,
0=2.97563708250055
            '>
        <taxa id='taxonSet' spec='beast.evolution.alignment.TaxonSet' alignment='@alignment'/>
    </trait>
    
    <tree spec="beast.util.ClusterZBSATree" id="tree" nodetype="beast.evolution.tree.ZeroBranchSANode" clusterType="upgma" trait="@tipDates">
		<taxa idref="alignment"/>
	</tree>

    <BirthDeathSkylineModel spec="SABDSamplingThroughTimeModel" id="birthDeath" tree="@tree" conditionOnSampling="true">
		<parameter name="origin" id="origin" value ="50." lower="0."/>
        <parameter name="diversificationRate" id="diversificationRate" value="1.5"/>
        <parameter name="turnover" id="turnover" value=".5"/>
        <parameter name="samplingProportion" id="samplingProportion" value="0.5834517087209191"/>
<parameter name="removalProbability" id="r" value="1."/>
	</BirthDeathSkylineModel>
    
    <siteModel gammaCategoryCount="1" id="SiteModel" spec="SiteModel">
		<parameter dimension="1"  id="mutationRate" name="mutationRate" value="1.0"/>
		<substModel id="gtr" rateAC="@rateAC" rateGT="@rateGT" rateAT="@rateAT" rateCG="@rateCG" rateCT="@rateCT" spec="GTR">
			<parameter dimension="1"  id="rateAG" lower="0.0" name="rateAG" value="1.0"/>
			<frequencies estimate="true" id="freqs" spec="Frequencies">
				<parameter name='frequencies' id='freqParameter' value='0.25' dimension='4' lower="0." upper="1."/>
			</frequencies>
		</substModel>
	</siteModel>
	<branchRateModel id="StrictClock" spec="beast.evolution.branchratemodel.StrictClockModel">
		<parameter dimension="1" id="clock.rate" name="clock.rate" value="0.05" lower="0."/>
	</branchRateModel>


   <!-- likelihood and priors: -->
    <distribution id="posterior" spec="util.CompoundDistribution">
		<distribution id="prior" spec="util.CompoundDistribution">
            <distribution  x="@clock.rate" id="clockRatePrior" spec='beast.math.distributions.Prior'>
				<distr spec='beast.math.distributions.LogNormalDistributionModel' id='clockRatePrior.exp' M="-4.6" S="1.25"/>
			</distribution>
			<distribution id="hky.frequencies.prior" spec="beast.math.distributions.Prior" x="@freqParameter">
				<distr id="Uniform " lower="0.0" upper="1.0" spec="beast.math.distributions.Uniform" />
			</distribution>
			<distribution id="diversificationRate_prior" spec="beast.math.distributions.Prior" x="@diversificationRate">
				<distr spec="beast.math.distributions.Uniform" lower="1." upper="2." offset="0."/>
			</distribution>
			<distribution id="turnover_prior" spec="beast.math.distributions.Prior" x="@turnover">
				<distr spec="beast.math.distributions.Uniform" lower="0." upper="1." offset="0."/>
			</distribution>
			<distribution  id='origin_Prior' x="@origin" spec='beast.math.distributions.Prior'>
				<distr spec='beast.math.distributions.Uniform' lower="0." upper="1000." offset="0."/>
			</distribution>
			<distribution id="BDlikelihood" spec="util.CompoundDistribution">
				<distribution idref="birthDeath"/>		
			</distribution>
		</distribution>
        <distribution id="jointTreeLikelihood" spec="util.CompoundDistribution">
			<distribution data="@alignment" id="treeLikelihood" spec="TreeLikelihood" tree="@tree" siteModel="@SiteModel" branchRateModel="@StrictClock"/>
        </distribution>
    </distribution>

    
	<run chainLength="20000000" id="mcmc" spec="MCMC" storeEvery="100000" distribution="@posterior">
        
		<state id="state" storeEvery="100000">
            <stateNode idref='tree'/>
			<stateNode idref="origin"/>
			<stateNode idref="diversificationRate"/>
			<stateNode idref="turnover"/>
			<!-- <stateNode idref="samplingProportion"/> -->
            <stateNode idref="clock.rate"/>
			<stateNode idref="freqParameter"/>
			<parameter dimension="1"  id="rateAC" lower="0.0" upper="100.0" name="stateNode" value="1.0"/>
			<parameter dimension="1"  id="rateGT" lower="0.0" upper="100.0" name="stateNode" value="1.0"/>
			<parameter dimension="1"  id="rateAT" lower="0.0" upper="100.0" name="stateNode" value="1.0"/>
			<parameter dimension="1"  id="rateCG" lower="0.0" upper="100.0" name="stateNode" value="1.0"/>
			<parameter dimension="1"  id="rateCT" lower="0.0" upper="100.0" name="stateNode" value="1.0"/>
        </state>
        
		<operator id='origOperator' spec='ScaleOperator' scaleFactor=".75" weight="3" parameter="@origin"/>
		<operator id='diversificationRateOperator' spec='ScaleOperator' scaleFactor=".75" weight="10" parameter="@diversificationRate"/>
		<operator id='turnoverOperator' spec='ScaleOperator' scaleFactor=".75" weight="10" parameter="@turnover"/>
		<!-- <operator id='samplingProportionOperator' spec='ScaleOperator' scaleFactor=".75" weight="10" parameter="@samplingProportion"/> -->
        <operator spec='TreeDimensionJump' weight="10" tree="@tree"/> 
        <operator spec='WilsonBaldingForZeroBranchSampledAncestorTrees' weight="10" tree="@tree"/> 
        <operator spec='ExchangeForZeroBranchSampledAncestorTrees' isNarrow="false" weight="10" tree="@tree"/>
        <operator spec='ExchangeForZeroBranchSampledAncestorTrees' weight="10" tree="@tree"/>
        <operator spec='UniformForZeroBranchSATrees' weight="20" tree="@tree"/>
        <operator id='rootScaler' spec='ScaleOperatorForZeroBranchSATrees' scaleFactor=".95" weight="1" tree="@tree" rootOnly='true'/>
        <operator id='treeScaler' spec='ScaleOperatorForZeroBranchSATrees' scaleFactor=".95" weight="10" tree="@tree"/>
        <operator id="updownTree" spec="UpDownOperator" scaleFactor=".95" weight="20" up="@clock.rate" down="@tree"/>

        
        <operator id="clock.rateScaler" parameter="@clock.rate" scaleFactor="0.75" spec="ScaleOperator" weight="10"/>
        
		<operator spec='ScaleOperator' scaleFactor=".75" weight=".2" parameter="@rateAC"/>
		<operator spec='ScaleOperator' scaleFactor=".75" weight=".2" parameter="@rateAT"/>
		<operator spec='ScaleOperator' scaleFactor=".75" weight=".2" parameter="@rateCG"/>
		<operator spec='ScaleOperator' scaleFactor=".75" weight=".2" parameter="@rateCT"/>
		<operator spec='ScaleOperator' scaleFactor=".75" weight=".2" parameter="@rateGT"/>
		<operator autoOptimize="true" delta="0.2" id="FrequenciesExchanger" integer="false" spec="DeltaExchangeOperator" weight="0.1" parameter="@freqParameter"/>


			
		<logger fileName="$(seed).log" id="tracelog" logEvery="10000" mode="autodetect" model="@posterior">
			<distribution idref="posterior" name="log"/>
			<log idref="BDlikelihood"/>
            <log idref="jointTreeLikelihood"/>
            <log id="treeHeight" spec="beast.evolution.tree.TreeHeightLogger" tree="@tree"/>
			<log idref="origin"/>
            <log idref="diversificationRate"/>
			<log idref="turnover"/>
			<!--<log idref="samplingProportion"/>-->
            <log idref="clock.rate"/>
			<log idref="freqParameter"/>
			<log idref="rateAC"/>
			<log idref="rateAG"/>
			<log idref="rateAT"/>
			<log idref="rateCG"/>
			<log idref="rateCT"/>
			<log idref="rateGT"/>
		</logger>
        
        <logger fileName="$(seed).trees" id="treelog" logEvery="10000" mode="tree">
			<tree idref="tree" name="log"/>
		</logger>
	
	</run>

</beast>
