# Supplementary material for: Bayesian Inference of Sampled Ancestor Trees for Epidemiology and Fossil Calibration
Source: PLoS Comput Biol. 2014 Dec 4;10(12):e1003919. doi: 10.1371/journal.pcbi.1003919 (PMC4263412; doi:10.1371/journal.pcbi.1003919)
Supplement: File S7 — XML files for simulated transmission process with fixed to one. (ZIP) [file pcbi.1003919.s008.zip › simulations2A/93.xml]

<?xml version="1.0" encoding="UTF-8" standalone="no"?><beast namespace="beast.core:beast.evolution.alignment:beast.evolution.tree.coalescent:beast.core.util:beast.evolution.nuc:beast.evolution.operators:beast.evolution.sitemodel:beast.evolution.substitutionmodel:beast.evolution.likelihood:beast.evolution.speciation:beast.core.parameter:beast.util" version="2.0">
    
    <data dataType="nucleotide" id="alignment" name="alignment">
    <sequence taxon='0' value='TTTATTAGCACCAGACACGTCGCACATAAAAACCACCAACTTGGCTTGTTATCCCGCCTTTGCAAATGGTGGCAAGCAGCATTCTAATGTTAGTTTGTCTAGCGATCAAAGTAGTCGATTAGGGTTGCACAAATGTTTACTACACGCGTCACCGCATCTCTCCGAACATTGATATTCTACTTTGCGTGGTCGCGTCTATTGTGACTCGTGTGTAGGAGACCATCCGTTGCCGTGCTCGTTCGATATTACTACTCAAAGCAACCCTTCTGTTGGGTGTATAGCGGAATATGCAGATCATCTCATCCGACTCCCCGCCTAGTAACACTTGATCCTGCTAGCCCTCAGATAAAAAAGCGCCACCAACATGCAGCTGATCCTTCATCCCAGATACCCCGCTCTTGCCTTACGATCGATAATGCCCGTAAACCTAACTAGATGGCCCGAATGGGAATAGATTCTAAAATACGGGGAGGGTTTCTTCCGGTGCTTCCCACTGCGGGCGATGACAATGGCGCCGACATTGGACATCCCGTAAATCACTACCAGCCTTCACTCCGACAGTGTCTCCGGTCTCTAACCTTGTTCGCCCGGTGCCTACCTTAACTCCGGTATTCGCTCCTGTAACGAATCCACAGGAACCTTGGAAGCAACGCGCGGGGGAATTCCATGTAGGAGACTCGGAACTTTAACCGATCTGGGTGCGAATTCGTCCGTAGATCTCCTGTCTTGCCCTATTGGACCCTTATTATAAAGGAGGCAGTAGCTACATAAACAAAGTGGACACAATGTTGCCGGGCTCCGCTAAGCAGGATGGTAGGGTCGCATGGAGCATTAGAACAATGACGACTGATCTGTAAAGTTCAGTTGCCGAGCATCACACGAGTAGCTCGTCTGAGATGGTAGGTCGCGGTCGTCATCTCCATGCTTGAACACAGCCTCCGGCTCCTGAGGACTAGGTCGTACGCACTATTGGTTCGTTGATCCCTTGGGACAGCAACAAGAGATGTTCTACCTAGACAACGTTTTGAGGACACTCATGTAACAACCACGGTGCCGCTAGGATCGTACAGAGAAACCATAAGCGAGAGTCAGGAGTCACCGGCGGACCAAAGCCTGGTGGTCACCTTTGGGCGGCCAGATGCTGTTCTTTATTGCTTATGGCGGGTGAACGGTTCTCATGCTGCGTCTACACAACTAACGGGGGGGTTGATTTTACCTCTCCACCGCACCAGTGTATGCTATGACGCGTCAAAGATTATCTAGCGGGCCATTCAAGTAGAACCTGTGATATGCCGATTACGATATATCACACGGACTCTACCTGACACTCTCGAGCGCGTTAAGGTCTGAACGGTCTCCTACACAAGCGGAGATGTTGTGCTAGGAGACGAACGGTATCTCTTACGAGATTGCGGCTAGATCACAACTATGGTTGAGTTCTGTACCCGATAGGACTGGGTTATCCCGCCCACAGCTCCTAGTGCCGAGTTAACAAATAGGGCAACCCGAGTACCTTCGAACGTGAGACAACAAGTGGCTGGACGGATAAAGACCCAATTAGGCTCCAAAGGCTCGCAGTCCTAATCCACACCTTTCATCGACTCCACCAGAAGTGTACCAGTACCTCACCCAGTGCGTCTACACGTTCGACGAAGCCGCGCCGTGGAGGTCAAGAGAATTTTCCGTCACACTCCATCCGCTCAATGTGCTCCGCAATGCAAAAGTACTTCACCTAGGCATTGAGCTGTACACACTTGAGCGCTTCCGTCCCTTATACGACTACAATAGGCCACCTCCCCTTAATGTCCTGCATTAATATAGAATGTCCATGGCTACGGCGCCGGAGTAGAAAGTCGGGAGCTGATTAGGTTTATGACAGGAACAACTGGGTGTGTGCGACTAATTTGTATACTCAACATCAGGGATTCCGCATGGCGGCCAGACATTCCCGGAGTTTATACGACATGGTGTTTTAAACAACATAATTTACAGCGCCGAAA'/>

    <sequence taxon='3' value='TTTATTAGCACCAGACACGTCGCACATAAAAACCACCAACTTGGCTTGTTATCCCGCCTTTGCAAATGGTGGCAAGCAGCATTCTAATGTTAGTTTGTCTAGCGATCAAAGTAGTCGATTAGGGTTGCACAAATGTTTACTACACGCGTCACCGCATCTCTCCGAACATTGATATTCTACTTTGCGTGGTCGCGTCTATTGTGACTCGTGTGTAGGAGACCATCCGTTGCCGTGCTCGTTCGATATTACTACTCAAAGCAACCCTTCTGTTGGGTGTATAGCGGAATATGCAGATCATCTCATCCGACTCCCCGCCTAGTAACACTTGACCCTGCTCGCCCTCAGATAAAAAAGCGCCACCAACATGCAGCTGATCCTTCATCCCAGATACCCCGCTCTTGCCTTACGATCGATAATGCCCGTAAACCTAACTAGATGGCCCGAATGGGAATAGATTCTAAAATACGGGGAGGGTTTCTTCCGGTGCTTCCCACTGCGGGCGATGACAATGGCGCCGACATTGGACATCCCGTAAATCACTACCAGCCTTCACTCCGACAGTGTCTCCGGTCTCTAACCTTGTTCGCCCGGTGCCTACCTTAACTCCGGTATTCGCTCCTGTAACGAGTCCACAGGAACCTTGGAAGCAACGCGCGGGGGAATTCCATGTAGGAGACTCGGAACTTTAAACGATCTGTGTGCGAATTCGTCCGTAGATCTCCTGTCTTGCCCTATTGGACCCGTATTATAAAGGAGGCAGTAGCTACATAAACAAAGTGGACACAATGTTGCCGGGCTCCGCTAAGCAGGATGGTAGGGTCGCATGGAGCATTAGAACAATGACGACTGATCTGTAAAGTTCAGTTACCGAGCATCACACGAGAAGCTCGTCTGAGATGGTAGGTCGCGGTCGTCATCTCCATGCTTGAACACAGCCTCCGGCTCCTGAGGACTAGGTCGTACGCACTATTGGTTCGTTGATCCCTTGGGACAGCAACAAGAGATGTTCTACCTAGACAACGTTTTGAGGACACTCATGTAACAACCACGGTGCCGCTAGGATCGTACAGAGAAACCATAAGCGAGAGTCAGGAGTCACCGGCGGACCAAAGCCTGGTGGTCACCTTTGGGCGGCCAGATGCTGTTCTTTATTGCTTATGGCGGGTGAACGGTTCTCATGCCGCGTCTACACAACTAACGGGGGGGTTGATTTTACCTCTCCACCGCACCAGTGTATGCTATGACGCGTCAAAGATTATCTCGCGGGCCATTCAAGTAGAACCTGTGATATGCCGATTACGATATATCACACGGACTCTACCTGACACTCTCGAGCGCGTTAAGGTCTGAACGCTCTCCTACACAAGCGGAGATGTTGTGCTAGGAGACGAACGGTATCTCTTACGAGATTGCAGCTGGATCGCAACTATGGTTGAGTTCTGTACCCGATAGGACTGGGTTATCCCGCCCACAGCTCCTAGTGTCGAGTTAACAAATAGGGCAACCCGAGTACCTTCGAACGTGAGACAACAAGTGGCTGGACGGATAAAGACCCAATTAGGCTCCAAAGGCTCGCAGTCCTAATCCACACCTTTCATCGATTCCACCAGAAGTGTACCAGTACCTCACCCAGTGCGTCTACACGTTCGACGAAGCCGCGCCGTGGAGGTCAAGAGAATTTTCCGTCACACTCCATCCGCTCAATGTGCTCCGCAATGCAAAAGTACTTCACCTAGGCATTGAGCTGTACACACTTGAGCGCTTCCGTCCCTTATACGACTACAATAGGCCACCTCCCCTTAATGTCCTGCATTAATATAGAATGTCCATGGCTGCGGCGCCGGAGTAGAAAGTAGGGAGCTGCTTAGGTTTATGACAGAAACAACTGGGTGTGTGCGACTAATTTGTATCCTCAACATCAGGGATTCCGCATGGCGGCCAGACATTCCCGGAGTTTATACGACATGGTGTTTTAAACAACATAATTTACAGCGCCGAAA'/>

    <sequence taxon='4' value='TTTATTAGCACCAGACACGTCACACATAAAAACCACCAACTTGGCTTGTTATCCCGCCTTTGCAAATGGTGGCAAGCAGCATTCTAATGTTAGTTTGTCTAGCGATCAAAGTAGTCGATTAGGGTTGCAGAAATGTTTACTACACGCGTCACCGCATCTCTCCGAACATTGATATTCTACTTTGCGTGGTCGCGTCTATTGTGACTCGTGTGTAGGAGACCATCCGTTGCCGTGCTCGTTCGATATTACTACTCAAAGCAACCCTTCTGTTGGGCGTATAGCGGAATATGCAGATCATCTCATCCGACTCCCCGCCTAGTAACACTTGACCCTGCTAGCCCTCAGATAAAAAAGCGCCACCAATATGCAGCTGATCCTTCATCCCAGATACCCCGCTCTTGCCTTACGATCGATAATGCCCGTAAACCTAACTAGATGGCCCGAATGGGAATGGATTCTAAAATACGGGGAGGGTTTCTTCCGGTGCTTCCCATTGCGGGCGATGACAATGGCGCCGACAGTGGACATCCCGTAAATCACTACCAGCCTTCACTCCGACAGTGTTTCCGGTCTCTAACCTTGTTCGCCCGGTGCCTACCTTAACTCCGGTATTCGCTCCTGTAACGAGTCCACAGGAACCTTGGAAGCAACGCGCGGGAGAATTCCATGTAGGAGACTCGGAACTTCAAACGATCTGTGTGCGAATTCGTCCGTAGATCTCCTGTCTTGCCCTATTGGACCCTTATTATAATGAAGGCAGTAGCTACATAAACAAAGTGGACACAATGTTGCCGGGCTCCGCTAAGCAGGATGGTAGGGTCGCATGGAGCATTAGAACAATGACGACTGATCTGTAAAGTTCAGTTGCCGAGCATCACACGAGTAGCTCGTCTGAGATGGTAGGTCGCGGTCGTCATCTCCATGCTTGAACACAGCTTCCGGCTCCTGAGGACTAGGTCGTGCGCACTATTGGTTCGTTGATCCCTTGGGACAGCAACAAGAGATGTTCTACCTAGACAACGTTTTGAGGACACTCATGTAACAACCACGGTGCCGCTAGGATCGTACAGAGAAACCATAAGCGAGAGTCAGGAGTCACCGGCGGACCAAAGCCTGGTGGTCACCTTTGGGCGGCCAGATGCTGTTCTTTATTGCTTATGGCGGGTGAACGGTTCTCATGCCGCGTCTACACAACTAACGGGGGGGTTGATTTTACCTCTCCACCGCAACAGTGTATGCTATGACGCGTCAAAGATTATCTAGCGGGTCATTCAAGTAGAGCCTGTGATATGCCGATTACGATATATCACACGGACTCTACCTGACACTCTCGAGCGCGTTAAGGTCTGAACGGTCTCCTACCCAAGCGGAGATGTTGTGCTCGGAGACGAACGGTATCTCTTACGAGATTGCGGCTGGATCGCAACTATGGTTGAGTTCTGTACCCGATAGGACTGGGTTATCCCGCCCACAGCTCCTAGTGCCGAGTTAACAAATAGGGCAACCCGAGTACCTTCGAACGTGAGACAACAAGTGGCTGGACGGATAAAGACCCAATTAGGCTCCAAAGGCTCGCAGTCCTAATCCACACCTTTCATCGATTCCACCAGAAGTGTACCAGTACATCACCCAGTGCGTCTACACGTTCGACGAAGCCGCGCCGTGGAGGTCAAGAGAATTTTCCGTCACACTCCACCCGCTCAATGTGCTCCGCGATGCAAAAGTACTTCACCTAGGCATTGAGCTGTACACACTTGAGCGCTTCCGTCCCTTATACGACTACAATAGGCCACCTCCCCTTAATGTCCTGCATTAATATAGAATGTCCATGGCTGCGGCGCCGGAGTAGAAAGTAGGGAGCTGATTAGGTTTATGACAGGAACAACTGGGTGTGTGCGACTAATTTGTATACTCAACATAAGGGATTCCGCATGGCGGCCGGACATTCCCGGAGTTTATACGACATGGTGTTTTAAACAACATAATTTACAGCGCCGAAA'/>

    <sequence taxon='11' value='TTTATTAGCACCAGACACGTCGCACATAAAAACCACCAACTTGGATTGTTATCCCGCCTTTGCAAATGGTGGCAAGCAGCATTCTAATGTTAGTTTGTCTAGCGATCAAAATAGTCGATTAGGGTTGCACAAATGTTTACTACACGCGTCACCGCATCTCTCCGAACATTGATATTCTACTTTGCGTGGTCGCGTCTATTGTGACTCGTGTGTAGGAGACCATCCGTTGCCGTGCTCGTTCGATATTACTACTCAAAGCAACCCTTCTGTTGGGTGTATAGCGGAATATGCAGATAATCTCACCCGACTCCCCGCCTAGTAACACTTGACCCTGCTAGCCCTCAGATAAAAAAGCGCCATCGACATGCAGCTGATCCTTCATCCCAGATACCCCGCTCTTGCCTTACGATCGATAATGCCCGTAAACCTAACTAGACGGCCCGAATGGGAATAGATTCTAAAATACGGGGAGGGTTTCTTCCGGTGCTTCCCACTGCGGGCGATGACAATGGCGCCAACATTGGACATCCCGTAAATCACTACCAGCCTTCACTCCGACAGTGTCTCCGGTCTCTAACCTTGTTCGCCCGGTGCCTACCTTAACTCCGGTATTCGCTCCTGTAACGAGTCCACAGGAACCTTGGAAGCAACGCGCGGGGGAATTCCATGTAAGAGACTCGGAACTTCAAACGATCTGTGTGCGAATTCGTCCGTAGATCTCCTGTCTTGCCCTATTGGACCCTTATTATAAAGGAGGCAGTAGCTACATAAACAAAGTGGACACAATGTTGCCGGGCTCCGCTAAGCAGGATGGTAGGGTCGCATGGAGCATTAGAACATTGACGACTGATCTGTAAAGTTCAGTTGCTGAGCATCACACGAGTAGCTCGTCTGAGATGGTCGGTCGCGGTCGTCATCTCCATGCTTGAACACAGCCTCCGGCTCCTGAGGACTAGGTCGTACGCACTATTGGTTCGTTGATCCCTTGGGACAGCAACAAGAGATGTTCTACCTAGACAACGTTTTGGGGACACTCATGTAACAACCACGGTGCCGCTAGGATCGTACAGAGAAACCATAAGCGAGAGTCAGGAGTCACCGGCGGACCAGAGCCTGGTGGTCACCTTTGGGCGGCCAGATGCTGTTCTTTATTGCTTATGGCGGGTGAACGGTTCTCATGCCGCGTCTACACAACTAACGGGGGGGTTGATTTTACCTCTCCACCGTACCAGTGTATGTTATGACGCGTCAAAGATTATCTGGCGGGCCATTCAAGTAGAACCTGTGATATGCCGATTACGATATATCACACGGACTCTACCTGACACTCTCGAGCGCGTTAAGGTCTGGACGGTCTCCTACACAAGCGGAGATGTTGTGCTAGGAGACGAACGGTATCTCTTACGAGATTGCGGCTGGATCGCAACCATGGTTGAGTTCTGTACCCGATAGGACTGGGTTATCCCGCCCACAGCTCCTAGTGCCGAGTTAACAAATAGGGCAACCCGAGTACCTTCGAACGTGAGACAACAAGTGGCTGGACGGATAAAGACCCAATTAGGCTCCAAAGGCTCGCAGTCCTAATCCACACCTTTCATCGATTCCACCAGAAGTGTACCAGTACCTCACCCAGTGCGTCTACACGTTCGACGAAGCCGCGCCGTGGGGGTCAAGAGAATTTTCCGTCACACTCCATCCGCTCAATGTGCTCCGCAATGCAAAAGTACTTCACCTAGGCATTGAGCTGTACACACTTGAGCGCTTCCGTCCCTTATACGACTACAATAGGCCACCTCCCCTTAATGTCCTGCATTAATATAGAATGTCCATGGCTGCGGCGCCGGAGTAGAAAGTAGGGAGCTGATTAGGTTTATGACAGGAACAACTGGGTGTGTGCGACTAATTTGTATACTCAACATCAGGGATTCCGCATGGCGGCCAGACGTTCCCGGAGTTTATACGACATGGTGTTTTAAACAACATAATTTACAGCGCCGAAA'/>

    <sequence taxon='42' value='TTTATTAGCACCAGACACGTCGCACATAAAAACCACCAACTTGGATTGTTATCCCGCCTTTGCAAATGGTGGCAAGCAGCATTCTAATGTTAGTTTGTCTAGCGATCAAAATAGTCGATTAGGGTTGCACAAATGTTTACTACACGCGTCACCGCATCTCTCCGAACATTGATATTCTACTTTGCGTAGTCGCGTCTATTGTGACTCGTGTGTAGGAGACCATCCGTTGCCGTGCTCGTTCGATATTACTACTCAAAGCAACCCTTCTGTTGGGTGTATAGCGGAATATGCAGATAATCTCATCCGACTCCCCGCCTAGTAACACTTGACCCTGCTAGCCCTCAGATAAAAAAGCGCCATCGACATGCAGCTGATCCTTCATCCCAGATACCCCGCTCTTGCCTTACGATCGATAATGCCCGTAAACCTAACTAGACGGCCCGAATGGGAATAGATTCTAAAATACGGGGAGGGTTTCTTCCGGTACTTCCCACTGCGGGCGATGACAATGGCGCCGACATTGGACATCCCGTAAATCACTACCAGCCTTCACTCCGACAGTGTCTCCGGTCTCTAACCTTGTTCGCCCGGTGCCTACCTTAACTCCGGTATTCGCTCCTGTAACGAGTCCACAGGAACATTGGAAGCAACGCGCGGGGGAATTCCATGTAGGAGACTCGGAACTTCAAACGATCTGTGTGCGAATTCGTCCGTAGATCTCCTGTCTTGCCCTATTGGACCCTTATTATAAAGGAGGCAGTAGCTACATAAACAAAGTGGACACAATGTTGCCGGGCTCCGCTAAGCAGGATGGTAGGGTCGCATGGAGCATTAGAACAATGACGACTGATCTGTAAAGTTCAGTTGCTGAGCATCACACGAGTAGCTCGTCTGAGATGGTCGGTCGCGGTCGTCATCTCCATGCTTGAACACAGCCTCCGGCTCCTGAGGACTAGGTCGTACGCACTATTGGTTCGTTGATCCCTTGGGACAGCAACAAGAGATATTCTACCTAGACAACATTTTGGGGACACTCATGTAACAACCACGGTGCCGCTAGGATCGTACAGAGAAACCATAAGCGAGAGTCAGGAGTCACCGGCGGACCAAAGCCTGGTGGTCACCTTTGGGCGGCCAGATGCTGTTCTTTATTGATTATGGCGGGTGAACGGTTCTCATGCCGCGTCTACACAACTAACGGGGGGGTTGATTTTACCTCTCCACCGTACCAGTGTATGTTATGACGCGTCAAAGATTATCTGGCGGGCCATTCAAGTAGAACCTGTGATGTGCCGAATACGATATATCACACGGAATCTACCTGACACTCTCGAGCGCGTTAAGGTCTGGACGGTCTCCTACACAAGCGGAGATGTTGTGCTAGGAGACGAACGGTATCTCTTACGAGATTGCGGCTGGATCGCAACCATGGTTGAGTTCTGTACCCGATAGGACTGGGTTATCCCGCCCACAGCTCCTAGTGCCGAGTTAACAAATAGGGCAACCCGAGTACCTTCGAACGTGAGACAACAAGTGGCTGGACGGATAAAGACCCAATTAGGCTCCAAAGGCTCGCAGTCCTAATCCACACCTTTCATCGATTCCACCAGAAGTGTACCAGTACCTCACCCAGTGCGTCTGCACGTTCGACGAAGCCGCGCCGTGGGGGTCAAGAGAATTTTCCGTCACACTCCATCCGCTCAATGTGCTCCGCAATGCAAAAGTACTTCACCTAGGCATTGAGCTGTACACACTTGAGCGCTTCCGTCCCTTATACAACTACAATAGGCCACCTCCCCTTAATGTCCTGCATTAATATAGAATGTCCATGGCTGCGGCGCCGGAGTAGAAAGTAGGGAGCTGATTAGGTTTATGACAGGAACAACTGGGTGTGTGCGACTAATTTGTATACTCAACATCAGGGATTCCGCATGGCGGCCAGACATTCCCGGAGTTTATACGACATGGTGTTTTAAACAACATAATTTACAGCGCCGAAA'/>

    <sequence taxon='52' value='TTTATTAGCACCAGACACGTCGCATATAAAAACCACCAACTTGGATTGTTATCCCGCCTTTGCAAATGGTGGCAAGCAGCATTCTAATGTTAGTTTGTCTAGCGATCAAAATAGTCGATTAGGGTTGCACAAATGTTTACTACACGCGTCACCGCATCTATCCGAACATTGATATTCTGCTTTGCGTGGTCGCGTCTATTGTGACTCGTGTGTAGGAGACCATCCGTTGCCGTGCTCGTTCGATATTACTACTCAAAGCAACCCTCCTGTTGGGTGTATAGCGGAATATGCAGATAATCTCATCCGACTCCCCGCCTAGTAACACTTGACCCTGCTAGCCCTCAGATAAAAAAGCGCCATCGACCTGCAGCTGATCCTTCATCCCAGATACCCCGCTCTTGCCTTACGATCGATAATGCCCGTAAACCTAACTAGACGGCCCGAATGGGAATAGATTCTAAAATACGGGGAGGGTTTCTTCCGGTGTTTCCCACTGCGGGCGATGACAATGGCGCCGACATTGGACATCCCGTAAACCACTACCAGCCTTCACTCCGACAGTGTCTCCGGTCTCTAACCTTGTTCGCCCGGTGCCTACCTTAACTCCGGTATTCGCTCCTGTAACGAGTCCACAGGAACATTGGAAGCAACGCGCGGGGGAATTCCATGTAGGAAACTCGGAACTTCAAACGATCTGTGTGCGAATTCGTCCGTAGATCTCCTGTCTTGCCCTATTGGACCCTTATTATAAAGGAGGCAGTAACTACATAAACAAAGTGGACACAATGTTGCCAGGCTCCGCTAAGCAGGATGGTAGGGTCGCATGGAGCATTAGAACAGTGACGACTGATCTGTAAAGTTCAGTTGCTGAGCATCACACGAGTAGCTCGTCTGAGATGGTCGGTCGCGGTCGTCATCTCCATGCTTGAACACAGCCTCCGGCTCCTGAGGACTAGGTCGTACGCACTATTGGTTCGTTGATCCCTTGGGACAGCAACAAGAGATGTTCTACCTAGACAACGTTTTGGGGACACTCATGTAACAACCACGGTGCAGCTAGGATCGTACAAAGAAACCATAAGCGAGAGTCAGGAGTCACCGGCGGACCAAAGCCTGGTGGTCACCTTTGGGCGGCCAGATGCTGTTCTTTATTGCTTATGGCGGGTGAACGGTTCTCATGCCGCGTCTACACAACTAACGGGGGGGTTGATTTTACCTCTCCACCGTACCAGTGTATGTTATGACGCGTCAAAGATTATCTGGCGGGCCATTCAAGTAGAACCTGTGATATGCCGAATACGATATATCACACGGAATCTACCTGACACTCTCGAGCGCGTTAAGGTCTGGACGGTCTCCTACACAAGCGGAGATGTTGTGCTAGGAGACGAACGGTATCTCTTACGAGATTGCGGCTGGATCGCAACCATGGTTGAGTTCTGTACCCGATAGGACTGGGTTATCCCGCCCACAGCTCCTAGTGCCGAGTTAACAAATAGGGCAACCCGAGTACCTTCGAACGTGAGACAACAAGTGGCTGGACGGCTAAAGACCCAATTAGGCTCCAAAGGCTCGCAGTCCTAATCCACACCTTTCATCGATTCCACCAGAAGTGTACCAGTACCTCACCCAGTGCGTCTGCACGTTCGACGAAGCCGCGCCGTGGGGGTCAAGAGAATTTTCCGTCACACTCCATCCGCTCAATGTGCTCCGCAATGCAAAAGTACTTCACCTAGGCATTGAGCTGTACACACTTGAGCGCTTCCGTCCCTTATACAACTACAATAGGCCACCTCCCCTTAATGTCCTGCATTAATATAGAATGTCCATGGCTGCGGCGCCGGAGTAGAAAGTAGGGAGCTGATTAGGTTTATGACAGGAACAACTGGGTGTGTGCGACTAATTTGTATACTCAACATCAGGGATTCCGCATGGCGGCCAGACATTCCCGGAGTTTATACGACATGGTGTTTTAAACAACATAATTTACAGCGCCGAAA'/>

    <sequence taxon='17' value='TTTATTAGCACCAGACACGTCGCACATAAAAACCACCAACTTGGCTTGTTATCCCGCCTTTGCAAATGGTGGCAAGCAGCATTCTAATGTTAGTTTGTCTAGCGATCAAAGTAGTCAATTAGGGTTGCACAAATGTTTACTACACGCGTCACCGCATCTCTCCGAACATTGATATTCTACTTTGCGTGGTCGCGTCTACTGTGACTCGTGTGTAGGAGACCATCCGTTGCCGTGCTCGTTCGATATTACTACTCAAAGCAACCCTTCTGTTGGGTGTATAGCGGAATATGCAGATAGTCTCATCCGACTCCCCGCCTAATAACACTTGACCCTGCTAGCCTTCAGATAAAAAAGCGCCATCAACATGCAACTGATCCTTCATCTCAGATACCCCGCTCTTGCCTTACGATCGATGATGCCCGTAAACCTAACTAGATGGCCCGAATGGGGATAGATTCTAAAATACGGGGAGGGTTTCTTCCGGTGCTTCCCACTGCGGGCGATGACAATGGCGCCGACATTGGACATCCCGTAAATCACTACCAGCCTTCACTCCGACAGTGTCTCCGGTCTCTAACCTTGTTCGCCCGGTGCCTACCTTAACTCCGGCATTCGCTCCTGTAACGAGTCCACAGGAACCTTGGAAGCAACGCGCGGGGGAATTCCATGTAGGAGACTCGGAACTTCAAACGATCTGTGTGCGAATTCGTCCGTAGATCTCCTGTCTTGCCCTATTGGACCCTTATTATAAAGGAGGCAGTAGCTACATAAACAAAGTGGACACAATGTTGCCGGGCTCCGCTAAGCAGGATGGTAGGGTCGCATGGAGCATTAGAACAATGACGACTGATCTGTAAAGTTCAGTTGCCGAGCATCACACGAGTAGCTCGTCTGAGATGGTCGGTCGCGGTCGTCATCTCCATGCTTGAACACAGCCTCCGGCTCCTGAGGACTAGGTCGTACGCACTATTGGTTCGTTGATTCCTTGGGACAGCAACAAGAGATGTTCCACCTAGATAACGTTTTGGGGACACTCATGTAACAACCACGGTGCCGCTAGGATCGTACAGAGAAACCATAAGAGAGAGTCAGGAGTCACCGGCGGACCAAAGCCTGGTGGTCACCTTTGGGCGGCCAGATGCTGTTCTTTATTGCTTATGGCGGGTGAACGGTTCTCATGCCGCGTCTACACAACTAACGGGGGGGTTGATTTTACCTCTCCACCGCACCAGTGTATGTTATGACGCGTCAAAGATTATCTAGCGGGCCATTCAAGTAGAACCTGTGATATGCCGATTACGATATATCACACGGACTCTACCTGACACTCTCGAGCGCGTTAAGGTCTGGACGGTCTCCTACACAAGCGGAGATGTTGTGCTAAGAGACGAACGGTATCTCTTACGAGATTGCGGCTGGATCGCAACCATGGTTGAGTTCTGTACCCGATAGGACTGGGTTATCCCGCCCACAGCTCCTAGTGCCGAGTTAATAAATAGGGCAACCCGAGTACCTTCGAACGTGAGACAACAAGTGGCTGGACGGATAAAGACCCAATTAGGCTCCAAAGGTTCGCAGTCCTAATCCACACCTTTCATCGATTCCACCAGAAGTGTACCAGTACCTCACCCAGTGCGTCTACACGTTCGACGAAGCCGCGCCGTGGAGGTCATGAGAATTTTCCGTCACACTCCATCCGCTCAATGTGCTCCGCAATGCAAAAGTACTTCACCTAGGCATTGAGCTGTACACACTTGAACGCTTCCGTCCCTTATACGACTACAATAGGCCACCTCCCCTTAATGTCCTGCATTAATATAGAATGTCCATGGCTGCGGCGCCGGAGTAGAAAGTAGGGAGCTGATTAGGTTTGTGACAGGAACAACTGGGTGTGTGCGACTAATTTGTATACTCAACATCAGGGATTCCGCATGGCGGCCAGACATTCCCGGAGTTTATACGACATGGTGTTTTAAACAACATAATTTACAGCGCCGAAA'/>

    <sequence taxon='10' value='TTTATTAGCACCAGACACGTCGCACATAAAAACCACCAACTTGGCTTGTTATCCCGCCTTTGCAAATGGTGGCAAGCAGCATTCTAATGTTGGTTTGTCTAGCGATCAAAGTAGTCGATTAGGGTTGCACAAATGTTTACTACACGCGTCACCGCATCTCTCCGAACACTGATATTCTACTTTGCGTGGTCGCGTTTATTGTGACTCGTGTGTAGGAGACCATCCGTTGCCGTGCTCGTTCGATATTACTACTCAAAGCAACCCTTCTGTTGGGTGTATAGCGGAATATGCAGATCATCTCATCCGACTCCCCGCCTAGTAACACTTGATCCTGCTAGCCCTCAGATAAAAAAGCGCCACCAACATGCAGCTGATCCTTCATCCCAGATACCCCGCTCTTGCCTTACGATCGATAATGCCCGTACACCTAACTAGATGGCCCGAATGGGAATAGATTCTAAAATACGGGGAGGGCTTCTTCCGGTGCTTCCCACTGCGGGCAATGACAATGGCGCCGACATTGGACATCCCGTAAATCACTACCAGCCTTCACTCCGACAGTGTCTCCGGTCTCTAACCTTGTTCGCCCGGTGCCTACCTTAACTCCGGTATTCGCTCCTGTAACGAAACCACAGGAACCTTGGAAGCAACGCGCGGGGGAATTCCATGTAGGAGACTCGGAACTTTAAACGATCTGTGTGCGAATTCGTCCGTAGATCTCCTGTCTTGCCCTATTGGACCCTTATTATAAAGGAGGCAGTAGCTACATAATCAAAGTGGACACAATGTTGCCGGGCTCCGCTAAGCAGGATGGTAGGGTCGCATGGAGCATTAGAACAATGACGACTGATCTGTAAAGTTCAGTTGCCGAGCATCACACGAGTAGCTCGTCTGAGATGGTAGATCGCGGTCGTCATCTCCATGCTTGAACACAGCCTCCGGCTCCTGAGGACTAGGTCGTACGCACTATTGGTCCGTTGATCCCTTGGGACAGCAACAAGAGATGTTCTACCTAGACAACGTTTTGAGGAAACTCATGTAACAACCACGGTGCCGCTAGGATCGTACAGAGAAACCCTAAGCGAGAGTCAGGAGTCACCGGCGGACCAAAGCCTGGTGGCCACCTTTGGGCGGCCAGATGCTGTTCTTTATTGCTTACGGCGGGTGAACGGTTCTCATGCTGCGTCTACACAACTAACGGGGAGGTTGATTTTACCTCTCCACCGCACCAGTGTATGCTATGACGCGTCAAAGATTATCTAGCGGGCCATTCAAGTAGAACCTGTGATATGCCGATTGCGATATATCACACGGACTCTACCTGACACTCTCGAGCGCGTTAAGGTCTGAACGGTCTCCTACACAAGCGGAGATGTTGTGCTAGGAGACGAACGGTATCTCTTACGAGATTGCGGCTGGATCGCAACTATGGTTGAGTTCTGTACCCGATAGGACTGGGTTATCCCGCCCACAGCTCCTAGTGCCGAGTTAACAAATAGGGCAACCCGAGTACCTTCGAACGTGAGACAACAAGTGGCTGGACGGATAAAGACCCAATTAGGCTCCAAAGGCTCGCAGTCCTAATCCACACCTTTCATCGATTCCACCAGAAGTGTACCAGTACCTCACCCAGTGCGTCTACACGTTCGACGAAGCCGCGCCGTGGAGGTCAAGAGAATTTTCCGTCACACTCCATCCGCTCAATGTGCTCCGCAATGCAAAAGTACTTCACCTAGGCATTGAGCTGTACACACTTGAGCGTTTCCGTCCCTTATACGACTACAATAGGCCACCTCCCCTTAATGTCCTGCATTAATATAGAATGTCCATGGCTGCGGCGCCGGAGTAGAAAGTCGGGAGCTGATTAGGTTTATGACAGGAACAACTGGGTGTGTGCGACTAATTTGTATACTCAACATCAGGGATTCCGCATGGCGGCCAGACATTCCCGGAGTTTATACGACATGGTGTTTTAAACAACATAATTTACAGCGCCGAAA'/>

    <sequence taxon='12' value='TTTATTAGCACCAGACACGTCGCACATAAAAACCACCAACTTGGCTTGTTATCCCGCCTTTGCAAATGGTGGCAAGCAGCATTCTAATGTTGGTTTGTCTAGCGATCAAAGTAGTCGATTAGGGTTGCACAAATGTTTACTACACGCGTCACCGCATCTCTCCGAACACTGATATTCTACTTTGCGTGGTCGCGTTTATTGTGACTCGTGTGTAGGAGACCATCCGTTGCCGTGCTCGTTCGATATTACTACTAAAAGCAACCCTTCTGTTGGGTGTATAGCGGAATATGCAGATCATCTCATCCGACTCCCCGCCTAGTAACACTTGATCCTGCTAGCCCTCAGATAAAAAAGCGCCACCAACATGCAGCTGATCCTTCATCCCAGATACCCCGCTCTTGCCTTACGATCGATAATGCCCGTACACCTAACTAGATGGCCCGAATGGGAATAGATTCTAAAATACGGGGAGGACTTCTTCCGGTGCTTCCCACTGCGGGCAATGACAATGGCGCCGACATTGGACATCCCGTAAATCACTACCAGCCTTCACTCCGACAGTGTCTCCGGTCTCTAACCTTGTTCGCCGGGTGCCTACCTTAACTCCGGTATTCGCTCCTGTAACGAAACCACAGGAACCTTGGAAGCAACGCGCGGGGGAATTCCATGTAGGAGACTCGGAACTTTAAACGATCTGTGTGCGAATTCGTCCGTAGATCTCCTGTCTTGCCCTATTGGACCCTTATTATAAAGGAGGCAGTAGCTACATAATCAAAGTGGACACAATGTTGCCGGGCTCCGCTAAGCAGGATGGTAGGGTCGCATGGAGCATTAGAACAATGACGACTGATCTGTAAAGTTCAGTTGCCGAGCATCACACGAGTAGCTCGTCTGAGATGGTAGATCGCGGTCGTCATCTCCATGCTTGAACACAGCCTCCGGCTCCTGAGGACTAGGTCGTACGCACTATTGGTCCGTTGATCCCTTGGGACAGCAACAAGAGATGTTCTACCTAGACAACGTTTTGAGGAAACTCATGTAACAACCACGGTGCCGCTAGGATCGTACAGAGAAACCCTAAGCGAGAGTCAGGAGTCACCGGCGGACCAAAGCCTGGTGGCCACCTTTGGGCGGCCAGATGCTGTTCTTTATTGCTTACGGCGGGTGAACGGTTCTCATGCTGCGTCTACACAACTAACGGGGAGGTTGATTTTACCTCTCCACCGCACCAGTGTATGCTATGACGCGTCAAAGATTATCTAGCGGGCCATTCAAGTAGAACCTGTGATATGCCGATTGCGATATATCACACGGACTCTACCTGACACTCTCGAGCGCGTTAAGGTCTGAACGGTCTCCTACACAAGCGGAGATGTTGTGCTAGGAGACGAACGGTATCTCTTACGAGATTGCGGCTGGATCGCAACTATGGTTGAGTTCTGCACCCGATAGGACTGGGTTATCCCGCCCACAGCTCCTAGTGCCGAGTTAACAAATAGGGCAACCCGAGTACCTTCGAACGTGAGACAACAAGTGGCTGGACGGATAAAGACCCAATTAGGCTCCAAAGGCTTGCAGTCCTAATCCACACCTTTCATCGATTCCACCAGAAGTGTACCAGTACCTCACCCAGTGCGTCTACACGTTCGACGAAGCCGCGCCGTGGAGGTCAAGAGAATTTTCCGTCACACTCCATCCGCTCAATGTGCTCCGCAATGCAAAAGTACTTCACCTAGGCATTGAGCTGTACACACTTGAGCGTTTCCGTCCCTTATACGACTACAATAGGCCACCTCCCCTTAATGTCCTGCACTAATATAGAATGTCCATGGCTGCGGCGCCGGAGTAGAAAGTCGGGAGCTGATTAGGTTTATGACAGGAACAACTGGGTGTGTGCGACTAATTTGTATACTCAACATCAGGGATTCCGCATGGCGGCCAGACATTCCCGGAGTTTATACGACATGGTGTTTTAAACAACATAATTTACAGCGCCGAAA'/>

    <sequence taxon='13' value='TTTATTAGCACCAGACACGTCGCACATAAAACCCACCAACTTGGCTTGTTATCCCGCCTTTGCAAATGGTGGCAAGCAGCATTTTAATGTTGGTTTGTCTAGCGATCAAAGTAGTCGATTAGGGATGCACAAATGTTTACTACCCGCGTCACCGCATCTCTCCGAACACTGATATTCTACTTTGCGTGGTCGTGTTTATTGTGACTCGTGTGTAGGAGACCATTCGTCGCCGTGCCCGTTCGATATTACTACTCAAAGCAACCCTTCTGTTGGGTGTATAGCGGAATATGCAGATCATCTCATCCGACTCCCCGCCTAGTAACACTTGATCCTGCTAGCCCTCAGATAAAAAAGCGCCACCAACATGCAGCTGATCCTTCATCCCAGATACCCCGCTCTTGCCTTACGATCGATAATGCCCGTACACCTCACTAGATGGCCCGAATGGGAATAGATTCTAAAATACGGGGAGGGCTTCTTCCGGTGCTTCCCACTGCGGGCAATAACAATGGCGCCGACATTGGACATCCCGTAAATCACTACCAGCCTTCACTCCGACAGTGTCTCCGGTCTCTAACCTTGTTCGCCCGGTGTCTACCTTAACTCCGGTATTCGCTCCTGTAACGAAACCACAGGAACCTTGGAAGCAACGCGCGGGGGAATTCCATGTAGGAGACTCGGAACTTTAAACGATCTGTGTGCGAATTCGTCCGTAGATCTCCTGTCTTGCCCTATTGGACCCTTATTATAAAGGAGTCAGTAGCTACATAATCAAAGTGGACACAATGTTACCGGGCTCCGCTAAGCAGGATGGTAGGGTCGCATGGAGCATTAGAACAATGACGACTGATCTGTAAAGTTCAGTTGCCGAGCATCACACGAGTAGCTCGTCTGAGATGGTAGATCGCGGTCGTCATCTCCATGCTTGAACACAGCCTCCGGCTCCTGAGGACTAGGTCGTACGCACTATTGGTCCGTTGATCACTTGGGACAGCAACAAGAGATGTTCTACCTAGACAACGTTTTGAGGAAACTCATGTAACAACCACGGTGCCGCTAGGATCGTACAGAGAAACCCTAAGCGAGAGTCAGGAGTCACCGGCGGACCAAAGCCTGGTGGCCACCTTTGGGCTGCCAGATGCTGTTCTTTATTGCTTACGGCGGGTGAACGGTTCTCATGCTGCGTCTACACAACTAACGGGGAGGTTGATTTTACCTCTCCACCGCACCAGTGTATGCTATGACGCGTCAAAGATTATCTAGCGGGCCATTCAAGTAGAACCTGTGATATGCCGATTGCGATATATCACACGGACTCTACCTGACACTCTCGAGCGCGTTAAGGTCTGAACGGTCTCCTACACAAGCGGAGATGTTGTGCTAGGAGACGAACGGTATCTCTTACGAGATTGCGGCTGGATCGCAACTATGGTTGAGTTCTGTACCCGATAGGACTGGGTTATCCCGCCCACAGCCTCTAGTGCCGAGTTAACAAATAGGGCAACCCGAGTACCTTCGAACGTGAGACAACAAGTGGCTGGACGGATAAAGACCCAATTAGGCTCCAAAGGCTCGCAGTCCTAATCCACACCTTTCATCGATTCCACCAGAAGTGTACCAGTACCTCACCCAGTGCGTCTACACGTTCGACGAAGCCGCGCCGTGGAGGTCAAGAGAATTTTCCGTCACACTCCATCCGCTCAATGTGCTCCGCAATGCAAAAGTACTTCACCTAGGCATTGAGCTGTACACACTTGAGTGTTTCCGTCCCCTATACGACTACAATAGGCCACCTCCCTTTAATGTCCTGCATTAATATAGAATGTCCATGGCTGCGGCGCCGGAGTAGAAAGTCGGGAGCTGATTAGGTTTATGACAGGAACAACTGGGTGCGTGCGACTAATTTGTATACTCAACATCAGGGATTCCGTTTGGCGGCCAGACATTCCCGGAGTTTATACGATATGGTATTCTAAACAACATAATTTACAGCGCCGAAA'/>

    <sequence taxon='14' value='TTTATTAGCACCAGACACGTCGCACATAAAAACCACCAACTTGGCTTATTATCCCGCCTTTGCAAATGGTGGCAAGCAGCATTCTAATGTTGGTTTATCTCGCGATCAAAGTAGTCGATTAGGGATGCACAAATGTTTACTACACGCGTCACCGCATCTCTCCGAACACTGATATTCTACTTTGCGTGGTCTCGTTTATTGTGACTCGTGTGTAGGAGACCATTCGTTGCCGTGCTCGTTCGATATTACTACTCAAAGCAACCCTTCTGTTGGGTGTATAGCGGAATATGCAGATCATCTCATCCGACTCCCCGCCTAGTAACACTTGATCCTGCTAGCCCTCAGATAAAAAAGCGCCACCAACATGCAGCTGATCCTTCATCCCAGATACCCCGCTCTTGCCTTACGATCGATAATGCCCGTACACCTAACTAGATGGCCCGAATGGGAATAGATTCTAAAATACGGGGAGGGCTTCTTCCGGTGCTTCCCACTGCGGGCAATGACAATGGCGCCGACATTGGACATCCCGTAAATCACTACCAGCCTTCACTCCGACAGTGTCTCCGGTCTCTAACCTTGTTCGCCCGGTGTCTACCTTAACTCCGGTATTCGCTCCTGTAACGAAACCACAGGAACCTTGGAAGCAACGCGCGGGGGAATTCCATGTAGGAGACTCGGAACTTTAAACGATCTGTGTGCGAATTCGTCCGTAGATCTCCTGTCTTGCCCTATTGGACCCTTATTATAAAGGAGGCAGTAGCTACATAATCAAAGTGGACACAATGTTGCCGGGCTCCGCTAAGCAGGATGGTAGGGTCGCATGGAGCATTAGAACAATGACGACTGATCTGTAAAGTTCAGTTGCCGAGCATCACACGAGTAGCTCGTCTGAGATGGTAGATCGCGGTCGTCATCTCCATGCTTGAACACAGCCTCCGGCTCCTGAGGACTAGGTCGTACGCACTATTGGTCCGTTGATCACTTGGGACAGCAACAAGAGATGTTCTACCTAGACAACGTTTTGAGGAAACTCATGTAACAACCACGGTGTCGCTAGGATCGTACAGAGAAACCCTAAGCGAGAGTCAGGAGTCACCGGCGGACCAAAGCCTGGTGGCCACCTTTGGGCGGCCAGATGCTGTTCTTTATTGCTTACGGCGGGTGAACGGTTCTCATGCTGCGTCTACACAACTAACGGGGAGGTTGATTTTACCTCTCCACCGCACCAGTGTATGCTATGACGCGTCAAAGATTATCTAGCGGGCCATTCAAGTAGAACCTGTGATATGCCGATTGCGATATATCACACGGACTCTACCTGACACTCTCGAGCGCGTTAAGGTCTGAACGGTCTCCTACACAAGCGGAGATGTTGTGCTAGGAGACGAACGGTATCTCTTACGAGATTGCGGCTGGATCGCAACTATGGTTGAGTTCTGTACCCGATAGGACTGGGTTATCCCGCCCACAGCTCCTAGTGCCGAGTTAACAAATAGGGCAACCCGAGTACCTTCGAACGTGAGACAACAAGTGGCTGGACAGATAAAGACCCAATTAGGCTCCAAAGGCTCGCAGTCCTAATCCACACCTTTCATCGATTCCACCAGGAGTGTACCAGTACCTCACCCAGTGCGTCTACACGTTCGACGAAGCCGCGCCGTGGAGGTCAAGAGAATTTTCCGTCACACTCCATCCGCTCAATGTGCTCCGCAATGCAAAAGTACTTCACCTAGGCATTGAGCTGTACACACTTGAGCGTTTCCGTCCCTTATACGACTACAATAGGCCACCTCCCCTTAATGTCCTGCATTAATATAGAATGTCCATGGCTGCGGCGCCGGAGTAGAAAGTCGGGAGCTGATTAGGTTTATGACAGGAACAACTGGGTGTGTGCGACTAATTTGTATACTCAACATCAGGGATTCTGCTTGGCGGCCAGACACTCCCGGAGTTTATACGACATGGTGTTTCAAACAACATAATTTACAGCGCCGAAA'/>

    <sequence taxon='43' value='TTTATTAGCACCAGACACGTCGCACATAAAAACCACCAACTTGGCTTGTTATCCCGCCTTTGCAAATGGTGGCAAGCAGCATTCTAATGTTGGTTTGTCTAGCGATCAAAGTAGTCGATTAGGGATGTACAAATGTTTACTACACGCGTCACCGCATCTCTCCGAACACTGATATTCTACTTTGCGTGGTCGCGTTTATTGTGACTCGTGCGTAGGAGACCATTCGTTGCCGTGCTCGTTCGATATTACTACTCAAAGCAACCCTTCTGTTGGGTGTATAGCGGAATATGCAGATCATCTCATCCGACTCCCCGCCTAGTAACACTTGATCCTGCTAGCCCTCAGATAAAAAAGCGCCACCAACATGCAGCTGATCCTTCATCCCAGATACCCCGCTCTTGCCTTACGATCGATAATGCCCGTACACCTAACTAGATGGCCCGAATGGGAATAGATTCTAAAATACGGGGAGGGCTTCTTCCGGTGCTTCCCACTGCGGGCAATGACAATGGCGCCGACATTGGACATCCCGTAAATCACTACCAGCCTTCACTCCGACAGTGTCTCCGGTCTCTAACCTTGTTCGCCCGGTGTCTACCTTAACTCCGGTATTCGCTCCTGTAACGAAACCACAGGAACCTTGGAAGCAACAAGCGGGGGAATTACATGTAGGAGACTCGGAACTTTAAACGATCTGTGTGCGAATTCGTCCGTAGATCTCCTGTCTTGCCCTATTGGACCCTTATTATAAAGGAGGCAGTAGCGACATAATCAAAGTGGACACAATGTTGCCGGGCTCCGCTAAGCAGGATGGTAGGGTCGCATGGAGCATTAGAACAATGACGACTGATCTGTAAAGTTCAGTTGCCGAGCATCACACGAGTAGCTCGTCTGAGATGGTAGATCGCGGTCGTCATCTCCATGCTTGAACACAGCCTCCGGCTCCTGAGGACTAGGTCGCACGCACTATTGGTCCGTTGATCACTTGGGACAGCAACAAGAGATGTTCTACCTAGACAACGTTTTGAGGAAACTCATGTAACAACCACGGTGCCGCTAGGATCGTACAGAGAAACCCTAAGCGAGAGTCAGGAGTCACCGGCGGACCAAAGCCTGGTGGCCACCTTTGGGCGGCCAGATGCTGTTCTTTATTGCTTACGGCGGGTGAACGGTTCTCATGCTGCGTCTACACAACTAACGGGGAGGTTGATTTTACCTCTCCACCGCACCAGTGTATGCTATGACGCGTCAAAGATTATCTAGCGGGCCATTCAAGTTGAACCTGTGATATGCCGATTGCGATATATCACACGGACTCTACCTGACACTCTCGAGCGCGTTAAGGTCTGAACGGTCTCCTACACAAGCGGAGATGTTGTGCTAGGAGACGAACGGTATCTCTTACGAGATTGCGGCTGGATCGCAACTATGGTTGAGTTCTGTACCCGATAGGACTGGGTTATCCCGCCCACAGCTCCTAGTGTCGAGTTAACAAATAGGGCAACCCGAGTACCTTCGAACGTGAGACAACAAGTGGCTGGACGGATAAAGACCCAATTAGGCTCCAAAGGCTCGCAGTCCTAATCCACACCTTTCATCGATTCCACCAGAAGTGTACCAGTACCTCACCCAGTGCGTCTACACGTTCGACGAAGCCGCGCCGTGGAGGTCAAGAGAATTTTCCGTCACACTCCATCCGCTCAATGTGCTCCGCAATGCAAAAGTACTTCACCTAGGCATTGAGCTGTCCACACTTGAGCGTTTCCGTCCCTTATACGACTACAATAGGCCACCTCCCCTTAATGTCCTGCATTAATATAGAATGTCCATGGCTGCGGCGCCGGAGTAGAAAGTCGGGAGCTGATTAGGTTTATGACAGGAACAACTGGGTGTGTGCGACTAATTTGTATACTCAACATCAGGGATTCTGCTTGGCGGCCAGACATTCCCGGAGTTTATACGACATGGTGTTTTAAACAACATAATTTACAGCGCCGAAA'/>

    <sequence taxon='18' value='TTTATTAGCACCAGACACGTCGCACATAAAAACCACCAACTTGGCTTGTTATCCCGCCTTTGCAAATGGTGGCAAGCAGCATTCTAATGTTGGTTTGTCTAGCGATCAAAGTAGTCGATTAGGGTTGCACAAATGTTTACTACACGCGCCACCGCATCTCTCCGAACACTGATATTCTACTTTGCGTGCTCGCGTTTATTGTGACTCGTGTGTAGGAGACCATCCGTTGCCGTGCTCGTTCGATATTACTACTCAAAGCAACCCTTCTGTTGGGTGTATAGCGGAATATGCAGATCATCTCATCCGACTCCCCGCCTAGTAACACTTGATCCTGCTAGCCCTCAGATAAAAAAGCGCCACCAACATGCAGCCGATCCTTCATCCCAGCTACCCCGCTCTTGCCTTACGATCGATAATGCCCGTACACCTAACTCGATGGCCCGAATGGGAATAGATTCTAAAATACGGGGAGGGCTTCTTCCGGTGCTTCCCACTGCGGGCAATGACAATGGCGCCGACATTGGACATCCCGTAAATCACTACCAGCCTTCACTCCGACAGTGTCTCCGGTCTCTAACCTTGTTCGCCCGGTGCTTACCTTAACTCCGGTATTCGCTCCTGTAACGAAACCACAGGAACCTTGGAAGCAACGCGCGGGGGAATTCCATGTAGGAGACTCGGAACTTTAAACGATCTGTGTGCGAATTCGTCCGTAGATCTCCTGTCTTGCCCTATTGGACCCTTATTATAAAGGAGGCAGTAGCTACATAATCAAAGTGGACACAATGTTGCCGGGCTCCGCTAAGCAGGATGGTAGGGTCGCATGGAGCATTAGAACAATGACGACTGATCTGTAAAGTTCAGTTGCCGAGCATCACACGAGTAGCTCGTCTGAGATGGTAGATCGCGGTCGTCATCTCCATGCTTGAACACAGCCTCCGGCTCCTGAGGACTAGGTCGTACGCACTATTGGTCCGTTGATCCCTTGGGACAGCAACAAGAGATGTTTTACCTAGACAACGTTTTGAGGAAACTCATGTAACAACCACGGTGCCGCTAGAATCGTACAGAGAAACCCTAAGCGAGAGTCAGGAGTCACCGGCGGACCAAAGCCTGGTGGCCACCTTTGGGCGGCCAGATGCTGTTCTTTATTGCTTACGGCGGGTGAACGGTTCTCATGCTGCGTCTACACAACTAACGGGGAGGTTAATTTTACCTCTCCACCGCACCAGTGTATGCTATGACGCGTCAAAGATTATCTAGCGGGCCATTCAAGTAGAACCTGTGATATGCCGATTGCGATATATCACACGGACTCTACCTGACACTCTCGAGCGCGTTAAGGTCTGAACGGTCTCCTACACAAGCGGAGATGTTGTGCTAGGAGACGAACGGTATCTCTTACGAGGTTGCGGCTGGATCGCAACTATGGTTGAGTTCTGTACCCGATAGGACTGGGTTATCCCGCCCACAGCTCCTAGTGCCGAGTTAACAAATAGGGCAACCCGAGTACCTTCGAACGTGAGACAACAAATGGCTGGACGGATAAAGACCCAATTAGGCTCCAAAGGCTCGCAGTCCTAATCCACACCTTTCATCGATTCCACCAGAAGTGTACCAGTACCTCACCCAGTGCGTCTACACGTTCGACGAAGCCGCGCCGTGGAGGTCAAGAGAATTTTCCGTCACACTCCATCCGCTAAATGTGCTCCGCAATGCAAAAGTACTTCACCTAGGCATTGAGCTGTACACACTTGAGCGTTTCCGTCCCTTATACGACTACAATAGGCCACCTCCCCTTAATGTCCTGCATTAATATAGAATGTCCATGGCTGCGGCGCCGGAGTAGAAAGTCGGGAGCTGATTAGGTTTATGACAGGAACAACTGGGTGTGTGCGACTAATTTGTATACTCAACATCAGGGATTCCGCATGGCGGCCAGACATTCCCGGAGTTTATACGACATGGTGTTTTAAACAACATAATTTACAGCGCCGAAA'/>

    <sequence taxon='33' value='TTTATTAGCACCAGACACGTCGCACATAAAAACCACCAACTTGGCTTGTTATCCCGCCTTTGCAAATGGTGGCAAGCAGCATTCTAATGTTGGTTTGTCTAGCGATCAAAGTAGTCGATTAGGGTTGCACAAATGTTTACTACACGCGCCACCGCATCTCTCCGAACACTGATATTCTACTTTGCGTGCTCGCGTTTATTGTGACTCGTGTGTAGGAGACCATCCGTTGCCGTGCTCGTTCGATATTACTACTCAAAGCAACCCTTCTGTTGGGTGTATAGCGGAATATGCAGGTCATCTCATCCGACTCCCCGCCTAGTAACACTTGATCCTGCTAGCCCTCAGATAAAAAAGCGCCACCAACATGCAGCCGATCCTTCATCCCAGCTACCCCGCTCTTGCCTTACGATCGATAATGCCCGTACACCTAACTCGATGGCCCGAATGGGAATAGATTCTAAAATACGGGGAGGGCTTCTTCCGGTGCTTCCCACTGCGGGCAATGACAATGGCGCCGACATTGGACATCCCGTAAATCACTACCAGCCTTCACTCCGACAGTGTCTCCGGTCTCTAACCTTGTTCGCCCGGTGCTTACCTTAACTCCGGTATTCGCTCCTGTAACGAAACCACAGGAACCTTGGAAGCAACGCGCGGGGGAATTCCATGTAGGAGACTCGGAACTTTAAACGATCTGTGTGCGAATTCGTCCGTAGATCTCCTGTCTTGCCCTATTGGACCCTTATTATAAAGGAGGCAGTAGCTACATAATCAAAGTGGACACAATGTTGCCGGGCTCCGCTAAGCAGGATGGTAGGGTCGCATGGAGCATTAGAACAATGACGACTGATCTGTAAAGTTCAGTTGCCGAGCATCACACGAGTAGCTCGTCTGAGATGGTAGATCGCGGTCGTCATCTCCATGCTTGAACACAGCCTCCGGCTCCTGAGGACTAGGTCGTACGCACTATTGGTCCGTTGATCCCTTGGGACAGCAACAAGAGATGTTTTACCTAGACAACGTTTTGAGGAAACTCATGTAACAACCACGGTGCCGCTAGAATCGTACAGAGAAACCCTAAGCGAGAGTCAGGAGTCACCGGCGGACCAAAGCCTGGTGGCCACCTTTGGGCGGCCAGATGCTGTTCTTTATTGCTTACGGCGGGTGAACGGTTCTCATGCTGCGTCTACACAACTAACGGGGAGGTTAATTTTACCTCTCCACCGCACCAGTGTATGCTATGACGCGTCAAAGATTATCTAGCGGGCCATTCAAGTAGAACCTGTGATATGCCGATTGCGATATATCACACGGACTCTACCTGACACTCTCGAGCGCGTTAAGGTCTGAACGGTCTCCTACACAAGCGGAGATGTTGTGCTAGGAGACGAACGGTATCTCTTACGAGGTTGCGGCTGGATCGCAACTATGGTTGAGTTCTGTACCCGATAGGACTGGGTTATCCCGCCCACAGCTCCTAGTGCCGAGTTAACAAATAGGGCAACCCGAGTACCTTCGAACGTGAGACAACAAATGGCTGGACGGATAAAGACCCAATTAGGCTCCAAAGGCTCGCAGTCCTAATCCACACCTTTCATCGATTCCACCAGAAGTGTACCAGTACCTCACCCAGTGCGTCTACACGTTCGACGAAGCCGCGCCGTGGAGGTCAAGAGAATTTTCCGTCACACTCCATCCGCTAAATGTGCTCCGCAATGCAAAAGTACTTCACCTAGGCATTGAGCTGTACACACTTGAGCGTTTCCGTCCCTTATACGACTACAATAGGCCACCTCCCCTTAATGTCCTGCATTAATATAGAATGTCCATGGCTGCGGCGCCGGAGTAGAAAGTCGGGAGCTGATTAGGTTTATGACAGGAACAACTGGGTGTGTGCGACTAATTTGTATACTCAACATCAGGGATTCCGCATGGCGGCCAGACATTCCCGGAGTTTATACGACATGGTGTTTTAAACAACATAATTTACAGCGCCGAAA'/>

    <sequence taxon='47' value='TTTATTAGCACCAGACACGTCGCACATAAAAACCACCAACTTGGCTTGTTATCCCGCCTTTGCAAATGGTGGCAAGCAGCATTCTAATGTTGGTTTGTCTAGCGATCAAAGTAGTCGATTAGGATTGCACAAATGTTTACTACACGCGCCACCGCATCTCTCCGAACACTGATATTCTACTTTGCGTGCTCGCGTTTATTGTGACTCGTGTATAGGAGACCATCCGTTGCCGTGCTCGTTCGATATTACTACTCAAAGCAACCCTTCTGTTGGGTGTATAGCGGAATATGCAGGTCATCTCATCCGACTCCCCGCCTAGTAACACTTGATCCTGCTAGCCCTCAGATAAAAAAGCGCCACCAACATGCAGCCGATCCTTCATCCCAGCTACCCCGCTCTTGCCTTACGATCGATAATGCCCGTACACCTAACTCGATGGCCCGAAGGGGAATAGATTCTAAAATACGGGGAGGGCTTCTTCCGGTGCTTCCCACTGCGGGCAATGACAATGGCGCCGACATTGGACATCCCGTAAATCACTACCAGCCTTCACTCCGACAGTGTCTCCGGTCTCTAACCTTGTTCGCCCGGTGCTTACCTTAACTCCGGTATTCGCTCCTGTAACGAAACCACAGGAACCTTGGAAGCAACGCGCGGGGGAATTCCATGTAGGAGACTCGGAACTTTAAACGATCTGTGTGCGAATTCGTCCGTAGATCTCCTGTCTTGCCCTATTGGACCCTTATCATAAAGGAGGCAGTAGCTACATAATCAAAGTGGACACAATGTTGCCGGGCTCCGCTAAGCAGGATGGTAGGGTCGCATGGAGCATTAGAACAATGACGACTGATCTGTAAAGTTCAGTTGCCGAGCATCACACGAGTAGCTCGTCTGAGGTGGTAGATCGCGGTCGTCATCTCCATGCTTGAACACAGCCTCCGGCTCCTGAGGACTAGGTCGTACGCACTATTGGTCCGTTGATCCCTTGGGACAGCAACAAGAGATGTTTTACCTAGACAACGTTTTGAGGAAACTCATGTAACAACCACGGTGCCGCTAGAATCGTACAGAGAAACCCTAAGCGAGAGTCAGGAGTCACCGGCGGACCAAAGCCTGGTGGCCACCTTTGGGCGGCCAGATGCTGTTCTTTATTACTTACGGCGGGTGAACGGTTCTCATGTTGCGTCTACACAACTAACGGGGAGGTTAATTTTACCTCTCCACCGCACCAGTGTATGCTATGACGCGTCAAAGATTATCTAGCGGGCCATTCAAGTAGAACCTGTGATATGCCGATTGCGATATATCACACGGACTCTACCTGACACTCTGGAGCGCGTTAAGGTCTGAACGGTCTCCTACACAAGCGGAGATGTTGTGCTAGGAGACGAACGGTATCTCTTACGAGGTTGCGGCTGGATCGCAACTATGGTTGAGTTCTGTACCCGATAGGACTGGGTTATCCCGCCCACAGCTCCTAGTGCCGAGTTAACAAATAGGGCAACCCGAGTACCTTCGAACGTGAGACAACAAATGGCTGGACGGATAAAGACCCAATTAGGCTCCAAAGGCTCGCAGTCCTAATCCACACCTTTCATCGATTCCACCAGAAGTGTACCAGTACCTCACCCAGTGCGTCTACACGTTCGACGAAGCCGCGCCGTGGGGGTCAAGAGAATTTTCCGTCACACTCCATCCGCTAAATGTGCTCCGCAATGCAAAAGTACTTCACCTAGGCATTGAGCTGTACACACTTGAGCGTTTCCGTCCCTTATACGACTACAATAGGCCACCTCCCCTTAATGTCCTGCACTCATATAGAATGTCCATGGCTGCGGCGCCGGAGTAGAAAGTCGGGAGCTGATTAGGTTTATGACAGGAACAACTGGGTGTGTGCGACTAATTTGTATATTCAACACCAGGGATTCCGCATGGCGGCCAGACATTCCCGGAGTTTATACGACATGGCGTTTTAAACAACATAATTTACAGCGCCGAAA'/>

    <sequence taxon='29' value='TTTATTAGCACCAGACACGTCGCACATAAAAACCACCAACTTGGCTTGTTATCCCGCCTTTGCAAATGGTGGCAAACAGCATTCTAATGTTGGTTTGTCTAGCGATCAAAGTAGTCGATTAGGGTTGCACAAATGTTTACTACACGCGCCACCGCATCTCTCCGAACACTGATATTCTACTATGCGTGCTCGCGTTTATTGTGACTCGTGTGTAGGAGACCATCCGTTGCCGTGCTCGTTCGATATTACTACTCAAAGCAACCCTTCTGTTGGGTGTATAGCGGAATATGCAGATCATCTCATCCGACTCCCCGCCTAGTAACACTTGATCCTGCTAGCCCTCAGATAAAAAAGCGCCACCAACATGCAGCCGATCCTTCATCCCAGCTACCCCGCTCTTGCCTTACGATCGATAATGCCCGTACACCTAACTCGATGGCCCGAACGGGAATAGATTCTAAAATACGGGGAGGGCTTCTTCCGGTGCTTCCCACTGCGGGCAATAACAATGGCGCCGACATTGGACATCCCGTAAATCACTACCAGCCTTCACTCCGACAGTGTCTCCGGTCTCTAACCTTGTTCGCCCGGTGCCTACCTTAACTCCGGTATTCGCTCCTGTAACGAAACCACAGGAACCTTGGAAGCAACGCGCGGGGGAATTCCATGTAGGAGACTCGGAACTTTAAACGATCTGTGTGCGAATTCGTCCGTAGATCTCCTGTCTTGCCCTATTGGACCCTTATTATAAAGGAGGCAGTAGCTACATAATCAAAGTGGACACAATGTTGCCGGGCTCCGCTAAGCAGGATGGTAGGGTCGCATGGAGCATTAGAACAATGACGACTGATCTGTAAAGTTCAGTTGCCGAGCATCACACGAGTAGCTCGTCTGAGATGGTAGATCGCGGTCGTCATCTCCATGCTTGAACACAGCCTCCGGCTCCTGAGGACTAGGTCGTACGCACTATTGGTCCGTTGATCCCTTGGGACAGCAACAAGAGATGTTTTACCTAGACAACGTTTTGAGGAAACTCATGTAACAACCACGGTGCCGCTAGGATCGTACAGAGAAACCCTAAGCGAGAATCAGGAGTCACCGGCGGACCAAAGCCTGGTGGCCACCTTTGGGCGGCCAGATGCTGTTCTTTATTGCTTACGGCGGGTGAACGGTTCTCATGCTGCGTCTACACAACTAACGGGGAGGTTGATTTTACCTCTCCACCGCACCAGTGTATGCTATGACGCGTCAAAGATTATCTAGCGGGCCATTCAAGTAGAACCTGTGATATGCCGATTGCGATATATCACACGGACTCTACCTGACACTCTCGAGCGCGTTAAGGTCTGAACGGTCTCCTACACAAGCGGAGATGTTGTGCTAGGAGACGAACGGTATCTCTTACGAGGTTGCGGCTGGATCGCAACTATGGTTGAGTTCTGTACCCGATAGGACTGGGCTATCCCGCCCACAGCTCCTAGTGCCGAGTTAACAGATAGGGCAACCCGAGTACCTTCGAACGTGAGACAACAAATGGCTGGACGGATAAAGACCCAATTAGGCTCCAAAGGGTCGCAGTCCTAATCCACACCTTTTATCGATTCCACCAGAAGTGTACCAGTACCTCACCCAGTGCGTCTACACGTTCGACGAAACCGCGCCGTGGAGGTCAAGAGAATTTTCCGTCACACTCCATCCGCTCAATGTGCTCCGCAATGCAAAAGTACTTCACCTAGGCATTGAGCTGTACACACTTGAGCGTTTCCGTCCCTTATACGACTACAATAGGCCACCTCCCCTTAATGTCCTGCATTAATATAGAATGTCCATGGCTGCGGCGCCGGAGTAGAAAGTCGGGAGCTGATTAGGTTTATGACAGGAACAAATGGGTGTGTGCGACTAATTTGTATACTCAACATCAGGGATTCCGCATGGCGGCCAGACATTCCCGGAGTTTATACGACATGGTGTTTTAAACAACATAATTTACAGCGCCGAAA'/>

    <sequence taxon='30' value='TTTATTAACACCAGACACGTCGCACATAAAAACCACCAACTTGGCTTGTTATCCCGCCTTTGCAAATGGTGGCAAGCAGCATTCTAATGTTGGTTTGTCTAGCGATCAAAGTAGTCGATTAGGGTTGCACAAATGTTTACTACACGCGCCACCGCATCTCTCCGAACACTGATATTCTACTATGCGTGCTCGCGTTTATTGTGACTCGTGTGTAGGAGACCATCCGTTGCCGTGCTCGTTCGATATTACTACTCAAAGCAACCCTTCTGTTGGGTGTATAGCGGAATATGCAGATCATCTCATCCGACTCCCCGCCTAGTAACACTTGATCCTGCTAGCCCTCAGATAAAAAAGCGCCACCAACATGCAGCCGATCCTTCATCCCAGCTACCCCGCTCTTGCCTTACGATCGATAATGCCCGTACACCTAACTCGATGGCCCGAATGGGAATAGATTCTAAAATACGGGGAGGGCTTCTTCCGGTGCTTCCCACTGCGGGCAATGACAATGGCGCCGACATTGGACATCCCGTAAATCACTACCAGCCTTCACTCCGACAGTGTCTCCGGTCTCTAACCTTGTTCGCCCGGTGCCTACCTTAACTCCGGTATTCGCTCCTGTAACGAAACCACAGGAACCTTGGAAGCAACGCGCGGGGGAATTCCATGTAGGAGACTCGGAACTTTAAACGATCTGTGTGCGAATTCGTCCGTAGATCTCCTGTCTTGCCCTATTGGACCCTTATTATAAAGGAGGCAGTAGCTACATAATCAAAGTGGACACAATGTTGCCGGGCTCCGCTAAGCAGGATGGTAGGGTCGCATGGAGCATTAGAACAATGACGACTGATCTGTAAAGTTCAGTTGCCGAGCATCACACGAGTAGCTCGTCTGAGATGGTAGATCGCGGTCGTCATCTCCATGCTTGAACACAGCCTCCGGCTCCTGAGGACTAGGTCGTACGCACTATTGGTCCGTTGATCCCTTGGGACAGCAACAAGAGATGTTTTACCTAGACAACGTTTTGAGGAAACTCATGTAACAACCACGGTGCCGCTAGGATCGTACAGAGAAACCCTAAGCGAGAGTCAGGAGTCACCGGCGGACCAAAGCCTGGTGGCCACCTTTGGGCGGCCAGATGCTGTTCTTTATTGCTTACGGCGGGTGAACGGTTCTCATGCTGCGTCTACACAACTAACGGGGAGGTTGATTTTACCTCTCCACCGCACCAGTGTATGCTATGACGCGTCAAAGATTATCTAGCGGGCCATTCAAGTAGAACCTGTGATATGCCGATTGCGATATATCACACGGACTCTACCTGACACTCTCGAGCGCGTTAAGGTCTGAACGGTCTCCTACACAAGCGGAGATGTTGTGCTAGGAGACGAACGGTATCTCTTACGAGGTTGCGGCTGGATCGCAACTATGGTTGAGTTCTGTACCCGATAGGACTGGGTTATCCCGCCCACAGCTCCTAGTGCCAGGTTAACAGATAGGGCAACCCGAGTACCTTCGAACGTGAGACAACAAATGGCTGGACGGATAAAGACCCAATTAGGCTCCAAAGGGTCGCAGTCCTAATCCACACCTTTCATCGATTCCACCAGAAGTGTACCAGTACCTCACCCAGTGCGTCTACACGTTCGACGAAACCGCGCCGTGGAGGTCAAGAGAATTTTCCGTCACACTCCATCCGCTCAATGTGCTCCGCAATGCAAAAGTACTTCACCTAGGCATTGAGCTGTACACACTTGAGCGTTTCCGTCCCTTATACGACTACAATAGGCCACCTCCCCTTAATGTCCTGCATTAATATAGAATGTCCATGGCTGCGGCGCCGGAGTAGAAAGTCGGGAGCTGATTAGGTTTATGACAGGAACAACTGGGTGTGTGCGACTAATTTGTATACTCAACATCAGGGATTCCGCATGGCGGCCAGACATTCCCGGAGTTTATACGACATGGTGTTTTAAACAACATAATTTACAGCGCCGAAA'/>

    <sequence taxon='2' value='TTTATTAGAACCAGACACGTCGCACATAAAAACCACCAACTTGGCTTGTTATCCCGCCTTTGCAAATGGTGGCAAGCAGCATTCTAATGTTAGTTTGTCTAGCGATCAAAGTAGTCGATTAGGGTTGCACAAATGTTTACTACACGCGTCACCGCATCTCTCCGAACATTGATATTTTACTTTGCGTGGTCGCGTCTATTGTGACTCGTGTGTAGGAGACCATCCGTTGCCGTGCTCGTTCGATATTACTACTCAAAGCAACCCTTCTGTTGGGCGTATAGCGGAATATGCAGATCATCTCATCCGACTCCCCGCCTAGTAACACTTGATCCTGCTAGGCCTCAGATAAAAAAGCGCCACCAACATGCAGCTGATCCTTCATCCCAGATACCCCGCTCTTGCCTTACGATCGATAATGCCCGTAAACCTAACTAGATGGCCCGAATGGGAATAGATTCTAAAATACGGGGAGGGTTTCTTCCGGTGCTTCCCAATGCGGGCGATGACAATGGCGCCGACATTGGACATCCCGTAAATCACTACCAGCCTTCACTCCGACAGTGTCTCCGGTCTCTAACCTTGTTCGCCCGGTGCCTACCTTAACTCCGGTATTCGCTCCTGTAACGAATCCACAGGAACCTTGGAAGCAACGCGCGGGGGAATTCCATGTAGGAGACTCGGGACTTTAACCGATCTGGGTGCGAATTCGTCCGTAGGTCTCCTGTCTTGCCCTATTGGACCCTTATTATAAAGGAGGCAGTAGCTACATAAACAAAGTGGACACAATGTTGCCGGGCTCCGCTAAGCAGGATGGTAGGGTCGCATGGAGCATTAGAATAATGACGACTGATCTGTAAAGTCCAGTTGCCGAGCATCACACGAGTAGCTCGTCTGAGATGGTAGGTCGCGGTCGTCATCTCCATGCTTGAACACAGCCTCCGGCTCCTGAGGACTAGGTCGTACGCACTATTGGTTCGTTGATCCCTTGGGACAGCAACAAGAGATGTTCTACCTAGACAACGTTTTGAGGACACTCATGTAACAACCACGGTGCCGCTAGGATCGTACAGAGAAACCACAAGCGAGAGTCAGGAGTCACCGGCGGACCAAAGCCTGGTGGTCACCTTTGGGCGGCCAGATGCTGTTCTTTATTGCTTATGGCGGGTGAACGGTTCTCATGCTGCGTCCACACAACTAACGGGGGGGTTGATTTTACCTCTCCACCGCACCAGTGTATGCTATGACGCGTCAAAGATTATCTAGCGGGCCATTCAAGTAGAACCTGTGATATGCCGATTACGATATATCACACGGACTCTACCCGACACTCTCGAGCGCGTTAAGGTCTGAACGGTCTCCTACACAAGCGGAGATGTTGTGCTAGGAGACGAACGGTATCTCTTACGAGATTGCGGCTAGATCACAACTATGGTTGAGTTCTGTACCCGATAGGACTGGGTTATCCCGCCCACAGCCCCTAGTGCCGAGTTACCAAATAGGGCAACCCGAGTACCTTCGAACGTGAGACAACAAGTGGCTGGACGGATAAAGACCCAATTAGGCTCCAAAGGCTCGCAGTCCTAATCCACACCTTTCATCGACTCCACCAGAAGTGTACCAGTACCTCACTCAGTGCGTCTACACGTTCAACGAAGCCGCGCCGTGGAGGTCAAGAGGATTTTCCGCCACACTCCATCCGCTCAATGTGCTCCGCAATGCAAAAGTACTTCACCTAGGCATTGAGCTGTACACACTTGAGCGCTTCCGTCCCTTATACGACTACAATAGGCCACCTCCCCTTAATGTCCTGCATTAATATAGAATGTCCATGGCTACGGCGCCGGAGTAGAAAGTCGGGAGCTGATTAGGTTTATGACAGGAACAACTGGGTGTGTGCGACTGATTTGTATACTCAACATCAGGGATTCCGCATGGCGGCCAGACATTCCCGGAGTTTATACGACATGGTGTTTTAAACAACATAATTTACAGCGCCGAAA'/>

    <sequence taxon='5' value='TTTATTAGAACCAGACACGTCGCACATAAAAACCACCAACTTGGCTTGTTATCCCGCCTTTGCAAATGGTGGCAAGCAGCATTCTAATGTTAGTTTGTCTAGCGATCAAAGTAGTCGATTAGGGTTGCACAAATGTTTACTACACGCGTCACCGCATCTCTCCGAACATTGATATTTTACTTTGCGTGGTCGCGTCTATTGTGACTCGTGTGTAGGAGACCATCCGTTGCCGTGCTCGTTCGATATTACTACTCAAAGCAACCCTTCTGTTGGGCGTATAGCGGAATATGCAGATCATCTCATCCGACTCCCCGCCTAGTAACACTTGATCCTGCTAGGCCTCAGATAAAAAAGCGCCACCAACATGCAGCTGATCCTTCATCCCAGATACCCCGCTCTTGCCTTACGATCGATAATGCCCGTAAACCTAACTAGATGGCCCGAATGGGAATAGATTCTAAAATACGGGGAGGGTTTCTTCCGGTGCTTCCCAATGCGGGCGATGACAATGGCGCCGACATTGGACATCCCGTAAATCACTACCAGCCTTCACTCCGACAGTGTCTCCGGTCTCTAACCTTGTTCGCCCGGTGCCTACCTTAACTCCGGTATTCGCTCCTGTAACGAATCCACAGGAACCTTGGAAGCAACGCGCGGGGGAATTCCATGTAGGAGACTCGGGACTTTAACCGATCTGGGTGCGAATTCGTCCGTAGGTCTCCTGTCTTGCCCTATTGGACCCTTATTATAAAGGAGGCAGTAGCTACATAAACAAAGTGGACACAATGTTGCCGGGCTCCGCTAAGCAGGATGGTAGGGTCGCATGGAGCATTAGAATAATGACGACTGATCTGTAAAGTCCAGTTGCCGAGCATCACACGAGTAGCTCGTCTGAGATGGTAGGTCGCGGTCGTCATCTCCATGCTTGAACACAGCCTCCGGCTCCTGAGGACTAGGTCGTACGCACTATTGGTTCGTTGATCCCTTGGGACAGCAACAAGAGATGTTCTACCTAGACAACGTTTTGAGGACACTCATGTAACAACCACGGTGCCGCTAGGATCGTACAGAGAAACCACAAGCGAGAGTCAGGAGTCACCGGCGGACCAAAGCCTGGTGGTCACCTTTGGGCGGCCAGATGCTGTTCTTTATTGCTTATGGCGGGTGAACGGTTCTCATGCTGCGTCCACACAACTAACGGGGGGGTTGATTTTACCTCTCCACCGCACCAGTGTATGCTATGACGCGTCAAAGATTATCTAGCGGGCCATTCAAGTAGAACCTGTGATATGCCGATTACGATATATCACACGGACTCTACCCGACACTCTCGAGCGCGTTAAGGTCTGAACGGTCTCCTACACAAGCGGAGATGTTGTGCTAGGAGACGAACGGTATCTCTTACGAGATTGCGGCTAGATCACAACTATGGTTGAGTTCTGTACCCGATAGGACTGGGTTATCCCGCCCACAGCCCCTAGTGCCGAGTTACCAAATAGGGCAACCCGAGTACCTTCGAACGTGAGACAACAAGTGGCTGGACGGATAAAGACCCAATTAGGCTCCAAAGGCTCGCAGTCCTAATCCACACCTTTCATCGACTCCACCAGAAGTGTACCAGTACCTCACTCAGTGCGTCTACACGTTCAACGAAGCCGCGCCGTGGAGGTCAAGAGGATTTTCCGCCACACTCCATCCGCTCAATGTGCTCCGCAATGCAAAAGTACTTCACCTAGGCATTGAGCTGTACACACTTGAGCGCTTCCGTCCCTTATACGACTACAATAGGCCACCTCCCCTTAATGTCCTGCATTAATATAGAATGTCCATGGCTACGGCGCCGGAGTAGAAAGTCGGGAGCTGATTAGGTTTATGACAGGAACAACTGGGTGTGTGCGACTGATTTGTATACTCAACATCAGGGATTCCGCATGGCGGCCAGACATTCCCGGAGTTTATACGACATGGTGTTTTAAACAACATAATTTACAGCGCCGAAA'/>

    <sequence taxon='6' value='TTTATTAGCACCAGACACGTCGCACATAAAAACCACCAACTTGGCTTGTTATCCCGCCTTTGCAAATGGTGGCAAGCAGCATTCTAATGTTAGTTTGTCTAGCGATCAAAGTAGTCGATTAGGATTGTACAAATGTTTACTGCACGCGTCACCGCATCTCTCCGAACATTGATATTTTACTTTGCGTGCTTGCGTCTATTGTGACTCGTGTGTAGGAGACCATCCGTTGCCGTGCTCGTTCGATATTACTACTCAAAGCAACCCTTCTGTTGGGTGTATAGCGGAATATGCAGATCATCTCATCCGACCCCCCGCTTAGTAACACTTGATCCTGCTAGCCCTCAGATAAAAAATCGCCACCAACATGCAGCTGATCCTTCATCCCAGATACCCCCCTCTTGCCTTACGATCGATAATGCCAGTAAACCTAACTAGATGGCCCGCATGGGAATAGATTCTAAAATACGGGGAGGGTTTCTTCCGGTGCTTCCCCATGCGGGCGATGACAATGGCGCCGACATTGGACATCCCGCAAATCACTACCAGCCTTCACTCCGACAGTGTCTCCGGTCTCTAACCTTGTTCGCCCGGTGCCTACCTTAACTCCGGTATTCGCTCCTGTAACGAATCCACAGGAACCTTGGAAGCAACGCGCGGGGGAATTCCATGTAGGAGACTCGGGACTTTAACCGATCTGGGTGCGAATTCGTCCGTAGGTCTCCTGTCTTGCCCTATTGGACCCTTATTATAAAGGAGGCAGTAGCTACATAAACAAAGTGGACACAATGTTGCCGGGCTCCGCTAAGCAGGATGGTAGGGTCGCACGGAGCATTAGAATAATGACGACTGATCTGTGAAGTTCAGTTGCCGAGCATCACAAGAGTAGCTCGTCTGAGATGGTAGGTCGCGGTCGTCATCTCCATGCTTGAACACAGCCTCCGGCTCCTGAGGACTAGGTCGTACGCACTATTGGTTCGTTGATCCCTTGGGACAGCAACAAGAGATGTTCTACCTAGACAACGTTTTGAGGACACTCATGTAACAACCACGGTGCCGCTAGGATCGTACAGAGAAACTATGAGCGAGAGTAAGGAGTCACCGGCGGACCAAAGCCTGGTGGTCACCTTTGGGCGGCCAGATGCTGTTCTTTATTGCTTATGGCGGGTGAACGGTTCTCATGCTGCGTCCCCACAACTAACGGGGGGGTTGATTTTACCTCTCCACCGCACCAGTGTATGCTATGACGCGTCAAAGATTATCTAGCGGGCCATTCAAGTAGAACCTGTGATATGCCGATTACGATATATCACACGGACTCTACCTGACACTCTCGAGCGCGTTAAGGTCTGAACGGTCTCCTACACAAGCGGAGATGTTGTGCTAGGAGACGAACGGTATCTCTTACGAGATTGCGGCTAGATCACAACTATGGTTGAGTTCTGTACCCGATAGGTCTGGGTTATCCCGCCCACAGCTCCTAGTGCCAAGTTAACAAATAGGGCAACCCGAGTACCTTCGAACGTGAGACAACAAGTGGCTGGACGAATAAAGACCCAATTTGGCTCCAAAGGCTCGCCGTCCTAATCCACACCTTTCACCGACTCCACCAGAAGTGTACCAGTACCTCACTCAGTGCGTCTACACGTTCGACGAAGCCGCGCCGTGGGGGTCAAGAGGATTTTCCGCCACACTCCATCCGCTCAATGTGCTCCGCAATGCAAAAGTACTTCACCTAGGCATTGAGCTGTACACACTTGAGCGCTTCCGTCCCTTATACGACTACAATAGGCCACCTCCCCTTGATGTCCTGCATTAATATAGAATGTCCATGGCTACGGCGTCGGAGTAGAAAGTCGGGGGCTGATTAGGTTTATGACAGGAACAACTGGGTGTGTGCGACTAACTTGTATACTCAACATCAGGGATTCCGCATGGCGGCCAGACATTCCCGGAGTTTATACGACATGGTGTTTTAAACAAAATAATTTACAGCGCCGAAA'/>

    <sequence taxon='16' value='TTTATTAGCACCAGACACGTCGCACATAAAAACCACCAACTTGGCTTGTTATCCCGCCTTTGCAAATGGTGGCAAGCAGCATTCTAATGTTAGTTTGTCTAGCGATCAAAGTAGTCGATTAGGGGTGCACAAATGTTTACTACACGCGTCACCGCATCTCTCCGAACATTGATATTTTACTTTGCGTGGTTGCGTCTGTTGTGACTCGTGTGTAGGAGACCATCCGTTGCCGTGCTCGTTCGATATTACTACTCAAAGCAACCCTTCTGTTGGGTGTATAGCGGAATATGCAGATCATCTCATCCGACTCCCCGCTTAGTAACACTTGATCCTGTTAGCCCTCAGATAAAAAAGCGCCACCAACATGCAGCTGATCCTTCATCCCAGATACCCCGCTCTTGCCTTACGATCGATAATGCCCGTAAACCTAACTAGATGGCCCGAATGGGAATAGATTCTAAAATACGGGGAGGGTTTCTTCCGGTGCTTCACAATGCGGGCGATGACAATGGCGCCGACATCGGACATCCCGTAAATCACTACCAGCCTTCACTCCGACAGTGTCTCCGGTCTCTAACCTTGTTCGCCCGGTGCCTACCTTAACTCCGGTATTCGCTCCTGTAACGAATCCACAGGAACCTTGGAAGCAACGCGCGGGGGAATTCCATGTAGGAGACTCGGGACTTTAGCCGATCTGGGTGCGAATTCGTCCGTAGGTCTCCTGTCTTGCCCTATTGGACCCTTATTATAAAGGAGGCAGTAGCTACATAAACAAAGTGGACACAATGTTGCCGGGCTCCGCTAAGCAGGATGGTAGGGTCGCATGGAGCATTAGAATAATGACGACTGATCTGTAAAGTTCAGTTGCCGAGCATCACACGAGTAGCTCGTCTGAGATGGTAGGTCGCGGTCGTCATCTCCATGCTTGAACACAGCCTCCGGCTCCTGAGGACTAGGTCGTACGCACTATTGGTTCGTTGATCCCTTGGGACAGCAACAAGAGATGTTCTACCTAGACAACGTTTTGAGGACACTCATGTAACAACCACGGTGCCGCTAGGATCGTACAGAGAAACCATAAGCGAGAGTCAGGAGTCACCGGCGGACCAAAGCCTGGTGGTCACCTTTGGGCGGGCAGATGCTGTTCTTTATTGCTTATGGCGGGTGAGCGGTTCTCATGCTGCGTCCACACAACTAACGGGGGGGTTGATTTTACCTCTCCACCGCACCAGTGTGTGCTATGACGCGTCAAAGATTATCTAGCGGGCCATCCAAGTAGAACCTGTGATATGCCGATTACGATACATCACACGGACTCTACCTGACACTCTCGAGCGCGTTAAGGTCTGAACGGTCTCCTACACAAGCGGAGATGTTGTGCTAGGAGACGAACGGTATCTCTTACGAGATTGCGGCTAGATCACAACTATGGTTGAGTTCTGTACCCGATAGGACTGGGTTATCCCGCCCACAGCTCCTAGTGCCAAGTTAACAAATAGGGCAACCCGAGTACCTTCGAACGTGAGACAACAAGTGGCTGGACGGATAAAGACCCAATTAGGCTCCAAAGGCTCGCAGTCCTAATCCACACCTTTCATCGACTCCACCAGAAGTGTACCAGTACCTCACTCAGTGCGTCTACACGTTCGACGAAGCCGCGCCGTGGAGATCAAGAGGATTTTCCGCCACACTCCATCCGCTCAATGTGCTCCGCAATGCAAAAGTACTTCACCTAGGCATTGAGCTGTACACACTTGAGCGCTTCCGTCCCTTATCCGACTACAATAGGCCACCTCCCCTTAATGTCCTGCATTAATATAGAATGTCCATGGCTACGGCGCCGGAGTAGAAAGTCGGGAGCTGATTAGGTTTATGACAGGAACAAATGGGTGTGTGCGACTAATTTGTATACTCAACATCAGGGATTCCGCATGGCGGCCAGACATTCCCGGAGTTTATACGACATGGTGTTTTAAACAACATAATTTACAGCCCCGAAA'/>

    <sequence taxon='31' value='TTTATTAGCACCAGACACGTCGCACATAAAAACCACCAACTTGGCTTATTATCCCGCCTTTGCAAATGGTGGCAAGCAGCATTCTAATGTTAGTTTGTCTAGCGATCAAAGTAGTCGATTAGAGGTGCACAAATGTTTACTACACGCGTCACCGCATCTCTCCGAACATTGATATTTTACTTTGCGTGGTTGCGTCTGTTGGGACTCGTGTGTAGGAGACCATCCGTTGCCGTGCTCGTTCGATATTACTACTCAAAGCAACCCTTCTGTTGGGTGTATAACGGAATATGCAGATCATCTCATCCGACTCCCCGCTTAGTAACACTTGATCCTGTTAGCCCTCAGATAAAAAAGCGCCACCAACATGCAGCTGATCCTTCATCCCAGATACCCCGCTCTTGCCTTACGATCGATAATGCCCGTAAACCTAACTAGATGGCCCGAATGGGAATAGATTCTAAAATACGGGGAGGGTTTCTTCCGGTGCTTAACAATGCGGGCGATGACAATGACGCCGACCTCGGACATCCCGTAAATCACTACCAGCCTTCACTCCGGCAGTGTTTCCGGTCTCTAACCTTGTTCGCCCGGTGCCTACCTTAACTCCGGTATTCGCTCCTGTAACGAATCCACAGGAACCTTGGAAGCAACGCGCGGGGGAATTCCATGTAGGAGACTCGGGACTTTAGCCGATCTGGGTGCGAATTCGTCCGTAGGTCTCCTGTCTTGCCCTATTGGACCCTTATTATAAAGGAGGCAGTAGCTACATAAACAAAGTGGACACAATGTTGCCGGGCTCCGCTAAGCAGGATGGTAGGGTCGCATGGAGCATTAGAATAATGACGACTGATCTGTAAAGTTCAGTTGCCGAGCATCACACGAGTAGCTCGTCTGAGATGGTAGGTCGCGGTCGTCATCTCCATGCTTGAACACAGCCTCCGGCTCCTGAAGACTAGGTCGCACGCACTATTGGTTCGTTGATCCCTTGGGACAGCAACAAGAGATGTTCTACCTAGACAACGTTTTGAGGACACTCATGTAACAAACACGGTGCCGCTAGGATCGTACAGAGAAACCATAAGCGAGAGTCAGGAGTCACCGGCGGACCAAAGCCTGGTGGTCACCTCCGGGCGGGCAGATGCTGTTCTTTATTGCTTATGGCGGGTGAGCGGTTCTCATGCTGCGTCCACACAACTAACGGGGGGGTTGATTTTACCTCTCCACCGCACTAGTGTGTGCTATGACGCGTCAAAGATTATCTAGCGGGCCATCCAAGTAGAACCTGTGATATGCCGATTACGATACATCACACGGACTCTACCTAACACTCTCGAGCGCGTTAAGGTCTGAACGGTCTCCTACACAAGCGGAGATGTTGTGCTAGGAGACGAACGGTATCTCTTACGAGATTGCGGCTAGATCACAACTATAGTTGAGTTCTGTACCCGATAGGACTGGGTTATCCCGCCCACAGCTCCTAGTTCCAAGTTAACAAATAGGGCAACCCGAGTACCTTCGAACGTGAGACAACAAGTGGCTGGAGGGATAAAGACCCCATTAGGCTCCAAAGGCTCGCAGTCCTAATCCACACATTTCATCGACTCCACCAGAAGTGTACCAATACCTCACTCAGTGCGTCTACACGTTCGACGAAGCCGCGCCGTGGAGATCAAGAGGATTTTCCGCCACACTCCATCCGCTCAATGTGCTCCGCAATGCAAAAGTACTTCACCTAGGCATTGAGCTGTACACACTTGAGCGCTTCCGTCCCTTATCCGACTACAATAGGCCACCTCCCCTTAATGTCCTGCATTAATATAGAATGTCCATGGCTACGGCGCCGGAGTAGAAAGTCGGGAGCTGATTAGGTTTATGACAGGAACAAATGGGTGTGTGCGACTAATTTGTATACTCAACATCAGGGATTCCGCATGGCGGCCAGACATTCCCGGAGTTTATACGACATGGTGTTTTAAACAACATAATTTACAGCCCCGAAA'/>

    <sequence taxon='26' value='TTTATTAGCACCAGACACGTCGCACATAAAAACCAACAACTTGGCTTGTTATCCCGCCTTTGCAAATGGTGGCAAGCAGCATTCTAATGTTAGTTTGTCTAGCGATCAAAGTAGTCGATTAGGGGTGCACAAATGTTTACTACACGCGTCACCGCATCTCTCCGAACATTGATATTTTACTTTGCGTGGTTGCGTCTGTTGTGACTCATGTGTAGGAGACCATCCGTTGCCGTGCTCGTTCGATATTACTACTCAAAGCAACCCTTCTGTTGGGTGTATAGCGGAATATGCAGATCATCTCATCCGACTCCCCGCTTAGTAACACTTGATCCTGTTAGCCCTCAGATAAAAAAGCGCCACCAGCATGCAGCTGATCCTTCATCCCAAATACCCCGCTCTTGCCTTACGATCGATAATGCCCGTAAACCTAACTAGATGGCCCGAATGGGAATAGATTCTAAAATACGGGGAGGGTTTCTTCCGGTGCTTCACAATGCGGGCGATGACAATGGCGCCGACATTGGACATCCCGTAAATCACTACCAGCCTTCACTCCGACAGTGTCTCCGGTCTCTAACCTTGTTCGCCCGGTGCCTACCTTAACTCCGGTATTCGCTCCTGTAACGAATCCACAGGAACCTTGGAAGCAACGCGCGGGGGAATTCCATGTAGGAGACTCGGGACTTTAGCCGATCTGGGTGCGAATTCGTCCGTAGGTCTCCTGTCTTGCCCTATTGGACCCTTATTATAAAGGAGGCAGTAGCTACATAAACAAAGTGGACACAATGTTGCCGGGCTCCGCTAAGCAGGATGGTAGGGTCGCATGGAGCATTAGAATAATGACGACTGATCTGTAAAGTTCAGTTGTCGAGCATCACACGAGTAGCTCGTCTGAGATGGTAGGTCGCGGTCGTCATCTCCATGCTTGAACACAGCCTCCGGCTCCTGAGGACTAGGTCGTACGCACTATTGGTTCGTTGATCCCTTGGGACAGCAACAAGAGATGTTCTACCTAGACAACGTTTTGAGGACACTCATGTAACAACCACGGTGCCGCTAGGATCGTACAGAGAAACCATAAGCGAGAGTCAGGAGTCACCGGCGGACCAAAGCCTGGTGGTCACCTTTGGGCGGGCAGATGCTGTTCTTTATTGCTTATGCCGGGTGAGCGGTTCTCATGCTGCGTCCACACAACTAACGGGGGGGTTGATTTTACCTCTCCACCGCACCAGTGTATGCTATGACGCGTCAAAGATTATCTAGCGGGCCATCCAAGTAGAACCTGTGATATGCCGATTACGATACATCACACGGACTCTACCTGACACTCTCGAGCGCGTTAAGGTCTGAACGGTCTCCTACACAAGCGGAGATGTTGTGCTAGGAGACGAACGGTATCTCTTACGAGATTGCGGCTAGATCACAACTATGGTTGAGTTCTGTACCCGATAGGACTGGGTTATCCCGCCCACAGCTCCTAGTGCCAAGTTAACAAATAGGGCAACCCGAGTACCTTCGAACGTGAGACAACAAGTGGCTGGACGGATAAAGACCCAATTAGGCTCCAAAGGCTCGCAGTCCTAATCCACACCTTTCATCGACTCCACCAGAAGTGTACCAGTACCTCACTCAGTGCGTCTACACGTTCGACGAAGCCGCGCCGTGGAGATCAAGAGGATTTTCCGCCACACTCCATCCGCTCAATGTGCTCCGCAATGCAAAAGTACTTCACCTAGGCATTGAGCTGTACACACTTGAGCGCTTCCGTCCCTTATCCGACTACAATAGGCCACCTCCCCTTAATGTCCTGCATTAATATAGAATGTCCATGGCTACGGCGCCGGAGTAGAAAGTCGGGAGCTGATTAGGTTTATGACAGGAACAAATGGGTGTGTGCGACTAATTTGTATACTCAACATCAGGGATTCCGCATGGCGGCCAGACATTCCCGGAGTTTATACGACATGGTGTTTTAAACAACATAATTTACAGCCCCGAAA'/>

    <sequence taxon='45' value='TTTATTAGCACCAGACACGTCGCACATAAAAACCAACAACTTGGCTTGTTATCCCGCCTTTGCAAATGGTGGCAAGCAGCATTCTAATGTTAGTTTGTCTAGCGATCAAAGTAGTCGATTAGGGGTGCACAAATGTTTACTACACGCGTCACCGCATCTCTCCGAACATTGATATTTTACTTTGCGTGGTTGCGTCTGTTGTGACTCGTGTGTAGGAGACCATCTGTTGCCGTGCTCGTTCGATATTACTACTCAAAGCAACCCTTCTGTTGGGTGTATAGCGGAATATGCAGATCATCTCATCCGACTCCCCGCTTAGTAACACTTGATCCTGTTAGCCCTCAGATAAAAAAGCGCCACCAGCATGCAGCTGATCCTTCATCCCAGATACCCAGCTCTTACCTTACGATCGATAATGCCCGTAAACCTAACTAGATGGCCCGAATGGGAATAGATTCTAAAATACGGGGAGGGTTTCTTCCGGTGCTTCACAATGCGGGCGATGACAATGGCGCCGACATTGGACATCCCGTAAATCACTACCAGCCTTCACTCCGACAGTGTCTCCGGTCTCTAACCTTGTTCGCCCGGTGCCTACCTTAACTCCGGTATTCGCTCCTGTAACGAATCCACAGGAACCTTGGAAGCAACGCGCGGGGGAATTCCATGTAGGAGACTCGGGACTTTAGCCGATCTGGGTGCGAATTCGTCCGTAGGTCTCCTGTCTTGCCCTATTGGACCCTTATTATAAAGGAGGCAGTAGCTACATAAACAAAGTGGACACAATGTTGCCGGGCTCCGCTAAGCAGGATGGTAGGGTCGCATGGAGCATTAGAATAATGACGACTGATCTGTAAAGTTCAGTTGTCGAGCATCACACGAGTAGCTCGTCTGAGACGGTAGGTCGCGGTCGTCATCTCCATGCTTGAACACAGCCTCCGGCTCCTGAGGACTAGGTCGTACGCACTATTGGTTCGTTGATCCCTTGGGACAGCAACAAGAGATGTTCTACCTAGACAACGTTTTGAGGACACTCATGTAACAACCACGGTGCCGCTAGGATCGTACAGAGAAACCATAAGCGAGAGTCAGGAGTCACCGGCGGACCAAAGCCTGGTGGTCACCTTTGGGCGGGCAGATGCTGTTCTTTATTGCTTATGCCGGGTGAGCGGTTTTCATGCTGCGTCCACACAACTAACGGGGGGGTTGATTTTACCTCTCCATCGCACCAGTGTATGCTATGACGCGTCAAAGATTATCTAGCGGGCCATCCAAGTAGAACCTGTGATATGCCGATTACGATACATCACACGGACTCTACCTGACACTCTCGAGCGCGTTAAGGTCTGAACGGTCTCCTACACAAGCGGAGATGTTGTGCTAGGAGACGAACGGTATCTCTTACGAGATTGCGGCTAGATCACAACTATGGTTGAGTTCTGTACCCGATAGGACTGGGTTATCCCGCCCACAGCTCCTAGTGCCAAGTTAACAAATAGGGCAACCCGAGTACCTTCGAACGTGAGACAACAAGTGGCTGGACGGATAAAGACCCAATTAGGCTCCAAAGGCTCGCAGTCCTAATCCACACCTTTCATCGACTCCACCAGAAGTGTACCAGTACCTCACTCAGTGCGTCTACACGTTCGACGAAGCCGCGCCGTGGAGATCAAGAGGATTTTCCGCCACACTCCATCCGCTCAATGTGCTCCGCAATGCAAAAGTACTTCACCTAGGCATTGAGCTGTACACACTTGAGCGCTTCCGTCCCTTATCCGACTACAATAGGCCACCCCCCCTTAATGTCCTGCATTAATATAGAATGTCCATGGCTACGGCGCCGGAGTAGAAAGTCGGGAGCTGATTAGGTTTATGACAGGAACAAATGGGTGTGTGCGACTAATTTGTATACTCAACATCAGGGATTCCGCATGGCGGCCAGACATTCCCGGAGTTTATACGACATGGTGTTTTAAACAACATAATTTACAGCCCCGAAA'/>

    <sequence taxon='9' value='TTTATTAGCACCAGAAACGTCGCACATAAAAACCACCAACTTGGCTTGTTATCCCGCCTTTGCAAATGGTGGCAAGCAGCATTCTAATGTTAGTTTGTCTAGCGATCAAAGTAGTCGATTAGGGTTGCACAAATGTTTACTACACGCGTCACCGCATCTCTCCGAACATTGATATTTTACTTTGCGTGGTCGCGTCTATTGTGACTCGTGTGTAGGAGACCATCCGTTGCCGTGCTCGTTCGATATTACTACTCAAATCAACCCTTCTGTTGGGTGTATAGCGGAATATGCAGATCATCTCATCCGACTCCCCGCCTAGTAACACTTGATCCTGCTAGCCCTCAGATAAAAAAGCGCCACCAACATGCAGCTGATCCTTCATCCCAGATACCCCGCTCTTGCCTTACGATCGATAATGCCCGTAAACCTAACTAGATGGCCCGAATGGGAATAGATTCTAAAATACGGGGAGGGTTTCTTCCGGTGCTTCCCAATGCGGGCGATGACAATGGCGCCGACATTGGACATCCCGTAAATCACTACCAGCCTTCACTCCGACAGTGTCTCCGGTCTCTAACCTTGTTCGCCCGGTGCCTACCTTAACTCCGGTATTCGCTCCTGTAACGAATCCACAGGAACCTTGGAAGCAACGCGCGGGGGAATTCCATGTAGGAGACTCGGGACTTTAACCGATCTGGGTGCGAATTCGTCCGTAGGTCTCCTGTCTTGCCCTATTGGACCCTTATTATAAAGGAGGCAGTAGCTACATAAACAAAATGGACACAATGTTGCCGGGCTCCGCTAAGCAGGATGGTAGGGTCGCATGGAGCATTAGAATAATGACGACTGATCTGTAAAGTTCAGTTGCCGAGCATCACACGAGTAGCTCGTCTGAGATGGTAGGTCGCGGTCGTCATCTCCATGCTTGAACACAGCCTCCGGCTCCTGAGGACTAGGTCGTACGCACTATTGGTTCGTTGATCCCTTGGGACAGCAACAAGAGATGTTCTACCTAGACAACGTTTTGAGGACACTCATGTAACAACCACGGTGCCGCTAGGATCGTACAGAGAAACCATAAGCGAGAGTCAGGAGTCACCGGCGGACCAAAGCCTGGTGGTCACCTTTGGGTGGCCAGATGCTGTTCTTTATTGCTTATGGCGGGTGAACGGTTCTCATGCTGCGTCCACACAACTAACGGGGGGGTTGATTTTACCTCTCCACCGCACCAGTGTATGCTATGACGCGTCAAAGATCATCTAGCGGGCCATTCAAGTAGAACCTGTGATATGCCGATTACGATATATCACACGGACTCTACCTGACACTCTCGAGCGCGTTAAGGTCTGAACGGTCTCCTACACAAGCGGAGATGTTGTGCTAGGAGACGAACGGTATCTCCTACGAGATTGCGGCTAGATCACAACTATGGTTGAGTTCTGTACTCGATAGGACTGGGTTATCCCGCCCACAGCTCCTAGTGCCAAGTTAACAAATAGGGCAACCCGAGTACCTTCGAACGTGAGACAACAAGTGGCTGGACGGATAAAGACCCAATTAGGCTCCAAAGGCTCGCAGTCCTAATCCACACCTTTCATCGACTCCACCAGAAGTGTACCAGTACCTCACTCAGTGCGTCTACACGTTCGACGAAGCCGTGCCGTGGAGGTCAAGAGGATTTTCCGCCACACTCCATCCGCTCAATGTGCTCCGCAATGCAAAAGTACTTCACCTAGGCATTGAGCTGTACACACTTGAGCGCTTCCGTCCCTTATACGACTACAATAGGCCACCTCCCCTTAATGTCCTGCATTAATATAGAATGTCCATGGCTACGGCGCCGGAGTAGAAAGTCGGGAGCTGATTAGGTTTATGACAGGAACAACTGGGTGTGTGCGACTAATTTGTATACTCAACATCAGGGATTCCGCATGGCGGCCAGACATTCCCGGAGTTTATACGACATAGTGTTTTAAACAACATAATTTACAGCGCCGAAA'/>

    <sequence taxon='40' value='TTTATTAGCACCAGAAACGTCGCACATAAAAACCACCAACTTGGCTTGTTACCCCGCCTTTGCAAATGGTGGCAAACCGCATTCTAATGTTAGTTTGTCTAGCGATCAAAGTAGTCGATTAGGGTTGCACAAATGTTTACTACACGCGTCACCGCATCTCTCCGAACATTAATATTTTACTTTGCGTGGTCGCGTCTATTGTGACTCGTGTGTAGGAAACCATCCGTTGCCGTGCTCGTTCGATATTACTACTCAAATCAACCCTTCTGTTGGGTGCATAGCGGAATATGCAGATCATCTCATCCGACTCCCCGCCTAGTAACACTTGATCCTGCTAGCCCTCAGATAAAAAAGCGCCACCAACATGCAGCTGATCCTTCATCCCAGATACCCCGCTCTTGCCTTACGATCGATAATGCCCGTAAACCTAACTAGATGGCCCGAATGGGGATAGATTCTAAAATACGGGGAGGGTTTCTTCCGGTGCTTGCCAATGCGGGCGATGACAATGGCGCCGACATTGGACATCCCGTAAATCACTACCAGCCTTCACTCCGACAGTGTCTCCGGTCTCTAACCTTATTCGCCCGGTGCCTACCTTAACTCCGGTATTCGCTCCTGTAACGAATCCACAGAAACCTTGGAAGCAACGCGCGGGGGAATTCCATGTAGGAGACTCGGGACTTTGACCGATCTGGGTGCGAATTCGTCCGTAGGTCTCCTGTCTTGCCCTATTGGACCCTTATTATAAAGGAGGCAGTAGCTACATAAACAAAATGGACACAATGTTGCCGGGCTCCACTAAGCAGGATGGTAGGGTCGCATGGAGCATTAGAATAATGACGACTGATCTGTAAAGTTCAGTTGCCGAGCATCACACGAGTAGCTCGTCTGAGATGGTAGGTCGCGGTCGTCATCTCCATGCTTGAACACAGCCTCCGGCTCCTGAGGACTAGGTCGTACGCACTATTGGTTCGTTGATCCCTTGGGACAGCAACAAGAGATGTTCTACCTAGACAACGTTTTAAGGACACTCATGTAACAACCACGGTGCCGCTAGGATCGTACAGAGAAACCATAAGCGAGAGTCAGGAGTCACCGGCGGACCAAAGCCTGGTGGTCACCTTTGAGTGGCCAGATGCTGTTCTTTATTGCTTATGGCGGGTGAACGGTTCTCATGCTGCGTCCACACAACTAACGGGGGGGTTGATTTTACCTCTCCACCGCACCAGTGTATGCTATGACGCGTCAAAGATCATCTAGCGGGCCATTCAAGTAGAACCTGTGATATGCCGATTACGATATATCACACGGACTCTACCTGACATTCTCGAGCGCGTTAAGGTCTGAACGGTCCCCTACACAAGCGGAGATGTTGTGCTAGGAGACGAACGGTATCTCCTACGAGATTGCGGCTAGATCACAACTATGGTTGAGTTCTGTACCCGATAGGACTGGGTTATCCCGCCCACAGCTCCTAGTGCCAAGTTAACAAATAGGGCAACCCGAGTACCTTCGAACGTGAGACAACAAGTGGCTGGACGGATAAAGACCCAATTAGGCTCCAAAGGCTCGCAGTCCTAATCCACACCTTTCATCGACTCCACCAGAAGTGTATCAGTACCTCACTCAGTGCGTCTACACGTTCGTCGAAGCCGCGCCGTGGAGGTCAAGAGGATTTTCCGCCACACTCCATCCGCTCAATGTGCTCCGCAATGCAAAAGTACTTCACCTAGGCATTGAGCTGTACACACTTGAGCGCTTCCGTCCCTTATACGACTACAATAGGCCACCTCCCCTTAATGTCCTGCATTAATATAGAATGTCCATGGCTACGGCGCCGGAGTAGAAAGTCGGGAGCTGATTAGGTTTATGACAGGAACAACTGGGTGTGTGCGACTAATTTGTATACTCAACATCAGGGATTCCGCATGGCGGCCAGACATTCCCGGAGTTTATACGACATAGTGTTTTAAACAACATAATTTACAGCGCCGAAA'/>

    <sequence taxon='53' value='TTTATTAGCACCAGAAACGTCGCACATAAAAACCACCAACTTGGCTTGTTACCCCGCCTTTGCAAATGGTGGCAAACCGCATTCTAATGTTAGTTTGTCTAGCGATCAAAGTAGTCGATTAGGGTTGCACAAATGTTTACTACACGCGTCACCGCATCTCTCCGAACATTAATATTTTACTTTGCGTGGTCGCGTCTATTGTGACTCGTGTGTAGGAAACCATCCGTTGCCGTGCTCGTTCGATATTACTACTCAAATCAACCCTTCTGTTGGGTGCATAGCGGAATATGCAGATCATCTCATCCGACTCCCCGCCTAGTAACACTTGATCCTGCTAGCCCTCAGATAAAAAAGCGCCACCAACATGCAGCTGATCCTTCATCCCAGATACCCCGCTCTTGCCTTACGATCGATAATGCCCGTACACCTAACTAGATGGCCCGAATGGGGATAGATTCTAAAATACGGGGAGGGTTTCTTCCGGTGCTTGCCAATGCGGGCGATGACAATGGCGCCGACATTGGACATCCCGTAAATCACTACCAGCCTTCACTCCGACAGTGTCTCCGGTCTCTAACCTTATTCGCCCGGTGCCTACCTTAACTCCGGTATTCGCTCCTGTAACGAATCCACAGAAACCTTGGAAGCAACGCGCGGGGGAATTCCATGTAGGAGACTCGGGACTTTGACCGATCTGGGTGCGAATTCGTCCGTAGGTCTCCTGTCTTGCCCTATTGGACCCTTATTATAAAGGAAGCAGTAGCTACATAAACAAAATGGACACAATGTTGCCGGGCTCCACTAAGCAGGATGGTAGGGTCGCATGGAGCATTAGAATAATGACGACTGATCTGTAAAGTTCAGTTGCCGAGCATCACACGAGTAGCTCGTCTGAGATGGTAGGTCGCGGTCGTCATCTCCATGCTTGAACACAGCCTCCGGCTCCTGAGGACTAGGTCGTACGCACTATTGGTTCGTTGATCCCTTGGGACAGCAACAAGAGATGTTCTACCTAGACAACGTTTTAAGGACACTCATGTAACAACCACGGTGCCGCTAGGATCGTACAGAGAAACCATAAGCGAGAGTCAGGAGTCACCGGCGGACCAAAGCCTGGTGGTCACCTTTGAGTGGCCAGATGCTGTTCTTTATTGCTTATGGCGGGTGAACGGTTCTCATGCTGCGTCCACACAACTAACGGGGGGGTTGATTTTACCTCTCCACCGCACCAGTGTATGCTATGACGCGTCAAAGATCATCTAGCGGGCCATTCAAGTAGAACCTGTGATATGCCGATTACGATATATCACACGGACTCTACCTGACATTCTCGAGCGCGTTAAGGTCTGAACGGTCCCCTACACAAGCGGAGATGTTGTGCTAGGAGACGAACGGTATCTCCTACGAGATTGCGGCTAGATCACAACTATGGTTGAGTTCTGTACCCGATAGGACTGGGTTATCCCGCCCACAGCTCCTAGTGCCAAGTTAACAAATAGGGCAACCCGAGTACCTTCGAACGTGAGACAACAAGTGGCTGGACGGATAAAGACCCAATTAGGCTCCAAAGGCTCGCAGTCCTAATCCACACCTTTCATCGACTCCACCAGAAGTGTATCAGTACCTCACTCAGTGCGTCTACACGTTCGTCGAAGCCGCGCCGTGGAGGTCAAGAGGATTTTCCGCCACACTCCATCCGCTCAATGTGCTCCGCAATGCAAAAGTACTTCACCTAGGCATTGAGCTGTACACACTTGAGCGCTTCCGTCCCTTATACGACTACAATAGGCCACCTCCCCTTAATGTCCTGCATTAATATAGAATGTCCATGGCTACGGCGCCGGAGTAGAAAGTCGGGAGCTGATTAGGTTTATGACAGGAACAACTGGGTGTGTGCGACTAATTTGTATACTCAACATCAGGGATTCCGCATGGCGGCCAGACATTCCCGGAGTTTATACGACATAGTGTTTTAAACAACATAATTTACAGCGCCGAAA'/>

    <sequence taxon='49' value='TTTATTAGCACCAGAAACGTCGCACATAAAAACCACCAACTTGGCTTGTTATCCCGCCTTTGCAAATGGTGGCAAACAGCATTCTAATGTTAGTTTGTCTAGCGATCAAAGTAGTCGATTAGGGTTGCACAAATGTTTACTACACGCGTCGCCGCATCTCTCCGAACATTGATATTTTACTTTGCGTGGTCGCGTCTATTGTGACTCGTGTGTAGGAAACCATCCGTTGCCGCGCTCGTTCGATATTACTACTCAAATCAACCCTTCTGTTGGGTGTATAGCGGAATATGCAGATCATCTCATCCGACTCCCCGCCTAGTAACACTTGATCCTGCTAGCCCTCAGATAAAAAAGCGCCACCAACATGCAGCTGATCCTTCATCCCAGATACCCCGCTCTTGCCTTACGATCGATAATGCCCGTAAACCTAACTAGATGGCCCGAATGGGGATAGATTCTAAAATACGGGGAGGGTTTCTTCCGGTGCTTCCCAATGCGGGCGATGACAATGGCGCCGACATTGGACATCCCGTAAATCACTACCAGCCTTCACTCCGACAGTGTCTCCGGTCTCTAACCTTGTTCGCCCGGTGCCTACCTTAACTCCGGTATTCGCTCCTGTAACGAATCCACAGAAACCTTGGAAGCAACGCGCGGGGGAATTCCATGTAGGAGACTCGGGACTTTAACCGATCTGGGTGCGTATTCGTCCGTAGGTCTCCTGTCTTGCCCTATTGGACCCTTATTATAAAGGAAGCAGTAGCTACATAAACAAAATGGACACAATGTTGCCGGGCTCCGCTAAGCAGGATGGTAGGGTCGCATGGAGCATTAGAATAATGACGACTGATCTGTAAAGTTCAGTTGCCGAGCATCACACGAGTAGCTCGTCTGAGATGGTAGGTCGCGGTCGTCATCTCCATGCTTGAACACAGCCTCCGGCTCCTGAGGACTAGGTCGTACGCACTATTGGTTCGTTGATCCCTTGGGACAGCAACAAGAGATGTTCTACCTAGACAACGTTTTAAGGACACTCATGTAACAACCACGGTGCCGCTAGGATCGTACAGAGAAACCATAAGCGAGAGTCAGGAGTCCCCGGCGGACCAAAGCCTGGTGGTCACCTTTGGGTGGCCAGATGCTGTTCTTTATTGCTTATGGCGGGTGAACGGTTCTCATGCTGCGTCCACACAACTAACGGGGGGGTTGATTTTACCTCTCCACCGCACCAGTGTATGCTATGACGCGTCAAAGATCATCTAGCGGGCCATTCAAGTAGAACCTGTGATATGCCGATTACGATATATCACACGGACTCTACCTGACATTCTCGAGCGCGTTAAGGTCTGAACGGTCCCCTACACAAGCGGAAATGTTGTGCTAGGAGACGAACGGTATCTCCTACGAGATTGCGGCTAGATCACAACTATGGTTGAGTTCTGTACCCGATAGGACTGGGTTATTCCGCCCACAGCTCCTAGTGCCAAGTTAACAAATAGGGCAACCCGAGTACCTTCGAACGTGAGACAACAAGTGGCTGGACGGATAAAGACCCAATTAGGCTCCAAAGGCTCGCAGTCCTAATCCACACCTTTCATCGACTCCACCAGAAGTGTATCAGTACCTCACTCAGTGCGTCTACACGTTCGTCGAAGCCGCGCCGTGGAGGTCAAGAGGATTTTCCGCCACACTCCATCCGCTCAATGTGCTCCGCAATGCAAAAGTACTTCACCTAGGCATTGAGCTGTACACACTTGAGCGCTTCCGTCCCTTATACGACTACAATAGGCCACCTCCCCTTAATGTCCTGCATTAATATAGGATGTCCGTGGCTACGGCGCCGGAGTAGAAAGTCGGGAGCTGATTAGGTTTATGACAGGAACAACTGGGTGTGTGCGGCTAATTTGTATACTCAACATCAGGGATTCCGCATGGCGGCCAGACATTCCCGGAGTTTATACGACATAGTGTTTTAAACAACATAATTTACAGCGCCGAAA'/>

    <sequence taxon='54' value='TTTATTAGCGCCAGAAACGTCGCACATAAAAACCACCAACTTGGCTTGTTATCCCGCCTTTGCAAATGGTGGCAAGCAGCATTCTAATGTTAGTTTGTCTAGCGATCGAAGTAGCCGATTAGGGTTGCACAAATGTTCACTACACGCGTCACCGCATCTCTCCGAACATTGATATTTTACTTTGTGTGGTCGCGTCTATTGTGACTCGTGTGTAGAAGACCGTCCGTTGCTGTGCTCGTTCGATATTACTACTCAAATCAACCCTTCTGTTGGGTGTATAGCGGAATATGCAGATCATCTCATCCGACTCCCCGCCTAGTAACACTTGATCCTGCTAGCCCTCAGATAAAAAAGCACCACCAACATGCAGCTGATCCTTCATCCCAGATACCCCGCTCTTGCCTTACGATCGATAATGCCCGTAAACCTAACTAGATGGCCCGAATAGGGATAGATCCTAAAATACGGGGAGGGTTTCTTCCGGTGCTTCCCAATGCGGGCGATGACAATGGCGCCGCCATTGGACATCCCGTAAATCACTACCAGCCTTCACTCCGACAGTGTCTCCGGTCTCTAACCTTGTTCGCCCGGTGCCTACCTTAACTCCGGTATTCGCTCCTGTAACGAATCCACAGGAACCTTGGAAGCAACGCGCGGGGGAGTTCCATGTAGGAGACTCGGGACTTTAACCGATCTGGGTGCGAATTCGTCCGTAGGTCTCCTGTCTTGCCCTATTGGACCCTTATTATAAAGGAGGCAGTAGCTACGTAAACAAAATGGACACAATGTTGCCGGGCTCCGCTAAGCAGGATGGTAGGGTCGCATGGAGCATTAAAATAATGACGACTGATCTGTAAAGTTCAGTTGCCGAGCATCACACGAGTAGCTCGTCTGAGATGGTAGGTCGTGGTCGTCATCTCCATGCTTGAACACAGCCTCCGGCTCCTGAGGACTAGGTAGTACGCACTATTGGTTCGTTGATCCCTTGGGACAGCAACAAGAGATGTTCTACCTAGACAACGTTTTGAGGACACTCATGTAACAACCACGGTGCCGCTAGGATCGTACAGAGAAACCATAAGCGAGAGTCAGGAGTCACCGGCGGACCAAAGCCTGATGGTCACCTTTGGGTGGCCAGATGCTGTTCTTTATTGCTTATGGCGGGTGAACGGTTCTCATGCTGCGTCCACACAACTAACGGGGGGGCTGATTTTACCTCTCTACCGCACCAGTGTATGCTATGACGCGTCAAAGATCATCTAGCGGGCCATTCAAGTAGGACCTGTGATATGCCGATTACGATATATCACACGGACTGTACCTGACACTCTCGAGCGCGTTAAGGTCTGAACGGTCTCCTACACAAGCGGAGATGTTGTGCTAGGAGACGAACGGTATCTCCTACGAGATTGCGGCTAGATCACAACTATGGTTGAGTTCTGTACCCGATAGGACTGGGTTATCCCGCCCACAGCTCCTAGTGCCAAGTTAACAAATAGGGCAACCCGAGTACCTTCGAACGTGAGACAACAAGTGTCTGGACGGATAAAGATCCAATTAGGCTCCAAAGCCTCGCAGTCCTAATCCACACCTTTCATCGACTCCACCAGAAGTGTACCAGTACCTCACTCAGTGCGTCTACACGTTCGACGAAGCCGCGCCGTGGAGGTCGAGGGGATTTTCCGCCACACTCCATCCGCTCAATGTGCTCCGCAATGCAAAATTACTTCACCTAGGCATTGAGCTGTACACACTTGAGCGCTTCCGTCCCTTATACGACTACACTAGGCCACCTCTCCTTAATGTCCTGCATTAATATAGAATGTCCATGGCTACGGCGCCGGAGTAGAAAATCGGGAGCTGATTAGGTTTATGACAGGAACAACTGGGTGTGTGCGACTAATTTGTATACTCAACATCAGGTATTCCGCATGGCGGCCAGACGTTCCCGGAGTTTATACGACATAGTGTTTTAAACAATATAATTTACAGCGCCGAAA'/>

    <sequence taxon='57' value='TTTATTAGCGCCAGAAACGTCGCACATAAAAACCACCAACTTGGCTTGTTATCCCGCCTTTGCAAATGGTGGCAAGCAGCATTCTAATGTTAGTTTGTCTAGCGATCGAAGTAGTCGATTAGGGTTGCACAAATGTTCACTACACGCGTCACCGCATCTCTCCGAACATTGATATTTTACTTTGCGTGGTCGCGTCTATTGTGACTCGTGTGTAGAAGACCGTCCGTTGCTGTGCTCGTTCGATATTACTACTCAAATCAACCCTTCTGTTGGGTGTATAGCGGAATATGCAGATCATCTCATCCGACTCCCCGCCTAGTAACACTTGATCCTGCTAGCCCTCAGATAAAAAAGCACCACCAACATGCAGCTGATCCTTCATCCCAGATACCCCGCTCTTGCCTTACGATCGATAATGCCCGTAAACCTAACTAGATGGCCCGAATAGGGATAGATCCTAAAATACGGGGAGGGTTTCTTCCGGTGCTTCCCAATGCGGGCGATGACAATGGCGCCGACATTGGACATCCCGTAAATCACTACCAGCCTTCACTCCGACAGTGTCTCCGGTCTCTAACCTTGTTCGCCCGGTGCCTACCTTAACTCCGGTATTCGCTCCTGTAACGAATCCACAGGAACCTTGGAAGCAACGCGCGGGGGAGTTCCATGTAGGAGACCCGGGACTTTAACCGATCTGGGTGCGAATTCGTCCGTAGGTCTCCTGTCTTGCCCTATTGGACCCTTATTATAAAGGAGGCAGTAGCTACATAAACAAAATGGACACAATGTTGCCGGGCTCCCCTAAGCAGGATGGTAGGGTCGCATGGAGCATTAGAATAATGACGACTGATCTGTAAAGTTCAGTTGCCGAGCATCACACGAGTAGTTCGTCTGAGATGGTAGGTCGTGGTCGTCATCTCCACGCTTGAACACAGCCTCCGGCTCCTGAGGACTAGGTAGTACGCACTATTGGTTCGTTGATCCCTTGGGACAGCAACAAGAGATGTTCTACCTAGACAACGTTTTGAGGACACTCATGTAACAACCACGGTGCCGCTAGGATCGTACAGAGAAACCATAAGCGAGAGTCAGGAGTCACCGGCGGACCAAAGCCTGATGGTCACCTTTGGGTGGCCAGATGCTGTTCTTTATTGCTTATGGCGGGTGAACGGTTCTCATGCTGCGTCCACACAACTAACGGGGGGGCTGATTTTACCTCTCTACCGCACCAGTGTATGCCATGACGCGTCAAAGATCATCTAGCGGGCCATTCAAGTAGAACCTGTGATATGCCGATTACGATATATCACACGGACTCTACCTGACACTCTCGAGCGCGTTAAGGTCTGAACGGTCTCCTACACAAGCGGAGATGTTGTGCTAGGAGACGAACGGTATCTCCTACGAGATTGCGGCTAGATCACAACTATGGTTGAGTTCTGTACCCGATAGGACTGGGTTATCCCGCCCACAGCTCCTAATGCCAAGTTAACAAATAGGGCAACCCGAGTACCTTCGAACGTGAGACAACAAGTGTCTGGACGGATAAAGATACAATTAGGCTCCAAAGGCTCGCAGTCCTAATCCACACCTTTCATCGACTCCACCAGAAGTGTACCAGTACCTCACTCAGTGCGTCTACACGTTCGACGAAGCCGCGCCGTGGAGGTCGAGGGGATTTTCCGCCACACTCCATCCGCTCAATGTGCTCCGCAATGCAAAATTACTTCACCTAGGCATTGAGCTGTACACACTTGAGCGCTTCCGTCCCTTATACGACTACACTAGGCCACCTCTCCTTAATGTCCTGCATTAATATAGAATGTCCATGGCTACGGCGCCGGAGTAGAAAGTCGGGGGCTGATTAGGTTTATGACAGGAACAACTGGGTGTGTGCGACTAATTTGTATACTCAACATCAGGGATTCCGCATGACGGCCAGACGTTCCCGGAGTTTATACGACATAGTGTTTTAAACAATATAATTTAGAGCGCCGAAA'/>

    <sequence taxon='55' value='TTTATTAGCACCAGAAACGTCGCACATAAAAACCACCAACTTGGCTTGTTATCCCGCCTTTGCAAATGGTGGCAAGCAGCATTCTAATGTTAGTTTGTCTAGCGATCAAAGTAGTCGATTAGGGTTGCACAAATGTTTACTACACGCGTCACCGCATCTCTCCGAACATTGATATTTTACTTTGCGTGGTCGCGTCTATTGTGACTCGTGTGTAGGAGACCGTCCGTTGCCGTGCTCGTTTGATATTACTACTCAAATCAACCCTTCTGTTGGGTGTATAGCGGAATATGCAGATCATCTCATCCGACTCCCCGCCTAGTAACACTTGATCCTGCTAGCCCTCAGATAAAAAAGCACCACCAACATGCAGCTGATCCTTCATCCCAGATACCCCGCTCTTGCCTTACGATCGATAATGCCCGTAAACCTAACTAGATGGCCCGAATAGGGATAGATTCTAAAATACGGGGAGGGTTTCTTCCGGTGCTTCCCAATGCGGGCGATGACAATGGTGCCGAGATTGGACATCCCGTAAATCACTACCAGCCTTCACTCCGACAGTGTCTCCGGTCTCTAACCTTGTTCGCCCGGTGCCTACCTTAACTCCGGTATTCGCTCCTGTAACGAATCCACAGGAACCTTGGAAGCAACGCGCGGGGGAATTCCATGTAGGAGACTCGGGACTTTAACCGATCTGGGTGCGAATTCGTCCGTAGGTCTCCTGTCTTGCCCTATTGGACCCTTATTATAAAGGAGGCAGTAGCTACATAAACAACATGGACACAATGTTGCCGGGCTCCGCTAAGCGGGATAGTAGGGTCGCATGGAGCATTAGAATAATGACGACTGATCTGTAAAGTTCAGTTGCCGAGCATCACACGAGTAGCTCGTCTGAGATGGTAGGTCGCGGTCGTCATCTCCATGCTTGAACACAGCCTCCGGCTCCTGAGGACTAGGTCGTACGCACTATTGGTTCGTTGATCCCTTGGAACAGCAACAAGAGACGTTCTACCTAGACAACGTTTTGAGGACACTCATGTAGCAACCACGGTGCCGCTAGGATCGTACAGAGAAACCATAAGCGAGAGTCAGGAGTCACCGGCGGACCAAAGCCTGGTGGTCACCCTTGGGTGGCCAGATGCTGTTCTTTATTGCTTATGGCGGGTGAACGGTTCTCGTGCTGCGTCCACACAACTAACGGGGGGGTTGATTTTACCTCTCCACCGCACCAGTGTATGCTATGACGCGTCAAAGATCATCTAGCGGGCCATTCAAGTAGAACCTGTGATATGCCGATTACGATATATCACACGGACTCTACCTGACACTCTCGAGCGCGTTAAGGTCTGAACGGTCTCCTACACCAGCGGAGATGTTGTGCTAGGAGACGAACGGTATCTCCTACGAGATTGCGGCTAGATCACAACTATGGTTGAGTTCTGTACCCGATAGGGCTGGGTTATCCCGCCCACAGCTCCTAGTGCCAAGTTAACAAATAGGGCAACCCGAGTACCTTCGAACGTGAGACAACAAGTGGCTGGACGGATAAAGACCGAATTAGGCTCCAAAGGCTCGCAGTCCTAATCCACACCTTTCCTCGACTCCACCAGAAGTGTACCAGTACCTCACTCAGTGCGTCTACACGTTCGACGAAGCCGCGCCGTGGAGGTCAAGAGGATTTTCCGCCACACTCCATCCGCTCAATGTGCTACGCAATGCAAAATTACTTCACCTAGGTATTGAGCTGTACACACTGGAGCGCTTCCGTCCCTTATCCGACTACAATAGGCCACCTCCCCTTAATGTCCTGCATTAATATAGAATGTCCATGGCTACGGCGCCGGAGTAGAAAGTCGGGAGCTGATTAGGTTTATGACAGGAACAACTGGGTGTGTGCGACTAATTTGTATACTCAACATCAGGGATTCCGCATGGCGACCAGACATTCCCGGAGTTTATACGACATAGTGTTTTAAACAACATAATTTACAGCGCCGAAA'/>

    <sequence taxon='15' value='TTTATTAGCACCAGAAACGTCGCACATAAAACCCACCAACTTGGCTTGTTATCCCGCCTTTGCAAATGGTGGCAAGCAGCATTCTAATGTTAGTTTGTCTAGCGATCAAAGTAGTCGATTAGGGTTGCACAAATGTTTACTACACGCGTCACCGCATCTCTCCGAACATTGATATTTTACTCTGCGTGGTCGCGTCTATTGTGACTCGTGTGTAGGAGACCATCCGTTGCCGTGCTCGTTCGATATTACTACTCAAAGCAACCCTTCTGTTGGGTGTATAGCGGAATATGCAGATCATCTCATCCGACTCCCTGCCTAGTAACACTTGATCCTGCTAGCCCTCAGATAAAAAAGCGCCACCAACATGCAGCTGATCCTTCATCCCAGATACCCCGCTCTTGCCTTACGATCGATAATGCCCGTAAACCTAACTAGATGGCCCGAATGGGAATAGATTCTAAAATACGGGGAGGGTTTCTTCCGGTGCTTCCCAATGCGGGCGATGACAATGGCGCCGACATTGGACATCCCGTAAATCACTACCAGCCTTCACTCCGACAGTGTCTCCGGTCTCTAACCTTGTTCGCCCAGTGCCTACCTTAACTCCGGTATTCGCTCCTGTAACGAATCCACAGGAACCTTGGAAGCAACGCGCGGGGGAATTCCATGTAGGAGACTCGGGACTTTAACCGATCTGGGTGCGAATTCGTCCGTAGGTCTCCTGTCTTGCCCTATTGGACCCTTATTATAAAGGAGGCAGTAGCTACATAAACAAAGTGGACACAATGTTACCGGGCTCCGCTAAGCAGGATGGTAGGGTCGCATGGAGCATTAGAATAGTGACGACTGATCTGTAAAGTTCAGTTGCCGAGCATCATACGAGTAGCTCGTCTGAGATGGTAGGTCGCGGTCGTCATCTCCATGCTTGAACACAGCCTCCGGCTCCTGAGGACTAGGTCGTACGCACTATTGGTTCGTTGATCCCTTGGGACAGCAACAAGAGATGTTCTACCTAGACAACGTTTTGAGGACACTCGTGTAACAGCCACGGTGCCGCTAGGATCGTACAGAGAAACCATAAGCGAGAGTCAGGAGTCACCGGCGGACCAAAGCCTGGTGGTCACCTTTGGGCGGCCAGATGCTGTTTTTTATTGCTTATGGCGGGTGAACGGTTCTCATGCTGCGTCCACACAACTAACGGGGGGGTTGATTTTACCTCTCCACCGCACCAGTGTATGCTATGACGCGTCAAAGATTATCTAGCGGGTCATTCAGGTAGAACCTGTGATATGCCGATTACGATATATCGCACGGACTCTACCTGACACTCTCGAGCGCGTTAAGGTCTGAACGGTCTCCTACACAAGCGGAGATGTTGTGCTAGGAGACGAACGGTATCTCCTACGAGATTGCGGCTAGATCACAACTATGGTTGAGTTCTGCACCCGATAGGACTGGGTTATCCCGCCCACAGCTCTTAGTGCCAAGTTAACAAATAGGGCAACCCGAGTACCTTCGAACGTGAGACAACAAGTGGCTGGACGGATAAAGACCTAATTAGGCTCCAAAGGCTCGCAGTCCTAATCCACACCTTCCATCGACTCCACCAGAAGTGTACCAGTACCTCACTCAGTGCGTCTACACGTTCGACGAAGCCGCGCCGTGGAGGTCAAGAGGATTTTCCGCCACACTCCATCCGCTCAATGCGCTCCGCAATGCAAAAGTACTTCACCTAGGCATTGAGCTGTACACACTTGAGCGCTTCCGTCCCTTATATGACTACAATAGGCCACCTCCCCTTAATGTCCTGCCTTAATATAGAATGTCCATGGCTACGGCCCCGGAGTAGAAAGTCGGGAGCTGATTAGGTTTATGACAGGAACAACTGGGTGTGTGCGACTAATTTGTATACTCAACATCAGGGATTCCGCATGGCGGCCAGACATTCCCGGAGTTTATACGACATGGTGTTTTAAACAAAATAATTTACAGCGCTGAAA'/>

    <sequence taxon='24' value='TTTATTAGCACCAGAAACGTCGCACATAAAACCCACCAACTTGGCTTGTTATCCCGCCTTTGCAAATGGTGGCAAGCAGCATTCTAATGTTAGTTTGTCTAGCGATCAAAGTAGTCGATTAGGGTTGCACAAATGTTTACTACACGCGTCACCGCATCTCTCCGAACATTGATATTTTACTTTGCGTGGTCGCGTCTATTGTGACTCGTGTGTAGGAGACCATCCGTTGCCGTGCTCGTTCGATATTACTACTCAAAGCAACCCTTCTGTTGGGTGTATAGCGGAATATGCAGATCATCTCATCCGACTCCCTGCCTAGTAACACTTGATCCTGCTAGCCCTCAGATAAAAAAGCGCCACCAACATGCAGCTGATCCTTCATCCCAGATACCCCGCTCTTGCCTTACGATCGATAATGCCCGTAAACCTAACTAGATGGCCCGAATGGGAATAGATTCTAAAATACGGGGAGGGTTTCTTCCGGTGCTTCCCAATGCGGGCGATGACAATGGCGCCGACATTGGACATCCCGTAAATCACTACCAGCCTTCACTCCGACAGTGTCTCCGGTCTCTAACCTTGTTCGCCCAGTGCCTACCTTAACTCCGGTATTCGCTCCTGTAACGAATCCACAGGAACCTTGGAAGCAACGCGCGGGGGAATTCCATGTAGGAGACTCGGGACTTTAACCGATCTGGGTGCGAATTCGTCCGTAGGTCTCCTGTCTTGCCCTATTGGACCCTTATTATAAAGGAGGCAGTAGCTACATAAACAAAGTGGACACAATGTTGCCGGGCTCCGCTAAGCAGGATGGTAGGGTCGCATGGAGCATTAGAATAGTGACGACTGATCTGTAAAGTTCAGTTGCCGAGCATCATACGAGTAGCTCGTCTGAGATGGTAGGTCGCGGTCGTCATCTCCATGCTTGAACACAGCCTCCGGCTCCTGAGGACTAGGTCGTACGCACTATTGGTTCGTTGATCCCTTGGGACAGCAACAAGAGATGTTCTACCTAGACAACGTTTTGAGGACACTCGTGTGACAGCCACGGTGCCGCTAGGATCGTACAGAGAAACCATAAGCGAGAGTCAGGAGTCACCGGCGGACCAAAGCCTGGTGGTCACCTTTGGGCGGCCAGATGCTGTTTTTTACTGCTTATGGCGGGTGAATGGTTCTCATGCTGCGTCCACACAACTAACGGGGGGGTTGATTTTACCTCTCCACCACACCAGTGTATGCTATGACGCGTCAAAGATTATCTAGCGGGCCATTCAGGTAGAACCTGTGATATGCCGATTACGATATATCGCACGGACTCTACCTGACACTCTCGAGCGCGTTAAGGTCTGAACGGTCTCCTACACAAGCGGAGATGTTGTGCTAGGAGACGAACGGTATCTTCTACGAGATTGCGGCTAGATCACAACTATGGTTGAGTTCTGCACCCGATAGGACTGGGTTATCCCGCCCACAGCTCCTAGTGCCAAGTTAACAAATAGGGCAACCCGAGTACCTTCGAACGTGAGACAACAAGTGGCTGGACGGATAAAGACCTAATTAGGCTCCAAAGGCTCGCAGTCCTAATCCACACCTTCCATCGACTCCACCAGAAGTGTACCAGTACCTCACTCAGTGCGTCTACACGTTCGACGAAGCCGCGCCGTGGAGGTCAAGAGGATTTTCCGCCACACTCCATCCGCTCAATGCGCTCCGCAATGCAAAAGTACTTCACCTAGGCATTGAGCTGTACACACTTGAGCGCTTCCGTTCCTTATATGACTACAATAGGCCACCTCCCCTTAATGTCCTGCCTTAATATAGAATGTCCATGGCTACGGCCCCGGAGTAGAAAGTCGGGAGCTGATTAGGTTTATGACAGGAACAACTGGGTGTGTGCGACTAATTTGTATATTCAACATTAGGGATTCCGCATGGCGGCCAGACATTCCCGGAGTTTATACGACATGGTGTTTTAAACAAAATAATTTACAGCGCTGAAA'/>

    <sequence taxon='25' value='TTTATTAGCACCAGAAACGTCGCACATAAAACCCACCAACTTGGCTTGTTATCCCGCCTTTGCAAATGGTGGCAAACAGCATTCTAATGTTAGTTTGTCTAGCGATCAAAGTAGTCGATTAGGGTTGCACAAATGTTTACTACACGCGTCACCGCATCTCTCCGAACATTGATATTTTACTTTGCGTGGTCGCGTCTATTGTGACTCGTGTGTAGGAGACCATCCGTTGCCGTGCTCGTTCGATATTACTACTCAAAGCAACCCTTCTGTTGGGTGTATAGCGGAATATGCAGATCATCTCATCCGACTCCCTGCCTAGTAACACTTGATCCTGCTAGCCCTCAGATAAAAAAGCGCCACCAACATGCAGCTGATCCTTCATCCCAGATACCCCGCTCTTGCCTTACGATCGATAATGCCCGTAAACCTAACTAGATGGCCCGAATGGGAATAGATTCTAAAATACGGGGAGGGTTTCTTCCGGTGCTTCCCAATGCGGGCGATGACAATGGCGCCGACATTGGACATCCCGTAAATCACTACCAGCCTTCACTCCGACAGTGTCTCCGGTCTCTAACCTTGTTCGCCCAGTGCCTACCTTAACTCCGGTATTCGCTCCTGTAACGAATCCACAGGAACCTTGGAAGCAACGCGCGGGGGAATTCCATGTAGGAGACTCGGGACTTTAACCGATCTGGGTGCGAATTCGTCCGTAGGTCTCCTGTCTTGCCCTATTGGACCCTTATTATAAAGGAGGCAGTAGCTACATAAACAAAGTGGACACAATGTTGCCGGGCTCCGCTAAGCAGGATGGTAGGGTCGCATGGAGCATTAGAATAGTGACGACTGATCTGTAAAGTTCAGTTGCCGAGCATCATACGAGTAGCTCGTCTGAGATGGTAGGTCGCGGTCGTCATCTCCATGCTTGAACACAGCCTCCGGCTCCTGAGGACTAGGTCGTACGCACTATTGGTTCGTTGATCCCTTGGGACAGCAACAAGAGATGTTCTACCTAGACAACGTTTTGAGGACACTCGTGTGACAGCCACGGTGCCGCTAGGATCGTACAGAGAAACCATAAGCGAGAGTCAGGAGTCACCGGCGGACCAAAGCCTGGTGGTCACCTTTGGGCGGCCAGATGCTGTTTTTTACTGCTTATGGCGGGTGAACGGTTCTCATGCTGCGTCCACACAACTAACGGGGGGGTTGATTTTACCTCTCCACCACACCAGTGTATGCTATGACGCGTCAAAGATTATCTAGCGGGCCATTCAGGTAGAACCTGTGATATGCCGATTACGATATATCGCACGGACTCTACCTGACACTCTCGAGCGCGTTAAGGTCTGAACGGTCTCCTACACAAGCGGAGATGTTGTGCTAGGAGACGAACGGTATCTCCTACGAGATTGCGGCTAGATCACAACTATGGTTGAGTTCTGCACCCGATAGGACTGGGTTATCCCGCCCACAGCTCCTAGTGCCAAGTTAACAAATAGGGCAACCCGAGTACCTTCGAACGTGAGACAACAAGTGGCTGGACGGATAAAGACCTAATTAGGCTCCAAAGGCTCGCAGTCCTAATCCACACCTTCCATCGACTCCACCAGAAGTGTACCAGTACCTCACTCAGTGCGTCTACACGTTCGACGAAGCCGCGCCGTGGAGGTCAAGAGGATTTTCCGCCACACTCCATCCGCTCAATGCGCTCCGCAATGCAAAAGTACTTCACCTAGGCATTGAGCTGTACACACTTGAGCGCTTCCGTCCCTTATATGACTACAATAGGCCACCTCCCCTTAATGTCCTGCCTTAATATAGAATGTCCATGGCTACGGCCCCGGAGTAGAAAGTCGGGAGCTGATTAGGTTTATGACAGGAACAACTGGGTGTGTGCGACTAATTTGTATATTCAACATTAGGGATTCCGCATGGCGGCCAGACATTCCCGGAGTTTATACGACATGGTGTTTTAAACAAAATAATTTACAGCGCTGAAA'/>

    <sequence taxon='8' value='TTTATTAGCACCAGACACGTCGCACATAAAAACCACCAACTTGGCTTGTTATCCCGCCTTTGCGAATGGTGGCAAGCAGCACTCTAACGTTAGTTTGTCTAGCGATCGAAGTAGTCGATTAGGGTTGCACAAATGTTTACTACACGCGTCACCGCATCTCTCCGAACATTGATATTTTACTTTGCGTGGTCGCGTCTATTGTGACTCGTGTGTAGGAGACCATCCGTTGCCGTGCTCGTTCGATATTACTACTCAAAGCAACCCTTCTGTTGGGTGTATAGCGGAATATGCAGATCATCTCATCCGACTCCCCGCCTAGTAACACTTGATCCTGCTAACCCTCAGATAAAAAAGCGCCACTAACATGCAGCTGATCCTTCCTCCCAGATACCCCGCTCTTGGCTTACGATCGATAATGCCCGTAAACCTAACTAGATGGCCCGAATGGGAATAGATTCTAAGATACGGGGAGGGTTTTCTCCGGTGCTTCCCAATGCGGGCGATGACAATGGCGCCGACATTGGCCATCCCGTAAATCACTACCAGCCTTCACTCCGACAGTGTATCCGGTCTCTAACCTTGTTCGCCCGGTGCCTACCTTAACTCCGGTATTCGCTCCTGTAACGAGTCCACAGGAACCTTGGAAGCAACGCGCGGGGGAATTCCATGTAGGAGACTCGGGACTTGAACCGATCTGGGTGCAAATTCGTCCGTGGGTCTCCTGTCTTGCCCTATTGGACCCTTATTATAAAGGAGGCAGTAGCTACATAAACAAAGTGGACACAATGTTGCCGGGCTCCGCTAAGCAGGATGGTAGGGTCGCATGGAGCATTAGAATAATGACGACTGATCTGTAAAGTTCAGTTGCCGAGCGTCACACGAGTAGCTCGTATGAGATGGTAGGTCGCGGTCGTCATCTCCATGCTTGAACACAGCCTCCGGCTCCTGAGGACTAGGTCGTACGCACTATTGGTGCGTTGATTCCTTGGGACAGCAACAAGAGATGTTCTACCTAGACAACGTTTTGAGGACACTCATGTAACAACCACGGTGCCGCTAGGATCGTACAGAGAAACCATAAGCGAGAGTCAGGAGTCACCGGCGGACCAAAGCCTGGTGGTCACCTTTGGGCGGCCAGATGCTGTTCTTTATTGCTTATGGCGGGTGAACGGTTCTCGTGCTGCGTCCACACAACTAACGGGGGGGTTGATTTTACCTCTCCACCGCACCAGTGTATGCTATGACGCGTCAAAGATTATCTAGCGGGCCATTCAAGTAGAACCTGTGATATGCCGATTACGATATATCACACGGACTCTACCTGACACTCTCGAGCGCGTTAAGGTCTGAACGGTCTCCTACACAAGCGGAGATGTTGTGCTAGGATACGAACTGTATCTCTCACGAGATTGCGGCTAGATCACAACTATGGTTGAGTTCTGTACCCGATAGGACTGGGTTATCCCGCCCACAGCTCCTAGTGCCGAGTTAACAAATAGGGCAACCCGAGTACCTTCGAACGTGAGACAACAAGTGGCTGGACGGATAAAGACCCAATTAGGCTCCAAAGGCTCGCGGTCCTAACCCACACCTTTCATCGACTCCACCAGAAGTGTACCAGTACCTCACTCAGTGCGTCTACACGTTCGACGATGCCGCGCCGTGGAGGTCAAGAGGATTTTCCGTCACACTCCATCCGCTCAATGTGGTCCGCAATGCAAAAGTACTTCACCTAGGCATTGAGCTGTACACACTTGAGCGCTTCCGTCCCTTATACGACTACAATAGGTCACCTCCCCTTGATGTCCTGCATTAATATAGAATGTCCATGGCTACGGCGCCGGAGTAGAAAGTCGGGAGCTCATTAGGTTTATGACAGGAACAACTGGGTGTGTGCGACTAACTTGTATACTCAACATCAGGGATTCCGCATGGCGGCCAGACATTCCCGGAGTTTATACGACATGGTGTTTTAAACAACATAATTTACAGCGCCGAAA'/>

    <sequence taxon='23' value='TTTATTAGCACCAGACACGTCGCACATAAAAACCACCAACTTGGCTTGTTATCCCGCCTTTGCAAATGGTGGCAAGCAGCATTCTAATGTTAGTTTGTCTAGCGATCGAAGTAGTCGATTAGGGTTGCACAAATGTTTACTACACGCGTCACCGCATCTCTCCGAACATTGATATTTTACTTTGCGTGGTCGCGTCTATTGTGACTCGTGTGTAGGAGACCATCCGTTGCCGTGCTCGTTCGATATTACTACTCAAAGCAACCCTTCTGTTGGGTGTATAGCGGAATATGCAGATCATCTCATCCGACTCCCCGCCTAGTAACACTTGATCCTGCTAACCCTCAGATAAAAAAGCGCCACCAACATGCAGCTGATCCTTCCTCCCAGATACCCCGCTCTTGCCTTACGATCGATAATGCCCGTAAACCTAACTAGATGGCCCGAATGGGAATAGATTCTAAAATACGGGGAGGGTTTTCTCCGGTGCTTCCCAATGCGGGCGATGACAATGGCGCCGACATTGGACATCCCGTAAATCACTACCAGCCTTCACTCCGATAGTGTATCCGGTCTCTAACCTTGTTCGCCCGGTGCCTACCTTAACTCCGGTATTCGCTCCTGTAACGAATCCACAGGAACCTTGGAAGCAACGCGCGGGGGAATTCCATGTAGGAGACTCGGGACTTGAACCGATCTGGGTGCGAATTCGTCCGTAGGTCTCCTGTCTTGCCCTATTGGACCCTTATTATAAAGGAGGCAGTAGCTACATAAACAAAGTGGACACAATGTTGCCGGGCTCCGCTAAGCAGGATGGTAGGGTCGCATGGAGCATTAGAATAATGACGACTGATCTGTAAAGTTCAGTTGCCGAGCATCACACGAGTAGCTCGTCTGAGATGGTAGGTCGCGGTTGTCATCTCCATGCTTGAACACAGCCTCCGGCTCCTGAGGACTAGGTCGTACGCACTATTGGTTCGTTGATTCCTTGGGACAGCAACAAGAGATGTTCTACCTAGACAACGTTTTGAGGACACTCATGTAACAACCACGGTGCCGCTAGGATCGTACAGAGAAACCATAAGCGAGAGTCAGGAGTCACCGGCGGACCAAAGCCTGGTGGTCACCTTTGGGCGGCCAGATGCTGTTCTTTATTGCTTATGGCGGGTGAACGGTTCTCGTGCTGCGTCCACACAACTAACGGGGGGGTTGATTTTACCTCTCCACCGCACCAATGTATGCTATGACGCGTCAAAGATTATCTAGCGGGCCATTCAAGTAGAACCTGTGATATGCCGATTACGATATATCACACGGACTCTACCTGACACTCTCGAGCGCGTTAATGTCTGAACGGTCTCCTACACAAGCGGAGATGTTGTGCTAGGATACGAACTGTATCTCTTACGAGATTGCGGCTAGATCACAACTATGGTTGAGTGCTGTACCCGATAGGACTGGGTTATCCCGCCCACAGCTCCTAGTGCCGAGTTAACAAATAGGGCAACCCGAGTACCTTCGAACGTGAGACAACAAGTGGCTGGACGGATAAAGACCCAATTAGGCTCCAAAGGCTCGCAGTCCTAATCCACACCTTTCATCGACTCCACCAGAAGTGTACCAGTACCTCACTCAGTGCGTCTACACGTTCGACGATGCCGCGCCGTGGAGGTCAAGAGGATTTTCCGCCACACTCCATCCGCTCAATGTGCTCCGCAATGCAAAAGTACTTCACCTAGGCATTGAGCTGTACACACTTGAGCGCTTCCGTCCCTTATACGACTACAATAGGCCACCTCCCCTTAATGTCCTGCATTAATATAGAATGTCCATGGCTACGGCGCCGGAGTAGAAAGTCGGGAGCTGATTAGGTTTATGACAGGAACAACTGGGTGTGTGCGACTAACTTGTATACTCAACATCAGGGATTCCGCATGGCGGCCAGACATTCCCGGAGTTTATACGACATGGTGTTTTAAACAACATAATTTACAGCGCCGAAA'/>

    <sequence taxon='56' value='TTTATTAGCACCAGACACGTCGCACATAAAAACCACCAACTTGGCTTGTTATCCCGCCTTTGCGAATGGTGGCAAGCAGCATTCTAATGTTAGTTTGTCTAGCGATCGAAGTAGTCGATTAGGGTTGCACAAATGTTTACTACACGCGTCACCGCATCTCTCCGAACATCGATATTTTACTTTGCGTGGTCGCGTCTATTGTGACTCGTGTGTAGGAGACCATCCGTTGCCGTGCTCGTTCGATATTACTACTCAAAGCAACCCTTCTGTTGGGTGTATAGCGGAATATGCAGATCATCTCATCCGACTCCCCGCCTAGTAACACTTGATCCTGCTAACCCTCAGATAAAAAAGCGCCACCAACATGCAGCTGATGCTTCCTCCCAGATACCCCGCTCTTGCCTTACGATCGATAATGCCCGTAAACCTAACTAGATGGCCCGAATGGGAATAGATTCTAAAACACGGGGAGGGTTTTCTCCGGCGCTTCCCAATGCGGGCGATGACAATGGCGCCAACATTGGACATCCCGTAAATCACTACCAGCCTTCACTCCGACAGTGTATCCGGTCTCTAACCTTGTTCGCCCGGTGCCTACCTTAACTCCGGTATTCGCTCCTGTAACGAATCCACAGGAACCTTGGAAGCAACGCGCGGGGGAATTCCATGTAGGAGACTCGGGACTTGAACCGATCTGGGTGCGAATTCGTCCGTAGGTCTCCTGTCTTGCCCTATCGGACTCTTATTATAAAGGAGGCAGTAGCTACATAAACAAAGTGGACACAATGTTGCCGGGCTCCGCTAAGCAGGATGGTAGGGTCGCATGGAGCATTAGAATAATGACGACTGATCTGTAAAGTTCCGTTGCCGAGCATCACACGAGTAGCTCGTCTGAGATGGTAGGTCGAGGTCGTCATCTCCATGCTTGAACACAGCCTCCGGCTCCTGAGGACTAGGTCGTACGCACTATTGGTTTGTTGATTCCTTGGGACAGCAACAAGAGATGTTCTACCTAGACAACGTTTTGAGGACACTCATGTAACAACCACGGTGCCGCTAGGATCGTACAGAGAAACCATAAGCGAGAGTCAGGAGTCACCGGCGGACCAAAGCCTGGTGGTCACCTTTGGGCGGCCAGATGCTGTTCTTTATTACTTATGGCGGGTGAACGGTTCTCGTGCTGCGTCCACACAACTAACGGGGGGGTTGATTTTACCTCTCCACCGCACCAGTGTATGCTATGACGCGTCAAGGATTATCTAGCGGGCGATTCAAGTAGAACCTGTGATATGCCGATTACGATATATCACACGGACTCTACCTGACACTCTCGAGCGCGTTAAGGTCTGAGCGGTCTCCTACACAAGTGGAGATGTTGTGCTAGGATACGAACTGTATCTCTTACGAGATTGCGGCTAGATCACAACTATGGTTGAGTTCTGTACCCGATAGGACTGGGTTATCCCGCCCACAGCTCCTAGTGCCGAGTTAGCAAATAGGGCAACCCGAGTACCTTCGAACGTGAGACGACAACTGGCTGGACGGATAAAGACCCAATTAGGCTCCAAAGGCTCGCAGTCCTAATCCACACCTTTCATCGACTCCACCAGAAGTGTACCAGTACCTCACTCAGTGCGTCTACACGTTCGACGATGCCGCGCCGTGGAGGTCAAGAGGATTTTCCGCCACACTCCATCCGCTCAATGTGCTCCGCGCTGCAAAAGTACTTCACCTAGGCATTGAGCTGTACACACTTGAGCGCTTCCGTCTCTTATACGACTACAATAGGCCACCTTCCCTTAATGGCCTGCATTAATATAGAATGTCCATGGCTACGGCGCCGGAGTGGAAAGTCGGGAGCTAATTAGGTTTATGACAGGAACAACTGGGTGTGTGCGACTAACTTGTATACTCAACATCAGGGATTCCGCATGGCGGCCAGTCATTCCCGGAGTTTATACGACATGGTGTTTTAAACAACATAATCTACAGCACCGAAA'/>

    <sequence taxon='1' value='TTTATTAGCACCAGACACGTCGCACATAAAAACCACCAACTTGGCCTCTTATCCCGCCTTTGCAAATGGTGGTAAGCAGCATTCTAATGTTAGTTTGTCTAGCGATCAAAGTAGTCGATTAGGGTTGCACAAATGTTTACTACACGCGTCACCGCTTCTCTCCGAACATTGATATTCTACTTTGCGTGGTCGCGTCTATTGTGACTCGTGTGTAGGAGACCATCCGTTGCCGTGCTCGTTCGATATTACTACTCAAAGCAAACCTTCTGTTGGGTGTATAGCGGAATATGCGGATCATCTCATCCGACTCCCCGCCTAGTAACACTTGATCCTGCTAGCCCTCAGGTAAAAAAGCGCCACCAACATGCAGCTGATCCTTCATCCCAGATACCCCGCTCTTGCCTTACGATCGATAATGCCCGTAAACCTAACTAGATGGCCCGAATGGGAATAGATTCTAAAATACGGGGAGGGTTTCTTCCGGTGCTTCCCAATGCGGGCGATGACAATGGCGCCGACATTGGACATCCCGTAAATCACTACCAGCCTTCACTCCGACAGTGTCTCCGGTCTCTAACCTTGTTCGCCCGGTGCCTACCTTAACTCCGGTATTCGCTCCTGTAGCGAATCCACAGGAACCTTGGAAGCAACGCGCGGGGGAATTCCATGTAGGAGACTCGGAACTTTAACCGATCTGGGTGCGAATTCGTCCGTAGATCTCCTGTCTTGCCCTATTGGACCCTTATTATAAAGGAGGCAGTAGCTACATAAACAAAGTGGACACAATGTTGCCGGGCTCCGCTAAGCAGGATGGTAGGGTCGCATGGAGCATTAGAACAATGACGACTGATCTGTAAAGTTCCGTTGCCGAGCATCAAACGAGTAGCTCGTCTGAGATGGTAGGTCGCGGTCGTCATCTCCATGCTTGAACACAGCCTCCGGCTCCTGAGGACTAGGTCGTACGCACTATTGGTTCGTTGATCCCTTGGGACAGCAACAAGAGATGTTCTACCTAGACAACGTTTTGAGGACACTCATGTAACAACCACGGTACCGCTAGGATCGTACAGAGAAACCATATGCGAGAGTCAGGAGTCACCGGCGGACCAAAGCCTGGTGGTTACCTTTGGGCGGCCAGATGCTGTTCTTTATTGCTTATGGCGGGTGAACGGTTCTCATGCTGCGTCTACACAACTAACGGGAGGGTTGATTTTACCTCTCCACCGCACCAGTGTATGCTATGACGCGTCAAAGATTATCTAGCGGGCCATTCAAGTAGAACCTGTGATATACCGATTACGATATATCACACGGACTCTACCTGACACTGTCGAGCGCGTTAAGGCCTGAACGGTCTCCTACACAAGCGGAGATGTTGTGCTAGGAGACGAACGGTATCTCTTACGAGATTGCGGCTAGATCACAACTATGGTTGAGTTCTGTACCCGATAGGACTGGGTTATCCCGCCCACAGCTCCTAGTGCCGAGTTAACAAATAGGGCAACCCGAGTACCTTCGAACGTGAGACAACAAGTGGCTGGACGGATAAAGACCCAATTAGGCTCCAAAGGCTCGCAGTCCTAATCCACACCTTTCATCGACTCCACCAGAGGTGTACCAGTACCTCACTCAGTGCGTCTACACGTTCGACGAAGCCGCGCCGTGGAGGTCAAGAGAATTTTCCGCCACACTCCATCCGCTCAATGTGCTCCGCAATGCAAAAGTACTTCACCTAGGCATTGAGCTGTACACACTCGAGCGCTTCCGTCCCTTATACGACTACAATAGGCCACCTCCTCTTAATGTCCTGCATCAATATAGAATGTCCATGGCTACGGCGCCGGAGTAGAAAGTCGGGAGCTGATTAGGTTTATGACAGGAACAACTGGGTGTGTGCGACTAATTTGTATACTCAACATCAGGGATTCCGCATGGCGGCCAGACATTCCCGGAGTTTATACGACATGGTGTCTTAAACAACATAATTTACAGCGCCGAAA'/>

    <sequence taxon='7' value='TTTATTAGCACCAGACACGTCGCACATAAAAACCACCAACTTGGCCTCTTATCCCGCCTTTGCAAATGGTGGTAAGCAGCATTCTAATGTTAATTTGTCTAGCGATCAAAGTAGTCGATTAGGGTTGCACAAATGTTTACTAAACGCGTCACCGCGTCTCTCCGAACATTGATATTCTACTTTGCGTGGTCGCGTCTATTGTGACTCGTGTATAGGAGACCATCCGTTGCCGTGCTCGTTCGATATTACTACTCAAAGCAAACCTTCTGTTGGGTGTATAGCGGAATATGCAGATCATCTCATCCGACTCCCCGCCTAGTAACACTTGATCCTACTAGCCCTCAGATAAAAAAGCGCCACCAACATGCAGCTGATCCTTCATCCCAGATACCCCGCTCTTGCCTTACGATCGATAATGCCCGTAAACCTAACTAGATGGCCCGAACGGGAATAGATTCTAAAATACGGGGAGGGTTTCTTTCGGTGCTTCCCAATGCGGGCGATGACAATGGCGCCGACATTGGACATCCCGTAAATCACTACCAGCCTTCACTCCGACAGTGTCTCCGGTCTCTAACCTTGTTCGCCCGGTGCCTACCTTAACTCCGGTATTCGCTCCTGTAACGAATCCACAGTAACCTTGGAAGCAACGCGCGGGGGAATTCCATGTAGGAGACTCGGAACTTTAACCGATCTGAGTGCGAATTCGTCCGTAGATCTCCTGTCTTGCCATATTGGACCCTTATTATAAAGGAGGCAGTAGCTATATAAACAAAGTGGACACAATGTTGCCGGACTCCGCTAAGCAGGATGGTAGGGTCGCATGGAGCATTAGAACAATGACGACTGATCTGTAAAATTCAGTTGCCGAGCATCACACGAGTAGCTCGTCTGAGATGGTAGGTCGCGGTCGTCATCTCCATGCTTGAACATAGCCTCCGGCTCCTGAGGACTAGGTCGTACGCACTATTGGTTCGTTGATCCCTTGGGACAGCAACAAGAGATGTTCTACCTAGACAACGTTTTGAGGACACTCATGTAACAACCACGGTACCGTTAGGATCGTACAGAGAAACCATAAGCGAGAGTCAGGAGTCACCGGCGGACCAAAGCCTGGTGGTCACCTTTGGGCGGCCAGATGCTGTTCTTTATAGCTTATGGCGGGTGAACGGTTCTCATGCTGCGTTTACACAACTAACGGGGGGGTTGATTTTACCTCTCCACCGCACCAGTGTATGCTATGACGCGTCAAAGATTATCTAGCGGGCCATTCAAGTAGAACCTGTAATATGCCGATTACGATATATCACACGGACTCTACCTGACACTCTCGAGCGCGTTAAGGCCTGAACGGTCTCCTACACAAGCGGAGATGTTGTGCTAGGAGACGAACGGTATCTCTTACGAGATTGCGGCTAGATCATAACTGTGGTTGAGTTCTGTACCCGATAGGACTGGGTTATCCCGCCCACAGCTCCTAGTGCCGAGTTAACAAATAGGGCAACCCGAGTACCTTCGAACGTGAGACAACAAGTGGCTGGACGGATAAAGACCCAATTAGGCTCCAAAGGCTCGCAGTCCTAATCCACACCTTTCATCGACTCCACCAGGAGTGTACCAGTACCTCACTCAGTGCGTCTACACGTTCGACGAAGCCGCGCCGTGGAGGTCAAGAGAATTTTCCGCCACACTCCATCCGCTCAATGTGCTCCGCAATGCAAAAGTACTTCACCTAGACATTGAGCTGTACACACTTGAGCGCTTCCGTCCCTTATACGACTACAATAGGCCACCTCCCCTTAATGTCCTGCATCAATATAGAATGTCCATGGCTACGGCGCCGGAGTAGAAAGTCGGGAGCTGATTAGGTTTATGACAGGAACAACTGGGTGTGTGCGACTAATTTGTATACTCAACATCAGGGATTCCGCATGGCGGCCAGACATTCCCGGAGTTTATACGACATGGTGTTTTAAACAACATAATTAACAGCGCTGAAA'/>

    <sequence taxon='28' value='TTTATTAGCACCAGACACGTCGCACATAAAAACCATCAACTTGGCCTCTTATCCCGCCTTTGCAAATGGTGGTAAGCAGCATTCTAATGTTAATTTGTCTAGCGATCAAAGTAGTCGATTAGGGTTGCACAAATGTTTAATAAACGCGTCACCGCGTCTCTCCGAACATTGATGTTCTACTTTGCGTGGTCGCGTCTATTGTGACTCGTGTATAGGAGACCATCCGTTGCCGTGCTCGTTCGATATTACTACTCAAAGCAAACCTTCTGTTGGGTGTATAGCGGAATATGCAGATCATCTCATCCGACTCCCCGCCTAGTAACACTTGATCCTACTAGCCCTCAGATAAAAAAGCGCCACCAACATGCAGCTGATCCTTCATCCCAGATACCCCGCTCTTGCCTTACGATCGATAATGCCCGTAAACCTAACTAGATGGCCCGAACGGGAATAGATTCTAAAATACGGGGAGGGTTTCTTTCGGTGCTTCCCAATGCGGGCGATGACAATGGCGCCGACATTGGACATCCCGTAAATCACTACCAGCCTTCACTCCGACAGTGTCTCCGGTCTCTAACCTTGTTCGCCCGGTGCCTACCTTAACTCCGGTATTCGCTCCTGTAACGAATCCACAGTAACCTTGGAAGCAACGCGCGGGGGAATTCCATGTAGGAGACTCGGAACTTTAACCGATCTGAGTGCGAATTCGTCCGTAGATCTCCTGTCTTGCCCTATTGGACCCTTATTATAAAGGAGGCAGTAGCTACATAAACAAAGTGGACACAATGTTGCCGGACTCCGCTAAGCAGGATGGTAGGGTCGCATGGAGCATTAGAACAATGACGACTGATCTGTAAAGTTTAGTTGCCGAGCATCACACGAGTAGCTTGTCTGAGATGGTAGGTCGCGGTCGTCATCTCCATGCTTGAACATAGCCTCCGGCTCCTGAGAACTAGGTCGTACGCACTATTGGTTCGTTGATCCCTTGGGACAGCAACAAGAGATGTTCTACCTAGACAACGTTTTGAGGACACTCATGTAACAACCACGGTACCGTTAGGATCGTACAGAGAAACCATAAGCGAGAGTCAGGAGTCACCGGCGGACCAAAGCCTGGTGGTCACCTTTGGGCGGCCAGATGCTGTTCTTTATAGCTTATGGCGGGTGAACGGTTCTCATGCTGCGTTTGCACAAATAACGGGGGGGTTGATTTTACCTCTCCACCGCACCAGTGTATGCTATGACGCGTCAAAGATTATCTAGCGGGCCATTCAAGTAGAACCTGTAATATGCCGATTACGATATATCACACGGACTCTACCTGACACTCTCGAGCGCGTTAAGGCCTGAACGGTCTCCTACACAAGCGGAGATGTTGTGCTAGGAGACGAACGGTATCTCTTACGAGATTGCGGCTAGATCATAACTGTGGTTGAGTTCTGTACCCGATAGGACTGGGTTATCCCGCCCACAGCTCCTAGTGCCGAGTTAACAAATAGGGCAACCCGAGTACCTTCGAACGTGAGACAACAAGTGGCTGGACGGATAAAGACCCAATTAGGCTCCAAAGGCTCGCAGTCCTAATCCACACCTTTTATCGACTCCACCAGGAGTGTACCAGTACCTCACTCAGTGCGTCTACACGTTCGACGAAGCCGCGCCGTGGAGGTCAAGAGAATTTTCCGCCACACTCCATCCGCTCAATGTGCTCCGCAATGCAAAAGTACTTCACCTAGACATTGAGGTGTACACACTTGAGCGCTTCCGTCCCTTATACGACTACAATAGGCCACCTCCCCTTAATGTCCTGCATCAATATAGAATGTCCATGGCTACAGCGCCGGAGTAGAAAGTCGGGAGCTGATTAGATTTATGACAGGAACAACTGGGTGTGTGCGGCTAATTTGTATACTCAACATCAGGGATTCCGCATGGCGGCCAGACATTCCCGGAGTTTATACGACATGGTATTTTAAACAACATAATTAACAGCGCTGAAA'/>

    <sequence taxon='41' value='TTTATTAGCACCAGACACGTCGCACATAAAAACCATCAACTTGGCCTCTTATCCCGCCTTTGCAAATGGTGGTAAGCAGCATTCTAATGTTAATTTGTCTAGCGATCAAAGTAGTCGATTAGGGTTGCACAAATGTTTAATAAACGCGTCACCGCGTCTCTCCGAACATTGATGTTCTACTTTGCGTGGTCGCGTCTATTGTGACTCGCGTATAGGAGACCATTCGTTGCCGTGCTCGTTCGATATTACTACTCAAAGCAAACCTTCTGTTGGGTGTATAGCGGAATATGCAGATCATCTCATCCGACTTCCCGCCTAGTAACACTTGATCCTACTAGCCCTCAGATAAAAAAGCGCCACCAACATGCAGCTGATCCTTCATCCCAGATACCCCGCTCTTGCCTTACGATCGATAATGCCCGTAAACCTAACTACATGGCCCGAACGGGAATAGATTCTAAAATACGGGGAGGGTTTCTTTCGGTGCTTCCCAATGCGGGCGATGACAATGGCGCCGACATTGGACATCCCGTAAATCACTACCAGCCTTCACTCCGACAGTGTCTCCGGTCTCTAACCTTGTTCGCCCGGTGCCTACCTTAACTCCGGTATTCGCTCCTGTAACGAATCCACAGTAACCTTGGAAGCAACGCGCGGGGGAATTCCATGTAGGAGACTCGGAACTTTAACCGATCTGAGTGCGAATTCGTCCGTAGATCTCCTGTCTTGCCCTATTGGACCCTTATTATAAAGGAGGCAGTAGCTACATAAACAAAGTGGACACAATGTTGCCGGACTCCGCTAAGCAGGATGGTAGGGTCGCATGGAGCATTAGAACAATGACGACTGATCTGTAAAGTCTAGTTGCCGAGCATCACACGAGTAGCTTGTCTGAGATGGTAGGTCGCGGTCGTCATCTCCATGCTTGAACATAGCCTCCGGCTCCTGAGAACTAGGTCGTACGCACTATTGGTTCGTTGATCCCTTGGGACAGCAACAAGAGATGTTCTACCTAGACAACGTTTTGAGGACACTCATGTAACAACCACGGTACCGTTAGGATCGTACAGAGAAACCATAAGCGAGAGTCAGGAGTCACCGGCGGACCAAAGCCTGGTGGTCACCTTTGGGCGGCCAGATGCTGTTCTTTATAGCTTATGGCGGGTGAACGGTTCTCATGCTGCGTTTGCACAAATAACGGGGGGGTTGATTTTACCTCTCCACCGCACCAGTGTATGCTATGACGCGTCAAAGATTATCTAGCGGACCATTCAAGTAGAACCTGTAATATGCCGATTACGATATATCACACGGACTCTACCTGACACTCTCGAGCGCGTTAAGGCCTGAACGGTCTCCTACACAAGCGGAGATGTTGTGCTAGGAGACGAACGGTATCTCTTACGAGATTGCGGCTAGACCATAACTGTGGTTGAGTTCTGTACCCGATAGGACTGGGTTATCCCGCCCACAGATCCTAGTGCCGAGTTAACAAATAGGGCAACCCGAGTACCTTCGAACGTGAGACAACAAGTGGCTGGACGGATAAAGACCCAATTAGGCTCCAAAGGCTCGCAGTCCTAATCCACACCTTTTATCGACTCCACCAGGAGTGTACCGGTACCTCACTCAGTGCGTCTACACGTTTGACGAAGCCGCGCCGTGGAGGTCAAGAGAATTTTCCGCCACACTCCATCCGCTCAATGTGCTCCGCAATGCAAAAGTACTTCACCTAGACATTGAGGTGTACACACTTGAGCGCTTCCGTCCCTTATACGACTACAATAGGCCACCTCCCCCTAATGTACTGCATCAATATAGAATGTCTATGGCTACAGCGCCGGAGTAGAAAGTCGGGAGCTGATTAGATTTATGACAGGAACAACTGGGTGTGTGCGGCTAATTCGTATACTCAACATCAGGGATTCCGCATGGCGGCCAGACATTCCCGGAGTTTATACGACATGGTATTTTAAACAACATAATTAACAGCGCTGAAA'/>

    <sequence taxon='46' value='TTTATTAGCACCAGACACGTCGCACATAAAAACCATCAACTTGGCCTCTTATCCCGCCTTTGCAAATGGTGGTAAGCAGCATTCTAATGTTAATTTGTCTAGCGATCAAAGTAGTCGATTAGGGTTGCACAAATGTTTACTAAACGCGTCACCGCGTCTCTCCGAACATTGATATTCTACCTTGCGTGGTCGCGTCTATTGTGACTCGTGTATAGGAGACCATCTGTTGCAGTGCTCGTTCGATATTACTACTCAAAGCAAACCTTCTGTTGGGTGTATAGCGGAATATGCAGATCATCTCGTCCGACTCCCCGCCTAGTAACACTTGATCCCACTAGCCGTGAGATAAAAAAGCGCCACCAACATGCAGCTGATCCTTCATCCCAGATACCCCGCTCTTGCCTTACGATCGATAATGCCCGTAAACCTAACTAGATGGCCCGAACGGGAATAGATTCTAAAATACGGGGAGGGTTTCTTTCGGTGCTTCCCAATGCGGGCGATGACAATGGCGCCGACATTGGACATCCCGTAAATCACTACCAGCCTTCACTCCGACAGTGTCTCCGGTCTCTAACCCTGTTCGCCCGGTGCCTACCTTAACTCCGGTATTCGCTCCTGTAACGAATCCACAGTAACCTTGGAAGCAACGCGCGGGGGAATTCCATGTGGGAGACTCGGAACTTTAAACGATCTGAGTGCGAATTCGTCCGTAGATCTTCTGTCTTGCCCTATTGGACCCTTATTATAAAGGAGGCAGTAGCTACATAAACAAAGTGGACACAATGTTGCCGGACTCCGCTAAGCAGGATGGTAGGGTCGCATGGAGCATTAGAACAATGACGACTGATCTGTAAAGTTTAGTTGCCGAGCATCACACGAGTAGCTTGTCTGAGATGGTAGGTCGCGGTCGTCATCTCCATGCTTGAACATAGCCTCCGGCTCCTGAGGACTAGGTCGTACGCACTATTGGTTCGTTGATCCCTTGGGACAGCAACAAGAGATGTTCTACCTAGACAACGTTTTGAGGACACTCATGTAACAACCCCGGTACCGTCAGGATCGTACAGAGAAACCATAAGCGAGAGTCAGGAGTCACCGGCGGACCAAAGCCTGGTGGTCACCTTTGGGCGGCCAGATGCTGTTCTTTATAGCTTATGGCGGGTGAACGGTTCTCATGCTGCGTTTACACAACTAACGGGGGGGTTGATTTTACCTCTCCACCGCACCAGTGTATGCTATGACGCGTCAAAGATTATCTAGCGGGCCATTCAAGTAGAACCTGTAATATGCCGATTACGATATATCACACGGACTCTACCTGACACTCTCGAGCGCGTTAAGGCCTGAACGGTCTCCTACACAAGCGGAGATGTTGTGCTAGGAGACGAACGGTATCTCTTACGAGATTGCGGCTAGATCATAACTGTGGTTGAGTTCTGTACCCGATAGGACTGGGTTATCCCGCCCACAGCTCCTAGTGCCGAGTTAACAAATAGGGCAACCCGGGTACCTTCGAACGTGAGACAACAAGTGGCTGGACGGATAAAGACCCAATTAGGCTCCAAAGGCTCGCAGTCCTAATCCACACCTTTCATCGACTCCACCAGGAGTGTACCAGTACCTCACTCAGTGCGTCTACACGTTCGACGAAGCCGCGCCGTGGAGGTCAAGAGAATTTTCCGCCACACTCCATCCGCTCAATGTGCTCCGCAATGCAAAAGTACTTCACCTAGACATTGAGGTGTACACACTTGAGCGCTTCCGTCCCTTATACGACTACAATAGGCCATCTCCCCTTAATGTCCTGCATCAATATAGAATGTCCATGGCTACGGCGCCGGAGTAGAAAGTCAGGAGCTGATTAGATTTATGACAGGAACAACTGGGTGTGTGCGGCTAATTTGTATACTCACCATCAGGGATTCCGCATGGCGGCCAGACATTCCCGGAGTTTATACGACATGGTGTTTTAAACAACATAATTAACAGCGCTGAAA'/>

    <sequence taxon='20' value='TTTATTAGCACCAGACACGTCGCACATAAAAACTACCGACTTGGCCTCTTATCCCGCTTTTGCAAATGGTGGTAAGCAGCATTCTAATGTTAGTTTGTCTAGCGATCAAAGTAGTCGATTAGGGTTGCACAAATGTTTACTAAACGCGTCACCGCATCTCTCCGAACATTGATATTCTACTTTGCGTGGTCGCGTCTATTGTGACTCGTGTATAGGAGACCATCCGTTGCCGTGCTCGTTCGATATTACTACTCAAAGCAAACCTTCTGTTGGGTGTATAGCGGAATATGCAGATCATCTCACCCGACTCCCCGCTTAGTAACACTTGATCCTACTAGCCCTCAGATAAAAAAGTGCCACCAACATGCAGCTGATCCTTCATCCCAGATACCCCGCTCTTGCCTTACGATCGATAATACCCGTAAACCTAACTAGATGGCCCGAATGGGAATAGATTCTATAATACGGGGAGGGTTTCTTCCGGTGCTTCCCAATGCGGGCGATGACAATGGCGCCGACATTGGACATCCCGTAAATTACTACCAGCCTTCACTCCGACAGTGTGTCCGGTCTCTAACCTTGTTCGCCCGGTGCCTACCTTAACTCCGGTATTCGCTCCTGTAACGAATCCACAGGAACCTTGGAAGCAACGCGCGGGGGAATTCCATGTAGGAGACTCGGAACTTTAACAGATCTGAATGCGAATTCGTCCGCAGCTCTCCTGTCTTGCCCTATTGGACCCTTATTATAAAGGAGGCAATAGCTACATAAACAAAGTGGACACAATGTTGCCGGGCTCCGCTAAGCAGGATGGTAGGGTCGCATGGAGCATTAGAATAATGACGCCTGATCTGTAAAGTTCAGTTGCCGAGCATCACACGAGTAGCTCGTCTGAGATGGTAGGTCGCGGTCGTCATCTCCATGCTTGAACACAGCCTCCGGCTCCTGAGGACTAGGTCGTACGCACTATTGGTTCGTTGATCCCTTGGGACAGCAACAAGAGATGTTCTACCGAGACAACGTTTTGAGGACACTCATGTAACAACCACGGTACCGTTAGGATCGTACAGAGAAACCAAAAACGAGAGTCAGGAGTCACTGGCGGACCAAAGCCTGGTGGTCACCTTTGGGCGGCCAGATGCTGTTCTTTATTGCTTATGGCGGGTGAACGGTTCTCATGCTGCGTTTAAACAACTAACGGGGGGGTTGATTTTACCTCTCCACCGCACCAGTGTATGCTATGACGCGTCAAAGATTATCTAGCGGGCCATTCAAGTAGAACCTGTGATATGCCGATTACGATATATCACACGGACTCTACCTGACACTCTCGAGAGCGTTAAGGCCTGAACGGTCTCCTACACAAGCGGAGATGTTGTGCTAGGAGACGAACGGTATCTCTTACGAGATTGCGGCTAGATCACAACTGTGGTTGAGTTCTGTACCCGATAGGACTGGGTTATCCCGCCCACAGCTCCTAGTGCCGCGTTAACAAATAGGGCAACCCGAGTACCTTCGAACGTGAGACAACAAGTGGCTGGACGGATAAAGACCCAATTACGCTCCAAAGGCTCGCAGTCCTAATCCACACCTTTCATCGACTCCACCAGAAGTGTACCAGTACCTCACTCAGTGCGTCTACACGTTCGACGAAGCCGCGCCGTGGAGGTCAAAAGAATTTTCCGCCACACTCCATCCGCTCAATGTGCTCCGCAATGCAAAAGTACTTCACCTAGACATTGAGCTGTACACACTTGAGCGCTTCCGTCCCTCATACGACTACAATAGGCCACCTCCCCTTAATGTCCTGCATCAATATAGAATGTCCATGGCTACGGCGCCGGAGTAGAAAGTCGGGAGCTGATTAGATTTATGACAGGAACAACTGGGTGTGTGCGACTAATTTGTATACTCAACATCAGGGATTCCGCGTGGCGGCCAGACATTCCCGGAGTTTATACGACATGGTGTTTTAAACAACATAATTTACAGCGCCGAAA'/>

    <sequence taxon='37' value='TTTATTAGCACCAGACACGTCGCACATAAAAACTACCGACTTGGCCTCTTATCCCGCTTTTGCAAATGGTGGTAAGCAGCATTCTAATGTTAGTTTGTCTAGCGATCAAAGTAGTCGATTAGGGTTGCACAAATGTTTACTAAACGCGTCACCGCATCTCTCCGAACATTGATATTCTACTTTGCGTGGTCGCGTCTATTGTGACTCGTGTATAGGAGACCATCCGTTGCCGTGCTCGTTCGATATTACTACTCAAAGCAAACCTTCTGTTGGGTGTATAGCGGAATATGCAGATCATCTCACCCGACTCCCCGCTTAGTAACACTTGATCCTACTAGCCCTCAGATAAAAAAGTGCCACCAACATGCAGCTGATCCTTCATCCCAGATACCCCGCTCTTGCCTTACGATCGATAATACCCGTAAACCTAACTAGATGGCCCGAATGGGAATAGATTCTATAATACGGGGAGGGTTTCTTCCGGTGCTTCCCAATGCGGGCGATGACAATGGCGCCGACATTGGACATCCCGTAAATTACTACCAGCCTTCACTCCGACAGTGTGTCCGGTCTCTAACCTTGTTCGCCCGGTGCCTACCTTAACTCCGGTATTCGCTCCTGTAACGAATCCACAGGAACCTTGGAAGCAACGCGCGGGGGAATTCCATGTAGGAGACTCGGAACTTTAACAGATCTGAATGCGAATTCGTCCGCAGCTCTCCTGTCTTGCCCTATTGGACCCTTATTATAAAGGAGGCAATAGCTACATAAACAAAGTGGACACAATGTTGCCGGGCTCCGCTAAGCAGGATGGTAGGGTCGCATGGAGCATTAGAATAATGACGCCTGATCTGTAAAGTTCAGTTGCCGAGCATCACACGAGTAGCTCGTCTGAGATGGTAGGTCGCGGTCGTCATCTCCATGCTTGAACACAGCCTCCGGCTCCTGAGGACTAGGTCGTACGCACTATTGGTTCGTTGATCCCTTGGGACAGCAACAAGAGATGTTCTACCGAGACAACGTTTTGAGGACACTCATGTAACAACCACGGTACCGTTAGGATCGTACAGAGAAACCAAAAACGAGAGTCAGGAGTCACTGGCGGACCAAAGCCTGGTGGTCACCTTTGGGCGGCCAGATGCTGTTCTTTATTGCTTATGGCGGGTGAACGGTTCTCATGCTGCGTTTAAACAACTAACGGGGGGGTTGATTTTACCTCTCCACCGCACCAGTGTATGCTATGACGCGTCAAAGATTATCTAGCGGGCCATTCAAGTAGAACCTGTGATATGCCGATTACGATATATCACACGGACTCTACCTGACACTCTCGAGAGCGTTAAGGCCTGAACGGTCTCCTACACAAGCGGAGATGTTGTGCTAGGAGACGAACGGTATCTCTTACGAGATTGCGGCTAGATCACAACTGTGGTTGAGTTCTGTACCCGATAGGACTGGGTTATCCCGCCCACAGCTCCTAGTGCCGCGTTAACAAATAGGGCAACCCGAGTACCTTCGAACGTGAGACAACAAGTGGCTGGACGGATAAAGACCCAATTACGCTCCAAAGGCTCGCAGTCCTAATCCACACCTTTCATCGACTCCACCAGAAGTGTACCAGTACCTCACTCAGTGCGTCTACACGTTCGACGAAGCCGCGCCGTGGAGGTCAAAAGAATTTTCCGCCACACTCCATCCGCTCAATGTGCTCCGCAATGCAAAAGTACTTCACCTAGACATTGAGCTGTACACACTTGAGCGCTTCCGTCCCTCATACGACTACAATAGGCCACCTCCCCTTAATGTCCTGCATCAATATAGAATGTCCATGGCTACGGCGCCGGAGTAGAAAGTCGGGAGCTGATTAGATTTATGACAGGAACAACTGGGTGTGTGCGACTAATTTGTATACTCAACATCAGGGATTCCGCGTGGCGGCCAGACATTCCCGGAGTTTATACGACATGGTGTTTTAAACAACATAATTTACAGCGCCGAAA'/>

    <sequence taxon='21' value='TTTATTAGCACCAGACACGTCGCACATAAAAACTACCGACTTGGCCTCTTATCCCGCTTTTGCAAATGGTGGTAAGCAGCATTCTAATGTTAGTTTGTCTAGCGATCAAAGTAGTCGATTAGGGTTGCACAAATGTTTACTAAACGCGTCACCGCATCTCTCCGAACATTGATATTCTACTTTGCGTGGTCGCGTCTATTGTGACTCGTGTATAGGAGACCATCCGTTGCCGTGCTCGTTCGATATTACTACTCAAAGCAAACCTTCTGTTGGGTGTATAGCGGAATATGCAGATCATCTCACCCGACTCCCCGCTTAGTAACACTTGATCCTACTAGCCCTCAGATAAAAAAGTGCCACCAACATGCAGCTGATCCTTCATCCCAGATACCCCGCTCTTGCCTTACGATCGATAATACCCGTAAACCTAACTAGATGGCCCGAATGGGAATAGATTCTATAATACGGGGAGGGTTTCTTCCGGTGCTTCCCAATGCGGGCGATGACAATGGCGCCGACATTGGACATCCCGTAAATTACTACCAGCCTTCACTCCGACAGTGTGTCCGGTCTCTAACCTTGTTCGCCCGGTGCCTACCTTAACTCCGGTATTCGCTCCTGTAACGAATCCACAGGAACCTTGGAAGCAACGCGCGGGGGAATTCCATGTAGGAGACTCGGAACTTTAACAGATCTGAATGCGAATTCGTCCGCAGCTCTCCTGTCTTGCCCTATTGGACCCTTATTATAAAGGAGGCAATAGCTACATAAACAAAGTGGACACAATGTTGCCGGGCTCCGCTAAGCAGGATGGTAGGGTCGCATGGAGCATTAGAACAATGACGCCTGATCTGTAAAGTTCAGTTGCCGAGCATCACACGAGTAGCTCGTCTGAGATGGTAGGTCGCGGTCGTCATCTCCATGCTTGAACACAGCCTCCGGCTCCTGAGGACTAGGTCGTACGCACTATTGGTTCGTTGATCCCTTGGGACAGCAACAAGAGATGTTCTACCGAGACAACGTTTTGAGGACACTCATGTAACAACCACGGTACCGTTAGGATCGTACAGAGAAACCAAAAACGAGAGTCAGGAGTCACCGGCGGACCAAAGCCTGGTGGTCACCTTTGGGCGGCCAGATGCTGTTCTTTATTGCTTATGGCGGGTGAACGGTTCTCATGCTGCGTTTAAACAACTAACGGGGGGGTTGATTTTACCTCTCCACCGCACCAGTGTATGCTATGACGCGTCAAAGATTATCTAGCGGGCCATTCAAGTAGAACCTGTGATATGCCGATTACGATATATCACACGGACTCTACCTGACACTCTCGAGCGCGTTAAGGCCTGAACGGTCTCCTACACAAGCGGAGATGTTGTGCTAGGAGACGAACGGTATCTCTTACGAGATTGCGGCTAGATCACAACTGTGGTTGAGTTCTGTACCCGATAGGACTGGGTTATCCCGCCCACAGCTCCTAGTGCCGCGTTAACAAATAGGGCAACCCGAGTACCTTCGAACGTGAGACAACAAGTGGCTGGACGGATAAAGACCCAATTAGGCTCCAAAGGCTCGCAGTCCTAATCCACACCTTTCATCGACTCCACCAGAAGTGTACCAGTACCTCACTCAGTGCGTCTACACGTTCGACGAAGCCGCGCCGTGGAGGTCAAAAGAATTTTCCGCCACACTCCATCCGCTCAATGTGCTCCGCAATGCAAAAGTACTTCACCTAGACATTGAGCTGTACACACTTGAGCGCTTCCGTCCCTCATACGACTACAATAGGCCACCTCCCCTTAATGTCCTGCATCAATATAGAATGTCCATGGCTACGGCGCCGGAGTAGAAAGTCGGGAGCTGATTAGATTTATGACAGGAACAACTGGGTGTGTGCGACTAATTTGTATACTCAACATCAGGGATTCCGCGTGGCGGCCAGACATTCCCGGAGTTTATACGACATGGTGTTTTAAACAACATAATTTACAGCGCCGAAA'/>

    <sequence taxon='51' value='TTTATTAGCACCAGACACGTCGCGCATAAAAACTACCGACTTGGCCTCTTATCCCGCTTTTGCAAATGGTGGTAAGCAGCATTCTAATGTTAGTTTGTCTAGCGATCAAAGTAGTCGATTAGGGTTGCACAAATGTTTACTAAACGCGTCACCGCATCTCTCCGAACATTGATATTCTACTTTGCGTGGTCGCGTCTATTGTGACTCGTGTATAGGAGACCATCCGTTGCCGTGCTCGTTCGATATTACTACTCAAAGCAAACCTTCTGTTGGGTGTATAGCGGAATATGCAGCTCATCTCACCCGACTCCCCGCCTAGTAACAATTGATCCTACTAGCCCTCAGATAAAAAAGTGCCACCAACATGCAGCTGATCCTTCATCCCAGATACCCCGCTCTTGCCTTACGGTCGATAATACCCGTAAACCTAACTAGATGGCCCGAATGGGAATAGATTCTGTAATACGGGGAGGGTTTCTTCAGGTGCTTCCCCATGCGGGCGATGACAATGGCGCCGACATTGGACATCCCGTAAATTACTACCAGCCTTCACTCCGACAGTGTGTCCGGTCTCTAACCTTGTTCGCCCGGTGCCTACCTTAACTCCGGTATTCGCTCCTGTAACGAATCCACAGGAACCTTGGAAGCAATGCGCGGGGGAATTCCATGTAGGAGACTCGGAACTTTAACAGATCTGAATGCGAAATCGTCCGCAGCTCTCCTGTCTTGCCCTATTGGACCCTTATTATAAAGGAGGCAATAGCTACATAAACAAAGTGGACACAATGTTGCCGGGCTCCGCTAAGCAGGATGGTAGGGTCGCATGGAGCATTAGAACAATGACGCCTGATCTGTAAAGTTCAGTTGCCGAGCATCACACGAGTAGCTCGTCTGAGATGGTAGGTCGCGGTCGTCATCTCCATGCTTGAACACAGCCTCCGGCTCCTGAGGACTAGGTCGTACGCACTATTGGTTCGTTGATCCCTTGGGACAGCAACAAGAGATGTTCTACCTAGACAACGTTTTGAGGACACTCATGTAATAACCACGGTACCGTTAGGATCGTACAGAGAAACCAAAAACGAGAGTCAGGAGTCACCGGCGGACCAAAGCCTGGTGGTCACCTTTGGGCGGCCAGATGCTGTTCTTTATTGCTTATGGCGGGTAAACGGTTCTCATGCTGCGTTTAAACAACTAACGGGGGGGTTGATTTTACCTCTCCACCGCACCAGTGTATGCTCTGACGCGTCAAAGATTATCTAGCGGGCCATTCAAGTAGAACCTGTGATATGCCGATTACGATATATCACACGGACTCTACCTGACACTCTCGAGCGCGTTAAGGCCTGAACGGTATCCTACACAAGCGGAGATGTTGTGCTAGGAGACGAACGGTATCTCTTACGAGATTGCGGCTAAATCACAACTGTGGTTGAGTTCTGTACCCGATAGGACTGGGTTATCCCGCCCACAGCTCCTAGTGCCGCGTTAACAAATAGGGCAACCCGAGTACCTTCGAACGTGAGACTACAAGTGGCTGGACGGATAAAGACCCAATTAGGCTCCAAAGGCTCGCAGTCCTAATCCACACCTTTCATCGGCTCCACCAGAAGTGTACCAGTACCTCACTCAGTGCGTCTACACGTTCGACGAAGCCGCGCCGTGGAGGTCAAAAGAATTTTCCGCCACACTCCATCCGCTCAATGTGCTCCGCAATGCAAAAGTACTTCACCTAGACATTGAGCTGTACATACTTGAGCGCTTCCGTCCCTCATACGACTACAATAGGCCACCTCCCCTTAATGTCCTGCATCAATATAGAATGTCCATGGCTACGGCGCCGGAGTAGAAAGTCGGGAGCTGATTAGATTTATGACAGGAACAACTGGGTGTGTGCGACTAATTTGTATACTCAACATCAGGGATTCCGCGTGGCGGCCAGACATTCCCGGAGTTTATACGACATGGTGTTTTAAACAACATAATTTACAGCGCCGAAA'/>

    <sequence taxon='48' value='TTTATTAGCACCAGGCACGTCGCACATAAAAACTACCGACTTGGCCTCTTATCCCGCTTTTGCAAATGGTAGTAAGCAGCATTCTAATGTTAGTTTGTCTAGCGATCAAAGTAGTCGATTAGGGTTGCACAAATGTTTACTAAACGCGTCACCGCATCTCTCCGAACATTGATATTCTACTTTGTGTGGTCGCGTCTATTGTGACTCGTGTATAGGAGACCATCCGTTGCCGTGCTCGTCCGATATTACTACTCAAAGCAAACCTTCTGTTGGGTGTATAGCGGAATATGCAGATCATCACACCCGACTCCCCGCCTAGTACCACTCGATCCTACTGGCCCTCAGATAAAAAAGTGCCACCAACATGCAGCTGATCCTTCATCCCAGATACCCCGCTCTTGCCTTACGATCGATAATACCCGTAAACCTAACTAGATGGCCTGAATGGGAATAGATTCTATAATACGGGGAGGGTTTCTTCCGGTGCTTCCCAATGCGGGCGATGACAATGGCGCTGACATTGGACATCCCGTAAATTATTACCAGCCTTCACTCCGACAGTGTGTCCAGTCTCTAACCTTGTTCGCCCGGTGCCTACCTTAACTCCGGTATTCGCTCCTGTAACGAATCCACAGGAACCTTGGAAGCAACGCGCGGGGGAATTCCATGTAGGAGACTCGGAACTTTAACAGATCTAAATGCGAATTCGTCCGCAGCTCTCCTGTCTTGCCCTATTGGACCCTTATTATAAAGGAGGCAGTATCTACATAAACAAAGTGGACACAATGTTGCCGGGCTCCGCTAAGCCGGATGGTAGGGTCGCATGGAGCATTGGAACAATGACGCCTGATCTGTAAAGTTCAATTGCCGAGCATCACACGAGTAGCTCGTCTGAGATGGTAGGTCACGGTCGTCATCTCCATGCTTGAACACAGCCTCCGGCTCCTGAGGACTAGGTCATACGCACTATTGGTTCGTTGATCCCTTGGGACAGCAACAAGAGATGTTCTACCTAGACAACGATTTGAGGAAACTCATGTAACAACCACGGTACCGTTAGGATCGTACAGAGAAACCAAAAACGAGAGTCAGGAGTCACCGGCGGACCAAAGCCTGGTGGCCACCTTTGGGCGGCCAGATGCTGTTCTCTATTGCTTATGGCGGGTGAACGGTTCTCATGCTGCGTTTAAACAACTAACGGGGGGGTTGATTTTACCTCTCCACCGCACCAGTGTATGCTATGACGCGTCAAAGATTATCTAGCGGGCCATTCAAGTAGAACCTGTGATATGCCGATTACGATATATCACACGGACTCTACCTGACACTCTCGAGCGCGTTAAGGCCTGAACGGTCTCCTACACAAGCGGAGATGTTGTGCTAGGAGACGAACGGTATCTCTTACGAGATTGCGGCTAAATCACAACTGTGGTTGAGTTCTGTACCCGATAGGACTGGGTTATCCCGCCCACAGCTCCTAGTGCCGCGTTAAAAAATAGGGCAACCCGAGTACCTTCGAACGTGAGACAACAAGTGGCTGGACGGATAAAGACCCAATTAGGCTCCAAAGGCTCGCAGTCCTAATCCACACCTTTTATCGACTCCACCAGAAGTGTACCAGTACCTCACTCAGTGCGTCTACACGTTCGACGAAGCCGCGCCGTGGAGGCCAAAAGAATTTTCCGCCACACTCCATCCGCTCAATGTGCTCCGCAATGCAAAAGTACTTCACCTAGACATTGAGCTGTACACACTTGAGCGCTTCCGTCCCTCATACGACTACAATAGGCCACCTCCCCTTAATGTCCTGCACCAATATAGAATGTCCATGGCTACGGCGCCGGAGTAGAAAGTCGGGAGCTGATTAGATTTATGACAGGAACAACTGGGTGTGTGCGACTAATTTGTATACTCAACATCAGGGATTCCGCGTGGCGGCCAGACATTCCCGGAGTTTATACGACATGGTGTTTTAAACAACATAATTTACAGCACCGAAA'/>

    <sequence taxon='27' value='TTTATTAGCACCAGACACGTCGCACATAAAAACCACCAACTTGGCCTCTTATCCCGCCTTTGCAAATGGTGGTAAGCAGCATTCTAATATTAGTTTGTCTAGCGATCAAAGTAGTCGATTAGGGTTGCACAAATGTTTACTAAACGCTTCACCGCATCTCTCCGAACATTGATATTCTACTTTGCGTGGTCGCGTCTATTGTGACTCGTGTATAGGAGACCATCCGTTGCCGTGCTCGTTCGATATTACTACTCAAAGCAAACCTTCTGTTGGGTGTATAGCGGAATATGCAGATCATCTCATCCGACTCCCCGCCTAGTAACACTTGATCCTACTAGCCCTCAGATAAAAAAGCGCCACCAACATGCAGCTGATCCTTCATCCCAGATACCCCGCTCTTGCCCTACGATCGATAATGCCCGTAAACCTAACTAGATGGCCCGAATGGGAATAGATTCTAAAATACGGGGAGGGTTTCTTCCGGTGCTTCCCAATGCGGGCGATGACAATGGCGCCGACATTGGACATCCCGTAAATGACTACCAGCCTTCACTCCGACAGTGTCTCCGGTCTCTAACCTTGTTCGCCTGGTGCCTACCTTAACTCCGGTATTCGCTCCTGTAACGAATCCACAGGAACCTTGGAAGCAACGCGCGGGGGAATTCCATGTAGGAGACTCGGAACTTTAACCGATCTGAGTGCGAATTCGTCCGTAGATCTCCTGTCTTGCCCTATTGGACCCTTATTATAAAGGAGGCAGTAGCTACATAAACAAAGTGGATACAATGTTGCCGGGCTCCGCTAAGCAGGATGGTAGGGTCGCATGGAGCATTAGAACAATGACGACTGACCTGTAAGGTTCAGTTGCCGAGCATCACACGAGTAGCTCGTCTGAGATGGTAGGTCACGGTCGTCATCTCCATGCTTGAACACAGCCTCCGGCTCCTGAGGACTAGGTCGTACGCACTATTGGTTCGTTGATCCCTTGGGACAGCAACAAGAGATGTTCTACCTAGACAACGTTTTGAGGACACTCCTGTAACAACCACGGTACCGTTAGGATCGTACAGAGAAACCATAAGCGAGAGTCAGGAGTCACCGGCGGACCAAAGCCTGGTGGTCACCTTTGGGCGGCCAGATGCTGTTCTTTATTGCTTATGGCGGGTGAACAGTTCTCATGCTGCGTTTACACAACTAACGGGGGGGTTGATTTTACCTCTCCACCGCACCAGTGTATGCTATGACGCGTCAAAGATTATCTAGCGGGCCATTCAAGTAGAACCTGTGATATGCCGATTACGATATATCACACGGACTCTACCTGACACTCTCGAGCGCGTTGAGGCCTGAACGGTCTCCTACACAAGCGGAGATATTGTGCTAGGAGACGAACGGTATCTCTTACGAGATTGCGGCTAGATCACACCTGTAGTTGAGTTCTGTACCCGATAGGACTGGGTTATCCCGCCCACAGCTCCTAGTGCCGAGTTAACAAATAGGGCAACCCGAGTACCTTCGAACGTGAGACAACAAGTGGCTGGACGGATAAAGACCCAATTAGGCTCCAAAGGCTCGCAGTCCTAATCCACACCTTTCATCGACTCCACCAGAAGTGTACCAGTACCTCACTCAGTGCGTCTACACGTTCGACGAAGCCGCGCCGTGGAGGTCAAGAGAATTTTCCGCCACACTCCATCCGCTCAATGTGCTCCGCAATGCGAAAGTACTTCACCTAGGCATTGAGCTGTACACACTTGAGCGCTTCCGTCCCTTACACGACTACAATAGGCCACCTCCCCTTAATGTCTTGCGTCAATATAGAATGTCCATGGCTACGGCGCCGGAGTAGAAAGTCGGGAGCTGATTAGGTTTATGACAGGAACAACTGGGTGTGTGCGACTAATTTGTATACTCAACATCAGGGATTCCGCATGGCGGCCAGACATTCCCGGAGTTTATACGACATGGTGTTTTAAACAACATAATTTACAGCGCCGAAA'/>

    <sequence taxon='34' value='TTTATTAGCACCAGACACGTCGCACATAAAAACCACCAACTTGGCCTCTTATCCCGCCTTTGCAAATGGTGGTAAGCAGCATTCTAATATTAGTTTGTCTAGCGATCAAAGTAGTCGATTAGGGTTGCACAAATGTTTACTAAACGCTTCACCGCATCTCTCCGAACATTGATATTCTACTTTGCGTGGTCGCGTCTATTGTGACTCGTGTATAGGAGACCATCCGTTGCCGTGCTCGTTCGATATTACTACTCAAAGCAAACCTTCTGTTGGGTGTATAGCGGAATATGCAGATCATCTCATCCGACTCCCCGCCTAGTAACACTTGATCCTACTAGCCCTCAGATAAAAAAGCGCCACCAACATGCAGCTGATCCTTCATCCCAGATACCCCGCTCTTGCCCTACGATCGATAATGCCCGTAAACCTAACTAGATGGCCCGAATGGGAATAGATTCTAAAATACGGGGAGGGTTTCTTCCGGTGCTTCCCAATGCGGGCGATGACAATGGCGCCGACATTGGACATCCCGTAAATGACTACCAGCCTTCACTCCGACAGTGTCTCCGGTCTCTAACCTTGTTCGCCTGGTGCCTACCTTAACTCCGGTATTCGCTCCTGTAACGAATCCACAGGAACCTTGGAAGCAACGCGCGGGGGAATTCCATGTAGGAGACTCGGAACTTTAACCGATCTGAGTGCGAATTCGTCCGTAGATCTCCTGTCTTGCCCTATTGGACCCTTATTATAAAGGAGGCAGTAGCTACATAAACAAAGTGGATACAATGTTGCCGGGCTCCGCTAAGCAGGATGGTAGGGTCGCATGGAGCATTAGAACAATGACGACTGACCTGTAAGGTTCAGTTGCCGAGCATCACACGAGTAGCTCGTCTGAGATGGTAGGTCACGGTCGTCATCTCCATGCTTGAACACAGCCTCCGGCTCCTGAGGACTAGGTCGTACGCACTATTGGTTCGTTGATCCCTTGGGACAGCAACAAGAGATGTTCTACCTAGACAACGTTTTGAGGACACTCATGTAACAACCACGGTACCGTTAGGATCGTACAGAGAAACCATAAGCGAGAGTCAGGAGTCACCGGCGGACCAAAGCCTGGTGGTCACCTTTGGGCGGCCAGATGCTGTTCTTTATTGCTTATGGCGGGTGAACAGTTCTCATGCTGCGTTTACACAACTAACGGGGGGGTTGATTTTACCTCTCCACCGCACCAGTGTATGCTATGACGCGTCAAAGATTATCTAGCGGGCCATTCAAGTAGAACCTGTGATATGCCGATTACGATATATCACACGGACTCTACCTGACACTCTCGAGCGCGTTGAGGCCTGAACGGTCTCCTACACAAGCGGAGATATTGTGCTAGGAGACGAACGGTATCTCTTACGAGATTGCGGCTAGATCACACCTGTAGTTGAGTTCTGTACCCGATAGGACTGGGTTATCCCGCCCACAGCTCCTAGTGCCGAGTTAACAAATAGGGCAACCCGAGTACCTTCGAACGTGAGACAACAAGTGGCTGGACGGATAAAGACCCAATTAGGCTCCAAAGGCTCGCAGTCCTAATCCACACCTTTCATCGACTCCACCAGAAGTGTACCAGTACCTCACTCAGTGCGTCTACACGTTCGACGAAGCCGCGCCGTGGAGGTCAAGAGAATTTTCCGCCACACTCCATCCGCTCAATGTGCTCCGCAATGCGAAAGTACTTCACCTAGGCATTGAGCTGTACACACTTGAGCGCTTCCGTCCCTTACACGACTACAATAGGCCACCTCCCCTTAATGTCCTGCGTCAATATAGAATGTCCATGGCTACGGCGCCGGAGTAGAAAGTCGGGAGCTGATTAGGTTTATGACAGGAACAACTGGGTGTGTGCGACTAATTTGTATACTCAACATCAGGGATTCCGCATGGCGGCCAGACATTCCCGGAGTTTATACGACATGGTGTTTTAAACAACATAATTTACAGCGCCGAAA'/>

    <sequence taxon='39' value='TTTATTAGCACCAGACACGTCGCACATAAAAACCACCAACTTGGCCTCTTATCCCGCCTTTGCAAATGGTGGTAAGCAGCATTCTAATATTAGTTTGTCTAGCGATCAAAGTAGTCGATTAGGGTTGCACAAATGTTTACTAAACGCTTCACCGCATCTCTCCGAACATTGATATTCTACTTTGCGTGGTCGCGTCTATTGTGACTCGTGTATAGGAGACCATCCGTTGCCGTGCTCGTTCGATATTACTACTCAAAGCAAACCTTCTGTTGGGTGTATAGCGGAATATGCAGATCATCTCATCCGACTCCCCGCCTAGTAACACTTGATCCTACTAGCCCTCAGATAAAAAAGCGCCACCAACATGCAGCTGATCCTTCATCCCAGATACCCCGCTCTTGCCCTACGATCGATAATGCCCGTAAACCTAACTAGATGGCCCGAATGGGAATAGATTCTAAAATACGGGGAGGGTTTCTTCCGGTGCTTCCCAATGCGGGCGATGACAATGGCGCCGACATTGGACATCCCGTAAATGACTACCAGCCTTCACTCCGACAGTGTCTCCGGTCTCTAACCTTGTTCGCCTGGTGCCTACCTTAACTCCGGTATTCGCTCCTGTAACGAATCCACAGGAACCTTGGAAGCAACGCGCGGGGGAATTCCATGTAGGAGACTCGGAACTTTAACCGATCTAAGTGCGAATTCGTCCGTAGATCTCCTGTCTTGCCCTATTGGACCCTTATTATAAAGGAGGCAGTAGCTACATAAACAAAGTGGATACAATGTTGCCGGGCTCCGCTAAGCAGGATGGTAGGGTCGCATGGAGCATTAGAACAATGACGACTGACCTGTAAAGTTCAGTTGCCGAGCATCACACGAGTAGCTCGTCTGAGATGGTAGGTCACGGTCGTCATCTCCATGCTTGAACACAGCCTCCGGCTCCTGAGGACTAGGTCGTACGCACTATTGGTTCGTTGATCCCTTGGGACAGCAACAAGAGATGTTCTACCTAGACAACGTTTTGAGGACACTCATGTAACAACCACGGTACCGTTAGGATCGTACAGAGAAACCATAAGCGAGAGTCAGGAGTCACCGGCGGACCAAAGCCTGGTGGTCACCTTTGGGCGGCCAGATGCTGTTCTTTATTGCTTATGGCGGGTGAACAGTTCTCATGCTGCGTTTACACAACTAACGGGGGGGTTGATTTTACCTCTCCACCGCACCAGTGTATGCTATGACGCGTCAAAGATTATCTAGCGGGCCATTCAAGTAGAACCTGTGATATGCCGATTACGATATATCACACGGACTCTACCTGACACTCTCGAGCGCGTTGAGGCCTGAACGGTCTCCTACACAAGCGGAGATATTGTGCTAGGAGACGAACGGTATCTCTTACGAGATTGCGGCTAGATCACACCTGTAGTTGAGTTCTGTACCCGATAGGACTGGGTTATCCCGCCCACAGCTCCTAGTGCCGAGTTAACAAATAGGGCAACCCGAGTACCTTCGAACGTGAGACAACAAGTGGCTGGACGGATAAAGACCCAATTAGGCTCCAAAGGCTCGCAGTCCTAATCCACACCTTTCATCGACTCCACCAGAAGTGTACCAGTACCTCACTCAGTGCGTCTACACGTTCGACGAAGCCGCGCCGTGGAGGTCAAGAGAATTTTCCGCCACACTCCATCCGCTCAATGTGCTCCGCAATGCGAAAGTACTTCACCTAGGCATTGAGCTGTACACACTTGAGCGCTTCCGCCCCTTACACGACTACAATAGGCCACCTCCCCTTAATGTCCTGCGTCAATATAGAATGTCCATGGCTACGGCGCCGGAGTAGAAAGTCGGGAGCTGATTAGGTTTATGACAGGAACAACTGGGTGTGTGCGACTAATTTGTATACTCAACATCAGGGATTCCGCATGGCGGCCAGACATTCCCGGAGTTTATACGACATGGTGTTTTAAACAACATAATTTACAGCGCCGAAA'/>

    <sequence taxon='19' value='TTTATTAGAACCAGACACGTCGCACATAAAAACCACCAACTTGGCTTCTTATCCCGCCTTTGCAAATGGTGGCAAGCAGCCTTCTAATGTTAGTTTGTCTAGCGATCAAAGTAGTCGATTAGGGTTGCACAGATGTTTACTACACGCGTCACCGCATCTCTCCGAACATTGATATTCTACTTTGCGTGGTCGCGTCTATTGTGACTCGTGTGTAGGAGACCATCCGTTGCCGTGCTCGTCCGGTATTACTACTTGAGGCAACCCTTCTGTTTGGTGTATAGCGGAATATGCAGATCATCCCATCCGACTCCCCGCCTAGTAATACTTGATCCTGCTAGCCCTCATAGAAAAAAGCGCCACCAACATGCAGCTGATCCTTCATCCTAGATACCCCGCTCTTGCCTTACGATCGATAATGCCCGTAAACCTAACTAGATGGCCCGAATGGGAATAGATTCTAAAACACGGGGAGGGTCTCTTCCGGTGCTTCCCAATGCGGGCGATGACAATGGCGCCGACATTGGACATCCCGTAAATCACTACCAGCCTTCACTCCGACAGTGTCTCCGGTCTCTAACCTTGTTCGCCCGGTGCCTACCTTAACTCCGGTATTCGCTCCTGTAACGAATCCACAGGAACCTTGGAAGCAACGCGCGGGGGACTTCCATGTAGGAGACTCGGAACTTTAACCGATCTGGGTGCGAATTCGTCCGTAGATCTCCTGTCTTGCCCTATTGGACCCCTATTATAAAGGAGGCAGTAGCTACATAAACAAAGTGGGCATAATGTTGCCGGGCTCCGCTAAGCAGGATGGTAGAGTCGCATGGAGCATCAGAACAATGACGACTGATCTGTAAAGTTCAGTTGCCGAGCATCACACGAATAGCTCGTCTGAGATGGTAGGTCGCGGTCGTCATCTCCATGCTTGAACACAGCCTCCGGCTGCTGAGGACTAGATCGTACGCACTATTGGTTCGTTGATTCCTTGGGACAGCAACAAGAGATGTTCTACCTAGACAACGTCTTGAGGACACTCATGTGACAACCACCGTACCGCTAGGATCATACAGAGAAACCATAAGCGAGAGTCAGGAGTCACCGGCGGACCAAAGCCTGGTGGTCACCTTTGGGCGGCCAGATGCTGTTCTCTATTTCTTATGGCGGGTGAACGGTTCTCATGCTGCGTCTACACAACTAACGGGGGGGTTGATTTTACCTCTCCACCGCACCAGTGTATGCTATGACGCGTCAAAGATTATCTAGCGGGTCATTCAAGTAGAACCTGTGATATGCCGATTACGATATATCACACGGACTCTACCTGACACTCTCGAGCGCGTTAAGGTCTGAACGGTCTCCTACACAAGCGGAGATGTTGTGCTAGGAGACGAATGGTATCTCTTACGAGATTGCGGCTAGATCACAACTATGGTTGAGTTCTGTACCCGATAGGACTGGGTTATCCCGCCCACAGCTTCTAGTGGCGAGTTAACGAATAGGGCAACCCGAGTACCTTCGAACGTGAGACAACAAGTGGCTGGACGGATAAAGACCCAATTAGGCTCCAAGGGCTCGCAGTCCTAATCCACACCTTTTATCGACTTCACCAGAAGTGTACCAGTACCTCACTCAGTGCGTCTACACGTTCGACGAAGCCGCGCCGTGGAGGTCAAGAGAATTTTCCGCCACACTCCATCCGCTCAACGTGCTCCGCAATGCAAAAGTACTTCAAATAGGCATTGAGCTGTACACACTTGAGCGCTTCCGTCCCTTATACGACTACAGTAGGCCACCTCCCCTTAATGTCCTGCATCAATATAGAATGTCCATGGCTACGGCGCCGGAGTAGAAAATCGGGAGCTGATTAGGTTGATGACAGGAACAACTGGGTGTGTGCGACTAATTTGTATACTCAACATCAGGGATTCCGCATGGCGGCCAGACATTCCCGGAGTTTATACGACATGGTGTTATAGACAACATAATTTACAGCACCGAAA'/>

    <sequence taxon='32' value='TTTATTAGAACCAGACATGTCGCACATAAAAACCACCAACTTGGCTTCTTATCCCGCCTTTGCAAATGGTGGCAAGCAGCATTCTAATGTTAGTTTGTCTAGCGATCAAAGTAGTCGATTAGGGTTGCACAAATGTTTACTACACGCGTCACCGCATCTCTCCGAACATTGATATTCTACCTTGCGTGGTCGCGTCTATTGTGACTCGTGTGTAGGAGACCATCCGTTGCCGTGCTCGTCCGGTATTACTACTCGAGGCAACCCTTCTGTTTGGTGTATAGTGGAATATGCAGATCATCCCATCCGACTCCCCGCCTAGTAACACTTGATCCTGCTAGCCCTCAGAGAAAAAAGCGCCACCAACATGCAGCTGATCCTTCATCCTAGATACCCCGCTCTTGCTTTACGATCGATAATGCCCGTAAACCTAACTAGATGGCCCGAATGGGAATAGATTCTAAAACACGGGGAGGGTCTCTTCCGGTGCTTCCCAATGCGGGCGATGACAATGGCGCCGACATTGGACATCCCGTAAATCACTACCAGCCTTCACTCCGACAGTGTCTCCGGTCTCTAACCTTGTTCGCCCGGTGCCTACCTTAACTCCGGTATTCGCTCCTGTAACGAATCCACAGGAACCTTGGAAGCAACGCGCGGGGGACTTCCATGTAGGAGACTCGGAACTTTAACCGATCTGGGTGCGAATCCGTCCGTAGATCTCCTGTCTTGCCCTATTGGACCCTTATTATAAAGGAGGCAGTAGCTACATAAACAAAGTGGGCATAATGTTGCCGGGCTCCGCTAAACAGGATGGTAGGGTCGCATGGAGCATCAGAACAATGACGACTGATCTGTAAAGTTCAGTTGCCGAGCATCACACGAATAGCTCGTCTGAGATGGTAGGTCGCGGTCGTCATCTCCATGCTTGAACACAGCCTCCGGCGGCTGAGGACTAGATCGTACGCACTATTGGTTCGTTGATTCCTTGGGACAGCAACAAGAGATGTTCTACCTAGACAACGTTTTGAGGACACTCATGTGACAACCACGGTACCGCTAGGATCATACAGAGAAACCATAAGCGAGAGTCAGGAGTCACCGGCGGACCAAAGCCTGGTGGTCACCTTTGGGCGGCCAGATGCTGTTCTCTATTTCTTATGGCGGGTGAACGGTTCTCATGTTGCGTCTACACAACTAACGGGGGGGTTGATTTTACCTCTCCACCGCACCAGTGTATATTATGACGCGTCAAAGATTATCTAGCGGGCCATTCAAGTAGAACCTGTGATATGCCGATTACGATATATCACACGGACTCTACCTGACACTCTCGAGCGCGTTAAGGTCTGAACGGTCTCCTACACAAGCGGAGATGTTGTACTAGGAGACGAATGGTATCTCTTACGAGATTGCGGCTAGATCACAACTATGGTTGAGTTCTGTACCCGATAGGACTGGGTTATCCCGCCCACAGCTTCTAGTGGCGAGTTAACGAATAGGGCAACCCGAGTACCTTCGAACGTGAGACAACAAGTGGCTGGACGGATAAAGACCCAATTAGGCTCCAAGGGCTCGCAGTCCTAATCCACACCTTTTATCGACTTCACCAGAAGTGTACCAGTACCTCACTCAGTGCGTCTACACGTTCGACGAAGCCGCGCCGTGGAGGTCAAGAGAATTTTCCGCCACACTCCATCCGCTCAACGTGCTCCGCAATGCAAAAGTACTTCAACTAGGCATTGAGCTGTACACACTTGAGTGCTTCCGTCCCTTATACGACTACAGTAGGCCACCTCCCCTTAATGTCCTGCATCAATATAGAATGTCCATGGCTACGGCGCCGGAGTAGAAAATCGGGAGCTGATTAGGTTGATGACAGGAACAACTGGGTGTGTGCGACTAATTTGTATACTCAACATCAGGGATTCCGCATGGCGGCCAGACATTCCCGGAGTTTATACGACATGGTGTTATAGACAACATAATTTACAGCACCGAAA'/>

    <sequence taxon='35' value='TTTATTAGAACCAGACACGTCGCACATAAAAACCACCAACTTGGCTTCTTATCCCGCCTTTGCAAATGGTGGCAAGCAGCATTCTAATGTTAGTTTGTCTAGCGATCAAAGTAGTCGATTAGGGTTGCACAAATGTTCACTACACGCGTCACCGCATCTCTCCGAACATTGATATTCTACTTTGCGTGGTCGCGTCTATTGTGACTCGTGTGTAGGAGACCATCCGTTGCCGTGCTCGTCCGGTATTACTACTCGAGGCAACCCTTCTGTTTGGTGTATAGCGGAATATGCAGATCATCCCATCCGACTCCCCGCCTAGTAACACTTGATCCTGCTAGCCCTCAGAGAAAAAAGCGCCACCAACATGCAGCTGATCCTTCATCCTAGATACCCCGCTCTTGCCTTACGATCGATAATGCCCGTAAACCTAACTAGATGGCCCGGATGGGAATAGATTCTAAAACACGGGGAGGGGCTCTTCCGGTGCTTCCCAATGCGGGCGATGACAATGGCGCCGACATTGGACATCCCGTATATCACTACCAGCCTTCACTCCGACAGTGTCTCCGGTCTCTAACCTTGTTCGCCCGGTGCCTACCTTAACTCCGGTATTCGCTCCTGTAACGAATCCACAGGAACCTTGGAAGCAACGCGCGGGGGACTTCCATGTAGGAGACTCGGAACTTTAACCGATCTGGGTGCGAATTCGTCCGTAGATCTCCTGTCTTGCCCTATTGGACCCTTATTATAAAGGAGGCAGTAGCTACATAAACAAAGTGGGCATAATGTTGCCGGGCTCCGCTAAGCAGGATGGTAGGGTCGCATGGAGCATCAGAACAATGACGACTGATCTGTAAAGTTCAGTTGCCGAGCATCACACGAATAGCTCGTCTGAGATGGTAGGTCGCGGTCGTCATCTCCATGCTTGAACACAGCCTCCGGCTGCTGAGGACTAGATCGTACGCACTATTGGTTCGTTGATTCCTTGGGACAGCAACAAGAGATGTTCTACCTAGACAACGTTTTGAGGACACTCATGTGACAACCACGGTACCGCTAGGATCATACAGAGAAACCATAAGCGAGAGTCAGGAGTCACCGGCGGACCAAAGCCTGGTGGTCACCTTTGGGCGGCAAGATGCTGTTCTCTATTTCTTATGGCGGGTGAACGGTTCTCATGTTGCGTCTACACAACTAACGGGGGGGTTGATTTTACCTCTCCACCGCAGCAGTGTATGTTATGACGCGTCAAAGATTATCTAGCGGGCCATTCAAGTAGAACCTGTGATATGCCGATTACGATATATCACACGGACTCTACCTGACACTCTCGAGCGCGTTAAGGTCTGAACGGTCTCCTACACAAGCGGAGATGTTGTGCTAGGAGACGAATGGTATCTCTTACGAGATTGCGGCTAGATCACAACTATGGTTGAGTTCTGTACCCGATAGGACTGGGTTATCCCGCCCACAGCTTCTAGTGGCGAGTTAACGAATAGGGCAACCCGAGTACCTTCGAACGTGAGACAACAAGTGGCTGGACGGATAAAGACCCAATTAGGCTCCAAGGGCTCGCAGTCCTAATCCACACCTTTTATCGACTTCACCAGAAGTGTACCAGTACCTCACTCAGTGCGTCTACACGTTCGACGAAGCCGCGCCGTGGAGGTCAAGAGAATTTTCCGCCACACTCCATCCGCTCAACGTGCTCCGCAATGCAAAAGTACTTCAACTAGGCATTGAGCTGTACACACTTGAGTGCTTCCGTCCCTTATACGACTACAGTAGGCCACCTCCCCTTAATGTCCTGCATCAATATAGAATGTCCATGGCTACGGCGCCGGAGTAGAAAATCGGGAGCTGATTAGGTTGATGACAGGAACAACTGGGTATGTGCGACTAATTTGTATACTCAACATCAGGGATTCCGCATGGCGGTCAGACATTCCCGGAGTTTATACGACATGGTGTTATAGACAACATAATTTACAGCACCGAAA'/>

    <sequence taxon='44' value='TTTATTAGAACCAGACACGTCGCACATAAAAACCACCAACTTGGCTTCTTATCCCGCCTTTGCAAATGGTGGCAAGCAGCATTCTAATGTTAGTTTGTCTAGCGATCAAAGTAGTCGATTAGGGTTGCACAAATGTTCACTACACGCGTCACCGCATCTCTCCGAACATTGATATTCTACTTTGCGTGGTCGCGTCTATTGTGACTCGTGTGTAGGAGACCATCCGTTGCCGTGCTCGTCCGGTATTACTACTCGAGGCAACCCTTCTGTTTGGTGTATAGCGGAATATGCAGATCATCCCATCCGACTCCCCGCCTAGTAACACTTGATCCTGCTAGCCCTCAGAGAAAAAAGCGCCACCAACATGCAGCTGATCCTTCATCCTAGATACCCCGCTCTTGCCTTACGATCGATAATGCCCGTAAACCTAACTAGATGGCCCGGATGGGAATAGATTCTAAAACACGGGGAGGGGCTCTTCCGGTGCTTCCCAATGCGGGCGATGACAATGGCGCCGACATTGGACATCCCGTATATCACTACCAGCCTTCACTCCGACAGTGTCTCCGGTCTCTAACCTTGTTCGCCCGGTGCCTACCTTAACTACGGTATTCGCTCCTGTAACGAATCCACAGGAACCTTGGAAGCAACGCGCGGGGGACTTCCATGTAGGAGACTCGGAACTTTAACCGATCTGGGTGCGAATTCGTCCGTAGATCTCCTGTCTTGCCCTATTGGACCCTTATGATAAAGGAGGCAGTAGCTACATAAACAAAGTGAGCATAATGTTGCCGGGCTCCGCTAAGCAGGATGGTAGGGTCGCATGGAGCATCAGAACAATGACGACTGATCTGTAAAGTTCAGTTGCCGAGCATCACACGAATAGCTCGTCTGAGATGGTAGGTCGCGGTCGTCATCTCCATGCTTGAACACAGCCTCCGGCTGCTGAGGACTAGATCGTACGCACTATTGGTTCGTTGATTCCTTGGGACAGCAACAAGAGATGTTCTACCTAGACAACGTTTTGAGGACACTCATGTGACAACCACGGTACCGCTAGGATCATACAGAGAAACCATAAGCGAGAGTCAGGAGTCACCGGCGGACCAAAGCCTGGTGGTCACCTTTGGGCGGCAAGATGCTGTTCTCTATTTCTTATGGCGGGTGAACGGTTCTCATGTTGCGTCTACACAACTAACGGGGGGGTTGATTTTACCTCTCCACCGCAGCAGTGTATGTTATGACGCGTCAAAGATTATCTAGCGGGCCATTCAAGTAGAACCTGTGATATGCCGATTACGATATATCACACGGACTCTACCTGACACTCTCGAGCGCGTTAAGGTCTGAACGGTCTCCTACACAAGCGGAGATGTTGTGCTAGGAGACGAATGGTATCTCTTACGAGATTGCGGCTAGATCACAACTATGGTTGAGTTCTGTACCCGATAGGACTGGGTTATCCCGCCCACAGCTTCTAGTGGCGAGTTAACGAATAGGGCAACCCGAGTACCTTCGAACGTGAGACAACAAGTGGCTGGGCGGATAAAGACCCAATTAGGCTCCAAGGGCTCGCAGTCCTAATCCACACCTTTTATCGACTTCACCAGAAGTGTACCAGTACCTCACTCAGTGCGTCTACACGTTCGACGAAGCCGCGCCGTGGAGGTCAAGAGAATTTTCCGCCACACTCCATCCGCTCAACGTGCTCCGCAATGCAAAAGTACTTCAACTAGGCATTGAGCTGTACACACTTGAGTGCTTCCGTCCCTTATACGACTACAGTAGGCCACCTCCCCTTAATGTCCTGCATCAATATAGAATGTCCATGGCTACGGCGCCGGAGTAGAAAATCGGGAGCTGATTAGGTTGATGACAGGAACAACTGGGTATGTGCGACTAATTTGTATACTCAACATCAGGGATTCCGCATGGCGGTCAGACATTCCCGGAGTTTATACGACATGGTGTTATAGACAACATAATTTACAGCACCGAAA'/>

    <sequence taxon='36' value='TTTATTAGAACCAGACACGTCGCACATAAAAACCACCAACTTGGCTTCTTATCCCGCCTTTGCAAATGGTGGCAAGCAGCATTCTAATGTTAGTTTGTCTAGCGATCAAAGTAGTCGATTAGGGTTGCACAAATGTTTACTACACGCGTCACCGCATCTCTCCGAACATTGATATTCTACTTTGCGTGGTCGCGTCTATTGTGACTCGTGTGTAGGAGACCATCCGTTGCCGTGCTCGTCCGGTATTACTACTCGAGGCAACCCTTCTGTTTGGTGTATAGCGGAATATGCAGATCATCCCATCCGACTCCCCGCCTAGTAACACTTGATCCTGCTAGCCCTCAGAGAAAAAAGCGCCACCAACATGCAGCTGATCCTTCATCCTAGATACCCCGCTCTTGCCTTACGATCGATAATGCCCGTAAACCTAACTAGATGGCCCGGATGGGAATAGATTCTAAACCACGGGGAGGGTCTCTTCCGGTGCTTCCCAATGCGGGCGGTGACAATGGCGCCGACATTGGACATCCCGTATATCACTACCAGCCTTCACTCCGACAGTGTCTCCGGTCTCTAACCTTGTTCGCCCGGTGCCTACCTTAACTCCGGTATTCGCTCCTGTAACGAATCCACAGGAACCTTGGAAGCAACGCGCGGGGGACTTCCATGTAGGAGACTCGGAACTTTAACCGATCTGGGTGCGAATTCGTCCGTAGATCTCCTGTCTTGCCCTATTGGACCCTTATTATAAAGGAGGCAGTAGCTACATAAACAAAGTGGGCATAATGTTGCCGGGCTCCGCTAAGCAGGATGGTAGGGTCGCATGGAGCATCAGGACAATGACGACTGATCTGTAAAGTTCAGTTGCCGAGCATCACACGAATAGCTCGTCTGAGATGGTAGGTCGCGGTCGTCATCTCCATGCTTGAACACAGCCTCCGGCTGCTGAGGACTAGATCGTACGCACTATTGGTTCGTTGATTCCTTGGGACAGCAACAAGAGATGTTCTACCTAGACAACGTTTTGAGGACACTCATGTGACAACCACGGTACCGCTAGGATCATACAGAGAAACCATAAGCGAGAGTCAGGAGTCACCGGCGGACCAAAGCCTGGTGGTCACCTTTGGGCGGCCAGATGCTGTTCTCTATTTCTTATGGCGGGTGAACGGTTCTCATGTTGCGTCTACACAACTAACGGGGGGGTTGATTTTACCTCTCCACCGCACCAGTGTATGTTATGACGCGTCAAAGATTATCTAGCGGGCCATTCAAGTAGAACCTGTGATATGCCGATTACGATATATCACACGGACTCTACCTGACACTCTCGAGCGCGTTAAGGTCTGAACGGTCTCCTACACAAGCGGAGATGTTGTGCTAGGAGACGAATGGTATCTCTTACGAGATTGCGGCTAGATCACAACTATGGTTGAGTTCTGTACCCGATAGGACTGGGTTATCCCGCCCACAGCTCCTAGTGGCGAGTTAACGAATAGGGCAACCCGAGTACCTTCGAACGTGAGACAACAAGTGGCTGGACGGATAAAGACCCAATTAGGCTCCAAGGGCTCGCAGTCCTAATCCACACCTTTTATCGACTTCACCAGAAGTGTACCAGTACCTCACTCAGTGCGTCTACACGTTCGACGAAGCCGCGCCGTGGAGGTCAAGAGAATTTTCCGCCACACTCCATCCGCTCAACGTGCTCCGCAATGCAAAAGTACTTCAACTAGGCATTGAGCTGTACACACTTGAGTGCTTCCGTCCCTTATACGACTACAGTAGGCCACCTCCCCTTAATGTCCTGCATCAATATAGAATGTCCATGGCTACGGCGCCGGAGTAGAAAATCGGGAGCTGATTAGGTTGATGACAGGAACAACTGGGTATGTGCGACTAATCTGTATACTCAACATCAGGGATTCCGCATGGCGGCCAGACATTCCCGGAGTTTATACGACATGGTGTTATAGACAACATAATTTACAGCACCGAAA'/>

    <sequence taxon='22' value='TTTATTAGCACTAGACACGTCGCACATAAAAACCACCAACTTGGCTTCTTATCCCGCCTTTGCAAACGGTGGCAAGCAGCATTTTGATGTTAGTTCGTCTAGCGATCAAAGTGGTCGATTAGGGTTGCACAAATGTTTACTACACGCGTCACCGCATCTCTCCGGACATCGATATTCTACTTTGCGTGGTCGCGTCTATTGTGACTCGTGTGTAGGAGACCATACGTTGCCGTGCTCGTTCGGTATTACTACTCAAAGCAACCCTTCTGTTGGGTGTATAGCGGAATATGCAGATCATCTCATCCGACTCACCGCCTAATAACACTTGATCCTGCTAGCCCTCAGATAAAAAAGCGCCACCCACATGCAGCTGATCCTTCATCCCAGATACCCCGCTCTTGCCTTACGATCGATAATGCCCGTAAACCTAACTAGATGGCCTGAATGGGAATAGATTCTAAAATACGGGGAGGGTTTTTTCCGGTGCTTCCCAATGCGGGCGATGACAATGGCGCCGACATTGGACATCCCGTAAATCACTACCAGCCTTCACTCCGACAGTGTCCCCGGTCTCTAACCTTGTTCGCCCGGTGCCTACCTTAACTCCGGTATTCGCTCCTGTAACGAATCCACAGGAACCTTGGAAGCAACGCGCGGGGGAATTCTATGTAGGAGACTCGGAACTTTAACCGATCTGGGTGCGAGTTCGTCCGTAGATCTCCTGTCTTGCCCTATTGGACCCTTATTATAAAGGAGGCAGTAGCTACATAAACAAAGTGGACATAATGTTGCCGGGCTCCGCTAAGCAGGATGGTAGGGTCGCCTGGGGCATTAGAACAATGACGACTGATCTGTAAAGTTCAGTTGCCGAGCATCACACGAGTAGCTCGTCTCAGATGGTAGGTCGCGGTCGTCATCTCCATGCTTGAACACGGCCTCTGGCTCCTGAGGAGTAGGTCGTACGCACTATTGGTTCGTTGATCCCTTGGGACAGCAACAAGAGATGTTCTACGTAGACAACGTTTTGAGGACACTCATGTGACAACCACGGTACCGCTAGGATCATACAGAGAAACCATAAGCGAGAGTCAGGAGTCACCGGCGAACCAAAGCCTGGTGGTCACTTTTGGGCGGCCAGATGCTGTTCTTTATTTCTTATGGCGGGTGAACGGTTCTTATGGTGCGTCTACACAACTAAAGGGGGGGTTGATTTTACCTCTCCATCGCACCAGTGTATGCTATGACGCGGCAAAGATTATCTAGCGGGCCATTCAACTAGAACCTGTGATATGCCGATTACGATATATCACACGGACTCTACCTGACACTCTCGAGCGCGTTAAGGTCTGAACAGTCTTCTACACAAGCGGAGATGTTGTGCTAGGAGACGACCGGTATCTCTTACGAGATTGTGGCTAGATCACAACTATGGTTGAGTTCTGTACCCGATAGGATTGGGTTATCCCGCCCACAGCTTCTAATGCCGAGTTAACAAATAGGGCAACCCGAGTACCTTCGAACGTGAGACAACAAGTGGCTGGACGGATAAAGACCCAATTAGGCTCCAAAGGCTCGCAGTCCTAATCCGCACCTTTTATCGACTCCACCAGAAGTGTACCAGTACCTCACTTAGTGCGCCTACACATTCGACGAAGCCGCGCCGTGGAGGTCAAGAGGATTCTCCGCCACACTCCATCCGCTCAATGTGCTCCGCAATGCAAAAGTACTTCACCTAAGCATTGAGCTGTACACATTTGAGCGCTTCCGTCCCTTATACGACTACAGTAGGCCACCTCCCCTTAATGTCCTGCATCAATATAGAATGTCCATGGCTACGGCGCCGGCGTAGAAAGTCGGGAGCTGATTAGGTTTATGACAGGAACAACTGGGTGTGTGCGACTAATTTGTATACTCAACATCAGGGATTCCGCATGGCGGTCAGACATTCCCGGAATTTATACGACATGGTGTTATAAACAACATAATTTACAGCGCCGAAA'/>

    <sequence taxon='38' value='TTTATTAGCACCAGACACGTCGCACATAAAAACCACCAACTTGGCTTTTTATCCCGCCTTTGCAAACGGTGGCAAGCAGCATTCTGATGTTAGTTCGTCTAGCGATCAAAGTAGTCGATTAGGGTTGCACAAATGTTTACTACACGCGTCACCGCGTCTCTCCGAACATCGATATTCTACTTTGCGTGGTCGCGTCTCTTGTGACTCGTGTGTAGGAGACCATCCGTTGCCGTGCTCGTTCGGTATTACTACTCAAAGCAACCCTTCTGTTGGGTGTATAGCGGAATATGCAGATCATCTCATCCGACTCCCCGCCTAATAGCACTTGATCCTGCTAGCCCTCAGATAAAAAAGCGCCACCAACATGCAGCTGATCCTTCATCCCAGATACCCCGCTCTTGCCTTACGATCGATAATGCCCGTAAACCTAACTAGATGGCCCGAATGGGAATAGATTCTAAAATACGGGGAGGGTTTCTTCCGGTGCTTCCCAATGCGGGCGATGACAATGGCGCCGACATTGGACATCCCGTAAATTACTACCAGCCTTCACTCCGACAGTGTCCCCGGTCTCTAACCTTGTTCGCCCGGTGCCTACCTTAACTCCGGTATTCGCTCCTGTAACGAATCCACAGGAACCTTGGAAGCAACGCGCGGGGGAATTCCATGTAGGAGACTCGGAACTTTAACCGATCTGGGTGCGAATTCGTCCGTAGATCTCCTGTCTTGCCCTATTGAACCCTTATTATTAAGGAGGCAGTAGCTACATAAACAAAGTGGACATAATGTTGCCGGGCTCCGCTAAGCAGGATGGTAGGGTCGCATGGGGCATTAGAACAATGACGACTGATCTGTAAAGTTCAGTTGCCGAGCATCACACGAGTAGCTCGTCTGAGATGGTAGGTCGCGGTCGTCATCTCCATGCTTGAACACGGCCTCTGGCTCCTGAGGAGTAGGTCGTACGCACTATTGGTTCGTTGATCCCTTGGGACAGCAACAAGAGATGTTCTACCTAGACAACGTTTTGAGGACACTCATGTGACAACCACGGTACCGCTAGGATCATACAGAGAAACCATAAGCGAGAGTCAGGAGTCACCGGCGGACCAAAGCCTGGTGGTCACCTTTGGGCGGCCAGATGCTGTTCTTTATTTCTTATGGCGGGTGAACGGTTCTTATGGTGCGTCTACACAACTAACGGGGGGGTTGATTTTACCTCTCCACCGCACCAGTGTATGCTATGACGCGGCAAAGATTATCTAGCGGGCCATTCACGTAGAACCTGTGATATGCCGATTACGATATATCACACGGACTCTACCTGACACTCTCGAGCGCGTTAAGGTCTGAACGGTCTCCTACACAAGCGGAGATGTTGTGCTAGGAGACGAACGGTATCTCTTACGAGATTGTGGCTAGATCACAACTATGGTTGAGTTCTGTACCCGATAGGATTGGGTTATCCCGCCCACAGCTTCTAGTGCCGAGTTAACAAATAGGGCAACCCGAGTACCTTCGAAGGTGAGACAACAAGTGGCTGGACGGATAAAGACCCAATTAGGCTCCAAAGGCTCGCAGTCCTAATCCACACCTTTTATCGACTCCACCAGAAGTGTACCAGTACCTCACTTAGTGCGCCTACACGTTCGACGAAGCCGCGCCGTGGAGGTCAAGAGGAATCTCCGCCACACTCCATCCGCTGAATGTGCTCCGCAATGCAAAAGTACTTCACCTAAGCATTGAGCTGCACACATTTGAGCGCTTCCGTCCCTTATACGACTACAGTAGGCCACCTCCCCTTAATGTCCTGCATCAATATAGAATGTCCATGGCTACGGCGCCGGCGTAGAAAGTCGGGAGCTGACTAGGTTTATGACAGGAACAACTGGGTGTGTACGACTAATTTGTATACTCAACATCAGGGATTCCGCATGGCGGCCAGACATTCCCGGAATTTATACGACATGGTGTTATAAACAACATAATTTACAGCGCCGAAA'/>

    <sequence taxon='50' value='TTTATTAGCACCAGACACGTCGCACATAAAAACCACCAACTTGGCTTTTTATCCCGCCTTTGCAAACGGTGGCAAGCAGCATTCTGATGTTAGTTCGTCTAGCGATCAAAGTAGTCGATTAGGGTTGCACAAATGTTTACTACACGCGTCACCGCATCTCTCCGAACATCGATATTCTACTTTGCGTGGTCGCGTCTCTTGTGACTCGTGTGTAGGAGACCATCCGTTGCCGTGTTCGTTCGGTATTACTACTCAAAGCAACCCTTCTGTTGGGTGTATAGCGGAATATGCAGATCATCTCATCCGACTCCCCGCCTAATAACACTTGATCCTGCTAGCCCTCAGATAAAAAAGCGCCACCAACATGCAGCTGATCCTTCATCCCAGATACCCCGCTCTTGCCTTACGATCGATAATGCCCGTAAACCTAACTAGATGGCCCGAATGGGAATAGATTCTAAAATACGGGGAGGGTTTCTTCCGGTGCTTCCCAATGCGGGCGATGACAATGGCGTCGACATTGGACATCCCGTAAATCACTACCAGCTTTCACTCCGACAGTGTCCCCGGTCTCTAACCTTGTTCGCCCGGTGCCTACCTTAACTCCGGTATTCGCTCCTGTAACGAATCCACAGGAACCTTGGAAGCAACGCGCGGGGGGATTCCATGTAGGAGACTCGGAACTTTAACCGATCTGGGTGCGAATTCGTCCGTAGATCTCCTGTCTTGCCCTATTGAACCCTTATTATAAAGGAGGCAGTAGCTCCATAAACAAAGTGGACATAATGTTGCCGGGCTCCGCTAAGCAGGATGGTAGGGTCGCATGGGGCATTAGAACAATGACGACTGATCTGTAAAGTTCAGTTGCCGAGCATCACACGAGTAGCTCGTCTGAGATGGTAGGTCGCGGTCGTCATCTCCATGCTTGAACACGGCCTCTGGCTCCTGAGGAGTAGGTCGTACGCACTATTGGTTCGTTGATCCCTTGGGACAGCAACAAGAGATGTTCTACCTAGACAACGTTTGGAGGACACTCATGTGACAACCACGGTACCGCTAGGATCATACAGAGAAACCATAAGCGAGAGTCAGGAGTCACCGGCGGACCAAAGCCTGGTGGTCACCTTTGGGCGGCCAGATGCTGTTCTTTATTTCTTATGGCGGGTGAACGGTTCTTATGGTGCGTCTACACAACTAACGGGGGGGTTGATTTTACCTCTCCACCGCACCAGTGTATGCTATGACGCGGCAAAGATTATCTAGCGGGCCATTCACGTAGAACCTGTGACATGCCGATTACGATATATCACACGGACTCTACCTGACACTCTCGAGCGCGTTAAGGTCTGAACGGTCTCCTACACAAGCGGAGATGTTGTGCTAGGAGACGAACGGTATCTCTTACGAGATTGTGGCTAGATCACAACTATGGTTGAGTTCTGTACCCGATAGGATTGGGTTATCCCGCCCACAGCTTCTAGTGCCGAGTTAACAAATAGGGCAACCCGATTACCTTCGAACGTGAGACAACAAGTGGCTGGACGGATAAAGACCCAATTAGACTCCAAAGGCTCGCAGTCCTAATCCACACCTTTTATCGACTCCACCAGAAGTGTACCAGTACCTCACTTAGTGCGCCTACACGTTCGACGAAGCCGCGCCGTGGAGGTCAAGAGGATTCTCCGCCACACTCCATCCGCTGAATGTGCTCCGCAATGCAAAAGTACTTCACCTAAGCATTGAGCTGCACACATTTGAGCGCTTCCGTCCCTTATACGACTACAGTAGGCCACCTCCCCTTAATGTCCTGCATCGATATAGAATGTCCATGGCTACGGCGCCGGCGTAGAAAGTCGGGAGCTGATTAGGTTTATGACAGGAACAACTGGGTGTGTACGACTAATTTGTATACTCAACATCAGGGATTCCGCATGGCGGCCAGACATTCCCGGAATTTATACGACATGGTGTTATAAACAACATAATTTATAGCGCCGAAA'/>

</data>

    <trait id="tipDates" spec='beast.evolution.tree.TraitSet' traitname='date-backward' units='year' value='
21=0.9494254801974851,
37=0.7803291235154521,
20=0.8402699644637597,
51=0.1831129715280304,
48=0.23909722168291747,
7=1.0677725977434225,
46=0.07976801187462312,
28=0.7522425896563782,
41=0.08785052275125071,
27=0.76458231887753,
34=0.8320454632366712,
39=0.6832463384103131,
1=2.129134336367585,
36=0.7078406239636563,
44=0.38037411552565104,
35=0.6905478612083464,
32=0.3706042366236666,
19=0.618664484388427,
38=0.47034608562065117,
50=0.06297215137271728,
22=0.0864523222127973,
5=1.5312115957414425,
2=1.5814111617507425,
26=0.7831866674074353,
45=0.5582206595681578,
16=1.0135909579554496,
31=0.2706836027500903,
6=0.5774207708215839,
25=0.9379004375783087,
24=0.6777052664623873,
15=0.8225205891973406,
40=0.38276737479991896,
53=0.13821155136785324,
49=0.10482848281576729,
57=0.04883283512466274,
54=0.14052181362457494,
55=0.06769842907100632,
9=1.312708751751307,
8=0.43564437272063383,
23=0.6927534099542094,
56=0.005562240861144208,
3=1.3706803347856056,
17=0.736295470190587,
11=0.803940057685927,
42=0.6496034844221641,
52=0.014328284589802287,
4=0.977325725970069,
12=0.8184849830641188,
10=1.2779376256821522,
14=0.5249858372513101,
43=0.6898830062571437,
13=0.30481050497140183,
30=0.6774406248156652,
29=0.36268610431889314,
33=0.7995902530413233,
47=0.12230038984227942,
18=0.8755393442176076,
0=2.4312331610269124
            '>
        <taxa id='taxonSet' spec='beast.evolution.alignment.TaxonSet' alignment='@alignment'/>
    </trait>
    
    <tree spec="beast.util.ClusterZBSATree" id="tree" nodetype="beast.evolution.tree.ZeroBranchSANode" clusterType="upgma" trait="@tipDates">
		<taxa idref="alignment"/>
	</tree>

    <BirthDeathSkylineModel spec="SABDSamplingThroughTimeModel" id="birthDeath" tree="@tree" conditionOnSampling="true">
		<parameter name="origin" id="origin" value ="50." lower="0."/>
        <parameter name="diversificationRate" id="diversificationRate" value="1.5"/>
        <parameter name="turnover" id="turnover" value=".5"/>
        <parameter name="samplingProportion" id="samplingProportion" value="0.8001625089769999"/>
<parameter name="removalProbability" id="r" value="1."/>
	</BirthDeathSkylineModel>
    
    <siteModel gammaCategoryCount="1" id="SiteModel" spec="SiteModel">
		<parameter dimension="1"  id="mutationRate" name="mutationRate" value="1.0"/>
		<substModel id="gtr" rateAC="@rateAC" rateGT="@rateGT" rateAT="@rateAT" rateCG="@rateCG" rateCT="@rateCT" spec="GTR">
			<parameter dimension="1"  id="rateAG" lower="0.0" name="rateAG" value="1.0"/>
			<frequencies estimate="true" id="freqs" spec="Frequencies">
				<parameter name='frequencies' id='freqParameter' value='0.25' dimension='4' lower="0." upper="1."/>
			</frequencies>
		</substModel>
	</siteModel>
	<branchRateModel id="StrictClock" spec="beast.evolution.branchratemodel.StrictClockModel">
		<parameter dimension="1" id="clock.rate" name="clock.rate" value="0.05" lower="0."/>
	</branchRateModel>


   <!-- likelihood and priors: -->
    <distribution id="posterior" spec="util.CompoundDistribution">
		<distribution id="prior" spec="util.CompoundDistribution">
            <distribution  x="@clock.rate" id="clockRatePrior" spec='beast.math.distributions.Prior'>
				<distr spec='beast.math.distributions.LogNormalDistributionModel' id='clockRatePrior.exp' M="-4.6" S="1.25"/>
			</distribution>
			<distribution id="hky.frequencies.prior" spec="beast.math.distributions.Prior" x="@freqParameter">
				<distr id="Uniform " lower="0.0" upper="1.0" spec="beast.math.distributions.Uniform" />
			</distribution>
			<distribution id="diversificationRate_prior" spec="beast.math.distributions.Prior" x="@diversificationRate">
				<distr spec="beast.math.distributions.Uniform" lower="1." upper="2." offset="0."/>
			</distribution>
			<distribution id="turnover_prior" spec="beast.math.distributions.Prior" x="@turnover">
				<distr spec="beast.math.distributions.Uniform" lower="0." upper="1." offset="0."/>
			</distribution>
			<distribution  id='origin_Prior' x="@origin" spec='beast.math.distributions.Prior'>
				<distr spec='beast.math.distributions.Uniform' lower="0." upper="1000." offset="0."/>
			</distribution>
			<distribution id="BDlikelihood" spec="util.CompoundDistribution">
				<distribution idref="birthDeath"/>		
			</distribution>
		</distribution>
        <distribution id="jointTreeLikelihood" spec="util.CompoundDistribution">
			<distribution data="@alignment" id="treeLikelihood" spec="TreeLikelihood" tree="@tree" siteModel="@SiteModel" branchRateModel="@StrictClock"/>
        </distribution>
    </distribution>

    
	<run chainLength="20000000" id="mcmc" spec="MCMC" storeEvery="100000" distribution="@posterior">
        
		<state id="state" storeEvery="100000">
            <stateNode idref='tree'/>
			<stateNode idref="origin"/>
			<stateNode idref="diversificationRate"/>
			<stateNode idref="turnover"/>
			<!-- <stateNode idref="samplingProportion"/> -->
            <stateNode idref="clock.rate"/>
			<stateNode idref="freqParameter"/>
			<parameter dimension="1"  id="rateAC" lower="0.0" upper="100.0" name="stateNode" value="1.0"/>
			<parameter dimension="1"  id="rateGT" lower="0.0" upper="100.0" name="stateNode" value="1.0"/>
			<parameter dimension="1"  id="rateAT" lower="0.0" upper="100.0" name="stateNode" value="1.0"/>
			<parameter dimension="1"  id="rateCG" lower="0.0" upper="100.0" name="stateNode" value="1.0"/>
			<parameter dimension="1"  id="rateCT" lower="0.0" upper="100.0" name="stateNode" value="1.0"/>
        </state>
        
		<operator id='origOperator' spec='ScaleOperator' scaleFactor=".75" weight="3" parameter="@origin"/>
		<operator id='diversificationRateOperator' spec='ScaleOperator' scaleFactor=".75" weight="10" parameter="@diversificationRate"/>
		<operator id='turnoverOperator' spec='ScaleOperator' scaleFactor=".75" weight="10" parameter="@turnover"/>
		<!-- <operator id='samplingProportionOperator' spec='ScaleOperator' scaleFactor=".75" weight="10" parameter="@samplingProportion"/> -->
        <operator spec='TreeDimensionJump' weight="10" tree="@tree"/> 
        <operator spec='WilsonBaldingForZeroBranchSampledAncestorTrees' weight="10" tree="@tree"/> 
        <operator spec='ExchangeForZeroBranchSampledAncestorTrees' isNarrow="false" weight="10" tree="@tree"/>
        <operator spec='ExchangeForZeroBranchSampledAncestorTrees' weight="10" tree="@tree"/>
        <operator spec='UniformForZeroBranchSATrees' weight="20" tree="@tree"/>
        <operator id='rootScaler' spec='ScaleOperatorForZeroBranchSATrees' scaleFactor=".95" weight="1" tree="@tree" rootOnly='true'/>
        <operator id='treeScaler' spec='ScaleOperatorForZeroBranchSATrees' scaleFactor=".95" weight="10" tree="@tree"/>
        <operator id="updownTree" spec="UpDownOperator" scaleFactor=".95" weight="20" up="@clock.rate" down="@tree"/>

        
        <operator id="clock.rateScaler" parameter="@clock.rate" scaleFactor="0.75" spec="ScaleOperator" weight="10"/>
        
		<operator spec='ScaleOperator' scaleFactor=".75" weight=".2" parameter="@rateAC"/>
		<operator spec='ScaleOperator' scaleFactor=".75" weight=".2" parameter="@rateAT"/>
		<operator spec='ScaleOperator' scaleFactor=".75" weight=".2" parameter="@rateCG"/>
		<operator spec='ScaleOperator' scaleFactor=".75" weight=".2" parameter="@rateCT"/>
		<operator spec='ScaleOperator' scaleFactor=".75" weight=".2" parameter="@rateGT"/>
		<operator autoOptimize="true" delta="0.2" id="FrequenciesExchanger" integer="false" spec="DeltaExchangeOperator" weight="0.1" parameter="@freqParameter"/>


			
		<logger fileName="$(seed).log" id="tracelog" logEvery="10000" mode="autodetect" model="@posterior">
			<distribution idref="posterior" name="log"/>
			<log idref="BDlikelihood"/>
            <log idref="jointTreeLikelihood"/>
            <log id="treeHeight" spec="beast.evolution.tree.TreeHeightLogger" tree="@tree"/>
			<log idref="origin"/>
            <log idref="diversificationRate"/>
			<log idref="turnover"/>
			<!--<log idref="samplingProportion"/>-->
            <log idref="clock.rate"/>
			<log idref="freqParameter"/>
			<log idref="rateAC"/>
			<log idref="rateAG"/>
			<log idref="rateAT"/>
			<log idref="rateCG"/>
			<log idref="rateCT"/>
			<log idref="rateGT"/>
		</logger>
        
        <logger fileName="$(seed).trees" id="treelog" logEvery="10000" mode="tree">
			<tree idref="tree" name="log"/>
		</logger>
	
	</run>

</beast>
